# Supplementary material for: KNN-MDR: a learning approach for improving interactions mapping performances in genome wide association studies
Source: BMC Bioinformatics. 2017 Mar 21;18:184. doi: 10.1186/s12859-017-1599-7 (PMC5361736; doi:10.1186/s12859-017-1599-7)
Supplement: Supplementary file 3 — The data set(s) supporting the results of Table 2. (ZIP 28603 kb) [file 12859_2017_1599_MOESM3_ESM.zip › 3/SINAN/S76/mkallsimul.dat]

1 0 0 0 0 0 1 2 2 0 0 0 1 1 0 0 0 1 1 1 0 0 0 1 1 1 0 2 1 2 1 2 0 0 1 2 2 1 0 0 2 0 0 1 0 1 0 0 0 0 0 0 0 2 0 1 0 1 0 1 1 2 0 1 0 0 1 0 0 0 0 0 2 1 1 2 1 0 2 0 2 0 1 1 1 0 0 0 0 2 0 0 1 2 1 2 1 1 1 1 0 2 0 0 1 1 2 0 0 2 1 1 0 2 2 0 0 0 0 0 2 1 2 1 1 1 0 1 0 1 1 0 0 0 0 0 1 0 1 0 1 1 0 0 0 0 0 0 0 0 0 0 0 1 0 0 0 2 0 0 1 1 1 0 1 1 1 0 0 2 2 0 0 2 1 0 2 0 0 2 0 2 1 2 2 1 2 1 0 1 2 0 0 1 2 1 1 0 0 0 0 0 0 1 1 0 1 1 1 0 1 0 1 0 0 2 1 0 1 0 2 2 0 2 0 0 1 0 0 0 0 0 1 1 0 1 0 1 0 0 0 0 2 1 0 2 0 0 0 0 0 1 0 0 0 1 2 0 0 0 0 0 0 1 0 0 1 0 2 2 0 2 0 2 1 1 0 1 1 0 0 1 0 0 1 0 0 0 0 2 2 2 0 1 1 0 1 1 0 1 0 1 0 0 0 0 0 0 1 0 1 0 1 0 1 0 0 0 0 0 0 2 1 1 1 0 1 2 0 1 0 2 0 0 1 0 1 1 0 0 0 1 2 1 0 0 0 0 2 2 0 0 0 1 1 1 1 0 0 1 1 1 2 0 2 1 0 0 1 1 1 1 0 2 0 0 0 1 0 1 1 1 0 1 0 1 0 0 0 0 0 0 1 0 2 0 0 1 0 0 0 1 0 1 0 1 0 1 0 0 0 0 0 0 0 1 0 1 0 1 1 2 0 2 1 1 1 0 1 0 1 0 0 0 0 0 0 1 0 0 2 0 1 0 0 2 2 1 2 0 0 0 0 1 0 0 0 1 1 1 1 1 1 1 1 1 1 1 2 0 1 1 1 1 0 0 0 0 0 2 2 1 0 0 1 0 0 0 1 0 1 1 1 2 0 0 0 0 0 2 2 2 1 0 2 1 2 0 2 0 1 0 0 0 2 0 0 0 1 0 0 2 0 2 0 2 0 1 0 1 1 0 0 2 2 0 0 0 1 1 0 1 0 1 1 2 0 1 1 1 0 0 1 2 2 1 0 0 0 0 2 0 0 1 0 0 1 1 2 0 0 0 1 0 0 0 1 1 0 2 1 0 1 0 0 0 1 0 1 0 0 1 0 1 1 1 1 1 0 0 1 1 1 1 0 2 2 0 2 2 1 0 0 2 0 1 0 1 1 1 1 1 0 1 1 0 2 1 0 0 1 0 0 1 1 1 1 1 2 1 0 1 0 1 2 0 2 1 0 0 0 2 1 1 0 2 0 2 1 0 0 0 1 1 1 1 1 2 0 1 0 1 0 0 0 2 2 0 1 1 1 1 0 0 2 2 1 0 1 1 1 1 0 2 0 1 0 1 0 1 1 0 0 0 1 1 1 1 1 0 0 0 0 1 0 2 0 1 1 1 0 0 1 0 0 2 0 0 0 0 0 0 0 2 1 0 1 0 0 1 0 0 0 0 0 1 1 0 0 0 0 0 1 0 0 0 0 0 2 0 0 0 2 2 0 2 2 0 0 1 0 0 1 0 0 0 1 0 1 1 2 2 2 0 0 2 0 2 2 2 0 0 1 0 0 1 1 1 0 1 2 0 0 0 0 1 0 1 0 1 1 0 0 1 1 0 1 1 1 1 1 1 0 1 1 1 0 1 1 0 0 1 2 2 0 0 0 1 1 0 0 0 0 0 0 0 0 0 0 0 2 2 0 1 0 2 2 1 0 0 2 2 0 0 0 1 1 0 1 0 0 0 1 1 2 1 0 0 0 1 0 1 0 0 0 0 1 0 0 1 1 2 0 1 2 1 1 1 0 0 0 1 0 2 1 1 1 0 0 1 1 1 0 0 1 1 0 0 1 1 0 1 1 0 1 2 0 1 0 0 1 1 0 2 0 0 0 0 0 2 0 0 1 0 0 1 0 0 0 0 2 0 1 0 1 0 2 1 1 0 1 1 0 0 0 0 0 0 0 0 0 0 1 1 0 1 1 0 1 0 0 0 1 1 0 1 1 1 2 2 0 1 1 0 0 0 1 0 1 0 1 0
2 1 0 0 0 0 0 0 1 1 0 0 0 0 0 0 0 0 0 0 1 1 0 1 0 0 1 0 0 1 0 0 2 1 2 1 1 1 0 1 1 0 0 1 0 1 1 0 0 1 1 0 1 0 0 2 0 2 0 1 0 0 1 1 0 0 0 0 1 0 0 0 1 0 0 1 1 0 2 0 2 0 0 0 2 0 1 0 1 2 0 0 0 0 1 2 1 0 0 1 0 2 2 0 0 0 2 1 1 1 1 2 0 1 2 1 0 0 0 0 2 0 2 1 1 1 0 1 1 2 1 0 0 0 1 1 0 0 0 2 1 2 1 0 1 0 0 0 0 0 0 0 1 0 1 0 0 0 0 0 1 1 0 0 1 2 0 0 1 1 0 1 1 1 1 0 2 1 0 1 0 1 0 2 2 1 1 1 1 2 2 0 0 0 1 2 0 0 0 0 0 0 0 1 1 0 1 0 0 1 0 1 0 0 0 2 1 0 1 0 1 1 1 1 0 0 2 0 0 0 0 0 0 0 0 0 0 0 1 1 1 1 1 0 1 2 1 0 0 0 0 1 1 0 0 0 1 0 0 0 0 0 0 0 1 1 1 1 0 0 1 1 0 2 1 1 0 1 1 0 0 2 0 0 0 0 0 1 0 2 2 1 1 2 2 0 1 2 0 2 0 0 0 2 0 0 0 1 1 0 0 1 2 0 2 0 0 0 0 0 1 0 0 2 1 0 1 1 0 2 0 2 0 0 0 0 0 2 1 1 1 2 2 0 0 0 1 0 1 1 0 0 0 2 1 0 1 0 0 1 2 1 2 0 1 0 0 1 2 1 1 1 1 1 0 0 0 1 0 1 0 0 0 0 1 1 0 0 0 0 0 1 0 0 2 1 1 1 0 0 0 0 1 1 1 0 0 0 0 0 0 0 0 0 1 1 1 0 0 0 0 0 1 1 2 2 1 0 0 0 0 0 2 2 2 1 0 1 0 0 2 0 1 0 0 1 0 0 0 0 0 1 0 2 2 1 1 1 1 1 1 1 1 1 1 1 1 2 2 1 2 2 1 1 1 1 1 0 0 2 2 0 0 0 0 1 0 1 2 1 1 2 0 2 2 0 0 1 1 1 1 2 1 1 1 0 2 1 1 0 0 0 1 1 1 1 0 0 1 1 1 2 1 1 1 1 0 1 0 1 1 1 0 0 1 0 0 1 1 0 1 0 0 1 1 1 0 1 1 2 0 0 1 2 1 1 1 1 0 2 0 0 1 0 1 1 1 0 0 0 0 0 0 0 0 0 0 0 0 2 2 0 0 0 1 0 0 0 1 0 0 0 0 0 0 1 0 0 0 0 1 1 1 0 0 2 1 0 1 0 0 0 0 0 0 0 0 1 1 0 0 0 0 0 0 0 2 1 0 0 1 0 0 0 0 2 2 0 2 1 2 0 0 1 2 0 2 1 0 2 0 1 0 2 0 2 0 1 1 0 0 0 1 0 2 2 1 2 1 0 1 0 1 0 0 1 0 1 1 1 0 1 0 0 1 1 1 0 2 0 2 0 0 0 0 0 0 1 2 2 0 2 0 0 2 2 1 2 2 0 0 0 1 1 0 1 2 1 1 1 0 0 1 1 0 2 0 0 0 0 0 0 0 2 0 0 1 0 0 0 0 0 0 0 0 0 1 0 0 0 0 0 0 0 0 1 0 1 0 1 0 2 2 1 1 0 1 0 0 2 0 0 1 2 2 0 1 0 1 1 1 1 1 1 0 1 1 1 0 1 1 2 2 0 1 0 1 1 0 0 0 0 0 0 2 1 0 1 0 1 1 0 0 1 1 0 1 2 1 2 2 2 1 2 2 1 1 1 0 1 0 0 2 2 0 0 0 1 1 0 0 0 1 1 0 0 1 0 0 0 2 2 0 0 0 0 0 0 1 1 1 2 1 0 0 0 1 0 1 0 0 0 1 0 1 1 2 1 2 1 1 0 1 0 0 1 1 1 0 1 0 1 0 1 1 0 1 2 0 0 0 2 0 2 2 2 0 1 0 1 1 1 0 0 0 2 0 2 2 1 0 1 2 1 0 0 1 0 0 0 0 0 0 1 1 0 0 1 0 0 0 0 2 0 0 0 0 1 1 0 1 0 0 2 2 0 2 2 0 1 1 0 2 0 0 1 1 0 0 0 0 0 1 1 0 1 1 0 2 0 1 2 1 2 0 1 1 0 1 2 0 0 1 0 0 0 0 0 0 0 0 0
3 1 0 0 0 0 1 2 2 1 0 0 0 1 0 0 0 2 1 0 2 2 0 1 0 0 1 1 0 1 1 0 2 1 0 0 2 1 0 1 1 0 1 1 0 1 1 0 2 0 0 0 1 0 0 1 0 0 0 1 0 1 2 2 0 0 0 0 2 0 1 2 2 0 1 2 1 0 1 0 2 0 0 0 2 0 0 1 1 1 0 0 1 1 1 2 1 1 0 2 0 1 0 0 1 1 2 1 1 1 0 1 0 0 2 2 2 0 1 0 1 0 1 1 0 0 0 0 0 0 1 0 0 0 0 0 0 0 0 2 2 1 0 0 0 1 2 0 1 1 0 0 0 0 0 0 1 1 0 1 0 0 0 1 0 2 0 0 1 1 1 2 0 2 1 0 2 0 0 1 0 1 0 2 0 0 0 2 2 1 1 1 1 1 1 2 2 0 0 0 0 1 0 2 2 0 1 1 1 0 2 1 2 0 0 2 1 0 0 1 0 1 0 2 0 0 1 0 0 0 0 0 0 0 0 0 0 1 0 0 0 0 2 0 0 1 0 0 0 0 0 1 0 0 0 0 0 0 0 0 1 1 0 2 1 0 1 1 1 1 0 0 0 2 0 0 1 2 2 2 0 1 0 0 0 1 0 1 0 1 1 0 1 2 1 1 0 2 0 2 0 1 1 1 1 0 0 0 2 1 0 2 2 0 2 0 0 0 0 1 0 1 0 1 2 0 1 2 0 0 0 1 0 0 0 0 0 1 1 2 1 0 2 0 2 2 0 0 1 0 0 0 2 2 0 0 1 0 0 1 1 2 0 0 0 0 0 0 2 2 2 0 0 2 0 0 0 1 0 2 2 2 0 1 1 1 0 1 1 0 0 0 0 1 2 1 1 1 2 1 1 2 0 0 0 0 0 0 0 0 0 0 0 0 1 2 0 0 0 0 0 1 1 0 0 1 0 1 2 0 1 1 0 0 2 2 0 0 0 0 1 0 1 1 1 1 0 1 1 0 0 0 0 2 1 0 1 1 0 1 1 1 1 1 1 1 1 2 2 1 2 1 0 0 0 0 0 0 0 0 0 0 0 0 1 1 0 1 1 0 1 0 0 2 1 1 1 1 1 2 1 2 1 1 1 0 1 0 1 1 1 0 0 1 0 2 0 0 0 0 1 2 0 2 0 2 1 0 0 1 1 0 0 1 0 0 0 1 0 1 1 0 0 1 2 1 1 2 2 2 0 0 0 0 2 2 2 0 0 0 0 0 2 0 2 2 0 1 1 1 0 0 0 0 0 0 2 2 0 2 1 0 1 0 0 0 1 1 0 0 1 1 0 0 1 0 0 0 0 0 0 2 1 0 0 2 1 0 0 0 1 0 0 0 0 0 1 2 1 1 1 1 0 0 0 1 2 1 0 0 1 0 0 0 0 0 2 1 2 2 1 0 1 1 1 0 0 1 0 1 0 1 0 1 0 2 1 2 1 0 0 0 1 0 2 2 1 1 1 0 2 0 1 0 0 1 1 1 0 0 0 1 0 0 0 0 0 1 1 0 1 0 0 2 1 1 0 1 1 1 0 1 0 0 0 1 1 1 2 0 0 0 0 2 0 0 0 2 2 2 0 0 0 0 0 1 1 0 0 0 0 0 0 2 0 0 1 0 0 1 0 0 0 1 0 0 1 0 0 0 0 0 0 0 0 1 1 0 1 0 0 0 2 0 0 0 0 0 0 2 1 0 0 0 0 0 1 0 0 2 0 0 2 0 0 2 0 2 1 1 1 1 1 0 0 0 0 0 0 1 1 0 0 1 0 0 2 1 1 1 0 0 0 0 0 0 2 2 2 2 1 2 2 2 1 0 0 1 1 0 0 1 2 2 0 0 0 1 1 0 0 0 0 0 0 0 0 1 0 0 2 1 0 0 1 0 1 0 0 0 0 0 0 0 1 0 1 0 1 0 0 0 0 0 1 1 0 1 1 2 2 0 0 0 0 0 1 1 0 0 0 0 0 1 2 1 1 1 0 0 0 1 0 2 2 1 1 0 0 2 0 1 0 0 1 2 0 2 1 0 0 0 2 2 0 0 1 1 1 0 0 1 0 1 0 0 0 0 0 1 0 0 1 0 1 0 0 1 0 0 2 0 2 1 1 0 1 1 1 0 1 1 0 0 1 1 1 0 0 2 0 1 1 1 0 0 2 1 1 1 1 1 0 0 0 0 0 1 2 2 0 1 1 0 0 0 0 0 1 0 0 0
4 1 0 0 0 0 0 1 1 1 0 1 1 1 0 0 0 2 2 1 1 2 0 2 0 0 2 2 0 2 2 0 1 1 0 1 1 2 1 0 1 0 1 1 0 1 2 0 0 0 0 0 0 1 1 0 0 0 1 0 2 0 2 2 2 1 1 0 1 1 0 1 2 1 1 2 0 0 1 0 1 0 0 1 2 0 0 0 1 2 0 0 2 1 0 1 0 0 0 1 0 2 0 0 1 1 2 1 1 0 0 2 1 1 1 1 1 0 0 0 2 0 2 1 1 1 0 1 0 1 0 0 0 0 1 1 0 0 0 2 1 1 0 0 1 0 0 0 0 0 0 1 0 0 0 0 0 1 1 1 0 0 0 1 0 1 0 0 1 1 1 1 0 2 0 0 2 0 0 0 0 0 0 1 1 0 0 1 0 1 1 1 1 1 1 1 1 0 0 0 0 1 0 2 1 0 0 0 1 0 0 1 1 0 0 2 1 0 2 0 1 1 0 1 0 1 0 0 0 0 0 0 0 1 1 1 1 2 0 0 0 0 0 0 0 2 1 0 0 0 0 1 0 0 0 0 1 0 0 1 1 1 0 2 1 1 0 1 1 1 1 1 1 2 0 0 1 1 2 0 1 0 0 0 1 0 2 2 0 2 1 0 0 1 0 1 0 0 0 0 0 0 1 0 0 0 1 1 2 0 0 2 1 0 2 0 2 0 0 0 1 1 1 0 1 0 2 1 1 1 0 0 0 0 0 0 0 1 0 1 1 1 2 0 0 0 0 1 2 1 2 2 0 1 1 1 0 0 0 1 1 1 1 0 1 1 1 1 1 0 0 2 0 2 1 1 0 2 1 2 1 0 0 1 0 1 0 0 0 1 0 2 0 0 2 0 0 1 1 1 0 1 0 2 1 0 0 1 0 0 0 0 0 0 1 1 1 1 0 1 1 2 0 1 1 1 1 1 2 0 0 1 0 0 0 1 1 1 0 0 1 0 0 2 1 2 1 0 1 0 0 0 0 1 1 1 0 2 2 2 0 2 0 0 0 0 0 2 2 1 1 0 1 1 1 0 1 1 1 0 0 0 0 1 1 0 1 2 2 1 1 2 0 1 1 1 1 1 0 1 1 1 1 1 1 0 1 0 2 1 0 0 1 0 0 2 0 2 0 2 2 2 1 2 1 2 0 1 0 1 1 1 0 0 0 0 2 0 2 0 1 1 0 1 1 2 1 1 1 1 0 0 1 2 0 0 0 0 0 1 0 0 0 0 0 0 1 1 0 1 0 2 1 0 0 1 1 2 0 0 2 0 0 0 1 0 0 0 2 0 0 0 0 0 0 0 0 1 1 0 1 2 0 0 1 2 0 0 1 2 0 0 0 0 0 0 0 1 0 0 0 0 0 1 1 0 1 0 0 0 2 0 0 1 0 0 2 1 2 2 2 0 1 2 2 0 1 1 1 1 0 1 1 1 0 1 0 1 1 0 0 0 2 1 1 1 2 2 0 2 0 0 0 0 0 1 1 1 0 0 0 0 0 0 2 2 1 0 1 1 1 1 1 1 0 0 0 0 1 2 0 2 0 0 1 1 1 1 2 0 1 0 0 1 0 1 0 1 1 1 0 0 0 1 0 2 1 0 0 0 0 0 0 1 2 1 1 0 0 0 0 0 0 0 0 0 0 1 1 1 1 1 1 0 0 0 0 0 0 0 0 1 2 2 0 2 2 1 0 2 1 0 0 0 0 0 1 0 0 1 1 1 1 0 0 1 1 2 0 2 0 2 1 1 1 0 0 0 1 0 0 0 0 0 1 1 1 0 0 2 2 0 0 2 2 0 0 2 2 2 2 2 2 2 2 0 0 0 1 0 0 1 2 1 0 0 0 1 2 1 1 2 0 0 0 0 0 0 0 0 2 2 0 0 1 0 1 0 0 0 1 1 0 0 0 1 2 0 1 2 1 1 0 1 1 1 0 1 2 2 2 0 0 0 0 0 0 2 1 0 1 1 0 2 2 0 2 2 0 0 0 2 0 1 2 2 0 0 0 2 0 1 0 0 0 1 0 0 1 0 1 0 2 0 0 0 0 0 1 0 0 2 0 2 0 0 0 2 0 0 0 0 2 2 2 0 0 2 0 0 0 0 2 1 0 0 1 2 0 2 0 0 1 0 0 1 1 0 0 1 0 0 0 1 0 0 2 1 1 0 0 1 0 1 0 0 0 1 0 1 1 0 0 0 0 0 0 0 2 0 1 1
5 0 0 0 0 0 0 2 2 0 0 0 0 0 0 0 0 0 0 0 1 1 0 2 0 0 1 2 0 2 1 0 1 1 1 1 1 2 1 0 1 0 0 0 0 1 1 0 0 0 0 0 0 0 0 1 0 0 0 2 0 0 2 2 0 1 0 1 1 0 0 1 2 0 0 2 2 0 1 0 0 0 1 1 1 0 0 1 2 2 1 1 1 1 0 2 0 0 0 2 0 2 0 0 1 1 2 0 0 2 1 1 0 2 2 0 0 0 0 0 2 0 2 2 2 2 0 0 0 0 1 0 1 0 0 0 0 0 0 0 0 2 0 0 1 0 1 0 0 0 0 0 0 0 0 0 1 0 0 0 1 1 0 0 1 2 0 0 1 1 0 2 0 2 0 0 1 0 0 1 0 2 1 2 2 1 1 2 1 1 1 1 2 2 0 1 1 0 0 0 0 1 0 0 0 0 2 1 1 1 1 0 1 1 0 2 1 0 0 1 0 0 0 2 0 0 1 1 1 0 0 0 0 1 1 1 1 2 0 0 0 1 1 0 0 2 0 0 0 0 0 1 0 0 0 0 0 1 1 0 0 0 0 0 1 0 0 0 2 0 1 1 1 2 0 0 1 1 1 0 0 2 1 1 1 0 0 1 0 1 0 0 0 2 2 0 1 0 0 0 0 0 0 1 0 0 0 1 1 0 0 2 2 0 1 1 1 2 1 0 1 1 0 0 0 0 0 1 0 0 0 1 0 0 0 0 0 2 0 1 1 1 2 0 0 0 1 0 2 2 0 0 0 2 2 0 0 0 0 1 1 1 2 0 2 0 1 1 2 1 1 1 0 2 0 0 0 1 0 1 0 1 0 0 0 0 0 0 0 1 0 0 2 1 2 2 2 1 0 0 0 0 1 1 1 0 1 0 0 0 0 0 0 0 2 2 1 1 0 1 1 1 0 0 1 1 1 0 1 0 1 0 0 0 1 1 1 2 0 1 0 0 0 1 1 2 1 1 0 0 0 0 0 1 1 1 0 0 0 0 2 0 1 0 0 1 0 2 2 2 2 2 1 1 1 0 1 0 0 0 1 0 0 0 1 1 0 0 1 1 1 0 0 2 0 2 2 1 1 1 1 1 2 0 2 0 2 0 0 1 0 0 0 0 1 0 0 0 1 1 2 2 1 2 1 2 1 1 1 1 1 0 0 1 1 0 1 1 0 1 1 0 0 0 2 2 1 1 1 1 0 0 0 0 2 2 2 0 0 0 0 0 0 0 0 0 0 0 1 0 0 1 0 0 0 0 1 1 0 1 1 0 0 0 1 0 1 0 1 0 0 0 0 0 1 0 0 0 0 0 0 1 0 0 0 2 1 0 2 1 0 0 0 1 0 0 0 0 0 0 0 0 0 1 1 1 2 2 0 0 1 0 1 0 0 0 2 1 2 2 0 0 1 1 2 0 2 2 0 0 0 1 1 1 0 2 0 0 0 0 0 0 1 0 1 2 1 2 1 0 1 1 1 0 0 1 1 0 1 1 2 1 0 0 2 2 0 1 1 0 1 0 0 2 2 0 0 0 1 1 0 1 0 0 0 1 1 2 2 0 1 0 0 0 0 0 0 1 0 0 0 0 0 0 0 0 2 2 1 0 0 0 0 2 1 0 1 0 0 1 0 1 0 0 0 1 1 0 0 0 0 0 1 0 0 0 1 0 0 1 0 1 1 1 0 1 1 0 0 2 1 1 0 0 0 1 1 1 0 1 2 2 0 1 0 1 0 2 0 0 2 2 2 0 1 1 1 1 0 1 1 0 0 0 1 1 1 1 0 1 1 0 1 0 0 0 1 2 1 1 1 1 1 2 2 2 1 0 2 0 1 1 0 1 0 1 0 0 0 0 0 1 0 0 0 0 0 1 1 0 2 2 0 0 1 0 1 1 1 1 1 2 0 0 0 1 2 0 0 2 0 0 0 2 2 2 0 0 1 1 0 1 0 0 0 0 0 1 0 1 0 2 1 1 1 0 0 2 0 0 0 2 0 1 2 2 0 1 1 1 0 2 1 1 2 1 0 2 2 1 0 1 0 0 2 1 1 1 1 0 0 1 0 2 0 0 0 1 0 1 0 0 2 2 2 1 0 0 2 1 1 0 1 2 2 0 2 2 2 0 0 2 2 0 2 1 2 1 0 0 0 0 0 0 0 0 2 2 1 0 0 1 1 1 0 0 0 0 0 1 0 0 1 0 0 0 0 0 0 0 1 1
6 0 0 0 0 0 0 0 1 0 0 1 0 1 0 0 1 1 1 2 0 1 0 1 0 1 0 2 0 2 2 0 1 0 2 1 2 0 0 0 2 0 0 0 0 2 1 0 0 1 1 0 0 0 1 1 0 1 0 1 1 0 0 0 0 2 2 0 2 0 0 1 2 0 0 2 2 0 0 1 1 0 0 0 2 0 1 1 1 1 1 1 2 1 1 2 1 1 1 2 2 2 2 0 0 0 2 1 1 1 1 2 1 1 1 1 1 0 0 0 2 1 1 2 1 1 0 0 1 2 0 0 0 0 0 0 0 0 0 1 1 2 1 0 0 0 0 0 0 0 0 0 0 0 0 0 2 1 1 1 1 1 0 1 1 2 0 0 0 2 1 1 0 1 0 1 1 0 0 1 0 1 1 2 2 1 2 2 1 1 1 1 0 0 2 2 0 0 0 0 0 0 0 1 1 0 1 0 1 0 0 0 0 0 0 2 1 0 1 1 0 0 1 2 0 0 1 2 0 2 0 0 0 0 0 0 0 2 0 0 0 0 2 0 1 2 1 0 0 0 0 1 0 1 1 0 1 0 0 0 0 0 0 1 0 0 0 0 1 1 0 0 0 2 0 0 1 2 2 1 1 1 1 1 0 0 0 0 0 1 1 1 1 2 2 0 1 2 0 2 0 1 0 1 0 0 0 0 1 0 0 2 2 1 2 0 1 0 0 0 1 1 1 2 1 0 2 1 1 1 0 2 0 0 0 0 0 1 0 0 0 0 2 0 1 1 0 0 2 0 1 1 0 1 0 1 1 0 0 2 2 2 2 0 2 0 1 2 2 0 0 2 1 2 0 0 0 1 2 2 0 0 0 1 1 1 0 0 0 1 0 0 1 0 2 1 2 0 1 1 0 1 0 2 1 1 0 2 0 0 0 0 0 0 0 2 0 0 0 0 0 0 1 1 0 1 2 0 1 0 1 0 0 0 0 0 1 0 0 0 1 0 2 0 0 1 1 0 0 0 0 0 0 0 0 0 0 2 2 1 1 1 1 1 1 1 1 2 2 0 1 1 2 2 0 1 0 0 0 0 0 0 0 0 0 0 0 2 2 1 1 2 1 1 0 0 0 1 0 1 1 1 1 1 1 0 2 0 1 2 1 0 1 0 1 1 0 1 1 2 2 2 0 2 0 2 0 0 1 2 0 1 0 0 0 0 1 0 1 2 1 1 0 1 1 2 0 0 0 2 0 0 1 2 1 0 0 0 1 0 1 0 1 1 1 1 1 0 1 0 0 0 0 0 0 0 1 1 0 2 2 0 0 0 2 0 1 0 1 1 1 0 0 0 0 0 0 1 0 0 1 1 2 0 0 1 1 0 0 1 0 0 0 1 0 0 1 1 0 0 0 0 0 0 0 0 2 1 0 0 1 0 0 0 0 0 0 1 1 1 1 0 0 1 1 0 1 2 0 1 1 1 2 0 0 2 0 1 1 0 0 0 1 0 2 2 2 2 1 0 1 0 0 1 1 1 1 0 1 1 1 1 1 0 2 2 2 1 2 0 2 0 0 2 0 1 0 0 2 2 0 1 0 0 2 1 1 1 1 0 1 0 0 0 0 0 0 2 0 0 0 0 0 0 1 2 0 0 0 0 1 1 0 2 0 0 1 1 1 2 0 1 0 1 0 0 1 0 0 0 0 0 1 0 0 0 0 0 1 0 0 0 2 1 1 0 0 0 0 1 0 1 1 2 2 0 0 1 1 2 2 1 0 0 1 2 1 2 0 2 0 2 2 1 2 0 0 1 1 2 1 1 1 0 0 1 0 0 2 2 2 0 0 1 2 0 0 2 1 1 1 2 2 1 1 2 1 1 0 0 0 0 1 1 0 0 0 1 1 2 2 2 2 1 0 1 1 1 0 1 2 1 0 0 0 0 0 0 0 0 1 2 0 0 0 0 0 0 1 1 0 0 1 1 1 2 1 0 1 1 1 0 0 0 0 0 0 1 0 1 1 2 1 0 2 0 2 2 0 1 0 2 0 0 2 2 0 0 0 1 1 1 0 0 0 1 0 0 1 0 0 0 1 1 2 1 2 0 1 1 0 1 0 1 1 0 0 1 1 0 0 1 2 0 1 0 0 1 1 1 1 0 0 1 2 0 2 2 2 1 1 1 0 0 0 0 0 0 0 1 0 0 0 0 1 1 1 0 0 1 1 0 0 2 0 0 0 1 0 2 1 0 0 0 0 0 0 1 1 0 2 1
7 1 0 1 0 0 0 1 1 1 0 1 0 0 0 0 0 2 0 1 1 2 0 1 0 0 0 2 0 2 2 0 1 1 1 1 1 1 0 0 2 0 0 0 0 0 0 0 0 1 0 0 0 0 1 1 1 0 0 1 0 1 0 2 0 0 0 1 1 0 0 0 2 0 2 2 0 0 1 0 0 0 1 1 1 1 1 0 1 1 0 0 1 1 2 2 2 1 1 1 1 2 0 1 1 1 2 0 0 2 1 1 0 2 2 0 0 0 1 0 1 0 2 2 2 2 0 0 2 2 1 0 0 0 1 1 1 0 0 1 1 2 1 0 0 0 0 0 0 0 0 0 1 0 0 0 0 1 0 0 0 0 0 0 0 2 1 1 0 1 1 0 0 2 1 1 2 2 0 0 0 0 2 2 2 2 2 2 1 1 1 1 0 0 2 2 2 0 0 0 0 0 0 1 1 0 1 1 1 0 0 0 1 0 0 2 0 1 2 0 0 0 1 1 0 1 1 0 0 0 0 0 0 0 0 0 0 2 0 0 0 0 2 0 0 1 0 0 0 0 0 1 0 0 0 0 1 2 2 2 0 2 0 2 2 0 1 0 1 0 1 0 0 2 0 0 0 2 1 0 1 1 1 1 0 0 1 2 0 2 1 1 1 2 1 1 0 1 1 0 0 0 1 0 0 1 2 0 0 0 0 1 1 0 0 0 1 0 0 1 0 1 1 0 1 0 1 2 1 1 0 1 0 0 1 0 0 2 0 0 0 2 2 2 1 1 0 0 1 0 0 0 2 2 1 0 1 0 0 1 1 1 1 1 1 0 0 1 2 1 1 1 1 2 0 0 0 2 1 1 2 0 0 0 0 0 0 0 0 0 0 0 0 0 2 0 0 2 0 0 0 0 1 1 0 1 0 1 0 1 0 0 0 0 2 2 1 0 0 0 0 0 0 0 1 1 1 0 1 0 1 0 0 1 1 1 0 1 0 1 1 0 2 2 1 2 1 0 0 0 0 0 0 0 0 0 0 1 2 1 2 2 1 1 1 1 1 2 2 0 0 0 2 2 0 0 0 1 1 0 0 0 0 1 0 1 0 1 2 0 1 2 0 2 0 0 0 2 1 1 0 2 2 0 2 0 2 1 1 0 0 0 0 1 1 2 1 1 1 1 1 2 0 1 0 2 0 0 1 1 1 0 0 1 0 0 1 0 0 1 1 0 0 1 2 2 1 1 1 2 0 0 0 2 1 0 0 1 0 0 0 0 0 0 0 0 0 2 1 1 0 1 1 0 1 1 1 1 0 1 2 0 0 0 1 0 1 0 0 0 0 0 1 0 0 1 0 0 0 0 0 2 1 0 0 1 1 0 1 1 1 0 0 0 0 0 0 1 1 1 0 1 0 0 0 0 0 1 0 0 1 0 0 0 0 1 2 0 2 2 0 0 0 2 2 0 2 1 1 1 0 1 2 0 0 1 0 1 1 0 0 0 1 0 1 2 0 2 1 1 1 0 0 0 0 2 2 1 2 2 0 1 0 0 1 1 1 0 0 1 1 1 0 2 2 0 0 0 0 0 0 0 0 0 1 2 1 2 2 0 1 0 0 2 0 0 0 0 0 0 0 0 0 0 0 2 0 0 0 0 0 0 0 2 0 0 1 0 0 1 0 0 1 1 0 0 2 0 0 0 0 0 0 0 0 1 1 0 0 0 0 1 2 2 0 2 2 2 0 2 0 0 0 0 0 1 1 0 1 1 1 0 0 0 0 1 1 2 1 1 1 1 2 0 2 0 0 0 0 1 0 0 0 0 2 0 2 0 0 2 2 0 0 1 2 0 1 2 1 2 1 1 0 2 2 1 1 1 1 0 0 1 1 0 0 0 0 0 0 0 0 0 0 0 0 0 0 0 0 0 2 2 0 0 2 0 1 0 0 0 1 1 1 0 0 1 0 0 2 1 0 0 0 0 1 0 0 0 0 2 2 0 1 0 0 1 0 0 0 1 0 0 0 2 2 0 2 2 0 0 0 1 0 1 0 2 0 0 0 1 1 0 0 0 1 1 0 2 1 0 0 0 2 1 2 2 0 1 1 0 1 1 1 2 0 0 0 2 0 0 0 1 1 1 1 0 0 0 0 0 0 0 1 2 1 0 2 1 1 1 2 0 0 0 0 0 0 0 0 1 0 0 0 1 0 0 1 1 1 0 0 1 0 0 0 0 0 0 1 1 0 0 1 0 0 0 0 0 0 0 2 0
8 0 0 0 0 0 0 1 2 0 0 0 0 1 0 0 1 1 0 2 0 1 0 1 1 1 1 2 0 2 1 1 2 2 0 1 1 2 0 1 1 0 2 2 0 2 1 0 0 1 1 0 0 1 0 2 0 1 0 1 1 1 1 1 0 0 0 0 0 0 0 0 2 0 1 2 0 0 0 0 2 0 0 0 2 0 0 1 2 2 0 1 2 0 0 2 0 1 1 2 1 2 1 0 0 0 2 2 2 0 0 2 1 1 1 0 0 0 0 0 2 0 2 2 2 2 0 1 1 1 1 0 0 0 0 0 0 0 0 2 0 2 0 0 1 0 1 0 0 0 0 1 0 1 0 0 0 0 1 0 1 1 0 1 1 2 0 1 1 0 0 0 0 2 0 0 1 0 0 1 0 1 0 1 0 0 0 1 1 1 1 0 0 0 2 1 2 0 0 0 0 0 0 0 0 0 2 1 1 0 0 1 1 0 0 2 0 0 1 1 0 0 0 2 0 0 0 1 0 2 0 0 2 1 1 1 1 1 0 0 0 0 2 1 0 1 0 0 0 0 0 0 0 0 0 0 2 0 0 0 0 0 0 0 0 0 0 0 0 0 1 1 0 2 0 0 1 1 2 0 1 0 1 1 1 0 2 1 0 2 2 0 2 2 1 0 0 1 0 0 0 1 0 0 0 0 1 0 0 0 0 0 2 0 2 0 1 1 0 0 0 1 1 0 2 0 2 0 1 1 0 1 0 0 0 1 0 1 1 1 1 1 2 0 1 1 0 0 2 1 1 1 0 2 2 0 0 0 0 1 1 1 2 0 0 0 0 2 2 0 0 2 1 1 1 1 0 2 1 2 1 1 0 1 0 0 0 0 0 0 0 1 1 0 2 1 1 1 0 0 0 0 1 1 1 0 1 1 0 1 1 1 0 0 0 2 0 0 0 0 0 1 0 2 0 0 0 0 1 0 2 0 0 0 0 0 1 1 0 1 2 0 2 1 1 2 0 1 1 0 0 1 0 1 0 0 0 2 1 2 0 2 1 1 1 2 2 2 2 1 1 1 1 1 0 0 0 1 1 0 0 0 0 1 1 0 1 0 0 0 0 0 2 0 1 0 0 1 1 2 1 2 2 0 2 0 2 0 0 2 1 0 1 0 1 1 0 1 0 1 1 2 0 1 0 1 0 1 1 1 1 1 0 0 0 0 1 0 2 0 1 1 0 2 2 0 0 1 1 2 0 0 1 0 2 2 2 0 0 1 1 0 1 1 1 1 1 2 0 2 0 0 1 1 2 2 2 2 0 2 2 0 0 0 2 1 2 0 0 0 0 0 1 0 1 0 1 0 0 0 1 1 1 1 0 0 2 0 0 1 0 0 0 1 1 1 0 1 1 0 0 0 0 1 1 0 2 1 0 0 1 1 0 0 0 1 2 1 2 2 2 0 0 1 2 0 1 1 0 1 0 1 2 0 0 2 0 1 1 0 0 0 1 0 1 2 0 2 0 1 1 0 0 0 1 1 2 0 0 2 1 1 1 0 0 1 1 0 2 0 1 0 0 2 0 1 0 1 2 2 0 2 0 1 2 2 1 2 2 0 1 0 0 1 1 0 0 1 2 2 0 0 0 0 0 2 0 1 1 0 1 1 0 2 0 0 1 0 0 1 0 0 1 1 0 0 2 0 0 0 0 0 1 0 0 0 1 0 0 0 0 1 2 1 0 0 1 0 0 1 1 0 2 0 0 0 1 0 1 1 1 1 1 1 1 2 0 2 1 1 1 1 2 0 1 0 0 1 0 2 2 0 0 0 0 1 1 1 1 1 1 0 0 1 1 0 1 2 2 2 2 2 0 2 2 2 2 1 1 0 0 1 1 1 0 0 0 0 0 0 0 0 1 0 0 0 1 1 0 0 1 1 0 0 0 0 1 0 1 1 0 0 0 0 0 1 2 0 1 1 0 0 1 0 1 0 0 0 1 2 1 1 0 0 0 0 0 2 1 0 1 1 1 1 1 0 1 2 0 1 0 1 0 0 1 2 0 0 0 1 0 1 0 0 1 1 0 1 1 0 0 0 1 1 2 2 1 1 1 1 1 1 0 2 0 0 1 1 0 0 0 0 0 1 1 0 0 0 0 0 2 0 2 0 0 1 1 2 1 2 0 2 2 0 1 0 1 1 1 2 1 0 0 0 1 1 0 1 1 0 0 1 2 2 0 0 0 0 0 1 0 0 0 0 0 0 0 1 1 0 1 0
9 0 1 0 0 0 0 1 1 0 1 2 1 2 0 0 0 1 0 0 2 2 0 2 0 0 0 1 0 1 0 0 1 1 1 0 2 1 0 1 1 0 2 2 0 2 1 0 0 1 1 0 0 0 0 1 0 1 1 0 0 0 1 1 0 1 1 0 2 1 1 1 2 0 0 2 2 0 0 0 1 0 0 0 2 0 0 0 1 1 0 0 2 1 1 1 1 2 0 2 0 0 1 0 1 1 2 1 0 2 1 1 1 1 1 0 0 0 0 0 2 0 1 2 1 1 0 0 2 2 0 1 1 0 0 0 1 0 0 1 2 1 1 0 1 0 1 0 0 0 1 0 0 0 1 0 0 0 0 0 0 0 0 0 1 1 1 1 1 0 0 0 0 2 1 2 2 0 0 1 0 1 0 2 0 0 0 1 1 2 2 0 0 0 2 2 1 0 0 0 0 1 0 0 0 0 2 1 1 0 0 2 1 0 0 2 0 0 0 2 0 0 1 2 0 0 1 2 1 1 0 0 0 0 0 0 0 2 0 0 0 0 1 0 0 1 0 0 0 0 0 0 0 1 1 0 1 0 0 0 0 0 0 2 1 0 0 0 1 0 1 1 0 0 0 1 1 2 2 0 2 0 1 1 0 1 0 1 0 1 0 0 0 2 2 0 1 1 1 1 0 0 0 1 0 0 0 1 1 0 0 2 1 0 1 0 1 0 0 0 0 1 1 1 1 0 1 0 1 1 0 2 0 0 0 0 0 1 0 1 0 0 2 0 0 0 1 0 2 1 1 1 1 1 0 1 0 0 0 1 1 2 0 0 0 0 0 1 2 1 1 1 0 2 0 0 0 1 0 1 1 1 0 0 0 1 0 0 0 0 0 0 2 1 2 2 2 0 1 1 0 1 1 1 1 0 1 0 0 0 0 1 0 0 1 2 1 0 0 0 0 0 1 1 0 0 0 0 0 0 0 0 1 1 1 0 0 0 0 0 2 0 2 0 0 1 0 0 0 0 0 0 0 2 1 1 0 0 1 2 1 2 0 0 0 0 0 2 2 0 0 0 0 0 1 0 1 0 0 0 1 0 1 0 1 0 0 2 2 1 1 2 1 1 0 0 0 1 0 1 1 2 1 1 1 0 1 0 1 1 1 0 1 0 0 2 0 0 0 1 1 1 0 2 0 2 1 0 1 2 1 1 0 0 0 0 1 0 1 1 0 1 0 0 0 0 1 1 1 1 0 0 1 2 2 1 0 1 0 1 1 0 0 2 0 0 2 1 2 0 0 0 0 0 0 0 1 1 0 2 1 0 0 0 2 1 2 1 0 0 2 1 2 0 1 1 1 1 0 0 1 1 0 1 0 2 1 0 2 1 0 0 0 0 0 0 1 1 1 1 1 1 0 0 0 1 1 1 0 0 1 0 0 0 0 1 1 0 0 0 1 0 1 1 1 0 1 0 0 1 0 0 0 0 0 2 0 2 0 2 2 1 1 0 1 2 1 1 1 0 0 1 0 1 1 2 2 1 0 0 0 0 1 1 1 2 1 1 1 2 0 2 0 1 0 0 1 0 2 2 1 2 1 1 0 2 1 2 2 0 0 0 0 1 0 0 0 2 1 1 0 0 0 0 0 1 1 1 0 0 0 0 0 2 0 0 1 0 0 2 0 2 0 0 0 1 1 0 0 0 0 0 1 0 0 0 0 1 1 1 1 0 2 0 0 1 1 1 0 2 0 1 0 1 1 0 1 0 1 1 1 1 2 0 0 1 1 1 0 1 0 2 1 0 2 0 0 0 1 2 0 0 0 0 2 0 2 0 1 2 1 0 1 1 1 0 0 2 1 2 2 2 0 1 1 1 0 1 0 1 0 0 1 1 0 0 0 0 0 1 1 1 1 0 1 1 0 1 0 0 1 1 0 0 0 0 1 1 0 0 2 2 0 0 0 1 0 0 1 2 1 1 2 0 1 0 0 1 2 2 2 0 0 1 0 1 0 2 0 0 1 1 1 0 2 1 2 1 0 0 0 1 0 2 2 1 2 2 0 1 0 1 1 1 1 1 0 1 1 1 0 1 0 1 0 0 1 0 0 1 0 2 0 1 0 0 0 2 0 0 0 0 1 0 0 1 0 0 2 0 0 0 1 0 1 0 1 1 1 1 2 0 1 0 2 2 2 0 1 1 0 0 0 0 1 1 1 1 2 0 0 1 0 1 0 0 0 0 0 1 0 0 0 0 0 1 0 0 0 0 1 0
10 1 0 0 0 0 0 2 2 0 0 0 0 0 0 0 0 1 0 0 2 2 1 2 0 0 0 0 1 1 1 0 0 1 2 1 2 1 0 0 2 0 1 0 0 0 0 0 0 0 0 0 1 1 0 1 0 0 0 2 0 0 0 0 0 0 0 1 2 0 0 1 2 0 1 2 1 0 0 1 1 0 0 0 1 0 0 1 1 2 1 1 1 2 1 2 1 0 0 1 0 2 1 0 1 1 2 0 0 2 0 0 0 0 0 0 0 0 0 0 2 1 2 1 1 1 0 1 1 2 0 1 0 0 1 0 2 1 1 0 1 1 0 0 0 0 0 0 1 1 1 0 1 1 0 0 1 1 0 0 1 1 0 1 0 0 0 0 2 0 0 2 1 1 0 0 2 0 0 1 0 1 0 2 2 2 0 1 0 1 2 1 0 0 2 2 1 0 0 0 0 0 0 2 2 0 1 1 1 0 0 0 2 0 0 2 2 0 2 0 1 1 0 1 0 1 0 1 0 1 0 0 0 0 0 0 0 2 0 0 0 0 2 0 0 2 0 0 0 0 0 0 0 0 0 0 2 0 0 0 0 0 0 1 0 0 1 0 1 1 1 1 0 1 0 0 0 1 2 0 2 0 0 0 0 1 0 0 0 1 1 1 0 2 1 0 0 0 0 0 0 0 0 1 0 0 0 0 1 0 0 2 2 1 1 0 1 0 0 1 0 1 2 1 0 0 1 2 0 1 0 2 1 0 0 0 0 2 0 0 0 0 2 0 1 1 0 0 1 0 0 0 0 2 1 0 1 0 0 2 2 1 2 0 2 0 1 1 2 1 1 1 0 2 0 0 0 1 0 1 0 0 0 0 0 0 0 1 1 0 0 0 1 0 2 0 0 1 0 0 0 0 1 1 0 1 0 0 1 0 0 1 0 0 0 1 0 1 0 1 0 1 0 1 1 1 1 0 1 0 0 0 0 0 1 1 1 1 0 0 2 0 1 2 2 2 0 1 1 0 0 0 0 0 0 0 0 1 1 0 2 0 1 0 0 1 1 2 2 0 2 2 1 1 1 0 1 0 0 2 2 1 0 0 0 1 0 2 2 1 1 2 0 2 0 0 0 1 1 2 1 2 1 1 2 1 2 0 0 1 0 0 1 1 0 2 2 1 1 2 2 2 0 2 1 2 1 1 0 1 1 0 0 1 0 0 0 1 1 0 2 0 0 0 1 2 2 0 0 1 0 0 1 2 2 2 0 1 0 1 0 0 0 0 0 0 0 2 1 1 0 2 1 0 1 1 1 1 0 1 2 0 1 0 0 0 0 0 1 0 0 0 0 0 0 0 0 0 0 0 0 2 0 1 0 2 1 0 0 1 0 0 0 1 1 1 0 0 0 0 0 0 0 0 0 0 1 1 0 0 0 1 1 0 0 0 2 1 2 1 0 1 0 1 2 0 2 1 1 2 0 1 1 1 0 2 0 2 1 0 0 0 1 0 1 2 0 2 1 0 1 1 0 0 0 1 1 1 1 1 1 2 0 0 0 0 1 0 1 0 2 0 0 1 1 0 0 0 0 1 0 2 1 1 1 2 1 2 1 0 0 0 0 1 1 1 0 2 1 1 0 0 1 0 1 1 1 2 1 0 1 1 0 2 0 0 0 0 0 1 0 1 1 0 0 0 1 1 1 1 1 1 1 0 0 1 0 0 1 0 0 0 1 1 0 0 0 1 0 2 0 0 1 1 1 0 0 0 2 2 1 2 2 0 1 1 0 1 0 1 0 1 2 1 1 1 0 1 0 1 1 0 0 1 0 0 2 0 1 2 1 0 0 1 1 0 1 2 1 1 1 1 1 1 1 1 0 1 1 0 0 1 2 2 0 0 0 0 1 0 1 1 1 1 0 0 1 0 0 1 1 1 0 0 0 1 0 0 0 0 2 2 1 0 0 0 1 0 1 1 0 0 0 0 1 0 0 1 1 2 1 0 0 0 0 0 1 1 1 0 0 2 0 2 2 0 1 1 0 0 0 2 0 2 2 2 0 0 0 1 0 2 0 0 1 1 0 2 2 0 0 0 1 1 1 1 0 1 1 0 2 1 0 2 0 0 0 1 0 0 0 0 2 2 2 0 1 0 1 0 1 0 1 1 2 0 2 2 0 0 2 0 0 0 0 0 0 0 0 0 0 0 0 0 0 0 2 2 2 0 0 2 1 2 0 1 0 0 0 1 0 0 0 0 0 0 0 1 1 0 2 1
11 0 0 1 0 1 0 1 1 1 1 0 0 1 0 0 0 2 1 1 1 1 0 2 0 0 1 0 1 1 0 0 2 1 1 1 2 2 0 2 0 0 1 0 0 0 0 0 0 1 1 0 0 0 2 2 0 0 1 2 0 1 2 2 0 0 0 0 0 0 0 0 2 0 1 2 1 0 1 1 1 0 0 1 2 0 0 1 2 2 1 1 2 1 1 1 1 1 1 2 1 2 0 0 1 1 1 0 1 1 1 1 1 1 1 1 1 0 2 0 0 0 2 0 0 0 0 1 0 1 1 0 0 0 0 0 0 0 1 0 1 1 1 0 0 0 0 0 1 1 1 0 0 0 0 0 0 1 0 0 0 1 0 0 0 1 0 0 1 1 0 1 1 1 0 1 2 0 0 0 1 1 0 1 1 1 0 2 1 2 2 0 1 1 1 0 1 1 0 0 0 0 1 1 1 0 1 1 1 0 0 0 1 0 0 2 0 0 1 0 2 2 1 2 0 0 1 0 0 0 0 0 1 0 0 0 0 1 1 1 0 0 2 1 0 1 0 0 0 0 0 1 0 1 1 0 0 0 0 0 0 0 0 0 0 0 0 1 2 2 0 0 1 1 1 0 0 2 2 1 1 1 1 1 0 0 0 0 0 2 1 0 1 2 2 0 1 1 1 0 0 0 0 1 0 1 1 0 0 0 0 1 1 0 1 0 2 2 1 0 1 1 2 0 1 0 1 1 1 1 0 2 0 0 0 0 0 0 0 1 1 1 1 0 1 2 0 1 2 1 0 0 0 1 1 1 0 0 0 2 2 2 2 0 2 1 0 0 2 1 1 1 0 2 1 1 0 1 1 2 2 0 0 2 1 1 0 1 1 1 1 2 2 1 2 2 2 1 1 1 0 1 0 2 1 1 0 0 0 1 1 1 0 0 1 1 1 1 0 1 1 2 0 0 2 2 2 0 2 0 2 0 0 0 1 1 0 0 0 0 0 0 1 0 0 2 1 0 0 1 1 0 0 2 2 2 0 0 0 1 1 0 1 1 1 1 1 2 2 0 0 0 2 2 2 2 0 0 0 0 2 0 0 0 1 0 0 1 2 1 0 2 1 0 0 1 1 1 1 2 0 2 2 0 2 0 2 0 0 0 0 1 1 0 1 1 0 1 0 1 0 2 1 1 0 1 0 0 1 1 1 1 0 0 0 0 1 1 1 1 0 1 0 0 1 2 0 1 1 1 0 0 1 1 1 1 1 0 2 0 0 2 0 0 0 0 0 1 1 1 0 1 0 0 0 0 1 2 0 1 2 0 1 0 1 1 2 0 1 1 0 0 0 0 2 1 1 0 0 0 1 1 1 0 0 2 0 0 1 2 0 0 0 0 0 0 0 1 0 1 1 1 0 1 1 0 2 2 0 0 0 0 1 0 0 2 2 2 1 1 1 0 0 1 2 0 1 1 1 2 2 1 1 1 1 2 0 1 0 0 0 0 1 0 1 2 1 2 1 0 1 1 0 0 0 1 1 1 1 1 0 2 0 0 1 1 1 1 2 1 1 1 0 2 1 1 0 0 0 1 0 0 0 1 1 1 1 2 2 0 1 0 0 1 1 2 0 1 0 0 0 0 0 1 0 2 1 0 0 0 0 0 0 1 1 1 0 0 0 0 0 0 0 1 0 0 1 2 1 1 1 1 1 0 1 1 0 0 0 0 0 1 2 2 0 1 1 0 0 1 1 1 0 1 1 0 1 0 2 2 1 1 1 1 0 1 1 2 0 2 0 2 2 0 2 0 0 0 1 1 0 0 0 0 1 2 2 0 0 2 2 0 2 0 0 0 0 2 2 2 1 2 2 2 2 0 0 1 1 0 0 1 2 1 0 1 0 0 1 0 0 1 0 0 0 0 0 2 2 0 1 1 0 0 0 0 0 0 0 0 2 2 0 0 0 2 2 0 1 1 1 0 1 1 2 1 0 0 0 1 0 1 0 0 0 0 2 2 1 0 0 1 0 0 2 0 2 1 0 0 1 2 1 1 2 0 1 1 0 2 0 1 0 0 1 2 0 0 2 0 0 0 2 1 1 1 1 0 1 0 0 0 0 0 1 0 0 1 1 1 0 1 2 0 0 0 0 1 0 0 1 0 2 1 1 0 1 2 1 2 1 0 0 0 0 1 1 0 0 1 0 0 0 0 1 0 2 1 1 0 0 2 1 2 1 1 1 1 0 2 1 0 0 0 0 0 0 0 1 0 0 0
12 0 1 0 0 0 0 1 2 0 0 0 1 1 0 0 0 1 0 1 0 1 0 2 0 1 1 2 1 2 0 1 1 1 2 0 2 1 1 0 1 0 0 0 1 0 1 0 0 0 0 0 0 2 0 2 0 2 0 1 1 1 0 0 0 0 0 0 2 0 0 1 2 0 1 2 1 0 1 1 1 0 0 0 2 0 0 2 2 2 1 2 1 1 1 2 1 2 2 2 1 2 0 0 0 0 2 1 1 1 1 2 2 2 2 2 2 0 1 0 1 0 1 2 1 1 0 0 0 0 1 0 0 0 0 0 0 0 0 2 1 2 0 0 2 0 1 0 0 0 0 0 2 0 2 0 0 1 0 0 1 1 0 1 1 1 1 1 0 1 1 0 1 1 1 2 2 0 1 0 0 1 0 2 1 0 1 1 0 0 0 1 0 0 2 1 1 1 0 0 0 0 1 0 1 0 1 1 1 1 1 1 2 0 0 2 0 0 2 0 1 1 1 1 0 0 1 1 0 1 0 0 0 0 0 0 0 1 0 0 0 0 2 1 0 2 0 0 0 0 0 0 0 0 0 0 1 0 0 0 0 0 0 1 1 0 0 1 2 1 0 1 0 2 0 1 0 2 2 2 0 1 1 1 0 0 1 2 0 2 1 1 2 2 2 0 0 0 0 0 1 0 0 0 0 0 0 0 0 0 0 1 1 0 2 0 0 0 0 2 0 0 0 2 1 0 1 2 0 1 0 2 0 1 0 0 0 1 1 1 0 1 2 0 0 0 1 0 1 0 1 1 0 2 0 0 2 0 0 0 0 0 1 1 1 0 0 0 1 1 1 1 0 2 0 0 0 1 0 2 1 0 0 2 0 1 0 1 1 0 0 1 1 0 2 2 2 0 0 0 0 0 1 1 1 0 1 0 0 0 0 1 0 0 0 2 0 1 0 1 1 1 0 0 1 1 1 1 1 0 1 0 0 0 0 1 0 2 0 1 1 0 2 1 0 2 0 0 0 0 0 0 0 2 1 1 0 2 2 2 0 2 1 1 1 1 1 1 1 0 1 1 1 1 2 2 0 0 0 0 1 1 0 1 0 2 0 1 2 2 1 1 1 2 1 1 1 2 1 2 0 2 1 1 1 1 2 1 1 0 0 0 1 0 0 0 0 0 1 0 1 2 0 2 0 2 1 0 0 2 1 1 0 1 0 1 0 0 0 2 0 0 0 1 1 1 0 1 2 2 0 0 0 1 1 0 0 1 0 0 0 0 1 1 0 0 2 0 0 0 0 0 2 0 2 2 2 2 0 0 2 0 0 0 2 1 2 0 1 0 1 0 1 0 0 0 0 0 0 0 1 1 1 1 0 1 2 0 1 2 0 0 0 0 0 0 2 1 0 1 1 1 0 0 0 1 1 1 0 0 1 0 0 0 0 0 2 0 2 2 0 1 1 2 2 0 1 1 0 2 0 1 2 0 0 2 0 2 2 0 0 0 2 1 1 1 1 2 0 0 0 1 1 0 0 2 1 1 1 1 1 0 0 0 2 2 0 0 1 0 2 1 0 0 0 0 1 0 1 1 0 1 0 0 1 1 0 0 1 0 0 0 0 2 0 0 0 2 1 1 0 0 1 1 0 2 1 2 2 0 1 1 0 2 1 0 1 0 0 0 0 0 0 0 0 0 0 1 1 0 1 1 0 0 0 0 0 0 2 0 0 0 2 2 0 0 0 1 0 2 0 0 1 0 0 0 0 0 0 1 1 2 1 1 0 0 1 2 1 1 0 0 2 1 1 0 0 0 0 0 0 0 0 1 0 1 1 0 1 2 1 1 0 1 1 0 1 2 2 2 1 2 1 2 2 1 1 1 0 0 0 0 1 1 0 0 0 0 0 0 0 1 1 1 0 0 1 0 0 1 1 1 0 0 0 1 1 0 0 0 0 1 0 0 1 0 2 0 0 2 0 0 0 1 1 0 0 0 2 2 1 1 0 0 0 0 0 1 0 0 0 1 0 2 1 0 1 2 0 0 0 2 1 1 2 2 1 0 0 1 0 1 1 1 1 1 0 0 1 0 0 0 1 1 0 0 1 1 0 1 0 2 1 1 0 0 0 2 0 1 0 0 1 0 0 0 0 0 0 1 1 0 1 0 2 1 2 1 1 1 1 0 2 0 1 1 1 0 0 1 0 0 0 0 0 1 1 2 2 0 0 2 1 2 0 2 1 0 0 1 0 0 0 0 0 0 0 0 1 0 0 0
13 0 0 0 0 0 0 2 2 0 0 1 0 1 0 0 0 2 2 1 1 2 0 2 0 0 1 2 0 2 2 0 2 2 1 1 2 1 1 0 1 0 0 0 0 0 0 0 1 1 1 0 0 1 0 2 0 1 0 1 1 1 0 0 0 0 0 1 1 0 0 1 2 0 2 2 0 1 1 0 0 0 0 0 1 1 0 0 2 2 0 0 1 1 0 1 0 2 1 2 1 2 0 0 2 2 1 0 0 2 0 0 0 2 2 1 0 0 1 0 1 0 2 1 1 1 0 0 0 0 1 1 0 0 0 0 0 0 0 0 0 2 0 0 0 1 0 0 1 1 1 0 0 1 0 0 0 1 0 0 0 0 0 1 2 2 0 1 1 0 0 0 0 2 1 1 2 0 0 0 0 0 0 0 0 0 0 2 1 0 1 2 0 1 1 0 2 0 0 0 0 0 0 0 0 0 2 0 1 0 0 1 0 0 0 2 1 0 1 0 1 1 0 0 0 1 1 0 0 0 1 1 0 0 0 0 0 2 0 0 0 0 2 0 0 2 1 0 0 0 0 0 0 0 0 0 1 0 0 0 0 0 0 1 1 0 1 0 2 0 1 0 1 2 2 2 0 1 1 0 0 2 0 0 0 0 0 1 0 2 1 1 0 2 1 0 0 2 0 2 0 0 1 0 1 0 0 0 1 0 0 1 0 0 2 0 2 0 1 1 0 1 1 1 0 0 0 2 1 1 0 1 0 0 0 0 0 0 0 1 0 0 2 0 1 1 0 1 2 1 1 1 0 1 0 1 1 0 0 2 2 2 0 1 0 0 0 1 2 1 1 1 1 2 1 1 0 2 0 1 1 0 0 1 0 0 0 1 1 1 1 1 1 0 0 0 2 1 0 0 0 0 1 0 0 0 0 1 0 1 1 2 0 0 2 2 1 1 0 1 1 1 0 0 0 1 1 1 2 0 1 1 0 0 0 0 1 2 0 1 2 0 2 0 0 1 0 0 0 0 0 0 0 2 1 1 0 1 2 1 1 1 1 1 1 2 2 2 2 1 1 1 2 2 2 0 2 0 0 0 1 0 0 0 0 1 0 1 2 1 0 2 2 2 0 0 0 2 2 2 0 2 0 2 0 0 1 1 2 0 1 1 1 0 2 0 0 1 0 1 1 2 1 1 1 1 0 0 1 2 0 0 0 1 1 0 0 0 0 2 0 0 0 0 1 1 0 1 1 1 0 0 1 1 2 2 1 1 0 0 1 0 0 1 0 0 1 2 0 2 0 0 1 0 2 1 2 1 0 1 1 0 0 0 2 1 2 0 0 0 0 0 1 0 0 1 1 1 0 0 1 1 0 0 1 2 0 0 1 2 0 0 0 1 0 0 1 0 0 0 0 0 0 1 2 0 1 0 0 0 0 0 0 0 0 1 2 0 1 0 1 1 1 2 2 0 2 1 0 1 0 2 0 2 1 2 0 2 2 0 0 0 1 0 1 2 1 2 1 0 1 1 1 0 0 2 2 0 1 1 1 0 1 1 1 2 1 0 1 1 2 0 0 0 1 0 0 0 0 0 0 0 0 0 0 1 1 1 1 0 0 0 0 0 0 0 1 2 0 0 0 1 0 0 0 2 1 2 1 0 0 0 0 2 0 0 1 0 0 1 0 0 0 0 0 1 1 1 2 1 2 2 1 0 0 0 0 1 0 1 1 2 1 0 0 0 0 1 0 2 1 0 0 1 1 0 1 0 0 1 1 2 1 1 1 1 1 1 0 1 1 2 2 1 2 0 1 1 0 1 1 0 0 0 2 0 2 2 0 0 0 0 0 0 2 1 1 2 1 1 1 1 1 2 2 1 1 1 1 0 1 0 1 1 0 0 0 1 2 1 1 1 0 0 0 0 0 1 1 0 1 1 0 0 0 0 1 1 1 1 0 2 0 0 0 1 1 0 1 0 0 0 0 1 1 1 0 2 2 2 2 0 0 0 0 0 1 2 0 1 1 2 0 2 2 0 2 2 0 0 0 2 0 0 2 2 0 1 0 2 0 0 0 0 0 1 0 1 2 1 0 1 2 1 0 0 1 1 0 1 0 1 1 2 0 0 0 1 0 0 0 0 1 1 0 1 0 0 1 0 0 0 2 0 0 0 0 1 0 0 2 0 0 0 1 1 1 0 0 0 0 0 0 0 0 0 2 1 2 0 0 2 1 1 0 0 0 1 0 2 0 0 0 0 0 0 0 1 2 0 1 0
14 1 0 0 0 0 0 1 1 1 1 0 0 2 0 0 0 1 1 0 2 2 0 2 0 0 1 1 2 2 1 1 1 0 1 1 1 0 0 0 1 0 0 0 1 0 0 0 0 0 0 0 1 0 2 1 0 0 0 0 1 0 0 0 0 2 1 1 1 0 0 0 1 0 1 1 0 0 1 1 1 0 0 0 2 0 0 0 2 2 0 1 2 1 1 1 1 1 0 2 0 2 0 0 1 1 2 1 0 2 1 1 1 2 2 1 1 0 2 0 0 0 2 1 1 1 0 1 0 1 0 1 0 0 0 0 0 0 0 1 0 2 1 0 1 0 1 0 1 1 0 0 0 0 0 0 1 2 1 1 1 1 1 0 1 2 0 0 1 0 0 1 0 2 0 0 1 0 0 1 0 1 2 2 2 2 2 2 1 0 0 1 0 0 1 1 2 0 0 0 0 1 0 2 2 0 1 1 1 0 0 1 1 1 0 2 0 1 0 1 0 0 1 2 0 0 2 2 1 1 0 0 1 1 1 2 0 2 0 0 0 1 1 0 0 1 1 0 0 0 0 0 0 0 0 0 0 1 0 0 0 0 0 2 1 1 1 0 1 0 0 1 0 1 1 0 1 2 2 1 1 1 0 0 1 0 0 1 0 2 1 0 1 2 2 0 1 0 2 0 2 0 1 0 1 0 0 0 1 0 1 0 2 0 2 0 0 1 1 0 0 1 0 1 1 0 2 1 1 1 0 0 0 0 0 0 0 0 0 2 0 0 2 0 0 0 0 0 2 0 1 1 0 2 2 0 1 0 0 2 2 2 1 1 1 2 0 1 2 1 1 1 0 2 1 1 0 0 1 2 0 1 0 0 0 0 0 0 0 1 0 1 2 0 2 1 1 1 0 0 0 0 1 1 1 0 0 0 1 0 0 1 0 0 1 1 1 1 0 1 1 1 0 2 1 1 1 1 1 0 1 1 0 0 0 1 1 0 0 0 1 0 2 1 1 2 0 0 0 0 0 1 0 1 1 1 0 0 1 1 2 1 0 0 0 1 0 1 2 0 1 1 2 2 0 0 0 0 0 2 0 0 0 1 1 1 0 0 0 0 0 0 0 1 1 2 2 1 1 2 1 2 2 0 2 1 2 1 0 1 0 0 0 1 1 1 0 0 0 0 0 2 0 2 0 2 1 0 0 1 0 0 0 0 1 0 1 0 1 0 0 2 1 0 1 1 2 2 2 2 0 0 0 1 2 1 1 0 2 0 0 2 1 1 1 1 1 0 1 0 0 0 0 0 0 0 1 1 0 2 2 0 0 0 1 0 0 0 0 0 0 0 1 0 0 2 1 0 0 0 0 1 0 0 0 2 1 0 2 2 1 0 0 2 1 1 0 1 0 0 0 0 0 1 1 0 1 1 0 0 0 0 0 1 0 0 2 0 2 2 1 0 0 2 1 0 1 2 0 0 0 2 0 1 1 2 0 0 0 0 0 0 1 0 2 2 2 2 2 0 2 0 1 0 0 1 1 0 1 2 0 1 0 2 2 2 1 0 2 0 2 1 0 1 1 0 0 0 1 1 0 1 0 0 1 1 1 2 2 0 0 0 0 2 0 2 1 1 1 1 0 0 0 0 1 2 0 1 0 0 0 0 0 2 0 0 1 0 0 2 0 2 0 0 0 0 0 1 0 0 0 0 0 0 0 0 0 1 0 1 1 2 2 1 1 0 0 1 0 2 0 0 0 1 1 0 1 0 1 2 0 0 2 0 0 1 1 1 0 2 0 2 2 0 0 1 0 0 0 1 0 0 0 0 0 2 1 0 0 1 1 0 1 1 1 0 0 1 2 2 0 2 0 2 1 1 0 2 1 0 0 0 2 1 0 0 0 0 0 0 0 0 0 0 0 0 0 1 1 0 1 1 0 0 0 0 0 0 1 1 1 2 1 0 0 1 1 0 1 1 1 0 2 0 2 0 0 1 2 1 1 0 0 0 0 0 0 1 1 0 1 2 1 1 1 1 0 2 0 0 0 1 0 1 2 2 0 1 1 1 0 0 1 1 1 0 0 1 1 1 0 1 2 1 2 2 1 0 0 1 0 1 0 1 1 0 0 0 0 1 0 0 1 0 0 1 0 0 0 0 2 0 1 2 2 0 2 0 0 0 2 0 1 1 0 1 1 0 0 0 0 0 0 1 0 0 2 1 1 0 0 1 0 0 1 1 0 0 0 1 0 0 1 0 0 0 1 0 0 0 1 0
15 0 0 0 0 0 0 1 2 0 0 1 1 1 0 0 0 2 2 1 1 2 1 2 0 0 1 2 0 2 2 1 2 2 0 1 1 2 0 1 1 0 1 1 0 1 0 0 0 0 0 0 0 1 0 2 0 0 1 0 1 1 2 2 0 1 1 0 2 0 0 2 2 0 2 2 0 1 1 0 0 0 0 0 2 0 0 0 2 2 0 0 1 2 1 2 1 0 0 1 0 2 1 0 1 0 2 1 1 1 1 2 1 1 1 1 1 0 2 0 0 0 1 1 1 1 0 0 1 1 0 0 1 0 1 1 1 0 0 1 0 2 0 0 1 0 1 0 0 0 0 0 0 0 0 0 0 1 0 0 0 0 0 1 1 2 0 1 0 1 1 1 1 1 1 0 2 0 0 0 0 0 1 2 2 1 2 1 0 1 0 1 0 0 1 1 1 0 0 0 0 1 0 1 1 0 1 0 1 0 1 0 1 0 0 2 0 0 2 0 1 1 0 2 0 1 0 1 1 1 0 0 0 0 0 0 0 2 0 0 0 0 2 0 0 1 0 0 0 0 0 1 0 0 0 0 1 0 0 1 1 1 0 0 0 0 0 1 2 2 0 0 0 2 1 1 0 2 1 0 1 1 2 2 0 0 2 0 0 2 1 1 0 2 2 0 2 0 0 0 1 0 1 0 0 0 1 0 1 0 0 1 1 0 2 0 2 0 1 0 0 1 1 0 0 0 0 1 1 1 0 0 0 0 0 0 0 1 0 0 1 1 2 2 0 0 1 0 1 1 0 0 0 1 0 1 1 0 0 0 1 1 2 0 2 2 0 1 1 0 0 2 1 2 0 0 0 2 1 2 1 0 0 1 0 0 0 0 0 1 0 2 0 0 1 0 1 1 2 2 0 2 1 0 0 0 1 0 0 0 0 0 1 0 1 2 1 0 0 0 0 1 0 1 0 0 0 0 1 1 1 2 0 1 0 0 1 0 1 0 1 0 1 0 0 2 0 0 1 0 0 1 0 1 1 0 1 1 1 0 2 0 1 1 1 1 1 2 2 2 2 2 2 2 2 2 0 0 0 1 1 1 0 1 1 0 1 0 1 0 1 1 1 2 0 1 1 2 2 2 0 2 1 1 1 0 1 0 2 0 0 0 0 0 2 0 0 1 1 1 1 2 0 0 0 0 0 0 0 2 0 2 0 0 0 0 2 0 1 1 1 0 0 1 1 2 1 1 1 1 0 0 1 1 1 1 2 0 0 1 1 0 1 0 0 0 1 1 1 1 0 0 0 0 0 0 1 2 0 0 2 0 0 0 0 0 0 1 1 0 0 0 0 0 1 0 0 0 0 0 1 1 1 1 0 2 0 0 2 2 0 0 0 1 0 0 0 2 1 1 0 1 0 1 1 0 1 1 0 0 1 0 1 0 0 0 2 0 2 1 2 0 0 0 2 0 2 2 0 2 1 0 1 1 0 1 0 2 2 0 0 0 1 1 0 0 0 2 0 0 0 2 0 0 0 1 1 1 0 0 1 0 0 1 2 2 2 1 0 0 2 1 0 2 0 1 0 0 2 2 0 2 0 0 0 1 1 2 2 1 1 1 0 1 1 1 1 2 0 0 0 2 0 0 1 2 0 2 2 0 1 1 1 2 0 0 1 0 0 1 0 0 0 0 0 0 0 0 0 0 1 1 0 0 0 0 0 0 1 0 0 1 2 0 0 0 0 0 0 2 1 0 1 1 2 0 2 0 1 1 1 1 1 1 2 2 0 1 0 1 1 2 2 2 2 0 0 0 0 1 1 0 0 0 1 1 0 0 1 2 1 0 1 0 0 0 0 0 2 2 0 2 0 2 2 2 2 1 1 0 0 1 2 1 0 1 1 0 0 0 0 0 1 0 0 0 1 0 0 0 1 1 0 0 0 1 1 0 0 0 0 1 1 0 0 1 2 0 0 1 0 0 2 1 2 1 0 1 1 2 2 0 0 0 0 0 0 1 1 1 0 0 1 1 1 0 1 2 0 0 0 2 0 1 2 2 0 1 0 1 1 1 0 0 1 2 0 0 1 0 0 0 0 0 2 2 0 0 0 0 0 2 0 2 0 0 0 0 0 0 0 0 1 0 1 1 0 0 0 0 1 0 2 0 1 1 1 2 1 2 1 0 1 0 0 0 0 0 1 1 0 0 1 1 0 0 2 0 0 0 0 0 1 2 0 0 0 1 0 2 1 0 0 1 0 0 1 0 2 0 1 0
16 0 0 0 0 0 0 2 2 1 0 0 1 2 0 0 0 0 0 0 1 1 0 2 0 0 0 1 0 2 2 0 1 1 2 2 1 2 1 0 0 0 0 0 0 0 2 1 0 0 0 0 0 0 0 2 0 1 0 1 0 1 2 2 0 0 0 0 2 0 1 1 2 0 1 2 1 0 2 0 1 0 0 0 2 0 0 0 2 2 0 0 2 2 1 2 0 1 1 1 1 2 0 0 1 1 2 2 2 0 0 2 1 1 2 2 1 0 1 0 1 0 2 2 2 2 0 0 0 0 1 0 0 0 0 0 0 0 0 1 2 1 0 0 0 0 0 0 0 0 0 1 0 0 0 0 1 2 0 0 0 1 0 2 0 1 0 1 0 1 0 0 1 1 0 0 2 0 0 1 0 2 0 2 2 2 0 1 0 1 1 1 0 0 1 2 1 0 0 0 0 0 0 1 1 0 1 0 0 1 1 1 2 0 0 2 0 0 2 0 1 1 0 1 0 1 0 1 1 2 0 0 0 0 0 0 0 1 0 0 0 0 1 0 1 2 1 0 0 1 1 1 0 0 0 0 0 0 0 0 0 0 1 0 0 0 0 1 2 1 1 0 0 2 0 0 1 2 1 1 0 1 1 1 0 0 1 1 0 2 1 0 0 2 2 0 2 1 0 0 1 0 0 1 0 0 0 2 2 0 1 2 2 0 1 0 2 0 0 0 1 0 0 1 2 0 1 1 1 1 0 1 0 0 0 0 0 0 0 0 0 0 2 0 0 0 1 0 2 2 0 0 0 2 1 0 1 0 0 2 2 1 1 0 0 0 0 2 2 0 0 2 1 2 0 0 0 2 1 1 1 0 0 1 0 0 0 0 0 0 0 1 1 0 2 2 2 0 2 2 0 2 0 2 0 2 0 0 0 0 0 0 0 0 1 2 1 0 0 0 0 0 0 0 1 2 0 0 1 0 2 1 0 0 1 1 0 0 0 0 2 0 2 1 1 2 1 0 0 0 0 0 0 1 1 1 0 1 1 1 1 1 0 0 1 1 1 2 2 0 1 1 0 0 1 0 1 0 0 1 0 0 0 0 0 0 0 1 2 1 0 2 0 1 0 0 0 2 1 0 0 1 2 1 2 0 2 0 2 0 1 1 1 0 1 0 0 0 1 1 1 2 2 1 1 2 0 0 0 1 1 1 0 0 1 0 2 1 0 0 2 0 0 2 2 2 0 0 1 1 1 1 2 1 1 1 1 0 0 0 1 0 0 0 0 0 1 2 1 1 1 1 0 0 0 0 1 1 0 2 1 0 0 0 1 0 0 0 1 1 0 0 0 0 0 0 0 1 0 0 2 0 0 1 0 2 0 0 1 1 0 0 0 0 0 1 0 2 2 1 0 1 0 2 2 0 2 2 0 0 1 0 0 0 0 0 2 0 1 1 0 0 0 1 2 0 2 2 0 0 0 2 0 0 0 2 0 1 1 0 0 0 1 1 1 1 0 2 1 1 1 0 0 0 2 1 2 0 0 0 2 0 0 0 2 2 0 1 2 0 1 0 0 2 1 1 0 0 1 1 1 0 0 0 1 2 2 2 2 0 0 0 0 0 0 0 0 1 0 0 0 0 1 0 0 2 1 1 1 0 1 1 0 1 0 0 0 0 0 1 1 0 1 0 0 0 1 0 1 1 0 0 0 0 0 1 0 1 0 0 0 0 2 0 0 1 0 0 0 2 0 1 0 0 0 1 1 0 1 1 2 2 1 0 0 2 0 1 0 2 0 2 2 0 1 0 0 0 0 1 1 0 0 0 0 0 0 0 0 1 1 0 2 0 0 0 0 2 1 1 0 2 1 2 2 1 0 2 0 0 0 0 1 1 0 0 0 0 0 1 1 1 1 0 0 0 1 1 0 0 1 1 0 1 0 2 2 0 0 0 1 1 0 0 0 2 1 0 2 1 0 0 1 0 0 0 0 0 1 2 2 0 0 0 0 0 2 2 0 0 1 2 1 2 2 0 2 2 0 0 0 2 1 0 0 2 0 1 0 2 0 0 0 0 1 1 0 0 1 0 0 0 1 1 0 0 1 1 1 0 0 1 0 2 0 0 0 1 0 1 0 0 2 1 1 0 1 1 0 0 1 0 2 0 0 0 0 2 1 2 1 0 1 0 1 1 1 0 0 0 0 0 0 0 0 0 2 0 1 0 0 0 1 1 0 0 0 0 0 1 0 0 0 1 1 0 0 1 2 0 1 1
17 0 0 0 0 0 0 1 1 1 0 0 0 0 0 0 0 1 0 1 1 2 0 2 0 1 0 2 0 2 1 1 1 0 2 0 2 1 0 0 2 0 1 1 0 1 1 0 0 0 0 0 1 1 0 1 1 0 0 2 0 2 1 1 1 1 1 0 1 0 1 1 2 0 1 2 1 1 1 0 1 0 0 0 1 0 0 1 1 2 0 0 1 1 0 1 0 2 0 2 0 1 0 0 0 0 2 1 0 2 0 0 0 1 1 0 0 0 0 0 2 0 2 0 0 0 0 0 2 2 0 0 0 0 0 0 1 0 0 0 1 1 0 0 0 0 1 0 0 0 0 0 1 0 1 0 0 1 1 1 1 1 1 0 1 2 0 2 0 0 0 0 0 2 1 1 2 1 0 0 0 0 0 1 0 0 0 1 0 1 1 1 0 0 2 2 0 0 0 0 0 1 0 2 2 0 0 1 0 0 0 1 1 0 0 2 1 1 2 0 0 0 1 1 0 1 1 0 0 0 0 0 0 0 0 0 0 0 2 2 0 1 2 0 1 2 1 0 0 0 0 1 1 0 1 0 1 0 0 0 0 0 0 1 1 0 0 0 2 2 0 0 0 2 0 0 0 2 1 0 0 2 1 1 0 0 1 2 0 2 2 0 0 2 1 1 0 0 0 0 0 0 0 1 0 0 0 0 1 0 0 1 1 0 1 0 2 1 1 1 0 1 2 2 1 0 1 1 1 1 0 2 0 0 0 0 0 2 1 1 2 2 2 0 1 1 1 0 2 1 0 0 0 2 1 0 1 0 0 0 0 0 1 0 0 0 1 0 1 1 1 2 0 2 0 0 0 2 0 0 1 1 0 0 0 0 0 1 1 1 1 2 0 0 2 0 0 2 0 0 0 0 0 2 1 1 0 2 0 0 0 0 1 0 1 2 0 1 0 1 0 1 0 1 1 1 1 0 0 0 0 0 0 0 0 0 2 0 0 0 2 0 1 0 0 2 1 0 1 0 0 1 0 2 2 1 1 2 1 1 1 1 2 2 2 2 2 2 2 1 1 1 0 0 1 0 1 0 0 0 1 0 0 0 1 1 0 1 2 0 2 2 0 1 1 1 1 2 1 1 0 1 2 0 2 0 2 0 0 1 1 0 0 1 0 1 0 0 0 1 2 1 1 2 1 1 0 1 0 1 1 0 0 1 1 0 2 2 1 0 0 1 0 1 1 1 0 0 0 0 0 0 0 1 2 2 1 0 0 1 1 0 0 1 0 0 2 1 1 0 0 1 1 0 0 1 1 1 0 1 1 0 0 0 1 0 0 0 1 1 0 0 1 0 1 1 2 2 0 0 1 0 0 1 0 2 0 0 0 1 0 0 0 1 1 1 1 2 0 0 0 0 0 1 1 0 1 1 0 0 1 0 0 0 0 0 2 0 2 0 2 1 0 1 1 0 1 1 0 1 0 2 1 1 0 1 0 2 2 0 0 0 1 0 1 2 1 1 1 0 1 1 1 1 1 2 1 0 1 1 0 1 1 0 1 1 1 1 1 0 2 1 0 2 0 1 1 0 1 2 1 1 0 0 0 1 1 1 2 0 0 0 0 1 0 0 0 1 2 2 0 0 0 0 1 1 1 1 1 0 0 0 0 2 0 0 0 0 1 2 1 0 0 1 0 0 1 0 1 1 0 0 1 1 1 0 2 0 1 0 0 1 2 0 0 1 1 0 0 1 0 0 0 0 0 0 1 0 0 0 2 2 0 1 1 2 0 1 1 2 0 1 1 1 2 0 0 1 0 2 1 0 0 0 0 0 0 1 0 1 1 1 0 1 1 0 1 2 0 0 0 0 2 2 2 0 0 1 1 0 0 1 0 1 0 0 0 1 1 0 0 0 0 0 0 0 0 0 0 0 2 2 0 2 0 2 2 0 0 0 1 1 1 0 0 2 1 1 1 1 0 0 2 0 1 0 0 1 2 2 0 0 0 0 0 0 1 2 0 0 2 2 2 1 1 0 1 1 0 0 0 1 1 0 1 1 0 0 0 2 0 1 0 0 1 1 0 1 1 0 0 0 2 1 2 2 0 1 1 0 0 0 0 1 0 0 0 2 0 0 0 0 2 1 1 1 0 0 1 0 1 0 1 1 1 0 1 1 1 1 1 1 0 0 1 1 1 1 1 2 1 0 1 1 0 0 0 1 1 0 0 2 0 1 0 0 0 0 0 2 0 0 0 1 1 0 0 0 1 0 0 0
18 0 1 0 0 0 0 2 2 0 0 1 0 1 0 0 0 0 0 0 1 1 0 2 0 0 1 0 0 1 1 0 0 0 2 0 2 1 0 2 0 0 0 0 0 2 0 0 0 1 1 0 0 0 1 2 0 0 1 1 1 1 1 1 0 0 0 0 1 0 0 1 2 2 2 2 0 0 0 1 1 0 0 0 2 0 0 1 2 2 0 0 1 1 1 1 1 0 0 0 0 2 0 0 1 1 1 1 0 2 1 1 1 1 1 1 1 0 1 0 2 0 2 2 1 1 0 2 0 2 0 1 0 0 0 0 1 0 0 1 2 0 0 0 1 0 0 0 0 0 0 0 1 0 0 0 0 0 0 1 0 0 0 2 1 1 0 0 0 2 2 0 0 2 1 0 2 1 1 1 0 1 0 2 2 1 1 0 0 1 1 0 0 0 2 2 1 0 0 0 0 0 1 1 1 1 1 0 1 0 1 0 2 0 0 2 0 0 2 0 1 1 1 2 0 0 1 1 0 0 0 0 0 0 0 0 0 2 0 0 0 0 1 0 0 1 1 0 0 0 0 1 0 1 1 0 0 0 0 0 0 0 0 1 0 0 0 0 1 1 0 2 0 1 1 0 0 2 1 1 0 0 1 1 0 1 1 1 0 1 0 0 1 2 1 0 0 0 0 0 0 0 1 0 0 0 1 1 2 0 1 1 2 0 0 0 2 0 0 0 0 2 1 0 0 0 1 1 1 1 0 2 0 0 0 0 0 2 1 1 0 0 1 0 1 1 0 0 1 0 1 1 0 1 1 1 0 0 0 1 1 1 2 0 0 0 0 2 2 0 0 2 0 2 0 0 0 2 2 2 0 1 0 1 1 2 0 0 0 0 0 0 1 0 2 0 0 0 1 0 0 1 2 0 0 0 1 0 0 1 1 1 0 0 0 0 0 0 0 0 0 0 0 2 0 0 0 0 2 1 2 0 0 0 1 1 1 0 0 0 2 0 1 1 1 2 0 0 0 0 0 0 0 2 2 2 0 1 0 1 1 1 0 0 1 1 1 2 2 0 1 0 0 0 2 1 1 0 0 0 0 0 0 0 0 0 0 1 2 1 1 2 0 1 1 1 1 2 2 1 0 1 1 1 1 0 2 0 1 0 1 1 1 0 1 0 0 1 0 1 1 2 0 2 0 2 0 0 1 2 0 1 0 1 1 0 0 0 1 1 1 0 0 1 1 1 1 1 1 1 0 0 1 2 2 1 0 1 0 1 0 0 0 0 0 0 2 2 2 0 0 0 0 0 0 0 2 2 0 2 2 0 1 0 0 0 1 1 0 0 1 1 1 1 1 0 1 1 0 1 0 1 0 2 0 2 1 0 2 1 1 1 0 1 1 1 0 0 0 0 0 0 0 0 0 0 2 2 0 0 0 0 0 0 0 0 1 0 2 1 1 1 0 0 1 0 1 1 0 2 0 2 1 1 0 1 0 2 1 0 0 0 1 2 0 0 2 2 1 0 2 0 0 0 0 1 1 2 0 0 0 0 0 1 2 2 0 0 2 0 2 0 0 1 1 0 0 1 1 1 0 1 0 0 1 2 2 1 1 0 1 0 0 0 0 1 0 1 1 1 0 0 1 0 0 2 0 2 2 0 1 1 0 2 0 0 1 0 0 2 1 0 0 0 1 1 1 0 0 0 0 0 1 0 0 0 2 0 1 0 0 1 2 0 1 0 1 0 0 1 0 1 0 1 1 0 1 0 2 2 0 1 1 0 0 2 1 1 0 1 1 2 2 1 2 0 0 0 0 1 0 0 0 1 0 2 2 0 0 2 2 0 1 1 1 0 0 2 1 2 1 1 1 1 2 0 0 2 0 0 0 0 2 1 0 0 0 0 0 0 0 0 1 0 0 0 1 1 0 1 2 1 0 0 0 0 0 1 0 0 1 1 1 0 0 0 1 0 0 2 0 0 1 0 1 0 0 0 2 1 0 0 0 0 1 0 0 1 0 1 0 2 0 2 2 0 2 1 0 0 0 2 0 1 2 0 2 0 0 2 0 0 0 0 0 2 0 0 2 1 0 1 2 1 0 0 1 1 1 0 0 1 0 1 0 0 2 0 1 0 0 0 2 0 0 0 0 1 0 0 1 0 1 0 1 0 1 0 0 0 1 1 1 0 0 0 0 1 1 2 1 0 0 0 0 1 1 0 0 0 0 0 0 1 0 0 0 1 0 2 1 0 0 0 0 0 1 2 2 0 2 0
19 1 0 0 0 0 0 2 2 0 0 1 0 1 0 0 0 1 1 1 1 2 0 2 0 0 1 2 0 2 2 0 2 2 0 1 1 1 0 0 1 0 1 1 0 1 0 0 0 0 0 0 1 0 0 2 0 0 1 0 1 0 0 0 0 0 0 0 1 0 0 0 2 1 1 2 1 0 1 1 1 0 1 1 0 0 0 0 2 2 0 0 0 1 1 1 1 1 0 1 0 1 0 0 1 1 2 0 2 0 0 2 1 1 1 1 1 0 1 0 1 0 1 2 1 1 0 0 1 1 0 0 0 0 0 0 0 0 1 1 1 1 0 0 0 0 0 0 0 0 0 0 0 1 0 0 0 1 0 1 1 1 1 0 1 1 0 0 1 1 1 2 0 2 1 1 2 1 0 0 0 1 1 2 1 1 1 1 0 1 1 1 0 0 1 2 0 0 0 0 0 0 0 1 1 0 0 0 1 0 1 0 1 0 0 2 0 0 2 0 0 0 0 2 0 0 0 0 0 1 1 1 1 0 0 0 0 2 0 0 0 0 1 0 0 1 1 0 0 0 0 1 1 0 0 0 2 1 0 0 0 0 0 1 0 0 0 0 2 2 0 1 0 2 0 0 0 1 1 1 0 2 1 1 0 1 0 2 0 2 1 2 0 2 1 1 0 0 0 0 1 0 0 0 0 2 2 0 0 0 0 1 1 0 1 0 2 0 0 2 0 0 2 0 1 0 1 1 2 2 0 0 0 0 0 0 0 1 0 0 0 1 2 0 1 1 0 0 2 2 0 0 0 2 0 0 2 0 0 0 0 0 0 0 0 0 1 1 1 0 0 2 1 2 0 0 0 2 1 2 1 1 0 0 0 1 0 1 1 0 0 1 1 1 1 1 2 0 1 0 0 1 1 0 0 0 0 0 0 0 0 2 0 0 2 2 2 2 0 2 2 2 0 1 0 0 0 0 1 1 2 0 1 2 1 2 0 2 0 1 1 0 2 1 1 2 0 1 1 1 1 0 0 2 0 0 0 2 2 2 0 2 0 1 1 1 1 0 1 0 2 2 1 1 2 2 0 0 0 0 0 0 0 1 0 1 0 2 2 0 2 2 1 2 0 0 0 2 1 1 0 2 1 1 1 1 2 1 0 1 0 0 1 0 2 0 0 0 1 1 1 2 1 2 1 2 0 1 0 1 1 0 0 0 0 0 0 0 1 1 1 0 0 2 2 1 2 1 1 1 0 0 1 1 1 1 2 0 0 0 1 0 0 1 0 0 1 1 2 0 0 1 0 0 0 0 2 1 0 2 1 0 0 0 2 0 0 0 1 0 0 0 0 0 0 0 1 0 0 0 1 1 2 2 0 2 0 0 1 1 0 0 0 1 1 1 0 0 0 0 0 0 0 1 0 0 1 2 0 0 0 0 0 0 0 0 2 0 1 1 1 0 1 2 2 0 1 1 0 1 0 2 0 2 1 2 0 2 1 1 1 1 1 0 2 2 1 2 1 1 1 0 0 0 0 1 1 1 1 1 0 0 0 0 1 1 1 0 0 0 2 1 0 0 0 0 0 0 1 2 0 1 0 0 0 1 2 2 2 0 0 0 0 1 0 0 0 1 1 1 0 0 0 0 0 1 1 1 1 0 1 1 0 2 0 0 0 0 0 0 0 0 0 1 0 1 2 1 0 0 0 0 0 0 0 0 0 0 1 0 0 0 2 0 0 0 0 1 1 1 0 0 1 1 1 0 1 0 0 0 1 2 2 0 0 1 1 2 1 1 1 1 2 0 1 1 0 0 0 1 1 0 0 0 0 0 0 1 1 1 1 0 1 0 0 0 0 2 0 1 1 2 2 2 2 1 1 1 0 0 0 0 2 0 0 0 0 1 1 1 1 1 0 0 0 0 0 0 0 1 1 1 0 0 0 0 0 0 0 0 1 1 0 0 0 0 2 0 1 1 0 0 1 0 2 0 0 0 0 1 0 1 0 0 0 0 0 2 1 0 1 1 0 2 2 0 2 2 0 0 1 2 0 2 2 2 0 2 0 2 0 0 0 0 1 1 0 1 2 0 1 0 2 2 0 0 1 2 0 0 0 2 0 1 0 0 0 1 1 0 0 0 2 2 2 1 0 1 1 1 1 0 1 0 1 0 1 2 0 1 1 0 0 0 1 1 1 0 0 0 0 0 1 1 0 1 0 0 0 0 0 1 0 0 0 0 0 1 1 2 1 1 0 0 0 0 1 0 0 0 1 0
20 1 0 0 0 0 0 2 2 0 0 1 0 0 0 0 0 1 1 0 2 2 0 2 0 0 0 2 0 2 2 0 1 1 2 0 2 0 0 1 1 0 0 1 0 1 0 0 0 0 0 0 0 2 0 2 0 0 0 1 1 1 1 1 0 2 2 1 2 0 0 1 2 0 1 2 1 1 1 0 1 0 1 1 1 0 0 1 2 2 1 1 1 2 0 1 0 0 0 1 0 2 0 0 1 1 2 1 1 1 0 1 0 1 1 1 1 0 1 0 0 0 2 2 1 1 0 0 2 2 0 0 0 0 0 0 1 0 0 0 2 0 0 0 1 0 0 0 1 1 1 0 0 0 0 0 1 0 0 0 1 1 0 1 1 2 0 2 0 0 0 0 0 2 0 0 1 0 0 0 1 1 1 1 1 1 1 1 0 1 2 1 0 0 1 1 1 0 0 0 0 1 0 1 1 0 1 0 2 0 0 0 1 0 0 2 1 1 2 0 1 1 0 2 0 0 1 1 0 1 1 1 1 1 0 1 0 2 0 0 0 0 1 0 0 2 1 0 0 0 0 0 1 0 0 1 1 0 0 0 0 0 0 1 2 0 1 0 2 2 0 1 1 2 1 1 0 2 1 0 1 1 0 0 0 0 0 1 0 1 1 0 0 1 1 0 0 1 1 0 1 0 1 0 1 0 0 0 1 0 1 1 2 0 2 0 1 1 0 0 0 0 0 1 0 0 0 1 1 1 0 2 0 0 0 0 0 1 1 2 1 2 2 1 1 1 0 1 1 0 1 1 0 2 1 0 1 0 0 1 1 1 1 0 0 2 0 1 2 1 0 1 1 2 0 0 0 1 1 2 2 1 0 0 0 0 0 0 0 0 0 0 1 0 1 1 2 0 0 0 0 0 0 2 0 2 0 1 0 0 0 0 0 1 0 0 0 0 0 0 0 0 0 2 0 1 0 2 2 1 1 0 1 1 1 0 0 0 0 0 0 0 2 1 1 2 1 0 1 0 0 0 0 2 2 1 1 0 1 1 2 1 1 1 1 2 2 2 2 1 1 1 2 2 0 0 0 0 0 0 1 1 0 0 0 1 0 0 0 0 0 0 0 1 0 1 1 1 1 2 1 2 1 1 1 0 1 1 0 1 0 1 1 0 1 0 0 0 2 0 1 2 1 1 0 1 0 0 1 2 0 1 1 0 0 0 0 0 1 1 1 1 0 1 2 2 1 1 1 1 0 0 0 1 1 1 1 0 0 0 0 0 1 1 0 0 2 1 1 0 1 1 0 0 0 0 1 2 0 1 2 0 0 0 0 0 0 1 0 0 1 0 0 0 1 0 0 0 0 0 0 1 1 0 0 2 1 0 2 1 0 0 0 0 0 0 0 0 0 0 0 0 0 2 1 0 0 0 0 0 0 0 1 0 0 1 2 0 1 1 1 0 1 2 1 0 1 1 0 0 0 2 1 1 1 1 0 2 1 0 0 0 0 0 0 0 0 2 1 1 1 0 0 0 0 1 1 1 1 1 0 2 0 1 2 2 1 1 1 0 2 0 0 1 0 0 0 0 1 2 1 1 0 0 0 1 1 1 2 0 1 0 0 2 0 1 0 0 1 1 0 0 1 0 0 1 1 1 1 0 1 1 1 1 1 1 1 0 0 1 0 1 0 0 0 1 1 0 0 0 0 0 0 0 0 0 0 1 2 1 0 0 2 1 0 1 1 0 0 1 0 0 0 0 0 0 0 0 0 1 0 0 1 0 0 1 1 1 0 2 0 2 2 1 1 0 0 0 1 2 0 1 0 0 1 1 1 1 1 1 1 0 0 1 1 0 1 1 2 2 2 2 1 2 1 1 0 2 0 0 0 0 1 1 0 0 0 0 1 1 1 1 1 0 1 1 0 1 1 0 1 1 0 0 1 0 1 0 0 0 0 0 0 0 1 0 1 0 1 1 0 0 1 0 2 0 0 2 1 2 2 0 0 0 0 0 0 1 1 0 0 1 1 1 2 0 2 2 0 0 0 2 0 2 2 1 1 1 0 2 0 0 0 0 1 0 0 1 1 0 0 0 1 0 2 2 2 0 0 2 0 2 0 2 0 0 0 1 0 1 0 0 2 1 2 1 0 0 0 0 1 1 1 1 1 0 1 2 0 1 1 0 1 0 1 1 1 1 1 1 1 0 1 0 0 1 0 1 1 0 0 2 0 0 1 1 1 0 0 2 0 0 0 0 0 0 0 0 0 0 2 0
21 0 0 0 0 0 0 2 2 0 0 0 1 2 0 0 0 0 0 1 0 0 0 2 0 0 0 1 0 2 1 0 2 1 1 1 2 0 0 0 1 0 0 0 0 0 0 0 0 0 0 0 2 0 0 1 0 0 0 0 1 0 2 1 0 0 0 0 1 0 1 1 2 0 0 2 2 1 1 0 1 0 0 0 2 0 0 0 2 2 0 0 1 1 0 1 0 1 1 1 1 2 1 0 1 1 2 0 0 2 1 1 1 1 1 1 1 0 0 0 2 1 2 1 0 0 0 0 1 1 1 0 0 0 0 0 0 0 0 1 2 0 0 1 0 1 0 0 0 0 0 0 0 1 0 0 0 1 0 0 0 0 0 1 1 2 0 1 0 1 1 1 0 2 0 0 1 0 0 0 0 0 0 1 1 1 0 0 0 1 1 0 0 0 2 0 1 0 0 0 0 0 0 1 0 1 2 1 0 0 0 1 0 0 0 2 1 0 2 0 1 1 1 2 0 0 2 0 0 0 0 0 0 0 0 0 0 1 0 1 1 1 2 1 0 1 0 0 0 0 0 1 0 0 0 0 1 0 0 1 1 1 0 1 1 0 1 0 2 1 1 0 0 2 0 0 0 2 2 2 0 2 2 2 0 0 2 1 0 2 1 0 2 2 2 0 0 0 1 0 1 0 0 2 0 0 0 1 1 0 0 1 1 1 1 0 2 1 1 0 1 1 1 2 1 0 1 1 0 1 0 1 0 0 0 0 0 2 0 0 0 0 2 0 1 1 0 0 2 2 0 0 0 0 0 2 0 1 0 1 1 1 1 1 1 0 1 2 2 0 0 2 1 2 1 1 0 1 0 1 0 0 0 2 0 0 0 0 0 1 1 1 1 0 1 1 2 0 0 0 0 0 0 2 0 2 0 1 0 0 0 0 0 0 1 1 1 0 0 0 0 1 0 1 1 1 2 1 1 0 2 0 0 1 1 1 0 1 0 0 0 0 0 2 1 2 1 0 0 0 0 1 0 2 1 0 1 1 1 1 1 1 0 1 0 1 1 2 2 1 1 1 1 1 2 2 0 0 0 0 0 0 0 0 1 0 0 0 1 0 1 1 1 1 1 1 1 1 1 2 1 2 1 1 1 1 2 1 0 1 0 0 1 1 0 1 0 0 1 2 2 2 1 1 0 1 0 1 1 1 1 1 0 1 1 0 2 1 0 1 0 1 0 1 2 2 1 1 1 1 0 0 0 1 1 0 0 1 0 0 1 0 1 1 0 0 2 2 2 0 0 0 1 0 0 0 0 2 0 1 2 0 0 0 2 1 1 0 1 1 0 0 0 0 1 2 0 0 0 0 1 0 1 0 0 1 1 0 1 0 1 0 0 2 0 0 0 0 0 0 0 0 0 0 0 1 1 1 0 0 1 1 0 0 0 1 2 0 1 0 1 1 0 1 2 0 2 2 0 1 0 2 1 1 0 1 0 2 2 0 0 0 2 0 1 1 1 2 0 0 1 1 0 1 1 2 1 0 0 0 0 0 2 0 1 2 1 1 2 1 1 1 0 1 1 0 1 0 1 1 1 1 0 0 1 1 1 1 1 0 0 0 0 0 2 1 1 2 1 1 0 0 1 1 0 1 2 1 1 0 0 0 1 2 0 0 1 0 0 1 1 0 0 0 0 0 0 1 1 0 0 1 1 1 1 0 0 0 0 0 0 2 2 0 0 0 1 1 0 2 0 1 0 0 0 0 1 0 1 1 2 2 0 0 0 1 0 2 1 2 0 1 2 0 1 0 0 0 1 1 0 0 0 1 1 0 1 0 1 2 2 0 1 1 1 0 0 1 1 1 1 1 0 2 2 1 0 1 1 0 0 1 1 0 0 2 1 1 1 0 0 0 1 0 0 0 1 0 0 0 2 2 0 0 0 0 0 0 0 0 0 1 1 0 1 0 0 0 2 0 0 0 1 1 1 1 0 2 2 2 1 0 0 0 0 0 1 2 0 1 1 2 1 0 2 0 1 2 0 0 0 2 0 0 2 2 0 1 0 1 0 1 1 1 2 0 0 0 1 1 0 1 2 0 0 0 0 1 0 1 0 1 0 2 0 0 0 0 0 1 0 0 0 2 1 0 1 2 0 1 0 0 1 0 1 0 1 2 0 2 0 2 1 0 0 0 0 0 2 2 1 0 0 0 1 0 2 2 2 0 0 2 0 0 0 0 0 0 0 1 0 0 0 1 1 0 0 2 2 0 2 0
22 1 0 0 0 0 1 2 2 0 0 0 0 1 0 0 0 1 0 1 1 1 1 0 1 0 0 1 0 2 1 0 0 0 1 2 2 2 1 1 1 1 1 1 0 1 0 0 0 1 1 0 0 0 0 1 0 0 0 0 0 1 1 1 0 0 0 0 0 0 0 0 2 0 2 2 0 0 2 0 2 0 0 0 1 0 0 0 1 1 0 0 1 1 0 1 0 1 1 1 1 2 0 0 1 1 2 0 0 2 0 0 0 0 1 1 1 0 0 0 2 0 2 2 2 2 0 0 1 1 0 0 0 0 0 0 0 0 0 0 1 2 0 0 1 0 0 0 1 1 0 0 0 0 0 0 0 0 0 1 0 0 1 1 1 2 1 0 0 2 2 0 0 2 0 1 1 0 0 0 0 0 1 2 2 1 2 2 1 2 2 0 1 1 0 1 1 0 0 0 0 0 0 2 2 0 0 1 2 1 1 2 1 0 0 2 0 2 2 0 1 1 0 1 0 0 1 2 0 1 0 0 0 0 0 0 0 1 1 1 1 1 1 0 0 1 1 0 0 0 0 0 0 0 0 0 0 0 1 1 0 1 0 2 2 0 0 0 2 2 0 1 0 1 0 0 1 1 1 0 1 1 0 0 1 0 0 0 0 2 1 1 1 1 1 0 0 1 0 1 0 0 0 1 0 1 1 0 1 0 0 1 2 1 2 1 2 0 0 0 2 0 0 2 0 0 0 2 0 1 0 2 0 0 0 0 0 1 0 0 0 0 2 0 1 1 0 0 2 2 0 0 0 1 1 1 0 0 0 1 1 1 1 0 1 0 0 1 1 0 0 2 0 2 2 2 0 0 0 2 1 0 0 1 1 0 0 1 1 1 1 0 1 0 2 0 0 2 0 0 0 0 0 1 0 1 0 1 0 0 0 0 1 0 0 1 0 0 0 0 0 1 0 1 1 1 0 0 1 0 1 0 1 1 1 1 1 2 0 1 1 0 1 1 1 2 0 0 1 0 0 0 0 2 2 1 1 1 2 2 1 2 0 1 0 1 1 1 1 0 1 1 1 1 0 0 0 2 2 0 1 1 0 0 0 0 0 0 1 1 0 1 0 2 0 2 2 1 1 2 1 2 1 1 2 1 2 1 0 1 0 0 2 0 1 1 0 0 1 1 1 2 1 2 0 2 1 1 0 1 1 0 0 0 1 0 1 1 1 1 1 0 0 1 1 2 1 1 1 1 0 0 0 2 1 1 0 1 0 0 0 0 1 1 1 1 1 1 2 0 1 1 1 0 1 1 2 1 0 2 2 0 0 0 1 0 1 1 1 0 1 0 0 0 1 2 0 1 0 0 1 0 1 0 0 2 1 1 2 0 1 0 0 1 0 0 0 0 0 0 0 0 0 1 1 0 1 2 0 0 1 0 1 0 0 1 2 1 2 2 1 0 0 1 2 0 2 1 0 2 0 1 2 0 0 0 0 1 1 0 0 0 0 0 2 2 1 2 0 1 0 1 0 0 0 2 2 1 0 0 0 1 0 0 2 2 2 0 2 0 1 1 0 1 1 0 0 1 1 2 0 1 0 0 2 2 2 1 2 0 0 0 0 1 1 0 1 0 0 0 0 0 0 0 0 1 1 2 1 0 1 1 1 1 2 2 1 0 0 1 0 1 0 1 0 0 1 0 0 0 0 0 1 0 0 0 0 0 0 0 0 0 2 1 0 0 0 2 0 2 0 0 0 0 0 1 1 0 2 2 1 1 1 1 0 1 1 2 1 1 1 1 2 0 2 0 0 0 0 2 2 0 0 0 1 1 1 0 0 2 2 0 1 1 1 0 0 2 0 1 0 0 2 2 1 0 0 2 0 0 0 0 1 2 0 1 0 0 1 0 0 0 1 0 0 0 0 1 0 0 1 1 0 0 0 2 2 0 1 1 0 2 1 0 0 0 0 0 1 1 0 0 0 0 2 0 0 1 1 1 1 0 0 0 0 0 0 2 1 0 0 1 2 1 2 0 2 2 0 0 0 2 0 1 2 2 0 0 0 1 1 0 0 0 1 1 0 2 2 0 0 0 2 2 1 1 0 0 0 0 1 1 0 1 0 0 0 0 0 1 0 0 1 0 1 1 0 0 1 0 1 0 2 0 0 0 0 2 2 2 2 0 0 1 0 1 1 1 1 1 1 0 0 0 0 1 1 1 2 0 0 1 0 0 1 1 1 1 1 2 1 0 0 0 0 1 0 0 0 0 1 0
23 1 0 1 0 0 0 0 0 2 0 0 0 1 0 0 0 2 1 0 2 2 1 0 1 1 1 1 1 2 1 0 0 0 2 0 2 2 1 0 0 0 1 0 0 1 0 1 0 1 1 0 2 0 0 2 0 0 0 1 1 1 2 2 0 0 0 1 1 0 0 1 1 0 0 1 1 0 1 0 2 0 0 0 2 1 1 1 1 1 0 1 0 2 0 1 0 0 0 1 0 2 0 0 0 0 2 1 1 1 0 1 1 2 2 1 1 0 1 0 1 0 1 2 1 1 0 2 0 2 2 0 0 0 0 0 1 0 1 0 1 1 0 0 0 1 1 0 0 0 0 0 0 0 0 0 1 1 0 0 0 0 0 0 1 1 1 0 1 1 1 0 0 2 0 1 1 0 0 2 0 2 1 2 2 2 1 1 1 2 2 0 0 0 0 0 1 0 0 0 0 0 1 0 1 0 1 1 2 0 1 2 0 0 0 2 0 0 1 0 1 1 0 1 0 0 0 2 0 2 0 0 0 0 0 0 0 2 0 0 0 0 1 0 0 0 0 0 1 1 1 0 0 0 0 1 1 0 0 0 0 0 0 1 1 0 1 0 1 0 1 1 0 1 0 0 0 1 1 1 0 2 1 1 0 0 1 1 0 2 2 1 1 2 2 0 0 2 0 2 0 0 1 0 1 0 0 0 1 0 0 0 2 0 2 0 2 1 1 1 0 1 1 2 0 0 0 1 0 1 0 1 1 0 0 0 0 2 0 0 0 0 2 0 0 0 0 0 2 0 0 0 0 2 1 0 1 0 0 2 2 2 0 0 0 0 0 0 2 2 2 0 1 1 1 1 0 1 1 2 2 2 0 1 1 2 0 0 0 0 0 0 0 0 2 1 1 0 0 0 0 0 0 2 0 1 0 1 0 0 0 0 0 0 2 2 1 0 1 0 1 1 1 0 2 2 1 0 0 0 1 1 0 0 0 0 0 0 0 0 1 0 2 0 0 1 0 0 0 0 0 1 0 1 1 1 0 2 1 2 0 2 0 0 0 1 2 2 2 2 2 2 0 0 0 0 0 0 0 0 1 0 0 1 1 1 0 0 1 0 1 1 1 1 1 0 0 2 1 1 0 1 1 1 2 1 1 0 0 2 0 0 0 0 2 0 0 0 2 2 2 2 0 2 1 2 1 0 0 2 1 1 0 0 2 0 1 1 1 2 0 0 0 0 1 1 2 1 1 2 0 0 0 1 1 1 1 0 0 0 1 0 0 1 0 0 1 0 0 0 0 0 1 0 1 1 1 1 0 2 1 0 1 0 0 0 0 0 0 0 0 0 0 0 0 0 0 0 0 0 0 1 2 0 0 1 2 0 1 1 0 0 0 0 0 0 0 0 0 0 0 0 0 0 0 1 2 2 0 0 1 0 1 0 0 2 2 0 1 1 0 1 0 0 1 0 1 0 0 1 0 2 1 0 0 2 0 2 1 1 1 1 1 1 1 1 0 1 0 0 1 1 0 0 1 1 2 0 1 1 0 0 0 0 2 2 0 0 2 0 2 0 0 1 1 0 0 0 1 1 0 1 0 0 2 2 2 2 2 0 0 0 0 1 1 0 0 2 2 1 0 0 1 0 0 1 1 0 0 0 0 0 0 2 1 0 1 0 0 1 1 0 0 1 0 1 1 1 1 0 0 1 0 0 0 1 0 0 1 0 0 1 1 0 0 0 0 0 0 1 1 0 1 0 0 0 1 1 0 1 2 2 2 1 0 0 2 2 1 1 1 1 2 0 2 0 1 0 0 0 0 0 0 0 0 2 2 0 0 2 2 1 0 1 2 1 1 2 1 2 1 1 1 2 1 0 0 1 1 0 0 1 2 0 0 0 0 0 0 0 0 0 0 0 0 0 0 1 1 0 1 1 0 0 0 0 0 0 0 0 1 2 0 0 1 1 1 0 2 0 0 0 1 0 2 0 0 1 2 2 2 0 0 0 0 0 0 2 0 1 0 2 0 2 2 1 2 2 0 0 0 2 2 0 2 1 1 1 0 1 0 1 0 0 1 1 0 2 2 1 0 1 2 2 0 1 0 1 0 0 0 1 0 0 0 0 0 0 0 2 0 0 2 2 1 0 1 1 1 1 0 0 1 2 2 0 2 0 0 0 2 0 0 1 0 1 1 0 1 1 0 0 0 0 1 0 2 2 2 0 0 2 0 0 0 0 1 1 2 2 0 1 0 1 1 1 0 0 0 0 2 1
24 0 0 0 0 0 0 2 2 0 0 0 1 2 1 1 0 0 0 0 1 1 1 0 1 1 1 2 0 2 1 1 2 1 1 1 1 1 1 0 1 0 0 1 1 1 0 1 0 0 0 0 0 1 0 2 0 1 1 2 0 0 2 2 0 0 0 0 2 0 1 2 2 0 0 2 2 0 0 1 0 0 0 0 1 0 0 1 1 2 0 1 0 2 0 1 0 2 0 2 1 1 2 0 0 0 2 0 0 2 0 0 2 2 2 2 2 0 0 0 2 0 1 2 0 0 0 1 0 1 1 0 0 0 0 0 1 0 0 1 1 2 0 0 0 0 1 0 0 0 0 0 0 0 0 0 0 2 0 0 0 0 0 2 0 0 0 0 0 2 2 0 0 2 0 0 2 0 1 0 0 1 1 1 1 1 1 0 0 1 1 1 0 0 1 2 1 0 0 0 0 1 0 0 0 0 2 0 0 0 0 0 1 1 0 2 0 1 2 0 0 0 0 1 0 0 0 1 0 1 1 1 0 0 0 0 0 2 0 0 0 1 2 0 0 1 0 0 1 0 0 0 1 0 0 0 2 0 0 1 1 1 0 1 1 0 0 0 1 1 0 1 1 1 0 0 0 2 1 0 1 1 1 1 0 1 0 1 0 2 2 1 0 2 2 0 1 0 1 0 1 0 1 0 1 0 0 1 1 0 0 1 2 0 1 0 2 0 0 0 2 0 2 2 1 0 1 2 1 1 0 0 0 0 0 0 0 1 0 1 0 0 2 0 1 1 0 0 2 1 0 0 0 2 2 0 0 0 0 1 1 1 1 0 1 0 1 1 1 0 0 2 1 2 0 0 0 1 0 1 2 1 0 0 0 0 0 0 0 0 0 1 0 0 1 0 1 1 0 0 0 0 1 1 1 0 1 2 0 0 0 0 0 0 1 2 1 0 0 0 0 0 0 0 0 0 0 0 0 0 0 0 0 0 1 1 1 2 0 1 2 0 2 1 1 2 0 0 1 0 0 1 0 1 0 0 0 1 2 1 1 1 0 0 0 2 2 2 2 0 1 1 1 1 0 0 0 1 1 0 1 1 0 0 2 0 0 2 2 1 1 2 2 0 1 0 0 2 2 1 0 1 1 1 1 0 2 0 2 1 0 0 0 0 0 1 0 0 0 0 1 2 0 2 1 2 0 0 1 1 1 0 0 0 0 0 0 0 0 1 0 0 0 0 0 2 0 2 2 2 0 0 1 2 2 2 0 1 0 0 0 0 0 0 0 0 1 0 0 0 0 0 0 0 0 0 0 1 0 2 2 1 0 0 0 0 0 0 1 1 0 0 0 0 0 1 1 0 0 0 0 2 0 0 0 2 0 0 1 1 1 1 0 1 1 1 0 2 0 0 0 0 0 0 0 0 2 2 0 0 1 0 1 0 0 1 2 0 2 2 1 1 0 0 2 0 2 2 0 1 0 2 2 0 0 2 0 1 1 0 0 0 0 0 2 2 1 2 1 0 1 0 1 0 0 2 1 1 0 0 0 0 1 1 1 2 1 0 1 0 2 1 0 2 1 0 0 0 1 1 1 0 1 1 0 2 1 1 1 0 1 0 0 1 1 0 0 2 1 1 0 0 2 0 0 2 0 1 1 0 0 0 0 2 1 0 1 0 0 0 0 0 0 1 0 0 1 0 0 0 0 0 1 0 0 0 1 0 1 0 0 1 2 1 0 1 1 0 0 2 0 0 0 0 1 1 2 0 1 1 2 2 0 0 0 1 0 1 0 2 0 2 2 0 0 2 0 1 0 1 1 0 0 0 1 2 0 0 1 2 1 0 0 1 2 1 1 2 2 2 2 2 0 2 2 0 0 1 0 0 0 0 2 1 0 0 0 0 0 0 0 0 1 0 0 0 1 1 1 0 1 1 0 0 1 0 1 0 0 0 0 1 0 0 0 1 2 1 1 2 0 0 1 0 2 0 0 1 2 2 1 1 1 0 0 0 0 0 0 1 0 0 1 1 2 1 2 2 0 0 0 2 0 0 1 2 0 0 0 1 1 2 0 0 2 0 0 1 1 0 0 0 2 1 2 1 2 0 0 0 0 1 0 1 0 0 0 1 0 0 0 0 2 1 1 0 1 1 1 0 0 0 1 0 2 0 2 2 1 1 0 1 2 0 0 1 1 0 0 1 0 0 0 0 0 2 0 0 0 0 0 0 0 1 0 0 0 1 0 1 1 0 0 1 1 0 0 0 1 0 1 0
25 0 1 0 0 0 0 2 2 0 0 0 0 1 0 0 1 0 0 1 1 2 0 2 0 1 0 0 1 1 0 0 2 1 0 1 1 1 0 0 2 0 0 0 0 0 0 0 0 0 0 0 1 1 0 2 0 1 0 0 0 1 1 1 1 1 1 0 1 0 0 0 1 0 0 1 1 0 1 1 0 0 1 1 0 0 0 0 1 2 0 0 1 1 1 1 1 2 1 2 1 1 0 0 1 1 2 2 2 0 0 2 1 2 2 2 2 0 0 0 2 0 1 0 0 0 0 0 1 2 0 0 0 0 2 2 0 0 0 2 1 2 0 0 1 0 0 0 1 1 1 0 1 0 1 0 0 0 0 1 0 0 0 1 1 2 0 0 1 1 1 0 0 2 2 1 2 0 2 0 0 2 0 1 0 0 0 1 1 1 1 0 0 1 1 1 0 0 0 0 0 1 1 0 0 0 1 2 0 0 0 0 2 0 0 2 2 0 0 2 0 0 0 2 1 0 0 1 0 1 1 1 0 0 0 0 0 2 0 0 0 0 2 0 1 2 1 0 0 0 0 0 1 0 0 1 1 1 0 0 0 0 0 1 1 0 0 0 1 0 0 1 1 2 0 0 1 2 2 2 0 2 0 0 0 1 0 1 0 1 0 0 0 2 1 0 1 0 1 0 1 0 0 0 0 0 0 1 1 0 0 2 1 1 1 1 2 0 0 1 0 1 1 0 1 0 1 1 0 0 0 1 0 0 0 0 0 0 0 1 2 1 1 0 1 1 1 1 2 1 1 1 0 1 1 1 0 0 0 1 1 1 2 0 2 0 1 1 2 1 0 2 0 2 1 1 0 1 1 2 1 1 0 1 0 0 0 0 0 0 0 0 1 0 2 1 1 0 0 0 0 0 0 1 0 0 0 2 0 0 0 1 0 0 0 2 0 0 1 0 1 1 0 0 0 1 0 0 2 1 2 0 0 0 1 1 1 0 0 0 0 0 1 1 1 1 0 1 1 1 1 0 0 2 2 1 1 1 0 1 1 1 2 2 2 2 2 0 1 0 2 2 1 1 2 1 1 0 0 1 1 0 1 0 0 0 0 2 2 1 1 2 2 1 2 0 0 1 1 2 0 2 1 1 1 1 1 0 1 0 0 1 0 0 1 1 0 0 2 1 1 2 2 2 1 2 0 2 0 1 1 0 0 1 1 0 2 0 0 0 0 2 0 1 1 2 2 1 1 1 0 0 0 1 1 1 1 0 0 0 0 0 0 1 0 0 2 1 2 0 0 0 0 0 0 0 2 1 0 2 2 0 1 0 1 0 1 0 0 0 1 1 0 0 1 2 0 0 0 0 2 0 1 0 0 1 1 0 1 0 1 1 0 0 0 0 1 1 1 1 0 0 0 0 0 2 0 1 0 0 0 0 0 0 0 2 2 0 2 0 2 1 0 1 2 0 2 1 0 2 1 1 1 1 0 2 0 2 2 0 0 0 0 1 0 1 1 2 0 1 0 1 0 1 1 2 2 1 1 1 1 0 0 0 2 2 0 1 2 0 1 0 0 2 2 0 1 1 1 1 0 1 0 1 1 2 1 1 2 0 0 0 0 1 0 1 0 1 2 2 0 0 0 0 1 2 0 0 0 0 0 0 1 2 2 2 0 0 0 1 0 1 0 0 0 0 1 0 0 0 0 0 0 0 0 0 0 0 0 0 0 0 2 0 0 0 1 1 0 2 0 1 0 0 0 0 1 0 2 2 1 1 0 0 0 2 0 1 1 2 0 1 2 1 1 1 0 0 0 1 0 0 0 0 0 0 1 0 2 2 1 0 1 1 1 0 1 1 2 2 1 2 1 2 2 1 1 2 0 0 0 0 1 2 0 1 0 0 0 0 0 0 1 0 0 0 1 0 0 1 1 1 0 0 0 0 0 0 0 0 1 1 0 0 0 0 1 0 2 0 0 0 1 0 2 0 0 1 2 2 1 0 0 0 0 0 0 1 1 0 0 2 0 2 1 1 1 1 0 0 0 1 0 1 2 2 0 1 0 1 1 1 0 0 0 2 0 1 1 0 0 0 1 1 2 2 2 1 0 1 0 2 0 2 0 0 0 0 0 2 0 0 2 0 1 0 0 1 1 1 1 0 2 1 0 0 1 2 2 1 1 1 1 0 0 1 1 0 0 0 0 0 0 0 0 2 0 1 1 0 0 1 1 1 0 0 0 1 0 2 0 0 0 0 0 0 0 0 0 0 0 0
26 1 0 0 0 0 0 1 1 1 0 0 0 1 0 0 0 2 1 2 0 1 0 1 0 1 0 1 1 2 1 0 2 1 1 1 1 1 0 0 1 0 0 0 2 0 0 0 1 0 0 0 1 0 0 1 0 0 0 1 0 0 1 1 0 0 1 0 2 1 0 1 2 1 1 2 1 0 1 1 1 0 1 1 0 0 0 0 1 2 0 0 0 1 0 0 0 2 2 2 0 2 0 0 1 1 1 0 2 0 0 1 0 0 1 1 1 0 0 0 2 0 1 1 0 0 0 0 0 0 1 1 0 0 0 0 0 0 0 0 2 2 0 0 0 0 0 0 0 0 1 0 0 1 0 0 2 1 0 0 0 0 0 1 0 2 0 1 0 0 0 0 0 2 2 0 2 1 0 0 0 0 2 2 2 2 2 1 1 1 1 1 0 0 0 0 0 0 0 1 0 0 0 1 1 0 1 0 1 0 0 2 2 0 0 2 0 0 1 0 1 1 0 2 0 0 1 0 0 0 1 1 0 0 0 0 0 2 0 0 0 0 1 0 0 2 0 0 1 0 0 0 0 1 1 0 0 0 0 0 0 0 0 1 1 0 0 0 2 1 0 1 0 1 1 0 1 1 2 1 1 1 1 1 0 0 1 0 1 1 0 2 1 2 1 0 0 0 0 0 0 0 1 0 1 0 0 0 1 1 0 1 1 0 2 0 2 1 0 0 0 1 0 2 2 0 2 1 0 0 0 2 0 0 0 0 0 2 0 1 0 0 2 0 0 0 1 0 2 0 0 0 0 1 1 1 0 0 0 0 0 1 0 0 0 1 0 1 2 1 1 1 0 2 0 0 0 1 1 2 2 2 1 1 1 1 0 0 0 0 0 0 1 0 2 1 1 1 1 1 0 1 0 1 1 0 0 0 0 0 0 0 0 1 0 0 0 0 0 0 0 1 0 2 1 1 0 0 2 1 2 0 0 0 1 1 0 1 0 0 2 0 2 0 0 0 0 1 0 0 0 1 0 2 2 2 0 1 0 2 2 1 0 0 0 0 0 1 2 0 1 1 0 0 1 1 0 0 0 2 1 1 1 0 0 0 0 2 2 1 1 2 0 1 1 1 1 2 1 1 0 2 2 0 2 0 1 0 1 1 0 0 0 1 1 1 0 1 0 1 1 2 1 2 1 1 0 0 1 2 0 1 0 1 0 0 2 0 0 2 0 0 0 2 2 1 1 0 0 2 0 0 0 2 2 1 0 0 0 0 1 0 0 0 0 0 1 0 0 0 0 0 0 0 0 0 0 2 0 1 2 0 0 0 2 1 2 0 1 1 0 0 0 0 1 0 1 0 0 0 1 1 1 0 0 2 1 0 2 0 1 0 0 1 0 0 2 1 0 0 0 0 0 0 1 0 2 2 0 0 1 0 0 0 0 0 2 0 2 1 2 0 1 1 1 0 1 1 0 0 0 2 1 1 0 2 0 1 1 0 0 0 1 0 1 2 1 1 0 1 0 1 0 0 0 0 0 1 1 1 1 0 0 0 2 2 2 2 2 0 2 2 0 1 1 0 0 1 0 1 0 1 2 0 1 2 1 2 2 0 0 0 0 1 1 1 1 0 1 1 0 0 0 0 1 1 1 1 0 0 0 0 1 2 1 1 1 0 0 2 0 2 0 1 0 0 1 0 1 0 1 1 1 0 0 1 0 0 1 1 0 1 2 1 1 0 0 1 0 2 0 0 1 0 0 0 2 0 0 1 1 1 1 0 1 1 0 0 0 2 0 2 2 1 2 0 1 2 0 2 1 0 0 0 0 2 1 0 2 2 1 0 1 1 1 0 0 1 1 1 0 1 1 1 1 1 0 1 1 0 0 1 2 0 0 0 0 0 0 0 0 0 0 0 0 0 0 0 0 0 2 2 0 0 1 0 1 0 1 1 1 2 0 0 1 0 1 0 0 1 1 1 2 1 2 2 1 0 1 1 0 2 1 0 0 0 0 1 0 1 0 1 0 1 2 0 2 2 0 0 0 1 0 2 2 1 1 0 0 2 0 1 1 1 2 1 0 2 2 0 0 0 1 0 2 1 1 2 0 1 2 1 0 1 2 0 0 1 0 0 0 0 2 2 2 0 0 1 1 0 2 0 1 1 2 0 2 1 1 0 1 1 1 0 2 1 2 1 1 1 1 0 0 0 1 0 2 1 1 0 0 1 0 1 1 1 1 0 0 1 0 0 0 2 1 0 0 0 0 0 1 1
27 1 0 0 0 0 1 2 2 1 0 0 0 0 0 0 0 1 0 0 2 2 0 1 1 0 1 1 1 2 1 2 0 0 2 0 2 1 0 1 1 0 0 0 0 0 0 1 0 0 0 0 1 1 0 1 1 2 0 2 0 0 0 0 0 0 0 0 0 0 0 0 2 1 1 2 1 0 1 0 1 0 0 0 1 0 0 0 1 1 0 0 1 2 0 2 0 0 0 1 0 2 1 0 0 0 2 0 0 2 1 1 1 2 2 1 1 0 0 0 2 0 2 1 0 0 0 1 1 2 1 1 0 0 0 0 1 0 0 2 2 0 1 0 2 0 1 0 1 1 0 0 0 0 0 0 1 2 0 0 1 0 0 1 1 2 0 0 0 2 2 0 0 2 0 0 1 0 0 1 0 2 1 2 2 2 1 0 0 1 0 0 0 0 0 0 2 0 0 0 0 0 0 2 1 1 0 1 1 1 0 1 2 0 0 2 0 0 2 0 1 1 0 2 1 0 0 2 0 2 0 0 0 0 0 0 0 2 0 0 0 0 0 0 0 0 0 0 1 0 0 0 0 0 0 0 0 1 0 0 0 0 0 1 0 0 1 0 1 0 0 0 0 0 0 0 1 1 1 0 0 1 0 0 1 1 0 1 0 1 1 1 1 2 2 0 0 1 0 1 0 0 0 0 0 0 1 0 1 0 1 0 2 0 2 2 2 1 1 1 0 1 1 0 0 0 1 1 0 0 0 2 0 0 0 1 0 1 0 0 2 2 2 0 1 1 0 0 2 0 1 1 0 0 0 1 1 0 0 1 1 2 1 0 0 0 1 2 2 0 0 2 1 1 0 0 0 2 0 2 2 0 0 0 1 2 0 0 0 1 1 1 1 0 2 2 2 1 0 0 0 0 1 1 0 1 1 1 0 1 0 0 0 0 1 2 0 0 0 0 0 2 0 2 1 1 1 0 0 0 0 0 0 0 0 0 0 1 0 1 0 0 1 2 2 2 0 1 1 0 0 0 0 0 0 0 0 0 0 0 2 1 0 0 0 0 0 2 2 0 0 0 0 0 2 0 2 1 1 0 0 0 0 0 0 1 0 1 2 2 1 1 0 0 1 1 1 1 0 1 1 2 0 2 0 0 0 0 1 1 1 0 1 0 0 1 0 1 1 1 1 2 1 2 1 2 0 0 1 2 0 1 0 0 0 0 1 0 0 2 0 0 0 2 2 1 1 1 1 2 0 0 0 1 1 0 0 0 1 0 0 0 0 0 0 0 1 1 1 0 1 2 1 0 1 1 2 1 0 2 2 0 1 0 1 1 2 0 0 0 0 0 0 1 1 0 1 0 0 0 0 2 1 0 0 1 1 0 1 1 2 1 0 2 2 2 1 1 0 0 0 0 0 0 0 1 2 1 0 0 0 2 1 1 0 1 2 1 2 1 1 1 1 2 2 0 1 0 0 2 0 1 2 0 0 2 0 1 0 1 1 1 2 1 1 1 1 2 0 2 0 0 0 1 1 1 1 0 0 0 0 0 0 2 2 2 1 0 1 1 1 1 0 2 2 0 0 0 0 2 1 1 0 0 2 2 2 2 2 0 1 0 0 1 0 0 0 1 1 1 0 0 0 0 0 1 1 1 1 0 1 1 0 1 1 1 0 0 0 2 0 1 0 1 0 0 1 1 1 0 1 1 1 0 0 0 0 0 1 0 0 1 2 1 0 0 0 0 0 2 1 1 0 0 0 0 2 0 0 0 2 2 1 1 1 2 0 2 1 1 1 1 2 0 1 0 1 0 1 1 0 0 0 0 0 2 2 1 0 0 0 0 1 0 1 0 0 2 1 1 0 1 1 1 0 1 0 1 0 0 0 0 1 1 0 1 2 0 0 0 0 0 1 0 0 0 1 0 0 1 1 1 0 0 0 0 0 0 0 0 2 2 0 0 0 1 1 1 1 2 0 0 0 0 2 0 0 2 2 2 2 0 0 0 0 0 1 2 1 0 0 0 1 2 2 0 2 2 0 0 2 2 0 2 2 0 1 0 0 2 0 1 0 0 0 2 0 2 2 0 0 0 2 0 1 0 1 1 0 1 0 2 0 2 0 0 0 2 0 0 0 1 2 2 1 0 1 1 1 1 1 0 2 2 0 0 2 2 2 1 1 1 1 0 0 0 0 0 0 1 0 0 0 0 0 0 2 1 2 0 0 2 1 1 0 1 1 1 0 1 1 0 0 0 0 1 0 1 2 0 1 1
28 1 0 0 0 0 0 1 2 0 0 0 1 1 0 0 0 2 1 1 1 2 0 2 0 0 0 1 0 2 0 0 0 0 1 1 2 0 0 0 2 0 0 1 0 1 1 1 0 0 0 0 1 0 0 1 0 1 0 0 2 0 0 0 0 1 1 0 1 0 0 0 2 1 1 2 1 0 0 2 0 0 0 1 2 0 0 2 2 2 1 2 1 2 0 2 0 0 0 1 0 2 1 0 0 0 2 0 1 1 1 2 1 1 1 0 0 0 0 0 2 0 1 1 0 0 0 1 0 1 1 0 0 0 0 0 0 0 0 1 1 2 0 0 1 0 0 0 0 0 0 0 0 0 0 0 0 2 0 0 0 0 0 1 0 1 0 1 0 1 0 1 1 1 0 0 1 0 0 1 0 1 0 2 0 0 0 2 1 0 0 2 0 0 1 1 1 0 0 0 0 0 0 1 1 0 1 0 1 0 1 1 1 0 1 1 0 1 2 1 1 1 0 1 0 1 1 0 0 1 0 0 1 0 0 0 0 2 0 1 1 1 2 1 1 2 1 0 1 0 0 0 0 0 0 1 1 0 0 0 0 0 0 1 1 0 0 1 1 0 1 0 1 1 0 0 0 1 1 0 0 2 0 0 0 1 0 0 1 2 1 2 1 2 1 0 0 0 0 0 0 0 0 1 0 0 1 0 2 0 0 0 1 0 1 0 2 0 0 1 0 0 2 1 2 0 1 0 1 0 0 1 0 0 0 0 0 1 0 0 1 1 1 0 1 1 0 0 2 2 0 0 0 2 1 0 1 0 0 1 1 1 0 0 0 0 0 1 1 0 0 2 1 1 1 0 0 2 0 1 1 2 0 0 0 0 0 0 0 0 0 1 0 0 2 0 1 0 1 1 0 1 0 2 0 2 0 0 0 0 0 1 0 0 1 1 1 0 1 0 1 2 0 0 0 0 0 0 2 0 2 0 0 2 0 2 0 0 0 0 2 0 1 0 0 1 0 1 0 0 0 1 0 2 2 2 0 1 2 2 1 2 2 2 2 2 2 1 1 0 1 1 0 0 0 0 0 1 0 0 0 0 1 0 0 0 0 2 2 1 1 2 1 2 2 1 1 1 0 1 1 2 0 2 0 0 1 0 1 1 0 0 2 1 0 2 0 1 0 1 1 2 0 2 0 2 2 1 0 1 1 0 0 0 1 0 1 0 0 1 0 1 0 1 2 0 1 1 2 2 0 1 0 2 2 2 0 0 0 0 1 0 0 1 0 0 2 0 2 0 1 1 0 0 0 0 2 2 0 2 2 0 0 0 1 0 0 0 0 0 0 0 0 0 1 0 0 1 0 0 1 0 1 0 0 2 2 0 0 1 0 0 0 0 0 0 0 0 0 0 0 0 0 0 0 0 2 0 0 0 0 0 0 0 0 0 1 2 2 1 1 0 0 1 1 0 1 1 0 2 0 1 0 1 0 1 0 1 1 0 0 0 1 0 1 2 1 2 1 1 0 1 0 0 0 2 2 1 0 0 1 1 0 0 1 1 0 1 2 0 1 0 0 2 1 1 0 0 1 1 0 1 0 0 1 2 2 2 2 1 1 1 0 1 0 0 0 1 1 1 0 0 0 0 1 2 0 0 0 0 0 0 0 2 0 0 1 0 0 0 0 0 0 0 0 0 0 0 1 0 1 1 0 0 0 1 1 0 0 0 0 0 2 0 0 0 1 0 0 2 0 1 2 2 1 0 0 1 0 1 2 1 0 1 0 2 0 1 0 1 1 2 2 0 0 2 0 1 0 1 1 0 0 0 1 1 1 0 0 2 2 0 0 1 2 0 1 1 1 2 0 1 1 2 2 1 1 1 2 0 0 2 2 1 0 1 1 0 0 0 0 0 1 0 0 0 1 1 0 1 2 1 0 0 0 0 0 0 0 0 0 1 1 0 1 0 0 0 0 1 0 0 1 0 1 0 0 1 2 1 1 0 0 1 0 1 0 1 1 0 0 1 1 1 2 0 2 2 0 0 0 1 0 0 1 1 0 0 1 1 0 1 0 0 1 1 0 1 2 0 0 0 2 0 1 0 1 0 1 1 0 0 0 2 0 0 0 0 1 0 0 0 0 0 0 1 0 1 0 0 1 0 0 1 2 0 2 2 1 2 1 0 1 0 0 0 0 1 1 1 1 0 0 0 0 0 2 0 1 0 0 1 0 1 0 0 0 0 0 1 0 0 1 0 0 0 0 0 0 0 0 0
29 1 0 0 0 0 0 2 2 0 0 0 0 0 0 0 0 1 0 0 2 2 0 2 0 0 1 2 1 1 0 1 0 0 2 0 2 1 0 1 1 0 0 1 0 0 1 0 1 0 0 0 1 0 0 2 0 0 1 1 1 1 2 2 0 0 0 1 1 0 0 1 2 0 1 2 1 0 1 0 1 0 0 0 1 0 0 0 1 2 0 0 1 0 0 1 0 0 0 2 0 1 0 1 0 0 2 0 0 2 1 1 2 2 2 2 2 0 0 0 2 0 1 2 1 1 0 1 0 1 1 0 0 0 0 0 0 0 0 1 1 2 2 0 0 0 0 0 0 0 0 0 0 0 0 0 0 2 0 0 0 2 0 0 0 2 0 0 0 2 2 0 0 2 0 1 1 0 0 0 0 1 0 1 0 0 0 1 0 2 1 0 0 0 0 1 1 0 0 0 0 0 0 2 0 1 1 1 0 0 0 1 1 0 0 2 0 0 0 2 0 0 0 1 0 1 1 2 1 1 1 1 1 1 0 1 0 1 0 1 1 1 1 0 1 2 1 0 0 0 0 0 0 1 1 0 0 0 0 0 0 0 0 2 1 0 0 0 2 1 0 1 1 2 0 0 0 1 1 0 1 1 1 1 0 0 1 0 0 2 2 1 1 2 2 0 1 0 0 0 0 0 1 0 0 0 2 0 1 0 0 1 2 0 1 0 2 1 0 0 1 1 1 1 1 0 0 1 0 0 0 1 0 0 0 0 0 1 0 0 1 1 2 0 1 1 1 1 2 1 1 1 0 2 1 0 1 0 0 0 2 2 2 0 2 0 1 0 2 2 2 0 0 2 0 0 0 2 1 1 2 0 1 1 1 1 0 0 0 1 1 0 1 0 1 0 1 0 0 0 0 0 1 0 0 0 1 0 0 1 0 0 0 0 1 1 1 0 0 0 0 0 1 1 1 0 0 1 1 0 1 0 0 0 1 1 0 2 0 1 2 0 2 1 0 1 0 0 1 0 0 1 0 2 2 2 0 2 0 2 1 1 0 1 1 1 1 2 2 1 1 1 1 1 1 0 1 1 1 1 1 0 0 0 0 0 0 1 1 1 0 1 1 1 2 0 0 1 1 2 1 2 1 1 1 2 1 0 0 2 0 0 1 0 1 1 0 1 0 1 1 2 0 1 0 1 0 2 0 0 1 1 0 1 1 0 0 1 2 2 0 0 0 1 2 2 1 0 0 0 0 0 1 1 2 1 1 0 0 0 1 0 1 1 1 1 1 0 1 0 1 1 0 0 0 0 1 2 0 1 2 0 0 0 2 0 0 1 1 1 1 0 0 0 0 0 0 1 0 1 0 1 1 0 0 2 1 0 1 2 0 0 0 0 0 0 1 1 0 0 0 0 0 0 0 0 2 1 0 0 0 0 0 0 0 0 2 0 1 1 0 0 0 2 2 0 2 2 0 1 0 1 0 2 1 2 0 2 1 0 0 0 2 1 1 1 1 2 1 0 1 0 1 0 0 2 1 2 1 1 0 0 0 1 0 1 2 1 1 0 1 0 0 1 0 0 0 0 1 2 0 1 1 1 0 1 1 2 2 0 0 0 0 0 0 0 0 2 0 0 0 2 2 0 0 1 1 1 1 1 0 0 0 2 0 0 1 0 0 1 0 1 0 0 0 1 1 1 0 0 0 0 0 0 0 0 0 0 1 0 0 1 2 2 2 0 0 0 0 1 1 0 0 1 1 1 2 0 2 2 1 1 0 0 0 1 0 1 0 1 1 2 2 1 1 0 0 1 0 1 1 0 0 0 0 2 1 1 1 1 1 0 2 0 0 0 0 2 1 2 1 1 1 2 1 1 1 2 1 0 0 1 1 0 0 2 1 1 1 0 0 0 1 0 1 1 0 2 1 0 1 1 0 0 1 0 1 0 0 0 0 1 0 0 0 1 1 0 1 1 0 0 1 0 1 1 0 2 2 2 2 0 0 0 0 0 1 1 0 0 1 1 0 1 2 0 2 1 0 0 0 2 0 2 2 1 1 1 0 1 0 1 0 0 2 1 0 1 1 1 0 1 2 0 1 0 0 1 1 1 1 1 0 2 0 0 0 0 0 1 0 0 1 1 1 1 1 0 0 0 1 0 1 2 2 0 2 1 0 1 0 1 0 0 0 1 1 0 0 1 0 0 1 0 0 0 1 0 1 0 0 0 0 0 0 0 0 0 0 1 0 0 0 0 0 0 1 0 0 0 1 0
30 1 0 0 0 0 0 2 2 0 0 0 1 2 0 0 0 1 1 0 0 0 0 2 0 1 2 2 2 2 1 1 0 0 2 0 2 1 0 0 2 0 0 1 1 2 0 0 0 1 1 0 0 0 1 1 0 0 0 1 1 0 1 1 0 0 0 1 1 0 0 0 2 1 1 2 0 0 1 0 1 0 0 0 1 0 0 2 2 2 1 2 1 2 1 2 1 1 0 1 0 2 1 0 0 0 2 1 2 0 0 1 1 2 2 1 1 1 0 0 2 0 2 0 0 0 0 1 0 1 1 0 1 0 0 0 1 0 0 2 1 1 0 0 0 0 0 0 0 0 0 0 0 1 0 0 0 0 0 0 1 1 0 1 0 2 0 1 0 2 2 1 0 2 0 1 1 0 0 0 0 0 0 1 1 0 1 1 0 1 1 0 0 1 2 1 2 0 0 0 0 0 1 1 1 0 0 0 2 1 0 2 1 0 0 2 2 1 2 0 1 1 1 2 0 0 1 1 0 1 0 0 0 0 0 0 0 2 0 0 0 0 2 0 0 1 0 0 0 0 0 0 0 0 0 1 1 0 0 0 0 0 0 0 1 0 1 0 2 2 0 1 0 2 0 0 0 2 2 1 0 1 0 0 0 0 0 0 0 2 0 0 1 2 1 1 0 0 0 0 0 0 0 2 0 0 0 0 1 0 1 0 2 1 1 0 2 1 0 1 0 1 0 2 1 0 1 1 0 0 0 2 1 0 0 0 0 2 0 0 0 0 2 0 0 0 0 0 1 0 1 1 0 2 2 0 0 0 0 1 1 1 2 0 2 0 1 1 2 1 1 1 0 2 0 0 0 0 0 2 1 0 0 1 0 0 0 0 0 0 0 0 1 0 2 1 1 0 0 0 0 0 0 2 0 2 0 2 0 0 0 0 0 0 0 0 0 0 1 0 1 2 0 2 0 1 1 0 0 1 1 0 0 1 0 0 1 0 0 0 1 0 2 1 1 2 1 1 0 0 0 0 0 1 2 0 1 0 0 0 2 0 0 0 1 1 1 2 2 0 0 1 2 2 1 1 0 0 0 1 1 0 0 1 1 1 0 1 2 1 0 2 0 1 0 0 0 1 0 1 1 2 1 1 1 0 1 0 0 1 0 1 1 0 0 0 0 1 1 1 1 2 1 2 1 2 0 0 0 2 0 1 0 1 1 0 1 0 0 1 1 0 0 1 1 2 1 1 1 1 0 0 1 2 2 0 0 0 0 0 0 0 2 0 1 1 1 1 1 1 0 1 0 0 0 0 1 2 0 0 2 0 0 0 1 0 1 0 2 1 0 0 0 0 0 0 0 0 0 0 0 2 1 1 0 2 0 0 1 2 0 0 0 0 0 0 1 0 0 0 1 1 0 0 0 1 1 1 0 0 1 0 0 0 0 1 2 0 2 1 2 1 0 0 1 0 1 0 0 0 0 1 1 1 0 2 0 1 0 1 1 0 1 0 1 2 1 1 0 2 0 0 0 0 0 2 2 1 2 2 0 1 0 0 2 2 0 1 1 1 1 1 0 2 0 1 0 0 2 2 1 1 1 0 1 1 0 0 1 0 0 0 0 2 0 0 0 1 1 1 0 0 1 0 0 2 0 2 2 0 1 1 1 2 1 1 0 1 1 2 0 1 0 0 0 0 0 0 0 0 0 0 0 0 0 1 0 0 0 0 0 2 2 2 1 0 0 1 0 0 0 0 0 0 0 1 2 0 2 2 2 2 1 0 0 2 0 2 0 1 0 1 2 0 1 0 1 1 0 1 1 0 0 0 1 1 0 0 0 2 2 0 1 1 1 0 0 1 1 2 2 2 1 2 2 2 2 2 0 0 0 0 2 0 0 0 0 0 0 0 0 0 0 0 0 0 0 1 0 0 2 1 0 0 1 0 1 0 1 0 0 0 0 0 1 0 1 0 2 0 0 0 0 1 2 1 0 0 2 2 2 0 0 0 0 0 0 1 0 0 0 2 1 1 2 0 2 1 0 0 1 1 1 0 2 1 0 0 0 1 1 1 1 1 2 1 0 1 2 0 1 0 2 2 2 2 0 0 0 1 0 2 0 1 0 0 0 1 0 1 0 0 2 0 0 0 0 1 1 0 2 0 1 0 1 0 1 2 0 1 1 1 1 0 0 0 0 0 0 0 0 0 0 0 0 2 0 2 2 1 0 2 1 1 0 0 0 0 0 1 0 0 0 0 0 0 0 0 1 0 2 0
31 1 0 0 0 0 0 1 1 1 0 0 0 0 0 0 0 1 1 1 1 2 0 1 1 0 1 2 0 2 2 1 2 1 1 2 2 1 0 0 1 0 0 0 0 0 2 1 0 0 0 0 0 0 0 1 0 0 0 0 0 0 0 0 0 2 1 0 1 0 1 1 2 0 1 2 1 0 1 0 1 0 1 1 1 0 0 0 2 2 0 0 0 2 0 0 0 2 2 2 2 2 0 0 2 2 1 1 1 1 0 2 0 0 0 1 0 0 0 0 2 0 2 1 1 1 0 1 1 2 0 0 0 0 0 0 0 0 0 1 0 2 0 1 0 1 0 0 0 0 0 0 1 1 0 1 1 0 0 0 0 0 0 0 1 2 0 1 0 1 1 1 1 1 0 0 2 0 0 0 1 1 1 2 1 1 1 0 0 0 0 0 1 1 1 1 2 0 0 0 0 1 0 2 2 0 0 1 1 0 1 1 2 0 0 2 1 1 0 2 0 0 1 1 0 0 1 2 1 1 1 1 0 0 0 0 0 2 0 0 0 0 2 1 0 1 1 0 0 0 0 0 0 1 1 0 2 0 0 0 1 1 0 2 1 0 0 1 2 1 0 2 0 1 0 0 0 2 2 1 0 1 0 0 1 0 0 0 1 1 0 1 0 2 2 0 0 0 0 0 0 0 0 1 0 0 0 0 1 0 1 1 2 0 1 0 2 0 0 0 1 1 1 1 1 0 1 2 0 0 0 1 0 0 0 0 0 2 0 0 0 1 1 0 0 0 1 0 1 0 0 0 1 2 1 0 0 0 0 0 1 1 2 0 0 0 1 0 2 1 1 1 1 1 1 1 0 1 0 2 1 0 0 1 0 0 0 0 0 0 0 1 0 0 2 0 0 1 1 1 0 1 0 1 0 1 0 2 0 0 0 0 0 0 1 1 0 0 0 0 0 1 1 0 1 2 2 0 1 1 1 0 2 2 2 0 0 0 1 0 1 0 2 1 1 2 0 0 0 0 0 0 0 2 2 1 1 1 1 1 1 1 1 0 0 1 1 2 2 0 0 0 0 0 2 2 0 1 1 0 1 0 0 0 0 0 0 1 2 0 1 2 1 2 0 0 0 2 2 2 1 2 1 1 1 0 2 1 0 1 0 0 1 1 0 2 0 0 0 1 1 1 2 2 1 2 1 0 1 2 0 1 0 2 1 0 1 0 2 0 1 1 0 1 1 2 0 1 1 1 0 0 1 2 1 0 0 1 0 1 0 0 0 0 0 0 0 2 1 1 0 0 1 0 0 1 1 1 0 1 1 0 0 0 1 1 1 0 1 0 0 0 1 0 2 0 0 0 0 0 0 2 2 0 0 1 1 0 0 2 1 1 0 1 0 0 0 0 0 0 0 0 0 1 1 0 2 1 0 0 2 0 1 0 0 0 2 0 2 2 1 0 0 1 1 0 1 1 0 2 1 1 1 1 1 2 0 1 1 0 0 0 0 0 0 1 0 2 1 1 1 0 0 1 1 2 2 0 0 1 1 0 0 0 2 2 1 1 1 0 2 0 0 2 1 0 1 0 0 1 0 0 0 0 1 2 2 2 2 0 0 0 0 1 0 1 0 2 2 2 0 0 0 0 1 1 1 2 2 0 1 1 0 2 0 0 0 0 0 2 1 1 0 1 0 1 2 1 0 0 0 0 1 0 0 0 0 0 0 0 0 0 2 1 0 1 1 0 0 1 0 0 0 0 0 1 1 1 0 1 2 2 0 1 1 2 0 2 0 2 0 2 2 1 2 0 0 0 1 1 1 0 0 0 1 1 0 0 2 2 1 0 1 1 1 0 0 2 0 0 0 0 0 1 1 2 1 1 0 1 0 0 1 0 0 0 0 0 1 0 1 1 1 0 0 0 1 1 0 1 2 1 0 0 0 0 0 1 1 1 0 1 0 0 0 0 2 0 1 1 0 0 0 0 1 0 0 2 2 2 2 0 0 0 0 0 0 0 1 0 0 1 0 1 2 1 1 2 0 0 0 1 0 1 2 1 1 0 0 1 1 1 0 0 0 2 0 0 2 0 1 0 1 1 0 1 1 2 0 1 0 2 0 1 1 0 0 1 0 0 0 0 2 2 1 0 1 0 2 0 1 0 2 1 1 0 1 1 0 0 2 0 1 0 0 0 0 0 0 0 0 0 0 0 0 1 1 1 1 0 0 1 1 1 0 1 1 2 0 2 2 0 0 0 0 0 0 0 0 0 1 1
32 0 0 0 0 0 1 2 2 0 0 0 0 0 0 0 0 0 0 1 1 2 0 2 0 0 2 2 0 2 2 0 1 1 1 1 1 1 0 1 1 0 0 0 1 0 0 1 0 0 0 0 1 0 1 1 1 0 0 2 0 1 2 2 0 0 0 0 1 0 0 0 2 1 2 2 0 0 1 0 2 0 1 1 0 0 0 0 2 2 0 0 1 2 1 2 1 2 1 1 1 2 0 0 2 2 2 2 2 0 0 2 0 1 1 0 0 0 1 0 1 1 1 2 0 0 0 0 0 0 1 1 0 0 0 0 0 0 0 0 1 1 0 0 2 0 0 0 0 0 0 0 0 0 0 0 0 1 0 0 1 1 0 0 1 2 1 0 2 0 0 2 1 1 1 1 2 0 0 0 0 2 2 2 2 2 2 1 0 0 0 1 0 1 2 1 1 0 0 0 0 1 1 0 1 0 1 0 1 1 0 1 1 0 1 1 0 0 1 1 0 0 0 2 0 0 0 0 0 0 0 0 0 1 1 0 0 2 0 0 0 0 2 0 0 2 0 0 0 0 0 0 2 1 1 0 1 0 0 0 0 0 0 0 0 1 1 2 1 1 1 0 0 2 0 0 1 1 1 0 1 1 1 2 0 0 1 1 0 1 0 0 0 2 1 0 0 1 0 1 0 0 0 2 0 0 0 0 0 0 0 1 1 0 1 0 1 1 0 1 1 0 1 0 2 0 2 1 0 0 0 1 0 0 0 0 0 1 0 0 1 1 1 0 1 1 0 1 2 0 0 0 1 2 0 0 2 0 0 1 1 1 2 0 2 0 1 0 0 0 0 2 2 2 0 0 0 2 1 1 2 1 0 1 0 1 0 0 0 0 0 1 0 0 2 1 1 2 0 0 0 0 1 0 0 0 1 1 0 0 0 2 0 0 2 2 2 0 0 0 0 2 0 1 1 1 1 0 2 1 2 0 0 0 1 1 0 0 0 0 0 0 2 1 1 2 0 0 0 0 0 1 0 2 2 2 0 1 1 1 1 1 1 1 1 1 1 1 1 0 1 1 1 1 2 1 1 0 0 0 0 0 0 0 1 0 0 2 2 1 1 2 1 2 0 0 0 1 1 2 1 2 2 0 2 0 2 0 0 2 1 0 0 0 0 1 1 1 1 1 1 2 1 2 1 2 1 1 0 2 0 1 0 2 1 0 1 0 0 1 0 0 0 1 1 1 0 1 1 1 0 0 1 2 2 0 0 0 0 0 1 0 1 1 1 1 1 0 1 0 1 2 0 0 0 0 0 0 0 2 2 0 0 0 2 0 1 1 1 0 0 0 1 0 0 0 0 0 0 0 0 2 0 0 0 2 0 0 2 0 2 0 0 0 0 0 1 1 0 1 1 1 0 0 0 2 1 2 0 0 0 0 0 0 0 0 2 0 2 1 1 0 2 2 2 0 1 1 0 0 0 2 2 0 0 2 0 2 2 0 0 0 1 1 1 1 0 1 0 0 2 0 0 0 0 2 2 1 0 0 0 0 0 0 2 2 0 2 2 0 2 0 0 1 0 1 0 0 1 0 0 2 0 0 0 1 1 1 1 0 1 0 0 0 0 0 0 2 1 1 1 0 0 0 0 2 0 0 0 0 0 0 0 2 0 0 0 0 0 2 1 0 0 1 0 0 1 0 0 0 0 0 0 0 0 0 0 0 0 0 0 0 2 1 0 0 1 1 0 1 0 1 1 1 1 0 0 0 2 2 0 0 2 0 0 1 1 1 1 2 0 1 2 1 1 0 0 0 1 1 1 0 0 0 0 1 1 0 0 2 2 1 0 2 2 0 0 2 2 2 2 2 0 2 2 0 0 1 0 1 0 0 2 0 0 0 1 2 2 0 0 0 0 0 0 0 0 1 1 0 1 1 0 0 0 2 2 0 0 0 1 1 0 0 0 1 1 0 1 1 0 0 1 1 1 1 1 0 2 2 2 0 1 0 0 1 0 1 0 1 0 1 0 2 2 0 2 2 0 0 0 2 0 1 2 1 1 1 0 2 0 0 0 0 0 1 0 0 1 1 0 1 2 2 0 1 0 0 1 0 0 2 0 2 0 0 0 2 0 0 0 0 1 0 0 1 0 0 0 1 1 0 1 1 1 0 1 1 0 0 2 0 1 0 0 0 0 0 0 1 0 0 0 0 0 2 0 2 2 0 1 2 0 1 0 1 1 0 0 1 0 0 0 2 2 1 0 0 0 0 0 0
33 1 0 0 0 0 0 0 0 2 0 0 0 1 0 0 0 1 0 1 1 2 0 1 0 0 1 1 0 2 1 0 2 1 0 1 1 1 0 1 1 0 0 0 2 0 2 0 0 0 0 0 0 1 1 2 0 1 0 0 0 0 2 2 0 0 0 0 1 1 0 0 2 0 1 2 1 0 2 0 1 0 0 0 1 1 1 0 2 2 0 0 0 1 0 0 0 2 1 2 1 2 0 0 0 0 2 1 1 1 0 1 1 1 1 1 1 0 1 0 1 0 2 1 0 0 0 1 0 0 1 0 0 0 0 0 0 0 0 1 1 1 0 0 0 0 0 0 0 0 0 0 0 0 0 0 0 1 0 0 1 1 0 1 1 2 1 0 1 1 1 1 1 1 1 1 2 2 0 1 0 1 1 1 1 1 1 1 0 1 2 1 1 1 0 2 1 0 1 0 0 0 0 2 2 0 0 1 1 0 0 1 1 0 0 2 0 0 1 1 0 0 1 2 0 0 1 1 0 1 0 0 1 1 1 1 1 2 0 0 0 0 1 0 0 1 0 0 1 1 1 0 0 2 2 0 0 0 0 0 0 0 0 0 0 0 0 1 2 1 1 1 0 2 1 1 0 2 2 2 0 2 1 1 0 0 1 0 0 2 1 1 0 2 1 0 1 0 0 0 0 0 1 0 1 0 0 1 1 0 1 1 0 0 0 0 1 0 0 1 0 1 1 1 1 0 0 1 0 0 0 1 0 0 0 0 0 2 1 1 1 2 1 0 0 0 0 1 2 1 1 1 2 2 0 0 2 0 0 2 2 2 2 0 2 0 0 1 2 1 1 1 0 2 0 0 0 2 0 1 2 0 0 2 0 1 0 0 0 0 0 1 0 0 2 1 1 1 0 0 0 0 1 1 1 0 1 1 0 0 0 0 0 0 2 2 0 0 0 0 0 0 0 1 2 2 1 0 1 1 2 1 0 0 1 1 1 0 0 0 1 0 2 0 0 1 1 0 0 0 0 1 0 2 2 1 1 2 1 2 0 2 0 0 0 1 1 1 1 1 1 1 2 2 0 0 0 0 0 0 0 0 0 1 0 0 1 2 2 1 1 2 0 0 0 0 0 1 0 1 1 1 2 1 2 0 1 0 0 1 1 0 1 0 2 0 0 1 0 1 1 2 1 2 2 2 0 1 0 1 1 1 0 0 0 0 1 1 0 0 1 0 1 0 1 1 2 0 0 0 0 0 0 1 2 1 1 0 1 0 0 1 1 0 1 1 1 0 1 0 0 0 1 0 1 1 2 2 0 1 2 0 0 0 1 1 1 0 2 1 1 0 1 0 0 0 0 2 0 0 2 0 1 0 0 1 1 0 2 2 0 0 0 2 2 2 0 1 1 1 1 1 0 0 0 1 2 1 0 0 0 0 0 0 0 0 1 2 2 1 2 0 1 1 2 0 1 0 1 1 0 1 0 0 0 2 0 2 1 1 1 0 2 1 1 2 1 2 1 0 1 1 0 0 0 0 0 1 0 0 0 0 0 0 0 0 1 1 1 1 1 1 0 1 1 0 0 0 1 0 0 2 1 0 0 1 2 2 2 0 1 0 0 1 1 1 0 0 0 0 0 0 0 0 0 2 0 0 0 0 0 0 0 2 0 0 0 0 0 1 0 1 0 0 0 0 0 0 0 0 0 1 1 0 0 0 1 0 1 0 0 0 2 2 0 0 0 0 0 1 0 1 0 1 1 0 2 0 2 2 1 1 0 0 0 1 1 2 1 1 1 1 1 0 1 0 0 0 0 0 0 0 0 0 2 0 1 0 1 1 1 0 1 1 1 0 0 1 2 2 0 2 1 2 2 1 1 2 2 0 1 0 2 0 0 1 1 0 0 0 1 1 0 0 0 0 0 0 0 0 2 2 0 0 1 0 1 0 1 1 1 1 1 0 0 0 1 0 2 0 0 1 1 0 1 0 1 0 2 2 1 1 0 0 0 0 2 2 2 0 0 0 1 1 2 0 2 2 0 1 0 2 1 0 2 2 0 1 0 2 0 0 0 0 0 2 0 0 1 0 0 0 2 2 0 1 2 0 0 0 0 1 0 2 0 0 0 1 0 0 0 0 2 0 0 1 0 1 0 0 2 0 2 2 0 0 2 2 0 2 0 1 2 0 1 0 1 0 0 1 0 0 0 0 0 1 0 0 1 0 0 0 1 2 0 0 0 1 0 1 1 0 0 0 0 1 0 2 2 0 2 0
34 0 0 0 0 0 0 1 1 1 0 0 2 2 0 0 0 1 1 0 1 1 0 1 1 1 0 1 0 1 1 1 1 1 1 1 1 1 2 0 1 1 0 0 1 0 0 0 0 0 0 0 1 0 2 1 0 1 0 2 0 1 1 1 0 0 0 1 1 0 0 0 1 0 0 1 1 0 1 0 2 0 1 1 1 1 1 0 2 2 0 0 1 2 0 1 0 2 2 2 2 2 0 0 1 1 2 0 0 2 0 1 1 2 2 1 1 0 1 0 1 0 1 1 0 0 0 0 1 1 0 0 0 0 0 0 0 0 0 0 1 1 0 0 1 0 0 0 1 1 1 0 0 1 0 0 1 0 1 1 1 1 0 0 0 2 0 0 1 1 0 1 0 2 1 1 1 0 0 1 0 2 0 2 1 0 0 2 0 1 1 1 0 0 1 1 1 0 0 0 0 1 0 1 1 0 1 0 1 0 1 1 2 1 0 2 0 0 0 1 0 0 0 1 0 1 0 1 0 1 0 0 1 1 0 1 0 2 0 0 0 0 2 1 0 2 0 0 0 0 0 0 0 0 0 0 1 0 0 0 0 0 0 0 0 0 0 0 1 0 0 1 0 2 0 0 0 1 1 0 1 1 0 0 0 1 0 1 0 1 0 1 0 2 2 0 1 2 0 1 0 0 1 0 0 0 1 1 1 0 1 2 1 0 2 0 2 0 0 0 0 2 0 1 2 0 2 1 1 0 0 2 0 0 0 0 0 1 0 1 1 2 1 0 0 0 1 0 1 1 0 0 0 0 0 2 0 0 0 0 0 0 1 1 1 0 0 0 1 0 0 2 1 2 0 0 0 2 1 1 1 0 0 1 0 0 0 0 0 0 0 0 1 0 2 0 0 1 0 0 0 0 0 2 0 1 0 0 0 1 1 1 0 0 0 0 0 0 0 0 0 1 0 2 1 1 1 0 0 0 0 0 0 0 1 1 0 0 0 0 1 0 1 1 0 1 0 0 0 0 0 0 0 2 1 1 0 2 1 2 0 2 0 0 0 0 0 0 0 0 2 2 1 1 1 0 1 2 2 0 0 0 0 1 0 1 0 0 2 0 1 2 1 0 0 1 1 1 0 1 1 2 2 0 2 0 2 0 1 1 0 0 1 0 1 1 0 0 2 2 2 2 1 1 0 0 0 1 1 2 0 1 0 0 0 0 1 0 0 1 1 1 0 1 1 1 1 1 1 1 0 0 0 2 1 0 0 0 0 1 1 0 2 0 1 1 1 1 1 0 0 1 1 0 1 1 1 2 0 2 2 0 1 0 0 0 0 1 1 0 0 0 0 0 0 0 0 0 0 0 2 1 0 0 0 2 1 0 2 1 1 0 0 0 0 0 1 1 0 0 0 0 0 0 0 1 1 0 0 0 1 0 0 0 0 1 2 2 2 2 0 1 0 0 2 0 2 2 0 0 0 2 1 1 1 2 0 2 2 0 0 0 1 1 1 1 0 1 1 0 0 1 0 1 1 2 2 1 0 0 0 0 1 0 2 2 2 1 1 2 0 2 0 1 0 1 0 0 1 2 1 1 0 0 1 2 2 2 2 0 1 0 0 1 1 0 0 1 1 1 0 0 0 0 1 2 0 1 1 0 0 0 0 1 2 1 1 0 0 0 0 0 0 1 0 0 1 0 0 0 0 0 0 0 0 0 1 0 0 0 0 1 2 1 0 1 1 0 0 2 2 0 1 1 1 0 1 0 0 1 1 1 0 0 0 2 0 1 1 2 0 1 2 1 1 0 0 1 0 1 1 0 0 1 0 2 1 0 0 2 2 0 0 2 2 0 0 2 2 2 2 2 1 2 2 1 1 1 1 1 0 1 1 1 0 0 1 0 0 0 0 0 1 0 0 0 1 1 1 0 2 2 0 0 1 0 1 0 1 1 0 1 1 0 0 1 1 0 1 1 0 0 1 0 1 0 0 1 2 2 2 0 0 0 0 0 1 2 0 1 1 2 0 1 2 0 2 2 0 1 1 1 0 1 1 2 0 0 0 2 0 0 0 0 1 1 0 0 2 0 2 0 2 2 2 2 2 0 0 1 0 2 1 1 0 0 0 1 0 0 0 0 2 1 1 0 0 1 1 0 1 0 2 1 0 0 1 1 1 0 0 2 1 0 0 0 0 0 0 1 0 0 0 0 0 0 1 0 1 1 1 0 1 2 0 0 0 2 0 2 0 0 0 0 0 0 0 0 0 0 2 1
35 1 0 0 0 0 1 0 0 2 0 0 1 1 0 0 0 0 0 0 1 0 0 2 0 0 1 1 0 2 2 0 2 1 0 1 1 1 0 0 2 0 0 0 0 0 0 0 0 0 0 0 0 1 1 2 0 1 0 0 1 0 0 0 0 0 0 0 2 0 0 1 2 0 2 2 0 1 1 0 2 0 0 0 1 0 0 1 2 2 0 0 2 2 1 1 1 0 0 1 0 2 1 0 1 1 1 1 1 1 0 1 0 1 2 1 0 0 0 0 0 0 2 1 2 2 0 1 0 0 2 0 0 0 0 0 0 0 0 2 1 1 0 0 0 0 0 1 2 1 1 0 0 0 0 0 1 2 0 0 1 1 0 1 1 2 0 1 1 1 1 0 0 2 2 0 2 1 0 0 0 1 1 1 1 1 1 0 0 0 0 0 1 1 0 1 0 0 1 0 0 0 1 1 1 0 2 2 0 0 1 2 1 1 0 2 0 0 1 1 0 0 1 2 0 0 1 1 0 1 0 0 0 0 0 0 0 1 1 1 1 1 1 1 0 1 1 0 1 0 0 0 0 1 0 0 0 1 1 1 0 1 0 0 1 0 0 1 2 1 1 0 0 0 0 0 0 2 2 1 1 1 0 0 1 1 0 1 0 2 1 2 0 1 1 0 1 0 0 1 0 0 0 0 0 1 1 0 0 0 0 0 2 0 2 1 2 1 0 0 0 1 2 0 1 0 1 2 1 1 0 1 0 0 0 0 0 0 0 0 0 0 1 0 1 1 0 1 1 0 1 1 0 2 2 0 0 0 0 2 2 2 2 0 2 1 0 1 1 0 0 2 0 2 1 1 0 1 0 2 2 1 0 1 1 1 0 0 0 0 0 1 1 0 2 0 0 1 0 0 0 0 1 1 0 1 1 1 0 0 0 0 0 1 1 1 0 1 0 1 1 1 0 0 0 1 1 0 1 0 1 0 0 0 1 1 0 0 0 0 0 0 1 1 0 2 0 0 0 0 0 1 0 1 0 0 0 1 1 2 1 2 1 1 1 2 1 1 2 0 1 1 1 1 2 2 0 1 1 0 0 0 0 0 0 1 0 0 2 0 2 2 0 2 1 1 1 0 0 2 2 2 2 0 1 0 1 1 1 0 0 1 1 1 1 1 1 0 1 2 2 1 1 2 1 2 1 0 0 2 0 2 0 2 1 0 0 1 0 1 0 1 0 0 1 1 2 1 1 1 0 0 0 2 2 1 0 0 0 1 0 0 1 0 0 0 2 2 2 0 0 0 1 0 1 0 0 2 0 1 1 0 2 0 0 0 1 1 0 0 0 0 0 0 0 1 0 0 0 0 0 2 0 1 0 2 0 0 2 0 0 0 0 0 0 0 0 1 1 0 1 0 0 0 0 0 2 1 0 0 1 0 0 0 0 1 2 0 1 1 0 0 0 2 1 0 1 1 1 1 0 2 0 2 2 2 0 1 0 1 1 0 0 1 1 1 0 2 1 0 1 1 1 1 1 2 1 2 1 1 0 1 0 1 1 0 1 0 1 1 1 1 0 1 1 0 0 0 0 1 0 0 1 1 0 2 1 1 2 0 1 0 0 2 0 0 0 2 1 1 0 0 2 0 1 1 1 0 0 0 0 0 0 2 1 0 1 0 0 1 0 1 0 0 0 1 1 0 1 1 1 1 0 0 0 0 0 0 0 0 0 1 2 0 0 1 1 0 0 1 1 0 0 0 0 1 2 0 1 1 1 1 1 1 1 1 1 2 0 2 0 2 2 0 1 0 0 0 0 1 1 0 0 0 1 1 1 0 1 2 1 0 1 0 0 0 1 1 2 2 1 2 0 1 1 1 0 2 0 0 0 0 2 0 0 0 0 0 0 0 0 0 1 0 1 1 0 0 0 1 1 1 0 0 0 0 1 1 0 0 2 2 0 0 0 0 0 0 1 1 0 0 1 1 2 0 0 1 2 2 1 1 0 0 0 0 0 2 0 0 0 1 2 0 1 0 1 2 0 0 0 2 0 2 2 1 1 1 0 2 0 0 1 1 1 0 0 0 1 0 1 0 2 1 2 1 2 0 0 1 0 2 0 1 0 0 0 0 1 0 0 0 2 0 2 0 0 0 1 0 0 0 2 1 0 0 1 0 0 0 2 0 0 0 1 1 2 0 0 1 0 0 0 0 1 1 1 2 2 0 0 2 0 1 1 1 0 1 0 2 0 0 0 0 0 0 0 0 2 0 1 1
36 0 0 1 0 0 0 2 2 1 0 0 0 2 0 0 0 1 0 1 1 2 0 2 0 0 2 1 0 2 1 0 2 2 1 1 1 1 0 0 1 0 0 0 1 0 1 0 0 0 0 0 0 0 1 1 0 0 1 0 1 0 1 1 0 0 0 0 1 0 0 1 2 0 2 2 0 0 1 0 0 0 0 0 1 0 0 0 1 2 0 0 1 0 0 1 0 0 0 1 0 2 0 0 1 1 2 0 0 2 2 2 0 1 2 1 0 1 1 0 1 0 2 1 1 1 0 1 0 1 1 0 1 0 1 1 0 0 0 0 1 1 1 0 2 0 1 0 0 0 0 1 0 0 0 0 0 0 1 0 0 0 0 0 0 2 0 0 1 1 1 2 0 2 0 0 2 0 0 1 0 1 0 2 0 0 0 2 0 0 1 2 0 1 1 2 1 1 0 0 0 1 0 0 0 0 2 2 1 0 2 2 2 0 0 2 0 0 1 1 1 1 0 2 0 0 0 0 0 0 0 0 2 0 2 2 1 2 0 0 0 0 2 0 1 2 1 0 1 0 0 2 0 1 1 0 1 0 0 1 1 1 0 1 0 0 0 0 1 0 1 1 0 2 0 0 1 2 1 1 0 2 0 1 0 0 1 1 0 2 2 0 0 2 2 0 1 0 0 0 0 0 1 0 0 0 0 0 1 0 0 1 2 1 2 2 2 0 1 0 0 1 1 2 1 0 1 2 1 2 0 1 0 0 0 0 0 1 0 1 0 0 2 0 0 0 0 0 1 0 0 0 0 1 0 1 1 0 0 1 1 1 1 0 1 1 0 2 2 0 0 2 1 2 0 0 0 1 0 2 2 1 0 0 0 0 0 0 0 0 0 1 1 0 2 1 1 0 1 1 0 1 1 1 1 0 1 1 0 0 0 0 0 0 1 2 0 0 0 0 0 1 0 0 0 0 0 0 2 1 2 0 0 0 0 0 0 1 0 1 1 1 2 0 0 1 0 0 0 0 0 0 0 2 1 0 1 1 0 1 1 1 0 0 1 1 1 1 1 0 1 1 1 1 2 1 1 0 0 1 0 0 0 1 1 1 0 2 2 1 1 2 1 1 1 0 0 1 1 1 1 1 0 1 1 2 2 0 1 1 0 1 1 0 0 0 0 0 0 0 0 2 0 1 0 2 0 1 0 1 1 0 0 0 1 0 2 0 0 0 1 1 0 2 2 1 2 2 2 2 0 0 0 0 2 2 2 0 1 0 0 0 0 0 0 0 1 0 0 0 0 1 1 0 1 1 2 1 0 2 2 0 1 0 0 0 1 1 1 1 0 0 0 0 0 2 0 0 0 0 0 2 1 0 0 1 1 0 1 1 0 0 0 0 0 0 0 2 1 0 0 0 0 1 1 0 1 1 0 0 1 1 0 0 0 1 2 0 2 2 1 1 0 1 2 0 2 1 0 0 0 1 0 2 1 2 0 2 0 1 1 0 1 0 2 2 2 2 1 0 1 1 0 1 1 2 2 0 0 0 2 0 0 2 2 2 1 1 2 0 1 0 0 2 0 1 0 0 0 2 1 0 0 0 0 2 2 1 1 0 1 0 1 1 0 1 0 0 1 1 0 1 0 0 0 1 1 0 0 0 0 0 1 2 1 1 0 0 0 2 1 1 0 0 0 0 0 2 1 1 1 1 1 0 0 0 1 1 1 1 1 1 2 2 1 1 1 1 0 2 1 0 1 2 2 0 1 0 1 2 1 1 0 1 1 2 0 2 0 2 0 2 2 0 1 0 1 0 0 1 0 0 0 0 1 0 0 0 0 2 2 0 1 1 1 0 0 1 1 2 2 2 1 2 1 1 1 2 1 0 0 0 1 1 0 0 0 0 1 0 1 2 1 0 0 0 1 0 0 0 2 2 0 0 0 1 1 0 1 0 1 1 1 0 0 0 2 0 2 1 0 0 0 1 1 0 0 2 2 2 2 0 0 0 0 0 1 2 0 1 2 2 0 2 2 0 2 2 0 0 0 1 0 1 1 2 0 1 0 2 0 1 1 1 1 1 0 1 2 0 0 0 2 0 1 1 1 0 0 2 0 2 0 1 1 0 0 1 1 0 1 0 1 1 0 1 0 0 1 0 1 0 2 0 1 1 2 1 1 0 0 2 1 0 1 1 1 0 0 0 0 0 0 0 0 1 1 1 1 0 0 1 1 1 0 1 1 0 1 2 0 0 0 0 0 0 0 1 1 0 1 0
37 0 0 0 0 0 0 1 1 1 0 0 0 0 0 0 0 1 1 1 1 2 0 2 0 1 2 1 0 1 1 0 1 0 1 1 1 0 0 0 1 0 0 1 1 1 0 0 0 1 1 0 1 1 0 2 0 0 1 1 1 1 1 1 0 0 0 0 1 0 0 1 2 1 2 2 0 0 2 0 1 0 1 1 1 0 0 0 2 2 0 0 2 2 1 1 1 1 1 1 1 2 0 1 0 0 2 0 1 1 0 1 0 2 2 0 0 0 0 0 2 0 2 1 1 1 0 2 0 2 0 1 0 0 0 0 0 0 1 0 1 2 0 0 2 0 0 0 0 0 0 0 1 0 0 0 0 2 0 0 0 1 0 1 0 1 0 0 1 1 0 0 0 2 0 0 1 0 0 0 0 0 0 1 0 0 0 1 0 1 0 1 0 1 2 1 1 0 0 0 0 0 0 1 1 0 1 1 1 0 1 1 0 0 0 2 0 1 0 1 0 0 0 2 0 0 0 1 1 0 0 0 0 0 0 0 0 2 0 0 0 0 1 0 0 0 0 0 2 2 2 0 0 0 0 0 0 0 0 0 0 0 0 0 1 1 1 0 1 0 0 1 0 2 0 0 0 2 1 1 1 1 0 0 0 1 0 1 0 2 1 0 1 2 1 1 0 1 1 0 1 0 0 1 0 0 0 0 1 0 1 1 1 0 2 0 1 0 0 1 1 0 1 2 0 0 0 1 1 1 0 2 0 0 1 0 1 1 0 0 0 0 1 0 1 1 1 0 1 1 0 0 0 1 0 1 2 0 0 1 2 2 2 0 2 0 1 2 2 0 0 2 2 1 1 1 0 1 0 1 1 0 0 1 0 0 0 1 1 0 0 0 1 0 2 1 1 0 0 0 0 0 1 1 1 0 0 1 0 0 0 1 0 0 2 2 1 0 1 0 1 1 1 1 1 1 0 2 2 1 1 0 0 0 2 2 0 1 0 0 2 0 2 0 0 2 1 0 0 0 0 1 0 2 2 2 0 2 1 2 1 2 0 0 0 0 0 2 2 1 1 1 0 0 2 2 0 0 0 0 2 2 0 0 2 0 0 1 1 0 1 1 1 2 0 0 0 1 1 2 0 2 1 0 2 1 2 1 0 1 0 0 1 0 1 1 0 0 0 0 0 2 0 2 1 2 1 1 0 1 1 0 0 1 1 0 2 1 0 0 1 0 0 2 2 1 1 1 1 1 0 0 0 2 1 0 0 0 1 0 0 1 0 1 0 0 1 0 0 0 1 1 0 0 0 0 0 0 0 2 1 0 1 0 0 1 2 0 1 0 1 0 1 0 1 1 2 0 0 0 0 2 0 0 0 2 1 0 2 1 0 0 0 1 0 0 0 1 0 0 0 0 0 1 1 0 1 1 0 0 2 0 0 0 0 0 2 1 1 0 1 0 0 1 2 0 1 0 1 1 0 1 0 2 0 2 0 1 1 0 0 0 0 1 1 1 2 2 1 0 1 1 1 0 0 1 1 1 0 1 0 0 0 1 2 2 1 1 1 1 1 1 0 1 0 1 1 0 0 2 1 1 0 0 1 1 1 0 1 0 1 0 0 2 0 1 0 1 0 0 0 0 1 1 0 2 1 1 1 0 1 1 0 2 1 0 1 0 0 1 1 0 1 1 0 0 2 0 1 0 1 1 1 0 0 0 0 0 0 0 0 2 2 1 0 0 0 0 1 1 0 0 0 0 0 1 0 0 1 0 2 2 1 0 0 2 0 2 0 1 1 2 2 0 0 2 0 1 0 2 2 0 0 0 1 2 0 0 0 2 2 1 1 0 1 0 0 2 0 0 0 0 1 2 1 0 0 1 1 0 0 1 2 1 0 0 0 2 2 1 1 1 1 0 0 0 0 1 0 1 2 2 0 0 1 0 1 1 0 0 1 1 0 0 0 1 1 0 1 1 0 0 2 0 2 0 0 0 1 2 2 0 2 0 0 1 0 2 0 0 2 2 0 1 2 0 2 1 1 0 1 2 0 1 1 2 0 2 0 1 0 1 0 0 1 1 0 2 2 2 0 2 2 2 2 2 2 0 0 1 1 1 1 1 0 0 1 1 0 0 0 0 1 1 1 0 1 0 1 0 0 1 1 0 1 0 1 2 1 1 0 1 2 0 0 1 1 0 0 0 0 0 0 0 0 1 0 1 1 1 1 1 1 1 0 0 0 2 0 2 1 0 0 0 0 0 0 1 1 0 1 1
38 1 0 0 0 0 1 0 1 1 0 1 0 0 0 0 0 2 1 0 1 1 0 1 1 1 1 1 0 2 2 0 2 2 1 0 2 1 0 0 1 0 0 0 0 0 0 0 0 1 1 0 0 1 0 1 0 1 0 2 0 0 1 1 0 0 0 0 2 0 1 1 2 0 0 2 2 0 1 1 0 0 1 1 1 0 0 0 2 2 0 0 0 2 1 2 1 0 0 2 0 2 1 0 0 0 2 1 2 0 0 1 1 1 2 2 2 0 0 0 2 0 2 1 1 1 0 0 0 0 1 0 0 0 0 0 0 0 0 2 0 2 0 0 1 0 0 0 0 0 0 0 1 1 0 0 1 0 0 1 0 0 0 2 1 2 1 0 1 1 1 0 1 1 0 2 2 1 0 1 0 1 0 1 0 0 0 1 0 1 1 1 2 2 0 1 1 0 0 0 0 0 0 1 1 0 1 0 2 0 0 0 1 0 0 2 0 0 0 0 2 2 0 2 0 0 0 2 0 2 0 0 0 1 0 0 0 1 1 1 1 1 1 0 0 2 0 0 0 0 0 1 0 0 0 0 2 0 0 0 0 0 0 2 0 0 1 0 1 0 0 1 1 2 0 1 0 1 1 0 1 1 1 1 0 1 0 1 0 2 2 1 1 2 1 1 0 0 1 0 1 1 2 0 1 0 1 1 1 0 0 1 2 0 1 0 2 0 1 0 0 2 0 2 1 0 1 2 0 0 0 0 0 1 0 0 0 2 0 0 0 0 2 0 0 0 1 1 2 1 1 1 0 1 0 1 1 0 0 1 1 1 0 0 0 0 1 1 1 0 0 2 2 2 0 0 0 1 1 2 1 0 0 1 0 1 0 0 0 0 0 1 1 0 2 1 1 1 0 0 0 0 0 2 2 0 0 1 0 0 0 0 0 1 0 0 0 0 0 0 0 1 0 2 0 0 0 0 0 0 0 0 0 0 1 1 0 0 0 0 2 0 0 0 0 2 2 0 1 0 0 1 0 2 2 2 0 2 1 2 0 2 1 1 1 1 1 2 2 1 2 2 1 1 0 0 0 1 1 1 1 1 0 0 1 0 0 0 1 0 0 0 1 1 0 0 0 1 0 1 1 1 2 0 2 0 2 0 1 1 0 1 0 0 2 0 0 0 0 1 0 2 0 1 0 2 0 1 0 1 1 0 0 1 0 0 0 1 1 0 2 0 0 1 1 2 1 1 1 1 0 0 1 2 2 1 0 1 0 1 0 0 1 1 1 1 1 0 1 0 0 0 0 0 0 0 2 1 0 1 1 0 0 0 2 1 2 0 0 0 1 0 0 0 0 0 0 0 0 0 0 2 1 1 0 2 0 0 1 0 1 1 0 1 1 1 0 2 1 1 0 1 0 0 0 0 1 2 0 0 2 0 0 1 0 0 2 0 1 1 1 1 1 1 1 0 0 1 0 0 0 1 1 0 0 1 0 2 1 0 0 0 0 0 1 1 1 2 0 0 1 1 0 1 1 1 1 0 1 1 0 2 0 0 2 2 0 0 1 1 1 1 0 0 0 1 0 0 0 1 0 0 0 0 2 2 2 1 2 0 1 0 0 2 0 1 0 0 2 2 0 0 1 0 0 1 1 2 1 0 0 0 0 2 0 0 1 0 0 1 0 0 0 1 0 1 2 1 0 0 0 0 2 0 0 1 1 0 1 0 0 0 2 1 0 1 1 1 0 2 1 0 1 1 1 0 1 0 1 1 2 2 2 0 0 0 2 2 2 2 0 0 1 1 1 0 0 1 0 0 0 0 0 0 0 1 2 1 0 2 1 0 0 0 0 0 2 1 0 0 0 0 0 1 1 1 0 1 1 0 0 1 1 1 0 0 0 0 0 0 0 1 1 1 0 0 0 0 0 1 1 1 0 0 0 0 0 0 0 0 1 1 0 0 0 0 0 0 2 0 0 0 2 1 2 2 1 0 1 1 0 1 1 0 0 1 0 1 0 0 0 2 1 1 2 1 1 2 0 0 0 2 0 0 1 2 0 0 0 1 1 1 0 0 1 1 0 1 2 1 0 1 2 0 1 1 1 1 1 0 1 1 1 2 0 0 0 0 0 2 0 0 2 1 1 1 0 0 1 0 1 0 1 0 1 0 1 2 1 1 0 1 1 0 1 1 1 0 0 1 0 0 0 0 0 0 2 1 1 0 0 1 0 0 2 2 2 0 2 2 0 1 0 0 0 0 0 0 2 0 1 1
39 1 0 0 0 0 0 0 1 0 0 0 1 2 0 0 0 1 0 1 1 2 0 2 0 0 1 2 0 2 2 2 1 1 0 1 1 1 0 2 0 0 0 0 0 0 0 0 0 2 2 0 0 1 0 2 0 0 0 1 0 0 2 2 0 0 0 1 1 0 0 0 2 0 1 2 1 0 2 0 2 0 0 0 2 0 0 0 2 2 0 0 1 0 0 0 0 1 0 1 0 1 1 0 1 1 2 1 2 0 0 1 1 2 2 1 1 0 0 0 2 0 2 1 1 1 0 1 0 1 2 1 0 0 0 0 0 0 1 1 1 1 0 0 0 0 0 0 1 1 0 0 0 1 1 2 0 1 0 0 1 1 0 1 1 1 1 0 0 2 2 0 1 1 1 0 2 0 0 1 0 0 0 2 2 1 1 1 1 2 2 0 0 0 1 2 2 0 0 0 0 0 0 0 0 0 2 1 0 1 1 1 2 0 0 2 1 1 2 0 1 1 0 2 0 0 0 2 0 2 0 0 0 0 0 0 0 2 0 0 0 0 1 0 1 2 1 0 0 0 0 0 0 0 0 0 1 1 1 1 0 1 0 1 1 1 0 0 2 1 0 1 0 2 0 0 0 1 0 0 0 1 0 0 1 0 1 2 0 2 1 2 0 2 2 0 2 1 1 0 0 0 2 0 1 0 0 0 2 0 2 1 1 0 0 0 2 0 0 1 0 1 1 1 2 0 2 1 0 0 0 2 0 1 0 0 0 1 1 1 1 1 2 0 0 0 0 0 2 1 0 0 0 1 1 1 0 1 0 2 2 1 1 0 0 1 1 0 0 0 0 2 1 1 0 0 0 0 0 1 0 0 0 1 0 1 0 0 0 0 0 1 0 0 2 0 0 0 0 0 0 0 1 1 0 0 0 0 0 0 0 0 0 0 1 1 0 0 0 0 0 0 0 1 2 2 1 0 1 0 1 0 0 1 0 1 0 2 0 0 2 0 2 2 2 2 0 0 1 0 0 0 0 2 1 0 1 1 1 0 2 0 1 1 1 1 1 1 1 0 1 1 0 0 0 0 0 1 1 0 1 0 0 0 2 0 0 1 2 2 1 1 1 1 0 0 0 1 1 2 1 2 1 1 1 0 2 0 2 0 0 0 1 0 1 0 0 2 0 2 2 2 2 2 2 1 0 0 0 1 1 0 0 1 0 0 1 1 0 2 1 1 0 1 2 2 2 0 1 1 0 0 1 2 1 0 0 0 0 0 1 0 0 0 0 0 1 1 2 0 0 0 1 0 0 0 1 1 0 2 2 0 0 0 1 0 1 0 1 0 0 0 0 0 1 0 0 2 0 2 0 2 0 1 0 2 1 0 2 1 0 0 0 0 0 0 0 1 0 0 0 0 0 0 0 0 2 0 0 0 1 0 0 0 0 0 2 0 2 1 1 0 0 0 1 0 1 0 0 0 0 0 2 0 0 2 0 1 1 0 0 0 2 2 0 0 2 2 0 1 0 1 0 0 0 1 1 1 1 1 0 2 0 1 1 1 1 0 2 0 1 0 0 1 0 0 0 0 0 1 2 0 1 1 0 2 1 2 2 0 0 0 0 0 1 0 0 1 1 1 0 1 0 0 0 2 0 0 0 0 0 0 0 2 0 0 1 0 1 1 0 0 0 0 0 0 0 0 0 0 0 0 0 0 0 1 0 1 0 1 0 2 2 1 0 0 0 2 0 2 0 0 2 0 0 1 0 0 1 2 1 1 0 0 0 1 0 1 0 2 0 2 2 1 2 0 1 1 0 2 2 0 0 0 0 1 0 0 0 2 2 0 1 1 1 0 0 2 0 1 1 1 0 2 2 2 2 1 0 0 0 0 1 0 0 2 0 0 1 0 0 1 0 0 0 0 0 0 0 0 2 2 0 1 0 1 1 0 0 0 1 1 2 0 1 1 2 0 2 1 0 0 0 2 2 2 0 0 2 1 0 1 0 0 0 0 0 0 0 0 0 0 0 2 2 0 2 2 0 0 0 1 0 0 0 2 0 0 1 1 0 1 0 0 1 1 0 2 2 1 0 1 2 2 2 1 1 0 0 1 0 2 0 1 1 0 0 1 0 0 0 0 1 1 1 0 0 0 1 0 1 0 1 0 1 0 1 2 0 2 0 1 1 0 0 0 0 0 0 1 0 0 0 0 1 1 1 2 2 0 0 2 0 0 0 0 0 2 0 2 0 0 1 1 0 0 0 0 1 0 0 0
40 0 0 1 0 1 0 2 2 1 0 0 0 2 0 0 0 0 0 1 1 2 0 2 0 1 2 2 0 2 2 2 0 0 2 0 2 1 0 0 1 0 0 1 0 0 0 0 0 0 0 0 1 0 1 1 1 1 0 0 0 0 1 1 0 0 0 0 2 0 0 1 2 0 1 2 1 0 2 0 1 0 0 0 1 0 0 0 1 1 0 0 1 1 2 2 2 0 0 1 0 2 1 0 1 0 2 1 2 0 0 2 1 2 2 2 1 0 1 0 1 0 1 1 0 0 0 0 1 1 0 0 0 0 0 0 0 0 0 1 1 1 0 0 0 0 0 0 1 1 0 0 1 0 1 0 0 2 0 0 0 2 0 1 2 2 1 0 0 2 2 1 0 2 1 2 1 1 0 0 0 0 0 2 2 0 2 1 0 2 2 0 1 1 1 2 2 0 0 1 0 1 0 2 1 1 2 0 2 0 0 0 2 0 0 2 0 0 2 0 0 0 2 2 0 0 2 2 0 2 0 0 0 0 0 1 0 2 0 0 0 0 2 0 0 0 0 0 0 0 0 1 0 0 0 0 1 1 1 1 0 1 0 0 0 0 1 0 0 0 1 1 0 1 0 0 0 2 2 2 0 1 0 0 0 1 0 1 0 2 0 0 1 2 1 0 0 0 0 0 0 0 0 2 0 0 0 0 1 0 0 0 2 0 1 0 2 1 0 0 1 0 0 1 1 0 1 1 2 2 0 1 1 1 1 0 1 0 0 1 2 1 2 1 0 0 0 0 2 2 0 0 0 2 2 0 0 0 0 1 1 1 1 0 1 0 0 0 1 1 1 1 1 2 0 0 0 2 0 1 0 1 0 0 0 0 0 1 1 0 0 1 1 0 2 0 0 1 1 1 0 1 0 2 1 1 0 0 0 0 0 0 0 1 0 1 0 0 0 0 0 2 0 2 1 1 0 0 1 1 1 0 0 0 1 1 0 0 0 0 0 0 2 0 0 2 1 0 0 0 0 1 0 1 0 0 0 1 1 0 2 1 1 1 1 1 1 2 2 1 1 1 0 0 2 1 1 0 0 0 1 1 0 2 0 2 0 2 2 0 2 2 0 2 1 0 0 2 2 2 0 2 0 1 1 1 2 1 0 1 0 0 1 0 1 1 0 0 1 1 1 2 1 2 1 2 1 0 0 1 1 1 0 0 2 0 0 0 1 1 1 0 0 1 1 2 0 0 0 1 0 0 1 2 1 0 0 1 0 0 2 0 0 2 0 0 2 1 1 1 1 2 1 0 1 0 0 1 0 2 2 0 1 0 1 1 2 0 1 0 0 0 0 0 0 0 2 0 0 0 0 2 0 1 0 2 0 0 2 1 0 0 0 0 1 1 0 2 0 0 0 0 0 2 2 0 0 1 0 0 2 0 0 0 0 2 2 0 2 1 1 1 0 1 1 0 1 1 0 2 1 1 2 0 0 1 0 2 1 1 1 1 1 1 1 1 0 2 0 1 0 1 0 0 1 1 2 0 0 0 1 0 1 1 2 2 2 1 2 0 2 0 0 2 2 0 0 0 1 1 1 1 1 1 1 2 1 1 1 0 0 0 1 1 0 2 1 0 1 1 0 0 0 0 1 1 1 1 0 0 0 0 1 2 1 1 0 0 0 1 0 0 1 1 0 0 1 0 0 0 0 0 1 0 0 1 1 1 1 1 0 1 2 0 0 1 1 1 0 1 0 0 0 0 0 0 0 0 2 2 1 1 2 0 0 1 1 2 1 1 1 1 2 0 1 1 1 0 1 2 1 0 1 1 1 0 1 1 0 1 1 0 1 0 0 0 1 2 0 0 0 0 2 2 2 1 1 2 0 0 0 1 1 1 0 0 0 1 2 1 1 2 1 0 0 0 0 0 0 0 2 2 0 0 0 0 0 0 1 1 0 1 1 0 0 2 2 0 2 0 0 0 0 0 2 0 0 1 2 2 2 0 0 0 0 0 0 1 1 0 1 1 1 1 2 1 2 1 0 0 1 2 1 1 2 2 1 0 0 2 0 0 0 0 0 2 0 0 2 0 2 0 1 0 1 1 0 1 2 0 2 0 0 1 1 0 0 2 0 0 0 0 0 0 0 0 0 1 1 0 0 0 2 1 0 1 2 1 0 1 1 0 0 0 1 1 1 0 0 0 0 0 0 0 0 2 0 1 2 0 0 1 0 1 0 0 0 1 0 2 2 0 0 0 0 1 0 0 1 0 1 1
41 0 0 0 0 0 1 0 1 0 0 1 1 1 0 0 0 2 1 2 0 1 1 2 0 0 2 1 0 2 2 0 1 2 1 0 2 1 0 0 1 0 0 1 0 0 0 0 0 0 0 0 0 1 1 1 0 0 1 0 1 1 1 1 0 1 1 0 0 0 0 0 2 1 2 2 0 0 1 0 1 0 0 0 2 0 0 0 1 2 0 0 0 2 0 1 0 0 0 1 0 2 1 0 0 0 2 0 0 2 1 1 1 2 2 2 1 1 0 0 1 0 2 1 1 1 0 0 1 1 0 0 0 0 0 0 0 0 0 2 1 1 0 0 1 0 0 0 1 1 1 0 1 0 0 0 1 2 0 0 0 2 1 0 1 2 0 0 1 1 1 0 1 2 0 1 1 1 0 0 0 0 0 1 0 0 0 2 1 0 1 2 0 1 1 2 1 1 0 0 0 1 1 1 1 0 1 1 2 0 0 0 2 0 0 2 1 0 2 0 0 0 0 1 0 0 0 2 0 2 0 0 0 0 0 0 0 2 0 0 0 1 2 0 0 1 0 0 0 0 0 0 0 0 0 0 2 0 0 1 1 1 0 1 1 0 1 0 0 0 1 1 1 1 0 0 0 2 1 0 1 1 1 1 0 0 1 1 0 2 0 0 0 1 1 0 0 0 0 0 0 0 0 1 0 0 0 1 1 0 0 2 1 0 0 0 1 0 0 0 0 2 1 0 1 0 1 2 1 1 0 0 0 0 0 0 0 0 0 0 1 1 2 0 1 1 1 0 2 1 1 1 0 0 0 2 0 0 0 2 2 2 1 1 0 0 1 1 1 0 0 2 1 2 0 0 0 1 1 2 0 0 0 1 0 1 0 0 0 0 0 1 1 1 1 1 2 2 0 0 0 0 0 2 0 2 0 0 1 0 0 1 0 0 0 1 0 0 0 0 0 1 1 2 0 0 0 2 2 0 2 1 1 1 1 0 1 1 1 1 2 0 2 2 2 2 0 0 0 0 0 0 0 2 1 1 0 1 1 2 1 2 0 0 0 0 0 2 2 1 1 1 0 0 1 1 0 1 1 0 2 1 0 1 0 0 1 2 2 1 1 2 1 2 0 0 0 1 1 2 1 2 2 1 2 0 1 0 0 2 0 0 1 1 1 1 0 0 0 0 0 2 0 1 1 1 0 0 0 2 0 2 0 1 1 0 2 1 0 0 0 1 0 1 1 2 1 1 1 2 0 0 1 2 1 0 0 0 1 0 0 0 0 1 0 0 2 0 1 0 0 0 0 0 0 0 1 2 0 1 2 0 0 0 0 0 0 0 0 0 1 1 0 0 0 1 1 0 0 0 0 2 1 1 0 2 1 0 1 1 1 0 0 1 0 1 0 0 0 0 0 0 0 1 0 0 1 0 0 0 1 0 0 0 0 1 2 2 2 2 1 0 1 1 2 0 2 0 0 1 1 1 1 1 0 1 0 1 1 0 0 0 1 1 1 1 0 2 1 0 1 1 0 0 0 1 2 0 2 2 1 1 0 0 0 0 1 2 2 0 2 1 0 2 2 0 0 1 1 2 0 2 0 0 2 2 2 1 1 0 0 0 0 2 0 0 1 1 1 1 0 0 0 1 0 1 2 2 1 0 0 0 1 0 2 2 0 0 1 2 0 0 0 2 0 0 2 0 0 0 0 0 1 0 0 0 0 1 0 0 0 1 2 1 0 1 1 0 0 1 0 0 0 1 1 0 2 0 1 1 2 2 0 0 0 2 0 1 0 1 1 2 2 1 1 1 0 1 0 1 1 0 0 0 1 0 1 0 0 2 2 0 0 0 1 1 0 2 2 2 1 2 0 2 2 1 1 1 1 0 0 1 2 2 0 0 0 0 0 0 0 0 0 0 0 0 0 1 1 0 1 1 0 0 1 0 2 0 2 2 0 2 1 0 0 1 1 0 2 0 0 0 0 0 0 0 0 1 1 2 2 0 0 0 0 0 0 1 0 1 0 1 0 2 2 0 2 1 0 0 0 2 0 0 1 2 0 0 0 2 0 0 0 0 0 2 0 1 2 0 0 0 2 1 2 1 1 1 0 0 1 1 1 2 0 0 0 1 1 0 0 1 1 0 1 1 0 0 1 0 1 0 1 2 1 0 1 2 2 2 2 0 1 0 0 0 0 0 2 2 0 0 0 0 0 1 1 0 0 0 0 0 0 0 0 0 0 1 0 1 1 0 0 0 0 1 1 0 0 0 0 0
42 1 0 0 0 0 0 1 0 1 0 0 1 1 0 0 0 1 0 0 1 1 0 2 0 0 1 2 0 2 2 0 2 2 0 2 0 0 1 0 1 0 1 0 0 2 0 0 0 0 0 0 1 0 0 1 0 1 0 1 2 0 2 1 0 0 0 0 1 0 1 1 2 0 1 2 1 0 2 0 0 0 2 2 0 0 0 0 1 2 0 0 1 1 0 1 0 0 0 1 0 2 0 0 0 0 2 1 2 0 0 1 0 2 2 0 0 0 1 0 1 0 2 2 0 0 0 1 0 0 1 0 0 0 0 0 1 0 1 0 0 2 0 0 2 0 1 0 0 0 1 0 0 0 1 0 0 0 1 1 0 0 0 0 1 2 1 0 0 2 2 1 0 2 0 1 0 1 0 1 0 1 0 2 1 0 1 1 0 0 0 1 1 2 0 2 1 0 0 0 0 1 0 0 0 0 1 2 0 0 0 0 1 0 0 2 0 1 2 0 0 0 0 1 0 1 0 0 0 0 0 0 0 0 0 0 0 2 0 0 0 0 1 0 0 1 0 0 0 0 0 2 0 0 0 1 1 2 1 0 0 0 0 1 1 0 0 0 2 0 1 0 0 2 0 0 0 2 2 1 0 2 1 1 1 0 0 0 0 2 2 1 1 2 2 0 1 0 0 0 0 0 1 1 0 0 1 1 1 0 0 2 1 1 1 1 2 0 0 0 2 0 2 2 1 0 1 1 0 0 0 1 0 0 0 0 0 2 0 0 0 0 2 0 0 0 0 0 1 1 0 0 0 2 0 0 1 0 0 0 1 1 2 0 1 1 1 2 2 0 0 2 0 2 0 0 0 1 0 1 1 2 0 1 0 0 0 1 1 0 0 0 1 0 2 1 1 1 0 0 0 0 1 0 0 0 0 0 0 0 0 0 0 0 0 1 0 0 0 0 0 0 0 2 1 1 2 1 1 0 1 1 0 1 1 1 0 1 0 0 1 0 1 2 1 2 0 0 1 0 0 1 0 2 1 0 1 1 2 1 1 1 0 0 0 0 0 2 2 0 0 0 0 0 2 2 0 0 0 0 1 0 0 1 1 0 1 1 2 1 2 1 1 1 0 0 0 2 1 1 0 2 1 1 1 0 1 0 1 1 0 0 1 0 1 1 0 1 0 1 1 2 0 1 0 1 0 0 1 1 1 0 0 0 0 0 1 0 0 2 0 0 0 0 1 2 0 1 2 1 0 0 0 2 2 0 0 0 0 1 0 0 1 0 0 0 1 1 1 1 0 1 0 0 0 0 1 2 0 0 2 0 0 0 0 0 0 0 0 0 0 0 2 0 0 1 0 1 0 0 1 0 0 1 1 2 1 0 1 0 1 1 0 0 0 0 1 1 0 1 1 1 0 0 0 0 2 1 0 0 1 1 0 0 0 0 2 1 1 1 0 0 1 1 2 0 2 1 0 0 0 2 1 1 0 1 0 2 1 0 0 0 1 1 1 1 1 2 0 2 0 0 0 0 0 1 1 0 1 1 1 0 1 0 1 2 0 1 2 0 1 0 0 1 0 1 0 0 0 1 0 1 0 0 0 1 1 1 2 0 0 0 0 1 1 1 0 0 1 1 0 0 0 0 0 1 1 1 1 0 0 0 1 2 1 1 0 0 0 1 0 1 0 1 0 0 1 0 1 1 0 1 1 0 0 0 0 0 0 0 0 1 2 1 1 0 0 1 0 2 0 0 0 1 1 0 1 0 1 1 1 1 1 0 0 1 1 2 1 2 0 1 2 0 1 1 0 1 0 1 1 0 0 0 0 1 1 0 0 2 2 1 0 1 2 1 1 1 1 2 2 2 1 1 1 1 0 1 0 0 0 0 2 1 0 1 1 0 0 0 0 1 1 1 0 0 1 1 0 1 2 1 0 1 0 1 1 0 0 0 1 1 0 0 0 1 2 0 1 1 0 0 0 1 1 1 0 0 0 2 1 0 0 0 0 0 0 1 0 0 1 2 0 1 2 0 2 2 0 0 0 1 0 0 1 2 0 0 0 1 0 1 0 0 0 2 0 1 1 0 0 0 1 0 1 1 1 0 0 0 0 1 0 2 0 0 0 1 0 0 0 0 2 0 0 0 1 1 0 0 1 0 1 1 2 0 2 2 1 1 0 1 1 0 0 0 0 0 0 2 0 0 0 0 1 1 1 0 0 0 0 0 0 1 0 0 0 0 1 2 0 0 0 0 0 0 0 0 2 0 1 1
43 0 0 0 0 0 0 2 2 0 0 1 1 1 0 0 0 0 0 0 1 1 0 2 0 0 2 1 1 2 1 1 0 2 0 2 2 0 0 0 1 0 1 0 0 1 0 0 0 0 0 0 1 1 0 2 0 0 0 2 0 0 2 2 1 1 1 0 0 0 0 1 2 0 0 2 2 0 0 2 0 0 0 0 2 0 0 1 2 2 1 1 0 1 1 1 1 2 1 2 0 0 0 0 2 2 1 0 0 2 1 1 1 1 2 2 2 1 0 0 2 0 2 2 2 2 0 0 0 0 0 0 0 0 0 0 1 0 1 0 0 2 0 0 0 1 0 1 1 0 0 0 0 1 0 0 1 0 0 0 0 0 1 1 1 2 1 1 1 1 1 0 1 1 0 0 2 0 0 0 0 0 0 0 0 0 0 0 0 1 1 0 1 1 0 0 2 0 0 0 0 0 0 0 0 0 1 2 0 0 0 1 1 0 0 1 1 1 0 2 0 0 1 2 0 0 1 2 2 0 0 0 0 0 0 0 0 2 0 0 0 0 1 0 0 0 0 0 0 0 0 0 1 0 0 0 0 1 0 0 0 0 1 0 0 0 0 0 0 0 0 1 1 2 0 0 1 2 2 2 0 2 0 0 0 1 0 2 0 2 0 0 0 2 2 0 0 1 0 1 0 0 1 0 0 0 2 1 1 0 0 1 2 1 2 1 2 2 1 0 0 2 2 0 1 0 1 2 0 1 0 1 1 1 0 0 0 0 1 2 2 1 2 0 1 1 0 1 1 0 1 1 2 2 1 0 1 0 0 0 0 0 2 0 2 0 0 0 2 2 2 0 0 2 0 0 0 2 0 2 2 0 0 0 0 0 0 1 1 0 0 1 1 0 2 1 1 0 0 0 0 0 0 2 1 0 0 1 0 0 0 1 1 1 0 2 0 0 0 0 0 1 0 2 0 0 0 0 1 1 1 0 0 0 0 0 0 0 1 0 1 0 1 2 1 2 0 0 0 0 0 1 0 1 0 0 0 1 2 2 1 2 2 2 2 2 2 0 1 0 2 2 1 1 1 0 1 1 1 0 0 0 0 0 0 1 0 0 1 1 0 1 0 2 2 0 0 1 1 2 1 2 2 0 2 0 1 0 1 1 0 0 1 0 0 2 0 1 0 1 1 2 0 1 0 1 1 0 1 1 1 1 0 0 0 0 1 1 0 2 0 1 0 1 1 1 1 1 1 1 0 0 0 1 1 1 1 0 0 0 1 0 0 0 0 0 0 1 2 0 1 1 0 0 0 0 2 1 0 2 2 0 1 0 1 0 1 0 0 0 1 1 0 0 0 0 0 1 0 0 1 1 1 0 1 2 0 1 2 0 0 0 0 0 0 0 1 0 0 0 0 0 0 0 0 0 2 1 0 0 2 0 0 0 0 0 2 1 2 2 1 0 0 2 2 0 2 1 0 0 0 1 1 0 0 1 0 2 2 0 0 0 0 0 1 2 2 1 0 1 0 2 0 1 2 1 2 0 1 1 1 1 0 0 1 1 1 1 1 1 1 2 0 0 0 0 0 0 0 0 0 0 1 1 0 2 1 2 1 0 0 0 0 0 2 1 1 1 1 1 0 0 0 0 0 2 0 1 1 0 1 1 0 2 1 1 0 0 0 0 0 0 0 1 0 0 1 1 0 0 0 0 0 0 0 1 0 0 1 0 0 1 1 0 0 0 1 1 0 2 0 1 0 0 0 1 1 0 1 1 1 1 1 0 0 1 1 2 1 1 1 1 1 0 0 1 0 0 0 1 1 0 0 1 0 1 1 0 0 2 2 0 1 0 0 0 1 2 2 2 2 2 1 2 2 2 2 1 0 2 0 0 2 1 0 0 0 0 0 0 0 0 0 0 0 0 0 0 0 0 2 2 0 0 0 0 1 0 1 1 0 1 0 0 0 0 1 0 1 1 0 1 1 0 1 0 0 0 1 2 2 0 2 0 0 1 0 2 0 0 1 2 1 1 2 0 2 2 0 0 0 2 1 0 1 1 0 0 0 1 1 1 0 0 1 1 0 1 2 1 0 1 2 1 0 0 0 2 0 0 0 1 0 1 0 0 0 0 0 0 0 1 2 0 2 1 0 0 1 0 1 0 2 1 2 0 2 1 0 1 1 0 2 0 1 1 1 0 0 1 0 0 0 0 0 2 0 2 1 0 0 2 1 1 0 1 1 0 1 2 0 0 0 0 0 0 0 0 0 0 2 1
44 0 0 0 0 0 0 2 2 0 0 1 0 0 0 0 0 1 0 1 1 1 1 2 0 1 1 1 0 1 1 0 0 0 2 0 2 0 0 0 2 0 0 0 0 0 1 0 0 0 0 0 0 0 1 2 0 0 0 0 1 0 1 2 0 0 0 0 2 1 0 0 2 0 2 2 0 0 0 2 0 0 0 0 1 0 0 1 1 1 0 1 1 1 0 1 0 1 1 1 1 2 0 1 0 0 2 2 2 0 0 2 0 1 1 1 1 0 0 0 2 0 2 0 0 0 0 2 0 2 2 0 0 0 0 0 0 0 0 0 1 1 2 0 1 0 0 0 0 0 0 0 0 1 0 0 0 2 0 0 0 1 1 0 1 2 1 0 0 2 2 0 0 2 1 1 2 0 0 0 0 0 0 2 1 0 0 0 0 0 0 0 0 2 2 0 1 0 1 0 0 0 0 2 2 0 0 1 1 0 1 1 0 0 0 2 0 1 1 1 0 0 0 2 1 0 1 0 0 0 0 0 0 1 1 0 0 2 0 0 0 0 1 1 0 2 0 0 0 0 0 0 0 1 1 1 1 1 1 0 0 0 0 0 0 0 1 1 1 1 0 0 0 1 1 1 0 1 1 0 1 1 1 1 0 1 0 1 0 2 2 0 0 1 1 0 0 1 0 1 0 0 1 0 0 0 0 0 1 0 0 1 2 1 1 1 2 0 0 1 0 1 1 1 0 0 1 2 0 2 0 1 0 0 0 0 0 1 1 1 0 1 2 0 0 0 0 0 1 0 0 0 0 1 1 1 0 1 0 2 2 2 0 0 0 0 1 2 2 0 0 2 0 2 0 1 0 1 0 1 1 1 0 1 0 1 0 0 0 0 0 1 1 1 2 2 2 0 1 0 0 1 1 1 0 1 1 0 0 0 0 0 0 0 0 0 0 0 1 0 1 1 0 1 1 1 1 0 0 0 1 0 1 2 1 1 1 0 0 0 2 0 2 1 1 1 0 0 0 0 0 0 0 2 1 1 0 0 1 1 2 1 0 0 0 0 0 2 2 1 2 2 0 0 1 1 0 0 0 0 0 0 0 0 0 1 0 0 1 0 1 1 1 2 1 1 1 0 0 2 1 2 2 0 2 0 1 0 1 0 0 0 0 0 0 1 1 0 1 1 1 1 0 1 1 1 0 1 0 1 1 1 0 0 1 0 1 1 0 0 1 0 0 2 2 2 0 2 2 2 0 0 0 0 2 2 2 0 1 0 0 1 0 1 0 0 1 0 0 0 0 1 0 0 0 0 1 1 0 1 2 0 0 0 1 0 0 0 1 1 0 0 0 0 2 0 2 0 0 0 0 2 1 0 0 1 1 0 1 1 1 0 0 1 0 0 1 1 1 1 1 1 0 0 0 0 2 1 0 0 0 0 0 0 0 0 1 0 2 2 1 0 1 1 1 0 0 1 0 1 1 1 1 1 1 2 0 1 0 0 0 0 2 0 2 2 1 2 0 0 1 1 0 0 1 1 2 0 0 0 0 1 0 0 2 2 0 1 2 0 1 0 0 1 0 1 0 0 1 1 0 1 0 0 0 1 1 1 2 0 0 0 0 1 1 1 0 2 0 0 0 0 1 0 0 1 1 0 0 0 0 0 0 1 1 1 0 0 0 1 0 0 0 1 0 0 1 0 1 0 1 1 0 0 0 0 0 0 0 0 0 0 2 1 1 0 0 0 0 1 0 0 1 1 1 0 1 0 0 0 2 2 0 0 0 1 0 2 1 2 0 1 1 0 1 0 1 0 0 0 0 0 0 0 0 1 2 0 0 2 2 1 1 1 1 0 0 2 2 2 2 2 0 2 2 1 1 2 0 0 0 0 1 0 0 2 1 0 0 0 0 1 1 0 0 0 1 0 0 0 2 2 0 0 0 0 0 0 1 0 0 0 1 0 0 2 2 0 2 0 0 1 0 0 1 0 0 0 1 1 0 1 1 1 0 2 0 1 0 0 1 1 0 2 2 0 1 2 0 0 0 2 0 0 2 2 1 1 0 1 0 1 1 2 2 0 0 1 1 1 0 1 2 1 0 0 0 1 1 1 0 2 0 1 0 0 0 1 0 1 0 0 2 0 0 1 0 2 0 1 0 0 1 0 1 0 1 1 0 1 0 2 1 0 1 1 2 0 0 1 0 0 0 0 0 1 0 0 0 0 0 0 1 1 0 1 1 1 0 2 0 0 0 0 0 0 0 0 2 0 0 0
45 0 0 0 0 0 0 2 2 0 0 2 1 2 0 0 0 2 2 1 1 2 0 2 0 0 2 2 0 2 2 1 0 0 2 0 2 1 0 2 0 0 0 1 0 1 0 0 0 0 0 0 0 0 1 2 0 1 1 0 0 0 1 1 0 2 2 0 2 0 1 1 2 0 2 2 0 0 1 0 1 0 0 1 1 0 0 0 2 2 0 0 2 0 1 0 0 1 1 1 1 2 0 0 0 0 2 1 1 1 0 1 1 1 2 2 2 0 0 1 1 0 2 1 1 1 0 0 0 0 2 0 0 0 0 0 0 0 1 0 1 1 0 0 0 0 0 0 1 1 1 1 0 1 0 0 0 1 0 0 1 1 0 1 2 2 0 1 1 0 0 1 1 1 1 1 2 0 0 2 0 2 1 2 1 1 1 1 0 0 0 1 0 0 1 1 0 0 0 0 0 0 0 1 1 0 1 1 1 0 0 2 1 0 0 2 0 0 2 1 1 1 0 2 2 0 0 1 0 1 0 0 0 0 0 0 0 2 0 0 0 0 2 0 0 1 0 0 0 0 0 1 0 0 0 1 2 1 1 1 0 1 0 1 1 0 1 1 1 1 0 0 0 2 1 1 0 1 0 0 0 1 0 0 0 1 0 1 0 2 1 1 1 1 1 0 0 0 0 0 0 0 0 1 0 0 0 0 1 1 1 1 1 1 2 0 0 1 1 0 1 1 0 1 1 0 1 1 0 0 0 1 0 0 0 0 0 2 0 0 0 0 2 0 1 1 1 0 0 0 0 0 0 1 1 1 0 0 1 0 0 0 1 0 0 0 0 2 2 0 0 2 0 2 1 1 0 1 1 2 0 0 0 1 0 0 0 1 1 1 1 2 1 1 2 1 1 0 1 1 0 1 0 2 1 1 0 0 1 0 0 1 0 1 1 1 0 0 0 0 0 0 0 0 1 2 0 0 2 1 2 1 0 0 2 2 0 2 0 1 1 0 2 1 1 1 0 0 1 0 0 0 0 2 1 0 1 2 1 2 0 2 0 1 1 2 2 1 1 0 1 1 2 2 1 1 0 1 0 0 0 0 0 2 0 2 0 0 1 0 1 1 1 1 1 0 0 1 1 2 1 2 2 0 2 0 2 0 0 2 0 0 0 0 0 1 0 0 0 0 0 2 0 2 0 2 2 1 0 1 1 0 0 2 1 0 1 1 0 2 1 1 0 2 2 1 1 1 1 1 0 0 1 1 1 1 2 0 0 1 0 0 1 1 1 1 1 1 1 0 0 0 0 0 0 0 1 1 0 1 2 0 0 0 1 0 0 0 0 0 0 0 2 0 1 1 1 0 0 0 0 2 1 0 1 2 1 0 1 0 1 1 0 0 0 0 0 0 0 0 0 0 0 0 0 1 1 1 0 0 1 0 0 0 0 0 1 1 2 2 1 0 1 1 2 0 2 2 0 1 0 2 2 0 0 1 0 2 1 1 1 1 1 1 1 1 1 2 0 2 0 0 0 0 1 0 1 1 1 1 0 0 1 0 0 1 0 0 1 1 1 1 0 1 0 1 0 0 1 1 0 1 1 0 2 2 1 1 1 0 1 0 0 1 0 0 0 2 2 2 0 0 0 0 0 0 2 1 0 1 0 0 0 1 1 1 1 0 0 2 0 2 1 0 0 1 2 1 0 0 0 0 0 0 0 1 0 0 1 0 0 1 2 2 1 1 1 1 0 2 0 0 2 2 1 0 0 0 2 1 2 2 0 2 2 2 0 1 0 1 1 2 2 0 2 0 0 0 1 1 1 0 0 0 0 1 2 0 0 2 2 0 0 1 2 1 1 1 1 2 1 1 0 1 1 1 0 1 0 1 0 0 1 1 0 0 0 0 1 0 0 0 1 1 0 0 1 0 0 0 2 2 0 0 0 0 0 0 0 0 1 2 1 0 0 0 1 0 2 0 0 0 1 1 2 1 0 0 1 2 2 0 0 0 0 0 2 2 0 0 0 2 1 1 2 0 2 2 0 0 0 0 1 0 1 2 0 0 0 2 0 1 0 0 1 2 0 2 2 0 0 0 1 1 1 1 1 0 0 0 0 1 0 1 1 0 0 1 0 0 0 0 2 1 1 0 1 0 0 0 1 0 0 1 2 0 2 2 0 2 1 0 2 0 1 1 1 0 0 1 0 0 0 0 0 0 2 2 2 1 0 2 0 0 0 0 0 1 0 1 1 0 0 0 0 0 0 0 1 0 1 0
46 0 0 0 0 0 0 1 1 1 0 1 0 0 0 0 0 1 1 0 2 2 0 2 0 0 1 2 1 2 2 0 2 1 1 0 2 2 0 2 0 1 0 2 0 0 0 0 0 0 0 0 1 0 1 1 0 0 0 0 0 0 0 0 0 2 2 0 2 0 1 1 2 0 2 2 0 0 1 1 1 0 0 1 2 1 1 0 1 2 0 0 1 2 0 2 0 1 1 2 0 1 1 0 1 1 2 1 1 1 1 2 1 1 1 1 0 0 0 0 2 1 2 1 1 1 0 1 1 2 1 1 0 0 1 1 0 0 0 2 1 1 0 0 0 0 0 1 1 0 1 0 0 1 0 0 1 1 0 0 1 0 0 0 1 2 0 0 1 1 1 0 1 1 1 0 2 0 0 0 0 2 1 2 2 2 1 0 0 2 2 0 0 1 1 2 1 1 0 0 0 0 1 1 1 0 1 1 0 0 1 2 1 0 0 2 1 1 2 0 1 1 1 1 0 1 1 1 0 0 0 0 0 0 0 0 0 1 0 0 0 0 2 1 0 1 0 0 0 0 0 0 0 0 0 0 0 1 1 1 0 1 0 2 2 0 0 1 1 0 1 0 0 1 0 0 0 1 2 1 0 2 1 1 0 1 1 0 1 1 0 1 1 2 2 0 1 0 0 1 0 0 1 0 0 0 2 2 1 0 1 0 1 1 1 0 1 0 0 0 1 1 0 0 1 0 1 2 0 1 0 2 0 0 0 0 0 1 0 1 1 1 2 2 1 1 0 1 2 0 0 0 0 0 0 2 0 0 0 2 2 2 2 0 2 1 0 1 1 0 0 2 2 1 1 1 0 1 0 2 2 1 0 1 1 2 0 0 0 0 0 1 0 0 2 0 0 0 0 0 0 0 1 1 1 0 1 0 0 0 0 0 1 1 1 2 1 0 0 0 0 1 0 2 1 1 1 0 2 0 2 0 0 1 1 0 0 0 1 0 2 0 1 1 1 2 0 0 0 1 0 1 0 2 1 1 0 1 1 0 2 0 1 1 0 1 1 2 2 2 1 1 1 1 1 1 1 0 0 2 2 1 0 0 0 1 0 1 2 1 1 2 1 1 2 0 0 1 0 1 1 1 1 1 1 0 2 1 0 1 0 1 1 0 1 1 0 0 2 0 1 2 0 2 1 2 1 1 0 1 1 0 0 0 0 0 0 1 1 1 1 0 0 1 2 2 1 0 1 1 0 1 1 0 2 2 2 1 0 2 0 0 0 1 0 0 1 0 1 0 0 0 1 0 1 1 1 2 0 2 2 0 0 0 1 0 1 0 1 0 0 0 0 0 0 0 1 0 0 0 0 2 1 1 0 2 2 0 1 2 0 0 0 0 0 0 0 0 0 0 0 0 0 0 0 1 1 1 0 0 0 0 0 1 1 1 1 0 2 2 0 0 0 0 1 0 0 1 0 1 0 1 0 2 1 2 0 2 2 0 0 0 1 0 2 2 0 2 1 0 2 0 1 0 0 2 1 1 0 0 0 1 0 1 2 2 0 0 2 0 2 0 0 1 1 0 0 0 0 1 0 0 0 0 1 2 2 2 2 0 1 0 0 1 0 0 0 0 1 1 0 0 0 0 2 2 0 0 0 0 0 0 1 2 1 1 1 0 0 2 1 0 0 1 0 0 1 0 1 0 1 1 1 0 0 0 0 0 1 0 0 1 2 1 0 1 1 0 0 2 1 0 0 0 0 0 1 0 1 1 0 0 1 1 0 2 0 1 0 1 1 2 2 0 2 0 0 1 0 1 1 0 0 0 0 2 2 0 1 2 1 0 1 1 1 0 0 0 1 2 1 2 1 2 2 1 1 2 1 0 1 0 1 1 0 0 0 0 0 0 0 1 0 0 0 0 0 1 0 1 1 0 0 0 1 0 1 1 0 0 2 2 0 0 0 1 1 0 1 1 0 0 1 0 2 0 0 2 1 2 1 0 0 0 0 0 0 2 0 0 0 2 0 1 1 0 1 1 0 0 0 1 0 1 1 2 0 1 0 1 1 1 0 0 1 1 0 1 2 1 0 1 1 1 0 0 1 1 1 0 0 1 0 2 0 0 0 0 2 0 1 0 2 1 1 0 0 0 1 0 1 0 1 0 1 0 1 1 1 1 2 0 1 0 0 0 0 0 1 2 0 0 0 0 0 1 1 2 2 0 0 2 1 1 0 0 0 0 0 2 0 0 0 0 0 0 1 0 1 0 1 0
47 1 0 0 0 0 0 2 2 0 0 0 0 1 0 0 0 1 0 0 2 2 0 2 0 0 2 1 0 1 1 1 1 0 2 0 2 1 0 1 1 0 0 0 0 0 0 0 1 0 0 0 0 1 0 2 0 0 0 0 1 1 0 1 0 0 0 0 2 1 0 0 2 0 2 2 0 0 0 1 1 0 0 0 1 0 0 1 1 2 0 0 1 1 1 2 1 0 0 0 0 1 1 0 1 0 2 0 0 2 1 1 1 2 2 1 0 0 1 0 1 0 2 1 1 1 0 1 0 2 0 1 0 0 0 0 0 0 0 0 0 2 0 0 1 0 0 0 1 1 1 0 1 2 0 0 1 2 0 0 0 0 1 0 1 2 0 0 2 0 0 2 0 2 1 1 2 0 1 0 0 0 1 2 2 1 2 1 1 2 2 0 0 0 2 2 2 0 0 0 0 2 0 1 1 0 0 2 1 0 2 2 1 0 0 2 1 0 2 0 1 1 0 1 0 1 0 0 0 0 0 0 0 1 1 1 1 1 1 1 1 1 2 1 0 2 0 0 0 0 0 0 1 0 0 0 1 0 0 0 0 0 0 0 0 0 0 0 2 1 0 1 0 1 0 0 1 2 1 1 0 1 1 1 0 0 1 2 0 2 1 0 1 2 2 0 0 0 0 0 0 0 1 1 0 0 1 0 0 0 0 1 1 0 2 0 1 0 0 0 1 1 0 2 2 0 2 1 1 1 0 2 1 1 0 0 0 0 0 1 0 0 1 0 0 1 1 0 2 1 0 0 0 2 0 0 1 0 0 1 2 2 2 0 2 0 1 1 2 1 1 1 1 2 0 0 0 1 1 2 2 1 0 0 1 0 0 0 0 0 0 1 1 0 1 0 1 1 0 0 0 0 2 0 0 0 1 0 0 0 0 1 1 0 2 2 2 0 0 0 0 1 0 1 1 1 1 0 1 0 1 0 1 0 0 0 0 1 0 0 2 0 0 0 0 1 0 0 0 0 0 0 0 0 0 0 0 1 2 0 1 0 0 0 0 2 0 1 1 0 1 1 0 0 1 0 1 0 0 2 2 1 0 1 0 1 0 1 1 1 0 1 1 2 0 0 0 2 2 2 0 2 0 1 1 1 1 0 2 1 0 0 0 1 1 1 0 0 0 1 1 1 2 2 2 2 0 1 1 1 1 1 0 1 1 1 1 0 0 2 1 0 0 2 2 2 1 2 2 2 0 0 0 1 2 1 1 1 0 2 0 0 0 0 0 0 2 1 0 1 0 0 0 0 0 0 1 1 0 2 1 0 1 0 0 0 1 0 0 0 0 0 0 0 0 0 0 1 0 0 1 1 1 0 1 1 1 0 1 1 1 0 0 1 0 0 0 1 1 1 0 0 0 0 0 1 1 1 0 0 2 0 0 0 0 0 1 1 2 0 2 1 0 1 1 0 1 0 0 1 0 2 1 1 0 0 0 2 1 0 0 0 0 0 1 2 0 2 0 1 1 1 1 0 0 2 1 2 1 1 0 0 1 1 1 1 0 1 1 0 1 0 0 2 0 1 0 0 1 1 0 1 0 0 0 2 2 2 2 0 1 0 0 2 0 0 2 0 0 0 0 0 1 0 0 1 1 2 1 0 1 1 0 2 1 1 0 0 0 1 0 0 0 2 0 0 2 1 0 0 1 1 0 0 0 1 0 0 0 0 0 0 2 1 1 0 1 0 0 1 0 0 0 1 1 0 0 0 0 0 1 2 1 1 1 1 1 1 0 1 1 2 2 1 2 0 0 1 0 2 1 0 0 0 0 0 0 0 2 2 2 0 0 1 2 0 1 1 1 1 1 1 0 2 2 1 1 2 1 0 0 1 2 0 0 1 1 1 1 1 1 1 2 1 0 1 1 1 1 0 2 2 0 0 0 0 0 0 0 0 1 1 0 0 0 1 1 0 1 1 0 0 2 1 1 0 0 0 2 2 2 0 0 0 0 0 0 2 0 0 1 2 1 0 2 0 1 1 0 0 0 2 1 1 2 1 0 1 0 0 1 2 0 0 0 2 0 0 2 0 0 0 2 2 1 1 2 1 0 0 0 2 1 1 0 0 0 1 0 0 0 0 1 0 0 1 0 0 1 0 1 0 1 2 2 0 2 1 0 0 2 0 1 0 0 0 0 0 0 0 0 0 0 0 0 2 0 2 2 0 0 2 0 1 0 0 0 1 0 1 1 0 0 0 0 0 0 0 0 0 1 1
48 0 0 1 0 0 0 0 0 2 0 0 1 0 0 0 0 2 2 0 2 2 0 2 0 0 1 1 0 2 1 0 0 0 2 0 2 2 0 2 0 0 0 1 0 1 1 0 0 0 0 0 1 0 0 1 0 0 0 2 0 1 2 2 1 1 1 0 1 0 0 0 2 1 2 2 0 1 2 0 1 0 0 1 2 0 0 0 1 2 0 0 1 0 0 0 0 1 1 2 2 2 1 0 0 0 2 0 0 2 1 1 1 1 2 2 2 0 2 0 0 0 2 2 2 2 0 2 0 2 0 1 1 0 1 0 0 0 0 0 2 0 0 0 1 0 0 0 1 1 0 0 2 0 1 0 0 0 0 0 1 1 1 1 1 1 0 0 1 1 0 0 0 2 0 0 2 0 0 2 0 2 0 0 0 0 0 0 0 0 0 0 0 2 2 0 1 0 0 0 0 0 0 1 1 0 1 1 1 0 1 1 2 0 0 2 1 0 1 0 1 1 2 2 0 0 2 1 0 1 1 1 1 1 1 1 1 0 0 1 1 1 2 1 0 2 0 0 0 0 0 0 0 0 0 0 1 2 1 0 0 0 0 0 1 1 0 0 2 2 0 0 1 2 1 1 0 2 2 1 0 2 0 0 2 0 0 0 0 1 1 1 0 2 2 0 2 1 0 1 0 0 1 0 0 0 0 0 0 0 0 1 0 1 1 0 2 0 0 0 2 0 2 0 1 0 1 1 1 0 0 2 0 1 0 0 0 2 1 1 1 2 2 0 2 2 0 0 1 1 0 0 0 1 0 1 1 0 0 0 0 0 1 0 0 1 1 0 2 2 2 1 1 2 0 0 0 1 0 2 2 1 0 0 0 0 0 1 1 1 1 1 0 1 2 1 1 1 0 0 0 0 1 1 0 1 0 1 0 0 0 1 0 0 1 2 0 0 0 0 0 0 1 1 2 2 1 0 0 0 0 1 0 0 1 0 1 0 0 0 2 0 0 0 0 2 1 0 0 0 0 1 0 1 0 0 0 1 2 2 1 2 0 0 0 0 0 2 2 0 0 0 1 1 1 1 0 0 0 0 0 0 0 1 1 1 0 2 2 2 0 2 1 2 0 0 0 1 1 2 1 2 1 1 1 1 2 0 1 1 0 0 0 0 1 1 0 0 1 1 1 2 2 2 1 2 0 1 1 1 1 0 0 0 2 0 1 1 1 1 1 0 0 1 2 2 1 0 0 1 0 0 0 2 1 0 0 0 0 1 0 0 1 0 1 1 1 1 1 0 1 1 1 0 0 1 1 0 0 2 1 0 0 0 1 1 1 1 0 0 0 0 0 0 0 0 0 1 0 0 0 1 1 0 0 2 1 0 2 0 0 0 0 1 0 0 0 1 1 1 1 1 0 1 1 0 1 2 0 0 1 0 0 0 0 1 2 0 2 1 2 0 1 2 2 0 1 2 0 1 1 1 1 1 1 2 0 2 2 0 0 0 1 0 1 2 0 2 1 1 1 0 0 0 0 1 1 1 1 2 0 0 0 1 1 1 1 1 2 0 2 0 0 2 1 0 1 0 1 1 1 1 1 0 1 2 1 2 2 0 0 0 0 1 1 0 0 1 0 0 0 0 0 0 0 0 2 0 0 0 0 0 0 2 0 0 1 0 0 2 1 1 0 2 0 0 2 1 0 0 0 0 1 0 0 2 0 1 0 0 0 0 2 0 0 0 0 0 0 2 0 1 1 1 1 1 1 0 2 2 0 0 0 1 1 2 0 1 0 2 0 2 2 1 2 0 1 0 0 1 1 0 0 0 1 0 1 0 0 2 2 0 1 0 1 0 0 2 2 2 2 2 1 1 1 2 1 2 2 0 1 0 2 0 0 1 1 0 1 0 1 1 1 0 0 0 1 2 2 0 1 1 0 0 0 1 1 0 0 0 1 1 0 0 0 1 1 0 0 1 0 0 1 1 2 0 1 2 2 2 2 0 0 0 0 0 0 1 1 0 0 1 1 1 2 0 2 2 0 0 0 2 0 1 1 1 1 1 0 2 0 0 0 0 2 1 0 0 2 0 1 0 2 1 2 2 1 0 0 0 0 1 1 2 0 0 0 0 0 1 0 0 2 1 1 0 1 1 1 0 1 0 1 0 1 0 1 2 0 2 0 0 0 0 0 1 1 1 1 2 1 0 0 0 0 0 2 0 1 0 0 0 0 1 0 1 1 0 0 2 1 0 0 0 0 0 0 0 0 0 0 0
49 0 0 0 0 0 0 1 2 0 0 1 0 1 0 0 1 2 1 0 2 2 1 2 0 0 2 2 1 2 1 2 1 1 0 0 1 2 0 1 1 0 0 0 0 0 0 0 0 1 1 0 1 0 0 1 0 0 0 2 0 0 1 1 0 1 1 1 1 0 0 0 2 0 1 2 1 1 1 0 0 0 0 0 2 0 1 0 2 2 0 0 0 2 0 2 0 1 1 1 1 1 0 0 0 0 2 0 0 2 0 0 0 2 2 0 0 0 0 0 2 0 2 1 1 1 0 0 0 0 0 1 0 0 0 0 0 0 0 1 0 2 1 0 1 0 0 0 1 1 1 0 0 0 0 0 0 0 1 1 0 0 0 1 1 2 0 1 0 1 1 1 0 2 0 1 1 0 0 0 0 0 0 1 1 0 1 2 0 0 2 2 1 1 0 1 0 0 0 0 0 1 0 1 1 0 1 1 1 1 1 2 1 1 0 2 1 1 2 0 2 2 0 2 0 0 1 2 0 1 0 0 2 1 1 1 1 2 0 0 0 0 2 1 0 1 0 0 1 1 1 0 0 0 0 0 1 1 1 1 0 1 0 1 1 0 0 0 1 0 1 0 1 2 0 0 0 1 1 0 0 2 2 2 0 0 2 0 0 2 1 0 0 2 2 0 2 1 0 1 0 0 0 1 0 0 0 0 0 0 0 1 2 0 2 0 1 0 0 0 1 0 0 1 1 0 1 0 1 1 0 2 0 0 0 0 0 1 1 1 1 1 2 0 1 1 0 0 1 0 0 0 1 1 0 1 0 0 0 1 1 1 2 0 2 0 2 0 1 0 0 2 0 2 0 0 0 2 1 1 1 2 0 0 1 0 0 0 0 1 1 0 0 0 2 0 0 0 1 1 0 1 1 0 0 0 1 0 0 1 0 0 0 0 0 1 0 1 0 1 1 1 1 1 0 0 1 0 0 0 0 0 2 2 2 0 0 1 1 1 2 0 1 0 0 2 0 0 0 0 0 1 0 2 1 1 0 1 1 2 1 2 0 0 0 1 1 2 2 0 1 1 1 1 1 0 1 0 0 0 2 1 0 0 0 0 0 1 2 0 1 2 2 2 0 0 0 1 0 1 1 1 0 1 1 1 1 1 1 0 1 0 1 0 2 0 0 1 1 1 1 2 0 2 0 2 1 1 0 1 1 1 0 1 1 1 1 1 0 0 1 1 1 0 2 1 0 0 0 0 0 0 2 1 1 1 1 1 1 0 0 0 0 0 0 0 0 0 1 0 0 2 2 0 0 0 0 1 0 1 1 0 0 0 1 0 0 0 2 1 0 0 0 0 1 2 0 1 0 0 1 1 0 0 0 2 1 0 0 1 1 0 0 0 0 0 1 1 1 0 0 0 0 0 0 1 1 1 0 0 1 0 0 0 0 0 2 0 1 1 0 0 1 1 2 0 1 1 0 1 0 1 0 1 0 2 1 2 2 0 0 0 2 1 1 1 1 2 1 0 1 0 0 0 0 0 0 0 1 1 0 0 1 0 0 1 0 1 2 0 2 1 0 1 1 0 0 0 1 2 1 1 0 0 0 1 2 1 1 0 1 0 0 0 0 0 0 1 1 1 0 0 0 0 0 2 1 2 1 0 1 1 0 1 1 1 0 0 0 2 0 1 1 0 0 1 2 0 0 0 0 0 1 0 0 0 1 1 0 0 0 1 2 1 0 0 0 1 0 2 1 0 1 0 0 0 1 0 1 2 1 1 1 1 1 2 0 2 0 2 0 2 1 0 1 0 1 1 0 2 1 0 0 1 0 1 1 0 1 2 2 0 1 1 1 0 0 2 1 2 1 1 1 2 2 1 1 0 2 0 1 1 2 1 0 0 0 0 1 0 0 0 0 0 0 0 0 1 1 1 0 0 0 0 1 0 1 0 1 1 0 1 0 0 0 0 1 0 0 1 1 1 0 0 0 0 1 1 2 2 2 0 0 0 0 0 0 2 0 0 2 2 1 2 2 0 2 0 0 0 0 2 0 2 2 0 1 1 0 1 1 1 0 0 1 1 0 2 2 1 0 1 2 1 1 1 1 0 1 0 1 1 0 2 0 0 0 0 0 1 0 0 1 1 1 0 0 1 0 1 1 0 2 0 0 0 0 1 0 1 1 1 0 0 0 1 1 0 0 1 0 0 1 0 0 0 1 1 1 1 0 1 1 1 0 0 0 0 0 2 0 0 1 0 0 0 0 0 1 0 1 1
50 1 0 0 0 0 1 2 2 0 0 1 1 2 0 0 0 2 2 0 2 2 0 1 1 0 1 2 1 2 1 2 0 1 2 1 2 1 0 1 1 0 0 0 0 0 0 0 1 0 0 0 0 1 0 0 0 0 0 1 0 1 2 2 1 2 1 0 1 0 1 1 2 2 2 2 0 0 1 1 0 0 0 1 1 0 0 0 1 2 0 0 1 1 0 2 0 0 0 2 0 0 0 0 0 0 2 0 0 2 2 2 0 2 2 1 0 0 0 0 1 1 1 2 0 0 0 1 1 2 0 0 0 0 0 0 0 0 0 2 1 1 1 0 1 1 0 0 1 1 0 0 0 0 1 1 2 0 0 0 1 1 0 1 0 0 0 0 0 2 2 1 1 1 0 1 1 1 0 0 0 0 0 1 1 0 1 0 0 2 1 0 0 0 2 2 1 0 1 0 0 0 1 0 0 0 0 0 1 0 0 0 1 0 0 2 0 1 2 1 0 0 0 1 0 1 1 1 0 1 0 0 0 0 0 0 0 2 0 0 0 0 1 0 0 0 0 0 1 1 1 1 0 0 0 0 0 0 0 2 2 2 0 2 1 0 1 0 0 0 0 2 0 2 0 0 2 2 2 1 1 1 1 1 0 1 0 0 0 2 2 2 1 2 1 1 0 0 0 0 0 0 1 1 0 0 0 0 1 0 1 0 2 0 1 0 2 1 1 1 0 1 1 0 0 0 0 1 2 1 0 1 0 0 0 0 0 0 0 1 0 2 2 0 0 0 1 0 1 1 0 0 0 0 0 2 0 0 0 0 0 0 2 0 2 1 0 1 1 0 0 2 1 2 0 0 0 2 0 0 1 2 0 1 1 1 0 0 0 0 0 0 0 1 2 2 2 1 1 1 0 2 1 0 0 0 0 2 0 0 0 0 1 0 1 1 0 0 0 0 0 0 0 1 0 0 0 0 1 1 2 1 0 0 0 0 1 1 0 0 0 0 2 0 0 1 0 1 2 1 1 0 0 2 2 2 0 1 1 2 1 2 0 0 0 0 0 2 2 0 0 0 1 1 1 0 1 0 0 0 2 0 0 0 0 0 0 0 1 1 1 0 1 2 0 0 0 1 1 1 1 1 1 1 1 1 1 0 1 1 1 0 2 0 0 2 0 0 1 1 1 2 0 1 0 1 1 1 0 2 0 1 0 0 0 0 1 0 2 2 0 0 0 0 0 2 0 2 2 2 0 0 1 1 2 2 2 0 0 0 1 0 0 1 0 0 2 2 0 2 1 1 1 0 1 1 2 1 0 1 1 0 1 0 1 0 2 0 1 0 0 0 0 0 0 0 0 1 0 0 1 1 1 0 0 2 0 0 0 1 0 0 0 1 1 1 0 1 0 0 0 0 0 0 0 1 1 1 0 0 0 0 0 0 0 1 2 0 1 0 1 0 0 0 1 0 1 0 0 0 0 1 1 0 0 1 0 2 2 0 0 0 0 1 0 1 1 1 0 1 0 1 0 0 2 1 2 2 2 2 0 0 0 0 2 2 1 0 0 1 1 2 0 2 2 0 0 0 2 2 0 2 0 1 1 2 1 1 2 0 1 0 0 1 1 1 0 1 2 2 0 0 0 0 0 1 1 0 0 0 0 0 0 2 1 1 0 0 0 1 1 0 1 0 0 0 1 0 0 0 0 0 0 0 0 0 0 0 1 0 0 1 2 0 0 1 1 1 0 2 0 0 0 0 0 0 1 0 1 0 2 2 0 0 1 2 0 2 1 2 0 1 2 0 0 1 0 1 0 1 1 0 0 1 1 0 0 2 0 0 0 0 0 2 2 0 0 2 1 1 0 1 0 2 1 1 0 1 1 0 0 1 1 1 0 0 0 1 1 0 0 0 1 0 0 0 1 2 1 0 0 0 0 0 0 0 0 0 0 0 1 2 0 0 1 0 1 0 1 1 0 1 2 0 2 0 0 1 2 2 1 0 0 0 0 0 1 1 0 0 0 1 0 1 2 0 2 2 0 0 0 2 0 1 0 2 0 2 1 1 0 0 0 0 1 1 0 0 1 1 0 1 2 1 2 1 2 1 0 0 0 2 1 1 0 0 0 0 0 1 0 0 2 0 1 1 0 1 1 0 1 0 2 1 2 0 2 1 0 1 0 2 1 0 1 2 2 0 0 0 0 0 0 0 0 0 2 1 1 0 0 1 0 0 1 1 1 1 1 1 0 1 0 1 0 0 0 0 1 0 1 0
51 0 0 0 0 0 0 2 2 0 1 1 1 1 0 0 0 2 1 0 2 2 0 1 0 1 1 2 0 2 2 0 1 2 1 2 2 1 0 0 2 0 0 0 0 1 1 0 0 2 2 0 0 1 1 0 0 0 0 1 1 0 0 0 0 0 0 0 1 0 0 1 2 2 2 2 0 0 1 0 2 0 0 0 0 1 1 0 2 2 0 0 1 1 0 1 0 0 0 1 0 2 0 0 0 0 2 2 2 0 0 2 1 1 1 1 1 0 1 0 1 1 2 0 0 0 0 0 1 1 0 0 0 0 1 1 0 0 0 2 1 2 1 1 2 0 0 0 1 1 0 0 2 0 0 0 0 1 0 0 0 0 0 0 0 0 0 0 0 2 1 0 1 1 0 0 2 0 1 0 0 2 0 1 1 0 1 0 0 2 2 0 0 0 2 2 2 0 0 0 0 1 1 0 0 0 1 2 0 0 0 1 0 1 0 2 1 1 2 0 1 1 0 1 1 0 0 1 1 1 0 0 0 0 0 0 0 1 0 0 0 0 1 0 0 2 1 0 0 0 0 0 1 0 0 0 1 0 0 0 0 0 0 0 0 0 0 0 2 0 0 1 0 2 0 0 2 2 1 1 1 1 0 0 0 2 0 2 0 2 1 0 2 2 2 0 0 0 0 0 0 0 1 0 0 0 1 0 2 0 0 1 1 0 1 0 2 1 0 1 1 0 1 1 1 0 0 1 1 1 0 0 0 0 0 0 0 1 0 0 0 0 2 0 1 1 0 0 1 1 0 0 0 1 0 1 1 0 0 0 1 1 2 0 2 2 0 0 1 0 0 2 0 2 0 0 0 1 0 2 1 1 0 1 0 2 0 0 0 0 0 1 1 1 2 1 1 0 2 2 0 2 0 1 1 0 0 0 0 0 0 0 0 0 0 2 0 0 0 0 0 1 0 1 1 1 1 0 2 1 2 0 0 1 0 1 0 0 0 0 2 0 1 1 0 2 0 1 1 0 0 0 0 2 2 2 0 0 0 0 2 1 0 0 0 1 1 2 2 0 0 0 1 1 1 1 1 1 1 1 1 0 0 2 0 0 2 1 2 0 1 2 1 1 1 1 1 2 1 1 1 2 1 1 1 0 1 0 1 1 0 1 1 1 0 1 0 0 1 1 1 2 1 2 1 2 0 0 0 2 0 0 0 1 0 1 0 1 0 1 1 0 0 0 0 0 1 2 2 2 0 0 0 1 1 1 1 0 1 0 0 0 1 0 0 0 2 1 0 1 0 0 0 0 0 0 2 0 0 2 2 0 0 0 1 0 1 0 0 0 0 0 1 0 1 0 0 0 0 0 0 2 2 1 0 2 1 0 2 1 0 0 0 0 0 0 0 0 0 0 0 0 0 1 0 1 0 0 0 0 0 0 2 0 0 1 2 1 2 2 2 1 1 2 2 0 1 0 1 1 0 1 0 1 0 2 1 2 2 0 0 0 1 0 1 1 1 2 0 0 2 0 0 0 0 0 0 1 0 0 1 0 0 1 2 2 1 0 1 0 2 1 1 1 0 0 0 1 2 2 0 2 2 0 1 2 1 1 2 0 0 0 0 2 0 0 1 1 1 1 0 0 2 0 0 2 0 0 0 0 0 0 1 2 1 1 0 0 0 0 0 0 1 1 0 0 2 1 0 0 0 0 2 0 0 0 1 0 1 0 0 1 2 1 0 2 2 1 0 2 0 0 0 0 1 1 1 0 2 2 1 1 0 0 0 2 0 2 1 2 0 1 2 1 2 0 1 1 0 1 1 0 0 1 0 0 1 1 0 2 1 0 2 0 0 0 0 1 1 1 0 1 2 2 2 1 0 1 0 0 0 0 2 1 0 1 1 0 0 0 0 1 1 1 0 0 2 1 0 0 1 1 0 0 1 0 1 0 1 1 1 2 0 0 1 0 0 0 2 1 0 0 2 0 2 0 0 2 2 2 2 0 0 0 0 0 1 2 0 0 0 2 0 1 1 0 1 1 0 0 0 2 0 2 2 1 1 0 0 2 0 0 1 1 1 2 0 2 2 0 0 0 2 2 1 2 1 1 0 1 0 2 0 1 0 0 0 2 0 0 0 0 1 1 1 0 0 0 1 0 1 0 1 1 2 1 2 2 0 2 0 1 1 0 1 1 1 1 1 1 0 0 0 0 0 1 1 2 2 0 0 2 2 2 0 0 0 0 0 1 0 0 0 0 0 0 0 1 1 0 1 0
52 1 0 0 0 0 0 1 2 0 0 0 1 1 0 0 0 0 0 1 1 2 0 2 0 0 2 1 0 2 1 0 1 2 2 0 2 2 0 0 1 0 1 1 0 2 0 0 0 0 0 0 0 0 0 1 1 1 0 0 2 0 0 0 0 2 2 0 0 0 0 0 2 1 2 2 0 0 1 1 1 0 0 1 2 1 1 1 1 2 0 1 2 2 2 2 1 0 0 1 0 2 0 0 2 1 2 2 2 0 0 2 0 1 1 0 0 2 0 0 2 0 2 1 0 1 0 0 2 2 0 0 0 0 0 0 0 0 0 0 1 1 0 0 1 0 0 0 1 1 1 0 0 0 0 0 0 2 0 0 1 1 0 0 0 2 0 0 1 1 1 1 0 2 0 2 1 0 0 0 0 1 1 2 2 1 1 2 1 0 0 2 0 0 1 1 1 0 0 0 0 1 1 2 2 0 0 2 1 0 1 1 1 0 0 2 0 1 2 0 2 2 0 2 0 0 0 1 0 1 0 0 0 0 0 0 0 1 0 0 0 0 1 0 0 2 0 0 1 1 1 1 0 1 1 0 1 1 0 0 0 0 0 1 1 0 2 0 2 0 1 1 0 1 1 0 0 2 2 2 1 1 0 0 0 2 0 1 1 2 1 2 0 2 1 1 1 0 0 0 1 0 1 0 0 0 0 0 0 0 0 2 1 1 2 1 1 0 0 0 1 1 1 1 1 0 0 2 1 1 0 0 0 0 0 0 0 1 1 1 0 1 0 0 2 2 0 1 2 1 1 1 0 2 1 0 2 0 0 2 2 2 2 0 1 1 1 1 1 0 0 2 0 2 0 0 0 1 1 2 1 0 0 0 0 0 0 0 0 1 1 2 0 0 1 0 1 1 2 2 0 1 1 1 1 0 0 1 0 0 0 1 1 1 0 1 0 0 0 0 0 2 0 0 0 0 0 0 2 0 2 0 0 1 1 0 0 1 0 1 1 1 2 0 0 1 0 0 0 0 0 0 0 2 1 0 1 1 0 2 0 2 0 0 1 2 2 1 1 0 0 0 1 1 1 1 0 0 0 1 0 0 0 1 1 1 0 2 2 1 1 2 0 2 0 0 0 2 2 2 0 1 0 2 0 0 1 1 1 0 0 0 1 0 0 1 0 0 1 1 1 2 0 1 0 1 0 1 1 1 1 0 0 0 1 0 0 1 0 1 0 1 0 2 2 2 1 1 1 2 0 0 1 2 2 1 0 1 1 0 1 0 1 1 1 1 1 2 1 1 1 1 0 0 1 0 1 2 0 0 2 0 1 0 1 1 2 0 0 0 0 0 0 0 0 0 1 0 0 0 2 0 0 0 0 2 1 0 1 2 1 0 0 2 0 0 0 0 0 0 0 0 0 0 0 0 2 1 0 0 2 0 0 0 0 1 2 0 2 2 1 1 0 0 2 0 1 1 0 1 0 1 1 1 0 1 0 1 1 0 0 0 2 0 1 1 1 2 1 0 2 0 0 0 1 1 2 0 1 1 0 1 1 0 1 1 1 0 1 0 2 1 0 0 0 0 1 0 0 1 0 1 0 0 1 2 2 2 2 0 0 0 0 2 0 1 0 0 0 0 0 1 1 1 0 2 1 1 1 0 1 1 0 2 1 0 1 0 1 2 0 0 0 1 0 1 2 0 0 0 0 0 0 0 0 1 0 0 1 0 0 1 2 0 0 0 0 0 0 1 0 1 0 1 1 1 2 0 1 0 2 2 2 0 0 0 2 1 0 2 0 2 2 1 1 0 0 1 0 2 2 0 0 1 1 1 2 1 1 1 0 0 0 1 1 0 1 2 2 2 2 2 0 2 2 1 1 0 1 1 0 1 2 1 0 0 0 0 1 0 1 1 0 0 0 0 0 1 1 0 1 1 0 0 0 0 1 0 0 0 1 1 1 0 0 2 1 0 1 0 0 0 2 1 1 0 0 0 1 1 0 1 0 1 0 1 0 2 0 0 0 0 1 1 1 0 1 2 0 0 0 1 1 1 2 1 0 1 0 1 0 1 0 0 1 2 0 0 2 0 1 0 2 0 2 2 0 1 1 0 1 1 0 1 0 0 0 0 1 1 0 0 1 1 1 0 0 2 0 0 0 0 2 1 1 0 1 2 1 0 1 1 1 0 0 0 0 0 1 1 0 0 0 0 0 0 0 0 0 1 1 0 0 2 1 1 1 0 0 1 0 0 0 0 0 0 1 0 0 0 2 0
53 0 0 0 0 0 0 1 2 0 0 0 0 0 0 0 0 1 1 1 0 0 0 2 0 0 0 1 0 2 1 1 1 0 1 1 1 2 0 1 0 0 1 1 0 1 1 1 0 1 1 0 0 1 1 2 0 0 1 1 0 1 1 1 0 2 2 0 2 0 1 2 2 0 1 2 1 0 2 0 2 0 0 0 2 0 0 0 1 2 0 0 1 2 1 1 1 0 0 1 0 2 0 0 2 2 2 2 2 0 0 2 1 1 1 0 0 0 0 0 2 0 2 1 1 1 0 0 0 0 2 1 1 0 0 0 1 0 1 1 0 2 0 0 1 0 0 0 0 0 1 0 1 0 1 1 0 1 0 0 1 1 0 2 2 2 0 0 1 1 0 1 1 1 0 2 0 0 0 1 0 2 0 1 1 0 0 0 0 2 1 0 1 1 0 0 1 0 0 0 0 0 0 1 1 0 0 1 1 0 0 1 1 0 0 2 2 0 2 0 1 1 0 2 0 0 0 1 0 1 0 0 1 1 1 2 1 1 0 0 0 0 1 0 0 2 0 0 0 0 0 1 0 0 1 0 0 0 0 1 1 1 0 1 1 0 0 0 2 0 0 1 0 2 1 1 0 2 2 1 1 1 2 2 0 0 1 1 0 2 1 1 1 2 2 0 1 0 0 0 0 0 1 0 0 0 1 0 1 0 0 1 2 0 1 0 2 0 0 0 1 1 1 1 1 0 0 1 0 1 0 2 0 0 0 0 0 0 0 0 0 1 2 1 0 0 0 0 2 1 1 1 0 1 1 1 1 0 0 2 2 1 2 0 1 0 0 2 2 0 0 2 1 2 0 0 0 1 1 2 1 1 0 0 0 0 0 0 0 0 0 0 1 0 2 1 1 1 1 1 0 1 0 0 0 0 0 1 0 0 0 1 0 0 0 2 0 0 0 0 0 1 0 2 1 2 1 0 2 0 2 0 1 1 1 0 0 0 1 0 1 0 1 1 1 2 0 0 0 0 0 0 0 2 2 2 0 0 0 0 2 1 2 2 2 2 2 2 2 1 1 1 0 0 2 1 1 1 1 0 1 0 0 0 0 1 0 1 2 1 0 2 1 1 0 0 0 1 0 1 1 2 2 0 2 0 2 0 1 0 0 0 0 1 1 1 0 2 0 2 2 2 0 1 0 0 0 1 0 1 1 0 0 1 0 0 1 0 1 1 0 1 0 0 0 2 0 0 0 0 0 0 0 2 2 1 0 1 1 0 1 0 2 0 2 2 0 1 2 0 1 1 0 0 0 0 2 1 0 2 2 0 1 0 1 0 1 0 1 1 1 0 0 0 0 2 0 0 0 0 0 1 0 0 1 2 0 0 1 2 2 0 0 0 0 0 1 1 0 0 0 0 0 0 0 2 1 1 0 0 1 0 0 0 0 1 2 0 2 2 0 0 0 1 1 0 1 1 0 0 0 2 1 0 0 2 0 1 1 0 0 0 1 0 2 2 1 1 0 0 0 2 0 1 1 2 1 1 0 0 0 1 1 0 2 2 2 0 1 0 1 0 0 1 1 0 1 0 0 1 0 1 1 1 0 2 1 1 1 0 0 0 0 1 0 0 1 0 1 1 0 0 0 0 1 2 0 1 1 0 1 1 1 2 2 2 1 0 0 1 0 0 0 1 0 0 1 1 1 1 1 1 1 0 0 0 1 0 0 0 0 1 2 0 0 0 0 0 0 1 1 0 2 1 1 0 1 0 1 1 1 1 0 1 1 2 0 0 0 2 0 2 2 1 1 0 0 2 0 2 2 0 0 0 0 0 1 1 1 1 1 0 1 1 1 0 0 2 1 2 0 1 1 1 1 2 1 1 0 1 0 0 1 0 0 0 0 0 0 0 0 0 1 0 0 0 1 0 0 0 2 2 0 0 0 0 0 0 0 0 2 2 0 0 0 0 1 0 1 1 0 0 0 1 2 0 0 0 0 2 1 0 1 0 0 1 1 2 0 0 0 1 0 1 2 0 2 2 0 0 0 2 0 1 1 1 0 1 0 1 1 1 0 0 2 0 0 1 2 1 0 1 2 2 0 0 1 1 2 0 1 0 1 1 0 0 0 1 0 0 0 0 1 1 0 0 1 1 1 0 0 0 1 0 1 0 1 1 0 1 1 1 1 0 1 1 1 0 0 0 0 0 0 0 0 1 0 1 1 0 0 2 2 2 0 1 0 1 0 1 1 0 1 0 0 0 0 0 1 0 1 0
54 1 1 0 0 0 0 2 2 1 0 1 0 1 0 0 0 0 0 1 1 1 0 1 0 0 2 2 0 2 0 0 2 1 1 1 1 2 0 2 0 1 1 1 0 2 2 0 1 0 0 0 1 0 1 1 0 1 0 1 2 0 2 2 0 1 0 0 0 0 0 1 2 0 2 2 0 0 2 0 2 0 0 0 1 0 0 0 2 2 0 0 0 1 1 1 1 1 1 1 1 2 0 0 2 1 2 1 2 0 0 1 1 1 2 2 2 0 0 0 2 0 1 1 0 0 0 0 1 1 0 0 0 0 0 0 0 0 0 2 1 1 0 0 1 1 1 0 0 0 0 0 1 0 0 0 0 0 0 0 0 0 1 0 1 2 0 1 0 1 0 2 0 2 0 2 0 0 0 1 0 1 2 2 2 2 2 2 1 2 2 0 0 1 0 2 1 1 0 0 0 0 0 2 2 0 0 0 2 0 0 1 2 0 0 2 0 0 1 0 2 2 0 2 0 0 0 1 0 1 0 0 0 0 0 0 0 0 1 1 1 1 1 0 0 0 0 0 0 0 0 1 0 0 0 0 1 0 0 0 0 0 0 2 2 0 0 0 2 2 0 0 0 2 0 0 0 2 1 0 1 1 0 0 0 1 0 1 0 2 1 1 0 2 2 0 0 0 0 0 0 0 0 0 0 0 0 0 2 0 0 1 1 1 1 0 1 0 1 1 0 2 1 1 2 0 2 0 0 0 0 1 1 0 0 0 0 2 0 0 1 0 2 1 0 0 0 0 1 0 1 1 0 1 1 1 0 0 0 0 1 1 1 0 1 0 1 1 1 0 0 2 1 1 2 2 0 0 0 1 1 1 0 1 0 0 0 0 0 0 1 1 0 0 2 0 0 1 0 0 0 0 0 2 1 1 0 0 0 0 0 0 0 0 1 1 0 0 0 0 0 1 0 1 1 1 1 0 1 0 1 0 0 0 1 1 1 2 0 2 0 0 1 2 2 2 0 1 1 0 0 0 0 1 0 0 0 2 2 2 1 2 0 0 0 0 0 1 1 0 1 1 0 0 0 0 0 0 0 2 2 1 0 0 1 1 0 2 2 1 1 2 0 1 1 0 0 2 1 1 1 2 0 1 1 1 1 0 2 0 0 1 1 1 0 1 1 0 1 2 2 2 1 2 1 2 1 1 1 1 1 0 0 1 0 0 0 0 0 0 1 1 0 1 1 0 2 0 0 0 0 0 0 1 1 0 0 0 0 0 0 0 0 1 0 0 1 0 2 0 1 1 0 0 0 0 1 2 0 2 2 0 0 0 1 0 0 0 1 0 1 0 0 0 1 0 2 0 0 0 0 2 2 0 0 0 0 0 2 2 0 0 0 0 0 0 1 1 0 0 0 0 0 0 0 0 2 0 0 0 1 0 1 0 0 1 2 1 2 1 2 0 0 0 0 0 0 0 1 1 0 2 1 1 0 1 0 2 1 0 0 0 0 1 0 1 1 2 0 2 0 0 1 0 0 2 1 2 2 2 0 0 0 2 2 2 1 0 1 1 1 1 0 0 0 0 1 0 1 2 0 1 0 0 1 1 1 2 2 0 0 0 0 2 0 1 1 1 2 2 0 0 0 0 0 0 2 1 1 0 0 0 0 2 0 0 0 0 1 2 0 0 0 0 0 1 1 0 0 0 0 0 1 0 0 1 0 0 0 0 0 0 1 0 0 0 0 0 0 2 0 0 1 0 0 1 1 0 1 2 0 1 1 0 0 2 0 2 0 2 0 2 2 1 1 0 0 0 0 2 1 0 0 0 0 0 1 1 0 0 0 0 0 2 2 0 0 1 2 2 1 2 1 2 1 1 1 2 1 0 0 1 2 1 1 0 0 0 0 0 0 1 1 1 0 0 1 1 1 0 2 2 0 0 1 0 1 0 0 0 1 1 1 0 0 0 1 0 1 1 0 0 2 0 2 1 1 1 2 2 2 0 0 0 0 0 0 2 0 0 0 1 0 2 2 0 2 2 0 0 0 1 0 2 1 1 1 0 0 2 0 0 0 0 1 1 0 1 2 1 0 1 1 1 1 1 0 1 0 0 0 2 0 1 0 0 0 1 0 0 0 0 2 0 1 0 1 1 1 0 1 0 2 1 1 0 1 1 0 0 2 0 0 0 2 1 2 0 0 1 0 0 0 0 1 1 1 1 2 0 0 1 0 0 0 0 0 0 0 0 0 0 0 0 0 0 0 0 1 0 0 0
55 0 0 0 0 0 0 2 2 0 0 2 1 1 0 0 0 1 0 0 2 2 0 2 0 0 1 1 0 2 1 0 2 1 1 1 1 2 0 0 2 1 1 0 0 2 1 0 0 0 0 0 2 0 0 1 0 0 1 1 0 1 1 1 0 1 0 0 1 1 0 1 2 0 0 2 2 0 1 1 0 0 0 0 1 0 0 1 1 1 1 1 1 2 1 1 1 0 0 1 0 1 0 0 2 2 2 0 0 2 0 0 0 1 1 0 0 0 1 0 1 1 1 2 1 1 0 0 1 1 1 0 0 0 0 0 0 0 0 0 0 2 0 0 1 0 1 0 1 1 0 0 0 0 1 0 0 1 0 0 0 0 0 1 0 2 0 0 1 1 1 1 0 2 0 0 1 1 0 0 0 1 0 2 0 0 0 1 0 0 0 1 0 0 2 2 1 0 0 0 0 0 0 1 1 0 1 0 1 0 2 2 0 1 0 2 0 0 1 0 2 2 1 2 0 0 2 1 1 1 0 0 1 1 1 0 0 2 0 0 0 1 2 0 0 1 0 0 1 0 0 0 0 0 0 1 2 0 0 2 2 2 0 0 1 1 0 2 1 1 1 0 1 2 0 0 0 2 0 0 0 1 1 1 0 1 0 1 0 1 0 1 0 2 1 0 0 0 1 0 0 0 1 0 1 0 0 1 1 0 0 1 0 0 1 0 2 0 1 1 0 2 2 1 0 0 1 1 1 1 0 2 0 0 0 1 0 1 0 1 2 1 1 0 1 1 0 0 1 0 0 0 1 2 1 0 1 0 0 2 2 2 1 0 0 0 1 2 2 0 0 1 1 2 0 0 0 1 1 2 0 2 1 1 0 0 0 0 0 1 1 1 1 0 2 1 1 1 2 2 0 2 0 2 1 1 0 1 0 0 0 1 0 0 2 2 2 0 0 0 0 0 0 2 0 0 0 1 2 1 2 1 0 1 0 1 0 2 0 1 2 0 1 0 0 1 0 1 1 0 0 0 0 2 1 1 0 2 2 2 1 1 1 1 1 1 1 2 2 0 1 1 1 1 1 0 1 0 0 2 2 2 0 1 0 0 1 0 1 0 0 1 2 0 1 1 1 0 0 2 2 2 1 0 1 0 1 1 1 0 0 1 0 0 1 0 0 0 1 1 1 1 0 1 0 1 1 1 0 1 1 0 0 0 0 0 0 1 0 0 1 0 0 1 2 1 1 0 0 0 0 0 0 2 1 0 0 0 0 1 1 0 0 1 0 0 2 1 2 0 0 0 0 0 0 0 1 1 0 1 2 0 0 0 2 0 0 1 1 0 0 0 0 1 1 0 1 0 0 0 1 1 0 0 0 2 1 0 0 0 0 0 0 0 0 0 1 0 0 0 0 0 0 0 0 0 2 1 0 0 0 0 0 0 0 1 2 0 2 1 2 0 0 1 2 0 2 0 0 0 0 1 0 2 1 2 0 2 2 0 0 0 0 1 0 1 1 1 1 0 0 1 1 0 0 2 1 0 1 2 0 1 0 2 2 2 2 0 0 0 2 0 0 1 2 0 0 0 1 1 0 1 0 0 1 1 1 2 1 0 0 0 0 1 0 1 0 2 0 0 0 0 0 1 0 2 1 0 0 0 0 0 1 1 2 2 1 0 0 1 0 0 0 0 0 0 0 1 0 0 0 0 1 0 0 0 0 0 0 0 0 1 2 0 0 0 0 0 1 2 1 0 1 0 0 0 0 0 0 0 1 2 0 1 1 2 0 2 0 1 1 2 2 1 2 0 0 1 0 0 0 0 0 0 1 1 1 0 1 2 1 0 0 1 2 0 1 2 1 1 1 1 1 2 2 0 0 0 1 1 0 1 1 1 0 0 0 1 1 0 0 0 2 0 0 0 2 0 0 2 0 0 0 0 1 0 1 0 0 0 1 1 0 0 0 1 2 0 2 1 0 0 1 0 1 1 0 0 1 2 1 1 0 0 0 0 1 2 1 0 1 1 0 2 2 1 2 2 0 1 0 2 0 2 2 1 1 1 0 1 0 2 0 0 2 0 0 2 1 0 0 0 2 2 1 2 1 0 0 1 0 2 0 0 1 0 0 0 0 0 0 0 2 1 1 2 0 1 0 0 1 0 1 2 1 0 2 2 1 2 1 0 1 1 1 2 2 0 0 1 0 0 0 0 1 1 1 0 0 0 0 0 1 2 0 0 0 1 0 2 0 0 0 1 1 0 0 0 1 0 2 1
56 0 0 0 0 0 0 2 2 1 0 0 1 1 0 0 0 2 1 1 1 2 0 2 0 0 2 2 0 2 2 0 2 2 0 2 0 1 1 0 1 0 0 0 0 0 0 0 0 0 0 0 0 0 1 2 0 1 0 1 1 1 2 2 0 1 0 1 1 0 0 0 2 2 2 2 0 0 1 0 2 0 0 0 2 0 0 0 1 1 0 0 1 2 0 2 0 2 2 2 2 2 0 0 0 0 2 0 1 1 0 0 0 1 1 0 0 0 0 0 2 0 2 1 1 1 0 1 1 2 0 1 0 0 0 0 0 1 1 0 1 1 1 0 0 0 1 0 0 0 0 0 2 0 1 0 1 0 0 0 1 0 0 1 1 2 1 0 1 1 1 0 0 2 0 0 1 0 0 1 0 1 1 2 2 2 1 0 0 0 0 0 0 0 2 2 2 0 0 0 0 0 1 1 0 1 1 0 2 1 0 2 1 0 0 2 0 0 1 1 0 0 0 2 0 0 1 2 0 1 0 0 0 0 0 0 0 2 0 0 0 0 2 0 0 1 0 0 0 0 0 1 0 1 1 0 1 0 0 0 0 0 0 0 1 0 2 0 2 1 2 0 0 0 0 0 0 2 2 2 0 1 0 0 0 1 0 2 0 2 1 0 0 1 1 0 0 0 0 2 0 0 1 1 0 0 0 1 1 0 1 0 0 0 1 1 2 0 0 1 0 0 0 2 0 0 0 1 1 1 0 1 0 0 0 0 0 0 0 2 1 2 2 0 0 0 0 0 2 1 0 0 1 1 0 1 1 0 0 1 1 1 1 0 1 0 1 1 1 0 0 2 2 2 0 0 0 0 0 2 2 1 0 1 1 0 0 1 1 0 0 0 1 0 2 1 1 1 1 1 0 1 1 0 0 0 1 1 0 0 0 1 0 0 0 1 0 0 1 0 2 1 0 2 2 2 1 0 2 2 1 0 0 0 1 1 0 2 0 2 2 0 1 0 0 2 0 0 0 0 0 0 0 2 1 1 0 1 1 0 2 0 1 1 1 1 1 2 2 0 1 1 1 1 0 0 0 1 1 0 0 0 0 0 2 0 0 1 2 1 2 1 0 1 1 0 0 2 2 1 0 1 1 1 1 0 1 0 1 0 1 1 2 1 0 2 0 1 0 1 1 2 1 2 1 2 1 1 0 1 1 1 0 0 1 0 0 0 0 0 2 0 0 0 1 2 1 2 2 2 0 0 1 2 2 0 1 1 0 1 0 0 0 0 0 0 2 1 1 0 0 0 1 0 1 1 1 2 0 0 2 0 1 0 0 0 1 0 0 0 1 1 0 0 0 1 1 0 0 0 1 1 0 0 1 2 0 0 1 0 0 0 0 1 1 1 0 0 0 0 0 0 0 0 0 0 2 0 0 0 1 0 1 0 0 1 2 1 2 2 1 0 0 2 2 0 2 1 0 1 0 1 0 1 0 1 0 1 1 0 0 0 1 0 2 2 0 2 1 0 2 0 0 1 1 2 1 1 1 1 1 1 0 0 2 2 0 0 1 0 2 0 1 2 2 0 0 0 0 0 0 1 0 0 2 2 2 0 1 0 0 0 0 1 1 1 0 1 0 0 0 1 0 0 0 1 1 1 1 0 0 0 1 1 1 1 1 0 0 2 1 1 0 0 0 0 0 0 1 0 1 1 0 0 0 0 1 0 0 0 0 0 2 1 0 0 0 0 0 1 1 0 0 0 0 0 1 0 0 2 0 0 1 1 1 1 1 2 1 1 1 1 2 1 2 0 1 0 1 2 1 1 0 1 0 0 2 0 0 2 2 1 1 0 0 0 1 2 2 2 2 2 2 2 2 0 0 2 0 0 0 0 2 2 0 0 0 0 1 0 0 1 1 0 0 0 1 0 0 0 2 2 0 0 0 0 0 0 0 0 2 2 1 0 1 0 0 0 1 0 0 0 0 0 0 0 0 0 2 2 2 0 0 0 0 0 1 2 0 0 0 1 0 1 2 1 1 2 0 0 1 2 0 2 2 1 1 0 0 2 0 0 0 0 0 2 0 0 1 1 0 1 1 1 1 1 0 0 0 2 0 2 0 1 0 0 0 0 0 0 0 0 1 0 0 1 0 0 1 0 1 0 2 1 1 0 1 2 1 1 0 0 1 0 0 0 0 1 1 1 1 0 1 0 0 0 1 1 1 0 0 1 1 1 1 2 2 1 0 1 1 0 0 0 0 0 0 0 0 0 2 1
57 1 0 0 0 0 0 0 1 2 0 0 1 2 0 0 0 2 0 0 2 2 0 2 0 0 0 1 0 2 1 0 1 1 1 0 2 0 0 0 1 0 0 0 0 0 0 0 0 0 0 0 1 0 1 1 0 0 0 1 0 2 1 1 0 1 0 0 0 0 0 0 1 0 1 1 0 0 0 0 1 0 1 1 0 0 0 0 2 2 0 1 2 2 1 2 1 1 1 1 1 1 0 0 1 1 2 0 0 2 1 1 0 1 2 1 0 0 1 0 1 0 2 2 1 1 0 1 0 1 1 0 0 0 0 0 0 0 0 0 1 1 0 0 1 1 1 0 0 0 0 0 0 0 0 0 0 1 0 0 0 0 0 0 0 1 0 2 0 1 0 0 0 2 0 1 2 0 0 0 0 0 1 1 1 1 1 1 1 2 2 0 1 1 1 1 2 0 0 0 0 0 0 1 1 0 1 0 1 0 1 1 1 0 0 2 1 0 0 1 0 0 0 2 0 0 0 1 0 0 1 1 0 0 0 0 0 2 0 0 0 0 1 0 0 2 0 0 1 0 0 0 0 0 0 1 1 1 1 0 0 0 0 0 1 1 0 0 1 0 0 1 1 2 0 0 0 1 2 1 1 1 1 1 0 0 2 0 0 1 1 1 0 2 1 1 1 2 0 1 0 1 1 0 1 0 1 0 0 1 0 1 2 1 2 0 1 0 0 1 0 0 0 0 1 0 2 1 2 2 0 0 0 0 0 0 0 1 0 0 1 1 1 0 1 0 0 1 2 1 1 1 0 0 0 2 0 0 0 1 2 2 2 0 2 0 0 1 1 1 1 1 1 2 0 0 0 1 0 2 1 0 0 0 0 0 0 0 0 0 0 0 0 0 2 1 1 1 1 1 0 1 1 1 1 0 0 1 0 1 1 1 0 0 0 1 0 0 0 0 0 0 1 1 0 0 1 0 0 0 0 0 0 1 1 2 0 2 0 0 2 0 1 0 0 1 0 0 0 0 0 0 0 0 0 0 0 0 0 0 2 0 0 0 0 0 0 2 2 2 2 2 0 0 1 0 1 1 1 0 0 0 0 0 0 1 0 0 1 0 1 1 2 0 1 1 1 2 1 1 1 1 2 0 2 0 2 1 1 0 0 0 0 0 1 0 0 1 1 2 2 2 0 2 1 2 0 0 0 1 1 0 0 0 1 0 2 0 1 1 0 1 0 1 2 2 0 0 0 0 0 0 0 1 1 0 0 1 0 0 0 0 0 2 0 0 2 1 0 1 0 1 1 0 1 1 2 2 0 2 2 0 1 0 0 0 1 0 1 0 0 0 2 0 0 2 2 0 0 0 0 1 0 0 0 2 2 0 1 1 1 0 0 1 0 1 1 0 0 0 0 0 0 0 0 0 2 2 0 0 0 0 0 0 0 1 2 1 2 1 1 1 1 2 2 0 1 2 0 1 0 1 1 1 0 1 0 1 1 0 0 0 0 1 0 1 0 2 0 0 0 1 0 1 1 2 2 0 0 0 0 0 0 1 2 2 2 1 2 0 2 1 0 0 0 0 0 0 1 1 0 1 0 0 0 1 1 1 1 0 0 0 0 2 0 0 0 1 1 1 0 0 2 0 0 1 0 1 1 0 0 0 0 2 0 0 0 0 0 1 0 0 0 0 0 2 2 0 0 0 0 0 2 1 1 0 0 1 0 0 0 1 1 0 0 0 0 0 0 2 1 1 0 1 1 0 1 0 0 1 0 0 1 0 0 2 0 1 0 2 0 2 2 0 2 0 0 1 0 1 1 0 0 0 0 1 2 0 1 2 2 0 0 2 2 0 0 2 0 1 1 1 0 2 2 1 1 2 0 0 0 0 1 1 0 0 0 0 0 1 1 1 1 0 0 0 1 1 1 0 1 1 0 0 0 1 1 1 0 0 1 1 0 0 0 1 1 0 1 2 0 0 1 0 1 2 1 0 1 1 0 2 1 0 0 1 0 1 1 0 0 1 1 1 0 0 0 2 0 0 0 0 0 1 2 2 1 0 0 1 1 1 0 0 0 2 0 0 2 1 0 1 2 2 1 2 0 0 0 0 0 2 0 0 0 0 1 1 1 0 0 0 1 2 1 0 0 0 0 0 1 0 2 0 0 0 0 1 0 1 0 1 0 1 1 2 2 0 0 1 0 0 0 0 0 0 1 2 2 0 0 2 1 1 1 2 2 0 0 1 0 0 1 0 0 0 0 2 1 0 2 0
58 1 0 0 0 0 0 2 2 1 0 1 1 1 1 1 0 2 1 0 2 2 0 2 0 1 2 2 1 2 2 0 1 1 1 0 2 1 1 0 1 0 0 0 0 0 0 0 0 1 1 0 0 1 0 2 0 1 0 0 0 1 1 1 1 1 1 0 0 0 0 0 2 0 0 2 1 0 1 0 1 0 0 1 2 0 0 1 2 2 0 1 1 0 0 1 0 1 0 1 0 1 0 0 0 0 2 0 0 2 1 2 1 1 2 2 1 0 0 0 1 0 2 1 1 1 0 1 0 1 2 1 0 0 0 0 0 0 0 0 1 1 1 0 1 0 0 0 1 1 1 0 1 1 0 0 1 2 0 0 1 0 0 1 1 2 0 0 1 1 0 1 0 2 0 1 1 0 0 1 0 1 0 2 1 0 1 2 2 0 0 2 2 2 0 2 1 0 0 0 0 0 1 0 0 0 1 2 0 1 0 1 1 0 0 2 0 0 2 0 0 0 0 2 0 0 0 0 0 1 0 0 0 2 2 0 0 1 0 1 1 1 1 0 0 1 0 0 0 0 0 0 1 0 0 0 0 1 0 0 0 0 0 2 1 0 0 1 1 1 1 0 0 1 0 0 1 1 2 0 0 1 1 1 0 0 2 2 0 2 0 0 2 2 2 0 0 1 0 1 0 1 1 0 1 0 0 0 1 0 0 1 1 0 2 0 0 1 1 0 1 1 0 1 2 0 1 1 0 1 0 1 0 0 0 0 0 2 0 1 2 2 1 0 0 0 0 0 2 2 0 0 0 2 0 0 2 0 0 1 1 1 1 0 0 0 2 1 2 1 1 1 0 2 0 0 0 1 0 1 1 1 0 1 0 0 0 0 0 0 0 1 1 0 1 0 1 2 0 0 0 0 2 0 0 0 1 1 0 0 0 0 0 0 1 2 1 0 0 0 0 1 0 2 1 1 1 0 1 0 1 0 0 0 1 1 0 0 0 0 1 0 2 0 0 0 0 0 0 0 0 0 0 1 0 0 0 1 0 2 0 2 1 1 1 1 1 2 2 1 1 1 1 1 1 1 0 1 1 1 1 1 0 0 1 0 0 0 1 1 0 1 1 2 1 1 1 2 2 2 2 2 1 1 1 0 1 0 0 1 0 1 1 0 1 0 0 2 0 2 2 2 0 2 0 1 1 1 1 1 1 2 0 0 0 0 0 1 0 2 0 0 0 2 2 1 0 1 1 1 0 0 0 0 2 2 2 1 0 0 2 0 0 1 0 0 2 1 0 1 1 1 0 0 0 0 0 0 0 2 2 0 1 0 0 0 0 0 1 1 0 0 1 0 1 0 0 1 0 0 2 0 2 0 0 1 1 0 2 1 1 0 0 1 1 0 0 0 0 0 0 0 0 1 1 1 1 2 0 0 1 0 0 0 0 2 2 1 2 1 1 1 0 0 1 0 0 1 0 2 1 2 1 1 1 2 0 0 0 0 0 0 2 0 0 2 1 1 0 0 1 1 0 1 1 2 2 1 0 0 0 0 1 1 1 2 1 1 2 0 2 0 0 1 0 0 0 1 1 1 0 1 1 0 0 1 1 1 2 1 1 1 0 1 0 0 0 1 0 0 0 0 0 0 0 0 2 2 1 0 0 0 0 1 1 1 1 0 1 2 0 0 0 0 0 0 0 0 1 1 0 1 0 0 0 1 0 0 0 0 0 1 2 0 0 0 1 1 0 2 0 0 0 1 1 0 2 0 2 2 0 0 1 0 0 2 0 2 0 0 2 2 2 0 1 1 0 1 0 1 1 0 0 0 1 1 0 0 1 2 2 0 1 1 1 0 0 0 1 2 1 2 1 2 2 0 0 1 1 0 0 1 2 0 0 0 0 0 0 0 1 1 1 0 1 1 0 0 0 0 2 2 0 0 1 0 1 0 0 0 0 1 0 0 1 0 2 0 1 1 0 0 2 0 2 1 0 2 2 2 2 0 0 0 0 0 1 2 0 0 1 1 0 2 2 0 2 2 0 0 0 2 0 2 1 2 0 2 0 1 0 1 0 0 1 1 0 0 2 2 0 2 2 2 1 1 1 0 0 1 0 2 0 2 0 0 0 2 0 0 0 0 1 1 1 1 1 0 0 1 1 0 1 0 2 1 2 1 1 1 2 0 0 1 0 0 0 0 0 0 0 0 0 0 0 0 2 2 2 0 0 2 1 1 0 1 1 0 0 1 0 0 0 0 0 0 1 0 1 0 1 1
59 1 0 0 0 0 1 2 2 0 0 1 0 0 0 0 0 1 0 1 1 1 0 2 0 0 1 0 1 1 1 0 0 1 1 0 2 0 0 0 2 0 0 0 0 1 0 0 0 0 0 0 2 1 0 2 0 0 1 1 1 1 2 2 0 0 0 1 1 0 0 0 1 0 1 1 0 0 1 0 2 0 0 0 2 1 1 0 2 2 0 0 0 1 1 1 1 0 0 2 0 2 0 0 0 0 2 0 0 2 1 1 0 0 0 0 0 1 0 0 2 1 2 0 0 0 0 1 0 1 0 0 1 0 0 0 2 0 0 0 2 0 1 0 1 0 1 0 0 0 0 0 1 0 1 0 1 1 0 0 1 1 1 0 1 2 0 1 0 1 1 1 1 1 1 0 2 1 1 0 0 1 1 2 2 1 1 1 1 2 2 0 0 0 2 2 2 1 0 0 0 1 0 1 1 0 1 2 0 0 1 2 0 0 0 2 1 2 0 1 1 1 0 0 0 1 1 2 0 1 0 0 0 0 0 0 0 1 0 1 0 1 1 0 0 2 0 0 0 1 1 1 0 0 0 0 1 1 1 1 0 1 0 0 1 0 0 0 2 1 0 0 1 1 0 0 0 2 2 1 0 0 0 0 0 1 0 2 0 2 2 0 0 2 2 0 1 0 0 2 0 0 2 0 1 0 1 0 0 0 0 2 1 0 1 0 2 1 1 1 0 1 1 2 1 0 1 2 1 2 0 0 0 0 0 1 0 0 0 1 0 0 1 0 0 0 0 0 2 1 0 0 0 0 0 2 0 0 0 0 2 2 2 0 2 0 1 2 2 0 0 2 0 2 0 0 0 1 1 1 1 0 0 2 0 1 0 0 0 0 0 1 1 0 2 1 1 1 0 0 0 0 1 0 0 0 1 2 0 0 0 0 0 0 1 2 0 0 0 0 0 0 0 2 1 1 0 0 1 1 1 1 0 0 0 0 1 0 0 0 1 0 2 0 0 1 0 0 0 0 0 1 0 2 2 1 1 1 2 2 1 2 0 0 0 0 0 2 2 1 1 1 0 0 1 0 1 0 0 0 0 0 0 0 1 0 0 0 2 1 0 2 0 0 0 0 0 2 1 2 0 2 2 0 2 0 2 0 2 0 0 0 1 0 1 1 0 0 2 1 1 2 0 2 0 1 0 0 0 0 2 0 0 0 0 0 1 1 1 0 2 0 0 0 1 2 0 2 2 2 0 0 1 2 1 0 0 1 0 1 0 0 0 1 0 1 0 1 1 1 1 1 0 0 0 0 1 1 0 1 2 0 0 0 0 0 0 1 0 0 0 0 1 0 0 1 1 0 0 0 0 1 2 0 0 1 1 1 2 0 0 0 0 1 0 0 0 1 0 0 0 0 0 1 1 0 1 0 1 1 0 0 0 0 0 1 2 2 2 2 1 0 1 2 2 0 1 0 0 1 0 2 0 1 0 2 0 2 2 0 0 0 1 0 2 2 1 2 0 0 2 0 0 0 0 2 2 1 0 0 1 1 0 0 1 1 1 1 2 0 1 1 1 2 0 1 0 1 0 1 1 0 0 0 0 1 1 1 1 0 0 0 0 1 1 1 1 2 1 1 0 0 0 1 1 2 1 1 0 0 0 0 1 2 1 1 0 0 0 0 0 0 0 0 0 0 0 0 0 0 0 0 0 0 0 0 0 1 1 1 1 1 2 1 0 0 0 0 0 1 0 1 1 2 2 0 1 0 0 1 1 1 1 0 0 0 1 2 0 0 2 2 2 0 1 0 0 0 0 0 0 0 0 0 1 1 2 0 1 2 1 0 1 1 1 0 1 2 2 2 2 2 1 2 2 2 1 1 1 0 0 1 2 2 0 0 0 1 1 0 1 1 1 0 0 0 0 1 1 0 1 1 0 0 1 0 2 0 1 1 1 2 1 0 0 1 2 0 1 1 0 0 1 1 1 1 1 1 2 2 1 0 0 0 0 0 0 2 0 0 0 0 0 1 2 0 2 2 0 0 0 2 0 2 2 1 0 0 0 0 1 2 0 0 1 1 0 0 1 0 1 0 1 0 1 1 1 1 1 0 1 1 0 1 0 0 0 2 0 0 0 0 0 0 1 0 0 1 1 0 0 0 2 0 1 1 1 2 1 2 1 1 0 0 0 0 0 0 0 0 0 0 0 0 1 2 0 0 0 0 0 0 0 1 0 0 0 1 1 2 1 1 0 0 0 0 0 0 1 0 0 0
60 1 0 0 0 0 1 1 1 1 0 1 0 2 0 0 1 0 0 1 1 1 0 2 0 1 0 1 1 1 1 0 1 1 1 1 0 1 0 0 2 0 1 0 0 0 1 0 1 0 0 0 0 1 0 2 0 0 0 1 1 1 1 1 0 0 1 0 1 0 0 1 1 0 0 1 1 0 0 1 0 0 0 1 1 0 0 1 2 2 0 1 1 1 1 2 1 0 0 1 0 1 1 0 0 0 2 0 0 2 2 1 0 0 0 0 0 0 0 0 2 0 2 0 0 0 0 0 0 0 2 1 0 0 0 0 0 0 0 0 0 2 1 0 0 0 0 0 1 2 0 0 0 0 0 0 0 1 0 0 2 1 0 1 0 2 0 0 0 2 2 0 0 2 0 0 2 2 0 1 0 1 0 1 0 0 0 1 1 2 2 0 0 0 0 1 1 1 0 0 0 1 0 1 1 0 1 2 0 0 0 1 2 0 0 2 0 0 1 0 1 1 0 1 0 0 1 0 0 0 0 0 1 1 1 2 0 2 0 0 0 1 2 0 0 1 0 0 0 0 0 1 0 0 0 0 0 0 0 0 0 0 0 2 2 0 0 0 2 1 0 1 0 0 1 1 0 1 2 1 0 2 1 1 0 1 1 1 0 1 0 0 0 1 2 0 1 0 0 0 0 0 1 0 1 0 0 1 2 0 1 0 2 0 1 0 2 0 0 0 0 2 2 1 1 0 1 2 0 0 0 0 0 0 0 0 0 0 0 0 0 0 2 2 1 1 1 0 2 1 0 0 0 2 2 0 1 0 0 1 1 1 1 0 0 0 2 2 2 0 0 2 1 2 0 0 0 2 0 0 1 0 0 0 1 2 0 0 0 1 1 1 0 0 2 0 0 1 1 0 0 1 0 2 2 0 0 1 0 0 0 1 0 0 0 2 0 0 0 0 0 1 0 1 0 0 0 0 0 0 0 0 0 0 0 0 0 1 0 0 1 0 2 1 1 2 0 0 0 0 0 0 0 2 2 2 0 2 2 2 0 2 0 0 0 1 0 2 2 0 1 1 2 2 1 1 0 0 0 0 1 0 0 0 0 0 0 2 2 1 1 2 0 1 0 0 0 1 1 2 1 2 1 1 1 0 2 0 1 1 0 0 1 1 1 1 1 0 1 0 0 2 1 2 1 2 1 1 1 1 1 0 0 1 0 0 2 0 0 1 0 0 0 1 1 1 1 1 1 1 0 0 1 1 2 2 2 1 0 1 1 0 0 0 0 0 1 1 1 0 0 0 0 0 0 0 2 2 0 2 2 0 1 0 1 0 1 2 0 0 0 0 0 1 1 1 1 0 0 0 0 2 0 1 0 2 1 0 0 1 0 0 0 1 0 1 0 1 1 1 1 1 0 2 2 0 0 0 0 0 1 0 0 1 0 0 2 1 1 1 1 0 0 0 0 0 0 0 0 0 1 1 1 1 0 2 0 2 1 1 1 0 1 0 2 2 2 0 0 0 0 2 0 1 1 2 2 2 0 0 0 0 0 0 2 2 2 1 2 0 1 0 1 1 0 1 0 0 2 2 1 1 1 1 1 2 1 2 2 0 1 0 0 1 1 0 0 0 2 2 0 0 0 0 0 1 1 1 1 0 0 0 0 2 1 1 1 0 0 1 0 0 0 0 0 0 0 2 0 0 0 0 2 1 0 0 0 0 1 0 0 0 2 2 2 0 0 0 0 1 1 0 0 0 0 0 0 0 0 0 2 2 0 0 0 2 0 2 0 1 1 2 2 2 2 0 0 1 0 1 1 0 0 0 1 1 2 1 0 1 1 0 2 0 0 0 0 1 2 2 2 2 0 2 2 0 0 2 1 0 0 1 1 0 0 1 2 0 1 0 0 1 2 0 0 0 2 0 0 1 1 1 0 0 1 0 1 0 0 0 1 2 0 0 1 0 1 0 2 1 1 0 0 1 1 1 0 0 2 2 2 0 0 0 0 0 1 2 1 0 1 1 1 0 1 1 0 2 0 0 0 2 0 1 1 2 0 1 0 2 0 0 0 0 0 1 0 0 2 0 1 0 2 1 1 1 1 2 0 1 0 2 0 2 0 0 0 1 1 0 0 0 1 0 0 0 0 1 1 1 0 0 1 0 1 0 1 2 1 1 0 1 1 0 1 1 1 0 0 1 0 0 1 1 0 0 0 0 1 0 0 1 1 1 0 0 0 0 0 1 0 0 0 0 0 0 0 0 1 0 1 0
61 1 0 0 0 0 1 2 2 0 0 0 1 2 0 0 1 2 1 2 0 1 2 0 0 0 1 1 1 2 1 1 2 2 1 0 2 1 0 0 1 0 1 1 0 1 1 1 0 0 0 0 0 1 1 1 1 1 0 1 0 1 2 2 0 0 0 0 1 0 1 1 2 0 1 2 1 0 2 0 0 0 0 0 1 0 0 1 1 2 1 1 1 0 0 1 0 2 2 2 2 2 0 0 0 0 2 1 1 1 1 2 0 1 2 1 0 0 0 0 1 0 2 1 2 2 0 0 0 0 1 0 0 0 0 0 0 0 0 2 0 2 0 0 1 0 0 0 0 0 0 1 1 0 0 1 1 0 0 1 0 0 0 0 2 2 1 0 0 1 0 1 0 2 0 0 1 0 0 0 0 0 1 1 1 1 1 0 0 0 0 1 1 0 2 2 2 1 0 0 0 0 0 1 1 0 2 0 1 0 2 1 0 1 0 2 0 0 0 1 0 0 0 2 0 0 0 1 0 1 0 0 0 0 1 1 1 2 0 0 0 0 2 0 0 2 0 0 0 0 0 0 0 1 1 0 0 1 1 1 0 1 0 2 1 0 0 0 1 1 0 1 0 1 0 0 1 2 2 1 0 2 0 0 1 0 0 0 0 1 1 2 0 2 2 0 0 0 0 0 0 0 0 2 0 0 0 0 0 0 0 0 2 0 1 1 1 0 0 2 0 0 2 0 2 0 2 1 1 1 0 1 0 0 0 0 0 2 1 1 0 2 2 1 0 0 0 0 2 2 0 0 0 1 1 1 0 0 0 1 1 1 2 0 2 0 1 2 2 0 0 2 1 2 1 1 0 1 2 2 2 2 0 1 0 0 0 0 0 0 0 0 2 1 2 2 2 1 0 0 0 0 2 0 0 0 2 0 0 0 0 0 0 0 1 1 1 0 0 0 0 2 0 1 1 1 1 0 0 0 1 0 0 2 0 2 0 1 0 1 0 0 2 1 1 1 0 0 0 0 0 0 0 2 2 1 1 1 2 1 1 0 0 0 1 2 1 0 1 0 2 2 2 2 2 2 0 0 0 1 2 1 0 2 0 0 2 0 1 1 1 0 1 1 0 0 0 1 1 2 1 2 2 0 2 0 2 0 0 1 0 0 1 1 0 2 0 0 2 0 1 2 1 2 1 2 1 0 1 2 0 1 0 0 0 0 0 0 0 2 0 0 0 1 2 2 2 1 1 1 0 0 1 2 1 0 0 0 0 0 1 0 1 0 1 1 1 0 2 0 2 2 0 0 0 0 1 2 0 1 2 0 0 0 0 0 0 1 0 0 1 1 1 0 0 0 0 0 0 0 0 2 0 0 1 2 0 0 0 1 0 0 0 1 0 0 2 0 0 0 0 0 0 0 0 0 2 1 0 0 1 0 0 0 0 0 2 2 2 2 0 1 0 0 1 0 1 1 0 1 0 2 0 1 0 2 0 1 1 0 0 0 1 2 0 0 2 2 1 1 0 0 0 0 0 2 2 1 0 0 0 0 0 1 1 1 2 1 2 0 1 0 0 2 1 1 0 0 0 0 0 1 0 0 0 1 1 2 2 0 0 0 0 1 1 1 0 1 1 1 0 0 1 0 0 2 0 1 1 0 1 1 0 2 1 1 1 0 0 1 1 0 0 0 0 1 1 0 0 0 0 0 0 0 0 1 1 0 1 0 0 1 2 0 0 0 0 0 0 1 0 0 0 0 0 0 0 0 2 2 1 1 2 0 0 1 1 2 1 1 1 1 1 1 1 0 0 1 0 1 1 0 0 0 0 2 1 0 1 2 2 0 0 1 2 0 1 2 1 1 1 1 2 1 1 2 1 2 0 1 0 0 2 1 0 1 1 0 0 0 1 1 0 0 0 0 0 0 0 1 1 1 0 0 0 0 0 2 0 0 2 2 0 1 0 0 1 0 2 0 0 0 1 0 2 1 1 0 2 2 2 0 0 0 0 0 0 2 0 0 1 2 1 0 0 0 0 2 0 0 0 1 0 2 1 1 0 1 0 1 0 1 0 0 1 1 0 0 1 1 0 1 2 1 1 1 0 1 0 0 0 2 1 2 0 0 0 1 0 0 0 0 1 0 0 1 0 0 1 0 1 0 1 0 1 0 1 1 0 1 1 1 2 0 1 2 2 0 0 1 0 0 0 0 1 1 1 0 1 0 1 1 1 2 1 2 2 0 0 2 2 0 1 0 0 0 0 1 1 0 1 1
62 0 0 1 1 1 2 0 0 1 0 0 0 0 0 0 0 2 2 0 2 1 0 2 0 1 0 1 0 2 1 0 1 0 2 1 2 1 0 0 2 1 0 1 0 0 0 0 0 0 0 0 0 0 1 2 0 1 0 0 2 0 1 2 0 0 0 0 2 0 1 2 2 0 1 2 1 0 1 0 2 0 0 1 2 0 0 0 1 2 0 0 0 0 0 2 0 2 2 2 1 2 0 0 0 0 2 0 0 2 0 1 1 1 1 1 1 0 1 0 1 0 2 2 2 2 0 1 1 2 0 0 0 0 0 0 0 0 0 0 2 1 0 0 0 1 0 0 1 1 2 1 2 0 1 0 0 0 0 0 0 1 1 0 1 1 0 1 0 1 1 1 0 2 0 0 2 0 0 0 0 0 1 2 1 1 1 0 0 1 0 0 1 1 0 2 0 0 0 0 0 2 0 2 0 1 1 1 1 1 0 0 1 0 0 2 0 0 1 1 1 1 0 2 0 0 0 1 1 0 0 0 0 0 0 0 0 1 1 1 1 1 0 0 0 2 1 0 0 0 0 0 0 0 0 1 1 2 1 1 0 1 0 1 0 0 1 0 2 1 1 0 1 1 0 0 1 2 1 0 0 1 0 0 0 1 0 1 0 2 1 1 0 2 1 1 0 1 0 1 0 0 1 0 1 0 0 1 0 0 1 1 2 1 1 0 2 2 1 0 1 1 1 1 1 0 1 2 2 2 0 0 0 0 0 0 0 2 0 1 1 0 2 0 1 1 0 0 1 0 0 0 0 2 1 0 1 1 0 2 2 2 0 1 0 0 0 0 2 2 2 0 0 2 0 0 0 2 0 0 2 1 0 2 0 1 0 0 0 0 0 1 0 0 1 0 1 1 0 0 0 0 0 0 0 0 2 1 0 1 0 0 1 0 2 2 2 0 1 0 1 2 1 1 0 2 0 0 2 0 2 0 0 0 0 0 0 1 0 1 0 0 2 1 0 2 0 0 0 0 0 0 0 1 1 1 0 1 2 1 1 1 2 1 0 1 1 1 1 0 1 1 1 1 0 0 0 1 1 0 0 0 0 0 1 0 0 2 2 1 1 2 1 2 1 0 0 2 1 1 0 2 0 0 2 2 2 1 0 0 0 1 0 1 0 1 0 0 2 1 2 2 0 1 1 1 0 0 0 1 1 1 0 1 0 0 1 0 1 0 2 0 0 2 2 2 0 1 2 2 0 1 0 1 1 1 1 0 1 1 0 1 1 0 0 0 1 0 1 0 2 2 1 0 1 1 1 0 0 2 1 0 0 0 0 0 0 0 0 0 0 0 2 0 0 2 2 0 0 0 1 1 0 1 0 2 1 0 1 1 0 0 0 0 0 0 0 1 0 0 0 0 0 0 0 0 2 1 0 0 0 0 1 0 0 2 2 0 2 1 2 0 0 1 1 0 1 0 1 2 0 0 1 1 0 1 0 1 1 0 0 0 1 1 0 0 0 1 1 0 0 1 0 1 1 2 2 0 1 1 0 0 0 0 2 2 0 0 1 0 2 0 0 1 0 0 0 0 0 1 1 1 0 1 2 2 1 2 2 0 0 0 0 1 0 0 0 1 0 0 0 0 0 0 1 1 1 0 0 1 0 0 0 2 0 0 0 0 0 1 1 0 0 2 0 0 2 1 1 1 1 1 0 0 0 2 0 0 0 0 0 1 2 1 0 1 2 0 0 2 0 0 0 0 0 0 1 0 0 0 2 2 2 0 0 0 2 2 1 1 1 1 2 1 2 0 0 0 0 0 0 0 0 0 1 1 1 0 0 2 2 0 1 0 0 0 1 1 1 1 0 1 1 2 2 1 1 1 0 1 0 0 1 2 0 0 0 0 0 0 1 1 0 0 0 0 0 0 0 2 0 0 1 0 1 0 2 0 0 0 2 2 0 0 0 0 2 0 1 1 0 0 1 0 2 1 0 1 2 2 2 0 0 0 0 0 0 2 0 1 1 2 0 1 1 0 1 1 1 0 1 2 0 2 2 1 1 1 1 1 0 2 0 0 1 1 0 1 1 0 0 0 1 1 2 2 1 0 0 2 0 2 0 0 1 0 0 1 1 0 0 0 2 1 1 1 0 1 0 0 1 0 1 2 2 0 2 2 2 0 0 2 1 1 0 1 1 1 1 1 0 0 0 0 0 1 1 0 0 0 0 0 0 1 0 0 0 0 0 0 0 0 1 0 0 0 1 1 2 0 2 1
63 1 0 0 0 0 0 2 2 0 1 1 0 0 0 0 0 1 0 0 2 2 0 2 0 0 0 1 0 1 1 0 2 2 1 1 1 1 0 0 2 0 0 0 0 0 0 1 0 0 0 0 0 1 0 1 1 0 1 0 1 0 2 2 0 0 0 1 1 0 0 0 2 0 0 2 2 0 2 0 2 0 0 0 2 0 0 1 1 1 0 0 1 0 2 2 2 2 1 2 1 1 0 0 0 0 2 1 0 2 0 0 1 2 2 1 1 0 2 0 0 0 1 0 0 0 0 0 0 0 0 0 1 0 0 0 2 0 0 0 1 2 0 0 1 0 1 0 0 0 0 0 0 0 1 0 0 1 0 1 0 0 0 0 1 2 0 0 0 2 2 0 2 0 1 2 1 0 0 2 0 2 2 2 2 2 2 2 1 1 1 1 1 1 1 2 1 0 0 0 0 0 0 2 2 0 0 2 1 0 1 1 1 1 0 2 1 0 2 0 1 1 0 1 0 1 0 1 1 0 1 1 1 1 1 0 0 0 2 2 0 1 2 1 0 1 0 0 0 0 0 0 0 0 0 0 1 0 0 1 1 1 0 0 0 0 0 0 1 0 1 1 0 2 0 0 1 2 2 2 1 1 1 1 0 0 1 1 0 2 0 0 0 2 2 0 1 2 0 1 0 0 1 0 0 0 1 0 1 0 0 1 1 0 2 0 1 0 1 0 0 2 0 1 0 0 0 0 1 1 0 1 0 0 0 0 0 2 0 0 0 0 2 0 1 1 0 0 2 1 1 0 1 1 0 1 0 0 0 0 1 1 2 0 1 0 0 1 2 1 1 1 0 1 1 1 0 1 0 2 1 0 0 1 0 0 0 1 1 0 0 1 0 1 2 1 1 0 0 0 0 0 0 1 0 1 0 0 0 0 0 0 0 0 1 2 1 0 0 0 0 0 0 2 1 1 1 0 1 0 1 0 0 0 0 0 1 1 0 1 1 0 1 0 0 1 0 0 0 0 0 0 0 1 1 1 0 0 0 0 2 0 0 0 0 0 0 1 1 0 1 1 1 1 1 1 0 0 0 1 2 0 0 1 1 0 1 1 1 0 0 1 1 1 2 0 0 1 1 2 1 2 2 0 2 0 2 0 0 1 0 0 1 0 0 2 0 0 0 0 0 2 1 2 0 2 1 1 0 1 1 0 0 0 1 0 1 1 1 0 2 0 0 0 0 0 1 0 2 1 0 1 0 0 2 2 2 0 0 0 0 0 0 0 0 0 1 2 0 2 1 1 1 0 1 0 0 2 0 2 2 0 0 0 1 0 0 0 0 0 1 0 1 0 1 0 0 1 0 0 1 1 2 0 0 0 0 0 2 2 0 0 0 0 0 0 1 1 0 0 0 0 0 1 1 0 1 1 0 0 0 0 1 0 0 0 2 0 2 1 1 1 1 1 0 0 0 2 0 2 0 1 0 2 0 2 0 2 0 1 1 0 2 1 1 1 2 2 0 1 0 1 0 1 1 2 2 0 1 1 1 0 0 0 0 1 0 0 0 0 2 1 0 1 0 0 0 0 0 1 0 1 0 0 0 0 1 1 1 0 1 0 0 0 0 0 0 1 0 0 0 0 1 0 0 2 0 0 0 0 0 0 0 1 1 1 0 0 0 1 0 0 0 0 0 1 1 1 0 0 0 0 1 0 0 1 1 0 0 0 0 1 1 0 0 1 0 0 0 2 0 0 2 1 1 0 1 0 1 2 0 0 1 1 0 1 1 2 0 0 2 2 1 1 2 0 0 1 0 2 2 0 0 0 1 0 1 1 0 1 1 0 1 1 1 0 1 0 1 1 1 1 1 2 2 1 1 1 1 0 0 1 2 2 0 1 1 1 1 0 0 0 2 0 0 0 0 1 1 0 1 1 0 0 0 0 0 0 0 0 0 2 0 0 0 1 1 1 1 1 0 0 2 0 1 1 0 0 1 0 0 0 0 0 0 0 1 2 1 0 1 1 1 1 1 1 0 2 0 0 0 1 0 2 2 1 0 1 0 2 0 0 0 0 2 1 0 0 1 0 1 0 2 1 1 1 2 1 0 0 0 2 0 1 0 0 1 2 0 0 0 0 2 0 0 0 0 2 0 0 1 0 2 1 0 0 1 1 1 1 2 0 1 0 1 1 1 0 0 2 0 0 0 0 0 1 1 0 0 0 0 0 1 1 0 0 0 2 0 2 2 0 0 0 0 0 0 1 1 0 2 1
64 1 0 0 0 0 0 2 2 1 0 0 0 1 0 0 0 1 2 1 1 2 0 2 0 1 0 2 1 2 1 2 1 0 2 0 2 2 0 0 1 0 0 1 0 0 0 0 0 0 0 0 0 1 0 2 0 0 1 0 2 0 2 2 0 0 0 0 2 0 0 2 2 0 1 2 1 0 2 0 2 0 0 0 2 0 0 0 2 2 0 0 2 1 1 1 1 1 1 1 1 2 1 0 0 0 2 1 1 1 0 1 0 0 0 1 0 0 1 0 1 0 2 1 1 1 0 0 1 1 0 0 0 0 0 0 0 0 0 1 2 0 0 0 2 0 0 0 0 0 0 0 1 0 0 0 0 1 0 0 0 0 0 1 0 2 0 1 0 1 1 0 1 1 1 1 2 1 0 0 0 0 1 2 1 1 1 2 2 2 2 0 1 2 1 1 2 0 0 0 0 1 0 0 0 0 2 0 1 0 1 1 0 0 0 2 0 0 1 1 0 0 0 1 0 0 0 0 0 0 0 0 0 0 0 0 0 2 0 0 0 0 2 0 0 2 0 0 1 0 0 0 1 0 0 0 2 0 0 0 0 0 0 1 1 0 1 1 1 1 1 1 0 2 0 0 2 2 1 0 1 1 0 0 0 0 0 0 1 2 0 1 0 2 2 0 0 2 0 1 0 0 1 1 0 0 0 0 1 0 1 1 2 0 1 0 2 0 0 1 1 0 2 1 1 0 0 2 0 0 0 2 1 1 0 0 0 1 0 0 0 0 2 0 0 0 0 0 2 1 1 1 0 1 1 1 0 0 0 1 1 1 1 0 1 2 0 0 2 2 2 0 1 1 1 1 0 1 0 1 1 1 0 1 0 0 0 0 0 0 0 0 1 1 1 1 2 1 0 0 0 0 0 1 0 1 0 1 0 0 0 1 0 0 1 2 1 1 0 0 1 1 0 2 2 2 1 2 2 0 1 1 0 1 0 1 1 0 0 0 1 0 0 1 1 2 1 2 2 0 0 0 0 0 0 0 0 1 2 1 1 0 0 0 0 0 0 2 2 1 1 1 0 0 1 0 1 0 0 0 1 1 0 0 0 0 0 1 2 1 0 2 1 2 2 1 1 1 1 1 1 1 1 1 1 1 1 0 0 2 1 0 0 0 2 0 0 1 1 1 2 2 0 2 0 2 1 0 0 2 1 1 0 0 0 0 0 1 1 1 1 0 0 1 2 2 2 0 0 1 0 0 1 2 1 0 0 1 0 0 0 0 0 0 0 0 1 2 1 1 0 2 0 0 0 0 2 2 0 0 2 0 0 0 0 0 0 0 2 2 0 0 1 0 0 0 1 0 0 0 0 2 0 1 0 2 0 0 2 2 0 0 0 1 0 0 0 0 0 0 0 0 0 1 1 0 2 2 0 0 1 0 0 0 0 1 2 2 2 2 1 0 0 2 2 0 2 1 0 1 0 2 2 0 0 1 0 1 1 0 0 0 0 0 2 2 1 2 0 1 0 1 1 0 1 1 1 0 1 1 0 2 0 1 1 1 1 2 2 1 0 1 0 1 1 0 0 0 0 1 0 1 0 0 1 2 2 2 2 0 0 0 0 2 0 0 0 2 2 2 0 0 0 0 1 2 0 1 1 0 1 1 0 2 0 0 1 0 1 2 0 0 0 1 0 1 2 0 0 0 0 0 0 0 0 1 0 0 0 0 0 0 2 0 0 0 0 1 0 1 0 0 0 1 1 0 2 0 1 1 1 2 0 1 1 2 0 2 0 1 1 2 2 0 1 0 0 1 0 1 1 0 0 0 0 1 0 0 1 2 2 0 1 1 1 0 0 1 1 2 2 2 1 2 1 0 0 0 1 0 0 1 2 1 0 0 0 1 2 1 2 2 1 0 1 1 0 1 0 1 2 1 0 0 0 0 0 0 1 1 0 1 0 0 0 0 0 0 1 0 0 0 1 0 2 0 0 1 2 2 0 1 0 0 0 0 1 2 0 0 0 0 0 2 2 0 2 1 1 1 1 1 1 1 2 1 0 1 0 2 0 1 0 0 0 1 0 1 2 1 0 1 0 0 2 2 1 0 1 1 0 0 1 2 0 0 0 0 1 1 0 0 2 2 2 1 0 0 1 0 1 0 2 1 1 0 1 2 0 2 0 0 1 1 0 1 1 0 0 0 0 0 1 1 0 1 1 1 1 0 0 1 1 1 0 1 1 0 0 1 0 0 0 0 0 0 0 1 2 0 1 0
65 1 0 1 0 0 0 1 1 1 0 0 0 0 0 0 0 1 1 1 1 2 1 2 0 0 2 1 0 2 1 0 2 1 0 1 1 2 0 1 0 0 1 1 0 1 0 0 0 0 0 0 0 0 1 2 0 0 0 1 1 0 2 2 0 0 0 1 1 0 0 1 2 0 1 2 1 0 1 1 1 0 1 1 1 1 1 0 1 1 0 0 0 0 0 1 0 0 0 2 0 1 1 0 0 0 2 0 0 2 0 1 0 0 0 1 0 1 0 0 2 0 1 2 1 1 0 1 0 1 1 1 1 0 1 1 1 0 0 0 0 2 0 1 0 1 0 0 0 0 0 0 0 1 0 0 0 0 0 0 1 1 0 1 0 1 0 1 0 1 1 0 0 2 0 0 1 1 0 1 0 1 1 1 1 1 1 0 0 1 1 1 0 0 0 2 2 0 0 0 0 0 0 0 0 0 2 1 2 0 1 1 0 0 0 2 1 0 0 2 0 0 2 2 0 0 1 2 0 2 0 0 0 1 1 0 0 1 1 1 1 1 2 0 0 1 0 0 0 0 0 0 0 0 0 0 1 0 0 1 1 1 0 1 1 0 1 0 2 2 1 0 2 2 0 0 0 2 1 1 0 1 0 1 0 0 0 1 1 2 1 1 1 2 2 0 1 1 1 1 0 0 0 1 0 0 0 1 0 0 1 1 2 1 2 1 2 0 1 1 0 1 2 0 1 0 1 0 1 1 0 1 0 0 0 0 0 2 0 1 1 1 1 0 0 0 0 0 2 1 2 2 0 1 1 1 0 0 0 2 2 2 2 0 2 0 1 0 2 2 2 0 0 2 0 0 0 2 0 1 0 1 0 0 0 0 0 0 0 0 0 0 1 0 2 0 0 0 0 0 0 0 0 2 1 1 0 1 0 1 0 0 0 0 1 2 1 0 0 0 0 1 0 0 0 0 0 0 0 0 0 0 0 0 1 1 1 0 1 0 1 0 1 1 0 2 0 1 2 1 1 0 0 1 0 0 0 1 2 1 2 0 0 1 1 1 1 2 2 0 0 0 0 0 2 1 1 1 1 0 0 0 0 0 0 0 0 2 2 1 1 2 1 2 0 0 0 0 0 2 2 2 0 1 0 0 1 0 0 2 1 0 0 0 0 0 0 2 0 2 2 2 0 2 0 2 1 1 0 2 0 1 1 0 1 0 0 1 0 0 1 0 0 2 2 1 1 0 0 0 0 0 1 2 2 1 0 1 1 0 0 1 0 1 0 0 2 0 2 0 2 2 0 0 0 0 2 1 0 1 2 0 0 0 0 0 0 0 0 0 0 0 0 0 0 2 0 0 0 0 0 1 1 0 0 1 2 0 2 0 0 0 0 2 1 1 0 1 1 1 0 1 0 0 0 0 2 2 0 0 1 0 0 0 0 1 2 0 1 1 1 1 0 1 1 0 1 1 0 0 0 2 1 1 0 1 0 2 2 0 0 0 2 0 0 1 0 2 0 1 0 1 0 0 1 1 2 1 0 0 0 1 1 0 1 2 0 0 1 0 1 0 0 1 1 0 1 0 1 1 0 1 0 0 0 2 2 2 2 1 1 1 0 1 1 1 0 2 1 1 0 0 0 0 1 1 1 0 0 0 0 0 0 2 1 1 0 0 0 2 0 0 0 0 0 0 0 1 2 2 1 1 0 0 0 1 0 0 0 0 0 1 2 1 0 2 1 0 0 2 0 0 0 0 0 0 2 0 1 1 2 2 1 0 0 2 0 2 0 2 0 2 2 1 1 0 0 0 0 1 1 0 1 1 1 0 1 0 1 2 1 0 1 1 1 0 0 2 1 2 2 2 1 2 2 1 1 1 1 0 0 1 2 0 0 0 0 1 1 1 1 2 0 0 0 0 0 0 0 0 2 2 0 0 1 0 1 1 1 1 0 1 1 0 0 1 2 0 1 1 0 0 2 1 2 1 0 1 2 2 1 1 1 0 0 0 1 1 0 0 1 2 1 0 2 2 2 1 0 0 0 2 0 2 2 0 1 0 0 2 0 1 0 0 1 1 0 2 2 1 0 1 2 1 1 1 1 1 0 0 0 2 0 1 0 0 0 0 2 0 0 0 2 2 2 0 1 0 1 0 2 0 2 1 1 0 2 2 1 1 2 0 1 0 1 1 1 0 0 0 0 0 0 0 0 1 1 1 1 0 0 2 1 1 0 0 0 1 1 2 0 1 0 1 1 0 0 0 1 0 1 1
66 0 0 0 0 0 0 0 1 0 0 0 1 1 0 0 0 1 1 1 0 0 0 2 0 0 1 2 0 2 2 0 0 0 1 1 2 1 0 0 2 0 1 1 0 0 1 0 1 1 1 0 0 0 0 2 0 1 0 1 1 1 2 1 0 0 0 0 2 0 1 2 2 0 2 2 0 0 2 0 2 0 0 0 2 0 1 2 2 2 1 2 1 2 1 1 1 1 1 2 0 2 1 0 1 1 2 0 1 1 1 2 1 2 2 1 1 0 0 0 2 0 2 1 1 1 0 0 1 1 0 0 0 0 0 0 0 0 0 1 1 2 0 0 1 0 0 0 0 0 1 0 0 1 0 0 1 1 0 0 1 1 0 1 1 2 0 0 2 0 0 2 0 2 0 0 2 0 0 2 0 1 0 2 1 0 1 2 0 0 0 2 0 0 2 1 1 0 0 0 0 1 0 1 1 0 1 0 1 0 1 1 1 0 0 2 0 0 1 1 1 1 0 2 0 0 1 2 0 2 0 0 1 0 0 0 0 2 0 0 0 0 1 0 0 2 0 0 1 0 0 0 0 0 0 0 0 0 1 1 0 1 0 1 0 0 0 1 1 0 1 0 1 2 0 0 1 2 2 1 1 1 1 1 0 0 0 1 0 2 1 1 0 1 1 0 1 0 0 0 0 0 0 1 0 1 1 0 0 0 0 1 1 0 1 0 1 0 0 1 0 0 1 1 2 0 1 1 1 1 0 1 0 0 0 0 0 2 0 0 0 2 1 0 0 0 0 0 2 1 0 0 0 2 2 0 0 0 0 0 0 0 0 1 0 0 1 1 2 1 1 1 0 2 0 0 0 2 0 2 0 1 1 1 1 0 0 0 0 0 0 0 0 0 1 0 1 0 1 1 0 1 1 1 0 1 0 2 0 0 0 0 0 0 0 2 0 0 1 0 1 2 2 1 0 1 1 0 1 0 1 0 0 0 1 1 0 2 0 1 1 0 1 1 0 1 1 0 0 0 0 0 0 2 0 0 0 0 0 1 1 1 0 0 0 1 1 2 2 1 1 1 1 1 2 1 1 1 1 0 2 1 0 1 0 1 0 0 0 0 0 0 1 2 0 0 0 2 2 2 0 2 2 0 2 0 2 0 1 1 0 0 0 0 1 1 0 0 2 1 1 2 0 2 1 2 0 1 0 1 1 0 0 1 0 1 0 0 1 0 1 0 0 1 2 2 2 2 2 2 0 0 0 1 2 2 1 0 0 0 1 0 1 1 0 0 2 0 1 0 2 2 1 0 1 1 2 2 0 0 2 0 0 0 1 1 1 0 0 0 0 0 0 0 0 1 0 1 0 0 0 2 1 0 0 2 0 0 1 1 0 0 0 2 1 1 0 1 0 0 0 0 0 1 2 0 1 2 0 0 1 0 0 0 0 0 2 1 2 1 1 1 1 1 2 0 1 1 0 1 0 2 0 2 1 2 0 2 1 1 1 0 0 1 0 1 1 2 0 1 1 0 0 0 0 1 1 1 1 1 0 2 0 0 2 2 1 0 1 0 2 0 0 2 1 0 0 0 0 1 1 1 0 0 1 2 2 1 1 0 1 0 0 1 1 0 0 1 1 1 0 0 1 0 0 1 1 0 0 0 0 0 0 2 0 0 0 0 0 0 0 0 0 0 0 0 0 0 1 1 0 0 2 0 0 0 1 0 1 1 0 1 2 2 0 1 1 0 0 2 0 0 0 0 0 0 1 0 2 2 1 1 0 1 1 2 0 2 0 0 1 1 2 0 0 1 0 1 0 2 2 0 0 0 2 0 2 0 1 2 2 0 1 1 1 0 0 2 2 2 2 2 1 2 2 1 1 1 1 0 1 0 2 1 0 0 0 0 0 0 0 0 1 0 0 0 0 2 2 0 1 1 0 0 0 1 1 0 0 0 1 1 1 0 0 2 1 0 2 1 1 0 2 1 1 0 0 1 1 1 1 0 0 0 0 0 0 2 1 0 0 1 0 1 2 1 1 2 1 0 2 2 1 1 2 2 1 1 0 1 0 1 0 0 1 1 0 0 2 0 0 0 2 2 1 1 1 1 0 1 0 2 1 1 0 0 1 0 0 2 0 0 1 2 2 0 0 0 0 1 1 0 2 1 2 0 2 1 1 0 1 1 0 1 1 2 2 0 0 0 0 0 1 0 0 0 2 0 2 0 1 2 0 0 0 0 0 1 0 0 0 0 0 0 0 0 0 1 1 0 2 1
67 0 0 1 0 0 1 1 1 1 0 0 0 0 0 0 0 1 0 1 1 1 0 1 0 1 2 1 1 2 1 1 1 0 2 0 2 1 1 0 1 0 1 1 0 1 2 0 0 1 1 0 0 0 1 1 1 0 0 1 0 2 1 1 0 0 0 0 2 0 0 1 2 0 1 2 1 0 1 0 1 0 1 1 1 0 0 0 0 1 0 0 1 1 0 1 0 0 0 1 0 2 0 0 1 1 2 2 2 0 0 2 1 2 2 1 1 0 2 0 0 0 2 2 2 2 0 0 1 1 1 0 0 0 0 0 0 0 0 0 0 2 0 0 1 0 0 0 0 0 0 0 0 1 0 0 1 2 0 0 0 1 0 2 1 1 0 0 1 1 1 0 0 2 0 1 1 0 0 1 0 1 0 1 1 0 1 2 1 1 1 1 0 0 0 1 1 0 0 0 0 1 1 0 0 0 1 1 2 1 0 1 1 0 0 2 0 1 1 1 1 1 0 1 0 1 1 1 0 1 1 1 0 0 0 0 0 2 0 0 0 0 2 0 0 2 0 0 0 0 0 0 0 1 1 0 1 0 0 0 0 0 0 2 1 0 1 1 2 2 0 1 0 1 0 0 0 1 1 1 0 2 0 1 0 0 0 1 0 2 1 1 1 2 2 0 1 2 0 2 0 2 1 1 0 0 0 1 1 0 0 1 2 0 0 0 2 1 0 1 0 0 2 1 0 0 1 2 0 2 0 1 0 0 0 0 0 1 0 1 1 1 1 0 0 0 1 1 1 0 1 1 1 2 1 0 1 1 0 1 1 1 2 0 2 0 1 2 2 1 1 1 1 2 0 0 0 0 0 1 0 2 0 1 0 0 0 0 0 0 0 1 1 0 1 0 1 1 0 0 0 0 1 1 0 0 1 1 1 1 1 2 0 0 0 0 0 1 0 0 0 0 1 1 1 1 1 0 2 1 2 0 0 0 1 1 1 1 0 1 0 0 0 1 1 2 0 0 1 0 0 1 0 2 2 1 1 1 2 1 2 1 0 0 0 1 1 1 1 0 1 1 2 2 2 2 0 0 0 0 1 0 0 0 1 0 0 2 2 0 2 2 0 2 1 0 0 2 2 2 1 2 2 0 2 0 2 0 2 1 0 0 1 0 1 1 0 0 1 2 2 1 0 2 0 2 2 1 0 2 0 1 0 1 1 1 0 1 0 2 1 1 0 2 2 1 2 0 1 1 0 0 1 2 1 1 0 2 0 0 0 0 1 0 1 1 0 0 0 0 0 0 1 0 1 1 1 2 0 0 2 0 0 0 2 0 1 0 1 0 0 0 1 0 0 0 0 0 0 0 0 1 1 0 1 2 1 0 0 0 0 0 0 0 0 0 0 1 0 1 1 1 0 0 0 1 1 2 0 0 1 0 0 0 0 0 2 1 2 2 1 1 0 0 1 0 1 1 0 2 1 1 1 1 0 1 0 2 2 0 0 0 1 0 2 2 1 2 1 1 1 0 0 0 0 1 1 1 1 1 1 0 0 1 2 2 1 1 2 0 2 1 0 1 0 0 1 1 2 2 0 2 0 0 1 2 2 1 1 0 1 0 0 2 0 1 0 1 0 0 0 1 0 0 0 1 1 1 1 0 0 0 1 2 0 0 1 0 0 1 1 0 0 0 0 0 0 1 1 1 1 1 0 0 0 0 0 0 0 0 0 1 2 1 0 1 1 1 0 1 1 0 0 1 1 0 0 0 1 1 2 2 1 0 0 2 0 2 0 0 2 2 2 1 1 1 0 1 0 1 1 0 0 0 0 1 0 0 1 2 1 0 0 2 2 0 0 1 1 1 1 2 0 2 2 1 0 1 1 0 1 0 2 0 0 1 0 0 1 0 1 1 0 0 0 0 0 1 1 0 1 1 0 0 0 1 1 0 0 0 2 2 0 0 0 2 2 0 0 2 0 0 0 1 1 1 0 1 1 2 2 0 0 0 0 0 1 2 0 0 1 2 0 2 2 0 2 1 0 1 0 2 0 1 2 1 1 1 0 1 0 2 1 1 2 1 0 1 2 1 0 1 2 2 1 2 1 1 1 0 1 1 1 1 0 0 2 0 1 0 0 0 1 0 1 1 0 0 1 0 1 0 0 1 2 0 2 2 1 1 0 1 2 0 1 1 1 0 1 1 0 0 0 0 0 0 1 1 1 0 0 1 1 1 0 1 1 0 0 1 0 0 0 0 0 0 1 1 2 0 2 0
68 1 0 0 0 0 0 1 1 1 0 0 1 1 1 1 0 2 2 1 1 1 0 1 1 1 2 2 0 2 2 1 0 1 1 1 2 1 0 1 2 1 1 1 0 0 1 1 0 1 1 0 0 1 1 2 0 0 0 0 2 0 0 0 0 0 0 0 2 0 1 2 2 1 2 2 0 0 1 1 0 0 0 0 1 0 0 0 0 2 0 0 0 1 0 1 0 1 0 1 0 2 1 0 0 0 2 2 2 0 0 2 0 2 2 0 0 1 0 0 1 0 2 1 1 1 0 1 0 1 1 1 0 0 0 0 0 0 1 1 0 2 0 0 1 0 1 0 0 0 0 1 1 0 0 0 1 0 0 0 1 2 0 1 0 1 0 1 0 1 0 1 2 0 1 1 1 0 0 1 0 0 1 2 1 1 1 1 1 1 1 0 0 0 2 1 1 0 0 0 0 0 0 1 1 0 0 0 2 0 0 0 2 0 0 2 1 0 2 0 0 0 0 2 0 0 0 1 0 1 0 0 0 0 0 0 0 2 0 0 0 0 1 0 0 1 0 0 0 0 0 0 0 0 0 0 0 1 1 1 0 1 0 1 2 1 1 0 2 1 1 0 0 2 0 0 0 0 1 0 0 1 1 1 1 0 0 2 0 2 1 1 2 2 2 0 0 0 0 0 0 0 1 1 0 0 0 0 1 0 0 0 2 1 1 1 2 0 0 1 0 1 1 1 0 0 0 0 2 2 0 1 1 1 0 0 0 0 0 1 0 0 2 0 0 1 0 0 1 1 0 0 1 1 0 1 1 0 0 0 0 0 1 1 0 1 0 0 1 1 1 1 0 2 1 1 0 1 0 1 1 1 0 0 0 1 0 0 0 0 0 1 2 1 2 2 2 0 0 0 0 0 0 2 2 0 0 0 0 0 0 1 0 0 1 2 1 1 0 1 1 1 0 1 2 1 0 0 1 0 1 0 0 0 1 1 0 0 0 0 2 0 1 1 0 1 0 0 0 0 0 0 0 2 2 2 0 1 1 2 1 2 1 1 1 1 1 2 2 1 2 2 1 1 1 1 1 0 0 0 0 0 0 0 0 1 0 2 2 1 1 2 1 2 1 1 1 2 2 2 1 2 2 0 2 0 2 0 1 0 0 2 1 1 0 1 0 1 0 1 1 2 0 1 1 1 0 0 1 1 1 0 0 2 0 1 1 1 0 2 0 0 1 0 2 1 0 1 1 1 0 0 1 2 2 1 0 0 2 0 0 0 1 0 0 0 2 1 0 1 0 0 0 0 0 0 1 1 0 1 1 0 0 0 0 0 0 1 0 0 0 0 1 0 2 0 1 0 0 0 0 2 2 0 0 0 2 0 1 0 1 0 0 2 1 1 0 1 0 0 0 0 0 1 1 0 1 1 0 0 2 0 0 0 0 1 2 0 1 0 1 0 0 0 2 0 2 1 1 2 0 1 1 0 0 2 0 2 2 0 0 0 1 0 0 1 0 1 0 0 0 1 1 0 0 2 1 1 0 0 0 0 0 1 2 2 1 0 1 0 2 0 0 2 1 1 0 0 2 2 0 2 0 0 0 2 2 2 2 0 0 0 0 1 0 0 0 1 1 1 0 1 0 0 0 0 2 2 1 0 1 1 0 2 0 0 1 0 0 2 2 0 0 0 0 1 1 0 0 0 0 0 0 0 0 0 1 0 0 0 0 0 2 0 0 0 0 1 0 2 0 0 1 1 1 0 2 0 1 2 0 0 1 1 1 1 1 1 0 2 0 2 2 1 1 0 0 1 0 1 1 0 0 0 1 1 1 0 1 2 1 0 0 1 2 1 1 2 1 2 1 1 1 2 2 0 0 2 0 0 0 0 1 1 0 0 0 0 0 0 0 0 1 1 0 0 1 0 0 1 1 1 0 0 0 1 0 0 0 0 1 1 0 0 0 0 0 0 2 0 0 0 1 1 1 1 0 0 1 1 1 0 0 0 0 0 0 1 1 0 0 1 0 1 2 0 2 2 0 1 0 0 1 1 2 0 1 2 0 1 0 1 0 0 2 0 0 1 0 0 0 0 0 1 1 1 1 0 0 1 0 2 0 2 0 0 0 0 0 1 0 0 1 1 1 0 0 0 0 0 2 0 2 1 0 1 2 1 1 0 1 1 1 0 1 1 1 1 2 2 1 0 0 1 0 0 2 0 0 0 0 0 0 1 0 1 1 1 0 2 0 1 0 0 0 0 0 0 0 0 2 0
69 1 0 0 0 0 0 2 2 1 0 0 0 1 0 0 0 0 0 0 0 0 0 2 0 0 1 2 0 2 1 0 2 1 2 0 2 2 0 1 0 0 0 0 0 0 1 1 0 0 0 0 0 0 1 2 0 2 0 1 1 1 2 2 0 1 0 0 1 1 0 0 2 1 2 2 0 0 1 0 0 0 0 0 2 0 0 0 1 1 0 0 1 2 1 2 1 1 1 2 1 2 0 0 1 1 2 0 0 2 1 1 1 1 1 1 1 0 1 0 2 0 1 1 0 0 0 0 0 0 2 1 1 0 0 0 2 0 0 2 1 1 0 0 0 0 0 0 0 0 0 0 0 1 0 0 0 0 0 0 1 1 2 0 0 2 0 0 1 1 1 0 1 1 0 1 2 1 0 1 0 2 0 1 1 0 1 0 0 1 1 0 0 0 2 0 2 0 0 0 0 1 1 1 1 0 1 0 0 0 1 1 1 0 0 2 1 0 1 1 0 0 0 2 1 0 0 2 0 2 1 1 0 1 1 0 0 2 0 0 0 0 2 0 0 1 0 0 0 0 0 1 0 0 0 0 0 2 1 1 0 1 0 1 1 0 0 1 0 0 2 0 1 2 1 0 0 2 1 1 0 2 0 0 1 0 0 0 1 2 0 1 1 2 1 0 0 0 0 0 1 0 0 1 0 0 1 0 0 1 0 1 1 0 2 0 1 2 0 0 1 0 1 1 0 0 1 0 1 0 0 2 0 0 0 1 0 0 0 1 2 1 2 0 0 0 2 0 1 1 0 0 0 1 0 1 1 0 0 0 0 0 1 0 1 1 0 1 2 1 0 2 2 2 0 0 0 1 0 1 1 1 0 1 0 0 0 0 0 0 0 1 0 0 2 0 0 0 0 0 0 0 0 1 0 0 0 1 0 0 0 1 0 0 2 2 2 0 0 0 0 1 0 2 1 1 1 0 2 1 2 0 0 0 0 0 0 1 1 0 1 0 2 1 1 2 0 1 1 0 0 0 0 1 0 0 0 0 0 1 2 1 0 0 0 0 0 2 2 1 1 1 1 1 0 0 0 0 0 2 2 1 0 0 0 1 0 2 2 0 2 2 1 0 0 1 1 1 0 1 1 2 0 2 0 0 2 0 1 1 0 0 2 2 0 2 1 0 0 0 0 2 1 2 1 2 0 0 0 1 1 1 0 0 1 0 1 1 0 2 0 0 0 0 0 2 1 1 1 1 0 0 0 1 2 2 1 0 0 2 0 0 2 0 2 2 0 2 0 2 0 0 0 0 0 0 1 1 0 2 1 0 0 0 2 0 1 0 0 0 0 0 0 0 0 2 0 0 0 0 0 2 0 0 1 2 1 0 1 1 0 0 0 0 0 0 0 1 1 1 1 1 0 0 1 0 2 2 0 0 1 0 0 0 0 0 2 1 0 0 0 0 0 1 2 0 1 0 0 0 0 1 0 1 0 2 0 1 1 0 0 0 1 0 1 2 0 2 0 1 0 1 0 1 1 1 1 2 2 2 0 1 0 0 1 1 1 1 1 1 1 1 0 0 1 1 0 0 1 1 0 1 0 0 1 0 1 2 1 0 0 0 0 1 0 1 0 0 1 1 0 1 0 1 0 2 0 0 0 0 0 0 0 2 1 1 0 0 0 0 0 0 1 0 0 0 1 0 0 0 0 0 1 0 0 1 0 0 1 0 0 0 2 1 1 0 1 0 0 0 1 0 0 0 0 0 1 0 1 1 1 1 0 0 0 1 0 2 0 1 1 2 2 0 0 1 0 0 1 1 1 0 0 0 0 2 2 0 1 2 1 0 0 1 1 0 1 1 2 2 2 2 1 2 2 1 1 1 0 0 0 0 1 2 0 0 0 0 1 0 0 1 2 0 1 1 1 0 0 0 2 2 0 0 0 0 1 0 1 1 1 2 1 0 0 0 1 0 1 1 0 0 2 0 2 1 1 0 1 1 1 0 0 0 0 0 0 1 0 0 0 0 1 2 2 0 2 2 0 0 0 2 0 2 2 1 1 1 1 0 1 2 0 0 1 2 0 1 1 0 0 0 1 1 0 1 1 1 1 0 0 2 0 1 0 0 0 1 1 0 0 0 2 1 0 0 0 0 1 0 1 0 1 0 1 0 1 2 1 0 1 1 1 0 0 0 0 0 0 1 0 0 0 0 0 0 2 0 0 0 0 1 0 0 0 1 1 1 0 1 1 0 0 1 0 0 0 1 2 0 2 1
70 0 0 0 0 0 0 2 2 1 0 0 0 2 0 0 0 1 1 1 1 1 0 2 0 0 0 2 1 2 0 1 0 0 2 0 2 2 0 1 1 0 0 0 0 0 0 0 0 0 0 0 0 1 1 2 0 0 0 1 1 0 2 2 0 0 0 0 0 0 0 0 2 1 1 2 1 0 2 0 2 0 1 1 1 0 0 1 1 2 1 1 1 1 0 1 0 1 1 1 1 1 0 1 0 0 2 1 1 1 0 1 1 2 2 0 0 0 0 0 2 1 2 1 2 2 0 1 0 1 1 1 1 0 0 0 1 0 0 0 2 0 0 0 1 0 1 0 0 0 1 0 1 0 0 0 1 1 1 1 0 0 2 0 0 2 0 0 1 1 0 1 0 2 0 2 0 0 1 1 0 2 1 2 2 2 1 2 2 0 0 2 0 1 2 1 0 1 0 0 0 1 0 2 2 0 0 2 0 0 0 0 2 0 0 2 2 1 0 2 0 0 0 2 0 0 0 0 0 0 0 0 0 0 0 0 0 2 0 0 0 0 2 1 0 2 0 0 0 0 0 0 0 1 1 0 0 2 1 1 0 1 0 2 1 0 0 0 2 1 1 1 0 2 0 0 1 1 2 1 0 2 0 0 0 2 0 1 1 2 1 2 0 2 2 0 2 1 0 1 0 0 2 0 1 0 1 2 2 0 1 1 2 0 1 0 1 0 0 0 2 0 2 1 1 0 1 2 0 1 0 2 0 1 0 0 0 0 0 1 1 1 1 0 0 0 0 0 2 1 0 0 1 1 0 1 1 0 0 1 1 1 2 0 2 1 0 0 1 1 1 1 1 2 0 0 0 2 1 2 2 0 0 1 1 1 0 0 0 0 0 0 0 0 2 1 1 0 1 0 0 1 0 2 1 1 0 0 1 0 1 2 0 0 1 2 0 1 0 1 1 2 1 1 1 2 0 0 1 1 2 0 1 1 1 0 1 1 0 1 2 0 0 1 1 2 1 0 0 1 1 2 0 2 1 1 0 1 1 1 1 1 1 1 1 1 1 2 2 0 0 0 1 1 0 0 0 0 0 2 1 0 0 0 1 0 0 1 1 1 0 1 1 1 0 0 0 2 1 1 0 2 1 0 2 1 1 0 2 0 0 0 2 1 0 2 1 0 0 0 0 2 2 1 1 1 0 0 0 1 0 2 0 0 1 0 0 0 0 1 0 0 0 1 1 1 1 1 1 1 0 0 0 0 2 1 1 1 0 0 0 0 1 0 1 1 0 1 2 0 1 0 1 0 0 0 1 1 0 2 2 0 1 0 1 0 2 0 2 1 0 0 0 0 1 0 0 0 0 0 0 2 2 0 0 0 2 0 1 2 0 0 0 1 1 1 0 1 1 1 1 1 0 0 0 0 2 1 0 0 1 0 0 0 0 1 2 2 2 2 2 0 0 2 2 0 1 0 0 0 0 2 1 1 1 2 0 2 2 0 0 0 1 1 1 1 1 2 2 0 1 1 1 0 0 2 1 0 0 0 0 0 0 1 2 2 1 1 1 1 1 2 0 2 1 1 0 0 1 2 0 1 0 0 0 0 1 2 2 0 0 0 0 1 0 1 0 1 2 2 0 0 2 0 0 2 0 1 1 0 1 1 0 2 0 0 0 0 0 1 0 1 0 0 0 1 1 0 0 0 1 1 0 0 0 0 0 0 0 0 0 1 2 0 0 0 0 0 0 2 1 1 0 1 0 0 1 0 0 0 1 2 1 0 0 2 0 2 0 0 2 2 2 1 1 1 0 0 0 0 0 0 0 0 0 1 0 0 1 2 1 0 1 1 1 0 0 2 1 1 1 1 0 2 2 1 0 1 1 0 0 1 2 2 0 0 0 0 0 0 1 1 0 0 0 0 0 0 0 0 2 2 0 0 0 0 0 0 0 0 1 1 0 0 0 1 1 0 2 1 0 0 0 1 1 1 0 1 1 2 2 0 0 0 0 0 0 2 0 0 1 1 1 1 1 0 1 1 0 0 0 2 1 1 2 1 1 0 0 1 1 1 0 0 1 2 0 2 2 1 1 1 1 1 2 2 1 0 1 0 0 1 1 2 0 0 0 1 0 1 1 1 1 1 1 0 0 0 0 0 0 0 2 2 0 0 2 1 0 0 2 0 0 0 0 0 0 0 0 1 0 0 0 0 0 0 2 1 1 0 0 1 0 1 0 0 0 1 0 2 1 0 0 0 0 0 0 1 2 0 2 0
71 0 0 0 0 0 0 1 2 0 0 1 1 1 1 1 0 1 1 2 0 0 0 2 0 0 0 0 1 1 1 0 0 1 1 1 2 0 0 0 2 0 0 1 0 1 0 0 0 0 0 0 1 0 0 1 0 0 0 0 0 1 1 1 0 0 0 1 2 0 0 0 2 0 1 2 1 0 1 0 2 0 0 1 2 0 0 1 2 2 0 1 1 1 1 2 1 2 1 2 1 2 1 0 0 0 2 0 0 2 2 2 1 1 1 1 1 0 1 0 1 0 2 2 1 1 0 1 1 2 0 1 0 0 0 0 0 0 0 2 1 2 1 0 1 0 1 0 0 0 1 0 0 1 1 2 0 1 0 0 0 0 0 1 1 2 1 0 0 2 1 1 1 1 1 1 1 0 0 0 0 2 0 1 1 1 0 1 1 1 0 1 1 0 1 1 1 0 0 0 0 0 0 0 0 0 2 2 0 0 0 1 1 0 0 2 2 1 2 0 2 2 1 2 0 0 1 1 0 1 1 1 1 1 1 0 0 2 0 0 0 0 1 0 0 2 0 0 0 0 0 0 0 0 0 0 1 0 0 0 0 0 0 0 0 0 0 1 1 0 1 1 1 2 0 0 1 2 1 0 1 1 0 0 0 1 0 2 0 2 1 1 0 2 2 0 2 1 1 0 0 0 0 0 0 0 0 0 2 1 0 1 2 0 2 1 2 0 0 1 1 0 2 1 1 0 1 1 1 1 0 1 0 0 0 0 0 1 0 0 1 1 2 0 0 1 0 0 2 2 0 0 0 2 1 0 1 0 0 0 0 1 1 0 1 1 1 2 2 0 0 2 2 0 1 1 0 2 0 1 1 1 0 1 0 0 0 0 0 0 1 1 1 1 2 1 1 0 1 1 0 1 1 0 0 0 0 1 0 0 0 0 0 0 2 2 2 0 0 0 0 1 0 0 0 0 0 1 1 0 0 1 0 0 0 0 2 0 0 0 1 0 2 0 0 1 1 0 0 0 0 1 0 1 0 0 0 1 0 1 2 0 1 1 1 1 1 1 2 0 1 1 1 1 2 2 0 1 0 0 0 0 0 1 0 1 0 0 0 0 0 0 1 2 2 0 0 2 0 0 0 0 1 1 1 0 2 0 1 1 1 0 1 1 0 1 0 1 0 1 1 2 1 2 2 2 0 2 0 0 2 0 0 0 0 0 1 1 1 1 1 0 0 0 0 2 0 1 2 2 0 0 1 2 2 1 0 0 0 0 2 0 0 2 0 0 2 0 2 0 2 2 1 0 0 0 0 2 0 2 2 0 1 0 0 0 0 0 1 0 0 0 0 0 0 0 0 0 0 0 0 2 0 0 0 2 2 0 1 2 1 1 0 0 0 0 1 0 0 0 0 0 0 2 2 0 2 1 0 0 2 0 1 0 0 1 2 0 2 2 1 0 0 0 1 0 1 0 0 0 0 0 1 1 0 2 0 1 1 0 0 0 1 1 1 1 0 2 2 0 2 0 1 1 1 2 1 0 1 1 0 1 1 1 1 1 0 0 2 0 1 0 1 2 1 0 0 0 1 2 0 2 0 1 2 2 1 2 2 0 0 0 0 2 1 1 0 2 1 1 0 0 1 0 1 2 0 0 0 0 0 0 0 2 0 0 1 0 0 1 0 1 0 0 0 0 0 2 0 0 0 0 0 0 0 1 1 1 0 1 0 1 2 2 2 0 0 0 0 2 2 0 0 0 0 0 0 0 1 2 2 0 1 0 1 2 0 1 0 2 0 2 2 0 1 0 0 0 0 1 1 0 0 0 0 2 0 0 0 2 2 0 0 2 2 0 0 1 1 2 1 1 0 1 2 2 2 1 1 0 0 1 2 2 0 0 0 1 1 1 1 1 0 0 0 0 0 2 2 0 1 1 0 1 0 1 2 1 1 1 0 1 0 1 0 0 0 0 2 1 1 0 1 1 2 1 0 1 1 2 2 0 0 1 0 1 1 2 1 0 1 1 1 1 1 0 1 2 0 0 0 2 1 1 2 2 0 0 0 1 1 1 1 1 2 1 0 2 2 0 0 0 2 1 1 1 1 0 1 1 1 2 0 2 0 0 0 2 0 0 0 0 1 0 0 0 0 2 0 0 0 0 2 0 0 0 0 1 0 0 1 1 1 0 1 1 2 1 0 0 0 0 0 0 0 1 1 1 1 1 0 1 0 1 0 1 1 0 0 0 0 0 0 0 0 0 0 0 1 0 1 1
72 1 0 0 0 0 0 1 1 1 0 0 0 1 0 0 0 2 2 1 1 2 0 2 0 0 0 0 1 1 0 0 2 2 2 0 2 0 0 0 2 0 0 0 0 1 0 0 0 0 0 0 1 0 1 1 1 0 1 1 2 1 1 1 0 0 0 0 1 0 0 1 1 0 0 1 1 0 1 0 2 0 0 0 2 0 1 0 2 2 0 0 2 1 0 0 0 2 2 2 1 2 0 0 0 0 2 1 1 1 1 2 1 1 1 1 1 0 0 0 1 0 2 1 1 1 0 0 1 1 0 0 0 0 0 0 1 0 0 2 1 1 0 0 1 0 0 0 0 0 0 0 0 1 1 1 1 1 1 1 0 1 0 1 1 2 0 0 1 1 1 1 1 1 0 0 1 0 0 0 0 0 0 1 1 0 0 2 1 1 1 0 0 0 1 2 0 0 0 0 0 0 0 1 1 0 2 0 1 0 0 1 0 0 0 2 0 0 2 0 0 0 1 1 1 0 0 2 0 2 0 0 0 1 1 1 1 2 0 0 0 0 1 1 0 2 0 0 1 1 1 0 0 1 1 0 2 0 0 1 0 1 0 0 1 0 1 1 2 1 1 0 0 2 0 0 0 1 2 0 1 1 1 1 0 0 1 2 0 2 1 1 0 1 1 0 1 1 1 0 0 0 1 0 0 0 0 0 2 0 2 0 1 2 0 0 2 1 1 0 0 2 2 1 0 0 0 2 0 1 0 2 0 0 0 0 0 0 0 1 0 0 1 0 1 1 0 0 1 1 0 0 0 2 2 0 0 0 0 1 1 1 2 0 2 1 0 1 2 1 1 1 1 2 0 0 0 0 0 2 2 1 1 1 0 0 0 1 1 0 0 0 1 1 2 1 1 1 1 1 0 1 1 0 0 0 0 2 0 0 0 1 0 0 0 0 0 1 0 0 0 1 0 1 1 1 1 0 1 1 1 1 2 1 1 0 0 2 0 0 1 0 2 1 1 2 1 0 0 0 0 1 0 1 1 1 0 2 2 2 0 2 0 0 0 1 1 2 2 2 2 2 0 0 1 0 1 0 0 1 1 0 0 1 1 0 1 1 1 0 0 1 0 0 0 0 0 1 1 1 1 1 0 1 1 1 1 1 0 1 0 0 1 0 1 0 0 0 2 2 2 2 1 2 1 2 0 0 0 2 0 2 0 0 1 0 1 1 0 0 0 2 0 1 1 2 1 0 0 0 0 0 0 0 2 2 2 1 0 0 0 0 0 1 0 0 1 0 1 0 0 1 0 0 0 0 1 1 0 2 2 0 0 0 0 0 0 1 0 0 1 1 1 0 0 2 1 0 0 0 1 1 1 0 0 1 1 0 2 1 1 0 0 1 0 1 1 2 0 0 0 0 0 1 1 0 2 2 0 0 0 1 0 0 0 0 2 1 0 0 0 0 0 0 0 0 0 2 0 0 0 2 2 0 0 0 0 2 1 0 0 0 0 1 0 1 1 2 1 0 1 1 0 1 1 2 2 0 0 0 0 0 0 0 0 0 1 2 2 0 2 0 1 1 0 0 0 0 0 0 0 0 0 0 0 1 2 2 1 0 0 0 1 1 0 2 1 2 1 1 0 0 1 0 1 2 0 0 0 0 0 0 0 2 0 0 1 0 0 1 1 0 0 0 0 2 2 0 1 1 0 0 1 1 1 1 0 1 1 1 1 1 2 2 2 0 0 0 0 2 0 1 0 2 2 0 1 1 0 1 2 1 0 0 0 1 0 1 0 2 0 2 2 2 2 0 0 2 0 2 1 0 0 0 0 1 1 0 0 2 2 0 2 0 0 0 0 2 1 1 2 1 2 2 2 1 1 1 1 0 0 1 2 0 0 1 0 0 1 0 0 0 0 0 0 0 0 1 0 1 2 1 0 0 0 0 0 0 1 0 1 1 0 0 0 1 2 0 2 0 0 0 1 0 1 0 0 0 2 2 1 1 0 0 0 0 2 2 1 0 1 1 0 1 2 0 2 1 1 0 0 2 0 2 2 1 1 0 0 2 0 1 0 0 1 2 0 2 2 2 0 2 2 2 2 2 0 0 0 1 0 2 0 1 0 0 1 1 0 0 0 0 1 1 2 1 1 1 0 0 1 0 2 1 0 0 1 2 1 1 0 2 0 0 0 0 0 0 0 1 0 0 0 0 0 1 1 1 1 0 0 1 1 1 0 0 0 0 0 2 0 1 0 1 0 0 0 0 0 0 1 1
73 1 0 1 0 0 0 2 2 0 0 0 0 1 0 0 0 1 0 0 2 2 0 2 0 0 1 1 1 2 0 1 0 0 2 0 1 2 0 1 1 0 0 0 0 0 0 0 1 0 0 0 0 0 1 1 1 2 0 2 0 2 1 1 0 0 0 0 2 1 0 0 2 1 1 2 1 0 2 0 1 0 1 1 1 0 0 1 2 2 1 1 1 2 1 1 1 2 2 2 1 2 0 0 2 2 2 1 1 1 0 1 0 1 1 0 0 0 1 0 1 0 1 1 0 0 0 1 1 2 1 0 0 0 1 0 0 0 0 1 2 2 0 0 0 1 0 0 0 0 1 1 0 1 0 0 0 0 0 0 1 1 0 0 1 1 1 1 1 0 0 1 0 2 0 0 2 0 1 0 1 1 1 2 2 1 2 2 2 1 1 1 1 1 1 1 0 0 0 0 0 1 1 2 2 0 0 1 1 0 0 2 1 0 0 2 1 0 1 1 1 1 0 1 0 1 0 1 0 1 0 0 0 1 1 0 0 1 0 1 1 1 2 0 0 2 0 0 0 0 0 1 0 0 0 0 0 0 0 0 0 0 0 1 1 0 0 0 2 1 0 1 0 0 1 1 0 2 1 1 0 1 0 0 0 0 1 2 0 2 1 0 0 1 0 0 0 1 0 1 0 0 2 0 2 0 0 1 2 1 1 0 1 0 0 0 1 1 0 0 1 1 0 1 1 0 0 2 1 1 0 2 0 0 0 0 0 1 1 1 1 2 2 0 0 0 0 1 2 1 1 1 0 2 1 0 1 0 0 1 2 2 1 0 1 0 0 1 1 0 0 2 0 2 0 0 0 2 0 2 1 0 0 1 0 1 0 0 0 0 0 0 1 0 1 0 1 1 1 1 0 1 2 0 0 0 0 1 0 0 0 0 1 0 0 2 0 0 0 0 0 0 0 1 0 0 0 0 2 0 2 0 1 1 1 0 1 0 0 0 2 0 2 0 0 2 1 0 1 0 0 0 0 2 2 0 2 1 1 1 1 1 0 0 0 0 0 1 1 1 2 2 1 1 2 0 2 0 0 0 1 1 0 0 0 1 0 0 1 0 1 1 0 2 2 0 0 2 0 0 0 1 2 0 2 0 2 0 1 2 0 0 1 1 0 2 1 0 2 0 1 2 0 2 0 2 1 1 0 1 0 1 0 1 1 1 0 2 0 2 0 1 0 2 2 1 1 1 2 2 0 0 0 1 2 1 1 0 1 0 1 0 2 0 2 2 0 0 0 0 1 1 0 0 0 0 2 1 0 1 1 0 0 0 2 0 2 0 1 1 1 0 0 0 0 1 1 1 1 0 1 2 0 0 1 2 0 1 2 0 1 0 0 1 1 1 1 0 0 0 0 0 0 1 1 0 1 1 0 0 1 0 0 0 0 0 2 1 2 1 1 2 1 1 2 0 1 0 1 1 0 2 0 2 2 2 0 1 1 0 0 0 2 0 1 2 1 2 0 1 0 1 0 0 0 2 2 1 0 0 0 0 0 1 2 2 1 0 2 0 2 0 0 0 0 0 0 0 1 1 0 1 0 0 1 2 2 1 2 1 1 1 0 2 1 1 1 1 1 1 0 0 0 0 1 2 0 1 1 0 1 1 0 2 1 0 1 0 0 0 0 0 0 0 0 0 0 0 2 1 2 2 1 0 0 0 0 0 0 0 0 2 2 1 1 0 0 0 0 1 1 1 1 0 0 1 2 0 1 1 1 1 1 0 0 1 1 2 1 2 0 1 2 1 1 0 0 0 0 0 0 0 0 0 1 1 1 2 0 0 0 0 0 0 1 0 1 2 1 1 1 1 0 2 2 0 0 2 2 0 2 0 2 1 0 0 0 0 0 0 0 0 1 0 0 0 1 0 0 0 2 2 0 1 0 1 1 0 0 0 0 0 0 0 0 0 1 0 2 0 0 0 1 0 1 1 1 0 1 0 0 0 0 0 0 0 1 1 0 0 0 0 0 2 1 0 1 2 0 0 0 1 0 2 1 2 0 0 1 1 0 1 0 0 1 1 0 1 1 0 0 0 1 0 1 1 1 2 0 1 0 2 0 2 0 0 0 2 0 0 0 0 1 1 1 0 1 1 1 1 0 0 2 1 0 0 1 1 1 0 1 1 2 0 1 1 1 0 0 1 0 0 0 1 0 0 2 0 1 0 0 0 1 1 0 0 0 0 1 1 0 0 1 0 0 0 0 1 1 0 1 0
74 1 0 0 0 0 0 0 0 2 0 0 1 2 0 0 0 1 1 1 0 1 0 2 0 0 1 2 0 2 1 1 1 2 1 1 2 1 0 0 1 0 0 0 0 0 1 0 0 1 1 0 1 1 0 1 0 0 0 0 2 0 2 2 0 0 0 1 1 0 0 0 2 0 2 2 0 0 2 0 0 0 0 0 1 0 0 0 1 1 0 0 1 1 0 1 0 1 1 2 0 1 1 0 0 0 2 0 0 2 1 1 0 2 2 0 0 0 0 0 2 0 2 1 1 1 0 0 1 1 0 0 0 0 0 0 0 0 0 0 0 2 1 0 0 0 0 0 1 1 0 0 0 1 0 0 1 2 0 0 1 0 0 0 0 0 0 1 1 0 0 1 1 1 0 1 0 0 0 1 0 1 0 2 2 2 0 0 0 1 1 0 0 0 1 2 1 0 0 0 0 1 0 2 2 0 0 1 1 0 2 2 1 0 0 2 0 0 0 1 1 1 0 2 0 0 0 2 0 2 0 0 0 0 0 0 0 1 0 1 0 0 2 1 0 2 0 0 0 0 0 0 0 0 0 0 2 0 0 0 0 0 0 1 1 0 0 1 2 1 1 0 0 2 0 0 0 2 1 1 0 2 0 0 1 0 1 1 0 2 2 1 0 1 1 0 0 1 0 1 0 1 1 0 1 0 0 0 0 0 0 0 2 0 1 0 2 0 0 0 0 2 2 2 0 0 1 0 0 0 0 2 1 0 0 0 0 1 0 1 0 1 1 0 0 0 0 0 0 0 0 0 1 2 0 0 2 0 0 0 0 0 0 0 0 1 0 0 2 2 2 0 0 2 1 1 0 1 1 2 2 0 0 1 0 0 0 0 0 0 0 1 1 0 2 1 1 1 0 0 0 0 0 2 1 0 1 0 0 0 0 0 0 0 1 2 0 0 0 0 0 0 1 1 1 0 1 0 1 0 1 0 0 1 1 1 1 0 0 0 0 0 1 1 1 1 0 0 0 0 0 0 0 2 2 2 0 1 2 2 0 2 0 0 0 0 0 2 2 0 1 0 0 0 1 1 0 0 0 1 2 0 0 0 0 0 0 1 1 1 0 1 0 1 1 0 0 2 2 2 0 2 1 1 1 0 1 0 0 2 0 0 0 0 1 0 0 0 1 1 1 2 1 2 1 2 1 0 0 1 1 0 0 1 0 0 0 1 0 0 2 0 0 0 1 1 2 0 0 0 0 0 0 1 1 1 1 1 1 0 0 0 1 0 1 1 0 2 1 1 0 0 1 0 1 1 2 2 0 2 2 0 1 0 0 0 1 0 0 0 0 0 1 0 0 0 1 0 0 0 1 1 1 0 0 1 1 0 1 0 0 0 0 2 0 2 0 0 0 0 0 0 0 1 1 0 2 1 0 0 0 0 0 0 0 0 2 1 2 2 0 1 0 0 0 0 0 0 0 1 0 1 1 1 0 2 0 1 1 0 0 0 2 1 0 1 0 2 0 1 1 0 0 0 0 2 2 1 0 0 1 1 1 1 1 2 0 0 1 1 1 1 0 1 1 0 1 0 2 2 0 2 0 0 0 1 2 1 1 0 0 0 0 2 1 0 1 0 0 0 0 2 1 0 0 2 0 1 0 0 0 0 0 1 1 1 0 0 0 2 1 1 0 0 0 1 1 0 0 0 0 0 1 0 0 0 0 0 0 1 0 0 2 1 0 0 0 0 0 2 0 0 0 2 2 0 1 0 1 1 2 2 1 1 1 1 1 2 1 1 1 1 2 0 0 1 0 0 0 1 1 0 0 1 0 1 0 0 0 2 2 0 2 0 0 0 0 2 1 1 1 1 0 2 2 0 0 1 1 0 1 0 1 1 0 1 0 0 1 0 1 2 1 0 0 0 0 0 0 1 1 1 0 0 1 0 1 0 0 0 2 2 1 0 0 1 1 1 1 2 0 0 1 0 2 0 0 0 2 1 1 0 0 0 0 0 1 2 0 1 2 2 0 1 2 0 2 2 0 0 0 2 0 2 2 1 1 2 0 2 0 1 0 0 0 1 0 0 1 0 1 0 0 0 1 1 0 1 0 0 0 1 1 2 0 0 0 1 2 0 0 1 0 0 0 1 0 2 0 1 0 0 1 2 2 0 2 1 0 0 2 0 1 0 0 0 0 0 0 0 0 0 0 0 0 1 1 0 0 0 0 0 1 2 1 1 1 1 0 1 0 0 0 2 1 0 0 1 2 0 1 0
75 0 0 0 0 0 0 1 1 2 0 0 0 0 0 0 0 1 0 1 1 2 0 2 0 0 1 2 0 2 1 1 1 1 1 0 2 0 0 0 2 0 0 0 0 0 0 2 0 0 0 0 0 0 0 2 0 2 0 0 1 0 2 2 0 1 0 0 2 0 1 2 1 0 1 1 0 1 2 0 0 0 0 0 1 0 0 1 1 2 0 1 1 2 1 2 1 1 1 2 0 2 0 0 1 2 2 1 1 1 0 1 1 2 2 1 1 0 0 0 1 0 2 0 0 0 0 1 0 1 1 0 1 0 0 0 1 0 0 1 1 1 1 0 0 0 0 0 0 0 0 0 0 1 0 0 1 1 0 0 1 1 0 0 1 1 0 0 1 1 1 0 0 2 0 1 1 0 0 1 0 2 1 2 2 1 2 2 1 1 1 1 2 2 0 2 2 0 0 0 0 1 0 1 1 0 1 1 2 0 0 0 1 0 0 2 2 0 0 2 0 0 1 2 0 0 1 1 0 0 0 0 0 0 0 0 0 2 0 0 0 0 2 0 0 0 0 0 0 0 0 1 1 1 1 0 0 1 1 1 0 1 0 1 1 0 0 0 1 1 0 2 0 1 0 0 1 1 1 0 2 0 1 1 0 0 1 1 0 2 2 1 1 1 1 0 1 1 1 0 0 0 1 0 1 0 0 0 2 0 1 0 2 0 2 1 1 1 1 0 0 2 0 1 1 0 1 1 1 1 0 2 0 0 0 0 0 1 0 1 2 1 2 0 0 0 2 0 1 0 1 0 0 0 0 2 0 0 0 0 1 1 2 0 2 0 1 0 0 0 0 2 1 2 0 0 0 1 0 2 2 1 0 0 0 0 0 0 0 0 0 0 0 1 2 1 1 0 0 0 0 0 1 1 1 0 1 1 0 0 0 1 0 0 0 1 0 0 0 0 0 0 0 1 0 0 0 0 0 0 0 0 0 0 1 1 0 2 0 2 0 0 2 2 2 2 0 1 1 0 0 0 0 2 1 0 1 1 1 2 2 2 0 0 0 1 1 1 1 0 1 1 1 1 0 0 0 0 0 1 2 1 0 0 0 0 0 1 2 1 0 2 1 1 2 0 0 1 1 2 1 2 2 0 2 0 1 0 1 0 1 1 1 0 2 0 0 0 0 0 0 2 0 1 0 1 0 1 1 1 1 0 0 0 0 0 0 1 0 1 0 2 1 1 2 0 1 1 1 2 0 0 1 2 1 0 0 2 0 0 0 0 1 2 0 0 2 0 0 0 1 1 1 1 2 2 2 2 0 0 2 0 1 0 0 0 1 0 0 0 0 0 0 0 0 0 1 0 0 0 0 2 0 0 1 2 0 0 0 1 1 1 0 0 0 0 0 1 0 0 0 0 0 2 2 0 0 1 0 0 1 0 1 0 0 1 2 1 2 2 1 1 1 1 2 0 0 0 1 2 0 2 0 2 1 2 0 1 0 1 1 1 1 0 1 2 0 2 0 2 0 1 1 0 0 1 1 0 1 1 1 0 1 1 1 1 0 0 0 0 1 0 0 1 1 0 0 0 0 1 0 2 0 0 0 1 1 1 1 1 2 1 0 1 1 0 0 2 0 0 0 0 1 0 0 2 0 1 0 0 0 0 1 2 1 1 0 0 0 1 0 0 0 0 0 0 0 0 0 0 0 0 0 0 0 0 0 1 0 1 0 2 2 2 1 1 1 0 0 2 1 0 1 1 1 0 1 0 1 1 1 2 1 0 0 2 0 1 1 2 0 1 2 1 2 0 0 1 0 2 1 0 0 0 0 2 1 0 0 2 2 0 0 1 1 0 1 2 1 2 1 1 0 1 1 1 0 1 1 0 0 1 2 0 0 0 0 0 0 0 0 0 0 0 0 0 0 1 1 0 2 2 0 0 0 1 1 0 0 0 1 2 0 0 1 0 0 1 2 0 0 0 0 0 2 2 1 1 2 1 1 0 0 0 0 0 1 1 1 0 0 1 0 1 1 0 1 1 0 0 0 1 0 2 2 2 0 0 1 1 0 0 0 0 0 2 0 1 2 1 0 1 1 1 2 2 2 1 0 1 0 2 0 2 0 0 0 1 0 1 0 0 2 0 2 0 0 2 0 1 0 0 0 2 2 0 2 1 1 1 1 1 0 1 0 1 1 0 0 0 0 0 0 0 0 0 2 1 1 0 0 1 1 2 0 0 0 0 0 2 0 0 0 0 0 0 0 0 2 0 1 0
76 1 0 0 0 0 0 1 2 0 0 0 0 0 0 0 0 0 0 1 1 2 0 0 1 1 1 1 0 1 0 0 0 1 1 0 2 1 1 0 1 0 0 0 1 0 1 1 0 0 0 0 1 0 0 1 0 0 0 1 0 1 2 2 1 1 1 0 2 0 0 2 2 0 0 2 2 0 2 0 2 0 1 1 0 0 0 1 2 2 1 1 0 2 2 2 1 1 1 1 1 2 0 0 1 1 2 0 0 2 2 2 1 1 1 1 0 1 0 0 2 0 2 2 2 2 0 2 0 2 1 0 0 0 1 1 0 0 1 0 1 1 0 0 0 0 0 0 0 0 1 1 0 1 0 0 0 1 0 0 1 1 0 2 0 2 0 0 1 1 1 1 0 2 0 1 1 1 0 0 0 0 1 1 1 1 1 1 1 0 0 1 0 0 1 1 1 0 0 0 0 0 0 0 0 0 1 0 2 1 0 1 0 0 0 2 0 0 0 1 0 1 1 2 0 0 1 1 0 1 0 0 1 0 1 1 0 2 0 0 0 0 1 0 0 2 0 0 1 0 0 0 0 1 1 0 0 1 0 1 1 1 0 1 0 0 0 0 2 1 0 0 0 0 0 0 0 2 1 0 1 1 0 0 0 1 0 1 0 1 1 1 1 2 1 0 0 0 0 0 0 0 1 0 1 0 0 0 1 0 0 1 2 1 2 1 1 2 1 0 1 1 2 0 1 0 1 2 0 0 0 0 1 0 0 0 0 1 1 0 1 1 1 0 0 0 0 0 1 1 0 0 0 2 1 0 1 1 0 2 2 2 2 0 2 2 0 0 1 1 1 1 1 2 1 1 0 2 0 0 1 1 0 2 0 1 0 0 0 0 0 0 1 1 2 1 1 1 1 1 0 1 2 1 0 1 1 0 0 0 0 0 0 0 1 2 1 0 0 0 0 1 0 1 0 0 0 0 2 1 2 0 1 1 1 0 0 0 0 0 2 0 1 0 0 1 0 0 0 0 0 0 0 1 1 0 1 2 0 2 0 1 0 1 1 1 1 2 2 1 1 1 1 1 1 0 1 0 0 0 1 1 0 1 0 1 0 0 1 0 0 1 1 2 1 1 1 0 0 2 1 2 1 1 1 1 1 1 0 1 0 0 0 0 1 1 0 0 1 2 2 2 1 2 0 2 1 0 0 2 0 2 1 0 0 1 1 2 0 1 0 1 0 2 2 1 2 1 1 1 0 0 0 1 2 1 1 1 0 2 1 0 1 1 1 1 1 2 1 1 0 0 2 0 0 0 0 0 0 2 2 0 0 0 0 0 0 0 0 0 0 0 0 0 0 0 0 0 0 0 0 2 0 1 0 2 0 0 0 1 0 0 0 0 0 0 0 2 2 2 1 1 0 0 0 0 2 2 0 0 1 0 0 0 0 0 1 2 2 1 2 1 1 1 2 0 2 0 1 2 0 2 1 1 0 2 0 1 1 0 0 0 0 0 2 2 1 1 0 0 1 1 0 0 0 1 1 0 0 0 1 0 1 0 1 2 1 1 2 0 2 0 0 0 0 0 0 0 0 0 0 0 0 0 1 2 1 2 2 1 1 1 0 1 0 1 0 1 0 0 0 1 0 0 0 1 1 0 0 0 0 0 0 2 0 0 1 0 0 1 0 0 0 1 0 0 1 0 0 0 0 0 0 0 0 0 0 1 1 1 1 0 2 0 0 0 1 0 0 2 1 0 0 0 0 0 0 0 1 1 1 2 1 0 1 2 0 1 0 2 0 2 1 1 2 0 0 1 0 2 1 0 0 1 1 1 2 0 0 1 1 0 1 1 1 0 0 2 2 2 2 2 1 2 1 2 1 1 0 0 0 0 2 1 0 1 1 0 1 0 0 1 1 0 0 0 1 0 0 1 1 1 0 1 0 1 1 0 0 0 0 1 0 0 0 0 2 0 1 1 0 0 0 0 1 1 0 1 2 2 0 0 0 0 0 0 1 2 0 0 1 1 0 2 2 0 2 2 0 0 0 1 0 0 1 2 0 1 0 2 0 1 0 0 0 1 0 0 1 0 0 0 2 1 0 0 0 1 0 0 0 2 0 0 0 0 1 1 0 0 0 0 2 0 1 0 1 0 1 0 0 0 1 0 2 1 2 2 1 1 2 0 2 0 1 0 1 1 0 0 0 0 0 0 0 0 2 1 1 0 0 1 1 2 0 0 0 0 0 2 1 0 0 1 0 0 0 0 1 1 0 0
77 1 0 0 0 0 0 1 1 1 1 1 0 0 0 0 0 0 0 0 1 1 0 2 0 0 1 1 0 1 1 0 0 0 2 0 2 1 0 0 1 0 1 0 0 0 0 0 0 0 0 0 0 1 1 1 0 0 1 0 1 0 1 1 0 0 0 0 1 0 0 1 2 0 2 2 0 0 1 1 1 0 1 1 1 0 0 0 2 2 0 0 1 2 1 1 1 1 1 1 0 2 1 0 1 0 2 0 0 2 2 2 1 2 2 0 0 0 0 0 1 0 2 1 1 1 0 1 0 1 1 0 0 0 0 0 0 0 0 1 0 2 2 0 0 0 0 0 0 0 0 1 1 0 0 0 0 2 0 0 1 1 0 0 2 2 0 0 1 0 0 1 0 2 2 1 2 1 1 0 0 1 1 1 1 1 1 1 0 0 0 0 0 2 1 1 2 0 0 0 0 1 0 1 1 0 1 0 2 0 0 1 1 0 1 1 1 0 0 2 0 0 1 1 0 0 0 2 0 2 0 0 1 0 1 1 1 2 0 0 0 0 2 0 0 1 0 0 0 0 0 0 0 0 0 0 1 1 2 2 0 2 0 0 0 0 0 0 1 0 2 0 0 2 0 0 1 1 2 0 2 1 1 1 0 0 1 0 1 2 0 1 1 2 2 0 0 2 0 2 0 0 2 0 1 0 1 1 1 0 1 0 1 0 2 0 1 0 0 2 0 0 1 0 0 0 1 1 0 0 0 2 0 0 0 1 0 2 0 0 0 0 2 1 0 0 0 0 2 1 2 2 1 2 1 0 0 0 0 1 2 2 2 0 0 1 0 1 1 0 0 2 1 2 0 0 0 0 1 2 0 1 0 1 0 1 0 0 0 0 0 1 1 0 1 1 2 0 1 1 0 1 1 1 1 0 1 0 1 0 0 1 0 0 1 1 0 0 0 0 0 0 1 0 0 1 0 2 2 0 2 1 0 0 0 0 0 0 0 1 2 0 1 1 1 2 1 0 0 0 0 1 0 1 0 0 0 1 2 2 0 1 1 0 0 2 2 1 1 0 1 1 0 0 2 0 2 0 0 0 0 0 0 0 0 1 0 1 1 0 1 0 0 1 1 0 0 1 2 2 1 2 2 0 2 0 2 0 1 1 1 0 0 0 2 0 0 0 1 2 2 2 0 2 0 1 0 1 0 1 1 0 0 2 1 0 0 1 1 2 0 0 0 1 1 2 1 0 0 0 0 0 0 1 1 1 1 0 1 0 0 1 0 2 0 0 2 1 0 1 0 0 1 0 1 1 1 2 0 1 2 0 0 0 2 0 0 0 1 0 0 0 1 0 1 0 0 0 0 0 0 2 0 1 0 2 0 0 0 2 1 1 0 1 0 0 1 0 0 0 0 0 0 0 0 0 2 0 0 0 2 0 0 0 0 2 2 0 2 1 2 0 0 1 1 0 1 1 0 2 1 1 0 2 1 2 0 2 1 0 0 0 1 1 1 1 0 2 1 1 0 1 0 0 0 2 2 1 2 2 0 1 0 2 2 2 1 2 2 0 1 0 0 1 1 0 0 1 2 2 0 2 0 0 1 2 2 2 2 0 1 0 0 2 0 0 1 1 2 2 1 0 1 0 1 1 1 1 1 0 0 0 0 2 0 0 0 0 0 0 0 0 0 0 0 0 0 1 1 0 0 1 0 0 0 2 0 0 0 0 0 1 2 2 0 1 1 0 0 2 1 0 0 2 2 0 1 0 0 0 1 2 0 0 1 2 0 2 0 0 1 1 2 0 2 0 0 1 0 1 0 0 0 0 1 1 2 0 0 2 2 0 0 2 2 0 0 2 1 1 0 1 2 2 2 1 0 1 1 0 0 1 1 1 1 0 0 1 2 0 0 1 0 0 1 0 0 1 1 0 2 2 0 2 0 2 2 0 0 0 0 2 2 0 0 0 1 0 2 0 0 0 2 0 2 0 0 1 2 2 0 1 0 0 0 0 2 2 0 0 1 2 1 1 1 0 1 1 0 0 2 1 0 2 2 2 0 1 0 2 0 0 0 0 0 2 0 2 2 0 0 0 1 0 1 1 0 0 0 2 0 2 0 2 0 0 0 1 0 0 0 0 2 2 2 0 1 2 0 0 0 0 2 1 0 0 2 2 1 0 1 1 0 0 0 0 0 0 0 0 0 0 0 1 0 1 1 0 0 0 0 1 0 1 0 0 0 0 0 2 1 0 0 1 1 0 1 1 2 0 1 0
78 1 1 0 0 0 0 1 2 0 0 0 1 1 0 0 0 2 2 1 1 1 0 1 0 0 0 2 0 2 2 0 2 2 1 0 2 0 0 0 1 0 0 1 0 0 0 0 1 0 0 0 0 0 1 1 0 0 0 2 0 2 1 1 0 2 2 1 1 0 0 0 2 0 0 2 2 0 1 0 1 0 1 1 0 0 0 0 1 1 0 0 0 1 1 1 1 2 2 2 2 2 0 0 2 2 1 2 2 0 0 2 0 2 2 1 0 0 1 0 1 0 2 0 0 0 0 1 1 2 1 0 0 0 0 0 0 0 0 1 1 2 0 0 0 1 1 0 0 0 0 1 0 0 1 0 1 0 0 1 2 2 0 2 0 1 0 0 1 0 0 1 2 0 0 1 2 0 0 0 0 1 1 2 1 1 1 1 0 1 2 1 0 0 2 2 1 0 0 0 0 0 0 0 0 0 1 1 1 0 2 2 2 0 0 2 0 0 1 0 1 1 1 1 0 0 1 1 0 1 0 0 1 1 1 0 0 2 0 0 0 0 0 0 0 1 0 0 0 0 0 0 0 0 0 0 2 0 0 1 1 1 0 1 1 0 1 1 1 0 1 0 1 1 1 1 0 2 2 2 0 2 1 1 0 0 0 1 0 1 0 0 0 2 1 1 0 2 0 2 0 2 1 0 0 0 0 0 1 0 0 1 1 0 2 0 2 0 0 1 1 0 2 1 1 0 1 0 1 1 0 1 0 0 0 0 0 2 1 2 1 1 2 0 1 1 0 0 0 0 0 0 0 2 2 0 1 0 0 0 0 0 0 0 0 0 1 0 2 2 2 0 0 2 0 0 0 2 1 1 0 0 0 1 0 0 0 0 0 0 0 1 0 0 2 0 0 0 0 0 0 0 2 0 0 0 1 0 0 0 0 1 1 0 1 2 0 0 0 0 0 2 0 1 0 0 0 1 2 0 2 1 0 0 1 1 0 1 0 0 2 0 1 1 1 1 0 0 2 2 2 0 0 2 1 0 1 0 0 1 1 0 0 0 0 1 1 2 2 1 1 1 2 2 2 0 2 1 1 0 1 1 1 0 1 0 0 2 2 0 2 2 0 1 0 0 0 1 1 2 0 2 1 1 1 0 2 1 0 1 0 0 1 0 1 0 0 1 0 1 1 2 2 2 2 2 0 1 0 1 1 0 0 0 0 0 0 1 0 0 2 0 0 0 2 0 2 1 2 2 0 0 0 0 2 2 2 0 0 1 1 0 0 0 1 1 1 0 2 0 1 1 0 0 0 0 1 2 0 0 2 0 0 0 1 0 0 0 0 0 1 1 0 0 0 2 1 0 0 0 0 2 0 1 0 2 1 0 1 1 0 0 0 2 2 2 0 1 0 0 0 0 0 0 0 1 2 1 0 0 1 0 0 0 0 0 2 0 2 1 1 1 0 1 1 0 1 1 1 1 0 2 1 1 0 1 0 2 2 0 0 0 0 0 1 1 1 2 0 1 1 0 0 0 0 2 2 1 1 1 0 0 0 0 2 2 2 1 1 1 1 1 0 2 1 1 0 0 1 0 0 1 1 1 0 1 1 1 1 0 0 0 0 1 1 0 0 1 0 0 0 0 0 0 1 0 2 0 0 0 0 0 0 2 0 0 1 0 0 1 1 0 1 0 0 0 1 1 0 0 0 0 0 0 0 0 0 0 0 0 0 0 2 1 1 0 1 0 0 1 0 1 0 1 1 0 1 0 1 1 1 1 0 1 1 2 0 2 0 2 0 2 2 0 2 0 1 0 0 1 0 0 0 0 2 1 2 1 1 1 1 0 1 1 1 0 0 2 2 2 2 2 1 2 2 1 1 0 1 0 0 1 2 0 0 0 0 1 1 0 1 1 2 1 0 0 2 0 0 0 2 2 0 0 0 0 0 1 0 0 1 1 0 0 0 0 0 0 2 0 0 0 2 1 2 2 1 1 0 2 1 0 0 0 0 0 0 1 1 0 1 1 1 1 1 0 1 2 0 0 0 2 0 2 2 1 0 0 0 2 0 1 0 0 0 1 0 0 1 0 0 0 2 0 1 0 0 1 1 1 0 2 1 2 0 0 0 0 0 0 0 0 1 1 2 0 1 1 1 1 1 0 1 0 1 0 1 0 0 0 2 0 0 0 0 0 0 0 1 1 0 0 0 0 0 1 0 1 2 0 1 2 0 0 1 1 0 1 0 2 1 0 1 0 0 1 0 0 0 0 2 2
79 0 0 0 0 0 0 2 2 1 0 1 0 1 0 0 0 2 2 0 2 2 0 2 0 0 1 2 1 2 2 0 1 1 2 0 2 1 0 0 1 0 1 1 0 0 1 1 0 1 1 0 0 0 2 1 0 1 0 1 0 2 0 1 0 0 0 0 2 0 0 2 2 0 2 2 0 0 0 0 1 0 0 0 1 0 0 0 2 2 0 0 0 1 1 2 0 1 0 2 0 2 0 0 1 1 2 1 1 1 0 1 1 1 2 1 0 0 0 0 2 0 2 1 1 1 0 1 1 2 0 0 0 0 0 0 0 0 0 2 0 2 1 0 1 0 1 0 0 0 0 0 1 2 0 1 2 1 0 0 0 0 0 2 0 1 0 0 1 1 1 1 1 1 0 2 2 0 0 1 0 2 2 2 2 2 2 1 0 0 0 1 0 0 1 1 1 0 0 0 0 0 0 0 0 0 1 1 1 0 0 2 1 0 0 2 1 0 1 0 2 2 0 2 0 0 1 1 0 1 1 1 0 0 0 0 0 1 1 1 1 1 2 0 0 2 0 0 0 0 0 0 0 0 0 0 1 0 1 1 0 1 0 0 0 0 0 0 1 1 0 2 0 1 1 1 1 2 2 1 1 1 1 1 0 1 1 1 0 2 1 1 0 1 1 0 0 0 0 0 0 0 0 0 0 1 2 0 0 0 0 1 1 0 2 1 2 0 0 1 1 0 1 2 0 0 0 1 2 2 1 1 0 0 0 0 0 2 1 1 0 1 2 1 0 0 1 0 2 1 1 1 0 1 0 1 1 0 0 1 1 1 2 0 2 1 0 1 2 0 0 2 0 2 1 1 0 1 1 2 0 1 0 0 1 1 0 0 0 0 0 1 1 0 2 2 2 1 1 1 0 1 0 2 1 0 0 0 0 0 0 0 0 0 0 2 0 0 0 0 0 0 0 1 0 0 0 0 1 0 1 0 0 0 2 2 0 1 0 0 2 0 1 0 0 1 0 0 1 0 0 0 0 2 2 0 2 1 1 1 1 1 0 0 0 0 0 2 2 1 2 1 0 0 2 1 1 0 0 0 0 0 0 0 1 0 0 0 2 0 1 2 1 1 0 0 0 2 1 1 0 1 1 1 1 0 2 0 1 0 1 1 0 1 0 2 1 1 0 1 1 2 1 2 1 1 0 1 0 2 0 0 0 0 0 0 0 2 1 0 1 0 0 1 2 1 1 0 1 1 0 1 0 2 2 2 0 1 0 0 0 0 1 0 0 0 1 1 0 1 1 1 0 0 0 0 0 1 0 1 2 0 1 0 0 0 1 0 0 0 0 0 0 0 0 1 0 0 0 0 0 2 0 1 0 2 0 0 2 0 1 0 0 1 0 0 1 1 1 1 0 0 0 1 1 0 1 1 0 0 1 0 0 0 0 0 2 1 2 2 2 1 0 0 1 0 1 0 1 2 0 2 1 0 0 2 0 1 0 1 1 0 1 0 2 2 0 2 0 2 0 0 0 0 1 1 2 1 2 2 0 1 0 1 1 0 1 1 2 0 1 1 1 1 0 0 0 1 1 2 0 1 0 0 2 2 2 2 2 1 1 1 0 1 1 0 0 0 1 1 0 0 1 1 0 2 0 0 0 0 0 0 0 0 2 2 1 1 1 2 0 1 1 0 0 0 1 2 0 0 0 0 0 0 0 0 0 0 0 0 0 0 2 0 0 0 0 0 0 2 0 1 1 1 1 0 2 0 1 1 1 0 0 1 2 2 0 2 0 1 1 2 2 1 2 0 0 1 0 1 1 0 1 0 1 1 1 1 0 1 1 0 0 1 1 0 1 2 1 2 1 1 1 2 1 1 0 2 1 0 1 0 1 0 0 0 0 0 0 0 0 0 2 1 0 0 2 0 0 0 2 2 0 0 0 0 0 2 0 0 1 2 0 0 0 0 1 0 1 2 1 1 2 0 2 1 0 2 2 2 2 0 0 0 0 0 0 1 1 0 0 0 0 2 2 0 2 2 0 0 0 2 0 2 2 1 0 1 0 2 0 0 1 0 2 0 0 1 2 1 0 1 2 2 2 2 0 1 0 0 0 1 1 2 0 0 0 0 0 1 0 0 2 1 1 0 1 0 0 0 2 0 2 0 0 0 0 1 0 0 2 0 0 0 1 1 2 0 0 0 0 0 0 0 1 0 2 0 0 0 0 0 2 2 0 0 0 1 0 2 1 0 0 0 0 0 0 0 2 0 0 0
80 0 0 0 0 0 0 1 1 1 1 0 0 1 0 0 0 1 0 1 1 1 0 1 0 0 2 2 1 2 1 1 1 0 2 0 2 0 0 0 1 0 0 0 0 0 0 0 0 1 1 0 2 0 1 0 0 0 0 0 0 0 1 1 1 1 1 0 1 0 1 1 2 0 1 2 1 0 1 0 1 0 1 1 1 0 0 1 2 2 1 1 0 1 0 1 0 0 0 2 0 0 0 0 1 1 1 1 1 1 1 2 0 1 1 0 0 0 0 0 2 0 1 2 1 1 0 1 1 2 0 1 0 0 0 0 0 0 0 0 1 1 0 0 0 0 0 0 0 0 0 0 0 0 0 0 0 0 0 0 1 1 0 1 1 2 0 0 0 2 2 1 0 2 0 0 1 0 0 0 0 1 0 2 1 1 0 1 1 2 2 0 2 2 0 2 1 0 0 1 0 0 1 1 1 0 2 2 0 0 0 0 1 0 0 2 0 0 1 0 1 1 1 2 0 0 1 0 0 0 0 0 0 0 0 0 0 2 0 0 0 0 2 0 1 2 1 0 0 0 0 1 0 0 0 0 1 0 0 0 0 0 0 1 1 0 2 0 1 0 1 0 0 2 0 1 0 1 1 0 1 1 1 1 1 0 2 1 0 1 1 0 0 2 1 1 0 0 1 0 1 0 2 0 0 0 0 0 1 0 1 0 1 0 2 0 2 0 0 0 0 2 1 1 1 0 1 1 0 0 0 0 0 0 0 0 0 2 0 0 0 2 2 0 1 1 0 0 2 2 0 0 0 1 0 1 1 0 0 0 0 1 1 0 1 1 0 0 2 2 2 0 0 1 0 0 0 1 1 2 2 2 0 1 0 1 0 0 0 0 0 1 1 0 2 1 1 2 0 0 0 0 1 1 1 0 0 1 0 0 0 0 0 0 1 2 1 0 0 0 0 0 0 1 0 0 0 1 2 0 2 0 1 1 1 0 0 1 0 1 1 0 2 0 0 1 1 0 0 0 0 1 0 2 2 1 1 1 1 0 2 0 1 1 1 2 2 2 2 1 1 1 2 2 1 1 0 0 0 2 2 1 0 0 1 0 0 2 2 0 2 2 0 1 1 0 0 1 1 2 1 2 2 0 2 0 2 0 0 2 0 0 0 0 0 1 0 1 0 1 1 2 1 2 1 1 1 0 1 2 1 0 0 2 1 0 1 1 1 0 2 0 0 0 2 2 1 1 1 1 0 0 0 2 2 1 0 0 1 0 0 1 1 0 1 1 1 1 1 1 1 1 2 0 1 2 2 2 1 1 2 0 1 0 0 0 1 0 1 1 0 0 1 0 0 0 0 1 0 0 1 1 0 0 0 2 1 0 2 1 1 0 0 1 1 1 0 1 1 1 1 1 0 0 0 0 2 1 0 0 1 0 1 1 1 1 1 0 2 1 1 0 0 1 1 0 1 1 0 0 1 2 1 1 0 2 0 1 0 0 0 0 1 1 1 1 0 2 2 0 2 0 1 0 0 2 1 1 1 1 0 1 1 0 1 2 1 0 2 0 0 0 0 1 1 0 0 0 0 1 0 1 0 0 0 1 1 2 2 0 1 0 0 2 0 0 0 0 0 0 0 0 0 0 0 1 1 0 0 0 0 0 0 2 0 0 1 0 0 2 1 1 0 0 0 0 1 1 0 0 0 0 1 0 0 0 0 1 1 1 1 1 2 1 1 0 0 1 0 2 0 0 0 1 1 0 2 0 0 0 1 2 0 1 1 2 0 2 0 2 0 2 2 0 0 2 0 1 0 1 1 0 0 0 0 1 1 1 0 1 1 0 1 1 1 0 0 2 1 1 1 2 1 2 2 1 1 2 0 1 1 0 1 1 0 0 0 0 0 1 1 1 0 0 0 0 0 1 0 1 1 0 0 0 0 0 0 1 0 0 1 1 0 0 0 1 0 0 2 0 0 0 0 0 2 1 0 1 1 2 2 0 0 0 0 0 0 2 0 0 0 0 0 2 2 0 2 2 0 0 0 1 0 2 2 1 0 0 0 2 0 0 0 0 1 2 0 1 1 0 0 0 2 1 2 1 1 1 1 0 0 2 0 2 0 0 0 1 0 0 0 0 2 2 2 0 1 0 1 0 1 0 1 1 2 1 2 1 1 0 1 1 1 0 2 2 2 1 1 1 1 0 0 0 0 2 0 2 2 0 0 2 0 1 1 1 0 0 0 1 0 0 0 0 0 0 1 0 2 0 0 0
81 1 0 0 0 0 0 2 2 0 0 0 1 1 0 0 0 0 0 0 1 0 0 2 0 0 2 2 1 2 2 0 0 0 2 1 1 2 0 1 0 0 0 0 0 0 0 0 0 0 0 0 0 0 0 0 0 0 0 0 1 1 2 2 1 1 1 0 1 0 0 1 2 1 2 2 0 0 1 1 1 0 0 2 2 0 0 1 2 2 0 1 1 0 0 0 0 1 1 1 1 2 0 1 0 0 2 2 1 1 0 1 0 1 1 0 0 0 0 0 2 0 1 1 0 0 0 0 1 2 0 0 0 0 0 0 1 0 0 0 1 1 0 0 2 0 1 0 0 0 0 0 0 1 0 0 0 0 0 0 0 0 1 0 1 2 0 1 1 0 0 0 1 1 0 1 0 0 0 1 0 1 1 2 2 2 1 1 1 1 0 1 0 0 1 1 2 0 0 0 0 1 1 1 1 1 1 1 1 0 2 1 1 0 0 2 0 0 1 1 1 1 0 1 0 0 0 2 0 1 0 0 0 0 0 0 0 2 0 0 0 0 1 0 1 2 1 0 0 0 0 0 0 0 0 0 0 0 0 0 0 0 0 0 0 0 0 0 1 0 0 2 1 2 2 2 0 2 1 1 0 1 0 0 1 0 1 1 2 2 0 2 0 2 1 0 1 0 0 1 0 1 2 0 0 0 1 0 0 0 0 0 1 0 1 0 1 0 1 1 0 1 2 0 0 0 0 0 1 0 0 2 0 0 0 0 0 1 0 0 1 1 1 0 1 0 0 0 1 1 0 0 0 1 0 1 1 0 0 2 2 2 2 0 2 1 0 1 2 0 0 2 0 2 0 0 0 2 1 2 1 2 0 1 0 1 0 0 0 0 0 1 1 1 2 1 1 1 1 1 0 1 0 2 0 2 0 1 0 0 0 1 0 0 1 1 1 1 0 1 1 2 1 2 0 0 0 0 0 0 1 0 0 0 1 1 1 1 0 0 2 0 0 0 0 2 2 0 0 0 0 1 0 2 2 2 0 1 1 0 2 1 1 1 1 1 1 2 2 0 0 0 2 2 2 0 2 1 1 0 1 0 0 1 0 1 0 1 2 2 1 1 0 2 2 0 0 1 1 1 1 1 2 0 2 0 2 0 1 0 0 2 2 0 1 1 0 0 0 0 0 2 0 1 0 1 1 1 0 1 1 0 0 0 1 0 1 2 1 0 2 0 0 1 2 2 0 0 0 0 0 0 1 1 1 1 1 0 0 0 1 0 0 0 0 0 0 0 1 0 1 0 0 0 0 0 1 2 0 0 2 0 0 0 1 0 1 0 0 0 0 0 1 1 1 0 0 0 0 0 1 1 1 1 0 1 1 0 2 2 0 0 0 1 1 2 0 0 0 0 0 0 0 2 2 0 2 1 0 0 2 0 0 0 0 0 2 0 2 1 2 1 0 0 1 0 1 1 0 0 0 2 0 2 1 2 0 1 0 0 0 0 0 0 1 1 1 2 1 0 0 2 1 1 1 2 1 2 0 0 0 0 0 1 2 2 1 0 1 1 1 1 1 2 2 0 0 0 0 0 0 0 0 0 2 2 2 1 1 0 1 0 0 2 1 1 1 2 0 0 0 2 0 0 1 1 1 2 2 0 2 2 0 2 0 0 1 0 0 2 1 1 0 0 0 0 0 2 1 1 1 1 0 0 0 1 0 1 1 1 1 1 2 1 0 0 0 0 0 0 1 0 1 0 0 0 0 0 2 2 1 1 0 0 0 2 0 2 1 2 0 1 2 0 1 0 0 0 0 0 0 0 1 0 1 2 2 0 2 2 1 0 1 1 1 0 0 2 1 1 1 2 1 2 2 1 1 1 0 0 0 0 1 1 0 0 0 0 1 0 1 1 0 0 0 0 0 1 1 0 1 1 0 0 0 0 1 1 0 0 1 1 0 0 0 0 1 0 1 2 1 1 2 0 2 0 0 1 1 2 2 0 0 0 0 1 0 1 0 0 2 2 1 1 2 0 2 1 1 0 1 2 0 0 1 2 0 1 0 2 0 1 0 0 2 1 0 2 2 0 0 0 1 1 2 2 2 0 1 0 0 0 0 2 0 0 0 1 0 0 0 0 2 2 2 0 0 0 0 0 0 0 1 0 1 0 1 2 1 2 1 0 0 0 0 1 1 0 0 1 0 0 0 0 0 1 1 1 1 0 0 1 2 2 0 0 0 1 0 0 0 0 0 0 0 0 1 0 1 0 0 0
82 0 0 0 0 0 1 1 1 1 0 1 0 0 0 0 0 0 0 1 0 1 0 2 0 0 0 1 0 2 2 1 0 0 2 0 2 2 0 1 2 1 1 1 0 1 1 0 0 1 1 0 0 0 0 1 0 0 1 1 0 1 0 0 0 1 2 0 2 0 0 1 2 0 2 2 0 0 1 0 2 0 0 1 2 0 0 0 1 1 0 0 2 1 1 1 1 0 0 2 0 2 0 0 1 1 2 0 0 2 2 2 1 2 2 1 1 0 0 0 2 0 1 2 1 1 0 0 1 1 0 0 0 0 0 0 0 0 0 1 0 2 0 0 0 0 0 1 2 1 0 0 1 1 0 1 1 1 0 0 0 0 0 1 1 2 1 0 1 1 1 0 0 2 2 1 2 1 0 1 0 1 1 2 2 2 1 2 1 1 1 1 0 0 1 2 2 0 0 1 0 0 0 2 2 0 0 2 0 1 0 1 2 0 0 2 2 0 1 1 0 0 1 2 0 0 0 1 0 2 1 1 0 0 0 0 0 2 0 0 0 0 0 0 0 1 0 0 0 0 0 1 0 0 0 0 0 0 0 0 0 0 0 1 1 0 1 0 1 0 1 1 0 1 0 0 0 1 1 1 0 0 0 0 1 0 1 1 0 2 2 1 0 1 1 0 1 1 0 0 0 0 0 1 0 0 0 0 2 0 1 1 2 1 2 0 1 0 0 0 0 1 1 1 1 0 0 1 1 2 0 2 1 1 0 0 0 2 0 0 0 0 1 1 1 1 0 0 2 1 0 0 0 2 1 0 1 0 0 1 2 2 1 0 0 1 1 0 1 1 1 1 0 2 0 0 0 2 0 0 2 1 0 1 0 0 0 0 0 0 0 1 0 1 2 0 1 1 1 1 0 1 0 0 0 0 0 0 0 1 1 1 0 0 0 1 0 0 0 0 0 1 0 1 0 0 0 0 1 1 2 1 0 0 1 1 0 1 0 0 1 0 1 0 0 2 0 0 0 0 0 0 0 0 0 0 0 1 1 2 1 2 1 1 1 1 1 2 2 0 0 0 1 1 1 0 1 0 0 1 0 0 0 0 1 0 0 1 2 0 2 1 1 2 0 1 1 1 0 1 1 2 1 1 1 0 2 1 1 0 0 0 0 1 1 1 0 1 0 2 2 1 0 2 0 2 1 1 1 2 0 0 0 0 2 0 2 1 1 1 1 0 0 0 1 1 0 1 1 2 0 0 1 2 1 1 0 1 0 0 0 0 0 0 0 0 1 1 0 1 0 0 1 0 1 1 2 0 0 2 2 0 0 0 1 0 0 0 1 1 0 0 1 0 0 1 1 1 0 0 1 0 1 0 1 2 1 0 0 0 2 0 0 1 0 1 0 0 0 0 0 0 0 0 0 0 2 1 0 0 0 0 0 1 1 0 1 0 2 2 1 1 0 1 1 0 1 0 0 1 0 0 1 1 0 1 0 1 0 1 1 1 2 1 0 1 1 2 0 1 0 1 0 0 0 2 2 1 1 1 1 0 0 0 2 2 1 1 2 0 1 0 1 1 1 0 0 0 2 2 0 2 0 0 0 2 2 2 2 0 0 0 0 1 0 1 0 2 1 1 1 0 0 0 0 1 1 1 1 0 1 1 1 2 1 1 0 0 0 1 0 1 0 0 0 1 1 1 1 1 1 1 1 0 0 0 0 1 0 1 0 1 2 1 1 1 0 0 0 1 0 1 0 1 1 0 2 0 2 1 1 1 0 1 1 2 0 1 0 2 0 2 2 0 1 0 0 1 0 2 1 0 1 0 0 0 0 0 0 2 2 0 1 0 1 0 1 2 1 1 1 1 1 2 2 2 1 1 0 1 0 0 1 1 0 0 0 0 1 0 1 2 2 0 1 1 0 1 0 1 2 2 0 0 1 0 1 0 1 1 1 2 0 0 0 2 1 0 0 1 0 0 2 1 1 0 0 1 2 1 1 0 0 0 0 0 0 1 1 0 0 1 1 1 2 0 2 1 0 0 0 2 0 2 1 1 1 1 1 1 0 0 0 0 1 2 0 2 2 1 0 1 2 2 1 2 1 2 0 1 0 2 0 1 0 0 1 1 1 0 0 0 2 1 1 0 2 0 0 0 1 0 2 2 1 0 2 1 0 1 0 1 0 1 1 2 2 0 0 1 0 0 0 0 1 0 2 2 2 0 0 2 0 0 0 1 1 1 0 2 1 0 0 0 0 1 0 0 1 0 1 0
83 1 0 0 0 0 0 1 2 0 0 1 2 2 1 1 0 2 2 1 1 1 0 2 0 1 1 0 1 2 0 1 2 2 0 2 0 1 0 0 1 0 0 1 0 0 0 0 0 0 0 0 0 0 1 1 1 1 1 2 0 0 2 2 0 1 1 0 1 0 0 1 2 0 0 2 1 0 0 1 0 0 0 0 1 0 0 0 2 2 0 1 1 2 1 2 1 1 1 1 1 2 0 0 1 1 2 0 0 1 1 1 1 1 1 0 0 0 0 0 2 1 2 0 0 0 0 1 0 1 1 1 0 0 0 0 0 0 0 0 0 2 0 0 2 0 0 0 1 1 1 0 0 1 1 1 0 0 0 1 0 0 0 1 0 1 0 0 0 2 2 0 0 2 0 1 1 1 0 0 0 0 1 2 1 1 1 2 0 1 1 1 1 1 1 1 1 0 0 0 0 1 0 2 1 1 1 1 0 0 1 2 2 0 0 2 1 0 2 1 0 0 1 1 0 1 1 0 0 0 0 0 0 1 1 1 1 2 0 0 0 1 2 0 0 1 0 0 0 0 0 1 0 1 1 0 1 0 0 0 0 0 0 0 0 0 0 1 0 0 0 2 1 2 1 1 0 2 1 0 1 1 0 0 0 0 0 1 0 2 2 1 2 2 2 0 0 1 0 0 0 0 1 0 1 0 0 0 1 0 1 0 1 0 1 1 2 0 0 0 2 0 1 1 2 1 1 0 1 1 0 0 0 0 0 0 0 1 1 1 2 1 2 0 1 1 0 0 0 0 0 0 0 2 1 0 1 0 0 1 1 1 2 0 1 0 0 1 2 0 0 2 1 2 0 0 0 1 0 1 2 0 0 2 0 2 0 0 0 0 0 0 0 0 2 1 1 1 0 0 0 1 1 1 1 0 0 0 1 0 0 1 0 0 0 0 0 0 0 0 0 0 0 2 0 0 0 1 1 0 1 1 0 0 0 1 0 0 0 0 2 0 1 0 0 2 1 0 1 1 1 0 0 2 1 0 1 1 1 0 2 0 1 1 1 2 2 2 2 1 1 1 0 0 0 0 0 0 0 0 0 0 0 1 2 0 0 1 1 0 1 1 1 1 2 0 0 1 1 1 1 1 2 0 2 0 2 1 0 1 0 0 2 2 0 2 1 0 2 1 1 2 0 2 0 2 0 0 0 1 1 1 0 2 2 0 1 0 1 1 0 1 0 1 2 1 1 0 0 0 0 0 0 0 2 2 2 1 1 0 0 1 1 1 0 0 2 1 0 1 1 1 0 0 0 0 2 2 0 0 2 0 0 0 2 1 2 1 0 0 0 0 0 1 1 0 1 0 0 0 0 1 0 0 0 2 0 0 2 0 0 0 0 0 0 0 0 2 1 0 0 0 0 0 0 1 2 2 0 0 1 0 0 0 0 0 2 0 1 0 1 0 1 1 2 0 0 1 0 1 1 1 0 2 1 2 0 1 1 0 0 0 2 0 1 1 1 2 0 1 1 0 0 0 0 1 1 2 0 0 0 0 0 0 1 1 1 1 1 0 1 0 0 0 0 0 1 0 1 2 0 1 0 0 1 2 1 1 1 0 1 0 0 1 1 2 0 2 0 0 0 1 0 0 0 0 2 0 0 0 0 0 0 1 1 1 1 0 0 0 0 0 1 0 0 0 1 1 0 0 0 0 2 0 0 0 1 0 1 0 0 0 2 1 0 1 1 0 0 2 0 1 0 1 1 0 2 0 0 1 2 1 0 1 1 2 0 2 0 2 0 2 1 1 1 0 0 1 0 1 1 0 0 0 1 2 0 0 1 2 1 0 0 2 2 0 0 2 0 1 0 0 0 1 1 1 0 0 2 0 1 1 2 2 0 0 0 0 0 0 1 1 1 0 0 0 1 2 2 0 1 1 0 0 0 0 0 0 0 0 1 1 1 0 0 1 1 0 1 2 1 0 2 0 2 1 1 2 1 2 2 0 0 1 0 1 0 2 0 0 0 1 0 2 2 0 2 2 0 0 0 1 0 1 2 1 1 1 0 2 0 0 0 0 1 1 0 1 2 1 0 1 2 1 2 1 2 1 0 0 0 2 0 2 0 0 0 1 0 1 0 1 2 2 2 0 0 0 0 1 1 0 1 2 1 0 2 1 1 0 0 2 0 0 1 1 1 0 0 0 0 0 0 0 0 1 0 1 2 0 1 2 1 1 0 1 1 0 0 1 0 0 0 2 1 0 0 0 0 0 2 1
84 1 0 0 0 0 0 0 0 1 0 0 0 0 0 0 0 0 0 2 0 1 0 2 0 0 2 1 1 1 1 0 1 1 0 2 1 0 0 0 1 0 0 0 0 0 0 1 0 0 0 0 0 0 1 1 0 1 0 1 1 0 2 2 1 1 1 0 0 0 0 0 2 1 1 2 1 0 2 0 0 0 0 0 2 0 0 0 1 2 0 0 0 1 1 1 1 0 0 1 0 2 1 0 1 1 2 0 0 2 0 0 0 2 2 0 0 0 1 0 1 0 1 2 0 0 0 1 0 1 0 0 0 0 0 0 0 0 1 1 0 2 0 0 0 0 0 0 0 0 0 0 1 0 1 0 0 1 0 0 1 0 0 0 1 1 1 0 0 2 2 1 1 1 0 1 1 0 0 0 0 0 0 1 0 0 0 1 1 2 1 0 0 0 1 1 2 0 0 0 0 1 0 1 1 0 0 1 1 0 0 2 2 0 0 2 0 1 2 0 0 0 0 2 0 0 1 1 0 1 0 0 0 1 1 1 1 1 0 0 0 0 2 1 1 2 1 0 0 0 0 0 0 0 0 0 2 0 0 0 0 0 0 0 1 0 0 0 2 0 0 2 0 2 1 1 0 2 2 2 0 2 0 0 1 1 0 2 0 2 1 0 2 2 2 0 0 1 1 0 1 0 2 0 0 0 2 0 1 0 0 1 2 0 2 0 2 0 0 0 1 1 2 0 2 1 1 0 1 1 0 1 0 0 0 1 0 2 0 1 1 0 2 0 1 1 0 0 1 1 0 0 1 2 0 0 2 0 0 2 2 1 1 0 0 0 1 0 0 0 0 2 0 2 0 0 0 1 1 2 2 2 0 1 0 0 0 2 2 1 1 1 1 0 1 0 1 2 0 0 0 0 1 1 0 1 1 0 0 0 0 1 0 0 1 2 0 0 0 0 0 1 2 2 1 1 1 0 2 0 2 0 0 0 0 0 1 2 0 0 1 0 0 0 0 0 0 0 0 1 0 0 0 1 1 1 0 2 1 2 1 1 0 0 0 0 0 1 2 1 1 1 0 0 0 0 0 0 0 0 0 0 0 1 2 0 0 0 2 2 2 1 1 1 0 0 0 2 0 0 0 2 1 1 1 0 1 0 1 0 0 0 1 0 1 1 0 1 0 1 1 2 1 2 1 2 0 1 1 1 1 0 0 0 0 0 1 1 0 0 0 1 0 2 2 2 1 0 1 1 0 1 1 2 2 2 0 0 0 0 2 0 0 0 0 0 1 1 0 1 0 1 0 0 0 0 1 2 0 2 2 0 1 0 0 0 1 0 0 0 0 0 1 0 1 0 0 0 0 0 0 2 1 0 0 2 2 0 1 0 0 0 0 1 0 1 0 0 0 0 1 1 0 0 0 0 2 1 0 0 1 0 0 0 0 2 2 1 2 1 2 0 1 2 2 0 1 1 0 1 0 1 1 1 1 1 0 2 1 1 1 0 0 2 0 0 1 2 0 1 0 1 0 1 1 1 1 0 1 2 0 2 1 1 1 1 0 0 1 0 2 1 0 2 0 1 0 1 1 1 0 1 0 0 2 1 1 2 2 0 0 0 1 1 1 0 0 0 1 1 0 0 2 0 1 0 2 1 1 0 1 1 1 2 2 2 0 0 0 1 0 1 0 0 0 0 0 1 0 0 0 0 1 0 0 1 0 0 0 0 0 0 2 1 1 0 0 2 0 2 0 1 0 1 1 1 1 0 2 2 0 0 2 1 0 0 2 2 0 1 1 2 2 1 2 0 0 2 0 2 2 0 0 0 1 1 2 0 1 2 2 0 0 2 2 0 0 2 1 1 1 2 0 2 2 0 0 1 1 0 1 0 2 1 0 0 0 1 1 1 1 2 0 0 0 0 0 0 0 1 1 1 0 0 1 1 2 0 0 0 1 1 1 0 0 1 0 0 2 1 1 0 2 0 2 1 0 1 2 2 2 0 0 0 0 0 1 1 1 1 0 2 0 1 2 0 2 1 0 0 0 2 0 2 2 0 2 0 0 2 0 0 0 0 1 1 0 2 2 1 1 1 2 1 1 1 1 0 0 1 1 1 0 1 0 0 0 2 0 0 0 0 2 1 2 0 0 0 1 1 1 0 1 1 1 0 1 1 0 0 2 0 2 0 1 1 1 0 0 1 0 1 0 0 1 2 0 0 1 0 0 0 2 2 0 0 1 0 1 2 0 0 0 0 0 0 1 0 2 0 1 1
85 1 0 0 0 0 1 2 2 0 0 1 0 0 0 0 0 2 1 0 2 1 0 2 0 0 2 2 0 2 1 1 1 2 1 0 2 1 0 0 2 0 0 2 0 0 0 0 0 0 0 0 0 1 0 1 0 0 1 0 0 0 2 2 0 0 1 0 1 0 1 1 2 1 1 2 1 0 2 0 2 0 1 1 1 0 0 1 1 2 1 1 1 2 0 1 0 2 2 2 2 2 1 0 0 0 2 0 0 2 2 2 0 1 1 0 0 1 0 0 2 0 2 0 0 0 0 1 0 1 1 0 0 0 0 0 2 0 0 2 1 1 0 0 0 0 0 0 0 0 0 0 0 1 0 0 1 2 1 1 1 1 1 0 1 2 1 0 1 1 1 1 0 2 0 0 1 0 0 0 0 1 2 2 2 2 2 0 0 0 0 0 1 1 1 1 2 1 0 0 0 0 0 2 2 0 0 1 1 0 0 1 1 0 0 2 0 0 2 0 1 1 0 2 0 0 1 0 0 0 0 0 0 1 1 0 0 1 1 1 1 1 2 0 0 1 0 0 1 1 1 0 0 0 0 1 1 1 1 1 0 1 0 1 1 0 2 0 1 0 0 1 0 2 1 1 0 2 2 2 0 0 2 2 0 0 1 1 0 2 1 1 0 2 2 1 1 0 0 0 0 0 2 0 2 0 0 0 1 0 0 1 1 0 0 0 2 0 1 1 0 1 0 2 1 0 1 1 0 0 0 1 0 0 0 0 0 2 1 2 1 1 2 2 1 1 1 0 1 1 0 0 0 1 1 1 0 0 0 2 2 2 1 0 1 0 0 2 2 0 0 2 0 2 0 0 0 1 0 1 2 1 0 0 0 1 0 0 0 0 0 1 1 0 2 1 1 0 0 0 0 0 2 0 0 0 1 2 0 0 0 0 0 0 2 2 0 0 0 0 0 1 0 0 0 1 1 0 0 0 0 0 0 0 1 1 1 0 0 0 1 0 2 1 1 1 0 0 0 1 0 1 0 2 1 1 0 2 1 2 1 1 0 0 0 1 1 2 2 1 1 1 1 1 0 0 0 0 0 2 1 1 0 1 1 0 1 0 0 0 0 0 1 2 0 1 1 1 1 2 0 2 2 0 2 0 1 0 1 1 0 1 2 0 2 0 0 0 1 1 1 2 0 2 0 2 0 0 0 1 1 1 0 1 0 0 1 1 0 0 1 1 0 0 1 1 2 1 1 1 0 0 0 2 1 0 0 0 0 1 0 0 0 2 0 0 2 1 2 0 0 1 0 0 0 0 1 2 0 1 2 0 1 0 1 1 1 0 1 0 1 0 1 0 1 1 1 0 0 0 0 2 0 0 0 2 0 0 1 2 0 0 0 0 0 0 0 1 0 0 0 0 0 0 0 0 2 2 0 0 0 0 0 0 0 0 2 1 1 1 1 0 0 1 1 0 0 2 0 1 1 1 1 1 0 2 0 1 1 0 0 0 1 0 2 2 1 1 0 0 0 1 1 0 1 1 1 1 1 1 0 1 1 0 1 2 0 0 1 0 2 0 0 2 1 1 0 0 2 2 1 1 1 0 1 0 0 1 1 0 1 0 0 2 0 0 0 1 1 1 0 0 0 0 1 1 1 1 1 0 0 0 0 2 0 0 1 0 0 1 0 1 2 0 0 0 2 0 0 0 0 0 0 0 0 0 1 0 1 0 0 0 2 0 1 0 1 0 0 2 0 0 0 0 0 1 1 0 1 0 1 2 0 0 0 2 0 2 0 1 1 2 2 0 0 1 0 1 0 1 1 0 0 0 1 1 0 0 1 2 1 0 1 1 1 0 0 2 0 1 1 2 0 2 2 1 1 1 0 0 0 0 1 2 0 0 0 0 0 0 0 0 2 0 0 0 2 1 1 0 2 2 0 0 0 1 1 0 0 0 2 2 0 0 0 1 1 0 1 0 0 0 0 1 2 1 0 1 2 2 1 0 0 0 0 0 0 2 0 0 0 2 1 1 2 0 2 1 0 0 0 1 0 1 1 1 1 0 0 1 1 2 0 0 2 1 0 0 1 2 0 2 1 0 1 1 1 1 1 1 1 1 0 1 0 0 0 2 0 0 0 0 1 0 1 0 0 1 1 1 0 0 1 1 2 0 2 1 0 1 0 1 1 0 0 0 0 0 0 0 0 0 0 0 0 0 2 1 1 0 0 2 0 2 0 0 0 0 0 1 0 0 0 0 0 0 0 0 0 0 2 1
86 0 0 0 0 0 0 1 1 1 1 1 1 1 0 0 0 1 1 0 2 2 0 2 0 0 2 1 0 2 1 0 2 2 2 0 2 2 0 2 0 0 0 1 0 1 1 0 1 0 0 0 0 1 1 2 0 1 0 1 1 0 2 2 0 0 0 1 1 0 0 1 2 1 2 2 0 0 2 0 2 0 1 1 1 0 0 1 2 2 0 0 1 1 1 2 1 0 0 2 0 0 0 0 0 0 2 0 0 2 1 1 1 1 1 1 1 0 2 0 0 0 2 0 0 0 0 2 0 2 2 0 0 0 0 0 0 0 0 1 0 2 1 0 1 0 0 0 1 1 0 0 0 0 0 0 0 0 0 1 0 0 0 1 0 1 0 0 1 1 0 2 0 2 0 1 1 0 0 0 0 1 1 1 1 1 1 2 2 0 0 2 0 0 1 2 1 0 0 0 0 0 0 1 1 0 1 1 0 0 0 2 0 0 0 2 0 0 1 1 1 1 1 1 0 0 1 1 0 1 0 0 0 1 0 0 0 2 0 0 0 0 1 1 0 2 0 0 0 0 0 1 0 0 0 0 1 0 0 0 0 0 0 0 0 0 0 0 2 0 0 1 0 2 0 0 0 2 2 1 1 1 1 1 0 0 1 1 0 2 1 1 0 2 1 0 1 0 0 0 0 0 0 1 0 0 0 0 1 0 1 0 2 0 1 0 1 1 0 1 0 1 2 1 0 0 0 1 0 0 0 2 0 0 0 0 0 0 0 1 0 0 1 0 1 1 1 1 2 0 1 1 0 1 0 1 1 1 0 1 1 1 0 0 0 0 1 1 2 0 1 2 0 2 0 0 0 1 0 1 0 1 0 1 0 0 0 0 0 0 0 1 1 0 1 0 1 0 1 1 0 1 1 1 1 0 1 1 0 0 0 1 0 0 1 1 1 1 0 1 1 1 1 2 1 1 2 0 0 0 0 0 0 2 2 0 0 0 0 0 2 0 2 0 0 0 0 0 0 0 0 1 0 0 0 0 0 1 1 0 2 0 2 2 2 2 2 1 1 0 1 1 1 1 0 0 0 0 0 1 1 0 0 0 0 0 0 0 1 0 1 1 0 1 1 1 1 2 1 1 0 1 2 0 2 0 2 0 2 0 2 0 1 0 0 2 0 1 1 1 1 2 2 2 1 2 0 1 0 1 0 1 0 2 0 0 0 1 1 2 0 0 0 1 1 1 1 1 1 2 0 0 0 2 2 1 0 0 0 0 1 0 1 1 1 1 1 1 0 1 1 1 0 0 0 0 1 2 0 2 2 0 1 0 0 1 2 0 0 0 0 0 0 0 0 0 0 1 0 0 1 0 1 1 0 1 2 0 1 1 1 0 0 0 0 0 0 1 0 0 0 0 0 0 0 1 1 2 0 0 1 0 0 0 0 1 2 1 1 1 1 1 1 1 2 0 2 1 0 2 0 2 0 1 0 2 0 0 0 0 0 0 1 1 0 1 1 2 0 0 0 1 0 0 0 2 2 1 1 1 0 0 1 0 1 2 1 0 1 1 1 1 1 1 0 0 0 0 1 1 1 1 1 0 0 1 1 1 1 0 0 0 0 2 0 0 0 0 0 0 0 0 1 0 0 2 0 1 1 0 1 1 0 2 0 0 1 0 0 1 1 0 0 0 0 0 0 1 0 0 0 0 0 0 0 0 0 0 1 0 0 0 2 2 0 2 2 2 0 2 0 0 1 1 1 0 0 0 1 1 0 1 1 1 1 2 0 0 0 2 0 2 2 1 2 0 0 1 0 2 1 0 0 0 0 1 2 0 1 2 1 0 2 0 0 0 0 1 1 1 0 1 1 2 1 0 0 1 0 1 0 0 2 2 0 0 0 1 2 1 0 2 0 0 0 0 1 0 0 0 2 2 0 0 0 0 0 0 0 0 0 0 0 0 0 1 2 0 2 0 0 0 1 0 2 1 0 1 2 2 1 1 0 0 0 0 0 2 0 0 0 2 0 1 2 1 1 2 0 0 0 1 0 1 1 2 0 1 0 2 0 0 1 1 2 0 0 1 2 0 0 0 1 1 2 2 2 1 1 1 0 2 0 1 0 0 0 2 0 0 0 0 1 0 1 0 0 1 0 1 0 0 2 2 1 0 2 2 0 2 0 0 1 0 1 1 1 0 0 1 0 0 0 0 1 0 2 1 1 0 0 1 0 0 0 0 0 0 0 2 0 0 1 0 0 2 0 1 1 0 2 0
87 0 0 0 0 0 1 0 1 1 0 0 1 1 0 0 0 2 1 2 0 1 1 0 1 1 1 1 0 2 1 0 1 1 1 0 2 1 0 0 0 0 0 2 0 0 2 0 0 0 0 0 0 2 0 1 0 0 1 2 0 1 2 1 0 0 0 2 2 0 0 1 2 0 0 2 2 0 1 0 0 0 1 1 0 0 0 1 2 2 1 1 1 1 0 0 0 2 2 2 0 2 0 0 0 0 2 2 1 1 0 1 0 0 1 1 1 0 1 0 1 0 2 2 2 2 0 0 1 1 1 1 0 0 0 0 1 0 0 2 0 2 0 0 1 0 0 0 0 0 0 0 1 0 1 0 1 0 0 0 1 1 0 1 1 2 0 0 1 1 0 2 1 1 0 1 1 0 0 1 0 2 1 2 1 1 1 0 0 0 0 0 0 1 2 1 0 0 0 0 0 0 0 1 1 0 1 0 2 0 1 1 2 0 0 2 1 0 1 1 0 0 0 0 0 0 0 1 0 2 0 0 0 0 0 0 0 2 0 0 0 0 1 0 0 2 1 0 0 0 0 0 0 0 0 0 0 1 1 0 0 0 0 2 1 0 0 0 2 0 1 0 0 2 0 0 0 2 2 2 0 2 1 1 0 1 0 1 0 2 2 1 0 2 2 0 0 1 0 1 0 0 1 0 1 0 0 1 2 0 0 2 0 0 2 0 2 0 0 0 2 0 1 2 1 0 0 0 1 1 0 1 0 0 0 0 0 2 0 1 1 1 0 0 1 1 0 1 2 0 1 1 0 2 2 0 0 0 0 0 0 0 2 0 2 1 0 1 2 1 1 1 1 2 0 0 0 2 0 0 1 2 0 0 0 1 0 0 0 0 0 0 0 1 2 2 2 0 1 1 0 1 0 2 1 1 0 1 0 0 0 0 0 0 1 2 1 0 0 0 0 0 0 1 0 0 0 0 2 1 2 0 1 1 1 0 0 1 0 1 2 0 1 0 0 0 0 0 0 0 0 0 0 2 2 0 2 1 1 0 2 0 0 0 1 2 2 1 2 0 1 1 1 1 1 0 1 1 1 1 2 1 0 0 0 0 0 1 2 2 1 1 1 1 1 0 0 1 1 2 1 2 2 0 2 0 2 0 2 1 0 0 1 0 0 1 0 0 1 2 1 2 0 2 1 2 1 1 0 2 0 1 0 0 0 0 1 1 2 1 0 1 0 0 0 0 1 0 1 1 0 1 0 2 0 0 0 1 1 1 0 0 0 0 1 1 1 2 2 0 0 0 1 0 1 1 1 2 0 0 2 0 0 0 1 1 1 0 2 1 0 0 1 0 0 0 0 1 0 0 2 0 1 0 0 1 1 0 1 0 2 2 0 0 0 0 0 2 0 0 0 0 0 1 1 0 2 2 0 0 1 0 0 0 0 1 2 2 2 2 0 1 1 1 1 0 1 1 0 1 0 1 1 1 0 2 0 2 2 0 0 0 0 1 1 1 2 1 0 0 0 2 0 1 1 2 2 1 0 0 0 0 1 0 1 2 0 0 1 1 1 1 1 2 2 0 0 0 1 1 0 1 1 1 1 2 1 2 1 0 0 0 0 0 1 0 0 1 2 2 0 0 1 0 0 1 1 0 0 0 0 0 0 2 0 0 1 0 1 2 0 0 0 0 0 0 0 0 1 1 0 0 0 0 0 0 1 0 0 0 0 0 2 1 1 0 0 0 0 1 0 0 1 0 0 0 1 0 0 0 2 2 2 0 1 1 1 1 0 2 0 2 1 0 0 0 1 1 0 0 0 0 0 1 1 0 0 0 2 2 0 0 1 1 1 0 0 2 2 2 1 2 1 2 2 1 1 0 2 0 1 1 2 0 0 1 1 0 0 0 0 0 0 0 0 0 0 1 1 0 1 1 0 0 0 1 1 0 0 0 1 1 0 0 0 2 1 0 1 1 0 0 0 1 2 1 0 0 1 2 2 0 0 0 0 0 1 0 2 0 0 1 0 1 1 0 1 2 0 0 0 1 0 2 1 2 0 1 0 2 0 0 0 0 2 0 0 0 2 0 0 0 1 2 1 1 0 2 1 0 2 0 0 1 0 0 0 0 0 1 1 0 2 2 2 1 0 1 0 1 0 0 1 2 2 0 2 2 2 0 0 2 1 0 0 0 0 0 0 0 0 0 0 0 0 0 2 1 1 0 0 1 0 0 2 2 2 0 1 2 0 0 0 1 1 0 0 0 1 0 1 0
88 0 0 0 0 0 0 1 1 1 1 0 0 0 0 0 0 0 0 0 2 1 0 2 0 1 1 1 0 2 0 0 2 1 2 1 1 2 0 2 1 1 0 0 0 0 0 0 0 0 1 1 0 0 1 1 0 1 0 1 1 2 0 0 0 0 0 0 2 1 0 0 2 0 0 2 2 0 2 0 1 0 0 0 1 0 0 0 2 2 0 0 1 2 1 1 1 1 0 2 0 1 1 0 0 0 2 1 1 1 1 2 0 0 2 2 2 0 1 0 1 0 2 2 2 2 0 1 0 1 1 0 1 0 0 0 0 0 0 2 1 1 0 0 1 0 0 0 0 0 0 0 0 1 0 0 0 1 0 1 1 1 0 0 1 2 0 1 1 0 0 0 2 0 0 1 2 0 0 0 0 1 1 2 1 1 1 2 1 2 2 0 0 0 0 2 1 0 0 0 0 0 0 2 2 0 0 1 1 0 0 1 1 0 1 1 0 0 1 1 0 0 0 2 0 0 0 0 0 0 0 0 0 0 0 0 0 1 1 1 0 1 2 0 0 2 0 0 0 0 0 1 1 0 0 0 1 0 0 0 0 0 0 1 1 0 0 1 2 1 0 0 1 2 1 1 0 2 1 0 0 1 0 0 0 1 0 1 0 2 1 2 2 2 1 0 0 0 0 0 0 0 1 1 0 0 0 1 0 0 1 1 1 0 1 0 2 1 0 0 1 1 0 2 0 0 0 1 0 0 0 0 1 1 0 0 0 1 0 2 1 1 1 0 0 0 0 0 1 0 0 0 0 2 1 0 1 0 0 1 1 1 1 0 1 0 1 0 1 1 1 1 0 2 0 0 0 1 0 1 2 0 0 0 1 1 0 0 0 0 1 1 1 0 2 2 2 1 0 0 0 1 0 0 0 0 0 0 0 0 0 0 0 0 2 2 1 0 0 0 0 1 0 0 2 2 2 1 1 0 1 2 1 1 1 1 1 0 0 0 0 0 1 0 0 1 0 0 0 0 0 1 0 2 0 0 0 1 1 2 1 2 0 0 0 1 1 1 1 0 1 1 1 1 2 1 1 0 0 0 0 0 0 1 1 0 1 1 2 0 1 2 2 2 0 0 0 1 1 2 1 2 0 2 0 1 1 0 2 0 0 0 1 1 1 1 1 0 0 1 1 2 0 2 1 2 0 0 0 2 0 2 0 1 0 0 0 0 2 1 1 0 0 0 0 0 1 1 2 2 0 1 1 2 1 0 0 1 0 1 0 0 0 0 0 0 1 1 0 1 0 1 0 0 0 0 0 2 0 1 2 0 0 0 0 0 0 0 0 0 0 0 0 0 0 0 0 0 0 0 1 1 2 0 0 0 2 0 2 0 0 0 0 1 0 0 0 0 0 0 0 0 0 1 1 0 2 2 0 0 0 0 1 0 0 0 2 1 1 1 1 0 1 2 2 0 1 0 1 1 0 2 2 0 0 1 0 2 1 0 0 0 1 0 1 2 1 2 1 1 0 0 0 0 0 0 0 0 1 1 0 1 0 0 1 1 1 0 0 1 1 1 0 0 0 0 0 0 0 0 0 0 0 0 1 1 0 2 1 0 0 0 0 1 1 0 0 1 0 0 0 1 2 0 0 1 1 1 0 0 0 0 0 1 1 1 1 0 0 0 0 0 0 0 0 1 1 0 0 0 0 0 0 0 0 0 0 0 0 0 0 0 2 0 0 1 0 2 0 2 0 0 0 0 0 0 2 0 1 2 0 0 0 0 0 2 0 2 1 1 1 1 2 0 2 0 0 0 1 0 0 0 0 0 1 1 0 1 0 1 1 1 2 0 0 0 0 2 2 1 0 2 0 2 2 1 1 2 0 0 0 0 1 0 0 0 0 1 1 0 0 0 1 0 0 0 0 1 0 0 1 1 0 0 0 0 1 0 1 1 0 1 2 0 0 0 1 0 1 1 0 0 1 0 1 0 0 0 1 1 0 2 0 0 0 0 0 1 0 0 0 2 1 1 1 0 1 2 0 0 0 2 1 1 2 2 0 0 0 2 0 0 0 0 1 0 0 0 1 1 0 1 2 0 1 1 1 1 0 0 0 1 0 0 1 0 0 2 0 0 0 0 2 2 1 1 0 2 0 2 0 0 2 0 1 0 1 1 1 0 1 1 0 1 1 1 1 0 0 1 0 0 1 1 1 0 0 1 1 0 0 1 1 2 0 0 0 1 0 1 1 0 0 1 0 0 0 0 0 0 1 0
89 1 0 0 0 0 1 1 1 1 0 1 0 2 0 0 1 0 0 1 1 1 0 1 0 1 0 1 1 1 1 0 2 2 2 0 2 1 0 1 1 0 0 1 0 1 0 0 1 1 1 0 0 1 0 2 0 1 0 1 0 2 0 0 0 0 0 0 0 0 0 0 2 0 0 2 2 0 1 0 2 0 0 0 0 0 0 0 2 2 0 1 1 1 0 1 0 1 1 1 1 2 0 0 0 0 2 0 0 2 1 1 0 2 2 0 0 0 0 0 2 0 1 2 0 0 0 0 0 0 0 0 0 0 0 0 0 0 0 0 2 1 0 0 0 0 0 0 0 0 1 0 2 0 1 0 1 0 0 0 2 2 0 0 0 2 1 0 1 1 1 0 1 1 0 1 0 2 0 1 0 1 0 2 0 0 0 1 0 0 1 1 1 1 1 1 1 0 0 0 0 1 0 1 0 1 1 2 1 0 1 1 1 0 0 2 0 0 1 0 2 2 1 1 0 0 1 1 1 0 1 1 0 0 0 0 0 2 0 0 0 1 2 0 0 2 0 0 0 0 0 0 0 0 0 0 1 0 0 0 0 0 0 1 1 0 1 0 1 0 1 1 0 2 0 0 1 1 2 0 0 1 0 0 0 0 1 1 1 2 1 2 0 2 2 0 2 1 1 1 1 0 1 0 0 0 0 0 0 1 0 1 2 0 1 0 2 1 0 0 1 1 0 1 1 0 1 1 0 1 0 1 1 1 1 0 1 2 0 0 0 0 2 1 0 0 2 0 1 0 0 0 2 2 1 0 1 0 0 0 0 0 1 1 0 0 1 0 1 1 1 1 0 2 1 0 0 2 0 2 1 1 0 0 1 2 0 0 0 1 1 0 0 1 2 1 1 0 1 0 0 1 1 1 0 1 1 0 0 0 0 1 0 1 1 1 0 0 0 0 0 1 0 0 1 0 0 0 2 2 1 0 0 0 2 2 0 0 0 0 0 0 1 1 0 2 0 2 2 0 0 0 0 1 1 0 1 1 1 0 1 0 0 1 1 1 1 2 2 1 1 1 0 0 2 2 0 0 0 0 0 0 1 0 0 0 0 1 1 1 0 1 0 0 1 1 1 2 2 2 1 2 2 0 2 0 2 0 1 0 1 0 2 1 0 2 1 1 1 1 1 2 0 2 0 2 0 0 0 2 0 0 0 1 0 0 0 1 1 1 1 0 0 0 0 0 1 1 1 2 0 0 1 2 0 0 0 0 0 0 0 0 1 0 0 0 1 1 1 0 0 0 0 0 0 0 1 0 0 2 1 0 0 0 2 1 2 0 2 2 0 0 1 0 0 0 0 0 0 0 0 1 1 1 0 1 1 0 2 1 0 0 0 0 0 0 0 1 1 0 0 0 0 0 0 0 2 1 0 0 2 0 1 0 0 1 2 1 2 2 2 0 1 2 2 0 1 2 0 0 0 1 1 1 1 2 0 2 2 0 0 0 0 1 1 1 2 2 0 1 1 0 1 0 0 1 1 1 0 0 0 1 1 1 2 2 2 0 1 1 1 1 0 1 0 0 0 1 0 1 1 0 0 0 1 2 2 0 1 1 1 1 0 1 0 0 0 1 0 0 0 1 1 0 0 2 0 1 1 0 1 1 0 2 2 1 1 0 0 2 1 0 0 2 0 1 2 1 0 0 0 0 1 0 0 0 0 0 2 0 0 0 1 0 0 0 0 1 0 2 0 2 1 0 0 1 0 0 0 0 2 2 0 1 1 2 1 2 1 1 1 1 2 1 1 1 0 1 1 2 1 0 0 0 2 0 0 0 0 2 2 0 0 2 2 0 0 1 2 2 1 2 1 2 2 2 1 1 1 0 0 1 2 1 0 0 0 0 0 0 0 1 1 0 1 1 0 0 0 1 1 1 0 0 0 1 1 0 1 1 1 2 1 0 0 0 1 0 1 1 0 0 0 0 2 2 1 0 0 2 2 0 1 0 0 1 0 2 0 1 0 2 0 2 2 0 2 0 0 0 1 2 2 0 2 2 0 0 1 1 0 1 0 0 0 2 0 1 1 0 0 0 1 0 2 2 0 1 0 0 1 0 0 2 0 0 0 0 0 2 0 0 1 0 0 1 0 0 1 0 1 0 2 0 0 1 1 1 1 0 1 1 0 0 0 1 1 0 0 0 0 0 0 0 0 1 1 2 2 0 0 2 0 1 0 0 0 1 0 2 0 0 0 0 0 0 0 0 0 0 1 1
90 0 0 0 0 0 0 2 2 0 0 1 1 2 0 0 1 2 1 0 2 2 1 0 1 0 0 2 0 1 0 0 2 1 1 0 2 1 1 0 1 0 0 0 1 1 1 0 0 0 0 0 0 0 2 2 0 1 0 0 2 0 2 2 0 0 0 0 1 1 0 0 1 1 1 1 0 0 1 1 1 0 1 1 1 0 0 1 2 2 1 1 0 0 0 1 0 1 1 1 1 1 1 0 1 0 2 2 2 0 0 2 0 0 1 0 0 0 1 0 1 0 2 2 2 2 0 1 1 2 1 0 0 0 0 0 1 0 0 1 1 2 0 0 1 0 0 0 0 0 0 0 0 0 1 0 0 1 1 1 1 1 0 0 1 2 1 0 0 2 2 0 0 2 0 0 2 0 0 0 0 0 1 2 2 1 2 1 1 2 2 0 1 1 0 1 1 0 0 0 0 1 0 1 1 0 1 0 1 0 0 0 1 0 1 1 1 0 2 1 0 0 0 2 0 0 0 1 0 1 0 0 0 0 0 1 1 2 0 0 0 0 2 1 0 1 0 0 0 0 0 1 0 0 0 0 2 0 0 0 0 0 0 2 1 1 1 0 2 0 0 2 0 0 0 0 0 2 2 1 1 1 0 0 0 1 0 2 0 2 1 0 0 2 0 2 0 0 0 0 0 0 1 0 1 0 0 0 1 0 0 0 2 0 1 0 1 0 1 0 0 1 2 2 0 0 2 2 0 1 0 2 0 0 0 1 0 0 0 2 1 1 2 0 0 0 1 0 2 2 0 0 1 2 1 0 1 1 0 1 1 1 1 0 1 0 1 0 2 2 2 0 0 2 0 0 0 0 1 2 2 2 0 1 0 2 0 0 0 0 0 1 0 0 2 0 0 0 1 0 1 1 1 1 1 0 0 0 0 0 0 0 0 0 1 1 0 0 0 0 0 2 1 0 2 2 1 1 2 1 0 1 2 2 2 0 0 1 0 1 1 0 1 0 0 1 1 0 0 0 0 0 0 1 1 0 1 2 1 2 0 2 1 1 0 2 2 2 2 1 1 1 2 2 1 1 0 1 1 1 2 1 0 1 1 1 0 1 2 2 1 1 1 1 0 0 0 1 1 2 1 2 1 1 1 0 2 0 0 1 0 1 0 1 1 1 0 0 1 1 1 2 1 1 0 1 1 1 0 1 1 0 0 1 2 0 1 0 1 1 1 0 0 1 1 1 1 1 1 2 0 0 0 1 2 1 1 0 1 0 0 0 0 0 0 0 2 1 2 0 0 0 1 0 0 1 2 2 0 1 2 0 0 0 1 0 1 1 0 0 1 1 0 0 0 0 0 0 0 0 0 2 0 1 0 2 1 0 1 1 1 1 0 1 1 1 0 2 1 1 0 1 0 1 1 0 1 0 0 0 1 0 0 0 0 0 1 0 2 0 2 1 1 2 2 0 1 1 0 2 1 1 1 1 1 1 0 1 1 0 0 0 1 1 1 1 1 1 0 0 0 1 0 0 2 1 2 1 0 0 0 0 0 1 1 1 0 0 1 1 1 1 0 0 0 0 0 1 1 1 0 1 0 0 2 2 1 1 2 0 0 0 0 1 1 0 0 1 1 1 1 0 0 1 0 2 1 1 1 0 1 1 0 2 1 0 1 0 0 1 0 1 0 0 0 1 1 1 1 1 1 1 2 0 0 0 1 0 1 0 0 0 1 1 0 1 1 0 0 1 0 1 0 0 0 1 1 0 1 1 1 2 1 0 1 1 1 1 0 1 1 2 2 1 2 0 0 1 0 1 1 0 0 0 1 1 1 1 1 1 0 0 0 1 0 0 1 2 1 1 1 1 0 2 2 1 1 0 2 0 1 1 2 2 0 0 0 0 0 0 0 0 0 0 0 0 0 0 0 0 2 2 0 0 0 0 0 0 0 0 2 2 0 0 0 0 2 0 1 1 1 1 2 0 2 1 1 1 2 2 1 1 1 0 0 1 1 2 1 0 0 1 1 1 2 0 2 2 0 0 0 2 0 1 2 1 0 0 0 1 1 1 0 0 1 1 0 1 2 1 0 1 1 1 1 1 0 2 0 0 0 2 0 2 0 0 0 0 0 2 0 1 2 0 0 0 1 1 0 0 0 0 2 0 0 0 0 2 1 0 1 1 0 0 0 1 1 0 0 0 0 0 0 0 0 1 0 1 1 0 0 1 0 2 1 1 1 1 0 2 1 0 0 0 0 0 1 0 2 0 1 0
91 0 0 0 0 0 0 1 1 1 0 1 1 2 0 0 0 1 1 1 1 1 0 2 0 0 1 2 0 2 2 1 1 1 2 0 2 1 1 0 1 0 1 1 0 2 0 0 0 2 2 0 0 1 1 1 1 1 0 0 0 0 1 1 0 2 2 0 0 0 0 0 1 0 0 1 1 0 1 0 2 0 0 0 0 0 0 0 1 1 0 0 2 2 0 1 0 0 0 1 0 2 0 0 1 1 2 1 1 1 0 1 1 1 2 2 2 0 1 0 1 0 1 0 0 0 0 1 0 2 0 1 0 0 1 1 0 0 0 1 2 1 1 0 1 1 0 0 0 0 0 0 0 1 0 0 0 1 0 0 1 1 0 0 0 1 0 0 0 2 2 1 1 1 0 2 0 1 0 1 0 0 1 2 2 2 1 2 2 0 0 2 0 0 1 1 0 0 0 0 0 0 0 2 2 0 0 1 0 0 1 2 2 0 0 2 0 0 2 0 1 1 1 2 0 0 2 1 0 1 0 0 0 0 0 0 0 1 0 1 0 0 2 1 0 2 0 0 0 0 0 0 0 0 0 1 1 0 0 0 0 0 0 1 1 0 0 0 2 0 0 1 0 2 0 0 0 1 2 1 1 1 0 0 1 0 1 1 1 2 1 1 0 1 1 0 1 0 0 1 0 0 1 0 0 0 1 0 0 0 1 0 2 0 2 2 2 0 0 0 0 1 1 0 0 0 1 1 0 1 0 1 0 0 0 0 0 0 0 0 0 0 2 1 2 2 0 1 2 0 1 1 1 2 1 0 1 0 0 0 0 0 2 0 2 0 1 2 2 0 0 1 1 2 0 0 0 0 0 1 0 0 0 0 0 0 0 0 0 0 0 0 0 0 2 0 0 0 1 1 0 1 1 0 0 0 1 0 0 0 0 0 0 0 1 1 1 0 0 0 0 0 0 1 2 2 1 0 1 0 1 0 0 0 1 1 0 0 0 0 1 0 1 0 0 1 0 0 0 0 0 0 0 1 1 0 1 1 2 2 1 2 1 1 1 1 1 2 2 0 2 2 1 1 1 0 1 0 0 0 0 0 0 1 1 0 1 0 1 0 1 1 0 1 1 1 1 1 1 2 0 2 2 0 2 0 2 0 2 0 0 0 0 0 0 0 0 2 0 2 2 2 1 2 2 2 0 1 0 1 1 0 0 1 0 1 0 0 1 1 1 0 0 1 1 1 1 0 0 0 0 0 0 2 1 0 0 0 0 1 1 0 1 0 1 1 0 2 0 2 1 1 0 0 0 0 1 2 0 2 2 0 1 0 1 1 2 0 0 0 0 0 0 0 0 0 0 0 0 0 0 2 1 0 0 2 1 1 2 0 1 0 0 0 0 0 0 0 0 0 0 0 0 1 1 0 1 2 0 0 1 0 0 0 0 0 2 0 1 1 0 0 1 1 1 0 1 2 0 0 0 1 1 1 1 2 0 2 1 0 0 0 2 0 1 1 1 2 0 0 1 1 0 1 1 2 2 1 2 2 0 1 0 0 2 2 0 1 1 0 2 0 0 1 1 0 0 0 0 0 0 0 1 0 0 1 1 2 1 0 0 0 0 1 1 0 1 1 1 1 0 1 1 1 0 2 1 1 1 0 1 1 0 1 1 1 1 0 1 1 0 0 0 0 0 1 1 1 1 1 1 1 0 0 0 0 2 0 1 0 0 1 2 0 0 0 1 1 0 2 0 1 0 1 1 0 2 0 1 1 1 1 2 0 0 0 2 2 1 2 0 1 2 0 1 0 1 1 1 0 0 0 0 1 1 0 0 0 1 2 2 0 1 1 1 0 0 2 2 2 2 2 1 2 2 1 1 1 0 1 0 0 2 1 0 1 1 1 1 0 0 0 0 0 1 0 0 1 1 0 1 1 0 0 0 0 0 0 1 1 1 1 0 0 0 0 1 0 1 1 1 1 1 0 1 1 0 0 1 2 1 1 0 0 0 0 0 0 0 0 0 2 1 1 1 1 0 2 0 0 0 2 1 1 2 2 0 1 0 1 1 1 0 0 0 2 0 1 2 1 0 1 2 1 0 0 1 0 0 1 0 2 0 2 0 0 0 1 0 0 0 0 0 1 1 0 0 0 1 0 0 1 2 1 0 0 1 2 2 1 1 1 0 0 0 0 0 0 0 1 0 0 0 0 0 0 2 1 1 1 2 1 0 0 0 0 0 1 0 1 0 0 0 2 1 0 0 1 1 0 2 0
92 1 0 0 0 0 1 1 1 1 0 0 0 1 0 0 0 0 0 2 0 1 0 1 0 0 1 1 0 2 1 1 0 0 2 0 2 2 0 1 1 0 0 0 0 0 0 0 1 0 0 0 2 0 0 2 0 0 0 0 1 0 2 2 1 0 1 0 0 0 0 0 2 1 2 2 0 0 1 1 1 0 0 0 1 0 0 0 1 2 0 0 1 0 0 1 0 1 1 1 1 2 0 0 0 0 2 1 1 1 1 2 0 2 2 1 1 0 0 0 2 0 2 2 1 1 0 2 0 2 0 1 0 0 2 1 0 0 0 2 1 2 0 0 0 0 0 0 0 0 1 0 0 0 0 0 0 2 0 0 0 0 0 1 0 0 0 1 0 1 1 0 0 2 0 1 1 0 0 1 0 1 1 2 1 1 1 2 2 0 0 2 1 1 1 2 1 0 0 0 0 1 0 1 1 0 1 0 0 1 1 1 1 0 0 2 0 1 1 1 1 1 2 2 0 0 2 1 1 2 0 0 2 1 1 1 1 1 1 1 1 1 2 1 0 2 0 0 2 0 0 0 0 0 0 0 0 1 0 0 0 0 0 2 2 0 0 0 1 0 1 1 1 2 0 0 1 1 1 1 0 2 1 1 0 1 0 1 1 2 1 1 0 2 2 0 2 1 1 0 1 0 0 1 0 0 0 0 2 0 0 1 1 1 2 1 2 0 0 1 0 0 1 2 1 0 1 2 1 1 0 1 0 0 0 0 0 2 0 1 0 0 2 0 1 1 0 1 2 1 1 1 0 1 0 1 1 0 0 0 0 0 2 0 2 1 0 0 1 1 1 2 2 1 0 0 0 2 1 2 1 0 0 0 0 0 0 1 1 0 0 0 0 0 2 1 1 0 0 0 0 1 0 1 0 1 0 1 0 0 0 1 0 0 0 1 0 0 1 0 1 1 0 0 0 0 0 0 0 0 0 0 0 0 1 1 0 2 0 1 1 0 2 0 0 2 0 0 1 0 0 1 0 1 1 1 0 1 1 2 1 2 0 0 0 1 0 1 1 0 1 1 0 0 1 0 0 0 0 1 1 0 0 0 1 1 0 1 2 1 1 2 1 2 1 1 1 2 2 2 0 2 1 1 1 0 2 0 0 2 0 0 1 0 1 1 0 1 0 1 1 2 0 1 0 1 1 1 1 1 1 1 0 0 2 0 0 0 0 0 2 0 0 2 2 2 1 1 1 1 0 0 1 2 2 0 0 0 0 0 1 0 1 0 0 0 1 1 1 0 1 1 1 0 0 1 2 1 0 2 2 0 0 0 0 0 0 0 2 1 0 0 0 0 0 0 0 0 0 0 0 1 0 1 0 2 0 0 2 1 0 0 0 0 1 1 0 0 0 0 0 0 0 1 1 0 2 2 0 0 0 0 0 0 0 0 2 0 2 1 1 1 0 1 1 0 1 2 0 1 1 1 0 1 0 2 0 2 1 1 0 0 1 0 2 2 2 2 0 1 1 1 0 0 0 1 1 1 1 1 1 0 0 2 1 2 1 1 1 0 1 0 0 1 0 0 0 0 0 1 0 2 0 0 0 1 1 2 2 0 0 0 0 2 0 1 2 1 0 0 0 0 0 0 0 0 2 2 1 0 1 1 0 2 0 0 1 0 1 2 0 0 0 2 0 0 2 1 0 0 0 0 2 0 0 0 0 0 1 0 0 0 2 2 0 0 0 2 0 2 0 0 1 0 0 0 0 0 2 2 1 1 2 0 0 0 2 2 1 2 0 1 1 0 2 0 0 0 0 0 0 0 0 0 0 1 2 0 0 2 2 0 0 2 2 0 0 2 1 1 0 1 1 2 2 0 0 2 0 1 1 0 0 0 0 0 0 0 0 0 1 1 1 1 0 0 1 1 1 0 1 1 0 0 0 1 1 0 0 0 1 1 0 0 0 1 2 0 2 0 0 0 1 0 2 0 0 1 2 2 2 0 0 0 0 0 0 2 0 0 0 2 0 2 2 0 2 2 0 0 0 2 0 1 0 2 0 0 0 2 0 1 0 0 0 1 0 2 2 1 0 1 2 1 1 1 1 0 0 1 0 2 0 2 0 0 0 2 0 0 0 0 2 1 0 0 1 2 0 0 0 0 2 1 0 0 1 2 1 2 1 0 0 0 2 1 2 0 0 1 0 0 0 0 0 0 1 2 2 0 0 2 1 1 0 0 0 0 0 2 0 0 0 0 0 0 0 1 1 0 1 1
93 1 0 1 0 0 0 0 1 1 0 0 0 0 0 0 1 1 0 0 1 1 0 0 0 1 0 1 1 2 1 0 0 0 2 0 2 1 0 1 1 0 0 1 0 1 1 1 0 0 0 0 0 0 0 1 1 0 0 1 0 1 0 2 0 0 0 0 1 0 1 1 2 2 2 2 0 0 1 1 1 0 2 2 0 0 0 0 0 1 0 0 1 1 1 1 0 1 1 1 1 2 0 0 0 0 2 0 0 2 2 2 1 1 1 1 0 0 1 0 1 0 2 1 1 1 0 0 0 0 1 0 1 0 0 0 0 0 1 1 2 1 0 0 1 0 1 0 0 0 1 0 1 0 1 0 0 0 0 1 0 0 1 1 0 0 0 0 0 2 1 1 1 1 0 1 2 0 0 0 0 0 1 2 2 1 1 1 0 1 1 1 0 1 2 1 2 0 0 0 0 0 0 1 1 0 1 2 0 0 0 1 2 0 0 2 0 1 2 0 2 2 0 1 0 1 0 1 0 1 0 0 0 0 0 0 0 2 0 0 0 0 1 0 0 2 1 0 0 0 0 0 1 0 0 1 1 0 0 1 1 1 0 0 0 0 1 0 1 0 0 1 0 2 0 0 2 2 1 1 1 1 0 0 0 0 0 0 0 1 1 1 2 2 2 0 0 0 0 0 0 0 1 0 1 1 1 0 1 0 0 1 2 0 2 0 0 1 0 0 0 0 1 2 1 0 1 1 1 1 0 1 0 0 0 0 0 2 0 0 0 0 2 2 1 1 1 0 1 1 0 0 0 2 0 0 2 0 0 2 2 2 0 1 0 0 2 1 1 0 0 2 0 2 2 2 0 1 0 1 1 1 0 0 0 0 0 0 0 0 0 0 1 0 2 1 1 1 1 1 0 1 1 0 0 0 0 0 0 0 0 0 0 0 0 1 0 0 0 0 0 1 1 0 1 2 2 0 0 0 1 0 0 0 1 1 0 1 0 0 1 0 1 0 0 1 1 0 0 0 0 0 0 2 1 1 0 1 2 1 2 1 0 0 0 1 0 1 2 1 1 1 0 0 0 0 0 0 0 1 1 0 0 0 1 1 0 1 2 0 2 2 0 0 1 0 0 1 0 1 1 2 1 1 1 0 1 0 1 0 0 1 0 0 1 0 0 0 2 0 1 2 1 1 1 1 0 0 1 2 0 1 0 0 0 0 1 0 1 2 1 1 0 0 1 1 2 0 0 0 0 0 0 2 1 1 0 0 0 0 1 0 1 1 1 1 1 0 2 0 1 0 0 0 0 0 0 2 0 2 2 0 0 0 2 1 2 1 0 0 0 0 1 0 1 0 0 0 0 0 1 1 1 0 0 2 1 0 1 2 0 0 0 0 0 0 1 0 0 0 0 0 0 1 1 0 2 1 0 0 2 0 0 0 0 1 2 0 2 1 1 0 0 1 2 0 2 0 0 1 0 2 0 2 1 2 0 2 2 0 0 0 1 0 0 1 0 2 1 0 1 1 1 0 0 1 1 1 2 2 1 1 0 1 2 2 2 1 2 0 2 0 0 1 1 0 0 0 2 1 0 2 0 0 2 2 1 2 1 0 0 0 0 1 0 1 0 1 1 1 0 0 0 0 1 1 1 1 1 0 1 1 0 2 0 0 1 0 0 2 1 0 0 1 0 1 2 0 1 1 1 1 0 0 0 0 0 0 0 0 0 0 2 1 0 2 2 1 0 2 0 0 1 1 1 0 2 0 1 1 0 1 1 0 0 2 0 2 0 1 1 2 2 0 1 0 0 1 0 1 1 0 0 0 1 0 1 0 1 2 1 0 1 1 1 0 0 2 2 1 0 2 1 2 2 1 1 1 0 0 0 0 2 1 0 1 1 0 0 0 0 1 1 0 0 0 1 1 1 0 2 2 0 0 0 1 1 0 0 0 0 0 1 0 0 2 2 0 1 1 0 0 1 0 2 0 0 1 2 2 1 0 0 0 0 0 0 0 1 0 1 1 1 2 2 0 2 2 0 0 0 2 0 2 2 1 1 1 0 1 0 1 1 2 2 0 0 1 2 1 0 1 2 2 1 1 2 1 0 0 1 1 1 2 0 0 0 2 0 0 0 0 2 1 0 0 0 0 0 0 1 0 2 2 1 0 2 1 1 1 1 0 0 0 1 1 1 0 0 0 0 0 0 0 2 0 1 0 0 0 0 0 0 0 0 0 0 2 1 2 1 1 0 2 1 0 0 0 1 0 2 2
94 1 0 0 0 0 0 0 1 1 0 0 0 0 0 0 0 2 0 1 1 2 0 2 0 0 2 2 1 2 2 0 1 1 1 0 2 1 0 1 1 0 0 0 0 0 0 0 0 0 0 0 2 0 0 0 0 0 1 1 1 1 2 2 0 0 0 1 2 0 0 1 2 0 2 2 0 0 1 0 2 0 1 1 1 0 0 0 2 2 0 0 1 2 0 1 0 2 0 1 0 2 1 0 1 0 2 1 1 1 0 2 0 1 1 0 0 0 1 0 1 0 2 1 1 1 0 1 0 1 0 1 0 0 0 0 1 0 0 1 2 0 0 1 0 1 0 0 0 0 0 0 0 1 0 0 1 0 0 0 1 2 0 2 0 0 0 2 0 0 0 0 1 1 0 1 1 0 0 1 0 0 0 2 1 0 1 2 0 0 0 2 0 0 2 2 0 0 0 0 0 0 0 1 1 0 0 1 2 0 1 2 0 0 0 2 0 2 2 0 2 2 0 1 0 1 0 1 0 1 0 0 0 1 1 0 0 1 0 0 0 0 2 0 0 2 1 0 0 0 0 0 0 0 0 1 1 0 0 1 1 1 0 0 0 0 1 0 0 0 0 1 0 2 1 0 0 2 1 1 0 1 1 1 0 1 1 0 0 2 2 2 0 2 2 1 1 1 0 0 0 1 1 0 1 1 1 0 1 0 1 0 0 1 1 0 2 0 0 1 0 0 1 2 1 0 1 2 0 1 0 2 0 0 0 0 0 2 0 0 0 0 1 0 0 0 0 0 2 0 1 1 0 2 1 0 1 0 0 0 0 0 2 0 2 0 1 2 2 0 0 2 1 1 1 1 0 0 0 1 1 1 0 0 1 1 0 0 0 0 0 1 0 0 2 0 0 2 0 0 0 0 0 1 1 0 0 0 0 0 0 0 1 1 1 2 1 1 0 0 0 1 1 1 1 1 1 0 1 0 1 0 0 0 1 1 0 0 0 0 1 0 1 2 1 2 0 0 0 0 0 1 1 1 0 0 0 0 1 0 1 1 1 0 1 1 1 1 2 0 1 1 1 1 0 0 0 0 0 0 0 0 0 0 0 1 0 0 1 1 1 0 1 2 1 1 1 1 1 2 1 2 2 0 2 0 2 1 0 1 0 0 0 0 1 0 0 0 0 0 0 2 0 1 0 1 1 0 0 2 0 2 0 0 2 0 2 1 0 1 0 1 0 1 1 2 0 0 1 1 0 1 1 1 2 1 1 0 0 1 1 0 1 0 1 1 1 0 0 0 0 1 1 0 1 1 1 1 0 2 1 0 0 0 0 0 0 0 0 0 0 0 0 1 1 0 1 1 0 0 1 1 2 0 1 1 1 0 2 0 0 0 0 2 0 0 1 2 1 0 0 0 0 1 1 0 2 2 0 0 1 0 0 0 0 0 2 0 2 2 0 0 1 1 2 0 1 0 0 1 1 1 1 1 0 2 0 1 1 0 0 0 1 0 0 1 0 2 1 1 1 0 0 0 0 2 2 0 0 0 1 0 0 0 1 1 1 1 1 1 1 1 0 1 0 0 0 0 1 2 0 1 0 0 1 1 1 1 2 0 0 0 0 1 0 0 0 1 1 1 0 0 0 0 0 0 2 1 1 0 1 1 0 2 0 0 0 0 0 1 0 0 1 0 0 0 1 0 1 0 1 1 0 0 0 1 1 2 0 1 1 1 2 1 0 1 1 0 0 2 1 0 1 0 0 1 2 0 0 1 0 0 1 0 0 1 2 2 0 2 0 2 2 2 2 0 0 1 0 1 1 0 0 0 1 1 0 1 1 1 0 0 0 2 2 0 0 2 0 0 0 0 1 2 2 1 1 1 0 1 0 0 2 1 0 1 1 0 1 0 0 0 0 0 0 0 0 1 1 0 2 2 0 0 1 0 1 0 0 0 2 2 0 0 0 1 1 0 2 1 0 0 1 1 2 1 0 0 1 1 0 1 0 0 0 0 0 2 0 0 0 0 0 1 2 1 1 1 0 0 0 1 0 1 2 2 0 1 0 2 0 0 1 1 2 0 0 1 0 0 0 0 2 0 1 1 1 1 0 1 0 2 0 0 0 0 1 1 0 0 1 0 2 0 0 0 0 0 1 0 0 0 2 1 0 0 1 1 0 1 0 1 1 0 1 1 1 0 1 1 0 0 0 0 0 0 1 0 0 0 0 0 0 1 0 0 0 0 0 1 0 0 0 2 1 0 0 1 2 0 2 1
95 1 0 0 0 0 0 1 1 1 0 0 0 0 0 0 0 2 0 0 2 2 0 1 0 0 1 2 0 2 1 0 1 1 2 2 1 0 0 0 2 0 0 0 0 0 0 0 0 0 0 0 1 0 0 0 0 0 1 1 1 0 1 1 0 1 1 0 1 0 1 1 2 1 1 2 1 0 1 0 1 0 1 1 1 0 0 2 2 2 1 2 1 1 0 0 0 2 2 2 2 2 1 0 0 0 2 0 1 1 0 1 0 2 2 0 0 1 0 0 2 0 1 1 0 0 0 0 1 1 1 0 0 0 0 0 1 0 1 0 1 2 0 0 1 0 0 1 1 0 0 0 1 0 0 1 1 0 0 0 0 0 0 2 0 0 0 0 1 1 1 0 2 0 0 2 0 0 0 0 1 1 1 2 2 1 2 1 1 1 1 0 2 2 0 1 2 0 0 0 0 1 1 1 1 0 1 2 1 0 1 1 2 0 0 2 1 0 2 2 0 0 1 2 0 0 1 2 2 0 0 0 0 0 0 0 0 1 0 0 0 0 2 0 0 1 0 0 1 1 1 0 1 0 1 0 1 0 0 0 0 0 0 2 1 0 0 1 1 1 0 0 1 2 0 1 0 2 2 2 0 0 1 1 0 1 1 0 1 2 1 2 1 1 1 0 0 0 0 0 0 0 1 0 1 0 1 1 1 0 0 2 2 0 1 0 2 0 0 0 1 1 0 1 1 0 1 0 0 0 0 2 0 0 0 0 0 0 0 1 0 0 2 0 0 0 0 1 2 0 0 0 0 1 1 1 0 0 0 2 2 2 0 0 0 0 1 2 2 0 0 2 0 2 0 0 0 1 0 1 1 1 0 2 1 1 0 0 0 0 0 0 1 0 2 2 2 0 1 1 0 1 0 2 1 0 0 1 0 0 0 0 0 1 1 1 0 0 0 0 0 0 1 2 1 1 1 0 2 1 2 1 0 0 1 0 1 1 0 0 1 0 1 0 0 1 1 0 0 0 0 1 0 1 1 1 0 2 2 2 0 2 1 1 1 2 2 1 1 0 1 1 0 0 2 0 2 0 0 1 1 0 0 0 0 0 0 0 1 0 0 0 1 0 1 0 1 1 1 2 1 2 2 0 2 0 1 1 1 0 0 1 0 0 2 0 0 0 1 1 1 2 1 2 1 2 1 0 0 1 1 1 0 0 2 0 0 1 0 1 0 1 0 1 1 0 1 1 1 1 0 0 0 1 2 1 1 1 0 2 1 0 0 0 0 0 1 1 1 0 0 0 0 0 0 0 2 2 0 2 2 0 0 0 1 0 1 1 0 0 0 0 1 0 0 0 0 0 0 0 2 1 0 0 0 2 1 0 2 1 0 0 0 1 0 0 0 1 0 0 0 0 0 0 0 0 2 1 0 0 2 0 0 0 0 0 2 0 2 1 1 1 1 2 2 0 1 1 1 1 1 2 1 0 0 1 0 2 2 0 0 0 2 0 1 2 1 2 1 0 2 0 0 1 1 2 1 0 1 1 2 1 0 0 1 1 0 0 1 0 1 0 0 1 0 0 0 0 0 0 0 0 0 0 1 2 2 2 2 0 1 0 0 2 0 0 0 0 1 1 0 0 1 0 0 2 0 0 0 0 0 0 0 2 1 1 0 0 0 1 0 0 0 0 0 0 0 0 1 1 1 1 1 0 0 1 0 0 0 0 0 1 2 2 0 1 1 0 0 2 1 1 0 0 0 0 1 0 2 2 1 1 1 0 1 2 0 2 0 1 1 2 2 0 2 0 0 0 1 1 1 0 0 1 0 1 1 1 0 1 1 0 0 1 2 1 1 2 2 2 2 2 0 1 1 2 1 1 1 1 1 0 2 0 0 1 1 0 0 0 1 1 0 0 0 0 0 0 0 1 1 1 0 0 0 0 0 0 1 1 1 2 0 0 0 1 1 0 1 1 1 0 1 0 2 0 0 0 2 2 0 1 0 0 0 0 0 2 0 0 2 2 0 1 1 0 1 2 0 0 0 2 0 1 2 1 0 1 0 2 0 0 0 0 0 1 0 1 2 0 0 0 0 0 1 2 1 1 2 0 2 0 0 2 0 0 0 1 1 0 1 0 1 2 1 2 0 2 0 1 0 0 2 1 0 1 1 1 0 0 2 0 1 0 0 0 0 0 0 0 0 0 0 0 1 2 0 0 1 0 1 1 0 0 0 0 0 2 0 2 2 0 0 0 0 0 0 1 1 0 1 0
96 1 0 0 0 0 0 2 2 0 0 1 0 0 0 0 0 0 0 0 1 1 0 1 0 0 2 1 1 2 2 0 0 1 1 1 2 1 0 1 1 0 1 1 0 1 0 0 0 1 1 0 0 1 0 2 0 0 0 0 0 1 1 1 0 0 0 1 1 0 0 0 2 0 1 2 1 0 0 1 0 0 0 1 1 0 0 0 2 2 0 0 0 0 0 1 0 2 0 1 0 1 2 0 0 0 2 2 2 0 0 2 1 1 1 1 1 1 0 0 1 0 1 2 1 1 0 1 1 2 1 0 1 0 0 0 0 0 0 2 1 1 0 0 0 0 0 0 1 1 0 0 1 0 0 0 0 2 0 0 0 1 1 0 1 2 0 0 1 1 1 1 0 2 0 0 2 0 0 1 0 1 0 2 0 0 1 1 1 1 1 1 0 0 1 1 1 0 0 0 0 0 0 1 1 0 1 2 0 0 0 1 1 0 0 2 1 0 1 0 0 0 1 1 0 0 2 2 0 2 0 0 0 1 1 0 0 2 0 0 0 0 2 0 0 1 0 0 0 0 0 1 0 0 0 1 1 1 1 1 0 1 0 1 1 0 0 0 2 0 1 0 0 1 0 0 0 2 2 1 0 2 0 1 0 0 0 2 0 2 2 2 1 1 1 0 1 1 0 0 0 0 1 0 1 0 0 0 1 0 0 1 2 0 1 0 2 0 0 1 1 0 2 2 0 0 1 0 0 0 0 2 1 2 0 0 0 2 0 0 0 0 1 0 0 0 0 0 1 0 0 0 1 1 0 1 0 0 0 1 1 1 1 0 1 1 0 0 1 1 1 1 1 2 0 0 0 0 0 1 0 2 1 1 1 1 0 0 0 0 1 1 0 0 2 0 1 1 1 0 0 1 0 2 2 0 0 0 0 0 0 0 0 0 2 2 2 0 0 0 0 1 1 1 1 2 1 0 1 0 1 0 0 0 1 1 1 1 0 0 0 0 0 0 0 1 0 0 2 2 2 0 0 2 2 2 0 2 1 2 0 2 0 1 0 1 1 1 2 0 1 1 1 1 2 0 2 0 0 0 1 1 1 1 0 1 0 0 2 0 1 2 0 1 0 0 0 1 1 2 1 2 0 1 1 2 2 0 2 0 0 0 1 0 1 0 0 0 1 0 0 2 2 2 1 2 0 1 0 0 2 0 0 1 0 1 1 2 0 1 0 1 0 1 1 2 0 2 2 2 0 0 2 2 2 0 0 1 0 0 1 0 1 0 1 1 0 2 2 0 0 0 0 0 0 0 2 1 0 2 2 0 0 0 2 0 1 0 0 0 0 0 0 0 0 1 0 1 0 0 0 2 0 1 0 2 0 1 1 1 1 0 0 1 0 0 1 2 1 0 0 0 0 0 0 0 2 1 0 0 2 0 0 1 0 0 2 0 2 1 2 0 0 1 1 0 0 1 0 1 0 0 0 1 1 2 0 2 2 0 0 0 2 0 1 2 0 2 0 2 0 0 0 0 0 1 1 1 1 1 1 1 0 2 2 2 1 0 1 1 1 1 0 1 0 2 0 0 0 1 1 1 1 1 0 2 1 2 2 0 1 0 0 2 0 0 0 1 0 0 0 0 0 0 1 2 0 0 0 0 0 0 0 2 0 0 0 0 0 1 1 0 0 1 0 0 1 1 1 1 1 1 0 0 0 0 0 0 1 0 0 0 2 2 1 1 1 0 0 1 1 1 0 0 1 1 2 0 1 1 0 1 1 1 1 2 0 1 0 2 0 2 1 0 0 1 1 0 0 1 1 0 0 0 1 1 0 0 0 1 1 0 1 1 1 0 0 1 1 1 0 2 1 2 2 1 1 1 1 0 0 1 2 2 0 0 0 0 0 0 0 0 0 0 0 0 0 1 1 0 2 2 0 0 0 0 0 0 0 0 2 2 1 0 0 1 0 0 2 0 0 0 1 0 1 1 0 1 2 2 0 0 0 0 0 0 2 1 0 0 0 0 0 1 1 0 1 2 0 0 0 0 1 1 1 2 0 0 1 1 0 1 0 0 1 1 0 2 2 0 0 0 0 0 2 2 1 0 1 0 0 2 0 2 0 0 0 1 0 0 0 0 2 0 1 0 0 0 0 0 0 1 2 0 0 0 0 2 1 2 1 0 0 0 0 1 1 0 0 0 0 0 0 0 0 2 0 2 2 0 0 2 0 1 0 1 1 0 1 1 0 1 0 1 1 0 1 0 2 0 0 0
97 0 0 0 0 0 0 2 2 0 0 1 1 1 0 0 0 1 1 0 0 0 0 2 0 0 1 1 0 2 1 0 2 1 2 1 1 1 0 0 2 0 0 0 0 0 0 0 0 0 0 0 0 1 1 1 0 0 0 2 1 2 1 1 0 0 0 0 1 0 1 1 2 0 2 2 0 0 0 1 1 0 0 0 1 0 0 1 2 2 1 1 0 1 0 0 0 1 1 2 0 2 1 0 0 0 2 1 1 0 0 2 0 0 1 1 1 0 0 0 2 0 2 1 1 1 0 0 1 1 1 1 0 0 0 0 0 0 0 1 2 0 1 0 1 0 1 0 0 0 0 0 0 1 0 1 1 1 0 0 1 0 0 0 1 2 0 0 0 1 1 1 2 0 1 2 2 0 0 1 0 2 0 2 0 0 0 1 0 0 0 1 0 0 0 1 1 0 0 0 0 0 0 2 2 0 0 1 0 1 1 0 1 0 0 2 0 0 2 0 0 0 0 2 1 0 0 2 0 1 0 0 0 1 1 0 0 2 0 0 0 0 1 0 0 1 0 0 0 0 0 0 0 0 0 1 1 0 0 0 0 0 0 1 1 0 2 0 1 0 0 2 1 2 0 0 0 1 1 0 0 2 1 1 0 0 1 1 1 2 1 2 0 2 1 0 0 1 0 1 1 0 1 0 1 1 1 0 1 1 0 2 1 0 1 0 1 0 0 1 0 1 0 2 0 0 0 1 2 2 0 0 0 0 0 0 0 1 0 0 2 2 2 0 1 1 0 0 2 1 0 0 0 0 0 2 0 0 0 0 1 1 2 0 2 2 0 1 2 0 1 1 0 2 1 1 0 1 0 1 0 0 0 0 0 0 0 1 1 1 1 1 1 0 2 1 1 2 0 0 0 0 0 1 0 1 0 1 0 0 0 1 0 0 1 2 0 0 0 0 0 1 0 0 0 1 0 0 2 0 1 1 0 1 1 1 0 0 0 0 2 1 1 1 1 2 1 0 0 0 0 0 0 2 1 1 0 0 1 0 2 0 1 1 1 1 1 2 2 0 0 0 2 2 0 0 0 2 2 0 0 0 0 1 0 1 0 2 2 1 1 2 0 1 0 0 0 0 0 2 2 2 1 0 2 1 1 0 1 1 0 0 1 0 1 2 0 1 1 1 1 2 2 2 2 2 0 0 1 2 0 1 0 1 1 0 2 0 1 1 0 0 0 0 1 1 2 0 1 0 0 0 1 2 1 0 0 1 0 0 0 0 1 0 0 0 2 1 1 0 0 0 1 0 1 1 1 2 0 1 2 0 0 0 2 1 2 0 0 0 1 1 1 0 0 0 1 0 0 0 0 2 1 1 0 1 1 0 2 1 0 0 0 1 1 1 0 1 0 0 0 0 0 0 0 0 0 2 0 0 1 0 0 0 0 0 2 1 2 1 1 0 0 1 1 0 1 1 0 1 0 0 0 2 1 2 0 2 2 0 0 0 1 0 1 2 1 2 0 1 0 1 0 0 0 1 1 0 2 2 0 0 0 0 2 2 0 0 2 0 1 0 0 2 1 1 0 0 0 0 0 0 0 1 2 2 1 1 1 0 0 0 0 1 0 0 0 1 0 0 0 0 0 0 1 2 0 0 0 0 0 0 1 2 1 1 0 0 0 0 0 0 0 0 0 1 1 0 1 1 1 1 1 0 0 0 0 0 0 0 0 1 2 2 1 0 0 1 0 2 0 2 0 0 0 1 1 0 2 2 1 1 1 0 0 2 0 2 0 2 0 2 2 0 1 1 1 1 0 2 1 0 0 0 0 2 2 1 0 0 0 0 1 1 1 0 0 2 2 2 2 2 2 2 2 1 1 2 0 0 0 0 1 1 0 0 0 0 0 0 0 1 2 0 2 2 0 1 0 1 2 1 0 0 0 1 1 0 0 0 0 1 0 0 0 1 2 0 1 0 0 0 2 1 2 1 1 1 2 2 2 0 0 0 0 0 0 2 0 0 0 2 1 1 2 0 2 2 1 0 1 2 0 2 2 0 2 1 0 1 0 1 0 0 0 1 0 1 2 0 1 0 2 2 2 2 0 1 0 0 0 2 1 1 0 0 0 1 0 0 0 0 1 0 0 0 0 0 0 0 2 0 0 2 2 0 2 1 0 1 1 0 1 1 0 1 1 0 0 0 0 0 0 0 1 0 2 1 1 0 0 1 1 1 0 0 0 0 0 1 0 0 0 2 1 1 0 0 1 0 1 0
98 1 0 0 0 0 0 0 1 1 0 0 1 0 0 0 0 0 0 1 0 1 0 2 0 0 0 1 0 1 1 0 0 0 2 0 2 0 0 1 1 0 1 1 0 1 2 0 0 0 0 0 0 1 1 2 0 0 0 2 0 0 0 0 0 1 2 0 2 1 0 1 2 0 1 2 1 0 1 0 1 0 0 0 2 0 1 0 1 2 0 0 1 2 1 1 1 0 0 0 0 2 1 0 0 0 2 0 0 2 0 0 0 0 0 0 0 0 1 0 0 0 2 1 0 0 0 0 1 1 1 1 0 0 0 0 0 0 0 1 1 1 2 0 1 0 1 0 0 0 1 0 0 0 0 0 0 2 0 0 0 0 0 0 1 1 1 0 1 1 0 0 1 1 0 2 0 1 0 0 1 1 0 1 0 0 0 2 1 1 1 1 1 1 0 1 1 0 0 0 0 1 0 1 1 0 1 1 0 0 1 1 1 1 0 2 2 0 2 1 1 1 1 1 0 0 1 2 0 2 0 0 0 1 1 0 0 1 0 0 0 0 2 2 0 2 0 0 0 0 0 0 0 0 1 0 0 0 0 0 0 0 0 1 1 0 0 0 2 1 1 0 0 2 0 0 0 2 1 1 0 2 0 0 0 0 0 0 0 2 2 2 0 2 1 0 1 0 0 0 0 0 0 1 0 1 1 0 1 0 0 1 1 1 2 0 2 1 1 0 0 2 2 2 1 0 1 0 0 0 0 2 1 0 0 0 0 0 0 0 1 1 2 0 1 1 0 0 1 2 1 1 0 2 2 0 0 0 0 0 1 1 0 0 0 1 0 2 2 0 0 2 1 2 0 0 0 1 1 2 1 1 0 1 0 0 0 0 1 1 1 1 0 0 2 1 1 1 2 2 0 2 1 1 1 0 1 1 1 0 0 1 0 0 0 2 0 0 0 0 0 1 1 2 1 1 2 0 1 0 1 0 0 1 0 1 0 2 0 0 2 0 1 0 0 2 0 0 0 0 0 0 0 2 1 0 1 1 2 2 1 2 1 1 0 0 0 2 2 1 1 1 1 1 2 2 0 0 0 1 2 0 0 2 0 1 1 1 2 1 2 1 0 1 1 0 0 0 0 2 2 2 2 0 1 0 1 0 0 2 0 0 2 1 0 2 1 0 1 0 0 2 0 2 0 2 1 0 1 1 1 0 0 0 0 0 1 1 0 0 0 2 0 0 1 2 0 1 1 2 0 0 1 1 1 1 1 1 0 0 0 0 1 0 1 1 0 1 2 0 0 1 1 0 1 0 1 2 0 1 2 0 1 0 0 1 2 1 1 0 1 1 0 1 1 1 1 1 0 0 1 1 1 0 0 2 0 0 0 0 1 0 0 1 0 0 0 2 1 0 0 0 0 0 0 0 2 1 0 0 2 0 0 0 0 2 2 1 2 1 2 0 0 1 1 0 1 2 0 1 1 1 2 0 0 0 0 0 0 0 0 0 1 0 2 2 0 2 1 0 1 0 0 0 1 1 2 0 1 2 0 1 0 1 0 1 2 1 0 0 2 1 0 0 1 0 0 0 1 1 0 1 0 0 1 1 1 1 1 0 1 0 0 1 1 0 1 2 1 1 0 0 0 0 0 0 2 1 1 1 0 0 0 2 2 0 2 0 0 1 0 0 0 2 0 0 2 0 0 0 1 1 1 0 0 1 0 0 2 0 0 0 2 1 1 0 0 0 0 2 0 0 0 1 1 0 1 0 2 2 1 1 2 0 0 1 1 2 1 2 0 1 2 1 1 1 0 0 0 2 1 0 0 1 1 0 0 0 2 2 1 0 0 1 2 1 1 2 1 1 1 1 1 2 1 2 1 1 1 0 1 0 1 0 0 1 0 0 0 0 0 1 2 0 0 0 2 1 1 0 1 1 0 0 0 0 1 0 0 0 1 1 1 0 0 1 1 0 2 1 1 0 1 0 1 0 0 1 1 2 2 0 0 0 0 0 0 2 0 0 0 2 0 1 2 0 2 0 0 0 2 2 0 2 2 1 1 0 0 1 1 0 0 0 1 1 0 1 2 1 1 1 2 1 0 0 0 1 1 0 1 1 1 2 0 0 0 0 0 0 0 0 1 2 1 2 0 1 0 1 0 0 2 1 2 0 2 2 0 1 1 1 1 0 1 1 1 0 0 0 0 0 0 0 0 1 1 1 1 0 0 1 2 2 0 0 0 0 0 0 0 0 0 1 0 0 1 0 1 0 2 1
99 0 1 0 0 0 1 1 2 0 0 1 0 2 0 0 0 2 1 0 2 2 1 2 0 0 0 1 1 2 0 1 2 2 1 1 1 1 0 0 1 0 0 1 0 1 0 0 0 1 1 0 0 0 2 2 0 0 1 0 2 0 1 2 0 0 0 0 2 1 1 1 2 0 1 2 1 0 0 0 0 0 0 0 2 0 0 0 2 2 0 0 1 0 0 2 0 2 2 2 1 2 1 0 1 0 2 1 2 0 0 1 0 2 2 0 0 0 1 0 1 0 1 1 0 0 0 0 0 0 1 0 0 0 0 0 0 0 0 1 0 2 0 0 1 0 0 0 2 2 2 0 0 0 0 0 0 1 0 0 2 1 0 0 0 2 0 1 1 1 0 1 1 1 0 1 2 0 0 1 0 1 0 2 0 0 0 1 0 0 0 1 0 0 2 2 0 0 0 0 0 0 0 1 1 0 1 2 0 0 0 1 2 0 0 2 1 0 2 0 1 1 1 2 0 0 1 1 0 0 0 0 0 2 2 0 0 2 0 0 0 0 1 0 0 0 0 0 0 0 0 0 0 0 0 1 1 0 0 0 0 0 0 1 1 0 0 0 2 1 0 2 1 1 1 1 0 2 2 1 0 2 1 1 0 0 1 2 0 2 0 0 0 2 2 1 1 1 0 1 0 1 1 1 0 0 0 0 1 0 0 2 2 0 0 0 1 0 0 0 0 0 0 2 2 0 2 1 0 0 0 1 1 1 0 1 0 1 0 0 1 1 2 0 0 0 1 0 2 2 0 0 0 1 1 1 0 0 0 2 2 2 2 0 2 1 0 1 2 0 1 1 0 2 1 1 0 2 0 0 2 2 1 1 0 0 0 1 1 0 0 1 2 0 2 2 2 0 1 1 0 1 0 1 0 1 1 1 1 0 0 1 0 0 0 1 0 0 0 0 0 0 0 1 0 0 0 0 1 1 1 1 0 0 1 1 1 0 0 0 0 0 2 0 0 1 0 0 0 0 0 0 0 1 1 1 0 2 1 0 2 0 0 0 1 2 2 2 2 1 2 2 0 0 1 0 1 0 0 1 0 0 0 0 1 1 0 1 2 0 2 2 1 2 0 0 0 2 1 1 0 1 1 1 1 0 2 0 0 2 0 0 0 0 0 2 0 0 1 2 2 1 0 2 0 2 2 1 0 1 1 0 0 2 0 0 0 0 1 1 0 1 0 1 1 0 2 2 2 2 0 0 1 2 2 1 0 1 0 1 0 0 1 1 1 1 1 0 1 0 0 1 1 0 1 1 1 1 1 2 1 0 0 0 1 0 0 1 0 0 1 1 1 0 1 0 0 0 0 0 1 1 0 1 0 2 1 0 2 1 0 0 0 1 0 0 0 2 0 0 0 0 0 0 0 0 2 1 0 0 1 0 0 0 0 1 1 0 2 2 2 0 1 1 1 0 0 2 0 0 0 2 1 0 0 1 0 1 1 0 0 0 1 1 1 1 0 1 0 0 0 2 1 1 1 2 1 1 0 0 0 1 0 1 1 1 1 0 2 0 2 0 1 2 1 0 0 0 0 1 0 0 0 1 1 2 1 1 1 0 0 0 0 2 0 0 0 0 1 1 0 0 1 0 0 1 1 1 1 0 0 0 2 2 2 2 0 0 0 1 0 1 0 2 0 0 2 0 1 1 0 1 1 0 0 1 0 0 2 0 0 0 2 1 0 0 0 1 0 2 1 0 0 0 0 0 1 0 1 2 1 1 2 0 0 1 1 2 0 1 1 2 2 0 2 0 0 0 1 1 0 0 0 0 1 0 1 0 0 2 2 0 1 0 1 0 1 1 0 1 1 1 0 2 2 1 1 2 0 0 0 0 1 1 0 0 0 0 1 0 0 1 0 0 0 0 0 1 0 0 1 1 0 0 1 0 1 0 1 1 1 2 0 1 0 0 0 0 0 1 0 0 1 0 1 1 2 1 2 2 2 0 1 0 0 0 0 1 1 0 0 1 0 2 2 0 2 1 0 0 0 1 0 2 2 1 1 2 0 1 1 2 1 1 1 1 0 1 2 0 0 0 2 2 2 2 1 1 0 0 0 2 0 2 0 0 0 0 1 1 0 0 1 0 1 2 0 0 0 0 1 0 2 2 1 0 2 0 0 0 2 0 1 0 1 1 1 0 0 0 0 0 0 0 0 0 0 0 0 0 1 1 1 2 0 2 2 0 0 1 0 0 0 2 1 1 0 0 0 0 2 1
100 1 0 0 0 0 1 2 2 1 0 0 0 0 0 0 0 1 1 1 1 1 0 0 1 1 1 1 0 2 1 0 0 0 2 0 2 2 0 2 1 1 0 0 0 2 1 0 0 0 0 0 1 1 0 0 2 0 1 0 1 0 1 2 0 0 0 0 0 0 0 0 1 0 0 1 1 0 2 0 2 0 0 0 2 0 0 0 2 2 0 0 2 2 0 1 0 1 1 1 1 2 0 0 1 1 2 0 1 1 0 1 0 0 0 1 0 0 0 0 2 0 1 2 1 1 0 0 2 2 0 0 0 0 1 1 0 0 0 1 0 2 0 0 1 0 1 0 1 1 1 0 2 0 0 0 1 0 2 2 0 0 0 1 0 1 0 0 1 1 1 1 1 1 1 1 2 1 0 0 0 1 0 0 0 0 0 1 0 2 2 0 1 0 2 1 2 0 0 0 0 1 0 1 1 0 0 1 1 0 0 1 1 0 0 2 1 1 2 0 0 1 0 2 0 0 0 1 0 2 1 1 0 0 0 0 0 2 0 0 0 0 1 0 0 1 0 0 0 0 0 1 0 0 0 0 1 1 1 1 0 1 0 2 2 0 2 1 2 2 0 1 1 1 0 0 1 2 2 1 0 2 1 1 1 0 1 0 0 1 0 0 0 2 2 0 2 2 0 2 0 2 1 1 0 0 1 0 0 0 0 0 1 1 1 0 2 0 0 0 2 2 2 1 0 0 0 2 0 0 0 0 0 0 0 0 0 1 1 1 2 1 2 0 1 1 0 0 0 0 0 0 0 0 0 2 0 1 0 1 1 1 2 0 2 2 0 2 2 0 0 2 0 2 1 1 0 2 1 1 1 2 0 1 0 0 0 2 2 0 0 1 0 1 1 1 2 1 0 0 0 0 1 1 1 0 1 0 0 0 0 1 0 0 1 1 0 0 0 0 0 1 1 1 0 1 0 0 0 0 1 0 0 1 2 2 0 1 0 0 1 0 2 2 2 2 0 0 0 0 0 0 0 1 0 0 0 0 1 1 2 1 0 0 0 2 0 2 2 0 0 0 2 2 1 1 0 0 0 0 1 0 0 1 1 0 1 1 2 0 2 2 2 1 0 0 0 1 1 2 1 2 1 1 1 1 2 0 1 1 0 0 1 0 1 1 0 0 0 1 1 2 0 1 0 1 0 0 0 1 1 0 0 1 0 0 1 0 0 1 1 0 0 0 0 2 1 0 0 0 0 0 0 2 0 0 0 0 1 0 0 0 0 0 0 0 0 0 0 0 0 1 1 0 1 1 2 1 0 2 2 0 1 0 1 1 1 0 2 1 0 0 0 0 0 0 0 0 0 0 0 2 1 0 1 2 1 0 1 0 1 1 0 0 0 0 0 1 0 1 0 0 0 0 0 0 2 2 0 0 0 1 1 0 0 1 2 0 2 2 0 1 2 2 2 0 0 1 1 1 0 1 1 1 0 0 0 2 1 0 0 0 1 0 1 2 0 2 0 1 0 1 0 1 1 2 2 0 0 1 1 0 0 0 1 1 1 0 2 0 0 0 0 1 1 0 0 1 1 1 0 1 0 0 2 2 2 2 2 0 1 0 0 1 0 1 0 1 1 1 0 0 1 0 0 1 1 0 0 0 0 0 0 1 1 1 0 0 0 1 0 0 0 0 0 2 2 0 1 0 1 1 2 1 1 0 0 0 2 0 0 0 2 2 1 1 1 1 0 2 1 0 0 0 0 0 0 0 1 0 2 2 0 1 1 1 0 1 0 1 0 1 2 0 0 1 0 0 0 1 1 0 0 0 0 1 1 0 0 1 1 0 1 1 1 0 0 2 0 1 1 2 2 2 2 1 1 2 1 0 0 1 2 1 0 0 0 1 1 1 1 1 1 0 0 0 1 0 0 0 2 2 0 0 1 0 1 0 1 1 0 1 0 1 0 0 0 0 1 1 0 0 1 0 1 1 0 1 2 2 2 0 1 0 0 0 0 2 1 0 0 1 1 1 1 0 1 2 0 0 1 1 0 1 1 1 1 1 0 2 0 0 0 0 1 2 0 0 1 0 1 0 2 1 1 0 0 1 0 1 0 2 0 1 0 1 0 1 1 0 0 0 0 0 1 1 0 0 1 0 0 0 2 0 0 0 0 1 0 0 2 0 1 0 0 0 0 0 0 0 0 0 0 0 0 0 2 0 1 0 0 2 2 2 0 0 0 0 0 0 0 0 0 1 1 0 0 0 0 0 2 1
101 1 0 0 0 0 0 2 2 0 0 0 0 1 0 0 1 1 1 1 1 1 0 2 0 0 1 2 0 2 2 0 2 1 1 0 2 1 1 0 1 0 1 1 0 1 0 0 0 1 1 0 0 0 2 1 0 0 0 0 1 1 2 2 0 0 0 0 1 0 0 2 2 1 1 2 1 0 1 1 0 0 1 2 1 0 0 0 2 2 0 0 2 2 1 1 0 0 0 1 1 2 0 0 1 1 2 1 1 1 1 2 0 1 1 0 0 0 1 0 1 0 1 2 1 1 0 2 0 2 1 0 1 0 0 0 0 1 1 0 1 1 0 0 0 0 0 0 0 0 0 1 0 1 0 0 1 2 0 0 1 0 0 1 0 1 0 0 0 2 1 1 0 2 0 0 1 0 0 1 0 1 2 2 2 2 2 1 0 1 0 1 0 1 1 0 2 1 0 0 0 0 1 1 1 0 1 2 0 1 0 1 2 0 0 2 0 0 0 0 2 2 2 2 0 0 2 2 0 2 0 0 0 0 0 0 0 2 0 0 0 0 2 0 0 2 0 0 0 0 0 1 0 0 0 0 0 0 0 0 0 0 0 0 0 0 0 0 2 1 1 1 0 0 0 0 0 2 1 0 0 0 1 1 0 0 1 1 0 1 0 0 0 2 2 0 1 0 2 0 2 0 1 0 0 0 1 0 1 0 0 0 1 0 1 0 2 1 0 2 0 1 0 2 0 0 1 2 1 1 0 1 0 0 0 0 0 0 0 1 0 0 0 0 1 1 0 0 2 1 0 0 0 2 1 0 1 0 0 2 2 2 2 0 1 0 0 0 1 1 1 1 1 1 0 0 0 2 1 1 1 1 0 1 0 1 0 0 0 0 0 2 0 0 2 0 0 0 0 0 0 0 1 1 1 0 0 1 1 0 0 1 0 0 0 2 0 0 0 0 0 1 0 1 0 0 0 0 2 0 1 1 0 1 1 2 0 1 0 0 2 0 0 0 0 2 0 0 1 0 0 0 0 2 2 1 1 1 0 1 1 1 0 0 0 1 1 2 2 1 1 1 2 2 0 0 0 1 1 0 0 0 0 1 0 1 0 2 2 1 1 2 0 1 1 1 1 0 0 2 2 2 1 1 1 0 1 0 2 0 0 0 1 0 1 1 0 0 1 1 1 2 1 2 1 1 0 0 1 2 1 1 0 0 1 0 1 1 1 1 0 1 0 1 1 1 1 2 2 2 0 0 0 2 2 0 0 0 1 0 0 0 0 0 0 0 1 1 2 0 0 0 0 0 0 0 1 1 0 2 2 0 0 0 0 0 0 0 1 1 1 0 0 0 0 0 0 0 0 0 1 1 2 1 0 2 1 0 1 1 1 1 0 1 0 0 2 0 0 0 0 0 0 0 0 1 2 2 0 0 1 0 0 0 0 0 2 1 2 2 0 2 2 2 2 0 0 1 0 1 0 2 2 0 0 1 0 1 0 1 1 0 1 0 1 2 2 1 0 0 0 2 0 1 1 1 1 0 0 0 0 1 0 2 1 2 1 0 1 0 2 0 0 1 2 0 0 0 1 2 1 1 0 0 0 1 2 1 2 0 1 0 0 0 2 1 0 1 1 1 0 0 0 0 1 2 0 1 1 0 0 0 1 2 1 1 1 0 0 1 0 1 0 0 0 0 0 1 0 0 0 0 0 0 0 0 0 0 0 0 0 1 2 1 0 1 1 1 0 2 1 0 0 0 0 1 1 0 1 1 1 1 2 0 1 1 1 2 1 1 1 1 2 1 1 0 0 1 0 2 2 0 0 0 1 1 0 0 0 2 2 1 1 1 1 0 0 2 1 2 1 1 0 2 2 2 2 1 1 0 0 1 2 0 0 1 1 0 0 0 0 0 2 0 1 1 1 1 1 0 2 2 0 0 0 0 1 0 1 1 1 1 1 0 0 0 2 0 1 1 0 0 1 0 1 0 0 0 1 2 1 1 1 0 0 1 1 1 1 0 0 1 0 2 2 0 2 1 0 0 0 1 0 2 1 1 0 2 0 2 0 0 1 1 2 0 0 1 1 0 0 0 2 1 0 1 0 1 1 0 0 1 1 1 0 0 2 1 1 0 0 0 1 2 2 1 0 1 1 0 2 0 2 0 0 0 0 2 1 1 2 0 0 0 0 0 0 0 0 1 0 0 1 1 0 1 0 1 1 0 0 1 0 0 0 0 0 0 1 2 0 0 0 0 0 0 0 0 0 0 2 1
102 1 0 0 0 0 0 2 2 0 0 1 0 0 0 0 0 2 2 1 1 1 0 0 0 0 0 2 0 2 2 0 0 0 2 0 2 2 0 0 2 1 0 0 0 0 0 0 0 0 0 0 0 1 0 2 0 0 0 0 1 0 0 1 0 1 1 0 1 0 0 0 2 1 2 2 0 0 1 0 0 0 1 1 2 1 1 0 2 2 0 0 0 0 0 2 0 1 0 1 0 2 1 0 0 0 2 0 1 1 1 2 0 0 0 0 0 1 1 0 1 0 2 0 0 0 0 0 1 1 0 1 0 0 0 0 0 0 0 0 0 2 0 0 0 0 0 0 1 1 1 0 0 0 0 0 1 1 0 1 1 1 0 0 2 2 0 0 2 0 0 2 1 1 1 1 2 1 0 0 1 1 0 2 1 1 0 1 0 2 2 0 0 0 2 2 2 0 0 1 0 0 0 2 2 0 0 0 2 1 0 1 1 0 0 2 0 1 2 0 0 1 1 2 0 0 1 1 0 1 0 0 0 0 0 1 1 2 0 0 0 0 2 1 0 2 0 0 0 0 0 0 0 0 0 0 0 1 1 1 1 1 0 1 1 0 0 1 2 1 1 0 1 2 0 0 1 2 1 1 0 2 1 1 0 0 1 1 1 2 1 1 0 2 2 0 2 1 0 1 0 0 1 0 1 0 1 0 1 0 0 0 2 0 1 0 2 0 0 2 0 0 0 2 1 0 1 2 1 1 0 1 0 0 0 0 0 2 1 2 2 1 1 0 0 0 0 0 1 2 0 0 0 1 0 1 1 0 0 2 2 2 2 0 2 0 2 1 1 0 0 1 1 2 0 0 0 1 0 1 0 0 0 0 0 1 0 0 0 1 1 1 1 0 2 0 0 1 0 0 0 0 0 1 0 1 0 0 0 0 0 1 0 0 0 2 0 0 1 0 1 1 0 2 0 0 0 1 1 0 1 0 0 0 0 0 0 0 0 0 2 0 1 0 0 1 1 0 0 0 0 0 1 2 1 1 0 1 1 0 2 0 0 0 0 1 1 1 1 0 1 1 1 1 0 0 0 1 1 1 1 1 0 0 0 2 0 1 1 0 0 0 1 2 1 1 1 1 1 2 1 2 1 1 0 0 1 0 1 1 0 0 0 1 1 1 0 0 2 1 1 2 2 1 1 2 0 0 1 2 0 0 0 1 1 1 0 1 0 2 0 0 0 2 2 2 0 2 2 2 0 0 1 1 2 1 1 1 0 0 2 0 0 1 0 0 2 0 1 0 0 1 0 0 0 0 1 1 0 1 1 0 1 0 1 0 0 1 1 0 1 0 1 1 1 1 1 0 0 0 0 2 2 1 0 1 1 1 2 0 1 0 0 0 0 0 0 1 1 1 1 1 0 0 0 1 1 1 0 0 1 0 0 0 0 1 2 2 2 2 1 0 0 0 2 0 2 2 0 0 0 2 1 0 0 2 0 2 1 1 1 1 1 0 2 2 2 2 0 1 0 1 0 0 0 2 2 2 1 1 0 0 0 1 2 2 1 1 1 0 2 0 0 2 1 1 0 0 0 2 1 0 0 0 1 2 2 2 2 0 1 0 0 1 1 1 1 2 1 1 0 0 0 0 1 2 0 0 0 0 0 0 0 1 2 2 2 0 0 1 1 0 1 0 0 1 2 0 1 1 0 0 1 0 0 1 1 0 0 0 0 0 2 1 0 0 1 1 0 2 1 0 0 0 0 1 1 0 2 2 0 0 1 0 1 2 0 1 0 1 1 2 2 1 2 0 0 0 1 1 0 0 0 0 1 1 1 1 1 1 1 0 1 1 1 0 0 2 1 2 1 1 0 2 2 1 1 2 0 0 0 0 2 0 0 1 0 1 1 1 1 1 1 0 0 0 1 1 1 0 1 1 0 0 0 1 0 0 2 2 0 2 0 0 0 1 1 0 1 1 0 0 2 0 2 1 0 0 1 1 1 0 0 0 0 0 1 2 0 1 1 2 1 1 1 0 1 2 0 0 0 2 0 2 2 1 1 2 1 1 0 0 1 1 2 0 0 1 2 0 1 0 1 1 1 1 0 1 0 0 0 2 0 2 0 0 0 1 0 1 0 1 2 1 1 0 1 1 0 0 1 0 1 1 1 0 1 1 0 1 0 1 1 0 1 1 1 0 1 1 0 0 0 0 0 1 1 0 0 0 0 1 2 2 0 0 0 0 1 2 0 0 1 0 0 0 1 0 2 0 2 1
103 1 1 0 0 0 0 1 2 0 0 0 1 1 0 0 0 1 0 1 1 2 0 2 0 0 0 2 0 2 2 1 0 1 0 1 2 1 0 0 1 0 0 0 0 0 0 0 0 1 1 0 0 1 0 1 0 1 0 1 0 0 1 0 1 1 1 0 1 0 0 0 2 0 1 2 1 0 2 0 1 0 0 0 1 0 0 0 1 1 0 0 2 1 2 2 2 1 1 2 2 2 0 0 1 1 2 0 0 2 1 2 1 2 2 1 1 0 1 0 1 1 2 2 1 1 0 1 0 1 2 1 0 0 0 0 1 0 0 1 0 2 0 0 0 0 0 0 2 1 0 0 2 0 1 0 0 1 0 1 1 1 0 2 1 2 1 1 1 0 0 2 0 2 0 1 1 2 0 0 0 0 1 2 1 1 1 1 0 0 1 1 0 1 2 1 1 0 0 0 0 1 0 2 2 0 0 1 0 0 0 2 2 0 0 2 0 1 1 1 1 1 0 2 0 0 1 1 0 1 0 0 0 2 2 0 0 2 0 0 0 0 0 0 0 2 2 0 1 0 0 0 0 1 1 0 1 0 0 0 0 0 0 1 1 0 1 1 2 0 0 1 0 2 0 0 1 2 1 0 1 1 1 1 0 1 0 0 0 2 0 0 0 2 2 0 1 0 0 0 0 0 1 0 1 0 0 0 1 1 0 2 2 0 0 0 2 0 0 1 0 1 2 0 1 0 1 1 0 0 0 1 0 0 0 0 0 0 0 1 1 1 2 0 0 0 0 1 1 0 1 1 1 2 1 0 0 0 0 0 0 0 1 0 0 1 1 1 2 1 1 1 0 1 1 1 0 2 1 1 1 2 0 1 0 0 0 2 2 1 1 1 1 0 2 1 1 2 0 0 0 0 1 1 1 0 0 0 0 0 0 0 0 0 0 1 0 0 0 0 0 0 1 1 0 0 1 1 2 0 2 0 0 0 0 0 0 1 0 0 1 0 1 0 0 1 0 0 0 0 0 0 0 1 0 0 0 1 1 0 2 1 1 0 0 0 0 1 1 1 1 1 1 1 0 0 0 0 0 1 0 0 0 0 1 0 0 0 1 0 1 1 0 1 0 0 0 2 2 2 1 2 1 1 1 0 0 0 1 1 1 0 1 0 0 2 0 1 1 2 2 2 0 2 0 2 1 0 0 2 0 1 0 0 2 0 2 0 1 1 0 1 0 0 0 0 1 2 2 2 0 0 0 2 2 1 0 0 0 1 1 0 1 0 0 1 1 0 1 0 0 0 0 0 0 0 1 1 0 2 2 0 0 0 0 0 0 0 2 1 0 0 0 0 0 1 1 0 0 0 0 2 0 1 1 2 1 0 2 1 1 0 0 0 0 0 0 2 1 1 1 1 0 0 0 0 1 1 0 0 1 0 0 0 0 0 2 0 1 1 0 1 0 0 1 0 1 0 1 1 0 2 1 1 1 1 0 1 1 0 0 0 2 0 1 2 1 2 1 0 1 1 0 0 0 2 2 2 0 0 0 0 0 1 1 1 2 1 1 1 1 2 0 0 0 0 0 0 1 1 0 1 1 1 0 1 1 2 2 0 0 0 0 1 0 1 1 1 0 0 0 1 0 0 0 2 0 1 1 0 1 1 0 2 1 0 1 0 0 0 0 0 0 0 0 1 1 1 0 0 0 0 1 0 0 1 0 0 1 0 0 1 2 2 2 0 0 0 0 2 2 0 1 0 0 0 1 0 0 1 1 1 1 1 1 1 1 2 0 2 0 2 2 0 1 0 0 0 1 1 1 0 0 0 1 1 1 0 1 2 2 1 1 0 1 1 1 2 1 1 1 2 2 2 2 1 1 1 0 0 0 0 2 0 0 2 2 0 1 1 1 1 0 0 0 0 1 1 1 0 2 2 0 0 0 1 0 0 0 0 2 2 0 1 0 1 0 0 1 0 0 0 1 0 1 0 0 1 1 2 1 0 0 0 0 0 0 1 1 0 1 1 0 0 2 0 2 2 0 0 0 2 0 2 2 0 1 0 0 1 0 2 0 0 1 1 0 1 1 0 0 0 2 1 2 2 0 1 0 0 0 2 0 2 0 0 0 1 0 1 1 0 2 0 0 0 0 0 0 0 1 0 2 1 1 0 1 1 0 0 2 0 0 0 1 2 2 0 0 1 0 0 0 1 0 0 2 0 2 0 1 1 0 1 0 0 0 0 0 2 0 0 0 0 0 0 1 0 2 0 1 1
104 0 0 0 0 0 0 0 0 2 0 0 0 1 0 0 0 0 1 0 2 2 0 2 0 0 2 2 0 1 1 1 1 1 2 0 2 1 0 0 0 0 0 0 1 1 1 0 0 1 2 1 0 0 0 1 1 0 0 0 1 0 0 1 0 0 1 0 1 0 0 0 2 0 1 2 1 0 2 0 0 0 0 0 1 0 0 1 1 2 0 1 0 2 0 2 0 1 1 1 1 2 0 0 1 0 2 0 0 2 0 0 0 0 2 2 2 0 1 0 0 0 2 1 1 1 0 1 1 2 1 1 0 0 0 0 0 0 0 1 0 2 0 0 1 0 1 1 1 0 1 0 1 2 0 1 2 2 1 1 1 1 1 0 1 2 0 0 0 2 1 1 0 2 0 0 2 0 1 0 0 1 1 1 1 1 1 0 0 0 0 0 0 1 0 1 2 0 0 0 0 0 0 1 1 0 1 1 1 1 0 0 1 0 0 2 0 0 0 1 0 0 0 1 0 0 0 1 0 1 0 0 1 1 1 0 0 1 1 1 1 1 1 0 0 0 0 0 0 0 0 0 1 0 1 0 1 0 1 1 0 1 0 1 1 0 2 0 2 1 0 2 0 1 0 0 0 1 2 0 1 0 1 1 0 1 1 0 0 2 1 0 0 2 1 0 0 1 0 1 0 0 0 0 0 0 1 0 1 0 1 2 2 0 2 0 1 1 1 1 0 1 0 2 0 0 1 0 1 1 0 2 0 0 0 0 0 1 0 0 1 0 1 0 1 1 0 0 2 2 0 0 0 0 0 2 0 0 0 2 2 2 2 0 2 0 1 0 2 2 2 0 1 2 0 0 0 1 0 1 1 0 0 1 0 2 0 1 1 0 0 0 0 0 1 0 1 0 1 1 0 1 0 2 1 1 0 2 0 0 0 0 0 0 0 0 0 1 0 1 1 1 0 1 0 0 0 1 2 0 2 0 0 0 0 0 1 0 0 1 1 0 2 1 1 0 0 1 1 0 0 0 0 2 1 1 0 0 1 1 2 1 0 0 0 1 1 2 2 0 0 0 2 2 1 1 0 0 0 1 1 0 0 0 1 1 0 0 1 1 1 0 1 1 1 0 0 1 1 2 1 2 1 1 1 0 1 0 0 1 0 1 1 0 1 1 0 1 0 1 1 2 1 2 1 2 0 0 0 1 1 1 0 0 0 0 1 1 1 1 0 1 0 0 1 1 2 0 1 1 0 1 1 2 2 0 0 1 0 0 2 0 1 0 1 1 0 1 0 1 0 0 0 0 0 0 2 2 0 0 2 0 0 0 0 0 0 1 1 0 1 1 1 0 0 0 0 0 0 0 0 2 0 1 0 2 1 0 1 2 0 0 0 1 0 0 0 1 0 0 0 0 0 0 0 0 2 2 0 0 0 2 1 0 0 1 1 0 2 2 1 1 1 1 1 0 0 2 0 0 0 2 2 0 0 2 0 2 2 0 0 0 0 1 0 1 1 2 0 0 1 1 0 0 0 2 2 2 1 1 0 0 0 0 1 1 0 0 1 1 1 1 0 2 0 1 0 1 1 2 0 1 0 1 2 2 1 1 2 0 0 0 0 2 1 0 1 2 0 0 0 0 0 0 1 2 0 0 0 1 0 0 0 2 0 0 1 0 1 2 0 0 0 0 0 1 1 0 0 0 0 0 0 0 0 1 0 1 0 1 1 2 2 0 0 0 0 1 0 2 1 0 1 2 2 0 0 0 0 0 2 2 1 1 1 1 1 1 0 1 1 2 2 2 2 0 0 0 0 2 1 0 1 0 0 0 0 0 1 2 1 0 1 0 0 0 1 1 2 2 2 2 1 2 2 0 0 1 1 0 1 0 2 0 0 1 1 0 0 0 0 0 1 0 0 0 1 1 1 0 1 1 0 0 1 1 2 1 0 0 2 2 1 0 0 0 1 0 2 2 0 0 2 0 2 1 1 1 1 2 0 1 0 0 0 0 0 2 1 0 0 1 1 2 2 0 2 2 0 1 0 1 1 0 0 2 0 1 0 2 0 0 0 0 0 1 1 1 1 1 0 1 2 0 0 0 0 0 1 1 1 1 0 2 0 0 1 2 0 0 0 0 2 1 1 0 1 1 0 1 1 0 1 1 1 0 1 2 0 2 0 1 1 0 0 0 0 0 0 1 0 1 0 0 1 0 2 2 2 0 1 2 2 2 0 0 1 1 1 2 0 1 0 0 0 1 0 1 2 0 2 0
105 0 0 1 1 1 1 0 2 0 0 1 0 1 0 0 0 0 0 1 1 2 0 1 0 0 1 1 1 2 0 1 1 1 2 0 2 2 0 2 0 0 1 1 0 0 0 0 0 0 1 1 0 0 0 2 0 1 0 1 0 1 0 0 0 0 0 0 2 1 0 0 2 1 1 2 1 1 1 0 0 0 0 0 2 1 0 0 2 2 0 0 1 2 1 1 1 0 0 2 0 0 0 0 1 1 1 1 1 1 1 2 0 0 2 2 2 0 0 0 2 0 2 1 0 0 0 1 1 2 0 0 0 0 0 0 0 0 0 1 0 2 0 0 1 0 0 0 1 1 0 0 0 1 0 0 0 1 0 1 1 1 1 0 1 1 0 0 0 2 2 0 1 1 0 1 2 0 0 1 0 0 1 1 1 1 1 2 1 2 2 0 0 0 2 1 2 0 0 0 0 1 0 2 1 1 1 1 0 0 0 2 1 0 0 2 0 0 1 1 1 1 1 1 0 1 1 2 1 1 1 1 0 0 0 0 0 1 1 1 0 0 2 0 0 2 0 0 0 0 0 0 0 0 0 0 1 0 0 2 2 2 0 2 2 0 0 0 2 1 0 2 0 1 0 0 0 1 1 1 0 0 0 0 0 0 1 1 0 1 1 1 1 1 2 0 0 0 0 0 0 0 0 1 0 1 1 0 0 0 0 1 2 0 2 1 2 2 1 0 0 1 1 1 2 0 1 1 1 1 0 1 0 0 0 0 0 1 0 1 2 1 2 0 1 1 0 1 2 1 1 1 0 2 1 0 1 0 0 2 2 2 2 0 1 0 2 1 2 0 0 2 0 2 0 0 0 1 1 2 0 1 0 0 1 1 0 0 0 1 0 2 0 0 2 1 1 1 0 0 0 0 1 1 0 0 0 1 0 0 0 0 1 1 1 2 1 0 0 0 0 1 0 2 0 1 1 0 1 0 1 0 0 1 1 2 0 0 0 0 1 0 1 2 2 2 0 1 1 0 0 0 0 1 1 1 0 0 0 0 2 1 1 1 1 1 1 1 1 0 1 1 0 0 0 0 0 0 0 0 1 0 0 0 0 1 0 0 1 0 1 1 1 0 1 0 0 0 0 2 2 2 1 1 1 0 2 0 1 0 0 0 1 0 1 0 0 0 1 0 0 2 1 1 0 1 0 0 0 2 0 1 0 2 1 0 0 1 1 2 0 0 0 1 2 2 2 2 2 2 0 0 1 2 2 0 0 0 0 0 2 0 0 0 0 0 1 0 1 0 0 1 0 0 0 0 2 1 0 2 2 0 2 0 0 0 2 0 2 1 1 0 0 1 1 1 2 0 0 0 0 0 0 1 0 2 2 1 2 1 1 0 0 1 0 0 0 1 0 0 0 0 0 0 0 1 2 1 0 0 1 0 1 0 0 0 1 1 2 2 0 1 0 0 1 0 1 1 0 0 1 2 1 0 0 1 0 2 2 0 0 0 0 0 2 2 2 2 0 1 1 0 0 0 0 1 1 0 0 0 1 0 1 0 1 2 0 0 1 0 2 1 1 1 1 0 0 0 1 1 0 1 0 0 1 2 2 1 1 0 1 0 0 2 0 1 1 2 2 2 0 0 0 0 0 0 2 0 0 0 0 0 0 2 0 0 0 0 0 1 0 0 0 1 0 0 1 0 0 0 0 0 0 0 0 0 0 0 0 0 0 1 2 2 0 0 0 0 0 2 1 1 1 0 0 1 1 0 1 1 1 1 1 1 0 1 1 2 0 1 1 2 2 0 1 0 1 1 0 1 1 0 0 0 1 0 0 0 1 2 1 0 0 0 2 1 2 1 0 1 0 0 0 2 2 0 0 1 1 1 0 1 2 2 0 0 0 0 0 0 0 0 1 0 0 0 1 1 1 0 1 1 0 0 1 0 1 1 0 0 2 2 0 0 0 1 0 0 0 0 0 0 1 0 2 0 0 0 2 2 2 0 1 0 0 0 0 2 0 0 0 0 0 2 2 1 1 2 0 0 0 1 0 1 2 1 1 1 0 1 1 1 0 0 1 1 0 1 1 0 1 0 2 2 0 1 2 1 0 1 0 2 1 2 0 0 0 1 0 1 0 0 1 0 0 1 0 1 0 0 1 0 2 0 0 0 0 2 1 1 0 1 1 0 1 1 1 1 1 1 0 0 1 1 0 0 0 1 1 0 0 1 1 2 0 0 0 1 1 2 0 1 0 0 0 0 0 0 1 0 1 0
106 1 0 0 0 0 0 2 2 0 0 0 0 1 0 0 0 0 0 0 1 1 0 2 0 0 1 2 1 2 2 0 1 1 0 1 1 2 0 1 1 0 1 1 1 0 0 0 0 1 1 0 1 1 1 2 0 0 0 2 0 2 2 2 0 1 1 1 1 0 0 0 2 0 1 2 1 0 2 0 1 0 0 0 2 0 0 0 2 2 0 0 2 0 1 0 0 1 1 2 1 2 0 0 0 0 2 0 0 2 1 1 0 0 1 2 1 0 2 0 0 0 2 1 1 1 0 0 1 1 1 0 0 0 0 0 0 0 0 0 0 2 0 0 1 0 0 0 1 1 0 0 1 0 1 0 0 0 0 0 0 0 0 0 2 2 1 0 1 1 0 1 1 2 0 1 1 1 0 0 0 1 0 2 1 1 0 2 2 1 1 1 0 0 1 2 1 0 0 0 0 0 1 1 1 0 1 1 1 0 1 2 0 1 0 2 0 0 1 0 1 1 0 2 0 0 0 1 0 1 0 0 0 0 0 0 0 2 0 0 0 0 1 0 1 2 2 0 0 0 0 0 0 0 1 0 0 0 0 0 1 1 0 1 0 0 0 0 1 0 1 1 0 2 0 0 0 1 1 0 1 1 0 0 0 0 0 2 0 2 0 0 1 2 1 1 0 1 0 0 1 0 1 0 1 0 0 1 0 0 0 1 2 0 0 1 2 2 1 1 0 1 1 2 0 0 0 1 1 1 0 0 0 0 0 0 0 2 0 2 1 1 2 2 1 1 0 0 1 1 0 0 0 2 1 0 1 0 0 2 2 2 1 1 1 2 0 2 2 0 0 2 0 2 1 1 0 1 1 2 0 2 0 1 1 0 0 0 0 0 0 0 0 0 2 0 0 0 1 1 0 1 0 1 0 1 0 0 0 0 0 0 0 0 0 0 0 0 0 0 0 0 0 1 0 0 0 0 0 0 0 0 0 0 0 0 0 0 0 0 0 0 1 1 0 1 1 0 0 0 0 1 0 2 2 2 0 1 0 0 2 0 1 1 1 2 1 1 1 0 1 1 1 1 1 0 1 0 0 1 0 0 0 1 0 1 0 1 2 1 1 2 1 1 0 0 0 2 1 1 1 1 0 2 0 0 0 0 1 0 1 1 0 0 1 1 0 1 0 2 2 2 1 1 0 0 0 0 1 2 0 1 0 0 2 0 0 1 1 2 0 0 0 1 2 1 0 1 1 1 0 0 0 1 2 2 1 0 0 1 0 0 0 1 0 0 1 1 1 0 0 0 0 0 0 0 0 2 0 0 2 0 0 0 0 0 0 0 1 0 0 0 0 0 0 0 0 0 0 0 1 1 1 0 0 1 1 0 0 0 1 0 0 1 0 0 0 1 0 1 1 1 0 0 0 1 1 1 0 0 0 1 0 1 1 0 1 1 2 2 0 1 2 2 2 0 0 1 0 2 0 2 1 1 0 1 0 1 1 0 0 0 0 2 0 0 1 2 0 1 0 2 0 0 0 1 1 1 1 1 1 0 0 0 1 1 1 0 1 1 1 1 0 1 1 0 1 0 1 2 0 1 0 1 2 2 0 2 2 0 0 0 0 0 2 1 0 2 1 1 0 0 0 0 0 0 2 0 0 0 0 0 0 2 0 0 1 0 0 1 0 0 1 0 0 0 1 0 0 0 1 1 0 0 0 0 0 0 0 0 0 0 2 1 0 0 0 1 0 2 0 0 0 0 0 0 0 0 0 0 2 2 0 1 1 2 0 1 1 2 0 1 2 0 1 0 0 1 0 1 1 0 0 0 1 1 2 0 0 1 1 1 2 0 0 0 0 2 2 2 2 2 0 2 1 0 0 2 1 0 1 0 2 1 1 0 0 0 0 0 0 1 0 0 0 0 0 1 1 0 2 2 0 1 0 0 0 0 0 0 2 2 0 0 0 0 0 0 0 0 0 0 2 0 2 0 0 1 0 2 1 0 0 0 0 0 0 2 0 0 0 0 0 1 1 0 1 2 0 0 0 1 1 1 2 2 0 0 1 1 0 2 1 1 1 1 0 2 2 2 0 2 1 1 0 0 1 0 0 0 0 2 0 1 1 0 0 2 0 0 0 0 2 2 1 1 0 0 1 0 1 0 1 2 2 0 2 2 2 0 1 1 0 0 0 0 0 0 0 2 0 0 0 0 0 1 1 1 1 0 1 2 0 1 0 0 0 1 0 2 1 0 0 0 0 0 1 0 1 0 0 0
107 0 0 0 0 0 0 1 1 0 0 1 0 0 0 0 0 2 2 2 0 0 0 2 0 0 0 1 0 2 1 0 1 1 1 0 2 1 0 1 1 0 0 1 0 1 1 0 0 0 0 0 0 1 0 2 0 1 0 1 1 0 2 2 1 1 1 0 1 0 0 0 2 0 2 2 0 0 1 1 0 0 0 0 2 0 1 1 1 1 0 0 1 1 0 2 0 1 0 1 0 2 2 0 0 0 2 1 0 2 0 0 0 0 1 1 1 0 1 1 0 0 2 1 1 1 0 0 0 0 1 0 0 0 0 0 1 0 0 1 2 0 0 0 0 0 0 0 1 1 1 0 0 0 0 0 0 2 0 0 1 1 0 2 1 1 0 0 0 1 1 1 0 2 1 1 2 0 0 0 0 0 0 2 2 1 1 1 0 0 1 1 1 1 0 1 1 0 0 0 0 0 1 0 0 0 1 1 1 0 1 2 1 0 0 2 2 0 2 2 0 0 0 1 0 1 0 2 0 1 0 0 0 1 1 1 1 2 0 0 0 0 2 0 0 1 0 0 0 0 0 0 0 0 0 0 1 1 1 1 0 1 0 0 0 0 0 0 1 0 0 1 0 1 1 1 1 2 2 1 1 1 1 1 0 0 0 2 0 2 1 1 0 2 2 0 2 1 1 0 1 0 1 0 1 0 0 0 1 0 0 1 1 0 2 1 2 1 1 0 0 1 1 2 1 0 1 1 0 1 0 0 0 0 0 1 0 1 0 1 0 0 2 0 1 1 1 0 2 1 1 0 0 1 1 1 0 0 0 2 2 1 1 1 1 2 0 0 0 0 0 2 0 2 0 0 0 2 0 1 1 0 0 0 0 0 0 0 0 0 0 0 1 0 2 0 0 1 0 0 0 0 0 1 0 1 0 0 1 0 0 1 0 0 1 2 1 0 0 0 0 1 1 1 0 0 0 0 1 1 2 0 0 0 0 1 1 0 0 0 1 0 1 0 0 2 2 0 0 0 0 0 0 2 2 1 1 1 2 2 1 2 1 1 1 1 1 2 2 0 0 0 0 0 2 1 1 0 0 0 1 0 0 0 0 0 0 2 2 1 1 2 1 2 0 0 0 1 1 2 1 2 1 1 1 0 2 0 0 1 0 0 0 0 2 0 0 0 1 0 1 2 0 1 0 1 1 0 0 2 0 0 0 0 0 0 1 0 1 2 0 1 0 2 2 1 1 1 1 1 0 0 1 2 2 2 1 0 0 1 0 0 0 0 0 0 1 2 1 1 0 0 1 0 1 1 2 2 0 1 2 0 1 0 0 1 1 1 0 0 1 0 0 0 0 0 0 0 0 0 0 2 0 1 0 2 2 0 0 1 0 0 0 0 0 0 1 2 1 1 1 1 0 0 0 0 2 0 0 0 2 0 0 0 0 0 2 1 2 2 1 1 0 1 2 0 2 1 1 2 2 1 1 2 1 2 0 1 1 0 0 0 2 0 2 2 2 2 1 1 0 0 0 0 1 1 2 1 1 1 0 0 0 1 1 1 2 0 1 0 2 0 0 0 0 0 0 0 0 2 1 0 0 0 1 1 1 1 1 0 1 0 0 1 0 1 0 1 1 1 0 0 0 0 0 1 1 0 0 0 0 0 0 2 0 0 0 0 0 0 0 0 0 0 0 1 1 1 0 0 0 0 1 0 0 1 1 0 0 0 0 0 2 1 0 0 1 1 0 2 0 0 1 1 1 0 1 0 1 1 1 1 0 0 0 1 0 2 1 2 0 1 2 1 1 0 0 1 0 2 2 0 0 1 0 2 2 0 0 2 2 0 2 0 0 0 0 2 1 1 1 1 0 2 2 2 2 2 1 0 0 0 2 1 0 1 0 0 1 0 0 1 1 0 1 1 1 0 0 0 2 2 0 0 0 0 1 0 1 1 0 1 0 1 0 1 0 1 1 1 0 0 0 0 0 1 0 1 2 2 2 0 0 0 0 0 0 2 0 1 2 2 0 2 2 0 2 2 0 0 0 1 1 1 2 1 1 2 0 1 0 1 0 0 0 2 0 1 2 2 0 2 2 1 0 0 0 0 1 1 1 1 1 2 0 0 0 1 0 0 0 0 2 0 0 0 0 1 0 1 1 0 2 1 0 1 2 0 0 0 1 1 0 1 1 2 2 0 0 0 0 0 0 0 0 0 0 1 1 1 0 1 0 0 0 0 0 0 0 0 0 0 0 1 1 0 1 0 1 0 2 2
108 0 0 0 0 0 0 2 2 0 0 0 0 0 0 0 0 2 1 1 1 2 0 2 0 0 2 2 1 2 2 0 1 2 2 0 2 1 0 0 1 0 1 0 0 2 0 0 0 0 0 0 0 0 1 1 0 0 1 0 1 1 2 2 0 0 1 1 2 0 0 1 2 0 0 2 2 0 0 1 1 0 0 0 0 0 0 0 2 2 0 0 0 1 0 1 0 0 0 2 0 2 0 0 0 0 2 0 0 2 1 2 1 1 2 1 0 0 0 0 1 1 2 1 1 1 0 0 0 0 1 1 1 0 0 0 0 0 0 0 2 0 0 0 1 0 1 0 1 1 1 0 1 1 0 0 0 1 0 0 1 1 0 1 0 1 0 0 1 0 0 1 0 2 0 1 0 1 0 1 0 0 0 2 2 0 1 0 0 1 1 0 0 0 2 0 2 0 0 0 0 0 0 1 1 0 1 1 1 0 0 1 0 0 0 2 1 0 2 0 0 0 1 1 0 0 1 0 0 0 0 0 0 0 0 0 0 2 0 0 0 1 2 0 0 0 0 0 1 1 1 0 0 0 0 0 0 0 0 0 0 0 0 0 0 0 0 0 2 1 0 0 0 1 0 0 0 2 2 2 0 2 1 1 0 0 1 2 0 2 1 1 0 1 2 0 1 0 0 0 0 0 0 0 0 0 0 0 2 0 2 0 2 0 2 0 1 0 1 1 0 1 0 1 1 0 1 1 0 0 0 1 0 0 0 0 0 2 1 2 1 1 2 0 0 0 0 0 2 2 0 0 2 2 1 0 1 0 0 0 1 1 0 0 0 0 0 0 1 1 1 2 0 2 0 0 0 2 0 1 0 2 0 0 0 0 0 0 0 0 0 1 0 0 1 0 1 1 1 1 0 1 0 0 0 0 0 0 0 0 0 0 0 0 1 2 1 0 1 0 1 1 1 2 1 1 1 0 0 0 0 0 1 1 2 1 0 2 0 2 2 0 1 1 1 2 0 1 1 0 0 0 0 0 0 0 0 1 0 2 0 2 1 1 1 1 1 2 2 2 2 2 1 1 1 0 1 0 0 1 2 0 0 1 0 0 1 1 2 0 2 2 1 1 0 1 1 2 1 2 0 2 2 0 2 0 2 0 2 0 0 0 2 1 0 2 1 0 1 2 2 1 0 2 0 2 1 0 0 2 0 1 0 1 1 0 1 1 0 0 2 0 0 2 2 1 1 1 1 2 1 1 0 2 2 1 0 0 0 1 1 0 0 0 0 0 1 1 0 1 0 0 0 0 0 0 0 1 0 2 2 0 0 0 0 0 0 0 1 0 0 0 1 1 1 1 1 0 0 0 1 1 1 0 0 1 1 0 2 2 2 1 0 2 1 1 0 2 1 1 1 1 0 0 0 0 2 2 0 0 1 0 0 1 1 0 1 1 2 2 0 0 0 1 2 0 1 1 0 1 0 1 2 0 0 1 0 1 1 0 0 0 1 1 1 1 0 2 0 1 0 1 1 1 1 2 1 0 2 2 0 0 1 1 1 2 0 0 1 0 2 0 1 1 0 0 0 0 1 2 1 1 1 0 1 1 0 1 1 0 0 0 0 2 0 2 0 0 1 1 0 0 1 0 0 2 0 1 1 0 1 1 1 1 1 1 1 0 1 1 0 0 0 1 0 1 2 0 0 0 0 0 0 0 0 0 0 0 0 0 0 0 1 1 0 1 1 0 0 2 0 0 0 0 0 1 1 0 1 2 0 0 0 2 2 2 0 2 0 1 1 2 2 0 2 0 0 0 0 1 1 0 0 0 0 2 2 0 0 2 2 2 1 0 1 1 1 2 0 0 0 1 0 2 2 2 1 2 0 0 0 0 1 2 0 1 1 0 1 0 0 1 1 0 0 0 1 0 0 0 2 2 0 0 0 0 0 0 0 0 1 1 0 0 0 0 1 0 1 0 0 0 0 1 1 1 0 1 2 2 1 1 0 0 0 0 0 1 0 0 0 0 1 1 1 0 1 2 0 0 0 2 0 2 2 1 0 0 0 2 0 1 1 1 1 0 0 1 2 1 0 1 2 2 1 1 1 1 0 0 1 1 0 1 1 0 0 0 1 1 0 1 2 2 1 0 1 0 0 0 1 0 2 0 1 0 0 2 2 1 1 1 1 0 1 1 1 0 0 1 0 0 0 0 0 0 1 1 2 0 0 2 1 2 0 0 0 1 0 1 0 0 0 0 0 0 0 0 0 0 2 1
109 0 0 0 0 0 0 2 2 1 0 1 0 0 0 0 0 2 1 0 2 2 0 2 0 0 2 0 1 1 1 0 0 2 0 2 2 0 0 0 1 0 1 0 0 2 1 0 0 0 0 0 1 0 1 1 1 1 1 2 0 0 2 2 0 0 0 0 2 0 0 0 2 0 1 2 1 0 1 0 0 1 0 0 2 0 0 0 2 2 0 0 1 1 0 1 0 0 0 0 0 2 1 0 0 0 2 2 2 1 0 2 1 1 1 0 0 0 1 0 1 0 1 1 0 0 0 0 1 1 1 1 0 0 0 0 0 0 0 1 0 2 0 1 1 0 1 0 0 0 1 1 0 1 0 1 1 0 0 0 1 0 1 0 1 2 0 0 1 1 1 0 0 2 1 0 1 1 0 0 0 0 0 1 0 0 0 1 1 1 1 0 0 1 2 1 1 0 0 1 0 0 0 1 1 0 2 0 1 0 0 0 1 0 0 2 1 1 2 0 2 2 1 2 0 0 1 1 0 1 0 0 0 0 0 0 0 1 0 0 0 0 2 0 0 1 0 0 0 0 0 0 1 0 0 0 0 0 0 1 1 1 0 0 1 0 1 0 2 1 0 2 0 2 0 1 0 1 2 1 0 0 1 1 0 0 1 1 0 2 1 1 0 1 1 0 0 2 0 0 0 0 1 1 0 0 0 1 0 0 1 1 2 0 1 0 2 0 0 1 1 0 0 0 0 0 0 1 0 0 0 0 0 0 0 0 0 1 0 0 1 1 2 0 0 0 0 0 1 1 0 0 0 2 2 0 0 0 0 0 0 0 0 1 0 0 1 1 2 1 1 1 0 2 1 1 0 2 0 1 2 0 0 0 0 1 0 0 0 0 0 0 1 1 2 1 1 0 1 0 0 1 1 0 0 0 1 1 0 0 0 0 0 0 1 2 1 0 0 0 0 0 0 1 1 1 1 0 1 0 1 0 0 1 0 1 2 0 0 0 2 0 2 0 0 1 0 1 1 0 0 1 0 2 1 0 1 0 1 1 2 1 0 0 0 0 0 2 2 0 0 1 2 2 2 2 0 0 0 2 2 1 0 0 2 0 0 1 2 1 1 2 1 2 0 1 1 2 2 2 1 2 1 1 1 0 1 0 2 0 1 1 1 0 2 0 0 0 1 1 1 2 0 2 0 2 2 1 1 1 1 0 0 1 1 0 2 0 0 0 2 0 0 1 1 0 2 0 1 0 0 0 1 2 2 1 0 0 0 1 0 0 0 0 0 0 2 2 0 2 0 0 0 0 0 0 1 2 0 1 2 0 1 0 0 0 1 0 1 0 0 0 1 0 0 0 0 2 0 0 2 0 1 1 1 2 0 0 2 2 1 1 0 0 0 0 0 1 0 0 0 0 0 0 0 0 2 1 0 0 1 0 0 0 0 0 1 0 2 0 2 1 1 1 2 0 1 0 0 0 0 2 1 1 0 1 0 2 1 0 0 0 2 0 1 1 1 1 0 0 0 2 0 0 1 1 2 1 1 1 0 0 0 0 1 1 1 1 2 1 1 1 0 2 0 2 0 0 1 1 0 1 0 0 0 1 1 1 1 0 1 0 0 2 0 2 0 2 1 1 0 0 0 1 0 1 2 0 0 0 0 0 0 2 0 0 0 0 0 1 0 1 0 0 0 0 0 0 1 0 1 1 1 0 0 2 0 0 0 0 0 2 1 1 1 0 0 1 0 2 0 0 0 1 2 2 2 0 1 1 2 2 1 0 0 1 1 1 0 2 0 2 2 0 2 0 0 1 0 1 1 0 0 0 0 1 1 1 0 1 1 1 1 0 0 0 0 0 2 2 0 2 2 2 2 1 1 2 0 0 0 0 2 0 0 1 0 0 0 0 1 1 0 0 0 0 0 2 2 0 0 0 0 0 0 0 1 0 0 0 2 2 0 0 0 0 0 0 1 1 0 0 0 0 0 1 0 0 1 2 1 1 0 0 0 0 0 0 0 0 0 2 1 2 2 0 2 2 0 0 1 2 0 2 2 1 0 1 0 2 0 0 0 0 1 1 0 1 2 1 0 1 2 2 0 0 1 1 0 0 0 2 0 2 0 0 0 2 0 0 0 0 2 2 2 1 1 0 0 0 1 0 2 1 0 0 1 2 0 1 1 0 1 0 0 0 0 0 1 1 0 0 1 1 0 0 1 2 2 0 0 1 0 1 0 0 0 1 0 2 1 0 0 1 0 0 0 2 2 0 2 0
110 0 0 1 0 0 1 2 2 0 0 0 1 2 0 0 0 2 1 0 1 1 0 2 0 0 0 1 1 1 1 1 1 1 0 2 1 1 0 1 1 0 0 2 0 0 2 0 0 1 1 0 0 0 1 1 1 0 0 1 0 2 2 2 0 1 0 1 1 0 0 0 1 0 1 1 0 0 2 0 1 0 0 0 0 1 1 0 1 2 0 0 2 1 0 1 0 1 0 1 1 2 1 1 0 0 2 1 1 1 1 2 0 0 1 2 1 0 0 0 1 0 2 0 0 0 0 2 0 2 1 1 0 0 1 1 0 0 0 0 1 1 0 0 2 0 0 0 1 1 0 0 0 0 1 1 2 2 0 0 0 1 0 0 2 2 1 0 0 1 0 1 0 2 0 0 1 1 0 1 0 1 0 1 0 0 0 1 1 2 2 0 0 0 1 2 1 0 0 0 0 0 0 1 1 1 1 2 0 0 1 1 1 0 1 1 0 0 1 1 0 1 1 2 0 0 0 0 0 0 0 0 0 0 0 0 0 2 0 0 0 0 2 0 0 1 0 0 1 1 1 0 0 0 0 0 0 0 0 0 0 0 0 2 2 0 0 1 2 1 0 1 0 1 0 0 0 2 2 1 2 0 0 0 0 0 0 2 0 2 1 1 1 2 2 0 0 1 0 1 0 0 1 1 0 0 1 0 2 0 0 1 2 0 1 0 2 0 0 1 1 0 0 1 1 0 1 2 1 1 0 1 0 0 0 0 0 2 1 2 2 2 1 0 1 1 0 0 2 2 0 0 0 2 1 0 1 0 0 2 2 2 0 0 0 1 0 2 2 0 0 2 2 2 0 0 0 1 1 1 1 1 2 1 2 2 0 0 0 0 0 1 1 0 2 0 0 0 1 1 0 1 0 1 0 1 1 2 0 0 0 0 0 0 0 0 0 0 0 0 0 0 0 1 0 0 0 1 1 0 1 1 1 1 1 1 0 0 0 0 0 0 0 2 0 2 0 0 0 0 0 0 0 1 0 0 0 1 1 2 1 2 1 1 1 1 1 2 2 1 1 1 0 0 2 1 1 0 0 0 1 1 0 0 0 0 0 0 1 0 1 1 1 0 0 1 1 2 2 2 1 2 1 1 2 1 2 0 1 1 0 0 1 1 0 1 0 1 0 1 1 2 0 1 0 1 1 0 1 2 1 0 0 0 2 0 2 2 1 0 2 0 0 0 1 2 0 2 2 2 0 0 1 1 2 2 2 0 0 0 2 0 0 0 0 0 1 0 0 0 0 1 0 0 0 0 1 1 1 2 1 0 0 0 2 1 1 0 2 0 0 0 0 0 0 1 1 0 0 0 0 2 0 0 2 2 0 0 1 0 1 0 0 0 0 0 0 0 0 0 0 0 0 0 0 0 2 1 0 0 0 0 0 1 1 0 1 1 2 1 1 2 2 2 2 0 0 1 1 1 0 1 1 0 0 1 0 2 2 0 0 0 0 1 1 1 1 2 0 1 1 0 0 1 1 2 2 2 2 2 0 0 1 0 2 2 2 1 1 0 0 0 0 2 1 1 0 0 1 2 0 0 0 0 2 2 2 2 2 0 0 0 0 2 0 0 2 2 1 1 0 0 0 0 1 2 0 0 0 0 0 0 0 2 0 0 0 0 0 2 2 0 1 0 1 0 1 1 0 0 0 0 1 0 0 0 1 0 0 0 0 1 2 0 0 1 2 0 0 2 0 1 0 0 0 0 0 0 1 2 0 0 2 0 0 0 2 2 0 2 0 2 2 0 0 0 0 0 0 1 1 0 0 0 0 1 0 0 1 2 1 0 0 1 2 1 1 2 1 2 0 1 1 2 2 1 1 2 1 0 0 1 2 1 0 0 0 0 0 0 0 0 2 0 0 0 1 0 0 0 2 2 0 0 0 0 0 0 1 0 0 0 0 0 0 1 1 0 1 1 0 0 1 0 1 2 1 0 1 1 0 1 0 0 0 0 1 2 0 0 0 2 0 2 2 1 1 2 0 0 0 1 0 2 1 2 0 1 0 2 0 0 1 1 1 1 0 1 1 1 0 1 0 1 1 1 1 0 1 1 1 1 1 1 1 0 1 1 0 1 0 0 1 1 1 0 0 0 2 0 1 0 0 1 2 0 2 1 0 1 0 1 0 0 0 0 0 0 0 0 0 0 0 0 0 2 0 2 2 0 0 2 0 1 0 0 0 1 0 2 1 0 0 0 0 0 0 0 0 0 2 1
111 1 0 0 0 0 1 2 2 0 0 0 0 2 0 0 1 0 0 1 1 2 1 1 0 0 1 2 2 2 1 1 1 2 1 0 2 1 0 0 0 0 0 0 0 0 0 0 1 0 0 0 1 0 1 1 1 1 1 0 2 0 2 1 0 0 0 0 2 0 0 0 2 1 1 2 1 0 1 0 1 0 0 0 1 2 0 1 2 2 1 1 1 2 0 2 0 1 0 2 0 2 0 0 1 1 2 0 0 2 2 2 1 1 2 2 1 0 1 0 0 0 2 2 2 2 0 0 2 2 0 1 0 0 0 0 0 0 0 2 1 1 0 0 2 0 1 0 1 1 1 1 0 0 0 0 0 2 0 1 0 0 0 1 0 0 0 0 1 1 0 2 0 2 1 0 1 1 0 0 0 0 0 1 1 0 0 2 1 1 2 1 0 0 1 1 0 0 0 0 0 1 0 1 1 0 2 2 0 0 1 2 0 0 0 2 0 1 1 1 0 0 0 2 1 0 0 2 0 2 0 0 0 0 0 1 0 2 0 0 0 0 2 0 0 1 0 0 0 0 0 0 1 0 0 0 0 0 0 1 1 1 0 2 1 0 0 0 2 0 1 0 0 2 0 0 0 2 2 1 1 1 0 0 1 1 0 1 0 1 0 0 0 1 1 0 1 0 1 0 1 0 0 1 0 0 0 0 2 1 1 1 2 1 2 2 2 0 0 2 0 0 1 1 2 0 2 2 0 0 0 1 0 0 0 0 0 2 1 0 1 2 1 0 1 1 1 0 2 2 0 0 1 2 1 0 0 0 0 0 0 0 2 0 2 1 0 1 1 0 0 2 0 2 0 0 0 2 0 0 1 0 0 0 1 0 0 0 0 0 0 0 1 0 2 1 1 0 1 1 0 1 0 2 1 1 0 0 0 1 0 0 0 0 1 1 0 0 0 0 0 0 1 2 1 2 1 0 1 0 1 0 0 0 0 0 0 2 0 2 2 0 1 0 0 1 0 0 1 0 0 0 0 0 0 0 0 1 1 2 1 2 0 0 0 0 0 2 2 0 2 2 0 0 1 0 1 0 0 0 0 0 0 0 1 0 0 1 1 0 0 0 1 1 0 0 0 1 0 1 1 1 1 0 2 1 2 0 0 1 0 0 2 1 0 2 1 1 1 2 2 2 1 2 1 2 1 1 0 1 1 1 0 0 0 0 2 0 0 1 1 0 0 2 2 0 2 0 0 1 0 0 1 1 2 2 2 1 0 0 1 1 0 1 0 0 2 2 0 2 0 0 1 0 1 0 0 1 0 2 2 0 0 0 2 0 1 1 1 1 0 0 0 0 0 1 0 1 0 0 2 0 2 0 0 2 2 0 1 0 1 0 0 1 0 0 0 1 0 0 0 0 0 0 0 1 1 2 0 0 1 0 0 0 0 0 2 0 2 1 1 1 0 0 0 0 0 0 0 1 1 1 0 1 0 2 1 2 2 0 0 0 1 0 2 2 0 2 1 0 2 0 0 0 0 2 2 0 0 0 0 0 1 0 1 1 1 1 1 0 1 0 0 2 1 1 0 0 2 2 1 1 0 1 2 2 1 2 2 0 0 0 0 2 0 0 0 1 1 1 0 0 1 1 0 2 1 1 0 0 0 0 1 2 1 1 0 0 0 1 0 1 0 1 0 0 1 0 0 0 0 0 0 0 0 0 1 0 0 0 0 1 2 1 1 1 1 0 0 2 0 0 1 0 0 1 0 0 1 1 1 1 0 0 0 2 0 2 1 1 1 1 1 0 0 1 0 1 0 1 1 0 0 0 0 2 2 1 1 1 0 0 0 2 2 0 0 0 1 1 0 1 0 2 2 1 0 2 1 0 1 0 2 1 0 1 1 0 1 0 1 2 1 0 1 1 0 0 0 0 2 2 0 0 0 0 0 1 1 1 0 1 0 0 0 0 1 0 1 2 0 0 1 0 1 0 0 1 1 0 0 0 0 0 0 0 0 1 0 1 1 2 1 1 1 0 1 2 0 0 1 1 0 1 2 1 1 1 0 1 0 2 0 0 2 0 0 1 1 0 0 0 2 2 0 1 0 1 0 0 0 1 1 2 0 0 1 1 0 1 0 0 2 0 1 0 0 0 1 0 1 0 2 1 1 0 2 1 0 0 2 0 0 1 0 1 1 0 0 0 0 0 0 0 0 0 2 2 2 0 0 2 1 2 0 0 0 1 0 1 0 0 0 0 0 0 0 0 2 0 1 1
112 0 0 0 0 0 0 1 1 1 0 1 0 0 0 0 0 1 0 1 1 1 0 2 0 0 1 2 1 2 0 1 1 1 1 1 1 2 0 0 2 1 0 1 0 1 0 0 0 1 1 0 1 0 0 1 0 0 0 0 0 2 2 2 0 0 0 1 2 0 1 2 2 0 1 2 1 0 1 0 1 0 1 1 1 0 0 1 2 2 1 1 1 2 0 1 0 1 1 1 1 2 0 0 1 1 1 0 1 1 0 1 0 2 2 0 0 1 0 0 2 0 1 1 0 0 0 1 0 1 1 1 1 0 1 1 1 0 0 0 0 2 0 0 1 0 0 0 0 0 0 0 0 0 0 0 0 0 0 0 1 1 0 1 0 2 0 1 0 1 1 1 1 1 0 0 2 1 0 1 0 1 0 1 1 0 0 1 0 0 0 0 1 0 2 2 1 0 0 1 0 1 1 1 1 0 0 1 0 1 1 1 0 1 0 2 1 0 2 0 1 1 1 1 0 0 1 0 0 0 0 0 0 0 1 1 1 2 0 0 0 0 2 0 1 2 1 0 0 0 0 0 0 1 1 0 0 0 0 1 1 1 0 2 2 0 2 0 1 1 0 1 1 2 1 1 0 2 2 1 1 1 1 1 1 0 2 1 0 2 1 0 1 2 1 1 0 1 0 0 0 0 1 0 0 0 1 0 1 0 0 0 1 0 0 0 2 0 0 2 0 0 1 1 1 0 1 2 1 2 0 1 1 0 0 0 0 0 0 1 1 1 1 0 0 0 1 0 2 2 0 0 0 0 0 2 0 0 0 1 1 1 1 0 1 1 0 1 1 0 0 2 0 2 0 0 0 1 0 2 2 1 0 1 0 0 0 0 0 0 0 1 0 0 2 0 0 1 0 0 0 0 1 1 0 1 1 2 0 0 0 0 0 0 1 2 1 0 0 0 0 1 1 1 0 1 0 0 2 1 2 0 1 1 1 0 1 0 0 0 2 0 1 1 0 2 1 1 1 0 0 0 0 1 0 0 0 2 2 2 0 2 0 0 0 0 0 1 1 1 2 2 1 1 0 0 0 0 0 0 0 0 0 0 0 1 0 1 2 1 0 2 0 1 1 0 0 1 1 2 1 2 2 0 2 0 2 0 1 1 0 1 1 0 1 0 0 0 0 0 0 2 0 1 0 1 0 0 1 2 1 1 0 0 0 0 1 1 1 1 1 1 0 0 1 2 0 0 1 1 0 1 1 2 2 1 0 0 0 1 1 0 0 1 0 0 1 0 1 0 0 1 0 0 0 0 1 2 0 1 2 0 0 0 2 1 2 1 0 0 1 0 0 0 0 0 1 1 0 1 0 2 0 0 0 2 0 0 1 1 1 1 0 0 0 1 0 1 0 0 0 0 0 1 1 0 1 1 0 0 1 0 0 0 0 1 2 0 2 1 2 1 0 1 0 0 0 1 0 0 0 1 1 1 0 2 0 2 1 0 0 0 1 1 1 1 0 1 0 0 0 2 0 0 0 1 1 0 1 1 1 0 0 1 1 1 0 0 0 1 1 1 0 0 0 0 0 0 2 2 0 1 1 1 1 2 1 1 2 0 0 0 0 1 0 1 0 2 2 2 0 0 0 0 0 1 1 0 0 0 0 0 0 2 0 0 1 0 0 0 0 0 0 1 0 1 2 0 1 1 0 0 0 0 0 1 0 1 0 0 0 1 2 0 0 0 0 0 0 1 1 0 0 1 1 0 1 0 2 2 1 1 0 1 1 1 0 2 1 2 0 1 2 0 2 0 1 0 1 2 0 0 0 0 1 1 0 0 1 2 2 0 1 1 1 0 0 2 2 2 2 2 2 2 2 0 0 1 0 1 0 0 2 2 0 0 0 0 0 0 0 0 0 0 0 0 0 1 0 0 1 1 0 0 0 1 1 0 0 0 1 1 0 0 1 0 1 0 2 0 0 0 1 0 1 1 0 0 1 2 2 0 0 0 0 0 2 2 0 0 1 1 1 1 1 0 1 1 0 0 0 1 0 1 2 2 0 1 1 1 0 1 0 0 1 1 0 0 2 0 2 0 0 0 2 1 1 1 1 0 0 0 0 0 0 0 0 0 0 1 1 0 2 1 1 0 1 1 0 0 1 0 1 2 2 0 2 1 1 1 2 0 2 0 1 1 1 1 0 0 0 0 0 1 1 2 0 1 2 0 0 1 0 0 0 0 0 0 0 1 0 0 0 0 0 0 0 2 2 0 2 0
113 1 0 0 0 0 0 1 1 1 0 0 0 0 0 0 0 0 1 1 1 1 0 2 0 1 1 2 1 2 0 1 1 1 1 1 2 1 0 0 1 0 0 0 0 0 0 1 0 0 0 0 1 0 0 1 0 1 0 1 1 0 2 2 0 0 0 1 2 0 0 0 2 0 1 2 1 1 1 0 0 0 0 0 2 0 0 1 1 2 1 1 1 2 1 1 1 2 0 2 0 0 0 0 1 1 2 2 2 0 0 2 2 2 2 1 1 0 0 0 2 0 2 1 1 1 0 1 0 1 1 1 0 0 0 0 0 0 0 0 0 2 1 0 1 0 0 0 0 0 1 0 0 0 0 0 0 0 0 0 0 0 0 2 2 2 0 2 0 0 0 0 0 2 0 0 1 0 0 2 0 2 1 2 2 1 1 1 0 0 0 1 0 0 1 2 1 0 0 0 0 0 0 1 1 0 1 2 0 0 0 1 2 0 0 2 1 0 2 0 0 0 1 2 0 0 1 0 0 0 1 1 1 0 0 0 0 2 0 0 0 0 2 0 0 1 0 0 1 0 0 0 0 1 1 0 0 0 0 0 0 0 0 1 2 0 0 0 1 1 0 0 0 1 0 0 0 2 2 2 0 0 1 1 0 1 0 1 0 1 0 0 0 2 2 0 1 2 0 2 0 1 0 1 0 0 1 0 1 0 1 1 1 1 1 1 2 2 2 0 0 2 2 1 0 0 0 0 1 1 0 1 0 0 0 0 0 1 0 1 1 1 1 0 1 1 1 0 2 1 0 0 0 0 0 2 1 0 0 0 1 1 0 1 0 0 1 2 2 0 0 2 1 2 0 0 0 0 0 2 2 1 0 2 0 0 0 0 0 0 0 0 1 0 2 1 1 0 1 1 0 1 2 0 0 0 1 2 0 0 0 0 0 0 1 2 1 0 0 0 0 1 0 2 1 1 0 0 2 1 2 0 0 0 2 1 1 1 0 0 2 0 1 0 0 1 0 0 0 0 0 0 0 2 1 1 0 0 1 1 2 1 1 1 1 1 1 1 1 0 1 1 0 0 2 0 2 1 1 0 0 0 0 0 1 1 0 1 2 2 1 1 0 1 0 0 0 2 2 2 0 2 1 1 1 1 1 1 1 0 0 0 0 1 1 2 1 0 0 0 0 2 0 1 0 1 0 0 1 2 0 0 0 1 0 0 0 2 1 0 1 1 0 1 1 2 0 1 1 1 0 0 1 2 2 1 0 1 0 0 1 0 1 1 0 0 2 0 1 0 0 1 0 0 0 0 1 2 0 0 2 0 0 0 2 1 2 0 0 0 2 1 1 0 1 0 0 1 0 0 0 2 0 0 0 2 1 0 2 1 0 0 0 0 0 0 0 0 0 0 0 0 0 0 0 1 1 1 0 0 0 0 0 1 0 0 2 1 1 0 1 0 1 1 2 0 2 2 0 0 0 1 2 0 0 2 0 2 2 0 0 0 0 0 1 1 1 2 0 1 1 0 0 0 0 2 1 1 0 0 1 0 0 0 1 1 1 0 2 0 2 0 0 1 0 0 0 0 1 2 1 1 0 0 1 2 2 2 2 0 0 0 0 1 0 1 1 2 1 1 0 0 0 0 0 2 0 0 0 1 0 0 0 1 1 1 0 0 1 1 0 0 0 0 0 0 0 0 0 0 0 0 0 0 0 0 0 0 1 0 0 0 2 2 1 1 1 0 1 1 0 0 0 0 0 0 0 0 0 0 2 2 0 1 1 2 0 1 0 2 0 2 2 0 2 0 0 0 2 2 0 2 0 0 1 2 1 0 1 2 1 0 1 0 1 0 0 2 1 2 1 1 1 2 2 1 1 1 0 1 0 0 1 1 1 0 0 0 0 0 0 0 0 0 0 0 1 2 1 1 1 0 0 1 1 0 1 1 1 1 1 1 0 0 0 1 2 0 1 1 1 1 1 1 1 0 0 1 2 2 2 0 0 0 0 0 1 1 1 0 0 0 1 2 2 0 2 1 1 0 0 2 0 0 1 2 0 1 0 2 0 1 0 0 2 1 0 2 2 1 0 1 2 1 1 0 0 1 0 0 0 2 1 2 0 0 1 1 1 1 0 0 2 0 1 1 0 0 0 0 2 0 2 1 0 1 2 1 0 1 0 1 0 0 1 1 1 0 1 2 0 0 0 0 0 0 2 0 0 0 0 0 1 2 0 0 0 1 0 2 1 0 0 0 0 0 1 0 1 0 2 0
114 1 0 1 0 0 0 1 1 1 0 1 0 1 0 0 0 2 1 1 1 2 0 2 0 0 1 0 0 2 1 0 1 1 1 0 2 0 0 1 2 1 1 1 0 1 0 0 0 1 1 0 0 0 1 1 0 1 0 1 0 1 1 1 1 1 1 1 1 0 0 1 2 0 1 2 1 0 2 0 2 0 1 2 1 0 0 2 2 2 1 2 1 1 0 2 0 0 0 1 0 2 0 0 2 1 2 0 1 1 0 1 1 1 1 1 1 0 1 0 1 0 2 1 1 1 0 0 1 1 0 0 1 0 1 1 1 0 1 0 1 1 0 0 2 0 1 0 0 0 1 0 1 0 0 0 0 2 0 0 0 2 0 2 0 1 0 2 0 0 0 0 0 2 0 0 1 0 0 0 1 1 0 0 0 0 0 1 0 0 0 1 0 0 1 1 1 0 0 0 0 1 0 0 0 0 2 1 1 0 1 0 0 0 0 2 1 0 0 1 0 0 0 2 0 0 0 1 0 1 1 1 0 0 0 0 0 2 0 0 0 0 2 0 0 2 0 0 0 0 0 0 0 0 0 1 1 0 0 0 0 0 0 2 1 0 0 0 1 0 2 0 0 2 0 0 1 1 1 0 1 1 0 0 0 0 0 2 0 2 0 0 0 2 0 1 0 2 0 1 0 0 1 0 1 1 1 0 1 0 0 1 2 1 2 1 1 2 1 1 0 1 0 1 1 0 1 1 2 2 0 1 0 0 0 0 0 2 0 0 0 0 2 0 0 0 1 0 2 1 0 0 0 1 0 1 1 0 0 0 0 0 2 0 0 1 0 1 2 1 1 1 0 2 0 0 0 1 0 1 2 0 0 0 0 0 0 0 0 0 0 1 0 0 2 0 0 0 2 2 0 2 1 1 0 1 0 0 1 0 0 2 0 0 1 2 1 1 0 1 1 1 0 1 0 0 0 0 1 1 1 0 0 0 1 1 0 0 0 0 2 0 2 0 0 2 1 0 0 0 0 0 0 2 1 0 1 1 2 2 1 2 0 0 0 1 1 1 1 0 1 1 1 1 2 2 0 0 0 0 1 0 0 0 0 0 0 2 2 1 1 2 1 0 0 1 1 1 1 2 2 2 2 0 2 0 2 0 1 1 0 0 0 0 0 1 0 0 1 1 0 2 1 2 2 2 0 1 0 2 0 0 0 1 0 0 0 1 1 1 1 0 0 1 1 0 1 0 1 1 0 1 0 1 2 1 1 0 1 0 0 1 0 1 0 0 2 1 1 0 1 2 0 0 0 0 1 1 0 2 1 0 0 0 1 0 1 1 0 0 1 1 0 0 0 1 1 1 0 0 1 1 1 0 0 2 1 0 0 1 0 0 0 1 1 1 0 2 0 0 0 0 0 1 1 0 1 2 0 0 1 0 1 0 0 1 2 2 1 1 1 0 0 0 0 0 0 1 0 2 0 1 1 1 0 0 0 2 1 1 1 0 1 1 0 1 0 1 0 1 0 1 1 1 1 2 1 0 1 1 0 1 1 0 0 1 0 1 1 0 2 1 0 2 1 1 0 0 1 1 0 2 0 0 2 2 2 1 1 0 0 0 0 2 0 1 0 1 2 2 0 0 0 0 0 1 1 2 2 0 0 0 0 2 0 0 0 0 0 0 0 0 1 1 0 0 2 0 0 0 0 0 2 0 0 1 1 0 1 1 0 1 2 0 0 1 1 0 0 2 0 1 0 0 0 0 1 0 1 1 1 1 1 0 0 1 1 1 0 1 0 1 2 1 2 0 0 1 0 1 0 0 0 0 0 1 2 1 0 1 1 0 0 2 2 0 0 0 2 2 0 2 0 2 2 1 0 1 1 0 1 0 2 1 0 0 0 1 2 1 0 2 2 1 0 0 2 1 0 1 2 1 0 0 0 0 0 0 0 0 1 1 0 0 0 1 1 0 1 1 0 0 1 0 2 0 0 0 1 1 1 0 0 0 0 0 1 2 1 0 1 1 1 2 2 0 2 1 0 0 0 2 0 1 2 2 0 0 0 2 0 0 0 0 0 1 0 1 1 1 0 1 1 1 2 2 0 1 1 1 1 1 0 1 0 0 0 2 0 0 0 1 1 1 1 0 1 0 2 0 1 0 2 1 1 0 1 1 0 1 0 1 2 0 1 1 1 0 0 1 0 1 0 0 1 1 1 1 1 0 0 0 0 1 0 0 0 0 0 1 0 0 0 1 1 0 0 0 0 0 1 0
115 1 0 0 0 0 0 1 1 1 0 1 1 2 0 0 0 2 1 0 2 1 0 2 0 0 1 1 0 2 1 1 2 1 1 0 2 2 0 1 1 0 0 2 0 1 0 0 1 0 0 0 0 0 0 2 0 0 0 1 1 0 1 1 0 0 0 0 1 0 1 1 1 0 0 1 1 0 0 2 0 0 0 0 2 0 0 1 2 2 1 1 1 2 0 2 0 0 0 1 1 2 1 0 1 0 2 1 2 0 0 2 1 1 1 1 1 1 0 0 2 0 2 2 2 2 0 0 1 1 1 1 1 0 1 1 1 0 0 2 1 2 0 1 1 0 1 0 1 1 0 2 0 0 0 0 0 0 0 1 0 0 0 2 0 1 0 0 2 0 0 0 1 1 1 1 2 1 0 1 0 1 0 2 0 0 0 2 1 0 0 2 0 1 2 2 1 0 0 0 0 1 0 0 0 0 2 0 1 0 0 1 1 0 0 2 0 0 0 1 1 1 1 1 0 1 1 2 0 1 0 0 0 1 1 0 0 1 0 2 2 2 2 0 0 1 0 0 1 0 0 0 0 0 0 1 1 0 0 1 1 1 1 0 0 0 0 0 2 1 1 0 0 2 0 0 1 2 2 1 0 2 0 0 1 0 0 2 0 2 0 0 0 1 2 0 1 0 0 0 0 0 0 2 0 0 0 1 1 0 0 2 1 0 0 0 2 0 0 1 0 1 1 1 0 0 0 2 0 0 0 0 0 0 0 0 0 0 0 1 0 2 2 0 2 2 0 0 2 1 0 0 0 0 0 2 0 0 0 1 2 1 1 0 1 1 0 1 1 0 0 2 1 2 0 0 0 1 0 2 2 2 0 0 1 0 0 2 2 0 0 1 0 0 2 1 1 0 1 1 0 1 0 0 0 0 0 1 1 0 0 1 0 0 0 1 0 0 0 0 0 2 0 2 1 1 1 0 2 1 2 0 0 0 0 0 0 1 0 1 1 0 2 0 0 1 0 0 1 0 0 1 0 1 1 0 0 1 2 0 1 0 1 0 0 1 1 1 1 1 2 2 1 1 0 0 0 0 0 1 1 0 0 1 1 1 0 0 1 0 0 0 1 0 1 0 0 1 1 2 1 2 2 0 2 0 2 0 1 1 0 0 1 1 1 1 1 0 0 0 0 2 1 1 1 1 0 1 0 0 2 0 0 0 1 0 1 1 2 1 0 1 0 1 1 1 2 1 1 1 0 0 0 1 1 1 1 0 0 0 0 0 0 1 0 0 1 2 2 0 0 0 0 0 0 0 1 1 0 2 1 0 0 0 0 0 0 0 1 0 0 0 0 1 1 0 1 0 0 0 0 1 0 0 1 2 1 0 1 1 0 0 0 0 0 0 0 1 0 0 0 0 0 0 0 1 1 1 0 0 1 0 0 0 0 0 2 0 2 2 2 0 0 1 1 0 1 1 0 2 1 1 0 2 1 2 0 1 1 0 0 0 1 0 1 2 1 1 0 0 1 1 1 0 0 2 1 0 1 1 0 2 2 0 0 2 0 1 2 0 1 0 1 1 1 0 0 1 0 1 1 0 1 1 1 2 1 1 1 0 1 0 0 2 0 0 0 2 1 0 0 0 0 0 0 2 0 1 1 0 1 1 0 2 1 0 0 0 0 1 0 0 1 0 0 0 1 0 0 0 0 0 0 0 0 0 1 0 0 0 0 1 2 1 0 0 0 0 0 2 0 0 0 0 0 0 0 1 1 2 1 0 0 0 0 1 0 1 0 1 1 2 2 0 2 0 0 0 0 2 1 0 0 0 1 1 2 2 0 0 0 0 0 2 2 0 0 2 0 1 0 0 0 2 2 1 1 2 0 0 0 0 1 2 0 1 1 0 1 0 0 1 1 0 0 0 1 0 0 0 2 2 0 1 0 1 1 0 0 0 1 1 0 0 0 0 1 0 1 1 0 0 2 0 2 1 0 1 1 1 1 1 0 0 0 0 0 1 0 1 0 1 0 2 2 0 2 2 0 0 0 2 0 2 2 1 1 1 0 0 1 2 0 0 1 1 0 1 1 1 0 1 1 1 1 2 0 2 0 1 0 2 0 1 1 0 2 0 2 0 1 0 2 2 2 1 0 1 1 1 0 0 1 2 1 0 2 1 0 0 2 0 0 0 0 0 0 0 0 0 0 0 0 0 0 0 2 1 2 0 1 2 1 1 0 0 0 0 0 1 0 0 0 0 0 1 1 0 0 0 0 0
116 1 0 0 0 0 0 0 0 2 0 0 0 0 0 0 0 0 0 2 0 1 0 0 1 1 1 1 0 2 1 1 1 1 2 0 2 2 0 1 1 1 1 1 0 0 0 0 0 0 0 0 0 0 0 0 0 0 1 1 0 1 2 2 0 0 0 0 1 0 0 1 2 0 0 2 2 1 0 0 2 0 0 1 1 0 0 0 2 2 0 0 1 1 2 2 2 0 0 1 0 2 1 0 1 0 2 1 1 1 0 1 0 1 1 0 0 0 0 0 2 1 2 1 1 1 0 0 1 1 0 1 1 0 0 0 1 0 0 1 2 0 0 0 1 0 0 0 1 1 0 0 2 0 0 0 0 1 0 1 1 1 0 0 1 2 1 0 2 0 0 2 0 2 0 0 2 0 0 0 1 1 0 1 1 0 0 1 1 2 2 0 0 0 1 2 2 1 0 0 0 0 0 1 1 0 1 0 2 1 0 2 0 0 0 2 0 0 2 0 1 1 1 2 0 0 0 1 1 0 0 0 0 0 0 0 0 2 0 0 0 0 2 0 0 2 0 0 0 0 0 1 0 0 0 0 1 1 0 0 0 0 0 1 1 0 1 1 1 1 1 1 0 1 1 1 0 1 1 1 0 2 0 0 0 1 0 1 0 2 1 1 1 2 1 0 0 0 0 0 0 0 2 0 2 0 0 1 1 0 1 1 2 0 2 0 2 0 1 0 1 1 2 1 0 0 0 1 0 0 0 1 0 0 0 0 0 2 1 1 0 1 1 0 1 1 1 0 2 1 1 1 0 1 0 1 1 0 0 1 1 1 1 0 0 0 0 0 1 1 1 1 1 2 0 0 0 0 0 2 2 1 1 1 1 1 0 0 0 0 0 0 1 0 2 0 0 1 0 0 0 0 1 0 0 0 1 0 0 0 0 0 0 0 0 1 0 1 0 1 1 1 0 2 0 0 0 0 2 1 2 0 0 0 0 0 0 1 0 0 0 0 1 1 0 2 1 0 1 0 0 0 0 2 2 0 2 2 2 2 1 2 0 0 0 0 0 1 2 1 1 1 0 0 1 0 1 0 0 1 1 0 0 0 1 0 0 0 1 0 0 0 2 1 1 0 0 1 1 2 1 2 1 1 1 0 2 0 1 1 0 0 1 0 0 1 0 0 0 1 1 1 0 2 0 2 0 1 1 2 0 0 0 0 1 0 1 0 1 1 0 1 0 0 1 2 1 0 1 1 0 0 1 2 2 0 0 1 0 0 1 0 1 1 1 1 1 1 0 1 0 1 0 0 0 0 0 1 0 2 2 0 0 0 2 1 1 0 1 0 0 0 1 0 0 0 0 2 0 0 2 0 0 1 0 2 2 0 1 1 0 0 0 0 0 0 0 2 0 0 0 0 0 0 0 0 2 1 0 0 0 0 0 0 0 0 2 0 2 0 2 0 0 1 2 0 1 0 0 0 0 1 1 1 0 1 0 2 1 1 1 1 2 0 1 2 2 2 0 0 2 0 0 1 2 1 2 0 0 1 1 0 0 2 2 2 1 0 1 0 1 0 0 1 0 2 0 0 1 1 0 1 0 0 0 1 2 2 1 0 0 0 0 1 1 0 1 0 1 1 0 0 1 0 1 2 0 1 1 0 0 0 0 2 1 1 0 0 0 1 0 0 0 0 0 1 1 1 0 0 0 0 1 0 0 0 1 0 1 0 0 1 1 1 0 1 1 0 1 1 0 1 0 0 0 0 2 0 1 1 1 1 0 1 1 1 0 2 1 2 0 1 2 0 1 1 0 0 0 0 0 0 0 0 0 0 1 0 1 2 1 0 2 0 0 0 0 0 0 1 1 1 2 2 1 0 0 2 2 0 1 0 2 1 0 0 0 0 0 0 0 1 1 1 0 0 2 0 0 0 2 2 0 0 1 0 1 0 0 0 1 1 1 0 0 0 2 1 1 1 0 0 1 0 2 0 0 1 2 2 2 0 1 0 0 1 0 2 1 0 0 1 1 2 2 0 2 2 0 1 0 1 1 1 2 1 0 0 0 1 1 1 0 0 1 1 0 2 2 1 0 1 1 1 0 1 1 2 1 0 1 1 2 2 0 0 0 1 1 0 0 0 2 1 1 0 1 0 1 1 1 0 2 2 1 0 2 2 2 2 2 0 1 1 0 1 1 1 1 1 1 0 0 0 1 1 1 1 1 0 0 2 0 1 1 1 0 1 0 0 0 0 0 2 2 1 0 0 1 0 1 1
117 1 0 0 0 0 0 1 1 2 0 0 0 1 0 0 1 1 0 0 2 2 0 0 1 1 0 1 0 2 1 0 2 1 0 1 1 2 0 0 0 0 1 1 0 1 1 1 1 0 0 0 1 1 0 1 0 0 1 0 1 0 1 1 0 0 0 0 2 0 0 1 2 0 1 2 1 0 0 2 0 0 0 0 2 1 1 0 1 2 0 0 1 1 0 1 0 2 2 2 1 1 0 0 0 1 1 0 0 2 0 1 0 1 1 0 0 0 1 0 1 0 2 1 1 1 0 0 1 1 0 0 0 0 0 0 0 0 0 0 0 2 0 1 0 0 0 1 2 1 0 0 0 0 0 0 1 2 0 0 1 1 0 2 0 1 0 1 1 0 0 1 1 1 1 2 1 0 1 1 0 2 1 2 2 2 1 2 1 1 1 1 1 2 1 1 1 0 0 0 0 0 0 1 1 0 1 1 1 1 0 1 2 0 0 2 2 1 2 0 1 1 0 2 0 0 0 1 0 1 0 0 0 0 0 0 0 1 0 1 1 1 0 0 0 1 0 0 0 0 0 1 0 1 1 0 0 0 0 0 0 0 0 2 1 0 0 0 2 1 0 1 0 0 0 0 0 1 2 1 0 2 0 1 1 0 1 0 1 2 1 2 0 2 2 0 1 1 0 1 0 0 1 1 1 0 0 0 2 1 0 2 2 0 2 0 0 0 1 1 0 1 0 2 1 0 1 1 0 1 0 1 1 0 0 0 0 1 0 0 1 1 1 0 0 0 0 1 1 0 0 0 0 0 0 2 0 0 0 2 2 2 2 0 2 0 0 1 2 1 1 1 0 2 0 1 0 2 0 2 1 1 0 0 0 0 0 0 0 0 1 1 1 0 2 0 0 0 1 1 0 1 0 1 0 1 0 0 0 0 0 0 0 0 1 1 1 0 0 0 0 0 0 0 0 1 0 1 1 0 2 1 0 0 1 1 0 0 1 0 1 0 1 0 0 2 1 0 0 0 0 0 0 2 1 1 0 1 2 2 1 2 1 1 1 1 1 1 2 1 2 2 1 1 1 0 1 1 1 1 2 0 0 0 0 0 0 1 2 1 1 0 1 1 1 0 0 1 1 2 1 2 2 0 2 0 1 1 1 0 1 0 0 0 1 1 0 1 1 2 2 2 2 2 2 2 0 0 1 2 0 0 0 0 1 0 1 0 0 1 0 1 0 0 1 0 1 1 1 1 0 0 0 1 2 1 1 0 0 0 1 0 0 0 0 0 0 1 1 1 0 0 0 0 0 0 2 1 0 2 1 0 0 0 1 1 1 0 1 0 0 0 0 0 0 1 0 0 0 0 0 1 0 0 2 2 0 0 0 0 2 0 0 1 1 1 0 0 0 0 0 0 0 2 1 0 0 1 0 0 1 0 0 0 0 0 2 1 2 2 2 1 1 1 2 0 2 1 1 1 1 1 0 1 0 2 0 2 1 0 0 0 2 0 2 2 1 1 0 0 0 1 1 0 1 2 1 2 0 0 0 0 1 0 1 1 1 0 0 0 2 1 0 1 0 1 0 0 2 2 0 1 0 0 0 1 1 1 2 0 0 0 0 1 1 0 1 1 0 0 0 0 0 1 0 1 2 0 0 0 0 0 0 2 1 1 0 0 0 1 1 0 1 0 0 0 1 0 1 0 1 1 1 0 0 0 1 0 0 0 0 0 2 1 0 1 1 0 1 2 1 0 0 0 0 0 1 1 1 1 1 1 2 0 0 0 2 2 0 2 0 2 1 0 0 1 1 1 0 2 2 0 0 0 0 1 1 0 1 2 2 0 2 0 0 0 0 1 1 2 2 2 0 2 2 0 0 1 0 0 0 0 2 0 0 1 1 0 0 0 0 0 0 0 0 0 0 1 1 0 1 1 0 0 0 0 0 0 0 0 1 2 0 0 0 1 1 0 1 1 0 0 1 0 1 0 0 0 1 0 0 0 0 0 0 0 0 1 1 0 1 1 2 1 2 0 2 2 0 0 0 2 0 1 2 0 2 1 0 2 0 0 0 0 1 1 0 2 2 0 0 0 2 1 0 1 0 1 0 1 0 2 1 2 0 0 0 0 0 0 0 0 0 0 0 0 0 1 1 1 1 0 2 0 1 2 2 2 1 2 1 1 1 0 1 1 1 0 0 0 0 0 0 0 0 0 2 2 2 0 0 2 1 2 0 0 0 1 0 2 1 0 0 0 0 0 1 0 1 0 0 0
118 1 0 0 0 0 0 2 2 0 0 2 0 1 0 0 1 1 1 0 1 1 0 2 0 0 1 2 0 2 1 0 2 2 1 1 1 0 0 0 1 0 1 0 0 1 1 0 0 0 0 0 1 1 0 1 0 0 0 1 1 1 2 2 0 0 0 0 1 0 0 0 2 0 1 2 1 0 1 0 0 0 0 0 2 1 0 1 2 2 1 1 1 1 0 1 0 1 1 1 1 2 0 0 0 0 2 2 2 0 0 2 1 2 2 0 0 0 1 0 1 0 1 2 1 1 0 1 0 1 0 0 0 0 0 0 0 0 0 1 1 1 0 0 0 0 0 0 0 0 0 0 0 1 0 0 0 0 0 0 1 1 0 0 0 2 0 0 1 1 0 1 1 1 1 1 2 0 1 1 0 2 2 2 2 2 2 0 0 1 1 0 0 0 1 1 1 1 0 0 0 1 0 0 0 0 2 0 1 1 1 2 1 0 1 1 0 1 2 0 2 2 0 1 0 0 0 0 0 1 1 1 0 0 0 0 0 1 0 1 1 1 2 1 0 1 1 0 1 0 0 0 0 0 0 0 1 0 0 0 0 0 0 2 2 0 0 0 1 0 0 0 1 2 0 0 1 2 2 2 0 1 0 1 0 0 1 0 0 2 2 2 0 2 2 0 2 0 0 0 0 0 1 0 0 0 0 1 0 0 0 1 1 0 0 0 2 0 0 1 1 0 1 2 0 0 0 1 1 2 0 2 0 0 1 0 1 0 0 1 0 0 2 1 0 0 0 0 1 1 0 0 2 2 0 0 1 0 0 0 0 1 0 1 0 0 2 1 1 1 1 1 1 1 1 1 0 1 0 1 1 1 0 1 0 0 0 0 0 0 0 0 0 0 2 0 0 1 0 0 0 0 0 1 0 1 1 0 0 0 0 0 0 0 0 0 0 1 0 1 1 2 1 1 0 2 0 1 1 0 1 2 0 1 0 1 0 2 0 0 1 0 1 1 1 2 0 0 0 0 0 0 0 1 0 0 0 2 1 2 1 2 1 1 1 2 2 2 2 0 1 1 2 2 2 2 0 0 0 0 0 0 0 0 0 1 0 0 0 0 0 0 1 2 0 1 1 2 1 1 0 2 1 1 1 0 1 1 2 0 1 1 0 0 1 0 0 0 0 1 1 1 0 2 1 2 1 0 1 2 1 0 0 0 0 0 1 0 1 0 0 2 0 0 1 2 2 0 0 2 0 0 0 2 2 2 0 0 0 0 1 0 0 1 0 0 1 0 1 0 0 0 2 0 1 2 2 1 0 2 1 0 0 1 1 0 1 0 0 0 1 0 1 1 1 1 1 1 1 0 1 2 1 0 1 2 1 1 1 0 0 0 0 0 0 0 0 1 1 0 0 0 0 1 1 0 2 0 0 0 1 0 0 0 0 0 2 1 1 1 1 1 0 1 1 0 1 1 0 1 0 1 1 0 0 2 0 1 1 0 0 0 0 0 2 2 1 2 2 0 2 0 0 0 0 1 1 1 1 1 1 1 1 1 1 2 1 1 2 0 2 0 0 2 2 0 0 1 0 1 1 0 0 0 0 2 2 2 2 0 0 0 0 2 1 0 0 1 1 1 0 0 0 0 0 1 1 1 1 0 0 0 0 2 0 0 1 0 0 0 0 0 0 2 0 0 2 0 0 0 1 1 1 0 0 1 0 0 2 0 0 0 2 0 0 1 1 0 0 2 1 0 0 0 0 0 0 0 0 0 2 2 1 0 0 1 1 1 0 2 0 2 2 1 1 0 0 1 0 2 1 0 0 0 0 2 1 1 0 0 0 0 1 1 1 0 0 2 2 2 2 2 2 2 2 1 1 2 0 0 0 0 1 0 0 0 0 1 1 0 0 0 1 0 0 0 1 1 1 0 1 1 0 0 1 1 2 0 0 0 1 2 0 0 0 0 1 0 1 0 0 0 0 0 1 0 1 1 2 2 1 1 0 0 0 0 0 1 0 0 1 1 1 1 1 1 0 2 0 1 0 2 0 0 2 2 0 1 0 1 1 1 1 1 1 1 0 1 2 0 0 0 1 1 1 1 1 1 0 1 0 2 0 0 0 0 0 1 0 1 0 0 2 0 1 1 0 1 1 0 2 0 1 1 2 0 2 1 1 0 1 1 0 0 0 0 0 0 0 0 0 0 0 0 0 1 0 1 1 0 0 1 1 2 0 0 0 0 0 1 0 0 0 0 0 0 0 1 2 0 1 0
119 1 0 0 0 0 0 1 2 0 0 1 0 2 0 0 0 2 0 0 2 2 0 2 0 0 2 2 0 2 0 0 1 1 2 0 2 1 1 0 1 0 0 0 1 1 0 0 0 0 0 0 0 1 1 0 0 1 0 1 1 1 0 1 0 0 1 0 0 0 0 0 2 0 2 2 0 0 2 0 2 0 0 0 2 0 0 0 1 2 0 0 0 2 1 1 1 1 1 1 1 2 0 0 2 1 2 0 1 1 0 1 0 1 1 0 0 0 0 0 2 0 1 2 1 1 0 0 0 1 1 1 0 0 0 0 0 0 0 0 1 1 2 0 0 0 0 0 0 0 0 0 0 0 0 0 0 1 0 1 1 1 1 0 1 2 1 0 0 2 1 1 1 1 0 1 2 1 0 0 0 0 1 2 1 1 1 2 1 1 1 1 0 0 2 1 2 0 0 0 0 1 0 1 1 0 0 1 1 0 2 2 1 0 0 2 0 0 1 0 1 1 0 1 0 0 0 2 0 1 0 0 1 1 0 1 0 2 0 0 0 0 2 0 0 1 0 0 0 0 0 0 0 1 1 0 1 0 0 0 0 0 0 1 1 0 0 1 2 2 0 1 0 2 0 0 0 1 1 0 1 1 0 0 0 1 0 0 0 1 1 0 0 2 2 0 1 1 0 1 0 0 1 0 1 0 0 0 1 0 1 0 2 0 1 0 2 1 1 0 1 1 1 0 0 0 0 0 1 1 0 1 1 2 0 0 0 0 0 2 1 2 2 1 1 1 0 0 2 2 0 0 0 2 1 0 2 0 0 1 2 2 0 1 0 0 0 1 1 0 0 2 1 2 0 0 0 2 2 2 0 1 0 0 0 1 0 0 0 0 0 0 0 0 2 0 0 0 1 1 0 1 1 1 0 1 1 1 0 0 0 1 0 0 1 2 1 0 0 0 0 0 1 0 0 1 1 0 2 1 2 0 0 0 0 0 0 0 0 1 2 0 1 1 1 2 1 0 0 0 0 0 0 2 1 0 1 2 2 2 1 2 0 0 0 0 0 2 2 0 0 0 1 1 2 1 1 0 0 0 1 0 0 0 1 1 0 1 2 0 1 2 1 2 1 1 1 0 0 2 2 2 1 1 1 0 2 0 0 2 0 0 1 1 0 2 0 0 0 0 0 2 0 2 0 1 1 0 0 1 1 1 0 2 0 1 1 1 0 0 0 1 0 0 0 0 1 1 1 2 1 1 0 2 1 0 0 1 0 2 1 0 1 0 1 1 1 1 0 1 0 1 2 0 1 1 2 1 0 2 2 0 0 0 1 0 0 0 2 1 0 0 1 0 2 0 0 0 0 0 0 2 1 1 0 1 1 0 2 1 1 0 0 1 0 0 0 2 1 1 1 1 0 0 0 1 1 1 0 0 0 2 0 0 0 0 2 1 1 1 1 1 0 1 2 0 2 1 0 2 0 2 1 1 0 1 0 1 1 0 0 0 2 0 1 2 1 2 1 1 0 0 1 0 0 1 0 1 2 2 1 0 0 2 2 2 1 0 2 0 2 1 0 2 2 0 0 0 0 1 0 1 0 1 1 1 1 0 1 0 0 0 0 1 0 2 0 1 0 0 0 0 1 0 1 1 1 1 1 0 0 0 0 2 0 0 0 0 0 1 0 0 0 0 0 0 0 1 0 0 0 0 1 0 0 0 0 0 1 0 0 1 2 2 1 1 1 0 0 1 0 1 0 0 0 0 2 0 0 0 2 2 1 0 0 2 1 2 1 1 1 1 2 0 2 0 0 0 0 0 0 0 0 0 1 1 0 0 2 2 1 0 1 1 1 0 1 2 0 1 0 1 0 1 1 2 1 0 1 1 0 1 1 1 0 0 0 1 1 1 1 1 2 0 0 0 1 0 0 1 1 1 0 0 1 0 1 0 1 1 1 2 0 0 1 2 2 0 1 1 0 0 1 0 1 0 0 0 2 2 0 1 0 0 0 0 1 1 1 0 0 1 0 2 2 0 2 2 0 1 0 2 0 0 1 2 0 2 1 1 0 0 0 0 0 2 0 1 1 0 0 0 1 1 1 1 0 1 0 1 0 2 1 1 0 0 0 1 0 0 0 0 0 2 1 0 1 0 0 0 0 0 0 2 2 0 2 1 0 1 1 1 1 0 2 2 2 1 1 1 0 0 0 0 1 1 1 0 0 0 0 0 0 0 0 0 0 0 1 1 0 1 0 0 0 0 0 0 1 0 1 1
120 1 0 0 0 0 0 1 1 2 0 0 0 2 0 0 0 2 0 0 2 2 0 2 0 0 1 1 1 2 0 1 1 0 2 2 1 1 1 1 0 0 0 1 1 1 0 0 0 0 0 0 1 1 0 1 0 1 0 2 0 1 1 1 0 0 0 0 1 0 0 0 2 0 0 2 1 0 0 2 0 0 0 0 0 0 0 0 1 2 0 0 1 1 0 2 0 0 0 1 0 2 1 0 0 0 2 1 0 2 0 0 1 1 1 1 1 0 1 0 1 0 2 1 1 1 0 1 1 2 0 0 0 0 0 0 0 0 0 2 1 1 0 0 0 1 0 0 0 0 0 0 2 0 2 0 0 0 0 0 0 0 0 1 1 2 1 1 0 2 2 1 1 1 1 1 1 0 0 0 0 1 0 1 0 0 0 2 1 0 0 1 0 0 2 2 1 0 0 1 0 1 0 1 1 0 0 1 2 0 1 1 2 0 0 2 1 0 2 0 0 0 0 2 0 0 1 1 0 1 0 0 1 0 0 1 0 2 0 0 0 0 2 0 0 1 0 0 1 0 0 0 0 0 0 1 1 0 0 0 0 0 0 0 0 0 0 0 2 1 0 1 1 2 0 0 1 1 1 1 0 0 1 1 0 0 1 1 0 2 0 0 0 2 0 1 0 0 0 0 0 0 1 0 0 1 2 0 1 0 0 1 2 0 0 0 2 0 0 0 2 0 1 0 1 0 2 1 2 2 0 1 0 0 0 0 0 2 0 0 0 1 2 0 1 1 0 0 2 1 0 0 1 2 1 0 1 0 0 1 1 1 1 0 1 1 0 2 2 0 0 2 2 2 0 0 0 2 0 1 2 2 0 0 1 1 0 0 0 0 0 0 0 0 2 0 0 1 0 0 0 0 1 1 1 0 0 0 0 0 0 0 0 0 1 1 1 0 1 0 1 2 1 1 0 1 0 0 1 0 1 0 0 0 1 1 1 0 0 0 0 0 1 0 0 2 0 2 2 0 0 0 0 2 2 1 1 1 1 1 1 1 1 0 0 1 1 2 2 0 0 0 1 1 1 0 1 0 0 2 1 0 0 1 1 1 0 0 0 0 0 0 0 1 2 0 0 2 1 2 0 2 2 0 2 0 2 1 0 1 0 0 1 0 0 0 0 2 0 2 2 2 1 0 0 1 0 0 1 2 1 0 0 1 0 0 1 0 2 1 1 0 0 1 2 2 0 0 0 1 0 0 0 2 2 0 0 1 0 1 0 0 1 1 1 1 1 1 2 0 1 2 0 0 0 0 0 2 0 1 2 0 1 0 0 0 1 0 0 0 1 1 0 0 0 0 0 0 0 0 0 2 0 0 1 2 0 0 2 0 1 0 0 2 0 0 0 1 0 0 0 0 0 1 1 0 2 2 0 0 2 0 1 0 0 2 2 0 2 1 1 1 1 1 2 0 1 1 0 2 0 1 1 1 0 2 0 2 0 1 1 0 0 1 1 1 2 2 0 2 0 0 0 1 1 2 2 0 1 1 0 0 0 1 2 2 1 1 2 0 2 1 0 1 1 0 0 1 0 2 1 1 0 0 2 2 2 2 2 0 0 0 0 1 0 1 0 2 1 0 0 1 1 0 0 1 1 1 1 0 1 1 0 1 1 1 0 0 0 2 0 1 1 1 0 0 2 2 1 1 1 1 0 0 0 2 0 0 0 0 0 1 2 0 0 0 1 0 0 2 0 0 1 1 1 1 1 0 1 1 1 2 1 0 1 1 1 2 0 2 0 2 2 1 2 0 0 1 0 1 1 0 0 1 0 1 0 0 1 2 1 0 0 2 2 0 0 1 1 1 1 2 1 2 2 1 0 1 0 0 0 0 1 1 0 2 0 0 0 0 1 1 0 0 0 0 0 0 0 0 2 2 0 0 2 0 1 1 0 0 2 2 0 0 0 1 2 0 1 0 0 0 1 0 1 0 0 0 1 2 1 1 0 0 0 0 2 2 0 0 1 2 0 2 1 0 1 2 0 0 0 2 0 0 1 2 0 2 0 0 1 1 0 0 0 1 0 0 1 1 0 1 1 1 2 2 2 0 0 0 0 1 0 0 1 0 1 1 1 0 0 0 2 1 0 1 0 0 1 0 1 0 1 1 2 1 2 1 0 1 0 1 1 0 1 1 1 1 0 0 0 0 0 0 0 0 2 0 0 0 0 1 2 2 0 0 1 1 1 2 0 0 0 2 2 1 0 0 1 0 1 0
121 1 0 0 0 0 0 0 0 2 0 0 1 2 0 0 1 1 0 0 1 1 0 2 0 1 1 0 1 1 0 0 1 1 0 2 2 1 0 0 1 0 0 0 1 0 0 1 0 0 0 0 1 1 0 0 0 1 0 2 0 1 2 1 0 0 0 0 2 0 1 1 2 0 2 2 0 0 1 1 1 0 1 2 2 1 1 1 2 2 1 1 1 1 2 2 2 1 1 1 1 2 0 0 1 1 2 0 1 1 1 1 0 1 1 0 0 0 0 0 2 0 2 0 0 0 0 0 1 1 0 0 0 0 0 0 1 0 0 1 1 2 0 0 2 0 1 0 1 1 0 0 1 0 0 1 0 2 0 1 0 0 1 0 1 2 0 0 1 1 1 0 0 2 1 1 2 1 0 0 0 2 1 1 1 1 1 2 1 0 1 2 1 1 1 2 0 1 0 0 0 0 0 2 2 0 0 0 2 0 1 1 2 0 1 1 2 1 1 0 1 1 1 2 0 0 1 2 0 2 0 0 2 0 2 2 1 2 0 0 0 0 2 0 0 2 0 0 0 0 0 0 0 0 0 0 1 1 0 0 0 0 0 1 0 0 0 1 1 1 0 0 0 2 0 0 0 2 2 2 1 1 0 0 1 0 0 2 0 2 1 1 1 2 2 0 0 2 0 2 0 2 1 0 1 1 1 1 2 0 0 2 2 0 1 0 2 1 1 0 1 1 1 0 2 0 2 1 1 2 0 2 0 0 0 0 0 1 0 1 2 1 2 0 0 0 0 0 1 1 0 0 0 2 1 0 1 1 0 1 1 1 1 0 0 1 1 1 1 0 0 2 1 1 0 0 0 2 0 0 2 1 0 0 1 0 0 0 0 0 0 1 2 1 2 2 2 1 0 0 0 0 0 1 0 1 0 0 1 0 0 2 0 0 0 2 0 0 0 0 0 2 0 1 0 0 0 0 2 0 2 0 0 0 0 0 0 2 0 1 1 0 2 0 0 1 0 0 0 0 0 0 0 1 1 1 0 0 0 0 2 1 1 1 1 1 1 1 1 1 2 2 0 0 1 0 1 0 0 2 2 1 0 0 0 1 0 1 2 1 1 2 0 1 1 1 1 2 2 2 0 2 1 1 1 0 2 0 0 2 0 0 0 0 1 0 0 1 1 2 2 2 1 2 1 2 1 0 0 1 0 1 0 2 0 1 0 1 0 2 0 0 0 1 1 1 2 1 1 2 0 0 1 2 2 1 0 1 1 0 0 0 0 0 0 0 1 0 0 0 1 1 1 0 1 1 2 1 0 2 2 0 0 0 0 0 0 0 0 0 1 1 0 0 0 0 0 0 0 0 0 2 1 0 0 2 1 1 1 0 0 0 0 1 1 2 1 1 0 0 0 0 0 1 0 1 0 1 0 0 1 0 0 0 0 0 1 0 1 0 1 0 0 1 1 0 1 0 0 0 0 1 1 1 0 2 0 1 1 0 0 0 1 0 1 2 1 2 0 1 1 0 0 1 1 1 1 1 1 1 1 0 0 1 2 2 0 0 1 1 1 1 0 2 2 0 1 0 1 1 1 0 1 1 1 2 1 2 2 0 1 0 0 1 0 0 1 1 1 1 0 0 0 0 0 2 0 2 1 0 1 1 0 0 2 2 1 0 1 2 0 0 0 0 0 0 0 1 2 1 2 2 0 0 0 0 0 0 0 1 0 1 2 2 0 2 2 1 0 2 0 0 0 0 0 0 1 0 0 0 2 2 1 1 1 1 1 2 0 0 1 1 2 0 1 0 0 1 0 1 1 0 0 0 1 1 1 0 0 2 2 0 1 1 1 0 0 2 1 2 1 1 1 0 0 2 0 0 1 1 0 1 2 0 0 1 1 0 2 0 0 2 1 0 1 1 0 1 1 0 1 1 0 0 0 0 1 0 0 0 2 2 0 0 0 1 1 0 0 1 1 0 1 1 0 0 0 0 1 2 1 1 0 0 0 0 1 1 0 0 0 0 0 2 1 0 0 2 0 1 0 2 0 2 1 1 1 0 0 1 1 2 0 0 1 1 0 1 1 1 0 1 1 0 2 2 2 1 1 0 0 0 0 2 0 0 0 1 0 1 0 0 1 2 2 1 0 2 0 0 0 0 0 2 2 0 2 1 1 0 1 1 0 0 1 2 2 0 0 1 0 0 1 0 0 0 1 2 2 0 0 2 0 0 0 0 0 0 2 2 0 1 1 0 0 0 0 0 2 0 1 0
122 0 1 0 0 0 0 0 0 1 0 0 1 2 0 0 0 2 0 0 1 1 0 2 0 0 1 2 1 2 1 1 0 1 2 1 2 1 0 1 1 1 1 1 0 1 0 1 0 0 0 0 0 2 0 2 0 2 0 0 1 0 2 2 0 0 0 0 0 0 1 1 2 0 0 2 2 0 2 0 0 0 0 0 2 0 0 0 2 2 0 0 0 2 1 1 1 1 1 2 0 2 0 1 0 0 2 1 1 1 1 2 1 1 2 2 2 0 1 0 1 1 2 2 2 2 0 0 0 0 1 0 0 0 0 0 1 0 0 0 1 1 0 0 0 0 1 0 0 0 0 0 0 0 0 0 0 2 0 0 1 0 0 1 1 2 0 2 0 1 1 1 0 2 0 1 1 0 0 0 0 1 2 2 2 2 2 1 1 1 1 0 0 0 1 2 2 0 0 0 0 1 1 2 2 0 0 1 1 0 1 1 1 0 0 2 1 0 1 1 0 0 1 2 0 0 2 0 0 0 1 1 0 0 0 0 0 1 0 0 0 0 2 0 1 2 1 0 1 0 0 0 0 0 0 0 1 0 0 0 0 0 0 1 1 0 1 0 1 0 0 2 0 2 0 0 0 2 1 0 0 0 2 2 0 0 1 0 0 2 1 1 2 2 2 0 0 1 0 0 1 0 1 0 0 0 1 0 1 0 1 0 2 0 1 1 1 0 0 0 0 0 0 2 1 0 1 2 0 2 0 1 1 1 0 0 0 0 0 0 1 1 2 0 0 0 0 0 0 0 0 0 1 2 1 0 1 0 0 0 0 0 2 0 2 1 0 1 1 0 0 2 0 2 1 1 0 1 0 1 1 0 0 0 0 1 0 0 0 0 0 0 0 0 2 1 1 0 0 0 0 0 1 1 1 0 1 1 1 0 0 1 0 0 1 1 1 0 0 0 0 0 1 1 1 1 1 0 1 1 1 2 0 0 0 0 1 1 0 1 0 0 1 0 0 1 0 0 0 0 0 1 0 2 1 0 1 2 1 2 0 2 2 2 2 2 2 1 2 0 2 1 1 1 1 0 1 0 0 0 0 0 0 0 1 0 0 0 1 0 1 1 1 0 1 0 0 0 0 2 2 2 2 0 2 0 2 1 0 1 0 0 0 1 1 1 1 0 1 2 2 1 0 2 1 2 0 0 1 1 1 0 0 0 0 0 0 0 1 0 0 2 0 2 2 0 2 1 1 2 0 0 1 2 1 0 0 0 0 0 2 0 0 0 1 1 1 0 2 0 0 0 0 0 0 0 2 2 0 2 2 0 0 0 1 0 1 0 0 0 0 0 1 1 1 1 2 0 0 0 0 2 0 0 1 2 1 0 1 1 0 0 0 1 1 2 0 1 0 0 0 0 0 1 1 1 1 1 0 0 1 0 0 0 0 0 2 1 0 0 0 0 1 1 1 0 1 1 0 1 0 2 1 1 0 2 0 0 0 0 0 0 1 0 2 2 1 1 0 1 0 1 0 0 1 2 2 1 0 0 0 0 0 0 2 2 1 1 2 0 1 1 0 1 0 0 1 0 2 2 1 2 1 0 1 1 1 1 2 1 1 1 0 1 1 0 0 1 0 0 0 1 0 1 0 2 1 0 0 0 0 0 0 2 1 1 0 0 0 1 0 1 1 0 0 0 2 0 0 0 0 0 1 0 0 1 0 0 1 0 0 1 2 0 0 0 0 1 0 2 1 1 0 0 0 0 2 0 2 2 1 1 1 1 1 1 1 1 0 2 0 2 2 1 1 1 0 1 0 2 2 0 0 0 0 2 1 0 0 2 2 0 1 1 1 0 0 1 2 2 2 2 0 2 1 0 0 2 1 0 0 1 2 1 0 0 1 0 0 0 0 0 0 0 0 0 0 0 0 0 2 2 0 0 1 0 1 0 0 0 1 1 0 0 0 1 1 1 1 2 0 0 1 0 1 0 0 0 0 2 2 0 0 0 0 0 0 1 1 0 0 2 1 1 1 0 1 2 0 0 0 2 1 1 1 2 0 0 1 1 0 1 0 0 1 2 0 0 2 1 1 1 2 1 0 0 2 0 0 0 0 1 0 2 0 0 0 0 0 1 0 0 0 1 1 0 0 1 1 0 1 0 2 0 0 0 0 2 1 2 1 1 2 0 1 0 1 0 2 2 1 0 0 0 0 0 2 1 1 0 0 1 1 2 0 1 1 1 0 1 0 0 0 0 0 0 0 1 1 0 1 0
123 0 0 0 0 0 1 0 0 2 0 0 0 0 0 0 0 2 2 0 2 2 0 1 0 0 0 1 1 2 1 0 0 0 2 0 2 1 0 0 2 0 0 0 0 0 0 0 0 1 1 0 1 0 0 2 0 0 1 2 0 0 2 2 0 0 0 0 1 1 0 0 2 0 1 2 1 0 1 0 2 0 0 0 2 0 0 0 2 2 0 0 1 2 1 1 1 2 2 2 0 2 0 0 0 0 2 2 2 0 0 2 0 0 0 0 0 0 0 0 2 0 2 0 0 0 0 2 0 2 1 2 0 0 1 1 0 0 1 0 1 1 1 1 0 0 0 0 0 0 0 0 0 1 0 0 1 0 0 1 0 0 0 1 1 2 0 0 1 1 1 0 2 0 0 2 0 0 0 1 0 1 2 2 2 2 2 0 0 0 0 0 0 1 2 1 0 0 0 0 0 0 0 0 0 1 2 1 1 0 1 0 1 0 0 2 0 0 1 1 0 0 0 2 0 0 1 2 0 2 0 0 1 1 1 1 1 2 0 0 0 0 1 0 0 2 0 0 0 0 0 0 0 1 1 0 0 0 0 1 1 1 0 0 1 1 0 0 2 0 0 1 0 1 0 0 0 2 1 1 0 2 0 0 1 1 0 2 0 2 1 0 0 2 2 0 2 0 0 0 1 0 1 1 1 0 0 0 1 0 1 2 2 0 2 1 2 0 1 0 1 1 0 2 1 0 1 1 1 1 0 2 0 0 0 0 0 2 0 0 0 1 1 0 1 1 1 2 2 0 2 2 1 2 1 0 1 0 0 1 1 1 0 1 0 0 1 2 2 0 0 2 0 2 0 0 0 0 0 2 1 1 0 1 0 1 0 1 1 0 0 0 0 1 2 1 1 1 0 0 0 0 0 1 0 0 0 0 0 0 0 0 0 0 0 0 0 0 0 0 0 0 1 0 0 1 0 0 1 0 0 0 1 1 1 1 1 1 0 0 1 0 1 1 1 2 1 0 1 0 0 0 0 2 2 2 0 1 1 2 1 2 0 0 0 1 1 2 2 0 0 0 1 1 1 0 1 0 0 0 0 0 1 0 0 0 0 1 2 0 2 2 0 1 0 0 0 2 1 1 0 2 2 0 0 0 0 0 1 1 1 0 2 1 0 2 1 0 0 1 1 1 1 2 0 2 1 0 0 1 1 1 0 1 0 0 1 0 2 1 1 0 0 1 1 1 2 0 0 1 0 0 0 1 2 2 1 0 0 2 0 0 0 0 0 0 0 2 0 2 1 1 0 0 0 0 2 1 0 2 2 1 1 0 0 0 1 0 0 0 0 0 0 1 1 1 2 1 0 1 0 2 0 1 0 2 1 0 0 1 1 0 0 2 2 2 0 0 0 0 0 0 0 0 0 0 2 1 0 0 1 0 0 0 0 2 2 0 2 2 1 1 0 0 1 0 1 1 0 1 0 1 1 1 0 2 0 1 1 0 0 0 1 1 1 1 1 2 0 0 0 2 0 0 1 1 2 0 0 0 0 1 0 0 2 2 1 1 2 0 1 1 1 2 0 1 0 0 1 1 0 1 0 0 0 1 1 2 2 0 0 0 0 2 0 0 0 1 0 0 0 1 0 1 0 1 2 1 1 0 0 0 0 2 2 0 2 0 0 1 1 0 0 2 0 0 2 0 0 0 0 0 1 0 0 0 0 1 0 1 0 2 2 1 1 0 0 0 1 1 0 1 0 1 1 0 2 0 1 1 1 1 1 1 0 1 1 2 0 1 1 2 2 1 2 0 0 0 0 1 0 0 0 0 1 2 1 0 2 2 2 0 1 0 0 0 0 1 2 2 1 2 0 2 2 1 0 1 1 0 0 1 1 0 0 0 0 0 1 0 0 0 1 0 0 0 1 1 1 0 1 1 0 0 0 0 0 0 0 0 0 1 1 0 0 1 0 0 1 0 0 0 1 0 2 0 0 0 1 1 0 1 0 0 0 0 1 1 1 0 0 1 1 2 1 0 1 2 0 1 1 2 0 2 2 2 0 0 0 1 1 1 1 1 1 1 0 0 2 2 0 2 2 0 0 0 0 0 0 0 0 2 0 1 1 0 0 1 0 0 0 1 1 0 0 0 0 1 0 0 1 0 2 0 1 0 1 1 1 0 1 1 0 1 0 1 1 0 0 1 0 0 0 0 0 2 0 0 0 0 0 0 0 1 1 1 1 0 0 1 0 0 0 1 1 0 1 0 1 0 1 1
124 1 0 1 0 0 0 0 0 2 0 0 0 0 0 0 0 2 0 0 2 2 0 2 0 0 0 2 0 2 2 0 0 0 1 0 2 1 0 0 2 0 0 0 1 0 0 0 0 0 0 0 1 0 0 2 0 0 0 1 1 1 1 1 0 0 0 0 1 0 0 1 2 0 0 2 2 0 0 0 1 0 0 0 2 0 0 0 2 2 0 0 1 0 1 2 1 1 1 1 1 2 0 0 1 1 2 1 0 2 1 1 0 1 1 0 0 0 0 0 2 0 2 1 1 1 0 1 1 2 0 1 0 0 0 0 0 0 0 0 0 2 0 0 1 0 0 0 1 1 1 0 1 0 0 0 0 1 0 0 0 0 0 0 0 1 0 0 2 0 0 2 0 2 0 1 1 0 0 1 0 1 1 2 2 2 1 0 0 2 2 0 0 1 1 1 1 0 0 0 0 0 1 1 1 0 0 0 1 0 0 0 1 0 0 2 2 0 2 0 0 0 0 2 0 0 1 1 0 0 0 0 0 0 0 0 0 2 0 0 0 1 1 1 0 2 0 0 0 0 0 1 0 1 1 0 0 0 0 0 0 0 0 2 1 0 0 1 2 2 0 1 0 2 0 0 2 2 2 2 0 1 1 1 1 0 0 1 0 2 2 0 1 2 2 0 0 0 0 0 0 0 0 0 0 0 0 0 0 0 0 1 1 0 1 0 1 1 0 1 1 0 1 2 2 0 2 1 0 0 0 2 0 0 0 0 0 1 0 0 1 1 1 0 1 1 1 1 2 0 1 0 0 2 2 0 0 0 0 1 2 2 2 0 0 0 0 1 2 1 1 1 0 2 0 0 0 2 0 1 2 1 0 0 1 0 0 0 0 0 0 1 0 1 2 1 1 0 2 2 0 2 0 2 1 1 0 1 0 0 0 1 1 1 1 2 1 0 0 0 0 2 0 1 2 2 1 0 2 1 2 0 1 2 1 2 0 1 0 1 2 0 1 1 1 2 0 0 0 0 0 0 0 0 0 0 0 1 1 1 1 2 1 1 2 2 2 2 2 0 1 1 0 0 2 2 0 0 0 0 1 0 0 1 1 0 1 2 2 1 1 2 1 2 0 1 1 2 1 2 1 2 2 0 2 0 2 0 1 0 0 1 0 0 1 0 0 0 2 1 1 2 0 1 1 1 0 0 1 2 0 1 0 1 0 0 0 0 0 2 0 0 0 1 1 1 1 1 1 2 0 0 1 2 1 1 0 0 0 0 1 0 0 0 0 0 1 1 1 0 1 1 1 0 0 0 0 1 0 1 1 0 0 0 1 1 1 0 1 1 0 0 0 0 0 1 0 0 0 0 0 2 2 0 0 2 1 0 2 1 1 0 0 0 1 1 0 0 0 0 0 0 0 0 0 0 2 2 0 0 0 1 0 0 0 1 1 0 1 1 0 1 1 1 1 0 1 1 0 2 0 2 1 0 0 2 0 2 1 1 1 1 1 1 1 1 1 2 1 1 0 0 0 0 1 1 2 1 1 1 0 0 0 1 1 1 0 0 1 1 1 1 0 1 1 0 0 0 1 1 0 1 0 0 1 2 2 2 2 0 0 0 0 1 1 1 0 1 1 1 0 1 0 0 1 2 0 1 1 0 1 1 0 2 1 0 1 0 0 1 0 1 0 0 0 0 0 1 0 0 1 1 0 0 0 0 0 0 0 0 0 2 2 1 0 0 0 1 0 2 0 0 1 1 1 0 0 0 2 2 2 2 2 0 1 1 0 1 0 2 0 2 2 0 0 1 0 1 0 1 1 0 0 1 1 1 2 2 0 0 0 0 1 0 1 0 1 2 1 2 1 1 0 2 1 0 0 1 0 0 0 0 1 2 0 1 0 1 1 0 0 0 0 0 0 0 0 1 1 0 1 1 0 0 1 1 2 0 1 1 0 1 0 0 0 0 1 0 1 0 0 0 1 1 1 1 0 0 1 1 1 0 1 0 0 1 0 1 1 0 1 1 0 2 1 0 1 2 0 0 0 2 0 2 1 1 1 1 0 2 0 0 0 0 1 1 0 2 2 1 0 1 2 1 0 0 0 1 0 0 0 2 0 2 0 0 0 1 0 1 0 0 2 1 1 1 0 0 0 0 1 0 2 2 1 0 2 2 2 1 0 2 0 0 1 1 1 0 0 1 0 0 0 0 0 1 1 0 0 0 0 1 0 1 0 0 0 1 0 1 1 0 0 0 0 0 0 0 1 0 2 1
125 0 0 0 0 0 0 2 2 0 0 1 0 0 0 0 0 2 0 1 1 2 0 2 0 0 2 1 0 1 1 0 1 1 2 0 2 1 0 0 2 0 0 1 0 1 0 0 0 0 0 0 0 0 1 1 0 1 0 1 0 0 2 2 1 1 1 0 2 1 0 0 2 0 1 2 1 0 2 0 2 0 1 1 0 0 0 1 1 2 0 1 2 2 1 2 1 2 1 2 1 2 1 0 1 1 2 1 0 1 0 1 0 1 1 1 1 1 0 0 1 0 1 2 1 0 0 0 0 0 0 0 0 0 0 0 0 0 0 0 1 1 0 0 0 1 0 0 0 0 0 0 0 1 0 0 1 0 1 1 0 0 0 1 1 2 1 1 1 0 0 2 1 1 0 1 1 0 0 0 0 0 0 0 0 0 0 0 0 1 1 0 0 0 1 2 1 0 0 0 0 0 0 0 0 0 1 1 1 0 0 1 1 0 0 2 0 0 1 1 1 1 0 1 0 0 0 0 0 0 0 0 0 0 0 0 0 2 0 0 0 0 2 0 0 2 1 0 1 0 0 0 1 0 0 1 1 1 0 0 0 0 0 2 1 0 0 2 2 0 0 1 1 1 0 0 1 1 0 0 0 1 1 1 0 1 1 1 0 2 1 1 0 2 2 0 1 0 0 0 0 1 0 0 0 0 0 0 1 0 0 1 1 0 2 0 2 1 0 1 0 1 0 1 1 0 1 2 0 1 0 1 0 0 0 0 0 1 0 0 0 0 2 1 1 1 2 0 2 1 0 0 1 2 1 0 0 0 0 0 0 0 2 0 2 1 0 1 2 1 1 1 1 2 0 0 0 1 0 1 0 1 0 1 1 0 0 0 0 0 0 1 2 1 1 1 2 1 1 1 0 1 1 0 0 0 0 0 0 0 0 0 1 1 1 2 1 0 0 0 0 0 1 2 1 1 2 0 2 1 2 0 0 2 1 2 1 0 0 0 1 0 1 0 0 1 0 0 0 0 0 0 0 2 2 1 1 0 1 1 2 1 1 1 1 1 1 2 2 0 0 0 2 2 2 0 2 0 0 0 0 0 0 1 1 1 0 2 2 1 1 2 0 0 1 0 0 1 1 2 1 2 2 0 2 0 2 1 1 1 1 0 1 0 1 1 0 0 0 0 0 2 1 1 0 1 0 0 0 2 0 1 0 1 1 0 0 1 0 0 2 0 0 0 0 2 0 1 1 1 0 0 0 1 1 0 0 1 0 0 0 0 0 0 0 0 1 1 1 0 1 0 0 0 0 0 1 1 0 1 2 0 0 0 0 0 0 0 2 1 2 1 1 0 0 1 0 0 0 0 0 2 2 0 1 1 0 0 1 1 0 0 0 1 0 0 0 0 0 0 0 0 0 0 0 1 1 1 0 0 1 0 0 0 0 1 2 1 2 2 2 1 0 0 0 0 0 2 0 0 0 1 1 1 0 1 0 2 0 1 1 0 2 0 1 2 0 1 0 0 1 1 0 0 0 2 2 0 1 2 0 1 1 0 2 2 1 0 1 1 1 1 0 1 1 0 0 0 1 1 0 1 1 1 1 2 1 1 1 0 0 0 0 1 0 0 0 0 0 0 0 1 0 0 0 0 2 0 0 0 0 0 0 2 0 0 0 0 0 2 1 1 0 0 0 0 0 1 0 0 0 0 0 0 0 0 1 1 0 1 1 2 2 0 0 0 0 0 0 2 2 0 1 0 0 0 0 0 2 2 1 1 2 0 0 1 1 1 1 2 0 1 2 1 2 0 1 0 0 0 0 0 0 0 0 1 0 1 0 1 1 0 0 0 0 0 2 1 0 0 0 0 1 2 2 1 1 1 2 0 2 0 2 0 0 0 0 1 1 0 1 1 1 0 0 0 1 1 1 0 1 1 0 0 0 0 1 0 0 0 1 1 1 0 0 2 2 0 2 1 0 0 0 2 2 2 0 1 2 2 1 0 0 0 0 0 1 0 0 1 0 2 0 2 2 0 2 2 0 1 0 2 1 1 2 1 0 1 0 2 0 0 0 0 0 2 0 0 2 2 0 2 2 1 1 1 0 1 0 0 1 1 0 1 0 0 0 1 0 0 0 0 2 0 0 1 0 0 0 1 1 0 1 1 1 1 1 2 2 2 2 0 2 0 1 1 1 0 0 0 0 0 0 0 0 0 0 1 2 0 0 1 0 0 0 1 1 0 0 2 0 0 0 0 0 0 0 0 2 0 0 0
126 0 0 0 0 0 0 1 2 0 0 0 0 1 0 0 1 2 2 2 0 2 0 2 0 0 2 1 2 2 1 1 0 0 2 0 2 2 0 2 0 0 1 1 0 1 0 0 0 0 0 0 1 0 0 2 0 1 0 1 1 0 2 2 1 1 1 0 1 0 0 1 2 1 1 2 1 0 1 1 1 0 1 1 1 0 0 1 2 2 1 1 1 2 0 1 0 0 0 1 1 2 0 1 1 1 2 0 0 2 0 0 0 1 1 0 0 0 0 0 2 0 2 0 0 0 0 1 0 1 0 0 0 0 0 0 0 0 0 1 0 2 0 0 0 1 1 0 0 0 0 0 0 0 0 1 0 2 0 1 0 0 1 0 1 2 0 0 0 2 1 1 0 2 0 0 2 1 1 0 0 1 0 1 0 0 0 1 0 1 1 0 1 1 1 2 2 0 0 0 0 1 0 2 2 0 0 1 1 1 0 1 2 0 0 2 0 0 2 0 0 0 0 2 0 0 0 2 0 1 0 0 1 1 1 0 0 2 0 0 0 0 2 0 0 1 0 0 0 0 0 0 0 1 1 0 0 0 1 1 0 1 0 0 0 0 0 1 2 1 0 1 1 1 1 0 0 1 1 1 0 2 1 1 0 0 1 2 1 2 0 1 0 2 2 1 1 1 0 0 0 0 2 0 0 1 1 1 2 0 1 0 1 1 1 0 1 0 1 0 0 1 2 0 0 0 0 1 0 1 0 0 1 1 0 0 0 1 1 0 1 1 2 0 0 0 1 1 2 0 1 0 1 2 1 0 0 0 0 0 0 0 0 0 0 0 1 2 2 0 0 2 0 2 0 0 0 2 1 2 0 0 0 1 0 0 0 0 0 0 0 1 0 0 2 0 0 0 2 1 0 2 1 1 1 0 0 2 0 0 0 0 0 0 1 2 1 1 0 1 1 1 0 0 0 0 0 1 1 0 1 0 0 1 1 2 0 2 0 1 1 0 2 1 1 1 0 0 0 1 1 0 0 2 2 2 0 2 2 2 0 2 0 0 0 1 1 2 2 1 1 1 1 1 1 0 1 1 1 0 0 0 0 0 0 0 0 0 1 0 1 1 0 1 0 0 0 1 1 2 1 2 2 0 2 0 1 0 1 1 0 0 0 0 0 0 0 1 1 2 2 2 1 2 1 2 0 2 0 0 2 0 0 0 1 0 1 1 0 0 2 0 0 1 1 1 1 1 2 2 0 0 0 2 2 0 0 0 0 0 1 0 0 1 0 0 1 0 2 0 1 0 1 0 0 1 1 2 0 2 2 0 1 0 0 0 1 1 1 0 1 1 0 0 0 0 0 1 0 1 0 1 0 0 1 2 1 0 2 2 0 0 0 1 0 0 1 1 1 0 0 0 0 0 0 0 2 0 0 0 2 0 0 0 0 0 2 0 2 2 1 2 1 1 2 0 1 1 0 0 0 1 1 0 0 1 0 2 2 0 0 0 1 0 1 1 0 2 0 0 1 1 0 0 0 2 2 0 1 1 0 2 0 2 2 2 1 0 1 0 2 0 0 1 2 0 0 0 1 2 0 2 0 0 1 2 2 2 2 0 0 0 0 0 0 1 0 1 0 0 0 0 0 0 0 0 2 1 1 0 0 0 1 1 2 2 1 0 0 1 0 0 0 1 0 0 1 1 0 0 0 0 0 0 0 0 0 0 0 0 0 2 2 0 0 0 1 0 0 2 0 0 0 0 0 0 0 0 0 2 0 0 1 0 0 1 1 2 1 2 0 1 2 0 1 0 0 1 0 0 0 0 0 0 0 1 1 0 0 2 2 0 0 1 1 0 1 2 1 1 1 1 0 2 2 2 1 1 0 1 0 0 1 1 0 0 1 0 0 0 0 0 0 0 0 0 0 1 1 0 2 2 0 0 1 0 1 0 1 1 1 1 1 1 0 1 2 0 1 1 0 0 2 0 2 1 1 0 2 2 1 1 0 0 0 0 2 2 0 0 0 2 1 1 2 0 2 2 0 0 0 1 1 0 1 2 0 1 0 1 1 1 0 0 0 2 0 1 2 1 0 1 2 1 1 1 1 2 1 0 0 2 0 1 1 0 0 1 0 0 0 1 1 0 1 0 0 0 0 0 1 1 1 2 2 0 2 1 1 1 2 0 2 0 2 2 2 0 0 1 0 0 0 0 0 0 1 0 0 0 0 0 0 0 0 0 0 0 0 0 0 0 0 1 1 0 0 2 1 0 0 0
127 1 0 0 0 0 1 1 2 0 0 0 0 0 0 0 0 1 1 1 1 1 0 2 0 0 1 1 0 2 1 1 1 1 0 1 2 1 0 1 1 0 0 0 0 2 1 0 0 0 0 0 1 1 0 1 1 1 1 2 0 0 0 1 0 0 0 0 1 0 0 1 2 0 2 2 0 0 0 0 1 0 0 0 1 0 0 0 0 2 0 0 1 1 2 2 2 1 0 2 1 2 0 1 0 0 2 1 1 1 0 2 1 1 2 2 2 0 2 0 0 0 2 0 0 1 0 2 0 2 1 0 1 0 0 0 1 0 0 1 1 2 0 0 1 0 0 0 0 0 1 0 0 0 1 0 0 2 0 0 0 0 0 2 1 1 0 1 0 1 1 0 0 2 0 0 2 0 0 0 0 0 1 2 2 2 1 2 1 0 0 2 0 0 1 2 2 0 1 0 0 0 0 2 2 0 0 1 1 0 0 1 1 0 0 2 0 1 2 0 0 0 0 2 0 0 0 1 0 1 0 0 0 0 0 0 0 2 0 0 0 0 2 1 0 1 0 0 0 0 0 0 1 0 0 1 1 0 0 1 1 1 0 0 0 0 1 0 2 1 0 0 0 0 1 1 0 2 2 1 1 1 0 0 0 1 0 1 1 2 1 2 1 2 1 0 0 1 1 1 0 0 0 1 0 0 0 0 0 0 0 1 2 1 2 0 2 0 1 1 0 1 0 1 1 0 1 0 2 2 0 1 0 0 0 0 0 1 0 0 1 1 2 0 0 0 0 0 1 0 0 0 0 2 1 0 1 0 0 1 1 2 2 0 0 1 0 0 2 2 2 0 1 1 1 1 0 2 2 2 0 1 0 1 1 1 0 1 1 0 0 0 0 0 2 0 0 1 0 0 0 0 0 1 0 1 0 0 0 0 0 0 0 0 1 2 0 0 0 0 0 1 0 1 2 1 1 0 0 0 0 0 0 0 0 0 0 1 0 0 1 0 2 0 0 1 0 0 0 0 0 0 0 1 1 0 0 1 2 2 1 2 0 0 0 0 0 2 2 0 0 0 2 2 0 0 0 0 0 0 1 1 0 0 1 0 0 2 2 1 1 2 0 2 1 0 0 0 0 2 2 2 1 1 1 0 1 0 1 1 0 0 1 0 2 0 0 0 1 1 1 2 0 2 0 2 1 0 1 2 0 1 0 0 2 0 1 1 1 1 0 1 0 2 2 1 0 1 1 1 0 0 1 1 2 2 1 0 0 1 1 0 0 0 0 0 1 0 0 0 0 1 1 0 0 0 0 2 0 1 2 0 0 0 0 0 0 0 0 0 0 0 2 0 0 2 2 0 0 0 0 2 2 0 1 1 1 0 2 0 0 0 0 2 1 1 0 2 1 0 0 0 0 0 0 0 2 1 0 0 1 0 0 0 0 0 2 1 2 2 1 1 0 0 0 0 0 1 1 1 0 1 1 1 0 2 0 2 2 0 0 0 0 0 1 1 1 2 0 1 1 0 0 1 1 2 2 0 0 0 0 1 1 0 1 2 0 0 1 0 2 0 1 1 0 1 0 0 1 1 1 1 0 0 2 2 2 2 2 0 0 0 0 2 0 0 1 0 0 0 0 0 1 0 0 2 0 0 0 0 0 0 1 2 2 1 1 0 0 0 0 0 1 0 0 0 1 0 1 0 2 2 1 0 0 1 0 0 1 0 0 0 2 0 0 0 0 0 0 1 1 2 0 1 1 0 2 0 0 0 2 2 1 0 0 2 0 2 1 1 1 1 2 0 1 0 0 0 0 1 1 0 0 0 0 1 1 0 0 2 2 0 0 2 2 0 0 2 0 0 0 0 1 2 2 0 0 0 2 0 1 1 1 1 0 0 0 0 0 0 0 0 1 0 0 0 1 1 1 0 1 1 0 0 0 0 1 0 1 1 0 1 0 0 0 1 2 0 0 2 0 0 1 0 1 0 0 0 0 1 1 0 0 0 0 0 1 0 2 0 0 1 0 1 2 1 1 2 0 1 0 2 1 1 2 2 0 0 0 2 0 1 0 0 1 1 0 2 2 1 0 1 2 0 1 1 0 2 0 1 0 2 0 1 0 0 0 2 0 0 0 1 2 1 1 2 0 1 0 1 0 0 1 1 1 0 1 1 0 1 0 1 0 1 2 1 1 1 1 1 1 0 0 0 2 0 2 1 1 0 0 1 0 0 0 0 0 1 0 1 0 0 1 0 0 0 1 0 1 0 2 2
128 0 0 0 0 0 0 2 2 1 0 1 0 1 0 0 1 1 1 1 1 2 0 2 0 0 0 2 0 2 2 0 1 1 2 0 2 2 0 2 1 1 0 0 1 0 0 0 0 1 1 0 2 0 1 0 0 1 1 1 1 0 2 2 0 1 0 0 1 0 0 1 2 1 1 2 1 0 1 0 0 0 0 0 2 0 0 0 2 2 0 0 1 2 2 2 2 0 0 0 0 2 1 0 1 1 2 1 1 1 1 2 0 2 2 0 0 0 0 0 2 1 2 1 1 1 0 1 0 2 1 0 1 0 0 0 0 0 0 2 1 1 2 0 0 0 0 1 1 0 0 0 0 1 0 0 1 0 0 0 1 0 0 0 0 2 0 1 0 1 1 1 0 2 0 1 1 1 0 1 0 1 1 1 1 1 1 2 0 0 1 1 0 0 2 2 1 0 0 0 0 1 0 1 1 0 1 0 0 0 1 1 0 0 0 2 0 0 1 1 0 1 0 1 0 0 2 1 0 1 0 0 0 0 0 0 0 1 1 1 0 1 1 1 0 1 1 0 0 0 0 0 0 0 0 0 1 1 0 0 0 0 1 1 1 0 0 1 1 1 0 1 0 2 0 0 0 2 1 1 0 2 2 2 0 0 2 0 0 1 1 1 0 2 2 0 2 0 0 1 0 0 0 2 0 0 0 0 2 0 0 1 2 0 1 1 2 0 0 1 1 0 1 0 1 0 1 2 0 0 0 1 1 2 0 0 0 0 0 0 0 0 2 0 0 0 0 1 1 0 1 1 2 2 0 0 2 0 0 1 1 1 1 1 1 0 0 2 2 0 0 2 0 2 1 1 0 2 2 2 1 1 0 1 0 0 0 0 0 0 0 1 1 0 2 0 0 0 1 1 0 1 0 2 0 1 0 1 0 0 0 1 0 0 1 1 1 0 0 0 0 0 1 1 0 0 0 0 2 2 1 0 2 2 2 0 0 2 0 0 1 0 1 0 0 1 0 1 1 0 0 0 0 2 0 0 0 1 2 2 1 2 1 1 1 1 1 2 2 1 1 1 2 2 2 0 2 0 0 1 0 0 0 1 0 1 0 2 2 0 2 2 0 0 0 0 0 1 1 2 1 2 1 1 1 0 1 0 1 0 1 0 0 0 1 0 0 0 0 0 0 2 0 2 0 2 0 1 0 1 1 0 0 0 0 0 2 1 0 2 0 2 0 1 2 1 0 1 1 1 0 0 0 0 2 1 1 1 0 0 0 0 0 0 0 0 0 1 2 0 0 2 1 0 0 1 1 2 0 2 2 1 0 0 0 0 0 1 0 0 0 0 1 0 0 0 0 0 0 0 0 2 0 0 0 2 1 1 2 0 1 0 0 0 0 0 0 2 1 0 0 0 0 0 0 0 2 1 0 0 2 0 0 0 0 0 2 0 2 2 0 1 0 0 0 0 0 1 0 0 0 2 2 0 0 1 0 2 1 0 0 0 0 1 0 1 1 2 1 1 0 1 0 1 1 1 1 1 1 1 0 0 0 1 2 2 2 1 1 0 1 0 1 2 1 1 0 0 1 1 1 0 1 1 0 1 1 1 1 0 0 0 0 1 0 0 0 1 2 2 0 0 0 0 0 2 0 1 1 0 0 0 0 2 0 0 0 0 0 1 0 0 0 1 0 0 1 2 0 0 0 0 0 0 0 0 0 1 1 1 1 1 2 2 1 1 1 0 0 2 1 0 0 1 1 0 1 0 1 1 1 2 1 1 2 2 0 2 0 1 1 2 2 1 1 0 0 0 0 1 1 0 1 1 1 0 1 0 1 2 1 0 0 1 1 0 1 2 1 2 1 1 1 2 1 1 1 2 1 0 0 0 1 1 0 0 0 0 0 0 0 0 1 0 0 0 1 0 0 0 2 2 0 1 0 0 0 0 0 0 2 2 0 0 0 0 1 1 2 0 0 0 0 0 0 0 0 1 2 2 1 1 1 0 0 1 0 0 1 0 0 1 0 1 2 1 1 2 0 1 0 1 1 1 2 1 0 1 0 1 0 0 0 0 0 2 0 2 2 0 0 0 2 1 1 2 0 0 1 1 1 1 1 1 0 0 1 0 0 0 0 0 2 1 1 1 0 0 1 0 1 0 0 1 2 0 2 2 0 0 2 0 1 0 0 0 0 1 1 1 1 0 0 0 0 0 1 1 1 1 1 1 0 1 0 0 0 2 0 2 2 0 0 0 0 0 0 0 1 0 0 0
129 1 0 0 0 0 0 1 1 1 0 0 0 1 0 0 0 0 0 2 0 0 0 2 0 0 0 0 1 1 0 0 1 1 0 0 2 1 0 1 1 0 0 0 0 0 0 0 0 0 0 0 1 0 1 1 0 0 0 1 0 1 2 2 2 1 1 0 0 0 0 0 2 0 1 2 1 0 2 0 2 0 2 2 0 0 0 0 2 2 0 0 2 2 2 2 1 1 1 2 1 2 0 0 0 0 2 0 1 1 0 1 1 2 2 0 0 0 1 0 1 0 2 0 0 0 0 0 0 0 0 0 0 0 0 0 0 0 0 1 0 2 0 0 1 0 0 1 1 0 0 0 0 0 1 0 1 0 1 1 0 0 0 0 1 2 1 2 0 0 0 0 1 1 1 1 2 0 1 0 0 1 1 1 1 1 1 1 0 1 2 0 0 0 1 1 1 0 0 0 0 1 0 2 2 0 1 1 1 0 0 2 0 0 0 2 1 0 2 0 0 0 2 2 0 0 2 1 0 1 1 1 0 0 0 0 0 2 0 0 0 0 2 0 1 2 1 0 0 0 0 1 0 0 0 0 0 0 0 1 1 1 0 2 1 1 0 0 2 2 0 0 0 1 1 1 0 1 1 0 0 2 0 0 1 0 1 0 0 1 0 0 1 2 2 0 0 1 1 1 0 0 0 0 0 0 0 1 2 0 1 1 1 0 2 0 2 0 1 1 0 1 0 2 1 0 1 1 0 1 0 1 0 0 0 0 0 1 0 1 0 1 1 0 1 1 0 0 2 2 0 0 1 2 0 0 1 0 0 1 1 1 1 1 1 0 1 1 2 0 0 2 1 2 0 0 0 1 1 2 2 0 0 1 2 0 0 0 0 0 0 0 1 1 2 1 1 0 1 1 0 1 1 0 0 0 1 1 0 0 0 1 1 1 0 1 0 0 0 0 0 1 0 0 1 1 1 0 2 0 2 0 0 0 1 1 0 1 0 0 2 0 2 0 0 1 0 0 0 0 0 0 0 2 1 1 0 1 1 0 2 0 1 0 1 1 1 2 2 0 0 0 0 0 2 1 1 1 0 1 0 0 0 0 1 1 0 1 2 1 2 2 0 1 1 1 1 1 0 1 1 2 1 0 1 0 1 0 0 0 0 1 1 1 1 1 1 0 1 1 1 2 1 2 1 2 0 0 1 1 0 1 0 0 0 0 1 0 1 2 1 1 0 2 2 2 2 0 1 2 0 1 0 1 2 1 1 0 0 0 1 0 0 1 0 0 2 2 2 0 0 0 1 0 1 1 2 2 0 2 2 0 1 0 1 1 1 0 1 1 0 0 0 0 0 0 0 1 1 0 2 1 1 0 0 2 1 0 0 1 0 0 0 1 1 1 0 1 0 1 1 1 0 1 1 0 1 2 0 0 0 0 1 0 0 2 2 1 2 1 0 1 1 2 2 0 1 1 0 0 0 1 2 0 0 2 0 2 1 0 0 0 2 0 1 2 1 2 0 1 1 0 0 1 1 2 2 0 0 0 0 0 0 1 2 2 2 0 0 2 1 1 0 1 0 0 0 0 0 1 0 1 0 1 2 2 1 2 1 0 0 0 0 1 0 0 0 0 0 0 0 0 1 0 1 2 0 0 0 0 0 0 0 2 0 0 1 0 0 1 1 0 1 0 0 1 2 0 0 0 0 0 0 0 0 0 0 0 1 1 0 1 2 1 1 0 0 0 1 1 1 0 0 1 1 0 1 0 0 0 2 2 0 0 0 1 0 2 1 1 1 1 2 1 2 0 1 0 2 2 0 1 0 0 1 1 0 0 0 1 1 0 1 0 0 0 1 1 2 2 1 2 1 2 2 1 1 1 0 0 0 0 2 2 0 0 0 0 0 0 0 0 1 0 0 0 1 0 0 0 2 2 1 0 0 0 1 0 1 1 1 2 0 0 0 1 1 0 2 1 0 0 1 0 1 1 0 1 1 2 2 0 0 0 0 0 0 2 0 0 0 1 2 1 2 0 2 0 0 0 1 2 0 2 1 1 1 0 0 1 1 2 0 0 1 1 0 1 2 0 0 0 2 2 1 2 1 2 2 0 1 1 0 0 2 0 0 0 0 0 1 0 2 1 0 0 0 1 0 0 1 0 0 2 2 0 2 1 1 1 2 0 0 1 1 2 2 0 0 1 0 0 0 1 0 1 1 0 0 0 0 0 0 1 0 1 0 2 0 2 2 0 0 0 0 0 0 0 0 0 0 0
130 0 0 1 0 0 0 1 1 1 0 1 1 1 0 0 0 1 0 0 2 2 0 2 0 1 1 0 0 1 0 0 0 0 0 1 1 1 0 0 2 0 1 0 0 2 1 0 0 1 1 0 0 1 1 2 0 0 0 0 2 0 1 1 0 2 2 0 2 1 0 1 2 1 2 2 0 0 1 1 0 0 0 0 0 0 0 2 2 2 0 1 2 2 0 0 0 1 0 1 0 2 1 0 1 1 2 0 0 2 1 1 1 2 2 1 1 0 0 0 2 0 2 1 1 1 0 0 0 0 1 0 1 0 0 0 2 0 0 2 1 1 0 0 0 0 0 1 1 0 0 0 0 0 0 0 1 1 0 0 1 1 0 1 1 2 0 0 1 1 0 1 1 1 0 0 1 1 0 1 0 2 0 1 1 1 0 1 0 1 1 0 0 0 1 1 1 1 0 0 0 0 1 2 2 0 0 2 1 0 2 2 2 0 1 1 1 0 2 1 0 0 0 1 0 0 0 1 0 1 0 0 0 0 0 0 0 2 0 0 0 0 1 0 0 1 1 0 0 0 0 1 0 1 1 0 0 1 1 1 0 1 0 2 2 0 1 0 2 2 0 0 0 2 1 1 0 1 1 1 0 0 0 0 1 1 1 1 0 2 1 1 0 1 1 0 1 1 1 0 0 0 1 0 1 0 0 0 1 0 1 0 1 0 1 0 1 1 0 0 1 1 1 2 1 0 1 1 0 0 0 0 0 0 0 0 0 0 0 1 1 1 1 0 0 0 0 0 2 1 0 0 1 2 1 0 1 0 0 2 2 2 0 0 0 0 1 1 1 0 0 2 2 2 0 0 0 2 0 0 1 1 0 0 1 0 0 0 0 1 1 2 1 0 1 1 2 1 0 0 0 0 0 2 2 0 0 0 1 0 0 1 0 0 1 2 0 0 0 0 0 1 0 2 0 0 0 0 0 0 0 0 0 0 1 1 1 0 0 0 2 0 1 0 0 1 0 0 0 0 0 0 0 2 2 1 1 2 2 1 1 1 0 0 0 1 1 2 2 1 1 1 0 0 0 0 0 0 0 0 1 0 1 0 1 0 0 1 1 0 1 0 0 1 1 1 1 1 1 2 1 2 0 2 0 0 1 1 1 0 0 0 2 1 0 1 1 0 0 2 2 0 0 2 0 2 0 1 0 0 2 0 0 1 1 0 1 1 1 1 0 1 0 0 1 1 0 0 1 1 0 0 0 2 2 2 0 0 0 0 1 0 1 0 1 1 0 1 0 1 1 1 0 0 0 0 1 1 0 1 2 0 0 0 1 1 1 0 2 2 1 0 0 0 0 0 1 0 0 0 1 1 0 0 0 2 1 0 2 1 1 1 0 1 0 0 0 0 0 0 0 0 0 0 1 0 2 1 0 0 1 0 0 0 0 1 2 0 1 1 0 1 1 1 2 0 1 1 0 2 1 1 0 1 0 2 1 1 1 0 0 0 1 1 1 1 0 2 1 1 1 0 1 0 0 1 1 0 0 1 1 0 1 1 2 2 2 2 2 1 0 1 1 1 0 0 0 0 2 2 1 1 0 0 0 0 0 1 2 0 0 0 0 2 0 0 1 1 0 0 0 0 0 0 1 0 2 1 1 0 1 1 0 2 0 0 1 0 0 1 0 0 0 0 0 0 0 0 0 0 1 1 0 0 0 2 1 1 1 0 0 0 2 1 0 1 1 0 0 2 0 1 0 0 0 0 1 0 1 0 2 2 0 1 0 1 0 1 0 1 1 2 2 0 1 1 1 1 0 1 1 0 0 0 2 1 0 1 1 1 0 0 0 2 2 0 0 2 1 1 1 1 2 2 2 1 1 1 0 1 0 0 2 1 0 1 0 1 1 0 1 1 0 0 0 0 0 0 0 0 2 2 0 0 0 0 0 0 0 0 0 1 0 0 0 0 0 0 2 1 0 0 1 0 1 1 2 0 1 1 0 1 1 0 0 1 1 1 0 1 1 2 0 2 2 0 2 0 0 0 0 2 0 1 2 0 2 0 0 1 0 1 0 0 0 2 0 1 2 0 1 0 2 2 1 1 2 0 0 1 0 2 0 2 0 0 0 0 0 0 0 0 2 2 2 0 0 1 0 1 1 0 2 1 0 0 1 2 2 1 1 1 1 0 0 1 1 0 1 1 0 0 0 0 0 0 1 0 0 0 0 0 1 2 0 0 0 0 0 0 0 0 1 0 0 0 0 0 0 0 2 2
131 0 0 0 0 0 0 1 1 2 0 0 0 0 0 0 0 0 0 2 0 0 0 2 0 0 1 1 1 2 1 1 0 0 2 0 1 2 0 1 2 1 0 0 0 0 0 0 1 0 0 0 1 0 1 1 0 0 0 0 2 0 1 1 0 0 0 1 1 0 0 0 2 0 1 2 1 0 2 0 2 0 0 0 2 0 0 0 1 2 0 0 0 2 1 2 1 1 1 2 1 2 0 0 0 0 2 1 1 1 1 2 0 0 0 0 0 0 0 0 2 0 1 1 1 1 0 0 0 0 1 1 0 0 1 1 1 0 0 0 0 2 0 0 2 0 1 0 0 0 0 0 0 0 0 0 0 1 0 0 0 0 0 0 1 2 0 0 1 1 1 2 0 2 0 1 1 0 0 1 0 2 1 2 2 2 1 2 0 0 2 2 0 0 1 2 1 0 0 0 0 0 0 2 2 0 0 2 0 0 1 1 2 0 0 2 1 1 2 0 0 0 0 1 0 1 0 1 0 0 0 0 1 0 1 1 1 2 0 0 0 0 1 1 0 2 0 0 0 1 1 1 0 0 0 0 0 1 0 0 0 0 0 0 1 0 0 0 1 0 0 1 1 2 0 0 1 1 1 0 1 1 1 1 0 1 2 1 0 2 1 1 0 1 1 0 1 0 0 0 0 0 2 0 1 0 1 0 1 0 0 1 2 1 2 1 1 1 0 1 0 0 1 1 0 0 0 1 0 0 0 2 0 0 0 0 0 2 1 1 0 1 2 0 1 1 0 0 2 2 0 0 0 1 1 1 0 0 0 2 2 2 0 0 0 1 1 1 2 1 1 1 0 2 0 0 0 1 0 2 1 0 0 2 0 2 0 0 0 0 0 1 1 0 2 1 1 0 1 1 0 1 1 1 0 0 1 1 0 0 0 0 0 0 0 2 0 0 0 0 0 2 0 1 0 0 0 0 2 1 2 1 0 0 1 1 1 0 1 0 2 0 2 2 1 2 1 0 0 0 0 1 0 2 1 1 0 2 1 2 1 2 1 1 1 1 1 2 2 0 1 1 2 2 0 0 0 1 1 0 0 0 0 0 1 0 0 1 2 2 1 1 0 0 1 0 0 1 1 2 1 2 2 0 2 0 2 0 0 2 1 0 0 0 1 0 0 0 0 1 1 1 1 2 1 2 1 0 0 1 1 1 0 1 1 0 0 1 1 1 1 1 0 1 1 1 2 1 1 1 0 0 1 2 0 0 0 0 1 0 0 0 1 0 1 1 1 2 0 2 1 1 0 0 0 0 2 0 0 2 1 0 1 0 0 0 0 0 1 0 1 0 0 0 0 0 2 0 0 0 0 1 0 0 0 2 0 0 1 1 0 0 0 0 0 0 0 0 0 0 0 0 0 0 0 0 2 1 0 0 1 0 0 0 0 0 2 1 2 2 2 1 0 1 2 0 2 1 0 2 1 1 1 1 0 2 0 2 2 0 0 0 0 1 0 1 1 2 0 1 0 1 0 1 1 2 2 0 1 1 0 1 1 0 1 1 1 0 1 0 2 1 0 1 2 0 0 0 1 1 1 1 0 0 1 2 1 2 2 0 0 0 0 2 0 0 0 1 1 1 0 0 1 0 1 1 1 1 1 0 1 1 0 2 0 0 0 0 0 0 0 0 1 0 0 0 1 0 0 0 0 0 2 0 0 1 1 0 0 1 0 1 2 1 0 0 0 0 0 1 1 0 1 0 0 0 1 0 1 1 2 2 2 0 0 2 0 2 1 1 1 1 2 1 1 0 0 0 1 2 1 0 0 0 1 1 2 0 1 1 0 0 1 0 0 0 0 1 2 2 2 2 2 0 0 2 0 1 2 0 2 0 1 1 0 0 0 0 0 1 1 1 0 0 0 0 0 2 2 0 1 1 0 0 0 0 0 0 0 0 2 2 0 0 0 0 1 0 1 1 0 0 0 0 1 0 0 0 2 2 0 2 0 0 0 0 1 1 0 0 0 0 0 2 2 0 1 2 0 0 0 2 0 1 0 2 0 2 0 0 1 1 1 1 2 0 0 2 2 1 0 1 1 0 1 1 1 1 0 0 0 1 0 2 0 0 0 1 0 0 0 0 2 2 2 1 1 0 0 0 1 0 2 1 1 0 1 0 0 0 1 0 1 0 0 0 0 1 1 2 1 0 0 0 0 0 2 0 1 0 1 1 0 0 0 0 0 1 0 2 1 0 0 0 0 0 0 0 0 0 1 0
132 1 0 0 0 0 0 1 1 2 0 0 0 0 0 0 0 1 1 1 1 1 0 2 0 0 0 2 0 2 1 1 0 0 2 1 1 1 0 0 2 0 2 2 0 2 1 0 0 0 0 0 0 0 0 0 0 0 0 0 1 0 1 1 0 0 0 0 1 0 1 1 2 0 0 2 2 0 2 0 2 0 1 1 1 0 0 0 2 2 0 0 0 2 0 1 0 2 2 2 1 2 0 0 0 0 2 1 1 1 0 1 1 2 2 1 1 0 0 0 1 0 2 0 0 0 0 0 1 1 0 0 0 0 1 1 0 0 0 0 0 2 0 0 1 0 1 0 0 0 0 0 0 0 1 0 0 0 0 0 1 1 0 1 0 2 0 1 0 1 1 0 0 2 0 0 2 1 0 1 0 1 1 2 1 1 1 0 0 0 0 1 0 1 2 1 2 0 0 0 0 1 0 2 2 0 0 1 1 0 1 2 2 0 0 2 2 0 2 0 1 1 0 1 0 1 0 1 0 1 1 1 0 0 0 0 0 2 0 0 0 0 2 0 0 2 0 0 1 1 1 0 1 0 0 0 1 0 0 0 0 0 0 0 0 0 1 0 2 0 1 0 0 2 0 1 2 1 2 0 2 0 1 1 0 1 0 0 0 2 1 1 0 1 0 0 0 0 0 0 0 0 0 0 0 0 1 1 1 0 0 1 2 0 2 0 1 0 1 1 0 1 1 0 0 0 0 1 1 1 0 0 1 1 0 0 0 1 0 1 2 2 1 0 1 1 0 0 2 1 1 1 0 2 2 0 0 0 0 2 2 2 1 0 1 2 0 0 2 2 2 0 0 2 0 0 0 0 0 2 1 0 0 1 0 0 0 0 0 0 0 0 1 0 2 1 1 1 1 1 0 1 1 1 0 1 1 0 0 0 0 2 0 0 1 1 1 0 0 0 0 2 0 2 1 1 1 0 2 0 2 0 0 2 0 1 0 0 0 0 1 0 1 1 1 2 1 0 0 0 0 0 0 0 0 0 0 1 0 2 1 2 0 1 0 1 1 1 1 0 2 1 1 1 2 1 1 0 0 0 0 0 0 1 1 1 0 2 2 0 2 2 0 1 0 0 0 2 2 2 1 2 1 1 1 1 1 1 1 0 0 0 0 0 0 0 0 0 0 1 1 1 2 2 2 2 0 1 1 1 1 0 0 1 1 0 0 0 2 2 0 0 0 0 0 0 1 2 2 2 0 0 0 2 1 1 0 0 0 0 0 0 1 0 1 1 0 1 2 0 0 2 1 0 0 0 1 2 0 1 2 0 0 0 1 0 1 0 0 0 1 1 2 0 0 0 0 1 0 0 1 1 1 0 0 2 0 1 1 1 1 0 0 1 1 1 0 1 1 1 0 1 0 0 0 0 2 1 0 0 2 0 2 0 0 0 1 1 2 2 2 0 0 0 0 0 0 1 0 1 0 1 0 2 0 2 0 2 1 1 1 1 1 1 1 1 1 2 0 1 1 0 1 0 0 2 2 1 1 1 0 0 0 1 2 2 2 1 1 0 2 0 0 2 2 0 0 0 1 1 1 0 0 0 1 1 1 2 2 0 0 0 0 1 0 1 0 1 0 0 0 0 0 0 0 1 1 1 0 0 0 0 0 2 0 0 2 0 0 2 1 1 0 0 0 0 0 1 0 0 0 0 1 0 0 0 1 1 1 1 1 1 2 2 0 2 2 0 0 2 0 1 0 1 1 0 2 0 1 1 1 1 2 0 0 2 0 2 0 1 1 2 2 0 2 0 1 0 0 0 0 0 0 1 0 0 2 0 0 2 2 1 0 0 0 0 2 2 1 1 1 2 0 1 1 1 0 1 1 0 0 1 2 2 0 0 0 0 0 0 0 1 1 1 0 0 1 0 0 0 2 2 0 0 0 0 0 0 0 0 1 2 0 0 0 0 1 0 1 0 0 0 2 0 1 0 0 0 1 2 2 0 1 0 0 1 0 2 0 0 0 1 0 1 2 1 1 1 0 0 0 2 0 1 2 2 0 2 0 0 1 1 0 0 1 2 0 1 1 0 0 0 2 2 1 2 1 1 0 1 0 2 0 2 0 0 0 1 1 0 0 0 2 2 2 0 0 0 0 0 2 0 2 1 1 0 1 2 2 1 1 1 0 0 1 1 1 0 1 1 0 0 0 0 0 0 1 0 0 0 0 0 1 2 0 2 1 0 0 1 0 0 1 0 0 0 0 1 1 0 0 0
133 0 0 0 0 0 0 1 1 1 0 1 1 2 0 0 0 1 1 0 2 2 0 2 0 0 1 2 0 2 2 0 1 1 2 0 2 1 0 0 0 0 0 1 0 1 0 0 0 0 0 0 1 0 0 2 0 0 1 1 1 1 2 2 0 0 0 0 0 0 0 0 2 0 1 2 1 0 0 0 0 0 0 0 1 0 0 0 1 2 0 0 0 2 0 2 0 0 0 2 0 2 0 0 1 0 2 0 1 1 0 1 1 2 2 2 2 1 0 0 2 0 2 1 2 2 0 1 1 2 0 1 0 0 0 0 0 0 0 0 0 2 0 0 1 0 0 0 0 0 0 0 0 1 0 1 1 0 0 0 0 0 0 1 0 2 0 0 2 0 0 1 0 2 0 0 2 0 0 0 0 0 1 2 1 1 1 0 0 2 1 0 1 1 0 1 2 0 0 0 0 0 0 1 1 0 1 1 1 0 0 2 1 0 0 2 0 1 2 0 1 1 0 0 0 1 1 1 1 0 1 1 0 0 1 1 0 2 0 0 0 0 2 0 0 1 0 0 0 0 0 1 0 0 0 0 2 0 0 0 0 0 0 1 1 0 0 0 2 2 0 0 0 2 0 0 0 0 2 0 0 1 1 1 0 1 0 0 0 0 0 0 1 2 2 0 1 0 0 0 0 0 0 0 0 0 0 0 1 0 0 2 1 0 2 0 1 0 0 1 0 1 1 2 0 0 0 1 1 1 0 1 0 0 0 0 0 1 1 2 1 0 2 0 1 1 1 1 2 0 1 1 0 1 1 1 0 0 0 2 2 2 2 0 2 1 1 1 2 0 1 2 2 2 0 0 0 1 1 2 2 0 0 1 0 1 0 0 0 0 0 1 1 0 1 1 2 1 0 1 0 0 1 2 0 2 0 1 0 0 0 1 0 1 1 1 0 0 0 0 0 0 0 0 0 0 0 0 2 2 1 0 0 0 1 1 1 2 0 0 0 0 2 0 0 1 0 1 1 0 0 0 0 2 1 1 0 2 2 2 0 2 1 0 1 1 1 2 2 1 0 0 0 0 2 0 2 0 0 2 2 1 0 0 1 0 0 2 2 0 2 2 1 1 0 0 0 1 2 2 1 2 0 1 1 1 1 0 1 1 0 0 2 2 0 2 2 1 0 1 1 2 0 2 0 2 0 1 0 1 1 1 0 1 2 0 1 1 0 1 1 0 0 1 2 1 2 1 2 2 0 0 1 0 2 2 2 0 0 0 1 0 0 0 0 0 1 0 0 0 1 1 0 0 0 0 2 2 0 2 2 0 2 0 1 0 1 0 1 0 0 0 1 1 1 0 0 2 0 0 2 0 0 0 0 2 0 0 1 0 0 0 0 0 0 0 0 1 1 0 0 0 0 1 1 1 0 1 0 0 1 0 0 0 0 0 2 0 1 1 1 1 0 0 1 0 1 2 0 0 0 2 1 1 0 1 1 2 2 0 0 0 1 1 1 1 1 2 1 1 1 0 0 0 0 2 2 0 0 0 1 0 0 0 1 1 2 1 2 1 0 1 1 2 1 0 0 1 0 1 1 0 0 0 2 2 1 2 1 0 0 0 0 1 0 1 1 0 1 1 0 0 0 0 0 2 0 0 0 0 0 0 0 2 0 0 0 0 1 1 0 0 1 0 0 0 1 0 0 0 0 0 0 0 0 0 0 0 1 0 0 0 2 1 1 0 0 0 0 2 2 0 1 1 1 1 1 0 2 2 1 1 0 1 0 2 0 2 0 0 2 2 2 0 1 0 0 1 0 1 1 0 0 0 0 1 1 1 1 1 1 0 1 0 1 0 1 2 1 1 1 2 1 2 2 0 0 0 2 0 1 1 2 1 0 1 0 1 2 0 0 1 1 0 1 1 0 1 1 0 1 1 0 0 0 0 0 1 1 1 1 2 0 0 0 2 2 1 1 2 0 0 1 0 1 0 1 2 2 2 2 0 1 1 0 2 0 1 0 1 1 2 0 2 1 0 1 2 0 0 1 1 1 1 1 2 0 1 0 2 0 1 0 0 1 1 0 0 2 1 1 1 1 1 2 2 1 1 1 0 1 1 0 0 2 0 0 0 1 0 0 0 2 0 1 0 0 0 0 0 2 0 2 1 0 1 2 1 1 1 2 0 1 0 0 0 0 1 0 0 0 0 0 0 1 0 2 1 1 0 0 1 0 0 0 0 0 1 0 2 0 0 0 0 0 0 0 1 2 0 1 0
134 0 0 1 1 1 1 1 1 0 0 0 0 1 0 0 0 0 0 1 1 2 0 2 0 0 1 1 0 2 0 0 1 2 1 2 2 2 1 1 0 0 0 2 0 1 0 0 1 0 0 0 0 1 0 2 0 1 0 1 0 2 1 1 1 0 1 0 1 0 0 0 2 0 1 2 1 0 0 1 1 0 1 1 1 0 0 0 1 1 0 0 1 2 1 1 1 0 0 1 0 2 0 0 1 1 1 0 0 2 0 0 1 2 2 1 1 0 1 0 1 1 1 2 1 1 0 1 0 1 2 1 0 0 0 0 0 0 0 0 1 2 0 0 1 0 1 0 0 0 0 0 1 0 0 0 0 0 0 0 0 0 0 2 1 2 1 1 0 1 1 1 0 1 0 1 1 0 0 2 0 2 0 1 1 0 0 1 1 1 1 1 0 1 2 1 2 0 0 0 0 0 0 2 2 0 1 0 2 0 0 0 0 0 0 2 1 0 2 0 2 2 1 2 0 0 2 0 0 0 1 1 2 1 1 1 1 2 0 0 0 0 2 1 0 1 0 0 0 0 0 0 1 0 0 1 1 0 0 0 0 0 0 0 0 0 0 0 1 0 0 1 1 2 0 0 2 2 1 0 0 1 1 1 0 0 1 2 0 2 0 0 0 2 1 1 1 1 0 0 0 0 1 0 1 0 0 1 1 0 1 1 2 0 1 0 1 0 0 1 1 0 2 2 1 0 1 1 1 1 0 0 1 1 0 0 0 2 1 0 1 2 2 0 0 0 0 0 1 0 0 0 1 1 0 1 0 0 0 1 1 1 0 0 0 0 1 2 2 0 0 2 2 2 0 0 0 1 1 1 1 1 0 0 0 1 0 0 0 0 0 0 0 1 2 1 1 0 2 2 0 2 1 1 1 0 1 1 1 0 0 1 1 1 0 1 0 1 0 1 1 2 0 1 0 0 0 0 1 0 1 0 2 2 2 1 0 1 0 1 2 0 1 1 1 2 1 1 1 1 1 0 0 2 1 1 0 2 1 2 1 1 0 0 0 1 1 2 2 1 1 1 0 0 1 1 0 0 0 0 1 0 0 1 1 0 1 1 2 1 2 1 0 1 1 1 1 1 1 2 1 2 0 2 0 0 0 0 1 1 1 0 0 0 2 0 0 0 1 1 1 1 1 1 1 1 0 1 0 1 1 0 0 1 2 0 1 1 1 1 0 1 0 0 0 2 1 1 1 1 0 0 0 2 1 1 0 1 0 0 2 0 0 1 0 0 1 1 0 1 0 0 0 0 0 0 1 1 0 2 2 0 0 0 1 0 1 1 1 1 1 1 0 0 0 0 1 0 0 0 0 2 0 1 0 2 0 0 1 2 0 0 0 1 1 2 1 1 0 0 0 0 0 0 0 1 1 0 0 0 0 0 0 0 0 0 2 0 1 1 0 0 1 1 2 0 2 1 1 2 1 1 0 1 0 2 0 2 2 0 0 0 0 0 2 2 1 2 1 0 1 1 0 0 0 2 2 0 1 1 0 1 1 0 0 1 1 1 2 0 1 1 0 0 0 0 0 0 0 2 0 1 0 0 1 1 1 0 1 1 1 1 0 1 1 0 0 1 0 0 0 2 0 1 0 1 2 1 1 0 1 1 0 1 2 1 1 0 0 1 0 0 0 0 0 2 2 1 0 0 0 0 0 0 0 0 0 0 1 0 0 0 2 1 0 0 0 0 0 2 1 0 0 0 0 0 1 0 0 0 2 2 2 0 0 1 1 2 1 1 1 1 2 1 2 0 0 0 1 2 1 0 0 1 0 1 0 0 0 2 2 1 1 1 1 0 0 2 2 2 2 2 1 2 2 0 0 1 0 1 0 0 1 0 0 0 0 0 0 0 0 0 0 0 0 0 0 0 0 0 2 2 0 0 0 0 0 0 0 0 1 1 0 0 0 1 0 0 1 0 0 0 0 1 1 1 0 2 1 2 2 0 0 0 0 0 1 2 1 0 1 2 0 2 2 0 1 2 0 1 0 1 2 0 2 1 1 2 0 2 0 0 0 0 0 1 0 0 1 0 0 0 2 2 2 2 0 0 1 1 1 1 1 1 0 0 1 1 0 1 0 0 2 0 1 0 0 0 0 0 2 0 1 2 2 0 2 0 0 0 2 0 0 0 0 0 0 2 1 1 1 0 0 0 0 1 0 2 2 0 0 2 1 1 0 0 1 1 0 1 0 0 0 0 0 1 0 1 1 0 1 0
135 1 0 0 0 0 1 1 1 2 0 0 1 1 0 0 0 0 1 1 1 2 0 0 0 0 1 2 0 2 1 0 0 1 1 1 2 1 1 0 1 0 0 0 0 0 1 0 0 0 0 0 0 0 0 1 0 0 0 0 2 0 1 1 0 0 0 0 2 0 0 2 2 0 1 2 1 0 1 1 0 0 0 0 2 0 0 0 2 2 0 0 1 1 1 1 1 0 0 1 0 2 1 0 1 1 1 1 1 1 1 2 2 2 2 2 2 0 0 0 2 0 2 1 1 1 0 2 0 2 1 1 0 0 0 0 1 0 0 1 1 1 0 0 2 0 1 0 0 0 0 0 0 0 0 0 0 1 0 0 0 0 0 2 1 2 0 0 1 1 0 2 0 2 0 0 2 0 0 1 0 1 1 1 1 1 1 2 1 2 2 0 0 0 2 2 0 0 0 0 0 0 0 2 2 0 1 1 0 0 0 1 1 0 0 2 1 0 1 1 1 1 1 2 1 0 1 0 0 0 0 0 1 0 1 1 0 2 0 0 0 0 1 0 0 1 0 0 0 0 0 0 1 0 0 0 1 1 1 1 0 1 0 1 1 0 0 0 2 2 0 1 1 1 0 0 0 2 1 1 0 2 0 0 2 0 1 1 0 1 0 0 0 2 1 1 1 0 0 0 0 0 1 0 0 0 1 1 2 0 1 0 1 0 2 0 1 1 0 1 0 0 1 1 2 0 2 2 1 2 0 1 0 0 0 0 0 1 0 0 1 1 2 1 0 0 0 1 2 1 2 2 0 2 2 0 1 0 0 0 1 1 1 1 1 0 1 1 1 0 0 2 2 1 0 0 0 1 1 2 1 0 0 1 0 2 0 1 1 0 0 0 0 0 2 0 0 0 1 1 0 1 0 2 1 0 0 0 0 0 0 0 0 0 1 1 1 0 1 0 1 1 0 2 1 1 1 0 1 0 1 0 0 0 0 0 0 0 0 0 1 0 2 0 0 1 0 0 0 0 0 0 0 0 0 0 0 2 2 2 0 2 0 0 1 1 1 1 1 0 1 1 0 0 2 0 2 1 1 0 1 0 0 0 0 1 0 1 2 1 0 2 2 2 0 0 0 1 1 2 1 2 2 0 2 1 2 0 1 1 0 0 0 1 1 1 0 1 0 1 1 2 1 2 1 1 0 1 0 1 0 2 0 0 0 0 2 1 0 2 0 1 0 1 1 2 0 1 1 1 0 0 0 2 2 2 0 1 0 1 0 0 1 1 0 0 2 0 1 0 1 1 0 0 0 0 2 2 0 2 2 0 1 0 0 0 1 0 0 0 1 0 0 0 0 2 0 0 0 0 0 2 1 1 0 1 2 0 2 0 0 0 0 2 1 1 0 1 0 0 0 0 0 0 0 1 1 2 0 0 2 0 1 0 0 0 2 0 2 1 1 1 1 1 2 0 2 1 0 0 0 1 2 0 0 0 0 2 0 1 1 0 0 0 0 0 0 1 0 0 1 1 0 0 0 2 2 0 1 1 0 2 0 0 2 2 0 2 2 1 0 1 0 2 0 1 1 0 0 0 0 0 0 0 0 1 1 1 2 0 1 0 0 2 1 0 0 1 1 1 0 0 1 0 0 2 0 0 0 0 0 0 1 2 1 1 0 0 0 1 0 0 0 0 0 0 0 1 0 0 0 0 0 0 0 1 0 0 0 0 0 0 2 1 1 0 0 0 0 1 1 0 0 1 1 0 0 0 1 2 1 1 2 0 0 1 1 2 1 2 0 1 2 1 1 1 0 0 1 1 1 0 0 0 0 2 1 0 0 2 2 0 1 0 1 0 1 2 1 1 1 1 0 2 2 1 0 1 1 0 0 1 1 1 0 0 0 0 0 0 0 0 1 0 0 0 1 1 0 0 2 1 0 0 1 0 1 1 0 0 2 2 0 0 0 0 1 0 1 1 0 0 1 0 1 1 0 1 1 2 1 0 1 0 0 1 0 2 0 0 0 1 0 1 1 0 1 2 0 1 0 1 2 0 2 1 1 0 0 1 1 2 0 0 0 2 0 1 2 0 0 0 1 1 0 1 1 0 0 1 0 2 0 1 0 0 0 0 0 1 0 0 1 1 1 0 0 0 1 0 0 0 2 0 1 0 0 1 0 1 1 0 2 0 0 0 0 0 0 1 0 0 0 1 0 0 2 2 2 1 0 2 0 2 0 1 1 1 0 2 1 0 0 1 1 0 0 1 1 0 0 0
136 1 0 0 0 0 0 1 1 1 0 0 0 0 0 0 0 2 0 0 2 2 1 1 0 0 1 2 0 2 1 0 1 1 2 0 2 0 0 0 2 0 1 0 0 1 0 0 1 0 0 0 0 0 0 1 0 0 1 0 1 1 1 1 0 0 0 0 2 0 0 2 2 0 1 2 1 0 0 0 1 0 0 0 1 0 0 0 2 2 0 1 1 1 1 1 1 0 0 1 0 2 2 0 0 0 2 0 0 2 2 1 1 1 1 1 1 0 1 0 1 0 1 1 0 0 0 0 0 0 1 1 0 0 0 0 0 0 0 0 0 2 1 0 1 0 1 0 0 0 0 0 0 0 0 0 0 0 0 0 0 0 0 1 1 2 0 0 1 1 0 1 1 1 0 0 2 2 0 1 0 1 1 2 1 1 1 1 0 1 0 0 2 2 0 2 2 0 0 1 0 0 0 2 1 1 1 0 0 0 1 1 1 0 0 2 0 0 2 0 0 0 0 2 1 0 1 0 0 1 1 1 0 0 0 0 0 2 0 0 0 0 1 0 0 2 0 0 1 1 1 0 0 0 0 0 0 1 1 1 0 1 0 1 1 0 2 0 2 1 1 1 1 2 0 0 0 1 2 1 0 0 0 0 0 0 0 0 1 2 1 2 0 2 1 1 1 2 0 2 0 1 0 0 0 0 0 0 1 0 0 0 1 1 1 1 2 0 0 0 0 1 0 1 1 0 1 2 1 1 0 2 0 0 0 0 0 2 0 0 0 1 1 0 0 0 0 0 0 0 0 0 1 2 1 0 0 0 0 1 1 1 1 0 1 0 0 1 1 0 0 2 0 2 0 0 0 0 1 2 2 2 0 0 0 1 0 0 0 1 1 2 1 0 2 0 0 0 1 0 1 1 1 2 0 1 1 0 0 0 0 0 0 1 1 1 0 1 0 1 1 1 1 2 1 1 2 0 0 0 1 1 0 1 1 0 0 0 0 1 2 0 1 0 0 1 0 0 0 0 0 0 0 2 2 1 1 0 1 1 2 1 0 0 0 1 1 2 2 0 0 0 1 1 1 0 1 0 0 0 0 0 0 0 1 0 0 1 2 2 1 1 1 2 1 0 0 1 1 2 1 2 1 1 0 0 1 0 0 1 0 1 1 0 1 1 0 1 0 1 1 2 0 1 0 1 0 0 1 2 0 1 0 0 1 0 1 1 0 0 0 1 0 1 2 1 1 1 2 2 0 0 0 1 1 1 1 0 1 0 0 0 2 0 2 2 0 0 0 0 0 0 1 0 1 1 1 2 0 2 2 0 1 0 0 0 1 0 1 1 1 0 0 0 0 0 0 0 0 0 0 2 1 0 1 2 1 0 2 2 0 0 0 1 0 0 1 1 0 0 0 0 0 1 1 0 2 1 0 0 1 0 0 0 0 0 2 2 2 1 2 1 0 0 1 0 1 1 0 1 0 2 0 2 0 2 0 1 1 0 0 0 2 0 1 1 0 2 0 0 2 0 0 0 0 2 2 0 0 1 0 1 0 0 2 2 0 1 1 1 1 2 0 2 1 1 0 0 2 2 0 2 0 0 0 1 1 1 1 0 1 0 0 1 1 2 0 0 1 1 1 0 1 0 0 2 0 1 1 0 0 0 0 2 0 0 0 0 0 0 0 0 1 0 0 0 1 1 0 0 0 0 1 1 1 0 0 1 0 0 0 0 2 2 1 1 1 0 0 1 1 0 0 0 0 1 1 0 1 1 0 1 1 1 1 1 1 2 2 2 0 0 2 0 2 0 1 0 1 2 0 0 0 0 1 1 1 0 0 2 2 0 1 1 1 0 0 2 2 2 2 2 1 2 2 1 1 1 1 1 0 1 2 2 0 0 0 0 1 0 0 1 2 0 0 0 1 2 1 0 1 0 0 0 0 0 0 0 0 0 0 0 0 0 0 1 2 0 1 0 0 0 2 0 2 0 0 1 1 2 2 0 0 0 0 0 0 1 1 0 0 1 0 1 2 0 2 1 0 0 0 1 0 1 2 2 0 1 0 1 1 2 0 0 2 1 0 0 2 0 2 0 2 2 1 0 0 0 0 1 0 2 0 2 0 0 0 1 0 1 0 0 2 2 2 1 0 0 1 0 1 0 0 0 2 0 2 0 0 0 1 1 1 0 0 0 0 1 1 1 1 0 0 0 0 1 1 0 0 0 0 1 2 2 0 1 1 0 0 2 0 0 0 0 0 0 0 0 0 0 0 0
137 0 0 1 0 1 0 1 1 0 0 0 1 1 0 0 0 0 0 2 0 0 0 2 0 0 1 2 1 2 2 0 0 0 2 0 2 1 1 0 1 0 0 1 0 2 1 0 0 0 0 0 1 0 1 1 0 0 0 1 1 0 2 2 0 0 1 0 0 0 0 0 2 1 1 2 1 0 1 1 1 0 0 0 2 0 0 0 1 2 0 0 0 2 0 0 0 2 1 2 0 0 0 0 0 0 2 2 2 0 0 2 1 2 2 1 1 0 0 0 2 0 2 0 0 0 0 0 2 2 0 1 0 0 1 0 1 0 0 2 1 1 0 0 1 1 1 0 1 1 1 0 1 1 0 0 0 0 0 1 0 0 0 0 1 1 1 0 1 1 1 1 0 2 1 0 2 0 0 1 0 2 0 2 2 1 1 1 0 0 0 1 1 2 1 0 2 1 0 0 0 1 0 0 0 0 1 0 1 0 2 2 0 0 0 1 1 0 1 1 0 0 0 1 0 1 0 0 0 0 0 0 0 0 0 0 0 2 0 0 0 0 2 0 0 1 0 0 0 0 0 1 0 0 0 0 0 1 0 0 0 0 0 1 1 0 0 0 2 2 0 0 0 2 0 0 0 2 1 0 2 0 0 0 0 0 0 0 0 1 1 1 0 1 0 1 0 0 0 2 0 0 1 0 1 1 1 2 1 0 1 1 2 0 1 0 2 1 1 1 0 1 0 1 1 0 1 1 1 1 0 1 1 0 0 0 0 1 0 1 1 1 2 0 0 0 1 1 2 1 2 2 0 2 2 0 1 0 0 1 1 1 2 0 2 0 1 0 1 1 1 1 0 2 0 0 0 1 2 2 0 0 0 0 0 0 0 0 0 0 0 1 1 0 1 0 1 1 0 0 0 0 1 1 1 0 1 0 1 0 0 1 0 0 0 0 0 0 0 0 0 2 0 1 1 1 1 0 0 0 0 0 0 0 0 0 1 2 0 0 2 0 2 0 0 0 0 0 0 0 0 0 0 0 0 0 0 1 0 2 0 2 0 0 0 0 0 1 1 0 1 1 1 1 2 1 1 0 0 1 1 0 0 1 1 0 1 0 0 0 0 0 0 1 1 1 1 0 0 2 2 2 0 1 1 1 1 0 1 1 0 0 0 1 1 1 1 1 1 2 2 2 1 1 0 1 0 0 0 2 0 1 0 1 0 1 0 1 0 2 1 1 0 1 2 0 1 0 1 1 1 1 1 1 2 1 1 0 0 0 1 0 1 1 1 1 1 0 1 0 0 1 0 0 0 0 2 1 0 2 2 0 0 0 1 0 1 0 1 0 0 0 0 0 0 0 0 1 0 0 0 2 0 1 0 2 1 0 0 1 0 0 0 1 0 0 0 0 0 0 0 0 0 0 1 1 1 0 0 0 1 0 1 0 0 1 1 0 2 2 1 0 1 2 2 0 2 2 0 1 0 1 1 1 1 2 0 2 2 0 0 0 0 2 0 0 0 2 0 2 0 0 0 0 0 2 2 1 1 1 0 1 0 2 2 2 1 0 0 0 2 0 0 2 0 1 0 0 2 2 0 2 0 0 0 0 0 2 1 0 0 0 0 2 0 1 0 1 1 1 0 0 1 0 1 2 0 1 0 0 0 0 0 2 1 0 1 0 1 1 0 0 0 0 0 0 0 1 0 0 0 0 1 0 0 1 0 0 2 0 0 0 2 1 0 1 1 1 0 2 1 1 0 0 0 0 1 0 2 2 0 0 0 1 1 2 0 1 0 2 0 2 2 0 0 2 0 0 0 2 2 0 0 0 0 2 2 0 0 2 2 0 1 1 1 0 0 1 1 1 1 2 1 2 2 1 1 1 1 0 1 0 2 0 0 0 0 0 0 0 1 1 0 0 0 0 0 1 1 0 1 1 0 0 0 0 0 0 1 1 1 1 0 0 0 1 2 0 2 0 0 0 1 0 1 1 0 1 2 2 1 0 0 0 0 0 0 2 0 0 0 2 0 1 2 0 2 1 0 0 0 2 0 1 2 1 0 1 0 2 0 1 0 0 1 1 0 1 1 0 0 0 2 1 1 2 0 1 0 1 0 1 0 1 1 0 0 2 0 0 0 0 1 1 1 1 1 0 0 0 1 0 2 2 1 0 2 2 2 1 1 1 0 1 0 2 2 1 1 1 1 0 0 0 0 1 1 0 1 0 1 1 1 2 0 0 0 1 0 2 1 0 0 1 0 0 0 1 2 0 1 0
138 1 0 0 0 0 0 1 1 1 0 1 0 1 0 0 0 0 1 1 1 1 0 2 0 0 1 0 1 1 0 0 2 1 0 1 1 2 0 1 1 1 1 1 0 1 1 1 0 0 0 0 0 1 0 2 0 1 0 1 0 1 0 0 0 0 0 1 2 0 0 1 2 0 2 2 0 0 2 0 1 0 0 0 2 0 0 0 2 2 0 0 2 2 1 2 1 0 0 2 0 1 1 0 0 0 2 0 0 2 0 1 1 2 2 1 1 0 1 0 1 0 1 1 0 0 0 1 0 1 1 1 0 0 0 0 0 0 2 0 1 1 0 0 0 1 1 1 1 0 0 0 1 1 0 0 1 2 0 1 0 0 0 0 0 1 0 1 1 1 1 1 0 2 0 0 2 0 0 0 1 1 0 2 1 0 0 1 0 1 1 1 1 1 0 1 2 0 0 0 0 1 1 2 2 0 0 1 1 1 0 1 1 1 0 2 2 1 2 0 1 1 0 2 0 0 1 1 1 0 0 0 0 1 1 1 1 2 0 0 0 0 2 0 0 2 0 0 0 0 0 0 0 0 0 0 0 0 0 0 0 0 0 1 1 0 1 0 2 0 0 1 0 2 0 0 0 2 2 2 0 2 1 1 0 1 0 2 0 2 1 0 0 2 2 0 2 0 0 1 0 0 1 0 0 1 2 0 0 0 0 0 1 0 1 0 2 0 1 1 0 1 1 1 1 0 1 1 1 1 0 2 0 0 0 0 0 0 0 2 1 2 2 0 1 1 0 0 1 0 0 0 0 0 0 2 0 0 0 0 0 0 2 0 2 0 1 1 1 0 0 2 1 2 0 0 0 2 0 2 0 0 0 0 0 1 0 1 1 0 0 0 0 0 2 1 1 0 1 0 0 1 0 1 0 1 0 0 0 0 0 1 1 0 2 2 2 1 0 1 1 1 0 2 0 0 0 1 1 0 1 0 0 0 1 1 0 1 0 0 1 0 2 0 0 2 0 1 1 0 0 0 0 1 1 1 0 2 2 2 0 2 1 1 1 1 1 2 2 1 1 1 0 0 2 1 1 0 0 0 0 0 0 1 0 0 1 1 1 1 0 1 0 0 0 0 0 0 0 2 2 2 0 0 2 2 2 1 0 1 0 0 1 1 1 1 1 0 2 2 2 2 1 2 1 2 1 0 0 1 1 1 0 0 0 0 2 2 1 0 2 0 0 2 2 1 1 1 1 1 0 0 0 1 2 1 1 0 0 0 1 0 0 0 0 0 0 1 1 0 1 0 2 0 1 2 2 0 0 2 1 0 0 0 1 0 1 0 0 0 0 0 0 0 0 2 1 1 0 0 0 2 0 1 0 2 0 0 1 2 1 0 0 1 0 1 1 0 0 0 0 0 0 1 1 0 1 2 0 0 1 0 0 0 0 0 2 0 2 0 2 1 0 0 1 0 0 1 0 1 0 2 1 1 1 1 0 0 0 0 0 0 0 0 2 2 1 1 0 1 0 1 0 1 1 2 2 1 1 1 0 0 1 0 0 1 0 0 1 0 2 0 0 2 0 1 0 0 1 1 0 1 0 0 1 1 2 1 2 0 1 0 0 0 2 1 0 0 1 1 0 0 0 1 1 2 1 0 0 0 0 0 0 2 0 0 0 0 0 0 0 0 1 1 0 0 2 0 0 0 0 0 0 0 0 0 0 0 1 0 0 1 2 1 1 0 0 0 0 1 1 2 1 1 1 0 1 0 2 2 2 2 1 1 2 2 0 2 0 2 0 2 2 0 1 0 1 0 0 1 1 0 0 0 0 1 0 1 0 1 1 0 0 1 1 0 1 1 1 1 0 1 1 2 2 1 0 1 1 1 0 1 2 1 0 0 0 0 0 0 0 0 1 0 0 0 1 0 0 0 2 2 0 0 0 1 1 0 0 0 1 1 0 0 0 0 0 0 0 2 0 0 1 1 1 1 0 0 0 0 0 2 0 0 0 0 0 2 0 1 1 2 0 1 1 0 1 2 0 0 0 1 1 1 1 2 0 1 0 2 0 0 1 1 1 1 0 2 2 1 1 1 0 0 2 1 1 0 0 0 0 2 0 1 0 0 0 1 0 0 0 0 1 2 2 0 0 1 1 0 0 0 2 0 0 0 0 1 0 1 1 0 2 0 0 0 0 0 0 1 0 0 0 0 0 1 1 0 0 0 0 0 0 0 1 1 1 0 1 2 0 1 0 1 0 0 0 0 1 0 0 0
139 1 0 0 0 0 0 1 1 0 0 0 1 1 0 0 0 1 0 0 1 1 0 0 0 0 0 1 1 2 1 0 0 0 1 2 2 0 0 0 1 0 0 0 0 0 0 0 0 0 0 0 0 0 1 2 0 0 0 0 0 0 2 2 0 0 0 1 2 0 0 2 2 0 1 2 1 0 1 0 2 0 0 1 2 0 0 1 1 2 1 1 2 2 2 2 1 2 1 2 1 1 1 0 0 0 2 2 2 0 0 2 0 1 1 0 0 0 1 0 1 0 2 1 0 0 0 1 1 2 0 0 0 0 0 0 0 0 1 0 1 2 1 0 0 0 0 0 1 1 1 0 0 1 0 1 1 0 0 0 1 1 0 0 0 2 0 1 1 1 0 1 2 0 1 2 1 0 0 0 0 1 1 2 1 1 1 1 0 0 0 0 0 0 2 2 0 0 0 0 0 0 1 1 1 0 1 1 1 0 0 1 0 0 0 2 0 0 1 1 0 0 1 2 0 0 0 1 0 1 0 0 0 0 0 0 0 1 1 1 1 1 2 0 0 1 1 0 0 0 0 0 0 0 0 0 1 0 0 0 0 0 0 1 0 0 0 0 2 1 2 0 0 2 0 0 1 2 2 1 0 2 0 0 0 1 0 2 0 2 1 1 1 2 1 0 0 0 0 0 0 0 1 1 0 0 0 0 1 0 0 1 2 0 1 1 2 0 1 0 0 1 1 2 1 0 1 0 0 1 0 1 1 1 0 0 0 0 0 1 0 0 0 0 1 2 1 1 1 0 1 1 1 2 1 0 0 0 0 1 1 1 1 0 0 1 0 1 2 1 1 1 0 2 0 0 0 1 1 2 2 0 0 0 0 0 0 0 0 0 0 0 0 0 2 1 1 0 1 1 0 1 0 1 0 1 0 0 0 0 0 0 0 0 1 2 1 0 0 0 0 2 0 0 0 1 1 0 2 2 1 0 0 0 0 0 0 0 0 0 2 0 0 1 1 2 1 1 0 0 0 0 0 2 2 1 1 1 1 1 1 1 0 0 0 1 1 1 1 0 1 1 1 1 1 1 0 0 0 0 1 0 0 0 1 0 0 0 1 1 1 0 1 0 1 0 0 2 2 1 0 1 2 0 2 0 1 0 1 1 0 0 2 0 0 2 0 1 1 2 2 2 0 2 1 2 1 1 0 1 1 0 0 1 0 0 1 1 1 1 1 0 0 1 1 2 1 1 1 1 0 0 1 2 1 0 0 1 0 0 1 0 1 0 1 1 1 1 1 0 0 1 1 0 1 1 2 1 0 2 2 0 0 0 1 0 0 0 1 1 0 0 1 0 0 0 0 0 0 0 1 1 1 1 0 2 0 0 1 1 2 1 0 0 0 0 2 1 0 0 0 0 0 1 1 0 1 1 0 0 1 0 0 1 0 0 2 0 2 1 2 0 0 1 1 0 1 2 0 1 0 2 1 2 0 2 1 1 1 0 0 0 2 2 0 0 2 2 0 0 0 2 1 1 1 2 1 1 1 1 0 0 0 0 2 2 2 0 2 0 2 0 0 0 0 0 0 0 0 2 1 0 0 0 0 0 1 1 2 0 0 0 0 2 1 1 0 1 1 1 0 0 0 0 0 1 2 1 1 0 0 0 1 1 2 2 1 0 0 1 0 0 1 0 0 0 1 0 1 0 1 1 0 0 0 0 2 0 0 0 0 0 2 1 0 0 0 1 0 2 1 1 0 0 0 1 1 0 1 0 2 2 1 0 1 1 0 2 1 1 1 1 2 0 0 1 0 0 0 0 0 0 0 0 1 2 0 1 0 1 1 0 0 2 2 0 0 2 1 1 1 1 1 1 1 1 1 1 0 1 0 0 2 1 1 0 0 0 0 1 0 0 1 0 0 0 1 0 0 0 2 2 0 0 0 0 0 0 1 1 2 2 0 0 0 0 1 0 1 1 0 0 1 0 1 0 0 0 1 1 0 2 0 0 0 0 0 1 0 0 0 1 0 2 2 0 2 2 0 0 0 2 0 1 2 1 1 1 0 1 0 0 0 0 0 2 0 2 2 0 0 0 2 0 1 1 0 1 0 0 0 2 0 2 0 0 0 1 0 0 0 0 1 1 1 1 1 0 1 1 0 0 0 2 2 0 2 1 0 1 0 1 1 0 0 0 0 2 1 1 1 0 1 1 0 0 2 0 1 0 1 1 1 1 0 1 1 1 0 2 1 0 0 0 0 0 1 0 1 0 0 0
140 0 0 0 0 0 0 0 0 2 0 0 0 0 0 0 0 2 0 1 1 2 0 2 0 0 2 1 0 1 0 0 0 0 2 0 2 0 0 0 2 0 1 0 0 1 0 0 0 0 0 0 0 1 0 2 0 0 1 2 0 1 2 2 1 2 1 0 1 0 0 0 2 0 0 2 2 0 1 1 1 0 1 1 1 0 0 1 2 2 0 0 1 1 0 1 0 2 0 2 0 0 1 0 0 0 2 1 1 1 0 1 1 0 2 2 1 0 1 0 1 0 2 1 0 0 0 0 1 1 0 0 1 0 0 0 1 0 1 0 0 2 0 0 0 0 0 0 0 0 0 0 1 1 0 0 1 1 0 0 1 1 0 0 2 2 0 0 0 2 1 1 1 1 0 1 1 0 0 0 0 0 1 2 1 1 1 0 0 2 1 0 1 1 0 1 1 0 1 0 0 0 0 0 0 0 2 0 2 0 0 0 2 0 0 2 2 0 2 0 1 1 0 1 0 0 0 2 0 2 0 0 0 0 0 0 0 2 0 0 0 0 1 1 0 1 1 0 1 1 1 0 0 0 0 0 0 1 1 0 0 0 0 0 0 0 0 0 1 0 0 2 0 2 0 0 2 2 2 2 0 2 1 1 0 0 1 1 0 2 0 0 0 2 2 0 1 2 1 1 0 0 0 0 0 0 0 0 1 0 1 1 0 0 2 0 2 1 1 0 1 1 1 0 0 0 0 1 0 0 0 1 0 0 0 0 0 2 1 1 0 2 2 0 1 1 0 0 1 1 0 0 1 2 1 0 0 0 0 2 2 2 0 1 0 0 1 0 2 2 2 0 1 2 1 1 0 0 0 2 1 0 0 1 0 1 0 0 0 0 0 0 1 0 2 1 1 0 0 0 0 0 1 1 1 0 1 1 0 0 0 1 0 0 1 1 0 0 0 0 0 1 0 0 1 1 1 0 1 0 1 0 0 1 0 1 1 1 0 0 1 0 0 0 0 2 2 0 1 0 0 1 0 1 1 1 0 1 2 1 1 0 0 0 1 1 1 2 2 1 1 1 2 2 0 0 0 0 0 0 1 0 0 0 0 1 0 0 2 1 2 2 0 1 0 0 0 1 1 1 1 1 2 0 2 0 2 0 0 2 0 0 0 1 0 2 0 0 1 1 1 2 0 1 0 1 1 0 0 2 0 2 0 1 0 0 1 2 0 0 1 1 0 0 1 2 1 0 1 1 0 1 0 2 2 1 0 2 0 0 1 0 1 1 0 0 2 1 0 1 0 0 2 0 2 2 2 1 0 2 2 0 0 0 2 0 0 0 2 2 0 0 1 0 1 0 1 0 0 0 0 2 1 0 0 2 1 0 0 1 1 0 0 0 0 0 0 1 0 0 0 0 0 0 0 0 2 1 0 0 1 1 0 0 0 0 1 2 2 2 0 1 0 0 2 0 2 0 0 1 0 0 1 0 0 2 0 1 1 0 0 0 1 1 1 1 1 2 1 1 0 0 0 2 2 2 2 0 2 2 0 0 1 0 0 1 0 0 0 1 1 1 1 2 2 0 0 0 2 2 0 2 0 0 0 0 0 1 1 0 1 0 0 2 0 0 0 2 1 1 0 0 0 0 0 0 2 1 1 0 1 1 0 2 0 0 1 0 0 1 0 0 0 0 0 0 0 0 0 0 0 0 0 0 0 0 0 1 0 1 1 0 2 1 0 1 1 1 0 1 0 0 0 1 1 0 2 0 2 2 0 0 0 0 2 2 0 2 0 1 1 2 2 1 2 0 0 1 0 2 2 0 0 1 1 0 1 0 1 2 2 0 0 1 1 0 1 2 1 1 1 1 2 2 2 0 0 1 0 1 0 0 1 2 0 1 1 0 0 0 0 0 0 0 0 0 1 0 0 0 1 1 0 0 0 0 0 0 0 0 1 1 0 0 0 0 1 0 1 1 0 0 1 0 1 1 2 1 1 2 2 0 0 1 0 1 0 1 0 0 0 1 1 0 2 2 1 1 0 0 0 2 1 1 2 1 1 1 0 1 0 0 0 0 1 1 0 1 2 0 0 0 2 2 0 0 1 1 1 0 1 1 0 1 0 0 0 1 0 0 0 0 1 1 1 0 0 0 2 0 1 0 2 1 0 0 1 1 1 0 1 1 2 0 0 0 0 1 1 1 1 0 1 0 0 0 2 1 1 0 0 1 1 2 0 0 0 2 0 2 2 0 0 0 0 0 0 0 1 0 0 0
141 1 0 0 0 0 0 2 2 0 0 1 0 1 0 0 0 1 1 1 1 1 0 2 0 0 1 1 1 1 1 0 1 1 1 1 1 1 0 1 1 0 0 0 0 0 0 0 0 0 0 0 2 0 1 0 1 0 1 1 1 1 2 2 1 1 1 0 0 1 0 0 2 0 0 2 1 0 0 0 2 0 0 0 2 0 0 0 0 2 0 0 1 2 0 1 0 2 2 2 1 2 1 0 0 0 2 0 0 1 1 1 1 1 1 1 0 0 0 0 2 1 2 0 0 0 0 0 0 0 1 0 0 0 0 0 0 0 0 0 0 2 0 0 0 0 0 0 0 0 0 0 1 1 0 0 1 0 0 1 1 0 0 1 0 1 0 0 0 2 2 0 1 1 0 1 0 0 0 0 0 0 1 2 2 1 2 2 1 1 1 1 1 2 0 2 1 0 0 0 0 0 0 2 2 0 0 1 2 0 1 1 1 0 0 2 0 0 1 0 2 2 1 2 0 0 2 0 0 0 1 1 0 1 0 0 0 2 0 0 0 0 2 0 0 2 0 0 1 1 1 0 0 0 0 0 0 0 0 0 0 0 0 0 0 0 1 1 1 1 1 0 0 2 0 0 0 2 2 1 1 1 0 0 1 0 2 1 1 2 1 2 0 1 1 0 0 2 0 1 0 1 1 1 1 0 0 0 1 0 0 0 1 1 0 1 2 0 0 0 1 1 0 0 0 0 1 2 1 1 0 2 0 0 0 0 0 0 0 0 0 0 1 0 1 0 0 0 2 2 0 0 0 2 1 0 1 0 0 1 1 1 1 1 1 0 0 0 2 2 2 0 0 1 1 1 0 2 1 2 2 1 0 0 0 0 0 0 0 1 1 2 1 1 1 0 1 1 1 1 0 1 2 0 0 0 2 0 0 0 0 1 0 0 1 2 1 0 0 0 0 1 0 1 0 0 0 1 2 0 2 0 0 1 2 2 0 1 0 1 1 0 2 1 1 0 0 0 0 0 0 0 0 2 0 0 0 2 1 2 0 2 0 0 0 1 1 2 2 1 2 2 1 1 0 0 0 0 0 1 1 0 1 0 1 0 0 0 1 1 1 0 1 0 1 0 1 2 0 0 0 1 0 1 1 1 1 1 0 1 0 0 1 0 1 1 0 0 1 0 0 2 0 2 0 2 0 1 0 2 0 2 0 1 0 0 1 1 1 2 0 0 0 0 0 2 0 1 2 2 0 1 1 1 2 1 1 1 0 0 0 0 0 0 0 0 1 0 0 0 1 1 2 0 1 2 2 2 0 1 2 0 0 0 1 0 0 0 1 1 0 0 0 0 0 1 0 0 0 0 0 2 1 0 0 2 0 0 2 0 0 0 0 1 1 0 0 0 0 0 0 0 0 1 1 0 2 2 0 0 1 0 2 0 0 1 2 0 2 1 1 1 0 1 1 0 1 0 0 0 0 1 1 0 0 2 0 2 2 0 0 0 0 1 0 1 2 2 1 0 1 1 0 0 0 1 1 1 1 1 0 0 0 1 2 2 0 0 2 0 2 0 0 0 0 0 1 0 2 2 0 2 1 0 1 2 1 1 1 0 1 0 0 2 0 0 0 0 1 1 0 0 1 0 1 2 0 0 0 0 0 0 0 2 1 1 0 0 0 0 0 0 1 0 0 0 1 0 2 1 0 1 2 0 0 0 0 0 1 0 0 0 2 2 1 1 1 1 0 2 1 0 0 0 0 0 0 0 0 1 1 1 0 1 1 2 0 2 1 2 0 1 2 2 2 0 0 0 0 1 0 0 0 0 1 2 0 0 2 2 2 0 0 1 2 1 0 1 1 1 1 1 1 2 1 0 0 2 1 0 0 1 1 2 0 1 0 1 1 0 0 0 1 0 1 1 0 2 1 0 1 0 0 0 1 0 1 0 0 0 2 2 0 0 1 0 1 0 1 1 0 0 1 1 1 2 1 0 2 2 1 1 0 0 0 0 1 1 1 0 0 1 0 1 0 0 0 2 0 0 0 2 0 1 2 0 1 1 0 2 0 1 0 0 1 1 0 1 2 1 0 1 1 0 2 2 1 1 1 0 1 1 0 2 0 0 0 1 0 0 0 0 2 0 1 0 0 0 1 0 2 0 1 1 1 0 1 2 1 1 0 1 0 0 0 0 0 0 0 0 0 0 0 0 0 1 1 1 1 0 0 2 1 1 0 1 1 2 0 2 2 0 1 0 0 0 1 1 1 0 2 1
142 0 0 0 0 0 0 1 2 0 0 0 0 2 0 0 0 1 0 1 1 2 0 2 0 0 1 2 0 2 2 0 1 1 1 0 2 0 0 0 2 0 0 2 0 0 0 0 0 0 0 0 1 1 0 1 1 0 0 1 0 0 1 1 0 1 0 0 2 0 0 0 2 0 1 2 1 0 0 1 0 0 0 0 2 0 0 0 2 2 0 0 2 2 1 1 1 2 0 2 0 0 1 0 0 0 2 1 1 1 1 2 1 2 2 1 1 0 1 0 1 0 1 2 1 1 0 1 0 1 1 0 1 0 0 0 1 0 1 0 2 1 0 0 0 1 0 0 1 1 1 0 0 0 0 0 0 1 0 0 1 1 1 0 0 1 0 1 1 0 0 0 1 1 1 2 1 0 0 0 0 1 0 1 1 0 0 2 1 2 2 0 0 0 2 0 1 0 0 0 0 1 0 2 2 0 0 2 0 0 1 2 1 0 0 2 2 0 2 0 0 0 1 1 0 0 1 0 0 0 0 0 0 0 0 0 0 2 0 0 0 0 2 0 0 2 0 0 1 1 1 0 0 0 0 0 0 1 1 1 0 1 0 1 1 0 1 0 0 0 1 1 0 2 0 0 1 2 2 2 0 1 0 0 1 1 0 2 0 2 2 0 1 2 1 0 0 0 0 0 0 0 1 1 0 0 0 0 1 0 1 1 2 1 1 0 1 1 0 1 0 0 1 1 1 0 1 2 0 0 0 0 1 0 0 0 0 1 1 0 1 2 2 0 1 1 0 0 2 1 0 0 0 2 0 0 2 0 0 1 1 1 2 0 0 0 0 0 2 2 2 0 0 2 0 0 0 2 0 1 2 1 0 0 1 1 0 0 0 0 0 1 1 0 1 0 1 0 1 1 0 1 0 1 0 0 0 0 0 0 0 0 0 0 1 2 0 1 0 1 1 1 0 0 1 1 1 0 0 0 1 1 0 0 1 1 0 1 0 0 1 0 0 0 0 0 0 0 0 0 0 0 0 1 1 1 0 1 0 2 0 2 0 0 0 1 1 1 2 0 1 1 1 1 0 0 0 0 0 1 1 0 0 0 1 0 0 1 2 0 2 2 1 1 0 1 1 2 1 1 0 1 1 1 1 0 1 0 0 2 0 0 0 0 1 1 0 0 0 1 1 2 0 2 0 2 1 0 0 1 1 1 0 1 1 0 1 1 1 2 0 1 0 0 1 1 2 0 0 0 0 0 1 2 2 1 1 0 0 1 1 0 0 0 0 0 1 1 1 1 1 1 1 0 1 1 2 2 0 2 2 0 0 0 0 0 0 0 0 0 1 0 1 0 0 0 0 1 0 1 0 2 2 0 0 0 2 0 1 2 1 1 0 0 0 0 0 0 0 0 0 0 0 1 1 0 1 1 0 0 0 0 0 0 0 0 2 1 2 1 1 0 1 2 2 0 1 2 0 1 0 2 1 0 0 1 0 1 0 1 0 0 2 0 1 2 0 2 1 0 1 1 1 0 0 2 1 0 1 1 1 2 0 0 1 1 1 1 1 0 2 0 0 2 0 2 0 0 0 2 1 0 1 1 0 2 1 2 1 0 0 0 0 2 0 0 0 0 0 0 0 0 0 0 0 1 2 0 0 0 0 0 0 2 0 0 1 0 0 1 0 1 0 0 0 1 1 0 0 0 0 1 2 0 0 1 2 2 0 2 2 1 2 2 0 2 2 1 0 2 0 0 1 0 0 0 0 0 0 0 2 2 0 1 1 2 1 2 0 1 1 2 2 2 2 0 0 1 0 0 0 0 0 0 0 1 0 0 1 2 2 0 1 0 1 1 0 2 0 0 0 0 1 2 2 0 0 1 1 0 1 0 2 2 0 1 1 0 1 0 1 1 0 0 0 0 0 0 0 0 2 2 0 0 0 0 0 0 0 0 0 2 0 0 0 1 2 0 0 1 0 0 1 0 1 1 0 1 1 2 2 0 1 0 0 1 0 2 1 0 0 1 1 1 1 1 0 2 0 0 0 1 0 2 1 2 0 2 0 2 0 0 0 0 1 1 0 2 2 1 0 1 2 1 0 0 0 2 1 0 1 1 0 1 1 0 0 2 0 0 0 0 2 0 0 0 0 1 0 1 0 0 2 1 1 1 1 2 0 1 1 0 0 0 1 1 1 1 1 2 1 0 1 1 0 1 0 1 2 0 1 2 0 2 0 0 0 0 0 1 0 0 0 0 0 0 0 1 2 0 0 0
143 0 1 0 0 0 0 0 0 1 0 0 0 1 0 0 1 1 0 0 1 1 0 2 0 0 1 2 1 2 2 0 1 1 1 0 2 1 0 0 2 0 0 0 0 0 1 0 1 0 0 0 1 0 0 2 0 0 0 1 0 2 2 2 1 1 1 0 1 0 0 0 2 0 2 2 0 0 1 0 1 0 0 0 2 0 0 0 0 2 0 0 0 2 1 1 1 0 0 2 0 1 0 0 2 2 1 0 1 1 1 1 1 2 2 1 1 0 0 0 2 0 2 1 1 1 0 0 2 2 0 0 0 0 0 0 1 0 0 1 0 2 0 0 0 0 0 1 1 0 0 0 1 0 0 0 1 1 0 0 1 0 0 2 1 1 1 0 1 1 1 0 1 1 1 1 2 0 0 0 0 0 0 2 1 1 0 1 0 1 2 1 0 0 1 2 1 0 0 0 0 0 1 1 1 0 1 1 1 0 2 2 1 0 0 2 2 0 0 1 1 1 0 1 0 0 1 1 0 1 0 0 0 0 0 0 0 2 0 0 0 0 2 0 0 1 0 0 0 0 0 0 0 0 0 1 1 0 0 0 0 0 0 1 1 0 0 0 2 1 0 0 0 2 0 0 2 1 2 0 1 1 2 2 0 0 1 0 0 2 1 1 0 1 1 0 0 0 0 0 0 0 1 1 0 0 0 0 2 1 0 1 2 0 2 1 2 0 0 1 1 0 2 2 0 0 0 0 2 2 0 1 1 1 0 1 0 2 0 1 0 0 1 0 0 0 1 1 2 0 0 0 0 2 2 0 1 0 0 2 2 2 0 1 0 0 0 0 0 0 0 2 0 2 0 0 0 2 0 2 0 0 0 0 0 0 0 0 0 0 0 0 1 0 2 0 0 1 0 0 0 0 1 0 0 0 0 1 0 0 0 0 0 0 2 2 2 0 0 0 0 1 0 1 1 0 0 0 2 0 1 1 0 2 1 2 1 1 0 1 1 1 1 2 1 2 0 0 1 0 0 0 0 2 2 0 2 2 2 2 0 2 0 0 1 1 1 1 1 0 1 1 0 0 2 0 2 0 0 1 2 0 0 1 0 1 0 1 2 0 1 2 0 2 0 1 1 0 0 2 2 2 1 1 1 0 2 0 0 1 0 1 0 0 2 0 0 0 1 1 1 2 2 2 2 2 0 0 0 2 1 1 0 0 1 0 1 1 0 0 1 1 0 1 2 1 2 1 1 1 0 0 1 2 2 0 0 1 0 1 1 0 1 0 1 1 0 1 1 0 0 0 1 0 1 0 1 1 0 1 2 0 0 0 2 1 2 0 2 2 1 0 0 0 0 0 0 0 0 0 0 2 1 0 0 2 0 0 1 1 0 0 0 1 1 1 0 0 0 0 0 0 0 1 1 0 1 1 0 0 1 0 1 0 0 1 2 0 1 1 2 0 1 2 2 0 1 1 0 1 0 2 1 1 1 2 0 1 0 1 1 0 0 1 0 1 0 2 1 0 1 1 1 1 1 2 1 1 1 1 1 1 1 1 1 2 0 0 2 0 1 0 0 1 0 1 0 0 0 2 1 0 0 1 2 2 1 2 2 0 1 0 0 1 0 0 0 2 0 0 0 2 2 0 1 1 1 1 1 0 1 1 0 2 2 0 2 0 0 1 0 1 1 0 0 1 2 0 0 0 0 0 2 0 0 0 0 0 1 0 0 0 2 0 0 0 0 0 0 1 0 0 0 1 1 0 1 1 0 1 2 1 0 0 0 1 0 2 0 1 1 2 2 0 1 0 0 0 0 0 0 0 0 0 0 2 2 0 1 2 2 0 0 2 2 0 0 1 2 2 1 2 1 2 2 1 1 1 1 0 1 0 2 0 0 0 0 0 1 0 0 1 1 0 0 0 1 0 0 0 2 2 0 0 0 0 0 0 1 1 1 1 1 0 0 2 2 0 1 1 0 0 0 2 2 2 0 0 1 1 1 0 0 0 0 0 0 2 0 1 1 2 1 1 2 0 2 1 0 0 0 2 0 1 1 1 0 0 0 2 0 0 0 0 1 1 0 1 2 0 1 0 2 2 2 2 2 1 0 1 0 2 0 2 0 0 0 2 0 0 0 0 1 0 0 1 0 0 0 0 2 0 1 1 1 0 1 2 0 0 2 0 1 0 1 0 1 0 0 0 0 0 0 1 1 2 0 0 1 0 1 1 0 1 0 1 1 0 0 1 0 0 0 0 0 0 0 0 2 0 1 0
144 1 0 0 0 0 0 0 0 2 0 0 1 1 0 0 0 1 1 0 2 2 0 1 0 0 1 2 0 1 1 1 1 1 1 1 1 2 0 1 1 0 0 0 0 0 0 0 0 1 1 0 0 0 0 2 0 0 0 1 1 0 0 0 0 0 0 1 1 0 0 0 2 0 1 2 1 0 2 0 2 0 0 0 2 0 0 1 2 2 1 1 2 1 1 1 1 0 0 1 0 2 1 0 0 0 2 1 1 1 0 1 0 1 1 0 0 0 0 0 1 0 2 2 2 2 0 0 1 1 0 0 0 0 0 0 0 0 0 1 1 2 0 0 1 0 0 0 1 1 2 0 0 0 0 0 0 1 1 1 1 1 2 0 1 1 0 1 0 1 1 1 2 0 1 2 2 0 0 1 0 2 1 2 1 1 1 1 1 1 1 1 0 1 2 1 1 0 0 0 0 1 0 1 1 0 1 1 1 0 2 2 0 0 0 2 0 0 2 0 0 0 1 1 0 0 1 1 0 0 0 0 0 0 0 1 0 2 0 0 0 0 2 0 0 1 1 0 0 0 0 1 0 0 0 0 0 0 0 0 1 1 1 0 0 0 0 1 1 1 0 2 0 2 0 0 0 1 1 0 0 1 1 1 1 0 0 2 0 2 0 0 0 2 1 1 1 1 1 1 0 0 1 0 0 0 1 0 1 0 0 1 0 0 1 1 2 1 1 0 0 2 2 1 1 0 1 1 1 1 0 1 0 0 0 0 0 1 1 1 1 1 2 0 1 1 0 0 2 2 0 0 0 2 2 0 0 0 0 2 2 2 1 0 1 1 1 1 2 1 1 1 1 1 0 0 0 1 1 2 2 1 1 2 1 1 0 0 0 0 0 1 1 0 2 1 1 0 0 0 0 0 1 2 1 1 0 1 0 0 0 1 1 1 0 2 0 0 0 0 0 0 0 2 1 2 2 0 2 1 2 0 0 0 1 1 0 1 0 0 1 0 2 0 0 0 0 0 0 0 0 0 0 1 1 1 0 0 0 0 2 0 0 0 0 1 1 1 1 0 0 0 0 0 1 1 0 0 0 2 2 2 0 0 1 1 0 1 2 2 1 1 2 0 1 1 1 1 1 2 1 2 0 2 0 1 2 1 0 1 0 0 1 0 1 1 0 0 0 0 1 2 1 2 1 2 0 0 0 1 1 1 1 1 1 0 1 1 1 1 1 0 0 2 2 2 2 1 1 1 0 0 0 2 2 1 0 1 0 0 0 0 1 1 0 0 2 0 1 0 0 2 2 0 0 0 0 2 0 2 2 0 0 1 1 0 1 0 0 0 0 0 0 0 0 0 0 0 0 0 0 2 0 0 0 2 2 0 1 1 0 0 0 0 0 0 1 2 1 0 0 0 0 0 0 1 1 1 0 0 1 0 0 0 0 1 2 1 2 1 1 1 0 1 1 0 1 2 1 1 0 1 0 2 1 2 0 2 1 0 0 0 2 0 0 2 1 2 0 1 1 0 1 0 0 2 2 0 0 2 1 1 0 1 1 1 2 1 1 0 1 0 0 0 0 0 0 0 2 2 0 2 0 0 1 1 0 2 1 0 0 0 0 1 1 1 0 1 0 0 0 0 0 1 0 1 2 0 0 0 0 0 0 2 1 2 0 0 0 1 0 1 1 0 0 0 1 1 0 0 0 0 0 0 0 0 0 0 1 0 0 1 2 0 0 0 1 2 0 2 0 0 1 0 0 0 2 0 0 1 1 2 0 0 0 2 0 2 1 2 0 1 2 0 1 0 0 0 0 1 1 0 0 1 1 1 2 0 2 2 1 0 1 1 1 0 0 2 1 1 1 2 2 2 2 1 1 2 1 0 0 1 2 0 0 1 0 0 1 0 1 1 0 0 0 0 0 1 1 0 2 2 0 1 0 1 1 1 0 0 1 1 0 0 0 0 1 0 1 1 0 0 1 0 2 0 0 0 2 2 1 1 0 0 0 0 1 0 0 1 0 2 0 1 2 1 1 2 0 0 0 2 0 2 2 1 1 0 0 1 1 1 0 0 0 2 0 1 1 0 0 0 2 2 1 0 1 1 0 0 1 1 0 1 0 0 0 1 0 0 0 0 1 0 0 0 0 0 1 0 0 0 2 0 1 1 1 2 1 1 0 1 1 0 1 1 1 1 1 1 1 0 0 0 0 1 1 0 0 0 0 0 1 1 1 2 2 1 0 1 1 0 0 0 0 0 0 0 0 0 2 1
145 0 0 0 0 0 0 2 2 0 0 0 0 0 0 0 0 1 0 0 1 1 0 2 0 1 0 1 2 1 1 1 0 1 1 1 2 1 0 2 0 0 0 0 0 0 0 0 0 1 1 0 1 0 0 1 0 1 0 2 0 1 0 0 0 0 0 0 2 0 0 1 2 0 1 2 1 0 1 0 0 0 0 0 2 0 0 1 2 2 0 0 0 1 0 0 0 0 0 1 0 2 0 0 1 2 2 0 2 1 0 2 0 2 2 0 0 0 0 0 2 0 2 1 2 1 1 1 1 2 0 0 0 0 0 0 1 0 0 0 1 1 1 0 0 0 0 0 1 1 0 0 1 2 0 0 1 2 0 0 1 0 0 1 1 2 0 1 0 2 2 1 1 1 1 1 1 0 1 0 1 1 0 2 0 0 0 1 1 1 1 0 0 1 1 2 1 0 0 0 0 1 0 1 1 0 1 1 1 1 0 0 1 0 0 2 0 0 0 2 0 0 0 2 0 0 0 1 0 1 0 0 0 0 0 0 0 2 0 0 0 1 1 0 0 1 0 0 0 0 0 0 0 0 0 1 1 1 1 1 0 1 0 1 1 0 0 1 2 1 0 1 0 2 0 0 0 2 1 1 0 1 0 1 1 0 1 0 0 1 0 1 0 1 1 0 0 1 1 0 1 0 1 0 1 0 0 0 0 0 0 2 1 0 1 0 1 0 1 0 0 2 2 1 0 0 0 1 1 0 0 1 0 0 0 0 0 0 0 1 1 1 2 0 0 0 0 0 2 2 0 0 0 1 1 1 0 0 0 0 0 0 1 0 1 0 0 1 2 1 1 1 1 1 0 0 0 1 1 2 0 0 0 1 0 2 0 0 0 0 0 1 1 0 1 0 1 0 0 0 0 0 0 1 1 0 0 2 0 0 0 0 0 0 1 1 1 0 0 0 0 0 0 2 1 1 1 0 1 1 1 0 0 1 1 2 0 0 0 0 2 0 2 0 0 1 1 0 0 0 0 0 0 2 2 2 0 1 2 2 1 2 0 0 0 0 0 2 2 0 0 0 2 2 0 0 0 0 0 0 2 0 0 1 0 1 0 2 2 1 1 2 0 1 0 0 0 1 1 1 1 1 0 2 0 0 0 0 1 1 1 0 0 0 2 0 0 0 1 1 1 2 0 2 0 2 0 0 0 1 1 1 0 1 1 0 1 1 1 1 0 1 0 2 2 2 2 1 2 2 0 1 0 2 0 0 0 1 0 1 1 0 0 0 0 0 1 0 1 0 0 0 2 0 2 2 2 2 0 1 2 0 0 0 0 0 0 0 2 0 0 0 1 0 0 1 1 0 0 0 2 0 0 0 0 2 1 0 2 2 0 0 0 1 1 1 0 1 0 0 0 0 0 0 0 1 2 1 0 0 1 0 0 0 0 1 2 1 2 1 1 0 0 0 1 0 1 0 0 0 0 0 1 1 0 2 0 2 2 0 0 0 1 0 1 2 2 1 0 0 0 2 0 0 0 2 2 1 1 2 0 0 0 0 2 2 2 1 1 0 2 1 0 2 0 1 0 0 1 1 1 1 0 0 1 2 2 1 1 0 0 0 0 1 1 0 0 1 2 2 0 0 0 0 1 1 1 1 0 1 0 0 0 2 0 0 0 0 0 0 0 0 0 0 0 1 1 1 0 0 0 0 1 0 0 0 1 0 1 0 0 1 2 2 1 1 1 1 0 1 0 0 0 0 0 1 0 0 0 0 2 2 1 1 1 1 1 2 1 1 1 1 2 1 2 0 0 0 0 1 1 0 0 0 1 1 0 2 0 0 0 0 0 1 2 1 1 1 1 1 1 1 0 1 1 2 1 0 1 1 1 0 2 1 0 0 0 0 0 0 0 1 1 0 0 0 1 1 0 0 2 1 0 0 0 0 0 0 1 1 1 2 1 1 0 1 2 0 2 0 0 0 1 0 2 1 0 1 1 2 2 0 1 0 0 1 1 2 0 0 0 0 1 1 2 0 2 1 1 1 1 1 1 0 2 1 0 1 0 2 0 0 0 0 0 2 0 2 2 1 0 1 2 2 1 2 1 2 2 0 2 0 1 2 0 0 0 2 0 0 0 0 1 1 2 1 0 0 0 0 2 0 2 1 1 0 1 2 1 2 1 0 1 0 1 1 1 0 0 1 0 0 0 0 0 1 1 1 1 1 0 1 1 1 0 0 0 0 0 1 0 0 0 0 0 0 0 0 0 0 1 0
146 0 0 0 0 0 1 2 2 1 0 0 0 0 0 0 0 1 0 1 1 1 0 2 0 0 0 1 0 2 0 0 0 1 0 1 2 2 0 2 0 0 0 1 0 1 0 0 1 0 0 0 1 1 0 0 0 0 0 1 1 0 1 2 0 0 0 0 1 0 1 1 1 0 0 1 1 0 1 0 1 0 1 1 0 0 0 0 2 2 0 0 1 2 2 2 2 0 0 2 0 1 1 0 1 1 2 0 1 1 0 1 0 0 0 0 0 0 0 0 2 1 2 1 1 1 0 1 0 1 1 0 1 0 1 1 0 0 0 1 0 2 1 0 1 0 1 0 0 0 0 0 1 0 0 0 0 2 0 0 0 0 1 1 0 1 0 1 1 0 0 1 1 1 0 0 2 0 0 0 0 1 1 1 1 1 1 1 1 1 1 0 0 0 1 1 1 0 0 0 0 0 0 0 0 0 2 2 0 0 0 0 2 1 0 2 0 0 2 0 0 0 1 2 0 0 1 1 0 1 0 0 0 0 0 0 0 2 0 0 0 0 2 0 0 1 0 0 0 0 0 0 0 0 0 1 0 0 0 0 0 0 0 1 0 0 0 0 2 1 1 0 0 2 0 0 0 2 1 1 1 1 2 2 0 0 2 1 0 1 1 0 1 1 2 0 0 1 0 1 1 1 0 0 0 0 1 0 2 0 1 0 2 0 0 0 2 0 1 1 0 1 2 1 0 0 0 1 0 0 0 2 0 0 0 0 0 1 0 1 0 1 1 0 1 1 0 0 2 2 0 0 0 1 1 1 0 0 0 0 1 1 1 0 1 0 1 1 1 0 0 2 0 2 1 1 0 1 1 2 2 2 0 0 0 0 0 0 0 0 1 2 1 0 2 0 0 1 0 0 0 0 0 1 1 0 0 0 0 0 0 0 0 0 1 1 0 0 0 0 0 1 0 1 1 1 0 0 0 0 1 0 0 0 2 2 0 0 0 0 2 0 1 1 1 2 0 0 0 0 0 0 0 2 2 2 0 2 2 2 0 1 1 0 0 1 1 1 1 1 2 2 0 0 2 1 1 0 0 0 2 0 0 0 0 1 0 0 1 0 1 1 1 2 0 0 0 1 1 2 1 2 1 1 1 0 1 0 0 2 0 0 1 1 1 1 1 0 0 2 2 1 1 2 0 2 0 1 0 1 0 2 0 2 1 0 0 1 1 2 0 1 0 0 0 2 1 1 2 2 0 1 1 2 2 1 1 0 0 0 1 0 0 1 0 0 1 0 1 0 0 1 0 0 0 0 1 1 0 2 2 0 1 0 0 0 0 0 0 0 0 0 0 0 0 0 1 0 0 0 0 2 1 0 0 1 0 0 2 0 1 0 0 1 0 1 0 1 0 1 1 1 0 1 1 1 1 1 0 0 2 0 0 0 0 2 2 1 1 1 1 1 0 0 2 0 2 0 0 0 0 2 1 0 0 2 0 1 1 0 0 0 2 1 1 1 1 2 0 2 0 0 1 1 1 2 1 0 0 0 1 0 0 1 2 2 1 1 1 0 2 1 0 1 0 1 0 0 0 0 0 0 0 0 0 1 1 2 2 0 1 0 0 1 0 0 0 0 1 1 0 0 1 0 0 2 0 0 0 0 0 0 1 2 0 0 1 0 1 2 1 0 0 1 0 1 2 0 0 0 0 0 0 0 0 1 0 0 2 0 0 0 2 2 1 0 0 0 0 1 0 1 1 0 0 0 0 0 1 2 0 0 0 1 1 1 1 2 0 1 1 2 2 1 2 0 1 0 1 2 0 0 0 0 0 2 1 0 0 2 2 0 0 1 1 0 1 2 1 1 1 1 2 0 0 2 0 2 2 0 1 1 2 2 0 0 0 0 1 0 0 0 1 0 0 0 1 0 0 0 2 2 0 0 0 0 1 0 0 0 0 0 0 0 0 0 2 0 1 2 0 0 2 0 2 0 0 1 2 2 0 0 1 0 0 0 0 1 1 0 0 1 1 2 2 0 2 0 1 0 1 1 0 0 1 2 0 1 0 0 2 1 0 0 1 1 0 1 2 0 1 0 2 1 0 0 2 0 0 0 0 2 1 2 0 0 0 2 0 0 0 0 2 0 0 0 1 0 1 0 1 0 2 1 1 0 1 2 0 2 1 0 0 1 1 2 2 0 0 0 0 0 0 1 0 0 2 0 1 0 1 1 1 2 0 0 0 0 1 2 0 0 0 0 0 0 0 0 0 0 1 1
147 1 0 0 0 0 0 2 2 0 0 1 0 0 0 0 0 2 1 2 0 1 1 2 0 0 0 1 1 2 0 1 1 1 1 1 1 2 0 0 2 0 1 1 1 1 2 1 0 0 0 0 0 0 1 1 0 0 1 2 0 1 1 2 0 0 0 2 2 0 0 1 2 0 1 2 0 0 0 0 0 0 0 0 1 0 0 0 2 2 0 0 0 2 0 2 0 0 0 2 0 2 1 0 0 0 2 1 1 1 1 2 2 2 2 2 2 0 0 0 2 0 2 1 1 1 0 1 1 2 0 1 0 0 0 0 0 0 1 0 1 1 0 0 0 0 0 0 1 1 0 0 0 1 1 0 1 2 0 0 0 0 0 1 1 2 0 0 1 1 0 1 0 2 0 0 2 1 0 0 0 2 1 2 2 1 1 1 0 1 0 2 0 1 2 1 2 0 0 0 0 1 0 2 2 0 0 1 2 1 0 1 1 0 0 2 0 0 1 1 1 1 1 2 0 0 0 0 0 0 0 0 0 0 0 0 0 0 0 1 1 1 1 0 0 1 0 0 1 0 0 0 0 0 0 0 2 0 0 0 1 0 0 0 1 0 1 1 0 1 0 1 0 2 0 0 0 2 1 1 1 1 0 0 1 1 1 2 0 2 1 1 0 2 2 0 1 1 1 0 0 0 1 0 1 0 0 0 0 0 0 0 1 1 1 1 2 0 0 0 1 2 0 2 1 0 1 0 1 1 0 1 0 0 0 0 0 0 0 1 1 1 2 0 0 0 0 0 1 0 0 0 0 2 1 0 2 0 0 1 1 1 0 1 0 0 1 1 2 1 1 1 0 2 1 1 0 1 1 1 1 1 0 2 0 1 0 0 0 0 0 0 1 1 2 1 1 1 0 0 0 0 1 1 1 0 0 1 0 0 0 0 0 0 0 1 0 0 1 0 1 1 0 2 0 0 0 0 0 1 1 0 0 0 1 1 0 1 0 0 2 0 0 1 1 2 1 0 1 0 0 0 0 2 2 1 1 2 2 1 1 1 1 0 0 1 1 2 2 1 1 1 0 0 0 0 0 0 0 1 0 0 0 0 0 0 0 1 1 0 1 1 1 2 1 1 1 2 0 0 0 0 1 1 1 0 2 0 0 0 0 2 2 0 1 1 0 0 0 0 0 2 0 2 1 2 0 1 0 0 2 0 0 1 0 0 0 1 1 1 1 0 0 1 1 2 1 1 1 1 0 0 0 1 2 1 1 1 0 0 1 0 1 0 0 0 1 2 2 0 0 0 0 0 0 0 2 2 0 1 2 0 0 0 1 0 0 0 0 0 0 0 0 0 0 2 0 0 0 0 0 2 1 0 0 1 2 0 1 2 0 0 0 1 0 0 0 2 1 1 1 1 0 0 0 0 2 2 0 0 0 2 1 0 0 1 1 2 2 2 1 0 0 2 2 0 2 2 0 1 0 1 1 0 0 2 0 1 1 0 0 0 2 1 1 1 2 2 1 0 2 0 0 0 0 2 2 1 0 0 0 0 1 0 2 2 1 0 1 1 0 1 0 2 0 1 0 0 1 2 0 1 0 0 1 2 2 1 2 0 0 0 0 2 0 0 0 0 0 0 0 2 0 0 0 2 0 0 0 0 0 0 0 2 1 0 1 0 0 1 0 0 0 0 0 0 1 1 0 0 0 0 1 0 0 1 0 0 0 0 0 1 2 1 0 0 0 0 0 1 1 1 1 0 0 0 1 0 0 1 1 1 2 0 0 1 1 1 0 2 0 2 2 0 1 1 0 0 1 2 1 0 0 0 1 0 1 0 0 2 2 1 2 0 0 0 0 2 1 1 2 1 0 2 1 1 1 1 0 1 0 0 2 0 0 1 1 0 0 0 1 1 1 0 0 0 1 0 0 0 2 2 0 0 0 1 1 1 2 2 0 2 0 0 0 0 1 0 2 1 0 0 0 1 2 1 1 0 2 2 2 0 0 0 0 0 0 1 1 0 0 1 1 0 2 2 1 2 0 0 0 2 0 1 2 1 1 2 0 2 0 0 0 0 0 2 0 2 1 0 0 0 1 1 2 1 2 1 0 0 0 2 2 2 0 0 1 1 1 0 0 0 0 0 0 0 0 0 0 0 0 0 1 2 1 0 2 2 0 2 0 2 2 0 0 0 0 0 0 0 0 0 0 0 0 1 1 1 1 0 0 1 0 0 0 0 0 1 0 2 0 0 0 0 0 0 0 0 0 0 1 0
148 1 0 0 0 0 0 1 1 1 0 0 0 2 0 0 1 1 1 0 2 2 0 1 1 1 1 2 1 2 1 2 1 0 1 1 1 0 0 1 1 0 0 0 1 0 1 0 0 0 0 0 0 0 0 1 0 1 0 1 0 1 1 1 0 1 1 1 1 0 0 1 2 0 2 2 0 0 2 0 2 0 0 1 2 0 0 0 1 1 0 0 1 2 0 2 0 1 1 2 1 2 0 0 0 0 2 0 0 2 0 0 1 2 2 0 0 0 1 0 1 0 1 2 0 0 0 0 1 1 1 0 2 0 0 0 2 0 1 0 0 2 2 0 0 0 1 0 1 1 0 0 0 1 0 1 1 0 0 0 0 0 0 1 0 1 0 0 1 1 1 1 1 1 1 2 1 0 0 0 0 0 1 2 2 2 1 1 0 1 0 1 0 1 1 2 1 1 0 0 0 1 0 1 1 0 1 1 1 1 0 1 1 0 0 2 0 0 1 1 1 1 0 1 0 1 0 1 1 2 0 0 0 1 1 0 0 2 0 0 0 0 2 0 0 1 0 0 0 0 0 1 0 0 0 0 0 0 1 1 0 1 0 2 0 0 0 0 2 2 0 1 0 2 1 1 0 1 2 1 1 1 0 0 1 1 0 1 0 1 0 0 1 2 2 0 1 0 0 1 0 0 0 1 0 0 0 1 2 0 2 1 2 0 2 1 1 1 1 1 0 1 1 1 2 1 1 1 1 1 0 0 0 0 0 0 0 2 0 1 0 0 2 0 0 0 0 0 1 0 0 0 0 2 2 0 1 1 1 0 1 1 2 0 2 1 0 0 2 2 2 0 0 2 0 0 0 1 0 0 0 0 0 0 0 0 0 0 0 0 0 0 0 0 0 0 2 1 0 0 0 0 1 0 0 0 1 1 0 0 0 0 0 0 0 2 0 0 0 0 0 1 0 2 1 0 0 0 1 0 2 1 0 1 0 1 1 1 0 0 2 0 1 1 1 2 1 0 0 0 0 0 0 2 2 2 0 1 0 2 1 2 0 0 0 0 0 1 2 0 1 1 0 0 1 0 1 0 0 0 0 0 0 1 1 0 1 1 1 0 1 1 0 2 1 0 0 1 1 2 1 2 1 1 1 0 1 0 2 0 0 0 0 0 1 0 0 1 1 2 2 2 0 2 0 2 0 0 1 1 1 0 0 1 0 0 0 0 1 2 1 0 0 2 2 2 0 2 2 2 0 0 0 2 2 1 0 0 1 0 0 1 0 1 0 0 2 0 1 0 2 2 0 0 0 0 1 2 0 0 2 0 1 0 1 1 1 0 1 1 1 0 0 0 0 0 0 1 0 0 1 0 0 1 0 2 1 0 1 0 1 0 0 0 0 0 2 0 0 0 0 0 0 1 1 0 1 1 0 0 2 0 1 0 0 1 2 2 2 2 0 1 1 1 2 0 0 1 0 0 0 2 1 1 0 2 0 2 1 1 1 1 2 1 1 1 1 2 1 1 1 0 0 0 0 1 1 0 1 1 1 1 0 2 1 2 1 0 1 1 1 1 0 1 2 0 0 0 0 0 0 0 0 0 1 2 2 1 1 0 1 0 0 0 0 0 0 1 1 1 0 0 0 0 0 1 2 1 1 0 0 0 0 2 1 0 1 0 0 1 1 0 0 1 0 0 1 0 0 0 0 0 0 0 0 0 0 0 1 0 0 1 2 0 0 0 0 0 0 1 1 0 1 1 1 0 2 0 1 2 0 0 0 1 1 2 0 2 1 1 1 1 2 1 2 0 1 0 0 0 0 0 0 0 2 0 1 0 0 2 2 0 0 1 1 0 1 2 1 1 1 2 0 1 0 1 0 1 1 0 0 1 1 1 0 0 0 0 1 0 0 0 1 0 1 1 0 0 0 0 2 2 0 0 0 0 0 0 0 0 2 2 1 0 0 2 1 0 0 1 0 0 1 0 1 0 0 1 2 2 2 0 0 0 0 0 0 1 0 0 0 0 1 2 2 0 2 1 0 0 0 2 1 0 2 2 0 0 0 1 1 1 0 0 0 2 0 1 2 0 1 0 2 2 1 2 1 1 1 2 0 2 1 2 0 0 1 0 0 2 0 0 1 1 1 1 1 0 0 0 2 0 1 0 1 0 2 2 1 2 1 0 0 0 0 0 0 0 0 1 0 0 0 0 1 2 0 1 1 0 0 1 0 1 0 0 0 1 0 2 0 0 0 0 0 0 0 0 1 0 2 0
149 0 0 0 0 0 1 2 2 0 0 0 0 1 0 0 1 1 1 1 1 2 0 1 1 1 0 2 1 2 2 0 1 1 2 0 2 2 0 2 0 0 0 0 0 0 0 0 1 0 0 0 1 0 0 0 0 0 0 1 0 1 1 1 0 0 1 0 1 0 1 1 2 0 0 2 2 0 2 0 1 0 1 1 1 0 0 0 2 2 0 0 1 2 1 1 1 0 0 1 0 2 1 0 0 0 2 1 0 2 0 0 0 2 2 1 0 0 0 0 2 0 2 0 0 0 0 1 0 2 1 0 0 0 0 0 0 0 0 1 1 1 0 0 2 0 0 0 0 0 1 0 2 0 1 0 0 1 0 0 2 1 0 0 1 1 1 1 0 1 1 1 0 2 1 1 2 0 1 1 0 2 0 0 0 0 0 0 0 0 0 0 1 0 2 2 2 0 0 0 0 0 1 2 2 0 0 1 1 0 2 1 1 0 0 2 1 1 1 0 1 1 1 1 0 0 1 2 1 1 0 0 0 0 0 0 0 2 0 0 0 0 1 0 0 2 0 0 0 0 0 0 1 0 0 0 2 0 0 0 0 0 1 1 1 0 0 0 2 2 0 0 1 2 1 1 0 2 1 0 1 1 0 0 0 1 0 1 0 1 0 0 0 2 1 1 0 0 0 0 0 0 1 0 1 0 0 0 1 0 0 1 1 1 0 1 2 2 0 1 1 0 1 1 1 0 1 0 1 1 0 1 0 0 0 0 0 1 0 0 0 1 2 0 0 0 0 1 2 1 1 1 0 2 2 0 0 0 0 2 2 2 0 0 0 1 0 1 1 0 0 2 1 2 1 1 0 2 0 1 2 0 0 1 0 1 0 0 0 0 0 0 1 0 2 2 2 1 2 2 0 2 0 1 0 0 0 0 0 1 0 0 0 0 1 2 0 0 0 0 0 0 1 0 2 2 1 0 1 0 1 0 0 1 1 0 0 1 0 0 2 0 1 0 0 1 0 1 1 0 0 0 0 2 2 1 1 0 0 0 2 0 2 2 2 2 2 2 2 0 1 1 0 0 2 1 1 0 0 0 0 0 0 1 0 1 0 2 2 0 2 2 1 0 0 1 1 1 1 2 1 2 0 2 0 0 1 1 0 1 0 0 1 0 0 2 0 0 0 2 2 0 1 1 0 0 0 1 0 1 1 1 0 0 0 0 1 1 0 1 1 0 0 1 2 2 1 1 1 1 0 0 0 1 2 2 1 0 0 0 2 0 1 1 0 0 2 1 1 0 0 0 1 0 1 1 2 1 0 2 2 0 0 0 2 0 2 0 2 1 0 0 0 0 0 2 0 0 0 0 0 2 1 0 0 1 1 0 0 0 2 0 0 1 1 2 0 1 0 1 0 0 0 1 1 0 1 1 0 0 0 0 1 0 0 0 2 1 2 2 2 0 1 1 2 0 2 1 0 2 0 1 1 1 0 2 0 1 0 1 1 0 2 0 1 2 2 2 2 0 2 0 0 1 1 1 1 0 0 1 0 1 1 1 2 2 1 0 1 1 1 1 0 1 0 0 1 1 1 2 0 1 0 0 1 2 2 1 1 0 0 0 0 1 0 0 0 0 2 2 0 0 1 1 0 2 1 1 1 0 1 1 1 2 1 1 0 0 0 2 1 0 0 0 0 1 1 0 1 1 1 1 2 0 0 1 1 0 0 0 0 1 2 1 1 1 1 0 0 1 1 0 0 0 0 1 1 0 2 2 1 1 1 0 0 2 0 2 0 2 0 2 2 0 0 2 0 0 0 1 0 0 0 0 0 2 1 0 1 2 2 0 0 2 2 0 0 2 2 2 2 2 2 2 2 1 1 2 0 0 0 0 2 1 0 0 0 0 1 0 0 1 1 1 0 0 1 0 0 0 2 2 0 0 0 0 0 0 1 1 1 1 0 0 0 0 0 0 2 1 0 0 1 0 2 0 0 1 2 2 2 0 1 0 0 1 0 1 1 0 0 1 0 2 2 0 2 2 0 0 0 2 0 2 2 0 2 0 0 2 0 1 0 0 0 1 0 1 2 0 1 0 2 0 1 0 0 1 0 0 0 1 0 1 1 0 0 0 0 0 1 0 2 1 1 1 0 1 2 0 2 0 2 2 0 0 2 1 0 1 0 1 0 0 1 2 2 0 0 0 0 0 0 0 1 0 1 1 1 0 0 1 1 2 0 1 1 0 0 1 0 0 1 0 0 0 0 0 0 0 1 0
150 0 0 0 0 0 0 2 2 0 0 2 0 0 0 0 0 0 0 0 2 2 0 2 0 0 1 1 1 2 1 0 1 1 0 1 1 1 0 0 1 0 1 0 0 1 0 0 0 1 1 0 0 1 0 1 0 0 0 0 0 2 0 1 0 0 0 0 1 0 0 1 1 0 0 1 1 0 1 0 1 0 0 0 2 0 0 1 2 2 0 1 0 2 2 2 2 0 0 0 0 2 0 0 1 1 1 0 1 1 0 1 1 1 1 1 1 0 1 0 1 0 2 2 1 1 0 0 1 1 0 0 0 0 1 1 0 0 1 0 1 1 0 0 1 1 0 0 0 0 0 0 0 1 0 0 1 2 0 0 1 1 0 1 1 1 0 0 1 1 0 1 1 1 0 2 2 0 0 0 0 0 0 2 1 0 1 2 0 0 1 2 0 0 1 1 2 0 0 0 0 0 0 1 1 0 1 0 1 0 0 0 1 0 1 1 1 0 1 0 1 1 0 2 0 0 2 1 0 1 0 0 0 1 1 0 0 1 0 0 0 0 2 1 0 2 0 0 0 0 0 0 1 0 0 0 0 0 0 0 0 0 0 1 1 0 2 0 0 0 1 1 0 2 0 0 2 2 2 1 0 2 0 0 1 0 1 1 1 1 0 1 0 1 1 0 1 2 0 2 0 2 1 0 0 0 0 0 1 0 1 0 0 0 1 0 2 0 0 0 2 0 1 2 0 0 0 1 0 0 0 1 0 0 0 0 0 0 0 2 1 2 2 0 0 0 0 0 1 0 0 0 0 0 0 2 0 0 0 1 2 2 2 0 2 0 0 0 2 2 2 0 1 2 0 0 0 1 1 2 1 1 0 1 0 0 0 0 0 0 0 1 1 0 2 2 2 1 0 0 0 0 1 2 0 2 0 1 0 0 0 1 0 0 0 0 0 1 0 1 1 1 0 1 1 1 0 1 2 0 2 1 0 0 1 1 0 0 2 0 2 0 1 1 1 2 0 1 0 0 0 0 1 1 0 0 0 2 2 1 2 1 0 0 0 0 0 2 2 1 1 1 0 0 1 1 0 0 0 0 1 1 0 0 2 0 0 0 1 1 0 1 0 1 1 1 1 1 1 2 1 2 2 0 2 0 2 1 0 1 0 0 1 0 1 1 0 1 1 2 2 2 1 1 0 1 0 0 2 2 0 0 0 0 1 0 1 2 1 0 2 0 0 1 1 1 1 1 1 2 0 0 0 2 1 0 0 0 0 1 0 0 1 1 0 0 2 1 2 0 0 0 2 0 1 2 2 1 0 1 1 0 0 0 0 0 0 0 2 1 0 0 0 0 0 0 2 1 1 0 1 2 1 0 1 1 1 0 2 1 0 0 0 0 0 0 1 1 0 1 1 1 0 1 1 1 0 0 0 0 1 0 0 0 0 1 2 0 2 1 2 0 1 1 2 0 1 1 1 2 0 1 0 2 1 2 0 1 1 0 0 0 2 1 0 1 0 1 0 0 0 2 0 0 1 1 2 1 0 0 1 0 0 0 1 1 1 0 1 0 2 0 1 2 1 1 0 0 1 1 1 1 0 0 1 2 2 1 2 0 0 0 0 0 0 1 0 2 0 0 0 1 0 0 0 0 2 0 0 0 0 0 0 2 1 1 1 0 0 0 0 0 0 1 0 0 1 1 2 2 1 1 2 0 0 0 0 0 0 0 0 1 2 1 1 0 0 0 0 2 1 1 0 0 0 0 1 0 1 1 1 1 0 1 1 2 0 1 1 2 0 1 2 1 1 1 0 1 0 2 2 0 0 1 0 0 1 1 0 1 1 0 0 1 2 0 0 2 2 2 2 2 1 2 2 1 0 1 0 0 0 0 1 1 0 0 1 0 0 0 0 0 2 0 0 0 2 0 0 0 2 2 0 0 0 0 0 0 1 0 0 0 0 0 0 0 1 0 2 0 0 0 0 0 0 0 0 2 2 2 2 0 0 0 0 0 0 2 1 0 0 0 1 1 2 1 1 2 0 0 0 2 0 2 2 0 1 0 1 1 0 1 0 0 2 1 0 2 2 1 0 1 2 0 1 1 0 1 0 0 0 2 0 2 0 0 0 0 0 0 0 1 2 0 1 2 0 0 0 0 1 1 2 0 0 1 2 2 2 0 0 2 1 0 0 1 1 0 2 2 0 0 0 0 0 2 0 0 0 0 0 0 0 1 0 0 0 1 0 2 1 0 0 0 0 0 0 1 1 0 1 0
151 0 0 0 0 0 1 2 2 0 1 1 0 1 0 0 1 1 0 0 2 2 0 2 0 0 1 1 1 2 1 0 0 1 1 1 2 2 0 1 0 0 0 1 0 1 0 0 0 0 0 0 0 1 1 2 0 0 0 0 1 1 1 1 1 1 1 0 1 0 0 0 2 0 2 2 0 0 0 1 0 0 0 0 2 0 0 1 2 2 1 1 1 1 2 2 2 1 1 2 1 2 0 0 1 2 2 0 0 2 2 2 1 1 1 1 1 0 1 0 1 0 2 0 0 0 0 1 0 1 1 0 0 0 0 0 0 0 1 1 0 2 1 0 0 0 0 0 1 1 0 0 1 0 0 1 1 2 0 0 0 0 0 2 0 1 0 1 1 0 0 2 2 0 0 1 1 0 0 1 0 2 0 1 1 0 1 1 0 1 1 1 0 0 1 1 0 1 0 0 0 1 1 1 1 0 0 1 1 2 0 1 0 0 0 2 0 0 1 1 0 0 1 1 0 0 1 1 0 1 0 0 0 0 0 0 0 2 0 0 0 0 1 0 0 1 0 0 1 0 0 1 0 1 1 0 1 1 0 0 0 0 0 1 1 0 0 0 1 1 1 1 0 2 0 0 2 2 1 1 0 2 0 0 0 1 0 1 0 2 2 1 0 2 2 0 2 1 0 0 0 0 0 1 0 1 1 0 0 0 0 0 2 0 2 0 2 1 0 1 0 1 1 2 1 0 1 0 2 1 0 1 0 0 0 0 0 2 0 1 2 2 2 0 1 1 0 2 2 1 1 1 1 1 0 1 0 0 0 1 1 1 1 0 1 0 1 1 2 1 1 1 0 2 0 0 0 0 1 2 0 1 0 1 1 0 0 0 0 0 0 1 0 1 2 2 2 0 1 1 0 1 1 1 0 1 1 1 0 1 1 1 0 0 0 0 0 0 0 0 1 1 2 2 0 0 1 0 0 0 0 0 0 1 1 2 0 0 0 0 1 0 1 1 1 2 0 1 1 0 0 0 0 1 0 0 0 2 1 1 1 1 1 1 2 2 2 2 2 1 1 1 0 0 1 0 1 0 0 2 1 1 0 1 0 2 0 0 1 0 1 1 0 2 1 1 1 0 0 2 1 2 2 1 2 0 2 0 1 1 0 1 1 1 1 1 1 0 2 1 1 2 0 2 0 2 2 0 1 1 1 0 0 0 0 0 1 0 1 2 1 0 0 1 2 2 2 1 1 1 0 0 0 1 1 1 1 0 0 1 0 0 0 1 0 0 2 1 2 0 0 1 0 0 0 0 2 1 0 2 1 0 0 0 1 1 1 0 0 0 0 0 1 0 0 1 1 0 0 0 0 2 0 0 1 2 1 0 1 0 1 0 0 0 0 0 1 1 0 0 0 0 0 0 0 0 2 1 0 0 1 0 1 0 0 2 2 0 2 2 1 0 0 0 0 0 0 1 0 2 0 2 1 1 1 1 0 2 1 1 1 1 2 1 0 1 0 1 1 0 0 1 1 0 0 1 1 0 1 1 1 1 1 0 2 2 2 1 1 0 0 0 0 1 1 0 0 1 1 1 0 1 0 0 0 1 2 0 1 0 1 0 0 2 0 0 0 1 1 1 0 0 0 0 0 1 1 1 1 0 0 0 2 2 2 1 0 0 0 0 0 0 0 0 0 0 0 0 0 0 0 0 0 0 0 1 1 0 1 0 0 0 2 2 1 1 1 0 0 2 0 1 1 2 2 0 1 0 1 2 0 0 2 0 0 0 2 2 1 1 1 1 2 1 1 0 0 0 0 0 0 0 0 0 1 1 1 1 0 0 0 0 0 1 2 0 1 2 1 2 0 1 1 2 2 1 0 1 0 1 0 0 0 1 0 2 1 1 1 0 1 1 1 0 0 0 1 1 1 0 1 1 0 0 0 0 1 0 0 0 1 1 0 0 0 0 1 0 1 2 0 0 1 0 1 0 0 1 2 2 1 0 0 0 0 0 1 1 1 0 0 1 0 2 2 0 2 0 0 0 0 2 2 0 1 1 0 2 1 1 0 0 0 0 2 0 0 1 2 1 1 1 1 1 0 1 1 1 0 0 0 1 0 1 0 0 1 0 0 1 0 0 2 0 2 1 0 0 1 0 0 1 1 0 1 0 1 1 0 1 0 2 1 0 1 1 1 0 0 0 0 0 0 0 0 1 1 0 0 0 0 1 1 1 0 0 0 0 0 1 0 0 1 0 0 0 0 2 1 0 0 0
152 0 0 0 0 0 0 1 1 1 0 1 0 2 0 0 1 0 0 2 0 1 0 2 0 0 0 1 0 2 2 0 1 1 2 0 2 1 0 1 2 1 1 0 0 2 1 1 0 0 0 0 1 0 0 2 0 0 1 2 0 1 1 1 0 1 1 0 1 1 0 0 2 0 0 2 1 0 1 1 0 0 0 0 1 0 0 1 2 2 0 1 0 1 1 2 0 0 0 1 0 2 0 0 1 1 2 0 1 1 0 1 1 1 1 1 0 0 2 0 0 0 1 2 1 1 0 1 1 1 1 0 0 0 0 0 1 0 0 1 2 0 0 0 1 0 2 0 1 1 0 0 0 0 0 0 0 1 1 1 1 1 0 1 0 2 0 0 1 1 1 1 0 2 0 0 2 0 0 1 0 1 1 2 2 2 1 0 0 0 0 0 1 0 2 2 2 0 0 0 0 1 0 1 1 0 1 1 1 2 0 1 1 1 0 2 1 0 0 2 0 0 1 1 0 1 1 2 0 2 0 0 0 0 0 0 0 1 1 1 0 1 2 1 0 2 0 0 0 0 0 1 0 1 1 0 0 0 0 0 0 0 0 1 1 1 0 0 2 0 0 1 0 1 0 0 1 2 2 2 0 2 2 2 0 0 1 0 0 2 2 1 1 2 2 0 1 0 0 0 0 0 0 1 0 0 0 1 1 0 0 0 2 0 1 0 2 0 1 1 0 1 1 0 0 0 0 1 0 1 0 1 0 0 0 0 0 1 0 0 1 1 2 0 1 1 0 0 2 2 0 0 0 2 1 0 2 0 0 2 2 2 2 0 2 0 1 0 2 2 2 0 0 2 0 0 0 2 0 1 2 0 0 0 0 0 0 0 0 0 0 0 0 0 1 0 1 1 0 0 0 0 0 2 2 0 0 0 1 0 0 1 1 1 1 2 1 1 0 1 1 2 1 2 0 1 1 0 1 1 1 1 1 1 2 2 0 0 0 0 0 0 0 0 0 1 1 0 0 1 1 2 0 2 1 0 1 2 2 2 0 2 2 2 2 2 2 2 2 0 0 0 0 0 1 0 1 0 0 0 1 0 0 0 0 1 0 0 1 1 1 1 0 1 1 1 1 2 1 1 1 2 1 1 1 1 2 1 0 0 0 1 1 0 0 1 0 0 2 2 2 2 0 0 0 0 0 1 0 1 1 1 0 1 1 1 1 1 0 0 1 1 0 2 2 2 0 0 0 1 0 0 0 1 2 1 1 0 0 1 0 0 0 0 0 0 0 0 1 0 0 1 0 0 0 0 1 1 0 2 1 0 0 0 2 1 2 0 1 0 0 0 0 0 0 0 0 0 0 0 0 2 0 1 0 2 0 0 0 0 1 0 0 1 1 1 0 0 0 0 0 0 0 0 0 0 2 1 0 0 0 0 1 0 0 1 2 1 1 0 1 2 1 2 2 0 2 2 0 0 0 2 0 1 0 2 0 2 2 0 0 0 2 0 1 2 1 1 1 0 0 1 1 0 0 2 0 0 2 2 0 1 0 1 1 1 0 1 1 2 0 2 1 2 1 0 0 0 0 1 2 0 0 0 1 1 2 2 2 0 1 0 0 2 0 1 0 1 1 1 0 0 1 0 0 2 1 1 0 1 0 0 0 2 1 0 1 0 0 1 0 0 0 1 0 1 2 1 0 0 0 0 1 0 0 1 1 0 1 0 0 1 2 0 0 0 0 0 0 0 1 0 0 0 0 0 1 0 1 1 2 2 0 0 0 2 0 1 0 2 0 2 2 2 2 0 0 0 0 2 1 0 0 1 0 2 1 1 0 1 1 1 0 0 2 2 1 2 2 2 2 2 1 1 1 1 0 2 0 0 0 0 2 2 0 0 0 1 1 0 0 1 0 0 0 0 0 1 1 0 2 2 0 0 0 0 0 0 0 0 2 2 0 0 0 0 1 0 2 0 0 0 1 0 2 0 0 2 2 2 2 0 1 1 0 2 0 2 0 1 0 2 1 1 2 1 2 2 1 0 1 2 0 0 2 2 0 0 0 2 0 0 0 0 1 1 0 0 1 0 1 0 2 2 0 1 0 0 0 1 1 1 0 2 0 0 0 1 0 0 0 0 1 1 0 0 1 0 0 0 2 0 2 0 0 0 0 2 0 1 1 0 1 0 0 0 0 0 0 0 0 0 0 0 0 0 0 0 0 1 1 0 1 2 1 1 1 1 0 2 1 0 0 2 1 0 0 1 1 0 0 0
153 0 0 1 0 0 0 2 2 0 0 0 0 0 0 0 0 0 0 0 2 2 0 2 0 0 0 2 0 2 2 2 1 1 1 2 1 0 0 0 1 0 0 0 0 0 0 0 0 0 0 0 0 1 1 2 0 1 0 0 0 1 1 1 0 0 0 0 1 0 0 1 1 0 0 1 1 0 1 0 0 0 0 0 2 0 0 1 2 2 0 1 1 1 0 2 0 0 0 1 0 2 0 0 1 1 2 2 2 0 0 2 1 1 2 2 2 0 0 0 2 0 2 1 1 1 0 0 1 1 1 0 0 0 2 1 0 0 0 1 1 2 1 0 1 0 0 0 0 0 0 0 0 1 0 0 1 2 0 0 0 0 0 0 0 0 0 0 1 1 0 1 1 1 0 0 2 0 0 2 0 2 0 2 2 1 1 2 1 2 2 0 0 0 0 1 1 0 0 1 0 1 0 2 2 0 0 1 0 0 1 1 0 0 0 2 1 0 1 1 0 0 1 2 0 0 1 0 0 0 0 0 0 0 1 0 0 2 0 0 0 0 2 1 0 2 0 0 0 0 0 0 0 0 0 0 0 2 2 2 0 2 0 2 1 0 0 1 2 2 0 1 1 1 0 0 0 2 2 2 0 2 1 1 0 0 1 1 1 2 0 1 0 2 1 1 0 1 1 0 1 1 0 0 0 0 0 0 0 0 0 2 2 0 2 0 1 1 1 0 1 2 0 2 1 0 1 1 1 1 0 2 0 0 0 0 0 1 0 1 2 2 2 0 0 0 1 0 0 0 0 0 0 2 2 0 1 0 0 0 0 0 2 0 0 0 1 1 1 0 0 2 0 2 0 0 0 1 2 2 2 2 0 1 0 0 0 0 0 0 0 0 1 0 2 1 1 0 1 0 1 1 0 0 0 0 0 0 1 0 0 1 0 0 0 2 0 0 0 0 0 0 1 1 0 0 0 0 0 0 0 0 1 2 1 2 0 0 0 0 2 0 2 2 2 2 0 1 1 0 0 1 0 2 1 1 0 0 1 1 2 1 0 0 0 1 1 2 2 1 1 1 1 1 1 0 1 0 0 0 0 0 0 0 2 0 0 1 2 0 2 2 2 2 0 0 0 0 0 2 2 2 1 0 2 1 2 0 1 1 0 0 1 1 0 2 0 0 2 2 2 2 0 2 0 2 0 1 1 1 1 0 0 1 0 0 0 0 2 2 0 0 0 1 1 1 2 2 2 2 0 0 0 2 2 2 0 1 0 2 0 0 0 0 0 0 1 0 0 0 0 0 1 0 0 1 2 2 0 1 2 0 0 0 0 0 0 0 1 0 0 0 0 0 0 1 1 0 0 0 0 1 2 0 0 2 1 0 2 0 0 0 0 2 0 2 0 1 0 0 0 0 0 0 0 1 1 1 0 0 2 0 0 0 0 1 2 0 2 1 1 1 0 1 1 0 1 1 0 2 0 1 1 1 0 0 0 1 1 0 0 0 1 0 2 2 1 1 0 1 1 0 0 0 0 2 2 0 1 2 0 2 1 1 2 2 2 0 1 1 1 1 1 1 0 0 0 0 1 1 0 1 0 0 0 1 1 2 2 0 1 0 0 1 1 1 0 1 1 1 0 0 1 0 0 2 0 0 0 0 0 0 0 2 0 0 0 0 0 1 0 1 0 0 0 1 1 0 0 0 0 0 1 0 0 0 0 0 1 0 0 0 2 1 0 1 1 1 0 2 1 0 0 1 1 0 1 0 2 2 2 2 1 0 0 2 0 2 1 2 0 1 2 0 0 0 0 0 0 2 2 0 0 0 0 2 0 0 1 2 1 0 1 0 1 0 1 1 1 1 1 1 0 2 2 2 2 1 1 0 0 1 1 1 0 0 0 1 2 1 2 2 0 0 0 0 0 2 1 0 1 0 0 1 0 1 1 0 0 0 2 2 2 0 0 0 1 0 1 0 0 0 1 0 1 0 0 1 2 1 1 0 0 0 0 0 0 1 0 1 0 1 2 0 0 0 0 2 0 0 0 2 0 0 2 2 1 0 0 1 0 1 0 0 1 1 0 1 1 0 0 0 2 1 1 1 1 1 0 0 0 2 0 1 1 0 0 1 0 1 0 1 2 1 1 0 0 1 1 0 0 0 2 1 2 1 2 2 2 1 1 1 2 0 0 1 1 2 1 2 1 0 1 1 0 1 0 0 2 0 0 0 2 2 0 0 1 1 0 1 1 0 0 0 0 1 0 0 1 0 2 2
154 0 0 0 0 0 0 0 0 2 0 0 0 1 0 0 0 0 0 0 2 2 0 2 0 0 0 2 0 2 1 1 1 0 2 0 2 1 0 1 2 1 1 1 1 0 0 0 1 0 0 0 0 0 0 1 0 1 0 1 1 2 1 1 0 0 0 0 2 0 1 1 2 0 1 2 1 0 1 0 1 0 0 0 2 0 0 0 2 2 0 0 0 1 1 1 1 0 0 1 0 2 0 1 1 0 2 1 0 2 0 0 2 2 2 2 2 0 1 0 1 1 2 2 2 2 0 1 0 1 1 1 0 0 0 0 0 0 1 0 0 2 0 0 2 0 0 0 0 0 0 0 0 1 1 0 0 2 0 0 0 1 0 0 0 1 0 0 1 0 0 1 0 2 0 0 2 0 0 1 0 1 1 2 1 1 1 2 0 0 1 2 1 1 1 2 2 0 0 0 0 1 0 2 2 0 0 1 1 0 0 1 0 1 0 2 0 0 2 0 0 0 0 2 0 0 0 1 0 1 0 0 0 0 0 0 0 2 0 0 0 0 2 0 0 1 0 0 0 0 0 1 0 0 0 0 1 2 1 1 0 1 0 1 1 0 0 0 2 2 0 0 1 2 0 0 0 2 1 0 1 1 0 0 0 1 0 1 0 1 0 0 1 2 1 0 0 1 0 1 0 1 2 0 2 0 1 1 1 0 1 2 1 0 2 0 1 1 0 1 0 0 2 0 1 0 1 2 1 2 0 1 0 0 0 0 0 1 1 2 1 0 1 1 1 1 0 0 1 0 1 0 1 1 0 1 0 0 0 1 1 1 0 0 0 2 0 1 2 1 1 1 0 2 0 0 0 2 2 2 1 0 0 1 1 0 0 0 0 0 0 0 1 1 2 1 1 1 1 1 0 1 1 0 0 0 1 0 0 0 0 1 1 0 1 1 0 0 0 0 0 1 0 0 2 2 2 0 1 0 1 0 0 0 1 1 0 1 0 0 0 0 1 1 1 2 0 0 0 0 0 0 0 2 1 0 1 2 2 2 0 2 0 0 1 1 1 0 2 2 0 0 2 2 0 0 0 2 2 0 0 0 0 0 1 1 0 1 2 1 1 2 2 2 0 0 0 1 1 2 1 2 1 1 1 0 2 0 1 1 0 0 0 0 1 0 0 1 0 1 1 2 0 2 0 2 1 1 0 2 0 1 0 0 1 0 2 1 2 2 0 0 0 1 2 1 1 0 0 1 0 0 1 2 2 1 0 0 1 0 0 1 1 2 0 0 2 0 1 0 1 1 2 0 1 2 2 1 0 0 2 0 0 0 2 0 1 0 1 0 1 0 1 0 1 1 1 2 0 0 2 0 0 1 1 2 1 0 0 1 0 0 0 0 0 0 0 1 0 0 0 0 0 0 0 1 1 1 0 0 1 0 2 0 0 1 2 1 2 2 2 1 0 1 2 0 2 2 0 2 2 0 2 0 0 0 0 1 0 1 1 1 1 0 1 2 1 2 1 0 1 1 0 0 1 2 2 0 1 1 1 0 0 0 2 2 1 1 2 0 1 0 0 1 1 0 0 0 1 1 1 0 1 0 1 2 2 2 2 0 0 0 0 1 0 1 0 1 1 1 0 1 0 0 1 1 1 0 0 0 0 0 1 2 1 1 0 0 0 2 1 1 1 0 0 0 1 0 1 1 0 0 0 0 0 0 0 1 0 1 1 2 2 2 0 1 1 0 0 1 0 0 1 1 1 0 2 0 0 2 0 0 0 0 0 2 0 2 1 2 0 1 2 0 1 0 1 0 0 2 2 0 0 0 2 0 1 1 0 1 1 0 0 0 1 1 1 1 0 1 1 1 0 1 1 1 0 2 0 0 0 0 1 1 0 1 0 0 0 0 1 1 0 0 0 0 0 0 0 1 1 1 0 0 0 1 1 2 0 0 0 0 0 0 0 0 0 0 2 0 0 0 2 0 2 0 0 1 1 2 2 0 1 0 0 1 1 1 0 1 0 2 0 1 2 0 2 2 0 0 0 2 0 2 2 2 0 1 1 0 1 0 1 1 2 0 0 1 2 1 1 1 1 0 1 0 2 1 1 0 1 1 0 1 0 0 1 0 0 1 0 0 1 0 0 0 0 1 0 0 1 0 2 1 0 0 1 1 1 1 1 0 0 1 1 2 2 0 0 1 0 0 0 0 0 1 1 2 1 0 0 2 0 1 0 0 0 1 0 1 1 0 0 0 0 0 1 0 2 0 1 0
155 1 0 0 0 0 0 1 2 0 0 0 2 2 0 0 0 1 0 0 1 1 0 2 0 1 2 0 0 2 0 0 1 1 1 0 2 2 1 0 1 0 0 1 1 0 1 0 0 0 0 0 0 1 0 1 0 0 0 1 0 1 0 0 1 1 1 0 2 0 1 1 2 0 1 2 0 0 2 0 2 0 0 0 2 0 0 0 2 2 0 0 1 2 0 0 0 0 0 1 0 2 0 0 0 0 2 0 0 2 0 1 1 2 2 1 1 0 0 0 2 1 2 2 0 0 0 0 0 1 1 1 0 0 0 0 0 0 0 1 1 1 0 0 0 1 1 0 0 0 0 0 0 0 0 0 0 0 0 0 1 1 0 2 0 1 0 0 1 1 1 0 0 1 0 1 1 0 0 0 0 0 1 2 2 1 2 1 1 2 2 0 0 0 1 1 2 0 0 0 0 2 0 0 0 0 2 1 1 0 0 2 1 0 0 2 2 1 2 1 1 1 0 0 0 1 1 1 0 1 0 0 0 0 0 0 0 1 0 0 0 0 2 1 0 2 0 0 0 0 0 0 0 0 0 0 0 0 0 0 0 0 0 2 1 0 0 1 1 0 0 1 0 2 0 0 0 1 1 0 0 2 1 1 0 1 1 1 1 2 1 1 0 2 1 1 1 0 0 0 1 0 0 0 0 0 1 0 1 0 1 0 1 0 1 0 2 0 0 0 1 1 0 1 1 0 2 1 0 0 0 0 0 0 1 0 1 1 0 1 0 1 1 0 1 1 0 0 1 0 0 0 1 1 0 1 0 0 0 1 2 2 2 0 2 0 1 0 1 1 1 1 0 2 0 1 0 1 0 1 1 0 0 0 1 1 0 0 0 0 0 1 1 1 2 0 0 1 1 1 0 1 1 0 0 0 0 0 0 0 0 1 0 0 1 1 0 0 0 0 0 2 0 2 1 1 1 0 0 0 0 0 0 2 0 2 0 1 0 1 2 0 1 1 1 2 0 1 1 1 1 0 0 1 1 1 0 0 2 2 2 2 1 0 0 1 1 2 2 0 0 1 1 1 2 2 0 0 0 0 1 1 0 0 0 0 0 0 1 1 1 0 0 1 0 1 1 2 2 1 0 1 2 0 2 1 2 0 1 1 0 0 1 0 0 1 0 1 1 2 2 2 2 1 1 1 0 0 2 2 0 0 0 0 0 0 1 0 0 1 1 0 0 0 1 1 2 1 1 2 1 1 1 2 0 0 0 0 0 0 1 0 0 0 0 0 2 0 2 0 1 1 0 0 0 0 1 1 0 1 1 0 1 0 0 0 0 0 2 2 0 0 1 0 0 0 1 0 0 0 0 2 1 0 0 1 0 0 2 1 1 0 0 0 0 0 0 0 0 0 0 0 0 0 0 0 2 1 0 0 1 0 1 0 0 1 2 2 2 1 2 1 0 0 1 0 1 1 0 1 0 1 0 0 0 2 0 1 1 0 0 0 0 0 2 2 0 2 1 0 2 0 0 1 1 2 2 1 2 2 0 1 0 0 2 2 1 0 1 0 2 0 0 1 0 0 1 0 2 2 0 2 0 0 1 2 2 1 1 0 1 0 0 2 0 0 2 2 0 0 0 2 0 1 0 1 2 1 1 0 0 0 0 2 2 2 0 0 0 0 1 0 0 0 0 1 1 0 1 0 1 1 1 0 0 0 0 1 0 0 0 1 2 2 1 1 1 1 0 2 1 1 0 1 1 0 0 0 1 1 1 1 1 0 0 2 0 2 0 2 0 2 2 0 0 2 0 1 1 0 0 0 0 0 0 0 1 1 0 1 1 1 1 0 0 0 1 1 1 2 1 1 1 2 2 2 2 2 0 0 0 0 2 1 0 0 0 0 0 0 0 0 1 0 1 1 0 2 2 0 1 1 0 0 0 0 1 1 0 0 1 1 1 0 0 0 1 0 2 1 0 0 1 0 1 0 0 1 1 2 2 0 1 0 0 1 1 1 0 0 0 2 1 1 1 0 1 1 0 0 0 2 0 1 2 2 0 0 0 2 0 1 0 0 2 1 0 1 2 0 0 0 2 2 1 1 0 0 1 1 1 1 2 2 0 0 1 1 0 1 0 1 2 2 2 0 0 1 1 0 0 0 1 2 1 0 2 2 2 1 1 1 1 0 0 0 0 0 0 1 0 1 0 0 2 0 1 1 2 0 1 2 1 1 0 0 0 2 1 2 1 1 1 0 0 0 1 2 1 0 0 0
156 0 0 1 1 1 2 1 1 1 0 0 1 2 1 1 0 1 0 1 0 1 0 1 0 0 1 2 0 1 1 1 2 2 0 1 1 1 0 1 1 0 0 1 0 0 0 0 0 0 0 0 0 0 2 2 0 0 0 0 0 1 0 0 1 1 1 0 0 0 0 0 2 1 1 2 1 0 0 1 1 0 1 1 1 0 0 0 2 2 0 0 1 0 1 1 1 1 1 1 1 2 0 0 1 1 2 1 1 1 1 2 1 1 1 1 1 0 1 0 1 0 2 1 1 1 0 0 0 0 2 0 1 0 1 1 2 0 0 2 1 1 0 0 0 0 0 0 1 1 1 0 1 0 0 0 1 1 0 0 0 0 0 1 1 1 1 0 1 1 0 1 1 1 1 1 2 1 1 1 0 1 1 2 2 1 2 1 0 0 0 0 1 1 1 2 1 0 0 0 0 0 1 1 1 0 1 1 1 0 0 0 0 0 0 2 1 0 1 1 0 0 0 2 0 0 0 1 0 1 1 1 0 0 1 0 0 2 0 0 0 0 2 0 0 2 0 0 0 0 0 1 0 0 0 0 0 1 1 2 1 2 0 2 1 1 0 0 2 2 0 2 0 2 0 0 0 1 1 0 0 1 1 1 0 0 0 0 0 1 1 1 0 2 2 0 0 0 0 0 0 0 0 1 0 0 0 1 2 0 0 2 1 0 1 0 2 0 0 0 0 1 1 1 1 0 1 2 0 0 0 1 1 1 0 0 0 1 0 1 1 1 2 0 0 0 0 0 2 2 0 0 0 1 1 1 0 0 0 1 1 1 1 0 1 0 1 1 2 1 1 1 0 2 0 0 0 1 0 1 0 1 0 2 1 1 0 0 0 1 1 1 1 0 1 0 0 1 1 1 0 1 0 1 0 1 0 2 0 0 0 1 0 0 1 2 1 1 0 0 1 2 0 2 2 2 1 0 0 0 0 0 0 0 1 1 0 2 0 1 2 0 1 0 0 1 0 0 0 0 0 1 0 2 1 1 0 2 1 2 0 2 0 0 0 0 0 2 2 0 1 1 1 1 0 0 0 0 0 2 1 1 0 0 0 1 0 1 1 0 0 1 0 1 0 0 0 2 0 0 0 2 0 1 1 2 2 0 1 1 0 0 0 1 0 2 0 0 0 1 1 1 0 2 1 2 0 1 1 1 1 0 0 1 0 0 0 0 0 1 0 1 0 1 2 2 2 1 2 2 0 1 1 2 1 0 0 0 0 0 0 0 0 0 0 0 1 0 0 0 0 1 1 0 0 1 2 1 0 1 2 0 1 0 1 1 1 0 0 0 0 0 0 0 0 1 0 1 0 0 1 1 1 0 0 1 1 0 2 1 1 0 0 0 0 1 0 1 0 0 0 0 0 0 0 0 2 0 0 0 1 0 0 0 0 1 2 0 2 2 1 1 0 1 2 0 1 0 0 0 1 1 1 1 0 1 0 1 1 0 0 0 1 1 1 1 1 2 0 1 1 0 1 0 0 1 1 1 2 2 1 0 0 0 1 1 2 0 0 0 2 1 0 1 2 0 0 0 0 1 0 2 0 0 1 2 2 0 1 1 1 1 0 1 0 1 0 1 0 0 0 0 1 0 0 1 2 0 0 0 0 0 0 2 0 0 1 0 0 1 0 0 0 0 0 0 0 0 0 0 0 0 0 0 0 0 0 0 0 0 0 1 2 1 0 0 0 0 0 1 0 1 0 0 0 1 1 0 2 2 1 1 1 0 1 2 0 1 1 2 0 1 2 1 1 0 0 0 0 1 0 0 0 0 1 2 1 1 0 1 1 0 0 2 2 0 0 1 0 0 0 0 1 2 2 1 1 2 1 0 1 0 1 1 0 1 2 1 1 2 2 2 1 0 0 0 1 1 1 0 2 2 0 0 0 0 0 0 0 0 1 1 0 0 0 1 2 0 2 1 0 0 1 0 1 1 0 2 2 2 2 0 0 0 0 0 0 1 1 0 0 1 0 1 2 1 1 1 0 0 0 2 0 1 1 2 0 1 0 2 0 0 1 1 1 0 0 1 1 0 0 0 2 2 1 1 1 1 1 1 1 1 0 2 0 0 0 0 0 0 0 0 0 0 1 0 0 0 0 1 1 0 1 0 1 0 1 2 1 2 1 0 0 0 0 0 0 1 1 1 1 0 0 0 0 0 2 2 2 0 0 2 1 1 0 0 0 0 0 1 0 0 0 0 0 0 0 0 0 0 0 0
157 1 0 0 0 0 0 0 1 1 0 0 2 2 1 1 0 0 0 0 2 2 0 1 1 1 2 1 2 1 1 1 1 1 2 0 2 1 0 0 2 0 1 1 0 1 1 0 0 0 0 0 0 1 0 2 0 0 1 0 1 1 0 0 0 0 0 0 1 0 1 1 2 1 2 2 0 0 1 0 1 0 1 1 0 0 0 0 2 2 0 0 1 1 0 0 0 1 1 1 0 2 1 0 0 0 2 1 1 1 0 2 1 2 2 1 1 0 0 0 2 0 2 1 1 1 0 0 0 0 1 0 1 0 0 0 1 0 0 0 0 2 0 0 2 0 1 0 1 1 1 1 1 0 0 0 1 1 0 0 1 1 1 0 0 0 0 2 0 0 0 0 1 1 0 0 2 1 0 1 0 1 1 2 2 1 2 1 0 1 0 2 0 1 1 0 2 0 0 0 0 1 1 0 0 0 1 0 1 0 0 0 2 0 0 2 0 0 2 0 0 0 0 2 0 0 1 0 0 0 1 1 0 0 0 0 0 2 0 0 0 0 2 1 0 2 0 0 1 1 1 0 0 1 1 0 1 0 0 0 0 0 0 0 0 0 0 0 1 0 0 0 0 0 0 0 0 2 1 0 1 1 0 0 0 1 0 0 0 1 1 0 0 1 1 0 1 0 0 0 1 0 2 0 2 0 0 0 1 0 1 1 2 0 2 0 2 0 1 1 0 1 0 1 1 0 2 2 0 0 0 1 0 0 0 0 0 1 0 0 0 1 1 1 0 0 1 0 2 1 0 0 0 1 1 1 0 0 0 0 0 0 1 1 1 0 1 1 2 1 1 1 0 2 0 0 0 1 0 1 1 1 0 0 0 0 0 0 0 0 0 1 1 0 2 0 0 0 1 1 0 1 0 2 2 0 0 0 0 0 0 0 0 0 1 1 1 0 0 0 0 1 0 2 0 0 0 0 1 1 1 0 0 0 1 1 0 0 0 0 1 0 1 1 1 2 0 0 0 0 0 1 0 2 2 2 0 1 1 2 1 2 0 0 0 1 1 1 2 1 2 2 1 1 1 0 1 0 0 0 1 0 0 0 1 0 0 1 1 1 0 1 1 1 0 0 0 2 2 2 1 2 2 0 2 0 2 0 1 1 0 1 0 0 2 0 0 1 1 2 2 2 0 2 0 2 2 1 0 0 2 0 1 0 0 1 1 1 1 1 0 1 0 1 1 1 2 2 2 2 0 0 0 1 2 0 0 1 0 0 0 0 0 1 0 0 1 0 1 0 0 0 2 0 1 1 2 2 0 0 2 0 1 0 0 0 1 0 1 1 0 0 1 0 0 0 0 2 0 0 2 0 1 0 0 2 2 0 2 1 0 0 0 0 0 1 0 1 0 0 0 0 0 0 0 0 2 0 0 0 1 0 0 0 0 1 2 1 1 1 0 0 1 2 2 0 1 0 0 0 0 1 1 1 1 1 0 2 2 0 0 0 2 0 1 2 0 2 0 0 0 2 0 1 1 2 2 0 0 0 0 1 0 0 2 2 0 1 1 1 1 1 0 1 0 0 1 0 1 2 1 1 0 0 1 2 1 1 2 0 1 0 0 1 0 1 0 1 2 2 0 0 0 0 0 1 1 2 2 0 0 0 0 2 0 0 0 0 1 2 1 0 0 0 0 1 1 1 1 0 1 1 1 0 0 0 0 0 1 0 0 1 2 1 0 1 1 1 0 1 0 0 1 1 1 0 2 0 0 0 2 2 0 1 1 2 0 1 1 2 0 1 2 1 1 1 0 1 0 2 2 0 0 0 1 1 1 1 0 1 1 0 1 1 1 0 0 2 2 2 2 2 1 2 1 2 1 1 1 0 1 0 1 1 0 0 1 0 1 0 0 1 1 0 0 0 1 1 0 0 1 1 0 0 0 0 0 0 0 0 0 1 1 0 0 1 1 0 1 1 1 1 2 1 1 0 0 0 1 2 1 1 0 0 0 0 2 1 0 0 0 2 1 0 0 0 0 0 1 0 1 1 0 1 1 1 1 1 0 1 1 1 1 1 1 1 0 1 0 0 0 0 0 0 2 2 0 1 0 0 0 2 0 2 0 0 1 0 0 1 0 0 1 1 2 0 1 0 0 0 2 0 1 0 2 1 2 2 1 1 0 1 1 0 1 1 1 1 1 1 1 0 0 0 0 0 2 0 1 0 1 1 0 0 0 0 0 1 0 2 1 0 0 0 0 0 0 0 2 0 1 1
158 0 0 0 0 0 0 1 2 0 0 0 1 1 0 0 0 0 0 0 2 2 0 2 0 1 0 2 0 2 2 2 0 0 2 0 2 1 0 0 2 0 0 1 0 1 1 0 0 0 0 0 0 0 1 1 0 0 0 0 2 0 1 1 0 0 0 0 1 1 0 0 2 1 2 2 0 0 0 1 1 0 0 0 1 0 0 1 1 2 1 1 0 2 1 1 1 0 0 2 0 2 1 0 0 0 2 0 0 2 0 1 1 2 2 2 2 0 0 0 1 1 1 2 1 1 0 0 0 0 2 0 1 0 1 0 0 0 0 1 0 2 0 0 2 0 2 0 1 1 0 0 2 0 0 0 0 1 0 0 1 1 0 1 1 2 0 0 1 1 0 1 2 0 0 1 2 1 1 0 0 1 0 2 1 0 1 2 1 1 1 1 1 1 0 1 1 1 0 0 0 0 0 1 1 0 0 1 1 1 1 2 2 0 0 2 0 0 1 0 2 2 1 2 0 0 2 1 0 1 0 0 0 0 0 0 0 2 0 0 0 0 1 1 0 1 1 0 0 0 0 0 0 1 1 0 0 1 0 0 0 0 0 2 1 0 0 1 2 1 0 1 0 2 0 0 0 2 1 1 0 2 0 0 0 0 0 1 0 2 1 0 1 2 2 0 1 2 1 1 0 0 1 0 0 0 0 0 2 0 1 1 1 0 1 0 2 0 0 1 0 1 0 2 0 0 1 1 1 1 0 1 0 0 0 0 0 1 0 1 0 1 2 0 2 2 0 0 1 0 0 0 0 1 1 1 0 0 0 1 1 1 2 0 1 0 0 2 2 0 0 2 0 2 0 0 0 1 0 2 2 1 0 0 1 0 0 0 0 0 0 0 1 0 2 2 2 0 1 1 0 1 0 2 1 0 1 1 0 0 0 0 0 0 1 1 1 0 0 0 0 1 1 0 0 1 1 0 2 0 2 1 0 0 1 1 0 1 0 0 2 0 1 1 1 2 1 0 0 0 0 0 1 1 0 0 0 1 2 1 2 2 1 0 0 1 0 1 2 0 1 1 1 1 2 1 1 0 0 1 0 0 0 0 0 0 0 2 2 1 1 2 1 2 1 1 1 1 1 2 1 2 1 1 1 0 2 0 1 1 0 0 1 0 1 1 0 0 2 2 2 2 1 2 1 2 1 0 1 2 0 0 0 0 1 0 1 0 0 1 0 0 0 1 2 2 0 1 1 1 0 0 1 2 1 1 0 1 0 1 0 0 0 1 0 0 2 2 1 1 1 1 0 0 0 0 2 2 0 2 2 0 0 0 0 0 0 1 0 0 0 0 0 0 0 0 0 1 0 0 1 1 0 0 0 2 2 0 1 2 0 0 0 0 0 0 1 0 0 0 0 0 0 0 0 1 2 0 0 0 1 1 0 0 0 0 2 1 2 2 0 0 1 1 2 0 2 1 0 0 0 0 0 1 0 2 0 2 2 0 0 0 0 1 1 1 2 2 0 1 1 1 0 0 0 1 2 0 1 1 2 1 0 2 2 2 1 1 2 0 1 0 0 1 0 0 0 0 1 1 0 1 0 0 1 1 1 2 1 0 0 0 0 1 1 2 0 2 0 0 0 0 1 0 0 1 1 1 1 0 0 0 1 2 2 2 0 0 0 1 1 0 1 1 0 0 2 1 0 0 0 0 0 0 0 1 0 1 0 1 0 1 2 1 0 0 0 0 0 2 0 1 0 0 0 0 1 0 1 2 1 1 0 0 0 2 0 2 1 1 1 1 2 0 1 0 0 0 0 0 0 0 0 1 0 0 2 1 0 0 0 0 2 0 0 0 0 2 1 1 0 1 2 2 2 1 1 1 0 1 0 0 1 0 0 0 0 1 1 0 0 0 1 0 0 0 1 0 0 1 1 1 0 0 1 0 1 0 0 0 1 1 0 0 1 1 0 0 2 1 1 1 2 0 1 1 0 0 0 1 1 0 0 0 0 0 0 1 1 1 0 1 0 2 1 0 1 2 0 0 0 2 0 0 1 2 0 1 0 2 0 1 1 1 1 1 0 1 1 0 0 0 1 0 0 0 1 0 1 0 0 0 0 1 1 0 0 1 1 0 0 0 2 1 2 0 0 1 1 0 0 0 2 1 0 0 1 2 1 2 1 0 0 0 1 1 1 0 0 0 0 0 0 0 1 1 1 0 0 0 0 0 0 2 0 0 0 2 0 2 2 0 1 0 0 0 0 0 0 0 1 0
159 1 0 0 0 0 0 0 1 1 0 0 1 1 0 0 0 2 1 0 2 2 0 2 0 0 1 1 1 0 0 0 1 1 1 1 1 1 0 0 1 0 0 2 0 1 0 0 0 0 0 0 0 0 1 1 0 0 0 2 1 2 2 2 1 1 1 0 0 0 0 1 2 0 1 2 1 0 2 0 2 0 0 1 2 0 0 1 2 2 1 1 1 0 1 2 1 1 1 2 1 2 0 1 1 1 2 0 2 1 0 2 0 0 0 0 0 0 0 0 2 1 2 1 1 1 0 0 1 1 0 0 0 0 0 0 1 0 1 0 1 1 0 0 0 0 0 0 1 0 0 0 0 0 0 0 0 0 0 0 1 1 1 0 1 2 0 0 2 0 0 2 1 1 1 1 2 0 0 0 0 0 0 2 0 0 0 1 0 1 2 1 0 0 1 1 1 0 0 0 0 0 0 1 1 0 1 2 0 0 2 2 1 0 0 2 1 0 1 0 1 1 1 2 0 0 1 2 0 2 1 1 1 0 0 0 0 2 0 0 0 0 2 0 1 2 1 0 0 0 0 1 0 1 1 0 1 0 0 0 0 0 0 2 1 0 0 1 1 1 1 0 1 2 0 0 1 1 1 1 0 0 1 1 0 1 1 1 0 1 0 0 0 2 1 1 1 2 0 1 0 0 2 0 1 0 0 0 0 0 0 1 2 0 1 0 2 0 0 1 0 1 0 1 1 0 1 1 0 0 0 1 0 0 0 0 0 0 0 1 0 0 2 0 0 0 1 0 2 0 1 1 0 2 1 0 1 0 0 1 2 2 2 0 0 1 0 0 2 2 2 1 0 2 1 1 0 2 1 2 0 0 0 0 1 1 0 1 1 0 0 0 1 0 1 0 1 1 1 0 0 1 1 0 0 0 1 0 0 0 0 1 0 0 1 2 1 0 0 0 0 1 0 0 0 0 0 0 0 0 0 0 0 0 1 1 0 1 0 0 2 0 1 1 0 1 0 0 0 0 0 0 0 2 0 0 0 0 0 1 2 1 1 0 1 1 1 2 2 0 0 0 1 1 1 0 1 0 0 0 1 0 0 1 0 1 0 1 1 1 0 1 0 1 0 0 0 0 0 2 2 2 2 0 2 0 2 0 1 1 0 0 1 1 0 1 0 0 2 2 2 2 1 2 1 2 1 0 0 2 0 1 0 1 0 0 0 1 2 1 0 1 0 2 2 2 0 0 0 0 0 0 0 2 2 1 0 0 0 1 0 0 0 0 0 0 1 2 1 1 0 0 0 0 1 0 2 1 0 1 2 0 0 0 2 1 2 0 1 1 1 0 1 2 2 1 1 0 0 0 0 2 0 0 0 2 0 0 1 2 0 0 0 0 0 0 0 0 0 0 0 0 0 0 0 0 2 1 0 0 0 0 0 0 0 1 2 0 2 2 1 1 0 2 2 0 0 1 1 1 0 1 0 2 0 2 0 1 1 0 0 0 1 0 1 2 1 2 0 2 0 0 0 0 1 1 2 0 0 0 1 0 1 1 0 2 0 0 2 0 2 0 1 1 0 1 0 0 2 2 0 1 0 0 2 2 2 2 2 1 1 1 0 0 0 1 0 1 0 0 0 0 0 0 1 2 0 1 1 0 0 0 0 2 1 0 1 0 0 0 0 0 1 1 0 0 2 0 1 0 1 1 1 0 0 0 1 0 0 0 0 0 2 1 0 1 1 1 0 2 0 0 0 0 0 0 0 0 2 2 1 1 0 1 1 2 0 1 0 1 0 1 2 0 1 1 1 0 1 0 0 0 0 0 0 2 2 1 0 1 1 1 0 2 2 0 0 2 1 2 1 1 1 2 2 1 1 2 0 0 0 0 1 0 0 0 0 1 1 0 0 1 1 0 0 0 1 1 1 0 2 2 0 0 0 0 0 0 1 1 1 1 1 1 0 1 2 0 1 1 0 0 0 0 0 0 0 0 1 1 0 1 0 0 0 0 0 1 0 0 1 2 1 2 2 0 2 2 0 0 0 1 1 0 2 1 1 0 0 1 0 1 0 0 0 2 0 0 1 0 1 0 2 1 1 0 1 2 0 1 0 2 1 2 0 0 0 0 0 1 0 1 2 1 2 0 0 1 0 0 1 0 2 1 0 0 1 2 1 1 0 1 0 0 0 0 0 0 1 1 0 0 0 0 1 0 2 1 1 1 0 1 0 0 1 1 1 0 0 1 0 0 0 0 0 1 0 0 1 0 0 0
160 0 0 0 0 0 0 1 1 1 0 0 1 1 0 0 0 0 0 2 0 0 0 2 0 0 0 1 0 2 1 0 1 0 1 1 1 2 0 2 1 1 0 0 2 0 0 1 0 0 0 0 0 1 1 1 1 0 0 0 1 1 1 1 0 0 0 1 2 0 0 1 2 1 2 2 0 0 1 0 2 0 0 0 2 0 0 1 2 2 1 1 1 2 1 2 1 0 0 2 0 1 0 0 2 2 1 0 1 1 0 1 2 2 2 1 1 0 0 0 2 0 2 2 2 2 0 1 1 2 1 0 0 0 0 0 0 0 0 1 1 2 0 0 1 1 0 0 1 1 1 0 0 1 0 0 0 1 0 0 1 1 0 1 1 2 0 0 0 2 2 0 0 2 0 1 2 2 0 0 0 0 0 1 0 0 0 2 0 0 0 1 0 0 1 1 1 0 0 0 0 0 1 2 2 0 0 2 0 0 2 2 0 0 0 2 1 0 2 0 1 1 2 2 0 0 2 2 0 2 0 0 2 1 1 1 1 2 0 0 0 0 2 0 0 1 0 0 0 0 0 0 0 0 0 0 2 0 0 1 1 1 0 0 0 0 0 0 1 0 2 0 1 2 0 0 0 1 1 1 1 1 1 1 0 1 0 0 0 2 2 1 0 2 2 0 1 0 0 0 0 0 0 1 0 1 1 0 1 0 0 1 1 0 0 0 1 1 0 2 0 0 1 0 0 0 0 2 2 2 0 0 0 0 0 0 0 2 1 1 1 2 0 0 1 2 1 0 2 1 0 0 0 2 1 0 0 0 0 1 1 1 1 0 1 0 1 2 2 0 0 2 2 2 0 0 0 1 0 2 1 0 1 2 1 1 0 0 0 0 0 1 1 0 0 0 2 0 2 2 0 2 1 0 0 0 1 2 0 0 0 1 0 0 1 1 0 1 0 1 1 1 0 2 1 1 1 0 0 0 0 0 0 0 1 1 1 2 0 1 2 0 1 1 0 1 0 0 0 0 0 1 0 2 2 1 1 1 1 2 2 2 1 1 1 1 1 1 1 0 1 1 0 0 1 0 1 1 1 1 1 0 0 1 1 1 0 1 2 0 1 2 1 1 0 0 0 1 1 2 1 2 1 1 1 0 1 0 1 1 0 0 1 0 0 1 0 0 1 1 1 2 2 2 2 2 0 0 0 1 1 1 0 1 1 0 1 1 0 0 0 2 0 1 2 1 1 1 1 2 0 0 0 2 1 0 0 0 0 0 1 0 1 1 0 0 2 2 1 1 0 1 0 0 0 0 2 1 0 2 1 0 0 0 2 2 2 1 0 0 0 0 1 0 0 0 0 0 0 0 1 1 1 1 0 2 0 0 2 0 0 0 0 1 1 1 0 0 0 0 0 0 0 1 1 1 1 2 0 0 1 0 0 0 0 0 1 2 2 2 1 1 0 1 1 0 0 1 0 0 0 2 0 2 1 2 0 2 1 1 1 1 1 0 1 2 1 2 1 1 1 0 0 0 0 1 1 1 0 0 0 0 1 0 1 2 0 0 2 0 2 0 0 2 0 1 1 0 0 1 0 0 0 0 0 1 1 2 2 0 0 0 0 1 0 0 0 2 1 1 0 0 0 0 0 2 1 1 1 1 1 1 0 2 0 0 0 0 0 1 0 0 0 0 0 1 1 0 0 0 0 0 0 0 0 0 0 0 0 0 0 0 2 1 1 0 0 1 0 2 0 1 0 0 0 0 1 0 1 1 2 2 0 1 1 2 0 0 0 2 0 2 2 1 1 0 0 0 0 0 0 0 0 0 0 2 2 0 1 2 2 0 1 1 1 0 0 1 2 2 1 2 1 2 2 1 1 1 1 0 0 1 1 1 0 0 0 1 2 1 0 2 0 0 0 0 0 0 0 1 1 1 0 0 0 0 0 0 0 0 1 2 0 0 1 0 2 0 2 1 0 0 1 0 2 0 0 1 2 2 1 0 0 0 0 0 0 1 1 1 0 2 0 1 1 0 1 2 0 0 0 2 0 2 2 1 0 1 0 0 1 2 0 0 1 1 0 2 2 0 0 0 1 1 1 1 0 2 0 0 0 2 0 2 0 0 1 0 0 2 0 0 1 0 0 1 0 1 0 0 2 0 1 2 2 0 2 0 0 0 0 0 0 1 2 1 1 0 0 1 0 0 0 0 0 1 0 0 1 0 0 0 0 0 0 0 0 1 0 1 1 0 0 1 1 0 0 0 0 0 2 1
161 0 0 0 0 0 0 1 1 1 0 0 0 0 0 0 0 1 1 0 1 1 0 2 0 0 1 2 0 2 2 0 2 1 0 1 1 1 0 0 1 0 0 0 0 0 0 0 0 1 1 0 0 1 0 0 1 1 1 0 1 1 0 0 0 0 0 0 2 1 0 1 2 0 1 2 1 0 0 1 0 0 0 0 0 0 0 1 2 2 1 1 1 2 0 1 0 1 0 0 0 2 2 0 0 0 2 1 1 1 0 1 0 2 2 0 0 0 0 0 2 1 2 1 1 1 0 0 0 0 2 0 0 0 1 0 2 0 0 0 1 1 1 0 1 0 1 0 1 1 0 0 1 1 0 0 0 2 0 0 1 1 0 0 0 1 0 0 1 1 0 2 1 1 1 0 2 0 1 0 0 1 0 1 1 1 0 2 0 1 1 1 0 1 2 1 2 0 0 0 0 0 1 2 2 0 0 0 0 0 0 1 1 1 0 2 1 0 1 1 0 0 0 1 0 1 0 0 0 1 0 0 0 0 0 0 0 2 0 0 0 0 2 1 0 2 0 0 0 0 0 0 0 0 0 0 1 0 0 0 0 0 0 0 0 0 0 0 2 1 0 2 0 2 1 1 0 1 1 0 2 0 1 1 0 0 0 1 0 2 2 1 0 2 2 0 1 0 0 0 0 0 0 0 0 1 1 1 1 1 0 1 2 0 2 0 2 1 0 1 0 0 0 2 1 0 1 0 2 2 0 2 0 0 0 0 0 1 1 2 1 1 1 0 0 1 1 0 1 2 0 0 0 2 2 0 0 0 0 0 0 0 2 0 2 0 1 1 2 0 0 2 1 2 1 1 0 1 0 1 2 1 0 1 0 0 0 0 0 0 0 1 2 1 2 2 2 1 1 1 0 1 1 1 1 0 1 1 0 0 0 0 0 0 1 2 0 0 0 0 0 0 1 0 0 1 0 0 1 1 1 0 0 0 1 1 0 0 0 0 0 0 2 2 2 1 0 0 0 0 0 0 0 1 1 0 1 2 2 1 1 1 1 1 0 0 0 2 2 1 0 0 1 1 2 1 1 0 0 1 0 0 0 1 1 1 0 1 2 0 2 2 0 1 1 1 1 1 1 2 1 2 0 2 0 1 1 0 1 1 0 0 1 0 0 2 0 0 1 2 2 1 2 1 0 1 0 1 0 1 0 1 0 0 0 0 0 0 0 0 2 0 0 1 2 1 1 1 2 2 0 0 0 2 2 0 0 0 0 0 0 0 1 0 0 0 0 0 1 0 0 0 0 0 0 0 0 1 0 2 1 0 0 0 0 0 0 0 0 0 1 1 0 0 1 0 0 0 0 0 1 1 0 0 0 2 1 1 1 1 1 0 0 0 1 1 0 2 1 1 1 1 0 0 0 0 2 1 0 0 0 0 0 0 0 0 1 0 2 0 2 1 0 2 2 0 2 0 0 0 0 2 1 1 1 2 0 2 2 0 0 0 0 1 1 1 1 2 0 1 1 0 0 1 1 1 1 1 1 1 0 0 0 1 2 2 2 1 1 0 2 1 0 1 1 1 0 1 2 2 0 2 0 0 2 2 2 2 2 0 0 0 0 2 0 2 1 2 1 1 0 0 0 0 0 1 1 1 1 0 1 1 0 2 0 0 0 0 0 1 0 0 1 0 0 0 2 0 1 0 1 1 0 0 0 1 0 1 1 1 1 1 2 1 1 0 1 0 0 2 1 1 2 0 0 0 2 1 0 1 2 1 0 1 1 2 0 2 0 2 0 2 2 0 1 0 1 0 0 1 1 0 1 0 1 1 1 1 0 2 2 0 1 1 1 0 0 0 1 2 1 2 1 2 2 1 1 1 1 0 0 1 2 1 0 0 0 0 0 0 0 1 1 0 0 0 1 1 0 1 2 1 0 0 1 0 1 0 0 0 0 1 1 0 0 1 1 0 1 2 0 1 2 0 2 0 0 1 2 2 2 0 0 0 0 0 1 1 1 0 0 0 0 2 2 0 2 0 0 0 0 2 1 1 2 2 0 0 0 1 0 0 0 0 1 1 0 2 2 0 0 0 2 1 0 0 0 0 0 0 1 1 0 1 1 0 0 2 0 0 0 0 2 1 0 1 0 1 1 0 2 0 2 2 1 0 2 2 2 2 2 0 1 0 1 1 1 0 0 1 0 0 0 0 0 2 0 1 1 1 2 1 0 0 0 0 0 0 0 2 0 0 0 0 0 0 0 0 0 0 2 1
162 1 0 0 0 0 0 2 2 0 0 1 0 0 0 0 0 0 0 1 0 0 1 0 1 1 1 0 1 1 0 0 1 1 1 1 1 2 0 2 1 1 0 0 0 0 0 0 1 0 0 0 0 0 0 2 0 0 0 2 0 2 2 2 1 1 1 1 1 0 0 0 1 0 0 1 1 0 0 1 1 0 0 0 1 0 0 1 2 2 1 1 1 1 2 2 2 1 1 1 1 2 0 0 2 1 1 2 1 1 0 1 1 1 1 1 1 0 0 0 1 0 2 1 1 1 0 0 1 1 0 0 0 0 0 0 0 0 2 0 0 2 0 0 0 0 0 0 1 1 0 0 0 1 0 0 0 1 0 0 1 1 1 1 1 1 0 0 2 0 1 0 1 1 0 1 2 2 0 1 0 1 1 2 2 2 1 1 1 2 1 0 2 2 0 2 1 0 0 0 0 0 0 1 1 0 1 2 0 0 0 0 2 0 0 2 0 0 1 1 1 1 0 2 0 0 1 2 1 1 0 0 0 0 0 0 0 2 0 0 0 0 1 1 0 2 0 0 0 0 0 0 0 0 0 1 2 1 1 1 0 1 0 0 0 0 0 0 1 1 0 1 0 1 0 0 0 1 0 0 0 2 1 1 0 0 1 0 0 1 1 1 0 2 1 0 0 2 0 2 0 0 0 1 0 0 0 1 0 0 0 1 2 0 2 0 1 0 0 0 0 1 1 1 0 0 1 2 0 0 0 2 0 0 0 0 0 1 0 0 0 0 2 1 0 0 0 0 1 0 1 1 0 1 0 1 1 0 0 0 0 1 2 0 2 1 1 0 0 0 0 2 1 1 0 0 0 1 0 2 2 1 0 1 0 1 0 0 0 1 0 0 1 1 2 1 1 0 1 0 0 1 1 1 0 1 1 1 0 0 0 0 0 0 1 1 1 1 0 0 0 0 0 2 1 1 0 0 0 0 0 1 0 0 0 0 1 1 0 1 2 0 0 0 0 2 1 0 1 0 0 2 0 1 1 1 0 1 2 2 1 2 1 1 1 1 1 2 1 1 2 2 1 1 2 0 2 0 0 0 1 1 0 1 1 1 0 1 1 1 0 1 1 2 1 0 0 1 1 2 1 2 2 0 2 0 2 1 1 0 0 1 0 0 2 0 0 0 1 1 1 2 1 2 1 1 0 0 1 2 0 1 1 1 0 0 0 2 2 0 0 2 0 0 1 0 1 1 1 1 0 0 0 2 2 1 0 1 0 1 0 0 1 0 0 0 2 2 1 1 0 0 1 0 0 1 1 1 0 2 2 0 1 0 1 1 2 1 1 0 1 0 1 0 0 0 0 0 0 0 2 1 0 1 0 2 0 0 1 0 1 0 0 1 0 1 2 0 0 0 0 0 0 0 0 1 1 2 0 0 1 0 1 0 0 1 2 0 2 1 1 1 0 1 2 0 2 1 0 0 0 2 0 2 0 1 0 1 0 0 0 0 0 1 0 2 1 2 0 0 1 1 0 0 1 1 2 0 0 0 1 0 0 1 2 2 2 0 2 0 1 0 0 0 0 0 0 0 0 1 0 1 0 0 1 2 2 1 1 0 1 0 0 1 0 0 0 1 1 1 0 0 1 0 1 2 0 2 2 0 0 0 0 1 1 1 1 0 0 1 0 0 2 0 0 0 2 1 1 1 1 1 1 0 0 0 0 0 0 0 0 2 2 0 0 0 0 2 0 2 0 0 0 0 0 0 0 0 0 0 1 2 2 0 0 1 1 2 1 1 1 1 2 0 1 0 0 1 0 1 1 0 0 0 1 0 0 0 0 1 1 0 1 1 1 0 0 1 2 2 2 2 0 1 1 1 0 1 0 0 0 0 2 1 0 0 0 0 0 1 0 0 1 0 0 0 1 2 2 0 1 1 0 0 1 0 1 1 1 1 1 1 1 0 0 0 0 0 2 0 0 0 2 0 2 0 0 1 2 2 2 0 1 1 0 2 0 2 1 0 0 1 0 1 2 0 2 1 0 0 0 1 0 2 2 0 1 1 0 1 1 1 0 0 0 2 0 2 2 0 0 0 0 0 2 2 1 1 1 0 0 1 0 2 0 0 0 0 0 1 0 0 2 0 0 0 0 1 0 1 0 0 1 1 1 0 1 1 1 1 2 0 2 0 1 1 1 1 1 1 1 0 0 0 1 0 1 0 1 0 0 0 0 2 1 1 1 1 0 2 0 0 0 1 0 0 0 0 0 0 0 0
163 1 0 0 0 0 1 2 2 0 1 1 1 1 0 0 0 1 1 0 2 2 1 1 0 0 1 2 0 2 2 1 1 2 1 0 2 1 0 0 0 0 0 1 0 0 0 0 0 0 0 0 0 0 0 2 0 0 0 1 1 1 0 0 1 1 1 0 1 0 0 1 2 0 1 2 1 0 1 0 2 0 1 1 1 0 1 1 1 1 0 0 2 2 1 1 1 2 1 2 1 2 2 0 0 0 2 1 2 0 0 2 1 1 1 1 1 1 0 0 2 0 2 1 1 1 0 1 1 2 0 0 0 0 0 0 0 0 0 1 0 2 1 0 0 0 0 0 1 1 0 0 0 0 0 0 0 1 0 0 1 2 0 2 1 2 0 1 0 1 0 2 1 1 1 1 1 0 0 0 0 1 0 1 1 0 0 2 0 0 1 2 0 1 2 1 1 0 0 0 0 1 1 1 1 0 1 1 1 0 0 0 1 0 0 2 1 0 2 0 1 1 0 1 0 1 0 2 0 1 0 0 2 1 2 2 0 2 0 0 0 0 1 0 0 2 0 0 0 0 0 0 0 0 0 1 1 1 1 0 0 0 0 1 1 0 2 0 2 1 0 2 1 1 0 0 1 2 1 1 0 2 1 1 0 0 1 0 0 2 2 2 0 2 1 2 0 0 0 0 0 0 0 0 0 0 0 0 1 1 0 2 2 0 2 0 1 1 1 0 0 2 2 1 0 0 0 1 1 1 0 0 0 0 0 0 0 0 0 0 0 0 2 0 1 1 1 0 1 1 0 0 1 1 0 1 0 0 0 1 1 1 2 0 1 0 1 0 1 1 1 1 1 2 1 1 0 1 0 2 1 1 0 1 0 0 0 0 0 0 0 0 2 0 2 1 1 1 0 0 0 0 0 1 0 1 0 0 0 0 0 0 0 0 0 1 0 1 0 1 1 1 0 1 1 1 1 0 1 1 2 0 1 1 1 0 0 2 0 1 2 0 1 0 0 1 1 1 1 1 1 0 0 2 1 0 1 1 2 1 2 0 0 0 0 1 1 0 1 0 2 2 2 2 2 0 2 1 1 0 1 1 0 1 0 1 0 0 1 0 1 1 0 1 0 0 0 1 1 1 1 1 1 1 1 0 1 1 1 0 0 1 1 0 1 0 0 0 2 2 2 2 0 2 1 2 1 0 1 2 0 0 0 0 0 0 0 0 0 1 0 0 0 2 2 2 2 2 2 2 0 0 1 1 2 0 0 0 1 0 0 0 2 0 1 1 1 1 1 0 0 1 2 0 1 2 2 1 0 2 1 0 0 1 1 0 1 1 0 1 1 1 0 0 0 0 0 0 0 0 1 1 1 1 0 2 1 0 2 1 0 0 0 1 1 0 0 1 0 0 0 0 0 1 1 0 2 2 0 0 0 1 0 0 0 0 2 1 2 2 1 0 0 1 2 0 1 1 1 1 0 1 0 2 1 2 0 1 1 0 0 0 0 1 0 1 1 2 0 1 1 1 0 0 0 2 2 0 0 0 0 1 0 0 1 1 0 0 0 1 1 1 0 2 1 1 0 0 1 1 0 1 0 0 1 2 2 2 2 0 1 0 0 1 0 1 0 2 2 2 0 0 0 0 0 1 1 1 1 0 1 1 0 2 0 0 1 0 0 0 0 0 0 1 0 0 1 0 0 0 0 0 1 0 0 0 0 0 1 1 0 1 2 0 0 0 0 1 0 2 0 1 1 0 0 0 1 0 1 1 2 2 1 0 0 1 1 2 0 2 0 2 1 0 0 0 0 1 0 2 2 0 0 0 2 1 0 0 0 2 2 0 0 2 2 0 0 2 0 1 0 1 2 2 2 1 1 1 1 0 1 0 2 1 0 1 1 1 1 0 1 1 0 0 1 0 0 0 0 0 2 2 0 0 0 0 1 0 1 1 2 2 1 0 1 0 0 0 2 0 0 0 2 0 1 1 0 1 1 2 2 0 0 0 0 0 1 2 0 0 1 2 1 1 2 0 2 1 0 0 0 2 0 0 1 2 0 1 0 1 0 2 0 0 0 2 0 1 2 0 0 0 1 1 0 1 0 0 1 1 2 0 1 2 0 0 1 1 0 1 0 0 2 1 2 0 0 2 0 0 1 0 1 1 2 0 2 2 1 2 1 0 0 0 1 1 1 2 2 2 2 0 0 0 1 1 1 2 2 0 0 2 0 0 2 2 2 1 1 2 0 1 0 0 0 0 0 0 2 0 2 1
164 1 0 1 1 1 1 1 2 0 0 1 0 0 0 0 0 2 0 0 2 2 0 2 0 0 0 2 0 2 1 1 1 2 1 1 2 1 0 1 2 1 0 0 0 2 1 0 0 0 0 0 0 0 1 1 0 0 0 2 0 2 1 1 1 1 1 0 1 0 0 0 2 1 2 2 0 0 1 0 2 0 1 1 1 0 0 0 2 2 0 0 0 1 1 2 1 0 0 1 0 2 0 0 1 1 2 0 0 2 0 0 0 1 2 1 0 0 1 0 1 0 1 2 1 1 0 0 1 1 0 0 1 0 1 1 0 0 1 0 1 2 0 0 0 0 0 0 1 0 0 0 0 1 1 1 0 1 0 0 0 0 0 1 1 1 0 0 2 0 0 1 0 2 1 1 2 0 0 0 0 0 1 2 1 1 1 1 0 1 2 1 0 0 2 1 1 0 0 0 0 0 0 1 1 0 1 1 1 0 1 2 0 1 0 2 0 0 2 0 0 0 0 2 0 0 0 2 0 2 0 0 0 0 0 0 0 2 0 0 0 0 0 0 0 2 2 0 0 0 0 0 0 0 0 0 1 0 0 1 1 1 0 0 0 0 0 0 1 1 0 2 1 2 0 0 0 2 2 1 0 2 0 0 0 1 0 1 0 2 0 1 0 2 2 1 1 0 0 0 0 0 0 1 0 0 0 1 2 0 2 1 2 1 2 1 1 0 0 0 0 1 2 2 0 0 1 0 2 1 0 1 0 0 0 0 0 1 1 2 1 1 2 0 1 1 0 0 2 2 0 0 1 2 1 0 1 0 0 2 2 2 1 0 1 1 0 2 2 0 0 2 1 2 1 1 0 1 1 1 1 0 0 0 0 0 0 0 0 0 0 1 0 0 2 0 0 1 1 1 0 1 2 0 0 0 2 2 0 0 0 0 0 0 1 1 1 0 0 0 0 0 0 0 0 1 0 0 0 0 1 1 0 1 1 2 0 0 0 0 0 0 1 2 2 2 0 1 1 0 0 1 0 2 2 2 0 0 1 2 1 2 0 0 0 0 0 2 2 1 1 1 1 1 0 0 0 0 0 0 2 1 0 0 0 1 0 1 1 0 1 1 0 1 1 1 1 1 0 1 1 1 1 1 1 0 2 1 1 0 0 0 0 1 0 1 0 0 1 1 1 2 1 2 0 2 2 0 1 2 0 0 0 1 1 0 0 0 1 1 0 1 0 1 1 1 1 1 1 1 0 0 1 2 1 0 0 0 0 1 1 0 0 0 0 0 0 1 1 0 1 1 0 0 0 0 0 1 0 1 1 0 1 0 1 0 2 0 1 0 1 0 1 0 0 0 0 1 0 0 1 1 1 0 0 2 1 0 0 0 0 0 0 0 1 1 0 0 0 0 0 0 0 0 0 1 2 1 0 0 0 0 0 0 0 0 2 1 2 2 1 1 0 2 2 0 1 2 0 2 1 0 1 0 0 2 0 1 1 0 0 0 1 0 2 2 1 1 0 0 0 2 0 0 0 1 1 1 0 0 0 0 0 0 2 2 1 0 1 1 0 1 0 1 1 0 0 0 0 2 0 1 0 0 2 2 2 2 2 0 0 0 0 1 0 0 1 0 0 0 0 1 0 0 1 1 1 0 0 0 0 0 0 2 0 0 0 0 0 1 0 0 0 1 0 0 1 2 0 0 0 0 0 0 0 1 1 0 0 0 0 1 2 0 0 1 1 0 0 2 0 1 1 1 1 0 1 0 0 0 1 2 1 0 1 2 1 2 0 2 0 2 2 0 1 1 0 0 1 1 0 0 0 0 0 2 1 0 1 2 1 0 1 0 0 0 1 2 0 1 0 1 2 1 1 2 1 1 0 0 0 0 2 0 0 0 1 0 0 0 1 1 0 0 0 0 0 1 0 0 1 1 0 0 0 0 0 2 0 0 0 0 1 0 0 0 0 0 1 1 0 0 2 1 2 1 0 1 1 2 2 0 0 0 0 0 2 2 1 0 0 0 1 0 2 1 2 2 0 0 1 1 0 1 2 1 1 1 0 1 1 1 1 1 1 0 0 2 2 1 0 1 1 1 1 1 0 1 1 0 0 2 0 1 0 0 1 1 0 0 0 0 1 1 1 1 0 1 1 0 1 0 2 1 0 0 1 2 1 1 0 1 2 0 1 1 1 0 0 1 0 0 0 0 0 1 1 1 1 0 0 1 0 1 0 0 0 1 0 2 0 0 0 0 0 1 0 0 1 0 1 0
165 0 0 1 0 0 0 1 2 1 0 0 0 1 0 0 0 0 1 1 1 2 0 2 0 1 0 2 1 2 2 0 1 1 2 1 2 2 0 1 1 1 1 1 1 1 2 0 1 0 0 0 0 2 0 1 1 0 0 0 1 1 0 0 0 1 1 0 0 0 0 0 2 0 0 2 2 1 0 0 2 0 0 0 2 0 1 1 2 2 0 0 2 1 1 2 1 2 2 2 1 2 0 0 0 0 2 1 2 0 0 1 1 1 2 2 1 0 0 0 2 0 1 2 1 1 0 1 0 1 2 1 0 0 0 0 0 0 0 0 0 2 0 0 0 0 0 1 1 0 0 0 0 0 1 0 0 1 0 1 0 0 0 1 1 1 0 0 0 1 1 1 0 1 0 0 2 0 0 0 0 0 0 1 1 0 0 1 0 1 1 1 0 1 2 1 0 0 0 0 0 0 0 2 2 0 0 0 1 0 0 0 1 0 0 2 0 0 1 1 1 1 0 0 0 0 0 2 0 2 0 0 1 0 0 0 0 1 0 0 0 1 2 0 0 2 0 0 0 0 0 1 0 0 0 0 0 0 0 0 0 0 0 0 0 0 0 0 1 0 0 1 0 2 0 0 0 0 1 0 0 1 0 0 0 1 1 0 1 1 0 2 0 2 1 1 0 1 1 0 1 0 0 1 0 0 0 0 2 1 0 2 1 1 1 0 1 1 0 1 0 0 1 1 1 0 2 2 1 1 0 0 1 1 0 0 0 1 0 1 2 1 2 0 0 0 1 0 1 1 0 0 0 2 1 0 1 0 0 2 2 1 2 0 1 0 2 2 2 0 0 2 1 1 1 1 0 0 0 2 1 1 0 0 1 0 0 0 0 0 0 1 1 0 2 0 0 1 1 1 0 1 0 1 0 1 0 1 0 0 0 1 0 0 2 2 2 0 0 0 0 0 0 1 1 1 0 1 2 1 2 1 0 0 0 0 1 0 0 0 0 0 1 0 0 0 0 0 1 0 0 0 0 2 2 2 0 1 1 0 2 0 0 0 0 0 0 0 1 0 2 2 0 0 1 1 0 0 0 2 1 1 0 1 0 1 0 2 2 1 1 2 0 2 1 1 1 1 1 1 1 2 0 2 0 0 1 0 2 0 0 0 1 0 0 2 0 0 0 0 0 2 1 2 1 2 0 0 0 2 0 2 0 0 0 0 1 0 0 0 0 1 0 2 2 2 0 2 2 2 0 0 1 2 1 1 0 0 1 0 0 1 0 0 0 0 1 1 2 0 1 2 1 0 1 1 2 2 0 2 2 0 1 0 0 0 1 0 0 0 1 0 1 1 1 1 1 0 0 0 0 2 0 1 0 2 1 0 0 1 0 0 0 0 0 0 0 0 0 0 0 0 0 0 0 0 2 1 0 0 1 0 0 0 0 1 2 0 2 2 0 1 1 1 1 0 1 1 1 2 1 1 1 1 0 1 0 1 1 0 0 0 0 0 2 2 0 1 1 0 1 1 0 0 1 1 2 1 1 1 1 2 0 1 2 2 0 1 1 0 1 0 0 1 1 0 0 0 1 0 0 2 0 0 0 1 1 1 1 0 1 0 0 1 1 0 1 0 1 1 0 0 1 0 1 2 0 2 2 0 1 1 0 1 2 2 2 0 0 2 1 1 0 0 0 1 1 1 0 0 0 0 0 0 0 1 1 0 0 0 0 0 2 1 1 0 1 1 0 2 0 0 0 0 0 0 1 0 1 1 1 1 1 2 1 1 1 2 0 2 0 1 2 0 1 1 1 1 1 2 1 1 0 0 1 0 2 0 1 2 2 0 0 0 1 1 2 2 1 1 1 2 1 2 2 1 1 2 0 1 0 0 2 2 0 0 0 0 1 1 1 1 1 1 0 0 1 0 0 0 2 2 0 0 1 0 1 0 0 0 0 0 1 0 0 1 1 0 0 2 0 0 2 0 2 1 0 2 2 2 1 0 0 0 0 0 0 1 0 2 0 1 0 2 2 0 2 2 0 0 0 2 0 2 2 2 1 0 0 2 0 1 0 0 0 2 0 1 1 0 0 0 1 1 1 0 1 0 0 0 0 2 0 0 1 0 0 0 0 1 0 0 0 2 1 0 1 0 0 0 2 0 2 0 1 1 1 2 0 2 0 2 1 0 1 1 1 0 0 1 0 0 0 0 1 1 1 0 0 1 1 0 1 1 0 0 0 1 0 2 0 0 0 0 0 0 0 1 1 0 1 0
166 0 1 1 0 1 0 1 2 0 0 0 0 0 0 0 1 1 1 1 0 1 0 2 0 1 1 0 2 0 0 0 1 2 0 0 2 2 0 1 1 0 1 1 0 1 0 0 0 1 1 0 0 0 2 1 0 0 0 2 0 0 2 2 0 1 0 1 1 0 0 0 2 0 1 2 1 0 1 0 1 0 1 1 1 0 0 0 0 2 0 0 2 2 0 1 0 1 1 2 1 2 1 0 0 0 2 0 0 2 0 1 0 1 1 0 0 0 0 0 2 1 2 2 2 2 0 2 0 2 0 1 0 0 1 1 0 0 0 2 1 1 1 0 0 0 0 0 0 0 0 0 1 2 0 1 2 2 0 0 2 0 0 0 0 1 0 0 1 1 1 1 0 2 1 1 2 0 0 0 0 2 0 2 0 0 0 1 0 1 1 1 1 1 0 2 1 0 0 0 0 0 0 1 1 0 1 1 1 0 0 0 1 0 1 1 1 1 1 1 1 1 0 1 1 0 0 2 1 0 0 0 0 0 0 0 0 0 1 1 1 1 2 1 0 1 0 0 0 0 0 0 0 0 0 1 2 0 0 0 0 0 0 1 0 0 0 1 1 0 0 1 1 1 0 0 0 1 1 0 0 1 0 0 1 1 0 2 0 2 0 0 0 2 2 0 2 1 1 0 1 0 1 0 0 0 0 1 1 0 0 1 2 0 2 0 1 1 1 0 0 1 1 0 1 0 2 0 1 2 0 0 0 0 0 0 0 2 0 0 0 0 2 0 0 1 0 0 2 2 1 0 0 1 1 1 0 0 0 2 2 2 1 0 1 0 1 0 0 0 0 2 0 2 0 0 0 2 0 0 2 2 0 1 0 0 0 0 0 1 1 0 1 0 2 2 2 0 1 0 0 1 0 2 2 0 0 1 0 1 0 1 0 0 2 2 1 0 0 0 0 0 0 0 0 1 0 0 1 0 1 0 0 1 1 0 1 1 0 0 0 0 1 0 0 1 0 1 1 1 1 0 0 2 2 2 0 2 1 2 0 2 2 1 2 2 2 1 2 0 1 1 1 1 1 1 1 1 1 0 0 0 0 0 1 0 0 1 2 1 2 2 1 0 0 1 1 1 1 2 1 2 1 1 1 0 2 1 0 1 0 0 0 0 1 0 0 0 1 1 1 2 1 1 0 1 1 0 0 1 1 1 0 2 1 0 1 0 1 1 0 1 0 2 2 1 0 2 2 2 0 0 0 2 2 0 0 0 0 0 1 0 0 0 0 0 0 2 2 0 0 1 0 0 0 0 2 2 0 1 2 0 0 0 1 1 1 0 0 0 1 1 1 0 0 1 0 1 0 0 0 2 1 0 0 2 1 1 2 0 1 0 0 1 0 0 0 1 0 0 0 0 0 0 0 0 1 1 0 0 1 0 0 1 1 1 1 0 1 0 1 1 0 1 2 0 2 1 0 1 1 0 1 0 0 1 0 2 2 0 0 0 1 0 1 1 0 2 0 1 0 1 0 0 0 0 0 2 1 1 0 0 0 1 2 2 1 2 2 0 2 1 0 1 0 0 0 0 1 1 0 1 0 0 0 2 2 0 1 1 1 1 0 2 0 1 1 1 2 2 1 0 0 0 0 0 2 1 1 0 0 0 0 2 1 0 1 0 0 0 0 0 0 0 0 1 1 0 0 0 1 1 0 0 0 0 0 0 0 0 0 1 2 1 1 0 0 0 0 2 0 0 0 0 0 0 2 0 2 2 0 0 1 0 0 2 0 1 0 2 0 2 2 1 1 0 0 0 0 2 2 0 0 0 0 0 0 0 1 2 2 0 0 0 1 1 1 2 1 1 1 1 1 2 2 0 0 2 0 0 0 0 2 1 0 1 1 0 0 0 1 1 1 0 0 0 0 1 1 0 2 2 0 0 0 0 0 0 0 0 0 0 1 0 0 0 0 0 2 1 0 0 1 1 1 0 0 0 1 1 0 1 0 0 0 0 0 1 0 1 0 2 1 1 1 0 1 2 0 0 0 2 0 1 2 1 1 0 0 1 0 2 0 0 1 1 0 1 1 0 1 0 2 1 1 1 1 1 1 0 1 1 2 2 0 0 0 2 0 0 0 0 1 0 0 0 0 0 1 0 1 0 2 0 1 0 1 2 2 0 0 2 0 0 1 1 1 0 0 0 0 0 0 0 1 0 2 0 1 1 2 1 0 0 0 1 1 0 0 1 0 0 0 0 0 0 0 0 0 0 1 0
167 0 0 0 0 0 0 0 1 1 0 1 0 0 0 0 0 1 0 0 1 1 1 2 0 0 1 0 1 1 1 0 0 0 2 0 2 2 0 1 1 0 0 0 0 1 1 0 1 0 0 0 1 0 1 1 0 0 0 1 0 1 2 2 0 0 0 1 1 0 0 1 2 0 2 2 0 0 0 1 1 0 0 0 2 0 0 1 1 2 0 1 1 2 0 0 0 1 1 1 1 2 1 0 0 0 2 0 1 1 0 1 1 2 2 0 0 0 0 0 1 0 2 1 0 0 0 2 0 2 2 0 0 0 2 2 0 0 1 0 0 2 2 0 1 0 1 0 0 0 1 0 1 0 0 0 1 0 0 0 1 1 1 1 0 1 0 0 0 1 1 1 1 1 0 1 2 2 0 1 0 0 1 2 2 2 1 2 0 1 1 1 0 0 2 0 2 0 0 0 0 0 0 1 1 0 1 0 1 0 0 1 1 0 1 1 1 0 1 1 1 1 1 1 0 0 1 2 0 2 0 0 0 1 1 0 0 2 0 0 0 0 2 0 1 2 1 0 1 0 0 0 0 0 0 0 0 0 0 0 0 0 0 1 1 0 0 1 1 1 1 0 0 0 0 0 0 2 1 1 1 1 2 2 0 0 0 0 0 1 1 1 0 2 2 0 0 0 0 0 0 0 1 0 0 1 2 0 1 0 0 1 2 0 1 1 2 0 0 0 0 1 2 1 0 0 1 2 0 0 0 0 0 0 0 0 0 1 0 0 1 1 2 0 0 0 0 0 2 2 0 0 0 2 1 0 1 0 0 1 1 1 2 0 2 0 1 0 2 2 2 0 1 2 0 0 0 0 1 2 2 2 0 0 1 2 0 1 1 1 1 1 1 1 1 1 2 0 2 1 0 2 1 1 0 1 1 1 0 0 0 1 1 0 0 1 0 0 0 0 0 0 0 0 1 1 1 1 2 1 2 1 1 2 1 1 0 1 1 0 2 0 0 2 0 2 0 0 0 0 0 1 0 1 1 0 1 0 2 2 2 2 0 0 0 0 0 2 2 1 2 2 0 0 0 0 0 0 0 1 1 0 0 0 0 0 0 0 1 0 1 1 0 0 1 0 0 1 0 1 1 2 2 0 2 0 1 1 0 1 0 1 0 0 0 1 0 0 0 1 1 2 0 1 1 1 0 0 1 2 0 1 0 1 0 0 0 1 0 1 1 0 1 0 2 1 0 1 1 1 0 0 0 1 1 0 0 0 0 1 1 0 1 1 0 0 2 0 1 0 0 1 0 0 0 0 1 2 0 2 2 0 0 0 0 0 0 0 1 1 0 0 0 0 1 0 0 0 0 0 0 1 1 0 0 1 2 0 2 1 1 1 0 1 1 1 0 1 0 0 0 0 0 0 0 1 1 2 0 0 0 1 0 0 0 0 2 1 2 1 2 0 0 0 2 0 2 1 0 1 1 1 1 1 0 1 0 1 1 0 0 0 0 1 0 1 1 2 0 2 0 1 1 0 0 1 0 1 0 0 0 0 1 0 0 1 0 0 0 1 1 1 1 2 1 1 0 0 1 1 0 1 1 0 0 1 1 2 2 0 0 0 1 1 0 1 0 1 1 1 0 0 1 1 1 2 1 0 0 0 0 0 1 2 1 0 1 0 0 1 0 0 0 1 0 0 1 0 0 0 0 0 0 0 0 0 0 0 1 0 0 2 2 0 0 0 0 0 0 0 2 0 0 0 0 0 1 0 2 1 2 2 1 1 1 2 0 1 1 2 0 1 2 0 0 2 0 0 0 0 0 0 0 0 1 0 2 1 1 1 1 0 1 1 1 0 0 2 2 2 2 2 1 2 1 0 0 0 2 0 0 2 1 1 0 0 0 0 0 0 0 1 0 0 0 0 0 0 0 0 2 2 0 1 0 1 1 1 0 0 1 1 1 0 0 1 1 0 0 2 1 1 2 0 2 0 0 1 1 1 1 1 0 0 0 0 2 1 1 0 0 1 1 1 2 0 2 2 0 0 0 1 0 2 1 1 1 1 0 1 1 1 0 0 2 1 0 1 1 0 0 0 2 1 0 0 1 1 1 0 1 1 0 1 1 0 0 2 0 0 0 0 2 1 0 1 0 0 0 0 1 0 2 1 1 0 1 2 0 2 0 1 1 0 2 2 2 0 0 1 0 1 0 0 1 1 1 1 2 0 2 2 1 2 0 0 0 0 0 0 0 0 1 0 0 0 0 1 2 0 1 0
168 0 0 0 0 0 1 1 1 1 0 0 0 0 0 0 0 1 1 2 0 0 0 2 0 0 0 1 0 2 1 1 1 1 1 0 2 2 0 1 0 0 1 1 0 1 0 0 0 0 0 0 0 0 1 0 0 1 0 1 1 0 2 2 0 0 1 0 1 1 0 0 2 0 0 2 2 0 0 1 0 0 2 2 0 0 0 1 2 2 0 1 0 1 2 2 2 2 2 2 1 2 0 0 0 0 2 0 1 1 1 1 1 1 2 2 2 0 0 0 2 0 2 1 1 1 0 0 1 1 1 0 0 0 1 0 1 0 1 0 2 0 1 0 0 0 0 0 1 1 0 0 0 1 0 0 0 1 0 0 0 0 0 0 1 2 1 0 1 1 0 1 0 2 0 0 2 0 0 0 0 1 0 2 0 0 0 2 1 0 1 2 1 1 1 2 2 0 0 1 0 0 0 2 2 0 0 1 1 0 0 0 1 0 0 2 0 1 2 0 1 1 1 1 0 0 1 0 0 0 0 0 0 0 0 0 0 2 0 0 0 0 1 1 0 2 0 0 0 0 0 1 0 0 0 0 0 1 1 0 0 0 0 0 0 0 1 0 1 0 0 2 0 2 1 1 0 1 0 0 0 2 0 0 1 0 1 0 0 1 1 1 0 1 1 0 1 0 1 0 1 0 1 0 0 0 2 1 1 0 1 1 1 0 1 0 1 0 0 1 1 0 2 1 2 0 2 2 1 1 0 1 0 0 0 0 0 1 0 1 0 0 2 0 0 0 1 0 1 1 0 0 0 2 2 0 0 0 0 0 0 0 2 0 2 0 1 1 1 0 0 2 0 2 0 0 0 2 1 2 1 0 0 0 0 1 0 2 2 1 1 1 0 0 2 0 0 0 1 1 0 1 1 1 0 1 1 0 0 0 0 0 0 1 1 1 0 1 0 1 1 1 0 0 0 1 0 1 1 0 1 0 0 0 0 0 1 0 0 0 0 0 0 0 0 1 0 1 0 0 0 0 0 2 1 0 1 0 1 1 2 1 1 2 1 2 1 2 2 1 1 1 0 0 1 0 1 0 0 0 0 0 0 1 0 1 0 0 1 0 1 1 1 1 1 0 0 1 0 1 1 1 1 1 1 0 1 0 2 0 0 0 1 1 1 1 1 0 1 2 2 1 1 2 1 2 1 0 0 1 1 1 1 0 0 1 1 1 2 1 0 1 0 2 2 1 2 1 1 1 0 0 1 2 2 0 0 1 0 1 0 0 0 0 0 0 2 1 0 1 1 1 1 0 1 1 1 0 0 2 2 0 0 0 2 0 2 1 1 0 1 0 1 0 0 0 0 0 0 0 0 1 1 0 1 1 1 0 0 1 0 0 0 0 0 0 2 0 0 0 0 0 0 0 0 1 1 0 0 0 1 0 0 0 0 0 2 2 2 1 2 0 0 0 2 0 1 1 0 2 1 2 2 0 0 2 1 1 0 1 0 0 0 2 0 0 1 1 0 1 0 2 0 1 1 2 1 0 1 1 0 2 0 1 2 2 2 1 1 1 1 1 1 1 1 0 0 0 1 1 0 1 0 1 2 2 1 2 2 0 0 0 0 2 0 0 0 2 1 1 0 0 0 0 0 0 2 0 0 0 0 0 0 2 0 0 1 0 0 1 0 1 0 1 0 0 1 2 0 0 0 0 0 0 0 0 0 0 1 0 0 0 2 0 0 0 1 1 0 1 1 1 0 1 1 0 2 0 1 1 1 1 1 0 0 0 1 2 0 2 0 2 2 0 2 0 0 0 0 0 0 0 0 0 0 1 0 1 0 0 0 0 0 2 2 0 0 2 1 1 1 1 1 2 2 0 0 2 1 0 0 1 1 1 0 1 1 0 0 0 0 0 0 0 1 0 0 2 2 0 0 0 0 1 0 2 1 0 0 0 0 0 1 0 0 1 2 0 2 1 0 0 0 1 2 1 0 1 1 1 1 1 0 0 0 0 0 1 1 0 0 1 0 1 2 1 1 2 0 0 0 2 0 1 2 1 1 0 0 1 1 2 0 0 1 1 0 2 2 0 0 0 1 0 1 1 1 0 0 0 0 2 0 1 0 0 0 0 0 2 0 1 2 2 2 1 1 1 1 0 1 0 1 0 1 0 1 2 1 1 0 1 0 0 0 1 1 0 0 0 0 0 0 0 0 0 0 0 0 0 0 0 0 1 0 1 1 1 1 1 0 1 0 0 0 0 0 0 1 0 2 2
169 1 0 0 0 0 0 2 2 0 0 0 0 1 0 0 0 1 1 2 0 1 1 2 0 0 2 2 1 2 2 0 0 0 2 0 2 1 0 0 2 0 0 0 0 0 0 1 0 0 0 0 0 1 0 1 0 1 0 0 2 0 1 1 1 1 1 1 1 0 0 0 2 0 2 2 0 0 2 0 1 0 0 0 2 0 0 1 1 1 0 1 2 0 0 0 0 2 0 1 0 1 0 1 1 1 2 1 2 0 0 1 0 1 1 0 0 0 0 0 2 1 2 1 1 1 0 0 1 1 1 0 0 0 0 0 0 0 0 1 1 2 0 0 0 0 1 0 1 1 1 0 0 0 0 0 1 2 0 0 1 1 0 1 2 2 1 2 0 0 0 0 0 2 0 0 2 0 0 1 0 1 1 2 1 1 1 0 0 0 0 0 0 0 1 1 0 1 0 0 0 1 0 1 1 0 1 0 1 1 0 2 2 0 1 1 1 0 1 2 0 0 1 2 0 0 1 1 1 0 1 1 1 0 0 0 0 2 0 0 0 0 1 0 0 2 0 0 0 0 0 0 0 0 0 0 1 0 1 1 0 1 0 2 2 0 0 0 0 0 0 1 0 2 0 0 2 2 2 1 1 0 0 1 0 0 0 2 1 2 0 1 0 1 1 0 1 2 0 1 0 1 2 0 0 0 1 0 0 0 0 1 2 2 0 0 2 0 1 0 0 2 1 1 0 0 0 1 1 2 0 0 0 0 0 0 0 1 0 0 0 0 2 0 1 1 0 0 1 0 1 0 0 2 1 0 1 0 0 2 2 2 0 0 0 0 0 1 1 0 0 2 0 2 1 1 0 2 0 1 1 0 0 0 0 0 0 0 0 0 0 1 0 0 2 0 0 0 1 0 0 1 1 1 1 0 1 2 0 0 0 1 1 0 1 1 0 0 0 0 0 0 0 2 2 2 1 0 1 1 1 0 0 0 1 1 0 0 0 0 0 0 2 2 1 2 1 0 0 0 0 1 0 2 1 0 1 1 1 1 1 1 1 0 0 1 0 1 2 1 2 2 1 1 1 0 1 0 0 2 1 0 0 0 0 1 0 2 2 1 1 2 1 1 0 1 0 1 1 2 1 2 1 1 1 0 2 0 1 2 1 0 1 0 1 1 0 0 2 2 2 2 1 2 1 2 0 0 0 1 0 2 0 0 0 0 0 2 2 0 0 2 0 1 1 1 2 0 0 1 0 0 1 2 1 0 0 1 0 1 0 0 0 0 0 0 0 0 2 0 2 2 0 0 0 0 1 1 0 2 2 0 1 0 0 0 1 0 0 0 0 0 0 0 0 1 0 0 0 0 0 2 1 0 0 2 1 0 2 2 1 0 0 0 0 1 0 1 0 0 0 0 0 1 1 0 2 1 0 0 1 0 1 0 0 0 2 1 2 2 0 1 1 1 2 0 1 1 1 2 0 1 0 1 0 2 0 2 2 0 0 0 1 0 2 2 2 1 0 0 1 1 0 0 0 1 2 0 0 0 0 1 0 1 1 1 1 1 2 0 2 1 1 2 0 1 0 0 1 2 0 1 0 0 0 0 1 2 2 0 0 0 0 2 0 1 0 1 0 0 0 0 1 0 0 2 0 1 1 0 1 1 0 2 0 0 0 0 0 2 1 1 0 1 0 1 2 0 1 1 0 1 0 0 0 0 2 0 0 0 0 0 2 2 0 1 1 1 0 2 0 1 0 1 1 0 1 0 2 1 2 2 0 0 0 2 0 1 1 2 0 1 2 1 2 0 1 0 0 1 1 0 0 0 1 2 0 0 0 2 2 0 1 1 1 0 0 1 0 0 0 1 1 2 2 0 0 2 1 0 0 1 1 1 0 0 0 0 1 0 0 1 0 0 0 0 0 0 0 1 1 1 0 0 0 0 0 0 1 1 1 2 1 0 0 2 1 0 1 0 0 0 1 0 2 0 0 0 1 1 0 2 2 0 0 1 0 2 2 0 0 0 0 2 2 0 2 2 0 0 0 2 2 0 2 0 2 1 0 2 0 1 0 0 0 2 0 2 2 1 0 1 1 0 1 1 0 2 0 1 2 1 0 2 0 0 0 2 0 0 0 1 2 0 0 0 1 0 1 0 1 0 2 0 1 0 1 2 1 2 1 1 1 0 1 1 1 0 0 0 0 0 0 0 0 1 1 0 0 0 0 1 0 1 0 0 0 0 0 1 0 0 0 1 1 0 0 0 0 0 2 1
170 0 1 0 0 0 0 0 0 2 0 0 0 0 0 0 0 1 1 0 1 1 0 2 0 1 0 2 1 2 1 2 1 1 2 0 2 1 0 1 1 0 1 1 0 2 2 0 1 0 0 0 0 0 0 1 1 0 0 2 0 0 2 2 0 0 0 0 2 0 1 1 2 0 0 2 1 0 0 1 1 0 1 1 1 0 0 1 1 1 0 1 1 1 0 1 0 1 1 1 1 2 0 0 1 1 2 2 2 0 0 2 0 0 1 1 1 1 0 0 2 0 2 1 1 1 0 1 1 2 0 0 1 0 1 1 1 0 2 0 2 0 1 0 0 0 0 0 0 0 0 0 0 1 0 0 0 0 0 1 0 0 0 1 2 2 0 0 0 2 2 1 0 2 0 0 2 0 0 0 0 1 1 2 2 2 1 1 0 0 0 1 0 0 1 1 0 0 0 0 0 1 0 1 1 0 2 1 0 0 0 2 1 0 0 2 0 0 0 2 0 0 1 1 0 0 0 1 1 0 1 1 1 1 1 0 0 2 0 0 0 0 2 0 0 1 0 0 0 0 0 0 1 1 1 0 1 0 0 1 1 1 0 0 0 0 0 1 1 1 0 0 0 1 0 0 0 2 2 1 1 1 0 0 0 0 0 0 0 1 1 1 2 2 2 0 0 1 0 0 1 0 1 0 1 0 0 1 1 0 0 2 2 1 1 0 2 1 1 0 0 1 1 0 1 0 1 1 1 1 0 1 0 0 0 0 0 1 0 0 1 2 2 0 0 0 0 0 2 1 0 0 0 0 0 1 1 0 0 0 0 0 2 0 2 0 0 2 2 0 0 2 0 2 0 0 0 1 0 0 0 0 0 1 0 0 0 1 1 1 1 1 0 0 2 0 0 1 0 0 0 0 0 2 2 0 0 1 0 1 0 2 0 0 1 2 0 0 1 0 1 2 1 1 1 2 1 1 1 0 0 1 0 1 0 1 0 1 0 1 0 0 1 1 1 2 1 0 0 0 0 1 0 1 0 0 0 1 1 0 2 0 0 0 0 1 0 2 2 1 1 0 1 1 2 0 2 0 0 0 1 1 0 0 0 1 0 1 1 0 1 1 0 0 0 0 0 1 1 2 1 2 1 0 2 1 2 1 0 1 0 0 1 0 0 2 0 1 1 2 2 2 0 1 0 1 1 0 0 1 1 1 0 2 0 1 0 0 0 1 0 0 0 0 1 2 0 0 0 0 0 0 1 1 2 1 1 1 0 1 1 0 1 1 0 0 2 2 1 1 1 1 1 0 0 0 0 2 0 1 2 0 2 0 0 0 1 0 0 0 2 1 0 0 0 0 0 2 0 0 2 0 1 0 0 2 1 0 1 0 0 0 0 1 0 0 0 1 1 1 0 0 0 0 0 1 1 1 0 0 2 0 0 1 0 0 2 0 2 2 2 1 0 1 1 0 1 1 0 0 0 1 0 2 1 2 0 2 1 1 1 0 2 0 2 2 0 2 1 1 0 1 0 1 1 2 2 0 2 2 0 0 0 0 2 2 2 0 1 0 2 1 1 1 1 0 0 1 0 2 1 1 0 0 0 2 2 1 1 0 1 0 0 0 0 1 0 1 1 1 0 1 1 0 0 1 2 2 2 0 0 0 0 2 0 0 1 0 0 2 1 1 1 0 0 0 1 1 1 1 1 1 1 1 1 1 0 0 0 0 0 1 2 1 1 0 1 1 0 2 0 1 0 1 1 0 0 0 1 2 1 1 1 0 1 2 0 2 1 1 1 1 2 1 1 0 0 0 1 1 1 0 0 0 1 1 1 2 0 0 0 0 1 1 1 0 0 2 2 2 2 2 1 2 2 1 1 1 1 0 0 2 2 2 0 1 1 1 1 1 1 1 0 0 0 0 0 1 1 0 1 1 0 1 1 0 1 0 1 1 0 1 0 0 1 0 0 0 1 1 0 0 0 0 2 2 1 2 1 2 2 0 0 0 0 0 0 2 0 0 0 1 1 2 2 0 2 2 0 0 0 1 0 2 2 1 1 0 0 1 0 0 0 0 1 1 0 0 2 0 2 0 1 0 0 0 1 1 1 0 1 1 1 2 1 0 0 1 0 0 0 0 1 1 1 0 0 0 1 0 0 0 2 1 2 0 2 1 0 0 2 0 1 0 1 1 1 1 1 2 1 0 0 0 0 1 0 0 2 0 0 0 0 1 0 0 0 0 0 0 0 0 1 1 1 0 0 0 0 0 2 0
171 1 0 1 0 0 1 0 1 1 0 1 1 1 1 1 0 2 2 1 1 2 0 2 0 0 1 2 0 2 1 0 2 1 2 0 2 2 0 1 1 0 0 0 0 1 1 0 0 0 0 0 0 0 1 1 0 1 0 1 1 1 2 2 1 1 1 0 1 0 0 1 2 0 0 2 1 0 0 0 1 0 0 0 2 0 1 1 2 2 1 1 1 2 2 2 2 2 2 2 2 2 0 1 0 0 2 2 2 0 0 2 1 2 2 1 1 0 0 0 2 0 1 2 1 1 0 1 0 1 1 0 0 0 0 0 0 0 0 1 0 2 0 0 1 0 0 0 0 1 1 0 0 1 0 0 1 2 1 1 0 0 0 1 1 2 0 0 0 2 2 0 0 2 0 2 1 0 1 0 0 1 2 2 2 2 2 1 1 2 2 0 1 1 1 1 2 0 0 0 0 0 0 1 1 0 0 1 1 0 1 0 0 0 0 2 1 0 2 0 0 0 1 2 0 0 1 1 0 1 0 0 0 0 0 0 1 2 0 0 0 0 2 1 0 2 0 0 0 0 0 0 0 0 0 0 1 0 0 0 0 0 0 0 1 0 1 0 2 1 0 1 1 2 0 0 2 1 2 0 2 0 1 1 0 1 2 1 0 2 1 0 0 2 2 0 2 1 0 0 0 0 0 0 0 1 1 0 0 0 0 1 1 0 2 0 1 0 0 1 1 0 2 1 2 0 1 1 0 0 0 2 0 0 0 0 0 0 0 0 0 1 2 0 0 0 1 0 1 1 0 0 0 1 0 1 1 0 0 1 2 2 1 0 0 0 1 1 1 1 1 1 1 1 1 1 0 0 0 1 0 2 0 2 1 1 0 0 0 0 0 0 1 0 2 0 0 2 0 0 0 0 0 2 1 1 0 1 0 0 0 0 0 0 1 2 1 0 0 0 0 2 1 1 0 1 0 0 1 0 1 0 1 2 1 1 1 0 0 0 2 0 1 0 0 1 0 0 0 0 0 0 0 2 1 0 1 1 1 0 2 0 2 1 1 1 1 2 2 0 0 0 1 1 0 0 0 0 0 2 2 1 0 1 1 0 1 1 2 0 1 2 0 0 0 0 0 1 0 1 1 1 2 0 2 0 2 0 2 0 1 0 0 0 0 0 0 1 0 1 1 2 0 1 0 1 1 1 0 1 1 1 0 0 0 0 1 1 1 0 1 1 0 2 2 1 1 0 0 1 0 0 1 1 2 1 1 0 1 1 0 1 1 1 0 0 2 0 1 1 0 0 0 0 0 0 2 2 0 1 2 0 0 0 1 0 2 0 0 0 1 0 1 0 0 1 1 0 0 0 0 1 0 0 0 2 0 0 0 1 1 0 0 0 0 0 0 1 0 0 0 0 0 1 1 0 1 2 0 0 1 0 0 1 0 0 2 0 1 1 1 0 0 2 2 0 1 1 1 2 2 1 1 0 0 2 0 2 2 0 0 0 2 0 1 2 0 2 1 1 1 0 0 0 0 2 2 1 1 1 1 2 1 0 1 2 0 1 2 0 1 0 0 1 1 0 0 0 2 2 1 1 0 1 1 2 1 0 1 1 1 1 0 1 1 0 0 1 1 1 0 0 1 0 0 1 1 1 1 0 0 0 0 2 0 0 1 0 1 1 0 0 0 0 0 1 1 0 0 0 0 0 2 0 0 0 1 1 0 1 0 1 2 1 0 0 0 0 0 1 1 0 0 0 0 1 2 0 0 0 2 2 0 1 0 1 1 2 1 2 0 1 1 0 0 1 0 0 0 2 1 0 0 1 1 1 2 0 0 2 2 0 0 1 2 1 0 2 2 2 2 2 1 2 2 2 1 2 1 0 0 1 2 1 0 1 1 1 1 1 1 1 1 0 0 0 1 1 1 0 2 2 0 0 1 0 1 0 2 2 0 2 0 0 0 1 1 0 1 1 0 0 1 2 2 2 0 1 2 2 2 0 0 0 0 0 0 1 1 1 0 2 1 0 2 2 1 2 0 1 1 1 1 1 1 2 0 2 0 2 0 0 0 0 1 1 0 1 1 0 0 0 2 1 0 0 0 0 0 1 0 1 0 1 1 0 0 1 0 1 0 0 1 1 1 0 0 0 1 0 1 0 0 2 2 0 2 1 0 0 2 0 0 0 0 1 1 0 0 0 0 0 0 0 1 1 1 2 2 0 0 1 0 1 0 0 0 0 0 2 0 0 0 1 1 0 0 0 1 0 1 0
172 0 0 0 0 0 1 1 1 1 1 0 1 2 0 0 0 1 1 2 0 2 0 1 0 1 1 2 0 2 2 0 1 1 2 0 2 1 0 0 2 0 0 1 0 2 1 0 0 1 1 0 1 0 1 0 0 0 0 2 0 0 2 2 0 1 0 0 1 0 1 1 1 0 1 1 0 0 0 0 0 0 0 0 1 0 0 1 2 2 1 1 1 2 1 1 1 0 0 0 0 1 0 0 0 0 2 0 0 2 1 1 0 1 2 1 0 0 0 0 2 0 2 1 1 1 0 1 1 1 1 0 1 0 1 1 0 0 0 1 0 2 0 0 0 0 0 0 1 1 1 0 0 0 0 0 0 1 0 0 0 0 0 0 0 2 0 0 0 2 2 0 1 1 0 1 2 0 0 0 0 2 0 2 1 0 1 1 0 1 0 1 0 0 1 2 1 1 0 0 0 0 0 1 1 0 2 0 1 0 1 1 0 0 0 2 1 0 2 0 1 1 0 2 0 0 0 2 0 2 0 0 0 0 0 0 0 2 0 0 0 1 2 0 0 1 0 0 0 0 0 0 0 0 0 0 0 0 0 0 0 0 0 0 0 0 1 0 0 0 1 1 0 2 0 0 2 2 1 1 0 2 1 1 0 0 1 2 0 2 2 0 0 1 1 0 1 2 0 2 0 1 0 0 0 0 0 0 1 1 0 1 1 1 1 0 1 1 1 1 0 1 1 1 1 0 1 0 1 1 0 2 1 1 0 0 0 2 1 1 0 1 2 0 0 0 0 0 1 1 0 0 0 2 0 0 2 0 0 1 1 1 2 0 1 2 0 1 2 1 1 1 0 2 0 0 0 2 1 2 0 0 0 0 1 1 0 1 1 1 2 2 1 0 2 2 2 0 0 0 0 0 0 2 0 2 0 0 0 0 0 0 0 0 0 2 0 0 0 0 0 2 1 2 1 1 2 0 1 1 2 0 0 0 1 1 1 1 1 1 2 0 1 1 1 2 1 0 0 0 0 0 0 1 1 1 0 2 2 0 2 0 0 0 0 0 0 2 2 1 2 2 2 2 2 2 0 1 1 0 0 0 0 1 0 1 0 1 2 1 1 0 1 0 1 0 0 1 1 2 2 2 2 0 2 1 2 0 2 0 0 0 0 1 1 1 0 0 0 0 1 2 1 2 1 2 1 0 0 1 1 1 0 0 1 0 1 0 0 1 0 1 0 0 0 1 1 0 0 0 0 0 1 2 1 0 0 1 0 0 0 0 0 0 0 0 0 1 1 0 0 0 1 0 1 1 2 1 0 2 2 0 0 1 1 0 1 0 0 0 0 0 0 1 2 0 0 1 1 0 2 1 1 1 0 1 1 0 0 1 0 0 0 0 0 0 0 1 1 1 1 1 0 1 1 0 1 1 0 0 0 0 0 0 0 0 2 1 2 2 1 1 0 2 2 0 0 1 0 1 0 2 2 0 0 2 0 2 2 0 0 0 1 0 1 2 0 1 0 0 0 2 0 0 0 2 2 1 1 1 0 0 1 0 1 1 2 0 1 1 0 1 0 2 0 1 0 1 1 1 0 1 1 1 0 2 1 1 1 0 0 0 0 1 1 0 0 1 0 0 0 0 1 0 0 0 2 0 0 0 0 0 1 2 2 1 1 0 0 2 1 1 0 0 1 1 1 0 0 0 0 0 1 0 0 0 0 0 2 0 0 0 2 2 0 2 2 0 0 1 1 0 0 1 1 0 0 0 2 2 1 1 0 1 1 2 0 1 0 1 1 2 2 0 1 0 1 1 0 2 2 0 0 0 1 1 1 0 1 2 1 0 0 2 2 0 0 2 1 1 1 1 1 2 2 2 2 1 0 1 0 0 2 2 0 1 1 0 0 0 0 0 0 0 0 0 0 1 1 0 2 2 0 1 0 1 1 0 0 0 0 1 1 0 0 2 1 0 2 1 0 0 2 1 2 1 1 1 1 1 1 0 0 0 0 0 1 2 0 0 1 2 1 1 1 0 1 2 0 0 0 2 1 0 0 2 0 1 0 1 0 2 0 0 1 2 0 2 2 1 0 1 2 0 1 0 1 1 1 0 0 1 0 0 0 0 0 0 1 0 0 0 2 0 1 1 0 0 1 0 0 1 2 0 0 0 0 2 2 0 0 2 1 0 1 1 1 0 1 2 0 0 2 0 0 0 0 0 0 0 0 0 1 1 0 1 1 0 0 2 1 0 0 0 0 0 0 0 2 0 1 0
173 0 0 0 0 0 0 0 1 0 0 0 0 0 0 0 0 2 1 1 1 2 0 2 0 0 0 2 0 2 2 0 1 1 2 0 2 2 0 2 0 1 0 1 0 0 0 0 0 0 0 0 1 0 0 1 0 1 0 1 1 1 2 2 0 1 1 0 0 0 0 0 2 1 1 2 1 1 2 0 1 0 0 0 1 0 0 2 2 2 1 1 0 1 2 2 2 2 2 2 1 2 2 0 0 0 2 0 0 2 1 1 0 1 1 0 0 0 1 0 1 0 2 1 1 1 0 1 1 2 0 1 1 0 0 0 0 0 0 1 2 1 0 0 0 1 0 0 0 0 0 0 1 0 1 0 0 0 0 0 0 0 0 2 0 0 0 1 0 1 1 1 1 1 0 1 2 0 0 0 0 2 1 2 1 1 1 2 2 1 1 1 0 1 1 2 1 1 0 0 0 0 0 2 1 1 1 2 1 1 0 0 0 0 0 2 2 0 1 0 1 1 0 1 0 0 1 0 0 0 0 0 0 0 0 0 0 2 0 0 0 1 1 0 0 1 1 0 0 0 0 0 0 0 0 0 1 0 0 0 0 0 0 0 0 0 0 0 2 0 0 1 0 2 0 0 0 1 1 0 1 1 1 1 0 1 1 1 0 2 0 1 0 2 2 0 0 1 1 0 1 1 0 1 0 0 0 2 1 0 1 0 2 0 1 1 2 0 1 0 1 1 1 1 0 0 0 2 1 1 0 0 0 0 1 0 1 0 0 1 1 1 2 0 1 1 0 1 2 0 1 1 0 1 1 1 1 0 0 2 2 2 1 0 0 2 0 2 2 0 0 2 1 2 0 0 0 2 0 0 1 1 0 1 0 1 0 0 0 0 0 0 2 1 2 2 2 1 0 0 0 0 1 0 0 0 1 1 0 1 1 1 0 0 2 2 1 1 0 0 0 0 1 2 1 1 1 1 1 0 1 0 0 1 1 0 0 0 0 0 1 0 1 1 1 2 0 0 0 0 0 0 0 2 2 2 0 1 2 2 2 1 1 0 0 1 0 2 2 0 0 0 0 0 2 1 1 0 0 0 0 0 0 0 0 0 0 0 1 0 0 0 1 0 1 0 1 1 1 1 1 1 0 1 1 1 2 1 0 1 0 0 2 0 0 2 0 1 0 1 1 2 1 1 0 1 0 0 1 2 0 1 0 0 2 0 2 0 2 1 1 0 0 2 2 2 2 2 2 2 0 0 1 2 2 1 0 1 0 1 1 0 0 0 0 0 0 0 0 0 0 1 0 0 0 0 0 1 0 2 1 0 0 0 0 0 0 0 0 0 0 0 0 0 0 1 0 0 0 0 0 1 0 1 0 2 1 0 1 1 2 1 0 1 0 0 1 0 0 0 0 0 0 0 0 1 2 0 0 0 1 0 0 0 0 0 1 0 1 0 1 1 0 0 2 0 1 1 1 1 1 2 1 1 0 2 0 1 1 0 0 0 1 0 1 2 1 1 0 0 0 2 0 1 1 2 2 0 1 2 0 1 0 2 2 2 1 1 2 0 1 0 0 1 1 0 0 0 1 2 0 1 0 1 1 2 1 1 2 0 0 0 0 1 0 0 0 1 1 1 0 0 1 0 0 2 0 0 0 0 0 0 0 2 0 0 0 0 0 0 0 0 0 0 0 0 0 0 0 0 1 1 1 0 0 0 0 1 0 1 1 2 2 1 0 1 1 0 0 2 0 0 0 0 0 0 1 0 2 2 1 2 0 1 1 2 1 2 1 1 1 1 2 1 2 0 0 0 0 0 0 0 0 0 0 2 2 0 1 2 1 0 1 0 2 1 0 2 1 1 1 1 1 2 2 0 0 1 1 0 0 1 2 0 0 1 1 0 1 0 0 1 1 0 0 0 1 1 0 0 1 1 0 0 0 1 1 1 0 0 1 1 0 0 0 2 2 0 0 1 0 0 0 1 2 1 0 0 2 2 2 0 0 0 0 0 1 1 1 0 0 1 0 2 2 0 2 2 0 0 0 1 1 1 2 1 1 0 0 1 0 2 0 0 2 0 0 1 1 0 0 0 2 2 1 1 2 0 1 0 0 2 1 2 0 0 0 0 1 1 0 0 2 1 1 1 0 0 1 0 0 0 2 0 1 1 2 1 0 1 0 1 1 0 1 1 1 0 1 0 0 0 0 0 0 1 1 1 1 0 0 1 0 1 0 0 1 1 0 2 0 0 0 0 0 0 1 0 1 0 1 1
174 1 0 0 0 0 0 1 2 0 0 0 1 2 0 0 0 0 0 1 1 1 0 2 0 0 2 1 0 1 1 1 0 0 2 0 2 2 0 1 2 1 0 0 0 0 1 1 0 0 0 0 0 1 1 2 0 0 0 0 2 0 2 2 1 2 1 0 2 1 0 1 2 0 2 2 0 0 1 0 1 0 0 0 2 0 0 0 0 1 0 0 1 2 0 2 0 1 1 1 1 1 1 0 0 0 2 1 1 1 0 1 1 2 2 2 1 0 1 0 1 0 1 2 1 1 0 1 0 1 0 0 0 0 0 0 1 0 0 1 0 2 0 0 0 1 2 0 1 1 1 0 1 0 0 0 0 0 0 0 1 1 1 0 1 2 0 0 1 1 1 1 0 2 0 0 1 0 0 1 0 0 1 2 1 1 1 0 0 1 1 0 0 1 2 1 1 0 0 0 0 1 0 1 1 0 1 0 2 0 0 0 1 0 0 2 0 0 2 0 1 1 0 2 0 0 1 0 0 0 0 0 1 0 0 1 0 2 0 0 0 0 1 0 0 2 0 0 1 1 1 0 0 1 1 0 1 0 0 0 0 0 0 1 0 0 0 0 1 1 0 1 0 2 0 0 0 1 1 0 0 2 1 1 0 0 0 1 0 2 0 1 1 2 2 0 1 0 0 0 0 0 2 0 0 0 0 0 0 0 0 2 2 0 1 0 2 1 1 1 0 1 2 0 0 0 0 2 0 0 0 1 0 0 0 1 0 2 0 0 0 0 1 0 1 1 0 0 1 0 0 0 0 1 0 1 1 0 0 1 1 1 2 0 2 0 1 1 1 0 0 2 0 1 0 0 0 1 1 1 2 0 1 1 0 0 0 1 1 1 1 1 0 0 2 0 0 0 1 1 0 1 0 2 0 2 0 0 0 0 0 0 0 0 0 1 0 0 0 0 0 1 0 1 1 1 1 0 1 1 0 0 0 0 0 0 0 0 0 0 1 0 1 2 2 2 0 0 0 0 0 0 0 1 1 1 0 1 2 2 1 2 1 1 1 2 2 1 2 1 1 1 1 1 0 0 0 0 0 1 1 0 0 1 0 0 1 1 1 0 1 0 1 0 0 1 1 1 0 1 1 1 2 0 2 0 2 0 2 0 1 0 1 0 2 0 0 0 1 1 1 2 1 2 2 2 0 0 1 1 1 0 0 0 0 0 0 1 1 0 2 0 0 0 1 1 2 1 1 1 0 0 0 1 2 1 1 0 1 0 1 0 1 0 0 0 2 2 0 2 1 1 1 0 1 1 2 0 0 2 0 0 0 0 1 0 0 0 2 1 0 0 0 0 0 0 1 1 0 0 0 2 0 0 0 2 2 1 2 0 0 0 0 0 1 1 0 2 1 1 0 1 0 0 0 0 2 0 0 0 2 0 0 0 0 1 1 2 1 0 1 0 0 0 0 0 0 0 1 2 0 0 0 2 1 2 0 2 2 0 0 0 1 0 1 2 1 2 2 0 1 1 0 0 0 1 1 1 0 0 1 0 1 0 2 2 1 0 1 1 1 1 0 1 0 0 0 0 0 2 0 0 0 1 1 1 0 1 1 0 0 0 0 1 1 0 1 1 0 0 0 0 0 0 1 2 0 1 0 0 0 0 0 2 0 0 1 0 0 0 0 0 0 0 0 1 1 0 0 0 0 0 2 0 0 0 0 0 1 0 0 1 2 0 0 0 0 0 0 2 1 0 1 1 1 0 2 0 1 1 1 1 1 2 0 1 1 2 1 1 1 1 2 1 2 0 0 1 0 2 2 0 0 0 0 2 0 1 1 1 1 0 1 0 2 1 0 1 2 2 1 2 0 2 2 1 0 1 1 0 0 1 2 1 0 0 0 0 0 0 0 0 0 0 0 0 0 0 0 1 1 1 0 0 0 0 0 0 1 1 1 1 0 0 0 1 1 0 2 2 0 0 2 0 1 0 0 0 1 1 0 1 1 0 0 0 0 2 0 0 0 2 0 1 2 0 2 1 0 0 0 2 0 0 2 2 1 2 0 1 0 1 1 1 1 1 0 2 2 0 0 0 1 1 1 1 1 1 1 0 1 1 0 2 0 0 0 2 0 0 0 0 2 0 0 0 1 1 0 1 0 0 1 0 1 0 1 2 0 2 0 0 0 2 0 2 2 0 1 0 0 0 0 1 0 0 2 0 0 0 0 0 0 1 0 1 0 1 0 2 1 0 0 1 0 0 1 0 0 0 2 1
175 0 0 0 0 0 0 1 1 1 0 0 0 0 0 0 0 2 2 1 1 2 0 2 0 1 1 1 0 2 1 0 2 2 0 1 1 1 0 0 2 0 0 0 0 0 1 0 0 1 1 0 0 1 0 2 0 0 0 1 1 1 2 2 2 1 1 0 0 0 0 1 2 1 2 2 0 0 0 0 0 0 0 0 2 1 1 0 1 2 0 0 1 1 1 2 1 0 0 1 0 2 0 0 0 0 2 2 2 0 0 2 0 0 0 0 0 0 1 0 1 0 1 2 1 1 0 0 2 2 0 0 0 0 0 0 0 0 0 1 1 2 0 0 1 1 0 0 0 0 0 0 0 0 0 0 1 0 1 0 0 0 0 1 2 2 0 1 0 1 1 0 2 0 1 2 1 1 0 0 0 0 1 2 2 1 2 2 0 0 1 1 0 0 0 2 2 0 0 0 0 1 0 2 2 0 0 1 1 0 2 1 1 0 0 2 1 1 1 1 1 1 0 1 0 0 0 1 0 1 1 1 0 1 1 1 1 2 0 0 0 1 2 0 0 1 0 0 0 0 0 0 0 0 0 0 2 0 0 0 0 0 0 1 0 0 1 0 1 0 1 2 0 2 0 0 1 2 2 1 1 0 0 0 0 1 0 1 0 2 1 0 0 2 2 0 2 0 0 0 0 0 1 0 1 1 1 0 0 0 0 0 2 0 1 0 2 1 1 1 0 1 1 2 1 0 1 1 1 1 0 1 0 0 0 0 0 2 0 0 0 0 2 1 1 1 2 0 1 1 0 0 0 1 1 1 0 0 0 2 2 2 1 0 1 0 0 0 1 1 1 1 1 1 1 1 0 1 2 2 0 0 0 1 0 0 0 0 0 0 0 0 0 0 1 1 2 0 1 1 0 1 1 1 0 1 1 1 0 0 0 1 0 0 0 0 0 0 1 0 1 1 0 2 2 2 1 0 1 0 1 0 0 0 0 0 1 2 0 0 2 0 2 1 1 2 0 0 0 0 0 0 0 2 2 2 0 2 1 1 1 1 0 0 0 0 0 2 2 0 0 0 0 0 2 0 2 0 0 0 0 0 0 0 0 0 0 2 2 1 2 2 0 0 0 0 0 2 1 1 1 1 2 0 2 1 2 0 1 0 0 1 0 0 2 0 0 0 1 1 1 2 2 2 1 2 0 0 1 2 0 1 0 1 0 0 2 0 2 0 1 1 0 2 2 2 1 1 1 1 0 0 1 2 2 1 0 0 1 0 0 1 1 1 1 1 1 2 0 2 0 0 0 0 0 0 2 1 0 2 2 0 0 0 0 0 0 0 1 0 0 0 0 1 2 0 0 0 0 0 0 2 0 0 1 2 0 0 1 1 0 0 0 1 0 0 0 1 0 0 0 0 0 2 1 0 0 1 0 0 2 0 0 0 0 2 2 2 2 1 1 0 0 1 1 0 1 0 0 1 0 2 1 0 0 1 0 1 0 1 1 1 1 1 1 1 1 2 2 0 2 0 1 0 1 1 1 0 0 0 0 1 0 1 2 2 1 1 1 0 1 0 0 1 0 2 0 0 1 2 0 2 0 1 2 2 1 1 2 0 1 0 0 1 0 1 0 2 0 0 0 1 0 0 1 1 1 1 1 0 0 0 1 2 2 2 1 0 0 2 0 2 1 0 0 0 1 0 1 1 1 1 0 0 0 0 0 0 1 0 0 0 2 0 0 0 0 0 0 2 0 1 1 0 0 0 0 0 0 1 1 1 1 1 1 1 1 1 0 2 0 2 2 0 1 0 0 1 0 2 1 0 0 0 0 2 2 0 1 2 2 0 0 1 2 1 1 2 1 2 1 1 0 2 2 0 0 1 1 0 1 0 2 1 0 0 0 0 0 0 0 0 1 0 0 0 0 2 1 0 0 0 0 0 0 1 1 1 1 1 1 2 1 0 0 2 1 0 2 0 0 0 1 0 1 0 0 1 2 2 2 0 0 1 0 1 0 1 0 1 0 2 1 2 2 0 2 2 0 0 0 2 1 1 2 1 0 1 0 1 0 2 0 0 1 2 0 1 1 0 0 0 2 2 0 1 2 0 1 0 0 1 0 1 1 0 0 1 0 0 0 0 2 2 1 0 1 2 0 1 0 0 2 1 0 0 1 0 0 0 2 0 1 0 0 0 0 0 0 0 0 0 0 0 0 0 1 0 1 0 1 1 1 2 1 2 2 1 2 2 0 1 0 0 0 0 0 1 2 0 1 0
176 1 0 1 0 0 0 1 1 0 0 0 0 1 0 0 0 1 1 1 1 1 0 2 0 0 1 1 1 2 1 0 2 2 1 0 2 2 0 1 1 1 1 1 0 0 0 0 0 0 0 0 0 0 0 2 0 2 0 1 0 0 2 2 1 1 1 0 1 0 0 1 2 0 2 2 0 0 1 0 2 0 0 0 1 0 0 0 2 2 0 1 1 1 0 0 0 1 1 2 1 2 1 0 1 0 2 1 0 2 0 0 0 0 1 2 1 0 2 0 0 0 2 2 2 2 0 1 0 1 1 0 1 0 1 1 1 0 0 0 0 2 0 0 0 0 0 1 1 0 0 0 0 1 0 0 2 1 0 0 1 1 0 1 0 2 0 1 1 0 0 1 0 2 0 1 2 0 0 1 0 2 2 2 2 2 2 2 1 2 2 0 1 0 2 2 2 0 0 0 0 1 0 1 1 0 1 1 0 1 0 1 1 0 1 1 0 1 1 1 0 0 0 1 1 0 0 1 0 1 1 1 0 0 0 0 0 2 0 0 0 0 2 0 0 2 0 0 0 0 0 0 0 0 0 0 2 1 1 1 0 1 0 2 2 0 1 1 2 2 0 0 0 1 0 0 1 2 1 0 1 1 0 0 2 0 1 1 0 2 1 1 0 2 2 0 0 0 0 1 0 0 1 0 1 1 1 0 1 0 1 1 2 1 1 0 2 0 0 1 1 0 0 1 1 0 1 1 0 0 0 0 0 0 0 1 0 1 0 1 0 0 1 0 1 1 0 0 1 0 0 0 0 0 0 2 0 0 0 0 1 1 1 0 0 1 0 1 2 1 0 2 0 2 0 0 0 2 0 0 1 2 0 0 2 1 0 0 0 0 0 1 1 1 1 1 2 1 0 0 0 0 1 1 0 1 0 0 1 0 0 2 0 0 2 2 1 0 0 0 0 0 1 0 0 1 1 0 0 0 0 0 0 1 1 1 0 1 0 1 0 0 1 0 0 2 0 0 0 0 0 0 0 1 1 0 1 2 2 1 1 1 0 0 0 1 1 2 2 1 1 0 0 0 2 1 1 0 0 0 1 1 0 0 1 0 0 0 2 0 1 2 0 0 1 0 0 1 1 2 1 2 2 0 2 0 2 0 1 1 0 0 1 1 0 2 0 2 0 2 2 2 0 1 0 1 0 0 0 1 1 0 0 0 0 0 0 0 0 1 1 0 0 1 2 1 2 2 2 2 0 0 1 1 2 1 1 1 0 1 0 0 0 0 0 0 1 1 0 1 0 0 1 0 1 1 2 2 0 2 2 0 1 0 1 0 0 0 0 0 0 0 2 0 1 0 0 0 0 0 0 1 0 1 0 2 1 0 2 2 0 0 0 0 0 0 0 1 1 0 0 0 0 0 0 0 2 1 0 0 1 0 0 0 0 1 2 0 2 1 1 1 0 2 1 0 1 1 0 0 0 0 2 0 0 2 0 1 0 1 1 1 2 1 0 1 2 0 0 0 1 1 0 0 1 1 2 1 0 0 0 0 0 0 2 2 1 1 1 1 1 2 1 2 0 0 0 0 0 0 0 1 0 0 1 2 2 2 2 0 2 0 0 1 1 0 0 1 0 0 0 0 0 0 0 2 1 1 0 0 0 0 0 2 0 0 0 0 0 1 1 0 0 0 0 1 1 0 0 0 0 0 0 0 0 1 1 0 0 0 0 1 2 0 1 1 1 0 0 1 1 0 0 1 1 0 1 0 0 0 2 2 2 0 2 2 0 0 0 2 0 2 2 1 1 0 0 1 0 1 1 0 0 1 0 0 2 0 0 2 2 0 0 2 2 0 0 2 1 2 1 1 0 2 2 2 2 1 1 0 0 1 2 0 0 0 0 0 0 0 0 0 0 0 0 0 0 0 0 0 2 2 0 0 0 0 0 0 0 0 2 2 1 0 0 1 2 0 2 1 1 0 1 0 1 0 0 1 2 2 2 0 1 0 0 1 0 2 0 1 1 2 0 1 2 1 1 2 0 0 1 1 0 0 2 2 0 1 0 1 0 1 0 0 1 1 0 0 2 2 0 2 1 1 2 2 0 2 2 0 2 0 0 2 0 0 0 0 0 2 0 0 1 1 1 0 1 0 1 0 0 0 2 1 0 0 1 1 0 0 2 0 2 0 1 0 1 0 0 0 0 0 0 0 1 1 1 2 2 1 0 2 1 1 0 0 0 0 0 2 0 0 0 1 0 0 1 0 0 0 0 0
177 0 0 1 0 1 0 2 2 0 0 0 0 0 0 0 0 2 1 0 2 2 0 2 0 0 1 2 0 2 1 1 1 1 0 1 1 0 0 0 2 0 0 0 0 0 0 0 1 0 0 0 0 1 0 2 0 1 0 1 1 1 2 2 1 1 1 0 2 0 1 2 2 0 1 2 1 0 2 0 1 0 0 0 2 0 0 1 2 2 0 1 2 2 0 2 0 2 1 2 0 2 0 0 0 0 2 0 0 2 1 2 0 0 1 1 1 0 0 0 2 0 2 0 0 0 0 1 1 2 0 0 0 0 0 0 0 0 0 2 0 2 1 0 0 0 0 1 1 0 0 0 0 0 0 0 0 0 0 1 0 0 0 2 1 2 1 2 0 0 0 2 1 1 0 1 2 0 0 1 0 2 0 1 0 0 0 1 1 0 0 1 0 1 1 1 0 0 0 0 0 0 1 2 2 0 1 0 1 0 1 1 0 0 0 2 0 0 1 0 1 1 0 1 0 0 1 2 1 1 0 0 0 0 0 0 0 2 0 0 0 0 1 0 0 1 1 0 0 0 0 0 1 1 1 0 0 1 1 2 1 2 0 0 0 0 0 0 0 0 0 2 0 2 0 0 0 2 2 2 0 2 1 1 0 1 0 1 0 2 1 0 1 2 2 0 0 2 0 2 0 0 0 2 0 0 0 0 2 0 2 0 2 1 2 0 1 0 1 0 0 1 0 2 1 0 1 2 0 0 0 0 0 0 0 0 0 2 0 0 0 1 0 0 0 0 2 0 0 0 0 0 0 2 2 0 1 1 0 0 1 0 1 0 1 0 1 1 2 1 1 1 1 2 0 0 0 1 0 2 1 1 0 1 0 0 0 0 1 1 1 1 0 1 2 2 2 0 1 1 0 1 0 2 1 1 0 0 0 0 0 0 1 0 2 2 2 0 0 0 0 1 0 2 1 1 0 2 2 0 1 2 0 0 0 0 1 1 0 1 2 0 1 1 1 2 0 0 0 0 0 0 0 1 1 1 0 2 2 2 0 2 0 0 0 1 1 1 1 1 2 2 1 1 1 0 1 0 0 0 1 0 0 0 1 0 0 1 2 1 2 1 0 1 0 1 1 2 2 2 1 2 2 0 2 0 2 1 0 1 0 0 1 0 0 1 0 0 0 1 1 1 0 1 1 1 0 1 0 1 1 1 0 0 0 0 1 1 1 0 2 0 0 1 1 1 0 0 1 1 0 0 0 2 1 0 0 0 0 1 1 0 1 0 1 1 0 0 1 0 0 0 0 0 0 0 1 1 0 2 2 0 1 0 0 0 1 1 0 0 1 1 0 0 0 0 0 1 0 0 1 0 1 2 0 2 1 0 2 1 0 0 0 0 0 0 0 0 0 0 0 0 0 0 1 0 2 1 0 0 0 0 0 0 0 0 2 2 2 2 2 1 2 2 2 0 1 2 0 0 0 2 2 0 0 1 0 1 1 0 0 0 1 0 1 2 0 1 0 1 0 1 1 0 0 2 2 1 2 2 0 1 1 1 1 2 1 0 1 1 1 1 0 1 1 0 0 0 1 1 0 1 0 0 1 2 2 2 2 0 0 0 0 2 0 0 0 2 1 1 0 0 0 0 0 1 1 1 1 0 1 1 1 2 2 1 1 0 0 1 0 0 0 1 0 0 1 0 0 0 0 0 2 0 0 1 0 0 0 0 0 0 2 2 1 1 1 1 0 2 0 2 0 0 0 0 0 0 2 2 1 1 0 0 0 2 0 1 0 2 0 2 2 0 1 1 0 0 0 0 0 0 0 0 1 0 1 0 0 1 1 0 0 2 2 0 0 2 1 1 1 1 1 2 2 1 1 2 0 0 0 0 2 0 0 1 1 0 0 0 0 0 1 0 0 0 1 1 1 0 1 1 0 0 1 0 1 0 0 0 0 2 1 0 0 0 1 0 2 1 1 0 2 1 2 2 1 1 2 2 1 0 0 0 0 0 0 0 0 0 0 1 1 1 1 0 0 2 0 0 0 1 0 2 2 0 1 1 0 1 0 2 0 0 2 1 0 0 2 0 0 0 2 2 1 0 0 1 1 0 0 2 0 1 0 0 0 1 1 0 1 0 2 2 2 0 0 0 1 0 2 0 2 1 0 0 1 0 0 0 2 0 1 0 0 0 0 0 0 0 0 0 0 0 0 2 0 0 0 0 0 0 0 1 0 1 1 1 0 2 2 0 1 0 0 0 1 1 1 0 1 0
178 1 0 1 0 0 0 1 1 1 0 1 1 2 1 1 0 0 1 0 2 2 1 1 0 1 0 1 0 2 1 1 1 0 2 1 2 2 0 1 1 0 0 0 0 0 1 1 0 0 0 0 0 1 2 0 0 0 0 0 1 1 2 2 2 1 1 0 2 0 1 2 2 1 2 2 0 0 0 0 0 0 0 1 1 0 0 0 1 1 0 0 1 1 0 2 0 1 0 1 0 2 0 0 0 0 2 1 1 1 0 1 0 1 1 0 0 0 1 1 0 0 2 1 1 1 0 0 0 0 1 0 0 0 0 0 0 0 0 1 2 0 0 0 2 0 1 0 1 1 1 0 1 0 1 0 0 1 0 1 1 1 0 1 2 2 0 1 1 0 0 1 1 1 1 1 2 0 0 2 0 2 1 2 2 1 2 0 0 2 1 0 0 0 2 2 0 0 0 0 0 0 0 1 1 0 0 0 1 1 0 0 1 0 0 2 0 0 2 0 0 0 0 2 0 0 0 1 0 0 1 1 0 1 1 1 0 1 0 1 0 0 2 1 0 1 0 0 1 1 1 0 0 1 1 0 1 0 0 0 0 0 0 1 1 0 0 0 0 0 0 2 0 2 0 0 1 2 2 0 2 0 0 0 1 1 1 0 0 1 1 1 0 2 2 0 2 1 0 1 1 1 1 0 1 0 0 1 1 0 1 1 1 2 0 0 2 0 0 0 1 1 1 2 0 0 0 2 0 0 0 1 1 1 0 0 0 1 0 1 0 0 1 1 1 2 0 1 2 1 1 1 0 2 1 0 1 0 0 2 2 2 1 0 0 0 0 2 2 0 0 2 1 2 0 0 0 1 1 2 1 0 0 1 0 1 0 0 0 0 0 1 0 1 2 1 1 2 0 0 0 0 1 1 0 1 0 1 0 0 0 0 1 1 1 2 1 0 0 0 1 1 0 2 1 1 1 1 2 0 2 0 0 1 0 1 0 1 0 0 1 0 2 0 0 1 0 0 1 0 0 1 0 0 0 0 0 0 1 1 2 1 2 2 2 2 2 2 2 0 0 1 1 1 2 2 0 0 0 1 1 0 0 1 1 1 0 2 2 0 2 2 1 2 2 0 0 1 1 2 0 2 1 1 2 1 2 1 0 1 0 0 1 0 0 2 0 1 0 1 1 2 0 2 0 2 1 0 1 1 1 0 0 1 1 1 0 2 1 0 1 0 0 2 2 1 2 1 2 1 0 0 0 0 2 2 2 1 0 0 1 0 0 0 0 0 1 1 2 0 1 1 0 0 0 0 0 2 0 0 2 0 0 0 0 0 0 0 1 0 0 0 0 0 0 0 0 0 0 0 1 1 0 0 1 2 0 0 1 1 1 0 0 0 0 0 1 1 0 1 1 1 0 1 1 1 1 1 0 0 0 0 1 0 0 0 2 1 2 1 1 1 0 0 2 0 2 1 0 1 0 1 1 1 0 2 0 1 1 0 0 0 0 1 0 1 0 1 0 0 0 2 0 0 0 1 1 0 1 1 1 0 0 1 2 1 0 1 2 0 1 0 0 0 1 0 0 0 0 1 0 0 0 0 0 1 1 2 2 0 0 0 0 1 0 0 0 0 1 1 0 0 1 0 0 2 0 0 0 0 0 0 0 0 1 1 0 0 0 0 0 0 0 0 0 1 1 0 1 1 1 1 0 0 0 2 1 1 1 1 1 1 2 0 0 1 1 1 0 2 0 0 1 0 0 0 1 0 1 1 1 1 0 0 0 2 0 1 1 2 0 1 2 0 0 1 0 0 1 1 0 0 0 0 0 2 1 0 0 2 2 0 1 1 1 0 0 1 0 0 0 1 1 2 2 0 0 1 1 0 1 0 1 1 0 0 0 0 0 0 0 0 0 0 0 0 0 0 0 0 2 2 0 0 0 1 1 0 0 0 1 1 0 0 0 0 0 0 1 1 0 0 1 0 2 1 1 1 1 2 2 0 0 0 0 0 0 2 0 0 2 2 1 2 2 0 2 2 0 0 0 1 0 1 2 2 0 1 0 0 1 2 1 1 2 0 0 0 2 1 0 1 2 2 0 0 0 0 0 1 0 2 1 2 0 0 0 1 0 0 1 0 2 0 1 1 0 0 0 0 2 0 1 1 1 0 1 0 0 0 2 0 0 0 1 1 1 0 0 0 0 0 0 0 0 0 2 1 1 0 0 1 1 2 0 0 0 0 0 0 0 0 0 0 0 0 0 0 1 0 0 0
179 1 0 0 0 0 0 1 2 0 0 0 0 1 0 0 0 2 0 0 2 2 0 2 0 0 1 1 1 2 0 1 2 1 0 1 1 2 0 1 2 1 0 1 0 0 1 2 0 0 0 0 0 0 0 2 0 1 0 1 1 1 2 2 0 1 1 0 2 1 0 0 2 1 2 2 0 0 0 1 0 0 1 1 1 0 0 0 1 1 0 0 1 1 2 2 2 1 0 2 0 1 0 1 1 1 2 2 1 1 0 1 2 2 2 2 2 0 1 0 1 0 2 1 1 1 0 1 0 1 2 1 1 0 0 0 0 0 0 0 1 1 0 1 1 0 1 0 1 1 0 0 1 0 1 0 1 1 0 0 1 0 0 2 1 2 0 0 0 2 2 1 1 1 2 1 2 0 0 2 0 2 0 1 0 0 0 2 1 1 1 1 0 1 2 1 0 0 0 0 0 1 0 0 0 0 2 2 1 0 1 1 2 0 0 2 1 0 2 0 1 1 0 1 0 0 2 0 0 1 1 1 1 0 0 0 0 2 0 0 0 0 2 0 0 2 0 0 0 0 0 1 0 0 0 0 1 0 0 0 1 0 0 0 0 1 1 1 1 1 0 0 0 2 1 1 0 1 1 0 0 1 0 0 1 1 0 2 0 2 0 0 0 1 2 0 1 0 0 0 0 0 1 0 1 0 0 1 1 0 0 2 2 0 0 0 2 1 0 0 1 0 2 0 1 0 1 2 0 0 0 1 0 0 0 0 0 0 0 1 0 2 2 0 0 0 0 0 1 0 1 0 0 2 2 0 0 0 0 1 1 1 1 0 1 0 0 2 2 0 0 2 0 2 1 1 0 2 0 1 0 1 0 1 0 1 0 1 1 1 1 1 0 0 2 0 0 2 0 0 0 0 1 1 0 1 1 1 0 0 0 0 0 0 1 1 1 0 0 0 0 0 0 1 1 1 2 0 1 0 1 0 0 1 1 0 0 0 0 0 2 0 2 0 0 1 0 0 0 0 0 1 0 2 1 0 1 0 2 0 0 0 0 0 0 2 2 2 2 0 0 0 1 1 2 2 0 0 0 0 0 0 0 0 0 1 0 0 1 0 1 1 0 2 1 0 0 2 1 1 0 2 1 1 1 0 0 0 1 1 0 0 0 0 1 1 0 2 0 2 2 2 1 2 1 2 1 0 1 2 0 1 1 0 1 0 0 1 0 0 2 0 0 2 2 1 2 2 2 2 0 0 0 2 0 0 0 1 0 0 0 0 0 0 0 0 1 1 0 1 0 1 2 0 0 2 2 1 0 1 1 0 0 0 1 0 0 2 0 0 0 0 0 0 0 1 0 0 0 0 0 2 1 1 1 2 0 1 2 1 0 0 0 0 0 0 1 1 0 0 0 0 0 0 0 0 2 1 0 0 0 1 0 0 0 0 1 1 2 2 1 0 1 1 2 0 1 1 0 1 0 2 0 1 1 2 0 2 2 0 0 0 2 0 1 2 1 1 1 0 1 1 0 0 0 2 2 1 2 2 1 0 0 2 1 2 1 1 1 1 1 1 0 2 0 1 0 0 2 2 0 2 0 0 1 1 2 1 2 0 0 0 0 1 1 0 0 2 1 1 0 0 0 0 0 1 1 1 1 0 1 1 0 2 0 0 0 0 0 0 0 0 0 0 0 0 0 1 1 1 1 1 1 0 0 1 0 0 1 0 0 0 2 0 0 0 0 0 0 2 1 0 1 0 0 0 0 0 2 2 1 1 2 0 0 1 1 2 0 0 1 1 2 1 2 0 0 0 1 1 1 0 0 0 1 2 1 1 1 1 1 0 1 1 1 0 0 2 0 1 0 0 2 1 1 2 1 2 0 0 0 0 2 2 0 0 1 1 1 1 1 1 2 0 1 1 1 1 1 0 0 0 0 0 0 0 0 0 0 0 1 1 0 0 1 0 1 0 2 0 0 1 0 0 1 1 0 2 2 2 2 0 0 0 0 0 0 2 1 0 1 1 1 1 2 1 2 1 0 0 0 1 0 1 2 2 0 1 0 0 0 1 1 1 2 0 0 1 2 0 0 0 2 2 2 2 2 1 1 0 0 2 0 2 0 0 0 2 0 0 0 0 1 2 1 0 1 0 0 0 1 0 1 0 1 0 1 2 1 2 1 0 2 0 0 1 1 0 0 0 0 0 1 0 0 0 1 2 2 0 0 2 0 0 0 0 0 1 0 0 0 0 0 0 0 0 0 0 2 0 1 1
180 1 0 0 0 0 0 0 0 2 0 0 1 1 0 0 0 1 1 0 2 2 0 2 0 0 1 1 0 2 1 1 1 1 1 1 1 0 0 0 1 0 0 1 0 1 0 1 0 0 0 0 0 1 1 1 0 2 0 1 0 1 2 2 0 0 1 0 1 0 1 1 2 0 2 2 0 0 1 0 0 0 0 0 2 0 0 0 1 1 0 0 1 1 0 1 0 1 1 2 1 2 0 0 1 1 2 0 0 2 2 2 1 2 2 1 1 0 0 0 2 0 2 1 2 2 0 2 0 2 0 1 0 0 0 0 0 0 0 1 2 2 0 1 0 1 0 0 1 1 0 0 0 0 0 0 0 0 1 1 0 0 0 1 2 2 0 1 1 1 1 0 1 1 0 0 2 1 0 0 0 0 0 2 1 0 2 1 1 2 2 0 0 0 1 1 1 0 0 0 0 0 0 2 2 0 0 0 1 0 0 0 0 0 0 2 0 0 2 1 1 1 0 1 0 1 0 2 0 2 0 0 1 1 0 1 0 1 0 1 1 1 2 0 0 2 0 0 0 0 0 1 0 0 0 0 0 0 0 0 0 0 0 1 1 0 1 0 2 2 0 1 1 2 0 0 1 2 1 1 1 1 0 0 0 0 0 2 0 2 1 1 0 2 2 0 1 0 0 0 0 0 0 0 0 0 1 0 0 0 0 0 2 1 2 0 1 1 1 0 1 2 0 1 0 0 1 2 0 0 0 1 0 0 0 0 0 1 0 1 1 1 2 0 1 1 0 0 2 2 0 0 0 2 1 0 1 0 0 2 2 2 1 0 0 1 1 2 2 0 0 2 0 2 0 0 0 1 0 1 0 1 0 1 0 0 0 0 0 1 1 2 2 1 2 1 1 0 0 0 0 0 0 2 1 1 0 1 0 1 1 1 0 0 0 2 0 1 0 1 1 2 0 2 1 1 1 1 1 0 1 0 0 2 2 0 0 1 0 0 2 0 2 0 0 1 1 0 1 0 0 0 0 2 2 1 1 0 2 2 2 2 0 0 0 1 1 2 2 1 1 1 1 1 1 0 1 1 1 1 1 1 0 1 0 1 0 1 1 1 0 1 1 2 1 0 0 1 0 1 1 1 1 1 1 1 1 0 0 1 0 1 1 0 1 2 0 1 1 1 1 2 0 1 0 1 0 1 1 1 1 0 0 1 2 0 0 1 0 2 0 0 0 2 2 1 0 0 0 0 0 0 0 1 2 1 0 1 0 2 0 0 2 0 2 2 0 0 2 0 1 2 0 0 0 0 2 2 0 2 2 0 0 0 0 0 1 1 1 1 1 1 0 0 0 1 1 1 1 0 1 2 1 0 1 1 1 0 2 2 1 0 0 1 0 0 0 0 0 0 0 0 0 1 1 1 0 0 0 0 0 0 0 0 0 1 2 1 1 0 1 0 0 1 2 0 2 1 0 0 0 2 0 1 0 2 0 0 0 0 0 0 0 1 1 1 1 1 0 1 0 1 0 1 1 1 1 2 1 1 0 1 1 0 1 2 0 0 1 0 1 0 0 0 0 0 0 0 2 2 0 2 0 0 0 1 1 1 1 0 1 0 0 1 1 0 0 1 0 0 0 2 1 0 1 2 0 1 1 0 0 0 0 2 0 0 2 0 0 1 1 0 0 0 0 0 0 1 0 0 0 0 1 0 0 0 0 0 1 1 0 1 2 0 0 1 2 0 0 1 2 0 0 0 0 0 0 0 0 0 1 2 2 0 2 2 0 1 0 1 1 2 2 1 1 1 0 1 0 2 2 0 0 0 2 0 1 0 0 2 2 0 0 2 2 0 0 1 0 2 1 1 1 1 0 1 0 1 0 0 0 0 2 1 0 1 0 0 1 0 1 1 0 0 0 0 0 1 0 0 1 1 0 0 1 0 1 0 0 0 2 2 0 0 0 1 1 0 2 0 0 0 0 1 1 0 0 1 2 2 1 0 0 0 0 0 1 0 2 0 0 1 0 2 2 0 2 2 0 1 0 2 0 2 2 1 1 1 0 0 1 2 0 0 1 1 0 1 2 0 0 0 2 1 1 1 1 2 0 0 0 2 0 0 0 0 0 0 0 2 0 0 1 1 1 0 1 2 0 1 0 0 1 2 1 0 2 0 0 0 2 0 0 1 0 1 1 0 0 1 0 0 0 0 0 1 1 2 2 0 0 2 0 0 0 0 0 0 0 2 0 0 0 1 1 1 0 1 1 0 1 0
181 0 0 0 0 0 0 1 2 1 0 0 0 0 0 0 0 0 0 1 1 2 1 2 0 0 2 2 0 2 1 1 0 0 2 0 2 0 0 1 1 0 0 0 0 1 1 0 0 1 1 0 1 0 0 2 0 0 0 1 0 2 2 2 0 0 0 0 2 1 0 1 2 1 2 2 0 0 0 0 1 0 1 1 1 0 0 1 2 2 1 1 1 2 0 2 0 2 2 2 2 2 0 0 2 2 1 0 0 2 1 1 0 0 0 0 0 0 1 0 1 0 2 1 1 1 0 0 1 1 0 0 0 0 0 0 0 0 1 1 1 1 0 0 1 0 0 0 0 0 1 0 0 1 1 1 1 0 0 0 0 0 2 0 0 2 0 1 1 0 0 1 1 1 0 0 2 1 0 0 0 0 1 1 1 1 1 0 0 2 1 0 0 0 0 1 2 0 0 0 0 1 1 1 1 0 0 1 1 0 1 1 0 0 0 2 1 1 1 1 1 1 1 1 0 1 0 2 1 1 1 1 0 0 0 0 0 1 0 2 2 2 2 1 0 1 0 0 0 1 1 0 0 0 0 0 1 1 1 1 1 1 0 2 1 0 0 0 2 2 1 0 0 2 0 0 1 2 1 1 0 1 0 0 1 1 0 0 0 2 2 2 1 1 1 0 0 1 0 0 0 0 0 0 0 1 1 0 2 0 0 2 1 0 2 0 1 1 1 0 0 1 1 2 1 0 1 1 1 1 0 0 0 1 0 0 0 1 0 1 1 1 2 0 0 0 1 0 1 1 0 0 0 2 2 0 1 0 0 2 2 2 1 0 0 0 0 1 1 0 0 2 0 2 0 0 0 1 0 2 1 0 0 1 0 2 0 0 0 0 0 0 1 0 2 1 1 0 2 1 0 2 0 1 0 0 0 0 1 1 1 1 0 0 1 2 1 1 0 1 1 2 0 1 1 1 1 0 2 1 2 0 0 0 1 1 0 1 0 1 1 0 1 0 0 1 0 0 1 0 0 0 0 2 2 2 0 1 0 1 1 1 1 1 1 2 2 2 2 1 2 2 1 1 2 2 0 0 0 0 0 0 0 1 1 1 0 1 2 1 0 2 0 2 1 0 0 2 2 2 1 2 1 1 1 0 2 1 1 1 0 1 1 0 1 0 0 0 2 2 2 2 1 1 0 1 0 0 0 2 0 1 0 0 0 0 1 1 0 0 0 2 0 1 1 1 1 0 0 0 0 0 0 2 2 2 0 0 1 0 1 0 1 0 0 0 2 0 2 0 1 0 1 0 1 1 1 1 0 2 1 0 0 0 1 1 1 2 0 0 1 1 0 0 0 1 0 0 0 0 0 2 2 1 0 2 1 0 1 0 1 0 0 1 0 0 1 1 0 0 0 0 0 1 1 0 2 1 0 0 1 0 2 0 0 0 1 0 2 2 0 1 0 0 1 0 1 2 0 2 0 1 1 0 0 2 0 2 2 0 0 0 2 1 0 1 0 2 0 1 0 1 0 0 0 1 2 1 1 1 0 1 0 1 2 2 2 1 1 1 0 1 0 2 0 1 0 0 1 1 0 1 0 0 1 2 1 2 2 0 0 0 0 1 0 1 1 1 0 0 0 1 0 0 1 2 0 0 0 1 0 0 1 2 0 0 1 0 0 0 0 0 0 0 0 0 0 1 0 0 0 0 1 0 0 1 1 0 1 0 0 1 2 1 0 0 0 0 0 1 1 0 1 1 1 0 1 0 0 1 0 0 1 1 1 1 1 1 0 1 1 2 2 0 1 1 0 1 0 2 2 0 0 1 1 0 1 0 1 2 1 0 1 1 1 0 0 2 1 2 2 2 2 2 2 1 1 1 1 0 0 1 1 2 0 1 0 0 2 0 1 1 0 0 0 0 0 0 0 1 1 1 0 0 0 0 1 1 0 0 1 2 1 0 0 0 2 0 1 0 0 0 0 1 2 0 0 0 2 2 2 0 0 0 0 0 0 1 0 0 0 0 2 1 1 0 1 2 0 0 0 2 2 0 2 1 1 1 0 0 1 2 0 0 1 1 0 1 2 0 0 0 1 1 1 1 0 2 0 0 0 2 0 1 0 0 1 1 0 0 0 0 1 1 1 0 1 0 0 0 2 0 2 1 1 0 1 1 1 1 1 1 1 0 2 1 2 0 0 0 0 0 0 0 1 2 0 1 2 0 1 2 0 1 0 1 0 1 0 2 1 0 0 0 0 0 0 0 1 1 0 0
182 0 0 0 0 0 1 2 2 0 0 1 0 0 0 0 0 0 0 0 2 2 0 2 0 0 0 2 0 2 2 0 1 1 1 0 2 1 0 0 1 0 1 0 0 1 1 0 0 0 0 0 2 0 1 1 0 1 0 0 2 0 2 2 0 0 0 0 1 0 0 0 2 1 1 2 1 0 2 0 2 0 0 0 1 0 0 2 2 2 1 1 2 2 1 1 1 1 1 1 0 2 0 0 2 2 1 0 0 2 1 1 1 2 2 0 0 0 1 0 1 0 0 2 0 0 0 0 2 2 0 0 0 0 1 0 2 0 0 2 2 0 0 0 0 0 0 0 0 0 0 0 0 0 0 0 1 1 0 0 1 1 0 0 1 2 1 0 0 2 2 0 0 2 0 0 2 1 0 1 0 1 2 2 2 2 2 2 0 0 1 2 0 0 2 2 2 0 0 0 0 2 0 2 2 0 1 1 0 0 1 2 1 0 0 2 1 0 2 0 1 1 1 2 0 0 1 0 0 0 0 0 0 0 0 0 0 2 0 0 0 1 1 0 0 1 0 0 0 0 0 0 0 0 0 0 1 0 1 2 1 2 0 0 1 0 0 0 1 1 0 1 1 2 0 0 1 2 1 1 0 2 0 0 1 1 1 0 0 2 1 1 1 2 2 0 1 1 1 0 1 0 2 0 1 0 0 0 1 0 0 1 1 0 1 0 2 0 1 0 0 1 1 1 1 0 0 1 1 2 0 1 0 0 0 0 0 1 0 0 1 1 2 0 0 0 0 0 2 0 0 0 0 0 0 2 0 0 0 2 2 1 2 0 1 0 0 0 1 1 1 1 1 2 0 0 0 2 0 1 2 2 0 1 2 0 0 0 0 0 0 0 0 0 2 0 0 0 1 1 0 1 0 1 1 0 0 0 0 1 0 0 0 0 0 1 0 0 0 0 0 1 0 1 1 1 1 0 1 0 1 0 0 0 0 0 1 2 0 1 2 0 2 1 1 1 0 1 1 0 0 0 0 2 1 1 0 0 0 0 2 1 1 0 1 1 1 2 2 0 0 0 0 0 1 0 1 0 0 2 2 1 0 1 1 1 0 0 0 0 0 0 0 2 2 1 1 1 0 1 1 2 0 1 1 1 1 0 1 1 0 0 1 0 2 0 0 0 2 0 1 2 0 2 1 2 0 1 0 1 1 0 0 0 0 0 1 1 1 0 2 0 0 1 1 2 0 1 1 2 0 0 2 1 2 1 1 0 0 0 0 0 1 1 1 1 1 1 1 0 1 1 1 0 0 1 1 1 0 2 2 0 0 0 1 1 1 1 1 1 0 0 0 1 1 0 1 0 0 0 0 1 0 0 1 2 0 0 1 1 0 0 0 0 1 1 0 2 0 0 0 0 0 0 0 1 2 0 0 0 1 0 0 0 0 2 2 1 2 1 1 1 1 2 2 0 1 0 1 1 0 1 0 1 0 2 0 2 2 0 0 0 1 0 1 2 0 2 1 1 1 0 0 0 0 1 2 1 0 1 0 0 0 0 1 1 1 0 0 0 1 0 0 1 0 1 0 0 1 0 0 1 0 0 1 2 2 2 2 1 1 1 0 2 0 0 0 1 0 0 0 1 2 0 0 1 1 1 1 0 0 0 0 2 0 0 1 0 0 1 0 1 0 1 0 0 1 0 0 0 0 0 0 0 0 0 0 1 0 1 1 2 2 1 1 0 0 0 0 1 0 0 1 0 0 1 1 0 2 2 0 0 0 0 0 2 0 2 1 2 0 1 2 1 2 0 0 1 0 1 1 0 0 0 1 1 2 0 2 2 1 0 1 1 1 0 0 2 2 2 1 2 2 2 2 2 1 2 0 0 0 0 1 2 0 1 1 1 2 1 1 2 1 0 1 1 0 0 0 2 0 0 0 0 1 0 1 0 0 0 1 2 1 0 0 0 0 0 1 0 0 0 2 1 2 2 1 0 1 2 2 0 0 0 0 0 0 0 0 1 0 2 1 2 2 0 2 2 0 0 0 2 0 1 1 1 1 1 0 1 0 2 0 0 0 2 0 1 1 0 0 0 1 1 1 1 1 1 1 1 1 1 0 1 1 0 0 1 1 0 0 0 1 1 0 0 1 0 0 0 2 0 2 1 0 0 1 2 1 2 1 0 1 0 0 0 0 0 1 1 0 0 0 0 0 1 1 1 2 0 1 2 0 1 0 0 0 1 0 2 1 0 0 0 0 0 1 0 0 0 1 1
183 1 0 0 0 0 0 2 2 0 0 1 0 0 0 0 0 1 1 0 0 0 0 2 0 0 0 1 0 1 0 0 0 0 2 0 2 0 0 0 1 0 0 1 0 1 0 0 0 0 0 0 0 0 0 2 0 0 0 2 0 2 0 0 0 0 0 0 2 0 1 2 2 1 2 2 0 0 1 0 1 0 0 0 2 1 1 0 0 2 0 0 0 1 1 1 1 0 0 1 0 2 1 0 0 0 2 0 0 2 2 2 1 2 2 1 1 1 0 0 2 0 2 1 1 1 0 0 2 2 0 1 0 0 1 1 1 0 0 2 2 1 1 0 0 0 0 0 1 1 1 0 0 1 0 0 1 0 0 0 0 0 0 1 0 2 0 0 1 1 1 1 0 2 2 1 2 0 0 0 0 0 1 1 1 1 1 2 0 0 1 1 1 1 1 2 2 0 0 0 0 0 0 2 2 0 0 2 0 1 0 1 2 0 0 2 0 1 1 1 0 0 0 2 0 0 1 1 1 0 0 0 0 0 0 0 1 2 0 0 0 0 2 0 0 1 0 0 0 0 0 1 0 0 0 0 1 0 0 0 0 0 0 1 1 0 0 1 1 0 1 0 0 2 0 0 0 1 2 1 0 0 1 1 0 0 0 0 0 2 1 1 2 2 2 0 0 0 0 0 0 0 1 1 0 0 0 0 1 0 1 1 1 1 1 1 2 0 0 1 1 0 2 1 0 0 0 0 1 1 0 2 1 0 0 0 0 2 1 2 1 1 1 0 1 2 0 1 2 0 0 0 0 1 1 1 0 0 0 2 2 2 1 1 1 2 0 0 1 1 1 2 0 2 1 1 0 1 1 1 1 1 0 1 0 0 0 0 0 0 0 1 0 0 2 0 0 1 0 0 0 0 0 2 1 1 0 0 0 0 0 0 1 1 1 2 0 1 0 1 1 1 0 1 1 1 1 0 2 0 2 0 1 2 1 1 1 1 0 1 2 0 1 2 2 2 0 0 0 0 0 0 0 2 2 1 1 1 2 2 1 1 1 0 1 1 1 2 2 1 2 2 0 0 0 0 0 0 0 1 0 0 0 0 0 0 0 0 1 1 1 0 1 1 2 0 0 1 1 1 1 2 0 2 0 0 0 0 1 0 1 1 0 0 0 1 0 0 0 0 0 2 0 2 1 2 0 0 1 2 0 0 0 0 0 0 1 0 0 1 1 0 0 1 2 1 2 0 1 1 0 0 0 1 2 1 1 2 0 0 1 0 1 0 1 1 1 1 2 0 0 0 1 0 0 1 1 2 0 2 2 0 0 0 2 1 2 0 0 0 0 0 0 0 1 0 2 0 0 0 0 2 0 1 0 2 1 0 2 1 1 0 0 2 1 1 0 0 0 1 0 0 0 1 1 0 2 2 0 0 0 1 1 0 0 1 2 0 2 2 0 0 0 1 1 0 0 1 1 2 1 2 1 1 1 1 0 1 1 0 0 0 0 0 0 1 0 2 1 0 1 1 1 0 0 2 2 1 0 0 0 1 0 1 2 2 2 0 1 0 2 0 0 1 0 0 0 1 2 2 0 2 1 1 0 2 1 2 2 0 0 0 0 2 1 0 1 0 0 0 0 0 1 0 0 2 2 0 0 0 0 0 0 2 0 0 0 0 0 2 1 0 1 0 0 0 1 0 0 0 0 0 0 1 1 0 0 0 1 0 0 1 2 2 0 2 2 0 0 2 1 1 1 1 1 0 1 0 2 1 1 1 1 0 0 2 1 1 1 2 0 1 2 0 1 0 1 0 0 1 1 0 0 0 1 1 2 0 2 2 1 0 2 0 0 0 0 2 2 2 2 2 1 2 2 1 1 2 0 0 0 0 2 2 0 0 0 0 0 0 0 0 1 0 0 0 1 1 1 0 2 2 0 0 0 0 0 0 0 0 1 1 1 0 0 1 1 0 0 2 0 0 1 0 1 1 1 0 1 2 2 0 0 0 0 0 2 1 0 1 0 2 0 1 2 0 2 0 0 1 0 1 0 2 2 0 1 1 0 1 0 2 0 0 1 1 0 1 2 0 0 0 1 0 2 2 2 1 2 0 1 1 0 1 1 0 0 1 0 1 0 0 2 1 1 1 1 0 0 0 2 0 1 0 1 0 1 2 1 1 2 0 1 1 1 2 2 0 0 1 0 0 0 0 0 0 0 2 2 0 0 2 0 0 0 0 0 1 0 1 1 0 0 0 0 0 0 0 1 1 1 1
184 1 0 0 0 0 0 1 2 0 0 1 0 1 0 0 0 1 1 0 1 1 0 1 0 1 1 1 1 2 0 1 1 1 1 0 2 1 0 1 1 0 0 0 0 0 0 0 0 0 0 0 0 1 0 2 0 0 0 2 0 1 1 2 0 0 0 1 1 0 0 0 2 0 0 2 2 0 2 0 1 0 0 0 1 0 0 1 2 2 1 1 0 2 2 2 2 0 0 1 0 2 1 0 1 1 2 0 0 2 0 0 0 1 1 0 0 1 0 0 2 0 1 1 0 0 0 2 0 2 1 1 0 0 1 1 1 0 0 2 1 1 0 0 1 0 0 0 0 0 0 0 0 1 0 0 0 0 0 1 0 0 0 2 0 0 0 1 0 1 1 2 2 0 0 1 2 0 0 0 0 1 1 1 1 1 1 0 0 2 2 0 0 0 1 2 1 0 0 0 0 1 0 1 1 0 0 1 2 1 1 2 2 0 0 2 2 0 2 0 1 1 1 1 0 0 0 2 0 2 0 0 0 0 0 0 0 1 0 0 0 0 1 0 0 2 0 0 0 0 0 1 1 0 0 0 1 1 0 0 0 0 0 2 1 1 1 0 1 0 0 2 1 2 1 1 0 1 2 1 0 2 0 0 1 1 1 2 0 2 1 0 0 2 1 1 0 2 0 1 0 0 0 1 0 0 0 0 0 0 1 0 2 0 2 1 2 0 0 0 0 1 2 1 0 0 0 1 0 0 0 1 0 0 0 0 0 2 0 1 0 0 2 0 0 0 1 0 1 0 1 1 0 1 1 1 0 0 0 2 2 2 1 0 1 1 1 1 2 1 1 1 1 1 1 0 0 1 1 2 0 1 0 0 0 1 0 0 0 0 0 1 1 0 2 1 1 1 0 0 0 0 0 1 0 1 0 0 0 0 0 0 0 0 1 2 1 0 0 0 0 1 1 2 1 1 1 0 0 0 0 0 1 1 1 1 1 0 0 0 1 0 1 0 0 2 1 0 0 0 0 0 0 2 2 2 0 1 2 2 1 2 0 0 0 0 0 2 2 0 0 0 2 2 1 1 0 1 1 0 1 0 0 0 0 0 0 1 1 0 1 1 1 1 0 1 0 1 1 2 1 2 1 1 1 0 2 0 0 2 1 0 1 0 0 1 0 1 0 1 1 2 0 1 0 1 0 2 0 0 1 1 0 1 0 0 1 1 0 0 1 1 0 1 2 1 2 0 0 0 0 0 0 1 2 2 1 0 0 1 0 0 1 0 1 1 0 0 0 0 0 0 0 0 0 0 1 2 0 1 2 0 0 0 1 0 0 1 0 0 1 1 1 0 0 0 0 1 0 0 0 2 0 1 0 2 1 0 0 1 1 1 0 1 0 0 0 1 0 0 0 0 0 1 1 0 1 1 0 0 1 0 0 0 0 0 2 1 2 2 0 2 1 1 2 0 1 2 0 0 0 1 0 2 1 2 0 2 2 0 0 0 1 0 2 2 1 2 1 0 2 0 0 0 0 1 2 0 0 0 0 0 0 1 2 2 0 0 0 1 1 2 0 1 0 0 0 0 0 0 0 0 0 0 1 1 1 1 1 0 2 0 0 2 0 1 1 2 2 2 0 0 1 0 0 1 1 1 0 0 0 0 0 2 1 0 1 0 0 0 0 0 0 0 0 2 2 0 1 1 0 0 2 0 0 1 1 0 1 0 0 0 2 2 0 1 1 1 0 2 0 0 0 1 1 0 0 0 2 2 2 2 0 1 1 1 0 1 1 2 0 1 2 0 0 2 0 0 0 2 2 0 0 0 0 2 1 1 0 1 1 1 0 1 1 0 1 1 2 2 0 2 0 1 1 1 0 2 1 0 1 0 2 0 0 0 0 0 0 0 0 0 0 0 0 0 0 0 0 0 2 2 0 0 1 0 2 0 1 1 0 1 0 0 0 2 2 0 2 0 0 0 1 1 2 0 0 0 2 1 0 1 0 0 0 0 1 1 1 0 0 2 1 0 2 0 2 2 0 0 0 2 0 2 2 1 1 0 1 1 0 2 0 0 0 1 0 1 2 1 0 1 2 1 1 0 1 0 1 0 1 0 0 1 0 0 0 1 0 1 0 0 2 1 1 0 0 0 0 0 1 0 1 1 1 1 1 1 0 1 1 0 1 0 0 0 0 1 1 1 0 0 0 0 0 2 0 1 1 0 0 1 0 0 1 1 1 1 0 1 0 0 0 1 0 0 0 0 0 0 1 1
185 0 0 0 0 0 0 1 1 1 0 0 1 1 0 0 0 1 1 0 2 2 0 2 0 0 1 1 0 1 1 0 2 2 0 2 1 1 0 0 2 0 0 1 1 1 0 0 0 0 0 0 1 0 0 1 0 0 1 2 0 1 1 1 0 0 0 0 0 0 0 0 2 0 2 2 0 0 0 0 1 0 0 0 1 0 0 2 2 2 2 2 1 2 0 1 0 1 1 1 0 2 1 0 1 1 2 0 0 2 1 1 1 2 2 1 1 0 1 0 1 1 2 0 0 0 0 0 0 0 1 1 0 0 0 0 0 0 0 1 2 0 0 0 0 0 1 0 0 0 0 0 0 0 0 0 0 0 0 0 1 1 0 0 0 1 0 0 2 0 0 0 0 2 0 1 1 1 0 1 0 0 1 2 1 1 1 2 0 0 0 2 0 0 0 0 0 1 0 0 0 0 1 1 1 0 2 1 1 0 0 0 2 0 0 2 1 0 2 0 1 1 1 1 0 0 1 1 0 1 0 0 0 0 0 0 0 2 0 0 0 1 2 0 0 2 0 0 1 1 1 1 0 0 0 0 0 1 1 1 1 1 0 0 0 0 0 0 2 1 0 0 0 1 0 0 0 1 1 0 0 2 2 2 0 0 2 2 0 2 2 1 0 2 2 0 0 1 1 0 1 0 0 1 0 1 1 0 1 0 1 1 2 0 2 0 2 1 1 1 0 1 1 2 0 0 0 1 1 1 0 1 0 0 0 0 1 1 0 1 1 1 2 0 0 0 1 0 1 0 0 0 0 2 1 0 1 0 0 1 1 2 1 0 1 0 0 2 2 0 0 2 0 2 0 0 0 1 0 1 1 1 0 1 0 0 0 0 0 0 0 0 1 1 2 1 1 1 0 0 0 0 1 0 0 0 0 0 0 0 0 1 0 0 0 2 0 0 0 0 0 0 0 2 1 2 1 0 0 0 1 0 0 1 1 0 0 2 0 0 2 0 1 1 1 2 0 0 1 0 0 0 0 1 1 1 0 0 1 1 2 1 1 1 1 1 1 1 1 0 1 1 0 0 2 1 1 0 0 0 2 1 0 0 0 1 0 2 2 1 1 2 0 1 1 1 1 2 0 0 0 1 1 1 1 0 2 0 1 0 0 0 0 0 1 1 0 1 0 1 1 2 1 2 1 1 0 0 1 2 0 1 0 0 0 0 1 0 0 2 0 0 0 1 1 1 1 1 1 1 0 0 0 2 0 0 0 2 0 0 0 0 0 0 0 0 0 2 0 2 1 1 0 0 0 0 2 2 1 1 2 0 1 0 1 1 2 0 1 0 1 0 0 0 0 2 0 0 0 0 2 0 1 0 1 2 1 1 2 0 0 0 0 2 1 1 0 0 0 0 0 0 0 0 0 0 0 1 0 0 1 0 0 0 0 0 2 0 2 1 2 0 0 1 2 0 2 2 0 0 1 2 0 1 0 2 1 2 2 0 0 0 0 1 1 1 2 1 0 0 1 1 1 0 0 2 1 0 1 1 1 2 1 0 1 2 0 2 2 1 1 2 0 0 0 0 0 0 0 1 2 0 0 0 1 1 1 0 1 0 1 0 0 2 0 0 0 0 1 1 0 0 0 1 1 2 1 1 1 0 1 1 0 2 0 0 2 0 0 2 1 0 0 0 0 0 1 0 0 0 0 0 1 0 1 1 0 0 0 0 0 0 2 0 0 0 0 1 0 2 0 0 0 0 0 1 1 0 0 0 1 2 0 0 0 2 0 2 0 0 2 2 2 0 2 0 0 1 0 0 0 0 0 0 1 1 1 0 0 2 2 0 0 1 1 0 1 1 2 2 1 2 1 1 1 2 1 2 1 0 1 0 2 0 0 1 1 0 1 0 0 1 1 0 0 0 0 1 0 1 1 0 0 0 0 0 0 1 0 0 1 1 0 0 0 1 1 0 1 1 0 0 2 1 1 0 0 1 2 2 1 0 0 0 0 0 0 1 0 0 0 2 1 1 2 0 2 2 0 0 1 1 0 1 2 2 0 0 0 1 1 1 1 1 1 1 0 1 1 0 0 0 1 1 2 2 2 0 0 1 0 2 1 2 0 0 0 0 0 0 0 0 1 0 0 0 0 1 1 0 1 0 1 0 1 0 1 1 0 0 2 0 2 0 1 1 1 0 0 0 0 0 0 0 0 0 2 1 2 0 1 2 1 2 0 0 0 0 0 1 0 0 0 1 0 0 1 0 2 0 1 0
186 0 0 0 0 0 0 2 2 0 0 0 0 1 0 0 1 1 1 1 1 2 0 1 1 1 1 2 1 2 2 0 0 0 1 2 2 1 0 0 0 0 0 1 0 0 0 0 0 1 1 0 1 0 0 2 0 1 0 2 0 1 1 1 0 1 0 0 1 0 0 1 1 0 1 1 0 0 2 0 2 0 0 0 1 0 0 1 2 2 1 1 2 1 1 1 0 0 0 2 0 2 1 0 0 0 2 1 0 2 1 1 1 2 2 2 1 1 0 0 2 1 1 2 1 1 0 1 0 1 2 0 0 0 0 0 0 0 0 1 1 2 0 0 1 0 0 0 0 0 0 0 1 0 1 0 1 1 0 0 1 1 0 1 2 2 0 0 1 1 1 2 0 2 1 1 2 0 1 1 0 2 1 2 1 1 1 0 0 0 0 0 0 0 2 2 1 0 0 0 0 0 0 1 1 0 1 0 0 0 0 1 0 0 0 2 0 0 0 1 1 1 0 0 0 2 0 2 0 2 0 0 0 0 0 0 0 2 0 0 0 1 1 0 0 2 0 0 0 0 0 0 0 1 1 0 1 0 1 1 0 1 0 1 0 1 0 1 1 0 0 0 0 1 1 1 0 2 1 1 1 1 0 0 0 0 0 1 0 2 0 0 1 2 2 0 1 1 0 0 1 0 0 0 0 0 0 0 0 0 0 0 2 0 1 1 2 2 2 0 0 2 1 1 1 0 1 1 0 0 0 0 0 0 0 0 0 1 0 1 0 1 2 0 1 1 0 0 1 1 0 0 1 2 1 0 1 0 0 0 0 0 0 0 0 2 0 1 1 0 0 2 0 2 0 0 0 1 0 2 1 1 0 1 0 2 0 0 0 1 0 1 2 0 2 2 2 1 0 0 0 0 2 0 0 0 1 0 0 0 0 0 0 0 2 2 2 0 0 0 0 0 0 0 0 1 0 0 2 0 2 0 0 0 1 1 0 0 0 1 2 0 1 1 1 2 0 1 1 1 1 0 0 2 2 1 1 0 0 0 2 0 0 0 0 1 1 1 1 0 1 1 1 1 1 0 1 0 0 1 1 1 0 0 0 0 0 1 1 0 0 0 0 1 1 1 1 1 1 2 1 2 1 1 1 0 1 0 1 0 0 1 1 0 2 0 0 0 1 0 0 2 0 1 0 1 0 0 0 2 0 2 0 0 0 0 1 1 0 0 1 1 0 2 2 2 1 1 1 1 0 0 1 2 2 0 0 0 0 0 1 0 2 0 2 2 0 2 1 1 1 1 0 0 0 0 1 2 0 1 2 0 2 0 0 0 1 0 1 1 1 0 0 0 0 1 0 0 0 0 0 2 2 0 0 0 0 0 1 2 0 0 0 2 1 1 0 0 0 0 0 0 0 1 0 0 1 2 0 0 0 0 0 0 0 0 1 0 1 0 1 1 0 1 2 0 2 1 0 1 0 1 1 1 0 2 0 2 2 0 0 0 0 0 0 2 1 2 1 0 0 2 0 0 1 1 2 1 1 1 0 0 0 0 2 2 2 1 1 0 2 0 0 1 0 0 1 1 1 2 1 1 0 0 0 1 1 2 2 0 1 0 0 1 0 0 0 1 0 0 0 0 0 0 0 1 1 0 0 0 0 0 0 2 1 0 1 0 1 2 1 0 0 0 0 0 0 1 0 0 0 0 0 0 0 1 1 0 0 1 0 1 1 1 0 1 1 0 0 1 0 1 1 0 0 0 0 0 0 0 2 2 1 0 0 1 1 2 1 1 1 1 2 0 0 1 0 0 0 0 0 0 0 0 1 0 1 0 1 2 1 0 1 0 1 0 1 1 1 1 1 1 1 1 1 2 1 1 1 0 0 1 1 0 0 0 0 0 0 0 1 1 2 0 1 1 0 0 0 0 2 2 0 0 0 0 1 0 0 0 1 2 0 0 0 1 1 0 1 1 0 0 1 2 2 2 1 1 1 2 2 0 0 0 0 0 0 1 1 0 0 1 1 0 2 2 2 1 0 0 0 2 0 0 2 2 0 1 0 1 0 0 0 0 1 1 0 0 2 0 1 0 2 0 0 1 1 1 1 0 1 1 0 1 0 0 0 2 0 0 0 0 2 1 2 0 1 0 1 0 2 0 2 2 1 0 2 1 0 0 2 0 0 0 0 0 0 0 0 1 0 0 0 0 0 2 0 2 2 0 0 2 0 0 0 0 0 0 1 1 0 0 0 0 0 0 0 0 2 0 1 0
187 0 0 0 0 0 0 2 2 0 0 1 0 0 0 0 1 0 0 0 2 2 0 2 0 0 1 1 1 2 1 1 1 1 1 0 2 2 0 1 1 0 0 2 0 0 0 0 0 0 0 0 0 1 0 2 0 0 0 0 2 0 0 1 0 1 1 0 2 1 0 0 1 0 1 1 0 0 1 0 2 0 1 1 1 0 0 1 2 2 1 1 1 1 1 2 1 2 2 2 2 2 1 0 1 0 2 0 1 1 1 2 0 1 1 0 0 0 0 0 2 0 2 0 0 0 0 0 1 1 0 0 1 0 1 1 1 0 1 0 0 2 0 0 1 0 2 0 0 0 0 0 1 0 1 0 0 2 0 1 0 0 0 1 1 2 0 0 0 2 2 0 1 1 0 0 2 0 0 2 0 2 1 2 1 1 1 1 0 0 0 1 1 1 0 0 1 0 0 1 0 0 0 0 0 0 2 2 1 1 0 1 2 0 0 2 0 1 2 0 1 1 0 2 0 0 0 1 0 1 0 0 0 0 0 0 0 1 0 1 1 1 2 0 0 2 0 0 0 0 0 1 0 0 0 1 0 0 0 1 1 1 0 1 1 0 0 0 2 1 0 1 1 2 1 1 0 2 1 0 2 0 1 1 0 0 1 0 0 1 1 1 0 2 0 1 0 1 0 2 0 2 1 0 1 0 0 1 1 0 0 1 2 1 1 0 2 1 1 1 0 1 1 2 1 0 0 0 2 1 0 1 0 0 0 0 0 2 1 1 1 1 2 0 0 0 1 0 1 0 0 0 0 1 1 1 0 0 0 1 2 2 1 0 1 0 1 2 2 0 0 2 0 2 0 0 0 1 1 2 1 1 0 1 0 0 0 1 1 1 1 1 1 0 2 1 1 1 0 0 0 0 0 2 2 0 0 1 0 0 0 0 0 0 0 2 0 0 0 0 0 1 0 2 1 1 1 1 2 0 2 1 0 1 1 0 0 0 0 0 2 0 1 0 0 2 1 0 0 0 0 0 0 2 1 1 0 1 2 2 1 2 0 0 0 1 0 1 1 0 1 1 1 1 0 0 0 0 0 0 1 1 0 0 0 0 0 1 2 0 2 2 1 2 1 1 1 2 2 2 1 2 2 0 2 0 2 0 1 1 0 0 1 0 1 1 0 1 0 1 1 2 1 2 2 2 0 0 0 2 0 2 0 0 1 0 0 2 2 1 0 1 0 1 2 2 2 1 1 2 1 1 1 2 2 1 0 1 1 0 1 0 0 1 0 0 1 1 2 0 1 1 0 0 0 0 0 1 0 1 1 0 0 0 2 1 2 0 1 1 0 0 1 0 0 0 0 1 0 0 1 1 2 0 0 1 1 0 2 0 0 0 0 0 0 0 0 0 0 0 0 0 0 1 1 1 1 1 0 0 1 0 1 0 0 1 2 0 2 1 1 1 0 0 2 0 1 0 1 1 0 2 0 2 0 2 0 1 1 0 0 0 1 0 1 2 1 1 0 1 1 0 0 1 1 2 2 2 1 1 0 0 0 2 2 2 1 0 0 1 1 1 0 2 0 1 0 1 1 1 0 1 0 1 1 2 1 1 1 0 0 0 0 2 1 0 0 1 1 1 0 0 0 0 0 0 2 1 1 0 0 0 1 2 0 0 1 0 0 1 1 0 0 1 0 0 1 0 0 0 0 0 0 0 0 1 0 0 0 0 0 2 2 0 1 0 1 0 0 1 1 1 1 0 0 0 0 0 1 1 1 1 1 0 1 1 2 2 1 1 1 1 2 1 1 0 0 1 0 0 0 0 0 0 1 1 2 1 0 0 0 0 1 0 1 1 0 2 2 1 0 2 1 2 2 2 1 1 1 0 0 1 2 1 0 0 0 0 0 0 0 0 0 0 0 0 0 1 1 0 1 1 0 0 1 0 1 0 0 0 0 1 0 0 0 0 1 0 2 0 0 0 0 2 2 2 0 1 1 2 1 0 1 0 0 1 0 0 2 0 0 1 0 1 2 1 1 1 0 0 0 2 0 1 1 2 0 1 0 1 0 1 0 0 1 1 0 1 2 0 1 0 2 1 2 2 1 1 1 1 0 2 0 1 0 0 0 1 0 1 0 0 2 0 2 0 0 0 0 0 1 1 2 2 1 0 2 2 0 2 0 0 2 0 2 2 2 0 0 0 0 0 0 0 2 0 2 1 2 0 1 2 1 1 0 1 1 1 0 2 0 1 0 0 0 1 1 1 1 0 1 0
188 1 0 1 0 0 0 2 2 0 0 0 0 1 0 0 0 2 0 1 1 2 0 2 1 1 1 2 0 2 2 1 2 2 2 0 2 2 0 1 1 0 0 0 0 0 1 0 0 0 0 0 0 0 1 2 0 0 0 1 1 1 0 0 1 1 1 0 2 1 0 1 2 0 0 2 2 0 1 0 1 0 1 1 1 0 0 1 1 1 0 0 0 1 0 1 0 1 1 2 1 2 0 0 0 0 2 2 2 0 0 2 0 0 1 1 1 0 0 0 2 0 1 1 1 1 0 0 0 0 0 0 0 0 0 0 0 0 0 1 0 2 0 0 1 0 0 0 1 1 0 0 2 0 1 0 0 0 0 0 0 0 0 1 0 1 0 0 1 1 0 1 0 2 1 1 2 0 0 1 0 2 2 2 2 2 2 2 0 0 2 2 0 0 1 1 0 0 0 0 0 1 0 1 1 0 0 0 2 0 0 1 1 0 0 2 1 0 1 0 2 2 0 1 0 1 0 1 0 1 1 1 0 0 0 0 0 2 0 1 1 1 2 0 0 1 0 0 1 1 1 1 1 1 1 0 1 0 0 0 0 0 0 0 0 0 0 0 2 1 0 1 1 1 0 0 1 2 2 1 0 2 0 1 0 1 0 1 0 2 0 1 0 2 2 0 1 1 0 1 0 1 2 0 0 0 1 0 1 0 1 0 2 0 1 1 2 0 1 0 0 2 1 0 1 0 1 0 1 1 0 1 0 0 0 0 0 2 1 1 0 1 2 1 0 0 1 0 0 0 0 0 0 1 1 1 0 0 0 1 1 1 2 0 1 0 0 2 2 0 0 2 1 2 0 0 0 2 2 2 1 0 0 1 1 0 0 0 0 0 0 0 1 0 2 1 1 0 1 1 0 1 0 1 0 1 0 1 0 0 0 0 0 0 1 2 0 0 0 0 0 0 0 1 1 1 2 0 0 0 0 0 1 1 2 2 0 1 0 0 1 0 1 1 1 1 0 0 0 0 0 0 0 1 0 0 0 0 0 0 2 1 2 0 0 0 0 2 2 1 1 1 0 0 1 0 1 0 0 0 0 0 0 0 0 0 0 1 1 1 0 1 1 1 1 1 1 1 1 2 1 2 1 1 1 0 1 1 0 0 0 1 1 0 0 1 0 2 0 2 2 2 2 2 2 2 0 1 1 1 1 1 0 1 0 0 1 0 0 0 0 2 0 2 2 0 2 0 1 1 0 0 0 1 2 1 0 1 0 1 0 0 0 0 0 0 0 0 0 0 0 0 0 0 0 0 2 1 0 1 2 0 0 0 1 0 0 0 1 0 0 0 0 0 0 0 0 1 0 0 1 0 0 1 0 2 2 0 0 1 0 0 0 0 1 1 0 1 0 0 0 0 0 1 1 0 2 1 0 0 1 0 0 0 0 0 2 0 1 0 1 0 1 2 2 0 1 1 0 2 1 1 1 1 0 2 0 1 1 0 0 0 1 0 0 2 1 1 0 0 1 1 0 0 0 2 2 0 1 1 1 1 0 1 2 2 1 1 2 0 2 1 1 1 1 0 0 0 1 2 0 1 0 1 1 2 1 1 1 0 0 0 0 1 0 1 1 0 0 0 0 0 0 0 0 2 1 0 0 0 0 0 1 0 2 2 0 0 0 0 0 0 1 0 0 0 1 0 1 0 1 1 0 0 0 0 0 0 0 0 0 1 2 2 2 0 0 0 0 2 2 0 0 1 1 0 2 0 1 1 1 2 0 0 1 2 0 1 1 2 0 1 2 1 1 1 0 0 1 2 1 0 0 1 0 1 1 1 1 1 0 0 0 2 2 0 0 1 0 0 0 0 1 2 2 1 1 1 2 0 0 2 0 1 0 1 0 2 2 0 0 0 1 0 0 0 1 0 0 0 2 2 0 0 0 0 0 0 1 0 1 1 0 0 0 0 2 0 2 0 0 0 1 0 2 0 0 1 2 2 1 0 1 0 0 1 1 1 1 0 0 0 2 0 2 1 2 2 0 1 0 2 0 2 2 1 1 1 1 0 1 1 0 0 0 2 0 0 1 1 0 1 2 1 1 1 1 1 1 0 1 1 0 2 0 0 0 0 1 0 0 0 1 0 0 0 0 0 2 0 0 0 2 1 1 0 1 1 0 0 2 0 0 0 0 0 0 0 1 0 0 0 0 0 0 0 2 0 0 0 0 0 0 0 0 0 0 1 0 2 1 0 1 0 0 0 1 1 1 0 0 0
189 0 0 0 0 0 0 2 2 0 0 0 0 0 0 0 0 2 2 0 2 2 0 0 0 0 1 1 1 2 1 0 1 0 2 0 2 1 0 1 1 0 0 1 1 2 0 0 0 0 0 0 0 2 0 2 0 1 0 1 1 1 0 0 0 0 0 0 0 0 0 0 1 0 1 1 0 0 0 0 2 0 1 1 1 0 0 0 1 1 0 0 1 2 1 2 1 2 0 2 0 0 0 0 1 1 2 2 1 1 0 1 1 1 2 1 0 0 0 0 2 0 1 2 1 1 0 2 0 2 1 1 0 0 0 0 0 0 1 0 1 2 0 0 1 0 0 0 0 0 0 0 0 0 0 0 1 0 0 1 0 0 0 1 2 2 1 0 0 2 2 1 1 1 1 1 2 0 2 0 0 2 1 2 2 2 1 1 0 1 1 1 0 1 1 1 1 0 0 0 0 0 0 2 2 0 1 0 1 0 0 1 2 0 0 2 1 0 2 0 1 1 0 2 0 0 1 1 0 1 0 0 0 0 0 0 0 1 0 0 0 0 1 0 0 2 0 0 1 0 0 0 0 0 0 0 1 1 0 0 0 0 0 1 1 0 0 1 2 1 1 0 0 2 1 0 0 2 2 2 1 1 1 1 0 1 0 1 0 2 1 2 0 1 0 0 0 0 0 0 0 0 1 0 1 0 0 1 1 0 0 2 2 0 0 1 2 0 0 2 0 0 0 1 0 0 1 1 0 1 0 2 0 0 0 0 0 1 0 1 0 0 2 0 1 1 1 1 2 1 1 1 0 1 1 1 0 0 0 1 1 1 2 0 2 0 2 2 2 0 0 2 1 2 0 0 0 2 1 1 1 2 1 1 0 0 0 0 0 0 0 0 1 0 1 0 0 0 0 0 0 0 1 0 0 0 1 1 0 0 0 0 0 1 1 1 0 0 0 0 0 0 1 1 0 0 0 0 0 0 0 0 1 1 1 0 0 2 0 0 1 0 1 1 1 2 0 0 0 0 0 1 0 2 2 1 1 1 1 1 1 0 0 0 0 1 1 1 1 0 1 1 2 2 1 1 0 0 0 1 1 0 0 0 1 0 0 1 2 0 2 2 0 1 0 0 0 2 1 1 1 1 2 1 2 0 2 1 0 1 0 0 0 0 0 1 0 1 1 2 2 2 0 2 0 2 1 0 1 2 0 0 0 0 0 0 1 1 1 1 1 0 0 1 2 1 0 1 2 2 0 0 0 1 1 1 1 0 0 0 1 0 0 0 0 0 2 0 1 0 0 1 0 0 0 0 1 2 0 1 2 0 1 0 0 0 1 0 0 0 0 0 0 0 0 0 0 1 1 0 1 2 1 1 0 2 0 0 1 2 0 0 0 2 1 1 0 1 1 1 1 1 0 1 1 0 1 1 0 0 0 0 0 1 1 0 1 2 2 2 0 1 1 1 1 0 1 2 0 2 1 0 1 1 1 1 0 2 1 1 1 0 2 0 2 2 1 1 1 0 0 1 0 0 0 2 2 2 0 0 0 0 1 0 1 2 1 1 1 1 0 1 0 2 1 0 1 0 1 2 1 2 0 0 0 1 1 0 1 0 0 0 0 2 0 0 0 0 1 1 0 0 0 1 0 1 2 1 1 0 1 1 0 2 0 0 2 0 0 1 1 1 0 1 0 0 1 0 0 0 0 0 2 0 0 1 1 0 1 1 0 1 2 1 1 0 0 1 0 2 0 0 0 0 0 0 1 0 2 2 1 1 0 0 0 1 0 2 1 2 0 1 2 1 1 0 0 0 0 1 0 0 0 0 1 0 1 0 0 1 1 1 1 0 1 1 0 2 1 2 1 1 1 2 2 0 0 1 1 0 0 1 1 1 0 0 0 0 1 0 0 1 1 0 0 0 1 1 0 0 1 1 0 0 0 0 0 0 0 0 0 2 0 0 0 1 1 0 1 1 0 0 1 0 2 1 0 1 1 2 1 0 1 0 0 1 1 2 0 0 1 2 1 1 1 0 1 2 0 1 0 2 0 0 2 2 1 2 0 1 0 1 0 0 1 1 0 1 1 1 0 1 2 2 1 2 1 0 0 1 0 1 0 1 0 0 0 1 0 0 0 0 2 1 1 0 0 1 0 0 1 0 2 0 0 0 0 2 0 1 1 0 1 0 2 1 2 0 0 1 0 0 0 1 0 0 2 0 1 0 1 1 0 1 0 1 0 1 2 2 0 1 0 1 0 0 0 0 0 0 0 0
190 1 0 0 0 0 0 1 2 0 0 0 1 1 0 0 0 0 0 0 1 1 0 2 0 0 1 0 0 2 1 0 0 1 2 1 2 1 0 0 1 0 2 2 0 1 1 0 0 0 0 0 1 0 0 1 0 0 0 1 1 0 1 2 0 0 0 0 2 0 0 1 2 0 2 2 0 0 1 1 0 0 1 1 1 0 0 1 2 2 1 1 1 1 0 0 0 1 1 1 1 2 0 0 1 1 2 0 1 1 0 1 0 0 0 0 0 0 1 0 1 0 1 1 0 0 0 0 0 0 0 0 0 0 0 0 0 0 0 0 1 1 1 0 0 0 0 0 0 0 0 0 0 0 1 0 2 1 1 1 1 1 0 0 0 2 0 1 1 0 0 0 1 1 1 1 2 0 0 0 0 0 2 2 2 2 2 1 0 0 0 1 0 0 2 2 2 1 0 0 0 0 0 1 1 0 0 1 1 1 1 2 1 0 0 2 0 0 1 1 0 0 0 2 0 0 1 1 0 2 0 0 2 0 2 2 1 2 0 0 0 1 0 0 0 0 0 0 0 0 0 0 2 1 1 0 1 0 0 1 1 1 0 0 0 0 1 0 2 1 0 1 1 2 1 0 0 2 1 0 1 1 0 0 0 1 0 1 0 2 1 0 0 2 2 0 0 1 0 1 0 0 1 0 1 0 0 0 0 0 0 0 2 1 2 1 2 0 0 1 0 0 0 2 1 0 0 1 2 2 0 0 0 0 0 0 0 1 0 0 1 1 2 0 1 1 1 1 2 1 1 1 1 2 0 0 2 0 0 2 2 2 2 0 2 1 0 1 2 1 1 1 1 2 1 1 0 1 1 2 2 1 0 1 1 1 0 0 0 0 0 1 0 0 2 1 1 0 1 1 0 1 0 1 0 1 0 0 0 0 0 0 0 0 1 2 1 0 0 0 0 1 0 2 1 2 2 1 2 1 1 0 0 0 0 0 0 1 0 0 2 0 1 1 1 1 0 1 1 0 0 0 0 2 2 1 1 1 1 1 1 1 0 0 0 1 1 2 2 0 0 0 1 1 1 0 1 0 0 1 2 0 0 0 1 0 0 0 0 0 0 0 0 1 1 1 1 1 1 2 1 2 1 1 1 0 1 1 0 1 0 0 0 0 1 0 0 0 2 0 1 2 1 2 1 2 1 0 1 1 0 1 0 1 1 0 1 0 1 2 0 1 0 1 2 1 1 1 1 2 0 0 0 0 2 2 2 1 0 0 0 0 0 0 0 0 2 1 1 1 1 1 1 0 1 0 0 1 0 1 2 0 1 0 1 0 2 0 0 0 0 0 0 0 0 0 0 1 0 0 2 0 1 0 0 2 1 0 2 0 1 0 0 1 1 1 1 1 1 1 0 1 0 0 0 0 2 2 0 0 1 0 0 0 0 1 2 0 2 2 1 0 0 0 1 0 1 1 0 1 0 2 1 1 0 1 0 2 1 0 0 0 2 0 2 2 1 2 1 1 1 0 0 0 0 2 2 0 0 0 1 0 1 1 2 2 2 0 1 0 1 0 0 1 1 0 0 0 2 2 0 2 0 0 2 2 1 2 2 0 0 0 0 0 1 1 0 1 1 1 0 1 1 0 1 0 2 0 0 0 0 0 1 2 2 2 0 0 0 0 0 0 0 0 0 1 1 1 0 0 0 0 0 0 0 0 1 0 0 0 0 2 2 1 0 0 0 2 0 2 0 1 0 1 1 0 2 0 1 1 1 2 2 0 1 1 1 2 2 2 0 0 2 1 1 0 0 1 0 1 1 0 0 0 0 0 1 0 1 2 1 0 0 1 2 1 1 1 0 1 1 1 0 1 1 1 0 1 0 1 0 0 1 1 0 0 0 0 0 0 1 1 1 0 0 0 1 1 0 0 1 1 0 1 0 1 2 0 0 0 2 2 0 0 0 0 0 0 0 1 0 0 2 0 2 0 0 0 0 2 2 0 0 0 0 0 0 2 0 0 1 2 0 1 2 0 2 1 0 0 0 2 1 1 2 1 1 1 1 0 1 2 0 1 2 0 0 0 1 1 0 1 1 1 1 2 0 1 0 0 0 2 0 2 0 0 0 0 0 1 0 0 2 0 0 1 0 0 0 1 1 0 2 0 0 0 0 2 2 2 2 0 2 0 0 0 0 1 1 1 1 0 0 0 0 0 2 1 1 0 0 2 1 2 0 1 0 1 0 2 1 0 0 1 0 0 0 0 0 0 2 0
191 0 0 0 0 0 1 1 1 1 0 0 0 0 0 0 0 2 1 1 1 2 0 1 0 0 1 1 1 2 1 1 1 1 1 0 2 2 0 1 0 0 0 0 1 0 0 0 0 0 0 0 0 0 0 2 0 0 0 1 0 1 1 1 0 0 1 0 2 0 0 0 2 1 2 2 0 0 2 0 0 0 0 0 2 0 0 0 2 2 0 0 1 1 1 1 1 1 1 2 1 1 1 0 0 0 2 1 1 1 1 2 1 2 2 1 1 0 0 0 2 1 2 0 0 0 0 0 1 1 0 0 0 0 0 0 0 0 0 1 2 0 0 0 0 0 0 0 0 0 1 0 0 1 1 0 0 0 1 1 0 0 0 1 1 2 0 1 1 0 0 1 1 1 1 1 1 0 0 0 1 1 0 2 0 0 0 1 0 0 1 1 1 1 0 2 1 0 0 0 0 0 0 2 1 1 1 0 1 0 0 1 1 0 0 2 1 0 1 1 0 0 0 2 0 0 0 1 0 2 1 1 0 0 0 0 0 1 1 1 0 0 2 1 0 1 0 0 0 0 0 1 0 0 0 0 1 0 0 1 1 1 0 0 0 0 0 1 2 2 0 1 0 1 0 0 1 1 2 0 1 1 2 2 0 0 2 1 0 2 1 1 0 2 1 0 1 1 0 1 1 0 0 0 0 1 1 0 0 0 0 0 2 1 2 2 2 0 1 0 0 2 1 1 0 0 0 0 1 1 0 1 0 0 0 0 0 1 0 0 0 0 1 0 0 0 0 0 1 1 0 0 0 1 1 1 0 0 0 2 2 2 0 0 0 0 0 1 2 1 1 1 0 2 0 0 0 1 0 1 2 1 0 0 0 0 0 0 0 1 1 0 1 0 2 2 2 1 0 0 0 0 1 2 1 1 0 0 1 0 0 1 0 0 0 0 0 1 0 1 1 2 1 1 2 2 1 0 1 0 2 0 0 1 0 1 0 1 0 0 1 0 0 1 1 2 1 2 2 0 0 0 0 1 1 1 0 0 0 1 2 1 0 0 0 0 0 2 2 0 1 0 2 2 0 0 1 0 0 0 2 1 0 1 0 1 0 2 2 2 0 2 0 0 0 0 0 2 1 1 1 2 0 2 0 0 1 0 2 1 1 0 1 0 0 2 0 2 0 2 2 2 0 1 0 1 0 1 0 2 0 0 1 1 0 0 0 0 1 1 1 0 0 0 0 2 0 1 1 1 0 0 1 2 2 1 0 0 1 0 0 1 1 0 1 1 0 2 1 1 0 1 0 0 0 0 0 2 0 1 2 0 0 0 0 0 0 0 0 0 0 0 0 0 0 0 0 0 0 0 0 2 1 0 0 1 1 0 2 2 0 0 1 1 1 0 0 0 0 0 0 0 0 1 1 1 0 1 0 0 1 0 0 0 0 1 2 1 2 2 1 0 1 2 2 0 2 1 1 1 1 1 0 2 1 2 0 1 0 0 0 0 2 0 2 2 0 2 0 1 1 0 0 1 2 1 2 0 0 0 0 0 1 0 1 2 0 2 2 0 2 2 0 0 0 0 0 0 1 2 1 1 0 0 1 2 1 2 2 0 0 0 0 1 0 1 0 1 1 1 0 1 0 1 0 1 2 0 0 0 0 0 0 2 1 1 0 0 1 1 0 0 0 0 0 1 1 1 1 1 1 1 1 0 0 2 0 0 1 0 0 0 1 0 0 0 0 0 0 2 1 1 0 1 0 0 1 0 1 1 1 1 0 1 1 2 0 1 0 2 0 2 2 0 1 0 1 0 0 1 1 0 0 0 1 1 2 0 2 2 1 0 1 1 1 0 0 1 0 1 1 1 0 2 1 0 0 2 0 0 0 0 2 2 0 0 0 0 0 0 0 0 0 0 0 0 0 1 1 0 1 1 0 0 0 0 0 0 0 0 1 2 1 0 0 1 1 0 1 1 0 0 1 0 1 1 0 0 2 2 1 1 0 0 0 0 0 2 0 0 0 0 0 1 1 0 1 2 0 0 0 2 0 1 1 2 0 0 1 1 0 0 0 0 0 2 0 0 2 0 0 0 2 1 2 2 1 1 1 1 1 1 0 0 2 0 1 0 2 0 0 0 1 1 1 1 0 0 0 1 0 0 1 1 1 0 2 1 0 1 1 1 1 0 1 1 1 0 0 1 0 0 1 0 0 1 0 1 1 0 0 2 1 2 0 0 0 0 0 2 0 0 0 0 0 0 1 1 1 0 2 1
192 1 0 0 0 0 0 0 0 2 0 0 0 2 0 0 1 2 2 1 1 1 0 2 0 0 0 1 1 1 1 1 1 1 2 0 2 1 0 0 1 0 0 0 0 1 0 0 0 0 0 0 0 1 1 2 0 0 0 0 2 0 2 2 0 0 1 1 1 0 0 0 2 0 1 2 1 0 1 1 1 0 0 0 2 0 0 0 1 2 0 0 1 1 0 0 0 2 2 2 2 2 1 0 0 0 2 0 0 2 0 0 2 2 2 2 2 0 0 0 1 1 2 2 2 2 0 2 0 2 1 1 0 0 0 0 0 0 0 1 2 1 0 0 2 0 0 0 0 0 0 0 0 0 0 0 0 0 0 0 2 2 0 1 0 2 0 2 0 0 0 0 2 0 1 2 1 0 1 0 0 2 0 2 2 0 0 1 0 0 0 1 0 0 0 0 1 0 0 0 0 1 0 1 1 0 0 1 0 0 1 0 0 0 0 2 1 0 1 0 0 0 1 2 0 0 1 2 0 2 1 1 0 0 0 0 0 1 1 1 0 0 2 0 0 2 0 0 0 0 0 0 1 1 1 0 0 1 1 0 0 0 0 0 0 0 0 0 1 0 1 0 1 2 0 0 0 2 2 1 1 1 0 0 1 1 1 1 0 1 0 0 0 2 1 1 0 2 0 2 0 0 0 2 0 0 0 0 1 0 0 1 1 0 1 0 2 1 0 1 1 0 0 2 1 0 1 0 2 1 0 1 0 0 0 0 0 2 1 0 1 2 0 0 1 1 0 0 2 2 0 0 0 1 0 1 1 0 0 0 1 1 2 0 1 0 0 1 1 0 0 2 0 2 1 1 0 2 1 2 1 2 0 1 0 1 0 0 0 0 0 1 0 0 2 0 0 0 0 0 0 1 0 2 1 1 0 2 0 0 0 1 0 0 2 2 1 1 0 1 1 1 0 0 0 1 0 0 2 1 2 0 0 2 1 2 1 1 0 0 2 0 1 1 0 2 0 0 1 0 0 0 0 1 0 0 0 2 2 2 1 1 0 0 0 0 0 1 1 0 1 1 0 0 1 0 1 0 0 0 0 0 0 0 0 0 0 1 1 0 1 1 1 2 0 0 0 2 1 1 1 1 1 0 2 1 2 0 1 1 0 0 1 0 0 1 0 0 1 2 2 1 1 1 0 1 0 1 0 1 1 1 0 0 0 0 0 0 1 1 1 0 0 1 2 2 2 1 1 1 0 0 0 0 2 2 1 1 0 2 0 0 1 0 1 1 1 0 0 0 0 0 1 0 0 1 1 0 0 2 1 0 0 0 1 0 0 0 0 0 1 1 1 1 1 1 2 0 0 0 0 2 1 0 0 1 0 0 0 0 0 0 0 1 0 0 0 0 0 0 0 0 0 1 1 0 2 2 0 0 1 0 1 0 0 1 1 1 1 1 0 0 0 0 1 0 0 2 0 0 0 1 0 2 0 2 0 1 1 0 0 0 0 1 1 1 1 2 1 1 0 0 0 1 1 2 2 0 1 1 0 1 0 1 2 2 2 1 2 0 2 0 1 2 1 0 0 0 1 1 1 1 1 0 1 2 2 1 2 1 2 1 0 2 0 1 0 1 0 0 0 0 0 0 0 2 0 0 0 0 0 0 0 2 1 1 0 0 0 1 0 1 0 0 0 2 2 1 0 0 0 0 0 0 0 0 0 0 0 0 0 1 2 1 0 1 1 0 0 2 0 0 2 1 1 0 1 0 1 0 2 2 1 1 0 1 1 1 1 2 0 1 2 0 1 0 0 2 0 2 2 0 0 0 0 1 0 0 2 2 2 0 1 1 1 0 0 2 2 2 1 2 1 2 2 0 0 1 1 0 0 0 1 1 0 0 0 0 0 0 0 0 0 0 0 0 0 1 0 1 2 1 0 0 0 0 0 1 0 0 2 2 0 0 1 0 1 0 0 1 0 0 0 0 1 1 0 0 1 2 1 1 0 0 0 0 0 1 0 0 1 1 1 0 2 1 2 0 0 0 0 2 0 1 2 0 2 1 0 1 0 1 0 0 2 0 0 1 1 0 0 0 1 1 1 1 0 0 0 0 1 1 0 2 0 0 0 1 0 0 0 0 2 1 1 0 1 1 0 1 0 0 1 2 2 0 2 1 0 1 1 1 0 0 2 1 2 0 1 1 0 0 0 1 0 0 2 1 1 0 0 1 0 1 0 0 0 0 0 1 0 0 0 1 1 0 1 0 1 1 1 1
193 1 0 0 0 0 0 1 1 1 1 1 2 2 0 0 0 1 1 0 2 2 1 1 0 0 1 1 0 2 0 0 1 1 0 0 2 2 0 2 1 1 0 0 0 0 0 1 1 0 0 0 1 0 0 1 0 1 0 1 1 1 1 1 0 0 0 0 0 0 0 0 2 0 1 2 1 0 2 0 1 0 1 1 0 0 0 0 1 1 0 0 1 1 1 2 1 1 1 2 1 2 1 0 0 0 2 1 1 1 0 1 0 1 1 0 0 0 1 0 1 0 2 2 2 2 0 0 0 0 1 0 1 0 0 0 1 0 0 1 0 2 0 0 0 0 0 0 1 1 1 0 0 1 0 0 0 0 0 1 2 2 0 1 1 2 1 0 1 1 0 1 2 0 1 1 1 0 0 1 0 2 1 2 1 1 1 1 1 2 2 0 1 1 0 1 2 0 0 0 0 0 0 1 1 0 0 1 1 0 2 2 2 0 0 2 0 0 1 0 1 1 1 2 0 0 1 1 1 0 1 1 0 0 0 0 0 2 0 0 0 0 2 0 0 1 0 0 0 0 0 1 0 1 1 0 0 0 0 1 1 1 0 0 1 1 0 1 2 2 0 1 0 1 0 0 0 2 1 0 1 1 1 1 0 0 0 1 0 2 1 2 2 2 2 0 0 1 0 1 0 0 0 0 0 0 0 1 1 0 1 1 2 1 2 1 2 1 1 0 1 2 2 2 0 0 1 1 1 0 0 2 0 0 0 0 0 1 0 1 1 0 1 0 1 1 1 0 1 0 0 0 1 2 1 0 1 0 0 0 1 1 1 1 1 0 1 1 1 0 0 2 0 2 0 0 0 1 1 1 1 1 0 1 0 1 0 0 0 0 0 1 1 0 2 0 0 1 1 0 0 1 0 1 0 1 0 0 0 0 0 1 0 0 0 0 0 1 0 1 0 0 0 2 2 2 1 0 1 0 1 0 0 1 1 2 0 0 0 0 1 0 1 1 1 2 0 0 0 0 0 0 0 2 1 0 1 1 0 2 0 2 1 1 0 2 2 2 2 0 0 0 1 1 1 0 1 0 0 0 1 0 1 1 0 1 0 1 2 1 1 2 0 0 0 0 0 1 1 2 1 2 2 0 2 0 2 1 1 1 1 0 1 0 0 2 0 1 0 1 1 2 1 2 1 2 1 0 0 1 1 1 0 1 0 0 1 1 0 0 2 0 0 2 2 2 0 0 0 0 0 0 0 2 1 1 0 0 2 0 0 1 0 0 0 0 1 0 2 0 0 0 0 0 0 0 0 2 0 2 2 0 0 0 0 0 0 1 0 0 0 0 0 0 0 1 1 1 0 0 0 1 0 0 1 2 0 0 0 1 0 0 0 2 1 1 0 1 0 0 0 0 0 0 0 1 1 1 0 0 2 0 0 0 0 0 1 0 2 2 1 0 1 2 1 0 1 0 0 1 0 1 1 0 0 1 0 2 2 0 0 0 2 0 2 2 0 2 0 1 0 0 0 1 1 2 2 1 0 0 0 0 0 0 0 0 1 1 1 1 1 2 0 2 0 1 1 1 2 2 0 2 0 0 1 1 2 1 1 0 1 0 0 2 0 1 0 2 2 2 0 0 0 0 1 2 0 0 0 0 0 0 1 2 1 1 0 0 0 1 1 0 0 0 0 0 0 1 0 0 0 0 1 0 0 1 0 0 0 0 0 2 2 2 1 0 0 0 0 1 2 0 0 0 0 0 2 0 0 0 2 2 2 0 0 2 0 2 1 1 1 1 2 0 2 0 1 1 0 1 1 0 0 0 0 2 1 1 0 1 1 1 0 0 0 0 2 2 1 2 0 1 0 2 2 1 1 0 1 1 0 1 2 0 0 1 1 0 0 0 1 1 0 0 0 0 0 1 1 0 2 2 0 0 0 0 0 1 0 0 1 1 0 0 0 0 0 0 1 1 0 0 1 0 1 0 0 1 1 2 2 0 1 0 0 1 0 1 1 0 0 1 1 1 2 0 2 1 0 0 0 1 0 1 2 0 1 1 0 0 0 1 1 1 1 1 0 1 1 0 0 0 1 1 0 0 1 1 1 0 1 1 1 1 1 0 0 0 0 1 0 0 2 1 1 0 0 0 2 1 1 0 1 0 1 0 1 2 0 2 0 1 1 0 0 0 0 2 1 0 0 0 0 0 0 0 2 1 1 0 0 1 0 1 0 0 0 0 1 2 0 0 0 0 0 0 0 1 2 0 0 0
194 1 0 0 0 0 1 2 2 0 0 1 2 2 0 0 0 1 0 1 1 2 0 2 0 1 1 1 1 2 1 0 2 1 2 0 2 1 0 0 2 0 0 0 0 1 1 0 2 0 0 0 0 1 0 2 0 0 1 1 0 1 0 1 0 0 0 0 2 0 1 2 2 0 2 2 0 0 2 0 2 0 1 1 1 0 1 1 2 2 1 1 1 1 1 1 1 0 0 1 0 2 0 0 1 1 2 1 1 1 0 1 0 1 1 0 0 0 1 0 1 0 2 1 1 1 0 0 1 1 0 0 1 0 1 0 0 0 0 1 1 1 0 0 1 1 0 1 2 1 1 0 0 1 0 0 0 1 0 0 0 0 0 1 1 2 0 1 0 1 1 0 0 2 1 2 1 0 0 0 0 0 2 2 2 2 2 1 0 1 1 1 1 1 0 2 2 0 0 0 0 0 0 1 1 0 1 2 1 0 0 1 1 0 0 2 0 2 1 2 0 0 0 0 0 1 0 1 0 1 0 0 0 0 0 0 0 2 0 0 0 0 1 0 0 2 1 0 0 0 0 0 0 0 0 0 1 1 0 0 0 0 0 1 1 0 1 0 1 1 1 1 0 2 0 0 2 1 1 0 0 2 1 1 0 0 1 2 0 2 0 0 0 2 1 0 1 0 0 1 0 1 2 0 0 0 1 0 2 0 0 2 2 0 1 0 2 0 0 0 0 2 1 1 2 0 2 2 1 1 0 1 0 0 0 1 0 2 0 0 0 1 1 0 0 1 1 0 2 0 1 1 0 1 0 1 1 0 0 0 1 1 1 0 1 0 0 1 2 1 1 1 1 1 1 1 0 1 1 1 0 1 0 0 1 1 0 0 0 0 0 1 0 0 1 0 1 0 1 1 0 1 0 2 1 1 0 0 1 0 0 2 0 0 0 2 0 0 0 0 0 0 1 1 1 1 1 0 0 0 0 0 1 1 2 1 0 2 0 2 0 0 2 0 0 1 0 0 0 0 0 0 0 1 1 0 1 2 1 2 0 2 1 0 0 1 1 1 2 0 1 1 1 1 2 1 1 1 1 0 0 0 0 1 0 1 0 0 0 0 0 0 0 0 0 0 0 1 0 1 1 1 1 1 1 0 2 0 1 1 0 0 1 0 0 2 0 0 2 1 1 2 0 1 0 1 0 0 1 1 1 0 0 1 1 0 0 1 0 0 2 0 0 2 1 2 1 1 1 2 1 1 0 1 2 2 1 0 0 1 0 0 1 0 1 1 0 2 0 2 0 0 1 0 1 1 1 1 0 2 1 0 0 0 0 0 1 0 0 0 0 0 1 0 0 0 0 0 0 0 1 1 1 1 0 1 2 0 1 1 2 1 0 1 0 0 0 0 0 0 0 0 0 0 0 1 1 1 0 0 1 0 0 0 0 1 2 1 1 0 1 2 0 0 1 0 1 1 0 1 0 0 0 1 0 2 0 2 2 0 0 0 1 0 1 2 1 2 0 1 1 0 1 1 1 2 1 0 0 0 0 1 0 1 1 1 2 1 2 0 2 1 1 1 0 1 0 1 0 1 1 0 0 0 2 2 2 1 1 0 0 0 1 1 1 0 0 1 2 2 0 0 2 0 0 1 0 0 0 1 0 0 0 1 1 1 0 0 0 1 1 0 0 0 0 1 1 0 0 0 0 0 1 0 0 0 0 0 0 0 0 1 2 1 1 0 0 1 0 2 0 0 0 1 1 0 2 0 2 1 1 1 1 0 0 2 0 2 0 2 0 2 2 1 1 0 0 0 0 1 0 0 0 0 0 2 0 0 0 2 2 1 1 0 1 0 1 2 1 2 2 2 1 2 2 0 0 1 0 0 0 0 1 1 0 0 0 0 1 0 0 0 0 0 0 0 0 0 0 1 1 1 0 0 1 0 1 0 0 0 1 2 0 0 0 0 1 0 2 0 0 0 1 0 1 0 0 1 1 1 1 0 0 0 0 0 0 0 2 0 0 1 0 2 2 0 2 2 0 0 0 1 0 2 1 2 0 0 0 2 0 2 0 0 2 1 0 2 2 0 0 0 1 0 1 0 2 1 1 1 1 1 2 2 0 0 1 1 0 1 0 0 2 0 0 0 0 0 0 0 2 0 2 1 1 1 1 2 2 1 1 1 0 0 0 1 1 0 0 1 0 0 0 0 1 1 1 0 0 0 0 0 1 2 0 0 0 0 0 1 0 0 0 1 0 0 0 0 1 0 0 0
195 0 0 0 0 0 1 1 2 0 0 0 0 0 0 0 0 1 0 1 1 1 0 2 0 1 1 0 0 1 0 0 2 1 0 1 1 1 0 0 1 0 0 0 0 0 0 0 1 1 1 0 1 1 0 1 0 1 1 0 2 0 0 0 0 0 0 1 2 0 0 1 2 0 0 2 2 0 2 0 1 0 2 2 0 0 0 0 2 2 0 0 0 2 1 1 1 2 1 1 1 2 0 0 1 1 2 0 1 1 0 2 0 2 2 0 0 0 1 0 1 0 2 1 2 1 1 0 1 1 0 1 0 0 0 0 1 0 0 2 0 2 0 0 0 0 0 0 0 0 0 0 0 0 1 1 2 0 0 0 2 2 1 1 0 0 0 1 0 1 0 0 1 1 1 1 2 1 0 0 0 0 0 2 1 0 1 1 1 1 1 0 0 0 2 2 2 0 0 0 0 0 1 1 1 1 1 1 1 0 1 0 1 0 0 2 0 0 2 0 1 1 0 0 0 0 0 1 0 1 0 0 0 0 0 0 0 2 0 0 0 0 2 1 0 1 0 0 1 1 1 1 0 1 1 1 0 1 1 1 0 1 0 2 1 1 1 0 1 0 0 2 0 0 1 0 1 2 2 1 2 0 0 0 0 0 0 1 0 2 1 1 0 2 2 0 1 1 0 0 0 0 1 0 0 0 0 0 1 0 0 0 2 1 2 0 0 0 0 1 1 0 1 1 0 0 0 0 0 0 0 2 1 0 0 0 0 2 1 1 0 2 2 1 0 0 1 0 2 1 0 0 0 2 2 0 0 0 0 0 1 1 1 1 1 0 1 0 2 2 0 0 1 2 0 0 0 2 0 2 0 1 0 1 1 1 0 1 1 0 0 1 1 0 1 1 2 0 1 1 0 1 1 1 0 1 1 1 0 1 1 1 0 0 1 2 0 0 0 0 0 2 0 0 0 0 0 0 2 0 2 0 1 0 0 0 0 1 0 0 0 0 2 2 1 2 1 0 0 0 0 0 0 2 2 2 0 1 1 0 2 0 1 1 2 2 2 2 2 0 1 1 2 2 2 2 0 0 0 1 2 1 0 0 1 0 0 1 2 0 2 2 0 2 1 0 0 2 2 2 0 2 1 1 1 0 2 0 0 1 0 2 1 0 1 0 0 1 0 2 2 1 0 2 1 1 0 1 0 2 0 1 0 1 1 0 1 0 0 0 1 1 0 1 2 1 2 2 2 2 0 0 0 2 0 0 0 0 0 0 2 0 0 1 0 0 1 1 1 1 0 0 0 0 0 0 2 1 0 1 2 0 0 0 1 1 1 0 0 0 0 0 0 0 0 0 0 0 0 0 0 2 0 0 1 2 1 0 1 1 0 0 0 1 0 1 0 0 0 0 0 0 0 0 1 0 2 1 0 0 1 0 0 0 0 0 2 0 2 2 1 1 0 2 2 0 0 1 0 1 0 0 0 1 0 2 0 2 2 0 0 0 1 0 2 2 0 2 1 0 1 1 0 0 1 1 2 0 1 1 1 2 0 0 1 1 1 0 2 0 0 0 0 2 1 1 0 1 1 1 0 1 0 0 1 2 2 2 2 0 0 0 0 1 1 1 0 1 0 0 0 0 1 0 0 2 0 0 0 0 0 0 0 2 0 0 1 0 0 2 1 0 0 0 1 0 0 0 0 0 0 0 2 0 0 1 0 0 0 0 0 0 2 2 1 0 0 0 0 2 1 1 1 0 0 0 1 0 0 1 0 1 1 0 0 2 0 2 0 0 1 1 2 0 0 1 0 1 0 2 1 0 0 0 0 1 2 1 1 1 1 0 1 1 1 0 0 2 2 2 2 2 1 2 2 2 1 0 1 1 0 1 2 2 0 0 0 0 0 0 0 0 0 0 0 0 1 0 0 0 2 2 0 0 0 0 1 1 1 1 0 1 0 0 0 0 1 0 2 0 0 0 0 0 2 1 0 1 1 2 2 0 0 0 0 0 1 2 0 0 0 2 0 1 1 0 1 2 0 1 0 1 0 1 1 1 1 0 0 1 0 0 1 1 2 0 0 0 1 0 1 0 2 1 1 1 1 0 0 2 0 2 0 2 0 0 0 1 1 1 0 0 2 1 1 1 0 0 0 0 1 0 1 2 1 0 2 2 1 2 1 0 1 0 1 1 1 0 0 1 0 1 0 0 1 2 0 1 1 1 1 1 1 1 0 0 0 1 0 1 1 0 0 0 0 0 1 1 2 0 1 0
196 1 0 0 0 0 1 1 2 0 0 0 1 1 0 0 0 2 2 1 1 2 0 2 0 0 1 0 2 0 0 0 0 0 2 0 2 1 0 0 2 0 0 1 0 1 0 0 0 0 0 0 0 2 0 2 0 1 0 0 1 0 2 2 1 1 1 0 2 0 0 2 2 0 1 2 1 0 0 1 1 0 0 1 1 0 0 1 1 1 0 0 0 1 0 0 0 0 0 0 1 2 0 0 1 1 2 1 1 1 0 2 1 1 1 1 1 0 0 0 2 0 2 0 0 0 0 2 0 2 0 1 0 0 0 0 0 0 0 2 1 1 1 0 0 0 0 0 0 0 0 0 0 1 1 1 1 1 0 0 0 0 0 2 0 1 0 1 0 1 0 1 2 0 1 2 1 0 0 1 0 2 0 1 1 0 0 0 0 1 1 0 0 1 2 1 0 0 0 0 0 1 1 1 1 0 0 1 1 0 1 1 1 0 0 2 0 0 1 1 1 1 0 1 0 1 1 1 1 0 0 0 0 0 0 1 1 1 1 1 1 1 2 0 0 1 0 0 0 0 0 0 0 0 0 0 0 0 0 0 0 0 0 1 1 0 0 0 2 2 0 1 0 1 1 0 0 2 2 1 1 1 1 1 0 0 1 2 0 2 1 1 1 2 2 0 1 1 0 0 0 1 1 0 1 1 1 0 0 0 0 0 2 0 2 0 2 1 0 0 0 1 0 1 1 0 1 1 0 0 0 2 0 0 0 0 0 2 0 0 0 0 2 0 1 1 0 0 2 2 0 0 0 1 0 1 1 0 0 2 2 2 1 1 1 0 1 0 1 1 1 1 1 1 0 0 0 2 0 0 1 1 0 0 0 0 0 1 1 0 0 1 1 0 2 1 1 1 0 0 0 0 1 1 0 1 0 1 1 0 0 1 0 0 1 1 0 0 0 0 0 0 0 2 1 1 0 0 2 0 2 0 0 0 0 0 2 0 0 0 1 0 2 0 0 1 0 1 1 0 0 1 0 2 1 1 0 1 1 0 2 0 0 0 0 1 1 1 1 1 2 2 1 1 0 0 0 0 0 0 0 0 0 1 1 1 0 0 1 1 1 0 1 0 0 1 1 1 1 1 1 1 1 1 1 0 0 0 1 1 0 0 0 1 1 1 1 1 0 1 1 2 1 2 1 2 0 1 1 1 1 0 0 1 0 0 0 0 0 0 1 1 0 1 1 0 1 2 2 2 0 0 1 2 1 1 0 1 0 1 1 0 1 0 0 0 2 1 2 0 0 2 0 0 0 0 1 1 0 2 2 0 0 0 2 1 2 0 0 0 0 0 1 0 1 0 0 1 0 0 0 2 0 1 0 2 1 0 2 1 0 0 0 1 0 0 0 0 0 1 1 1 0 0 0 1 1 1 0 0 2 0 2 0 0 1 2 1 2 2 1 0 1 2 2 0 1 2 0 1 1 1 1 1 0 2 0 2 1 0 0 0 1 1 0 1 1 2 1 0 2 0 0 0 0 2 2 1 2 2 1 1 0 1 2 2 1 0 1 0 2 1 0 2 1 0 0 0 1 2 1 0 0 0 1 2 2 2 2 0 0 0 0 0 1 1 1 1 0 0 0 0 0 0 0 2 0 0 0 1 0 0 0 2 0 0 0 0 0 0 0 0 0 0 0 1 1 0 0 0 0 0 0 0 0 2 1 0 1 0 0 1 2 2 2 0 0 0 0 2 1 0 0 1 0 0 1 0 1 2 1 1 0 0 0 1 0 2 0 1 1 2 2 0 1 0 1 0 1 2 1 0 0 0 0 1 1 2 0 0 0 0 1 1 1 0 0 2 0 1 0 0 2 2 2 1 1 2 0 0 0 0 2 1 0 0 0 1 1 2 2 2 1 0 1 1 0 0 0 0 2 2 0 0 0 2 2 0 0 0 1 1 0 0 0 0 1 0 1 1 0 0 2 0 2 0 0 0 1 1 0 2 0 0 0 0 0 1 0 1 0 1 0 1 2 1 1 1 0 0 0 2 1 1 2 1 0 2 0 0 1 1 0 0 1 1 0 2 2 0 0 0 2 2 1 2 1 1 0 1 0 1 0 0 1 0 0 1 2 0 0 1 2 1 1 0 1 1 1 0 1 0 2 1 2 1 2 1 1 1 2 0 2 0 0 1 1 0 0 0 0 0 0 0 0 1 0 1 2 0 1 2 0 1 0 0 0 1 0 2 0 0 0 0 0 0 0 0 1 0 1 0
197 1 0 0 0 0 0 1 2 0 0 0 1 1 0 0 0 1 1 1 1 1 0 2 0 0 2 1 1 2 2 0 1 0 2 1 2 1 0 1 1 0 1 0 0 0 0 0 0 0 0 0 0 0 0 1 0 1 0 0 1 0 1 1 0 0 1 0 1 0 0 0 2 0 1 2 1 0 2 0 2 0 0 0 2 0 0 0 0 2 0 0 1 1 1 2 1 1 0 2 0 1 0 0 1 1 2 0 1 1 1 2 1 1 1 0 0 0 0 0 1 0 2 1 1 1 0 0 0 0 1 1 1 0 1 1 1 0 1 0 1 2 1 0 0 0 0 0 1 1 1 0 0 0 0 0 0 0 0 0 1 1 0 0 2 2 1 2 0 0 0 1 2 0 0 2 1 0 1 1 0 2 0 1 1 0 1 2 1 0 0 2 0 0 2 1 1 0 0 0 0 1 0 2 2 0 0 1 1 0 0 1 1 0 0 2 2 1 1 1 1 1 0 2 0 0 1 1 0 1 0 0 0 0 0 0 0 2 0 0 0 0 1 0 0 2 0 0 1 1 1 1 0 0 0 0 1 0 0 1 1 1 0 1 1 0 0 1 2 1 1 0 1 2 1 1 0 2 2 1 1 0 1 1 1 0 1 0 0 1 1 0 0 2 2 0 2 1 0 1 1 1 1 0 0 0 1 0 0 0 0 0 1 0 1 0 2 1 0 1 1 0 1 1 0 0 0 1 0 0 0 1 0 0 0 0 0 0 0 0 0 1 2 0 0 0 1 0 0 0 0 0 1 2 1 0 0 0 0 0 0 0 2 0 2 0 0 1 2 1 1 1 1 2 0 0 0 1 1 1 1 1 0 0 1 1 0 0 1 1 1 2 0 0 2 0 1 1 1 1 0 1 0 1 0 0 0 1 0 0 0 0 0 0 0 2 0 1 0 1 1 2 0 0 0 0 0 1 2 1 2 1 0 0 1 1 1 0 0 0 2 0 1 2 2 2 0 0 0 0 0 0 0 1 1 1 0 2 0 2 1 1 0 0 0 1 1 2 2 0 0 0 1 1 1 0 1 0 0 0 1 1 0 1 0 0 1 1 2 1 2 2 1 1 1 0 0 2 0 0 0 0 2 0 2 1 2 0 0 2 0 0 1 1 0 1 1 0 2 1 1 2 0 1 0 0 0 0 0 1 0 1 0 1 0 0 1 1 0 2 0 1 0 1 2 1 2 0 0 1 0 0 0 2 2 1 0 1 0 1 0 0 0 1 0 0 1 0 1 0 2 2 0 0 0 0 1 2 0 1 2 0 1 0 1 0 1 1 0 0 0 0 0 0 1 0 2 0 0 0 0 1 1 0 1 1 1 0 1 0 1 1 0 0 0 0 0 2 0 0 0 0 0 0 0 0 2 1 0 0 0 0 0 1 1 0 1 1 1 1 1 1 0 0 1 0 0 1 0 0 0 0 0 1 0 2 0 1 1 0 0 0 0 1 1 1 1 1 0 1 0 1 0 1 1 2 2 0 0 1 0 1 1 0 2 2 2 0 1 0 2 1 0 0 0 0 0 0 1 0 0 2 0 0 1 2 2 2 2 0 0 0 0 2 0 1 0 1 0 0 0 0 1 0 0 1 1 0 0 0 0 0 1 1 1 1 1 0 0 2 0 1 0 0 0 1 1 0 2 1 2 2 0 0 0 0 0 0 0 0 0 0 2 2 2 0 0 1 0 2 0 0 1 1 1 1 1 0 0 1 1 1 1 0 0 2 0 2 0 1 1 2 2 2 2 0 0 0 2 2 0 2 0 1 0 0 1 0 0 2 2 0 2 0 0 0 0 2 1 2 0 1 1 2 2 0 0 2 0 0 0 0 2 1 0 0 0 0 0 0 0 0 0 0 0 0 0 1 0 1 2 1 0 0 0 0 1 0 1 1 0 1 0 0 0 1 1 0 2 0 0 0 1 0 2 0 0 1 2 1 1 0 0 0 0 0 0 1 0 1 0 1 0 2 1 0 0 0 1 0 1 1 0 2 2 0 1 1 0 2 0 1 1 1 1 0 1 0 2 0 2 0 2 1 0 1 0 1 1 0 0 1 0 1 0 0 1 0 0 0 0 0 2 1 1 1 1 2 0 0 2 0 2 2 1 0 2 1 0 1 1 0 1 0 1 1 1 0 0 0 0 0 0 0 0 2 0 0 1 0 0 1 2 2 0 0 1 0 0 2 0 0 0 0 0 0 0 1 1 0 0 0
198 0 0 0 0 0 0 1 1 1 0 0 0 0 0 0 0 0 0 1 0 1 0 2 0 0 0 2 0 2 2 2 1 1 1 0 2 1 1 0 1 0 0 0 0 0 0 0 0 1 1 0 0 1 0 2 0 1 0 0 0 2 2 2 0 0 1 0 0 0 0 1 2 0 0 2 2 0 1 1 1 0 0 0 1 0 0 1 2 2 0 1 1 2 0 1 0 2 2 2 1 2 0 0 1 1 2 2 2 0 0 2 1 1 1 1 1 0 1 0 1 0 2 2 2 2 0 0 1 1 1 1 0 0 0 0 0 0 0 1 0 2 1 0 0 0 0 0 1 1 1 0 0 0 0 0 0 2 0 1 2 1 0 1 0 2 0 1 1 0 0 0 0 2 2 0 2 0 0 1 0 1 1 2 2 1 2 2 0 0 2 2 1 1 1 2 1 0 0 0 0 0 1 2 2 0 0 0 0 1 0 1 1 0 0 2 1 1 1 1 0 0 0 2 0 0 0 0 0 0 0 0 0 0 0 0 0 1 1 1 1 1 2 1 0 2 0 1 1 1 1 0 0 0 0 0 0 1 2 2 0 2 0 1 1 1 0 0 2 2 0 2 0 2 0 0 0 2 2 1 0 1 1 1 1 0 1 1 2 2 0 1 2 2 2 0 0 1 0 0 0 0 0 1 0 0 0 1 1 0 0 2 2 0 0 0 2 1 0 1 1 0 1 0 0 0 0 2 0 1 0 0 0 0 0 0 0 1 0 0 1 1 2 0 1 1 0 0 1 0 0 0 0 0 0 2 0 0 0 2 2 2 2 0 2 0 1 2 2 0 0 2 1 2 0 0 0 2 1 1 1 2 0 2 0 1 0 0 0 0 0 0 0 0 2 1 1 1 1 1 0 1 0 2 1 1 0 1 1 0 0 1 0 0 2 2 0 0 0 0 0 0 1 1 0 0 0 2 2 0 2 0 1 2 2 0 0 2 0 1 2 0 2 1 1 0 0 0 0 0 0 1 0 0 0 0 0 0 0 1 2 1 1 1 1 2 2 1 1 0 1 1 2 2 0 0 0 1 1 0 1 0 0 1 0 1 0 2 2 1 1 2 1 2 0 0 0 1 1 2 1 2 2 0 2 0 2 0 1 0 0 1 2 0 2 0 0 0 1 2 2 1 1 1 1 1 0 0 1 2 0 1 0 0 2 0 0 1 0 1 0 1 0 2 2 1 1 1 1 1 0 0 0 1 2 0 0 2 0 1 0 0 0 0 0 0 1 1 1 0 0 0 0 0 0 0 1 2 0 2 2 0 0 0 1 0 1 0 0 0 1 0 1 0 0 0 0 0 0 0 0 2 1 0 1 2 1 0 1 2 0 0 0 1 0 1 0 1 0 0 0 0 0 0 0 1 2 1 0 0 0 1 0 0 0 2 2 1 1 1 0 1 0 1 1 0 1 1 0 1 1 1 0 2 1 2 0 1 1 0 0 0 0 1 1 1 2 2 0 1 0 1 0 0 1 0 1 0 1 1 1 1 0 0 0 0 1 0 2 0 2 0 0 1 1 0 0 0 1 1 1 0 0 0 0 0 0 2 2 0 0 0 0 0 0 1 0 0 1 1 0 0 1 0 0 2 0 2 2 0 0 0 0 2 0 0 1 0 0 1 0 0 0 0 0 0 0 0 1 1 1 1 0 0 0 1 0 0 1 1 0 1 1 0 0 1 1 1 0 2 0 1 1 1 1 0 2 0 0 1 2 2 0 1 1 2 0 1 1 2 0 1 2 1 2 0 0 0 0 1 1 0 0 0 1 0 1 0 1 2 2 1 0 0 1 1 1 2 1 2 1 1 2 2 2 1 1 2 0 0 0 0 1 0 0 2 1 0 1 0 0 1 0 0 0 0 0 2 2 0 1 1 0 0 0 0 1 0 0 0 1 1 0 0 0 0 1 0 0 2 2 2 1 2 2 2 0 0 2 2 2 0 0 0 0 0 0 2 0 1 2 2 0 2 1 1 1 2 0 0 0 1 1 0 1 2 0 0 0 1 0 0 0 0 1 2 0 0 2 0 1 0 2 1 0 0 2 0 1 1 1 2 0 0 2 0 0 1 0 0 0 0 1 0 1 1 0 0 0 0 1 0 2 0 0 0 0 0 0 0 1 0 1 0 2 2 2 0 0 0 0 0 1 1 1 0 1 1 1 0 0 1 2 2 0 0 0 0 0 1 0 0 0 0 0 0 0 1 2 0 0 0
199 1 0 0 0 0 0 2 2 0 0 1 0 1 0 0 1 1 1 0 2 2 0 1 0 0 2 1 2 2 1 2 1 1 1 1 1 2 0 0 1 0 0 0 0 0 0 0 0 0 0 0 0 0 2 1 0 0 1 1 1 0 1 2 0 1 0 1 1 0 0 0 2 1 1 2 1 0 1 0 1 0 0 0 1 0 0 0 0 2 0 0 0 1 2 2 2 1 0 1 0 1 0 0 0 0 2 2 1 1 0 1 0 1 2 1 0 0 1 0 1 0 1 2 1 0 0 1 0 1 2 0 0 0 1 1 0 0 0 2 1 2 0 0 2 0 0 0 0 0 0 0 1 0 0 0 0 1 0 0 1 1 1 0 2 2 0 0 0 1 1 1 0 2 0 0 2 0 0 0 0 1 1 2 1 1 1 2 1 0 0 2 0 1 0 1 2 0 0 0 1 0 1 1 1 0 2 1 1 1 0 0 1 0 0 2 1 0 2 1 0 0 1 1 1 0 0 1 0 1 0 0 0 0 0 0 0 2 0 0 0 1 2 0 0 1 0 0 0 0 0 1 1 1 1 0 1 0 0 1 1 1 0 2 1 0 0 0 2 1 0 2 0 2 0 0 0 1 2 0 2 0 1 1 0 0 1 1 0 2 1 1 1 1 1 0 1 0 0 0 0 0 0 1 0 1 1 0 1 0 1 1 2 1 2 0 0 1 0 0 1 1 2 1 0 0 1 2 1 1 0 0 0 0 1 0 1 2 0 0 1 1 2 0 1 1 0 0 2 0 1 1 1 2 0 0 2 0 0 0 0 1 2 0 1 0 1 2 2 1 1 1 0 2 0 0 0 0 0 2 2 1 0 0 2 1 0 0 0 1 0 1 0 0 2 1 1 1 0 1 0 0 1 0 0 0 1 2 0 0 0 1 0 0 1 1 1 0 0 0 0 0 0 1 0 0 0 0 1 0 0 0 0 1 1 0 1 1 0 0 1 0 1 1 1 2 0 0 0 0 0 0 0 2 2 1 1 0 0 0 2 0 0 0 0 1 1 1 1 0 1 1 1 1 1 0 1 1 1 0 0 0 0 0 0 0 0 0 2 0 2 2 1 1 0 0 0 1 1 2 1 2 1 1 1 1 1 0 0 0 0 2 0 0 2 0 0 0 1 1 1 2 1 2 1 2 0 0 0 2 0 2 0 1 1 0 2 1 1 0 0 0 0 0 1 2 2 0 0 0 0 0 0 1 2 1 1 0 0 0 2 0 1 0 1 1 1 1 1 0 1 1 0 0 0 0 1 1 0 1 1 0 0 0 0 0 0 0 1 0 0 0 0 1 1 0 1 1 1 0 1 2 1 0 0 2 1 0 1 2 1 0 0 0 0 0 0 0 0 0 0 0 0 0 0 1 1 1 0 0 1 0 0 1 1 0 1 1 2 1 2 0 0 1 2 0 2 1 0 0 1 0 0 2 0 2 0 2 2 0 0 0 0 1 0 1 1 2 0 1 1 0 0 0 0 1 1 1 1 1 0 0 0 1 2 2 1 1 1 1 1 1 1 1 0 0 0 0 0 0 0 0 1 0 0 2 2 0 1 0 0 0 0 2 0 0 0 2 0 0 0 0 0 0 0 0 2 0 0 0 0 0 0 2 1 1 1 0 0 0 0 0 0 0 0 1 1 2 0 0 0 0 1 0 0 1 0 0 1 0 0 0 2 1 0 1 1 1 0 2 0 1 1 1 1 0 2 0 0 1 0 0 0 1 0 1 1 2 2 2 0 0 2 1 1 1 0 2 0 2 2 0 0 1 0 1 0 0 0 2 2 0 1 1 1 0 0 2 0 1 0 0 0 1 1 1 0 2 0 0 0 0 2 2 0 0 0 0 1 0 0 1 1 0 1 1 0 1 0 0 1 1 0 0 0 0 0 1 0 0 2 2 1 0 0 0 0 0 0 2 1 1 2 0 2 1 0 1 2 2 2 0 0 0 0 0 0 1 1 0 0 1 0 2 2 0 2 1 0 0 0 2 2 0 2 2 0 0 1 0 1 2 0 0 0 2 0 1 2 1 0 1 2 1 2 1 1 1 0 0 1 1 2 2 0 0 1 0 1 1 0 0 2 2 2 0 1 0 1 0 1 0 2 0 1 1 2 1 0 0 2 0 1 0 0 0 0 0 1 1 0 0 0 0 0 2 0 0 1 0 0 0 1 2 0 0 0 0 0 0 0 0 0 1 0 0 0 0 1 0 1 0
[truncated: 1,606,808 more chars]
