# Supplementary material for: KNN-MDR: a learning approach for improving interactions mapping performances in genome wide association studies
Source: BMC Bioinformatics. 2017 Mar 21;18:184. doi: 10.1186/s12859-017-1599-7 (PMC5361736; doi:10.1186/s12859-017-1599-7)
Supplement: Supplementary file 3 — The data set(s) supporting the results of Table 2. (ZIP 28603 kb) [file 12859_2017_1599_MOESM3_ESM.zip › 3/SINAN/S77/mkallsimul.dat]

1 1 0 2 0 0 2 0 0 2 2 0 0 0 0 0 0 0 1 0 0 0 0 0 2 0 0 0 1 2 1 0 1 1 1 1 2 2 0 1 1 1 0 0 0 0 1 0 0 0 0 1 0 2 0 2 0 1 1 1 1 1 1 1 0 0 0 0 0 0 0 1 2 1 1 2 1 0 1 0 1 0 2 0 1 0 0 2 2 2 1 1 1 1 0 0 0 1 0 1 0 2 1 0 1 1 2 2 0 2 1 2 2 2 2 2 2 0 0 2 2 0 2 0 0 0 0 0 2 0 1 1 0 0 1 0 0 0 1 0 0 0 1 0 0 0 0 0 0 0 0 1 0 0 0 0 0 1 0 1 1 1 2 2 1 1 1 1 1 1 1 1 2 0 1 1 1 1 0 1 1 0 0 2 1 0 2 1 1 0 0 2 1 1 1 0 1 2 1 0 0 1 0 0 1 0 1 0 0 0 1 0 1 0 1 1 0 0 1 1 1 1 0 1 2 0 0 1 0 1 0 0 0 0 2 0 0 2 2 0 0 0 2 2 0 2 0 0 0 0 0 0 0 0 0 0 1 0 0 0 0 0 1 1 1 0 1 0 2 1 0 1 1 0 0 1 1 2 1 0 1 0 2 1 0 0 2 0 0 2 1 0 0 0 2 0 1 0 0 0 0 1 1 1 1 0 0 1 0 0 0 2 1 1 1 0 2 1 1 0 0 2 1 2 1 0 0 0 1 1 1 2 0 0 0 0 0 2 0 0 0 0 2 1 2 2 0 0 2 0 0 0 2 1 1 1 1 2 0 0 1 2 1 0 0 0 0 2 2 0 0 2 0 0 0 0 2 0 0 2 1 1 0 0 1 0 0 0 0 1 1 1 0 0 2 1 1 0 1 1 1 1 0 2 0 0 0 0 0 1 0 0 1 1 0 0 1 0 0 0 0 2 0 0 0 1 1 2 0 0 2 0 0 1 1 0 0 1 0 1 0 2 0 1 1 1 1 0 0 0 0 0 0 2 0 0 0 1 1 1 1 1 0 0 0 1 0 1 0 1 2 0 2 2 1 0 1 0 1 0 1 1 0 2 1 1 0 1 0 1 0 1 1 1 0 0 2 1 1 2 1 1 2 2 2 0 2 1 0 0 0 0 1 0 0 2 0 1 0 1 0 0 1 1 0 1 1 1 0 2 1 1 0 0 0 0 0 0 0 0 1 2 0 0 1 0 0 0 2 2 1 0 0 1 0 1 0 1 1 0 0 0 0 0 0 0 0 0 0 0 0 0 0 0 1 0 1 2 2 2 0 0 0 0 1 0 0 1 1 0 0 1 1 1 2 0 0 0 0 0 1 2 1 2 1 0 1 0 0 0 0 0 0 1 1 1 1 0 0 0 0 1 0 1 1 0 0 1 0 0 1 1 0 1 1 0 1 0 0 0 0 1 1 1 2 0 0 0 0 0 1 1 1 2 2 0 0 1 1 1 1 1 0 1 1 1 0 1 0 1 0 1 0 2 2 2 0 0 2 0 0 0 0 0 0 2 0 1 1 1 1 0 1 2 1 0 1 2 0 1 1 0 0 0 0 0 0 2 0 1 1 1 0 1 0 1 1 0 0 0 0 0 0 2 0 1 1 0 0 0 1 0 0 0 0 0 0 0 0 2 1 0 0 1 0 0 1 0 0 0 0 0 1 0 0 1 0 0 0 0 0 1 1 0 0 0 0 1 1 1 0 0 0 0 0 0 0 0 1 1 1 2 0 0 1 2 0 2 2 2 0 2 2 1 0 1 0 2 0 2 0 2 2 2 1 1 1 0 0 2 0 0 1 1 1 2 0 2 1 1 1 1 1 0 1 0 0 2 0 2 0 2 2 2 1 0 0 0 0 0 0 0 1 0 0 0 0 0 0 0 0 2 0 0 0 2 2 0 0 1 1 2 0 0 0 1 0 0 2 0 0 0 0 0 2 1 0 2 1 1 1 1 0 0 0 0 0 0 0 0 0 1 1 2 2 1 2 0 0 0 0 2 1 0 1 1 1 0 1 1 0 0 1 0 2 2 0 0 2 2 0 2 0 2 2 0 2 1 0 1 2 2 0 1 0 0 0 1 1 0 0 0 2 2 2 0 0 0 0 0 2 2 1 1 1 0 1 2 0 0 0 0 1 0 1 1 1 0 0 0 0 0 0 0 0 0 0 0 2 1 0 1 0 0 0 2 2 0 0 0 0 0 0 0 1 0 0 0 1 1 0 1
2 0 2 0 0 0 1 2 0 1 1 1 0 0 0 0 0 0 2 2 0 0 0 0 2 0 1 0 2 0 0 0 2 2 1 0 2 0 0 1 1 0 0 0 0 0 1 0 0 2 2 0 2 2 0 1 0 1 1 0 1 1 1 0 0 0 0 0 0 0 0 0 2 0 1 2 1 0 0 0 0 0 2 0 2 0 1 0 0 2 0 0 2 1 2 0 0 1 0 1 1 2 1 0 0 0 2 1 1 1 0 1 0 0 1 1 1 0 0 2 2 0 1 1 0 1 0 1 2 1 1 1 0 2 1 1 0 0 0 1 1 0 1 0 0 1 0 0 0 0 0 0 0 0 0 0 1 0 0 2 1 0 2 2 0 2 1 1 0 2 1 1 0 2 0 0 1 0 0 0 0 0 0 2 2 1 1 2 0 0 0 1 0 0 0 0 1 2 0 0 0 0 0 1 2 0 1 0 1 0 0 0 2 0 0 2 0 0 1 1 0 0 1 1 1 1 1 2 0 2 0 0 0 0 2 0 0 2 2 0 0 1 2 1 0 1 0 0 0 0 0 1 0 1 0 1 0 1 0 1 1 1 1 1 1 0 1 0 2 1 1 0 0 0 0 0 0 2 2 0 0 0 0 0 1 1 0 1 0 2 2 1 1 0 2 0 0 0 0 0 1 0 2 1 0 0 2 0 0 0 0 0 1 1 1 0 1 0 0 1 0 1 2 2 2 0 0 1 0 1 2 0 1 1 1 1 0 1 1 0 0 0 2 0 2 2 0 2 2 1 1 1 2 0 0 0 0 1 0 0 1 1 0 0 0 1 0 1 1 0 1 1 0 0 1 0 1 1 0 0 0 0 1 1 0 0 0 1 1 0 0 0 1 1 2 1 1 2 0 0 0 0 0 0 0 2 2 0 0 2 0 0 2 2 0 0 0 0 0 0 0 1 1 1 1 1 1 0 2 1 0 2 0 2 1 1 0 0 0 0 2 0 0 0 1 0 1 0 0 1 0 0 0 2 1 1 0 1 1 2 1 2 1 0 0 1 0 2 0 0 0 0 2 2 1 0 1 0 2 1 2 0 0 1 1 0 0 1 0 1 0 1 1 2 2 0 2 1 1 1 1 0 2 1 2 0 2 0 1 0 1 0 0 1 1 0 0 0 0 1 1 1 2 2 0 2 0 0 1 1 1 0 1 1 0 1 0 0 1 0 1 2 0 1 1 0 0 1 1 1 0 0 0 0 2 0 0 0 0 1 1 0 2 1 1 1 0 1 1 0 0 1 1 0 0 0 1 1 2 1 1 1 0 0 0 1 2 0 0 0 1 0 0 1 0 1 1 1 0 1 0 1 1 1 1 1 1 1 0 2 1 0 0 0 1 0 0 0 0 0 0 2 0 0 0 1 1 1 0 0 0 2 0 1 1 0 2 0 1 0 0 0 0 0 1 0 0 1 1 1 0 2 0 2 2 0 0 2 2 0 0 0 0 0 0 2 1 1 1 0 0 1 1 0 0 2 0 0 1 1 0 1 0 0 0 1 2 1 2 1 0 1 0 0 0 0 0 2 1 1 0 1 0 1 1 1 1 1 1 0 2 0 0 2 0 0 0 2 0 0 2 0 0 2 0 2 2 0 0 0 0 0 0 0 0 0 1 0 0 1 0 1 0 1 0 0 1 0 1 1 0 0 2 0 0 0 0 0 2 1 0 0 1 0 1 0 1 1 1 1 0 0 0 0 0 0 0 1 0 1 1 1 1 1 1 1 0 1 1 1 1 1 2 2 1 1 0 1 1 1 0 1 2 2 1 1 1 1 0 2 0 0 1 1 0 1 0 2 0 1 1 1 0 1 2 1 1 2 0 2 2 2 2 0 0 2 2 1 2 0 0 1 1 0 0 1 1 1 1 1 0 1 0 0 0 0 0 0 0 0 1 2 0 0 0 1 2 0 1 0 0 0 0 0 1 2 0 0 2 1 0 0 0 0 0 0 0 0 1 1 2 2 1 1 2 0 2 0 0 0 0 1 0 0 1 2 0 1 0 1 1 0 1 0 1 1 0 0 2 2 0 2 0 2 1 0 1 1 1 0 1 1 0 2 0 0 0 1 1 0 0 0 2 1 1 0 0 0 0 0 2 1 2 0 1 1 1 2 0 0 0 0 1 0 1 0 1 0 0 0 0 0 0 0 0 1 1 1 0 0 0 0 0 0 0 0 0 0 0 1 0 0 1 0 1 0 0 1 1 0 1 1
3 0 1 2 0 0 1 0 0 1 0 1 0 2 0 0 0 0 2 1 1 2 0 1 1 1 1 0 1 2 0 1 2 2 0 1 1 0 0 2 2 0 1 1 0 0 2 0 0 2 1 0 2 2 0 1 0 0 1 1 0 0 1 0 0 1 0 0 0 0 0 1 2 0 2 2 0 0 1 0 1 0 2 0 1 0 1 1 1 2 0 1 1 1 1 1 1 1 0 2 1 2 1 0 1 1 2 1 1 1 0 2 0 2 2 0 1 1 0 1 2 0 1 1 0 2 0 1 2 1 1 1 1 1 0 0 1 0 1 1 1 0 0 0 0 1 0 1 0 1 1 1 0 1 1 0 0 0 0 2 2 0 1 1 1 1 0 1 1 1 1 1 1 1 0 0 1 2 0 2 2 1 0 1 1 0 1 0 0 0 0 2 0 1 2 0 0 1 0 0 0 0 0 0 0 0 2 2 0 0 1 0 2 0 0 2 0 1 1 1 0 0 1 0 0 2 2 2 0 2 0 0 0 0 2 0 0 2 2 0 0 0 2 2 0 1 0 0 0 0 0 0 0 0 0 2 0 0 0 0 0 0 0 0 1 0 1 1 1 1 1 0 0 0 1 1 0 1 1 0 0 1 2 2 0 0 2 1 0 2 0 0 1 0 1 0 1 0 0 0 0 0 2 0 0 0 1 0 0 0 1 0 1 0 2 0 0 0 0 0 0 0 0 1 2 0 0 0 0 1 1 2 0 0 0 0 0 1 1 0 0 0 2 1 1 1 0 0 1 0 0 0 1 0 0 0 0 0 0 2 0 2 2 0 1 0 0 1 1 0 2 0 1 1 0 0 2 1 0 2 0 0 1 0 0 0 1 0 0 0 0 0 2 0 2 1 1 0 1 1 1 1 0 1 0 0 1 2 0 2 0 0 0 0 2 0 0 0 1 0 0 1 0 1 0 0 1 1 0 0 1 0 0 2 1 1 0 1 0 0 0 2 0 0 0 1 2 0 0 1 0 1 0 2 1 1 0 0 0 1 0 1 0 0 1 1 1 2 0 0 1 0 1 1 1 0 1 0 2 1 0 1 0 1 1 1 0 0 0 0 1 2 1 1 1 0 0 0 0 2 2 2 1 0 1 2 2 0 0 0 0 2 1 0 0 2 0 1 0 1 1 1 1 1 0 1 1 1 0 2 1 1 0 0 0 0 0 0 1 1 0 1 0 0 2 0 0 1 1 1 0 0 0 2 0 0 0 1 0 1 1 0 0 2 0 0 0 1 0 1 2 2 1 0 0 0 1 1 1 2 0 0 2 0 0 2 1 1 1 1 1 0 0 2 0 0 0 1 0 0 1 1 1 1 1 1 1 0 1 1 1 0 0 0 1 0 0 0 0 0 0 1 0 0 0 0 1 1 0 0 1 0 0 0 2 0 2 1 2 0 1 0 0 1 2 0 2 1 1 1 0 2 2 0 1 0 0 1 0 0 0 0 1 1 0 1 1 2 1 1 1 0 0 0 0 1 1 0 2 0 0 0 1 1 0 1 1 1 2 1 1 0 1 2 2 0 1 2 0 1 0 0 0 1 0 1 1 2 2 0 0 0 0 1 0 0 0 2 2 2 0 0 0 2 0 1 2 0 2 0 1 0 0 0 0 0 1 0 1 2 1 1 0 0 0 1 1 0 0 0 0 0 0 0 0 0 0 0 1 0 0 0 1 0 0 0 1 0 2 2 0 1 0 0 0 1 0 1 1 1 0 1 1 1 1 1 0 2 2 2 0 2 2 2 2 0 0 2 2 2 0 0 1 2 1 1 2 0 0 2 0 0 1 1 1 2 0 2 2 2 2 2 0 0 2 1 1 2 0 2 0 2 2 0 0 1 1 0 1 0 0 1 0 0 0 0 0 1 1 0 0 2 0 0 1 1 2 1 0 0 2 2 1 0 1 1 1 0 1 0 0 0 0 0 1 1 0 0 2 0 0 1 0 0 0 2 0 1 0 0 0 1 0 2 1 0 1 0 0 0 1 2 0 0 1 1 1 0 0 2 0 0 0 0 1 0 0 1 2 1 0 2 0 2 1 0 1 2 1 0 0 1 0 1 1 1 0 1 1 0 0 0 2 2 2 0 0 0 0 0 2 0 1 1 1 1 1 2 0 0 0 1 0 0 0 0 1 0 0 1 0 0 0 0 1 1 2 0 2 0 0 0 1 1 0 1 1 0 0 0 0 0 0 0 0 0 1 0 0 0 0 0
4 1 1 1 0 1 1 0 0 2 2 0 0 0 0 0 0 2 1 1 1 2 0 0 2 0 0 0 2 2 1 0 1 2 1 1 2 1 0 2 2 0 0 1 0 1 0 0 0 2 1 0 0 0 1 1 0 1 0 2 0 0 2 2 0 0 1 1 0 0 0 0 1 0 1 1 1 0 2 0 2 0 2 0 0 0 0 1 1 2 1 1 0 1 1 0 0 0 0 0 1 2 1 0 2 2 1 2 0 2 0 0 1 2 2 0 1 0 1 1 1 0 1 1 0 1 0 1 1 0 0 0 0 0 0 0 0 1 0 1 0 0 1 0 0 0 0 0 0 2 0 2 0 1 1 0 1 0 0 0 1 1 1 1 2 2 0 2 0 2 1 1 0 2 0 0 1 2 0 1 2 0 0 2 1 0 2 2 0 1 1 2 0 1 1 0 2 1 0 0 0 0 0 0 2 1 1 0 0 0 2 0 1 0 0 2 1 1 2 0 2 2 0 0 1 1 0 2 0 2 0 0 0 0 0 1 0 2 2 0 0 1 1 1 0 1 0 0 1 1 1 1 1 1 0 1 1 1 0 1 1 1 0 0 1 0 0 0 1 0 1 0 0 1 0 0 0 2 1 0 1 1 2 1 0 0 1 2 0 2 2 1 0 0 1 0 1 0 1 0 0 0 1 1 0 0 0 0 1 0 0 0 1 0 2 0 2 0 1 0 0 2 1 2 1 0 0 1 1 1 0 2 1 0 0 0 0 2 0 2 1 1 2 0 0 0 1 0 0 1 2 0 2 1 1 2 2 0 0 0 1 1 1 0 1 1 0 1 1 0 2 0 2 2 1 1 2 2 0 0 0 0 1 1 0 1 0 0 0 0 0 0 2 0 2 1 1 1 1 1 1 1 0 0 0 1 0 0 0 2 0 0 1 1 0 0 1 0 0 0 0 0 1 0 1 1 1 1 0 1 1 0 0 2 2 2 0 1 0 1 0 2 0 0 1 2 1 0 0 0 0 0 0 1 1 0 1 1 1 1 1 1 0 1 0 0 0 2 0 0 0 0 1 1 1 0 1 0 1 0 1 2 0 0 2 0 0 0 0 2 2 1 0 1 2 0 1 2 2 1 0 0 2 1 2 0 2 1 0 0 0 0 1 0 0 1 0 0 0 2 0 0 2 2 1 2 0 2 0 2 0 2 0 0 0 1 0 0 1 1 1 1 0 0 2 0 0 1 1 1 1 0 0 2 1 0 0 1 0 1 1 0 1 1 0 0 0 0 0 0 0 0 1 0 0 0 0 0 0 2 0 1 0 0 0 1 0 0 0 0 0 1 1 0 0 0 1 0 0 0 0 2 0 2 2 0 0 0 0 1 1 0 0 1 1 2 1 0 1 0 0 0 0 0 0 0 1 1 0 0 1 2 0 1 1 1 2 0 1 0 0 0 0 0 0 0 0 1 0 0 0 2 0 1 2 0 0 2 1 0 0 0 1 0 1 2 0 1 0 0 0 1 0 0 0 2 1 0 2 1 0 1 1 1 1 1 0 1 2 1 0 1 1 1 0 0 0 2 1 1 0 1 0 0 0 0 1 2 2 0 0 0 0 1 0 0 0 2 2 2 0 0 0 2 0 1 1 0 1 0 0 0 0 0 0 0 1 0 1 2 1 1 1 0 0 1 1 0 0 0 0 0 0 0 0 0 1 1 0 0 1 1 1 0 0 1 1 2 0 0 0 0 0 0 0 1 0 0 0 0 0 0 1 1 2 1 0 1 1 1 1 1 1 2 2 0 0 0 0 1 0 2 0 2 0 0 2 0 0 2 0 0 1 1 1 2 0 2 1 1 0 1 2 1 2 1 1 0 1 2 0 1 2 1 0 1 1 0 0 0 0 0 0 0 0 0 0 1 0 0 1 1 0 0 0 0 0 0 0 1 0 2 1 0 1 2 2 0 2 0 0 0 1 1 1 2 0 1 1 1 1 1 0 0 0 1 1 0 0 1 1 2 0 2 2 0 2 0 0 0 0 2 1 0 2 0 0 0 0 2 0 0 0 1 1 0 0 0 0 0 0 0 0 1 2 0 2 1 0 0 1 1 1 2 0 1 0 0 2 1 0 0 1 1 1 1 1 0 0 0 2 0 1 1 1 0 1 2 1 1 1 0 0 0 0 0 0 0 0 0 0 0 0 0 0 1 1 1 1 0 0 0 0 0 0 0 0 0 0 1 0 1 0 0 1 0 0 0 0 0 0 0
5 0 1 1 0 0 2 0 0 2 2 0 0 0 0 0 0 1 0 1 1 2 0 0 2 0 1 0 2 1 0 1 2 2 0 2 0 1 0 1 1 1 0 0 0 0 0 0 0 0 0 0 0 2 0 1 0 0 1 1 0 1 2 1 1 2 1 1 0 0 0 0 2 0 1 2 1 0 0 0 1 0 2 0 0 0 0 0 0 2 0 1 1 0 0 1 0 1 0 2 1 2 1 0 0 0 2 1 1 1 0 2 0 1 1 0 1 0 1 2 2 0 2 0 0 0 0 0 0 0 0 0 0 0 0 0 0 1 0 0 2 0 0 0 0 0 0 0 0 0 0 0 0 0 0 0 0 1 0 0 1 2 2 2 0 1 1 1 0 2 1 1 0 2 1 0 2 1 1 0 0 1 0 2 0 0 2 1 1 0 0 2 0 0 1 0 1 2 1 0 0 1 0 1 1 0 2 2 1 0 1 0 1 0 0 2 0 1 2 0 1 1 2 0 0 2 2 2 0 2 0 0 0 1 0 0 1 2 2 0 0 1 1 2 0 2 0 0 0 0 0 0 0 0 0 2 1 0 1 1 0 1 0 0 0 0 1 0 2 2 0 2 0 1 1 1 0 1 1 0 0 1 2 1 1 0 1 2 0 2 2 0 0 0 2 0 2 1 0 1 0 0 2 1 0 0 0 1 1 0 0 2 1 0 1 0 2 1 0 1 1 2 0 1 1 0 0 0 2 2 2 0 1 0 0 0 0 2 0 1 0 1 2 2 0 0 1 1 0 1 1 0 1 1 0 1 1 0 0 0 1 1 2 0 2 0 1 1 1 0 1 1 0 0 1 0 1 1 0 1 0 1 0 0 1 1 0 0 0 0 0 0 0 1 2 1 1 2 0 0 0 0 0 1 0 1 1 1 1 1 0 0 1 1 0 0 1 2 0 0 0 2 1 1 0 0 2 0 1 1 1 1 1 0 1 2 0 1 0 1 0 2 0 1 0 2 2 1 1 2 0 0 0 2 0 0 0 2 0 2 2 1 0 0 0 1 0 1 0 1 2 1 1 1 1 1 1 0 1 1 0 1 0 2 1 1 0 1 1 0 2 2 1 1 1 0 2 0 0 2 2 2 0 0 0 2 1 1 0 0 0 0 1 0 0 1 0 0 0 2 0 0 1 1 0 2 1 1 1 1 1 1 1 1 1 2 2 1 0 2 0 0 0 1 2 0 0 1 1 1 1 0 0 2 0 1 1 2 0 2 2 0 0 1 0 0 0 2 2 0 0 0 0 0 0 0 0 2 2 2 0 1 0 0 0 0 0 2 1 1 0 1 1 0 0 0 0 0 0 0 0 2 2 0 2 0 0 0 0 0 0 0 0 0 1 0 0 0 0 0 0 2 0 1 1 0 0 1 0 0 0 2 0 1 2 1 2 0 1 0 1 1 0 0 1 0 1 0 1 1 1 1 1 1 1 1 0 2 2 0 0 0 2 0 1 1 0 2 0 2 2 0 0 1 1 2 0 1 1 1 0 0 0 1 1 1 0 0 0 0 0 1 1 1 0 0 0 1 1 1 0 1 0 0 1 0 1 1 2 0 1 0 0 2 0 1 1 2 2 2 0 0 2 2 0 0 0 0 1 0 1 1 0 0 0 0 1 0 0 1 1 0 0 1 0 0 2 1 1 1 1 1 0 0 0 1 0 0 0 0 0 0 0 0 0 0 0 1 1 1 1 0 0 1 1 0 0 1 0 1 0 2 0 0 1 1 0 2 2 2 0 2 2 1 1 0 1 1 1 2 0 1 0 2 0 1 1 0 0 2 0 0 1 1 1 2 0 1 1 2 2 2 0 0 2 0 0 2 0 2 1 2 1 1 0 1 0 0 1 0 0 1 1 0 0 0 0 1 1 0 0 2 0 0 0 0 0 0 0 0 1 1 0 0 0 0 0 0 2 0 0 0 1 1 1 1 0 1 1 1 2 2 1 0 0 2 0 0 0 0 1 1 0 1 2 1 1 0 0 0 0 1 0 0 1 1 0 1 0 1 1 0 0 0 1 1 0 1 2 2 0 2 0 2 1 0 1 1 0 0 2 0 0 1 0 0 0 0 0 1 0 0 2 1 2 0 0 0 0 0 2 0 1 1 2 0 2 2 0 0 0 0 2 0 0 1 0 0 0 0 0 0 0 0 0 1 1 0 2 1 0 1 1 1 0 1 1 0 0 1 1 1 0 0 0 0 1 0 0 0 0 0
6 1 0 2 0 0 1 1 0 1 1 1 0 0 0 0 0 2 1 1 1 1 0 1 1 1 0 0 2 2 2 1 1 2 2 1 2 2 0 0 0 2 0 1 0 1 0 0 0 1 1 0 0 0 1 2 0 0 0 0 1 1 0 0 0 0 0 0 0 0 0 1 2 1 2 2 0 0 2 2 0 0 2 0 1 0 0 0 0 2 0 1 1 2 1 0 0 2 0 2 1 1 0 0 0 0 2 2 0 2 0 1 0 1 1 0 1 0 1 1 1 0 0 2 0 0 0 0 1 0 0 0 1 1 0 1 0 0 0 1 0 0 0 1 0 0 0 0 0 2 1 2 1 0 0 0 0 0 0 0 1 1 1 2 1 2 1 0 1 1 1 0 0 2 0 1 1 1 0 0 0 1 0 2 0 0 2 0 0 0 0 1 0 2 2 0 2 2 1 0 0 1 0 1 2 0 1 0 1 0 2 0 2 0 0 2 0 1 2 0 0 0 1 1 1 1 1 2 0 2 0 0 1 0 2 1 0 1 1 0 0 0 2 2 0 2 0 0 0 0 0 0 0 0 0 2 1 2 0 1 1 1 0 0 0 0 0 0 1 1 0 1 0 0 0 1 0 1 1 0 1 0 1 1 0 0 0 1 1 2 1 1 1 1 1 1 1 1 0 1 0 0 2 1 1 0 0 0 0 1 1 2 1 0 1 0 2 1 1 0 1 2 0 0 1 0 0 0 2 2 2 0 1 0 0 0 0 0 2 0 0 0 1 1 2 2 0 0 1 1 1 0 1 1 0 1 1 1 0 0 0 0 0 1 0 0 1 1 1 1 2 0 1 1 2 0 1 1 0 2 0 0 0 0 0 1 0 0 0 0 0 0 1 0 2 1 1 1 0 1 1 1 0 1 1 0 1 0 0 1 0 0 0 0 2 0 0 0 1 0 0 1 0 1 1 1 2 1 0 0 0 0 1 1 1 0 1 0 0 0 1 1 0 0 1 1 1 1 1 1 0 1 0 2 2 2 0 1 1 1 1 1 0 0 0 2 1 2 0 0 0 0 1 1 1 1 0 0 1 0 2 1 0 1 1 0 0 1 1 1 2 1 0 1 0 0 1 1 1 1 1 1 1 1 1 1 1 1 0 0 0 0 1 0 0 0 0 2 0 2 2 1 2 2 0 2 0 0 0 2 1 1 0 0 0 1 0 1 0 1 0 1 0 1 1 1 1 1 2 2 1 0 0 1 2 0 0 1 0 1 1 0 1 0 1 1 0 1 0 1 2 2 0 0 0 0 1 0 1 1 0 0 0 0 0 0 0 0 0 0 0 1 1 1 1 1 1 0 0 0 0 2 0 2 2 0 0 0 0 0 0 0 0 0 2 0 0 0 0 0 0 0 0 0 0 0 0 1 0 0 0 2 0 1 2 1 2 0 1 0 0 0 0 1 1 0 1 0 1 1 0 2 1 1 2 0 0 2 2 0 0 0 1 0 1 2 0 2 1 0 0 1 0 0 1 0 2 0 2 0 0 1 0 2 2 2 0 0 2 2 1 0 1 2 2 0 1 2 2 2 0 1 0 0 0 0 0 2 1 0 1 0 0 2 0 0 0 2 2 2 0 0 0 1 1 1 1 0 2 0 2 2 0 1 0 1 1 0 0 1 1 1 0 1 0 1 2 0 0 0 0 0 0 1 1 1 0 1 0 1 0 0 2 0 1 0 0 2 0 0 0 1 0 0 0 1 0 2 0 0 0 1 1 1 2 1 0 2 1 2 0 1 2 1 0 1 0 0 0 2 0 2 0 1 0 1 1 0 1 2 0 0 0 1 1 1 0 2 1 1 1 2 0 1 2 2 2 2 0 2 0 2 2 1 1 1 0 0 0 0 1 1 0 0 0 0 0 0 0 0 0 2 0 0 1 0 1 1 0 1 0 1 0 0 0 0 2 0 1 1 1 0 0 1 2 2 0 0 1 0 0 0 1 0 0 1 0 0 0 0 0 2 1 1 2 0 2 0 0 0 0 0 0 1 1 1 0 1 1 1 0 0 0 0 1 1 0 1 2 2 0 2 0 0 1 0 0 2 0 0 2 1 0 0 1 2 2 2 2 0 0 0 2 1 1 0 0 0 1 0 2 1 0 1 2 0 2 2 1 2 1 0 1 0 1 0 1 0 1 0 0 0 0 0 0 2 2 0 2 0 0 0 0 1 0 1 1 0 0 2 2 0 0 1 0 0 0 0 0 0 0 0
7 0 1 1 0 0 1 0 0 2 2 0 0 1 0 0 0 1 0 0 2 2 0 1 1 1 1 0 2 2 2 0 2 2 0 1 2 2 0 0 0 1 0 0 0 0 1 1 1 2 0 0 0 0 0 2 0 1 1 1 1 1 1 1 0 0 0 0 0 0 0 1 2 0 1 2 1 0 0 0 0 0 2 0 2 0 1 0 0 2 0 0 2 2 0 1 0 2 0 2 1 2 1 0 1 1 2 1 1 1 0 2 1 1 2 2 1 0 0 2 2 0 0 2 0 0 0 1 1 0 0 0 0 0 0 0 0 1 0 2 1 0 0 0 0 1 0 0 0 0 0 1 0 0 0 0 1 0 0 1 1 0 2 2 0 2 1 1 2 0 1 0 1 1 0 0 1 1 0 1 1 0 1 2 2 1 1 1 0 0 0 0 0 2 2 0 0 2 0 0 0 0 0 2 2 0 0 1 2 1 2 0 2 0 0 2 0 0 2 0 2 2 2 0 0 2 2 2 0 1 0 0 0 0 2 0 0 2 2 0 0 0 2 1 0 1 0 1 1 1 0 0 0 0 0 2 0 1 0 0 0 0 1 1 1 0 0 0 1 0 0 2 0 1 0 1 0 2 1 0 1 0 2 0 1 0 1 0 0 1 0 0 0 0 2 0 2 1 1 0 1 0 1 0 0 0 0 0 0 0 0 1 2 2 2 0 2 0 0 1 1 2 1 1 2 0 1 0 1 1 2 1 2 0 0 0 0 1 1 0 1 1 2 1 0 1 0 0 0 2 0 0 2 0 1 0 0 1 0 2 0 2 2 0 1 1 0 2 2 0 1 1 2 2 1 2 2 2 0 2 1 0 0 0 0 0 0 0 0 0 0 0 1 0 1 1 2 0 1 1 1 2 0 2 0 0 0 0 0 2 0 0 1 1 1 1 0 0 1 0 0 1 0 1 1 1 0 0 2 1 0 2 0 1 1 0 0 1 0 0 0 1 0 0 0 1 2 0 0 1 0 0 0 2 0 0 0 1 2 2 1 2 1 1 1 1 0 2 0 0 1 1 1 1 2 0 1 0 2 0 1 1 0 2 1 1 0 0 0 1 1 1 0 1 0 0 1 2 2 1 0 0 1 1 1 1 2 0 1 0 0 0 1 0 0 1 0 0 0 2 1 0 1 1 0 1 1 0 2 1 1 0 1 0 1 1 2 0 1 1 0 1 0 1 2 2 2 0 2 2 2 0 0 1 1 1 0 0 1 1 1 1 1 0 1 1 0 1 1 0 1 1 1 0 0 0 1 0 0 2 0 2 0 0 1 0 2 1 0 1 0 0 0 0 0 0 2 0 0 0 0 2 1 1 1 1 1 0 0 1 0 0 0 1 0 1 0 0 0 0 0 0 0 0 1 0 0 1 0 0 0 2 0 0 1 1 1 0 1 0 0 1 0 0 1 0 1 0 1 1 0 1 2 1 2 0 0 2 2 1 1 0 0 0 1 1 0 2 1 0 0 2 1 0 1 2 0 0 1 1 0 0 1 0 0 2 0 1 1 0 1 1 0 0 0 0 0 1 1 1 0 1 0 0 0 0 2 2 2 0 1 0 0 2 0 0 0 1 1 1 0 0 0 2 0 1 1 0 1 0 1 0 0 0 0 0 0 0 1 1 0 1 0 0 0 0 1 1 1 0 1 0 1 0 0 0 1 0 0 0 0 0 1 0 0 1 2 1 0 0 0 1 1 1 1 0 0 0 2 2 0 2 1 1 2 2 0 1 1 1 1 1 2 1 1 0 0 0 0 1 0 2 0 1 0 2 2 0 0 2 1 1 1 1 1 2 0 2 0 0 0 0 0 0 2 0 0 1 0 2 1 2 2 1 0 1 1 0 0 1 1 1 1 0 0 0 0 1 0 0 0 1 0 1 0 1 1 0 0 0 1 1 1 0 1 0 1 0 0 0 0 0 0 1 2 2 0 1 2 1 1 1 0 0 0 1 0 1 1 0 1 2 1 2 2 0 2 0 0 1 0 1 0 0 1 1 0 1 0 1 0 0 0 0 1 2 1 0 1 0 0 1 0 0 1 0 1 2 2 0 0 1 0 0 2 1 0 1 2 0 0 0 1 2 2 0 0 0 2 0 2 0 2 0 1 1 1 2 0 0 0 1 2 0 0 1 2 0 0 0 0 0 0 0 1 0 0 1 1 0 0 0 2 2 0 0 2 0 0 1 1 0 1 0 1 0 1 0 1 0 0 0
8 0 1 1 1 1 2 1 0 1 0 1 0 1 0 0 0 0 2 2 0 1 0 0 2 0 0 0 1 2 1 0 2 1 1 0 2 1 0 1 1 0 0 0 0 0 1 0 0 0 0 0 1 1 0 2 0 0 0 0 0 2 2 1 0 1 1 0 0 1 1 2 1 0 1 1 1 0 2 0 2 0 2 0 1 0 0 0 0 2 0 0 1 2 0 0 1 1 1 2 2 1 1 1 0 0 2 2 0 2 0 1 0 2 2 0 2 1 0 1 2 0 1 1 0 1 0 1 1 1 0 0 0 2 1 1 0 0 1 0 0 0 0 0 0 1 1 0 0 0 0 1 0 0 0 0 0 1 1 0 1 0 1 2 2 1 1 1 1 1 0 1 0 2 0 0 2 0 0 0 0 0 0 2 2 1 1 1 1 1 1 1 0 2 2 0 2 0 0 0 0 0 0 0 0 0 2 2 1 0 0 0 1 0 0 2 1 0 2 1 0 0 0 0 1 0 0 0 0 0 0 0 0 0 0 1 0 1 1 1 0 1 1 1 1 2 1 1 0 1 0 0 0 0 1 1 0 1 0 1 1 1 0 0 1 0 0 0 2 1 1 0 1 0 1 1 0 2 1 0 0 1 2 0 1 1 1 0 0 2 1 2 0 0 1 0 2 0 1 0 1 0 2 0 0 0 1 1 0 0 0 1 2 0 1 0 2 0 0 0 1 0 1 1 2 0 1 0 1 2 1 1 0 0 0 0 0 2 0 1 0 1 1 2 0 0 1 0 1 0 0 0 1 0 0 0 0 1 0 1 0 1 2 0 2 0 2 1 1 0 2 0 1 1 1 1 2 2 2 2 0 0 1 0 0 0 0 0 0 0 0 1 0 0 2 0 0 2 0 0 0 0 0 1 0 0 1 0 0 0 0 0 0 0 2 0 0 1 0 1 1 1 1 1 1 1 0 0 0 0 0 1 1 1 1 0 1 0 0 0 1 1 1 2 0 2 2 1 1 0 1 0 0 2 0 0 0 2 1 1 1 1 0 0 1 0 0 2 0 0 1 0 2 2 1 1 0 0 2 2 1 2 0 2 1 1 0 0 0 1 1 0 0 1 2 0 1 2 2 2 0 0 2 1 2 1 2 1 1 0 0 0 1 0 0 1 0 0 0 1 1 1 1 1 0 1 1 0 1 1 1 0 0 0 0 1 1 0 0 1 0 1 0 1 1 1 0 0 2 2 1 0 0 0 2 1 1 0 1 1 0 0 0 0 0 0 1 1 1 0 1 2 0 0 0 0 0 1 2 1 0 1 2 0 0 1 1 0 0 0 0 0 0 0 1 0 1 1 0 1 0 1 1 2 2 1 1 0 0 2 1 0 0 2 0 1 1 0 0 0 0 1 0 0 0 2 2 0 0 0 1 0 0 0 2 1 2 0 0 0 0 1 1 1 2 0 1 0 1 1 1 1 0 1 2 0 0 2 2 0 0 0 1 1 1 0 0 2 1 1 1 0 1 0 0 1 1 0 2 0 1 0 1 0 0 1 2 0 2 2 0 0 1 2 1 0 0 2 1 2 0 1 0 0 1 0 1 2 2 0 1 0 0 2 0 0 1 0 0 0 0 1 1 2 0 1 1 0 1 0 2 1 0 0 0 0 0 0 1 2 1 2 0 0 0 0 1 0 0 0 0 0 0 0 0 1 0 0 0 0 0 0 2 1 0 0 0 0 1 1 1 1 0 0 0 1 0 1 0 0 0 0 0 0 2 2 0 1 1 1 1 1 2 2 2 0 0 1 0 0 0 1 2 2 2 0 2 0 0 2 0 0 1 1 1 2 0 2 1 1 1 2 1 1 2 1 1 2 0 2 0 2 2 0 0 1 1 0 0 0 2 2 0 0 0 0 0 1 1 0 0 2 1 0 1 0 2 0 0 0 1 1 0 0 0 0 1 0 2 0 0 0 0 1 2 2 0 1 1 1 1 1 0 0 0 0 0 2 0 0 0 2 0 1 1 0 1 0 1 0 0 2 0 0 2 0 1 1 1 1 0 0 0 0 0 0 0 1 1 1 0 1 0 2 1 0 1 1 0 0 2 2 1 2 0 1 1 0 1 0 0 0 0 0 0 0 0 1 0 0 2 0 1 2 2 0 2 2 0 0 0 0 1 1 1 0 1 1 1 1 0 0 0 1 0 2 2 1 1 0 0 0 0 1 0 1 1 0 0 0 0 0 0 0 0 1 0 0 0 0 1 0
9 0 1 1 0 0 1 2 0 1 1 0 0 1 0 0 0 1 1 1 1 1 0 0 2 0 1 0 1 2 1 0 1 1 1 0 2 2 0 0 0 2 0 0 1 0 1 0 0 1 0 0 1 2 0 2 0 1 1 0 1 1 2 2 0 0 1 0 0 0 0 1 2 0 1 2 1 0 2 0 2 0 1 1 1 0 0 0 0 2 0 1 0 2 1 0 1 1 0 2 2 1 1 1 0 0 2 2 0 2 0 1 1 1 1 1 1 0 1 1 1 1 1 1 0 0 0 0 2 0 0 0 1 1 0 0 0 1 0 2 1 0 0 0 0 0 0 0 0 1 1 1 1 0 0 0 1 2 0 1 0 1 0 0 0 0 0 1 1 1 1 1 0 2 1 0 2 1 0 1 1 1 0 2 0 0 2 1 0 0 0 1 1 1 2 0 1 2 0 0 0 0 1 0 0 0 1 0 0 1 1 0 2 0 0 2 0 1 2 0 1 1 0 1 1 0 0 2 0 2 0 0 1 0 2 1 0 2 2 0 0 0 2 1 0 1 0 0 0 0 0 0 0 0 0 2 1 0 0 0 0 0 1 0 2 0 1 0 2 2 1 0 1 1 0 0 0 0 0 0 0 2 2 0 1 0 1 1 0 2 1 1 0 0 2 1 2 0 1 0 0 0 2 2 0 0 2 1 2 0 0 1 2 1 1 0 2 0 1 0 0 1 1 2 0 0 0 0 1 1 1 2 1 0 0 0 0 1 1 0 0 0 2 2 0 0 1 0 2 1 1 0 1 1 0 1 1 1 0 1 0 1 2 0 2 0 0 1 1 0 2 0 0 0 1 0 1 2 1 2 0 0 1 0 0 1 0 0 0 0 0 1 0 0 2 0 0 0 0 0 0 0 0 1 0 1 1 1 1 1 0 0 1 1 1 0 1 0 0 0 1 2 0 0 2 2 0 1 0 0 0 0 0 2 0 0 0 2 0 0 1 1 0 0 1 2 2 0 0 0 0 1 0 2 1 1 0 2 1 2 1 2 0 0 1 1 0 1 0 1 1 0 1 1 1 1 1 0 2 0 1 2 0 1 1 0 1 0 0 0 2 2 0 0 0 0 1 1 1 2 1 1 2 1 1 1 1 0 1 0 0 1 1 1 1 1 1 0 0 1 1 1 1 1 0 1 1 1 0 2 1 1 0 0 0 0 2 0 1 2 0 0 0 1 2 0 0 1 1 1 0 0 0 1 1 1 1 1 2 0 0 2 0 2 0 0 1 1 0 1 0 0 1 0 0 1 2 2 2 2 0 0 0 0 0 0 0 1 0 0 0 0 2 0 0 0 0 0 0 0 0 0 0 2 2 0 0 0 1 1 1 0 0 0 1 0 0 0 0 0 0 1 0 0 0 0 0 1 0 0 0 0 1 1 2 1 2 0 0 0 1 0 0 2 2 0 1 1 2 2 1 1 0 0 0 0 0 1 1 0 0 0 1 0 1 1 0 2 1 1 1 0 0 1 1 2 0 0 2 1 0 0 0 0 0 1 0 1 1 0 0 1 0 0 0 0 0 2 0 1 1 0 0 0 1 0 1 2 2 0 0 0 0 0 0 0 0 0 0 0 0 0 0 2 0 2 2 0 0 0 1 0 0 0 0 0 1 0 1 1 0 1 1 2 0 0 2 0 1 1 1 1 1 0 0 0 0 0 0 0 0 0 1 0 0 1 2 0 1 1 0 0 1 1 1 1 0 2 0 1 0 0 0 0 2 0 2 2 1 2 0 2 2 0 0 0 0 1 0 1 0 2 1 2 0 1 1 0 1 2 0 0 0 0 0 2 2 2 1 1 1 1 1 0 1 1 0 2 0 2 0 2 0 1 0 1 0 0 1 0 0 1 0 0 0 0 0 1 1 0 0 2 0 0 0 0 0 0 0 0 1 1 0 0 0 0 0 0 0 0 0 0 0 1 1 1 0 0 2 2 2 2 0 0 0 0 0 0 0 1 0 0 1 1 1 0 1 0 0 0 1 2 0 0 2 0 0 1 0 2 0 0 0 0 0 0 0 0 1 1 0 1 0 1 1 0 1 2 0 0 2 2 0 0 1 2 2 1 1 0 1 0 0 1 1 0 0 0 2 0 2 0 2 1 1 0 1 1 0 0 0 1 2 0 0 1 0 0 1 1 0 0 1 1 0 1 1 0 1 0 0 0 0 0 0 0 0 0 0 1 0 0 1 0 1 0 0 0 1 1 0 0
10 1 2 0 0 0 0 2 0 1 0 1 0 1 0 0 0 1 0 0 2 2 0 0 2 1 0 0 1 2 0 0 1 1 2 0 2 1 0 1 1 1 0 1 1 1 2 0 0 0 0 0 1 1 2 1 0 0 1 0 0 2 1 0 0 0 0 1 0 1 1 2 1 0 1 1 1 0 2 0 2 0 2 0 2 0 0 0 0 1 0 0 1 2 2 0 0 1 1 1 2 1 2 0 0 0 2 2 0 2 0 1 1 1 2 2 1 0 2 0 0 0 0 2 0 1 0 1 2 0 1 1 0 0 0 0 0 1 0 1 1 0 0 0 0 0 0 0 0 2 1 2 0 1 1 0 1 0 0 1 2 1 1 2 0 0 0 2 2 0 0 1 1 1 1 0 2 0 0 0 0 1 0 2 1 0 2 1 1 1 1 2 1 0 0 1 2 1 0 0 0 0 0 1 1 0 1 1 2 0 2 0 2 0 0 2 0 1 0 2 0 0 1 0 1 1 1 1 0 1 0 0 0 0 0 0 0 2 2 0 0 0 2 0 0 0 0 0 0 0 0 0 0 0 0 0 0 0 0 0 0 0 0 0 1 0 0 0 1 1 0 2 1 1 1 2 1 2 2 0 0 0 1 1 0 0 1 1 0 2 0 0 0 0 1 0 2 0 0 0 0 0 2 0 0 0 1 1 1 0 0 0 2 0 2 0 2 0 1 0 0 2 1 0 1 0 0 0 0 0 2 0 0 0 1 1 0 1 1 1 0 1 1 1 0 0 0 0 1 1 0 0 2 0 1 0 0 0 0 1 1 2 2 0 2 1 0 2 2 0 1 1 0 0 1 1 2 0 0 2 2 1 1 1 0 1 0 0 0 0 0 0 1 1 1 0 1 1 1 1 1 1 0 2 1 1 1 0 0 1 0 0 0 0 2 0 0 0 0 0 0 1 0 1 1 1 0 1 0 0 0 0 1 0 1 2 0 1 0 1 1 1 0 1 0 1 2 0 0 1 0 1 0 1 2 1 1 2 1 2 2 2 1 0 0 2 1 1 0 1 0 0 1 1 0 0 1 0 2 0 1 1 0 1 1 0 0 1 0 1 0 2 1 1 1 0 2 2 2 2 2 0 1 1 1 1 1 0 0 0 0 1 0 2 2 0 0 1 0 1 1 1 2 2 1 2 0 0 0 2 1 0 1 1 0 0 0 0 0 1 0 1 0 1 2 1 1 1 2 2 1 0 0 2 0 0 0 0 0 0 0 0 0 1 0 0 1 1 0 0 0 1 0 0 0 0 0 2 2 2 0 0 0 0 2 0 1 2 2 2 0 2 0 0 1 0 2 1 1 0 1 1 2 1 1 2 2 0 0 1 1 0 0 0 0 0 0 0 0 0 0 0 1 1 1 0 0 1 0 0 0 2 1 1 2 0 2 0 1 1 1 1 1 1 2 0 2 1 1 1 0 0 1 0 1 1 0 1 1 0 0 0 0 0 0 2 0 2 1 1 1 0 0 0 0 2 1 1 0 2 0 0 0 0 1 2 1 1 2 1 0 1 1 2 1 0 0 1 0 0 0 0 0 0 0 0 0 1 1 0 0 0 0 1 1 1 0 1 1 1 0 0 0 2 0 2 2 0 0 0 1 0 0 1 0 0 2 0 0 2 0 2 1 2 0 0 2 0 1 1 1 1 0 2 1 0 0 0 0 0 0 0 2 0 0 0 0 0 2 2 0 1 0 0 0 1 0 1 1 1 0 1 0 0 1 2 0 1 1 1 1 1 2 1 1 0 1 1 0 2 0 1 2 2 2 1 2 0 0 2 1 1 0 0 1 2 1 2 2 2 2 2 0 1 2 2 2 2 0 2 2 2 1 1 0 0 0 0 0 1 1 1 1 0 0 1 1 1 1 1 0 1 0 0 1 0 1 0 0 0 2 2 1 0 1 2 2 0 1 0 0 0 0 1 1 2 0 0 1 1 1 1 0 0 0 0 1 1 0 0 0 1 1 1 2 1 2 0 0 1 0 1 0 0 1 1 1 1 0 2 0 0 0 1 1 1 0 0 2 2 0 2 1 1 1 0 1 1 1 1 2 2 0 1 0 0 0 1 2 2 0 0 2 1 1 0 1 1 1 0 2 0 2 0 1 1 1 2 0 0 0 0 0 0 0 2 1 0 0 1 0 0 0 0 0 1 1 0 2 0 0 0 1 1 0 0 1 0 0 1 1 0 0 0 0 0 1 0 0 0 1 2
11 1 2 1 0 0 0 2 0 0 0 1 0 1 0 0 0 2 0 0 2 2 0 0 2 0 2 2 2 2 0 1 2 2 0 1 1 2 0 0 0 1 2 2 0 0 0 0 0 0 0 0 0 0 0 1 1 0 0 0 1 2 2 1 0 0 0 0 0 1 1 1 2 0 1 2 0 0 0 0 0 0 1 1 1 0 0 1 0 2 0 1 1 1 1 0 0 2 0 2 1 2 1 0 1 1 2 2 0 2 0 1 0 1 1 0 1 0 1 1 1 0 0 2 0 1 0 1 2 0 0 0 0 1 1 1 1 1 0 1 0 0 0 0 0 0 0 0 0 1 1 1 0 0 0 0 0 1 1 0 1 1 1 2 1 2 2 0 1 1 1 1 2 0 0 0 0 0 0 0 0 0 1 2 2 1 1 1 0 0 0 2 0 1 2 0 1 2 0 1 0 2 0 1 1 0 1 0 0 0 2 0 1 0 0 2 0 1 2 0 0 0 0 0 0 1 1 1 0 2 1 1 0 0 2 0 0 2 2 0 0 0 1 2 0 2 0 0 0 0 0 0 0 0 0 0 0 0 1 1 0 1 1 1 1 0 1 1 2 1 0 1 0 2 0 0 0 2 1 0 0 1 2 1 0 0 1 0 0 2 1 0 0 0 1 0 2 0 0 0 0 0 2 1 0 0 2 1 0 0 0 1 2 0 2 0 2 1 1 0 1 2 1 2 1 0 1 0 1 1 1 1 0 0 0 0 0 2 0 1 0 1 1 1 0 0 1 1 0 1 1 0 2 1 1 2 2 2 0 1 0 1 1 0 0 0 1 2 2 0 0 2 0 0 0 0 0 2 1 2 0 1 2 0 0 0 0 1 1 0 0 0 1 1 2 1 1 2 0 0 0 0 0 1 1 0 1 0 0 0 0 0 2 2 0 2 0 0 0 1 0 1 1 2 0 0 0 0 0 0 0 0 0 2 2 2 0 2 0 0 1 1 0 2 0 2 2 0 0 1 0 0 0 2 2 2 0 1 2 1 0 1 1 1 1 1 0 2 0 1 2 2 1 1 1 0 0 0 2 0 1 1 0 0 2 0 0 1 1 1 1 2 1 1 0 0 0 1 1 2 1 1 1 0 0 2 1 0 1 0 0 0 0 1 1 1 2 1 0 1 1 0 2 2 1 2 0 0 1 1 1 0 0 0 0 0 2 0 1 0 1 1 0 0 1 1 0 2 0 0 0 0 0 0 2 1 1 0 0 2 1 0 2 0 1 1 0 1 0 0 0 0 2 0 0 0 2 1 1 2 0 1 0 0 0 1 0 1 1 1 0 1 1 2 0 0 0 0 0 0 0 2 2 0 0 1 1 0 0 1 1 0 0 0 1 0 0 0 0 0 0 1 1 1 1 0 0 1 0 0 0 1 0 2 2 0 2 0 2 0 2 0 0 0 0 0 0 2 1 1 1 1 1 1 1 0 0 1 1 0 0 0 2 0 1 2 0 1 0 0 0 1 0 0 0 1 1 0 1 1 1 1 1 0 0 2 0 0 2 2 0 0 1 1 0 0 0 2 1 2 0 1 0 1 1 1 1 2 2 0 0 0 0 1 0 1 0 1 1 1 0 1 1 2 0 1 1 1 0 1 2 0 1 0 0 2 1 0 0 0 0 0 0 0 0 1 1 0 2 1 2 1 1 0 0 1 1 0 1 0 0 0 1 0 1 0 0 2 0 0 0 0 1 0 0 0 0 0 0 0 0 0 1 1 1 1 1 2 2 2 0 2 1 1 1 0 0 1 1 1 0 1 0 2 0 2 1 0 1 2 0 0 0 1 1 1 0 2 1 1 0 1 1 1 2 1 1 1 0 2 0 1 1 1 0 1 0 1 1 1 1 1 2 0 1 0 1 1 1 0 0 2 0 1 1 1 2 0 1 0 2 2 0 0 0 1 1 0 0 0 1 0 0 1 2 1 0 0 2 1 2 2 0 0 0 0 0 0 0 0 1 1 1 0 2 0 2 0 1 0 0 1 0 0 2 1 1 2 0 1 0 0 1 0 1 1 0 0 2 2 0 2 0 2 1 0 2 2 0 0 2 2 1 1 0 0 0 1 2 0 0 0 2 2 2 0 0 1 0 0 1 0 2 0 1 1 1 1 0 1 1 1 0 0 0 0 0 0 1 2 0 0 0 0 0 1 2 1 1 0 0 0 0 0 0 0 0 0 0 1 1 0 0 0 0 0 0 0 0 0 1 1
12 1 2 1 0 0 1 0 0 2 2 0 1 1 0 0 0 0 1 1 0 0 0 0 2 0 0 0 2 2 1 1 2 2 0 1 1 1 0 0 0 2 0 1 0 1 0 0 0 0 0 0 1 1 2 1 0 0 1 2 0 0 2 0 0 0 0 0 1 1 0 0 2 0 2 2 0 1 1 1 1 0 2 0 1 0 0 1 1 2 1 1 1 1 0 0 0 2 0 2 0 2 1 0 1 1 2 1 1 1 0 2 1 1 2 1 1 0 0 2 2 0 1 1 0 1 0 2 2 1 0 0 0 1 1 1 0 0 0 1 1 0 0 0 0 2 0 0 0 0 0 0 0 0 0 0 1 1 1 1 0 1 1 2 1 2 1 1 1 1 1 0 0 2 0 0 2 0 0 0 0 1 1 2 2 0 2 1 1 0 0 2 0 0 1 1 2 2 0 0 0 0 0 2 1 0 0 0 0 0 1 0 2 0 0 2 2 0 1 2 0 1 1 0 0 0 0 2 1 1 1 1 0 0 2 0 0 2 2 0 0 0 2 2 0 2 0 0 0 0 0 0 0 0 1 1 1 1 0 0 0 0 1 0 1 0 1 0 2 2 0 1 1 0 0 0 1 2 2 0 1 0 1 0 0 1 0 0 0 2 1 1 2 0 2 0 2 2 0 2 0 1 1 0 0 0 0 0 0 0 1 0 1 1 2 0 0 0 0 0 1 2 0 0 2 0 0 0 1 1 2 0 0 0 0 0 0 0 2 0 1 1 2 1 1 1 0 0 0 2 1 0 1 1 0 1 1 1 0 2 0 2 1 0 1 0 0 2 2 0 2 0 1 1 1 0 2 1 1 2 0 0 1 0 0 1 0 1 1 0 0 0 1 0 2 1 1 1 1 1 1 1 0 1 1 0 0 1 1 1 0 0 0 0 1 0 1 1 0 0 0 1 0 0 1 1 1 0 1 1 0 1 0 2 0 0 1 0 0 0 2 0 0 0 1 1 1 0 0 0 0 1 0 2 1 1 0 2 1 0 0 0 1 0 0 2 0 2 0 0 0 0 0 0 2 0 1 0 1 0 0 1 0 2 2 2 0 2 2 0 2 2 1 0 1 0 0 1 1 2 1 0 2 1 2 1 2 0 0 0 0 0 0 0 0 0 0 0 0 1 1 1 2 2 0 2 0 1 0 2 0 1 2 2 1 1 1 0 2 0 2 2 0 0 2 1 0 2 0 1 0 0 1 1 1 0 1 0 0 0 0 0 0 0 0 0 1 2 1 1 1 0 0 0 1 0 1 0 2 0 1 0 0 0 0 0 1 1 1 0 0 2 2 0 1 0 0 0 0 0 0 1 1 1 1 1 1 0 0 1 0 0 0 0 0 0 0 0 0 0 0 0 0 0 0 1 1 1 0 0 0 1 0 1 1 1 1 0 0 0 1 0 0 1 2 0 1 0 1 1 0 2 2 0 1 0 0 2 2 0 0 0 0 1 2 1 1 2 1 1 1 0 0 0 0 2 0 1 2 1 2 0 1 0 0 1 1 0 2 2 0 0 0 0 1 0 0 2 2 2 0 2 0 0 0 0 2 2 2 0 0 0 1 1 0 1 0 2 2 2 0 0 1 2 0 0 0 0 1 0 2 1 0 0 0 1 0 0 1 1 0 1 1 1 0 0 1 1 1 1 1 1 0 0 0 0 0 0 0 0 0 0 1 1 0 0 0 0 1 1 1 0 1 0 0 1 0 0 2 2 0 2 0 0 1 1 1 2 0 2 0 1 2 1 0 1 0 0 0 1 0 0 1 2 1 1 2 0 1 2 0 0 1 1 0 2 1 1 0 1 1 0 0 2 2 2 1 1 0 2 0 1 1 1 1 0 0 0 0 0 1 1 1 0 0 1 1 0 0 0 0 2 0 0 0 0 0 0 0 0 1 1 0 0 0 0 2 0 1 0 0 0 0 2 2 2 0 1 2 2 2 2 1 0 0 1 0 0 0 0 0 2 2 1 1 0 1 0 0 0 1 2 0 1 2 1 1 0 1 1 0 0 1 0 2 2 0 0 2 2 0 2 0 1 1 0 0 1 0 1 2 2 1 1 0 1 1 1 1 0 0 0 2 1 1 1 0 2 1 0 2 0 2 0 0 0 0 1 0 0 0 0 0 1 1 0 0 0 0 1 0 0 0 0 0 1 1 0 2 1 0 1 0 0 0 0 0 0 1 1 0 1 0 0 0 0 0 0 0 0 1 1
13 1 1 1 0 0 1 1 0 2 1 0 0 1 0 0 0 1 1 0 1 1 0 2 0 1 0 1 2 2 1 0 2 2 0 2 0 1 0 0 0 2 0 1 0 1 0 0 1 1 0 0 1 1 0 1 0 0 1 2 0 0 2 1 1 0 0 0 0 0 0 2 2 0 1 2 1 0 0 0 1 0 2 0 1 0 0 0 0 2 0 1 1 1 1 0 0 2 0 2 0 2 0 1 1 0 2 2 0 2 1 2 0 1 1 1 1 0 0 1 2 1 0 2 0 1 0 1 2 0 0 0 0 0 0 0 0 0 1 2 2 0 0 0 0 2 0 0 0 0 0 0 0 0 0 0 0 1 1 1 0 1 0 1 1 1 1 1 0 1 0 1 0 2 1 0 2 1 0 1 1 0 1 1 1 0 1 1 0 0 0 1 0 2 2 0 2 2 1 0 0 1 0 1 0 1 2 0 0 0 1 0 2 0 0 2 1 1 2 0 0 0 0 0 1 0 0 1 0 2 0 0 0 0 2 0 0 2 2 0 0 0 2 2 0 2 0 0 0 0 0 0 0 0 0 1 0 1 0 0 0 0 0 0 1 0 1 0 1 1 0 1 0 0 0 1 0 2 2 0 0 0 2 1 0 0 1 1 2 2 0 1 1 0 2 0 1 0 0 0 0 0 0 0 0 0 1 0 0 0 0 1 0 0 0 0 2 1 1 0 1 2 2 1 1 0 1 0 0 0 2 1 0 0 0 0 0 2 0 1 1 1 2 2 1 1 2 0 1 0 1 0 0 0 0 0 0 1 0 0 0 0 2 0 1 1 1 2 2 0 2 0 0 0 1 1 2 2 0 2 1 0 0 0 0 1 0 0 0 0 0 0 0 0 2 0 0 1 0 0 0 0 0 2 1 0 0 1 1 1 0 0 1 1 0 0 1 0 0 0 0 1 0 2 0 0 1 0 1 1 1 0 0 2 0 0 0 0 0 0 1 0 0 0 1 0 1 0 0 0 0 0 0 2 1 0 1 1 2 2 1 1 2 1 1 1 0 1 0 1 1 0 1 1 1 0 1 0 2 1 0 2 0 2 1 1 0 1 1 0 1 1 1 2 0 0 1 2 2 2 1 1 1 0 1 2 1 0 0 0 0 0 1 0 0 1 1 0 0 1 0 1 2 2 0 2 0 0 0 2 0 0 0 0 0 1 1 0 2 1 1 1 0 2 2 0 0 1 2 2 0 0 0 1 1 1 0 1 0 0 0 0 0 0 0 0 0 0 0 0 0 0 2 0 0 0 2 1 2 1 1 0 0 0 0 1 1 0 0 0 1 0 1 0 0 0 0 0 0 0 0 2 0 2 2 0 0 0 0 1 1 0 0 0 2 0 0 0 1 0 0 0 0 0 0 1 1 2 0 0 2 1 1 2 1 0 2 0 0 0 0 0 1 1 2 0 2 2 1 1 1 1 1 1 1 0 1 2 2 0 0 0 1 1 1 1 0 2 1 0 0 0 0 0 1 2 0 0 1 1 0 1 1 0 0 1 0 2 2 0 2 0 0 1 1 0 0 2 2 1 0 2 0 0 1 0 0 2 2 0 0 0 0 2 0 1 2 2 2 2 0 0 2 2 0 1 1 0 2 0 0 0 0 0 0 0 0 0 1 1 0 0 1 0 0 0 0 1 0 0 0 0 0 0 0 1 0 0 0 0 0 0 2 0 0 0 0 0 2 2 1 0 1 1 1 0 0 2 0 0 0 1 0 0 1 1 0 2 1 2 0 2 2 2 1 1 1 0 0 1 0 2 1 2 1 1 1 0 2 1 0 0 2 2 0 2 0 2 1 2 2 1 2 0 1 0 0 2 0 2 0 2 2 0 0 1 1 0 0 0 0 0 0 0 1 0 1 0 0 0 0 2 0 0 0 1 1 0 0 1 0 1 0 0 0 0 1 0 1 0 0 0 0 1 2 1 0 1 1 1 2 2 0 0 0 0 0 0 0 0 0 0 0 1 2 0 2 0 1 0 1 1 0 0 2 1 1 1 0 1 0 0 0 0 0 0 0 2 2 0 0 2 0 0 2 1 1 2 0 1 2 1 1 1 1 2 1 0 1 0 0 0 1 1 0 1 0 0 1 0 2 1 1 2 1 0 2 0 0 0 0 0 0 0 1 0 2 1 1 2 1 0 0 0 0 2 2 0 2 1 0 1 1 1 0 0 1 0 0 0 0 0 0 0 1 0 1 1 0 0 0 0
14 1 1 2 0 0 2 1 0 2 2 0 1 0 0 0 0 2 2 2 0 0 0 1 1 1 1 0 2 2 1 1 2 2 2 0 2 2 0 1 1 1 0 1 0 0 0 0 0 0 0 0 0 1 0 2 0 0 1 0 2 2 2 2 1 1 1 0 0 0 0 0 2 0 2 2 0 0 1 0 1 0 2 0 1 0 1 0 0 1 0 0 0 2 1 0 1 2 0 2 1 2 1 0 0 0 2 2 0 2 0 1 0 0 1 0 0 0 0 2 2 0 2 0 0 2 0 0 1 0 0 0 0 0 0 0 0 0 0 2 1 0 0 0 0 0 0 1 0 1 1 1 1 0 0 0 0 1 2 1 0 1 1 2 0 1 0 1 1 1 0 0 1 1 1 0 2 1 0 0 1 1 1 2 1 0 2 2 1 0 0 2 1 0 0 0 1 2 0 0 0 1 0 1 2 0 1 0 0 0 2 0 2 0 0 2 1 0 1 1 1 1 1 1 1 1 1 2 1 1 1 1 0 0 2 0 1 2 2 0 0 0 2 2 0 2 0 0 0 0 0 1 1 1 1 1 1 0 0 0 0 0 0 0 0 0 0 0 2 2 0 1 1 1 0 0 0 1 2 0 0 0 2 1 0 0 1 1 0 1 0 0 1 0 1 0 2 1 1 0 0 0 2 1 0 0 2 0 0 0 1 0 2 0 2 0 1 1 0 0 1 1 0 1 1 0 0 0 0 0 1 1 0 0 0 0 0 1 1 0 0 1 1 0 1 1 0 0 1 2 1 0 1 1 0 2 2 1 0 2 0 1 1 1 1 0 1 2 2 0 1 1 2 1 1 0 2 1 1 1 1 1 1 1 0 1 0 0 0 0 0 0 1 0 2 1 1 2 0 0 0 0 0 1 0 0 1 0 0 2 0 0 0 0 0 0 2 0 1 0 0 1 1 0 2 2 1 1 0 0 1 0 0 2 1 1 0 1 0 0 2 0 0 1 0 2 2 0 0 0 0 0 0 2 2 1 1 1 2 2 1 2 0 0 0 2 1 2 0 0 1 1 2 2 1 0 0 0 1 0 1 0 0 0 2 0 0 1 0 1 0 2 1 2 1 0 1 1 1 1 1 0 2 1 2 0 2 1 0 0 0 0 1 1 1 1 0 0 0 2 0 0 2 2 1 2 0 1 1 1 1 1 0 0 0 1 1 0 1 1 1 1 0 1 2 1 1 1 1 1 0 0 0 2 1 1 0 0 1 0 0 0 1 0 1 1 0 1 0 0 0 0 0 0 0 0 0 1 1 2 0 0 0 0 0 0 0 1 1 0 0 1 1 0 2 0 0 1 0 0 1 1 1 1 1 1 1 0 0 1 2 0 0 0 0 0 0 0 0 0 0 1 0 1 2 0 1 2 0 0 2 2 1 2 2 1 2 0 0 1 0 0 1 1 2 0 1 1 2 2 0 1 1 2 2 0 0 2 2 0 0 0 1 0 0 2 1 1 1 0 0 0 0 0 1 0 2 0 2 0 0 0 0 0 0 0 2 1 2 1 1 0 0 2 1 0 0 2 2 2 1 1 0 0 1 0 1 2 2 0 0 0 0 2 1 1 0 1 0 0 1 0 0 2 0 1 1 0 2 0 1 1 1 0 0 2 1 0 0 1 1 0 1 2 0 0 2 0 1 1 0 1 1 0 0 0 0 0 2 2 0 0 2 0 1 1 1 0 2 2 0 0 0 0 0 1 0 1 0 1 0 1 0 0 1 2 0 2 0 2 0 1 2 2 1 1 0 2 0 1 0 1 1 1 1 0 0 0 0 2 0 0 1 1 1 1 1 1 0 1 1 1 2 0 2 1 0 2 0 2 1 2 1 0 0 0 0 0 1 0 1 1 1 0 0 1 1 0 0 0 0 2 0 0 0 0 0 0 0 0 2 2 0 0 0 0 1 0 1 0 0 0 0 1 1 2 0 0 1 1 2 2 0 0 0 0 1 0 0 1 1 2 1 1 1 0 1 0 0 0 0 1 0 0 1 2 0 1 0 1 0 0 0 0 1 1 0 1 2 1 0 2 0 2 0 0 1 1 1 0 2 0 0 2 0 0 0 0 2 0 0 0 0 0 0 1 0 1 0 0 1 0 2 1 1 0 2 1 0 0 0 1 2 0 2 1 1 0 0 1 0 0 1 1 0 0 0 2 0 0 0 0 0 0 0 0 0 0 1 0 0 1 0 0 1 0 0 0 0 0 0 0
15 1 2 0 0 0 1 1 0 1 0 1 0 2 0 0 1 0 1 2 0 2 0 0 2 0 1 0 2 1 1 0 2 2 0 1 1 1 2 0 0 1 0 1 0 1 0 0 0 0 0 0 0 0 0 2 0 0 1 0 0 1 1 1 0 0 0 0 0 0 0 0 2 0 2 2 0 0 1 0 1 0 2 0 1 0 0 2 2 2 1 1 2 0 0 0 0 0 0 1 2 2 0 0 1 0 2 1 1 1 0 1 0 0 1 1 0 0 1 1 1 0 2 0 0 0 0 1 2 1 1 1 0 1 1 1 0 0 0 1 0 0 0 0 0 1 0 0 0 0 0 0 0 0 1 0 0 1 0 1 1 0 2 2 1 2 2 1 0 2 1 0 0 2 0 0 1 0 0 0 0 1 0 2 1 0 2 0 0 0 0 1 0 1 1 1 1 1 0 0 0 0 0 1 2 0 0 2 2 0 2 0 0 1 0 2 1 0 0 2 0 0 1 1 1 1 1 1 0 1 0 0 0 0 2 0 0 2 2 0 0 0 1 2 0 2 0 0 0 0 0 0 0 0 0 1 0 1 1 1 0 1 0 0 0 0 0 0 2 2 0 0 0 1 0 0 0 1 2 0 0 0 2 2 0 0 2 0 0 2 1 1 0 0 1 0 2 1 1 0 1 1 2 2 1 0 0 0 0 0 1 1 1 1 0 0 2 0 0 1 0 1 1 2 1 0 0 0 1 1 1 2 2 1 0 0 0 0 2 0 0 0 2 1 1 1 1 0 2 0 0 0 2 0 1 0 0 1 0 2 0 2 2 0 2 1 1 2 2 1 2 0 0 0 0 0 0 2 1 2 0 1 2 0 0 1 0 0 0 0 0 0 1 0 2 0 0 2 0 0 0 0 0 1 0 0 1 1 0 1 0 0 0 0 1 0 1 0 0 1 0 1 0 0 1 1 1 0 0 0 0 0 1 1 0 0 0 2 0 1 2 0 1 1 1 1 1 0 0 0 0 1 0 1 1 0 1 1 1 0 0 0 0 0 0 1 1 2 0 0 1 1 2 2 1 0 0 1 2 0 1 2 0 1 1 0 0 1 1 1 2 1 1 2 2 0 2 2 2 1 1 0 0 0 0 2 0 0 0 0 0 2 1 0 0 1 0 0 0 1 0 0 2 2 1 2 0 0 1 1 1 0 1 1 1 0 1 0 0 1 1 2 0 1 2 0 0 1 2 1 1 0 1 1 1 0 0 0 1 1 1 1 0 1 0 0 0 2 1 0 1 1 1 0 0 0 1 1 1 2 0 1 1 0 0 1 2 2 1 0 0 1 0 1 0 0 0 1 0 0 2 1 1 1 1 1 1 0 0 1 0 0 0 1 1 1 1 0 0 0 0 1 0 0 1 0 2 2 0 0 1 1 0 1 2 1 2 0 0 0 1 0 0 0 1 0 1 0 1 1 1 1 1 2 2 0 0 2 2 1 1 0 1 1 0 1 0 2 0 1 1 1 1 0 0 1 1 0 1 1 0 2 0 2 1 1 1 0 2 2 0 0 0 0 1 0 0 1 1 1 0 1 0 0 0 0 1 0 1 0 1 0 1 1 1 1 1 1 1 1 0 0 1 2 1 0 0 0 0 0 1 0 0 1 0 0 1 0 0 0 0 1 0 2 0 0 2 1 1 0 2 2 0 0 0 0 0 0 0 0 0 1 2 0 2 0 0 1 1 1 1 0 1 1 1 0 0 2 0 0 1 1 1 1 2 0 1 2 1 2 0 2 2 2 1 1 0 1 0 1 0 2 1 1 1 2 0 1 0 1 1 1 1 1 1 2 0 2 1 2 2 1 1 0 1 0 0 0 0 1 0 0 2 0 0 0 0 0 0 0 0 0 1 0 0 1 1 0 0 0 0 2 0 0 0 0 1 0 1 0 1 2 0 0 0 0 2 0 1 0 0 0 0 2 0 1 0 0 1 0 1 1 0 0 0 2 0 0 1 1 2 2 0 2 1 0 1 1 0 0 0 1 0 0 2 1 1 2 0 2 0 0 0 0 0 1 0 0 1 1 0 2 0 1 0 0 1 1 0 0 2 1 0 2 0 0 0 0 1 2 1 1 2 2 2 0 0 0 0 0 2 1 0 2 2 0 2 1 0 1 1 0 1 1 1 1 0 0 0 0 0 0 0 0 0 0 1 2 0 0 0 0 0 0 0 0 0 0 0 0 0 0 0 0 0 0 0 1 1 0 1 2
16 0 2 1 0 0 1 0 0 2 1 0 0 0 0 0 0 1 0 0 2 2 0 0 2 1 2 0 2 1 1 0 2 2 1 0 2 2 0 0 0 2 0 0 0 1 2 1 0 1 0 0 0 0 0 1 0 0 1 0 2 2 1 0 0 0 0 0 0 1 0 1 1 0 2 1 0 0 0 0 1 0 2 1 0 0 0 0 0 2 0 0 0 1 1 0 0 0 0 0 1 2 1 0 1 1 1 0 1 1 0 1 0 1 1 0 0 1 0 1 2 1 1 1 0 0 0 0 2 0 0 0 0 0 1 0 0 0 0 0 1 0 0 0 0 2 1 0 0 1 1 1 1 0 0 0 0 1 0 2 2 1 1 2 0 2 1 1 0 1 1 1 0 2 1 0 2 0 0 0 0 0 1 1 1 0 1 2 0 0 0 2 0 1 1 0 1 1 0 0 0 0 0 0 1 0 1 1 0 0 1 0 1 0 0 2 1 0 2 0 0 0 0 0 0 0 0 2 1 0 1 1 1 1 1 0 1 1 2 0 0 0 2 1 1 2 1 0 1 1 1 1 0 0 0 0 0 1 0 1 1 1 0 0 1 0 0 0 1 1 1 0 0 0 1 1 0 1 2 0 2 0 1 0 1 0 0 2 0 2 2 2 0 0 2 0 1 0 0 0 0 0 2 0 0 1 1 0 1 1 0 1 2 0 2 0 1 0 0 0 2 2 1 0 0 0 0 0 1 1 2 2 2 0 0 0 0 1 1 0 0 0 2 2 0 0 1 0 0 0 0 0 2 1 1 2 2 0 0 2 0 2 1 1 0 1 1 1 1 0 2 0 2 2 1 1 2 1 1 2 1 1 0 0 0 0 0 1 0 1 1 1 1 0 1 1 2 2 0 0 0 0 0 2 0 0 0 0 1 0 0 0 0 0 0 0 2 0 2 0 0 0 0 0 0 0 0 0 0 2 0 0 0 2 0 0 1 1 0 1 1 0 0 1 1 2 2 0 0 0 0 0 0 2 1 1 0 2 2 2 2 2 0 0 0 2 0 2 0 0 1 1 0 0 1 0 1 0 2 1 0 2 0 0 2 0 0 1 0 1 0 2 0 1 1 0 1 2 2 1 0 0 2 1 1 1 1 0 1 0 0 0 0 1 1 0 0 1 0 1 1 1 2 2 1 2 1 0 1 1 2 0 2 1 2 2 1 0 1 0 2 2 0 1 1 1 0 1 1 1 0 0 0 2 0 2 0 0 0 1 1 0 1 1 1 1 0 2 0 2 1 0 1 0 0 0 1 0 0 2 0 0 0 0 0 1 1 1 1 0 0 0 0 1 1 0 1 0 0 0 0 2 1 1 0 0 1 0 0 0 0 0 0 1 1 1 0 0 0 0 0 0 0 0 0 1 1 1 0 0 0 2 0 1 1 0 0 0 1 0 0 1 0 1 2 0 1 2 1 1 0 2 1 1 1 0 0 2 2 0 0 0 1 0 2 2 0 2 1 0 0 1 1 0 0 2 0 0 2 0 1 0 1 0 0 1 1 1 2 1 0 1 1 1 0 0 0 2 1 2 0 2 0 0 0 0 0 2 2 0 2 0 0 2 0 0 2 2 1 1 1 0 2 2 0 0 0 0 1 0 2 1 1 0 0 2 1 0 2 2 0 2 0 0 0 0 0 2 1 1 1 1 0 1 0 0 0 0 2 1 0 0 2 1 1 1 1 1 1 1 0 0 1 0 0 0 0 1 1 1 1 2 1 1 1 1 0 2 1 2 0 1 2 2 2 0 0 1 1 2 0 1 1 1 1 2 1 0 0 1 0 0 0 1 1 1 0 0 1 2 2 2 0 0 0 2 0 1 1 2 0 2 2 1 1 1 1 0 1 0 0 1 2 0 0 1 1 0 0 0 0 2 0 0 0 0 0 0 0 0 0 1 0 0 0 0 2 0 1 0 0 0 1 1 1 1 0 1 1 1 2 2 0 0 0 0 1 2 0 0 0 2 1 1 1 0 1 0 0 0 0 1 0 1 2 1 0 1 0 2 0 0 0 0 2 1 0 0 2 1 0 2 0 2 2 0 1 1 0 0 2 1 1 2 0 1 1 0 0 0 0 0 1 2 1 0 0 2 0 2 2 0 1 0 1 0 1 2 0 0 0 0 2 1 1 1 1 1 1 1 1 0 0 0 0 0 1 1 1 1 0 1 0 0 0 0 0 0 0 1 1 0 0 1 0 0 0 0 0 0 1 1
17 1 1 1 0 0 2 1 0 1 1 0 0 0 0 0 0 1 1 1 1 1 0 0 2 0 1 0 2 2 1 0 1 2 1 1 1 1 0 1 1 1 1 1 0 1 0 0 0 1 1 0 0 0 1 1 0 0 1 2 0 0 2 2 1 1 1 0 1 1 0 1 2 1 2 2 0 0 0 0 0 0 2 0 1 0 0 1 1 2 1 1 2 0 0 0 0 2 1 2 2 2 1 0 0 0 2 2 0 2 1 2 0 0 0 0 0 0 0 2 2 0 0 2 0 1 0 0 0 0 0 0 0 1 1 1 0 0 0 1 0 0 0 0 0 0 0 1 0 0 0 0 0 2 1 0 1 0 0 0 0 2 1 1 1 2 2 0 1 1 0 2 2 0 0 0 0 1 0 1 1 0 1 2 1 0 2 1 0 0 1 1 1 1 2 0 2 2 0 0 0 0 0 0 1 0 1 0 1 0 0 0 2 0 0 2 0 1 2 0 0 0 1 0 1 1 1 2 0 2 0 0 0 0 1 0 0 2 2 0 0 0 2 1 0 1 0 1 1 1 0 0 0 0 0 2 1 0 0 0 0 0 0 0 1 0 1 1 2 1 1 1 0 1 0 0 1 2 1 0 1 1 1 1 0 0 1 2 0 2 1 1 0 0 2 0 1 2 0 2 0 1 1 0 0 0 0 0 0 0 0 1 1 1 2 0 1 1 1 0 1 2 1 0 2 0 0 0 0 1 1 1 0 0 0 1 1 2 0 0 0 0 2 1 0 0 1 1 1 0 1 0 2 0 0 0 1 1 0 1 0 1 2 0 1 2 0 2 2 0 1 1 1 1 1 0 2 1 0 2 0 0 0 0 1 0 0 0 0 0 1 1 1 0 2 1 1 1 1 0 0 2 0 1 0 0 0 0 0 1 0 0 1 1 1 0 0 0 1 0 0 1 1 1 1 1 1 2 0 0 2 0 2 0 2 0 0 2 0 1 1 0 0 0 1 1 1 0 0 0 0 0 0 2 1 1 0 0 1 0 0 0 0 1 0 1 0 1 0 1 1 0 0 0 0 0 0 0 2 0 1 2 0 2 0 0 0 2 1 1 1 2 0 2 1 0 2 2 2 2 1 0 1 0 1 2 2 0 0 1 1 0 0 2 2 0 0 1 0 1 1 1 2 2 0 2 0 0 1 1 1 0 2 2 2 0 2 0 0 2 0 1 0 2 2 0 0 1 1 1 1 0 1 1 1 0 1 0 0 0 0 0 1 1 1 1 0 2 0 2 1 0 2 0 0 0 1 2 2 2 0 0 0 0 0 0 1 0 0 0 0 1 0 2 0 0 0 0 0 0 1 2 1 2 2 1 0 0 0 2 0 0 0 0 2 0 0 0 0 0 0 2 0 0 0 0 0 0 0 0 0 2 0 2 1 1 2 0 0 1 1 0 1 1 1 0 1 1 1 1 0 2 0 0 0 1 0 2 2 0 0 0 0 1 2 2 0 2 1 0 0 0 0 0 1 1 1 1 1 1 0 0 0 0 0 1 1 0 1 2 0 0 0 1 1 0 0 2 2 2 0 1 0 1 2 0 1 2 2 1 1 1 0 1 0 1 1 1 1 1 0 0 0 2 0 1 1 1 1 0 1 1 0 0 0 0 0 0 1 1 0 1 0 1 0 0 1 0 0 0 0 0 0 0 0 2 1 0 0 0 0 0 2 1 0 0 0 0 1 1 0 0 0 1 1 0 0 1 0 0 0 1 0 0 0 1 0 1 1 1 1 1 2 1 1 0 0 1 0 1 0 2 0 2 0 1 1 0 1 2 0 0 0 0 1 1 0 2 2 2 2 2 1 1 2 1 1 1 0 1 0 1 2 0 0 0 0 0 0 0 0 0 0 0 0 0 0 0 0 0 0 2 0 0 1 0 1 1 0 0 1 1 0 0 0 1 2 0 1 0 0 0 0 1 1 2 0 0 1 0 0 0 1 0 0 2 0 1 0 0 0 2 0 1 2 0 2 0 0 0 1 2 1 0 2 1 1 0 0 0 1 0 0 0 2 2 0 1 2 1 1 1 1 2 2 0 2 2 0 1 2 2 0 1 0 1 0 0 0 1 0 0 1 1 1 1 1 0 0 0 0 0 2 1 1 0 1 2 0 0 0 0 1 0 2 1 1 0 0 0 0 0 0 0 0 1 2 2 0 0 0 0 1 1 0 0 1 0 0 1 0 0 0 0 0 0 0 0 0 0 2 1
18 0 2 2 0 0 1 1 1 2 1 0 0 0 0 0 0 0 1 1 1 2 0 0 2 0 1 0 0 2 0 0 1 2 2 0 2 1 0 2 2 0 0 2 0 1 1 0 0 0 0 0 2 2 0 0 0 0 0 1 1 1 2 1 1 1 1 1 0 0 0 1 2 0 1 2 1 0 0 0 1 0 1 1 1 0 0 1 1 2 1 1 0 2 0 0 0 1 0 2 1 1 2 0 0 0 2 1 1 1 0 2 1 2 2 2 2 0 1 0 0 2 1 1 0 1 0 1 2 1 2 2 0 0 1 0 0 0 0 2 0 0 1 0 0 1 0 0 0 0 0 0 0 1 1 0 0 0 1 2 1 1 2 2 1 2 1 1 1 1 1 1 1 1 0 0 2 1 0 1 1 0 0 0 0 0 0 0 0 0 0 0 1 1 0 1 2 2 0 0 0 0 0 1 2 0 0 2 1 0 0 0 0 0 0 2 0 0 2 1 1 1 0 0 1 1 1 2 0 2 0 0 0 0 2 0 0 2 2 0 0 0 2 1 1 2 1 0 0 0 0 0 0 0 1 2 2 1 0 1 1 1 1 0 0 0 0 1 2 1 1 1 0 0 0 0 0 1 1 0 0 1 0 0 0 1 0 0 0 1 0 0 0 0 2 0 1 0 0 0 0 0 2 0 0 0 0 1 1 0 0 1 1 0 0 0 2 0 0 2 0 2 2 1 2 0 0 0 1 1 1 2 0 0 0 1 1 1 1 1 0 1 1 1 0 0 0 1 1 1 0 0 0 0 0 0 0 1 0 0 0 0 2 0 2 0 0 1 1 0 1 1 1 0 0 1 2 1 0 1 0 0 0 0 0 0 0 1 1 0 0 0 1 2 2 2 2 0 0 1 0 1 0 1 1 0 0 0 0 1 0 1 0 0 2 0 0 1 0 0 0 2 0 1 2 2 0 1 0 0 2 0 0 0 0 1 0 0 0 0 1 1 0 1 0 1 2 0 0 0 1 0 0 2 1 1 0 1 1 1 1 1 1 1 1 1 0 2 0 0 0 0 0 0 2 0 1 0 2 1 0 1 0 2 0 0 1 2 2 1 1 2 0 2 0 0 1 1 1 2 1 1 1 0 1 1 1 0 1 0 0 0 1 2 2 0 0 0 0 1 0 1 2 2 1 2 0 2 0 2 0 2 2 1 2 1 0 0 1 0 0 2 0 0 2 0 0 0 2 2 2 0 1 1 2 0 0 2 0 0 0 0 1 0 1 1 0 1 1 0 0 0 1 0 0 0 1 0 1 1 0 0 1 0 0 1 1 0 0 0 0 1 0 1 0 0 0 1 0 0 1 1 0 1 1 0 0 0 0 2 2 0 0 1 0 1 0 0 0 0 0 1 0 0 0 0 0 2 0 0 2 2 0 2 1 1 2 1 0 1 1 0 0 1 2 0 2 1 1 1 0 0 0 2 2 0 0 1 1 1 0 0 2 0 1 2 0 2 1 0 0 0 0 1 1 2 0 0 2 0 1 1 0 0 0 2 1 2 2 0 2 0 1 1 0 0 0 2 1 2 0 1 0 2 1 1 2 1 2 0 0 0 0 2 0 0 0 2 2 2 0 0 0 2 0 1 2 0 1 0 1 1 0 1 0 0 1 0 0 0 0 0 0 0 0 0 1 0 0 0 0 0 0 1 1 0 0 1 1 1 0 0 1 0 0 1 2 0 2 2 1 1 0 0 0 0 0 1 0 0 0 1 0 0 0 2 0 2 2 2 0 2 1 1 1 0 0 2 1 2 0 1 0 0 0 2 2 1 1 1 0 0 1 1 1 2 0 2 1 1 1 1 1 0 1 2 1 1 0 2 0 1 1 2 1 1 0 0 1 1 1 1 0 0 0 0 0 1 0 0 0 1 0 0 1 0 1 0 0 0 1 1 0 0 0 1 0 0 1 0 0 0 0 2 2 2 0 0 2 1 2 2 0 0 0 1 0 2 0 0 0 2 2 1 2 1 2 0 0 0 0 1 0 0 1 1 1 2 0 2 0 0 1 0 1 0 0 2 2 0 0 2 1 1 0 0 2 1 0 0 1 1 1 1 0 0 0 1 2 0 0 0 2 1 1 0 0 1 0 2 2 0 0 2 2 0 2 0 0 0 0 0 0 0 1 0 2 1 1 1 1 0 0 0 2 0 1 1 1 0 0 0 0 0 0 0 0 0 0 0 0 1 0 0 0 0 0 0 0 0 0 0
19 1 1 1 1 1 2 1 0 1 1 1 0 1 0 0 0 2 1 1 1 2 1 0 2 0 2 0 2 1 1 0 0 0 2 0 2 1 0 0 0 2 0 0 0 0 1 0 0 1 0 0 0 0 0 2 0 0 2 0 1 1 1 1 0 0 0 0 1 1 0 0 1 0 1 1 1 0 1 0 1 0 1 1 2 0 0 0 0 2 0 0 2 2 0 0 0 0 0 2 2 2 1 0 0 0 2 2 0 2 0 0 0 1 1 0 1 0 0 1 1 0 1 1 0 0 0 1 2 0 1 1 0 0 0 0 0 0 0 0 0 0 0 0 0 1 0 0 0 2 1 2 1 0 1 1 1 1 0 0 0 0 1 2 2 1 1 1 1 1 0 1 0 2 0 0 0 1 0 1 1 1 1 2 2 1 1 2 0 0 0 2 0 0 2 0 2 1 0 0 0 0 0 1 0 0 0 0 1 0 1 0 0 0 0 2 0 0 1 0 2 2 1 0 0 0 0 2 0 2 0 0 1 0 1 0 0 2 2 0 0 0 2 1 0 1 0 0 0 0 0 0 0 0 0 1 0 1 0 0 0 0 0 0 0 0 0 0 2 0 1 0 0 0 0 0 1 2 2 0 1 0 1 0 0 1 1 1 0 2 1 0 0 0 1 0 1 0 0 1 0 0 2 0 0 0 1 0 0 0 1 1 0 0 1 0 2 0 0 1 0 2 0 1 2 0 0 1 0 1 2 1 0 0 0 0 1 2 0 2 2 1 2 1 0 0 1 0 0 2 0 0 2 2 0 2 2 1 0 0 1 1 1 0 1 1 1 2 2 0 2 0 2 2 1 1 2 1 0 1 0 0 0 0 1 0 0 1 1 0 0 0 0 0 2 0 0 0 1 1 1 1 0 1 0 0 1 1 1 1 0 1 1 1 1 0 0 0 0 0 0 2 1 1 0 2 1 2 0 1 0 0 0 1 1 2 0 0 0 0 1 0 0 0 2 1 0 0 0 1 0 1 0 2 2 2 0 2 2 2 1 2 2 2 2 0 0 2 0 1 1 0 1 1 0 0 2 0 2 2 1 2 0 1 1 0 0 2 1 1 0 1 1 2 1 0 2 1 1 2 1 1 1 1 1 1 1 0 1 0 0 0 1 0 1 0 0 2 0 2 2 0 2 2 0 1 1 0 0 2 2 0 0 0 0 0 1 0 0 0 0 2 0 2 2 0 0 1 1 2 1 0 0 1 1 0 1 0 0 0 0 0 0 2 0 0 0 2 2 0 0 0 1 0 0 0 1 1 1 2 0 0 0 0 0 0 1 1 0 0 0 0 1 2 1 0 1 0 0 0 0 2 1 1 1 1 1 0 0 1 2 0 0 0 1 0 1 0 0 0 0 1 0 1 1 0 1 2 0 0 0 1 1 2 2 1 2 0 0 0 0 1 0 1 1 0 0 1 0 0 0 1 0 0 1 0 0 1 1 0 0 0 1 0 0 2 1 2 0 1 0 0 1 0 0 1 1 0 1 1 0 1 0 0 2 2 0 1 1 0 0 1 0 1 1 0 0 2 2 2 0 2 0 0 0 0 0 1 2 0 1 0 0 1 0 1 1 0 0 0 0 0 1 2 0 0 1 0 0 0 1 0 0 0 0 0 2 0 0 1 1 0 0 0 0 1 1 0 1 0 1 0 0 0 0 0 1 0 1 1 0 0 0 0 0 1 1 0 2 2 0 0 0 0 0 0 0 1 1 1 0 2 1 1 1 0 1 2 1 2 0 1 2 1 1 0 0 2 1 2 0 1 1 2 1 1 2 0 2 2 0 0 0 0 1 2 1 2 1 1 1 1 1 1 2 1 1 1 1 2 0 2 1 1 1 1 0 0 1 1 1 1 1 1 0 0 1 1 1 0 0 1 0 0 0 0 0 1 0 1 1 1 0 0 0 0 1 0 2 0 0 0 0 0 2 2 0 0 1 0 0 0 0 0 0 0 1 0 0 0 0 1 1 2 2 0 2 0 0 0 1 1 0 0 2 1 0 0 0 2 0 0 1 0 1 1 0 1 2 1 1 1 1 0 0 0 1 2 0 1 2 2 0 1 0 0 0 2 2 0 0 0 1 1 0 0 1 0 1 0 2 0 1 2 2 0 2 2 1 2 1 0 0 0 0 1 2 0 0 0 0 0 0 0 1 0 1 0 2 0 0 0 1 1 0 0 0 0 1 0 0 1 0 1 1 0 0 0 0 0 1 2
20 1 1 2 0 0 1 1 1 2 1 0 0 0 0 0 0 1 1 1 1 2 0 0 2 0 1 0 2 2 2 1 1 1 2 0 2 2 1 0 0 1 0 0 0 0 0 0 0 2 0 0 0 0 2 1 0 0 2 1 2 2 1 1 0 0 0 1 0 0 0 0 1 0 1 1 1 0 2 0 2 0 2 0 1 0 0 0 0 1 0 1 2 2 0 0 0 2 1 1 0 2 2 0 0 0 2 1 1 1 0 2 0 2 2 0 1 0 1 1 1 0 2 0 0 0 0 1 1 0 0 0 0 0 0 0 0 0 1 0 0 0 0 0 0 2 0 0 0 0 0 0 2 0 0 1 0 2 0 1 1 1 0 2 0 1 1 2 0 1 1 0 0 2 0 0 2 1 0 1 1 0 1 2 2 0 2 0 0 0 0 2 1 0 0 1 1 1 0 0 0 1 0 2 1 0 1 1 1 0 1 0 1 0 0 2 0 0 1 0 0 0 1 0 0 1 1 2 1 0 0 0 0 0 1 0 0 2 2 0 0 0 2 1 0 1 0 0 0 0 0 0 1 0 1 1 1 0 0 0 0 0 1 1 1 0 0 0 2 1 0 0 1 1 0 1 0 2 1 0 1 1 1 1 0 0 0 1 0 2 2 0 0 1 0 0 2 1 0 1 0 0 2 1 1 0 0 1 0 0 0 1 2 0 0 0 2 1 0 1 0 2 1 2 1 0 0 0 0 1 1 1 0 0 0 0 0 2 0 2 0 1 2 1 0 1 0 1 1 1 0 0 2 1 1 1 1 0 0 0 1 1 2 0 2 0 1 2 2 1 2 0 2 2 1 1 1 2 1 1 1 2 1 0 0 1 0 0 0 0 0 0 1 0 2 1 1 0 1 1 1 1 0 2 1 0 0 1 1 0 1 1 1 1 1 1 0 1 0 0 0 1 0 1 0 0 2 0 0 0 0 0 0 2 0 0 1 1 0 0 1 1 0 0 2 0 0 0 0 1 0 0 0 1 2 1 1 0 1 1 0 1 0 1 0 1 0 1 0 1 1 0 0 0 0 1 0 0 2 1 1 1 0 1 2 2 0 1 0 1 0 1 1 2 0 0 1 2 2 2 0 0 2 2 2 0 2 1 2 0 1 1 1 0 0 1 0 1 0 2 2 0 1 1 0 1 1 1 1 2 1 1 1 0 1 1 2 0 0 2 0 0 0 0 1 0 0 2 0 0 0 0 0 1 2 1 1 1 0 1 1 0 0 0 0 0 1 1 0 1 0 1 0 0 0 0 0 2 2 2 0 0 0 0 1 0 2 1 0 0 1 1 1 0 0 0 1 0 0 0 0 1 2 1 1 0 1 0 0 1 0 0 0 1 0 1 1 0 0 0 0 1 0 0 0 0 1 0 0 0 0 1 1 0 2 0 2 0 1 0 0 0 0 0 2 0 2 1 1 1 0 2 1 0 2 0 0 1 1 0 0 0 2 0 1 2 0 1 0 0 0 1 0 0 0 2 1 0 2 0 1 0 0 0 0 1 2 0 1 1 0 1 1 2 0 0 0 1 1 1 1 0 0 0 2 0 1 2 2 0 1 0 0 2 0 1 0 1 1 1 0 0 0 2 0 0 0 0 0 0 0 0 0 0 0 2 0 0 1 1 0 1 0 1 0 1 2 0 0 0 0 0 0 0 0 0 0 0 0 0 0 0 2 0 1 1 1 0 2 2 0 0 0 0 0 0 0 2 0 0 0 0 0 0 1 2 1 1 1 1 1 2 2 1 1 0 0 0 0 1 0 2 1 1 1 1 0 0 0 2 0 0 1 1 1 2 0 1 1 1 1 2 1 1 1 1 1 2 0 2 0 2 2 1 1 1 0 0 0 0 0 0 1 0 0 1 1 0 0 0 0 2 0 1 0 1 1 1 0 0 1 1 0 0 0 0 1 0 2 0 0 0 0 2 1 1 0 1 2 1 1 1 1 0 0 0 0 1 0 0 0 2 2 1 1 0 1 0 0 0 1 2 0 0 2 0 0 2 0 1 0 0 2 0 2 2 0 0 2 0 1 1 2 0 2 0 2 2 1 0 2 1 0 1 0 0 0 0 2 0 0 1 1 2 1 0 1 0 1 0 1 0 2 1 1 0 2 2 0 1 0 0 0 1 1 0 1 0 0 1 0 0 1 1 0 1 2 1 1 1 0 1 1 1 0 1 2 0 0 0 0 0 1 0 1 0 0 0 0 0 0 1
21 1 2 0 0 0 0 1 0 1 0 0 1 1 0 0 0 2 1 0 2 1 0 1 1 1 1 0 2 2 2 0 1 2 2 0 2 0 0 1 1 0 0 0 0 0 1 0 2 2 0 0 1 2 0 0 0 0 1 2 0 0 2 2 0 0 0 0 0 0 0 1 2 0 2 2 0 0 0 0 0 0 2 0 2 0 0 0 0 2 0 0 0 1 1 0 0 0 0 0 2 1 0 1 1 1 1 2 0 2 1 2 0 2 2 0 2 0 2 0 0 0 1 1 0 0 1 0 0 0 0 0 2 2 0 0 2 1 0 2 1 0 0 0 0 0 0 0 0 0 0 1 0 1 0 1 1 1 2 1 1 0 2 2 0 2 1 1 1 1 1 0 1 1 0 0 2 0 0 0 0 1 1 1 1 0 1 1 0 0 0 1 0 2 2 1 2 1 0 0 0 0 0 0 1 0 1 0 0 0 1 0 2 0 0 2 0 0 1 1 0 0 0 0 0 0 0 1 0 1 0 0 1 1 1 0 1 1 1 1 0 0 1 2 0 2 0 1 1 1 0 0 0 0 0 2 1 0 1 1 0 1 1 1 1 0 0 0 1 1 0 2 0 1 0 0 0 1 1 0 0 1 1 0 0 2 0 0 0 1 1 0 0 1 1 0 2 0 0 0 0 0 2 1 1 0 0 1 1 0 1 1 2 1 2 0 1 0 1 1 0 2 2 0 2 1 1 0 1 0 1 1 1 0 0 0 0 1 1 1 0 1 2 2 1 1 1 0 1 2 0 1 2 0 0 0 0 1 0 0 0 0 1 0 0 2 0 2 2 1 1 1 0 0 0 1 1 1 0 1 1 1 2 0 0 0 0 0 0 1 0 1 2 0 2 1 2 0 1 1 1 2 0 2 2 0 0 0 0 2 0 0 0 0 0 0 2 1 0 0 0 2 0 1 2 1 1 1 0 1 1 0 0 2 0 0 2 0 0 0 2 0 0 0 1 1 1 0 0 2 0 0 0 2 1 1 0 2 1 1 1 1 1 0 0 1 0 2 0 0 0 0 1 1 1 0 1 0 1 1 0 1 0 2 2 1 0 1 0 1 0 2 0 2 0 0 1 1 1 2 1 1 1 1 1 1 2 0 1 0 0 0 2 0 0 2 0 0 0 0 0 2 1 2 0 1 0 2 0 2 0 2 0 0 0 0 0 0 1 1 0 0 0 0 1 0 0 2 0 0 0 0 0 2 1 1 1 0 0 1 0 0 0 0 0 0 0 1 0 0 1 1 0 0 2 0 2 1 2 1 0 2 0 0 1 0 2 0 0 0 0 0 1 0 0 0 0 0 0 0 1 2 2 1 0 1 1 0 0 2 2 0 0 2 0 2 1 0 0 0 0 0 0 0 0 0 1 1 0 0 0 2 1 2 2 1 2 0 0 0 0 1 1 1 0 0 0 1 2 2 1 1 0 2 2 0 0 2 2 0 0 0 1 1 0 1 0 1 0 0 0 2 0 0 0 2 0 0 2 0 0 0 0 1 1 2 1 0 2 2 0 1 0 1 0 0 0 1 1 2 0 2 0 0 1 0 1 1 2 0 1 0 0 2 0 1 1 0 0 0 0 2 1 2 1 0 0 0 0 0 0 0 0 0 0 2 0 0 0 0 0 0 0 1 0 0 2 0 1 1 1 1 0 0 0 1 1 0 0 0 0 0 1 0 0 1 2 2 0 0 0 0 1 1 1 0 0 0 1 1 1 2 0 0 1 1 1 2 1 2 0 2 2 2 2 0 0 2 1 2 0 1 2 2 2 1 0 1 0 0 0 0 1 1 1 2 0 2 2 2 1 2 1 0 0 2 0 2 0 2 1 2 2 1 0 0 0 0 1 0 0 0 0 0 0 0 0 1 1 1 0 1 0 0 0 0 1 0 1 0 1 2 1 0 1 1 2 0 1 0 0 0 0 2 1 0 0 0 1 1 1 1 0 0 0 0 0 1 0 0 0 1 1 2 1 0 1 1 0 0 0 1 0 1 2 1 0 1 0 0 0 0 0 0 1 1 0 1 2 1 0 2 0 2 1 0 1 0 1 0 2 2 1 1 0 2 2 0 0 2 0 0 0 1 0 1 0 1 0 1 2 0 2 0 0 0 1 1 0 0 0 0 1 0 0 1 2 0 1 1 0 0 0 0 1 2 2 0 1 0 0 0 0 0 0 0 2 0 1 0 0 0 0 1 0 0 0 1 1 0 0 0
22 0 0 2 0 0 2 1 0 1 1 1 0 1 0 0 1 2 1 1 1 2 0 0 2 0 1 0 2 1 1 0 1 1 1 1 1 2 0 0 0 2 0 0 0 0 0 0 0 1 0 0 0 0 0 1 0 0 1 1 0 0 0 0 0 0 0 0 0 0 0 0 2 0 1 2 1 0 1 0 1 0 2 0 1 0 0 0 0 2 0 1 1 1 0 0 0 1 0 1 1 2 2 0 0 0 2 1 1 1 1 2 1 2 2 1 2 0 1 1 1 0 1 1 0 1 0 1 2 0 1 1 0 0 0 0 0 0 0 0 0 0 0 0 0 2 1 0 0 1 1 1 1 0 0 0 0 1 0 1 2 0 0 2 1 2 0 2 2 0 1 1 0 2 0 0 2 1 0 0 1 1 1 2 1 0 2 2 0 0 0 2 2 0 0 0 1 1 0 0 0 0 0 1 0 0 0 1 1 0 2 0 1 0 0 2 1 0 2 0 0 0 0 0 0 1 1 0 0 0 0 0 0 0 1 0 0 2 2 0 0 0 2 1 0 2 0 0 0 0 0 0 0 1 0 0 1 0 0 0 0 0 0 0 0 0 0 1 1 1 0 1 1 1 0 0 1 1 0 0 0 1 2 1 0 0 1 1 0 2 2 0 0 0 2 0 1 1 0 0 0 0 2 1 0 0 1 0 0 0 0 0 1 1 1 0 1 0 1 0 1 1 2 1 1 0 0 0 2 2 2 0 1 0 0 0 0 2 0 1 0 2 2 1 2 2 0 0 0 1 1 0 2 0 1 0 0 0 0 0 1 1 0 0 0 0 0 0 0 0 2 0 0 0 1 1 2 2 1 1 0 0 0 0 0 0 0 1 1 0 0 0 1 0 2 1 1 1 0 0 0 0 0 0 0 0 1 2 0 2 0 0 0 0 0 0 2 0 1 0 1 1 1 1 2 2 1 0 1 1 1 0 0 1 0 1 1 0 0 0 1 1 0 2 1 2 2 0 0 2 0 0 0 1 1 0 1 1 0 1 1 1 0 0 1 1 0 0 0 2 2 0 1 1 1 1 1 0 1 0 0 2 0 1 1 0 0 1 0 1 0 2 2 2 1 0 2 1 2 1 1 1 1 0 1 0 2 1 0 0 0 1 1 1 1 1 1 0 0 2 1 0 2 2 1 2 0 1 0 2 0 1 0 0 0 0 0 0 0 0 0 2 0 0 2 0 0 1 1 1 0 0 0 2 1 0 0 1 0 0 0 0 1 0 0 0 1 1 1 1 0 0 1 0 0 0 1 1 1 2 0 1 0 0 0 0 0 0 0 0 0 2 0 1 2 0 1 0 0 0 0 2 0 2 2 0 1 0 0 1 1 0 0 0 0 0 0 0 0 0 0 0 0 0 0 1 1 2 0 0 2 2 1 2 1 1 2 0 1 0 0 0 0 0 2 0 2 1 1 1 0 1 2 1 1 0 0 1 0 0 0 0 0 1 0 1 0 2 0 1 1 0 0 0 0 2 0 1 2 0 1 0 0 1 0 1 2 1 1 0 0 1 1 2 1 0 0 1 1 1 0 1 0 0 0 0 0 2 2 0 0 0 0 2 0 0 0 2 2 2 0 0 1 2 0 0 0 1 1 0 1 0 0 0 0 1 0 0 1 0 0 1 0 1 0 0 1 0 1 1 1 1 0 0 0 0 0 0 0 0 0 0 0 0 0 1 1 1 1 1 0 0 1 0 0 1 0 1 1 1 0 1 2 1 1 0 0 1 1 1 1 2 2 2 1 1 0 1 1 1 0 0 1 2 1 0 1 0 0 2 0 0 1 1 1 2 0 2 1 2 1 1 1 1 2 1 1 0 0 2 1 1 1 0 0 1 2 0 0 0 0 0 1 0 0 1 1 1 1 0 0 0 0 0 0 0 1 0 0 1 0 1 1 0 1 1 2 0 1 0 0 0 0 0 2 1 0 0 0 0 2 2 1 0 0 1 0 1 0 0 1 2 0 1 2 0 2 0 0 0 0 2 0 0 0 2 0 0 0 2 0 0 1 0 1 1 0 2 2 0 0 2 0 0 0 0 1 1 0 0 2 2 1 2 0 0 0 0 0 2 0 0 2 2 2 1 0 1 0 0 1 0 1 1 1 0 1 1 0 0 0 0 0 2 2 0 1 0 2 2 0 0 0 0 0 1 1 2 0 0 0 0 0 0 0 0 0 0 0 1 1 0 1 0 2 0 0 0 0 0 0 0
23 1 2 0 0 0 0 1 0 1 0 0 0 1 0 0 0 2 0 0 2 2 0 0 2 0 1 0 2 2 1 1 1 1 0 0 1 1 0 0 0 2 0 0 0 0 1 0 0 0 0 0 0 2 0 2 0 0 0 0 0 1 1 1 0 0 0 0 0 0 0 0 2 0 1 2 1 0 1 0 1 0 1 0 2 0 0 0 0 2 0 0 1 2 0 0 0 1 0 1 1 2 0 1 0 0 2 2 0 2 0 0 1 2 2 1 2 0 1 1 1 0 1 1 0 1 0 1 2 0 0 0 0 0 0 0 0 0 0 1 1 0 0 0 0 0 0 0 0 0 0 0 1 0 0 0 0 0 1 0 0 2 1 1 1 2 2 1 0 1 1 0 0 2 1 0 2 0 0 0 0 0 1 2 1 0 2 2 1 1 1 2 0 1 1 1 1 1 0 0 0 1 0 0 0 0 1 0 1 1 1 0 2 0 0 2 1 1 2 0 0 0 0 0 0 1 1 1 0 1 1 1 0 0 1 1 2 1 2 1 0 0 2 1 0 1 0 0 0 0 0 0 0 0 0 1 0 0 0 0 0 0 1 0 0 0 0 1 2 1 0 1 0 1 0 1 0 2 2 0 2 0 1 0 1 1 0 1 1 2 0 1 2 0 2 0 1 0 0 1 0 0 0 0 0 0 0 0 0 0 0 0 2 2 2 0 1 0 0 1 1 2 0 1 2 0 0 0 1 1 1 1 1 0 0 0 0 0 2 0 0 0 2 1 0 0 1 0 1 0 1 0 2 1 1 2 2 1 0 1 0 2 2 0 2 0 1 1 1 0 2 0 1 1 2 2 1 2 0 0 0 1 2 0 1 1 0 0 0 0 0 0 0 1 2 1 1 1 0 0 0 0 0 0 0 0 1 0 0 2 0 0 0 0 1 0 0 0 0 1 1 1 0 0 0 0 0 1 0 0 2 0 0 1 0 1 2 0 0 0 1 0 0 0 1 0 1 0 0 2 0 0 0 2 1 1 0 0 1 1 1 2 1 1 1 1 1 2 0 0 0 0 1 1 0 0 0 0 2 2 2 1 0 2 0 0 1 1 1 0 1 1 0 1 1 0 1 2 2 2 0 0 1 0 1 0 2 1 0 0 0 0 1 0 0 2 0 2 0 2 2 0 2 2 1 2 0 0 1 1 2 0 1 1 1 1 1 1 0 2 0 0 0 0 2 0 0 0 2 2 1 0 0 2 1 1 0 0 0 0 0 0 0 1 0 0 1 2 1 0 1 1 0 1 1 0 2 0 1 1 0 0 0 0 0 0 1 1 1 1 0 2 0 2 0 0 0 1 0 0 2 1 1 2 2 1 0 0 0 1 0 0 0 0 0 0 0 0 0 1 1 1 0 1 1 0 0 2 0 0 2 1 0 1 1 0 0 0 1 0 1 0 1 1 2 0 2 1 1 2 0 1 1 0 1 1 0 2 1 0 0 0 1 0 1 2 1 2 0 1 1 1 0 1 1 2 0 0 2 1 1 0 0 0 0 2 2 1 1 0 0 1 0 1 0 0 0 2 2 2 0 1 0 0 1 0 0 0 1 0 0 0 0 1 0 1 0 1 1 1 0 0 1 2 0 1 1 0 0 0 0 0 0 0 0 0 0 0 1 1 0 1 1 1 0 1 2 1 1 1 1 1 0 2 1 0 0 1 0 1 0 0 2 0 1 1 1 1 1 1 1 0 2 1 1 0 0 1 1 1 0 1 0 0 1 2 0 2 0 2 0 2 2 1 0 1 0 1 0 1 0 0 1 2 1 0 1 0 1 1 0 0 1 1 1 1 1 1 1 1 1 1 0 1 2 1 1 2 0 2 0 2 2 0 0 1 0 1 1 0 0 0 0 0 0 0 0 1 0 0 0 1 0 0 0 0 1 0 0 1 1 2 0 0 0 0 1 1 1 0 0 0 0 2 1 2 0 0 2 1 1 1 0 0 0 2 0 0 0 0 0 0 0 2 2 0 2 0 0 1 0 2 1 0 2 1 1 1 0 2 0 0 1 1 1 1 0 2 2 2 0 2 0 1 2 0 1 1 0 1 2 1 0 2 0 0 0 0 2 1 0 0 1 2 1 0 1 0 2 0 0 0 2 0 0 0 0 0 0 0 0 0 1 1 2 0 0 2 1 2 1 0 0 0 0 0 1 0 2 0 0 0 2 2 0 1 2 0 0 0 0 0 0 0 0 0 0 0 0 0 0 0
24 1 1 2 0 0 2 1 0 1 0 0 0 1 0 0 0 1 1 1 1 2 1 0 2 0 1 0 2 2 0 1 1 2 2 1 2 2 1 0 0 1 0 1 0 1 1 0 0 1 1 0 1 1 1 1 0 0 1 1 1 1 1 0 0 1 0 0 1 1 0 0 2 0 1 2 1 0 1 0 1 0 2 0 0 0 0 1 1 2 1 2 1 0 2 0 0 1 0 1 1 2 0 0 1 1 2 2 0 2 1 2 1 2 2 1 2 0 0 0 0 1 0 2 0 1 0 1 1 0 0 0 0 0 0 0 0 0 0 1 2 0 0 0 1 1 0 0 1 1 0 0 0 0 0 0 0 0 0 2 2 2 0 2 1 2 1 0 1 1 0 2 1 1 1 0 2 0 0 0 0 0 0 2 0 0 2 1 0 0 0 2 0 1 2 0 2 2 0 0 0 0 0 1 1 0 1 2 1 0 2 0 1 0 0 2 0 1 1 0 1 1 0 1 1 1 1 2 1 0 0 0 0 0 1 0 0 1 2 0 0 0 2 2 0 2 0 0 0 0 0 0 1 0 0 2 1 0 0 1 1 1 0 0 1 0 0 0 1 0 1 0 1 1 1 1 0 2 2 0 1 0 2 0 2 0 1 0 0 1 1 1 1 0 2 0 2 0 1 0 1 0 2 0 0 0 0 0 0 0 1 1 1 0 1 0 1 0 0 0 0 2 1 2 2 0 0 0 2 2 2 1 0 0 0 1 1 2 0 0 0 0 2 1 0 0 0 1 1 0 1 0 2 2 0 2 2 1 0 2 0 2 2 0 2 1 0 2 2 0 1 1 1 1 2 1 1 1 1 1 1 1 1 0 0 1 0 0 0 0 0 0 2 0 2 0 0 0 0 0 0 1 0 1 0 0 0 0 0 1 0 0 1 1 0 0 1 0 0 0 0 1 0 1 1 1 1 0 0 0 0 0 0 0 0 2 0 0 0 0 2 0 0 0 1 1 1 0 0 0 0 0 0 2 1 0 1 0 0 1 1 1 1 2 1 1 0 2 0 0 1 0 1 1 0 0 1 0 1 0 1 1 0 0 1 0 0 0 0 0 0 0 0 2 2 0 1 2 2 1 0 0 2 2 1 1 1 1 1 0 0 0 0 2 1 2 1 1 0 1 1 1 2 2 0 2 0 1 0 2 0 1 1 0 1 0 1 1 1 2 1 1 0 1 2 0 0 2 1 0 0 0 0 2 2 0 0 0 0 0 0 0 0 0 1 1 1 1 1 0 0 0 2 0 0 0 2 1 2 1 1 0 0 0 0 0 0 1 1 1 0 2 0 1 0 0 0 0 0 0 2 2 0 2 2 0 2 1 0 1 1 0 0 0 2 0 0 0 1 1 1 2 0 0 0 0 1 1 0 0 0 2 0 2 2 0 2 0 0 0 0 1 1 1 2 0 1 1 2 2 0 0 1 1 1 1 0 2 2 0 0 0 1 0 0 2 0 2 0 1 0 1 0 0 0 1 1 0 2 1 0 1 0 0 0 1 1 1 2 1 0 0 0 1 1 0 0 2 2 2 0 2 0 0 0 0 1 2 2 0 0 0 1 1 1 0 0 1 1 1 0 0 0 2 0 1 1 0 0 0 0 0 1 0 0 1 1 0 1 1 0 0 1 1 0 2 2 0 0 0 0 0 0 0 0 0 1 0 0 0 0 0 2 0 0 2 1 0 1 1 0 1 0 1 1 0 0 0 2 2 0 2 0 0 1 0 1 1 2 1 1 2 2 2 1 1 0 1 0 0 0 1 1 2 1 1 2 0 0 1 0 0 1 1 1 2 0 2 2 2 2 2 2 0 1 0 0 1 0 2 0 1 1 0 0 2 1 2 2 0 0 0 2 0 0 2 2 0 0 0 0 2 0 0 1 0 1 0 0 0 0 1 0 0 0 1 0 0 1 0 0 0 0 1 1 2 0 1 2 2 2 2 1 0 0 2 0 0 0 0 0 0 0 2 1 1 1 0 0 0 1 2 0 0 2 0 0 0 2 0 1 0 0 0 1 1 0 0 2 2 0 2 0 0 1 0 1 2 2 0 2 1 0 2 0 0 0 1 1 0 1 1 1 1 1 0 0 0 0 0 0 0 1 2 2 0 2 2 0 0 0 1 0 0 0 0 2 0 0 0 0 0 0 0 0 1 1 0 2 2 1 1 0 0 0 0 0 0 0 0 0 0 1 1 2 0 0 1 1 0 1 1
25 1 2 0 0 0 0 1 1 2 2 0 1 1 0 0 0 0 2 2 0 0 1 0 2 0 2 0 2 2 2 2 1 1 2 0 2 1 0 2 2 0 0 0 0 0 0 0 0 2 1 0 1 2 0 2 0 0 1 1 1 1 1 1 1 1 1 0 0 1 1 1 2 0 2 2 0 0 2 2 0 0 1 1 1 0 0 0 0 2 0 1 0 1 1 0 0 1 0 1 2 2 1 0 1 1 2 1 1 1 0 2 0 0 0 0 0 0 0 2 2 0 0 2 0 2 0 1 2 1 1 1 1 1 0 0 1 0 0 0 0 0 0 0 0 0 0 0 0 2 0 0 0 0 1 1 0 0 0 1 1 0 0 2 1 2 1 2 0 2 2 2 0 2 1 0 2 1 0 1 1 0 0 2 1 0 2 1 0 0 0 1 0 2 2 0 0 1 0 0 0 0 0 0 1 0 0 1 2 1 2 0 1 0 0 2 1 0 2 0 0 0 0 0 1 0 0 1 0 1 0 0 0 1 1 1 0 2 2 0 0 0 2 2 0 2 0 0 0 0 0 0 0 0 1 2 0 1 0 1 1 1 1 0 0 0 0 0 2 2 0 0 0 2 0 0 2 1 1 0 0 1 1 0 1 1 0 1 0 2 1 1 1 0 1 0 2 1 1 0 0 0 2 2 0 1 1 0 2 0 0 1 2 0 1 0 1 0 0 1 1 2 2 2 2 0 0 0 0 0 1 1 0 0 0 0 0 2 1 0 0 0 1 1 2 2 0 1 1 1 0 0 1 0 0 1 1 1 0 2 0 2 1 0 1 0 1 2 2 0 0 2 0 0 0 1 1 0 0 2 2 1 1 0 0 0 0 1 1 0 0 0 1 0 1 0 2 0 0 0 0 0 0 2 1 0 0 0 0 1 0 0 2 2 0 0 1 0 1 0 1 0 1 1 0 0 0 0 0 0 0 0 1 0 1 2 0 1 0 0 1 1 1 2 1 2 2 1 1 1 0 0 0 1 1 0 1 1 1 2 1 2 0 0 1 1 0 1 0 0 1 1 1 1 1 0 1 0 1 0 0 2 0 0 2 0 0 2 1 1 1 2 1 2 0 0 1 2 2 1 0 0 0 0 0 2 1 1 0 0 0 1 0 0 0 1 0 1 0 1 2 1 0 0 0 1 1 1 1 1 1 1 1 1 0 1 0 0 1 2 0 0 0 0 1 1 0 2 0 0 1 0 0 0 2 0 0 1 0 0 0 0 1 0 1 1 1 2 0 2 1 1 1 0 0 0 1 1 2 1 1 0 0 0 2 0 1 0 0 0 0 0 1 0 1 0 0 0 0 0 0 2 0 2 2 0 1 0 0 1 0 0 0 0 1 0 0 0 0 0 0 1 0 0 0 1 2 0 0 0 0 1 0 0 2 1 2 1 0 1 0 1 2 2 2 0 2 1 0 0 0 1 1 0 1 0 0 2 2 0 0 0 0 2 0 0 0 2 0 1 1 0 0 0 0 2 1 0 1 1 1 2 0 0 0 1 1 0 1 2 0 0 0 0 0 0 0 2 2 2 0 1 0 1 1 1 1 1 1 0 0 0 0 1 0 0 0 1 1 1 0 0 0 2 0 0 0 0 1 0 1 0 0 1 0 0 1 0 0 0 0 0 0 0 0 1 2 1 2 2 1 1 1 0 0 0 0 1 1 1 1 0 2 0 0 1 0 1 0 0 0 0 0 0 0 1 0 1 1 1 1 2 0 0 0 1 1 1 1 1 1 1 2 1 1 0 0 0 0 0 0 1 2 1 2 0 1 0 0 1 0 0 1 1 0 1 0 2 1 2 2 2 2 0 2 0 0 1 0 2 0 1 1 0 1 2 0 0 0 0 1 1 1 0 0 1 1 2 1 0 0 0 0 0 0 2 2 0 0 0 1 2 0 0 0 1 1 0 2 0 0 0 0 1 2 2 0 1 1 1 2 2 0 0 0 1 0 0 0 0 0 0 1 2 1 0 1 0 0 0 1 2 0 1 2 1 1 0 0 2 0 0 0 0 0 0 0 1 2 1 0 2 0 1 0 0 2 2 2 0 0 0 0 1 0 0 0 0 1 1 0 0 2 1 1 1 0 0 0 0 2 0 1 0 1 0 1 0 0 0 0 0 0 0 0 1 2 0 0 1 0 0 0 0 2 0 1 1 2 1 0 1 0 0 0 0 0 0 0 1 1 0 0 0 1 0 0 0 0 0 0 2
26 1 1 1 0 0 1 1 0 0 0 1 1 1 0 0 0 1 1 0 1 1 0 1 1 1 0 0 2 2 1 1 1 1 1 1 1 1 1 1 1 0 2 2 0 0 0 0 0 1 0 0 1 2 0 2 0 0 1 0 1 2 2 2 0 0 0 0 0 0 0 0 1 0 2 1 0 0 2 0 2 0 1 1 2 0 0 0 0 2 0 2 2 2 0 1 0 0 0 2 2 1 2 0 0 0 2 1 1 1 0 0 1 2 2 1 2 0 1 1 1 0 0 2 0 1 0 1 1 1 0 0 0 0 0 0 0 0 1 0 0 0 0 0 0 2 0 0 0 2 0 0 0 0 0 0 0 1 1 1 0 1 1 2 1 1 1 1 0 2 2 0 0 2 0 0 1 1 0 0 1 0 1 2 2 1 1 2 2 1 1 2 0 2 2 0 0 2 0 0 0 0 0 0 1 0 1 1 0 1 1 0 1 0 0 2 0 1 1 2 0 0 0 0 0 1 1 1 0 2 0 0 0 0 1 0 0 1 2 0 0 0 1 2 0 2 1 1 1 1 0 0 0 0 0 1 1 1 0 0 0 0 0 0 1 0 1 0 0 0 0 1 0 2 0 1 2 1 0 0 0 1 2 2 0 0 1 1 0 2 1 1 0 0 2 0 2 2 0 1 0 0 1 0 0 0 0 0 1 0 0 1 2 1 1 0 2 2 1 0 0 1 0 2 1 0 1 0 0 1 2 0 1 0 0 0 0 1 1 1 1 1 2 1 0 0 0 1 1 0 1 0 1 0 0 1 1 1 0 1 0 1 2 0 2 1 0 2 2 0 1 1 0 0 0 0 1 1 0 1 0 1 0 0 1 1 0 0 0 0 0 0 0 0 2 0 0 0 0 0 0 0 0 2 0 0 0 0 0 1 0 0 0 0 1 0 1 0 0 0 0 1 0 0 1 1 1 1 1 1 0 1 0 1 1 1 1 0 0 0 0 2 0 2 0 2 2 0 0 2 0 0 0 2 1 1 0 2 1 1 1 1 0 0 0 1 0 2 0 0 0 0 1 1 0 1 0 0 1 1 2 0 0 2 0 0 0 1 1 0 1 1 0 1 1 0 0 1 1 1 1 1 2 2 2 0 2 0 1 0 0 1 0 1 1 1 0 0 0 1 1 1 2 2 1 2 0 0 1 1 1 0 0 0 0 0 0 0 0 1 0 1 0 2 2 0 0 2 0 2 0 0 0 2 0 1 0 1 0 1 0 0 0 0 0 0 1 2 1 0 1 1 1 0 0 0 1 0 2 0 1 0 0 0 0 0 0 1 1 0 0 1 1 0 0 0 1 0 0 0 0 2 1 0 0 1 1 0 0 0 0 0 0 0 0 0 0 0 0 0 0 1 1 1 1 0 0 2 0 0 0 1 0 2 1 1 2 0 0 0 0 1 0 0 1 0 1 1 2 2 0 1 2 0 2 0 0 1 1 0 0 0 0 1 0 1 0 2 1 0 0 0 1 0 0 2 0 0 2 0 1 0 1 0 0 1 1 1 1 0 0 1 0 1 0 0 0 2 2 2 1 2 0 0 0 0 0 1 1 0 1 0 0 2 0 1 1 0 0 0 0 0 0 1 1 0 1 0 0 0 0 0 0 0 0 0 1 0 0 1 1 1 0 0 0 0 0 0 0 0 0 0 2 1 1 0 0 0 0 0 0 0 2 1 1 1 1 0 2 2 0 0 0 0 0 1 1 2 0 0 1 1 1 1 2 0 2 1 2 1 1 2 2 2 2 0 0 1 0 1 0 2 0 1 0 1 1 0 0 2 0 0 1 1 1 2 0 1 0 1 1 1 0 0 2 0 0 0 0 1 0 0 2 1 0 1 2 0 0 0 1 1 0 0 0 0 0 2 2 0 0 0 0 0 1 0 1 1 0 0 0 2 0 0 0 0 2 0 1 0 0 0 0 2 2 2 0 2 2 2 2 2 0 0 0 1 0 0 2 0 2 2 0 1 2 0 2 0 0 0 0 1 1 0 2 1 1 1 1 0 1 0 0 0 2 2 0 0 2 2 0 2 0 1 1 0 1 1 0 0 2 2 0 1 1 1 1 2 2 0 0 0 2 2 0 1 0 0 0 0 2 0 1 0 1 0 1 2 0 0 0 1 2 0 2 2 2 0 0 1 0 0 0 0 0 1 1 1 0 0 0 0 0 1 0 0 2 0 1 0 0 0 0 0 2 0 0 1 1 0 0 1
27 1 1 1 0 0 0 2 1 2 2 0 1 1 0 0 0 1 2 1 0 1 0 0 2 0 1 0 2 1 0 1 1 2 1 0 2 0 0 1 1 1 0 1 1 0 1 0 0 2 0 0 0 1 2 0 0 0 0 0 0 2 2 2 0 0 0 0 0 1 1 1 2 0 0 2 2 0 1 0 1 0 1 1 1 0 0 0 0 2 0 1 2 1 0 0 0 1 0 2 2 1 2 0 0 0 2 0 2 0 0 2 1 2 2 1 2 0 1 1 1 0 2 0 1 0 0 0 1 0 0 0 0 0 0 0 0 1 0 1 0 0 0 0 0 0 1 0 0 1 0 1 0 0 1 1 1 2 1 2 1 0 0 2 2 2 2 2 1 1 1 2 0 2 1 0 2 0 0 0 0 0 1 2 2 1 1 2 1 0 0 1 0 0 0 0 1 2 0 0 0 0 0 1 1 0 2 0 0 0 1 0 1 0 0 2 0 0 1 1 1 1 1 0 0 1 1 1 0 0 1 1 0 0 1 0 1 2 2 0 0 0 2 0 0 1 0 0 0 0 0 0 0 0 1 2 1 0 0 0 0 0 0 0 0 0 0 0 1 1 0 0 0 2 0 1 0 1 2 0 2 0 2 2 0 0 2 0 0 1 0 0 0 0 1 0 2 1 0 0 0 0 2 1 0 1 2 0 1 0 0 2 2 0 1 0 2 0 0 1 0 2 1 1 1 0 1 0 0 0 1 1 0 0 0 0 0 0 2 0 0 0 1 2 1 1 0 1 1 1 0 0 2 0 0 0 1 0 0 2 0 2 1 0 1 0 0 1 1 0 2 0 1 1 2 1 2 0 0 2 2 2 1 0 0 0 0 1 1 0 0 0 0 1 2 1 1 0 1 1 1 1 0 1 0 0 0 0 0 2 0 0 0 0 1 0 1 0 0 1 0 1 0 0 2 1 0 1 0 0 0 0 0 2 0 0 1 1 0 0 1 1 0 1 1 2 2 0 0 1 0 0 0 1 2 1 1 1 1 0 1 1 0 0 1 0 0 2 0 0 0 0 1 1 2 0 1 0 1 1 1 1 0 1 2 2 0 2 1 1 1 2 1 1 0 0 0 1 1 1 1 1 1 1 1 1 1 0 1 0 0 0 1 0 0 1 1 0 0 1 0 1 2 1 0 1 1 0 1 1 1 0 1 1 1 0 0 0 0 0 2 2 0 0 0 1 1 0 2 2 1 1 0 1 1 0 1 1 0 1 0 0 1 1 1 1 0 0 0 0 1 1 0 0 1 0 1 0 0 2 0 1 0 0 0 0 1 2 0 0 0 1 1 0 1 0 0 2 0 0 2 1 1 1 2 0 1 0 0 2 1 0 0 0 1 1 1 0 0 1 0 1 0 1 1 0 0 1 0 0 0 2 0 1 0 0 2 0 0 0 1 1 0 1 2 0 2 1 2 2 0 1 1 2 2 0 0 2 2 0 0 0 1 0 0 2 0 2 0 0 0 1 0 0 0 2 0 0 1 1 0 0 0 1 1 0 0 1 1 0 0 0 1 2 0 0 0 2 2 2 0 2 0 0 2 0 1 1 1 0 1 0 0 2 0 0 1 2 1 1 1 0 0 2 1 1 1 0 0 0 1 0 1 0 0 1 0 0 0 0 0 0 0 1 0 0 2 2 1 0 1 0 0 0 0 0 1 0 1 1 0 0 2 0 0 0 0 2 0 0 0 0 2 0 0 0 0 1 1 1 0 1 1 1 2 1 1 2 0 2 0 0 2 2 2 0 1 1 0 1 0 2 1 2 1 1 1 1 0 1 0 0 1 1 1 2 0 2 1 1 1 1 1 1 2 1 1 1 0 2 1 2 2 2 0 0 0 1 1 2 2 2 0 0 0 0 0 1 1 0 0 1 1 0 0 0 1 1 0 0 2 2 2 0 2 1 2 0 2 0 0 0 0 2 1 1 0 1 2 1 1 1 1 0 0 1 1 1 0 1 1 2 1 1 1 0 1 0 0 0 0 2 1 0 2 1 0 1 0 2 0 0 1 0 1 2 0 1 2 1 1 1 0 1 1 0 2 2 0 0 2 0 0 2 0 1 1 1 2 1 0 0 0 0 0 0 0 1 0 0 2 0 2 0 0 0 0 2 0 0 0 1 1 1 1 0 1 1 1 1 1 0 0 0 0 0 0 0 2 0 0 0 0 0 0 1 1 0 0 0 0 0 0 0 0 0 0 0 0 0 0 0
28 1 0 2 0 0 2 2 0 0 0 1 1 1 0 0 0 1 1 0 1 1 0 1 1 1 1 0 1 2 0 0 1 1 2 0 2 1 0 0 0 1 1 1 1 2 0 1 0 1 0 0 0 1 1 1 0 0 1 0 0 0 2 1 1 1 1 0 0 1 1 1 2 0 1 2 1 1 2 2 0 0 2 1 1 0 0 0 0 2 0 1 2 1 2 0 0 1 0 1 1 2 0 0 1 0 2 2 0 2 1 1 1 1 1 0 0 0 1 1 1 1 0 2 0 2 0 1 1 1 0 0 1 1 0 0 1 1 0 2 1 0 1 0 0 1 0 0 0 1 0 0 0 1 1 0 1 0 0 2 2 2 2 1 0 2 1 1 0 2 1 0 2 0 0 0 0 0 0 0 0 0 0 1 0 0 1 1 0 0 1 1 0 1 1 0 0 2 0 0 0 0 0 1 1 0 1 0 0 0 2 0 1 1 0 2 0 1 2 0 0 0 0 0 1 2 1 0 0 0 0 0 0 0 1 0 0 1 1 1 0 1 1 2 0 1 0 1 1 1 0 0 0 0 1 1 1 1 0 0 0 0 0 0 0 0 1 1 1 2 0 1 0 1 0 0 0 1 2 0 0 0 2 2 0 0 1 1 0 2 0 0 1 0 2 0 0 0 0 0 0 0 1 0 0 0 0 0 1 0 0 1 1 0 2 0 1 1 0 0 1 1 2 1 1 0 0 0 1 1 1 1 1 0 0 0 0 1 1 0 1 1 2 2 1 1 0 0 2 1 1 1 2 0 0 0 0 2 0 0 0 0 2 0 2 1 0 2 2 0 1 1 2 2 1 2 2 2 0 0 1 0 0 0 0 0 0 0 0 0 0 0 0 1 2 1 1 1 1 2 2 2 0 2 1 1 1 1 0 1 0 0 1 1 1 0 0 0 0 0 0 1 1 0 1 1 0 0 1 1 1 0 0 2 1 1 0 1 0 0 1 1 0 0 1 2 1 0 0 0 0 1 0 2 2 2 0 1 2 2 1 2 0 0 0 2 1 2 0 0 0 0 1 1 1 0 2 1 2 1 2 0 0 0 2 1 0 2 0 2 0 2 0 2 1 0 1 2 2 2 0 0 2 2 1 1 1 1 0 0 0 1 1 2 2 0 0 1 0 1 1 1 1 1 0 1 1 0 0 2 0 0 2 2 1 0 1 0 0 1 1 1 0 0 1 1 1 0 2 2 0 0 0 2 1 0 0 1 0 1 1 0 0 0 0 0 2 2 0 2 1 1 0 0 1 0 1 0 1 1 0 1 0 0 0 0 0 1 1 1 0 0 1 0 0 0 0 0 0 0 2 2 0 2 2 0 1 0 0 1 1 0 0 1 1 0 0 0 0 0 0 0 0 0 0 2 2 0 0 0 0 2 0 1 2 0 1 0 0 0 0 0 0 1 2 0 2 0 0 0 0 1 2 0 2 0 0 1 1 1 1 0 2 1 0 1 1 2 0 1 1 1 1 0 0 1 1 0 2 0 0 1 1 1 1 1 0 0 0 1 0 1 0 1 0 0 0 2 2 2 0 1 0 1 1 1 1 1 1 0 0 0 0 2 0 0 0 1 1 1 0 0 0 2 0 1 2 0 0 0 0 0 0 0 0 0 1 0 0 1 1 0 0 0 0 0 1 1 1 1 0 0 1 0 1 1 0 0 0 0 0 0 1 1 0 0 0 1 1 1 0 0 0 0 0 1 0 0 1 1 0 2 0 0 1 1 1 1 1 1 1 1 2 1 1 0 1 1 0 1 0 2 0 1 0 1 1 0 1 2 0 0 0 0 0 0 0 2 2 2 1 2 0 0 2 0 0 2 0 2 0 2 1 1 0 0 1 0 1 0 0 0 1 0 0 1 1 0 0 0 0 2 0 0 0 0 0 0 0 0 2 2 0 0 0 1 1 0 1 0 0 0 0 2 0 1 0 2 2 2 2 2 2 0 0 2 0 0 1 0 0 1 0 1 2 1 1 1 0 0 1 2 0 1 2 2 0 1 0 1 1 0 1 0 2 1 0 1 2 1 1 1 0 1 1 0 2 2 0 0 2 2 0 2 0 0 0 1 0 2 1 1 2 1 0 0 0 0 0 1 1 0 2 0 0 0 0 2 0 0 0 0 1 0 2 0 0 0 0 1 0 0 0 0 0 0 0 0 2 1 1 0 0 0 0 1 1 0 0 0 0 0 0 0 0 0 0 1 1 0 0 1
29 0 2 1 0 0 1 1 1 2 2 0 0 0 0 0 0 1 1 1 1 1 0 0 2 0 1 0 2 2 2 0 0 1 1 0 2 2 0 1 1 1 0 0 1 1 1 0 0 2 1 0 0 0 0 2 0 0 2 0 1 2 2 2 1 1 1 0 0 0 0 2 2 0 0 2 2 0 0 0 1 0 2 0 1 0 0 1 1 2 1 2 0 1 2 0 0 1 0 1 1 1 0 0 1 1 1 1 0 2 0 1 1 2 2 1 2 0 1 1 1 0 0 2 0 1 0 0 1 0 0 0 0 0 1 0 1 1 0 2 0 0 0 0 0 0 0 0 0 2 1 2 0 0 0 0 0 0 0 2 2 1 1 2 1 2 2 1 1 1 1 0 1 1 1 0 2 2 2 0 0 2 1 2 2 0 2 1 0 0 1 2 0 1 2 0 1 2 0 0 0 0 1 0 1 0 1 0 1 0 0 0 1 0 0 2 1 0 2 1 0 1 0 0 0 0 0 2 0 2 0 0 0 0 1 0 0 2 2 0 0 1 1 2 0 2 0 0 0 0 0 1 0 0 0 2 1 0 0 0 0 0 0 0 0 0 1 0 2 1 0 1 1 1 0 0 0 1 1 0 0 0 0 0 0 1 0 1 0 2 1 0 2 0 2 0 2 0 0 0 0 0 1 0 0 0 0 0 1 0 1 0 1 1 1 0 1 1 0 1 0 2 0 1 1 0 0 0 1 1 2 1 2 1 1 1 1 1 1 1 1 1 1 2 1 1 0 1 0 1 1 0 2 0 0 0 0 0 0 1 1 2 2 0 1 1 0 2 2 0 1 1 0 0 0 0 2 2 1 1 0 1 2 0 0 1 0 1 1 0 0 0 1 0 2 1 1 0 0 1 1 1 0 1 1 0 1 2 0 2 0 0 0 0 1 0 1 0 1 0 1 1 1 1 1 1 2 0 0 1 0 0 0 2 2 2 0 1 0 0 1 0 0 0 2 0 0 1 1 2 0 0 0 1 2 1 1 2 0 2 1 1 1 1 1 0 0 2 0 0 1 1 1 1 0 0 0 0 2 0 0 2 0 1 1 0 0 0 0 1 0 1 0 1 0 0 1 1 1 2 1 1 2 2 2 0 2 0 1 0 0 0 2 0 0 2 0 0 0 0 0 1 0 0 0 1 1 0 1 1 1 0 0 0 0 0 0 1 0 0 1 2 0 1 2 0 0 0 2 2 1 0 0 2 0 1 0 1 0 1 1 0 0 0 0 0 1 2 1 0 1 1 1 0 0 0 2 1 2 1 0 1 1 0 0 1 1 1 0 0 0 0 2 0 1 0 1 0 0 0 0 2 2 1 0 1 1 0 0 1 0 0 0 0 1 0 0 0 0 0 0 0 0 1 1 1 1 0 0 0 0 0 0 1 2 2 2 0 1 0 0 1 0 1 2 0 2 1 1 1 0 2 1 2 2 0 0 2 2 0 0 0 1 0 0 2 0 2 1 0 0 0 0 0 0 1 2 0 2 0 0 0 0 0 0 0 0 0 2 2 0 0 0 1 1 0 0 2 1 2 0 1 0 0 0 0 1 1 1 0 1 0 0 0 0 0 0 0 0 0 0 0 1 2 0 1 1 1 0 1 2 0 0 0 0 0 1 0 1 1 0 1 0 0 0 0 0 0 0 0 0 0 1 0 0 0 2 0 1 1 0 0 2 0 1 1 1 1 1 1 0 0 1 2 2 0 0 0 1 1 0 1 1 1 2 2 0 1 2 1 1 2 2 2 1 1 0 1 0 2 0 2 1 2 1 1 0 0 0 2 0 0 0 0 2 2 0 2 2 2 2 2 2 1 2 1 1 1 0 2 1 2 2 0 0 2 1 0 0 1 1 1 1 0 0 0 1 0 0 0 0 2 0 0 0 0 0 0 0 1 1 2 0 0 0 0 0 0 1 0 0 0 0 2 2 2 0 1 2 1 1 1 1 0 0 2 0 0 0 0 0 1 1 1 2 0 2 0 0 0 0 1 0 0 2 0 1 0 0 1 0 0 0 0 0 0 0 1 2 1 0 1 0 1 2 0 1 1 2 0 1 1 1 1 1 0 0 1 1 0 0 0 2 1 0 0 0 0 1 0 2 1 2 1 1 0 1 2 1 1 1 0 2 0 2 1 2 0 0 1 0 0 0 0 0 1 1 0 1 1 0 0 1 1 0 0 1 0 0 1 0 0 0 1 1 0 0 1 1 0 0 0
30 0 0 2 0 0 1 2 1 1 1 0 1 1 0 0 0 1 2 2 0 1 2 0 2 0 1 1 1 1 0 0 2 2 1 2 2 2 0 0 0 2 1 1 0 0 1 0 0 0 0 0 2 2 0 1 0 0 0 0 0 1 0 0 0 2 2 0 0 1 0 0 2 0 1 2 1 0 0 0 1 0 2 0 0 0 0 0 0 1 0 0 1 0 2 0 0 0 0 1 2 2 1 0 1 1 2 0 2 0 0 2 0 0 0 0 0 0 2 0 0 0 1 1 1 1 0 1 1 0 0 0 0 0 0 0 0 0 0 0 1 0 0 0 0 0 0 0 0 1 0 0 0 0 1 0 0 1 1 1 1 1 1 2 0 1 0 2 0 2 2 0 1 1 0 0 2 0 0 0 0 0 0 2 2 0 2 1 0 0 0 1 0 1 2 0 2 2 0 0 0 1 0 0 1 0 1 1 2 0 2 0 1 0 0 1 0 0 1 0 2 2 0 0 1 1 0 0 0 0 0 0 0 0 1 0 0 2 2 0 0 1 2 2 0 2 0 1 1 1 0 0 0 0 0 1 0 0 1 1 0 1 0 0 0 0 0 1 1 1 0 2 1 0 0 0 0 1 2 0 0 0 1 1 0 0 1 2 0 2 1 1 0 0 0 0 2 0 0 0 1 0 1 1 0 0 0 0 1 0 0 1 1 0 1 0 1 1 1 0 0 2 1 1 1 0 1 0 0 0 2 1 0 0 0 0 0 2 0 1 1 1 2 1 0 0 0 0 1 1 1 0 2 0 0 0 0 2 0 1 0 1 2 0 1 0 0 2 2 0 1 1 1 1 1 1 2 1 0 1 0 1 2 0 0 2 0 0 0 0 0 0 1 1 2 0 0 1 0 0 0 0 0 1 1 1 0 0 0 2 0 0 0 0 1 0 1 1 0 0 0 2 0 1 1 1 2 0 2 2 0 0 0 0 0 1 0 1 0 0 1 0 1 1 2 1 1 0 0 0 0 0 0 2 2 2 0 1 2 1 0 2 0 1 1 1 0 2 0 0 1 1 1 1 1 0 2 0 2 2 1 2 0 2 1 1 0 2 2 0 2 2 0 1 2 0 1 2 2 2 0 0 2 1 1 1 1 1 1 0 0 0 0 0 0 1 0 1 0 1 1 0 1 1 0 2 1 1 0 2 0 1 2 2 2 0 0 0 0 0 0 1 0 1 2 2 1 0 2 2 0 1 0 2 0 0 0 0 0 1 1 0 1 0 0 0 0 0 0 0 1 2 1 0 1 0 2 0 1 1 0 0 1 0 0 1 0 2 0 0 0 0 1 1 0 0 0 0 0 0 1 2 1 2 1 0 1 0 1 0 1 0 0 0 2 0 0 0 1 1 1 2 1 1 1 1 1 1 0 0 1 1 0 1 1 1 2 0 0 0 0 1 0 1 1 0 0 1 2 2 1 1 2 0 1 0 0 2 2 0 0 0 1 0 1 2 0 2 1 0 0 1 0 0 0 2 1 0 1 1 2 1 0 2 2 2 0 0 1 1 0 1 0 1 1 0 1 2 1 2 1 1 0 0 1 0 1 2 2 0 0 0 0 0 2 1 0 0 0 0 0 0 1 2 1 0 1 0 0 0 1 0 0 0 0 1 1 0 1 1 0 0 0 1 0 1 2 0 0 0 0 0 0 1 0 1 1 0 0 0 0 0 1 0 0 2 2 0 2 2 0 0 0 0 0 1 0 0 1 1 0 2 0 0 1 2 0 2 0 2 0 1 2 0 0 0 0 1 0 1 0 1 1 2 1 0 1 0 1 2 0 0 0 0 1 1 1 1 2 2 2 2 0 0 1 0 0 1 1 2 0 2 2 2 0 0 0 0 0 0 0 0 1 0 1 0 1 1 1 1 0 1 0 0 0 0 1 0 0 0 1 1 0 0 0 2 2 0 2 0 0 0 0 1 1 1 0 0 2 2 2 2 0 0 0 0 0 0 0 1 0 2 2 1 2 1 2 0 0 0 1 2 0 0 2 1 1 2 0 0 1 0 0 0 1 1 0 1 1 0 0 1 0 1 1 0 2 1 1 1 1 1 1 2 0 1 1 2 2 0 1 1 1 1 1 1 0 0 1 0 1 0 1 2 1 0 2 0 0 0 0 0 0 2 2 0 1 0 0 0 0 0 1 1 0 1 1 1 1 0 0 0 2 2 0 0 2 0 1 0 0 0 0 0 1 0 0 1 1 0 0 1
31 1 2 1 0 0 0 1 0 2 0 0 1 0 0 0 0 1 0 1 1 2 0 1 1 1 1 0 2 1 1 0 2 2 1 0 2 2 0 0 0 2 0 1 0 0 0 0 0 1 0 0 1 1 0 1 0 0 0 0 0 2 0 0 0 0 0 0 0 0 0 2 2 1 1 2 0 0 1 0 1 0 2 1 1 0 1 1 1 2 0 1 2 2 1 0 0 1 0 1 0 2 0 0 2 2 1 2 0 2 0 1 0 1 1 0 1 0 0 0 1 1 1 1 0 1 0 1 1 0 0 0 1 1 0 0 1 0 0 1 0 0 0 0 0 1 0 0 0 0 0 1 0 1 1 0 0 1 0 1 1 2 2 2 1 2 2 1 0 2 2 1 0 2 1 0 2 1 0 0 1 2 2 2 2 0 2 2 0 0 0 1 1 1 1 1 1 2 0 0 0 0 1 0 2 0 0 0 1 0 1 0 1 0 0 2 0 0 2 0 0 0 1 0 0 1 1 0 0 0 0 0 0 0 0 0 0 2 2 0 0 0 1 0 0 0 0 1 1 1 0 0 1 0 0 2 0 0 1 1 0 1 0 0 1 0 1 0 2 1 1 1 0 1 0 0 0 1 2 0 0 0 0 0 0 1 0 1 0 2 1 2 0 0 1 0 2 1 0 1 0 0 2 1 0 0 0 0 0 0 0 0 0 1 1 0 2 2 0 0 1 1 1 0 2 0 0 0 1 1 1 2 2 1 0 0 0 0 2 0 0 0 2 0 0 0 1 0 1 1 1 0 1 0 0 0 0 1 0 0 0 0 0 1 0 1 0 1 1 0 2 0 1 1 0 0 1 1 1 2 2 0 1 0 0 1 0 0 0 0 0 0 0 0 2 0 1 1 0 0 0 0 0 2 1 0 0 1 0 1 0 0 0 0 0 0 1 1 0 1 0 1 0 1 1 1 0 1 0 1 0 0 0 2 2 2 0 0 0 0 1 1 0 0 0 1 2 0 0 0 0 0 0 1 2 1 1 1 2 2 1 2 1 1 0 2 0 2 0 0 1 0 2 2 1 0 1 0 1 0 1 2 0 0 2 1 0 1 1 0 1 0 0 1 2 0 1 2 2 2 0 0 2 1 2 1 2 0 1 0 0 0 0 0 0 2 0 1 0 1 1 1 2 2 0 2 0 1 0 2 0 2 0 0 0 0 1 0 0 0 1 2 0 0 2 0 0 2 0 0 0 0 0 2 0 1 2 0 0 1 0 0 1 0 1 1 1 0 0 1 0 0 0 0 1 0 1 1 2 1 1 0 0 0 0 0 0 1 0 0 0 0 0 2 0 1 1 1 0 0 1 1 2 0 0 2 2 0 0 2 1 0 0 1 1 0 0 0 0 0 0 2 0 0 0 1 1 2 0 0 0 2 0 1 2 1 2 0 1 0 1 0 0 1 1 0 1 1 1 1 0 1 0 1 1 0 0 2 2 0 0 0 2 0 1 2 0 2 2 0 0 1 0 1 1 2 0 0 1 1 0 0 1 1 0 1 1 0 1 1 0 1 0 0 0 0 0 2 0 1 0 0 0 0 0 0 1 1 1 0 0 0 0 0 0 1 0 1 0 0 1 0 1 2 0 1 1 0 0 0 1 0 1 1 0 1 1 0 0 0 0 0 0 0 0 0 0 0 0 0 0 0 0 1 1 1 1 0 0 0 0 0 1 0 1 0 0 1 1 1 0 0 0 0 1 1 0 0 2 2 0 2 1 1 1 1 1 2 2 2 0 2 2 1 0 1 0 0 0 1 0 1 1 2 1 1 2 1 0 1 0 0 1 1 0 2 1 2 2 2 2 2 1 0 2 0 0 1 1 2 0 2 1 1 0 0 0 0 0 1 1 1 0 0 0 0 0 0 0 0 0 1 0 0 0 1 1 0 1 0 2 2 0 0 0 1 1 0 1 0 1 0 0 1 1 2 0 1 2 0 0 1 0 0 0 0 0 0 0 0 0 0 0 1 1 0 1 0 0 0 0 2 2 0 2 1 0 0 0 2 0 0 0 1 1 1 0 1 2 1 0 2 0 0 1 0 0 1 0 0 2 2 0 1 0 0 0 1 2 0 0 0 1 1 1 2 0 1 1 0 2 0 1 2 1 0 2 1 0 0 0 1 1 0 0 0 2 0 0 1 0 1 1 1 0 1 2 1 1 0 0 0 0 0 0 1 1 1 0 1 0 0 0 1 1 0 0 1 1 0 0 1
32 1 1 1 0 0 2 0 0 2 2 0 0 0 0 0 0 1 1 1 1 1 0 0 2 0 1 0 2 2 2 2 1 2 2 0 2 2 0 1 1 1 0 0 0 0 0 0 0 1 0 0 0 0 0 2 0 0 0 0 1 1 2 2 0 0 1 0 0 0 0 1 1 0 1 1 1 0 1 1 0 0 2 1 0 0 0 0 0 2 0 1 1 1 1 0 0 0 0 0 1 1 0 0 1 1 2 1 1 1 0 1 0 0 0 0 0 0 0 2 2 0 2 0 0 0 0 0 2 0 0 0 0 1 0 1 0 0 0 0 0 0 1 0 0 2 1 0 1 1 0 0 0 0 0 0 0 1 1 1 0 1 1 2 1 2 0 1 1 1 1 1 0 2 0 0 1 0 0 0 0 0 1 2 2 1 1 0 0 0 0 1 0 1 2 0 1 1 0 0 0 1 0 1 2 0 1 1 1 0 1 0 0 0 0 2 0 0 1 0 0 0 0 0 0 0 0 1 0 0 0 0 0 0 1 0 1 2 2 0 0 0 2 1 0 2 0 0 1 1 0 2 0 0 0 2 1 1 0 0 0 0 0 0 1 1 0 0 1 0 1 0 1 0 0 1 1 1 1 0 0 0 2 1 0 1 0 2 0 2 0 0 1 0 2 0 1 0 0 0 0 0 2 2 2 0 0 1 0 0 0 1 2 1 2 0 2 1 0 1 0 1 1 1 0 0 0 0 1 1 2 1 0 0 0 0 0 1 1 0 0 0 1 1 1 1 0 0 1 2 1 0 2 0 0 0 0 1 0 1 0 1 1 0 1 1 0 2 2 0 1 0 0 0 1 0 2 2 0 1 1 0 0 0 0 1 0 0 0 1 1 1 1 0 2 1 1 1 1 1 1 1 0 1 1 0 1 2 1 1 0 0 0 0 1 0 1 0 1 0 0 1 0 1 1 0 2 1 0 0 1 0 1 1 2 1 0 0 0 0 1 1 0 1 1 1 1 0 0 1 0 1 0 2 2 2 0 1 1 1 1 1 0 0 0 1 0 1 0 1 1 0 1 1 2 0 2 0 0 0 0 2 0 2 0 0 0 2 0 2 0 2 0 1 2 0 1 2 2 0 0 0 2 2 2 0 2 0 1 0 1 0 1 0 0 2 1 0 0 2 0 0 1 1 0 2 1 0 1 1 1 0 0 0 1 0 1 0 2 1 0 1 0 1 2 0 0 1 1 1 0 0 0 0 2 0 0 0 0 0 0 0 0 0 0 0 1 1 0 0 0 1 1 0 0 0 1 1 1 2 0 0 1 0 0 1 1 1 0 0 0 1 0 0 1 0 1 1 0 0 1 1 0 1 1 0 0 0 0 1 1 0 0 0 2 0 0 0 0 0 0 1 0 0 0 1 1 0 0 0 0 1 1 2 1 1 2 0 0 0 1 1 0 0 1 0 1 1 2 2 1 1 1 1 2 0 0 2 1 0 0 0 0 0 2 0 0 2 0 2 2 0 0 0 1 1 2 1 1 1 1 0 0 1 0 1 1 0 0 2 0 0 1 2 0 1 1 2 2 2 0 2 0 0 1 0 1 0 1 0 0 0 0 0 1 1 0 0 0 0 0 0 1 2 1 0 1 2 1 1 2 0 0 0 0 1 0 0 1 1 0 2 1 1 0 1 1 0 0 0 0 0 1 1 0 1 0 1 0 1 0 0 1 0 0 2 2 1 1 1 0 0 0 0 0 0 0 1 1 1 1 2 1 1 2 0 1 0 2 0 2 2 2 2 2 0 0 1 0 2 0 2 0 2 0 0 2 0 2 2 0 0 0 0 1 1 1 2 1 1 1 2 2 1 2 1 1 1 0 2 0 2 2 1 1 1 0 0 0 0 0 0 1 0 0 1 1 1 0 0 0 1 0 0 0 0 0 1 0 1 0 2 1 0 1 1 1 0 2 0 0 0 0 1 1 2 0 2 2 2 2 2 1 0 0 1 0 0 1 0 2 2 0 1 2 1 1 0 0 0 0 2 0 0 1 1 1 0 1 1 0 0 1 1 1 1 0 1 2 1 0 2 0 0 1 0 1 2 0 0 2 1 0 1 1 1 0 1 1 0 0 0 1 2 1 2 0 0 0 0 2 0 2 1 1 0 1 0 0 1 1 0 1 0 0 1 0 0 1 1 0 0 0 0 0 0 0 0 1 1 0 0 0 0 0 0 0 0 0 1 1 1 0 0 1 0 0 0 0 0 0 1
33 1 1 1 0 0 1 2 0 1 0 1 1 1 0 0 0 0 0 1 1 2 0 0 2 0 1 1 1 2 2 0 2 2 1 1 1 0 0 1 1 1 1 1 0 0 0 0 0 1 0 0 0 1 1 1 0 0 1 0 1 2 1 0 0 0 0 1 0 0 0 0 2 1 2 2 0 0 1 0 1 0 1 1 0 0 0 0 0 2 0 0 1 2 1 0 0 1 0 1 0 2 0 0 2 2 1 1 1 1 0 1 0 2 2 0 1 0 0 1 1 1 1 1 1 0 0 2 2 1 0 0 0 1 1 1 0 0 0 2 0 0 1 0 0 2 0 0 0 2 0 0 2 0 1 1 0 0 0 1 1 0 0 1 1 1 1 0 1 1 1 2 0 2 0 0 1 0 0 1 0 0 0 1 1 0 1 2 2 1 1 2 0 0 0 0 1 2 0 0 0 0 1 0 0 0 2 0 0 0 1 1 1 0 0 2 0 1 2 0 1 1 1 0 0 1 1 1 0 1 0 0 0 0 2 0 0 1 2 0 0 0 1 1 1 2 1 0 0 0 0 1 0 0 0 2 1 0 2 2 0 2 0 0 0 0 0 0 1 1 1 0 1 1 0 0 0 2 2 0 1 0 2 1 0 0 0 1 0 2 0 0 1 0 1 0 2 1 1 1 0 0 2 2 1 0 1 1 1 0 0 0 2 2 0 0 1 0 0 0 2 2 1 2 0 0 0 0 0 0 1 2 0 0 0 0 0 2 0 1 0 2 2 2 1 1 0 0 1 1 1 0 0 0 0 0 0 1 0 0 0 0 2 0 2 1 0 2 2 0 2 0 2 1 1 2 2 1 0 1 0 0 0 1 0 1 0 0 0 1 0 1 1 1 1 1 2 1 0 0 0 0 0 2 0 0 0 1 0 2 0 0 1 1 1 1 0 0 0 0 0 0 0 0 1 2 0 1 0 0 2 0 0 2 1 1 0 1 0 0 2 0 0 0 2 2 2 0 0 1 0 1 0 2 0 0 0 2 1 2 2 2 0 0 0 2 1 1 0 1 1 0 2 2 1 0 1 0 2 0 0 2 0 1 1 0 0 0 0 1 1 0 0 2 2 0 2 2 2 2 1 1 1 1 1 1 2 1 1 0 0 0 1 0 0 1 0 0 0 1 1 1 2 2 0 2 0 1 1 1 1 1 0 0 1 1 0 0 1 0 1 2 0 0 1 0 0 0 2 2 0 0 0 1 1 1 0 2 0 1 1 0 0 0 0 0 1 0 0 0 2 2 1 0 0 0 1 1 1 2 0 0 0 0 0 1 0 0 0 0 0 1 1 0 1 0 0 0 0 0 0 2 0 2 2 0 1 0 0 2 0 0 0 1 0 1 1 0 0 0 0 1 0 0 0 1 1 1 0 0 0 2 0 2 2 0 2 0 0 0 1 0 0 0 2 0 2 2 2 2 2 0 2 0 1 0 0 2 2 0 0 0 1 0 2 1 0 1 0 1 1 1 0 1 1 1 1 2 0 2 0 0 0 1 1 1 0 1 2 0 0 1 0 1 0 0 0 1 1 1 0 1 0 0 0 0 2 2 2 0 1 0 0 1 0 0 0 0 0 0 0 1 0 1 1 1 1 0 2 0 1 1 0 0 0 1 0 0 0 0 0 0 1 0 0 0 1 1 0 0 0 0 0 0 0 0 0 0 0 0 0 1 1 0 1 1 1 0 2 2 0 0 1 1 1 0 0 1 1 1 0 2 0 0 1 1 1 1 1 1 1 1 2 2 2 0 0 1 1 1 0 0 0 2 0 1 0 0 1 2 0 0 1 1 0 1 1 2 1 1 1 1 0 1 2 1 1 2 0 2 1 2 1 0 0 1 0 0 0 0 0 0 1 0 1 0 1 0 0 0 0 2 0 0 0 0 1 0 0 1 0 1 2 0 2 1 2 0 1 0 0 0 0 1 1 2 0 0 0 0 0 0 0 0 0 0 0 0 0 0 0 1 0 0 2 2 1 0 0 1 0 2 0 0 1 1 0 2 0 0 1 0 0 0 0 0 0 1 2 1 0 2 1 2 0 1 1 2 1 1 2 2 0 2 0 0 0 2 2 0 0 0 0 2 1 0 1 1 0 0 2 0 1 1 1 0 1 2 0 0 0 0 1 0 0 0 1 0 0 1 0 0 1 1 0 2 2 1 1 1 0 1 0 0 0 0 1 0 0 0 0 0 0 2 1 0 0 0 0 0 0 0
34 0 1 2 0 0 0 1 1 2 1 0 0 1 0 0 0 0 0 0 2 2 0 1 1 0 1 0 1 1 1 1 2 2 0 1 1 1 0 2 2 0 0 0 0 0 2 0 1 1 1 0 0 0 1 1 0 0 1 0 0 2 1 1 0 0 0 0 0 0 0 0 2 0 1 2 1 0 2 0 2 0 2 0 2 0 1 0 0 1 0 0 1 1 1 1 1 0 0 2 2 2 1 0 1 1 2 1 1 1 0 1 0 1 1 0 1 0 1 1 1 0 1 1 0 0 0 2 2 1 0 0 0 0 0 0 0 0 0 2 0 0 0 0 0 1 0 0 0 1 0 1 0 0 0 0 0 2 0 1 0 1 1 2 0 1 1 1 0 1 1 0 0 2 1 0 2 0 0 0 0 0 1 2 2 0 2 0 0 0 0 2 2 0 0 0 1 2 0 0 0 0 0 0 0 0 2 0 1 0 2 0 2 0 0 2 1 1 1 1 0 0 1 0 0 1 1 2 0 1 0 0 0 0 2 0 0 1 2 1 1 1 2 1 0 1 0 0 0 0 0 1 1 1 0 2 0 1 0 2 2 2 0 0 0 0 1 1 2 1 0 1 1 1 0 1 0 2 2 0 2 0 2 0 0 1 0 2 0 2 1 1 1 0 2 0 2 0 0 1 0 0 2 0 0 0 1 1 0 0 1 1 2 0 1 0 2 2 0 1 1 2 1 1 2 0 1 0 2 2 2 1 1 0 0 1 1 0 2 0 0 0 2 1 0 0 0 0 0 1 1 0 1 0 0 1 1 0 0 1 0 1 2 0 2 0 0 1 1 0 2 0 0 0 0 0 2 0 0 1 1 1 1 0 0 1 0 0 1 1 1 1 0 0 2 0 0 0 0 0 0 0 0 1 0 0 0 1 0 1 0 0 0 0 2 0 0 0 0 2 0 0 0 1 1 0 2 1 0 1 1 0 0 2 0 0 1 0 0 0 1 0 0 0 1 2 2 0 0 1 0 0 0 2 1 1 0 1 2 2 1 2 0 1 0 0 0 1 0 1 0 0 2 2 0 1 0 0 2 0 1 1 0 0 2 0 0 0 0 0 0 0 0 1 0 0 1 1 2 2 1 1 1 1 1 1 1 1 1 0 0 1 1 0 0 2 1 0 0 1 0 1 2 2 1 2 0 0 0 2 0 1 1 0 0 0 0 0 1 2 0 1 0 2 2 2 0 1 1 1 0 0 0 2 0 2 0 1 0 1 1 0 0 1 0 0 1 0 0 1 0 0 0 0 1 0 1 0 1 1 0 0 0 0 0 0 1 1 1 1 0 0 1 1 1 0 0 0 0 0 0 2 0 2 2 0 1 0 0 2 0 0 0 1 0 1 1 0 0 0 0 1 1 1 1 0 1 1 0 0 0 1 0 0 2 0 2 1 0 0 1 1 1 1 2 0 2 0 1 1 0 2 1 0 1 0 0 2 2 0 0 0 1 1 0 1 0 2 1 1 0 0 0 1 1 1 1 0 1 1 0 2 1 1 0 1 1 1 1 0 1 1 1 2 0 0 0 2 1 2 0 1 0 0 1 0 0 2 2 0 0 0 0 1 0 0 0 1 1 1 0 0 0 1 1 0 1 0 1 0 1 0 0 0 0 0 1 0 1 1 0 1 0 0 0 0 1 0 2 2 2 2 1 1 0 0 1 0 0 0 0 0 2 2 0 0 0 0 1 1 1 0 0 0 0 0 0 1 1 1 0 1 0 1 2 1 1 2 1 2 0 2 2 0 0 0 1 1 0 2 0 1 1 1 1 0 2 1 0 1 0 0 1 1 0 1 0 2 1 1 1 1 1 1 2 2 1 2 0 2 0 2 2 0 0 1 1 0 1 0 0 1 1 0 0 1 1 1 1 1 0 1 0 0 1 0 1 0 0 0 2 2 0 0 0 0 1 0 1 0 1 0 0 1 1 1 0 1 1 1 2 2 0 0 0 0 0 0 1 0 1 2 1 1 0 0 0 0 0 0 1 2 0 0 2 1 0 0 1 1 0 0 0 0 1 0 0 0 2 2 0 2 0 1 2 1 1 1 0 0 2 2 0 2 0 0 0 2 2 0 0 0 2 1 1 1 0 0 1 0 2 0 1 1 2 1 2 2 0 0 0 0 2 0 1 1 2 0 0 0 0 0 0 0 0 1 1 0 2 1 0 1 0 0 0 0 0 0 0 0 0 1 1 0 2 0 0 1 0 0 0 2
35 1 2 0 0 0 1 0 0 2 1 0 1 0 0 0 0 2 0 0 2 2 0 0 2 1 1 0 1 2 1 0 1 2 1 1 1 1 1 0 0 1 0 0 1 0 0 0 0 2 1 0 1 1 1 1 0 0 1 1 0 1 2 2 0 0 0 0 1 1 0 0 2 0 2 2 0 0 1 0 2 0 2 0 2 0 0 1 1 2 1 1 0 2 0 0 0 0 0 2 2 1 0 0 0 0 2 2 0 2 1 2 2 2 2 2 2 0 0 2 2 0 1 1 0 1 0 1 2 0 1 1 0 0 0 0 0 0 0 2 2 0 0 0 0 2 1 0 0 1 1 1 0 0 1 0 1 0 0 1 1 0 2 2 0 2 1 2 1 1 1 1 0 2 0 0 2 0 0 1 0 0 1 2 2 0 2 0 0 0 0 1 0 1 1 0 1 1 0 0 0 0 0 0 1 0 2 0 0 0 2 0 1 0 0 2 0 0 1 1 0 1 0 0 0 0 0 1 0 2 0 0 0 0 1 0 0 2 2 0 0 0 1 2 0 2 0 0 0 0 0 0 0 0 1 1 1 0 1 1 0 1 0 0 1 0 0 1 1 1 0 1 0 1 0 0 0 2 2 0 0 0 1 1 0 0 1 1 1 2 0 1 0 0 2 0 2 0 0 0 0 0 2 0 0 0 1 0 1 0 0 0 1 1 1 0 1 0 0 1 0 2 1 2 1 0 0 0 1 1 2 0 1 0 0 0 0 1 1 1 1 1 2 0 2 2 0 2 1 0 1 0 0 0 0 0 0 0 0 1 0 1 0 1 0 2 0 1 1 1 2 0 0 0 1 0 2 2 1 2 0 2 1 0 0 1 0 0 0 2 1 2 0 1 2 1 1 1 0 1 1 1 0 1 0 1 1 1 0 2 0 0 1 1 1 0 1 0 0 1 1 1 0 0 2 1 1 0 1 1 0 1 0 2 0 0 0 2 0 1 1 1 0 0 0 1 2 0 0 1 0 0 0 2 1 0 0 1 1 2 1 2 1 1 1 1 0 1 0 1 1 0 1 1 1 1 0 1 2 0 0 1 0 1 2 1 0 2 2 0 2 2 1 1 2 0 2 1 1 1 1 1 2 2 2 0 2 1 2 0 1 1 1 0 0 2 0 0 0 0 1 2 1 1 0 1 1 1 0 2 0 1 0 0 0 1 1 0 1 0 1 2 0 1 1 1 0 1 1 1 1 0 0 1 2 0 0 0 1 0 0 1 0 0 0 0 1 2 1 1 0 0 0 0 0 0 0 0 2 0 1 0 0 0 2 0 2 2 2 1 0 1 0 0 0 0 0 1 0 0 2 0 1 1 1 1 1 0 0 1 0 0 0 0 1 0 0 0 1 1 1 1 1 1 1 0 1 2 0 0 0 1 1 2 2 1 2 0 0 0 0 1 0 1 1 0 1 0 1 0 0 2 0 0 0 1 0 1 1 1 1 0 1 1 1 0 0 2 0 1 0 1 0 0 0 2 0 0 1 1 2 1 0 2 1 1 1 0 2 2 0 0 1 1 0 0 0 2 1 1 0 1 0 0 1 0 2 2 2 0 0 0 0 0 0 0 0 1 1 1 0 1 0 2 0 0 1 0 0 0 0 0 0 0 0 0 0 0 0 0 0 0 0 0 0 1 1 1 1 0 1 0 1 0 0 0 1 0 1 1 0 1 2 0 0 1 1 0 0 0 0 0 0 0 0 0 0 2 0 0 1 1 2 2 2 1 0 1 1 1 1 1 2 2 1 1 0 0 0 1 0 0 1 2 1 0 0 0 0 2 0 0 0 1 1 2 0 1 0 0 0 1 0 1 2 1 1 2 0 2 0 2 1 0 0 0 0 0 0 0 0 0 0 0 0 0 0 0 0 0 0 2 1 0 0 0 0 0 0 1 0 1 0 0 0 1 0 0 1 0 0 0 1 2 1 2 0 1 2 2 2 2 0 0 0 1 1 1 0 0 1 2 0 1 2 1 1 0 0 0 0 2 1 0 2 0 1 1 0 2 0 0 0 0 0 0 0 1 2 2 0 2 0 1 2 0 1 2 0 0 2 2 0 2 0 1 1 1 2 2 0 0 2 2 2 1 1 0 0 0 2 1 2 0 0 1 1 1 1 0 0 0 1 1 1 1 0 1 1 1 1 0 0 0 0 1 1 2 0 0 0 0 0 0 0 1 1 0 0 0 0 0 0 1 1 0 0 0 0 0 2 1
36 0 0 2 0 0 1 1 1 2 2 1 1 2 0 0 1 2 0 0 1 1 0 0 2 0 1 0 2 2 2 0 1 1 1 1 1 1 0 1 0 1 1 2 0 1 0 0 0 1 0 0 2 2 0 2 0 0 1 1 0 1 2 2 0 0 0 0 0 0 0 1 2 0 0 2 2 0 0 0 1 0 1 1 1 0 1 1 1 2 1 1 1 1 1 0 0 1 0 2 2 2 0 0 2 1 1 0 2 0 0 2 0 2 2 0 2 0 1 1 1 0 1 1 0 1 0 1 2 0 0 0 0 1 1 1 0 0 0 1 1 0 1 1 0 0 0 0 0 1 1 1 0 0 0 0 0 0 0 0 1 1 1 2 0 0 0 1 0 2 2 1 1 1 1 0 2 0 0 0 0 0 2 2 2 0 2 1 1 1 1 2 1 0 1 1 1 1 0 0 0 0 0 0 1 0 2 2 1 1 1 0 1 0 1 1 0 0 1 0 2 2 0 0 0 0 0 1 0 1 0 0 0 2 0 0 2 2 2 0 0 0 2 1 0 1 0 0 0 0 0 0 0 0 0 1 0 0 1 0 0 1 1 1 1 0 1 1 1 0 1 0 0 0 0 0 0 1 2 0 0 0 2 1 1 0 1 1 0 2 0 1 0 0 2 0 2 2 0 1 0 0 2 2 1 0 0 1 1 0 0 0 1 0 1 0 2 1 1 1 0 2 1 1 1 0 1 0 0 0 1 2 1 0 0 0 0 2 0 1 1 1 1 2 0 0 0 0 0 2 0 0 1 0 0 0 0 0 0 2 0 2 2 0 2 0 1 2 2 0 2 0 0 0 0 0 2 1 1 1 1 2 2 0 0 0 0 0 1 1 1 1 0 0 2 1 1 1 0 0 0 0 0 1 0 0 0 0 0 2 0 0 0 0 2 0 0 1 0 1 0 1 0 0 0 2 1 0 0 0 0 1 0 2 1 1 0 0 0 0 2 0 1 1 1 1 1 0 0 0 0 1 0 1 1 0 1 2 1 2 2 2 1 1 1 1 1 1 0 1 1 0 1 1 0 2 0 1 2 0 0 2 0 1 2 1 0 1 1 1 2 1 1 0 0 0 1 1 1 2 1 0 2 0 2 0 2 0 2 0 0 0 2 1 1 1 1 0 0 1 1 1 2 1 1 1 0 1 0 2 1 1 1 1 1 0 0 0 1 1 0 0 0 0 1 1 1 0 2 2 1 0 0 2 0 0 0 1 0 1 1 0 0 0 0 0 0 1 0 2 0 0 0 0 0 0 0 0 1 1 0 1 0 0 0 1 0 1 1 0 0 0 1 0 1 0 1 1 0 0 2 1 0 1 2 0 1 0 0 1 1 0 0 1 1 0 1 0 1 1 1 1 0 1 1 0 0 1 0 0 0 2 0 2 2 0 2 0 0 0 0 1 0 0 1 0 0 1 2 2 0 1 0 0 0 1 0 2 1 0 0 0 1 0 1 1 1 1 0 0 0 1 0 0 1 0 2 0 2 0 0 0 1 1 1 1 0 0 2 2 0 0 0 0 0 0 0 2 0 1 0 1 0 0 0 0 0 1 1 0 0 0 0 1 0 1 0 1 0 0 1 0 1 2 0 1 1 0 0 0 0 0 0 0 0 1 0 1 0 2 1 0 0 0 0 0 0 1 0 0 0 0 1 1 1 0 0 1 0 0 1 1 1 0 0 2 2 0 2 2 1 0 1 0 0 1 0 1 1 1 1 2 1 1 2 1 0 2 1 2 0 1 1 2 1 1 0 0 0 0 0 1 2 2 2 0 2 0 0 2 0 0 1 1 1 1 1 1 1 1 0 2 0 0 1 1 0 1 0 2 0 1 2 1 0 0 0 0 1 0 0 0 0 0 0 0 0 1 1 1 0 1 0 0 0 0 0 1 0 0 2 2 2 0 2 1 2 0 2 0 0 0 0 1 1 2 0 1 2 1 1 1 0 0 1 0 1 0 1 0 1 1 1 1 1 0 1 0 0 0 0 0 0 0 2 2 1 0 1 1 0 0 0 0 0 0 0 0 2 2 0 2 1 1 1 0 1 0 1 0 1 1 0 1 0 0 0 1 2 1 0 0 2 2 1 0 0 0 0 0 2 0 2 1 0 0 1 1 1 2 1 0 0 0 0 1 1 0 2 2 0 0 0 0 0 2 2 2 0 0 0 0 1 1 0 0 1 0 0 0 0 2 0 0 0 0 0 2 2 0 0 0
37 0 1 1 0 0 0 1 0 2 1 0 0 0 0 0 0 0 2 2 0 0 0 1 1 0 2 0 0 2 1 0 2 2 1 1 2 2 0 0 0 1 0 0 0 0 2 0 0 1 0 0 0 0 1 1 0 0 0 0 0 0 0 0 0 0 0 0 0 0 0 1 2 0 0 2 2 0 2 0 2 0 2 0 1 0 0 0 0 2 0 0 1 0 0 1 0 2 2 1 1 1 1 0 0 0 2 1 1 1 1 2 1 2 2 0 1 0 1 1 1 0 2 0 1 1 0 1 1 0 0 0 0 0 1 0 0 1 0 1 1 0 0 1 0 0 0 0 0 0 0 0 0 0 0 0 0 1 1 1 0 1 2 2 2 2 2 1 1 0 0 2 0 2 0 0 1 1 0 1 1 1 0 2 1 0 2 1 1 0 0 1 2 0 0 2 2 2 0 0 0 0 0 1 2 0 1 2 1 0 0 0 2 0 0 2 0 0 0 2 0 0 0 0 0 0 0 2 1 0 0 0 1 0 2 1 0 2 2 0 0 1 2 2 0 2 0 0 1 1 1 1 0 0 0 1 0 0 0 0 0 0 1 1 1 0 0 0 2 0 0 1 0 2 0 0 0 2 1 0 0 1 1 0 1 1 1 0 1 2 0 1 1 0 1 0 2 1 0 0 0 0 0 0 0 0 0 0 0 0 0 2 1 0 2 0 1 1 0 2 0 2 1 2 2 0 0 0 0 0 1 1 1 0 0 0 0 1 1 0 0 0 2 0 0 0 1 0 1 1 1 0 1 1 0 1 1 1 0 0 1 1 1 1 1 0 0 2 2 0 2 0 1 1 1 1 2 1 0 2 2 1 0 0 1 1 0 0 0 0 0 0 1 1 2 1 1 0 0 0 0 0 1 0 0 0 1 0 0 1 0 0 1 1 0 1 1 1 0 0 0 1 0 2 0 0 1 0 1 1 0 1 0 0 0 2 0 0 0 0 1 0 0 1 1 1 1 0 2 1 0 1 0 2 1 0 1 2 2 0 0 0 0 1 1 0 0 2 0 1 0 0 0 0 1 1 1 0 1 1 2 0 0 1 1 1 0 1 0 1 0 1 0 1 1 0 2 0 0 2 2 0 1 1 1 1 1 1 1 0 1 0 1 0 0 1 1 1 0 2 1 0 2 2 0 2 0 1 0 2 0 1 1 0 1 0 0 0 1 1 0 0 0 1 1 1 0 2 0 1 0 0 0 2 1 1 0 1 1 0 0 0 0 1 0 0 0 0 0 0 1 1 0 0 2 0 2 1 2 1 1 0 0 0 1 0 0 0 0 0 0 0 0 0 0 0 0 1 0 0 1 0 0 2 2 0 0 0 0 2 1 0 0 0 2 0 0 0 0 0 0 0 0 0 0 1 2 0 0 0 0 1 0 2 1 0 2 0 1 0 1 1 0 1 2 0 2 1 1 1 0 2 1 1 1 0 0 0 0 0 0 0 1 1 1 0 0 2 0 1 1 1 0 0 2 1 1 1 0 2 0 0 1 1 0 1 1 1 1 1 0 1 1 2 1 0 0 1 0 0 0 0 0 0 2 0 1 1 1 0 1 0 0 1 0 1 0 2 2 2 0 0 0 2 0 0 1 0 0 0 0 0 0 0 0 0 2 0 1 1 0 1 0 0 0 1 1 0 0 0 1 1 0 0 0 0 0 1 0 0 1 1 2 0 1 1 1 0 2 2 1 1 0 0 0 1 1 1 1 1 0 0 0 0 1 1 0 1 1 1 1 1 2 0 0 0 1 1 0 1 0 2 0 1 0 2 2 0 1 2 0 0 0 0 1 2 1 2 1 2 2 1 1 0 1 1 0 0 0 2 0 1 2 1 0 1 1 0 1 0 0 1 0 0 0 0 1 1 1 0 0 1 0 0 0 0 0 0 0 0 0 1 0 0 0 0 1 0 1 0 1 0 0 0 2 2 1 0 1 0 1 1 0 0 0 1 0 0 0 0 0 0 0 1 2 0 2 0 0 0 0 2 1 0 2 1 0 1 0 2 0 0 0 0 0 0 0 1 2 2 0 2 0 1 2 0 1 1 2 0 0 0 0 2 0 0 0 0 1 1 0 0 2 2 2 1 0 0 0 0 2 0 2 1 0 0 1 1 0 1 1 0 2 0 2 1 2 0 0 2 0 0 0 0 1 1 2 1 2 1 0 1 1 2 0 1 1 0 0 0 0 0 0 1 0 0 0 2 2 0 2 1
38 1 1 1 0 0 1 1 0 1 0 1 0 2 0 0 1 1 1 1 1 2 0 0 2 0 1 0 1 2 1 0 2 2 1 1 2 0 0 1 1 0 0 0 1 0 0 0 0 1 0 0 0 0 1 1 0 0 1 0 0 1 2 0 0 1 0 0 0 0 0 0 2 0 1 2 1 0 0 0 1 0 1 1 2 0 0 0 0 2 0 1 0 2 1 0 0 1 0 2 1 1 1 0 1 1 2 1 1 1 0 1 1 2 2 1 2 0 1 1 1 0 2 0 1 0 0 1 1 0 0 0 0 1 0 0 0 0 0 0 0 0 0 1 0 0 0 0 0 1 0 1 1 0 0 1 1 2 1 2 2 0 2 2 1 2 2 0 0 1 0 2 0 2 0 0 2 1 0 1 1 1 1 2 2 0 2 0 0 0 0 1 1 1 1 0 1 1 1 0 0 0 0 0 1 0 2 1 0 0 0 0 1 0 0 2 0 0 2 0 2 2 1 0 0 0 0 0 0 0 0 0 0 0 2 0 0 2 2 0 0 0 2 1 0 1 1 0 1 1 1 0 1 1 1 1 1 2 0 1 1 1 0 0 1 0 2 1 2 1 1 0 1 0 0 0 0 2 2 0 2 0 1 0 1 1 0 1 1 2 1 2 0 1 0 1 0 0 1 0 1 1 1 0 0 0 0 1 0 0 0 2 1 1 1 0 2 0 0 1 0 2 2 2 1 0 0 0 2 2 2 0 1 0 0 0 0 1 1 0 0 0 1 1 1 1 1 1 2 1 0 0 1 0 1 0 0 1 0 0 0 0 1 0 1 2 0 2 2 0 2 0 0 0 1 1 1 1 1 1 1 1 1 0 0 0 0 0 0 1 1 1 1 0 2 1 1 0 1 1 1 1 0 1 0 0 2 1 0 2 1 1 2 2 0 0 0 0 0 0 0 1 0 0 0 1 1 2 0 1 0 0 0 2 1 1 0 1 0 0 1 1 0 1 1 2 2 0 0 0 0 1 0 2 2 2 0 1 0 2 1 2 1 1 1 1 0 2 0 0 1 1 1 1 0 0 1 0 1 0 0 2 0 1 2 1 0 1 1 0 2 1 1 0 0 0 1 0 0 2 2 1 2 2 0 2 0 0 1 0 0 1 0 0 0 2 0 0 0 2 0 0 2 2 0 2 0 1 0 2 0 2 0 0 0 0 1 0 0 1 1 1 0 1 2 0 0 1 1 1 0 0 0 2 0 1 0 1 0 0 0 0 1 0 0 0 1 1 1 0 0 0 1 0 0 0 1 1 1 2 0 0 0 0 0 0 0 2 1 0 0 1 0 2 0 0 0 0 0 0 2 2 0 2 2 0 1 0 0 1 1 0 0 1 0 1 1 0 0 0 0 1 0 1 1 0 0 1 0 0 0 1 1 0 2 0 0 0 1 1 1 0 2 2 2 0 1 1 1 1 0 0 0 0 0 1 0 1 1 0 0 0 0 1 1 1 0 2 0 1 0 1 0 0 0 1 1 0 2 0 0 0 0 1 1 2 1 0 0 0 0 2 0 2 0 0 0 0 1 1 0 1 0 0 0 0 1 0 1 0 0 0 0 1 0 1 0 1 1 1 0 0 1 2 0 1 1 2 1 1 2 0 1 0 0 1 0 0 1 0 1 0 0 0 0 0 2 0 0 0 0 0 0 0 0 1 0 0 0 0 0 0 2 0 1 1 1 2 0 0 0 0 1 0 0 0 0 1 1 1 1 2 0 0 2 1 0 2 0 2 0 1 2 2 2 0 0 1 1 0 0 0 2 2 2 0 1 0 0 2 1 1 0 0 0 0 1 0 2 2 2 2 1 0 2 2 1 2 0 2 0 2 1 1 1 0 0 1 1 0 0 0 1 0 0 1 1 0 0 0 0 2 0 0 1 0 1 0 0 0 0 2 0 0 0 1 1 0 2 0 0 0 0 2 1 1 0 1 1 0 1 1 0 0 0 0 1 0 2 0 1 2 0 1 0 0 0 0 0 0 0 2 0 1 2 0 0 0 0 1 0 0 0 0 0 0 0 1 2 0 0 2 1 1 1 0 0 2 2 0 2 1 1 2 0 1 0 0 0 0 0 0 1 0 0 0 0 0 1 0 2 0 1 1 2 0 2 2 0 2 0 0 0 1 1 0 0 0 0 0 0 0 0 0 0 0 0 1 1 0 0 0 1 1 0 0 1 0 0 0 0 1 1 0 1 0 0 0 0 0 0 0
39 0 0 2 0 0 2 1 1 2 2 0 0 1 0 0 0 1 2 2 0 0 0 0 2 0 1 0 2 2 1 1 0 0 1 1 1 2 0 0 0 1 0 0 0 1 0 0 0 0 0 0 1 1 0 2 0 0 0 1 0 1 1 0 0 0 0 0 0 0 0 0 2 0 1 2 1 0 1 1 1 0 2 1 1 0 1 0 0 2 0 0 1 2 2 0 0 0 0 2 2 2 1 0 0 0 2 1 1 1 0 0 0 1 1 0 1 0 1 1 1 0 1 1 0 0 0 0 0 0 0 0 0 0 1 0 0 0 0 0 1 0 0 0 0 2 1 0 0 1 0 1 0 0 0 1 1 0 1 2 1 0 1 2 1 2 1 1 2 0 0 2 0 2 1 0 1 2 1 0 0 2 0 2 2 2 0 0 0 0 0 1 0 1 2 0 0 0 1 0 0 0 0 1 1 0 1 2 2 1 2 0 2 0 0 2 0 0 1 1 0 0 0 0 0 0 0 1 0 1 1 1 1 0 1 1 0 1 1 1 0 1 1 1 0 1 0 0 0 0 0 0 0 0 1 2 1 1 0 0 0 0 0 0 0 0 0 0 0 0 1 1 1 1 1 1 1 2 2 0 0 0 2 1 1 0 2 0 1 2 0 1 0 1 1 1 1 2 0 1 0 0 2 1 0 0 1 1 0 1 0 2 2 0 1 0 2 0 0 0 1 1 2 1 2 0 0 0 0 0 1 1 0 0 0 1 1 2 0 0 0 0 2 2 1 1 0 1 1 2 0 1 2 0 0 0 0 0 0 2 0 2 0 0 0 1 0 2 2 0 0 2 0 0 1 1 2 1 0 1 0 0 1 1 1 1 0 1 1 1 1 1 1 1 2 1 1 0 0 0 0 0 0 1 1 1 0 2 1 1 0 0 0 0 2 0 0 1 0 0 0 1 1 0 1 1 1 0 1 1 0 1 0 0 1 1 0 1 0 0 2 0 1 1 1 2 2 1 1 2 0 0 0 2 2 2 0 1 2 2 2 2 1 0 0 2 0 2 0 1 1 0 1 1 2 0 1 0 2 0 1 1 1 1 2 0 0 1 0 2 1 1 0 1 0 0 1 1 1 1 1 1 2 1 1 1 1 1 0 0 0 0 1 0 0 2 0 0 0 2 0 0 1 1 0 1 1 2 0 2 0 2 1 0 1 0 1 0 1 1 0 1 0 1 1 0 0 1 1 1 1 0 0 2 0 1 0 0 1 1 1 0 0 0 0 0 0 0 0 1 0 0 0 0 0 0 0 0 0 2 0 1 0 0 0 1 0 2 1 1 1 1 2 1 1 0 1 1 1 0 1 1 1 1 1 1 1 0 0 2 1 0 0 0 2 0 0 0 0 0 0 1 0 0 0 0 1 2 0 0 0 1 1 2 1 0 1 0 0 1 0 0 1 2 2 0 1 1 1 1 0 2 0 0 0 1 0 2 2 0 0 0 1 0 1 2 0 2 0 1 0 1 0 0 0 1 1 0 1 1 0 1 0 1 1 1 0 0 1 1 0 1 0 1 1 0 0 2 1 2 0 1 0 0 0 0 2 1 1 0 2 0 0 0 0 1 0 1 1 1 0 0 0 2 0 2 2 0 1 0 0 0 0 0 0 0 2 0 0 1 1 1 0 1 0 0 1 1 1 0 1 1 1 0 0 1 1 1 0 0 1 1 2 1 1 1 1 0 2 2 0 0 0 1 1 0 0 1 0 0 0 1 1 1 1 1 0 2 0 2 0 1 2 2 1 1 0 2 0 2 0 2 1 2 1 0 1 1 0 1 0 0 1 1 0 1 0 2 2 2 2 2 1 1 2 1 1 1 0 2 1 2 2 0 0 0 0 0 0 0 1 1 1 0 0 1 1 1 0 0 1 1 0 0 0 0 0 0 1 0 2 2 0 0 0 1 1 0 2 0 0 0 1 1 0 1 0 1 2 2 2 2 0 0 0 0 1 1 0 0 0 1 1 2 0 0 0 0 0 0 1 2 0 1 2 0 1 1 0 1 1 0 1 0 1 1 0 0 1 0 0 1 0 2 0 0 0 0 0 1 2 2 1 2 0 1 0 1 2 0 0 1 2 0 0 0 0 0 1 1 2 0 2 1 1 0 2 2 0 0 0 1 2 0 1 1 1 0 1 1 0 0 1 1 0 0 0 2 0 0 0 0 1 1 0 0 1 0 1 0 0 0 0 0 0 0 0 1 1 0 0 0
40 1 1 1 0 0 1 0 0 2 1 0 0 0 0 0 0 1 0 0 2 2 0 0 2 0 1 0 2 2 2 2 1 2 1 1 2 1 1 0 0 1 2 2 0 0 0 0 0 2 1 0 0 1 0 1 0 0 1 0 0 1 2 2 1 1 1 0 0 0 0 1 2 1 1 2 1 0 2 2 0 0 2 0 0 0 0 0 0 2 0 0 1 1 1 0 1 2 0 2 0 2 1 0 0 0 2 1 1 1 0 1 1 2 2 0 1 0 1 1 1 0 1 1 1 0 0 0 1 0 0 0 0 0 0 0 0 0 0 0 1 0 0 0 1 2 0 0 0 0 0 0 1 0 0 0 0 0 0 1 0 1 1 2 1 2 1 1 1 0 0 1 0 2 1 0 2 0 0 1 0 0 0 2 2 2 0 1 0 0 1 1 0 0 0 1 1 1 1 1 0 1 0 0 1 0 2 0 0 0 2 0 1 1 0 2 2 0 1 0 2 2 0 0 0 0 0 0 0 0 1 1 0 0 1 0 0 2 2 0 0 0 1 2 0 2 0 0 1 1 1 1 0 0 0 2 0 0 1 2 1 2 0 0 0 0 0 0 2 1 1 0 1 1 1 0 0 2 2 0 0 0 2 1 0 1 1 2 0 2 1 1 1 0 1 0 0 1 0 1 0 1 1 0 0 1 1 0 0 0 2 1 2 1 1 0 2 1 0 1 0 2 2 2 2 0 0 1 1 1 2 1 0 0 0 0 0 2 0 0 0 1 2 1 1 1 0 0 1 1 1 0 1 1 0 1 1 0 0 2 0 2 1 0 1 0 0 2 2 0 1 1 0 0 0 0 0 1 0 2 0 1 0 0 0 1 0 0 0 0 0 0 1 0 2 1 1 1 0 0 0 0 0 0 0 0 1 0 0 2 0 0 1 1 1 0 0 0 1 0 0 1 1 1 0 1 0 0 0 0 0 0 0 1 0 1 1 2 0 0 1 1 0 0 1 1 1 0 0 1 0 0 0 2 1 1 0 1 2 2 1 2 0 0 0 2 0 1 0 1 1 0 0 0 1 0 0 0 2 0 0 2 0 2 0 0 0 1 1 0 2 2 1 0 1 0 0 2 2 2 0 0 1 1 1 0 2 1 0 0 0 1 1 0 0 1 0 1 0 1 1 1 1 1 1 1 1 0 0 2 0 0 1 0 1 1 1 0 0 1 1 1 0 0 2 0 0 2 0 0 0 0 0 1 1 0 0 0 0 1 1 0 0 0 0 0 1 0 0 0 0 0 1 0 0 0 0 1 1 2 0 0 1 0 0 1 1 2 2 1 0 0 1 0 0 0 0 0 0 0 1 2 0 2 2 0 1 0 1 1 1 0 0 0 2 0 0 0 0 0 0 1 0 0 0 0 1 0 0 0 0 1 0 1 1 2 2 0 1 0 1 0 2 2 2 0 1 1 0 0 0 1 1 0 1 0 0 2 1 1 1 0 1 0 1 2 0 1 0 0 0 1 0 0 0 1 1 0 1 1 0 1 1 0 0 1 1 1 2 1 0 0 0 0 0 0 0 2 2 2 0 2 0 0 1 0 1 1 2 0 0 0 1 0 1 1 0 2 2 2 0 0 1 2 0 0 0 0 0 0 1 0 0 1 0 0 1 0 1 2 1 2 0 0 0 0 0 0 0 0 0 0 1 1 0 1 0 0 1 1 0 0 1 0 0 0 1 2 0 0 0 0 0 1 1 0 0 1 1 1 0 1 0 0 1 0 1 1 1 1 0 1 2 2 2 0 1 1 1 1 0 0 0 1 0 2 1 0 0 2 0 0 1 1 0 2 1 2 1 1 1 1 1 1 1 1 0 2 0 1 0 1 1 2 1 1 1 1 1 0 1 1 0 0 0 0 0 1 1 0 0 1 0 0 0 0 0 1 0 0 1 1 1 0 1 1 1 0 2 0 0 0 0 0 2 2 0 0 2 2 2 2 0 0 0 0 0 0 0 1 0 1 0 2 2 0 2 0 0 0 1 1 0 0 1 1 1 1 0 1 0 0 1 0 1 1 0 1 2 1 0 2 0 2 1 0 1 1 0 1 2 2 0 2 0 1 1 1 2 0 0 0 1 2 1 0 0 2 1 0 2 0 2 1 0 1 2 2 0 0 0 0 1 1 2 1 1 1 1 2 1 1 0 0 0 0 0 1 1 1 0 1 1 1 0 1 1 0 0 0 0 0 0 0 0 0 2 0 0 0 1 1
41 1 2 1 0 0 1 2 1 2 2 0 0 0 0 0 0 0 0 0 2 2 0 0 2 0 1 0 0 2 0 0 1 1 1 1 1 1 0 0 0 1 1 1 0 0 1 0 0 0 0 0 1 1 1 2 0 0 2 0 1 1 2 1 1 2 1 1 0 0 0 1 2 0 2 2 0 0 1 0 1 0 1 1 1 0 0 0 0 2 0 0 1 2 1 0 0 1 0 2 1 2 1 0 0 0 2 2 0 2 0 1 1 1 1 1 1 0 1 1 1 0 1 1 0 1 0 1 2 0 0 0 1 1 0 0 1 0 0 0 1 0 0 0 0 2 1 0 0 1 1 2 0 0 0 0 1 0 1 2 1 1 2 2 1 1 1 1 1 1 1 0 1 1 1 0 2 1 0 1 1 0 1 1 1 0 1 2 1 0 0 2 1 0 0 0 1 1 0 0 0 1 0 0 1 0 1 0 0 0 1 0 2 0 1 1 0 0 1 0 1 1 1 0 0 1 1 1 0 1 0 0 0 0 0 0 1 1 2 0 0 0 2 1 0 1 1 1 1 1 1 1 0 0 1 2 1 1 1 2 1 2 1 1 2 0 0 1 2 2 0 0 0 0 1 1 0 1 2 0 0 0 2 1 0 0 1 1 0 2 2 1 1 0 2 0 2 1 0 1 0 0 2 0 0 0 0 1 0 0 0 1 2 0 2 0 2 2 1 0 0 2 0 1 2 0 2 0 1 1 2 1 1 1 1 1 0 1 1 0 2 1 2 2 0 0 0 0 0 2 1 0 2 0 0 0 0 0 0 1 1 1 0 0 0 1 0 1 1 0 1 1 1 1 0 0 1 2 1 1 0 1 0 1 1 1 0 0 0 0 1 1 1 0 1 0 1 0 1 1 1 1 0 2 0 0 0 2 1 1 0 0 1 1 1 0 0 0 0 0 1 2 1 0 1 1 1 0 0 0 0 0 2 0 2 1 0 0 0 0 2 0 0 1 1 2 1 1 1 1 0 0 0 2 1 1 0 0 1 1 0 1 0 0 0 1 1 1 0 1 1 0 0 0 0 0 0 0 2 0 1 2 0 0 1 0 0 1 1 1 0 1 0 1 2 0 1 0 0 2 2 2 2 2 2 0 2 0 2 0 0 0 2 0 0 2 0 1 0 2 1 0 1 1 0 1 1 2 0 2 0 2 1 1 1 1 0 0 0 0 2 2 0 0 2 0 0 0 2 2 1 0 0 2 1 0 1 1 1 0 0 1 1 1 1 1 0 0 0 0 0 1 0 0 1 0 1 1 2 1 0 0 1 0 1 1 0 1 1 0 0 1 0 0 1 0 1 1 0 0 1 1 1 2 1 0 1 0 0 1 1 0 0 1 0 0 1 0 0 0 0 2 1 1 1 0 0 2 0 0 0 0 1 0 2 1 1 0 1 0 0 1 0 0 0 0 0 2 0 0 0 2 1 1 1 0 0 2 2 0 0 0 0 1 0 1 0 2 1 0 0 0 1 0 0 2 0 2 0 2 0 1 0 1 1 1 1 1 1 0 0 1 0 1 2 0 0 2 1 2 0 2 0 1 0 1 1 1 2 0 0 0 0 1 1 0 0 1 0 0 1 0 1 2 0 0 1 0 0 0 1 0 0 0 0 1 0 0 0 0 0 0 0 1 0 0 1 1 1 0 1 1 0 1 1 1 1 0 2 2 0 0 2 0 2 0 0 1 0 0 0 1 0 0 0 1 0 1 0 1 0 1 0 0 1 1 1 2 0 2 0 1 2 2 2 0 0 0 0 0 0 1 1 2 1 1 1 0 1 2 0 0 1 1 1 2 0 2 2 2 2 2 1 0 2 0 0 0 0 2 1 1 1 1 0 1 2 0 0 0 0 0 1 0 0 1 1 0 0 0 0 2 0 0 0 0 0 0 0 0 0 2 0 0 0 0 0 0 1 0 1 0 0 2 1 1 0 1 1 1 1 1 0 0 0 1 0 1 0 0 0 1 0 2 1 0 1 0 0 0 0 1 0 0 1 1 0 1 0 1 1 1 0 0 1 1 0 1 2 1 1 1 0 1 1 0 0 0 1 0 1 1 1 2 0 1 0 1 2 1 0 0 1 2 2 1 0 1 1 0 2 1 1 0 1 0 2 0 0 1 1 0 1 1 2 0 1 1 1 1 1 0 0 0 1 0 1 0 1 1 0 0 0 1 0 0 1 1 1 1 1 0 0 1 0 0 0 1 1 0 0 1
42 1 1 1 0 0 2 0 0 2 2 0 1 0 0 0 0 0 2 0 1 1 0 0 2 1 0 0 2 1 1 0 2 2 0 1 1 1 1 0 0 0 0 2 0 1 0 0 0 0 0 1 1 1 1 2 0 0 1 1 1 1 2 2 0 0 0 0 0 1 1 1 2 0 2 2 0 0 1 0 1 0 2 0 0 0 0 0 0 2 0 0 1 2 1 0 0 1 1 1 1 1 1 0 1 1 2 1 1 1 0 1 1 2 2 1 2 0 0 2 2 0 1 1 0 0 0 0 2 0 1 1 0 0 1 0 1 0 1 2 2 0 0 0 0 1 0 0 0 1 0 1 0 1 0 0 0 0 0 0 0 2 2 2 2 1 1 0 0 0 0 2 0 2 1 0 2 1 0 1 1 0 1 2 1 0 2 2 1 1 1 2 0 1 2 1 1 2 0 1 0 1 0 0 1 0 0 2 1 0 2 0 1 0 0 2 0 0 1 0 1 1 0 0 1 1 0 1 0 1 1 1 0 1 0 1 0 2 2 0 0 0 1 1 0 1 0 0 0 0 0 0 0 0 0 1 0 0 0 0 0 0 0 0 1 0 0 0 1 0 1 0 1 1 0 0 1 2 2 0 1 0 2 1 1 0 1 2 1 2 0 1 0 1 1 2 1 2 0 2 0 0 2 2 2 0 0 1 1 0 1 1 1 0 1 0 1 1 0 0 1 2 1 1 0 0 0 0 1 1 2 1 0 0 0 1 1 1 1 1 1 1 2 2 1 1 1 0 0 1 0 0 2 0 1 0 0 0 0 2 0 2 1 0 1 0 0 0 0 0 2 0 0 0 0 0 2 2 0 1 0 0 0 0 0 2 0 0 0 1 0 1 1 0 2 1 2 0 0 0 0 0 0 1 0 1 1 0 0 2 0 0 0 0 1 0 0 0 0 0 0 1 1 1 2 2 0 0 0 0 0 0 0 1 0 1 0 0 0 0 1 1 0 1 1 2 2 0 0 1 0 1 0 2 0 0 0 0 2 2 0 2 1 0 0 1 0 1 0 1 2 0 1 1 2 0 2 0 0 0 0 1 0 1 1 0 1 1 1 0 1 1 0 0 0 0 2 2 2 2 0 0 1 1 1 1 1 1 1 0 0 1 0 1 1 1 0 0 0 0 0 2 2 2 1 2 0 2 0 2 1 1 0 0 1 0 0 0 2 1 0 2 0 0 1 0 0 1 1 1 1 0 0 1 1 0 0 0 0 1 1 0 1 1 0 0 0 2 0 1 0 0 1 0 0 1 2 1 1 2 0 0 0 0 0 0 1 2 2 1 0 1 0 0 2 0 1 1 0 0 1 1 1 1 1 1 0 0 0 1 0 0 0 0 2 0 0 0 1 0 0 0 0 0 0 0 1 1 0 0 0 1 1 0 2 0 0 0 1 0 0 1 0 0 1 0 1 1 1 1 0 2 0 1 1 0 0 2 2 1 1 0 2 0 0 2 0 0 0 0 0 2 0 0 1 2 0 0 2 0 1 1 0 1 0 1 2 1 2 1 1 0 0 0 1 0 0 2 1 1 0 1 0 0 0 0 1 2 2 0 1 0 0 0 1 0 1 1 1 1 0 0 0 2 0 1 1 0 1 0 0 0 1 0 0 2 1 0 0 1 0 1 0 1 0 1 2 1 0 0 0 0 1 1 1 0 1 0 1 1 0 0 1 0 1 1 1 0 2 2 0 0 1 0 0 2 2 0 2 2 0 1 0 0 1 2 0 2 0 2 0 0 2 1 0 1 0 0 0 1 0 0 0 2 0 0 1 0 0 2 0 0 1 1 1 2 0 2 0 1 1 0 1 1 2 1 2 2 0 1 0 1 2 1 0 0 0 0 0 0 0 0 1 0 0 0 1 0 0 0 0 2 0 0 0 1 1 0 0 1 0 1 0 0 0 0 0 0 2 0 0 0 0 1 2 1 0 0 0 0 1 1 0 0 0 2 0 0 0 0 0 1 0 1 1 0 1 0 0 0 0 1 0 0 1 1 0 1 0 2 0 0 0 0 1 0 0 0 2 2 0 2 0 0 1 0 1 2 1 0 1 1 2 2 0 1 1 0 1 0 0 0 0 1 0 0 1 0 0 0 2 0 2 1 0 0 1 2 0 0 0 1 1 1 2 0 1 0 0 0 0 0 1 1 1 0 1 0 2 0 0 0 0 0 0 0 0 0 0 0 0 0 1 0 1 1 0 0 0 0 0 0
43 0 0 2 0 1 1 1 0 2 1 0 0 0 0 0 0 2 0 0 2 2 0 0 2 0 1 0 2 2 2 0 1 1 0 2 0 1 0 0 0 1 0 1 0 1 0 0 2 2 0 0 0 1 0 2 0 0 1 1 0 1 1 0 0 2 2 0 0 1 1 1 2 0 1 2 1 0 0 0 1 0 2 0 0 0 0 1 1 2 1 2 1 1 1 0 0 1 0 2 2 1 1 0 2 1 2 1 2 1 0 2 1 2 2 1 2 0 0 1 1 0 1 1 0 1 0 1 1 0 0 0 0 1 0 0 0 0 0 0 0 0 0 0 0 1 0 0 0 1 0 1 0 0 1 0 1 2 1 1 1 0 2 1 2 2 2 1 1 0 0 2 1 1 0 0 0 0 0 0 0 0 1 2 2 0 2 1 1 1 1 2 1 0 1 1 1 2 1 0 0 1 0 1 0 0 1 1 1 1 1 0 2 0 0 2 0 0 1 0 1 1 2 0 0 2 2 2 0 2 0 0 0 0 0 0 0 2 2 0 0 0 2 1 1 2 1 0 0 0 0 0 0 0 0 2 1 0 0 0 0 0 0 0 1 0 0 0 1 0 1 1 0 1 1 1 0 1 2 0 0 0 2 0 1 0 0 1 0 1 1 1 2 0 2 0 2 1 0 0 0 0 2 1 2 0 0 1 1 0 0 2 2 1 1 0 2 1 0 1 0 2 0 1 2 0 0 0 0 1 1 1 0 0 0 0 0 0 2 0 0 0 2 2 0 0 0 1 1 1 2 0 1 0 1 1 1 0 0 2 0 2 1 0 0 0 1 2 2 0 0 2 1 1 1 0 1 2 1 2 0 0 0 0 0 0 0 0 0 0 0 0 1 0 2 1 1 1 0 1 1 1 0 1 0 0 0 0 1 0 0 0 1 1 1 0 0 0 1 0 0 1 0 0 1 0 2 0 1 1 1 1 1 0 1 0 0 0 0 0 0 1 0 1 0 1 1 0 1 1 0 0 0 1 2 1 1 1 1 2 1 2 1 1 1 0 0 2 0 0 1 0 0 0 1 0 2 0 2 1 1 0 0 1 1 0 0 1 1 0 1 1 1 0 2 0 2 2 2 1 0 0 1 1 1 1 2 0 1 0 0 0 1 0 0 1 1 0 0 1 1 1 2 1 0 1 0 0 1 1 1 0 0 0 0 1 1 0 0 1 1 1 0 0 2 0 0 1 1 1 1 0 0 2 0 0 0 0 0 0 0 0 1 1 0 0 0 1 0 0 1 1 0 0 0 0 0 1 2 1 1 0 0 0 1 0 2 1 1 1 0 1 2 0 2 0 0 1 0 0 0 2 0 1 2 0 1 0 0 0 0 0 0 0 0 0 0 0 1 0 0 0 1 1 1 0 2 1 0 0 0 1 0 2 1 0 2 0 0 1 0 0 0 1 1 0 1 2 0 0 0 2 1 1 2 0 0 2 1 0 0 0 0 0 1 1 0 2 1 0 0 1 0 0 0 1 1 0 2 0 1 0 1 0 1 1 1 1 1 0 0 2 0 0 0 0 0 1 2 2 1 1 0 0 1 0 0 2 2 0 0 0 0 1 0 1 1 2 2 2 0 0 0 1 1 0 0 0 2 0 2 1 0 0 0 0 2 0 0 1 1 0 0 0 0 1 1 0 0 0 0 0 1 1 1 0 0 0 1 1 0 1 2 1 0 0 0 1 1 1 0 0 1 1 1 0 0 0 1 1 0 2 0 0 0 2 0 2 0 2 0 0 1 1 1 0 1 0 0 0 0 1 0 1 0 2 1 2 0 0 0 0 0 0 1 2 1 2 1 1 1 1 2 1 2 1 1 1 0 2 0 1 2 1 0 0 0 1 1 0 0 0 1 0 0 0 0 0 0 0 0 2 0 0 1 0 1 0 0 0 1 1 0 0 0 0 1 1 1 0 0 0 0 1 2 2 0 0 1 1 2 2 0 0 0 0 2 0 1 0 1 1 2 1 2 0 2 0 0 0 1 2 0 0 1 1 1 1 0 2 0 0 0 0 0 0 0 1 1 0 1 0 0 1 1 0 0 2 0 1 2 1 0 0 1 1 1 1 1 0 0 1 1 0 1 0 0 0 1 0 2 0 2 1 0 1 2 2 0 0 0 0 0 0 0 2 1 0 0 0 0 0 0 0 0 2 2 1 1 0 0 0 1 1 0 2 1 0 0 0 0 0 0 1 2 0 0 1 1 0 0 0
44 0 1 1 0 0 1 0 0 1 1 1 0 0 0 0 0 0 2 1 0 1 1 1 1 1 1 0 2 1 1 0 1 1 1 1 1 1 0 1 1 1 1 1 0 1 0 0 0 0 0 0 0 0 1 2 0 0 0 0 1 2 2 2 0 0 0 0 0 0 0 1 2 1 2 2 0 0 0 0 1 0 2 1 1 0 0 1 1 2 1 1 1 1 0 0 0 1 0 1 0 2 1 0 0 0 2 0 2 0 0 1 1 2 2 1 2 0 1 1 1 0 1 2 0 1 0 0 2 1 1 1 1 1 1 0 1 0 0 0 1 0 0 0 0 2 2 0 0 0 0 0 1 0 1 0 0 0 0 0 1 1 2 1 1 1 1 1 0 1 1 0 1 1 0 0 2 1 1 0 0 1 0 2 0 0 1 2 1 0 1 2 1 1 0 1 2 1 0 0 0 1 0 0 1 0 1 2 1 0 0 0 1 0 0 2 1 0 1 1 0 0 0 0 0 0 0 1 0 1 0 0 0 1 1 1 0 2 2 0 0 0 2 2 0 1 0 0 1 1 1 0 0 0 0 0 0 0 0 0 0 0 0 0 0 0 0 0 2 2 0 0 0 0 0 0 0 2 2 0 0 0 2 1 0 0 1 1 0 2 1 2 1 0 2 0 1 0 0 0 0 0 1 1 0 0 0 0 1 0 0 1 1 0 1 0 1 0 0 1 0 2 1 2 2 0 0 0 1 1 2 0 0 0 0 0 0 0 2 0 0 1 2 0 0 0 1 0 1 0 1 0 1 1 0 1 1 2 0 0 0 0 1 1 1 0 0 1 1 1 2 0 0 0 1 1 0 1 0 2 0 2 1 0 0 0 0 0 0 0 0 0 1 0 2 1 1 1 1 1 1 1 0 1 0 1 1 0 0 1 0 0 1 1 0 0 1 0 1 1 0 0 0 1 0 0 1 0 0 0 0 0 0 0 0 0 0 1 1 1 1 1 0 1 0 2 2 0 0 1 0 0 0 2 0 0 0 2 2 2 1 2 0 0 0 1 0 2 0 0 1 1 1 1 2 0 2 1 1 0 0 2 0 1 1 0 0 2 2 0 2 2 0 1 1 0 1 1 2 2 1 1 1 1 1 1 1 1 1 0 0 1 2 0 0 2 0 2 0 2 2 0 1 1 1 1 1 2 0 2 0 2 0 0 0 0 1 0 1 0 0 1 0 0 1 1 1 2 0 0 0 0 0 2 1 0 0 0 0 0 0 0 0 1 0 0 0 1 1 1 1 1 0 0 0 0 0 1 1 2 0 0 0 0 0 1 1 1 0 0 1 1 0 0 1 0 0 1 0 0 1 0 2 0 0 1 1 0 0 1 0 0 0 0 2 0 0 0 1 0 1 1 0 0 0 0 2 2 0 0 0 1 2 2 2 0 2 0 0 0 0 1 0 1 1 0 1 0 1 1 0 1 0 1 1 0 0 2 2 0 0 0 1 1 0 1 0 2 0 1 1 0 0 0 0 1 2 0 2 0 2 0 0 0 0 1 2 1 1 0 0 1 1 2 1 0 1 2 1 2 0 1 0 0 1 0 0 1 1 0 0 0 0 0 0 2 1 0 0 0 0 0 0 2 0 2 2 0 0 0 1 0 1 0 0 1 0 0 1 2 0 2 0 0 0 1 1 0 0 0 0 0 0 0 0 0 0 0 1 0 0 0 0 0 0 1 1 1 0 0 0 0 0 1 1 0 0 1 1 1 0 1 0 0 1 1 1 2 2 2 0 2 2 2 2 0 1 1 1 2 0 1 0 2 1 1 1 0 2 2 0 0 0 0 1 2 1 2 2 2 2 2 2 1 2 1 1 1 0 1 0 1 2 1 1 1 0 0 0 0 0 0 1 0 0 0 0 0 0 0 0 1 0 0 0 0 0 0 0 0 0 1 0 0 0 1 1 0 1 0 0 0 0 0 2 2 0 0 0 0 2 2 1 0 0 1 0 0 1 1 2 2 0 2 2 0 2 0 0 0 0 1 0 0 0 2 0 0 0 2 0 0 0 0 0 0 0 0 1 1 0 1 0 0 0 0 1 2 0 0 2 2 0 1 0 1 1 1 1 0 0 1 1 2 1 0 0 1 0 1 2 0 1 1 1 0 1 0 0 1 1 0 0 1 1 0 0 0 0 0 0 0 0 0 0 2 2 1 1 0 0 0 1 1 0 0 1 0 0 0 0 0 0 0 0 1 0 0 0 0 0 0
45 1 0 2 0 0 1 1 1 2 2 0 2 2 1 1 0 1 2 2 0 0 1 0 2 0 1 0 2 1 1 1 1 2 2 0 2 2 0 1 1 0 0 2 0 0 1 0 0 0 0 0 0 0 2 2 0 0 1 1 2 1 1 1 0 0 0 1 0 0 0 0 1 0 2 1 0 1 1 2 0 0 2 0 1 0 0 1 1 2 0 2 1 1 1 0 0 2 0 2 0 2 1 0 0 0 2 1 1 1 1 2 1 1 1 1 1 0 1 1 1 0 1 1 0 1 0 1 2 1 2 2 0 1 1 1 0 2 0 2 1 0 0 0 0 1 0 0 0 2 0 1 0 1 0 1 0 0 0 0 1 1 1 2 0 2 0 1 1 1 1 1 0 2 0 0 1 2 0 0 2 0 1 2 1 0 2 1 1 0 0 1 0 2 2 0 1 2 1 0 0 1 0 0 1 0 1 0 0 0 2 0 1 0 0 2 0 0 1 1 0 1 0 0 1 1 0 0 0 1 0 0 0 0 2 0 0 2 2 0 0 0 2 2 0 2 0 0 0 0 0 1 0 1 0 1 2 1 0 0 0 0 0 0 0 0 0 1 1 0 1 0 1 1 1 1 0 2 1 0 1 0 2 1 1 0 2 1 0 2 1 0 1 0 2 0 2 1 0 1 0 0 1 0 0 1 1 1 1 0 1 1 2 0 2 0 1 0 0 2 0 2 1 1 1 0 0 0 0 0 0 2 0 0 0 0 0 1 1 1 1 1 2 2 0 0 1 0 0 1 1 0 0 0 0 0 0 1 0 1 0 1 1 0 1 0 0 2 2 0 1 1 0 0 1 1 1 2 0 1 1 0 0 0 0 1 0 0 0 0 0 0 1 0 1 1 2 0 0 0 0 0 0 2 2 0 0 1 0 1 0 0 2 2 0 1 0 1 1 0 0 1 1 0 1 1 0 0 0 1 0 1 1 1 1 0 0 2 0 0 2 0 0 2 0 1 2 1 1 2 0 0 0 2 0 0 0 1 0 2 2 2 1 1 1 1 1 2 0 0 0 0 1 1 2 0 1 0 1 1 0 1 0 0 1 1 0 1 0 1 0 2 0 0 0 0 1 2 2 1 0 0 1 0 1 2 1 1 0 0 0 0 1 0 1 1 1 0 0 2 0 0 2 2 0 1 1 1 0 2 0 1 1 0 1 0 1 0 0 2 0 0 0 1 2 1 0 0 2 2 0 0 1 1 1 1 0 0 0 0 0 0 0 0 0 0 1 1 0 2 0 0 0 0 2 0 2 1 2 1 1 0 0 0 0 0 0 2 1 0 0 0 0 0 0 0 0 1 0 0 2 1 1 1 0 0 0 0 0 2 0 0 0 0 1 0 0 1 0 1 1 2 1 1 1 0 2 1 0 0 0 2 0 0 1 1 2 0 1 0 1 1 0 1 2 0 2 1 2 2 1 2 1 1 1 0 0 2 2 0 0 0 2 0 1 2 0 2 0 1 1 1 0 0 0 2 1 0 1 2 0 1 0 0 0 1 1 0 2 2 0 0 0 1 1 0 0 2 1 1 0 1 0 0 1 0 0 2 1 0 0 0 0 0 2 1 2 1 1 1 0 1 1 2 0 1 1 0 0 0 1 0 0 1 0 1 1 0 0 1 1 0 1 0 0 0 1 1 0 0 0 0 2 0 0 0 0 0 0 0 0 0 0 0 0 1 1 2 0 0 0 0 0 0 0 0 0 0 2 2 0 2 1 1 2 0 2 2 1 2 0 1 2 2 2 0 0 0 0 1 0 1 0 1 0 2 1 0 0 2 0 0 0 0 2 2 0 2 2 2 2 2 0 0 1 1 0 1 0 2 1 2 0 0 1 0 0 1 1 0 1 1 1 0 0 1 1 1 1 1 0 1 0 0 1 0 1 1 0 0 0 2 0 0 0 0 1 0 0 0 0 0 1 1 1 1 0 1 2 2 2 2 0 0 0 0 0 0 0 0 0 0 0 2 1 1 1 0 0 0 0 2 0 0 2 1 1 1 0 1 0 0 2 0 2 2 0 0 2 2 0 2 0 1 0 0 1 2 1 0 1 1 0 1 0 0 0 0 1 1 0 0 0 1 1 0 0 0 0 0 2 0 2 2 1 0 2 1 0 0 0 1 1 1 2 0 1 0 0 2 0 0 0 0 0 0 0 0 2 1 0 0 1 1 0 0 1 0 1 0 0 1 0 0 0 1 0 0 0 0 0 0
46 0 2 1 0 0 2 1 0 1 0 1 0 1 0 0 0 0 1 0 1 1 0 1 1 1 0 0 2 1 1 0 0 1 2 0 2 1 0 0 0 2 0 0 0 0 1 1 0 1 0 0 0 0 0 2 0 0 0 0 0 0 0 0 0 1 1 0 0 0 0 0 2 0 1 2 1 0 2 1 1 0 2 0 2 0 0 0 0 1 0 0 1 1 0 0 0 0 0 1 2 2 0 0 2 0 1 1 1 1 0 1 1 2 2 1 2 0 0 1 2 0 1 1 0 0 0 1 2 1 2 2 0 0 0 0 0 1 0 2 1 0 0 0 0 2 0 0 0 0 0 0 2 0 1 1 0 2 0 0 1 0 2 2 1 2 2 2 0 2 1 0 0 2 0 0 1 1 0 1 1 0 0 2 0 0 1 2 2 1 1 2 0 2 2 0 2 2 0 0 0 1 0 1 1 0 1 0 0 2 2 0 1 0 0 2 0 0 2 0 0 0 0 0 1 0 0 1 0 0 1 1 2 1 1 2 0 2 2 0 0 0 1 1 0 1 0 0 0 0 0 0 0 0 0 2 1 0 0 0 0 0 0 0 0 0 1 0 2 2 0 0 1 1 0 0 0 2 2 0 2 0 1 0 0 1 0 1 0 2 1 1 0 0 1 0 1 1 1 1 0 0 2 1 0 0 2 0 0 1 0 1 2 0 2 0 2 0 0 1 0 2 1 0 2 0 0 0 1 1 2 0 1 0 0 0 0 2 0 0 0 1 1 1 0 0 0 0 2 1 1 0 1 1 0 1 1 1 0 1 1 2 0 0 0 0 0 1 1 0 2 0 0 0 1 1 1 2 0 2 0 1 0 1 1 0 0 0 0 0 0 0 1 0 1 1 2 1 0 0 0 0 0 0 0 0 0 2 0 2 0 0 1 1 1 0 0 0 0 0 0 1 0 0 0 0 2 1 2 2 0 1 0 2 2 1 1 1 0 1 0 2 0 2 0 2 2 0 1 1 0 0 0 2 0 0 0 1 2 1 0 1 1 1 0 2 0 2 0 0 2 1 1 1 1 0 1 0 2 0 1 2 0 1 1 0 0 0 0 0 0 0 1 0 0 0 1 1 1 2 1 1 2 2 1 1 1 1 1 0 0 0 0 2 2 0 0 1 0 1 1 1 2 2 0 2 0 0 0 2 0 0 2 2 2 1 0 0 1 1 1 1 0 0 2 0 0 0 2 2 1 0 0 2 1 0 0 0 0 0 0 0 1 1 1 1 0 2 1 1 1 2 1 0 0 0 0 1 1 2 0 1 0 0 0 0 1 1 0 0 0 2 0 0 0 0 0 0 0 0 0 2 1 2 2 0 1 0 0 1 0 0 0 2 0 1 1 0 1 0 0 0 0 0 0 2 2 0 0 0 0 2 1 2 1 0 2 0 0 0 1 1 1 1 2 0 1 1 1 1 0 1 2 0 2 0 0 2 1 0 0 0 0 0 2 2 0 2 1 1 1 0 0 0 0 2 0 0 2 1 1 0 0 0 0 1 1 0 1 1 0 1 1 2 1 0 0 1 1 1 0 1 0 0 0 0 1 2 2 0 1 0 0 2 0 0 0 0 0 0 0 0 0 1 1 0 1 0 0 0 1 0 0 0 0 0 0 0 1 1 0 1 1 1 0 0 1 1 0 0 0 0 2 0 0 0 0 0 1 1 0 0 1 0 0 0 1 0 2 2 1 0 0 0 0 0 0 2 0 0 1 1 0 0 0 2 0 1 2 1 1 2 1 2 2 0 0 1 0 1 0 1 2 2 2 0 1 0 1 2 0 0 0 0 1 2 1 2 1 1 0 1 0 0 1 1 0 2 0 2 0 1 2 0 0 1 1 0 0 0 1 1 1 0 0 0 1 1 0 0 0 1 0 1 0 2 2 1 0 1 0 2 0 0 0 1 1 0 2 0 0 0 0 0 1 1 0 1 2 2 2 2 0 0 0 1 0 0 1 0 1 2 1 2 2 0 2 0 0 0 0 2 0 0 2 0 0 1 0 2 0 0 0 0 0 0 0 0 1 1 0 1 0 2 1 0 2 2 1 0 2 2 0 2 0 0 0 0 1 1 0 0 2 1 0 1 0 2 0 0 2 0 2 0 0 0 0 2 0 2 0 0 1 0 2 0 0 0 0 2 0 1 1 0 0 0 0 1 0 0 0 0 1 1 0 1 1 0 0 0 0 0 0 0 1 0 0 0 0 0 1 1
47 1 0 1 0 0 1 2 0 1 0 1 0 0 0 0 0 2 0 0 2 2 0 0 2 0 1 0 2 2 2 1 1 1 1 1 1 1 0 1 1 1 1 1 0 0 0 0 1 1 0 0 0 0 1 1 0 0 0 2 0 0 1 1 1 1 1 0 0 0 0 1 2 1 2 2 0 0 1 0 1 0 2 1 0 0 0 0 0 1 0 0 2 2 1 0 0 1 0 1 1 1 0 0 1 1 2 0 2 0 0 1 1 1 1 1 1 1 1 0 1 0 2 0 0 2 0 1 1 0 0 0 0 1 0 1 1 0 1 0 0 0 1 1 0 1 0 0 1 1 0 0 1 0 0 0 0 0 0 1 0 2 2 1 1 0 0 0 0 2 2 1 0 2 1 0 2 1 0 1 1 0 1 2 2 0 2 2 1 1 1 2 1 1 1 1 1 2 0 0 0 0 1 0 1 0 0 0 0 0 2 0 2 0 1 1 0 1 2 0 1 1 1 0 0 1 1 2 0 1 0 0 0 1 1 0 1 1 2 0 0 0 2 1 0 1 0 0 0 0 0 0 0 0 0 2 2 0 1 1 0 1 1 1 1 0 1 1 2 1 0 1 0 2 0 0 0 1 1 0 1 1 1 0 2 0 1 0 0 1 0 0 0 1 1 0 2 1 0 1 0 1 1 0 0 0 0 0 0 0 0 0 2 0 1 0 2 1 1 0 0 1 1 1 2 0 0 0 1 1 1 1 1 0 0 0 0 2 0 2 1 1 2 1 1 1 2 0 0 1 0 0 1 1 0 1 1 1 0 0 1 1 2 0 2 0 0 2 2 0 1 1 0 0 1 1 1 1 2 2 0 0 0 0 0 0 0 1 0 1 1 1 2 0 2 2 2 0 1 1 1 1 0 2 1 0 0 2 0 2 0 0 0 0 1 0 1 0 1 0 0 1 0 1 0 0 0 0 0 0 0 1 0 0 0 2 1 1 0 0 0 2 0 1 1 1 1 0 1 1 0 0 0 2 1 0 0 0 2 2 0 2 1 1 1 1 0 1 0 1 1 0 1 1 0 1 0 0 2 1 0 2 0 1 1 0 0 2 1 1 1 2 0 1 1 0 0 2 2 1 1 0 2 2 2 0 2 0 1 0 1 0 1 1 1 1 0 1 0 1 1 0 2 1 0 1 1 2 0 2 0 2 1 1 1 0 1 0 1 0 1 2 0 1 1 0 0 1 2 2 0 0 0 1 1 1 0 2 0 0 0 0 0 2 0 0 0 2 2 0 1 1 0 0 0 0 0 2 2 2 0 0 0 0 0 0 1 1 1 1 0 2 0 1 0 0 0 0 0 0 0 1 0 2 2 0 1 0 0 2 0 0 0 0 2 0 0 0 1 1 1 1 0 1 1 0 0 0 0 0 1 1 0 1 0 0 2 0 0 0 0 0 0 2 2 0 1 1 2 2 1 2 1 0 1 0 0 2 2 0 0 0 1 1 1 1 0 2 0 1 1 0 0 0 0 2 1 1 1 1 0 0 1 0 0 2 0 1 2 1 1 0 2 2 0 1 1 2 0 1 1 1 0 0 0 0 2 1 2 0 1 1 1 0 0 0 1 1 1 1 0 0 0 2 0 2 2 0 0 0 1 0 0 0 0 1 0 0 1 0 0 1 0 0 0 1 1 1 0 0 0 0 0 1 1 1 1 0 0 0 0 0 1 0 0 0 0 0 1 1 0 0 0 0 0 0 0 1 0 0 0 1 1 1 2 1 1 1 1 1 1 1 2 2 1 1 0 0 0 1 0 2 1 1 1 0 2 1 0 1 0 0 0 0 0 0 1 2 0 1 1 0 1 0 0 1 0 0 0 2 1 1 1 2 1 1 0 1 2 1 2 2 0 0 0 0 0 2 1 0 1 0 0 1 0 0 0 0 0 0 2 2 0 0 0 1 2 0 2 1 1 0 0 1 1 1 0 1 2 1 1 1 0 0 0 0 0 1 0 0 1 2 1 2 2 0 2 0 0 0 0 2 0 0 2 0 1 2 0 2 0 0 0 0 2 2 0 1 2 1 1 1 1 0 0 0 1 1 0 0 1 1 0 1 0 1 1 0 0 0 1 1 1 0 0 1 0 0 2 1 2 0 1 1 1 0 1 2 0 0 0 0 2 0 1 0 1 0 0 0 0 0 0 0 0 2 2 0 1 2 0 1 0 1 0 0 1 0 0 0 0 0 0 0 1 0 0 0 0 0 0 2
48 0 1 2 0 0 2 2 1 1 1 0 1 1 0 0 0 1 2 1 0 1 0 1 1 1 1 0 1 2 1 0 2 2 0 0 2 0 1 1 1 0 0 0 0 0 1 0 0 0 0 0 1 2 0 2 0 0 1 0 1 1 2 2 0 0 0 0 0 0 0 0 2 1 2 2 0 0 1 0 1 0 2 0 2 0 0 1 1 1 0 1 0 2 0 0 0 0 0 1 1 2 1 0 0 0 2 1 1 1 0 2 1 1 1 1 1 0 0 2 2 0 1 1 0 0 0 1 1 0 0 0 1 1 0 0 0 0 0 1 0 0 0 0 0 1 0 0 0 0 0 0 0 1 0 0 0 2 0 0 1 0 2 2 1 1 0 1 1 1 1 0 0 2 1 0 2 1 0 0 1 1 0 2 2 0 2 2 2 2 2 2 0 2 2 0 1 2 0 0 0 0 1 0 1 0 0 0 1 0 1 1 1 1 0 2 0 0 1 1 0 0 1 0 0 0 0 0 0 0 1 1 1 1 1 1 0 2 2 0 0 0 1 0 0 0 0 0 0 0 0 1 0 0 0 1 0 0 0 0 0 0 0 0 0 0 0 1 1 1 1 1 0 0 0 0 0 1 0 0 0 2 2 1 1 0 2 1 0 2 1 1 0 0 2 0 2 0 0 0 0 0 1 0 0 0 0 0 1 0 0 1 1 0 2 0 2 1 0 0 0 1 1 1 1 0 0 0 0 1 2 1 0 0 1 1 0 1 1 0 0 0 2 2 0 0 0 0 2 1 1 0 2 1 0 1 1 1 0 2 0 2 2 0 2 0 1 1 1 1 2 0 0 0 0 1 2 1 0 1 1 1 0 0 1 0 0 0 0 1 0 1 1 2 2 2 2 0 1 1 1 1 0 1 0 0 0 1 0 1 0 0 1 1 1 0 0 1 0 1 1 1 0 2 1 1 0 0 1 1 0 1 0 0 0 1 0 1 0 1 1 0 0 0 2 0 0 0 0 0 2 0 0 1 1 0 1 0 1 1 0 1 0 1 1 1 0 2 0 0 1 1 1 1 1 1 1 0 2 0 1 1 0 0 2 0 0 1 0 2 1 1 1 2 1 0 1 1 1 1 1 1 2 1 2 0 2 0 1 0 0 0 2 1 1 1 0 0 0 1 1 1 1 1 0 1 1 1 0 2 1 1 0 0 0 0 1 0 1 0 1 2 0 1 2 0 0 0 2 2 0 1 0 1 1 1 1 0 0 0 0 0 0 0 0 0 1 1 0 1 1 2 1 0 0 1 2 0 1 1 0 0 1 0 0 1 1 1 1 0 0 1 0 1 0 0 0 1 1 0 1 1 1 0 0 1 1 0 0 1 0 0 0 0 1 0 0 0 0 0 0 0 0 0 0 0 1 0 0 0 0 2 1 1 2 0 2 0 1 0 1 1 1 1 1 0 1 0 1 1 1 1 1 2 2 0 0 2 2 0 0 0 1 1 1 1 0 2 0 0 0 0 0 0 2 1 1 1 0 2 0 1 0 1 1 2 1 1 1 1 0 0 1 2 1 0 0 1 1 1 0 1 0 1 0 1 1 2 2 0 0 0 0 2 0 0 1 0 0 0 0 0 0 2 0 2 2 0 2 0 2 1 0 0 0 0 0 0 0 1 0 1 0 1 0 1 2 0 0 0 0 0 1 1 1 0 0 0 0 0 0 0 2 1 0 0 0 0 1 1 1 1 0 0 0 1 0 0 1 1 1 2 1 1 1 1 0 2 2 2 0 2 2 2 2 0 1 0 0 1 0 1 2 2 2 0 2 0 0 2 0 0 1 1 1 2 0 2 1 2 2 1 1 1 2 2 1 1 1 1 0 1 1 1 0 0 1 1 1 0 0 0 1 0 1 0 1 0 0 0 0 2 0 0 0 0 0 0 0 1 0 1 0 0 0 0 1 0 1 0 0 0 0 0 2 1 0 0 0 0 0 0 0 0 0 0 0 0 0 0 0 1 1 1 2 1 1 0 0 0 0 1 1 0 2 1 1 2 0 1 0 0 0 0 0 1 1 1 2 2 0 2 0 1 2 0 1 2 0 2 2 2 0 0 2 1 1 2 2 0 1 1 2 0 0 1 0 0 1 0 0 0 2 1 1 0 1 2 0 0 0 1 1 1 2 0 2 0 1 1 0 0 0 0 0 1 1 2 0 0 0 0 1 2 0 1 2 0 0 0 0 0 0 0 2 0 0 0 0 0 1 1
49 1 0 2 0 0 2 2 0 0 0 0 0 1 0 0 1 2 1 1 1 2 0 0 2 0 1 0 1 1 1 0 1 1 2 0 2 2 0 1 1 1 1 1 0 1 0 0 0 0 0 0 2 2 0 2 0 0 1 0 2 2 0 0 0 1 1 0 0 1 1 1 2 0 2 2 0 0 1 1 1 0 1 1 1 0 0 1 1 2 1 1 1 1 2 0 0 1 0 2 1 2 2 0 0 0 2 0 2 0 0 2 1 1 1 0 0 0 0 2 2 0 1 1 0 1 0 0 1 0 0 0 0 0 0 0 0 0 0 1 0 0 0 0 0 1 1 0 0 1 0 0 0 1 0 0 1 0 0 2 1 1 1 2 1 0 0 0 1 0 0 2 0 2 1 0 2 1 0 1 1 0 0 1 0 0 1 1 0 0 1 2 0 0 2 0 2 2 1 0 0 0 0 0 2 0 0 1 1 0 0 0 1 0 0 2 0 0 1 1 1 1 0 0 1 0 0 2 0 2 0 0 0 0 2 0 0 2 2 0 0 0 1 2 0 2 1 0 0 0 0 0 0 1 1 1 2 0 1 1 0 1 1 1 0 0 1 0 1 0 1 2 0 1 0 0 1 2 2 0 2 0 2 1 0 1 1 0 0 2 0 0 0 0 1 0 2 0 0 0 0 0 1 0 0 0 0 0 0 0 0 1 2 0 0 0 2 0 1 0 0 1 2 1 1 0 1 0 1 1 2 2 1 0 0 0 0 2 0 0 1 1 2 2 1 1 0 1 1 2 0 1 2 1 0 1 1 0 0 2 0 2 2 0 2 1 0 2 2 1 2 0 1 1 0 1 2 1 0 2 0 0 2 0 1 1 0 0 0 0 1 1 1 1 2 1 1 2 0 0 0 0 0 0 0 0 1 0 0 1 0 0 1 1 0 1 0 0 1 1 0 0 1 0 2 2 0 1 0 0 0 0 1 1 2 1 0 0 0 0 2 0 0 0 2 2 1 1 1 2 0 0 0 2 1 1 0 2 1 1 0 1 0 0 0 0 0 2 0 0 1 1 1 1 0 0 0 0 2 0 0 2 0 0 2 0 0 1 1 0 1 0 0 1 1 0 2 0 0 2 2 2 2 1 2 0 2 0 0 1 1 0 0 1 1 0 0 1 0 1 1 1 1 1 1 1 1 2 0 2 0 2 1 0 1 0 0 0 1 0 1 1 0 0 2 0 0 1 1 1 0 0 0 2 0 0 0 0 0 0 0 0 1 0 1 1 0 2 2 0 0 0 0 0 0 0 0 1 2 1 1 0 2 0 0 2 2 1 1 0 0 2 0 1 0 0 0 0 0 0 1 1 0 2 2 0 1 0 0 1 2 0 0 0 1 1 1 0 0 0 0 1 1 1 1 0 1 0 0 0 2 0 0 2 1 1 2 0 1 0 1 0 0 0 0 0 0 1 2 2 0 1 1 1 2 0 0 2 2 0 0 0 0 0 2 2 0 2 1 1 1 0 0 0 1 0 2 0 0 2 0 0 0 0 0 1 2 0 0 0 0 1 1 1 0 1 1 1 0 1 1 0 0 1 2 0 1 0 0 0 0 0 0 2 0 1 0 1 1 1 0 0 1 2 1 0 1 0 0 0 1 0 0 0 0 1 1 0 1 1 0 1 0 0 0 0 1 1 1 0 1 0 1 0 0 1 0 0 0 0 0 0 1 1 0 0 1 1 0 0 0 1 1 1 1 0 0 1 1 1 0 1 1 1 2 1 1 1 2 1 1 2 2 2 2 0 0 0 0 1 0 2 1 2 1 1 1 1 0 1 0 0 0 0 1 2 1 2 2 2 2 2 0 1 2 1 1 1 0 2 1 2 1 1 0 1 1 0 1 0 0 0 1 0 1 0 1 1 1 0 0 1 0 0 0 0 0 0 0 1 0 1 1 0 1 0 2 0 2 0 0 0 0 2 2 2 0 2 2 2 2 2 0 0 0 2 0 0 0 0 1 1 0 1 1 0 1 0 0 0 1 2 0 0 2 0 0 1 0 0 2 0 0 0 0 0 0 0 2 2 0 2 0 1 2 0 1 0 0 0 2 2 1 1 0 1 1 1 2 2 0 0 1 1 0 0 0 0 1 0 2 0 2 2 1 0 2 2 0 0 0 1 1 1 1 0 1 0 0 1 0 0 0 0 0 0 0 0 2 0 0 0 1 1 0 1 1 0 0 2 1 0 0 0 1 0 0 0 0 0 0 1
50 1 1 1 0 0 1 1 0 1 1 1 0 2 0 0 0 1 1 2 0 1 0 0 2 0 0 0 1 1 1 1 1 0 2 0 2 2 0 1 1 1 0 1 0 0 0 0 0 1 0 0 0 0 2 1 0 0 2 0 1 1 2 1 0 1 0 0 0 0 0 0 1 0 1 1 1 0 0 0 1 0 2 0 0 0 1 1 1 2 1 1 1 2 1 0 0 1 0 2 2 1 0 0 2 2 1 1 1 1 1 2 1 2 2 2 2 0 1 1 1 0 2 0 1 0 0 2 2 1 1 1 0 0 1 0 0 0 0 1 0 0 0 0 0 0 0 0 0 1 0 0 1 0 0 1 0 0 0 2 2 1 1 2 0 1 1 0 0 2 1 1 0 2 0 0 1 0 0 0 0 0 0 2 2 1 1 2 1 1 1 2 1 1 1 1 2 0 0 0 0 0 0 1 2 0 0 0 0 0 2 0 2 0 0 2 0 1 1 1 1 1 0 0 0 0 0 1 0 1 0 0 0 0 1 0 0 1 2 1 0 0 0 1 0 1 0 0 0 0 0 0 0 0 0 1 0 1 0 0 0 0 0 0 0 0 0 2 1 1 1 0 0 2 0 1 1 2 1 0 1 1 1 1 0 0 1 1 0 2 0 0 1 0 1 1 0 1 1 0 0 0 1 1 1 0 0 0 0 0 1 0 2 0 1 0 2 0 0 0 0 0 2 2 2 0 1 1 0 0 1 1 1 0 0 0 0 0 2 0 1 1 2 1 0 0 0 0 1 0 0 0 1 1 0 2 2 0 0 1 1 2 2 0 0 1 0 2 1 0 1 1 1 1 0 0 0 1 1 1 1 1 0 0 1 0 0 1 1 0 0 0 0 0 2 1 1 2 0 0 0 0 0 1 1 0 0 1 0 2 0 0 0 0 1 0 1 1 0 0 1 2 1 1 0 1 1 1 0 1 0 0 0 2 1 1 0 0 0 0 0 0 0 0 2 1 1 0 0 1 0 0 0 2 0 0 0 2 2 2 2 1 1 1 1 1 0 1 0 1 1 0 1 1 1 0 1 0 2 0 1 1 0 2 1 1 0 1 1 0 1 0 1 0 1 0 2 2 2 2 0 0 0 0 0 2 1 0 2 0 0 0 1 0 0 2 1 0 0 1 0 0 2 2 2 2 0 0 1 1 2 0 2 1 1 0 0 0 1 1 2 2 0 1 1 1 1 1 1 2 0 0 0 2 1 0 0 1 0 1 1 0 1 0 0 0 0 0 0 0 1 1 0 0 0 0 0 0 1 1 0 0 1 0 1 1 1 1 0 0 0 0 0 0 0 0 0 0 0 0 0 2 0 2 2 0 1 0 1 0 0 0 0 0 2 0 0 0 0 0 0 1 0 1 1 0 0 2 0 0 1 1 0 1 2 1 2 0 1 0 0 0 0 1 1 0 1 1 1 1 0 1 1 2 2 0 0 2 2 1 1 0 1 0 1 2 1 2 1 1 1 0 0 0 0 2 1 0 1 1 1 1 0 1 0 0 2 0 1 1 0 0 0 1 0 0 0 1 2 2 1 0 0 0 2 0 0 2 2 0 1 0 0 0 2 1 0 1 1 1 0 0 1 2 1 1 1 0 2 0 1 1 0 0 0 0 1 0 0 1 0 1 0 1 0 0 1 0 1 1 0 1 0 0 0 1 0 1 0 1 0 0 1 0 0 2 2 0 2 2 0 0 0 0 0 0 0 0 1 1 0 1 0 0 2 1 1 2 0 2 0 1 2 2 2 0 0 1 1 2 0 1 0 1 0 1 1 0 1 2 0 0 0 0 1 1 0 0 1 2 2 2 0 0 2 0 0 1 0 2 0 1 1 1 0 0 0 0 1 0 0 1 2 0 0 2 2 1 1 1 0 1 0 0 0 1 1 0 0 0 1 2 0 0 0 0 0 0 2 0 0 0 0 1 1 1 0 0 2 1 1 1 0 0 0 0 0 0 0 0 0 0 1 1 2 1 1 0 0 0 2 2 1 0 2 0 1 1 0 2 0 0 0 0 1 0 0 1 2 1 1 1 0 2 0 0 2 1 0 0 1 1 1 1 1 1 0 0 0 1 0 0 1 2 1 0 0 2 0 1 2 0 2 1 0 0 1 0 0 0 0 0 0 1 1 0 1 1 1 1 1 0 1 1 0 1 1 0 2 1 1 0 0 0 0 0 0 0 0 0 0 0 0 0 0 0 0 0 0 0 0 1
51 1 1 2 0 0 0 2 0 1 0 0 1 2 0 0 0 2 1 1 1 2 0 0 2 0 1 1 2 2 1 0 1 2 2 0 2 2 0 1 1 0 0 0 0 0 0 0 0 1 0 0 1 1 1 0 0 0 0 1 1 1 1 1 0 0 0 0 0 1 1 2 2 0 0 2 2 0 1 0 2 0 2 0 1 0 0 1 0 2 0 1 1 2 1 0 0 0 0 1 1 2 0 0 0 0 2 1 1 1 0 2 1 1 2 2 2 0 1 1 1 0 2 0 0 0 0 2 2 0 0 0 1 1 0 0 1 0 0 0 0 0 0 0 0 1 0 0 0 2 1 2 0 0 1 0 0 2 1 1 1 1 0 1 1 2 0 0 0 0 0 0 1 1 1 0 2 0 0 0 0 0 2 2 2 0 2 1 0 0 0 1 0 2 2 0 2 2 0 0 0 0 0 0 1 0 1 0 1 0 1 0 2 0 0 2 1 1 2 0 2 2 1 0 0 1 1 2 0 2 0 0 0 0 2 0 0 2 2 0 0 0 2 2 0 2 0 0 0 0 0 0 0 1 0 0 0 1 0 1 1 1 0 0 0 0 1 0 2 2 0 0 1 0 0 0 1 1 1 0 1 1 2 0 1 0 0 0 0 1 0 0 1 0 2 0 2 0 1 0 0 0 1 0 0 0 0 0 1 0 0 1 1 0 1 0 1 1 1 0 0 2 2 1 0 0 0 0 0 0 2 1 0 0 0 0 0 0 2 0 0 0 2 1 2 2 0 0 0 1 1 0 0 0 0 0 0 1 0 2 0 2 1 0 1 0 1 2 2 0 2 0 2 2 1 1 1 2 0 0 0 0 1 1 0 0 0 0 0 0 0 0 0 0 2 0 0 2 0 0 0 0 0 0 0 1 0 1 0 2 0 0 0 0 2 0 0 1 1 0 0 1 1 2 0 1 0 0 0 0 0 0 0 2 2 1 0 1 0 0 1 1 0 0 1 2 1 0 0 2 0 0 0 1 1 0 1 2 1 0 0 0 0 0 0 1 0 2 0 0 1 1 2 2 1 0 2 0 1 0 0 2 0 1 1 0 0 1 1 0 2 1 0 1 1 0 0 1 1 2 1 1 0 0 0 2 1 0 2 0 1 0 2 0 0 2 1 0 0 2 0 0 1 1 0 2 1 0 0 2 0 0 2 2 2 0 1 0 1 1 0 1 0 1 1 1 1 0 2 2 0 0 0 2 2 0 0 1 0 1 1 0 0 2 0 0 0 2 2 0 0 2 0 0 0 0 0 0 2 0 2 0 0 0 0 0 2 2 2 1 0 0 0 0 0 0 1 0 0 0 0 2 1 2 1 0 0 0 0 0 0 0 0 0 1 0 0 1 1 1 0 2 0 0 0 1 1 1 0 0 0 1 0 1 1 2 2 0 0 0 0 0 1 1 2 0 1 0 1 0 0 2 0 1 2 0 0 2 2 0 0 0 0 0 2 2 0 2 2 1 0 0 0 0 1 0 2 0 1 1 1 1 0 0 0 2 1 1 2 1 0 0 1 1 0 0 0 1 1 2 0 2 0 1 1 0 1 1 1 0 1 0 0 2 0 1 0 0 0 0 0 1 0 2 0 0 0 0 1 0 1 1 0 1 0 0 1 0 1 1 0 1 0 0 0 1 1 1 1 0 1 1 2 0 1 1 1 0 1 1 0 0 2 1 0 0 0 2 0 0 0 0 0 0 0 0 0 0 1 1 1 2 0 0 1 1 0 2 0 2 0 2 2 1 1 0 0 0 0 1 0 1 1 2 1 1 0 0 2 2 0 0 0 0 0 0 0 2 1 1 0 1 0 0 1 1 0 2 0 2 1 2 2 0 0 0 0 0 1 0 0 0 0 0 0 0 0 0 0 0 0 2 0 0 0 0 0 0 0 0 1 1 0 0 0 1 0 1 1 0 0 0 0 1 1 2 0 1 1 1 1 2 0 0 0 2 0 0 0 0 0 1 0 1 2 0 2 0 0 0 0 2 0 0 2 0 2 1 0 2 0 0 0 1 1 1 0 0 2 2 0 2 0 1 2 0 1 1 0 1 2 2 1 1 0 1 1 1 1 0 0 0 2 1 0 0 0 1 1 0 2 0 2 2 1 0 2 1 0 0 0 1 1 0 1 1 1 0 0 0 0 0 1 0 0 1 2 1 1 1 0 1 1 2 0 0 2 0 0 0 0 1 0 0 1 0 0 0 0 0 0 0
52 0 0 2 0 0 1 1 0 1 1 1 1 2 0 0 1 1 1 0 1 1 0 0 2 0 1 0 1 2 1 0 2 2 1 1 2 1 0 0 0 1 0 0 0 0 2 0 0 1 0 0 0 0 1 2 0 0 0 1 1 1 1 1 0 0 1 0 0 0 0 0 2 0 1 2 1 0 2 1 1 0 2 0 2 0 0 0 0 1 0 0 0 1 0 0 0 2 0 2 1 2 1 0 1 1 2 1 1 1 0 1 0 2 2 0 2 1 0 1 2 0 1 1 0 0 0 1 2 0 0 0 0 1 0 0 0 0 0 1 1 0 0 0 0 1 0 0 0 2 0 1 0 0 0 0 1 1 0 2 1 1 2 2 1 2 1 0 0 2 1 1 1 1 0 0 1 0 0 1 0 0 1 2 2 0 2 0 0 0 0 1 1 0 0 1 2 2 0 0 0 1 0 0 1 0 1 0 0 2 2 0 1 0 1 1 0 0 1 1 0 0 1 0 1 2 1 1 0 1 1 1 0 0 1 0 0 2 2 0 0 0 1 2 0 2 0 1 2 2 2 0 0 0 0 1 1 1 0 1 1 1 0 0 1 0 0 1 2 1 0 0 1 1 0 0 0 1 2 0 1 0 0 0 0 1 0 0 0 2 1 1 0 0 2 0 1 0 0 0 0 0 2 1 0 0 1 1 1 0 0 1 2 2 0 0 2 2 1 1 0 2 1 1 2 0 0 0 1 2 1 1 0 0 1 1 0 1 1 1 0 0 2 2 0 0 1 1 0 1 2 0 2 0 1 1 1 2 0 1 0 1 1 0 1 0 0 2 2 0 0 2 0 0 1 1 2 2 1 1 1 0 1 0 0 0 0 0 0 0 0 0 0 0 2 0 0 0 1 1 1 1 0 1 1 0 0 1 0 1 0 0 0 0 0 0 1 0 1 0 1 1 1 1 1 1 1 1 0 0 0 0 0 2 0 0 0 2 0 0 1 1 0 0 1 2 1 0 0 1 0 1 0 2 2 2 0 0 1 0 2 1 1 1 1 0 0 2 0 0 1 0 2 2 1 0 0 0 2 0 0 2 0 1 2 1 0 1 1 1 1 2 2 0 2 0 0 0 0 2 1 1 2 1 2 0 2 0 1 0 0 0 1 0 0 2 1 0 0 0 0 1 2 1 0 1 0 0 0 2 0 1 1 0 1 0 1 0 0 1 0 1 0 1 0 1 0 1 1 1 0 0 0 2 0 0 1 0 0 0 0 0 1 0 1 1 1 1 1 1 0 1 0 0 0 0 0 2 2 2 0 0 1 0 1 1 2 0 0 0 0 0 1 2 0 0 0 0 0 0 0 2 0 2 2 0 0 0 0 2 1 0 0 0 1 1 1 0 0 0 0 2 0 0 0 2 2 2 0 0 1 1 1 1 2 0 2 0 0 0 0 0 0 0 2 0 2 0 1 1 0 1 1 1 1 0 0 1 1 0 0 0 1 0 0 2 0 1 0 0 0 2 0 0 1 1 2 0 2 0 0 0 0 2 2 2 0 2 2 0 2 0 1 2 0 0 0 2 0 2 1 1 0 1 0 1 1 2 2 0 0 0 0 2 0 0 0 0 0 0 0 0 1 2 0 0 0 0 1 0 1 1 0 0 0 2 0 0 0 0 0 1 0 0 0 0 0 1 0 0 0 0 0 0 0 0 0 0 0 0 0 0 1 1 0 0 1 0 2 2 1 1 2 0 0 1 0 0 1 1 0 1 0 0 0 2 0 2 2 2 0 2 2 2 2 0 0 2 0 2 0 2 1 2 1 1 1 0 1 2 1 1 0 0 2 2 0 2 0 1 1 0 1 1 2 2 1 1 0 2 0 1 1 0 0 0 0 0 0 1 1 1 1 0 1 0 1 0 0 0 0 1 0 0 1 0 2 0 0 0 1 1 0 0 0 0 2 0 1 0 0 0 0 1 1 2 0 0 2 2 2 2 0 0 0 0 1 0 0 0 0 1 0 2 2 0 2 0 0 1 0 2 0 0 2 1 0 1 0 2 0 0 0 0 1 1 0 0 2 1 0 2 0 1 2 0 2 1 1 0 2 1 0 2 0 0 0 0 2 0 0 0 2 1 1 0 0 1 0 1 2 1 1 1 1 0 1 1 0 1 0 1 0 1 2 0 0 0 0 1 0 0 0 0 0 1 1 1 1 0 0 0 1 1 0 0 1 0 1 1 1 0 0 1 1 1 0 0 0 0 0 1
53 0 0 2 0 0 1 0 0 2 2 0 1 1 0 0 0 1 0 1 1 2 0 0 2 0 1 0 2 2 2 1 1 2 1 2 1 2 0 0 0 2 1 1 0 1 0 0 0 1 0 0 0 0 1 1 0 0 0 1 0 0 0 0 0 0 0 0 0 0 0 1 2 1 2 2 0 0 0 0 0 0 0 2 2 0 0 0 0 2 0 2 1 1 1 0 0 0 0 0 1 2 1 0 0 0 2 0 2 0 0 2 1 2 2 1 2 0 1 0 0 1 1 1 0 0 0 1 1 0 0 0 0 0 1 0 0 1 0 0 1 0 0 1 1 2 0 0 0 2 0 1 0 0 0 0 0 1 1 2 1 2 2 2 1 0 0 1 1 1 1 1 0 2 0 1 1 1 1 0 0 1 0 2 1 0 2 2 1 0 0 2 1 0 1 1 2 1 0 0 0 0 0 0 1 1 1 0 0 0 2 0 1 0 0 2 0 1 2 0 1 1 0 0 0 0 0 1 0 1 0 0 0 0 0 0 0 1 2 0 0 0 1 2 0 2 0 0 0 0 0 1 0 0 1 2 1 0 1 1 1 1 1 0 0 0 0 0 1 0 0 2 0 0 0 0 0 2 1 0 0 0 1 0 0 1 0 2 0 2 0 0 0 0 2 0 1 0 0 0 0 0 2 1 1 1 1 1 1 0 0 0 2 0 1 0 2 1 0 1 0 2 1 1 1 0 0 0 1 1 2 0 1 0 0 0 0 2 0 0 1 1 2 2 1 1 0 2 0 0 2 0 1 1 0 1 1 0 0 1 1 2 2 0 2 1 0 2 2 1 2 0 1 1 0 0 0 0 0 2 2 2 0 0 0 0 0 0 0 1 1 0 1 0 2 0 0 1 0 0 0 1 0 1 0 0 0 0 0 2 0 0 1 1 1 0 1 1 0 0 0 2 0 1 2 2 0 0 1 0 0 1 0 2 1 0 1 0 0 0 2 0 0 1 1 1 1 0 1 1 0 1 0 1 2 1 1 1 1 2 1 2 1 1 1 0 0 0 0 2 2 0 2 2 1 1 1 0 2 2 0 1 1 2 1 0 0 0 0 0 1 1 0 1 1 0 1 2 2 2 1 1 2 1 1 0 2 0 0 0 0 0 0 2 2 0 0 0 0 2 0 0 2 1 0 1 1 0 0 2 1 0 2 1 2 0 1 0 0 1 1 1 0 1 1 1 1 0 2 2 0 1 0 2 1 0 0 0 0 0 0 0 0 0 0 0 2 2 1 0 0 0 0 0 0 0 0 2 2 2 0 1 0 0 0 0 0 1 1 0 0 2 0 1 0 0 0 0 0 0 0 1 0 2 2 0 0 0 1 1 1 0 0 0 2 0 0 0 1 1 0 1 0 0 0 1 2 0 0 0 0 0 0 2 1 1 2 0 0 0 0 1 0 0 2 0 1 0 0 0 0 0 1 1 1 0 0 2 2 0 0 0 0 1 1 1 1 1 0 0 0 1 0 0 0 1 2 0 2 0 2 0 0 0 0 0 1 1 1 0 0 1 0 1 1 0 0 2 1 1 1 1 0 1 1 0 1 2 2 0 1 0 0 1 0 1 0 0 0 0 0 0 0 2 0 2 2 0 0 0 0 0 0 0 0 0 1 0 1 2 1 2 1 0 0 0 0 2 1 0 1 1 0 0 0 0 0 0 2 2 0 0 1 0 1 1 1 1 1 1 1 1 0 1 1 0 0 1 1 1 0 1 1 1 1 1 0 1 1 1 0 1 1 1 1 0 1 0 0 0 0 2 0 1 0 1 1 0 1 2 0 0 1 1 1 2 0 2 1 1 0 1 1 1 2 1 1 0 0 1 0 0 1 1 1 0 0 0 0 0 1 1 1 0 0 0 0 0 0 0 0 2 0 0 0 0 0 0 0 0 0 0 0 0 0 1 1 0 1 0 0 0 0 2 1 1 0 1 2 1 1 1 0 0 0 1 0 0 0 0 0 2 1 1 2 1 1 0 0 0 0 2 0 0 2 0 1 1 0 2 0 0 1 0 1 1 0 0 1 1 0 1 0 2 0 0 0 1 0 0 2 1 0 1 1 0 0 1 2 2 0 0 0 0 0 0 0 0 1 0 2 1 2 2 1 0 2 2 1 1 1 0 0 1 2 0 1 0 0 1 0 0 0 0 1 0 1 0 2 0 0 0 0 0 0 1 1 0 1 0 0 0 0 2 1 0 0 0 0 0 0 2
54 1 1 2 0 0 2 0 0 2 2 0 0 1 0 0 1 2 0 0 2 1 0 1 1 1 1 0 2 2 1 1 2 2 0 1 1 2 0 0 0 2 2 2 0 1 0 0 1 1 0 0 0 0 0 2 0 0 1 0 0 1 2 2 0 0 0 1 0 0 0 0 2 2 2 2 0 0 1 0 1 0 2 2 0 0 0 0 0 1 0 0 2 2 1 0 0 0 0 1 1 2 0 0 1 0 2 1 1 1 0 2 1 1 2 1 1 0 1 1 1 0 2 0 0 0 0 0 0 0 0 0 0 0 0 0 0 0 0 1 0 0 0 0 0 2 0 0 0 0 0 0 0 1 0 0 0 1 1 0 0 1 1 2 1 2 2 0 1 1 0 2 0 2 0 0 0 1 0 1 1 0 0 2 1 1 1 1 0 0 0 2 0 1 1 0 1 1 0 1 0 1 0 0 0 0 0 1 1 0 1 0 1 0 0 2 0 1 2 0 2 2 1 0 0 1 1 1 0 1 0 0 0 0 1 0 1 1 2 0 0 0 2 1 0 0 1 1 1 1 0 2 0 1 0 1 1 0 0 0 0 0 1 1 0 0 1 1 1 1 1 0 0 2 0 1 0 1 1 0 0 1 1 0 1 1 0 0 0 2 1 1 1 0 2 0 2 0 1 0 0 0 2 0 0 0 0 0 0 0 1 2 1 0 0 0 2 0 0 1 0 1 2 1 1 0 0 0 1 1 1 2 0 0 0 0 0 0 2 1 0 1 2 1 1 1 2 0 1 2 2 0 2 1 1 2 2 1 0 0 1 1 2 0 2 0 0 2 2 0 2 0 1 0 0 0 0 2 0 2 1 0 1 1 1 1 0 0 1 1 1 1 0 0 2 1 1 0 0 0 0 0 0 0 0 0 1 0 0 2 0 0 1 1 1 0 0 0 0 0 1 1 0 0 1 1 0 0 0 0 2 0 0 1 1 1 0 1 0 0 1 1 0 1 1 1 1 0 0 0 0 0 0 2 0 0 0 0 1 1 0 1 1 1 1 0 0 2 0 0 0 0 0 0 0 0 0 1 2 0 1 1 1 2 2 1 0 2 1 1 1 2 2 0 2 0 0 2 2 2 0 0 1 0 1 2 1 0 0 0 0 0 1 1 1 1 1 1 0 2 1 0 1 1 0 2 0 0 1 1 1 0 1 0 1 0 1 0 2 1 0 2 0 1 2 0 0 2 0 0 0 0 0 2 0 2 1 0 0 1 1 0 2 0 1 1 0 2 1 0 1 1 0 0 0 0 0 0 1 1 0 0 0 0 0 0 1 1 1 1 0 0 0 0 1 0 1 0 0 0 0 2 0 2 2 0 0 0 0 1 0 0 0 1 2 1 0 0 0 0 0 0 0 0 0 2 2 1 0 0 0 1 0 2 1 1 2 0 1 0 1 1 1 1 1 0 1 0 1 1 0 1 1 0 1 0 0 2 1 0 0 0 2 1 0 1 0 2 1 1 1 0 0 0 0 2 1 0 2 0 0 0 0 1 0 1 2 0 0 1 0 1 0 0 0 0 0 2 1 1 1 0 0 0 2 0 0 2 1 0 1 0 0 0 0 2 1 2 2 2 0 0 1 2 0 0 0 0 1 0 1 1 0 0 0 1 1 0 0 0 0 0 1 1 0 0 1 1 1 0 1 1 1 0 0 0 1 0 0 0 0 0 0 0 0 0 1 0 1 1 0 0 0 1 1 0 0 0 1 1 0 2 0 0 1 0 1 2 1 2 0 2 2 2 2 0 1 0 0 2 0 1 2 2 2 1 0 0 0 1 1 1 0 0 1 1 0 2 1 1 1 2 0 2 2 2 2 1 0 1 0 2 2 1 0 0 0 0 0 0 1 1 1 0 0 0 0 0 0 0 0 1 0 0 0 0 0 0 0 1 0 1 0 0 0 1 1 0 2 0 0 0 0 2 1 2 0 0 1 0 0 0 0 0 0 1 0 0 0 1 0 1 0 1 1 0 1 0 0 0 1 1 1 0 1 1 0 2 0 1 1 0 1 0 2 2 0 0 2 1 0 2 0 1 0 0 1 2 1 1 1 2 0 1 0 0 0 2 2 0 0 0 1 1 0 0 1 1 1 0 2 2 2 0 0 0 0 1 0 1 1 0 1 1 1 0 1 1 1 1 1 0 0 0 0 1 2 1 1 0 0 0 1 1 0 0 1 0 0 1 1 1 0 0 0 0 1 1 1 0 1 1
55 0 0 2 0 0 2 1 0 0 0 1 0 0 0 0 0 1 2 1 0 1 0 1 1 1 2 0 2 1 0 0 2 2 0 1 1 1 1 0 0 0 0 1 0 0 1 0 0 0 0 0 0 0 0 2 0 1 0 0 1 1 2 1 0 0 0 0 0 0 0 0 2 0 1 2 1 0 2 0 2 0 1 1 1 0 0 1 1 1 0 1 2 2 0 0 0 1 0 2 1 2 1 0 1 1 2 0 2 0 0 2 0 1 1 1 1 0 1 1 1 1 2 0 0 1 0 1 1 0 1 1 0 0 1 0 0 0 0 1 0 0 1 0 0 1 1 0 0 2 2 2 0 2 2 0 1 1 1 2 1 0 1 1 0 1 1 1 0 2 1 1 1 1 0 0 1 0 0 0 0 0 1 2 1 0 2 1 1 0 0 2 0 1 2 0 0 2 0 0 0 1 0 0 1 0 1 1 0 0 2 0 1 0 0 2 0 1 2 0 2 2 0 1 1 0 0 2 0 2 0 0 0 0 2 0 0 2 2 0 0 0 2 1 1 1 1 0 1 1 1 0 0 0 1 2 2 1 0 0 0 0 1 0 0 0 0 0 1 0 0 1 0 2 0 0 0 2 2 0 2 0 2 0 1 0 1 2 0 2 1 0 1 0 2 0 2 0 0 0 0 0 1 0 0 0 0 0 0 1 1 2 2 0 2 0 2 0 1 0 0 2 2 2 2 0 1 0 1 1 2 1 0 0 0 0 0 2 0 2 0 1 2 2 0 0 2 0 1 1 0 0 1 0 0 0 0 1 0 1 1 2 1 0 0 2 0 1 1 0 2 0 0 0 0 0 1 2 0 2 0 0 0 0 2 0 0 1 1 0 0 0 2 1 2 2 2 0 1 1 1 1 0 1 0 0 0 0 0 2 0 0 1 1 0 0 1 1 0 0 1 2 0 2 2 1 1 0 0 0 1 0 0 2 0 0 1 0 0 0 0 1 0 0 1 1 1 1 0 0 0 0 0 2 1 0 0 2 1 1 1 1 0 0 1 0 0 1 0 1 1 0 1 1 1 1 0 1 2 0 1 2 0 0 2 1 0 0 0 1 1 0 1 2 1 0 0 1 1 2 0 0 1 1 1 1 2 1 0 0 0 0 0 0 0 0 0 1 1 2 2 0 2 2 1 2 0 0 1 2 1 0 2 2 1 0 1 0 1 0 0 0 0 0 0 0 0 1 1 1 1 0 0 1 2 0 0 2 0 0 0 0 0 1 0 0 0 1 1 0 0 0 0 0 0 0 0 0 2 0 2 0 0 0 2 0 0 1 0 0 0 0 0 0 0 0 2 1 0 0 1 1 1 2 2 1 0 0 0 1 1 0 0 0 1 1 1 0 1 1 1 2 0 0 0 0 2 0 0 0 0 1 1 2 1 0 2 1 0 0 1 0 0 1 1 0 0 2 0 0 0 2 0 2 2 0 0 0 0 0 0 0 2 0 0 2 0 2 1 0 0 1 1 0 0 2 0 0 1 1 0 0 0 0 0 2 2 1 1 0 0 2 0 2 1 0 0 2 2 2 0 2 0 0 1 0 1 2 2 0 2 0 0 2 0 0 0 2 2 2 0 0 0 2 0 0 1 0 0 0 1 0 0 0 0 0 0 0 1 1 0 2 1 1 0 0 1 0 1 1 1 1 1 0 0 0 0 0 1 1 0 0 2 1 0 0 0 1 0 0 0 1 1 0 0 0 0 0 2 2 0 2 0 0 2 0 2 1 1 1 1 1 2 0 0 0 0 1 0 1 0 2 0 1 0 1 1 0 0 2 0 0 0 0 2 2 0 2 0 1 1 2 1 1 2 1 1 1 0 2 0 2 2 0 0 1 0 2 2 0 0 0 0 0 0 0 0 0 0 0 0 2 0 0 0 0 0 0 1 0 1 2 0 0 0 0 2 0 0 0 1 0 0 0 1 2 0 0 2 0 0 0 0 0 0 1 0 0 1 1 0 0 0 1 2 1 1 0 0 0 0 2 1 0 2 2 0 1 0 2 0 0 1 0 2 2 0 1 2 2 0 2 1 1 2 1 0 0 0 1 2 2 0 1 1 0 0 1 2 1 0 0 0 1 1 2 0 0 1 0 2 1 1 1 2 1 2 1 0 0 0 0 2 0 1 1 0 1 0 1 0 0 0 0 0 1 1 0 2 0 0 0 1 1 0 0 0 0 1 1 1 0 0 1 1 0 1 0 0 0 0 0
56 1 2 1 0 0 1 1 0 2 2 0 0 0 0 0 0 1 1 1 1 2 2 0 2 0 1 0 2 2 1 1 2 2 0 1 1 1 1 1 1 0 1 1 0 1 1 0 0 0 0 0 0 1 1 2 0 0 1 0 1 2 1 1 0 0 0 0 0 0 0 0 2 0 1 2 1 0 2 0 2 0 1 1 1 0 1 1 1 2 1 1 0 2 0 0 0 1 0 1 1 2 2 0 0 0 2 0 2 0 0 2 1 1 2 2 2 0 1 1 1 0 2 0 1 0 0 1 2 0 0 0 0 0 1 0 0 0 0 0 0 0 0 0 0 0 0 0 0 0 0 0 0 1 0 1 1 1 0 1 2 2 2 2 2 2 2 0 1 1 0 1 1 1 1 0 2 1 0 1 1 1 1 1 1 0 1 1 0 0 0 1 1 0 0 1 2 1 0 0 0 0 0 2 2 0 0 2 1 0 1 0 2 0 0 2 0 0 0 1 0 0 1 0 0 1 1 2 1 1 0 0 0 0 2 1 0 2 2 0 0 0 1 0 1 2 2 2 2 1 0 1 0 0 0 2 1 1 0 1 1 1 0 0 0 1 0 0 1 1 0 0 0 2 0 0 0 2 1 0 1 1 0 0 0 0 0 1 1 2 0 1 0 0 2 0 2 0 0 0 1 0 0 0 0 0 0 1 0 0 1 1 2 0 1 0 1 0 1 1 0 2 0 1 1 0 0 0 0 0 1 2 1 0 0 1 1 2 0 1 0 1 2 2 1 1 1 0 0 2 0 0 2 0 0 0 0 2 0 0 0 0 2 0 2 0 0 2 2 0 0 2 0 0 1 1 2 2 0 0 0 2 0 0 0 0 0 0 0 0 0 0 1 0 1 0 1 0 1 1 1 1 0 1 1 0 0 0 0 1 0 1 1 1 1 0 0 0 0 0 0 1 1 1 1 1 0 1 0 0 2 0 0 1 1 1 0 2 0 1 2 0 1 2 0 1 2 2 2 2 0 0 0 2 0 0 0 1 1 1 1 0 0 0 0 2 0 2 0 0 0 0 0 0 1 0 1 1 1 0 1 1 0 1 1 0 0 1 1 0 1 2 0 1 0 0 1 0 0 2 2 1 0 0 0 2 0 0 0 1 1 0 1 0 0 2 1 2 0 2 2 0 2 2 1 2 0 0 1 1 1 0 1 0 1 1 0 0 0 1 0 0 0 0 0 0 0 0 2 2 0 0 0 1 1 1 0 0 0 0 0 0 0 0 0 0 1 1 1 0 0 0 1 0 0 0 1 0 0 2 0 2 1 0 1 1 1 0 0 0 0 0 0 0 1 0 1 0 0 0 0 1 2 1 0 1 1 1 0 2 1 0 0 0 1 1 1 0 0 0 0 0 0 0 0 0 0 0 0 0 1 2 2 2 2 0 2 0 2 0 2 0 2 2 2 0 0 0 1 0 0 2 1 2 2 0 0 2 2 0 0 0 0 0 0 2 1 2 1 0 0 1 0 1 1 1 1 0 1 1 0 2 0 1 0 1 2 1 1 0 0 1 1 2 1 0 0 2 1 2 0 1 0 1 0 1 1 2 2 0 1 0 0 1 0 0 0 1 1 1 0 0 0 2 0 2 2 0 0 0 1 0 1 0 0 1 0 0 0 1 1 0 0 1 0 0 1 0 0 0 0 0 0 0 0 0 0 1 0 0 1 1 2 0 2 0 0 0 1 1 0 0 1 0 0 0 0 0 1 1 0 1 1 1 2 1 0 2 1 2 0 2 2 2 1 1 0 1 0 1 1 2 0 1 0 1 1 0 0 2 0 0 0 0 1 0 1 2 0 0 0 0 1 1 2 1 1 2 1 2 0 2 2 1 0 0 0 0 1 0 0 1 0 0 0 0 0 1 0 0 1 0 0 1 0 0 0 0 0 0 1 1 1 0 1 1 1 0 2 1 0 0 0 0 2 2 0 1 2 0 0 1 0 0 0 0 0 0 0 0 0 1 0 2 2 0 2 0 0 0 0 1 0 0 2 0 0 0 1 0 0 0 1 0 2 1 0 0 1 1 0 1 0 1 1 0 1 1 0 0 2 1 1 2 0 0 0 0 0 0 0 0 2 1 1 0 0 1 1 0 2 0 2 0 1 1 1 1 0 0 0 1 1 1 2 0 1 0 0 1 0 0 0 0 0 2 2 0 1 0 0 0 0 0 0 0 0 0 0 0 0 0 0 0 0 0 0 1 1 0 0 0
57 0 1 2 0 0 2 2 1 1 1 1 0 1 0 0 1 1 1 1 1 1 0 0 2 0 2 0 2 2 2 0 0 0 1 2 2 2 0 0 0 2 0 0 0 0 0 0 1 2 0 0 0 0 0 1 1 0 1 0 2 2 2 2 0 0 0 1 0 0 0 0 2 0 1 2 1 0 0 0 1 0 1 1 1 0 0 0 0 2 0 0 1 0 1 0 0 2 1 2 1 1 2 0 0 0 2 2 0 2 0 0 1 1 1 1 1 0 0 2 2 0 2 0 0 0 0 0 0 0 0 0 0 0 1 0 1 0 0 1 2 0 0 0 0 0 0 0 0 1 0 0 1 0 0 0 0 2 0 0 1 2 1 2 0 1 1 1 0 2 1 1 0 2 1 0 2 0 0 0 0 0 2 2 2 0 2 1 1 0 0 2 1 1 1 1 2 2 0 0 0 1 0 1 0 0 1 0 0 0 1 0 0 0 0 2 0 0 2 1 0 0 0 0 0 1 1 1 0 1 0 0 0 0 1 0 0 2 2 0 0 1 2 1 1 2 1 0 0 0 0 1 0 0 0 1 0 0 1 1 0 1 0 0 0 0 0 0 1 0 0 1 0 0 0 0 0 1 2 0 0 0 2 0 0 0 0 0 0 2 1 1 1 0 2 0 2 1 1 0 1 0 2 0 0 0 0 1 0 0 0 1 1 1 2 0 1 0 0 0 0 1 2 1 1 0 0 0 0 0 1 1 0 0 0 0 0 2 0 1 1 1 1 0 1 1 0 0 1 0 0 0 1 0 1 0 0 1 0 1 0 1 2 0 2 0 1 2 2 1 2 0 0 0 1 1 1 2 0 0 0 1 0 1 0 0 0 0 0 0 0 0 1 0 2 2 2 1 0 1 1 2 0 1 0 1 2 1 0 2 0 0 1 1 1 0 0 0 1 0 0 1 0 2 1 1 2 0 0 1 0 0 0 1 1 1 0 1 0 0 2 0 0 0 1 0 1 0 0 0 0 0 0 2 1 1 0 2 2 2 1 2 1 1 1 1 0 2 0 0 2 2 1 1 2 0 2 0 2 2 1 1 0 2 0 0 0 1 1 1 2 2 0 1 0 0 2 1 1 2 1 0 2 2 2 0 1 1 1 0 1 0 1 1 1 1 1 0 0 0 0 2 1 1 0 1 1 1 1 2 1 1 0 0 0 0 1 0 1 1 0 1 0 1 2 0 0 2 0 0 0 0 0 2 1 0 0 0 0 1 1 0 1 0 0 0 0 1 0 2 0 1 0 0 0 0 0 2 2 2 0 0 0 0 0 0 1 1 1 0 0 1 0 2 0 0 0 1 0 0 1 1 2 0 0 2 2 0 0 2 2 0 0 1 0 1 0 0 0 0 0 0 0 0 1 0 1 0 0 0 0 0 1 1 2 1 2 0 0 0 1 0 0 2 2 0 1 1 0 0 0 2 1 2 2 0 1 2 2 1 1 0 0 2 0 0 0 2 1 0 0 0 0 1 1 2 0 0 2 1 1 0 0 0 1 1 1 0 0 1 0 1 0 1 2 0 0 0 1 1 0 1 0 1 1 1 1 2 2 0 0 0 0 1 0 1 0 1 1 1 0 0 0 2 0 0 0 1 1 0 2 1 0 0 0 1 0 0 2 2 0 2 1 2 0 0 2 0 0 0 0 0 0 0 1 0 0 0 2 2 0 0 1 0 0 0 0 1 1 2 1 0 0 1 1 0 0 0 1 1 1 2 1 1 2 2 0 1 1 1 1 2 2 2 2 0 1 0 0 1 0 2 2 2 2 1 0 0 0 2 0 0 0 0 2 2 0 1 0 0 0 0 1 0 2 1 0 1 0 2 0 1 2 0 0 1 1 0 1 0 0 1 2 0 2 0 2 1 0 0 0 1 0 0 0 1 1 0 1 0 2 2 1 1 1 1 2 0 1 0 0 0 0 0 2 2 0 1 2 1 1 1 0 0 0 0 1 0 0 1 1 1 0 0 0 0 0 0 0 0 0 2 1 0 1 2 0 1 0 1 0 0 0 0 0 0 0 1 1 0 1 0 0 0 0 0 1 1 0 1 2 2 2 2 0 1 1 1 1 0 0 0 1 0 0 0 0 0 1 0 2 1 2 0 0 0 1 1 0 0 0 0 1 1 2 0 0 0 0 1 0 0 0 0 0 2 2 0 1 1 0 0 2 2 0 0 1 0 0 1 0 1 0 1 1 0 0 0 0 0 1 1
58 1 1 1 1 1 1 2 0 0 0 0 0 1 0 0 0 0 0 0 2 2 0 0 2 1 1 1 1 2 0 0 1 1 1 1 1 1 0 1 1 1 0 0 0 0 0 0 1 2 0 0 1 2 0 0 0 0 1 0 0 1 1 1 0 0 0 0 1 1 0 0 2 0 2 2 0 0 1 0 1 0 2 1 0 0 0 1 1 2 1 1 2 1 1 0 0 1 1 1 1 1 0 0 1 2 2 1 1 1 0 2 0 0 1 1 1 0 2 0 0 0 1 1 0 1 0 0 0 0 0 0 0 0 0 0 0 1 0 1 0 0 0 0 0 0 1 0 0 1 1 1 0 0 0 1 1 1 0 0 1 1 1 1 0 1 1 1 0 1 1 1 0 2 0 0 2 0 0 0 0 0 1 2 2 1 1 1 0 0 0 2 0 2 2 0 1 2 0 0 0 0 0 1 1 1 2 1 0 0 1 0 1 0 0 2 0 0 2 0 0 0 0 0 0 0 0 1 0 1 0 0 0 0 2 0 0 2 2 0 0 1 2 1 0 1 0 0 0 0 0 0 0 0 0 2 1 1 0 0 0 0 0 0 1 1 0 0 2 1 1 0 1 1 0 1 2 2 2 0 0 0 2 2 0 0 1 1 0 2 1 1 1 1 1 1 1 0 0 0 0 0 1 0 0 0 0 1 1 0 0 2 1 0 2 0 0 0 0 0 0 2 2 1 1 0 0 0 2 2 2 0 1 0 0 0 0 1 1 0 0 0 2 1 1 1 0 1 1 1 1 0 1 0 0 0 0 0 0 2 0 2 1 0 1 1 0 2 2 0 1 1 1 1 2 0 1 2 1 1 0 1 1 0 1 1 0 0 0 0 0 0 1 0 1 1 2 1 1 1 1 1 0 0 0 0 2 1 0 1 0 0 0 0 2 0 0 0 0 0 0 0 1 0 1 1 0 0 0 1 0 0 0 2 0 0 1 0 0 0 1 1 1 2 0 2 2 0 0 1 0 1 0 2 0 0 0 1 2 2 1 2 0 0 0 2 0 2 0 0 1 0 1 1 1 0 1 0 2 1 0 2 0 1 1 0 0 2 2 1 1 2 0 1 0 0 2 1 1 2 1 1 2 2 2 0 2 0 0 0 0 0 0 1 1 0 0 0 0 2 0 0 2 2 2 1 1 0 1 1 1 0 0 0 0 0 1 0 1 1 1 1 0 1 2 1 0 1 1 1 1 0 0 1 1 0 0 0 0 1 0 0 0 1 0 0 0 1 0 1 1 1 1 0 0 0 2 0 2 0 2 1 0 0 0 0 1 0 0 0 1 1 2 1 0 0 0 0 0 0 1 2 0 2 2 0 1 0 0 0 0 0 0 0 2 0 0 0 0 0 0 2 0 0 0 1 1 2 0 0 0 2 1 1 2 0 2 0 2 0 0 1 1 2 2 0 1 0 1 1 0 1 1 0 1 1 0 2 1 0 0 0 1 1 1 1 0 2 2 0 0 0 1 0 0 2 1 0 1 1 0 0 0 0 0 2 2 1 1 0 0 0 0 0 0 0 0 1 1 1 0 1 0 0 1 0 1 1 1 0 1 0 0 2 0 2 1 1 1 1 0 0 0 2 0 1 1 0 1 0 1 1 0 0 0 0 0 0 0 1 1 0 0 1 0 0 1 0 0 0 0 0 0 0 0 0 0 0 0 0 0 0 1 0 0 0 0 0 2 2 0 0 1 0 0 0 0 1 1 1 0 1 1 1 2 1 0 2 2 2 0 2 2 0 0 0 0 1 0 2 0 2 1 1 1 1 2 0 0 2 1 1 2 2 0 2 0 1 2 2 1 2 1 1 2 1 1 1 0 2 1 2 2 0 0 1 1 0 0 0 0 1 1 0 0 1 1 1 1 1 0 1 0 0 0 0 0 1 1 0 2 2 0 0 0 1 1 0 2 0 0 0 0 0 2 2 0 1 1 2 2 2 0 0 0 1 0 1 1 0 1 2 0 1 1 0 1 0 0 0 0 2 0 1 2 1 1 1 0 1 0 0 1 0 1 1 0 1 1 0 1 0 0 0 0 0 1 1 0 0 2 2 0 1 0 0 0 1 1 1 1 1 2 1 1 0 1 1 0 0 2 0 1 1 1 0 1 2 0 1 0 0 1 1 2 0 1 0 0 1 0 0 0 0 0 0 0 0 1 0 0 0 1 1 0 1 2 0 0 1 1 0 0 0 1 0 1 0 0 0 1 2
59 1 1 1 0 0 0 1 1 2 1 0 0 2 0 0 0 1 2 1 0 1 0 0 2 0 2 0 2 1 1 0 1 2 1 1 1 0 1 0 0 0 0 1 0 1 1 1 0 1 0 0 0 0 1 1 0 0 1 1 1 1 0 0 0 0 0 0 0 0 0 1 2 0 1 2 1 0 1 0 1 0 2 0 2 0 0 0 0 2 0 1 1 0 0 1 0 1 0 1 0 2 2 0 0 0 2 2 0 2 0 1 0 1 1 1 1 0 1 1 1 0 2 0 0 1 0 1 1 0 0 0 1 1 0 1 0 0 0 0 0 0 0 0 0 0 0 0 0 1 0 1 0 0 0 0 0 1 1 1 1 1 1 2 2 2 2 0 0 2 2 0 1 1 0 0 2 0 0 0 0 0 0 2 0 0 2 0 0 0 0 2 1 0 0 1 2 1 0 0 0 0 0 1 1 0 1 1 0 1 2 0 0 0 0 2 0 1 1 2 0 0 0 1 1 0 0 2 0 2 0 0 0 0 1 0 0 2 2 0 0 1 2 1 0 1 0 1 1 1 0 0 0 0 0 1 1 0 2 2 0 2 0 0 0 0 0 0 2 2 0 2 0 2 0 0 0 2 2 0 2 0 2 2 0 0 2 2 0 2 0 0 1 1 1 1 0 1 0 0 0 0 1 1 0 0 0 0 1 0 0 1 1 0 1 0 1 0 0 0 1 1 1 1 1 0 0 0 0 0 2 1 0 0 1 1 0 0 2 1 0 1 1 1 1 1 1 0 2 1 1 0 2 0 1 1 1 1 0 2 0 2 1 0 0 0 0 2 2 0 1 1 0 0 0 0 1 2 0 0 0 0 1 0 0 1 0 0 0 0 0 0 1 0 2 1 1 0 2 2 2 2 0 1 0 2 2 0 0 1 0 0 1 1 1 0 0 0 1 0 0 1 0 2 0 0 0 0 0 1 1 0 0 1 1 0 0 2 0 1 1 1 0 0 1 1 1 1 1 2 0 0 0 2 0 0 0 1 0 1 1 1 1 1 1 1 1 1 0 1 1 0 1 1 2 0 2 0 2 0 0 2 0 2 0 0 1 2 1 1 1 2 1 1 2 0 1 2 2 0 0 0 1 1 1 1 2 0 1 0 0 0 1 0 0 2 0 0 0 2 0 0 2 2 0 2 0 0 1 1 1 0 2 2 2 1 0 0 0 1 0 0 0 0 2 1 1 1 1 1 0 0 0 2 0 2 0 0 0 1 1 0 0 1 0 0 0 0 0 0 0 0 1 0 0 0 1 0 1 1 0 1 0 0 0 0 1 2 1 0 0 2 0 0 0 0 0 0 0 0 1 2 2 0 0 1 1 0 0 1 0 0 0 1 1 1 0 0 1 0 0 0 0 0 0 0 1 1 0 0 1 2 0 2 1 0 2 0 0 0 0 1 0 0 0 0 0 1 1 1 1 1 1 0 1 0 0 2 1 0 0 0 1 1 1 0 0 2 0 1 1 0 0 2 2 2 0 0 1 2 0 2 0 0 0 2 2 1 1 0 0 2 1 1 0 0 1 2 2 2 0 2 0 0 0 0 0 1 1 0 0 0 0 1 1 0 0 1 1 1 0 0 0 2 0 2 2 0 0 0 1 0 0 0 0 0 0 0 0 1 1 1 0 1 0 0 1 1 0 0 0 0 1 0 0 0 0 0 0 0 0 0 2 0 1 1 1 1 1 1 0 1 1 2 2 0 0 0 0 0 1 2 0 0 2 1 1 1 1 1 1 2 2 2 1 1 0 1 1 2 0 1 0 2 0 1 2 0 0 2 0 0 1 1 0 1 0 0 2 2 2 2 2 0 2 0 0 1 0 2 1 2 1 2 1 1 0 0 1 1 1 1 1 1 0 0 0 2 2 1 0 1 0 1 0 1 1 0 0 0 0 1 0 0 0 0 1 0 1 0 1 0 0 1 1 2 0 0 1 1 2 2 0 0 0 1 1 0 0 0 1 1 0 2 2 0 2 0 0 0 1 2 0 1 2 0 2 1 0 2 0 0 0 0 1 0 0 2 2 0 1 1 0 2 1 0 2 0 0 0 2 2 0 1 1 0 0 0 0 0 1 0 1 0 0 1 0 0 2 0 2 1 2 0 0 1 2 2 0 0 0 0 2 0 2 0 0 0 1 1 0 0 1 1 0 0 1 0 1 0 0 0 0 0 0 1 2 0 0 0 0 0 0 0 1 0 0 0 1 0 0 1
60 0 2 0 0 0 0 1 0 1 1 1 1 1 0 0 0 0 1 0 0 0 0 0 2 1 1 1 2 2 2 0 1 2 1 1 1 2 0 0 1 1 0 0 0 1 1 0 0 0 0 0 1 1 1 1 0 0 0 0 1 2 2 1 0 0 0 0 0 0 0 0 2 0 1 2 1 0 1 0 2 0 1 1 1 0 0 0 0 2 0 0 1 1 1 0 0 0 0 1 2 2 2 0 0 0 2 1 1 1 0 2 1 1 1 1 1 1 0 1 2 0 2 0 1 0 0 1 1 0 0 0 0 1 2 1 1 0 0 1 1 0 0 0 0 1 0 0 0 1 0 0 0 0 0 0 0 1 1 1 0 1 0 2 1 1 0 1 1 0 0 1 1 1 1 0 2 0 0 0 0 0 2 2 2 0 2 2 1 0 0 2 0 2 2 0 1 2 0 0 0 0 1 0 1 0 0 2 1 0 1 0 0 0 0 2 0 1 2 0 1 1 0 0 1 1 0 0 0 0 0 0 2 1 1 2 0 2 2 0 0 0 1 0 1 2 2 0 0 0 0 1 1 0 0 0 0 1 0 1 1 1 0 0 1 1 0 0 1 1 0 2 0 1 1 0 0 1 1 0 0 0 2 0 1 0 1 1 0 2 2 1 1 0 2 0 2 1 0 0 1 0 2 1 1 0 0 0 0 0 0 1 1 1 2 0 1 0 0 0 1 0 1 1 1 0 0 0 2 2 2 1 2 0 0 0 0 1 1 1 0 0 1 2 1 2 0 1 2 2 1 1 2 0 0 0 0 0 1 0 1 1 2 0 1 0 0 2 2 1 1 1 0 0 0 0 1 1 1 1 0 1 1 0 0 1 0 0 0 0 0 0 1 0 2 1 1 1 0 0 0 1 0 0 0 0 1 0 0 1 0 0 1 1 1 0 0 0 1 0 0 1 1 2 0 1 0 1 0 0 1 0 1 1 1 0 1 1 0 0 1 1 0 1 1 2 2 0 0 2 0 1 0 2 0 0 0 1 2 2 1 1 0 0 0 1 1 2 0 0 0 0 2 2 0 0 1 1 2 0 1 2 0 0 1 0 0 2 1 1 1 2 0 1 1 0 0 2 2 2 0 0 1 1 1 1 2 0 2 0 1 0 1 0 0 1 0 1 0 1 0 2 1 1 0 1 1 1 1 1 1 1 0 0 0 0 2 0 1 1 1 1 0 0 1 0 0 0 2 2 1 0 0 2 0 0 0 0 0 0 0 0 1 0 1 1 0 2 0 2 1 1 0 0 1 0 1 0 1 1 1 0 0 0 0 0 0 2 1 0 0 0 0 2 0 1 1 1 0 0 0 2 0 0 0 0 0 0 1 1 0 0 0 1 0 1 0 0 0 0 0 0 1 0 1 2 2 0 0 0 0 1 0 0 2 1 2 0 0 0 0 1 1 1 1 0 1 1 1 1 0 1 0 2 2 0 0 1 1 0 0 0 1 1 1 2 0 2 0 0 0 2 1 0 0 2 0 0 1 1 0 2 0 0 0 1 0 0 1 2 0 0 2 2 0 0 0 2 1 2 0 1 0 0 2 0 0 1 1 0 1 0 0 1 2 2 1 1 1 1 0 1 0 2 1 0 0 0 0 0 1 0 1 0 0 2 0 0 0 0 0 1 0 0 0 1 1 0 0 0 0 0 2 1 1 0 1 1 0 0 1 1 2 0 2 0 0 0 1 1 1 0 0 2 2 0 0 0 1 1 0 1 0 0 0 2 0 1 1 1 0 1 2 2 1 1 0 1 0 1 0 1 1 2 1 1 2 0 0 2 0 0 1 1 0 2 1 1 1 1 1 1 0 0 2 1 0 2 0 2 1 1 1 2 0 0 0 0 1 0 0 0 0 0 0 0 0 0 0 0 0 2 0 0 0 1 2 0 0 0 1 2 1 0 1 1 1 0 1 1 1 0 0 1 2 2 0 0 1 0 1 1 0 0 0 2 0 0 0 0 0 1 1 1 2 0 2 0 0 0 1 1 0 0 1 2 0 0 1 1 0 0 2 0 2 2 0 1 2 1 0 2 0 0 1 0 0 1 0 1 2 2 0 2 0 0 0 0 0 2 0 0 0 0 0 0 0 0 1 0 0 0 2 1 1 0 1 2 0 0 0 1 0 0 0 0 0 0 1 1 0 0 0 0 0 2 2 0 2 1 1 0 0 1 0 0 1 0 0 0 0 2 1 1 1 0 0 0 0 0 1 2
61 0 2 0 0 0 1 1 0 1 1 0 1 1 0 0 0 2 1 1 1 2 0 1 1 1 0 0 1 2 0 1 2 2 2 0 2 0 0 1 1 1 1 1 0 1 0 1 0 1 0 0 0 1 1 2 0 0 1 1 0 0 2 2 0 0 1 0 0 0 0 0 2 0 1 2 1 0 1 0 1 0 2 0 2 0 0 1 1 2 0 2 1 1 1 0 0 1 0 1 0 2 0 0 2 1 2 2 0 2 0 1 0 1 1 0 1 0 0 1 2 0 1 1 0 1 0 2 2 0 0 0 0 0 0 0 0 1 1 1 1 0 0 0 0 1 0 0 0 1 1 1 0 0 0 0 1 1 0 1 0 0 2 2 0 2 1 1 1 1 1 0 1 1 1 0 2 0 0 0 0 1 1 2 2 0 2 1 0 0 0 2 0 2 2 0 1 2 0 0 0 1 0 0 1 0 1 1 2 0 1 0 1 0 0 2 0 1 1 0 1 1 0 1 1 1 1 0 0 0 0 0 0 0 2 1 0 2 2 0 0 0 2 2 0 2 0 0 0 0 0 0 0 0 0 2 0 0 0 0 0 0 1 1 1 0 0 1 0 0 0 2 1 0 0 0 0 2 2 0 2 0 0 0 1 1 0 0 0 2 0 1 0 1 1 1 0 0 0 0 0 0 2 2 1 0 1 1 0 0 1 1 2 0 2 0 2 2 1 1 0 2 1 2 2 0 0 0 0 0 2 0 0 0 0 0 0 2 0 0 0 0 1 2 1 1 0 0 1 1 0 0 2 0 0 0 0 1 0 1 1 2 0 0 0 0 0 1 1 0 2 0 1 1 1 0 1 2 0 1 0 1 1 0 0 1 0 0 0 0 0 0 0 0 0 0 2 1 1 0 0 0 0 1 0 0 1 0 0 1 0 0 1 1 1 0 0 0 0 0 1 1 0 1 0 1 1 1 1 1 1 0 0 2 1 1 0 1 0 0 2 0 0 1 0 2 1 0 0 0 0 1 0 2 1 1 0 0 1 1 0 1 0 0 0 0 0 2 0 0 1 0 1 1 0 0 0 1 2 0 1 2 0 0 2 1 0 1 1 1 0 1 1 1 0 0 2 1 1 2 2 2 2 2 2 0 2 0 0 0 0 0 2 1 1 1 1 1 0 1 1 0 2 2 1 2 0 1 0 2 0 1 0 0 0 1 0 0 0 0 0 1 0 1 2 1 1 0 2 2 1 0 0 1 1 0 0 1 0 0 0 0 0 0 0 0 0 2 2 0 0 0 1 0 0 0 1 0 0 2 0 1 0 0 0 1 2 2 0 0 0 0 1 1 1 0 1 0 0 0 1 1 0 2 2 0 1 0 0 1 0 0 0 0 1 0 0 0 0 0 0 1 0 0 0 0 2 2 0 0 0 0 0 2 1 0 2 0 0 0 0 0 1 1 1 0 0 1 1 0 0 2 1 0 1 0 0 2 2 1 1 0 2 2 0 0 0 1 0 0 0 2 1 0 0 2 0 0 2 0 0 0 1 0 0 0 1 0 2 2 0 1 1 2 0 0 0 1 0 0 0 0 0 0 1 0 1 0 1 0 1 0 0 1 0 2 2 2 2 2 0 0 0 2 0 1 1 0 1 0 1 0 0 0 0 1 0 1 0 2 1 0 0 0 0 1 1 0 1 0 1 0 1 1 1 0 0 1 0 1 0 0 2 0 0 1 1 0 2 2 0 1 0 0 0 0 0 1 1 2 0 1 1 1 1 1 0 2 1 2 0 2 2 1 1 0 0 1 0 1 1 2 1 2 1 0 1 0 1 2 0 0 0 0 1 1 0 1 1 1 0 1 1 0 1 1 0 0 0 2 1 1 0 1 0 1 0 0 1 0 1 1 0 0 0 0 0 0 0 0 1 1 0 0 0 0 0 1 0 0 0 2 0 0 0 0 2 0 2 0 0 0 0 1 1 2 0 1 2 0 0 1 0 0 0 1 0 1 0 0 0 0 2 2 2 0 2 0 0 1 0 2 0 1 2 0 0 0 1 1 0 0 0 1 1 1 0 0 1 1 0 2 0 1 2 1 1 1 0 0 1 1 0 2 0 1 1 0 1 1 0 0 0 1 1 0 1 0 1 0 1 0 2 0 0 1 2 1 1 0 0 0 2 0 1 1 1 0 0 0 0 0 0 0 0 0 1 2 0 0 0 0 0 0 0 0 0 0 0 0 0 0 0 0 1 0 0 0 0 0 1 1
62 1 1 2 0 0 2 0 0 1 1 1 1 1 1 1 0 2 2 1 1 2 0 0 2 0 1 1 2 2 1 0 1 2 1 0 2 0 0 1 1 0 0 1 0 1 1 0 0 1 0 0 1 1 0 1 0 0 1 0 1 2 1 0 0 0 0 0 1 1 0 0 2 0 0 2 2 0 0 0 1 0 2 0 1 0 0 1 1 2 0 1 0 1 0 0 0 0 0 1 1 2 0 0 1 1 2 2 0 2 0 2 1 2 2 0 1 0 0 2 2 0 2 0 1 1 0 2 2 0 2 2 0 1 0 0 0 1 0 1 1 0 0 0 0 0 0 0 0 1 1 1 0 0 0 0 0 1 1 1 0 1 2 2 1 2 1 2 1 1 1 1 0 2 0 0 1 0 0 0 0 0 1 1 1 0 1 1 0 0 0 2 1 0 0 1 2 0 0 0 0 1 0 0 1 0 1 0 0 0 1 0 1 0 1 1 0 0 1 1 1 1 0 0 1 0 0 0 0 0 0 0 1 0 1 1 0 2 2 0 0 0 2 1 1 1 0 0 0 0 0 1 0 0 1 2 0 1 0 0 0 0 0 0 1 1 0 0 2 2 1 0 0 1 0 1 0 1 2 0 1 0 2 1 0 1 0 1 0 2 0 0 0 0 1 0 1 1 0 1 0 0 1 0 0 0 0 0 0 0 1 0 2 1 2 0 2 0 0 2 0 2 1 2 1 0 0 0 1 1 2 0 0 0 0 0 0 1 1 0 0 0 2 1 0 0 1 0 1 2 2 0 1 0 0 1 1 1 0 2 0 2 2 0 2 0 1 2 2 0 2 0 1 1 1 0 2 1 0 1 1 1 0 0 0 0 0 0 0 0 0 1 1 0 2 0 0 0 0 0 1 1 0 1 0 0 0 1 0 2 0 0 1 1 1 0 1 2 0 0 0 2 0 1 0 1 0 1 0 0 1 0 1 1 2 2 0 0 0 0 1 1 0 0 2 1 0 1 1 1 0 1 0 1 1 0 1 2 1 2 0 0 0 0 0 2 1 2 0 0 0 0 0 0 1 0 1 0 0 0 0 1 0 1 1 0 0 1 1 0 1 2 1 2 0 0 1 1 1 2 1 1 1 1 1 1 1 0 1 0 1 1 1 1 1 0 0 0 0 0 0 1 2 2 1 2 0 1 0 2 0 2 2 1 2 1 0 0 0 1 0 1 0 1 1 0 0 1 1 1 0 0 0 2 2 0 0 0 0 0 0 0 0 0 0 0 2 2 2 0 0 0 0 0 0 0 0 0 0 2 0 0 1 0 0 1 1 0 0 0 0 2 0 0 0 0 1 0 0 0 1 2 1 1 1 1 1 0 0 1 1 0 0 1 0 1 1 0 0 0 0 2 1 1 1 0 0 1 0 0 0 2 1 1 2 1 1 0 1 0 0 2 0 0 0 0 0 1 2 2 1 1 2 1 2 0 0 1 1 0 0 0 1 0 0 2 0 1 0 0 0 1 0 2 2 2 0 0 2 0 2 0 0 0 1 2 1 0 1 1 0 1 0 0 0 0 0 2 1 2 0 1 0 1 2 0 2 2 2 0 0 0 0 0 1 0 1 1 1 1 0 0 1 2 0 1 2 0 1 0 0 0 0 0 0 0 2 0 1 2 0 2 0 1 0 0 1 0 0 0 0 0 0 0 0 1 1 0 1 1 0 0 0 0 0 1 1 0 2 2 1 0 0 1 1 0 0 0 1 1 0 1 0 0 2 1 1 0 2 0 2 2 2 1 0 1 0 0 0 0 0 1 1 2 0 1 1 1 1 1 0 0 0 0 1 2 1 2 1 1 1 2 0 2 2 2 2 2 0 2 0 2 2 0 0 0 0 0 0 0 1 1 0 0 0 0 0 0 0 0 0 2 0 0 0 1 0 0 1 0 2 2 1 0 1 2 2 0 2 0 1 1 0 0 2 2 0 1 1 1 1 2 0 0 0 0 0 0 0 0 0 2 0 1 2 1 1 0 0 1 0 0 0 1 2 1 0 1 0 1 0 0 1 0 1 1 1 1 2 1 0 2 0 1 0 0 0 1 0 1 2 2 0 0 1 0 0 0 0 0 0 0 1 0 0 1 0 0 0 0 2 1 1 0 1 0 1 0 0 0 0 0 1 0 0 1 1 1 1 2 1 1 0 0 0 0 0 2 0 1 0 0 0 0 0 0 0 0 0 0 0 0 0 1 0 0 1 1 1 0 1 0
63 0 2 1 0 0 1 2 1 1 1 0 1 1 0 0 0 0 2 2 0 0 0 0 2 0 0 0 2 2 2 0 1 1 1 1 1 1 0 1 0 1 0 1 0 1 1 1 0 1 0 0 2 2 0 1 0 0 0 1 1 1 2 0 0 0 0 0 0 2 2 2 2 1 2 2 0 0 1 1 1 0 2 0 1 0 0 0 0 1 0 0 1 1 0 1 0 1 0 1 0 2 2 0 0 0 2 1 0 2 0 1 0 2 2 0 2 1 1 0 1 0 1 1 1 0 0 1 2 1 0 0 0 0 0 0 0 0 0 0 1 0 0 0 0 1 0 0 0 1 0 0 0 0 0 0 0 1 0 0 0 2 1 1 1 2 2 1 0 2 2 1 1 1 1 1 1 2 0 2 2 0 0 2 1 1 1 1 0 0 0 1 0 0 0 0 2 2 0 0 0 2 0 1 2 0 0 0 1 0 2 0 0 1 0 2 0 0 2 1 0 0 1 0 0 1 1 2 0 2 0 0 0 0 1 0 0 2 2 0 0 0 2 2 0 2 0 0 1 1 1 0 0 0 1 2 2 1 0 0 0 0 1 1 1 0 0 0 2 1 1 0 1 0 0 0 1 2 0 0 0 1 2 1 1 0 2 1 0 1 0 1 1 0 1 0 2 1 0 0 0 0 2 0 0 0 1 0 1 0 0 1 2 0 1 0 1 0 0 0 2 2 2 1 1 0 1 1 0 0 1 1 1 0 0 0 0 2 0 1 0 1 2 2 0 0 1 1 1 1 2 0 2 1 0 1 1 0 0 1 1 2 2 0 1 0 0 2 2 0 1 1 2 2 0 0 1 1 0 1 1 1 1 1 0 1 0 0 0 0 0 0 0 0 2 0 0 2 0 0 0 0 0 2 1 1 1 1 0 2 0 0 2 2 0 0 0 0 0 0 1 2 0 1 1 0 2 1 0 1 0 0 0 2 1 1 0 1 1 1 1 1 0 0 1 0 1 1 0 1 0 0 0 1 2 1 1 1 1 1 1 1 1 1 0 2 0 2 0 0 0 1 0 0 0 1 0 0 2 0 0 2 0 1 1 0 0 2 0 1 1 2 1 2 0 0 1 1 1 2 1 1 2 1 1 0 1 0 1 0 0 0 1 0 0 2 0 1 0 1 1 1 2 2 0 1 1 1 1 1 1 1 1 0 1 1 0 0 1 2 0 1 0 0 2 0 0 1 2 1 1 0 0 1 1 1 0 2 0 0 0 0 0 0 0 0 1 2 0 1 1 0 0 0 0 0 0 0 0 2 0 0 0 0 1 1 0 1 0 0 0 2 0 0 1 0 1 1 0 0 2 1 2 1 1 2 2 0 1 0 0 0 0 0 1 2 1 0 1 0 0 1 0 0 0 1 2 1 0 0 0 2 0 1 2 1 2 0 0 0 1 1 0 1 2 0 2 0 0 0 0 0 1 1 1 0 0 2 2 0 0 0 0 2 0 0 0 2 1 1 1 2 1 0 0 2 0 0 1 1 1 1 1 1 1 1 1 0 1 2 0 0 0 1 1 0 1 1 1 2 0 1 0 0 0 0 0 2 2 0 0 0 1 1 0 0 1 1 1 1 0 0 0 2 0 2 2 0 0 0 0 0 0 0 0 1 2 0 1 1 0 1 0 0 1 0 1 0 0 0 0 0 1 0 0 0 0 0 0 0 0 0 1 0 1 0 0 0 2 2 1 1 2 1 1 0 0 0 1 1 0 0 0 0 2 2 0 2 1 2 0 2 2 2 2 0 1 1 0 0 1 0 0 1 0 1 2 1 0 1 0 0 0 0 1 1 0 1 1 2 2 2 0 0 2 0 0 1 0 2 1 2 1 0 0 0 0 0 0 1 1 1 1 0 0 0 0 1 0 0 0 1 0 2 0 2 2 0 1 0 2 2 0 0 0 0 1 0 2 0 0 0 0 0 2 1 1 2 2 2 2 2 1 0 0 1 0 0 1 0 1 1 1 2 1 0 1 0 0 0 0 2 0 0 1 1 1 0 0 1 1 0 1 0 1 1 0 0 1 1 0 2 0 0 1 0 0 0 1 0 2 2 0 1 1 0 0 2 2 0 0 0 2 1 0 0 0 0 1 1 2 0 2 0 0 0 0 2 0 0 0 0 0 1 1 1 1 0 0 1 0 0 0 0 0 0 0 2 0 0 0 0 2 2 0 1 1 0 1 0 0 0 2 0 2 1 0 1 1 0 0 0
64 1 1 1 0 0 1 0 0 2 2 0 0 1 0 0 0 1 1 1 1 1 0 0 2 0 2 0 1 2 0 0 1 1 2 1 2 2 0 2 2 1 1 1 0 0 1 0 1 1 0 0 0 2 0 1 1 0 1 0 2 2 0 0 0 0 0 1 0 0 0 0 2 0 0 2 2 0 1 0 1 0 1 1 1 0 0 0 0 2 0 1 2 1 0 1 0 1 0 2 1 2 1 0 2 1 2 1 1 1 0 1 0 0 1 1 0 0 1 1 1 0 2 0 0 0 0 2 2 0 0 0 0 0 0 0 0 0 0 1 0 0 0 0 0 0 0 0 0 1 0 0 1 0 0 0 0 1 1 0 1 0 2 2 1 0 0 0 0 1 0 0 0 2 1 0 2 1 1 0 0 1 0 2 0 0 2 0 0 0 0 2 0 1 2 0 2 2 0 0 0 1 0 2 1 0 1 1 0 0 2 0 1 0 0 2 1 1 2 0 0 0 1 0 1 1 1 2 0 2 0 0 0 0 2 0 1 1 2 0 0 0 2 1 0 1 0 1 1 1 0 0 0 0 0 1 0 1 0 1 1 1 0 0 1 1 0 1 2 1 1 0 1 1 2 2 0 2 1 0 1 0 2 2 0 0 1 2 0 2 1 0 1 0 2 0 1 1 0 0 0 0 1 0 0 0 0 0 0 0 0 1 2 0 1 0 1 0 1 0 0 1 1 1 1 0 0 0 0 0 2 0 1 0 0 0 0 2 0 1 0 1 1 2 0 0 1 0 1 1 0 0 2 0 0 0 0 1 0 1 0 1 1 0 1 0 1 2 2 0 1 1 0 0 1 1 2 2 1 1 0 1 0 0 1 0 0 0 0 0 0 0 2 0 2 2 2 0 1 1 1 1 0 2 0 0 0 1 1 1 0 0 1 1 1 1 0 2 0 0 0 2 0 1 2 1 1 1 0 1 0 1 1 0 1 2 0 1 0 1 0 2 0 0 2 1 0 0 0 0 0 1 0 2 0 0 0 2 2 2 2 2 0 0 0 2 1 1 0 1 1 0 1 1 2 0 2 1 2 1 1 1 0 1 1 1 0 1 0 1 1 0 0 1 0 0 2 2 2 2 1 0 1 1 1 1 2 1 1 0 0 0 1 1 1 1 0 0 0 2 2 0 2 2 1 2 0 0 1 1 1 0 0 0 0 1 1 0 1 1 0 0 1 1 2 0 0 2 0 2 0 0 1 1 1 1 0 1 0 0 0 0 2 0 1 1 0 0 0 0 0 0 0 0 0 0 0 2 2 2 0 2 0 0 0 1 0 1 0 0 1 1 2 0 1 0 0 0 0 0 0 2 0 2 2 0 1 0 0 2 1 0 0 0 0 0 0 0 0 0 0 1 2 2 2 0 0 2 0 0 1 1 1 2 1 0 1 1 1 1 1 0 0 1 1 0 0 1 1 0 0 2 1 0 2 0 0 2 2 0 0 0 2 0 0 2 0 2 0 1 0 0 0 1 1 2 1 0 2 0 1 0 1 0 0 0 1 1 2 1 0 1 1 1 0 0 0 2 1 1 0 1 0 0 1 1 1 2 2 0 0 0 1 1 1 0 0 1 1 1 0 0 1 1 1 0 0 0 1 0 1 1 0 0 0 1 1 0 2 2 0 2 0 0 0 1 1 0 0 0 0 0 0 0 0 0 0 0 0 0 0 1 1 1 0 1 1 0 2 2 1 0 0 0 0 0 0 2 0 0 0 0 0 0 1 1 0 1 1 1 1 1 2 2 2 0 0 1 0 1 0 2 0 1 0 2 2 0 0 2 0 0 0 0 2 2 0 2 1 2 2 1 2 1 2 1 1 1 1 1 0 1 2 1 0 0 0 1 1 0 0 0 2 0 0 2 2 1 1 0 0 1 0 0 0 0 0 1 0 0 2 2 0 0 0 1 0 0 2 0 1 1 0 0 1 2 0 0 2 1 0 0 0 0 0 1 0 1 1 0 0 1 1 1 1 0 1 0 0 0 2 2 0 1 2 0 1 0 0 2 0 0 1 0 1 1 0 0 2 2 0 2 0 1 0 0 1 1 1 0 2 1 0 2 0 0 0 1 1 1 0 0 2 2 1 0 1 0 1 0 1 0 2 0 0 0 0 1 0 1 1 1 1 0 1 0 1 0 0 0 0 0 0 0 0 1 2 1 0 0 0 0 0 0 0 0 0 0 0 0 0 0 0 1 0 0 0 0 0 0 1 1
65 0 1 1 0 0 0 1 1 2 2 0 0 0 0 0 0 0 2 2 0 0 0 0 2 0 2 0 2 1 1 1 0 0 2 0 2 1 0 2 1 0 1 1 0 1 0 0 1 0 0 0 2 2 0 2 0 0 1 0 1 2 1 0 1 1 1 0 0 1 1 2 2 1 2 2 0 0 1 0 1 0 2 0 0 0 1 0 0 2 0 1 1 1 0 2 0 1 0 1 1 1 1 0 1 1 1 2 0 2 0 0 1 1 1 0 0 0 1 1 1 0 2 0 0 1 0 0 0 0 0 0 0 0 0 0 0 0 0 1 0 0 0 0 0 0 0 0 0 0 0 0 0 0 0 0 1 1 0 1 1 1 0 2 0 1 1 1 1 0 0 1 0 2 1 0 2 0 0 0 0 0 1 2 1 0 2 1 1 1 1 1 0 2 2 0 2 1 0 0 0 1 1 1 1 0 1 0 0 0 2 0 1 0 0 2 0 0 0 1 1 1 0 0 1 0 0 2 0 1 0 0 1 1 1 1 0 2 2 0 0 0 2 2 0 2 0 0 0 0 0 0 0 0 1 2 1 0 0 0 0 0 1 0 0 0 0 1 0 0 0 2 0 1 0 0 1 1 1 0 1 0 2 1 1 0 0 1 0 1 0 0 0 0 2 0 2 1 0 0 0 0 1 0 0 0 0 0 0 0 1 0 2 0 0 0 2 0 0 1 0 1 1 1 2 0 0 0 1 2 1 1 1 1 0 0 1 1 1 0 0 0 2 2 1 1 2 0 1 2 0 0 2 1 0 1 1 1 0 1 0 1 0 1 0 0 1 2 2 0 2 0 0 0 0 0 0 1 0 2 0 2 0 0 0 0 0 0 0 0 0 0 0 1 2 1 1 1 0 0 0 0 0 1 0 0 0 1 0 2 0 0 2 2 0 2 0 0 1 0 0 1 0 1 1 1 2 0 0 1 0 0 0 0 1 2 0 1 0 0 1 1 0 1 1 0 1 1 1 1 0 1 0 2 2 1 1 1 2 2 1 1 0 0 0 2 1 2 0 0 1 1 1 1 0 0 0 0 2 0 0 2 0 0 2 0 0 0 0 0 0 1 1 1 1 0 0 1 1 2 1 1 2 2 2 0 1 0 1 0 0 0 1 0 0 1 0 0 0 1 0 1 2 2 0 2 0 0 0 2 0 1 0 0 1 0 1 0 0 0 2 2 0 1 1 0 0 1 1 2 1 1 0 2 1 1 0 0 0 1 1 0 1 0 1 1 0 2 1 1 0 2 0 0 0 0 0 2 2 2 0 0 1 0 1 1 2 0 0 0 1 0 1 0 1 0 1 0 0 0 0 1 1 1 0 0 0 0 0 2 0 0 0 1 1 1 1 0 0 0 0 1 1 1 1 1 1 1 0 0 0 2 0 0 2 2 2 1 0 0 0 1 0 1 1 0 1 1 1 1 1 1 0 0 1 0 0 1 0 0 0 0 0 1 1 1 0 2 0 1 1 1 0 1 1 1 1 2 0 2 0 0 0 0 0 2 0 2 2 0 2 0 1 1 0 0 0 1 0 0 0 1 0 0 0 0 0 2 2 0 0 0 1 0 0 0 1 0 0 0 0 0 0 2 0 1 2 0 1 0 1 1 0 0 0 0 1 0 1 1 0 1 0 1 0 0 1 0 0 0 0 0 1 0 1 1 0 0 1 0 0 0 2 0 1 0 0 0 2 2 0 0 0 1 1 0 0 0 2 2 0 2 1 1 2 1 1 1 2 1 1 2 2 2 1 1 1 1 1 2 0 1 0 2 0 0 0 1 0 1 0 0 2 2 0 2 0 2 1 1 0 1 0 1 1 2 1 0 0 1 0 0 1 1 0 1 1 0 2 0 1 1 1 1 0 0 1 2 2 1 0 1 0 0 0 0 0 0 0 0 1 2 0 0 0 0 1 0 2 0 0 0 0 0 2 2 1 1 1 2 2 2 0 0 0 0 0 0 0 0 0 0 0 1 2 0 2 0 0 0 0 2 0 0 2 0 1 1 0 2 0 0 0 1 1 1 0 0 2 2 0 2 0 1 2 0 2 1 0 0 1 1 0 2 0 1 0 0 2 1 0 0 2 1 1 1 0 1 0 1 2 1 1 0 1 0 1 2 0 0 0 0 1 0 1 1 1 0 1 1 0 0 0 0 0 1 2 1 1 1 1 0 2 2 0 0 2 1 0 0 0 1 0 0 0 0 0 2 2 0 2 1
66 1 1 1 0 0 1 1 0 0 0 1 2 2 1 1 0 2 2 2 0 2 0 0 2 0 0 0 2 2 1 1 1 1 1 1 1 1 0 2 2 0 0 0 0 0 0 0 0 0 0 0 1 1 0 1 0 1 0 1 0 1 1 1 0 0 0 0 0 0 0 1 1 0 1 1 1 0 1 0 1 0 1 1 0 0 0 0 0 1 0 0 1 1 0 0 0 1 1 2 1 2 1 0 1 1 2 1 1 1 0 0 0 1 2 1 1 0 1 1 1 1 1 1 0 0 0 1 1 1 1 1 1 1 0 0 0 0 1 0 0 0 0 0 0 1 0 0 0 1 0 1 1 0 0 0 1 0 0 1 1 1 1 2 0 2 2 1 2 0 0 0 0 2 1 0 2 0 0 0 0 0 0 2 1 0 2 1 0 0 0 2 1 1 1 0 0 1 0 0 0 0 0 0 0 0 1 2 1 0 1 0 1 0 0 2 0 0 1 0 2 2 1 0 0 0 1 2 1 1 0 0 0 1 1 0 1 1 2 0 0 0 1 2 0 2 0 1 1 1 0 0 0 0 0 2 0 1 0 1 1 1 0 0 1 0 1 0 1 0 0 1 0 0 0 0 0 2 2 0 1 0 2 2 0 0 2 1 2 2 0 1 2 0 2 0 2 1 0 1 0 0 1 1 1 0 0 0 0 0 0 0 1 0 2 0 2 0 0 0 0 2 2 2 2 0 0 0 0 0 1 2 0 0 0 0 0 2 0 0 0 0 1 2 1 1 0 0 1 2 0 0 2 2 0 2 2 1 0 0 0 0 0 1 0 0 1 2 2 0 1 1 0 0 0 0 2 1 0 1 1 1 1 1 0 1 0 0 0 0 0 0 0 0 2 0 1 1 2 1 2 2 0 2 0 0 0 0 0 2 0 0 1 1 1 0 1 1 0 0 0 2 1 0 1 1 0 1 1 2 0 1 0 1 1 2 0 1 1 0 2 0 0 0 0 1 0 1 1 2 0 0 0 2 1 1 0 2 1 2 2 1 1 1 1 0 0 1 0 1 1 0 1 1 1 1 1 0 0 0 0 2 0 2 0 0 1 1 1 0 2 2 1 2 1 0 1 2 2 1 0 0 2 2 2 0 2 0 1 0 0 0 2 0 0 2 0 0 0 0 0 2 2 2 0 1 1 0 0 2 1 0 0 0 0 0 1 0 0 0 1 2 0 0 2 0 0 1 1 1 1 0 0 0 2 0 0 1 1 1 0 1 0 1 0 0 0 2 2 0 0 0 0 0 2 0 2 1 1 2 1 0 0 0 0 0 0 2 2 2 1 0 1 0 1 0 0 0 0 0 0 2 0 2 2 0 1 0 0 1 0 0 0 0 1 0 0 0 0 0 0 0 0 0 0 1 1 1 0 0 0 1 0 1 2 0 2 0 0 0 1 0 1 2 2 0 1 1 1 1 0 1 1 1 2 0 0 1 1 0 0 0 1 1 1 0 0 2 0 0 0 2 0 1 1 2 1 0 0 2 0 0 1 0 0 2 1 0 2 2 0 0 0 1 1 0 0 2 2 2 0 2 0 0 0 0 0 2 2 0 0 0 0 1 0 0 0 0 0 0 0 0 1 1 1 0 0 1 1 1 2 0 0 0 0 0 2 0 0 1 1 0 0 0 0 0 0 0 0 0 0 0 0 0 0 0 0 0 0 0 0 0 1 1 0 1 1 1 1 1 0 0 0 0 0 0 0 0 2 2 0 2 0 0 1 1 0 2 1 2 0 2 2 2 1 1 0 1 0 1 0 2 0 1 0 2 0 0 1 2 0 0 1 1 1 2 0 2 1 1 0 1 0 2 2 2 2 1 0 2 1 2 1 0 0 0 0 0 0 0 0 0 0 0 0 0 0 0 0 0 0 2 0 0 0 1 1 0 0 0 0 0 0 0 0 0 0 0 1 0 0 0 2 1 1 0 0 1 2 1 1 2 0 0 0 1 0 0 0 1 0 0 2 1 2 1 1 0 0 0 0 1 0 0 1 1 1 1 0 2 0 0 1 0 0 0 0 1 2 1 0 2 0 1 0 0 0 1 0 0 2 2 1 1 0 1 0 2 2 1 0 0 2 2 2 0 0 1 0 1 2 0 2 2 1 0 2 1 0 1 1 0 1 1 2 0 0 1 1 1 1 0 0 0 0 0 0 1 0 1 0 0 1 1 0 0 0 0 0 0 0 0 1 0 1 0 0 0 0 0 0 0
67 1 1 2 0 0 1 1 0 1 1 1 2 2 0 0 0 1 1 1 1 1 0 0 2 0 2 0 2 2 0 1 2 2 2 0 2 1 0 1 1 1 0 0 0 0 0 0 0 1 0 0 0 1 0 2 0 0 1 1 0 0 0 0 1 1 1 0 0 0 0 2 2 1 1 2 1 0 1 1 0 0 2 0 1 0 0 0 0 1 0 1 1 1 0 0 0 2 0 2 0 2 0 0 0 0 2 1 1 1 0 2 1 2 2 1 2 0 1 1 1 0 0 2 0 1 0 1 2 2 0 0 1 1 0 0 1 0 1 0 2 0 0 0 0 2 1 0 0 1 1 1 0 1 0 0 0 0 1 2 1 1 2 2 2 2 2 0 2 0 0 2 1 1 1 0 2 2 0 2 2 0 1 2 2 1 1 1 0 0 0 2 0 2 2 0 1 1 0 0 0 0 0 0 1 1 1 1 0 0 1 0 1 0 0 2 0 1 2 0 1 1 0 0 0 1 1 2 1 0 1 1 0 0 1 0 1 1 2 0 0 0 2 0 0 0 0 0 0 0 0 1 0 0 0 1 0 2 0 1 1 1 0 0 1 0 1 0 1 0 1 1 0 2 0 0 0 2 2 0 1 0 2 2 0 0 2 2 0 2 1 0 1 0 2 0 2 1 1 0 1 0 2 1 0 0 0 0 0 0 1 2 2 1 0 0 2 1 0 1 0 2 1 1 0 0 0 0 0 1 1 2 2 0 0 0 0 1 1 0 0 0 2 2 0 0 2 0 0 0 1 0 1 2 0 2 2 0 0 0 0 0 1 0 0 0 1 1 1 0 1 1 0 0 1 1 2 2 1 1 0 2 0 0 0 0 0 0 0 0 0 0 0 0 2 0 0 1 1 1 1 1 0 2 1 0 0 1 0 2 0 0 1 1 0 0 1 1 0 0 0 2 0 1 1 2 1 2 0 0 2 0 0 1 0 0 0 1 0 0 1 1 0 0 0 1 2 0 0 1 0 0 0 2 2 2 0 2 2 2 2 2 1 0 0 2 0 2 0 0 0 0 0 0 1 0 1 0 2 0 0 2 0 1 1 0 1 2 1 1 1 2 0 1 0 0 2 2 2 2 0 0 2 1 2 1 2 0 1 0 1 1 0 1 1 0 0 1 0 1 1 1 2 2 1 2 0 1 0 2 0 1 1 1 1 0 1 0 1 0 1 1 0 0 1 0 0 1 1 2 1 0 0 2 0 2 0 2 1 0 0 1 0 0 0 0 1 1 1 0 1 1 0 0 2 0 2 1 2 1 1 0 0 0 0 0 1 1 1 0 0 2 2 0 1 0 0 0 0 0 0 1 1 0 2 0 1 0 0 1 0 0 0 1 0 1 1 0 1 1 1 1 0 0 0 1 2 0 0 0 2 0 0 1 2 0 2 0 0 0 1 0 0 1 1 0 0 1 1 1 1 1 2 0 2 0 0 2 1 0 0 0 2 0 1 2 1 1 0 1 1 2 0 1 1 2 0 0 1 1 0 0 0 0 1 1 1 0 1 2 0 0 0 1 1 0 0 1 0 1 1 1 0 0 1 0 2 2 2 0 1 0 1 1 0 0 2 2 1 1 1 0 0 2 0 1 2 0 1 0 0 0 0 0 0 0 1 0 1 2 1 2 0 1 0 0 2 0 0 0 0 0 1 0 0 0 2 0 2 1 0 0 2 1 0 0 0 1 1 1 0 1 1 0 0 0 0 0 2 2 0 2 0 0 0 1 0 2 0 2 0 0 2 2 2 0 1 1 0 1 0 1 1 2 1 1 2 0 0 1 0 0 0 0 2 2 0 1 1 1 1 2 1 1 2 1 1 0 0 2 0 0 2 2 0 0 0 0 1 0 1 1 1 0 0 1 1 0 0 0 0 2 0 0 1 0 1 0 0 0 2 2 0 0 0 0 1 0 2 0 0 0 1 0 2 2 0 1 1 0 0 0 0 0 0 1 0 0 0 0 0 1 0 0 0 0 0 0 0 0 1 2 0 0 2 1 1 1 0 1 0 0 1 0 1 1 0 1 2 1 0 2 0 2 2 0 2 1 1 1 1 1 0 2 0 0 0 1 1 1 1 1 1 2 2 0 0 2 0 1 2 0 2 1 1 0 2 1 0 0 0 1 0 0 0 0 0 0 0 1 0 0 0 0 0 0 0 0 2 0 0 0 1 1 0 0 1 0 0 1 1 0 1 1 1 2 0 0 0 0 2 0
68 0 1 1 0 0 2 1 0 1 1 0 2 2 0 0 0 2 0 0 1 1 0 0 2 0 0 0 1 1 1 0 1 2 1 0 2 1 0 0 0 0 1 1 1 2 0 0 0 1 0 0 1 1 0 1 0 0 1 0 0 1 1 0 1 1 1 0 0 0 0 1 1 0 2 1 0 0 1 0 1 0 2 1 0 0 0 2 1 2 1 1 1 0 0 1 0 1 0 1 1 2 1 0 0 0 2 1 1 1 0 1 0 2 2 0 2 2 0 0 2 2 1 1 0 2 0 2 2 1 0 0 0 0 0 0 0 0 1 0 1 0 0 0 0 0 0 0 0 1 0 0 0 1 1 0 0 0 1 1 1 0 0 2 1 2 1 1 0 2 2 1 0 2 0 0 1 0 0 0 0 0 0 1 0 0 1 1 0 0 0 1 0 0 1 0 1 1 0 0 0 0 0 0 1 0 2 1 0 0 2 0 2 0 0 2 1 0 2 0 0 0 1 0 1 1 1 2 0 2 0 0 0 0 0 0 0 2 2 0 0 0 2 2 0 2 0 0 0 0 0 0 0 0 0 1 0 0 1 2 1 2 0 0 0 0 0 0 1 1 0 0 0 2 1 0 0 2 2 0 1 0 2 1 1 0 0 0 0 2 1 0 1 1 1 0 1 0 0 0 0 1 2 1 0 0 2 1 0 0 0 2 1 0 1 0 2 0 0 1 0 1 1 1 1 0 0 0 1 1 1 1 0 0 0 0 0 1 1 0 0 0 2 2 2 2 0 0 0 1 1 1 2 0 0 0 0 1 0 0 0 1 2 0 2 1 0 1 1 0 1 1 0 0 1 0 1 1 1 1 0 1 1 0 0 0 0 0 0 0 0 0 2 0 2 0 0 0 0 0 0 0 0 1 0 1 1 2 0 2 0 0 0 0 1 0 1 2 0 0 0 2 0 0 2 0 1 0 0 0 1 0 0 2 0 0 1 1 0 0 1 1 0 0 1 0 1 1 1 2 0 0 0 2 1 0 1 0 1 0 0 0 1 1 1 1 0 2 0 0 1 1 0 0 1 1 1 0 1 0 1 1 0 0 2 0 0 0 0 0 1 1 0 1 1 0 2 2 2 1 0 0 1 0 1 1 1 0 0 0 0 1 0 1 1 0 0 0 0 0 0 2 1 1 1 1 1 1 0 2 0 1 1 1 1 0 0 0 0 1 1 1 0 1 2 0 0 2 0 0 0 0 0 2 0 2 0 1 0 2 2 0 1 0 1 1 0 2 1 1 1 1 1 0 0 0 1 0 2 0 1 0 0 0 1 0 2 1 0 0 0 1 0 1 1 0 1 0 0 0 0 2 0 1 1 0 1 0 0 1 0 0 0 0 1 0 0 0 1 1 0 2 0 0 1 0 1 2 0 0 0 1 1 1 2 0 2 0 0 1 0 0 0 0 1 0 1 1 1 1 0 1 1 1 2 0 0 1 0 0 0 0 1 0 1 2 0 2 1 0 0 0 0 0 0 1 2 0 2 0 0 2 0 0 0 0 1 0 0 1 0 1 0 0 0 1 1 1 1 2 0 1 0 0 0 0 0 1 1 0 1 0 0 0 2 1 1 1 1 1 0 1 0 2 0 2 2 0 0 0 0 0 0 1 0 0 1 0 1 1 0 1 0 0 0 0 0 1 2 1 0 2 1 0 0 2 0 0 2 1 0 0 2 0 2 0 0 0 1 1 1 1 1 2 2 0 0 2 0 0 1 2 0 0 1 2 0 2 0 2 0 1 2 2 2 0 0 0 0 1 0 2 0 2 1 1 1 0 0 2 0 0 1 1 1 2 0 1 1 1 1 1 2 1 2 1 1 0 0 1 1 1 2 1 1 0 0 0 2 0 1 1 0 0 0 0 0 1 1 0 0 1 0 0 0 0 0 0 0 1 1 2 0 0 0 1 1 0 2 0 0 0 0 0 2 2 0 0 2 0 1 1 0 0 0 0 0 0 0 0 0 1 2 1 1 0 1 0 0 1 0 1 0 0 2 0 0 0 0 1 0 0 1 0 1 1 0 1 1 0 1 0 0 0 2 0 2 1 1 0 1 1 1 1 1 1 0 1 1 0 0 0 1 1 0 0 1 1 1 1 2 0 2 2 1 0 2 1 0 0 0 0 1 1 1 1 1 0 0 2 0 0 0 0 0 2 2 2 0 0 0 0 2 2 0 0 2 0 0 1 1 0 0 0 2 0 0 0 0 0 0 1
69 0 0 2 0 0 2 1 0 2 1 0 0 1 0 0 1 0 1 0 1 0 0 0 2 0 1 0 2 2 1 0 0 0 2 0 2 1 0 2 2 0 0 0 0 2 0 0 0 0 1 0 0 0 0 2 0 1 2 1 1 1 2 2 0 1 0 1 0 0 0 0 2 0 2 2 0 0 1 0 1 0 2 0 1 0 0 0 0 2 0 0 1 1 0 0 0 1 0 2 1 2 1 0 0 0 2 2 0 2 0 0 0 0 1 1 1 0 0 2 2 0 2 0 1 0 0 1 2 0 0 0 0 0 1 0 0 0 0 0 0 0 0 0 0 0 0 0 0 0 0 0 0 0 1 0 1 1 1 1 0 1 2 2 2 1 1 1 1 0 0 1 1 1 0 0 2 0 0 1 0 0 1 2 1 0 2 2 0 0 0 2 0 1 1 1 1 1 0 0 0 0 0 1 0 1 2 2 2 1 2 0 0 0 0 2 0 0 1 0 0 0 0 0 0 1 1 2 0 1 0 0 0 1 1 0 1 2 2 0 0 0 2 1 0 1 0 0 0 0 0 0 1 1 0 1 2 0 1 1 0 1 1 1 1 0 1 1 1 1 0 0 0 2 0 0 0 2 2 0 2 0 1 1 0 0 1 1 0 2 2 1 1 0 2 0 1 0 0 0 0 0 1 1 0 0 1 0 0 0 0 1 1 0 0 0 2 0 0 0 1 2 2 1 1 0 0 0 0 0 1 2 1 0 0 0 0 1 1 0 0 0 2 0 0 0 0 0 1 1 0 0 2 1 0 1 1 2 0 1 0 1 2 0 2 0 1 2 2 0 1 1 1 1 2 2 2 1 1 1 1 1 1 1 0 1 0 0 0 0 0 0 2 0 2 2 2 0 2 2 2 2 0 1 0 0 0 0 0 1 0 0 0 0 0 0 2 0 0 0 0 1 0 0 2 1 0 0 0 0 0 0 0 1 0 0 0 1 0 0 0 1 0 0 1 1 1 0 0 1 0 1 0 1 2 1 1 1 1 1 1 1 0 0 0 2 0 2 0 0 0 0 2 2 1 0 0 0 2 0 0 1 0 0 2 0 0 2 1 1 1 2 0 1 2 0 2 1 1 1 1 1 2 2 2 0 2 0 0 0 0 0 0 1 1 1 0 1 0 2 1 0 2 2 1 2 0 1 1 1 1 1 2 1 2 0 1 0 2 1 0 2 0 0 1 0 0 1 1 2 1 0 0 2 0 0 0 1 0 0 0 0 0 1 0 0 0 2 1 1 1 1 1 0 0 0 1 2 2 2 0 0 1 0 0 1 1 2 2 1 1 1 0 1 0 0 0 2 0 2 0 2 0 2 2 0 0 0 0 2 1 0 0 0 2 0 0 0 0 0 0 2 1 2 2 0 0 1 0 0 0 0 0 2 2 0 2 0 0 0 1 0 0 0 1 0 1 0 1 1 0 2 1 0 1 0 0 2 2 0 0 0 1 0 0 2 1 1 0 0 0 1 0 1 1 2 1 0 2 0 0 1 0 1 1 2 1 0 1 1 0 1 0 0 0 0 0 2 0 1 0 0 0 0 1 0 1 2 2 0 0 0 0 2 0 1 0 0 0 0 0 0 0 2 0 1 1 0 1 0 0 0 1 0 0 2 1 0 1 1 0 1 1 0 0 1 1 0 0 0 0 0 0 0 0 0 0 1 0 0 1 1 2 1 0 0 0 1 1 1 0 0 1 1 1 0 0 1 1 1 0 1 1 1 1 0 0 1 1 1 1 2 2 2 2 0 1 2 0 2 0 2 0 2 0 2 2 1 0 1 0 0 0 0 1 1 1 2 1 1 1 1 1 0 1 1 0 1 0 1 0 2 1 0 0 0 0 0 0 0 1 1 1 0 0 1 1 1 1 0 0 1 0 0 0 1 1 0 0 0 1 1 1 0 1 0 1 0 1 0 0 0 0 2 1 1 0 1 2 1 1 2 0 0 0 0 0 0 0 1 0 1 2 1 1 0 1 0 0 0 1 1 0 1 2 1 1 0 0 1 1 0 0 1 1 1 0 0 1 1 0 1 0 0 1 0 1 1 0 0 2 2 0 2 0 0 0 1 0 2 1 1 2 2 2 0 1 2 0 0 2 0 2 2 1 0 2 1 1 1 1 0 1 0 1 0 1 2 1 1 1 0 0 0 1 0 1 0 2 0 0 0 0 1 0 0 1 0 1 0 0 0 1 0 1 2 0 1 1 0 0 2
70 1 2 1 0 0 0 2 0 1 1 0 0 0 0 0 0 2 0 0 2 1 0 1 1 0 1 0 1 2 2 0 2 2 0 1 1 1 0 2 2 0 0 1 0 2 0 0 2 2 0 0 0 0 0 2 0 0 1 0 0 2 1 0 0 1 0 0 1 1 0 0 2 0 0 2 2 0 1 0 2 0 2 0 2 0 1 1 1 1 1 1 1 1 0 1 0 1 0 1 0 2 1 0 1 1 2 2 0 2 1 2 0 0 1 2 1 0 1 0 0 2 1 1 0 0 0 0 2 0 0 0 0 0 0 0 0 0 0 1 1 0 0 1 0 1 1 0 0 1 1 1 0 1 0 0 1 1 1 1 1 1 2 2 2 1 1 1 0 1 1 1 2 0 0 0 2 1 1 0 1 1 0 2 0 0 2 1 0 0 0 2 0 1 1 0 1 2 0 0 0 1 1 0 2 0 0 0 0 1 2 0 1 1 0 2 0 0 2 0 0 0 1 0 0 1 1 2 0 2 0 0 0 0 0 0 0 2 2 0 0 1 2 1 0 1 0 0 1 1 1 0 2 0 0 2 1 2 0 2 2 2 1 0 0 0 0 0 1 1 0 1 2 0 0 0 0 2 2 0 0 0 2 0 0 1 0 1 0 2 0 0 1 0 1 0 2 0 0 0 0 0 2 1 1 0 0 0 1 0 1 1 2 0 0 0 1 1 1 0 0 1 1 1 1 0 0 0 0 1 1 2 1 0 0 0 0 1 1 0 0 0 1 2 0 0 0 1 1 1 0 0 2 1 0 1 1 0 0 2 0 2 2 0 2 1 0 1 1 0 1 1 0 0 1 1 2 2 0 2 0 1 0 0 1 0 0 0 0 0 0 0 0 0 2 0 0 0 0 0 0 0 0 2 1 0 0 1 0 2 0 0 0 0 2 0 0 0 2 0 0 0 0 2 1 1 2 1 0 0 0 0 0 2 0 0 2 0 0 0 1 1 0 1 1 2 1 0 0 2 0 0 0 1 2 1 1 1 2 1 0 1 1 1 1 1 0 1 0 1 1 0 2 2 1 1 1 0 2 1 1 1 0 1 2 1 0 0 0 0 0 1 0 1 1 0 1 2 2 1 0 0 1 0 1 2 2 0 1 0 1 1 1 1 1 1 1 0 0 0 1 2 2 2 0 2 0 2 0 2 0 2 1 0 1 1 2 0 1 1 1 1 0 1 1 0 0 0 2 2 1 0 0 1 1 1 1 1 0 1 1 0 0 0 0 0 0 2 1 0 1 1 1 0 0 0 1 0 2 0 2 1 1 0 0 1 2 0 0 0 0 1 0 0 2 0 1 0 0 0 1 2 1 1 1 1 2 0 0 2 0 0 0 0 2 0 0 0 2 1 1 1 1 1 1 0 0 2 0 0 1 1 0 1 2 1 2 1 0 0 0 1 2 2 2 0 0 0 1 0 0 1 1 0 1 0 0 2 2 0 0 0 1 0 1 2 0 2 0 2 2 0 0 1 1 2 0 0 2 0 2 0 0 0 0 0 0 0 1 2 0 0 0 1 1 0 0 1 0 0 0 1 0 0 1 0 1 1 2 0 0 0 0 1 0 0 0 1 1 1 0 0 0 2 0 2 2 1 1 0 1 1 0 0 0 1 0 0 0 0 0 0 0 0 0 0 1 1 1 0 1 0 0 0 0 0 1 0 1 0 0 0 2 0 1 0 0 0 2 2 0 1 1 1 1 0 0 0 2 2 0 2 0 0 2 1 1 0 2 0 2 2 2 1 1 0 0 1 0 1 0 2 1 1 1 1 2 0 1 2 0 0 1 1 1 2 0 2 1 1 1 1 1 0 2 1 1 2 1 2 0 2 2 1 0 0 0 1 2 1 1 1 0 0 0 0 0 0 0 0 0 2 0 0 0 0 0 1 0 1 0 0 0 0 0 0 1 0 1 0 0 0 0 0 2 2 0 1 1 1 2 2 0 0 0 0 0 0 0 1 0 1 0 2 1 0 1 0 0 0 0 2 0 0 2 1 0 0 0 2 0 0 0 0 1 1 0 0 1 0 1 0 0 0 0 0 1 1 0 0 2 1 0 2 0 0 0 0 1 1 0 0 2 1 1 0 1 0 1 0 2 0 2 0 1 0 1 0 0 0 0 0 0 2 2 0 2 0 0 0 0 0 1 1 0 1 1 0 2 1 1 0 0 0 0 0 0 0 0 0 0 0 0 0 0 0 0 0 0 0 1 1
71 0 2 0 0 0 0 1 0 1 0 0 0 1 0 0 1 1 0 0 2 2 0 0 2 0 0 0 2 1 1 1 0 1 2 0 2 1 0 0 0 0 0 2 0 1 0 0 0 0 0 0 0 0 2 2 0 0 1 1 0 1 2 1 0 0 0 1 0 0 0 1 2 0 1 2 1 0 0 0 1 0 2 0 1 0 0 0 0 2 0 0 2 2 1 0 0 0 0 0 1 2 1 0 1 1 2 1 1 1 0 2 1 1 2 2 2 0 0 2 2 0 0 2 0 2 0 2 2 0 0 0 0 0 0 0 0 0 1 0 0 0 0 0 0 1 0 0 0 1 0 1 0 1 1 0 1 0 0 0 1 1 1 2 1 1 0 1 0 0 0 0 0 2 1 0 2 0 0 0 0 0 2 2 2 0 2 1 1 1 1 1 0 1 1 1 1 1 0 0 0 0 0 0 1 0 0 0 0 0 2 0 1 0 0 2 1 1 1 1 0 0 1 0 0 2 2 1 0 1 0 0 1 0 2 1 0 2 2 0 0 0 1 2 0 2 0 0 0 0 0 0 0 0 0 2 1 0 0 0 0 0 0 0 0 0 1 0 1 0 0 1 0 1 0 1 0 2 1 0 0 0 1 2 0 0 1 0 0 1 1 1 2 0 2 0 1 2 0 2 0 1 2 1 1 1 1 1 1 0 0 0 0 0 1 0 2 1 1 0 0 1 0 2 2 0 0 0 1 1 2 0 2 0 0 0 0 1 1 1 0 1 1 2 0 0 0 0 1 2 2 0 2 1 0 1 1 1 0 1 0 1 2 0 2 0 1 1 1 0 2 0 1 1 1 1 2 1 0 1 1 1 2 1 0 0 0 0 0 0 0 0 0 1 2 1 1 1 0 0 0 1 0 0 0 1 2 0 0 1 0 0 1 1 0 0 2 1 0 0 0 2 1 1 0 1 2 1 0 1 0 1 0 1 0 1 0 1 0 1 1 1 0 0 1 1 1 1 1 1 0 1 0 1 2 1 1 1 1 0 0 0 0 0 0 2 2 2 0 0 1 1 0 0 2 0 1 0 1 0 2 1 0 1 1 0 0 1 0 1 0 1 1 1 2 0 2 2 2 1 0 0 2 1 1 0 1 1 0 0 0 0 0 1 1 1 1 0 0 1 0 1 1 1 0 1 1 0 0 2 1 1 1 1 0 0 0 0 0 0 2 2 0 0 0 0 0 1 1 1 0 0 0 2 0 1 1 2 1 1 1 1 0 2 0 0 0 2 2 0 1 1 0 0 0 0 1 1 1 2 0 1 0 0 0 0 1 1 1 0 0 2 0 1 0 0 0 0 0 0 1 2 2 0 0 1 1 0 0 2 1 0 0 1 1 2 1 0 0 0 0 0 1 1 1 1 1 1 0 0 0 2 0 2 1 2 2 0 2 0 0 0 0 0 2 0 2 0 1 0 0 1 0 1 2 0 0 1 1 0 0 0 0 1 2 2 0 2 2 1 0 0 0 0 0 2 1 0 1 1 0 0 0 1 1 2 1 1 1 0 0 2 1 1 0 0 0 1 0 1 1 0 0 0 1 0 1 1 1 0 1 0 0 1 0 1 0 1 1 1 0 0 0 2 0 1 1 0 0 0 0 0 1 1 0 0 1 0 1 2 0 2 0 0 0 0 0 0 0 0 0 0 1 0 0 0 0 0 2 1 0 0 1 0 0 0 0 1 1 1 1 1 0 1 1 0 0 0 2 2 0 2 0 0 2 2 0 2 2 2 0 2 2 2 2 0 1 2 0 1 0 1 0 1 0 2 1 1 0 1 0 0 0 0 2 2 0 2 1 2 2 1 1 1 2 1 1 1 0 1 0 1 2 0 0 1 1 0 0 0 0 1 1 0 0 0 0 1 0 0 0 1 0 1 0 1 1 0 1 0 0 1 0 0 0 2 1 0 2 0 0 0 0 2 2 1 0 1 2 1 1 1 1 0 0 1 0 1 0 0 0 1 0 1 2 0 2 0 0 0 0 2 0 0 2 1 1 0 0 0 1 0 0 0 0 0 0 0 1 1 0 1 0 0 1 0 1 2 1 1 1 1 0 1 0 0 0 1 2 2 0 0 2 1 1 2 0 1 1 0 2 0 2 0 0 0 1 2 0 0 0 1 1 1 1 0 0 0 0 0 0 0 0 0 0 2 2 0 2 0 0 0 2 2 0 0 2 1 1 0 0 0 0 2 1 0 0 0 0 0 1 1
72 1 0 2 0 0 1 0 0 1 1 0 0 0 0 0 0 2 1 1 1 1 0 0 2 0 1 0 1 2 1 0 2 2 0 1 1 1 0 1 0 1 1 1 0 0 0 0 1 1 0 0 1 1 0 2 0 0 1 0 0 1 0 0 1 1 1 0 0 0 0 0 2 0 2 2 0 0 2 0 2 0 2 0 1 0 0 1 1 2 1 1 1 2 0 0 0 2 0 2 1 2 0 0 1 1 2 2 0 2 0 2 1 2 2 1 2 0 0 2 2 1 1 1 0 1 0 2 2 0 0 0 1 1 0 0 1 1 0 0 0 0 0 0 0 2 0 0 0 2 1 2 0 0 1 0 1 0 0 1 1 1 0 1 0 0 0 1 1 0 0 1 0 2 0 0 2 1 0 0 1 0 0 1 0 0 1 1 0 0 0 2 0 2 2 0 2 1 0 0 0 1 1 0 0 0 1 0 0 0 1 0 0 0 0 2 0 0 1 1 0 0 0 0 0 1 1 0 0 0 0 0 0 0 1 0 0 0 2 1 0 1 2 1 0 1 0 1 1 1 0 0 0 0 0 1 0 0 2 2 0 2 0 0 1 0 1 1 2 2 0 2 0 2 0 0 0 1 1 0 0 1 1 0 1 0 1 0 0 1 1 1 1 0 2 0 2 0 0 0 0 0 2 2 0 0 1 0 1 0 0 0 1 0 0 0 1 0 0 0 1 2 1 0 0 0 0 0 1 2 2 1 0 0 0 0 0 2 0 1 1 1 2 2 1 1 1 0 0 2 1 1 2 0 0 0 0 1 0 0 1 0 2 0 2 1 1 1 1 0 1 1 2 2 0 0 1 2 0 2 0 0 0 0 1 1 0 0 0 0 0 0 0 0 2 0 1 1 1 1 1 1 0 2 1 0 0 0 1 0 0 0 0 0 2 0 0 0 0 1 0 1 0 0 0 0 0 0 2 1 0 1 0 1 1 1 0 1 0 0 1 1 0 0 1 0 1 0 0 0 0 0 0 1 2 0 2 1 1 1 1 0 0 0 0 2 0 1 0 2 2 0 1 1 2 0 0 0 2 0 0 2 0 0 2 0 0 2 2 1 2 2 0 2 2 0 0 1 1 2 2 1 1 1 1 2 0 0 0 0 0 1 2 0 0 2 0 0 0 1 0 1 1 2 1 1 1 1 0 2 0 1 0 0 0 0 1 0 0 0 1 2 0 1 2 0 0 0 2 2 0 0 0 2 0 0 0 1 0 0 0 0 0 0 0 0 1 1 1 0 0 0 1 0 0 1 2 1 1 2 0 0 0 0 0 0 0 1 0 0 0 0 1 2 0 0 0 1 0 0 1 1 1 1 1 1 1 1 0 2 1 0 0 1 0 0 2 0 0 0 0 1 0 0 0 0 1 0 0 0 0 1 0 1 2 2 2 0 2 0 1 0 1 1 0 0 0 0 1 1 0 2 1 0 0 0 0 2 2 0 0 0 0 1 1 1 0 2 2 0 0 1 1 0 1 2 0 1 1 1 0 0 0 1 1 2 1 1 1 1 0 1 0 2 2 0 0 0 0 0 0 0 0 0 1 0 1 1 2 0 1 0 0 1 1 2 0 0 0 0 0 1 1 2 0 0 0 0 1 0 0 0 0 1 0 1 1 0 1 1 0 1 0 0 0 0 1 0 0 0 0 0 1 0 0 0 1 1 0 1 0 0 2 0 1 1 1 1 0 0 0 1 1 0 0 0 0 2 0 0 0 1 1 1 2 0 0 2 0 2 0 1 2 1 1 0 0 1 0 2 0 2 1 1 1 1 2 0 0 2 0 0 0 0 1 1 1 2 2 2 2 2 0 0 2 0 0 2 0 2 0 2 1 0 0 0 0 0 1 0 1 1 0 0 0 0 0 0 0 0 0 1 0 0 0 0 0 0 0 0 2 2 0 0 0 2 2 0 1 0 0 0 1 1 0 0 0 0 1 0 0 0 0 0 0 0 1 0 1 1 2 2 1 2 1 0 1 0 0 0 0 1 0 1 1 1 0 1 0 2 0 0 0 0 0 0 0 0 1 1 0 1 0 1 0 0 1 2 0 1 2 2 0 2 0 0 0 1 1 1 0 0 1 2 2 0 0 0 1 0 1 0 1 2 2 0 2 1 0 0 0 1 1 0 1 1 1 0 0 0 0 0 0 0 0 0 0 1 1 0 0 0 1 1 0 0 0 0 0 0 0 0 0 0 0 0 0 0 1 0 0 1
73 0 0 2 0 0 2 1 0 2 2 0 1 2 0 0 0 0 1 2 0 1 0 1 1 0 0 0 1 2 0 1 1 2 1 2 1 2 0 0 0 2 0 0 0 0 0 0 0 0 0 0 0 0 1 2 0 0 2 0 1 2 1 1 0 0 0 0 0 0 0 0 2 0 2 2 0 0 1 1 1 0 1 1 1 0 0 0 0 2 0 2 2 2 1 1 0 1 1 1 1 2 0 0 1 0 2 0 2 0 0 2 1 2 2 1 2 0 0 1 1 0 1 1 0 0 0 2 2 2 2 2 0 0 0 0 0 1 0 1 1 0 0 0 0 1 0 0 0 1 0 0 0 0 1 0 0 1 0 1 0 0 2 1 1 1 1 1 1 1 1 0 2 0 0 0 1 1 0 1 1 1 0 2 1 1 1 1 0 0 0 2 0 1 1 0 2 2 1 0 0 1 0 0 1 0 2 1 1 0 0 0 0 0 0 2 0 0 2 0 1 1 1 0 0 1 1 0 0 1 1 1 1 1 1 1 0 2 2 0 0 0 2 2 0 2 0 1 0 0 0 1 0 0 0 1 1 0 1 1 0 1 0 0 1 1 0 0 2 1 2 0 0 2 0 1 2 1 1 0 0 1 2 1 0 0 1 2 0 2 0 0 0 0 2 0 2 1 0 1 0 0 2 1 0 0 1 0 0 0 0 0 2 1 2 0 2 0 0 0 1 0 0 1 1 0 0 0 0 0 2 1 1 0 0 0 0 1 1 0 0 0 2 1 1 1 0 0 1 1 1 0 1 0 0 0 0 1 0 1 0 2 0 0 0 2 0 2 2 0 1 1 1 0 0 0 0 2 2 2 0 1 1 0 0 1 0 1 1 0 0 0 1 0 2 1 1 0 0 0 0 0 0 0 0 0 1 0 0 1 1 1 1 1 0 0 0 0 2 0 0 0 0 1 2 1 1 0 2 2 0 1 0 0 0 0 0 0 0 0 1 1 0 1 0 2 2 1 1 2 0 0 0 2 1 0 1 0 2 0 0 0 1 1 1 1 0 2 0 0 1 0 0 0 1 0 1 1 1 0 1 1 0 0 2 1 0 1 1 1 2 1 1 1 1 0 2 1 1 1 1 1 1 1 1 1 2 0 0 0 0 1 0 0 0 1 0 0 0 1 0 1 2 2 0 1 1 0 0 2 0 0 2 1 2 0 1 0 0 2 0 0 0 1 0 0 0 1 1 1 0 0 0 2 0 2 0 2 1 0 0 1 0 0 0 0 2 2 2 0 0 0 0 0 0 0 0 0 2 0 1 0 0 0 0 0 0 0 0 0 1 0 0 0 0 0 0 0 0 0 0 0 0 2 2 0 0 1 0 1 0 0 0 0 2 0 0 0 1 1 1 2 0 0 0 1 1 1 0 0 0 0 0 2 1 0 2 0 1 0 2 0 1 1 2 0 2 2 1 1 1 1 1 2 2 0 0 2 1 0 0 0 2 0 0 2 0 2 2 0 0 0 0 1 1 2 0 0 2 0 0 0 0 0 0 1 2 0 2 2 0 1 0 0 0 0 0 1 0 0 0 1 0 0 0 0 1 2 2 0 1 0 0 2 1 0 0 1 1 1 0 0 0 2 0 2 2 0 1 0 1 1 1 0 0 1 0 0 0 0 0 1 0 0 0 2 2 0 0 0 0 0 1 0 0 0 1 0 0 0 0 0 1 0 0 1 1 2 0 0 0 0 0 0 0 0 0 1 1 1 1 2 0 0 1 2 1 1 1 1 1 1 2 1 1 0 0 0 0 1 0 2 1 1 1 0 2 0 2 2 0 0 0 0 0 0 0 2 1 2 2 2 0 1 1 2 1 2 0 2 0 2 1 0 0 0 0 0 1 0 1 1 0 0 0 0 0 2 0 0 1 0 0 0 2 0 1 0 0 0 1 1 0 0 0 0 1 1 1 0 0 0 0 0 2 2 0 0 2 0 1 1 0 0 0 1 1 0 0 1 0 1 0 1 1 1 0 0 0 0 1 2 0 1 2 1 1 0 0 1 0 0 1 0 1 2 0 1 2 1 0 2 0 2 1 0 2 2 1 1 1 1 0 1 0 0 0 0 0 1 0 0 2 1 0 0 1 1 0 0 2 0 1 2 1 0 1 1 0 0 0 0 0 1 2 0 1 0 0 1 0 0 0 0 0 0 0 1 1 0 0 0 0 0 0 1 1 0 0 0 0 0 0 0 1 0 0 1 1 0 0 1
74 0 1 1 0 0 1 2 1 1 1 1 0 0 0 0 0 1 1 1 1 2 0 0 2 0 0 1 2 2 1 1 2 2 0 2 1 1 0 1 1 1 0 0 0 0 1 0 0 1 0 0 0 0 1 2 0 0 1 0 1 1 1 1 0 0 0 1 0 0 0 0 2 1 1 2 0 0 2 0 2 0 2 0 0 0 0 0 0 1 0 0 0 2 0 0 0 0 0 0 1 2 1 0 1 1 2 1 1 1 0 1 2 2 2 2 2 0 0 2 2 0 1 1 0 1 0 2 2 1 0 0 0 0 1 0 0 0 0 2 1 0 1 0 0 1 0 0 0 0 0 0 1 1 1 1 1 1 1 1 0 1 1 2 2 1 1 1 2 0 0 2 1 1 1 1 1 1 1 0 0 1 0 2 2 2 0 2 1 1 1 2 1 0 1 1 1 0 0 1 0 1 1 1 2 0 0 1 2 0 1 0 1 1 0 2 0 0 0 1 1 1 2 0 0 2 2 2 0 1 0 0 0 0 1 0 0 1 1 1 0 1 0 0 0 2 2 1 0 0 0 1 0 0 0 1 0 0 0 0 0 0 0 0 2 0 0 0 1 0 1 1 0 1 0 0 0 1 2 0 0 1 2 2 0 0 2 0 0 2 1 1 1 0 2 0 2 0 0 0 0 0 1 0 0 1 1 1 0 0 0 1 2 0 2 1 2 1 1 0 0 1 0 1 1 0 0 0 0 0 0 2 1 1 0 1 1 1 1 0 0 0 2 2 0 0 1 1 0 1 1 0 2 1 0 1 1 0 0 2 0 2 1 1 1 0 0 2 2 0 1 1 1 1 1 0 1 1 1 2 0 0 1 0 0 0 0 1 1 0 0 0 1 0 2 1 1 0 2 2 2 2 0 1 1 0 1 1 1 1 0 0 1 1 0 1 0 0 0 0 0 2 1 0 1 1 0 1 0 2 0 1 0 2 0 0 1 1 0 0 2 0 0 1 1 1 1 0 0 0 0 0 0 2 1 1 0 0 1 1 0 1 2 1 1 1 0 2 0 0 0 0 2 2 2 0 2 1 2 0 0 2 0 1 1 0 0 2 1 1 1 2 1 2 2 0 1 2 2 1 0 0 1 1 1 1 2 1 0 0 0 0 1 0 0 0 0 1 0 1 0 0 2 1 0 1 1 0 1 1 1 0 2 0 2 0 1 0 0 2 0 1 0 0 0 0 0 1 1 2 0 1 0 1 1 1 0 1 0 1 0 0 0 1 0 0 1 2 1 0 1 1 0 0 0 0 0 1 1 2 0 0 0 0 1 0 1 1 1 0 0 1 0 1 0 0 0 0 0 0 0 2 0 2 2 0 2 0 0 1 0 0 0 0 1 0 0 0 0 0 0 0 0 0 0 0 0 1 0 0 0 2 0 1 2 0 1 0 0 0 0 0 0 1 1 0 1 1 0 0 0 1 1 1 2 0 0 1 1 0 0 0 0 1 1 1 0 2 1 1 0 0 0 1 1 1 1 0 1 1 0 1 0 0 0 1 2 1 2 1 0 1 1 2 0 0 0 2 1 1 0 1 0 0 1 0 0 1 2 0 0 0 0 2 0 2 1 0 0 0 0 0 0 2 1 0 0 0 0 0 1 0 0 0 0 1 0 0 2 2 0 2 0 0 0 1 1 0 0 0 0 0 0 0 0 1 0 0 0 0 0 0 1 0 0 0 1 0 1 1 0 1 0 2 2 0 0 2 0 0 1 1 0 0 0 1 0 1 1 1 1 2 2 1 0 1 0 1 0 1 0 2 2 2 2 0 0 0 1 2 0 0 0 0 1 1 1 2 2 2 1 2 1 0 2 1 1 0 0 2 1 1 2 2 0 0 0 1 1 0 0 0 0 0 0 0 0 1 1 1 0 1 0 0 0 0 0 0 0 0 1 1 0 0 0 1 1 0 0 0 0 0 0 2 1 1 0 0 2 2 2 2 0 1 0 2 0 0 0 0 1 1 1 1 0 0 0 0 0 0 0 2 0 0 2 1 1 1 0 2 0 0 0 0 0 0 0 1 1 0 1 0 0 1 0 0 1 1 1 0 1 1 0 2 0 1 0 2 2 0 0 0 1 0 0 0 0 0 1 0 1 0 1 0 2 1 2 2 0 1 0 1 1 0 1 0 0 0 0 0 0 0 1 0 0 0 0 0 1 1 0 0 2 2 0 0 2 0 0 0 0 0 1 1 1 0 0 0 1 0 1 2
75 0 1 1 0 0 1 1 0 1 1 0 1 1 0 0 0 0 1 2 0 2 0 0 2 1 0 0 2 2 2 1 1 1 2 0 2 2 0 0 0 2 0 1 0 1 1 0 0 0 0 0 1 2 1 0 0 0 0 1 0 2 1 1 0 0 0 0 0 0 0 0 2 0 1 2 1 0 1 1 1 0 1 0 1 0 0 1 1 2 0 1 0 1 1 0 0 0 0 1 1 2 2 0 0 0 2 2 0 2 0 2 0 0 1 1 1 0 1 1 1 0 2 0 0 1 0 0 0 0 0 0 0 2 1 1 1 0 0 0 1 0 0 0 0 0 0 0 0 2 1 2 0 1 1 0 1 1 2 1 1 0 0 2 0 2 0 0 1 1 0 2 0 2 0 0 0 0 0 0 0 1 0 2 2 1 1 2 1 1 1 2 0 1 2 0 2 2 0 0 0 1 0 1 1 0 1 1 1 0 2 1 0 0 0 2 0 0 0 0 2 2 1 0 0 1 1 1 0 1 0 0 0 0 1 0 0 2 2 0 0 0 1 2 0 2 0 0 0 0 0 0 0 1 1 1 0 0 0 0 0 0 2 1 1 0 0 0 0 0 0 2 0 1 0 1 0 1 1 0 0 0 2 2 0 0 2 1 0 2 2 0 1 0 2 0 2 0 0 0 0 0 0 0 0 0 0 0 0 1 0 1 2 0 0 0 1 0 1 1 0 2 1 2 2 0 1 0 1 1 2 1 1 0 0 0 0 2 0 1 1 2 1 2 0 0 0 1 1 2 0 1 1 0 0 0 1 1 0 0 0 0 1 0 1 1 0 1 1 0 2 0 1 1 2 2 2 1 0 2 2 1 1 0 0 1 0 0 0 0 0 0 2 1 2 2 2 0 1 1 1 2 0 1 1 0 0 2 0 2 0 0 0 0 1 0 0 0 1 0 1 1 0 0 1 1 2 0 0 1 0 0 0 0 0 2 0 0 0 0 1 1 0 0 2 1 1 0 0 1 0 0 0 1 2 1 1 2 1 2 2 2 0 0 0 2 0 1 0 1 1 0 1 1 2 0 1 0 2 0 1 2 0 0 2 0 0 0 0 0 0 1 1 1 1 0 2 2 2 2 0 0 0 0 0 2 0 0 2 0 1 0 1 1 1 1 0 0 0 1 0 2 2 2 0 2 0 0 0 2 1 0 0 0 0 0 1 0 1 0 2 2 0 0 1 0 0 1 1 1 1 0 0 1 1 0 0 1 0 1 0 0 2 0 2 2 0 1 0 2 1 1 0 0 0 0 0 1 2 1 1 0 0 0 1 0 2 1 1 0 0 1 1 1 1 0 0 0 0 0 0 0 2 0 0 2 2 0 0 0 0 0 0 1 0 1 0 0 1 1 1 1 0 0 0 1 1 0 0 0 2 0 1 2 1 1 2 0 0 0 0 0 2 2 2 0 0 1 0 0 0 2 0 1 2 0 0 2 2 0 0 0 1 0 1 2 0 2 1 0 0 0 1 0 0 1 1 1 1 1 0 0 0 1 0 1 1 1 1 0 0 1 0 0 0 0 0 2 1 2 1 1 0 0 0 0 0 2 2 0 0 0 0 2 0 0 0 1 1 1 0 0 1 2 0 0 1 0 1 0 2 1 1 0 0 1 1 0 1 1 0 1 0 0 0 0 1 0 0 0 0 0 1 1 1 1 0 0 1 1 0 0 1 0 1 0 1 0 1 1 1 0 0 1 1 0 0 1 0 1 1 1 0 0 1 2 0 2 1 2 0 1 2 2 2 0 0 0 0 0 0 2 0 2 0 0 1 0 2 2 0 0 0 0 1 1 0 2 2 1 0 2 2 1 2 1 1 1 0 1 0 1 0 0 0 0 0 0 0 1 1 1 1 0 0 1 1 0 0 0 0 1 0 0 1 0 1 2 0 0 1 2 1 0 1 2 1 0 1 0 0 0 0 0 2 2 1 0 2 1 1 1 0 0 0 1 0 0 0 0 0 0 0 1 2 0 2 0 0 0 1 2 0 0 1 1 1 1 1 1 0 0 1 0 2 1 0 1 2 1 0 2 1 1 1 0 0 1 0 0 2 0 0 1 0 0 0 1 1 0 0 0 2 1 1 0 1 0 1 0 2 1 2 1 1 0 1 1 0 0 0 1 1 0 1 0 1 1 1 1 1 0 0 0 0 1 1 0 2 0 0 0 0 1 0 0 1 0 0 0 0 0 1 0 1 0 1 0 0 0 0 1
76 0 0 2 0 0 1 1 0 2 2 0 0 0 0 0 0 1 1 0 1 1 0 1 1 1 0 0 1 2 0 0 2 1 2 0 2 0 1 1 1 0 0 1 1 0 1 0 1 1 0 0 1 1 0 1 0 0 1 0 1 1 1 0 0 0 0 0 1 1 0 1 2 0 0 2 2 0 1 0 1 0 2 0 1 0 0 0 0 2 0 2 1 2 1 0 0 0 0 1 1 2 1 0 1 1 2 1 1 1 0 2 1 2 2 1 2 0 0 2 2 0 2 1 0 2 0 0 0 0 0 0 0 0 1 0 1 0 0 0 0 0 0 0 0 0 0 0 0 1 0 0 0 0 1 1 1 1 1 1 0 1 1 2 2 2 2 0 0 1 0 2 0 2 0 0 2 1 0 0 0 1 0 2 2 2 0 2 1 1 1 2 0 1 1 0 1 1 0 0 0 0 0 0 2 1 1 0 0 0 1 0 0 0 0 2 0 0 2 0 1 1 1 0 0 1 1 2 1 1 1 1 0 0 1 0 0 2 2 0 0 0 2 2 0 2 0 0 0 0 0 0 0 1 0 2 0 1 0 1 1 1 0 0 1 0 1 1 1 1 0 2 0 2 0 0 0 2 2 0 1 0 2 1 1 0 0 2 0 2 1 0 0 0 2 0 2 0 0 1 0 0 2 1 1 0 0 0 0 0 0 1 1 1 1 0 1 0 1 0 0 2 1 0 2 0 0 0 0 1 2 0 1 0 0 0 0 2 0 2 2 1 2 1 0 0 0 0 1 0 2 0 0 0 0 0 0 1 0 0 0 0 1 0 1 1 1 2 2 0 0 2 1 1 0 0 2 2 1 1 0 0 2 0 0 0 0 0 0 0 0 0 1 0 2 1 1 1 1 1 1 1 0 1 0 0 0 0 0 1 0 0 1 1 0 0 2 0 0 1 0 1 0 1 0 0 1 0 1 1 0 1 0 2 0 0 0 1 0 1 2 0 0 0 2 1 1 1 2 1 0 0 0 2 0 0 0 0 0 1 1 1 1 1 0 2 0 2 0 0 1 0 0 0 0 1 0 0 2 0 0 2 0 2 1 1 0 1 0 1 1 2 1 1 1 0 0 2 2 2 0 0 2 1 2 1 2 0 1 0 0 0 1 1 1 1 0 0 0 1 1 1 2 2 1 2 0 0 1 1 1 0 0 0 0 0 0 0 2 1 0 1 0 0 1 1 0 1 1 1 0 0 0 2 0 1 1 2 2 0 0 2 1 0 1 1 0 1 0 0 0 1 0 0 1 0 1 0 2 0 1 0 0 0 0 0 0 0 0 0 0 0 1 1 1 0 1 1 0 0 1 0 1 0 0 1 2 0 0 0 0 0 0 1 1 1 0 0 0 0 0 0 0 0 0 0 1 1 0 0 0 1 0 0 2 1 2 0 0 0 0 1 0 1 1 0 1 1 1 1 1 1 1 2 2 0 0 0 0 0 0 0 0 1 2 2 0 2 1 1 1 0 0 0 0 2 1 0 1 1 0 0 0 1 1 2 0 0 0 0 0 1 0 1 0 0 0 2 0 2 1 0 0 1 0 1 1 1 2 0 0 0 0 2 0 0 0 2 0 0 2 0 0 1 0 1 1 0 0 0 1 0 0 0 0 0 0 0 0 2 2 0 0 0 1 1 1 0 1 0 1 0 0 0 0 0 0 0 1 1 0 0 2 1 0 1 1 0 1 1 0 0 1 0 0 0 0 1 1 1 0 1 0 0 1 1 1 1 1 1 0 1 2 2 2 0 1 1 0 0 1 0 0 1 0 1 1 0 1 2 0 0 0 0 2 2 0 1 2 2 1 2 1 1 2 1 1 2 0 2 0 2 2 0 0 0 0 0 0 0 1 1 1 0 0 1 1 0 0 0 0 2 0 0 2 0 1 1 0 1 1 2 0 0 0 0 1 0 2 0 0 0 0 2 2 2 0 0 1 0 0 0 0 0 0 0 0 1 1 0 0 2 2 1 2 0 2 0 0 0 0 2 1 0 1 1 0 0 0 2 0 0 1 0 1 1 0 0 2 2 0 2 0 0 2 0 1 1 0 0 2 2 1 1 1 0 0 2 2 0 0 0 2 1 0 0 0 0 0 0 2 0 1 0 1 0 1 2 0 0 0 1 1 1 1 0 0 0 2 2 0 0 0 0 1 0 1 1 1 1 0 1 0 0 0 1 1 0 0 0 0 0 0 1 2 0 0 0 0 0 0 1
77 1 1 1 1 1 1 2 0 0 0 2 0 0 0 0 0 2 1 1 1 2 0 0 2 0 2 0 1 2 1 0 1 1 2 0 2 2 0 0 0 2 0 1 0 1 0 0 2 2 0 0 0 1 0 1 0 0 2 0 1 2 1 1 1 1 1 0 0 0 0 1 2 0 1 2 1 0 2 0 2 0 1 1 2 0 0 0 0 1 0 0 1 1 1 0 1 1 0 1 1 2 2 0 0 0 2 1 1 1 1 2 1 2 2 1 2 0 2 0 0 0 2 0 0 0 0 2 2 0 0 0 0 0 0 0 0 0 0 1 1 0 2 0 0 2 1 0 0 1 1 1 0 0 0 0 0 1 0 2 2 2 0 2 0 1 0 2 1 1 1 1 0 2 0 0 2 0 0 0 0 0 1 2 2 1 1 0 0 0 0 2 0 0 1 0 1 1 0 1 0 2 1 0 2 0 1 2 0 0 1 1 1 0 0 2 0 1 2 0 0 1 1 0 0 1 1 2 0 1 0 0 0 0 1 0 0 2 2 0 0 0 1 2 0 2 0 0 0 0 0 0 0 0 0 2 1 0 0 0 0 0 1 0 0 0 0 0 2 1 1 0 0 0 0 0 0 1 2 0 0 0 1 0 1 1 1 0 0 2 1 1 0 0 2 0 2 2 0 2 0 1 2 1 0 0 2 0 1 0 0 1 2 0 2 0 2 1 0 0 2 2 2 1 1 0 0 0 2 2 2 1 1 0 0 0 0 1 1 0 0 0 2 1 1 1 0 0 2 1 1 0 1 0 0 0 1 2 0 1 0 1 0 1 0 0 1 2 2 0 0 2 1 1 1 0 1 1 1 1 1 1 1 0 1 1 0 0 0 0 0 0 0 0 2 0 0 1 0 0 0 0 0 2 0 1 1 0 1 0 0 0 1 1 0 1 1 0 0 0 0 0 0 1 0 0 0 1 0 0 1 0 0 1 1 2 0 2 0 0 1 0 0 1 1 1 1 1 1 2 0 1 0 1 1 0 1 2 0 2 1 1 0 0 0 2 0 1 0 1 1 0 1 1 1 0 2 0 2 0 0 1 0 2 1 1 0 2 0 1 1 2 1 2 1 0 1 1 1 2 1 1 2 2 2 0 2 0 1 0 0 0 0 0 0 1 0 0 0 2 0 0 2 2 0 2 0 0 0 2 0 0 0 0 0 0 0 0 1 2 1 2 0 0 2 0 0 2 0 0 0 0 1 1 2 0 0 1 0 1 1 0 0 0 0 0 0 2 1 1 1 1 0 0 0 0 0 1 1 2 0 0 0 0 0 0 0 1 0 0 0 1 1 1 0 0 0 0 0 0 0 2 1 1 1 0 0 0 0 0 0 0 0 0 0 1 0 0 0 0 0 0 0 0 0 2 2 1 0 0 0 1 1 1 2 0 1 0 1 0 1 0 0 1 1 0 1 1 2 2 0 1 0 1 1 0 0 1 1 0 0 0 1 1 1 1 0 2 0 1 1 1 0 1 1 2 0 0 2 0 1 0 1 0 0 1 1 1 1 0 0 0 0 1 1 0 0 1 0 1 1 0 0 0 0 0 2 2 2 0 1 0 0 1 0 0 0 0 0 0 0 1 2 2 1 0 1 1 1 0 1 1 0 0 0 0 1 0 0 1 0 1 1 0 0 0 2 0 1 0 1 0 0 0 0 0 1 0 1 1 0 0 2 0 0 1 1 0 1 1 1 1 1 2 2 0 0 1 0 0 0 0 0 0 1 2 0 2 1 2 0 2 2 2 1 1 0 1 0 2 0 2 1 1 1 1 2 0 1 2 0 0 0 0 1 1 0 2 1 1 1 1 1 1 2 0 0 0 1 2 0 1 1 1 0 0 0 0 1 0 0 1 2 0 0 2 2 1 1 1 0 1 1 0 1 0 2 1 0 0 2 2 0 0 0 1 2 0 2 0 0 0 0 0 2 2 0 1 1 2 2 2 0 0 0 1 0 0 1 0 0 1 1 1 1 0 1 0 0 0 0 1 0 0 2 1 1 1 1 1 0 0 0 0 0 0 0 0 2 2 0 2 0 2 0 0 1 1 0 0 2 2 0 1 0 0 0 1 1 1 0 0 1 1 1 0 1 1 1 0 2 0 2 1 0 0 1 2 0 1 0 0 2 0 2 1 2 0 1 1 0 0 0 0 0 1 1 1 1 0 0 0 1 1 0 1 2 0 0 1 1 0 0 0 1 0 0 1 1 0 0 0
78 1 2 0 0 0 1 2 0 0 0 0 0 0 0 0 0 1 2 2 0 1 0 0 2 0 1 0 2 2 1 1 1 1 2 0 2 1 0 1 1 1 0 0 1 0 1 0 0 1 0 0 0 0 0 2 0 0 0 1 0 0 2 2 0 1 0 0 0 0 0 1 1 0 2 1 0 0 2 1 1 0 2 0 2 0 0 0 0 2 0 1 0 2 1 0 1 1 0 2 1 2 0 0 2 1 1 0 2 0 0 2 0 0 0 0 0 0 1 1 1 0 1 1 0 1 0 2 2 1 0 0 0 0 0 0 0 0 0 2 0 0 0 0 0 0 0 0 0 0 0 1 1 0 0 0 0 0 0 1 1 0 0 1 0 1 1 1 1 1 1 1 0 2 0 0 1 0 0 0 0 0 1 2 2 1 1 1 0 0 0 2 0 2 2 0 1 2 0 0 0 2 1 0 0 0 2 1 1 0 1 0 1 0 0 2 0 0 0 1 1 1 0 0 0 0 0 1 0 0 0 0 0 0 2 0 0 2 2 0 0 0 2 2 0 2 0 0 0 0 0 0 0 0 0 2 1 1 0 0 0 0 0 0 1 0 0 0 2 2 0 1 0 2 0 1 1 2 2 0 2 0 2 1 0 1 1 0 0 2 2 2 0 0 2 0 1 1 0 0 0 1 1 0 0 0 0 1 2 0 0 1 0 1 1 0 2 0 1 1 0 1 2 1 2 0 1 0 0 0 0 2 1 1 1 1 0 0 2 0 0 0 1 1 0 0 1 0 1 0 0 0 2 0 1 1 1 1 0 2 0 2 0 1 0 0 0 1 1 0 2 0 1 1 2 2 2 2 0 2 0 1 1 0 0 1 0 1 1 0 0 0 2 0 2 2 2 0 1 1 1 1 0 1 0 0 0 0 0 1 0 0 0 0 1 0 1 1 0 0 0 2 0 0 1 1 1 2 0 1 1 1 0 2 1 1 0 0 0 0 1 1 1 1 1 2 2 0 0 1 0 0 0 2 1 0 1 0 0 0 0 0 2 2 2 0 0 0 0 0 0 0 0 0 0 1 0 0 1 0 0 2 0 1 2 1 0 1 1 0 2 2 2 2 0 0 0 2 2 2 0 0 1 1 1 1 1 1 2 0 0 0 1 1 1 1 0 0 0 0 0 2 1 1 0 1 1 1 0 2 1 1 2 2 1 1 1 0 0 1 0 0 0 0 1 1 0 1 1 1 1 0 0 2 1 1 0 1 0 2 2 0 0 0 0 0 0 2 1 1 1 1 0 0 1 0 1 2 2 2 0 0 1 0 0 1 1 1 1 1 0 2 1 0 0 0 0 0 0 0 1 1 0 1 1 0 1 0 0 1 0 0 0 1 0 0 1 0 0 0 0 0 1 1 1 0 1 2 0 0 0 2 2 2 2 0 2 0 1 0 0 0 0 1 1 0 1 1 1 1 0 2 1 0 2 0 0 2 2 0 0 0 1 0 1 1 1 2 0 0 0 1 0 0 0 1 1 0 2 1 0 0 0 1 1 2 1 1 2 1 0 1 0 2 2 0 0 2 1 2 0 1 0 0 0 0 1 2 1 0 0 0 0 2 0 1 1 2 2 2 0 0 0 1 1 0 1 0 1 0 1 1 0 0 0 1 0 0 2 2 0 2 0 0 0 1 1 0 0 0 0 0 1 0 0 0 0 0 1 0 0 0 1 0 1 0 0 1 1 1 1 1 1 0 0 0 0 2 0 0 0 0 0 0 2 1 0 2 2 2 0 2 2 1 1 0 1 2 0 2 0 2 1 1 1 0 1 0 0 2 0 0 1 1 1 2 0 2 2 2 2 2 2 0 2 1 0 2 0 2 0 2 2 0 0 1 1 1 1 2 2 2 1 0 0 1 1 0 0 0 0 2 0 0 0 1 0 0 0 1 1 2 1 0 1 1 2 0 2 0 0 0 0 2 1 1 0 1 2 2 2 2 0 0 0 0 1 0 0 1 1 2 2 2 2 1 1 1 0 0 0 1 0 0 1 1 1 0 0 1 1 1 0 0 1 1 0 1 1 0 0 1 1 1 1 0 0 0 0 1 2 2 0 2 0 0 0 1 1 0 0 0 2 2 2 0 1 0 0 0 2 0 1 0 1 0 1 2 0 0 0 1 2 0 2 0 1 0 0 0 0 0 0 0 0 1 1 1 1 1 0 0 0 0 0 0 1 0 1 0 0 0 1 0 1 0 0 1 1 0 1 1
79 0 1 1 0 0 0 1 0 1 1 1 0 0 0 0 0 2 2 2 0 2 0 0 2 0 2 0 2 2 2 0 1 1 0 2 0 2 0 1 1 0 0 0 0 0 2 0 0 1 1 0 0 0 1 1 0 0 2 0 1 2 1 1 0 1 1 0 0 0 0 1 2 0 2 2 0 0 2 1 1 0 2 0 2 0 1 0 0 2 0 1 1 1 0 0 0 1 0 2 0 2 0 0 1 1 2 1 1 1 0 1 0 1 1 0 1 1 0 1 2 0 1 1 0 1 0 1 2 0 0 0 1 1 0 0 0 1 1 0 0 0 1 0 0 1 0 0 0 0 0 0 0 0 0 1 1 1 0 0 1 1 2 2 1 0 0 1 1 0 0 1 1 1 2 0 2 1 0 1 1 0 1 2 2 0 2 2 1 0 0 2 0 0 1 0 1 2 0 0 0 0 0 1 1 0 0 0 0 0 0 0 0 0 0 2 1 0 2 1 0 0 0 0 1 2 1 2 1 1 1 1 0 0 1 0 0 2 2 0 0 0 2 2 0 2 0 0 1 1 1 0 1 0 0 0 0 0 0 1 0 1 0 0 0 0 1 0 2 0 0 1 0 0 0 0 0 2 1 0 0 1 1 1 0 0 1 1 0 1 1 0 1 0 1 0 2 1 0 0 1 0 0 0 0 0 1 0 0 0 1 1 2 0 2 1 1 1 1 0 0 1 1 0 2 0 0 0 2 1 1 1 0 0 1 1 0 2 0 2 2 2 2 1 0 0 0 0 1 1 1 1 2 0 0 0 0 2 0 0 0 0 1 1 1 0 1 2 2 0 2 0 0 0 0 0 2 1 0 0 0 0 0 1 1 0 0 0 0 0 0 0 1 0 1 1 2 0 0 0 0 0 0 2 0 1 1 1 0 2 0 0 1 1 1 0 0 0 1 0 0 1 0 2 0 1 0 0 0 0 2 0 0 1 0 1 1 1 0 0 2 0 0 0 1 2 1 0 0 0 1 2 0 2 0 0 0 2 1 2 2 2 1 0 0 1 0 2 0 0 0 1 2 2 0 0 0 1 2 1 0 2 0 0 2 1 0 1 0 1 1 0 0 1 1 0 0 1 2 1 1 1 1 1 1 1 1 0 0 0 0 0 2 0 0 2 0 0 0 0 0 2 1 1 0 0 0 2 0 2 0 2 2 1 1 1 0 0 1 1 1 1 0 1 2 1 1 2 0 0 0 0 0 1 1 0 0 0 1 0 0 1 1 0 1 1 1 2 2 0 1 1 0 0 1 0 1 0 0 2 0 1 0 0 0 0 1 2 1 1 0 0 0 1 0 0 0 0 0 0 1 2 2 1 0 1 1 0 0 2 0 0 1 1 1 1 1 0 1 0 0 0 1 1 1 0 1 2 0 0 1 2 1 1 2 0 1 0 1 0 1 1 0 0 0 0 0 1 0 0 0 2 1 1 2 0 0 2 2 0 0 0 0 1 1 1 0 2 1 1 0 0 0 0 0 2 0 0 2 1 0 1 0 1 0 1 2 1 2 1 1 0 0 1 0 0 0 2 2 1 0 2 0 0 1 0 0 2 2 0 0 0 0 2 0 0 1 0 0 0 0 0 1 2 0 2 2 0 0 0 1 0 1 1 0 0 1 0 1 1 0 1 0 0 0 1 1 0 0 0 0 0 1 0 0 1 0 0 2 2 0 0 2 0 2 0 0 1 1 1 0 0 0 1 1 0 0 2 0 1 0 0 0 0 1 1 0 2 1 2 0 2 2 1 0 1 0 0 0 1 0 1 1 2 1 0 1 0 0 2 0 0 1 1 1 2 0 0 1 1 0 1 1 0 2 1 0 2 0 2 0 1 2 0 0 1 1 0 1 0 1 1 0 0 0 0 0 0 0 0 0 2 0 0 0 0 1 0 0 1 0 2 0 0 0 1 1 0 1 0 1 0 0 1 2 2 0 1 2 2 2 2 0 0 0 0 0 0 1 0 2 2 1 2 2 0 2 0 0 0 0 1 0 2 2 0 0 0 1 1 0 0 0 0 0 0 0 1 2 2 0 2 0 1 1 0 1 2 0 0 1 0 0 2 0 0 0 1 1 1 1 1 2 1 1 0 1 1 0 1 1 0 2 2 1 0 2 2 0 0 0 0 1 0 1 0 0 0 0 0 0 0 0 0 0 2 2 0 2 0 0 0 0 0 0 2 2 0 0 1 1 1 0 0 0 0 0 0 0 0 0 0
80 1 1 1 0 0 0 1 0 1 0 0 0 0 0 0 0 2 0 0 2 2 1 0 2 0 0 0 2 2 2 1 1 1 2 2 1 1 1 0 0 1 0 0 1 0 0 0 0 0 0 0 1 1 0 2 0 0 1 2 0 0 2 2 1 1 1 0 1 1 0 0 2 0 2 2 0 0 2 0 2 0 2 0 0 0 0 0 0 1 0 0 0 2 1 0 0 0 0 0 1 2 2 0 0 0 2 1 1 1 0 2 1 1 1 0 0 0 0 2 2 0 2 0 0 0 0 1 2 0 0 0 1 1 0 0 0 0 0 0 0 0 0 0 0 2 1 0 0 1 0 0 0 0 1 0 1 0 0 2 2 1 1 2 0 2 2 0 0 1 0 2 0 2 0 0 2 2 1 1 1 1 1 2 1 0 2 2 1 1 1 2 0 1 2 0 2 2 1 0 0 1 0 1 2 0 1 1 1 0 1 0 2 1 0 2 0 0 2 0 2 2 0 0 0 1 1 1 0 1 0 0 1 0 1 0 0 2 2 0 0 0 2 1 0 1 0 0 0 0 0 0 1 0 0 2 2 1 0 1 1 1 0 0 1 0 0 0 0 0 0 1 0 1 0 2 1 2 2 0 2 0 1 1 0 1 0 2 0 2 1 0 0 0 1 0 1 0 0 0 0 0 2 0 0 0 1 0 0 1 0 2 0 0 1 0 2 1 0 0 2 2 2 2 2 0 0 0 1 1 1 2 0 0 0 0 0 1 1 0 0 0 1 1 1 1 0 1 1 1 0 1 1 1 0 1 1 0 0 1 0 1 1 1 0 1 0 2 2 0 2 0 0 0 0 0 0 1 1 2 0 2 0 0 1 0 0 0 0 1 1 1 0 0 2 0 0 0 1 1 1 1 0 1 1 0 0 0 0 0 0 0 0 0 1 0 1 0 1 0 0 0 1 0 0 1 2 0 1 1 0 0 1 1 2 1 0 0 0 0 0 1 0 0 2 2 0 0 0 0 0 0 0 2 1 1 0 2 1 2 2 2 1 0 0 1 0 2 0 0 1 0 1 1 0 0 0 0 2 0 1 1 0 0 2 1 0 1 0 1 0 1 1 1 0 0 1 2 2 2 0 0 1 1 1 1 2 0 2 0 0 0 0 2 2 0 0 0 0 1 1 2 1 1 0 1 0 0 2 0 2 0 1 0 1 0 1 1 0 0 1 1 0 1 2 1 0 1 1 1 1 0 0 1 1 1 0 1 0 0 0 0 1 0 1 1 0 2 1 1 1 1 0 0 0 0 1 1 2 1 1 1 0 0 0 0 1 1 0 0 0 1 0 0 1 0 1 1 1 0 1 1 1 1 1 0 0 0 0 0 0 0 0 0 0 0 0 0 0 0 0 1 0 1 1 0 1 2 0 0 0 2 1 1 1 0 2 0 1 0 0 0 0 0 1 0 1 1 1 1 0 0 0 1 2 0 0 2 1 0 0 0 1 0 2 1 0 1 1 0 0 1 1 1 1 2 0 0 1 1 0 2 0 1 1 1 0 0 1 2 0 0 1 1 0 0 0 1 0 1 0 0 0 0 2 0 0 2 2 0 0 0 0 1 1 1 0 0 0 0 0 0 1 2 0 1 1 1 1 0 2 1 0 0 0 0 1 0 0 0 0 0 0 1 0 0 1 1 1 0 1 0 1 0 0 1 0 1 0 1 0 0 1 0 0 2 2 0 2 2 0 0 1 1 1 0 0 2 0 0 1 1 0 0 0 1 0 1 1 1 0 1 2 2 2 0 0 2 1 2 0 1 1 1 1 2 0 0 0 1 0 0 0 0 1 1 0 1 2 2 1 2 0 2 2 2 2 2 0 2 0 2 2 1 0 1 1 1 1 0 1 1 1 1 0 0 1 1 1 0 0 1 0 1 1 1 2 1 2 0 1 2 0 0 0 0 2 0 1 0 0 0 1 1 1 1 0 0 1 0 0 0 0 1 0 1 0 0 0 0 0 1 1 1 2 0 2 0 0 0 0 2 0 0 2 0 0 1 0 1 0 0 0 0 1 0 0 1 2 1 1 1 1 1 0 0 1 1 0 0 2 1 0 1 1 1 0 0 1 0 0 0 2 0 0 0 0 1 1 0 2 0 1 1 1 0 1 1 0 0 0 0 2 0 1 1 1 0 0 0 0 0 0 0 1 2 2 1 1 0 0 0 2 2 0 0 2 0 0 0 0 0 1 0 1 0 0 0 0 0 0 0
81 1 0 2 0 0 1 0 0 1 1 1 2 1 0 0 0 0 1 2 0 2 0 1 1 1 1 0 2 1 1 0 2 2 0 2 1 1 0 1 1 1 1 1 1 1 0 0 0 0 0 0 1 1 0 2 0 0 2 0 1 1 2 1 0 0 0 0 0 0 0 0 2 0 2 2 0 0 0 0 2 0 1 1 2 0 0 1 1 2 0 1 0 1 0 0 0 2 0 1 0 2 1 0 1 1 2 1 1 1 0 2 0 2 2 0 2 0 2 0 0 1 1 1 0 0 0 1 1 1 0 0 0 0 0 0 0 0 0 2 1 0 1 0 0 1 0 0 0 1 1 1 0 0 0 0 1 1 0 0 0 1 2 2 1 1 1 0 0 1 0 2 1 1 0 0 1 1 0 1 1 0 0 2 0 0 2 0 0 0 0 1 1 0 1 0 1 2 0 0 0 1 0 1 2 0 0 0 2 0 2 0 2 0 0 2 0 1 2 0 1 1 0 0 0 0 0 1 0 1 1 1 0 0 0 0 0 2 2 0 0 1 2 1 0 1 0 1 1 1 0 1 0 0 0 0 1 1 0 1 1 1 0 0 0 0 1 0 2 1 1 0 0 1 0 0 0 2 2 0 1 0 1 1 0 0 1 1 0 2 0 0 0 0 1 0 2 2 0 1 1 0 1 1 1 0 0 0 1 0 0 0 1 0 1 0 2 0 1 1 0 2 1 1 1 0 1 0 1 1 1 0 1 0 0 1 1 2 0 2 0 1 2 2 0 0 1 0 1 2 0 0 2 0 0 0 0 0 0 1 0 1 0 0 0 1 0 0 0 0 2 0 1 1 0 0 2 1 0 2 1 0 0 0 1 0 0 0 0 1 0 1 0 0 2 0 0 1 0 0 0 0 0 0 0 0 1 0 0 2 0 0 1 1 0 0 1 0 0 1 0 1 0 1 0 0 1 0 0 0 1 0 0 1 1 1 1 2 0 1 1 1 0 0 2 1 1 1 1 1 0 0 0 1 2 1 1 0 0 0 0 0 0 1 0 1 0 2 0 0 1 1 2 2 0 0 0 0 1 0 1 1 0 0 2 0 0 0 0 1 1 1 0 0 0 0 2 0 0 2 2 1 2 2 2 0 2 0 2 0 0 0 0 2 2 0 0 0 0 1 1 1 2 2 1 2 0 0 1 2 1 0 1 0 1 0 0 0 1 1 0 1 0 1 1 0 0 1 1 1 0 0 0 2 0 1 1 1 0 0 0 0 0 0 0 0 2 2 1 1 1 1 1 0 0 0 1 1 2 2 0 0 0 0 1 0 2 0 0 0 0 0 0 0 0 0 2 0 0 0 0 1 0 2 2 0 0 1 0 1 0 0 0 0 0 0 0 0 1 1 1 1 1 1 1 0 1 2 0 0 0 0 0 1 1 2 2 0 1 0 0 1 0 0 1 0 1 1 2 2 0 1 1 1 1 0 0 1 1 0 0 0 0 1 0 1 1 1 0 1 1 1 0 0 0 1 1 0 1 1 0 1 0 0 0 0 0 1 2 1 0 1 0 1 1 0 0 1 1 2 0 1 0 0 2 0 1 1 1 0 1 0 1 0 0 1 0 0 0 0 0 0 1 2 1 0 1 0 2 0 2 2 0 0 0 0 0 0 0 0 0 0 0 0 0 0 0 1 1 0 1 1 0 0 0 0 0 0 0 0 0 0 1 0 1 1 1 0 2 2 0 0 0 2 2 0 0 0 2 2 0 2 0 0 1 2 0 1 1 1 1 2 2 2 1 1 0 1 0 1 0 1 1 2 1 0 1 0 0 1 0 0 0 0 1 2 1 2 2 1 0 2 1 0 1 2 1 2 0 2 0 2 1 0 0 0 0 0 1 0 0 0 1 0 0 1 1 1 1 0 0 1 0 0 1 0 1 0 0 0 1 1 1 0 1 1 1 1 1 0 0 0 0 2 2 2 0 1 2 2 2 2 0 0 0 0 1 0 1 0 2 2 0 2 2 1 2 0 0 0 0 2 1 0 2 1 0 0 1 1 0 0 0 0 1 1 0 1 1 0 0 1 1 2 2 0 2 0 0 0 2 2 0 2 0 0 0 0 2 0 0 0 2 2 1 0 1 0 0 1 2 0 1 2 2 0 2 2 0 0 0 2 1 0 0 2 2 0 0 1 0 0 0 0 0 0 0 0 2 0 0 0 1 1 0 0 0 0 1 1 1 0 0 0 1 0 0 1 1 0 0 1
82 1 2 0 0 0 1 1 0 2 0 0 0 2 0 0 0 1 0 0 2 2 1 0 2 0 1 0 2 1 0 1 1 2 1 0 2 1 0 0 0 2 0 0 0 0 1 0 0 0 0 0 0 0 0 2 0 1 0 1 0 1 0 0 0 2 2 0 0 0 0 0 2 2 2 2 0 0 0 0 1 0 1 1 1 0 0 1 1 2 0 1 1 0 1 0 0 0 0 1 2 2 0 0 1 1 2 2 0 2 0 1 0 2 2 0 2 0 0 2 2 0 1 1 0 1 0 0 1 0 0 0 0 0 1 0 0 0 0 0 0 0 0 0 0 1 1 0 0 2 1 1 1 1 0 0 0 0 1 0 0 2 0 2 1 2 2 0 1 1 1 1 1 1 1 0 1 1 0 1 1 1 0 1 1 0 1 2 2 0 0 2 0 0 0 0 1 1 0 0 0 0 0 0 1 0 1 1 0 0 2 0 1 0 0 2 2 1 1 1 1 1 0 0 0 1 1 2 0 2 0 0 0 0 1 1 0 1 2 0 0 0 2 1 0 1 0 0 0 0 0 0 0 0 0 1 0 0 1 1 0 1 0 0 1 1 2 1 2 1 1 1 0 1 0 0 0 2 2 0 0 0 0 0 0 0 0 0 0 1 0 0 1 0 2 0 2 2 0 2 0 1 1 0 0 1 1 0 0 0 0 1 1 0 1 0 1 0 0 1 1 2 1 1 1 0 1 0 0 0 2 1 0 0 0 2 1 1 1 1 0 1 2 0 0 0 1 0 2 1 1 0 2 0 0 0 0 1 0 0 0 0 2 0 1 0 1 1 1 0 2 0 0 0 0 0 0 1 0 0 0 0 1 0 1 1 0 1 1 0 0 0 1 0 2 2 2 0 1 2 1 1 0 1 1 0 0 1 0 2 0 0 1 1 0 0 2 0 1 0 1 1 0 0 1 1 1 1 0 0 0 0 1 1 1 0 1 0 0 0 1 1 0 0 1 2 2 0 0 1 0 1 0 1 1 0 1 2 0 2 2 1 0 0 0 1 1 2 0 0 1 0 1 1 1 1 1 0 2 0 1 1 0 0 2 1 0 1 1 1 2 1 0 0 0 0 1 1 1 2 1 0 2 0 2 1 1 0 1 0 1 0 1 1 1 1 0 1 0 1 1 1 2 2 1 2 0 0 0 2 1 0 1 0 1 0 1 0 0 1 1 1 1 0 2 0 0 1 1 2 0 1 0 2 1 1 1 2 0 0 0 0 2 0 2 2 0 1 1 0 0 0 0 0 1 0 1 1 2 1 1 0 0 0 0 0 0 0 0 0 0 0 0 0 0 0 0 0 0 0 1 2 0 1 1 0 0 0 0 2 0 0 0 0 1 0 0 0 0 0 0 2 0 0 0 2 2 1 0 0 0 2 0 1 1 2 2 0 1 0 0 1 0 1 1 0 1 0 1 1 0 2 0 0 1 1 0 2 2 0 0 0 1 0 1 2 0 2 1 1 1 1 0 0 0 0 2 0 1 1 0 2 0 1 1 1 1 1 2 1 0 0 1 2 1 0 0 2 1 2 0 2 0 0 1 0 0 1 1 0 0 0 1 0 0 0 1 1 1 1 0 0 0 1 1 0 1 0 1 0 1 1 0 0 0 2 0 0 0 0 0 1 0 0 0 1 1 1 1 1 1 1 0 0 0 0 0 0 1 0 0 0 2 1 0 1 1 0 1 1 0 1 0 0 0 0 0 1 0 0 1 2 1 1 2 1 0 1 1 1 1 1 2 2 1 0 1 1 0 1 0 1 2 2 2 1 0 0 0 2 0 0 0 0 1 1 0 2 0 0 0 1 0 1 2 1 1 1 1 2 0 2 2 0 0 1 0 0 1 0 1 1 1 0 0 1 1 1 0 0 0 1 0 0 0 0 1 0 0 1 1 2 0 0 0 0 0 0 2 1 1 0 0 1 2 2 0 1 1 1 1 2 0 0 0 1 0 0 1 0 0 0 0 1 2 1 1 0 0 0 0 2 1 0 2 1 1 1 0 1 0 0 0 0 0 0 0 0 0 0 0 0 0 1 1 0 1 0 1 0 2 2 0 1 1 0 0 2 2 0 0 0 2 1 0 0 0 0 0 0 1 1 2 0 0 0 0 1 0 1 1 0 1 0 1 0 0 0 0 0 0 0 0 0 0 0 1 0 2 1 1 0 1 1 0 1 2 0 0 0 0 0 1 0 1 0 0 0 1 0 0 0
83 0 0 2 0 0 1 2 1 2 1 0 0 0 0 0 0 1 0 0 2 1 0 0 2 0 0 0 2 2 2 1 1 2 2 0 2 0 1 1 1 0 0 0 0 0 0 0 0 2 1 0 1 1 0 1 0 0 2 0 1 2 0 0 0 0 0 0 0 1 1 1 2 0 0 2 2 0 1 0 1 0 1 1 2 0 0 1 1 2 0 2 2 2 0 1 0 2 0 2 1 2 1 0 1 1 2 2 1 1 0 1 0 0 0 0 0 1 1 0 1 0 2 0 0 0 0 1 1 0 0 0 0 1 0 0 0 0 0 0 1 0 1 0 0 1 0 0 0 2 0 1 0 0 0 1 1 0 1 2 1 0 1 1 1 2 2 0 1 0 0 2 2 0 0 0 1 0 0 0 0 0 0 2 1 0 2 0 0 0 0 1 0 0 2 0 2 2 1 0 0 0 0 0 0 0 2 1 0 1 1 0 1 0 0 2 0 0 0 2 0 0 0 0 0 1 1 0 0 0 0 0 0 1 0 1 0 2 2 0 0 0 2 2 0 2 0 1 1 1 1 1 0 0 0 0 0 0 0 0 0 0 0 0 1 1 0 0 2 2 0 1 1 0 0 0 0 2 1 0 1 1 2 1 1 0 1 0 0 1 1 0 1 0 1 0 2 0 0 0 1 0 2 0 0 0 1 2 1 0 0 1 1 0 2 1 2 0 1 1 0 1 2 1 2 0 0 0 1 1 2 0 0 0 0 0 0 1 1 0 0 0 2 1 0 0 0 0 1 2 1 0 1 0 0 0 0 1 0 1 0 1 2 0 2 0 1 1 1 0 2 0 0 0 0 0 1 1 1 2 0 0 0 0 1 0 0 0 0 0 0 1 0 0 2 0 0 2 0 0 0 0 0 1 1 0 1 1 0 2 0 0 0 0 1 0 1 2 0 0 0 2 1 1 1 1 0 1 0 1 0 0 0 2 2 1 0 0 0 0 1 1 0 0 2 1 1 1 1 2 0 0 0 2 1 1 0 2 2 1 0 1 0 1 1 0 0 2 0 0 1 1 1 1 0 0 0 1 1 0 0 2 0 1 1 0 0 0 0 0 0 0 0 1 1 0 1 2 2 1 0 0 2 1 1 0 2 0 1 0 1 1 0 1 1 1 1 1 0 1 1 1 1 1 0 1 1 2 0 2 0 2 1 1 1 2 2 0 1 2 0 0 0 1 2 0 0 2 0 0 0 0 0 1 1 2 1 1 0 1 1 0 0 0 0 0 1 2 0 1 1 2 0 0 0 0 0 2 2 2 0 0 0 0 0 0 1 2 0 0 0 1 0 1 1 0 1 0 0 0 0 2 0 1 2 0 1 0 0 1 0 0 0 2 0 2 2 0 0 1 0 1 0 1 1 0 0 1 0 0 0 2 0 0 2 2 2 0 0 1 0 0 1 1 2 0 2 1 1 1 0 1 1 1 2 0 0 2 2 0 0 0 2 0 2 2 0 2 1 1 0 0 1 0 0 1 1 1 0 2 1 0 1 0 0 1 0 1 1 0 0 1 1 1 0 0 0 2 1 1 0 1 0 0 1 0 1 2 2 0 1 0 0 0 1 0 0 1 1 1 0 0 0 2 1 0 0 0 2 0 1 0 0 1 0 0 1 0 1 1 0 1 0 2 0 0 2 0 0 0 0 0 1 0 0 1 0 0 1 1 0 0 0 0 0 1 1 1 1 1 0 0 0 0 0 1 1 1 1 1 0 2 1 1 2 1 1 2 0 2 0 0 2 2 2 0 0 1 0 1 0 2 0 1 0 2 1 0 1 2 0 0 0 0 0 0 0 0 1 1 0 1 1 0 1 0 0 1 1 2 0 2 2 2 0 0 0 1 1 0 0 0 1 0 1 0 1 1 0 0 1 1 0 0 0 0 0 0 0 0 2 2 0 0 0 0 1 0 2 0 0 0 0 0 2 2 0 1 2 2 2 2 0 0 0 2 0 0 0 0 0 1 1 1 1 1 0 0 0 0 0 0 1 0 2 1 0 1 0 2 0 0 0 0 1 0 0 0 2 2 0 2 0 1 2 0 2 1 0 0 2 2 0 0 1 0 0 1 1 0 1 0 2 2 2 0 0 1 1 0 2 0 1 0 1 0 1 2 0 1 0 1 0 1 1 1 2 0 0 1 0 0 0 0 0 0 0 0 2 0 0 0 0 0 0 1 1 0 0 0 0 0 0 0 1 0 1 1 1 0 1 1
84 0 2 2 0 0 1 2 0 0 0 0 0 1 0 0 0 1 2 1 0 0 0 2 0 1 1 0 1 1 0 0 1 2 2 0 2 2 0 1 1 1 0 1 0 0 0 0 0 1 0 0 1 1 0 2 0 0 0 1 0 1 2 2 1 1 1 1 0 0 0 1 2 2 2 2 0 0 0 0 1 0 2 0 1 0 0 0 0 2 0 1 0 1 2 0 0 1 0 2 2 2 1 0 1 1 2 1 1 1 0 1 1 2 2 2 2 0 0 2 2 0 1 1 0 1 0 1 2 0 0 0 1 1 0 1 0 0 0 0 1 0 1 0 0 1 0 0 1 1 0 0 1 0 0 0 0 0 1 1 1 2 1 1 0 2 2 0 1 1 1 2 2 0 1 0 2 0 0 0 0 0 0 1 1 0 1 0 0 0 0 1 1 1 1 0 1 2 1 0 0 0 0 0 0 1 1 1 1 0 2 0 0 1 0 2 0 0 1 0 1 1 0 0 0 1 1 2 0 2 1 1 0 1 1 1 0 2 2 0 0 0 2 2 0 2 0 0 0 0 0 0 1 1 0 1 2 1 0 0 0 0 0 0 2 2 0 1 1 1 0 0 1 0 0 0 0 2 2 0 0 1 1 0 1 1 0 0 0 1 0 0 1 0 2 0 2 1 1 1 1 0 2 1 0 0 1 0 1 0 0 1 1 0 1 0 2 0 0 0 0 0 2 1 2 0 1 0 0 0 2 1 0 0 1 1 0 2 0 0 0 0 2 2 1 1 0 1 1 1 0 0 1 1 0 1 1 1 0 1 0 1 2 0 2 0 0 2 2 0 1 1 1 1 1 0 2 2 0 0 1 1 0 0 0 0 0 0 0 0 0 0 0 0 0 0 2 0 0 0 0 0 0 1 1 0 0 2 0 2 0 0 0 0 1 0 0 0 0 0 2 2 1 0 1 1 1 0 0 0 0 0 0 2 1 1 0 0 0 0 1 0 0 1 1 0 1 0 0 1 0 0 0 1 1 0 1 1 1 0 0 0 1 1 1 0 0 1 0 1 1 0 0 0 1 1 0 0 2 2 1 1 0 1 2 1 0 2 1 1 1 2 0 2 0 0 1 1 1 2 1 1 2 1 2 1 2 0 1 0 1 1 1 1 2 0 0 0 0 1 1 1 0 0 0 1 1 1 0 2 1 1 2 1 2 1 2 0 0 0 2 2 0 0 1 0 0 2 1 1 0 0 0 2 0 2 0 0 0 0 0 0 1 0 0 0 1 2 2 0 1 1 0 0 0 0 0 1 1 2 0 0 0 0 0 0 1 1 1 1 0 2 0 2 0 2 2 0 0 0 0 1 0 2 2 0 0 0 0 1 0 0 0 1 0 1 0 0 0 0 0 1 0 0 0 1 1 0 0 0 1 1 1 1 2 1 2 1 1 1 1 0 0 1 2 0 2 2 2 2 0 1 1 1 2 0 0 2 2 1 1 1 1 1 1 1 0 2 1 1 0 0 0 0 0 2 1 0 2 0 0 0 2 0 0 2 0 1 2 1 0 1 0 0 0 0 0 0 0 0 0 0 0 0 0 0 1 2 2 0 0 0 0 1 1 1 1 0 0 0 0 2 0 2 0 0 0 0 1 0 1 0 0 0 0 0 1 0 1 1 0 2 0 0 0 1 1 1 0 0 0 0 1 0 1 0 0 1 0 1 0 0 1 0 0 1 1 0 2 2 1 1 0 0 0 0 0 2 0 1 0 0 0 0 1 0 0 2 1 2 0 1 2 2 1 1 1 1 1 1 0 0 1 2 1 1 2 1 0 1 0 0 1 1 1 2 0 2 1 2 2 2 0 1 2 1 1 2 0 2 0 2 1 1 0 0 0 0 0 0 0 0 2 0 0 1 1 1 0 0 0 2 0 0 0 0 0 1 0 1 0 0 0 0 0 1 2 0 1 0 0 0 1 1 1 1 0 0 1 0 0 0 0 0 0 1 1 0 0 0 0 0 1 1 0 0 0 0 1 0 0 2 0 0 2 0 2 1 0 1 0 0 1 0 2 1 0 0 2 2 0 2 1 2 0 0 1 1 0 1 2 2 1 1 0 2 1 1 1 0 0 0 2 1 1 0 1 1 1 0 1 0 2 0 0 0 0 2 0 0 0 1 0 1 1 0 0 1 1 2 1 0 0 0 0 1 1 0 2 1 0 1 1 1 0 1 1 0 0 0 0 0 1 0 1 0 0 0 0 0 0 0
85 0 1 1 0 0 0 1 1 2 1 0 0 1 0 0 0 2 0 0 2 2 0 0 2 0 1 0 2 2 2 0 1 1 1 1 1 2 0 0 0 1 0 0 0 0 0 0 0 0 0 1 0 2 0 2 0 0 1 0 0 0 1 1 0 0 0 0 0 0 0 0 2 0 0 2 2 0 2 2 0 0 2 0 1 0 0 0 0 2 0 0 0 2 1 0 0 1 1 1 1 2 1 0 0 0 2 2 0 2 0 0 0 2 2 0 2 1 1 0 1 0 2 0 1 0 0 2 2 1 0 0 0 0 0 0 1 0 0 0 0 0 0 0 0 0 0 0 1 1 0 0 0 0 0 0 1 1 2 1 0 1 2 2 1 1 1 1 1 1 0 1 1 1 0 0 2 1 1 1 0 1 1 2 1 0 2 2 0 0 0 2 0 1 1 0 1 1 0 0 0 0 0 1 0 0 1 0 1 0 1 0 1 1 0 2 0 0 2 0 1 1 1 0 0 1 1 1 0 1 0 0 0 0 2 0 0 2 2 0 0 0 0 1 0 1 0 0 0 0 0 1 0 0 1 2 0 1 0 0 0 0 0 0 0 0 0 0 2 0 1 0 2 0 0 0 0 2 2 0 2 0 2 1 1 0 0 0 1 2 0 2 1 0 1 0 2 1 0 0 0 0 2 2 1 0 0 0 0 0 1 0 2 2 2 0 2 0 0 0 1 1 1 0 0 0 0 0 0 0 2 1 1 0 0 0 0 2 1 0 0 1 1 2 0 1 1 0 1 2 0 0 2 0 1 1 1 1 0 2 0 2 1 0 1 0 0 1 1 0 2 0 0 0 0 0 1 1 1 2 1 1 1 0 0 0 0 0 0 0 0 0 0 0 2 1 1 2 0 0 0 0 0 0 0 0 0 0 0 2 0 0 0 0 1 0 1 1 1 0 0 1 1 0 1 0 1 1 0 0 0 0 0 2 0 0 2 0 0 0 0 1 0 0 2 1 0 0 0 0 0 0 0 2 2 2 0 2 2 2 2 2 2 2 2 0 0 1 0 1 1 0 1 1 0 0 0 1 2 0 0 2 0 1 1 0 0 1 0 2 1 1 0 1 0 0 1 2 2 2 0 0 1 1 1 1 2 0 1 0 0 0 1 1 1 1 1 1 0 1 1 1 2 2 0 2 0 2 0 2 0 2 0 0 0 0 1 1 1 2 1 1 0 0 2 0 0 2 0 0 0 0 0 1 1 0 0 1 1 0 0 0 1 0 0 0 1 1 0 1 0 2 1 0 1 0 2 1 1 2 0 1 1 0 0 1 2 1 1 0 0 0 1 1 0 0 0 0 0 0 1 2 2 0 0 2 2 0 0 1 0 0 0 0 0 0 1 0 0 0 0 0 1 1 1 0 1 2 0 0 1 1 0 0 1 1 1 0 1 0 0 1 1 1 0 0 0 2 1 1 0 1 1 0 1 0 0 1 1 0 0 0 0 0 2 2 0 2 1 0 0 2 0 1 1 2 0 1 1 1 0 0 0 0 0 2 1 1 2 1 0 1 0 1 1 0 0 2 1 2 0 1 0 0 1 0 0 1 2 0 1 0 1 0 1 1 0 2 1 1 1 0 0 1 0 0 0 1 1 0 1 1 1 0 0 2 1 0 0 0 0 0 1 1 0 0 1 1 1 1 0 0 1 0 1 0 0 0 2 2 0 0 2 0 1 1 1 0 2 2 0 0 1 2 2 0 0 1 0 0 1 2 0 0 1 2 0 1 1 1 1 1 2 1 0 1 0 1 1 0 0 2 0 1 0 2 1 0 0 2 1 1 0 0 2 2 0 2 0 2 2 1 0 0 2 1 1 1 0 1 0 2 2 0 0 0 0 0 0 0 0 0 0 0 0 0 0 0 0 0 0 2 0 0 0 1 1 0 0 0 1 1 1 0 1 1 0 0 1 0 1 0 0 1 2 2 0 1 1 1 2 2 0 0 0 1 1 0 0 1 0 1 2 1 1 0 1 0 0 0 0 2 1 0 2 1 1 1 0 1 1 0 0 0 0 1 0 1 1 0 0 1 1 1 1 0 1 2 1 0 1 1 2 2 0 1 1 1 2 1 0 0 2 2 0 1 0 1 0 0 2 0 1 1 1 1 1 0 0 0 0 0 0 2 2 0 0 0 0 1 0 0 0 0 0 2 2 0 2 0 0 0 2 2 0 1 2 0 0 1 0 0 1 0 1 0 0 0 1 0 1 2
86 0 2 0 0 0 1 1 0 1 1 1 0 0 0 0 0 1 0 0 2 2 0 0 2 0 1 0 1 2 1 0 2 2 1 1 2 1 0 1 1 1 0 0 0 0 0 0 0 0 0 0 0 1 1 2 0 1 1 1 0 1 1 0 0 0 0 0 0 0 0 2 2 1 2 2 0 0 2 1 1 0 2 1 0 0 0 1 1 2 0 1 0 2 0 0 1 0 0 2 2 2 1 0 1 1 1 1 1 1 0 1 0 0 1 1 1 0 0 1 2 1 0 2 0 1 0 2 2 1 0 0 0 0 0 0 0 0 0 0 1 0 0 0 0 1 0 0 0 1 0 1 0 0 0 1 1 0 1 1 1 1 1 2 1 2 1 0 1 1 0 2 1 1 0 0 2 1 0 1 1 0 2 2 2 0 2 1 0 0 1 1 1 1 1 1 2 1 0 0 0 0 0 1 2 0 0 0 1 0 1 0 1 0 0 2 1 0 1 1 1 1 1 0 0 2 2 1 0 1 0 0 0 0 1 0 0 2 2 0 0 1 1 0 0 0 0 0 0 0 0 1 0 0 0 1 1 0 0 0 0 0 0 0 1 0 1 1 1 1 0 0 0 0 0 0 0 2 1 0 1 0 1 1 0 1 0 0 0 1 0 0 0 0 2 0 2 0 0 0 0 0 2 1 1 0 0 0 0 1 0 1 2 1 2 1 1 0 0 0 0 0 0 1 1 0 0 0 0 0 2 2 0 0 0 0 0 2 0 2 2 2 1 1 0 0 1 0 1 0 0 0 2 1 0 1 1 1 0 1 0 1 1 0 1 0 1 2 2 0 2 0 1 1 1 1 2 1 0 1 1 1 1 0 0 1 0 0 0 0 0 0 1 0 1 1 2 0 0 0 0 0 0 1 0 0 0 0 0 2 0 0 0 0 1 0 1 1 0 1 0 1 0 0 0 1 1 1 0 0 1 0 0 0 0 2 0 1 0 0 2 0 0 0 0 2 2 0 0 0 0 0 0 1 2 1 1 2 1 2 2 2 1 1 1 1 0 2 0 0 1 1 2 2 2 0 2 0 1 0 0 1 0 2 1 1 0 1 1 0 1 1 1 1 1 0 0 2 2 1 1 0 1 1 1 1 2 0 2 0 1 0 0 2 2 0 0 0 0 2 0 0 0 0 0 1 1 1 0 2 1 1 1 1 1 1 1 0 0 1 1 1 0 1 2 0 0 1 1 1 0 0 0 2 0 0 0 0 0 1 1 0 1 2 0 0 0 2 1 1 1 1 1 0 0 0 1 1 1 2 0 0 0 0 0 0 1 1 1 0 0 1 0 0 1 0 1 0 0 0 0 2 1 1 1 1 1 0 0 2 1 0 0 1 0 1 1 0 0 0 0 1 1 1 1 0 0 0 0 0 2 0 0 1 1 0 2 0 0 0 1 1 0 0 1 0 1 1 0 0 0 2 1 0 1 0 0 2 2 0 0 0 2 2 0 0 0 2 1 0 0 2 0 0 0 1 1 0 2 0 1 0 0 0 0 0 2 0 1 2 0 1 2 2 0 1 1 2 2 1 0 2 0 0 0 0 0 2 2 0 1 0 0 2 0 1 0 0 0 0 0 0 2 2 1 1 2 0 0 0 1 0 1 0 0 2 2 1 0 2 1 0 0 0 0 0 0 0 2 1 1 0 2 1 1 0 1 0 1 0 0 0 2 0 1 1 1 0 2 2 0 1 1 2 2 0 0 0 1 1 0 2 1 1 1 1 0 2 1 2 0 1 2 2 1 1 0 1 1 0 0 2 1 2 1 1 0 1 0 1 1 1 1 1 0 2 1 2 1 2 2 1 1 1 2 1 1 1 0 1 0 0 2 1 0 0 0 0 0 0 0 1 1 0 0 0 0 1 1 0 0 1 0 1 0 1 1 0 0 1 1 1 1 0 1 1 1 0 0 0 1 0 0 0 2 1 0 0 1 0 1 1 0 0 0 1 0 0 0 0 1 1 1 1 1 0 1 0 0 0 0 1 0 0 2 0 1 1 0 2 0 0 0 0 0 0 0 1 2 1 0 2 0 2 1 0 1 0 0 0 2 2 0 2 0 0 0 0 0 0 0 0 2 1 1 1 0 0 0 0 2 0 2 0 0 0 0 2 0 0 0 1 0 1 1 0 1 0 0 1 0 0 1 1 0 1 2 0 2 0 0 0 1 1 0 0 1 0 0 1 1 0 0 0 0 0 0 1 2 0 1 1
87 1 1 1 0 1 1 1 2 2 2 0 0 0 0 0 0 0 0 0 2 2 1 0 2 0 1 0 1 1 1 0 1 2 2 0 2 2 0 1 1 1 0 0 0 0 0 0 0 1 0 0 1 1 0 2 0 0 0 0 0 0 2 2 0 1 0 0 0 0 0 0 2 1 2 2 0 0 1 0 1 0 2 0 2 0 0 0 0 2 0 0 0 2 1 0 0 2 0 2 1 2 1 0 1 1 2 2 0 2 0 0 0 0 1 1 1 0 1 1 1 0 1 1 0 1 0 1 2 0 1 1 0 1 1 1 0 0 0 1 0 0 0 0 0 0 0 0 0 1 0 1 1 0 0 0 0 1 0 0 0 0 2 2 1 1 0 1 0 2 1 0 0 2 0 0 1 0 0 0 0 0 2 2 2 0 2 1 0 0 0 2 1 0 0 1 1 1 0 1 0 2 0 1 0 1 2 0 0 0 2 0 1 0 0 2 1 2 2 0 2 2 1 0 0 1 1 1 0 1 1 1 0 0 1 0 0 0 2 1 0 1 1 2 0 2 0 0 0 0 0 0 0 0 1 2 2 1 0 0 0 0 1 1 2 0 0 0 2 1 1 1 0 1 0 1 1 1 2 0 0 0 1 0 0 1 1 2 0 2 0 0 1 0 2 0 1 1 1 0 0 0 1 0 0 0 1 0 0 0 0 2 2 1 1 0 2 0 1 0 0 1 1 0 1 0 1 0 2 2 2 2 2 0 0 0 0 2 0 1 0 1 2 2 0 0 1 0 1 2 1 1 2 0 0 0 0 2 0 0 0 1 1 0 0 0 1 1 1 0 1 1 0 0 1 1 2 2 1 2 1 0 2 0 0 1 0 1 1 0 0 0 2 0 2 1 1 0 0 1 1 1 0 1 1 0 0 0 0 1 0 0 2 2 0 1 0 1 0 0 0 0 0 1 1 1 0 1 0 0 0 0 1 1 2 1 0 0 0 0 2 0 0 0 2 2 0 0 1 1 0 0 0 1 1 0 1 1 2 2 1 1 0 0 1 1 0 1 0 0 1 1 2 2 2 0 2 1 2 0 1 1 0 2 0 0 0 0 0 0 0 1 0 1 1 0 0 1 1 1 1 1 2 1 2 1 2 0 2 0 0 1 1 1 1 1 1 0 0 2 0 0 2 2 0 2 0 0 1 1 1 0 0 0 0 1 1 0 0 1 0 1 0 2 2 1 0 1 1 1 0 0 0 2 2 0 0 1 0 0 0 0 1 0 1 1 1 1 1 0 0 0 1 0 0 1 2 2 2 2 0 0 0 0 0 0 0 1 1 0 1 0 1 1 1 1 1 0 0 0 0 2 0 1 2 0 1 0 0 0 2 0 0 1 0 1 1 0 0 0 0 0 1 1 1 1 1 0 0 0 0 1 1 2 2 0 2 0 1 0 1 0 1 1 2 0 2 1 2 2 0 1 1 1 1 0 0 2 1 0 0 0 1 1 0 1 0 2 0 1 0 0 1 0 0 2 0 0 2 1 0 0 0 0 0 2 0 1 2 1 1 0 0 1 1 0 0 2 1 2 1 1 0 0 1 0 1 1 2 0 0 0 0 0 1 0 0 2 1 1 1 0 0 2 1 1 2 0 2 0 1 1 1 1 0 0 1 0 0 1 0 1 0 1 0 0 2 1 1 0 1 1 1 0 1 1 0 0 0 0 0 0 2 0 1 0 0 0 1 1 0 1 0 0 1 1 0 1 1 1 0 1 1 1 2 0 1 1 1 1 1 1 1 0 0 0 1 1 0 1 0 2 1 2 1 0 0 0 0 2 0 0 0 0 1 2 1 2 1 2 2 1 0 1 1 1 1 1 0 1 0 0 2 2 0 0 0 0 0 0 0 0 2 0 0 2 2 1 0 0 1 1 0 0 1 0 1 0 0 0 1 1 0 0 0 0 1 0 2 1 1 0 0 2 1 1 0 1 2 2 2 2 0 0 0 0 1 0 0 0 0 1 0 2 2 0 2 0 0 1 0 2 1 0 2 1 1 0 0 2 0 0 0 0 2 1 0 0 1 0 0 1 0 1 1 0 0 1 1 0 1 0 1 2 0 0 0 1 1 0 0 0 2 2 1 0 0 0 0 0 2 0 2 1 0 0 1 1 0 1 0 1 2 0 2 1 2 0 0 0 0 0 0 0 0 1 1 1 1 0 0 0 1 1 0 0 1 0 0 0 0 1 0 0 0 0 0 1 1 0 0 0
88 0 1 1 0 0 1 1 0 2 2 0 0 1 0 0 0 2 1 1 1 2 0 0 2 0 1 0 2 2 2 0 1 2 1 1 2 1 0 1 1 1 0 0 0 0 0 0 0 0 0 0 1 2 1 0 0 0 0 0 0 1 2 1 1 2 1 0 1 1 0 0 2 1 1 2 1 0 1 0 2 0 1 0 1 0 0 0 0 2 0 0 2 2 0 0 0 0 1 2 2 0 1 0 0 0 2 2 0 2 0 2 2 2 2 2 2 1 0 0 1 1 2 0 0 0 0 2 2 1 0 0 0 1 1 1 0 0 0 1 0 0 0 0 0 2 1 0 0 0 0 0 0 0 0 0 0 1 0 2 2 0 1 2 0 1 0 1 2 0 1 0 0 2 0 1 2 1 0 1 1 1 1 2 1 0 2 2 0 0 0 2 0 1 2 0 1 1 0 0 1 0 0 0 1 0 2 1 0 1 2 0 1 0 0 2 0 1 2 0 1 1 0 0 0 0 0 2 0 1 0 0 2 1 1 1 0 1 1 1 0 1 2 1 0 2 0 0 0 0 0 0 0 1 1 1 0 1 0 0 0 0 0 0 0 0 0 0 2 0 0 1 0 1 0 0 0 2 1 0 0 0 1 1 0 0 0 0 1 2 1 2 0 0 2 1 2 1 0 1 0 0 2 1 0 0 0 0 0 0 0 0 2 0 0 0 2 1 1 0 0 2 0 2 2 0 0 0 0 0 1 2 2 0 0 0 0 1 1 0 0 0 1 1 0 0 1 0 1 1 0 0 2 0 1 0 0 1 1 1 1 2 2 0 2 0 1 2 2 0 2 0 0 0 1 0 1 2 0 2 0 0 1 0 1 1 0 0 0 0 0 0 0 0 2 1 1 0 0 0 0 0 0 2 2 0 0 1 0 2 0 0 0 0 1 0 0 2 0 0 0 2 1 0 0 2 1 1 0 2 0 1 0 1 1 1 0 1 0 1 2 0 0 0 2 1 0 0 0 1 0 1 0 2 0 0 0 0 1 1 0 1 1 1 0 2 0 2 0 0 2 2 0 0 0 1 0 0 2 0 2 2 0 1 1 0 0 0 0 0 0 0 0 1 2 0 1 2 2 1 0 0 2 2 2 0 1 0 0 0 0 1 1 1 1 1 1 0 0 0 0 2 2 2 1 2 0 0 0 2 0 0 2 1 1 1 2 0 0 1 0 1 0 0 2 0 0 1 1 1 0 0 0 2 1 0 0 2 0 1 1 0 1 0 1 1 0 1 0 0 0 0 0 0 0 0 1 0 0 2 0 1 0 0 1 0 1 1 1 0 1 0 0 0 1 0 1 2 0 0 2 1 0 1 1 0 1 0 0 2 1 0 0 1 0 1 1 0 0 0 0 0 1 1 1 0 1 2 0 0 1 1 0 2 1 0 2 0 0 1 0 0 0 1 1 0 0 2 1 1 0 1 1 1 1 0 0 2 2 1 1 0 1 0 0 1 0 2 0 1 0 0 0 1 1 2 0 1 1 1 0 1 0 0 0 1 0 0 1 1 0 0 0 0 0 0 0 2 2 2 0 2 0 0 2 0 0 2 2 0 1 0 0 2 0 0 0 0 0 0 0 2 0 2 0 1 1 0 0 0 1 0 0 0 0 1 0 0 1 1 0 1 0 0 0 0 1 0 0 0 0 0 0 1 1 0 0 0 1 1 0 1 2 0 0 1 1 1 0 0 0 0 0 0 0 1 1 0 2 2 0 2 0 0 1 1 1 2 2 2 0 2 2 1 1 0 0 0 0 0 0 1 0 2 0 1 1 1 0 1 0 0 1 1 0 2 1 2 1 2 2 1 0 1 2 1 1 2 0 2 1 2 2 1 0 2 0 0 0 0 0 0 2 0 0 2 2 0 0 0 0 2 0 0 0 0 0 0 1 0 1 2 0 0 1 0 1 1 1 0 1 0 0 0 2 2 1 2 2 2 2 2 0 1 0 1 0 0 0 0 0 0 0 1 1 0 1 0 0 0 0 2 1 0 1 1 0 0 0 2 0 0 2 0 1 1 0 1 2 2 0 2 0 1 1 0 2 0 0 1 2 2 0 2 0 0 0 1 1 0 0 0 0 1 0 0 1 1 0 0 2 0 1 1 1 1 1 2 0 0 0 2 0 2 2 0 1 0 0 1 0 0 0 0 1 0 1 1 1 0 0 0 0 0 0 0 0 0 0 2 2 0 1 0 2 0 0 0 0 0 0 1
89 1 2 0 0 0 1 2 0 0 0 0 0 0 0 0 0 1 0 0 2 2 0 0 2 1 0 0 1 2 1 0 2 2 2 0 2 2 0 1 1 1 0 0 0 0 1 1 0 1 0 0 1 1 1 1 0 0 1 1 1 1 1 1 0 1 1 0 0 1 1 1 2 0 1 2 1 0 1 0 1 0 1 1 1 0 0 0 0 2 0 0 1 1 0 0 0 1 0 2 1 2 2 0 0 0 2 2 0 2 0 1 0 1 1 0 1 0 0 2 2 0 0 2 0 1 0 0 1 0 1 1 0 0 0 0 0 0 0 0 0 0 0 0 0 0 0 0 0 2 2 2 2 0 1 1 0 1 0 1 1 0 1 2 1 2 0 1 1 1 1 0 0 2 0 0 1 1 0 1 1 0 0 1 1 0 1 1 0 0 0 2 0 2 2 0 2 2 0 0 0 1 0 0 1 0 1 0 1 0 2 0 2 0 1 1 2 0 1 1 0 0 0 0 0 0 0 1 0 1 0 0 0 0 2 0 0 2 2 0 0 0 2 1 0 1 0 0 0 0 0 1 0 0 0 1 0 0 1 1 0 1 0 0 0 0 1 1 1 0 1 0 0 1 0 0 1 2 1 0 0 0 2 0 1 1 0 2 0 2 1 0 0 0 2 0 1 2 0 1 0 0 2 0 0 0 1 1 0 0 1 1 1 0 2 0 1 0 0 0 0 2 1 1 1 0 0 0 1 2 2 2 1 0 0 0 0 0 2 0 0 0 1 2 1 1 0 0 1 1 2 0 1 0 1 1 1 2 0 2 0 2 2 0 2 0 1 2 2 0 2 0 1 1 1 0 1 2 1 1 0 1 1 1 0 1 0 0 0 0 0 0 1 0 2 1 1 0 1 1 1 1 0 1 0 0 1 0 0 2 0 0 1 1 1 0 0 1 1 0 0 1 0 0 2 2 1 0 0 0 0 0 0 2 1 1 0 0 0 0 2 0 0 0 1 1 2 0 0 0 0 0 0 1 2 1 1 1 2 2 1 2 1 0 0 1 0 2 0 0 0 0 1 1 2 0 2 0 1 0 2 1 0 1 2 1 0 1 1 0 2 2 0 0 0 0 1 0 0 2 2 2 2 2 1 1 1 0 1 0 0 0 0 1 1 0 0 1 0 1 1 1 1 1 0 1 1 1 1 2 1 1 0 0 0 1 0 0 0 1 2 1 0 1 2 0 0 0 2 2 1 0 0 1 2 0 0 0 0 0 0 0 2 0 1 1 0 2 1 1 1 1 1 0 0 0 2 1 1 2 0 0 0 0 0 0 0 2 1 0 0 1 1 0 1 0 2 2 0 0 2 1 1 1 1 1 1 0 0 2 0 0 0 0 1 0 0 0 0 0 0 1 0 0 0 1 1 2 0 0 2 2 0 2 1 0 2 0 1 0 0 0 0 1 2 0 2 1 1 1 1 1 1 1 2 0 0 2 1 0 0 0 1 1 0 1 0 2 1 0 0 1 0 0 0 2 1 1 0 2 0 1 0 0 0 2 1 2 2 0 0 2 0 1 0 0 0 1 1 1 1 0 0 0 0 0 1 1 1 0 0 0 0 0 1 0 0 1 1 1 0 0 1 2 0 0 1 0 0 0 1 0 0 0 0 0 2 0 0 0 0 0 1 1 0 0 1 0 0 0 0 0 1 1 1 0 0 0 0 0 0 0 2 0 1 1 1 1 1 1 1 1 0 0 0 1 0 2 0 0 0 0 1 1 2 0 1 2 1 2 0 2 2 1 1 0 1 0 0 1 0 2 0 2 0 0 1 0 0 2 0 0 0 0 1 1 1 2 1 1 1 2 0 0 1 2 1 2 0 2 0 2 2 1 0 1 0 0 0 0 0 0 0 0 0 0 1 0 0 0 0 2 0 0 0 0 0 0 0 0 1 2 1 0 1 1 1 0 0 0 0 0 0 0 2 2 0 1 2 2 2 2 0 0 0 0 0 0 0 0 0 1 2 2 2 0 2 0 0 0 0 2 0 0 2 2 0 1 0 1 0 0 0 0 0 0 0 0 2 2 0 2 1 0 0 0 1 1 0 1 2 2 1 1 0 1 1 0 2 1 0 0 2 2 2 0 1 0 1 0 2 0 1 0 2 0 2 1 0 0 0 0 2 0 2 0 1 0 0 0 0 0 0 0 1 0 1 1 0 1 0 0 2 2 0 0 1 0 1 0 0 0 0 0 0 0 0 0 0 0 0 0
90 0 2 0 0 0 0 1 0 0 0 1 0 0 0 0 0 2 1 1 1 1 1 0 2 1 0 0 1 2 1 1 1 1 2 0 2 1 0 2 2 0 0 0 0 2 2 0 0 0 0 0 2 2 0 1 0 0 2 1 0 0 2 2 0 0 0 0 0 0 0 1 2 0 1 2 1 0 2 1 1 0 1 1 1 0 0 1 1 1 1 1 1 1 1 0 0 1 0 2 1 2 1 0 1 1 1 1 0 2 0 0 0 2 2 0 2 0 1 1 1 0 2 0 1 0 0 2 2 1 0 0 0 0 0 0 0 0 0 0 1 0 0 0 0 2 0 0 0 1 1 1 2 0 1 1 0 1 0 2 2 0 1 2 2 1 1 2 1 1 1 0 0 2 0 0 1 0 0 0 0 1 0 2 2 2 0 1 1 1 1 2 0 1 1 0 1 2 1 0 0 0 0 0 0 0 2 0 1 0 1 0 2 0 0 2 0 0 2 0 1 1 0 0 1 1 0 1 0 1 0 0 1 1 1 2 0 2 2 0 0 0 2 1 0 1 0 0 0 0 0 0 0 0 1 1 1 1 0 0 0 0 1 1 1 0 1 1 2 1 1 1 2 0 0 1 1 2 2 0 2 0 2 1 1 0 0 1 1 1 1 1 0 0 2 0 2 1 0 1 0 0 2 0 0 2 2 1 1 0 1 2 2 2 0 0 2 0 0 0 0 2 1 1 1 0 0 0 2 2 2 1 2 0 0 0 1 1 1 1 1 1 2 1 1 1 0 0 0 1 2 0 1 0 0 0 1 0 0 2 0 2 1 0 1 0 1 2 2 1 2 0 0 0 1 1 1 1 0 1 0 1 0 0 1 0 0 0 0 0 0 1 1 0 2 1 1 1 1 1 1 1 0 0 0 1 0 0 0 1 1 1 0 0 1 0 1 0 1 0 0 0 0 2 0 0 0 1 0 2 0 0 0 2 0 0 2 0 0 0 2 0 0 2 0 2 2 0 0 0 0 0 0 2 0 0 0 1 1 0 0 0 0 0 1 1 0 1 0 1 1 0 0 0 1 0 2 0 1 0 0 1 0 0 2 1 0 0 0 0 0 0 0 0 1 0 2 2 2 2 0 0 1 0 1 2 2 0 1 0 0 1 1 1 1 0 0 0 0 2 1 0 2 1 0 1 1 0 0 2 0 0 1 1 0 0 0 0 1 1 0 1 0 1 2 0 0 1 1 1 0 0 1 1 1 1 0 0 0 1 0 0 0 0 0 0 0 2 0 1 1 2 1 0 0 0 1 1 1 2 0 0 0 0 1 1 1 2 2 1 0 0 2 1 0 0 1 0 0 0 0 2 1 1 1 1 0 0 0 1 1 0 0 1 1 1 0 0 0 0 0 1 0 0 0 0 0 1 0 0 1 2 0 1 2 0 2 0 1 0 1 0 0 1 2 0 2 0 1 1 1 1 0 2 2 0 0 2 2 0 0 0 1 1 1 1 0 2 0 1 1 1 0 1 1 1 1 1 0 2 0 0 0 1 0 0 2 0 1 2 0 0 0 0 0 0 0 2 1 2 0 1 0 0 1 0 0 0 1 0 1 0 0 2 0 0 0 1 1 1 0 1 0 1 1 1 1 1 1 1 1 0 0 0 0 0 0 0 0 1 1 0 0 0 0 0 1 2 2 1 1 1 1 0 0 0 1 0 0 0 0 0 2 0 0 1 1 1 1 1 0 0 2 0 0 0 0 1 1 1 0 1 1 1 2 0 1 1 2 1 1 2 2 1 1 0 0 1 0 1 0 2 1 1 1 2 0 0 0 2 0 0 1 0 2 2 0 1 1 1 1 1 1 0 1 1 0 2 0 2 0 2 2 2 0 0 0 0 0 0 0 0 0 0 1 0 1 1 1 0 0 2 0 0 1 0 1 0 0 1 1 2 0 0 0 0 2 0 2 0 0 0 0 0 2 2 0 1 1 1 2 2 0 0 0 2 0 1 0 0 0 0 1 1 0 0 0 0 1 0 1 1 0 0 1 2 0 0 0 2 0 0 1 1 1 1 0 1 1 0 0 1 0 2 1 0 1 2 0 2 2 2 0 1 0 0 0 0 1 0 0 0 2 0 0 0 0 0 0 1 2 1 2 0 0 1 1 1 0 0 0 0 1 0 1 1 2 0 0 0 0 0 0 0 0 0 1 0 2 1 0 1 2 2 0 1 1 0 0 1 1 0 0 0 0 0 0 0 0 0 2 2
91 1 1 2 0 0 2 2 1 1 1 1 1 1 0 0 0 2 2 1 1 2 0 0 2 0 0 0 2 2 2 1 0 2 0 2 2 0 0 1 1 1 0 2 0 1 1 0 0 1 0 0 0 0 1 2 0 0 1 0 1 1 2 2 0 0 0 0 0 0 0 1 1 0 1 1 1 0 1 0 1 0 2 0 1 0 0 0 0 2 0 0 0 0 1 1 0 1 0 2 1 2 0 0 1 0 2 1 1 1 0 1 0 0 1 1 1 0 2 0 0 0 2 0 0 0 0 1 2 0 1 1 0 0 1 0 0 0 0 0 1 0 0 1 0 0 0 0 0 0 0 0 0 1 0 0 1 1 0 1 2 2 1 1 0 1 1 1 0 1 1 1 0 2 2 0 2 1 0 2 2 0 0 2 1 1 1 1 0 0 0 1 0 1 1 0 2 1 0 0 0 0 1 1 1 1 1 1 1 0 1 0 2 0 0 2 0 1 1 1 0 0 0 0 1 0 0 1 0 1 0 0 0 0 1 0 0 2 2 0 0 0 2 2 0 2 0 1 1 1 0 0 0 0 0 0 0 1 0 0 0 0 0 0 1 0 0 1 2 1 0 1 1 1 0 0 1 1 2 0 0 0 1 1 0 1 1 2 0 2 1 1 1 0 2 0 2 1 0 1 0 0 2 0 0 0 0 0 0 0 0 0 2 0 2 0 2 0 0 1 0 1 0 1 1 0 0 0 0 0 1 2 1 1 0 0 0 0 2 1 1 1 1 2 0 0 0 0 1 2 1 0 2 1 0 1 1 1 0 1 0 1 1 0 0 0 2 1 1 0 1 1 2 2 0 1 1 2 0 0 0 0 1 1 0 1 0 0 0 0 0 0 1 0 2 1 1 0 1 0 0 0 0 2 1 0 0 1 0 2 0 0 0 0 2 0 0 0 1 1 0 0 0 1 1 1 2 1 0 1 0 1 0 1 0 0 0 1 0 1 0 2 0 1 0 2 2 0 0 1 0 0 0 2 1 1 0 2 1 2 1 2 1 1 1 0 0 1 0 1 1 0 1 1 2 0 1 0 0 0 1 1 0 2 0 0 1 1 1 0 1 0 1 2 1 0 1 0 0 2 2 1 2 1 1 1 1 1 1 0 0 0 0 2 2 0 0 0 0 1 1 1 0 0 0 0 2 0 2 1 1 0 1 1 1 1 1 0 0 1 0 1 0 2 2 0 0 1 2 2 1 0 0 1 1 0 0 2 0 1 1 0 0 0 0 0 1 2 0 2 1 1 1 0 1 0 1 0 2 0 1 0 1 0 0 1 1 2 1 1 0 1 0 1 0 0 1 2 0 0 2 1 1 2 1 0 1 0 1 1 0 0 0 0 1 1 0 0 0 0 0 1 0 0 0 2 2 0 0 0 1 2 0 1 2 0 2 0 0 0 0 1 0 2 2 0 1 2 0 0 1 2 1 0 1 0 0 2 2 0 0 0 0 0 2 2 0 2 0 1 1 0 0 0 0 2 0 0 1 1 0 0 0 0 0 2 0 0 0 1 0 1 1 2 1 0 0 1 0 0 0 1 0 0 0 0 1 2 1 0 0 0 0 1 1 1 0 1 1 1 0 1 2 2 0 0 1 0 2 0 1 0 0 0 0 0 1 0 0 2 1 2 0 0 0 1 1 0 1 0 1 0 0 1 1 0 0 0 0 0 0 0 1 0 0 1 1 1 1 1 0 1 0 0 0 0 0 0 1 1 0 1 0 0 0 2 0 1 1 1 0 1 2 1 1 0 0 1 1 0 0 1 1 1 1 0 2 2 0 0 0 0 0 0 1 2 1 2 1 2 2 2 1 1 1 2 1 1 0 2 1 2 2 1 0 0 0 1 1 1 1 1 1 0 1 0 1 1 0 0 1 1 0 0 0 0 0 0 0 0 2 2 0 0 0 1 2 0 0 0 0 0 0 0 1 2 0 2 2 2 2 2 0 0 0 0 1 1 0 0 1 2 1 2 1 0 1 0 0 0 0 1 0 0 1 0 0 1 0 1 0 0 2 0 1 1 0 1 2 1 1 1 0 1 0 1 1 1 0 1 2 2 0 2 0 0 0 1 1 0 0 0 2 1 0 0 0 0 1 0 2 1 2 0 0 0 0 2 0 0 0 0 0 1 1 0 2 2 1 0 0 0 1 1 0 2 2 2 0 0 0 0 2 2 0 0 1 0 0 0 0 0 0 1 1 0 0 0 0 0 1 1
92 1 2 0 0 0 1 1 0 2 1 0 0 1 1 0 0 0 2 0 1 1 0 1 1 0 1 0 2 1 1 0 0 0 2 0 2 0 0 2 2 0 0 1 1 0 1 0 0 0 0 0 1 1 1 2 0 0 2 0 1 1 2 0 0 1 0 1 0 0 0 0 2 2 2 2 0 0 2 1 1 0 2 1 0 0 0 1 1 2 0 1 0 1 1 0 1 2 0 2 0 2 1 1 0 0 2 1 1 1 0 1 0 0 1 0 1 2 0 0 2 1 1 1 0 1 0 0 0 0 0 0 0 0 1 0 0 0 0 2 1 0 0 0 0 1 0 0 0 1 1 1 0 2 2 0 2 1 0 2 2 0 2 2 1 2 1 0 1 0 0 0 0 2 1 0 1 1 0 1 1 0 1 1 1 0 1 2 1 0 0 2 1 1 1 1 1 1 0 0 0 0 0 0 2 0 0 1 1 0 1 0 0 0 0 2 0 0 2 0 2 2 0 0 1 0 0 0 0 0 0 0 0 1 1 1 0 2 2 0 0 0 2 2 0 2 0 0 1 1 1 1 0 1 0 1 2 0 0 0 0 0 1 1 1 0 0 1 2 2 0 1 0 0 0 0 0 1 0 0 0 1 2 0 0 0 1 1 0 1 1 0 0 1 1 1 1 1 0 1 0 0 2 0 0 0 0 1 0 0 1 1 1 0 2 0 1 1 1 1 0 2 0 2 2 0 0 0 1 1 2 0 0 0 0 0 0 0 2 2 0 2 2 0 0 0 0 1 1 2 0 1 2 0 1 0 0 1 0 0 1 1 2 0 2 0 0 2 2 0 2 0 1 1 1 1 1 2 0 1 2 1 0 0 1 1 0 0 0 0 0 1 0 0 2 0 0 1 0 0 0 0 1 0 0 0 1 2 0 2 0 0 0 0 0 0 2 1 1 0 0 1 0 1 0 0 1 0 1 1 1 1 1 1 1 0 0 1 0 0 0 2 0 0 2 1 1 0 0 2 0 0 0 2 1 1 0 1 0 1 0 0 0 0 1 1 1 2 0 0 0 0 0 0 1 0 1 1 1 0 0 2 0 1 1 0 0 1 1 0 0 1 0 1 0 0 2 2 2 1 0 0 1 0 1 1 2 0 1 0 1 0 1 0 0 2 0 1 0 1 1 0 2 2 1 2 0 1 1 2 1 1 2 2 2 0 0 0 0 0 2 2 0 0 0 0 0 2 0 1 0 1 0 2 1 1 0 1 1 0 0 1 0 0 0 0 0 2 1 1 1 1 1 0 0 0 1 0 0 2 0 1 0 0 2 0 1 0 0 0 0 1 0 0 0 1 1 0 0 0 1 1 1 2 1 0 1 0 0 1 1 0 0 0 2 0 0 0 0 0 0 1 1 1 1 0 1 2 0 0 0 1 0 2 1 1 2 1 1 0 0 1 0 1 1 0 1 1 1 1 0 1 0 1 1 1 0 2 2 1 1 0 2 2 0 0 0 2 1 0 0 1 0 1 1 2 0 0 2 0 1 0 0 0 0 1 1 2 2 1 0 2 0 0 0 0 0 2 1 1 0 1 0 0 2 0 1 2 2 0 0 0 1 1 0 0 1 0 0 0 0 0 1 2 0 0 0 0 1 0 0 0 0 0 0 1 0 0 0 1 0 1 0 0 0 0 0 1 0 0 0 0 2 1 2 1 1 0 0 0 0 0 2 0 1 1 0 0 2 2 0 1 1 2 2 0 0 1 1 1 0 1 1 1 2 1 1 1 1 1 1 1 2 1 0 1 0 1 0 1 0 1 0 2 0 1 0 1 1 1 0 0 2 2 0 2 0 2 2 2 1 2 0 1 1 2 1 2 0 2 2 2 1 1 1 0 0 0 0 0 0 1 0 0 0 0 0 1 1 1 0 1 0 0 0 0 0 0 2 0 2 2 0 0 0 2 2 0 1 0 0 0 1 1 0 1 0 2 2 1 1 1 0 0 1 0 1 1 0 0 1 2 1 1 2 1 1 0 0 0 1 2 1 0 2 1 1 0 0 2 0 0 0 0 0 0 0 0 0 0 0 0 1 2 2 0 2 0 0 0 2 2 0 2 0 0 0 1 2 0 0 0 2 2 1 0 0 1 1 1 1 0 2 2 1 0 2 2 0 0 0 1 1 0 0 1 2 0 0 0 0 0 0 0 0 1 2 1 1 0 0 0 0 0 0 1 1 0 0 0 0 0 1 1 1 0 0 0 0 0 1 1
93 0 0 2 0 0 2 2 0 0 0 2 1 1 0 0 0 1 0 0 2 2 0 0 2 0 1 0 2 1 1 1 2 2 1 1 2 2 0 2 2 0 0 0 1 0 1 0 0 1 0 0 1 1 0 1 0 0 1 1 1 1 0 1 1 1 1 0 1 1 0 0 2 0 0 2 2 0 0 0 0 0 2 1 0 0 0 0 0 2 0 0 1 2 0 0 0 1 0 1 0 2 1 1 0 0 2 1 0 2 1 1 1 1 1 1 1 0 1 1 1 1 2 0 0 0 0 0 1 0 0 0 0 1 1 1 0 0 0 1 0 0 0 0 0 0 0 0 0 0 0 0 1 0 0 0 1 1 0 2 1 2 1 2 2 2 1 1 1 0 0 1 2 0 0 0 2 1 0 1 1 0 0 1 0 0 1 0 0 0 0 0 0 1 1 0 0 2 1 0 0 1 0 1 1 0 1 1 2 0 2 0 1 0 0 2 0 0 2 0 1 1 1 0 0 1 1 1 0 1 0 0 0 0 2 0 0 1 2 1 0 1 2 1 0 1 1 0 0 0 0 1 0 0 0 2 1 0 0 0 0 0 0 0 1 0 1 0 1 1 1 0 0 1 0 0 0 2 2 0 2 0 2 0 1 0 1 1 0 1 1 1 1 0 1 0 1 1 1 0 1 1 2 1 0 0 0 0 0 0 0 2 2 0 0 0 2 0 0 1 0 1 1 1 0 0 0 0 0 0 2 2 1 0 0 0 0 2 0 1 0 1 1 2 0 0 0 0 1 2 1 0 2 0 2 1 1 0 0 2 0 2 1 0 1 1 0 1 1 0 2 0 1 0 1 1 1 2 1 2 0 0 1 0 0 1 0 0 0 0 0 0 1 0 2 2 2 1 0 0 0 0 0 0 0 0 1 0 0 1 0 0 1 1 0 0 0 0 0 1 0 1 1 1 1 1 0 1 1 2 0 1 0 2 0 0 1 1 0 0 1 1 0 0 1 0 1 1 2 1 0 0 0 2 2 2 0 2 2 1 2 1 0 0 0 0 0 2 0 0 0 0 2 2 1 0 0 0 2 0 0 1 0 1 1 0 0 1 0 1 0 1 1 1 0 0 2 1 1 2 2 2 1 0 1 1 1 1 1 0 1 0 0 0 0 1 0 1 0 2 1 1 1 1 0 1 1 2 0 2 0 2 2 2 2 0 1 0 0 0 1 2 0 0 1 0 0 0 2 2 0 0 0 1 1 2 1 1 0 0 0 0 0 1 0 0 1 1 0 1 1 1 1 0 0 0 1 1 1 2 0 0 0 0 0 0 1 1 1 0 0 0 1 1 0 0 0 0 0 0 1 2 2 0 0 2 2 0 0 2 0 0 0 1 0 1 1 0 0 0 0 1 1 0 1 2 2 2 0 0 0 1 0 1 2 0 2 0 0 0 0 2 0 1 2 0 2 1 1 1 0 2 0 1 2 0 0 2 2 0 0 0 1 1 1 1 0 2 0 1 1 2 0 1 1 2 0 0 1 1 0 0 0 2 2 2 0 0 0 2 0 0 0 1 1 0 0 1 0 0 0 0 0 0 2 0 1 2 2 0 0 0 0 0 0 1 0 1 2 2 0 0 0 2 0 0 1 1 0 1 1 0 0 0 0 0 1 0 1 1 0 1 0 0 0 0 0 0 0 0 0 0 0 0 0 0 0 0 1 0 0 0 1 1 0 0 0 0 2 2 0 0 0 1 1 0 0 0 2 2 0 2 0 0 0 1 0 2 2 2 0 2 2 2 1 1 0 2 0 1 0 1 1 1 1 1 0 0 1 2 0 0 2 2 0 2 0 1 1 1 1 1 0 0 1 1 0 1 0 2 0 1 1 1 0 0 0 0 0 0 0 0 1 0 0 1 1 2 2 1 0 0 0 1 0 1 1 1 0 1 0 2 2 0 2 1 2 1 1 0 0 0 0 2 1 1 0 1 2 2 2 2 0 0 0 0 1 1 0 0 0 1 2 1 2 0 2 0 0 0 1 1 1 0 2 0 1 2 0 1 0 0 0 0 1 0 0 1 2 1 0 2 0 1 0 0 0 2 1 1 1 1 1 2 0 1 0 0 1 0 0 0 2 0 0 0 0 0 0 1 2 0 0 1 2 0 2 1 0 1 1 0 1 1 2 0 0 0 0 1 0 0 0 0 0 1 1 1 1 0 0 0 0 0 0 0 0 0 1 0 0 1 1 0 2 0 0 1 1 0 0 1
94 0 1 1 1 1 2 0 0 1 0 0 0 0 0 0 0 2 1 0 2 2 0 0 2 0 1 1 1 1 0 0 2 1 2 0 2 1 0 2 2 0 0 1 0 1 2 0 0 1 0 0 0 1 0 2 0 0 2 0 1 1 2 2 1 1 1 0 0 0 0 0 2 0 1 2 1 0 2 0 2 0 2 0 1 0 1 0 0 2 0 0 2 2 0 0 0 2 1 2 2 1 1 0 1 1 2 0 2 0 0 2 1 2 2 1 2 0 1 1 1 0 1 1 0 0 0 1 1 1 1 1 0 0 0 0 0 0 0 0 0 0 0 0 0 1 0 0 0 1 1 1 0 1 1 0 0 0 1 1 2 0 1 2 0 1 1 1 0 1 1 1 0 2 0 0 1 1 0 1 1 1 1 2 1 0 2 1 0 0 0 1 0 0 0 0 1 2 0 0 0 1 1 0 1 0 1 1 1 0 2 0 0 0 0 2 0 0 1 1 0 0 0 0 0 0 0 1 1 2 0 0 0 0 1 0 0 1 1 1 0 1 2 2 0 2 0 0 0 0 0 0 0 0 0 1 0 0 0 0 0 0 1 0 0 0 0 0 1 0 0 0 0 0 0 0 0 2 2 0 1 0 1 0 1 0 1 0 0 2 1 1 0 1 1 1 1 0 1 0 0 0 2 2 1 0 0 0 0 0 0 1 2 1 2 1 1 0 1 1 0 2 0 1 2 0 0 0 0 0 2 2 0 0 1 1 0 2 0 2 0 1 2 1 1 1 0 0 1 2 1 1 1 0 1 1 1 0 0 1 0 1 1 0 1 0 1 2 2 0 2 0 1 1 1 0 2 1 0 1 0 2 1 0 1 0 0 0 0 0 1 2 0 1 2 1 1 0 1 1 1 1 0 2 2 0 0 1 0 2 0 0 1 1 1 0 0 0 0 1 0 1 0 1 1 1 1 0 1 0 0 0 1 1 0 0 1 2 0 1 1 0 0 0 2 0 0 1 1 2 0 0 0 2 0 0 0 2 2 2 1 2 2 2 2 0 0 1 0 1 1 0 0 0 1 1 0 0 0 0 1 0 0 1 1 0 1 1 0 1 0 2 1 1 1 0 1 2 2 2 0 0 1 1 1 1 1 1 0 0 0 0 1 2 2 0 0 0 0 1 1 1 1 1 0 1 1 1 1 1 0 2 0 0 0 0 1 0 0 0 2 2 0 1 2 0 0 2 1 1 0 0 0 1 1 1 0 0 0 0 0 0 0 0 0 0 0 1 1 0 0 1 0 0 0 0 0 2 2 2 0 0 0 0 2 0 1 1 0 0 0 2 0 0 1 0 0 1 0 0 0 1 1 0 0 1 1 0 0 1 1 0 0 0 2 0 0 0 1 1 0 2 1 1 1 0 1 1 0 0 0 1 0 2 1 0 2 0 0 1 0 0 0 0 1 0 1 2 1 1 0 2 1 1 2 0 0 2 2 0 0 0 0 1 0 1 0 2 1 0 0 0 0 0 1 0 2 0 1 1 0 0 0 2 1 1 1 1 1 1 0 0 0 0 0 0 0 2 1 2 0 1 0 0 2 0 1 1 1 0 1 0 0 2 0 1 1 1 1 1 0 0 0 2 0 1 1 1 0 1 2 0 0 0 0 0 0 0 1 1 0 2 0 2 0 0 2 0 0 0 0 0 1 0 0 0 0 0 1 1 0 0 0 0 0 1 1 1 0 0 0 0 0 1 1 0 0 0 2 2 0 2 0 0 0 1 0 1 1 1 1 1 2 2 2 0 0 1 0 2 0 1 0 1 0 2 1 1 0 1 0 0 0 0 2 2 0 1 1 1 1 1 0 2 2 2 2 1 0 2 0 1 2 2 0 0 0 0 1 0 1 2 0 0 0 0 0 1 0 0 1 1 0 0 0 0 1 0 1 0 2 2 0 0 0 0 0 0 1 0 0 0 0 1 1 0 0 1 2 2 2 2 1 0 0 1 0 1 1 0 1 1 2 1 1 0 1 0 0 0 0 2 0 1 1 2 0 1 0 1 0 0 0 0 1 0 0 0 1 1 0 1 0 0 1 0 1 2 0 1 2 1 1 1 1 2 1 1 2 2 0 0 2 0 0 0 1 1 1 0 1 0 1 0 1 0 1 2 0 0 0 1 1 0 1 0 0 0 0 0 0 0 0 0 0 1 1 0 2 1 1 0 0 0 0 1 1 0 1 1 0 1 0 0 1 0 1 0 0 0 0 1
95 0 1 1 0 0 2 0 0 1 1 1 1 1 0 0 0 1 1 0 1 1 0 0 2 0 1 0 2 2 1 1 0 0 1 2 2 0 0 0 0 0 0 0 0 0 1 0 0 1 0 0 2 2 0 1 1 0 1 0 0 1 1 0 1 1 1 0 0 1 1 1 1 0 1 1 1 0 2 0 2 0 1 1 2 0 0 0 0 2 0 0 1 0 0 1 0 2 0 2 2 2 1 0 0 0 2 1 0 2 1 1 2 2 2 2 2 0 0 2 2 0 2 0 1 0 0 1 2 1 0 0 0 1 0 0 0 0 0 0 1 0 0 0 0 1 1 0 0 1 1 1 1 0 2 0 0 0 2 1 1 2 1 2 0 0 0 1 0 0 0 0 0 1 0 0 1 1 1 0 0 1 0 1 0 0 1 2 1 1 1 2 0 1 1 0 2 2 0 0 0 0 0 1 1 0 1 0 0 1 1 0 2 0 0 2 0 0 1 1 1 1 1 0 0 1 1 1 1 0 1 1 1 0 2 1 0 1 1 1 0 1 1 2 0 2 0 0 0 0 0 1 0 0 0 0 0 1 0 1 1 1 0 0 0 0 0 0 2 2 0 1 0 0 0 0 0 2 2 0 1 1 1 1 0 1 0 2 0 2 1 0 0 0 2 0 2 2 0 1 0 0 2 0 0 0 1 0 1 0 0 1 2 0 1 0 2 0 0 0 0 1 2 1 2 0 0 0 1 1 1 2 0 0 0 0 0 0 2 0 0 1 2 2 1 1 0 1 1 1 1 0 2 0 0 0 0 2 0 1 0 1 0 0 0 0 0 2 2 0 0 2 1 1 1 1 1 1 0 1 1 0 0 0 0 1 0 0 0 1 1 0 0 0 2 0 0 0 0 0 0 0 0 1 1 1 0 0 1 0 0 0 1 1 0 1 1 0 0 1 1 1 1 0 1 1 0 1 0 0 1 0 1 1 1 0 0 0 0 0 2 0 1 1 1 2 2 0 0 0 0 1 0 2 0 0 0 0 0 1 1 0 0 0 0 1 1 2 0 0 0 0 1 1 2 0 2 0 2 0 0 2 0 2 1 1 0 2 1 1 1 2 1 1 0 0 1 1 2 1 1 1 1 1 1 1 1 1 0 0 0 0 0 0 0 0 0 0 0 0 0 2 0 1 0 0 1 0 2 1 1 0 0 0 0 0 2 0 0 1 0 1 0 0 1 1 0 2 0 0 0 0 0 0 2 1 1 0 0 0 0 0 1 1 1 1 0 2 1 1 1 1 0 0 0 0 1 1 2 1 1 0 0 0 1 0 2 1 1 1 0 1 1 0 0 0 0 0 0 0 0 1 0 1 2 0 1 0 0 1 1 0 0 0 2 0 0 0 0 0 0 1 0 0 0 0 0 1 0 0 0 1 1 0 2 0 1 0 0 0 0 1 1 1 2 0 1 2 1 1 1 1 0 0 1 1 0 1 1 0 0 0 2 0 0 2 1 2 1 0 0 0 0 0 0 2 0 0 2 0 1 0 1 0 0 1 2 1 1 1 1 0 2 2 0 0 0 2 1 0 0 2 0 0 0 0 1 0 1 0 0 0 0 2 0 0 0 0 0 0 0 0 0 1 1 1 1 0 0 0 1 0 0 0 0 0 0 0 2 2 0 2 1 1 0 0 1 0 1 0 1 0 1 0 1 1 1 0 1 0 0 0 2 0 1 1 1 0 1 1 0 1 1 1 1 0 0 1 1 1 0 2 0 0 1 1 1 1 1 1 1 1 2 2 1 1 0 1 0 1 0 1 1 2 1 1 2 1 0 2 0 0 1 1 0 2 0 2 1 1 1 1 0 2 2 1 1 2 0 2 1 2 2 1 0 0 0 0 1 0 0 1 1 0 0 1 1 1 0 0 1 1 0 0 0 0 0 2 0 0 2 2 1 0 1 0 1 0 0 0 0 0 0 1 0 0 0 2 2 1 1 1 1 0 0 1 1 0 2 0 2 2 1 2 1 0 1 0 1 0 0 1 0 0 2 0 1 0 0 1 1 0 1 0 2 2 0 0 1 0 0 1 0 1 0 0 1 2 0 1 2 2 0 1 1 0 0 2 2 0 0 0 2 1 1 0 0 2 0 0 2 0 2 1 0 0 1 2 1 0 0 0 1 0 2 0 0 1 1 1 1 0 0 0 0 0 0 0 2 1 0 0 0 0 0 0 0 0 0 0 0 0 0 1 1 0 0 0 0 0 0 0
96 0 0 2 0 0 1 1 1 2 2 0 0 0 0 0 0 1 0 0 2 2 0 0 2 0 2 0 1 2 0 0 0 1 2 0 2 1 0 1 1 1 0 0 0 0 0 1 1 1 0 0 0 0 0 1 0 0 0 0 0 0 0 0 0 0 0 1 0 0 0 1 2 0 1 2 1 1 1 2 0 0 1 1 2 0 0 0 0 1 0 0 1 2 1 0 0 1 0 1 0 2 0 1 1 1 2 2 1 1 0 1 0 1 1 0 1 0 0 2 2 0 1 1 1 1 0 0 2 0 1 1 0 1 1 1 0 0 1 2 2 0 1 0 0 1 0 0 0 1 1 1 0 0 0 0 0 1 1 0 0 1 2 2 1 2 1 0 1 1 1 1 1 1 0 0 1 0 0 0 0 1 1 2 2 0 2 1 0 0 0 2 0 1 1 0 1 2 1 0 0 0 0 1 2 0 0 0 0 1 2 0 1 0 1 1 1 0 2 1 0 0 0 0 0 0 0 1 0 1 1 1 1 1 1 1 0 2 2 0 0 0 1 1 0 1 1 2 2 1 0 1 0 0 0 0 0 0 0 0 0 0 0 0 0 0 0 1 1 1 1 0 1 1 0 1 0 2 2 0 1 0 2 1 0 0 1 2 2 2 0 1 1 1 1 1 1 1 0 1 0 0 2 1 0 0 1 0 0 0 0 1 1 0 1 0 1 0 0 0 1 2 0 2 0 0 0 0 1 1 2 2 0 0 0 0 0 1 1 0 0 0 2 0 0 0 1 0 1 1 0 0 1 0 0 0 0 2 0 1 0 1 1 0 0 0 1 2 2 0 2 0 1 1 1 0 1 2 1 1 1 2 2 2 0 0 0 0 0 0 0 1 1 0 1 0 0 0 0 1 0 1 0 2 1 0 0 0 0 2 0 0 0 0 0 0 2 1 1 0 0 1 0 1 0 1 1 0 2 1 0 0 1 1 1 0 0 1 0 0 1 1 0 1 1 1 1 0 0 1 0 0 0 2 1 0 0 0 2 0 0 0 1 0 0 1 0 1 0 1 1 0 2 2 1 0 1 0 2 0 1 2 0 0 1 0 0 1 1 0 1 1 1 2 0 0 1 1 1 2 1 1 2 2 2 0 2 0 1 0 0 0 0 2 2 0 0 0 0 1 2 1 2 2 0 2 0 1 1 2 0 1 2 0 1 1 1 0 1 2 0 0 1 0 1 0 0 1 1 1 1 0 0 2 0 1 0 0 0 1 0 0 0 0 0 0 2 1 0 0 1 2 1 0 0 0 1 1 1 2 0 0 0 0 1 0 1 1 0 0 0 2 1 0 0 0 0 0 0 0 1 1 0 2 2 0 1 0 0 0 0 0 0 1 0 1 1 0 0 0 0 1 0 0 0 0 0 2 0 0 1 1 0 2 1 1 2 0 0 1 0 1 1 1 2 0 2 0 2 2 0 2 0 1 1 1 0 2 2 0 0 0 0 1 1 1 0 1 1 0 0 1 0 0 0 2 0 0 1 1 0 0 0 1 1 1 0 0 2 2 0 0 1 1 1 0 1 2 1 2 1 1 0 0 1 0 0 0 1 0 1 0 0 0 2 1 2 0 0 0 0 1 2 2 0 0 1 0 0 0 1 0 0 0 0 2 0 0 0 1 1 1 0 0 0 0 0 1 0 0 0 0 0 0 0 1 0 0 1 1 0 0 2 0 1 0 0 0 2 2 1 0 0 0 1 1 0 2 0 0 1 2 1 1 1 1 0 1 1 1 1 1 2 2 2 0 0 0 0 1 0 1 2 2 2 0 1 0 0 2 0 0 1 1 1 2 0 1 1 1 1 2 0 1 2 2 1 1 0 1 0 1 1 1 0 0 0 0 0 0 0 0 1 0 0 1 1 0 0 0 0 2 0 0 0 1 1 0 0 0 1 1 1 0 1 0 0 0 1 0 1 0 0 1 2 2 0 1 2 2 2 2 0 0 0 0 0 0 0 1 1 2 2 1 2 0 2 0 0 0 0 2 1 0 2 0 0 0 0 1 0 0 2 0 2 2 0 0 1 1 0 1 0 2 0 0 0 1 1 0 1 0 0 0 1 0 0 1 1 0 1 1 1 2 1 0 1 0 0 0 2 0 1 2 1 0 1 2 0 0 0 1 1 0 2 0 1 0 0 0 0 0 0 0 1 1 1 0 1 0 0 0 0 0 0 0 0 0 0 0 0 0 0 0 0 0 0 0 0 0 0 0
97 1 0 2 0 0 2 1 0 2 1 0 0 0 0 0 0 0 2 0 2 2 0 1 1 0 1 0 0 2 0 0 2 2 0 1 1 2 0 1 1 1 0 0 0 0 1 0 0 0 0 0 0 0 1 2 0 1 0 1 0 1 1 1 1 1 1 0 0 0 0 1 2 0 1 2 1 0 1 1 0 0 1 2 1 0 0 0 0 2 0 0 1 1 1 0 0 2 1 2 1 1 2 0 0 0 2 1 1 1 1 2 1 1 1 1 1 0 2 0 0 1 1 1 0 1 0 0 2 0 0 0 1 1 0 0 1 1 0 1 1 0 1 0 0 0 0 0 0 1 0 0 1 1 2 0 1 0 0 2 2 0 1 2 2 1 1 0 1 0 0 1 0 2 0 1 1 0 0 0 0 0 1 1 1 0 1 1 0 0 0 1 0 1 1 0 1 1 0 0 0 1 1 0 1 0 0 0 1 0 1 0 1 0 1 1 1 1 1 1 1 1 1 0 0 1 1 1 0 1 0 0 0 1 1 0 0 1 2 0 0 0 2 1 0 1 0 0 0 0 0 0 1 0 0 2 0 0 0 0 0 0 0 0 1 0 0 2 1 0 1 0 1 1 0 0 0 2 2 0 0 0 2 0 0 1 0 2 0 2 1 0 0 1 1 1 2 1 1 0 0 0 2 2 0 0 2 0 0 0 0 0 0 0 1 0 2 0 0 0 0 2 0 2 1 0 0 1 0 1 2 1 1 1 0 1 1 2 0 2 1 1 2 2 0 0 0 0 0 1 0 1 1 0 1 1 1 1 0 1 0 1 2 0 2 1 0 1 1 0 2 0 0 0 0 0 2 2 0 2 0 1 1 0 0 2 0 1 0 1 1 1 1 0 2 0 0 1 1 1 1 1 0 1 1 1 1 0 0 2 0 0 1 1 1 1 0 0 1 0 0 1 0 1 0 0 1 1 0 0 1 0 0 2 1 1 0 0 0 0 1 0 0 2 0 1 1 1 0 0 0 0 0 2 0 0 0 2 1 2 2 2 2 2 2 0 0 2 0 1 0 0 0 0 1 0 2 1 1 0 1 1 1 2 1 0 0 2 1 1 1 2 0 0 0 0 2 1 1 1 1 1 1 1 1 0 2 2 0 0 0 1 0 1 1 1 1 0 0 1 1 1 2 2 0 2 0 2 0 2 0 2 1 1 1 0 0 1 1 1 1 1 0 0 1 0 0 1 2 2 0 0 0 2 0 1 0 0 0 0 0 0 1 0 0 0 1 1 1 0 0 1 0 0 1 0 1 1 1 2 1 0 0 0 0 1 1 1 0 0 0 0 0 0 0 0 0 0 0 0 0 2 2 1 0 1 1 0 0 1 1 0 0 2 0 1 1 0 1 1 1 2 0 0 0 2 2 1 0 0 1 0 1 2 1 1 2 0 1 0 1 0 1 1 2 0 1 1 1 1 0 2 1 1 1 0 1 2 2 2 2 0 1 1 0 1 1 2 1 1 1 1 0 1 1 2 0 1 1 1 0 1 0 1 0 0 1 0 1 2 0 0 0 1 1 0 0 2 0 1 1 1 0 0 1 0 0 1 1 0 1 0 0 2 1 1 0 2 2 2 0 0 2 2 0 0 1 0 1 0 2 1 1 0 0 1 1 0 0 1 1 1 0 1 0 1 2 0 0 0 0 0 1 1 1 0 0 1 0 0 1 1 2 1 0 0 0 2 0 0 0 0 0 0 1 1 0 2 0 1 0 0 1 1 1 0 1 2 1 2 0 1 2 2 2 0 1 1 0 1 0 2 2 2 2 0 1 0 1 2 0 0 0 0 1 1 0 1 2 2 2 2 1 1 2 1 1 1 0 2 0 1 2 2 0 0 0 0 0 0 0 0 0 0 0 0 0 1 1 1 0 1 0 0 0 0 0 0 1 0 2 2 1 0 1 1 0 0 0 0 0 0 0 2 2 2 0 0 2 0 0 1 0 0 0 0 0 0 0 1 0 1 0 0 0 0 0 0 0 0 0 2 0 0 1 1 1 1 0 1 0 0 0 0 0 0 0 1 2 1 0 2 0 1 2 0 0 1 1 1 1 1 0 2 0 0 0 1 1 0 0 0 1 1 2 1 1 1 0 1 2 0 1 0 1 0 1 1 1 2 2 0 1 0 0 1 1 0 0 0 0 0 0 0 0 2 2 1 1 0 0 0 0 0 0 0 0 0 1 0 0 0 0 0 0 0 0 1 1 0 0 0
98 1 1 1 0 0 2 1 0 2 2 0 0 0 0 0 0 2 2 2 0 2 0 1 1 1 1 0 2 2 2 0 1 1 0 2 2 1 0 1 1 1 0 1 0 1 0 0 0 0 0 0 0 0 2 1 0 0 0 0 0 1 1 0 0 1 0 0 0 0 0 1 2 0 1 2 1 0 0 0 0 0 2 0 0 0 0 1 1 1 0 0 2 1 0 0 0 1 0 1 1 2 2 0 0 0 2 1 1 1 0 1 1 1 0 0 0 0 0 2 2 0 2 0 0 0 0 1 2 0 1 1 0 1 0 0 0 1 0 2 1 0 0 0 0 0 0 0 0 1 0 1 0 0 1 1 1 1 0 2 2 1 2 2 0 1 1 0 0 0 0 2 0 2 0 0 1 0 0 0 0 0 1 1 1 0 1 1 1 1 1 2 0 1 2 0 2 2 1 0 0 1 0 0 1 0 1 2 1 0 0 0 1 0 0 2 1 0 2 0 1 1 0 0 0 1 1 2 0 2 0 0 0 0 1 0 0 2 2 0 0 0 2 2 0 2 0 0 0 0 0 0 0 0 0 1 1 0 0 0 0 0 1 1 1 0 0 0 1 1 0 1 0 1 0 1 0 1 2 0 0 0 1 1 0 1 0 0 0 2 2 2 1 0 1 0 1 1 1 0 1 0 2 1 0 0 0 0 1 0 0 2 1 0 0 0 2 2 0 0 1 1 2 0 1 0 0 0 0 1 2 2 2 1 0 0 0 2 0 2 1 1 2 2 1 1 0 0 1 2 1 0 2 1 0 1 1 0 0 0 1 1 0 0 0 0 1 2 2 1 2 0 0 0 1 1 2 1 1 2 0 0 0 1 1 0 0 1 1 0 0 0 0 0 1 0 1 0 1 1 1 1 0 1 1 0 0 2 0 2 0 0 1 1 1 1 0 1 0 0 0 1 0 0 2 2 0 0 0 0 0 0 1 1 1 0 1 2 0 0 0 2 0 0 1 2 2 0 0 0 0 0 0 2 1 1 0 2 2 1 0 1 0 1 0 1 0 1 0 1 2 1 2 2 0 0 0 0 0 0 1 1 0 1 1 0 0 2 1 1 1 2 1 2 0 0 1 2 2 2 2 2 1 1 1 1 1 1 0 0 0 0 1 0 0 2 0 0 0 2 0 0 2 2 0 2 0 0 1 2 1 0 2 2 2 1 0 0 1 2 0 1 0 0 1 1 0 1 1 1 0 0 0 2 0 1 0 1 0 1 1 0 1 1 1 1 0 2 1 0 0 1 1 0 1 0 2 2 2 2 0 1 0 0 0 0 0 0 0 0 0 1 1 2 0 1 1 0 0 0 0 2 0 2 2 0 0 1 0 2 1 0 0 2 0 1 1 0 0 0 0 1 0 0 0 0 1 1 0 0 0 1 1 1 1 1 2 0 1 0 0 1 1 1 1 0 0 2 1 1 1 1 1 0 0 0 0 1 1 1 0 0 0 1 1 1 0 2 0 1 1 1 0 0 0 2 0 0 2 0 0 0 0 2 1 1 1 0 1 2 0 0 0 1 1 0 0 2 1 1 0 1 0 0 1 0 2 1 2 0 0 0 0 1 1 0 0 2 2 2 0 0 1 2 1 1 1 0 1 0 1 1 0 1 0 0 1 0 0 0 0 1 1 1 0 0 1 0 1 1 1 1 2 1 1 1 0 1 1 1 1 1 2 0 1 0 0 0 2 2 1 1 1 1 1 0 0 1 0 0 0 0 1 1 2 1 1 2 2 2 0 2 2 2 2 0 0 0 0 1 0 2 0 2 0 1 0 0 0 2 0 0 0 1 1 2 0 2 2 2 2 2 0 0 2 0 0 1 0 2 0 1 1 1 0 0 0 1 1 0 1 1 1 0 0 0 0 1 1 0 0 2 0 0 0 0 0 0 0 0 1 1 0 0 0 2 2 0 1 0 0 0 0 0 2 2 0 0 1 0 0 0 0 0 0 0 1 0 1 0 1 2 0 2 2 0 2 0 0 0 1 1 0 0 2 0 0 1 0 0 0 0 0 0 2 1 0 1 1 0 0 1 0 1 2 0 0 2 1 0 2 1 1 2 0 1 0 1 1 0 0 0 2 2 2 0 0 1 0 0 2 1 0 2 2 0 2 2 0 0 0 1 1 1 0 0 1 0 0 0 0 0 0 0 1 1 2 2 0 0 0 0 0 0 0 0 0 0 1 1 0 0 0 0 1 0 0 0 0 0 1 2
99 1 0 2 0 0 2 0 0 2 1 0 0 1 0 0 1 0 0 1 1 2 0 0 2 0 0 0 1 2 1 0 1 1 1 1 1 1 1 0 0 1 0 0 0 1 1 0 1 2 0 0 0 1 0 1 0 0 1 0 1 1 0 0 0 1 2 0 0 0 0 1 2 0 2 2 0 0 1 0 2 0 1 1 1 0 0 0 0 2 0 0 2 1 0 0 0 0 0 2 2 1 2 0 0 0 2 1 1 1 0 0 0 1 1 0 1 1 0 1 2 0 2 0 1 1 0 2 2 0 0 0 0 0 0 0 0 0 0 0 1 0 0 0 0 1 0 0 0 1 1 1 2 0 0 1 0 0 0 1 1 0 2 1 1 1 1 1 1 0 0 0 2 0 1 0 0 1 0 0 1 1 1 2 2 1 1 0 0 0 0 1 0 1 1 0 0 2 0 0 0 0 1 1 1 0 1 1 0 0 1 0 0 0 0 2 0 0 2 0 0 0 2 0 0 1 1 1 0 1 0 0 0 0 2 0 0 2 2 0 0 0 2 2 0 2 0 0 0 0 0 1 0 0 0 1 0 0 0 0 0 0 0 0 0 0 0 0 1 1 0 1 0 2 0 2 2 1 1 0 0 1 0 0 0 0 0 2 0 2 2 0 1 0 1 0 1 0 0 0 0 0 2 1 2 0 0 0 1 0 0 1 2 0 1 0 1 1 1 1 0 1 1 1 2 0 1 0 0 0 2 1 2 1 1 1 1 1 1 0 0 0 2 2 0 0 0 0 2 1 1 0 0 0 0 0 1 0 0 1 0 1 1 0 0 0 2 2 2 0 1 1 1 1 1 1 2 2 1 1 1 2 1 0 1 0 0 0 0 0 0 0 1 0 2 1 1 0 2 1 1 2 0 0 0 1 2 0 0 1 0 0 0 0 0 1 1 1 0 0 1 2 0 1 0 0 1 1 0 0 0 0 0 1 0 1 2 0 0 0 1 1 0 0 1 1 1 0 0 0 0 0 0 1 1 0 1 2 1 2 0 0 1 1 1 1 1 2 0 0 2 2 1 1 0 0 2 0 1 1 1 1 0 1 1 0 1 1 1 1 2 1 1 1 0 0 1 2 2 2 0 0 1 1 1 1 1 1 0 0 0 1 0 1 1 1 2 0 0 2 0 0 2 2 1 2 0 2 0 2 0 2 1 1 0 0 1 0 0 1 1 1 0 0 2 0 0 0 2 2 2 0 0 2 1 0 0 1 0 0 0 0 0 0 0 0 1 1 1 0 0 0 0 0 0 0 0 0 1 1 1 1 0 0 0 0 0 0 0 0 0 2 0 2 1 0 0 0 0 0 1 2 1 2 1 0 0 0 1 0 2 0 0 2 0 2 2 0 0 0 0 1 1 1 1 1 1 0 0 0 0 2 0 0 2 1 1 0 1 0 0 2 1 1 2 0 2 0 1 1 0 2 1 2 2 0 0 1 1 0 0 0 2 0 1 1 0 1 1 0 0 1 0 2 2 2 0 0 2 0 0 0 0 0 0 1 1 1 1 0 0 1 0 2 1 0 0 2 1 2 0 1 0 0 2 0 0 0 1 1 1 1 0 1 0 0 0 1 1 1 0 0 0 2 0 1 1 0 1 0 2 1 0 0 0 0 0 0 1 1 0 1 0 0 0 0 1 0 0 0 0 0 0 0 0 0 0 0 0 0 0 0 2 0 1 0 0 1 1 1 0 0 1 2 2 0 0 2 0 0 0 0 0 0 2 0 2 2 1 2 0 1 2 2 2 0 0 1 0 2 0 2 0 2 0 0 2 0 0 2 0 0 2 2 0 2 0 2 1 1 1 2 0 0 1 1 0 2 1 2 0 2 2 2 1 0 0 0 1 0 0 1 1 0 1 0 1 0 0 0 0 2 0 0 1 0 1 0 0 0 2 2 0 0 0 1 2 0 2 1 1 0 0 1 1 1 0 1 2 1 2 2 0 0 0 0 1 0 0 0 0 0 1 1 2 1 1 0 0 0 1 2 0 0 1 2 0 1 1 0 1 0 1 1 1 1 0 0 1 0 0 1 0 2 2 0 2 2 1 0 2 2 1 1 1 0 0 1 1 1 0 0 2 2 2 1 0 0 1 0 2 0 2 1 0 0 1 2 0 0 0 0 1 1 1 1 2 0 0 1 0 0 0 0 1 1 1 1 1 0 0 0 0 1 0 0 1 0 1 0 0 0 0 0 0 0 0 1 1 0 0 0
100 1 2 0 0 0 0 1 0 0 0 1 1 1 0 0 0 1 0 0 2 2 0 1 1 1 1 0 2 2 2 1 2 2 1 1 1 0 0 1 1 0 0 0 0 2 0 0 0 2 1 0 0 0 1 0 0 0 2 0 0 1 2 0 0 0 0 0 0 0 0 0 2 1 1 2 1 0 1 0 2 0 2 0 1 0 0 0 0 2 0 1 1 1 0 0 1 1 0 1 1 1 1 0 1 1 2 2 0 2 0 1 1 2 2 1 2 0 1 1 1 0 2 0 1 0 0 2 2 0 0 0 0 0 1 0 0 1 1 0 0 1 0 0 0 0 1 0 0 1 1 1 0 0 0 0 0 1 0 1 1 0 1 1 1 1 0 2 1 1 0 0 1 1 0 0 2 2 1 0 1 1 1 2 2 0 2 0 0 0 0 1 0 1 1 0 1 2 0 0 0 0 0 0 0 0 2 2 1 0 0 0 0 0 0 2 0 0 1 0 1 1 0 1 1 0 0 1 0 0 0 0 2 1 1 1 0 2 2 0 0 0 2 1 0 1 0 0 1 1 1 1 1 0 0 1 1 1 0 1 1 1 0 0 0 0 0 0 0 0 0 1 0 2 1 0 0 1 1 0 0 0 2 1 0 0 1 0 0 2 1 1 0 0 2 0 1 1 0 1 1 1 2 1 1 0 0 0 0 0 0 1 2 0 2 0 2 0 1 0 0 1 2 1 0 0 0 0 0 1 2 1 2 1 1 1 1 1 1 0 0 0 1 2 0 1 1 0 2 1 1 0 1 0 0 1 1 1 0 1 0 1 0 0 0 0 1 2 2 1 1 1 0 0 0 0 1 1 1 2 0 0 1 0 0 2 0 0 0 0 1 1 1 0 2 1 1 0 0 0 0 0 0 0 0 0 2 0 0 1 0 0 1 1 0 1 1 0 0 0 0 2 1 1 2 2 0 1 1 0 1 1 1 0 1 0 0 0 0 0 2 0 0 0 1 2 2 0 0 0 0 0 0 2 1 0 1 2 2 2 2 2 0 0 0 1 1 1 0 1 1 0 0 0 2 0 1 1 2 1 1 1 0 2 1 1 0 1 1 0 1 2 0 0 1 0 2 2 2 1 0 0 2 1 1 0 2 1 1 0 0 1 1 0 0 2 1 0 0 2 0 0 2 2 1 2 0 1 1 1 1 1 0 0 0 0 1 0 2 2 1 1 0 1 1 0 0 1 1 2 1 0 0 2 1 0 1 1 0 1 1 0 0 0 0 0 0 1 1 1 0 1 2 0 0 0 1 0 0 2 0 0 0 0 0 1 1 1 0 0 0 2 0 0 0 0 0 0 0 0 1 2 2 0 0 2 2 0 0 1 2 0 0 2 0 2 1 0 0 1 1 1 0 1 1 0 0 0 0 0 0 2 0 2 1 1 2 0 0 0 1 0 0 0 1 0 1 0 1 1 0 2 0 2 2 0 0 2 1 1 1 0 0 1 1 1 0 2 1 0 0 0 0 0 1 1 1 1 1 1 1 0 1 1 1 1 0 1 2 1 0 1 1 2 0 0 0 1 1 1 0 1 0 0 1 0 0 1 1 0 1 0 0 1 0 1 1 1 1 1 0 0 0 1 0 0 0 0 0 0 2 0 0 0 0 1 0 0 0 0 0 1 0 0 0 1 1 0 0 0 0 0 1 0 0 0 1 0 1 1 0 0 2 0 1 0 0 0 2 2 0 0 0 0 0 0 0 1 0 0 0 1 0 0 2 0 2 2 1 2 0 1 2 1 0 0 0 0 0 0 0 1 1 2 1 1 0 0 0 2 0 0 1 1 1 2 0 2 2 1 0 2 0 1 2 1 1 0 0 2 0 0 1 0 1 1 0 0 0 0 0 0 0 0 0 1 1 0 0 0 0 1 0 0 0 0 0 0 0 0 0 1 0 0 0 0 2 0 2 0 0 0 0 0 2 2 0 1 1 0 0 0 1 0 0 1 0 0 0 0 0 1 1 0 0 0 0 0 0 0 0 1 0 0 2 0 0 0 0 2 0 0 2 0 2 2 0 0 1 1 0 1 0 1 0 0 2 1 1 0 2 1 1 2 0 1 0 0 0 0 0 0 1 1 1 1 1 1 0 0 2 0 2 1 1 1 1 2 0 0 0 0 0 0 0 1 1 0 0 1 0 0 0 0 0 2 2 0 2 0 0 0 1 1 0 0 1 0 1 0 0 1 0 1 1 0 0 0 0 0 1 1
101 1 1 1 0 0 2 2 0 1 1 0 1 1 0 0 0 1 0 0 2 2 0 2 0 0 0 1 2 2 1 0 0 0 2 0 2 2 0 0 0 2 0 1 0 1 0 0 0 1 0 0 0 1 0 1 0 0 0 2 0 0 1 1 0 0 0 0 0 0 0 1 2 1 2 2 0 0 1 0 1 0 1 1 2 0 0 0 0 2 0 0 1 1 0 0 0 1 0 1 0 2 0 0 1 1 2 1 1 1 0 1 0 1 1 0 1 1 0 1 2 1 1 1 1 1 0 0 1 0 1 1 0 0 0 0 0 1 1 1 1 0 1 0 0 1 0 0 0 1 1 1 0 1 0 1 1 1 0 2 2 1 2 2 0 0 0 0 0 1 0 2 0 2 1 0 2 1 0 1 1 0 1 2 1 0 2 1 0 0 0 1 0 1 2 0 1 2 1 0 0 0 1 0 1 0 0 0 0 1 1 0 1 0 1 1 1 2 1 0 1 1 0 0 0 1 1 2 0 2 0 0 0 1 1 0 1 1 1 1 0 1 2 1 0 1 0 0 0 0 0 0 0 0 0 0 0 0 1 1 0 1 1 1 1 0 0 0 1 1 0 0 1 0 0 0 2 1 1 0 0 0 1 1 0 0 0 1 0 2 0 0 0 1 0 1 0 1 1 0 1 1 2 0 0 1 1 0 1 0 0 0 1 0 1 0 2 1 1 1 0 1 1 2 2 0 1 0 2 2 2 0 0 0 0 0 0 0 2 1 1 1 2 1 0 0 0 1 1 0 2 0 0 1 0 1 1 1 0 0 0 1 0 0 0 0 0 1 1 0 2 0 0 0 1 0 1 1 0 1 0 1 0 1 1 0 0 0 0 0 0 0 0 0 1 0 1 0 1 1 1 1 0 1 1 1 1 2 0 2 0 0 0 0 1 0 1 0 1 0 1 1 0 0 0 0 2 1 0 0 1 0 0 1 1 2 0 1 0 0 2 0 0 1 1 1 1 1 0 0 0 1 0 2 1 1 0 2 2 2 2 1 0 1 0 0 0 2 0 0 1 1 0 0 1 1 1 0 2 2 2 1 0 2 0 0 0 0 0 0 1 1 0 1 0 0 2 2 2 2 0 0 1 1 1 1 2 1 1 0 0 0 0 0 0 2 0 0 0 0 1 2 2 2 0 2 0 0 1 1 1 0 0 0 0 0 1 0 1 2 1 0 0 1 1 1 1 1 1 1 0 0 0 2 0 1 2 0 0 1 1 0 0 0 0 0 1 1 0 1 0 1 0 0 0 0 0 1 2 1 1 0 0 0 0 0 1 1 1 1 0 1 0 0 0 0 0 1 0 0 1 1 0 2 2 0 2 0 0 1 1 0 0 1 0 1 0 0 0 0 0 1 1 1 1 1 2 1 0 0 0 2 1 1 2 0 2 1 0 0 0 1 0 1 2 0 2 1 1 1 0 2 0 1 1 0 0 2 2 1 1 1 0 2 0 0 0 2 1 0 0 2 0 0 0 2 0 0 2 0 0 0 0 1 1 2 0 1 1 1 0 0 0 2 2 0 0 2 2 2 0 1 0 0 0 0 0 0 1 0 0 0 0 2 0 1 0 1 1 1 0 0 0 2 0 0 1 0 1 0 1 1 0 0 0 0 1 0 2 2 0 2 0 0 0 1 1 0 0 0 0 0 0 0 0 0 0 0 1 0 0 0 2 0 0 1 1 2 0 0 0 0 0 0 0 1 1 0 2 2 0 2 0 0 1 2 0 1 1 1 1 1 2 2 1 0 0 1 0 2 0 1 0 2 0 0 0 0 0 2 1 1 0 0 2 2 0 2 1 2 2 1 0 0 1 1 0 2 0 2 0 2 2 0 0 0 0 0 0 0 0 0 1 0 0 1 1 1 0 0 0 1 0 0 0 0 0 0 1 0 0 1 0 0 0 0 1 1 1 0 1 0 2 0 1 1 0 0 2 1 1 1 0 0 0 0 1 0 1 0 1 1 2 2 1 0 1 0 0 0 1 2 0 0 1 2 0 0 0 1 0 0 0 0 0 0 0 0 1 1 0 1 0 2 1 0 1 2 0 0 2 0 0 1 0 0 0 1 2 0 0 0 2 1 1 0 0 1 1 1 1 0 2 0 1 1 1 2 0 0 0 0 0 0 1 1 1 0 0 1 0 0 0 0 0 1 2 2 1 0 0 0 0 0 0 1 1 0 0 1 0 0 1 0 1 0 1 0 0 0 0 0
102 0 0 1 0 0 0 1 1 2 2 0 0 1 0 0 1 1 1 1 1 2 0 1 1 1 1 0 2 2 2 1 2 2 2 0 2 1 0 0 0 1 0 1 1 0 1 0 0 1 1 0 0 0 1 2 0 1 2 0 1 2 2 1 1 2 1 1 0 0 0 0 2 1 2 2 0 0 1 1 0 0 2 1 1 0 0 1 1 2 0 0 2 2 1 0 0 1 0 1 1 2 0 0 0 0 2 2 0 2 0 2 0 0 0 0 0 1 0 1 2 0 1 1 0 0 0 1 1 1 1 1 1 1 0 0 2 0 0 1 2 0 0 0 0 2 0 0 0 0 0 0 0 1 0 0 0 0 0 0 1 1 2 2 1 2 2 1 0 1 1 0 0 2 0 0 2 1 0 1 1 0 0 1 1 0 1 1 0 0 0 2 0 1 2 0 0 2 0 0 0 1 1 0 0 0 1 1 1 0 0 0 0 0 0 2 0 0 2 0 1 1 0 0 0 0 0 2 0 1 0 0 0 0 0 0 0 2 2 0 0 0 2 2 0 2 0 0 0 0 0 0 0 0 0 2 0 0 0 0 0 0 0 0 0 0 0 0 2 2 0 2 1 1 1 2 1 1 1 0 0 1 2 0 0 1 0 1 0 2 1 1 0 0 1 0 2 2 0 1 0 0 1 0 0 0 0 0 0 0 0 1 1 0 2 0 1 0 0 1 0 1 0 2 2 0 0 0 0 1 1 2 0 0 0 0 0 1 1 1 1 1 2 1 1 1 0 1 0 0 2 0 1 1 0 1 1 2 0 1 0 1 2 0 2 1 0 2 2 0 0 2 0 0 1 0 1 2 0 0 0 2 0 0 0 0 0 0 0 0 0 0 1 1 1 1 2 1 1 1 1 1 0 0 0 1 1 1 0 1 0 0 0 0 1 0 1 1 0 1 0 1 2 0 1 1 1 0 0 0 1 0 1 1 2 1 0 1 0 0 2 0 0 1 1 1 1 0 0 1 0 1 0 2 1 1 0 0 0 0 0 0 0 0 0 2 0 2 0 0 1 1 1 1 1 0 0 0 2 2 2 1 0 0 1 0 0 0 0 1 1 0 1 2 1 0 0 1 1 2 2 1 1 1 1 1 1 0 0 0 0 1 0 1 1 0 0 1 0 2 1 0 2 2 0 2 0 0 0 2 1 1 0 0 0 0 1 1 0 0 0 2 0 1 1 0 0 0 2 2 1 0 0 1 1 0 1 0 1 1 1 1 0 0 0 0 1 2 2 0 0 0 1 0 0 0 1 1 2 1 0 0 1 0 0 1 2 1 1 0 0 0 2 0 1 0 1 1 1 0 1 1 1 2 1 0 1 0 0 1 1 0 0 0 1 0 0 0 1 2 2 2 0 0 0 0 2 1 0 0 0 1 0 2 2 0 2 0 0 0 0 1 0 0 2 0 2 1 2 2 1 1 2 0 1 0 0 1 1 0 0 0 0 1 0 1 0 2 0 1 1 1 1 1 1 2 0 0 2 1 0 1 0 0 0 2 1 1 2 1 0 1 1 2 0 0 0 2 1 2 0 1 0 0 0 0 1 1 2 0 0 0 0 1 0 0 0 1 0 0 1 0 0 1 1 0 1 0 0 0 0 0 0 0 0 1 0 0 1 2 0 2 0 1 0 0 2 1 2 1 0 1 0 0 1 0 0 0 1 1 0 0 2 0 0 1 1 1 0 0 0 0 1 1 1 0 0 0 1 1 0 2 0 0 2 1 0 1 2 1 1 2 2 2 1 1 0 0 0 1 1 0 1 2 1 0 0 0 0 2 1 1 0 0 2 2 0 2 1 1 1 1 1 0 2 1 1 1 0 1 0 1 1 1 0 1 2 0 0 0 0 1 0 0 1 0 1 0 0 0 0 2 0 0 1 0 1 0 1 0 2 2 0 0 0 1 1 0 1 0 0 0 0 1 1 1 0 1 2 2 2 2 0 0 0 2 0 1 0 0 1 2 1 1 1 0 1 0 0 0 0 2 1 0 2 2 0 1 0 2 0 0 0 1 1 1 0 2 2 0 1 1 0 0 1 0 1 0 1 0 2 2 0 2 0 0 0 0 1 0 0 0 2 1 1 1 0 0 1 0 2 0 1 2 2 0 2 2 1 1 1 0 1 0 1 0 2 0 0 0 0 0 0 0 0 2 2 2 0 0 0 0 2 2 0 0 2 0 1 0 0 0 0 0 1 0 0 0 0 0 1 1
103 1 1 2 0 0 1 1 1 2 2 0 1 1 0 0 0 1 2 1 0 1 0 1 1 1 1 0 2 2 2 0 1 1 1 1 1 1 0 1 1 1 1 1 0 1 1 0 0 0 0 0 0 1 0 1 0 0 1 1 1 1 1 1 0 1 0 0 1 1 0 0 2 0 1 2 1 0 2 1 1 0 2 0 0 0 2 1 1 1 0 0 0 2 1 0 0 1 0 2 1 2 0 0 2 2 2 1 1 1 0 0 0 1 2 1 1 0 1 1 1 0 2 0 0 1 0 0 2 0 0 0 0 0 0 0 0 0 0 0 1 0 0 1 0 0 0 0 0 2 0 2 0 0 1 0 0 1 0 0 0 1 1 1 0 2 2 0 1 1 0 2 2 0 0 0 0 1 0 0 1 1 0 2 1 0 2 1 1 0 0 1 1 1 2 0 1 2 0 0 0 0 0 0 1 0 2 2 1 0 0 0 1 0 0 2 1 0 1 1 0 0 0 0 0 1 1 2 0 2 0 0 1 1 1 1 0 2 2 0 0 0 1 2 0 2 0 0 0 0 0 0 0 0 0 1 0 0 0 0 0 0 0 0 0 1 1 0 2 1 2 0 2 0 0 0 0 2 2 0 0 0 1 1 0 0 1 1 1 2 1 2 0 0 1 0 1 0 0 0 1 0 1 0 0 0 0 1 0 0 0 2 1 0 1 0 1 1 0 1 0 1 2 0 2 0 0 0 0 1 2 1 0 0 0 0 0 1 1 1 1 1 2 2 0 0 1 0 0 0 2 0 2 0 0 0 1 1 0 0 1 1 2 0 2 1 0 0 0 0 2 0 1 1 1 1 2 2 1 2 0 1 0 0 1 1 0 0 0 0 0 0 0 0 2 1 1 1 0 0 0 0 0 0 0 0 1 0 0 2 0 0 1 1 1 0 0 1 0 0 1 2 1 0 2 2 1 0 0 0 0 0 0 2 2 0 0 0 0 0 0 1 0 1 1 2 1 0 0 1 0 0 0 2 0 0 0 0 0 1 0 1 0 0 0 2 1 2 0 0 2 2 2 2 2 0 2 0 1 0 0 2 0 0 2 1 0 1 1 0 1 1 0 1 1 0 2 1 1 2 1 1 1 1 1 1 1 0 1 0 0 0 0 0 0 1 0 1 0 2 1 0 2 2 1 2 0 1 0 2 1 1 1 0 1 0 0 0 1 1 0 1 0 1 2 0 0 1 1 1 0 0 0 1 2 0 0 1 0 1 1 0 0 0 0 0 1 1 1 1 1 1 0 0 1 0 1 1 2 1 1 0 0 0 0 1 0 0 0 0 1 0 1 1 2 0 0 0 0 0 1 1 1 0 1 1 2 0 0 0 0 0 0 0 2 0 0 0 0 0 0 1 1 1 1 0 0 2 0 0 0 1 1 1 2 1 2 0 1 0 0 2 0 1 2 0 1 1 2 2 1 1 1 1 2 0 0 2 2 0 0 0 0 1 0 1 1 2 1 1 1 0 0 0 0 2 0 0 2 0 0 0 0 0 0 1 0 1 2 1 1 0 0 1 1 0 0 2 1 1 0 1 0 0 2 0 0 1 1 0 1 0 0 1 0 0 0 2 2 2 0 0 0 2 0 0 0 0 1 0 1 1 0 0 0 0 1 0 1 2 1 1 0 1 0 0 1 0 0 0 0 0 1 0 1 1 0 0 1 0 0 0 2 0 0 2 2 0 1 0 0 1 0 0 1 1 0 0 1 1 1 2 0 0 2 1 1 1 1 1 1 1 2 0 0 0 0 1 1 2 0 1 1 2 1 0 0 0 0 2 0 0 1 1 0 2 1 1 0 0 0 0 0 1 2 1 1 0 0 2 1 1 2 2 0 0 0 0 0 0 0 0 2 0 0 1 1 0 0 0 0 2 0 0 0 0 1 0 0 0 0 1 0 0 0 0 1 0 1 0 0 0 0 0 2 2 0 0 1 1 2 2 0 0 0 0 0 0 0 0 1 1 0 1 1 0 1 0 0 1 0 2 0 0 2 0 1 0 0 2 1 0 0 0 2 1 0 2 2 0 1 1 0 1 1 0 2 1 0 1 2 2 0 1 0 1 1 0 0 0 0 0 1 1 0 0 1 1 1 0 2 0 2 2 0 0 2 2 0 2 0 0 0 0 2 0 0 0 0 1 0 0 0 0 0 1 1 1 1 1 0 1 0 0 0 1 1 0 0 0 0 0 0 1 0 0 0 0 0 0 2 2
104 0 1 1 1 1 2 2 0 1 0 1 0 0 0 0 0 1 0 1 1 2 0 0 2 0 1 0 2 2 1 1 0 1 0 1 2 1 0 1 1 1 1 1 0 1 0 0 0 1 0 0 1 1 2 1 0 0 0 0 2 2 1 0 0 2 2 0 0 0 0 0 2 0 1 2 1 0 1 0 0 0 2 0 2 0 0 0 0 2 0 0 2 2 1 0 0 0 0 1 1 2 0 0 0 0 2 2 0 2 0 0 1 2 2 2 2 0 0 2 2 0 0 2 0 1 0 1 1 0 0 0 0 0 1 0 1 1 0 0 1 0 1 0 0 1 0 0 0 0 0 0 0 0 1 1 1 0 0 1 1 0 2 2 1 1 1 0 0 2 1 0 1 1 1 0 2 0 0 0 0 0 0 2 1 0 2 1 1 0 0 2 0 2 2 0 1 1 0 0 0 2 1 0 1 0 1 1 0 0 0 0 2 1 0 2 0 0 0 2 0 0 0 0 0 0 0 0 0 0 1 1 1 0 1 0 0 2 2 0 0 1 1 2 0 2 0 0 0 0 0 0 0 0 0 2 1 0 0 0 0 0 0 0 0 0 0 1 0 0 0 2 0 1 1 1 0 2 2 0 1 1 1 0 1 1 1 2 0 2 2 0 2 0 2 0 2 1 0 1 0 0 2 2 1 0 0 0 0 0 0 0 2 0 1 0 1 1 1 1 0 2 1 1 1 0 0 0 1 1 2 0 2 0 0 0 0 1 1 1 1 1 2 2 0 0 0 0 1 1 0 0 1 0 0 0 0 1 0 0 1 1 2 0 2 0 1 2 2 0 1 1 1 0 0 0 1 2 0 1 0 0 0 0 1 1 0 0 0 0 0 0 1 0 2 0 0 2 0 0 0 0 0 0 0 0 0 0 0 1 0 0 0 0 1 0 1 0 0 0 0 0 0 2 0 0 1 0 1 0 0 1 0 2 1 1 0 1 0 0 1 1 0 0 0 2 2 0 0 0 0 0 0 2 0 0 0 1 1 0 0 0 1 0 0 1 1 2 0 1 2 1 0 0 0 1 0 0 2 0 0 2 0 0 1 0 0 0 0 0 0 1 1 1 1 0 1 1 1 1 1 1 2 2 2 0 2 0 2 0 0 1 1 0 0 1 0 0 0 1 0 1 2 2 0 2 0 0 1 2 0 0 1 1 1 0 0 0 1 0 1 2 0 1 1 0 0 1 1 1 0 0 1 1 1 0 1 0 0 1 1 0 1 0 0 0 1 2 2 0 0 1 1 0 0 0 1 0 1 1 0 0 0 0 0 1 1 1 0 0 0 1 1 2 0 0 0 0 0 0 0 2 0 1 1 0 0 0 1 0 0 0 0 0 2 0 0 0 0 0 0 1 0 1 1 1 1 2 0 0 0 1 1 1 2 0 2 0 0 0 0 1 1 1 2 0 1 2 1 1 0 1 2 0 1 0 0 1 1 1 1 0 1 0 2 2 1 2 1 0 0 2 0 0 1 0 2 1 1 1 0 1 1 0 0 1 1 0 1 1 0 1 0 1 1 0 1 2 0 2 2 0 0 0 0 0 2 2 2 0 2 0 0 2 0 2 1 1 1 1 0 1 0 2 0 1 1 0 0 0 1 0 0 0 0 1 0 0 0 0 0 0 0 0 0 0 1 1 1 0 1 0 1 0 0 0 0 0 0 0 0 0 1 0 0 1 2 0 2 2 1 0 0 1 1 0 0 1 1 1 0 1 0 0 1 1 1 1 2 1 1 2 2 2 2 0 1 1 0 2 0 1 0 0 0 2 1 0 0 2 0 0 0 0 2 2 0 2 1 2 2 1 2 0 2 1 0 2 1 2 0 2 1 0 0 0 0 0 0 0 1 1 1 0 0 1 1 0 0 0 0 2 0 0 1 1 2 0 1 0 2 2 2 0 2 1 2 1 1 0 0 0 1 1 2 2 0 2 2 1 1 1 1 0 0 1 0 1 0 0 0 0 0 1 2 1 1 0 0 0 0 2 1 0 1 2 0 0 0 2 0 0 0 0 1 0 0 1 1 0 0 2 0 2 1 0 1 1 0 0 2 0 0 1 1 1 1 1 1 1 0 0 1 1 0 0 0 1 1 1 2 0 2 2 1 0 2 2 0 0 0 0 0 0 0 1 1 0 0 1 0 1 0 0 1 0 1 2 0 0 0 0 1 1 0 2 2 0 0 0 0 0 0 0 0 0 0 0 0 0 1 1
105 1 0 2 0 0 2 0 0 2 1 1 0 2 0 0 0 2 0 0 2 2 1 0 2 0 2 0 2 2 2 0 2 2 0 2 1 0 0 1 1 0 1 1 0 1 0 0 0 0 0 0 0 0 1 2 0 0 1 0 1 1 1 0 0 0 0 0 0 1 1 1 2 1 2 2 0 0 0 0 1 0 2 0 1 0 0 0 0 2 0 0 0 1 2 0 0 0 0 1 1 2 2 0 0 0 2 2 0 2 0 1 1 2 2 1 2 0 1 0 0 1 1 1 0 0 0 1 2 0 1 1 0 1 1 1 0 0 0 1 0 0 0 0 0 0 0 0 0 1 0 1 0 2 2 0 1 1 0 1 1 0 2 2 1 2 1 1 1 1 1 1 0 2 2 0 2 1 0 1 1 0 0 2 2 1 1 1 0 0 1 2 0 1 1 0 2 1 0 0 0 0 0 1 1 0 1 1 1 0 1 0 1 0 0 2 0 0 2 0 0 0 0 0 0 0 0 0 0 1 1 1 0 0 0 0 0 2 2 0 0 0 1 1 0 2 1 0 0 0 0 0 0 1 0 1 0 1 1 2 1 2 1 1 1 0 0 0 2 1 0 0 0 1 1 1 1 2 2 0 2 0 2 2 0 0 2 0 0 2 1 1 0 0 1 0 2 2 0 2 0 1 2 1 0 0 2 0 0 0 2 1 1 0 1 0 2 0 0 0 1 1 1 1 2 0 0 1 1 2 1 1 1 0 0 0 0 2 0 2 1 1 1 2 1 1 0 0 1 1 1 1 1 1 0 1 1 1 0 2 0 2 0 0 0 1 0 2 2 0 2 0 0 0 0 0 2 2 1 1 0 2 0 0 0 0 0 0 0 1 0 0 0 0 2 0 0 1 1 1 1 1 0 2 2 0 0 1 0 2 0 0 1 1 1 0 0 0 2 0 0 0 0 1 1 1 1 1 0 0 1 0 0 2 1 1 0 2 0 0 1 1 0 1 1 2 2 0 0 1 0 0 0 2 1 1 0 0 0 0 0 0 2 1 1 1 0 1 0 1 1 0 0 0 2 0 1 0 0 0 1 1 0 0 2 1 0 1 0 1 0 2 0 0 1 0 2 1 2 1 1 1 1 1 1 1 2 0 1 0 0 1 1 1 1 1 1 1 0 1 1 1 0 1 0 0 1 1 0 2 0 0 1 1 1 1 1 0 1 1 1 1 0 1 2 0 0 2 0 0 0 0 0 2 0 0 1 1 0 2 2 0 1 0 0 0 0 2 2 0 1 1 2 0 0 0 2 2 2 2 0 0 0 0 2 0 2 1 1 0 0 1 0 0 0 1 1 1 1 0 2 0 0 1 1 0 0 0 0 2 1 0 0 0 1 0 0 0 1 0 0 0 0 1 1 0 1 2 0 0 1 2 1 2 2 0 2 0 0 0 0 1 1 2 2 0 1 1 1 1 0 2 1 0 2 0 0 1 1 1 1 0 2 0 1 2 1 2 2 0 0 0 1 0 0 1 1 0 1 2 0 1 0 0 0 0 1 0 1 2 0 0 1 1 1 0 0 2 1 1 0 1 0 1 0 1 1 1 2 0 1 0 0 1 0 1 0 0 0 0 0 1 0 2 0 1 1 0 0 0 0 0 0 0 0 0 2 0 1 1 0 1 1 2 0 1 2 1 1 1 1 1 1 0 0 0 2 1 0 1 0 0 1 0 1 0 0 0 2 2 0 1 1 2 2 0 0 2 0 1 0 0 0 0 1 2 0 1 1 1 1 2 2 2 2 0 1 0 0 1 0 2 1 2 1 1 1 1 0 1 0 0 1 0 2 2 0 0 2 2 0 2 2 0 2 0 0 1 1 2 0 2 2 1 0 0 1 0 0 0 1 1 2 0 0 2 2 1 1 1 0 1 0 0 0 0 1 0 0 1 0 1 0 0 0 0 2 0 0 0 1 0 0 2 2 1 0 0 2 2 2 2 0 0 0 1 0 0 1 0 1 1 2 1 2 0 2 0 0 0 0 1 0 0 2 0 1 1 0 2 0 0 0 0 1 0 0 2 2 0 1 1 1 2 1 0 1 1 0 1 1 1 0 2 0 0 0 0 2 1 0 0 2 1 1 0 1 0 0 0 2 0 2 1 1 0 1 0 0 0 0 0 1 0 1 0 1 1 1 1 1 0 1 1 1 0 0 0 2 0 0 0 0 1 0 0 0 0 1 0 0 0 0 0 0 0 0 1 1 0 1 2
106 1 2 1 0 0 0 2 0 2 1 0 0 0 0 0 0 2 2 2 0 0 0 0 2 0 1 0 1 1 1 0 1 1 2 1 2 0 1 1 0 0 0 0 0 0 0 0 0 1 0 0 0 0 2 2 0 1 1 0 1 2 0 0 1 1 1 0 0 0 0 1 2 0 1 2 1 0 1 0 1 0 2 0 1 0 0 1 1 2 0 1 1 1 0 0 0 0 0 1 1 2 1 0 1 1 1 0 2 0 0 2 0 0 0 0 0 0 0 2 2 0 0 2 0 2 0 0 1 0 0 0 1 1 0 0 1 0 0 0 1 0 0 0 0 1 0 0 0 1 1 1 1 0 0 1 1 1 0 0 1 1 0 2 1 2 0 0 1 1 0 2 1 2 0 2 1 0 0 0 0 1 2 2 2 0 2 1 1 0 0 2 0 0 1 0 2 1 0 1 0 1 0 1 0 0 1 1 1 0 1 1 0 0 0 2 1 0 1 1 0 0 0 0 0 0 0 1 0 1 1 1 0 1 0 1 0 2 2 0 0 0 1 2 0 2 0 0 0 0 0 1 0 0 1 1 1 0 0 0 0 0 0 0 0 0 0 0 0 0 0 2 1 1 0 0 1 1 2 0 1 0 1 2 0 0 1 0 0 2 1 1 1 0 2 0 1 2 0 2 0 0 2 1 1 0 0 0 0 0 0 1 1 0 1 0 1 2 0 1 1 2 1 2 0 0 0 0 1 1 2 0 0 0 0 0 0 2 0 2 0 1 2 1 0 0 1 1 1 2 0 2 2 0 0 0 0 1 0 0 0 0 1 0 1 1 0 1 1 0 2 0 1 1 1 1 1 1 0 1 1 1 2 0 0 1 0 0 0 0 0 0 0 0 2 0 0 2 0 0 0 0 0 1 0 0 0 0 0 2 0 0 1 1 0 0 1 1 0 0 1 2 0 0 1 1 1 2 0 0 2 0 0 1 1 0 1 1 0 1 1 0 2 2 1 2 2 0 0 1 0 0 0 2 0 0 0 1 1 1 1 1 0 0 0 2 0 2 0 0 1 0 0 0 1 0 1 0 0 0 0 2 0 1 2 1 0 1 1 0 1 1 1 1 0 0 1 2 2 1 0 0 0 0 0 2 0 0 0 0 0 0 1 1 1 1 0 0 0 1 0 0 1 1 0 1 1 1 1 1 1 1 1 0 1 0 1 0 0 0 0 2 0 1 1 0 0 2 0 0 0 0 0 2 1 0 1 0 0 0 0 0 1 0 1 1 0 2 1 0 0 1 0 0 0 0 0 1 2 1 0 0 1 0 1 1 2 0 0 0 0 0 0 0 1 0 2 1 0 0 1 1 0 2 2 0 1 0 0 1 0 0 0 0 1 0 0 0 0 0 0 1 0 0 0 1 1 0 0 0 0 1 0 1 1 0 2 0 1 0 0 0 0 0 0 0 0 2 0 0 0 2 1 0 2 0 0 2 2 2 2 0 1 0 1 2 0 2 1 0 0 1 1 1 1 2 0 1 1 1 0 0 0 1 1 1 1 0 1 1 0 0 1 1 1 0 0 2 1 1 0 1 0 0 0 0 0 2 2 0 0 0 0 1 0 2 0 1 1 1 0 0 0 2 0 2 2 0 2 0 0 0 0 0 0 0 1 0 0 1 1 0 0 2 0 0 2 0 1 1 1 1 0 1 0 0 1 0 0 0 0 0 0 0 0 1 1 1 1 1 1 1 0 1 1 0 0 0 0 0 1 1 0 0 2 2 0 1 1 1 0 1 2 1 1 0 0 1 0 1 0 2 1 2 1 1 0 1 0 1 0 0 1 2 0 2 1 2 2 2 2 2 0 1 2 1 1 0 0 1 0 0 1 1 1 0 0 0 0 0 0 0 1 0 0 1 1 0 0 0 0 2 0 1 0 1 2 0 0 0 2 2 1 0 1 2 2 0 0 0 1 0 0 1 1 2 0 0 0 0 1 1 0 0 0 1 0 0 1 0 0 1 0 2 2 0 2 0 0 0 1 2 1 0 2 0 1 0 0 2 0 1 0 0 1 0 0 1 2 1 1 1 1 1 1 0 0 1 0 0 2 1 0 2 0 0 0 2 2 0 0 0 1 0 0 1 0 0 0 0 2 0 1 0 1 0 1 2 0 0 0 1 1 0 0 1 1 0 0 1 0 0 0 0 0 2 2 2 0 0 0 0 0 0 0 0 0 0 0 1 1 0 0 0 0 0 0 2 2 0 0 0
107 1 1 1 0 0 2 2 0 0 0 2 0 0 0 0 0 1 0 0 2 2 0 0 2 0 2 1 2 2 1 1 2 2 1 2 2 1 0 0 0 0 0 1 0 1 1 0 0 0 0 0 0 0 0 2 0 0 0 0 1 1 0 0 0 0 0 0 1 1 0 0 2 0 1 2 1 0 1 0 2 0 0 2 2 0 0 0 0 2 0 1 2 1 0 0 0 1 0 2 2 2 1 0 0 0 2 2 0 2 0 1 1 2 2 0 1 0 1 1 1 0 1 1 0 1 0 0 1 0 1 1 1 1 0 0 1 0 0 2 0 0 0 0 0 0 0 0 0 0 0 0 0 0 0 0 0 0 1 1 1 1 2 2 2 2 2 1 0 2 1 1 0 2 1 0 2 1 0 1 1 0 2 2 2 0 2 2 1 2 2 2 0 1 1 1 0 2 0 0 0 1 0 0 1 0 2 0 0 1 2 0 1 1 0 2 1 0 1 0 2 2 0 0 1 0 0 2 1 1 1 1 2 1 1 1 0 1 2 1 0 0 1 0 0 0 0 1 2 2 2 0 0 0 0 2 0 1 1 1 0 1 0 0 1 0 1 1 2 2 0 1 0 2 1 1 0 1 2 0 0 0 0 0 0 1 0 1 1 1 1 1 0 0 2 0 2 0 0 0 0 0 2 0 0 1 1 0 0 0 0 1 1 1 2 1 2 1 1 0 1 2 2 1 0 0 0 1 1 2 1 2 1 0 0 0 0 2 0 0 0 2 1 2 1 1 0 1 1 1 0 0 1 0 1 0 0 0 0 1 1 2 1 0 1 1 0 1 1 0 1 1 0 0 1 0 1 1 1 2 1 1 2 0 0 1 0 2 2 1 1 1 2 1 1 1 2 1 0 0 0 0 0 0 0 0 2 1 0 2 0 0 1 1 1 1 0 1 0 1 0 1 0 1 0 1 0 2 0 1 1 1 0 2 0 0 2 1 0 1 2 0 0 0 1 2 1 0 1 2 0 0 0 2 0 0 0 1 2 2 1 2 0 0 0 0 0 0 0 1 1 0 1 1 1 0 1 0 2 0 1 2 0 0 2 1 0 2 2 1 1 2 0 1 0 0 0 0 0 2 2 1 1 1 1 1 2 0 1 0 1 0 0 1 1 1 2 0 0 1 0 1 1 1 0 1 1 1 0 2 0 1 1 1 1 0 0 0 0 1 2 1 1 0 1 0 0 2 0 1 0 0 0 1 1 0 0 0 0 0 0 0 0 0 0 0 1 1 0 1 0 1 2 0 0 0 2 1 1 2 0 1 1 0 1 1 2 1 1 1 0 0 2 0 1 0 0 1 0 0 0 1 1 2 1 0 1 0 0 1 1 0 0 1 0 0 0 0 0 0 0 1 1 1 1 1 2 1 0 0 1 1 0 2 0 1 2 0 0 0 0 0 0 1 2 0 2 2 1 1 0 1 1 2 2 0 0 2 1 0 0 0 1 0 0 2 0 1 0 1 0 1 0 0 0 1 1 0 1 1 0 1 1 0 0 1 1 0 1 1 0 1 0 1 0 0 0 2 2 2 0 1 0 0 1 0 0 2 2 0 0 0 0 0 0 1 0 1 1 1 0 1 1 2 0 0 0 0 0 0 1 0 1 0 0 1 0 0 0 1 1 0 0 0 0 1 1 0 1 1 1 1 0 1 0 2 1 0 1 0 0 0 1 1 0 1 1 0 2 2 0 0 0 1 1 1 0 1 0 0 0 0 0 0 2 0 2 2 2 2 0 2 2 1 1 0 0 1 0 1 0 2 2 2 1 1 1 0 0 2 0 0 1 1 1 2 0 2 0 1 1 0 1 1 2 2 1 1 0 2 0 2 1 0 0 0 0 0 0 0 0 0 1 0 0 1 1 0 0 0 0 2 0 0 0 0 0 1 0 1 1 2 0 0 0 0 1 0 2 0 0 0 1 0 2 2 0 1 2 1 0 1 0 0 0 0 1 0 0 0 1 1 0 1 2 0 2 0 0 0 1 2 0 1 1 1 0 1 0 1 0 0 0 0 0 0 0 2 2 0 0 2 0 0 2 0 2 0 1 1 2 2 0 2 0 1 1 0 1 1 0 0 2 1 0 0 1 0 0 1 2 0 2 1 0 0 1 0 0 0 0 0 1 0 1 0 1 0 1 1 0 0 0 0 1 1 1 1 1 1 1 0 1 1 0 0 1 0 0 0 0 0 0 0 2 0 0 1 1 0 1 1
108 0 1 1 0 0 2 2 0 0 0 0 1 1 0 0 0 0 2 2 0 1 0 1 1 0 2 0 2 1 1 0 1 1 1 0 2 2 0 0 0 1 0 0 0 1 0 0 0 0 0 0 0 0 1 0 0 0 1 1 1 1 0 0 0 0 0 0 0 0 0 0 2 1 2 2 0 0 1 0 1 0 2 0 2 0 0 0 0 2 0 0 1 1 0 0 1 2 1 2 1 1 0 0 1 1 1 1 1 1 0 2 0 0 0 0 0 0 1 1 1 0 1 1 0 0 0 0 0 0 0 0 1 1 0 1 0 0 0 2 0 0 1 0 0 1 0 0 0 1 1 1 0 0 0 0 0 0 1 2 2 0 2 2 1 1 1 0 1 1 0 1 0 2 0 0 1 1 0 1 1 0 1 2 2 0 2 1 0 0 0 1 1 0 0 0 1 1 0 0 0 0 1 0 2 0 1 0 0 0 2 0 1 0 0 2 0 0 1 0 1 1 0 0 0 0 0 1 1 0 1 1 0 0 2 0 0 2 2 0 0 0 1 1 0 1 0 0 0 0 0 0 0 0 0 1 0 0 0 0 0 0 0 0 0 0 1 1 0 0 2 0 0 0 0 0 0 1 2 0 1 0 0 0 0 1 0 0 0 2 1 1 0 0 1 0 2 1 1 0 0 0 1 1 0 0 1 0 0 0 1 2 2 0 1 0 1 0 0 0 2 2 1 1 0 0 0 0 1 1 1 2 1 0 0 0 0 1 1 0 0 0 2 2 1 1 0 1 1 2 0 0 0 0 0 0 0 1 0 1 0 1 2 0 2 0 0 2 2 0 2 0 1 1 0 0 2 1 0 2 1 0 0 0 0 1 0 0 0 0 1 1 2 1 2 1 1 0 1 0 0 1 0 1 0 0 0 0 0 2 0 0 2 2 0 1 0 0 0 0 1 1 0 2 1 2 0 0 0 0 2 0 1 1 1 0 0 1 0 0 1 0 1 1 1 2 2 0 1 1 0 0 0 2 1 0 1 2 1 2 2 2 1 1 0 2 0 1 0 1 1 0 1 1 0 0 0 0 1 0 1 1 0 2 0 0 1 0 0 0 2 2 1 2 0 0 1 1 1 2 1 0 1 0 2 2 2 0 0 0 0 0 1 0 0 1 0 0 0 2 2 0 1 1 0 1 1 0 0 2 0 0 0 0 0 1 2 0 0 1 1 1 0 0 2 0 0 2 0 0 0 0 0 2 0 0 0 1 0 1 0 0 0 1 0 0 0 2 2 0 0 2 0 0 1 0 1 1 2 1 1 1 1 0 1 1 2 1 1 0 0 0 1 0 0 0 0 1 0 0 1 1 1 1 1 1 1 0 0 2 2 0 0 1 0 0 1 0 1 0 0 1 0 0 0 2 2 1 0 0 0 1 0 1 0 0 1 0 0 0 0 0 1 1 1 0 0 1 0 0 0 1 0 1 1 1 0 2 2 0 0 0 2 1 0 1 0 2 0 2 2 0 0 0 0 2 0 0 2 0 1 0 1 1 1 1 0 1 1 0 0 2 1 1 0 0 0 1 0 0 0 0 0 0 0 0 1 1 1 0 0 0 0 2 0 2 1 1 1 1 0 0 1 2 0 1 1 0 1 0 0 0 0 0 0 1 1 0 1 2 0 2 0 0 0 1 1 2 0 0 0 0 1 1 0 0 0 0 1 1 0 0 2 0 0 1 1 2 0 0 0 0 2 0 0 0 0 2 0 0 0 0 0 0 1 1 1 2 1 2 0 2 2 2 1 1 0 1 1 0 0 0 0 1 0 2 1 0 0 2 1 1 0 0 0 2 2 0 1 1 1 1 0 0 2 0 0 1 0 2 0 0 1 2 1 1 0 0 1 0 0 0 1 0 1 0 1 0 0 0 0 1 0 0 0 0 0 1 2 0 1 2 0 0 0 1 2 0 1 0 0 0 0 1 2 2 1 0 2 2 2 2 0 0 0 1 0 0 0 0 0 0 2 1 1 0 1 0 0 1 0 2 1 0 1 2 0 2 0 1 0 0 1 0 2 2 0 0 2 2 0 2 1 2 1 0 1 1 0 1 2 2 1 1 0 0 0 2 2 0 0 0 2 1 1 1 0 0 2 0 1 0 1 0 1 0 1 2 0 0 0 1 1 1 2 0 0 0 0 0 0 0 0 0 0 0 0 0 2 1 0 1 1 1 0 0 1 1 0 0 0 1 1 0 1 0 0 0 0 0 0 0
109 0 0 2 0 1 1 1 0 2 0 0 0 0 0 0 0 0 0 0 2 2 0 0 2 0 1 0 2 1 1 0 1 1 2 0 2 2 0 2 2 0 0 0 0 0 1 1 1 2 0 0 0 0 1 0 0 0 0 1 1 1 0 0 0 0 0 0 0 0 0 1 2 2 2 2 0 0 2 1 1 0 2 0 1 0 0 0 0 2 0 0 1 1 2 0 0 0 0 1 1 2 1 0 0 0 2 2 0 2 0 0 0 0 0 0 0 0 0 2 2 0 1 1 0 1 0 1 1 0 0 0 1 1 0 0 1 0 1 0 1 0 0 0 0 1 0 0 0 1 0 0 0 2 0 0 0 1 1 1 0 1 2 1 0 1 0 1 1 0 0 0 0 2 0 0 2 0 0 0 0 0 0 1 0 0 1 0 0 0 0 2 0 2 2 0 1 0 0 0 0 0 0 0 1 0 1 0 0 1 1 0 1 0 0 2 0 1 1 1 1 2 1 0 0 0 0 2 0 2 1 1 0 0 2 0 0 1 1 1 0 1 2 0 0 0 0 0 1 1 1 0 2 0 0 1 0 1 0 1 1 1 2 2 2 0 0 0 2 2 0 0 0 0 1 1 0 1 2 0 1 0 0 0 0 2 0 1 1 2 0 1 0 2 0 1 2 1 0 0 0 1 2 0 0 0 0 0 2 0 0 1 2 0 2 0 1 0 0 0 1 1 0 1 1 0 0 0 0 0 2 0 1 0 0 0 0 1 1 2 1 1 2 2 1 1 0 1 1 1 2 0 2 0 0 0 0 0 0 1 0 1 2 0 2 1 0 2 2 0 2 0 0 0 0 0 0 1 0 2 0 0 0 0 0 0 0 1 1 1 0 2 0 0 2 1 1 0 0 0 0 0 0 2 0 0 0 1 0 2 0 0 1 1 0 1 1 0 0 0 0 1 1 2 0 1 0 2 0 0 2 0 0 2 2 2 0 1 0 0 1 0 0 0 2 2 2 1 1 2 0 0 0 1 1 0 1 2 1 2 2 2 2 1 0 1 1 1 0 1 1 0 1 1 1 0 0 1 2 1 2 1 0 0 2 1 0 1 1 0 2 1 1 0 1 0 0 1 1 2 1 0 1 1 1 1 1 0 1 0 0 0 0 1 1 1 2 0 0 2 0 0 1 1 0 1 1 1 2 0 2 1 2 2 1 0 1 0 1 1 0 0 0 1 2 0 0 0 2 2 1 0 0 2 1 0 1 1 0 1 1 0 1 1 0 0 0 1 1 0 0 0 0 0 1 0 1 1 1 2 0 0 0 0 1 0 1 1 0 0 0 0 1 0 0 0 1 0 0 0 0 1 0 1 2 0 0 0 0 1 1 0 0 1 1 0 1 0 0 0 0 1 1 1 1 0 0 1 0 0 0 2 1 2 1 1 2 1 0 0 0 1 0 1 1 0 1 1 1 1 0 2 0 0 0 1 0 2 2 0 0 0 2 0 1 1 0 2 1 0 0 2 0 0 1 1 2 0 2 0 0 0 0 0 0 1 1 0 1 1 0 0 1 1 0 0 0 2 0 2 1 1 0 0 1 0 0 1 1 0 0 0 0 0 0 1 0 1 1 1 0 1 0 1 1 0 0 0 1 0 2 0 0 1 0 0 1 0 1 1 0 1 0 1 0 0 1 0 0 0 0 0 0 1 0 0 0 2 0 1 1 1 1 0 1 0 0 1 1 1 0 0 1 0 0 0 0 0 1 1 0 2 0 0 2 1 0 2 0 2 0 1 2 1 1 0 0 2 0 1 0 1 1 1 1 1 2 0 1 2 0 0 2 2 0 2 0 2 2 2 1 2 1 0 1 2 1 1 0 2 1 1 2 0 0 1 0 1 1 0 0 0 0 0 0 0 0 1 1 1 0 0 0 0 1 0 1 0 0 0 0 0 0 0 0 2 1 0 0 0 0 0 2 0 1 1 0 1 2 1 2 2 0 0 0 0 0 0 0 0 0 1 0 1 0 0 0 0 1 0 0 1 1 0 2 2 1 0 0 2 0 0 1 0 1 1 0 1 1 0 0 1 0 1 1 0 1 1 0 0 1 1 0 1 1 1 1 0 1 1 0 0 2 2 2 1 0 0 0 0 2 1 2 0 1 1 1 1 0 0 0 0 1 1 2 0 1 0 0 1 0 0 0 0 0 1 1 1 1 1 0 1 1 1 0 0 1 0 0 0 0 0 0 1 0 0 0 1 1 0 0 0
110 0 1 1 0 0 1 2 0 2 2 0 1 2 1 1 0 2 1 0 2 2 0 0 2 0 2 0 2 1 1 1 1 2 1 1 2 2 0 0 0 1 0 0 0 0 1 0 0 1 1 0 2 2 0 1 0 0 1 0 0 1 2 1 1 1 1 1 0 0 0 1 2 0 1 2 1 0 0 0 1 0 2 0 1 0 1 0 0 2 0 1 1 1 0 0 0 2 1 2 2 1 0 0 0 0 2 2 0 2 0 1 1 2 2 1 2 0 0 2 2 0 2 0 0 0 0 1 2 0 0 0 0 0 0 0 0 1 1 1 2 0 0 0 0 1 1 0 0 1 1 1 0 1 1 0 2 1 1 0 0 1 1 2 1 0 0 1 1 0 0 0 0 2 0 0 1 1 0 1 1 1 0 2 1 0 2 2 0 0 0 2 0 1 2 0 2 2 0 0 0 0 0 1 1 0 1 1 0 0 1 0 0 0 0 2 1 0 2 0 1 1 0 0 0 0 0 1 0 1 0 0 0 0 2 0 0 2 2 0 0 1 2 1 1 2 1 0 0 0 0 0 0 0 1 2 1 1 1 2 1 2 0 0 1 0 0 1 2 2 0 1 0 1 0 1 0 2 2 0 1 0 1 1 0 1 0 2 0 2 1 0 1 0 1 0 1 1 0 1 0 1 2 0 0 0 1 0 0 0 0 0 0 0 1 0 2 1 1 0 0 1 0 2 2 0 0 1 1 1 0 2 0 0 0 0 0 0 2 0 0 0 2 1 0 0 1 0 0 1 0 0 2 0 1 0 0 1 0 1 1 2 2 0 1 1 1 1 1 0 2 0 1 1 1 1 2 2 1 1 0 0 1 1 1 1 0 1 1 0 0 0 0 1 2 1 1 0 1 1 1 1 0 0 0 0 1 0 0 1 0 1 1 1 1 0 0 0 1 1 0 0 0 2 0 1 0 0 0 1 0 0 0 0 0 1 0 0 0 0 1 1 0 1 1 2 2 1 1 2 0 0 0 2 1 1 0 1 2 2 1 2 2 2 2 0 0 2 0 0 1 1 2 2 0 0 0 0 2 0 0 1 0 0 2 0 0 2 2 0 2 2 0 0 0 0 1 1 1 2 1 1 2 1 1 1 1 0 1 0 1 0 1 1 2 0 0 0 0 1 1 1 2 2 0 1 1 0 0 2 0 0 0 0 0 0 1 0 1 1 0 1 0 0 0 1 1 1 1 1 0 0 0 1 1 0 0 0 0 1 1 0 1 0 1 1 0 1 0 0 1 1 0 0 0 0 1 0 1 1 0 1 0 0 0 0 0 2 1 1 0 1 2 0 1 0 0 0 0 0 1 2 0 2 2 0 2 0 0 1 0 0 0 0 1 0 1 0 0 0 0 1 0 0 0 0 2 1 0 0 0 1 0 1 1 0 2 0 0 0 1 1 1 2 2 0 2 0 1 1 0 2 0 0 0 1 0 1 1 0 0 0 0 0 1 2 0 2 0 1 1 1 0 0 0 2 1 0 2 0 0 0 1 1 0 1 1 1 2 1 0 1 0 1 0 0 0 2 2 2 1 1 0 0 1 0 1 0 1 1 1 1 0 2 0 1 2 1 1 1 0 0 1 2 0 1 1 0 1 0 2 1 0 0 0 0 0 0 1 1 0 1 0 0 0 0 0 0 0 0 0 0 0 1 0 0 0 0 2 2 0 0 1 0 0 0 0 1 0 0 0 0 0 0 0 0 0 2 0 0 1 2 0 0 0 2 0 2 1 2 0 2 1 1 0 1 0 1 1 1 0 1 1 1 1 2 2 0 2 2 0 0 0 0 2 2 0 2 1 2 2 2 1 1 2 1 1 0 0 1 0 0 1 2 1 1 0 0 1 0 0 0 0 0 0 0 0 0 0 0 0 2 0 0 1 0 1 1 0 0 2 2 0 0 0 0 1 0 1 0 0 0 0 1 1 1 0 1 2 2 2 2 0 0 0 1 0 0 0 0 0 0 1 2 2 0 2 0 0 0 0 0 0 0 2 0 0 1 0 2 0 0 0 0 0 0 0 1 1 0 1 0 0 1 2 0 1 2 1 0 2 2 1 2 0 1 1 0 0 2 0 0 1 0 0 0 0 0 0 0 2 0 2 0 0 0 1 2 0 0 0 0 1 0 1 0 0 0 0 1 0 0 0 0 0 2 2 1 1 0 0 0 1 2 0 0 2 0 0 0 0 0 0 0 0 0 0 0 0 0 0 0
111 1 1 2 0 0 1 0 0 2 2 0 1 1 0 0 0 0 2 2 0 0 0 0 2 0 1 0 1 1 0 0 2 2 0 1 1 2 0 2 2 0 0 1 0 1 1 1 0 1 0 0 1 1 1 2 0 0 1 0 1 2 1 1 0 0 0 0 0 0 0 1 2 0 2 2 0 0 1 0 1 0 2 0 1 0 0 0 0 2 0 1 1 1 0 0 0 0 0 0 1 1 2 0 0 0 2 2 0 2 0 1 1 1 2 2 2 0 0 2 2 0 2 0 1 0 0 1 2 0 1 1 0 0 0 0 0 0 0 0 0 0 0 0 0 2 1 0 0 0 0 0 0 0 0 0 0 1 0 1 2 0 2 2 1 2 1 0 0 1 1 0 1 1 0 0 2 1 1 0 0 0 0 2 2 2 0 1 1 1 1 1 0 1 1 0 0 2 1 0 0 0 0 0 1 1 1 0 2 1 2 0 1 0 0 2 2 0 0 1 0 1 0 0 1 0 0 2 0 2 0 0 0 0 2 0 0 2 2 0 0 0 2 1 0 1 0 0 0 0 0 1 1 0 0 0 1 0 0 0 0 0 0 0 1 0 0 0 0 0 1 1 0 2 0 0 0 2 2 0 1 0 1 1 0 1 0 1 0 2 1 1 0 0 2 0 1 0 0 0 0 0 1 0 0 0 0 1 0 1 0 2 2 0 2 0 2 0 0 0 1 2 2 1 0 0 0 0 0 0 2 0 0 0 1 1 0 2 0 0 0 0 1 2 1 1 0 0 0 1 1 0 1 1 0 1 1 2 0 0 0 0 0 1 0 0 1 2 2 1 2 0 0 0 1 1 1 2 1 2 1 1 1 0 0 1 0 0 0 0 0 0 0 1 2 0 1 0 1 1 1 1 0 0 0 0 1 1 1 0 0 0 0 0 1 0 0 0 1 0 0 0 0 1 0 1 1 1 0 0 2 0 0 2 2 0 0 2 0 0 1 1 0 1 1 1 1 0 0 1 0 1 0 1 2 1 1 2 1 2 2 2 0 0 0 2 1 1 0 2 2 0 0 0 0 2 0 0 1 1 1 1 0 1 1 0 0 1 1 0 1 2 0 1 0 0 1 1 1 2 1 1 2 1 2 0 2 0 1 0 1 1 0 2 2 0 0 0 0 1 0 1 1 1 0 0 0 0 1 1 1 0 1 1 1 0 2 0 0 0 1 2 0 1 2 0 0 1 1 1 1 0 0 2 0 0 0 1 0 1 1 0 0 0 0 0 2 2 2 0 1 1 1 0 0 1 2 0 1 1 0 0 0 0 0 0 1 1 1 1 0 1 1 1 1 0 1 0 0 0 0 2 1 2 1 0 1 0 0 1 0 0 0 0 1 0 0 0 0 0 0 0 1 1 1 0 0 0 0 0 0 1 1 2 1 0 2 0 0 0 1 1 0 0 0 0 0 0 2 2 0 1 1 1 1 0 0 1 0 0 0 0 2 0 0 2 0 2 0 1 1 0 0 1 1 2 0 1 0 2 1 0 0 1 0 1 2 0 1 2 1 0 1 2 0 0 0 2 1 2 1 1 0 1 0 1 1 2 2 0 0 0 0 1 0 0 0 2 2 2 0 0 1 2 1 0 1 0 0 0 0 0 1 0 0 1 0 0 2 2 0 2 0 1 0 1 2 0 1 1 1 1 1 0 0 0 0 0 1 0 0 0 2 0 0 2 2 0 2 2 0 0 0 1 1 0 0 1 0 0 0 0 0 0 2 1 0 2 1 2 0 1 2 2 1 1 0 0 0 2 0 2 0 1 0 1 1 1 0 1 0 0 1 1 0 1 0 2 1 1 1 2 1 0 1 2 1 1 0 2 1 2 0 1 0 1 0 0 1 0 0 0 1 0 0 0 0 0 0 0 0 1 0 0 2 0 2 0 1 0 1 2 0 0 0 0 1 1 1 0 0 0 0 0 2 2 0 1 2 2 2 2 0 0 0 1 0 0 0 1 0 1 1 1 1 0 1 0 0 1 0 1 0 1 2 1 0 0 1 1 0 0 0 1 1 1 0 1 2 2 0 2 0 1 1 0 1 1 0 0 2 0 0 2 0 0 0 0 0 0 0 0 2 1 0 0 0 0 0 1 2 0 1 1 2 1 2 1 0 0 0 0 2 0 2 1 2 2 2 2 2 0 0 0 0 0 1 0 2 0 0 0 0 0 0 0 0 0 0 1 1 0 0 0 0 0 0 0 1 1 0 0
112 1 2 0 0 1 1 0 0 1 1 1 0 0 0 0 0 0 1 2 0 2 0 0 2 0 1 0 2 0 0 0 1 1 2 0 2 1 0 2 2 0 0 1 0 0 1 0 0 1 0 0 0 0 2 1 0 0 0 0 1 2 1 1 1 1 1 0 0 1 1 1 2 0 1 2 1 0 1 0 2 0 1 1 2 0 0 0 0 2 0 0 1 1 1 0 0 0 0 2 2 2 1 0 0 0 2 0 2 0 0 1 1 1 1 1 1 0 0 1 1 1 2 0 1 0 0 1 2 0 1 1 0 0 0 0 0 0 0 1 0 0 0 0 0 1 0 0 0 2 1 1 1 0 0 0 0 0 0 1 1 1 1 2 2 1 1 0 0 2 1 0 0 2 0 0 1 1 0 1 1 1 1 2 2 1 1 2 1 0 1 2 2 0 0 0 1 2 0 0 0 0 0 1 0 0 1 2 2 1 2 0 1 0 0 2 0 0 2 0 0 0 0 0 1 0 0 2 0 2 1 1 0 1 2 0 1 1 1 1 0 1 1 2 0 2 1 0 0 0 0 0 0 0 0 1 1 0 0 0 0 0 0 0 1 0 1 0 1 1 0 0 0 2 0 1 1 2 1 0 1 0 1 2 0 0 1 1 0 2 1 1 0 0 2 0 1 0 1 0 1 0 2 0 0 0 0 0 0 0 1 2 2 0 2 0 1 0 0 1 0 2 1 1 1 0 1 0 1 1 2 1 2 2 0 0 0 1 1 1 0 1 2 2 0 0 0 0 2 0 0 0 1 0 0 0 0 0 0 0 0 0 1 0 0 0 0 2 2 1 2 0 0 0 1 1 1 1 1 2 0 0 0 0 0 1 0 0 0 0 0 0 1 0 2 1 1 0 0 0 0 0 0 1 0 0 0 1 0 2 0 0 1 1 0 1 1 0 1 0 1 1 0 1 0 1 1 0 0 1 0 0 1 1 1 0 0 1 0 0 1 1 0 0 1 1 1 1 1 1 0 1 0 2 0 0 0 0 1 0 0 0 1 0 0 2 1 1 0 2 2 0 0 0 1 0 2 0 2 0 0 1 0 1 2 1 0 1 1 1 1 2 0 1 0 0 1 1 1 2 1 1 2 1 2 0 2 0 1 0 0 0 0 2 1 2 1 1 0 1 1 1 2 2 0 1 1 2 0 2 0 2 1 0 1 1 1 1 0 0 0 2 0 0 2 1 1 1 1 1 0 0 1 1 1 1 0 1 0 0 0 0 0 0 0 0 0 2 1 1 1 1 0 0 0 0 1 0 1 1 0 1 1 0 0 1 1 0 0 0 0 0 0 0 0 0 2 0 0 0 1 2 1 1 1 1 1 0 0 1 1 0 0 1 0 1 0 0 0 0 0 0 1 1 1 0 1 1 0 0 0 2 1 2 1 0 2 0 0 0 1 1 2 2 2 0 0 2 1 1 0 1 1 1 2 0 0 1 1 0 0 0 2 0 1 2 1 1 0 0 0 2 1 0 0 1 1 0 1 1 1 1 0 2 0 0 2 1 1 1 0 1 1 1 1 0 1 2 1 1 0 1 0 0 2 0 1 0 1 0 1 0 0 2 0 0 0 2 2 2 0 0 2 2 0 1 1 0 1 0 1 0 1 0 0 1 0 0 0 0 0 1 0 1 0 0 1 0 0 0 0 0 1 1 0 0 0 0 1 0 0 1 1 0 0 1 1 1 1 1 0 0 0 1 1 0 0 0 2 2 0 2 0 0 2 2 0 2 1 2 0 2 2 2 2 0 0 2 0 2 0 2 2 2 2 0 1 1 0 1 1 1 1 1 1 2 0 2 1 2 2 1 1 1 2 2 1 2 0 2 1 2 2 0 0 2 2 0 1 0 0 1 1 0 0 1 1 0 0 0 0 2 0 0 0 0 0 0 0 0 2 2 1 0 1 1 1 0 2 0 0 0 0 2 1 1 0 1 2 2 2 1 0 0 0 0 1 1 0 0 0 1 1 1 2 0 2 0 0 0 1 2 0 0 0 2 0 1 0 2 0 0 0 0 0 0 0 1 2 1 0 2 0 0 1 0 0 1 0 0 2 2 1 2 0 0 0 1 1 0 0 0 1 0 0 1 0 1 0 0 2 0 1 1 2 1 2 0 0 0 0 0 1 1 2 0 0 1 1 1 1 0 1 0 0 1 2 1 1 0 0 0 0 0 0 0 0 0 0 0 0 1 0 0 0 0 0 0 0 0 0 0
113 0 1 1 0 0 2 2 1 1 1 0 0 1 0 0 0 1 2 0 0 0 0 0 2 0 1 0 2 2 2 0 0 0 2 0 2 1 0 1 0 1 1 2 0 1 0 1 1 2 0 0 1 2 0 2 0 1 1 0 1 1 0 0 0 0 0 0 0 1 1 1 2 0 1 2 1 0 0 0 0 0 1 1 1 0 1 0 0 2 0 1 0 2 0 0 0 0 0 0 1 2 0 1 0 0 2 2 0 2 0 2 1 1 1 1 1 0 1 1 1 0 2 0 0 1 0 0 2 0 0 0 0 0 0 0 0 0 2 0 2 0 0 0 0 0 0 0 0 2 2 2 0 1 0 0 1 0 1 1 1 2 2 1 0 1 1 2 1 0 0 1 2 0 2 0 2 2 2 0 0 2 0 2 2 1 1 0 0 0 0 1 0 2 2 0 2 1 0 0 0 0 0 1 1 0 1 0 0 0 1 0 2 0 0 2 1 0 2 0 1 1 0 0 0 0 0 2 0 2 0 0 0 0 2 0 0 2 2 0 0 0 2 2 0 2 0 0 0 0 0 0 0 0 1 2 2 0 1 1 0 1 0 0 0 0 0 0 1 1 0 1 0 1 1 1 0 2 2 0 1 0 2 1 1 0 1 2 0 2 1 1 0 1 1 1 1 1 1 0 1 0 2 1 0 0 0 0 0 0 1 2 2 1 2 0 2 0 0 0 0 0 1 2 0 0 0 0 0 0 2 0 2 2 0 0 0 0 2 0 0 0 2 1 1 1 0 1 0 1 1 0 2 2 0 1 1 1 0 0 0 0 1 0 0 1 0 2 2 0 2 0 1 1 1 1 2 1 0 1 1 0 2 0 0 0 0 0 0 0 0 0 1 1 2 1 1 1 0 0 0 0 0 0 0 0 1 0 1 1 0 0 1 1 1 0 0 1 0 0 0 2 0 1 2 1 1 0 0 1 0 0 0 1 1 1 0 1 0 0 2 0 0 0 1 1 1 0 0 0 0 0 0 2 2 2 0 2 1 2 1 2 1 1 1 1 1 2 0 0 2 2 0 0 1 1 1 1 2 1 1 2 0 1 1 0 0 2 0 2 0 2 1 0 1 0 2 1 2 1 1 1 1 1 1 1 2 0 1 0 1 0 0 2 2 0 1 0 0 1 0 1 2 2 1 2 0 1 1 1 1 1 0 0 0 0 1 0 1 1 1 1 0 0 1 1 0 1 1 1 0 0 0 1 2 0 0 0 1 0 0 0 0 0 0 0 0 1 1 0 1 0 1 0 0 0 1 1 2 1 1 0 0 0 0 0 1 1 0 0 0 2 0 2 0 2 2 0 0 0 0 2 0 2 2 0 0 0 0 1 0 0 0 0 2 1 1 0 0 0 0 1 0 0 0 1 1 1 0 0 1 0 1 2 1 0 2 0 1 0 1 0 1 1 2 0 2 1 1 1 0 1 0 2 2 0 0 2 2 0 0 0 1 0 0 2 1 2 0 0 0 1 0 0 2 1 1 0 1 1 0 0 0 1 1 1 1 2 2 0 1 1 0 1 2 0 0 1 1 2 0 2 0 1 1 1 2 2 2 0 1 0 0 2 0 1 0 0 0 0 0 1 0 2 0 2 2 0 1 0 1 1 0 0 0 0 0 0 1 1 1 1 0 1 0 0 2 0 0 0 0 0 0 0 0 0 0 0 0 0 0 1 2 0 0 0 0 1 1 1 0 0 0 1 1 0 0 1 1 1 0 2 1 1 2 1 0 2 1 2 0 1 2 2 1 1 1 0 0 1 0 2 1 2 1 1 0 1 1 1 0 0 0 0 2 2 0 1 0 0 0 1 1 0 1 0 0 1 1 2 0 2 2 0 0 1 1 0 0 0 0 0 1 0 1 0 1 0 0 0 0 2 0 1 0 1 1 0 0 0 1 1 0 0 0 0 1 0 1 0 0 0 0 1 1 1 0 0 1 0 1 1 0 0 0 0 0 0 0 0 0 1 0 1 2 0 2 0 0 0 1 2 0 0 2 2 0 1 0 2 0 0 0 0 0 0 0 0 1 1 0 1 0 1 0 0 0 2 0 0 1 1 0 1 1 0 0 2 2 0 0 0 2 1 1 0 0 1 0 0 2 0 2 0 0 0 1 2 0 1 0 0 0 1 2 0 0 1 0 0 0 0 0 0 1 1 2 0 2 0 0 0 1 1 0 1 1 0 0 1 1 0 0 1 2 0 0 0 0 0 0 1
114 1 1 1 0 0 0 1 0 1 0 0 0 0 0 0 0 1 1 1 1 1 0 0 2 1 0 0 2 2 1 1 0 0 2 0 2 1 0 1 1 1 0 1 0 0 1 0 0 2 1 0 1 1 0 1 1 1 2 0 0 1 0 0 0 0 0 0 0 0 0 0 2 0 1 2 1 0 2 0 2 0 2 0 0 0 1 1 1 1 0 1 2 1 1 0 0 1 0 1 1 2 0 0 1 1 2 2 0 2 0 0 1 1 1 0 0 0 1 1 1 1 1 1 0 0 0 1 2 0 0 0 0 1 1 1 0 0 0 1 0 0 0 0 0 2 0 0 0 2 1 2 0 1 1 0 1 0 0 1 1 1 2 2 1 2 1 2 1 0 0 0 0 2 1 0 2 1 0 1 1 1 0 2 2 2 0 1 0 0 0 2 1 0 1 0 1 2 1 0 0 1 0 1 2 0 1 1 0 0 2 0 1 0 0 2 0 2 2 0 2 2 0 0 1 0 0 1 1 2 0 0 0 0 0 0 1 2 2 0 0 0 0 0 0 0 0 0 0 0 0 1 0 1 0 1 2 0 0 0 0 0 1 1 1 0 0 0 2 1 1 0 0 1 0 1 0 1 1 0 0 1 1 1 0 0 1 1 2 2 0 1 1 0 2 0 1 0 1 0 0 0 2 1 0 0 1 0 0 0 0 1 2 1 0 0 1 0 0 0 1 2 2 1 2 0 1 0 1 1 2 2 0 0 0 0 0 2 0 0 0 0 2 1 0 0 1 0 0 0 1 0 2 1 1 1 1 1 0 2 0 2 2 0 0 0 0 2 2 0 1 1 0 0 0 1 2 1 0 2 0 1 0 0 1 0 0 0 0 0 0 1 1 0 2 1 1 1 1 0 0 2 0 0 0 0 0 1 1 1 0 0 0 0 2 0 0 0 0 0 1 2 0 0 1 1 1 1 0 1 0 1 0 0 1 1 0 2 0 0 0 1 0 1 0 1 2 2 2 2 0 0 0 2 2 2 0 2 2 1 1 1 0 0 1 0 0 1 0 1 1 0 0 0 1 0 0 0 2 1 1 1 1 2 1 0 0 1 0 1 0 1 0 1 1 0 2 1 1 2 1 1 2 1 2 1 2 1 0 0 0 0 2 0 0 2 1 1 0 2 1 0 1 1 1 1 1 1 0 2 0 1 1 0 1 0 1 0 1 2 1 1 0 1 2 1 0 0 2 2 0 0 0 2 1 0 1 0 0 0 0 1 0 0 0 0 1 2 1 0 0 0 1 0 0 0 0 1 1 2 0 0 1 0 1 1 1 0 0 0 0 0 0 1 0 0 0 0 0 0 1 2 0 1 1 0 2 0 0 2 1 0 0 0 0 0 0 0 0 0 0 1 0 1 1 1 1 2 0 0 0 1 1 2 1 0 1 0 1 0 0 0 1 1 2 0 2 1 2 2 1 2 0 1 1 1 0 2 2 0 0 0 0 1 1 1 0 2 0 2 2 0 0 0 0 2 0 0 2 0 1 0 0 1 1 1 1 1 2 1 0 1 0 1 1 0 0 1 1 2 0 2 0 0 0 0 0 2 2 0 0 0 0 2 1 0 1 1 0 0 1 0 1 1 1 0 0 0 1 0 1 0 0 0 0 1 0 0 1 2 1 1 0 0 0 0 0 0 1 1 1 1 1 1 0 0 1 0 1 1 0 0 1 0 0 0 0 1 1 2 1 0 0 1 1 0 0 2 0 0 1 2 1 1 1 1 0 2 1 2 0 2 2 2 2 0 0 1 0 1 1 2 0 1 0 2 2 1 0 1 1 1 0 0 1 2 1 1 0 1 1 1 2 0 2 0 0 1 0 2 0 1 1 0 0 0 0 0 0 0 0 0 1 0 0 1 1 2 1 1 1 0 0 0 0 0 0 0 0 0 0 1 0 0 0 0 0 0 2 0 0 0 1 1 1 1 0 1 2 2 2 2 0 0 0 2 0 0 0 1 0 1 1 1 1 0 1 0 0 0 0 2 0 1 2 0 1 1 0 2 0 0 0 0 0 0 0 1 2 1 0 2 0 0 2 0 2 1 0 0 2 1 0 1 0 0 0 0 1 1 0 0 2 2 1 0 0 0 1 0 2 0 2 1 2 0 2 2 0 0 0 1 2 0 0 1 0 1 0 0 0 0 0 0 0 2 2 0 2 1 0 1 0 0 1 1 0 0 0 1 1 0 0 0 0 0 0 0 0 0 0 1
115 0 1 1 0 0 2 1 1 2 1 0 0 0 0 0 0 1 1 1 1 2 0 0 2 0 1 0 2 1 1 0 1 2 2 0 2 1 0 0 0 1 0 0 0 0 1 0 0 1 1 0 0 0 1 2 0 0 0 1 0 1 1 1 0 0 0 0 0 0 0 2 1 0 1 2 1 0 1 0 1 0 2 1 0 0 0 0 0 2 0 1 0 0 0 0 1 2 1 1 0 2 1 0 1 1 2 0 2 0 0 1 0 0 1 1 0 0 0 2 2 0 0 2 0 1 0 1 2 1 0 0 1 2 0 0 0 1 0 1 0 0 0 0 0 1 1 0 0 1 0 1 1 0 1 0 1 1 1 1 1 1 0 2 1 2 2 1 0 1 1 0 0 2 0 0 2 1 0 1 1 1 1 2 2 0 2 2 1 1 1 2 1 1 1 0 1 2 1 0 0 0 0 0 1 0 1 0 1 0 0 0 0 0 0 2 0 0 2 0 1 1 1 1 0 2 2 0 0 0 1 1 1 1 1 1 0 1 2 1 1 1 2 1 0 1 0 0 0 0 0 0 0 1 0 0 0 0 0 1 0 1 0 0 1 0 1 1 2 1 1 2 0 0 0 1 0 1 2 0 0 0 2 1 0 1 0 1 0 2 1 0 1 0 1 0 2 2 0 1 0 1 2 1 1 1 1 1 1 0 0 1 2 0 1 0 2 0 1 1 0 2 1 1 0 0 0 0 0 0 0 2 0 0 0 0 0 1 1 1 0 1 2 2 0 0 0 0 1 0 1 0 1 0 0 0 0 1 0 1 0 1 1 0 0 0 2 1 1 0 2 0 1 1 2 2 1 1 0 2 0 1 1 1 0 0 0 0 0 0 0 0 0 0 2 0 0 0 2 1 1 1 0 2 2 0 0 1 0 1 0 0 0 0 0 1 1 0 1 0 0 1 1 1 0 1 1 0 0 0 0 1 0 2 2 2 0 0 0 0 2 0 0 0 2 1 1 1 1 1 0 0 0 2 2 1 1 0 0 0 1 1 0 0 0 1 1 2 0 0 0 0 1 1 1 0 1 1 2 0 1 1 0 0 2 0 0 0 0 1 0 1 0 0 0 0 1 1 1 2 2 2 2 1 2 0 2 0 2 0 0 0 1 1 1 1 0 1 0 1 1 1 2 2 1 2 0 1 1 1 1 1 1 0 0 0 1 1 0 0 1 1 0 1 2 0 0 1 1 1 0 0 0 2 1 0 0 1 0 1 0 0 0 0 0 0 1 1 0 0 0 0 0 0 1 1 2 0 2 0 1 0 0 0 0 1 0 1 1 1 0 0 1 0 1 0 1 1 0 0 1 1 0 1 1 0 0 1 1 1 0 0 0 0 1 1 1 0 0 0 0 2 1 1 1 0 1 0 0 0 0 1 0 1 2 1 2 0 0 0 0 0 0 0 2 0 1 1 1 1 0 1 1 1 2 0 0 2 2 0 0 0 2 1 1 2 0 2 0 0 0 1 0 0 0 1 1 0 2 1 0 0 0 0 0 2 1 1 1 1 1 0 0 2 2 0 0 2 0 1 1 0 0 0 0 0 1 2 2 0 0 0 0 2 1 1 1 1 1 1 0 0 0 1 1 1 1 1 1 0 2 1 0 0 0 0 1 0 0 1 1 1 0 1 0 1 2 0 1 0 1 0 1 0 0 1 0 0 1 1 0 1 1 0 0 1 2 2 0 0 0 0 0 1 1 0 0 1 1 1 1 2 0 0 2 1 0 2 1 2 0 2 1 1 1 0 0 1 0 2 0 2 1 1 1 1 0 0 0 2 0 0 1 1 1 2 0 2 0 0 0 0 1 1 2 0 0 2 0 2 0 2 2 1 0 1 1 0 0 0 0 0 1 0 0 1 1 1 1 0 0 1 0 0 0 1 1 0 1 1 1 2 0 0 0 1 1 0 2 1 1 0 0 1 1 1 0 0 2 0 0 0 0 0 0 0 1 1 0 0 0 1 0 1 0 0 0 0 0 0 0 2 0 0 2 0 1 0 0 2 0 0 0 1 1 1 0 0 2 2 0 2 0 1 0 1 0 2 0 1 2 2 0 1 1 0 0 1 2 0 0 0 2 1 1 0 0 0 1 0 2 0 2 1 1 0 2 2 0 0 0 1 1 0 1 0 0 0 0 0 0 0 0 0 0 0 0 0 2 0 0 0 1 1 0 1 1 0 0 0 0 0 0 0 0 1 0 1 1 0 1 1
116 0 0 2 0 0 1 2 1 1 1 0 1 1 0 0 0 1 2 1 1 1 0 1 1 1 2 0 1 2 1 0 1 1 1 0 2 1 0 0 0 2 0 0 0 0 2 2 0 2 0 0 1 1 1 2 0 1 2 1 1 1 1 0 0 0 0 0 0 0 0 0 2 0 2 2 0 0 1 0 2 0 2 1 1 0 0 0 0 2 0 0 2 2 1 0 1 2 0 2 0 2 2 0 0 0 2 1 1 1 0 2 0 0 0 1 1 0 0 2 2 0 2 0 0 2 0 0 0 0 0 0 0 0 0 0 0 0 0 1 0 0 0 0 1 1 0 0 0 2 1 2 0 0 0 0 0 1 1 2 1 2 2 2 0 1 0 0 0 2 2 0 1 1 0 0 0 1 0 1 1 1 1 2 1 0 2 2 1 1 1 2 1 0 0 1 1 2 0 0 0 0 0 1 2 0 1 2 1 0 2 0 1 0 0 2 0 0 1 1 0 0 1 0 0 1 1 2 0 2 0 0 1 1 0 0 1 2 2 0 0 0 2 1 0 1 0 0 0 0 0 0 0 0 0 2 1 0 0 0 0 0 1 1 1 0 1 0 2 0 0 1 0 1 0 0 1 2 1 0 1 1 2 1 0 1 1 1 1 2 0 1 0 0 2 0 2 1 0 1 1 0 2 1 0 0 1 0 0 0 0 0 2 1 2 0 2 0 0 1 1 2 0 1 2 0 0 0 1 1 2 2 0 0 0 0 0 1 1 2 1 1 2 1 1 1 0 0 1 1 0 0 1 0 0 0 0 0 0 1 0 1 1 0 1 0 0 2 2 0 1 1 2 1 1 2 2 0 1 2 0 1 0 0 0 1 0 0 0 0 0 0 0 1 2 0 1 1 0 0 0 0 0 2 0 0 0 1 1 1 0 0 1 1 0 0 1 0 1 0 0 1 0 0 1 1 1 1 0 0 2 0 0 2 1 1 0 0 0 0 1 0 0 1 1 1 1 1 1 0 1 0 0 2 0 0 0 1 2 1 0 1 1 1 1 0 0 1 0 1 1 0 2 2 1 0 0 0 1 0 1 1 0 1 1 0 0 1 0 1 0 2 0 1 0 0 2 1 1 1 1 0 2 1 1 1 1 0 2 0 0 0 0 1 1 1 0 1 0 1 1 1 1 1 1 1 1 2 0 2 0 2 0 0 0 1 1 0 1 1 0 1 0 0 1 1 0 2 0 1 0 0 0 2 0 0 1 0 0 0 0 0 1 0 0 0 0 0 0 0 1 1 2 0 0 0 2 1 2 1 1 0 0 0 1 0 2 1 1 1 0 0 1 1 0 0 0 1 0 0 2 0 0 2 2 0 2 0 0 1 0 0 0 0 1 1 1 0 0 0 0 1 1 1 1 1 1 1 0 0 0 2 0 1 2 0 2 0 0 0 0 1 0 1 1 0 1 0 0 0 0 1 0 0 1 0 0 1 1 0 0 0 0 1 1 1 0 2 1 1 0 0 1 0 0 2 1 1 2 1 2 0 0 1 1 0 0 1 1 0 1 1 0 0 0 0 0 1 0 1 0 0 0 0 2 0 0 1 1 0 0 0 0 1 0 0 0 0 0 0 0 1 1 2 0 1 1 0 0 0 1 0 0 0 0 0 0 0 0 1 1 1 0 0 0 0 0 0 1 1 1 1 1 0 0 0 0 0 0 0 0 0 1 0 1 1 1 1 0 0 0 0 1 0 0 1 0 2 0 0 1 1 1 1 2 0 0 1 2 1 1 2 2 0 0 0 0 2 1 2 0 1 2 2 2 1 0 1 0 1 0 0 0 0 0 1 1 2 1 2 1 1 1 1 2 1 1 1 0 2 1 2 1 1 0 1 0 0 0 0 0 1 1 0 0 1 1 0 0 0 0 2 0 0 0 0 0 0 0 0 0 2 0 0 0 0 0 0 2 0 0 0 1 0 2 2 0 0 1 1 2 2 0 0 0 0 1 0 2 0 1 2 1 2 2 0 2 0 0 0 0 2 0 0 2 1 1 0 0 2 0 0 1 0 1 1 0 1 2 1 0 1 0 2 2 0 2 2 0 0 2 2 0 2 0 0 0 1 1 1 1 0 1 0 0 0 0 0 2 0 1 0 1 1 1 0 1 2 0 0 0 1 1 1 1 1 1 0 0 0 0 0 0 0 0 1 1 0 2 0 0 0 1 1 0 1 2 0 1 0 0 0 0 0 0 0 0 0 0 0 1 1
117 1 0 2 0 0 1 0 0 1 1 1 1 2 0 0 0 1 0 0 1 1 0 1 1 0 1 0 2 2 2 1 1 1 2 1 1 1 0 0 0 0 0 0 0 0 0 0 0 0 0 0 0 1 0 0 0 0 0 0 2 2 1 2 0 0 1 1 0 0 0 0 2 0 1 2 1 0 1 0 1 0 2 0 0 0 0 0 0 2 0 1 1 1 1 0 0 1 0 1 0 2 1 0 1 1 2 0 2 0 0 2 1 1 1 0 0 0 1 1 1 0 2 0 0 0 0 1 2 1 0 0 0 0 0 0 0 0 0 1 0 0 0 0 0 1 1 0 0 0 0 0 0 0 0 0 0 0 0 1 0 2 0 2 0 1 0 0 0 2 1 1 0 2 1 0 1 1 0 1 1 1 1 2 2 0 2 0 0 0 0 2 0 2 2 0 2 2 0 0 0 1 1 1 2 0 1 0 0 0 2 0 2 0 0 2 1 0 2 1 1 1 0 1 1 0 0 0 0 0 1 1 1 1 1 1 0 1 2 1 0 1 1 1 0 1 1 0 0 0 0 0 0 2 0 0 1 0 0 0 0 0 1 0 0 0 0 0 1 0 0 1 0 2 0 0 1 2 1 0 1 0 2 1 0 1 1 1 0 2 2 0 0 0 1 0 2 1 1 0 1 0 2 2 2 0 0 1 0 0 0 2 1 0 2 0 2 1 1 0 0 2 2 1 2 0 1 0 0 0 1 2 1 1 0 0 1 1 1 1 1 1 1 2 0 1 1 1 0 1 1 0 2 1 0 0 1 1 0 1 0 1 0 1 0 0 1 1 1 0 1 1 0 0 1 1 2 1 1 1 1 1 0 0 1 0 0 1 1 0 0 0 0 0 2 0 0 1 2 1 2 2 0 0 0 0 1 0 0 1 0 0 1 1 1 1 0 1 0 1 0 1 1 0 0 2 1 1 0 0 0 0 0 0 1 2 1 0 0 0 1 0 0 1 1 0 1 0 0 1 0 0 0 2 0 0 0 0 1 0 0 0 0 0 0 2 0 2 0 0 1 0 1 1 0 0 1 0 2 1 1 1 0 0 2 0 0 1 0 1 0 1 1 1 1 0 1 1 1 2 1 0 1 0 1 1 2 0 1 0 0 0 2 0 1 1 1 0 0 2 0 0 2 2 0 2 0 0 2 0 2 0 2 2 2 0 0 0 0 0 2 2 0 2 2 0 0 0 2 2 0 0 0 1 1 0 0 0 0 1 0 0 1 0 1 1 1 2 2 0 0 1 0 0 0 0 0 1 1 2 0 0 1 0 0 1 1 1 1 0 1 1 0 0 0 0 1 1 0 0 2 1 0 1 1 0 0 0 0 0 0 0 0 1 1 1 0 1 1 0 1 1 2 2 2 0 0 1 0 0 1 1 0 1 2 2 2 1 0 0 0 0 2 2 2 0 1 1 2 2 0 1 2 1 2 0 0 2 2 0 0 0 1 0 0 2 1 1 0 1 1 1 1 0 1 0 2 0 2 0 1 1 0 1 0 0 1 1 2 1 1 0 0 1 1 0 0 2 2 2 0 1 0 0 0 0 0 1 1 0 2 0 0 1 1 0 0 1 1 1 0 0 0 1 1 0 0 0 1 0 2 1 0 0 0 1 0 0 1 1 0 1 0 0 0 0 0 0 0 0 0 0 2 0 0 0 0 2 0 0 2 2 2 0 0 1 1 0 1 1 0 1 0 1 1 0 0 2 0 0 0 0 0 0 2 0 2 2 2 2 0 2 2 2 2 0 0 1 0 1 1 1 0 1 0 1 1 0 1 2 0 0 2 2 0 2 0 0 1 2 1 2 0 2 2 1 1 0 0 1 0 0 2 1 0 1 1 0 1 1 1 1 1 0 0 0 1 0 0 0 0 2 0 0 0 0 0 1 0 0 2 2 1 0 1 1 1 0 1 0 0 0 0 1 2 2 0 1 1 2 2 2 0 0 0 0 1 0 1 0 0 0 1 1 2 0 2 0 0 1 0 1 0 1 2 1 0 0 0 2 0 0 1 0 1 1 0 1 2 1 0 2 0 1 1 0 2 1 0 1 2 2 0 2 0 0 0 2 2 0 0 0 2 1 2 0 0 1 1 1 1 0 0 2 2 0 2 1 0 0 0 0 0 1 1 0 0 0 0 0 0 0 0 0 1 0 2 1 1 0 0 0 0 1 0 0 1 1 0 2 1 0 0 0 0 0 1 0 0 0 0 0
118 1 1 1 0 0 2 0 0 2 2 0 1 1 0 0 0 2 0 0 1 1 0 2 0 0 1 0 1 2 1 0 1 2 2 0 2 1 0 1 1 0 0 2 0 1 1 0 0 2 2 0 1 1 0 2 0 0 1 0 1 2 1 1 0 0 0 1 0 0 0 1 2 0 2 2 0 0 0 0 2 0 2 0 1 0 0 1 0 1 0 0 2 0 1 0 0 2 0 2 1 2 1 0 1 1 2 1 1 1 0 2 1 2 2 1 2 0 0 2 2 0 1 1 0 1 0 1 2 0 0 0 0 0 0 0 0 0 0 0 1 0 0 0 0 1 0 0 0 2 0 1 0 0 0 0 0 1 0 1 2 1 2 2 2 1 1 0 0 0 0 0 2 0 0 0 2 1 0 1 1 2 1 2 2 0 2 1 0 0 0 2 0 2 2 1 2 2 0 0 0 0 0 0 1 0 1 1 1 0 1 0 1 0 0 2 0 0 1 1 1 1 0 0 0 1 1 2 0 2 0 0 0 0 1 0 0 0 2 1 0 1 1 2 0 2 0 0 0 0 0 0 0 0 0 1 1 1 0 1 1 1 1 1 1 0 1 0 1 0 0 1 1 0 0 0 1 2 2 0 2 0 2 1 0 0 1 2 0 2 0 0 0 0 2 0 2 2 0 1 0 0 2 1 0 0 0 0 2 0 0 1 2 0 0 0 1 1 1 1 0 2 1 2 0 0 0 0 1 1 2 0 1 1 0 0 0 0 2 1 2 1 2 1 1 1 0 1 2 1 0 1 1 0 0 0 0 1 0 0 0 0 1 0 1 1 0 1 1 0 2 0 1 1 1 0 2 1 1 2 1 0 2 0 0 1 0 1 1 1 1 1 0 1 2 1 1 0 1 0 0 0 0 1 1 0 0 1 0 2 0 0 0 0 1 0 1 0 0 0 1 2 0 0 2 1 1 0 0 0 0 0 0 2 0 0 1 1 1 0 2 0 0 0 1 2 1 0 0 1 0 0 0 1 1 0 1 1 1 1 1 1 0 0 0 1 0 2 0 0 0 0 1 1 1 0 1 0 2 2 2 1 1 1 2 0 0 2 1 1 1 2 1 2 0 0 0 1 1 1 1 1 1 1 1 1 1 0 0 0 0 0 0 0 1 0 0 0 0 1 1 1 2 1 0 1 1 0 1 1 1 0 1 1 1 0 1 0 1 0 0 1 1 0 2 0 0 2 0 0 0 0 0 2 0 2 1 1 0 0 0 0 0 0 0 0 0 2 0 0 2 2 1 0 1 0 2 2 2 2 0 0 1 0 0 1 1 1 1 1 0 1 1 0 0 0 0 1 0 0 1 1 1 1 1 1 1 0 0 1 0 0 0 0 1 0 0 0 0 0 0 2 1 1 1 0 0 1 0 0 0 0 0 2 1 0 2 0 0 0 0 0 0 2 2 0 1 1 2 2 0 1 2 0 1 0 0 2 2 1 1 1 0 1 1 1 1 2 0 1 1 1 0 0 1 1 2 0 0 2 0 0 0 1 1 1 0 1 2 1 0 0 1 2 0 0 0 2 1 2 1 1 0 0 1 0 2 2 2 0 0 0 0 1 1 1 0 0 0 0 0 0 0 2 0 1 1 0 1 0 0 0 0 0 0 0 0 0 0 0 0 0 0 0 0 1 1 0 1 1 1 1 1 0 0 0 1 0 0 0 0 0 2 1 0 1 1 1 1 1 0 0 2 1 1 0 0 1 1 1 1 2 0 0 0 2 0 1 1 1 1 1 2 2 1 0 0 0 0 1 0 1 1 2 1 1 1 0 1 2 0 0 1 1 1 2 0 2 1 1 1 1 2 0 2 0 0 2 0 2 0 2 2 1 1 1 0 1 1 1 1 1 1 0 0 0 0 1 0 0 0 1 0 0 0 0 1 0 0 0 0 0 0 0 0 0 1 0 2 0 0 0 0 1 1 1 0 1 1 1 1 1 0 0 0 0 0 1 0 0 0 1 1 1 2 1 1 0 0 0 1 1 1 0 1 1 0 0 0 1 0 0 0 0 2 1 0 0 0 0 0 0 1 1 1 0 1 2 1 1 1 1 0 1 0 1 2 0 1 1 0 0 1 1 1 0 0 0 0 1 2 0 2 1 2 0 2 2 0 0 0 0 1 0 0 1 2 0 0 1 0 0 0 0 0 1 1 2 0 0 0 0 0 0 0 0 0 0 0 0 0 0 0 1 1 0 0 1 2 0 0 0
119 0 1 1 0 0 1 1 0 0 0 1 0 2 0 0 0 0 1 2 0 1 0 0 2 0 1 0 2 2 1 1 1 2 1 0 2 0 0 1 1 0 0 2 0 1 1 1 0 1 0 0 0 1 1 0 0 0 2 0 0 1 1 0 0 1 0 0 0 0 0 0 2 1 2 2 0 0 1 0 1 0 2 1 1 0 0 0 0 1 0 0 1 1 1 0 0 1 0 2 1 2 0 0 1 0 2 2 0 2 0 0 0 1 1 0 1 0 0 2 2 0 1 1 0 0 0 1 2 0 1 1 0 0 0 0 0 0 0 0 1 0 0 1 0 0 0 0 0 2 1 2 0 0 1 0 1 0 1 2 1 1 1 1 1 2 2 0 0 0 0 0 0 2 1 0 2 1 0 0 1 2 1 2 1 0 2 0 0 0 0 1 0 2 2 0 2 1 0 0 0 0 0 0 0 0 2 1 1 0 1 0 1 0 1 1 1 0 1 1 0 0 1 0 0 1 1 1 0 1 0 0 0 0 0 0 0 2 2 0 0 0 2 1 0 1 0 1 1 1 0 0 0 0 0 2 0 1 1 2 1 2 0 0 0 0 0 1 2 1 0 2 0 1 0 1 0 1 2 0 0 0 0 0 0 1 0 0 0 2 1 1 0 0 2 0 2 0 0 0 0 0 2 1 1 0 0 0 0 0 0 1 2 0 1 0 2 0 0 2 0 2 1 2 0 0 0 0 2 2 2 0 2 2 0 0 0 1 1 1 1 1 1 1 0 0 0 1 2 2 1 1 1 1 0 1 1 1 0 0 1 1 0 0 0 0 0 1 1 0 1 1 1 1 0 1 2 0 0 2 1 1 1 1 0 0 0 0 0 0 0 0 1 0 1 0 1 0 0 0 0 0 0 2 1 0 1 1 1 0 0 0 0 0 2 0 0 0 0 0 0 0 0 2 2 1 1 0 0 1 0 1 1 0 1 1 1 1 0 1 1 1 0 0 2 0 0 0 0 0 0 1 0 2 1 1 0 0 1 1 1 2 0 0 0 2 0 2 0 0 0 0 0 0 0 0 0 2 2 0 1 2 0 1 1 0 0 0 0 0 1 1 1 2 1 0 0 2 2 2 0 0 1 1 1 1 1 0 2 0 0 1 1 0 0 2 1 0 0 1 0 0 1 1 0 1 1 1 1 1 1 1 2 1 2 1 0 0 0 1 0 0 0 1 2 0 0 1 1 1 1 0 1 1 1 1 0 0 0 0 0 0 1 0 1 1 0 1 1 0 0 0 1 0 0 0 1 0 2 0 2 0 1 0 0 1 2 2 2 0 0 2 0 0 0 0 0 0 0 0 0 2 0 2 2 0 1 0 0 0 1 0 0 2 0 2 2 0 1 0 0 0 0 0 0 0 1 1 0 0 0 1 1 1 2 0 2 0 1 0 0 1 1 1 1 0 1 2 2 2 0 1 1 0 2 0 0 2 2 0 0 0 1 0 0 2 1 2 0 1 1 1 1 0 0 2 0 0 2 0 1 0 0 0 0 2 2 0 1 1 0 1 0 2 2 0 0 2 2 2 0 2 0 0 0 0 1 2 2 0 0 0 0 1 0 1 0 2 1 1 1 0 1 2 0 0 0 0 2 0 2 1 0 0 0 0 1 0 1 1 0 1 0 0 0 0 0 2 2 1 1 1 0 0 0 2 0 0 2 2 0 0 1 0 1 0 1 1 1 1 0 1 0 1 1 0 0 0 1 1 1 2 0 0 1 2 1 1 1 1 1 1 2 0 0 0 0 0 0 1 0 1 0 2 0 2 2 0 0 2 0 0 1 1 0 2 1 2 1 1 1 1 0 1 2 1 1 1 1 2 0 2 2 0 1 1 1 0 1 0 0 1 1 0 0 1 1 1 0 0 1 1 0 1 1 0 1 0 0 0 0 0 0 0 0 1 0 0 1 0 0 0 0 2 1 1 0 1 2 2 1 1 0 0 0 0 0 0 0 1 0 1 1 1 2 0 2 0 0 1 0 0 0 0 1 1 1 1 0 2 0 0 1 0 1 1 0 0 2 1 0 2 0 0 1 1 0 2 0 1 2 1 0 0 0 0 0 1 1 0 1 1 1 1 1 0 0 2 0 0 1 0 2 0 0 0 0 0 0 0 0 0 1 0 0 1 1 0 0 0 0 0 0 0 0 0 1 1 1 0 0 0 1 2 0 0 1 0 0 1 0 1 0 0 0 0 1 0 1 0 1 2
120 0 2 0 0 0 0 0 0 2 2 0 0 0 0 0 0 1 1 0 1 1 0 1 1 1 1 0 1 2 1 0 0 0 2 0 2 2 0 0 0 2 0 0 0 0 1 0 0 0 0 0 0 1 1 0 0 0 0 1 0 1 2 2 0 0 0 0 0 0 0 1 2 0 1 2 1 0 1 1 0 0 2 0 1 0 0 1 0 2 0 1 1 1 1 0 0 1 0 1 0 2 1 0 0 0 2 2 0 2 0 1 0 1 1 0 1 0 0 2 2 0 1 1 1 1 0 0 1 0 1 1 0 0 0 0 0 0 0 0 1 0 0 0 0 1 0 0 0 2 1 2 1 0 0 0 0 1 0 0 1 1 0 2 1 2 2 0 0 1 1 0 1 1 1 0 2 1 0 1 1 2 0 0 0 0 0 1 1 0 0 2 0 2 1 0 0 2 0 0 0 1 0 0 1 0 1 1 2 1 2 0 2 0 0 2 0 0 1 0 1 1 0 0 0 0 0 0 0 0 0 0 1 2 1 1 1 2 2 0 0 1 2 2 0 2 0 0 0 0 0 0 0 0 0 0 0 0 0 0 0 0 1 1 0 1 0 0 2 0 0 1 0 0 0 0 0 2 2 0 0 0 2 0 0 1 0 0 0 2 1 2 0 2 0 1 1 1 1 0 1 0 2 1 0 0 0 0 0 0 0 0 1 1 1 0 1 0 0 1 0 1 1 1 1 0 0 0 1 1 2 0 0 0 0 0 0 1 1 1 0 1 1 1 0 0 1 0 0 0 0 0 1 1 1 2 2 1 0 0 1 1 1 0 0 1 1 1 1 0 2 0 2 1 1 0 2 1 1 2 0 2 0 0 0 0 0 0 0 0 0 0 0 0 2 0 0 0 0 0 0 0 0 1 0 0 0 1 0 2 0 0 1 1 0 0 1 0 0 0 0 2 0 1 1 1 1 1 0 2 0 1 1 1 1 0 0 2 0 1 1 1 1 2 0 2 2 1 1 1 0 0 0 2 2 2 0 2 2 2 1 2 0 0 0 0 0 1 0 1 2 0 0 0 2 0 2 1 2 1 0 2 0 2 1 1 0 2 1 1 1 2 0 0 0 0 1 1 1 1 1 1 2 1 1 1 1 0 1 0 0 0 1 0 0 1 0 0 0 0 0 2 2 1 0 1 0 1 0 2 0 1 0 0 0 0 0 0 0 1 0 1 0 0 1 1 1 0 2 2 1 0 0 2 1 1 0 0 0 0 0 0 0 0 0 0 1 2 2 0 0 2 0 0 1 0 1 1 1 2 0 0 0 0 0 0 0 0 0 0 0 0 1 1 1 0 1 0 0 0 1 2 0 2 2 0 0 0 0 2 0 0 0 0 1 0 0 0 2 1 1 1 1 1 1 0 0 2 0 0 0 2 0 2 1 0 1 0 0 0 1 1 0 0 1 0 1 1 1 0 1 2 0 0 0 1 0 2 2 0 0 0 2 0 1 2 0 0 0 0 0 2 1 0 0 2 0 0 2 1 0 1 0 1 1 1 0 1 2 1 0 1 0 1 1 0 0 1 1 0 0 1 0 1 0 1 1 1 2 0 0 0 0 1 0 1 0 0 0 0 0 0 0 2 0 1 1 0 0 0 1 0 0 0 0 2 0 0 0 1 0 1 0 0 0 0 0 1 0 0 0 0 0 0 0 1 0 1 0 0 1 1 1 0 0 2 2 1 1 1 0 0 1 1 1 0 0 1 1 1 1 2 1 1 1 1 0 2 0 2 0 2 2 1 1 0 1 1 0 2 0 2 1 2 1 1 1 0 1 2 0 0 2 2 0 2 0 2 1 1 1 1 0 0 2 0 0 1 0 2 0 1 2 1 1 0 0 1 1 0 0 0 2 1 0 1 2 1 1 0 0 2 0 0 0 0 0 0 0 0 1 2 0 0 0 1 1 0 2 0 0 0 0 0 2 2 0 0 2 0 0 0 0 0 0 0 0 0 0 1 0 1 1 1 2 1 1 0 0 0 2 2 0 1 1 1 0 1 0 1 0 0 0 0 1 1 0 1 2 1 0 1 0 1 1 0 1 1 1 1 2 2 0 1 0 1 1 0 0 0 1 1 2 1 1 1 0 0 0 0 2 1 2 1 1 0 1 1 0 0 0 0 0 0 0 0 1 0 0 0 0 0 0 0 0 0 0 0 1 1 0 0 0 0 0 0 0 0 0 0 0 0 0 1 1 0 0 1 1 0 1 1
121 0 2 0 0 0 0 2 1 2 1 0 0 1 0 0 1 2 0 0 2 2 0 1 1 1 1 0 2 2 1 2 1 1 2 2 1 1 0 0 0 1 0 1 0 1 0 1 0 1 0 0 0 0 0 0 0 0 1 0 1 1 2 1 1 1 0 1 0 0 0 1 2 2 2 2 0 0 0 0 0 0 2 0 0 0 0 0 0 2 0 0 0 1 1 0 0 1 1 1 2 1 2 0 0 0 2 0 2 0 0 1 1 1 1 1 1 0 1 1 1 1 1 1 0 1 0 0 2 0 0 0 0 0 0 0 0 0 0 0 1 0 0 0 0 0 0 0 0 1 1 1 0 1 0 0 0 1 0 2 2 0 1 2 1 1 1 1 1 1 1 1 0 2 0 0 2 1 0 0 1 2 1 2 2 1 1 1 0 0 0 2 1 0 0 0 1 2 0 0 0 0 0 1 1 0 1 1 2 0 2 0 1 0 0 2 0 0 2 1 0 0 0 0 0 1 1 1 0 1 0 0 0 0 2 0 0 2 2 0 0 1 2 1 0 2 0 1 1 1 0 0 1 1 1 1 1 1 1 2 1 2 0 0 0 0 0 1 0 1 0 1 0 2 0 0 1 1 2 0 0 0 2 1 1 0 1 1 0 2 0 0 0 1 1 1 1 1 1 0 1 0 2 0 0 0 0 0 0 0 0 0 1 1 1 0 2 1 1 0 0 2 1 2 0 0 1 0 0 0 0 2 1 0 0 0 0 2 0 0 0 0 2 1 1 1 0 2 2 2 0 2 0 0 0 0 0 2 0 1 0 1 1 0 1 1 0 2 2 0 1 1 0 0 0 0 1 2 0 1 1 2 0 0 0 0 0 0 0 0 0 0 1 0 2 1 1 2 0 0 0 0 0 1 1 1 0 1 0 2 0 0 0 0 2 0 0 0 0 0 0 1 0 0 2 2 0 0 1 1 0 0 1 0 1 0 0 0 0 0 1 1 2 2 1 2 2 1 1 2 0 0 0 1 2 1 1 1 1 0 0 0 0 0 0 1 1 2 0 0 0 0 1 1 1 0 0 0 1 1 1 1 0 1 2 1 0 1 1 0 1 1 0 1 2 0 2 0 0 2 2 1 1 1 2 1 1 0 1 0 0 0 1 1 1 1 0 1 0 1 1 1 1 1 1 1 1 0 0 2 0 1 0 0 0 0 1 0 1 0 1 2 0 1 2 0 0 1 1 1 0 0 0 2 0 2 0 0 0 0 0 0 2 0 2 2 0 1 1 0 1 2 1 0 1 0 2 0 2 0 2 1 0 0 0 0 2 1 0 0 0 1 1 0 2 0 1 0 0 0 0 1 2 1 0 1 1 0 0 0 1 0 0 0 1 1 0 0 0 0 0 0 0 0 0 0 1 1 0 0 1 0 0 0 2 2 2 1 1 1 1 0 0 1 2 0 2 1 1 1 1 1 2 0 2 0 0 1 1 0 0 0 1 0 0 2 1 2 0 1 0 0 0 1 1 2 0 0 1 2 0 1 0 1 1 2 0 0 1 1 0 1 0 0 0 0 0 2 0 1 0 1 0 0 2 0 1 1 1 0 0 0 0 2 0 1 0 0 0 0 0 0 0 1 0 1 1 0 0 0 1 0 0 0 0 1 1 0 0 1 1 1 0 0 0 0 1 1 0 0 1 1 0 0 0 1 0 1 0 1 0 0 0 0 0 0 2 0 2 2 0 0 0 0 0 1 1 0 2 2 0 2 0 0 1 2 0 1 1 1 0 1 2 2 2 0 0 0 0 1 1 0 0 1 0 1 1 0 0 2 0 0 1 1 1 1 1 2 0 0 0 0 1 2 2 2 2 0 0 2 0 1 2 2 0 0 0 1 1 0 0 0 2 0 1 1 2 2 2 0 0 0 0 1 0 0 0 0 1 0 2 2 0 0 0 1 2 0 0 0 1 0 1 0 2 2 0 1 2 2 2 2 0 0 0 0 0 0 1 0 2 2 0 1 2 1 1 0 0 0 0 2 1 0 1 2 0 0 0 2 0 0 1 1 2 1 0 0 1 1 0 2 0 1 2 0 0 1 0 0 2 1 0 1 0 0 0 1 1 1 1 1 1 2 2 1 0 1 0 0 2 0 2 1 0 0 1 2 1 2 1 0 0 1 1 0 0 0 0 2 0 0 0 0 0 0 0 0 2 0 0 0 0 0 0 0 0 0 0 0 0 0 0 1 1 0 0 2 2 0 0 0
122 0 0 2 0 0 2 1 1 2 1 0 0 0 0 0 0 1 2 1 0 1 0 0 2 0 0 0 1 2 0 1 1 2 0 0 2 1 0 1 1 1 0 0 1 0 0 0 1 2 0 0 2 2 0 1 0 0 2 0 1 2 2 2 0 0 0 1 0 0 0 0 2 0 2 2 0 0 0 0 1 0 2 1 0 0 0 0 0 2 0 0 1 1 0 2 0 2 1 2 2 0 0 0 1 1 2 2 0 2 0 1 0 2 2 0 2 0 1 1 1 0 1 1 0 0 0 0 2 1 1 1 0 0 0 0 0 0 0 0 0 0 0 0 0 0 1 0 0 2 1 2 1 1 1 1 1 0 0 2 2 2 1 2 0 2 0 0 0 0 0 0 0 2 0 0 2 1 0 0 1 1 0 2 2 2 0 2 1 2 2 2 1 0 0 0 1 2 0 0 0 0 0 0 1 0 1 1 1 0 1 0 1 0 0 2 1 0 1 1 0 0 1 0 1 1 1 0 0 0 0 0 0 0 1 0 0 2 2 0 0 0 2 1 0 1 0 0 0 0 0 0 0 0 0 2 1 0 0 0 0 0 0 0 0 0 1 1 2 1 0 0 0 1 0 0 0 2 2 0 0 0 2 1 1 0 1 2 0 2 1 1 0 0 2 0 2 2 0 2 0 1 2 0 0 1 1 0 0 0 0 0 0 0 2 0 2 0 1 0 0 2 1 1 1 0 0 0 0 0 2 1 0 0 0 0 0 2 0 0 0 0 2 1 0 0 1 1 2 2 1 1 1 0 0 0 0 0 0 0 1 1 2 0 2 2 0 1 1 1 2 0 0 0 0 0 0 1 1 2 2 0 2 0 1 1 0 1 1 1 0 1 1 0 2 0 0 1 1 1 1 1 0 1 1 0 0 0 1 1 1 1 0 0 0 0 2 0 2 0 0 0 0 1 0 1 0 1 0 0 1 0 1 1 1 0 1 1 0 0 1 1 0 0 1 0 1 0 0 1 0 1 0 1 1 0 1 1 1 2 1 2 2 2 2 0 0 2 0 0 1 1 0 0 1 0 1 0 2 0 0 2 0 1 1 0 0 1 1 0 2 2 0 1 2 0 0 0 0 2 2 1 2 1 2 0 2 1 0 0 0 0 1 1 1 2 0 0 0 1 1 1 2 2 0 2 0 0 1 1 1 0 1 1 1 1 0 0 0 0 0 1 0 1 1 1 0 0 2 2 1 0 0 2 1 0 1 0 0 1 0 0 1 1 0 0 0 1 1 1 0 0 0 0 1 0 1 1 1 2 0 0 0 0 0 0 1 2 2 1 1 1 2 0 0 0 0 1 0 1 0 2 1 1 1 0 1 0 0 1 0 0 0 0 1 0 0 0 0 0 0 1 0 1 1 0 0 1 0 0 0 2 0 2 1 0 2 0 0 0 1 0 1 1 2 0 1 1 1 1 0 1 1 0 1 1 0 2 2 0 0 0 0 1 1 1 0 2 1 0 0 0 1 0 0 2 0 0 1 1 0 0 1 1 0 1 1 0 1 1 0 1 0 0 0 0 0 1 0 1 0 0 0 0 0 0 1 1 1 0 1 0 0 1 0 0 0 0 0 0 0 0 1 2 0 0 0 0 0 0 0 0 0 0 0 1 1 0 1 2 0 2 0 0 0 1 2 1 1 1 1 1 1 0 0 0 1 0 2 1 0 0 2 0 0 2 1 1 1 1 0 0 1 1 1 1 1 1 1 2 0 2 0 0 0 2 0 2 1 2 0 2 2 2 2 0 0 2 0 2 0 2 1 2 1 1 0 0 0 1 0 0 0 0 1 2 1 2 2 2 2 2 1 0 1 0 0 1 0 2 0 0 1 1 0 0 0 1 1 0 1 1 2 0 0 2 2 1 0 0 0 1 0 0 1 0 2 0 0 0 1 2 0 1 0 0 0 0 2 0 0 0 0 0 2 2 0 1 2 2 2 2 0 0 0 0 1 0 0 1 0 1 0 1 2 0 2 0 0 0 0 2 0 0 2 0 1 0 0 1 0 0 0 1 1 1 0 1 2 1 0 1 0 1 1 0 1 1 0 0 2 2 1 2 0 1 1 1 1 0 0 0 2 2 1 0 0 0 0 0 2 0 1 0 1 0 1 0 0 1 1 0 0 0 0 0 1 0 0 1 0 0 1 1 0 1 1 0 2 2 0 2 2 2 0 0 2 1 0 2 1 0 0 0 0 0 0 0 0 0 0 0
123 0 0 2 0 0 2 1 1 2 2 0 0 1 0 0 0 0 2 1 0 0 0 0 2 0 0 0 1 2 0 0 0 1 2 0 2 1 0 0 0 2 0 0 1 0 1 0 0 0 0 1 0 0 1 1 0 0 2 0 1 2 2 2 0 0 1 0 0 1 1 1 2 0 2 2 0 0 0 0 1 0 2 0 0 0 0 0 0 2 0 0 2 1 0 0 0 1 1 1 1 1 1 0 0 0 2 1 1 1 0 2 2 2 2 2 2 0 1 1 1 0 2 0 0 0 0 0 2 0 0 0 0 0 0 0 0 0 0 0 1 0 1 0 0 1 0 0 0 2 2 2 0 1 1 1 1 0 0 2 2 2 1 2 2 1 1 2 1 1 1 0 2 0 0 0 2 0 0 0 0 0 0 1 1 0 1 1 1 1 1 1 2 0 0 1 1 2 0 0 0 0 0 0 1 0 0 1 1 0 2 0 0 1 0 2 0 1 2 0 1 1 0 0 0 1 1 1 0 1 0 0 0 0 1 0 0 0 1 1 0 1 1 1 0 2 1 0 0 0 0 1 0 0 0 0 0 0 1 1 0 1 0 0 1 1 0 0 2 0 1 0 0 2 1 1 0 2 1 0 0 1 1 1 0 1 1 1 0 2 1 0 0 0 2 0 2 1 0 0 0 0 2 1 1 1 1 0 1 0 0 0 2 0 1 0 2 0 0 1 1 2 2 0 2 0 1 0 0 0 1 2 1 0 0 0 0 0 2 0 0 0 2 1 2 2 0 0 1 1 2 0 1 0 0 0 0 1 0 2 0 2 2 0 1 0 2 2 2 0 1 1 1 1 1 1 2 2 1 2 0 0 0 0 0 0 0 0 0 0 0 0 1 0 1 0 1 0 1 1 1 2 0 1 0 2 2 0 0 1 0 0 1 1 0 0 1 0 0 1 0 0 0 0 2 1 1 1 1 1 0 1 0 1 0 1 1 0 0 0 1 1 0 0 0 2 2 0 0 1 0 0 0 2 1 1 0 1 1 1 1 1 1 1 1 1 0 1 0 1 1 0 1 1 0 0 2 0 2 0 1 0 0 0 1 1 0 0 0 0 1 1 2 1 0 0 0 0 0 2 2 2 1 1 1 1 2 1 0 0 0 0 0 1 1 0 0 1 0 1 1 1 2 2 1 2 0 0 0 2 0 1 1 0 1 2 1 0 0 1 0 1 0 0 2 0 0 1 1 2 0 1 0 1 1 2 1 1 0 1 1 0 0 0 0 0 2 2 2 0 1 1 0 0 0 0 0 1 1 2 0 0 0 0 0 1 1 2 2 2 2 0 0 1 1 0 1 0 0 0 0 2 1 2 2 1 1 0 0 2 0 0 0 0 1 0 0 0 0 0 0 0 0 0 0 1 2 1 0 0 1 2 0 1 1 2 2 0 0 0 1 1 0 1 1 0 0 1 2 2 0 1 0 1 2 0 0 1 0 0 0 0 0 1 0 1 1 2 0 1 1 1 0 0 0 2 1 0 0 2 0 1 0 0 0 0 1 0 1 2 0 0 0 1 0 0 0 2 1 1 0 1 0 0 2 0 0 2 2 1 1 1 0 0 0 2 1 1 1 1 0 0 0 2 0 1 2 2 1 1 2 0 1 0 0 1 0 0 0 1 1 0 0 0 0 0 0 1 0 0 0 0 0 1 1 1 0 1 1 1 1 1 2 0 0 1 1 1 1 1 0 0 1 2 2 0 0 1 0 0 0 1 0 0 2 2 0 2 2 2 0 2 2 1 1 0 1 1 0 1 0 2 1 2 1 2 1 1 1 1 0 0 1 1 1 2 0 1 1 1 0 2 1 1 2 2 1 1 0 2 0 2 1 1 0 1 0 0 0 0 0 0 0 0 0 0 0 1 1 0 0 1 0 0 0 0 0 0 0 0 1 1 1 0 1 1 2 1 1 0 0 0 0 1 1 1 0 1 2 2 2 2 0 0 0 0 1 0 0 0 0 1 0 1 2 1 2 0 0 0 0 2 0 0 2 0 1 1 0 2 0 0 1 0 1 1 0 1 2 1 0 2 0 1 1 1 1 1 0 0 1 1 0 2 0 0 0 1 2 2 0 0 1 2 2 0 0 1 1 0 2 1 2 1 0 1 2 2 0 0 0 0 0 0 1 0 1 0 0 0 0 0 0 0 0 2 2 1 1 1 0 1 0 0 0 0 0 1 0 0 0 0 0 0 0 0 0 2 2 0 2 1
124 0 2 0 0 0 1 2 1 1 1 1 1 2 0 0 0 1 1 0 1 1 1 0 2 1 1 0 1 2 1 1 1 1 1 1 2 2 0 0 0 1 0 0 0 0 1 0 0 0 0 0 0 1 0 1 0 0 0 1 0 1 0 0 0 0 0 1 0 0 0 1 2 0 2 2 0 0 1 0 1 0 2 0 1 0 0 0 0 2 0 0 2 2 1 0 0 2 0 2 1 2 1 0 1 1 1 1 1 1 0 2 1 1 1 1 1 0 1 1 1 0 1 1 0 0 0 0 2 0 1 1 0 0 0 0 0 0 0 0 0 0 0 0 0 1 0 0 0 1 0 1 2 0 1 0 0 0 2 1 1 2 0 2 0 2 0 1 1 1 1 2 1 1 0 0 1 1 0 1 1 0 1 2 2 1 1 0 0 0 0 1 1 1 1 1 2 2 0 0 0 1 0 1 0 0 2 0 0 1 2 0 1 0 0 2 1 1 2 0 1 1 0 0 0 0 0 2 0 2 0 0 0 0 2 0 1 1 1 0 0 1 2 1 0 1 1 0 0 0 0 0 0 0 0 2 1 0 0 0 0 0 0 0 1 0 0 0 1 1 0 0 1 0 1 1 0 1 1 0 0 1 1 0 0 0 0 0 0 2 2 2 0 0 1 0 2 2 0 1 0 0 2 0 0 0 0 1 0 0 0 1 2 0 1 0 1 0 0 0 0 1 1 2 1 0 0 0 2 2 2 0 1 0 0 0 0 2 0 2 1 1 2 1 0 0 1 1 0 1 1 1 2 0 1 1 1 0 0 1 0 1 1 0 1 0 1 1 1 1 2 0 1 1 0 1 2 2 2 2 0 1 0 0 0 0 0 0 0 0 0 0 1 0 2 1 1 0 1 1 1 2 0 1 1 0 0 2 1 2 0 0 1 1 0 0 1 1 0 0 0 2 0 1 1 0 2 0 0 0 0 0 1 1 0 0 0 0 0 0 2 0 0 0 1 1 2 0 0 0 1 0 0 2 1 1 0 1 1 1 1 1 0 0 0 2 0 2 0 1 1 0 0 0 2 0 2 1 2 1 2 1 0 0 1 0 0 2 1 1 1 2 1 2 1 0 2 0 0 2 2 1 2 2 2 0 2 1 0 0 0 1 1 0 0 1 1 1 0 1 1 1 0 0 0 1 1 0 0 2 1 0 1 0 1 0 0 0 0 2 0 0 0 2 2 0 0 0 2 2 1 0 0 2 0 0 0 1 0 1 1 0 0 0 1 1 1 1 0 0 0 1 0 0 0 0 0 1 1 2 0 0 0 0 0 0 2 0 0 0 0 2 1 1 0 0 0 0 0 0 0 1 0 0 0 0 1 1 1 1 0 0 0 0 0 0 0 1 1 0 1 1 1 1 1 0 1 1 0 0 0 2 0 2 1 1 2 0 0 1 0 0 1 2 1 0 0 0 2 2 0 2 1 1 1 0 0 2 2 1 1 0 2 0 1 2 0 2 0 0 0 1 1 0 1 2 0 1 1 1 1 0 0 1 0 1 1 1 1 0 0 1 1 2 1 0 0 1 1 1 0 1 0 1 0 1 1 2 2 0 1 0 0 1 0 0 0 1 1 1 0 0 0 2 0 1 1 0 0 0 1 0 0 1 0 0 1 0 1 2 1 2 0 0 0 1 1 1 1 0 1 1 0 0 0 0 1 0 0 0 0 1 1 0 0 0 0 0 2 2 0 1 1 0 0 0 0 1 0 0 0 1 1 1 2 1 0 2 0 2 0 2 2 2 2 0 0 1 0 1 0 1 0 1 0 1 2 0 0 2 0 0 0 0 0 1 1 2 0 1 1 0 1 0 0 2 0 1 0 1 0 1 2 0 0 1 0 0 0 0 2 2 2 0 1 1 2 0 0 0 0 2 0 0 1 0 1 0 2 0 2 2 0 0 0 2 1 0 2 0 0 0 0 2 1 1 0 1 2 2 2 2 0 0 0 0 0 0 0 0 0 1 2 1 2 0 2 0 0 0 0 2 2 0 1 1 0 1 0 2 0 0 1 0 1 1 0 1 2 1 1 1 1 2 2 0 0 0 0 0 2 2 0 2 0 0 0 0 2 0 0 0 2 1 1 0 1 2 0 0 2 0 1 2 2 0 2 2 0 0 0 1 1 1 2 0 0 1 0 0 0 0 0 0 0 2 2 0 2 1 0 0 0 0 0 0 0 0 0 0 0 0 0 1 1 0 0 1 1 0 0 0
125 1 0 2 0 0 2 1 0 1 1 1 0 0 0 0 0 0 0 0 2 2 0 0 2 0 0 0 2 2 2 0 1 1 2 1 2 1 0 2 2 0 1 2 0 1 0 0 1 2 1 0 1 1 0 1 0 0 1 1 0 1 1 1 0 0 0 0 0 1 1 1 2 0 1 2 1 0 0 0 0 0 1 1 1 0 1 0 0 2 0 0 1 1 0 0 0 2 0 2 1 1 1 0 1 1 2 2 0 2 0 1 1 2 2 1 2 0 2 0 0 0 0 2 0 1 0 1 2 0 1 1 1 1 1 0 1 0 1 0 2 0 0 0 0 1 0 0 0 0 0 0 1 0 0 0 0 0 1 1 1 0 1 1 0 0 0 1 0 1 1 2 0 2 0 0 1 0 0 0 0 0 1 2 2 0 2 1 1 0 0 2 2 0 0 1 2 1 0 0 0 0 0 1 0 0 1 2 1 0 0 0 2 0 0 2 2 1 2 0 1 1 0 0 0 0 0 1 0 2 0 0 0 1 1 1 0 2 2 0 0 0 2 1 0 1 0 0 0 0 0 0 0 1 0 1 2 0 0 0 0 0 0 0 0 0 0 0 1 0 0 1 1 1 1 1 0 2 1 0 1 1 2 1 0 0 0 2 0 2 1 1 1 1 1 1 1 1 0 0 0 0 2 1 1 0 0 0 0 0 0 0 1 0 2 0 1 0 0 1 0 1 0 1 2 0 0 0 2 2 2 2 0 0 0 1 1 1 1 2 0 2 1 1 0 0 1 0 1 2 1 0 2 0 0 0 1 1 0 1 0 1 1 0 1 0 1 1 1 0 1 1 0 0 1 1 0 1 0 1 1 0 0 0 1 0 0 2 2 1 1 1 0 0 2 0 0 1 1 1 1 1 0 1 0 0 1 0 0 1 0 0 0 0 1 0 0 0 1 0 1 1 0 2 0 0 1 1 0 1 1 0 0 0 1 2 0 1 0 0 2 0 0 0 1 0 1 0 0 1 0 1 0 2 1 1 0 2 2 2 2 2 1 0 0 2 0 1 0 1 1 0 1 1 1 1 0 0 2 0 0 2 0 1 2 1 0 2 1 1 1 2 2 0 1 0 1 1 1 2 2 2 2 1 2 1 2 0 0 0 0 1 0 0 0 1 0 1 0 1 1 1 1 1 0 1 1 2 0 2 0 2 1 1 1 0 0 0 0 2 0 0 0 0 1 0 0 0 2 2 0 0 0 2 1 0 0 1 0 1 0 0 1 1 1 1 0 0 0 0 0 0 0 0 0 0 1 0 0 2 0 1 1 0 1 1 0 2 0 0 0 0 1 1 0 0 0 0 0 0 0 1 0 1 1 0 0 0 0 1 0 0 0 2 0 0 1 0 1 0 0 0 1 1 1 0 1 2 0 0 0 1 1 1 1 0 2 2 1 1 0 1 0 2 2 0 1 2 1 1 0 2 1 0 1 0 0 2 2 1 1 1 1 1 0 1 0 2 1 1 1 0 0 0 1 1 1 1 1 1 1 0 0 2 2 2 0 1 2 1 0 0 0 2 1 0 0 2 2 2 0 1 0 0 0 0 1 1 2 0 0 0 1 1 1 0 0 2 2 2 0 0 0 2 0 1 2 0 1 0 1 1 1 0 0 1 0 0 0 0 0 1 1 0 0 0 2 0 1 0 1 0 1 2 1 0 0 1 0 1 0 0 1 0 0 1 2 0 2 2 0 0 1 0 0 1 0 2 0 0 1 1 0 0 0 2 0 1 1 1 1 2 2 2 1 1 0 0 0 0 0 1 0 2 0 1 0 0 0 1 0 0 0 0 1 2 1 1 1 1 1 1 0 1 2 1 1 1 0 2 0 1 1 0 0 0 0 0 0 0 0 0 0 0 0 0 0 0 0 0 0 2 0 0 0 0 1 0 0 0 1 1 0 0 0 0 0 0 2 1 1 0 1 1 2 1 0 1 1 1 1 1 0 0 0 0 0 0 0 0 0 0 2 2 2 0 2 0 0 0 0 1 1 0 2 1 0 2 0 1 0 0 1 0 2 2 0 0 2 2 0 2 0 2 0 0 1 1 0 1 2 2 0 2 0 0 0 0 1 0 0 0 1 2 2 0 0 0 1 0 1 0 1 1 1 0 2 1 1 2 1 0 0 0 1 0 2 0 0 1 0 0 0 0 0 0 0 2 0 1 0 0 1 1 0 0 1 0 0 0 0 1 0 0 0 0 1 0 0 0 1 1
126 1 1 1 1 1 1 2 0 0 0 2 1 1 0 0 0 1 1 0 1 1 0 0 2 0 2 0 1 2 0 1 0 1 1 1 2 2 0 1 1 1 1 1 0 1 0 0 1 2 0 0 0 1 0 0 0 0 2 0 1 1 1 0 0 2 2 1 0 0 0 0 2 0 2 2 0 0 1 1 1 0 1 1 1 0 0 0 0 2 0 0 0 2 2 0 0 0 0 2 2 0 1 0 0 0 2 1 0 2 1 1 1 1 0 0 0 0 0 1 1 0 2 0 0 2 0 1 2 0 0 0 0 0 0 0 0 0 0 0 2 0 1 0 0 1 1 0 0 1 0 1 0 0 0 1 0 1 0 1 1 0 0 1 1 1 1 1 1 1 1 0 1 1 1 0 1 0 0 0 0 0 0 2 1 1 1 0 0 0 0 2 0 2 2 0 1 2 0 1 0 2 0 1 2 0 0 0 1 0 1 0 0 0 0 2 1 0 1 1 1 1 1 0 0 1 1 1 0 1 0 0 0 0 2 0 1 1 2 0 0 0 2 1 0 1 0 0 0 0 0 1 0 0 0 0 1 0 0 0 0 0 0 0 1 0 1 0 1 1 0 0 0 0 0 0 0 2 2 0 1 1 1 0 1 1 1 1 0 2 0 0 0 0 1 0 1 0 0 0 0 0 2 1 0 0 1 0 0 0 0 1 2 0 1 0 2 0 0 1 0 2 2 2 1 0 1 0 2 2 2 1 0 0 0 1 1 1 1 1 1 1 1 2 0 0 0 0 1 1 0 0 1 1 0 1 1 1 0 2 0 2 1 0 1 0 0 2 2 0 1 1 0 0 1 0 1 1 0 1 1 0 1 0 1 1 0 0 0 0 0 0 1 0 2 1 1 1 0 0 0 0 0 1 0 0 0 0 0 1 0 0 0 0 2 0 0 0 0 0 0 0 0 0 1 1 1 2 0 0 0 0 0 2 1 1 1 0 0 0 2 0 0 0 1 2 2 0 0 1 0 1 0 2 2 2 0 1 1 0 1 1 0 0 1 0 0 2 0 0 1 1 1 1 0 0 0 0 2 1 0 2 0 1 2 1 0 1 0 1 0 2 0 1 0 0 1 2 2 1 0 0 2 1 1 0 1 0 2 0 0 0 1 1 2 0 0 0 0 1 0 1 1 1 0 1 1 1 1 2 0 1 1 1 0 0 0 0 1 0 1 2 0 0 2 1 0 0 2 2 1 0 0 2 1 1 0 1 0 1 1 0 1 0 0 0 1 2 1 1 1 1 0 0 0 0 0 1 1 2 0 0 0 1 0 1 1 0 0 0 0 2 0 1 0 0 0 1 0 0 0 2 1 1 1 1 1 0 0 1 0 0 0 0 2 0 0 0 0 0 0 1 0 0 0 0 2 1 0 0 0 0 0 1 2 0 2 0 1 0 0 1 0 2 2 0 0 1 1 1 0 2 1 0 1 0 0 1 0 0 0 0 0 1 1 1 0 1 0 0 0 2 0 1 1 2 0 0 1 1 0 0 0 1 0 0 2 0 1 1 0 1 0 0 0 0 0 2 2 2 1 1 0 0 1 0 0 1 2 0 0 0 0 1 1 0 0 2 2 2 0 0 0 2 0 1 1 0 0 0 0 0 0 0 0 0 0 0 1 1 0 2 1 2 0 0 2 1 2 1 0 1 1 1 1 0 0 0 2 1 0 0 1 0 0 2 2 0 2 2 0 1 1 0 0 1 0 0 1 1 0 1 0 0 0 2 0 1 2 1 1 2 2 1 1 0 0 1 0 2 0 2 1 1 1 0 1 0 0 1 0 0 1 1 0 2 1 2 2 2 2 2 1 0 1 0 0 1 0 1 0 1 2 1 0 1 1 0 0 0 1 1 1 0 0 1 1 1 0 0 1 0 0 0 0 0 0 0 0 0 0 0 1 0 0 1 1 0 1 0 0 0 0 2 2 1 0 1 2 1 1 1 0 0 0 0 0 1 0 0 1 2 0 0 2 0 2 0 0 1 0 1 1 0 2 0 1 1 0 2 0 0 0 0 0 0 0 0 1 0 0 1 0 1 1 0 0 2 1 0 2 1 0 1 0 0 0 0 1 0 0 0 0 1 0 0 0 0 0 0 1 1 2 1 0 0 1 2 0 0 0 1 1 0 0 0 2 0 0 1 0 1 0 0 0 1 1 0 2 0 0 0 1 1 0 0 1 0 0 0 0 0 0 0 1 0 0 1 1 0 0 1
127 1 1 2 0 0 2 2 1 2 1 0 0 0 0 0 0 1 2 0 1 1 0 0 2 0 2 0 2 2 2 0 1 1 2 0 2 1 0 0 0 2 0 0 1 0 1 0 0 1 1 0 1 1 0 2 0 0 2 0 1 1 0 0 0 1 1 0 0 0 0 1 1 0 2 1 0 1 2 1 1 0 2 0 1 0 0 0 0 1 0 0 1 2 0 0 0 1 0 2 2 1 1 0 0 0 2 2 0 2 0 2 1 2 2 1 2 1 0 0 1 1 2 0 0 0 0 1 1 0 0 0 1 1 0 0 1 0 0 0 0 0 1 0 0 0 0 0 0 1 1 1 0 1 1 0 1 1 0 0 0 1 2 2 1 2 2 0 2 0 0 2 0 2 0 0 2 0 0 0 0 0 1 2 2 0 2 1 0 0 0 1 0 0 0 0 1 1 0 0 0 0 0 0 2 0 1 1 1 0 2 0 0 1 0 2 0 1 1 1 0 0 1 0 0 0 0 2 0 1 0 0 0 0 1 0 0 2 2 0 0 0 2 2 0 2 0 0 1 1 1 1 0 0 1 1 1 0 0 1 1 1 0 0 1 0 1 0 2 0 0 1 1 0 0 0 1 1 1 0 0 1 1 0 0 1 0 2 0 2 2 0 1 1 1 1 0 1 0 1 0 0 1 0 0 0 0 1 1 0 0 0 2 0 1 0 1 1 1 0 1 2 1 1 1 0 0 0 0 0 0 2 0 0 0 0 0 1 1 2 0 0 1 1 0 0 1 0 1 0 0 0 2 1 1 1 1 1 0 1 0 1 0 1 0 0 1 2 2 0 1 1 1 0 0 0 0 2 0 1 1 1 0 0 0 0 0 0 0 0 0 0 1 0 2 2 2 0 0 0 0 1 0 2 0 0 0 1 0 2 0 0 1 1 0 0 1 0 1 0 0 1 0 0 1 0 2 1 0 0 1 0 0 2 1 1 0 1 0 0 1 1 0 0 0 2 2 0 0 1 0 0 0 2 1 1 0 2 0 2 2 1 2 2 2 0 0 2 0 0 0 0 2 2 0 0 1 0 2 0 0 2 0 1 1 1 0 0 0 0 0 0 0 2 2 0 1 2 2 1 0 0 1 1 1 1 1 0 2 0 0 1 1 1 1 0 0 0 0 1 1 1 1 1 1 1 1 1 0 2 1 1 0 0 0 0 1 0 0 0 1 2 0 2 2 0 0 2 0 0 0 0 0 1 2 0 0 0 0 0 0 0 0 0 0 0 0 1 1 0 0 1 1 0 1 0 2 1 1 2 0 0 0 0 0 0 0 0 0 0 0 0 1 0 1 0 1 1 0 0 0 1 2 2 0 0 2 0 0 1 0 0 0 0 2 0 0 0 2 1 1 1 1 1 1 0 1 0 0 0 1 1 0 1 1 0 2 0 0 0 0 0 0 0 1 0 0 1 2 2 0 2 1 0 2 0 0 1 1 0 0 0 2 0 1 2 1 2 1 1 1 1 0 0 0 2 1 0 1 2 0 1 0 0 0 2 0 1 1 0 0 1 0 0 0 1 1 1 0 0 0 0 0 0 0 0 0 2 2 0 0 0 0 1 0 0 0 2 2 2 0 0 1 2 0 0 0 0 1 0 2 1 0 0 0 1 1 0 1 1 1 1 0 0 1 0 0 0 2 2 2 2 0 0 0 0 0 1 0 0 1 1 2 0 1 0 0 0 0 0 0 0 0 1 1 0 0 1 1 1 0 1 0 0 1 2 0 2 1 2 0 2 2 1 0 1 0 1 0 2 0 2 0 1 0 2 0 0 2 2 0 0 1 1 1 2 0 1 1 1 1 1 0 1 1 1 0 1 0 2 0 1 2 1 1 0 0 0 0 0 0 0 0 0 0 0 0 2 1 1 1 0 0 0 0 1 1 1 0 0 1 1 1 0 1 2 2 0 1 0 0 0 1 1 1 2 0 0 1 1 2 2 0 0 0 0 0 2 0 0 0 2 0 1 2 1 1 0 1 1 0 1 0 0 2 0 1 2 0 1 1 0 0 0 2 0 0 2 2 1 1 1 0 2 0 0 1 1 0 1 2 2 0 2 0 0 0 1 1 1 0 0 1 1 0 1 0 0 0 0 2 1 2 1 0 0 1 2 0 0 0 0 2 0 0 1 0 0 1 1 0 0 0 0 0 1 1 0 2 0 0 0 0 1 0 0 1 0 0 0 0 0 0 0 1 0 0 1 1 0 0 0
128 0 0 2 0 0 2 1 1 2 2 0 2 1 0 0 0 1 2 1 0 1 0 1 1 0 2 0 2 1 1 0 0 1 1 1 2 2 0 0 0 2 0 1 0 1 1 0 1 2 0 0 1 1 0 1 0 0 1 0 0 1 1 1 0 1 1 0 1 1 0 1 2 0 1 2 1 0 1 0 1 0 1 2 1 0 0 0 0 2 0 0 1 2 1 0 0 1 1 2 1 2 0 0 0 0 2 0 1 1 0 1 0 1 1 0 1 0 0 2 2 0 2 0 1 0 0 0 0 0 0 0 0 0 0 0 0 0 0 0 0 0 0 0 0 0 0 0 0 2 0 2 0 0 1 1 0 0 0 2 1 1 2 2 1 2 1 1 1 1 0 1 0 2 1 0 2 0 0 0 0 0 1 2 2 0 2 2 0 0 0 2 0 1 1 0 1 2 1 0 0 1 1 0 1 0 2 0 1 1 1 0 1 1 0 2 0 1 1 1 1 1 0 0 1 1 1 1 1 1 1 1 0 0 1 1 2 1 1 1 0 0 2 1 0 1 0 0 0 0 0 0 0 1 0 1 2 0 1 1 0 1 0 0 0 0 0 0 2 1 0 1 0 1 0 1 0 2 2 0 2 0 1 1 0 1 0 2 0 2 1 1 1 0 2 0 2 1 0 1 0 0 2 0 0 0 1 1 1 0 0 0 2 0 0 0 1 1 1 1 0 2 0 1 2 0 0 0 0 0 2 0 0 0 0 0 0 2 0 1 1 1 1 2 1 1 0 1 1 2 1 1 2 0 0 0 0 0 0 0 1 1 1 0 1 0 1 1 1 0 2 0 0 0 0 1 1 1 0 1 1 1 0 0 0 0 0 0 0 0 1 1 1 0 1 1 2 1 0 0 0 1 0 1 0 0 0 0 1 1 0 0 1 1 0 0 1 0 1 0 0 1 0 0 1 2 1 1 0 0 1 0 0 2 0 0 0 1 0 1 1 1 0 0 2 0 0 0 1 1 0 0 0 2 2 2 0 1 2 0 0 0 0 0 0 2 0 2 0 0 1 1 1 1 0 0 2 0 1 0 1 1 0 1 1 0 0 0 0 1 1 0 1 1 1 0 1 2 2 1 1 0 1 1 1 1 2 0 1 0 1 0 0 1 1 1 2 0 0 2 0 0 2 2 0 2 0 1 2 0 2 1 1 0 1 1 0 0 1 1 0 1 0 0 2 0 0 2 0 0 0 0 0 2 0 0 0 2 0 1 1 0 0 0 0 0 1 1 0 2 1 1 0 0 0 0 0 1 2 1 0 0 0 0 0 0 0 1 1 1 0 1 1 0 0 0 0 1 0 0 1 1 2 1 1 1 0 0 0 1 2 0 0 0 1 0 0 0 0 0 0 0 0 0 0 2 2 1 0 0 0 2 0 2 1 1 2 0 0 0 0 0 1 1 2 0 1 1 1 1 0 1 1 1 2 0 0 2 1 0 0 0 0 1 1 1 0 2 1 0 0 1 1 0 0 1 1 0 0 2 0 0 0 0 0 2 0 0 2 2 1 0 0 1 0 0 0 2 2 1 0 2 0 0 2 0 1 1 1 0 0 0 0 0 0 0 0 1 1 1 0 0 1 2 0 0 0 0 1 0 1 1 0 0 0 0 0 0 0 0 0 0 0 0 0 1 1 0 0 0 0 0 0 0 1 0 0 0 2 1 0 0 2 1 0 1 1 2 0 0 0 0 0 0 0 1 0 2 0 0 1 2 1 1 2 1 0 2 0 2 0 1 2 2 1 1 1 1 0 1 0 2 0 1 0 1 1 1 0 1 0 0 0 0 2 2 0 2 1 1 1 1 2 2 2 2 2 1 0 2 1 2 2 0 0 2 2 0 0 0 0 0 0 0 0 0 0 0 0 0 0 2 0 0 1 0 1 0 1 0 2 2 0 0 0 2 1 0 1 0 0 0 1 1 2 1 0 1 2 1 2 2 1 0 0 1 0 1 0 0 0 2 2 1 2 0 2 0 0 1 0 0 0 1 1 1 0 1 0 1 1 0 0 0 0 0 0 0 1 1 0 1 0 1 2 0 0 2 1 0 1 0 0 2 0 0 0 1 2 0 0 1 1 2 2 0 0 0 1 0 1 0 0 1 2 0 2 2 0 0 0 0 1 0 1 1 1 0 0 2 0 1 0 0 0 0 0 1 1 0 0 0 1 1 0 0 1 0 1 0 0 0 0 0 0 0 1 0 0 0 0 0
129 1 1 2 0 0 2 1 1 2 2 0 0 1 0 0 1 0 2 0 1 1 0 0 2 0 2 0 1 2 0 1 1 1 2 0 2 0 1 0 0 0 0 0 0 0 0 0 0 2 0 0 0 0 1 1 1 0 0 0 0 2 2 1 0 0 0 1 0 0 0 0 2 0 1 2 1 0 2 2 0 0 2 0 2 0 0 1 1 2 1 1 1 2 1 0 0 1 1 0 1 2 1 0 1 1 2 1 1 1 0 2 0 0 1 0 1 0 1 1 1 1 1 1 0 1 0 0 1 0 0 0 1 1 0 0 1 0 1 0 1 0 1 0 0 1 1 0 0 1 1 1 0 0 0 0 1 0 0 2 2 0 2 2 1 1 1 1 1 1 1 0 2 0 0 0 2 0 0 0 0 0 0 2 0 0 2 2 1 0 0 1 0 1 2 0 2 1 0 0 0 0 0 0 1 0 1 1 1 0 2 0 1 0 0 2 1 0 2 0 1 1 0 0 0 0 0 2 0 1 0 0 0 0 1 0 0 2 2 0 0 0 2 2 0 2 0 0 0 0 0 0 0 0 1 2 0 1 1 1 0 1 0 0 1 1 0 0 1 0 0 1 0 0 0 0 0 2 1 0 1 1 2 0 2 0 0 1 0 2 0 1 0 0 1 0 2 1 1 0 0 0 2 0 0 0 0 0 1 0 0 0 2 0 1 0 1 2 1 0 1 1 1 2 2 0 1 0 0 0 1 1 1 0 0 0 0 1 1 1 1 1 1 1 2 2 0 0 1 1 0 0 2 1 0 0 0 1 0 1 0 1 1 1 1 0 1 1 1 0 2 0 0 0 0 1 2 1 1 2 0 0 1 0 1 1 0 0 0 0 0 0 1 0 1 0 2 2 0 0 0 0 0 2 1 0 1 1 0 2 0 0 1 1 1 1 0 0 1 1 0 0 0 2 0 0 1 0 1 1 0 1 0 1 1 1 0 0 1 0 2 0 0 1 0 1 1 0 0 1 0 0 0 1 2 1 1 1 1 1 1 1 1 0 0 1 1 2 0 0 0 0 0 0 1 1 0 0 2 1 1 1 0 1 2 1 0 0 0 0 1 2 0 1 1 0 1 2 2 2 1 0 1 1 1 1 1 0 1 0 0 1 1 1 1 1 0 1 0 2 1 0 2 2 1 2 0 0 1 1 2 0 2 2 2 0 2 0 0 1 0 0 0 1 1 0 0 1 1 1 0 1 0 2 0 2 0 1 2 0 0 1 0 0 0 0 2 2 2 0 1 1 1 0 0 0 0 0 1 1 0 1 0 0 0 1 0 0 0 0 1 1 2 0 1 0 0 0 0 0 0 2 0 2 2 0 0 0 0 1 0 0 0 2 0 1 0 0 1 0 0 0 0 0 0 1 1 1 0 0 0 0 0 2 1 0 2 0 1 0 2 0 0 0 0 0 0 1 2 1 0 2 0 0 1 1 0 2 2 0 0 0 1 1 0 1 0 2 0 0 0 1 0 0 1 2 0 0 1 1 0 0 0 0 0 1 0 0 1 2 0 0 0 2 2 0 0 2 1 1 0 1 0 0 0 0 0 1 2 0 0 0 1 1 1 0 0 0 0 0 0 1 0 1 1 1 1 1 0 1 1 0 0 0 0 0 1 0 0 1 1 0 0 0 0 0 1 0 0 0 1 1 1 1 2 1 0 0 1 1 0 0 1 0 0 1 1 2 0 0 0 0 1 0 0 1 0 1 1 1 0 1 0 0 1 1 0 2 2 2 0 1 2 2 2 0 0 1 0 1 0 1 2 2 2 1 2 0 0 2 0 0 0 0 0 0 0 1 0 1 1 1 0 1 2 1 1 1 0 2 0 1 0 0 0 1 1 0 0 0 0 0 1 0 0 1 1 1 1 0 0 2 0 0 0 0 0 0 0 0 1 2 0 0 0 0 0 0 2 0 0 0 0 0 2 2 0 1 1 2 2 2 0 0 0 0 1 0 0 1 0 1 2 1 1 0 1 0 1 0 0 2 0 1 2 1 0 1 0 0 0 0 0 0 0 0 0 2 2 0 1 1 0 1 1 0 1 1 0 0 2 2 0 2 0 0 0 2 2 0 0 0 1 2 2 1 0 2 0 1 2 0 2 0 0 0 0 1 0 1 1 1 1 0 0 1 1 1 1 1 1 0 0 0 0 1 1 1 1 0 0 0 1 1 0 0 1 0 1 0 0 0 0 0 0 0 0 0 0 0 2 0
130 1 0 1 0 0 1 1 0 1 1 0 0 0 0 0 0 1 1 0 2 2 0 1 1 1 1 0 1 2 1 1 1 1 2 0 2 2 0 0 0 1 1 1 0 1 0 0 0 1 0 0 0 0 0 2 0 0 0 1 0 1 2 2 1 1 1 0 1 1 0 0 2 0 1 2 1 0 0 0 1 0 2 1 1 0 0 0 0 2 0 1 1 1 1 0 1 1 1 1 2 2 0 0 1 1 2 2 0 2 0 1 0 0 0 0 0 0 0 2 2 0 0 2 0 2 0 0 0 0 0 0 1 1 0 0 0 1 0 1 1 0 0 0 0 1 0 0 0 1 0 1 0 0 0 0 1 1 1 1 0 1 1 2 1 1 1 0 0 1 0 2 1 1 2 0 2 1 0 1 1 0 1 2 1 0 2 2 1 1 1 2 1 1 1 1 1 2 1 0 0 1 0 0 0 0 1 0 0 0 1 0 1 0 0 2 0 1 2 0 1 1 1 0 0 2 2 2 1 1 0 0 0 1 1 0 1 2 2 0 0 0 1 2 0 2 0 1 0 0 0 1 0 0 0 1 0 1 0 1 1 1 0 0 1 0 1 0 2 2 0 2 0 1 0 0 0 1 2 0 1 1 1 1 0 0 0 0 0 2 1 2 1 1 1 0 2 1 0 0 0 1 2 1 0 0 1 0 1 0 0 2 1 0 1 0 2 1 1 1 0 2 2 1 1 0 0 0 0 0 1 2 0 0 0 0 0 0 2 1 0 1 1 2 1 1 1 0 2 2 2 0 2 0 1 0 0 1 0 0 0 0 0 0 0 0 0 1 1 1 2 0 1 1 0 0 1 2 0 1 1 1 0 0 1 1 0 0 0 1 1 1 1 0 1 1 2 1 2 1 2 2 0 1 0 0 0 1 0 2 0 0 0 0 0 0 2 0 1 0 0 1 0 2 0 0 0 1 0 2 0 0 0 0 0 0 1 1 0 0 1 1 0 0 2 1 0 1 1 1 0 0 0 2 0 0 0 1 1 1 1 1 0 0 0 2 0 1 0 1 2 0 0 0 1 0 1 0 2 0 0 2 0 1 1 0 0 1 0 1 0 1 1 1 1 0 1 1 1 1 1 1 1 1 1 1 2 0 1 0 0 0 1 1 1 1 0 1 0 1 1 1 1 2 1 1 1 1 0 2 0 1 2 0 1 1 1 0 1 1 0 1 0 1 1 2 1 1 2 1 0 0 0 1 1 0 0 0 0 0 0 0 0 0 0 0 0 0 0 0 1 1 0 0 0 0 0 1 1 2 0 1 1 0 0 1 1 1 1 1 1 0 0 2 0 1 1 1 0 0 1 1 1 2 1 0 0 0 0 2 0 0 0 2 0 2 1 0 0 0 0 1 1 0 1 2 2 1 0 0 0 1 0 0 2 1 2 0 0 0 0 0 0 1 2 0 2 1 2 2 0 2 1 1 1 0 0 1 1 0 0 0 1 1 0 1 0 2 1 1 0 0 0 1 1 2 0 0 1 1 1 2 0 2 0 0 2 0 1 1 0 0 1 2 2 0 1 1 0 1 0 1 1 0 0 1 2 2 2 0 0 0 0 1 0 0 0 1 1 1 0 0 1 2 0 0 0 0 1 0 1 1 0 0 0 0 0 0 1 1 0 1 0 1 0 0 1 0 0 0 0 0 0 0 0 0 1 1 0 0 1 1 1 0 0 0 1 0 2 2 0 1 1 0 0 1 0 0 2 2 0 2 1 1 1 0 0 2 0 2 0 1 2 1 1 0 0 1 0 2 0 2 0 2 0 1 0 0 1 1 0 0 1 1 0 1 1 0 1 1 0 1 0 1 2 1 0 2 0 2 1 2 1 2 1 1 0 0 0 0 0 0 0 0 0 0 0 2 2 1 0 1 0 0 0 1 0 0 2 0 2 2 1 0 1 0 1 0 2 0 0 0 0 1 1 1 0 1 2 0 0 0 1 0 0 1 0 0 0 1 0 1 0 1 2 1 1 0 0 0 0 2 0 0 2 1 1 1 0 2 0 0 0 0 1 0 0 0 2 2 0 2 0 1 1 0 2 2 1 0 1 1 1 1 0 0 0 0 1 1 0 0 2 1 0 1 0 1 0 0 2 0 2 0 1 1 2 2 0 0 0 1 2 0 0 1 0 0 1 1 0 0 0 0 0 0 0 1 2 1 0 1 1 1 0 0 0 0 1 1 0 1 1 0 1 0 0 0 0 0 0 1
131 1 2 0 0 0 1 2 0 1 1 0 0 0 0 0 0 1 1 1 1 1 0 0 2 0 1 0 2 1 0 1 2 2 1 1 2 1 0 1 1 1 1 1 0 0 1 0 0 1 1 0 1 2 1 0 0 0 0 1 1 1 1 0 0 0 0 0 0 0 0 0 2 0 0 2 2 0 1 0 1 0 2 0 2 0 0 0 0 2 0 1 2 0 0 0 0 1 1 1 2 1 1 0 0 0 2 1 1 1 0 2 0 1 1 0 1 0 0 2 2 0 1 1 0 0 0 1 2 0 1 1 0 0 0 0 0 0 0 0 0 0 0 0 0 0 1 0 0 1 1 1 0 0 0 0 0 1 1 1 1 1 2 2 0 2 2 1 0 2 1 1 1 1 1 0 2 0 0 0 0 0 1 2 1 0 2 0 0 0 0 0 0 2 2 0 0 2 1 0 0 1 0 1 2 0 0 0 1 0 0 0 1 1 0 2 0 0 1 1 1 1 1 1 1 1 1 2 1 1 1 1 0 0 2 0 0 2 2 0 0 0 2 1 0 2 0 0 0 0 0 1 0 0 0 1 0 0 0 0 0 0 0 0 1 0 0 0 2 2 1 0 0 0 0 0 0 1 1 0 0 1 0 0 0 1 0 1 0 1 1 0 1 0 1 0 2 0 0 1 0 0 1 0 0 0 0 0 1 0 0 0 2 0 2 0 0 0 0 0 0 1 1 2 1 0 0 0 2 2 2 1 1 0 0 0 0 2 0 0 0 0 1 2 1 1 0 0 1 1 2 0 2 0 1 0 0 0 0 0 0 0 0 1 0 0 0 2 2 0 2 0 0 0 0 1 2 2 1 1 0 0 1 0 1 0 0 0 0 0 0 0 1 0 1 0 1 0 1 0 0 1 0 1 0 0 0 1 0 2 0 0 1 1 0 0 1 0 0 0 1 1 0 1 0 1 1 2 0 0 2 0 0 2 1 1 0 0 0 0 1 1 0 0 2 1 1 0 0 1 0 1 0 2 2 0 0 1 2 2 1 2 1 0 0 1 0 1 0 0 2 0 0 0 1 0 2 0 1 0 0 1 0 0 2 0 0 0 0 0 1 1 1 1 0 0 2 1 1 1 1 1 1 1 1 1 1 1 0 0 0 1 1 0 0 1 1 1 0 1 1 1 2 2 1 2 0 2 0 2 0 2 0 0 0 0 0 0 1 1 0 2 0 1 2 1 0 2 1 1 0 0 0 2 0 0 0 0 0 1 1 0 1 0 1 1 1 1 0 0 1 1 0 0 0 0 0 1 2 1 0 0 0 0 0 1 0 0 0 0 0 1 1 0 2 0 2 0 0 0 1 2 1 0 1 1 2 0 0 1 0 0 0 0 2 0 0 0 1 1 1 2 0 1 1 1 1 1 0 0 1 1 1 2 2 0 2 0 0 1 0 0 0 1 1 0 0 1 0 0 0 1 0 2 2 0 0 1 1 1 1 1 0 2 0 0 0 0 0 0 0 2 0 1 1 2 0 0 2 0 0 0 2 0 0 2 0 0 2 2 0 0 0 1 0 0 0 1 1 2 0 1 0 0 1 1 1 2 2 0 2 0 0 1 1 1 1 0 0 0 0 0 2 2 0 1 0 0 0 0 1 0 0 0 0 0 0 0 1 2 1 1 0 0 0 0 0 1 0 0 0 0 1 0 1 0 0 0 0 0 0 0 1 1 0 0 0 1 1 1 0 0 1 1 1 0 0 0 1 1 1 2 1 1 1 1 0 1 1 1 1 1 2 2 2 0 0 1 0 2 0 2 1 2 1 1 0 0 1 2 0 0 2 2 0 2 0 2 2 2 2 2 0 0 2 0 0 1 0 1 0 0 2 0 0 1 0 1 1 0 1 1 1 0 1 0 1 0 0 0 0 1 0 0 0 0 0 0 0 1 0 2 0 0 0 1 2 0 2 0 0 0 0 1 1 1 0 1 2 2 1 2 0 0 0 0 0 0 0 1 0 2 0 2 2 0 2 0 0 0 0 2 1 0 2 1 0 2 0 2 0 0 0 0 0 0 0 1 2 1 1 1 1 2 0 1 1 1 1 0 1 1 0 2 0 1 1 1 2 0 1 1 2 0 1 0 0 0 0 0 2 0 2 1 1 0 1 2 0 1 0 0 1 0 1 1 1 0 0 0 0 0 1 1 0 2 2 0 2 1 0 1 1 1 0 1 1 0 0 1 1 0 0 0 0 0 0 0 0 0 1 2
132 1 2 1 0 0 1 2 0 0 0 2 1 1 0 0 0 1 1 1 1 2 1 0 2 0 0 0 2 1 1 1 1 1 2 0 2 2 0 1 0 1 0 0 0 0 1 0 0 0 0 0 1 1 0 1 0 0 2 0 2 2 1 0 0 0 0 0 0 0 0 0 2 0 1 2 1 0 1 0 1 0 1 1 1 0 0 1 1 2 0 1 1 1 2 0 0 2 1 2 1 1 1 0 1 1 2 2 0 2 0 2 0 0 0 0 0 0 0 2 2 0 2 0 0 0 0 1 1 0 0 0 0 0 0 0 0 0 1 0 2 0 0 0 1 2 0 0 0 1 1 1 0 1 1 0 1 1 1 0 2 1 1 0 0 1 1 1 0 2 2 1 1 1 1 0 2 1 0 1 1 0 0 2 1 1 1 0 0 0 0 2 0 0 1 0 0 2 0 0 0 0 1 0 1 0 0 1 0 1 2 0 1 0 0 2 1 0 1 1 0 0 0 0 0 0 0 2 0 2 0 0 0 0 1 0 0 2 2 0 0 1 2 1 1 2 1 0 0 0 0 0 0 0 0 0 0 0 0 0 0 0 1 1 1 0 0 1 2 1 1 0 0 1 0 0 1 2 1 0 1 1 2 0 1 1 0 2 0 2 0 0 0 0 1 0 2 2 0 2 0 2 2 0 0 0 0 0 1 0 1 0 1 1 1 0 2 2 0 0 0 2 1 1 1 0 0 0 0 0 2 1 1 0 0 0 0 2 0 1 1 1 2 2 1 1 0 1 0 1 0 0 2 0 1 1 1 2 0 1 0 1 0 0 0 1 0 2 2 0 1 1 0 0 1 1 2 2 0 1 0 1 0 0 0 0 0 0 0 0 0 0 1 0 2 0 0 0 0 0 0 0 0 0 0 1 2 0 0 1 0 0 0 0 1 0 1 0 0 0 1 2 1 0 1 1 1 0 0 1 0 1 0 2 2 2 0 1 0 0 1 1 0 0 1 2 2 0 0 2 0 0 0 2 0 0 0 0 0 0 1 1 0 1 1 0 0 1 0 0 2 0 0 0 0 1 1 1 2 0 0 2 0 0 2 0 0 0 0 1 0 2 2 1 1 0 1 2 2 0 0 0 1 1 1 1 2 0 1 0 0 0 0 0 0 2 0 1 1 2 2 0 2 2 0 2 0 0 1 1 1 0 1 0 1 0 1 0 0 0 1 2 0 1 1 0 0 2 0 0 0 0 0 1 1 1 0 0 0 1 0 0 0 2 0 0 0 1 1 0 0 1 1 0 0 0 1 1 2 1 1 0 0 0 1 0 0 1 1 0 0 1 0 2 0 0 0 0 0 0 0 2 0 1 1 0 0 0 0 1 1 0 0 0 1 0 0 0 1 1 0 1 1 1 1 0 1 1 0 0 0 1 0 1 2 0 1 0 0 0 0 0 0 1 2 0 2 0 1 1 0 1 1 1 2 0 0 2 2 0 0 0 0 0 1 1 1 2 1 0 1 0 0 1 1 1 1 0 2 1 0 1 1 0 1 2 0 1 1 1 1 0 0 1 1 0 0 2 1 1 0 1 0 1 1 0 2 2 2 0 0 0 0 1 1 0 0 1 2 1 0 0 0 2 0 0 1 0 1 0 0 0 0 0 0 0 1 0 0 1 0 1 1 0 0 1 1 1 0 0 0 0 0 0 0 0 1 0 1 1 0 0 0 0 0 1 1 0 1 1 1 0 1 0 0 0 0 0 2 2 0 2 0 0 1 0 1 2 0 2 0 0 2 2 2 0 0 0 0 1 0 2 0 1 0 2 2 0 0 2 0 0 1 1 0 1 1 2 0 0 0 0 1 0 2 1 0 1 0 2 0 1 1 1 0 1 0 1 1 0 0 1 1 0 1 0 1 0 0 0 0 0 0 1 0 2 2 0 0 0 0 0 1 0 1 2 1 0 2 0 0 0 0 1 1 2 0 1 2 2 2 2 0 0 0 0 1 0 0 0 0 1 1 1 1 0 1 0 0 0 1 1 1 0 2 0 1 1 1 0 1 0 0 0 1 0 0 0 2 2 0 2 0 0 1 0 0 1 0 1 2 2 0 1 1 1 0 1 2 0 0 0 2 1 1 1 0 2 0 1 2 0 1 0 1 0 2 1 0 0 0 0 1 0 1 1 1 0 0 1 0 0 0 0 1 0 0 1 1 0 0 0 1 1 0 0 1 0 0 0 0 0 0 1 0 0 1 0 0 0 0 1
133 1 2 0 0 0 0 0 0 2 1 0 1 2 0 0 0 1 1 0 1 1 0 0 2 0 1 0 2 2 1 1 1 2 2 1 2 1 0 1 0 2 0 0 0 0 1 0 0 0 0 0 1 1 0 1 0 0 0 2 0 0 0 0 0 0 1 0 0 0 0 1 2 0 1 2 1 0 0 0 1 0 2 0 1 0 0 1 1 2 0 1 1 1 0 0 0 2 0 2 1 1 2 0 0 0 2 1 1 1 1 2 0 2 2 0 2 0 0 2 2 0 2 0 0 2 0 1 2 0 0 1 0 0 0 0 0 0 1 0 1 0 0 1 0 1 1 0 0 1 0 1 0 0 0 0 0 1 0 2 1 0 2 1 1 1 1 0 1 1 1 2 0 2 1 0 2 0 0 0 0 0 1 2 1 0 2 1 1 0 0 2 0 2 2 0 1 1 0 1 0 1 0 1 0 0 2 1 1 0 1 0 1 0 0 2 1 0 1 1 0 0 1 0 0 2 2 2 0 2 0 0 0 1 1 0 1 2 2 0 0 0 1 1 0 2 1 0 1 1 1 0 1 0 0 0 0 0 0 0 0 0 0 0 1 0 1 0 2 2 0 1 0 0 0 0 0 1 0 0 0 1 2 1 0 0 0 1 0 2 0 0 1 1 1 1 1 1 0 1 1 0 2 1 0 0 0 0 0 0 0 1 1 0 0 0 2 1 1 0 0 1 2 1 1 0 0 0 1 1 2 1 1 0 0 0 0 0 2 0 1 1 2 0 0 0 1 0 1 2 2 0 2 0 1 0 0 0 0 2 0 2 1 0 0 0 1 2 2 0 0 2 1 1 1 1 1 0 0 2 1 1 1 0 0 0 0 0 0 0 0 0 2 1 1 1 2 0 0 0 0 0 0 1 1 0 0 0 0 1 0 0 1 1 1 0 1 0 0 0 0 1 0 0 2 1 0 1 0 0 1 0 2 0 2 0 0 2 0 1 1 1 0 0 1 0 1 0 0 1 0 0 0 2 0 0 0 2 2 1 1 1 0 0 0 1 0 1 0 1 2 0 1 1 0 0 0 0 2 1 1 1 0 1 2 1 0 1 0 1 0 2 0 1 0 0 2 0 0 2 2 1 2 1 2 0 2 0 1 0 0 0 0 1 1 0 0 0 0 2 1 0 2 2 1 2 0 0 0 2 0 0 2 2 2 0 0 0 1 1 1 2 0 1 1 0 0 1 1 1 0 0 0 2 0 2 0 0 0 1 1 0 1 0 1 1 0 1 1 1 1 1 1 0 0 0 1 0 1 1 0 0 0 0 0 0 0 0 0 0 0 2 1 0 1 1 2 0 0 0 0 2 1 2 1 0 2 0 0 1 0 0 0 1 1 1 1 0 1 1 1 2 1 1 1 1 1 1 0 0 0 2 0 2 0 0 2 1 1 0 0 1 0 0 1 0 1 1 1 0 0 1 0 1 2 0 0 2 2 0 0 0 1 1 1 0 0 1 0 1 0 1 0 0 0 2 0 0 2 2 1 1 1 0 0 1 1 2 2 1 0 2 1 1 0 0 0 1 1 1 0 2 0 0 1 0 1 1 2 0 0 0 0 2 0 1 0 0 0 0 0 0 1 2 0 0 0 0 1 0 0 0 0 0 0 0 1 1 0 2 1 0 0 0 0 0 0 0 0 0 0 0 1 0 0 0 0 0 0 0 0 0 2 0 2 0 0 0 2 2 1 1 0 0 0 1 1 2 0 0 0 0 1 1 1 1 0 0 2 0 2 2 2 2 2 0 0 0 0 0 1 0 2 2 2 1 0 0 1 2 0 0 0 0 1 1 1 1 1 1 0 1 1 1 2 1 1 1 0 1 0 1 2 2 0 1 1 0 2 0 0 2 1 0 0 1 1 2 2 0 0 0 0 0 0 1 1 0 1 0 2 2 0 0 0 2 2 0 2 0 0 0 0 0 2 2 0 1 2 2 2 2 0 0 0 0 1 2 0 0 0 1 0 1 0 0 0 0 0 0 0 1 0 0 2 0 1 0 1 1 0 0 0 0 0 0 0 0 1 1 0 1 0 0 0 0 0 1 1 1 1 1 0 0 0 0 0 1 1 0 0 0 2 1 1 1 0 2 0 0 2 0 2 1 1 0 1 2 0 1 0 1 1 1 2 0 1 0 0 0 0 0 0 0 1 0 1 2 0 0 0 0 0 0 0 0 1 0 0 0 0 0 0 0 0 0 0 1 1 0 1 2
134 0 0 2 0 0 2 2 0 1 0 1 0 1 0 0 1 1 0 0 2 2 0 0 2 1 2 0 2 2 1 1 0 1 2 0 2 1 0 2 2 0 1 2 0 1 0 0 0 1 0 0 0 1 0 2 0 0 1 1 1 1 1 1 1 1 1 1 0 0 0 0 1 0 2 1 0 0 2 0 2 0 2 0 2 0 0 1 1 2 0 1 1 2 0 0 1 0 0 1 1 2 2 0 0 0 2 1 1 1 0 1 0 1 1 0 1 0 0 2 2 0 0 2 0 2 0 1 1 0 0 0 0 0 0 0 1 1 0 2 1 0 0 0 0 0 0 0 0 0 0 0 0 0 0 0 0 1 0 2 2 0 1 2 0 0 0 1 0 2 1 0 0 2 0 0 2 1 0 1 1 1 0 1 0 0 1 2 1 0 0 1 0 0 0 1 1 2 0 0 0 2 0 0 1 0 2 0 0 0 2 0 1 0 0 2 0 1 2 0 0 0 0 0 0 0 0 2 0 2 0 0 0 0 2 0 0 2 2 0 0 0 1 2 0 2 0 1 1 1 0 0 1 0 0 2 1 0 1 1 0 1 0 0 0 0 1 0 2 1 1 0 1 0 1 1 0 2 1 0 1 1 1 1 0 1 1 1 2 2 0 2 0 0 2 0 1 1 1 1 1 1 2 1 0 0 0 1 1 0 1 1 2 1 2 0 1 0 0 1 0 2 2 2 0 0 0 0 0 0 2 1 0 0 0 0 0 1 1 1 1 1 2 2 0 0 0 0 2 2 1 1 2 0 0 0 0 0 0 2 0 2 0 0 0 0 0 1 1 0 2 0 1 1 1 1 2 1 0 1 0 2 2 0 0 0 0 0 0 0 0 0 1 1 2 1 1 0 0 0 0 0 0 0 0 1 2 1 1 0 0 0 0 0 1 0 1 1 0 1 0 1 0 2 0 1 0 1 0 0 1 0 1 1 1 0 0 0 1 0 0 2 0 0 1 1 1 1 0 0 0 0 0 2 1 1 0 1 1 1 1 1 1 0 1 1 0 1 0 1 2 2 2 2 0 0 0 0 2 1 1 1 0 0 2 0 0 2 2 0 2 2 0 1 1 0 1 2 2 1 0 0 2 1 2 1 2 1 1 0 0 0 1 1 1 1 1 1 0 1 1 0 2 1 0 1 0 0 1 1 1 0 2 1 2 0 0 0 0 0 1 2 0 0 2 0 0 1 1 2 0 0 0 1 2 1 1 0 0 0 0 0 2 0 2 2 0 1 1 0 1 2 1 0 1 0 1 1 1 2 0 1 0 0 1 1 1 2 0 0 0 0 1 0 0 0 1 0 0 0 0 1 1 2 1 0 2 0 0 2 1 0 0 0 0 0 0 0 0 0 0 1 1 1 1 0 1 0 0 0 0 1 1 2 2 1 2 0 1 1 1 1 0 1 1 0 1 2 0 0 0 2 1 1 1 0 0 2 2 0 0 0 1 0 0 2 2 2 0 1 1 1 0 0 0 2 1 0 1 1 0 2 0 1 0 0 1 0 1 1 0 0 0 0 0 0 0 2 0 1 0 0 0 0 0 0 0 1 1 0 0 0 1 1 1 0 0 1 1 1 0 1 1 2 0 1 1 0 1 0 0 0 0 1 0 1 1 0 0 1 1 0 0 1 0 0 1 0 0 0 0 0 1 0 0 0 1 0 0 0 0 0 1 0 0 1 1 0 0 0 0 0 1 0 0 1 0 2 0 0 1 1 0 0 1 1 0 1 1 1 1 1 2 2 2 0 1 1 0 1 0 2 1 2 1 1 1 0 1 2 0 0 0 0 0 0 1 2 1 1 1 1 0 2 2 2 2 1 0 1 0 2 0 0 0 1 1 0 1 0 0 1 0 0 0 0 0 0 0 0 0 2 0 0 0 1 2 0 1 0 2 2 0 0 0 0 1 0 1 0 0 0 0 2 1 2 0 1 1 1 2 2 1 0 0 1 0 0 0 0 0 1 2 1 2 0 2 0 0 0 0 2 0 1 2 1 0 0 0 2 0 0 0 1 1 1 0 0 1 1 0 1 1 1 1 0 1 2 1 0 2 2 1 1 0 1 1 1 1 0 0 0 1 1 0 1 0 2 0 1 2 0 2 1 1 1 2 1 0 0 0 1 0 1 1 0 0 0 1 1 0 0 0 0 0 0 1 0 2 0 0 0 1 1 0 1 1 0 0 2 2 0 0 0 1 0 1 1 1 0 1 2
135 0 2 0 0 0 1 1 0 0 0 1 0 0 0 0 0 0 1 1 1 1 0 0 2 0 0 0 1 2 1 0 1 2 2 0 2 2 1 0 0 0 0 0 0 0 1 0 0 0 0 0 0 0 2 1 0 0 1 1 0 1 2 2 1 1 1 0 0 1 1 1 2 0 2 2 0 0 2 1 1 0 1 2 1 0 0 0 0 2 0 0 1 0 0 1 0 1 0 1 0 2 2 0 0 0 2 1 1 1 0 2 2 2 2 1 1 0 1 1 1 0 2 0 1 0 0 1 2 0 0 0 0 0 0 0 0 1 0 1 1 0 0 0 0 1 0 0 1 1 0 0 0 0 0 0 0 1 0 0 0 2 1 2 0 1 1 0 0 1 0 2 1 1 0 0 2 1 0 1 1 0 0 2 0 0 2 1 0 0 0 2 0 1 2 0 0 2 0 0 0 1 0 0 1 0 1 1 0 0 1 0 0 1 0 2 1 0 2 0 0 0 0 0 2 2 0 1 0 1 0 0 0 0 1 0 0 2 2 0 0 0 1 0 0 0 0 0 0 0 0 0 0 0 0 1 1 0 0 0 0 0 0 0 1 0 2 0 2 1 1 1 0 1 0 0 0 2 1 0 1 1 2 0 2 0 2 2 0 2 2 0 0 0 2 0 2 1 1 0 1 0 2 2 0 1 1 0 0 0 0 1 1 0 2 0 1 2 2 0 0 2 1 1 1 0 0 0 1 2 2 0 0 0 1 1 0 1 1 1 1 1 2 2 0 0 0 0 1 2 1 0 2 1 0 1 1 0 0 0 1 1 1 0 1 0 0 1 1 0 1 1 1 1 1 0 1 1 1 2 1 1 1 0 0 1 0 0 0 1 1 0 0 0 2 0 0 0 2 1 1 2 0 1 1 0 1 1 0 2 0 0 1 1 1 0 0 0 0 1 0 1 0 1 0 0 1 1 0 0 2 0 0 1 0 0 1 2 0 1 1 1 0 0 0 1 2 0 0 1 0 0 0 2 0 0 0 2 1 1 1 1 0 0 0 1 0 2 0 0 1 0 2 2 2 0 2 0 1 0 1 2 1 2 1 0 0 1 0 1 0 2 0 1 1 0 1 1 1 2 1 1 0 0 0 2 0 0 1 0 0 0 1 1 1 1 1 0 0 2 1 0 2 2 1 2 0 0 0 2 1 0 2 2 2 0 1 1 0 2 1 0 0 0 1 1 0 1 1 1 0 1 0 2 2 0 0 0 0 1 0 0 0 0 0 0 0 2 1 1 0 0 0 0 0 0 0 0 1 1 0 0 0 0 1 0 0 0 0 0 0 0 2 0 0 0 0 0 0 0 1 2 1 2 1 0 1 0 0 0 0 0 0 1 1 1 0 0 0 0 0 1 0 0 0 1 1 1 0 0 0 2 0 0 2 2 2 1 0 0 0 1 0 1 2 0 2 1 1 0 0 2 0 1 2 0 0 2 2 0 0 0 0 0 1 2 0 2 0 1 0 0 0 0 1 1 2 0 2 1 1 0 0 0 0 2 1 1 2 1 0 0 1 2 1 0 0 0 0 0 0 0 0 0 1 0 0 2 2 0 1 0 0 1 1 1 1 1 2 1 0 0 2 2 0 0 1 1 1 0 1 0 0 0 0 1 0 0 0 0 0 0 0 1 0 0 1 0 0 0 0 0 0 0 0 0 0 0 0 0 0 0 0 0 0 0 1 2 0 0 0 0 0 0 0 0 0 2 0 0 0 1 0 0 1 2 0 1 1 1 0 1 2 2 0 2 0 1 0 1 0 1 1 2 1 2 2 1 0 0 0 0 0 0 1 2 1 1 0 0 0 0 0 0 2 1 1 1 0 2 0 1 1 2 1 1 1 0 0 0 0 0 1 0 1 1 2 0 0 0 0 1 0 0 1 0 2 0 0 0 2 2 1 0 1 1 1 0 2 0 0 0 0 1 1 1 0 0 2 0 0 0 0 0 0 0 1 2 0 0 0 2 0 1 2 0 2 0 0 1 0 1 0 0 2 1 1 0 1 1 0 0 0 0 0 0 0 0 1 0 0 1 0 1 0 1 1 2 1 0 2 0 0 2 0 0 0 0 0 1 0 0 2 1 2 0 0 2 0 0 2 0 0 2 2 0 2 2 0 0 0 1 1 1 0 0 1 0 0 0 0 0 0 0 0 1 1 0 2 1 0 1 0 1 0 1 0 0 1 0 0 2 0 0 0 0 0 0 1 0 1 1
136 1 2 0 0 0 1 2 0 2 2 0 0 2 0 0 0 2 2 1 1 2 0 0 2 0 1 0 1 1 0 0 0 0 0 1 1 1 0 1 0 1 0 0 0 0 0 0 0 0 0 1 0 1 1 1 1 0 2 0 1 1 2 1 1 1 0 0 1 1 0 0 2 1 2 2 0 0 1 0 1 0 1 1 1 0 1 0 0 2 0 0 1 1 0 0 0 0 0 1 2 2 1 0 0 0 2 1 1 1 0 2 1 2 2 1 2 0 1 0 0 1 1 1 0 0 1 1 2 0 0 1 0 0 0 0 0 0 1 0 2 0 0 0 0 1 0 0 0 1 0 1 0 0 0 0 0 1 0 1 1 1 1 1 0 1 1 0 0 2 1 1 1 1 1 0 2 2 0 2 2 0 1 2 1 0 2 1 0 0 0 1 0 0 0 1 2 2 0 0 0 1 1 1 2 0 1 0 2 0 1 0 1 0 0 2 1 0 1 1 0 0 0 1 1 1 1 2 0 2 0 0 0 0 1 0 0 2 2 0 0 0 2 1 1 2 1 0 0 0 0 1 1 0 0 1 0 0 1 1 0 1 1 1 1 0 1 0 2 1 1 0 0 1 1 1 1 1 1 0 0 0 1 0 1 0 1 2 0 2 0 0 0 1 1 1 1 2 0 2 0 1 1 0 0 1 1 0 1 0 1 1 2 0 2 0 2 1 1 1 0 2 1 0 0 0 0 0 0 0 1 1 1 0 0 0 0 1 1 1 1 1 2 2 0 0 0 0 1 2 1 0 2 0 0 0 1 0 0 1 0 1 2 0 0 0 0 1 1 0 2 0 1 1 0 0 1 2 0 0 0 1 1 0 1 1 0 1 1 0 0 0 1 0 2 2 2 2 0 0 0 0 0 1 0 0 0 1 1 1 0 1 0 0 2 0 0 1 0 0 0 1 0 2 0 0 1 0 1 0 0 1 0 1 0 0 1 0 1 0 1 1 0 2 0 2 1 0 0 0 0 1 0 2 1 0 1 2 1 2 2 2 1 1 1 1 0 2 0 1 2 1 0 0 0 0 0 0 2 2 2 2 0 1 1 0 0 0 0 1 2 1 0 1 2 0 0 1 1 2 1 1 2 1 1 1 1 0 1 0 0 0 0 1 1 1 0 0 1 2 1 0 1 1 1 1 1 1 1 1 1 1 0 0 0 0 0 0 2 0 1 2 0 0 1 0 0 1 1 1 0 0 0 2 1 0 1 0 0 1 1 0 0 1 0 0 1 2 1 0 0 0 1 0 0 0 1 0 2 0 0 0 1 0 0 2 2 1 0 0 1 1 1 1 0 0 0 0 0 0 0 2 1 2 2 1 1 0 0 2 0 0 0 1 1 1 0 0 1 1 1 2 0 0 0 1 1 0 0 0 0 1 0 1 1 0 1 0 2 0 1 1 1 1 2 0 2 1 1 1 0 1 2 2 2 0 0 2 2 0 0 0 0 0 1 2 1 2 0 1 1 0 0 0 0 2 0 0 2 1 0 0 1 1 1 1 1 0 1 2 0 0 1 1 1 0 1 2 1 2 0 1 0 0 0 0 0 1 1 0 0 0 0 2 0 0 1 0 0 0 0 0 0 2 0 1 2 1 1 0 2 0 1 0 0 1 0 0 1 1 0 1 0 0 0 1 2 0 0 0 0 0 0 0 1 1 1 0 0 0 0 0 2 0 0 1 1 0 2 2 1 0 0 0 0 0 0 2 0 0 1 1 0 0 1 2 0 2 2 2 0 2 1 1 0 1 1 1 0 2 0 2 1 1 1 0 0 0 0 2 1 1 0 0 1 1 2 2 1 2 2 1 0 1 2 2 1 2 0 2 0 2 1 0 0 2 1 1 1 1 1 1 0 0 0 0 0 1 1 1 0 0 0 0 0 1 0 1 0 0 1 1 0 0 0 0 0 0 1 0 0 0 0 1 1 1 0 0 2 2 2 2 0 0 0 0 1 0 2 0 2 2 0 1 0 0 0 0 0 0 0 2 0 0 1 1 1 0 0 1 1 0 0 1 1 1 0 0 1 1 0 1 0 1 2 0 1 0 0 0 1 2 0 0 2 1 0 1 1 0 0 0 2 2 1 2 0 1 1 1 1 0 2 0 0 0 0 2 0 0 0 1 0 0 0 0 0 0 2 2 0 0 0 0 1 1 1 0 1 1 0 0 0 0 1 1 0 1 0 0 0 0 0 1 0 1 0 0 0 0 0 0
137 1 0 2 0 0 1 2 0 1 1 0 1 1 0 0 0 1 1 1 1 1 0 1 1 0 1 0 1 2 0 1 0 1 0 1 2 1 0 0 0 1 0 0 0 1 1 0 0 1 0 0 0 0 0 1 0 0 0 0 2 2 1 1 0 0 0 0 0 0 0 1 2 0 1 2 1 0 1 0 1 0 2 0 0 0 1 2 2 2 1 1 1 1 0 0 0 1 0 2 2 2 2 0 0 0 2 1 1 1 0 1 1 1 1 0 0 0 0 0 0 1 2 0 0 0 0 1 1 1 0 0 0 1 0 0 0 1 0 1 2 0 0 0 0 1 0 0 0 2 0 1 1 0 0 1 0 1 0 0 0 2 1 1 1 2 2 1 0 2 1 1 2 0 0 0 2 1 0 1 1 1 1 2 1 0 2 1 0 0 0 1 1 1 1 0 2 1 0 1 0 1 0 1 0 1 2 1 1 0 0 0 1 0 1 1 0 0 1 1 0 0 0 0 0 1 1 2 1 1 0 0 0 1 1 1 0 2 2 0 0 0 2 1 0 1 0 0 1 1 1 0 0 0 0 2 1 0 0 0 0 0 0 0 1 0 2 0 1 0 1 0 0 2 0 0 0 2 1 0 1 1 1 0 0 0 0 1 0 2 2 1 0 0 2 0 1 1 0 1 0 0 2 0 0 1 1 0 0 0 0 1 2 0 1 0 2 0 0 2 0 2 1 1 1 0 0 0 1 1 2 1 0 0 0 0 0 2 0 0 0 0 2 2 1 1 1 0 1 1 1 0 1 0 0 0 1 1 0 1 0 2 0 1 0 0 0 2 2 0 2 0 1 1 1 1 1 1 1 2 1 1 0 1 1 1 0 0 0 0 0 0 0 0 2 0 0 0 1 1 1 1 0 1 1 0 0 0 0 1 0 0 0 0 0 0 2 0 1 0 0 1 0 2 0 0 1 1 0 0 1 0 0 2 1 1 1 0 0 0 1 1 0 0 2 1 2 1 1 2 0 0 0 1 1 0 1 1 2 2 1 2 0 0 0 1 1 2 0 0 2 2 1 1 1 0 0 1 2 1 1 1 0 0 2 0 0 2 1 1 1 2 0 1 0 0 2 1 1 2 1 1 1 1 1 1 2 1 1 0 0 0 0 0 0 2 0 2 0 2 1 0 1 1 0 2 0 0 1 1 1 0 2 0 1 1 1 0 0 1 2 1 0 1 1 1 1 0 2 2 0 1 0 1 1 1 0 0 0 1 1 0 0 0 0 0 1 1 0 0 0 0 1 0 0 0 1 0 1 1 0 2 0 0 0 0 2 2 1 0 0 1 0 0 1 0 0 0 0 0 1 2 1 1 1 1 1 0 0 1 1 0 0 2 0 1 1 0 0 1 1 1 2 2 2 0 0 2 0 0 0 1 2 2 2 1 2 0 0 0 0 1 0 0 1 0 1 0 1 1 0 1 0 2 2 0 0 1 1 0 0 0 1 0 1 2 1 1 0 0 0 1 1 0 0 1 1 0 2 0 0 2 0 1 1 1 1 1 1 0 0 1 0 1 0 0 0 2 0 2 1 1 0 0 0 0 2 0 0 0 0 0 1 1 1 0 0 1 1 1 0 0 1 1 1 0 0 0 0 0 1 0 1 0 0 1 0 0 0 1 1 1 1 1 0 1 2 2 0 0 1 1 1 1 0 0 0 0 1 1 0 0 2 0 0 1 1 1 1 1 1 1 0 1 1 0 0 2 0 0 0 1 1 1 2 1 0 2 1 2 0 2 2 2 1 0 0 0 0 1 0 1 1 2 1 1 1 1 0 1 0 0 2 2 0 2 0 1 1 1 1 2 0 2 2 2 2 2 0 2 0 2 2 0 0 1 1 0 1 0 1 1 0 0 0 0 0 0 0 0 0 2 0 0 0 0 0 0 0 0 1 1 1 0 1 2 0 0 1 0 0 0 0 0 2 2 1 1 1 1 1 1 0 0 0 0 1 0 0 1 0 1 0 1 2 0 2 0 1 0 0 2 1 0 2 1 0 1 0 2 0 0 0 0 1 1 0 0 2 2 0 2 0 0 1 0 0 2 0 2 2 2 1 1 0 2 2 1 2 0 0 0 1 2 2 0 0 0 1 0 1 0 2 0 0 0 0 1 0 1 1 0 1 0 1 0 2 1 1 1 1 0 0 0 0 1 1 1 0 0 0 0 0 1 0 1 0 1 0 0 0 0 2 0 2 1 0 0 0 0 1 2
138 0 1 1 0 0 0 1 1 2 2 0 0 0 0 0 0 1 0 1 1 1 0 0 2 0 0 0 2 2 2 0 0 0 1 0 2 1 0 0 0 1 0 0 0 0 1 0 0 1 0 0 0 1 0 2 0 0 1 0 0 2 2 2 0 0 1 1 0 0 0 0 2 0 2 2 0 0 2 0 2 0 1 1 1 0 0 0 0 2 0 1 1 2 1 0 0 2 2 1 1 1 0 0 1 1 2 2 0 2 0 1 1 2 2 0 1 0 0 2 2 0 1 1 0 0 0 1 1 0 0 0 0 1 1 1 1 0 0 0 1 0 1 0 0 0 0 0 0 1 0 0 1 2 1 0 1 0 0 0 0 1 2 2 1 1 1 2 0 2 2 0 2 0 1 0 1 0 0 0 0 1 2 2 2 0 2 2 1 1 1 2 1 1 2 0 2 2 0 0 0 0 1 0 0 0 0 1 1 0 0 0 1 0 1 1 1 0 2 0 0 0 0 0 0 0 0 1 0 1 1 1 0 0 2 0 0 2 2 0 0 0 2 1 0 1 0 0 0 0 0 0 0 0 0 2 1 1 0 1 1 1 0 0 0 0 0 1 2 2 0 0 0 1 0 0 2 2 2 0 1 0 1 0 0 1 0 1 0 2 2 1 0 0 1 0 2 1 0 0 0 0 2 0 0 0 1 1 1 0 0 0 2 1 2 0 2 0 0 1 0 2 2 1 1 0 1 0 0 0 0 2 0 0 0 0 0 2 0 1 1 1 2 2 1 1 2 1 2 2 0 1 1 1 0 1 1 1 0 1 0 2 1 0 1 0 0 1 1 0 1 1 0 0 0 0 2 1 0 1 0 0 0 0 1 0 0 1 1 1 0 2 1 1 2 1 1 0 0 1 1 1 0 1 0 0 1 0 0 1 0 0 2 2 0 0 0 0 0 0 1 2 1 1 1 1 0 2 0 0 2 1 0 2 1 1 0 0 0 0 1 1 0 1 1 1 1 0 0 0 0 1 0 2 2 2 0 2 2 2 2 2 0 0 0 1 0 2 0 0 1 1 1 1 1 1 1 1 2 0 1 1 0 1 2 1 0 1 0 2 1 1 0 1 0 0 0 1 1 2 1 1 1 1 1 1 1 1 0 0 0 0 1 0 0 2 0 0 0 1 1 1 2 2 1 2 0 0 0 2 1 0 1 0 1 0 1 0 1 1 2 1 0 1 2 1 0 0 2 2 1 0 0 1 1 1 0 1 0 1 1 0 1 0 1 1 1 2 2 0 0 0 0 0 0 0 0 1 1 2 0 1 0 0 0 0 0 1 1 1 0 2 1 1 0 0 0 0 0 0 1 2 2 1 0 1 2 0 0 2 0 0 1 1 1 1 1 0 0 0 0 1 0 0 0 1 2 1 0 0 0 1 0 1 1 2 2 0 0 1 0 0 1 1 2 0 1 1 0 0 0 2 0 0 0 1 0 2 2 0 0 0 0 1 2 1 1 2 1 0 0 0 0 0 0 2 1 0 2 0 1 0 1 0 0 2 1 0 2 0 1 1 0 1 1 0 0 2 2 2 0 1 0 0 1 0 0 2 2 0 0 0 0 1 0 1 1 0 0 0 0 0 0 2 0 1 1 0 2 0 2 1 0 0 0 2 0 0 0 1 1 1 0 0 0 1 1 0 0 0 0 0 0 1 0 1 0 0 1 0 0 0 1 0 0 1 2 0 1 0 0 0 1 1 1 0 0 0 2 2 0 2 0 0 1 1 0 1 1 1 1 1 1 2 2 0 0 1 0 2 0 2 0 2 0 1 2 0 0 2 0 0 0 0 1 1 1 2 1 1 1 1 2 1 1 2 1 2 0 2 0 2 2 0 0 0 0 1 1 1 1 1 0 0 0 0 0 0 0 0 0 2 0 0 0 0 0 0 0 0 1 1 1 0 1 2 1 0 1 0 0 0 0 2 0 1 0 0 0 0 2 2 0 0 0 1 1 0 0 1 0 1 1 2 1 0 1 0 0 0 0 0 0 0 2 0 1 2 0 2 0 0 0 0 1 0 0 1 1 0 0 1 0 1 1 0 1 1 0 0 2 1 1 1 1 2 0 1 1 0 0 0 1 2 2 0 0 0 2 0 0 0 2 0 0 0 0 2 0 0 0 0 2 0 0 1 2 0 0 0 0 0 0 0 0 0 0 0 1 0 0 0 1 2 0 0 1 1 0 2 1 0 0 0 0 0 0 0 0 0 0 0
139 0 1 1 0 0 1 1 1 2 1 0 1 1 0 0 0 1 1 1 1 1 0 1 1 1 0 0 2 1 1 1 2 2 0 1 1 0 1 0 0 0 0 0 0 0 1 0 0 0 0 0 1 2 0 0 0 0 1 1 1 2 2 1 0 0 0 1 0 0 0 0 2 0 0 2 2 0 1 0 1 0 2 0 2 0 0 0 0 2 0 0 1 1 0 0 0 1 0 2 2 2 0 0 2 2 2 0 2 0 0 1 0 1 1 1 1 2 0 0 2 2 1 1 0 1 0 1 1 0 0 0 0 0 0 0 0 0 0 0 0 0 0 0 0 0 0 0 0 1 0 1 1 0 0 0 0 1 0 2 1 1 1 1 2 1 1 0 0 0 0 0 0 2 0 0 1 1 0 1 1 0 0 0 0 0 0 1 0 0 0 1 0 2 2 1 1 1 0 0 0 0 0 1 2 0 0 2 2 1 2 0 1 1 0 2 0 0 2 1 0 0 0 0 1 0 0 1 0 1 0 0 0 0 2 0 0 1 2 1 0 0 1 1 0 2 0 0 0 0 0 0 0 0 0 2 1 1 0 1 1 1 0 0 0 0 0 1 1 1 1 0 0 0 0 1 1 2 2 0 2 0 2 2 0 0 2 0 0 2 1 0 1 0 1 0 2 2 0 2 0 1 2 2 2 0 1 0 0 0 0 1 2 1 1 0 2 1 1 0 1 2 2 1 2 0 0 1 0 1 2 1 0 0 0 0 0 1 1 1 1 1 2 0 0 0 1 0 1 2 1 0 2 0 2 1 1 0 0 1 0 1 0 0 0 2 0 2 2 0 1 1 1 1 1 2 2 2 0 2 0 0 0 0 1 0 0 0 0 0 0 0 2 0 2 1 1 2 0 0 0 0 0 1 1 1 1 0 0 2 0 0 0 0 2 0 0 0 2 0 0 0 1 1 0 0 1 0 0 1 0 0 0 0 0 1 0 1 0 0 0 1 1 2 0 1 2 0 1 1 0 0 0 2 0 0 0 1 0 2 2 2 0 0 1 0 0 2 0 0 0 0 1 1 1 0 1 0 1 0 0 2 0 0 2 0 0 0 0 0 0 1 1 2 1 0 0 2 2 1 0 0 1 1 1 1 2 1 1 0 0 1 0 1 1 1 0 0 1 1 1 1 2 2 1 2 0 1 0 2 1 1 0 0 0 1 0 0 0 0 1 2 0 0 1 1 0 2 0 1 0 0 0 2 0 2 0 2 0 2 2 0 0 1 0 0 1 1 1 0 0 0 0 0 0 0 0 1 1 2 0 0 0 0 0 0 0 0 0 0 1 1 0 0 0 0 0 0 0 0 0 0 1 1 1 1 1 0 0 1 2 0 0 0 1 0 0 0 1 0 1 1 0 0 0 1 1 0 0 0 2 0 0 2 1 1 2 0 1 0 1 0 0 0 1 0 1 1 2 1 0 1 1 1 2 0 0 2 2 1 1 1 1 1 1 1 1 1 1 0 0 1 0 0 0 1 1 0 2 0 0 0 0 1 1 2 1 1 2 1 1 0 0 1 1 0 0 2 1 2 0 2 0 1 2 0 2 2 2 0 1 0 0 2 1 0 0 1 0 0 1 0 0 1 1 1 1 0 0 0 0 0 0 0 0 0 0 0 2 2 0 2 0 0 0 1 1 0 0 0 0 0 0 0 0 0 0 0 0 0 0 0 1 0 0 0 0 1 0 0 0 0 0 0 0 0 0 2 0 0 1 2 1 1 1 0 1 2 1 2 0 2 2 2 1 1 1 0 0 0 0 0 0 0 0 2 1 0 1 2 0 0 0 0 0 0 1 1 1 1 0 2 0 1 2 1 1 0 1 2 0 1 1 1 1 0 0 0 1 0 0 1 2 0 1 1 2 0 0 0 0 2 0 1 0 1 1 0 0 0 0 1 0 0 0 2 2 1 1 0 0 0 0 2 0 0 0 1 2 1 1 1 0 0 0 1 0 1 0 0 0 2 1 2 2 0 2 0 0 0 0 2 1 0 2 1 0 0 0 1 0 0 0 0 0 0 0 1 2 1 0 2 1 1 1 0 0 2 0 0 2 1 0 1 0 0 0 0 1 1 0 0 2 2 1 2 0 0 0 0 2 0 2 1 1 0 2 0 0 0 0 0 0 0 0 0 1 0 0 1 0 1 0 0 0 1 1 1 1 1 0 0 2 2 0 0 1 0 0 0 0 0 0 0 1 0 0 0 0 0 1 1
140 1 1 2 0 0 1 1 0 2 2 0 0 0 0 0 0 0 1 1 1 2 0 0 2 0 0 0 2 2 2 0 1 1 0 2 1 1 0 1 0 1 1 1 0 1 1 0 0 2 0 0 0 1 0 2 0 0 2 0 1 2 2 1 0 0 0 0 0 0 0 0 2 0 2 2 0 0 0 0 0 0 1 1 1 0 0 0 0 2 0 0 1 2 1 0 0 0 0 0 1 2 1 0 2 2 2 1 1 1 0 0 2 2 2 1 1 0 0 2 2 0 1 1 0 1 0 0 1 0 0 0 0 1 1 0 0 1 0 2 1 0 0 0 0 1 0 0 0 1 0 0 1 0 0 0 0 0 1 2 2 1 1 2 0 2 2 2 0 2 2 0 1 1 0 0 1 1 1 0 0 1 1 1 1 0 1 2 1 0 0 2 0 1 1 0 2 0 0 0 0 1 0 0 1 0 1 0 0 2 2 0 1 0 0 2 0 0 1 1 0 0 1 0 0 2 2 2 0 2 0 0 0 0 2 0 1 2 2 0 0 0 2 1 1 1 1 0 0 1 1 0 0 0 0 0 0 0 0 0 0 0 0 0 0 0 0 0 2 2 0 0 2 0 0 1 1 2 1 0 0 0 1 0 0 1 0 0 0 2 2 2 0 1 1 1 1 2 0 2 0 2 2 0 0 0 0 0 0 0 0 0 2 0 2 0 2 0 2 0 0 2 2 2 2 0 1 0 1 1 1 1 0 0 0 0 0 2 0 0 0 0 2 2 1 1 0 1 1 1 2 0 1 0 0 0 0 1 0 1 0 2 1 0 1 1 1 2 2 0 1 1 1 1 1 2 2 1 0 2 0 0 0 0 1 0 0 0 0 1 0 1 0 1 2 1 1 1 1 2 1 1 0 0 0 0 1 0 0 1 0 0 0 0 2 0 0 0 0 0 0 0 0 1 0 1 1 0 2 2 0 1 0 1 1 1 0 2 0 0 1 1 0 0 1 2 2 0 0 1 0 0 0 2 1 1 0 1 1 1 0 1 1 1 1 0 0 2 0 0 1 0 1 1 1 0 0 1 2 0 1 1 0 1 1 0 0 0 0 0 0 1 0 1 2 0 2 2 2 2 1 0 2 1 2 0 2 0 0 0 0 1 1 0 0 2 1 0 0 1 1 1 1 1 1 1 1 0 1 1 1 0 0 0 0 0 0 0 0 2 0 0 0 0 2 0 0 2 0 0 0 0 0 2 0 1 1 1 0 0 0 0 0 0 0 0 0 2 2 0 0 2 1 0 0 0 1 0 1 1 0 1 1 0 1 1 2 1 1 1 1 0 1 0 0 0 0 0 0 0 0 1 2 1 0 1 1 0 0 1 1 0 0 0 2 0 0 0 0 0 0 1 1 1 1 0 1 0 0 0 0 1 0 1 2 1 2 0 0 0 1 0 0 0 1 0 1 1 1 1 1 1 0 0 0 1 0 2 2 0 0 0 2 0 0 2 1 2 0 1 1 1 0 0 0 1 2 0 1 2 0 1 1 1 1 1 0 0 1 1 0 0 0 1 0 0 0 2 2 2 1 2 0 0 1 0 1 2 2 0 0 0 0 1 0 1 0 1 1 1 0 0 0 2 0 2 2 0 0 0 1 0 0 0 0 1 0 0 1 1 0 0 0 0 0 1 1 0 1 1 1 1 1 0 0 0 0 0 1 1 0 0 2 1 0 1 1 1 1 1 1 0 1 0 0 1 0 2 0 0 1 1 1 1 1 1 0 2 2 2 0 2 2 2 2 0 0 2 2 2 0 0 0 2 0 2 2 0 0 2 0 0 0 0 1 2 1 1 1 1 1 1 1 0 1 1 0 1 1 2 0 1 1 1 0 0 0 0 0 0 0 0 0 0 0 0 0 1 0 0 1 0 0 0 0 0 0 0 0 0 1 1 0 0 0 0 0 0 1 0 1 0 0 1 2 2 0 0 1 0 1 1 1 0 0 1 0 0 1 0 1 2 0 1 1 0 1 0 0 0 0 1 1 0 1 2 0 0 0 1 0 0 0 0 0 0 0 0 2 1 0 2 0 2 1 0 1 1 0 1 2 2 0 1 0 0 0 1 1 0 0 0 2 1 0 0 0 1 1 0 1 0 2 0 0 1 1 1 0 1 1 0 0 1 2 0 1 1 1 2 1 0 0 0 1 0 1 2 0 0 0 0 0 0 0 1 1 0 0 0 0 0 0 1 2 0 0 0 0 0 0 0
141 1 1 2 0 0 1 1 0 2 1 0 0 1 0 0 0 0 1 1 1 2 0 1 1 1 1 0 2 2 2 1 1 2 1 0 2 2 0 1 1 1 0 0 0 1 1 0 0 0 0 0 0 0 2 2 0 0 1 0 0 1 0 0 0 2 1 0 0 0 0 0 2 0 0 2 2 0 1 0 1 0 2 0 1 0 0 0 0 1 0 0 0 2 0 0 0 1 0 1 1 2 0 0 1 0 2 1 1 1 1 2 0 0 0 0 0 1 0 1 2 0 1 1 0 0 0 0 1 0 0 0 0 1 1 1 0 1 0 2 1 0 1 0 0 0 0 0 0 1 0 0 2 0 0 1 1 2 0 0 0 2 1 1 1 2 1 2 2 0 1 1 0 2 1 0 1 2 0 2 2 1 1 2 1 0 2 2 1 0 1 2 0 1 1 1 1 2 0 0 0 0 0 0 1 1 1 1 2 0 2 1 0 0 0 2 0 1 1 1 1 1 1 0 0 0 0 1 0 0 0 0 0 1 2 0 1 1 2 0 0 0 1 1 0 2 0 0 0 0 0 0 0 2 0 1 0 0 0 0 0 0 0 0 1 0 1 0 2 2 0 1 0 1 0 0 1 2 1 0 0 1 1 0 1 0 0 1 0 1 0 0 2 0 2 0 0 1 1 0 0 0 2 1 0 0 0 0 0 0 0 1 2 0 1 0 2 1 0 1 1 2 0 1 2 0 0 0 0 0 1 2 0 0 1 0 0 2 0 1 0 0 2 2 0 0 0 0 0 1 1 1 0 0 0 0 0 2 0 0 0 0 2 0 2 0 1 1 1 0 1 1 0 0 1 1 2 1 1 2 0 0 1 0 0 1 0 0 0 0 0 0 0 0 2 0 0 0 0 0 0 0 0 1 1 1 0 1 1 1 0 0 2 2 0 2 0 0 1 0 0 1 0 2 2 1 1 1 0 0 1 0 0 2 0 0 1 1 0 1 2 0 1 2 0 2 2 0 0 1 0 1 0 2 0 0 0 2 2 2 2 1 0 0 1 1 1 1 0 1 0 0 1 1 0 0 0 0 1 0 2 0 0 2 1 0 0 1 1 1 0 1 1 1 0 0 2 1 1 2 1 1 1 1 1 1 1 1 1 0 1 0 2 1 1 1 1 0 0 0 0 2 2 2 0 2 0 0 1 2 1 0 0 0 0 0 1 0 1 1 1 1 0 2 2 1 1 0 2 2 1 0 0 1 1 1 1 0 0 0 0 0 0 1 0 0 0 2 1 1 1 1 1 0 0 0 1 1 1 2 0 0 0 0 0 1 1 2 1 0 0 1 1 0 2 0 2 0 0 0 0 1 2 2 1 1 1 0 1 0 0 0 0 2 0 2 2 0 0 0 0 1 0 0 0 0 2 1 0 0 0 1 1 0 1 0 2 1 0 1 0 1 0 0 2 0 2 1 0 0 0 1 1 0 1 0 0 2 1 0 0 0 2 1 0 1 0 2 0 0 0 0 0 0 0 2 1 0 1 1 0 0 1 0 0 1 1 1 2 1 0 0 0 0 0 0 0 2 0 0 0 1 0 0 0 0 1 2 2 0 0 0 0 0 1 0 0 1 1 1 0 0 1 2 0 2 2 2 0 1 2 0 0 0 1 1 0 0 1 1 0 1 0 0 0 0 1 1 0 0 0 0 1 0 1 1 0 0 0 0 0 0 2 1 1 0 0 0 1 1 0 1 0 1 1 0 0 1 1 1 1 2 1 1 2 0 1 1 2 1 1 2 2 2 1 1 0 0 0 0 0 2 0 2 0 1 0 0 0 2 0 0 1 1 0 1 0 2 0 1 1 1 0 0 2 1 0 1 0 2 1 2 2 2 0 0 0 0 0 0 0 0 0 0 0 0 1 1 1 0 0 2 0 0 1 0 1 0 0 0 2 2 0 0 0 0 1 0 2 0 0 0 0 0 2 2 0 1 2 2 2 2 0 0 0 0 0 0 0 0 0 1 0 0 2 0 2 0 0 1 1 1 1 0 1 2 0 1 0 1 1 0 0 0 1 0 0 0 2 1 0 2 0 1 1 0 1 1 0 1 2 2 0 1 1 0 0 1 1 0 0 0 2 2 2 0 0 0 0 0 2 0 2 1 2 0 2 2 0 0 0 2 1 0 2 0 0 0 1 1 0 0 0 0 0 0 0 0 1 0 0 0 2 2 0 0 1 0 0 1 0 1 0 0 2 0 0 0 0 0 0 0
142 1 0 2 0 0 1 1 0 1 0 0 0 0 0 0 0 0 1 1 1 2 0 0 2 0 2 0 2 2 2 1 1 1 1 1 1 2 0 0 0 1 1 1 0 0 1 0 0 0 0 0 1 1 1 1 1 0 0 1 0 0 1 1 0 0 0 0 0 0 0 0 2 0 1 2 1 0 0 0 0 0 2 0 2 0 0 0 0 2 0 0 0 2 1 0 0 0 0 2 2 2 1 0 1 1 2 2 0 2 0 1 0 0 1 1 1 0 0 2 2 0 0 2 0 1 0 2 2 0 0 0 1 1 0 0 1 0 0 0 1 0 0 0 0 1 0 0 0 0 0 0 2 0 0 1 0 0 0 0 0 1 1 2 0 2 1 1 2 0 0 0 2 0 0 0 2 1 0 1 1 1 1 2 1 0 2 0 0 0 0 1 1 1 1 0 1 2 0 0 0 0 0 0 1 0 1 1 0 0 0 0 0 1 0 2 0 0 1 0 2 2 1 0 0 0 0 1 0 0 0 0 1 0 2 1 0 2 2 0 0 0 1 0 0 0 0 0 0 0 0 1 0 0 0 1 0 0 0 0 0 0 0 0 0 0 0 0 0 0 1 1 0 1 0 0 0 2 2 0 2 0 2 1 0 1 1 0 1 2 0 2 0 0 2 0 2 0 0 0 0 1 2 2 0 0 0 1 0 1 0 1 2 1 1 0 2 1 1 1 0 2 1 0 1 0 0 0 0 0 2 2 1 0 0 0 0 1 1 0 1 1 1 1 2 2 0 1 1 1 0 0 1 0 0 0 0 0 0 2 0 2 2 0 1 1 0 2 2 1 1 1 2 1 1 2 2 1 1 2 1 0 0 0 0 0 0 1 1 1 1 1 0 0 2 0 0 0 1 1 1 1 0 1 0 0 0 0 0 2 0 0 0 0 1 0 1 0 1 0 1 1 1 1 1 1 0 0 0 1 0 0 0 1 0 1 2 1 0 0 1 1 1 1 1 2 2 0 0 1 0 0 0 1 2 1 2 0 1 1 1 1 1 0 1 0 0 2 0 0 0 0 0 0 1 1 1 0 2 1 1 0 0 1 1 0 1 1 0 1 0 2 0 0 1 0 1 1 1 2 0 0 2 2 0 2 0 0 2 0 0 0 0 2 2 0 0 1 0 1 1 1 2 2 1 2 0 0 1 1 1 1 0 0 0 1 1 0 1 0 2 2 0 1 2 1 0 1 1 1 1 0 0 2 0 1 0 1 2 0 0 2 0 1 0 0 0 0 0 0 0 1 0 0 1 0 1 2 2 2 0 1 0 0 0 0 1 1 0 0 0 0 0 1 0 1 1 0 0 0 0 2 0 2 2 0 1 0 0 1 1 0 0 2 0 2 2 0 1 0 0 0 0 1 2 0 1 1 0 0 1 2 0 2 1 1 2 0 0 0 0 0 0 1 2 0 2 1 1 2 0 1 0 1 1 0 0 2 2 0 0 0 1 1 0 1 0 2 1 1 0 0 0 1 1 2 0 0 2 0 2 0 0 0 0 2 1 0 2 2 0 0 0 1 0 0 0 2 2 2 0 2 0 1 0 1 1 1 2 0 0 0 1 1 0 0 1 2 2 2 0 0 0 1 1 1 1 0 0 0 0 0 0 0 0 1 0 0 1 1 0 1 0 0 0 0 0 0 0 0 0 0 0 1 0 0 1 0 0 0 0 0 1 1 0 0 0 1 1 1 1 0 1 0 0 1 0 1 1 1 1 2 0 0 1 1 0 2 0 2 0 0 2 1 0 1 0 1 1 1 0 0 1 1 1 0 2 2 0 0 0 0 0 0 2 2 0 1 1 2 2 2 2 1 2 1 1 2 0 2 0 2 2 1 1 0 0 0 0 0 0 0 0 0 0 0 0 1 0 0 1 1 0 0 0 0 0 0 0 0 1 2 0 1 0 1 0 1 1 0 0 0 0 1 1 1 0 0 1 1 2 2 0 0 0 1 0 0 0 0 0 0 0 1 2 1 1 0 0 0 0 2 0 0 2 1 1 1 0 2 0 0 0 0 0 0 0 2 2 0 0 2 1 2 2 0 0 1 1 0 1 1 0 1 0 1 0 1 2 0 0 0 0 0 0 1 0 1 1 0 2 0 2 0 0 0 0 2 0 0 0 1 0 1 1 0 2 0 1 0 0 0 0 0 0 1 1 1 1 1 0 0 0 0 0 1 0 0 1 1 1 0 0 0 1 0 0 1 1 0 1 2
143 1 1 1 0 0 1 1 0 1 0 1 0 0 0 0 0 2 2 1 1 1 0 0 2 0 0 0 2 1 1 0 1 1 2 1 1 1 0 1 1 1 0 0 0 0 0 1 0 1 0 0 1 1 0 1 0 0 2 0 1 1 2 1 1 1 1 0 0 0 0 1 2 0 0 2 2 0 1 0 2 0 2 1 1 0 0 1 1 2 1 2 2 2 1 0 1 0 0 2 2 2 1 0 1 1 2 2 0 2 1 2 0 1 1 0 1 0 1 1 1 0 2 0 1 0 0 1 2 0 1 1 1 1 0 0 1 1 0 1 1 0 0 0 0 0 0 1 0 1 1 1 0 0 0 0 0 1 0 1 1 0 1 1 0 0 0 2 0 1 0 1 0 2 0 0 1 1 0 1 1 0 1 2 2 1 1 0 0 0 0 2 0 2 2 0 1 2 0 0 0 0 0 0 1 0 1 1 1 2 2 0 1 0 0 2 0 0 1 1 0 0 0 0 0 0 0 2 0 1 0 0 0 0 2 0 0 2 2 0 0 0 1 0 0 0 0 0 0 0 0 0 0 0 1 1 1 0 0 0 0 0 0 1 1 0 0 1 1 1 0 2 1 0 0 0 2 2 2 0 0 0 1 1 0 1 0 1 0 2 1 1 1 0 1 0 2 1 0 1 1 0 2 0 0 1 2 0 0 0 0 2 2 0 1 0 2 0 0 0 1 1 0 1 2 0 0 0 2 2 2 0 0 0 0 0 0 1 1 1 0 1 2 2 0 0 1 0 1 1 1 0 2 0 1 1 1 1 0 1 0 1 1 0 1 2 0 1 1 0 2 0 1 1 0 1 2 1 1 2 0 2 2 0 0 2 0 0 0 0 0 0 0 0 2 1 1 2 0 0 0 0 0 1 0 0 0 0 0 2 0 0 0 0 1 0 1 1 0 1 0 1 1 1 0 1 1 0 0 0 2 0 0 2 0 0 1 1 0 1 1 1 0 1 1 2 1 1 1 1 0 1 0 2 1 1 0 0 1 1 0 1 0 0 0 2 1 1 0 1 1 0 1 1 1 0 0 0 2 0 1 1 0 2 0 0 0 1 1 0 2 1 0 0 0 0 1 1 1 2 1 1 1 0 1 2 1 0 2 0 0 0 1 2 2 0 0 0 0 1 1 1 2 2 1 2 0 0 1 1 2 0 2 2 1 1 1 0 1 0 1 2 0 0 1 1 0 0 2 2 2 0 0 2 1 0 0 0 0 2 2 0 0 1 0 0 0 2 0 1 1 2 1 0 0 0 0 0 1 1 0 0 0 0 0 0 1 0 0 0 0 2 1 0 0 0 0 0 0 0 2 2 2 1 1 2 1 0 0 1 0 0 0 0 1 0 0 0 1 1 0 1 0 0 0 2 2 1 0 0 0 2 1 1 2 1 1 1 0 1 0 2 1 1 1 0 0 0 1 1 1 1 0 0 0 1 0 1 1 1 1 0 1 0 0 2 1 2 1 1 1 0 0 1 2 2 0 0 2 1 0 0 0 0 0 1 1 0 0 2 0 0 2 2 0 0 0 2 1 2 1 1 0 0 2 0 0 2 2 0 1 0 1 1 0 1 2 0 0 0 0 1 1 2 0 0 0 1 0 1 1 0 0 0 0 0 1 0 1 2 1 0 0 1 0 0 1 0 0 0 0 0 0 1 0 0 0 0 1 1 0 0 2 0 0 1 1 0 2 2 0 0 1 1 1 0 0 2 0 0 0 0 2 2 2 1 1 0 2 0 1 1 2 1 0 1 0 1 1 1 0 0 0 2 0 1 1 0 1 2 0 0 1 1 1 2 0 2 1 1 1 1 0 1 2 1 1 1 0 2 0 1 2 1 0 0 0 0 0 0 0 0 0 0 0 0 0 0 0 0 0 2 0 0 0 0 0 0 0 0 1 2 0 0 0 0 1 0 2 0 0 0 0 2 1 0 0 1 2 2 2 2 0 0 0 0 1 0 0 1 0 1 0 1 1 0 1 0 0 0 1 2 1 0 0 2 0 1 0 1 1 0 0 0 1 1 0 0 1 1 0 1 0 0 1 0 1 1 1 1 1 1 1 1 0 1 0 1 2 0 0 0 2 2 1 1 0 1 1 0 2 1 0 2 1 0 1 1 0 1 1 1 0 1 1 0 1 0 0 0 0 0 0 0 0 0 2 1 1 0 0 0 0 1 0 0 1 0 0 0 0 0 0 0 0 0 0 1 0 0 0 0
144 1 2 0 0 0 0 1 1 2 2 0 1 1 0 0 0 2 0 0 2 2 0 1 1 1 1 0 2 1 1 0 0 0 2 0 2 1 0 1 1 1 1 1 0 1 0 0 0 1 0 0 1 2 0 0 0 0 2 0 1 2 0 0 0 0 0 0 0 1 1 2 1 0 2 1 0 0 1 0 1 0 1 1 1 0 0 0 0 1 0 0 2 1 0 0 0 1 0 1 1 1 0 0 1 0 2 0 2 0 0 2 1 2 2 1 2 1 0 1 2 1 2 0 1 0 0 2 2 1 0 0 0 0 0 0 0 0 0 1 1 0 0 0 0 1 0 0 0 1 0 1 0 0 0 0 0 2 0 0 1 1 2 2 1 2 1 0 1 1 0 2 0 2 0 0 2 1 0 1 1 0 0 1 1 1 0 2 1 1 1 2 0 2 2 0 1 1 0 0 1 0 0 0 1 0 1 1 1 0 2 0 0 0 0 2 0 0 0 2 0 0 0 0 0 0 0 0 0 0 1 1 0 0 0 0 1 2 2 0 0 0 2 1 0 1 0 0 0 0 0 0 0 0 0 2 1 1 0 1 1 1 0 0 0 0 0 1 0 0 1 1 0 0 0 0 0 2 1 0 1 1 1 1 0 0 0 0 0 1 0 0 1 0 1 0 1 1 0 0 1 0 2 1 0 0 2 0 0 0 0 1 1 1 1 0 2 1 1 1 0 2 1 2 1 0 0 0 1 1 2 0 1 0 0 0 0 2 0 2 0 1 1 1 0 0 1 1 1 1 0 0 2 1 0 0 0 1 0 0 0 0 1 0 0 0 0 2 2 1 2 0 0 0 0 0 1 1 0 2 1 1 0 0 1 1 0 0 0 0 0 0 0 1 2 1 1 1 1 0 0 2 0 0 0 1 1 2 0 2 0 0 1 1 1 0 0 0 1 0 0 1 1 0 1 1 0 1 0 1 1 0 0 2 0 0 1 0 0 0 0 2 0 0 0 2 2 0 0 0 0 1 0 1 1 0 1 1 1 1 1 1 0 0 0 2 1 1 0 1 0 0 0 0 2 0 1 1 1 0 1 0 0 0 2 1 0 1 1 0 1 0 0 1 1 0 1 0 0 2 2 2 2 2 2 0 2 1 0 0 0 0 1 1 1 1 1 0 0 1 0 1 0 1 0 0 1 0 2 1 1 0 1 1 1 0 1 0 1 0 0 0 1 0 2 0 0 0 2 2 1 0 0 2 1 0 0 1 0 0 0 0 1 0 0 0 1 1 0 0 0 1 1 0 0 0 0 1 2 1 0 0 0 0 1 0 1 0 0 0 0 1 1 0 1 0 1 1 0 1 0 1 1 1 2 0 0 0 0 2 1 0 0 1 0 1 0 0 0 1 1 1 1 1 1 0 1 1 0 0 0 2 0 2 1 0 2 0 1 0 1 0 0 1 2 0 1 1 1 1 1 1 1 0 1 0 0 2 2 1 0 0 0 0 1 1 0 1 0 0 0 0 0 1 1 1 1 0 2 1 0 0 1 0 1 2 0 1 1 1 0 0 0 1 0 0 0 2 1 1 0 1 0 0 2 0 1 2 2 0 0 0 0 1 1 0 1 2 2 2 0 0 1 2 0 0 0 0 1 0 1 1 0 0 0 0 1 0 1 1 0 1 0 0 0 0 0 1 0 0 0 0 1 0 0 0 1 0 1 0 0 0 1 1 0 0 0 1 1 1 0 0 0 1 1 0 0 0 2 2 0 2 0 0 1 2 0 2 0 2 0 1 2 1 1 0 0 1 0 2 0 1 1 1 1 1 2 0 2 2 0 0 1 1 1 2 0 1 0 0 0 0 0 0 0 1 0 1 0 2 0 1 2 1 0 0 0 0 1 0 1 1 0 0 0 0 1 0 0 0 0 1 0 0 0 0 1 0 1 0 1 2 1 0 1 0 1 0 2 1 1 0 0 1 2 2 0 1 2 2 2 2 1 0 0 1 0 0 0 0 0 0 1 1 1 0 1 0 0 0 0 1 1 0 2 2 0 0 0 1 0 0 0 0 1 0 0 0 1 1 0 1 0 2 1 0 0 2 0 0 2 2 0 2 0 0 0 0 2 1 0 0 2 1 1 0 0 0 0 1 2 1 1 0 1 0 1 2 0 0 0 1 0 0 0 0 2 0 0 0 0 0 0 0 0 0 0 1 1 0 0 0 0 1 0 1 0 0 0 1 1 1 0 0 1 0 0 0 0 0 0 2
145 0 0 1 0 0 1 1 0 2 0 0 0 1 0 0 1 0 1 1 1 2 2 0 2 0 1 1 2 2 1 1 1 1 2 0 2 1 0 2 2 0 0 0 0 0 2 1 0 1 0 0 1 1 0 2 0 1 0 0 1 1 2 2 1 1 1 0 0 1 1 1 2 0 1 2 1 0 0 0 1 0 1 1 1 0 1 0 0 2 0 0 0 1 1 0 0 0 0 1 1 2 1 0 2 2 1 1 1 1 0 1 0 2 2 0 1 0 0 0 1 1 1 1 1 0 0 2 2 1 0 0 1 1 0 0 1 1 0 1 1 0 0 0 0 0 0 0 0 2 1 2 0 0 1 0 1 0 0 1 1 1 1 1 1 2 2 1 0 1 1 0 1 1 0 0 1 1 0 1 1 0 1 2 1 0 2 1 1 0 0 2 0 1 1 0 1 2 1 0 0 1 0 1 1 0 0 0 1 0 1 0 1 0 0 2 0 0 1 1 1 1 0 0 0 1 1 2 0 2 0 0 0 0 1 0 0 2 2 0 0 1 2 1 0 1 0 0 0 0 0 1 0 0 0 1 0 2 0 2 2 1 1 1 1 0 0 0 2 2 0 1 0 1 1 1 1 0 2 0 0 0 2 1 0 1 1 0 0 1 1 1 2 0 2 0 2 0 0 0 0 0 2 1 0 0 1 0 1 0 0 0 2 1 1 0 2 1 0 1 0 2 1 1 2 0 1 0 1 2 2 0 0 0 0 0 0 1 1 1 1 1 1 2 1 1 0 0 1 2 2 0 1 0 0 1 1 2 0 1 0 1 2 0 2 0 1 1 1 0 2 0 0 0 1 1 1 2 0 1 2 1 1 0 1 1 0 1 0 1 1 1 1 0 2 1 1 1 0 0 0 0 0 1 0 0 1 1 0 2 0 0 0 0 1 0 1 0 1 0 0 1 1 0 2 2 1 1 0 1 0 1 0 1 1 0 0 0 0 0 2 0 0 0 1 0 1 1 1 2 0 0 0 2 0 0 0 1 1 1 1 1 0 0 0 1 0 1 0 1 1 0 2 2 2 0 2 0 0 0 0 2 0 1 1 0 0 2 2 1 1 2 0 1 1 0 1 1 1 2 1 1 1 1 1 1 2 0 0 0 0 1 1 0 0 2 0 0 0 2 0 0 1 1 0 1 1 0 1 2 1 0 2 1 2 0 0 0 0 0 2 2 1 1 2 0 0 0 2 2 0 1 0 1 1 1 1 1 0 1 1 0 0 0 0 0 1 2 2 0 1 1 0 0 1 0 1 1 1 2 0 1 0 0 1 0 1 2 2 2 0 2 0 1 0 0 0 1 0 1 0 2 1 0 0 2 2 0 0 1 1 0 0 0 1 0 0 0 0 0 1 1 0 0 0 0 0 1 0 0 0 2 1 1 2 1 2 0 0 1 0 0 0 1 1 0 1 0 0 0 0 1 1 0 1 0 0 2 1 0 0 0 1 0 1 1 0 2 1 0 0 2 0 0 0 1 1 0 2 0 0 0 0 0 0 1 2 0 2 2 0 0 0 1 1 0 0 1 0 2 0 0 0 1 0 1 1 2 2 0 1 0 0 2 0 0 0 0 0 0 0 1 0 2 0 1 1 0 1 0 1 1 1 0 0 1 1 0 1 2 1 1 0 0 0 0 1 0 0 0 0 0 1 0 0 0 1 0 0 0 0 0 1 0 0 0 0 0 2 2 0 1 1 0 0 0 0 1 0 1 0 0 0 0 1 1 1 1 1 1 1 1 2 1 1 0 0 1 0 0 0 1 0 0 0 1 2 1 1 1 0 0 0 0 1 2 1 2 1 1 1 1 0 0 2 1 1 1 0 2 1 2 1 0 0 0 0 0 0 0 0 1 1 0 1 0 1 1 1 0 0 2 0 0 0 0 0 0 0 1 1 2 1 0 1 0 0 0 2 0 0 0 0 2 0 1 0 1 1 0 0 1 0 0 1 0 1 1 0 0 0 0 1 1 1 0 1 0 0 0 0 1 0 0 2 0 1 0 0 0 1 0 0 1 1 1 0 1 2 1 0 1 0 1 1 0 0 0 0 0 2 2 1 2 0 1 0 0 0 0 0 0 0 0 1 1 0 1 0 0 2 0 2 0 1 1 1 1 0 0 0 0 0 1 1 0 1 0 0 1 0 0 0 0 1 2 2 2 0 0 0 0 0 1 0 1 2 0 0 0 0 0 0 1 0 0 1 0 0 0 0 1
146 0 2 1 0 0 2 2 1 1 1 1 1 1 0 0 0 1 1 1 1 2 0 1 1 1 0 0 1 1 1 0 2 2 1 2 2 2 0 1 1 1 0 0 0 0 1 0 0 1 1 0 1 1 1 0 0 1 0 0 0 0 2 2 1 1 1 0 0 1 1 1 2 0 2 2 0 0 0 0 0 0 2 1 1 0 0 0 0 2 0 1 2 2 0 0 0 2 0 2 0 2 0 0 1 0 2 1 1 1 0 2 0 0 2 2 2 0 1 1 1 0 1 1 0 0 0 0 2 0 0 0 0 0 0 0 0 1 0 1 1 0 0 0 0 0 0 0 0 1 1 1 1 0 0 0 0 1 1 0 0 1 1 2 1 2 2 2 2 0 0 0 2 0 1 0 1 0 0 0 0 0 1 2 2 1 1 1 0 0 0 2 1 1 2 0 2 2 0 0 0 0 0 0 2 0 0 1 2 0 2 0 1 0 0 2 1 1 1 1 1 1 0 0 0 0 0 1 0 1 0 0 2 1 1 2 0 0 2 1 0 1 2 1 0 2 0 0 0 0 0 1 1 0 0 1 1 0 1 1 0 1 1 0 0 0 0 0 2 2 0 1 0 2 0 1 2 2 2 0 1 0 1 0 0 1 0 1 0 1 1 1 1 0 2 0 1 1 0 1 0 1 1 1 0 0 0 0 0 0 0 1 2 0 2 0 2 0 0 1 1 2 1 0 1 0 0 0 0 0 1 1 1 0 0 0 0 1 1 0 0 0 1 2 1 1 0 0 2 1 1 0 1 0 0 0 0 0 0 2 0 2 1 0 0 0 0 2 2 0 2 0 1 1 0 0 1 2 0 0 0 2 0 0 0 0 0 0 1 1 1 1 0 0 2 1 1 2 0 0 0 0 0 1 0 0 2 0 0 2 0 0 0 0 2 0 0 0 0 0 0 1 0 1 0 0 2 1 0 0 1 0 0 0 1 2 0 1 0 1 0 1 0 1 1 1 1 0 0 0 0 0 0 2 2 2 0 2 1 2 2 2 1 1 1 1 0 2 0 1 1 0 1 1 1 0 1 1 1 0 0 1 0 1 1 0 0 2 2 0 2 2 1 2 0 0 1 1 1 2 1 0 1 1 1 1 1 1 1 0 0 0 0 1 1 1 0 0 0 1 0 0 2 2 1 2 0 1 0 2 1 1 1 0 1 1 0 0 0 1 0 0 0 0 0 0 0 1 1 1 0 0 0 2 0 0 1 1 1 0 0 1 0 0 0 0 0 2 0 0 0 0 1 0 0 0 1 1 1 2 0 0 0 0 0 0 1 1 0 0 0 2 2 0 1 0 1 0 0 0 1 2 0 1 2 0 0 0 0 2 1 0 0 1 1 1 0 0 0 0 0 1 1 1 1 0 1 0 0 0 0 0 0 2 1 1 1 1 1 0 0 0 1 1 1 0 0 1 1 1 0 2 1 1 1 0 0 2 2 0 0 0 1 0 0 2 1 2 1 1 1 0 0 0 1 0 2 1 1 1 0 0 1 0 0 1 2 0 0 1 0 2 0 2 0 0 0 2 0 1 1 1 0 0 1 0 1 2 2 0 0 0 0 2 0 0 1 1 1 1 0 0 0 2 0 2 2 0 0 0 1 0 0 0 0 0 0 0 1 1 0 1 0 0 1 1 1 2 0 0 1 1 0 0 0 1 0 1 1 1 1 1 2 1 1 0 0 0 2 2 0 1 0 1 1 0 0 0 2 2 0 2 0 0 1 2 0 1 2 1 1 2 2 2 2 0 0 1 0 1 1 1 0 2 0 2 2 0 0 2 0 0 2 2 0 2 0 1 1 1 0 1 0 1 2 1 1 2 0 2 0 1 2 0 0 1 0 0 1 0 1 1 2 0 1 1 2 1 1 0 0 1 0 0 0 0 1 0 0 1 1 2 0 0 0 1 1 0 1 0 0 0 0 1 2 2 1 1 1 1 1 1 0 0 0 1 1 0 1 1 1 2 0 1 2 0 2 0 0 0 0 2 0 1 1 1 0 1 0 1 1 0 0 1 1 1 0 1 2 1 0 2 0 1 1 1 1 2 0 1 2 2 0 1 0 0 0 1 1 0 0 0 2 2 2 0 1 0 0 0 2 1 1 1 2 0 2 1 1 1 1 0 0 0 1 0 0 2 1 2 1 0 0 0 0 1 1 0 2 0 0 0 1 1 0 0 1 0 0 0 0 0 0 0 1 0 0 1 1 0 1 1
147 0 0 2 0 0 2 0 0 2 1 0 0 0 0 0 0 2 0 0 2 2 0 0 2 0 2 0 1 2 1 0 0 0 1 1 1 1 0 2 2 0 0 1 0 0 0 0 1 2 0 0 0 2 0 1 1 0 0 1 0 0 1 1 0 0 0 1 0 0 0 1 2 0 1 2 1 1 1 0 2 0 2 0 1 0 0 0 0 2 0 0 0 2 1 0 0 1 0 0 0 2 1 0 0 0 2 2 0 2 0 2 0 0 1 2 1 1 1 0 1 2 2 0 1 0 0 1 2 0 0 0 0 0 0 0 0 0 0 1 0 0 0 0 0 1 0 0 0 0 0 0 0 1 0 0 1 2 0 1 1 1 1 2 1 1 1 1 1 1 1 1 0 2 1 0 2 0 0 1 0 0 1 2 2 0 2 1 0 0 0 1 2 0 0 1 1 2 0 0 0 1 0 1 2 0 1 1 1 2 2 0 2 0 0 2 0 0 1 0 1 1 0 0 0 0 0 0 0 0 0 0 1 1 1 2 0 2 2 0 0 1 2 1 0 1 0 1 0 0 0 1 0 0 0 0 0 0 1 1 0 1 0 0 0 0 1 0 1 0 0 0 0 1 0 0 0 2 1 0 0 0 2 1 0 1 1 2 0 2 2 0 1 0 1 0 1 0 1 0 0 0 2 0 0 0 0 0 0 0 0 0 1 0 2 0 1 0 0 0 0 1 1 0 1 0 1 0 1 1 2 0 1 0 0 0 0 1 1 1 1 1 2 2 1 1 0 1 1 1 1 0 1 0 0 0 0 1 0 1 0 1 2 0 2 1 0 2 2 0 1 1 0 0 1 1 2 2 0 1 0 0 0 0 1 0 0 0 0 0 0 0 1 1 2 1 1 0 1 1 1 1 0 2 2 0 0 0 0 1 0 0 0 0 2 0 0 1 0 0 0 2 0 1 0 0 0 1 1 0 1 1 0 2 1 0 0 0 1 0 1 0 0 0 2 0 0 0 0 0 0 0 0 2 0 0 0 0 0 0 1 1 0 0 0 2 0 2 0 0 1 1 2 2 0 1 0 1 1 0 1 0 0 1 2 1 0 0 0 0 0 1 1 1 1 0 0 1 1 1 1 0 0 0 0 2 1 1 0 0 0 0 1 0 0 1 0 0 0 1 0 1 2 2 0 1 1 1 0 2 0 1 2 2 1 0 1 0 1 1 0 1 0 0 0 1 0 1 1 1 0 0 0 2 0 1 0 0 0 1 0 0 2 1 1 1 0 1 1 1 1 1 0 0 0 0 0 1 1 2 0 1 0 0 1 0 0 2 2 1 0 0 1 1 0 0 0 1 0 0 0 2 1 1 1 1 1 0 0 1 1 0 0 1 0 2 0 0 0 0 0 1 0 0 0 0 0 1 0 0 0 2 0 2 1 1 2 0 0 0 0 0 0 1 2 0 1 1 0 0 0 1 0 2 2 0 0 2 1 0 0 0 2 2 0 0 0 1 0 1 1 1 0 0 1 1 1 0 2 0 0 1 1 0 0 1 2 0 1 1 0 0 1 2 0 0 0 1 1 2 0 1 0 0 1 0 1 2 2 0 1 0 0 1 0 0 0 0 0 0 0 0 0 1 0 0 0 0 0 0 0 0 0 0 0 0 0 0 0 0 0 0 0 0 0 1 2 0 0 0 0 0 0 0 0 0 0 0 1 1 0 0 2 1 1 1 1 0 1 1 0 0 0 1 1 0 0 2 0 0 0 0 1 1 1 1 0 0 2 0 2 2 2 2 2 0 0 1 0 1 0 2 0 1 0 2 1 0 1 2 0 0 1 1 1 2 0 1 1 1 0 1 0 0 2 0 0 2 0 2 1 2 2 1 0 1 1 0 0 0 0 0 2 0 2 0 2 0 0 0 0 2 0 0 1 1 2 0 2 0 2 2 0 0 0 0 1 0 0 0 0 0 0 0 2 1 0 0 1 1 0 0 0 0 0 0 0 0 1 0 2 2 1 1 2 0 2 0 0 0 1 2 0 0 2 0 1 1 0 1 0 0 0 0 2 1 0 0 1 1 0 1 0 2 0 0 1 1 0 1 2 2 0 2 0 0 0 0 1 0 0 0 2 0 0 0 1 2 0 0 2 0 2 1 0 0 1 2 0 0 0 0 1 0 1 1 1 1 1 1 1 0 0 0 0 2 2 1 1 0 0 0 0 0 0 0 0 0 0 1 1 0 0 0 0 0 0 1 1 0 0 1
148 0 1 1 0 0 1 1 0 0 0 0 0 1 0 0 0 2 0 0 2 2 0 0 2 0 1 0 1 2 1 0 1 1 2 0 2 2 0 1 1 1 1 1 0 0 1 0 0 0 0 0 1 1 0 1 0 1 0 1 0 1 2 2 0 0 1 0 0 0 0 1 2 0 0 2 1 0 1 0 1 0 2 0 1 0 1 1 0 2 0 1 2 2 2 0 0 1 0 2 1 2 1 1 0 0 2 1 1 1 0 1 0 0 0 1 1 0 1 1 1 0 2 0 0 0 0 0 1 0 1 1 0 0 1 0 0 0 0 0 0 0 0 0 0 1 0 0 1 2 1 1 0 0 1 0 1 2 0 0 1 1 2 1 0 1 0 2 1 1 1 1 1 1 1 0 2 0 0 0 0 0 1 2 1 0 2 0 0 0 0 1 0 2 2 0 1 2 0 0 0 0 0 0 1 0 0 1 1 0 1 0 1 0 0 2 0 0 2 0 0 0 1 0 0 1 1 1 0 0 0 0 0 0 0 0 0 1 1 1 0 1 2 2 0 2 0 0 0 0 0 1 0 0 1 2 1 2 0 2 2 2 0 0 0 0 0 1 2 1 0 1 0 2 0 0 0 2 1 0 0 1 1 0 1 0 1 1 0 2 1 1 1 0 1 1 0 0 0 0 0 0 2 2 1 0 2 0 1 0 0 0 1 0 1 0 2 2 0 0 1 1 1 1 1 0 0 0 1 1 2 1 1 1 0 0 0 2 0 0 0 0 2 2 1 1 1 1 1 2 0 1 1 1 0 1 1 1 0 0 0 0 2 0 2 0 0 2 2 0 1 1 1 1 1 2 2 2 0 0 0 0 0 0 0 0 0 1 1 0 0 0 1 1 2 0 0 1 1 0 0 1 0 1 0 1 2 1 0 2 0 0 1 1 0 0 1 0 1 0 0 1 1 0 2 2 1 1 1 0 0 1 0 2 1 1 0 1 0 0 1 1 1 2 0 1 2 0 0 1 0 0 0 2 2 2 0 2 0 2 2 1 0 0 1 1 0 1 0 1 1 0 0 0 1 0 0 0 2 0 1 2 0 1 1 1 0 1 1 0 1 1 0 0 1 0 2 1 1 2 1 0 2 1 2 1 2 0 1 0 0 1 2 0 0 1 0 0 0 0 0 2 2 2 0 2 0 0 1 2 1 0 0 0 0 1 0 0 1 1 1 1 0 2 2 1 0 1 1 1 0 0 0 2 0 0 0 0 0 0 0 0 2 1 1 1 0 1 1 0 0 0 0 0 1 0 1 1 2 1 1 0 1 0 0 1 1 2 2 2 0 0 2 0 1 0 0 0 0 0 0 2 2 0 1 2 2 1 0 2 1 0 0 1 0 1 0 0 2 1 1 1 0 0 0 0 1 1 0 0 0 1 0 0 2 0 2 1 0 1 0 1 1 2 2 0 1 0 2 1 0 2 2 1 2 0 0 2 2 0 0 0 0 1 0 1 1 1 1 0 0 1 0 0 0 2 0 0 1 1 0 2 0 0 0 2 1 2 2 0 0 0 0 0 1 0 0 2 2 2 0 2 0 0 2 0 1 1 2 0 0 0 0 1 1 0 1 2 0 0 2 0 2 2 0 0 0 0 1 0 2 1 0 0 0 0 0 1 0 2 1 0 0 0 0 1 1 1 2 1 2 1 1 0 0 0 1 0 0 0 0 0 2 0 0 1 1 0 2 2 0 1 0 1 0 0 0 1 1 1 0 2 1 1 2 0 1 1 1 1 0 0 2 2 2 0 0 0 0 1 0 0 2 2 2 1 0 0 0 2 1 1 1 1 1 2 0 1 0 0 0 0 1 1 2 1 1 1 0 2 0 2 2 0 0 1 1 0 1 0 0 0 0 0 0 0 0 1 1 0 0 2 0 0 1 0 1 1 0 0 0 0 1 0 1 2 1 0 0 0 1 0 0 1 1 2 0 1 2 2 2 2 0 0 0 0 0 0 0 0 0 1 0 1 1 0 1 0 0 0 0 2 0 0 1 1 0 0 1 1 0 0 0 0 0 0 0 0 2 2 0 2 0 2 0 0 1 0 1 0 1 1 1 2 0 0 0 2 2 0 0 0 2 1 1 1 0 2 0 0 2 0 1 2 1 0 2 1 1 1 1 0 1 0 0 1 2 0 0 0 0 0 0 0 0 1 2 1 0 0 0 0 0 0 0 0 0 0 0 1 1 0 0 0 0 1 0 1 1 0 0 1
149 1 1 1 0 0 1 0 0 2 2 0 1 1 1 1 0 0 2 1 1 2 0 0 2 0 2 0 2 2 2 0 1 1 0 1 2 2 0 2 2 0 1 1 0 0 1 0 0 0 0 0 1 1 0 1 0 0 1 0 1 2 1 1 0 0 0 1 1 1 0 1 2 0 0 2 1 0 1 0 1 0 2 0 1 0 0 0 0 2 0 1 1 2 0 0 0 1 0 2 1 2 1 0 1 1 2 1 1 1 0 1 1 2 2 1 2 0 1 1 1 1 1 1 0 0 1 1 1 0 0 0 0 0 0 0 0 1 0 1 2 0 1 0 0 1 0 1 0 0 0 1 1 0 0 0 0 0 0 0 0 0 1 2 1 2 1 0 0 1 0 0 1 1 0 0 0 1 0 1 0 1 1 1 1 0 1 2 1 0 0 2 0 1 1 0 1 1 0 0 0 1 0 2 1 0 1 1 1 0 0 0 0 0 0 2 0 1 2 0 0 0 0 0 0 0 0 1 0 1 0 0 1 1 1 1 0 2 2 0 0 0 2 1 0 1 0 0 0 0 0 0 0 0 0 1 0 1 0 1 1 1 0 0 0 0 1 1 2 2 0 0 0 1 0 1 0 1 2 0 0 0 2 1 1 0 0 1 0 2 1 1 1 0 2 0 0 1 1 0 0 0 2 1 1 0 0 1 1 0 0 1 1 0 1 0 2 0 0 0 0 0 2 1 1 0 1 0 1 1 1 1 1 0 0 0 0 2 0 0 0 0 1 2 0 0 0 1 0 0 2 0 1 1 0 1 1 0 0 2 0 2 2 0 2 1 0 1 1 1 2 0 1 1 0 1 1 1 0 2 1 0 1 1 0 0 0 0 0 1 0 1 1 0 2 1 1 1 0 0 0 0 0 1 0 0 1 0 2 0 0 0 0 0 1 0 1 1 0 1 0 1 0 1 0 0 1 1 0 0 1 0 0 2 0 0 0 0 0 0 2 0 0 0 2 1 0 0 0 0 0 0 1 2 1 1 0 2 0 2 1 1 0 0 0 1 0 1 0 1 2 1 0 0 1 0 1 1 2 0 0 2 0 2 1 1 0 0 0 1 0 1 1 1 1 0 2 1 1 2 1 0 2 2 2 0 2 1 1 0 0 0 1 1 1 1 0 2 0 2 2 0 2 2 0 2 0 0 1 1 1 0 2 1 2 1 1 0 1 1 0 1 0 0 0 1 0 2 1 0 0 0 0 1 1 0 0 1 0 0 0 0 0 0 0 0 0 1 0 1 1 1 1 0 0 0 0 1 2 1 1 0 1 0 0 1 1 2 2 1 0 0 0 2 0 2 2 1 0 0 1 1 1 1 0 0 0 0 0 0 1 0 0 2 0 2 2 0 0 0 0 1 1 1 1 0 1 1 0 0 0 2 0 1 0 0 2 1 0 1 0 1 0 0 1 0 1 1 1 0 0 2 1 0 1 0 0 2 2 1 1 0 2 1 0 1 0 2 1 0 0 0 0 0 0 1 2 0 2 1 1 1 0 1 0 0 2 0 1 1 0 1 2 2 0 1 1 2 1 2 0 1 0 0 1 0 1 2 2 0 1 0 0 1 1 1 0 2 2 2 0 0 1 2 0 1 1 0 1 0 1 1 1 0 0 1 0 0 0 1 1 1 0 0 0 0 0 0 0 0 0 0 1 0 0 2 0 0 0 0 0 0 1 0 0 1 1 1 1 1 1 0 1 0 0 0 0 1 0 0 0 0 1 1 1 0 0 2 1 2 0 2 2 2 0 2 0 1 1 1 0 1 1 2 1 1 1 1 0 1 1 1 2 2 0 2 0 1 0 0 0 1 0 0 2 1 0 1 0 2 1 2 2 1 0 0 0 0 0 0 1 1 1 0 0 0 0 2 1 0 0 0 0 0 1 0 1 1 0 1 1 2 0 0 0 1 0 0 1 0 0 0 0 2 1 1 0 1 1 1 1 1 0 0 0 1 0 1 0 0 1 2 0 1 2 1 1 0 0 1 0 2 0 1 2 1 0 0 0 1 1 0 1 1 1 1 0 0 2 2 0 2 0 1 2 0 2 1 0 0 2 1 0 2 0 0 0 0 2 0 0 0 1 1 0 0 0 0 1 0 2 0 1 1 2 1 2 2 0 0 0 0 2 0 0 1 0 0 0 1 0 0 0 0 0 1 1 0 2 0 0 0 0 0 0 0 0 0 1 0 0 0 0 0 0 0 0 0 0 0 1 2
150 1 1 1 0 0 2 1 0 0 0 1 0 0 0 0 0 2 1 1 1 1 0 1 1 1 1 0 2 2 1 1 2 2 2 1 1 2 0 2 2 0 0 1 0 1 0 0 0 2 2 0 1 1 0 2 0 1 0 2 0 0 1 2 0 1 1 1 0 0 0 1 1 0 2 1 0 0 1 0 1 0 1 1 1 0 1 1 1 2 1 1 1 2 0 0 0 1 0 0 0 2 1 0 1 1 2 2 0 2 0 1 0 1 1 0 1 0 0 2 2 0 2 0 1 0 0 1 1 0 0 0 0 0 0 0 0 0 0 1 0 0 0 0 0 0 0 0 1 2 1 1 0 0 0 0 0 0 1 1 1 1 0 2 1 2 2 0 0 1 1 0 1 1 0 0 2 0 0 0 0 0 1 2 2 1 1 2 0 0 0 2 0 2 2 0 1 2 0 0 0 0 0 1 1 0 1 1 0 1 2 0 2 0 0 2 1 1 2 0 1 1 0 0 1 0 0 1 1 0 1 1 1 1 2 1 0 0 1 1 0 1 2 1 0 1 0 2 2 2 0 0 1 0 0 2 2 0 0 1 0 1 0 0 1 0 0 0 2 2 0 1 1 1 0 1 0 2 1 0 0 1 0 0 0 1 0 0 0 2 1 1 0 0 1 1 2 1 1 1 1 0 2 1 1 0 0 0 0 0 1 2 1 0 1 0 1 1 0 1 0 2 0 2 1 0 0 0 1 2 2 2 0 0 0 1 0 1 1 2 0 2 2 2 0 0 0 0 0 2 0 2 2 0 0 0 0 0 0 2 0 2 2 0 2 0 1 2 2 0 1 1 1 1 0 1 1 2 0 0 0 0 1 0 1 0 0 0 0 0 0 0 1 0 2 1 1 2 0 0 0 0 0 1 1 0 1 0 0 1 0 0 1 1 0 0 1 1 0 0 0 1 0 1 1 1 2 0 1 1 0 1 0 2 0 0 0 0 0 0 1 1 0 0 1 2 1 0 0 0 0 1 0 2 0 0 0 1 0 2 1 2 2 2 2 0 0 2 0 0 1 0 1 1 1 1 1 2 2 0 1 2 0 1 1 1 0 1 0 1 0 1 0 0 1 0 1 2 2 1 0 0 2 1 2 0 2 0 2 0 0 0 0 0 0 1 0 2 0 2 2 0 2 2 0 2 0 0 1 1 1 0 0 0 0 0 1 1 1 2 1 1 0 2 2 0 0 1 1 1 0 0 0 2 1 1 0 0 0 1 0 0 0 1 0 0 0 2 1 0 0 0 1 0 0 0 1 1 2 1 0 1 1 0 0 1 1 0 0 0 0 1 0 0 1 0 1 0 0 0 0 2 2 2 0 0 2 0 0 1 2 0 0 1 1 1 1 0 1 0 0 0 1 1 1 0 1 1 0 0 0 1 0 2 1 1 2 0 0 1 1 0 0 1 1 0 1 2 1 1 1 1 0 1 1 0 0 1 1 0 0 0 0 1 1 1 0 2 0 1 1 0 0 1 1 1 1 0 1 1 1 1 0 1 0 0 1 0 2 2 1 0 0 2 2 0 0 2 0 1 1 0 0 0 1 0 2 2 2 1 1 1 0 2 0 0 0 1 1 1 0 0 1 1 1 0 0 0 0 0 0 0 0 0 0 0 1 1 0 2 1 0 0 1 0 0 1 0 1 1 1 1 0 1 0 0 2 0 0 0 0 0 1 0 0 1 1 2 0 0 0 0 0 0 0 0 0 1 1 1 0 1 1 1 1 1 0 2 1 2 0 1 2 2 2 0 0 0 0 1 0 2 0 1 0 1 1 0 1 2 0 0 1 1 0 1 1 2 2 2 2 2 0 0 1 1 0 1 0 2 0 1 2 1 0 1 1 0 0 1 0 0 1 1 0 0 1 1 0 0 0 1 0 0 0 0 0 0 0 0 0 0 1 0 1 0 0 0 2 0 0 0 0 1 1 2 0 1 1 1 1 1 0 0 0 0 1 0 0 0 0 1 1 1 2 0 2 0 0 0 0 2 2 0 2 1 0 0 0 1 1 0 0 0 0 0 0 1 2 1 0 2 0 1 1 0 1 2 0 1 2 2 1 2 0 0 0 0 0 0 0 0 2 1 1 1 0 0 0 0 2 1 2 0 1 0 1 2 0 0 0 1 1 1 2 0 0 0 0 1 0 0 1 0 0 0 0 0 2 0 0 0 0 1 0 1 0 0 0 1 0 0 0 0 2 0 0 1 1 0 0 0
151 0 1 1 0 0 2 1 0 1 1 0 0 0 0 0 0 2 1 1 1 2 0 0 2 0 1 1 1 2 2 0 2 2 1 1 1 1 0 1 1 1 0 0 0 0 1 0 1 0 0 0 2 2 0 1 0 1 0 0 1 1 2 2 0 0 0 1 0 0 0 0 2 0 1 2 1 0 0 0 1 0 2 0 1 0 0 1 1 2 0 1 1 2 1 0 0 1 0 2 1 2 0 0 1 0 2 0 2 0 0 2 1 2 2 1 2 1 1 0 1 0 0 2 0 2 0 2 2 1 0 0 0 0 0 0 0 0 0 0 0 0 0 1 0 0 0 0 0 0 0 0 0 2 1 0 1 0 0 0 1 1 0 1 1 1 1 0 1 1 0 1 0 2 0 0 1 0 0 0 0 1 0 1 1 0 1 1 0 0 0 1 0 1 1 0 2 1 0 1 0 2 0 0 1 0 1 0 0 0 1 0 1 0 0 2 1 0 2 0 1 1 0 0 1 1 0 1 0 1 0 0 0 0 1 0 0 0 2 1 0 1 2 2 0 2 0 0 0 0 0 0 0 0 0 1 0 0 0 0 0 0 1 1 0 0 1 1 2 1 1 1 1 0 1 1 0 2 1 0 0 1 2 0 0 1 0 1 0 2 1 0 0 1 1 0 2 1 1 1 0 1 2 0 0 1 2 2 1 0 0 1 1 0 1 0 2 0 1 1 0 1 1 1 2 0 1 0 0 0 2 1 1 1 0 0 0 2 0 2 0 1 2 2 1 1 1 1 0 1 1 0 1 1 0 1 1 0 0 1 0 1 2 0 1 0 0 2 2 0 0 2 1 1 1 0 1 2 1 2 0 2 0 0 0 1 0 1 1 0 0 0 0 0 2 1 1 0 0 1 0 1 0 0 0 1 0 0 0 1 0 0 1 1 0 0 1 0 0 1 0 1 0 1 0 1 1 0 0 0 0 0 0 1 0 1 1 0 0 0 2 0 0 1 1 0 1 1 1 0 1 0 0 1 2 1 1 1 1 1 1 1 1 0 0 2 0 2 0 0 2 0 1 1 2 0 1 0 2 0 0 2 0 2 0 0 2 2 2 1 1 2 1 1 0 0 0 1 1 2 2 2 1 0 1 2 1 1 1 0 1 0 1 0 0 2 1 1 0 1 1 1 2 1 0 1 0 1 0 2 0 1 1 0 1 0 0 0 0 1 0 0 0 1 2 2 1 0 2 2 1 0 0 1 1 1 1 2 1 1 1 1 0 0 1 1 1 2 1 1 1 1 0 0 0 0 0 1 1 1 0 0 0 0 1 0 1 1 1 0 0 1 0 1 0 0 1 0 0 0 0 2 2 0 0 2 2 1 0 2 1 0 0 1 0 1 0 0 0 0 0 1 1 1 1 0 0 0 0 0 0 1 0 2 1 1 1 0 1 0 1 1 0 0 1 0 1 0 0 0 0 2 0 0 0 1 0 2 2 0 0 0 0 1 1 1 1 2 0 1 0 1 1 0 0 2 0 0 0 2 0 0 0 0 0 1 0 0 2 2 0 1 0 1 1 0 0 1 1 2 0 1 0 0 1 0 0 2 2 1 1 1 0 0 0 1 0 1 1 1 0 0 1 2 1 0 0 0 1 0 1 1 1 0 0 1 1 0 1 2 1 1 0 1 0 0 1 1 1 1 0 0 0 0 0 2 0 0 0 0 0 0 1 0 0 1 1 1 1 1 0 0 1 1 1 0 0 1 1 1 0 2 1 1 1 0 0 1 2 1 1 2 2 2 2 0 0 1 1 1 0 1 2 2 2 0 0 0 0 1 0 0 0 0 1 1 0 1 1 1 1 1 1 0 1 1 0 1 0 2 1 2 2 2 1 0 0 1 1 1 1 1 0 0 0 0 0 1 1 1 0 1 0 1 0 1 2 0 0 0 1 1 0 0 0 1 1 0 1 0 0 0 0 1 2 2 0 1 1 1 2 2 0 0 0 0 0 0 0 1 0 2 0 2 2 0 2 0 0 0 0 2 1 0 2 1 1 0 1 1 0 0 0 0 1 1 0 1 2 1 0 2 0 1 1 0 0 0 1 0 2 2 0 1 1 1 0 0 1 0 0 0 1 2 1 0 0 0 0 0 2 1 2 0 0 0 2 1 0 0 0 0 2 0 1 1 0 0 0 0 0 0 0 0 1 1 1 1 1 0 0 0 0 1 0 1 2 0 0 1 1 0 0 0 0 0 0 1 1 0 0 1
152 0 2 1 0 0 1 2 0 1 1 1 1 1 0 0 0 0 1 1 1 2 0 2 0 1 1 0 2 1 0 1 2 2 1 2 1 2 0 0 0 2 0 0 0 1 0 0 0 1 0 0 1 1 1 2 0 0 0 1 0 1 2 1 1 1 0 0 0 0 0 0 2 0 2 2 0 0 1 0 1 0 2 1 0 0 0 2 2 2 1 2 0 2 0 0 0 1 0 2 1 2 1 0 1 1 2 1 1 1 0 1 1 2 2 1 2 0 0 2 2 0 2 0 0 0 0 1 2 0 1 1 1 1 0 0 1 1 0 0 0 0 0 0 0 1 0 0 0 1 1 1 1 2 1 0 1 1 1 1 1 1 1 1 0 1 0 1 1 1 1 1 0 2 0 0 1 0 0 0 0 0 0 2 1 0 2 2 0 1 1 2 0 0 1 0 0 2 0 0 0 0 0 1 1 0 1 0 1 1 2 1 0 0 0 2 0 0 1 0 1 1 0 0 0 0 0 0 0 0 0 0 0 0 2 0 0 2 2 0 0 0 2 1 0 1 0 0 0 0 0 1 0 0 0 1 0 0 0 0 0 0 0 0 1 0 2 0 1 0 1 1 1 1 0 0 1 2 1 0 0 0 0 0 0 1 0 2 0 2 1 1 0 0 1 0 2 0 0 0 0 1 2 0 0 0 1 0 1 0 0 1 0 0 1 0 2 1 0 1 0 2 1 0 1 0 1 0 1 1 2 1 2 0 0 0 0 2 0 1 0 1 0 0 1 2 1 0 0 1 0 0 1 1 0 1 1 0 0 0 1 1 1 1 0 1 1 2 2 0 2 0 1 0 0 0 2 1 0 1 0 1 0 0 0 0 0 1 1 1 1 1 1 1 1 1 2 1 0 0 0 0 0 2 2 0 0 0 0 1 0 0 1 1 0 0 1 1 0 0 0 2 0 0 1 2 1 1 0 0 0 0 0 2 1 1 0 2 0 1 1 1 0 0 1 2 2 0 0 1 0 1 0 2 1 1 0 0 0 0 0 0 0 0 0 1 0 1 0 1 1 0 1 1 0 2 0 1 1 0 0 2 0 0 2 0 0 1 1 0 2 2 0 0 1 0 2 1 1 1 1 1 1 1 1 1 1 0 0 1 1 0 0 0 0 2 1 1 0 1 1 1 1 1 0 1 1 1 0 2 0 1 2 0 2 1 0 0 0 2 0 0 0 1 2 1 1 0 2 2 1 0 0 2 1 0 0 1 0 2 2 0 0 1 0 0 1 1 0 1 0 1 1 0 0 0 1 1 2 1 1 0 0 0 0 0 1 1 1 0 0 1 1 0 1 0 1 1 0 0 1 1 1 1 1 1 1 0 0 1 0 0 0 1 1 0 1 0 0 0 0 1 0 0 0 1 1 0 0 0 0 1 0 0 2 1 2 0 0 0 0 0 0 0 2 0 1 1 1 1 0 2 0 0 1 0 0 2 2 1 0 0 0 1 1 1 0 2 1 1 1 0 0 2 2 2 0 1 1 1 0 0 1 1 0 1 1 0 1 1 0 0 0 1 1 0 0 2 1 1 0 1 0 0 0 0 1 2 2 0 0 0 0 1 1 0 0 2 1 1 1 0 2 2 0 0 1 0 1 0 1 1 0 1 0 1 1 0 1 2 1 1 0 0 0 1 1 1 0 0 0 0 2 1 1 0 0 0 1 0 0 0 1 0 0 0 0 0 2 2 0 0 1 0 0 0 0 0 0 0 1 2 0 0 2 1 0 2 2 2 0 2 2 2 1 1 1 1 0 2 0 2 0 2 0 0 2 0 0 2 0 0 1 1 0 2 1 1 1 1 1 1 0 0 2 0 0 2 0 2 0 1 2 2 0 0 0 1 1 1 1 1 1 1 0 1 2 2 0 0 1 0 0 0 0 0 0 0 0 0 1 2 2 0 2 0 1 0 1 0 0 0 0 1 2 2 0 0 1 1 2 2 0 0 0 0 0 1 0 0 0 1 0 1 1 0 1 0 0 1 0 2 0 1 2 0 1 0 0 2 0 0 2 0 1 1 0 1 2 1 0 2 0 0 1 0 0 1 1 0 1 1 0 2 0 0 0 1 2 1 0 0 1 1 2 1 0 0 1 0 2 1 2 0 0 0 0 1 0 0 0 1 0 2 2 0 1 1 1 2 1 0 0 0 0 1 2 0 2 0 0 0 0 0 0 0 0 0 0 0 0 1 0 2 1 1 0 0 0 0 0 0
153 0 1 1 0 0 1 1 0 2 2 0 1 1 0 0 0 1 2 2 0 1 0 1 1 0 0 0 1 2 1 1 0 0 1 1 1 2 0 2 2 0 1 1 1 2 1 0 0 1 0 0 2 2 0 1 0 0 1 1 1 1 1 1 0 0 0 1 0 0 0 1 1 0 1 1 1 0 2 2 0 0 2 0 0 0 0 1 1 2 0 2 1 1 0 0 0 2 1 2 2 2 0 1 1 1 2 2 0 2 1 1 0 1 1 0 1 0 1 1 1 1 2 0 1 1 0 1 2 1 0 0 0 1 1 1 0 0 0 0 1 0 0 0 0 1 0 0 0 1 1 1 1 1 2 0 1 1 1 0 1 0 2 2 1 2 1 2 1 1 1 0 1 1 0 0 2 2 0 2 2 1 0 2 1 0 2 2 2 2 2 2 0 2 2 0 0 1 0 0 0 0 0 1 1 1 1 0 0 0 2 0 1 0 1 1 1 0 2 0 0 0 0 0 0 0 0 1 0 1 0 0 0 0 1 0 0 2 2 0 0 0 2 2 0 2 0 0 0 0 0 0 0 0 0 1 1 1 0 0 0 0 0 0 0 0 0 1 0 1 0 1 1 1 0 0 0 2 2 0 1 0 1 0 1 0 1 1 0 2 0 0 0 0 2 0 2 2 0 1 0 1 1 1 1 0 0 1 0 0 0 1 2 0 2 0 1 1 0 1 1 2 0 1 2 0 0 0 1 1 1 1 1 0 0 1 1 2 0 2 0 1 2 2 0 0 0 0 2 1 1 0 2 1 0 1 1 0 0 0 1 1 0 1 0 0 1 2 2 0 2 0 0 0 1 0 1 1 0 1 0 0 0 0 1 1 0 0 1 2 1 2 1 1 2 2 2 1 0 0 0 0 0 2 1 0 1 0 0 1 0 0 2 2 0 1 0 0 0 0 1 2 1 0 1 1 1 1 0 1 0 0 1 1 1 0 0 1 0 0 1 1 0 2 0 1 2 1 1 2 0 0 0 2 0 0 0 0 1 1 0 1 0 0 0 1 0 2 0 0 1 0 2 2 0 0 1 0 1 1 1 1 0 0 2 1 0 1 0 0 2 2 1 2 0 0 1 1 1 1 1 1 2 1 2 0 2 0 0 0 0 0 2 0 0 2 0 1 0 1 1 1 2 2 0 2 0 0 2 1 2 0 0 0 1 0 1 0 2 2 1 1 0 1 2 0 0 0 2 2 0 0 0 1 1 0 1 1 0 1 1 0 0 0 0 0 2 1 1 0 0 0 1 0 0 0 1 1 1 2 0 0 0 0 1 0 0 1 1 1 1 0 0 2 0 0 0 0 0 0 0 2 0 2 2 0 1 0 1 0 0 0 0 0 1 0 0 0 0 0 0 0 0 0 0 1 2 1 0 0 0 1 1 2 1 1 2 0 1 0 1 1 0 1 1 0 1 1 2 2 1 2 2 0 1 0 0 1 1 0 0 0 1 1 1 0 0 2 0 2 2 0 0 0 1 1 1 0 2 0 0 1 0 1 1 1 1 0 1 1 0 0 1 2 0 0 0 2 1 2 0 1 0 0 0 0 1 2 1 0 1 0 0 1 1 0 1 0 0 0 0 0 1 2 0 0 0 0 0 0 0 0 1 0 0 1 0 0 1 2 0 2 0 0 0 0 0 0 1 1 1 1 2 1 2 1 1 1 0 1 0 0 1 0 0 0 0 0 0 0 0 0 1 1 1 0 0 2 0 0 1 1 0 0 2 0 2 2 0 2 0 1 2 2 2 0 0 2 0 2 0 2 1 2 1 0 1 0 1 2 0 0 0 0 1 2 1 1 1 1 1 1 1 0 0 2 0 1 0 2 0 0 2 2 0 0 0 0 2 0 0 2 0 0 0 0 0 1 1 1 0 1 0 0 0 0 0 1 1 0 2 2 1 0 1 0 1 0 2 0 0 0 0 1 1 1 0 1 1 1 1 2 0 0 1 0 1 0 0 0 0 1 1 1 2 0 2 0 0 0 0 1 1 0 2 1 0 2 0 2 0 0 1 0 1 1 0 1 2 1 0 2 0 1 0 0 1 1 0 0 1 1 0 1 1 1 1 2 2 1 0 0 2 2 1 0 1 1 0 0 1 1 1 1 1 0 1 2 0 0 0 1 0 0 0 0 0 0 0 1 0 1 0 0 1 2 2 0 2 1 0 1 0 0 0 0 0 0 0 0 0 1 0 1 1 0 0 2 2 0 2 1
154 0 2 1 0 0 0 0 0 2 1 0 0 0 0 0 0 0 0 0 2 2 0 0 2 0 2 0 2 1 1 0 1 1 2 0 2 0 0 0 0 1 0 0 0 0 1 0 0 1 0 0 2 2 0 2 0 0 1 0 0 2 1 0 0 2 2 0 0 1 1 1 2 0 1 2 1 0 1 0 2 0 2 0 1 0 0 0 0 2 0 1 1 1 1 0 0 2 1 1 0 2 0 0 1 1 2 2 0 2 0 0 2 2 2 2 2 1 0 1 2 0 2 0 0 0 0 2 2 1 0 0 0 0 0 0 0 0 0 0 1 0 0 0 0 0 0 0 0 0 0 1 1 0 1 0 1 2 0 1 1 1 1 2 1 1 0 2 1 0 0 1 1 1 1 0 2 0 0 0 0 0 1 2 1 0 2 0 0 0 0 0 0 0 1 0 0 1 0 1 0 1 0 0 2 0 1 1 0 0 1 0 0 0 0 2 0 0 1 1 1 1 0 0 1 1 0 2 0 1 0 0 0 0 0 0 0 2 2 0 0 0 2 2 0 2 0 1 1 1 1 1 0 0 0 2 1 0 1 1 0 1 0 0 0 0 1 0 2 1 0 1 0 0 0 0 1 2 1 0 1 1 2 1 0 0 0 0 0 2 0 1 0 0 2 0 1 0 0 0 0 0 1 0 0 0 0 1 0 0 0 2 1 0 2 0 1 0 0 0 0 0 2 1 2 0 0 0 1 1 1 1 0 0 0 0 0 2 0 1 1 1 1 1 0 0 0 0 0 0 2 0 2 0 1 1 1 0 0 0 0 0 2 0 2 0 0 2 2 1 2 0 2 2 1 1 1 1 1 2 0 2 1 0 1 0 0 0 0 0 0 1 1 0 2 1 1 0 0 0 1 2 0 0 0 0 2 1 0 2 0 0 0 0 0 0 2 0 1 0 0 0 1 1 0 1 2 1 0 0 0 0 0 2 1 1 0 1 0 0 1 1 0 1 1 2 2 2 2 2 0 0 0 1 2 1 1 1 2 2 1 2 1 0 0 2 0 2 0 0 1 1 0 0 1 0 1 0 2 0 1 2 0 0 2 0 0 0 0 1 1 0 0 0 0 0 1 2 2 1 1 1 1 0 2 1 2 0 2 0 1 1 1 1 1 1 0 0 0 2 2 0 1 0 0 1 1 1 0 2 1 1 0 0 0 1 2 0 1 1 0 1 0 0 2 1 0 1 1 2 0 1 0 1 2 0 0 0 0 0 0 0 1 1 0 0 0 1 1 0 0 0 1 0 0 0 1 1 1 2 0 0 1 0 0 0 0 2 1 0 0 1 0 0 1 0 0 0 0 0 0 2 2 0 0 1 0 1 0 2 1 0 0 0 0 0 0 0 0 0 1 1 1 1 1 0 1 2 0 0 0 1 0 2 2 1 2 0 0 0 0 0 1 2 2 0 1 0 1 1 0 1 1 1 1 0 1 2 1 0 0 0 2 2 0 0 0 1 1 0 0 1 1 0 0 1 1 0 2 0 0 1 1 0 0 2 1 1 1 0 0 1 0 1 1 0 0 1 0 0 0 1 0 0 1 0 2 1 1 0 2 0 0 2 0 1 1 1 1 1 0 0 1 2 0 1 1 0 0 0 1 0 0 0 0 0 0 0 1 1 0 1 0 1 0 0 1 0 0 0 0 0 0 1 1 1 1 1 0 0 1 0 2 0 1 0 0 0 2 2 0 1 0 0 0 0 0 0 1 1 0 2 1 1 2 1 0 1 2 1 1 2 2 0 0 0 0 2 0 1 0 1 0 1 0 2 1 0 0 2 1 1 0 0 0 1 1 2 1 1 1 1 0 0 1 1 0 1 1 2 0 2 2 1 0 1 1 0 1 0 0 0 0 0 0 0 0 1 1 0 0 1 0 0 0 0 0 1 0 1 1 1 0 0 0 1 2 0 2 0 0 0 0 0 2 2 0 1 1 1 2 2 0 0 0 0 1 0 0 0 0 1 2 1 2 0 2 0 0 1 0 2 0 0 1 1 1 0 1 1 0 0 2 0 2 2 0 1 1 1 0 1 0 1 1 0 1 1 1 0 2 2 0 1 0 0 0 0 1 0 0 0 2 1 0 0 0 0 1 0 2 0 2 1 2 0 2 2 0 0 0 1 0 1 1 0 1 0 0 0 0 0 0 0 0 0 0 0 1 0 0 0 1 1 0 2 2 0 0 0 0 1 1 1 1 0 0 0 1 0 0 0
155 0 1 1 0 0 1 2 0 1 1 0 0 0 0 0 0 2 0 0 2 2 0 2 0 0 0 0 2 2 2 1 0 1 2 0 2 0 0 2 1 0 0 1 0 1 1 1 1 1 0 0 1 1 1 2 0 0 1 1 0 0 2 2 0 0 0 1 0 0 0 0 2 0 1 2 1 0 2 0 2 0 2 0 1 0 0 1 1 2 0 1 1 1 0 0 0 1 0 1 1 1 0 0 1 0 2 1 1 1 0 2 2 2 2 2 2 0 0 2 2 0 1 1 0 1 0 1 1 1 0 0 0 0 1 0 0 0 1 0 0 0 0 0 0 0 1 0 0 1 0 0 0 0 0 0 0 0 0 0 0 0 1 2 1 1 1 2 1 1 1 0 0 2 0 1 1 0 0 0 0 0 1 2 1 0 2 2 1 0 0 2 0 0 0 1 1 2 0 0 0 1 1 1 2 0 1 0 0 1 1 0 2 0 0 2 0 1 1 1 1 1 0 0 0 1 1 2 0 2 0 0 0 0 1 0 0 2 2 0 0 1 2 2 0 1 0 0 1 1 1 1 0 0 0 2 1 0 0 0 0 0 0 0 0 0 1 0 2 0 0 1 0 2 0 2 1 1 0 0 0 1 2 2 0 0 1 0 0 2 1 2 0 2 0 1 2 0 0 0 0 0 2 1 1 0 0 0 0 0 0 1 2 0 2 0 0 0 1 0 1 2 2 1 1 0 0 0 0 0 2 1 1 0 0 0 0 0 2 0 0 0 2 2 0 0 1 0 1 1 1 0 1 0 0 0 0 0 0 2 0 2 2 0 2 1 0 2 2 0 0 2 2 1 0 0 2 1 0 2 0 1 0 0 0 0 0 0 0 0 0 0 0 0 2 0 0 1 0 0 0 0 0 1 1 1 0 0 0 1 0 0 0 0 1 0 0 0 1 0 0 1 1 1 1 1 1 0 1 1 1 0 0 2 0 0 2 1 0 0 1 1 0 2 0 2 2 0 0 0 0 0 0 2 1 1 0 1 1 2 1 2 0 0 1 0 0 2 0 0 0 1 1 1 1 0 1 0 2 1 1 2 0 1 1 1 0 0 0 1 1 0 1 2 1 0 1 0 0 2 1 1 1 1 1 1 1 0 1 0 0 0 1 2 2 0 0 0 0 1 0 0 1 1 1 1 1 1 0 2 0 1 2 0 1 1 1 0 2 1 1 1 0 1 1 0 0 1 1 1 0 0 0 1 1 0 0 1 0 0 0 0 0 0 0 0 1 2 0 1 0 0 0 0 1 0 1 0 1 1 0 1 0 0 0 0 2 1 0 0 0 0 0 2 0 0 0 1 1 0 1 1 0 2 2 0 1 0 0 1 0 0 0 1 0 1 1 0 0 0 0 1 0 0 0 1 2 1 1 1 0 0 0 1 1 1 2 0 2 0 0 1 0 1 1 0 1 1 1 1 1 1 1 1 1 0 0 2 2 0 0 0 0 1 1 1 0 2 0 1 1 0 0 1 1 2 0 0 2 0 0 0 1 0 0 2 1 2 2 0 0 0 0 1 1 0 0 1 1 1 0 1 0 0 0 0 0 1 1 0 1 0 0 0 0 1 0 1 1 1 0 0 0 2 0 0 0 0 0 0 2 0 0 0 0 0 1 0 1 1 0 1 1 1 0 0 1 0 0 0 0 0 1 1 1 0 0 0 0 0 0 0 2 0 0 1 1 0 2 2 1 0 0 0 0 1 0 0 1 1 1 2 1 1 1 0 1 2 1 2 0 1 2 1 1 0 0 0 0 1 0 1 2 2 2 0 1 1 0 1 0 0 1 1 1 2 0 1 1 1 1 1 2 1 2 1 1 2 0 2 2 2 2 1 0 0 0 0 0 0 0 0 1 1 0 0 1 2 1 0 0 1 0 0 0 0 1 0 0 0 1 1 1 0 1 1 2 0 1 0 0 0 0 1 2 2 0 0 0 0 0 0 0 0 0 0 1 0 0 1 1 2 1 2 2 0 2 0 0 1 0 1 0 0 1 2 0 1 0 1 1 1 0 0 1 1 0 0 1 1 0 1 0 1 1 0 1 1 0 1 1 1 0 2 0 1 0 1 2 0 0 0 1 0 0 0 0 0 0 0 2 0 2 0 0 0 0 1 0 0 0 0 0 2 2 0 2 0 0 0 0 0 0 0 0 0 0 0 2 0 0 0 0 1 0 0 1 0 0 1 1 0 0 2 0 1 0 0 0 0 0 0
156 0 2 0 0 0 1 1 1 2 2 0 0 1 0 0 1 1 1 1 1 1 0 0 2 0 0 1 2 2 1 0 0 0 1 1 1 1 0 1 1 0 1 1 0 1 0 0 0 1 0 0 0 0 0 2 0 0 0 0 2 2 2 2 0 0 1 1 0 0 0 1 2 0 0 2 2 0 1 0 1 0 2 0 0 0 0 0 0 2 0 1 2 2 1 0 0 0 0 1 2 2 0 0 2 1 2 2 0 2 0 2 0 1 1 1 1 0 0 2 2 0 2 1 0 1 0 1 2 0 1 1 0 0 0 0 0 0 0 2 1 0 0 0 0 0 0 0 0 1 0 1 0 0 0 1 1 1 1 1 2 0 1 2 0 2 0 1 1 1 0 1 1 1 0 0 1 1 1 0 0 1 1 2 2 1 1 0 0 0 0 0 0 2 2 0 1 2 1 0 0 1 0 0 1 1 2 0 1 0 0 0 1 0 0 2 1 1 2 0 1 1 0 0 0 2 2 1 0 1 0 0 0 0 2 0 0 2 2 0 0 0 2 2 0 2 0 0 0 0 0 0 1 1 0 2 0 1 1 2 1 2 2 1 1 0 0 0 2 2 0 0 0 1 0 0 2 2 1 0 0 0 2 1 0 0 1 1 1 2 1 2 0 1 0 2 1 1 0 0 0 0 2 1 0 0 2 0 0 0 0 1 1 0 0 0 1 1 1 0 0 2 0 1 1 0 0 0 0 1 1 2 0 0 0 1 1 2 0 0 0 0 2 0 0 0 0 0 0 1 1 1 1 0 0 0 0 1 0 1 0 1 2 0 2 1 0 2 2 0 2 0 0 0 0 0 1 2 0 0 0 1 2 0 0 0 0 0 1 1 1 1 1 0 2 1 1 1 1 1 1 1 0 2 0 0 0 0 0 2 0 0 0 0 1 0 1 2 0 0 0 2 0 0 0 0 2 0 0 0 0 0 0 1 0 1 0 1 0 0 0 2 0 1 1 0 1 2 2 1 1 0 0 2 0 0 0 1 1 1 1 0 1 1 1 1 0 1 0 1 2 1 1 1 0 1 0 0 2 2 1 1 0 2 1 1 0 0 0 0 1 2 1 0 1 0 0 2 2 1 0 0 0 0 0 2 0 0 0 0 0 0 0 2 2 0 0 0 0 1 0 0 2 2 1 2 1 0 2 0 2 0 0 0 0 0 2 0 1 1 0 1 1 0 2 0 0 2 0 0 0 0 0 2 0 1 0 1 0 1 0 0 1 1 0 0 0 2 1 0 1 1 0 0 0 0 0 2 2 2 0 0 0 0 0 1 1 1 1 0 0 2 0 0 1 0 0 0 0 0 0 2 1 1 1 1 1 0 0 1 0 0 0 1 1 1 0 0 0 0 1 1 1 1 1 0 0 1 0 0 0 2 1 1 2 0 2 0 0 0 0 0 0 0 1 0 1 0 2 2 0 0 1 0 2 0 0 2 2 1 0 0 0 0 0 2 0 1 0 0 0 1 0 0 0 1 1 0 2 0 0 0 0 1 1 1 1 1 2 1 1 1 0 1 1 0 0 1 0 1 1 1 0 0 0 0 1 2 2 0 0 0 0 2 1 0 1 1 1 1 0 0 0 2 0 1 2 0 0 0 1 0 0 0 0 0 0 0 1 2 1 2 0 1 0 0 1 0 0 0 0 0 0 1 0 1 0 0 1 0 0 0 2 0 2 0 0 0 2 2 1 0 0 1 1 0 0 1 1 1 0 2 1 1 1 1 0 1 1 1 1 1 2 2 1 1 0 2 0 2 0 2 1 2 1 1 2 0 2 2 0 0 1 1 0 1 0 2 2 2 2 2 1 0 1 0 0 1 0 2 0 1 2 1 0 0 0 0 0 0 1 1 1 0 0 0 1 0 0 0 0 2 0 0 0 0 1 0 0 0 1 1 0 0 0 0 1 0 2 1 1 0 0 1 1 0 0 0 1 1 2 2 0 0 0 0 0 0 0 0 0 0 2 1 2 0 2 0 0 0 1 1 0 0 2 0 1 0 0 2 0 0 0 0 1 1 0 1 2 1 1 1 1 1 0 0 1 1 0 1 1 1 0 1 1 0 0 1 1 0 1 1 2 1 0 0 0 0 0 0 1 0 2 1 1 0 1 0 0 1 1 0 1 0 1 0 0 0 0 1 0 0 0 0 1 0 0 0 1 0 0 0 0 0 0 0 1 0 0 0 0 0 0 1 1 0 0 0 1 1 0 0
157 0 0 2 0 0 1 2 0 1 1 0 0 0 0 0 0 0 1 0 1 1 0 0 2 0 1 0 2 2 2 1 1 1 2 0 2 1 1 0 0 1 0 0 0 0 1 0 0 0 0 0 0 0 1 2 0 0 1 1 0 0 2 2 0 0 1 0 0 0 0 0 2 0 2 2 0 0 1 0 1 0 2 0 2 0 0 0 0 2 0 0 2 2 1 0 0 1 0 2 1 1 2 0 0 0 2 1 1 1 0 2 0 0 1 1 1 0 0 2 2 0 1 1 0 1 0 0 0 0 0 0 0 0 0 0 0 0 0 2 1 0 1 0 0 1 0 0 0 2 2 2 0 1 1 0 1 0 1 1 1 0 1 2 2 2 2 1 0 2 1 1 0 2 1 0 2 0 0 0 0 0 0 1 1 0 1 2 0 0 0 1 1 1 1 1 1 2 1 0 0 1 0 1 2 0 1 1 0 0 0 0 1 0 0 2 0 0 2 1 0 0 0 0 1 2 1 1 0 1 0 0 0 0 1 0 0 2 2 0 0 1 1 2 0 2 0 0 0 0 0 0 0 0 0 1 0 0 0 0 0 0 0 0 1 1 1 0 2 1 1 0 0 1 0 0 0 2 2 0 2 0 1 0 0 1 0 1 0 1 1 2 1 0 2 0 0 0 1 0 0 0 2 1 0 0 0 0 2 0 0 0 1 1 1 0 2 1 0 0 1 1 1 2 1 0 1 0 2 2 2 0 0 0 0 0 0 1 1 0 0 0 2 2 0 1 0 1 0 0 1 0 2 0 0 0 0 2 1 1 0 1 2 0 2 1 0 1 1 0 2 0 1 1 0 0 1 2 1 1 0 2 1 0 0 1 0 0 0 0 0 0 0 0 2 0 0 0 0 0 0 0 0 2 2 0 0 1 0 2 0 0 0 0 1 0 1 0 0 0 0 1 1 0 1 1 1 1 1 1 1 0 2 0 1 0 0 1 0 0 2 0 0 0 1 1 1 0 1 2 0 2 0 1 2 1 1 1 2 2 1 2 1 1 1 1 0 2 0 0 0 0 1 1 0 0 2 0 2 1 1 2 0 1 1 0 0 1 0 2 1 1 0 0 1 0 1 2 2 2 0 0 1 1 1 0 2 1 0 0 0 0 0 1 1 0 1 0 0 1 0 0 2 1 0 1 0 1 0 2 1 2 1 1 1 1 0 0 0 0 2 1 0 1 1 0 0 2 0 2 0 0 0 2 1 1 0 1 1 1 0 1 1 1 0 0 1 1 1 0 0 0 2 0 0 0 2 0 2 0 2 1 2 0 0 2 1 1 1 0 0 0 1 1 1 1 1 0 0 0 0 2 0 2 2 0 1 0 1 0 2 0 0 0 0 0 0 0 0 0 0 2 0 0 0 0 0 1 0 0 1 1 1 1 2 1 2 0 0 0 0 1 0 0 1 0 1 0 1 0 0 2 1 1 1 0 0 1 1 0 0 0 1 0 2 2 0 2 1 0 0 0 0 0 1 1 1 1 1 1 1 0 0 1 1 2 1 1 2 1 0 1 0 1 1 0 1 1 0 1 0 0 0 1 0 1 2 1 2 0 1 0 0 2 1 0 1 1 1 1 0 0 0 1 0 1 1 0 0 0 1 0 0 0 0 2 1 0 0 0 0 0 0 1 0 1 2 1 1 0 0 1 1 1 1 2 0 0 1 1 0 1 1 0 0 0 0 0 1 1 0 0 0 0 0 1 0 2 0 0 0 1 0 0 1 1 1 1 1 1 1 1 2 2 2 0 1 1 1 1 0 0 0 1 0 2 1 0 0 2 0 0 0 0 1 1 0 1 1 1 1 1 0 1 1 2 1 1 0 2 0 1 2 1 1 0 0 0 0 0 0 0 2 0 1 0 1 2 1 1 1 0 0 0 0 0 0 0 0 0 0 1 0 0 0 0 1 0 1 0 0 0 0 0 2 2 0 0 1 1 2 2 0 0 0 1 0 0 0 0 0 1 0 0 1 0 1 0 0 1 0 1 1 0 2 0 1 0 0 1 0 0 0 0 1 1 0 0 1 1 0 1 0 1 2 0 1 2 1 1 2 1 0 1 1 1 0 1 1 0 1 0 2 1 1 0 1 0 0 1 2 1 1 1 1 0 1 2 0 0 0 0 1 0 1 0 0 1 1 1 1 0 0 0 0 0 0 0 2 0 0 0 0 0 0 0 0 0 1 0 0 0 0 0 1 0 1 1 1 0 1 1
158 1 2 0 0 0 1 2 0 0 0 1 2 2 0 0 0 1 0 1 1 2 0 2 0 1 0 0 2 2 2 0 1 2 1 1 2 2 0 0 0 1 0 0 0 1 0 0 0 1 0 0 2 2 0 0 2 0 1 1 1 1 2 1 0 0 1 0 0 0 0 1 2 1 1 2 1 0 1 0 1 0 2 0 1 0 0 0 0 2 0 0 0 1 1 0 0 1 0 1 0 2 1 0 1 1 2 2 0 2 0 1 2 2 2 2 2 0 0 1 1 1 2 0 0 0 0 1 1 0 0 0 0 0 1 0 0 0 0 1 2 0 0 0 0 1 1 0 0 1 0 1 0 1 1 0 0 1 1 1 0 0 2 1 2 2 2 0 0 2 1 1 2 0 0 0 1 0 0 0 0 0 1 2 1 0 2 2 2 0 0 2 0 1 1 0 2 1 0 0 0 0 0 0 1 0 1 0 1 0 0 0 1 0 0 2 0 0 2 0 1 1 0 0 1 0 0 1 0 1 0 0 1 1 1 1 0 2 2 0 0 0 1 2 0 2 0 0 0 0 0 1 0 0 1 2 1 1 0 1 1 1 1 0 0 0 0 0 2 0 0 1 0 2 0 2 1 2 1 0 1 0 2 0 0 1 0 1 0 2 0 0 0 0 2 0 2 2 0 1 0 0 1 1 0 0 0 0 0 0 0 1 2 0 0 0 2 1 0 1 0 2 2 1 2 0 0 0 2 2 2 0 0 0 0 0 0 2 0 2 0 1 1 2 1 1 0 0 1 0 0 0 1 1 0 1 1 0 0 1 0 1 1 0 1 1 0 2 2 0 2 0 0 0 1 1 1 1 0 1 0 0 0 0 1 1 0 0 0 0 0 0 2 1 2 2 2 2 0 0 0 0 0 1 1 0 0 2 1 1 0 0 0 0 0 0 2 1 0 1 1 1 0 1 1 1 0 0 0 0 1 0 0 0 0 2 0 2 0 0 1 1 0 1 1 2 2 0 0 2 0 0 0 2 0 0 0 2 2 1 1 1 1 0 0 2 0 2 0 0 0 1 0 0 2 0 1 0 0 0 1 1 0 1 1 1 0 2 1 1 1 2 1 1 1 0 1 1 2 1 1 1 2 1 2 0 2 0 1 0 0 1 2 0 0 2 0 0 0 1 1 1 2 2 0 2 0 2 0 2 0 2 0 0 0 0 1 0 0 0 0 2 0 1 1 0 0 0 2 2 0 0 0 1 1 1 1 2 1 1 1 1 0 1 0 0 0 1 0 1 0 1 0 0 0 0 0 0 0 2 0 1 0 0 0 0 1 2 1 0 0 1 1 0 0 0 2 0 0 0 0 2 1 1 1 1 1 1 0 2 0 0 0 0 1 1 1 0 0 0 0 0 0 0 0 1 1 0 0 0 0 1 0 1 1 1 1 0 1 0 1 1 0 1 1 0 1 1 1 0 1 2 1 0 1 0 0 2 1 0 0 0 1 1 0 1 0 2 1 1 1 0 0 0 0 2 0 0 1 2 0 1 0 1 0 1 2 0 1 2 0 0 2 2 0 1 1 2 2 2 0 2 0 0 1 1 1 1 1 0 1 0 0 2 0 0 1 1 1 1 0 0 1 2 0 0 1 0 1 0 2 1 0 0 0 0 1 0 0 0 0 0 0 1 0 0 1 0 0 0 0 0 0 1 1 0 1 0 1 0 0 0 0 0 0 0 1 1 1 1 0 1 2 0 0 0 0 0 1 1 0 2 0 0 1 1 0 2 2 2 0 2 2 1 0 1 0 0 0 1 0 2 1 2 1 0 1 0 0 2 0 1 0 0 0 0 1 2 1 2 2 1 2 0 2 1 0 1 0 1 0 1 1 2 0 0 0 1 1 1 1 1 1 0 0 0 0 0 0 0 0 2 1 0 0 0 0 2 0 0 1 2 1 0 1 2 2 0 1 0 0 0 1 0 2 1 0 0 0 0 0 0 0 0 0 1 0 1 0 0 0 2 0 2 2 0 2 0 0 0 1 2 2 0 2 2 0 1 0 1 0 0 1 0 1 1 0 0 0 0 0 0 0 1 1 0 1 2 1 0 2 2 0 1 0 1 1 0 1 1 0 0 2 1 1 0 0 1 0 0 2 1 2 1 1 0 2 1 0 1 1 0 1 0 0 0 0 1 1 1 1 0 0 0 0 1 1 2 0 0 0 0 1 1 0 1 1 0 0 0 0 0 0 1 1 0 0 1 1 0 1 2
159 1 0 2 0 0 1 0 0 2 2 0 1 1 0 0 0 0 0 0 2 2 0 0 2 1 1 0 1 1 1 1 0 0 2 0 2 0 0 1 1 1 1 2 0 1 0 0 0 0 0 0 0 0 0 2 0 0 1 0 0 2 1 1 0 0 0 0 0 0 0 1 2 1 1 2 1 0 2 0 2 0 2 0 1 0 0 0 0 2 0 0 1 2 0 0 0 1 0 2 1 2 1 1 0 0 2 2 0 2 0 2 0 2 2 0 2 0 1 1 1 0 0 2 0 1 0 1 1 1 0 0 0 0 0 0 0 1 0 2 1 0 0 0 0 0 0 0 0 1 0 1 0 1 1 0 1 0 2 1 1 2 0 2 0 1 0 2 0 1 1 0 1 1 0 1 1 0 0 0 0 0 1 1 1 0 1 1 1 0 0 2 1 0 1 0 2 1 0 1 0 2 0 0 1 0 2 1 1 0 2 0 1 0 0 2 1 0 1 0 1 1 0 0 0 1 1 0 0 0 0 0 0 0 0 0 0 2 2 0 0 1 1 2 0 2 1 0 0 0 0 1 0 0 0 1 1 0 0 0 0 0 0 0 0 0 0 1 1 1 0 0 1 1 2 2 0 1 2 0 1 0 1 1 0 0 0 0 0 2 1 1 1 0 2 0 0 0 0 0 1 0 2 1 0 0 1 0 0 0 0 0 1 1 0 0 2 1 1 1 0 2 2 1 2 0 1 0 1 1 2 2 1 0 0 1 1 1 1 0 1 1 1 1 1 1 0 0 0 2 0 0 2 1 0 1 1 2 0 0 0 0 2 0 2 0 1 2 2 1 1 1 0 0 0 0 1 1 0 1 0 0 1 0 1 1 0 0 0 0 0 0 1 0 2 1 1 2 0 0 0 0 0 2 0 0 0 0 0 2 0 0 2 2 0 1 0 1 0 1 0 1 0 1 0 1 1 1 0 1 1 0 0 2 0 0 0 0 0 0 2 0 0 0 1 2 1 0 0 2 0 0 0 1 2 1 1 1 0 1 1 1 0 0 0 1 0 2 0 0 1 1 2 2 0 0 0 0 1 0 0 1 0 1 2 1 0 0 0 0 1 1 0 0 0 0 1 2 2 2 1 1 2 2 1 1 1 0 0 0 0 2 0 2 2 0 1 0 0 1 0 2 2 2 0 2 0 1 0 2 1 0 1 0 1 0 1 0 0 2 2 2 0 2 2 1 1 1 2 2 0 0 0 2 1 0 0 1 1 0 0 0 1 0 1 1 0 0 0 0 0 0 0 0 0 0 0 1 1 2 0 1 0 0 0 1 1 0 0 0 0 2 0 0 0 0 0 0 0 0 0 1 1 1 1 1 1 0 0 0 0 0 0 2 0 2 1 0 0 0 0 0 1 0 1 2 2 1 0 0 0 0 1 1 2 0 1 0 0 1 1 0 1 2 2 0 1 1 1 1 0 1 2 0 1 0 0 0 0 0 0 0 1 0 2 1 0 2 0 1 1 1 1 1 1 2 0 1 2 0 1 0 0 0 0 2 2 0 1 1 0 1 1 1 0 0 0 2 2 2 0 2 0 0 0 0 1 1 1 0 0 0 0 2 0 0 1 1 1 1 0 1 2 2 0 1 0 0 1 0 0 0 0 0 0 1 1 0 1 2 1 2 0 0 0 0 1 0 1 1 1 1 2 1 2 1 1 0 1 0 0 0 2 0 0 0 0 1 0 0 0 0 0 0 0 0 0 1 0 0 0 1 0 0 1 0 1 1 1 1 1 1 2 1 1 0 0 1 0 1 0 1 0 1 0 2 0 0 0 2 0 0 1 1 0 2 1 2 0 1 1 0 2 1 1 2 1 1 0 2 1 2 2 2 0 0 0 0 0 0 0 0 0 0 0 0 0 0 0 0 0 1 0 0 0 1 0 0 0 0 0 0 1 0 1 1 0 0 2 1 1 0 0 1 1 1 0 2 2 2 1 2 0 0 0 1 0 0 0 0 0 1 0 0 1 0 1 0 0 0 1 2 2 0 2 1 1 1 0 1 1 0 0 0 1 0 0 1 2 1 1 1 2 1 2 0 1 2 0 1 2 2 0 1 0 1 1 0 0 1 0 0 1 1 1 1 1 0 1 0 1 0 1 0 1 0 1 2 0 0 0 1 0 0 0 1 2 1 0 0 0 0 1 1 0 2 2 0 2 0 0 0 0 1 0 1 1 0 0 1 1 0 0 1 0 0 0 0 1 0 0 0
160 1 1 2 0 0 1 2 0 1 1 0 0 1 0 0 0 0 1 1 1 1 0 0 2 0 1 0 1 2 1 0 1 1 2 0 2 1 0 1 1 1 1 1 0 0 2 0 0 1 1 0 1 2 1 0 1 0 1 0 2 2 1 1 1 1 1 0 0 0 0 0 2 0 1 2 1 0 2 0 2 0 1 1 2 0 0 0 0 2 0 1 2 2 0 0 2 1 0 2 2 1 1 0 1 1 2 1 1 1 0 1 1 1 2 2 2 0 1 1 1 0 1 1 0 1 0 2 2 1 0 0 1 1 0 1 1 0 0 1 0 0 1 0 0 2 1 0 0 0 0 0 0 0 0 0 0 0 1 1 0 1 1 1 0 1 1 0 2 0 0 2 1 1 1 0 1 0 0 0 0 0 0 2 2 1 1 1 0 0 0 2 1 0 0 0 1 2 0 0 0 1 0 1 1 0 0 1 0 0 1 0 1 0 0 2 1 0 1 1 0 0 1 0 0 1 1 1 1 0 0 0 0 0 2 0 0 1 1 1 0 1 2 1 0 1 0 0 0 0 0 0 0 0 0 2 1 1 0 0 0 0 1 1 1 0 0 0 2 1 1 1 1 1 1 0 0 2 2 0 1 0 2 1 1 0 0 0 0 1 0 0 1 0 2 0 1 1 0 0 0 1 2 0 0 0 0 0 0 1 0 2 2 0 1 0 2 1 1 0 0 2 1 2 1 0 1 0 0 0 2 1 1 1 0 0 0 2 0 1 0 1 2 1 0 0 0 0 2 0 0 0 1 0 0 0 0 0 0 1 1 2 0 1 0 0 0 2 2 1 2 0 1 1 2 1 2 2 1 1 0 1 0 0 0 0 0 0 0 0 0 0 1 1 1 1 2 1 0 0 0 0 0 1 0 0 0 1 0 2 0 0 0 0 1 0 1 1 0 0 0 1 0 0 2 0 1 1 0 1 0 0 0 1 1 2 0 2 0 1 2 0 0 0 1 2 1 0 1 1 0 1 0 2 0 0 0 1 1 0 0 0 1 1 1 0 0 1 0 1 1 0 0 0 1 0 1 0 2 2 0 1 0 1 1 0 0 0 0 1 2 2 1 1 0 0 2 2 2 2 0 0 1 1 1 1 1 0 1 0 0 0 0 1 1 1 0 0 0 1 1 1 0 0 0 1 1 0 0 2 1 0 0 0 0 0 0 0 1 1 1 1 0 0 1 1 0 2 0 2 0 0 0 2 0 1 1 2 0 1 1 0 2 0 1 1 0 1 0 0 1 1 0 0 0 0 0 1 2 1 1 0 0 0 1 0 1 2 1 0 0 1 2 1 0 0 0 0 0 0 0 1 2 0 0 2 2 0 0 0 0 0 0 1 0 0 0 0 0 0 0 1 1 1 1 1 1 2 0 0 1 1 0 0 1 1 1 0 0 0 0 2 1 1 2 0 2 1 2 2 1 1 2 1 1 0 0 1 1 0 0 0 1 0 0 2 1 2 0 2 2 0 0 0 1 1 2 0 2 0 0 0 0 2 1 1 1 0 1 1 0 0 0 0 0 0 0 2 1 1 0 1 0 1 1 1 1 2 2 0 1 0 0 2 1 0 0 1 1 1 0 0 1 2 0 1 1 0 0 0 1 0 0 0 0 1 1 0 0 1 1 0 0 0 0 1 1 0 1 1 1 1 1 2 1 0 0 0 1 0 0 0 2 0 0 2 2 0 2 2 1 1 1 1 1 0 0 1 0 0 1 1 0 0 1 2 0 1 1 1 1 1 2 1 1 0 0 1 0 0 0 0 0 1 0 2 1 0 0 2 0 0 1 1 1 2 0 2 0 0 0 0 0 1 1 2 1 2 0 2 0 2 2 1 0 1 1 0 1 1 1 2 0 0 0 0 0 0 0 0 0 2 0 0 0 0 0 0 0 0 2 2 1 0 1 0 1 0 1 0 0 0 0 2 1 2 0 0 0 0 1 1 0 0 0 0 1 1 0 0 1 2 2 0 0 0 0 0 1 0 0 2 0 0 1 1 0 0 1 0 1 0 0 0 0 0 0 0 2 2 0 2 0 0 1 0 0 1 0 1 2 1 0 1 1 0 0 1 2 0 0 0 1 1 1 1 0 0 1 0 2 0 1 2 1 0 2 2 0 0 0 0 1 1 1 1 0 0 0 0 0 0 1 1 0 1 2 0 2 0 0 0 2 2 0 1 1 0 0 1 0 0 0 1 0 0 0 0 0 0 0 1
161 0 0 2 0 1 1 1 1 2 2 0 1 1 0 0 0 0 1 1 1 2 0 1 1 1 1 0 2 1 1 0 1 1 2 0 2 2 0 0 0 2 1 1 0 0 1 0 0 0 0 0 0 2 0 2 0 0 0 1 1 1 0 0 0 1 1 1 0 0 0 0 1 0 2 1 0 0 2 1 1 0 2 0 1 0 1 0 0 2 0 2 0 2 1 0 0 1 0 1 0 2 0 0 0 0 2 2 0 2 0 1 1 1 1 1 1 0 1 1 1 0 1 1 0 0 0 1 2 0 0 0 0 1 2 1 0 0 0 1 0 0 0 0 0 0 0 0 0 1 1 1 0 1 1 0 1 2 0 0 1 0 2 2 1 1 1 0 0 2 1 0 1 1 0 0 1 0 0 0 0 0 0 2 1 0 2 2 0 0 1 2 0 2 2 0 0 2 1 0 0 1 1 1 0 0 1 1 1 0 2 0 0 0 0 2 0 0 2 0 0 0 0 0 1 1 0 2 0 2 0 0 0 0 1 0 0 1 2 0 0 1 1 0 0 0 0 0 0 0 0 1 1 0 0 2 1 1 0 1 1 1 0 0 1 0 1 1 1 1 1 0 0 0 0 0 0 2 1 0 1 1 1 0 0 0 0 0 0 2 1 2 0 0 2 0 2 1 0 2 0 2 1 0 0 0 0 0 1 0 1 1 2 0 2 0 1 1 0 1 1 2 1 2 2 0 0 0 1 1 2 2 1 0 0 0 0 0 2 0 0 0 2 1 1 1 0 1 1 1 1 1 2 1 0 1 1 2 0 1 0 1 1 1 1 0 1 2 2 0 2 0 0 0 0 1 2 2 0 0 0 1 1 1 0 2 0 0 0 0 0 0 0 0 1 0 1 2 0 1 1 1 0 1 1 0 0 0 0 1 0 0 0 0 1 0 0 0 1 0 1 1 1 0 1 1 0 0 0 0 0 0 0 1 1 1 0 0 0 0 2 0 0 1 1 1 1 0 0 0 0 1 0 1 2 0 2 2 2 0 0 0 1 0 0 2 0 2 0 0 0 0 1 1 1 0 1 0 1 0 2 0 0 0 2 0 0 0 0 0 1 2 1 2 2 0 2 1 1 2 1 0 2 2 2 0 2 2 0 0 0 0 1 0 0 1 0 0 0 1 0 1 2 2 0 2 0 1 1 1 1 1 1 1 0 0 0 0 0 0 2 2 0 0 1 1 0 1 1 1 1 0 0 2 0 2 1 1 1 0 0 0 1 1 0 0 0 2 1 0 0 0 0 0 1 0 1 1 1 2 0 0 0 0 0 0 0 1 0 0 0 0 1 1 1 0 0 0 0 0 0 1 1 2 2 1 2 0 0 1 0 0 0 0 1 0 0 0 1 0 1 1 0 0 0 1 1 2 0 0 0 1 0 2 1 1 2 0 0 0 0 1 0 0 1 0 1 1 1 1 1 2 0 0 0 1 0 2 2 0 0 0 1 1 0 1 0 2 1 1 1 0 0 1 1 2 0 0 1 2 0 2 0 0 0 1 0 1 1 0 2 0 0 0 0 0 0 1 1 2 0 1 0 0 1 0 0 1 2 1 2 1 0 1 0 0 0 2 2 2 0 0 0 2 1 0 0 0 0 0 1 0 0 0 0 0 1 0 1 1 0 1 0 0 0 1 1 1 0 0 0 0 1 0 0 0 1 0 0 0 0 0 1 1 0 0 1 0 2 2 0 0 2 1 1 0 0 2 0 0 1 1 0 1 1 0 1 1 2 1 1 2 2 2 2 0 0 1 0 0 1 0 1 2 1 1 1 0 0 2 0 0 1 1 0 2 1 1 0 0 0 0 1 0 2 0 0 2 0 2 0 2 2 1 0 0 0 0 1 0 0 1 0 0 0 0 0 1 0 0 1 1 0 0 1 0 1 0 0 1 0 2 0 0 0 1 0 0 1 0 0 0 0 1 2 2 0 1 2 2 2 2 0 0 0 0 0 0 0 0 0 2 1 2 2 0 2 0 0 0 0 2 1 0 1 1 0 1 0 1 0 0 1 0 1 1 0 1 2 1 0 2 0 1 0 0 1 1 1 2 2 2 1 2 0 1 0 0 2 1 0 0 2 0 1 2 0 2 0 0 2 0 1 2 2 0 2 2 0 0 0 0 0 2 2 0 2 1 1 1 1 0 0 0 2 0 1 1 1 0 0 0 1 2 0 0 2 0 0 0 0 0 0 2 1 0 0 0 0 0 0 1
162 0 0 1 0 0 1 2 0 0 0 1 0 1 0 0 0 1 1 0 1 1 0 0 2 1 0 0 2 2 1 1 1 2 0 1 2 1 0 2 2 0 1 1 0 0 1 0 0 0 0 0 0 0 0 0 0 0 2 0 1 2 2 1 1 1 1 0 0 0 0 0 2 0 1 2 1 0 2 0 2 0 2 0 0 0 0 0 0 2 0 0 0 1 0 0 0 1 0 1 1 2 2 0 0 0 2 1 1 1 0 2 0 2 2 0 2 0 1 1 1 0 1 2 0 1 0 1 1 0 1 1 0 0 0 0 0 1 0 1 0 0 1 0 0 1 0 0 0 2 1 2 0 1 0 0 1 1 0 1 1 2 1 2 1 1 1 1 1 1 0 1 1 1 0 0 2 0 0 0 0 0 2 2 2 0 2 1 0 0 0 2 0 1 2 0 1 1 0 0 0 1 0 0 1 0 0 0 1 0 2 0 1 0 0 2 0 0 1 0 0 0 0 1 2 0 0 0 0 1 0 0 1 1 0 0 1 2 2 0 0 1 2 1 0 1 1 0 1 1 1 0 0 0 0 2 1 0 0 0 0 0 0 0 0 0 0 1 1 0 1 0 0 0 1 1 0 2 1 0 0 0 2 0 1 0 0 2 0 2 2 0 1 0 1 0 1 0 0 0 0 0 1 0 0 0 0 0 1 0 0 1 2 0 2 0 2 1 0 1 0 1 1 2 1 0 0 0 2 2 2 2 0 0 0 0 0 1 1 0 1 1 2 1 0 0 0 0 0 1 1 0 2 0 0 0 0 1 0 0 0 0 1 0 0 0 0 1 1 0 2 0 0 0 0 0 1 1 0 1 0 0 1 1 0 0 0 0 0 0 0 0 1 0 2 1 1 0 1 1 1 1 0 1 1 0 1 1 0 2 0 0 1 1 1 0 0 2 0 0 0 2 0 1 0 0 1 0 2 1 0 2 0 1 0 1 1 2 0 1 1 1 0 1 1 1 2 0 0 0 0 0 0 2 1 0 0 2 1 2 2 2 0 0 0 2 0 1 0 1 1 0 2 2 2 0 2 1 2 0 0 2 0 0 2 0 0 1 1 0 2 2 0 1 1 0 1 1 1 2 2 1 1 1 1 1 2 0 1 0 1 0 1 0 0 2 1 0 0 0 0 2 2 2 0 1 1 0 1 1 1 0 2 1 2 1 0 0 2 0 1 2 0 0 0 1 0 1 1 1 1 0 0 2 0 2 0 1 1 1 0 1 1 0 0 0 1 2 1 0 0 0 0 0 1 0 1 0 1 1 0 2 0 0 0 1 2 1 1 1 1 0 1 0 0 0 0 0 0 0 0 1 1 1 1 1 1 0 0 0 0 0 0 2 0 2 0 0 0 1 1 1 0 0 0 1 2 1 0 0 0 1 0 1 2 1 2 0 1 0 0 0 0 1 1 0 1 1 0 0 1 0 1 1 1 0 0 2 2 1 1 1 0 2 0 0 0 2 1 0 0 0 0 0 0 2 0 0 2 0 0 1 0 1 0 0 1 1 2 1 1 0 0 1 2 0 0 1 1 1 0 1 0 0 1 0 0 1 1 0 1 0 0 2 1 1 0 0 0 0 0 0 0 2 0 0 0 0 1 0 1 0 1 0 0 2 1 0 0 1 1 1 0 0 1 1 1 1 0 0 0 0 1 0 0 0 0 1 0 1 0 1 0 0 0 0 2 2 0 0 0 0 0 0 0 0 0 1 1 1 0 1 1 1 2 1 0 1 1 1 1 2 1 1 1 0 0 1 0 1 0 1 1 2 1 0 1 0 0 2 0 0 0 0 2 2 0 2 2 2 2 2 0 0 0 1 0 2 0 2 0 2 2 0 0 1 1 0 0 0 0 1 0 0 0 0 0 0 0 0 0 2 0 0 0 0 0 0 0 0 0 1 0 0 0 0 1 0 1 0 0 0 0 0 1 2 0 2 2 2 2 2 1 0 0 1 0 0 0 0 0 1 1 1 2 1 2 0 0 0 1 2 2 0 1 1 0 0 0 2 0 0 0 0 1 0 0 1 1 0 0 1 0 1 2 0 2 1 0 1 2 2 1 2 0 0 0 2 2 0 0 0 2 0 1 1 0 0 0 0 2 1 1 2 1 0 1 1 0 0 0 0 0 0 0 0 1 1 1 1 1 0 0 0 0 0 0 0 2 1 0 1 1 1 0 2 1 0 1 0 0 1 0 1 1 0 0 0 0 0 1 1
163 1 1 1 0 0 2 1 0 2 1 0 0 1 0 0 0 1 1 1 1 2 0 1 1 1 1 0 1 1 1 0 2 2 1 1 1 1 2 0 0 1 0 0 0 1 1 0 0 0 0 0 0 1 1 1 1 0 2 0 1 1 2 2 0 0 1 0 0 0 0 1 2 1 2 2 0 0 1 0 2 0 2 1 0 0 0 0 0 2 0 0 2 1 1 0 0 1 0 2 1 2 0 0 2 2 1 2 0 2 0 1 1 2 2 1 2 0 2 0 0 0 0 2 0 1 0 2 2 0 2 2 0 1 1 1 0 0 0 1 0 0 0 0 0 0 0 0 0 1 0 0 0 0 0 0 0 1 1 0 0 1 1 2 1 1 0 0 0 1 0 0 0 2 0 0 1 0 0 0 0 0 0 0 0 0 0 0 0 0 0 1 0 2 2 0 2 2 0 0 0 0 0 1 0 1 2 1 0 0 1 0 0 1 0 2 0 0 2 0 1 1 1 0 0 1 1 2 1 1 0 0 0 0 0 0 0 2 2 0 0 0 1 1 0 1 0 0 0 0 0 1 0 0 0 1 1 0 0 0 0 0 0 0 0 0 1 0 2 1 0 1 0 0 0 0 0 2 1 0 1 0 2 2 0 0 1 1 0 2 2 1 0 0 2 0 2 1 0 0 0 0 2 1 1 0 0 0 1 0 0 2 1 0 2 0 1 1 1 0 0 1 1 2 0 0 0 0 0 0 1 2 0 0 0 0 0 2 0 0 0 0 1 1 0 0 1 0 1 2 0 0 2 1 0 1 1 1 0 0 0 0 1 0 0 0 1 2 2 1 2 0 1 1 0 0 0 1 0 2 0 0 1 0 0 0 0 0 0 0 0 0 1 0 2 1 1 0 1 1 1 1 0 2 1 0 0 2 0 2 0 0 1 1 1 0 1 0 1 0 1 0 1 0 0 1 1 0 1 0 0 0 0 1 1 0 1 1 0 0 2 0 0 1 1 1 1 0 0 2 0 0 0 2 1 1 0 0 0 0 0 0 0 0 0 2 1 1 0 1 1 0 1 1 1 1 0 0 1 0 1 1 1 1 2 1 0 1 1 0 1 1 1 1 0 0 1 1 1 2 2 1 2 1 2 1 2 0 1 0 0 1 1 1 1 1 0 0 0 1 0 1 2 2 0 2 0 0 0 2 0 0 0 0 0 1 2 0 0 0 0 2 0 1 2 0 0 1 1 2 1 0 0 2 0 0 0 1 0 1 1 0 0 0 0 0 1 1 0 2 0 0 0 0 1 0 1 1 2 1 1 0 0 0 0 0 0 1 1 0 0 0 0 1 0 1 1 1 0 0 0 2 0 2 2 0 2 0 0 1 1 0 0 1 0 0 1 0 0 0 0 1 0 1 1 1 1 2 0 0 1 1 1 1 2 1 2 1 0 1 1 0 0 2 2 0 0 0 1 1 0 1 1 1 2 0 0 2 2 0 0 0 0 1 1 1 0 2 0 2 2 0 1 1 1 2 0 0 2 0 1 0 0 1 1 2 0 1 2 1 0 1 0 0 0 0 0 2 2 2 1 1 0 0 0 0 0 1 2 1 1 1 0 2 0 1 1 1 1 1 0 0 1 2 0 1 1 1 0 1 1 0 0 0 0 0 0 0 1 0 1 0 0 0 0 0 0 0 0 0 0 0 0 0 0 1 0 0 1 1 0 0 2 0 1 0 0 0 2 2 0 0 0 0 0 0 0 2 0 0 0 0 0 0 2 1 0 2 2 2 0 2 2 2 2 0 0 1 0 1 0 1 1 2 1 0 0 1 0 0 0 0 0 0 0 0 0 2 1 1 1 1 0 0 1 0 0 1 0 1 0 1 1 1 0 0 1 0 0 0 0 0 0 0 0 0 0 0 0 0 0 2 0 0 0 0 0 0 1 0 2 2 0 0 0 0 1 0 1 0 0 0 0 2 0 1 0 0 2 1 1 1 0 0 0 0 2 0 0 0 0 0 1 1 1 0 1 0 0 0 0 2 0 0 1 1 0 1 0 1 0 0 1 0 1 1 0 0 2 2 0 2 0 1 2 0 1 1 1 0 2 1 1 1 0 2 2 1 1 1 1 1 1 2 1 0 1 1 1 0 2 0 2 1 0 1 2 1 0 0 0 0 2 0 2 1 2 0 0 0 0 0 0 0 0 2 2 1 1 0 0 0 0 0 0 0 1 0 0 1 1 0 1 0 1 1 1 0 0 0 1 0
164 0 1 1 0 0 1 0 0 2 0 1 1 1 0 0 0 1 1 0 1 1 0 0 2 0 2 0 1 2 1 0 1 1 2 0 2 2 0 0 0 2 0 0 1 0 0 0 0 0 0 0 1 2 1 0 0 0 2 0 0 0 2 2 1 1 1 1 0 0 0 1 2 1 1 2 1 0 0 0 0 0 2 0 1 0 0 0 0 2 0 1 0 1 0 0 0 1 0 2 2 2 1 0 1 1 2 2 0 2 0 1 1 1 2 1 1 0 2 0 0 0 2 0 0 0 0 1 2 0 0 0 0 2 1 1 1 0 0 2 1 0 0 0 0 0 0 0 0 0 0 0 0 1 0 0 1 1 0 2 1 0 1 2 0 1 2 0 1 1 1 1 0 2 0 0 2 1 0 1 1 0 1 1 1 0 1 1 0 0 0 2 0 1 1 0 1 1 0 0 0 1 0 0 2 0 0 0 0 0 2 0 1 1 0 2 0 0 1 0 0 0 0 0 0 0 0 1 0 1 0 0 0 1 1 0 1 2 2 0 0 0 1 1 0 1 0 0 0 0 0 1 0 0 0 0 0 2 0 2 2 2 0 0 0 0 0 1 2 1 0 0 1 0 1 1 0 1 1 0 0 1 1 1 0 0 1 0 0 2 0 0 1 0 1 0 2 1 0 0 0 0 1 0 0 0 0 0 0 0 1 2 2 2 0 0 2 0 0 0 0 2 1 2 1 0 0 0 1 2 2 0 1 1 0 0 0 0 2 0 0 0 2 2 0 0 1 0 1 1 0 0 2 0 0 0 0 0 0 0 1 1 0 1 0 0 0 2 2 0 2 0 2 2 1 2 2 2 0 2 1 0 0 1 1 0 0 0 0 1 1 1 0 0 2 0 0 0 0 0 0 0 0 0 0 0 1 1 0 2 0 0 0 0 1 0 1 0 0 0 0 2 0 2 0 0 0 0 0 0 0 0 1 1 1 0 1 1 0 0 2 0 0 2 0 2 2 0 0 1 0 1 0 2 1 1 0 1 1 1 0 1 0 0 0 2 0 1 0 1 1 0 2 2 0 1 0 0 1 0 0 2 0 0 2 1 0 0 0 0 1 1 0 2 2 0 0 2 2 2 0 0 2 1 1 1 1 0 0 0 0 2 0 1 1 1 0 1 0 1 1 1 2 2 0 2 0 0 0 2 1 1 1 1 1 0 1 0 1 1 0 1 0 1 1 1 0 0 2 2 0 0 0 2 0 2 0 0 0 1 1 0 1 1 1 1 0 1 0 2 0 0 1 0 0 0 1 1 2 2 0 0 0 0 1 0 2 0 0 0 0 0 2 1 0 0 0 0 0 0 1 2 0 1 1 0 1 0 1 1 1 0 0 0 1 0 0 0 2 1 1 1 0 0 0 0 1 0 0 0 0 0 0 2 2 1 2 0 0 0 1 0 0 2 1 0 1 0 1 1 0 2 1 1 1 0 0 2 2 0 0 0 1 0 0 2 1 1 0 0 0 2 2 0 0 2 0 0 2 0 0 1 0 2 1 2 1 0 2 2 0 0 1 2 0 1 0 0 0 1 0 1 0 0 0 0 1 2 2 0 0 0 1 1 1 0 0 0 0 0 0 1 1 2 1 0 1 0 0 0 0 0 0 1 0 0 2 0 1 1 1 0 1 0 0 0 2 1 0 0 0 0 0 0 0 0 0 0 0 0 0 0 2 0 1 0 0 1 1 1 0 0 1 0 0 0 0 1 1 2 0 1 0 0 1 2 0 1 2 1 0 1 2 2 2 0 0 1 0 1 0 2 0 2 0 1 0 0 0 2 0 0 1 1 0 1 0 2 2 2 2 2 0 1 1 2 1 2 0 2 0 2 1 1 0 0 0 0 1 0 0 1 0 0 0 0 0 2 2 0 0 1 1 0 0 0 1 0 1 0 0 1 0 0 0 1 1 1 1 0 0 0 0 2 0 1 0 1 1 1 1 1 0 0 0 0 0 1 0 0 1 2 1 1 2 0 2 0 1 1 0 1 1 1 2 0 1 0 0 2 0 0 0 0 1 0 0 0 2 2 0 2 0 1 0 0 1 1 1 0 1 1 0 1 0 1 1 1 2 1 1 1 1 1 1 1 0 1 1 0 2 0 1 2 2 0 2 1 0 0 0 0 1 1 1 0 1 1 0 0 0 0 0 0 0 1 1 0 2 0 0 0 0 0 0 0 1 0 0 0 0 0 0 0 0 0 0 2 2 0 2 1
165 0 1 1 0 0 1 0 0 2 1 0 0 0 0 0 0 2 0 0 2 2 0 0 2 0 1 0 1 1 1 0 1 1 2 2 1 2 0 0 0 2 1 1 0 1 1 0 0 0 0 0 2 2 0 1 1 0 1 0 1 1 1 0 0 0 0 0 1 1 0 1 2 0 1 2 1 0 2 0 2 0 2 1 1 0 1 1 1 2 1 2 2 0 0 0 0 1 0 1 1 2 0 0 0 0 2 2 0 2 0 1 0 0 0 0 0 0 0 2 2 0 0 2 0 2 0 1 1 0 0 0 0 0 1 0 0 0 0 0 1 0 0 0 0 1 1 1 0 0 0 0 0 1 1 0 0 0 0 0 1 1 0 2 1 2 1 0 0 1 1 1 1 1 1 0 2 1 0 1 1 0 0 2 1 0 2 0 0 0 0 1 0 1 2 0 1 1 0 0 0 0 0 1 1 0 1 1 0 0 0 0 1 0 1 1 0 0 2 0 0 0 1 1 2 0 0 2 0 2 0 0 1 1 1 1 0 1 2 1 0 0 2 1 0 1 0 0 0 0 0 1 1 1 0 0 0 0 0 0 0 0 0 0 0 0 0 0 1 0 0 1 0 0 0 0 0 2 1 0 1 0 1 0 1 1 0 2 0 2 1 1 0 0 1 0 0 1 0 0 0 0 2 1 1 1 1 0 1 0 0 0 2 0 2 1 2 1 0 1 0 2 2 2 1 0 1 0 2 2 2 1 2 1 0 0 0 1 1 0 1 1 2 2 2 2 0 0 0 1 1 0 2 1 0 0 0 0 0 2 0 2 0 0 0 0 0 2 2 0 2 0 0 0 1 1 2 1 0 2 2 1 1 0 0 0 0 0 0 0 0 0 1 0 1 1 2 1 1 1 1 1 0 2 0 0 0 0 0 1 0 0 0 0 2 0 0 0 0 1 1 1 0 0 2 1 1 2 0 0 2 0 0 2 0 0 1 1 0 0 0 1 0 2 0 2 2 0 0 0 0 1 0 1 2 1 1 1 0 0 0 0 1 1 1 0 0 2 0 0 1 1 2 2 0 0 0 0 2 1 0 1 0 2 0 0 0 0 0 0 1 1 1 2 0 0 2 0 0 2 2 2 1 1 1 1 2 0 0 0 0 1 0 2 2 0 0 1 0 1 1 1 2 2 0 2 0 0 1 1 1 0 1 0 1 0 1 0 1 1 1 1 0 1 1 0 0 2 0 0 0 0 0 2 1 0 1 1 1 1 0 1 1 1 0 0 0 2 2 0 1 1 0 0 2 0 2 1 1 2 0 0 0 0 0 0 0 0 0 0 0 2 1 0 0 0 0 1 0 0 2 1 1 2 1 0 1 0 0 1 1 0 0 0 1 0 0 0 0 1 1 1 0 0 0 2 2 1 0 0 0 0 0 0 2 1 1 0 0 1 1 0 0 1 2 0 2 0 0 0 0 0 2 1 1 0 0 2 2 0 0 0 1 0 0 2 1 1 0 0 0 2 0 1 1 2 0 1 1 1 0 0 0 2 1 1 1 1 1 1 0 0 0 0 0 0 0 2 0 2 0 1 0 1 0 1 1 2 2 0 0 0 0 2 0 0 1 1 1 1 0 0 0 2 0 2 2 0 1 0 1 0 0 0 0 1 1 0 1 1 0 1 0 1 0 0 1 0 0 0 1 1 0 1 1 0 0 0 0 0 0 0 1 0 0 1 1 0 0 0 0 0 0 1 1 0 0 1 1 1 1 2 2 2 2 0 0 2 1 2 0 1 2 2 2 0 1 1 1 2 0 1 1 2 1 1 1 1 0 1 0 0 0 0 1 2 1 2 2 2 2 2 0 0 2 1 0 1 0 2 0 1 2 1 0 0 0 0 0 0 0 0 1 0 0 0 0 1 1 1 0 1 0 0 0 0 0 0 0 1 1 2 0 0 0 0 1 0 0 0 0 0 0 2 1 2 0 1 1 1 1 1 1 0 0 1 0 2 0 0 0 2 0 0 2 0 2 0 0 0 0 1 0 0 2 0 2 1 0 2 0 0 0 0 0 0 0 0 1 0 0 1 1 1 1 0 1 1 0 0 2 1 1 1 0 0 0 2 2 0 0 0 1 1 1 1 1 1 1 0 1 0 1 2 1 0 2 1 1 1 1 0 1 0 0 1 1 0 0 0 0 0 0 0 0 0 0 0 2 1 0 1 1 1 0 0 1 0 0 0 0 0 0 0 0 0 0 0 0 0 1 1
166 1 1 1 0 0 1 1 0 1 1 1 1 1 0 0 0 2 2 2 0 0 0 0 2 0 2 0 2 1 1 0 1 2 1 1 1 1 1 0 0 1 1 1 1 1 0 0 0 2 2 0 0 0 0 2 0 1 0 0 1 2 1 1 0 0 0 0 1 1 0 0 1 0 1 1 1 0 1 0 1 0 2 0 0 0 1 0 0 2 0 1 0 2 0 0 0 0 0 0 1 2 0 0 1 0 2 2 0 2 1 2 1 2 2 0 1 0 1 1 1 0 2 0 0 0 0 2 2 0 0 0 1 1 0 1 0 0 0 0 0 0 0 0 0 0 0 0 0 2 1 2 0 0 0 0 0 0 2 1 1 2 2 2 0 1 1 1 1 0 0 1 1 1 0 0 0 0 0 0 0 0 0 2 1 0 2 1 0 0 0 1 0 1 1 0 1 1 0 0 1 0 0 0 1 0 1 1 0 1 2 0 0 1 0 2 0 0 1 1 1 1 0 0 0 0 0 2 0 2 0 0 0 0 2 0 1 2 2 0 0 0 1 1 0 2 1 0 0 0 0 0 1 0 0 1 1 0 0 0 0 0 0 0 0 0 0 1 2 1 0 1 1 1 0 0 1 2 2 0 2 0 2 0 1 0 0 0 0 2 1 1 0 0 2 0 1 1 0 1 0 0 2 1 0 0 0 1 1 0 0 2 1 0 2 0 1 1 1 0 0 2 1 1 2 0 0 0 0 0 0 2 1 0 0 0 0 2 0 2 2 2 2 1 0 0 1 0 1 0 1 0 2 0 0 0 0 1 0 0 0 1 1 1 1 0 0 1 1 0 2 0 0 0 1 1 1 2 0 0 1 0 0 1 1 0 0 0 0 0 0 0 0 0 2 0 0 0 0 0 0 0 0 0 0 0 2 0 0 2 0 0 1 1 1 0 0 0 0 0 0 1 0 1 1 1 0 0 0 2 0 1 0 2 1 0 0 1 0 0 2 0 0 0 0 1 2 1 1 1 0 1 0 2 0 0 0 2 2 2 2 2 0 0 0 0 0 2 0 0 2 0 0 0 1 1 1 0 1 0 0 1 0 2 1 1 0 1 0 1 1 2 0 1 1 0 2 1 2 2 1 1 1 1 1 1 2 1 0 0 0 0 1 1 1 1 0 0 0 1 0 1 1 1 0 1 1 2 0 2 0 2 2 2 1 0 1 0 0 0 0 1 0 2 2 1 0 1 1 1 1 0 0 2 0 1 0 1 0 0 0 0 0 0 0 0 2 2 1 0 0 0 0 0 0 0 1 2 2 2 0 1 0 0 0 1 0 1 1 1 0 0 2 0 1 0 0 0 0 0 0 2 0 2 2 0 1 0 0 2 2 0 0 0 1 1 0 0 0 1 1 2 0 0 0 1 1 1 0 0 1 2 0 2 1 1 2 0 1 0 1 1 0 0 1 0 1 1 2 1 0 1 1 0 1 0 0 1 0 0 0 0 0 1 1 1 0 2 1 0 0 0 0 0 0 0 2 0 2 0 0 0 0 0 0 1 2 0 2 2 0 0 0 0 0 0 0 2 0 2 1 0 0 0 1 0 0 1 1 0 0 0 0 2 0 0 0 1 1 1 0 0 1 2 0 0 0 0 2 0 2 2 1 0 0 1 0 0 0 1 1 0 0 0 0 1 1 1 0 1 1 1 0 0 0 1 0 0 0 0 0 1 1 1 0 0 0 0 1 1 0 1 0 0 0 1 0 1 1 1 1 2 0 0 0 2 0 1 1 1 1 1 2 2 2 0 0 1 0 1 1 1 0 2 0 2 2 0 0 2 1 1 1 1 0 2 0 1 0 0 0 0 1 1 2 2 1 2 0 2 1 2 0 0 0 1 1 0 0 0 0 0 0 0 0 0 0 1 0 0 1 0 0 0 0 0 0 0 0 1 1 2 1 0 1 1 1 0 0 0 0 0 0 1 2 2 0 1 2 2 1 1 0 0 0 0 1 0 0 1 0 2 0 1 1 0 1 0 0 1 0 1 0 0 2 1 1 0 0 2 0 0 1 0 0 0 0 0 1 1 0 1 1 1 0 0 1 0 1 0 1 1 0 1 0 0 0 2 2 0 0 0 0 0 0 1 0 1 1 0 2 1 1 1 1 0 1 1 0 0 0 0 1 0 1 1 1 0 0 2 0 0 0 0 0 0 1 0 1 0 0 0 1 1 0 0 1 0 1 0 0 1 0 0 0 0 0 0 1 1 1 0
167 1 2 0 0 0 0 0 0 1 0 1 0 0 0 0 0 2 0 0 2 2 0 0 2 0 1 0 2 1 1 1 1 1 1 1 1 1 0 1 1 1 0 0 0 0 2 0 0 1 0 0 0 0 1 2 0 0 0 0 2 2 2 1 0 1 1 1 0 0 0 0 2 0 1 2 1 0 1 0 1 0 1 2 1 0 0 0 0 2 0 0 1 1 1 0 0 1 0 1 1 2 2 0 0 0 2 1 0 2 1 1 0 2 2 1 2 1 0 1 2 1 0 2 0 2 0 1 1 0 0 0 0 0 0 0 0 0 0 0 1 0 0 0 0 2 0 0 1 1 0 0 2 0 0 0 1 0 0 2 2 2 2 2 1 2 2 2 1 1 1 2 0 2 0 1 1 1 1 0 0 1 0 2 0 0 2 1 0 0 0 2 0 1 2 0 2 1 0 0 0 0 0 0 2 0 1 2 1 0 1 0 1 1 0 2 0 0 2 0 0 0 0 0 0 0 0 2 0 2 0 0 0 0 1 0 1 1 1 1 0 2 2 1 0 1 1 0 0 0 0 0 0 0 1 1 1 0 0 0 0 0 2 1 1 0 0 0 2 1 1 0 0 1 0 0 0 2 1 0 1 1 1 1 0 1 0 0 0 2 2 2 1 0 2 0 1 1 0 0 0 0 2 0 0 0 0 1 2 0 0 1 1 0 2 0 2 2 1 0 1 1 1 2 0 0 0 0 0 0 2 0 1 0 0 0 0 2 0 1 1 1 2 2 1 1 1 1 2 2 1 1 1 0 0 0 1 0 0 0 1 1 1 0 1 0 0 2 2 0 1 1 2 2 0 1 1 2 0 0 1 1 0 0 1 0 0 0 0 0 0 0 1 0 1 0 0 2 0 0 0 0 0 1 0 0 0 1 0 2 0 0 0 0 1 0 1 0 1 1 0 0 0 0 2 1 1 0 1 1 0 1 0 2 2 2 0 0 0 0 0 0 0 0 2 0 0 0 0 0 0 1 0 2 2 1 1 1 1 1 1 0 1 1 1 1 0 2 0 0 1 0 1 1 1 0 1 1 2 0 0 2 1 2 1 0 0 0 0 0 0 1 1 0 0 0 1 0 0 2 2 2 2 1 2 0 2 0 0 0 0 0 1 1 1 1 0 0 0 2 2 0 2 2 1 2 0 2 0 2 0 2 2 2 1 0 1 0 1 1 0 1 0 1 1 0 0 1 1 1 0 0 0 2 0 1 0 0 0 1 1 0 1 0 1 1 1 2 2 0 0 1 0 0 0 0 0 0 2 0 0 0 0 0 0 0 1 1 1 0 0 2 0 0 1 0 2 1 0 0 2 1 1 0 1 0 0 0 0 2 2 0 0 0 0 0 0 0 0 0 0 1 0 0 0 1 1 0 0 0 2 0 0 2 2 0 2 0 0 1 0 0 0 1 1 0 1 0 1 0 0 2 0 0 1 1 0 1 1 0 0 0 1 0 0 2 1 2 0 1 1 1 0 2 2 2 0 1 2 0 1 0 0 1 1 2 1 0 1 2 1 0 1 2 1 0 0 2 0 2 1 1 0 0 0 0 1 0 1 1 1 1 0 2 0 1 0 0 0 0 0 0 0 1 1 1 1 0 0 0 2 0 0 1 0 0 1 0 0 0 0 0 0 0 0 2 2 1 0 0 0 0 1 1 0 1 0 0 0 0 0 0 1 1 0 0 0 1 1 1 0 0 1 1 1 0 0 1 1 1 1 2 0 0 0 2 0 2 2 2 0 2 2 2 1 1 0 2 2 2 0 0 0 0 0 1 0 0 0 2 0 0 2 2 0 2 0 1 2 2 1 2 1 0 2 0 0 0 1 2 0 1 1 2 1 1 0 0 0 0 0 0 1 0 0 0 0 0 0 0 0 1 0 0 1 0 1 0 0 0 0 2 1 0 0 0 0 0 1 0 0 0 0 1 1 1 1 0 1 0 1 1 0 0 0 0 0 0 0 0 0 1 1 0 2 0 2 0 0 1 0 2 0 0 2 0 0 0 0 2 0 0 0 0 2 2 0 1 1 0 0 1 0 1 2 0 1 1 1 0 2 2 0 1 0 1 1 2 2 0 0 0 2 1 1 0 1 0 1 0 1 0 2 1 0 0 1 2 0 0 0 0 1 0 1 0 0 0 0 0 0 0 0 0 0 0 0 2 0 0 0 0 1 1 0 1 1 0 1 0 0 0 0 1 1 0 1 0 0 0 0 0
168 0 1 2 0 0 1 1 0 1 1 0 1 1 1 1 0 0 2 1 1 2 0 1 1 0 1 0 2 2 2 1 1 1 0 2 0 0 1 0 0 0 0 0 0 0 0 0 0 1 1 0 2 2 0 1 0 0 2 0 0 2 1 1 0 0 0 0 0 0 0 1 1 0 1 1 1 1 2 1 1 0 2 1 0 0 0 0 0 2 0 1 0 1 1 0 1 2 1 2 1 1 2 0 0 0 2 0 2 0 0 2 0 0 2 2 2 0 0 2 2 0 0 2 0 2 0 1 1 0 0 0 0 0 0 0 0 0 0 0 1 0 0 0 0 1 0 0 0 0 0 0 0 1 1 0 1 1 0 1 1 0 1 2 0 1 1 1 1 1 1 0 0 2 0 0 1 1 0 1 1 0 0 2 1 0 2 0 0 0 0 1 1 0 0 1 2 2 0 0 0 2 0 0 1 0 2 0 1 0 1 0 2 0 0 2 1 0 1 1 1 1 1 0 1 1 1 2 0 2 0 0 0 1 1 1 0 2 2 0 0 0 2 2 0 2 0 0 0 0 0 1 0 0 0 2 0 1 0 0 0 0 0 0 0 0 0 0 2 2 0 1 2 0 0 0 0 1 1 0 0 0 1 1 0 0 1 0 0 2 1 1 0 0 1 0 1 1 1 0 1 0 1 0 0 0 0 1 1 0 1 2 1 0 1 0 1 1 1 1 0 2 2 1 1 0 0 0 0 0 0 2 1 0 0 0 0 2 1 0 0 0 1 1 0 0 0 0 0 1 1 0 1 2 0 1 1 0 0 1 0 1 1 0 0 1 1 2 2 0 1 1 0 0 0 0 2 1 0 1 1 1 0 1 0 1 0 0 0 0 0 0 1 0 2 0 0 1 0 0 0 0 0 0 0 1 1 0 0 1 0 0 1 1 1 0 0 2 0 0 0 2 0 1 1 0 2 1 0 0 0 0 1 1 1 0 1 1 0 0 2 0 0 1 1 0 1 0 0 2 0 0 0 2 1 1 0 2 1 2 2 2 0 0 0 1 0 1 0 1 0 0 1 1 0 0 0 0 2 0 0 2 0 0 2 1 0 0 0 0 0 0 1 1 1 0 0 0 0 2 2 1 1 0 1 1 2 1 0 0 0 0 1 0 0 0 0 0 0 1 0 1 2 2 0 1 1 1 0 2 1 1 2 1 1 1 2 0 1 1 2 1 0 0 2 1 1 2 0 1 0 0 0 2 0 0 0 0 1 0 0 0 0 2 0 0 0 2 2 0 0 0 1 0 0 0 1 1 1 2 0 1 1 0 0 1 1 2 2 1 0 0 1 1 2 0 0 1 0 0 1 1 0 2 2 0 2 0 0 2 0 0 0 1 0 1 1 0 0 0 0 1 0 0 0 1 2 0 1 1 0 0 0 2 1 0 2 0 0 0 0 0 2 2 2 0 2 2 0 0 0 2 0 2 2 0 1 2 2 0 0 0 1 1 1 1 0 2 1 1 1 0 0 1 1 2 0 0 2 0 0 0 0 0 0 1 1 1 1 0 0 2 1 1 0 0 0 2 1 0 0 1 0 0 1 0 2 1 1 0 0 0 0 1 2 2 1 0 0 0 0 0 2 2 0 0 0 0 0 0 0 0 1 1 0 1 1 0 1 1 0 1 0 0 0 1 1 0 0 0 0 0 0 0 1 0 0 0 1 1 0 0 2 1 0 0 0 1 1 1 0 0 0 0 0 0 0 1 0 0 1 2 1 1 2 0 1 1 2 1 1 2 2 1 1 0 0 0 0 0 1 1 2 2 2 0 1 0 1 2 0 0 1 1 1 2 0 2 1 1 1 1 2 1 2 2 1 0 0 2 1 1 2 1 0 0 0 1 2 1 1 1 1 0 1 0 1 1 0 0 0 1 0 0 0 1 1 0 0 0 2 2 0 0 0 1 2 0 1 0 0 0 0 1 1 2 0 1 1 1 1 1 0 0 0 0 1 0 0 1 0 1 0 1 2 0 2 0 0 0 0 1 0 0 2 0 2 1 0 1 0 0 1 0 2 2 0 1 2 1 0 2 1 1 1 0 2 1 0 0 2 2 0 1 1 1 0 0 1 0 0 0 1 1 1 0 0 0 1 0 2 1 1 2 1 0 2 2 0 0 0 1 0 0 1 0 2 1 2 2 1 0 0 0 1 0 1 1 1 1 0 1 1 1 0 1 2 0 0 1 0 0 0 0 0 0 1 0 0 0 2 2
169 1 1 2 0 0 1 2 0 0 0 0 0 0 0 0 0 1 0 0 2 2 0 0 2 0 1 0 2 1 1 1 2 2 0 1 1 1 1 0 0 0 1 1 0 1 0 0 1 0 0 0 0 0 0 2 0 0 0 0 0 1 0 0 0 0 0 0 0 0 0 1 2 0 2 2 0 0 1 1 1 0 2 0 1 0 0 1 1 2 1 1 2 2 0 0 0 0 0 2 2 0 1 0 1 1 2 1 1 1 0 2 0 1 1 0 1 0 0 2 2 0 1 1 0 1 0 1 2 1 0 0 0 0 0 0 0 0 0 2 1 0 0 0 0 1 0 0 0 1 1 1 0 1 0 1 0 0 0 1 1 1 1 2 0 2 1 0 1 1 1 1 0 2 0 0 1 1 0 1 1 0 0 1 1 1 0 2 1 1 1 2 0 1 1 1 1 2 0 0 0 1 0 1 1 0 1 1 0 0 0 0 1 0 0 2 0 0 1 0 2 2 0 0 0 0 0 2 0 1 0 0 0 0 1 0 1 2 2 0 0 0 2 1 0 1 0 1 1 1 0 0 0 0 0 2 0 1 0 0 0 0 0 0 2 0 1 1 1 1 0 0 0 0 0 0 0 2 1 0 1 0 1 1 0 1 0 1 0 2 1 1 1 0 2 0 2 0 0 1 0 0 1 0 0 0 0 0 0 0 1 2 1 0 2 1 2 1 0 0 1 1 0 1 2 0 1 0 2 2 2 1 0 0 0 0 0 1 1 0 0 0 2 0 0 0 0 1 1 1 1 1 1 0 0 0 1 1 0 2 0 2 2 0 1 0 0 1 1 0 2 0 0 0 1 1 2 1 0 2 1 0 1 0 0 0 0 0 0 0 0 0 1 0 1 1 2 0 1 1 1 1 0 1 0 0 1 0 1 0 0 0 1 1 0 0 1 0 0 0 2 2 0 1 1 1 1 0 0 1 0 1 1 1 0 0 0 2 0 1 1 1 1 1 1 1 1 0 0 1 0 0 0 2 2 2 0 1 1 2 0 2 1 0 0 2 1 2 0 0 1 0 0 0 0 1 0 0 2 1 1 1 0 0 2 0 0 2 1 1 1 2 0 0 1 0 2 2 2 2 0 0 1 0 1 2 1 0 2 0 0 0 1 1 1 0 1 1 0 2 1 1 2 2 0 2 0 0 1 1 1 0 1 1 1 1 1 0 1 1 0 1 0 0 0 0 0 2 0 0 0 0 0 2 1 1 0 0 0 0 0 0 0 1 0 0 1 1 1 0 0 1 0 0 0 0 0 1 1 2 0 1 0 0 0 0 0 0 0 0 0 2 0 0 1 0 0 0 0 0 0 2 0 2 2 0 1 0 0 0 0 0 0 1 1 0 1 0 1 0 1 1 0 0 0 1 1 1 0 0 0 1 0 1 1 1 2 0 2 0 1 0 1 1 1 0 0 0 1 1 0 1 0 0 0 1 0 2 1 1 1 0 1 0 1 2 0 1 0 0 0 1 0 0 0 0 2 0 1 1 0 2 0 1 0 1 2 0 2 2 0 0 1 1 0 0 0 2 1 1 0 1 0 1 1 1 1 2 2 0 2 0 0 2 0 0 0 1 1 1 0 0 0 2 0 1 1 2 0 1 2 0 1 0 0 1 0 0 0 0 0 0 0 0 1 1 1 1 1 0 1 0 1 0 0 2 0 0 0 0 0 0 2 0 1 1 1 1 1 1 0 0 0 1 1 0 0 2 0 0 0 0 0 0 2 0 2 0 2 0 2 2 2 1 1 0 0 0 1 2 0 0 0 2 1 1 1 0 0 1 0 0 0 0 2 2 0 1 1 1 0 2 1 0 2 1 0 1 0 2 0 1 2 2 0 0 1 0 0 1 1 1 1 0 0 1 1 1 0 0 1 0 0 0 0 0 0 1 0 0 1 1 0 0 0 0 1 0 1 0 0 0 0 2 1 2 0 1 2 2 2 2 0 0 0 0 1 0 0 1 0 2 0 0 2 1 2 0 0 0 0 1 0 0 2 1 1 0 0 1 1 0 1 0 1 2 0 1 2 1 1 1 0 0 2 0 2 0 1 0 1 1 1 2 0 1 0 0 1 1 0 0 2 2 1 0 1 1 0 0 2 0 2 0 0 0 0 2 0 1 0 1 2 0 2 2 2 0 0 1 0 0 0 0 1 0 0 1 1 1 1 0 2 2 0 0 1 0 0 2 2 0 0 0 0 0 0 0 0 0 1 2
170 1 1 2 0 0 1 1 1 2 2 1 0 0 0 0 0 0 0 0 2 2 0 0 2 0 1 0 2 2 2 1 0 0 2 0 2 2 0 1 1 1 1 1 0 1 0 0 0 1 0 0 0 2 0 2 0 1 1 1 1 1 2 2 1 1 1 0 0 1 1 2 2 0 0 2 2 0 2 0 2 0 2 0 1 0 0 1 1 2 1 1 0 0 0 0 1 2 1 2 2 1 1 0 1 1 2 2 0 2 0 0 1 1 2 2 2 0 0 2 2 0 1 1 0 0 0 0 0 0 0 0 0 0 0 0 0 0 0 0 0 0 0 0 0 1 1 0 0 1 1 1 1 0 0 0 0 2 1 0 1 1 1 2 1 1 0 0 1 0 0 2 0 1 0 0 2 1 0 1 1 0 2 2 2 0 2 2 0 1 1 2 1 0 1 1 1 0 1 0 0 0 0 1 2 0 0 1 1 0 2 1 1 0 0 2 1 0 2 0 0 0 0 0 1 0 0 2 0 2 0 0 0 1 1 1 0 1 1 0 0 0 1 2 0 2 1 0 0 0 0 0 0 0 0 1 1 0 1 1 0 1 0 0 0 0 0 0 2 0 0 1 2 0 0 2 2 2 1 0 0 0 1 0 1 0 1 1 0 1 1 1 0 1 1 1 1 0 0 0 0 0 1 0 0 0 0 0 0 0 0 1 2 0 2 0 2 0 0 1 0 2 2 2 2 0 0 0 0 1 2 1 0 0 0 0 0 1 0 2 0 1 2 2 0 0 1 0 1 2 1 0 1 0 0 0 0 0 0 1 0 1 1 0 1 1 1 2 2 0 1 1 0 0 0 0 1 2 0 2 0 0 1 1 2 0 0 1 1 0 0 0 0 0 2 0 0 0 1 0 0 1 0 0 0 0 1 2 0 1 0 0 0 0 1 0 1 0 0 0 0 0 1 1 0 0 1 1 0 0 1 0 1 1 2 1 0 1 0 0 2 0 0 1 1 1 1 0 1 1 0 0 0 2 1 1 0 1 1 2 1 2 1 1 1 1 0 2 0 1 2 2 0 0 1 0 0 0 0 0 1 1 0 2 0 0 1 1 1 0 2 1 1 1 0 0 2 2 2 0 0 0 0 0 0 2 1 0 1 0 0 0 0 0 0 1 0 1 0 1 1 1 2 1 0 1 0 0 0 2 0 1 1 1 1 1 1 0 2 2 0 1 0 1 1 1 0 0 2 2 0 1 0 0 2 0 0 0 0 0 0 0 1 0 0 1 1 1 1 0 1 1 1 0 0 0 1 0 2 0 0 1 1 0 0 1 1 1 1 0 1 1 2 0 0 0 0 0 0 0 0 2 1 1 0 0 0 1 0 2 1 0 0 1 1 2 1 0 0 0 0 2 0 0 0 0 0 1 0 0 0 0 0 2 1 1 2 0 1 0 1 1 0 0 1 0 1 1 2 2 0 1 2 0 1 0 0 2 2 0 0 0 1 0 0 2 1 2 1 0 0 0 0 0 0 1 1 0 2 1 0 0 0 1 1 2 0 0 1 1 0 1 1 1 0 0 0 2 1 2 1 1 0 0 1 0 1 2 2 0 0 0 0 0 0 0 1 2 2 2 0 0 1 2 1 0 2 0 0 0 0 0 0 1 0 0 1 0 2 2 0 2 0 0 0 0 1 0 0 0 0 0 1 0 0 0 1 0 0 0 0 0 1 0 0 1 1 1 1 1 0 0 0 0 0 1 0 0 0 0 0 1 0 0 1 1 1 1 1 1 1 1 2 1 1 0 1 0 0 2 0 1 0 2 1 1 1 0 0 2 1 1 0 0 2 2 0 2 1 1 1 1 0 0 2 0 0 1 0 2 1 2 2 0 0 1 1 0 1 0 1 1 2 0 0 2 2 1 1 0 0 1 0 0 1 0 1 1 0 0 0 2 1 0 1 0 1 0 2 0 0 0 0 2 2 2 0 1 2 2 2 2 0 0 0 1 1 1 0 0 0 0 2 2 2 0 2 0 0 1 0 2 0 0 2 1 1 1 0 1 1 0 1 0 0 0 0 2 2 0 0 2 0 1 2 0 2 0 0 1 2 2 1 1 0 1 0 0 2 0 0 0 1 2 1 2 0 0 0 0 2 0 1 1 1 0 1 2 0 0 0 0 1 0 1 1 1 1 0 1 0 0 0 0 0 1 1 0 2 0 0 0 0 0 0 0 0 0 1 0 0 0 0 0 0 1 0 0 0 0 0 0
171 0 1 1 0 0 1 1 0 1 0 0 0 1 0 0 0 2 2 2 0 1 0 1 1 1 1 2 2 2 0 1 1 1 0 2 1 1 0 0 0 2 0 0 0 0 1 1 0 1 0 0 2 2 0 2 0 0 2 0 0 2 0 0 0 0 0 1 0 0 0 0 2 0 2 2 0 0 1 1 0 0 1 1 1 0 1 1 1 2 0 1 0 1 2 0 0 2 0 2 0 2 1 0 1 1 2 1 1 1 0 1 0 1 1 0 1 1 0 1 2 0 2 0 0 0 0 1 1 0 0 0 1 1 0 0 1 0 0 2 0 0 0 0 0 2 0 0 0 1 0 1 1 0 0 0 0 1 2 1 1 2 2 2 1 2 1 0 0 1 1 0 0 2 0 0 2 1 0 1 1 0 0 2 1 1 1 1 0 0 0 2 0 0 0 0 2 1 0 0 0 0 0 0 1 1 1 0 1 0 1 0 2 0 0 2 0 1 2 0 1 1 0 0 1 2 1 2 0 2 0 0 0 0 1 0 0 2 2 0 0 0 2 1 0 1 0 2 2 2 0 0 0 0 0 2 0 0 0 0 0 0 0 0 1 0 1 0 2 1 0 0 0 2 0 1 1 2 2 0 1 0 1 0 0 0 0 2 0 2 1 0 1 0 2 0 2 0 0 0 0 0 1 0 0 0 0 0 1 0 0 1 1 1 1 0 2 0 0 1 0 1 0 1 1 0 0 0 1 2 2 1 0 0 0 0 0 0 2 0 0 0 2 1 0 0 0 0 0 1 1 0 1 0 0 0 0 1 0 0 0 0 1 0 1 1 1 2 2 0 1 1 1 1 1 1 1 2 0 1 2 1 0 0 0 0 0 1 1 0 0 0 0 0 2 0 0 0 1 1 1 1 0 2 1 0 0 0 0 1 0 0 1 1 0 0 1 0 0 0 0 1 0 0 2 2 1 0 2 1 0 1 0 1 1 0 0 1 0 0 0 2 0 1 0 1 2 0 0 0 0 0 0 2 1 1 0 1 0 1 1 1 1 0 0 1 0 2 0 0 0 0 1 1 0 0 0 0 1 1 0 1 0 1 2 1 0 1 1 1 1 2 2 0 2 0 1 1 1 2 1 1 2 1 2 1 2 0 0 0 0 0 1 0 0 2 0 0 1 2 2 0 2 2 1 2 0 1 0 2 0 1 1 1 1 0 1 0 1 1 1 1 0 0 1 0 0 2 0 2 0 0 0 2 0 0 0 1 0 0 0 0 1 1 1 1 0 0 0 0 0 0 1 0 0 0 1 0 1 1 0 1 1 0 1 1 1 1 0 0 0 0 0 1 0 0 0 1 0 0 1 1 1 1 1 1 1 0 0 2 0 0 0 0 2 0 0 0 0 0 0 1 0 0 0 1 1 1 0 0 1 2 0 1 1 0 2 0 1 0 0 1 0 0 0 0 0 1 2 2 1 1 1 0 2 0 0 2 2 0 0 0 1 1 0 1 1 2 0 1 1 2 1 0 0 2 0 0 1 1 0 0 0 1 1 1 0 1 2 1 0 1 1 2 1 0 0 2 1 2 0 2 0 0 0 0 0 2 1 0 0 0 0 0 1 0 0 1 1 1 0 0 1 2 1 0 0 0 1 0 1 1 0 0 0 1 0 0 0 0 0 0 0 1 0 0 0 1 1 0 1 0 0 0 0 1 1 1 0 1 0 0 1 0 1 0 0 2 0 0 0 0 0 0 0 0 0 0 1 1 0 1 0 0 1 2 1 2 0 2 0 2 2 2 2 0 0 0 0 0 0 1 0 1 0 2 2 0 0 2 0 0 1 1 0 2 1 2 1 1 1 1 1 0 2 0 0 1 0 2 1 2 1 0 0 1 0 1 1 0 1 1 0 0 0 0 0 2 2 0 0 1 0 0 0 1 1 0 1 1 1 2 0 0 0 0 0 0 2 0 0 0 1 1 2 2 0 0 2 2 2 2 0 0 0 0 2 0 1 0 1 1 1 2 2 0 2 0 0 0 0 0 0 0 2 0 1 0 0 1 0 0 0 1 1 1 0 0 0 0 0 0 0 1 1 0 2 1 0 0 2 1 0 0 1 2 1 1 1 1 0 0 2 1 0 0 0 0 1 0 2 1 2 1 1 1 2 1 0 0 0 0 1 0 1 0 0 0 0 0 0 0 0 0 0 1 1 1 1 1 1 0 1 1 0 0 1 0 0 0 0 1 0 0 0 1 0 1 1 0 1 2
172 1 1 1 0 0 0 0 0 2 2 0 0 1 1 0 0 1 0 1 1 1 0 0 2 1 0 0 1 2 2 0 0 2 0 1 2 2 0 0 0 2 0 0 0 2 0 0 1 2 0 0 1 1 0 2 0 0 0 1 0 1 1 0 0 0 0 0 0 0 0 0 2 0 2 2 0 0 1 0 1 0 2 0 2 0 0 1 1 2 1 1 2 2 0 1 0 0 0 1 1 2 1 0 1 1 2 0 2 0 0 2 0 0 0 0 0 1 1 0 1 2 1 1 0 1 0 1 2 1 0 0 0 1 1 1 0 1 0 2 1 0 0 0 0 1 0 1 0 0 0 0 1 0 0 1 0 1 0 2 1 0 1 1 1 2 2 0 1 0 0 2 1 1 0 0 1 0 0 0 0 1 2 2 2 0 2 2 2 0 0 2 0 1 1 0 1 2 1 0 0 1 0 0 1 0 1 1 1 0 2 1 0 0 0 2 0 0 0 1 1 1 0 0 1 0 0 0 0 0 0 0 0 0 2 0 1 2 2 0 0 0 2 1 1 1 0 0 0 0 0 0 0 0 0 0 0 0 0 0 0 0 0 0 0 0 0 0 1 0 1 1 0 0 0 1 0 1 2 0 0 0 2 0 0 1 0 2 0 2 1 0 1 0 1 0 2 1 0 1 0 1 2 0 0 1 1 0 0 0 0 1 2 2 0 0 1 0 0 0 0 1 1 1 1 0 0 0 0 0 1 2 0 0 0 0 0 1 1 0 1 1 1 2 0 0 0 0 0 1 1 1 2 0 1 0 0 2 0 1 0 1 2 0 2 0 1 1 1 0 1 1 2 2 0 1 1 0 0 2 0 0 0 1 1 0 0 0 0 0 1 1 0 0 0 0 2 1 1 0 1 1 0 0 0 0 0 0 0 1 0 0 1 1 1 0 0 0 0 0 0 2 1 0 1 1 0 1 1 1 0 2 0 0 0 2 0 0 1 0 1 1 0 0 2 0 0 0 0 1 0 0 0 2 2 2 0 1 2 2 1 2 0 0 0 2 0 1 0 1 1 0 1 1 1 1 0 0 2 2 1 1 0 0 2 1 0 2 0 2 0 2 2 2 1 0 2 1 1 2 1 1 1 1 1 1 2 1 1 0 0 0 1 0 0 1 0 1 0 2 1 1 2 2 1 2 0 0 0 2 1 0 2 2 2 0 1 0 0 0 2 1 0 2 2 0 0 2 0 2 0 0 0 2 0 1 0 2 0 0 0 0 0 0 1 1 1 1 1 0 1 1 0 0 0 0 0 1 1 2 0 0 1 0 0 1 0 1 1 0 0 0 0 1 0 0 0 1 0 0 2 1 2 1 1 2 2 0 0 1 1 0 0 1 1 1 0 0 0 0 0 0 0 1 1 0 0 0 0 0 0 2 0 1 2 1 2 0 0 2 0 0 0 1 2 0 2 0 1 1 0 1 1 1 2 0 0 2 2 0 0 0 1 0 1 2 0 2 1 0 0 0 0 0 0 1 1 0 2 0 0 0 0 0 0 0 1 0 1 2 0 0 0 1 1 0 0 2 1 1 0 1 0 1 0 1 1 1 2 0 1 0 0 0 1 0 1 0 0 0 0 0 0 1 1 0 1 0 0 0 1 0 0 0 0 0 1 0 0 1 1 0 0 0 0 1 1 1 1 0 1 1 2 1 0 1 0 0 1 1 0 0 2 0 1 0 0 0 2 2 1 1 0 0 0 0 0 1 0 0 0 1 0 0 2 1 1 1 1 1 1 1 2 2 0 2 0 2 2 2 0 0 0 1 0 1 1 1 0 1 0 0 1 1 1 2 0 2 0 0 0 0 1 1 2 1 1 2 0 2 0 2 1 1 0 0 1 0 0 0 0 0 2 0 0 1 1 0 0 0 0 2 0 0 0 1 1 0 0 0 1 2 0 0 0 1 1 0 1 0 0 0 1 0 2 2 0 1 1 1 2 2 0 0 0 0 1 0 0 0 0 0 0 2 2 0 2 0 0 0 1 2 1 0 1 1 0 1 0 2 0 0 0 0 1 1 0 0 1 1 0 1 0 1 2 0 2 0 1 0 1 1 1 1 0 1 0 2 2 0 0 0 2 0 0 0 1 0 1 0 2 0 1 2 2 0 2 2 1 1 1 1 2 0 2 0 0 1 1 1 1 0 0 0 0 1 1 1 1 0 0 0 1 2 0 1 1 0 1 0 0 0 0 0 1 0 0 0 0 0 0 0
173 0 1 1 0 0 0 2 1 1 1 0 1 2 1 1 0 1 1 1 1 1 0 0 2 0 1 0 2 1 1 1 1 1 1 1 1 1 0 1 0 1 0 1 0 0 1 0 0 1 1 0 0 2 0 1 1 0 1 0 1 2 0 0 0 1 1 0 0 0 0 0 2 0 2 2 0 0 0 0 0 0 2 0 1 0 0 0 0 2 0 0 2 2 0 0 0 0 0 1 1 2 2 0 0 0 2 1 1 1 0 2 0 0 1 2 1 0 0 2 2 0 1 1 0 1 0 1 1 0 0 0 0 0 0 0 0 0 0 0 2 0 1 0 0 2 1 0 0 1 0 0 1 0 1 0 0 1 0 0 0 1 1 1 1 2 2 1 1 1 1 1 0 2 0 0 1 0 0 0 0 0 1 2 2 1 1 0 0 0 0 1 1 1 1 1 2 2 0 0 0 0 0 0 2 0 1 0 0 0 2 0 0 0 0 2 0 1 2 0 1 1 1 1 1 1 1 2 0 1 0 0 0 0 2 0 0 1 2 1 0 1 2 2 0 2 0 0 0 0 0 0 1 1 0 0 0 1 0 0 0 0 0 0 1 0 1 0 2 2 0 0 1 1 0 0 1 1 2 0 0 0 2 1 1 0 0 1 0 2 1 1 0 0 1 1 2 1 1 0 1 0 2 1 1 0 0 1 0 0 0 1 1 0 2 0 1 0 0 0 2 1 1 1 1 0 1 0 0 0 2 2 1 0 0 1 1 0 2 0 0 0 2 2 1 1 0 0 0 1 1 1 0 0 0 0 0 1 0 0 1 1 1 0 0 1 1 2 2 0 2 0 0 0 0 0 2 1 0 1 0 0 0 0 0 1 0 0 0 0 0 0 2 1 2 2 2 0 0 0 0 0 0 2 0 0 1 0 0 1 1 1 1 1 1 0 0 0 0 1 0 0 0 1 1 1 1 0 1 0 0 2 0 2 1 1 0 1 0 0 2 0 1 1 1 2 2 0 0 1 0 0 0 1 2 1 1 1 0 1 0 0 1 1 1 1 1 1 0 1 2 1 2 2 1 0 2 1 1 0 0 2 0 1 2 1 0 1 1 0 1 1 0 0 2 0 2 1 1 2 1 0 0 0 0 2 1 0 1 0 0 1 1 1 1 0 0 0 0 0 0 1 2 2 1 2 0 0 0 2 0 0 0 0 0 1 0 0 1 0 1 1 1 1 2 0 0 1 1 1 0 0 0 1 1 1 0 0 0 0 0 0 1 0 0 0 0 2 2 0 0 1 2 0 0 0 2 1 2 1 1 0 1 0 0 1 1 2 2 1 0 0 0 0 0 0 2 0 0 0 0 1 1 2 1 0 2 0 0 1 0 0 0 0 1 0 0 0 0 0 0 1 1 1 1 0 0 0 0 0 0 0 0 2 0 1 2 0 1 0 0 0 0 1 1 0 1 0 1 1 0 1 0 1 1 1 0 1 1 0 0 0 2 0 1 2 1 2 0 1 0 0 0 1 1 2 0 0 1 1 0 2 1 1 0 1 1 0 0 0 0 1 1 1 1 0 0 2 2 2 0 1 0 1 0 1 1 1 1 0 0 0 0 0 1 0 0 1 1 1 0 0 0 0 2 0 0 0 0 0 1 0 0 0 0 0 0 0 1 1 0 1 1 1 0 1 1 0 0 0 0 0 1 0 1 2 0 1 0 0 1 1 1 0 0 0 0 0 2 2 0 1 0 0 0 0 0 1 0 2 0 1 0 0 0 1 1 2 1 2 0 2 2 1 1 0 0 1 0 1 0 2 0 2 0 0 1 1 0 1 0 0 1 1 0 2 1 1 1 1 1 1 0 0 1 1 0 2 0 2 0 2 1 1 0 1 0 0 1 0 0 1 1 1 0 0 1 1 1 0 0 1 0 0 0 0 0 0 0 0 2 2 0 0 0 1 1 0 0 0 0 0 0 1 2 2 0 0 1 0 0 0 0 0 0 0 1 0 0 0 0 1 1 1 0 0 0 0 0 0 0 2 1 0 1 2 0 0 1 1 0 0 0 0 1 1 0 2 2 2 0 2 0 1 1 0 0 2 1 0 0 1 0 2 0 0 0 1 2 0 0 0 1 2 2 1 0 0 0 0 2 2 2 0 1 0 1 0 0 0 0 0 2 0 1 1 1 0 0 1 0 0 0 0 0 0 0 0 2 0 0 0 0 1 0 1 2 0 0 0 0 0 0 1 0 0 0 1 1 0 0 1
174 1 2 1 0 0 0 2 1 2 2 0 0 1 0 0 0 1 0 0 2 2 0 0 2 2 1 0 2 2 0 1 1 1 1 1 1 1 0 1 1 0 1 1 0 1 0 0 0 1 1 0 0 0 1 2 0 0 0 1 0 1 1 2 0 1 1 0 0 1 1 1 1 0 1 1 1 0 1 0 1 0 2 0 1 0 0 0 0 2 0 0 1 2 0 0 0 1 0 2 1 2 1 1 0 0 2 1 1 1 0 1 0 0 0 0 0 0 1 1 1 0 1 1 0 1 0 2 2 1 1 1 0 0 0 0 0 0 0 0 0 0 1 0 0 2 1 0 0 0 0 0 0 0 1 0 0 0 0 0 1 1 2 2 2 2 2 0 0 1 0 0 0 2 1 0 2 1 0 1 1 2 1 2 2 1 1 1 1 0 0 2 0 1 2 0 1 1 0 0 0 1 0 2 1 0 0 0 0 1 1 0 0 0 0 2 0 1 2 0 1 1 1 0 0 1 1 0 0 1 0 0 0 0 1 0 0 2 2 0 0 0 2 1 0 2 0 0 1 1 1 0 0 0 0 0 0 1 0 1 1 1 0 0 0 0 1 1 2 0 2 0 0 0 1 1 0 2 1 0 1 0 2 0 0 1 0 0 0 2 2 2 1 0 2 0 2 0 0 0 0 0 2 1 1 1 1 0 0 0 1 1 1 0 2 0 1 0 0 1 0 1 2 1 1 0 0 0 0 0 1 1 0 0 0 0 0 2 0 0 0 0 1 2 0 0 1 1 1 2 0 1 2 0 0 0 1 1 0 0 1 1 1 0 0 0 2 1 1 1 2 0 1 1 2 1 0 2 1 1 0 1 2 0 0 0 0 0 0 0 0 0 1 0 2 0 0 1 0 0 0 0 0 2 1 0 0 1 0 2 0 0 1 1 0 0 1 0 0 0 1 1 0 0 1 0 2 1 2 2 0 1 0 2 2 2 0 1 0 1 1 1 0 0 1 2 2 0 0 1 0 1 0 2 0 0 0 1 1 2 1 2 0 0 1 1 1 2 0 0 2 2 0 0 1 0 2 0 2 0 0 2 0 2 1 1 1 1 0 1 0 1 0 1 0 0 1 0 0 2 2 1 2 2 2 0 2 0 0 0 0 1 1 0 0 1 0 1 0 1 1 1 2 2 1 2 0 0 1 1 1 0 2 1 1 1 1 1 1 1 1 1 0 1 1 1 1 0 2 2 1 0 0 2 0 0 0 1 0 0 0 0 0 0 0 0 1 1 1 0 0 0 0 0 0 0 1 0 0 2 0 2 0 0 0 0 0 1 1 1 0 1 0 0 1 0 0 1 0 1 0 2 1 1 1 1 1 0 0 1 0 0 0 0 1 0 0 0 0 0 0 1 1 1 1 0 1 0 0 0 0 1 0 1 1 1 2 0 2 0 2 0 0 1 1 0 1 1 1 1 0 2 2 0 1 0 0 1 1 0 0 0 2 0 0 2 0 1 1 0 0 1 0 0 0 2 0 0 2 0 1 1 0 0 0 1 1 0 1 2 0 0 0 1 0 0 0 2 1 2 1 1 0 0 0 0 0 2 2 0 0 0 0 1 0 2 2 1 1 1 0 0 1 2 1 0 1 0 1 0 0 0 0 0 0 0 1 0 0 1 0 1 0 0 0 0 1 1 1 0 2 2 2 1 0 1 0 1 1 0 1 1 2 0 1 0 0 0 2 2 0 0 1 0 0 0 0 1 1 1 1 2 2 2 2 1 1 2 1 2 0 2 2 2 2 0 0 1 0 0 1 0 0 1 0 1 1 0 0 2 0 0 0 0 1 1 0 2 1 1 1 2 0 0 2 0 0 1 0 2 0 2 2 1 1 0 0 1 1 1 1 1 1 0 0 0 1 1 0 0 1 1 0 0 0 0 0 0 1 0 2 2 0 0 0 1 1 0 1 0 0 0 0 1 1 2 0 0 1 1 2 2 1 0 0 0 1 0 0 1 1 1 0 1 2 0 2 0 0 0 0 1 0 0 1 2 0 2 0 2 0 0 0 0 1 0 0 0 2 2 0 2 0 0 2 0 2 1 0 1 2 2 0 0 0 1 1 0 0 2 0 0 2 2 1 0 1 0 1 0 1 0 2 0 0 0 0 2 0 0 0 1 1 1 1 1 0 1 1 2 1 0 0 0 0 0 0 1 1 0 0 0 1 1 0 1 2 0 0 1 0 1 0 1 1 0 1 0 0 0 0 1
175 0 2 0 0 0 0 1 1 2 1 0 1 2 0 0 0 0 1 1 1 2 0 0 2 0 2 0 2 2 2 0 2 2 0 1 1 1 0 1 0 1 0 1 0 1 0 0 0 2 1 0 0 0 2 2 0 0 1 1 0 1 2 2 0 0 0 1 0 0 0 0 2 0 0 2 2 0 2 0 2 0 1 2 1 0 0 0 0 1 0 0 0 2 1 0 0 1 0 1 0 2 1 0 1 1 2 2 0 2 0 2 1 1 1 1 1 1 1 0 1 0 1 1 0 1 0 1 1 1 1 1 0 1 0 1 1 0 0 1 2 0 0 0 0 2 1 0 0 1 0 1 0 0 0 1 1 0 0 1 2 1 1 1 0 0 0 0 1 1 1 1 0 2 0 0 2 1 0 1 1 0 1 2 2 0 2 1 1 0 0 2 0 0 0 0 1 2 0 0 0 1 1 0 1 0 0 0 0 0 1 0 1 0 0 2 1 0 2 1 0 1 0 0 0 0 0 1 0 1 0 0 0 0 2 0 0 0 1 1 0 1 2 1 1 2 1 0 0 0 0 0 0 0 0 0 1 1 0 1 1 1 0 0 1 0 0 0 1 1 0 2 0 0 0 0 0 2 0 0 0 1 2 0 1 0 1 1 0 2 1 1 0 0 1 0 2 0 0 0 0 0 1 1 0 0 1 0 0 0 1 1 1 0 1 0 2 1 1 1 0 2 2 0 1 0 0 0 0 0 1 2 0 0 0 1 1 2 0 0 0 0 2 1 1 1 2 1 1 1 1 1 0 0 0 0 0 1 0 1 0 1 0 0 0 2 0 2 2 0 2 0 0 0 1 0 0 1 1 2 0 0 0 1 1 0 0 1 1 0 0 0 1 0 1 0 1 0 2 2 1 1 0 1 0 1 0 1 0 1 0 0 1 1 0 0 1 1 0 1 0 1 0 0 1 1 0 1 0 0 1 0 0 2 1 1 0 1 0 0 0 1 0 0 2 2 0 1 1 2 0 0 0 2 1 0 1 2 1 2 2 2 0 0 0 2 1 2 0 0 0 0 2 2 0 0 0 1 2 0 1 2 0 2 0 0 1 1 1 0 1 1 2 0 2 0 0 1 1 2 0 0 1 0 1 2 2 0 1 0 0 0 2 0 0 2 0 1 0 1 1 1 2 2 2 2 0 1 1 1 1 1 0 0 0 0 0 0 2 1 0 1 0 0 2 0 0 1 1 1 0 0 0 0 2 0 0 1 0 0 0 0 1 0 1 1 0 1 1 0 1 1 0 0 1 0 1 1 2 1 1 0 0 0 0 0 0 1 0 0 0 2 2 0 0 0 1 2 0 0 2 1 1 1 1 1 1 0 0 1 1 0 0 0 1 0 0 0 0 0 0 0 0 0 0 2 2 1 0 0 2 1 0 1 2 0 1 0 0 0 0 0 0 0 2 0 2 1 0 0 0 2 0 0 0 1 0 2 1 0 0 0 1 0 0 2 0 2 2 0 0 0 1 0 0 1 1 0 2 0 0 0 0 0 2 2 0 0 1 1 0 1 2 2 0 1 1 2 2 1 0 2 0 0 2 0 1 2 2 0 0 0 0 2 0 0 0 0 0 0 0 0 0 2 0 2 2 0 1 0 2 1 1 0 0 1 0 0 0 1 1 1 0 0 0 1 1 0 0 0 0 0 0 0 0 0 0 0 1 1 0 0 2 0 0 1 1 1 1 1 0 0 0 1 1 0 0 1 0 0 0 1 0 0 1 2 0 1 2 1 1 2 1 0 0 0 1 2 0 2 0 2 0 2 0 1 0 0 0 2 0 0 1 1 1 2 0 2 2 2 1 2 1 0 2 0 0 2 0 2 1 2 2 1 1 1 0 0 0 0 0 0 2 0 1 1 2 0 0 0 0 2 0 0 1 0 1 0 0 0 2 2 0 0 0 1 1 0 2 0 0 0 1 1 1 2 0 1 2 0 0 0 1 0 0 2 0 1 1 0 0 2 2 1 1 0 1 0 0 0 0 2 0 1 2 1 0 1 0 2 0 0 0 0 1 1 0 0 1 1 0 1 0 1 2 1 1 1 0 1 2 2 1 2 0 1 1 0 1 0 0 0 2 1 1 0 1 1 1 0 2 0 2 0 0 0 0 2 0 1 0 0 1 0 1 0 0 0 1 1 0 0 0 0 0 1 1 1 1 0 0 0 0 1 0 0 1 0 0 1 0 1 0 0 0 0 0 1 1 0 0 1
176 1 1 1 0 0 1 0 0 2 1 0 1 2 0 0 1 2 1 1 1 2 0 0 2 0 0 0 2 1 1 1 1 2 1 0 2 2 0 2 2 0 1 1 0 1 0 1 0 1 0 0 1 1 0 1 0 0 1 0 1 2 0 0 0 0 0 0 0 0 0 0 2 0 1 2 1 0 1 1 0 0 2 0 1 0 1 0 0 2 0 0 0 2 2 0 0 0 0 0 1 2 1 0 0 0 2 1 0 2 0 1 0 0 1 2 1 0 2 0 0 0 1 1 0 1 0 0 1 0 0 0 0 0 0 0 0 0 0 1 0 0 0 0 0 2 0 0 0 1 1 1 1 1 0 0 0 1 1 0 0 1 1 2 1 1 1 2 0 2 2 0 2 0 1 0 1 1 0 1 1 0 1 2 2 0 2 2 1 1 1 2 1 0 0 1 1 2 0 0 0 0 0 1 2 0 0 1 1 0 0 0 1 0 0 2 1 1 0 2 0 0 0 0 0 1 1 1 0 1 0 0 0 0 1 0 1 0 0 2 0 2 2 1 0 1 0 1 1 1 0 1 0 0 0 2 2 1 0 0 0 0 0 0 2 0 0 0 2 2 0 0 1 1 1 1 1 1 1 0 1 2 2 1 0 0 0 0 0 2 1 1 2 0 2 0 2 0 1 0 0 0 0 0 0 0 0 0 0 0 0 0 1 0 2 0 2 0 0 0 1 2 1 1 1 0 0 0 1 1 2 1 0 0 0 0 0 2 0 0 0 0 1 2 1 1 1 0 1 1 1 0 2 0 0 0 0 0 0 0 1 1 2 0 2 1 0 2 2 0 1 1 1 1 1 1 2 1 0 1 1 0 0 1 0 0 0 0 0 0 0 0 0 0 2 0 0 1 0 0 0 0 0 0 0 0 2 1 1 1 0 0 0 0 1 0 0 0 0 0 0 1 1 0 0 1 1 2 0 0 0 0 0 0 0 2 0 0 0 0 0 0 0 1 1 2 2 1 1 0 1 0 0 2 0 0 0 0 1 1 0 2 1 1 1 0 0 2 0 0 0 0 2 2 1 1 0 0 1 1 1 1 0 1 2 1 0 0 0 0 0 1 0 2 1 0 1 1 1 2 2 2 1 1 1 1 2 0 1 0 0 1 1 1 1 1 1 0 0 2 1 0 2 2 0 2 0 2 0 2 0 2 2 1 2 1 1 1 0 0 1 2 0 1 1 1 0 2 0 0 0 0 0 2 1 1 0 0 0 1 0 0 2 0 1 1 0 1 1 0 0 0 2 0 0 0 2 1 2 1 1 0 0 0 0 0 1 2 2 1 0 0 0 1 0 0 0 0 0 0 1 2 1 0 0 1 1 0 0 1 0 0 0 0 2 0 0 0 0 0 0 1 0 1 1 1 1 1 0 0 0 2 2 2 2 1 2 0 0 0 0 0 0 0 1 0 1 1 0 0 0 1 2 0 1 0 0 2 2 0 0 0 2 0 1 2 0 1 0 1 1 0 0 0 0 2 1 0 1 1 0 1 0 1 0 1 2 0 2 2 1 0 0 1 1 0 0 1 1 1 1 0 0 0 2 0 0 2 2 0 1 0 0 1 0 0 0 1 1 1 0 0 0 2 0 0 1 0 1 0 1 0 0 0 0 0 0 0 1 2 1 1 1 1 0 0 1 0 2 1 1 0 0 0 0 0 0 0 1 0 0 0 2 0 0 1 1 0 2 2 0 0 2 0 0 0 0 1 1 1 1 2 1 1 1 1 0 2 0 2 0 1 2 2 2 0 1 0 0 1 0 1 0 2 0 2 2 0 1 2 0 0 2 2 0 2 0 2 2 2 2 2 1 1 1 1 1 2 0 2 1 2 2 1 1 1 0 0 1 0 1 1 1 0 0 1 1 1 1 0 0 2 0 0 0 0 0 0 0 1 1 2 0 0 0 0 0 0 1 0 0 0 0 1 1 1 0 1 1 1 2 2 0 0 0 2 0 0 1 0 2 2 1 1 1 0 1 0 0 0 0 2 0 0 1 1 1 1 1 1 0 0 0 0 1 0 0 0 1 1 0 1 0 2 1 0 1 1 0 1 2 2 0 2 0 0 0 0 0 1 0 0 0 1 1 0 1 0 0 0 2 0 2 2 1 0 2 2 0 1 0 0 0 1 1 0 1 0 0 1 0 0 0 0 0 0 1 0 2 0 0 0 0 0 0 0 0 0 0 1 0 0 1 0 1 0 0 0 0 0 1 2
177 1 2 0 0 0 0 1 0 2 1 0 0 0 0 0 0 0 2 0 2 2 0 0 2 0 2 1 1 2 0 0 2 2 1 0 2 1 0 1 0 2 0 0 1 0 1 0 1 1 0 0 1 2 0 0 0 0 0 0 2 2 2 1 0 0 0 1 0 1 1 2 2 0 1 2 1 0 0 0 0 0 2 0 1 0 1 0 0 1 0 0 1 2 1 0 0 2 1 2 2 1 1 0 0 0 2 2 0 2 0 1 0 1 1 0 1 0 1 0 0 1 1 1 0 0 0 1 1 0 0 0 0 0 1 0 0 0 0 1 0 0 0 0 0 1 0 0 0 0 0 0 1 0 1 0 1 2 1 1 1 0 1 1 1 2 2 1 0 2 2 1 1 1 0 0 1 1 1 0 0 1 0 2 1 0 2 1 1 0 0 2 0 1 1 0 2 2 0 0 0 1 0 1 0 0 2 1 1 0 1 0 0 0 0 2 0 0 1 1 0 0 1 0 0 0 0 2 1 1 1 1 0 1 2 0 1 2 2 0 0 1 1 2 0 2 0 0 1 1 1 1 0 0 0 2 2 1 0 0 0 0 1 1 1 0 0 1 2 1 1 1 0 1 0 2 1 2 2 0 0 0 0 0 0 1 0 0 1 2 0 1 1 0 1 0 2 0 1 0 0 0 1 0 0 1 1 0 0 0 0 2 1 1 2 1 2 2 1 0 0 1 1 0 2 0 0 0 0 0 1 2 1 0 0 0 0 1 1 0 0 0 1 1 2 2 0 0 1 1 1 1 1 0 0 1 1 0 0 2 0 2 2 0 2 1 0 2 2 0 2 0 0 0 1 0 1 1 0 2 1 0 0 0 1 0 0 2 2 0 0 0 2 1 2 2 2 0 1 1 1 1 0 2 1 0 0 1 0 1 0 0 0 0 0 1 1 0 1 0 0 1 2 0 1 2 1 0 0 1 0 0 1 1 2 2 0 0 0 0 2 0 0 0 1 1 1 1 1 1 0 1 0 1 1 0 1 2 1 1 1 1 0 0 0 2 0 1 0 1 2 1 1 1 1 0 1 0 2 0 1 2 0 0 2 0 0 2 1 1 1 2 0 1 1 0 1 2 2 2 0 0 1 1 1 1 1 0 1 0 0 1 2 1 1 1 0 0 0 1 0 0 2 2 1 1 1 2 0 2 0 2 1 0 1 0 0 0 1 0 0 2 0 0 0 0 0 2 0 0 0 0 0 2 2 0 0 1 1 1 0 0 0 0 0 0 2 1 1 0 1 1 1 0 0 0 1 1 1 2 0 1 0 0 0 0 0 2 1 0 0 0 0 2 0 0 0 1 0 0 1 1 0 1 1 0 0 0 0 1 1 0 0 0 1 0 0 0 0 0 0 1 1 1 1 0 0 1 0 0 0 0 0 1 2 1 2 2 0 1 0 1 0 0 1 0 1 1 2 2 0 1 0 1 2 0 0 1 1 0 0 0 1 1 1 1 0 2 0 0 0 1 0 1 1 2 0 0 2 0 0 0 0 0 1 1 0 0 1 2 0 1 0 0 1 0 0 2 2 2 0 2 0 0 0 0 1 1 1 0 1 0 0 2 0 1 1 1 1 1 0 0 1 2 0 1 1 0 0 0 1 0 0 0 0 1 0 0 0 0 0 0 1 2 0 0 2 1 0 0 0 0 1 1 1 0 1 0 0 0 0 0 2 0 0 0 0 0 1 1 0 1 0 1 1 0 0 2 0 0 1 2 0 0 0 2 0 1 2 1 1 2 2 1 1 0 0 0 0 2 0 1 0 1 0 1 1 0 1 2 0 0 1 1 1 2 0 2 1 1 1 1 1 1 2 1 1 1 0 1 0 1 1 2 1 0 0 1 1 1 1 1 0 0 0 0 0 1 1 1 0 1 0 0 0 0 0 0 1 0 1 2 0 0 0 1 1 0 1 0 0 0 0 1 2 2 0 0 0 0 0 0 1 0 0 2 0 0 0 0 0 0 0 1 2 1 1 0 0 0 0 1 1 0 2 2 0 1 0 1 0 0 0 0 1 1 0 1 2 1 0 2 0 1 0 0 1 2 0 1 2 2 0 1 1 0 0 2 2 0 0 0 2 1 1 0 0 1 1 0 2 0 2 0 0 0 0 2 0 1 0 0 0 1 2 0 1 0 0 0 0 0 0 0 1 1 1 0 0 1 0 0 1 1 0 0 1 1 2 0 0 1 0 0 1 0 0 0 0 0 1 2
178 1 1 0 0 0 1 1 1 2 1 0 1 1 0 0 0 2 1 1 1 2 0 1 1 1 1 0 1 2 1 0 1 2 0 1 2 2 0 0 0 1 0 1 0 0 1 0 0 1 1 0 2 2 0 1 0 0 0 0 1 1 0 0 0 0 0 1 0 0 0 0 2 0 2 2 0 0 1 0 1 0 1 1 2 0 0 1 1 2 1 2 2 0 0 0 0 0 0 0 1 2 1 1 0 0 2 2 0 2 0 1 1 1 2 2 2 0 0 2 2 0 1 1 0 1 0 2 2 0 0 0 1 1 0 0 0 0 0 1 2 0 0 0 0 1 0 0 0 0 0 0 1 0 0 0 0 2 1 0 1 2 2 2 1 2 2 0 0 0 0 0 0 2 0 0 1 0 0 1 0 0 0 1 1 0 1 2 2 1 1 2 0 2 2 0 1 2 0 0 0 0 0 0 2 0 0 0 0 0 2 0 2 0 1 1 0 1 1 0 1 1 0 0 1 0 0 2 0 2 0 0 0 0 0 0 0 0 0 2 0 2 2 1 0 1 0 0 0 0 0 0 0 0 0 2 1 0 1 1 0 1 1 1 1 0 0 0 0 0 0 2 0 2 1 1 0 1 2 0 1 0 2 1 1 0 2 0 0 2 1 1 1 1 1 0 2 1 0 1 0 1 0 0 0 0 1 0 0 1 0 1 1 0 2 0 2 0 0 1 0 2 1 2 2 0 1 0 1 1 1 2 0 0 0 0 0 0 2 0 0 0 0 1 1 1 0 0 1 1 0 0 2 0 1 1 1 0 0 1 0 1 1 0 1 0 1 2 2 0 2 0 0 0 1 1 2 2 1 1 0 1 0 0 0 0 0 0 0 0 0 0 1 0 2 1 1 0 1 1 1 1 0 2 2 0 0 0 0 2 0 0 1 1 1 0 0 1 0 0 1 2 0 1 1 1 1 0 2 1 0 1 0 2 1 1 0 1 0 0 1 1 0 0 1 1 2 0 2 0 2 0 0 2 1 0 1 1 2 1 1 0 0 0 0 2 0 2 0 0 1 1 1 1 0 1 1 0 1 1 1 1 0 1 1 1 0 1 0 1 0 1 0 1 1 0 2 2 2 1 0 0 0 0 0 2 1 1 2 0 1 0 1 2 2 0 0 1 0 2 2 0 1 1 0 1 1 0 2 0 2 0 1 0 1 1 2 0 1 0 0 2 0 0 1 1 0 1 1 1 0 0 0 1 0 1 0 0 0 1 0 0 0 1 0 0 0 2 1 1 0 0 1 0 0 0 0 0 2 0 0 0 1 0 0 1 1 1 0 0 0 0 2 1 1 0 1 0 0 0 1 1 2 1 1 2 2 0 0 1 2 0 0 0 1 0 0 0 0 0 0 1 1 1 1 1 1 0 0 0 0 1 1 1 2 1 2 1 1 0 0 1 0 0 0 0 0 1 2 2 0 1 1 0 2 0 0 2 2 0 0 0 1 0 1 2 0 2 0 0 0 1 0 0 0 2 0 0 2 1 0 0 0 0 0 2 1 0 2 2 0 0 0 0 0 0 0 1 0 1 1 0 0 0 1 0 0 2 2 0 0 0 0 1 0 0 0 2 2 2 0 0 0 2 0 2 2 0 1 0 1 1 0 0 0 1 1 0 0 0 0 0 0 0 0 1 1 1 0 0 0 0 1 0 0 0 0 0 0 0 0 0 2 1 1 1 1 0 2 2 1 0 1 0 0 1 0 0 2 2 0 2 0 0 1 1 0 1 2 1 1 2 2 2 1 1 0 0 0 0 1 1 0 2 0 0 1 0 1 2 0 0 0 0 2 2 0 2 2 2 2 2 0 1 2 1 1 1 0 1 0 1 1 1 1 0 0 0 0 0 0 0 1 1 0 0 1 0 0 0 0 2 0 0 1 0 1 1 0 0 2 2 0 0 0 1 2 0 0 0 1 0 0 0 2 2 1 1 2 1 1 1 0 0 0 1 0 0 0 1 0 1 2 1 1 0 1 0 0 0 0 2 2 0 2 2 0 2 0 2 0 0 0 0 0 0 0 1 1 0 0 1 0 0 1 0 2 2 0 0 2 2 1 1 0 2 2 0 1 1 0 0 0 0 0 0 0 1 0 1 1 0 1 2 1 0 2 1 0 0 0 1 0 0 0 2 1 0 0 0 0 0 0 0 1 2 2 1 1 0 0 0 0 0 0 1 1 0 0 1 1 0 0 1 1 0 1 0 0 0 2 0
179 1 1 2 0 0 0 1 0 2 2 0 1 1 0 0 0 0 1 1 1 1 1 0 2 0 0 0 2 2 2 0 0 1 1 0 2 2 0 1 1 1 0 1 0 1 0 0 0 1 0 0 2 2 1 0 1 0 1 1 1 1 0 0 0 1 1 0 0 0 0 1 2 1 1 2 1 0 0 0 1 0 2 0 2 0 1 0 0 2 0 0 0 1 2 0 0 0 0 2 2 2 1 0 1 1 2 1 1 1 0 1 0 1 2 2 2 1 0 1 2 0 1 1 0 0 0 0 2 0 1 1 0 0 0 0 0 0 0 1 0 0 0 0 0 1 0 0 0 1 1 1 0 1 1 0 1 0 1 0 1 0 0 1 1 1 0 2 0 2 2 0 0 2 0 0 1 0 0 0 0 0 1 2 2 1 1 2 1 0 0 1 0 1 1 0 1 1 0 0 0 1 1 0 1 0 0 1 0 0 2 0 1 0 1 1 1 0 2 0 0 0 1 0 0 1 1 1 0 1 0 0 0 0 1 0 0 1 2 0 0 0 2 1 0 1 0 0 0 0 0 1 0 0 0 0 0 1 0 0 0 0 0 0 0 0 0 0 0 0 1 1 1 1 1 2 1 2 2 0 1 1 1 0 1 1 0 2 0 2 1 1 2 0 2 0 0 1 0 1 0 1 1 1 1 0 0 1 1 0 0 2 0 1 1 0 2 0 0 1 0 0 1 0 1 0 1 0 0 0 2 1 0 0 0 0 0 1 1 1 0 1 2 0 0 0 0 0 0 1 0 1 1 0 1 0 0 0 0 1 0 1 2 0 2 1 0 2 2 0 1 1 0 0 0 0 1 2 1 1 0 1 1 1 0 0 0 0 0 0 0 0 1 0 2 0 0 0 1 1 1 1 0 2 0 0 0 0 0 1 0 0 2 2 0 0 0 0 1 0 0 1 1 0 1 1 0 0 1 1 0 1 2 0 2 0 0 0 2 0 1 1 0 1 0 2 2 0 0 1 0 0 0 2 2 2 0 2 1 1 0 1 1 0 0 1 0 2 0 1 1 0 1 1 1 1 1 1 2 1 0 2 0 1 2 1 0 2 2 0 2 2 0 1 0 0 0 1 1 2 1 1 1 0 2 1 2 1 0 0 0 0 0 1 1 0 0 0 0 1 0 2 0 0 0 1 1 0 1 1 1 0 2 2 2 0 0 0 1 0 1 1 1 1 2 0 1 2 1 1 0 0 0 1 1 1 0 2 2 0 0 2 0 0 0 0 0 0 0 0 1 1 1 0 0 0 1 0 1 1 0 0 1 0 0 1 1 1 0 0 1 0 0 0 0 0 1 1 0 0 0 2 0 1 1 0 1 0 0 1 0 0 0 0 2 0 0 0 0 0 0 1 0 0 0 0 1 2 0 0 0 0 1 2 1 0 2 0 0 0 1 1 1 1 2 0 1 1 1 1 0 1 1 0 1 0 0 2 2 0 0 0 0 0 2 2 0 1 0 2 1 0 0 0 0 0 2 1 1 1 0 0 1 0 0 1 1 1 2 1 0 0 0 0 0 0 0 0 0 0 0 0 0 0 1 0 1 2 2 0 1 0 1 0 0 1 0 1 1 1 0 0 1 1 1 0 0 1 1 1 2 1 0 0 0 0 1 0 1 1 0 1 0 0 0 1 1 0 0 0 0 0 1 0 0 1 1 0 0 0 0 0 2 0 1 1 1 0 2 2 1 0 1 0 0 0 0 2 0 0 0 1 0 0 1 2 0 2 1 2 0 2 2 1 1 0 1 1 0 1 0 2 2 2 2 1 2 0 1 2 0 0 1 1 1 2 0 0 2 2 0 2 2 1 1 2 1 1 1 2 0 2 2 2 0 0 0 2 2 1 1 1 1 0 0 1 1 1 1 0 0 0 0 0 0 0 0 1 0 0 2 2 1 0 1 2 2 0 1 0 0 0 0 1 1 1 0 1 2 1 1 2 0 0 0 0 1 1 0 0 0 1 2 1 2 0 2 0 0 0 1 2 0 0 2 2 0 0 0 1 0 0 2 0 2 2 0 1 1 0 1 0 0 1 1 0 0 1 0 1 2 2 0 2 0 0 0 0 0 0 1 0 1 1 0 0 0 0 0 0 2 1 1 1 1 0 1 2 0 0 0 1 0 2 2 0 1 1 1 2 1 1 0 0 0 1 1 1 0 0 0 0 0 0 0 1 1 0 0 0 0 0 0 0 0 0 1 1 1 0 0 1
180 1 1 2 0 0 2 0 0 2 2 0 0 0 0 0 0 0 1 1 1 1 1 0 2 0 1 0 0 2 0 0 1 1 2 0 2 2 0 0 0 1 0 1 0 0 1 0 0 2 1 0 0 0 1 2 0 0 1 0 1 2 1 2 0 0 1 0 0 1 0 0 1 0 1 1 1 0 2 1 1 0 2 0 1 0 0 0 0 1 0 0 1 1 2 0 0 1 1 1 1 2 0 0 1 0 2 1 1 1 0 0 1 2 2 1 2 0 0 2 2 0 2 0 0 0 0 2 2 2 2 2 0 1 1 1 1 0 0 2 1 0 1 0 0 2 0 0 0 1 1 1 0 0 0 0 0 1 0 1 1 1 1 2 0 1 1 0 1 0 0 0 0 2 1 0 1 2 0 2 2 0 1 2 1 0 2 1 0 0 0 2 0 1 1 0 2 2 1 0 0 1 0 2 1 0 1 1 1 0 2 0 0 0 0 2 0 0 1 1 0 0 0 1 1 1 1 1 0 1 0 0 0 0 2 0 1 2 2 0 0 0 2 2 0 2 0 0 0 0 0 0 0 0 1 1 1 1 0 1 1 1 1 1 1 0 0 1 1 1 0 2 0 1 0 0 0 2 1 0 0 0 0 0 1 1 0 2 0 2 1 1 0 0 2 0 1 1 0 1 0 1 2 1 0 0 1 1 0 0 0 2 1 0 1 0 1 0 0 1 0 1 0 2 1 0 1 0 1 2 2 0 2 0 0 0 0 0 2 1 1 1 1 1 0 0 1 0 0 1 1 0 1 0 0 0 0 1 0 1 0 1 2 0 2 1 0 2 2 0 0 2 1 1 1 1 2 2 1 2 0 1 0 0 0 1 0 0 0 1 0 1 0 1 2 1 1 1 0 0 0 0 0 1 0 1 0 1 0 2 0 0 0 0 0 0 1 1 0 0 0 2 0 0 2 2 1 0 1 1 0 1 0 1 0 1 0 0 0 0 1 1 0 0 2 0 0 0 0 1 0 1 0 2 2 1 1 1 2 2 1 2 0 0 0 1 1 2 0 0 1 1 1 1 0 0 0 1 2 1 0 2 0 2 1 1 1 1 1 1 1 2 2 2 1 0 1 1 1 2 1 1 1 1 1 1 2 1 0 0 0 1 1 0 0 1 0 0 0 1 0 1 1 1 0 1 1 1 0 2 0 0 1 0 1 0 0 0 1 0 0 2 0 1 1 0 0 1 1 1 0 0 0 2 0 1 1 0 0 0 0 0 0 0 0 0 1 2 1 0 0 0 1 0 0 0 0 1 1 2 0 0 0 0 0 0 0 1 0 1 0 0 1 0 2 0 1 0 0 0 1 2 1 1 1 1 1 0 1 0 0 0 0 1 0 1 1 0 0 1 1 1 0 0 0 1 1 1 0 0 0 2 1 1 2 0 2 0 1 0 0 0 0 1 2 0 2 1 0 0 0 2 0 2 2 0 1 2 2 1 1 0 1 0 0 2 1 2 2 0 0 1 0 0 0 2 1 1 0 2 1 1 0 0 0 2 1 0 2 2 0 0 0 1 0 0 0 1 0 1 1 1 0 1 0 1 1 2 2 0 1 0 0 2 0 2 1 1 1 1 0 0 2 2 0 0 0 0 2 0 0 0 0 0 0 0 1 0 0 0 0 0 0 0 0 1 1 0 0 0 0 0 0 1 1 1 1 0 1 1 0 0 1 0 0 0 0 0 2 2 0 1 1 1 1 0 0 1 0 0 1 2 0 0 1 1 1 2 1 2 0 2 2 2 2 0 1 1 1 0 0 0 0 1 0 2 1 0 0 0 0 0 0 0 1 1 0 2 2 2 2 2 1 0 1 1 0 1 0 2 0 2 2 0 0 2 2 0 0 0 1 1 0 0 0 0 0 0 0 0 0 2 0 0 1 1 2 0 0 0 2 2 0 0 0 0 0 0 1 0 0 0 0 1 0 0 0 1 1 1 2 2 0 0 1 0 1 1 0 0 0 1 0 2 1 0 1 0 0 0 0 2 0 0 2 0 2 0 0 2 0 0 0 1 1 0 0 1 2 1 0 2 0 0 1 0 2 0 0 0 2 2 0 1 0 1 0 1 2 0 0 0 1 1 1 0 1 0 0 0 2 0 1 1 1 0 1 1 0 0 0 0 1 1 1 0 1 1 1 1 1 0 0 0 0 1 1 1 1 0 0 0 0 0 0 1 1 0 0 1 0 0 0 1 0 0 0 0 0 0 0 0
181 0 1 1 0 0 2 0 0 2 1 0 0 0 0 0 0 1 1 1 1 1 0 1 1 1 1 0 2 1 1 1 0 1 1 1 2 1 0 1 0 1 0 1 0 1 0 0 0 1 0 0 0 0 1 2 0 0 1 1 1 1 1 2 0 1 1 0 0 0 0 0 2 0 2 2 0 0 0 0 1 0 2 0 1 0 0 1 1 2 0 1 1 1 0 0 0 2 0 2 1 2 1 0 0 0 2 1 1 1 0 2 1 1 1 1 1 1 0 0 1 2 1 1 0 1 0 1 1 1 1 1 0 0 1 0 0 1 0 2 0 0 0 0 0 1 1 0 0 0 0 0 0 0 1 0 0 0 0 1 1 0 1 2 2 2 2 0 1 1 1 1 2 0 1 1 1 1 0 0 1 1 1 1 1 0 1 0 0 0 0 2 0 2 2 0 2 2 1 0 0 1 0 0 2 0 0 2 1 1 2 0 2 0 0 2 1 0 1 1 1 2 0 0 0 0 0 1 0 1 0 0 0 1 1 1 0 1 2 1 0 1 2 1 0 2 0 0 0 0 0 1 0 0 0 0 0 0 0 0 0 0 0 0 0 1 0 0 1 1 0 2 1 0 0 0 1 2 2 0 2 0 2 1 1 0 2 0 0 1 0 0 0 0 1 0 0 0 0 0 0 0 2 1 0 0 0 0 0 0 0 1 2 1 1 0 2 0 0 0 0 0 1 0 2 0 0 0 1 1 2 0 1 1 0 0 1 2 0 0 0 0 2 1 0 0 2 1 2 1 0 0 1 0 0 0 0 0 0 1 0 1 2 0 2 0 2 1 1 0 2 0 2 2 1 1 2 2 2 2 0 0 2 0 0 0 0 1 1 0 0 0 0 0 1 0 1 1 0 0 0 0 0 1 0 0 1 1 0 1 0 0 0 0 1 0 0 0 0 0 0 1 0 0 1 1 1 1 0 1 1 0 1 0 1 2 0 1 0 1 1 1 0 0 1 2 2 0 0 1 0 0 0 2 2 1 1 1 1 0 0 0 0 0 0 2 0 2 0 0 1 0 2 2 0 1 0 0 2 0 0 1 0 1 1 0 1 0 0 0 1 1 2 2 1 0 1 1 1 2 1 0 0 0 0 2 0 0 1 0 0 0 1 0 0 2 0 0 0 2 1 1 1 1 0 1 1 0 0 2 1 0 2 1 1 0 1 0 1 1 1 1 0 1 2 1 0 0 2 2 0 0 0 2 1 1 0 1 1 1 0 0 0 0 0 0 2 2 0 1 2 2 1 0 0 0 1 0 2 0 1 0 0 0 1 0 1 2 2 1 0 0 0 1 0 0 0 1 0 0 1 1 1 1 1 1 2 0 0 2 1 0 0 0 1 0 0 0 1 0 1 1 0 0 0 1 1 1 0 0 1 0 1 1 2 1 1 0 1 0 0 1 0 0 2 0 2 0 1 1 1 1 1 1 1 1 0 2 2 0 0 0 2 1 1 2 0 1 1 0 0 1 0 1 1 2 0 0 2 0 0 0 0 0 0 2 0 1 2 1 1 0 0 1 1 0 0 1 1 2 0 2 0 0 0 0 2 1 1 0 2 0 0 0 2 1 2 0 1 0 0 0 0 2 0 1 1 0 0 0 0 0 0 0 0 0 1 0 1 2 1 2 0 0 0 1 1 0 1 1 1 1 0 0 0 0 0 1 0 0 1 1 2 0 0 2 2 0 1 1 0 0 1 0 0 1 0 1 1 1 0 1 1 1 2 0 1 2 0 2 0 0 2 1 1 0 0 1 0 2 0 2 1 2 1 1 0 0 0 1 0 0 0 0 2 2 0 2 1 1 1 1 1 1 2 1 1 1 0 2 0 1 1 1 0 0 0 0 0 0 0 0 0 0 0 0 0 0 0 0 0 2 0 0 0 0 0 0 2 0 2 2 0 0 0 1 2 0 0 0 0 0 1 0 2 2 0 0 1 0 1 1 0 0 0 1 0 0 0 1 0 1 1 1 2 1 1 0 0 0 0 0 0 2 2 1 0 1 0 1 0 0 1 0 1 1 0 0 1 1 0 1 0 1 2 0 2 0 1 0 2 2 1 1 0 0 0 1 2 0 0 0 1 1 1 1 1 0 1 0 2 0 1 1 2 1 2 2 0 0 0 1 1 0 2 0 0 0 0 1 0 0 0 0 0 1 1 0 2 0 0 0 1 1 0 1 1 0 0 1 0 1 0 0 1 0 0 0 0 0 1 2
182 1 1 1 0 0 1 2 0 1 0 0 0 1 0 0 0 1 1 1 1 2 0 1 1 1 1 1 2 2 1 0 1 2 2 0 2 1 0 0 0 1 1 1 1 1 0 0 0 0 0 1 0 0 1 1 0 0 0 0 1 2 2 1 1 2 1 0 0 0 0 1 2 1 1 2 1 1 1 1 1 0 1 2 1 0 0 1 1 2 0 1 0 2 1 0 0 1 1 2 2 1 1 0 0 0 2 1 1 1 0 2 1 2 2 2 2 0 0 2 2 0 1 1 0 0 0 1 2 0 0 0 1 2 0 1 0 1 1 1 1 0 0 0 0 2 0 0 0 2 2 2 0 2 1 0 0 0 1 2 1 0 2 2 0 2 2 0 1 0 0 2 0 2 0 0 1 1 0 0 1 1 1 2 2 1 1 1 0 0 0 2 0 0 0 1 1 2 0 0 0 1 0 0 0 0 2 1 1 0 2 0 1 1 0 2 0 0 1 1 1 1 1 0 0 0 0 0 0 0 0 0 0 0 2 0 0 2 2 0 0 0 2 1 0 1 0 0 1 1 1 0 0 1 0 1 1 0 0 0 0 0 0 0 0 0 0 0 0 0 0 1 0 2 0 0 1 2 2 0 2 0 2 0 1 0 0 1 0 2 1 2 1 0 2 0 1 2 0 2 0 2 2 0 0 1 1 2 1 0 0 0 2 0 2 0 1 1 1 0 0 2 2 1 1 0 0 0 0 0 2 2 1 0 0 0 0 1 1 0 0 0 2 1 0 0 0 1 1 1 1 0 0 0 0 0 0 1 0 2 0 2 1 0 1 0 1 1 1 0 2 0 1 1 1 2 2 2 0 0 1 1 2 0 0 1 0 0 0 0 0 0 1 0 1 0 1 1 1 1 1 1 0 2 0 0 0 1 0 2 0 0 0 0 1 0 1 0 1 1 0 0 1 1 0 0 1 1 0 1 0 0 0 2 1 1 0 1 0 1 0 2 0 0 2 2 0 0 0 0 0 1 1 2 1 1 0 1 1 2 1 2 0 0 0 2 0 2 0 0 1 1 2 2 1 0 1 0 1 0 1 1 1 2 2 1 0 2 1 2 0 2 0 1 1 0 1 1 1 1 1 0 2 1 2 1 2 0 1 0 0 0 1 0 0 1 1 0 0 2 1 1 2 2 1 2 0 0 2 0 2 0 0 0 0 0 0 0 0 1 1 0 0 1 2 0 0 1 1 1 0 0 0 2 0 1 0 1 0 1 1 0 0 0 0 0 0 1 0 0 1 2 0 0 0 0 0 2 2 2 0 0 0 0 0 0 2 1 1 1 0 2 2 0 1 0 0 0 0 0 0 2 0 2 2 0 0 0 1 0 1 0 0 1 1 1 1 0 0 0 0 1 0 0 0 0 2 1 0 0 1 2 1 2 1 0 2 0 0 0 0 1 0 1 1 0 1 1 0 0 0 1 0 0 1 0 0 1 1 0 0 0 2 0 0 2 1 2 1 0 0 0 0 0 0 1 2 0 2 1 1 1 0 1 0 0 1 2 2 0 2 0 1 2 1 0 0 2 0 1 0 0 0 1 0 1 1 2 2 0 2 0 0 0 2 1 1 1 1 1 0 0 1 2 0 0 0 0 2 0 0 0 1 0 0 2 1 0 1 2 0 2 0 0 0 0 0 1 0 0 0 0 0 0 0 0 1 0 1 0 0 0 2 0 1 1 1 0 2 2 0 0 0 1 1 0 0 1 0 0 1 1 0 0 1 1 1 1 2 1 1 2 2 2 2 0 1 1 0 2 0 2 0 1 0 2 1 1 0 1 0 0 2 2 0 2 0 0 1 1 0 1 1 0 2 1 1 1 1 2 0 1 2 1 0 0 0 1 1 0 0 0 1 0 0 1 1 0 0 0 0 2 0 0 2 0 2 0 0 0 1 1 0 0 0 0 2 0 2 0 0 0 0 2 1 2 0 1 2 2 2 2 1 0 0 1 0 0 0 1 0 2 1 2 1 0 1 0 0 0 0 0 0 0 0 2 0 0 0 1 1 0 1 0 2 2 0 2 2 0 2 0 0 1 2 0 1 2 1 1 1 1 0 1 0 0 0 0 0 1 1 0 1 1 2 1 1 0 0 0 2 0 2 0 1 0 1 2 0 0 0 0 0 0 0 1 1 1 1 1 1 0 0 0 0 1 1 2 0 0 0 0 1 1 0 0 1 0 0 0 0 1 0 0 0 0 0 0 0 0 0 0
183 1 1 2 0 0 2 2 1 1 1 1 0 1 0 0 1 1 1 1 1 2 0 1 1 1 1 0 2 1 1 1 1 1 0 0 1 1 1 1 1 0 0 0 0 1 2 1 0 1 0 0 0 0 0 2 0 1 0 0 1 2 2 0 0 0 0 1 0 0 0 1 1 0 2 1 0 0 0 0 0 0 2 0 2 0 0 0 0 2 0 0 0 2 1 0 0 1 0 1 1 2 1 1 0 0 2 1 1 1 0 1 0 2 2 0 2 0 0 2 2 0 0 2 0 2 0 2 2 1 0 0 0 0 0 0 0 1 1 0 0 0 1 0 0 2 1 0 0 1 0 0 0 1 0 0 0 1 1 1 0 0 2 2 1 2 1 0 0 2 2 0 0 2 0 0 1 1 0 1 1 0 0 2 2 1 1 1 0 0 1 2 0 1 1 0 0 2 1 0 0 0 1 0 1 0 0 0 0 1 2 0 1 0 0 2 1 0 1 2 0 0 0 0 0 0 0 2 0 2 0 0 1 1 1 0 1 2 2 0 0 0 1 1 0 1 0 0 0 0 0 0 1 0 0 1 1 1 0 1 1 1 0 0 1 0 0 0 1 0 0 1 1 0 1 1 0 2 1 0 1 0 1 0 0 0 0 0 0 2 1 2 0 0 1 0 2 1 0 0 0 0 2 1 1 0 0 0 1 0 0 1 2 1 2 0 1 0 0 1 0 1 2 1 2 0 0 0 1 1 2 0 0 0 0 0 0 1 1 1 0 1 1 0 1 1 0 0 1 1 1 0 2 0 0 0 0 2 0 0 1 1 2 0 2 0 1 2 2 0 2 0 2 2 1 1 2 1 0 2 0 0 1 0 1 1 0 0 0 0 0 0 0 0 2 1 1 1 0 0 0 0 0 0 0 0 1 0 0 2 0 0 0 0 1 1 0 1 1 0 0 1 0 2 0 0 0 0 2 0 0 1 0 1 1 1 0 1 0 0 0 2 0 1 1 2 2 0 0 0 0 0 0 2 2 2 0 0 1 1 0 1 0 0 0 2 0 2 0 0 0 0 0 0 1 1 1 0 2 0 0 2 0 0 1 0 0 1 0 1 0 1 0 2 2 0 0 2 2 2 0 0 2 1 2 1 2 0 0 0 0 0 1 0 0 2 0 1 0 1 1 1 2 2 0 2 0 0 0 2 1 0 0 0 0 1 0 0 1 1 1 1 0 0 2 0 0 2 0 0 0 0 0 2 0 1 0 1 0 2 2 0 1 0 1 1 0 1 1 0 1 1 1 0 0 0 1 1 1 2 0 0 0 0 0 0 1 1 1 0 1 0 0 0 1 0 2 0 0 0 0 2 1 0 0 1 1 0 0 1 1 0 0 1 2 1 0 0 1 1 1 2 0 0 1 0 1 1 0 0 0 1 0 1 2 0 1 0 0 0 0 2 1 1 1 0 0 2 1 1 0 1 1 0 1 0 0 2 2 0 0 0 1 1 0 1 0 2 1 1 1 0 0 0 0 1 2 0 1 1 0 0 0 1 1 1 1 1 2 1 0 1 1 2 0 0 0 2 1 2 0 1 0 0 0 0 1 2 2 0 1 0 0 2 0 1 0 0 0 0 0 0 2 2 0 1 1 0 1 0 0 0 0 0 0 0 0 0 1 1 1 1 1 0 0 0 1 0 0 0 0 0 1 1 1 0 0 0 1 0 0 0 2 1 1 0 0 0 2 2 0 1 0 1 1 0 0 0 1 1 0 2 0 0 0 2 0 0 2 0 2 2 2 1 0 1 0 1 1 2 0 1 0 2 1 1 1 1 1 1 0 0 0 0 1 1 0 1 0 1 1 1 2 1 2 1 1 1 0 1 0 1 2 1 1 1 0 0 0 0 0 1 0 0 1 0 1 0 0 0 0 2 0 0 1 0 1 0 0 0 1 2 1 0 1 0 1 1 1 0 0 0 0 0 2 2 0 0 2 0 0 0 0 0 0 2 0 0 2 0 1 2 1 1 2 1 1 0 0 0 0 2 0 0 1 1 0 1 0 1 0 0 1 0 1 1 0 0 0 0 0 0 0 2 1 0 1 1 0 0 2 2 0 2 0 1 1 0 0 0 0 0 0 0 0 1 0 0 1 0 1 0 2 2 0 0 2 2 0 0 0 1 1 0 1 1 2 1 2 2 1 0 0 0 0 1 1 0 1 0 0 0 0 0 0 0 0 0 0 0 0 0 0 0 2 0 1 0 0 0 0 0
184 0 2 1 0 0 0 0 0 2 0 1 0 1 1 0 0 2 0 0 2 2 0 0 2 0 2 0 1 2 1 0 1 2 1 1 2 1 0 1 1 1 0 1 0 1 1 0 0 2 1 0 0 0 1 1 0 1 0 0 1 1 0 0 0 0 0 1 0 0 0 0 2 0 2 2 0 0 1 0 1 0 1 1 2 0 1 0 0 2 0 1 1 2 1 0 0 0 0 0 1 1 0 0 1 1 2 2 0 2 0 1 1 2 2 1 2 0 1 1 1 0 1 1 0 0 0 2 2 0 0 0 1 1 0 0 1 0 0 1 1 0 0 0 0 1 0 0 0 2 1 2 0 0 0 0 0 0 1 1 2 1 1 1 0 1 1 0 1 1 0 1 1 2 0 2 1 1 0 1 1 1 0 1 1 1 0 1 0 0 0 1 0 2 2 0 2 2 0 0 0 0 0 1 0 0 2 2 2 1 1 0 0 0 0 2 1 2 2 0 2 2 0 1 2 1 0 2 0 2 0 0 0 0 2 0 0 1 1 0 0 1 2 1 0 1 0 0 0 0 0 0 0 0 1 2 1 1 0 0 0 0 0 0 0 0 1 0 1 0 1 0 0 2 0 0 0 2 2 0 1 0 2 1 0 0 0 0 1 2 1 2 0 0 0 0 2 0 0 0 0 0 2 1 0 0 0 0 0 0 0 0 1 0 1 0 1 0 1 0 0 1 1 1 1 0 0 0 1 1 0 2 2 0 0 0 0 0 2 0 0 0 2 1 1 1 0 1 0 1 1 0 2 1 0 1 1 0 0 1 1 2 2 0 2 0 1 1 1 0 2 0 0 0 0 0 0 2 0 1 2 1 1 0 0 1 0 0 0 0 0 0 1 1 2 1 1 0 1 1 1 1 0 0 0 1 1 1 0 2 0 0 0 0 2 0 0 0 1 0 0 0 0 1 1 0 2 0 1 1 1 0 0 1 1 1 1 0 0 0 1 1 1 1 2 1 1 0 0 0 0 1 0 2 2 1 1 2 2 2 2 2 0 0 0 0 0 2 0 0 0 0 1 1 1 0 2 0 1 1 1 1 0 0 2 0 0 1 1 1 2 1 0 1 0 0 2 1 1 2 1 1 2 1 1 0 1 1 1 0 0 0 1 0 0 1 0 0 0 2 0 0 2 2 0 2 0 0 1 1 1 0 0 0 0 0 1 0 0 0 0 1 0 1 1 0 0 0 2 2 1 0 0 2 1 0 0 0 0 1 1 0 0 1 0 0 0 0 0 0 0 1 0 0 1 0 1 1 1 2 0 1 1 0 0 1 1 0 0 0 0 0 0 2 0 2 2 0 0 0 1 2 0 1 1 0 2 0 0 1 1 0 0 2 0 1 2 0 0 0 0 1 0 0 0 2 2 0 0 0 0 0 1 0 2 0 1 0 0 0 1 0 1 1 1 0 1 2 0 0 0 2 1 0 1 1 0 1 1 0 0 0 0 2 0 0 0 2 0 1 0 0 0 0 0 1 1 0 1 1 0 1 1 1 1 2 0 0 1 1 0 1 0 0 1 0 0 1 0 1 0 1 0 0 2 0 0 2 2 0 0 0 0 1 1 0 0 1 1 1 0 0 0 2 0 1 1 0 0 0 1 0 0 0 0 1 0 0 1 1 0 1 0 0 0 0 1 1 1 0 2 2 1 0 0 0 1 0 1 1 0 1 0 0 0 1 1 0 2 2 0 1 0 0 0 0 0 1 0 0 0 0 0 0 2 1 1 2 0 2 0 1 1 1 1 0 1 1 0 1 0 1 2 2 1 1 1 0 1 2 0 0 0 0 1 1 0 2 2 2 2 1 1 0 2 0 0 2 0 2 1 2 2 0 0 0 1 0 0 0 0 1 1 0 0 1 1 2 1 0 0 1 0 0 0 0 0 0 0 1 0 1 0 0 0 1 1 1 2 0 0 0 0 2 1 1 0 2 2 1 1 1 0 0 0 0 0 0 0 0 0 1 1 1 1 0 1 0 0 0 1 2 0 0 1 2 0 0 1 1 0 0 2 0 2 2 0 1 2 1 0 2 0 2 0 0 1 1 0 1 2 2 1 1 0 1 0 1 1 0 0 0 2 1 0 0 0 1 1 1 1 0 2 0 0 0 0 2 1 1 1 0 1 0 1 1 1 0 0 0 0 0 0 0 0 2 2 0 2 0 0 0 1 1 0 0 1 0 0 1 1 0 0 1 1 0 0 0 0 0 1 2
185 0 1 1 0 0 0 1 0 2 1 0 1 1 1 1 0 1 1 1 1 2 0 1 1 1 0 0 1 2 0 1 0 0 1 1 1 0 0 1 1 1 0 0 0 0 1 0 0 1 0 0 1 1 0 1 0 0 1 1 0 1 2 1 1 1 1 1 0 0 0 0 1 0 2 1 0 1 1 1 1 0 2 0 1 0 0 1 1 2 1 1 2 2 0 0 0 1 1 0 0 2 0 0 1 1 2 1 1 1 0 2 1 1 1 1 1 0 1 2 2 0 0 2 0 2 0 1 1 1 0 0 0 0 0 0 0 0 1 0 1 0 0 0 0 2 1 0 0 0 0 0 0 0 0 0 0 0 0 2 1 0 2 2 0 2 1 0 1 1 0 1 2 0 0 0 1 1 0 1 1 0 1 2 1 0 2 1 1 0 0 2 0 0 2 0 1 0 0 0 0 0 0 0 1 0 2 0 1 0 2 0 1 0 0 2 0 0 1 1 0 0 1 0 1 1 1 0 0 0 1 1 0 0 1 0 1 2 2 0 0 0 1 2 0 2 0 0 0 0 0 0 0 1 0 0 2 1 1 1 0 1 1 1 1 0 0 0 2 1 1 1 2 0 0 2 2 1 1 0 0 0 1 0 0 0 0 1 0 2 0 0 0 0 2 0 2 1 0 1 0 1 1 0 0 0 0 0 1 0 0 0 1 1 1 0 2 0 1 0 0 2 1 2 1 0 0 0 1 1 2 0 1 0 0 0 0 0 2 1 2 1 2 2 1 1 0 0 0 1 1 0 2 1 0 1 1 0 0 1 0 2 2 0 2 1 0 1 1 0 2 0 1 1 2 1 1 1 0 2 0 0 0 0 0 0 0 0 0 0 0 0 0 1 2 1 1 0 1 1 1 1 0 1 0 0 1 1 0 2 1 1 0 0 1 0 1 0 0 0 0 2 1 0 1 1 1 1 0 0 1 0 0 2 0 0 1 2 0 1 1 1 0 0 1 1 2 0 0 1 0 0 0 2 0 0 0 2 1 2 2 2 0 0 0 0 0 2 0 0 1 1 0 0 2 0 2 0 2 0 0 2 0 0 2 0 0 0 0 0 0 1 1 2 1 0 2 2 2 2 0 0 1 1 1 1 1 0 1 0 0 0 1 0 0 0 0 0 1 2 1 0 1 1 0 1 1 0 1 1 1 0 2 1 1 0 2 0 0 0 2 2 0 0 0 0 0 1 1 1 0 0 0 2 0 2 0 0 0 0 0 0 0 0 0 0 0 1 0 0 1 1 0 0 0 0 0 1 1 2 0 0 0 0 1 0 1 1 1 1 0 0 2 1 0 0 0 2 0 0 2 1 2 0 0 2 2 0 0 0 0 0 0 0 1 1 1 0 1 0 0 0 1 1 1 1 1 1 0 0 0 2 1 2 2 1 2 0 0 0 0 1 0 2 2 0 1 1 1 1 0 1 1 1 1 1 0 1 1 0 0 0 1 0 0 2 1 2 0 1 1 1 1 0 0 2 2 0 2 0 2 0 0 0 0 1 1 0 2 2 0 1 0 1 1 0 0 2 1 2 1 1 0 0 1 0 1 2 2 0 0 0 0 2 0 0 2 2 2 2 0 0 1 2 1 0 1 0 0 0 1 0 0 0 0 0 2 0 0 1 1 0 0 0 0 0 0 0 0 0 0 0 1 0 0 0 1 1 1 1 0 0 2 0 1 1 1 1 1 1 0 0 1 1 1 0 0 2 0 0 1 1 1 1 2 0 1 2 1 2 0 1 2 0 0 0 0 2 1 2 0 1 1 2 1 1 0 0 0 1 1 1 1 2 0 2 1 2 1 1 1 1 1 0 1 1 0 0 0 2 0 1 2 0 0 1 1 1 1 0 0 0 0 0 0 1 1 1 1 1 0 1 0 0 1 0 2 0 0 0 1 1 1 0 1 2 2 0 2 0 0 0 1 1 0 0 0 0 1 0 1 1 0 0 0 0 0 0 1 0 1 2 0 2 1 0 1 0 0 0 0 2 1 0 2 0 0 1 0 2 0 0 0 1 1 1 0 0 1 1 0 1 0 1 0 0 2 1 1 0 2 1 0 2 0 0 0 1 1 0 0 0 2 2 2 0 0 1 0 0 2 0 0 2 2 0 2 1 1 1 1 0 2 0 2 0 2 1 1 1 1 0 0 0 0 1 1 0 1 2 0 1 1 1 0 0 1 0 0 0 0 0 0 0 1 0 0 0 0 0 1 2
186 0 1 2 0 0 2 0 0 2 2 0 0 1 0 0 1 0 2 2 0 1 1 0 2 0 1 0 2 2 1 1 0 0 2 0 2 0 0 0 0 0 0 0 0 0 1 0 0 1 0 0 1 1 0 1 0 0 1 0 1 1 1 0 1 1 1 1 0 0 0 0 2 0 1 2 1 0 1 0 1 0 2 1 1 0 0 0 0 2 0 0 0 2 0 0 0 1 0 2 0 2 0 0 2 1 1 1 0 2 0 1 1 1 1 0 0 1 0 1 2 0 2 0 0 0 0 0 0 0 0 0 0 1 0 0 0 0 0 1 1 0 0 0 0 1 0 0 0 1 0 1 0 0 0 0 0 2 0 0 1 2 1 2 2 1 1 0 0 1 1 1 1 1 1 0 2 1 0 0 1 1 1 2 1 0 2 0 0 0 0 1 2 0 0 0 1 1 0 0 0 0 1 1 0 0 1 0 1 0 1 0 2 0 0 2 0 0 1 0 1 1 0 0 2 2 0 2 0 2 0 0 1 2 1 1 1 2 2 0 0 1 2 2 0 2 0 0 0 0 0 1 0 0 0 1 0 1 0 1 1 1 0 0 1 1 0 0 1 0 0 2 0 2 0 0 0 2 2 0 2 0 2 1 0 1 1 0 0 1 0 1 1 0 2 0 2 0 0 0 0 0 2 0 0 0 0 0 2 0 0 0 1 0 0 0 1 0 0 0 0 0 2 1 1 0 0 0 1 1 1 1 1 0 0 0 0 1 1 0 0 0 2 2 0 0 1 0 1 0 1 0 1 1 0 1 1 1 0 0 0 0 1 0 1 0 1 1 1 0 2 0 0 0 0 0 1 2 1 2 0 1 1 1 1 0 0 0 0 2 1 2 1 0 2 1 1 1 1 0 0 1 0 1 0 1 0 0 0 2 0 0 1 1 0 0 0 1 0 0 0 0 0 1 1 1 2 1 0 0 1 0 0 1 1 1 1 0 1 0 1 1 0 0 1 1 1 1 1 1 0 0 0 2 0 0 0 1 0 1 1 1 2 2 2 0 0 1 0 1 1 0 2 2 0 1 0 0 2 2 2 1 0 1 1 0 0 1 1 0 2 2 2 2 1 0 2 2 2 1 0 0 2 1 2 1 2 0 1 0 0 0 1 1 1 1 1 0 0 1 0 2 2 2 2 2 0 0 0 2 1 0 2 1 1 0 1 0 0 2 1 1 0 0 1 0 0 2 0 2 0 0 0 0 2 0 0 0 1 0 0 0 0 2 0 0 0 1 0 1 0 0 0 0 1 0 1 2 2 2 0 0 1 0 0 1 0 1 1 1 1 0 1 0 0 0 0 0 0 0 0 2 1 2 2 1 0 1 0 1 1 0 0 1 0 1 2 0 1 1 1 1 2 2 2 0 0 1 0 0 0 1 0 2 2 1 2 0 0 1 0 0 0 2 2 0 2 0 0 0 1 1 1 1 2 0 0 2 2 0 0 0 1 0 1 2 0 2 1 1 0 0 0 0 0 2 0 1 0 2 0 0 0 1 0 1 2 1 2 1 0 1 0 1 1 0 0 1 0 1 1 0 0 0 0 0 2 2 2 0 0 0 0 1 0 1 1 0 0 0 0 0 1 2 0 1 1 0 0 0 1 0 0 0 0 1 0 0 0 1 0 1 0 1 0 0 1 0 1 1 0 0 1 0 0 0 1 1 0 0 1 1 2 0 1 0 0 0 2 2 0 1 0 1 1 0 0 1 1 1 1 2 2 2 2 0 0 1 1 1 1 2 2 2 2 0 0 1 0 1 0 1 0 2 1 1 1 0 0 2 0 0 0 0 1 1 0 1 1 1 1 1 2 0 2 0 0 1 1 2 0 2 2 2 0 0 0 1 1 1 1 1 2 0 0 0 0 0 0 0 0 2 0 0 1 0 2 0 1 0 2 2 0 0 0 0 1 0 1 0 0 0 1 1 1 1 0 1 1 1 0 0 2 0 0 1 0 0 0 0 0 0 0 2 2 0 2 0 0 1 0 1 0 2 2 0 0 1 0 1 1 0 0 0 0 0 0 1 1 0 1 0 0 2 1 0 1 1 0 1 1 1 0 1 0 0 0 1 1 1 0 0 0 0 0 0 0 1 0 0 2 0 1 0 1 0 1 1 0 1 1 0 1 0 2 0 1 0 0 0 0 0 0 0 0 1 1 1 1 0 0 0 0 0 0 0 0 0 0 1 1 0 0 2 1 1 0 0 0 0 1 1
187 1 2 1 0 0 2 0 0 2 2 0 1 2 0 0 1 1 1 1 1 2 0 0 2 1 0 0 1 1 1 0 1 1 2 0 2 1 0 0 0 2 0 1 0 1 1 1 0 2 0 0 0 0 0 2 0 0 1 0 0 2 2 1 0 0 0 0 0 0 0 0 2 0 0 2 2 0 1 0 1 0 2 0 1 0 1 0 0 1 0 1 1 2 0 0 0 1 1 1 1 1 0 0 1 1 2 0 2 0 0 2 0 2 2 0 2 0 1 1 1 1 1 1 1 0 0 1 1 0 0 0 0 0 0 0 0 0 0 0 0 0 0 0 0 2 0 0 0 0 0 0 0 1 1 0 0 1 0 2 2 1 2 2 0 2 2 1 0 1 1 1 0 2 0 0 2 0 0 0 0 0 0 2 1 1 1 1 0 0 0 2 0 2 2 0 2 2 1 0 0 1 0 0 0 2 2 1 1 0 2 0 0 0 0 2 1 0 1 1 0 1 0 0 1 0 0 2 2 0 0 0 0 0 2 0 0 2 2 0 0 0 2 2 0 2 0 0 0 0 0 1 0 0 1 2 2 0 1 1 0 1 0 0 2 0 2 0 1 1 1 0 0 2 0 1 1 1 1 0 1 1 2 1 1 0 2 1 0 2 0 0 1 0 2 0 2 0 0 0 0 0 2 0 0 2 2 1 0 0 0 1 2 1 2 0 0 0 0 0 1 2 0 1 1 0 0 0 2 2 2 0 1 0 0 0 0 2 0 0 0 0 1 2 0 0 0 1 1 2 0 1 1 0 0 0 0 0 1 0 1 1 0 0 0 2 0 1 1 0 2 0 1 1 0 1 1 1 0 2 0 1 0 0 0 0 0 0 0 0 0 0 0 0 2 0 0 0 1 0 0 1 0 0 0 1 2 2 1 1 0 0 0 0 0 0 2 1 0 0 0 2 1 0 0 1 1 0 0 2 0 0 0 2 1 1 0 0 0 0 1 0 0 1 1 2 2 2 2 2 0 0 0 2 1 1 0 1 2 2 1 2 0 0 0 2 0 1 0 2 2 0 2 2 0 0 0 0 2 0 0 2 0 2 0 0 1 1 1 1 1 2 1 0 1 0 1 1 1 2 1 1 1 1 1 1 2 1 0 0 0 1 1 1 1 1 1 1 0 1 1 1 2 2 1 2 0 1 1 1 1 1 1 0 1 1 1 0 0 1 0 0 0 1 2 0 0 0 2 2 0 1 0 2 0 0 0 1 0 1 1 0 0 1 0 0 1 0 0 0 1 1 1 0 0 0 1 2 2 2 0 0 0 0 2 0 1 2 1 0 0 2 0 0 0 0 1 1 0 0 0 2 0 2 2 0 0 0 0 2 1 0 0 1 0 1 1 0 0 0 0 1 0 0 0 1 1 2 0 0 0 1 0 2 1 2 2 0 0 0 1 1 0 1 2 0 2 0 2 2 0 2 0 1 2 0 0 2 2 0 0 0 1 0 0 2 0 1 0 0 0 1 0 0 1 1 1 0 1 1 1 1 0 1 1 1 0 0 2 2 0 1 0 0 0 0 0 1 1 1 0 1 0 0 2 0 0 2 2 1 2 1 1 1 0 1 0 0 0 0 0 0 0 2 0 1 1 1 1 0 2 1 1 0 0 2 1 0 0 0 0 0 0 0 0 1 1 0 0 0 0 0 0 1 0 1 0 0 1 0 0 0 1 1 0 0 0 1 1 1 1 0 0 1 1 0 0 2 0 1 0 0 0 0 2 2 0 2 0 2 0 0 2 1 1 0 0 0 0 0 0 1 0 2 0 1 0 1 0 1 0 0 0 0 0 2 2 1 0 0 0 0 1 1 2 1 1 1 0 2 0 1 2 1 0 0 0 0 0 0 0 0 0 0 0 0 0 1 0 0 1 1 0 0 0 1 1 0 0 0 1 1 2 0 2 1 2 0 2 0 0 0 0 1 0 0 0 2 2 2 2 2 0 0 0 1 0 1 0 0 0 1 0 1 2 0 2 0 0 0 0 1 0 1 2 1 1 1 0 2 0 0 0 0 0 0 0 1 1 0 0 1 1 2 0 0 1 2 0 0 1 0 0 2 0 0 0 1 2 0 0 0 2 2 1 0 0 0 1 1 2 1 1 1 2 0 2 1 0 1 1 1 0 0 0 1 2 1 2 2 1 0 0 0 0 2 2 0 2 0 0 0 1 1 0 0 1 0 0 1 1 0 0 0 0 0 0 0 0 0 1 1
188 0 1 1 0 0 1 2 1 1 1 0 0 1 0 0 1 0 1 1 1 2 0 0 2 0 1 0 1 1 0 0 1 1 1 1 1 2 0 0 0 2 0 0 0 1 0 0 0 1 0 0 2 2 0 2 0 0 0 1 0 2 0 0 0 0 0 0 0 0 0 2 2 1 1 2 1 0 0 0 0 0 2 2 1 0 1 0 0 2 0 0 0 2 0 0 0 1 0 1 1 1 2 0 0 0 2 1 1 1 0 1 0 0 1 1 1 0 1 1 1 0 1 1 0 0 0 0 2 0 1 1 0 0 0 0 0 0 0 0 1 0 0 0 0 0 0 0 0 0 0 0 0 1 0 0 1 0 1 0 1 1 2 2 0 2 1 1 0 2 2 1 1 1 1 0 1 1 0 1 1 0 1 2 2 1 1 1 0 0 0 1 0 1 2 0 1 1 0 0 0 0 0 0 0 0 2 1 0 1 1 0 1 0 0 2 1 0 1 0 1 1 1 0 0 1 1 1 0 1 1 1 0 0 2 0 1 2 2 0 0 1 2 2 0 2 0 0 0 0 0 1 0 0 0 1 0 1 0 1 1 1 1 1 1 0 0 0 1 0 1 1 0 0 0 0 0 2 1 0 1 1 2 0 1 0 1 2 0 2 1 2 0 0 2 0 1 1 1 1 0 0 2 0 0 1 1 1 0 0 1 1 2 0 2 0 2 2 0 0 1 1 0 1 2 0 0 0 0 0 2 1 1 0 0 0 1 2 0 1 0 1 1 1 0 0 1 0 1 2 0 0 1 1 0 1 1 1 0 0 0 0 2 0 2 0 1 2 2 1 1 1 1 0 0 1 2 1 0 1 1 1 0 0 1 0 0 0 0 0 0 1 0 0 2 0 0 0 0 0 0 0 0 2 1 0 0 0 0 2 0 0 1 1 0 0 1 0 0 1 0 1 0 0 0 0 2 0 0 0 0 0 1 1 1 0 1 1 0 0 1 1 0 0 1 2 1 1 0 0 0 0 0 2 1 1 0 1 1 1 1 1 1 2 1 1 0 1 0 1 1 0 0 0 1 1 1 0 1 1 1 1 0 1 2 1 0 1 1 0 2 2 2 1 0 0 0 1 1 2 1 0 2 1 2 1 2 0 1 0 0 1 2 0 1 1 1 0 0 1 1 1 2 2 1 2 0 0 1 2 0 0 2 1 2 1 0 0 1 1 0 1 0 0 2 1 1 2 1 0 0 0 0 2 0 1 0 0 0 0 0 0 0 1 0 0 0 2 2 0 0 2 0 0 0 0 0 1 2 1 1 0 1 0 0 1 1 2 2 1 1 1 1 1 1 0 0 0 0 0 0 1 1 1 1 1 1 0 0 1 2 0 0 0 1 0 0 0 1 0 0 0 0 0 0 0 0 2 0 0 1 1 0 2 1 1 1 0 1 0 1 1 0 2 1 0 1 2 0 0 0 1 2 0 1 0 0 1 1 0 0 0 1 0 1 2 0 2 0 0 0 0 0 0 0 2 0 0 0 2 1 1 1 0 0 0 1 1 2 1 0 1 0 0 0 0 0 2 0 1 1 1 0 0 1 0 0 1 1 0 0 0 0 2 0 0 1 0 0 0 0 0 0 2 0 0 1 0 0 0 0 0 0 0 0 0 1 0 0 0 0 0 0 1 0 0 1 0 0 0 0 0 1 1 1 0 0 0 1 0 0 0 2 0 1 1 1 1 1 1 0 0 1 2 2 0 0 0 1 1 0 2 0 0 1 1 1 2 1 2 0 2 2 1 1 0 0 1 0 1 1 1 1 2 1 1 2 0 1 2 0 0 0 0 2 2 0 2 0 1 1 0 0 1 2 1 1 2 0 2 0 2 2 1 0 0 0 0 0 0 0 0 1 0 0 0 0 1 0 0 1 0 0 0 0 0 1 0 0 0 1 1 1 0 1 0 2 0 2 0 0 0 1 0 2 2 0 1 2 1 0 1 1 0 0 1 0 0 0 0 0 1 1 1 0 0 0 0 0 0 0 2 0 0 0 2 0 1 0 1 1 0 0 1 1 1 0 0 1 1 0 1 0 2 1 0 2 0 0 1 2 2 0 1 1 1 0 1 1 0 0 0 1 2 1 0 0 0 0 0 2 1 2 0 0 0 0 2 0 0 0 0 1 0 0 1 2 0 0 0 0 0 1 1 0 2 2 0 1 1 0 0 1 1 0 1 2 0 0 0 0 0 0 0 0 1 0 0 0 0 1 2
189 1 2 1 0 0 2 2 1 2 1 0 0 2 0 0 0 0 1 0 1 0 0 0 2 0 1 0 1 2 1 0 2 2 2 0 2 2 0 0 0 2 0 0 0 1 0 0 0 0 0 0 1 1 0 1 0 0 1 1 1 1 1 0 0 0 0 0 0 0 0 0 2 0 1 2 1 0 1 0 1 0 2 1 0 0 0 1 1 2 0 1 0 1 0 0 1 1 0 1 1 2 0 1 0 1 2 1 1 1 0 2 0 2 2 0 2 0 1 1 1 0 1 1 0 0 0 2 2 0 0 0 0 0 1 0 0 1 0 0 0 0 1 0 0 2 0 0 0 0 0 0 0 1 0 0 0 1 1 1 2 0 2 2 2 0 0 2 1 0 0 0 1 1 1 0 2 1 0 1 1 1 1 2 1 0 2 1 0 0 0 2 2 0 0 1 2 2 0 0 0 0 0 1 1 1 1 1 1 0 1 0 0 0 0 2 1 0 1 0 2 2 0 0 1 1 0 2 0 2 0 0 0 0 1 0 0 2 2 0 0 1 2 1 0 1 0 0 0 0 0 1 0 1 0 1 2 1 0 1 1 1 0 0 0 0 0 0 2 1 1 0 0 0 0 0 0 2 2 0 1 1 2 0 0 0 0 2 0 2 0 1 0 0 1 0 1 1 0 0 0 0 1 0 0 0 1 0 1 0 0 2 1 0 1 0 2 1 1 1 0 2 1 2 2 0 1 0 1 1 1 2 0 0 0 0 0 2 0 0 0 0 2 2 0 0 1 1 1 1 2 0 1 1 1 2 2 1 0 0 0 0 1 1 0 1 1 1 1 0 2 0 1 1 1 1 2 1 0 1 0 0 0 1 1 0 0 0 0 1 1 0 2 1 1 1 2 0 0 0 0 1 0 1 0 0 0 1 0 1 0 0 0 0 2 0 0 0 1 0 0 0 0 1 0 1 1 1 0 0 1 0 1 1 1 0 1 2 0 1 1 1 2 2 1 2 2 1 1 1 0 0 0 2 1 1 0 1 0 2 2 2 1 1 1 1 0 2 0 0 1 1 2 2 1 0 1 0 1 1 1 1 0 0 2 1 0 1 1 0 2 1 0 1 1 0 1 1 1 2 1 1 2 1 1 1 1 1 0 0 0 0 1 0 0 2 1 0 0 1 0 1 2 2 0 2 0 0 0 2 1 1 1 0 1 1 1 0 0 0 2 2 0 1 1 0 0 1 1 1 1 0 0 2 2 0 0 0 0 1 1 0 0 0 0 0 2 2 0 1 1 1 0 0 0 0 0 0 1 1 0 0 0 0 0 0 0 0 0 0 1 0 0 1 0 0 0 0 0 0 0 2 1 2 1 0 0 0 0 1 0 0 0 0 1 0 0 0 1 1 1 1 0 0 0 2 2 1 0 0 1 1 1 2 1 0 2 1 0 0 1 0 0 2 1 0 1 0 1 1 0 2 1 0 2 0 0 2 2 0 0 0 1 0 0 2 1 2 1 1 1 0 0 0 0 2 0 0 0 2 1 1 0 0 0 1 0 0 1 1 0 1 1 1 0 1 1 2 0 1 1 0 0 2 1 1 2 2 2 0 1 0 0 2 0 2 1 0 0 0 0 0 0 2 0 2 2 0 1 0 2 0 0 1 0 0 1 0 1 2 0 2 0 0 0 0 0 1 0 0 0 0 0 0 0 0 1 0 0 0 0 0 1 0 0 1 1 1 1 1 0 1 0 1 1 0 0 1 1 1 1 2 0 0 2 0 1 2 1 2 0 2 2 2 2 0 0 1 1 1 0 1 0 1 0 2 2 0 0 2 0 0 0 0 0 2 2 1 1 2 2 1 0 1 2 1 1 1 0 1 1 1 1 0 0 0 0 0 0 0 1 1 1 1 0 0 1 1 0 0 1 1 0 0 0 0 1 1 0 1 0 0 0 0 0 1 1 0 2 0 0 0 0 2 1 2 0 1 2 2 2 2 0 0 0 0 1 1 0 0 0 1 0 2 1 0 1 0 0 0 0 2 0 2 2 1 0 1 0 2 0 0 0 0 1 1 0 2 2 1 0 2 0 2 2 0 2 2 1 0 1 1 1 1 0 1 1 1 2 1 0 0 1 2 1 0 0 0 1 0 2 1 1 1 1 0 1 2 0 0 0 1 0 1 2 0 1 0 0 1 0 0 0 0 1 1 2 1 1 1 0 0 1 1 0 0 1 1 2 0 0 1 0 1 1 0 1 0 0 0 0 1
190 1 1 2 0 0 1 2 0 1 0 1 1 1 0 0 0 2 1 1 1 1 0 0 2 1 1 0 0 2 1 0 1 1 1 0 2 1 0 0 0 1 0 0 0 0 1 0 0 0 0 0 0 1 0 2 0 0 0 0 1 1 0 0 0 0 0 1 1 1 0 1 2 0 2 2 0 0 2 0 2 0 2 0 2 0 1 0 0 2 0 0 1 1 1 0 1 0 0 0 1 2 1 0 0 0 2 2 0 2 0 1 1 1 2 1 2 0 0 2 2 1 2 0 0 0 0 1 1 0 1 1 0 1 1 0 0 0 0 1 1 0 0 0 0 1 0 0 0 1 0 1 0 0 1 0 0 0 0 2 2 0 1 2 1 2 1 0 0 1 1 1 0 2 1 0 1 1 0 1 1 1 0 2 1 0 2 2 1 1 1 2 0 1 1 1 1 1 1 1 0 1 0 1 2 0 0 0 1 0 0 0 1 0 0 1 0 1 2 0 1 1 0 1 1 0 0 2 0 2 0 0 0 0 1 0 1 2 2 0 0 0 1 2 0 2 0 0 0 0 0 1 0 0 0 2 1 0 0 0 0 0 0 0 1 0 1 2 1 1 1 0 0 0 0 0 1 1 1 0 1 0 2 0 2 0 0 2 0 2 2 0 0 0 1 0 2 0 1 0 0 0 2 2 1 0 0 0 1 0 0 0 1 1 1 0 2 0 0 1 0 1 2 1 0 0 0 0 2 2 2 1 0 0 0 0 0 1 1 0 0 0 2 1 1 1 0 1 0 0 1 0 1 0 1 0 0 2 0 0 0 0 2 0 1 1 0 2 2 0 2 0 0 0 1 1 1 1 1 2 0 1 0 0 0 0 0 0 0 0 0 0 2 0 2 1 2 0 0 0 0 0 0 1 1 0 0 0 0 2 0 0 2 2 0 1 0 1 0 0 0 2 0 1 0 1 1 1 0 0 1 0 0 2 2 2 0 2 0 0 2 0 0 2 0 2 2 0 0 0 0 0 0 2 1 0 1 0 1 1 0 1 0 0 0 2 2 2 0 0 1 1 1 1 1 1 1 0 1 1 2 0 0 0 1 0 0 1 1 1 2 1 0 1 1 0 1 0 0 2 1 1 2 1 1 1 1 0 1 0 1 0 0 0 0 0 0 0 0 2 0 0 2 2 0 2 0 0 1 1 2 0 0 0 0 0 0 0 1 1 1 1 0 0 0 1 0 0 2 2 1 0 0 2 1 0 0 2 1 1 1 1 0 1 0 0 0 1 0 1 1 1 0 0 0 0 0 1 1 2 0 0 0 0 0 0 1 1 1 0 0 1 2 1 0 0 0 2 0 0 2 0 0 1 1 0 1 0 0 2 1 0 0 1 1 1 0 0 0 0 0 1 0 0 0 2 2 0 1 1 0 0 0 2 0 0 2 0 1 1 0 1 0 2 1 0 1 1 0 0 0 2 0 1 2 0 0 2 2 0 0 0 1 0 1 2 1 2 1 1 0 0 1 0 0 1 1 0 1 1 1 1 1 0 0 1 0 1 1 0 0 0 0 0 0 0 0 1 0 1 0 0 0 0 2 0 0 2 2 0 1 0 0 2 0 1 0 0 0 0 0 0 1 2 0 1 1 0 0 0 0 0 0 0 0 2 0 0 2 2 0 2 1 0 0 0 1 0 0 0 0 0 0 0 0 0 0 0 0 0 0 0 1 1 0 0 1 0 2 2 0 0 1 1 1 0 0 1 0 0 0 0 0 0 1 1 1 2 0 2 0 0 2 1 1 0 0 0 0 2 0 1 2 2 2 1 0 0 1 2 0 0 0 0 0 0 1 1 2 2 1 2 0 1 2 2 1 2 0 2 0 2 2 2 0 0 0 0 1 0 0 1 2 0 0 2 2 0 0 0 0 1 0 0 1 0 1 0 0 0 0 0 0 0 0 1 2 0 0 0 0 0 0 1 1 1 0 1 2 1 1 1 0 0 0 0 1 0 0 0 0 0 1 1 2 0 2 0 1 1 0 1 0 1 2 1 0 1 0 1 0 0 0 0 2 2 0 1 2 1 0 2 0 2 1 0 2 1 0 0 2 2 0 2 0 1 1 1 1 0 0 0 1 1 1 0 0 0 2 0 0 0 2 0 1 1 2 2 1 1 1 0 1 0 2 0 0 0 1 1 0 0 0 0 0 0 0 1 1 0 0 0 1 1 0 0 1 0 0 0 0 0 0 1 0 0 0 0 0 0 1 2
191 1 1 1 0 0 1 1 0 1 1 1 0 0 0 0 0 0 2 0 1 1 1 1 1 0 1 0 1 1 1 0 1 0 0 0 2 1 0 1 1 1 0 0 0 0 0 0 0 0 0 1 0 0 2 2 0 0 0 0 0 1 2 1 2 1 1 0 0 1 1 1 2 0 1 2 1 0 1 1 0 0 1 1 1 0 0 0 0 2 0 1 1 2 1 0 0 0 0 1 2 2 0 0 0 0 2 1 1 1 0 2 0 0 0 0 0 0 0 2 2 0 0 2 0 1 0 2 2 1 1 1 0 1 0 0 0 0 1 0 0 0 0 0 0 2 1 0 0 1 1 1 2 0 0 1 1 0 2 1 1 2 2 2 1 2 2 0 1 1 1 0 1 1 0 0 1 1 0 1 1 0 1 1 1 0 1 2 1 1 1 2 1 1 1 1 2 1 0 1 0 2 0 0 1 0 1 1 1 0 1 1 0 0 0 2 1 1 2 0 1 1 0 0 0 0 0 1 0 2 0 0 1 1 1 1 1 2 2 0 0 0 2 0 0 0 0 0 0 0 0 0 1 0 0 1 1 1 0 0 0 0 0 0 0 0 0 1 1 0 2 0 1 1 0 0 0 2 1 0 0 0 1 1 0 0 0 2 0 2 1 1 1 0 2 0 1 1 0 1 0 0 2 1 0 0 1 0 0 0 2 1 2 0 2 0 2 0 1 1 0 2 1 0 2 0 0 1 1 2 2 1 0 0 0 0 0 2 0 1 0 1 2 1 0 0 0 1 1 2 0 1 1 0 0 0 0 2 0 0 0 0 1 1 1 0 0 2 2 0 0 2 0 0 0 0 1 2 0 2 1 0 1 0 0 0 0 0 0 0 0 0 1 0 2 0 0 0 1 1 1 1 0 0 0 1 2 0 0 2 0 0 1 1 1 0 0 1 0 0 0 2 0 1 1 1 1 1 0 1 1 0 0 2 0 0 1 1 0 0 2 0 0 0 2 1 1 0 0 0 0 0 0 1 1 0 1 1 1 1 1 1 0 0 0 2 0 2 0 0 2 2 1 1 0 1 0 0 1 0 0 1 0 1 1 0 0 2 0 2 0 2 0 2 1 1 0 1 1 1 1 0 1 0 1 2 2 1 1 0 0 0 0 0 0 0 0 0 0 1 0 1 1 1 0 1 1 0 1 1 1 1 0 0 0 1 0 0 1 2 1 1 0 2 2 0 0 0 2 2 2 0 0 1 1 0 0 0 1 0 0 1 0 1 0 0 0 1 0 1 2 2 1 0 0 0 1 1 1 2 0 0 0 0 0 1 0 2 1 1 0 2 1 1 2 0 0 0 0 0 0 1 1 2 1 0 1 0 0 1 0 0 0 1 0 1 0 0 0 0 0 0 1 1 1 1 1 2 0 0 0 2 0 0 2 1 2 1 0 0 2 0 0 1 1 0 1 1 1 1 0 2 1 0 0 1 0 2 1 0 0 0 2 0 0 2 0 2 0 0 0 0 1 0 0 2 0 1 1 1 0 1 0 0 0 1 1 0 1 1 0 1 1 1 1 0 0 2 1 1 0 2 0 0 1 0 1 2 2 1 1 1 0 1 1 1 0 0 0 0 0 1 0 2 0 2 2 0 1 0 1 1 0 0 0 0 0 0 0 1 0 1 0 0 0 0 0 0 1 1 1 1 0 2 0 0 0 0 0 0 0 0 2 0 1 1 1 0 1 1 0 0 0 2 2 0 0 2 0 0 1 1 0 0 1 1 1 2 1 2 0 2 2 1 0 1 0 0 0 1 0 2 1 2 1 1 0 1 0 0 0 0 1 1 1 2 0 2 2 2 2 2 1 0 2 0 0 1 0 1 0 1 2 1 1 1 0 0 0 0 0 1 1 0 0 1 1 1 1 1 0 1 0 0 0 1 1 1 0 0 1 1 1 0 1 2 1 0 2 0 0 0 0 0 2 2 0 1 1 1 1 1 0 0 0 0 0 0 0 0 1 1 0 1 1 0 1 0 0 0 1 2 0 0 1 2 0 1 0 2 0 0 0 0 0 0 0 0 2 2 0 2 0 0 1 0 1 2 0 1 2 2 0 1 0 0 0 1 1 0 1 1 2 1 1 1 0 1 0 0 2 0 2 0 0 0 0 2 0 1 0 0 0 1 1 0 0 0 0 0 0 0 0 0 0 1 1 1 1 1 1 0 1 1 0 1 1 0 1 1 0 0 1 0 1 0 0 1 2 0 1 2
192 1 1 2 0 0 1 0 0 2 2 0 0 0 0 0 0 2 2 2 0 1 0 0 2 0 0 0 2 2 2 1 2 2 1 1 1 1 1 0 0 0 0 0 0 0 1 0 2 2 0 0 0 2 0 1 0 0 2 0 1 1 0 0 0 1 1 0 0 0 0 1 2 0 1 2 1 0 0 0 0 0 2 0 1 0 1 1 1 2 1 1 2 2 1 0 0 0 0 2 2 2 0 0 0 0 2 2 0 2 1 2 1 2 2 1 2 0 0 1 2 1 2 0 0 0 0 0 1 0 0 0 0 0 1 0 0 1 0 2 1 0 0 0 0 0 1 0 0 0 0 1 0 0 1 0 0 1 0 1 2 0 1 2 2 2 2 1 2 0 0 0 0 2 0 0 1 0 0 0 0 0 1 2 1 0 2 1 0 0 0 2 0 2 2 0 1 2 0 0 0 0 0 0 1 0 1 1 1 0 1 0 0 0 0 2 0 0 1 1 1 1 0 0 1 0 0 0 0 0 0 0 0 0 1 1 0 1 2 0 0 0 2 1 0 1 0 0 0 0 0 0 0 0 0 1 1 0 0 0 0 0 0 0 0 0 1 1 0 1 0 1 0 1 0 0 1 2 1 0 1 0 2 0 0 0 0 0 0 2 1 0 0 0 1 0 2 1 1 1 0 1 1 0 0 0 0 1 1 0 0 1 2 0 2 0 1 0 0 1 1 2 1 0 2 0 0 0 1 1 2 0 0 0 0 0 0 1 1 0 2 1 1 1 1 1 1 0 1 2 2 0 2 0 1 0 0 0 0 2 0 2 1 0 0 2 0 1 1 0 1 1 1 1 1 1 2 2 0 1 1 2 0 0 0 1 0 0 0 1 0 0 1 0 2 0 0 0 1 1 1 1 0 2 0 1 1 0 0 2 0 0 0 0 2 0 0 0 0 1 0 1 0 0 0 0 0 0 0 0 0 0 0 0 0 2 0 0 0 0 1 0 0 1 1 1 1 0 0 1 0 0 0 2 2 2 0 1 1 2 1 2 0 0 0 2 0 1 0 1 1 0 1 1 0 1 1 0 2 0 2 1 0 1 2 1 0 1 1 0 1 2 1 1 0 0 2 1 1 2 1 1 1 1 1 1 2 0 1 0 0 0 0 1 1 1 1 0 0 1 0 1 2 2 0 2 0 0 0 2 0 0 2 1 2 1 0 1 0 2 1 0 0 0 1 0 0 0 2 2 0 0 0 1 1 1 0 0 1 1 0 0 0 2 0 0 0 1 1 0 0 0 1 0 0 0 1 0 1 1 0 1 0 0 0 0 0 2 1 0 0 0 0 0 1 0 0 0 0 0 0 2 0 2 2 0 2 0 0 0 0 0 0 2 0 2 1 0 1 1 1 2 0 0 0 1 1 1 0 0 1 2 0 0 2 0 2 0 0 0 0 0 0 0 0 0 0 1 1 1 1 1 0 1 1 0 0 2 1 0 0 0 2 0 1 2 0 2 1 0 0 0 0 0 1 1 2 0 1 1 0 0 0 0 1 2 1 0 1 2 0 1 0 1 0 0 0 1 0 0 0 0 0 0 1 0 1 2 2 0 1 0 0 1 1 1 0 1 1 1 0 0 0 2 0 0 0 0 0 0 1 0 0 0 0 0 0 0 0 1 1 1 0 0 0 0 0 0 0 0 0 0 1 0 0 1 0 0 2 2 0 0 1 0 0 1 1 0 2 2 0 1 0 0 0 1 0 2 0 0 0 0 2 2 2 1 0 2 0 2 0 1 2 1 1 0 0 0 0 2 0 1 1 2 1 1 0 0 1 2 0 0 1 1 1 2 0 1 1 1 1 1 0 1 1 2 1 2 0 2 0 1 1 0 0 2 0 1 1 0 1 1 1 0 0 1 1 2 1 1 1 0 0 0 2 0 1 0 0 0 1 1 1 0 1 2 2 1 1 0 0 0 0 0 1 1 0 1 1 1 1 2 0 0 0 2 0 2 0 0 0 1 1 2 2 0 2 0 0 0 1 2 0 0 1 1 0 0 0 1 0 0 1 0 1 1 1 1 2 1 0 2 1 2 0 0 0 2 1 0 1 1 0 2 0 0 0 2 2 0 0 0 0 0 0 0 0 2 0 0 1 0 1 1 1 0 1 0 0 0 0 0 1 1 2 0 0 0 0 0 0 0 0 0 0 0 0 0 1 0 0 0 0 0 0 0 0 0 1 0 0 2 0 0 1 0 0 1 1 0 0 0
193 1 1 1 0 0 2 2 1 1 1 0 0 1 0 0 0 1 1 0 2 2 0 1 2 0 0 0 1 2 1 0 0 2 0 1 2 2 0 1 1 1 0 0 0 0 1 0 0 0 0 0 1 1 0 2 0 0 2 0 1 1 1 1 0 0 0 1 0 0 0 0 2 0 2 2 0 0 1 0 0 0 2 0 0 0 0 1 1 2 1 1 1 2 1 0 0 1 1 1 2 2 1 1 0 0 2 0 0 1 0 1 1 1 1 1 1 0 0 2 2 0 2 0 0 0 0 2 2 1 0 0 0 1 1 1 0 0 0 2 0 0 0 0 0 2 1 0 0 0 0 0 1 0 0 0 0 1 0 2 2 0 1 2 1 0 0 2 2 0 0 1 1 1 1 0 1 0 0 0 0 0 1 2 2 1 1 0 0 0 0 2 0 1 2 0 2 0 0 0 0 0 1 0 1 0 2 2 0 0 1 0 1 0 0 2 0 1 2 0 1 1 0 0 1 0 0 1 1 2 0 0 1 1 1 1 0 2 2 0 0 0 2 2 0 2 0 0 0 0 0 0 0 0 0 1 0 1 1 2 1 2 1 1 1 0 1 0 2 1 0 0 1 1 1 0 0 2 2 0 2 0 0 0 0 1 0 1 0 2 2 1 1 0 2 0 2 0 1 0 0 0 2 0 0 0 1 0 0 0 0 1 2 0 0 0 2 1 0 1 0 2 0 1 1 0 1 0 1 1 1 1 0 0 0 0 0 1 1 0 0 0 2 2 0 1 0 1 0 0 2 0 2 1 1 1 1 1 0 0 0 0 1 0 1 1 0 2 2 0 2 0 1 1 1 1 0 2 0 1 0 1 1 0 1 1 0 1 1 0 0 0 2 1 1 1 2 1 0 0 0 0 0 1 1 0 1 1 1 1 0 0 1 1 0 1 1 1 0 0 0 1 1 0 1 1 1 1 0 1 0 2 0 1 1 1 0 0 0 0 2 0 0 2 0 0 2 1 0 1 0 0 0 2 1 1 0 2 1 2 1 1 1 0 0 1 0 2 0 0 0 1 0 0 2 0 2 1 2 0 0 2 0 2 1 1 0 1 0 1 1 2 0 0 0 0 1 2 2 1 0 0 2 1 2 1 2 1 1 0 0 0 1 1 1 1 0 2 0 2 2 0 2 2 0 2 0 0 0 2 1 1 1 0 0 0 1 0 0 1 1 1 1 0 1 0 0 2 0 1 0 0 0 1 1 1 1 2 1 1 1 1 1 0 0 0 1 1 1 1 0 1 0 0 0 0 1 2 2 2 0 0 2 0 0 2 2 2 2 0 0 0 1 0 1 1 2 0 0 0 0 2 1 1 1 1 1 0 1 0 0 0 0 2 0 1 1 0 0 0 0 0 0 0 0 1 1 2 0 0 0 1 0 1 2 0 2 0 1 1 1 0 0 0 1 0 1 1 2 2 1 1 1 1 1 0 0 2 2 0 0 0 2 1 1 1 0 2 0 2 1 0 0 1 1 1 1 0 2 0 0 0 0 1 0 0 1 0 2 2 0 0 1 1 0 0 0 1 0 0 0 1 0 0 1 0 0 1 2 1 1 1 0 1 0 0 0 1 1 1 0 0 0 1 0 1 1 1 1 0 1 0 0 0 0 0 0 0 0 1 1 1 0 0 0 0 0 0 0 0 0 0 1 0 0 0 1 0 0 0 0 0 2 0 0 0 0 1 0 0 0 2 0 0 0 0 0 1 0 0 0 0 1 1 1 1 1 1 1 1 1 1 2 2 2 0 0 0 0 1 0 2 1 2 1 1 2 0 0 2 0 0 0 0 1 1 1 2 0 0 0 0 1 1 2 0 0 2 0 2 0 2 1 0 0 2 1 0 0 0 1 1 0 0 0 0 0 0 0 0 0 2 1 0 1 0 2 0 0 0 0 0 1 0 0 1 1 0 0 0 0 0 0 0 2 1 0 0 1 1 2 2 0 0 0 0 0 1 0 0 0 0 1 0 2 1 2 0 0 0 1 2 2 0 2 1 0 1 0 0 1 0 0 0 0 0 0 1 1 0 0 1 1 2 2 0 0 1 1 1 1 1 0 1 0 0 0 0 2 1 0 0 1 0 0 0 0 1 1 0 2 0 2 1 0 0 1 2 0 0 0 0 1 1 1 1 0 0 0 1 0 0 0 0 1 0 1 0 2 0 0 0 0 0 0 0 0 0 0 0 0 0 1 0 1 0 0 1 1 0 0 1
194 1 1 2 0 0 2 2 0 2 1 0 0 0 0 0 0 0 2 1 0 0 0 0 2 0 1 0 1 2 1 0 2 2 1 0 2 2 0 1 1 1 0 1 0 0 1 1 0 2 0 0 0 0 0 1 0 0 2 0 0 1 2 2 0 0 0 0 0 0 0 0 2 0 1 2 0 0 1 0 2 0 1 1 2 0 0 0 0 2 0 0 1 1 1 0 1 1 0 2 1 2 1 0 0 0 2 1 1 1 0 2 1 2 2 1 2 0 0 1 1 0 1 1 0 2 0 1 2 0 0 0 0 0 0 0 0 0 0 0 1 0 0 0 0 1 1 0 0 2 1 2 1 1 0 0 0 0 0 2 0 0 2 2 0 1 1 0 1 1 0 1 1 1 0 0 1 1 0 1 1 0 0 2 2 2 0 0 0 0 0 2 0 1 2 0 1 1 0 0 0 0 0 1 0 0 1 0 0 1 1 0 2 0 0 2 1 0 2 0 0 0 0 0 0 0 0 0 0 0 1 1 0 0 2 0 0 2 2 0 0 0 1 2 0 2 0 0 0 0 0 0 0 0 1 2 2 0 0 0 0 0 1 0 0 0 0 0 1 0 0 1 0 1 0 0 0 2 1 0 0 1 1 0 0 0 0 1 0 2 2 1 0 0 2 0 2 0 0 0 0 0 2 1 0 1 2 1 1 0 0 2 1 0 2 0 1 1 0 1 0 2 0 1 2 0 1 0 0 0 2 0 0 0 0 0 0 2 0 0 0 0 2 2 0 0 1 1 2 2 1 1 2 0 0 0 1 0 0 2 0 2 1 0 1 2 0 1 1 0 2 0 1 1 1 0 2 2 0 0 1 1 0 0 1 0 0 1 1 1 1 1 1 0 2 0 0 1 1 2 2 2 0 1 0 1 0 1 0 1 0 0 1 1 0 1 1 0 1 0 0 1 0 1 2 1 1 1 0 0 1 0 0 2 2 2 0 2 0 1 0 2 1 2 1 2 2 1 1 0 1 0 0 1 2 0 2 1 0 1 0 0 0 1 1 0 0 1 0 1 1 0 2 2 1 0 0 1 2 0 0 2 0 1 2 1 0 2 1 2 0 2 1 1 1 0 1 1 1 2 1 0 2 2 2 0 2 0 1 0 0 0 1 0 0 2 1 1 0 2 1 0 2 2 2 2 0 0 2 0 2 0 0 0 0 0 0 0 0 2 0 1 0 1 2 0 0 1 1 2 0 0 1 0 2 0 0 0 1 0 0 0 0 1 0 0 0 1 1 0 1 2 1 0 1 0 2 0 1 1 0 0 0 0 0 0 1 0 0 0 0 1 1 1 1 0 1 1 0 0 2 1 0 2 2 0 1 0 0 1 0 0 0 0 0 0 0 0 0 0 0 1 1 1 1 0 1 1 0 0 1 1 0 2 1 0 2 0 0 0 0 1 0 1 1 0 1 1 2 2 0 2 1 1 2 0 0 1 0 0 0 0 0 1 0 1 1 2 0 2 2 0 0 1 1 2 0 0 1 1 0 2 1 0 0 1 1 0 1 1 0 1 2 2 0 1 1 2 1 1 0 1 0 0 1 0 2 2 2 0 0 0 0 2 0 1 0 0 0 0 0 1 1 2 0 0 0 0 1 0 0 0 0 1 0 0 1 0 0 1 1 0 0 0 0 0 0 0 0 0 0 0 1 1 0 0 0 1 2 2 1 0 1 0 1 0 0 1 1 1 0 0 1 0 0 0 0 0 1 1 1 2 0 0 2 1 1 1 1 1 1 1 1 1 1 0 1 1 0 1 0 1 1 2 1 0 1 0 0 2 1 1 2 2 0 2 0 2 1 2 2 1 1 2 2 2 2 2 0 2 0 2 2 1 0 0 0 0 0 0 0 0 0 0 0 0 0 0 0 0 0 2 0 0 1 0 1 1 0 0 1 1 0 0 0 0 1 0 2 0 0 0 0 1 1 1 0 0 1 0 0 0 1 0 0 1 0 0 1 0 2 2 0 2 2 0 2 0 0 0 1 2 2 0 2 2 0 0 0 2 0 0 0 0 1 1 0 1 2 0 0 2 0 1 0 0 2 1 1 1 1 1 0 1 0 0 0 1 2 0 0 0 2 1 1 0 0 0 2 1 2 0 1 2 2 0 2 1 0 1 1 0 1 0 1 0 0 1 2 2 1 0 0 0 0 2 2 2 0 0 0 0 1 1 0 1 1 1 0 2 1 0 0 0 1 0 0 1 1 0 1 1
195 1 2 2 0 0 1 1 0 1 0 1 0 0 0 0 0 0 1 0 1 1 0 0 2 0 0 0 0 1 0 0 1 1 0 2 2 0 0 1 1 0 0 0 0 0 0 1 0 1 0 0 0 0 1 2 0 0 2 0 1 1 1 1 0 0 0 2 0 0 0 1 2 0 0 2 2 0 1 0 1 0 2 0 1 0 0 0 0 2 0 0 2 2 1 0 0 0 0 1 1 2 0 0 1 1 2 1 1 1 0 1 1 1 2 2 2 0 0 0 0 0 1 1 0 1 0 1 2 1 2 2 0 0 1 0 0 0 1 0 1 0 0 0 0 0 0 0 0 1 1 1 1 0 0 0 1 1 0 0 0 1 0 1 1 2 0 2 0 2 1 1 1 1 0 0 1 0 0 0 0 0 1 2 2 0 2 1 0 0 0 1 1 1 1 0 0 2 0 0 0 0 0 0 0 0 2 1 1 0 1 0 2 0 0 2 1 0 1 1 1 1 1 0 0 1 1 0 0 0 0 0 0 0 1 0 0 2 2 0 0 0 1 1 0 2 1 0 0 0 0 1 0 0 0 2 0 0 0 0 0 0 0 0 1 0 0 1 2 1 0 2 0 0 1 1 0 2 2 0 2 0 2 1 0 1 1 0 0 2 2 1 0 1 1 1 1 0 0 0 0 0 2 1 0 0 0 0 0 0 0 1 2 0 2 0 2 1 1 1 0 2 2 2 2 0 1 0 1 1 2 1 1 1 0 0 1 2 0 0 0 0 2 2 1 1 0 0 1 1 1 1 1 0 0 0 1 0 0 2 0 2 0 0 0 0 0 1 1 0 2 0 1 1 1 0 1 2 0 1 1 0 1 0 0 0 0 0 0 0 0 0 1 0 1 1 2 1 0 0 0 0 0 2 0 1 1 0 0 1 0 0 1 1 0 0 0 0 0 1 0 1 0 1 0 1 1 0 0 0 0 0 0 2 1 1 1 1 0 1 1 1 0 0 2 0 0 0 0 0 0 1 0 2 1 1 0 1 2 2 1 2 1 1 1 1 0 1 0 1 1 0 2 2 1 0 0 0 1 0 0 2 0 0 2 0 0 1 0 1 0 2 0 2 1 1 0 1 1 2 1 1 0 0 0 1 2 0 1 0 0 0 1 1 2 0 0 1 0 1 1 1 2 2 1 2 0 0 1 1 1 0 2 2 1 1 1 0 0 1 1 1 0 1 1 0 0 0 2 2 2 0 0 2 1 1 0 0 0 0 0 0 1 0 1 1 0 0 0 0 0 1 0 0 0 0 0 1 1 1 0 0 0 0 0 0 1 0 0 0 0 1 2 0 2 0 0 0 0 0 0 2 2 1 0 1 1 0 1 1 0 0 0 0 0 0 0 0 0 0 0 1 0 1 1 0 0 1 0 0 0 1 0 1 0 0 2 0 1 0 0 0 0 1 2 0 2 1 1 1 0 2 1 1 1 1 0 2 2 0 0 0 2 0 1 2 0 2 1 0 0 2 1 1 1 2 0 1 1 1 0 0 0 1 0 1 1 1 1 0 0 1 0 1 1 0 0 2 1 1 0 1 0 1 2 0 1 1 2 0 1 0 1 1 1 1 1 2 1 1 1 0 1 2 0 1 2 0 2 0 1 1 1 0 0 1 0 0 0 0 0 0 0 0 0 0 1 1 1 0 1 0 1 0 1 0 0 0 0 0 0 0 2 0 1 1 1 1 1 1 0 0 1 0 0 0 0 1 0 0 0 1 1 1 2 1 0 1 1 1 1 2 2 2 1 1 1 0 0 1 0 2 0 1 0 2 2 0 1 2 0 0 1 1 1 2 0 2 2 2 1 2 1 1 1 2 1 2 0 2 0 2 2 0 0 2 1 0 0 0 0 1 0 0 0 0 0 0 0 0 0 2 0 0 0 0 0 0 0 0 2 2 2 0 2 0 1 0 1 0 0 0 0 1 2 2 0 1 1 2 2 2 0 0 0 1 0 1 0 0 0 1 0 2 1 0 1 0 0 0 0 2 1 0 1 1 0 0 1 1 0 0 0 0 1 0 0 0 2 2 0 2 1 2 0 0 2 2 2 0 0 0 0 0 1 2 2 1 1 0 0 0 2 2 1 0 1 0 0 1 2 1 2 2 0 0 2 2 0 0 0 0 1 0 1 0 0 0 0 0 0 0 0 0 0 0 1 0 1 1 0 0 0 0 0 1 1 0 0 0 0 0 0 0 0 1 0 1 1 0 1 2
196 1 2 1 0 0 1 1 1 2 2 0 1 1 0 0 0 0 0 0 2 2 0 0 2 0 2 0 1 2 1 0 0 0 2 0 2 1 0 1 1 1 0 0 0 0 0 0 0 1 0 0 0 0 1 2 0 0 1 1 0 0 1 1 0 0 0 0 0 0 0 1 1 0 1 1 1 0 1 0 2 0 2 0 1 0 0 0 0 1 0 0 1 1 1 0 0 2 2 1 1 2 2 0 0 0 2 1 1 1 0 2 1 1 1 1 1 0 1 1 1 0 2 0 0 0 0 1 2 0 0 0 0 1 1 1 0 0 0 2 0 0 0 0 0 1 0 0 0 1 0 1 0 1 0 0 0 1 0 1 2 2 2 2 0 2 1 0 0 1 0 2 1 1 0 0 1 1 0 0 1 1 1 1 1 0 1 2 0 1 1 1 0 1 1 1 1 1 0 0 0 0 0 0 0 0 2 2 1 0 1 0 0 0 0 2 1 0 1 0 0 0 0 0 0 1 1 1 0 0 0 0 0 0 2 0 0 2 2 0 0 0 1 1 0 1 1 0 1 1 1 0 2 0 0 1 0 0 0 1 1 1 1 0 0 0 0 0 2 0 0 2 0 2 0 1 0 1 2 0 1 0 2 1 1 0 2 2 0 2 1 1 0 0 2 0 2 1 0 1 1 0 2 1 0 0 1 1 0 1 0 1 1 0 1 0 2 0 0 1 0 2 2 2 1 0 1 0 1 1 2 0 0 0 0 0 0 2 0 2 1 1 1 1 0 0 0 1 1 1 1 0 2 1 0 1 1 1 0 1 0 1 1 0 0 0 1 1 1 0 2 0 1 1 0 0 0 2 0 2 0 1 1 0 0 1 0 0 0 0 0 0 0 0 2 0 0 1 0 0 0 0 0 1 0 0 0 0 0 2 1 1 0 0 2 0 0 0 2 0 0 0 1 1 0 1 1 0 2 1 0 2 1 0 1 0 0 1 0 0 0 2 0 1 0 2 2 0 0 0 0 1 0 1 2 0 1 2 2 2 2 2 1 0 0 1 1 1 0 1 2 1 0 0 0 0 0 0 2 1 1 1 0 1 1 0 1 0 0 1 2 2 0 1 1 0 1 1 1 2 1 1 1 1 1 1 2 0 0 0 0 1 1 0 0 2 1 0 0 2 2 0 2 2 1 2 0 0 1 1 1 0 0 0 0 0 1 1 0 2 0 0 0 1 0 1 0 0 2 2 1 0 0 2 1 0 1 0 1 1 0 0 1 0 0 0 0 1 0 1 1 0 0 0 0 0 0 0 2 0 0 1 0 0 1 0 1 1 0 0 0 1 0 2 0 0 0 0 0 0 0 2 0 2 2 0 0 0 0 1 0 0 0 1 0 1 1 0 0 0 0 0 1 1 1 1 1 0 0 0 0 1 0 1 2 0 2 0 1 1 1 0 0 2 2 0 1 1 1 1 1 1 1 1 1 0 0 2 2 0 0 0 0 1 1 1 1 2 0 1 1 2 0 1 1 2 0 0 2 1 0 1 1 0 0 1 2 1 1 0 0 1 1 2 1 0 0 1 0 0 0 0 0 0 0 0 2 2 2 0 0 0 0 2 0 1 0 2 1 1 1 0 0 2 0 1 1 0 0 0 1 0 0 0 0 0 1 0 1 2 1 2 0 0 0 1 1 0 0 0 0 0 0 1 0 0 0 0 0 0 0 0 1 0 0 0 0 0 1 1 0 1 2 1 1 0 0 0 0 0 0 1 1 1 1 1 0 2 2 2 0 2 2 2 2 0 1 2 1 2 0 1 2 2 2 0 1 0 0 2 0 0 2 2 0 2 0 1 0 1 1 1 0 1 2 2 1 1 0 2 1 2 1 1 1 1 0 0 0 1 1 1 1 1 0 0 1 0 0 0 0 2 0 0 0 1 1 1 0 0 0 2 0 0 0 2 2 0 2 0 1 0 0 2 1 1 0 1 2 1 1 1 0 0 0 0 1 0 0 0 0 0 0 1 2 0 2 0 0 0 0 2 1 0 2 1 1 1 1 0 1 0 0 0 1 1 0 1 2 1 0 2 0 0 1 0 1 1 0 0 2 1 0 2 0 0 0 0 2 0 0 1 1 0 0 0 0 1 1 0 2 0 2 1 0 1 1 2 1 1 1 0 0 0 0 0 0 0 0 0 0 0 0 0 0 1 1 0 2 0 0 0 0 0 0 0 0 0 0 0 0 1 0 0 0 0 0 0 0 0 0 2
197 1 1 1 0 0 1 1 1 2 2 0 0 1 0 0 1 0 0 0 2 2 0 0 2 0 2 1 1 1 0 0 2 2 1 1 2 1 1 0 0 1 0 0 0 0 0 0 0 2 2 0 0 0 0 2 0 0 1 0 1 1 0 0 0 0 0 1 0 0 0 0 1 0 2 1 0 0 0 0 0 0 1 1 1 0 0 2 2 2 2 2 1 1 0 0 0 1 0 2 1 1 0 1 0 0 2 1 1 1 0 2 1 1 1 1 1 0 0 2 2 0 1 1 0 0 0 0 1 0 0 0 0 2 2 2 0 0 0 1 0 0 0 0 0 2 0 0 0 1 1 1 0 0 0 0 1 0 0 1 1 0 2 2 1 1 1 1 1 1 1 2 0 2 0 0 1 1 0 0 0 1 1 2 2 0 2 2 1 2 2 2 1 0 1 1 2 2 0 0 0 0 1 1 1 0 1 0 0 0 1 0 2 0 0 2 0 1 0 2 0 0 1 0 0 1 1 1 0 1 1 1 0 0 1 0 0 1 2 1 0 1 2 2 0 2 0 0 0 0 0 1 0 0 0 1 0 0 0 0 0 0 0 0 0 0 0 0 2 1 0 1 0 1 1 1 1 0 1 0 0 1 1 0 0 1 0 0 0 2 1 1 1 0 2 0 1 2 0 2 0 1 2 1 1 0 0 0 0 0 0 1 1 0 0 0 2 1 1 0 1 2 2 1 1 0 0 0 1 1 2 1 1 1 0 1 1 2 0 0 0 0 1 2 1 1 0 0 1 2 0 1 2 0 1 1 1 1 0 0 0 0 0 0 0 0 0 2 2 0 1 1 0 0 0 0 1 1 1 1 1 0 0 0 1 0 0 0 0 0 0 0 0 0 2 0 1 0 1 1 1 2 0 1 0 0 1 1 0 2 0 0 1 1 1 1 0 0 0 2 0 0 1 0 1 1 0 1 0 1 0 2 0 2 0 0 2 2 0 2 2 0 0 0 2 1 2 0 0 0 0 0 0 2 1 1 0 2 2 1 1 1 0 0 0 2 1 1 0 1 1 0 2 2 0 0 1 1 1 0 1 1 0 0 2 0 0 1 0 1 0 2 0 1 2 0 1 2 2 2 0 0 2 1 2 1 2 0 1 0 0 1 0 0 0 2 1 1 0 1 2 1 2 2 0 2 0 1 0 2 0 1 2 2 2 1 0 0 2 2 0 1 0 0 2 0 0 1 1 2 0 0 0 1 1 1 1 0 0 2 1 0 0 0 0 0 1 0 0 0 1 1 0 0 0 0 0 1 1 2 0 0 0 0 0 0 0 2 0 0 0 1 1 0 0 0 1 0 0 0 0 1 1 0 0 1 1 0 0 1 2 0 0 1 1 1 0 0 0 1 1 1 0 0 0 2 2 1 0 0 0 1 1 1 2 0 1 0 0 0 1 0 0 0 1 0 0 0 1 1 0 2 1 1 1 0 0 2 1 0 0 0 0 0 1 2 1 1 0 0 0 1 0 0 0 2 0 1 0 2 0 2 1 1 0 1 1 1 1 1 0 0 0 1 2 0 0 1 0 2 0 0 0 0 0 0 0 0 1 0 1 0 0 2 0 0 1 1 1 1 0 0 0 1 1 0 0 0 0 0 1 0 0 0 0 0 0 0 0 2 2 0 0 0 0 0 0 0 0 0 0 0 0 0 0 1 0 0 0 0 0 0 1 1 0 0 0 0 1 1 0 0 0 0 0 1 0 2 0 0 0 1 0 0 1 1 1 2 0 2 0 1 2 2 2 0 0 1 1 1 1 0 0 1 0 2 2 0 0 2 0 0 0 0 2 2 0 2 1 2 2 1 1 1 2 1 1 2 0 2 0 2 2 2 0 0 0 0 0 0 0 0 1 0 1 0 1 0 0 0 0 2 0 0 0 0 0 0 0 0 1 1 0 1 0 0 2 0 1 0 0 0 0 2 0 1 0 1 1 1 1 1 1 0 0 0 0 0 0 0 1 1 1 1 2 1 1 0 0 0 0 1 0 0 2 0 2 2 0 2 0 0 0 0 0 0 0 0 2 2 0 2 1 0 2 0 1 1 0 0 2 2 0 1 0 1 1 2 2 0 1 1 2 1 0 0 0 0 0 1 2 0 1 2 2 0 2 2 0 0 0 0 0 1 1 1 2 0 0 0 0 0 0 0 1 0 1 1 1 0 0 0 1 1 0 0 1 0 0 1 1 1 0 0 0 0 0 0 1 1 1 0
198 0 1 1 0 0 1 1 0 1 1 1 0 0 0 0 0 1 0 1 1 2 0 0 2 0 1 0 2 2 1 1 2 2 2 0 2 1 0 1 0 1 0 1 0 0 1 0 0 1 0 1 0 0 0 2 0 1 0 0 0 1 1 0 0 0 0 0 0 0 0 0 2 0 0 2 2 0 0 1 0 0 2 0 1 0 1 0 0 2 0 0 1 1 0 0 2 1 1 1 2 1 0 0 2 1 2 1 1 0 0 2 0 1 1 0 1 0 0 2 2 0 2 0 1 0 0 1 1 0 1 1 0 0 1 0 1 1 0 2 2 0 0 0 0 0 0 0 0 0 0 0 2 0 0 1 1 0 1 1 1 1 0 1 2 2 2 1 0 2 1 1 0 2 0 0 0 0 0 0 0 0 2 2 2 0 2 0 0 0 0 2 1 0 0 1 2 1 0 0 0 0 0 0 0 0 1 2 0 0 1 0 0 0 0 2 0 0 1 0 2 2 0 1 2 1 0 1 0 1 0 0 0 0 2 0 0 2 2 0 0 0 2 2 0 2 0 0 0 0 0 1 0 0 0 1 0 1 0 1 1 1 0 0 0 0 0 0 2 2 0 0 2 0 0 2 2 2 1 0 1 0 1 1 0 1 0 1 0 2 0 0 1 1 1 1 1 0 0 0 1 0 1 0 0 0 0 0 1 0 0 1 1 0 1 0 1 1 1 1 0 2 0 0 2 0 0 0 0 0 2 0 1 1 0 0 0 1 1 0 0 0 2 1 1 1 1 0 0 1 0 0 2 1 0 1 1 1 0 1 0 1 1 1 0 0 1 1 1 0 1 1 1 1 1 0 2 1 0 2 1 0 1 0 0 1 0 0 0 0 0 0 2 0 2 1 1 2 0 0 0 0 0 1 0 1 2 0 0 0 0 0 1 1 1 0 0 0 0 2 0 0 1 2 1 2 0 0 2 0 0 1 0 1 0 0 0 0 0 0 1 1 1 1 2 2 2 0 0 1 0 0 0 2 1 1 0 2 2 1 2 1 0 0 1 0 0 1 0 1 2 1 2 2 1 0 1 0 1 0 1 1 0 1 1 0 0 0 0 0 0 0 0 1 0 0 1 2 2 2 0 0 1 0 1 2 1 1 0 0 0 1 2 0 0 1 0 0 0 2 0 0 2 2 2 2 0 0 1 1 1 0 0 0 0 0 1 0 0 2 0 0 0 1 1 0 0 0 2 2 1 0 0 2 1 0 0 1 0 1 0 0 2 0 2 2 0 2 1 0 1 2 2 0 0 0 2 1 2 1 1 0 0 0 0 0 1 1 1 1 1 0 0 0 0 0 0 1 0 1 0 2 0 2 2 0 0 0 0 1 0 0 0 0 1 0 0 0 0 0 0 2 0 0 0 2 2 1 0 0 0 2 1 2 2 0 2 0 0 0 0 1 0 0 1 0 1 1 2 2 0 1 2 0 2 0 0 1 1 0 0 0 1 0 0 2 1 2 0 2 2 0 1 0 0 2 0 0 2 1 1 0 0 0 0 2 2 0 1 1 0 1 0 2 2 0 0 2 1 2 1 1 0 0 0 0 0 1 2 0 1 0 0 1 1 1 1 1 0 0 1 0 0 2 1 0 1 0 1 0 0 0 1 0 0 1 0 0 0 1 1 0 0 0 0 0 0 2 1 0 1 1 1 0 1 1 0 1 1 1 0 0 2 0 0 1 1 0 1 1 0 0 1 1 1 0 0 1 1 1 1 2 1 1 2 1 0 2 2 2 0 2 2 2 1 1 0 1 0 2 0 2 2 2 2 1 0 0 0 2 0 0 1 1 0 2 1 2 1 2 2 2 1 0 2 0 0 1 0 2 0 1 1 1 0 0 1 0 1 0 0 0 1 0 1 0 1 0 0 0 0 1 0 0 0 0 0 0 0 1 1 2 1 0 1 0 1 0 1 0 0 0 0 0 2 2 0 1 1 2 2 2 0 0 0 0 0 0 0 1 0 1 0 1 2 1 1 1 0 0 0 1 0 0 2 0 1 1 0 1 0 0 0 1 2 1 0 1 2 1 0 2 0 1 0 0 2 1 0 1 2 2 0 0 0 0 0 1 2 0 0 0 0 0 0 0 0 1 0 0 2 0 2 0 0 0 0 1 0 1 1 0 1 1 0 0 1 0 0 1 0 0 0 0 0 1 2 1 1 0 0 0 1 1 0 0 1 0 0 0 0 0 0 1 1 0 0 1 1 0 1 1
199 1 0 2 0 0 1 2 1 1 1 1 0 0 0 0 0 2 0 0 2 1 0 0 2 0 2 0 2 2 2 1 1 2 1 1 1 2 0 2 2 0 0 1 0 1 1 0 0 0 0 0 1 1 2 1 0 0 2 0 1 2 1 0 0 0 0 0 1 1 0 0 2 0 2 2 0 0 1 0 1 0 1 1 1 0 0 1 1 2 0 1 1 2 0 0 0 1 1 2 2 1 1 0 1 1 2 1 1 1 0 2 2 2 2 2 2 0 1 1 1 0 2 0 0 0 0 0 0 0 0 0 1 1 0 0 1 0 0 1 0 0 0 0 0 0 0 0 0 1 1 1 1 1 1 0 1 2 0 0 1 2 1 1 0 1 0 0 1 0 0 2 1 1 0 0 2 0 0 0 0 0 1 2 2 0 2 1 1 0 0 2 0 2 2 0 1 1 0 0 0 0 0 1 1 0 1 2 1 0 1 0 1 0 0 2 0 0 2 0 1 1 0 0 0 1 1 1 1 1 0 0 0 0 2 0 0 1 2 0 0 0 1 0 0 0 0 0 0 0 0 0 0 0 0 0 0 0 0 0 0 0 0 0 0 0 0 0 1 0 0 2 0 2 0 0 2 2 2 0 1 0 2 1 1 0 0 2 0 2 1 0 0 0 1 0 2 2 0 0 0 0 2 0 0 0 0 1 0 0 0 2 1 0 1 0 1 0 0 1 0 1 2 0 1 0 0 0 0 1 1 2 0 0 0 0 0 1 1 0 1 2 2 1 1 1 0 0 0 1 0 0 0 0 0 0 0 0 0 1 1 2 1 0 0 0 1 2 2 1 2 0 1 1 0 0 0 1 1 2 0 1 2 0 0 0 0 0 0 1 1 0 1 1 2 1 1 2 0 0 0 0 0 1 1 1 0 2 0 2 0 0 1 1 0 0 1 0 0 0 0 1 0 1 0 1 0 1 0 0 0 0 0 1 1 1 1 0 0 0 0 1 0 1 1 1 2 0 1 2 0 0 0 2 0 0 0 1 2 2 1 1 1 1 1 1 0 2 0 1 1 0 0 0 1 0 1 0 2 0 1 2 0 0 2 1 0 0 0 0 0 1 0 2 1 0 1 1 1 1 1 1 0 0 0 2 1 0 2 0 1 0 1 0 0 1 1 0 0 1 0 2 2 2 0 2 0 1 2 0 2 1 2 0 2 1 0 0 1 2 1 2 0 1 1 0 0 1 1 1 0 1 0 1 1 1 0 0 2 0 0 0 1 0 1 1 1 1 1 0 0 0 0 0 0 0 1 0 0 2 0 1 1 0 0 1 2 0 0 0 0 2 1 2 0 0 0 0 0 0 0 1 0 2 2 0 1 0 0 2 1 0 0 1 0 0 1 0 1 0 0 1 1 1 1 1 1 1 0 0 0 1 1 2 1 0 2 0 1 0 1 1 1 1 2 0 2 1 2 2 1 2 2 0 2 0 0 1 1 0 0 0 1 1 1 2 0 2 0 2 0 0 0 0 1 1 1 0 1 2 0 1 0 1 1 1 0 0 1 2 0 1 1 2 1 0 0 2 0 1 1 1 0 0 2 0 0 1 1 0 0 0 0 2 0 0 0 0 0 0 0 0 0 2 0 1 1 0 1 0 2 1 0 1 0 0 2 0 0 0 0 0 0 0 0 1 1 0 1 1 1 1 0 1 1 0 0 0 0 0 0 0 2 0 0 1 1 0 0 0 0 0 0 1 1 0 0 1 0 0 0 1 1 1 1 0 1 2 1 2 0 2 2 2 2 0 0 0 0 2 0 2 1 2 1 1 0 0 1 2 0 0 1 1 0 1 0 1 1 1 1 1 2 0 1 0 0 1 1 2 0 2 1 1 0 1 0 1 1 0 0 1 1 0 1 0 1 1 1 1 0 1 0 0 0 0 1 0 0 0 1 2 0 0 0 0 1 0 0 0 0 0 0 2 0 1 0 2 2 2 2 2 0 0 0 0 1 2 0 0 0 2 1 2 2 0 2 0 0 1 0 1 0 0 2 0 1 1 0 1 0 0 0 1 1 1 0 0 1 1 0 1 0 1 1 0 1 2 0 2 2 2 0 2 0 0 0 0 0 0 0 0 1 1 1 1 1 0 0 0 1 0 2 0 0 0 0 2 0 1 0 0 0 0 0 1 1 0 0 0 0 0 0 0 1 1 1 0 2 1 0 0 0 1 0 0 1 0 0 0 0 0 0 1 0 0 0 1 1 0 1 1
[truncated: 1,606,808 more chars]
