# Supplementary material for: KNN-MDR: a learning approach for improving interactions mapping performances in genome wide association studies
Source: BMC Bioinformatics. 2017 Mar 21;18:184. doi: 10.1186/s12859-017-1599-7 (PMC5361736; doi:10.1186/s12859-017-1599-7)
Supplement: Supplementary file 3 — The data set(s) supporting the results of Table 2. (ZIP 28603 kb) [file 12859_2017_1599_MOESM3_ESM.zip › 3/SINAN/S78/mkallsimul.dat]

1 0 0 0 0 0 0 2 1 1 1 0 1 2 0 0 0 1 1 2 1 0 1 1 0 0 0 0 2 2 1 2 0 0 1 0 2 1 0 0 1 1 0 0 2 0 0 0 2 1 0 0 0 1 0 1 0 0 1 2 0 1 0 1 1 0 1 0 0 0 0 2 2 2 2 2 2 0 2 0 0 2 2 1 1 0 0 0 0 2 0 1 2 1 0 1 0 1 1 0 0 0 0 1 2 0 2 1 1 1 1 2 1 1 1 1 1 0 0 0 2 0 1 1 0 1 1 0 1 1 0 0 0 0 0 0 0 0 0 0 0 0 0 0 0 1 1 0 0 1 0 1 0 1 0 0 0 0 0 1 0 0 2 2 2 1 0 1 1 1 1 1 1 1 1 1 0 1 0 1 1 1 0 1 0 0 0 1 1 2 0 0 1 0 1 0 1 0 0 0 0 0 0 0 2 2 2 1 1 0 1 0 0 0 0 2 1 0 1 0 2 0 2 0 0 0 0 1 0 1 1 1 1 1 1 0 0 2 2 0 0 0 2 2 0 0 0 1 1 1 1 1 2 0 0 0 0 0 0 1 0 1 0 0 0 0 0 0 1 1 0 2 0 2 0 0 0 2 2 1 1 1 1 1 1 1 0 0 0 1 0 1 0 1 1 0 0 0 0 0 0 0 1 1 0 0 0 2 1 0 0 1 1 0 2 0 1 1 1 1 0 2 1 1 2 0 0 1 1 1 0 1 0 0 0 0 0 0 0 0 0 1 1 0 1 1 0 0 2 2 0 0 1 1 0 0 1 0 0 2 2 0 1 0 1 2 0 1 1 0 1 1 1 2 1 1 0 0 1 2 1 2 0 0 1 0 0 0 0 0 0 0 0 0 1 1 1 0 0 0 0 0 2 0 0 0 0 2 0 2 0 0 0 0 1 1 1 0 1 1 0 1 0 1 0 2 1 0 0 0 0 0 0 1 1 0 1 2 0 0 1 0 1 2 1 2 0 0 2 0 0 1 0 1 2 1 2 2 1 1 0 0 0 0 0 2 0 1 1 0 0 0 2 2 1 0 1 1 2 0 0 2 0 0 2 0 0 1 1 0 1 1 1 0 2 0 0 2 2 2 1 0 2 2 0 0 2 1 0 0 0 1 1 0 0 0 0 2 0 1 1 1 0 0 0 1 1 0 1 1 1 0 1 0 1 0 0 0 0 0 0 0 0 2 2 1 0 0 2 2 0 0 0 1 2 2 1 0 1 0 1 0 2 2 0 2 1 2 2 0 1 1 0 0 0 0 0 0 0 1 1 0 0 1 1 0 1 2 1 2 0 0 0 2 0 0 0 0 0 0 0 2 0 0 2 2 0 0 0 1 1 0 0 1 0 1 0 0 0 1 1 1 1 1 0 1 1 1 0 0 0 0 1 0 0 2 0 0 0 2 0 1 0 1 1 1 1 0 1 0 0 2 0 1 0 0 1 1 1 0 0 0 1 0 2 1 1 1 0 1 0 0 0 0 1 0 1 1 1 1 0 0 2 1 0 2 2 0 1 1 0 0 1 2 1 0 2 2 0 1 0 1 0 0 1 1 1 0 1 1 1 0 0 0 2 1 0 1 1 1 1 0 0 2 1 2 0 0 0 0 0 0 1 0 1 1 0 1 1 2 0 0 0 0 0 1 1 0 0 0 0 0 0 0 0 0 0 0 1 0 0 1 2 1 0 0 1 1 0 2 0 0 0 1 0 0 1 2 0 1 1 0 0 0 2 1 1 2 0 2 0 0 1 2 2 0 1 0 0 1 1 0 2 0 0 1 1 0 0 2 0 1 2 2 0 0 2 2 2 0 1 2 0 2 2 1 0 1 0 1 0 1 0 0 0 2 0 0 1 0 0 0 1 0 1 0 1 1 1 1 0 0 0 0 1 0 1 0 0 0 0 1 0 0 0 0 0 1 1 1 0 0 1 1 0 1 0 1 1 1 0 0 2 0 0 0 0 0 1 0 2 0 2 0 1 0 1 1 0 0 0 2 0 0 2 2 0 0 0 0 0 0 0 0 1 0 0 1 2 1 0 0 0 0 0 0 0 1 1 0 1 1 0 2 0 0 0 1 1 0 0 0 2 1 0 0 1 0 0 0 2 0 1 0 1 0 1 1 1 2 0 0 0 0 1 1 0 0 1 0 0 0 0 0 0 2 2 2 1 0 0 1 0 0 0 0 0 0 1 2 0 1 0 1 0 0 0 1 2 1 0 0
2 0 0 1 0 0 1 0 0 2 2 0 0 1 1 1 0 0 0 1 1 2 2 2 0 0 0 0 2 2 1 1 2 2 1 1 1 1 0 0 1 1 0 0 1 0 0 0 1 1 0 0 0 0 0 1 0 0 2 0 1 1 1 2 0 0 0 0 1 1 0 1 2 1 0 1 1 2 2 0 2 2 2 1 1 0 0 0 0 2 0 2 0 2 0 0 0 1 0 1 1 0 1 0 2 0 2 0 0 2 0 2 2 2 2 2 2 0 1 0 0 0 1 1 0 1 1 1 2 2 0 0 0 0 0 0 0 1 0 0 0 0 2 0 0 0 0 0 0 1 1 0 1 0 1 0 0 1 1 1 0 1 2 2 0 1 0 1 1 0 0 1 0 2 2 0 2 0 0 0 0 0 0 1 0 0 0 1 1 1 1 1 2 1 1 1 1 1 0 2 0 2 0 2 2 2 1 1 1 0 0 0 2 0 0 2 2 1 1 1 1 1 2 0 0 0 1 2 1 1 1 2 0 0 0 0 1 2 2 0 0 0 2 2 0 0 0 2 2 0 0 0 1 0 0 1 2 0 0 0 0 0 1 1 0 0 0 0 2 1 0 2 1 2 0 1 1 1 1 0 0 1 2 2 0 1 1 2 0 2 1 0 0 2 2 0 0 1 1 1 2 0 2 0 0 0 0 2 1 0 0 1 2 1 2 0 2 0 0 0 1 2 1 1 1 0 0 0 0 2 0 1 0 0 0 0 0 1 0 0 0 1 2 2 0 0 0 0 2 1 0 0 1 1 0 1 1 0 0 1 1 0 2 0 2 1 0 2 1 0 1 1 0 2 0 1 0 1 0 1 1 2 0 0 1 0 0 0 0 0 1 1 0 0 2 1 1 1 1 1 1 1 0 2 0 2 0 1 0 2 0 0 0 0 0 0 0 0 0 2 0 1 1 0 1 1 0 0 0 1 1 1 0 1 0 0 0 0 0 0 1 0 0 1 1 1 0 0 0 0 0 0 0 2 1 1 1 1 1 1 0 0 0 0 0 1 1 2 2 0 0 0 1 1 1 1 0 0 2 0 2 2 0 0 2 1 0 0 2 1 0 1 0 0 1 0 0 2 2 0 0 0 1 1 0 1 2 0 0 0 0 1 1 1 1 0 1 2 0 1 1 2 0 0 0 1 0 0 0 2 0 2 2 1 2 1 2 1 1 1 1 1 0 1 1 1 0 2 1 1 0 0 0 2 1 1 0 0 1 0 0 0 1 2 1 1 1 1 1 0 0 0 0 0 0 0 0 1 0 1 0 0 0 0 1 1 1 0 0 0 0 2 0 2 0 0 0 0 0 1 0 1 2 0 0 1 0 0 1 1 1 1 0 1 0 0 0 0 0 0 0 0 0 1 0 1 2 2 0 0 1 0 0 1 1 0 1 2 1 2 1 2 0 0 1 1 1 0 1 0 0 2 0 1 0 0 1 1 1 0 0 0 1 0 0 2 1 1 1 0 0 1 0 0 0 1 2 0 1 1 0 0 1 1 0 1 1 1 1 1 1 1 1 1 0 0 1 2 0 2 1 1 0 1 0 1 1 1 1 1 1 0 0 1 1 1 0 0 0 0 0 0 0 1 0 0 1 0 0 0 0 0 0 0 0 0 0 0 0 1 0 0 0 1 0 0 1 0 0 0 0 0 0 2 0 0 0 0 1 0 0 1 2 0 1 0 2 0 0 2 0 0 2 0 0 0 1 2 0 0 1 1 0 0 2 2 0 2 0 2 1 0 2 2 2 0 1 0 2 2 0 2 1 0 1 1 0 0 1 1 0 0 1 1 0 1 2 2 2 0 0 2 0 2 2 2 0 1 1 0 0 1 1 1 1 1 0 1 2 0 1 2 0 0 0 0 0 0 0 0 2 0 0 0 1 1 0 1 0 0 0 2 0 0 0 2 1 0 2 0 0 0 1 1 0 2 0 1 0 2 1 1 1 0 0 0 1 1 0 0 0 0 0 1 1 0 1 2 0 0 0 1 2 2 1 1 0 0 1 1 1 0 1 0 1 1 0 0 1 1 0 1 1 1 0 0 2 0 1 0 2 0 0 1 0 0 0 1 0 0 0 0 2 1 0 1 2 2 1 0 2 0 1 0 1 0 2 1 0 0 1 1 1 1 1 0 1 0 2 2 1 0 0 0 2 1 1 1 1 1 0 1 0 0 0 0 0 2 0 2 2 0 0 1 0 0 0 2 2 1 2 0
3 0 0 0 0 0 1 1 0 1 1 0 1 1 0 0 0 1 1 1 0 1 1 2 0 0 0 0 2 2 1 2 1 1 1 2 1 1 0 0 0 0 0 0 2 1 0 0 1 1 0 0 1 1 1 0 0 0 1 0 2 2 0 1 0 0 0 0 0 0 0 0 2 2 2 2 2 1 2 0 1 2 2 0 0 0 0 0 0 2 0 0 0 2 0 1 0 0 0 0 0 0 0 1 2 0 2 1 1 1 0 1 0 2 0 0 0 0 1 0 0 0 1 1 0 0 1 0 1 1 0 0 0 0 2 2 0 0 0 0 1 0 0 0 1 0 0 0 0 1 0 0 1 0 0 1 1 0 0 0 0 0 2 2 1 2 1 1 0 1 1 0 1 1 2 0 1 0 0 0 0 0 1 2 2 1 1 1 0 0 0 1 1 1 0 0 0 0 0 0 0 0 0 2 2 0 0 1 1 0 0 0 1 0 0 2 1 0 1 0 2 1 1 0 1 0 1 1 0 1 0 2 0 0 0 0 0 2 2 0 0 0 1 2 0 0 0 0 0 0 0 1 1 0 0 1 0 1 1 1 1 1 0 0 0 0 0 0 2 0 0 0 0 2 0 0 1 1 1 2 2 2 2 2 0 2 1 2 0 2 0 0 1 1 2 0 1 0 0 1 0 0 2 1 0 0 0 2 1 0 0 2 2 0 2 0 2 1 1 1 0 2 0 1 2 0 0 2 0 1 0 2 0 0 0 0 0 1 0 0 0 1 2 1 2 2 0 0 2 0 0 0 2 2 0 0 0 0 0 2 2 0 1 0 1 0 0 2 1 0 1 1 2 1 1 1 0 1 1 2 1 0 1 1 1 1 1 0 0 0 0 1 0 0 2 1 0 0 1 1 1 1 1 1 0 1 0 1 0 2 0 0 0 0 0 0 0 1 1 0 0 1 1 1 1 1 0 0 0 0 2 0 0 2 0 0 0 0 1 0 0 2 0 2 1 2 0 0 1 0 0 1 0 1 2 1 2 2 1 1 1 0 0 0 0 0 0 1 2 0 0 0 2 2 2 1 1 1 2 1 1 2 0 0 2 1 0 0 1 0 1 1 0 1 0 0 0 1 1 2 1 1 0 0 1 1 1 0 0 0 0 1 2 0 0 0 0 1 0 1 1 2 0 0 0 2 0 0 0 2 1 1 0 0 0 1 1 1 2 1 1 1 0 0 2 2 0 2 0 0 0 0 0 2 2 2 0 0 2 0 1 0 1 2 0 1 1 0 0 1 0 1 0 0 0 0 0 1 0 2 0 0 1 1 0 0 1 1 0 1 0 1 0 0 0 1 1 1 0 1 1 0 0 1 2 2 1 0 1 1 0 0 0 1 0 1 0 0 0 0 0 0 0 0 0 0 0 1 0 0 2 0 1 0 0 0 0 0 0 2 1 1 0 1 0 0 0 0 0 0 0 2 0 1 0 0 1 1 0 1 1 0 1 0 0 2 0 1 2 0 0 2 1 0 0 0 0 0 1 1 0 2 2 1 0 2 2 0 2 2 0 0 0 1 0 0 1 1 0 0 0 0 0 0 2 0 1 1 1 0 1 0 0 1 0 1 0 1 0 1 0 0 1 2 1 0 0 0 1 1 0 0 0 0 1 1 1 0 0 0 0 0 0 1 0 0 1 0 1 1 1 1 0 0 1 0 1 0 1 0 0 0 2 1 0 1 2 1 0 2 0 0 0 1 1 0 0 2 0 0 0 0 0 1 2 1 1 2 1 2 0 1 2 2 2 0 1 2 0 2 2 0 1 0 1 1 0 0 0 1 1 1 0 0 2 0 2 1 1 1 0 1 0 2 2 2 0 1 1 0 0 1 0 0 0 0 1 0 0 0 0 0 0 0 0 0 0 2 1 0 1 0 0 0 1 1 0 1 0 0 0 0 0 0 0 0 0 0 1 0 0 0 0 2 0 1 0 0 1 2 2 2 2 0 1 1 0 0 0 0 0 1 2 0 2 0 2 2 0 1 0 2 1 1 0 0 2 1 0 1 1 1 0 1 1 0 0 0 2 1 0 1 0 1 0 0 1 1 0 0 2 1 1 1 2 2 2 1 0 1 0 0 0 0 0 0 0 1 1 0 2 0 0 1 2 1 2 2 0 0 1 1 0 0 2 0 0 0 2 2 0 1 0 0 0 0 0 1 2 0 0 1 0 2 0 0 2 0 0 1 0 0 0 2 1 0 0 0 0 0 1 1
4 0 0 0 0 0 1 0 0 2 2 0 1 1 0 0 0 1 1 0 1 1 0 2 0 0 1 0 0 2 1 0 0 1 1 1 1 2 0 0 1 1 0 0 2 1 0 0 1 1 0 0 1 2 0 0 0 0 1 0 1 2 0 2 0 1 1 0 0 0 0 1 2 2 2 2 2 2 2 1 1 2 2 1 1 0 1 1 1 2 1 1 1 2 0 1 0 1 0 1 1 0 0 1 2 1 2 0 0 2 1 1 0 2 1 1 1 1 0 0 2 0 0 0 0 1 0 1 2 1 1 1 0 0 0 0 0 0 0 0 0 0 2 0 0 0 0 0 0 0 1 0 0 0 0 1 1 1 0 0 0 0 0 1 0 0 0 1 1 0 0 1 0 2 1 0 0 0 0 0 0 0 2 2 2 2 2 1 1 2 0 0 2 1 1 1 1 0 0 1 0 1 0 1 2 1 1 0 1 0 1 0 1 1 0 2 1 0 1 0 2 1 2 0 0 0 1 1 0 0 0 0 0 1 1 1 1 1 2 1 0 1 2 1 1 1 1 0 1 1 1 0 1 1 1 1 1 0 0 0 0 0 0 0 1 1 0 1 1 1 0 2 1 2 0 0 1 2 2 0 0 1 1 1 0 1 1 1 2 2 0 1 0 2 2 0 0 1 0 1 1 0 2 1 1 1 0 2 1 0 0 0 2 1 1 0 2 1 0 0 0 1 1 2 0 0 1 2 2 1 0 1 0 0 0 0 1 1 0 0 0 1 2 1 1 1 0 0 2 0 1 1 2 2 0 0 0 0 0 0 0 0 1 0 1 0 0 2 1 0 1 1 0 2 1 0 0 2 0 1 0 1 0 0 0 0 0 0 0 0 0 0 2 0 1 1 2 0 0 0 0 0 0 2 2 0 0 1 0 2 0 1 0 0 1 0 1 0 1 0 0 0 1 1 0 1 2 0 0 1 1 0 0 2 1 0 0 1 0 0 1 0 0 2 2 2 0 0 2 1 1 0 0 1 2 1 2 1 1 1 1 0 0 0 0 2 0 0 2 0 1 1 1 1 2 2 1 2 2 0 1 2 0 0 2 1 0 1 2 0 0 2 1 2 0 1 1 1 2 1 1 1 2 2 0 0 2 1 0 0 0 1 1 1 1 0 0 2 0 2 2 2 0 0 0 1 0 0 0 2 0 2 2 0 1 1 1 2 1 2 0 0 0 0 1 1 0 1 1 2 0 0 1 1 2 1 1 0 1 0 1 0 1 2 1 0 0 1 1 0 1 1 1 0 0 1 1 1 0 2 0 1 0 1 1 0 1 1 1 0 1 0 0 0 0 0 0 0 0 0 0 2 1 0 1 2 1 1 2 2 0 0 1 1 1 1 0 0 0 0 0 0 2 2 0 0 0 1 0 0 2 0 0 0 0 0 0 1 1 2 1 1 0 1 1 1 1 0 0 0 0 2 1 1 1 1 1 2 2 0 0 0 1 1 0 1 0 1 1 1 0 1 1 0 0 0 0 1 1 1 1 0 2 2 0 2 1 1 2 1 0 0 0 2 0 0 2 1 0 1 0 1 0 0 0 0 1 2 2 0 1 0 0 2 0 0 0 0 0 0 0 0 2 2 0 1 0 0 0 0 0 0 0 0 0 0 1 1 1 1 0 0 0 1 0 0 0 0 1 1 1 1 0 0 0 1 0 0 0 0 0 2 2 0 0 1 2 0 0 2 0 0 1 0 1 0 0 0 1 1 0 1 1 1 1 1 0 1 0 1 0 1 1 2 2 0 1 1 0 1 1 0 2 0 0 0 2 1 1 1 0 0 1 1 0 0 1 2 2 0 1 1 0 2 2 1 0 1 2 0 0 1 1 1 0 2 0 0 2 0 1 1 2 0 0 2 2 0 0 0 2 0 0 1 1 1 1 0 0 0 0 2 0 0 0 0 0 0 2 0 0 0 1 1 0 0 0 0 2 2 1 1 1 0 0 0 1 1 0 0 0 0 1 0 1 0 1 1 0 0 1 2 1 1 2 2 0 0 0 1 1 1 0 0 0 0 0 1 1 1 0 0 0 1 1 0 1 1 0 0 2 1 0 1 0 0 0 0 0 0 0 0 2 1 0 1 2 0 0 1 2 0 2 0 0 0 0 1 1 0 2 0 0 0 1 0 2 0 2 1 1 0 0 0 0 2 2 0 0 0 0 1 1 1 0 0 1 1 0 2 0 0 0 0 0 0 0 0 0 0 0 1
5 0 0 0 0 0 1 0 0 1 0 1 0 0 0 0 0 1 1 0 0 2 1 1 0 0 0 0 2 2 2 0 1 1 1 0 2 2 0 0 0 0 0 0 2 1 0 0 0 1 1 1 0 1 0 1 0 0 1 1 1 2 0 2 0 1 0 1 0 0 0 1 2 2 2 2 2 1 2 0 1 1 2 2 2 1 1 0 0 2 0 1 1 2 1 1 0 1 0 1 1 0 1 0 2 0 2 0 1 1 0 1 1 1 1 1 1 0 0 0 2 0 2 2 0 0 2 1 2 2 1 1 0 0 0 0 0 0 0 0 1 0 1 0 2 2 1 0 0 0 1 0 0 0 0 0 0 0 0 0 2 2 2 2 1 2 0 0 1 1 0 2 0 2 2 0 0 1 0 1 1 1 0 2 2 2 0 1 0 1 0 1 2 0 2 0 1 0 0 1 0 1 1 1 1 0 1 0 0 0 1 0 1 1 0 2 0 0 1 1 1 1 1 0 1 0 1 2 0 1 0 0 0 0 0 0 0 2 2 0 0 1 2 0 0 0 0 1 1 1 1 0 2 0 0 1 1 0 0 0 0 1 0 0 0 0 0 1 2 0 0 0 0 0 0 1 0 2 2 1 1 2 1 1 0 2 0 2 0 2 0 0 2 2 2 0 2 0 0 0 0 0 2 1 1 0 0 2 0 1 0 1 1 1 2 1 2 0 1 1 0 1 1 1 1 0 0 2 1 2 0 1 0 0 0 0 0 0 0 0 0 1 2 2 0 0 1 1 1 0 1 1 2 2 0 1 1 0 0 0 0 0 2 0 2 1 0 2 1 0 1 1 1 2 1 2 0 2 0 1 0 1 0 1 1 1 0 0 0 0 0 1 0 1 1 1 2 1 0 0 0 0 2 0 0 0 1 1 0 2 0 1 0 0 1 0 0 0 0 0 0 1 0 2 1 1 1 0 0 2 2 2 0 0 1 0 1 0 0 0 2 0 0 0 0 1 0 0 0 0 0 1 0 1 1 0 1 1 0 2 1 0 0 0 0 1 0 0 2 0 0 0 2 2 0 0 0 2 2 0 2 1 0 2 1 1 1 0 1 1 1 1 1 1 0 0 0 2 2 2 0 0 2 2 0 0 2 0 0 0 0 2 1 1 1 0 1 2 0 1 1 2 0 0 0 2 0 0 0 2 0 2 1 0 0 0 0 1 2 2 1 1 0 0 2 1 1 2 0 0 0 0 0 2 1 1 0 1 0 1 0 0 1 1 0 1 1 1 0 0 1 2 2 0 1 2 2 2 0 2 0 0 0 0 0 0 0 1 1 1 0 2 1 0 0 0 0 0 0 0 0 2 1 2 2 2 1 0 2 2 0 0 0 0 0 0 0 0 0 0 0 0 0 0 0 2 2 0 0 0 1 0 0 0 0 1 0 2 2 2 2 2 1 1 2 0 0 0 1 0 0 2 0 1 0 0 1 2 0 1 1 0 1 1 1 0 0 2 1 1 0 1 1 0 2 0 0 0 0 1 0 0 2 2 0 2 2 0 1 2 0 0 0 2 1 0 2 2 0 1 0 1 0 0 2 0 2 1 1 0 1 0 0 2 0 0 0 1 1 1 0 0 0 2 2 1 0 0 1 1 1 1 0 0 0 0 0 1 0 2 1 1 0 0 0 1 1 0 0 0 0 0 0 1 0 1 0 0 0 0 0 0 2 2 0 0 2 1 0 2 0 0 2 0 0 0 1 1 1 1 0 1 0 0 0 1 0 2 1 2 1 1 1 2 2 0 0 0 0 1 1 0 0 0 2 0 2 0 0 2 0 0 0 0 2 0 2 1 2 0 1 1 0 2 2 1 0 1 0 1 0 2 1 1 0 2 0 0 1 0 1 1 2 0 1 1 2 1 1 0 1 0 0 0 2 0 0 1 0 0 0 2 2 1 0 1 1 0 1 0 0 0 1 1 0 0 0 2 0 2 1 1 2 0 0 0 0 0 0 0 0 0 1 0 2 0 2 2 1 1 0 1 0 0 2 2 0 1 0 0 0 1 0 0 0 0 0 1 1 1 0 1 0 0 0 0 2 1 0 0 2 0 0 1 1 1 1 1 0 0 0 0 1 1 0 2 2 0 0 0 2 0 1 1 0 0 1 2 2 0 2 0 0 0 1 0 2 0 1 1 0 0 0 0 1 0 0 1 2 0 0 1 1 1 0 1 1 1 0 2 0 0 0 2 0 0 0 1 2 1 1 0
6 0 0 0 0 0 1 1 0 2 2 0 0 1 1 1 0 0 0 0 0 1 0 2 0 0 0 0 1 2 0 1 2 2 1 2 0 1 0 0 1 0 2 2 2 1 1 0 1 1 1 1 2 2 0 1 0 0 0 1 0 1 0 1 0 1 0 0 1 1 0 0 1 1 0 1 1 2 2 0 2 2 1 1 1 0 0 1 1 2 0 2 1 1 0 1 0 1 1 0 0 0 1 1 2 0 2 0 0 2 0 0 2 2 2 2 1 0 1 0 1 0 2 2 0 0 1 0 2 1 1 1 0 0 0 0 0 0 0 0 2 0 1 0 1 2 0 0 0 0 0 0 0 1 0 0 0 2 0 0 0 0 1 2 0 2 0 1 1 1 0 1 0 2 2 0 1 0 0 0 0 0 0 2 2 2 0 1 1 1 1 1 2 0 2 0 1 0 0 0 0 0 0 0 2 1 1 1 1 0 0 0 1 0 0 2 0 0 1 0 2 1 0 1 0 0 1 1 0 1 1 0 0 0 0 0 0 2 2 0 0 1 1 1 0 1 1 0 0 0 0 0 2 0 0 0 0 2 1 0 0 0 1 1 0 0 1 1 2 0 0 2 0 2 0 0 0 2 2 1 0 0 0 0 0 0 0 2 1 2 0 0 2 2 2 0 1 0 0 0 1 0 2 2 1 0 0 2 0 0 0 2 1 0 1 0 1 0 0 0 1 0 0 0 1 0 0 1 1 1 0 2 0 0 0 1 0 1 1 1 1 1 1 1 0 0 0 1 2 1 1 1 0 0 0 0 0 0 0 2 2 0 2 0 2 1 0 2 1 0 1 1 0 2 1 1 0 1 0 1 1 1 1 1 1 1 1 0 0 0 0 1 1 0 2 0 1 1 1 1 1 1 0 2 0 2 0 1 0 1 1 0 0 0 1 0 1 1 0 0 0 1 1 1 1 1 1 1 1 2 2 1 0 2 1 0 0 0 0 0 2 1 0 1 1 2 1 1 1 1 1 0 0 2 1 1 1 2 0 1 2 1 0 1 0 0 0 0 2 0 0 0 1 1 0 0 0 1 2 0 2 2 0 1 1 1 1 1 1 1 1 1 0 0 1 0 0 2 2 0 0 0 1 1 0 1 2 0 0 0 0 1 1 0 0 0 0 2 0 1 1 2 1 1 1 0 0 1 0 1 1 1 1 1 0 1 1 1 2 2 0 0 0 1 1 1 1 0 2 2 0 1 0 1 2 1 1 1 1 0 0 0 0 2 2 0 0 1 0 1 1 1 2 0 1 2 2 1 0 2 0 1 0 1 1 0 0 1 0 1 1 1 1 0 0 0 0 1 0 1 1 1 1 0 1 2 0 0 1 0 1 0 0 0 1 1 0 0 0 1 0 1 1 1 0 1 1 1 0 0 1 0 0 0 0 1 0 1 0 2 0 1 0 0 1 1 1 0 1 0 0 1 1 0 1 1 2 2 2 1 1 0 1 1 1 1 0 0 0 1 1 0 0 0 0 0 2 1 1 1 0 0 1 0 0 1 0 1 2 1 0 0 0 0 0 0 1 2 0 1 0 1 0 0 1 0 2 2 2 0 1 0 0 1 1 0 0 2 2 2 0 0 1 2 1 1 0 0 0 0 0 0 0 0 0 0 1 1 0 1 1 1 0 0 0 0 0 0 0 0 0 0 0 0 0 0 0 0 0 0 0 2 2 0 0 0 2 0 0 0 1 1 1 2 0 0 2 1 1 1 0 1 0 0 1 2 0 1 0 2 0 1 0 2 2 0 0 0 0 1 1 0 0 0 2 0 2 0 1 1 0 0 0 0 2 0 2 2 2 0 0 1 0 2 2 0 0 2 0 0 0 2 1 1 0 2 1 0 0 0 0 0 1 1 0 0 1 1 1 0 1 0 0 0 2 0 0 0 0 0 0 2 0 0 0 0 0 0 1 1 0 0 2 0 0 2 1 2 1 2 1 1 1 0 0 0 1 0 0 1 0 0 0 0 2 0 2 1 1 0 1 2 1 1 1 2 0 1 0 1 1 1 0 0 0 0 0 1 1 1 0 0 0 2 2 0 1 0 0 0 2 1 0 2 0 1 1 1 0 1 1 1 1 2 1 1 1 0 0 1 2 0 0 1 1 0 2 2 1 0 1 1 0 0 2 1 1 0 1 1 0 1 0 0 1 1 2 1 2 1 0 2 1 1 0 1 1 0 0 0 0 0 0 0 0 0 0 0 1 0 0 0
7 0 0 0 0 0 0 1 0 1 1 0 0 0 0 0 0 0 0 0 0 1 0 2 0 0 0 1 2 2 1 0 1 1 2 2 0 1 0 0 2 2 0 0 2 1 0 0 0 2 1 0 0 0 0 2 0 0 1 0 1 1 0 1 1 0 1 0 1 1 0 0 2 1 1 1 1 1 2 0 1 2 2 1 1 0 1 0 0 1 0 1 1 2 1 2 0 1 0 0 0 1 1 0 1 1 1 0 0 2 0 1 0 2 0 0 0 0 1 0 1 0 1 1 0 0 1 0 0 0 0 0 0 0 0 0 0 0 0 0 1 0 0 0 1 1 1 0 0 0 0 0 0 0 0 0 1 1 1 1 1 1 2 2 1 2 0 1 2 0 0 0 2 0 2 0 1 0 0 0 0 0 1 1 1 1 1 2 1 1 0 1 1 0 2 0 0 0 1 0 0 1 0 2 2 1 1 0 2 1 2 1 1 0 1 1 1 0 1 1 1 0 2 0 0 0 2 2 0 2 0 0 0 1 1 1 1 2 2 0 0 0 2 2 0 0 0 0 0 0 0 0 1 1 1 2 1 0 0 0 0 0 0 0 1 1 2 0 2 0 0 1 1 1 0 0 0 2 1 0 0 0 0 0 1 1 0 2 1 2 0 0 1 1 2 0 1 1 1 1 1 0 1 0 0 0 0 2 2 0 0 1 1 0 1 0 2 0 0 0 1 1 2 1 1 0 0 1 1 0 0 0 0 0 0 0 0 1 0 0 0 1 2 1 1 1 0 1 1 1 0 0 1 1 0 1 2 0 0 0 0 0 1 0 1 1 0 1 1 0 1 1 0 2 1 1 0 1 0 1 1 1 0 0 1 0 0 0 0 0 0 1 2 1 2 0 2 2 0 0 0 0 0 2 2 0 0 1 0 2 0 0 0 0 0 0 0 0 0 1 1 1 1 1 2 0 0 0 0 0 0 1 0 0 1 0 0 0 0 0 0 1 0 0 0 0 0 0 0 0 0 1 0 1 1 0 1 2 1 2 2 0 0 0 0 0 0 1 2 1 1 1 1 1 2 1 1 2 2 1 1 1 0 2 0 2 2 1 2 1 0 1 1 0 1 0 0 1 1 2 1 1 1 1 1 0 1 1 0 0 0 2 0 0 0 0 0 2 0 1 1 2 0 0 0 1 1 0 1 2 0 1 1 1 1 1 1 0 1 1 0 0 0 1 1 2 0 1 1 1 0 0 0 2 2 1 0 0 1 0 0 0 0 2 1 1 1 1 1 0 1 1 0 0 0 0 0 1 0 2 0 0 1 1 0 0 1 1 0 0 0 2 2 0 0 0 1 1 0 1 1 1 0 1 1 2 1 0 1 1 0 0 1 1 1 1 1 0 0 1 1 1 2 1 0 1 1 1 0 0 0 1 0 1 0 0 1 1 0 1 1 0 0 0 1 1 1 0 1 0 0 1 0 1 0 0 0 1 1 0 0 0 1 1 0 1 1 2 0 2 2 0 0 0 1 0 1 0 1 1 1 2 2 1 0 2 2 0 2 2 1 1 1 1 1 0 1 2 0 1 0 1 0 1 1 0 0 2 2 0 1 0 0 1 0 0 0 2 2 2 0 0 1 2 1 2 1 0 0 0 0 0 0 0 0 0 0 0 0 0 0 0 0 1 0 0 1 1 0 0 0 0 0 0 0 1 0 1 0 1 0 2 2 1 0 0 2 0 1 1 0 0 2 0 0 1 1 2 0 0 1 0 0 0 1 1 1 1 1 2 0 2 2 2 2 0 0 1 0 1 1 0 0 1 1 1 1 1 1 0 1 1 1 1 0 0 1 2 2 0 1 2 0 1 2 0 0 1 1 0 0 1 0 1 0 1 0 0 1 0 0 1 1 0 0 1 1 0 0 1 1 0 0 0 2 0 1 2 0 0 0 0 1 1 0 1 1 0 1 1 0 0 1 1 0 0 0 1 1 2 2 2 2 0 1 1 1 0 0 0 0 0 0 0 2 1 1 1 1 0 0 1 0 0 2 2 0 0 0 1 1 1 1 1 2 2 0 1 1 1 0 0 0 2 0 0 1 0 1 0 2 0 1 2 1 0 0 0 0 0 0 0 2 0 0 0 2 1 0 0 2 0 0 2 1 0 2 2 1 0 1 1 0 0 2 0 0 0 0 0 0 0 0 0 0 0 1 1 1 0 0 1 2 2 0 0 2 0 0 2 0 1 0 1 0 1 0 1 1 0 0 0
8 0 0 0 0 0 2 2 1 1 1 0 0 0 0 0 0 1 0 1 1 1 0 2 0 0 1 0 2 2 1 1 1 0 0 1 1 2 0 0 1 1 0 0 2 0 2 0 2 0 0 0 1 2 0 2 0 0 1 2 0 1 0 1 1 1 1 0 0 0 0 0 2 2 2 2 2 1 2 1 0 1 2 1 1 0 0 1 1 2 1 1 1 1 0 1 0 1 0 1 1 1 0 2 2 0 2 0 0 2 1 2 1 2 1 1 1 0 0 0 1 1 1 1 0 1 1 1 2 1 2 2 0 0 0 0 0 0 0 0 0 0 0 0 0 0 0 0 0 0 0 0 0 0 0 0 1 1 1 2 1 1 1 1 1 2 1 1 0 1 0 1 0 2 2 0 0 0 0 0 0 0 1 2 2 2 1 1 1 1 0 0 0 0 0 1 1 0 0 1 0 1 0 2 2 1 1 0 0 0 1 0 0 0 0 2 0 0 2 0 2 1 2 0 0 0 1 2 0 2 0 0 0 0 0 0 0 2 2 0 0 0 2 2 0 0 0 1 1 0 0 2 2 0 0 1 1 0 0 0 0 0 1 0 0 0 0 1 1 0 0 2 0 2 0 0 1 2 2 0 0 1 1 1 0 0 0 2 1 2 0 0 2 2 2 0 0 0 0 0 1 0 2 1 1 0 1 2 1 0 0 2 1 0 2 0 2 0 0 0 1 2 1 0 0 0 0 1 1 0 0 1 1 1 0 0 0 1 0 1 0 0 1 1 0 0 0 0 2 1 1 1 1 1 0 1 1 0 0 0 0 0 2 0 2 0 0 1 2 0 2 0 1 2 2 2 0 1 1 1 1 1 0 0 2 0 0 0 0 0 0 1 0 0 2 0 0 0 1 1 1 1 1 1 0 1 0 0 0 1 1 0 0 0 2 0 1 0 0 0 0 0 1 1 0 1 0 0 0 0 0 0 0 2 0 2 0 1 1 0 1 1 1 1 1 2 0 0 2 1 0 1 0 2 1 1 1 1 2 1 1 0 0 0 0 2 0 1 2 1 0 0 2 2 2 1 1 1 2 0 1 2 0 2 1 1 1 0 1 0 1 1 0 1 1 1 1 1 1 2 1 1 1 1 1 0 1 0 0 0 0 1 0 1 1 0 1 2 0 1 1 2 1 1 1 1 0 0 0 2 0 2 2 1 1 0 0 0 1 1 1 1 0 1 1 1 0 2 0 1 1 1 0 2 2 0 0 1 1 0 0 0 0 1 1 0 0 1 1 0 0 1 0 0 0 0 0 2 0 2 0 0 0 1 1 0 1 0 0 0 0 1 0 0 2 0 1 0 0 1 0 1 0 0 1 2 0 0 2 2 0 0 0 1 0 1 0 0 1 0 0 0 0 0 0 2 2 1 0 0 0 0 1 0 0 1 0 1 0 2 1 1 0 0 1 0 0 0 0 0 0 2 0 0 0 0 2 2 2 0 0 0 0 1 1 1 0 1 0 1 0 0 0 0 1 0 1 1 1 1 0 0 2 1 0 2 0 1 1 0 0 0 1 1 1 0 1 1 0 0 0 0 0 1 1 0 1 2 2 1 0 0 0 2 0 1 1 1 1 1 0 0 0 2 1 2 0 1 0 0 0 0 0 1 1 0 1 1 0 1 1 1 0 1 0 1 2 0 1 1 1 1 0 0 0 0 0 0 1 1 0 1 2 0 0 1 2 1 0 2 0 0 2 0 2 0 1 2 0 0 0 0 0 0 0 1 0 1 0 2 0 1 1 1 0 1 0 0 0 0 0 0 0 0 2 0 0 0 0 1 1 1 1 1 1 0 2 2 2 0 2 2 0 2 2 1 0 1 1 0 0 1 1 2 0 2 0 1 2 1 2 2 1 0 0 1 1 0 0 0 2 0 0 0 2 0 0 1 1 1 0 2 0 0 0 0 0 0 1 1 0 0 1 1 0 0 0 0 2 2 2 2 2 0 0 0 0 0 1 0 1 0 0 0 2 0 2 2 0 0 0 2 1 1 1 0 1 0 0 1 0 1 1 0 1 1 0 0 1 0 0 0 0 2 2 0 2 2 2 1 2 0 0 2 0 0 0 1 0 0 0 0 1 0 0 0 0 1 0 0 2 0 0 1 1 0 2 2 2 0 2 0 0 0 0 1 2 0 2 1 0 0 1 1 0 0 1 1 1 0 0 1 1 1 0 0 2 0 0 1 0 0 0 1 0 0 0 0 0 0 1 0
9 0 1 1 0 0 2 2 0 1 1 0 0 1 1 1 0 2 0 1 1 1 1 0 1 1 1 0 2 2 2 0 0 2 1 0 2 1 0 0 1 1 0 0 2 1 2 0 1 1 1 1 1 0 0 1 0 0 1 1 1 1 0 1 0 0 0 0 0 0 0 1 2 1 1 1 1 1 1 0 1 2 2 2 2 1 1 0 0 2 0 0 1 2 0 1 0 0 0 1 1 1 0 1 2 1 1 0 2 0 0 1 1 1 2 2 2 0 1 0 1 0 1 1 0 2 0 0 2 1 1 1 0 0 1 1 0 0 0 0 0 0 1 0 1 1 0 0 0 0 1 0 0 0 0 0 0 0 0 1 0 1 2 2 1 2 1 2 1 1 0 1 1 1 1 1 0 2 0 0 1 2 1 2 2 2 1 1 1 2 0 0 2 0 2 0 2 0 0 1 0 1 0 1 2 1 1 0 2 0 2 0 0 0 0 2 1 0 0 1 1 1 1 0 0 0 0 1 1 0 0 0 0 0 0 0 0 0 1 1 1 1 2 1 0 0 0 0 0 0 0 0 2 0 0 0 0 0 0 0 0 0 0 0 0 0 0 0 2 0 1 1 0 2 0 0 0 1 1 0 0 1 0 0 0 0 0 1 1 1 0 2 0 1 2 0 0 1 0 0 0 0 2 0 0 0 0 0 1 0 1 2 2 0 0 0 2 1 0 0 0 1 1 2 1 0 0 1 1 1 0 1 2 1 0 0 1 0 0 1 1 1 1 2 0 0 1 1 2 2 0 0 1 1 0 1 1 0 0 2 2 0 1 0 1 0 0 2 2 0 2 0 0 2 1 1 0 2 0 1 0 0 1 1 2 0 0 0 0 0 0 0 0 0 1 1 1 1 0 0 0 0 1 1 0 1 0 1 0 2 0 0 0 0 1 0 1 1 0 0 0 1 1 1 1 1 0 0 0 0 0 1 0 2 0 2 0 1 0 0 2 2 0 0 0 1 0 0 1 0 0 0 0 1 1 0 1 2 1 2 2 0 0 0 0 2 0 0 2 1 1 1 2 2 1 0 1 2 1 1 2 1 0 2 0 2 1 0 2 2 0 2 2 0 2 1 1 0 0 2 2 2 2 2 0 0 1 1 0 0 0 0 0 0 0 0 0 2 0 0 0 2 1 0 0 1 1 2 0 0 2 0 0 0 0 0 0 1 1 1 0 0 0 0 2 1 0 1 1 1 0 0 0 0 2 2 2 0 2 0 1 0 0 1 1 0 0 1 1 1 0 0 0 0 1 0 1 0 0 1 0 1 1 2 1 0 2 2 2 2 0 2 1 0 0 0 0 1 0 1 1 1 1 0 1 1 0 0 0 0 2 2 0 0 0 0 0 0 0 1 0 0 0 0 0 0 2 1 0 0 1 0 0 1 1 0 1 1 0 2 0 0 0 0 2 2 2 0 1 0 0 1 0 1 0 0 1 1 1 0 0 0 1 2 0 0 0 2 1 0 0 2 0 0 0 0 1 0 1 1 0 1 2 2 0 2 2 0 0 1 0 0 1 1 1 0 1 2 0 0 0 2 0 0 0 0 1 2 2 0 0 0 1 1 0 0 0 2 2 1 0 0 0 2 2 0 0 0 1 1 1 1 0 0 0 0 1 0 0 2 0 0 0 1 0 0 0 0 1 1 1 1 0 1 0 1 0 0 2 0 0 0 2 0 0 0 2 0 0 2 0 1 1 0 0 0 1 1 0 0 1 1 0 0 1 1 0 2 1 2 1 1 1 2 2 0 1 0 0 2 1 0 1 0 1 0 1 0 0 2 0 0 0 0 1 0 2 1 2 0 1 1 0 2 1 0 0 2 0 0 0 2 2 2 0 2 0 1 1 0 0 0 2 0 0 2 2 0 0 0 2 0 0 0 2 0 0 0 0 0 0 1 0 0 0 1 1 0 1 1 0 0 0 2 0 1 0 0 1 2 2 2 2 0 0 0 0 1 0 0 0 0 1 1 2 1 1 1 0 0 1 2 2 1 1 1 1 1 0 1 1 0 0 0 0 0 0 2 2 2 0 0 0 1 2 0 1 1 0 1 2 0 0 1 0 0 0 1 0 0 0 1 1 1 1 2 0 1 1 0 1 0 0 1 2 1 2 0 0 0 2 0 0 1 1 1 0 0 1 0 0 0 0 0 0 1 1 1 1 0 0 2 0 0 0 0 0 1 0 1 1 0 0 1 1 0 0 0 1 0 0 0
10 0 0 1 0 0 2 2 1 1 1 0 2 2 1 1 0 1 0 1 1 2 0 2 0 0 0 0 2 2 1 2 1 2 2 0 2 0 0 0 1 0 0 0 2 0 2 0 1 1 1 1 1 1 1 0 0 1 1 1 1 1 1 2 0 0 0 0 0 1 1 2 2 1 1 1 1 1 2 0 1 1 2 1 1 2 0 0 0 2 0 0 1 1 0 0 0 1 0 2 0 1 1 1 2 0 2 0 0 2 1 1 1 0 2 2 2 0 1 0 1 0 2 2 0 0 2 0 1 1 0 0 0 0 1 1 0 0 0 0 0 0 0 0 0 1 0 0 0 0 0 0 1 0 1 0 0 0 0 0 1 1 2 2 0 0 0 2 1 1 0 1 0 2 2 0 0 1 1 0 0 1 1 2 2 2 1 0 0 2 0 0 0 0 0 1 1 0 0 1 0 1 0 2 2 1 1 2 1 0 0 0 0 0 0 2 1 0 1 1 1 0 2 0 0 0 1 2 0 2 0 1 0 1 1 0 0 2 2 0 0 0 2 0 0 0 0 0 0 0 0 1 1 1 1 2 1 0 0 0 0 0 0 0 0 0 0 0 1 0 0 1 0 1 1 1 0 1 1 0 0 1 0 0 1 0 0 2 1 2 0 2 2 2 2 0 1 0 1 0 1 1 1 0 0 0 0 2 1 1 0 1 2 0 2 0 1 0 0 0 1 2 0 1 2 0 0 1 0 1 0 1 0 0 0 0 0 0 0 1 1 1 2 1 2 2 0 2 2 2 0 0 1 1 1 1 1 0 0 2 2 0 0 1 0 0 0 1 1 0 1 1 0 2 0 0 0 2 1 2 0 0 1 1 2 0 2 1 1 0 0 0 0 0 2 0 1 0 0 0 0 0 1 0 0 0 0 0 0 2 0 0 0 1 1 0 0 0 0 0 0 0 0 2 1 1 1 0 0 1 1 1 0 2 0 1 0 0 1 0 0 0 1 1 1 2 0 0 2 2 0 0 0 2 1 1 1 0 1 1 0 0 1 1 0 1 0 0 2 0 0 0 2 2 1 0 1 2 2 1 0 2 0 1 1 1 1 0 2 1 0 2 1 0 1 0 1 2 2 2 0 0 2 2 0 0 2 0 0 0 0 1 1 0 0 0 0 2 0 1 1 1 1 0 0 0 1 1 0 1 1 1 1 1 0 0 0 1 1 2 1 1 0 0 1 2 0 0 2 2 0 0 0 2 0 0 0 1 0 1 0 0 0 0 0 0 0 2 2 0 0 0 1 0 0 1 1 1 0 2 0 0 0 1 2 1 2 0 0 0 1 1 1 0 1 1 2 0 1 1 0 1 0 1 2 2 1 0 1 1 0 0 0 2 1 2 0 0 1 0 0 0 0 0 0 1 2 2 0 0 2 0 0 0 0 1 0 1 0 0 1 0 0 1 2 2 2 0 1 1 0 1 0 1 1 0 0 1 0 1 1 0 1 2 0 0 0 1 0 0 0 0 1 0 0 0 0 0 0 0 2 0 2 1 0 2 1 1 2 1 0 0 0 1 0 0 2 0 0 0 0 0 0 0 1 0 2 2 2 0 1 0 0 2 0 0 0 0 0 0 0 0 0 2 2 1 0 0 0 0 0 0 0 0 0 0 1 0 0 1 0 0 0 0 0 0 0 1 0 0 0 1 0 0 0 1 1 1 0 0 0 0 2 1 0 0 1 1 0 2 0 1 2 1 0 0 2 1 1 1 0 1 0 0 1 2 1 1 1 2 0 2 2 2 1 1 0 1 0 1 1 0 0 0 2 1 1 1 1 0 0 0 0 0 1 0 1 2 2 0 1 2 0 1 1 1 0 1 0 0 0 2 0 0 0 0 1 0 1 0 0 1 1 0 0 1 1 0 0 0 2 0 0 0 1 0 1 0 1 0 1 0 0 0 0 0 0 0 1 0 0 0 0 1 0 0 0 1 1 1 1 1 2 0 0 0 0 1 0 0 0 0 1 0 2 0 2 2 1 0 1 1 2 1 2 2 0 0 1 2 1 1 1 0 1 1 1 0 1 1 0 0 1 1 1 0 1 2 0 2 1 0 1 1 2 1 0 0 0 1 0 0 1 0 0 0 0 1 0 1 2 0 0 2 2 0 2 2 2 0 2 0 0 0 0 0 2 0 1 1 0 0 0 0 0 0 1 2 2 0 0 2 1 2 0 0 2 1 0 2 0 1 0 1 0 1 0 0 0 1 1 1
11 0 0 0 0 0 0 2 0 0 0 0 0 1 0 0 0 0 0 1 1 2 0 1 0 0 1 0 2 2 1 2 2 2 1 1 1 1 0 0 0 0 1 1 1 1 2 0 2 1 0 0 1 2 0 0 1 0 0 1 0 1 0 0 1 0 1 0 0 0 0 0 2 2 1 2 2 0 1 0 0 1 1 0 1 0 0 2 2 2 1 2 1 1 0 2 0 1 0 2 0 1 1 0 2 1 2 0 1 1 0 0 0 2 0 0 0 0 2 0 0 0 2 2 0 0 2 0 0 0 0 0 0 0 1 0 1 0 0 1 0 0 1 1 2 2 0 0 0 0 0 0 0 0 0 0 0 1 0 0 0 0 1 2 1 2 0 0 0 1 0 2 1 1 0 0 0 1 0 1 1 2 1 2 2 2 1 2 0 0 0 2 2 2 1 1 1 0 0 1 0 1 1 2 2 1 1 2 1 0 1 0 2 0 1 1 1 0 2 0 2 1 1 0 0 0 0 2 0 2 0 0 0 0 0 0 0 1 2 0 0 0 1 1 0 0 0 0 0 0 0 0 1 0 0 1 0 1 0 0 0 0 0 0 0 0 1 0 1 1 1 1 0 2 0 0 0 1 1 0 0 1 1 1 0 2 0 1 2 2 0 2 0 2 2 1 0 0 0 0 1 0 2 0 0 0 0 2 1 0 0 1 1 0 1 0 1 1 2 2 0 1 1 1 1 0 0 2 2 0 0 2 0 0 0 0 0 1 1 1 1 1 1 2 1 1 0 0 1 0 0 0 2 2 2 2 2 0 0 2 2 0 2 0 2 0 0 1 1 0 1 1 0 2 2 0 0 1 1 2 0 1 1 1 1 0 1 0 0 0 0 0 1 0 2 0 2 2 0 0 0 0 0 0 0 0 0 1 0 2 0 0 0 0 1 0 1 1 0 0 0 2 1 1 0 1 0 0 0 1 1 1 0 2 0 0 0 0 0 0 2 0 0 0 0 1 0 0 1 0 0 1 0 2 1 1 1 2 1 2 2 0 0 0 0 2 1 1 1 0 0 0 1 1 2 2 0 2 2 1 0 0 0 0 2 1 0 1 1 1 1 0 2 2 1 1 1 1 1 2 1 0 0 0 0 2 1 0 0 0 0 1 1 0 1 0 0 2 0 1 1 2 1 1 1 0 1 1 0 2 0 1 0 0 0 0 0 1 0 0 1 1 0 1 2 2 0 0 2 2 0 0 0 2 0 0 0 0 2 0 0 0 1 1 0 1 1 1 1 1 0 1 1 0 1 1 1 0 0 2 0 0 1 1 0 0 1 1 0 1 1 1 1 0 0 0 0 0 0 1 0 0 0 0 2 2 0 0 0 0 1 0 1 1 1 1 0 0 0 0 0 0 0 0 0 0 1 2 0 0 0 1 0 0 0 0 0 2 1 2 1 2 0 2 1 1 1 1 1 0 0 2 0 0 0 0 2 2 1 1 1 0 1 0 1 2 0 0 0 0 0 0 0 0 1 1 1 0 1 2 0 1 1 1 0 1 1 1 2 1 0 0 0 0 0 0 0 2 0 1 0 2 0 0 1 0 2 2 2 1 1 0 0 1 0 0 0 1 1 1 0 0 0 2 1 0 0 0 1 1 1 1 0 0 1 1 0 2 0 2 1 1 1 0 0 1 2 0 0 0 0 0 0 1 0 0 1 0 1 0 0 1 2 0 0 0 2 0 1 1 0 0 2 0 0 1 1 0 2 2 0 2 0 0 1 2 0 2 1 2 1 1 1 2 2 0 1 0 0 0 0 0 0 0 2 0 1 0 0 0 1 1 0 0 2 0 2 2 2 0 2 2 0 1 0 1 0 1 0 1 0 1 0 1 0 2 0 0 0 0 0 0 1 1 0 0 1 1 0 0 1 0 0 0 0 0 2 0 1 1 1 2 1 0 0 0 1 0 2 0 0 0 1 1 0 0 0 2 1 2 2 2 2 0 0 0 0 0 0 0 0 0 2 0 2 0 2 2 0 0 0 1 2 2 1 2 0 0 0 1 1 0 1 0 1 1 0 2 2 2 0 0 0 0 2 0 0 0 0 0 1 0 0 0 0 0 0 2 0 0 0 0 2 1 1 0 2 1 0 1 1 1 1 1 1 0 1 1 1 0 2 0 2 1 2 0 1 0 0 0 0 0 0 0 0 0 0 1 1 0 0 1 0 0 0 0 0 0 0 0 0 1 0 1 0 0 0 1 1 1 0 1
12 0 0 1 0 0 1 1 1 2 2 0 0 0 1 1 0 1 1 2 2 1 1 2 0 0 0 0 1 2 1 0 1 2 0 2 0 1 0 0 0 0 1 1 2 1 1 0 1 1 1 1 0 0 1 0 0 0 2 0 1 1 0 1 0 1 0 0 0 0 0 0 2 2 2 2 1 1 2 1 0 2 2 2 2 0 0 0 0 2 0 1 1 1 0 1 0 2 0 2 1 0 0 1 2 1 2 1 1 1 1 2 0 2 0 0 0 0 0 0 2 0 2 2 0 0 2 1 2 2 0 0 0 0 0 0 0 0 0 0 1 0 1 0 1 1 0 0 0 0 0 0 0 1 1 1 0 1 0 0 0 0 1 2 1 1 0 0 0 1 0 2 1 1 2 0 1 1 0 2 2 1 1 2 2 2 1 2 0 1 1 1 2 0 2 0 1 0 1 0 0 0 1 1 2 0 0 1 0 0 1 0 1 1 0 2 1 0 1 0 2 0 2 0 0 0 0 1 0 1 0 0 0 0 0 0 0 2 2 0 0 0 2 2 0 0 0 1 1 0 0 0 2 1 1 1 0 0 0 0 0 0 0 0 1 0 1 2 0 0 0 2 1 2 0 1 1 2 2 1 1 1 1 1 0 1 1 1 0 1 0 1 2 2 2 0 2 1 0 0 0 0 2 1 0 0 0 2 1 1 0 2 1 0 1 0 1 0 1 1 0 2 2 1 1 0 1 2 1 0 0 1 0 0 0 0 0 1 0 0 0 1 1 1 0 0 0 0 2 2 0 0 1 1 1 0 0 0 0 1 1 0 1 0 1 1 0 2 1 0 1 1 1 2 1 0 0 1 0 2 0 2 0 0 1 0 0 0 0 0 0 0 1 1 2 0 2 1 0 0 0 0 0 2 1 1 0 0 0 1 1 1 0 0 0 0 0 1 0 0 0 0 1 1 1 1 0 1 1 1 1 1 0 1 0 0 0 0 0 0 2 0 0 0 0 1 0 0 1 0 0 0 0 2 1 0 1 1 0 1 1 0 1 1 0 0 0 1 2 1 1 1 2 2 0 0 0 2 2 0 1 1 0 0 2 0 0 1 2 0 0 2 2 2 0 0 0 1 1 2 1 1 2 2 0 0 2 1 0 0 0 2 0 1 1 0 0 2 0 1 1 2 1 1 1 0 1 0 1 2 0 1 1 1 2 0 1 0 1 1 0 0 1 0 2 0 0 2 1 1 0 0 0 0 2 2 2 0 2 0 1 0 0 0 0 0 0 1 0 1 0 2 1 0 0 1 1 1 0 2 0 0 0 0 1 0 0 2 2 1 2 0 1 0 1 0 0 0 0 0 0 2 1 1 1 1 1 0 1 0 0 0 0 0 0 0 0 0 1 0 0 0 1 1 0 0 1 2 0 0 1 0 0 0 0 0 0 1 1 2 1 0 0 1 2 2 2 0 1 0 0 2 0 1 0 0 2 1 1 0 0 0 1 1 1 1 0 1 0 0 0 2 0 0 1 1 1 1 1 1 0 0 1 0 0 1 2 0 0 0 0 0 0 1 0 0 1 2 0 2 0 2 0 0 1 0 2 1 1 1 0 0 0 1 1 0 0 1 1 1 0 0 0 2 2 2 0 0 0 0 0 0 0 0 0 0 1 0 0 0 0 0 0 0 0 0 0 0 0 0 0 0 0 0 0 1 1 0 0 0 0 2 2 1 0 0 2 1 0 1 1 0 2 0 0 1 1 1 0 0 1 0 0 0 0 1 0 2 0 2 0 0 0 1 1 0 0 0 1 0 0 0 1 0 1 1 0 1 1 0 0 0 1 1 0 0 2 2 2 0 1 1 0 2 2 2 0 2 2 0 2 2 1 1 0 1 1 0 1 0 0 1 0 0 0 0 0 0 0 0 2 0 0 0 2 0 0 0 1 1 0 1 0 0 0 1 1 0 2 1 0 0 1 1 0 2 0 1 0 1 0 0 1 0 0 0 1 0 0 0 0 0 0 0 2 1 1 2 0 0 0 1 2 2 1 2 0 1 0 2 1 1 1 0 1 2 0 1 2 2 0 0 0 1 2 0 1 1 1 0 2 0 1 1 0 0 0 1 0 0 0 0 2 1 1 0 0 0 0 0 2 0 2 0 0 0 0 1 0 0 1 0 0 0 0 1 2 0 1 1 0 0 0 0 0 1 1 2 2 1 0 1 1 1 0 1 1 1 0 2 0 2 0 2 0 0 0 1 2 1 0 0
13 0 0 0 0 0 0 1 0 1 1 1 1 2 1 1 1 1 1 0 0 2 1 2 0 0 0 0 2 2 1 2 2 2 0 1 1 1 0 0 0 0 0 0 1 0 1 0 0 2 1 1 0 1 0 1 0 0 1 0 1 1 0 1 1 0 1 0 0 0 0 1 1 2 0 2 2 1 2 0 1 2 1 0 1 0 1 0 0 1 0 1 0 0 0 1 1 1 0 1 1 0 0 0 2 1 2 1 1 1 1 2 1 1 1 1 1 0 0 0 2 0 0 0 0 2 0 1 2 2 0 0 0 0 0 0 0 1 0 0 2 0 0 0 1 0 0 0 0 0 0 0 0 0 0 1 1 2 0 1 0 0 1 2 0 2 0 0 0 2 0 1 1 1 2 0 0 0 0 0 0 0 1 2 2 1 2 2 0 1 0 1 2 2 0 1 1 0 0 0 0 0 0 1 2 2 1 1 0 0 1 0 0 0 0 2 0 1 2 2 0 0 1 0 0 0 1 0 0 0 0 1 0 0 0 0 0 2 2 0 0 0 2 1 0 0 0 0 0 0 0 1 2 0 0 0 0 0 0 0 0 0 1 1 1 1 0 0 1 0 0 2 0 2 0 1 0 2 2 0 0 0 0 0 1 0 1 2 0 2 0 1 0 2 2 0 0 1 1 1 0 0 2 2 2 0 0 1 1 0 0 1 2 0 1 0 1 0 2 2 0 2 1 2 2 0 0 0 0 0 0 1 0 0 0 0 0 1 1 2 1 1 0 0 1 2 1 1 2 1 0 0 2 2 1 0 0 0 1 1 2 1 0 1 0 0 0 1 1 0 1 1 0 2 1 0 0 2 1 1 0 1 1 1 0 1 1 1 1 0 0 1 1 0 2 0 1 0 1 1 1 2 0 1 0 1 2 0 0 2 0 0 0 0 2 0 1 0 0 1 0 1 0 2 1 1 1 2 2 2 1 1 0 2 0 1 0 2 1 1 2 2 0 1 0 2 1 0 2 0 0 0 0 1 2 1 2 1 1 1 1 0 1 1 0 1 0 1 1 0 0 0 2 2 2 1 1 1 2 1 1 2 0 2 0 2 2 1 1 0 1 1 1 1 1 0 1 2 2 2 0 0 1 0 0 2 1 0 0 0 0 2 1 1 1 0 0 1 0 1 1 1 1 0 0 2 0 0 1 1 1 0 0 0 0 0 2 1 1 1 0 0 0 1 2 1 0 2 0 0 0 0 1 1 1 1 1 0 1 0 1 0 0 1 1 0 0 2 0 0 0 0 2 0 1 2 2 1 0 2 0 1 1 1 1 1 2 0 0 0 1 1 0 0 0 0 0 0 0 0 0 2 0 1 2 2 1 0 2 2 1 1 0 0 0 0 0 0 0 0 0 0 1 0 0 1 1 1 0 0 1 0 1 0 0 0 1 0 1 1 2 1 0 0 1 1 1 0 1 0 0 2 0 1 0 0 1 2 2 0 0 0 2 0 1 2 0 1 1 0 0 1 1 0 0 1 1 0 1 1 0 2 2 1 0 2 1 0 1 2 0 0 0 1 0 0 1 2 0 1 1 1 0 0 2 0 2 2 2 0 1 0 0 1 0 0 0 0 0 0 0 2 0 2 1 1 0 1 0 0 0 0 0 0 1 1 0 1 0 2 1 1 1 0 0 0 1 1 1 0 0 1 0 1 0 0 1 0 0 0 0 1 2 0 0 0 1 0 0 2 0 1 2 1 0 0 1 0 1 1 0 1 2 1 2 1 1 1 0 2 0 1 2 2 1 1 1 0 1 2 1 0 2 0 0 0 2 0 0 1 0 0 0 0 0 0 1 2 2 2 0 2 0 2 2 1 0 2 0 0 0 2 0 0 0 2 0 0 0 0 0 0 0 0 0 0 0 1 1 0 2 1 0 0 1 0 1 0 0 0 0 2 1 0 0 0 1 1 1 1 0 0 1 1 0 2 1 1 0 1 0 0 2 0 0 0 0 0 1 0 1 0 2 0 1 0 1 2 0 0 1 2 2 2 2 2 0 1 0 0 0 0 0 0 1 1 0 1 1 1 0 0 0 0 2 0 0 2 0 0 2 0 1 2 1 1 0 1 0 0 0 0 2 1 1 2 2 1 0 0 2 0 1 0 1 1 2 2 2 1 1 0 0 1 2 0 1 0 1 0 0 0 0 0 0 1 1 2 2 0 0 2 1 1 0 1 1 0 0 1 0 0 0 2 0 1 0 0 0 0 1 0
14 0 0 0 0 0 2 2 0 0 0 0 0 0 0 0 0 0 0 0 0 2 1 2 0 0 0 0 1 2 0 0 0 0 1 1 1 1 0 0 2 2 2 2 2 2 1 0 1 0 0 0 0 0 1 0 1 1 1 1 1 1 0 1 0 1 0 0 0 1 1 1 2 1 1 1 1 1 2 0 1 1 1 1 2 0 0 2 2 2 0 1 1 1 0 1 0 2 0 2 2 0 0 1 2 1 2 1 1 1 0 1 1 2 1 1 1 0 1 0 1 0 2 2 0 0 2 0 1 0 0 0 0 0 0 0 0 0 0 0 2 0 0 0 1 1 0 0 0 1 0 0 0 0 0 1 0 0 0 0 1 1 1 2 0 2 0 1 1 1 0 0 0 2 2 0 0 1 0 1 1 2 2 2 2 2 2 1 1 1 0 0 2 2 0 1 1 0 0 1 0 1 1 0 2 1 1 1 1 0 2 0 1 0 0 2 0 0 2 0 2 0 2 0 0 0 1 1 1 1 0 0 0 0 0 0 0 2 2 0 0 0 2 2 0 0 0 0 0 0 0 1 1 0 0 1 0 0 0 0 0 0 0 0 1 1 0 1 2 0 0 1 0 2 0 1 0 1 1 1 1 2 1 1 1 1 0 2 1 2 0 0 1 1 2 0 1 1 0 1 2 0 2 0 0 0 1 0 1 0 0 2 1 0 2 0 1 1 1 1 0 1 1 1 1 0 1 1 1 1 0 2 0 0 0 0 0 1 0 1 1 1 1 1 1 1 0 1 2 2 0 0 2 2 0 0 0 0 1 1 2 1 2 0 2 0 0 2 1 0 1 1 1 2 1 1 0 1 0 2 2 1 0 0 1 1 1 2 2 0 0 1 0 0 2 1 0 1 0 1 1 2 0 2 1 1 0 1 0 2 0 0 0 0 2 0 2 0 1 1 0 1 1 1 0 0 0 0 0 0 1 0 0 1 0 1 0 1 1 1 2 0 0 0 0 1 0 0 2 0 0 1 0 2 1 1 1 2 0 1 1 0 0 1 0 1 0 0 2 0 0 0 2 2 0 0 0 1 2 0 1 0 0 1 1 2 1 1 1 1 1 0 1 2 0 0 0 1 2 1 1 1 2 1 0 1 1 1 0 0 0 2 0 1 1 0 0 2 0 1 1 2 1 0 0 0 1 1 0 1 1 0 0 0 0 0 1 0 2 2 0 0 0 1 1 2 0 1 1 1 0 0 0 1 1 1 1 2 0 0 1 0 0 2 1 0 0 2 1 0 0 1 0 0 0 0 1 0 0 1 0 1 1 1 0 1 1 1 0 1 1 1 0 0 1 0 0 0 0 0 0 1 1 0 1 2 1 0 1 1 0 0 0 0 0 0 1 0 0 1 0 1 0 0 0 1 2 1 0 0 1 1 0 0 0 1 0 0 1 1 2 2 0 1 1 0 0 0 1 0 0 2 0 0 0 0 2 2 0 1 1 0 2 0 1 2 1 0 2 0 0 1 0 1 0 1 1 0 1 1 0 2 1 1 1 1 0 1 1 0 0 0 0 1 0 0 2 2 0 2 1 1 0 0 1 0 1 1 1 0 0 0 0 0 1 0 0 0 0 0 0 0 0 1 0 1 0 0 0 0 0 0 1 0 1 1 0 1 0 1 1 1 0 0 0 0 0 0 0 0 0 0 0 0 0 0 0 1 0 1 1 2 1 0 0 1 2 0 0 1 1 0 2 0 0 1 2 1 1 1 0 1 0 0 1 2 0 2 0 2 0 0 2 2 1 1 0 0 0 0 0 0 0 0 2 0 1 0 0 0 1 1 0 0 1 0 0 1 2 0 1 1 0 2 1 2 0 1 1 0 1 2 0 0 0 2 0 0 2 0 1 2 1 1 0 0 0 0 0 1 1 0 0 0 1 1 0 0 1 1 1 1 0 0 0 0 1 0 2 0 0 0 1 1 0 1 1 0 0 2 2 2 2 0 0 0 0 0 0 0 0 1 0 0 1 0 1 2 0 1 0 1 1 1 1 2 1 0 0 1 1 1 0 1 1 0 0 1 2 1 1 0 0 1 1 0 0 1 1 2 2 0 1 1 2 1 1 0 0 0 0 0 2 1 1 1 1 1 0 0 2 0 1 1 1 0 1 1 0 0 1 1 1 0 1 0 1 0 1 1 0 0 0 0 0 0 0 1 2 0 0 1 1 1 0 0 1 1 0 2 0 1 1 2 0 0 0 0 0 1 0 0
15 0 0 0 0 0 2 1 0 1 1 0 0 0 0 0 0 1 1 1 1 1 0 2 0 0 0 0 1 2 1 1 2 1 2 0 2 2 0 0 1 1 0 0 2 2 1 0 2 0 0 0 0 0 1 0 0 0 2 2 0 2 0 2 0 1 0 0 0 0 0 2 2 1 1 1 1 1 1 0 0 1 2 0 0 0 0 0 0 2 0 1 1 1 0 1 0 1 0 1 1 0 1 1 2 0 2 0 0 2 1 1 0 1 1 1 1 0 2 0 0 0 2 2 1 0 1 1 2 1 1 1 0 0 0 0 0 0 2 0 2 0 0 0 0 0 0 0 0 0 0 0 0 0 0 0 0 1 0 0 0 1 2 2 0 2 0 0 0 2 0 1 0 2 2 0 1 1 0 1 1 1 0 1 1 0 1 1 1 2 0 0 2 0 2 1 1 0 0 1 0 1 0 1 2 1 1 1 2 0 2 0 0 0 0 2 1 0 1 0 2 0 2 0 0 0 1 2 0 2 0 0 0 1 2 0 0 2 2 0 0 0 2 2 0 0 0 0 0 0 0 0 2 0 0 0 0 0 1 2 1 2 0 0 0 0 0 0 2 1 0 2 0 1 0 0 0 2 2 1 1 2 0 0 1 0 0 2 0 2 0 1 0 2 1 0 0 0 0 0 1 0 2 0 0 0 1 2 0 0 0 2 2 1 2 0 2 1 0 0 0 2 2 1 2 0 0 0 0 1 0 2 0 0 0 0 1 1 0 0 1 1 2 1 1 1 0 0 2 1 2 2 2 2 0 0 0 0 0 2 2 0 0 1 0 0 0 2 1 0 1 1 1 1 0 0 0 1 0 1 2 0 1 1 0 1 1 0 1 1 1 2 1 0 2 0 1 0 1 1 1 1 0 0 0 0 2 1 0 1 1 1 0 0 1 0 1 0 0 0 2 0 1 1 1 1 1 1 1 1 1 1 0 0 2 0 0 0 0 0 2 0 0 1 1 2 0 2 2 0 0 0 0 2 1 1 1 2 0 1 1 0 0 0 0 1 1 0 2 0 0 0 2 2 2 1 1 0 2 0 1 1 0 0 2 1 0 0 2 1 0 2 1 1 1 1 1 2 2 2 0 0 2 2 0 0 2 1 0 0 0 1 0 1 1 0 1 2 0 1 1 2 1 2 2 0 0 0 0 2 0 2 2 0 2 1 0 1 0 1 2 2 0 1 2 2 0 1 1 1 0 1 0 2 0 0 0 0 1 0 0 0 1 1 0 1 1 2 1 0 0 1 2 0 1 2 2 1 0 2 0 1 0 0 0 0 0 2 2 2 0 2 0 0 0 1 0 0 0 0 0 2 0 0 2 2 2 0 2 2 0 0 0 0 0 0 1 0 0 0 0 0 0 1 0 0 2 1 0 0 1 0 1 0 0 0 0 1 1 1 2 0 0 2 1 2 1 0 1 0 0 2 0 1 0 0 1 2 2 0 0 0 1 1 1 1 0 1 0 0 0 2 0 0 1 0 0 2 2 2 0 1 1 1 0 1 1 0 1 1 0 0 0 2 1 0 2 1 0 1 1 1 1 0 1 1 2 2 2 0 2 0 0 0 0 1 0 1 0 1 0 0 0 2 2 1 0 0 1 1 1 1 0 0 0 0 1 0 0 0 0 0 0 0 0 0 0 0 1 1 1 1 0 1 0 0 1 0 0 0 0 0 2 0 0 0 2 2 0 2 0 0 1 0 0 0 0 0 1 1 0 1 0 1 1 0 1 2 0 2 0 0 1 2 2 0 1 1 1 0 0 0 1 0 1 2 1 1 1 0 0 0 1 1 1 0 1 2 2 1 1 2 0 2 2 1 0 1 1 0 0 1 1 1 0 2 1 1 1 0 0 0 0 0 0 0 0 0 0 0 2 0 0 0 2 0 0 0 0 0 0 2 0 0 0 0 0 0 0 2 0 0 1 1 0 1 0 1 1 2 2 2 2 0 0 0 0 0 0 0 0 0 0 0 2 0 2 0 1 0 0 1 1 1 1 1 1 0 0 1 1 1 1 0 1 1 0 1 2 1 1 0 0 1 1 0 0 2 0 2 1 0 0 1 1 1 1 1 0 0 0 0 1 0 0 1 2 1 1 0 2 0 0 2 2 0 2 2 1 0 1 0 0 0 1 0 0 0 1 0 0 0 0 0 0 2 2 0 1 1 0 2 0 1 0 0 0 0 0 1 0 0 1 2 0 0 0 2 1 0 0 0
16 0 0 0 0 0 0 1 1 2 2 0 0 0 0 0 0 2 2 0 0 1 0 2 0 0 0 0 1 1 1 0 1 2 2 1 2 1 0 0 0 0 1 0 0 1 0 0 1 1 1 1 0 0 1 2 1 0 0 2 1 2 0 2 0 0 0 0 1 0 0 0 1 1 0 1 1 0 1 0 0 2 2 2 2 1 1 1 1 1 1 0 1 1 0 0 0 0 0 0 0 1 0 0 1 2 1 2 2 0 0 2 1 2 1 1 0 0 0 0 1 0 1 1 0 0 0 0 1 0 0 0 1 0 0 0 1 1 0 0 1 0 0 0 1 2 0 1 1 1 0 1 0 0 0 0 0 1 0 0 0 1 0 2 2 2 0 0 2 0 0 2 1 1 0 0 0 1 0 0 1 2 0 2 2 0 1 1 1 2 0 0 1 0 1 0 1 0 0 0 0 1 0 0 2 2 2 2 0 0 2 0 1 0 1 1 0 1 1 0 2 0 1 1 0 0 1 0 0 1 1 1 0 0 0 0 0 1 2 0 0 0 1 2 0 0 0 1 1 0 0 0 0 0 0 2 1 0 0 0 0 0 1 0 0 0 0 0 1 0 0 1 0 2 0 0 0 1 1 1 1 0 0 0 0 1 0 1 1 1 0 1 1 2 2 1 0 0 0 0 1 1 1 2 0 0 0 2 0 0 0 2 2 0 1 1 2 0 0 0 0 2 1 2 2 0 0 1 1 1 0 1 0 0 0 0 0 2 1 1 0 1 2 2 0 0 2 0 2 2 0 0 2 2 0 1 1 0 1 0 1 1 2 0 2 0 0 2 2 0 2 0 0 2 1 0 0 1 1 2 1 2 0 1 1 1 1 0 0 0 0 1 1 0 2 0 0 1 1 1 1 1 0 2 2 0 0 1 0 2 0 0 0 0 0 1 0 0 1 0 0 0 1 1 0 0 0 0 0 1 2 1 1 0 0 1 0 1 0 0 1 2 0 1 1 1 0 0 1 0 0 1 0 2 1 1 1 2 0 2 2 0 0 1 0 0 0 1 2 1 1 1 2 2 0 0 0 1 2 0 1 2 0 2 1 1 1 1 2 1 1 2 0 0 1 1 1 0 0 2 2 0 1 1 0 1 1 1 0 0 0 2 2 2 2 0 0 2 0 1 1 2 0 0 0 1 0 0 0 1 1 1 2 1 1 0 1 2 1 2 0 0 1 1 2 1 0 0 2 2 0 0 0 2 2 0 0 0 0 1 0 0 1 2 0 1 1 1 1 1 1 1 2 0 1 2 2 1 0 1 1 1 0 0 1 1 1 0 0 0 0 0 0 1 0 0 0 1 0 1 0 0 0 2 2 2 1 1 1 1 0 0 0 0 0 0 0 0 1 0 0 0 1 1 0 0 1 1 0 0 1 0 0 0 0 0 1 0 0 2 1 1 0 0 2 1 1 0 0 0 0 1 0 1 0 0 1 2 2 0 0 0 1 0 1 2 0 1 0 1 1 1 1 0 0 0 0 2 2 2 0 1 2 1 1 2 0 2 2 1 1 1 0 1 1 0 1 1 0 1 1 0 0 1 1 0 1 2 2 0 1 0 0 2 1 1 0 2 1 2 0 0 1 2 1 0 0 0 1 1 1 1 0 0 1 1 1 0 0 1 0 0 0 0 0 0 0 2 2 1 0 1 0 0 0 0 1 0 1 0 0 1 2 1 0 1 2 1 0 2 0 1 2 0 0 0 0 1 0 0 0 0 1 1 1 1 1 2 0 2 1 0 1 1 0 1 0 1 0 2 2 0 2 0 0 0 0 0 0 0 1 1 0 0 0 0 1 2 2 0 1 1 0 2 2 2 0 1 0 0 0 2 1 0 0 2 0 1 1 0 0 0 0 0 0 0 1 0 0 0 2 0 0 0 0 2 0 0 2 2 0 2 0 0 0 1 0 0 2 1 0 0 1 1 0 0 0 2 0 2 0 1 2 0 0 0 0 0 0 0 0 1 0 1 2 0 2 0 0 1 0 1 2 1 1 1 1 0 0 1 1 1 0 1 2 1 0 1 2 1 0 1 0 0 0 0 1 1 1 0 1 1 0 2 0 0 0 1 0 1 1 1 1 1 1 0 1 0 0 0 1 0 2 0 1 0 1 2 2 2 0 0 0 0 2 0 0 1 1 0 0 0 0 0 0 1 1 0 0 0 0 0 0 0 0 0 0 1 0 2 1 1 0 1 0 0 0 0 0 1 1 1
17 0 1 0 0 0 1 1 0 2 2 0 1 1 0 1 1 0 1 1 0 1 0 2 0 0 0 0 1 1 1 0 0 1 1 0 2 1 0 0 1 1 0 1 1 1 0 0 0 2 1 1 1 2 0 1 0 1 2 0 0 1 0 1 1 0 1 0 0 0 0 0 0 2 0 2 1 1 2 0 1 1 1 1 2 0 0 1 1 2 1 2 0 0 0 1 1 0 0 0 0 0 0 0 2 1 2 0 1 1 0 0 1 2 1 1 1 0 0 0 0 1 2 2 1 0 1 0 1 1 0 0 0 0 0 0 0 0 0 0 0 0 1 1 0 0 0 0 0 0 0 0 0 1 0 0 0 1 0 0 0 0 1 2 1 1 0 1 1 1 0 1 1 1 0 0 0 0 0 0 0 1 1 2 2 2 1 1 0 2 0 0 1 0 1 0 2 1 0 0 0 0 0 1 2 2 2 1 0 0 1 0 0 0 0 2 0 1 1 0 2 1 1 0 0 1 0 2 0 2 0 0 0 1 1 0 0 2 2 0 0 1 2 2 0 0 0 1 0 0 0 0 1 0 0 2 0 0 0 0 0 0 0 0 1 1 0 0 1 0 1 2 0 2 0 1 0 2 2 2 2 2 2 2 0 1 1 1 1 2 0 1 0 1 1 0 0 1 0 1 1 0 0 0 0 0 0 2 1 0 0 1 1 0 1 0 2 0 0 0 1 2 0 1 2 0 0 1 0 1 0 1 0 0 0 0 0 2 0 2 2 2 2 2 0 0 1 1 2 1 1 1 1 2 0 2 2 0 0 2 2 0 2 0 2 1 0 2 2 0 2 0 1 2 1 1 0 2 2 2 0 0 0 0 0 0 0 0 0 0 0 0 1 0 2 0 1 1 0 0 0 0 0 2 1 1 0 0 0 2 0 0 0 0 1 0 1 1 1 0 0 1 1 0 0 1 1 0 0 0 0 1 0 2 0 0 0 1 1 0 2 0 0 1 1 1 0 1 1 0 0 0 0 2 0 0 0 1 0 1 1 0 0 0 1 2 0 1 2 1 0 0 1 1 0 0 0 1 2 0 1 1 0 1 2 1 0 0 1 0 1 1 1 1 2 0 0 1 1 2 1 0 2 1 0 1 2 0 0 0 0 2 2 1 1 0 0 2 0 1 1 2 1 0 0 0 0 0 1 2 0 1 1 0 1 0 1 2 1 1 0 0 0 0 2 1 0 1 1 2 0 0 0 1 2 1 1 1 1 0 1 0 0 1 0 0 0 1 0 0 0 1 1 0 1 1 2 0 0 1 0 0 1 1 0 0 1 1 1 1 0 0 0 0 0 0 0 0 0 1 0 1 0 1 2 2 0 0 1 2 0 0 0 0 0 0 1 0 0 0 0 0 2 2 0 0 0 1 0 0 1 0 0 0 0 0 0 0 0 0 1 1 0 0 2 0 1 0 0 0 0 2 0 1 0 0 1 2 1 0 0 0 2 1 1 1 0 0 1 1 1 2 0 1 0 0 1 1 1 1 1 2 2 1 0 2 2 0 1 1 0 0 1 1 0 0 1 2 0 1 0 2 0 0 0 0 2 1 2 1 0 0 0 2 1 1 0 1 1 1 0 0 0 2 2 1 0 0 1 1 1 1 0 0 0 0 1 0 0 0 0 0 0 1 0 0 1 0 0 0 0 0 0 2 0 0 0 0 0 0 0 0 2 1 1 0 2 1 0 2 0 0 0 1 0 1 2 1 1 1 0 0 1 1 1 1 0 2 0 2 1 0 2 2 2 0 1 0 0 0 0 0 1 0 1 0 0 0 0 1 1 1 1 1 1 0 2 2 2 1 1 2 0 2 2 1 0 1 1 0 1 2 1 0 0 2 0 1 2 1 1 1 1 0 0 1 1 1 1 0 1 0 0 0 2 0 0 1 0 0 0 2 0 0 0 0 2 0 1 1 0 0 0 2 0 1 0 2 1 1 0 0 2 0 0 0 1 0 1 0 1 0 1 0 0 0 0 2 0 0 0 1 1 1 2 2 0 0 0 1 1 1 0 0 0 0 0 1 2 1 1 0 0 0 1 0 0 1 0 0 1 0 0 1 1 1 1 1 0 1 0 0 0 2 0 0 0 0 0 0 1 0 1 1 2 0 2 2 1 0 1 0 0 0 1 0 1 1 1 0 0 0 2 0 0 0 0 1 1 0 0 2 1 1 0 0 1 0 0 2 0 0 0 2 1 0 0 0 2 0 0 0
18 0 0 0 0 0 0 0 0 2 1 0 0 0 0 0 0 1 1 1 0 2 0 2 0 0 0 0 2 2 2 1 1 1 0 1 1 1 0 0 1 1 0 0 1 0 0 0 0 1 1 2 0 1 1 1 0 0 1 0 1 2 1 1 1 0 1 0 1 1 0 1 2 2 1 2 2 1 2 0 1 2 2 2 2 0 0 0 0 2 0 1 1 1 0 1 0 2 0 1 1 0 0 0 2 2 2 1 1 1 0 1 1 2 1 1 1 0 0 0 2 0 1 1 0 1 0 0 1 1 0 0 0 0 0 0 0 0 0 0 0 0 0 0 1 2 0 0 0 0 0 0 0 0 0 0 1 2 0 1 0 0 2 2 0 1 0 0 0 1 0 1 2 0 1 0 1 1 0 1 1 1 0 2 0 0 0 2 1 1 1 1 0 0 1 0 1 0 0 1 0 1 0 0 2 1 0 1 0 1 2 1 1 0 0 2 0 0 2 1 1 0 2 0 0 1 0 2 0 1 1 0 0 1 1 1 1 1 1 1 1 1 2 2 0 0 0 0 0 0 0 0 0 0 0 2 0 0 0 0 0 0 0 0 0 0 1 1 2 0 1 1 0 2 0 0 0 2 2 1 1 2 1 1 0 1 1 2 2 2 0 1 2 2 2 0 2 0 0 0 0 0 1 0 0 1 0 1 2 1 0 2 1 1 2 0 1 2 0 0 1 1 1 0 1 0 0 1 0 2 0 1 0 0 0 0 0 2 0 0 0 0 2 2 0 0 0 0 1 0 0 0 2 2 0 1 1 0 0 2 2 0 2 0 2 1 0 2 1 0 1 1 0 2 1 0 0 1 0 2 0 0 0 0 2 1 1 0 0 1 1 1 1 0 2 0 0 0 0 0 0 0 2 0 0 0 1 2 0 2 0 0 1 1 0 0 0 1 0 0 1 2 1 1 1 1 1 0 0 0 1 0 0 2 0 1 0 1 1 0 1 1 0 0 0 1 0 0 1 0 0 0 0 2 1 1 1 2 0 2 2 0 0 0 0 2 0 1 2 1 1 1 2 2 1 1 0 2 2 0 2 1 0 2 0 2 1 0 1 0 1 0 1 1 0 1 1 1 1 2 0 0 1 1 1 0 2 2 0 0 1 1 1 0 0 0 0 2 0 1 1 1 1 0 0 0 1 1 0 1 1 0 0 0 0 0 1 0 2 2 1 0 0 0 2 1 0 2 0 1 0 0 0 2 0 0 0 0 2 0 2 0 0 1 1 0 0 2 2 0 0 0 0 0 0 0 1 1 0 2 0 1 0 1 2 0 1 0 0 0 0 0 1 0 0 0 0 0 0 1 0 0 0 1 2 2 0 0 1 1 1 0 0 0 0 0 0 0 0 0 0 0 1 1 0 0 1 1 0 0 1 0 1 0 0 1 0 0 0 2 1 1 0 2 2 0 0 1 1 0 0 2 1 1 0 0 1 1 1 0 0 0 1 0 2 1 0 0 0 1 1 0 0 0 0 0 1 0 0 0 1 0 2 2 2 2 1 1 1 0 1 1 1 2 0 0 1 2 0 1 0 1 0 0 1 0 2 1 1 0 0 0 0 2 0 1 1 0 0 0 0 0 1 2 1 1 0 0 0 0 0 0 0 0 1 1 0 1 0 1 1 1 0 0 0 1 1 1 0 0 0 0 0 1 0 0 0 0 0 0 0 2 2 0 1 1 2 0 0 1 0 0 2 0 0 0 1 0 2 2 0 2 1 0 1 0 1 1 0 2 1 1 1 2 1 1 0 1 0 1 1 0 1 0 1 0 0 0 0 1 0 0 0 0 1 0 2 2 2 0 1 1 0 2 2 2 0 2 0 0 0 2 0 0 0 0 2 0 0 0 0 1 2 0 0 1 1 2 1 0 1 1 0 1 1 1 1 0 0 0 0 2 0 0 0 0 0 0 1 1 0 0 1 1 0 1 2 0 2 2 2 2 1 0 1 1 1 0 1 0 1 0 1 1 2 0 2 2 0 0 0 2 1 1 1 1 0 1 0 2 0 1 1 0 1 1 0 0 1 0 1 0 0 1 1 0 0 0 1 1 2 0 1 1 1 1 0 1 0 0 0 0 2 0 0 0 1 1 1 0 1 0 0 2 1 0 2 1 0 0 1 1 0 0 1 1 2 0 1 1 0 1 0 0 0 2 2 0 0 0 0 0 0 0 0 0 0 1 0 1 1 0 0 1 1 0 1 0 0 0 1 0
19 0 0 0 0 0 1 1 0 2 0 0 0 0 0 0 0 1 0 1 1 1 0 2 0 0 1 0 0 2 0 0 2 2 2 1 1 2 0 0 2 2 1 0 0 1 0 0 2 0 0 0 1 2 0 0 0 0 1 0 0 0 0 0 0 0 0 0 0 0 0 1 1 2 1 2 2 1 2 0 1 2 2 1 1 0 0 1 1 2 1 2 1 2 0 0 0 1 0 1 2 0 0 1 1 1 1 1 1 1 1 2 2 2 2 2 2 0 1 0 1 1 2 2 2 0 0 1 1 1 1 1 0 0 0 0 0 0 0 0 0 0 0 0 0 0 0 0 0 0 0 0 0 0 0 0 0 0 0 0 0 0 1 1 1 1 0 1 1 0 1 2 1 1 0 0 0 1 0 1 1 2 1 2 2 1 2 1 0 0 0 1 1 0 1 1 0 0 0 0 0 0 1 1 2 0 0 1 1 0 1 0 2 1 0 2 0 0 1 1 1 0 2 0 0 0 2 0 0 0 0 1 0 0 0 0 1 2 2 0 0 0 2 2 0 0 0 1 1 1 1 0 1 0 0 1 0 0 0 0 0 0 1 1 1 0 1 0 2 2 0 2 0 0 1 2 1 2 2 1 1 2 0 0 0 2 0 2 0 2 0 0 1 2 2 0 0 0 0 0 0 0 2 2 0 0 2 2 0 0 0 2 1 0 1 0 2 1 1 1 1 2 0 2 1 0 0 1 0 1 0 1 0 0 0 0 0 2 0 0 0 0 2 1 1 1 0 1 2 1 1 1 1 1 0 0 0 0 0 1 1 0 1 0 1 0 0 2 2 0 2 0 1 2 0 1 0 2 0 1 0 1 1 1 1 1 1 1 1 0 0 0 0 0 1 1 1 1 1 1 1 1 1 1 1 0 0 0 0 2 0 2 0 0 1 0 1 1 0 0 0 1 1 0 0 1 0 0 0 1 1 0 0 1 1 0 0 2 1 0 2 0 0 2 2 2 0 0 2 0 0 1 0 2 1 0 1 1 1 1 1 0 0 0 0 1 1 1 2 0 0 0 1 1 1 0 1 2 2 2 0 2 0 1 2 0 0 1 2 0 0 2 1 2 1 1 1 2 2 2 1 1 1 1 0 1 1 0 0 0 0 1 1 1 1 0 0 2 0 2 2 2 0 0 0 1 0 1 0 1 1 0 0 0 0 0 2 1 0 1 0 0 0 1 2 0 1 1 1 2 0 0 0 1 1 0 0 1 0 0 0 0 0 2 1 0 0 2 1 0 0 1 1 0 1 1 1 0 0 1 0 1 1 1 0 0 1 1 1 1 0 0 1 0 0 0 1 1 0 1 1 0 1 1 0 1 2 0 1 1 1 0 0 0 1 1 0 0 0 0 0 0 0 0 0 0 2 0 0 0 0 0 1 0 0 0 1 2 0 1 1 0 0 1 2 1 2 0 0 1 0 1 0 1 0 0 1 2 1 0 0 0 1 1 1 1 0 1 1 0 0 1 0 0 0 1 1 0 0 0 0 0 2 1 0 1 2 2 2 0 1 1 0 2 0 0 2 2 0 1 0 1 0 0 1 0 2 2 2 0 0 0 0 0 1 0 0 0 0 0 0 1 1 2 0 1 0 0 1 1 0 0 0 0 0 0 0 1 1 1 0 0 0 0 0 1 1 0 0 0 0 0 0 0 0 0 0 0 0 0 0 1 2 1 0 0 2 0 0 1 1 0 1 0 0 0 2 0 1 1 0 1 1 1 1 0 0 1 0 2 0 1 2 2 1 1 0 1 0 1 1 0 1 0 1 0 1 0 1 1 0 0 0 0 2 0 2 2 2 0 0 2 0 2 1 0 0 1 1 1 0 0 1 1 0 1 1 1 1 0 0 0 0 0 0 0 0 0 0 0 2 0 0 1 0 1 1 0 0 0 0 1 0 0 0 0 1 0 2 1 0 0 1 1 0 0 0 2 1 2 1 1 1 0 1 0 1 0 0 0 0 0 0 1 1 0 1 2 0 0 0 2 2 2 1 1 0 0 0 1 1 1 0 0 0 0 0 1 1 0 0 1 0 0 1 0 1 2 1 0 2 1 0 2 0 0 0 2 0 0 0 0 1 1 1 1 2 0 0 0 2 0 2 0 0 0 0 1 1 0 2 0 1 0 1 1 2 0 1 1 0 0 0 0 0 1 1 1 1 0 0 1 0 0 0 0 0 0 1 2 0 1 0 2 0 1 0 0 1 0 1 0
20 0 0 0 0 0 2 2 0 1 0 1 0 0 0 0 0 2 1 2 1 1 0 0 0 0 1 0 2 2 2 1 1 2 1 0 2 1 0 0 1 1 0 0 1 0 0 0 2 0 0 0 1 2 0 0 0 1 1 0 2 2 0 2 1 0 1 1 0 0 0 1 2 1 1 1 1 0 2 1 0 1 2 1 1 0 0 0 0 2 0 0 2 1 0 2 0 1 0 1 1 0 1 1 2 0 2 1 1 1 1 2 0 1 0 1 0 0 1 0 1 0 2 2 0 0 2 1 2 1 1 1 0 0 0 0 0 0 0 0 1 0 0 0 2 2 0 0 0 0 0 0 1 0 1 0 0 0 2 2 0 0 0 2 1 1 0 1 0 2 0 0 0 2 1 0 0 1 0 0 1 1 1 2 2 1 2 1 0 0 0 2 2 0 2 0 0 0 0 0 0 0 0 1 2 1 1 2 0 0 0 0 1 0 0 2 1 0 2 1 1 1 1 1 0 0 1 0 0 0 0 0 1 1 1 1 0 2 2 0 0 0 2 1 1 1 1 0 0 0 0 1 1 0 0 1 1 0 0 0 0 0 2 2 0 0 0 0 2 0 1 0 0 1 1 1 0 2 2 1 1 1 1 1 0 2 0 0 1 1 0 1 0 2 1 0 0 0 0 0 1 1 1 0 0 1 0 2 1 0 0 1 1 0 0 0 2 2 0 0 0 1 1 1 2 0 0 2 1 2 0 2 0 0 0 0 0 2 0 0 0 1 2 2 1 1 2 0 2 2 0 0 1 1 0 0 0 0 0 1 1 0 0 0 0 2 0 1 2 0 2 0 0 2 1 1 0 1 0 2 1 0 1 1 1 0 1 0 0 0 0 0 0 1 2 0 1 0 0 1 1 1 1 1 1 0 1 0 0 2 0 1 0 0 1 0 0 0 1 0 0 1 1 1 1 1 0 0 0 0 2 0 0 2 0 0 0 1 1 0 1 1 1 1 1 2 1 0 1 0 0 0 0 2 2 2 2 1 1 1 0 0 0 0 0 2 0 0 2 0 0 0 1 1 1 1 0 1 2 0 2 2 0 0 2 0 0 1 2 2 0 1 0 1 1 0 0 2 2 2 1 0 1 1 1 0 2 0 1 1 0 0 1 0 0 0 1 2 0 1 1 2 1 0 0 1 1 1 0 1 1 1 0 0 0 0 1 0 2 2 0 0 0 1 1 1 1 0 2 2 0 1 0 2 2 1 0 1 2 0 0 0 0 2 0 1 1 2 1 0 0 1 1 0 1 0 0 1 0 2 0 1 1 1 0 0 1 1 0 1 0 1 1 0 1 0 0 0 0 1 0 1 2 1 2 2 1 0 1 1 1 1 0 0 0 0 0 0 1 0 0 0 0 1 0 0 2 2 0 0 1 0 1 0 0 2 0 2 0 2 0 0 0 2 2 1 1 1 2 0 1 2 0 1 0 0 2 2 1 1 1 0 2 0 1 1 0 2 0 1 0 0 0 1 0 0 0 1 2 2 0 0 2 1 0 2 0 0 1 2 0 0 1 2 1 0 1 2 0 1 0 1 0 0 1 0 1 2 2 0 1 0 0 0 0 0 0 1 0 0 0 0 0 2 1 1 0 0 1 0 0 0 0 0 0 0 1 0 0 0 0 0 1 1 0 0 2 0 0 0 0 0 0 0 0 1 2 1 0 0 0 1 1 0 0 0 2 0 0 1 1 0 1 1 0 0 2 1 0 0 1 0 0 0 2 2 0 1 1 2 0 2 1 1 1 0 1 0 0 2 2 0 0 0 2 0 1 0 0 2 0 0 1 1 0 0 1 2 2 0 1 1 0 1 1 1 0 1 0 1 0 1 1 1 0 2 0 0 2 0 1 1 0 0 0 0 0 0 0 2 0 0 0 0 1 0 2 0 0 0 0 1 0 0 0 1 1 0 0 0 0 0 1 1 0 0 0 0 0 1 1 1 2 0 0 0 0 0 0 0 0 0 0 0 2 1 1 2 0 0 0 1 2 2 0 1 1 0 0 1 1 1 0 0 0 0 0 1 2 0 0 2 0 0 0 0 1 1 1 0 1 1 0 1 1 0 0 1 1 0 0 0 1 2 1 0 1 0 0 0 2 0 0 2 1 0 2 2 2 2 0 0 1 1 1 1 1 0 2 1 1 0 0 0 0 2 2 0 1 0 0 0 1 1 0 1 1 0 1 2 0 1 0 1 1 0 0 1 1 1 1 0
21 0 0 0 0 0 0 2 0 0 0 1 0 0 0 0 0 1 0 1 0 2 1 2 0 0 0 0 1 1 0 1 0 0 1 1 1 1 0 0 1 1 1 1 1 1 0 0 2 2 0 1 1 1 0 1 0 1 1 1 1 1 0 0 0 1 0 1 0 1 0 0 2 1 1 1 2 0 1 0 0 1 2 2 2 1 1 1 1 2 1 1 2 1 0 1 0 0 0 1 0 1 0 1 1 1 2 0 1 1 0 0 0 0 1 1 1 0 0 0 1 1 0 0 0 2 0 1 2 1 0 0 0 0 0 0 0 0 0 0 0 0 0 0 2 2 0 0 0 0 0 1 0 0 0 0 0 1 0 0 1 1 1 2 2 1 0 0 0 1 1 0 0 2 1 0 0 2 0 2 2 2 0 2 2 2 0 1 1 2 0 0 2 1 2 0 0 0 0 2 0 2 0 0 2 2 2 2 1 0 0 0 2 0 0 2 1 1 1 0 2 0 2 1 0 0 0 2 1 2 0 1 0 0 0 0 0 2 2 0 0 1 1 1 0 0 1 0 0 0 0 0 1 0 0 2 1 1 1 1 1 1 0 0 1 1 1 0 1 1 0 2 1 2 0 0 2 2 2 2 2 1 1 1 1 2 0 0 0 1 0 1 0 1 2 0 0 1 0 0 1 1 2 0 0 1 0 1 1 0 0 2 2 1 0 0 2 0 0 0 0 2 1 0 2 0 0 1 1 0 0 0 0 0 0 0 0 1 0 1 0 1 2 2 0 0 1 0 2 1 0 0 0 0 0 0 0 0 0 0 0 0 1 0 1 1 0 1 1 0 1 1 1 2 0 0 0 1 1 1 1 2 0 0 1 1 1 1 1 0 0 0 1 0 2 0 1 1 1 1 1 1 1 1 0 1 0 1 0 2 0 0 0 0 1 0 0 1 0 0 0 1 1 1 2 1 1 0 0 0 1 0 0 2 0 1 0 2 1 1 2 0 1 0 0 1 0 0 1 0 0 0 0 1 1 0 1 1 1 2 1 0 1 2 0 0 0 0 2 0 1 1 2 2 1 0 1 2 1 1 0 2 0 1 1 1 0 1 2 2 0 1 0 0 1 0 0 1 1 2 1 1 1 1 0 1 1 0 0 0 0 1 1 0 0 1 1 2 0 0 0 2 0 0 0 1 1 0 0 2 0 2 0 0 0 0 1 0 2 2 0 0 0 0 0 1 0 1 1 1 0 1 0 1 2 2 2 0 2 0 2 0 1 1 0 1 1 2 1 1 1 1 0 0 0 0 0 1 0 1 0 1 0 0 2 1 2 2 0 2 0 0 0 0 1 0 1 1 0 1 1 1 1 0 2 2 1 0 2 1 0 0 1 1 0 1 0 0 0 1 1 1 1 1 0 0 2 0 0 0 0 0 0 0 0 1 1 1 0 2 0 1 0 2 2 0 0 0 0 1 0 1 0 2 0 0 0 1 1 0 0 0 1 0 2 2 0 2 0 0 0 1 1 0 1 0 0 0 0 0 1 0 2 2 1 2 1 1 2 1 0 0 1 2 1 0 2 1 0 0 0 0 0 0 2 0 1 1 1 0 0 0 1 1 0 2 0 0 1 0 0 0 0 2 1 1 1 0 0 0 0 0 0 0 1 1 1 0 0 0 0 0 1 1 0 0 2 0 1 1 1 1 0 0 0 2 1 0 0 0 0 1 2 1 0 1 2 0 0 1 1 1 1 0 1 2 2 1 1 1 0 1 1 0 2 1 1 1 0 2 0 1 1 1 1 0 0 0 1 1 1 0 0 0 2 0 2 0 1 0 0 0 1 1 0 0 1 2 2 1 0 2 0 0 0 2 0 2 1 0 0 2 1 2 0 2 0 0 0 0 0 0 0 0 0 0 0 0 0 1 1 0 0 1 0 2 0 0 1 1 0 2 0 0 0 2 0 0 2 0 1 0 1 1 0 1 0 1 0 2 1 1 2 0 1 1 0 0 1 0 1 0 1 0 2 0 2 2 0 1 1 1 1 1 2 2 1 2 0 0 0 0 0 0 0 0 0 2 2 2 0 0 0 0 0 0 1 1 0 0 2 0 0 1 0 0 0 1 0 0 0 0 2 1 1 2 2 1 0 0 1 0 2 0 0 0 0 2 1 0 0 1 0 2 2 0 0 0 2 2 0 0 0 0 0 0 1 2 2 0 0 2 0 0 0 0 1 0 1 2 0 0 0 1 0 0 0 0 1 0 0 1
22 0 0 1 0 0 1 2 0 1 1 0 0 0 0 0 0 1 1 0 0 0 0 2 0 0 1 0 1 1 1 1 1 1 1 0 2 1 0 0 1 1 2 2 2 1 1 0 2 0 0 1 0 0 1 1 0 0 1 0 0 2 0 2 1 0 1 0 0 1 1 1 1 2 1 2 1 0 0 0 0 2 2 2 2 0 0 0 0 1 1 1 1 2 0 2 0 2 1 1 1 0 0 0 2 0 2 0 1 1 1 1 1 2 1 1 1 1 1 0 1 0 0 0 0 2 0 0 1 1 0 0 0 0 0 0 0 0 0 0 1 0 0 0 1 0 0 0 0 0 0 0 0 0 0 0 0 1 0 0 1 1 1 2 1 1 0 0 0 2 0 0 0 2 1 0 0 1 1 0 0 1 0 0 0 0 0 2 1 0 1 2 2 1 1 1 1 1 1 0 0 0 0 1 2 1 2 1 0 0 1 0 0 0 0 2 1 1 1 0 2 1 2 0 0 1 0 2 0 2 0 0 0 1 1 0 0 2 2 0 0 1 2 1 0 0 0 0 1 1 1 1 0 0 0 1 1 0 0 0 0 0 0 0 1 1 1 0 2 0 0 2 1 2 0 1 0 2 2 0 0 1 1 1 1 1 2 2 0 2 0 1 0 2 2 1 0 1 0 1 0 0 2 1 1 0 2 2 1 0 0 1 2 0 1 0 1 1 0 0 1 1 1 2 1 0 1 0 0 1 0 1 0 1 0 0 0 1 1 1 1 1 1 2 0 0 0 0 2 0 0 0 1 1 0 0 0 0 0 1 1 0 1 0 1 0 0 2 2 0 2 0 0 2 0 0 0 1 1 2 2 0 2 2 0 1 1 0 0 0 0 0 0 0 2 0 1 0 1 1 1 2 2 0 0 0 1 0 0 2 0 0 0 0 0 0 0 0 0 0 0 1 0 2 0 1 1 0 0 0 0 0 0 0 0 1 0 0 0 0 1 0 0 0 0 2 1 1 1 0 0 0 0 1 1 0 1 1 0 0 0 0 0 0 0 1 0 2 2 2 1 1 2 2 0 0 0 2 1 1 2 1 0 0 2 1 0 0 0 0 2 0 0 2 1 0 0 2 2 1 0 0 2 2 0 1 1 0 0 0 1 0 1 0 1 0 0 2 0 2 2 2 0 0 0 2 0 0 0 2 0 2 1 1 0 0 1 1 2 2 2 1 0 2 2 1 0 1 1 2 0 0 0 0 2 2 2 1 0 0 0 1 1 1 1 0 0 2 1 0 0 0 0 0 0 0 0 0 0 0 1 0 0 1 2 1 1 2 2 1 2 0 0 1 0 1 1 1 0 0 0 1 1 1 1 2 1 0 2 2 1 0 2 2 2 2 0 0 1 0 0 0 0 1 1 1 0 2 0 0 0 0 0 0 0 1 1 0 0 1 0 1 0 1 2 1 1 0 1 0 1 2 0 2 0 0 0 1 1 0 0 0 2 0 1 2 0 1 0 0 0 0 0 1 0 0 0 0 1 1 0 1 2 1 0 2 0 1 2 1 1 1 0 1 0 0 1 2 0 1 1 1 0 0 1 0 2 1 2 0 0 0 0 1 1 1 0 0 0 0 0 1 1 2 0 0 2 1 0 0 0 0 0 0 0 0 0 0 0 0 0 0 1 0 0 0 1 1 0 0 0 0 0 1 0 0 0 1 0 1 1 1 2 2 0 0 2 1 0 2 0 1 2 1 0 0 0 0 2 2 0 1 0 0 1 1 0 2 1 2 1 1 0 1 1 0 0 1 1 2 1 0 1 0 1 0 1 1 1 1 0 0 0 1 1 1 1 1 1 1 0 1 0 1 1 1 0 1 1 0 0 1 0 1 0 1 0 0 1 1 1 1 0 0 0 0 0 0 0 0 2 0 0 1 0 1 1 0 0 0 0 1 0 0 0 1 2 0 1 2 0 0 2 0 0 0 0 1 1 2 2 2 2 0 1 1 0 2 0 0 0 0 1 1 1 0 1 1 0 0 0 1 2 2 1 1 1 1 0 0 0 0 0 1 1 0 0 0 1 1 0 1 1 1 2 0 2 1 0 1 2 0 0 1 0 0 0 1 0 0 0 0 2 0 0 0 1 0 1 0 1 0 0 2 2 0 2 1 0 1 0 1 0 1 1 1 1 0 2 1 0 0 1 1 0 1 1 1 1 0 0 1 2 2 0 0 1 1 0 1 1 0 0 1 0 2 0 1 1 0 0 0
23 0 0 1 0 0 2 2 0 1 1 0 1 2 2 2 0 1 0 1 2 1 1 2 0 0 0 0 2 2 1 2 0 1 1 1 1 2 1 1 1 1 1 0 0 1 0 0 2 0 0 0 0 0 2 0 0 0 0 1 1 2 0 1 0 0 0 0 0 0 0 0 2 2 2 2 2 2 2 1 1 2 2 1 1 0 0 0 0 1 0 0 1 1 1 1 0 0 0 0 0 0 0 0 2 1 2 0 1 1 0 1 1 2 1 1 1 0 2 0 0 0 0 0 0 1 1 1 2 2 0 0 0 0 0 0 0 1 0 0 1 0 1 1 0 0 0 0 0 0 0 0 0 0 0 0 1 1 0 0 1 1 0 1 1 1 0 0 1 1 1 1 0 2 0 1 0 0 0 0 0 0 0 1 0 0 0 1 1 0 1 1 2 0 2 1 1 0 0 1 0 1 1 2 2 0 0 0 1 0 2 0 1 0 0 2 0 1 2 2 0 0 2 0 0 1 1 0 0 0 0 1 0 0 0 0 0 1 2 0 0 0 2 1 0 0 0 1 1 0 0 0 0 0 0 1 0 0 0 0 0 0 0 0 0 0 1 2 2 0 0 1 0 0 0 1 0 1 0 0 0 0 0 0 0 0 0 2 1 2 0 1 1 2 2 0 1 0 0 0 0 0 2 1 0 0 2 1 1 0 0 2 1 0 2 0 2 1 0 0 0 2 1 2 2 0 1 2 2 1 0 1 0 0 0 0 0 0 0 0 0 0 2 2 1 1 1 0 2 1 1 1 0 0 0 0 0 0 2 0 2 2 2 0 2 0 0 1 2 0 2 0 1 2 1 0 0 1 0 1 2 1 1 1 0 1 1 0 0 0 0 0 1 0 2 0 1 1 0 0 0 0 1 0 0 0 1 1 0 2 0 0 0 0 0 1 0 0 0 0 0 0 1 2 0 0 0 0 0 2 1 2 0 2 0 0 0 0 1 0 0 1 0 1 0 1 0 1 2 0 0 0 0 1 1 0 1 0 1 1 1 0 0 0 0 2 1 0 2 0 0 0 2 2 1 1 0 1 2 1 1 2 0 1 2 0 0 1 2 0 0 1 0 1 0 0 0 0 0 2 2 2 0 0 1 1 1 0 1 0 1 1 1 2 2 0 0 2 0 0 0 2 2 1 1 0 0 2 0 0 2 0 1 1 0 0 0 1 1 1 0 0 0 1 1 1 0 1 2 2 0 0 0 1 2 1 1 0 0 1 0 0 0 1 0 0 0 1 1 0 0 0 1 0 1 1 2 0 0 0 1 0 0 2 1 0 0 2 1 2 0 1 1 0 0 0 0 0 0 0 0 2 1 0 2 2 1 0 2 2 0 1 0 1 0 1 0 0 1 0 0 0 1 1 0 0 0 2 0 0 2 0 0 0 0 0 1 0 0 2 0 1 0 1 1 1 1 0 1 0 0 2 1 1 1 1 1 2 2 0 0 0 0 1 1 1 0 1 0 0 0 2 0 1 0 0 1 0 1 1 0 0 1 0 0 1 0 1 1 0 0 0 0 2 0 0 2 2 0 2 1 2 0 1 2 0 1 2 2 1 0 0 0 1 1 0 0 0 0 0 0 0 1 2 1 1 0 0 0 0 0 0 0 0 1 1 0 1 0 2 1 1 0 0 0 0 0 2 1 0 0 1 0 1 0 0 1 0 0 1 0 0 2 0 0 1 1 0 0 1 0 0 1 2 2 0 1 0 1 1 0 1 0 0 0 1 0 1 0 2 0 1 1 2 1 1 0 2 0 2 2 0 1 0 1 0 2 0 0 1 0 0 0 0 0 0 0 1 2 0 1 1 0 2 2 0 0 1 1 0 0 1 0 0 0 2 0 0 2 0 0 2 2 0 1 1 2 1 0 1 2 0 0 0 1 0 1 0 0 0 0 2 0 0 0 0 0 0 1 0 0 0 1 1 0 0 0 0 1 1 1 1 1 0 0 0 1 0 2 0 2 0 1 0 2 0 2 2 0 1 1 1 1 0 2 2 0 1 0 1 0 0 1 1 1 1 0 0 2 1 1 0 0 0 2 0 0 1 1 0 2 2 0 1 0 0 0 1 0 1 0 0 0 0 0 1 1 1 0 1 2 0 1 1 1 0 1 2 2 1 1 0 2 1 2 0 1 0 2 1 1 0 1 1 0 1 1 0 0 0 0 0 0 0 0 0 0 2 0 2 0 2 1 1 0 0 0 0 0 1 1 0
24 0 0 1 1 1 1 1 0 2 1 0 0 1 1 1 0 1 1 0 0 2 0 1 0 0 0 0 2 2 2 1 1 2 2 0 2 1 0 0 2 1 1 1 2 1 2 0 1 1 1 1 0 0 1 0 0 1 1 1 0 0 0 2 1 0 1 0 0 0 0 0 1 2 1 2 2 1 1 0 0 2 1 0 1 0 0 0 0 2 0 2 1 2 0 1 0 1 0 1 1 0 1 0 2 1 2 0 1 1 1 2 0 1 0 0 0 0 1 0 1 0 2 2 1 0 1 1 1 1 0 0 0 0 0 0 0 0 0 0 1 0 0 0 1 1 0 0 0 0 0 0 0 0 0 0 1 0 0 0 1 1 1 2 1 2 1 1 1 1 0 1 2 0 1 0 0 1 0 1 1 2 1 2 1 1 1 1 0 1 0 0 2 1 2 0 1 1 0 0 0 0 0 0 2 1 1 0 1 0 1 0 1 0 0 2 0 1 1 0 2 1 2 0 0 0 2 1 0 1 0 0 0 1 1 1 1 1 1 0 0 0 1 2 0 0 0 0 0 0 0 0 1 0 0 2 1 0 0 0 0 0 2 1 1 0 0 1 2 0 0 0 0 1 2 2 1 2 2 2 2 1 0 0 1 0 1 2 1 2 0 1 1 1 1 0 1 0 1 0 1 1 2 0 0 0 1 1 2 0 0 1 2 0 2 0 0 1 1 1 0 2 2 0 1 0 0 1 1 0 0 2 0 0 0 0 1 0 0 1 1 1 1 1 0 0 1 1 2 2 0 0 2 2 0 0 0 0 1 0 1 1 1 0 1 0 0 2 2 1 2 0 2 1 1 1 0 1 0 1 2 1 0 0 0 0 0 0 0 0 0 1 1 0 2 0 1 1 0 0 0 0 0 1 0 1 1 0 0 2 0 1 0 0 1 0 1 0 0 0 0 0 0 0 1 1 0 0 0 1 1 1 1 1 1 1 0 1 1 0 2 0 0 1 1 1 0 1 2 0 0 0 0 2 1 1 1 0 1 1 0 0 0 0 0 1 0 1 1 1 1 1 2 2 0 0 0 1 2 0 2 2 0 1 1 1 1 1 1 0 1 1 1 1 0 0 0 1 1 2 1 1 2 1 0 1 2 0 1 0 1 1 1 1 1 1 1 2 0 1 1 2 0 0 0 1 1 0 0 2 0 0 1 1 1 1 1 1 2 2 1 1 0 1 1 1 0 0 2 2 0 0 0 2 1 0 0 0 1 1 0 0 0 2 1 1 1 1 1 1 0 1 1 0 1 1 2 1 0 2 0 1 0 1 2 0 1 1 1 1 0 2 0 2 0 1 0 0 0 0 0 1 0 0 1 2 1 0 2 2 1 0 0 0 0 0 0 0 0 0 0 0 0 0 0 1 1 1 0 0 1 0 0 0 0 1 0 0 1 2 1 1 0 1 1 1 1 0 2 0 0 2 0 2 0 0 0 2 2 0 0 0 0 0 1 2 0 0 1 0 0 0 0 0 1 0 1 0 0 0 0 0 2 0 1 1 1 0 1 1 0 0 0 1 0 0 0 1 0 0 0 0 0 0 1 0 2 2 2 0 0 0 0 2 0 1 0 0 0 0 0 0 0 2 2 0 0 0 1 1 1 1 0 0 1 1 0 0 0 1 0 0 0 0 0 0 0 0 0 0 0 0 0 1 0 0 0 0 2 0 0 0 1 0 0 0 2 0 0 2 0 1 2 0 0 0 1 1 1 1 0 1 0 0 2 0 2 2 0 2 2 0 1 2 2 0 0 0 0 0 0 0 0 0 2 0 2 1 1 1 0 0 1 1 0 1 2 2 2 0 2 2 0 2 2 1 0 2 0 0 0 2 0 0 0 2 0 0 1 0 1 1 0 0 0 0 0 2 2 0 1 1 0 0 1 1 0 0 0 0 0 0 1 1 0 0 0 0 2 1 1 0 0 2 0 1 0 1 1 2 1 1 1 0 0 0 1 0 1 0 1 0 1 1 1 0 1 1 1 0 0 2 2 1 1 1 1 1 0 1 1 1 0 0 0 0 0 0 2 1 1 0 0 1 1 0 0 1 1 0 1 1 0 2 0 0 0 0 0 1 0 0 1 2 1 2 0 0 0 0 2 0 0 2 1 0 2 2 0 0 0 1 0 1 1 0 1 0 2 2 1 0 0 0 0 1 2 0 2 1 0 1 1 1 0 0 1 0 0 2 0 0 0 1 0 0 1 0 0 0 0 1
25 0 0 0 0 0 1 1 0 2 1 0 0 0 0 0 0 0 0 0 0 2 0 2 0 0 0 0 2 1 1 2 0 1 2 0 2 1 0 0 2 1 0 0 2 0 1 0 2 0 0 0 1 1 0 1 0 0 0 1 0 1 0 1 0 1 0 0 0 0 0 0 1 2 1 2 2 1 1 0 0 2 0 0 2 0 0 0 0 1 0 1 0 2 1 1 0 2 0 1 0 0 1 1 2 0 2 1 0 2 1 1 0 0 0 1 0 1 1 0 1 0 1 1 0 0 1 0 0 0 0 0 0 0 0 0 0 0 0 0 1 0 1 0 1 2 1 0 0 0 1 0 0 0 0 0 0 0 0 0 0 0 1 1 1 0 0 2 1 1 0 1 0 2 1 0 0 1 0 1 1 1 1 1 1 1 1 0 0 1 0 0 1 0 1 0 1 0 1 0 0 0 0 2 2 0 0 0 1 0 1 0 0 0 0 2 1 2 1 1 1 1 1 0 1 0 0 0 0 1 1 0 0 0 0 0 0 1 1 1 0 0 2 2 0 0 0 0 1 1 1 0 0 0 0 2 1 1 0 0 0 0 0 0 0 0 0 0 0 0 1 2 1 2 0 0 0 2 2 1 1 2 0 0 0 1 0 1 1 2 1 1 0 2 2 0 0 1 1 0 1 0 2 2 1 0 1 2 2 0 0 2 2 0 2 0 2 0 0 0 0 2 1 1 1 0 1 2 2 1 0 1 1 0 0 0 0 2 0 0 0 1 2 1 0 0 0 0 1 0 1 1 0 1 0 1 1 0 0 1 1 0 2 0 2 1 0 2 2 0 2 0 1 1 0 0 0 0 0 1 1 0 1 1 1 1 1 1 1 0 0 1 1 0 2 1 0 2 0 0 0 0 0 2 0 2 0 1 0 2 0 1 0 1 0 0 0 1 0 0 0 2 1 2 1 1 0 0 0 0 0 0 1 1 1 1 0 1 1 1 2 0 0 0 0 1 0 0 2 0 0 0 0 2 1 1 1 1 2 2 1 0 0 0 0 2 1 0 2 0 0 0 1 1 2 0 2 1 2 0 1 2 0 1 2 0 0 1 2 1 0 2 1 2 2 0 0 1 1 1 1 1 2 1 0 1 2 0 1 0 1 2 0 1 2 0 1 2 0 1 1 2 0 1 1 0 0 0 0 2 0 0 0 0 0 0 0 0 2 2 1 0 0 1 1 2 0 1 1 1 0 0 0 1 1 1 1 0 0 1 0 0 0 2 0 1 1 2 0 0 1 2 0 0 0 0 1 1 0 1 0 2 0 0 0 0 0 1 0 1 1 0 0 0 0 0 0 0 0 0 0 1 1 0 1 2 1 0 2 2 0 1 1 1 1 1 1 0 0 0 0 0 0 0 0 1 2 2 0 0 0 2 0 0 0 0 1 0 0 0 1 2 0 1 1 0 0 0 1 1 1 2 0 0 1 1 2 2 1 0 0 0 2 0 1 2 0 0 1 0 0 1 0 1 0 0 0 0 0 0 0 0 0 0 0 0 0 1 2 1 0 0 0 0 0 1 1 2 0 1 0 1 0 0 0 0 1 1 1 0 0 0 0 1 1 1 0 1 1 1 0 0 0 2 0 1 1 0 0 1 0 0 1 0 1 1 1 0 0 1 0 0 1 0 0 1 2 0 0 0 0 0 0 0 0 0 0 0 1 0 0 0 2 0 0 1 2 0 1 1 0 1 0 2 1 1 1 2 0 0 1 1 0 0 2 0 1 2 0 1 0 0 1 2 1 1 0 1 0 2 1 0 1 0 1 0 0 0 0 1 0 0 0 0 1 0 2 1 2 0 0 0 0 1 0 1 0 1 1 0 0 1 1 2 0 2 0 0 2 0 0 2 0 0 0 0 0 1 0 0 1 0 0 0 2 0 0 0 0 0 2 2 0 0 0 1 2 0 1 1 0 0 1 1 0 0 0 1 2 2 2 2 2 0 0 0 0 0 0 0 0 0 1 1 1 0 1 1 1 0 0 1 2 2 2 2 0 0 0 0 0 0 1 0 1 1 0 0 2 0 1 1 0 1 1 0 1 2 0 1 2 0 1 1 0 0 0 0 1 2 0 0 1 0 0 2 1 1 0 0 1 0 2 0 0 0 1 2 0 0 1 1 1 1 2 0 0 0 2 1 0 1 1 0 0 1 1 2 2 0 0 2 0 0 0 0 0 0 1 2 0 1 0 2 0 0 0 0 1 0 0 1
26 0 0 0 0 0 0 1 1 1 1 0 1 2 1 1 0 1 0 0 0 2 0 1 0 0 0 0 1 2 1 0 1 2 1 1 1 1 0 0 0 0 0 0 0 2 2 0 2 0 0 0 0 0 1 0 2 0 1 0 1 2 0 1 0 2 0 0 0 0 0 1 2 1 1 1 1 1 2 0 1 2 2 1 1 0 1 1 0 2 0 1 1 0 1 1 0 1 1 0 1 0 1 1 2 0 2 0 0 2 2 2 1 2 1 1 1 0 0 0 2 0 1 1 0 1 1 1 2 2 1 1 0 0 0 0 0 0 0 0 0 0 0 0 1 1 1 0 0 0 0 0 0 0 0 0 0 0 0 0 1 1 1 0 0 1 0 0 0 1 1 0 1 1 0 0 0 0 0 0 0 0 0 2 1 0 1 1 1 2 0 0 2 0 2 0 1 0 0 0 0 0 1 0 2 2 2 0 1 0 1 0 0 0 0 2 1 1 1 0 2 1 1 0 0 0 0 2 1 2 0 0 0 0 0 0 0 2 2 0 0 1 0 1 0 0 0 0 0 0 0 1 1 0 0 1 0 0 0 0 0 0 0 0 0 0 2 1 2 0 0 1 0 2 0 0 0 2 2 2 2 2 1 1 0 1 1 2 0 2 0 1 0 2 2 1 0 1 0 1 2 0 1 0 0 0 0 1 1 0 0 1 0 0 2 0 2 0 1 1 0 2 2 1 1 0 0 0 1 1 0 1 0 0 0 0 0 1 0 1 1 1 2 2 0 0 0 0 0 0 0 0 2 2 0 0 0 1 0 1 1 0 1 0 1 1 0 1 2 0 2 0 1 2 0 0 0 1 0 2 1 0 1 1 2 1 2 1 1 0 0 0 2 1 2 1 1 0 1 2 2 2 0 2 0 2 0 0 0 2 0 0 0 0 1 0 1 0 1 0 0 0 1 0 0 0 0 1 1 1 1 1 0 1 1 1 0 0 0 0 2 0 0 0 0 1 1 2 2 0 0 0 0 2 1 1 1 0 1 2 1 0 0 0 1 2 0 0 2 0 1 0 2 2 2 1 1 2 2 0 2 1 0 0 2 1 0 0 1 0 1 1 0 2 1 2 2 2 2 1 0 0 1 0 0 1 2 2 0 0 0 2 1 1 1 0 0 2 0 1 1 2 0 0 0 2 0 1 0 1 1 0 1 1 1 0 0 1 2 2 1 0 0 1 2 0 0 0 2 2 0 0 0 1 2 2 1 0 1 1 1 0 0 2 0 0 0 0 0 0 0 0 0 0 0 0 0 2 0 2 0 0 0 1 2 2 2 0 0 0 0 2 1 0 0 0 0 1 0 1 1 1 1 0 1 1 1 0 1 1 0 0 0 0 0 0 0 0 0 0 1 1 0 1 0 0 2 1 0 0 1 1 0 1 0 0 0 1 1 1 1 2 0 1 2 2 2 0 1 0 0 1 0 1 0 0 1 2 1 1 1 0 0 0 0 2 1 0 1 1 1 2 0 1 0 0 0 0 0 0 0 0 2 2 0 2 1 1 2 1 0 0 1 2 0 0 0 2 0 2 1 1 0 1 1 0 0 2 2 0 0 0 0 2 1 0 0 0 0 0 0 2 0 2 1 0 1 0 1 1 1 1 0 0 0 0 0 0 0 0 0 0 1 0 0 1 2 2 1 0 0 0 0 1 0 0 1 0 0 0 0 1 2 0 0 0 2 0 0 2 0 1 2 0 0 0 1 1 1 1 0 1 1 1 1 1 0 1 0 1 0 1 2 2 2 0 1 0 0 1 1 0 0 0 2 0 2 0 1 0 0 0 0 0 1 0 1 2 1 0 0 1 0 2 2 1 0 1 0 1 0 1 0 0 0 0 1 0 2 1 1 2 0 0 0 0 0 2 1 0 1 0 0 0 2 0 0 0 0 0 0 2 0 0 0 0 1 0 1 1 0 0 1 1 0 0 0 0 1 2 1 1 1 0 1 1 1 0 0 0 0 1 0 0 1 1 1 2 1 0 1 2 2 2 0 0 1 1 0 0 0 1 0 0 1 1 0 2 1 1 0 1 0 1 2 1 1 1 0 0 2 1 0 1 1 1 1 1 0 0 0 0 1 1 1 1 0 0 0 0 2 0 2 0 1 1 1 1 1 1 1 0 0 1 1 1 1 0 0 0 0 0 0 0 1 1 1 0 0 0 0 0 1 1 0 0 1 0 0 0 0 1 1 2 0 0 1 0 0 0 1 1
27 0 1 1 0 1 1 0 0 2 0 0 0 0 0 0 0 1 1 1 0 2 0 2 0 0 0 0 2 2 1 0 1 1 1 0 2 0 0 0 0 0 0 0 2 0 1 0 1 2 1 0 1 1 0 0 1 2 2 1 1 2 0 1 1 0 1 1 0 0 0 0 1 2 1 2 2 1 2 0 1 2 2 1 1 0 0 0 0 2 0 0 2 2 0 2 0 1 1 0 0 1 1 0 2 1 2 0 0 2 2 2 0 1 0 0 0 1 0 0 2 0 1 1 0 1 1 1 1 1 0 0 0 0 1 1 0 0 0 0 0 0 0 0 0 1 0 0 0 1 0 0 0 0 0 0 0 0 0 1 0 0 1 2 0 1 0 0 2 0 0 1 0 2 0 1 0 0 0 0 0 1 1 2 2 1 2 2 1 1 0 1 1 1 1 0 0 0 0 2 0 2 0 2 2 1 0 2 0 0 2 0 2 0 0 2 0 0 0 1 1 1 2 0 0 0 0 1 1 0 1 0 1 2 1 1 0 1 2 0 0 0 1 1 0 0 0 1 1 0 0 1 1 0 0 2 1 0 0 0 0 0 1 0 0 0 0 2 2 0 0 2 0 2 1 0 0 2 2 2 2 0 1 1 0 1 0 0 0 1 1 1 2 2 2 0 2 2 0 1 1 0 2 1 1 0 1 2 0 0 0 1 1 1 2 0 1 0 0 0 0 2 1 0 0 0 0 1 2 1 0 0 0 0 0 0 0 0 0 0 0 0 2 1 1 1 0 0 2 2 0 0 2 2 0 1 1 0 0 2 2 0 2 0 2 1 0 1 2 0 2 0 0 2 0 0 0 1 1 2 0 0 0 1 1 1 1 0 0 1 1 2 0 0 2 1 1 1 1 0 1 1 1 1 1 0 0 1 0 2 0 0 0 0 1 0 0 0 0 0 2 1 1 0 2 1 0 0 0 1 1 1 0 1 0 1 1 1 1 1 1 1 0 1 1 2 0 0 1 0 0 0 0 2 1 0 0 1 1 2 1 0 0 0 0 1 0 0 2 0 0 0 2 2 2 0 2 2 2 0 2 2 0 2 1 1 1 1 2 0 0 2 1 1 1 0 0 1 1 1 1 0 1 1 1 0 1 1 0 0 0 2 1 1 1 0 1 1 0 1 1 1 0 0 0 1 1 0 0 1 1 1 2 1 2 0 1 1 2 2 1 0 0 0 1 1 0 1 1 2 0 0 0 1 1 0 0 0 0 1 0 1 0 1 1 0 0 1 0 1 0 2 0 0 0 0 1 1 0 1 0 0 0 1 2 1 1 1 1 1 0 1 0 1 1 0 0 0 0 0 0 2 0 1 2 2 1 1 1 1 0 0 0 2 0 2 0 0 0 0 0 0 0 0 0 0 1 1 0 0 0 0 0 0 0 0 0 2 2 2 2 2 0 0 0 0 0 0 1 0 0 1 1 1 1 1 1 2 2 0 0 0 2 1 0 1 1 0 1 0 0 1 0 1 0 1 1 0 0 0 0 1 2 2 1 2 1 0 1 1 0 0 0 1 0 0 0 1 0 1 1 0 0 0 1 0 1 2 1 0 2 0 0 1 0 1 0 0 1 1 0 0 0 2 1 0 0 0 0 0 0 0 0 0 0 0 1 0 0 0 0 0 0 0 0 0 0 0 0 0 0 1 0 1 0 2 0 1 1 1 1 1 2 0 0 2 2 0 0 1 1 0 2 0 0 0 1 1 1 1 0 1 0 0 2 1 1 1 0 2 1 1 1 1 0 1 0 0 0 2 1 0 1 0 1 1 1 0 1 1 0 0 2 2 0 0 2 2 2 0 2 2 0 2 2 2 0 1 1 0 0 1 1 1 0 1 0 1 1 0 1 1 1 0 0 1 1 1 0 1 1 0 0 0 1 0 1 1 0 0 0 1 0 0 1 0 1 0 1 2 1 0 2 1 0 0 0 1 2 2 2 2 1 0 0 0 1 1 0 0 0 0 0 1 2 2 1 2 0 0 0 1 2 1 1 1 0 1 0 0 0 1 0 0 1 1 0 1 2 1 0 0 1 1 0 0 0 0 0 1 2 0 0 0 1 1 1 1 0 0 0 0 1 0 0 2 1 0 0 0 2 0 1 1 1 0 1 1 1 0 2 0 0 1 2 0 0 0 1 1 0 0 0 0 0 0 1 0 1 2 1 1 1 1 0 0 1 0 0 1 0 0 0 0 0 0 1 0 1 0 0 0
28 0 0 0 0 0 1 1 0 1 0 0 0 1 1 1 0 1 1 2 1 2 0 2 0 0 0 0 2 1 1 1 0 1 1 1 1 0 1 1 0 0 0 0 1 0 1 0 2 0 0 1 2 2 1 0 1 0 1 1 1 1 0 2 0 1 0 1 0 1 1 2 1 2 1 2 2 1 1 0 1 2 1 0 1 0 0 0 0 2 0 0 0 1 0 1 0 1 0 1 2 0 1 1 2 0 2 1 1 1 0 1 0 1 0 1 0 0 0 0 0 1 1 1 0 1 1 0 2 1 0 0 1 0 0 0 1 0 0 0 0 0 1 1 1 1 1 0 0 0 0 0 0 0 0 0 0 1 0 0 0 0 1 0 0 1 0 1 0 1 1 0 1 1 2 0 0 1 0 1 1 2 1 2 2 2 1 1 1 1 1 0 2 1 1 0 2 0 0 1 0 1 0 1 2 1 1 2 0 0 1 0 1 0 0 2 0 0 1 0 2 0 1 0 0 0 2 0 0 1 1 1 0 1 1 0 0 1 2 1 1 1 2 1 1 1 1 0 0 0 0 1 2 0 0 1 2 0 0 1 0 1 1 1 0 0 1 1 2 0 0 2 0 1 1 1 1 2 2 2 2 2 2 2 0 1 1 1 0 1 0 0 1 1 2 0 1 0 0 1 2 2 1 0 0 0 0 2 1 0 0 1 0 1 1 0 2 0 1 1 0 0 0 1 1 0 0 2 0 1 0 2 0 0 0 0 0 0 0 1 2 1 2 1 1 1 2 0 2 0 1 1 2 2 0 0 1 0 0 1 1 0 0 0 0 1 0 2 0 0 0 2 0 2 0 0 0 1 1 2 0 2 0 1 1 1 1 0 0 0 0 0 0 0 2 0 1 1 0 0 0 0 0 1 0 0 1 1 0 2 0 1 0 0 1 0 0 1 0 0 1 1 0 2 1 1 1 1 1 1 1 1 0 2 0 2 0 0 0 0 1 2 1 0 0 1 0 0 2 0 0 1 0 2 0 0 0 0 2 2 0 0 0 1 0 1 1 0 2 0 0 0 2 2 1 0 1 1 2 0 1 1 0 1 1 1 1 0 2 1 0 2 0 1 1 1 1 0 0 2 2 1 1 1 0 1 1 0 0 0 0 2 0 1 1 0 0 1 1 2 2 1 0 0 0 0 2 0 1 1 1 0 1 0 1 0 1 1 1 1 1 0 0 0 2 1 0 1 1 2 0 0 0 2 2 0 0 1 0 1 0 0 0 1 1 0 0 1 0 0 1 2 0 0 0 0 0 2 0 2 0 0 0 0 0 0 0 2 1 2 0 0 0 0 1 0 0 1 0 1 1 1 1 1 2 2 1 0 2 2 0 0 0 0 0 0 1 0 0 0 0 0 0 0 0 1 2 1 0 0 0 1 0 0 0 1 1 1 1 1 2 0 0 1 1 1 1 0 1 0 0 1 0 2 0 0 0 1 1 0 0 0 1 1 0 1 0 1 0 0 0 0 0 0 0 1 2 0 0 1 1 0 1 1 0 2 2 0 1 2 1 1 0 2 1 0 2 1 0 1 0 1 0 0 0 0 2 1 2 0 1 0 0 2 0 0 0 1 1 1 0 0 0 2 2 1 0 0 1 1 0 0 0 0 0 0 0 1 0 1 1 1 0 0 1 0 0 1 1 1 1 1 0 0 0 1 0 0 1 0 0 1 2 0 0 1 2 1 0 2 0 1 2 0 0 0 2 1 0 0 0 0 0 0 2 0 2 2 1 2 1 1 1 1 0 1 0 1 0 0 0 0 1 0 1 1 1 1 2 0 0 0 0 0 0 0 1 2 2 0 1 1 0 2 2 0 0 1 0 0 0 2 1 1 0 2 0 0 1 0 0 0 1 0 0 0 0 0 0 0 2 0 0 0 1 1 0 0 1 1 0 2 0 0 0 1 2 0 1 0 0 0 1 1 0 0 0 0 2 2 2 2 0 0 0 0 2 0 1 0 1 0 1 1 2 0 2 2 1 0 1 2 2 2 2 2 0 1 0 0 0 1 0 1 1 0 0 0 2 1 0 1 0 0 1 0 1 1 0 1 2 0 0 1 0 0 0 1 0 1 1 1 1 0 0 0 1 1 1 0 2 0 2 0 0 0 0 1 0 0 2 0 0 2 2 0 1 0 1 0 0 0 0 0 0 2 2 0 1 1 0 1 1 1 0 0 1 1 1 2 0 0 1 1 0 0 0 0 1 1 0 0
29 0 1 0 0 0 1 2 0 2 1 0 0 0 0 0 0 0 0 2 1 0 1 2 0 0 0 0 2 2 1 1 0 0 1 2 1 2 0 0 1 1 1 1 2 1 0 0 2 2 0 1 1 2 0 2 0 0 1 2 0 1 0 1 0 1 0 0 0 1 1 1 2 2 2 2 1 1 1 0 1 2 1 1 2 1 1 1 0 1 0 0 2 1 0 0 0 1 1 0 0 0 0 1 2 1 2 1 1 1 0 1 0 2 0 0 0 0 1 0 1 0 1 1 1 0 0 0 1 1 1 1 0 0 0 0 0 0 0 0 0 0 0 0 1 1 0 0 0 0 0 0 0 0 0 0 0 0 0 0 0 0 2 2 0 0 0 0 0 1 0 1 0 2 1 0 1 1 0 0 1 1 0 1 0 0 0 0 0 0 0 1 2 2 0 1 0 0 0 1 0 1 0 1 2 1 1 0 2 1 2 1 1 1 0 2 0 1 0 0 2 1 2 0 0 0 1 1 0 1 0 0 0 0 0 0 0 2 2 0 0 0 2 2 0 0 0 0 0 0 0 1 2 0 0 1 0 0 0 0 0 0 0 0 0 0 0 0 2 0 0 2 0 2 0 0 1 2 2 1 1 2 0 0 0 0 0 2 0 2 0 0 0 2 1 2 0 1 0 0 1 1 2 1 0 0 1 2 0 0 0 1 1 1 1 0 1 1 1 1 0 1 2 1 2 0 1 2 2 1 0 2 1 1 0 0 0 2 0 1 1 1 2 1 1 1 1 0 2 2 0 0 2 2 0 1 1 0 0 2 2 0 0 0 0 2 0 2 1 0 1 1 2 1 1 1 0 0 0 2 1 1 1 1 1 0 1 0 0 0 0 0 0 0 2 0 1 0 1 1 1 1 1 1 1 0 0 0 0 1 1 0 0 0 1 0 1 0 1 1 0 1 0 1 1 1 1 0 0 0 1 0 0 2 0 1 0 0 0 0 2 0 0 1 1 2 0 0 1 0 0 0 0 2 1 1 1 1 0 0 0 0 1 1 0 0 0 1 2 0 1 1 2 2 0 0 0 1 2 0 1 2 0 1 1 2 1 1 2 0 1 2 0 2 1 2 2 1 1 2 1 1 1 1 0 1 1 0 0 0 0 1 0 2 2 0 0 2 0 2 2 2 0 0 0 2 0 1 0 1 1 1 1 1 1 1 0 0 1 1 1 1 0 1 1 1 0 2 1 0 0 0 0 1 1 1 1 0 0 0 0 0 0 2 1 0 0 1 0 0 0 2 1 1 2 2 2 0 0 1 1 0 1 1 1 0 1 1 0 1 0 1 0 0 1 0 1 0 0 0 0 1 0 0 2 2 1 0 1 1 0 0 0 1 0 1 1 0 0 1 0 0 1 1 0 1 2 1 0 0 0 0 0 0 0 0 1 1 1 2 1 1 1 1 1 0 1 0 1 0 0 2 0 2 0 0 0 2 2 0 0 0 0 1 0 1 0 1 2 0 0 2 0 0 0 0 0 1 2 2 0 2 2 1 0 1 2 1 1 0 0 0 0 0 0 0 0 1 0 1 0 1 0 0 1 0 2 2 2 0 0 0 0 1 0 2 0 2 2 2 0 0 1 2 1 0 0 0 0 0 0 0 0 0 0 0 1 0 0 1 0 0 1 1 0 0 2 0 0 0 0 0 0 0 0 0 0 0 1 0 0 1 2 0 0 1 2 1 0 2 0 0 0 1 1 0 1 0 1 1 0 1 0 0 1 2 0 2 0 2 2 0 0 1 1 0 0 2 0 2 1 0 0 1 1 0 0 0 0 1 1 0 0 0 1 0 1 2 2 0 1 1 0 2 2 0 0 2 0 0 0 2 1 2 0 2 0 1 2 2 2 2 0 0 0 0 0 0 0 0 2 0 0 0 2 0 0 1 1 1 0 1 1 1 0 1 0 0 2 0 0 0 1 1 0 0 0 2 0 2 2 2 2 0 0 0 0 1 0 0 0 0 2 0 2 0 2 2 0 0 0 1 1 1 0 0 1 2 0 1 0 1 1 1 2 2 0 0 1 0 1 0 0 1 2 0 0 0 1 0 2 2 0 2 0 0 0 0 0 0 0 0 1 0 0 2 1 0 0 0 2 0 1 1 0 0 2 1 0 1 0 0 0 0 2 0 0 0 2 0 0 0 0 0 0 1 1 1 1 0 0 0 0 0 0 0 0 1 0 2 1 0 1 1 0 0 0 0 0 0 0 1
30 0 0 1 1 1 1 0 0 1 1 1 1 1 0 0 0 1 0 1 1 2 1 2 0 0 0 0 1 2 2 1 0 1 1 0 2 1 0 0 1 1 0 0 2 0 1 0 1 1 0 0 0 1 0 0 0 1 0 1 1 1 0 2 0 1 1 0 0 0 0 0 1 2 1 2 2 0 2 0 0 0 2 2 2 1 1 0 0 1 0 0 1 2 0 2 0 1 0 1 1 0 0 2 2 0 2 2 2 0 0 2 2 2 2 2 2 0 0 0 1 1 2 2 0 0 2 0 2 2 0 0 0 0 0 0 0 0 0 0 1 0 0 0 1 1 0 0 0 1 0 0 0 0 0 0 0 1 0 0 1 1 0 2 1 2 1 1 1 1 0 2 0 2 2 0 0 1 0 1 1 1 1 2 2 2 1 2 1 2 0 0 1 1 0 0 0 0 0 0 0 0 0 2 2 1 1 0 2 0 2 0 0 0 0 2 0 0 2 0 2 1 2 0 0 0 0 2 1 0 0 0 0 0 0 0 1 2 2 0 0 0 2 2 0 0 0 0 0 0 0 0 1 0 0 1 1 2 2 2 2 2 0 0 0 0 1 0 1 0 1 1 0 2 0 0 0 2 2 2 2 2 1 1 0 2 1 1 0 1 0 0 2 2 2 0 1 1 0 1 1 1 0 0 0 0 0 1 2 0 0 2 2 2 2 0 2 0 0 0 1 1 1 2 1 0 1 1 1 1 0 0 0 0 0 0 0 1 0 0 0 1 2 2 0 0 2 0 1 0 0 0 2 2 0 1 1 0 0 2 2 0 2 0 2 0 0 2 1 0 1 1 1 2 1 1 0 1 1 2 1 0 0 1 1 1 1 0 0 0 1 1 0 0 1 1 1 0 0 0 0 0 1 1 1 0 0 0 0 1 1 0 0 0 2 0 1 1 0 1 0 1 0 2 1 1 0 0 0 1 2 1 0 1 1 1 0 1 1 0 1 1 0 0 0 1 1 0 2 0 0 1 0 2 1 1 1 2 0 2 2 0 0 0 0 2 1 1 2 1 1 1 2 2 1 0 1 2 2 1 1 2 0 1 2 0 0 1 2 0 0 2 1 1 1 1 1 0 0 2 2 1 0 0 0 2 2 1 0 0 0 1 0 1 1 0 0 2 0 1 1 2 1 0 1 1 1 1 0 1 1 0 0 0 0 1 1 0 0 0 0 0 0 1 1 1 0 2 0 0 0 0 0 1 2 1 1 2 0 0 1 0 0 1 1 0 0 2 1 0 0 0 0 0 0 0 0 1 0 1 1 0 0 0 1 1 1 0 0 0 0 1 0 2 1 1 0 0 0 1 0 1 0 0 2 2 0 0 0 0 0 0 0 1 0 0 0 0 0 0 0 0 0 0 0 0 2 1 0 0 1 1 0 0 0 1 0 0 0 2 0 1 0 0 1 0 0 0 2 0 0 1 0 2 0 0 0 2 2 0 0 0 0 1 1 1 0 2 0 1 1 1 0 1 0 0 0 0 0 0 0 1 2 1 0 2 1 1 2 1 0 0 0 1 1 0 1 2 0 2 1 1 0 0 0 0 2 2 2 0 0 0 0 1 0 1 0 0 0 0 0 0 0 2 2 1 0 0 0 0 0 0 1 0 2 2 2 0 0 0 0 0 1 0 0 0 1 0 1 1 1 1 0 0 0 0 0 0 1 0 0 0 2 0 0 0 2 0 0 2 0 0 2 1 1 1 1 1 1 1 0 1 0 0 2 1 1 2 1 2 1 1 2 2 2 0 1 0 0 0 0 0 1 0 1 1 0 0 0 2 0 0 0 0 1 0 1 2 2 0 1 1 0 2 2 1 0 1 0 1 0 2 2 1 0 2 0 0 0 0 0 0 0 0 0 0 0 0 0 0 2 0 0 0 2 0 0 1 0 0 0 2 0 0 0 0 2 0 1 1 1 0 1 1 0 1 0 0 0 2 2 2 2 0 1 1 0 0 2 0 1 0 0 0 2 0 2 1 0 0 0 1 2 2 1 1 1 1 0 1 0 1 1 0 1 1 0 1 1 1 0 0 2 2 2 0 0 0 0 1 2 0 1 1 1 2 1 1 0 0 0 0 1 1 1 2 1 0 0 0 1 0 0 1 2 0 2 2 1 0 2 0 0 1 1 0 0 0 2 1 0 0 0 0 0 2 2 1 1 0 0 1 1 1 0 0 1 0 1 2 0 0 1 1 0 0 0 0 0 0 0 0
31 0 0 0 0 0 2 2 0 1 1 1 0 0 0 0 0 0 0 1 1 2 0 2 0 0 0 0 2 1 1 1 2 2 0 1 0 0 0 0 0 0 1 1 2 1 0 0 1 1 0 1 0 2 0 2 0 0 2 1 0 1 0 1 1 0 1 0 0 1 1 2 0 2 0 2 1 1 2 0 1 2 2 1 1 0 0 1 1 2 1 1 0 1 0 1 0 1 0 1 1 0 0 1 2 1 2 0 1 1 0 0 1 2 1 1 1 0 0 0 2 0 2 2 1 0 1 0 2 2 2 2 0 0 0 0 0 0 0 0 1 0 0 0 0 0 1 0 0 0 0 0 0 0 1 0 0 1 0 0 0 0 0 2 2 1 0 1 0 1 0 1 1 1 0 0 0 0 0 0 0 0 0 0 0 0 0 1 1 1 1 1 0 1 1 0 0 0 0 1 0 1 0 2 2 1 1 1 0 0 2 0 0 0 0 2 1 0 1 1 1 1 2 0 0 0 0 1 0 1 0 2 0 1 1 0 0 1 1 1 1 1 1 1 0 0 0 0 0 0 0 2 1 1 1 1 1 1 0 0 0 0 0 0 0 0 1 1 2 0 0 2 0 2 0 1 0 1 1 0 0 1 1 1 1 1 1 0 0 1 0 1 1 1 2 0 0 0 0 0 0 0 1 0 0 1 0 2 2 0 0 2 2 0 1 0 2 0 0 0 2 2 1 0 0 0 0 1 1 1 0 1 0 0 0 0 0 2 1 1 0 1 2 1 0 0 0 1 2 2 0 0 2 2 0 0 1 0 0 2 2 0 0 0 0 2 0 1 1 0 1 1 1 1 1 2 0 0 0 1 1 1 1 1 2 2 2 0 0 0 0 1 0 0 1 2 1 2 0 1 1 1 0 1 1 0 1 1 1 1 0 1 0 0 1 0 1 0 0 1 0 1 0 2 1 1 1 0 0 0 0 0 0 2 0 0 0 0 0 0 1 0 0 1 1 1 0 1 2 1 1 0 0 1 2 1 2 0 1 1 0 0 1 0 0 2 0 1 1 0 0 0 2 2 2 0 2 1 2 0 1 0 0 0 1 2 0 1 2 1 0 1 0 1 0 0 0 2 2 2 0 0 0 0 1 1 1 1 0 0 0 2 1 0 0 0 0 2 0 1 1 2 0 0 0 0 1 2 0 0 2 0 0 0 0 1 0 1 2 2 1 0 0 1 2 1 1 2 0 0 0 0 0 2 2 1 0 2 0 0 0 1 0 2 1 0 0 1 0 1 0 1 0 0 0 0 1 1 0 1 1 0 0 1 1 0 1 1 1 1 1 0 1 0 1 0 0 1 0 1 1 0 0 1 2 2 1 0 1 0 2 1 1 1 1 1 0 0 0 0 0 0 0 0 0 0 2 1 0 0 1 0 1 1 1 1 0 1 1 1 2 1 0 1 1 1 0 0 1 0 0 2 0 1 0 0 1 2 1 0 0 0 1 1 1 1 0 0 0 2 2 0 0 1 0 0 0 0 0 1 0 0 2 2 0 2 2 1 2 1 0 0 0 1 1 0 2 2 0 2 1 1 0 0 2 0 1 2 2 0 0 0 0 1 0 2 0 0 0 0 0 1 0 1 1 0 0 0 1 1 0 0 0 0 1 1 0 0 0 1 0 0 1 1 0 0 2 0 0 0 0 0 0 1 0 1 1 0 0 0 0 0 2 0 0 1 1 0 0 2 0 0 2 0 1 0 1 2 0 0 1 0 0 0 1 0 0 2 1 2 0 1 1 1 1 0 2 0 0 0 0 0 1 0 1 0 1 1 1 1 0 0 0 0 1 0 1 2 2 0 2 2 0 2 2 1 0 1 0 1 0 1 1 1 0 2 0 1 1 0 0 0 0 0 0 0 0 1 1 1 0 0 0 0 1 0 0 0 0 0 0 1 0 0 0 2 0 0 2 2 0 0 0 2 0 1 0 1 1 2 2 2 2 0 0 0 0 0 1 0 1 0 0 0 1 0 1 2 0 1 0 1 1 1 2 2 0 0 0 1 1 0 0 1 1 1 0 0 1 1 0 1 0 2 1 0 1 0 1 0 2 2 1 2 1 1 0 1 0 1 0 0 2 1 1 1 1 0 0 0 2 0 0 1 1 0 2 2 1 1 0 1 0 2 2 0 0 0 0 0 0 0 0 0 0 0 1 0 0 0 0 0 0 1 0 0 1 1 0 2 1 0 0 2 0 0 0 2 1 0 0 0
32 0 1 0 0 0 2 0 0 2 0 0 2 2 1 1 0 1 1 2 1 2 1 2 0 0 0 1 2 2 1 0 1 1 0 0 1 1 0 0 0 0 0 0 2 1 0 0 1 1 0 1 1 1 0 0 0 0 0 0 2 2 0 0 1 0 1 0 0 1 1 1 2 1 0 1 1 1 2 0 1 1 1 1 2 0 0 0 0 2 0 1 0 1 0 2 1 1 0 1 1 0 0 2 2 0 2 1 1 1 0 1 0 1 0 0 0 0 0 0 0 1 1 1 0 1 1 1 2 1 0 0 1 0 1 0 0 0 0 0 1 0 0 0 1 1 0 0 0 0 0 0 0 1 0 0 0 0 0 0 0 2 1 1 1 2 0 1 1 1 0 1 0 2 1 0 0 0 0 0 0 1 1 1 1 1 1 1 1 2 0 0 1 1 0 1 2 0 0 0 0 0 0 1 2 2 1 0 1 0 2 0 1 0 0 2 0 0 1 0 2 1 2 0 0 0 1 0 0 0 1 1 0 0 0 0 0 2 2 0 0 0 1 2 0 0 0 2 2 0 0 1 1 0 0 1 2 0 0 1 0 1 0 0 0 0 0 0 1 0 1 1 0 1 1 0 1 1 1 1 1 2 1 1 0 2 1 2 0 2 0 0 2 2 2 0 0 0 0 0 1 2 1 1 0 0 0 2 1 0 0 1 1 0 1 0 2 0 2 2 0 2 1 1 1 0 0 1 1 1 0 1 0 0 0 0 0 2 0 2 1 1 2 2 0 0 0 1 2 2 0 0 1 1 0 0 0 0 0 1 1 0 1 0 1 0 0 1 2 0 2 0 0 2 0 0 0 2 1 1 0 0 1 2 2 1 1 0 0 1 1 2 1 0 2 0 0 0 1 2 2 2 1 1 0 1 0 1 0 1 0 1 0 0 1 0 1 0 1 0 0 0 1 1 1 1 0 0 0 0 1 0 1 1 1 1 1 0 0 0 2 0 0 0 0 2 1 0 1 0 0 0 0 1 2 1 2 2 0 2 2 0 0 0 0 1 0 0 2 0 1 1 2 2 2 0 2 2 2 1 0 1 0 0 1 1 0 0 2 1 0 2 1 0 0 1 1 0 0 2 2 2 1 0 0 1 2 1 0 0 0 2 0 0 1 0 0 1 0 1 1 1 1 0 0 0 1 1 0 1 1 0 2 1 2 0 1 1 1 1 0 0 0 0 2 0 0 0 2 2 0 0 0 1 1 1 1 2 1 0 1 0 0 0 0 0 0 1 1 1 1 1 1 0 0 0 0 0 0 0 2 0 1 1 1 1 2 1 1 1 1 0 0 1 0 2 0 1 0 1 1 1 0 1 2 2 1 0 1 1 1 0 1 1 1 1 0 0 0 0 0 0 0 1 0 0 2 2 0 0 1 0 0 0 0 2 1 0 0 2 1 1 0 1 2 1 1 1 2 0 1 2 0 0 0 0 2 2 2 0 0 0 1 1 1 0 0 1 0 0 0 0 0 0 2 0 0 0 1 1 0 2 2 1 2 2 0 1 1 1 0 0 0 1 0 0 1 2 0 2 1 0 0 0 0 0 2 1 1 0 0 0 1 1 0 2 0 1 0 0 0 0 0 1 0 1 0 0 0 0 0 0 0 0 1 1 0 0 0 0 0 0 0 1 0 0 1 0 0 0 0 0 0 0 0 0 0 0 0 0 0 1 2 0 0 0 2 1 0 2 0 1 2 0 0 0 0 2 0 0 0 0 1 1 1 1 0 2 0 2 1 0 0 1 1 0 0 1 0 1 1 0 2 0 0 0 2 0 0 2 0 2 0 0 1 0 1 2 2 0 1 1 0 1 1 1 0 1 0 0 0 2 1 1 0 2 0 0 1 1 1 1 0 0 0 0 0 1 1 0 2 1 0 0 0 0 2 0 0 0 0 1 2 1 0 2 0 0 1 1 1 0 1 0 0 0 0 1 0 2 2 2 2 0 0 0 0 2 0 0 0 0 0 0 1 0 1 1 0 0 1 2 1 1 2 2 1 1 0 0 0 1 0 0 0 0 0 1 1 1 0 0 0 1 1 0 2 1 1 0 1 1 0 0 1 1 1 0 0 1 0 0 1 0 0 2 1 1 0 0 2 0 1 1 2 0 2 1 0 0 2 0 1 0 0 0 2 0 2 1 1 0 0 0 0 0 1 0 1 1 0 1 1 1 0 0 1 0 2 1 0 0 0 2 0 1 0 1 1 0 0 1
33 0 0 1 0 0 2 1 0 1 1 0 1 2 1 1 1 1 1 2 1 2 0 2 0 0 0 0 2 2 2 0 1 1 2 0 2 1 0 0 1 1 1 0 0 2 1 0 2 1 0 0 0 1 0 1 0 0 2 1 0 2 0 1 0 0 0 0 0 0 0 1 1 2 1 2 2 1 2 0 0 2 2 1 1 0 0 1 1 1 0 1 2 2 0 0 0 1 1 0 0 1 0 0 1 1 1 0 0 2 1 1 1 2 1 1 1 1 0 0 2 0 2 2 0 1 1 2 2 2 2 2 0 0 1 1 1 0 0 0 0 0 0 1 0 0 0 0 0 0 0 1 0 0 0 0 1 2 0 0 0 0 1 2 0 2 0 0 0 2 0 0 1 1 1 0 0 1 0 1 1 1 1 1 1 1 1 1 0 1 0 0 2 0 2 0 0 0 0 1 0 1 0 1 2 1 2 2 0 0 1 1 2 0 1 1 1 1 2 1 1 0 1 0 0 0 1 2 0 2 0 1 0 0 0 0 0 2 2 0 0 0 2 2 0 0 0 0 0 0 0 0 2 0 0 1 0 1 1 1 1 1 0 0 1 0 0 1 2 0 0 1 0 2 0 1 1 2 2 0 0 1 1 1 0 2 0 1 1 1 0 1 1 1 2 0 1 1 0 1 2 1 2 1 1 0 2 0 1 0 1 2 1 0 1 0 2 0 0 0 1 1 2 0 1 0 0 0 1 1 0 1 0 0 0 0 0 2 1 2 2 2 1 2 1 1 0 0 2 1 0 0 1 1 0 0 0 0 0 0 0 0 1 1 1 0 0 2 1 0 1 1 0 2 1 1 0 2 1 2 0 0 1 1 1 1 0 1 1 0 0 0 1 0 1 1 1 1 0 1 1 1 2 0 0 0 1 2 0 2 0 1 0 1 0 0 0 0 0 0 0 1 0 1 1 2 1 2 2 1 2 1 1 0 2 2 0 0 0 0 2 0 0 0 0 1 0 0 0 0 0 1 0 2 1 1 1 1 1 2 1 0 0 0 0 1 0 1 2 1 1 1 2 2 0 0 0 2 2 2 0 2 0 0 2 1 0 0 1 0 1 1 1 2 1 1 1 1 1 1 1 1 0 0 1 1 2 0 1 0 1 1 1 1 1 0 0 1 0 2 2 1 1 1 1 1 0 1 1 1 1 0 0 0 0 0 1 1 1 2 0 0 0 1 2 1 0 1 1 2 0 0 0 1 2 1 1 1 0 0 0 1 0 0 0 0 0 1 0 0 1 2 0 0 0 0 1 1 0 2 0 0 0 0 1 1 1 0 0 0 1 1 1 1 2 0 0 1 0 1 1 0 1 0 0 1 1 0 2 2 0 0 1 2 1 1 0 0 0 0 0 0 0 0 0 0 1 1 0 0 1 0 0 0 0 1 0 0 0 2 0 1 1 1 1 1 1 0 0 0 1 1 0 1 0 0 1 2 2 0 0 0 1 0 1 2 0 1 0 2 2 0 1 0 1 0 0 0 0 0 1 0 2 1 0 2 1 1 1 0 1 1 1 2 1 0 1 1 0 0 0 0 0 0 0 0 2 1 2 1 1 0 0 1 0 0 0 0 0 0 0 0 2 2 1 0 1 0 0 0 0 0 1 0 1 1 0 1 1 2 0 0 1 0 0 0 1 2 0 0 0 1 0 1 0 0 0 0 1 0 0 1 2 0 0 1 2 0 0 2 0 0 2 0 0 0 1 0 1 1 0 1 0 0 2 2 0 2 0 2 1 1 0 1 1 0 0 0 1 1 0 0 2 0 0 1 2 0 1 1 0 0 0 0 2 0 2 2 2 0 1 2 0 1 1 2 0 1 0 1 0 1 0 1 0 1 0 1 2 2 2 2 0 0 0 0 0 0 0 0 2 0 0 0 1 0 1 0 0 0 0 2 0 0 0 1 0 0 2 0 0 0 1 1 0 0 0 0 0 1 1 1 2 0 0 0 0 0 0 1 1 1 1 0 2 1 0 2 0 1 1 1 2 2 1 1 1 1 0 0 0 1 1 0 0 0 0 1 0 0 0 1 0 2 1 0 0 0 0 0 2 1 0 0 1 1 1 1 0 0 0 0 2 0 0 1 2 1 0 0 1 0 1 1 0 0 2 2 0 0 1 1 1 0 1 0 1 0 0 0 0 0 1 1 0 0 1 1 1 0 0 1 0 0 0 0 0 1 0 2 0 0 0 0 0 0 1 0 1 1 1 1
34 0 0 0 0 0 1 0 0 2 0 0 0 0 0 0 0 1 0 0 0 1 0 2 0 0 0 0 2 1 1 1 1 1 2 1 1 1 0 1 1 0 0 0 2 2 0 0 2 0 0 0 1 1 0 1 0 2 2 1 1 2 0 2 1 1 1 0 0 0 0 0 2 1 1 1 0 0 1 0 0 2 2 2 2 0 0 0 0 2 0 0 1 2 1 2 0 0 0 0 0 0 1 0 2 0 2 0 0 2 1 2 0 0 1 1 1 1 0 0 2 0 1 1 0 1 1 1 1 1 0 0 0 0 0 0 0 0 0 0 0 0 0 0 0 1 0 0 0 1 0 1 0 0 0 0 0 1 0 1 0 0 2 2 1 1 1 1 1 0 1 0 0 2 2 0 0 0 0 1 0 1 1 1 1 1 1 1 0 1 0 1 1 1 0 0 1 0 0 0 0 0 0 1 2 1 1 0 1 0 2 0 1 1 0 2 0 0 2 2 0 0 2 0 0 0 0 2 0 2 0 0 0 0 0 0 0 2 2 0 0 1 1 2 0 0 0 0 1 1 1 0 1 0 0 2 1 0 0 0 0 0 1 1 0 0 1 1 2 1 1 1 0 2 0 0 0 2 2 1 1 2 0 0 0 0 0 2 1 2 0 0 1 2 2 1 0 1 0 1 1 1 2 0 0 0 0 2 0 0 1 1 2 0 1 0 1 0 0 0 1 1 1 2 2 0 0 1 1 0 0 0 0 0 0 0 0 0 0 0 0 1 2 2 1 1 1 1 1 0 0 0 1 1 0 0 0 0 0 0 0 0 2 0 2 0 0 2 2 0 2 0 1 2 1 0 0 1 1 2 1 1 1 1 2 0 0 0 0 0 0 1 1 0 2 0 0 0 0 0 0 0 0 2 0 2 0 1 0 2 0 1 0 0 1 0 1 0 0 1 0 1 1 1 1 0 0 1 1 0 1 0 1 1 1 2 0 1 0 0 1 0 0 0 0 1 0 0 1 0 0 1 0 2 1 1 1 1 0 1 1 0 0 0 0 2 0 0 2 0 0 1 2 2 2 1 1 1 2 0 2 1 0 2 1 1 0 1 1 0 1 1 0 2 2 1 1 1 1 1 1 1 1 1 0 1 1 0 0 0 0 1 0 2 2 0 0 2 0 0 0 2 0 0 0 2 0 0 0 1 1 1 0 0 0 0 0 0 1 1 0 0 0 1 1 1 0 2 1 1 1 1 0 1 2 1 1 0 1 0 0 0 2 2 0 1 1 2 2 2 2 1 2 0 1 2 2 2 0 2 0 1 0 0 0 0 0 1 0 1 1 1 0 1 0 0 0 2 0 2 2 0 0 0 1 2 0 0 2 2 1 0 0 1 0 0 0 0 0 0 0 0 0 0 0 1 2 1 0 0 1 0 0 0 0 0 1 1 0 0 1 1 0 1 2 1 2 1 2 0 0 0 0 1 0 0 1 2 2 0 0 0 0 1 0 1 0 2 0 0 0 1 0 0 0 0 1 0 1 1 0 0 1 1 0 1 1 0 1 2 0 0 1 1 1 0 1 1 0 1 0 1 0 1 1 1 1 1 1 0 0 0 0 1 0 1 0 1 0 0 0 0 1 2 1 0 0 1 0 0 0 0 0 1 2 0 2 0 0 1 0 0 0 0 0 1 1 0 1 1 1 1 0 0 0 2 0 0 1 0 0 0 2 0 0 0 2 1 0 2 0 0 1 1 1 0 2 2 0 0 1 0 1 2 2 1 0 2 0 2 0 0 1 2 1 1 0 0 1 1 1 0 0 0 2 0 1 0 0 1 0 0 1 1 1 0 2 2 1 0 1 1 0 2 2 0 0 2 0 0 0 2 0 1 0 2 0 0 1 0 1 1 1 1 0 1 2 0 0 0 2 0 0 0 1 0 0 0 0 0 0 2 0 0 0 0 0 0 1 1 0 0 0 2 0 1 0 0 0 1 0 0 2 0 1 1 0 0 0 1 0 1 1 1 2 1 1 2 0 1 0 0 2 2 2 2 0 1 0 1 0 0 0 0 0 0 0 2 1 1 0 0 0 1 2 0 1 1 1 0 1 0 0 1 1 1 1 1 0 1 0 0 2 0 0 0 0 0 0 0 2 0 2 0 0 0 0 1 1 0 2 0 1 0 1 0 2 0 1 1 1 0 0 0 0 2 2 1 2 1 0 2 0 0 0 0 0 0 0 0 0 0 0 1 0 1 0 0 1 0 1 1
35 0 0 0 0 0 0 1 2 2 2 0 0 0 0 0 0 2 2 1 1 2 0 1 0 0 0 0 2 1 1 2 0 0 2 0 2 2 0 0 1 1 0 0 1 0 0 0 2 1 0 0 0 0 2 0 0 0 0 0 1 2 0 2 0 2 0 0 0 0 0 0 1 2 0 2 2 2 2 0 2 2 1 0 1 0 0 1 1 2 1 2 1 2 0 2 0 2 0 2 2 0 0 1 2 0 2 1 1 1 0 1 1 1 1 1 1 0 0 0 1 0 0 0 0 1 0 0 0 0 0 0 0 0 1 1 1 0 0 0 0 0 0 0 0 2 0 0 0 0 0 0 1 1 0 0 0 0 0 0 0 0 2 2 0 1 0 1 1 1 0 1 0 2 2 0 1 1 0 1 1 1 0 2 1 0 0 2 0 0 0 2 2 1 1 1 1 0 0 1 0 1 0 1 2 2 1 0 1 0 0 0 1 0 0 2 1 2 1 0 2 1 1 0 0 1 0 0 0 0 0 1 0 0 0 0 0 1 1 1 1 1 2 1 0 0 0 0 0 0 0 0 2 0 0 0 1 1 1 1 1 1 1 0 0 0 0 1 2 0 0 1 0 1 1 1 0 1 2 0 0 1 2 2 0 2 1 1 2 2 0 2 1 2 2 0 1 1 0 1 2 2 2 0 0 0 2 1 1 1 1 2 2 0 2 0 2 1 0 0 0 1 0 1 2 0 2 1 0 2 0 1 0 0 0 0 0 0 0 0 0 0 1 1 1 2 0 0 2 1 0 0 1 1 1 0 0 0 0 0 0 0 0 0 0 1 0 2 2 0 2 0 1 1 0 0 0 2 0 0 1 1 0 0 0 0 0 0 0 0 1 1 1 0 2 0 1 0 0 0 0 1 2 0 0 0 1 1 0 2 0 0 0 1 1 0 0 0 0 1 0 1 0 1 2 1 0 1 1 1 1 2 2 0 2 2 1 1 1 1 2 1 0 1 1 2 0 0 1 0 0 0 0 1 2 1 2 1 1 2 1 0 1 1 0 1 0 1 2 1 1 1 2 2 0 0 0 1 1 1 1 2 0 2 1 1 1 0 2 1 1 1 1 2 0 0 0 2 2 2 0 0 1 0 0 1 1 1 0 0 0 1 2 2 2 0 0 2 0 0 0 2 0 0 0 1 1 1 0 1 0 1 2 1 2 1 2 2 2 2 1 1 0 1 2 1 0 1 1 1 0 0 0 2 2 0 0 1 0 0 0 2 1 2 0 1 1 2 2 0 0 0 0 0 0 0 1 0 0 1 0 2 1 1 0 0 1 1 1 1 0 1 1 0 0 0 0 0 0 0 0 2 0 0 2 2 2 0 1 0 0 0 0 0 0 0 0 0 0 1 0 0 0 0 0 2 2 1 0 0 1 0 0 0 0 0 0 0 0 2 0 1 0 0 0 0 0 0 0 0 1 2 0 1 0 0 1 1 1 0 0 0 0 1 0 1 0 0 1 0 1 0 0 1 0 0 0 0 1 1 0 2 2 2 0 2 2 0 1 1 0 0 0 2 1 0 2 2 0 2 1 1 0 0 1 0 1 0 1 1 1 1 0 2 0 1 0 1 1 1 0 0 1 2 2 0 0 1 0 0 0 0 0 0 0 0 1 0 0 0 0 0 0 0 0 1 1 0 0 0 0 0 1 1 0 0 1 0 0 0 0 1 2 0 0 1 1 1 0 1 1 1 1 1 0 0 1 1 0 0 0 1 0 0 2 1 0 1 0 2 1 1 1 2 2 0 0 1 0 2 1 0 0 0 1 1 0 0 0 1 0 0 2 2 0 0 2 1 2 0 2 2 0 2 2 1 0 0 2 0 1 1 0 0 0 1 0 0 0 0 0 0 1 0 0 1 1 2 2 0 0 0 0 0 2 0 0 0 0 0 1 1 0 0 0 0 0 1 2 0 0 0 1 1 0 0 0 1 1 1 1 1 2 0 0 0 0 2 0 0 0 0 0 0 1 0 1 1 0 1 0 1 0 0 2 1 0 0 1 1 1 1 0 0 1 1 0 0 2 2 0 0 0 1 0 0 0 2 0 1 1 0 0 0 0 0 0 0 2 0 0 0 1 0 0 0 1 0 0 0 2 0 1 1 1 0 1 2 1 1 0 1 0 2 2 0 1 0 2 2 1 0 0 0 0 1 1 2 2 0 0 2 0 0 0 0 0 0 0 2 0 0 0 1 0 0 0 0 1 1 0 1
36 0 0 0 0 0 0 2 1 1 1 0 0 1 1 1 0 0 0 0 0 0 0 2 0 0 0 1 2 2 1 0 1 1 0 1 1 2 0 0 1 1 0 0 1 0 0 0 1 1 0 0 1 1 1 1 1 0 0 0 1 2 0 2 1 0 1 0 1 1 0 0 1 2 1 2 2 1 1 0 0 2 2 1 1 1 1 1 1 2 1 1 0 0 0 1 1 0 0 0 0 0 0 1 1 1 1 1 1 1 0 1 1 2 1 1 1 0 1 0 1 1 2 2 0 0 2 1 1 1 1 1 1 0 0 0 0 2 0 1 2 0 0 0 1 2 0 0 0 0 0 0 0 0 1 0 0 2 0 1 0 0 1 2 1 1 0 0 0 1 1 0 1 1 1 1 0 2 0 2 2 2 0 2 2 2 0 1 0 0 0 1 1 0 2 0 0 0 0 0 0 0 0 2 2 0 0 0 2 0 2 0 2 0 0 2 1 0 1 1 1 1 2 0 0 0 1 1 1 0 1 1 1 2 1 1 0 2 2 0 0 0 2 2 0 0 0 0 0 0 0 1 0 0 0 1 1 0 0 1 0 1 0 0 0 0 1 0 2 0 1 1 0 1 0 1 0 1 1 0 0 1 1 1 1 1 0 2 1 2 0 0 0 2 2 0 0 1 0 1 0 0 2 0 0 0 0 2 1 0 0 1 1 0 1 0 1 0 2 2 0 2 2 2 2 0 0 0 0 1 0 1 0 0 0 0 0 1 0 1 1 1 0 1 1 1 0 1 2 0 0 0 1 1 0 0 0 1 0 1 1 0 2 0 2 1 0 2 0 0 0 2 1 2 1 2 0 1 1 2 0 0 0 0 1 1 0 0 0 1 1 1 0 1 2 0 2 0 0 0 0 0 0 1 1 0 1 1 0 1 1 1 1 1 1 0 0 1 0 1 0 2 2 1 0 2 1 0 0 0 0 1 0 1 1 1 0 0 1 0 2 1 0 1 1 0 0 0 1 0 0 0 0 2 2 2 2 1 0 0 0 0 1 1 0 2 1 1 1 0 0 0 2 2 2 2 0 2 2 1 1 1 0 1 1 1 1 0 0 0 2 0 0 0 0 0 0 2 2 1 0 0 1 1 0 1 1 0 0 0 0 2 0 1 1 0 0 2 0 0 0 2 1 0 0 1 1 1 0 1 1 0 0 0 0 0 1 0 1 0 1 1 0 0 2 2 0 2 0 1 0 0 0 1 2 2 1 0 0 0 0 0 1 2 1 0 0 1 0 0 1 2 0 0 0 0 0 1 0 2 0 0 1 1 0 0 0 1 0 1 0 2 0 0 0 0 0 0 0 0 0 2 0 0 2 2 0 0 1 1 2 0 0 0 0 0 0 0 1 0 0 0 0 0 0 0 2 2 0 0 1 0 1 0 0 1 0 0 0 1 0 1 0 0 0 0 0 0 1 0 0 0 0 0 0 0 2 2 2 0 0 0 2 0 2 1 0 0 1 1 1 1 0 0 1 1 1 0 0 0 0 0 2 1 0 2 1 1 1 0 0 0 1 1 0 0 1 2 0 0 0 0 0 1 0 1 1 2 2 0 1 0 0 2 0 0 0 1 1 1 0 0 1 2 1 0 0 0 0 0 0 0 0 0 0 0 0 1 1 2 0 0 1 0 0 0 1 1 0 0 0 0 0 1 0 1 0 0 1 0 0 1 2 0 0 0 1 0 0 2 0 0 2 1 1 0 1 1 1 1 0 0 1 1 1 1 0 2 1 2 0 1 0 0 0 0 0 1 1 2 1 0 1 0 1 0 1 0 0 0 0 0 0 0 1 0 1 1 2 0 0 1 0 2 2 0 0 0 1 0 0 1 1 1 0 2 1 0 2 0 1 1 1 0 0 1 1 2 2 0 1 0 0 0 2 0 0 1 1 1 0 1 1 0 0 0 1 0 1 0 0 0 1 1 0 1 0 1 1 2 2 2 0 0 0 0 2 0 0 0 0 0 0 0 1 0 1 2 0 0 0 1 2 2 1 1 1 1 0 1 1 1 0 1 1 0 0 0 2 1 0 1 0 0 1 0 2 1 0 1 2 0 0 1 0 0 0 0 0 2 0 0 2 1 1 0 1 1 1 0 1 0 0 2 2 0 2 2 2 1 0 0 1 0 2 0 0 0 1 1 0 0 0 0 0 0 0 1 1 0 0 1 0 1 0 0 1 1 0 1 0 0 0 1 1 0 0 0 2 1 0 1
37 0 0 0 0 0 1 0 0 2 2 0 0 1 1 1 0 2 1 1 1 2 0 2 0 0 0 0 2 2 2 1 2 2 1 1 1 0 1 1 0 0 1 1 2 1 0 0 0 2 0 1 0 1 0 2 2 0 0 2 1 2 0 1 1 0 1 0 0 0 0 1 2 2 2 2 2 0 2 0 0 0 2 1 1 0 0 0 0 2 0 1 0 2 1 1 0 2 0 2 1 0 1 1 2 0 2 1 0 1 0 1 0 0 1 1 1 0 1 0 1 0 2 2 1 0 1 1 1 1 0 0 0 0 0 0 0 1 0 0 0 0 1 0 2 2 1 0 0 1 1 0 0 0 0 0 0 1 1 1 0 0 1 2 0 0 0 0 0 0 1 0 1 1 2 0 1 1 0 1 1 1 0 2 1 0 1 1 0 1 0 0 2 1 1 0 0 0 0 0 0 0 0 1 2 0 0 1 1 0 1 0 1 0 0 2 0 1 2 1 1 0 2 0 0 0 2 2 0 2 1 0 0 0 0 0 0 1 2 1 1 1 2 1 0 0 0 0 0 0 0 0 1 1 1 2 1 0 0 0 0 0 1 1 0 0 1 0 1 1 0 2 0 2 0 1 2 2 2 1 1 2 1 1 0 1 1 0 0 1 0 1 1 2 2 0 0 1 0 1 2 0 2 1 0 0 2 1 1 0 1 1 2 0 2 0 2 1 0 0 0 1 1 0 1 0 0 1 1 0 0 2 1 1 0 0 0 1 1 0 0 0 1 1 1 2 0 1 1 1 0 0 2 2 1 1 1 0 0 1 1 0 2 0 2 1 0 1 2 0 2 0 0 2 1 0 0 2 1 1 0 2 1 1 2 1 2 0 0 0 0 0 2 0 2 0 2 1 0 0 0 0 2 0 0 0 0 1 0 1 0 0 0 0 1 0 1 0 0 0 0 1 1 0 0 0 0 1 1 0 1 0 0 1 0 1 0 1 0 0 2 0 1 1 0 1 1 0 2 0 0 1 0 2 2 2 2 0 1 1 1 0 0 0 1 2 0 1 1 0 0 0 2 2 0 0 0 2 1 1 2 1 0 1 2 0 0 0 1 1 1 0 1 1 1 0 0 1 1 1 1 0 1 1 0 1 2 1 0 0 0 2 1 1 1 0 0 2 1 2 2 2 1 0 0 0 0 1 0 1 1 0 0 0 0 0 0 2 1 1 1 1 0 0 2 2 0 0 2 2 0 0 0 2 2 1 1 1 1 0 0 0 1 2 1 0 0 1 1 1 1 1 1 0 0 1 1 2 0 2 0 0 0 2 1 0 0 1 1 1 0 2 0 0 0 0 0 0 0 0 0 2 1 0 1 1 1 0 2 2 1 0 0 1 0 0 1 0 0 0 0 0 0 0 0 1 1 0 0 0 2 0 0 0 0 1 0 0 0 0 1 0 1 1 1 1 1 0 1 1 0 2 0 0 1 1 2 2 2 0 0 0 2 0 2 1 0 0 1 1 1 1 0 0 0 1 2 1 2 2 1 1 2 0 0 2 0 1 1 0 0 0 0 1 0 0 1 1 0 0 0 0 0 1 1 1 1 2 2 0 0 0 0 2 1 1 0 1 1 1 1 0 0 2 2 0 0 0 0 0 0 0 0 0 1 1 0 1 0 1 1 1 0 0 0 1 1 1 0 0 0 0 0 1 0 0 0 0 0 0 0 0 1 0 0 1 2 1 0 2 0 0 1 0 0 0 1 1 1 1 0 1 0 0 2 1 0 2 0 2 1 0 1 2 1 1 0 0 0 1 0 0 0 0 2 0 1 0 0 1 1 1 0 1 1 1 1 1 2 1 1 2 0 2 2 1 0 2 0 0 0 2 0 1 0 2 0 0 1 1 0 0 0 0 0 0 0 1 1 0 1 0 0 0 2 0 1 0 0 0 0 1 0 0 0 0 0 0 2 1 0 0 1 1 0 0 0 1 0 2 1 2 1 0 1 1 1 1 1 0 1 0 1 0 2 1 2 2 0 0 0 2 2 2 1 1 0 0 0 1 1 2 1 0 1 1 0 2 1 1 0 1 0 0 0 0 0 1 1 0 1 0 0 1 0 0 0 0 0 1 0 0 2 1 1 0 2 1 1 0 2 0 1 0 1 1 1 2 1 0 1 1 0 2 2 0 1 0 2 1 1 0 0 0 0 0 1 1 2 1 0 2 0 1 0 0 1 1 0 1 1 1 0 2 1 0 0 0 0 0 0 0
38 0 0 1 0 1 1 1 0 1 0 0 0 1 1 1 0 1 0 1 0 1 1 2 0 0 1 0 1 2 0 0 1 2 0 2 1 1 0 0 0 0 0 0 1 0 1 0 1 1 0 0 1 0 1 0 1 1 1 1 1 2 0 1 0 1 0 0 1 1 0 1 2 2 2 2 2 2 2 0 2 2 2 2 2 0 0 1 1 2 1 1 0 1 0 1 0 0 0 0 0 1 0 1 1 1 1 0 1 1 0 0 0 1 1 1 0 0 0 0 2 0 2 2 0 0 1 0 1 1 0 0 1 0 0 0 0 0 0 0 0 0 2 0 0 0 0 0 0 1 0 0 0 1 0 0 0 1 0 0 1 0 1 1 1 2 0 1 0 1 0 2 0 2 1 0 0 0 0 0 0 0 1 2 2 1 2 1 0 1 0 1 0 0 0 0 1 0 0 1 0 1 0 1 2 1 1 0 0 0 1 0 0 0 0 2 1 0 2 0 2 2 2 0 0 1 0 2 0 2 1 0 0 0 0 0 0 1 2 1 0 0 2 1 0 0 0 0 0 0 0 0 1 0 0 1 0 1 1 1 1 1 0 0 0 0 0 0 0 0 1 2 1 1 1 2 1 2 1 0 0 1 1 1 1 1 2 1 2 1 0 1 0 2 2 0 0 0 0 0 0 0 2 1 1 0 2 2 1 0 0 1 2 0 2 0 2 0 1 1 0 2 1 0 2 0 1 1 1 1 0 1 0 0 0 0 0 1 0 0 0 0 2 1 0 0 1 0 1 1 0 0 2 2 0 0 0 0 0 1 1 0 2 0 2 1 0 2 1 0 1 1 1 1 1 0 0 2 0 0 1 0 0 0 1 1 0 0 0 0 0 0 1 0 2 0 1 1 0 1 1 2 1 1 0 1 0 0 0 0 1 0 1 1 1 0 0 1 0 1 0 1 1 1 2 0 0 0 0 2 1 0 0 2 0 1 1 0 1 0 2 1 0 1 1 2 0 0 1 1 0 0 0 1 2 1 2 2 2 2 1 0 0 0 0 2 0 2 2 2 2 2 2 2 1 0 1 2 1 2 1 2 0 1 1 1 1 1 2 0 0 2 1 1 1 0 0 2 2 1 0 0 1 1 1 0 1 0 0 0 0 2 1 1 1 0 0 2 0 2 2 2 1 1 1 1 0 1 0 1 1 0 1 1 2 0 1 0 2 2 1 1 0 1 1 1 0 2 0 0 0 0 0 2 2 0 1 1 0 0 0 0 1 2 0 1 1 1 0 0 0 0 0 0 0 0 0 1 0 2 0 0 0 1 1 0 0 1 0 1 1 0 0 0 0 0 0 1 0 2 1 0 0 1 1 2 1 0 1 1 1 1 0 1 1 1 0 0 1 0 0 0 0 0 0 0 1 0 0 0 1 0 0 0 0 0 0 1 0 2 2 1 0 1 1 1 1 2 1 0 1 2 0 1 0 0 1 2 2 0 0 0 1 0 0 2 0 1 1 0 0 1 0 0 0 1 1 0 1 1 1 1 2 1 0 1 2 1 2 1 0 0 0 1 0 0 0 2 0 2 1 0 0 0 0 0 1 1 2 0 1 0 0 2 0 1 0 0 0 0 0 2 2 2 0 1 0 0 1 1 1 1 0 0 1 1 0 0 0 1 1 1 0 0 0 0 0 0 0 0 0 0 0 1 0 1 0 0 0 1 0 1 2 0 0 1 2 0 0 1 1 0 1 1 0 0 2 0 1 1 0 1 1 0 1 0 1 2 0 2 1 0 0 1 1 0 0 1 0 2 2 0 0 1 1 0 0 0 0 2 0 0 1 1 1 0 2 1 2 0 0 1 0 2 1 0 0 1 0 1 0 1 1 1 0 2 0 0 0 0 0 0 1 0 0 1 1 0 0 2 0 0 0 0 1 1 1 0 1 1 0 2 1 1 0 0 1 0 0 1 0 0 0 2 0 0 1 1 1 2 0 1 2 0 1 1 0 1 1 0 1 0 0 0 2 1 1 2 0 0 0 2 2 2 1 1 0 0 0 1 0 1 0 0 1 1 0 1 2 1 0 1 0 0 2 0 0 0 0 1 2 0 0 2 1 1 0 1 0 1 0 0 2 1 0 1 1 0 0 0 1 0 0 1 2 0 2 2 1 0 1 1 1 0 1 0 1 0 0 0 0 0 0 0 0 2 2 1 2 2 0 2 0 0 0 0 0 0 0 1 0 0 0 1 0 1 0 0 0 0 1 1
39 0 0 0 0 0 2 1 0 2 0 0 1 2 1 1 0 0 0 0 1 2 0 1 0 0 0 0 1 2 0 1 1 1 2 0 2 2 0 0 2 2 0 0 2 0 1 0 0 1 0 2 1 1 1 0 1 0 1 1 0 0 1 1 0 0 0 0 0 0 0 0 2 2 2 2 1 0 1 0 0 2 2 1 2 0 0 0 0 2 1 1 2 2 0 2 1 1 0 1 0 0 1 1 2 0 2 1 2 0 0 1 1 2 2 2 1 0 1 0 1 0 1 1 0 1 0 1 1 1 1 1 0 0 0 0 0 0 0 0 0 0 1 0 0 0 0 0 0 1 0 0 0 2 1 0 0 2 0 0 0 0 0 1 1 2 1 0 1 0 1 1 1 1 1 0 0 1 0 0 1 2 0 2 1 1 0 1 1 1 1 1 2 0 2 0 1 0 0 2 0 2 0 1 2 1 1 1 1 0 1 0 0 0 0 2 0 0 0 1 1 1 2 0 0 0 1 1 0 1 0 0 0 0 0 0 0 2 2 0 0 0 1 1 0 1 1 0 0 0 0 0 1 0 0 2 1 0 0 1 0 1 0 0 0 0 0 0 2 0 1 1 1 2 0 1 0 1 0 0 0 1 0 0 0 1 0 2 0 2 0 0 1 2 2 1 0 1 0 1 1 1 2 2 2 0 0 2 2 0 0 1 1 1 1 0 2 1 1 1 0 2 0 2 2 0 1 1 1 1 0 1 0 0 0 0 0 1 0 1 1 1 2 2 0 0 1 1 2 1 0 0 1 1 0 1 2 1 0 1 1 0 2 0 2 0 0 2 1 0 1 1 1 2 0 0 0 1 0 1 2 1 1 1 1 0 0 1 1 0 0 0 0 1 1 1 2 1 1 0 1 1 1 0 0 0 1 0 1 1 0 1 0 0 1 0 1 1 0 0 0 2 0 1 2 1 1 1 1 0 1 0 0 0 2 1 0 1 1 1 1 1 0 0 0 2 1 0 2 0 0 1 0 2 0 0 0 1 0 1 1 0 0 1 0 1 1 0 2 0 0 0 1 1 2 2 0 2 2 1 1 2 1 2 1 1 1 1 1 1 1 1 2 0 2 1 1 2 2 1 0 0 1 1 0 1 1 1 0 0 0 2 1 0 0 1 1 2 0 2 2 2 1 1 1 1 0 0 1 1 1 0 1 1 1 0 2 0 1 1 0 0 0 0 2 1 0 0 2 2 0 0 0 2 1 1 0 0 1 0 1 0 1 1 0 0 0 2 1 1 1 1 1 0 1 1 1 1 0 1 0 1 0 0 0 0 0 1 0 0 0 1 1 1 0 0 0 1 0 1 1 0 2 1 1 2 1 0 2 2 0 0 0 1 0 0 1 0 0 0 0 0 0 0 0 0 1 1 0 0 1 0 0 0 0 0 1 1 1 2 1 1 0 2 1 1 1 0 1 0 0 2 1 1 1 1 1 2 2 0 0 0 1 0 0 2 1 2 0 1 1 1 1 1 0 0 0 1 1 1 1 0 2 2 1 2 1 0 1 1 0 0 1 2 0 0 2 2 0 0 0 2 0 0 1 0 0 2 2 0 0 0 0 2 0 0 0 0 0 0 0 0 2 2 1 0 1 0 0 0 0 0 0 0 0 0 0 1 1 1 0 0 0 0 0 0 0 0 0 0 0 0 1 0 0 0 1 0 1 0 0 0 2 0 0 1 2 0 0 1 1 1 2 0 0 0 1 0 1 1 0 2 1 1 1 0 0 2 1 2 1 1 1 2 1 1 0 1 0 1 1 0 0 1 1 1 1 1 1 1 0 0 2 2 0 0 2 1 1 0 0 1 0 1 1 1 0 1 1 0 0 1 1 1 0 1 0 0 1 0 1 1 1 0 0 1 1 0 0 0 2 0 0 1 1 1 0 0 0 0 0 1 1 0 0 2 1 1 1 1 0 0 0 2 0 1 0 1 0 1 0 0 2 0 0 0 0 1 0 0 0 0 2 0 1 0 1 1 1 0 1 2 0 0 2 1 0 0 0 1 0 1 0 0 0 0 0 2 1 1 0 1 0 1 1 0 1 1 0 0 2 1 0 2 0 0 0 0 0 1 0 0 1 0 0 1 2 1 1 0 2 0 2 0 0 0 0 1 0 0 1 1 1 0 1 0 2 0 2 1 0 1 0 0 1 1 1 0 0 1 1 0 1 2 0 0 2 0 0 2 0 0 0 1 0 0 0 0 2 0 1 1
40 0 0 0 0 0 1 1 0 1 1 0 1 1 1 1 0 2 2 1 1 2 1 2 0 0 0 0 1 1 1 2 1 1 1 0 2 1 2 1 1 1 1 1 1 1 0 0 2 0 0 0 0 0 0 2 0 0 1 2 0 0 0 1 0 1 0 0 0 0 0 1 1 2 0 2 2 1 2 1 0 2 2 0 0 0 0 0 0 2 0 2 1 2 1 2 0 1 0 0 0 0 0 1 2 0 2 1 1 1 0 1 1 1 2 2 2 0 1 0 1 0 2 2 0 0 2 2 2 2 2 2 0 0 1 1 1 1 0 0 0 0 0 0 1 0 0 0 0 1 0 1 1 0 0 0 0 1 0 0 0 0 0 2 1 2 0 1 1 1 0 1 1 1 1 0 0 2 0 2 2 2 0 2 2 2 0 2 1 0 1 2 2 2 0 1 1 0 0 0 0 1 0 1 2 1 1 1 0 0 1 0 1 0 1 1 1 1 0 0 2 2 2 0 0 0 0 1 0 1 0 0 0 0 0 0 0 2 2 0 0 0 2 2 0 0 0 0 0 0 0 0 2 0 0 0 0 0 0 1 0 1 0 0 0 0 0 1 2 1 1 2 0 2 0 0 0 1 1 0 0 0 0 0 1 1 1 1 1 2 0 1 0 1 2 0 0 0 0 0 0 0 2 1 1 0 1 2 2 0 0 1 1 0 0 0 2 1 0 0 0 1 1 1 2 1 1 1 0 1 0 0 0 0 0 0 0 1 0 0 2 1 2 0 0 0 0 0 1 1 1 0 1 1 0 1 1 0 0 1 1 0 2 0 2 0 0 2 2 1 2 0 1 1 0 0 0 2 1 1 1 2 1 0 2 2 0 0 0 0 0 1 0 0 2 0 0 1 0 0 0 0 0 2 0 2 0 2 0 2 1 0 1 0 0 1 0 0 0 1 0 1 0 1 1 2 1 0 0 0 0 1 1 0 1 1 1 1 0 0 0 2 0 0 0 1 0 0 2 0 0 0 0 2 0 0 0 1 1 2 1 0 1 1 0 1 1 1 2 1 1 1 1 1 2 2 0 2 1 1 0 2 0 2 0 2 1 1 1 0 2 1 0 1 2 0 0 1 1 1 1 1 1 1 1 0 2 0 1 0 1 1 1 1 1 0 1 2 0 1 1 2 0 0 1 0 0 0 0 2 0 2 0 0 1 1 0 1 2 1 1 1 0 0 2 0 1 0 2 2 0 1 0 2 1 1 0 0 1 0 0 0 1 2 1 1 1 1 1 0 0 0 0 0 0 0 0 0 0 1 0 0 0 1 1 0 0 1 0 1 0 1 1 0 1 0 2 0 0 0 0 2 2 0 0 0 2 0 1 1 1 0 0 0 0 0 2 0 1 0 0 0 0 0 0 0 2 1 0 0 1 0 0 0 0 1 0 1 0 1 1 1 0 2 2 0 0 0 1 1 0 2 0 1 0 0 1 2 1 0 0 0 2 0 1 2 0 1 0 1 1 0 0 0 0 1 1 0 0 0 1 0 2 2 0 2 1 0 1 1 0 0 0 2 2 1 2 2 0 0 0 1 0 0 1 0 1 2 2 0 1 0 0 2 0 0 0 1 1 1 0 0 0 2 2 1 0 1 0 0 0 0 0 0 0 0 2 0 0 1 1 1 0 1 0 0 1 0 0 0 0 0 0 0 0 1 2 0 0 0 0 2 2 0 0 0 1 0 0 2 0 0 2 0 0 0 2 0 1 1 0 1 0 0 1 2 0 1 1 2 0 2 2 2 2 0 1 1 0 1 1 0 0 0 2 0 1 0 1 2 0 0 0 0 1 0 1 2 2 0 0 1 0 2 2 2 0 1 0 0 0 2 1 1 0 2 0 0 1 0 0 1 1 0 1 0 1 0 0 2 0 0 0 0 2 0 0 1 1 1 0 1 0 0 0 0 0 0 1 0 0 0 1 1 0 0 0 1 2 2 2 2 2 0 0 0 0 0 0 0 0 0 1 1 1 0 1 2 0 0 1 2 2 1 2 2 0 0 0 0 0 1 1 0 1 1 0 1 1 1 0 0 1 2 0 0 0 1 0 0 2 1 1 2 1 1 1 2 0 0 0 0 1 0 0 1 0 1 0 0 2 0 1 1 0 0 2 2 2 0 2 0 0 0 2 0 0 1 2 1 0 0 1 1 0 0 1 1 1 0 0 1 2 2 0 0 1 0 0 2 0 0 1 2 0 1 0 2 1 0 0 0
41 0 0 0 0 0 2 1 2 2 2 0 1 1 0 0 0 2 1 0 0 1 1 2 0 0 0 0 1 1 1 1 1 2 1 1 1 1 1 0 0 0 0 0 2 0 1 0 2 0 0 0 2 2 0 0 1 0 0 2 0 2 0 2 0 2 0 0 0 0 0 1 2 2 2 2 2 2 2 2 0 2 2 0 0 0 0 1 1 1 0 0 1 0 1 1 0 0 0 0 0 0 1 0 1 1 1 1 1 1 1 2 1 1 1 1 1 0 2 0 0 0 0 0 0 2 0 1 2 1 0 0 0 0 0 0 0 0 2 0 1 0 0 0 1 1 1 2 2 2 0 1 0 0 0 0 0 1 0 0 0 1 1 2 1 1 0 1 0 2 0 1 2 0 0 0 0 0 0 0 0 0 0 2 2 2 0 1 0 1 0 1 2 1 2 1 1 0 0 0 0 1 0 1 2 1 1 1 0 0 2 0 2 0 0 2 1 1 1 0 2 0 1 0 0 0 0 1 1 0 0 0 0 1 1 1 1 2 2 0 0 0 2 2 0 0 0 0 0 0 0 0 1 1 1 2 0 1 2 2 2 2 0 0 0 0 0 0 0 0 1 2 0 2 0 1 0 2 2 1 1 1 1 1 0 2 1 2 0 2 0 0 2 2 2 0 2 0 0 0 0 0 2 2 2 0 0 2 2 0 0 2 2 1 2 0 1 1 0 0 0 1 1 1 2 0 0 1 1 0 0 0 0 0 0 1 0 1 0 0 0 0 2 2 1 1 0 0 1 0 1 1 2 2 0 0 0 0 0 1 1 0 0 0 0 0 0 2 2 0 2 0 1 1 1 0 0 2 1 2 0 0 1 1 2 2 1 0 0 0 0 0 0 0 1 1 1 0 1 1 1 1 0 2 1 1 0 1 0 1 1 1 0 0 1 0 1 0 0 0 0 0 0 0 1 1 0 0 0 0 0 0 0 2 1 0 0 2 1 1 1 1 0 0 0 1 0 0 2 2 0 0 0 2 0 0 0 2 1 2 2 0 1 1 0 0 0 1 1 0 0 0 2 2 2 0 2 1 2 0 1 2 0 0 2 1 0 0 2 2 0 2 2 2 0 0 0 2 2 2 2 2 2 2 0 1 1 0 1 0 2 0 1 1 1 1 1 2 0 1 1 2 0 0 0 1 0 0 0 1 0 1 0 0 0 0 1 1 1 2 1 1 0 0 0 2 0 2 0 0 0 0 0 1 1 1 1 1 2 0 1 0 0 1 0 0 0 2 2 0 0 0 0 0 0 0 0 1 0 1 1 0 0 1 1 0 0 2 2 2 1 0 0 0 0 0 0 1 0 1 1 1 1 0 1 1 1 0 0 1 0 0 0 1 0 1 0 0 0 0 0 0 0 0 0 2 2 0 0 0 1 0 1 0 0 1 0 1 0 1 2 0 0 0 1 1 1 0 2 0 2 2 0 1 0 0 1 1 1 0 0 0 1 0 0 2 0 1 2 0 0 2 0 1 1 0 0 1 2 2 0 0 2 2 0 2 2 1 1 0 2 2 0 1 0 0 1 1 0 1 1 1 0 0 1 0 2 1 1 0 2 1 1 0 0 1 0 2 2 2 0 0 0 1 0 0 1 0 0 0 0 0 0 0 1 1 0 0 0 1 0 0 0 1 0 1 2 1 0 0 0 0 0 1 0 2 0 0 1 0 0 0 1 0 0 1 2 0 0 1 1 1 2 0 1 1 1 1 0 0 1 0 2 1 2 0 1 1 0 2 0 1 1 1 1 0 1 1 0 1 1 0 1 0 1 1 0 0 0 1 0 1 0 0 1 0 1 1 2 1 1 2 0 2 1 1 0 1 0 1 0 1 1 1 0 2 0 0 1 0 0 1 0 0 0 0 0 0 0 0 2 0 0 0 1 1 0 0 0 0 0 2 0 0 1 0 0 0 1 1 0 0 0 2 0 1 0 1 1 2 1 1 2 0 0 0 0 1 0 0 0 0 1 0 1 0 1 2 0 1 0 2 2 2 0 0 1 1 0 0 0 0 0 0 1 1 0 1 2 2 0 0 0 0 0 0 0 2 1 0 2 0 0 2 0 0 0 0 0 0 0 0 2 0 0 1 1 1 0 0 2 0 2 0 0 0 0 2 1 1 0 1 1 0 1 0 0 0 2 2 0 2 0 0 0 1 1 1 1 0 0 1 1 1 0 0 0 0 0 1 0 0 0 2 1 0 0 0 0 1 0 0
42 0 1 0 0 0 1 1 0 2 0 0 0 0 0 0 0 0 0 1 1 2 0 2 0 0 0 0 1 2 1 0 1 1 2 1 1 2 0 0 2 1 0 0 2 0 1 0 0 2 1 1 1 2 0 0 1 0 1 1 1 1 0 1 1 0 1 0 0 0 0 2 2 2 2 2 2 1 2 1 0 1 2 2 2 0 0 0 0 2 0 1 2 0 0 2 0 1 0 1 0 0 0 1 2 0 2 1 1 1 0 1 0 1 1 1 1 0 0 0 2 0 2 2 0 0 2 1 1 1 0 0 1 0 1 0 0 0 0 0 2 0 0 0 0 0 0 0 0 1 0 0 1 0 0 0 0 2 0 0 0 0 2 2 2 2 0 1 1 1 1 1 0 2 1 0 0 0 0 0 0 0 0 2 1 0 1 1 1 1 0 0 2 1 2 0 0 0 0 1 0 1 0 1 2 1 2 1 1 0 2 1 1 0 1 1 1 1 1 0 2 0 0 0 0 0 0 1 1 2 0 0 1 1 0 0 0 1 2 1 1 1 2 1 0 0 1 0 0 0 0 0 0 0 0 2 2 0 0 0 0 0 0 0 0 0 0 0 2 2 0 2 0 1 0 0 0 2 2 1 1 2 0 0 1 0 1 1 1 2 1 1 2 2 2 0 2 1 1 0 0 0 2 0 0 0 1 2 0 0 1 2 1 0 0 0 2 0 1 1 0 2 1 2 1 0 0 1 1 0 0 1 0 0 0 0 0 0 0 0 0 0 1 1 1 2 0 0 2 1 0 0 1 1 0 1 1 0 1 1 2 1 1 0 1 1 0 2 2 0 2 0 1 2 1 1 0 2 1 1 0 1 0 0 1 0 0 0 0 0 0 1 2 1 2 0 2 1 0 0 0 1 1 0 0 0 1 0 0 2 0 1 0 0 1 0 0 1 0 0 0 1 0 2 0 1 2 0 0 0 1 0 1 1 1 1 0 1 0 0 1 1 0 0 0 1 1 0 2 0 0 0 0 2 1 0 0 1 0 0 0 0 1 2 0 0 0 2 2 2 1 0 1 1 2 2 0 2 2 1 1 1 0 1 2 1 0 0 2 2 0 1 0 0 1 1 1 1 2 2 1 1 0 0 2 0 2 0 0 0 0 1 1 0 1 0 0 2 0 1 1 2 1 0 0 1 1 0 0 2 1 1 0 0 0 1 0 1 0 1 0 0 0 1 1 2 0 0 2 2 0 1 0 0 2 2 2 0 1 1 0 0 1 2 0 1 1 1 0 0 0 0 0 0 0 0 0 2 0 2 0 0 1 1 1 1 2 2 2 2 1 0 0 0 0 1 0 0 0 0 0 2 0 1 2 2 1 1 2 1 0 0 0 1 0 1 0 0 0 0 0 0 0 0 0 0 2 1 0 0 1 0 0 0 0 1 1 1 1 1 1 2 0 2 2 0 0 0 1 0 1 0 0 0 0 0 2 2 1 0 0 0 0 0 1 2 1 1 0 0 1 0 0 1 0 1 1 0 1 1 1 1 2 0 0 2 0 0 0 2 0 0 1 1 1 0 1 0 0 1 0 1 0 0 1 0 1 0 1 2 0 0 0 2 0 0 0 1 0 1 0 1 0 2 2 2 0 1 0 0 0 0 0 0 1 1 0 0 0 1 0 0 1 0 0 1 2 2 1 1 1 1 0 0 0 1 2 0 1 0 0 1 2 0 0 0 1 1 1 1 0 0 2 0 0 0 2 1 1 1 1 1 0 0 1 2 0 0 0 2 0 2 0 1 1 0 0 0 1 2 1 0 1 0 1 0 1 0 1 1 0 0 0 0 1 1 1 1 1 1 0 1 0 1 1 1 0 2 0 0 0 2 0 1 0 1 0 1 1 0 0 0 0 0 0 0 0 1 0 0 1 0 0 0 2 0 0 0 0 0 0 1 0 0 1 1 0 0 1 1 0 0 1 1 0 0 0 0 2 2 2 2 1 0 0 0 1 0 0 1 1 0 1 0 2 0 2 2 2 0 0 1 1 1 2 2 0 0 0 0 0 0 0 0 2 1 0 2 1 1 0 1 1 1 1 0 1 2 0 0 2 0 0 1 0 0 0 1 0 0 0 0 1 2 2 2 0 0 0 0 2 0 1 1 0 0 1 2 2 0 2 0 0 0 2 0 0 0 1 2 1 0 0 1 0 1 1 1 2 0 0 1 0 0 0 0 0 0 0 1 0 0 0 1 0 0 1 0 1 0 0 1
43 0 0 0 0 0 2 0 0 2 1 0 0 1 1 1 0 0 0 1 2 1 0 2 0 0 1 0 1 2 1 0 1 2 2 0 2 2 0 0 1 1 0 0 2 0 1 0 1 1 1 1 0 1 0 0 0 1 0 1 1 1 0 1 1 0 1 0 1 0 0 0 2 2 2 2 2 1 2 0 1 1 2 1 1 0 0 1 1 2 1 1 0 1 0 1 0 0 0 0 0 0 0 1 2 1 2 0 0 2 0 0 0 2 0 0 0 0 1 0 1 0 1 1 0 0 1 0 2 0 1 1 0 0 0 0 0 0 0 0 1 0 0 0 1 1 0 2 2 2 0 1 0 0 0 0 0 0 0 0 1 1 1 2 1 1 1 1 2 0 0 2 0 2 1 0 1 1 0 1 1 1 1 2 2 1 1 1 0 0 0 1 2 0 2 0 1 0 0 1 0 2 0 1 2 0 0 1 1 0 1 0 2 1 0 2 0 0 1 1 1 1 2 0 0 0 1 1 0 1 0 0 0 0 0 0 0 1 2 1 1 1 1 2 0 0 0 0 1 1 1 0 0 0 0 1 0 0 0 1 0 1 0 0 0 0 0 0 1 0 2 1 0 1 0 0 0 1 1 1 1 2 2 2 0 2 2 0 0 1 1 0 1 2 1 0 1 0 1 0 1 0 2 0 0 0 0 2 2 0 0 2 0 1 1 0 2 1 1 1 0 2 0 1 2 0 0 1 1 1 0 1 0 0 0 0 0 2 0 1 0 1 0 1 2 2 0 1 2 1 1 1 1 1 0 1 1 0 0 0 0 0 1 0 1 0 0 2 1 0 1 1 1 2 2 2 0 1 1 2 1 1 0 0 2 1 1 0 0 0 0 1 1 0 2 0 0 0 0 1 1 1 0 2 1 1 0 2 0 2 0 0 0 0 0 0 0 0 1 0 0 0 1 2 0 1 0 1 1 1 2 0 0 1 0 1 0 0 0 0 0 1 1 1 1 2 1 1 1 1 1 0 0 1 2 0 2 1 1 1 1 0 0 0 0 1 0 1 2 1 1 1 2 2 1 0 0 2 1 1 0 2 0 0 1 2 0 0 2 1 1 1 1 1 0 1 1 0 0 2 2 1 2 2 0 1 1 0 1 0 1 1 1 1 1 0 0 2 0 1 1 2 1 1 1 0 1 0 0 1 1 1 1 1 1 0 1 1 1 1 2 2 0 1 1 0 1 1 1 1 0 0 0 2 1 1 0 0 0 0 0 0 2 2 0 2 1 1 1 1 2 2 0 0 0 0 0 0 0 2 0 1 1 1 0 0 1 1 0 1 1 0 2 1 0 0 0 1 0 1 1 0 1 0 1 2 1 0 0 1 0 0 0 0 0 0 0 0 0 0 0 0 0 0 0 1 2 2 0 0 1 0 1 0 0 0 1 0 0 2 1 1 0 0 1 1 1 0 1 0 1 1 0 1 0 0 1 2 2 0 0 0 0 1 1 1 0 0 0 1 1 0 0 0 2 0 0 0 2 2 0 1 1 1 0 2 2 1 1 1 1 1 0 2 0 0 2 1 0 2 0 1 0 0 2 0 2 2 2 0 0 0 0 1 0 0 0 0 0 0 0 1 0 2 1 1 0 0 0 0 0 0 0 0 1 1 0 0 0 0 0 0 1 0 0 0 1 0 0 0 0 0 1 1 0 0 1 1 0 1 1 0 2 0 0 1 2 0 1 1 0 0 2 0 0 0 0 2 0 0 0 0 1 1 2 1 0 2 0 2 0 0 2 2 1 1 1 1 0 2 2 0 1 0 0 1 2 0 1 1 0 0 1 1 1 0 2 1 2 0 1 1 0 1 1 2 0 1 0 0 0 2 1 0 0 2 0 0 2 0 0 1 0 0 0 0 0 0 0 0 2 0 0 0 1 0 1 0 0 0 0 0 0 0 1 1 1 0 1 1 0 0 1 1 0 1 0 0 0 2 2 2 0 0 0 0 2 0 0 0 0 0 1 1 2 0 2 2 0 0 0 2 2 1 1 1 1 1 0 0 0 1 0 0 1 1 0 0 1 0 1 0 0 0 1 0 1 0 0 1 2 0 0 1 1 1 1 0 0 2 0 0 1 1 0 0 0 0 0 0 2 0 1 0 1 0 2 2 1 0 1 1 0 0 1 0 1 0 0 1 0 0 0 0 1 1 1 1 2 0 0 1 0 0 0 0 0 0 0 1 0 0 0 2 0 0 0 0 1 0 0 0
44 0 0 0 0 0 1 0 0 2 1 0 0 1 1 1 0 2 1 0 0 2 0 2 0 0 0 0 2 2 2 1 1 1 2 1 2 1 0 0 0 0 1 1 1 1 0 0 2 0 0 0 0 0 2 0 0 0 0 0 2 2 0 0 0 1 0 1 0 0 0 1 1 2 1 2 2 0 2 0 0 1 2 1 1 0 0 0 0 2 0 0 1 2 0 2 1 1 1 0 0 1 1 0 2 1 2 1 1 1 0 1 0 1 0 0 0 0 0 0 2 0 2 2 1 0 1 2 2 2 0 0 0 0 0 0 0 1 0 0 1 0 2 0 0 0 0 0 0 1 0 0 0 0 0 0 0 0 1 1 0 0 1 2 1 1 0 1 2 0 0 2 1 1 0 0 0 1 0 1 1 1 1 2 2 1 2 2 2 1 1 1 1 1 0 0 1 0 0 0 0 0 0 0 2 1 0 0 1 0 1 0 1 0 0 2 1 0 1 1 1 1 1 0 0 0 1 2 0 1 1 0 0 1 1 1 1 2 2 0 0 0 1 2 0 0 0 0 0 0 0 0 1 0 1 2 1 0 1 1 1 1 0 0 0 0 0 1 0 0 0 2 0 2 0 0 0 1 1 1 1 1 1 1 0 2 1 2 1 2 0 0 1 2 1 0 1 1 1 1 1 0 1 0 0 0 0 1 1 0 1 2 2 0 1 0 2 0 0 0 1 2 2 1 1 0 1 2 1 1 0 1 0 0 0 0 0 2 0 0 0 2 1 2 1 1 0 1 2 1 1 1 1 1 0 1 1 0 0 2 2 0 1 0 1 0 0 2 1 0 1 1 1 2 1 0 0 1 1 2 0 0 1 1 1 1 1 0 0 1 1 1 1 0 2 1 0 0 0 1 1 1 0 0 0 0 1 0 0 2 0 1 0 0 1 0 1 1 0 1 0 2 1 2 2 2 0 0 0 0 0 1 0 1 0 0 0 0 0 0 1 0 0 0 0 1 0 0 0 0 0 2 0 2 0 0 0 1 0 2 1 0 0 0 0 1 0 0 2 0 0 0 1 1 0 0 0 2 2 0 1 2 1 2 2 1 0 1 1 1 1 0 2 2 1 1 1 2 2 1 0 0 0 0 0 2 1 0 0 0 1 1 2 0 0 0 0 2 0 1 1 2 1 0 1 0 1 0 1 2 0 1 1 1 2 0 1 1 2 1 1 1 0 1 1 1 0 2 0 0 0 0 0 1 2 2 1 1 1 0 0 0 1 2 1 1 1 1 1 1 1 2 0 0 0 0 1 2 0 2 0 0 0 0 1 0 0 1 0 1 1 1 0 0 0 0 0 2 0 1 0 0 0 0 2 2 0 0 0 0 1 0 0 0 0 0 0 0 1 0 0 0 1 1 0 0 1 1 0 0 1 0 0 0 0 0 1 1 0 2 0 1 0 1 1 1 0 0 1 0 0 2 0 1 0 0 1 2 2 0 0 0 2 0 0 2 0 0 0 0 0 0 0 0 0 0 0 0 0 1 1 0 2 2 0 2 1 0 0 1 0 0 0 1 0 0 2 1 0 0 0 0 0 1 0 1 1 1 1 0 0 0 1 1 0 0 0 2 2 2 0 0 0 2 1 1 0 0 0 0 0 0 0 0 0 0 0 1 0 1 1 1 0 0 0 1 1 0 2 1 1 1 0 0 1 0 2 0 0 0 0 0 2 0 0 0 2 0 0 1 1 0 1 0 0 0 2 0 1 1 0 2 0 0 2 0 1 2 1 2 1 1 2 2 2 0 1 1 0 1 1 0 1 0 1 0 1 0 0 2 0 1 1 1 1 0 2 2 2 0 0 1 0 2 2 0 0 2 0 0 0 2 0 0 0 1 0 0 2 0 1 1 1 1 0 0 1 0 0 0 2 0 0 0 0 0 1 0 0 0 1 0 0 0 0 0 0 0 1 0 0 0 1 1 0 1 0 1 2 2 2 2 2 0 0 0 0 0 1 1 2 0 1 0 2 0 2 2 0 0 0 2 2 2 1 1 0 0 1 2 1 1 1 0 1 1 0 0 1 1 0 0 0 1 1 0 1 0 0 0 2 1 0 2 0 0 0 0 1 2 0 0 1 1 1 1 2 0 1 0 1 0 0 2 1 0 2 1 1 0 2 0 0 0 2 0 1 1 1 0 0 0 0 0 0 2 2 1 2 1 0 2 2 2 0 0 2 0 1 2 0 1 0 2 0 0 0 0 1 1 0 2
45 0 0 0 0 0 0 2 0 1 0 0 0 1 1 1 0 0 0 1 1 2 0 2 0 0 0 0 2 2 1 1 0 0 2 0 2 2 0 0 0 0 0 0 0 0 0 0 1 1 1 1 1 1 0 0 1 1 0 0 0 0 0 1 0 1 0 0 0 0 0 0 1 1 0 1 1 0 2 0 0 2 2 2 2 0 0 1 1 2 0 1 1 1 0 2 0 1 0 1 1 0 1 0 2 1 2 0 0 2 0 1 1 2 1 1 1 1 0 0 1 0 1 1 1 0 0 1 1 1 0 0 0 0 0 0 0 0 0 0 0 0 0 0 0 0 0 0 0 0 0 0 0 1 1 0 0 1 0 0 0 0 2 2 2 0 0 0 0 1 1 0 0 2 1 1 0 1 0 0 1 1 1 1 1 1 1 1 1 0 1 1 2 1 1 0 1 1 0 0 0 0 1 2 2 0 0 1 1 1 2 1 2 1 0 2 0 0 2 0 2 2 2 0 0 0 1 1 0 1 0 0 0 0 0 0 0 2 2 0 0 0 2 1 0 0 0 0 1 1 1 1 0 1 1 2 1 1 1 1 1 1 0 0 0 0 0 1 1 1 0 2 0 0 1 0 0 2 2 1 1 1 1 1 0 2 1 1 1 1 0 1 1 2 2 0 1 2 0 1 1 0 2 0 0 2 0 0 1 0 0 1 2 0 2 0 2 1 0 0 0 1 0 2 1 0 0 1 1 0 0 0 0 0 0 0 0 2 0 1 0 2 2 2 1 1 0 0 1 0 0 0 0 0 0 0 0 0 0 0 0 0 2 0 2 1 0 2 2 0 2 0 0 2 1 1 0 0 0 2 0 0 2 2 1 0 0 0 0 0 0 0 0 0 2 0 0 0 1 1 1 1 1 1 0 1 1 0 0 1 0 2 0 0 1 0 0 1 1 0 0 1 0 2 1 2 1 1 1 1 1 1 0 2 0 1 0 0 0 0 2 0 0 1 1 2 1 0 1 0 0 0 0 2 2 2 2 2 0 2 1 0 0 0 1 2 0 1 1 0 0 0 2 2 0 0 0 2 2 0 1 1 0 1 1 2 0 0 2 0 0 2 0 2 1 0 0 1 1 1 1 0 2 2 0 0 2 0 0 0 0 1 0 1 1 0 0 2 0 1 2 2 1 0 0 0 0 1 0 2 0 1 1 1 1 0 1 0 1 1 0 0 0 2 2 0 0 1 1 1 0 1 0 0 2 2 2 0 1 0 1 0 0 2 2 0 0 2 0 0 0 0 1 0 1 1 2 0 0 2 0 0 0 1 1 0 1 1 0 1 0 1 1 0 2 1 1 0 0 0 0 2 0 0 1 2 1 0 2 2 1 0 0 0 0 0 0 0 0 0 0 0 1 1 0 0 1 2 0 0 1 0 0 0 0 0 0 0 2 2 2 1 0 1 2 2 2 0 1 0 1 1 0 1 0 0 1 1 0 1 1 0 0 1 0 1 0 1 0 1 1 1 0 0 0 0 1 0 0 2 1 1 2 1 0 2 0 0 1 2 0 0 0 1 1 0 2 1 0 1 0 1 0 1 1 1 1 1 1 0 0 0 0 1 0 2 0 1 1 1 0 0 0 2 1 0 0 1 0 0 0 0 0 1 1 0 1 2 1 2 1 1 0 1 0 1 2 0 1 1 1 1 0 0 0 0 0 1 2 1 1 0 2 0 0 1 2 0 0 1 1 0 1 1 1 0 1 1 0 0 0 1 0 0 1 0 1 1 1 2 0 2 2 2 1 1 1 0 0 0 0 0 0 0 2 0 2 0 0 2 0 0 1 1 1 0 2 2 2 0 2 2 0 2 2 2 0 2 0 0 0 2 1 1 1 1 0 0 0 0 0 0 1 0 0 1 1 1 0 1 2 0 0 0 1 0 1 0 0 0 0 2 0 0 1 0 1 0 1 2 0 0 1 1 0 0 0 1 1 2 0 1 2 0 0 0 0 0 0 0 1 0 0 1 2 0 2 2 0 0 0 1 0 0 2 2 0 0 0 1 0 1 1 0 1 1 0 2 2 1 0 1 0 0 2 0 0 1 1 0 1 0 0 2 1 1 1 1 0 0 0 0 1 0 0 0 0 0 0 0 2 0 1 1 1 0 1 2 0 0 1 1 0 0 0 1 2 0 0 1 0 0 0 0 0 0 0 0 0 0 0 0 0 0 0 0 0 0 0 1 0 1 0 2 1 0 0 0 1 0 0 0
46 0 0 0 0 0 1 2 1 1 1 0 1 2 2 2 0 1 0 1 1 2 1 1 1 1 0 1 2 2 1 0 2 2 0 1 1 2 0 0 0 0 1 1 2 1 0 0 1 1 0 0 1 1 0 1 0 2 2 1 1 2 0 1 0 1 0 0 0 0 0 1 2 2 2 2 1 0 2 0 0 2 1 0 1 0 0 1 1 2 1 1 1 1 1 2 0 0 0 0 0 0 0 2 2 1 2 2 2 0 0 2 0 0 1 0 0 0 1 0 1 0 2 2 0 0 2 0 2 1 1 1 0 0 0 0 0 0 0 0 0 0 0 0 1 2 0 0 0 0 1 0 0 0 0 0 0 1 0 0 0 1 1 1 1 2 0 0 1 1 0 2 0 2 2 0 1 1 0 1 1 0 0 2 2 1 1 2 1 1 1 1 2 1 2 0 0 0 0 0 0 0 1 2 2 0 0 1 2 0 1 0 2 1 0 2 1 1 2 0 2 2 2 0 0 0 1 1 0 0 0 0 0 0 0 0 0 2 2 0 0 0 2 2 0 0 0 0 0 0 0 1 2 1 1 1 0 0 0 0 0 0 1 0 0 0 1 1 2 1 0 2 0 2 0 0 1 2 2 1 1 1 1 1 0 2 1 1 1 1 0 0 1 2 1 0 0 1 0 1 1 0 1 0 0 0 0 2 0 0 1 1 2 0 2 0 2 1 1 1 0 2 1 2 2 0 1 2 2 2 0 1 0 0 0 0 0 2 0 0 0 0 2 2 1 1 1 0 2 1 1 1 2 2 0 0 0 0 0 0 0 0 2 0 2 1 0 2 1 0 1 1 0 2 1 1 0 2 1 1 0 0 0 0 0 0 0 0 0 1 1 2 1 1 2 0 1 2 0 0 0 0 1 1 1 0 0 1 1 1 0 1 0 0 1 1 1 0 0 0 0 1 0 1 0 0 0 0 0 0 0 0 0 2 0 1 0 0 0 0 1 1 0 0 0 1 0 1 2 0 0 1 0 2 1 0 1 1 2 2 1 0 0 1 0 1 0 0 2 0 0 1 2 2 0 0 2 2 1 2 1 1 0 0 2 0 0 1 2 0 0 1 2 2 1 1 1 2 2 0 0 0 1 1 1 0 2 1 0 0 0 0 1 0 0 0 0 1 0 2 2 1 0 0 0 2 0 0 1 2 1 0 0 0 0 1 1 0 2 1 1 1 0 1 1 2 0 1 1 1 0 0 0 1 2 2 1 0 1 0 0 0 0 2 1 1 1 1 1 1 1 1 0 0 0 0 0 1 0 2 0 0 1 1 0 0 1 2 1 2 1 1 0 0 1 0 0 0 0 0 0 2 0 0 2 2 1 0 1 1 0 0 0 0 0 0 0 0 1 0 0 0 0 0 0 0 0 0 0 0 1 0 0 0 0 0 2 0 0 2 0 1 0 1 2 1 0 1 1 0 0 2 1 0 0 0 2 2 2 0 0 0 1 0 1 2 0 1 1 1 0 1 0 1 0 0 1 1 1 1 1 2 2 2 0 1 2 0 1 1 0 0 0 1 1 0 1 2 0 2 1 1 0 0 0 0 1 2 2 0 0 0 0 2 0 0 0 1 1 1 0 0 1 2 1 0 0 0 1 1 0 0 0 0 0 0 1 0 0 1 0 0 0 0 0 0 0 1 0 0 0 0 0 0 1 1 0 0 1 0 0 1 2 0 0 1 1 1 0 1 0 0 1 0 1 1 1 0 2 2 0 2 0 0 0 2 0 2 0 2 1 0 0 0 0 0 0 1 1 0 0 0 0 0 2 0 1 1 1 1 0 0 1 1 0 1 2 1 2 1 0 2 0 2 2 0 0 2 1 0 0 1 1 1 1 1 0 0 1 0 0 0 1 0 0 1 1 1 0 1 2 0 0 0 1 0 1 2 0 0 0 0 1 0 0 1 1 0 0 2 1 0 1 1 0 1 0 1 0 1 1 1 1 0 0 0 1 0 0 0 0 0 0 0 1 0 1 2 0 0 1 2 0 0 2 1 0 0 0 0 0 0 0 0 0 0 0 1 2 1 0 1 0 0 0 0 0 1 0 1 2 0 0 1 0 0 0 1 0 0 1 1 2 0 0 1 1 0 0 0 2 0 1 1 1 0 1 2 0 0 1 1 0 0 0 0 2 0 1 0 0 0 0 0 0 0 0 0 0 0 0 1 0 0 0 0 0 1 0 1 0 0 0 2 0 0 0 1 2 0 1 1
47 0 1 1 0 1 1 2 0 0 0 0 2 2 0 0 0 1 1 0 1 2 1 0 1 1 1 0 0 2 0 0 1 1 2 0 2 2 0 0 1 1 0 0 1 0 0 0 2 0 0 0 1 1 1 0 1 0 1 2 0 0 0 2 1 1 1 0 0 0 0 0 2 2 1 2 1 0 2 0 0 2 2 0 0 0 0 0 0 2 0 1 1 1 0 0 0 2 2 0 0 0 1 0 2 0 2 1 1 1 0 1 1 1 1 1 1 0 0 0 1 0 0 0 0 2 0 1 2 1 0 0 0 0 0 0 0 0 0 0 0 0 1 0 0 0 0 1 1 2 0 1 0 0 0 0 0 1 0 1 1 1 1 1 1 2 0 2 1 1 0 1 0 2 2 0 0 2 1 1 1 2 0 2 1 0 0 0 0 1 0 0 2 1 1 0 0 0 0 0 0 0 0 2 2 1 1 0 0 0 1 0 2 0 0 2 1 0 0 0 2 0 2 0 0 0 1 0 0 0 0 0 0 0 0 0 0 2 2 0 0 0 1 0 0 0 0 0 0 0 0 1 1 0 0 0 2 0 0 1 0 1 0 0 0 0 1 1 1 0 1 1 0 1 0 0 0 2 2 1 1 1 2 2 0 2 2 1 1 1 0 1 1 2 2 1 0 1 0 0 1 1 2 0 0 0 0 2 0 0 0 1 1 1 2 0 1 0 0 0 2 2 1 2 1 0 1 1 0 1 0 1 0 0 0 0 0 1 0 1 1 1 1 1 1 1 0 0 2 0 0 0 2 2 1 0 0 0 0 2 2 0 2 0 2 0 0 1 2 1 2 0 1 2 0 0 0 0 0 2 2 0 2 2 2 1 1 0 0 1 1 0 1 0 1 1 1 0 0 1 0 1 1 1 0 1 0 0 0 2 0 1 0 0 1 0 1 0 0 0 0 0 0 1 0 1 0 1 1 1 2 1 0 2 0 1 0 1 1 0 2 1 0 1 1 2 0 0 1 0 0 1 0 2 2 1 2 0 1 0 0 0 1 1 0 1 0 1 2 0 0 0 2 2 2 1 1 1 2 0 1 2 0 1 1 1 1 1 1 0 2 1 0 1 1 1 1 2 2 0 0 0 1 1 0 1 2 2 0 0 0 2 0 1 1 0 1 2 0 0 0 2 0 0 0 0 0 0 1 2 0 0 0 0 0 1 0 0 1 1 1 1 0 1 2 2 0 1 1 2 0 0 0 2 0 0 0 1 1 0 0 0 1 2 0 2 2 1 1 0 0 1 1 0 1 0 0 1 0 2 0 0 0 1 0 0 1 1 0 1 0 1 1 1 1 0 0 1 0 1 1 0 1 0 1 2 1 0 1 1 1 1 0 0 1 1 0 0 0 0 0 0 0 0 0 2 2 1 0 0 2 0 1 0 0 0 0 0 1 1 1 1 0 0 0 0 0 0 1 0 0 2 0 1 0 0 1 2 2 0 0 0 1 1 0 1 1 0 0 0 0 0 0 0 0 1 1 0 0 0 1 0 2 1 0 2 0 0 0 1 0 0 0 1 0 0 1 2 0 0 0 0 0 0 1 0 1 2 2 0 0 0 0 1 1 1 0 1 0 1 0 0 1 2 1 0 1 0 0 0 0 0 0 0 0 0 0 1 1 2 0 0 0 1 0 0 1 0 0 0 0 0 0 0 0 1 0 0 0 0 0 1 2 0 0 0 1 2 0 2 0 0 2 1 0 0 1 0 1 1 0 1 0 0 1 0 1 2 0 2 0 0 1 2 1 1 0 0 0 2 1 0 0 0 2 0 0 0 2 0 0 0 1 1 1 0 2 2 1 0 1 1 0 2 2 0 0 1 1 0 0 1 2 2 0 2 0 0 0 0 0 0 1 0 1 0 1 1 1 0 1 0 0 0 2 0 0 0 1 1 0 1 2 0 0 2 0 0 1 0 0 0 1 0 0 0 0 2 1 2 2 2 2 0 0 0 0 0 0 0 0 0 1 0 2 1 2 2 0 1 0 2 1 1 1 1 1 1 0 0 0 0 0 1 1 1 0 1 1 1 0 0 0 1 2 1 1 0 0 1 2 0 0 2 0 0 0 1 1 0 0 0 2 0 0 1 2 2 0 1 2 0 1 0 1 0 2 0 0 0 2 0 1 0 1 1 2 0 1 1 0 0 0 0 0 0 0 0 1 0 0 0 1 1 0 1 2 0 0 0 0 0 0 1 0 0 0 1 2 0 0 0
48 0 0 0 0 0 1 2 0 0 0 1 0 2 2 2 0 2 2 1 1 2 0 2 0 0 0 0 2 2 1 2 1 1 0 2 1 0 0 0 1 1 0 0 1 0 1 0 2 1 0 0 0 1 0 1 1 0 1 1 0 0 0 2 0 1 1 0 0 1 1 1 0 2 0 2 2 1 2 1 0 1 2 1 1 1 1 0 0 2 0 0 1 0 0 2 0 1 1 0 0 0 0 2 2 0 2 2 2 0 0 2 1 1 1 1 1 0 0 0 2 0 2 2 2 0 0 0 1 0 0 0 0 0 0 0 0 0 0 0 0 0 0 0 1 1 0 0 0 0 0 0 0 0 0 0 0 1 0 0 0 0 2 2 1 0 0 0 1 0 1 1 0 2 1 0 0 0 0 0 0 0 1 2 2 2 1 1 0 0 0 1 1 1 0 1 1 0 0 0 0 0 0 2 2 1 2 0 2 0 2 0 2 0 0 2 1 2 1 1 1 0 2 1 0 0 1 2 1 1 1 2 0 1 1 1 1 2 2 0 0 0 2 2 0 0 0 0 0 1 1 0 0 1 1 2 0 2 1 0 0 0 0 0 0 0 0 0 2 0 1 1 1 1 0 0 1 2 1 0 1 0 0 0 1 0 1 1 1 2 0 2 2 2 2 0 0 2 1 0 0 0 2 0 0 0 0 2 1 0 0 1 2 1 2 1 2 2 0 0 1 1 2 2 2 0 1 1 1 0 0 1 0 0 0 0 0 2 1 2 0 1 1 1 0 0 1 0 2 2 0 0 2 2 0 1 1 0 0 2 2 0 2 0 2 1 0 2 2 0 2 0 0 2 0 0 0 1 0 2 1 1 0 0 2 2 1 0 0 0 0 0 0 1 2 1 1 0 0 0 0 0 1 0 0 0 1 0 0 2 0 1 0 0 2 0 1 0 0 0 0 1 1 0 0 0 0 0 0 0 0 0 0 1 0 0 0 1 1 0 2 1 0 0 0 1 0 0 0 0 0 0 0 2 0 0 1 1 1 1 1 0 0 0 0 0 0 1 2 0 0 0 1 1 1 0 2 1 2 1 1 1 0 0 1 1 0 0 1 0 1 1 0 1 0 0 1 1 1 1 1 1 1 1 1 0 1 0 1 0 0 1 1 0 0 0 0 1 0 1 1 1 0 0 0 1 1 0 1 1 1 0 1 1 1 0 1 1 2 1 1 1 0 1 1 2 0 2 0 0 0 0 0 1 2 2 1 2 1 0 1 0 0 1 0 0 0 2 1 0 0 1 1 0 1 1 1 0 0 1 0 0 0 0 1 0 0 2 1 2 0 0 2 0 0 1 0 0 0 0 0 2 1 0 0 0 2 0 1 1 0 0 1 1 1 1 1 0 0 0 0 0 0 1 1 2 2 1 0 0 1 0 0 0 0 1 0 0 0 0 1 0 0 0 1 0 0 1 2 0 1 1 0 0 0 0 2 1 1 0 0 0 1 0 0 2 0 1 1 0 0 1 1 0 0 1 1 0 0 0 1 0 2 1 1 2 0 1 2 1 0 0 0 1 0 0 2 1 0 1 1 0 0 0 2 0 1 2 2 0 0 0 0 2 1 0 0 1 1 1 0 0 0 1 1 1 0 0 0 0 0 0 0 0 1 1 0 1 0 1 1 1 0 0 0 1 1 0 0 0 0 0 0 0 0 1 0 1 0 0 0 1 2 0 0 1 2 1 0 2 0 0 1 1 1 0 1 1 1 1 1 1 0 0 0 2 0 1 0 1 0 1 1 2 2 0 0 1 0 2 2 0 1 1 0 1 0 0 0 0 0 0 1 1 1 0 2 1 2 0 2 2 0 2 2 2 0 0 2 0 1 1 0 1 0 1 0 0 2 1 1 2 0 0 0 0 0 1 1 0 1 0 0 0 2 0 0 0 1 1 0 2 1 0 0 1 1 0 2 1 0 0 1 0 0 0 0 1 0 1 1 1 2 0 0 0 0 0 1 0 1 0 2 0 1 0 1 2 1 0 0 1 2 2 1 1 1 0 0 1 0 2 0 0 0 0 0 2 2 2 0 0 1 2 0 0 0 0 1 0 2 1 1 2 1 1 0 1 0 0 0 0 2 1 1 0 2 0 0 0 2 0 2 0 1 0 1 2 1 1 0 1 1 0 1 1 2 0 1 1 1 0 0 0 0 1 1 0 1 1 0 1 0 0 0 0 0 0 0 2 1 1 1 2 0 0 0 1 2 0 1 0
49 0 0 0 0 0 1 1 0 1 1 0 0 1 0 1 1 1 1 2 2 1 0 1 0 0 1 0 2 2 1 1 1 1 0 0 1 2 0 0 1 1 0 0 1 0 0 0 1 1 0 1 0 0 0 1 1 0 1 0 1 2 0 1 0 0 0 0 0 1 1 1 2 2 1 2 2 2 2 0 2 2 2 2 2 0 0 0 0 2 0 1 1 1 0 1 1 1 0 1 1 1 1 0 2 0 2 1 1 1 1 2 0 1 0 0 0 0 0 0 2 0 0 0 0 2 0 2 2 2 0 0 0 0 0 0 0 1 0 0 1 0 1 0 0 1 1 0 0 0 0 0 0 0 0 0 0 1 1 1 0 1 0 1 1 1 0 0 1 0 1 1 0 2 1 0 0 0 0 0 0 1 0 1 0 0 0 2 1 0 1 2 2 1 1 1 2 0 1 0 0 0 0 0 2 2 2 1 0 0 1 0 1 0 0 2 0 1 1 2 0 0 1 0 0 1 0 2 0 2 0 0 0 0 0 0 0 1 1 1 1 2 2 1 1 1 1 0 0 0 0 0 1 1 1 2 0 2 1 0 0 0 0 0 1 1 0 1 1 1 0 2 1 2 0 0 1 2 2 0 0 1 0 0 1 0 1 1 1 1 0 1 0 2 2 0 0 1 0 0 1 0 2 1 1 0 1 2 1 0 0 0 1 0 1 0 2 0 1 1 1 2 2 1 0 0 0 1 1 0 0 0 0 0 0 0 0 1 0 0 0 0 2 2 0 0 1 0 1 0 0 0 2 2 0 0 0 0 0 1 1 0 1 1 1 2 0 2 1 0 2 0 1 2 0 0 0 2 0 1 0 0 1 1 2 1 1 1 1 0 0 0 0 1 2 0 1 0 0 0 1 1 1 0 0 0 2 0 0 2 0 0 0 0 1 0 1 0 0 1 0 1 0 1 1 0 0 0 0 1 1 0 0 2 0 0 0 0 0 0 1 0 0 0 0 1 1 0 2 1 1 0 0 1 1 0 1 1 1 2 1 0 0 1 0 0 0 2 1 1 1 2 2 2 1 1 0 2 1 2 1 2 0 2 1 0 0 1 2 0 0 2 0 1 1 1 1 2 2 1 0 0 1 1 1 0 1 0 0 0 0 1 0 1 1 1 0 2 0 1 2 2 0 0 0 1 0 0 0 1 1 1 0 0 1 0 0 1 1 1 1 1 0 0 2 2 0 1 1 1 0 0 0 2 1 1 0 0 2 0 0 0 1 2 0 2 1 0 0 0 1 1 2 0 2 2 2 0 0 0 0 1 0 0 2 0 0 0 0 0 0 1 0 0 1 0 0 0 0 0 0 2 2 0 1 1 1 1 2 2 0 0 0 0 0 0 1 0 0 0 0 0 0 0 0 0 1 1 0 0 1 0 0 0 0 1 1 0 2 2 2 2 0 1 2 1 1 0 1 0 0 0 0 1 0 0 1 1 1 0 0 0 2 0 1 1 0 1 0 0 0 0 0 1 0 0 0 1 1 1 0 0 2 1 0 2 1 0 0 2 0 0 0 1 0 0 1 1 0 1 0 1 0 0 0 0 0 2 2 1 0 0 0 1 0 1 0 1 1 1 1 0 0 1 0 0 1 0 1 1 1 1 1 0 1 1 0 0 0 2 0 0 1 0 0 0 1 0 1 1 1 1 0 1 0 0 0 0 1 0 0 0 2 0 0 0 1 1 0 2 0 0 2 0 1 1 1 0 1 1 0 0 1 1 1 1 0 2 1 1 0 1 2 2 1 0 1 1 0 2 2 0 1 0 1 1 0 0 1 1 0 0 1 1 0 1 2 2 1 0 1 1 0 1 1 1 0 1 1 0 0 1 1 1 1 1 0 0 1 1 1 1 1 1 0 0 1 0 0 0 1 0 0 0 1 0 1 0 0 0 0 1 0 0 0 1 0 0 1 2 0 0 0 2 0 1 0 1 1 1 0 0 2 1 1 1 0 0 0 0 0 0 2 0 2 1 1 2 0 0 0 1 2 2 1 1 1 0 0 2 0 2 1 0 1 1 0 1 1 1 0 0 0 1 2 0 0 0 1 0 1 1 0 2 0 1 0 1 0 0 0 0 1 0 1 1 2 1 0 0 2 0 0 2 1 0 2 2 1 0 1 0 0 1 2 0 0 0 0 0 0 0 0 0 0 1 1 0 0 0 0 1 0 1 0 0 1 1 1 2 1 1 0 2 0 0 0 0 1 0 0 0
50 0 0 0 0 0 1 2 0 1 0 1 0 1 1 1 0 0 0 1 1 2 0 1 0 0 1 0 1 1 1 1 1 1 1 0 2 1 0 0 1 1 0 0 2 0 1 0 1 1 0 0 0 2 0 1 0 0 0 0 0 0 0 1 0 0 0 0 0 0 0 1 2 2 2 2 1 0 2 0 0 1 2 1 1 1 1 0 0 2 0 0 0 1 0 2 0 1 0 1 0 1 0 0 2 1 2 2 2 0 0 2 1 2 2 2 1 0 0 0 2 0 1 1 0 0 1 1 2 2 1 1 0 0 0 0 0 0 0 0 0 0 0 0 1 2 1 0 0 0 0 0 0 0 1 0 0 0 0 0 1 1 2 2 1 2 0 2 1 1 0 1 0 2 2 0 0 1 0 0 0 1 1 2 1 1 1 1 0 1 0 1 1 0 1 0 2 0 0 0 0 1 1 1 2 1 1 0 0 0 1 0 1 0 0 2 1 1 0 0 2 2 1 0 0 0 0 2 0 1 1 0 0 0 0 0 0 2 2 0 0 0 0 1 0 0 0 1 1 0 0 2 1 0 1 2 1 1 0 0 0 0 0 0 0 0 0 0 2 0 1 1 0 1 0 0 0 1 1 0 0 2 0 0 0 0 0 1 1 2 1 2 2 2 2 0 1 1 0 1 1 1 1 0 0 0 0 2 1 0 1 2 2 0 1 0 2 0 1 1 0 1 1 2 1 0 0 2 1 1 0 1 1 1 0 0 0 0 0 0 0 0 2 0 0 0 1 1 1 1 0 0 1 2 0 1 1 0 0 1 1 0 0 1 0 0 0 2 1 0 1 1 1 1 0 0 0 2 0 1 0 1 0 1 1 1 0 0 1 2 2 2 2 0 2 0 2 0 1 0 1 1 1 2 1 1 0 0 0 1 1 1 0 0 0 1 0 0 2 0 0 1 1 0 0 1 0 0 0 0 0 0 0 1 0 1 0 0 0 0 2 0 1 1 1 2 0 0 1 0 0 0 0 1 1 0 1 1 1 2 1 0 1 1 0 1 1 0 2 0 0 0 0 0 2 2 1 1 2 0 2 2 0 2 0 2 1 0 2 1 0 2 0 1 2 0 0 0 0 2 2 1 1 0 0 2 2 0 0 0 0 1 1 0 0 0 0 2 0 1 1 2 1 0 0 1 0 1 1 1 1 0 0 0 1 0 0 0 2 2 1 1 0 0 2 2 0 0 2 2 0 1 0 2 2 2 0 0 2 0 1 0 0 2 2 0 0 0 0 0 0 1 1 0 1 1 1 1 0 2 0 0 0 0 1 1 1 1 0 1 0 0 1 1 0 0 0 0 0 1 0 1 1 0 1 2 2 0 1 1 0 0 0 1 0 1 0 0 0 0 0 0 0 0 0 1 2 2 0 0 0 0 1 0 0 1 0 0 1 1 1 1 0 0 2 2 1 0 1 0 0 2 0 0 0 0 2 1 0 0 0 0 0 1 0 1 1 0 1 1 1 1 0 0 1 0 0 0 1 1 0 2 2 2 0 2 2 1 1 0 0 0 0 1 0 0 1 2 0 2 1 1 0 0 2 0 2 0 2 1 0 0 0 2 0 0 0 2 2 2 0 0 0 2 2 0 0 0 1 1 1 1 0 0 1 1 1 1 0 1 1 1 0 0 0 0 0 1 0 0 0 0 0 0 0 1 1 0 1 0 0 1 2 0 0 0 2 0 0 2 0 1 1 0 0 1 1 0 1 1 0 1 1 1 2 0 1 2 1 2 1 1 2 2 2 0 0 0 2 2 0 2 1 0 1 0 0 0 1 1 0 0 0 0 2 0 2 2 2 0 2 2 0 2 2 0 0 2 0 0 0 2 1 0 0 2 0 0 0 0 0 0 1 0 0 1 1 1 0 1 2 0 0 0 2 0 0 1 0 0 0 1 0 0 0 0 0 0 1 1 0 0 1 1 0 0 0 1 0 2 1 1 2 0 0 0 0 0 0 0 0 0 0 0 1 0 1 1 0 0 0 2 2 2 0 0 1 1 0 1 0 0 0 0 0 0 0 1 2 1 1 0 0 1 1 0 1 1 0 1 2 0 1 2 1 1 0 0 2 0 0 0 1 0 0 1 1 0 0 0 2 0 1 0 1 0 2 2 2 0 2 0 0 1 1 0 1 0 1 1 0 0 0 0 0 2 2 1 2 1 0 2 0 0 0 0 0 1 0 1 1 0 1 1 0 0 0 0 0 0 0 1
51 0 0 0 0 0 1 2 1 1 1 1 0 1 1 1 0 1 0 0 0 2 1 1 1 1 1 1 2 2 1 0 1 1 1 0 1 2 0 0 1 1 1 1 1 1 1 0 0 1 0 1 0 0 0 1 0 1 2 1 1 2 0 2 0 1 0 1 0 0 0 0 1 2 1 2 2 1 2 1 0 1 1 0 1 1 1 0 0 2 0 1 1 2 0 2 0 1 1 0 0 0 0 0 2 0 2 0 1 1 0 1 0 0 0 0 0 0 1 0 1 0 1 1 1 1 0 1 2 2 1 1 0 0 0 0 0 1 1 0 1 0 0 0 0 1 0 1 1 1 0 0 2 0 1 0 0 0 2 2 0 0 1 1 0 2 0 0 0 1 1 0 2 0 2 0 1 1 1 0 0 1 0 2 2 0 1 0 0 2 0 0 2 1 1 1 1 0 2 0 0 0 0 1 2 1 1 1 2 0 1 0 1 0 0 2 0 1 0 1 1 1 1 0 0 0 0 1 0 1 0 1 0 0 0 0 0 0 0 2 0 1 1 2 0 0 0 0 1 1 1 1 0 0 0 2 2 0 0 1 0 1 0 0 0 0 0 1 1 0 0 2 1 2 0 0 0 1 1 0 0 0 0 0 0 0 0 0 0 2 0 1 2 2 2 0 2 1 0 1 2 1 2 1 0 0 0 2 0 0 0 0 1 0 2 0 1 0 0 0 1 2 2 1 2 0 0 2 2 0 0 2 0 0 0 0 0 1 0 1 0 1 2 2 0 0 1 1 1 1 0 0 1 1 0 1 1 0 0 1 1 0 2 0 2 2 0 2 1 0 1 1 0 2 1 1 0 1 1 1 1 1 0 0 2 2 1 1 1 1 0 2 1 0 2 0 1 0 0 0 0 1 1 0 0 0 2 2 0 2 0 0 0 0 2 0 2 0 0 1 0 1 1 1 0 1 1 0 0 1 2 2 0 2 0 1 1 0 0 0 1 0 0 1 1 2 0 1 2 0 0 0 0 2 1 1 1 1 0 2 2 0 0 0 0 2 0 1 1 0 0 0 2 2 0 0 0 2 1 1 0 2 0 2 0 2 2 0 1 1 1 1 1 2 1 1 1 2 2 2 0 0 1 1 1 0 2 0 0 0 0 2 2 0 0 0 0 2 0 1 1 2 0 0 0 0 0 0 1 2 1 1 1 1 0 1 0 2 2 2 2 2 0 0 2 2 0 0 2 2 0 0 0 2 2 2 1 1 0 2 0 0 1 1 0 1 1 1 1 0 0 0 0 0 0 0 1 0 0 1 0 1 0 0 1 0 0 1 0 1 0 1 1 2 0 1 0 1 0 1 0 0 1 0 1 1 1 0 1 1 1 0 0 0 0 0 0 0 0 0 0 0 0 1 0 1 1 2 0 0 1 1 0 0 0 1 1 1 1 2 1 1 0 0 2 2 2 0 1 1 0 2 0 2 0 0 0 2 2 0 0 0 1 0 2 1 0 2 0 2 2 0 0 0 1 1 1 1 1 1 0 0 2 1 0 1 2 0 2 2 1 1 0 1 0 0 2 1 0 1 0 1 0 0 1 0 0 2 2 0 0 0 0 1 1 0 0 1 1 1 0 0 1 2 1 0 0 0 0 0 0 0 0 0 0 0 1 0 0 2 0 0 1 0 0 0 1 1 2 2 1 1 0 0 0 0 0 0 0 0 0 0 2 1 0 0 2 1 0 2 0 0 0 0 0 0 1 0 0 0 0 0 0 0 1 2 0 2 1 2 0 1 2 2 2 0 1 1 0 2 2 0 0 0 2 0 1 1 1 0 0 0 0 0 1 0 1 1 2 0 2 2 0 2 2 0 0 1 1 0 0 1 1 1 0 2 1 0 1 0 0 1 0 0 0 0 0 1 1 0 1 0 0 0 2 0 0 1 0 0 1 2 0 0 0 0 2 0 1 1 0 0 2 0 0 1 1 0 2 2 2 2 0 0 0 0 2 0 0 1 0 0 1 0 2 0 2 2 0 0 0 2 1 1 1 1 1 0 0 1 0 2 2 0 1 1 0 1 2 1 0 1 0 0 0 0 0 1 0 0 2 0 0 0 0 0 0 2 0 0 0 0 1 2 1 0 1 2 0 1 2 0 1 0 0 0 0 1 0 0 2 0 0 0 1 1 1 1 1 0 0 0 0 0 0 0 0 1 1 1 1 1 0 1 0 0 1 1 0 2 0 1 1 2 0 0 0 0 1 0 0 0
52 0 0 0 0 0 2 1 1 2 1 0 0 1 1 1 0 1 1 1 1 2 0 2 0 0 0 0 1 2 1 0 1 2 1 0 2 0 0 0 1 0 0 0 0 0 1 0 1 0 0 0 0 0 0 2 0 0 1 1 1 1 0 2 1 0 1 1 0 0 0 0 2 2 0 2 1 0 2 0 0 1 2 1 1 0 0 1 0 1 0 0 1 0 0 0 0 2 0 2 2 0 0 1 2 0 2 0 1 1 0 1 0 1 0 0 0 0 1 0 1 0 1 1 0 1 1 1 1 1 0 0 0 0 1 1 0 0 1 0 1 0 0 0 0 1 0 0 0 0 0 0 0 0 0 1 0 1 1 1 0 0 1 1 1 1 0 0 1 1 0 1 1 1 1 1 0 1 0 1 1 2 1 2 2 2 1 2 1 1 0 0 2 2 0 0 0 0 0 0 0 0 0 1 2 1 1 0 0 0 1 0 1 0 1 1 0 0 1 0 2 0 2 0 0 0 2 2 0 1 1 0 1 1 1 0 0 2 2 0 0 0 2 1 0 0 0 0 1 1 1 0 0 1 1 1 1 0 0 1 0 1 0 0 0 0 1 0 2 1 0 1 0 1 0 0 0 2 1 0 0 1 0 0 0 0 0 0 0 1 0 1 0 1 2 0 0 0 0 0 1 0 0 0 0 0 0 2 1 0 0 1 2 0 2 0 2 0 2 2 0 2 1 2 2 0 1 1 1 1 0 0 1 0 0 0 0 2 0 1 1 1 1 1 1 1 0 0 2 1 0 0 1 1 0 1 1 0 0 2 2 0 1 0 1 1 0 1 1 0 1 1 0 2 0 0 0 1 0 2 1 0 0 0 1 0 0 0 0 0 0 0 0 1 2 1 1 1 0 1 1 1 1 1 0 1 0 1 0 2 0 1 0 0 1 0 1 1 0 0 0 1 1 1 0 1 1 0 0 2 1 0 0 1 0 1 0 1 1 1 2 0 0 1 1 2 0 1 2 0 0 0 0 1 1 0 1 2 1 1 1 0 0 1 0 0 0 1 2 0 0 0 2 2 0 0 0 2 1 1 2 0 0 1 2 0 0 1 2 2 0 1 0 1 1 0 0 2 2 2 0 0 1 1 1 0 2 0 2 0 2 1 1 0 0 0 0 2 0 0 0 2 0 0 0 1 0 1 0 0 2 0 1 1 1 0 1 0 1 1 0 0 0 1 2 2 0 1 1 2 0 0 0 2 0 0 0 1 1 0 1 1 0 1 0 0 0 2 2 2 1 1 0 0 0 0 0 1 0 1 1 0 1 1 0 0 1 1 1 1 0 0 2 0 1 0 0 1 0 1 0 1 0 0 1 2 0 0 0 0 1 0 1 1 1 1 0 0 2 0 0 0 1 1 0 0 1 2 0 0 1 0 0 0 0 0 1 1 1 2 1 1 0 2 2 2 2 0 1 0 1 0 0 0 0 0 2 0 0 0 0 0 1 1 0 1 0 1 1 0 0 1 0 0 0 1 2 1 1 1 1 0 1 1 1 1 0 1 2 1 1 1 0 1 0 0 2 2 0 1 1 0 0 0 1 0 2 2 2 0 0 0 0 2 0 0 0 0 0 0 0 1 0 1 2 0 0 1 0 0 0 0 0 0 2 2 0 0 0 1 0 0 1 0 0 0 1 0 0 0 0 0 0 1 0 1 0 0 1 0 0 1 2 0 0 2 2 0 0 1 1 1 2 0 0 0 1 0 1 1 1 1 0 0 1 1 0 2 1 2 0 1 1 2 2 0 1 0 1 0 0 0 0 1 1 0 0 0 0 1 0 0 1 1 0 0 2 2 2 0 2 2 0 2 2 0 0 1 1 0 0 1 1 2 0 2 0 0 0 0 0 0 1 0 0 1 1 1 1 0 1 0 0 0 1 1 0 0 0 0 1 1 0 0 0 0 0 1 1 1 0 0 0 2 0 1 0 0 0 1 1 1 1 0 0 0 1 0 0 0 0 0 0 0 2 0 2 2 1 1 0 1 1 1 1 1 0 0 0 1 0 0 1 0 0 0 0 0 1 0 0 1 0 1 2 0 0 1 0 0 1 1 0 0 0 1 0 1 0 1 0 0 1 0 0 1 2 0 0 0 1 1 1 0 1 1 1 1 1 0 2 0 0 2 2 0 1 0 1 1 1 0 0 0 0 1 1 1 1 1 0 1 0 0 0 0 1 1 0 2 1 0 0 2 0 0 0 0 1 0 0 1
53 0 0 0 0 0 0 2 0 0 0 0 0 0 0 0 0 0 0 0 0 2 1 1 0 0 1 0 0 2 1 0 1 2 0 0 2 2 0 0 1 1 0 0 1 0 0 0 1 2 1 1 1 0 0 1 0 0 0 1 0 1 1 1 0 1 0 1 0 0 0 0 2 2 1 2 2 2 2 0 2 2 2 1 1 1 1 1 1 2 1 1 1 0 1 1 0 0 0 0 0 0 0 1 2 1 2 0 0 2 1 1 0 0 1 2 1 0 0 0 2 0 0 0 0 1 0 0 1 1 0 0 0 0 0 0 0 0 1 0 1 0 0 0 0 0 0 0 0 1 0 0 0 0 2 0 0 2 0 1 0 0 1 1 0 1 0 0 0 0 2 0 0 2 1 0 0 0 0 0 0 1 2 2 2 2 2 2 2 1 1 1 2 1 1 0 1 0 1 0 0 0 0 1 2 2 2 0 0 0 1 0 2 0 0 2 2 0 0 0 2 0 1 0 1 0 1 1 0 1 0 0 0 0 0 0 0 2 2 0 0 1 2 2 0 0 0 0 0 0 0 0 1 1 1 1 0 0 0 0 0 0 1 1 0 0 1 0 0 0 0 1 1 2 0 0 1 2 2 1 1 2 0 0 1 0 1 0 0 1 1 0 1 2 1 0 0 0 0 0 2 1 1 0 0 0 1 2 1 0 0 1 1 0 2 0 1 1 0 0 1 2 0 1 2 0 0 0 0 2 0 1 0 0 0 0 0 1 0 1 0 0 2 2 1 1 0 1 2 2 0 0 1 1 0 0 0 1 1 1 2 1 1 0 1 0 0 2 2 1 2 0 0 2 1 1 0 1 0 1 1 1 0 0 2 2 1 0 0 0 0 0 2 1 2 0 2 1 0 0 0 0 1 0 0 0 1 2 1 1 0 2 0 0 0 1 0 0 0 0 1 1 0 1 1 1 1 2 2 2 1 1 1 0 0 1 0 1 1 0 1 1 0 0 0 1 0 1 2 0 0 1 0 2 0 0 0 1 0 0 0 0 0 0 0 2 1 0 2 0 0 0 2 2 1 0 1 0 2 0 2 2 0 0 2 2 0 2 2 0 0 2 0 1 2 0 0 1 1 2 1 1 1 0 1 1 1 1 0 0 0 1 1 0 0 0 0 2 0 1 1 2 2 2 2 0 0 1 0 1 1 1 0 0 0 0 1 0 1 1 2 2 0 1 1 2 0 1 1 1 0 0 0 2 2 1 0 2 0 0 0 0 1 2 0 2 1 0 0 0 1 1 0 0 0 0 1 0 0 0 1 0 0 0 0 0 0 0 0 0 0 2 1 0 1 0 1 1 0 1 1 0 1 0 2 2 1 0 1 1 0 0 1 1 1 1 0 0 0 0 0 0 0 0 0 0 0 1 0 0 0 0 1 0 0 0 2 1 0 1 2 1 0 0 0 0 0 0 0 0 1 2 0 1 0 0 1 2 2 0 0 0 1 0 0 2 1 0 1 0 0 0 0 1 0 1 1 0 0 0 1 0 2 2 0 2 0 0 2 2 0 0 0 1 0 0 2 2 0 0 0 1 0 0 1 0 1 2 2 2 0 0 0 1 1 0 0 1 1 1 0 0 0 2 1 1 1 0 1 1 0 0 0 0 1 1 0 0 0 2 0 0 0 0 0 1 1 0 0 0 0 0 1 0 1 1 0 0 0 0 0 1 2 0 0 0 1 0 0 1 1 1 2 1 1 1 2 1 0 2 0 1 1 0 2 1 1 2 0 2 2 0 1 1 0 1 0 1 0 2 2 0 1 0 1 0 1 0 0 0 0 0 2 2 0 0 2 1 1 0 1 1 0 2 2 1 0 2 0 0 0 2 1 2 0 2 0 1 1 0 0 0 1 0 0 1 1 0 0 2 0 0 0 0 2 0 0 0 0 0 0 1 0 0 0 1 1 0 2 2 0 0 0 2 0 1 0 1 2 2 2 2 2 0 1 1 0 0 0 0 0 0 1 0 2 0 2 2 0 0 0 2 1 1 1 1 0 1 0 0 0 0 0 0 0 0 0 1 0 0 0 0 1 2 0 0 1 1 1 1 2 0 0 2 0 0 0 1 0 0 0 0 0 1 0 1 2 0 0 0 1 0 1 0 1 1 1 2 1 0 2 0 0 0 1 1 0 0 2 1 0 1 0 0 1 1 1 0 0 0 0 0 1 1 0 0 0 1 0 2 1 0 0 2 0 0 1 0 1 1 0 2
54 0 0 0 0 0 2 1 0 2 2 0 1 2 1 1 0 1 1 0 0 2 0 2 0 0 0 0 2 2 1 2 1 2 1 2 1 1 0 0 1 1 1 1 2 1 0 0 2 0 0 1 1 1 1 0 0 0 0 0 1 2 0 2 0 1 0 0 0 0 0 0 2 2 2 2 2 1 2 1 0 1 2 2 2 0 0 1 1 2 0 2 2 2 0 1 0 2 0 2 2 0 0 1 2 1 2 1 1 1 0 1 0 1 0 0 0 0 0 0 1 1 1 1 0 1 1 1 2 1 1 1 1 0 1 0 0 0 0 0 1 0 0 0 0 2 0 0 0 1 0 0 0 0 0 0 0 2 0 0 1 0 1 1 0 1 0 1 2 0 0 2 1 1 2 0 2 1 0 1 1 1 0 1 1 0 1 2 1 2 0 0 0 0 0 0 0 0 0 0 0 0 0 1 2 2 2 1 1 0 0 0 1 0 0 2 0 1 0 1 1 1 2 0 0 0 0 1 0 1 0 0 0 1 1 0 0 2 2 0 0 0 2 2 0 0 0 0 0 0 0 0 0 0 0 2 2 0 0 0 0 0 0 0 0 0 0 0 2 0 1 1 0 0 0 1 0 2 2 1 1 1 0 0 1 0 1 2 1 2 1 1 2 2 2 0 1 2 0 2 2 0 1 1 0 0 0 2 2 0 0 2 2 0 1 0 2 1 1 1 0 1 2 1 1 0 0 2 1 1 0 1 0 0 0 0 0 0 0 0 0 0 1 0 1 1 0 0 1 1 1 1 2 2 1 0 0 0 1 1 2 1 0 1 0 0 0 0 2 0 2 0 1 2 1 1 0 1 0 2 0 0 2 2 1 1 1 0 0 0 0 0 0 0 2 0 1 1 0 0 0 0 1 1 0 1 0 0 0 2 0 1 0 0 1 0 1 1 0 0 1 0 1 1 1 1 0 0 0 0 0 0 0 1 0 1 0 1 0 0 2 0 0 0 0 2 0 0 1 0 0 0 0 1 2 1 2 2 0 1 0 0 0 1 0 1 1 2 1 1 2 1 1 1 0 0 0 2 1 1 0 2 0 0 2 0 0 0 0 0 2 0 0 1 0 0 0 1 1 2 0 0 1 1 1 0 1 0 0 0 0 1 0 2 2 0 0 2 0 0 1 2 0 0 0 1 1 0 0 2 0 2 0 0 0 0 0 0 0 0 1 1 0 0 1 1 0 2 0 0 0 0 0 1 2 1 1 0 1 0 0 0 0 2 0 0 0 1 0 0 0 0 1 0 1 1 0 2 0 2 0 0 0 1 1 0 2 0 0 0 1 1 1 0 0 0 0 0 0 0 0 1 1 0 1 2 1 1 1 1 0 0 0 0 0 0 1 0 0 0 0 0 2 2 0 0 0 0 0 0 1 0 1 0 0 0 0 1 1 1 1 2 0 1 1 1 1 0 1 0 0 2 0 1 0 0 1 2 2 0 0 0 2 0 1 1 0 1 0 0 0 1 1 0 0 1 1 0 1 1 0 1 2 1 0 2 1 0 2 2 0 0 1 2 1 0 2 2 0 0 0 1 0 0 1 0 2 1 2 0 1 0 0 2 0 0 0 0 1 0 0 0 0 2 2 0 0 0 0 0 0 0 0 0 0 0 0 0 0 0 0 0 1 1 0 0 1 1 1 0 0 0 0 0 0 0 0 0 1 1 0 1 2 0 0 0 1 0 0 1 1 0 2 0 0 1 1 1 1 1 0 0 0 0 1 1 1 2 1 2 1 1 1 2 2 0 1 0 0 1 0 0 1 0 1 1 2 0 0 1 0 0 0 0 0 1 1 2 2 2 0 2 0 2 2 2 0 1 0 0 0 2 1 0 0 1 1 0 0 0 0 0 0 0 0 0 0 0 0 0 2 0 0 0 2 0 0 1 0 0 0 1 0 0 0 1 0 0 1 0 0 0 2 0 0 0 0 1 0 2 1 1 1 0 0 0 1 0 1 0 1 0 0 1 2 0 2 0 0 1 0 1 1 1 2 2 0 1 0 1 1 1 0 0 1 1 0 1 1 1 0 0 0 1 0 0 2 1 0 0 2 0 0 1 0 1 0 0 1 1 0 0 1 1 1 2 1 0 0 0 2 0 0 2 2 0 2 1 1 1 1 0 0 0 0 1 2 0 1 1 0 0 0 0 0 2 2 2 2 0 0 2 0 0 0 0 1 2 0 2 1 0 1 2 0 0 0 0 1 2 0 1
55 0 0 0 0 0 1 1 0 1 0 1 0 1 1 1 0 2 0 1 1 2 1 2 0 0 0 0 2 2 2 1 2 2 0 1 1 2 0 0 2 2 0 0 2 0 2 0 2 0 0 0 1 1 0 0 1 1 1 2 0 1 0 1 0 1 0 0 0 0 0 1 1 1 0 1 1 1 2 0 1 1 0 0 2 0 0 1 1 2 1 2 0 2 0 2 1 2 0 2 0 0 0 1 2 1 2 2 1 1 0 1 0 1 2 1 1 0 2 0 0 1 1 1 0 0 0 0 1 1 0 0 0 0 0 0 1 0 0 0 0 0 0 0 0 2 0 0 0 1 0 0 0 1 1 0 0 0 0 0 0 0 2 2 0 2 0 0 0 2 0 0 0 2 1 1 0 0 0 0 0 1 1 2 2 1 1 0 0 1 0 2 2 1 1 1 0 0 0 0 0 0 0 0 2 2 2 0 1 0 1 0 1 0 0 2 0 1 0 0 2 1 0 0 1 0 0 0 0 0 0 0 1 1 1 1 1 1 2 0 0 0 2 1 0 0 0 0 0 0 0 1 1 0 0 1 0 0 0 0 0 0 0 0 0 0 1 0 2 0 0 2 1 2 0 0 0 2 2 2 2 1 0 0 0 1 0 2 1 2 0 1 1 2 2 0 1 0 0 1 1 1 1 1 1 0 0 1 1 0 0 1 2 0 2 0 1 2 0 0 0 2 1 2 1 0 0 0 0 0 0 1 0 0 0 0 1 2 0 1 1 1 2 1 0 0 0 0 1 1 0 0 2 2 0 0 0 0 0 0 0 0 1 0 1 2 1 2 2 0 2 0 0 2 0 0 0 0 0 1 0 2 1 1 0 1 1 0 0 1 1 2 0 0 2 0 1 1 0 0 0 0 1 1 0 1 0 0 0 1 0 2 1 1 0 0 0 1 0 0 0 2 0 0 1 1 0 0 0 0 2 0 0 2 0 0 0 0 0 0 1 1 1 1 1 2 1 0 0 0 0 0 0 1 1 0 1 1 1 2 1 0 0 0 0 2 0 1 2 1 1 1 0 0 2 2 1 1 2 1 1 2 0 1 1 1 1 0 1 0 1 0 1 2 0 0 0 1 1 1 1 1 0 0 0 2 0 0 0 0 0 0 0 2 2 0 0 2 0 0 0 2 2 2 2 0 0 0 0 1 1 1 2 1 2 1 0 1 2 2 2 1 0 2 2 2 0 1 1 1 0 0 0 2 1 0 0 2 0 0 1 0 0 2 0 0 0 2 2 2 1 2 0 0 0 0 1 0 0 1 1 0 0 1 1 0 1 1 1 1 0 1 1 0 0 0 2 0 0 0 0 2 2 0 1 1 2 0 2 2 2 0 0 0 1 2 0 0 0 0 0 0 0 0 0 1 2 1 0 0 1 1 0 0 0 0 0 1 1 1 2 1 0 1 2 2 2 0 1 1 1 2 0 1 0 0 1 2 2 0 0 0 2 0 0 2 0 1 0 0 0 1 0 0 0 1 2 1 2 2 0 1 1 1 0 1 1 0 0 0 0 0 1 2 1 0 2 2 0 1 0 2 0 0 0 0 1 2 2 0 0 0 0 1 0 0 0 1 0 0 0 0 0 0 1 0 0 0 1 1 0 0 1 0 2 2 0 0 0 0 0 0 0 0 0 1 1 0 1 0 0 0 0 0 0 1 1 1 1 1 1 1 2 0 0 1 2 1 0 2 0 0 1 1 1 0 1 1 1 1 0 1 0 0 1 2 0 2 1 2 1 1 1 2 2 0 1 1 0 2 2 0 1 1 0 1 0 0 0 0 0 0 1 1 1 0 1 2 2 0 1 1 0 2 2 0 0 2 0 0 0 2 1 1 0 1 0 0 1 1 1 1 1 1 0 1 2 0 0 0 2 0 0 0 2 0 0 0 0 0 1 1 0 0 0 1 0 0 1 0 0 0 1 0 0 0 1 1 1 2 2 2 2 0 0 0 0 0 0 0 0 0 0 0 2 0 2 2 2 0 0 1 1 1 1 1 1 0 0 2 0 1 0 0 1 1 0 1 1 1 1 1 0 1 2 0 0 1 0 1 2 0 1 2 1 0 0 1 1 1 1 0 2 0 0 0 0 0 0 0 2 0 0 2 2 0 2 2 0 0 0 1 0 0 1 0 1 0 1 1 0 0 0 0 0 0 1 1 2 1 0 2 1 0 0 0 0 2 0 2 0 2 0 0 0 0 0 0 0 0 2 0
56 0 0 1 1 1 1 1 0 1 0 0 2 2 1 1 0 2 1 0 0 2 0 2 0 0 0 0 2 1 1 1 2 2 2 0 2 1 0 0 2 2 1 1 2 0 0 0 2 0 0 2 1 2 0 1 1 0 0 1 0 2 0 2 0 1 0 1 0 0 0 0 1 2 0 2 2 2 2 0 2 2 2 1 1 0 0 1 1 2 0 1 1 2 0 0 0 1 0 1 1 0 1 1 2 0 2 0 0 2 0 0 0 1 0 1 0 0 0 0 2 0 1 1 0 0 1 1 2 1 0 0 1 0 0 0 1 0 0 0 1 0 0 0 1 1 0 0 0 1 0 0 0 1 1 0 0 1 0 0 0 0 2 1 0 1 0 1 0 1 1 1 1 1 2 0 2 0 0 1 0 1 0 1 0 0 0 0 0 2 0 0 2 0 2 0 2 0 0 0 0 0 0 2 2 0 1 2 0 0 1 0 0 0 0 2 0 0 1 1 1 1 2 0 0 0 1 1 0 1 0 0 0 0 0 0 0 2 2 0 0 0 2 1 0 0 1 0 1 1 1 1 2 0 0 1 2 0 1 2 1 2 0 0 0 0 0 1 1 0 0 1 1 1 0 0 0 0 0 0 1 1 1 1 0 1 0 2 1 2 0 0 2 2 2 0 0 0 0 1 1 1 1 0 0 0 1 1 2 1 0 2 1 0 2 0 2 0 2 2 0 2 0 0 0 0 0 0 0 2 0 2 0 0 0 0 0 1 1 1 1 1 2 2 1 1 0 0 2 1 0 0 1 1 0 1 1 0 0 0 0 0 1 0 1 2 0 2 1 0 1 1 0 2 0 0 0 1 1 2 0 0 0 1 1 0 0 1 1 0 0 0 2 1 2 0 2 1 0 0 0 0 1 0 0 0 0 0 0 1 1 0 0 0 0 0 0 0 0 0 1 0 0 1 2 1 1 0 0 0 1 0 0 0 1 0 0 1 1 0 0 1 0 1 1 2 0 1 2 0 0 0 0 1 2 1 2 2 0 2 2 0 1 1 0 1 1 2 2 1 2 2 2 2 1 1 0 0 2 0 2 1 0 2 0 2 2 0 1 0 1 1 1 1 0 0 0 0 0 2 2 2 0 0 1 1 1 0 0 0 0 1 1 0 1 0 0 2 0 2 2 2 1 2 2 0 0 2 0 1 1 0 2 1 2 0 1 0 0 0 0 0 0 0 2 2 0 1 1 1 0 0 0 1 1 0 0 1 2 0 1 0 0 2 0 1 1 2 2 0 0 0 1 0 1 0 1 1 0 1 1 0 1 1 0 0 1 0 0 0 1 2 0 0 2 0 1 0 0 1 0 1 1 1 2 2 0 0 1 1 0 0 0 1 0 1 0 0 0 0 0 0 0 0 0 0 0 1 0 0 1 1 0 0 0 1 1 0 0 0 1 0 0 1 2 1 1 0 2 0 0 1 0 1 0 0 1 2 2 0 0 0 1 2 0 0 0 1 0 1 1 0 1 0 0 1 1 0 0 0 1 0 2 1 1 2 1 0 0 2 0 0 1 1 1 0 1 1 0 1 1 0 0 0 0 0 1 2 2 0 2 0 1 1 1 1 1 1 1 1 0 1 1 2 2 1 1 1 0 0 0 0 1 0 2 2 1 1 0 1 1 1 0 1 0 1 2 0 1 1 1 1 0 0 1 1 0 0 0 0 0 1 2 0 0 1 2 2 0 2 0 0 0 2 2 0 0 2 0 0 0 1 0 0 1 1 1 2 1 2 0 1 0 1 1 0 0 0 1 1 0 0 1 0 1 0 1 0 1 1 0 0 1 1 0 0 1 1 2 1 1 2 0 2 2 0 0 1 2 0 0 0 1 1 0 2 0 0 2 0 1 1 1 1 0 0 1 0 0 1 1 0 0 0 2 0 0 0 0 0 0 1 0 0 0 0 2 0 1 0 0 0 2 0 0 0 0 0 2 2 2 2 2 0 0 0 0 0 0 0 0 0 0 0 2 0 2 2 0 0 0 2 2 2 0 0 1 0 0 1 0 1 0 0 0 0 0 1 2 1 1 0 0 1 1 0 1 0 1 0 2 1 0 1 0 0 0 1 0 0 0 0 2 1 0 1 1 0 0 0 2 0 0 1 2 0 2 2 0 0 2 0 1 0 1 0 1 0 2 2 0 1 0 0 1 0 2 1 2 1 0 2 1 1 0 1 1 1 0 2 0 0 0 1 0 0 0 0 0 0 0 0
57 0 0 0 0 0 1 1 0 2 1 0 0 0 0 0 0 0 0 0 0 2 0 2 0 0 0 0 0 1 0 1 0 0 2 0 2 1 0 0 1 1 1 1 2 0 1 0 0 2 1 2 0 0 1 0 0 0 1 1 0 1 1 2 0 2 0 1 0 0 0 0 2 2 1 2 2 1 2 0 1 1 1 0 1 0 0 1 1 2 1 1 2 1 0 1 0 2 0 2 2 0 0 2 2 0 2 2 2 0 0 2 1 2 0 0 0 0 0 0 2 0 1 1 0 2 0 0 1 1 0 0 0 0 0 0 1 1 0 0 1 0 0 0 0 0 0 0 0 0 1 0 0 0 0 0 0 0 0 0 1 1 1 2 0 1 0 1 1 1 0 1 1 1 1 0 0 0 0 0 0 0 1 2 1 1 1 1 1 0 1 2 1 1 0 1 1 0 0 1 0 1 1 2 2 0 0 0 0 0 1 0 1 0 0 2 1 0 1 1 1 1 2 0 0 1 0 2 0 1 1 0 0 0 0 0 0 2 2 0 0 0 1 1 0 0 0 0 0 0 0 1 1 1 1 1 0 0 0 1 0 1 0 0 2 2 0 0 1 0 1 2 1 1 0 0 1 2 2 2 2 2 1 1 0 2 1 2 0 2 0 0 0 2 1 0 1 1 0 0 1 1 2 2 0 0 1 2 1 0 0 1 2 0 2 0 1 1 0 0 1 1 2 1 0 0 0 1 0 2 0 1 0 0 0 1 0 2 0 0 0 1 2 0 1 1 0 1 1 0 1 1 0 0 0 0 0 0 1 0 1 1 0 1 0 0 0 2 0 0 0 2 0 2 0 1 0 1 0 1 1 1 0 0 1 0 0 0 0 0 0 1 0 0 2 0 0 0 1 1 1 1 1 1 0 1 0 0 0 2 0 0 0 0 2 0 1 0 0 0 0 0 1 0 2 1 0 0 0 0 0 0 2 0 2 2 1 0 1 0 1 0 1 2 1 2 1 0 2 0 0 1 0 2 1 0 1 2 0 2 2 0 1 1 0 1 0 0 2 0 0 0 1 1 2 0 2 1 2 0 1 2 0 0 2 2 0 1 2 1 1 2 0 1 0 1 1 1 1 2 0 0 1 1 0 1 1 0 1 0 1 2 0 0 0 0 0 2 0 1 1 2 2 2 2 0 0 1 0 1 1 0 0 0 0 0 1 1 2 1 1 1 0 0 1 2 0 0 2 2 0 1 0 2 2 0 0 0 0 2 0 0 0 0 0 0 0 1 1 1 1 2 1 0 0 1 1 0 0 1 0 1 0 0 1 0 0 1 0 1 2 1 0 1 0 0 0 0 0 0 0 2 1 0 1 1 1 0 0 0 0 0 0 1 0 1 0 0 0 0 0 0 0 0 0 1 2 1 0 0 2 0 1 0 0 0 1 1 1 2 2 1 0 0 1 0 0 0 2 0 0 1 0 0 0 0 2 2 0 1 1 0 1 0 0 2 1 0 2 0 0 1 0 0 0 0 1 0 0 1 1 0 1 2 0 1 0 0 0 0 0 0 0 1 0 0 1 1 0 1 1 0 0 0 1 0 2 2 2 0 0 0 0 0 0 1 0 0 0 0 0 1 1 2 0 0 1 0 1 1 0 0 1 0 2 2 0 0 0 1 0 0 1 0 0 1 2 1 1 1 1 1 0 0 0 0 0 0 1 0 0 0 2 0 0 1 2 1 0 2 0 0 0 1 0 0 1 2 0 0 1 0 0 0 1 1 1 2 1 2 0 1 0 0 0 0 0 1 0 2 2 0 0 0 2 0 1 0 0 1 0 0 2 2 0 0 2 1 2 0 0 1 0 2 2 0 0 0 2 0 0 0 1 0 0 1 1 1 1 1 1 2 2 0 0 1 1 1 1 0 2 0 0 1 1 1 0 0 0 0 0 1 1 0 0 0 1 0 2 1 0 0 1 1 0 0 0 1 1 1 1 1 2 0 1 1 0 0 0 1 1 0 1 0 1 0 1 1 0 0 0 2 2 2 1 2 0 0 0 1 1 0 0 0 0 0 0 1 1 1 0 1 0 1 0 0 1 1 0 0 2 1 1 1 0 0 0 1 0 1 0 0 0 0 0 2 1 0 0 0 2 0 1 1 1 0 1 1 1 0 2 0 0 1 1 0 1 0 2 1 1 0 0 0 1 0 0 1 1 0 0 1 0 0 0 0 0 1 0 1 1 0 0 0 0 0 1 0 0 0 1 0
58 0 0 0 0 0 1 0 0 1 1 0 0 1 1 1 1 1 1 0 0 2 0 2 0 0 0 0 2 2 1 1 2 2 0 1 1 1 0 0 0 0 1 1 1 1 2 0 1 1 1 1 0 1 1 1 0 0 1 2 0 0 0 0 0 0 0 0 0 0 0 1 2 2 2 2 2 2 2 0 2 2 2 0 0 0 0 1 1 2 1 2 2 2 1 2 0 1 0 1 1 0 0 1 2 1 2 1 1 1 0 2 2 2 2 2 2 0 0 0 0 2 2 2 1 0 1 0 2 0 1 1 0 0 0 0 0 0 0 0 1 0 0 0 1 2 1 0 0 1 0 1 1 0 0 1 0 0 0 0 1 1 2 2 1 2 0 1 0 2 0 0 0 2 1 0 0 1 0 2 2 1 2 2 2 2 2 0 0 2 0 0 2 0 2 0 1 0 1 0 0 0 0 1 2 1 1 1 1 0 1 0 1 0 0 2 2 1 1 1 1 0 2 0 0 0 1 1 0 1 0 0 0 0 0 0 0 2 2 0 0 0 1 2 0 0 0 1 1 0 0 0 1 0 0 2 2 1 1 1 1 1 1 1 0 0 0 0 0 0 0 2 0 2 0 0 2 1 1 1 1 1 1 1 0 1 0 1 1 1 0 0 1 1 2 0 1 0 0 0 1 0 1 0 0 0 0 2 0 0 0 1 1 0 2 0 1 0 0 0 0 2 1 2 2 0 1 1 0 0 0 0 0 0 0 0 0 2 0 0 0 0 2 1 1 1 0 1 1 0 1 1 1 1 0 1 1 0 1 1 2 1 0 1 0 0 0 1 2 0 2 0 0 2 0 0 0 2 0 2 1 0 0 0 1 0 0 0 0 0 0 0 0 0 2 0 0 1 0 0 0 0 1 1 1 0 0 2 0 1 1 0 0 0 2 0 1 0 1 0 0 2 0 1 1 0 0 0 0 0 1 0 0 0 2 0 0 0 0 0 1 2 0 0 0 1 1 0 0 1 1 0 0 2 1 1 1 2 1 2 2 0 1 1 0 2 1 2 2 1 2 2 1 1 1 0 1 1 1 0 1 2 0 1 2 0 0 1 2 1 0 2 0 1 0 0 1 2 2 1 0 0 2 2 0 0 2 0 0 0 0 1 1 1 1 1 0 1 0 1 1 1 1 0 0 1 0 1 0 1 1 1 2 1 2 1 1 1 1 1 2 2 0 0 2 1 1 0 2 2 0 0 0 2 1 1 0 0 1 1 0 0 1 1 0 1 1 2 1 1 0 1 0 0 0 0 1 1 0 1 1 0 0 2 2 1 1 2 2 2 0 2 0 0 0 1 1 0 0 0 0 2 0 0 2 2 1 0 1 0 0 0 0 0 0 0 0 0 0 0 0 0 0 0 0 1 2 1 0 0 0 0 0 1 0 0 0 1 1 1 2 1 0 1 2 1 1 0 0 1 0 2 1 0 1 0 1 2 2 0 0 0 2 1 0 1 0 1 0 2 2 0 0 1 0 0 0 0 0 0 1 0 2 2 0 2 1 0 0 1 0 0 0 2 0 0 2 2 0 1 0 1 0 0 1 0 1 1 2 0 0 0 0 2 0 0 0 1 1 1 0 1 0 2 0 1 1 0 0 0 0 0 0 0 0 0 0 1 0 1 1 1 0 0 0 1 1 0 1 0 0 0 0 0 0 0 0 0 1 0 0 1 1 0 0 1 2 0 1 1 0 1 2 1 1 0 0 1 0 0 0 0 1 0 2 1 1 2 1 2 0 2 0 0 0 0 0 1 0 1 1 0 0 0 2 0 1 1 2 0 0 0 1 1 0 0 1 1 2 0 1 2 0 2 2 1 0 2 1 0 0 2 1 1 0 2 0 0 1 0 0 1 1 0 0 0 0 1 1 0 2 2 0 0 2 0 0 2 0 0 1 2 1 1 0 1 0 0 1 1 0 0 2 1 0 0 0 1 0 1 1 1 2 0 1 1 0 0 0 1 0 0 0 1 1 0 2 2 0 0 0 2 1 1 1 0 1 0 0 1 1 2 2 0 2 2 0 1 2 1 0 1 0 2 2 0 1 1 0 0 2 0 1 1 2 2 2 1 0 1 0 0 2 0 0 1 1 0 0 0 2 0 0 2 0 0 2 2 0 0 1 1 0 0 1 1 2 0 1 2 1 1 0 0 1 1 1 0 0 0 0 0 0 1 0 0 1 1 1 2 1 0 1 1 0 0 0 1 2 1 1 0
59 0 0 0 0 0 1 1 0 1 1 0 0 0 0 0 0 1 1 1 1 0 0 2 0 0 0 0 2 2 2 1 2 2 0 0 2 1 0 0 1 1 0 0 1 0 1 0 1 1 1 1 0 0 2 0 1 1 0 0 0 0 0 2 1 0 1 0 0 1 1 1 2 2 2 2 2 2 2 0 2 2 1 0 1 0 0 0 0 2 0 0 0 1 0 2 1 1 0 1 1 0 0 1 2 1 2 0 0 2 1 1 1 1 1 1 1 0 0 0 2 0 2 2 0 0 1 1 2 2 0 0 0 0 0 0 0 0 0 0 0 0 1 0 0 0 0 0 0 0 0 0 0 0 0 1 1 0 2 2 0 0 2 1 0 1 0 0 0 2 0 0 0 1 1 0 1 0 0 0 0 0 0 2 0 0 0 2 1 1 0 1 1 1 0 0 1 0 1 0 0 1 0 1 2 1 1 0 2 0 1 0 0 0 0 2 1 0 2 0 2 1 2 0 0 0 2 0 0 0 0 1 0 0 0 0 0 1 1 1 1 1 1 1 0 1 1 0 0 0 0 1 1 0 0 1 1 0 0 0 0 0 0 0 0 0 1 0 0 0 1 2 1 2 0 1 1 1 1 0 0 1 0 0 1 0 0 1 1 1 0 0 1 2 1 0 0 1 0 1 1 0 2 0 0 0 0 2 1 0 0 2 0 0 2 0 2 1 0 0 0 2 2 1 0 0 0 0 0 1 0 1 0 0 0 0 0 2 1 1 0 1 2 2 1 1 0 0 2 1 0 0 2 2 1 0 0 0 0 1 1 0 2 0 2 0 0 2 1 0 1 1 1 1 0 0 0 2 0 1 0 1 0 0 1 1 0 0 0 0 0 0 1 0 2 0 1 2 0 0 0 0 1 1 1 0 0 1 0 2 0 0 1 1 1 0 1 0 0 0 1 1 1 1 0 0 0 0 0 1 1 2 0 0 1 0 0 1 1 0 1 1 0 0 0 2 1 0 0 0 0 0 0 2 1 1 1 0 1 1 0 0 0 0 0 2 0 0 2 0 0 0 1 1 2 0 2 2 2 0 2 1 0 0 2 2 0 1 1 1 1 1 0 1 1 0 0 0 0 2 2 1 2 2 0 0 1 0 0 0 0 1 0 0 0 1 1 2 0 1 1 2 1 1 1 1 0 0 1 2 0 1 1 0 1 1 2 2 0 1 1 1 0 0 2 0 0 2 0 0 0 0 0 0 2 1 1 1 1 0 1 0 1 1 0 1 0 2 0 0 0 2 0 0 0 0 0 1 0 1 0 0 1 1 0 0 0 2 1 2 0 1 1 2 0 0 0 0 0 0 0 1 2 0 0 1 1 0 2 2 0 0 0 1 0 0 0 0 0 0 0 0 1 1 0 1 2 0 0 0 1 0 0 0 0 0 1 2 0 2 0 0 0 2 2 1 1 0 1 0 0 0 1 0 1 1 2 0 0 0 0 0 0 0 1 2 1 2 0 1 1 1 0 1 0 1 1 0 1 1 0 1 2 2 0 2 1 0 1 2 0 0 0 2 2 0 2 2 0 1 1 0 0 0 1 0 2 2 2 0 1 0 0 2 0 1 0 0 0 1 0 1 0 2 1 0 0 0 1 1 1 1 0 0 0 0 1 0 0 0 0 0 1 0 0 0 1 1 1 0 0 1 0 0 0 1 0 0 2 0 0 0 2 0 1 0 2 2 0 2 0 0 2 2 0 0 1 1 1 1 1 1 0 0 2 2 1 2 0 2 1 0 1 2 2 0 1 1 0 1 1 0 0 0 2 0 1 0 0 2 0 0 0 0 0 0 2 1 2 0 0 0 0 2 2 1 0 1 0 0 0 2 1 2 0 2 0 0 1 0 0 0 2 0 0 2 2 1 0 1 2 0 0 0 2 0 0 0 0 0 0 1 1 0 0 1 2 0 1 2 1 0 1 1 0 0 0 1 1 2 0 1 1 0 1 0 1 0 1 0 0 0 2 0 1 0 1 2 0 0 0 2 2 1 0 0 2 0 0 1 0 2 0 0 2 1 0 0 1 0 1 0 0 0 1 0 0 1 0 0 2 0 0 1 0 0 0 0 1 2 0 0 0 1 1 0 0 2 0 0 1 0 0 2 1 0 2 2 1 0 1 1 0 0 2 0 0 1 2 1 0 0 0 0 0 1 2 0 1 1 0 1 0 0 0 0 0 1 0 1 1 1 1 1 0 0 0 0 1 0 0 0
60 0 0 0 0 0 2 0 0 2 2 0 0 0 0 0 0 2 1 0 0 2 0 1 0 0 1 0 2 2 2 1 1 1 1 0 2 2 0 0 1 1 1 1 2 1 0 0 0 2 2 2 0 0 1 1 0 1 1 1 1 1 0 1 0 1 0 0 0 0 0 0 2 2 1 2 2 1 2 0 0 1 2 1 1 0 0 0 0 2 0 1 0 1 1 1 0 1 0 1 1 0 1 1 2 0 2 0 0 2 0 1 0 2 0 0 0 0 1 0 1 0 1 1 0 1 0 1 1 1 0 0 0 0 0 0 0 1 0 1 1 0 0 0 0 0 0 0 0 1 0 0 0 0 0 0 0 0 0 0 1 1 2 1 1 1 1 1 0 1 1 1 0 2 1 0 0 0 0 0 0 0 0 1 0 0 0 2 0 0 0 2 2 0 2 0 2 0 0 2 0 2 1 0 2 2 2 1 0 0 0 0 1 0 0 2 1 2 2 1 1 0 2 0 0 1 0 0 0 0 0 0 0 1 1 0 0 2 2 0 0 0 2 1 0 0 0 0 1 1 1 0 0 1 1 2 0 0 0 0 0 0 0 0 0 0 0 2 2 0 0 2 1 2 1 2 1 2 2 1 1 1 0 0 0 0 0 1 2 2 0 1 1 1 2 0 1 1 0 1 0 0 2 1 0 0 0 2 1 0 0 2 1 0 2 0 2 1 1 1 0 1 2 2 1 0 0 1 1 0 0 0 0 0 0 0 0 2 1 0 1 2 2 2 0 0 0 0 2 1 0 0 1 1 1 0 0 0 0 1 1 0 2 0 2 1 0 1 1 0 1 1 0 2 0 0 0 2 1 1 0 1 0 1 1 0 0 0 0 0 0 1 1 0 2 0 0 0 0 0 0 0 2 0 0 0 0 0 0 2 0 1 0 0 0 2 0 0 0 2 0 1 0 0 1 1 0 1 1 1 2 1 1 1 0 1 0 1 1 1 2 1 0 1 1 2 0 0 1 0 0 0 0 1 1 0 1 1 1 2 1 0 0 0 0 1 0 1 1 0 0 0 2 2 1 0 1 2 1 1 1 1 0 1 1 1 1 0 1 0 1 1 0 1 0 0 0 1 1 1 1 1 1 1 0 1 2 0 0 0 0 2 1 0 0 1 1 2 0 0 0 2 0 0 0 1 1 1 1 2 0 0 1 1 1 0 1 1 1 1 2 2 0 0 2 2 0 0 2 2 0 0 0 1 2 1 1 2 0 0 0 1 1 2 0 2 1 2 2 2 2 2 1 0 0 1 1 1 1 2 0 1 0 2 2 0 2 0 0 0 1 1 0 0 0 0 0 0 0 0 0 2 1 0 1 1 1 0 1 0 0 0 0 1 1 2 0 0 1 0 0 0 0 0 0 0 0 1 0 0 1 0 2 0 0 1 0 0 0 2 0 1 0 2 2 2 2 0 2 0 0 1 1 0 1 1 2 1 1 0 0 0 1 1 1 1 0 2 0 0 0 0 0 0 0 0 2 0 1 1 0 0 1 1 0 1 1 1 2 1 0 0 0 1 0 0 1 1 0 1 0 1 0 0 1 0 1 1 2 1 0 0 0 2 0 0 0 0 0 0 0 1 0 2 1 0 1 0 1 1 1 1 0 0 0 1 0 0 0 0 0 0 0 1 0 1 2 1 0 0 0 0 0 0 0 0 1 0 1 0 0 1 2 1 0 1 2 0 0 0 2 0 1 1 0 0 2 1 0 0 1 0 0 0 2 0 2 2 0 2 2 0 0 0 0 0 0 1 0 1 1 0 0 0 2 1 1 1 1 1 0 0 0 0 1 0 2 2 2 0 1 1 0 2 2 1 0 1 1 0 1 2 0 1 0 2 0 0 0 0 0 0 0 0 0 0 0 0 0 0 2 0 0 0 1 0 0 0 0 0 1 2 0 0 0 1 1 0 1 1 0 0 0 2 0 0 0 2 2 2 2 2 2 0 0 0 1 0 1 0 2 0 0 0 2 0 2 2 0 0 0 2 1 1 1 0 1 1 0 2 0 0 0 1 2 1 0 1 1 1 0 0 0 1 1 0 1 0 1 1 1 1 0 2 0 0 0 1 0 0 1 1 2 0 0 1 1 0 0 0 1 1 1 1 0 0 1 0 0 2 0 0 0 0 1 0 1 0 0 0 0 0 0 0 0 1 1 0 1 1 0 1 1 1 0 0 1 2 0 2 1 0 0 1 0 0 1 0 1 0 1 0
61 0 1 1 0 1 1 1 0 2 2 0 0 0 0 0 0 2 0 0 0 1 1 2 0 0 0 0 1 2 1 1 1 2 1 1 1 1 0 0 1 1 0 0 1 0 1 0 2 0 0 0 0 0 0 2 0 1 1 1 1 1 0 1 0 1 0 0 0 1 1 1 1 2 1 2 2 0 2 0 0 1 2 2 2 0 0 0 0 2 0 1 1 0 1 1 0 1 0 1 1 1 0 1 2 1 2 2 1 1 0 1 1 2 2 2 2 0 1 0 1 0 2 2 1 0 1 0 2 0 0 0 0 0 1 1 0 0 0 0 1 0 0 1 1 1 1 1 1 1 0 2 0 0 0 0 0 0 0 0 1 1 2 2 1 2 0 1 1 1 0 1 0 2 1 1 0 0 0 0 0 1 2 2 2 2 2 1 1 0 2 1 1 1 0 1 1 0 0 1 0 1 0 2 2 0 1 1 2 0 1 0 1 0 0 2 0 1 1 0 2 2 1 1 0 0 1 1 0 1 0 0 0 1 1 1 1 2 2 0 0 0 0 0 0 2 2 0 0 0 0 1 1 0 0 1 0 0 0 0 0 0 0 0 0 0 1 0 2 2 0 1 0 2 0 0 0 1 1 0 0 1 2 2 0 2 2 1 1 2 0 2 0 1 2 0 0 0 0 1 1 1 1 1 0 0 0 2 1 0 0 2 2 2 0 0 2 0 0 0 0 1 1 1 1 0 0 0 0 0 0 0 0 0 0 1 0 1 1 1 1 1 2 2 0 0 1 1 2 1 1 0 2 2 0 1 1 0 0 1 1 0 2 0 2 1 0 2 1 0 1 1 1 2 1 0 0 2 0 0 0 0 0 0 1 0 0 0 0 1 1 2 1 0 1 1 1 1 0 0 0 0 0 2 1 1 0 1 0 2 0 1 0 0 1 0 0 1 1 0 0 1 0 1 0 0 0 0 0 1 1 1 0 1 1 0 0 2 1 0 1 1 0 2 2 2 0 0 2 0 0 1 0 1 2 1 2 1 0 0 0 0 0 0 2 2 0 1 2 0 0 0 1 1 2 2 0 0 2 0 2 2 0 1 2 0 0 1 2 1 0 1 1 1 1 0 0 2 2 0 0 0 1 1 1 0 2 0 0 0 0 2 1 0 0 0 0 2 0 2 2 2 1 0 0 0 1 0 1 2 1 0 1 1 1 0 2 1 1 1 1 1 0 1 2 2 0 1 1 2 0 1 0 0 2 2 1 1 1 1 1 0 1 2 0 1 1 0 0 1 0 0 1 0 1 1 1 0 0 1 1 1 0 1 1 0 1 0 0 0 1 1 0 0 1 1 1 0 0 0 0 2 1 1 2 2 1 0 0 0 0 0 0 1 0 0 1 0 1 0 0 0 0 0 0 0 2 2 0 0 2 0 0 0 0 0 1 0 0 0 1 1 0 1 1 1 1 0 0 0 0 2 0 1 0 0 1 2 1 1 0 0 0 1 1 1 0 0 1 0 0 1 0 1 0 0 0 0 0 0 2 0 2 2 1 2 1 2 2 0 0 0 1 2 0 0 2 2 0 2 1 1 0 0 2 0 1 0 1 1 1 1 0 0 1 1 0 0 1 0 0 1 1 2 1 0 0 0 0 0 0 0 0 0 1 1 0 0 0 0 0 0 0 0 0 1 1 0 0 0 0 0 0 0 0 1 1 0 0 0 0 1 2 0 0 1 1 2 0 2 0 0 2 0 0 0 1 0 1 1 1 1 0 0 0 2 0 0 0 2 0 2 1 2 1 1 0 0 0 1 1 0 1 0 1 0 1 0 0 1 0 0 0 0 0 0 0 1 2 0 1 1 0 2 1 0 0 1 0 1 0 1 1 1 0 1 1 0 1 1 1 1 0 0 0 0 0 0 0 0 2 0 1 0 1 0 0 0 0 0 1 2 0 0 0 0 0 0 2 1 1 0 0 2 0 0 0 0 0 0 0 0 2 0 0 0 0 0 0 0 0 0 0 0 1 0 1 2 0 0 0 2 1 1 1 2 0 1 0 0 0 1 0 0 0 0 0 2 2 2 0 0 1 2 2 0 1 2 0 0 2 0 0 1 0 0 0 0 0 1 0 0 2 1 0 0 1 1 0 0 2 0 1 0 1 0 1 1 0 0 2 0 0 0 0 2 0 0 1 0 0 0 0 0 0 1 2 1 1 0 0 1 0 0 0 0 0 0 0 1 0 0 1 1 0 0 0 0 0 0 1 1
62 0 0 2 0 1 0 1 1 2 1 0 1 2 1 1 1 2 0 0 0 2 1 2 0 0 0 0 2 2 2 1 1 1 1 1 1 2 0 0 1 1 1 1 2 1 2 0 1 1 0 0 0 0 1 0 0 0 1 1 1 1 0 1 0 2 0 1 0 0 0 0 2 2 2 2 2 0 2 1 0 2 2 0 0 0 0 0 0 2 0 1 0 1 1 1 0 1 1 0 0 0 1 1 2 0 2 1 1 1 1 2 0 2 0 0 0 0 0 0 0 1 1 1 0 1 1 1 2 2 1 1 0 0 0 0 0 1 0 0 1 0 0 0 0 0 0 0 0 1 0 0 0 1 1 1 0 0 0 0 0 1 1 2 2 2 0 2 1 1 0 0 1 1 1 0 0 0 0 0 0 1 1 2 1 1 1 0 0 2 0 0 0 0 0 0 2 0 0 0 1 0 1 0 2 2 2 0 0 0 1 0 1 0 1 1 1 0 2 0 2 2 2 0 0 0 2 2 1 2 1 1 1 1 1 1 0 2 2 1 1 1 1 1 0 0 0 1 1 0 0 0 1 0 0 1 1 1 1 0 0 0 0 0 0 0 0 0 1 0 2 1 0 2 1 1 0 1 1 0 0 1 1 1 0 2 0 2 1 2 0 1 0 1 1 0 0 1 0 1 2 2 1 0 0 0 0 0 1 0 1 2 2 0 1 0 2 1 1 1 0 2 1 1 2 0 1 1 0 2 0 1 0 0 0 0 0 1 1 1 0 1 1 1 0 0 1 1 2 1 1 0 2 2 0 0 0 0 0 1 1 0 2 0 2 0 0 1 1 0 1 1 0 2 0 0 0 2 1 1 0 1 1 1 1 0 0 0 0 0 0 0 1 0 2 0 1 0 0 0 0 0 0 2 1 0 0 0 0 2 0 0 1 0 2 0 2 1 1 0 0 1 0 1 1 0 0 1 1 0 0 1 0 2 0 1 0 1 1 1 1 1 1 2 1 2 1 0 1 0 0 0 0 1 2 1 2 1 1 2 2 0 0 0 0 1 1 1 1 0 0 0 0 0 1 1 0 2 1 1 1 1 0 0 2 2 0 1 1 0 2 1 1 2 1 0 0 2 2 1 0 0 0 0 0 2 1 1 0 0 0 2 1 0 0 0 0 1 0 2 2 1 1 1 1 1 0 1 0 1 1 0 0 0 0 1 2 1 1 1 0 0 0 1 2 1 0 2 0 0 0 0 0 2 1 0 0 0 2 0 1 0 1 2 0 1 1 1 1 1 0 1 0 0 0 0 0 1 0 1 1 0 1 1 0 1 1 1 0 1 1 1 1 1 0 0 0 1 0 1 1 1 1 0 1 1 1 0 1 0 1 1 1 1 1 1 1 0 0 0 0 0 2 2 0 0 0 1 0 0 1 0 0 0 0 0 0 2 0 2 0 0 0 1 1 1 1 0 0 0 0 2 0 2 0 0 0 2 1 0 0 0 1 1 0 1 0 2 0 1 1 0 0 0 0 1 1 0 1 1 0 1 1 1 0 1 1 0 1 1 0 0 1 1 1 0 1 1 0 1 1 0 0 0 2 0 1 0 1 1 1 1 0 0 1 0 0 0 0 0 0 1 1 2 1 1 0 0 0 0 0 0 0 1 2 0 2 1 0 1 1 1 0 0 0 0 0 0 0 0 0 0 0 0 0 0 1 0 0 0 0 0 2 0 0 2 2 2 0 2 0 0 2 1 1 0 2 1 1 1 0 1 0 0 1 1 1 1 1 2 0 2 2 2 1 1 1 1 0 1 1 0 0 0 2 0 2 0 0 1 1 1 0 0 0 1 0 1 2 0 2 2 0 2 1 2 0 1 1 1 1 1 2 2 0 1 0 0 1 0 0 1 1 0 0 0 0 2 1 1 1 0 0 0 2 0 0 0 0 0 0 1 0 0 0 0 2 1 1 1 0 0 1 1 0 0 1 0 1 2 2 2 2 0 1 1 0 0 0 0 0 0 1 1 2 2 1 1 0 0 0 1 2 2 1 1 0 1 0 0 0 1 1 0 1 1 0 1 2 2 0 0 0 1 2 0 1 1 1 0 1 0 0 2 0 0 0 1 0 1 0 0 0 1 0 1 2 1 1 0 2 0 1 1 0 0 1 2 2 1 1 0 0 1 2 0 0 0 1 0 0 0 0 0 0 1 1 1 1 0 0 1 0 0 0 0 0 1 1 1 0 0 0 1 0 0 0 0 0 0 1 0
63 0 0 0 0 0 1 1 1 2 2 0 0 0 0 0 0 1 1 0 0 2 0 1 0 0 0 0 1 1 1 1 0 0 2 0 2 0 1 1 0 0 0 0 2 0 2 0 2 0 0 0 0 0 0 0 0 1 0 1 0 1 0 1 1 0 1 1 0 0 0 0 1 2 0 2 1 2 2 0 2 2 2 1 1 0 0 1 1 2 1 1 2 1 0 2 0 1 0 1 1 0 0 1 2 1 2 1 1 1 0 1 1 2 1 1 1 0 1 1 0 1 1 1 0 1 1 0 2 2 0 0 0 0 0 0 0 0 0 0 0 0 0 1 1 1 0 0 0 0 0 0 0 0 0 0 0 1 0 1 2 2 1 1 1 0 0 2 0 2 0 0 0 2 2 0 0 1 0 1 1 2 0 2 1 1 0 1 0 1 0 2 1 0 1 0 1 0 0 0 0 0 0 1 2 1 1 1 1 0 2 0 0 0 0 2 1 1 0 1 1 0 2 0 0 0 0 0 0 1 1 1 0 0 0 0 0 1 2 0 0 0 2 1 0 0 0 0 0 0 0 1 0 0 0 2 1 1 2 2 2 2 0 0 0 0 1 0 2 1 0 2 1 1 0 0 0 2 2 1 1 1 0 0 0 1 0 1 0 2 0 2 1 2 2 0 1 1 1 0 1 1 1 0 0 0 0 2 1 0 0 2 2 1 1 0 1 0 0 0 0 1 0 1 2 0 0 0 0 1 0 1 0 0 0 0 0 2 1 0 0 0 1 1 0 0 1 1 1 0 1 1 2 2 0 0 1 0 0 1 1 0 0 0 0 0 0 2 0 0 0 2 1 2 1 1 0 2 1 1 0 2 0 0 2 2 2 0 0 0 0 0 0 1 2 0 1 1 0 0 0 0 0 2 0 1 1 1 0 2 0 0 0 0 2 0 0 0 0 0 0 2 0 0 1 1 1 0 0 0 0 0 0 1 1 2 1 0 0 0 2 1 0 0 0 1 1 0 1 0 0 0 0 2 1 1 1 1 0 0 0 0 1 1 0 1 0 2 1 0 0 0 2 2 1 0 1 1 1 1 2 2 0 1 1 1 1 0 2 2 0 1 1 1 1 2 2 1 1 2 1 1 1 1 0 1 1 0 0 0 0 1 1 0 0 0 0 2 0 1 1 2 1 0 0 0 1 1 0 1 1 1 1 0 1 1 1 0 2 2 1 1 0 0 2 0 1 1 1 2 0 0 0 2 2 1 0 0 2 0 1 0 0 1 1 0 0 1 1 0 0 0 1 0 1 1 1 2 0 2 0 0 0 0 2 1 2 1 0 1 0 1 1 0 0 0 0 0 0 1 0 1 2 0 0 0 2 0 1 1 1 1 0 0 1 1 0 0 0 0 0 0 0 0 0 0 2 1 0 0 1 0 0 0 0 0 1 0 1 2 1 0 0 2 2 0 1 0 1 0 0 2 0 1 1 1 1 2 1 1 0 0 0 2 0 0 0 0 0 1 1 0 0 0 2 0 0 0 0 0 0 0 2 2 0 2 2 1 1 0 0 0 2 2 1 0 2 2 0 1 0 1 0 0 2 0 1 0 2 1 0 0 0 1 0 0 0 0 0 0 0 0 0 2 0 0 2 0 0 0 0 0 0 0 1 1 0 0 0 1 0 0 1 1 0 0 2 1 0 0 0 0 0 0 0 1 1 0 1 0 0 0 2 0 0 1 2 0 0 2 0 1 2 0 0 1 1 2 0 0 0 0 0 0 1 0 1 2 1 2 1 1 1 2 1 1 0 0 0 2 1 0 1 0 1 0 0 0 0 1 0 0 0 0 1 0 1 1 2 1 0 2 0 2 2 1 0 1 2 0 0 1 0 0 0 1 0 1 1 1 1 1 0 0 0 0 0 1 0 0 1 0 0 1 0 2 1 0 0 0 0 0 1 0 0 1 1 0 1 0 0 0 1 1 0 0 0 0 1 2 1 2 2 0 2 1 0 1 0 0 0 0 0 0 2 0 2 2 0 0 0 1 2 1 2 2 0 0 0 1 1 1 1 1 1 1 0 0 1 0 0 1 1 1 2 0 0 0 0 0 2 0 0 2 0 0 0 0 0 1 0 0 0 1 0 1 2 1 0 0 2 0 0 1 2 0 2 0 0 0 2 0 1 0 1 0 1 0 1 1 0 0 0 0 1 0 0 0 0 0 0 1 0 0 0 0 0 1 0 1 1 0 0 0 0 0 0 0 0 0 0 0
64 0 0 0 0 0 2 1 0 0 0 1 0 0 0 0 0 2 2 1 1 1 2 1 1 1 1 1 1 1 0 1 1 1 1 0 2 2 0 0 1 1 0 0 1 1 1 0 2 0 0 0 0 2 0 1 0 0 0 1 0 1 0 1 1 1 1 0 0 1 1 2 0 2 0 2 1 0 2 0 0 2 2 1 2 0 0 1 1 2 2 1 1 1 0 1 0 0 0 0 0 0 0 0 2 2 1 1 1 1 0 1 1 2 2 2 1 0 0 0 1 1 2 2 0 2 0 1 1 1 0 0 0 0 0 0 0 1 0 0 1 0 0 1 0 0 0 0 0 0 0 0 0 1 0 0 0 2 0 1 1 1 2 2 1 1 1 0 0 1 0 1 2 0 2 0 1 1 0 1 1 1 1 2 1 1 1 2 0 1 0 1 1 1 1 1 0 0 0 2 0 2 0 1 1 1 1 1 1 0 2 0 1 1 0 2 0 1 0 0 2 0 2 0 0 0 1 1 0 1 0 1 0 0 0 0 0 1 2 0 0 1 1 2 0 0 0 0 1 1 1 0 2 0 0 1 2 0 0 0 0 0 0 0 0 0 1 1 1 1 1 2 1 2 0 0 0 2 2 0 0 1 0 0 0 1 1 0 1 1 0 1 1 2 2 0 0 1 1 0 0 0 2 2 1 0 0 2 1 0 0 2 1 1 1 0 2 0 1 1 0 2 1 1 0 0 0 1 1 1 0 1 0 0 0 0 0 1 0 0 0 0 1 2 1 1 0 1 2 0 1 1 2 2 0 0 0 0 0 2 2 0 2 0 2 1 0 1 2 0 2 0 1 1 0 0 0 1 1 2 1 0 2 2 0 1 1 1 1 0 0 0 0 1 2 1 1 0 1 1 1 1 2 0 0 0 1 1 0 2 0 0 1 1 0 0 1 1 0 0 0 2 0 1 1 2 2 0 0 0 0 0 0 2 0 2 0 1 2 1 1 0 2 2 0 2 0 0 1 0 0 0 0 2 0 0 0 0 1 1 0 0 0 0 0 0 0 2 2 2 2 2 1 2 1 1 0 1 1 0 1 2 0 1 1 2 1 1 2 1 0 2 0 1 0 0 0 2 2 0 0 0 1 1 0 1 2 0 0 0 0 2 0 2 2 0 1 1 0 2 2 1 0 0 0 0 0 1 1 1 1 0 2 1 2 1 2 2 2 2 1 1 0 0 0 1 1 1 1 1 0 0 0 1 2 1 1 0 1 1 1 0 0 0 0 0 0 2 2 1 0 0 1 0 0 1 1 2 0 2 0 0 0 1 1 1 1 0 0 0 0 0 0 0 0 2 0 0 0 0 0 2 1 0 1 1 2 0 0 1 0 0 0 1 0 1 2 0 0 0 0 0 0 1 0 0 2 2 0 0 1 0 1 0 0 1 0 2 0 0 1 1 0 1 2 1 1 0 2 0 1 2 0 1 0 0 1 2 2 0 0 0 0 0 1 2 1 1 1 0 0 2 0 0 0 0 1 0 0 0 0 0 1 1 0 1 1 0 0 2 0 0 1 2 1 0 2 2 0 1 0 1 0 0 0 0 1 2 2 1 1 0 0 1 1 0 0 1 1 1 0 0 0 2 2 0 0 0 2 2 1 1 1 1 2 0 1 0 0 1 0 0 1 0 0 0 1 0 0 0 0 0 0 0 0 0 0 0 0 0 0 1 2 0 0 0 2 0 1 0 1 0 2 1 0 0 0 1 0 0 1 0 0 0 1 2 0 2 1 2 0 2 2 2 2 0 1 1 0 0 0 0 1 0 1 0 1 0 0 1 1 1 1 1 0 0 2 2 2 0 1 1 0 1 1 1 0 1 1 0 0 1 0 0 0 1 0 0 0 0 0 0 0 0 0 0 0 1 1 0 1 1 0 0 1 0 0 0 1 1 1 2 1 0 0 1 1 0 1 1 0 0 1 1 0 0 1 1 1 2 1 1 1 0 0 0 1 0 1 0 0 0 0 0 1 0 1 2 0 0 0 2 2 2 1 1 1 1 0 0 0 1 1 0 1 1 0 1 2 1 0 1 0 1 1 0 2 2 1 0 2 0 0 0 0 0 0 0 0 2 0 0 0 0 0 0 1 1 1 0 2 0 1 0 1 0 1 2 1 1 0 1 0 0 0 1 2 0 1 1 0 1 0 0 0 0 1 0 0 0 0 0 1 1 0 1 0 1 1 2 0 0 0 2 1 0 0 0 0 0 1 1
65 0 0 0 0 0 2 2 1 1 1 1 0 0 0 0 0 2 1 0 0 2 1 0 0 0 1 0 1 2 1 0 1 0 0 0 2 1 0 0 2 2 0 0 2 0 0 0 2 0 0 1 0 0 1 0 0 0 0 0 1 1 0 0 2 0 2 0 0 0 0 0 2 2 1 2 2 1 2 1 0 1 2 0 0 1 1 0 0 2 0 1 1 2 1 2 0 1 0 1 0 0 0 1 2 0 2 0 0 2 1 1 1 2 1 1 1 0 0 0 0 1 0 0 0 1 0 1 1 1 0 0 1 0 1 0 0 0 1 0 1 0 0 0 1 1 0 0 0 0 0 0 0 0 0 0 0 1 0 0 1 2 1 1 0 1 0 1 1 0 1 1 1 1 2 0 1 1 1 0 0 1 0 1 0 0 0 2 1 1 0 1 1 0 1 0 1 0 0 1 0 1 0 1 2 1 1 1 0 0 1 0 1 0 0 2 1 1 1 0 2 1 1 1 0 0 0 1 0 1 0 0 1 0 0 0 0 2 2 0 0 0 2 1 0 0 0 0 0 0 0 0 1 0 0 1 1 0 0 2 0 2 0 0 0 0 1 0 2 2 0 2 0 2 1 1 0 1 1 0 0 1 1 1 0 2 1 2 1 2 0 1 0 2 1 0 0 1 0 1 0 1 1 0 0 0 1 2 0 0 0 1 2 1 1 0 1 0 0 0 0 2 1 1 1 0 0 1 1 0 0 1 0 0 0 0 0 2 0 0 0 0 2 1 0 0 1 0 0 0 0 0 1 2 0 2 2 0 1 0 1 1 1 0 1 0 0 2 2 0 2 0 0 2 0 0 0 1 1 2 1 2 0 0 1 1 0 1 1 0 0 0 2 0 2 0 2 0 1 1 1 1 0 2 1 1 0 1 0 2 0 0 0 0 0 1 0 0 0 1 1 2 0 1 2 1 1 0 0 1 1 1 0 2 0 1 0 2 0 0 2 0 0 2 1 2 1 0 1 0 0 0 0 2 1 1 1 1 1 1 0 0 0 0 0 1 0 1 2 1 1 0 1 0 0 0 1 2 0 1 1 1 0 1 1 2 1 1 2 1 1 2 0 0 1 0 0 1 1 2 1 1 2 2 0 0 2 0 1 0 1 0 1 0 0 0 0 2 0 2 2 2 2 2 2 0 0 0 1 1 1 0 1 1 0 0 0 0 1 0 0 0 1 0 1 1 0 1 1 1 0 0 0 1 2 0 0 0 2 0 0 0 0 2 1 1 1 1 1 1 1 2 1 0 1 1 1 1 0 2 0 0 1 1 0 0 1 1 0 1 1 1 0 0 1 0 1 0 0 0 0 2 0 1 2 2 1 0 2 2 0 0 0 1 0 0 0 0 0 1 1 1 0 0 0 0 1 2 0 0 1 0 0 0 0 0 1 0 2 2 2 1 0 2 2 1 1 0 1 0 0 1 0 1 0 0 2 2 2 0 0 0 2 0 1 2 1 1 1 1 1 1 0 0 0 1 1 0 0 0 0 0 1 1 1 1 0 0 1 2 0 0 0 0 1 0 1 2 0 2 0 2 0 0 0 0 2 0 1 0 0 0 0 2 0 0 0 1 1 1 0 0 0 2 2 2 0 1 0 0 0 0 0 0 0 0 1 1 0 1 1 1 0 0 0 0 0 0 0 0 0 0 0 0 0 0 0 0 0 0 0 1 2 0 0 0 2 1 0 2 0 0 2 0 0 0 1 2 0 0 0 0 1 1 2 0 0 1 0 2 1 1 2 2 1 1 0 1 0 1 1 0 1 1 0 1 0 0 0 2 0 0 1 1 1 0 2 1 2 0 2 2 0 2 1 1 0 1 2 0 0 0 1 2 0 2 0 0 0 0 0 0 1 0 1 0 1 0 0 0 2 0 0 0 1 0 0 2 0 0 1 2 0 0 0 0 1 0 1 1 0 0 1 1 0 1 0 2 2 2 2 2 1 0 1 1 0 0 0 1 0 0 0 0 2 1 1 2 1 0 1 1 0 1 2 2 0 0 0 1 1 1 1 0 2 2 0 1 1 1 0 0 0 0 0 0 1 1 2 0 0 0 1 2 0 0 0 0 2 0 0 0 2 1 0 1 1 0 0 1 1 0 1 0 1 0 1 2 2 1 1 0 1 0 0 1 2 0 0 0 0 0 0 0 0 0 1 1 1 0 0 1 0 2 0 0 1 1 1 2 1 0 0 1 1 0 0 0 1 0 0 1
66 0 0 1 0 0 2 1 1 2 2 0 0 2 1 1 1 1 1 1 1 1 0 2 0 0 1 0 1 1 0 1 1 1 1 2 1 2 0 0 2 2 1 0 1 1 2 0 0 2 1 1 0 1 1 1 0 0 1 1 0 0 1 2 0 0 0 1 0 1 0 0 1 2 1 2 2 1 2 1 0 1 1 0 1 0 0 1 1 2 1 1 1 2 0 1 0 0 0 0 0 0 1 1 2 0 2 1 0 2 0 0 0 0 1 1 1 1 0 0 2 0 2 2 1 0 1 0 2 1 0 0 0 0 0 0 0 1 0 0 0 0 0 0 0 2 0 0 0 0 0 1 0 0 0 0 0 2 0 1 0 0 0 1 0 0 0 2 1 1 0 0 0 2 1 0 0 1 0 1 1 2 1 2 1 1 1 1 0 0 0 1 1 0 2 0 0 0 0 1 0 1 0 2 2 0 0 1 0 0 1 0 1 0 0 2 0 1 1 1 1 1 2 0 0 0 0 0 0 0 0 1 0 0 0 0 0 1 1 1 1 1 2 1 0 0 0 0 0 0 0 0 1 0 0 2 1 0 0 0 0 0 0 0 0 0 0 0 2 1 0 2 0 2 0 0 0 1 1 0 0 2 1 1 0 1 0 0 0 1 0 1 1 2 2 0 1 2 0 1 1 1 2 2 2 0 0 1 2 0 0 2 1 0 0 0 2 0 1 1 1 2 1 1 1 0 0 1 1 0 0 0 0 0 0 0 0 2 1 0 1 2 2 2 0 0 1 0 1 1 0 0 1 1 0 0 0 0 1 1 2 1 2 0 2 1 0 1 2 0 2 0 0 2 0 0 0 2 1 2 1 1 1 1 1 0 1 0 0 0 0 2 0 0 1 1 1 1 0 1 1 0 0 2 2 0 0 1 0 2 0 0 0 0 2 0 1 0 1 1 0 1 1 0 2 1 1 0 0 0 1 0 1 0 2 0 1 0 0 0 2 0 0 0 0 1 1 0 1 0 0 1 0 1 2 1 2 2 1 1 1 0 1 1 0 2 1 0 2 0 1 1 2 2 2 1 1 2 2 1 0 2 0 1 1 1 1 0 2 1 0 2 1 2 2 0 0 2 2 0 0 0 2 1 0 0 2 0 0 0 0 2 1 1 1 0 0 2 0 2 2 2 2 2 2 0 0 1 0 1 1 0 1 0 0 0 1 1 1 1 0 0 0 2 2 2 0 0 2 2 0 0 0 2 2 1 1 0 2 0 2 0 0 0 0 0 0 2 0 0 0 0 0 0 0 0 0 0 0 1 0 1 0 0 2 1 1 0 0 0 0 0 0 0 1 1 1 0 0 0 0 2 1 0 1 1 1 0 2 2 0 0 0 1 0 1 0 0 1 0 0 0 0 0 0 0 1 1 0 0 1 0 1 0 0 1 0 0 0 0 1 0 1 1 1 1 1 0 2 0 0 2 0 0 0 0 2 0 0 0 0 0 2 0 2 2 0 2 1 1 1 1 0 0 1 1 1 0 0 0 0 1 2 1 1 2 0 0 2 2 0 0 0 1 1 0 2 2 0 0 0 1 0 1 2 0 0 1 2 1 0 0 0 2 0 0 0 1 1 1 0 0 0 2 2 2 0 1 1 1 0 0 0 0 1 1 0 0 0 2 0 0 1 0 0 1 2 1 2 1 1 1 0 0 0 0 1 1 0 1 1 2 2 0 0 1 2 1 0 2 0 0 1 0 0 1 1 0 1 1 0 1 1 1 1 1 0 2 1 2 1 1 1 2 1 1 0 1 0 1 1 0 1 0 1 0 1 0 0 1 0 0 0 0 1 1 1 0 1 0 1 1 0 2 2 1 0 1 1 0 0 1 1 1 0 2 0 0 1 0 0 1 1 0 0 1 1 1 1 0 2 1 0 0 2 0 0 2 0 0 0 2 0 0 0 1 0 0 2 0 0 0 0 2 0 0 0 0 1 1 1 1 2 0 0 0 0 1 0 0 0 0 0 1 2 0 2 2 0 0 0 2 1 1 2 2 0 2 0 1 1 2 1 0 1 1 0 1 2 1 1 1 0 0 1 0 0 0 1 0 2 0 0 1 1 0 0 0 0 0 1 0 1 0 0 2 1 0 0 0 2 0 2 0 0 0 0 1 1 0 2 0 1 1 1 0 1 0 1 1 0 1 0 0 0 0 1 0 1 1 0 1 1 1 0 1 2 0 0 1 0 0 0 2 0 0 0 1 1 1 0 1
67 0 0 0 0 0 1 1 1 1 1 0 1 2 1 1 0 0 0 2 1 0 0 2 0 0 1 0 1 2 0 0 1 1 2 0 2 2 0 0 1 1 0 0 1 0 0 0 2 0 0 1 2 1 1 0 0 0 2 1 1 2 0 0 0 1 0 0 0 0 0 0 1 1 1 1 2 1 2 1 0 2 2 0 0 1 1 1 0 1 0 0 2 2 1 2 0 1 0 1 1 0 0 0 2 2 2 2 2 0 0 2 1 1 2 2 2 0 0 0 2 0 2 2 0 2 0 0 1 1 0 0 0 0 1 1 0 0 0 0 0 0 0 0 1 1 0 0 0 1 0 0 0 0 0 0 0 1 0 1 1 1 0 2 1 2 1 0 0 1 0 2 0 2 2 0 0 1 0 2 2 1 0 1 1 0 1 0 0 2 0 0 2 1 2 0 1 0 0 2 0 2 0 2 2 0 1 1 1 0 1 0 0 0 0 2 0 0 2 0 2 1 1 0 0 1 0 0 0 0 0 0 2 2 2 2 1 2 2 0 0 0 2 2 0 0 0 0 1 1 1 1 0 1 1 1 0 1 0 0 0 0 0 0 0 0 1 0 1 0 0 2 0 2 0 0 0 2 2 1 1 1 1 1 0 0 0 2 1 2 0 2 2 2 2 0 2 0 1 0 1 1 2 1 1 0 1 2 2 0 0 2 2 0 2 0 0 0 0 0 2 2 1 1 2 0 1 0 0 0 0 1 0 0 0 0 0 0 0 0 0 0 1 1 1 2 0 0 2 1 1 1 1 1 0 1 1 0 1 1 1 0 1 0 1 0 0 1 2 1 2 0 0 2 1 1 0 1 0 1 1 1 0 1 0 0 0 0 0 0 0 1 2 1 2 0 2 0 0 0 0 1 1 1 0 1 0 1 0 2 0 0 0 0 1 0 0 0 0 0 1 0 1 1 1 1 0 0 0 0 0 0 0 1 0 0 0 0 0 0 2 0 0 0 0 2 0 0 2 2 0 0 0 1 1 0 1 2 2 2 2 0 0 0 0 0 0 1 1 0 1 0 2 2 1 1 0 0 2 0 1 2 0 2 1 2 1 1 1 1 1 1 1 1 0 0 0 2 2 1 0 0 0 0 0 2 0 0 0 0 0 2 1 0 0 0 0 2 0 1 1 2 0 0 0 1 0 0 0 1 1 1 1 1 1 0 0 0 0 1 1 0 0 0 1 1 1 0 2 2 0 1 0 2 2 0 0 0 1 0 1 0 1 1 0 1 1 1 0 0 0 0 1 0 1 1 1 1 0 1 1 1 0 1 1 0 0 1 1 1 1 0 1 0 0 0 0 0 0 1 0 1 2 0 0 1 1 0 0 0 0 0 0 1 1 1 0 0 0 0 0 0 0 0 0 1 2 2 0 0 0 0 0 0 0 0 1 1 0 0 1 2 0 0 1 1 1 1 1 0 1 1 1 0 0 0 2 1 1 0 0 0 1 0 0 2 1 2 0 1 1 0 0 0 0 0 1 0 0 0 0 0 1 0 0 1 2 2 2 0 0 0 0 2 2 0 2 1 0 1 1 0 0 0 1 0 1 2 2 0 0 0 0 1 2 2 1 0 0 0 0 2 0 2 1 1 0 1 0 0 0 0 0 0 0 0 1 1 0 1 1 1 0 0 0 1 1 0 0 0 0 0 0 1 0 1 0 0 0 0 0 1 2 0 0 2 2 0 0 1 1 0 0 1 1 0 1 2 0 0 0 1 0 0 1 2 0 2 0 2 0 0 1 1 0 1 0 1 0 1 1 0 0 0 2 1 0 0 0 2 0 2 0 0 1 0 1 2 2 0 1 1 0 2 2 1 0 2 1 0 0 1 1 2 0 2 0 0 2 0 1 1 1 0 0 1 1 0 0 1 1 0 0 0 2 0 0 0 0 0 1 1 0 0 1 0 1 0 0 1 0 0 1 1 0 2 0 1 0 2 1 1 0 0 0 0 2 0 0 1 0 0 0 0 1 0 1 2 0 0 0 2 0 0 2 1 0 0 0 1 0 1 0 0 0 0 0 1 2 2 0 0 0 0 2 1 1 1 1 0 1 0 1 2 1 0 0 0 0 0 1 0 2 1 1 2 2 0 0 0 2 0 1 1 1 0 1 0 0 0 2 0 0 1 1 0 1 0 2 2 1 0 1 1 0 2 2 0 1 1 0 1 0 0 0 0 0 0 0 1 0 0 1 2 0 0 0 0 2 0 0 0
68 0 0 0 0 0 1 1 1 2 1 0 0 0 0 0 0 2 1 0 0 1 1 1 1 1 1 0 2 1 0 2 1 1 2 2 1 1 0 0 0 0 0 0 2 0 1 0 1 1 0 0 0 0 2 1 1 1 2 1 1 2 0 1 1 0 1 0 0 0 0 1 1 2 1 2 2 2 2 1 1 2 2 1 1 0 0 0 0 2 0 2 1 1 0 1 0 0 0 0 0 0 0 1 2 0 2 1 1 1 0 1 1 1 1 1 1 0 1 0 1 0 2 2 0 0 2 1 2 1 1 1 0 0 1 1 0 0 1 0 0 0 0 1 0 0 0 0 0 1 0 0 0 0 0 1 0 0 0 0 0 0 2 2 1 1 0 1 0 1 1 1 2 0 2 0 2 0 0 0 0 0 1 2 1 1 1 2 1 0 1 2 2 0 2 0 1 0 0 0 0 0 0 0 2 2 2 1 1 0 2 0 1 0 0 2 2 0 2 2 0 0 2 0 0 0 1 0 0 1 1 0 0 1 1 1 1 2 2 0 0 0 1 2 0 0 0 1 0 0 0 1 2 0 0 0 0 2 2 2 2 1 0 0 0 0 0 1 1 0 0 2 2 2 0 1 1 1 1 0 0 2 0 0 0 1 0 2 2 2 0 2 0 2 2 0 0 1 0 0 1 0 2 1 1 0 1 2 1 0 0 1 1 0 2 0 1 0 1 1 0 2 1 1 1 0 0 1 0 2 0 1 1 1 0 0 0 1 1 2 0 1 2 2 0 0 0 0 2 1 0 0 2 2 0 1 1 0 0 0 0 0 1 0 1 1 0 2 1 0 1 1 0 2 0 0 0 0 0 2 2 2 0 0 2 1 2 0 0 0 0 0 0 0 2 0 0 0 0 0 0 0 2 0 0 0 0 1 0 2 0 0 0 0 1 0 1 1 1 0 0 1 1 1 2 2 0 0 0 0 1 0 0 2 0 1 0 0 0 0 1 1 0 0 0 1 1 0 0 0 0 1 0 1 1 0 1 1 1 2 1 0 0 0 0 1 0 1 2 1 2 1 1 1 1 1 1 2 2 0 2 2 1 1 2 0 0 0 0 0 2 0 2 2 0 0 0 2 2 1 1 0 0 0 1 1 1 0 0 0 0 1 0 0 0 1 0 2 0 0 0 2 0 1 1 0 1 1 0 1 1 1 0 0 0 0 1 0 1 1 0 0 0 1 2 0 2 1 1 1 0 0 0 1 1 1 1 2 0 1 0 1 0 1 0 1 1 1 1 1 1 1 1 0 0 1 1 1 0 2 0 0 0 1 0 0 0 0 0 0 0 0 0 0 0 1 0 0 0 0 0 2 0 1 2 2 0 0 1 1 0 0 0 1 0 1 0 0 0 0 0 0 1 1 0 0 1 2 0 0 1 0 0 0 0 0 0 0 0 0 1 0 0 0 1 1 1 0 1 1 1 2 0 1 0 0 1 1 1 0 0 0 0 1 1 1 1 1 1 1 0 0 1 0 0 0 0 0 0 0 0 0 2 1 0 1 2 0 0 0 0 0 0 0 0 0 1 2 0 1 1 1 0 0 1 0 1 2 2 0 1 0 0 1 1 1 0 0 0 0 0 1 0 1 1 1 0 0 1 1 1 1 0 1 1 0 1 0 0 0 0 0 0 0 0 0 1 0 0 0 0 0 0 0 0 0 1 0 0 0 0 0 2 0 0 0 1 1 0 2 0 0 2 0 0 0 1 1 0 0 0 0 1 1 2 1 0 1 0 2 1 1 2 2 2 0 0 0 0 1 0 0 1 0 1 0 1 0 0 2 0 0 0 0 2 0 2 2 2 0 0 1 0 2 2 1 0 1 1 0 1 2 0 0 0 2 0 0 1 0 0 1 2 0 0 2 2 1 1 0 1 0 0 0 2 0 1 0 0 0 0 2 0 0 0 0 0 0 1 1 0 0 0 2 0 0 0 0 1 1 1 1 2 0 0 0 0 0 0 0 0 0 1 1 1 1 0 2 0 0 0 1 2 2 1 1 0 1 0 0 0 0 0 0 1 0 0 1 1 1 0 0 0 0 2 0 0 1 0 1 2 0 0 2 1 1 0 1 0 0 1 1 0 1 1 2 0 0 0 0 2 0 1 1 1 0 1 0 0 1 1 0 0 1 1 1 0 1 1 0 0 0 0 0 0 0 0 1 1 0 0 1 0 1 0 0 0 1 0 2 2 0 0 1 1 0 1 0 0 0 1 0
69 0 0 0 0 0 0 2 0 1 0 1 0 0 0 0 0 1 0 1 1 2 0 2 0 0 0 0 2 2 2 0 1 1 2 0 2 2 0 0 1 1 0 0 2 1 0 0 2 1 0 0 0 0 1 0 0 0 1 1 1 1 0 2 1 1 1 0 0 1 1 1 1 2 1 2 2 1 2 0 1 2 2 1 1 0 0 2 2 2 2 1 1 2 1 1 0 1 0 1 1 0 2 0 2 0 2 0 0 2 0 0 0 2 0 0 0 0 0 0 2 0 1 1 0 1 1 1 2 2 0 0 0 0 1 1 1 0 0 0 0 0 0 0 1 1 1 0 0 1 0 0 0 0 0 0 0 0 1 0 0 0 1 1 1 1 0 1 1 1 0 1 1 1 0 0 0 0 0 0 0 0 0 1 0 0 0 1 0 0 0 1 1 1 0 0 1 0 0 0 0 0 0 1 1 1 1 1 0 0 2 0 0 0 0 2 1 0 2 1 2 1 2 0 0 1 1 2 1 2 0 0 0 0 0 0 1 2 2 0 0 0 2 2 0 0 0 0 0 0 0 0 2 1 1 1 0 1 1 1 1 1 0 0 0 0 1 0 2 0 0 2 1 2 0 0 1 1 1 1 1 2 0 0 1 0 0 2 0 2 1 1 1 1 2 0 2 1 0 1 1 0 2 0 0 0 2 2 0 0 0 0 2 0 1 0 2 1 0 0 0 2 1 1 1 0 0 2 1 0 0 0 0 0 0 0 0 2 1 0 1 2 1 0 1 1 0 1 1 0 1 1 1 1 0 0 0 1 0 1 1 0 2 0 2 0 0 1 2 0 2 0 2 2 1 2 0 1 0 1 0 1 1 0 2 1 1 0 0 0 0 0 0 0 1 1 1 0 1 1 1 1 2 0 0 0 2 1 0 1 0 1 0 0 1 0 1 1 0 0 0 1 0 1 2 2 2 0 0 0 1 0 0 0 2 1 0 1 1 1 1 1 0 0 0 1 0 0 1 0 0 0 0 2 1 1 1 1 0 2 2 0 0 0 0 0 0 0 2 0 0 0 2 2 0 0 0 1 2 1 1 1 0 1 2 2 0 0 1 1 1 1 0 2 1 0 0 2 2 1 0 0 2 0 0 2 2 0 0 0 0 2 2 0 1 1 1 2 0 0 0 2 1 1 1 1 0 1 0 0 2 0 1 1 1 1 0 1 2 2 0 0 0 0 1 2 0 0 2 2 0 0 0 2 2 2 0 1 1 1 0 0 1 2 0 1 1 1 0 1 0 1 1 0 0 1 1 1 0 1 0 0 0 1 2 1 2 0 0 0 1 0 0 1 0 0 0 0 0 0 0 2 0 1 2 2 1 0 1 1 0 0 0 1 0 1 0 0 0 0 0 0 0 0 0 1 2 1 0 0 1 0 0 0 0 0 0 1 0 1 1 1 0 0 2 2 2 0 0 0 1 0 0 1 0 0 1 2 2 0 0 0 1 0 2 2 0 0 2 0 0 1 0 0 1 0 1 0 0 0 0 0 2 1 1 2 0 1 1 0 0 0 0 1 1 0 2 1 0 2 1 1 0 0 1 0 2 1 1 0 1 0 0 2 0 1 0 1 0 0 0 0 1 2 1 0 0 0 0 0 0 0 0 0 0 0 0 1 1 2 0 0 0 1 0 0 1 2 0 0 0 1 0 0 0 1 0 0 0 0 0 2 2 1 0 0 2 1 0 2 0 0 2 1 0 0 2 0 1 1 0 1 0 0 2 0 2 2 0 2 1 0 2 2 1 1 0 1 0 2 2 0 1 0 1 0 1 0 0 1 0 0 1 1 0 0 1 2 2 0 0 2 0 2 2 1 0 1 2 0 2 2 1 1 0 1 1 0 1 0 0 0 1 0 0 1 1 0 0 0 2 0 0 0 2 0 0 0 0 0 0 2 0 0 0 1 1 0 0 1 1 0 0 2 0 1 0 0 0 2 2 2 2 1 1 1 0 0 1 0 1 0 0 1 2 0 2 2 0 0 1 2 1 1 2 2 1 0 0 2 1 1 0 0 0 0 0 0 1 0 1 0 0 1 2 0 1 1 0 0 2 0 1 1 2 2 2 1 0 0 0 0 1 1 1 2 1 1 1 0 2 0 0 2 2 0 2 2 2 0 2 0 1 0 2 0 0 0 1 0 0 0 0 0 0 0 0 0 0 0 0 0 0 0 0 0 0 1 0 1 0 0 0 1 0 0 1 0 2 2 1 0
70 0 0 0 0 0 2 1 0 1 1 0 1 1 0 0 0 1 0 1 1 2 1 2 0 0 1 0 2 2 2 0 0 1 2 0 2 1 0 1 1 0 1 0 0 2 0 0 2 0 0 0 0 0 1 1 0 0 0 1 1 1 0 1 0 1 0 0 0 0 0 1 1 2 0 2 2 1 2 2 0 2 2 2 2 1 1 2 2 2 2 1 2 1 0 1 0 1 1 0 0 0 0 1 2 1 2 0 1 1 1 1 1 1 1 1 1 0 1 0 1 0 2 2 1 0 1 0 2 1 0 1 0 0 0 0 0 1 1 1 1 1 0 0 1 2 0 0 0 0 0 0 0 0 0 0 0 1 0 1 1 0 1 2 0 2 0 0 0 1 1 0 0 2 2 0 0 1 0 1 1 1 1 1 1 1 1 1 0 1 0 0 1 1 1 0 2 0 0 0 1 0 0 0 2 2 2 0 1 0 1 0 1 0 0 2 1 0 1 1 1 1 2 0 0 0 0 0 0 0 0 1 0 0 0 0 0 2 2 1 1 1 2 1 0 0 0 1 1 0 0 1 2 0 0 0 0 0 0 0 0 0 0 0 0 0 0 1 2 1 0 2 1 2 1 1 0 2 2 1 0 0 0 0 0 1 0 1 1 2 0 0 1 2 2 0 0 1 0 1 1 1 2 0 0 0 1 0 1 0 0 1 1 1 1 0 1 0 1 1 0 2 2 2 2 0 0 1 1 1 0 0 0 0 0 0 0 0 0 0 1 1 2 2 0 1 0 0 2 2 1 1 2 2 0 0 1 1 0 1 1 0 2 0 2 0 0 2 2 0 2 0 1 1 0 0 0 1 1 2 1 2 2 2 1 1 1 0 0 0 0 0 1 1 2 0 1 0 0 0 0 0 0 1 0 1 1 0 0 2 0 0 0 1 0 0 0 1 0 0 0 0 0 0 1 1 1 1 1 1 1 1 1 0 1 0 0 1 1 1 2 0 0 0 0 1 1 0 0 2 2 0 0 1 1 0 1 2 1 2 2 0 0 0 0 1 1 1 2 1 1 1 1 1 0 1 0 2 2 2 0 2 0 2 1 1 1 1 2 0 1 2 1 0 0 1 1 1 1 1 1 1 2 2 0 0 2 0 0 0 0 0 2 0 0 0 1 2 0 1 1 2 1 1 1 1 0 0 0 2 0 2 1 1 1 0 1 1 0 0 1 1 0 1 1 2 0 1 1 1 0 1 0 2 2 0 0 0 1 0 1 0 0 1 1 0 0 1 1 0 0 1 0 0 0 0 0 1 0 2 0 0 0 1 2 1 2 1 0 1 1 0 2 0 2 0 0 0 0 0 0 1 1 0 1 1 1 0 2 2 1 0 0 1 0 0 0 0 0 0 0 0 0 0 0 2 2 2 0 0 0 0 1 0 0 0 0 1 1 2 1 2 0 2 2 2 2 0 2 0 0 1 0 1 0 0 1 1 1 0 0 0 2 1 2 1 1 2 0 1 0 0 0 0 0 1 1 0 0 0 0 0 2 2 0 2 2 1 1 1 0 0 0 0 0 0 0 0 0 1 0 1 0 0 0 0 1 1 1 0 2 1 0 1 0 1 0 1 1 1 1 0 0 2 1 1 0 0 1 1 1 1 0 1 1 0 1 0 0 0 0 0 0 0 0 1 1 1 1 0 0 1 0 0 0 1 0 0 0 1 0 0 2 1 0 0 2 0 0 1 1 0 2 0 0 0 1 0 1 1 0 1 0 0 1 0 2 2 0 2 0 1 1 2 2 0 1 0 0 1 0 0 1 0 1 1 1 1 1 0 0 0 0 0 0 1 0 2 2 0 2 2 0 2 2 1 0 2 1 0 0 2 1 0 0 2 0 0 2 0 1 1 1 0 0 1 1 0 0 1 1 0 0 0 1 0 1 0 0 0 0 2 0 0 0 1 1 0 1 1 0 0 2 0 0 0 0 0 2 2 2 2 2 0 0 0 0 0 0 0 0 0 0 0 2 0 2 1 0 0 0 1 1 1 1 1 1 2 0 0 0 0 0 1 2 1 0 1 0 0 0 0 1 1 2 0 0 0 1 1 1 0 0 0 0 1 0 0 0 1 0 0 1 0 0 1 0 0 0 1 2 0 1 1 1 0 1 1 1 2 0 0 0 1 2 1 1 0 1 1 0 0 0 0 0 1 1 0 1 1 0 1 1 1 0 0 0 0 0 2 0 1 0 1 0 0 0 0 2 0 1 1
71 0 1 0 0 0 1 2 0 1 1 0 1 1 1 1 0 1 1 0 0 1 0 1 0 0 1 0 2 2 2 0 1 1 1 0 2 1 0 0 1 1 1 0 1 2 1 0 0 2 0 2 0 1 0 1 0 0 1 1 1 1 0 1 0 0 0 0 0 0 0 0 1 2 1 2 2 0 1 0 0 2 1 0 1 0 0 1 1 1 1 1 1 2 1 1 0 1 0 0 0 0 0 1 2 1 2 1 0 2 1 1 2 2 1 1 1 0 1 0 2 0 0 0 0 1 0 0 2 0 0 0 0 0 0 0 0 1 0 0 2 0 0 0 0 1 0 1 1 1 0 0 0 0 0 0 0 1 0 0 1 2 1 2 0 1 0 1 2 0 0 0 0 2 1 0 1 1 0 1 1 1 0 2 2 2 0 1 1 2 0 0 1 1 0 1 1 1 0 2 0 2 0 0 2 2 2 2 0 0 1 0 2 0 0 2 1 2 0 0 2 1 1 1 0 0 1 0 0 0 0 0 0 0 0 0 0 2 2 0 0 0 2 2 0 0 0 0 0 0 0 0 1 0 0 2 1 2 2 2 2 2 0 0 0 0 2 0 2 1 1 0 0 2 0 0 0 1 1 0 0 1 1 1 0 0 0 1 2 2 0 2 1 2 2 0 1 0 0 0 0 0 1 0 0 0 1 1 0 0 0 1 2 1 2 0 1 1 1 1 0 2 2 1 2 0 0 2 2 1 0 0 0 0 0 0 0 0 0 0 1 1 2 2 0 0 0 0 2 0 0 0 2 2 0 1 1 0 0 0 0 0 1 0 1 0 0 1 2 0 2 0 0 2 0 0 0 0 1 2 1 2 1 1 1 1 1 0 0 1 1 2 0 0 2 0 0 1 1 0 0 0 1 1 1 0 0 1 0 2 0 0 0 0 2 0 2 0 0 0 1 0 0 1 0 2 0 1 1 2 2 1 0 2 1 0 0 2 0 0 0 2 0 1 1 2 1 0 1 1 0 0 0 1 2 0 2 2 1 2 2 0 0 0 1 2 0 0 2 0 0 0 1 1 1 1 1 2 2 0 2 1 0 0 2 1 0 1 2 0 0 2 0 1 1 1 1 0 0 2 2 2 1 1 1 0 2 0 0 0 0 1 0 2 2 0 0 2 0 1 1 2 1 0 0 1 1 0 0 2 0 2 0 0 0 0 1 0 1 1 0 0 0 1 2 2 0 2 0 0 0 0 0 1 2 1 1 2 1 0 1 0 1 1 0 1 0 1 1 0 1 1 2 0 2 2 2 1 0 2 0 0 1 1 1 1 2 1 0 1 0 1 1 0 0 0 1 0 0 1 0 1 0 0 1 2 0 0 0 0 2 2 0 0 0 0 0 0 1 0 0 0 1 1 0 1 1 1 0 0 0 0 1 0 0 2 0 1 1 2 1 1 0 1 2 1 1 0 2 0 0 1 0 0 1 1 2 2 2 0 0 0 1 0 1 2 0 0 1 1 1 2 0 0 1 1 1 0 0 1 0 0 1 2 0 1 0 1 2 1 0 0 0 1 0 0 1 2 0 2 1 1 0 0 1 0 2 1 1 0 0 0 0 1 1 1 1 1 1 1 0 1 0 2 1 0 0 0 1 1 0 0 0 0 2 2 1 0 0 1 0 0 0 0 0 0 0 1 0 0 0 0 0 0 0 0 1 0 1 0 0 0 2 0 0 2 2 1 0 2 0 0 2 1 0 0 1 2 0 0 0 1 0 0 1 0 2 2 1 2 1 1 1 1 0 1 0 1 1 1 1 0 2 0 0 0 1 0 0 1 0 0 0 0 1 0 2 2 2 2 0 2 0 2 2 1 0 1 1 0 0 1 0 1 0 2 0 0 2 0 0 1 0 0 1 0 1 1 1 0 1 0 0 0 2 0 0 0 0 0 0 2 1 1 1 0 1 0 2 0 0 0 0 2 0 0 0 0 0 2 2 2 2 0 0 0 0 0 0 1 0 0 2 0 2 0 2 1 1 0 1 1 1 1 1 1 1 1 0 0 0 0 0 0 0 0 0 2 1 1 0 0 0 0 1 0 1 2 1 0 2 1 0 2 0 0 0 1 0 1 0 0 1 1 1 2 1 0 0 0 2 0 0 2 2 0 2 1 0 1 0 1 0 0 2 0 0 0 1 1 0 0 0 0 1 1 1 0 0 0 0 0 1 1 0 1 2 1 0 2 1 0 0 0 0 0 0 0 2 0 0 0
72 0 0 0 0 0 1 0 0 2 1 0 0 1 0 0 0 1 0 2 2 1 1 1 0 0 0 1 2 2 1 0 1 1 2 2 0 1 0 0 1 1 0 0 2 0 1 0 1 1 0 0 1 0 0 1 0 0 2 1 1 1 0 2 0 0 1 0 0 0 0 0 1 2 1 2 2 0 1 0 0 1 1 0 1 0 0 1 1 2 0 1 2 0 0 0 0 1 0 1 1 0 0 2 2 0 2 0 0 2 1 1 1 1 0 0 0 0 2 0 0 1 0 0 0 1 0 0 0 0 0 0 1 0 1 0 0 0 0 0 0 0 0 1 0 0 0 0 0 2 0 0 0 0 1 0 0 1 0 0 1 1 2 2 1 2 0 1 2 0 0 0 0 2 1 0 0 0 0 1 0 0 1 1 1 1 1 2 1 2 0 0 2 0 2 0 1 0 0 0 0 0 0 2 2 0 1 0 1 0 2 0 1 0 0 2 0 0 1 0 2 0 1 0 1 0 1 1 0 0 0 0 0 0 0 0 0 2 2 0 0 0 2 0 0 0 0 1 0 0 0 0 2 0 0 0 0 0 1 1 1 1 1 1 0 0 1 0 1 0 1 1 0 1 0 0 0 2 2 1 1 1 1 1 0 2 1 0 0 1 0 1 1 2 2 0 0 1 0 1 2 1 2 1 0 0 1 1 1 0 0 1 1 0 1 0 0 0 1 1 0 1 2 1 1 0 1 1 1 1 0 0 0 0 0 0 0 1 0 0 0 1 2 1 1 1 0 0 0 0 0 0 1 1 0 0 0 0 1 0 1 1 1 0 1 1 0 1 2 0 2 0 0 2 0 0 0 1 1 2 1 1 0 0 1 0 1 0 0 0 0 1 1 0 2 0 0 0 2 1 1 2 1 1 0 1 0 1 0 1 0 1 1 1 0 0 1 0 1 0 0 0 1 1 0 0 0 0 0 2 1 2 0 2 0 0 0 0 0 0 1 1 0 0 0 1 0 2 2 0 0 0 0 1 1 0 1 0 1 1 0 0 0 0 0 2 0 0 2 0 0 0 1 1 1 0 1 1 2 1 1 1 0 0 2 2 0 0 2 0 0 2 0 0 0 0 0 2 2 0 0 0 1 1 0 1 2 0 0 0 0 1 2 0 0 0 0 2 0 1 1 2 1 1 1 1 0 0 1 2 0 1 1 0 1 0 0 1 1 1 1 1 0 1 2 1 0 0 2 2 0 0 0 2 1 1 0 2 1 0 1 0 0 2 2 0 0 1 1 0 0 0 0 0 0 0 0 1 0 1 0 0 1 1 1 1 1 1 1 1 0 0 0 1 0 0 0 0 0 2 0 0 1 0 1 2 1 0 1 2 0 0 0 0 1 2 0 0 1 0 0 0 1 0 0 2 2 1 0 0 0 0 0 0 0 1 1 1 1 1 1 1 0 2 2 0 0 0 1 0 0 2 0 1 0 0 1 2 2 0 0 0 0 0 1 2 0 0 1 1 1 1 0 0 1 0 1 0 1 1 0 1 2 1 0 2 0 0 2 2 0 0 0 2 1 0 2 1 0 1 0 1 0 0 2 0 1 2 2 0 1 0 0 2 0 0 0 1 0 1 0 0 0 2 0 0 2 0 2 2 1 1 0 0 2 1 1 1 0 1 1 1 0 1 0 0 1 1 0 0 0 0 0 1 0 0 1 1 0 1 1 1 2 1 0 1 2 0 0 1 0 0 2 0 0 0 1 1 0 0 0 0 1 1 1 1 0 2 0 2 1 0 1 1 0 1 0 1 1 0 0 0 0 0 2 0 1 0 1 0 0 0 0 0 1 0 1 2 2 0 1 2 0 2 2 1 0 1 1 0 1 2 1 2 0 2 0 0 1 1 1 1 0 0 0 0 0 1 1 0 1 0 0 0 2 0 0 0 0 0 0 2 0 0 0 1 0 0 2 1 0 0 1 2 0 0 0 1 1 2 1 1 2 0 0 0 0 0 0 0 1 0 1 0 1 0 1 2 1 0 0 0 1 1 1 1 1 0 0 1 0 1 1 0 2 2 0 2 1 1 0 1 0 2 1 1 2 1 0 0 2 0 0 1 1 0 0 2 0 1 0 0 1 2 1 0 1 1 0 0 2 0 1 2 0 0 2 1 1 0 2 0 1 0 0 1 1 0 2 0 0 0 1 1 0 0 0 0 0 0 0 0 1 1 0 0 1 0 2 1 0 1 1 1 0 0 0 1 2 1 0 0
73 0 0 0 0 0 2 2 0 0 0 0 0 0 1 1 0 1 1 1 0 0 0 2 0 0 1 0 2 2 2 1 2 2 0 2 0 2 0 0 1 1 0 0 2 0 2 0 1 2 0 1 1 1 1 1 1 0 2 1 1 2 0 2 0 1 0 0 0 0 0 0 2 2 0 2 2 0 2 0 0 2 1 1 2 0 0 1 1 2 1 2 0 1 0 2 1 1 0 1 1 0 0 1 2 1 2 0 1 1 0 1 0 2 0 0 0 0 0 0 2 0 1 1 0 1 1 2 2 2 0 0 1 0 1 0 0 0 0 0 1 0 0 0 0 0 0 0 0 1 0 0 0 0 0 0 0 0 0 0 1 1 1 2 2 1 1 0 0 0 2 0 1 1 2 0 0 0 0 0 0 1 0 2 2 1 1 1 0 1 0 1 0 0 1 0 0 0 1 1 0 1 0 1 2 1 1 0 1 0 1 0 1 1 0 2 1 1 0 0 2 0 2 0 0 0 0 1 0 1 0 0 2 2 2 2 0 1 1 0 0 0 2 1 1 1 1 0 0 0 0 0 0 0 0 0 0 0 0 1 0 1 0 0 0 0 0 0 1 1 0 2 0 2 0 0 0 1 1 0 0 1 1 1 0 1 0 2 0 2 0 0 1 2 2 1 1 0 0 0 0 0 1 1 0 0 0 1 1 0 1 2 2 1 2 0 2 1 1 1 0 2 1 1 1 0 0 1 1 0 0 0 0 0 0 0 1 0 0 0 0 0 1 2 1 1 1 0 2 2 0 0 2 2 0 1 1 0 1 1 2 1 1 0 1 0 0 2 2 0 2 0 0 2 1 1 0 1 0 1 0 0 0 0 0 0 0 0 0 0 0 0 1 1 1 1 2 1 0 0 0 0 0 2 1 1 0 0 0 2 0 0 0 0 2 0 0 1 0 1 0 2 0 0 0 0 0 0 0 0 2 0 0 2 0 0 0 1 1 0 2 0 0 1 1 0 0 1 2 1 0 0 0 2 0 0 0 0 0 1 1 0 0 1 0 0 0 0 2 0 0 0 1 1 1 0 1 1 2 0 0 2 0 0 2 1 0 1 2 0 1 2 1 0 1 0 0 1 1 2 1 1 2 1 0 1 2 1 0 0 1 1 0 1 1 0 1 2 0 1 1 2 1 1 1 1 0 1 0 1 1 0 1 1 1 0 0 1 2 2 0 0 0 1 2 1 1 2 0 0 0 0 0 1 2 1 1 0 2 0 0 0 1 2 0 0 0 1 1 0 1 1 0 0 0 0 1 2 0 2 0 0 0 1 0 0 1 0 0 0 0 0 1 0 1 0 0 0 0 0 0 1 2 0 0 0 2 0 1 1 0 0 0 1 0 1 1 0 0 0 0 0 1 1 0 0 1 2 0 0 0 0 0 0 0 0 1 2 1 1 2 1 0 2 2 0 0 0 0 0 0 1 0 1 0 0 1 0 0 0 0 0 1 1 1 0 0 0 1 1 1 1 1 0 0 0 1 1 1 1 0 0 2 1 0 2 0 0 1 1 0 0 0 2 1 0 2 1 0 0 0 0 0 0 2 0 1 1 2 0 1 0 0 2 0 1 0 0 0 0 0 0 1 1 1 0 0 0 1 1 1 1 0 0 0 0 0 0 0 2 0 0 0 0 0 1 1 0 0 0 0 0 0 0 0 0 1 0 1 1 0 1 2 0 1 1 2 0 0 2 0 0 2 2 2 0 1 2 0 0 2 0 0 0 1 2 0 2 1 2 1 1 1 2 1 1 0 0 0 1 1 0 1 0 1 1 2 0 0 0 0 0 1 1 0 0 1 1 2 0 2 2 0 2 2 1 0 1 1 0 0 1 0 0 0 2 0 1 1 0 0 0 1 0 0 1 1 0 0 0 2 0 0 0 2 0 0 0 0 0 0 1 0 0 0 0 1 0 1 1 0 0 1 1 0 0 1 2 1 2 2 2 2 0 0 0 0 0 0 0 0 0 0 1 1 0 1 2 0 0 0 2 2 1 2 2 0 2 0 1 0 1 1 0 2 2 0 1 2 1 1 0 1 1 0 0 1 1 0 0 2 1 0 2 0 0 0 0 0 2 0 0 1 1 1 1 0 0 0 0 0 1 1 0 1 0 1 1 0 0 2 0 0 1 2 0 0 0 1 1 0 0 0 1 0 2 2 2 2 0 0 2 1 2 0 0 2 0 1 2 0 0 0 2 0 0 0 1 1 0 0 0
74 0 0 0 0 0 1 1 0 1 1 0 0 0 0 0 0 0 0 2 2 0 0 0 0 0 0 0 2 2 2 1 0 2 0 2 1 0 0 0 0 0 0 0 2 0 2 0 1 1 0 0 0 1 1 1 0 1 0 0 2 2 0 1 0 1 0 0 0 0 0 0 1 2 1 2 2 1 1 1 0 2 1 1 2 0 0 0 0 2 0 0 1 1 0 1 0 1 0 1 1 0 0 1 2 1 2 0 0 2 0 1 0 2 0 0 0 0 1 0 1 0 1 1 0 1 1 0 2 2 0 0 0 0 0 0 0 0 0 0 1 0 2 0 0 0 0 0 0 0 0 0 0 1 0 0 0 1 0 0 1 1 2 2 1 1 0 0 0 0 1 1 0 2 2 0 1 2 0 2 2 2 0 2 1 0 1 2 1 1 0 1 1 0 1 0 1 0 1 0 0 0 0 1 2 1 1 0 0 0 1 0 1 0 0 2 1 0 2 2 0 0 1 0 0 0 2 0 0 0 0 0 0 0 0 0 0 2 2 0 0 0 2 2 0 0 0 0 0 0 0 0 2 1 1 2 1 1 1 1 1 1 0 0 0 0 0 0 2 1 0 0 0 0 0 0 0 1 1 0 0 1 2 2 0 2 1 2 1 2 0 1 1 2 2 0 1 1 0 1 1 0 2 0 0 1 0 1 0 0 0 1 1 0 2 0 1 0 1 1 0 1 2 1 1 0 1 1 1 1 0 1 0 0 0 0 0 2 0 0 0 0 1 2 0 0 1 0 2 2 0 0 1 1 0 0 0 0 0 2 2 0 1 0 1 1 0 2 1 0 1 1 2 1 1 1 0 2 0 2 0 1 1 1 2 0 2 0 0 0 0 1 1 0 2 0 0 0 1 1 1 1 2 0 0 0 1 1 1 2 0 1 0 0 0 0 0 0 0 0 0 2 0 1 0 2 1 0 0 0 2 0 1 0 0 1 0 0 0 0 2 0 0 1 0 2 0 0 1 0 0 0 0 1 1 0 1 2 2 2 2 0 0 0 0 0 0 2 2 2 2 2 2 2 0 0 0 2 2 2 0 1 0 1 1 2 1 1 2 0 0 2 0 0 1 0 0 0 0 2 2 2 2 2 0 0 1 0 0 0 0 0 2 1 1 1 1 2 0 1 1 2 0 0 0 1 0 0 1 2 0 1 1 0 1 1 2 0 1 1 0 0 0 1 2 1 0 1 1 1 0 0 0 2 0 0 0 1 0 2 0 0 0 2 1 0 0 1 1 0 1 2 1 0 1 0 0 1 0 2 0 1 1 1 1 1 2 0 0 0 1 1 1 0 1 0 1 0 0 0 0 1 1 1 2 2 0 0 1 1 1 0 0 0 1 1 0 0 0 0 0 0 1 1 0 1 2 1 0 0 0 1 0 1 1 1 1 2 0 1 1 0 0 2 2 2 2 0 1 0 0 1 0 0 0 0 2 2 2 0 0 0 1 1 1 0 0 0 0 1 1 0 0 0 0 1 2 1 1 1 1 1 1 1 1 1 0 1 2 1 0 0 0 0 0 0 1 1 0 0 0 0 0 0 0 0 2 0 1 2 0 0 0 1 1 0 0 2 1 1 0 0 0 2 1 1 0 0 0 0 0 0 0 0 0 0 1 0 0 1 0 0 0 1 0 0 1 0 0 0 0 0 0 0 0 1 1 1 0 1 1 2 2 0 0 1 1 0 0 2 0 0 2 0 0 1 1 1 1 1 1 1 2 2 2 0 0 2 0 2 1 0 1 2 1 1 0 0 0 1 1 0 2 0 0 0 1 0 0 2 0 0 0 0 1 1 1 1 2 0 1 2 0 2 2 2 0 1 0 1 0 1 0 0 0 1 0 0 2 1 1 1 1 1 0 0 1 0 0 0 2 0 0 0 0 0 1 0 0 0 1 2 0 0 0 0 2 0 1 1 0 0 1 1 0 0 0 1 1 2 2 2 2 0 0 0 0 1 0 0 0 0 2 0 2 0 2 2 1 0 1 2 2 2 1 1 0 0 0 1 0 1 0 0 1 1 0 2 2 2 0 0 0 1 2 0 2 1 0 0 2 0 0 0 0 0 0 0 0 2 0 0 2 0 0 2 2 1 0 0 2 0 1 0 1 0 1 2 0 0 1 1 1 0 1 0 0 0 2 2 0 0 0 0 0 1 1 0 1 1 0 1 1 0 0 0 0 0 0 2 0 0 0 1 1 0 1 0 0 0 0 0
75 0 0 0 0 0 1 2 1 1 1 1 0 1 1 0 0 1 1 1 1 2 1 1 1 1 1 0 2 2 2 0 1 2 1 1 1 0 1 1 0 0 0 0 2 0 1 0 1 1 0 0 0 1 1 0 0 0 0 2 0 1 0 1 1 0 1 0 1 1 0 0 2 2 1 2 2 1 1 0 1 2 1 0 1 0 1 0 0 2 0 0 0 2 1 2 1 0 0 0 0 0 0 1 2 0 2 1 1 1 0 1 1 2 1 1 1 0 0 0 2 0 2 2 0 0 2 0 1 1 0 0 1 0 0 0 0 0 0 0 0 0 0 0 1 1 1 0 0 0 0 0 0 0 0 0 0 1 0 0 0 0 2 2 0 2 0 0 0 0 2 0 0 2 1 0 0 1 0 1 1 1 0 1 1 0 0 2 1 1 0 0 2 0 2 0 0 0 0 1 0 1 0 2 2 0 1 1 1 0 0 0 2 0 0 2 1 1 2 1 1 0 1 0 0 0 0 2 0 2 1 0 0 0 0 0 0 2 2 0 0 0 1 0 0 0 0 1 1 0 0 0 1 0 0 1 1 1 1 1 1 1 1 1 0 0 0 0 1 0 0 2 1 2 0 1 1 2 2 1 1 1 0 0 0 1 0 1 1 2 0 2 1 1 2 0 1 1 1 1 1 0 2 1 1 0 0 1 1 0 0 1 2 0 1 0 2 0 0 0 0 1 1 0 0 0 0 2 1 1 0 1 0 0 0 0 0 0 0 2 0 2 1 1 1 1 1 2 2 1 1 1 0 0 0 0 0 0 0 1 1 0 2 0 2 0 0 1 1 0 1 1 0 2 0 1 0 2 1 1 0 2 0 0 2 2 1 0 0 0 0 0 1 0 2 0 1 0 0 0 0 0 0 1 0 1 1 0 0 1 1 0 0 0 0 1 0 0 0 0 0 1 2 2 0 0 0 1 1 1 2 1 0 2 0 0 0 1 0 0 2 2 0 1 1 2 1 0 1 0 0 0 0 1 2 1 2 1 1 2 1 0 0 0 0 1 0 1 1 0 0 0 1 1 0 0 0 2 2 2 0 2 0 1 1 2 1 0 2 1 0 2 0 1 1 2 2 0 0 2 2 1 0 0 0 2 1 1 0 0 0 2 0 1 1 0 0 1 0 1 1 2 0 0 0 0 2 0 1 1 1 0 2 2 2 0 1 1 1 1 1 1 1 0 2 1 0 2 0 0 0 0 0 2 2 0 0 1 0 0 0 1 2 2 0 2 2 1 1 0 1 2 0 0 0 0 0 1 0 1 0 0 1 1 0 0 1 1 0 1 0 1 0 0 0 0 0 0 0 0 0 1 0 0 2 2 2 0 1 0 0 0 0 0 0 1 0 0 0 0 0 0 0 0 0 0 1 1 0 0 2 0 0 0 0 0 1 1 1 2 1 1 0 0 2 0 1 0 1 0 0 1 0 0 0 0 2 2 2 0 0 0 1 1 1 1 0 1 1 0 0 0 0 0 1 0 1 0 0 0 0 0 2 1 0 1 1 0 1 1 0 0 1 1 1 0 1 1 0 1 1 1 0 1 1 1 1 2 2 0 2 0 0 0 0 0 0 1 1 1 0 0 0 2 2 2 0 1 0 0 0 0 0 0 0 0 1 0 0 0 0 0 0 0 0 0 0 1 0 0 0 0 0 0 0 2 0 0 0 0 0 0 2 0 0 1 1 0 0 2 0 1 2 1 0 0 1 1 1 1 0 1 0 0 1 1 1 2 0 2 0 0 1 2 2 0 0 1 0 2 2 0 0 0 2 0 2 0 1 0 0 0 1 1 1 0 2 1 2 0 2 2 0 2 2 1 0 1 1 0 1 2 1 1 0 1 1 0 1 0 0 1 0 0 0 0 0 0 0 1 1 0 0 0 1 0 1 0 1 1 0 1 1 0 0 1 0 0 1 2 1 0 0 2 0 1 0 0 1 1 1 1 2 0 0 0 0 0 2 0 1 0 0 0 1 0 1 1 0 1 0 1 1 1 1 1 1 1 0 1 1 1 0 0 0 0 0 0 2 2 0 0 0 2 1 0 0 2 0 0 2 0 0 1 1 1 1 0 0 0 0 0 1 2 2 1 2 0 0 0 2 0 1 0 1 0 1 2 1 0 1 0 0 0 2 1 1 0 2 1 0 1 0 0 0 1 2 2 2 1 0 2 0 1 0 0 0 0 1 1 0 1 0 2 1 0 0 1 1 0 0 1
76 0 0 1 0 0 1 1 0 1 1 1 0 1 1 1 0 2 0 0 0 2 0 2 0 0 1 0 1 2 0 0 0 0 1 0 2 1 0 0 1 1 0 0 2 0 1 0 2 0 0 0 1 1 1 0 1 0 2 0 1 1 0 2 0 2 0 1 0 0 0 1 1 1 0 1 1 0 2 1 0 2 1 2 2 0 0 1 1 2 1 1 1 2 1 1 0 1 0 1 0 0 0 1 2 1 2 1 2 0 0 1 0 2 0 0 0 1 1 0 1 0 0 0 0 2 0 1 1 0 0 0 0 0 0 0 0 1 0 0 1 0 0 0 0 0 0 0 0 0 0 0 0 1 0 1 0 0 0 0 1 1 0 2 1 1 0 2 2 0 0 0 0 2 1 0 0 2 1 1 1 2 0 0 0 0 0 1 0 1 0 0 1 0 1 0 0 0 0 0 0 0 0 2 2 1 1 2 0 0 1 0 1 0 0 2 1 0 1 1 1 1 1 0 0 0 1 2 1 2 0 0 0 0 0 0 0 2 2 0 0 0 2 2 0 0 0 0 0 0 0 0 1 0 0 2 1 0 1 1 1 1 0 0 0 0 1 0 2 1 0 2 0 2 0 2 2 1 1 0 0 1 0 0 0 0 0 1 1 2 1 1 1 2 1 0 1 1 0 1 0 0 1 1 0 0 0 2 1 0 0 1 2 0 2 0 2 0 2 2 0 2 1 1 1 0 0 1 0 1 0 2 1 1 0 0 0 1 0 1 0 1 2 0 2 2 0 0 2 1 0 0 1 2 0 1 1 0 1 1 1 1 0 0 0 0 0 2 0 0 0 2 0 2 1 1 0 2 0 2 0 0 2 2 2 0 2 0 0 0 0 1 0 0 2 0 0 1 0 0 0 0 1 2 1 1 0 0 0 1 1 0 0 0 1 0 1 0 0 0 1 1 0 2 1 1 1 1 1 2 2 1 0 0 0 0 0 2 0 0 1 1 0 1 1 1 0 0 2 1 0 1 0 1 2 1 2 1 0 1 1 0 0 0 0 1 0 1 2 1 1 1 0 0 0 0 0 2 0 1 1 1 0 1 1 1 0 1 2 0 0 2 0 0 1 0 0 1 1 2 1 1 2 2 0 0 2 1 0 0 0 2 0 0 0 0 0 2 0 1 1 2 0 0 0 0 1 0 0 1 1 1 1 1 1 0 1 0 2 2 1 1 0 0 1 1 0 2 0 0 0 0 0 2 2 1 0 0 0 1 0 0 0 1 0 1 1 1 1 1 0 1 1 0 1 1 1 1 0 2 0 0 0 0 0 0 0 1 0 1 0 0 1 0 2 1 1 2 0 2 1 0 0 0 2 2 2 0 0 0 1 0 1 2 1 1 0 0 0 0 0 0 1 1 0 0 2 1 0 0 2 0 0 0 0 0 2 2 1 2 1 0 0 1 1 0 0 0 2 1 0 1 1 0 2 1 1 1 0 0 0 0 2 0 1 2 1 0 1 0 0 1 0 1 0 1 1 0 1 1 0 1 2 1 0 2 1 0 1 2 0 0 1 2 0 0 2 2 0 1 0 1 0 1 1 1 1 2 2 0 0 0 0 2 0 0 0 1 1 1 0 0 0 2 1 2 0 0 0 0 0 0 1 0 1 1 0 2 0 2 1 1 0 0 0 0 0 1 0 0 0 0 0 0 0 0 0 0 1 1 0 1 2 0 0 0 2 0 0 2 0 0 1 0 1 2 2 0 0 0 0 1 0 0 2 0 2 2 0 2 0 0 2 2 1 1 0 2 0 2 2 0 1 0 1 0 0 0 0 1 0 0 0 0 0 2 1 2 1 0 1 1 0 1 1 1 0 1 1 0 0 1 0 0 0 1 0 1 1 0 1 1 1 0 1 0 1 0 0 0 2 0 0 0 0 0 1 0 0 0 0 2 0 0 0 1 1 0 1 1 0 0 0 1 0 0 0 2 0 1 0 0 0 0 0 0 2 0 1 0 1 0 0 0 2 0 2 1 1 0 0 2 2 1 1 1 1 0 0 1 1 1 1 1 2 2 0 1 2 1 0 1 1 1 0 1 1 0 0 1 2 0 0 2 0 0 0 0 1 2 0 0 0 1 0 1 1 1 1 0 2 0 0 1 2 1 2 2 0 0 0 0 0 1 2 0 0 0 0 0 0 0 0 0 0 2 2 0 0 0 0 0 0 0 0 0 0 0 1 1 0 0 0 1 0 0 0 0 1 0 1 1
77 0 0 0 0 0 2 0 0 2 1 1 0 1 1 1 0 2 2 0 0 1 1 0 1 1 1 0 1 2 0 1 2 2 1 1 1 1 0 0 1 1 0 0 2 0 1 0 1 0 0 0 0 1 1 0 0 1 0 2 0 1 0 0 0 0 0 0 0 0 0 0 1 2 1 2 2 1 1 0 0 1 2 1 1 0 0 1 0 2 0 1 2 2 0 2 0 1 1 0 1 0 0 0 2 1 2 0 1 1 0 1 2 2 2 2 1 0 1 0 1 0 1 1 0 0 1 0 2 1 1 1 0 0 0 0 0 0 0 0 1 0 0 0 1 1 0 0 0 0 0 0 0 0 0 0 0 2 0 0 2 2 2 2 2 2 0 0 0 1 1 0 0 2 1 0 0 0 0 0 0 2 1 2 1 1 1 0 0 1 0 0 2 0 2 0 2 0 0 0 0 0 0 1 2 1 1 1 1 0 0 0 1 0 1 1 1 0 1 0 2 1 2 0 0 0 0 2 1 2 0 0 1 1 1 1 1 1 1 1 1 1 2 2 0 0 0 1 0 0 0 1 2 0 0 0 1 2 1 1 1 1 0 0 0 0 0 1 2 0 0 2 0 1 1 1 0 1 1 0 0 1 0 0 0 0 0 0 1 1 0 1 2 2 2 0 0 0 0 0 1 0 1 0 0 0 1 1 0 0 1 1 1 0 2 0 1 1 1 1 0 2 2 2 2 0 0 1 1 1 0 2 0 0 0 1 0 1 0 0 0 0 2 0 0 0 1 1 2 1 1 1 2 2 0 1 1 0 0 1 1 0 1 0 1 0 0 2 2 1 2 0 0 2 0 0 0 2 0 0 0 0 1 1 1 1 1 0 0 0 0 0 0 1 2 1 1 0 1 1 1 1 1 0 0 0 2 1 0 1 1 0 0 0 1 1 1 1 0 0 1 1 1 1 2 2 0 1 1 0 1 0 0 2 0 1 0 0 0 0 0 2 0 1 1 0 0 0 1 0 0 1 0 2 2 2 2 1 2 2 1 0 0 0 0 1 0 2 1 1 1 1 2 2 0 0 2 2 1 1 2 1 0 2 1 1 1 0 2 1 0 2 0 1 0 0 0 2 2 1 0 0 2 0 0 1 2 0 0 0 0 0 1 0 0 0 0 1 0 2 2 1 0 0 0 0 2 1 0 1 1 0 2 1 2 1 2 1 2 2 0 0 0 1 1 2 0 1 2 1 0 0 0 2 1 1 0 0 1 0 0 0 0 0 0 0 0 1 1 0 0 0 1 0 1 1 1 0 0 1 0 1 0 0 0 0 0 0 0 0 1 1 1 0 1 0 1 1 0 1 1 1 0 1 2 2 0 0 1 0 1 0 1 1 1 1 1 0 1 1 0 1 0 0 0 0 2 2 0 0 1 0 1 0 0 1 0 1 0 1 0 0 0 2 1 1 0 0 0 0 0 1 0 1 0 0 1 2 2 0 0 0 2 0 0 2 1 0 0 1 1 0 1 0 0 1 1 1 1 1 0 0 2 1 0 1 2 1 2 1 0 0 0 2 1 0 2 2 0 2 0 2 0 0 0 0 2 1 2 0 0 0 0 1 0 0 0 1 1 1 0 0 0 2 1 1 0 0 1 1 1 1 1 0 1 1 1 0 0 1 0 0 0 1 0 0 1 2 0 0 0 0 0 0 0 0 2 0 0 0 0 0 2 0 0 0 2 0 0 1 1 1 0 1 1 0 1 1 1 1 0 2 0 0 2 0 2 2 1 2 0 1 0 1 1 0 0 2 0 2 2 0 0 0 1 0 2 0 0 2 0 0 0 0 1 0 1 1 2 0 1 1 0 2 1 0 0 2 0 0 0 2 1 1 0 0 1 0 0 0 0 0 2 0 1 1 2 0 0 1 1 0 0 0 2 0 0 0 1 1 0 1 0 0 0 0 0 0 1 0 0 0 1 1 0 1 0 1 1 2 2 2 2 0 0 0 0 0 0 0 0 0 1 0 2 1 1 2 0 1 0 2 1 1 1 1 0 1 0 0 0 1 1 0 1 1 0 1 2 1 0 1 1 1 2 0 0 2 0 0 2 0 0 1 0 1 0 0 1 0 0 0 1 2 1 0 1 2 0 1 2 0 1 0 1 0 2 1 0 0 1 1 2 0 0 1 2 0 2 2 1 0 1 1 0 0 1 1 2 0 0 1 1 1 0 0 1 1 0 2 1 1 0 0 0 0 0 0 1 0 1 0
78 0 0 1 0 0 0 1 1 2 1 0 1 1 1 1 0 1 1 1 0 2 0 2 0 0 0 0 2 2 1 0 1 1 1 2 1 2 0 0 2 2 1 1 1 1 0 0 1 1 0 1 0 0 1 0 0 0 1 0 1 2 0 1 1 0 1 1 0 0 0 0 2 2 1 2 2 0 2 0 0 2 1 0 1 0 0 1 1 2 0 1 0 1 1 1 0 1 0 0 0 2 1 1 2 0 2 2 2 0 0 2 1 2 1 1 1 0 0 0 2 0 0 0 0 1 0 1 2 1 0 0 0 0 0 0 0 0 0 0 1 0 0 0 0 0 0 0 0 0 0 0 0 0 1 0 0 1 0 0 0 1 2 2 1 2 0 1 0 1 1 0 0 2 2 0 0 1 0 1 1 0 0 1 0 0 0 1 0 0 1 1 2 1 2 0 0 0 1 0 0 0 0 2 2 0 0 1 2 0 1 0 0 0 0 2 0 0 1 0 2 0 0 0 0 0 0 1 1 0 0 1 0 0 0 0 0 2 2 0 0 0 2 1 0 0 0 0 0 0 0 0 1 0 0 1 1 0 1 2 1 2 0 0 0 0 1 0 2 0 0 0 0 0 0 1 1 2 2 1 1 2 2 2 0 2 2 2 0 2 0 0 1 2 2 1 1 1 1 0 0 0 2 1 0 0 0 2 0 0 0 1 1 0 2 0 1 1 1 1 0 2 1 1 1 0 0 1 0 2 0 0 0 0 0 0 0 1 0 1 1 1 1 2 0 0 1 0 2 1 0 0 1 1 0 0 0 0 0 2 2 0 2 0 2 1 0 2 2 1 2 0 2 2 1 2 0 1 0 1 1 1 0 0 1 1 0 1 1 1 1 2 1 1 2 0 1 2 0 0 0 0 0 0 0 0 1 1 0 1 1 0 0 0 1 0 1 1 0 0 0 2 1 2 2 1 1 1 1 0 0 2 0 2 0 1 1 1 0 0 1 1 0 0 0 1 0 0 1 0 0 0 0 1 2 1 2 1 0 1 1 0 0 0 0 1 0 1 1 0 0 0 1 1 1 1 0 2 2 1 1 1 0 2 1 1 0 0 1 0 1 0 1 1 1 1 1 1 1 2 1 1 1 1 0 1 1 0 0 0 0 2 1 0 0 0 0 2 0 1 1 2 0 0 0 2 0 0 0 2 0 2 1 2 1 0 2 1 1 1 0 0 0 1 1 2 0 1 1 1 0 0 0 1 2 2 1 1 0 1 0 0 0 2 1 0 0 1 1 0 1 1 1 0 0 1 1 0 0 2 0 1 0 0 2 2 2 1 1 1 0 2 1 0 0 0 0 0 0 0 0 2 0 0 1 2 1 0 1 1 1 0 1 1 1 1 1 0 1 0 0 0 0 0 0 1 1 0 0 0 1 0 0 0 0 0 0 0 0 0 1 0 0 1 2 2 2 1 2 0 1 2 0 2 0 0 0 2 2 0 0 0 2 0 0 2 1 0 1 1 0 0 1 0 0 1 1 0 1 1 1 0 1 0 0 1 2 1 1 0 0 0 0 0 0 0 1 2 0 0 0 1 0 0 1 0 2 2 1 1 0 0 1 1 1 0 0 2 2 2 0 0 0 2 2 2 0 1 0 0 0 0 0 1 2 1 1 0 0 0 0 0 0 0 0 0 0 1 0 0 0 0 0 0 0 1 1 1 0 0 0 0 2 0 0 1 2 0 0 1 1 0 0 1 0 1 1 2 0 0 0 0 1 1 1 0 0 1 0 2 0 1 0 1 1 0 0 1 0 1 1 0 0 0 2 0 1 0 0 2 0 0 1 1 0 0 1 2 2 0 1 1 0 2 1 0 0 1 2 0 0 0 1 1 0 1 0 0 1 0 0 1 1 0 1 0 1 1 1 0 2 1 0 0 1 0 0 0 0 0 0 2 0 0 0 1 1 0 2 0 0 0 2 0 0 1 1 0 1 2 1 1 1 0 1 1 0 0 0 1 0 0 1 1 2 0 2 2 0 0 0 2 0 0 2 1 0 0 0 1 1 1 1 0 0 0 0 1 1 0 1 0 0 1 2 0 1 0 0 1 2 0 1 1 2 1 1 0 0 2 0 0 2 0 0 2 1 1 0 0 2 0 1 1 0 0 1 0 0 0 0 0 0 2 2 0 1 0 1 0 0 1 0 0 0 1 1 1 1 0 0 1 0 0 0 0 0 1 1 2 0 0 0 2 1 0 1 0 1 0 2 0
79 0 1 0 0 0 1 1 1 2 2 0 0 0 0 0 0 1 0 1 1 2 0 1 0 0 0 0 0 2 0 0 2 2 0 2 0 2 0 0 2 2 1 1 1 1 1 0 2 0 0 0 0 0 1 0 1 0 0 0 1 1 0 2 0 1 1 0 0 1 1 1 2 2 2 2 2 1 2 1 0 1 1 1 2 0 0 0 0 2 0 0 0 1 0 1 0 2 1 0 0 0 1 1 2 0 2 0 0 2 1 2 1 1 2 2 1 0 1 0 1 0 0 0 0 2 0 1 1 1 0 0 0 0 0 0 0 0 0 0 2 0 0 0 0 2 0 0 0 0 1 0 0 0 0 0 1 0 0 1 0 1 0 2 2 2 0 1 1 1 0 0 1 1 2 0 1 0 0 0 0 0 1 2 1 1 1 2 1 1 0 0 1 0 1 0 1 0 0 0 0 0 0 1 2 0 0 1 2 0 2 0 1 0 1 1 1 0 1 0 2 0 1 0 0 0 0 0 0 0 0 1 1 0 0 0 0 2 2 0 0 0 2 1 0 0 0 0 0 0 0 0 0 0 0 1 1 0 0 0 0 0 0 0 0 0 1 0 1 0 0 2 0 2 0 0 1 1 0 0 0 1 0 0 1 0 1 2 0 2 0 1 2 2 2 0 1 2 0 2 2 1 2 1 0 1 0 2 1 0 1 2 2 0 2 0 2 1 0 0 1 1 0 1 1 0 0 1 1 1 0 0 0 0 0 0 0 2 0 1 0 1 2 0 1 1 0 0 2 1 0 0 1 1 0 0 0 0 0 0 0 0 2 0 2 0 0 1 2 0 2 0 0 2 1 1 0 1 0 1 1 1 1 1 2 0 2 0 0 1 1 0 0 1 2 1 1 0 1 1 1 1 0 2 0 2 0 0 0 1 0 2 1 1 1 0 1 0 1 0 0 1 1 1 0 0 0 0 0 0 2 0 0 2 0 1 0 1 2 1 1 1 0 0 0 0 0 0 2 0 0 0 0 2 0 0 0 1 0 0 0 0 0 0 0 2 0 2 1 1 1 1 1 1 1 0 1 2 1 1 2 0 0 2 0 2 1 0 2 1 0 2 0 2 1 0 0 2 2 1 1 1 2 2 0 0 2 0 0 0 0 2 0 0 0 0 0 2 0 1 1 2 0 0 0 0 2 0 1 2 0 0 2 1 1 0 1 1 1 2 1 1 0 2 2 2 0 2 0 2 0 0 0 2 2 0 0 1 0 1 0 1 2 2 0 1 1 2 0 0 1 1 1 0 1 1 1 1 0 1 0 1 0 1 1 0 1 1 0 1 0 1 1 0 1 0 2 1 0 1 1 1 0 0 2 2 2 0 0 1 0 0 0 0 0 0 1 0 0 0 0 0 0 1 0 0 2 1 0 0 1 0 0 0 0 0 1 1 0 1 1 1 0 1 2 2 2 0 0 0 0 2 0 1 0 0 1 2 1 0 0 0 0 0 1 2 1 1 1 0 0 2 0 0 0 0 2 0 0 0 0 1 1 0 0 1 1 1 1 0 0 0 1 2 0 0 2 1 0 1 0 2 0 1 2 0 1 2 2 0 0 0 0 2 0 2 0 1 1 1 0 0 0 2 1 1 1 1 1 1 1 1 0 0 0 0 1 0 0 2 0 0 0 0 0 0 0 0 0 0 0 0 0 1 0 0 0 0 0 1 0 1 1 0 0 1 2 1 0 2 0 0 1 0 0 0 0 1 1 1 1 1 1 1 2 1 0 2 1 2 0 1 1 2 2 0 0 0 0 1 1 0 1 0 1 0 1 0 1 1 0 0 1 1 0 0 1 1 2 0 0 0 0 2 2 0 0 2 0 0 0 2 1 1 0 2 0 0 2 0 0 2 1 0 0 0 0 0 0 0 2 0 0 0 2 0 0 0 0 0 1 2 1 1 0 1 0 0 1 0 0 0 0 2 0 1 0 1 1 2 2 1 0 0 0 0 2 1 0 0 0 0 0 1 2 0 2 2 1 0 1 2 1 0 1 1 0 0 0 0 0 1 0 0 1 1 0 2 2 2 0 0 0 2 2 0 1 2 0 0 2 0 0 2 0 0 0 1 0 1 0 0 0 1 0 1 2 0 0 0 2 0 1 0 1 0 1 2 1 0 2 0 0 1 1 0 1 0 2 1 0 1 0 0 0 2 2 0 0 0 0 0 1 1 0 0 0 0 1 2 0 2 1 1 0 0 0 1 2 0 1 0
80 0 0 0 0 0 0 1 0 1 0 1 0 0 0 0 0 2 2 0 0 1 0 2 0 0 0 0 2 2 2 1 1 2 2 0 2 2 0 0 1 1 1 1 1 1 0 0 2 0 0 0 0 0 1 1 0 0 0 1 0 1 0 2 0 1 0 0 0 0 0 1 1 2 1 2 2 0 2 0 0 2 2 1 1 0 0 0 0 2 0 1 2 0 0 0 0 1 0 0 0 0 0 1 2 0 2 0 0 2 2 2 1 1 1 1 1 1 0 0 2 0 1 1 0 1 1 0 1 1 0 0 0 0 0 0 0 0 0 0 0 0 0 0 2 2 1 0 0 2 0 0 0 0 1 0 0 1 0 1 0 0 1 2 2 2 0 0 0 2 0 0 2 0 2 0 2 0 0 1 0 0 1 1 1 1 1 1 0 2 0 0 1 1 1 0 0 0 0 0 0 0 0 2 2 0 0 1 0 0 2 0 0 0 0 2 1 0 1 1 1 0 2 0 0 0 0 0 0 1 1 0 0 0 0 0 0 2 2 0 0 0 2 2 0 0 0 0 0 1 1 0 2 1 1 2 2 0 0 0 0 0 0 0 1 0 1 0 2 1 0 2 1 2 1 0 0 2 2 0 0 1 1 1 1 1 2 2 1 2 0 0 1 1 2 0 1 1 1 0 0 0 1 0 0 0 0 1 1 0 0 1 1 1 0 0 2 1 0 0 1 1 2 1 1 0 0 1 0 1 0 0 0 0 0 0 0 2 0 0 0 0 1 2 1 1 0 1 1 0 1 1 2 2 0 1 1 0 0 1 1 0 2 0 2 1 0 2 2 0 2 0 1 2 0 1 0 2 1 1 1 0 0 1 1 1 1 0 0 1 1 1 2 0 2 0 1 0 0 0 0 0 0 2 1 1 0 0 1 1 0 1 0 0 0 2 0 0 0 0 1 1 1 0 1 1 0 0 0 0 1 0 0 2 0 0 0 0 1 0 1 0 0 1 1 1 0 0 1 0 0 1 0 2 0 0 0 1 2 2 1 0 0 0 0 2 0 1 2 1 1 1 2 2 0 0 0 2 1 2 1 1 0 1 1 1 1 0 1 0 1 0 1 1 1 0 0 1 1 2 1 1 1 1 0 1 2 1 0 0 0 1 0 0 0 0 0 2 0 2 2 2 0 0 0 1 1 0 1 1 0 0 1 0 1 2 1 1 1 1 0 0 0 2 2 1 0 1 1 1 0 0 0 1 2 1 0 0 2 0 1 0 1 1 0 1 0 1 1 1 1 1 1 0 1 1 1 1 0 2 0 0 1 1 0 0 0 2 0 2 0 2 1 1 1 1 1 0 0 1 0 1 2 2 2 2 0 0 1 1 0 0 0 0 0 0 0 0 0 1 1 1 0 1 0 0 2 1 0 0 2 0 0 0 0 0 0 1 0 2 0 0 0 2 2 2 2 0 1 0 1 1 0 2 0 0 0 1 0 0 0 0 2 0 0 2 0 1 1 0 0 1 0 1 0 0 0 0 0 1 1 0 2 2 0 2 2 0 2 2 1 1 0 1 1 0 2 2 0 1 0 1 0 0 1 0 1 2 2 0 1 0 0 0 1 0 0 2 2 2 0 0 1 1 1 0 0 0 1 1 0 0 0 0 1 1 1 0 0 1 0 0 1 0 0 0 1 0 1 1 1 1 0 0 0 0 1 0 0 0 0 0 2 0 0 0 2 0 1 2 0 0 2 0 0 0 1 2 0 0 1 0 1 1 1 1 0 1 0 2 1 1 1 1 0 1 0 1 0 1 1 0 0 0 2 0 0 0 1 1 0 0 1 1 1 0 2 1 2 0 1 1 0 2 2 1 0 2 0 0 0 2 1 1 0 2 0 0 0 0 0 0 1 0 1 1 2 1 0 0 1 0 0 0 1 1 0 1 0 0 0 2 1 1 1 0 0 1 1 1 0 0 0 2 0 2 1 2 1 2 1 1 0 0 0 0 1 0 1 0 1 0 0 0 2 0 2 2 0 1 0 1 1 1 0 0 1 0 0 1 1 1 1 0 1 1 0 2 2 1 0 0 0 1 2 0 1 2 0 2 1 0 1 1 1 1 0 2 0 0 0 0 0 1 0 0 1 0 1 0 1 0 0 1 2 1 2 0 0 0 2 0 1 0 2 0 0 0 1 0 0 0 0 0 0 2 2 2 2 0 0 2 1 2 0 1 2 0 1 1 0 0 1 2 0 0 1 0 1 0 1 1
81 0 0 0 0 0 0 1 0 1 0 1 0 0 0 0 0 1 1 2 2 1 1 1 1 1 1 0 2 1 1 2 0 2 1 0 2 1 0 0 1 1 0 0 1 0 0 0 0 2 1 1 1 1 0 0 1 1 0 1 1 1 0 2 1 1 1 0 1 1 0 1 0 2 0 2 2 1 1 0 1 2 2 1 1 0 0 0 0 2 0 1 1 1 0 1 0 0 0 0 0 0 1 1 2 0 2 1 1 1 0 1 1 2 1 1 1 0 1 0 1 0 2 2 0 0 1 0 2 1 1 1 1 0 1 0 0 1 0 0 1 0 1 0 1 0 0 0 0 0 0 0 0 0 1 0 0 2 0 1 0 0 1 2 1 2 0 1 1 1 0 0 1 1 0 0 1 0 0 0 0 0 0 2 1 0 0 2 2 1 1 1 2 0 2 0 1 0 0 0 0 0 0 1 2 1 1 1 1 1 2 1 2 1 0 2 0 1 0 0 2 2 2 0 0 0 1 0 0 0 0 0 0 1 1 1 1 1 2 0 0 0 2 2 0 0 0 0 0 0 0 1 2 0 0 0 0 0 0 2 0 2 1 0 0 0 0 0 1 0 1 2 1 2 0 1 1 2 2 1 1 2 1 1 0 1 0 2 0 2 0 0 1 2 2 0 1 0 0 1 1 1 2 1 0 0 0 2 1 0 1 2 1 0 1 0 2 0 0 0 0 2 0 1 2 0 1 1 0 1 0 0 0 0 0 0 0 1 0 1 1 1 2 1 1 1 0 0 1 0 1 1 2 2 2 2 2 0 1 0 1 1 0 0 0 2 0 2 1 0 1 1 0 2 0 0 0 1 0 1 1 2 1 1 2 1 1 0 0 0 0 1 2 0 1 2 1 2 0 1 1 1 1 1 0 1 0 2 0 2 1 0 0 0 0 1 0 1 0 0 0 1 1 0 0 0 0 1 1 1 2 0 0 0 1 0 1 0 1 0 1 1 0 2 2 2 0 0 2 0 0 1 0 1 2 1 2 2 0 0 0 0 1 1 0 1 0 2 2 2 1 1 2 2 1 0 1 2 0 2 2 2 0 1 1 1 1 0 2 1 0 2 1 0 0 1 1 2 2 1 0 0 0 0 1 2 1 0 0 0 0 1 2 0 0 0 0 2 0 0 1 2 1 1 1 0 0 2 0 0 2 0 0 0 0 0 0 0 2 2 1 1 0 0 2 1 0 1 1 1 0 0 0 2 2 1 0 1 2 0 0 0 0 1 0 1 1 1 1 1 1 2 0 0 0 0 0 1 0 1 1 0 0 1 2 1 2 1 0 1 2 0 1 1 1 1 1 1 0 1 1 1 1 0 1 2 1 0 0 0 0 0 0 0 0 0 0 0 0 0 0 0 0 0 0 0 2 1 0 0 1 0 1 0 0 1 0 1 1 2 1 1 0 2 2 1 0 1 1 0 1 1 0 1 0 0 1 2 2 0 0 0 1 0 1 2 0 1 0 0 0 0 0 1 0 1 1 0 0 0 1 0 2 1 0 2 1 0 2 2 0 0 0 1 0 0 1 2 0 1 1 0 0 0 0 0 2 2 2 0 0 0 0 0 1 1 0 0 0 0 0 1 1 2 0 2 0 0 0 0 0 0 0 0 0 0 0 1 0 1 1 1 0 0 0 0 0 1 0 0 0 0 0 0 0 1 0 1 0 1 1 2 2 1 0 0 2 0 0 2 0 0 1 2 1 0 2 0 1 1 1 1 0 0 1 0 2 2 0 1 0 0 0 1 1 0 0 0 1 1 0 0 0 0 2 1 1 0 0 1 0 0 0 0 2 0 2 2 2 0 0 1 0 0 0 2 0 0 2 0 1 1 0 0 0 1 0 0 0 0 0 0 1 0 0 0 1 1 0 1 2 0 0 0 1 0 1 0 0 0 0 2 0 0 0 0 0 0 1 1 0 0 1 1 0 1 1 2 0 2 0 1 2 1 1 1 0 2 0 0 0 0 1 0 2 0 2 0 2 0 1 2 2 2 1 1 1 1 0 1 0 1 1 0 1 1 0 1 2 2 0 0 0 0 1 0 1 0 1 0 2 0 0 1 0 0 0 1 0 0 1 1 0 2 1 2 2 1 0 0 2 0 2 0 0 0 0 2 0 0 1 1 1 0 0 0 2 0 1 1 0 0 0 0 0 0 0 1 1 0 0 1 0 0 0 0 1 2 0 2 0 2 0 1 1 0 0 0 1 1 0 0
82 0 0 0 0 0 1 1 1 2 1 0 0 0 0 0 0 1 0 1 1 2 1 1 0 0 1 0 2 2 1 1 0 0 2 0 2 0 0 0 1 1 0 0 1 0 1 0 2 0 0 0 0 0 2 0 0 0 0 0 0 0 0 2 0 1 0 0 0 1 1 1 1 2 1 2 2 1 2 1 0 2 2 1 1 0 0 0 0 2 0 0 2 2 1 2 0 0 0 0 0 0 0 1 2 0 2 1 1 1 0 1 0 1 0 0 0 0 0 0 1 0 2 2 1 0 1 0 2 2 0 0 1 0 0 0 1 0 0 0 1 0 2 0 0 1 0 0 0 0 0 0 0 0 0 0 0 1 0 0 0 0 1 2 2 1 0 0 0 1 0 2 0 2 2 0 0 0 0 0 0 0 1 2 2 2 1 1 0 0 0 1 1 0 1 0 1 0 0 0 0 0 1 1 2 1 1 2 1 0 1 0 1 0 0 2 0 1 0 0 2 1 2 0 0 1 1 1 1 1 0 0 0 0 0 0 0 1 2 1 1 1 2 0 0 0 0 0 0 0 0 1 0 1 1 2 1 0 0 1 0 1 0 0 0 0 1 0 0 0 1 2 0 1 0 0 0 1 2 0 0 1 0 0 2 0 1 1 0 1 0 0 0 2 2 0 0 0 0 0 0 0 0 0 0 0 0 2 1 0 0 1 2 0 2 0 2 1 1 1 1 2 0 1 2 0 0 1 0 0 0 0 0 0 0 0 0 1 0 0 0 0 0 1 1 1 0 0 1 0 1 1 2 2 1 1 1 0 0 1 1 0 1 0 1 1 0 2 1 0 1 1 0 2 1 0 0 2 0 0 0 1 1 1 1 1 1 0 0 0 0 1 2 0 2 0 1 2 0 0 0 0 0 2 2 0 0 0 0 2 0 0 0 0 1 1 0 1 0 0 0 2 0 2 1 1 2 1 1 1 2 1 1 1 1 0 0 0 1 0 1 0 0 1 0 2 0 0 1 0 0 0 0 1 2 1 2 2 1 2 2 1 1 1 0 0 0 2 2 1 2 2 2 2 0 0 0 2 1 0 0 2 0 0 2 0 0 1 2 1 0 2 1 2 1 0 0 1 1 2 1 1 1 1 0 1 1 0 0 0 0 1 1 0 1 0 0 2 0 1 1 1 0 0 0 1 0 0 2 2 0 0 2 1 2 0 0 0 1 1 1 1 1 0 2 1 0 2 0 1 0 0 0 2 1 1 0 1 0 1 0 0 1 2 1 1 1 1 1 0 0 1 0 0 0 0 1 2 0 2 0 0 0 0 1 1 1 1 1 1 0 2 1 0 1 0 2 1 0 1 1 1 1 0 1 2 0 0 2 2 2 0 1 1 1 1 0 0 0 0 0 0 1 1 0 0 1 1 0 0 0 0 0 0 0 1 0 0 0 2 0 1 0 0 0 0 0 1 1 0 0 1 1 0 1 1 2 1 1 0 0 0 0 1 0 1 0 1 1 0 0 1 0 0 0 1 2 1 0 1 2 0 2 2 0 2 1 1 1 0 2 2 0 1 0 0 2 2 0 2 0 2 0 0 2 0 2 0 1 2 0 0 0 0 0 0 0 1 1 1 0 0 1 2 1 0 0 0 1 1 1 1 0 0 2 2 0 0 0 1 0 0 0 0 0 0 0 1 0 0 0 0 0 0 0 1 0 1 1 0 0 0 1 0 0 1 2 2 0 2 0 0 2 0 1 2 1 2 0 0 0 0 0 0 0 1 0 2 0 1 0 0 2 2 1 1 0 2 0 2 2 0 0 0 1 1 1 0 0 0 1 1 1 1 0 0 1 2 2 0 2 2 0 2 2 1 0 0 2 0 1 1 1 1 0 2 0 0 1 0 0 0 0 0 0 0 0 1 1 0 2 1 0 0 2 0 0 0 0 0 1 1 0 0 0 0 0 0 1 0 0 0 1 1 0 2 1 2 0 2 0 0 1 0 0 0 1 0 0 0 0 0 2 0 1 0 1 2 0 1 0 2 2 2 1 1 1 1 0 1 0 1 1 0 1 1 0 0 2 1 1 0 0 0 2 0 0 1 0 0 2 1 0 2 0 0 0 1 0 0 0 0 2 2 1 0 0 1 0 0 2 0 0 2 2 0 2 1 0 0 1 1 0 0 0 2 1 0 1 0 0 1 1 1 0 0 1 2 2 0 0 2 1 1 0 0 1 0 1 1 0 1 0 2 0 0 0 1 1 1 0 1
83 0 0 0 0 0 0 2 0 1 0 1 1 1 0 0 0 1 1 1 1 1 0 2 0 0 0 0 2 2 1 2 2 2 1 0 2 1 0 1 2 0 2 1 2 1 0 0 0 2 0 2 2 1 1 0 0 0 1 1 1 1 0 1 0 1 0 0 0 1 1 2 2 1 1 1 2 2 2 0 2 2 1 0 1 1 0 1 1 2 0 1 1 2 0 2 0 2 0 2 1 0 1 0 2 0 2 1 2 0 0 1 1 1 1 1 1 1 1 0 1 0 2 2 0 1 0 1 2 1 0 0 0 0 0 0 0 0 1 0 0 0 0 0 2 2 0 1 1 1 0 0 1 1 0 0 0 1 0 0 0 0 0 2 0 1 0 2 1 0 1 1 0 2 1 0 0 2 0 2 2 2 0 2 2 0 1 0 0 2 0 0 0 0 0 0 2 0 0 0 0 0 1 0 2 1 1 1 0 0 1 0 2 1 0 2 0 0 1 1 1 0 1 0 0 0 1 1 0 1 1 0 0 1 1 1 1 1 2 1 0 0 2 2 0 0 1 0 0 0 0 0 2 0 0 0 0 0 0 0 0 0 0 0 0 0 0 0 2 0 0 2 0 0 1 0 1 1 1 1 1 2 0 0 0 1 1 2 1 2 0 0 0 2 2 1 0 0 0 0 1 0 2 1 0 0 2 2 1 0 0 1 2 0 2 0 1 1 1 1 0 2 2 2 2 0 0 1 1 1 0 1 0 0 0 0 0 2 0 0 0 0 1 1 0 0 1 1 2 1 2 2 1 1 1 0 0 0 0 2 2 0 2 0 2 0 0 2 1 0 1 1 0 1 1 1 0 0 0 2 1 1 2 2 1 0 1 1 1 0 0 1 0 1 1 1 2 2 0 0 0 0 0 1 0 0 2 0 0 1 1 1 0 0 1 0 0 0 0 0 0 1 0 1 0 0 0 0 0 0 0 1 0 1 0 0 0 2 1 1 2 2 0 0 0 1 0 0 1 0 0 0 0 2 1 0 1 2 0 2 1 1 1 1 0 1 0 0 2 0 0 0 2 2 2 1 1 2 2 0 2 1 0 1 1 2 1 0 2 1 0 2 0 1 2 0 0 1 1 2 1 0 1 1 0 1 2 0 0 0 0 1 0 1 1 0 0 1 0 1 1 1 0 1 1 1 0 0 0 2 0 2 1 1 2 1 0 1 2 2 0 0 0 0 0 0 1 1 1 1 0 0 0 0 2 1 1 0 1 0 0 0 2 2 0 2 2 0 0 1 0 1 2 0 1 2 2 1 0 2 0 0 1 1 0 0 0 2 0 2 0 0 2 0 0 1 0 1 0 1 1 0 1 0 1 1 2 0 1 1 1 0 0 0 0 0 1 0 0 0 0 0 0 0 0 1 1 2 0 0 0 1 0 0 0 0 0 0 0 2 2 1 0 0 2 2 2 0 1 0 0 1 1 0 1 1 2 2 2 0 0 0 0 0 1 2 1 1 1 0 0 2 1 0 0 0 0 0 0 1 0 0 1 0 0 1 0 0 1 1 1 1 0 1 0 0 0 2 0 2 2 0 0 1 1 1 0 2 2 0 1 0 0 1 0 1 0 0 0 0 0 0 0 2 2 0 0 1 0 0 0 0 0 0 0 0 0 1 1 1 0 0 1 0 0 0 1 0 0 0 0 0 0 1 0 0 0 0 1 0 0 1 2 1 0 1 2 2 0 2 0 0 2 0 0 0 1 0 0 0 0 1 0 0 1 2 0 2 0 2 2 0 1 2 2 0 1 0 0 1 0 0 2 0 0 0 0 0 1 0 0 0 0 0 1 0 1 2 1 0 1 1 0 2 2 0 0 2 0 0 0 2 1 1 0 1 1 0 0 0 0 0 0 0 0 0 0 0 0 1 1 0 0 0 1 0 1 0 0 0 1 2 0 0 0 1 0 0 2 0 0 0 0 2 0 2 0 1 0 1 1 1 2 0 0 0 0 0 0 0 0 0 0 1 1 1 0 2 1 0 2 2 1 0 2 1 0 1 1 2 1 1 0 0 1 1 0 1 2 1 0 1 0 1 1 0 1 1 1 0 1 0 1 2 1 0 0 0 0 1 0 0 1 1 1 1 0 1 1 0 2 0 0 1 0 0 1 2 0 0 1 1 0 0 0 1 1 0 0 0 0 0 1 1 0 1 2 0 1 1 0 1 1 1 0 1 1 0 0 2 0 1 0 1 0 0 0 1 1 1 1 0
84 0 0 0 0 0 0 1 0 2 1 0 0 2 1 1 0 1 0 0 0 1 1 1 1 1 1 0 2 2 2 1 0 2 1 0 2 0 1 1 0 0 0 0 1 1 1 0 2 1 0 0 0 1 0 1 0 1 2 0 1 2 0 2 0 1 0 0 0 0 0 1 1 2 1 2 2 1 2 1 0 2 1 0 1 0 0 0 0 2 0 0 2 2 0 0 0 1 0 1 1 0 0 0 2 1 2 0 0 2 0 1 1 2 1 1 1 0 1 0 1 0 0 0 0 1 0 0 1 0 0 0 0 0 0 0 0 0 0 0 0 0 0 0 1 1 0 0 0 0 0 0 1 0 1 0 0 0 0 0 0 0 1 2 0 1 0 0 0 0 2 0 0 2 1 0 1 1 0 1 1 1 0 2 0 0 0 0 0 2 0 0 2 0 2 0 1 0 0 0 0 0 0 0 2 2 2 0 1 0 0 0 0 0 0 2 0 0 2 0 2 1 2 0 0 0 0 0 0 0 0 1 0 0 0 0 0 2 2 0 0 0 2 1 0 0 0 0 1 1 1 0 0 1 1 2 1 0 0 0 0 0 0 0 1 1 0 0 1 0 0 1 0 1 0 0 0 2 2 2 2 2 1 1 0 2 0 1 1 1 0 1 2 2 2 0 1 1 0 1 1 0 2 1 1 0 1 1 1 0 0 1 2 1 2 1 1 2 0 0 1 2 0 2 2 0 0 1 1 0 0 1 1 0 0 0 0 1 0 0 0 1 2 1 0 0 0 0 2 2 0 0 2 2 2 1 1 0 0 2 2 0 1 0 1 1 0 2 2 0 2 0 1 2 0 0 0 1 1 1 0 1 0 1 1 1 0 0 0 0 0 0 1 1 2 0 2 1 1 1 1 1 1 1 0 1 0 0 0 2 0 1 0 0 0 1 0 0 1 1 0 1 0 2 1 1 0 0 0 0 1 0 0 2 0 0 0 2 1 1 2 0 0 0 0 2 0 0 1 0 0 0 0 2 1 1 1 1 2 2 1 0 1 1 0 0 0 2 2 2 2 2 1 1 1 0 2 1 1 1 2 1 0 0 2 2 0 1 1 0 1 1 1 2 0 0 0 0 0 2 2 2 1 1 0 1 2 1 0 0 0 1 1 0 0 0 1 2 0 1 1 2 1 1 1 0 0 1 0 1 0 1 2 1 2 0 1 1 0 0 2 1 0 0 2 2 0 0 2 2 0 0 0 2 2 0 0 1 0 0 0 0 0 2 1 0 0 1 1 0 1 1 0 0 0 0 0 1 0 2 0 1 1 1 0 0 1 1 0 1 1 0 0 2 0 0 0 1 0 2 0 0 0 0 2 2 0 0 2 2 0 0 0 0 0 0 0 0 0 0 0 0 1 1 0 0 1 0 0 0 0 0 0 0 0 0 0 1 0 1 2 0 0 0 2 2 1 0 1 0 0 1 0 1 0 0 1 1 1 0 0 0 2 0 1 2 0 0 0 2 2 0 1 0 1 1 1 0 0 0 0 0 1 1 0 1 1 0 1 1 0 0 0 0 0 0 2 0 0 0 0 0 0 1 2 0 1 2 2 1 0 0 0 1 1 2 0 1 1 1 0 0 0 2 1 0 0 0 1 1 1 1 0 0 1 1 0 0 0 1 0 0 0 1 0 0 1 1 1 0 0 0 0 0 0 1 1 0 1 0 0 1 2 1 0 1 2 0 0 2 0 0 1 1 0 1 1 2 0 0 0 0 1 1 2 1 0 2 0 2 0 0 2 2 2 0 0 0 1 1 0 0 1 0 1 0 1 0 0 0 2 2 0 0 1 0 2 2 2 0 2 2 0 2 2 0 0 1 2 0 1 1 1 1 0 2 0 0 0 0 0 0 1 0 1 1 1 2 1 0 1 1 0 0 1 0 0 0 1 1 0 1 0 0 1 0 0 0 1 1 0 0 2 1 0 0 0 2 1 2 2 2 1 0 0 0 1 0 0 0 0 0 2 0 1 0 1 2 0 0 0 1 0 0 2 1 1 0 0 1 1 1 0 2 2 1 0 2 2 2 0 0 0 0 0 0 0 0 0 2 2 0 0 2 0 0 0 0 2 0 0 0 2 1 1 0 2 0 0 0 1 0 0 2 1 0 2 2 1 1 0 1 1 1 2 0 0 0 2 2 0 2 1 0 2 1 2 1 1 0 0 1 1 1 0 0 2 1 0 1 1 0 0 2 0 1 0 0 0 0 0 0
85 0 0 0 0 0 1 2 0 1 0 1 0 0 0 0 0 0 0 1 1 0 0 2 0 0 0 0 1 2 1 1 1 1 2 0 2 1 0 0 2 2 1 1 2 1 1 1 1 0 1 1 1 2 0 0 1 1 1 0 0 2 0 2 1 1 1 0 0 0 0 1 2 2 2 2 2 0 2 0 0 0 2 1 1 0 0 0 0 2 0 0 1 2 1 2 0 1 0 1 2 0 0 1 2 0 2 0 1 1 1 2 2 2 2 2 2 0 1 0 0 1 2 2 0 0 1 1 2 2 1 1 0 0 0 0 0 1 0 0 1 0 1 0 0 0 0 0 0 1 0 0 1 0 1 0 0 1 0 0 0 1 1 2 0 2 0 0 1 0 1 0 1 1 0 0 0 1 1 0 0 1 0 1 1 0 0 2 1 0 1 2 2 2 1 1 0 0 1 0 0 0 0 1 2 0 0 1 1 0 2 0 0 0 0 2 1 2 2 2 0 0 2 0 0 0 1 2 1 1 0 1 0 0 0 0 0 2 2 0 0 0 2 1 0 0 0 0 1 1 1 0 0 0 0 2 2 2 1 1 1 1 0 0 0 0 1 1 1 0 0 2 0 2 0 0 0 2 2 0 0 1 0 0 0 0 0 2 0 2 0 0 2 2 2 0 1 0 0 0 2 1 2 1 1 0 0 2 2 0 0 2 2 1 2 0 2 0 0 0 0 1 1 2 0 0 0 0 0 1 0 1 0 1 0 0 0 2 0 2 0 1 2 2 0 0 0 0 2 1 0 0 2 2 1 0 0 0 0 2 2 0 0 0 0 1 0 2 2 0 2 0 1 2 1 1 0 1 1 1 0 1 2 2 1 1 1 0 0 1 0 2 1 0 2 0 0 0 0 0 0 0 1 0 0 0 1 1 0 2 0 1 0 0 1 0 0 2 0 0 0 2 0 1 1 1 1 0 0 1 0 1 1 1 1 1 0 1 0 0 1 1 0 0 0 2 2 0 1 0 0 0 0 2 2 1 2 1 0 0 0 0 1 1 0 1 0 1 1 0 0 0 1 1 1 0 2 2 1 2 1 1 0 0 1 1 0 0 2 1 0 2 0 1 1 1 1 1 1 1 1 0 0 0 0 2 1 0 0 0 0 0 0 1 1 0 0 2 0 0 1 2 1 1 1 0 1 0 1 1 1 0 1 1 1 0 1 0 1 1 2 2 0 0 2 2 0 2 0 0 0 0 0 2 1 1 0 0 1 0 0 1 1 2 1 1 1 2 1 0 0 0 0 0 0 0 1 1 0 2 0 1 0 0 0 0 0 1 0 1 1 1 0 1 0 1 1 0 0 1 0 1 0 0 1 2 1 0 0 0 0 0 0 0 0 0 0 0 0 0 0 0 0 0 0 2 2 1 0 0 1 0 0 0 0 0 0 1 0 2 0 1 0 0 2 2 2 0 2 0 0 2 1 0 1 1 2 2 2 0 0 0 1 0 1 2 1 0 1 1 1 0 0 0 0 0 1 0 0 0 2 0 2 2 0 2 2 0 1 1 0 0 0 1 0 0 1 2 0 1 0 1 0 0 1 0 2 1 2 1 0 0 0 1 1 1 0 1 1 1 0 1 0 2 1 0 0 0 0 0 0 0 0 0 0 0 1 0 0 1 0 0 0 0 0 1 1 1 0 0 0 0 0 1 0 0 0 0 1 0 0 1 2 1 0 0 2 0 1 0 1 0 1 0 0 0 2 1 0 0 1 0 0 0 2 1 1 2 0 2 1 0 1 1 0 1 0 1 0 1 1 0 1 0 1 0 0 0 1 0 1 1 0 0 0 0 1 2 2 1 1 2 0 2 2 0 0 1 2 0 0 0 0 0 0 1 0 1 1 1 1 1 0 0 0 0 0 1 0 0 1 0 0 1 1 0 0 0 1 1 1 1 0 0 0 0 1 0 2 1 1 0 2 0 0 0 0 0 0 2 2 2 2 0 0 0 0 1 1 0 1 0 1 0 2 0 2 2 0 0 0 1 0 0 2 2 0 1 1 1 1 2 1 0 1 1 0 1 2 1 0 1 0 0 2 0 0 1 1 0 1 0 0 1 0 1 0 0 0 0 0 0 2 0 0 2 2 1 0 1 2 0 1 0 1 1 1 2 2 0 2 0 0 0 1 1 1 0 1 1 0 0 0 0 0 1 1 2 2 0 0 2 0 0 0 0 0 0 0 2 0 0 0 1 0 1 0 1 1 0 0 0
86 0 0 0 0 0 2 1 2 2 2 0 1 2 1 1 1 2 1 1 0 2 0 2 0 0 1 0 2 2 2 2 1 0 0 0 2 1 0 0 1 1 0 0 2 1 0 0 2 2 0 1 0 0 1 0 2 0 0 0 1 1 0 0 0 2 0 0 0 0 0 1 2 2 2 2 2 1 2 1 0 1 2 1 1 0 0 0 0 1 0 0 1 1 1 2 0 1 1 0 1 0 0 2 2 0 2 1 1 1 0 1 2 2 2 2 2 0 0 0 2 0 1 1 0 1 1 0 1 1 0 0 1 0 0 0 0 1 0 0 1 0 0 0 1 0 0 0 0 1 0 0 1 0 0 0 0 1 0 0 0 1 2 0 0 2 0 1 1 0 0 1 1 1 1 0 0 1 0 0 1 1 2 2 2 2 2 0 0 1 1 0 1 0 1 0 0 0 0 1 0 1 0 2 2 0 0 1 0 0 2 0 0 0 0 2 0 1 2 1 1 0 2 0 0 0 1 0 0 1 1 1 1 1 1 1 0 1 2 1 0 0 2 2 0 0 0 0 1 1 1 0 0 1 1 2 1 0 0 0 0 0 0 0 1 0 1 0 0 0 1 2 1 1 0 0 0 2 2 1 1 1 0 0 1 1 1 1 2 2 0 2 0 2 1 0 0 1 1 0 0 0 2 2 2 0 0 2 1 0 0 1 1 0 1 0 1 0 0 0 1 2 1 1 1 0 0 0 0 1 0 0 0 0 0 0 0 2 0 2 0 1 2 1 0 0 0 0 1 0 0 0 2 2 0 1 1 0 0 1 1 0 2 0 2 0 0 2 0 0 0 2 0 2 0 0 0 1 1 1 0 0 1 1 1 0 0 0 0 0 0 1 0 1 1 1 2 0 0 0 0 0 0 2 2 0 0 1 0 2 0 0 0 1 0 0 0 0 2 0 0 1 0 2 0 1 1 0 0 0 0 1 1 0 2 2 0 0 0 0 1 1 0 2 2 2 0 0 1 0 0 0 0 2 2 2 2 0 0 0 1 0 0 0 0 1 0 1 1 0 0 0 1 1 1 0 2 1 2 1 1 2 0 0 2 0 0 1 2 0 1 2 1 2 0 0 0 1 1 2 1 1 2 1 0 1 2 0 1 0 0 1 1 0 0 0 0 2 0 1 2 2 0 0 0 1 1 0 0 2 0 2 0 0 0 0 2 1 1 1 1 1 0 1 1 1 0 0 2 2 0 0 0 2 2 1 0 0 1 1 0 0 1 2 1 0 0 1 0 0 0 1 1 0 1 1 1 1 0 2 0 1 0 1 2 1 2 1 0 1 0 2 0 1 0 2 0 0 0 0 0 2 0 0 2 2 2 1 2 2 1 1 0 1 0 1 0 0 0 0 0 0 0 0 0 0 2 2 0 0 1 0 0 0 0 1 1 0 1 2 1 1 0 2 2 1 1 1 1 0 0 1 2 2 0 0 0 2 2 0 0 0 1 0 0 2 0 1 1 0 0 1 0 0 1 1 1 0 1 1 0 0 2 1 1 1 1 1 1 1 0 0 0 1 2 0 2 1 0 1 1 0 0 1 0 1 1 1 1 1 0 0 0 2 1 1 0 1 1 1 0 0 0 2 2 1 0 0 1 1 0 0 0 0 0 0 1 0 0 0 0 0 1 0 0 0 1 0 0 0 0 0 0 0 0 0 0 0 2 0 0 0 2 0 0 0 2 0 0 1 1 0 1 2 0 0 2 2 0 0 1 0 1 1 2 0 1 0 0 2 0 2 0 1 1 0 0 1 0 1 1 0 0 0 2 0 1 0 0 0 0 0 0 0 2 0 2 2 2 0 1 1 0 2 2 1 0 0 1 0 0 1 0 1 0 2 0 0 1 0 0 1 2 1 0 0 2 1 1 0 2 1 0 0 2 0 0 1 1 1 0 2 0 0 0 0 1 1 1 2 0 0 1 1 0 1 0 0 1 2 2 2 2 0 0 0 0 0 0 1 0 0 1 1 1 0 1 0 0 0 0 2 1 1 2 2 1 0 0 1 1 1 0 2 2 1 0 1 1 1 0 1 0 0 1 0 0 1 0 1 2 0 0 2 0 0 0 1 1 0 0 0 1 0 0 1 1 0 0 0 2 0 0 2 1 0 2 2 1 0 2 0 1 0 1 1 2 0 2 2 0 0 0 0 0 0 0 1 1 0 0 1 2 2 0 0 1 0 0 1 0 0 0 2 0 0 0 1 1 0 1 1
87 0 0 0 0 0 1 1 0 1 0 0 0 1 1 1 0 1 1 1 1 1 1 1 1 1 1 0 2 2 2 1 0 0 1 2 0 1 0 0 2 2 2 2 2 1 1 0 0 2 1 1 0 0 1 1 0 0 0 0 0 0 0 1 0 1 0 0 0 1 0 1 1 2 1 2 2 0 1 0 0 2 2 1 1 0 0 1 1 2 0 1 2 2 1 2 0 1 0 0 0 0 0 0 2 2 2 0 0 1 1 2 1 2 1 1 1 0 0 0 1 1 0 0 0 2 0 0 1 1 0 0 0 0 0 0 0 0 0 1 2 0 0 0 0 1 0 0 0 0 0 0 0 1 0 1 0 1 0 0 0 0 2 2 1 2 0 0 1 0 1 0 1 1 1 0 1 1 0 1 1 2 0 1 0 0 0 1 0 1 0 1 2 1 2 0 0 0 0 0 0 0 1 1 2 0 0 0 1 0 1 0 0 0 0 2 1 0 1 1 1 1 2 0 0 0 0 2 1 1 0 0 1 1 1 0 0 2 2 0 0 1 2 1 0 0 0 1 1 0 0 0 2 0 0 1 1 1 1 1 0 1 0 0 0 0 0 0 1 1 1 1 0 2 0 0 0 1 1 1 1 1 0 0 0 1 0 2 0 2 0 0 0 2 2 0 0 2 2 0 0 0 1 0 0 0 1 2 1 0 0 1 1 1 2 1 2 0 0 0 0 1 2 1 1 0 0 1 0 2 0 0 0 0 0 0 0 2 0 1 0 1 1 2 0 0 0 0 1 0 0 0 1 2 0 1 1 0 1 0 1 1 1 0 1 0 0 2 1 0 1 1 1 2 1 1 0 1 0 1 0 0 0 0 2 2 1 1 1 0 0 0 0 1 2 0 1 1 1 1 1 1 0 2 2 0 0 0 0 1 1 0 0 1 1 0 0 0 1 0 0 0 1 2 0 0 0 0 0 0 0 0 0 0 2 0 0 1 0 0 0 2 0 0 0 1 0 0 2 0 0 1 0 1 2 1 2 2 1 1 1 0 0 0 0 2 0 1 2 1 1 1 2 2 2 1 1 1 2 1 1 2 0 1 1 2 1 1 2 1 0 2 2 2 0 0 0 1 1 1 1 1 1 1 0 1 1 0 0 0 0 1 1 0 1 0 0 2 0 1 1 2 0 0 0 1 0 0 0 2 1 1 1 0 1 0 1 0 1 1 1 1 0 1 2 0 1 0 2 2 0 0 0 2 1 0 0 0 1 1 0 0 2 2 0 1 1 1 1 1 0 1 0 0 0 0 0 2 0 2 0 1 0 2 2 0 2 1 1 1 0 0 1 0 0 0 0 1 0 1 1 1 1 1 1 1 2 1 2 2 0 0 0 0 0 0 0 0 1 0 0 0 0 0 0 0 1 1 0 0 0 2 0 0 0 0 0 0 0 1 2 1 0 2 2 2 2 0 2 0 0 1 0 1 0 0 1 2 1 1 0 0 1 1 1 0 0 2 0 1 1 0 0 0 1 1 1 0 0 0 1 1 2 2 0 2 2 0 1 1 0 0 0 1 0 0 1 1 0 0 0 0 0 0 0 0 0 1 2 0 0 0 0 1 0 1 0 2 2 2 0 0 0 2 2 1 0 0 1 1 1 1 0 0 1 1 0 0 0 1 0 0 0 0 0 1 1 0 0 0 0 1 0 1 0 0 0 0 0 0 0 1 2 1 1 0 2 1 0 2 0 0 0 1 1 0 1 2 0 0 1 0 0 0 0 1 0 1 0 2 0 1 0 2 2 0 0 1 0 2 2 0 0 0 2 0 2 0 1 1 0 0 0 0 1 0 0 2 2 0 0 1 0 2 2 2 0 1 1 0 0 1 1 1 0 1 2 0 0 0 0 0 2 0 1 0 1 0 0 1 1 0 0 0 0 1 1 0 1 1 0 2 0 0 1 0 1 0 2 0 0 0 2 1 0 1 0 1 1 2 1 1 0 0 0 0 2 1 0 0 0 0 1 0 2 1 2 2 0 1 0 1 1 1 1 0 1 1 0 0 0 1 0 0 1 1 0 0 1 0 0 1 0 1 2 0 1 1 0 0 2 0 0 1 0 0 0 0 0 1 0 0 2 1 0 0 2 0 0 0 1 1 2 0 0 0 0 2 2 1 1 0 1 1 2 0 0 1 0 0 0 0 0 0 0 2 2 1 1 0 0 2 1 1 0 0 1 0 2 2 0 0 1 2 0 1 0 0 0 0 1 0
88 0 0 0 0 0 1 1 0 1 1 0 0 0 0 0 0 2 2 1 1 2 0 1 0 0 0 0 2 2 1 2 0 0 2 0 2 2 0 0 1 1 0 0 1 1 0 0 2 1 0 0 0 1 1 0 0 0 1 1 1 1 1 2 0 0 0 0 0 0 0 0 2 2 2 2 2 1 2 0 1 1 2 1 1 0 0 2 1 2 1 1 1 1 1 2 1 2 0 1 1 0 0 2 2 0 2 2 2 0 0 2 0 2 0 0 0 0 1 0 0 0 2 2 0 0 2 1 2 2 0 0 0 0 0 0 0 0 0 0 0 0 0 0 0 0 0 0 0 0 0 0 0 0 0 0 1 0 0 0 1 1 1 1 0 2 0 0 0 0 2 0 2 0 0 0 0 1 0 1 1 2 1 2 2 2 1 2 1 1 0 1 2 0 2 0 2 0 0 0 0 0 1 1 2 1 0 1 2 0 1 0 0 0 0 2 0 0 2 2 0 0 2 0 0 0 0 1 1 0 0 0 0 0 0 0 0 2 2 0 0 0 2 2 0 0 0 0 0 0 0 0 1 0 0 1 0 0 0 1 0 1 0 0 0 0 1 0 2 0 1 1 0 1 0 0 0 2 2 1 1 2 1 1 0 0 0 2 1 2 0 0 1 2 1 0 1 1 0 0 0 0 2 1 1 0 0 2 0 0 1 1 2 0 0 0 2 1 0 0 1 1 1 1 1 0 0 1 1 1 0 2 1 0 0 0 0 0 0 0 0 0 2 2 0 0 0 0 2 2 0 0 2 2 1 0 0 0 0 0 0 0 1 0 1 0 0 2 0 0 0 2 0 2 0 0 0 1 0 2 0 0 1 1 1 0 0 0 0 0 0 0 0 0 1 1 1 1 1 0 0 0 0 2 0 2 0 1 0 2 0 0 0 0 1 0 1 0 1 0 0 0 1 1 1 1 0 2 2 2 2 1 0 1 1 0 0 1 1 0 1 0 1 1 0 2 2 1 1 0 0 0 0 2 1 1 1 1 0 2 2 0 0 0 0 0 0 1 2 0 0 0 2 2 2 2 0 1 2 0 1 1 0 1 1 2 0 1 2 0 1 2 2 1 0 0 0 1 2 1 1 1 1 1 0 1 1 2 0 0 1 1 1 0 0 0 0 2 0 0 0 2 1 1 1 1 0 0 0 1 1 1 0 0 0 0 2 0 0 0 0 0 0 0 2 2 0 1 1 1 0 0 0 1 2 1 1 0 1 1 0 0 0 2 1 0 0 0 0 0 0 0 0 0 0 0 0 1 0 1 0 0 0 0 0 0 0 0 0 0 0 1 1 0 0 0 1 0 0 1 0 1 2 0 0 2 2 0 1 1 0 0 0 2 0 0 2 0 0 0 0 0 0 0 0 1 2 1 0 0 1 1 1 0 0 1 1 0 0 2 0 1 0 1 1 1 1 0 1 0 0 2 0 1 0 0 2 1 1 0 0 0 1 1 0 1 1 1 1 1 1 0 0 1 0 0 0 0 0 0 1 0 2 1 0 2 1 0 1 2 0 0 1 1 0 0 1 2 0 2 1 1 0 0 0 0 1 2 2 0 2 0 0 1 1 1 0 2 2 2 0 0 0 2 1 1 1 0 2 2 0 0 0 0 0 0 0 0 0 2 0 0 0 0 0 1 1 0 1 0 0 0 0 0 0 0 1 1 1 1 1 1 2 1 0 0 2 1 0 2 0 0 0 0 0 0 2 0 2 2 0 2 1 1 1 1 0 2 1 2 1 1 2 2 2 0 0 0 0 2 1 0 0 0 2 0 0 0 1 1 0 0 0 0 1 0 2 2 1 1 0 1 0 1 1 1 0 1 0 0 0 2 2 2 0 2 1 0 1 1 1 1 0 0 0 0 0 2 2 0 1 0 0 0 1 1 0 0 0 0 1 1 1 0 0 0 1 0 1 1 0 0 2 0 0 1 0 1 0 2 1 1 2 0 0 0 0 0 0 1 0 0 0 1 1 0 1 1 0 1 0 1 1 1 1 2 0 1 0 1 0 1 1 0 1 2 0 2 2 1 0 1 0 0 1 0 1 1 0 0 2 0 0 1 0 0 0 0 0 2 0 0 0 1 0 1 1 0 0 0 2 0 0 2 2 0 2 2 2 2 0 0 0 0 0 1 2 0 1 1 0 1 0 0 0 0 0 0 0 0 0 0 1 1 0 0 1 0 1 1 0 1 0 2 0 0 0 0 1 0 1 1
89 0 0 0 0 0 0 1 0 2 0 0 0 0 0 0 0 1 0 0 0 2 1 1 1 1 1 1 2 2 1 0 0 1 2 0 2 1 1 1 1 1 0 0 1 0 1 0 1 1 1 1 0 0 0 0 0 1 1 2 0 0 0 1 0 1 0 0 1 1 0 0 1 2 1 2 2 1 2 1 0 1 1 0 1 0 0 0 0 2 0 0 1 1 0 2 0 1 0 1 1 0 0 0 2 2 2 0 0 2 2 2 1 2 2 2 1 0 0 0 2 0 2 1 0 1 1 1 1 1 0 0 0 0 2 2 0 0 0 0 0 0 0 0 0 0 0 0 0 1 0 0 1 0 1 0 0 0 0 0 1 1 2 2 0 2 1 0 1 1 0 2 0 2 1 0 0 0 0 0 0 0 1 1 1 1 1 2 1 1 1 1 2 0 2 1 1 1 0 0 0 0 0 1 2 1 1 0 2 0 2 0 2 1 0 2 0 1 1 0 2 1 2 0 0 0 1 0 0 0 0 0 0 0 0 0 0 2 2 0 0 0 1 1 0 0 0 0 0 0 0 0 1 0 0 0 1 0 1 1 1 1 0 0 0 0 0 1 1 1 0 2 0 2 0 1 0 1 1 1 1 2 0 0 1 0 0 1 1 2 0 1 2 2 2 0 1 2 0 2 2 0 2 1 1 0 0 1 1 0 1 2 2 0 1 0 2 0 0 0 1 2 2 0 2 0 1 2 1 2 0 1 0 0 0 0 0 1 0 0 0 0 2 2 0 0 1 0 2 2 0 0 2 2 1 1 1 0 0 1 1 0 1 0 1 2 0 2 0 0 0 2 1 1 0 1 0 1 0 2 2 1 0 1 1 1 1 0 0 0 0 1 0 0 2 1 0 1 1 1 1 1 0 1 0 0 1 0 0 1 2 0 0 0 0 0 0 1 0 0 0 2 0 2 0 0 0 0 0 0 1 0 0 2 0 1 0 1 0 0 2 0 0 1 1 1 0 0 1 1 0 0 0 2 1 0 1 1 1 2 1 0 0 0 0 2 0 0 2 0 0 0 2 2 1 0 1 2 1 2 1 1 0 0 2 1 0 1 1 0 1 1 1 1 1 0 0 1 1 2 1 1 1 1 0 1 1 0 0 0 0 2 1 1 1 0 0 2 1 2 2 2 0 0 0 2 0 1 0 1 1 1 0 0 0 0 1 0 0 0 0 0 0 1 1 1 0 1 1 1 0 0 0 2 1 1 0 0 1 0 0 1 1 2 1 1 1 2 0 0 0 0 1 0 1 1 1 2 0 2 0 0 0 2 2 1 1 1 0 1 0 1 0 0 0 0 0 0 0 0 0 2 1 0 1 1 1 0 1 0 0 0 0 1 0 1 0 0 0 0 0 0 1 1 0 1 1 2 0 0 0 0 0 0 0 1 0 0 0 2 0 1 0 2 2 2 2 0 1 1 0 2 0 1 0 0 1 2 2 0 0 0 1 0 0 2 1 1 0 0 0 0 0 1 1 0 0 0 0 0 1 0 2 2 0 2 1 2 2 1 1 1 0 1 0 0 1 2 0 1 1 0 0 0 0 0 0 0 1 2 0 0 0 2 0 0 0 0 0 0 0 1 0 1 2 0 0 0 0 0 0 0 1 0 1 1 0 1 0 2 1 0 0 1 0 0 1 0 0 0 0 0 0 0 0 0 0 0 0 0 0 2 2 1 0 0 2 0 0 0 2 0 2 0 0 0 0 1 1 1 0 1 1 1 2 1 0 1 1 2 0 2 1 2 2 0 0 0 0 0 0 0 1 0 1 0 1 0 0 2 0 0 1 1 0 0 1 2 2 2 0 2 0 2 2 0 0 2 0 0 0 2 1 0 0 2 0 0 0 0 0 0 0 0 0 0 0 1 0 0 1 0 0 1 1 0 0 0 1 0 0 1 0 0 0 2 2 0 1 1 0 0 0 2 0 0 0 0 1 2 2 2 1 0 0 0 1 0 1 0 1 0 1 1 1 0 1 2 1 0 0 0 2 2 1 1 1 2 0 0 0 0 0 0 2 2 0 1 2 1 0 1 0 1 2 0 1 0 0 1 2 0 0 2 0 0 0 2 0 0 0 0 1 2 1 1 1 1 0 0 2 0 0 2 1 0 2 2 2 0 2 0 1 0 0 0 2 0 1 1 0 1 0 0 0 0 1 0 0 1 1 0 1 1 0 0 0 0 0 1 0 0 0 1 0 0 1 0 0 0 2 0
90 0 0 1 0 0 1 1 1 2 2 0 2 2 2 2 0 0 0 1 1 2 1 2 0 0 0 0 1 2 1 0 1 1 1 1 1 1 0 0 2 2 1 1 2 1 1 0 0 2 0 2 0 0 2 0 0 0 2 1 0 1 1 2 0 2 0 0 1 0 0 0 2 2 2 2 2 2 2 0 2 2 2 0 0 0 0 0 0 1 0 0 2 1 0 2 0 1 0 1 1 0 0 0 2 2 2 0 0 2 0 0 0 2 0 0 0 0 2 0 0 1 2 2 1 0 1 0 2 0 0 0 1 0 1 0 0 0 0 0 0 0 0 0 1 1 1 0 0 1 0 0 1 1 1 0 0 0 0 0 0 0 1 2 0 2 0 2 2 0 0 1 0 2 1 0 0 1 0 1 1 1 1 2 2 2 1 1 0 0 0 1 2 0 2 0 0 0 1 0 0 0 0 1 2 1 1 0 0 0 2 0 0 0 0 2 1 1 0 0 2 0 2 0 0 1 1 0 0 0 0 0 1 1 0 0 0 2 2 0 0 0 2 2 0 0 0 0 0 0 0 0 0 0 0 1 1 1 1 1 1 1 0 0 1 0 0 1 1 0 1 0 0 2 1 1 0 2 2 1 1 1 0 0 0 0 0 1 1 2 1 1 1 2 2 1 1 0 0 0 0 0 2 1 0 0 0 2 2 0 0 1 1 0 1 0 2 1 0 0 2 2 2 1 1 0 0 1 1 0 0 0 0 0 0 0 1 2 0 0 0 0 2 0 0 0 0 0 2 2 0 0 2 2 0 0 1 0 0 1 1 0 2 0 2 1 0 2 1 0 1 1 0 1 1 0 0 1 0 1 1 0 1 1 0 1 1 0 0 0 0 1 0 0 2 0 0 0 1 1 1 1 0 2 1 1 1 0 0 1 1 1 0 0 1 0 0 0 1 0 0 0 0 2 0 0 0 0 0 2 1 2 0 2 1 1 0 0 1 0 1 1 0 1 1 1 0 0 1 0 0 0 0 2 2 2 2 1 1 2 1 0 0 0 0 1 1 2 1 1 1 1 1 1 1 1 0 1 2 1 1 2 0 1 2 2 0 1 1 0 2 1 2 2 1 1 1 2 2 1 0 0 1 1 0 1 2 0 0 0 0 1 0 1 1 0 0 2 0 1 2 2 2 2 2 0 0 0 1 2 0 1 2 2 2 0 1 0 1 0 1 1 0 2 2 2 0 1 2 2 0 0 0 1 2 1 1 0 1 1 0 0 0 1 0 0 0 2 1 0 1 1 0 0 0 0 0 2 0 2 0 1 0 0 0 0 0 0 0 0 1 1 1 1 0 1 1 0 0 0 0 2 1 1 2 2 0 1 2 2 1 1 0 1 0 1 0 0 1 0 0 0 1 1 0 1 2 1 0 0 0 0 0 0 0 1 1 0 0 1 2 2 0 0 2 1 1 1 2 0 0 1 0 0 0 0 2 2 0 1 1 0 0 0 1 2 0 2 0 0 0 0 1 0 2 0 0 0 1 1 0 0 1 1 1 1 0 0 1 1 0 0 0 1 0 0 1 2 0 1 1 0 0 2 1 1 0 2 2 1 0 0 1 1 1 1 1 2 2 2 0 0 0 2 1 2 0 0 0 0 0 0 0 0 0 0 2 1 0 1 1 1 0 2 0 0 2 1 1 0 0 1 0 0 1 0 0 0 0 0 0 0 2 0 0 0 2 0 0 1 1 1 1 0 1 1 1 0 1 1 1 2 1 1 2 0 1 1 0 2 1 1 0 1 1 0 0 0 1 2 1 0 0 0 2 0 0 0 1 0 0 0 1 1 1 0 2 2 2 1 1 2 0 2 1 0 0 1 2 0 1 1 1 1 0 0 0 1 2 1 1 1 0 0 0 0 0 0 0 0 2 0 0 0 1 0 0 0 0 0 0 2 0 0 0 1 0 0 1 0 0 0 0 2 0 1 0 2 0 2 2 2 1 0 0 0 0 0 0 1 1 0 1 1 2 0 2 2 0 0 1 2 1 1 2 2 0 0 0 1 0 0 1 1 2 1 0 1 0 0 0 1 0 1 0 0 0 2 1 0 2 1 0 2 0 0 0 0 0 1 0 0 1 1 1 1 1 0 0 0 1 0 1 0 1 0 1 2 2 0 2 0 0 0 1 0 1 0 1 0 0 0 0 0 0 0 1 2 2 0 0 2 2 1 0 0 1 0 0 1 0 0 0 1 0 0 0 0 1 1 1 1
91 0 0 0 0 0 1 2 1 1 1 0 0 0 0 0 0 2 0 0 0 2 0 1 0 0 0 0 2 2 2 1 1 1 1 1 1 1 1 1 1 1 0 0 0 0 0 0 1 0 1 1 0 0 0 0 0 0 0 1 1 1 0 2 0 2 0 0 0 0 0 0 1 2 0 2 2 1 1 0 1 2 2 0 0 0 0 1 1 2 1 1 1 2 0 2 0 1 0 1 0 0 1 1 2 0 2 0 1 1 1 2 0 1 0 0 0 0 0 0 2 0 2 2 1 0 1 0 0 0 0 0 0 0 0 0 0 0 0 0 0 0 0 0 1 2 0 0 0 0 0 0 0 0 0 0 0 0 0 0 2 2 1 2 0 2 0 1 0 1 1 0 0 2 2 0 0 0 0 0 0 0 0 0 0 0 0 1 1 2 0 0 1 1 1 0 2 0 1 0 0 0 0 0 2 2 2 0 2 0 2 0 0 0 0 2 0 0 2 0 2 1 2 0 0 0 2 0 0 0 0 1 2 2 2 2 0 2 2 0 0 0 2 1 1 0 0 0 0 0 0 0 1 0 0 1 2 0 0 0 0 0 0 0 0 0 0 0 2 1 0 1 0 2 0 1 2 2 2 1 1 2 0 0 1 0 1 2 1 2 0 0 2 2 2 0 0 1 0 0 0 0 2 1 0 0 0 2 1 0 0 1 1 0 0 0 2 0 0 0 1 2 2 0 2 0 0 1 1 1 0 2 0 0 0 0 0 1 0 0 0 1 0 2 1 1 0 0 0 0 0 0 0 0 0 0 0 0 0 2 2 0 2 0 2 0 0 1 2 0 2 0 0 2 1 0 0 1 0 1 1 0 1 1 2 1 1 0 0 0 0 0 1 0 2 0 2 0 1 1 1 1 0 2 1 1 0 1 0 2 0 0 0 0 1 0 1 0 2 0 0 1 1 1 0 1 1 0 0 1 0 0 2 0 2 2 0 0 0 0 1 1 1 0 0 1 0 0 0 0 0 1 0 2 2 2 2 2 2 2 2 0 0 0 0 2 0 0 2 0 0 1 2 2 2 1 1 2 1 1 1 2 0 2 1 1 0 0 1 1 0 1 1 1 0 0 0 2 2 2 0 0 1 1 0 1 1 0 1 0 1 1 1 0 1 0 0 2 0 0 0 2 0 0 0 2 0 1 0 1 1 0 1 0 1 1 0 2 0 0 1 1 0 1 2 1 0 1 1 1 0 0 0 0 2 2 1 0 2 0 2 0 0 2 2 0 0 1 1 1 0 0 1 0 1 1 1 2 0 2 0 0 0 0 0 0 0 0 0 0 1 2 0 2 1 1 0 1 0 1 0 0 0 0 2 2 2 0 1 1 0 0 0 1 1 1 1 0 0 0 0 0 0 0 0 0 0 2 0 0 0 0 0 0 0 1 1 0 0 0 1 0 0 1 2 1 1 0 1 0 0 1 1 0 1 1 2 0 0 0 0 0 2 0 1 2 0 0 2 0 0 1 0 0 0 0 1 0 1 1 0 1 1 1 0 1 0 1 1 0 0 0 0 2 1 0 2 1 0 0 0 1 0 1 2 0 1 2 2 0 1 0 0 1 0 0 0 0 0 0 0 0 0 1 1 0 0 0 0 0 0 0 0 0 0 0 1 0 0 0 0 0 0 1 0 0 1 0 0 0 0 0 0 1 0 0 0 1 0 1 1 1 2 1 0 1 2 0 0 1 0 1 2 0 0 0 0 1 1 1 0 1 0 0 2 1 1 2 0 2 1 0 2 2 2 0 0 0 1 2 0 0 0 0 2 0 0 0 0 0 0 0 0 0 1 0 2 2 2 0 1 1 0 2 1 0 0 2 2 0 0 1 0 0 0 2 0 0 2 1 1 1 2 0 0 1 1 2 1 0 1 0 0 0 2 0 0 0 0 1 1 2 1 0 0 0 1 1 1 1 0 0 1 1 0 0 0 2 1 2 2 2 2 0 1 1 0 1 0 0 1 1 1 0 2 1 2 2 0 0 0 2 0 0 2 2 0 1 0 1 1 1 0 0 1 1 0 0 2 2 0 0 0 0 0 0 1 1 0 0 1 1 0 2 0 0 0 1 0 0 1 1 0 1 0 1 1 0 0 0 2 0 0 1 1 0 2 2 0 0 2 0 0 0 1 0 1 0 1 0 0 0 0 0 0 0 1 0 0 0 0 1 0 0 0 0 0 0 0 2 0 0 0 2 0 0 0 0 1 0 0 0
92 0 0 0 0 0 1 2 0 0 0 1 0 0 0 0 0 2 0 1 1 2 0 2 0 0 1 0 1 2 1 0 1 1 1 1 1 1 1 0 1 1 0 0 1 0 1 0 1 1 1 0 1 1 0 0 0 0 0 1 0 1 0 0 2 0 2 1 0 0 0 0 2 1 1 1 1 2 2 1 1 2 2 1 1 0 0 0 0 2 0 0 2 0 0 0 0 2 0 2 2 0 0 0 2 1 2 1 2 0 0 1 1 2 1 1 1 0 0 0 2 0 1 1 0 0 0 0 1 0 0 0 0 0 0 0 0 1 0 0 0 0 0 0 1 2 1 0 0 0 0 0 0 0 0 0 0 0 0 1 0 0 1 1 1 1 0 0 1 1 0 1 0 2 2 0 0 0 0 0 0 2 0 1 0 0 0 0 0 2 0 0 1 1 0 1 1 0 0 0 0 0 0 1 2 2 2 1 1 0 2 0 0 0 0 2 1 2 0 0 2 1 2 0 1 0 0 2 0 2 0 0 0 0 0 0 0 2 2 0 0 0 2 2 0 0 0 0 0 0 0 0 1 0 0 1 0 1 1 1 1 1 1 1 0 0 1 1 2 0 0 2 1 1 0 0 0 2 1 0 0 1 0 0 1 1 2 2 1 2 0 0 1 2 2 1 1 2 0 1 1 0 1 0 0 0 0 2 1 0 0 2 1 0 2 1 2 0 0 0 0 0 2 0 2 1 1 2 1 1 0 1 0 0 0 0 0 2 0 0 0 2 2 2 0 0 2 0 2 1 0 0 1 1 0 1 1 0 0 2 2 0 1 0 1 1 0 2 1 0 1 1 0 2 1 1 0 2 1 2 0 0 0 0 1 0 0 0 0 0 0 1 0 0 1 1 0 2 0 0 0 0 0 1 0 1 1 0 0 1 1 1 0 0 1 0 1 0 1 0 0 0 0 1 0 1 0 0 0 0 0 0 0 1 1 0 0 0 0 0 1 1 1 2 2 2 0 0 2 0 0 0 0 2 2 2 2 0 1 1 0 0 0 0 0 2 0 1 2 1 1 2 2 2 2 2 0 0 2 0 2 2 0 2 0 2 1 0 1 0 1 1 1 1 0 0 0 1 1 2 2 0 2 2 0 0 2 0 0 0 0 1 1 0 0 0 0 1 0 2 2 1 0 0 0 1 0 0 1 2 0 1 1 1 0 0 1 1 1 2 1 1 0 0 1 1 0 1 1 2 0 0 0 2 2 1 1 2 1 0 0 1 1 2 0 2 2 1 1 2 0 1 1 0 1 1 1 1 0 2 0 0 1 1 1 1 1 1 0 1 0 1 1 0 1 0 0 0 0 1 0 1 2 0 0 1 1 0 1 1 0 0 0 2 0 1 1 0 0 0 0 0 0 1 0 0 1 0 0 0 0 0 1 0 0 0 2 0 0 1 1 0 0 1 2 2 2 0 1 0 1 1 0 1 0 0 1 2 1 1 1 1 2 0 1 2 0 0 1 0 0 1 0 0 1 0 0 0 0 0 1 0 0 0 0 1 1 0 1 1 0 0 0 0 1 0 1 2 0 1 0 1 0 0 2 0 2 1 1 0 1 0 0 1 1 1 1 0 0 0 0 1 1 2 0 1 1 0 0 0 0 0 1 0 2 2 0 1 0 1 1 1 0 2 0 0 2 0 0 0 0 0 0 1 0 0 0 0 2 0 0 0 2 1 0 0 1 0 0 1 1 0 2 0 0 1 2 0 1 1 0 1 0 0 1 0 1 1 1 2 0 2 1 2 2 0 0 1 1 0 0 0 0 0 2 0 1 0 0 0 0 0 0 0 1 0 1 1 2 0 0 0 0 1 1 2 0 1 0 0 0 2 0 0 0 0 1 0 2 0 1 1 0 0 0 0 0 1 1 0 1 0 0 1 1 1 0 1 0 0 0 1 1 0 0 0 1 0 2 0 0 0 1 1 0 0 1 0 1 1 1 1 2 0 0 0 0 0 1 0 1 0 2 0 2 0 2 2 0 0 0 2 1 1 2 2 1 1 0 1 0 1 1 0 1 1 0 1 1 1 0 0 0 1 1 0 0 1 0 0 2 0 0 2 0 0 0 1 1 0 0 0 1 1 1 1 2 0 0 0 2 0 1 1 1 1 1 2 1 0 1 1 0 0 1 0 0 0 2 2 1 0 0 0 1 1 1 0 0 0 0 1 0 0 0 0 0 0 0 1 0 0 0 2 1 0 1 0 1 0 0 0
93 0 0 1 1 1 2 2 1 1 1 0 0 0 0 0 0 1 0 1 1 1 1 1 0 0 0 0 2 2 2 0 1 1 2 1 1 1 0 0 1 1 1 1 2 1 0 0 1 0 1 1 0 0 0 0 0 0 1 0 0 0 0 1 0 2 0 0 0 1 1 1 2 2 1 2 2 0 0 0 0 2 1 0 0 0 0 0 0 2 0 1 1 0 0 2 0 2 1 1 0 0 0 2 2 0 2 1 0 2 0 0 1 1 1 1 1 1 1 0 1 1 1 1 1 1 0 0 1 1 0 0 0 0 0 0 0 0 0 0 1 0 0 0 0 2 0 0 0 0 0 0 0 0 0 0 0 1 0 1 0 0 1 2 1 1 0 0 0 1 1 1 0 2 1 0 1 0 0 1 0 0 1 2 2 1 2 2 1 1 0 0 2 1 1 1 1 1 0 0 0 0 0 2 2 0 1 1 1 0 1 0 0 0 0 2 2 1 1 0 2 0 2 0 0 0 0 1 0 1 0 0 0 0 0 0 0 1 2 0 0 0 2 1 1 1 1 0 1 1 1 0 1 0 0 0 0 0 0 0 0 0 1 1 0 0 0 0 2 0 1 0 1 1 0 0 1 1 1 0 0 1 0 0 2 0 0 1 2 2 0 1 1 1 2 0 2 1 0 1 2 1 2 1 1 0 0 2 2 0 0 2 1 0 2 0 1 0 0 0 0 2 1 2 1 0 0 1 1 1 0 2 1 0 0 0 0 1 0 0 0 1 0 1 2 2 0 0 2 2 0 0 0 0 0 0 0 0 0 2 2 0 1 0 1 1 0 2 1 1 1 1 1 2 1 1 0 2 0 0 1 0 0 0 1 0 1 0 0 0 0 0 2 0 2 1 1 0 0 0 0 0 1 1 1 0 0 1 1 1 0 1 0 0 0 0 0 0 0 0 0 1 0 1 2 2 2 0 0 2 1 0 0 2 0 1 0 1 0 0 2 0 0 0 0 2 0 0 1 0 0 0 0 1 1 0 1 0 0 0 1 0 0 0 0 2 0 1 1 0 0 0 2 2 2 1 1 1 1 1 1 2 0 0 2 0 0 0 2 1 0 2 1 1 0 0 0 2 1 1 1 1 1 1 0 1 2 0 0 0 0 2 1 0 0 0 0 2 0 0 0 2 0 0 0 2 0 0 2 2 0 0 1 1 1 0 1 1 1 1 0 0 0 1 2 1 0 1 1 1 0 1 0 1 2 1 1 0 1 0 1 1 0 2 0 1 1 2 0 0 1 2 1 0 0 1 1 2 0 2 0 0 0 0 1 0 0 1 0 1 1 1 0 0 0 0 2 0 0 0 0 2 0 0 2 2 0 0 2 1 0 0 0 0 0 0 0 0 0 1 1 1 0 0 0 1 1 2 0 0 1 0 1 0 0 1 1 1 0 1 1 1 0 1 2 1 2 0 1 0 1 1 0 1 0 0 0 2 1 0 0 0 0 0 1 2 0 0 2 0 0 2 0 0 0 0 2 1 1 1 0 0 1 1 0 1 0 1 2 1 1 1 1 2 0 0 0 2 0 1 0 1 0 0 0 0 1 2 2 0 1 0 0 1 1 1 0 0 0 0 0 2 0 1 0 1 0 0 1 1 1 1 0 0 1 1 0 1 0 2 1 1 0 0 0 1 1 1 0 0 0 0 1 1 0 0 0 0 0 0 0 1 2 0 0 0 1 1 0 2 0 0 0 0 0 0 2 0 1 1 0 1 0 0 1 2 0 1 0 2 0 1 2 2 2 0 0 1 0 1 1 0 0 0 2 0 1 0 1 0 0 0 0 0 0 0 2 2 1 0 1 1 0 2 2 2 0 2 1 0 0 1 1 1 0 1 1 0 1 1 1 1 1 0 1 0 1 2 2 0 0 0 0 0 2 0 0 1 0 0 0 0 0 0 0 1 0 0 1 1 0 0 0 1 0 0 0 0 1 2 2 2 0 0 0 0 2 2 0 0 0 0 0 1 1 0 1 2 0 0 0 2 0 0 2 2 0 1 0 0 0 0 0 0 0 0 0 1 1 1 0 0 0 0 1 0 2 2 2 0 1 0 1 1 2 2 2 0 0 2 0 1 2 2 2 1 0 0 0 0 2 0 0 2 2 0 2 1 0 0 2 0 0 1 2 0 1 0 0 0 0 0 0 0 1 1 1 1 2 0 0 1 0 0 0 0 0 1 0 2 0 2 0 1 0 1 0 0 0 0 0 0
94 0 0 1 0 0 2 1 1 2 2 0 1 2 1 1 1 1 1 1 0 0 1 2 0 0 1 0 2 2 2 0 2 2 0 1 1 0 0 0 0 0 1 1 1 1 1 0 2 0 0 0 0 1 2 0 1 1 2 0 1 1 0 1 1 1 1 0 0 0 0 0 2 2 2 2 2 1 2 1 0 2 1 0 1 0 0 1 1 2 1 1 1 0 0 2 0 1 0 1 1 0 0 2 2 0 2 0 0 2 0 0 1 2 1 1 1 0 0 0 0 1 2 2 0 0 2 1 2 2 0 0 0 0 0 0 0 0 1 0 0 0 0 0 1 1 0 0 0 1 0 0 0 0 1 0 0 1 0 0 0 0 1 2 1 1 0 0 1 1 0 2 1 1 1 0 0 0 0 0 0 0 0 2 2 2 0 1 0 0 0 1 2 0 2 0 2 0 1 0 0 1 0 2 2 0 0 0 1 0 2 0 2 0 0 2 1 1 2 1 1 0 1 0 1 0 0 2 1 1 0 0 0 0 0 0 1 0 0 1 1 1 1 1 0 0 0 1 1 0 0 0 0 1 1 2 2 1 1 0 0 0 1 1 0 0 0 0 2 0 2 1 2 2 0 2 2 2 2 0 0 1 1 1 0 1 0 2 2 2 0 2 1 2 1 0 0 0 0 0 0 0 2 1 1 0 0 0 1 0 0 2 2 0 2 0 2 0 1 1 0 2 1 0 0 0 0 0 1 0 0 1 1 1 0 0 0 2 0 2 1 1 2 2 0 0 1 1 2 1 1 1 2 2 0 0 0 0 0 1 1 0 2 0 2 0 0 2 0 0 0 2 0 2 0 1 0 1 0 1 1 2 1 1 1 0 0 0 1 1 1 1 0 0 2 0 1 0 2 2 2 2 1 1 0 1 0 0 0 2 0 0 0 0 1 0 0 0 1 0 1 0 0 1 2 2 1 0 0 0 0 0 0 1 0 1 0 1 1 1 2 0 0 1 1 2 0 0 0 0 0 0 0 2 0 0 0 1 0 1 1 0 0 0 0 0 0 0 2 0 0 0 2 2 1 0 1 2 2 2 0 2 0 1 1 1 1 0 2 1 0 2 1 1 2 1 1 2 2 1 0 0 0 0 2 0 2 0 0 0 0 0 0 2 2 0 0 2 0 1 1 2 0 1 1 1 0 1 0 1 1 0 1 1 2 1 0 1 1 1 1 1 0 1 1 2 0 0 2 2 0 1 0 2 0 0 0 0 0 0 0 0 0 0 0 0 0 2 2 2 1 2 0 0 0 0 1 0 0 1 0 1 0 1 0 0 1 2 0 2 0 0 1 1 1 1 1 0 0 0 0 2 1 1 1 1 2 0 2 2 1 0 0 0 0 0 0 0 0 0 0 0 0 1 0 0 1 1 0 0 0 0 0 0 0 0 0 0 0 2 0 1 0 0 2 2 2 0 1 0 0 1 0 1 0 0 1 1 1 0 0 0 2 0 0 2 1 1 0 0 0 0 0 0 0 0 1 0 0 1 0 0 2 2 1 2 0 0 0 0 0 0 0 1 0 0 2 1 0 1 0 1 0 0 1 0 1 1 1 0 0 0 0 2 0 0 0 1 1 1 0 0 0 2 2 1 0 0 1 0 0 0 0 0 0 0 0 2 0 2 1 1 0 1 0 0 0 1 1 0 0 1 0 1 0 1 1 0 1 0 0 0 1 0 1 1 2 1 0 2 0 1 2 0 0 0 0 1 1 1 0 1 1 1 2 1 0 1 0 2 0 1 0 1 1 0 0 0 0 1 1 0 0 0 1 1 2 0 0 0 1 1 1 1 1 0 2 1 2 0 1 2 0 1 1 1 0 0 2 0 1 1 1 1 0 1 0 0 1 1 1 1 0 0 0 0 0 0 0 0 2 0 0 0 2 0 0 0 0 0 0 2 0 0 0 0 2 0 1 2 0 0 1 1 0 1 0 0 0 2 2 2 2 0 0 0 0 0 0 0 0 1 2 0 2 0 2 2 1 0 0 0 1 1 0 0 1 0 0 1 0 1 0 2 2 2 0 1 1 0 1 0 0 2 2 0 1 0 0 0 2 0 0 1 0 0 0 1 0 1 0 0 1 0 0 0 0 1 0 0 2 0 2 0 0 0 0 1 1 1 1 0 0 0 0 1 0 0 1 1 0 0 1 0 0 1 1 0 0 0 0 0 0 0 0 0 1 1 0 0 0 0 0 1 0 0 0 0 1 0 0 0
95 0 0 1 0 0 1 0 0 2 0 1 1 1 1 1 0 1 1 1 0 1 2 0 1 1 1 0 1 2 1 0 1 1 2 0 2 1 0 0 2 1 1 1 1 1 2 1 0 1 2 1 1 1 0 1 0 1 2 1 1 2 1 1 0 0 0 0 0 0 0 1 2 2 1 2 2 2 2 1 1 2 2 1 1 0 1 2 1 2 1 1 1 1 1 1 0 1 0 1 1 0 0 1 2 1 2 0 0 2 1 1 0 1 0 1 1 0 1 0 1 0 1 1 0 0 1 0 0 0 0 0 0 0 0 0 0 0 0 0 1 0 1 0 0 0 0 0 0 0 0 0 0 2 1 0 0 2 0 1 0 0 2 2 2 1 1 1 1 1 0 1 1 1 1 0 1 0 0 0 0 0 0 2 1 0 1 2 1 2 0 0 2 2 0 1 1 0 0 0 0 0 1 1 1 0 1 1 1 0 2 0 2 0 0 2 1 1 1 1 1 1 1 0 0 0 0 1 1 1 0 0 0 0 0 0 0 2 2 0 0 0 2 1 0 0 0 1 1 0 0 0 1 1 1 1 0 1 1 1 1 1 0 0 0 0 1 0 1 0 0 2 0 1 0 1 0 1 1 1 1 2 0 0 1 0 1 2 0 2 0 0 2 2 2 0 0 1 1 0 0 0 2 2 1 0 0 2 0 0 0 1 2 0 2 0 2 1 0 0 1 1 2 0 2 0 1 1 1 1 0 1 0 0 0 0 0 2 0 0 0 1 1 2 1 1 0 1 2 1 1 1 0 0 0 0 0 0 0 2 2 0 2 0 2 1 0 2 2 0 2 0 0 2 1 0 0 1 0 1 2 0 1 1 1 1 0 0 0 0 0 2 0 0 2 0 0 0 1 1 1 1 1 0 0 0 1 0 0 2 0 0 0 0 0 0 0 0 1 0 0 0 0 2 1 2 2 1 1 1 1 2 0 0 2 1 0 2 1 1 2 1 0 0 0 0 0 0 1 0 0 0 0 2 1 0 1 2 0 1 0 0 0 0 0 0 0 2 2 2 1 1 2 2 1 0 1 0 2 0 1 2 0 1 1 2 1 0 2 1 0 2 0 1 1 0 0 1 1 2 1 0 0 0 0 2 0 1 0 0 0 2 1 1 1 0 0 2 0 1 1 2 1 1 1 1 0 0 0 2 0 2 0 0 0 1 1 1 1 1 1 1 0 1 2 2 0 0 2 2 0 0 0 1 2 2 1 1 0 2 1 0 1 2 0 2 1 2 2 0 0 0 0 0 0 0 0 1 0 2 0 0 0 1 1 0 1 0 0 0 0 1 0 2 0 1 0 0 0 0 0 2 1 0 1 2 0 0 2 2 0 0 0 1 0 1 1 0 0 0 0 0 1 1 0 1 1 1 0 0 0 0 0 0 0 1 1 1 0 2 1 2 0 1 2 1 2 0 1 0 0 1 0 1 0 0 1 0 0 0 0 0 0 1 0 1 0 1 0 0 0 0 0 0 0 0 0 0 0 0 1 0 2 1 1 1 1 1 2 1 0 0 0 1 0 0 1 2 0 1 0 1 0 0 0 0 0 2 2 1 0 0 1 1 0 1 0 2 2 2 0 0 1 2 1 1 0 0 0 0 0 0 0 0 1 1 0 1 0 1 1 1 0 0 0 0 0 0 2 1 1 1 0 0 0 0 0 1 0 1 1 2 2 1 0 0 2 0 0 2 0 1 2 0 0 1 0 1 1 1 0 0 1 0 1 0 1 2 0 2 1 0 0 1 1 0 0 0 0 0 0 0 0 0 2 1 1 0 1 1 0 0 1 1 1 0 2 2 2 1 1 2 0 2 2 2 0 2 0 0 0 2 2 2 0 2 0 1 1 0 1 1 2 0 0 1 1 1 1 0 2 1 0 0 1 0 1 1 0 0 0 2 0 0 1 0 0 0 1 0 0 0 1 1 0 2 1 1 1 1 1 1 1 0 0 0 1 0 0 0 1 0 1 0 2 1 1 1 0 0 0 0 2 2 1 1 1 1 0 1 0 1 0 0 0 0 0 1 1 1 0 1 0 2 0 0 0 1 0 0 2 0 0 0 1 2 2 1 0 0 0 0 0 0 0 2 0 0 0 0 2 0 1 0 2 0 2 2 2 1 1 0 0 1 1 1 1 0 1 1 0 1 0 1 0 2 2 0 0 0 0 0 1 2 0 0 1 1 1 1 0 0 0 2 1 0 1 0 1 0 0 0
96 0 0 0 0 0 1 0 0 2 1 0 0 0 0 0 0 0 0 1 1 2 0 2 0 0 0 0 1 2 1 0 2 2 2 0 2 1 0 0 1 1 1 1 2 1 1 0 2 0 0 0 2 1 1 0 0 0 1 1 0 0 0 1 1 0 1 0 0 0 0 0 1 1 0 1 1 1 1 0 1 2 1 1 2 1 1 1 1 2 1 1 1 1 0 0 0 1 0 0 0 0 0 2 2 0 2 0 0 2 1 1 0 0 0 1 0 0 0 0 2 0 1 1 0 0 1 0 0 0 0 0 0 0 0 0 0 0 1 0 0 0 1 0 1 2 0 0 0 0 0 0 0 0 1 0 0 1 0 1 0 0 1 2 2 1 0 2 1 1 0 1 0 2 2 0 0 1 1 0 1 1 0 0 0 0 0 1 0 1 0 1 2 0 1 0 1 0 0 0 0 0 0 1 2 2 2 1 2 0 1 0 2 0 0 2 0 1 1 2 0 0 2 0 0 0 1 1 0 1 0 0 0 1 1 1 1 1 1 1 1 1 2 2 0 0 0 0 0 0 0 0 0 1 1 2 1 0 0 1 0 1 1 1 0 0 0 0 1 0 0 2 0 2 0 0 0 1 1 1 1 1 0 0 0 1 0 0 0 1 0 2 1 2 2 1 1 0 0 0 1 1 2 1 1 0 1 2 2 0 0 0 2 0 2 0 1 0 1 1 0 1 1 2 2 0 1 1 0 1 0 1 0 0 0 0 0 1 0 0 0 1 2 2 1 1 1 0 1 0 1 1 2 2 0 1 1 0 1 0 1 1 1 0 1 1 0 2 1 0 1 1 1 2 1 1 0 2 1 2 0 1 0 0 1 1 1 0 0 1 0 1 0 0 2 1 0 2 0 0 0 0 0 2 0 2 0 0 0 1 1 0 0 0 1 0 1 0 1 1 0 1 0 2 1 1 1 0 0 0 1 1 0 0 2 0 0 0 0 0 2 0 0 0 0 1 0 1 2 0 0 0 0 1 1 0 1 1 0 2 1 0 0 0 0 2 0 1 2 0 0 0 2 2 1 0 1 2 1 1 0 2 0 1 1 1 1 0 0 0 2 0 0 1 1 0 0 2 2 1 0 0 1 1 0 1 2 0 0 0 0 2 2 0 0 0 0 2 0 2 2 2 1 0 0 0 0 1 0 1 1 0 1 0 1 0 0 0 0 0 0 0 0 0 0 1 0 0 2 2 0 0 0 2 2 1 1 0 0 1 0 0 1 0 0 0 0 1 1 0 0 0 0 0 0 0 0 2 0 2 0 0 0 0 1 1 1 1 0 1 1 0 1 1 1 0 0 1 0 0 0 2 1 0 2 2 1 0 1 1 2 1 1 1 1 1 0 0 0 0 0 0 0 1 0 0 2 2 0 0 1 0 1 0 0 1 0 0 0 0 1 1 0 2 2 1 2 0 0 0 0 2 1 0 1 1 2 2 0 1 1 0 1 1 0 1 0 1 0 0 0 1 0 0 0 0 0 0 1 1 0 1 2 2 1 2 1 1 1 1 0 0 0 2 0 0 1 1 0 0 0 0 0 1 2 0 1 2 2 0 1 0 0 2 0 1 0 1 1 1 0 0 0 2 1 1 0 1 0 0 0 0 0 0 1 1 0 0 0 1 0 0 0 0 0 0 0 1 0 0 0 0 0 0 0 2 0 0 0 0 0 0 2 1 0 0 2 1 0 2 0 1 2 0 1 2 1 0 0 0 1 1 1 1 1 1 0 2 2 2 0 2 0 1 1 0 0 0 0 1 1 0 0 0 1 0 2 1 2 0 0 0 2 2 0 0 2 2 2 0 1 1 0 2 2 1 0 1 1 0 0 1 1 1 0 1 0 2 2 0 0 0 1 0 0 1 1 1 0 0 1 0 0 0 2 0 0 0 0 0 0 2 0 0 0 0 1 0 2 1 0 0 1 1 0 1 0 1 1 1 0 0 2 0 0 0 0 1 0 0 0 0 0 0 2 0 2 2 0 0 0 2 1 1 2 2 0 0 0 1 0 1 0 2 2 2 0 1 1 1 0 1 0 1 2 0 2 0 0 0 2 0 0 2 0 0 0 1 0 0 0 0 2 0 0 1 1 1 0 1 2 0 2 0 0 0 0 2 2 0 2 0 1 1 2 0 0 0 2 2 0 1 0 0 0 0 1 1 1 0 0 1 0 0 0 0 0 1 0 1 1 1 0 0 0 0 1 0 1 1 1 1
97 0 0 0 0 0 2 1 1 2 1 0 0 0 0 0 0 1 1 0 0 2 0 1 0 0 0 0 2 2 2 0 2 2 2 0 2 1 0 0 1 1 2 2 2 1 1 0 1 1 0 1 0 2 0 1 0 0 1 0 2 2 0 1 0 1 0 0 0 0 0 0 1 2 1 2 2 1 2 1 0 1 2 2 2 0 0 0 0 1 1 1 2 2 0 2 0 1 0 1 1 0 1 0 2 0 2 0 0 1 1 1 1 1 0 0 0 0 1 0 0 0 1 1 1 0 0 0 1 1 0 0 1 0 0 0 1 0 0 0 1 0 1 0 0 0 0 0 0 2 0 0 2 0 1 0 0 1 0 1 1 1 1 1 1 2 0 2 0 2 0 0 1 1 1 0 1 1 0 0 1 2 2 2 2 2 2 1 1 1 0 1 2 1 1 0 1 0 0 0 0 1 0 1 2 2 2 1 1 0 1 0 0 0 0 2 0 0 0 1 1 1 2 0 0 0 1 2 1 0 0 0 0 0 0 0 0 2 2 0 0 1 2 2 0 0 0 0 0 0 0 1 2 0 0 0 0 0 0 1 0 1 0 0 0 0 0 0 1 1 0 2 0 0 0 0 0 2 2 2 2 2 2 2 0 1 1 2 1 2 0 2 1 2 1 0 0 0 0 0 0 0 1 1 1 0 0 2 1 0 0 2 1 1 2 0 0 1 1 1 0 2 1 1 0 0 1 0 0 1 0 2 0 0 0 0 1 1 0 0 0 1 2 2 0 0 0 2 2 1 1 1 2 2 0 0 0 0 1 1 1 0 0 0 0 0 0 2 1 0 1 1 0 2 0 0 0 2 0 1 1 1 2 2 1 0 0 0 0 1 1 2 0 0 1 1 2 0 1 1 1 1 0 2 0 2 0 0 0 2 0 2 0 0 1 0 1 0 1 0 0 0 1 0 1 1 1 0 0 1 1 1 1 1 1 0 0 0 0 0 1 1 0 1 0 2 1 0 2 0 0 0 0 2 2 2 2 1 1 1 1 0 0 0 0 2 0 1 2 1 1 1 2 2 0 0 0 1 2 0 2 0 0 1 1 1 1 0 1 1 1 0 0 0 1 0 0 0 0 2 2 0 0 0 0 2 1 0 0 0 0 2 0 1 1 0 0 0 0 2 2 0 0 0 0 2 0 2 0 0 2 0 0 0 0 0 0 1 2 2 1 0 0 1 2 2 0 2 0 0 0 0 0 2 1 1 0 1 1 1 1 0 0 1 0 0 0 1 0 0 0 0 0 0 0 0 2 2 0 2 0 0 0 1 1 0 1 1 0 1 0 1 1 1 0 1 0 0 0 0 0 1 1 0 1 1 1 0 1 2 0 0 0 1 0 1 0 0 0 0 0 0 0 0 0 1 1 2 0 0 1 0 0 0 0 0 0 0 0 1 2 1 0 0 0 0 0 0 1 0 0 1 1 0 0 0 2 1 1 0 0 0 2 0 2 1 0 1 0 1 1 0 0 1 0 0 1 0 1 1 1 1 1 1 0 2 2 0 1 1 0 0 0 1 0 0 2 0 0 0 0 0 0 0 0 0 2 1 1 0 0 0 0 0 2 1 0 2 2 2 0 0 0 2 2 1 0 0 1 1 1 1 0 0 1 1 0 1 0 2 1 1 0 0 0 1 1 0 1 1 1 1 0 0 0 0 0 0 0 0 0 2 2 0 0 1 2 2 0 2 0 0 2 0 0 0 1 1 1 1 0 1 1 0 1 0 1 1 1 2 0 2 1 2 2 0 1 0 1 2 1 0 1 0 1 0 1 0 1 1 0 0 1 1 0 0 1 2 1 0 1 1 0 2 2 1 0 2 0 0 0 2 0 1 0 2 0 0 2 0 0 1 0 0 0 0 0 0 0 0 2 0 0 0 1 0 0 0 1 1 1 1 0 0 1 0 0 0 2 0 0 0 1 1 0 1 0 0 0 2 2 2 1 0 1 0 1 0 0 0 0 0 0 1 2 0 2 2 0 0 0 2 2 2 0 1 1 1 0 2 0 1 0 0 1 1 0 0 2 1 0 1 0 0 0 0 0 2 0 0 2 0 0 1 0 0 0 1 0 0 0 0 2 0 0 1 1 2 0 1 2 0 0 1 1 0 2 1 1 1 1 0 2 0 0 1 2 0 1 1 0 0 1 1 0 0 1 0 0 1 0 0 1 1 0 1 2 0 1 2 0 1 1 2 1 0 0 0 0 1 1 1
98 0 0 0 0 0 1 1 1 2 2 0 0 0 0 0 0 0 0 0 0 2 1 1 0 0 1 0 1 2 0 1 2 2 1 2 0 1 0 0 1 1 0 0 2 0 1 0 1 1 0 0 0 1 0 1 1 1 1 1 1 1 0 2 1 1 1 0 0 0 0 0 0 2 0 2 2 0 0 0 1 2 2 0 1 1 1 1 1 2 1 1 1 1 0 1 0 2 1 1 0 0 0 1 2 2 2 1 1 1 0 1 0 0 0 2 1 1 0 0 1 0 2 2 0 0 2 2 2 2 0 0 1 0 0 0 1 0 0 0 1 0 0 0 0 1 0 0 0 0 0 0 0 1 0 1 0 0 0 0 0 0 2 2 1 2 0 0 1 1 0 1 0 2 1 0 1 1 0 1 1 2 1 2 1 1 1 1 0 1 1 1 1 0 1 0 0 0 0 1 0 1 0 1 1 1 1 1 1 0 0 0 1 0 0 2 0 2 2 2 0 0 1 1 0 0 1 1 0 1 1 0 0 0 0 0 0 1 1 1 1 1 2 1 0 0 0 0 0 0 0 0 1 0 0 1 1 2 2 2 2 2 0 0 0 0 1 1 1 0 0 2 1 2 1 0 0 2 2 1 1 1 1 1 0 0 0 1 0 1 0 1 0 2 2 0 0 0 0 0 1 1 2 0 0 1 0 1 2 0 0 2 2 0 0 0 2 0 0 0 1 1 2 2 2 0 1 1 0 0 0 0 0 0 0 0 0 2 1 2 2 2 2 0 1 1 0 1 1 0 1 1 0 0 0 0 0 0 0 0 0 0 2 0 2 1 0 2 1 0 1 1 0 2 0 1 0 2 1 2 0 0 2 2 1 1 1 0 0 0 0 0 1 0 1 1 1 0 1 1 1 1 1 1 1 0 0 1 1 0 0 2 0 0 1 0 0 1 0 0 0 1 1 1 1 1 1 0 0 0 0 1 0 1 0 1 1 0 0 0 1 1 0 0 0 1 0 0 1 0 0 1 0 2 0 0 0 1 0 1 1 0 0 0 0 1 0 1 1 0 0 0 2 2 2 0 2 2 1 2 1 2 0 1 2 0 0 1 2 0 0 2 1 1 0 0 0 2 2 2 0 0 1 1 1 0 1 0 0 0 0 2 0 2 2 0 0 2 0 1 1 2 0 0 0 1 1 0 1 1 1 0 1 1 1 0 1 2 0 1 0 0 0 0 1 1 0 2 0 0 0 0 0 2 1 0 0 1 1 0 0 0 0 2 1 0 0 2 1 0 0 2 0 0 0 0 0 2 0 2 0 1 0 1 2 1 2 2 1 2 1 1 1 0 0 0 0 0 0 1 0 1 0 1 2 2 0 0 1 1 1 1 0 2 0 0 2 0 0 0 0 0 0 0 0 0 1 2 0 0 0 0 0 0 0 1 0 2 2 2 2 2 0 0 0 0 0 0 1 0 0 1 0 1 0 0 1 2 1 0 0 0 2 0 1 2 1 2 0 1 0 0 1 0 0 1 1 0 0 0 0 0 2 2 0 2 2 0 2 2 1 1 0 0 0 0 0 1 0 2 0 2 0 0 0 0 2 2 2 1 0 0 0 2 0 0 0 0 0 0 0 1 1 2 1 0 0 0 0 0 0 0 0 0 0 0 1 0 0 1 0 0 0 0 1 0 0 2 1 0 0 1 0 0 0 1 0 0 0 0 0 1 2 0 1 1 2 0 0 2 0 0 2 0 0 0 1 1 1 1 0 2 1 1 2 1 1 2 1 2 0 1 1 1 0 1 0 0 0 1 0 0 1 0 1 0 1 0 1 1 0 0 0 0 0 0 0 2 1 0 1 1 0 2 2 0 0 1 0 1 0 1 2 1 0 2 0 0 0 0 1 1 1 0 0 1 1 2 2 0 1 0 0 0 1 1 0 1 2 2 0 2 0 0 0 1 0 0 1 1 0 0 0 2 0 1 0 0 1 2 2 2 1 1 1 1 1 1 0 0 0 0 0 0 2 0 2 2 0 0 0 2 2 2 2 2 0 0 0 0 0 0 1 0 2 1 0 1 1 1 0 0 0 0 0 0 1 1 1 0 1 0 0 2 0 0 0 1 0 0 0 0 1 1 1 1 0 0 0 0 2 0 1 1 0 0 1 2 2 1 1 0 0 0 1 0 1 0 0 0 0 0 0 0 0 0 1 0 0 1 0 0 0 1 0 0 1 1 0 2 0 0 1 1 0 0 1 0 0 0 0 2
99 0 0 0 0 0 2 1 0 0 0 1 0 0 0 0 0 0 0 1 1 2 0 1 0 0 1 0 2 2 2 1 1 1 0 2 0 1 0 0 1 1 1 1 1 1 1 0 1 1 1 1 0 0 1 0 0 0 0 1 0 2 0 0 0 0 0 0 0 0 0 0 2 2 1 2 2 2 2 0 2 2 1 0 1 0 0 0 0 2 0 0 0 2 1 1 0 2 0 2 2 0 2 0 2 0 2 0 0 2 0 0 1 1 2 2 2 0 0 0 0 2 1 1 0 1 1 1 2 2 1 1 1 0 0 0 0 0 0 0 1 0 2 0 1 2 0 0 0 1 0 0 0 0 0 1 0 0 0 0 0 0 2 2 2 1 1 2 0 1 1 0 1 1 2 1 0 1 1 0 0 1 1 2 2 1 2 1 1 1 0 0 1 0 2 0 0 0 1 1 0 1 0 1 2 0 0 2 0 0 2 0 1 0 0 2 0 1 1 2 0 0 1 0 0 0 0 1 0 1 0 1 0 0 0 0 0 2 2 0 0 1 2 1 0 0 0 1 1 0 0 0 2 0 0 1 0 1 1 0 0 0 1 1 0 0 1 0 1 0 0 2 1 2 0 0 1 2 1 0 0 0 0 0 0 1 1 2 1 2 0 0 1 1 2 0 1 1 0 0 0 0 2 1 0 0 1 2 1 0 0 0 1 0 2 0 1 0 0 0 0 1 2 2 2 0 0 2 1 1 0 1 0 0 0 0 0 1 0 1 1 1 1 1 0 0 0 0 1 2 0 0 2 2 0 0 0 1 0 1 1 1 0 1 0 0 0 1 2 0 2 0 2 1 0 0 0 1 1 2 1 1 1 1 1 1 1 0 0 0 0 0 1 0 2 0 1 1 0 0 0 0 0 1 0 0 1 1 0 2 0 0 0 0 0 0 0 0 0 0 0 0 1 2 2 1 1 0 0 0 1 0 0 2 0 0 0 1 0 0 2 0 0 0 0 1 0 0 1 0 0 0 0 2 0 0 0 1 0 0 0 0 1 0 0 2 1 2 0 0 0 0 2 2 1 1 0 2 2 2 0 1 0 2 0 2 2 1 2 2 0 1 0 2 1 1 1 1 1 2 2 2 2 2 0 0 2 1 0 0 0 2 1 0 0 0 0 2 0 2 2 2 0 0 0 1 0 0 0 1 0 0 0 0 0 0 0 0 1 1 1 0 0 0 1 2 0 2 0 2 0 0 0 1 1 1 1 2 1 0 1 0 1 1 0 1 1 2 1 0 0 0 0 0 0 0 1 1 0 1 0 0 0 0 1 1 1 2 2 2 1 0 2 0 1 0 0 1 0 1 0 1 0 0 2 2 1 0 0 1 0 0 0 0 0 0 0 0 1 0 0 0 0 0 0 1 2 1 0 0 1 0 0 0 0 0 1 0 0 0 2 1 0 0 2 0 1 0 1 1 0 1 1 0 1 1 2 2 2 0 0 0 2 0 0 2 0 0 1 0 0 0 0 1 0 0 0 0 1 1 0 2 2 2 0 2 1 0 1 1 0 0 0 1 0 0 1 1 0 1 0 1 0 0 2 0 1 2 2 0 0 0 0 1 1 1 0 1 1 1 0 0 0 2 2 1 0 0 1 0 0 0 1 0 1 1 0 1 1 2 0 0 0 0 0 1 1 1 1 0 0 1 0 1 0 2 0 0 1 1 0 1 2 0 0 0 2 1 0 1 0 0 2 1 0 0 1 2 0 0 1 0 0 0 2 1 1 2 0 2 1 0 0 0 0 0 0 1 0 1 1 0 1 0 1 1 0 1 1 0 0 0 0 0 1 0 1 2 1 0 1 1 0 2 2 1 0 1 1 0 1 2 1 0 0 2 0 0 1 1 1 1 1 0 1 0 1 0 0 0 2 0 1 0 1 0 0 0 0 0 0 0 1 0 0 1 0 0 0 1 0 0 2 0 0 1 1 2 2 1 1 1 1 1 1 1 1 0 0 1 0 0 2 1 2 1 2 0 1 0 0 2 1 1 2 2 0 0 0 1 1 1 1 0 1 1 0 2 1 1 0 1 1 1 0 0 0 1 0 0 1 0 0 1 0 0 0 0 0 2 0 0 1 1 1 2 1 1 0 0 2 0 2 0 0 0 0 1 0 0 1 1 0 0 1 0 0 0 1 0 0 0 0 1 0 2 2 0 1 1 0 0 1 1 0 1 1 0 0 2 0 0 0 1 0 0 1 0 1 0 0 0
100 0 0 0 0 0 1 1 0 1 1 1 0 1 1 1 0 2 2 1 1 1 1 1 1 1 1 0 2 2 2 1 2 2 0 1 1 1 0 0 1 1 0 0 2 0 1 0 1 1 0 1 0 1 0 1 0 0 1 1 1 2 0 2 0 1 0 0 0 0 0 0 2 2 2 2 2 1 2 0 1 1 2 1 1 0 0 0 0 2 0 1 1 0 0 2 0 1 1 1 0 1 1 0 2 0 2 0 0 2 0 0 1 2 1 1 1 0 1 0 1 1 0 0 0 1 0 0 2 2 0 0 1 0 0 0 0 0 0 0 1 0 0 0 1 1 0 0 0 0 0 1 0 0 0 0 0 1 0 0 1 1 0 1 1 1 1 1 0 1 1 1 2 0 2 1 0 0 0 0 0 0 1 2 2 2 1 1 0 0 0 1 0 0 0 0 0 0 0 1 0 1 0 1 2 1 1 2 0 0 2 0 0 0 0 2 0 1 1 0 2 2 2 0 0 1 1 2 0 2 0 0 1 1 1 1 0 2 2 0 0 0 1 1 0 1 1 0 0 0 0 0 1 1 1 1 2 0 0 1 0 1 0 0 0 0 0 0 2 0 0 2 0 2 0 1 0 2 2 0 0 1 1 1 0 1 0 2 2 2 0 1 2 2 2 0 1 1 0 1 1 1 2 1 1 0 1 2 1 0 0 2 2 0 2 0 2 0 1 1 0 2 1 1 2 0 1 1 0 1 0 2 1 2 0 0 0 2 0 0 0 0 2 0 0 0 0 1 2 2 0 0 2 2 0 2 2 0 0 0 0 0 2 0 2 0 0 1 2 0 2 0 1 2 0 0 0 1 1 2 1 0 1 1 2 1 1 1 1 0 0 1 0 0 2 0 0 1 0 0 0 0 1 1 1 0 0 0 0 1 1 0 0 0 1 0 1 0 0 0 0 1 0 2 1 1 1 0 0 0 1 1 0 1 1 0 0 0 0 0 1 2 0 0 0 1 0 1 2 0 0 0 0 2 1 1 1 1 1 1 0 0 0 1 0 1 0 2 1 0 0 0 1 1 2 1 1 2 2 1 1 2 0 0 2 0 0 1 2 0 2 2 0 2 1 0 0 1 1 1 1 1 2 2 0 0 2 0 0 0 0 1 0 1 1 0 0 1 0 1 1 1 2 2 2 0 0 1 1 1 1 0 2 1 2 1 1 1 1 1 0 0 0 0 1 1 0 2 0 0 0 0 2 1 2 2 1 1 0 0 0 1 1 1 0 1 1 1 1 1 0 1 1 0 1 0 0 1 0 2 0 0 0 0 0 0 0 1 0 1 1 0 1 0 0 0 0 2 0 2 2 0 1 0 1 2 1 0 2 1 1 1 0 1 0 1 1 0 1 0 0 0 0 0 0 1 1 1 0 0 1 0 0 0 0 0 0 0 1 1 1 1 0 1 1 1 1 0 0 0 0 1 0 2 0 0 0 1 1 0 0 0 1 0 2 2 0 2 0 1 0 1 1 0 0 1 1 0 0 0 0 1 2 1 1 1 1 0 0 0 0 0 2 2 1 0 2 1 0 1 0 1 0 0 0 0 2 0 1 0 1 0 0 0 2 1 0 1 2 2 0 0 0 2 2 1 0 0 0 0 0 0 0 0 0 0 1 1 0 2 1 1 0 1 0 0 1 0 0 0 0 0 0 0 0 0 2 1 0 0 0 0 2 0 1 0 2 0 0 1 0 0 1 1 0 0 1 0 0 0 0 1 0 0 0 1 0 2 0 2 1 0 0 0 0 0 0 1 0 2 2 0 0 0 2 0 0 0 0 0 1 1 1 1 0 1 1 2 2 2 0 2 0 2 2 1 0 1 1 0 1 2 1 2 0 2 0 0 0 0 0 0 1 0 0 0 0 2 2 0 0 0 0 0 2 0 0 0 1 1 1 1 0 0 0 0 0 0 2 1 1 0 1 1 0 2 1 1 0 2 1 1 2 1 1 1 0 1 1 0 1 0 1 0 2 0 2 2 0 0 0 2 0 1 2 2 0 1 0 1 1 1 1 0 1 1 0 0 2 0 2 0 0 0 1 0 1 1 1 0 1 1 0 1 0 1 0 0 0 1 0 0 1 1 1 2 1 0 0 0 2 0 1 1 1 0 1 2 1 1 1 0 0 1 1 1 1 0 1 0 0 1 0 0 1 1 2 2 2 0 0 2 0 0 0 0 2 2 0 2 1 0 0 2 0 0 0 0 0 0 0 0
101 0 0 0 0 0 2 2 1 1 1 0 0 0 0 0 0 1 2 1 1 2 0 1 0 0 0 1 2 2 1 0 1 0 0 1 1 2 0 0 2 2 0 0 1 1 1 0 1 1 1 1 0 1 0 0 0 0 1 1 1 1 1 1 0 0 0 0 0 0 0 0 2 2 2 2 2 1 2 0 1 1 1 1 2 0 0 0 0 2 0 0 2 0 0 0 0 1 0 1 1 0 1 1 2 0 2 0 0 2 0 1 0 0 0 0 0 0 1 0 1 0 1 1 0 0 1 0 2 2 0 0 0 0 0 0 0 0 0 0 0 0 0 0 0 0 0 0 0 0 0 0 0 0 0 0 1 1 0 0 1 1 0 1 0 0 0 1 1 1 0 0 1 1 0 0 0 1 0 1 1 1 0 2 2 1 1 1 1 2 0 0 1 0 1 0 0 0 0 2 0 2 0 2 2 0 0 0 1 0 1 0 2 0 0 2 1 1 0 0 2 0 2 0 0 0 2 1 0 1 0 1 0 0 0 0 0 2 2 0 0 1 2 2 0 0 0 0 0 0 0 1 2 0 0 1 1 0 0 2 0 2 0 0 0 0 0 0 2 1 0 2 0 1 0 0 0 2 2 1 0 0 0 1 0 1 0 0 0 2 0 1 2 2 2 0 0 1 0 1 1 0 2 1 1 1 0 2 1 0 0 1 2 0 1 0 1 1 0 0 0 1 1 2 1 0 0 1 1 1 0 2 0 0 0 0 0 1 0 0 0 0 1 1 0 0 0 0 2 2 0 0 1 1 0 1 1 0 1 1 2 1 2 0 2 1 0 1 2 0 2 0 1 2 0 1 0 1 0 1 1 0 0 0 0 1 1 0 0 0 0 1 0 1 2 0 1 0 0 0 0 0 0 2 0 1 1 0 1 1 0 2 0 0 1 1 1 0 0 1 1 2 1 0 1 1 0 0 0 0 0 0 1 0 1 0 0 1 0 0 2 0 0 1 1 2 0 0 1 0 0 0 0 1 1 0 1 0 0 0 0 0 0 0 0 2 0 2 2 0 0 0 2 2 1 1 0 1 2 0 1 2 0 2 1 1 1 1 2 0 0 2 1 1 1 1 1 1 1 2 1 0 2 2 0 0 2 0 0 0 0 1 0 1 1 0 0 2 0 1 1 2 0 0 0 0 2 0 0 2 1 2 1 0 1 0 1 1 1 1 0 0 0 0 1 2 0 1 1 1 0 1 0 2 0 0 0 1 0 0 0 0 0 1 1 0 0 2 1 0 0 0 2 0 1 1 2 0 0 2 0 0 0 0 2 1 1 1 0 1 0 2 1 0 1 1 2 0 1 0 0 2 0 1 2 2 0 0 2 2 0 0 0 1 1 1 0 0 1 0 0 0 0 0 0 1 2 1 0 0 1 0 0 0 0 0 0 1 0 1 0 1 0 1 2 1 1 0 1 0 0 0 0 1 0 0 1 1 1 0 0 0 1 0 1 2 0 1 0 0 0 1 0 0 0 1 2 0 0 0 0 0 2 1 0 2 1 1 1 0 0 0 0 2 0 0 2 2 0 2 1 1 0 0 1 0 2 2 2 0 1 1 0 1 1 2 0 0 0 0 0 0 1 2 1 0 0 0 0 0 0 0 0 1 2 1 1 0 0 0 0 0 1 0 0 1 2 1 0 0 0 0 0 0 0 0 0 0 1 0 0 1 2 0 0 1 2 0 0 0 1 1 2 1 2 1 1 1 0 0 0 0 0 0 1 1 1 2 0 2 1 0 1 1 1 0 0 1 0 1 1 0 1 0 1 1 2 1 1 1 0 0 0 0 1 0 1 2 2 1 0 1 0 2 2 2 0 0 2 0 1 1 1 1 0 2 0 1 1 1 1 2 0 0 0 0 0 0 0 1 1 0 0 0 2 0 0 0 0 0 0 1 0 0 1 0 0 0 1 2 2 1 2 0 0 0 0 1 2 2 1 1 1 0 0 0 1 0 1 0 1 0 0 0 2 0 2 1 1 0 0 2 1 1 1 1 1 0 0 0 0 0 0 0 2 1 0 1 1 1 0 0 0 0 1 0 1 1 0 0 2 0 0 1 1 1 1 1 0 0 0 0 2 0 0 1 1 1 0 0 2 0 2 0 0 0 0 2 0 0 0 2 1 0 0 1 2 0 2 2 1 1 0 0 0 2 2 0 0 0 0 0 1 1 0 1 2 0 1 2 0 0 0 2 0 0 1 0 0 1 0 0
102 0 0 0 0 0 1 1 0 0 0 1 0 1 1 1 0 1 1 1 1 1 0 2 0 0 0 0 2 2 1 0 1 1 1 1 1 1 0 0 1 1 0 0 2 1 0 0 1 1 0 0 0 1 0 1 0 1 0 0 2 2 0 1 0 0 0 0 0 0 0 0 1 2 1 2 2 1 1 1 0 2 2 1 1 0 0 0 0 2 0 1 1 1 0 2 1 2 0 2 2 0 0 0 2 0 2 0 0 1 1 2 1 1 1 1 1 1 1 0 1 0 2 2 1 0 1 0 1 0 1 1 0 0 0 0 0 1 0 0 0 0 0 0 0 0 0 0 0 0 0 1 0 0 0 0 0 1 0 0 1 1 2 2 1 2 0 0 0 2 0 1 0 2 1 0 0 2 0 0 1 2 1 1 1 1 1 1 1 1 1 0 2 0 2 0 2 0 0 2 0 2 0 2 2 0 0 1 1 0 2 0 0 0 0 2 0 0 1 0 2 0 1 0 0 0 0 2 0 2 0 0 1 0 0 0 0 0 1 1 1 1 2 2 0 0 0 1 1 1 1 0 0 0 0 1 0 0 0 0 0 0 0 0 1 0 0 0 2 0 0 1 0 1 0 0 0 2 2 1 1 2 0 0 1 0 0 0 1 1 0 1 0 2 2 0 0 2 0 2 2 0 1 1 0 0 0 1 1 0 0 0 2 0 1 0 2 1 0 0 1 1 2 2 2 0 1 1 1 1 0 1 0 0 0 0 0 2 1 1 0 1 2 2 0 0 2 0 1 0 0 0 2 2 0 1 1 0 0 2 2 0 2 0 2 0 0 2 2 1 2 0 1 2 2 1 0 1 0 2 2 1 1 1 1 0 0 1 1 0 0 2 1 0 2 0 1 1 1 1 1 1 1 0 0 0 1 0 1 1 0 2 0 0 1 1 0 0 0 1 0 1 0 2 1 1 2 0 0 0 1 0 0 2 0 0 0 1 0 0 2 0 0 1 1 2 0 0 1 0 0 0 0 1 1 0 1 1 0 1 1 1 0 0 0 2 0 1 2 1 1 1 2 2 1 1 0 2 2 0 0 2 1 1 2 0 0 1 1 1 1 0 1 1 0 0 0 1 1 2 0 0 2 2 0 0 2 0 0 0 0 0 1 2 2 0 0 2 0 1 1 2 0 0 0 1 1 0 0 2 1 1 2 1 2 0 1 0 1 1 0 0 0 0 2 2 0 1 2 1 0 0 1 1 2 1 1 1 0 0 0 0 1 1 0 1 1 2 2 2 1 1 0 0 0 0 0 1 0 1 1 0 1 2 1 0 1 1 0 1 0 0 1 0 1 0 0 0 0 0 0 0 0 0 2 2 1 0 1 0 1 0 0 2 1 2 0 0 0 0 1 0 0 0 0 1 2 1 0 0 2 0 0 0 0 1 0 0 1 1 2 0 0 0 1 1 1 0 0 1 0 2 0 0 0 0 2 2 1 1 1 0 0 0 1 2 1 1 0 0 0 0 0 0 1 0 0 0 0 0 1 1 2 2 0 2 1 1 2 1 0 0 1 1 1 0 1 2 0 2 0 2 0 0 1 0 2 2 2 0 2 0 0 2 1 1 0 0 0 0 0 1 1 2 1 0 0 0 1 1 1 1 0 1 1 0 1 0 0 0 0 0 0 0 0 0 0 1 1 1 0 0 0 0 0 1 0 0 0 0 0 0 1 0 0 1 2 0 0 2 0 0 1 0 0 1 1 1 0 0 0 0 0 1 1 1 1 1 1 2 0 2 1 2 2 0 0 2 0 2 2 0 1 0 1 0 1 0 0 1 1 1 1 1 1 0 2 0 2 0 1 2 0 1 0 1 0 1 1 0 0 1 0 0 0 1 1 0 1 0 1 1 0 0 0 0 0 0 0 0 2 0 0 0 0 2 0 0 2 2 0 2 1 1 0 0 0 0 1 1 0 0 2 0 0 1 0 1 1 1 1 1 1 0 1 1 1 0 0 0 0 0 0 0 2 1 1 2 0 0 0 2 1 1 2 2 0 1 1 1 0 0 1 0 1 1 0 1 0 0 0 0 0 1 2 0 1 0 0 1 2 0 0 2 0 0 0 1 0 0 0 0 1 0 0 0 1 0 0 0 2 0 1 0 2 0 2 1 1 2 0 0 1 0 1 0 1 0 1 1 0 0 0 0 0 2 2 0 0 0 0 0 1 1 0 0 0 0 1 1 0 1 1 1 0 0 0 0 1 0 1 0
103 0 0 0 0 0 2 1 0 1 0 1 0 0 0 0 0 1 1 0 1 2 0 2 0 0 0 1 2 2 2 0 2 2 1 0 2 1 0 0 1 1 1 1 2 0 1 0 2 1 0 0 0 0 1 0 2 0 1 1 0 0 0 2 0 1 1 0 0 0 0 1 1 2 1 2 2 1 2 0 0 1 1 0 1 0 0 2 2 2 2 1 2 1 0 1 0 1 0 1 1 0 1 1 2 0 2 0 0 2 1 1 0 1 0 0 0 0 1 0 1 0 0 0 0 1 0 1 1 1 1 1 0 0 0 0 0 0 1 0 2 0 0 0 1 2 0 0 0 1 0 0 0 0 0 0 0 0 0 0 0 0 2 2 0 2 0 1 0 1 1 1 0 2 0 1 0 0 0 1 0 0 1 2 1 1 1 1 0 0 0 1 1 0 1 0 1 0 0 0 0 1 1 2 2 0 0 0 1 0 2 0 1 0 0 2 1 0 1 2 0 0 1 0 0 0 1 1 1 0 0 1 0 0 0 0 1 1 2 0 0 0 2 1 0 0 0 0 0 0 0 0 0 0 0 1 1 0 0 0 0 0 0 0 0 0 0 0 1 0 2 1 0 2 1 1 0 2 2 1 0 0 0 0 2 0 1 2 1 2 0 0 1 2 2 0 1 1 0 1 1 0 1 0 0 0 1 2 0 0 1 2 1 0 1 0 2 1 0 0 0 2 1 1 2 0 0 2 1 2 0 1 0 0 0 0 0 2 1 2 2 2 2 2 0 0 0 0 1 0 0 0 1 1 0 0 0 0 0 1 1 0 2 0 2 1 0 2 1 0 1 1 0 2 1 1 0 2 2 2 1 1 1 1 0 1 1 1 1 1 1 0 0 0 2 0 0 0 1 1 1 1 0 2 1 1 0 1 0 2 0 0 0 0 2 0 2 0 1 0 0 0 0 1 2 1 1 0 0 0 0 0 0 2 1 0 0 1 1 1 1 1 0 0 0 1 0 0 2 0 0 0 0 2 0 0 0 1 1 2 1 0 1 1 0 0 0 1 2 1 1 1 2 2 1 1 0 1 2 0 1 0 0 1 1 2 1 2 2 0 0 2 0 0 0 0 0 1 1 1 1 1 1 0 1 2 2 0 0 0 0 2 1 1 1 0 0 2 0 0 0 2 0 0 1 0 0 2 0 0 2 0 0 0 0 0 1 1 1 1 1 1 0 0 2 2 0 2 1 1 0 0 0 1 2 1 1 2 0 0 0 0 2 2 0 1 1 2 2 2 1 1 0 0 0 0 0 1 0 1 1 0 1 1 0 0 1 1 0 1 0 0 0 1 1 1 1 1 0 1 1 0 1 1 1 2 0 0 0 0 0 0 0 0 1 1 0 0 1 0 0 0 0 1 0 0 1 0 0 0 1 0 0 0 0 1 1 0 2 2 2 2 0 2 2 2 2 0 1 0 0 2 1 0 1 0 1 2 2 0 0 0 1 0 1 2 0 0 0 0 0 0 1 0 0 0 1 1 0 1 2 0 2 0 0 2 1 1 2 1 0 0 0 0 0 0 0 2 0 2 1 1 0 0 0 0 2 2 2 0 0 0 0 1 0 1 0 0 0 0 0 0 1 2 1 1 1 0 0 0 0 0 0 0 1 1 0 0 0 0 0 0 0 1 0 1 1 1 1 0 0 1 0 0 0 1 0 1 0 1 1 0 2 0 0 0 2 1 0 2 0 1 2 0 0 0 1 2 0 0 1 0 0 0 2 1 0 2 0 2 0 0 2 2 1 1 0 1 0 1 1 0 1 0 1 0 1 0 0 0 1 1 2 2 0 0 2 2 1 0 2 1 0 2 2 1 0 1 1 0 0 1 2 0 0 2 0 0 1 0 0 1 0 0 0 0 0 1 0 1 2 0 0 0 1 0 1 0 0 0 0 2 1 1 1 0 1 0 2 1 1 0 0 1 0 0 0 0 1 2 2 2 2 0 0 0 0 0 0 0 0 0 1 0 2 0 2 2 0 0 0 1 2 1 2 2 0 2 0 1 0 1 0 1 2 2 0 0 2 0 0 2 0 0 0 0 1 1 1 1 2 0 0 1 0 0 0 2 0 0 0 0 2 0 0 1 2 0 0 0 2 0 2 0 0 0 0 1 0 0 2 0 1 0 1 0 2 0 2 0 0 0 0 0 1 2 2 0 0 0 0 0 1 1 0 0 1 1 1 2 0 2 1 1 0 0 0 0 1 0 1 1
104 0 0 0 0 0 1 1 1 2 2 0 0 0 0 0 0 1 0 1 0 1 1 0 0 0 0 0 1 2 1 0 1 1 2 0 2 2 0 0 2 2 0 0 2 1 0 0 1 1 0 0 0 2 0 1 0 0 1 0 2 2 1 2 0 0 0 0 0 1 1 1 2 2 2 2 1 2 2 0 2 2 2 1 1 0 0 0 0 2 0 0 0 2 0 2 0 1 0 1 1 0 1 1 2 0 2 1 1 1 0 1 0 2 0 0 0 0 0 0 0 1 0 0 0 1 0 0 2 1 1 1 0 0 1 1 0 0 0 0 1 0 0 0 2 2 1 0 0 0 0 0 0 1 1 0 0 1 0 1 0 0 1 2 0 2 0 2 2 0 0 0 2 0 1 0 1 0 0 0 0 0 1 2 2 1 1 1 1 2 0 0 2 2 0 1 0 0 2 0 0 0 0 1 2 1 1 0 1 0 1 0 1 0 0 2 2 2 0 0 2 2 1 0 0 0 1 2 1 1 0 0 0 0 0 0 0 1 2 0 0 0 1 2 0 0 0 0 0 0 0 0 0 0 0 2 2 1 1 0 0 0 0 0 0 0 1 0 1 0 1 2 0 1 0 2 0 1 1 1 1 2 1 1 0 2 0 1 1 1 0 1 2 2 2 0 0 1 1 1 1 0 2 0 0 0 0 2 0 0 0 1 2 0 2 0 2 0 1 1 1 2 1 1 1 0 0 2 2 1 0 1 1 0 0 0 0 1 0 0 0 0 2 1 1 1 0 0 2 2 0 0 2 2 1 1 1 0 0 0 0 0 1 0 1 1 0 2 1 1 1 1 1 2 1 1 0 1 0 1 0 0 0 0 0 0 0 0 0 0 0 0 0 0 2 0 0 1 0 0 0 0 1 1 1 0 0 0 0 2 0 1 0 0 1 1 1 1 0 1 0 2 0 2 2 2 1 0 0 0 0 0 1 0 2 2 0 2 1 1 2 0 0 0 0 1 1 1 2 0 0 1 0 2 2 2 2 0 0 0 0 0 0 0 0 2 0 0 2 0 0 0 2 2 0 0 0 2 2 0 2 1 1 2 2 1 0 0 2 1 0 2 0 2 1 0 0 1 1 2 1 1 0 0 1 1 1 1 0 0 0 2 0 2 2 0 0 1 0 2 2 1 1 0 0 0 1 1 0 1 1 1 1 0 0 0 1 0 1 1 0 0 0 2 2 2 0 1 1 1 0 0 0 2 1 0 0 0 0 1 0 0 2 2 0 1 1 2 2 0 0 0 0 0 0 0 1 1 0 2 0 0 0 1 1 0 2 1 0 1 0 1 0 0 0 1 1 0 0 1 0 0 1 1 2 2 2 0 0 0 0 0 0 0 0 0 0 0 0 0 0 0 0 1 0 0 2 0 0 0 0 0 0 0 0 0 0 1 0 2 1 1 0 1 0 0 0 0 1 0 0 1 0 0 0 0 2 1 1 0 0 0 1 0 1 2 1 1 2 0 0 2 0 0 1 0 1 1 2 2 1 1 2 2 0 2 2 1 2 1 0 0 0 2 1 0 2 1 0 1 0 1 0 0 1 0 2 2 2 0 0 0 0 1 0 1 0 2 2 2 0 0 0 2 2 2 0 0 1 1 0 0 0 0 1 1 0 1 0 1 1 1 0 0 0 0 0 0 1 1 1 1 0 0 0 0 0 0 0 0 0 0 2 0 0 0 1 0 0 2 0 1 1 1 1 0 2 2 0 0 1 0 0 0 1 2 0 1 0 1 0 1 1 1 0 1 0 0 0 0 0 0 1 0 1 0 2 1 1 0 0 0 0 0 0 1 1 2 2 0 2 1 0 2 2 1 0 2 1 0 0 2 1 0 0 2 0 0 0 0 0 0 2 0 0 0 0 0 0 0 2 0 0 1 0 1 1 0 1 1 0 1 0 0 0 0 0 0 2 1 0 0 1 1 0 1 1 0 1 2 2 2 2 0 0 0 0 0 1 1 0 0 1 0 2 0 2 1 0 0 1 2 2 2 2 2 0 0 0 1 1 1 2 0 2 2 0 2 1 1 0 0 0 0 1 0 1 1 0 1 2 0 0 2 0 0 0 1 0 0 0 0 2 0 0 1 2 0 0 0 2 0 1 1 1 0 1 1 0 0 1 1 1 0 2 0 1 0 1 1 0 1 0 0 0 1 2 1 1 0 0 1 1 1 0 1 1 0 1 1 0 1 0 1 0 0 0 0 1 0 0 0
105 0 0 0 0 0 2 0 0 2 2 0 0 0 0 0 0 0 1 1 0 1 0 2 0 0 0 0 2 2 1 2 2 2 0 1 1 1 0 0 0 0 0 0 2 0 1 0 1 0 1 2 1 1 0 1 0 0 1 2 0 1 0 1 1 1 1 1 0 0 0 0 1 2 1 2 2 1 2 1 0 1 2 1 1 0 0 0 0 1 0 0 1 1 1 2 0 1 0 0 0 0 1 0 1 1 1 1 1 1 0 1 0 1 0 1 0 0 0 0 2 0 0 0 0 2 0 1 2 2 0 0 0 0 0 0 0 0 0 1 1 0 0 0 2 1 0 0 0 0 0 0 0 0 0 0 0 1 0 1 2 2 2 2 0 2 0 0 0 2 0 1 2 0 1 0 0 0 0 0 0 0 0 2 0 0 0 2 1 0 1 2 1 1 1 0 0 1 0 0 0 0 0 2 2 0 0 0 2 0 1 0 2 1 0 2 0 1 0 1 1 1 2 0 0 0 1 1 0 1 1 0 0 0 0 0 0 1 2 2 2 2 2 2 0 0 0 0 0 0 0 0 0 0 0 2 1 1 1 1 1 1 1 1 0 0 1 1 1 0 0 2 0 1 2 2 1 2 2 0 0 1 1 1 0 1 1 2 1 2 0 2 2 2 2 0 2 1 0 1 1 0 1 0 0 1 0 1 1 0 0 1 1 0 2 0 1 0 2 2 0 2 2 1 1 0 1 1 1 1 0 0 0 0 0 0 0 2 1 2 1 1 1 0 1 1 0 2 2 2 0 0 1 2 0 1 1 0 0 2 2 0 2 0 2 0 0 1 2 1 2 0 0 2 1 1 0 1 1 2 1 0 0 0 2 0 0 0 0 0 0 0 0 0 1 1 1 1 1 2 1 1 1 0 0 0 1 0 0 1 0 2 0 0 1 0 0 0 1 0 0 0 0 0 0 0 0 0 0 0 1 0 2 0 2 2 0 2 1 1 2 1 0 0 0 2 0 0 1 0 0 0 0 0 2 0 2 0 2 0 0 0 0 0 0 1 1 1 2 1 1 1 2 2 1 0 1 1 1 1 2 1 0 2 0 2 2 1 2 0 0 2 1 2 2 0 0 1 1 1 1 1 1 1 0 1 2 0 0 0 0 1 0 1 1 0 0 2 0 1 1 2 1 1 1 1 0 0 0 1 1 1 1 1 1 0 0 1 2 2 1 0 0 0 1 2 0 1 1 2 0 0 0 1 2 1 1 0 1 0 1 0 0 0 0 0 0 1 1 0 1 1 0 0 0 0 0 0 0 2 0 0 0 1 0 0 0 1 0 1 0 0 0 0 0 1 1 0 0 0 0 2 0 1 2 2 0 0 1 1 1 0 0 1 0 0 0 0 1 0 0 0 0 0 0 0 0 0 0 0 2 0 0 0 0 1 0 1 1 2 1 2 0 1 2 1 2 0 1 0 0 1 0 2 0 0 0 1 1 0 0 0 1 0 1 2 0 2 0 0 0 0 0 2 0 0 0 0 1 2 0 2 2 2 0 2 2 1 2 1 0 0 0 1 0 0 0 1 0 1 1 0 0 1 1 1 0 2 2 0 0 0 0 0 0 0 0 0 0 0 0 0 0 2 1 2 0 0 1 1 1 1 0 0 1 1 1 2 0 2 1 1 0 1 0 0 1 0 1 1 1 1 0 0 0 1 1 0 0 0 0 0 2 0 0 1 2 1 0 1 1 0 1 2 2 0 1 1 1 1 1 1 0 0 2 2 0 1 1 2 0 2 1 1 1 0 2 0 0 1 1 0 1 0 1 0 1 1 1 1 0 0 0 1 1 0 2 2 1 0 0 1 0 2 2 2 0 1 1 0 1 2 0 1 0 0 1 0 1 0 0 0 2 1 0 0 2 0 0 0 2 0 0 0 0 0 1 0 0 0 1 1 0 0 0 1 1 0 0 1 1 0 0 2 0 0 0 2 1 2 2 2 2 0 0 0 0 1 1 0 1 0 0 0 2 1 1 2 0 0 1 2 2 1 2 2 0 1 0 0 0 0 1 1 1 1 0 1 1 1 0 0 0 0 1 0 0 1 0 0 2 0 0 2 0 1 0 0 0 1 0 0 1 1 1 1 1 2 0 1 1 0 1 1 0 0 2 1 0 1 0 1 1 0 2 0 0 0 0 0 0 0 0 0 2 1 1 1 1 0 0 1 1 2 0 0 2 1 1 2 0 0 0 2 0 0 0 1 1 1 1 1
106 0 0 0 0 0 2 0 0 2 0 0 1 2 1 1 1 0 0 2 1 0 1 2 0 0 0 0 2 2 2 1 1 2 1 1 1 2 0 0 2 2 0 0 1 0 0 0 2 0 0 0 1 0 0 0 0 1 0 1 1 1 0 2 1 1 1 0 0 0 0 0 2 2 2 2 2 1 1 1 0 2 2 1 1 1 1 1 1 2 1 1 1 1 0 1 0 1 0 1 1 1 0 2 2 0 2 0 1 1 0 0 1 1 0 0 0 0 0 0 0 2 1 1 0 1 1 1 2 2 1 1 0 0 0 0 0 0 0 0 0 0 0 0 2 2 0 0 0 1 0 0 0 1 0 0 0 0 0 0 1 1 1 2 0 2 0 2 1 1 0 0 1 1 2 0 1 2 0 2 2 2 1 2 1 1 1 1 0 0 1 1 2 0 2 0 0 0 1 1 0 1 0 1 2 1 1 1 1 0 2 0 1 0 0 2 0 0 1 1 1 1 2 0 0 1 0 0 0 0 0 1 0 0 1 0 0 2 2 0 0 0 2 1 0 0 0 1 1 0 0 0 1 0 0 0 2 1 1 1 1 1 0 0 0 0 0 0 1 0 0 1 0 0 1 0 1 2 1 0 0 2 1 1 0 2 1 1 1 2 0 1 1 2 2 0 0 0 1 0 1 1 1 0 0 0 1 1 1 1 0 2 2 1 1 0 2 0 1 1 0 2 0 1 2 0 1 0 0 1 0 1 1 1 0 0 0 0 0 0 0 0 2 2 0 0 1 0 1 0 1 1 1 1 0 0 1 0 0 0 0 0 1 0 1 0 0 2 1 0 1 1 0 2 0 0 0 1 1 1 1 1 2 2 1 1 1 0 0 0 0 1 1 0 2 0 1 1 1 1 1 1 1 0 0 0 1 0 0 1 1 1 0 0 1 0 1 1 1 0 0 1 1 1 0 1 1 1 1 0 0 2 0 0 2 0 0 0 0 0 1 1 0 1 1 0 0 0 1 0 0 0 0 1 2 1 2 1 1 0 0 0 0 0 0 2 0 1 2 0 1 0 2 2 1 0 1 0 2 0 1 2 0 2 0 2 2 0 0 0 2 0 1 1 0 1 1 0 0 2 2 1 1 1 0 1 2 0 1 0 0 2 0 1 1 1 2 2 0 2 2 2 0 0 0 0 0 0 0 2 0 2 0 0 0 1 1 1 1 1 1 1 0 0 2 0 1 2 0 0 0 0 0 2 2 0 0 2 0 1 1 0 1 2 1 0 0 2 2 1 1 1 0 0 0 0 0 0 0 2 0 1 0 1 2 1 1 0 0 0 1 0 0 0 0 0 0 0 0 0 0 2 1 0 0 1 1 0 1 0 0 0 1 1 1 1 0 0 0 0 0 0 0 0 0 0 2 1 0 0 1 0 0 0 0 0 0 0 0 0 1 2 0 0 1 1 1 0 1 0 0 1 0 1 0 0 1 1 0 0 0 0 1 0 0 2 1 2 0 1 0 0 0 0 0 0 0 0 2 2 0 0 2 1 1 2 1 0 2 2 0 0 0 0 0 0 1 2 0 0 0 2 0 0 2 0 2 2 2 0 1 0 0 1 0 2 0 2 2 2 0 0 0 2 2 1 0 0 0 0 0 0 0 0 0 0 2 1 1 2 0 0 0 0 0 0 0 0 0 0 0 0 0 1 0 0 0 0 1 0 0 1 2 0 0 1 2 0 0 2 0 1 0 0 0 0 0 1 1 1 1 1 0 0 1 2 0 2 0 2 1 0 2 2 0 1 0 1 0 1 1 0 2 0 0 1 1 0 1 1 0 0 1 1 1 0 2 1 2 0 1 1 0 2 1 0 0 2 0 0 0 2 1 2 0 2 0 0 1 0 0 0 0 0 0 0 0 0 0 0 2 0 0 0 2 0 0 1 1 1 0 2 1 0 0 0 1 0 0 2 0 0 0 2 0 1 0 0 1 2 2 2 2 0 0 0 0 0 0 0 0 0 0 0 1 0 1 1 0 0 0 2 2 2 1 2 0 0 0 1 0 0 1 1 2 2 0 0 2 2 0 0 0 2 2 0 0 0 0 0 2 0 1 2 1 1 0 1 1 1 0 0 0 2 0 0 0 0 0 0 0 1 0 2 1 0 2 0 0 0 2 0 1 0 1 0 0 0 2 2 0 0 0 0 0 0 1 0 0 0 0 0 0 0 0 0 0 1 0 1 1 0 0 1 0 0 0 1 2 1 0 1
107 0 0 0 0 0 1 0 0 2 1 0 0 0 0 0 0 0 0 2 1 1 1 0 0 0 0 0 2 2 2 1 2 2 0 2 0 1 0 0 2 1 1 0 0 1 0 0 2 0 0 0 2 2 0 0 0 0 1 0 0 1 0 1 1 0 1 0 0 0 0 0 1 2 1 2 2 2 2 0 2 2 2 1 1 0 1 1 1 2 1 1 1 1 0 0 0 0 0 0 0 0 1 1 2 0 2 0 0 2 0 0 0 1 0 0 0 0 1 0 0 1 1 1 0 0 0 1 1 1 1 1 0 0 1 1 0 2 0 0 1 0 1 0 1 2 0 0 0 0 0 1 0 1 1 0 0 1 0 0 0 0 0 1 0 1 0 0 0 1 1 2 0 2 1 0 1 2 1 0 1 1 0 1 0 0 0 1 0 0 1 1 1 0 1 0 0 0 0 0 0 0 0 1 2 1 1 0 1 0 2 1 2 0 0 2 1 1 0 0 2 1 2 0 1 0 0 1 0 1 0 0 0 0 1 1 1 2 2 0 0 0 2 2 0 0 0 1 1 0 0 1 1 1 1 1 0 0 0 0 0 0 0 0 1 0 0 0 2 2 0 2 1 2 0 0 0 1 1 1 1 2 0 0 2 0 1 2 0 2 0 0 1 1 1 0 1 0 0 0 0 0 2 1 0 0 0 2 0 0 0 1 2 0 2 0 0 0 1 1 0 1 2 1 2 0 0 1 0 1 0 1 1 1 0 0 0 1 0 0 0 0 2 1 0 0 0 1 2 1 1 1 1 2 0 1 1 0 0 1 1 0 1 0 1 1 0 2 1 0 1 1 1 2 0 0 0 0 0 1 0 2 1 1 1 0 1 0 0 0 0 1 0 1 2 2 0 0 1 1 1 1 0 2 1 1 0 1 0 1 0 0 0 0 1 0 1 0 0 1 0 1 1 1 1 1 1 0 0 0 2 0 0 2 0 1 0 0 0 0 2 0 0 1 1 1 1 0 1 0 0 1 0 1 1 0 1 1 0 0 0 0 0 1 0 0 0 1 1 0 1 0 2 2 2 1 1 1 2 0 1 1 0 1 1 1 0 1 2 1 0 2 1 1 1 0 0 2 2 1 0 0 2 1 0 1 2 0 1 0 1 1 1 1 1 0 0 2 0 0 1 2 1 1 2 0 0 2 0 0 2 0 1 1 1 1 2 2 1 1 1 1 0 1 1 1 0 2 1 1 0 0 0 2 2 0 0 1 1 1 0 0 0 2 1 0 0 1 1 0 0 1 0 0 0 0 0 1 0 1 0 0 1 1 1 1 2 0 0 0 1 1 1 2 0 1 0 0 0 0 0 2 1 0 1 1 1 1 2 2 0 0 0 0 0 0 0 0 0 1 1 1 1 1 0 0 1 1 0 0 1 0 0 0 0 0 1 1 1 2 1 1 0 1 2 2 2 0 0 1 0 1 0 0 0 0 2 1 0 1 1 1 1 1 1 0 0 1 0 2 2 0 0 0 0 0 2 0 1 1 0 0 2 2 1 2 1 0 1 1 0 0 0 2 0 0 2 2 0 0 0 1 0 0 0 0 1 2 2 0 1 0 0 0 2 1 0 2 2 1 0 0 2 2 0 1 0 0 0 0 0 0 1 0 1 1 0 1 0 1 1 1 0 0 0 1 1 1 0 0 0 0 0 0 0 1 0 0 0 0 0 0 2 0 0 0 2 0 0 2 0 0 2 0 0 1 0 2 0 0 1 0 1 1 2 1 1 2 0 2 2 0 2 2 2 0 0 0 1 2 1 1 0 0 1 1 2 0 1 1 0 0 0 0 1 0 1 2 2 0 1 1 0 2 2 2 0 1 0 1 0 1 0 0 0 1 1 0 0 0 0 0 0 0 1 0 1 1 0 0 2 0 0 0 1 0 1 0 1 1 0 2 1 1 0 0 0 0 1 1 0 0 1 1 0 2 1 1 0 1 0 0 2 0 1 1 0 0 0 0 0 1 1 0 2 0 2 1 0 1 0 1 1 0 2 2 0 0 0 1 1 1 0 0 0 0 0 1 1 1 0 0 0 0 0 0 1 2 0 2 1 0 1 2 0 0 0 2 0 0 0 0 1 1 0 0 0 0 0 1 2 0 1 0 1 0 1 1 1 0 2 0 0 0 2 1 1 0 1 0 0 0 0 0 0 0 0 1 2 0 0 2 0 0 0 0 0 0 2 1 0 0 0 0 0 1 0 1 1 0 0 1
108 0 0 0 0 0 1 1 0 2 1 0 0 0 0 0 0 0 0 0 1 1 1 1 1 1 1 0 2 1 1 2 2 2 0 1 1 1 0 0 1 1 1 0 1 1 1 0 1 0 0 0 0 2 0 1 1 0 0 1 1 2 0 2 0 1 0 0 0 1 1 1 2 2 2 2 2 1 2 1 0 2 1 0 1 1 0 1 1 2 1 1 0 0 2 2 0 1 0 1 1 0 0 0 2 2 2 2 2 0 0 2 0 1 0 0 0 0 0 0 2 0 2 2 0 0 2 0 2 1 1 1 1 0 0 0 1 1 0 0 0 0 0 0 2 2 1 0 0 0 0 0 0 0 0 0 0 2 0 0 1 1 2 2 1 0 0 1 1 1 0 0 1 1 1 0 0 0 0 0 0 0 1 2 2 2 1 2 0 0 0 2 1 0 0 0 1 0 0 0 0 0 0 1 2 1 1 1 1 0 0 0 0 0 0 2 2 0 0 0 2 0 2 0 0 0 0 1 1 0 1 0 1 1 1 1 1 2 2 0 0 0 2 2 0 0 0 1 1 1 1 0 2 0 0 1 0 0 0 0 0 0 0 0 0 0 0 0 2 0 0 1 0 2 0 1 0 2 2 0 0 1 0 1 0 2 1 2 1 2 0 0 0 1 2 0 0 1 0 1 0 0 2 0 0 0 1 2 1 0 0 1 1 0 0 0 2 0 1 1 0 2 1 2 1 0 0 2 1 0 0 1 1 0 0 0 0 0 0 0 1 1 2 2 0 0 1 1 1 0 1 1 2 2 0 0 0 0 0 0 0 0 1 0 1 1 0 2 1 1 1 1 0 2 1 1 0 1 1 1 0 0 0 0 0 0 0 0 0 0 0 0 0 0 2 0 0 0 0 0 0 0 1 1 0 0 2 1 0 1 1 1 0 0 2 0 0 1 1 0 0 1 0 1 1 1 1 0 0 0 0 0 0 1 0 1 0 1 0 0 2 2 0 1 0 2 0 0 1 0 0 0 0 2 0 0 0 1 0 2 2 0 0 0 1 2 1 1 2 1 1 1 1 1 0 0 0 1 2 1 0 2 0 1 2 1 0 1 2 1 0 1 0 0 1 0 0 2 2 2 0 0 2 2 0 1 1 0 0 0 0 1 2 1 1 0 0 2 0 1 1 2 1 0 0 1 1 0 0 2 0 2 0 0 0 0 1 1 1 2 0 0 0 0 1 2 0 1 1 2 0 0 0 2 1 0 0 1 1 0 0 0 0 2 0 1 1 2 2 0 1 1 0 0 0 0 1 1 0 2 0 0 1 2 1 1 2 1 0 1 0 1 0 1 0 0 0 0 0 0 0 2 1 0 1 1 1 0 2 2 0 0 0 2 0 1 0 0 0 0 0 0 0 0 0 1 2 2 0 0 0 2 0 0 0 0 1 0 1 2 1 1 0 1 1 1 1 1 1 1 0 1 0 0 0 0 2 2 2 0 0 0 1 0 1 2 0 1 1 1 0 1 0 0 0 0 0 0 1 1 0 2 2 1 0 1 1 1 1 0 0 0 0 1 1 0 1 2 0 0 0 0 0 0 1 0 2 2 2 0 0 0 0 2 0 0 0 1 2 1 1 0 0 2 1 1 0 1 1 1 0 0 0 0 0 0 0 0 0 1 0 0 1 0 1 0 1 0 0 0 0 0 0 1 0 1 0 0 0 0 0 2 2 1 0 0 2 1 0 2 0 1 2 1 0 0 1 0 2 2 0 2 1 1 1 0 0 2 0 2 0 1 0 1 1 0 0 1 0 1 1 0 0 0 2 0 2 0 0 2 0 0 0 1 1 1 1 1 2 0 1 1 0 2 2 1 0 2 0 0 0 2 0 1 0 2 0 0 0 0 0 0 0 0 0 0 0 0 0 0 2 0 0 0 2 0 0 0 0 0 0 2 1 0 0 0 1 0 2 1 0 0 1 1 0 1 0 1 1 2 2 2 2 0 0 0 0 0 0 1 0 0 0 1 1 0 1 1 0 0 0 2 2 2 1 1 1 0 0 0 0 1 0 0 1 0 0 0 1 1 0 0 0 0 1 0 1 1 0 0 1 0 1 2 1 1 0 0 0 1 0 0 2 2 1 0 1 0 0 0 0 1 1 1 0 0 1 2 0 0 1 1 0 1 1 1 1 0 0 0 0 0 0 0 0 0 0 0 0 0 0 0 0 1 0 1 2 0 1 1 0 0 1 2 0 1 0 1 1 0 1 1
109 0 0 0 0 0 1 1 0 2 1 0 0 0 0 0 0 2 0 0 0 2 1 2 0 0 0 1 2 2 2 0 1 1 0 2 0 0 0 0 0 0 1 1 2 0 0 0 2 0 0 0 2 2 0 0 1 1 1 0 1 1 0 0 1 0 1 0 0 0 0 1 2 2 2 2 2 0 1 0 0 2 2 1 1 0 0 1 1 2 0 1 1 1 0 1 0 0 0 0 0 0 1 1 2 0 2 1 1 1 0 1 0 0 0 0 0 0 0 0 2 0 1 1 0 1 0 0 1 1 0 0 0 0 0 0 0 0 1 0 1 0 0 0 2 0 0 0 0 0 1 0 0 1 0 1 0 1 0 0 0 0 2 2 0 1 0 2 2 0 0 0 0 2 1 0 0 1 0 1 1 2 1 2 1 1 1 1 1 2 0 0 1 1 0 1 2 1 0 0 0 0 0 1 2 1 1 0 1 0 1 0 2 0 0 2 0 0 1 0 2 1 2 0 0 0 2 1 0 1 0 1 0 0 0 0 0 2 2 0 0 0 2 2 0 0 0 0 0 0 0 0 1 1 1 2 1 1 0 0 0 0 0 0 0 0 1 1 2 0 0 2 1 2 0 0 0 1 1 0 0 1 2 2 0 1 1 1 1 2 1 1 1 2 1 0 1 1 0 0 1 0 1 0 0 1 1 1 2 1 0 2 2 0 0 0 2 0 0 0 1 2 2 1 1 0 1 0 0 2 0 2 0 0 0 0 0 0 0 0 0 0 1 1 1 0 0 0 2 2 0 0 2 2 0 1 1 0 0 2 2 0 1 0 1 1 0 2 1 0 1 1 0 2 0 0 0 1 1 2 1 1 0 0 1 0 1 0 0 0 0 1 1 0 2 0 1 1 0 0 0 0 0 1 0 1 1 0 1 0 1 1 0 0 0 0 0 1 0 0 0 2 0 0 0 1 0 0 0 0 1 0 0 0 0 0 0 1 2 1 0 0 0 1 1 1 0 0 1 0 0 0 0 2 1 1 1 0 1 1 1 0 0 1 0 0 0 0 2 0 1 1 2 2 2 1 1 2 1 1 2 2 0 1 2 2 0 0 2 1 0 2 1 2 1 1 1 2 2 0 0 0 2 2 0 0 2 0 0 0 0 2 1 2 2 0 0 2 0 1 1 2 0 0 0 1 1 1 0 1 1 1 2 1 1 1 2 0 2 1 1 1 0 1 1 0 0 1 1 1 0 0 0 2 1 1 0 0 1 0 1 0 0 1 0 0 0 0 0 0 0 1 0 0 0 0 0 0 0 1 0 1 0 1 1 0 1 1 1 1 0 2 1 1 0 1 1 0 0 0 0 2 1 0 1 1 1 0 0 0 1 1 0 0 1 1 0 0 2 0 0 0 0 0 0 0 2 2 0 0 1 0 0 0 0 1 1 1 0 1 1 0 0 2 2 1 1 0 0 0 0 1 0 1 1 0 0 1 1 0 0 0 2 0 1 2 1 1 1 1 0 1 0 0 2 0 0 0 0 0 1 0 2 2 0 2 2 1 2 1 0 0 0 0 0 0 0 1 0 1 1 0 0 0 0 0 2 1 2 1 0 0 0 1 0 0 0 0 0 0 0 2 1 2 1 1 0 0 1 0 0 0 0 0 0 0 0 0 0 0 0 0 0 0 0 1 1 1 1 0 0 0 0 1 0 2 0 0 1 0 0 0 2 1 0 0 2 0 0 2 0 1 2 0 0 0 1 0 2 2 0 2 0 0 0 2 0 2 0 2 1 0 1 1 0 1 0 0 1 2 1 0 1 1 0 1 2 0 0 1 0 0 0 0 2 0 2 1 2 0 0 1 1 2 2 0 1 2 0 1 1 2 0 1 0 1 1 0 0 0 0 0 1 0 0 1 1 1 1 0 1 0 0 1 1 1 0 1 0 0 0 2 0 0 0 2 0 0 1 1 0 0 1 1 0 0 1 1 0 2 0 1 2 0 1 1 0 2 0 0 0 0 1 0 0 0 0 2 0 0 0 2 1 0 2 2 0 2 0 1 0 0 1 1 2 2 0 1 1 1 0 0 0 0 1 1 2 1 0 1 2 0 0 2 0 0 0 1 0 0 0 0 1 2 1 0 0 1 0 0 2 0 1 1 1 0 1 2 1 0 1 1 0 1 1 0 0 0 0 0 0 0 0 0 0 0 0 1 1 1 0 2 1 1 0 0 2 0 0 0 0 0 0 1 0 0 0 0 1 1 0 0
110 0 0 0 0 0 0 1 0 1 1 0 0 0 0 0 0 2 0 0 0 2 1 1 1 1 1 1 2 2 1 0 0 0 2 0 2 2 0 1 2 1 1 0 1 1 0 0 1 1 1 1 0 0 0 1 0 1 1 0 0 2 0 1 0 0 0 0 0 0 0 0 2 2 2 2 2 2 2 0 1 2 2 1 1 0 0 0 0 1 0 0 1 1 0 2 0 1 0 2 0 1 2 0 2 0 2 0 0 2 0 1 0 0 0 0 0 0 1 0 1 0 2 2 1 0 1 2 2 2 0 0 0 0 0 0 0 0 0 0 1 0 0 0 1 2 1 0 0 0 0 0 0 0 0 0 0 0 0 0 1 1 0 2 1 1 0 0 0 1 0 1 1 1 0 0 0 0 0 0 0 0 1 2 1 1 1 2 2 1 1 1 0 0 0 0 0 1 0 2 0 2 0 1 2 0 0 0 1 0 1 0 1 1 0 2 1 1 1 0 2 0 1 0 1 0 0 2 1 1 0 0 0 0 0 0 1 2 2 0 0 1 2 1 0 0 0 0 0 0 0 0 2 0 1 1 0 0 0 0 0 0 1 1 0 0 0 1 1 0 0 2 0 2 1 1 0 2 2 1 1 1 0 0 0 0 0 1 0 2 0 2 2 2 2 0 2 1 0 0 0 1 0 0 0 0 0 2 1 0 1 2 0 0 0 0 2 1 0 0 0 2 2 0 2 0 0 1 0 1 0 0 0 0 0 0 0 2 1 2 2 2 2 2 0 0 1 2 2 2 0 0 2 2 0 1 1 0 0 0 0 0 0 0 0 0 0 2 2 0 2 0 1 2 0 1 0 2 0 1 0 1 0 0 0 1 1 1 1 1 1 1 0 0 2 1 0 2 0 0 0 0 0 1 1 0 1 0 1 1 0 1 0 0 1 0 1 0 0 0 1 0 0 0 1 1 0 0 0 1 2 1 0 1 0 1 1 2 1 1 2 1 0 1 1 1 0 0 1 0 0 0 0 2 0 0 0 2 1 2 2 0 0 0 0 1 0 0 2 0 0 0 1 1 2 1 1 1 2 0 1 2 0 2 0 2 2 1 1 1 1 0 0 2 2 0 0 1 1 2 1 1 1 0 1 2 2 1 0 0 0 2 1 2 2 0 0 2 0 0 0 2 1 0 0 2 0 1 0 1 1 1 2 2 2 0 1 0 0 0 1 1 0 0 1 1 0 0 2 2 0 0 0 2 2 2 1 0 1 1 1 0 2 2 1 1 1 1 1 0 0 0 1 0 1 1 1 1 1 2 0 1 0 2 2 0 1 2 1 2 0 1 2 1 0 0 0 0 0 0 0 1 2 0 0 1 1 0 0 0 1 1 0 2 0 2 0 0 0 0 0 0 0 0 0 0 2 1 0 0 0 2 2 0 0 1 1 1 1 2 1 0 0 0 1 1 1 0 0 0 0 2 0 1 0 0 1 1 1 0 0 0 0 0 0 2 0 1 1 0 0 2 0 0 1 1 1 1 2 2 0 2 1 1 1 1 0 1 1 1 0 0 0 2 1 0 2 1 0 0 0 1 0 0 0 0 2 1 1 0 1 0 1 1 0 0 0 0 0 0 0 0 0 2 2 0 0 1 1 1 1 1 0 0 0 0 1 0 0 1 0 0 1 0 0 0 1 1 0 0 0 0 1 0 0 1 0 0 1 0 0 0 2 1 0 0 1 0 1 1 0 0 2 0 0 0 1 1 1 1 0 1 1 1 1 1 0 2 1 2 1 1 1 1 0 1 0 1 0 1 1 0 0 0 2 1 1 0 0 1 0 0 0 0 1 0 1 2 1 0 0 0 0 2 2 1 0 1 0 0 0 2 0 0 0 0 2 0 1 0 0 0 1 0 0 0 0 0 0 0 2 0 0 0 1 1 0 1 1 1 0 1 1 1 1 0 0 0 1 1 0 0 2 0 0 0 0 2 2 1 1 1 1 0 1 1 0 1 0 0 1 0 0 1 0 0 0 2 1 0 0 0 2 2 2 0 2 0 0 1 0 1 1 1 1 1 0 1 2 2 0 0 0 0 1 0 1 0 0 0 2 0 0 1 1 0 0 1 0 0 1 1 2 0 0 1 1 0 0 0 2 0 1 1 0 0 1 2 0 0 1 1 0 0 0 1 0 0 2 2 0 1 0 0 0 2 2 0 0 0 0 0 0 0 0 0 0 0 0 1 0 0 0 2 1 0 0 0 0 1 0 1
111 0 0 0 0 0 1 1 0 1 1 0 1 2 1 1 0 1 1 1 1 1 2 1 1 1 1 0 1 1 1 1 1 1 1 2 1 1 0 0 1 1 0 0 1 0 0 0 2 1 0 1 1 1 1 1 0 1 0 1 0 1 0 1 1 0 0 0 0 0 0 0 2 2 2 2 2 0 1 0 0 1 2 0 0 0 0 2 1 2 0 1 1 1 0 1 0 1 0 0 0 0 0 1 2 0 2 1 1 1 0 1 1 1 1 1 1 0 1 0 0 2 2 2 1 1 0 1 1 1 0 0 0 1 1 0 1 1 0 0 0 0 0 0 1 2 1 0 0 0 0 0 0 0 0 0 0 1 0 0 0 0 2 2 0 2 0 0 1 0 1 0 0 2 1 0 0 1 1 0 0 1 1 2 1 1 1 1 0 1 0 1 2 1 0 1 2 0 1 0 0 0 0 0 2 2 2 0 2 0 2 0 1 0 0 2 0 1 2 1 1 0 2 0 0 1 0 1 1 0 0 0 0 0 0 0 0 2 2 0 0 0 2 1 0 0 0 0 0 0 0 1 1 0 0 0 2 1 0 0 0 0 0 0 0 0 2 1 1 0 1 1 0 2 0 1 2 1 1 1 1 2 1 1 0 1 1 1 0 2 1 0 1 2 2 1 1 0 0 0 1 0 2 1 0 0 0 2 1 0 1 2 2 2 2 0 2 0 0 0 1 2 0 1 2 0 0 1 1 1 0 0 0 0 0 1 0 2 0 1 1 2 1 2 1 2 0 1 2 2 0 0 2 2 0 1 1 0 0 1 1 0 2 0 2 0 0 2 2 0 2 0 0 2 1 0 0 1 1 2 0 1 2 2 1 0 0 0 0 1 0 1 2 0 2 0 1 1 1 1 1 1 0 2 2 0 0 1 0 2 0 0 0 0 1 0 1 0 2 0 0 1 1 1 0 0 0 0 0 0 1 0 0 2 1 1 0 0 0 0 1 1 0 1 1 1 0 0 1 0 0 0 0 1 2 1 2 2 1 2 2 1 0 1 0 1 0 1 2 1 1 1 0 0 2 2 1 2 2 2 0 1 0 2 1 1 1 0 2 1 0 2 1 0 0 1 1 0 0 2 2 2 0 0 0 2 1 1 0 0 0 2 2 2 2 0 0 1 0 1 1 1 0 0 0 1 1 0 0 2 0 2 1 1 1 0 1 1 2 2 1 0 0 2 2 1 0 1 1 2 0 0 0 2 1 1 0 1 0 0 0 0 0 1 0 0 0 1 1 0 0 1 1 0 0 1 1 0 0 1 0 0 0 0 1 1 1 0 0 0 0 0 2 1 1 0 1 0 0 0 0 2 0 2 2 2 1 0 1 1 1 1 0 0 0 0 1 0 0 0 0 0 0 1 0 1 2 1 0 0 1 0 0 0 0 0 1 0 2 2 2 0 0 1 2 2 2 0 1 1 0 2 0 1 0 0 1 2 2 0 0 0 1 0 2 1 0 2 1 1 1 1 0 0 1 0 1 0 1 1 0 1 1 1 0 1 1 1 1 1 0 0 1 2 0 0 0 1 0 0 0 1 0 2 1 1 0 1 2 0 0 0 0 2 0 0 0 1 2 1 0 0 0 2 1 1 0 0 0 0 0 0 0 0 0 0 2 1 1 1 0 0 0 0 0 1 1 1 2 1 1 2 0 1 0 0 0 0 0 0 0 1 2 0 0 0 1 0 0 1 1 0 1 0 0 1 0 0 1 1 1 2 1 1 1 1 0 2 0 2 2 0 1 1 0 1 0 0 0 0 0 0 0 0 2 0 1 1 1 1 0 0 1 1 1 0 2 2 2 2 0 2 0 2 1 0 0 1 2 0 1 2 0 0 0 1 0 0 0 0 0 0 1 0 1 0 1 0 0 0 2 0 1 0 1 0 1 0 0 0 0 1 0 0 0 0 0 0 2 0 0 0 1 1 0 0 0 0 0 0 0 0 2 0 0 0 0 0 1 0 1 0 1 0 2 0 2 2 1 0 0 2 1 1 0 2 0 0 0 1 1 1 0 0 0 0 0 2 2 2 0 0 0 2 2 0 0 1 0 0 2 1 0 2 0 0 0 0 0 0 0 0 2 0 0 0 1 0 0 0 2 0 0 1 1 0 2 2 1 0 0 1 0 0 1 1 2 0 2 1 1 0 0 0 1 1 2 2 2 0 0 2 0 0 0 0 0 0 0 2 0 1 0 2 0 0 1 0 2 1 0 0
112 0 1 0 0 0 1 1 0 1 0 1 0 0 0 0 0 1 0 1 1 1 1 2 0 0 0 0 2 2 1 2 0 1 1 1 1 1 0 0 0 0 0 0 1 0 1 0 1 1 0 0 0 0 1 1 0 0 2 0 1 1 0 2 1 0 1 0 0 0 0 1 1 2 1 2 2 1 1 0 1 2 2 1 2 0 0 1 1 2 0 2 0 2 0 0 0 2 0 2 1 0 0 0 2 2 2 0 1 1 1 2 1 2 1 0 0 0 1 0 0 1 1 1 0 0 1 1 2 2 0 1 0 0 0 0 0 1 0 0 0 0 1 0 2 2 1 0 0 1 0 0 0 0 0 1 0 2 0 1 0 0 0 1 1 1 0 1 2 0 0 2 2 0 2 0 1 1 0 0 0 1 0 2 2 1 1 1 0 1 0 1 1 0 1 0 0 0 1 0 0 1 0 1 2 2 2 0 1 0 2 0 2 0 0 2 1 0 0 0 2 0 2 0 0 0 1 1 0 1 0 1 0 0 0 0 0 1 1 1 0 1 2 1 0 0 0 0 0 0 0 1 1 1 1 2 0 0 0 0 0 0 0 0 0 0 0 0 1 0 0 2 0 1 1 1 0 1 2 0 0 1 1 1 1 0 0 2 2 2 0 1 1 1 2 0 1 2 0 2 2 0 2 2 0 0 2 1 1 0 0 1 2 0 1 0 2 0 1 1 0 1 2 2 2 0 0 2 2 1 0 1 0 0 0 0 0 1 1 2 0 1 2 2 0 0 0 0 2 2 0 0 0 1 0 1 1 0 1 0 1 1 0 1 0 0 0 2 2 1 2 0 1 2 1 1 0 2 0 1 0 0 0 0 1 1 1 2 2 1 1 1 0 0 2 0 1 1 0 0 0 0 0 2 1 1 0 1 0 2 0 0 1 1 1 0 1 0 0 1 0 1 1 1 0 1 0 0 0 0 0 0 0 2 0 1 0 0 0 0 1 0 0 0 0 1 0 0 0 0 0 0 0 2 1 1 1 0 0 1 0 0 0 0 0 2 0 1 1 0 0 0 2 2 1 0 1 2 2 0 2 2 0 1 1 1 0 0 2 1 0 2 0 1 0 0 0 0 0 2 2 0 1 0 0 2 1 0 0 0 0 1 1 0 0 1 1 1 0 2 2 1 1 0 0 0 0 0 0 2 0 2 1 1 1 1 0 2 1 2 0 0 0 2 2 1 0 0 2 2 0 0 0 1 2 1 0 0 1 0 1 0 1 1 0 1 1 1 0 0 0 2 1 0 1 1 1 1 0 1 1 0 1 1 1 1 2 1 0 1 1 0 1 1 0 0 0 1 0 1 1 1 2 1 1 2 1 0 2 2 0 0 0 0 0 1 0 0 1 0 0 0 0 1 1 1 1 1 0 0 1 1 0 0 0 1 0 1 1 2 1 0 0 0 0 0 0 0 1 0 0 1 0 1 0 0 1 2 2 0 0 0 1 0 1 1 1 1 0 2 1 0 2 0 0 0 0 0 0 0 0 0 2 2 1 2 1 1 2 1 1 1 0 1 0 0 2 2 0 1 1 1 0 0 1 0 2 2 2 1 0 0 0 1 0 0 0 1 1 1 0 0 0 2 2 1 0 0 0 0 0 0 0 0 1 0 0 0 0 0 0 0 0 0 0 0 0 1 0 0 0 0 0 0 1 0 0 1 1 1 1 1 2 0 0 0 1 0 0 2 0 0 2 0 0 1 2 1 1 1 0 1 0 0 2 1 1 2 1 2 0 1 1 2 2 0 1 1 0 2 2 0 1 0 1 0 1 1 1 1 0 0 1 1 1 0 2 2 2 1 1 2 0 2 2 2 0 1 1 1 1 1 2 2 0 2 0 0 2 0 0 1 1 0 0 1 1 0 0 2 0 0 0 0 1 0 0 0 0 0 0 1 0 0 0 1 0 0 1 1 1 0 0 1 0 0 0 0 0 1 1 1 2 0 0 0 0 1 0 1 1 0 1 1 2 1 1 2 0 0 0 1 1 1 1 1 1 1 0 1 1 1 0 0 0 0 0 1 2 2 0 0 0 0 1 0 0 0 0 1 2 0 0 1 1 0 0 2 0 0 0 0 2 0 0 1 2 1 0 2 2 0 2 0 0 0 0 1 0 0 1 1 0 0 0 0 0 0 1 1 0 0 0 0 0 2 2 1 1 0 0 2 0 1 0 1 2 0 1 2 0 1 0 1 0 0 0 0 1 0 0 0
113 0 0 0 0 0 2 1 0 2 0 0 1 1 0 1 1 2 1 0 0 2 0 2 0 0 0 0 2 2 2 1 1 1 2 0 2 1 1 0 1 1 1 1 2 1 1 0 1 1 1 1 2 2 0 0 1 0 1 1 0 0 0 2 1 1 1 0 0 0 0 0 2 2 2 2 0 2 2 0 2 2 1 1 2 0 0 0 0 2 0 0 2 2 1 1 0 1 0 0 0 0 0 1 2 1 2 1 2 0 0 2 0 2 0 0 0 0 0 0 2 0 0 0 0 2 0 0 1 1 0 0 1 0 0 0 1 0 0 0 1 0 0 0 0 1 0 0 0 1 0 0 0 0 0 0 0 0 0 0 0 1 2 2 1 2 0 0 0 1 1 1 0 1 1 0 1 1 0 1 1 0 1 2 2 2 1 2 1 1 0 0 2 1 1 1 1 0 0 1 0 1 1 1 2 2 1 2 0 0 1 0 0 0 0 2 0 1 0 0 2 1 2 0 0 0 0 2 1 1 1 2 0 1 1 0 0 2 2 0 0 0 2 1 0 0 0 0 0 0 0 2 0 0 0 2 2 1 0 0 0 0 0 0 0 0 0 0 1 0 1 1 1 2 0 0 0 1 1 1 1 2 2 2 0 2 2 0 1 2 1 1 1 2 2 0 1 0 0 0 0 0 2 0 0 0 1 1 1 0 0 2 0 0 1 0 2 0 1 1 1 2 1 1 1 0 0 1 1 2 0 1 0 0 0 0 0 2 0 0 0 2 2 2 1 1 1 0 2 2 0 0 2 2 0 1 1 0 0 0 0 0 0 1 0 0 0 2 1 0 1 1 1 1 1 2 0 2 0 0 1 0 1 1 2 0 1 0 0 1 1 0 0 0 2 0 0 1 0 0 0 0 1 2 0 2 0 1 0 2 0 0 0 0 1 0 1 0 1 0 1 0 0 0 1 1 0 2 2 0 1 1 0 2 0 1 0 1 1 0 1 1 0 0 0 1 1 1 1 0 0 0 0 2 1 1 1 0 1 1 0 0 0 0 0 2 0 0 2 0 0 0 2 2 2 1 1 1 2 0 1 2 0 0 2 0 0 1 1 0 1 1 0 1 1 0 0 1 1 2 1 1 1 0 0 2 1 0 0 0 0 1 1 0 0 0 0 1 0 2 2 1 1 1 1 0 0 0 1 2 1 0 2 1 1 0 0 1 1 1 1 0 0 0 2 1 0 1 1 1 0 0 0 1 2 1 1 1 0 1 0 0 0 1 1 0 0 2 1 0 0 2 0 0 0 0 0 0 0 1 0 1 0 0 0 0 0 1 0 1 1 0 1 0 1 1 2 0 0 0 0 2 2 0 0 0 2 0 1 1 1 0 0 1 0 1 0 0 0 1 0 1 0 0 0 1 2 2 0 0 1 0 0 0 0 2 1 1 0 2 1 1 0 2 2 1 1 0 1 0 0 1 0 1 0 0 1 2 2 0 0 0 1 0 0 2 0 1 0 0 0 1 0 0 0 0 1 0 1 1 1 0 2 2 0 2 1 2 2 0 1 1 0 1 0 0 1 2 0 0 0 1 0 0 0 0 1 2 2 0 0 0 0 2 0 0 0 0 0 0 0 2 0 2 2 1 0 0 0 0 0 0 0 0 0 0 0 1 0 1 1 1 0 1 0 0 1 0 1 1 1 1 0 0 0 0 0 0 0 0 0 2 2 1 0 0 1 0 0 2 0 0 2 0 0 0 1 0 1 2 0 1 0 0 2 1 1 2 0 2 1 0 1 2 2 0 1 1 0 1 1 0 2 0 0 0 2 0 0 1 0 1 0 0 1 0 1 2 2 0 2 2 0 2 2 2 0 1 1 0 1 2 1 2 0 1 0 0 0 0 0 0 2 0 1 1 2 1 0 0 1 0 0 0 2 0 0 0 0 0 0 1 1 0 0 0 1 0 1 1 0 0 0 2 0 0 0 2 0 0 0 0 2 0 0 0 0 0 0 0 0 0 1 0 1 0 1 2 0 0 1 2 1 1 1 1 1 1 0 1 0 1 0 0 0 0 0 1 1 1 0 1 0 0 0 0 0 1 0 0 2 0 0 1 0 0 0 0 1 0 0 0 1 1 0 1 1 0 0 0 2 0 0 1 1 1 1 1 0 0 1 1 0 0 2 0 0 0 0 0 0 0 0 0 0 2 2 1 1 0 0 2 0 1 0 0 0 0 0 1 0 0 0 1 0 0 0 1 1 1 2 0
114 0 0 0 0 0 1 1 0 1 1 0 0 0 0 0 0 2 2 0 0 2 2 1 1 1 1 0 2 2 2 1 0 0 2 0 2 2 1 0 0 0 0 0 2 0 1 0 2 0 0 0 1 1 2 1 1 0 0 0 1 1 0 2 1 1 1 0 1 1 0 1 1 2 1 2 2 1 2 0 1 1 1 0 1 0 0 0 0 2 0 2 0 2 0 1 1 1 0 1 1 0 2 0 2 0 2 0 1 1 0 0 0 0 0 0 0 1 0 0 2 0 1 1 0 1 0 1 2 2 1 1 0 0 1 0 0 0 0 0 1 0 0 0 1 2 0 0 0 1 0 0 0 0 0 0 0 2 0 0 0 0 0 1 2 2 0 1 0 2 0 0 1 1 2 0 0 2 0 2 2 2 0 1 1 0 1 2 1 1 0 0 1 0 1 0 0 0 0 0 0 0 0 0 2 2 2 1 1 0 2 0 1 0 0 2 0 0 2 0 2 0 2 0 0 0 1 2 1 2 0 0 0 0 0 0 0 2 2 0 0 1 2 1 1 1 1 0 0 0 0 0 1 0 0 1 0 0 0 0 0 0 0 0 0 0 1 0 2 0 0 2 1 2 0 1 1 2 2 0 0 2 0 0 1 0 1 1 0 1 0 0 1 1 2 0 0 2 0 1 1 1 1 2 0 0 0 1 1 0 0 1 2 1 0 0 1 0 0 0 1 2 2 1 1 0 0 1 1 1 0 2 0 0 0 0 0 2 0 1 1 1 2 2 0 0 0 1 1 0 1 1 1 2 1 2 2 0 0 1 1 0 0 0 0 1 0 1 2 0 2 0 0 2 0 0 0 1 0 1 1 1 0 0 1 1 1 0 0 0 0 0 2 1 2 0 2 0 1 0 0 1 1 1 1 0 0 1 1 1 0 1 0 0 0 1 0 0 0 1 0 1 0 1 0 1 1 2 2 2 1 1 0 2 0 1 0 1 2 1 1 1 0 0 0 1 0 0 1 0 0 0 0 2 0 0 0 1 0 1 1 0 0 0 0 2 0 1 2 0 0 0 2 2 1 0 1 2 1 0 1 1 0 1 2 0 0 1 1 0 1 1 1 0 1 1 1 0 0 2 2 1 0 0 2 0 2 1 0 0 0 2 1 0 0 1 1 2 0 1 1 2 0 0 0 1 1 0 0 1 1 1 0 0 1 1 1 0 0 0 0 0 0 1 2 1 0 1 1 2 1 1 0 2 2 0 0 0 2 0 2 0 0 2 1 1 1 1 0 0 1 2 0 0 0 0 1 1 0 1 1 0 1 2 1 0 2 1 1 1 0 0 0 0 0 1 1 0 0 0 0 1 1 0 1 1 0 0 0 1 1 0 1 1 1 1 0 0 1 0 0 0 0 0 0 0 2 2 0 0 1 0 0 0 0 0 0 0 1 1 1 1 0 1 2 2 2 0 0 0 0 2 0 2 0 0 0 1 1 0 0 0 2 1 1 2 0 1 0 1 1 1 0 1 0 0 0 0 0 0 1 0 2 1 0 1 2 0 2 2 0 0 0 2 1 0 2 1 0 1 0 1 0 0 0 0 2 1 2 1 0 0 0 1 0 1 1 2 2 2 1 0 0 2 1 0 1 0 2 1 0 0 1 0 1 1 1 0 0 0 0 0 0 0 0 1 1 0 0 0 0 0 0 0 0 0 0 0 1 0 1 2 2 0 0 1 2 2 0 2 0 1 1 0 0 1 1 1 1 1 0 1 0 0 2 1 1 2 0 2 1 0 0 2 2 0 0 0 1 1 0 1 0 0 2 0 1 1 1 0 1 1 0 0 1 0 1 1 1 0 1 1 0 2 2 1 0 1 2 0 1 1 1 0 0 1 0 0 1 0 0 1 2 0 0 2 2 0 0 0 2 0 0 0 1 0 1 0 0 0 0 2 0 0 0 0 1 0 1 0 0 0 1 0 0 0 0 0 2 2 1 2 2 0 1 1 0 0 1 0 1 0 1 0 1 0 1 2 1 0 0 1 2 2 0 0 1 1 0 2 0 2 0 1 1 0 0 1 2 1 0 1 1 0 1 0 0 1 1 0 2 0 0 0 1 1 1 2 0 0 0 0 2 0 0 1 2 1 0 1 2 0 1 0 1 0 1 1 1 1 1 0 1 0 2 0 1 0 2 1 0 0 0 0 0 0 0 0 1 1 0 1 0 0 0 1 1 1 0 1 0 0 0 1 0 0 0 0 0 1 0 0
115 0 0 0 0 0 2 2 0 0 0 1 0 1 0 0 1 0 0 1 1 2 0 1 1 1 1 0 1 1 1 1 1 1 2 0 2 1 0 0 0 0 0 0 2 0 2 0 0 1 0 0 1 1 0 0 1 0 0 2 0 2 0 1 0 0 0 0 0 0 0 1 2 2 2 2 2 1 1 0 1 2 2 0 0 0 0 0 0 1 0 0 2 2 0 1 0 0 0 1 1 1 0 2 2 0 2 1 1 1 0 2 0 1 0 0 0 0 1 0 0 0 0 0 0 2 0 0 1 0 0 0 0 0 1 1 0 1 0 0 1 0 0 0 2 1 0 1 1 2 0 0 0 0 0 0 0 1 0 0 0 0 1 2 1 1 1 1 2 0 0 2 1 1 1 0 0 0 0 0 0 0 1 2 1 1 1 2 1 1 0 1 2 2 0 1 0 0 0 0 0 0 0 2 2 0 1 1 0 0 1 0 1 0 0 2 0 1 1 0 2 2 1 0 1 0 1 2 1 0 0 0 0 0 0 0 0 2 2 0 0 0 1 0 0 0 0 0 0 1 1 1 0 1 1 2 0 0 0 1 0 1 0 0 0 0 1 0 1 0 1 1 0 1 0 0 0 1 1 0 0 0 1 1 0 1 1 1 2 2 0 2 0 1 2 0 0 2 0 2 2 0 2 0 0 1 0 2 1 0 1 1 2 0 2 0 0 1 0 0 0 1 0 0 2 0 1 1 0 1 0 1 0 0 0 0 0 0 0 0 0 0 0 1 2 2 0 1 2 0 1 1 2 2 0 0 0 0 1 1 2 1 2 0 2 0 0 2 0 0 0 2 0 2 1 1 0 2 0 1 1 1 0 0 1 0 0 0 0 0 0 1 0 0 2 0 0 2 0 0 0 0 1 1 0 1 0 0 1 0 0 1 0 0 0 1 0 1 0 1 0 2 1 1 0 1 1 1 1 0 0 2 0 1 0 0 0 0 1 0 1 1 0 0 0 1 0 1 1 1 1 0 0 2 0 0 0 1 1 1 1 0 0 1 0 1 1 1 1 0 1 0 2 2 2 1 1 1 2 0 2 1 0 1 1 1 1 0 2 1 0 2 2 2 1 1 1 0 0 2 1 1 2 2 0 0 1 1 0 0 0 2 1 0 1 0 0 2 0 1 1 2 1 0 1 1 1 1 0 1 1 0 2 1 1 0 1 1 2 2 1 1 0 2 2 1 0 1 1 1 0 0 0 1 2 1 1 1 1 1 0 0 1 2 1 1 1 2 1 0 1 1 2 0 1 2 2 2 0 2 0 0 0 1 1 1 1 2 1 2 1 1 0 2 0 1 1 0 0 1 0 1 0 1 0 2 1 0 2 2 0 0 0 0 0 0 1 0 0 1 1 1 1 1 0 1 2 1 0 0 0 0 0 0 0 0 0 1 0 2 0 1 1 1 1 0 1 1 1 0 1 1 0 0 0 0 2 2 2 0 0 0 1 0 0 2 1 1 1 0 0 1 0 1 0 0 0 0 0 1 1 0 2 1 0 2 1 0 1 1 0 0 0 2 0 0 2 2 0 2 1 1 0 0 2 0 2 2 2 0 0 0 0 2 1 0 0 1 0 0 0 0 1 2 1 2 1 0 1 1 1 1 0 0 0 0 0 0 0 1 0 0 0 1 0 0 1 0 0 0 0 0 0 0 0 1 0 0 0 0 0 0 2 1 0 0 2 1 0 2 0 0 2 0 0 0 1 2 0 0 1 0 0 0 0 2 0 2 0 2 1 0 0 1 1 0 0 0 0 0 0 0 2 0 0 0 1 1 1 0 0 0 0 0 1 0 1 2 2 1 1 2 0 1 1 1 0 1 0 1 0 1 0 0 0 1 0 0 1 0 0 1 2 1 0 0 2 1 0 1 2 0 0 1 1 1 0 0 0 0 0 2 0 0 0 1 0 0 2 0 0 0 0 2 0 0 0 1 1 2 2 2 2 0 0 0 0 0 1 0 0 0 0 0 2 1 1 0 0 1 0 1 1 1 1 1 1 0 0 1 1 1 0 0 0 0 0 0 2 1 0 1 0 0 1 0 1 0 0 0 2 1 1 1 0 0 0 0 0 1 0 0 0 0 0 0 0 0 0 0 1 0 1 0 1 0 1 2 0 0 1 1 0 0 2 0 0 0 1 0 0 0 1 1 0 0 0 1 2 1 0 2 0 0 0 0 0 0 0 0 0 0 0 1 0 1 0 0 0 1 0 1
116 0 0 0 0 0 1 1 0 1 1 0 0 0 0 0 0 1 0 1 1 2 0 2 0 0 1 1 1 1 0 1 2 2 1 0 2 2 0 0 0 0 1 1 1 1 2 0 2 0 0 2 0 0 1 1 0 0 0 0 2 2 0 2 0 1 0 0 0 0 0 0 2 2 2 2 2 0 2 0 0 1 2 0 0 0 0 1 1 2 1 1 2 2 0 1 0 0 0 0 0 0 0 1 2 1 2 2 1 1 0 1 0 1 1 1 0 0 1 1 0 1 1 1 0 0 1 0 1 1 0 0 0 0 1 1 0 1 0 0 2 0 0 0 0 1 0 0 0 0 0 0 0 1 0 0 0 0 0 1 0 0 2 2 1 0 0 0 1 0 1 1 0 2 0 1 0 0 0 1 0 0 1 2 2 2 1 1 1 1 0 1 2 2 1 1 1 0 1 1 0 1 0 2 2 1 0 0 1 0 1 0 1 0 0 2 1 1 0 0 2 1 1 0 0 0 1 2 0 2 0 1 0 0 0 0 0 2 2 0 0 1 1 1 0 0 0 0 0 0 0 1 0 1 1 2 0 0 0 0 0 0 0 0 0 0 0 1 1 0 0 1 0 2 1 0 1 2 2 1 1 1 0 0 0 1 0 2 0 2 0 0 0 2 2 0 0 0 0 0 0 0 1 1 1 0 0 2 2 1 0 2 1 0 2 0 2 0 0 0 1 2 2 1 1 0 0 1 1 1 0 1 2 1 0 0 1 2 0 0 0 1 1 1 0 0 1 0 2 2 0 0 2 2 0 0 0 0 0 1 1 0 2 0 2 1 0 2 1 1 1 1 1 1 1 1 0 1 1 2 0 2 2 2 0 1 1 0 0 0 0 2 2 1 2 0 2 1 0 0 0 0 0 1 0 1 1 0 0 1 1 1 1 1 1 0 1 1 1 0 0 1 0 1 0 0 0 0 0 1 1 1 0 1 0 1 0 0 0 0 2 1 0 0 0 2 0 1 2 0 0 0 0 1 1 0 1 1 1 0 0 0 0 0 0 2 0 0 2 0 0 0 2 2 1 0 1 2 2 0 1 1 0 0 2 0 0 1 1 0 1 1 0 1 0 0 0 1 1 2 1 1 0 0 1 1 2 0 0 0 0 2 0 0 1 0 0 1 0 1 1 1 0 0 0 1 1 1 1 1 1 0 2 1 2 1 1 0 1 2 0 0 0 1 2 1 0 2 1 0 0 0 0 2 2 0 0 2 0 1 0 0 0 0 0 0 0 1 1 0 1 1 1 0 1 1 1 1 0 2 0 1 0 1 1 0 0 1 0 1 0 0 1 0 1 1 2 0 0 0 0 2 2 0 0 1 1 0 2 2 2 0 0 1 0 1 0 0 1 0 0 0 1 1 0 1 1 2 0 0 0 1 0 0 0 1 0 2 1 1 2 1 0 1 1 0 0 0 0 0 0 2 0 0 0 0 2 1 0 1 1 1 1 1 1 1 0 1 1 1 1 1 0 0 0 1 1 0 1 1 1 1 2 2 0 2 1 1 2 1 0 0 0 1 1 0 1 1 0 1 1 1 0 0 0 0 2 1 1 1 1 0 0 2 1 0 0 1 1 1 0 0 0 2 1 0 0 0 0 0 0 0 0 1 1 0 2 0 0 0 0 0 0 0 0 0 0 0 2 2 2 2 0 1 0 0 0 0 1 0 0 0 1 0 0 1 2 0 0 2 0 0 1 1 1 1 1 1 1 1 0 1 0 0 1 1 0 2 1 2 1 1 0 1 1 0 0 1 0 2 2 0 1 0 1 1 0 0 0 1 1 1 1 1 0 1 2 2 2 1 1 2 0 2 2 2 0 1 1 0 0 1 1 1 0 2 0 0 1 1 1 1 0 0 0 0 0 1 0 1 2 0 0 0 1 1 0 0 0 0 0 1 0 0 1 1 1 0 2 0 0 0 2 0 0 1 0 0 0 1 1 1 2 0 1 1 0 0 0 1 0 0 0 0 1 0 1 1 0 0 0 1 1 1 1 1 0 0 1 1 0 0 0 0 0 0 0 1 1 1 0 0 0 0 1 0 0 0 0 0 2 0 1 2 1 0 0 0 0 0 0 0 0 0 0 0 1 0 0 0 1 0 0 1 1 0 1 2 2 0 2 0 0 0 2 1 1 0 0 0 0 0 1 0 0 0 1 1 1 0 0 1 1 0 0 0 0 1 0 2 1 0 0 2 0 1 0 1 2 0 1 0
117 0 0 0 0 0 1 2 0 1 1 1 0 0 0 0 0 1 0 1 1 1 0 1 0 0 0 0 2 2 1 1 0 0 2 0 2 0 0 0 1 0 0 0 1 0 0 0 1 1 0 0 0 2 0 1 0 0 1 2 0 0 0 1 1 0 1 0 0 0 0 1 1 2 1 2 2 2 2 0 2 2 1 1 2 0 0 1 1 1 0 1 0 1 0 0 0 0 0 1 0 1 1 0 2 1 2 0 0 2 0 1 1 2 1 1 1 0 1 0 0 0 2 2 1 0 1 1 2 1 0 0 0 0 0 0 0 0 0 0 2 0 1 0 1 1 1 0 0 0 0 0 0 0 0 0 0 1 0 0 0 0 1 2 1 1 1 1 0 1 1 1 0 2 1 0 0 0 0 0 0 1 1 2 2 2 1 0 0 2 0 0 2 2 0 2 2 0 0 1 0 1 0 0 2 1 2 1 1 0 0 0 1 0 0 2 0 0 2 0 2 2 0 0 1 0 0 2 0 2 0 1 0 0 0 0 0 2 2 0 0 1 1 1 0 0 0 1 1 0 0 1 1 1 1 1 0 1 1 1 1 1 0 0 1 0 0 0 2 0 0 2 0 2 0 1 0 1 1 1 0 0 1 1 0 2 0 2 2 2 0 1 1 2 2 0 1 1 0 1 0 0 2 0 0 0 1 2 2 0 0 2 2 1 2 1 2 0 1 1 1 2 0 0 2 0 1 1 1 0 0 2 0 0 0 1 0 0 0 2 0 2 2 1 0 0 0 0 2 2 0 0 1 1 0 1 1 0 0 2 2 0 2 0 2 0 0 2 1 0 1 1 0 1 1 0 0 2 1 1 0 2 1 2 2 1 1 0 0 0 0 1 0 1 1 1 2 1 0 0 0 0 1 1 0 1 0 0 0 2 0 1 0 0 2 0 1 0 0 0 0 0 1 2 2 1 1 0 0 0 2 0 0 1 1 1 0 1 0 0 0 2 0 1 1 0 0 0 1 0 0 0 0 1 2 1 2 1 0 1 1 0 0 1 0 1 1 0 2 0 0 0 1 1 0 0 1 2 1 1 0 1 0 0 2 2 0 1 1 1 1 0 1 2 2 0 0 0 0 2 2 2 2 2 0 0 2 1 0 0 0 2 1 0 0 0 0 2 0 1 1 2 1 0 0 1 1 1 0 1 1 1 1 0 1 1 1 2 2 2 1 1 0 0 2 1 0 2 1 1 0 0 0 2 2 1 0 2 1 0 0 1 0 2 0 0 0 1 1 0 1 1 1 0 1 0 0 1 0 1 1 0 0 2 2 1 2 1 0 1 0 1 1 2 0 1 0 0 0 0 0 2 2 1 1 2 0 0 0 0 1 1 0 1 0 0 2 0 0 1 1 1 0 0 0 0 1 2 0 0 1 0 0 0 0 0 1 0 0 1 1 0 0 0 1 1 1 0 1 0 0 1 0 1 0 0 1 2 1 1 1 1 2 1 1 1 0 0 1 1 1 2 0 0 0 1 1 1 1 1 1 2 1 1 0 2 2 0 1 1 0 0 0 2 1 0 2 1 0 1 0 1 0 1 1 1 1 1 1 0 0 0 0 2 0 1 0 0 0 0 0 0 0 1 2 1 0 0 0 0 0 0 0 0 1 1 1 0 0 0 0 0 0 1 0 0 1 1 1 1 1 1 0 0 0 0 0 0 1 0 0 0 2 1 0 0 2 0 0 2 0 0 1 1 1 0 1 2 0 0 1 0 0 0 1 1 1 0 0 2 0 2 2 2 2 0 0 1 0 1 1 0 1 0 1 1 1 1 1 1 0 0 1 1 1 0 2 1 2 0 0 0 0 2 2 1 0 2 1 0 0 1 0 0 1 1 0 1 1 0 0 0 1 0 0 1 1 1 0 0 2 0 0 0 2 0 0 0 0 0 0 0 0 0 0 1 1 0 1 1 0 0 1 1 0 0 0 0 2 2 2 2 0 0 0 0 2 1 1 0 1 0 1 1 2 1 2 1 1 0 0 1 1 1 0 2 0 0 0 1 0 0 2 0 2 2 0 2 1 1 0 1 0 1 2 0 2 2 0 1 1 0 0 2 0 1 1 2 0 0 0 0 1 1 1 1 1 0 0 0 1 0 0 1 2 0 2 1 0 0 2 0 0 0 1 0 0 0 1 0 0 0 0 0 0 1 1 0 0 0 0 0 1 1 0 0 1 0 0 1 0 0 0 2 0 0 0 0 1 0 1 0
118 0 0 1 0 1 1 1 0 1 1 0 0 1 0 0 0 1 0 0 0 2 0 2 0 0 0 0 1 2 1 0 1 2 2 0 2 2 0 0 1 1 1 1 2 1 0 0 1 1 0 1 0 0 1 1 0 0 1 0 0 1 0 1 0 2 0 0 0 1 1 2 2 2 2 2 2 1 2 1 0 1 2 1 1 0 0 1 0 1 0 0 2 1 0 2 0 1 0 1 1 0 0 2 2 0 2 0 1 1 0 0 1 1 1 1 1 0 0 0 1 0 0 0 0 0 0 1 2 2 0 0 1 0 1 1 0 0 1 0 1 0 0 0 1 1 0 0 0 0 0 0 0 0 0 0 0 1 0 0 1 1 1 2 1 2 1 0 1 1 0 2 0 2 0 1 0 1 0 1 1 1 0 2 1 0 0 0 0 0 0 0 1 1 1 1 1 0 0 0 1 0 1 0 1 1 1 0 1 0 1 0 1 0 0 2 2 0 0 1 1 1 0 0 1 0 0 1 1 1 1 1 0 1 1 1 1 1 2 0 0 0 1 1 0 0 0 0 0 0 0 0 2 0 0 0 1 1 0 0 0 0 0 0 0 0 0 1 2 0 0 1 0 1 0 0 0 2 2 0 0 0 0 0 1 0 1 2 0 2 0 1 2 2 2 0 1 1 0 1 1 0 2 1 0 0 2 0 1 1 0 1 2 1 1 0 2 1 0 0 0 2 2 2 1 0 0 0 0 0 0 2 0 0 0 0 0 0 0 0 0 0 1 2 0 0 1 0 2 1 1 1 1 1 0 0 0 0 0 1 1 0 1 0 1 1 0 2 1 0 1 1 0 2 0 0 0 1 0 0 0 0 0 0 2 0 0 0 0 0 0 1 1 0 2 0 1 1 1 1 1 1 0 2 1 1 0 0 1 1 0 1 0 0 0 0 0 0 1 0 0 0 1 2 0 0 0 1 1 0 1 2 1 1 1 1 0 0 1 0 0 1 0 0 0 2 2 0 1 0 0 0 0 2 1 1 1 1 0 1 1 0 0 0 0 0 0 0 2 0 0 0 2 2 1 0 1 1 0 1 2 1 0 1 2 2 0 0 2 2 0 2 1 0 1 0 1 1 1 1 1 1 2 2 0 1 1 0 0 0 0 1 1 0 0 0 0 2 0 0 0 2 0 0 0 1 0 0 0 2 0 2 1 1 1 0 0 1 2 2 2 1 0 1 1 1 0 2 1 0 0 0 0 2 1 0 0 2 1 0 1 0 2 2 1 1 1 1 1 0 0 0 0 0 0 0 0 0 0 2 0 1 0 1 1 1 1 1 0 1 1 0 0 0 1 0 1 1 0 1 1 1 1 0 1 1 1 0 0 0 0 0 0 0 0 0 0 0 1 0 0 0 0 1 0 0 2 1 0 0 2 0 0 0 0 0 1 0 1 0 2 1 0 1 2 2 2 1 1 0 0 2 0 0 0 0 2 2 2 0 0 0 1 1 1 1 0 2 0 0 0 1 0 0 0 2 2 0 0 0 1 0 1 1 0 1 0 2 2 0 0 0 0 1 0 0 2 2 0 1 0 1 0 0 1 0 2 1 1 0 1 0 0 2 0 1 0 1 1 1 0 1 2 2 1 0 1 1 1 1 0 0 1 0 0 0 0 1 1 2 0 0 0 0 1 1 1 0 0 0 0 0 0 2 0 0 0 0 0 0 0 0 2 1 0 0 1 0 0 1 1 0 2 0 0 0 1 1 1 1 0 1 0 0 2 2 0 2 1 2 1 1 2 2 1 0 0 1 0 1 1 0 0 0 1 0 2 0 0 0 0 0 0 0 1 0 1 2 1 0 0 1 0 2 2 1 0 1 1 0 0 1 0 0 0 1 0 0 2 0 0 1 2 0 1 0 2 0 0 0 2 0 0 0 1 0 1 0 0 0 0 2 0 0 0 0 2 0 1 1 0 0 1 1 0 0 1 0 1 2 2 2 2 0 0 0 0 0 1 1 1 0 2 1 2 0 2 1 0 0 0 1 2 2 1 1 1 0 1 1 0 2 0 0 0 0 0 2 2 2 0 0 0 0 1 0 1 1 1 0 1 0 0 1 0 0 0 1 0 1 0 0 1 0 0 1 1 1 0 1 2 0 0 2 2 0 2 1 0 0 2 0 0 0 2 1 1 0 1 0 0 0 0 0 0 1 1 1 2 1 0 2 1 1 0 1 2 1 0 1 1 0 0 2 0 0 1 0 2 1 2 0
119 0 0 0 0 0 1 1 0 1 1 1 0 0 0 0 0 2 1 0 0 2 0 2 0 0 0 0 2 2 2 1 1 1 0 1 1 1 0 0 1 1 1 0 1 1 0 0 2 1 0 1 1 1 0 1 0 0 0 1 0 1 0 1 1 0 1 1 0 0 0 1 2 2 2 2 2 0 2 0 0 0 2 1 2 0 0 0 0 2 0 0 0 2 0 0 0 0 0 0 0 0 0 2 2 0 2 0 0 2 0 0 0 0 0 1 0 0 1 0 0 0 2 2 0 0 1 0 2 1 0 0 0 0 0 0 0 0 0 0 1 0 0 0 1 2 0 0 0 1 1 0 0 0 0 0 0 2 0 0 2 2 0 1 0 0 0 1 0 1 0 1 2 0 2 0 2 1 0 1 1 1 1 2 2 1 1 1 0 0 0 2 1 0 1 0 0 0 0 0 0 0 0 1 2 1 1 1 1 0 2 1 1 0 0 2 0 0 1 1 1 0 2 0 0 0 1 2 0 2 0 1 0 1 1 0 0 0 1 1 1 1 2 2 0 0 0 0 0 0 0 2 2 0 0 1 1 0 0 0 0 0 1 1 0 0 0 2 2 0 0 2 0 1 0 0 0 2 1 0 0 0 1 1 1 1 2 1 2 2 0 2 1 2 2 0 0 1 0 1 1 0 1 0 0 0 0 2 1 1 0 1 2 0 1 0 2 0 0 0 1 2 1 1 2 0 0 1 0 1 0 0 0 0 0 0 0 1 0 0 0 1 2 2 1 1 0 0 1 0 0 0 1 1 0 0 0 0 1 0 1 1 1 0 1 1 0 2 2 0 2 0 1 2 0 0 0 0 1 2 0 1 1 1 2 0 0 0 0 1 0 1 2 1 2 0 2 1 1 1 1 1 0 1 1 0 1 0 0 2 0 0 0 0 1 0 1 0 1 0 0 1 1 1 0 0 0 0 0 0 2 0 0 1 0 1 0 2 1 1 2 0 0 1 1 1 0 0 1 0 0 0 0 2 1 1 1 2 0 2 2 0 0 0 0 2 0 0 2 0 0 0 1 1 0 0 0 2 2 1 1 2 0 0 2 0 0 0 1 1 1 1 1 0 2 1 1 2 2 2 0 0 2 1 0 1 2 1 0 0 0 1 0 0 0 0 0 2 0 2 2 2 0 0 1 0 1 1 1 1 1 0 2 0 2 0 1 0 0 0 1 1 0 1 1 2 0 1 1 2 1 1 0 2 1 0 0 0 2 0 0 0 0 1 1 0 0 1 1 0 0 0 2 0 2 1 2 1 0 2 0 0 0 0 1 0 0 2 1 2 0 1 0 0 1 1 2 0 0 0 0 2 0 1 2 2 0 0 0 0 1 0 0 1 1 0 0 0 1 0 0 0 1 1 0 1 2 1 0 0 1 0 0 0 0 0 0 1 1 1 2 1 0 2 1 1 1 0 1 1 0 1 0 1 0 0 1 0 0 0 0 0 1 1 0 1 1 1 1 0 0 1 0 1 1 0 0 0 0 0 1 1 2 0 0 2 0 1 1 0 0 0 1 2 1 0 1 2 0 1 0 1 0 0 1 0 2 0 1 2 0 0 0 2 1 1 0 0 0 0 0 0 1 2 1 0 0 0 0 0 0 0 0 0 2 1 1 0 0 2 0 0 0 0 0 0 0 0 0 0 0 0 0 2 0 0 0 0 0 0 0 1 2 0 0 0 2 0 0 1 1 1 1 0 0 0 1 1 1 1 0 1 0 0 1 2 0 2 2 2 0 2 0 1 1 0 0 1 0 2 1 0 0 0 2 0 0 0 0 1 0 0 1 1 0 0 1 2 2 0 1 1 0 1 1 1 0 2 0 0 0 1 1 0 0 2 0 0 2 1 1 1 1 0 0 0 0 1 0 0 1 0 0 0 2 0 0 0 0 0 0 2 1 0 0 1 1 0 2 1 0 0 1 1 0 1 0 0 2 2 2 2 1 0 0 0 1 2 0 0 0 0 1 0 2 0 2 2 0 0 0 1 2 2 1 1 1 1 0 0 0 0 0 0 0 0 0 2 2 1 0 1 0 1 1 0 1 1 1 0 1 0 0 1 0 0 0 1 1 0 0 0 2 1 1 0 0 0 0 0 2 0 0 2 1 0 2 2 2 1 1 0 1 0 0 0 2 0 0 0 0 0 0 0 1 0 1 2 2 0 0 2 2 2 0 0 2 0 0 2 0 0 0 2 1 0 0 0 0 0 0 0
120 0 0 0 0 0 1 0 0 2 2 0 0 0 0 0 0 2 0 0 0 2 0 2 0 0 0 0 2 2 1 1 1 2 1 1 1 2 0 0 2 2 0 0 2 1 0 0 1 1 0 1 0 0 1 0 1 0 1 1 1 1 0 1 0 2 0 0 0 0 0 1 2 2 2 2 1 2 2 0 2 2 1 1 2 1 1 0 0 2 0 1 0 1 0 0 0 1 0 1 2 0 0 1 2 1 2 0 1 1 1 2 0 1 1 1 0 0 1 0 1 0 1 1 0 1 1 0 0 0 0 0 0 0 0 0 0 1 1 1 1 0 1 0 0 1 0 1 1 1 0 0 1 0 0 0 0 1 0 0 0 0 1 2 1 2 1 1 0 1 0 1 0 2 2 0 0 1 0 1 1 1 1 2 2 1 2 1 0 0 0 1 2 0 2 0 0 0 1 1 0 1 0 2 2 1 1 1 1 0 1 0 1 0 0 2 1 0 2 0 2 2 1 1 0 0 1 2 0 2 0 1 0 1 0 0 0 2 2 0 0 1 2 1 0 0 0 0 0 0 0 1 2 0 0 0 1 0 0 0 0 0 0 0 0 0 0 0 2 1 0 2 1 1 0 0 1 2 2 0 0 2 0 0 1 1 0 1 0 1 0 0 0 2 1 0 0 0 0 0 0 0 2 0 0 0 0 2 0 0 1 2 1 1 1 0 1 1 0 0 0 1 1 0 1 0 0 1 1 0 0 0 0 0 0 0 0 2 1 1 0 0 2 2 1 1 2 0 1 0 0 0 2 2 1 0 0 0 1 0 1 1 2 0 2 1 0 1 1 0 1 1 1 2 1 1 0 1 0 1 1 0 0 0 0 0 0 0 0 1 1 1 0 0 1 1 1 0 0 0 0 0 0 1 0 1 1 0 0 2 0 1 1 1 0 0 0 0 1 0 0 1 2 1 0 2 1 0 0 1 2 2 0 1 1 0 0 2 0 0 0 2 0 0 0 1 0 0 2 0 0 0 0 1 2 1 2 1 2 2 1 0 0 0 1 2 1 0 2 0 0 0 2 2 2 1 1 1 2 1 1 1 0 1 2 0 0 1 2 0 0 2 1 1 0 0 0 1 1 1 1 1 0 0 0 2 2 0 1 0 1 1 2 1 1 1 1 1 0 2 2 1 1 0 0 1 1 0 0 2 0 2 0 0 0 0 1 2 0 0 1 1 1 0 2 1 0 1 1 2 0 0 0 2 2 0 0 1 2 0 0 0 1 1 0 1 1 2 1 0 0 2 0 0 0 0 0 1 0 2 0 1 0 2 2 0 2 2 1 2 0 0 1 0 0 0 0 0 0 1 0 1 2 0 0 0 2 0 1 1 0 0 1 1 1 1 0 1 0 1 1 1 0 0 0 1 2 2 0 0 1 0 0 0 0 0 1 0 1 2 1 1 0 2 1 1 1 1 1 0 0 1 0 0 0 0 2 2 2 0 0 0 0 0 1 2 1 1 0 0 0 1 0 0 0 0 1 0 1 1 0 1 1 1 0 1 1 1 1 0 2 2 0 2 0 0 1 1 0 0 0 0 0 0 0 0 2 1 1 0 1 0 0 1 0 2 0 0 0 0 0 0 0 2 2 1 1 0 1 1 1 1 0 0 0 0 0 0 0 0 0 0 1 0 0 0 1 2 0 0 0 1 0 1 0 0 0 0 0 0 0 1 2 0 0 1 2 0 0 1 1 0 2 0 1 0 0 1 0 0 0 0 1 1 2 0 1 2 1 2 1 1 1 2 2 0 1 1 0 1 1 0 0 0 2 0 2 0 0 1 0 0 0 0 1 0 2 2 2 0 0 0 0 2 1 1 0 2 0 0 0 2 0 1 0 2 0 0 0 0 0 0 1 0 0 1 1 1 1 0 1 0 0 0 2 0 0 0 1 1 0 1 0 0 0 1 0 0 2 1 1 1 0 2 0 0 0 0 0 1 1 1 2 1 1 1 0 0 2 0 2 0 0 0 2 0 2 2 0 0 0 1 1 1 1 1 1 0 0 1 0 2 1 0 1 1 0 1 1 1 0 0 0 0 0 0 1 1 0 0 1 0 2 2 2 2 0 0 0 2 0 0 2 1 0 1 1 0 0 0 2 0 0 2 2 0 2 2 0 0 2 0 0 0 2 1 1 0 2 1 0 0 0 0 0 1 2 0 0 0 0 0 1 1 0 0 0 0 0 0 0 0 1 1 0 0 0 0 0 0 1 1
121 0 0 1 0 1 1 0 0 2 2 0 0 1 1 1 0 1 1 0 0 2 0 0 0 0 0 0 2 2 1 1 1 2 0 2 0 1 0 0 2 2 1 1 1 0 0 0 1 1 0 1 0 1 0 0 0 0 2 0 1 1 0 2 0 1 0 0 0 0 0 0 1 1 0 1 1 1 2 0 1 1 1 0 1 1 0 1 1 2 0 1 1 2 0 2 1 2 0 2 2 0 1 0 2 0 2 0 1 1 1 2 2 2 2 2 1 0 0 0 2 0 1 1 1 0 0 0 1 1 0 0 0 0 0 0 0 1 0 0 2 0 0 0 1 1 0 0 0 0 0 0 0 1 0 0 0 1 0 0 1 1 1 2 0 2 0 1 0 2 0 1 1 1 2 0 0 1 0 1 1 1 0 2 0 0 0 2 2 0 2 2 1 0 1 0 0 1 1 0 0 0 0 2 2 0 0 1 1 0 0 0 2 0 0 2 0 1 2 1 1 0 1 1 0 1 0 2 1 1 1 0 0 0 0 0 0 2 2 0 0 1 2 1 0 0 0 2 2 0 0 0 1 0 0 0 1 0 0 0 0 0 0 0 0 0 1 1 1 1 0 1 0 2 0 0 0 1 1 0 0 2 1 1 0 1 1 1 1 1 0 1 1 2 2 0 1 1 1 0 0 0 2 2 1 0 0 2 1 0 0 1 1 0 2 0 1 1 1 1 0 2 1 1 1 0 0 2 1 0 0 0 0 0 0 0 0 0 0 0 0 0 2 1 0 0 1 1 2 1 0 0 1 1 0 1 1 0 1 0 1 1 2 0 2 1 0 2 1 0 1 1 1 1 0 0 0 1 0 1 0 0 0 0 1 1 1 0 1 1 1 1 0 0 2 0 0 0 2 2 2 2 1 0 0 0 1 0 0 1 0 2 0 0 2 0 0 0 1 0 0 0 0 1 1 0 0 2 2 0 1 1 0 2 0 1 0 1 0 0 2 1 0 0 0 2 1 0 1 0 0 0 0 2 2 2 2 0 0 0 0 0 0 0 0 2 0 0 2 0 0 0 2 2 1 0 1 1 2 0 2 1 1 2 1 1 1 1 1 0 1 1 0 0 1 0 0 2 2 2 0 0 0 0 1 1 1 0 0 0 0 1 0 1 1 0 0 1 0 2 2 1 0 1 1 0 1 0 0 2 0 2 0 0 0 0 1 0 2 2 1 1 0 0 1 1 0 1 1 1 0 1 0 1 2 2 1 0 0 1 0 0 1 2 0 1 1 1 1 0 0 0 0 0 0 0 0 0 0 1 1 1 0 1 1 0 1 2 0 2 0 1 0 0 0 0 2 0 0 0 0 2 0 1 2 2 0 0 1 1 0 0 0 0 0 0 0 0 0 0 0 0 1 1 0 0 1 2 0 0 1 0 1 0 0 0 0 1 0 2 1 2 0 1 1 0 0 1 0 1 0 2 1 0 1 0 1 2 0 2 2 1 2 0 0 2 0 2 1 0 0 1 1 0 2 0 0 0 0 0 0 0 1 0 0 0 1 1 1 0 0 0 0 0 0 0 1 1 0 0 0 0 0 0 1 0 2 2 2 0 0 0 0 1 0 0 0 0 0 0 0 0 1 2 2 0 0 0 1 0 0 0 0 0 0 0 0 0 0 2 0 0 0 0 0 1 1 1 2 1 1 1 0 1 0 0 0 1 1 1 1 1 2 1 0 0 1 0 0 1 1 0 2 0 0 0 1 2 0 0 1 0 0 0 0 1 1 2 0 2 2 0 1 2 2 0 1 0 0 0 0 0 1 0 1 1 1 0 0 2 0 0 0 0 2 0 2 2 2 0 2 2 0 2 1 0 0 1 0 0 0 2 1 1 1 1 0 0 0 0 0 0 0 0 1 0 1 1 0 1 2 0 0 0 1 1 0 1 0 1 0 0 0 0 0 0 0 0 0 1 0 0 0 2 0 0 0 2 1 2 1 1 1 0 1 1 0 0 1 0 1 0 0 0 2 1 2 1 1 0 0 1 1 1 2 2 0 0 0 2 0 2 0 0 1 1 0 1 1 1 0 1 1 1 1 0 1 1 0 1 2 1 0 1 0 0 0 2 0 0 1 1 2 0 0 1 2 1 0 0 2 0 1 0 1 0 1 2 1 0 1 1 0 1 1 0 1 0 2 1 0 0 0 0 0 1 1 0 1 1 0 1 0 0 0 0 0 0 1 1 0 1 0 1 0 0 0 1 2 1 0 0
122 0 0 0 0 0 2 1 0 1 1 0 0 0 0 0 0 0 0 2 1 2 1 1 1 1 1 0 2 1 1 2 1 1 0 2 0 1 0 0 1 1 0 1 2 1 0 0 1 1 0 1 0 0 2 1 1 0 1 1 0 2 0 2 0 2 0 0 0 0 0 1 2 2 1 2 2 1 1 0 1 2 2 0 0 0 0 0 0 2 0 1 0 2 0 1 0 0 0 0 0 0 0 1 2 1 2 1 1 1 0 2 1 2 2 2 1 0 0 0 2 0 1 1 1 0 0 0 2 2 0 0 0 0 1 1 0 0 0 0 0 0 0 0 1 1 1 0 0 0 0 0 1 0 1 0 1 0 0 1 2 2 1 2 1 1 0 0 1 0 0 2 1 1 1 0 0 0 0 0 0 0 1 2 2 2 1 0 0 2 0 0 2 0 2 1 2 0 1 1 0 1 1 1 2 1 0 1 1 0 2 0 2 0 0 2 0 1 0 0 2 1 2 0 0 1 1 1 1 0 1 1 1 1 1 0 0 1 2 1 1 1 2 1 0 0 0 0 1 1 1 1 2 0 0 0 0 0 0 1 0 1 0 0 0 0 0 0 1 0 1 1 0 2 0 0 1 2 2 2 2 1 1 1 0 1 1 1 0 2 0 2 1 2 2 0 0 1 0 1 1 0 2 0 0 0 0 2 2 0 0 2 2 0 2 0 1 0 0 0 0 2 1 2 1 0 0 1 0 0 0 1 0 0 0 0 0 1 0 0 0 0 1 2 1 1 0 0 2 1 0 0 2 2 0 0 0 0 0 2 2 0 1 0 1 0 0 1 2 1 2 0 1 2 2 2 0 0 0 2 2 2 0 0 2 1 0 0 0 0 0 1 1 0 2 0 1 0 0 0 0 0 0 1 0 1 1 1 0 1 1 1 0 0 0 0 0 0 1 0 0 0 1 1 1 0 0 0 0 0 2 1 0 1 0 1 0 1 0 0 1 1 0 1 1 0 0 0 1 0 0 0 0 2 0 0 0 1 1 2 1 0 0 0 0 1 0 1 1 0 0 0 1 1 2 0 2 1 2 1 0 2 0 1 1 2 1 0 2 1 0 2 1 2 1 0 0 2 2 1 0 0 1 0 0 2 1 1 0 0 0 2 0 2 2 0 0 2 1 2 2 2 0 0 0 1 1 0 0 2 1 1 1 0 1 1 1 1 1 1 1 1 0 1 2 0 0 2 1 1 0 0 0 2 2 1 0 1 1 0 0 0 1 1 0 1 1 2 0 0 0 2 0 0 0 0 1 0 0 1 0 0 0 0 1 1 1 2 0 2 1 0 0 0 1 0 1 0 0 0 0 1 0 1 0 2 1 0 0 0 1 1 0 0 0 0 0 0 0 0 0 0 0 0 0 2 2 1 0 0 0 1 0 0 0 0 0 0 0 2 0 1 0 1 1 1 1 0 2 0 1 1 1 0 1 0 1 2 1 0 0 0 0 1 0 1 0 1 0 0 0 0 0 0 1 0 1 0 1 1 0 1 2 2 0 2 1 1 2 1 0 0 0 0 1 0 1 1 0 1 0 1 0 1 0 1 1 1 1 0 0 0 0 2 0 0 0 2 2 2 0 0 1 2 1 0 0 0 0 0 0 0 0 0 0 0 0 1 0 2 1 1 0 0 0 1 1 1 1 1 1 1 0 0 0 0 0 0 1 0 0 0 1 0 0 0 2 1 0 2 0 0 1 1 0 0 0 0 2 2 0 2 1 1 1 0 1 2 0 1 0 0 1 1 0 1 0 1 1 1 0 0 1 0 1 0 2 0 0 1 0 0 1 1 0 0 1 1 2 0 1 2 0 2 2 1 0 1 0 0 0 2 1 1 0 0 1 0 0 0 0 0 1 0 1 0 1 1 0 0 1 0 0 0 0 2 0 0 0 0 0 2 0 0 0 0 0 0 1 1 0 0 0 2 0 0 0 0 1 2 2 2 1 0 0 0 1 0 0 0 0 0 0 0 2 0 2 1 1 0 1 1 0 0 2 2 0 1 0 2 0 0 0 1 2 1 0 0 2 2 0 0 0 1 2 0 2 1 1 0 1 0 0 2 0 0 0 2 0 0 1 1 2 0 0 0 0 0 0 0 2 0 1 1 1 0 2 1 0 0 1 0 0 0 1 1 2 0 0 0 0 0 0 0 0 0 0 0 0 1 1 0 0 0 0 0 0 1 0 2 1 0 0 1 0 1 0 0 0 0 0 1
123 0 0 0 0 0 0 1 1 2 2 0 1 1 0 0 0 2 1 0 0 2 0 2 0 0 0 0 2 2 1 1 2 2 0 1 1 1 0 0 1 1 0 0 2 0 1 0 1 1 1 1 0 1 0 1 0 1 0 1 0 1 0 0 0 0 0 0 0 1 1 2 1 2 1 2 2 1 1 0 1 2 2 1 1 0 0 0 0 2 1 2 2 2 0 2 0 0 0 0 0 1 0 2 2 0 2 0 0 2 0 0 0 2 0 0 0 0 0 0 2 0 1 0 0 1 0 0 2 2 0 0 0 0 0 0 0 0 0 0 0 0 0 0 1 0 0 0 0 0 0 0 0 0 0 0 0 1 0 0 0 0 1 2 0 2 0 1 0 2 0 1 0 2 1 1 1 0 0 0 0 0 1 2 2 1 1 2 2 0 2 2 1 0 1 0 0 0 0 1 0 1 1 1 2 1 1 1 1 0 0 0 2 0 0 2 0 2 0 0 2 2 2 0 0 0 1 1 0 2 1 1 0 1 1 1 0 2 2 0 0 0 2 1 0 0 0 2 2 0 0 0 1 0 0 0 0 1 0 0 0 0 0 0 0 0 0 1 1 0 1 0 0 1 0 0 1 1 1 1 1 2 1 1 0 1 1 1 1 2 1 0 2 2 2 0 2 2 0 2 2 0 2 0 0 1 0 2 1 0 0 1 2 1 2 0 2 0 0 0 0 2 1 1 2 0 0 1 1 1 0 1 0 0 0 0 0 0 0 1 1 1 1 1 0 0 1 1 2 0 1 0 2 2 1 2 2 0 0 1 1 0 2 0 2 1 0 1 1 0 1 1 0 2 0 0 0 1 0 1 2 0 1 1 1 1 1 0 0 0 0 0 2 0 2 0 1 1 1 1 1 1 2 0 0 0 0 0 0 1 1 1 0 0 2 0 1 1 1 0 0 1 1 2 0 1 0 0 0 0 1 0 1 0 2 2 0 0 0 0 1 1 0 2 1 2 1 0 1 0 0 0 0 2 1 1 1 1 1 1 0 0 0 0 1 2 1 1 2 1 1 0 2 2 1 0 1 1 2 0 1 1 0 0 1 1 0 1 2 1 0 2 0 1 0 0 0 2 2 2 0 0 1 1 0 1 2 1 0 0 0 2 0 1 1 0 0 1 0 2 2 1 0 0 1 0 1 0 1 2 0 0 0 0 0 1 0 1 1 1 2 2 1 1 2 1 0 2 1 0 0 0 0 2 2 1 0 1 2 0 2 0 0 2 0 0 0 1 1 0 0 0 1 0 1 1 1 0 0 2 0 0 1 1 0 1 1 0 0 0 0 0 0 1 0 0 0 0 0 0 0 2 2 0 0 0 2 0 2 2 1 0 0 1 1 2 0 0 0 0 0 0 0 0 0 1 2 1 0 0 2 0 0 0 0 0 0 0 0 1 1 0 0 1 2 2 2 0 1 0 1 1 0 1 1 0 0 2 2 0 0 0 1 0 1 2 0 1 1 1 1 0 0 1 0 0 0 0 1 1 0 0 2 1 1 2 1 0 1 1 0 0 0 0 0 0 1 2 0 1 0 1 0 1 0 1 1 2 2 0 1 1 0 1 0 0 0 1 1 1 0 0 1 2 1 0 1 0 1 1 0 0 0 0 1 1 0 0 0 0 0 0 0 0 0 1 1 2 2 1 0 1 0 0 0 0 0 0 1 1 0 1 2 0 0 0 2 0 0 1 1 1 1 0 0 1 1 2 0 0 1 0 0 0 0 1 0 2 1 2 1 1 1 1 0 1 0 0 0 0 0 0 1 0 1 0 0 0 0 1 0 0 1 1 0 0 1 1 2 0 2 2 0 2 2 0 0 0 2 0 1 1 2 1 0 2 0 0 0 0 1 1 0 0 0 0 0 0 0 0 2 0 0 0 2 0 0 0 0 0 0 1 0 0 1 0 0 1 2 0 0 0 1 1 0 0 0 1 1 2 2 2 0 0 0 0 1 1 0 0 1 1 1 0 2 0 2 1 0 0 1 2 2 1 2 2 0 0 0 1 1 1 2 0 2 2 0 1 1 1 0 0 0 2 2 1 2 0 0 0 1 0 1 2 1 0 0 0 0 1 0 0 1 1 1 2 1 0 0 0 2 0 0 2 1 0 2 2 1 0 1 0 0 0 2 0 0 0 0 1 0 0 1 0 0 1 1 1 2 0 0 1 0 0 0 0 0 0 0 1 0 0 1 1 0 0 0 0 1 0 0 0
124 0 0 0 0 0 2 0 0 2 2 0 0 0 0 0 0 0 0 1 1 2 1 2 0 0 0 0 2 2 2 0 1 1 1 1 1 1 1 1 1 1 0 0 2 0 1 0 2 0 0 0 0 0 2 2 0 0 0 0 2 2 0 0 1 0 1 0 0 0 0 0 2 2 1 2 1 1 2 0 0 1 2 1 1 0 0 0 0 2 0 1 2 2 0 2 0 1 0 1 1 0 0 0 2 1 2 0 0 2 2 2 1 2 1 1 1 0 0 0 0 1 1 1 0 1 1 1 2 2 0 0 0 0 0 0 0 0 0 0 2 0 1 0 0 0 0 0 0 1 0 0 0 0 0 1 0 1 0 1 0 0 2 2 1 1 0 1 0 1 1 1 0 2 2 0 0 1 0 1 1 1 0 2 2 2 0 1 1 2 0 0 1 1 2 0 0 0 1 0 0 1 1 0 1 1 1 0 2 0 1 0 1 0 0 2 0 0 0 0 2 2 2 0 0 1 1 2 0 2 0 1 0 0 0 0 0 2 2 0 0 0 2 2 0 0 0 1 1 0 0 0 0 0 0 1 0 0 0 2 0 2 0 0 1 0 0 1 2 0 0 2 0 0 1 2 1 1 1 1 0 0 1 1 0 2 2 2 0 2 0 0 0 1 1 0 0 0 0 0 1 0 1 0 0 0 0 2 2 1 0 2 0 0 2 0 2 0 0 0 0 1 0 2 1 0 1 1 1 1 0 0 1 1 0 0 1 2 1 1 0 2 2 1 1 1 2 0 2 2 0 0 1 1 0 0 0 0 1 0 1 1 2 0 2 0 0 2 2 0 2 0 1 2 1 1 0 2 0 0 0 1 0 0 1 1 0 0 0 0 0 1 0 0 1 1 1 0 0 0 0 0 0 0 0 0 1 1 0 2 0 1 0 0 1 1 1 0 0 0 0 0 0 1 1 2 2 0 0 0 0 1 0 2 0 2 0 0 1 0 0 1 1 1 0 2 2 0 1 0 0 1 0 2 1 1 1 2 0 2 2 0 0 0 0 0 0 0 2 0 0 0 2 2 1 1 0 1 1 0 1 2 0 1 1 1 0 0 0 0 2 0 0 1 1 1 1 2 2 0 0 0 0 0 1 1 1 1 0 0 0 2 1 1 1 1 1 2 0 1 2 2 1 1 1 0 1 0 1 1 1 0 2 1 1 0 1 1 1 1 1 1 1 1 2 1 0 1 1 1 0 0 0 2 0 0 0 1 2 0 0 0 0 1 1 0 0 2 1 0 0 0 0 0 0 0 0 0 0 1 0 1 0 1 1 1 1 1 0 1 1 0 1 0 1 0 0 0 0 1 0 1 1 0 2 2 2 0 1 1 0 0 0 1 0 1 2 0 0 0 0 0 0 0 0 2 2 2 0 0 1 0 0 0 0 1 0 0 1 1 2 2 0 1 2 1 1 0 1 0 1 2 0 0 0 0 2 2 1 0 0 0 2 0 1 1 0 1 1 0 0 1 0 0 2 0 0 1 1 1 1 0 2 0 0 2 0 0 1 1 0 0 0 2 1 0 2 2 0 2 0 2 0 1 0 1 1 0 1 1 1 1 0 0 1 1 1 0 0 0 0 0 1 1 1 0 0 0 0 0 0 0 0 0 0 0 0 1 0 1 1 1 0 0 0 0 0 0 0 0 0 0 0 0 0 0 0 0 1 0 0 1 2 1 0 1 2 0 0 2 0 0 0 1 1 0 1 1 1 1 0 1 1 1 2 1 0 2 1 2 1 1 1 1 1 0 0 0 0 0 0 0 0 0 2 0 0 1 1 1 0 0 0 0 2 0 2 2 1 0 0 0 0 1 1 1 0 2 0 0 0 2 0 0 0 2 0 0 1 0 0 0 1 0 0 1 1 0 0 0 2 0 0 0 1 0 0 0 0 0 0 2 0 0 0 0 1 0 1 0 0 0 0 1 0 0 0 0 0 2 2 2 2 0 0 0 0 0 0 0 0 0 1 0 1 0 1 2 1 1 0 1 2 2 1 1 0 1 0 1 0 1 0 0 0 1 0 2 2 2 0 1 0 1 1 0 0 1 1 0 1 1 0 0 1 2 2 0 1 0 0 0 0 0 0 2 2 1 0 1 2 0 0 1 2 0 2 2 1 0 1 1 0 0 1 0 1 0 0 0 0 0 0 0 1 0 0 1 1 0 0 1 1 1 0 1 1 1 0 2 2 0 2 2 0 0 1 0 1 0 0 1
125 0 0 1 0 0 1 1 0 1 0 1 1 1 0 0 0 1 0 0 0 1 0 2 0 0 0 0 0 2 0 0 1 1 1 0 2 1 0 0 0 0 1 0 0 1 0 0 0 1 1 2 0 1 0 2 2 0 0 1 0 1 0 1 0 1 0 0 0 2 2 2 2 2 2 2 2 0 1 0 0 2 2 1 1 1 1 0 0 2 0 0 0 2 0 0 0 0 0 0 0 0 1 1 2 0 2 0 1 1 0 2 1 1 1 1 1 0 1 0 1 0 2 2 1 0 1 0 1 1 1 1 1 0 0 0 0 0 0 0 1 0 0 0 0 1 0 0 0 1 0 0 0 0 0 0 1 1 0 0 1 1 0 2 0 0 0 1 0 2 0 0 2 0 2 0 0 1 1 0 0 1 0 0 0 0 0 1 0 0 0 1 2 0 2 0 1 0 0 1 0 1 0 1 2 1 1 0 2 0 2 0 1 0 0 2 0 1 0 0 2 2 2 0 0 1 1 1 1 1 0 0 0 0 0 0 0 1 1 1 1 1 1 1 0 1 1 0 0 0 0 1 0 0 0 1 0 1 0 0 0 0 1 1 0 0 1 1 0 0 0 2 1 2 0 0 1 2 2 2 2 1 1 1 0 2 1 0 1 1 0 1 0 2 1 0 0 1 0 1 1 0 2 0 0 0 1 2 1 0 0 1 2 1 1 0 2 1 1 1 0 2 0 1 2 0 0 1 1 1 0 2 0 1 0 0 0 2 0 2 0 1 1 2 0 0 0 0 1 0 0 0 1 1 0 2 2 0 0 1 1 0 1 0 1 1 0 2 0 0 0 2 0 2 0 0 0 1 0 2 0 1 1 0 2 2 0 0 0 0 0 0 1 0 2 0 0 0 1 1 1 1 0 2 1 0 1 0 1 0 0 1 0 0 1 0 0 0 0 1 0 1 0 1 1 1 0 0 0 0 0 0 0 2 1 0 0 1 0 0 1 1 0 0 0 1 0 1 2 0 0 0 0 2 0 0 0 2 0 2 1 1 0 1 0 1 0 1 2 0 0 0 2 2 2 0 2 2 2 0 1 1 1 2 2 0 0 0 1 1 1 0 0 1 1 1 1 1 1 1 1 1 2 2 0 1 1 0 0 0 0 1 1 0 0 0 0 2 0 2 2 2 0 0 0 1 1 0 0 2 1 1 2 2 1 1 1 1 1 1 0 0 0 1 2 2 0 0 2 2 0 0 0 1 2 1 1 1 0 1 0 0 0 2 1 0 0 1 0 0 0 1 0 0 0 0 0 1 0 2 0 0 1 1 1 1 2 1 0 1 0 1 0 0 1 0 0 0 0 0 0 2 0 0 2 2 0 0 1 1 1 1 1 1 1 1 0 0 1 0 0 0 0 1 0 0 2 2 0 0 0 0 0 0 0 0 0 1 0 2 0 0 0 1 1 1 0 0 1 1 0 2 0 1 0 0 1 2 1 0 0 0 1 1 0 1 0 0 1 1 1 1 0 0 2 0 0 1 1 1 1 1 2 2 1 1 0 0 0 2 0 0 1 1 0 0 1 2 0 2 0 2 0 0 1 0 2 2 2 0 1 0 1 1 0 0 0 0 0 0 0 1 0 2 2 0 0 0 1 0 0 0 0 0 1 1 1 1 0 2 2 2 0 1 0 1 2 1 0 0 0 0 1 0 0 2 0 0 2 0 0 0 1 0 0 1 2 0 0 2 0 0 1 0 0 1 0 2 0 0 2 0 1 1 2 1 0 2 1 2 1 1 2 2 2 0 2 0 0 0 0 0 0 0 2 1 1 1 1 0 0 0 0 0 2 0 2 1 2 0 1 1 0 1 2 2 0 1 1 0 0 1 1 1 0 1 1 0 0 0 0 0 0 0 0 0 0 1 1 0 2 1 0 0 1 0 0 0 1 1 0 1 0 0 1 0 1 0 1 1 0 0 0 1 0 0 0 0 2 2 2 2 2 0 1 1 0 1 0 0 0 0 2 1 1 0 0 2 1 0 1 2 1 1 2 2 0 0 0 1 1 1 0 0 0 0 0 2 2 2 0 0 0 0 1 0 1 0 0 0 2 1 0 1 0 1 0 0 0 2 0 0 2 0 0 0 2 1 0 1 2 0 1 1 0 0 1 2 2 1 0 0 2 0 0 1 2 0 2 2 0 1 0 0 2 1 1 0 1 0 0 0 0 1 0 0 1 1 0 1 0 0 1 2 0 0 0 1 1 1 0 1
126 0 0 0 0 0 0 1 0 2 1 0 2 2 1 1 0 0 0 0 0 2 1 1 1 1 1 0 2 2 2 0 1 1 2 0 2 1 0 0 2 1 0 0 1 1 1 0 1 0 1 1 1 1 0 0 1 1 1 1 1 2 0 1 0 1 0 0 1 1 0 1 2 2 2 2 2 0 2 0 0 1 1 0 1 0 0 0 0 2 0 0 1 1 0 1 0 2 0 2 0 0 1 0 2 0 2 1 0 2 0 0 1 1 1 1 1 0 1 0 0 1 2 2 0 1 1 0 0 0 0 0 0 0 0 0 0 0 2 0 1 0 0 0 1 0 0 0 0 0 0 0 0 2 1 0 0 0 0 0 1 0 1 2 1 1 0 1 0 1 1 1 1 1 1 1 0 1 1 0 0 1 0 1 1 0 0 2 1 0 1 2 2 0 2 0 1 0 0 0 0 0 0 1 2 1 1 1 1 0 1 0 1 1 0 2 0 0 1 1 1 0 2 0 0 0 0 0 0 0 0 0 1 1 1 1 0 1 2 1 1 1 2 1 0 0 0 0 0 0 0 0 1 1 1 1 1 1 0 0 0 0 0 0 1 0 0 1 1 0 0 1 0 1 0 0 1 2 2 2 2 1 0 0 1 0 0 1 1 1 0 1 1 2 2 0 0 1 0 1 1 0 2 1 1 0 1 1 1 0 0 1 2 0 2 0 2 0 1 1 0 1 2 2 0 0 0 1 1 2 0 2 0 0 0 0 0 2 1 1 1 2 2 1 1 1 1 0 2 2 0 0 2 2 2 1 1 0 0 1 1 0 1 0 1 0 0 2 2 0 2 0 1 1 1 2 0 1 0 1 1 1 1 1 0 0 1 0 0 0 0 0 0 1 2 0 1 1 0 0 0 1 1 0 0 0 1 0 0 2 0 2 0 0 2 0 0 0 1 0 0 0 0 2 0 2 1 0 0 0 0 0 0 1 0 1 0 0 0 0 2 0 0 1 1 2 0 1 2 0 0 0 0 2 1 1 2 2 1 2 1 0 0 0 0 0 0 1 1 0 0 0 2 2 1 1 0 2 2 1 1 1 1 2 2 0 0 1 2 1 1 2 0 1 0 0 0 2 2 2 0 0 0 0 0 2 1 0 0 0 0 2 2 2 2 0 0 2 0 1 1 2 0 0 1 0 0 1 0 1 1 1 2 0 2 0 1 1 1 1 2 1 0 0 2 2 0 1 1 1 0 1 0 2 2 0 0 0 1 0 0 0 0 0 0 0 0 0 0 0 0 1 0 0 0 0 0 1 0 2 0 0 1 1 0 0 1 1 0 1 0 0 0 1 0 0 0 0 0 0 0 2 0 0 2 2 1 0 1 1 2 2 1 2 2 2 0 0 1 0 0 0 0 0 0 0 1 0 0 0 0 0 0 0 0 0 1 1 2 2 2 1 0 0 2 2 1 0 0 0 0 2 0 1 1 1 1 1 0 1 1 0 2 0 1 2 0 0 0 0 0 0 0 0 1 0 0 2 2 2 0 1 1 1 0 1 1 0 1 1 0 0 0 0 0 0 0 2 0 2 1 1 0 0 0 0 2 1 2 0 0 0 1 1 0 1 0 1 1 1 0 1 0 2 2 2 0 0 0 0 0 0 0 0 0 0 1 0 0 0 0 0 0 1 0 0 1 0 0 0 0 0 0 1 0 0 1 0 0 0 0 0 2 0 0 0 1 0 0 2 0 0 2 1 1 0 2 0 0 0 0 0 0 0 0 2 0 1 0 2 1 1 0 1 1 0 0 0 0 0 0 0 0 0 2 0 0 0 0 1 0 1 0 0 2 0 2 2 2 0 1 2 0 1 1 1 0 1 1 0 0 1 0 0 0 2 0 0 0 0 0 0 0 0 0 0 0 1 0 0 1 0 0 0 0 0 1 0 0 0 0 2 0 0 0 1 1 0 1 1 0 0 1 1 0 2 1 0 1 2 2 2 2 1 2 2 0 0 2 0 1 0 0 1 1 1 0 1 1 0 0 1 2 2 2 2 0 0 0 1 1 1 0 0 0 0 0 1 2 2 0 0 0 1 2 0 0 1 0 0 1 0 0 1 1 1 1 1 0 0 0 0 2 0 0 0 0 0 0 0 2 0 1 1 0 0 1 2 0 0 2 0 0 0 0 0 2 0 1 1 0 0 0 0 0 2 2 1 1 0 0 1 0 0 0 0 0 1 0 2 1 1 0 2 0 2 0 0 2 0 0 0
127 0 0 0 0 0 0 2 0 1 1 0 0 0 0 0 0 2 0 1 1 2 1 1 0 0 0 0 1 1 0 2 2 2 1 1 1 1 0 0 0 0 0 0 2 1 0 0 2 0 0 0 0 1 0 0 0 1 1 2 0 1 0 2 0 1 0 0 0 0 0 0 1 2 0 2 2 2 2 1 1 2 2 1 1 0 0 0 0 2 0 1 2 1 1 2 0 0 0 0 0 0 2 0 2 0 2 0 1 1 1 1 1 1 0 0 0 0 2 0 0 0 1 1 0 1 1 1 2 2 1 1 1 0 0 0 1 1 0 0 1 0 0 0 1 1 0 0 0 0 0 0 0 1 0 0 0 0 0 1 0 0 1 2 1 1 1 2 1 1 0 0 2 0 1 0 1 1 0 1 1 2 1 2 1 1 1 2 0 0 1 2 2 0 2 0 0 0 1 0 0 1 0 1 2 1 1 1 2 0 1 0 1 0 0 2 1 0 1 1 1 0 1 0 1 0 0 2 1 2 1 1 0 0 0 0 0 2 2 0 0 0 1 2 0 0 0 0 1 1 1 0 1 1 1 1 0 0 0 0 0 0 0 0 0 0 1 0 2 0 1 1 0 1 0 1 0 1 1 0 0 1 1 1 0 1 0 0 0 1 1 1 0 2 1 1 0 2 0 2 1 0 2 2 1 1 0 2 1 0 0 1 2 0 1 0 2 0 1 1 0 0 0 0 0 0 0 1 1 2 0 2 0 0 0 1 0 0 0 2 1 1 2 1 1 1 1 0 1 0 0 0 2 2 0 1 1 0 1 1 2 1 0 0 0 1 0 1 1 0 1 1 1 2 1 1 0 1 0 1 0 1 2 2 0 0 0 0 0 1 1 2 0 0 2 0 0 1 1 0 1 1 0 1 1 0 1 0 0 2 0 0 1 1 0 0 0 2 0 0 0 2 0 2 1 1 1 1 1 1 1 2 0 0 2 1 0 1 1 0 1 1 0 0 0 1 0 0 1 0 0 0 0 2 1 1 1 1 0 1 1 0 0 0 1 2 0 0 2 0 0 0 2 2 1 0 2 1 2 0 2 1 0 0 2 1 0 0 2 0 0 2 1 0 1 0 1 1 1 2 2 2 1 1 0 1 2 0 0 0 0 1 0 1 1 1 1 1 1 2 2 1 0 0 0 1 1 1 1 2 0 0 1 1 1 0 1 1 2 1 1 1 0 1 1 0 1 2 1 0 0 0 0 2 0 0 0 0 1 0 1 1 0 1 1 0 0 1 1 1 0 1 1 0 1 1 2 0 0 2 0 1 0 1 1 0 0 1 0 1 0 0 0 0 1 0 1 0 0 0 0 2 1 0 1 2 1 0 2 1 1 0 0 0 1 1 0 0 0 1 1 1 0 0 0 0 0 1 1 1 0 0 0 0 0 0 1 1 0 1 1 0 0 1 2 2 2 1 0 0 0 2 0 0 0 0 2 2 1 0 0 0 0 0 1 2 0 1 1 0 0 1 1 0 1 0 0 0 0 0 0 0 2 2 1 2 1 1 1 0 0 0 0 1 0 0 0 2 0 1 0 1 0 1 2 0 1 1 1 0 1 0 0 0 1 0 0 1 1 1 1 0 0 2 2 1 0 0 1 1 1 1 0 1 1 0 1 1 0 2 1 1 0 0 0 0 0 0 1 1 1 1 0 0 0 0 0 0 0 0 0 0 2 0 0 0 2 0 0 1 1 0 2 1 0 0 0 2 0 0 1 0 1 1 1 0 0 1 0 2 0 1 0 2 2 0 0 1 1 0 0 0 0 0 1 0 1 0 0 2 0 0 0 0 1 0 1 2 2 2 0 2 0 2 2 2 0 1 0 0 0 2 0 0 0 2 0 0 1 0 0 0 1 0 0 1 1 0 0 0 2 0 1 0 1 0 0 0 0 0 0 1 2 0 0 2 0 0 2 2 0 0 1 1 0 0 0 0 1 1 1 1 2 0 0 0 0 0 0 0 1 0 1 0 2 0 2 2 0 0 0 1 1 1 2 2 0 0 0 1 0 2 0 0 2 1 0 2 1 1 0 1 1 1 0 0 0 0 0 1 2 0 0 1 1 0 0 0 0 1 0 0 1 0 0 0 1 0 0 1 2 0 0 1 2 0 2 2 1 0 1 0 1 0 1 0 1 0 0 0 0 0 1 1 0 0 1 0 0 0 0 1 0 0 0 0 0 0 0 2 0 0 0 1 0 0 0 0 0 0 1 1
128 0 0 1 1 1 1 2 0 0 0 2 0 1 1 1 0 0 0 1 1 1 0 2 0 0 0 0 1 2 0 1 2 2 2 0 2 1 0 0 1 1 1 0 1 1 0 0 0 2 0 1 1 1 0 0 1 0 0 0 0 1 0 1 0 1 0 1 0 0 0 2 2 2 2 2 2 0 2 0 0 1 2 1 1 0 0 0 0 2 0 0 0 1 0 1 0 1 0 2 0 1 0 0 2 2 1 0 0 2 2 1 0 1 0 0 0 0 0 0 2 0 2 2 1 0 1 0 0 0 1 1 0 0 0 0 0 0 0 0 0 0 0 0 0 1 0 0 0 0 0 0 0 0 0 0 0 1 0 0 1 1 1 2 1 0 0 0 0 2 0 1 0 2 1 0 0 1 0 1 1 1 0 2 2 0 0 2 1 0 1 2 2 1 2 0 1 0 0 0 0 0 0 1 2 1 1 1 1 0 2 0 2 0 0 2 0 1 0 0 2 0 1 0 0 0 1 0 0 0 0 0 0 0 0 0 0 2 2 0 0 0 2 2 0 0 0 0 0 0 0 0 1 0 0 1 1 0 1 2 1 2 0 0 0 0 1 0 2 2 0 1 0 1 0 0 0 2 2 1 1 2 0 0 0 2 1 2 2 2 0 2 1 2 2 0 1 1 0 1 1 0 2 1 0 0 0 2 1 0 0 0 2 1 1 0 2 1 0 0 0 2 1 2 2 0 1 2 1 0 0 0 0 0 0 0 0 0 0 0 0 0 1 2 1 1 0 1 2 1 1 1 2 2 0 0 0 0 0 2 2 0 1 0 1 0 0 1 2 0 2 0 1 2 0 1 0 1 0 2 2 1 0 0 0 0 0 0 0 0 0 0 2 1 2 0 2 0 0 0 0 0 1 1 0 1 1 1 1 1 0 1 0 0 1 0 1 0 0 1 1 1 0 1 1 1 1 0 0 1 2 1 1 0 2 2 0 1 1 0 2 0 0 0 0 1 0 0 1 1 0 0 0 2 1 1 1 2 0 2 2 0 0 0 0 2 1 0 2 0 0 0 2 2 1 1 0 2 1 1 0 2 0 1 1 1 1 1 2 1 0 2 0 1 1 2 2 1 1 2 1 1 1 1 0 1 1 1 1 0 0 1 0 0 0 0 0 1 0 2 2 1 2 1 1 0 1 1 0 0 2 0 0 0 0 1 1 1 2 2 0 0 0 0 2 2 0 0 2 2 0 0 0 2 1 0 0 1 0 1 1 0 0 1 0 1 1 1 0 0 0 0 0 0 0 0 0 0 0 1 0 0 0 1 1 0 1 1 0 1 1 0 1 0 0 1 1 2 0 2 2 0 1 1 1 1 1 0 2 2 1 0 0 0 1 1 0 0 0 0 0 0 1 1 0 0 2 1 0 0 0 0 0 0 0 0 1 0 0 2 1 1 0 1 1 0 0 0 1 0 0 1 0 2 0 0 0 2 2 0 0 0 0 1 1 1 0 2 1 1 0 1 0 1 0 0 0 0 0 1 1 0 2 2 0 2 1 0 1 1 0 0 1 1 0 0 1 1 0 0 0 0 0 0 0 0 2 2 2 0 0 0 0 1 0 0 0 2 2 1 0 0 1 2 2 1 1 0 2 2 2 2 0 0 0 0 1 1 0 2 1 1 0 0 0 1 1 0 0 0 0 0 0 0 0 1 0 0 2 0 0 0 2 0 0 1 2 0 0 2 0 1 2 0 0 1 1 1 1 1 0 1 1 1 1 0 0 2 0 2 1 0 1 1 0 1 0 0 0 2 1 0 0 0 1 0 2 1 2 0 0 0 1 1 1 0 2 2 2 0 2 2 0 0 0 2 0 1 0 1 0 2 0 0 0 0 1 1 1 0 1 1 1 0 1 0 1 0 0 0 2 0 0 0 0 1 1 1 0 0 0 2 0 0 0 0 0 1 2 1 1 0 0 1 0 1 1 0 1 2 1 1 1 0 0 0 0 0 1 0 1 0 1 1 2 0 2 2 0 0 0 2 2 2 1 2 0 0 0 1 0 2 0 0 2 2 0 1 2 1 1 0 1 1 0 1 1 0 0 1 2 0 0 1 1 2 1 1 1 0 0 0 0 2 0 0 0 0 0 0 2 0 0 1 2 0 2 0 0 0 2 0 0 0 1 0 1 0 0 0 0 0 0 0 0 0 0 1 2 0 0 1 0 0 0 0 0 1 0 2 0 2 0 2 1 0 0 0 1 0 0 0
129 0 0 0 0 0 1 0 0 2 2 0 0 1 1 1 0 0 1 0 0 2 0 1 0 0 0 0 1 2 0 1 1 2 1 1 1 1 0 0 1 1 1 1 2 1 0 0 1 1 1 1 1 1 1 1 1 0 0 1 0 1 0 1 1 1 1 2 0 0 0 1 2 2 2 2 2 0 1 0 0 2 1 0 1 0 0 1 1 2 1 1 1 2 0 0 0 0 0 0 0 0 0 2 2 0 2 1 1 1 1 2 0 1 0 0 0 0 0 0 0 1 1 1 0 0 1 0 2 0 0 0 0 0 0 0 1 0 1 0 1 0 0 0 1 2 0 0 0 0 0 0 0 0 0 0 0 1 0 0 0 0 1 0 0 1 0 0 0 1 1 0 0 2 1 0 0 0 0 0 0 1 1 2 2 2 1 1 0 0 0 1 2 1 1 0 0 0 2 0 0 0 0 1 2 1 1 1 1 0 2 0 1 0 0 2 0 1 1 2 0 0 2 0 0 0 2 1 1 1 0 0 0 0 0 0 0 2 2 0 0 0 2 2 0 0 0 0 0 0 0 0 1 0 0 2 2 0 0 0 0 0 0 0 0 0 1 0 2 0 0 1 0 1 1 0 1 2 2 1 1 1 0 0 1 0 1 0 0 1 1 0 0 2 1 0 0 0 0 0 0 0 1 0 0 1 0 2 2 1 0 2 2 2 0 0 1 0 0 0 0 1 1 1 1 0 0 1 0 0 0 0 0 0 0 0 0 0 0 0 0 1 2 1 1 1 0 0 2 1 0 0 0 0 0 0 0 0 0 1 1 0 1 0 1 0 0 2 2 0 2 0 1 2 1 1 0 1 0 2 0 1 0 0 1 0 0 0 0 0 0 0 0 0 1 2 1 0 1 1 1 1 0 1 1 0 1 1 0 1 0 1 0 0 1 0 1 0 0 1 0 1 0 1 2 2 1 0 0 1 2 2 1 1 1 1 0 1 0 0 2 0 0 1 1 2 0 1 2 0 0 1 0 2 0 0 0 2 0 2 1 1 1 1 0 1 0 0 2 0 0 0 1 1 2 1 1 1 2 1 1 1 0 2 0 2 2 0 2 1 0 1 0 1 1 0 0 1 1 2 1 1 2 1 0 1 2 1 1 0 0 1 1 0 0 0 0 1 0 2 2 1 0 0 0 1 1 0 0 2 0 2 1 1 1 0 1 0 1 1 0 0 0 1 2 2 0 0 2 2 0 0 0 1 2 1 0 0 2 0 0 0 0 2 1 1 1 1 1 1 2 2 0 0 0 0 0 1 0 2 0 0 0 0 1 1 1 2 0 2 0 0 0 1 1 1 1 0 0 0 0 2 2 0 1 1 1 0 1 0 1 0 0 2 0 2 0 0 1 0 0 0 1 1 0 1 2 1 0 0 0 0 0 0 0 0 0 2 1 1 2 1 0 1 1 0 1 0 1 0 0 2 0 1 0 0 1 0 0 0 0 0 1 1 1 1 1 1 2 0 0 2 0 0 1 0 0 1 1 1 1 0 2 2 0 2 2 0 1 2 0 0 0 1 0 1 1 2 0 2 1 1 0 0 2 0 2 2 1 1 0 0 0 2 0 2 0 2 2 2 0 0 1 2 2 0 0 1 0 0 0 0 0 0 0 0 0 1 0 1 0 0 0 1 0 0 1 0 1 0 0 1 1 0 0 1 1 0 2 0 0 0 2 1 0 0 1 0 0 2 0 1 2 0 0 0 1 1 1 1 0 1 0 0 1 2 1 2 1 2 0 1 2 2 1 1 0 1 0 1 1 0 2 0 0 0 2 1 1 1 0 0 0 0 1 0 2 2 1 0 0 1 0 2 2 1 0 2 2 0 1 2 2 1 0 0 0 0 1 1 1 1 1 0 0 1 1 0 0 0 2 0 0 0 2 0 0 0 0 0 1 2 1 1 0 1 1 0 2 0 0 0 1 0 0 0 0 1 1 2 1 1 0 0 0 0 1 0 0 1 0 0 0 0 2 0 2 1 0 0 1 2 1 1 1 2 0 0 0 1 1 1 1 0 2 1 0 1 2 1 1 1 1 1 0 0 1 2 1 0 1 0 0 2 0 0 0 1 0 0 0 0 1 1 0 0 1 0 0 0 2 0 2 0 1 0 1 2 0 0 0 2 0 1 1 0 0 0 1 1 0 1 0 0 0 0 1 0 0 0 0 0 2 1 0 0 1 1 0 1 1 0 0 1 0 0 1 0 0 0 0 0
130 0 1 0 0 0 1 1 0 1 0 1 1 2 2 2 0 2 1 0 0 2 0 2 0 0 0 0 1 2 1 0 0 2 0 1 2 1 0 0 1 1 0 0 2 0 0 0 1 1 1 1 1 2 0 0 1 0 0 1 1 1 0 1 0 2 0 0 0 1 1 2 0 2 0 2 1 1 1 0 1 2 2 1 1 0 0 1 1 2 1 2 1 2 0 1 0 2 1 1 0 0 0 1 2 1 2 0 0 2 0 2 0 0 0 0 0 0 0 0 1 0 2 2 0 0 2 0 1 1 0 0 0 0 1 1 0 0 0 0 2 0 1 0 0 0 0 0 0 1 0 0 1 0 1 0 1 0 0 1 0 0 1 1 1 1 0 0 0 1 0 1 1 1 1 0 0 0 0 1 0 0 0 1 0 0 0 1 1 1 0 0 1 0 1 0 1 0 0 1 0 1 0 2 2 0 1 0 0 0 1 0 1 0 0 2 2 1 1 0 2 1 1 0 0 0 1 1 1 1 0 0 1 1 0 0 0 2 2 0 0 0 1 1 0 1 1 0 0 0 0 1 0 0 0 2 1 1 1 1 1 1 0 0 0 0 1 0 2 0 0 1 0 2 0 1 1 2 2 0 0 1 1 1 0 0 0 1 1 2 1 0 1 2 2 0 1 1 1 0 1 0 2 1 0 0 0 2 0 0 0 1 1 0 2 0 1 1 1 1 0 2 2 2 1 0 1 2 0 1 0 2 0 0 0 0 0 1 0 1 1 1 2 2 0 0 0 0 2 1 0 0 1 1 0 0 0 0 0 2 2 0 1 1 1 0 0 2 0 0 0 2 0 2 1 1 0 2 0 0 0 1 1 1 2 1 0 0 0 0 0 0 0 0 1 1 1 1 1 1 1 1 0 0 0 0 2 0 0 2 0 0 1 1 0 0 0 0 0 1 0 1 1 1 1 1 0 0 0 1 1 0 0 2 0 1 0 1 1 1 1 1 0 1 1 2 0 0 1 0 0 1 0 2 2 2 2 2 1 2 2 0 0 0 0 1 1 1 1 0 0 0 2 2 1 1 0 2 1 1 1 1 0 2 1 1 1 1 1 1 1 0 1 1 1 0 0 1 1 2 1 1 1 1 0 1 1 0 0 0 0 1 1 1 2 0 0 2 0 2 2 2 0 0 0 1 0 1 1 1 1 0 1 0 1 1 1 1 2 2 0 0 0 0 1 1 0 1 1 2 0 0 0 1 2 1 1 2 1 0 1 0 0 0 0 0 0 1 0 1 0 1 0 0 0 0 0 1 0 1 0 0 0 0 0 1 1 1 0 1 1 0 2 0 1 0 0 0 0 0 0 2 1 0 1 2 2 0 0 0 1 1 0 0 0 0 0 0 0 0 0 0 1 0 0 2 2 1 0 0 2 0 1 0 0 1 0 0 0 0 2 0 0 0 1 1 1 0 1 1 0 1 0 0 0 0 2 2 1 1 0 0 0 0 1 2 0 0 0 1 1 0 0 1 1 0 0 2 2 2 0 1 1 1 1 1 0 1 1 1 0 0 0 0 0 0 1 2 0 1 0 2 0 0 1 0 2 1 1 0 1 0 0 2 0 2 0 1 1 1 0 0 1 2 1 0 0 1 0 0 0 0 0 0 1 1 1 0 0 1 0 0 1 0 0 1 2 0 0 0 0 0 0 0 1 0 0 0 0 0 0 1 2 0 0 0 2 1 0 2 0 0 1 1 0 0 1 0 1 1 0 1 0 0 0 2 0 2 0 2 0 0 1 1 1 0 0 0 0 1 0 0 1 0 1 0 1 1 1 1 0 0 0 0 2 0 2 1 2 0 1 1 0 2 2 1 0 0 2 0 0 0 0 0 0 1 0 0 0 0 0 0 0 0 0 0 0 0 0 0 2 0 0 0 2 0 0 1 0 0 0 1 2 1 1 1 0 0 2 1 1 0 2 0 0 0 1 1 0 2 2 2 2 0 0 0 0 0 0 0 0 0 2 0 2 0 2 1 1 0 1 1 2 2 1 1 1 1 1 1 0 0 0 0 0 1 0 1 2 1 0 1 0 0 1 0 1 1 1 0 2 0 0 1 0 1 0 1 0 1 0 0 2 0 0 1 2 1 1 0 2 0 1 1 1 0 1 2 0 0 0 1 0 2 2 0 0 0 0 0 0 0 0 0 0 1 1 0 1 0 0 0 0 1 0 0 1 0 0 1 0 0 0 1 0 0 1 0 2 0 0 0
131 0 0 1 0 0 2 1 0 2 0 0 1 1 0 0 0 2 2 1 1 1 0 2 0 0 0 0 2 2 1 2 0 1 0 1 2 1 1 1 0 0 0 0 2 1 0 0 2 0 0 0 1 2 0 1 0 1 1 1 0 1 0 1 0 1 0 0 0 0 0 1 2 2 2 2 2 1 2 0 1 2 2 1 1 0 0 0 0 2 0 0 2 0 0 0 0 0 0 0 0 0 1 0 2 0 2 0 0 2 1 1 1 1 1 1 1 0 0 0 2 0 0 0 0 1 0 0 2 2 0 0 0 0 0 0 0 0 0 0 0 0 0 0 1 1 0 0 0 0 1 0 0 0 0 0 1 1 0 1 1 1 0 2 2 2 0 1 1 1 0 1 1 1 1 0 0 1 1 0 0 2 0 2 1 1 0 0 0 1 0 0 2 0 2 0 1 0 0 1 0 1 0 2 2 0 0 1 1 0 2 0 1 0 1 1 1 0 1 0 2 2 0 1 0 0 1 1 0 1 0 0 0 0 0 0 0 2 2 0 0 0 1 0 0 0 0 0 0 1 1 0 1 1 1 2 1 1 2 2 2 2 1 1 0 0 1 1 1 0 0 2 0 1 1 1 0 1 0 0 0 1 2 2 0 2 2 1 1 2 0 2 1 2 2 1 1 1 0 0 1 0 2 2 0 0 1 2 1 0 0 1 2 0 2 0 1 1 1 1 0 2 1 2 1 0 0 1 0 0 0 1 0 0 0 0 0 1 0 0 0 0 2 2 1 1 1 0 2 2 0 0 0 0 0 0 0 0 0 2 2 0 0 0 0 1 0 2 1 0 1 1 0 2 0 0 0 1 0 2 0 1 0 0 1 0 0 0 0 0 0 1 2 0 2 0 1 1 0 0 0 0 0 1 1 0 1 1 0 2 0 0 0 0 1 1 1 1 1 0 0 1 0 1 0 1 1 0 0 0 1 0 0 1 1 0 0 2 1 1 2 1 0 0 0 1 0 2 2 0 0 0 0 2 1 1 1 2 0 2 2 0 0 0 0 1 0 0 2 0 1 1 1 0 0 0 0 1 2 0 0 2 0 1 1 1 1 1 2 1 0 1 1 2 0 1 1 1 1 2 1 0 0 0 0 2 0 0 0 0 0 1 0 1 1 1 1 2 0 1 1 2 2 1 1 0 1 1 0 1 1 1 2 2 2 0 0 1 0 0 1 1 0 0 1 0 1 1 1 1 0 0 0 2 0 0 0 1 2 0 0 0 1 1 0 1 0 2 1 1 0 1 0 0 0 0 0 1 0 2 0 1 1 1 0 0 1 2 1 2 1 1 1 0 1 0 1 0 0 0 0 2 1 0 1 1 2 0 1 1 2 0 0 0 0 0 1 0 1 0 0 0 0 0 0 2 2 2 0 0 1 0 0 0 0 1 0 2 1 2 1 2 0 2 1 2 1 1 0 0 0 2 0 2 0 0 0 2 1 0 0 0 2 0 2 2 0 1 0 2 1 1 1 0 0 0 0 0 1 1 1 1 1 1 0 1 1 0 1 1 0 0 0 2 1 0 2 1 0 0 0 0 0 0 2 0 1 1 2 0 1 0 0 1 0 0 0 0 0 0 0 0 0 2 1 1 1 0 0 0 0 0 0 0 0 0 0 1 0 1 1 1 0 1 0 1 2 1 0 0 0 0 1 0 0 0 0 0 1 0 0 0 2 0 0 1 1 1 0 0 1 0 1 0 0 0 2 0 2 2 0 2 0 0 2 2 0 1 0 2 1 1 2 2 2 0 1 0 0 1 1 0 0 0 2 1 1 1 1 1 0 0 0 0 0 0 0 2 2 0 2 2 0 2 2 1 0 0 1 1 0 0 1 2 0 2 1 0 0 0 0 0 0 0 0 0 0 2 1 1 1 0 0 0 0 0 1 0 0 0 1 1 2 1 0 1 1 0 0 1 0 0 1 2 0 1 0 0 2 2 2 2 2 1 2 2 0 1 0 0 0 1 0 0 2 1 1 2 0 1 0 1 1 0 1 1 0 2 1 1 1 1 0 1 1 2 1 2 2 0 0 2 0 2 0 0 0 1 1 0 2 0 0 2 1 1 0 0 0 1 0 0 0 0 0 0 0 0 0 0 2 0 1 2 0 0 2 1 1 0 2 0 0 0 0 1 1 0 2 2 0 1 0 0 0 0 1 2 2 0 0 2 0 0 0 0 1 0 0 2 0 0 0 1 1 0 0 0 2 1 2 0
132 0 0 0 0 0 1 0 0 2 1 0 0 1 1 1 0 2 0 1 1 2 0 0 0 0 0 0 1 2 1 0 1 2 1 0 2 1 0 1 1 0 0 0 0 0 0 0 2 0 0 0 0 0 0 2 0 0 0 0 1 1 0 2 0 0 0 0 0 0 0 2 2 2 1 2 2 1 2 0 1 1 2 2 2 0 0 1 1 2 0 1 1 2 0 2 1 1 0 1 0 0 0 0 2 1 2 0 1 1 0 2 0 2 0 0 0 1 0 0 1 0 1 1 0 0 1 0 1 1 1 1 0 0 0 0 0 0 0 0 2 0 0 0 1 1 0 0 0 0 0 0 0 0 0 0 1 1 0 1 1 1 1 2 0 1 0 1 1 0 1 1 2 0 0 0 0 2 0 2 2 2 0 2 1 0 1 2 0 1 0 1 2 0 2 0 1 0 0 0 0 0 0 1 2 2 2 1 2 0 2 0 1 0 0 2 1 1 1 1 1 1 0 0 1 0 0 2 1 1 1 2 0 0 0 0 0 2 2 0 0 0 2 1 0 0 0 0 1 1 1 1 1 1 1 2 0 0 0 1 0 1 0 0 1 1 0 0 2 1 0 2 0 2 0 1 0 2 2 0 0 0 2 2 0 0 0 2 1 2 0 1 0 2 1 0 1 2 0 2 1 0 2 1 1 0 0 2 1 0 0 1 1 0 0 0 1 0 0 0 0 0 2 1 1 0 1 1 1 0 0 2 0 0 0 0 0 2 1 2 2 2 2 1 0 0 0 1 2 2 0 0 2 2 0 2 2 0 0 1 1 0 0 1 0 0 0 1 2 0 2 0 0 2 0 0 0 2 1 2 0 1 0 0 1 1 1 1 1 0 0 1 1 0 2 1 1 0 0 1 0 1 0 2 2 0 0 1 0 2 0 1 0 0 1 0 0 1 0 0 0 1 0 1 1 1 1 0 0 1 2 1 0 1 1 1 0 0 0 0 0 1 0 1 1 1 0 1 1 0 0 1 0 2 1 0 1 1 0 2 1 0 0 0 0 1 0 1 2 1 1 1 2 2 0 0 0 2 2 0 1 2 0 1 2 0 0 1 2 0 0 2 1 2 1 1 1 1 1 2 1 1 1 1 0 1 2 0 0 0 0 2 0 0 0 0 0 2 0 1 1 2 2 1 2 0 1 2 0 0 2 0 1 1 1 0 1 1 0 1 0 0 0 0 1 1 0 1 1 1 0 0 0 1 2 1 1 0 0 1 0 0 2 2 0 1 1 1 0 0 0 1 0 0 0 0 0 1 0 1 1 0 0 2 2 0 2 1 0 1 0 0 0 0 0 1 1 0 0 0 0 1 0 0 2 2 0 0 1 1 0 0 0 1 0 1 0 0 0 1 1 1 0 0 0 1 1 0 0 0 1 1 0 0 0 1 0 0 0 2 0 1 0 0 1 1 1 0 2 0 0 2 0 1 0 0 1 2 2 0 0 0 1 0 2 2 0 1 0 0 0 1 0 0 0 0 1 0 1 1 0 2 2 2 0 2 2 1 1 0 1 1 0 1 0 0 2 1 0 1 0 1 0 0 0 0 2 1 1 0 0 0 0 2 1 1 0 0 0 0 0 1 0 2 2 1 0 0 0 0 0 0 0 1 1 0 1 1 1 1 0 0 1 1 0 0 2 0 0 0 0 0 0 0 0 1 1 0 0 0 0 1 2 1 0 0 2 0 0 2 0 0 2 0 0 1 1 2 0 0 1 0 2 2 2 0 0 2 1 2 0 1 1 2 2 0 1 2 0 2 2 0 0 0 2 0 1 1 1 0 0 0 1 1 0 0 1 2 1 0 1 1 0 2 2 2 0 2 0 0 0 2 0 0 0 1 1 1 1 0 0 0 2 0 2 0 2 2 2 0 1 1 0 1 1 1 0 0 0 0 0 2 0 0 0 2 0 0 2 0 0 0 2 0 0 0 0 1 2 2 2 2 2 0 0 0 1 1 0 0 1 0 1 0 2 0 2 1 0 0 0 2 1 1 2 2 0 2 0 1 0 0 1 0 1 1 0 2 2 1 0 1 0 0 0 0 1 0 1 0 2 1 0 2 0 1 1 2 0 1 0 0 2 1 1 0 1 0 0 0 2 0 1 1 1 0 1 2 1 1 0 1 0 0 1 0 2 0 1 1 0 0 0 1 0 1 2 0 1 1 0 1 2 2 0 0 1 1 0 2 0 0 0 2 0 0 0 0 0 0 1 0
133 0 0 1 0 1 1 2 1 1 1 0 0 1 1 2 0 1 1 0 1 1 1 1 0 0 0 0 1 2 1 1 1 1 1 0 2 2 0 0 2 2 1 1 2 1 0 0 1 0 0 0 0 0 1 1 0 1 2 0 0 1 0 2 1 0 0 1 0 0 0 1 2 1 1 1 0 2 2 1 1 2 2 2 2 0 1 1 1 2 1 2 0 0 0 1 1 1 1 0 0 1 0 1 2 1 1 1 1 1 0 1 1 2 1 1 1 0 1 0 1 1 2 2 1 0 1 2 2 2 1 1 0 0 0 0 0 0 1 0 0 0 1 0 0 0 0 0 0 0 0 0 0 0 0 0 0 0 0 0 1 0 1 2 1 2 0 2 0 2 0 1 1 1 1 0 0 1 0 1 1 1 0 0 0 0 0 2 1 0 1 2 1 1 0 1 1 0 0 0 0 0 1 2 2 0 0 2 1 0 0 0 1 0 0 2 0 0 1 0 2 0 2 0 0 1 1 1 0 1 0 0 0 1 1 0 0 1 2 1 1 1 0 1 0 0 1 0 0 0 0 0 1 0 0 2 1 0 0 0 0 0 1 1 0 0 0 1 2 0 0 2 0 2 0 0 0 1 1 1 1 0 0 0 0 2 1 2 0 2 0 0 2 2 2 0 1 2 0 2 2 0 2 0 0 0 0 2 2 0 0 1 1 0 1 0 2 0 1 1 0 2 2 1 2 0 0 2 1 1 0 0 0 0 0 0 0 1 0 1 0 1 2 2 1 1 0 1 1 0 0 0 2 2 0 0 1 0 0 2 2 0 1 0 1 0 0 1 1 0 1 1 1 2 1 2 0 0 0 2 0 0 0 0 2 1 0 1 1 1 1 1 0 0 2 0 1 1 0 0 0 0 1 1 0 1 0 0 0 1 2 0 0 0 1 0 0 0 0 1 0 1 0 2 1 1 1 0 0 1 1 1 0 1 0 1 0 2 0 0 0 1 0 1 1 2 1 1 2 0 0 0 0 2 1 1 1 1 1 2 2 0 1 1 0 1 0 0 2 0 1 1 1 1 1 1 0 1 2 1 1 2 0 1 1 2 1 0 2 1 0 2 0 1 0 0 0 0 0 2 2 1 2 0 0 1 2 0 0 0 0 1 1 1 1 0 0 2 0 1 1 2 0 0 0 0 1 0 0 1 1 1 0 0 0 1 0 1 1 1 0 0 0 1 1 1 0 2 0 0 0 0 0 1 2 2 1 0 2 0 0 0 1 2 1 1 1 2 1 1 0 1 1 0 1 1 1 2 0 2 0 0 0 0 0 0 0 0 0 0 0 0 0 1 1 1 1 1 0 1 1 1 1 0 2 2 1 0 1 1 0 0 0 0 0 0 0 0 1 0 0 0 1 1 0 0 0 1 0 0 1 0 0 0 0 1 1 0 0 2 0 1 0 0 1 1 1 0 2 0 0 2 1 0 1 1 2 1 0 0 0 0 1 0 0 2 1 2 0 0 0 0 0 0 0 0 2 1 2 2 0 2 1 1 0 1 1 0 0 1 0 0 0 0 0 0 0 2 0 2 1 1 0 1 1 1 0 0 1 1 0 0 0 2 0 0 0 0 0 0 0 0 0 1 1 1 0 0 1 1 0 0 0 0 0 0 1 0 0 1 0 0 1 0 0 1 2 1 0 0 0 0 0 1 0 0 1 1 0 1 1 0 2 0 0 0 2 0 0 1 1 0 2 0 0 0 1 1 0 0 1 0 0 0 1 2 0 2 1 2 1 1 1 2 2 0 1 1 0 1 1 0 1 0 1 0 1 1 1 0 1 1 0 0 1 0 1 2 2 0 1 1 0 2 2 1 0 1 0 0 0 2 1 1 1 1 0 0 1 1 1 1 0 0 0 0 0 0 0 1 1 0 0 0 1 1 0 0 0 0 2 1 0 0 0 1 1 0 2 0 0 0 1 1 0 1 0 1 1 1 0 0 2 0 0 0 1 0 0 0 0 0 0 0 2 0 2 2 0 0 0 2 2 1 2 2 0 0 0 1 0 1 0 0 0 0 0 1 2 1 0 1 0 0 2 0 0 2 0 0 2 0 0 1 0 0 0 1 0 0 0 0 0 0 0 0 0 1 0 0 2 0 1 1 1 0 1 1 0 0 2 0 0 1 1 0 1 0 1 1 1 0 0 0 1 0 0 0 1 2 0 2 0 0 0 0 0 0 0 2 0 0 1 2 0 0 0 0 0 0 0 1
134 0 0 1 0 0 2 1 1 2 2 0 0 1 0 1 1 0 0 2 1 2 0 2 0 0 0 0 0 2 1 0 2 2 0 0 2 1 1 1 0 0 0 0 0 0 1 0 2 0 0 0 0 0 0 0 0 0 1 1 0 1 0 2 1 1 1 0 0 0 0 0 0 2 0 2 2 0 2 0 0 2 2 1 1 0 0 0 0 2 0 0 1 2 0 1 0 2 0 2 2 0 0 2 2 0 2 0 0 2 1 1 1 1 1 1 1 0 0 0 1 1 1 1 0 1 0 0 0 0 0 0 0 0 0 0 0 0 0 0 1 0 0 0 0 1 0 0 0 0 0 0 0 0 0 0 1 0 0 0 0 0 0 2 0 2 0 0 0 1 0 1 0 2 1 0 0 1 0 1 1 2 2 2 2 2 2 0 0 0 0 1 1 0 1 1 0 0 0 1 0 1 0 1 2 2 1 1 0 0 1 0 1 0 0 2 1 1 0 1 1 2 1 0 0 0 1 1 0 1 0 0 2 2 2 2 0 2 2 0 0 0 2 2 0 0 0 0 0 0 0 0 2 0 0 2 1 0 0 2 0 2 0 0 1 1 0 0 2 1 0 1 0 1 1 1 0 1 1 0 0 1 0 0 0 0 0 2 0 2 0 1 2 2 2 0 1 0 0 0 1 2 2 0 0 0 0 1 0 0 0 1 1 0 1 0 1 0 1 1 1 2 0 1 2 0 0 1 1 1 0 2 0 0 0 0 0 2 0 0 0 0 1 2 0 0 1 0 1 1 0 0 2 2 1 1 1 1 0 1 1 0 0 1 0 1 0 2 2 0 2 0 1 2 0 1 0 1 0 1 0 0 1 1 1 0 0 1 1 0 0 1 0 1 2 0 1 0 1 1 1 1 0 2 0 2 0 0 0 1 1 0 0 0 1 0 0 0 1 0 0 0 1 1 0 0 0 0 0 1 1 0 0 1 0 0 0 0 1 0 0 0 0 1 1 1 0 0 0 0 0 0 0 2 1 1 1 1 0 1 2 0 0 1 0 1 0 0 2 0 0 0 2 2 2 1 1 1 2 0 1 2 0 2 0 2 1 1 1 0 1 1 1 0 1 0 1 2 2 2 1 0 2 2 0 0 2 0 0 0 1 0 1 0 0 1 1 2 0 2 2 2 1 1 1 1 0 0 0 2 1 2 0 0 0 0 0 1 2 2 1 1 0 0 1 2 0 1 2 1 0 0 0 2 1 0 0 0 2 0 1 0 0 1 0 0 0 2 2 0 0 1 0 0 0 0 0 1 0 1 1 1 0 0 0 0 0 1 1 1 0 2 1 0 0 0 0 0 0 1 0 1 1 0 1 1 1 0 1 1 1 1 0 0 0 0 0 0 0 1 0 0 0 0 0 2 2 0 0 0 1 0 0 0 0 1 0 0 0 2 1 0 0 1 2 2 2 1 2 0 1 1 0 0 0 0 2 2 1 0 0 0 2 0 2 2 0 1 0 1 1 0 0 1 0 0 0 0 0 2 1 1 2 2 1 2 0 0 0 0 0 0 1 1 1 0 1 1 0 1 0 1 0 0 1 0 2 2 2 0 0 0 0 1 0 1 0 1 1 1 0 0 0 2 2 1 0 0 0 0 0 0 0 1 1 0 1 1 0 1 1 1 0 1 0 0 1 0 0 0 0 0 0 0 0 0 0 0 0 0 0 1 2 0 0 0 2 0 0 1 1 0 2 0 0 1 2 0 1 1 0 0 0 0 0 2 0 2 1 2 0 1 2 2 1 1 1 0 0 0 0 0 2 0 1 0 1 0 0 0 0 0 1 1 1 0 2 2 2 0 1 2 0 2 2 1 0 1 0 1 0 1 1 1 0 1 0 0 2 0 0 2 1 0 1 0 1 1 0 0 1 0 0 0 2 0 0 0 0 0 0 0 0 0 0 1 0 0 0 1 0 0 1 1 0 1 0 1 1 1 0 0 2 0 0 0 0 0 0 1 1 0 0 0 1 0 1 1 1 0 0 1 0 0 2 1 0 1 0 2 0 0 0 0 1 1 0 1 0 0 0 0 0 1 1 0 1 1 0 0 1 0 0 1 0 0 0 1 0 1 0 0 2 0 0 1 2 0 0 0 0 0 0 2 2 0 2 2 1 1 1 0 0 1 2 0 0 0 1 0 0 0 0 0 0 0 0 2 2 0 0 2 1 1 0 0 1 0 0 0 0 0 1 2 1 0 0 0 1 0 0 0
135 0 0 1 0 0 1 1 0 2 2 0 1 1 1 1 0 0 0 0 0 0 0 0 0 0 0 0 1 1 1 0 1 2 1 1 1 0 1 1 0 0 1 0 0 1 0 0 1 1 0 1 1 2 0 1 0 0 0 0 0 0 0 2 0 2 0 1 0 0 0 1 2 2 2 2 2 0 1 0 0 1 1 0 2 0 0 0 0 2 0 1 2 2 0 2 0 1 0 1 0 0 1 1 2 0 2 1 1 1 1 2 1 1 2 2 2 0 1 0 1 0 2 2 0 2 0 0 1 1 1 1 1 0 0 0 2 0 0 0 1 0 1 0 0 0 0 0 0 0 0 0 0 1 1 0 0 0 0 0 1 1 1 2 1 2 1 0 0 1 1 2 1 1 1 0 0 1 0 1 1 2 1 2 2 1 1 2 1 1 0 1 0 0 1 0 1 0 0 0 0 0 0 1 2 1 1 0 1 0 2 0 1 0 0 2 0 0 1 0 2 1 2 0 0 0 0 1 0 0 0 0 0 0 0 0 0 2 2 0 0 0 2 1 0 0 0 0 1 1 1 0 2 1 1 1 1 0 0 1 0 1 0 0 0 0 0 1 2 0 0 2 1 2 0 1 0 2 2 1 1 1 0 0 0 0 0 2 2 2 0 1 0 2 2 0 0 2 0 2 2 0 1 0 0 0 1 1 2 0 0 2 1 1 1 0 2 0 2 2 0 2 2 2 2 0 0 1 0 2 0 1 0 0 0 1 0 1 0 1 0 1 1 2 1 1 0 1 2 1 0 0 2 2 1 0 0 0 0 1 1 0 2 0 2 1 0 2 1 0 1 1 1 2 1 1 0 1 0 1 0 0 0 1 1 1 0 0 0 0 0 1 1 0 1 1 2 0 0 0 1 1 1 0 0 0 2 0 0 2 0 0 0 0 1 0 1 1 1 0 0 1 0 1 1 0 0 0 0 1 1 1 0 0 2 1 0 0 0 0 2 1 1 2 2 2 0 1 2 0 0 0 0 2 0 0 0 1 0 0 0 0 1 1 0 1 1 1 2 1 2 2 1 0 0 0 0 2 1 1 1 1 0 1 2 2 0 0 1 1 1 1 0 1 1 0 0 2 2 1 1 0 2 2 0 0 1 0 1 0 1 1 2 0 0 0 0 2 0 1 1 2 1 0 0 2 0 1 0 1 1 1 0 0 0 0 1 2 1 1 1 1 0 1 2 1 0 1 1 1 0 0 0 2 2 0 0 1 2 0 1 0 0 1 1 0 0 2 0 0 0 0 0 0 0 0 0 1 0 2 0 1 0 0 1 1 1 0 0 0 0 2 2 0 0 0 0 0 0 0 0 2 0 0 0 2 0 0 0 0 1 0 0 1 0 1 0 0 0 1 1 1 0 1 0 1 1 1 0 0 0 0 0 0 0 1 1 0 0 1 1 0 0 1 1 0 0 0 1 0 0 2 0 2 0 0 0 1 1 0 0 0 1 0 0 2 0 1 1 0 0 1 0 0 0 1 2 0 0 1 0 0 1 0 0 1 1 0 1 1 0 0 0 1 0 1 2 1 0 0 0 0 0 1 0 0 1 1 1 1 0 0 0 2 0 1 0 1 1 1 0 0 2 2 0 1 1 0 0 0 0 0 0 0 1 1 0 2 0 2 1 1 0 0 0 0 1 0 0 0 0 0 0 0 0 0 1 0 0 0 0 2 2 0 0 0 2 2 0 2 0 0 1 1 0 0 0 0 2 2 0 2 0 1 2 1 1 1 0 2 1 1 2 2 1 0 0 0 1 0 0 0 1 0 1 1 1 1 1 1 0 0 0 0 0 0 0 2 2 0 1 1 0 2 2 1 0 2 1 0 0 1 1 0 0 1 0 0 1 0 0 0 0 0 1 0 1 0 0 1 1 0 0 0 1 1 1 0 1 1 1 1 1 1 0 0 0 0 0 2 0 0 1 1 0 0 0 1 2 2 2 2 1 0 0 0 1 0 0 0 1 0 1 0 0 0 0 2 1 0 1 2 2 2 0 1 1 1 0 1 1 1 0 1 1 1 0 0 1 1 0 1 0 1 1 0 0 0 0 1 2 0 1 0 0 1 1 1 0 1 1 1 2 0 0 0 0 0 0 0 1 0 2 0 0 0 0 1 0 0 2 0 1 0 2 0 0 0 2 2 0 1 1 1 0 0 1 1 1 0 0 2 1 1 0 1 2 2 0 2 0 2 0 0 0 0 0 0 1 0 1 0
136 0 0 0 0 0 0 2 0 0 0 1 1 1 1 1 0 1 1 0 1 2 1 2 0 0 0 0 1 2 1 0 1 0 2 0 2 2 0 0 1 1 0 0 1 1 1 0 0 2 0 1 2 1 1 0 0 0 0 2 0 0 0 1 1 0 1 1 0 0 0 1 1 2 1 2 1 0 1 0 0 2 1 1 2 0 0 0 0 2 0 1 1 1 0 1 0 2 1 1 0 0 0 2 2 0 2 1 0 2 1 1 1 1 0 0 0 0 0 0 2 0 2 2 0 0 2 0 2 0 0 0 0 0 0 0 0 0 0 0 2 0 0 0 1 2 1 0 0 0 0 0 0 1 0 0 0 2 0 0 1 0 1 2 2 2 0 1 1 1 0 2 0 2 2 0 1 0 0 0 0 0 0 2 2 2 0 2 1 2 0 0 2 0 2 1 2 0 0 0 0 0 0 2 2 0 0 0 2 0 2 0 0 0 0 1 1 0 1 1 1 1 2 1 0 0 1 1 0 1 0 0 0 0 0 0 0 1 2 0 0 0 1 2 0 0 0 0 0 0 0 0 1 0 1 2 1 0 0 0 0 0 0 0 0 0 1 0 2 0 1 0 0 2 0 0 2 1 1 0 0 1 0 0 2 0 1 1 1 2 1 1 1 2 2 0 0 1 0 1 0 0 2 1 0 0 0 2 1 0 0 2 2 0 1 0 1 1 1 1 0 2 2 2 2 0 0 1 1 0 0 2 1 1 0 0 0 2 1 0 0 0 2 0 0 0 0 0 2 1 0 0 1 1 0 1 1 0 0 1 1 0 1 0 1 1 0 2 1 0 1 1 1 2 0 1 0 2 1 2 1 1 0 0 2 1 1 0 0 0 0 0 0 0 2 1 0 1 0 0 0 0 0 2 1 0 1 0 0 1 1 0 0 0 1 0 1 0 0 1 1 1 1 0 2 1 0 2 2 1 1 2 0 1 0 0 0 0 0 0 2 0 2 2 1 2 1 0 2 0 0 1 0 1 2 0 2 0 0 0 0 0 1 1 0 1 0 0 2 0 0 0 2 2 1 0 1 0 2 0 2 2 0 0 2 1 0 0 2 0 0 2 0 1 0 0 0 2 2 2 0 0 1 0 0 2 1 0 0 0 0 2 0 1 1 0 0 2 0 0 0 2 1 0 0 1 1 0 1 1 1 0 1 1 1 0 1 0 2 2 1 0 0 2 2 1 0 1 2 2 0 0 0 2 2 0 1 1 0 1 0 0 1 2 0 1 1 1 1 2 1 1 1 0 1 1 2 1 0 1 1 0 0 1 1 0 0 1 1 1 0 2 1 0 0 0 0 0 0 1 0 0 1 0 1 2 1 0 1 1 2 0 1 1 1 1 0 0 0 1 1 1 0 0 0 1 2 2 0 0 0 2 0 0 0 0 1 0 0 2 2 1 0 0 1 1 1 0 1 0 0 2 1 0 0 0 2 2 1 0 0 0 0 0 1 2 0 1 1 0 0 2 1 1 0 0 0 0 0 0 0 0 0 0 0 0 0 1 2 1 0 0 1 1 0 0 1 2 0 2 1 1 0 0 1 0 1 1 2 2 0 0 0 1 0 1 0 0 0 0 0 1 0 2 1 1 0 0 0 0 0 0 1 0 0 0 0 2 0 2 2 2 0 0 0 0 0 0 0 0 0 0 0 0 0 1 0 0 1 0 0 0 2 0 0 2 2 1 0 2 0 0 1 1 2 1 0 0 1 1 0 1 1 0 2 1 1 2 0 2 2 0 0 1 1 0 0 0 0 1 1 0 0 0 2 0 1 0 0 2 0 0 0 0 1 1 1 1 2 0 1 1 0 2 1 1 0 1 0 0 0 2 0 0 0 2 0 1 2 1 1 1 1 0 1 0 1 1 1 0 1 0 0 0 1 0 1 1 0 0 0 1 0 0 0 1 0 1 2 0 0 0 1 1 0 2 0 2 0 0 0 0 0 0 0 0 0 0 0 1 1 1 1 0 2 0 2 2 0 0 1 1 0 0 2 2 0 0 1 2 1 2 0 0 1 1 0 2 1 1 0 1 1 1 0 0 2 0 0 0 2 0 0 2 0 0 0 0 0 1 0 0 1 0 0 1 2 0 1 0 2 0 0 0 1 1 1 2 2 2 0 0 0 0 1 0 1 0 2 1 0 1 0 0 0 0 1 1 1 1 0 2 0 0 0 0 0 0 0 1 0 0 0 1 1 0 0 0 1 0 0 0
137 0 0 1 0 0 1 0 0 2 1 0 0 0 0 0 0 1 0 1 1 2 0 2 0 0 0 1 2 2 1 1 1 1 2 0 2 2 0 0 1 1 0 0 2 0 1 0 0 2 0 2 0 0 2 1 0 0 1 0 1 2 0 1 0 0 0 0 0 1 1 1 2 2 1 2 2 1 2 1 0 2 2 1 1 0 0 0 0 2 0 0 1 0 0 2 0 1 1 1 0 1 1 0 2 0 2 0 0 2 1 2 0 2 0 0 0 0 0 0 2 0 1 1 0 0 1 1 1 1 0 0 0 0 0 0 0 0 0 0 0 0 1 0 0 0 0 0 0 0 0 0 1 0 0 0 0 1 0 0 1 1 2 2 2 2 1 1 1 1 0 1 0 2 1 0 0 0 0 0 0 0 1 2 2 1 2 1 1 2 0 0 2 0 2 1 1 0 0 1 0 1 0 1 2 0 0 0 1 0 1 0 1 0 0 2 0 0 0 0 2 0 1 0 1 0 0 2 0 2 0 0 0 1 1 0 0 1 1 1 0 1 2 1 0 0 0 0 0 1 1 1 1 0 0 1 0 0 0 0 0 0 0 0 0 0 0 0 2 0 0 2 1 2 2 2 0 1 1 1 1 2 1 1 0 1 1 0 0 2 0 1 1 1 2 0 1 0 0 1 2 2 2 1 1 0 1 2 2 0 0 2 2 0 1 0 2 0 0 0 1 0 2 1 1 0 0 1 0 0 0 0 0 0 0 1 0 1 0 1 0 1 2 0 1 1 0 0 2 1 0 0 1 1 0 0 1 0 1 0 1 1 2 0 2 1 1 2 0 0 0 2 1 2 1 2 0 1 1 1 1 0 0 1 1 1 0 0 0 0 0 0 1 1 2 0 1 1 1 0 1 1 0 2 0 2 0 0 0 1 0 1 0 0 1 0 1 0 1 0 0 0 1 1 0 1 0 0 0 1 1 1 0 2 1 0 0 1 1 0 2 0 0 1 1 1 0 0 0 0 0 1 0 2 1 1 1 1 1 2 2 0 1 1 0 1 0 1 2 1 1 1 2 2 1 1 0 2 1 1 2 0 0 1 1 2 1 0 1 0 1 0 0 0 0 0 0 1 1 1 1 0 2 1 0 1 2 0 0 0 0 1 1 0 0 1 1 2 1 2 2 2 0 1 1 1 0 2 0 0 2 0 1 0 1 0 0 1 1 1 1 0 0 0 2 2 0 1 1 1 0 0 0 1 2 1 1 0 0 1 0 0 0 2 2 0 0 2 2 0 1 1 1 0 0 0 0 1 0 1 0 1 0 1 1 0 1 1 0 1 0 0 0 1 1 1 1 0 0 0 0 2 0 0 1 2 0 0 2 2 0 0 0 0 0 0 0 0 1 0 0 0 0 0 0 0 2 1 0 0 1 0 0 0 0 1 1 0 0 0 1 0 0 1 1 1 1 0 2 0 0 1 0 1 0 0 1 1 1 0 0 0 1 0 2 1 0 0 1 0 0 1 1 0 0 0 2 0 1 1 0 1 2 2 1 2 1 0 1 2 1 1 0 0 0 1 1 2 0 0 0 1 0 0 0 0 0 2 2 1 0 0 0 0 1 0 0 1 1 1 0 0 0 2 1 1 0 0 1 1 1 1 0 0 0 0 1 0 0 1 0 0 0 0 0 0 0 0 0 0 0 0 0 0 0 0 0 0 2 0 0 0 2 0 0 0 2 1 0 1 1 1 2 1 1 1 1 0 0 0 1 1 1 2 2 1 0 2 1 2 1 1 0 1 1 0 0 0 0 0 0 0 1 0 1 0 0 0 0 2 0 0 1 1 0 0 1 2 2 0 2 2 0 2 2 2 0 2 0 0 0 2 1 2 0 2 0 0 0 0 0 0 1 0 0 1 1 1 1 0 2 1 0 0 2 0 0 0 0 0 0 1 1 0 0 1 0 0 2 1 1 0 0 2 0 0 0 0 0 2 2 2 1 0 0 0 1 1 0 0 0 0 1 0 2 0 2 1 1 0 0 2 2 2 2 2 1 1 0 1 1 2 0 0 0 0 0 1 1 1 0 0 0 1 1 0 0 0 0 0 2 0 1 2 1 1 1 0 1 1 0 0 1 1 1 1 1 0 1 0 1 0 0 2 2 0 2 2 1 1 1 0 0 0 2 0 0 0 2 2 0 2 1 0 1 1 0 1 1 0 0 1 1 1 0 0 1 1 0 2 1 1 0 1 0 1 1 0 1 0 0 1
138 0 0 2 0 1 0 1 1 2 2 0 1 1 0 0 0 1 1 1 1 2 0 2 0 0 0 0 2 2 2 0 1 1 1 0 2 1 0 0 2 2 0 0 1 0 0 0 2 0 0 0 0 0 1 0 0 2 0 1 0 1 0 0 0 2 0 0 1 1 0 0 1 2 1 2 2 2 2 1 1 2 2 2 2 0 0 0 0 2 0 0 2 2 0 1 0 1 0 0 0 0 1 0 2 0 2 1 1 1 0 2 0 1 0 0 0 0 2 0 0 0 2 2 0 0 2 1 2 1 0 0 0 0 0 0 0 1 0 0 2 0 0 0 1 1 0 0 0 1 0 0 0 0 0 0 1 2 0 0 0 0 1 2 1 2 1 1 1 0 1 1 0 2 1 1 1 1 0 1 1 1 1 2 1 1 1 0 0 0 1 0 2 0 2 0 2 1 0 0 0 0 0 1 2 1 1 0 2 0 2 0 2 0 0 2 0 0 1 0 2 1 2 0 0 0 1 1 0 0 0 0 1 0 0 0 0 2 2 0 0 0 2 0 0 0 0 0 0 0 0 0 0 0 0 2 2 0 0 0 0 0 0 0 0 0 0 0 2 0 1 0 0 0 1 2 1 1 1 1 1 1 1 1 0 1 1 1 0 1 0 0 2 2 2 0 1 2 0 2 2 1 2 0 0 0 1 1 1 0 1 2 2 0 2 0 1 1 0 0 1 2 1 1 1 0 0 1 1 1 0 2 1 0 0 0 0 2 0 2 2 2 2 2 2 2 0 1 2 0 1 0 2 2 0 1 2 0 0 1 1 0 2 0 2 0 0 1 2 0 2 0 0 2 0 0 0 1 0 2 1 0 2 2 2 2 1 0 0 0 0 0 1 0 2 0 1 1 1 0 0 0 1 1 1 0 0 0 0 2 0 0 0 0 0 0 0 1 0 1 0 2 1 2 2 2 1 0 0 1 1 1 0 2 0 0 0 1 1 0 0 1 0 0 0 1 0 1 1 0 0 0 0 2 2 2 2 1 1 2 1 0 1 1 0 0 0 1 2 0 0 0 2 2 1 1 0 1 2 0 2 0 0 0 2 1 0 1 2 0 0 2 1 2 0 1 1 0 0 2 2 2 1 1 1 0 1 0 0 0 0 1 1 0 0 0 0 2 0 1 1 2 0 0 0 1 0 0 0 2 0 0 0 0 0 0 1 0 1 1 1 1 0 1 2 2 0 2 0 0 0 0 0 1 2 1 1 0 2 0 1 0 1 1 1 0 0 1 1 0 1 2 0 0 0 0 0 1 0 2 0 0 0 1 2 1 2 1 0 1 0 0 0 0 0 0 0 0 0 0 0 2 0 1 0 2 1 0 1 1 2 1 0 0 1 2 0 0 0 0 0 0 0 0 0 1 0 2 0 0 1 0 0 0 0 0 0 0 0 1 1 0 0 1 2 1 1 0 1 0 0 1 0 2 0 0 0 2 2 0 0 0 1 0 0 2 0 1 0 2 1 0 0 0 2 0 0 0 0 0 0 0 2 2 0 2 2 0 1 2 0 0 0 0 0 1 1 1 0 1 1 0 0 0 1 0 2 0 1 0 1 0 1 1 0 1 0 1 1 1 0 0 1 1 0 0 0 0 1 1 1 1 0 0 1 1 1 1 0 1 1 1 0 0 0 1 1 0 0 0 0 0 0 1 0 2 0 0 0 0 0 1 1 0 0 1 2 1 0 0 1 0 2 0 0 0 1 2 0 0 1 0 0 0 2 0 2 2 2 2 0 2 0 0 0 0 0 1 1 0 0 0 0 0 2 1 1 0 0 0 0 0 0 0 1 0 0 2 1 0 0 0 0 1 1 2 0 0 1 1 0 0 0 0 0 0 2 1 1 0 0 0 0 0 0 0 0 0 0 0 2 0 0 0 1 0 0 0 0 0 0 1 1 0 0 2 0 0 2 1 1 0 1 1 0 0 0 0 1 2 2 2 2 0 0 0 0 0 0 0 0 0 0 0 1 0 1 1 1 0 0 1 2 1 2 2 0 1 0 0 0 1 0 0 1 1 0 1 1 1 1 1 1 1 0 0 2 1 0 0 2 0 1 1 0 0 0 1 0 0 0 0 0 1 1 2 0 1 0 1 2 0 1 1 1 0 1 1 1 1 1 0 0 0 1 1 1 0 2 1 0 0 0 0 0 2 2 2 2 0 0 2 0 0 0 1 1 0 0 0 0 0 1 2 0 1 0 0 1 0 0 0
139 0 0 0 0 0 2 0 0 2 2 0 2 2 0 0 1 0 0 0 0 2 1 2 0 0 0 0 2 1 1 1 1 1 2 1 2 1 0 0 2 1 1 0 1 0 1 0 2 1 0 0 0 0 2 1 0 2 1 2 0 2 0 2 1 0 1 1 0 0 0 0 2 1 1 1 2 1 1 1 1 2 2 0 0 0 0 1 1 2 1 1 1 1 0 2 0 1 1 0 0 1 1 1 2 0 2 2 2 0 0 2 1 1 1 1 1 0 0 0 1 1 2 2 0 0 2 0 2 0 0 0 0 0 0 0 1 0 0 0 0 0 0 0 1 1 0 1 1 1 0 0 0 0 2 0 0 1 0 0 0 0 1 1 2 2 0 1 0 1 1 0 0 2 1 0 0 1 0 0 1 2 1 2 2 1 2 2 1 0 1 2 1 0 1 0 0 0 0 0 0 0 1 1 2 2 1 0 1 0 2 0 1 0 0 2 0 0 2 0 2 1 2 0 0 0 1 2 0 1 0 0 1 0 0 0 0 1 1 1 0 0 2 1 1 1 1 0 0 0 0 0 1 0 0 1 1 0 0 2 0 2 0 0 0 0 0 0 2 0 0 2 0 1 0 0 1 2 1 0 1 0 1 1 0 2 0 2 0 2 0 0 1 2 1 0 1 1 0 1 1 1 1 0 0 0 1 1 1 0 1 2 2 0 0 0 2 1 0 0 1 2 0 1 2 0 1 1 1 0 0 0 0 0 0 0 0 1 0 1 0 1 2 1 0 0 0 0 1 0 1 1 2 2 0 1 1 0 0 2 2 0 1 1 1 1 0 1 2 0 2 0 0 2 0 0 0 2 1 2 1 1 1 1 1 0 0 0 0 0 0 1 0 0 2 0 0 0 1 1 1 1 0 1 0 1 1 1 0 2 0 0 0 0 1 0 1 0 0 0 1 1 0 1 0 2 1 0 0 0 0 1 1 1 1 0 0 1 1 0 2 1 0 1 0 2 1 0 1 0 0 0 0 2 1 1 1 2 2 2 2 0 0 0 0 2 1 1 2 1 1 1 2 2 2 2 0 2 1 2 1 2 0 1 1 2 0 0 2 2 0 1 0 2 0 0 0 1 1 2 1 1 1 1 0 1 1 0 0 0 0 2 1 0 0 0 0 2 0 1 1 2 0 0 0 1 1 1 0 1 1 1 0 0 0 0 1 2 2 2 2 2 0 0 2 2 0 2 0 0 0 0 0 2 1 0 0 1 2 0 0 0 0 2 0 2 2 2 2 0 0 1 0 0 0 0 0 1 0 1 1 0 1 1 1 1 1 0 0 0 0 1 2 0 0 0 1 1 0 1 1 1 2 0 0 0 2 0 2 1 0 0 0 0 0 0 0 0 1 0 0 0 0 0 0 2 2 1 0 0 1 0 0 0 0 1 1 2 1 1 2 2 0 1 2 1 2 0 2 0 0 1 0 1 0 0 1 0 0 0 0 0 0 1 0 1 0 1 0 0 0 0 0 0 0 1 1 0 0 1 0 0 2 2 0 2 2 0 1 2 0 0 1 2 1 0 1 2 0 0 0 2 0 0 0 0 1 2 2 0 1 0 0 1 1 0 0 2 2 2 0 0 0 0 1 0 0 0 1 1 0 0 0 0 0 0 1 0 0 2 0 0 1 1 0 0 2 0 0 0 0 0 0 0 0 0 1 0 0 0 0 0 2 0 0 0 2 2 0 2 0 0 1 2 0 0 1 1 2 2 0 2 1 1 2 0 1 2 0 2 1 0 1 1 1 0 1 0 1 2 1 0 0 0 2 1 0 0 0 1 1 1 0 0 1 1 1 2 2 1 1 2 0 2 2 1 0 2 1 0 1 2 1 1 0 2 1 0 1 0 0 1 1 0 0 0 0 1 1 0 2 1 0 0 2 0 0 0 0 0 0 2 0 0 0 2 0 0 1 0 0 0 0 1 0 1 1 1 0 2 2 2 2 0 0 0 0 1 0 0 0 0 0 0 2 1 1 1 0 1 0 1 2 2 0 0 2 0 0 1 0 2 1 0 0 0 0 1 1 1 0 1 0 0 0 0 0 1 1 0 2 1 0 1 0 0 0 1 0 1 0 0 1 0 0 0 0 0 0 0 2 0 1 1 1 0 2 1 0 1 0 0 0 0 1 1 1 0 0 0 0 0 0 1 0 1 1 2 2 0 0 2 1 1 0 0 0 2 0 2 2 0 2 2 0 0 0 1 1 1 2 0
140 0 0 0 0 0 1 2 0 0 0 0 1 1 0 0 0 1 0 1 2 1 0 2 0 0 0 0 2 1 1 1 1 2 0 1 1 1 0 0 1 1 0 0 1 0 2 0 0 2 1 1 0 0 2 2 0 0 0 2 0 1 0 2 0 1 0 0 0 1 1 1 1 2 1 2 2 1 2 0 1 1 2 0 0 0 0 0 0 2 0 1 1 0 0 2 0 2 1 1 0 0 1 1 2 0 2 0 0 2 1 1 2 2 2 2 2 0 0 0 2 0 0 0 0 2 0 0 0 0 0 0 0 0 0 0 0 2 0 0 1 0 0 0 0 0 0 0 0 0 0 0 0 0 0 0 0 0 1 1 0 0 1 1 1 2 0 2 1 0 1 1 0 2 1 0 0 1 1 0 0 2 1 1 1 1 1 2 2 0 2 2 0 0 0 1 1 1 0 0 0 0 0 0 1 1 1 1 2 0 1 0 1 0 0 2 0 1 1 0 2 1 0 0 1 0 0 0 0 0 0 1 0 1 1 1 1 1 1 1 0 1 2 2 0 0 0 0 0 1 1 0 0 1 1 2 2 2 2 2 2 2 0 0 0 0 0 0 1 1 1 1 1 2 0 0 0 2 2 0 0 1 1 1 0 1 0 2 0 2 0 1 1 2 2 0 1 0 0 0 0 0 1 0 0 0 1 0 1 0 0 2 1 0 1 0 2 0 1 1 0 2 0 2 2 0 0 1 0 0 0 0 0 0 0 1 0 1 0 0 1 1 2 2 0 0 0 0 2 1 0 0 1 1 1 1 1 0 0 1 1 0 2 0 2 0 0 1 2 0 2 0 0 2 1 1 0 1 0 1 1 1 1 1 1 0 0 0 0 0 0 0 0 0 2 0 1 2 0 0 0 0 1 0 0 0 1 0 0 2 0 2 1 1 1 0 1 0 1 0 0 0 0 1 2 2 1 0 0 1 2 1 0 2 0 1 0 0 0 0 2 1 0 0 0 1 0 0 0 0 0 1 0 2 1 1 1 0 1 1 1 0 0 1 0 0 0 1 2 0 1 1 2 2 1 0 1 1 2 0 2 1 0 1 1 2 1 0 0 0 2 0 1 1 0 1 0 0 0 2 2 1 2 2 0 0 2 0 0 0 0 2 1 2 2 0 0 2 0 1 1 2 0 0 0 0 2 1 1 1 1 0 2 2 2 0 0 0 2 2 0 0 0 1 2 0 0 0 2 2 0 0 0 2 2 1 0 0 1 1 0 0 0 0 0 0 0 2 2 0 0 0 0 0 0 0 1 0 0 1 0 1 0 1 1 0 0 1 0 1 1 1 1 0 0 0 0 0 0 1 0 1 0 0 2 2 1 0 0 0 0 0 0 0 0 0 0 0 0 0 0 0 0 0 0 1 1 0 0 0 2 0 0 0 0 0 0 2 0 1 1 0 0 1 1 1 1 0 0 0 0 2 1 0 0 0 2 1 1 0 0 0 0 1 0 1 0 0 1 0 0 0 0 0 0 1 1 1 2 2 1 0 1 1 0 1 1 2 2 0 0 0 0 1 1 0 1 2 0 1 1 1 0 1 0 1 1 2 2 0 0 0 0 2 0 1 0 1 0 0 0 0 0 2 1 2 0 0 2 1 1 1 0 0 0 0 0 0 0 1 0 0 0 1 0 0 1 1 1 1 1 1 0 0 0 0 0 0 0 0 0 2 2 0 0 0 2 0 0 1 1 1 2 1 2 1 2 1 0 0 0 0 1 1 1 1 0 0 0 2 0 2 1 2 1 1 0 1 0 1 1 0 0 0 2 0 0 0 0 2 0 0 1 1 1 0 2 2 2 0 1 1 0 1 1 1 0 1 1 0 0 1 1 1 0 1 1 2 2 1 1 1 1 0 1 0 1 0 0 0 2 0 0 1 1 1 1 0 0 0 0 2 0 0 0 1 2 0 1 0 0 0 1 1 0 0 0 2 0 2 2 2 2 0 0 0 0 0 0 0 0 0 1 0 1 0 1 2 0 0 0 2 1 0 2 2 0 0 0 2 0 2 0 0 0 0 0 1 1 0 1 1 0 0 0 0 2 1 0 0 2 0 1 2 0 0 0 0 0 2 0 0 1 0 0 1 1 0 0 0 2 0 1 0 1 0 1 2 1 1 0 0 0 1 2 0 0 0 1 1 1 0 0 0 0 0 0 2 2 0 0 1 0 0 0 0 0 0 0 1 0 0 1 2 0 0 0 0 0 0 1 1
141 0 0 0 0 0 2 0 0 1 1 1 0 0 0 0 0 1 1 0 1 1 1 1 1 1 2 0 2 2 2 0 0 0 1 1 1 1 0 0 1 1 0 0 1 1 1 0 2 1 0 0 0 1 0 1 1 1 0 1 1 2 0 2 0 1 1 0 0 0 0 0 2 2 1 2 1 1 1 0 1 2 1 0 1 0 0 0 0 1 0 1 1 0 0 2 0 0 0 0 0 0 0 2 2 0 2 0 1 1 0 1 0 0 0 1 0 0 0 0 0 1 2 1 0 2 0 2 2 2 2 2 0 0 0 0 0 0 0 1 1 0 0 0 2 2 0 0 0 0 0 0 0 0 0 0 0 1 0 0 1 0 1 2 2 1 0 1 0 2 0 0 0 1 1 0 0 0 0 0 0 0 1 2 2 2 1 0 0 2 0 0 1 1 0 1 2 0 0 0 0 0 0 1 1 1 1 0 2 0 2 0 2 1 0 2 0 1 1 1 1 1 1 1 0 0 0 2 1 1 0 1 0 0 0 0 0 2 2 0 0 0 2 2 0 0 0 0 0 0 0 0 1 1 1 2 1 1 1 1 1 1 0 0 1 0 0 1 0 0 0 1 0 1 0 0 0 0 0 0 0 0 1 1 0 2 1 1 1 2 1 1 0 1 2 0 0 2 0 1 1 0 2 1 1 0 1 2 0 0 0 0 1 1 1 0 2 2 1 1 1 2 0 2 1 0 0 2 2 1 0 2 1 1 0 0 0 1 0 1 0 1 1 2 1 1 0 0 0 0 0 0 1 1 0 1 1 0 0 2 2 0 1 0 1 0 0 2 2 0 2 0 2 2 1 2 0 2 1 1 0 2 1 1 1 1 1 0 0 1 1 2 0 0 2 0 0 2 0 0 0 0 1 1 0 0 1 1 0 2 0 1 0 1 0 0 0 0 0 0 1 0 1 0 0 1 0 0 0 0 1 0 0 1 1 0 0 1 0 0 2 0 0 1 0 2 0 1 2 1 1 0 0 2 1 1 1 2 1 2 2 0 0 0 0 1 0 1 2 1 1 1 1 1 2 2 0 1 1 0 0 1 0 1 1 2 1 0 1 0 1 1 1 1 0 0 0 1 1 1 1 1 1 1 1 0 2 0 0 0 0 1 0 0 0 0 0 2 0 2 2 2 1 1 1 0 0 0 0 2 0 1 1 0 1 0 0 2 1 1 1 1 0 1 1 2 0 0 2 2 0 0 0 2 2 1 0 2 0 1 0 1 1 2 0 1 1 2 2 2 1 0 0 0 0 0 1 0 0 0 1 0 1 1 0 0 1 2 0 2 0 2 2 1 1 0 1 0 0 0 0 2 0 1 2 2 0 0 2 2 1 0 0 0 0 0 2 0 2 0 0 0 0 0 0 0 2 0 0 0 0 0 0 0 0 1 0 2 0 2 0 0 0 1 1 1 1 0 1 1 0 1 0 1 0 0 2 2 2 0 0 0 0 1 1 1 0 1 1 0 0 1 0 0 2 0 0 0 0 0 1 0 2 2 1 2 1 0 1 2 0 0 1 2 0 0 1 2 0 2 1 1 0 0 0 0 2 2 2 0 0 0 0 1 0 1 0 1 1 1 0 0 1 2 1 1 0 1 0 0 0 0 0 0 0 0 0 0 0 1 0 0 0 0 0 1 1 0 0 0 0 0 0 0 0 1 1 0 1 0 0 0 2 0 0 1 1 0 0 2 0 0 2 0 0 0 0 0 1 1 0 1 0 0 0 2 0 1 0 2 1 1 2 2 2 0 2 1 0 2 1 0 1 0 1 0 0 0 1 0 1 1 1 1 0 1 1 2 1 0 0 1 0 2 2 0 0 1 1 0 0 1 1 2 0 2 0 1 1 0 1 1 0 0 0 0 0 0 0 0 2 0 0 0 1 0 1 1 0 0 0 1 0 0 0 0 0 0 1 0 0 0 0 2 0 1 0 2 0 1 0 0 2 0 0 0 0 0 0 1 0 0 0 0 2 0 2 1 0 1 0 1 2 2 2 2 0 0 0 1 0 1 1 0 1 1 0 1 2 1 0 1 0 1 1 0 2 0 0 1 2 0 0 1 0 0 0 1 0 0 0 0 1 1 1 1 2 0 0 0 1 1 2 0 0 0 0 0 0 0 2 0 1 0 1 0 1 1 0 0 0 0 0 0 1 0 1 2 2 0 0 2 0 0 0 0 0 1 1 1 0 0 0 1 0 0 0 0 1 0 0 1
142 0 1 0 0 0 1 2 1 1 1 0 0 0 0 0 0 0 0 2 1 0 1 1 1 1 1 0 2 2 0 0 1 1 2 0 2 1 0 0 2 2 1 1 2 1 0 0 2 0 0 0 0 0 0 1 1 0 1 0 2 2 0 1 1 1 1 0 0 0 0 0 1 2 1 2 2 1 1 0 1 2 1 2 2 0 0 1 1 1 0 0 2 1 0 1 0 0 0 0 0 0 1 0 2 1 2 1 1 1 1 2 1 1 0 0 0 0 0 0 1 0 1 1 1 0 0 0 1 0 1 1 1 0 0 0 1 0 0 0 1 0 0 0 0 0 1 0 0 0 0 1 0 0 0 0 1 0 0 0 1 1 1 2 1 2 1 1 0 1 0 1 0 2 1 0 0 1 0 1 1 1 1 2 1 1 2 0 0 2 0 0 1 0 1 0 0 0 0 1 0 1 1 0 2 2 2 1 0 0 1 0 1 0 0 2 0 0 1 0 2 1 1 0 0 0 1 1 0 1 1 0 0 1 1 1 1 0 0 2 2 2 2 2 0 0 0 0 0 1 1 0 1 1 1 2 0 0 0 2 0 2 0 0 1 0 1 0 2 1 0 2 0 0 0 1 0 2 2 1 1 2 0 0 0 0 0 1 0 1 0 1 2 2 2 0 2 1 1 0 1 0 2 2 1 1 0 2 0 0 1 2 2 1 1 0 2 1 0 0 1 1 2 1 1 0 0 0 0 1 0 2 0 0 0 1 0 1 0 0 1 1 1 2 1 1 0 1 1 1 0 0 1 1 0 0 0 0 1 0 1 1 2 0 2 1 0 2 1 0 1 1 0 2 0 0 0 1 0 1 1 1 1 1 1 1 1 0 0 0 0 0 0 0 2 0 1 0 0 0 0 0 0 1 0 1 1 1 0 2 0 0 0 0 1 0 0 0 0 0 0 1 1 0 1 1 0 0 0 0 1 1 0 2 0 0 0 2 1 1 2 0 1 2 2 2 0 1 1 0 0 1 0 2 0 0 1 1 0 2 2 0 0 0 0 0 0 0 2 0 0 0 1 1 1 0 2 2 2 0 1 1 0 1 2 1 0 2 2 0 0 2 0 1 1 1 1 0 0 2 2 1 0 0 0 2 2 1 0 0 0 2 0 1 1 1 1 2 0 2 2 2 2 2 2 0 0 0 0 1 1 1 1 1 1 0 0 1 2 2 1 0 0 1 1 2 0 0 2 2 0 1 0 1 2 1 0 2 0 1 0 0 1 1 0 1 1 2 2 1 1 0 2 0 1 1 2 0 0 0 1 0 0 1 2 1 2 1 0 1 1 0 0 0 1 1 1 0 0 1 0 1 2 1 2 2 1 0 0 1 0 0 0 0 0 0 1 0 0 0 0 0 0 0 0 0 2 1 0 0 1 1 0 0 0 0 1 0 0 2 0 1 0 2 2 1 1 0 2 0 1 2 0 1 0 0 1 2 2 0 0 0 1 0 0 2 1 0 1 1 1 1 1 0 0 1 1 0 0 0 0 1 2 0 0 2 0 1 2 1 1 1 0 1 0 0 1 0 0 0 0 0 0 0 1 0 2 0 2 1 0 0 0 1 0 0 0 0 0 1 0 1 0 1 2 0 0 1 1 1 1 1 0 0 1 1 1 0 0 1 0 0 0 0 0 1 1 0 0 0 0 0 0 0 0 0 0 0 0 0 0 0 2 0 0 1 2 1 0 2 0 1 1 0 0 0 2 0 0 0 1 0 1 1 2 0 1 1 0 2 0 1 0 0 0 0 0 0 0 1 1 0 0 0 2 0 1 0 0 1 0 0 0 0 2 0 2 1 1 0 0 1 0 2 2 1 0 1 1 0 1 2 2 2 0 2 0 1 2 1 1 2 1 1 0 0 1 1 1 0 1 0 0 0 0 1 1 0 1 1 0 1 1 0 0 1 0 0 2 1 1 0 1 1 0 2 0 1 1 2 1 1 2 0 0 0 0 0 0 0 0 0 0 0 2 1 2 2 1 0 0 1 2 2 2 2 0 0 0 0 0 0 1 1 2 2 0 1 1 1 0 1 0 2 1 1 2 1 1 0 2 1 0 2 0 0 0 2 0 0 0 0 1 2 1 1 1 0 0 1 2 0 1 1 1 0 1 2 0 0 2 0 0 0 1 1 1 0 0 0 0 0 0 0 0 0 0 0 1 0 0 0 0 0 0 0 0 0 0 2 0 0 0 2 0 0 0 0 2 1 2 0
143 0 0 1 0 0 1 2 0 1 1 0 1 2 0 0 0 0 0 2 1 0 0 2 0 0 1 0 2 1 1 1 1 1 1 1 1 0 1 0 0 0 0 0 2 2 0 0 2 0 0 0 1 2 0 1 0 0 2 0 1 1 0 1 1 1 1 0 1 1 0 0 2 2 2 2 2 1 1 0 1 2 1 1 2 0 0 0 0 2 0 2 2 1 0 1 0 1 1 0 1 0 1 0 2 1 2 0 0 2 1 1 1 2 1 1 1 0 1 0 1 1 2 2 1 0 1 1 2 2 0 0 1 0 0 0 1 0 0 0 2 0 1 0 1 1 1 0 0 2 0 0 0 0 0 0 0 0 0 0 1 1 1 1 2 1 1 2 2 0 0 0 2 0 2 0 2 1 1 0 0 1 0 2 2 1 1 0 0 2 0 0 2 0 2 1 1 0 0 0 0 0 0 0 2 1 1 0 1 0 2 0 0 0 0 2 1 0 1 1 1 1 2 0 0 0 0 0 0 0 0 0 0 1 1 1 0 1 1 0 0 0 2 2 0 0 0 0 0 0 0 0 2 0 0 1 2 0 0 0 0 0 0 0 0 0 1 0 2 1 0 1 0 2 0 0 0 0 0 0 0 1 0 0 0 0 0 1 0 2 0 1 1 2 2 0 0 2 0 2 2 0 2 1 0 0 1 2 2 1 0 2 0 0 1 0 2 0 0 0 1 1 1 1 1 0 0 1 1 1 0 1 0 0 0 0 0 2 1 1 0 2 0 1 2 2 0 0 1 0 1 0 2 2 0 0 0 0 0 2 2 0 1 0 1 1 0 2 2 0 2 0 0 2 0 0 0 1 1 2 1 2 1 2 0 2 2 0 0 0 0 0 1 0 2 0 1 1 0 0 0 0 0 2 1 0 1 1 0 2 0 1 0 0 0 0 0 0 1 0 0 0 1 2 2 1 1 0 0 0 1 0 0 0 2 0 0 0 0 0 2 0 0 1 0 2 1 0 2 0 0 1 0 1 2 1 2 1 1 2 1 0 0 0 0 1 0 1 2 0 0 0 2 2 1 1 0 2 2 0 1 1 0 1 1 2 1 0 1 0 1 1 0 1 0 0 0 2 2 1 1 1 2 1 0 0 2 0 0 0 0 1 1 1 1 0 0 2 0 1 1 2 1 1 1 0 0 0 2 2 0 0 1 1 1 1 0 0 2 2 1 0 0 0 0 2 0 1 1 2 0 0 0 2 2 1 0 1 0 0 0 0 0 2 0 1 1 1 1 0 0 0 0 0 0 0 0 1 0 2 1 0 0 1 2 1 2 2 1 2 0 0 1 1 0 1 0 1 0 2 0 0 0 0 2 2 0 0 1 1 1 0 0 2 1 2 0 0 0 0 0 0 0 0 0 2 2 0 0 0 0 0 0 0 0 1 0 1 0 2 0 0 0 0 2 2 2 0 2 0 0 2 1 1 0 0 1 1 0 1 1 1 1 1 1 1 0 1 0 1 0 0 0 0 2 0 0 0 0 0 0 0 0 0 0 0 0 0 2 2 0 0 0 1 1 0 1 2 0 1 1 0 0 0 0 0 2 0 0 1 1 0 0 2 0 0 0 2 2 2 0 0 2 2 0 1 1 0 1 0 0 0 0 0 1 1 0 0 0 1 0 0 0 0 0 0 0 1 1 1 1 1 0 0 0 1 0 0 0 0 0 0 1 1 0 0 2 0 0 2 0 0 1 0 0 1 1 0 1 2 0 1 0 0 1 2 0 2 1 2 1 1 2 2 1 1 0 0 0 0 0 0 1 0 0 1 1 0 0 2 0 0 1 1 1 0 1 1 1 1 0 1 0 2 2 0 0 1 0 0 0 2 1 1 0 1 1 0 0 0 0 0 0 0 0 0 0 2 2 0 1 1 0 0 1 0 1 0 1 1 0 2 0 0 0 1 1 0 2 0 0 0 1 1 0 2 1 0 1 2 1 1 1 0 0 0 1 0 1 1 2 0 2 0 2 0 2 2 1 0 0 1 1 1 1 1 1 0 0 1 0 0 1 0 1 1 0 2 2 2 0 0 0 0 0 0 1 0 1 1 1 0 0 2 0 0 0 0 0 0 0 0 1 1 1 2 1 0 0 0 1 0 1 0 1 0 1 2 1 1 0 1 0 0 1 0 2 0 1 0 0 0 0 0 0 0 1 1 1 0 0 1 1 1 0 0 1 1 0 1 0 0 1 2 0 0 0 0 2 1 0 1
144 0 0 0 0 0 2 2 1 1 1 0 1 1 0 0 1 2 0 0 0 2 2 0 1 1 1 0 1 1 0 1 1 1 2 0 2 1 0 0 2 1 0 0 2 0 1 0 2 0 0 1 0 0 0 2 0 1 0 0 0 1 1 2 0 0 0 0 0 0 0 0 0 2 0 2 2 1 2 0 1 2 1 1 2 0 0 1 1 2 1 1 0 0 0 1 1 1 0 0 1 0 0 0 2 2 2 0 0 2 2 2 2 2 2 2 2 0 0 0 2 0 1 1 1 0 0 0 2 0 0 0 1 0 0 0 1 1 0 0 2 0 0 0 0 1 0 0 0 0 0 0 1 0 1 0 1 0 0 0 0 0 2 1 1 1 1 2 0 2 0 1 0 2 1 0 0 0 0 0 0 1 0 2 0 0 0 0 0 2 0 0 2 0 2 0 1 0 0 0 0 0 0 2 2 0 1 0 2 0 2 0 0 0 0 2 1 1 0 0 2 1 0 0 0 0 0 1 0 1 0 0 0 0 0 0 0 2 2 0 0 1 2 2 0 0 1 0 0 0 0 0 0 0 0 2 1 0 0 0 0 0 0 0 0 0 1 0 0 0 1 2 0 1 1 1 0 2 2 1 1 1 1 1 0 2 1 2 2 2 0 1 1 2 2 0 0 0 0 0 0 0 2 0 0 1 0 2 1 0 1 2 2 1 2 0 1 0 1 1 0 1 1 2 2 0 0 0 0 2 0 1 0 0 0 0 0 1 0 1 1 1 1 1 2 2 0 1 2 2 0 0 1 1 1 0 0 0 1 1 2 1 1 1 1 0 0 2 1 0 1 1 0 2 0 0 0 1 1 2 0 1 0 1 1 1 0 0 0 0 0 1 1 0 2 0 0 1 1 2 1 1 0 1 0 1 1 0 0 1 1 1 0 0 1 0 1 1 0 0 0 1 0 0 1 2 2 1 1 0 0 0 2 0 2 2 0 1 0 0 1 1 0 0 0 1 0 0 2 2 0 0 0 2 0 0 0 1 2 1 1 0 1 1 0 1 0 0 2 0 0 0 2 2 1 1 0 2 1 2 1 1 0 0 2 0 0 1 2 0 0 2 0 1 1 0 0 0 0 2 2 0 0 0 0 2 0 1 1 0 0 1 2 0 0 0 0 2 0 1 1 2 1 1 1 0 0 0 0 2 1 1 2 1 1 0 1 0 1 1 1 1 0 1 2 1 0 1 1 1 0 0 0 0 2 2 2 1 1 0 0 0 0 2 0 0 0 1 1 0 1 1 1 0 1 1 2 1 0 2 0 1 1 1 0 0 1 1 1 1 0 2 1 2 0 1 0 1 0 0 0 2 0 1 2 2 1 0 0 0 1 0 0 0 0 0 0 0 2 0 0 0 0 0 0 0 1 0 0 0 0 0 0 0 0 0 1 1 0 1 1 1 0 0 2 0 1 0 1 0 0 1 0 2 0 0 0 2 1 1 1 1 0 2 0 0 0 0 0 1 1 0 0 0 0 1 2 0 0 0 1 0 1 1 0 1 1 1 1 0 0 0 0 1 2 0 2 2 0 0 0 0 0 0 0 0 1 0 1 2 0 0 0 1 0 0 0 0 0 0 0 0 1 1 0 0 0 0 0 0 0 0 0 0 0 0 0 1 0 1 1 1 0 1 0 0 1 0 0 0 0 0 0 0 0 0 0 0 0 0 0 0 2 0 0 0 2 1 0 2 0 0 1 2 2 0 1 2 0 0 0 1 0 0 0 1 0 2 0 2 1 0 1 1 1 0 1 1 0 2 2 0 0 0 2 0 1 1 1 1 0 0 0 0 1 0 1 1 2 0 0 0 0 2 1 0 0 2 0 0 0 2 0 1 0 2 0 1 2 1 2 2 1 0 0 1 1 1 1 0 1 0 0 0 1 0 1 0 0 0 0 1 0 0 0 0 1 0 2 0 0 0 1 1 0 0 0 2 1 1 0 0 2 0 1 1 0 0 0 0 0 0 0 0 2 0 2 2 1 1 0 1 1 1 1 1 0 0 0 0 0 0 0 0 1 1 0 1 0 0 0 1 0 1 1 0 1 0 1 0 2 1 1 2 0 0 0 1 0 1 1 1 2 0 0 2 2 1 0 0 2 0 0 1 2 1 2 2 1 0 1 1 0 1 1 0 1 0 0 0 0 0 0 0 0 0 0 1 1 0 0 1 0 0 0 0 0 2 0 2 2 0 0 1 0 0 0 0 2 0 0 0
145 0 0 0 0 0 2 1 0 1 1 1 0 0 0 0 0 1 1 0 0 2 0 0 0 0 0 0 1 2 1 0 0 0 2 0 2 1 0 0 2 1 0 0 2 0 1 0 2 0 0 0 0 0 0 0 0 0 1 1 1 1 0 1 1 0 0 0 0 0 0 1 2 2 2 2 2 1 2 1 0 1 2 1 1 0 0 0 0 2 0 0 2 2 0 2 2 0 0 1 0 1 0 1 2 2 2 1 1 1 0 1 1 2 1 1 1 0 1 0 1 0 2 2 2 0 0 0 0 0 0 0 0 0 0 0 0 1 0 0 1 0 0 0 2 2 0 0 0 0 0 0 0 0 0 0 0 2 0 0 0 0 2 2 1 2 0 0 0 2 0 0 0 2 1 0 0 1 1 0 1 1 1 2 2 1 2 2 1 0 1 2 0 0 0 0 2 1 0 1 0 1 0 2 2 0 0 0 1 0 2 0 1 0 0 2 0 1 1 0 2 0 2 0 0 0 1 0 0 0 0 0 0 1 1 0 0 1 2 0 0 1 2 2 0 0 0 0 0 0 0 0 1 0 0 1 2 1 0 0 0 0 0 0 0 0 0 1 2 0 0 1 0 2 0 0 1 2 2 2 2 1 0 0 2 0 2 2 0 2 0 0 1 2 1 0 0 0 0 0 1 1 1 0 0 0 0 0 1 0 0 1 2 0 1 0 2 0 1 1 0 0 1 2 0 0 0 1 0 0 0 0 0 0 0 0 0 1 0 0 0 0 2 1 1 1 2 0 2 1 0 0 1 1 0 0 0 0 0 1 1 0 1 0 2 1 0 2 1 0 2 0 1 2 0 0 0 0 0 2 0 0 1 1 0 0 0 1 1 0 0 0 1 0 2 0 1 1 0 0 0 0 1 1 1 0 0 0 0 1 1 0 0 0 0 0 0 0 0 0 0 0 0 2 1 1 0 0 0 1 1 1 0 1 1 1 0 1 0 0 1 0 0 1 1 0 0 0 1 0 0 0 0 1 2 1 2 0 1 1 0 0 0 0 0 1 0 1 2 0 0 0 2 1 1 1 0 2 2 0 2 1 0 2 1 1 1 0 2 1 0 2 0 2 2 0 0 2 2 2 0 0 2 2 0 0 2 1 0 0 0 2 0 0 0 0 0 2 0 1 1 2 0 0 0 1 1 0 1 2 0 0 0 0 0 0 2 1 1 1 0 0 0 1 2 1 1 2 1 1 0 0 0 2 2 0 1 0 2 0 0 0 1 2 2 0 0 1 0 0 1 2 2 0 2 2 2 0 0 1 0 1 1 1 1 0 0 0 0 0 0 0 1 1 0 1 1 0 0 0 0 1 0 0 1 2 0 1 2 2 1 0 0 0 1 1 0 0 0 0 0 0 1 0 0 1 1 1 0 0 2 0 0 0 0 1 0 2 1 2 1 0 0 0 2 2 2 0 1 0 0 2 1 1 1 1 1 1 0 1 1 1 2 1 0 1 0 0 1 0 0 1 0 1 0 0 0 1 1 1 0 0 2 1 0 2 1 0 0 1 0 0 0 1 0 1 2 0 0 0 0 0 0 0 1 0 0 2 2 1 0 0 0 1 0 0 0 2 1 2 0 0 0 1 1 1 0 0 1 1 1 1 0 0 2 2 0 0 0 1 0 0 0 0 0 0 1 1 0 0 0 0 0 0 1 0 0 0 0 0 0 0 2 0 0 1 1 1 0 2 0 0 1 0 0 0 1 0 1 1 1 1 0 0 0 2 0 1 0 2 0 1 2 2 0 1 0 0 1 1 1 0 0 0 0 0 2 0 2 0 0 0 0 0 1 0 1 2 2 0 2 2 0 2 2 1 0 0 1 1 0 0 0 1 0 2 0 0 0 0 0 0 1 0 0 1 1 0 0 0 2 0 0 0 2 0 0 0 0 0 0 2 0 0 1 0 1 0 1 1 0 0 1 1 0 1 2 0 2 2 2 2 2 0 0 0 0 0 0 0 0 0 0 1 1 1 0 2 0 0 0 2 2 1 1 1 1 0 0 0 0 1 1 0 1 1 0 1 2 1 1 0 0 1 1 0 1 0 0 0 2 0 0 2 0 0 0 1 0 1 0 0 2 1 1 2 2 0 0 0 1 0 0 1 1 0 2 1 1 1 1 0 0 0 1 0 1 0 2 2 1 0 0 0 1 1 1 0 0 1 1 0 0 0 0 1 1 1 0 2 1 0 0 0 0 0 1 0 0 0 0 0
146 0 0 0 0 0 2 1 0 1 1 0 0 1 1 1 0 1 1 1 1 2 1 2 0 0 0 0 2 2 2 0 1 1 2 1 2 1 1 1 0 0 1 1 2 2 1 0 0 2 1 1 0 1 0 1 0 1 0 0 0 0 0 2 0 1 1 0 0 0 0 1 1 2 1 2 2 2 2 0 2 2 1 0 1 0 0 0 0 2 0 1 0 1 0 2 0 1 0 1 1 1 0 1 2 1 2 2 2 0 0 2 0 1 0 1 0 0 0 0 1 1 2 2 1 0 1 0 1 1 0 0 1 0 0 0 1 1 0 0 2 0 1 0 1 1 1 0 0 1 0 0 0 0 0 0 1 0 0 1 0 0 1 2 1 2 1 0 0 1 1 0 1 1 0 0 0 1 0 0 0 1 0 2 2 1 1 2 1 0 1 2 1 1 0 1 1 0 0 0 0 0 1 1 1 1 1 2 0 0 2 0 1 0 0 2 0 1 2 0 2 2 2 0 0 0 0 1 0 1 0 1 0 1 1 1 1 2 2 0 0 0 1 0 0 0 0 1 2 2 2 0 1 1 1 1 1 1 1 1 1 1 0 0 0 0 0 0 2 0 1 0 0 2 0 0 1 2 2 0 0 1 1 1 0 2 0 2 1 2 0 2 0 2 1 0 0 1 1 0 1 1 1 1 0 0 1 2 1 0 0 1 0 1 1 0 2 1 0 0 0 1 1 1 1 0 0 1 1 0 0 1 0 0 0 0 0 1 0 0 1 1 2 0 0 0 0 0 2 2 0 0 2 2 1 1 1 1 0 1 1 0 0 0 0 0 0 2 1 0 1 1 0 2 1 0 0 1 0 2 0 1 1 1 1 1 0 0 0 0 0 0 0 0 2 1 1 0 1 2 2 2 2 0 0 0 0 1 1 1 0 1 1 0 1 1 1 1 1 0 0 1 0 2 0 1 1 0 0 0 2 0 0 2 0 1 0 0 1 0 2 1 0 2 2 2 0 1 2 0 0 0 0 2 2 1 2 1 1 1 1 0 2 2 0 0 0 0 2 0 1 0 2 2 0 0 0 1 2 0 1 2 0 1 1 1 0 0 1 0 1 0 1 2 0 0 0 2 2 1 0 0 1 1 0 1 1 1 0 0 0 2 0 1 1 0 0 2 0 1 1 2 0 0 0 2 0 2 0 0 2 0 0 0 0 0 1 0 2 1 1 1 0 2 2 1 0 0 2 2 0 0 0 2 2 0 0 0 2 0 1 0 2 2 0 2 2 2 2 2 1 1 1 0 1 1 1 0 0 0 1 0 1 1 1 1 2 1 0 1 0 0 0 0 1 0 1 1 0 1 1 1 0 0 2 2 1 0 0 0 1 0 1 1 1 1 1 0 0 0 0 0 0 1 0 1 1 0 0 0 1 0 1 0 0 1 1 1 0 2 1 2 0 1 1 1 0 0 2 0 0 1 0 1 1 0 0 2 2 0 0 0 0 1 0 1 0 1 1 1 1 1 0 1 0 0 1 0 0 0 1 0 2 2 1 2 1 0 1 1 0 0 0 2 1 0 1 2 0 2 0 1 0 0 1 0 2 2 2 0 1 0 0 1 1 0 0 1 1 1 1 0 0 2 1 0 1 0 0 0 0 0 0 0 0 0 1 1 0 1 1 1 1 0 1 0 1 0 0 0 0 0 1 1 0 0 1 2 0 0 0 0 2 0 0 0 1 0 0 2 0 1 2 0 0 0 1 1 0 0 1 1 0 0 2 2 0 2 1 2 1 1 2 2 2 0 1 2 0 2 2 0 0 0 2 0 0 0 0 0 1 1 0 0 2 0 2 2 1 0 0 0 0 2 2 1 0 1 1 0 1 2 1 1 0 1 0 0 1 0 1 1 1 0 0 1 1 0 0 0 2 0 0 0 1 0 1 0 1 1 0 2 0 0 0 0 1 0 1 1 1 0 1 1 0 0 0 1 0 2 1 2 2 0 0 0 0 1 0 0 0 0 0 0 2 0 2 2 1 0 0 1 1 1 1 2 0 1 0 0 0 1 0 0 0 0 0 0 1 0 1 0 0 1 1 0 1 0 0 0 2 0 1 1 2 2 2 2 0 0 0 0 2 1 1 0 0 0 0 0 2 0 0 2 1 0 2 2 1 0 2 0 0 0 0 2 2 0 0 0 0 0 0 0 0 2 2 1 1 0 0 2 1 1 0 0 1 1 1 2 0 0 0 0 0 0 0 0 0 1 0 0
147 0 0 0 0 0 2 1 0 1 1 1 0 0 0 0 0 1 0 1 1 2 0 2 0 0 0 0 2 1 1 1 2 2 1 2 2 1 0 1 2 0 1 0 0 1 0 0 1 2 1 0 1 2 1 1 1 0 2 1 1 2 1 2 0 1 0 0 0 1 1 1 1 2 1 2 2 0 1 0 0 2 2 0 0 0 0 1 1 2 0 1 2 2 0 1 0 0 0 1 1 1 0 0 2 2 2 1 1 1 0 2 1 2 1 1 1 0 1 0 1 0 0 0 0 1 0 0 1 1 1 1 0 0 0 0 0 0 0 0 1 0 0 0 1 1 0 0 0 1 0 0 0 1 1 0 0 0 0 0 1 1 0 1 2 2 0 0 1 1 0 1 1 1 0 0 0 1 0 1 1 1 0 1 1 0 0 1 0 0 0 1 1 0 1 0 0 0 0 0 0 0 0 1 2 1 1 2 0 0 1 0 1 0 0 2 1 0 2 2 0 0 2 0 0 1 1 1 0 1 0 1 1 1 1 1 1 2 2 0 0 0 2 1 0 0 0 0 0 0 0 0 2 1 1 1 0 0 0 0 0 0 0 0 0 0 0 1 2 0 0 2 0 2 0 1 0 1 1 0 0 0 1 1 0 2 1 0 0 1 0 0 1 2 2 0 1 0 0 0 0 0 2 1 1 0 0 2 2 0 0 1 1 0 0 0 2 1 0 0 0 1 0 1 2 0 0 1 0 1 0 2 0 0 0 0 0 1 0 1 0 1 1 2 1 1 0 0 0 0 1 1 0 0 0 0 0 0 1 1 2 1 2 0 2 1 0 0 2 0 2 0 0 2 0 0 0 1 1 2 1 1 0 1 1 0 0 1 1 0 0 0 0 0 2 1 0 1 1 0 0 0 0 2 1 1 0 1 1 2 0 1 0 0 1 0 1 1 0 0 1 0 1 0 0 1 1 0 0 0 2 0 0 2 0 1 0 1 0 0 2 0 0 0 0 2 1 0 1 0 0 0 0 2 0 0 0 2 1 2 2 0 0 0 0 1 0 2 1 1 1 1 2 2 1 0 1 2 2 0 2 1 0 0 2 0 0 0 0 0 2 0 0 2 1 1 1 2 2 1 0 0 1 0 0 2 1 0 0 0 0 1 0 1 1 0 0 2 0 1 1 2 1 1 1 1 0 1 0 1 1 0 0 0 0 0 1 1 0 0 2 1 0 1 2 0 1 1 1 2 0 0 0 2 2 0 0 0 1 0 1 0 0 2 1 0 0 1 1 1 0 1 2 0 1 2 2 1 0 2 0 0 0 1 1 0 1 2 0 2 1 1 1 2 0 0 0 0 0 0 0 2 0 1 2 2 1 0 1 0 0 0 0 1 1 1 0 0 0 0 0 0 1 1 0 0 2 1 0 0 0 0 0 0 0 1 0 0 0 2 0 1 0 2 2 2 2 0 0 0 1 1 0 0 0 0 2 1 1 0 0 0 0 0 1 2 0 1 0 2 2 0 1 0 0 0 0 0 0 0 0 0 2 2 1 2 1 0 1 1 0 0 0 2 2 0 2 2 0 1 1 0 0 0 1 0 2 2 2 0 0 0 0 2 0 0 0 1 1 1 0 0 2 2 2 0 0 1 2 2 1 1 0 1 1 0 1 0 0 1 0 0 0 2 0 0 2 0 0 0 0 0 0 0 0 0 0 0 1 0 0 1 2 1 0 0 2 0 0 2 0 1 1 0 0 0 2 1 1 1 1 1 1 1 1 1 0 2 0 1 1 0 1 2 1 1 0 1 0 1 1 0 0 0 2 0 1 1 2 0 0 0 1 1 1 0 2 2 2 0 1 2 0 2 1 0 0 1 1 0 0 1 0 0 0 1 0 0 1 0 1 1 0 0 0 1 1 1 1 0 1 0 0 0 2 0 0 0 1 0 0 1 0 0 1 0 1 0 2 1 0 0 2 0 0 0 1 1 0 2 2 2 2 0 0 0 0 0 0 0 0 0 2 0 1 0 1 1 0 1 0 1 2 2 0 1 1 1 0 0 0 1 1 0 1 2 0 0 1 0 1 0 0 1 1 0 0 1 0 0 1 0 0 0 1 1 1 2 0 0 0 0 0 0 0 1 2 1 0 0 2 0 0 2 2 0 2 2 2 0 2 0 0 0 0 0 2 1 2 1 1 0 1 1 0 1 2 1 1 0 0 1 1 1 0 0 1 0 0 1 0 0 1 2 0 0 1 0 1 0 0 1
148 0 0 0 0 0 1 2 0 0 0 0 0 0 0 0 0 1 1 1 1 1 1 2 0 0 0 0 1 2 1 0 0 0 2 0 2 0 0 0 0 0 0 0 2 1 0 0 0 2 0 1 0 0 0 0 0 0 0 1 2 2 0 2 0 0 0 1 0 0 0 0 2 2 2 2 2 1 2 1 0 1 2 1 1 0 0 0 0 2 0 0 1 1 0 1 1 0 0 0 0 0 0 1 2 0 2 1 1 1 1 2 0 2 1 1 1 0 0 0 1 1 1 1 0 1 1 0 0 0 0 0 0 0 0 0 0 1 0 0 0 0 1 0 0 0 0 1 1 1 0 0 0 0 0 0 0 0 0 0 1 2 1 2 1 1 0 1 0 1 0 2 1 1 1 0 0 2 1 0 0 2 1 2 1 1 1 2 0 0 0 1 2 1 1 0 1 0 0 0 0 0 0 2 2 0 0 2 0 0 0 0 0 0 0 2 1 1 2 2 0 0 2 0 0 0 1 1 0 1 0 0 0 0 0 0 1 1 2 0 0 0 2 2 0 0 0 0 0 0 0 0 1 1 1 0 0 2 2 2 2 2 1 0 1 1 0 0 1 0 0 1 1 2 0 0 1 2 2 1 1 1 0 0 0 0 0 2 1 2 0 0 1 2 2 0 1 1 0 0 1 1 0 0 0 0 0 0 1 0 0 1 2 0 2 0 2 0 2 2 0 2 1 1 2 0 1 1 0 0 0 1 0 0 0 0 0 1 1 1 0 1 2 2 0 0 0 1 1 1 0 0 0 1 0 1 1 1 0 1 1 0 1 0 1 0 0 2 1 0 1 1 0 2 1 1 0 1 0 2 0 0 1 0 2 2 0 2 2 0 0 1 0 1 2 1 1 1 0 0 0 0 2 0 0 0 1 0 0 2 0 0 0 0 0 1 0 0 0 0 0 1 1 1 0 0 0 0 0 0 0 0 0 1 0 1 0 1 0 0 0 2 1 1 1 1 0 1 2 0 0 0 0 2 1 1 1 1 0 1 1 1 0 0 0 1 0 0 2 0 0 0 2 2 1 0 1 2 1 2 1 2 0 0 2 1 0 1 2 1 1 2 0 2 1 0 0 1 1 2 1 1 2 1 0 1 2 1 0 0 0 1 0 1 1 0 0 2 0 2 2 2 0 0 1 0 0 0 0 2 0 2 0 0 0 0 0 2 1 1 0 0 0 0 1 1 0 2 0 0 0 0 1 0 2 2 2 0 2 0 1 0 0 2 1 0 0 2 1 0 0 0 1 0 1 1 0 0 0 1 0 0 1 2 0 1 2 1 0 1 1 1 0 0 1 0 0 1 0 0 0 1 1 0 0 1 1 1 2 2 1 0 0 0 0 0 0 0 0 0 0 0 0 0 0 0 1 2 0 0 1 0 1 0 0 1 0 1 0 0 1 1 0 1 1 1 0 0 2 0 0 1 0 1 0 0 1 1 0 0 0 0 1 1 1 1 0 1 0 2 1 1 0 0 0 1 2 1 1 1 1 0 2 1 1 1 1 1 1 1 1 1 0 1 0 0 1 2 0 1 0 1 0 0 2 0 2 1 1 0 1 0 0 1 0 1 0 2 2 2 0 0 0 2 0 1 1 0 0 0 0 0 0 0 0 0 1 1 1 1 0 0 0 1 0 1 2 0 0 0 0 0 0 0 1 0 0 0 0 0 0 1 2 0 0 1 2 0 0 1 1 0 1 1 0 0 1 0 1 1 0 1 0 0 0 1 0 2 0 2 1 0 1 1 1 0 1 1 0 1 1 0 0 0 2 0 0 1 2 0 0 0 0 0 0 0 0 2 1 0 1 1 0 2 2 0 0 0 0 1 0 0 1 1 0 1 0 0 1 0 1 1 1 1 0 0 1 1 1 0 2 1 0 0 1 1 0 0 0 0 1 2 1 0 0 1 0 0 2 0 0 0 2 0 0 1 1 2 2 1 1 1 1 0 0 0 1 0 2 0 2 0 0 2 0 0 0 2 0 0 0 2 1 0 2 2 1 1 0 0 0 0 0 1 2 1 0 1 0 0 0 0 0 0 2 0 0 2 2 0 1 0 0 1 0 0 0 1 1 1 1 0 1 1 0 1 1 1 0 1 2 0 1 0 0 0 2 2 1 1 0 0 0 0 0 0 2 0 1 0 0 0 0 0 1 1 2 0 1 1 0 0 0 0 0 0 1 0 0 0 0 0 1 2 0 0 0 0 1 0 2 0
149 0 0 0 0 0 2 2 0 0 0 0 2 2 2 2 0 0 0 1 1 2 0 1 0 0 1 0 2 1 0 2 2 2 1 0 2 2 0 0 2 2 0 0 2 1 1 0 0 0 0 1 0 0 1 1 0 0 0 1 0 0 0 1 1 0 1 0 0 0 0 0 2 2 2 2 2 2 2 1 1 2 2 1 1 0 0 2 2 2 2 1 0 2 0 0 0 0 0 0 0 0 0 0 2 1 2 2 1 1 0 1 1 2 1 1 0 0 0 0 1 0 1 1 0 0 0 1 2 2 0 0 0 0 0 0 0 1 0 0 1 0 0 0 0 1 0 0 0 1 0 0 0 1 1 0 0 0 0 0 1 1 0 2 1 2 1 2 1 1 0 1 1 1 1 0 0 1 1 0 0 1 1 1 1 1 1 0 0 0 0 0 2 2 2 0 0 0 0 0 0 0 0 2 2 0 1 1 1 0 2 0 1 0 0 2 1 0 0 0 2 0 0 1 0 0 1 1 1 1 0 0 0 0 0 0 0 1 1 1 0 1 2 2 0 0 1 0 0 0 0 1 2 1 1 2 2 0 0 1 1 1 0 0 0 0 0 0 2 0 0 2 0 1 1 1 0 2 2 1 1 2 1 1 1 1 0 2 2 2 0 1 2 2 2 0 2 1 0 1 1 0 2 2 0 0 1 2 1 0 0 2 2 1 2 1 1 1 1 1 0 2 2 0 2 0 0 2 1 0 0 0 1 2 0 0 0 2 0 0 0 0 2 1 0 0 1 0 1 0 0 0 2 2 0 1 1 0 1 1 1 1 2 0 2 1 0 2 2 1 2 0 0 2 0 0 0 1 1 2 0 0 1 1 2 1 1 1 0 1 1 1 1 0 2 0 1 1 0 1 1 1 1 1 1 0 0 0 0 1 1 0 0 0 1 0 1 1 0 0 0 2 1 2 2 0 0 0 0 0 0 0 1 1 1 1 0 0 0 0 1 1 0 1 1 2 0 0 1 0 0 0 0 2 1 1 1 1 2 2 1 0 0 0 0 2 0 1 2 0 0 0 2 2 1 1 0 1 2 0 0 2 0 0 1 1 0 1 2 1 1 2 1 2 1 0 0 2 2 2 0 0 2 0 0 1 2 1 0 0 0 1 1 0 0 0 0 2 0 1 1 2 1 1 1 1 0 1 0 2 0 0 1 1 1 0 1 1 0 1 0 0 0 0 1 1 0 1 1 1 0 0 0 2 2 2 0 0 1 1 1 0 1 2 0 2 2 2 1 0 0 1 0 0 0 0 0 1 1 2 0 0 0 0 1 1 1 0 0 0 0 0 0 1 1 1 1 0 0 0 0 2 0 1 2 2 1 0 2 2 1 0 0 1 1 1 0 0 0 0 0 0 0 1 0 1 2 1 0 0 1 1 1 0 0 0 2 0 1 1 2 2 0 1 0 0 0 0 1 0 0 2 0 2 0 0 0 2 2 0 0 0 1 0 1 2 0 2 0 1 0 0 0 1 1 0 0 0 1 1 0 1 2 2 1 2 0 1 2 1 1 1 1 1 1 0 1 1 0 1 0 1 0 0 1 0 1 2 2 0 1 0 1 1 1 0 0 2 1 2 0 0 1 2 2 0 0 0 0 0 0 0 0 0 2 2 1 1 0 1 1 1 0 1 0 0 1 1 1 0 0 1 0 1 0 1 0 0 0 0 0 2 2 0 0 2 2 0 1 0 1 0 2 0 0 0 0 0 1 1 0 1 1 0 2 0 2 0 0 2 0 2 1 1 0 1 0 1 1 0 0 0 1 0 1 0 0 0 1 0 0 0 0 0 2 0 2 2 1 0 1 1 0 2 2 0 0 2 1 0 0 2 0 0 0 1 0 0 1 0 0 1 0 0 0 0 0 0 0 0 2 0 0 0 1 0 1 1 0 0 0 1 0 0 0 1 1 0 2 0 0 0 0 2 0 2 0 1 1 1 1 1 2 0 1 1 0 0 1 1 1 0 0 0 2 0 2 2 0 0 0 1 1 1 2 2 1 0 0 0 0 0 1 0 1 1 0 2 0 2 0 2 0 1 2 0 1 1 1 0 1 1 0 2 1 1 0 2 0 0 0 0 2 2 2 1 0 0 0 0 2 0 1 1 1 0 1 1 1 0 2 0 0 1 2 0 1 0 2 1 0 0 0 0 0 0 1 2 2 1 0 2 1 2 0 1 2 0 0 1 0 0 1 1 0 0 0 0 0 0 0 1
150 0 0 0 0 0 1 0 0 1 1 1 0 1 1 0 0 1 0 0 0 2 0 2 0 0 0 0 2 1 1 2 1 1 1 1 1 1 0 0 0 0 0 0 1 0 1 0 1 1 0 1 0 1 0 1 0 0 0 1 0 0 0 2 0 1 0 0 1 1 0 0 0 2 0 2 2 1 2 0 1 2 2 0 0 1 2 0 0 1 0 0 0 2 0 2 1 0 0 1 0 1 2 0 2 0 2 1 1 1 1 2 1 2 1 1 0 1 0 0 2 0 0 0 0 1 0 0 2 0 0 0 0 0 0 0 0 0 0 0 0 0 0 0 2 2 2 0 0 0 0 0 0 0 0 0 0 1 0 0 1 2 1 2 2 2 0 1 2 0 0 0 2 0 2 0 1 1 0 1 1 1 1 1 1 1 1 0 0 2 0 0 1 0 1 0 1 1 0 0 0 0 0 2 2 0 0 1 1 0 0 0 2 0 0 2 1 0 1 1 1 1 2 0 0 0 1 0 0 0 1 1 0 1 1 0 0 2 2 0 0 0 2 1 0 0 0 1 1 0 0 0 0 0 0 2 2 0 0 0 0 0 0 0 0 0 1 0 2 0 0 2 0 2 0 1 1 2 2 1 1 1 1 1 0 1 0 1 1 2 1 1 1 2 2 0 1 0 1 0 2 2 1 1 1 0 0 1 0 0 0 1 2 1 2 0 2 1 0 0 0 2 0 2 2 0 0 1 0 1 0 2 1 1 0 0 0 1 0 0 0 0 2 1 0 0 0 0 2 2 0 0 1 1 0 1 1 0 0 0 0 0 0 1 0 1 0 2 2 0 2 0 0 2 1 0 0 1 1 2 1 1 0 0 0 0 0 0 0 1 1 1 0 0 2 0 1 1 0 0 0 0 0 0 0 0 1 1 0 2 0 2 0 0 0 1 0 0 0 1 0 1 1 2 1 1 0 0 0 1 2 1 0 2 0 1 0 2 1 1 0 2 0 0 0 1 0 0 1 0 0 0 0 1 2 1 2 0 1 0 0 0 0 0 2 2 0 1 2 0 1 1 2 2 1 1 0 1 2 0 1 2 0 1 1 1 1 0 1 0 1 1 1 2 1 0 0 1 1 2 1 1 1 0 0 1 1 0 0 0 0 2 2 0 0 0 1 2 0 1 1 2 1 1 2 0 0 0 1 1 1 1 1 1 1 0 0 1 2 1 0 0 0 0 0 2 0 1 1 2 0 0 0 2 2 1 0 2 1 0 0 1 0 2 0 1 1 2 2 2 1 0 2 0 1 1 2 2 0 2 0 0 0 0 2 2 2 2 1 2 0 1 2 0 0 0 1 0 0 0 0 1 2 0 0 0 2 0 0 0 0 0 1 1 1 1 0 0 1 0 0 0 0 0 0 0 2 1 0 0 1 0 1 0 0 0 1 0 0 2 0 1 0 2 2 2 2 0 2 0 0 1 0 1 0 0 1 2 2 0 0 0 0 2 0 0 0 1 0 0 0 1 0 0 0 1 1 1 1 1 0 0 2 1 0 2 2 0 1 1 0 0 0 1 0 0 1 2 0 1 0 1 0 0 0 0 1 1 1 1 1 0 0 2 0 1 0 0 0 0 0 2 1 2 2 1 1 1 0 0 0 0 0 0 0 0 1 1 1 2 0 0 0 0 0 1 1 0 0 0 0 0 0 1 0 1 0 1 0 1 1 2 2 1 0 0 1 0 0 1 0 0 1 0 0 0 0 1 0 0 1 0 0 0 1 0 1 1 0 2 0 1 2 2 1 1 0 0 0 1 1 0 1 0 1 0 1 0 0 2 0 0 0 0 1 0 2 2 2 0 0 1 0 0 1 2 0 1 0 1 0 1 0 0 0 2 0 0 0 0 0 0 0 0 0 0 0 0 0 1 1 0 0 0 1 0 1 1 0 0 0 2 0 0 0 1 0 0 2 1 0 0 0 1 0 1 0 0 1 2 2 2 2 0 0 0 1 0 0 0 1 0 1 0 2 0 2 2 0 0 0 2 1 0 2 2 1 0 0 0 0 0 0 1 1 1 0 0 2 1 1 0 0 1 0 1 1 1 0 0 2 0 1 2 1 1 1 0 0 0 0 0 1 0 0 1 2 0 0 1 2 0 0 2 1 0 2 1 0 0 1 1 0 0 0 0 0 0 1 1 1 0 0 1 0 1 1 1 1 1 0 1 1 2 0 1 1 0 0 2 0 1 0 0 0 0 0 0 1 1 1 1
151 0 0 0 0 0 0 1 0 1 0 1 1 2 1 1 0 1 1 0 1 1 1 0 0 0 1 0 1 1 1 2 1 1 1 1 1 2 0 0 2 2 0 0 1 0 0 0 2 0 0 0 2 2 1 0 1 0 1 1 0 0 0 1 0 1 0 0 0 0 0 0 1 2 0 2 2 0 2 0 0 1 2 1 1 0 0 1 1 1 1 1 1 0 1 1 0 0 0 1 0 1 0 1 1 1 1 1 1 1 0 1 0 1 0 0 0 1 1 0 1 0 1 1 0 1 1 0 0 0 0 0 0 0 0 0 0 1 0 0 2 0 0 0 1 1 0 0 0 0 0 1 0 0 0 0 0 1 0 0 0 0 1 1 0 1 0 1 1 0 1 0 2 0 1 0 0 1 0 1 1 1 1 1 1 1 1 2 1 0 2 2 2 1 2 0 0 0 2 0 0 0 0 2 2 1 1 0 2 0 1 1 2 0 0 2 1 0 1 1 1 1 2 0 0 0 1 1 0 1 0 0 0 1 0 0 0 2 2 0 0 0 2 1 0 0 0 0 0 0 0 0 0 1 1 2 1 0 0 0 0 0 0 0 1 1 2 0 0 0 0 1 0 2 0 0 0 1 1 0 0 0 0 0 0 0 0 1 0 1 0 0 2 2 2 0 1 0 0 0 1 1 2 1 0 0 2 2 0 0 0 0 1 0 2 0 1 0 1 1 0 1 1 0 0 0 0 0 0 1 0 2 0 0 0 0 0 1 0 0 0 1 2 2 0 0 1 0 2 1 1 1 2 2 0 1 2 0 0 1 1 0 2 0 2 0 0 2 2 1 2 0 0 2 0 0 0 0 0 2 2 1 0 1 2 1 1 0 0 0 0 1 1 0 1 1 1 0 1 2 1 1 2 0 0 0 0 2 0 1 0 0 0 0 1 0 1 1 0 0 1 0 0 1 1 1 1 1 1 1 2 1 0 2 0 1 0 2 2 1 2 1 0 0 0 0 0 0 1 0 0 0 0 2 1 1 1 1 0 1 2 0 0 0 0 1 0 0 2 0 0 0 2 2 1 0 1 2 2 2 0 0 0 1 1 1 1 1 1 0 1 1 0 1 1 2 2 1 1 2 1 1 1 1 1 0 2 0 0 0 0 1 0 1 1 0 0 2 0 2 2 2 0 0 0 1 1 0 0 2 1 1 1 0 1 0 1 1 1 1 0 0 0 0 2 2 0 1 1 1 0 0 0 2 2 1 0 1 1 0 0 0 0 2 1 0 0 1 1 1 1 1 1 0 1 1 1 1 0 1 1 0 0 1 1 1 1 1 0 1 0 0 0 2 0 2 1 0 0 0 0 1 1 0 1 1 1 0 1 1 1 0 1 2 2 2 0 0 0 1 1 1 0 0 0 2 2 1 0 0 1 0 1 0 0 1 1 0 0 0 2 0 0 1 2 2 2 0 1 1 0 1 0 2 0 0 0 1 0 0 0 0 0 0 1 2 0 1 0 0 0 0 0 0 0 1 1 0 0 0 1 0 2 1 0 2 2 0 1 1 0 0 0 1 0 0 1 1 0 0 0 0 1 0 0 1 1 2 2 1 0 0 0 2 0 0 0 0 0 0 0 1 0 1 1 0 0 0 0 0 0 0 0 0 0 0 0 0 0 1 0 0 2 0 0 0 2 1 1 0 0 1 0 1 0 0 0 0 1 1 0 1 1 0 1 1 2 0 0 1 1 0 1 1 1 0 0 1 1 1 0 1 0 0 1 0 1 0 0 2 0 2 1 2 1 1 0 0 0 1 1 0 0 1 1 0 0 0 0 0 0 0 0 0 0 0 0 1 2 0 1 1 0 2 2 0 0 1 1 0 1 2 1 1 0 2 1 0 2 0 0 1 1 0 0 1 1 1 0 0 2 0 0 2 0 2 0 0 0 0 0 1 1 1 0 1 0 0 0 2 0 0 1 1 0 0 0 1 2 2 2 2 2 0 0 0 1 1 0 0 1 1 2 0 1 0 1 2 0 0 0 1 1 0 1 1 0 0 0 0 0 1 1 0 1 1 0 1 1 0 0 1 0 1 0 0 0 1 0 0 2 1 0 1 1 0 0 0 0 0 0 0 1 1 1 2 1 1 1 0 1 0 1 0 0 0 0 1 0 0 1 0 0 0 0 0 0 0 1 0 0 0 0 0 0 0 1 2 2 0 0 2 0 1 0 0 1 0 0 2 0 0 0 1 0 0 0 0 0 0 0 0
152 0 0 0 0 0 2 1 0 2 2 0 2 2 1 2 1 0 0 1 0 1 1 2 0 0 0 0 2 2 2 0 2 2 1 1 1 1 1 0 1 1 1 1 1 0 1 0 2 1 0 0 0 0 1 1 1 1 1 2 0 0 0 0 2 0 2 0 0 1 1 1 1 1 0 1 1 2 2 0 2 2 2 1 1 0 0 1 1 2 0 2 0 2 0 1 1 1 0 1 1 0 1 1 2 0 2 1 1 1 0 1 1 1 1 1 1 0 0 0 2 0 2 2 0 1 1 1 1 1 0 0 0 0 1 0 0 0 0 0 0 0 0 0 2 2 1 0 0 0 0 0 0 0 0 0 1 0 1 1 0 0 1 2 1 2 0 1 1 1 0 1 1 1 1 0 0 1 1 0 0 1 0 1 0 0 0 1 0 1 0 0 2 2 0 0 0 0 0 0 0 0 0 2 2 1 1 1 1 0 1 0 1 0 0 2 2 2 1 1 1 0 2 0 0 1 1 1 0 2 0 1 0 0 0 0 0 1 2 1 1 1 1 0 0 0 0 0 0 0 0 0 0 0 0 1 1 1 0 0 0 0 1 0 0 0 0 0 1 0 1 2 0 2 1 1 0 2 2 1 1 1 1 1 0 2 0 0 1 1 0 1 1 2 2 0 1 0 0 0 1 1 2 1 1 0 0 2 1 0 0 1 2 2 0 0 2 0 1 1 0 1 1 2 0 0 0 1 1 0 0 2 0 1 0 0 0 0 0 0 0 1 2 2 0 0 1 0 2 0 1 1 1 1 1 1 1 0 0 1 1 0 0 1 0 0 0 1 1 0 1 1 0 1 1 1 0 1 1 2 0 1 0 0 1 0 1 0 0 0 0 2 0 0 2 1 0 0 1 1 1 1 1 1 1 0 1 0 0 1 1 0 0 0 0 0 0 0 0 0 0 1 1 1 0 0 0 0 0 0 0 0 0 2 0 1 0 1 0 0 0 2 0 1 1 2 0 0 1 0 0 0 0 2 1 1 1 1 1 2 1 0 1 1 0 0 0 1 2 0 0 0 2 2 2 1 1 2 2 0 2 2 0 0 2 1 0 0 2 1 0 2 1 2 2 1 1 1 1 2 1 1 2 1 0 1 2 0 1 0 1 1 1 0 0 0 0 2 0 0 0 2 0 0 0 1 0 0 0 1 1 1 1 0 1 0 1 1 0 1 0 0 0 2 2 2 0 1 1 1 0 0 0 2 1 1 0 0 1 0 0 0 1 2 0 1 0 1 0 0 0 2 1 0 0 1 1 1 0 2 0 0 2 1 0 0 1 2 0 2 1 1 1 2 0 0 0 0 0 1 0 1 1 1 2 2 0 0 0 0 0 0 0 0 0 0 0 0 0 0 0 0 1 1 0 0 0 1 0 0 0 1 1 0 0 0 0 1 1 2 1 1 0 0 1 1 1 0 1 0 0 2 0 0 0 0 2 2 2 0 0 0 0 1 0 1 0 1 1 1 0 0 1 0 0 1 1 0 2 2 1 1 2 2 0 2 2 0 1 1 0 0 0 0 0 0 0 2 0 1 0 1 0 0 1 0 0 2 2 0 0 0 0 2 0 0 0 2 2 1 0 0 0 2 2 0 0 0 0 0 0 0 0 1 1 0 1 1 0 1 1 1 0 1 0 0 1 1 0 0 0 0 0 1 0 0 1 0 0 0 0 1 2 0 0 0 2 1 0 1 1 1 1 0 0 0 2 1 0 0 0 0 0 0 1 2 0 2 1 2 0 1 0 0 0 0 0 0 1 1 0 0 1 0 1 0 1 1 1 0 1 1 0 0 1 0 1 2 2 0 2 2 0 2 1 1 0 0 1 1 0 0 1 2 0 1 0 0 2 0 0 2 0 0 0 0 0 1 1 0 1 0 0 0 1 0 0 0 0 0 0 2 2 1 0 2 0 0 2 0 0 0 0 2 0 0 0 1 1 2 1 1 1 0 1 1 1 1 0 0 0 0 2 0 1 0 1 1 1 0 1 2 1 1 1 2 1 0 0 1 1 2 0 0 1 1 0 1 1 1 0 0 0 1 0 0 1 0 0 1 2 1 0 2 0 0 0 0 2 0 0 0 1 1 0 2 2 0 0 0 1 1 0 2 1 0 2 1 1 0 1 1 0 1 2 0 1 0 1 0 0 0 0 0 0 2 2 0 0 0 0 0 1 1 0 0 1 1 0 1 1 0 1 2 0 0 0 1 2 0 0 1
153 0 0 0 0 0 0 1 0 2 1 0 1 2 1 2 1 1 0 1 1 1 1 2 0 0 0 0 2 1 1 2 1 2 0 2 1 2 0 0 0 0 1 1 1 1 1 0 1 0 0 0 1 1 0 1 0 0 0 2 0 2 0 2 1 0 1 0 0 0 0 1 2 2 2 2 1 2 2 1 1 2 1 1 2 0 0 0 0 2 0 0 1 2 0 1 0 1 0 1 1 0 0 2 2 0 2 0 0 2 0 0 1 1 1 1 1 1 0 0 2 0 1 1 0 1 1 0 1 1 1 1 0 0 0 0 0 0 0 0 1 0 0 0 0 0 0 0 0 1 0 0 0 0 0 0 0 1 0 0 1 0 1 2 2 2 0 0 1 1 0 2 0 2 2 0 1 1 0 1 1 1 0 1 0 0 0 0 0 0 0 0 1 0 1 0 1 0 0 0 0 0 1 1 2 0 0 1 2 0 1 0 1 0 0 2 0 0 2 0 2 2 2 0 0 2 0 2 1 1 0 0 0 1 1 0 0 2 2 0 0 1 2 1 0 0 0 0 0 0 0 2 0 1 1 1 0 0 0 0 0 0 0 0 0 0 1 1 2 1 0 2 0 1 0 0 0 2 2 1 1 2 0 0 0 0 0 0 0 1 0 1 1 2 1 0 1 1 0 1 1 1 2 1 0 0 0 1 1 0 0 1 1 0 1 0 1 1 0 0 1 1 1 2 1 0 1 1 1 0 0 1 0 0 0 0 0 1 0 1 0 0 1 2 0 0 1 0 1 0 1 0 2 2 0 0 0 0 0 2 2 0 2 0 2 0 0 1 2 0 2 0 2 1 0 0 0 1 0 0 0 0 1 1 2 2 1 0 0 1 0 1 0 0 2 0 1 0 1 0 0 1 0 1 1 0 1 0 0 1 2 0 0 0 1 1 1 0 0 0 1 0 0 1 2 1 1 1 1 1 2 1 0 0 1 0 1 2 1 1 2 1 0 0 0 2 1 2 2 0 0 0 0 1 1 0 1 0 0 0 0 0 0 1 0 1 0 1 1 0 0 0 1 1 1 1 0 0 2 0 2 1 0 0 2 1 0 0 1 0 1 0 2 2 0 0 0 0 0 2 2 0 1 1 0 1 2 1 0 0 0 1 1 0 0 0 0 2 0 1 1 2 0 0 0 1 1 0 0 2 0 2 2 2 2 0 1 0 2 2 1 1 0 0 2 1 0 1 2 2 0 0 2 1 2 2 1 0 1 0 1 0 0 1 0 0 0 2 0 0 1 2 0 0 0 0 1 0 0 0 0 0 1 1 1 1 2 1 0 1 0 0 1 1 1 1 1 1 0 1 1 1 1 0 2 2 1 0 0 0 2 0 0 1 0 1 1 0 0 0 0 0 1 1 0 1 1 1 0 0 1 0 1 0 0 2 0 2 0 1 0 0 0 0 2 2 2 0 1 0 0 1 1 1 1 1 1 2 2 0 0 0 2 1 1 1 0 2 0 2 2 0 1 0 1 0 0 0 1 1 0 1 2 2 0 2 1 0 1 2 1 1 0 1 0 0 1 2 0 2 0 1 0 0 0 0 1 2 2 0 1 0 0 1 0 1 0 1 1 1 0 0 0 2 2 0 0 0 1 1 1 1 0 0 1 1 0 1 0 1 1 1 1 1 0 0 2 1 1 0 0 1 0 0 0 1 0 1 0 1 1 2 2 0 0 2 2 1 0 2 0 0 1 2 2 0 1 1 1 2 0 1 0 0 1 2 0 2 0 2 0 0 1 1 0 1 0 1 1 2 1 1 0 0 2 0 0 0 0 1 0 0 0 0 1 0 2 2 2 0 0 1 0 2 2 2 0 2 0 0 0 2 0 0 0 1 0 0 0 0 0 0 0 0 0 0 0 1 1 0 2 1 0 0 1 1 0 0 1 1 0 2 1 0 0 2 0 1 1 1 1 0 0 2 0 2 0 1 0 2 2 2 2 0 1 1 0 0 0 1 0 0 1 0 2 1 1 2 0 1 0 1 1 0 2 2 0 1 0 1 0 2 0 0 0 0 0 2 2 1 0 1 0 1 0 0 1 0 1 0 2 0 0 1 0 0 0 2 0 0 0 0 1 1 0 1 1 1 0 0 2 0 1 0 1 0 1 2 1 0 1 0 0 0 0 2 0 0 2 1 0 1 0 0 1 0 0 0 0 0 0 0 1 1 0 0 0 0 0 0 0 0 2 2 0 0 1 1 2 0 0 0
154 0 0 0 0 0 2 1 0 2 1 0 0 0 0 0 0 2 1 1 1 1 0 2 0 0 0 0 2 2 1 2 2 2 0 1 1 1 1 1 1 1 0 0 2 0 0 0 0 1 1 1 0 1 1 0 1 0 0 1 1 2 0 2 0 0 0 0 1 1 0 0 0 2 0 2 1 0 1 0 0 1 1 1 2 0 0 0 0 2 0 0 1 1 0 2 0 2 0 1 1 0 1 0 2 0 2 0 1 1 1 2 1 2 1 1 1 0 0 0 2 0 1 1 0 1 1 0 1 1 0 0 0 0 0 0 0 0 0 0 2 0 0 1 0 0 0 0 0 2 0 0 0 0 0 0 0 0 0 0 0 0 1 1 0 1 0 1 0 1 1 0 0 2 0 0 0 0 0 1 0 0 2 2 2 2 2 0 0 0 0 1 1 0 1 0 0 0 0 1 0 1 1 0 2 1 0 0 0 0 1 0 2 0 0 2 1 0 1 2 0 0 2 0 0 0 1 0 0 0 0 0 0 0 0 0 0 2 2 0 0 1 2 2 0 0 0 1 1 0 0 0 0 0 0 2 2 0 0 0 0 0 1 1 0 0 0 0 2 0 0 2 0 2 0 0 0 2 1 0 1 1 0 0 0 1 1 2 1 2 0 1 0 2 2 0 0 2 0 2 1 0 2 0 0 0 1 2 2 0 0 2 0 0 2 0 2 0 1 1 0 1 1 1 2 0 0 2 1 0 0 1 0 0 0 0 0 1 0 1 0 1 2 2 0 0 1 1 2 0 0 0 0 0 0 0 0 0 0 1 1 0 1 1 1 0 0 1 1 0 1 1 0 1 0 0 0 2 0 0 1 0 1 1 1 1 1 0 0 0 0 1 0 0 2 0 1 1 0 0 0 0 0 2 0 2 0 1 0 1 0 2 0 0 0 1 0 0 0 1 0 1 1 0 1 1 0 1 1 0 2 0 0 2 0 1 0 1 0 0 1 1 0 0 0 1 1 0 1 0 0 0 0 2 1 1 1 2 1 0 0 0 1 1 0 1 1 0 2 0 1 1 2 2 0 0 0 2 1 1 2 1 0 1 1 2 1 0 1 0 1 1 0 2 1 0 0 0 0 2 2 2 1 1 1 0 1 1 0 0 0 1 1 0 0 1 1 2 0 2 2 2 2 0 0 1 0 0 1 2 1 0 0 0 0 0 1 1 1 1 1 2 0 1 1 2 0 0 2 2 0 0 0 2 2 0 0 0 0 1 0 0 2 1 0 1 1 0 0 0 1 1 0 0 1 0 1 1 0 2 0 0 1 1 1 0 0 2 0 2 0 2 0 0 0 0 0 0 0 1 0 1 0 1 2 2 1 0 1 1 2 0 0 0 0 0 0 0 1 0 0 0 0 0 0 0 2 1 0 0 1 0 1 0 0 2 0 0 0 2 0 1 0 1 2 2 2 0 0 0 0 1 0 0 0 0 2 1 1 0 0 0 1 0 1 1 0 2 0 2 2 0 0 1 1 0 0 0 0 0 2 0 2 1 0 1 2 2 2 0 0 0 0 1 0 0 2 2 0 2 0 2 0 0 1 0 2 2 2 0 0 0 0 2 0 2 1 1 1 1 0 0 1 2 2 1 1 0 0 0 0 0 0 0 0 0 1 0 0 2 0 0 0 1 0 1 2 1 0 0 0 0 0 1 0 1 1 0 1 1 0 1 2 1 0 1 2 0 0 2 0 0 2 2 2 1 0 1 0 0 0 0 2 1 1 0 0 2 0 2 2 0 1 1 1 0 0 0 0 1 1 0 1 0 1 0 1 0 0 1 1 1 1 1 1 0 2 2 2 1 0 1 0 1 1 2 0 1 0 1 0 1 1 2 0 2 0 0 1 0 0 0 1 0 0 1 1 0 0 0 2 0 0 0 1 1 0 0 0 0 1 2 1 1 0 0 0 0 2 0 0 0 1 1 0 1 0 0 1 2 2 2 0 0 0 0 2 0 1 0 1 0 0 0 1 0 1 2 0 0 1 1 2 1 1 1 1 1 0 1 1 0 0 1 1 1 0 1 0 0 0 1 0 0 0 0 1 0 1 1 1 0 0 2 0 0 0 1 0 0 0 0 2 0 0 0 0 0 0 0 2 0 2 0 0 0 0 2 1 1 0 1 0 0 0 2 2 0 2 2 0 1 0 0 0 1 1 2 2 0 0 2 1 2 0 0 2 0 1 2 0 1 0 2 1 1 0 0 1 0 0 0
155 0 0 0 0 0 0 2 0 0 0 0 1 1 1 1 0 1 1 1 1 1 0 2 0 0 0 0 2 1 1 2 0 1 1 1 1 1 0 0 0 0 0 0 2 0 1 0 1 2 0 1 0 0 0 1 0 0 1 1 1 1 0 2 0 1 0 0 0 0 0 0 2 2 2 2 1 0 1 0 0 2 2 1 1 0 1 2 2 2 1 2 1 0 1 1 0 1 0 1 1 0 1 0 2 1 2 0 1 1 0 0 1 1 1 1 1 0 0 0 2 0 1 1 0 1 1 0 1 1 0 0 0 0 0 0 0 0 0 0 1 0 1 0 0 1 1 0 0 0 0 1 1 0 0 1 0 1 0 1 1 1 1 1 2 1 1 1 0 1 1 0 0 2 2 0 0 1 1 0 0 1 1 2 2 2 1 2 1 2 0 0 1 0 1 0 0 0 0 1 0 1 0 0 2 1 1 0 2 1 2 1 0 0 0 2 1 0 1 2 0 0 2 0 0 0 1 2 0 2 1 0 0 0 0 0 0 2 2 0 0 0 2 1 0 0 0 1 1 0 0 0 1 1 1 2 1 0 0 0 0 0 0 0 1 0 0 0 0 0 0 2 0 2 0 1 0 1 1 0 0 0 1 1 0 2 1 2 0 2 0 0 1 1 2 0 1 1 0 0 1 0 1 0 0 0 1 2 1 0 0 1 1 1 2 0 0 0 2 2 0 2 0 2 1 0 0 1 1 1 0 1 0 0 0 0 0 1 0 0 0 0 1 2 0 0 0 0 2 1 0 0 1 1 0 1 1 0 0 0 0 0 2 0 2 1 0 1 2 0 2 0 1 1 0 0 0 1 0 2 2 1 0 1 1 0 0 0 0 0 0 1 1 0 2 0 2 0 2 1 1 2 1 1 0 1 0 0 0 1 2 0 0 0 1 0 1 0 0 0 1 0 1 1 1 1 0 0 0 1 1 1 0 2 0 0 0 0 0 0 1 1 0 0 0 1 0 0 2 0 0 1 0 2 1 0 1 1 1 2 1 0 1 0 0 2 1 1 2 1 1 1 2 2 1 0 1 2 2 1 1 2 0 1 1 2 1 1 1 0 1 1 0 1 2 0 0 1 1 2 1 1 0 0 2 0 2 1 0 0 0 2 1 0 0 0 1 2 0 1 1 2 2 2 2 1 0 2 0 1 1 0 0 0 0 0 1 0 0 0 1 1 1 0 2 1 0 1 1 1 0 0 0 1 1 1 1 1 0 0 0 1 0 2 2 0 0 2 2 2 1 1 1 0 1 1 1 0 0 0 1 0 0 0 1 0 0 1 1 1 1 0 1 2 0 1 0 1 0 0 0 1 2 2 2 2 0 0 2 1 0 0 0 0 0 0 1 0 0 0 0 0 0 0 0 1 2 0 0 0 1 0 0 0 0 0 1 0 1 1 2 0 0 1 1 0 0 0 2 0 0 2 0 0 0 0 2 1 1 0 0 0 2 0 1 1 0 0 1 0 1 0 0 0 1 0 1 1 2 2 0 1 2 2 0 2 2 2 2 0 0 0 0 1 0 0 1 2 0 1 0 1 0 0 1 0 2 1 1 0 0 0 0 2 1 0 0 1 0 1 0 0 0 2 2 1 0 1 0 0 0 0 0 1 2 1 1 2 0 2 2 2 0 0 0 1 1 1 0 0 0 0 0 0 0 1 1 0 0 0 0 2 2 0 0 0 2 2 0 2 0 0 2 1 1 0 2 1 1 1 0 1 0 0 1 1 1 2 0 2 0 0 1 2 1 1 0 1 1 0 0 0 0 0 2 0 1 0 1 0 0 0 1 1 1 0 2 1 1 0 0 0 0 1 1 1 0 2 0 0 0 2 1 1 0 2 0 1 1 0 0 0 0 0 0 0 0 0 0 0 2 0 0 0 2 0 0 0 0 0 0 1 0 0 0 1 0 0 1 2 2 1 0 2 0 1 0 0 1 2 2 2 2 0 0 0 0 1 0 0 0 0 0 0 2 0 2 1 2 0 1 1 2 2 0 1 1 1 0 0 0 0 1 0 1 1 0 0 2 2 0 0 0 1 0 0 1 2 1 0 2 1 1 1 2 1 1 1 0 1 1 1 2 1 1 2 2 1 0 0 2 0 2 0 0 0 0 1 0 0 2 0 1 1 1 0 1 0 1 1 0 1 0 1 0 2 2 1 1 0 0 1 1 1 0 0 0 0 0 2 0 0 0 2 0 0 1 1 2 0 1 0
156 0 0 0 0 0 0 2 0 1 1 1 0 0 0 0 0 1 0 1 1 1 0 1 0 0 0 0 2 2 2 0 2 2 0 2 0 2 0 0 1 1 0 0 1 0 0 0 2 0 0 0 0 1 1 0 0 0 1 0 1 1 0 2 1 1 1 1 0 0 0 1 2 1 1 1 1 2 2 0 2 2 2 0 0 1 2 0 0 2 0 0 2 1 0 0 0 1 0 1 1 1 1 1 2 0 2 0 0 2 2 2 1 2 1 2 2 0 0 0 2 0 1 1 0 0 1 0 1 1 0 0 1 0 0 0 1 0 1 0 0 0 1 0 1 1 0 0 0 0 0 0 0 0 1 1 0 1 0 1 0 0 1 2 1 0 0 1 1 1 0 1 0 2 2 0 0 1 0 1 1 1 0 2 2 1 1 0 0 1 0 0 0 1 1 0 0 0 0 1 0 1 0 1 2 1 2 1 1 0 1 0 2 0 0 2 0 0 1 0 2 0 2 0 0 0 0 0 0 0 0 0 0 0 0 0 0 2 1 0 0 0 1 2 0 0 0 0 0 0 0 0 0 0 0 1 1 0 0 0 0 0 0 0 0 0 0 1 2 0 1 1 0 2 0 0 0 1 1 0 0 1 0 0 0 1 0 1 1 1 0 1 1 2 2 0 0 0 0 0 0 0 2 1 1 0 1 2 1 0 0 1 2 0 0 0 2 2 1 1 1 2 1 0 2 0 0 1 1 0 0 2 0 0 0 0 0 1 0 1 1 2 1 1 2 2 0 0 0 0 0 0 2 2 0 2 2 0 0 1 1 0 0 0 0 0 0 2 2 1 2 0 0 2 2 1 0 1 0 2 0 1 0 1 1 1 0 1 1 1 0 2 1 0 2 0 1 0 2 2 2 2 0 2 2 0 0 0 0 2 0 0 0 0 0 0 0 1 0 0 0 1 1 2 2 1 1 1 1 0 0 2 1 0 2 2 0 2 0 0 0 2 0 0 0 1 0 0 1 0 0 0 0 1 2 1 2 0 2 2 0 0 0 0 1 2 0 1 2 1 1 1 2 2 0 0 0 2 2 0 1 2 0 1 2 0 0 1 1 0 1 1 2 1 2 0 0 2 2 1 0 0 1 1 0 1 1 0 0 0 0 0 0 1 1 1 0 1 0 2 2 1 1 1 1 0 1 0 0 2 0 2 1 0 1 1 2 1 1 2 0 0 1 0 1 1 0 1 2 2 0 0 0 2 1 0 0 1 1 1 1 0 1 1 0 0 0 2 1 0 1 1 1 0 1 1 1 0 0 2 0 1 1 1 0 0 2 1 0 1 1 0 1 0 0 0 1 0 0 0 0 1 1 1 1 1 1 0 2 2 0 0 0 1 0 1 0 0 0 0 0 0 1 1 0 1 2 2 0 0 1 0 0 0 0 1 1 0 2 2 2 0 0 1 1 1 1 1 0 1 0 2 1 0 1 1 2 2 2 0 0 0 1 1 0 1 0 1 1 0 0 2 1 0 0 0 0 0 1 1 0 2 2 2 1 2 1 1 2 1 1 1 0 2 1 0 2 2 0 2 0 1 0 0 2 0 2 1 1 0 0 0 0 2 0 1 1 1 1 1 1 0 0 1 0 1 0 0 0 0 0 0 0 0 1 1 0 0 0 2 0 0 0 1 0 0 1 2 1 0 0 1 0 0 0 0 0 0 1 0 0 0 2 0 0 0 2 1 0 2 0 0 0 1 0 1 2 0 2 2 0 2 0 0 1 2 0 1 0 2 1 1 1 1 1 0 1 0 0 1 1 0 1 0 1 0 2 0 1 0 0 0 1 1 0 0 1 2 2 0 2 2 0 2 2 1 0 1 0 0 0 2 0 0 0 2 0 1 1 0 0 0 1 0 0 0 0 1 1 0 1 0 0 1 0 2 0 1 1 1 0 1 0 0 0 0 1 0 2 1 0 0 1 1 0 2 1 1 0 2 2 2 2 0 0 0 0 1 0 0 0 0 1 0 1 0 1 0 0 1 0 1 1 1 1 1 0 0 0 0 0 1 0 1 1 0 0 1 2 1 1 0 0 0 0 0 0 1 1 0 1 0 1 2 0 0 0 0 0 1 0 0 0 2 0 0 0 0 0 0 2 0 1 1 1 0 1 2 2 1 1 0 0 0 1 1 2 0 1 2 0 1 0 0 0 0 1 1 1 0 0 2 2 2 0 1 1 0 1 1 0 0 0 2 1 0 0 0 2 0 0 0
157 0 0 0 0 0 2 1 0 2 2 0 0 1 1 1 0 1 1 0 0 1 1 2 0 0 0 0 2 2 1 1 2 2 1 2 0 2 0 0 1 1 1 1 2 1 0 0 2 0 0 0 1 1 0 0 1 0 0 1 0 1 0 1 0 1 0 0 0 0 0 1 1 2 1 2 2 0 1 0 0 2 2 1 1 0 0 0 0 2 0 0 2 1 0 1 0 1 0 1 1 0 1 1 2 0 2 0 0 2 1 1 0 0 0 0 0 0 0 0 1 1 2 2 0 1 1 1 1 1 1 1 0 0 0 0 0 0 0 0 1 0 0 0 2 1 0 0 0 0 0 0 1 0 0 0 0 0 0 0 0 0 2 2 0 2 1 1 0 1 1 0 1 1 2 0 0 2 1 0 0 2 0 2 1 0 1 1 0 0 1 1 2 0 2 0 0 0 0 1 0 1 1 0 2 1 0 0 1 0 2 0 1 0 0 1 1 0 1 0 2 0 1 0 0 0 2 1 0 1 1 0 0 1 2 0 0 2 2 0 0 0 2 2 0 0 0 1 0 0 0 1 1 0 0 1 1 0 0 1 1 1 0 0 1 1 0 1 0 0 0 2 0 1 0 0 1 2 2 1 1 1 0 0 0 2 0 2 0 2 0 0 0 2 2 1 0 1 0 1 1 1 0 0 0 0 0 0 1 1 0 1 1 0 1 0 2 1 1 1 0 1 1 1 0 0 0 0 0 1 0 2 1 0 0 0 0 1 1 0 0 0 2 2 0 0 1 1 2 1 1 1 1 1 0 0 0 0 0 2 2 0 2 0 2 1 0 2 0 0 0 2 1 2 1 1 0 2 1 1 0 1 0 0 1 1 1 0 0 0 0 1 0 0 2 1 0 1 0 0 0 0 1 0 0 0 1 1 0 2 0 1 0 0 1 0 0 0 0 0 0 2 1 1 0 1 1 0 0 1 2 2 0 2 0 1 0 0 0 0 1 1 1 1 1 2 0 0 1 0 0 0 0 2 2 1 2 2 1 2 2 0 1 1 0 0 0 2 2 1 1 1 2 2 2 1 1 1 2 0 1 0 0 1 2 0 0 1 2 2 0 1 1 1 1 1 1 2 2 1 1 0 2 2 0 0 1 0 0 0 1 1 0 2 2 0 0 2 1 2 2 2 1 0 0 0 0 0 1 2 0 1 0 0 0 1 0 1 0 1 0 0 0 0 1 1 0 1 1 1 0 1 0 2 2 1 0 0 2 0 0 0 1 1 0 1 1 1 1 1 0 1 0 0 0 0 0 1 0 2 0 0 0 0 1 0 0 1 1 1 0 1 0 1 0 0 0 1 0 1 1 1 1 0 1 1 1 0 0 0 0 0 0 1 0 1 0 0 1 0 0 0 0 0 0 0 2 2 0 0 1 0 0 0 0 0 0 1 1 2 1 0 0 0 1 1 1 0 2 0 1 0 1 0 1 1 2 2 2 0 0 0 1 0 0 2 0 1 2 0 0 2 0 0 1 0 1 0 1 1 1 2 2 2 1 1 0 0 2 2 0 0 1 2 0 0 2 2 0 1 1 1 0 1 1 0 1 1 1 0 0 0 0 2 0 2 0 1 0 0 0 0 0 2 0 1 1 1 0 0 0 0 0 1 1 0 1 0 0 1 0 0 0 1 0 0 1 0 0 0 0 0 0 0 0 0 0 0 1 0 0 1 2 0 0 1 2 0 0 1 1 0 1 1 1 0 2 0 0 0 0 0 0 0 0 2 0 2 0 2 1 0 0 0 0 0 0 0 0 1 0 0 0 0 2 0 1 0 1 1 0 0 1 1 0 0 1 2 2 0 1 1 0 1 1 1 0 1 0 1 0 1 1 2 0 1 0 0 1 0 0 0 1 0 1 0 1 0 0 1 1 0 0 0 2 0 1 0 0 0 0 2 2 1 0 2 0 0 2 1 0 0 1 1 0 1 1 0 0 1 0 0 2 0 0 0 0 0 0 1 1 0 0 0 2 1 1 2 0 0 0 2 2 2 1 1 1 0 0 0 0 1 0 0 0 0 0 0 2 0 1 1 0 1 1 0 1 0 0 0 2 0 0 2 0 0 0 1 0 1 0 0 2 0 0 1 1 0 0 0 2 0 0 1 2 0 2 2 2 0 2 0 0 1 1 0 1 0 1 1 0 1 0 0 0 1 1 0 1 0 0 0 2 1 0 0 1 2 0 2 1 0 0 2 1 0 1 1 1 0 0 0
158 0 0 0 0 0 2 2 0 1 1 1 1 1 0 0 0 1 0 2 2 1 0 2 1 1 2 0 2 2 1 2 0 0 1 1 1 2 0 0 2 2 0 0 1 0 0 0 0 1 1 2 1 1 0 0 1 0 2 0 1 1 0 0 0 0 0 0 0 0 0 0 2 2 0 2 1 0 1 0 0 1 2 1 1 0 0 0 0 2 0 1 2 2 0 0 0 0 0 0 0 0 0 1 2 2 2 1 1 1 0 1 0 1 0 0 0 0 1 0 0 2 1 1 0 1 1 1 2 1 0 0 0 0 0 0 0 0 0 0 1 0 0 0 0 0 0 0 0 0 0 0 0 0 0 0 0 0 0 0 0 0 2 2 2 2 0 1 1 1 0 1 0 2 0 1 0 1 0 1 1 1 1 2 1 1 1 1 0 1 0 1 2 1 2 0 0 0 1 0 0 0 0 1 2 0 0 1 1 0 2 0 1 0 0 2 0 1 0 0 2 1 2 0 0 0 1 2 0 2 1 0 1 1 0 0 0 2 2 0 0 0 1 2 0 0 0 0 0 0 0 0 2 1 1 1 0 0 0 0 0 0 1 0 0 0 0 0 2 0 0 2 0 1 0 1 1 2 1 0 1 0 1 1 0 1 1 2 1 2 0 0 1 2 2 1 1 0 0 0 0 0 1 0 0 0 1 2 1 1 0 1 2 0 2 0 2 1 0 0 1 2 2 2 0 0 0 1 2 1 0 0 0 0 0 0 0 1 0 0 0 0 2 1 1 1 0 1 2 0 1 1 2 2 0 0 0 0 0 1 1 0 0 0 0 1 0 2 2 0 2 0 1 1 2 1 0 2 0 1 0 1 1 1 0 0 0 1 1 0 0 0 1 1 2 0 1 1 0 0 0 0 0 2 0 1 1 0 0 2 0 1 0 0 0 0 0 1 1 0 0 1 0 1 0 2 1 0 0 0 0 0 0 1 0 0 0 0 0 0 2 0 0 0 0 1 0 0 1 0 0 0 0 2 1 0 1 2 1 1 1 0 1 1 0 1 0 2 2 2 2 2 1 1 2 0 2 0 2 0 1 2 0 1 1 1 1 1 2 0 1 2 1 1 1 0 0 2 2 2 0 0 1 1 1 0 2 0 1 0 1 1 0 0 0 1 1 2 0 2 2 2 0 0 0 0 2 1 0 2 1 1 1 0 1 0 0 1 2 2 1 0 0 0 1 1 0 1 1 1 0 0 0 0 2 2 2 0 2 0 0 0 0 1 1 0 0 1 1 1 1 0 0 0 0 0 0 0 1 1 0 0 0 0 1 0 0 0 0 0 0 0 0 0 1 1 1 0 0 0 0 2 1 2 2 2 1 0 1 0 0 0 1 1 1 1 0 0 0 0 0 0 0 0 0 1 2 1 0 0 0 0 1 0 0 0 0 0 1 2 1 2 0 1 2 1 2 1 2 0 0 1 0 0 0 0 2 2 2 0 0 0 1 0 1 2 0 1 0 0 0 0 0 0 0 1 1 0 1 2 0 1 1 1 1 1 0 1 2 1 1 1 0 1 0 0 1 2 0 1 0 1 0 0 1 0 2 2 2 1 0 0 0 1 1 1 0 1 1 1 0 0 1 2 0 1 0 1 1 1 1 1 0 1 1 0 2 0 0 0 0 0 0 0 0 1 1 0 1 1 1 1 0 1 0 0 0 0 2 0 0 0 2 0 0 1 2 0 0 1 1 1 2 0 0 0 1 0 1 1 0 0 0 0 1 2 0 2 0 2 1 0 1 1 0 1 0 0 1 2 1 0 1 1 0 0 2 1 1 0 0 0 0 0 1 0 1 1 1 0 1 1 0 2 1 0 0 2 1 0 0 2 0 1 0 2 0 0 0 0 1 1 0 0 0 0 0 2 2 0 1 1 0 0 2 0 0 0 0 0 0 1 1 0 0 2 0 0 1 1 0 0 1 1 0 1 0 1 0 1 1 1 1 0 0 0 1 0 0 0 0 0 1 0 0 0 0 2 0 0 0 2 1 1 1 1 1 1 0 0 0 0 1 0 1 1 0 2 1 1 0 0 0 0 1 0 1 1 0 1 2 0 0 1 0 0 0 0 1 1 0 0 2 0 0 0 1 0 0 0 2 0 1 1 1 0 1 2 0 0 1 1 0 1 1 1 1 0 1 1 0 0 0 0 0 1 1 1 1 0 0 2 2 2 0 1 2 1 1 2 0 0 0 1 0 0 0 0 1 0 0 0
159 0 1 0 0 0 1 0 0 2 1 0 0 0 0 0 0 2 0 0 0 1 0 1 0 0 0 0 2 2 1 1 0 1 2 1 2 1 0 0 1 1 0 0 1 0 0 0 0 2 2 2 0 0 1 0 0 0 0 1 1 1 0 2 0 1 1 0 0 0 0 0 1 2 0 2 2 2 1 1 0 2 2 1 1 0 0 0 0 2 0 0 1 1 0 1 0 0 0 0 0 0 0 2 2 0 2 1 2 0 0 1 1 1 2 2 1 0 2 0 0 0 2 2 1 0 1 1 2 2 1 1 0 0 0 0 0 0 0 0 2 0 0 0 0 1 0 0 0 0 0 0 1 0 0 0 1 0 0 0 0 0 1 2 0 1 0 1 1 1 0 1 0 2 2 0 0 1 0 1 0 1 0 1 0 0 0 2 2 0 2 2 1 1 1 0 0 0 1 1 0 1 0 1 2 1 1 1 1 0 2 0 1 0 0 2 1 1 0 0 2 1 1 0 0 0 1 1 0 1 0 0 0 0 0 0 0 2 2 0 0 0 2 2 0 0 0 0 0 0 0 0 1 1 1 2 0 0 0 0 0 0 0 0 0 0 0 1 1 0 1 1 0 1 0 0 1 2 2 2 2 2 1 1 0 1 0 1 0 2 1 0 2 2 2 0 1 1 0 1 1 1 2 1 0 0 0 2 0 0 1 1 2 0 2 0 0 1 0 0 0 1 0 2 1 0 0 1 1 0 0 2 0 0 0 0 0 2 0 0 0 0 2 2 0 0 1 0 1 1 0 0 1 1 0 0 0 0 0 0 0 0 1 0 1 0 0 1 2 0 2 0 0 2 0 0 0 1 1 2 1 1 0 0 2 1 1 1 1 1 0 2 1 0 2 0 1 1 0 0 0 1 0 1 0 1 1 1 1 1 0 1 0 0 0 1 0 0 0 0 1 1 0 0 1 1 1 0 0 1 2 1 0 1 0 1 0 1 0 0 0 2 0 2 1 2 1 0 1 0 0 0 0 2 1 1 1 1 1 1 0 0 0 1 0 1 1 2 1 0 0 0 2 2 2 1 1 0 2 0 2 1 0 2 1 1 1 0 2 0 0 2 0 0 1 0 0 1 1 2 1 1 1 1 0 2 0 1 0 0 0 2 2 0 0 0 1 2 0 1 1 2 0 0 0 1 1 0 1 1 1 1 1 0 1 2 1 1 2 2 1 1 0 1 2 0 1 2 0 0 0 0 0 1 2 2 1 0 2 0 0 0 1 1 1 0 0 2 1 0 0 0 1 0 0 1 2 1 0 2 0 0 0 0 1 1 1 2 0 2 1 0 1 0 1 0 1 0 0 0 0 1 0 1 2 2 0 0 1 0 0 0 0 0 0 0 0 0 1 0 0 0 1 0 0 2 2 2 0 0 2 0 0 0 0 0 1 1 0 2 0 0 0 1 2 2 2 1 0 0 0 2 1 1 1 1 2 2 2 1 1 0 1 0 2 0 0 2 0 1 0 1 0 1 0 1 1 0 0 0 0 1 2 2 0 2 1 0 1 2 0 0 0 1 1 0 2 2 1 1 0 1 0 0 0 0 2 1 2 0 0 0 0 1 0 0 0 0 0 0 0 0 0 2 2 1 0 0 1 1 0 0 1 0 1 1 0 0 0 0 0 0 1 0 0 0 1 0 0 0 0 0 0 1 0 0 1 0 0 0 0 0 2 0 0 1 2 0 1 1 0 1 1 1 0 0 1 2 0 0 0 0 1 1 2 1 0 2 1 2 0 1 2 2 0 1 0 1 0 1 1 0 1 0 1 0 0 0 0 2 0 0 1 1 0 0 1 1 2 1 1 2 0 2 2 1 0 0 1 0 0 1 2 0 0 2 0 1 1 1 1 1 0 0 0 0 0 1 1 0 1 0 0 1 1 0 0 0 0 0 0 1 0 0 0 0 0 0 1 1 0 0 2 0 0 1 1 0 0 1 1 1 1 0 0 0 1 0 0 0 0 0 0 0 1 0 1 2 0 0 0 2 2 2 0 0 2 1 0 1 0 1 0 0 0 1 0 1 0 0 0 0 0 1 2 0 1 1 0 1 2 0 1 0 0 1 1 2 0 1 0 0 2 1 1 0 1 0 0 0 2 0 2 0 0 0 0 1 1 1 1 0 0 0 2 0 0 0 2 2 0 1 1 1 0 0 0 1 2 0 0 1 0 0 0 0 0 1 1 2 1 0 0 1 1 0 0 0 0 0 0 1
160 0 0 0 0 0 1 2 0 1 0 1 0 0 0 0 0 1 1 1 1 1 0 2 0 0 0 0 1 1 1 2 0 0 2 0 2 1 0 0 0 0 1 1 2 1 0 0 2 1 0 1 0 0 0 1 0 0 0 0 1 1 0 1 0 0 0 1 0 0 0 0 1 1 0 1 1 1 1 0 1 2 1 0 0 0 0 0 0 2 0 1 0 0 1 2 1 1 0 2 0 1 0 1 2 1 2 0 1 1 1 2 1 2 1 1 1 0 1 0 0 0 2 2 1 0 1 1 1 1 0 0 0 0 0 0 1 0 0 0 0 0 0 0 1 1 0 0 0 0 0 0 1 0 0 1 0 1 0 0 0 0 1 1 1 2 0 2 1 1 0 0 0 2 1 0 0 1 0 1 1 1 1 2 2 2 1 1 0 1 0 0 1 0 2 0 0 0 0 1 0 1 0 2 2 0 0 0 2 0 2 0 0 0 0 2 1 2 0 0 2 2 2 0 0 0 1 1 0 1 0 1 1 1 1 0 0 2 2 0 0 0 2 1 0 0 0 1 1 1 1 0 1 1 1 1 1 0 0 1 0 1 0 0 0 0 0 0 2 1 1 1 0 2 1 1 0 2 2 2 2 2 0 0 1 1 1 2 1 2 0 1 2 2 2 0 2 2 0 1 1 0 0 0 0 0 0 2 1 0 0 1 2 0 2 0 1 0 1 1 0 2 2 2 0 0 0 1 1 1 0 1 0 0 0 1 0 1 0 1 0 0 1 2 1 2 0 1 1 1 0 0 1 1 1 0 0 0 0 1 1 0 2 0 2 1 0 2 2 0 2 0 1 2 1 1 0 1 1 1 1 1 0 0 1 1 0 0 0 0 0 0 0 0 0 2 2 0 0 0 0 0 1 1 0 1 0 1 0 1 1 1 1 1 0 0 0 0 0 0 1 0 1 1 2 1 1 0 0 1 1 0 0 1 0 1 1 1 0 0 1 1 0 0 0 1 0 0 2 0 0 1 0 2 2 1 2 1 1 2 1 0 1 1 0 1 0 0 2 0 1 1 1 1 2 0 2 2 2 1 1 1 0 2 0 2 2 0 1 1 1 0 1 2 0 0 0 1 1 2 2 0 1 1 0 1 2 1 0 0 0 1 1 1 1 0 0 2 0 1 1 2 0 0 0 2 0 0 0 1 1 0 2 1 2 0 0 1 2 2 1 1 0 1 1 1 0 2 0 0 0 0 1 2 2 0 0 0 2 0 0 0 0 2 1 0 0 2 2 1 1 0 0 0 0 0 0 0 0 1 1 0 1 1 1 1 2 0 0 0 0 0 2 0 0 2 0 1 0 2 1 0 1 1 2 2 2 0 0 0 0 0 0 0 0 0 0 0 0 0 0 0 1 1 0 0 1 1 0 0 1 0 0 0 0 0 0 0 0 1 0 0 0 2 2 2 2 0 0 0 0 2 0 1 0 0 1 2 2 0 0 0 0 1 0 1 0 2 0 1 1 0 1 0 1 0 0 0 0 1 1 0 2 1 0 2 0 1 2 1 0 0 0 1 1 0 2 1 0 0 0 0 0 0 2 0 1 1 1 0 0 0 0 2 0 1 0 1 0 0 0 0 1 2 1 1 1 0 0 0 0 0 0 1 1 0 1 0 0 0 0 0 0 0 0 0 0 1 1 0 0 1 0 0 1 0 0 1 0 0 0 0 2 1 0 1 2 1 0 2 0 1 1 2 2 0 0 0 2 2 0 2 0 0 1 1 1 2 1 2 0 1 2 2 2 0 1 0 0 1 1 0 0 1 1 0 1 0 0 1 1 1 0 0 1 0 1 1 2 0 1 1 0 2 2 2 0 2 2 0 1 2 0 2 0 2 0 0 1 1 1 1 0 0 0 0 0 1 1 0 1 0 0 0 2 0 0 0 0 0 0 1 0 0 0 0 2 0 1 1 0 0 1 1 0 0 0 1 1 2 2 2 0 0 0 0 1 0 0 0 1 0 1 0 2 0 2 1 0 1 0 1 1 1 1 1 1 0 0 0 0 0 1 0 1 1 1 2 2 2 0 0 0 1 2 0 2 1 1 0 2 1 0 1 0 1 0 0 0 2 0 0 2 0 0 1 1 2 1 0 2 0 1 0 1 0 1 2 1 0 1 1 0 0 1 1 2 0 1 1 0 0 0 0 0 1 1 0 0 0 0 1 1 1 0 0 1 0 0 0 0 0 0 1 0 1 1 1 1 0 0 0
161 0 0 0 0 0 1 1 0 2 0 0 0 0 0 0 0 1 0 1 1 1 2 2 0 0 0 0 1 1 1 1 1 1 1 1 1 1 0 0 1 1 0 0 2 1 0 0 0 2 0 1 0 1 0 1 0 1 2 1 0 1 0 1 0 1 0 0 1 1 0 1 1 2 1 2 2 2 2 2 0 2 2 1 1 0 0 0 0 2 0 0 0 2 0 2 1 1 0 1 1 1 0 0 2 1 2 0 0 2 0 0 0 2 0 0 0 0 0 0 2 0 2 2 0 0 2 0 1 1 1 1 0 0 1 1 0 0 0 0 0 0 0 0 0 0 1 0 0 1 0 0 0 2 0 0 0 1 0 0 1 0 1 2 1 2 1 0 1 0 0 2 0 2 1 0 1 0 0 1 0 0 0 2 1 0 2 0 0 1 1 0 2 1 2 0 1 0 1 0 0 0 0 0 1 1 1 2 1 0 1 0 2 0 0 2 0 1 0 1 1 1 2 0 0 1 1 2 1 2 0 0 0 0 0 0 0 2 2 0 0 0 2 1 0 0 0 0 0 0 0 0 0 0 0 0 1 1 1 1 1 1 1 0 0 0 0 0 1 0 0 2 0 1 0 0 0 1 1 2 1 2 0 0 0 1 0 1 1 1 0 1 1 2 2 1 1 1 0 1 1 1 2 1 0 0 0 2 1 0 0 0 1 0 2 0 2 0 0 0 0 1 0 1 2 0 0 0 1 1 0 1 0 1 0 1 0 0 0 1 1 1 2 2 0 0 1 1 2 2 0 0 1 1 0 0 0 0 0 1 1 0 0 0 0 2 0 2 1 0 1 1 1 2 1 1 0 1 0 2 1 0 0 0 1 0 1 0 0 0 1 1 0 0 2 1 0 1 1 1 1 1 0 1 0 1 0 1 0 1 0 0 1 1 0 0 0 1 0 0 1 2 0 0 0 0 0 0 0 1 1 0 1 1 1 1 0 2 1 0 1 1 0 1 1 1 0 0 2 0 0 1 0 2 0 0 1 2 0 1 1 0 0 0 0 1 0 1 1 0 0 0 1 1 2 0 2 1 2 0 1 1 0 2 0 2 1 0 1 0 1 1 1 2 1 1 1 0 0 2 2 2 1 1 0 1 1 1 0 0 1 0 1 0 0 1 1 2 0 2 2 2 0 0 0 1 1 1 1 1 1 0 0 0 0 0 1 0 2 1 2 2 0 0 1 2 0 1 1 1 0 0 0 2 1 1 0 2 1 0 0 1 1 1 0 1 1 2 2 2 1 0 0 0 0 0 0 0 0 2 0 0 1 1 0 0 1 1 0 1 0 1 1 0 1 0 1 0 0 0 0 2 0 1 1 2 1 0 0 1 0 0 0 1 1 1 0 0 0 0 0 0 0 0 0 1 2 2 0 0 0 0 0 0 0 2 0 1 1 2 2 1 0 0 1 1 1 0 1 0 0 2 0 0 0 0 2 1 1 0 0 0 1 1 0 1 0 2 0 0 0 1 2 0 0 0 0 0 0 0 0 1 2 2 1 2 1 0 2 2 0 0 0 2 0 0 0 1 0 0 0 0 0 0 1 0 1 1 2 0 0 0 0 2 0 1 0 1 1 1 0 0 0 1 0 0 1 0 0 0 0 0 0 0 0 0 1 1 0 1 1 1 0 0 0 1 1 0 1 1 1 1 0 1 0 0 1 0 1 1 0 1 2 0 0 0 1 0 0 2 0 0 1 2 2 0 2 1 1 1 0 1 1 1 2 2 0 2 0 2 1 0 2 2 1 0 0 1 0 2 1 0 0 0 0 0 0 1 1 1 0 0 0 0 1 0 1 1 1 0 1 1 0 2 2 1 0 2 0 0 0 2 1 0 0 2 1 0 1 0 1 1 1 1 0 0 1 0 0 0 2 0 0 0 1 1 0 0 0 0 0 1 1 1 0 1 0 0 1 1 1 0 0 2 0 0 0 0 2 2 2 2 2 0 1 1 0 1 0 0 1 0 1 0 2 1 1 0 1 0 0 2 2 1 1 1 0 1 0 1 1 1 0 0 0 0 0 0 2 0 0 2 1 2 0 0 0 2 1 0 2 0 1 1 2 1 0 1 0 0 0 0 1 0 0 2 1 0 0 0 2 0 2 0 0 0 0 2 0 0 1 1 0 0 2 0 0 1 1 0 0 0 0 0 0 0 1 2 2 0 0 2 1 1 0 0 2 0 0 2 0 0 0 1 0 0 1 0 2 1 1 1
162 0 0 0 0 0 0 1 0 1 0 1 0 1 1 1 0 1 1 1 0 2 1 2 0 0 0 0 1 1 0 2 1 1 1 0 2 1 0 0 2 1 0 0 1 0 1 0 1 1 0 1 0 1 0 1 0 0 0 1 1 1 1 2 1 0 1 1 0 0 0 1 1 2 1 2 2 1 2 1 1 2 2 2 2 0 0 1 1 2 0 1 2 2 0 1 0 0 0 0 0 0 0 1 2 1 2 0 2 0 0 1 1 2 0 0 0 0 2 0 0 0 1 1 0 1 1 0 2 1 1 1 0 0 0 0 0 0 0 0 0 0 1 0 0 0 0 0 0 1 0 0 0 1 0 0 0 2 0 1 0 0 2 2 1 2 1 0 2 0 0 1 0 2 2 0 0 0 0 0 0 0 0 2 2 1 1 1 1 0 1 1 1 0 0 0 1 1 0 2 0 2 0 0 2 2 2 1 1 0 1 0 1 0 0 2 1 1 2 1 1 0 0 0 1 0 0 1 1 1 0 0 0 0 0 0 0 2 2 0 0 0 2 1 0 0 0 1 1 0 0 0 1 0 0 0 2 1 0 1 0 1 0 0 1 0 0 0 1 0 1 1 0 1 0 1 0 1 1 0 0 2 1 1 0 2 1 1 1 1 0 1 0 1 1 0 0 0 0 0 2 0 2 1 0 0 0 2 1 0 0 1 1 0 1 0 2 1 0 0 1 2 1 1 1 0 0 1 1 0 0 1 0 0 0 0 0 1 0 1 0 1 2 1 1 1 1 1 2 1 0 0 1 2 0 0 0 0 0 1 1 0 0 1 0 0 0 1 2 0 2 0 1 2 1 0 0 1 0 1 0 0 1 1 1 1 1 0 0 0 0 1 2 0 2 0 2 0 0 0 0 0 2 0 0 0 1 1 0 2 0 1 1 1 0 0 0 0 1 0 0 2 0 0 1 1 0 0 0 1 1 1 0 1 1 0 1 1 1 1 1 1 0 0 0 0 0 0 2 0 0 0 0 2 0 0 0 1 0 0 1 0 1 1 0 0 0 1 1 0 1 0 2 2 1 0 1 2 0 1 1 1 0 1 2 2 0 0 2 1 0 2 1 1 1 0 0 1 1 2 1 1 1 1 0 1 2 0 1 0 1 2 0 1 1 0 0 2 0 0 1 2 2 1 1 1 0 1 0 1 1 0 2 0 2 1 0 1 0 1 1 1 0 0 1 2 0 1 2 2 0 0 0 2 2 0 0 1 0 0 0 1 1 1 0 0 0 0 0 0 1 1 1 0 1 1 1 0 0 1 0 0 0 1 1 1 1 2 1 1 1 1 0 2 0 1 0 1 0 1 1 0 0 1 2 2 1 0 2 2 2 0 0 2 0 0 2 0 1 0 0 0 1 1 0 0 2 0 0 0 2 0 0 0 0 2 0 0 0 2 0 1 0 1 1 1 1 0 1 0 0 2 0 0 1 1 2 1 1 0 0 0 1 0 1 2 0 2 0 0 0 0 0 0 0 1 2 0 0 0 0 0 1 1 0 1 1 2 2 1 1 1 0 2 1 0 2 2 0 2 0 2 0 0 0 0 0 1 1 0 2 0 0 1 0 0 0 1 1 1 0 1 2 2 1 1 0 2 1 1 0 0 1 0 0 0 0 0 0 1 0 0 0 0 0 0 0 1 0 0 0 0 0 0 0 1 0 0 2 0 0 0 1 0 2 0 2 1 0 2 0 1 1 1 0 0 1 1 0 0 1 0 1 1 2 2 0 1 0 2 0 1 1 1 1 0 1 0 0 1 1 0 0 0 2 0 0 0 0 2 0 0 1 1 0 0 1 1 1 1 0 1 0 2 2 1 0 2 1 0 0 2 0 0 1 1 0 1 2 2 2 2 1 0 0 1 1 2 2 0 1 1 0 0 2 0 0 0 0 0 0 0 1 0 0 1 0 0 2 1 0 0 0 2 0 2 0 0 1 2 2 2 2 0 0 0 0 0 1 0 1 0 1 0 2 0 2 2 0 0 0 2 1 1 1 1 0 1 0 2 0 1 0 0 0 1 1 0 1 0 0 2 0 0 1 0 1 1 0 0 2 0 0 1 0 0 0 2 0 0 0 0 2 0 0 0 1 0 0 1 2 0 1 0 1 1 1 2 1 0 1 1 0 0 1 0 0 0 0 0 0 0 0 0 0 2 2 2 2 0 0 2 0 1 0 0 0 0 0 0 0 0 0 2 0 0 1 0 1 0 1 0
163 0 0 0 0 0 2 1 0 1 1 1 1 1 0 0 0 1 1 0 0 2 1 1 0 0 0 0 2 1 1 2 1 1 0 2 1 2 0 0 2 1 1 1 2 0 0 0 2 0 0 1 0 0 2 1 0 0 2 0 2 2 0 2 0 1 0 1 0 0 0 1 2 2 1 2 2 1 2 0 1 1 2 0 0 0 0 0 0 2 0 0 2 2 0 2 2 1 0 1 1 0 0 2 2 0 2 1 1 0 0 2 1 2 2 2 2 0 1 0 0 1 2 2 1 0 1 0 1 0 0 0 0 0 0 0 0 1 0 0 0 0 0 0 0 1 0 0 0 0 0 0 0 1 0 0 0 2 0 1 0 0 1 2 0 1 0 1 0 2 0 1 2 0 2 0 1 0 0 0 0 1 1 2 2 2 1 1 0 1 0 0 1 0 2 0 0 0 0 0 0 0 0 1 2 2 1 2 1 0 1 0 1 0 0 2 0 1 0 0 2 0 1 0 0 0 0 2 1 2 0 0 0 0 0 0 0 1 2 0 0 0 2 1 0 0 0 0 0 0 0 0 0 0 0 1 0 1 0 0 0 0 0 0 0 0 0 1 2 1 0 2 0 1 0 0 1 2 2 1 1 1 0 0 1 0 0 1 0 2 0 1 2 2 2 0 2 1 0 1 2 2 2 1 1 0 1 2 0 0 0 0 1 1 1 0 2 0 1 1 0 2 1 2 1 0 0 2 1 1 0 2 0 0 0 1 0 2 0 0 0 0 1 1 2 2 0 1 2 0 1 1 2 2 1 1 1 1 0 2 2 0 1 0 1 0 0 2 2 1 2 0 0 2 0 1 0 1 0 1 0 1 1 1 1 1 0 0 0 0 1 2 1 1 1 1 2 0 0 0 1 2 0 1 0 0 1 0 0 2 0 1 0 0 2 0 1 0 0 0 0 2 1 2 2 1 1 0 0 0 1 0 0 1 0 1 0 1 1 0 0 2 0 1 1 2 0 0 0 0 0 0 1 2 0 0 0 1 0 1 1 0 0 0 0 1 0 1 1 0 0 0 2 2 2 0 2 1 2 0 1 2 0 1 1 2 1 1 1 1 1 1 0 2 2 0 0 2 2 1 1 0 2 1 0 1 1 1 0 0 0 1 0 1 1 0 0 1 0 2 2 1 0 0 0 1 0 0 1 1 1 1 0 0 0 0 1 1 1 1 0 0 0 2 2 1 0 1 1 2 1 1 0 2 1 0 0 0 0 1 0 0 1 2 0 2 2 1 0 0 0 1 1 0 1 1 1 0 0 2 0 0 0 1 1 0 1 2 0 1 0 1 2 0 0 2 0 0 0 0 0 2 2 2 2 2 0 0 2 2 2 1 0 1 0 0 0 0 0 0 0 0 2 1 0 1 1 0 0 0 1 1 0 0 0 0 1 0 1 2 1 1 0 0 1 1 1 0 1 0 1 2 0 1 0 0 1 2 1 0 0 0 0 1 0 1 0 1 2 0 0 2 0 0 1 1 1 1 1 1 1 0 1 1 0 2 2 1 1 0 0 0 0 1 0 0 1 2 0 1 0 1 0 0 0 0 1 1 2 0 0 0 0 1 0 1 0 2 2 2 0 0 0 1 0 0 1 0 1 1 1 1 0 0 1 0 0 0 0 0 0 0 0 0 0 1 1 0 1 1 1 1 0 1 0 1 0 0 2 0 0 0 2 0 0 1 2 0 0 1 1 0 1 2 0 0 2 0 2 2 0 2 0 0 2 1 0 1 0 2 0 1 1 2 1 1 0 0 0 1 1 0 1 0 1 1 0 1 1 1 0 0 0 0 1 0 1 2 2 0 1 1 0 2 2 2 0 2 0 0 0 2 1 1 0 1 0 0 1 1 1 1 1 0 0 1 1 1 1 0 1 0 0 0 1 0 1 0 1 1 0 1 0 0 0 2 1 0 1 0 0 0 1 1 0 0 0 0 1 2 2 2 2 0 0 0 0 0 0 1 1 0 0 0 2 0 2 1 1 0 1 1 2 2 1 1 1 1 0 0 0 0 0 1 1 0 0 1 0 0 0 1 0 0 0 0 1 1 1 0 1 0 1 2 0 0 0 0 1 0 0 0 1 0 0 0 0 1 0 0 2 0 2 0 0 0 0 2 0 0 0 1 0 0 0 2 1 0 1 1 0 0 0 0 0 0 1 1 1 0 0 1 0 2 0 0 1 1 0 1 1 1 0 2 1 0 0 0 1 2 0 1
164 0 1 0 0 0 1 1 0 2 0 0 0 1 1 1 0 1 1 0 0 2 1 2 0 0 0 0 2 2 1 2 2 2 0 1 1 1 0 1 1 0 0 0 2 1 1 0 2 0 0 0 1 1 0 0 0 1 2 0 2 2 1 1 0 0 0 0 0 0 0 2 1 1 0 1 1 0 2 0 0 1 2 0 0 0 0 0 0 1 0 1 1 0 1 1 0 1 0 1 1 0 0 0 1 2 1 0 1 1 1 2 1 1 1 1 1 0 0 0 0 1 2 2 0 0 2 1 2 1 2 2 0 0 0 0 0 0 0 0 1 0 0 0 0 0 0 0 0 0 0 0 0 0 0 0 0 1 0 0 0 1 2 2 1 1 0 0 1 0 1 0 0 2 1 0 0 0 0 0 0 1 0 1 1 1 0 2 2 1 1 1 2 1 1 1 2 0 0 0 0 0 0 1 2 0 1 2 1 0 1 0 2 1 0 2 1 0 1 0 2 1 2 0 0 0 2 2 0 1 1 0 0 0 0 0 0 2 1 0 0 0 2 2 0 0 0 0 0 0 0 1 2 0 0 1 0 0 0 2 0 2 1 1 0 0 0 0 2 2 0 2 0 0 0 0 0 1 1 0 0 0 0 0 0 0 0 2 1 2 0 0 1 2 2 1 0 0 0 0 1 1 2 1 0 0 0 1 1 0 1 2 1 0 1 0 2 1 1 1 0 2 0 1 1 0 0 0 0 1 0 0 0 0 0 0 0 1 0 1 0 1 2 2 1 1 1 0 1 0 0 0 0 0 0 0 0 0 0 1 1 0 1 0 1 2 1 2 2 0 2 0 0 2 1 1 0 2 2 2 0 0 0 1 1 0 0 1 1 0 0 0 0 0 2 0 0 0 1 1 1 1 2 0 0 0 1 1 0 1 1 0 0 0 1 1 0 1 1 0 0 1 0 1 0 0 0 1 1 0 2 0 0 2 0 0 0 1 2 1 1 0 0 0 0 2 1 0 1 1 0 0 0 2 1 1 1 2 1 2 2 0 0 0 0 0 0 2 2 1 1 1 2 2 2 2 0 2 2 1 1 2 0 1 1 1 1 1 2 0 0 1 0 2 1 1 1 2 2 1 0 0 1 1 0 1 1 0 0 0 0 2 1 1 1 0 0 2 0 2 2 2 1 0 1 0 1 1 0 1 1 1 0 0 0 0 2 1 2 1 1 1 1 0 2 1 0 0 2 2 0 0 0 0 2 2 2 1 0 0 0 1 0 1 0 0 0 2 2 1 1 1 0 0 0 0 0 2 0 2 0 0 0 0 1 1 1 0 0 0 1 0 0 1 0 1 1 0 0 0 0 1 1 1 0 1 2 0 1 0 0 0 2 2 2 2 1 0 0 0 0 0 1 1 0 1 1 0 0 0 1 0 1 0 0 1 0 1 0 1 1 0 0 2 2 0 0 0 1 0 0 2 1 1 1 1 1 2 2 0 0 0 0 1 1 1 0 0 1 0 0 1 1 1 0 0 0 0 1 1 1 2 2 2 0 2 2 0 0 1 0 0 0 1 0 0 1 1 0 0 0 0 0 0 1 0 1 2 2 1 0 0 0 2 0 1 0 0 0 0 0 1 0 2 2 0 0 0 1 1 1 1 0 0 0 0 0 1 1 2 0 0 0 0 0 1 1 0 0 0 0 0 0 0 0 0 0 0 1 0 0 0 2 0 0 2 2 0 0 2 0 0 1 1 1 0 2 1 0 0 1 2 1 1 1 1 0 1 1 2 0 2 0 2 2 0 0 1 0 2 1 0 1 0 0 0 2 0 0 0 0 0 1 1 1 0 2 0 2 0 1 2 0 2 2 1 0 1 0 1 0 1 1 1 0 1 0 0 0 0 0 0 1 0 1 0 1 1 0 0 1 0 0 0 1 1 0 1 1 1 0 2 1 1 0 0 0 0 2 0 0 0 0 2 0 0 0 1 1 2 1 1 2 0 0 0 1 0 0 0 1 0 1 1 1 0 1 2 0 0 0 2 1 1 2 2 0 0 0 1 1 1 0 1 1 1 0 0 2 2 0 0 0 0 2 0 0 1 0 1 2 0 0 1 1 0 0 1 0 0 0 0 0 0 0 0 1 1 0 0 2 0 2 0 0 0 0 0 0 0 2 0 0 0 1 0 1 0 2 2 1 0 0 0 0 0 0 1 1 0 0 1 1 2 0 1 2 1 0 2 1 0 1 1 0 0 0 1 2 0 0 0
165 0 0 0 0 0 0 2 0 1 1 1 0 1 0 0 0 1 0 0 0 1 0 2 0 0 0 0 2 1 1 2 0 0 0 1 1 1 0 0 1 1 0 0 1 0 1 0 1 1 1 1 1 1 0 1 0 0 1 0 0 0 1 2 0 0 0 0 0 0 0 2 1 2 1 2 2 2 2 0 2 2 2 1 1 0 0 1 1 2 0 1 1 0 0 2 0 1 0 0 0 0 1 1 2 0 2 1 1 1 1 2 0 2 0 0 0 0 1 0 0 2 1 1 0 1 1 1 2 2 1 1 0 0 0 0 0 0 1 0 0 0 1 0 0 1 0 0 0 1 0 0 0 0 0 0 0 1 0 0 1 1 1 2 1 2 1 0 1 0 1 1 0 2 0 0 1 1 0 1 1 0 1 1 1 1 1 1 1 0 1 1 2 0 2 0 1 0 0 1 0 1 0 0 2 1 1 2 0 0 2 0 1 0 0 2 1 1 2 2 0 0 2 0 0 0 2 1 0 1 0 0 1 1 1 0 0 1 2 0 0 0 2 2 0 0 0 0 0 0 0 1 0 0 0 2 0 1 0 0 0 0 0 0 0 0 0 0 1 0 1 1 0 2 0 0 2 1 1 0 0 2 0 0 0 0 0 2 1 2 0 2 1 2 2 0 0 2 0 1 1 0 2 2 2 0 1 2 0 0 0 1 2 1 1 0 2 1 0 0 1 2 0 1 1 0 0 1 0 1 0 0 0 0 0 0 0 2 0 0 0 0 2 2 0 0 1 0 1 0 0 0 2 2 0 1 1 0 0 2 2 0 1 0 1 0 0 2 2 0 2 0 0 2 0 0 0 2 0 0 0 0 0 0 1 1 1 1 1 0 0 0 1 0 1 2 2 0 1 1 1 2 0 1 0 1 1 0 0 2 0 1 0 0 0 0 0 1 0 0 0 1 0 2 1 1 1 0 0 0 0 0 1 1 1 1 0 1 0 0 2 0 1 1 1 2 0 0 1 0 0 0 0 2 0 0 1 2 0 2 2 0 1 1 0 0 0 1 2 0 0 0 0 0 1 0 1 1 2 1 0 2 0 0 1 0 0 1 1 0 2 1 0 1 0 0 0 1 1 2 1 1 2 2 0 0 2 0 0 0 0 2 1 1 1 0 0 2 0 1 1 2 1 1 1 0 0 1 0 1 1 0 2 1 2 1 1 1 0 0 1 1 0 0 2 1 0 2 0 0 0 0 0 1 2 2 1 0 2 0 2 0 0 1 0 1 1 1 1 0 0 0 1 0 1 1 2 2 0 2 0 0 0 1 1 0 1 1 1 1 0 0 0 2 0 2 0 0 0 0 0 2 2 0 0 0 2 0 2 2 0 0 0 1 0 1 2 0 0 0 0 0 0 0 0 1 2 1 0 0 1 0 1 0 0 2 0 2 1 1 1 1 0 2 2 1 1 0 2 0 0 2 0 2 0 0 0 1 1 0 0 0 1 1 0 1 1 1 1 0 0 2 1 0 0 1 2 1 1 1 0 0 2 2 0 2 2 0 1 1 0 0 0 0 0 0 0 1 0 0 0 0 0 0 0 0 1 2 2 0 0 0 0 1 0 1 0 1 2 2 0 0 1 2 0 2 0 1 1 1 1 1 0 1 1 0 1 0 0 1 0 0 0 0 0 0 1 0 0 0 0 1 0 0 0 0 2 0 0 0 0 0 2 0 0 2 2 1 0 2 0 0 0 0 0 0 2 0 2 2 0 2 0 0 1 2 0 2 0 2 0 1 0 1 1 0 0 1 0 0 0 0 0 0 2 0 0 0 0 1 0 0 2 2 0 0 2 2 2 0 1 1 0 2 2 1 0 1 0 0 0 2 1 1 0 1 1 1 1 1 1 1 0 0 0 0 0 1 0 1 2 0 0 0 1 0 1 0 0 0 0 1 0 0 0 1 1 0 1 1 0 0 1 1 0 0 0 1 1 1 1 1 2 0 0 0 0 0 0 0 0 0 0 1 2 0 2 1 0 0 0 2 1 1 1 1 1 0 0 1 0 0 0 0 0 1 1 0 1 0 0 0 1 1 1 0 2 1 0 0 2 0 0 1 0 0 0 1 0 1 0 0 1 0 0 2 1 0 0 0 2 0 1 1 1 0 1 1 1 0 1 1 0 1 1 0 0 0 0 1 0 0 0 1 1 0 0 1 1 1 0 2 1 1 0 0 2 1 0 1 0 0 0 1 0 0 1 1 2 2 1 0
166 0 0 0 0 0 1 1 1 2 1 0 0 1 1 1 0 1 1 0 0 2 1 2 0 0 0 1 2 2 2 0 1 1 1 1 1 2 0 0 1 1 0 0 2 0 0 0 0 2 0 1 0 0 0 0 0 0 1 1 0 1 0 0 2 0 2 1 0 0 0 0 0 2 0 2 2 0 1 0 0 2 2 2 2 0 0 1 1 2 1 1 1 0 0 0 0 0 0 0 0 0 0 1 2 0 2 0 1 1 1 2 0 2 0 0 0 0 1 0 1 1 2 2 1 0 1 1 2 2 1 1 0 0 0 0 0 0 0 0 0 0 2 0 0 1 0 0 0 0 0 0 0 0 0 0 0 1 0 0 0 0 2 1 0 1 0 1 1 0 1 1 0 2 1 0 0 0 0 0 0 0 0 2 1 0 1 1 0 1 0 1 2 1 2 0 1 0 0 0 0 0 0 2 2 1 1 1 2 0 1 0 2 0 0 2 0 2 0 0 2 1 2 0 0 0 0 0 0 0 0 0 0 1 1 0 0 2 2 0 0 0 2 1 0 0 0 1 1 0 0 0 2 0 0 0 1 1 1 0 0 0 0 0 0 0 0 1 1 0 0 1 0 1 1 0 1 2 2 2 2 2 0 0 2 0 1 1 1 2 0 1 0 2 2 1 0 1 0 1 2 1 1 0 0 0 1 1 1 1 1 2 2 1 1 0 2 0 0 0 1 2 1 0 1 0 0 1 1 2 0 2 1 2 0 0 0 1 0 0 0 1 1 1 0 0 1 0 1 1 0 0 2 2 0 1 1 0 1 0 1 1 0 0 0 0 0 0 2 0 2 0 1 2 1 1 0 1 0 1 2 1 0 0 1 0 0 0 0 0 0 0 1 0 1 1 1 0 1 0 0 1 0 0 0 0 2 1 0 2 0 1 0 0 2 0 2 0 0 0 1 0 1 1 0 0 0 0 0 1 1 1 0 2 0 1 0 1 1 0 1 0 0 0 0 1 0 1 2 0 0 0 0 2 1 1 1 1 2 2 1 0 0 1 0 0 0 2 1 1 1 1 1 1 1 0 2 1 2 1 1 1 0 1 1 2 1 0 2 1 0 2 0 2 2 0 0 2 2 2 0 0 2 2 0 0 2 1 0 0 0 2 1 1 1 0 1 2 0 1 1 2 0 0 0 1 0 0 1 1 1 0 1 1 0 0 1 0 1 1 1 1 0 1 2 1 0 0 2 2 0 1 0 1 1 0 0 1 0 0 0 0 1 2 0 1 1 1 0 1 1 1 2 0 2 2 2 0 0 2 0 1 0 0 1 0 0 1 1 1 0 1 1 2 0 0 0 2 0 1 0 0 0 0 1 2 0 0 1 1 0 0 0 2 0 2 0 0 0 0 0 0 1 1 0 0 1 0 0 0 2 0 2 0 0 1 0 2 0 0 1 1 0 1 1 1 1 0 0 0 0 2 0 1 0 0 1 2 2 0 0 0 2 0 2 1 0 0 1 0 0 1 0 0 0 0 0 0 0 0 0 0 2 2 2 2 0 2 2 0 1 1 0 1 1 1 2 2 0 1 1 1 0 0 0 0 1 2 2 0 1 0 0 2 1 0 0 1 0 0 0 0 1 2 0 0 1 0 1 1 1 1 0 0 1 1 1 1 1 2 0 0 1 1 0 0 1 0 0 0 0 0 0 0 0 0 0 1 1 1 1 1 2 1 0 0 2 0 0 2 0 1 1 1 1 0 1 0 1 1 0 1 0 0 1 0 1 2 1 2 0 1 1 2 2 0 1 0 0 1 1 0 1 0 1 0 1 0 0 2 0 1 0 0 2 0 2 2 2 0 2 2 0 2 2 1 0 1 0 0 0 2 0 0 0 1 0 0 1 0 1 1 1 1 0 1 2 0 0 0 2 0 0 0 2 0 0 0 1 0 0 1 1 0 1 0 1 0 1 1 1 0 1 1 0 2 0 1 1 2 1 1 0 0 0 0 2 0 0 0 0 0 2 0 2 1 1 2 2 0 0 1 1 1 2 2 0 0 0 2 1 2 1 0 1 1 0 2 2 2 0 0 1 2 0 0 0 1 0 1 2 0 0 1 0 0 0 2 0 1 0 0 1 1 1 1 1 1 0 0 2 0 2 0 0 0 0 1 0 1 0 1 0 0 0 0 2 0 1 0 0 0 0 0 1 1 2 2 2 0 0 2 0 0 0 0 0 0 0 2 0 0 1 2 0 0 0 0 2 0 0 0
167 0 0 0 0 0 1 1 1 2 2 0 1 1 0 0 0 0 0 0 0 0 0 2 0 0 0 0 2 2 2 0 2 2 0 2 0 0 0 0 1 0 0 0 2 1 0 0 2 1 0 0 0 1 1 1 0 0 1 1 0 1 0 2 0 1 0 0 0 1 1 2 2 2 1 2 2 0 1 0 0 1 1 1 2 0 0 0 0 1 0 0 1 2 0 1 0 1 0 0 0 1 0 1 2 1 2 1 1 1 0 2 0 0 0 0 0 0 1 0 1 0 1 1 0 1 1 2 2 2 0 0 0 0 0 0 0 0 0 0 0 0 1 0 0 0 0 0 0 0 0 0 0 0 0 0 0 1 0 1 0 0 2 2 2 2 0 0 0 1 0 1 1 1 1 0 1 2 2 0 0 2 0 2 2 0 2 2 2 1 1 1 2 0 2 1 2 0 0 0 0 0 0 2 2 0 1 1 1 0 0 0 1 0 0 2 0 0 2 1 1 2 2 0 0 0 0 0 0 0 0 0 0 0 0 0 0 2 2 0 0 0 1 1 0 0 0 0 0 0 0 0 2 1 0 1 0 1 1 1 1 1 0 0 0 0 1 0 2 1 0 2 0 0 1 0 1 2 2 1 1 0 2 2 0 2 1 2 1 2 1 1 1 2 2 0 0 0 1 0 1 1 1 0 0 1 0 2 1 0 0 2 2 1 2 0 1 0 0 0 1 1 1 0 2 0 0 0 0 1 0 1 0 0 0 0 0 2 0 0 0 2 2 2 1 1 2 0 2 1 0 0 1 1 0 0 0 0 0 2 2 0 1 0 1 0 0 2 2 1 2 0 0 2 2 1 0 2 1 1 0 0 0 0 1 1 0 0 0 1 1 1 1 0 2 0 0 1 0 0 0 0 1 0 0 0 2 1 0 1 1 0 1 0 2 0 2 0 0 0 0 1 0 1 1 1 1 1 1 1 1 2 0 1 0 1 0 0 1 0 1 1 0 0 0 0 0 0 1 0 0 0 0 2 2 2 2 1 1 2 1 0 1 1 0 0 0 1 2 1 1 1 0 0 1 1 0 0 1 0 0 2 0 1 1 1 1 0 2 1 0 2 1 1 0 0 0 2 2 2 0 0 1 1 0 1 2 0 0 0 0 0 1 0 0 0 0 2 1 2 2 2 0 1 1 1 0 1 1 1 1 0 1 1 0 0 0 1 1 2 2 2 0 2 2 0 0 1 1 1 0 0 0 1 1 1 1 0 2 0 0 0 0 2 2 0 0 2 0 0 1 1 1 0 1 1 2 1 0 2 0 0 1 2 1 0 2 1 0 1 0 2 0 1 1 1 1 0 0 0 0 2 0 0 1 2 1 0 2 2 1 0 1 2 1 1 0 0 0 0 0 0 0 0 0 0 1 1 0 0 1 0 0 0 0 1 0 1 0 2 0 1 0 1 1 0 0 0 1 0 1 2 0 0 0 0 2 1 1 0 0 0 0 1 0 1 1 0 1 1 0 0 1 0 0 1 1 1 0 0 1 0 1 1 0 1 1 0 1 1 0 0 0 0 1 0 1 1 0 0 0 0 0 0 2 0 1 1 2 0 1 0 0 1 0 0 0 0 0 0 0 1 0 1 1 0 0 0 1 1 1 1 0 0 2 2 0 2 0 2 1 1 0 0 0 0 0 0 1 1 0 0 0 1 0 1 0 0 0 0 0 1 2 0 0 0 2 1 0 2 0 0 1 0 0 0 1 1 1 1 0 1 0 0 1 2 0 2 0 2 2 0 0 0 0 0 1 0 0 0 0 0 0 0 2 0 1 1 1 1 0 1 2 2 0 0 2 2 2 0 0 2 0 2 1 0 0 1 2 0 2 2 0 0 0 2 0 1 1 0 1 1 0 0 0 0 1 1 1 0 1 0 0 0 1 1 0 0 0 0 0 2 1 0 0 2 0 0 1 1 0 0 1 0 0 0 0 1 1 1 1 1 1 0 0 0 1 0 0 0 0 0 0 1 2 1 2 2 0 0 0 2 1 1 1 1 1 0 0 2 0 1 0 2 2 2 0 2 2 1 0 1 0 1 1 0 1 1 0 1 2 1 0 2 0 0 0 1 0 1 0 0 2 2 2 2 0 1 0 0 2 0 0 2 2 0 2 2 2 2 0 0 0 2 2 0 0 0 1 1 0 1 0 0 1 0 0 0 0 0 0 0 2 2 0 0 2 0 1 2 0 0 1 2 0 0 0 0 0 1 1 0
168 0 1 0 0 0 1 2 1 1 1 0 0 1 1 1 0 1 2 0 0 2 0 2 0 0 0 0 1 2 0 1 0 1 2 0 2 1 0 0 1 1 1 1 2 1 0 0 1 0 0 0 0 0 0 0 0 1 1 1 1 1 0 0 1 0 1 0 0 0 0 1 2 2 2 2 2 0 2 0 0 0 2 0 0 0 1 0 0 2 0 0 0 2 0 0 0 1 1 0 0 0 0 1 2 1 2 0 0 2 2 2 0 2 1 1 1 0 0 0 2 0 1 1 0 1 1 0 2 0 0 0 0 0 0 0 0 1 0 0 1 0 0 1 0 0 0 0 0 0 0 0 0 0 0 0 0 1 0 1 0 0 2 2 0 2 1 2 0 2 0 2 1 1 1 0 0 0 0 0 0 0 1 2 1 1 1 1 0 1 0 0 0 1 0 1 1 0 1 0 0 0 1 0 1 1 1 1 1 0 2 0 0 0 0 2 1 0 1 0 2 1 2 0 0 0 1 1 0 1 0 1 0 1 1 0 0 2 2 0 0 0 2 2 0 0 0 0 0 0 0 0 2 0 0 0 0 1 0 0 0 0 1 1 0 0 0 0 1 1 0 2 0 2 1 1 0 2 2 1 1 1 0 0 0 1 1 2 0 2 0 0 0 2 2 0 0 0 0 0 0 0 2 2 2 0 0 2 1 0 0 1 0 0 0 0 2 1 0 0 0 2 0 0 2 0 1 2 1 0 0 0 0 0 0 0 0 0 0 0 0 0 2 1 1 1 0 0 1 1 0 0 2 2 1 1 1 0 0 0 0 0 2 0 2 0 0 2 2 0 2 0 1 2 0 0 0 1 1 2 1 1 2 2 0 1 1 1 1 1 1 1 1 0 2 0 1 2 0 0 0 0 1 1 0 1 1 2 0 2 0 0 1 1 0 0 0 1 0 0 0 0 0 1 0 0 0 0 0 1 1 0 0 1 0 1 0 0 0 0 2 0 0 1 1 1 0 0 2 1 0 1 0 2 0 0 0 1 2 2 1 0 0 0 0 2 0 1 1 0 1 0 2 2 1 1 0 1 2 0 2 2 0 1 1 1 1 1 1 0 1 1 1 1 1 1 1 2 2 2 1 0 0 0 0 2 0 0 0 0 0 2 1 1 1 0 0 1 0 1 1 2 1 0 0 2 0 0 1 2 0 1 0 0 0 1 1 1 0 1 1 1 0 1 1 1 0 2 0 0 0 0 0 1 1 1 1 0 0 1 0 0 0 2 1 0 0 1 1 2 1 0 0 0 0 0 1 1 0 2 0 0 0 0 1 1 1 1 1 1 0 1 1 0 1 0 0 0 0 0 0 1 2 0 0 0 2 0 2 2 0 0 0 1 0 1 0 0 1 0 0 0 0 0 0 2 2 1 0 0 1 0 0 0 0 1 0 0 1 2 1 1 0 1 2 1 2 0 1 0 0 2 0 1 0 0 1 2 2 0 0 0 1 0 0 2 1 2 0 1 1 1 1 0 1 0 0 0 0 0 0 0 2 1 1 1 0 0 2 2 0 0 0 2 0 0 1 2 0 1 0 1 0 1 2 0 0 2 2 0 1 0 0 2 0 0 0 1 1 1 0 0 0 2 2 2 0 0 1 1 1 1 0 0 0 0 0 0 0 1 0 0 0 1 0 0 1 1 0 0 0 0 0 1 0 0 1 0 0 0 0 0 2 1 0 1 2 0 0 2 0 0 1 1 1 0 2 0 1 1 1 1 0 0 1 1 1 1 1 2 0 2 0 2 2 0 0 0 0 1 0 0 0 0 2 0 1 0 1 1 0 0 0 0 1 1 1 2 2 0 1 2 0 2 2 1 0 0 1 1 0 0 0 1 0 2 0 0 1 1 1 1 0 0 0 0 0 1 1 0 2 1 0 0 1 0 0 0 0 0 0 2 0 0 1 1 0 0 1 1 0 0 0 2 0 0 1 2 0 2 0 0 1 0 0 0 1 0 0 0 0 0 1 0 2 1 2 2 0 0 0 2 2 2 1 2 0 1 0 1 1 1 0 1 1 1 0 1 1 1 0 1 0 2 2 0 1 0 0 1 2 0 0 0 0 1 0 1 0 0 0 0 1 1 0 1 1 1 0 0 1 0 0 2 1 0 2 2 1 0 2 0 0 1 2 0 1 0 1 0 0 0 0 0 0 0 1 2 2 1 0 2 0 0 0 0 0 0 0 2 0 0 1 1 0 0 0 0 1 1 0 0
169 0 0 0 0 0 1 1 0 2 0 0 0 1 0 0 1 1 1 2 1 2 1 2 0 0 0 0 1 2 1 0 0 0 2 0 2 2 0 0 2 2 0 1 2 1 0 0 1 1 0 1 0 0 2 1 1 0 1 0 1 1 0 1 0 0 0 0 0 0 0 0 2 1 1 1 1 1 2 0 1 1 1 0 1 1 1 0 0 2 0 0 2 1 0 1 0 1 0 1 1 0 1 0 2 1 2 1 0 2 0 0 1 1 1 1 1 0 1 0 1 0 2 2 1 0 1 1 2 2 0 1 0 0 0 0 0 0 0 0 1 0 1 0 0 0 0 0 0 1 0 0 0 0 0 0 0 0 0 0 1 1 2 2 1 0 0 1 1 1 0 0 0 2 1 0 0 1 0 1 1 0 1 2 1 1 1 1 1 1 0 1 1 1 0 1 2 1 0 0 0 0 0 0 2 1 1 1 2 0 1 0 0 0 0 2 1 0 1 0 2 0 1 0 0 0 0 1 1 0 0 1 1 0 0 0 0 2 2 0 0 0 2 2 0 0 0 0 0 0 0 1 0 0 0 2 1 0 0 0 0 0 2 2 0 0 0 0 1 0 1 0 0 2 0 0 0 2 2 2 2 1 1 1 0 1 1 2 0 2 0 0 0 2 2 1 0 1 0 1 1 0 1 0 0 0 1 0 2 0 0 2 2 1 1 0 2 1 1 1 1 2 2 1 1 0 0 1 0 0 0 0 0 0 0 0 0 2 1 1 0 1 2 2 0 0 0 0 2 0 0 0 2 2 0 0 1 0 0 2 2 0 1 0 1 0 0 2 1 0 1 1 1 2 0 1 0 2 0 1 0 0 0 1 1 0 0 1 1 1 1 1 0 1 2 0 1 0 1 1 1 2 0 0 0 0 2 1 1 2 0 1 0 0 1 0 1 0 0 2 0 2 0 1 1 2 1 0 0 0 1 1 1 0 1 1 0 1 1 1 1 1 0 0 0 1 0 0 2 0 0 0 0 2 1 1 1 1 1 2 1 0 0 0 0 0 0 1 1 0 0 0 2 2 2 1 1 2 1 1 2 0 0 1 2 0 0 0 2 2 0 2 1 1 0 1 1 0 0 2 2 1 2 1 0 1 2 0 0 0 0 1 0 1 1 0 0 2 0 2 2 2 1 1 1 0 1 0 0 1 0 1 0 0 0 1 2 0 2 2 0 0 0 1 2 0 0 1 1 1 0 0 0 1 2 1 1 0 2 0 0 0 2 1 0 1 1 1 1 0 0 1 0 0 0 0 0 1 0 1 1 0 0 0 0 0 0 1 0 1 0 2 1 0 0 1 1 0 0 0 0 2 0 0 2 2 1 0 1 1 0 0 0 0 0 1 0 0 0 0 0 0 1 1 0 0 1 2 0 0 1 0 0 0 0 0 0 2 1 2 1 2 0 2 2 2 2 1 2 0 1 1 0 1 0 0 1 1 0 1 1 1 0 2 0 0 0 1 1 1 1 0 0 1 0 0 0 1 0 1 2 0 2 1 0 2 2 1 2 1 0 0 0 2 0 0 2 2 0 2 0 2 0 0 0 0 2 2 2 0 0 0 0 2 0 0 0 2 2 2 0 0 0 2 2 1 0 0 0 0 0 0 0 0 0 0 1 1 0 1 1 1 0 0 0 1 1 0 0 0 0 0 0 0 0 0 0 1 0 1 1 0 2 0 0 0 1 0 0 1 1 0 2 1 0 1 2 1 0 0 0 0 1 1 2 0 1 2 0 2 1 0 2 2 2 0 2 0 0 0 0 0 1 0 1 0 0 0 0 1 0 1 0 0 1 1 1 2 2 0 0 0 0 2 2 1 0 2 0 0 0 2 0 0 0 1 0 0 2 0 0 1 2 0 1 0 1 0 0 0 2 0 0 0 1 0 0 0 1 1 0 2 0 0 0 2 0 0 0 1 0 0 0 2 0 1 0 0 0 0 0 0 1 0 0 0 1 0 0 0 0 0 0 1 1 0 1 2 0 0 0 2 2 1 1 1 0 0 0 2 0 1 1 1 2 2 0 1 0 0 0 1 0 1 2 0 2 1 1 1 2 0 0 1 0 1 0 2 0 0 0 0 2 0 0 0 2 0 0 0 2 0 0 1 2 0 2 2 1 0 1 0 0 1 2 0 0 0 1 1 0 0 0 0 0 0 0 1 1 1 1 1 0 0 0 0 0 1 1 2 0 0 0 2 0 0 0 1 1 1 1 1
170 0 0 0 0 0 2 2 1 2 1 0 0 1 1 1 0 1 1 0 0 1 0 1 0 0 0 0 2 2 2 1 2 2 2 1 1 1 0 0 2 2 1 1 1 1 2 0 1 1 1 1 1 1 0 1 0 0 0 2 0 1 0 1 0 2 0 0 0 0 0 1 2 2 1 2 2 0 1 0 0 2 2 1 1 0 0 0 0 2 0 1 1 0 1 1 0 2 0 0 0 0 1 1 2 0 2 2 2 0 0 2 1 1 1 1 0 0 0 1 1 0 0 0 0 0 0 2 2 2 2 2 1 0 0 0 0 0 0 0 0 0 0 0 0 1 0 0 0 0 0 0 1 0 0 0 0 1 0 1 0 0 1 1 1 1 0 1 1 1 0 0 0 2 0 0 0 0 0 0 0 0 1 1 1 1 1 0 0 2 0 0 1 0 1 0 0 0 0 0 0 0 0 2 2 0 1 1 1 0 1 0 1 0 1 1 0 2 1 1 1 0 2 0 0 0 0 2 0 2 0 0 0 0 0 0 1 2 2 0 0 0 1 2 0 0 0 1 1 0 0 0 1 0 0 0 0 1 1 1 1 1 0 0 0 0 0 0 2 0 1 0 2 2 0 1 1 2 2 1 1 1 0 0 0 1 1 1 1 2 1 0 1 2 1 0 1 1 0 1 2 1 1 1 0 0 0 0 1 0 0 1 1 1 1 0 2 0 1 1 1 2 1 1 2 0 1 0 0 1 0 1 0 0 0 0 0 0 0 1 0 1 1 1 0 0 1 1 2 2 0 0 1 2 0 1 1 0 0 1 1 0 0 0 0 0 0 1 2 1 2 0 1 2 1 1 0 2 0 0 1 1 0 0 0 0 0 0 0 1 1 1 0 0 1 1 1 0 0 0 0 0 2 0 0 0 1 0 1 1 0 2 0 0 1 1 1 1 0 0 0 0 0 1 1 1 1 1 1 1 2 0 1 1 1 2 0 0 0 0 2 1 0 0 0 2 0 2 2 1 1 0 0 2 1 1 1 1 0 0 0 0 1 1 0 1 0 2 1 1 0 0 1 1 2 0 2 2 1 1 2 0 1 2 2 1 0 1 2 0 0 2 0 2 2 1 1 2 2 2 2 0 0 0 1 1 1 1 0 0 0 1 2 0 0 0 0 2 0 0 1 2 0 0 1 0 1 0 0 2 0 2 1 1 1 0 1 0 1 1 0 0 0 1 1 2 0 1 2 1 0 0 0 0 2 2 2 0 1 0 1 0 0 1 0 1 1 0 0 0 1 2 0 0 0 0 0 1 0 2 0 0 0 1 2 1 2 0 0 0 1 2 0 1 1 0 0 0 0 0 0 2 1 0 1 1 1 0 1 0 2 1 1 1 1 2 0 0 0 1 0 0 0 0 0 0 1 2 0 0 0 1 0 0 0 0 0 0 0 1 0 1 0 1 1 1 1 1 2 0 1 2 0 1 0 0 1 2 0 1 1 0 1 1 0 1 1 1 2 0 0 2 1 0 0 0 0 0 0 0 1 0 1 2 0 1 0 1 2 1 0 0 0 1 0 0 2 2 0 1 0 1 0 1 0 1 1 0 0 1 1 0 0 1 0 1 0 2 1 1 1 0 0 2 0 1 1 0 0 0 0 0 0 1 1 0 1 0 0 0 0 0 0 0 0 0 0 0 0 0 0 0 0 0 0 0 0 0 0 0 0 2 2 0 0 0 1 0 1 1 0 0 2 0 0 0 0 1 1 1 0 1 0 1 1 0 1 2 0 2 0 0 2 2 2 0 2 2 0 2 1 0 0 1 1 0 0 0 1 1 0 0 1 1 0 0 1 1 2 0 0 0 0 2 1 0 0 2 1 0 1 2 1 1 1 1 0 0 1 0 0 1 0 0 0 0 0 0 0 1 1 0 0 1 1 1 0 0 0 0 0 2 0 0 0 1 1 0 2 0 0 0 1 1 0 0 0 1 1 2 0 1 1 0 0 0 1 1 0 0 0 0 0 0 2 0 2 2 1 0 0 0 2 2 1 2 0 1 1 1 1 0 0 0 1 1 0 1 2 1 0 1 0 0 0 0 0 2 2 0 0 0 0 1 1 0 0 1 0 0 0 0 2 0 0 0 2 0 0 0 1 1 0 2 1 0 2 1 1 0 2 0 0 0 0 0 2 0 1 1 0 0 0 0 0 1 1 2 2 1 0 2 0 0 0 0 2 1 0 2 1 1 0 2 0 0 0 0 2 0 0 1
171 0 0 0 0 0 2 1 0 2 0 0 0 1 1 1 0 1 1 0 1 2 0 2 0 0 0 0 2 2 1 1 1 1 1 0 2 2 0 1 2 1 1 1 1 1 2 0 2 1 0 0 0 0 1 2 1 1 1 2 0 0 0 1 0 1 0 0 0 0 0 1 1 2 1 2 2 1 1 0 1 2 2 1 1 0 0 1 1 2 1 1 2 1 0 1 0 0 0 0 0 0 0 0 2 2 2 1 1 1 0 1 0 1 0 0 0 0 1 0 1 0 1 0 0 1 0 1 2 2 0 0 0 0 0 0 0 0 0 0 0 0 0 1 0 0 0 0 0 0 0 0 0 0 0 0 1 1 0 0 1 1 1 2 1 1 0 0 2 0 0 2 0 2 1 0 1 1 0 1 1 1 0 1 1 0 0 1 0 1 0 1 2 2 2 0 0 0 0 1 0 2 1 2 2 1 1 0 1 0 1 0 2 0 0 2 0 2 1 2 0 0 2 0 0 0 0 2 0 2 0 0 0 0 0 0 0 2 2 0 0 1 0 0 0 2 2 0 0 0 0 1 1 0 0 2 1 0 0 0 0 0 0 0 0 0 1 1 2 0 0 1 2 2 0 1 1 2 2 1 1 1 0 0 0 1 1 1 1 2 1 2 0 2 2 1 0 0 0 0 1 1 1 1 0 0 0 2 1 0 1 1 1 0 1 0 1 0 0 0 1 2 1 2 0 0 0 1 0 1 0 2 1 1 0 0 0 1 0 1 0 0 1 1 1 1 0 0 1 1 0 0 2 2 1 2 2 0 1 1 2 1 1 0 1 0 0 1 2 0 2 0 0 2 0 0 0 2 0 1 1 1 0 0 0 0 0 0 0 0 0 0 1 1 2 0 1 1 1 1 1 1 0 2 1 1 0 1 0 1 0 0 0 0 0 1 0 1 0 1 0 2 0 1 2 2 2 0 0 0 1 1 0 1 1 1 0 1 1 1 1 1 0 1 1 2 0 0 0 0 0 1 0 2 1 1 1 2 2 2 1 0 0 0 1 2 0 1 2 0 0 0 1 1 1 1 1 2 2 1 1 1 0 2 0 2 1 0 1 0 1 1 1 0 1 0 0 1 1 1 1 1 1 1 0 1 1 1 0 0 0 2 1 2 2 0 0 2 0 0 0 2 2 2 2 0 0 0 1 2 0 1 1 0 1 1 0 1 2 2 0 0 0 1 1 1 0 0 2 2 0 1 0 2 1 0 0 0 1 1 1 0 1 2 0 1 0 1 1 0 0 0 0 0 0 0 0 2 0 2 0 0 0 2 2 0 2 0 0 0 0 0 1 1 0 0 0 0 0 0 0 2 1 0 1 1 1 0 1 1 1 0 0 0 0 0 0 0 0 0 0 0 1 1 0 0 0 2 0 0 1 0 0 0 0 0 0 2 1 1 2 2 0 1 2 1 1 0 1 0 0 1 0 0 0 0 2 2 2 0 0 0 0 1 1 1 0 0 2 0 0 1 0 0 0 0 0 0 1 1 0 0 2 1 0 1 1 1 2 1 1 1 0 1 0 0 1 2 0 1 0 1 0 0 0 0 2 1 1 0 0 0 0 1 0 0 0 0 0 0 0 0 0 2 1 1 0 0 1 1 1 1 0 0 0 0 0 0 0 1 0 0 0 0 0 0 0 2 0 0 0 1 0 0 0 0 1 0 0 1 0 1 2 0 0 1 2 2 0 2 0 0 1 0 0 0 2 1 1 1 0 1 0 0 2 1 0 1 0 2 0 1 1 2 2 0 0 0 1 2 1 0 1 0 1 0 1 0 1 1 0 0 1 1 1 0 2 1 2 0 1 1 0 2 2 1 0 2 1 0 0 2 1 2 0 2 0 0 0 0 0 0 0 0 0 0 0 1 1 0 2 0 0 0 1 0 1 2 0 0 0 0 0 0 0 0 1 0 2 0 0 0 0 2 0 0 0 2 0 2 2 2 1 0 0 0 1 1 0 0 0 0 0 0 2 1 1 1 0 0 0 2 1 1 1 0 1 2 0 0 0 0 2 0 1 1 0 0 2 1 1 0 0 0 1 0 0 2 0 0 2 2 1 2 1 0 0 0 1 1 0 0 2 1 1 1 0 0 0 0 2 0 1 1 1 0 1 1 0 0 2 0 0 1 2 0 0 0 0 0 0 0 0 0 0 2 2 0 1 1 0 1 1 1 0 0 1 1 0 2 0 2 0 1 0 1 0 0 1 0 1 0
172 0 0 0 0 0 1 2 0 0 0 1 0 1 0 0 0 0 0 1 1 2 0 2 0 0 0 0 2 2 2 2 0 0 1 1 1 1 0 0 1 1 1 0 1 1 2 0 2 1 0 0 1 2 1 0 1 0 0 2 0 2 0 1 1 0 1 0 0 0 0 1 2 2 1 2 2 1 2 0 1 1 1 0 1 0 1 1 1 2 1 1 0 2 0 0 0 1 0 1 1 1 0 0 2 1 2 2 2 0 0 2 1 1 0 0 0 0 1 0 1 1 1 1 1 1 0 0 1 1 1 1 0 0 0 0 0 0 1 0 1 0 1 0 0 1 0 0 0 0 0 0 0 0 0 0 1 1 0 0 0 1 1 2 1 2 0 0 1 1 0 0 0 2 2 0 1 0 0 0 0 0 0 1 0 0 0 0 0 0 1 0 1 1 0 1 1 0 0 0 0 0 1 0 1 1 0 1 1 0 0 0 1 0 0 2 0 0 1 1 1 1 2 0 0 0 2 2 1 0 0 0 0 0 0 0 0 1 2 1 1 1 2 2 0 0 0 0 0 0 0 1 1 0 0 0 0 0 0 0 0 0 0 1 0 0 0 0 2 1 1 0 0 2 0 1 0 2 1 1 1 1 1 1 1 1 0 1 2 2 0 2 1 1 2 0 2 1 1 0 0 0 2 0 0 0 0 1 1 0 0 2 2 0 1 0 2 0 0 0 0 2 2 1 0 0 0 1 0 2 0 0 0 0 0 0 0 2 1 1 0 1 1 2 1 2 0 0 0 0 0 0 1 1 0 0 1 0 1 1 2 1 1 0 1 0 0 2 1 0 1 1 0 2 0 0 0 2 0 0 0 1 1 1 2 1 2 0 0 0 0 1 0 0 2 0 0 2 0 0 0 0 1 1 1 0 0 0 0 2 0 0 0 0 0 0 0 0 0 0 1 1 1 1 0 1 2 0 0 1 2 2 1 0 2 0 0 0 0 0 2 1 0 0 0 1 0 2 2 1 1 0 0 2 0 0 0 1 1 2 1 0 0 0 0 1 0 1 2 0 0 0 0 0 1 1 0 1 2 1 1 1 0 1 1 2 1 0 2 1 0 2 1 1 2 0 0 1 1 2 1 1 1 0 1 1 1 1 1 0 0 1 0 0 0 1 0 2 0 2 2 2 0 0 0 1 1 0 0 1 0 1 2 1 2 1 0 1 2 2 0 0 0 2 2 1 1 1 1 1 0 0 0 0 2 1 1 0 1 1 1 0 1 1 0 1 1 1 0 0 0 1 1 0 1 1 1 0 0 2 0 1 0 2 2 0 2 0 0 0 0 1 0 1 0 0 0 1 0 1 1 1 2 1 1 2 0 0 2 2 1 0 0 1 0 0 1 0 0 0 0 0 0 0 0 0 1 1 0 0 1 0 1 0 0 0 0 0 1 1 2 2 0 1 2 1 1 0 1 0 0 1 0 0 0 0 1 1 1 0 0 0 1 1 0 1 1 1 0 1 1 0 0 1 0 1 1 1 1 1 0 1 2 1 0 1 2 1 1 0 0 0 0 1 1 0 2 1 0 1 0 1 0 0 1 0 1 1 1 1 0 0 0 1 0 0 0 1 0 1 0 1 0 2 1 1 0 0 0 0 0 0 0 1 1 0 1 0 0 0 0 0 0 1 0 0 1 0 0 0 0 0 0 0 0 0 0 0 0 0 0 0 2 0 0 2 2 1 0 2 0 0 2 0 1 1 1 1 1 1 0 0 0 0 1 2 0 1 1 2 0 2 0 1 1 0 0 0 0 1 1 0 2 0 0 0 1 0 0 1 0 0 1 1 0 1 1 0 1 0 1 1 0 2 1 2 0 1 0 1 0 1 1 1 0 0 0 0 1 1 1 1 1 1 0 0 1 0 0 0 2 0 0 0 1 1 0 0 0 0 0 2 0 0 0 1 0 0 2 0 0 0 1 1 0 1 0 2 0 1 0 0 2 0 0 0 0 0 0 1 0 1 2 0 2 0 2 2 1 0 1 2 2 1 1 1 1 1 0 1 0 1 0 0 0 0 0 1 1 1 0 0 0 0 0 0 2 1 0 0 2 0 1 1 2 2 2 1 1 0 1 1 2 0 0 1 2 1 0 0 2 0 2 0 0 0 0 1 1 0 2 0 0 1 1 0 1 1 2 1 0 0 0 0 1 1 1 0 2 0 0 0 0 0 0 0 0 0 0 2 0 0 0 2 0 0 0 0 0 0 0 0
173 0 0 0 0 0 2 1 0 0 0 1 0 1 1 1 0 1 1 2 1 2 1 1 1 1 1 0 2 1 1 2 1 1 1 0 2 1 0 0 0 0 1 1 2 1 0 0 2 1 0 1 1 2 1 0 1 0 0 1 0 1 0 2 1 0 0 0 0 0 0 0 0 2 0 2 2 0 2 0 0 1 0 0 2 0 0 1 1 2 0 1 1 1 0 1 0 1 0 1 1 0 0 0 2 1 2 1 1 1 0 1 1 1 1 1 1 1 1 0 1 1 1 1 1 0 0 0 1 1 0 0 0 0 0 0 0 1 0 0 1 0 0 0 0 0 1 0 0 1 0 0 1 0 1 0 0 0 0 0 1 1 1 1 1 1 0 2 0 2 0 0 2 0 2 0 1 0 0 0 0 1 0 0 0 0 0 0 0 1 0 0 1 1 0 1 2 0 0 0 0 0 0 2 2 1 0 0 1 0 0 0 1 0 0 2 0 1 0 0 2 1 2 0 0 0 1 2 1 1 0 0 0 0 0 0 0 2 1 0 0 0 2 2 0 0 0 1 2 2 2 0 2 0 0 0 0 0 0 1 0 1 0 0 0 0 1 0 1 1 0 2 0 2 0 0 0 2 1 0 0 1 0 0 0 1 0 2 0 2 0 0 2 2 2 0 1 1 0 1 0 0 2 1 0 0 0 1 2 0 0 2 1 1 2 1 2 1 1 1 0 1 1 1 0 0 0 1 1 1 0 1 0 0 0 0 0 1 1 1 0 1 1 1 1 1 0 0 2 1 0 0 2 2 0 0 1 0 0 2 2 0 0 1 0 0 0 2 0 0 0 2 1 2 0 1 0 1 0 1 1 1 0 0 2 2 1 1 1 1 1 1 1 0 1 1 1 0 1 0 0 0 0 2 0 1 0 1 0 1 0 1 0 0 0 0 0 0 1 0 0 1 0 1 0 0 0 0 0 0 1 0 0 1 1 1 0 0 0 0 2 1 0 1 1 1 0 0 1 0 0 0 0 1 2 0 2 1 0 0 0 0 0 0 0 2 1 1 2 1 1 1 1 1 1 1 0 1 2 0 2 1 0 1 1 1 1 0 2 1 0 2 2 1 2 0 0 1 1 2 0 0 1 1 0 0 2 0 1 0 1 2 0 1 1 1 0 2 0 1 2 2 0 0 0 1 1 1 0 1 1 1 0 0 0 1 0 0 2 2 0 0 0 1 1 1 1 1 1 1 0 0 0 0 2 1 1 0 2 0 2 0 1 1 0 1 1 0 0 0 0 2 1 0 0 1 1 1 0 2 0 0 0 1 2 1 2 0 0 0 1 0 2 0 2 0 0 0 0 0 0 1 0 1 2 2 1 1 1 1 0 0 0 1 0 0 1 0 0 0 0 0 1 1 0 0 0 0 0 0 1 0 1 0 0 2 0 0 1 1 1 1 0 1 2 2 2 0 1 0 0 0 1 0 0 0 2 1 1 0 0 0 1 0 2 2 0 2 0 2 0 0 0 0 0 0 1 1 2 2 1 1 2 1 0 1 2 1 2 1 0 0 0 1 1 0 1 2 0 2 0 2 0 0 1 0 2 1 2 0 0 0 0 2 1 0 0 2 2 2 0 0 1 2 1 1 0 1 0 0 0 0 0 0 0 0 1 1 0 2 1 1 0 0 0 1 1 1 0 0 0 1 0 0 0 1 0 0 0 0 0 0 2 1 0 0 2 0 1 1 0 0 1 1 1 0 1 1 0 0 1 0 0 0 2 2 0 1 1 2 0 2 0 0 0 0 0 1 0 1 1 0 2 0 0 1 0 2 2 0 0 0 0 0 0 1 1 1 0 0 0 0 0 2 2 1 0 1 0 0 0 2 1 1 0 2 0 0 1 1 1 1 0 0 0 0 0 2 1 0 1 0 0 0 2 0 0 0 0 0 0 1 0 0 0 0 2 0 2 1 0 0 0 2 0 1 0 0 1 1 1 1 2 0 0 0 0 0 0 1 0 0 0 0 2 0 2 2 1 0 1 2 0 0 1 2 0 1 0 2 2 1 1 0 2 2 0 2 2 1 0 1 0 1 1 0 1 1 1 0 1 0 0 2 0 0 0 1 2 0 1 1 1 1 1 2 1 2 1 0 2 0 1 1 1 0 1 2 1 0 2 0 0 2 2 0 0 0 1 1 0 1 0 0 0 2 2 1 1 0 0 1 1 1 0 0 1 0 0 1 0 0 0 2 0 0 0 1 2 1 1 1
174 0 0 1 0 1 1 2 1 1 1 0 1 1 0 0 0 0 0 2 1 0 0 0 0 0 0 0 2 2 1 1 0 0 1 1 1 2 1 0 0 0 2 2 2 2 1 0 2 1 0 0 0 1 0 1 0 1 1 2 0 0 1 1 1 0 2 0 0 0 0 0 1 2 1 2 2 0 2 0 0 1 1 0 1 0 0 0 0 1 0 0 2 2 1 2 0 1 0 1 1 0 1 1 2 0 2 0 0 2 1 1 1 2 1 1 1 0 1 0 1 0 1 1 0 0 1 0 1 1 1 1 0 0 1 0 1 1 0 0 2 0 0 0 1 0 0 0 0 0 0 0 0 0 0 1 0 0 0 1 0 1 2 2 0 2 0 0 0 1 1 0 0 1 1 0 0 0 0 0 0 0 0 1 1 0 0 1 1 2 0 0 1 0 1 0 1 1 0 1 0 1 0 1 2 0 0 1 1 0 1 0 1 0 0 2 0 0 1 1 1 1 1 1 0 0 1 2 2 1 1 1 0 0 0 0 0 2 2 0 0 0 2 2 0 0 0 0 0 0 0 1 1 0 0 1 1 0 0 0 0 0 0 0 0 0 0 1 1 1 1 2 0 2 0 0 0 1 1 0 0 1 1 1 1 1 0 2 0 2 0 0 1 2 2 1 1 0 0 0 1 1 2 1 1 0 1 2 1 0 1 2 0 0 1 0 2 1 0 0 0 1 1 0 2 0 1 2 2 0 0 2 0 0 0 0 0 1 0 0 0 1 2 2 1 1 0 0 0 0 0 0 2 2 0 1 1 0 0 2 2 0 0 0 0 0 0 2 1 0 1 1 0 2 1 0 0 1 0 1 1 1 0 0 1 1 1 0 0 0 0 1 0 0 1 1 1 1 1 1 1 1 1 0 0 0 1 0 0 1 2 0 0 0 2 0 2 0 1 0 0 0 0 1 0 0 0 0 0 1 1 1 0 2 0 1 1 1 1 0 0 1 0 1 1 2 0 0 1 1 0 0 0 2 0 0 0 1 0 2 1 0 0 0 0 0 0 2 2 2 2 2 1 1 1 0 1 2 2 0 2 2 0 1 2 1 0 1 1 0 1 1 0 1 2 0 0 1 1 2 1 1 0 0 2 0 2 0 0 0 0 1 1 1 1 0 0 1 0 2 2 1 1 0 1 1 1 0 0 2 0 2 0 0 0 0 0 2 2 2 1 1 0 1 1 2 0 1 1 1 0 0 0 1 2 1 1 1 0 1 0 0 1 1 0 1 1 1 1 1 2 2 1 0 1 1 1 1 0 2 0 0 1 1 0 0 1 1 0 1 2 0 0 0 0 0 0 0 0 0 0 1 1 0 0 1 1 0 2 2 0 0 0 0 0 0 0 0 0 0 0 0 0 1 0 1 2 2 0 0 1 0 0 0 0 2 0 0 0 2 0 1 0 1 1 1 1 0 1 1 0 1 1 1 0 0 1 1 1 0 0 0 2 1 0 1 0 2 0 1 1 1 0 0 0 0 0 1 1 1 0 1 1 1 0 1 1 0 0 0 0 0 0 1 0 0 2 1 0 0 0 1 0 0 0 0 1 0 1 1 1 1 1 0 1 1 0 1 1 1 0 0 0 2 0 0 2 0 1 1 1 1 0 0 0 0 0 0 0 1 0 0 0 1 0 0 1 1 0 0 0 0 0 1 0 0 1 0 1 0 0 1 2 0 0 0 1 1 0 0 1 0 1 0 1 1 1 2 0 0 1 0 0 0 0 1 0 0 0 2 0 2 1 1 1 0 0 0 0 0 0 0 1 0 1 1 0 0 0 2 0 1 1 1 0 0 1 2 2 1 1 2 0 2 2 1 0 0 1 1 1 1 0 1 0 2 0 0 1 0 0 1 1 0 0 1 1 1 1 0 1 0 0 1 1 1 0 0 0 0 0 1 0 0 0 0 0 0 2 0 0 0 0 2 0 1 0 0 1 2 2 2 0 0 0 0 2 0 1 0 0 0 1 0 2 0 2 2 0 0 1 2 1 1 1 1 1 0 0 1 1 1 1 0 2 2 0 1 1 1 0 1 0 1 2 0 2 2 0 0 2 1 0 1 0 0 0 2 0 0 0 0 1 1 0 0 1 0 0 0 2 0 0 0 2 0 2 2 0 0 1 1 0 0 2 0 0 0 1 1 0 0 1 1 0 2 2 2 2 0 0 2 0 1 0 0 1 0 0 1 0 0 0 1 0 0 0 0 1 0 0 0
175 0 0 0 0 0 0 1 0 1 0 0 1 1 2 2 0 0 0 1 2 1 0 2 0 0 0 0 2 2 2 0 2 2 0 1 1 2 0 0 1 1 0 0 2 2 1 0 1 1 1 1 0 0 0 0 1 0 1 2 0 0 0 1 0 1 0 0 1 1 0 1 2 2 1 2 2 2 2 0 1 2 2 1 1 0 1 0 0 2 0 1 1 1 0 1 0 2 1 1 0 0 1 0 2 0 2 2 2 0 0 2 1 1 1 1 1 0 0 0 2 0 1 1 0 1 1 1 2 2 1 1 0 0 0 0 0 0 0 0 1 0 0 0 1 0 1 0 0 1 0 0 1 1 1 0 0 0 0 0 1 1 1 2 1 0 0 0 1 1 0 2 0 2 1 0 0 0 0 0 0 0 1 2 2 2 1 1 0 0 0 1 1 0 1 0 0 0 0 0 0 0 0 0 2 2 2 1 1 0 1 0 1 1 0 2 0 2 1 1 1 1 2 0 0 1 0 0 0 0 0 0 0 0 0 0 0 2 2 0 0 0 2 2 0 0 0 0 0 0 0 0 1 0 0 1 1 0 0 0 0 0 2 1 1 0 0 2 0 0 0 2 0 2 0 1 1 1 1 0 0 1 1 1 0 2 1 0 0 1 0 2 2 2 2 0 1 1 1 0 1 0 2 1 0 0 1 2 1 0 0 1 1 0 2 0 2 2 0 0 1 1 2 1 1 0 0 2 1 1 0 1 1 0 0 0 0 0 0 0 0 0 2 2 1 1 0 1 1 1 0 0 2 2 1 1 1 0 0 2 2 0 0 0 0 0 0 2 1 0 1 1 1 1 1 1 0 1 1 1 0 1 0 0 0 0 0 0 1 2 2 2 1 1 2 0 1 1 0 0 0 0 1 1 0 0 2 1 0 1 0 1 0 0 1 0 0 0 0 0 0 0 2 0 0 0 0 0 0 0 1 0 0 2 0 1 0 2 0 0 1 1 0 0 0 0 0 0 1 0 0 0 0 2 1 1 1 0 2 2 0 0 1 0 0 1 0 0 2 0 0 0 2 2 1 0 1 1 2 0 0 2 0 1 2 0 0 2 2 2 0 0 0 2 1 2 2 2 2 1 0 0 2 0 0 1 2 0 1 0 1 1 1 1 1 0 0 2 0 1 1 2 1 0 0 0 1 1 1 1 1 0 1 0 1 1 1 1 1 1 0 0 0 0 1 1 0 0 2 2 0 0 1 1 2 1 1 0 1 1 0 0 0 0 0 0 0 0 0 0 0 1 1 0 1 1 1 1 0 2 0 0 1 2 1 0 2 1 0 1 0 1 1 0 1 0 0 0 0 0 0 2 0 0 1 2 1 0 2 2 0 0 0 0 0 0 0 0 1 0 0 0 1 1 0 0 1 2 0 0 1 1 0 0 0 0 1 0 0 0 1 0 0 0 0 0 0 0 0 0 0 2 1 0 1 1 2 1 1 0 0 0 1 2 0 0 0 0 0 1 1 0 0 0 0 0 0 1 1 1 1 2 2 2 0 1 2 0 1 1 0 0 0 1 0 0 1 2 0 1 0 1 0 0 1 0 1 2 2 1 0 0 0 1 0 1 0 0 0 0 0 0 0 2 2 0 0 1 0 0 0 0 0 0 1 0 2 0 0 0 0 0 0 1 0 0 1 0 0 0 0 0 0 0 0 0 0 0 0 0 0 1 2 0 0 0 0 0 1 1 0 0 1 0 1 0 0 0 2 2 0 2 1 1 2 0 1 2 0 2 0 0 1 2 1 1 0 2 0 2 2 0 0 0 2 1 1 0 1 0 0 0 1 1 1 0 1 2 0 0 0 0 0 2 1 1 0 1 0 0 0 2 0 0 0 2 0 0 1 0 0 1 1 0 0 1 1 0 0 1 1 0 0 0 1 0 0 0 0 0 0 1 0 0 0 0 1 0 1 1 0 0 1 0 1 1 1 1 1 2 2 2 1 0 0 0 1 0 1 0 1 0 0 0 1 0 1 2 0 0 1 2 1 1 2 2 0 1 0 2 1 2 0 0 0 0 0 1 2 1 0 0 0 2 0 1 1 0 0 0 2 1 1 1 0 0 0 1 0 1 0 0 1 2 0 1 0 1 1 0 1 0 0 2 1 0 2 2 1 0 1 0 0 0 1 1 0 0 2 2 0 1 0 0 0 1 1 1 1 0 0 1 0 0 0 0 0 2 0 2 1 0 0 2 0 0 0 0 1 0 1 0
176 0 0 1 0 1 1 2 0 1 1 0 0 0 0 0 0 0 0 0 0 0 0 1 1 1 2 0 2 2 1 2 2 2 0 1 1 0 0 0 0 0 0 0 2 0 2 0 1 1 0 0 0 0 1 2 1 0 2 0 2 2 0 1 0 1 0 0 0 1 1 2 1 2 1 2 1 1 2 0 1 1 1 0 1 0 0 0 0 2 0 0 0 2 0 1 1 1 0 1 1 0 0 1 2 1 2 0 2 0 0 1 0 1 0 1 0 1 0 0 1 0 2 2 0 0 2 1 1 0 0 0 0 0 0 0 0 0 0 0 2 0 0 0 0 1 0 0 0 0 0 0 1 0 0 1 0 0 1 1 1 1 1 2 0 2 0 2 1 1 0 0 2 0 1 0 1 1 0 1 1 1 0 2 0 0 1 2 1 0 1 2 2 1 1 0 0 0 0 0 0 0 1 1 2 2 2 1 0 0 1 0 1 0 0 2 1 1 0 0 2 1 2 0 0 1 1 1 0 1 0 0 0 1 1 0 0 2 2 0 0 0 2 1 0 0 0 1 0 0 0 0 1 1 1 1 1 1 2 2 2 2 0 0 0 0 0 1 2 0 1 1 0 1 0 0 0 0 0 0 0 1 0 0 0 1 0 1 0 1 0 0 0 1 1 0 0 0 0 0 1 1 1 0 0 0 1 2 0 0 1 2 1 0 1 0 1 0 1 1 0 2 1 2 1 0 1 1 1 1 0 1 0 0 0 1 0 0 0 0 0 0 2 1 1 1 0 0 2 2 1 0 0 0 0 0 0 0 0 2 2 0 0 1 0 0 0 2 1 1 1 1 0 2 0 0 0 2 1 1 1 2 0 0 1 1 0 0 0 0 0 0 1 0 2 0 1 1 1 1 1 1 0 1 0 1 1 1 0 1 0 1 0 0 1 0 1 0 1 0 0 0 0 1 2 1 1 0 0 1 1 1 0 2 0 1 0 0 0 0 1 1 0 0 0 2 0 0 2 1 0 1 1 2 1 1 1 1 1 1 0 0 0 0 0 1 0 1 1 0 0 0 2 2 2 1 1 2 2 1 0 2 0 2 0 2 1 0 2 0 0 2 0 1 0 0 0 0 0 2 2 2 1 1 0 1 2 0 1 0 1 0 1 0 0 0 0 2 0 0 0 2 0 0 0 1 1 0 1 2 0 1 1 1 0 0 0 0 0 1 1 0 1 0 2 1 0 2 0 0 0 0 0 2 2 1 0 0 1 0 1 1 1 2 0 0 0 1 1 0 0 1 1 0 1 1 1 0 0 0 1 0 1 1 1 1 2 1 1 1 0 1 0 1 0 0 0 0 0 0 0 2 0 0 2 2 1 0 0 0 1 1 0 0 1 1 0 0 1 0 0 0 2 2 0 0 0 1 0 0 2 0 0 1 1 1 0 2 0 2 1 1 0 0 2 1 1 0 2 1 0 1 0 2 0 0 0 1 1 0 0 0 0 0 1 2 0 0 1 1 1 1 2 0 0 0 0 0 0 1 0 1 2 2 1 2 1 0 1 1 0 0 0 1 0 0 1 1 0 1 0 1 0 0 1 0 2 1 1 0 1 0 0 2 0 0 0 2 2 2 0 0 0 1 1 0 0 0 1 1 1 1 0 0 0 0 0 1 0 1 0 0 1 0 0 0 1 2 1 0 0 0 0 0 0 0 0 0 0 1 0 1 2 0 0 1 2 1 0 2 0 0 0 1 1 0 1 1 1 1 1 1 0 1 1 0 1 2 0 2 0 0 1 2 2 0 1 0 1 1 0 0 0 0 2 0 1 0 1 0 1 1 1 1 1 0 2 2 2 0 1 2 0 2 2 1 0 0 1 0 1 2 0 1 0 2 0 0 0 0 0 0 0 0 0 0 0 1 1 0 1 0 0 0 2 0 0 1 1 1 0 2 1 1 0 1 0 0 1 0 0 0 2 0 0 1 1 2 0 1 0 0 2 0 0 0 0 1 0 0 0 0 2 0 2 0 2 2 0 0 0 1 1 0 2 2 1 1 0 0 0 1 0 1 1 2 1 0 2 1 1 0 0 2 2 0 0 1 1 0 1 0 0 1 0 0 0 1 1 1 1 0 1 1 1 1 0 0 0 0 1 0 1 0 1 0 2 1 1 0 2 0 0 0 0 0 0 0 2 2 0 0 0 0 0 2 2 1 1 0 0 1 1 1 0 0 1 0 0 1 0 0 1 2 0 0 0 0 1 1 0 0
177 0 0 0 0 0 2 1 0 1 0 1 0 1 1 1 0 1 0 1 1 1 0 2 0 0 0 0 2 2 1 2 1 1 1 0 1 0 0 0 0 0 0 0 1 0 0 0 0 2 0 1 1 1 0 1 0 0 0 1 0 0 0 1 1 0 1 0 0 0 0 1 2 2 1 2 2 1 2 0 1 2 2 0 0 0 0 2 1 2 1 2 1 1 0 0 0 1 0 0 0 0 0 2 2 0 2 1 1 1 0 1 1 1 1 1 1 0 0 0 1 1 2 2 1 0 1 0 2 2 2 2 0 0 0 0 0 1 0 0 2 0 0 0 0 0 0 0 0 0 0 0 1 0 0 0 0 1 1 1 0 0 2 2 1 2 1 1 1 1 0 1 0 2 2 0 1 0 0 0 0 0 0 1 0 0 0 0 0 0 0 0 2 1 1 1 1 0 0 0 0 0 0 0 2 2 2 1 1 0 2 0 1 0 0 2 0 0 2 0 2 0 1 1 0 0 0 2 1 2 0 0 0 0 0 0 0 1 2 1 1 1 2 1 1 1 1 0 0 0 0 1 1 1 1 1 0 0 0 1 0 1 0 0 0 0 1 1 2 0 1 1 0 1 0 0 0 2 2 0 0 1 2 2 0 2 2 1 1 2 0 2 2 2 2 0 2 2 0 1 1 1 2 1 0 0 0 2 1 0 0 2 1 0 1 0 2 0 1 1 0 2 1 2 2 0 0 2 1 0 0 1 0 0 0 0 0 1 0 1 1 1 1 1 1 1 0 0 0 0 0 0 1 1 0 1 1 0 1 0 1 1 1 0 1 1 0 1 2 1 2 0 1 2 0 1 0 2 1 2 1 1 0 1 1 1 1 0 0 0 0 0 0 1 1 1 2 1 1 1 1 1 0 2 2 0 0 0 0 1 0 2 0 0 1 0 1 0 0 0 0 1 0 2 0 1 1 1 1 1 1 2 0 1 0 0 0 1 1 0 0 1 0 2 2 2 0 0 2 0 0 1 0 2 0 0 0 2 1 2 1 0 0 0 1 1 0 1 2 1 1 1 1 1 2 1 1 0 2 0 2 2 1 2 2 0 0 0 1 0 1 0 0 0 1 1 1 1 1 2 1 0 1 0 0 1 1 0 1 0 1 1 0 1 1 1 1 2 0 1 1 2 1 0 0 0 0 1 1 1 1 0 1 0 1 1 0 1 1 1 1 1 0 0 0 2 0 2 1 1 0 0 0 2 2 0 0 0 1 0 0 1 0 0 0 0 0 1 1 0 1 1 0 0 0 0 1 0 0 1 1 0 0 1 2 2 2 1 0 1 0 1 0 1 0 1 0 0 0 1 0 1 2 1 2 2 1 0 1 1 1 0 0 1 0 0 0 0 2 0 0 0 0 0 1 1 1 2 0 0 1 0 1 0 0 1 1 0 0 0 2 1 0 0 1 1 1 0 2 0 0 1 0 1 0 0 1 0 0 0 0 0 2 0 2 1 0 1 1 1 0 1 0 0 1 0 1 1 1 1 1 0 1 0 0 1 1 0 2 2 0 0 1 2 0 0 2 2 0 2 1 1 0 0 0 0 2 2 2 1 0 0 0 2 0 0 0 1 1 1 0 0 0 1 1 1 0 0 1 1 1 1 0 0 0 0 1 1 0 1 1 1 0 0 0 0 1 0 0 0 0 0 0 1 0 2 0 2 0 2 2 1 2 1 0 0 2 1 0 0 1 0 1 0 1 1 1 0 2 2 0 2 1 1 1 1 1 2 2 2 0 2 1 1 1 0 0 1 0 1 1 0 1 0 1 0 1 0 0 2 0 0 0 0 0 1 1 2 2 0 2 2 0 1 1 1 0 2 0 0 0 2 1 1 0 1 0 0 2 0 0 1 1 0 0 0 0 0 0 0 2 0 0 0 2 0 0 2 0 0 0 2 1 0 0 2 0 0 0 2 0 0 0 2 0 1 0 1 2 2 2 2 1 0 1 0 1 0 0 0 0 0 0 0 2 0 2 1 1 0 0 2 1 1 1 1 0 1 0 0 0 0 1 1 2 2 0 1 2 1 0 1 0 0 1 0 0 1 0 0 2 0 0 2 0 1 1 1 0 1 0 0 1 1 0 1 1 1 0 1 1 1 0 1 2 1 2 2 1 1 0 1 0 0 0 0 2 0 1 0 0 0 0 0 0 1 1 0 0 0 0 1 0 0 0 0 0 0 0 1 0 0 1 2 0 0 0 0 1 0 0 1
178 0 0 0 0 0 0 0 0 2 2 0 0 0 0 0 0 1 0 0 0 2 0 2 0 0 0 1 2 2 1 1 2 2 0 1 0 0 1 1 0 0 0 0 2 0 1 0 1 1 0 1 0 1 1 0 1 0 0 0 1 1 0 0 0 2 0 1 0 0 0 0 1 2 1 2 2 2 2 0 2 2 2 0 0 0 0 1 1 2 0 1 2 2 0 1 0 2 1 0 0 0 0 0 2 1 2 1 1 1 0 1 2 2 2 2 1 0 1 0 0 0 1 1 0 1 1 1 2 1 0 0 0 0 1 0 0 1 1 1 1 1 2 0 0 0 0 0 0 0 0 1 0 0 0 0 0 0 0 0 0 0 1 1 1 2 0 2 0 1 1 0 0 2 0 0 0 1 0 1 1 1 0 2 1 1 0 1 0 1 0 1 1 0 1 0 2 0 1 0 0 0 0 1 2 1 2 2 0 0 2 0 0 0 0 2 2 0 2 1 2 1 1 0 0 0 0 1 0 1 1 1 0 0 0 0 0 2 2 0 0 0 2 2 0 0 0 0 0 0 0 0 0 0 0 2 2 0 0 2 0 2 0 0 0 0 0 2 0 0 0 2 1 2 2 2 0 2 2 1 1 2 0 0 1 1 1 0 0 1 0 1 1 2 2 0 1 2 0 2 2 0 0 0 0 0 0 2 0 0 1 2 2 0 1 0 2 1 1 1 0 2 0 1 2 0 0 1 2 1 0 0 1 1 0 0 0 2 1 1 0 0 2 2 0 0 1 1 2 2 0 0 1 1 0 1 1 0 0 1 1 0 2 0 2 0 0 2 1 0 1 1 1 2 0 0 0 1 0 1 0 1 1 1 1 0 0 1 1 0 0 0 1 0 2 0 1 1 0 0 0 0 1 1 1 0 0 2 0 1 1 0 0 0 2 0 2 1 0 0 0 1 1 0 2 1 0 1 1 1 2 1 0 2 0 0 0 1 1 1 2 1 0 1 1 1 0 0 0 0 0 1 0 1 2 1 2 0 1 1 0 0 0 1 0 1 0 0 2 0 0 0 2 2 1 0 1 1 2 0 2 2 0 1 1 2 1 0 2 1 0 1 0 1 1 1 1 1 1 1 1 1 2 2 0 0 2 0 1 0 1 2 0 1 1 0 0 1 0 2 2 1 0 1 1 0 0 0 0 2 0 2 1 0 1 0 1 1 1 1 2 0 0 1 1 1 0 1 1 1 0 0 0 2 1 0 0 1 0 1 0 0 2 2 0 2 1 2 1 0 0 1 0 0 1 0 1 1 0 2 0 1 0 0 0 0 0 1 0 1 0 2 0 0 0 0 0 0 0 1 1 1 1 1 1 1 1 0 1 1 0 0 1 2 1 2 0 0 0 1 1 1 1 1 0 0 2 1 0 0 1 0 1 0 0 0 2 1 1 2 1 1 0 1 1 1 1 2 0 0 0 1 0 1 0 0 1 0 0 0 0 0 1 1 0 1 0 0 0 0 0 0 0 0 1 0 1 1 1 1 0 1 2 0 0 2 0 0 1 1 0 0 0 1 0 0 0 2 0 2 1 1 0 0 0 0 0 2 2 1 0 0 0 2 0 0 0 0 0 0 0 1 0 2 2 1 0 0 0 0 0 0 0 0 1 1 1 0 0 0 0 0 0 0 0 0 0 0 1 1 1 1 0 0 0 0 0 0 2 0 0 0 2 0 0 1 1 1 0 2 0 0 2 0 0 0 0 0 1 1 0 1 0 0 0 0 1 2 0 2 0 0 1 2 1 1 1 1 0 1 1 0 0 0 2 0 1 0 1 1 0 0 1 1 0 0 1 1 2 0 1 2 0 2 2 1 0 2 1 0 0 1 1 1 0 0 0 0 0 0 0 0 0 0 0 0 0 0 0 1 1 0 0 0 2 0 0 0 0 0 1 1 0 0 0 1 0 0 1 1 0 0 1 1 0 1 0 1 0 2 2 2 0 0 0 0 2 1 1 0 0 0 0 0 2 0 2 0 1 0 0 2 1 1 1 1 1 1 0 1 1 1 1 1 1 1 0 1 1 1 0 0 0 0 0 0 1 1 1 0 2 0 0 2 0 0 0 0 2 0 0 0 2 2 1 2 2 1 0 0 2 0 1 0 1 0 2 2 1 1 0 1 0 0 1 0 1 0 0 0 0 0 0 0 0 2 2 0 0 0 0 0 0 0 0 0 0 1 1 1 0 0 0 2 0 0 0 0 0 1 1 1
179 0 0 0 0 0 2 2 0 1 0 1 0 0 0 0 0 1 1 0 0 2 0 1 0 0 0 0 2 2 1 1 1 1 2 0 2 2 0 0 1 1 0 0 1 0 0 0 2 0 0 0 0 1 1 0 0 0 2 0 0 0 0 0 0 0 0 0 0 0 0 0 2 2 2 2 0 0 2 0 0 0 2 0 1 1 1 2 2 2 2 1 1 2 0 2 0 2 0 2 1 0 0 1 2 0 2 1 1 1 1 2 1 2 1 1 1 0 0 0 2 0 1 1 1 0 0 0 1 1 0 0 0 0 0 0 0 1 0 0 1 0 0 0 1 1 0 0 0 0 0 0 0 0 0 0 1 2 0 0 2 2 0 0 0 0 0 1 1 1 0 1 0 2 1 0 0 0 0 0 0 0 0 2 0 0 0 1 1 2 0 0 2 1 1 1 2 0 0 1 0 1 0 0 2 2 2 0 2 0 2 0 2 0 1 1 2 2 1 1 1 0 2 0 0 0 1 1 1 0 1 2 0 1 1 1 0 2 1 0 0 0 2 1 1 1 1 1 2 2 2 0 1 0 0 1 2 0 0 0 0 0 1 1 0 0 0 1 2 0 0 2 0 1 1 1 1 2 1 1 1 1 1 1 0 2 1 2 0 2 0 0 1 2 1 0 1 1 1 0 2 0 2 0 0 0 0 1 1 0 2 2 1 0 1 0 2 0 1 1 0 1 1 0 2 0 0 1 1 2 0 2 0 0 0 0 0 0 0 0 0 0 2 2 0 0 0 1 2 1 1 1 2 2 1 1 1 0 0 1 1 0 2 0 2 1 0 2 0 0 0 2 0 2 0 0 0 2 0 1 0 0 1 1 1 0 0 0 0 1 1 2 0 0 1 1 1 0 1 0 0 1 0 2 1 0 1 0 0 2 0 1 0 0 1 1 0 0 0 2 0 2 0 2 1 2 1 0 0 0 0 0 0 1 0 1 0 1 0 0 2 0 0 0 0 2 0 0 2 0 0 0 0 1 1 0 1 1 1 2 1 0 1 1 0 1 0 2 1 1 1 2 1 1 2 2 1 2 1 1 0 1 1 1 2 1 0 1 2 0 1 2 0 1 0 1 1 1 1 2 1 1 0 0 2 0 2 0 0 0 0 1 0 0 0 1 0 2 0 1 1 2 0 0 1 0 1 0 1 2 0 0 1 0 1 0 1 0 2 2 1 1 0 0 1 2 0 1 1 1 0 0 0 2 2 1 1 1 1 0 1 1 0 2 1 0 0 1 1 1 1 1 0 0 0 0 1 1 1 2 0 1 0 0 0 0 0 1 0 1 1 1 0 0 0 0 2 0 0 0 0 2 0 1 1 2 2 0 1 1 1 0 0 0 0 0 1 0 1 0 0 0 2 1 0 1 1 1 0 0 1 0 0 0 0 0 1 0 0 2 1 1 0 1 1 0 1 0 1 1 0 2 0 0 0 0 2 2 1 1 1 0 0 0 1 2 1 2 0 1 0 1 0 0 1 0 1 0 1 2 0 1 2 2 0 2 1 1 1 1 0 0 0 2 0 0 2 1 0 2 1 1 0 0 0 0 0 2 2 1 0 0 0 0 1 0 0 1 1 1 0 0 0 2 1 2 0 0 1 1 1 1 0 0 2 2 0 0 0 0 0 0 0 0 0 1 1 2 1 0 0 0 0 0 0 0 0 0 1 0 0 0 2 0 0 1 2 0 0 1 1 1 2 1 1 0 2 0 2 2 0 2 1 0 1 0 1 0 0 2 0 2 1 2 1 1 0 1 0 1 1 0 1 0 1 0 1 0 1 0 0 0 0 0 0 0 1 2 2 0 2 2 0 1 2 0 0 2 0 0 0 2 0 0 0 2 0 0 1 0 0 1 1 0 0 1 1 2 1 0 1 1 0 0 2 0 0 0 0 0 0 2 0 0 0 0 0 0 1 1 1 0 1 1 0 0 0 2 1 2 1 1 2 0 0 0 0 0 1 0 2 0 0 0 1 0 1 2 0 0 0 2 2 2 0 0 0 0 1 1 1 0 1 0 2 2 0 1 2 1 0 2 0 1 1 0 0 2 0 2 1 0 0 1 0 0 0 1 1 0 0 0 0 1 0 2 2 0 0 0 2 0 2 0 0 0 1 0 0 0 0 0 1 1 2 0 0 0 1 1 0 1 0 0 0 0 1 1 1 0 0 1 0 1 0 0 0 1 0 1 1 0 0 1 0 0 0 0 0 0 1 0
180 0 1 0 0 0 2 1 0 1 0 1 0 0 0 0 0 1 1 0 0 2 0 1 0 0 0 0 1 1 0 1 1 1 2 0 2 1 0 0 0 0 1 1 2 1 0 0 1 1 0 0 0 0 1 0 2 0 0 1 0 1 0 1 0 1 0 0 0 0 0 1 1 2 1 2 2 1 2 1 0 1 2 1 1 0 0 0 0 2 0 0 1 1 0 1 1 1 0 1 1 0 1 0 2 1 2 0 1 1 0 0 1 1 2 2 2 0 1 0 1 0 2 2 0 0 2 0 1 1 0 0 0 0 1 1 0 0 0 0 1 0 0 0 0 1 0 0 0 0 0 0 0 0 0 0 0 2 0 0 0 0 1 1 0 1 0 1 0 2 0 1 0 2 2 0 0 0 0 0 0 0 0 1 0 0 0 1 1 2 0 0 1 1 0 1 2 0 0 1 0 1 0 1 2 0 0 0 1 0 2 0 1 0 0 2 0 0 1 0 2 1 2 0 0 0 0 1 0 2 1 1 1 2 1 0 0 0 2 1 1 1 1 2 0 0 0 0 0 0 0 0 1 1 1 1 0 0 0 0 0 0 0 0 0 0 0 0 2 0 1 2 1 2 0 0 0 2 2 0 0 2 0 1 1 0 1 0 0 2 1 1 1 2 2 1 1 1 0 1 2 0 1 0 0 1 0 2 1 0 0 1 1 0 1 0 2 0 1 1 1 2 2 1 1 0 0 1 0 1 0 0 0 0 0 0 0 1 0 0 1 2 2 1 2 2 0 1 2 1 1 0 2 2 0 0 1 0 0 0 0 1 2 0 2 0 0 2 1 0 1 1 1 2 0 0 0 1 1 2 2 0 0 0 0 0 0 0 0 0 0 1 0 0 2 1 0 0 1 1 1 1 1 1 1 0 1 1 0 2 0 0 0 0 1 0 0 1 0 0 0 2 2 2 2 1 2 0 0 0 0 0 0 1 1 0 0 1 1 1 2 0 0 0 0 2 2 1 1 1 1 0 0 1 2 0 2 0 0 0 0 0 1 1 0 1 0 1 2 1 1 1 1 1 2 1 1 2 1 1 1 1 0 1 1 2 1 0 2 0 0 2 1 1 0 0 0 0 0 2 2 2 1 1 0 1 1 0 1 0 1 2 2 0 0 0 0 2 0 1 1 2 1 1 1 0 1 2 0 0 2 0 1 1 1 0 0 0 1 1 0 0 0 0 1 2 0 1 1 1 0 0 0 1 2 1 1 0 0 1 0 0 1 2 0 1 1 1 1 0 0 1 1 0 1 1 1 0 0 2 0 0 0 1 2 1 2 1 0 1 1 0 1 0 0 0 0 1 0 2 1 0 1 0 1 1 1 0 1 1 1 0 0 1 1 1 0 0 0 0 0 0 2 2 0 0 0 1 0 0 2 0 1 0 0 0 0 1 1 2 1 1 0 1 2 1 1 0 1 0 0 1 0 0 0 0 2 2 1 1 1 0 1 0 2 1 1 1 0 0 0 0 0 1 0 0 0 0 0 1 0 0 1 1 0 1 1 0 0 1 0 0 0 1 0 0 1 2 0 2 0 2 0 0 0 0 2 2 2 1 0 0 0 0 0 2 0 1 1 1 0 0 0 2 2 1 0 0 0 0 0 0 0 0 1 1 0 1 1 2 0 0 0 1 0 0 1 1 1 0 0 1 0 0 0 0 0 0 0 1 0 1 2 0 0 0 2 1 0 2 0 1 2 0 0 0 1 2 0 1 1 1 1 1 2 0 1 1 1 2 0 2 1 1 1 0 1 0 0 2 1 0 1 0 1 0 0 0 0 1 1 1 1 1 1 0 2 0 1 0 0 1 0 2 2 1 0 1 0 0 0 2 0 1 0 2 0 0 1 0 1 1 1 0 0 1 1 1 1 0 1 0 0 0 1 0 1 0 0 0 0 1 0 0 0 0 0 0 1 1 0 0 1 1 0 0 0 0 2 2 2 2 2 0 0 0 0 0 1 0 1 0 2 0 2 0 2 1 0 0 1 2 2 2 0 1 1 1 0 0 0 0 0 0 0 0 0 1 1 1 0 0 0 0 1 0 1 0 0 0 1 0 0 2 0 0 0 0 0 1 0 0 1 2 1 0 1 0 0 0 2 0 2 0 0 0 0 2 0 0 0 1 1 0 0 1 2 0 1 1 0 1 1 1 0 0 0 1 1 0 0 1 0 0 0 0 0 0 0 0 0 0 0 1 0 0 0 1 2 2 1 0
181 0 0 0 0 0 2 1 0 0 0 0 0 0 0 0 0 0 0 0 1 1 1 2 0 0 0 1 1 2 2 0 2 2 1 1 1 1 0 0 0 0 1 1 2 0 1 0 0 2 1 0 0 0 1 0 1 1 1 1 1 2 0 2 0 0 0 1 0 0 0 0 2 2 2 2 2 1 1 0 1 2 2 1 1 0 0 2 2 2 2 1 2 2 1 1 0 1 0 1 1 0 0 1 2 1 2 1 1 1 0 2 1 1 2 2 2 0 1 0 1 0 0 0 0 2 0 0 1 0 0 0 0 0 0 0 0 0 0 0 0 0 0 0 1 1 1 0 0 1 0 0 0 0 0 0 0 1 1 1 0 0 1 2 1 1 0 1 1 1 0 0 0 2 2 0 0 2 1 1 1 2 1 2 2 2 1 2 1 1 0 0 2 1 1 1 2 0 0 0 0 0 0 2 2 0 0 0 2 0 2 0 1 0 0 2 0 0 1 1 1 1 2 0 0 2 0 2 1 1 1 2 0 0 0 0 0 2 2 0 0 0 0 0 0 0 0 0 0 0 0 1 0 0 0 1 1 1 0 0 0 0 0 0 0 0 0 0 1 1 1 1 0 2 0 0 2 1 1 1 0 0 1 1 0 2 1 2 0 2 0 1 1 2 2 0 1 1 0 0 1 0 2 0 0 0 1 2 1 0 0 2 2 0 2 0 0 1 0 0 1 1 2 2 1 0 0 0 0 2 0 2 0 0 0 0 0 1 1 0 0 0 1 2 1 1 1 0 0 0 0 0 2 2 2 1 1 0 0 2 2 0 0 0 0 1 0 2 1 0 1 1 0 2 1 0 0 1 0 1 0 0 0 0 0 0 0 0 0 0 0 0 1 0 2 1 1 2 0 0 0 0 0 2 0 1 1 1 0 2 0 0 0 0 1 0 0 1 0 1 0 2 0 1 1 1 1 2 2 2 2 1 0 1 0 1 0 1 1 1 1 1 2 2 1 2 1 0 1 0 0 0 0 2 1 1 1 1 2 2 1 0 0 0 0 1 0 1 2 0 0 0 1 1 2 2 1 2 1 1 0 1 0 1 2 0 0 0 2 1 0 2 0 1 1 1 1 2 2 1 1 1 1 0 0 2 1 0 0 0 0 1 0 2 2 0 0 1 0 1 1 1 1 0 0 1 0 1 1 1 1 0 1 1 1 1 1 2 0 1 1 1 0 1 2 1 0 0 2 2 0 0 0 2 2 0 0 1 0 0 1 0 0 2 0 0 0 1 1 0 0 0 0 0 0 0 1 2 0 2 0 0 0 0 2 1 1 2 0 2 0 0 0 0 0 0 0 0 0 1 0 1 0 0 0 2 0 0 2 1 0 0 1 2 1 1 0 0 0 0 0 0 1 1 0 1 1 1 0 0 1 0 0 0 0 1 1 2 0 0 1 0 1 1 1 0 1 0 1 0 0 1 1 0 1 0 1 2 0 1 1 0 1 0 0 2 1 0 0 1 1 0 0 1 0 0 0 1 1 1 0 1 1 0 0 1 0 1 2 1 1 1 0 2 0 0 2 0 0 1 1 1 0 0 0 0 2 2 2 0 0 0 0 1 0 0 0 0 0 0 0 1 0 2 1 0 0 0 0 0 0 0 1 0 1 1 0 0 0 0 0 0 0 1 0 0 1 1 0 0 0 0 0 0 0 1 0 0 2 0 0 0 2 0 0 2 2 1 0 2 0 0 2 0 0 0 1 1 0 0 1 0 0 0 2 1 2 1 1 2 0 2 2 2 1 1 1 0 0 0 0 0 0 0 2 1 1 1 1 1 0 0 1 1 1 0 1 2 1 0 0 0 0 2 2 2 0 2 0 0 0 2 1 1 0 2 0 1 1 0 0 1 0 0 0 0 0 1 0 1 2 0 0 0 1 1 0 0 0 0 0 2 1 1 0 1 0 0 1 1 1 0 1 1 0 0 0 0 0 2 2 2 2 0 0 0 0 1 1 0 1 0 1 0 1 0 1 2 0 0 0 2 2 2 1 1 0 0 0 1 0 1 0 0 1 1 0 2 2 1 0 0 1 2 1 0 1 1 0 1 2 0 0 2 0 0 0 0 0 0 0 0 2 2 2 1 0 1 1 0 2 0 1 1 1 0 1 2 1 1 0 1 0 0 1 0 1 0 1 1 0 0 0 0 0 1 1 1 1 2 1 1 1 1 0 1 2 0 0 2 0 1 0 2 1 0 0 1 1 0 0 0
182 0 0 1 0 0 1 0 0 2 1 0 0 2 1 1 1 1 1 1 1 1 1 1 1 1 1 0 2 2 1 1 1 1 1 0 2 1 1 1 1 1 0 0 0 2 2 0 0 2 0 1 0 0 0 1 2 0 1 0 1 1 0 1 0 2 0 0 0 1 1 1 1 2 1 2 2 1 2 1 0 1 2 0 0 0 0 1 1 1 1 0 1 2 1 2 0 0 0 0 0 0 1 0 2 1 2 1 2 0 0 1 0 0 0 0 0 0 0 0 1 1 1 1 0 0 1 2 2 2 2 2 0 0 0 0 0 0 1 0 1 0 0 0 0 1 0 0 0 0 0 0 0 1 0 0 0 1 1 1 1 1 2 2 0 1 0 1 1 1 0 0 1 1 2 0 0 0 0 0 0 0 1 2 1 1 1 2 2 1 1 1 1 0 1 0 0 0 0 1 0 1 1 2 2 0 0 2 1 0 0 0 1 0 0 2 0 0 0 0 2 0 2 0 0 1 1 1 0 0 0 1 0 0 0 0 0 2 2 0 0 0 1 2 0 0 0 0 0 0 0 1 1 0 0 0 0 1 1 1 1 1 1 1 0 0 0 0 1 0 0 2 0 2 1 1 0 2 2 1 1 2 0 0 1 1 1 1 0 1 0 1 2 2 2 0 1 1 1 1 2 0 2 1 1 1 1 1 1 1 1 2 1 1 0 0 2 0 0 0 1 1 1 2 1 0 0 1 1 0 0 2 0 0 0 0 0 2 0 0 0 1 2 2 0 0 0 2 2 2 0 0 2 2 1 2 2 0 1 0 1 1 1 1 1 2 0 2 1 0 1 1 1 2 2 2 0 2 0 2 1 0 2 2 1 1 1 1 1 0 0 0 1 0 2 0 2 0 0 0 0 0 1 0 0 0 1 1 1 1 0 1 0 0 0 0 0 0 1 0 0 0 0 1 1 2 1 1 1 0 2 0 0 2 0 1 0 2 1 1 1 1 1 1 1 2 0 0 1 0 0 1 0 2 1 1 1 1 0 1 1 0 0 0 0 1 1 1 1 0 0 0 2 2 1 0 1 1 1 1 2 1 1 2 1 1 1 0 2 2 0 1 0 1 0 0 0 2 2 0 0 0 1 1 0 1 1 1 0 0 0 2 2 0 0 0 0 2 0 1 2 2 2 2 2 0 0 0 1 2 0 0 1 0 1 0 1 1 0 0 2 1 0 1 2 1 0 2 0 0 0 0 0 1 2 2 1 1 1 0 1 0 0 1 0 1 1 1 0 0 0 0 0 0 0 0 0 1 0 1 0 0 0 0 1 0 0 0 0 0 0 1 0 0 1 0 0 0 0 0 0 2 1 1 2 2 1 0 1 1 0 0 1 1 0 1 0 0 0 1 0 1 0 1 0 1 2 0 0 0 2 0 0 0 0 1 0 0 0 0 1 0 0 2 2 1 0 1 0 1 0 2 0 2 0 0 0 2 2 0 0 0 1 0 0 2 0 2 0 1 0 1 0 0 0 0 1 0 1 1 1 1 2 1 0 2 2 1 2 1 1 1 0 2 0 0 1 2 0 2 1 2 0 0 1 0 1 2 2 0 1 0 0 1 0 0 0 2 1 2 0 0 0 2 2 0 0 1 1 1 0 0 1 0 2 2 1 0 0 0 0 0 0 1 0 1 2 0 0 0 0 0 0 0 0 0 0 0 0 0 0 0 2 0 0 0 2 1 0 2 0 1 1 1 0 0 1 2 0 1 1 0 0 1 2 0 0 2 0 2 1 0 2 2 1 1 1 1 0 1 1 0 0 0 2 0 2 0 1 1 0 0 1 1 1 0 2 2 2 0 2 2 0 1 1 1 0 1 1 0 1 2 1 0 0 1 0 0 1 0 0 0 1 0 1 0 1 2 2 0 1 1 0 0 1 1 0 0 0 0 0 2 0 0 1 0 2 0 2 0 0 0 1 1 0 0 0 2 0 1 0 0 1 0 0 0 1 1 0 0 0 0 0 0 2 0 2 2 0 0 0 2 2 1 2 2 0 0 0 0 0 1 0 0 0 0 0 1 1 0 1 1 0 2 2 0 1 1 0 0 2 0 0 1 0 0 0 0 0 2 0 1 2 0 0 1 1 0 0 0 1 1 0 2 2 0 2 1 0 0 1 1 0 0 1 0 1 0 0 0 0 0 0 0 0 0 0 0 1 0 0 0 2 2 0 0 1 1 0 2 0 0 1 1 0 0 0 0 2 1 0 1
183 0 0 0 0 0 2 1 0 1 0 1 2 2 0 0 1 0 0 0 0 2 1 0 1 1 1 0 2 2 2 0 1 0 0 1 1 1 0 0 1 1 1 1 2 0 1 0 2 0 0 0 0 1 1 0 0 0 2 1 1 2 0 2 0 1 0 0 0 0 0 0 2 2 1 2 1 0 1 0 0 2 2 0 0 0 0 0 0 2 0 0 2 2 0 2 0 0 0 0 0 0 0 1 2 1 2 0 0 2 0 1 0 1 0 1 0 0 1 0 1 0 1 1 0 1 1 0 0 0 0 0 0 0 0 0 0 1 0 0 2 0 1 0 0 1 0 0 0 0 0 0 1 0 1 0 0 1 0 0 1 1 2 2 0 2 0 0 2 0 0 2 0 2 2 0 1 0 0 0 0 0 1 1 1 1 1 2 1 0 0 2 1 0 1 1 1 0 0 1 0 1 0 2 2 0 0 0 2 0 2 0 0 0 0 2 0 0 2 0 2 2 2 0 0 0 1 1 1 1 0 0 1 0 0 0 0 1 2 0 0 0 2 2 0 0 0 2 2 0 0 0 1 0 0 2 1 0 0 0 0 0 0 0 0 0 0 0 2 0 2 1 0 2 0 1 0 2 2 1 1 1 0 0 0 2 0 0 1 1 0 1 1 2 1 0 0 1 0 1 1 0 2 1 1 0 0 1 0 0 1 1 1 1 0 0 2 1 1 1 0 2 1 2 2 0 0 1 0 2 0 0 0 0 0 0 0 2 1 1 1 2 1 2 1 1 0 0 2 2 0 0 2 2 0 1 1 0 0 2 2 0 0 0 0 2 0 1 1 0 1 1 0 2 0 0 0 1 1 1 1 1 1 1 2 0 2 0 0 0 0 0 0 1 2 0 1 1 0 0 0 0 1 0 0 0 1 0 0 2 0 1 0 0 1 0 1 0 0 2 0 2 1 0 0 1 0 0 0 0 1 0 0 2 0 2 0 0 0 0 1 1 0 0 0 1 1 0 2 0 0 1 0 1 1 0 1 2 0 2 1 0 1 1 0 1 0 1 1 0 0 0 0 0 2 2 1 1 1 1 1 2 1 2 1 1 1 0 2 2 0 1 1 1 2 0 0 1 1 1 1 1 2 2 0 1 1 0 1 0 1 0 1 0 0 0 0 2 0 1 2 2 0 0 0 1 0 1 1 1 1 0 1 0 1 0 0 2 2 2 1 1 0 1 1 1 0 1 1 2 0 0 2 1 2 2 1 1 2 0 2 0 1 2 0 2 2 1 0 0 0 0 1 0 1 1 1 2 0 2 0 0 0 1 0 0 1 0 0 0 0 0 2 0 0 0 0 0 0 1 0 1 2 0 0 0 2 0 0 1 0 0 0 0 0 0 0 0 0 0 0 0 0 0 0 1 1 1 0 0 1 1 1 0 0 1 1 0 0 1 1 0 0 0 2 2 2 1 0 1 0 2 0 0 0 0 2 2 1 0 0 0 1 1 0 1 0 0 1 0 0 1 0 1 1 0 0 0 1 1 1 0 2 2 1 2 1 0 1 1 0 0 0 1 0 0 2 2 0 1 0 1 0 0 1 0 2 1 1 1 0 0 0 2 0 0 0 1 0 0 0 0 0 2 2 0 0 0 2 2 2 2 0 0 1 1 0 0 0 1 0 0 0 0 0 1 1 0 1 1 1 1 0 0 0 0 0 0 0 0 0 1 2 0 1 1 2 0 0 2 0 0 1 1 1 0 0 1 1 1 0 2 1 1 1 1 0 2 1 2 1 1 1 1 1 0 0 1 0 1 1 0 1 0 1 0 2 1 1 1 0 0 0 0 2 0 2 2 0 0 0 0 0 2 2 1 0 1 1 0 1 2 1 1 0 2 0 2 2 1 1 1 0 0 0 0 0 2 1 0 1 1 0 0 0 0 1 1 0 0 0 1 0 0 0 0 0 0 1 0 0 0 1 1 0 1 0 0 1 2 2 2 2 0 0 0 0 2 0 0 0 0 0 0 1 1 0 0 2 0 1 2 1 1 1 1 1 2 0 0 0 0 0 1 1 0 0 1 1 1 0 1 0 2 1 0 1 1 1 0 1 1 0 1 0 0 0 1 0 1 0 0 1 2 0 0 2 1 0 1 2 0 1 1 1 0 1 1 0 1 0 1 0 0 1 1 2 0 0 0 0 0 0 0 0 2 2 0 0 0 0 0 1 1 0 0 1 1 0 2 1 1 0 2 0 0 0 1 1 1 1 0
184 0 0 0 0 0 2 0 0 2 2 0 1 1 1 1 0 1 1 1 1 1 0 2 0 0 0 0 2 2 1 0 1 1 0 2 0 1 0 0 1 1 1 1 1 1 1 1 1 1 1 2 0 0 2 1 0 1 0 2 0 1 1 1 0 0 0 0 0 0 0 0 2 2 2 2 1 0 1 0 0 2 2 1 1 0 0 0 0 2 0 1 0 1 0 0 0 0 0 0 0 0 1 0 2 0 2 0 0 2 0 1 1 1 1 1 1 1 0 0 2 0 1 1 0 1 0 0 0 0 0 0 0 0 0 0 0 1 0 0 2 0 0 0 2 2 2 0 0 0 0 0 0 0 0 1 0 0 0 0 0 0 2 1 0 1 1 0 1 0 1 1 0 2 2 0 0 1 0 0 1 1 0 2 2 2 0 1 0 1 1 1 2 2 0 1 1 0 0 0 0 1 0 0 2 2 2 1 1 0 0 0 2 0 0 2 0 1 0 0 2 1 2 0 0 0 0 2 0 2 1 0 0 0 0 0 0 2 2 0 0 0 1 2 0 0 0 0 0 0 0 1 0 0 0 2 1 0 0 1 0 1 0 0 0 0 0 1 2 0 0 1 1 1 1 1 0 2 2 1 1 1 1 1 0 1 1 1 0 1 0 0 2 2 2 0 2 0 0 0 1 0 2 0 0 0 1 2 1 1 0 1 2 0 0 0 2 1 0 0 0 2 1 1 1 0 0 2 0 0 0 1 0 0 0 0 0 1 0 1 1 1 2 1 0 0 0 0 2 2 1 0 2 2 1 1 1 0 0 0 0 0 0 1 0 0 0 1 2 0 2 0 1 2 0 1 0 2 1 1 1 2 0 0 0 0 0 0 0 0 0 0 0 0 2 0 0 0 0 0 0 0 0 2 0 2 0 2 1 1 0 1 0 0 1 0 1 0 2 0 0 1 1 1 1 1 1 0 0 0 0 0 0 0 2 0 0 1 0 0 0 1 0 0 0 1 0 0 2 1 1 0 0 2 1 1 1 1 1 1 1 0 0 1 0 0 0 0 2 0 0 0 2 2 2 1 1 1 2 0 2 2 0 1 1 2 1 1 2 0 0 2 1 1 1 0 0 2 2 1 0 0 1 1 1 0 2 1 0 0 1 1 1 1 1 0 0 2 0 1 1 2 0 0 0 2 0 1 0 1 0 1 0 0 0 0 0 0 2 2 0 0 0 1 1 0 1 1 1 1 0 0 0 2 1 1 0 0 0 0 0 0 0 2 1 0 0 0 0 0 1 1 0 0 0 0 1 1 0 1 0 1 0 1 1 0 1 1 0 1 0 1 1 0 0 0 0 1 0 0 0 1 1 0 1 1 0 0 0 1 0 0 0 0 0 0 0 0 0 0 0 0 0 0 0 2 2 2 0 0 1 0 0 0 0 0 1 0 1 1 1 2 0 1 2 1 1 1 1 0 1 1 0 1 0 0 1 2 1 1 1 0 1 0 0 2 1 1 0 1 1 0 0 0 1 0 0 0 1 1 0 0 2 2 0 2 1 1 2 1 0 0 0 0 1 0 1 2 0 2 1 1 0 0 0 0 1 0 2 1 0 0 0 1 1 1 0 0 0 0 0 0 1 2 1 1 1 0 2 1 1 1 0 0 1 1 0 1 0 1 1 1 2 0 0 0 2 0 1 0 0 0 0 0 0 1 0 0 1 1 0 1 2 0 0 1 2 0 0 1 0 1 1 1 0 0 0 0 2 2 0 2 0 1 1 0 1 2 2 2 0 2 2 2 1 1 0 0 1 1 0 0 0 0 0 0 2 1 1 1 0 0 1 1 1 0 2 2 1 0 1 1 0 2 1 2 0 2 1 0 1 2 1 1 0 2 1 0 1 0 0 1 0 0 0 0 0 2 1 1 1 0 0 0 1 0 1 0 0 0 0 2 2 1 0 2 0 0 0 1 1 0 1 1 0 1 0 2 1 2 2 2 2 0 0 0 0 0 0 0 0 0 0 0 2 0 2 2 0 0 0 2 0 0 2 1 1 0 0 0 0 0 0 0 0 0 0 0 1 0 1 0 0 1 2 1 1 1 0 0 2 0 0 1 0 1 0 0 0 0 0 0 1 0 0 1 1 0 0 0 2 0 1 1 1 0 1 2 0 0 1 1 0 0 0 1 1 0 2 2 2 0 0 0 2 1 1 1 1 0 0 2 1 1 0 0 0 0 1 2 0 2 0 1 1 0 0 0 1 0 0 0
185 0 0 0 0 0 2 2 0 2 1 0 0 2 2 2 1 1 1 2 2 1 0 2 0 0 0 0 1 2 0 0 2 2 1 0 2 2 0 0 2 2 0 0 2 0 0 0 2 0 0 0 0 0 0 1 0 0 1 1 1 1 0 1 0 1 0 0 0 1 0 1 2 1 1 1 1 2 2 1 0 1 1 0 1 0 0 1 1 2 0 1 1 2 1 2 0 2 1 1 1 0 1 0 2 1 2 1 1 1 0 2 1 1 1 1 1 0 0 0 2 0 2 2 0 1 1 0 1 1 0 0 0 0 0 0 0 0 0 0 1 0 0 0 1 2 0 0 0 0 0 0 0 0 0 0 0 1 0 1 0 0 1 1 1 0 0 2 0 2 0 0 1 1 2 0 0 1 0 1 1 1 1 1 1 1 1 1 0 1 0 0 2 0 2 0 1 0 0 1 0 1 0 1 2 2 2 0 1 0 1 0 2 0 0 2 1 0 1 0 2 0 2 0 0 0 1 2 1 2 0 1 0 1 1 1 1 2 2 0 0 0 2 1 0 0 0 1 0 0 0 1 2 0 0 1 2 1 1 1 1 1 0 0 1 1 1 0 1 0 0 2 0 2 0 0 0 2 1 1 1 0 0 0 1 1 0 1 0 1 0 1 1 2 2 0 1 1 0 1 1 0 2 1 0 0 0 1 1 1 1 2 1 1 0 0 2 0 0 0 1 2 2 1 0 0 0 0 0 0 0 1 0 0 0 0 1 0 0 0 0 0 2 0 0 0 1 0 2 1 0 0 2 2 2 2 2 0 1 1 2 1 1 0 1 1 0 0 2 0 2 0 0 2 0 0 0 1 1 2 1 0 2 1 1 0 0 0 0 0 0 1 0 0 2 0 0 0 1 0 0 0 1 1 0 1 0 0 0 2 0 1 0 0 1 0 1 1 0 0 0 1 0 1 0 0 0 0 0 0 1 0 0 2 1 1 0 1 1 1 0 2 0 1 1 1 0 0 2 0 0 0 0 2 0 0 0 2 0 1 1 1 1 0 0 2 0 1 2 2 1 1 1 1 2 0 2 2 2 1 1 1 0 1 1 1 1 1 2 1 1 2 1 1 1 1 1 0 0 2 2 2 1 1 1 0 2 1 1 0 0 1 1 0 0 0 0 2 0 1 1 2 0 0 0 0 0 0 0 2 0 2 0 0 0 0 1 1 2 2 2 1 0 1 1 2 0 0 2 2 0 0 0 2 2 1 0 0 2 0 2 0 1 2 0 2 2 2 1 0 0 2 1 0 1 0 0 1 0 1 0 1 0 1 1 0 0 0 0 0 1 0 0 0 0 1 1 0 0 0 0 1 1 0 0 1 1 1 1 1 0 0 0 2 0 1 1 0 0 0 0 0 0 0 0 0 1 1 0 0 0 1 0 0 0 1 0 0 0 1 0 1 0 2 2 1 1 0 1 0 0 2 0 0 0 0 2 2 2 0 0 0 0 1 1 1 0 1 0 0 0 1 1 0 1 0 0 0 0 0 1 1 2 2 0 2 2 0 1 2 0 0 0 1 0 0 0 0 0 1 0 1 0 0 0 0 2 2 2 0 0 0 1 1 1 0 0 1 1 1 0 0 1 2 1 0 0 1 1 1 1 1 0 0 0 0 2 2 1 2 1 1 1 0 0 1 2 1 0 0 0 0 0 0 0 0 0 0 0 0 0 2 2 1 0 0 2 0 0 2 0 1 1 1 0 0 2 1 0 0 0 0 0 0 0 1 0 1 0 2 1 1 0 1 1 0 0 0 0 1 1 0 0 0 0 0 2 0 0 1 0 0 0 0 1 0 0 2 2 0 1 2 0 2 1 1 0 2 0 0 0 2 2 0 0 2 0 1 2 2 1 1 1 0 0 0 1 1 1 0 1 0 0 0 1 0 1 0 1 1 0 2 1 1 0 0 0 0 1 1 0 0 1 0 0 0 1 1 0 1 0 0 1 0 0 0 1 1 0 0 0 0 1 1 1 0 1 2 0 0 0 2 2 2 1 1 1 0 0 2 1 2 2 0 1 1 0 0 2 0 2 0 2 2 2 0 1 0 1 0 2 0 0 1 1 1 1 2 0 0 0 0 2 0 0 1 1 0 0 0 1 0 1 0 1 0 1 2 1 0 1 0 0 0 0 2 2 0 1 1 1 0 0 0 0 1 1 0 0 0 0 0 0 0 0 0 0 0 0 1 0 0 0 2 0 0 1 0 1 0 0 0
186 0 0 0 0 0 0 2 1 1 1 0 0 1 1 1 0 2 1 1 1 2 1 2 0 0 0 0 2 2 2 1 0 0 1 0 2 2 0 0 1 1 0 0 2 1 0 0 2 0 0 0 2 1 1 0 2 0 1 1 1 1 0 2 0 1 0 0 0 0 0 0 1 1 0 1 1 1 1 0 1 2 2 0 0 0 0 0 0 2 0 0 2 2 0 2 1 0 0 0 0 1 1 0 2 1 2 2 2 0 0 2 1 2 2 2 1 0 0 0 2 0 1 1 0 0 0 2 2 2 1 1 0 0 0 0 0 0 1 0 1 0 0 0 0 0 0 0 0 0 0 0 1 0 0 0 0 1 0 1 2 2 0 1 1 1 0 2 1 1 0 0 1 1 1 0 0 1 0 1 1 1 0 1 1 0 1 2 0 1 0 1 2 1 0 1 2 0 1 0 0 1 0 1 2 1 1 1 0 0 0 0 0 0 0 2 0 1 1 1 1 1 2 0 0 0 2 2 0 2 1 0 1 2 1 1 1 2 2 0 0 0 1 1 0 0 0 0 0 0 0 0 1 0 0 1 2 0 0 0 0 0 0 0 0 0 0 0 1 0 1 2 0 1 0 0 0 1 1 1 1 1 0 0 1 0 0 1 0 1 0 0 1 2 2 0 1 0 2 0 0 0 2 0 0 1 0 1 0 0 0 1 2 1 2 0 2 0 1 1 0 0 2 0 1 0 0 2 1 2 0 1 0 0 0 0 0 1 0 0 0 1 2 2 0 0 1 1 1 1 0 0 1 1 0 1 1 0 0 1 1 0 1 0 1 0 0 1 1 0 1 1 0 2 1 1 0 0 0 2 0 1 0 0 2 1 0 1 1 1 0 2 1 1 1 1 2 1 0 0 0 0 0 1 1 0 1 0 0 2 0 1 0 0 1 0 1 0 1 0 0 0 1 1 1 1 0 0 0 1 1 1 0 2 0 1 0 1 1 0 2 1 0 1 1 1 0 1 1 0 0 0 0 1 2 0 2 1 0 1 1 0 1 1 0 1 0 1 2 1 1 1 1 1 1 0 1 0 2 0 2 2 0 2 1 1 1 0 1 1 1 0 0 1 1 2 2 1 1 2 1 1 0 0 1 1 2 0 0 0 1 1 1 1 1 0 0 2 0 1 1 2 2 1 1 1 0 0 1 2 0 1 2 0 1 1 1 1 2 1 1 1 1 0 2 1 0 0 2 2 0 0 0 1 1 1 1 0 0 0 0 0 0 2 1 1 1 1 0 0 0 0 0 0 0 0 0 0 0 0 2 0 0 1 1 0 1 1 0 1 0 0 0 0 1 0 0 0 0 0 0 2 1 1 2 2 0 0 2 2 0 0 1 2 1 1 0 0 0 0 0 0 0 0 0 1 1 1 0 0 1 0 0 0 0 0 0 1 1 2 2 1 0 2 2 0 0 0 0 0 0 1 1 1 1 1 1 0 0 0 0 0 1 0 2 1 0 1 0 0 0 0 0 0 0 0 2 0 0 0 1 0 2 1 0 2 1 1 1 0 0 0 2 2 1 0 2 2 0 2 1 1 0 0 1 0 1 1 1 1 0 0 0 1 0 0 0 1 1 1 0 0 0 2 1 1 1 0 0 0 0 0 0 0 0 0 0 0 0 0 0 0 0 1 0 1 2 0 0 0 0 1 0 1 0 0 0 1 0 1 1 2 2 0 0 1 2 1 0 1 1 1 2 1 2 1 2 0 1 1 1 1 0 0 1 1 0 2 0 2 1 0 2 2 1 1 0 0 0 1 1 0 0 0 2 1 1 0 0 2 0 1 1 1 0 0 2 1 2 0 1 1 0 1 1 1 0 0 1 0 0 1 0 1 0 2 0 0 0 0 0 0 0 0 0 0 0 0 0 0 2 0 1 0 1 0 0 0 1 1 0 2 1 1 0 1 0 0 1 0 0 0 0 2 0 0 0 1 1 1 0 0 2 1 2 2 0 1 1 0 1 0 0 0 2 0 2 2 0 0 0 1 2 2 1 1 1 0 0 1 1 0 1 0 1 1 0 1 2 2 0 0 0 0 0 0 0 1 0 0 2 0 2 2 2 1 1 1 1 0 1 1 1 1 0 1 1 1 0 1 2 0 2 0 0 0 0 2 2 0 2 0 0 0 0 2 2 0 0 1 0 0 0 0 0 1 1 0 0 1 1 0 0 0 0 0 0 1 0 2 1 0 0 1 1 0 1 0 1 0 0 1
187 0 0 0 0 0 2 1 0 1 1 0 1 1 0 0 0 1 0 1 1 2 1 2 0 0 0 0 1 2 1 0 0 0 1 2 0 2 0 0 1 1 0 0 2 0 0 1 2 0 1 2 0 0 1 1 0 0 1 0 1 1 0 2 0 1 0 0 0 0 0 1 1 2 1 2 2 0 1 0 0 1 2 0 0 0 0 0 0 2 0 0 0 0 0 1 0 1 0 0 0 0 0 1 2 1 2 2 1 1 0 1 0 0 2 2 1 0 1 0 1 0 2 2 0 0 2 1 1 1 0 0 0 0 0 0 0 0 0 0 2 0 0 0 2 2 1 0 0 0 0 0 0 0 0 0 1 1 0 0 1 1 1 2 1 0 0 1 0 2 0 1 0 2 2 0 0 2 0 2 2 2 1 2 2 2 2 2 0 0 1 2 1 0 1 0 1 0 0 1 0 1 0 1 2 1 1 1 1 0 2 0 1 0 0 1 1 1 1 0 2 0 2 0 1 0 0 1 0 1 0 0 0 1 1 0 0 2 2 0 0 1 1 1 0 0 0 0 0 0 0 1 1 0 0 1 0 0 0 0 0 0 0 0 0 0 1 0 0 0 0 1 0 1 0 1 0 1 1 1 0 0 0 0 0 1 0 2 0 2 0 0 0 2 2 0 0 1 1 0 1 0 2 0 0 1 0 2 1 0 0 1 1 0 1 0 2 0 1 1 0 2 1 1 0 0 0 0 0 1 0 2 0 0 0 0 0 2 0 2 2 2 2 1 0 0 1 0 0 0 0 0 2 2 0 0 0 0 0 1 1 0 1 0 1 1 0 2 1 0 1 1 0 1 1 0 0 2 1 1 1 2 1 1 2 1 2 0 0 0 1 1 1 0 2 1 1 1 0 0 0 0 1 1 1 0 0 1 1 1 0 1 0 0 1 0 1 0 0 1 0 1 0 1 2 2 1 0 0 1 2 2 0 2 0 0 0 2 1 1 1 1 0 1 1 2 0 0 2 0 0 0 0 2 1 1 1 1 1 2 1 0 0 0 0 1 0 1 1 0 0 0 2 2 2 0 2 2 1 1 2 1 0 2 0 2 2 1 1 1 1 0 1 1 2 0 0 1 1 2 1 1 1 1 0 0 2 1 0 0 0 0 1 0 0 1 1 2 0 1 1 2 0 0 0 1 1 1 0 1 1 0 2 1 2 0 1 1 1 1 1 1 0 2 2 2 0 0 2 2 0 0 0 2 2 1 0 1 0 0 1 0 1 2 1 1 1 2 2 0 1 1 0 0 0 0 0 1 0 1 1 0 0 0 0 0 0 2 1 2 0 1 0 0 2 0 1 0 0 0 0 2 1 1 1 1 2 0 1 1 1 0 0 0 0 0 1 0 0 1 1 1 0 0 0 1 1 2 0 0 0 1 1 0 0 1 0 1 0 2 0 1 0 1 2 1 2 0 1 0 0 1 0 2 0 0 1 2 2 0 0 0 1 0 1 2 1 0 1 1 0 0 0 0 0 1 2 0 0 0 0 1 1 1 0 1 1 0 1 1 0 0 1 2 0 0 2 1 0 1 1 1 0 0 1 0 1 1 1 0 0 0 0 0 0 0 0 1 1 1 0 0 0 1 2 0 0 0 0 0 0 0 1 0 1 1 1 1 1 1 0 0 0 0 0 1 1 1 1 1 1 1 0 1 0 0 0 0 2 0 0 0 2 0 0 0 2 1 0 2 0 0 0 1 0 1 2 2 0 0 1 0 0 0 1 1 0 1 1 2 0 2 1 2 2 0 0 1 0 2 2 0 1 0 1 0 0 0 0 0 0 0 0 1 1 0 2 2 2 0 0 2 0 2 2 1 0 1 1 0 1 2 0 0 0 1 0 0 0 0 0 0 0 0 1 0 1 0 0 0 2 0 0 0 1 0 1 0 0 0 0 2 1 0 0 1 0 1 1 1 0 0 2 0 0 1 1 1 1 2 2 2 2 0 0 0 1 0 0 0 0 0 2 0 2 0 2 2 1 0 1 1 2 1 1 1 1 0 0 1 1 1 0 0 0 0 0 0 2 1 0 1 0 0 2 0 0 1 0 0 2 1 1 1 1 1 1 2 0 1 0 0 2 2 1 0 0 1 0 0 2 0 2 0 0 0 0 2 1 0 2 0 0 1 1 0 1 0 0 0 0 0 1 1 0 0 0 0 0 0 0 0 0 0 0 0 1 0 0 2 0 1 0 1 1 0 0 0 0 0 0 0
188 0 0 0 0 0 1 0 0 1 1 1 1 2 1 1 0 0 0 1 1 2 0 2 0 0 2 0 2 2 2 0 1 1 0 1 1 2 0 0 1 1 0 0 1 0 0 0 2 0 0 0 0 0 0 2 0 0 1 0 2 2 0 1 0 1 0 0 0 0 0 0 1 2 1 2 2 2 2 1 1 2 1 0 1 0 1 0 0 2 0 1 0 2 0 1 0 0 0 0 0 0 0 1 2 0 2 0 0 2 2 2 0 0 0 1 0 0 0 0 2 0 0 0 0 0 0 1 2 1 0 0 0 0 0 0 0 0 0 0 2 0 0 0 2 1 0 0 0 0 0 0 1 1 0 0 0 0 0 1 2 2 0 1 0 0 0 1 1 1 0 0 0 1 1 0 1 0 0 0 0 0 1 2 2 2 1 0 0 2 0 0 1 0 1 0 2 0 0 0 0 1 0 1 2 1 1 1 0 0 0 0 1 0 0 2 0 2 0 0 2 2 2 0 0 0 0 0 0 1 1 0 0 0 0 0 0 2 2 0 0 1 2 1 0 0 0 0 1 1 1 0 0 1 1 2 1 0 0 0 0 0 0 0 0 0 0 0 2 0 1 1 0 2 0 0 0 1 1 1 1 2 1 1 1 1 0 1 1 1 0 1 0 2 1 1 0 1 0 1 1 0 1 0 0 1 0 2 2 1 0 1 2 1 1 0 2 1 0 0 0 1 0 1 2 0 0 1 1 1 0 1 1 1 0 1 0 0 0 1 2 1 1 2 1 1 0 0 0 0 0 0 1 1 0 0 0 1 0 1 1 0 1 0 1 2 0 1 2 0 2 0 0 1 1 1 0 1 2 2 0 0 2 2 0 1 1 0 0 0 0 1 0 0 2 1 0 0 1 0 0 1 1 0 0 0 1 0 0 2 0 1 0 0 2 0 0 1 0 0 1 1 0 2 0 1 1 0 0 1 1 1 1 1 1 1 0 1 0 0 2 0 0 0 0 0 0 0 2 0 0 0 0 2 0 0 0 1 0 1 1 0 0 0 1 2 0 0 2 0 0 0 2 2 0 0 0 2 1 1 2 1 0 2 0 2 2 1 1 0 1 1 1 0 1 1 1 2 2 2 1 0 2 2 0 0 2 2 0 0 0 2 2 0 0 0 0 2 0 1 1 2 1 0 0 0 1 1 1 1 1 0 0 0 0 1 0 0 1 1 1 1 0 0 1 1 0 2 0 0 0 0 0 2 1 1 0 0 1 1 1 0 0 1 1 0 0 2 2 0 0 0 1 0 1 1 1 1 0 2 0 1 1 1 1 1 2 1 1 1 0 1 0 0 0 1 0 0 0 0 0 2 2 0 0 1 0 0 0 0 1 0 0 0 0 0 1 0 1 0 0 0 0 0 0 2 2 2 0 0 0 1 0 0 0 0 0 0 0 0 2 1 0 1 2 1 2 0 2 1 0 2 0 1 0 0 1 2 2 0 0 0 2 0 0 2 1 1 1 1 1 1 0 0 1 0 1 0 0 1 0 1 2 1 0 2 1 0 0 2 0 0 0 2 0 0 2 1 0 1 1 1 0 0 1 0 1 2 2 0 1 1 0 2 0 1 0 1 1 1 0 0 0 1 1 1 0 0 1 1 1 1 0 1 1 0 1 1 0 1 1 1 0 0 0 0 0 1 1 1 1 1 0 0 0 0 1 0 1 0 0 0 2 0 0 0 2 0 0 1 0 0 2 1 0 0 0 0 2 2 0 2 1 1 1 1 0 2 1 2 1 1 0 1 1 0 0 0 1 1 0 0 0 0 2 0 2 0 1 2 0 0 0 0 1 1 1 2 2 0 2 2 0 2 2 0 0 1 1 1 1 1 0 0 0 1 1 0 0 0 0 0 0 0 0 0 0 1 0 1 2 0 0 0 2 0 0 0 0 0 0 1 0 0 0 1 1 0 1 0 0 0 1 0 0 0 0 2 1 1 1 1 2 0 1 1 0 0 0 0 1 0 1 0 2 1 2 2 0 0 0 1 2 1 2 2 0 1 0 1 0 2 1 0 1 1 0 0 1 0 0 1 0 0 1 0 1 0 1 0 2 1 0 1 0 0 0 1 0 0 0 0 0 0 0 1 2 0 0 0 2 0 0 2 2 0 2 0 0 0 2 0 0 2 2 0 0 0 2 1 0 0 0 0 0 2 2 1 1 0 0 1 1 1 0 0 2 2 0 2 0 2 0 2 0 1 0 0 1 0 0 1
189 0 0 1 0 0 1 2 1 2 1 0 0 1 1 1 0 1 1 1 1 2 1 0 1 1 1 0 2 2 1 1 1 1 0 1 1 2 0 0 2 2 0 0 0 0 1 0 2 0 0 0 0 0 1 0 0 1 1 1 0 0 0 0 1 1 1 1 0 0 0 0 2 2 2 2 2 0 1 0 0 2 2 2 2 0 1 1 1 2 0 1 2 0 0 1 0 0 0 0 0 0 0 2 2 0 2 2 1 1 0 1 1 1 1 1 1 0 0 0 2 0 2 2 0 0 0 1 2 2 0 0 1 0 1 0 0 0 0 0 1 0 0 0 1 2 1 0 0 0 0 0 0 0 1 0 0 1 0 0 1 1 1 2 2 2 0 2 0 1 1 0 1 1 2 1 0 0 0 0 0 0 0 2 0 0 0 2 1 1 1 1 2 0 2 0 1 0 0 0 0 0 0 2 2 1 1 1 1 0 2 0 1 0 0 2 2 1 1 0 2 1 1 0 1 0 1 0 0 0 0 0 0 0 0 0 0 2 2 0 0 0 1 1 0 0 0 0 0 0 0 1 0 0 0 1 0 1 0 0 0 0 0 0 0 0 0 0 2 0 1 2 0 2 0 1 0 2 2 2 2 2 0 0 0 0 0 0 0 2 1 0 0 2 2 0 0 0 0 0 1 0 2 1 1 0 1 2 0 0 1 1 1 1 2 0 1 0 1 1 0 1 2 0 2 0 1 1 1 0 0 2 0 0 0 0 0 0 0 2 0 2 2 0 1 1 0 1 2 1 0 0 1 2 1 2 2 0 0 2 2 0 1 0 1 0 0 1 1 0 1 1 1 1 1 1 0 2 0 1 0 1 1 1 0 0 0 1 1 1 1 1 0 1 2 0 1 1 1 0 1 1 1 1 0 1 0 1 0 1 1 0 1 0 1 1 1 0 0 0 0 0 0 2 0 0 0 0 0 0 1 0 1 1 1 1 0 1 1 0 2 0 0 0 0 0 0 0 1 0 0 0 0 2 2 2 2 1 1 2 1 0 0 0 0 1 1 2 2 2 1 0 2 2 2 1 1 2 0 1 1 0 0 0 2 0 0 0 2 1 0 2 1 1 2 1 1 1 1 2 1 1 1 0 0 2 1 0 0 0 0 1 1 1 1 0 0 2 0 1 1 2 2 2 2 0 0 0 0 2 0 1 0 0 0 0 0 0 1 1 1 1 0 0 1 1 0 1 1 1 0 0 0 2 1 1 0 0 1 0 1 0 0 2 1 0 0 1 1 1 0 0 0 0 0 0 0 1 0 2 0 1 0 1 1 0 0 0 0 0 1 1 0 1 0 0 0 0 0 0 0 2 1 0 1 2 1 0 1 0 1 0 0 0 0 0 0 0 0 1 0 1 0 0 0 1 1 2 0 0 2 0 0 0 0 0 0 0 1 2 1 1 0 1 1 1 1 0 1 0 1 0 1 1 1 1 1 1 0 1 0 0 1 0 0 2 1 1 0 0 0 0 1 0 0 0 0 0 0 0 0 0 0 0 0 0 0 1 1 0 0 0 0 2 1 0 2 2 0 0 0 1 0 0 0 0 2 2 2 0 0 0 0 1 1 0 0 1 1 1 0 1 1 2 1 0 0 0 1 1 1 1 0 1 1 0 1 0 0 1 0 0 0 1 0 0 1 0 0 0 0 0 0 0 0 0 0 0 1 0 1 2 2 0 0 2 2 0 0 1 1 1 2 0 0 0 1 1 1 1 0 1 0 0 1 0 1 2 1 2 1 1 2 2 2 0 1 0 0 1 1 0 1 0 1 0 1 0 0 1 0 0 1 1 1 0 2 2 2 0 2 2 0 1 0 1 0 1 1 0 0 1 1 1 0 2 0 0 0 0 0 0 1 0 0 1 1 0 0 1 1 0 0 0 2 0 0 0 0 0 0 2 0 0 0 2 0 0 2 1 0 0 1 1 0 0 1 2 0 2 2 2 2 0 0 0 0 0 0 0 0 0 1 0 1 0 1 2 0 0 0 0 2 2 1 1 1 1 0 0 0 0 0 1 1 1 0 1 2 1 0 1 0 1 1 0 2 1 0 1 2 0 0 0 0 0 0 0 1 0 0 0 2 1 0 1 2 1 1 0 2 0 1 1 2 0 2 2 2 0 2 0 1 0 1 1 1 0 2 1 0 1 0 0 1 1 1 2 2 1 0 1 1 1 0 1 1 0 0 1 0 0 0 2 0 0 0 0 0 1 1 1
190 0 1 0 0 0 1 1 0 1 0 1 1 1 0 0 0 1 1 1 1 0 0 1 0 0 0 0 1 1 1 2 1 1 2 0 2 2 0 0 2 2 0 0 2 0 0 0 2 1 0 1 0 1 1 0 0 0 2 0 1 1 1 2 0 1 0 0 0 0 0 0 2 2 2 2 2 1 2 0 1 2 2 2 2 0 0 0 0 2 0 1 1 1 1 2 0 0 0 0 0 0 0 1 2 1 2 1 1 1 0 1 0 1 0 0 0 0 0 0 2 0 2 2 0 1 1 1 2 2 0 0 0 0 0 0 0 1 1 1 1 0 0 0 2 2 0 0 0 0 0 0 0 0 0 0 0 0 0 1 1 1 1 2 0 1 0 0 0 1 0 1 0 2 2 0 2 0 0 1 0 0 0 2 1 0 0 0 0 2 0 0 1 0 1 0 0 1 0 0 0 0 1 1 2 2 1 1 1 0 2 1 2 0 0 2 1 0 2 0 2 2 1 0 1 0 1 1 1 0 0 0 0 0 0 0 0 2 2 0 0 0 2 2 0 0 0 0 0 0 0 0 2 0 0 1 1 0 0 2 0 2 0 0 0 0 0 1 1 0 0 1 0 0 0 0 0 2 2 0 0 1 2 2 0 1 1 2 0 2 0 0 1 2 2 0 1 1 1 0 0 0 1 0 0 0 1 2 1 0 0 1 1 1 1 0 2 1 1 1 0 1 2 1 2 0 0 2 0 1 0 0 0 0 0 0 0 2 0 0 0 0 1 1 2 2 0 0 2 2 0 0 1 1 1 1 1 0 0 1 1 0 1 0 1 0 0 2 2 0 2 0 1 2 1 1 0 1 0 1 1 1 1 1 1 0 0 0 0 0 0 1 2 1 2 0 2 0 1 1 1 1 1 2 1 1 0 0 0 2 0 1 1 1 1 0 1 1 0 0 1 1 0 2 1 1 1 1 1 1 1 2 0 1 1 0 0 1 1 0 1 1 0 0 0 1 0 0 1 0 0 0 0 2 0 0 0 1 0 1 1 0 0 0 0 1 0 0 2 0 0 1 2 2 2 0 2 2 2 1 1 1 0 0 2 1 0 0 2 0 0 2 1 1 1 2 2 2 2 1 0 0 1 1 1 0 2 1 0 0 1 1 1 1 1 0 0 2 0 1 1 2 0 1 1 1 0 0 1 2 1 0 0 0 0 0 1 1 1 1 1 1 0 1 1 1 1 1 1 1 0 0 0 2 1 0 0 1 2 0 0 0 0 2 1 1 1 1 1 0 1 2 1 0 1 1 1 2 0 2 0 0 0 1 2 1 2 1 0 0 0 2 0 0 1 0 1 0 0 0 0 2 0 0 1 2 0 0 1 1 0 0 0 0 0 0 0 0 0 0 0 0 0 1 0 1 1 0 0 0 1 0 0 0 0 2 0 0 1 2 1 1 1 1 1 0 1 0 2 0 0 1 0 1 0 0 1 2 1 0 0 0 0 0 1 2 1 0 1 1 0 0 0 0 2 0 0 0 1 1 0 0 2 0 1 2 0 1 1 1 1 1 0 2 0 0 0 0 0 0 0 0 0 0 2 0 2 2 2 0 1 0 0 1 0 1 0 0 0 0 0 0 1 2 0 0 1 0 0 0 0 0 0 0 0 0 0 1 0 1 1 1 1 1 0 0 2 0 0 0 0 0 0 1 0 0 0 0 0 0 0 1 2 0 0 0 1 0 0 1 1 0 2 1 0 0 2 2 0 0 2 0 2 1 2 1 1 1 1 2 0 2 1 2 2 0 1 0 0 1 0 0 2 0 0 1 1 0 2 0 0 0 0 0 2 0 2 2 2 0 1 1 0 2 1 0 0 0 2 0 0 0 1 2 0 2 0 0 2 0 1 1 1 1 0 0 0 2 1 1 1 0 0 0 2 0 0 0 0 0 1 2 0 0 0 1 0 0 1 2 1 0 1 1 0 1 1 1 0 2 1 1 0 0 0 0 1 0 0 0 0 0 1 0 2 0 2 2 0 0 1 2 1 1 1 1 1 1 0 0 0 0 2 0 1 1 0 1 2 1 0 1 0 1 1 0 1 0 0 1 2 0 1 2 1 0 1 1 0 1 0 0 2 0 0 1 1 2 0 1 2 0 1 0 1 0 1 2 1 0 1 0 0 0 1 1 1 0 1 1 0 0 0 0 0 0 0 0 0 0 0 0 0 1 0 0 2 0 2 2 0 0 1 2 1 0 0 0 0 1 1 0
191 0 0 0 0 0 1 2 0 0 0 1 0 0 0 0 0 0 0 1 1 1 0 2 0 0 0 0 2 2 2 0 0 2 0 1 2 1 0 0 0 0 0 0 1 0 0 0 2 0 0 0 1 2 0 1 1 2 2 1 0 0 0 2 1 1 0 0 1 1 0 1 2 2 2 2 2 0 1 0 0 2 1 0 1 0 0 0 0 2 0 1 0 2 0 1 0 0 0 0 0 0 0 0 1 2 1 0 0 2 0 1 0 0 1 1 1 0 0 0 0 1 1 1 0 1 1 0 0 0 0 0 0 0 0 0 0 0 0 0 0 0 1 0 0 0 0 0 0 1 0 0 0 0 0 1 0 2 0 1 1 1 1 1 2 1 1 0 0 0 1 2 1 1 1 0 0 1 0 1 1 1 1 2 2 1 2 2 0 0 0 2 2 0 2 0 2 0 0 1 0 1 0 1 2 1 1 0 0 0 2 0 2 1 0 2 1 1 1 1 1 1 2 0 0 0 0 1 0 1 0 1 0 0 0 0 1 2 2 0 0 0 1 2 0 0 0 0 0 0 0 0 1 0 0 1 1 1 0 0 0 0 0 0 0 0 0 0 2 0 0 1 0 1 0 0 0 2 2 1 1 2 0 0 0 1 0 0 0 1 0 1 0 2 2 0 0 0 0 0 2 1 2 2 1 0 1 2 1 0 0 2 2 0 1 0 1 0 0 0 0 2 2 2 2 0 0 2 2 0 0 2 0 0 0 0 1 0 0 0 0 0 2 2 1 1 1 1 2 2 0 0 2 2 1 1 1 0 0 1 1 0 0 0 0 0 0 2 1 0 1 1 1 2 0 0 0 2 0 1 0 1 1 2 2 1 1 0 0 0 0 1 0 0 2 0 0 0 0 0 0 0 0 1 1 0 1 2 1 2 0 1 0 0 1 0 1 0 0 0 1 0 1 2 0 0 0 0 0 0 1 0 1 0 1 0 0 0 0 0 2 0 0 0 0 0 0 0 0 0 0 0 0 1 1 0 1 2 0 2 2 0 0 0 0 0 0 2 2 1 1 1 1 1 0 0 0 2 2 0 2 2 0 1 1 2 1 0 2 1 0 2 1 1 1 1 1 1 1 2 1 1 2 2 0 0 2 0 0 0 0 2 2 0 0 0 0 1 0 2 2 1 2 2 2 0 0 0 1 2 0 0 0 0 0 1 1 1 1 1 2 2 0 0 1 1 0 2 0 1 0 0 0 1 1 1 1 1 0 2 0 0 0 2 1 0 0 1 0 1 0 1 1 0 1 1 2 1 0 1 0 0 0 1 2 1 2 1 0 1 1 1 0 0 2 0 1 0 0 0 0 2 1 0 1 2 1 0 2 2 1 0 0 1 1 1 1 0 0 1 1 1 0 0 0 0 1 1 0 0 1 0 0 0 0 1 1 2 1 2 1 0 0 2 2 1 0 1 2 0 1 2 1 1 1 1 1 2 2 0 0 0 0 1 0 1 0 2 0 0 0 0 0 0 0 1 2 1 1 1 0 0 2 0 0 2 0 0 1 1 0 0 0 0 0 0 0 2 0 2 1 1 0 0 2 0 2 2 2 1 0 0 0 2 0 0 0 0 0 0 0 0 0 2 2 1 0 0 1 1 1 1 0 0 1 1 0 1 0 2 1 1 1 0 0 0 1 0 0 0 0 0 0 0 0 0 0 0 1 0 0 0 2 0 0 0 1 1 0 2 0 0 2 1 1 0 1 0 0 0 1 0 0 0 1 2 0 1 1 2 0 2 2 2 2 0 2 0 0 0 0 0 1 0 1 0 2 0 0 0 1 1 1 1 1 0 2 1 0 0 0 0 0 2 2 2 0 2 0 0 0 2 0 2 0 2 0 0 0 0 0 0 1 0 0 0 0 1 1 0 1 0 0 0 2 0 0 0 0 0 0 0 0 0 0 1 0 0 0 2 0 0 2 0 0 1 0 1 1 2 1 1 2 0 0 0 0 0 0 0 0 0 0 0 1 1 1 2 0 0 0 2 2 2 1 1 1 0 0 2 1 1 1 0 2 2 0 1 2 1 0 1 0 0 2 0 1 1 0 2 2 0 1 2 0 0 0 1 0 0 0 0 2 1 1 1 2 1 0 0 2 0 2 0 0 0 0 2 1 0 1 0 0 0 1 1 0 0 1 1 0 0 1 0 1 1 1 1 1 0 0 1 0 1 0 0 1 1 0 2 0 0 0 2 0 0 0 0 2 1 2 0
192 0 0 0 0 0 2 0 0 2 1 0 1 1 0 0 0 1 1 0 0 1 0 1 0 0 0 0 2 2 2 0 2 2 0 1 1 1 0 0 0 0 1 0 1 2 0 0 1 1 0 0 0 1 0 1 0 0 0 0 1 2 1 2 0 1 0 0 0 0 0 0 1 2 1 2 2 2 2 0 2 2 2 2 2 0 0 0 0 1 0 0 2 2 0 0 0 0 0 0 0 0 0 1 2 1 2 1 1 1 1 2 1 1 1 1 1 0 1 0 1 0 1 1 0 0 1 0 0 0 0 0 0 0 0 0 0 0 0 0 0 0 0 0 0 1 0 1 1 1 0 0 0 0 0 0 0 0 1 1 0 1 2 2 2 1 0 2 1 1 0 1 0 2 1 0 0 1 0 0 1 1 1 2 1 1 1 0 0 2 0 0 2 1 1 0 2 0 1 0 0 0 0 1 2 1 2 1 1 0 1 0 0 0 0 2 0 0 1 1 1 1 1 1 0 1 0 2 1 2 0 0 0 0 0 0 0 2 2 0 0 0 1 2 0 0 0 0 0 0 0 0 1 0 0 1 0 2 2 2 2 2 2 1 1 0 0 0 0 0 1 2 0 2 1 2 1 2 2 1 1 1 0 0 0 1 1 2 0 2 0 0 0 2 1 1 0 1 1 0 1 0 0 0 0 0 0 1 1 0 0 1 2 0 0 0 2 2 0 0 0 1 0 1 1 0 1 1 1 2 0 1 0 0 0 0 0 1 1 2 0 2 2 2 1 1 0 1 2 2 0 0 2 2 0 1 1 0 1 1 2 1 2 0 2 1 0 1 2 0 2 0 0 2 1 1 0 1 0 2 0 0 1 1 2 1 1 0 0 0 0 0 0 0 2 1 0 1 0 0 0 0 2 0 0 0 1 0 0 2 0 0 0 0 1 0 1 0 0 0 0 0 0 2 0 0 0 0 0 0 1 0 1 1 1 1 0 0 0 0 2 0 0 1 1 2 0 0 1 1 1 0 0 1 1 0 1 2 0 1 1 0 0 0 0 1 0 0 2 0 0 0 2 2 1 1 0 1 2 1 1 2 0 0 1 0 0 0 1 0 1 1 1 2 1 1 1 2 2 2 1 0 1 0 1 2 2 0 0 0 0 1 1 0 0 0 0 2 0 2 2 2 1 0 0 0 0 1 1 1 1 0 0 0 0 0 0 0 2 2 1 1 0 0 1 1 0 1 1 1 0 0 0 1 1 0 0 1 1 1 1 0 1 1 0 1 1 2 1 0 1 2 0 0 0 0 1 1 0 1 1 0 1 1 1 1 2 1 1 1 0 1 1 0 0 0 0 0 0 0 0 2 2 1 1 2 1 0 2 2 0 0 0 0 0 0 0 0 0 0 0 0 1 1 0 1 1 1 0 0 1 0 1 0 0 1 1 1 0 0 1 0 0 0 2 1 1 0 1 0 0 1 1 1 1 1 1 1 0 1 0 0 0 1 0 1 0 1 1 0 0 2 0 0 2 0 0 0 1 1 1 1 2 2 1 2 1 0 2 2 0 0 0 2 1 0 2 2 0 1 0 1 0 1 1 1 1 2 2 0 1 0 0 1 0 1 1 0 0 0 0 1 0 2 2 1 0 0 1 1 1 1 0 0 1 1 1 1 0 2 2 2 0 0 0 0 0 0 0 0 0 0 0 0 0 0 0 0 0 0 0 0 2 1 0 0 2 0 0 1 1 0 1 1 0 0 2 2 0 0 0 0 1 1 2 0 0 1 0 2 0 1 2 2 1 1 0 1 0 1 1 0 1 0 1 0 1 0 0 2 0 0 1 1 0 0 1 1 1 0 1 1 0 1 1 1 0 1 0 0 0 2 0 2 0 2 0 0 1 1 1 1 0 0 0 0 0 1 1 0 0 0 0 0 2 0 0 0 0 0 0 2 1 0 0 2 0 0 1 0 0 0 1 0 0 1 1 1 0 2 2 2 1 0 0 0 1 1 0 0 0 0 0 0 1 0 1 2 0 1 1 1 2 1 1 1 0 2 0 2 1 1 0 0 1 1 0 1 1 1 0 0 0 0 2 0 0 1 1 0 1 1 1 2 1 0 1 0 1 1 0 0 1 2 0 1 0 0 0 0 2 0 0 2 2 0 2 2 1 0 0 1 0 2 2 0 0 1 1 0 0 0 0 0 0 1 1 2 2 0 0 2 0 1 0 0 0 2 0 2 0 2 0 0 0 0 0 0 2 1 0 1
193 0 0 0 0 0 2 1 0 1 0 0 0 1 1 1 0 0 1 1 1 2 0 2 0 0 0 0 2 2 1 1 0 1 0 1 2 2 0 0 2 2 0 0 2 0 1 1 1 0 1 1 1 0 0 0 0 0 0 0 1 2 0 2 0 0 0 1 0 0 0 0 2 2 2 2 2 1 2 0 1 2 2 1 1 0 0 0 0 1 0 0 1 2 0 2 0 0 0 0 0 0 0 2 2 0 2 0 1 1 0 1 1 1 2 2 2 0 0 0 2 0 1 1 0 1 1 0 1 1 0 0 0 0 0 0 0 0 2 0 1 0 0 0 2 2 1 0 0 0 0 0 0 0 0 0 1 1 0 1 1 1 1 2 1 1 0 0 0 1 1 0 1 1 1 0 0 0 0 0 0 0 1 2 1 1 1 2 1 1 0 0 1 0 1 0 0 0 0 1 0 1 1 2 2 0 0 0 1 0 0 0 2 1 0 2 0 1 1 0 2 1 1 0 0 0 0 1 0 0 0 0 0 0 0 0 0 2 2 0 0 0 2 1 0 0 0 0 0 0 0 0 1 0 0 1 1 0 0 2 0 2 1 1 0 0 1 0 1 0 0 2 1 2 0 0 1 2 2 1 0 1 1 1 1 1 0 0 0 1 1 0 2 2 2 0 0 2 0 2 2 0 2 0 0 0 1 2 2 0 0 2 2 1 2 0 2 0 2 2 1 2 1 1 2 0 0 1 0 0 0 1 1 1 0 1 0 1 1 0 0 2 1 1 1 2 0 1 2 1 0 0 2 2 1 1 1 0 0 0 0 0 2 0 2 0 0 2 2 1 2 0 0 2 1 1 0 1 1 2 0 1 0 0 1 0 0 0 0 0 0 0 0 0 2 0 0 0 0 0 0 0 0 0 0 0 1 2 0 2 0 1 0 0 1 0 1 1 0 0 0 1 0 2 1 2 2 0 0 1 1 1 0 1 1 0 0 0 0 0 2 0 0 2 2 2 0 0 2 0 0 1 0 2 0 0 0 1 0 2 2 0 0 0 0 1 0 2 2 0 0 0 2 2 2 1 1 1 2 0 1 2 0 2 0 2 2 1 1 1 1 1 0 2 1 0 0 1 1 1 1 1 2 2 0 1 1 0 0 0 0 1 1 0 0 0 0 1 0 2 2 1 2 2 2 0 0 0 0 2 0 2 1 0 1 1 2 0 1 1 0 0 0 0 2 2 0 0 2 2 0 0 0 2 1 0 0 2 0 1 0 0 0 2 1 0 0 2 2 1 0 0 1 0 1 1 1 0 0 2 0 2 0 1 1 0 0 2 1 2 0 1 1 0 1 0 1 0 1 0 0 2 1 0 1 2 1 0 1 1 0 0 0 1 0 1 0 0 0 1 1 1 0 0 0 0 2 2 0 0 1 0 0 0 0 1 0 0 0 0 2 0 1 1 1 1 1 0 1 0 0 2 2 0 1 1 2 2 2 0 0 0 0 1 0 1 0 1 1 1 1 0 0 0 0 0 1 0 0 0 0 0 1 1 0 1 1 0 1 1 0 0 0 1 0 0 1 2 0 2 0 2 0 0 1 0 2 2 2 1 0 0 1 1 0 1 0 1 1 1 0 0 0 2 2 2 0 0 2 1 1 1 0 0 0 0 0 1 0 2 1 1 0 1 0 0 1 0 0 0 0 0 0 0 1 0 0 0 0 0 0 0 2 0 0 0 1 1 0 2 0 0 2 0 0 0 0 2 0 0 1 0 1 1 2 0 1 2 0 2 2 0 2 2 0 2 0 1 0 2 1 0 0 0 2 0 2 1 1 1 0 0 0 1 1 0 2 2 2 0 1 2 0 2 2 0 0 2 1 0 0 1 0 0 0 1 0 0 0 0 0 0 1 0 0 0 1 1 0 0 1 0 0 0 1 0 1 0 0 0 1 1 0 0 0 1 0 0 1 1 0 0 1 2 0 2 1 0 1 1 1 1 2 0 0 0 0 0 0 0 0 0 0 0 2 1 2 2 0 0 0 2 1 1 2 2 0 1 0 1 1 1 0 0 0 0 0 2 1 1 0 1 1 2 2 1 2 2 1 0 1 0 1 2 1 1 0 2 0 0 0 0 0 0 0 1 1 0 0 0 2 0 1 1 0 0 2 2 0 0 2 0 1 0 1 0 2 0 1 1 0 0 0 0 0 1 1 0 0 0 0 0 0 0 0 0 0 1 0 2 1 0 0 1 0 1 1 1 2 1 0 1
194 0 0 0 0 0 1 2 0 1 0 0 0 2 2 2 0 0 0 0 1 1 1 2 0 0 0 0 2 2 1 1 1 1 2 0 2 1 0 0 0 0 0 0 2 0 1 0 1 1 0 1 1 2 0 1 1 0 0 0 2 2 0 2 0 2 0 0 0 0 0 1 1 1 1 1 2 2 2 0 2 2 1 1 1 0 0 1 1 2 1 2 0 1 0 0 0 1 0 1 1 0 1 0 1 1 1 0 1 1 0 1 0 0 0 0 0 0 0 0 1 0 1 1 0 1 1 0 0 0 1 1 1 0 1 1 0 0 0 0 0 0 0 0 0 0 0 0 0 0 0 0 0 2 1 0 0 1 0 0 0 0 1 2 0 2 0 2 1 1 0 0 0 2 1 0 0 2 0 2 2 2 0 0 0 0 0 1 0 0 1 1 2 1 1 0 0 0 0 0 0 0 1 1 2 0 1 1 2 0 2 0 1 0 0 2 0 0 1 0 2 1 2 0 0 0 1 2 1 2 1 0 0 0 0 0 0 1 2 0 0 0 2 0 0 0 0 0 0 0 0 0 2 0 0 2 1 0 0 0 0 0 0 0 0 0 0 1 2 1 0 2 1 1 0 0 0 2 2 1 0 0 0 1 0 1 0 1 0 2 0 0 1 2 2 0 0 0 0 0 1 0 1 0 0 0 0 1 2 0 0 2 2 1 2 0 1 0 0 0 1 2 2 2 1 0 0 1 1 1 0 1 0 0 0 0 0 2 1 2 2 1 2 2 0 0 1 0 1 1 0 0 2 2 0 1 1 0 1 0 1 1 2 0 2 1 0 1 1 0 1 1 1 2 1 1 0 2 0 0 0 0 0 0 2 1 1 0 0 0 0 1 0 1 2 2 0 0 1 1 1 1 0 1 0 1 2 1 0 2 0 0 0 0 1 0 0 0 0 0 1 1 0 1 2 1 1 0 0 0 0 0 1 1 1 1 0 2 0 0 1 1 0 0 0 2 1 0 2 2 0 0 0 2 1 1 1 1 0 1 1 0 0 0 0 2 0 2 1 0 0 0 2 2 1 1 0 2 2 0 2 2 0 2 0 2 1 0 1 1 1 0 1 2 0 1 1 1 1 1 1 1 0 0 2 0 2 1 0 0 0 1 0 0 0 0 0 1 0 1 1 1 0 1 1 1 0 1 0 1 1 1 0 0 1 0 0 2 2 2 1 1 0 0 1 1 0 1 1 1 0 0 0 2 2 0 0 0 1 1 1 0 1 2 1 1 1 1 1 1 1 1 0 0 0 0 2 0 0 0 1 0 0 1 0 0 1 0 0 0 1 0 0 0 1 0 1 0 0 0 0 2 0 0 2 2 1 0 1 1 0 0 0 0 0 1 0 0 0 1 1 1 1 1 0 0 2 1 0 0 1 1 0 0 0 1 0 1 0 1 0 1 0 1 2 1 1 0 1 0 0 2 0 0 0 0 2 1 1 0 0 0 1 1 1 1 0 1 0 1 1 0 1 0 0 1 1 0 1 1 0 1 2 1 1 2 0 1 2 1 1 1 1 1 0 0 1 1 0 1 0 1 0 0 1 0 2 2 2 0 1 0 0 0 0 1 0 0 0 0 0 0 0 2 1 0 1 0 0 0 0 0 0 0 2 1 0 0 0 2 0 0 0 1 0 1 2 1 0 1 1 1 0 0 0 0 0 0 2 0 0 0 2 0 0 1 2 1 0 1 1 0 0 1 0 0 0 2 0 0 2 0 0 0 0 1 0 2 0 2 0 0 1 2 2 0 1 1 0 2 2 0 0 0 2 0 1 0 1 1 0 0 1 1 0 1 2 2 2 1 1 2 0 2 1 2 0 2 2 0 1 1 1 2 0 2 0 1 1 1 1 1 1 1 0 0 1 0 0 0 2 0 0 0 2 0 0 0 0 0 0 1 0 0 0 0 0 1 1 1 0 0 0 2 0 1 0 2 1 2 1 1 2 0 1 1 0 1 0 0 0 0 0 0 2 0 2 2 0 0 0 1 0 0 2 2 0 0 1 2 1 1 1 0 1 1 0 1 2 1 0 1 1 1 0 0 0 0 0 0 2 0 1 2 1 1 0 1 0 0 0 0 2 0 0 2 2 1 0 0 1 0 0 1 2 0 2 2 1 1 0 0 1 0 1 0 1 0 2 2 0 1 0 0 0 0 0 2 2 0 0 2 1 1 0 2 2 1 1 1 0 0 0 1 0 1 0 1 2 2 1 0
195 0 0 0 0 0 1 1 0 2 0 0 1 1 0 1 1 1 1 2 2 1 0 1 0 0 0 0 1 2 1 0 2 2 0 1 1 1 0 0 1 1 0 0 1 0 0 0 1 1 0 0 0 0 0 2 0 2 2 1 0 0 0 1 0 0 0 1 0 0 0 0 2 2 2 2 2 2 2 0 2 2 2 1 1 0 1 1 1 2 1 1 1 2 1 2 0 2 1 1 1 0 0 1 2 1 2 0 0 2 1 1 0 1 0 0 0 0 1 0 1 0 2 2 0 0 1 0 1 0 1 1 1 0 0 0 0 0 0 0 1 0 1 0 0 1 0 1 1 1 0 2 0 0 0 0 1 1 1 1 0 0 2 2 0 1 0 1 1 1 0 0 1 1 0 0 0 1 0 0 1 1 1 1 1 1 1 2 1 1 0 0 2 0 2 0 1 0 0 0 0 0 0 1 2 1 1 0 2 0 1 0 2 0 0 2 1 0 0 0 2 0 1 0 0 0 0 2 1 1 0 0 0 0 0 0 0 1 2 0 0 0 2 2 0 0 0 0 1 1 1 0 1 0 0 0 0 2 2 2 2 1 1 1 0 0 0 1 2 1 1 1 0 2 0 0 0 1 1 0 0 2 0 0 1 0 1 0 0 1 0 2 2 2 2 0 2 0 0 0 0 0 2 1 0 0 2 2 0 0 1 1 2 1 2 1 1 0 1 1 1 2 0 1 2 0 2 1 1 1 0 1 0 0 0 0 0 1 0 0 0 0 2 2 0 0 1 1 2 0 1 1 1 1 0 1 1 0 0 0 0 0 2 0 2 0 0 2 0 0 0 2 0 2 2 0 0 2 0 1 1 1 1 1 1 1 1 1 1 1 0 2 1 1 2 0 2 0 1 1 1 2 1 1 1 0 0 0 0 2 0 0 0 0 0 0 0 0 0 0 0 1 1 2 0 0 0 1 1 1 2 1 0 2 2 0 0 1 1 0 1 1 1 1 1 2 1 1 1 0 0 0 0 2 2 2 2 1 1 1 1 0 0 0 0 2 0 1 2 0 0 0 2 2 1 1 0 2 1 1 2 1 0 1 1 2 1 0 2 1 0 2 0 2 2 0 0 1 1 1 1 1 1 1 1 0 2 0 0 0 0 1 0 0 0 0 0 2 1 2 2 2 0 0 0 1 1 1 0 1 1 0 1 1 0 0 0 0 1 1 0 0 0 0 1 1 0 1 1 1 0 0 1 1 2 1 1 1 1 1 1 0 1 2 0 2 2 1 1 0 0 0 0 0 0 0 1 0 0 1 0 0 0 1 1 0 0 0 0 0 0 2 0 2 0 2 1 1 0 1 1 0 1 0 1 2 1 0 1 1 0 0 1 1 1 1 0 0 0 0 0 0 0 0 0 1 2 1 0 0 0 0 0 0 0 0 0 0 1 2 1 1 0 0 0 0 0 0 2 0 0 1 0 0 0 0 2 2 1 0 0 0 1 1 0 1 0 0 1 0 0 1 0 0 0 0 1 0 1 1 1 0 1 1 0 1 1 1 1 0 0 0 0 1 1 0 1 2 0 2 0 2 0 0 0 0 1 1 2 0 0 0 0 2 0 0 0 0 0 0 0 1 0 2 2 2 0 0 0 0 0 0 0 0 1 1 1 1 0 1 1 1 0 1 0 0 1 2 0 0 0 0 0 0 0 1 0 0 0 0 0 0 2 0 0 0 2 0 0 1 1 0 1 1 1 1 1 2 0 0 1 0 0 0 1 2 0 1 0 2 0 1 2 2 2 0 0 1 0 2 2 0 1 1 0 1 0 1 0 2 0 0 0 0 2 0 2 2 2 0 1 1 0 2 2 0 0 2 0 0 0 2 1 1 0 2 0 1 0 0 0 0 0 0 0 0 0 1 1 0 2 1 0 0 1 1 0 0 0 0 0 1 1 1 0 0 1 1 1 1 0 0 2 0 0 2 0 0 2 2 2 2 1 0 1 1 1 0 1 1 0 0 2 0 0 0 0 1 1 0 0 2 2 2 1 1 1 1 0 0 0 0 1 0 1 1 0 0 2 1 1 0 0 1 1 0 0 1 1 1 1 0 0 2 0 0 0 2 0 0 0 0 1 2 1 0 0 1 0 0 1 0 0 1 2 1 2 2 1 0 2 0 1 0 0 1 2 1 2 1 0 0 0 0 1 1 1 0 0 0 0 0 1 1 0 0 1 1 0 1 1 0 1 2 0 0 0 1 1 1 1 0
196 0 0 0 0 0 1 1 0 2 0 0 1 1 0 0 0 0 0 2 1 1 0 2 0 0 0 0 2 2 1 0 1 1 2 2 0 2 0 0 1 1 1 1 2 2 2 0 2 0 0 0 1 2 0 0 1 0 0 1 1 2 0 1 0 0 0 1 0 0 0 1 2 2 2 2 2 1 1 0 1 2 2 1 1 0 0 0 0 1 0 0 0 2 0 0 0 1 0 0 0 1 1 1 2 0 2 0 0 2 0 0 0 1 0 1 0 0 0 0 2 0 1 1 0 1 1 0 2 0 1 1 0 0 0 0 1 0 0 0 0 0 0 0 0 1 0 0 0 1 0 1 0 1 0 0 0 1 0 0 1 1 1 1 1 2 0 0 0 1 2 0 1 1 1 0 0 0 0 0 0 0 1 2 2 2 1 0 0 2 0 0 0 0 0 0 1 0 1 0 0 0 0 2 2 2 1 2 1 0 0 0 2 1 0 2 1 0 2 1 1 0 2 0 0 0 1 1 1 1 0 1 0 0 0 0 0 2 2 0 0 0 1 2 0 0 0 0 0 1 1 0 1 0 0 2 1 0 0 0 0 0 1 1 0 0 1 0 1 0 2 1 1 2 2 2 0 2 2 2 1 1 0 0 1 1 1 1 0 2 0 0 1 2 2 0 1 0 0 0 0 0 1 0 0 0 0 2 0 0 0 0 1 0 2 0 1 1 1 1 0 2 2 2 1 0 0 0 0 2 0 2 0 0 0 0 0 2 0 1 0 2 2 1 1 1 0 0 1 0 0 0 2 2 0 0 0 1 1 0 1 1 1 1 1 0 0 2 1 0 1 1 0 1 1 0 0 2 0 2 0 0 1 1 1 1 1 0 0 0 0 1 2 0 2 0 2 1 1 1 1 1 0 2 1 1 0 1 0 2 0 1 0 0 0 0 0 1 0 0 0 1 0 2 1 1 1 0 0 0 1 0 1 0 2 2 0 1 0 0 0 2 0 1 1 0 0 0 2 0 0 1 0 2 1 1 1 2 1 1 0 0 0 0 0 2 0 2 1 1 1 1 2 2 2 2 0 1 1 0 1 2 0 0 2 2 0 1 2 1 0 2 1 1 2 0 0 1 1 2 1 1 0 0 0 2 0 0 1 1 0 0 2 0 0 0 0 2 0 0 0 2 0 0 0 1 1 0 1 1 0 0 0 0 0 0 1 1 2 2 1 1 0 0 2 2 0 1 1 2 0 0 0 1 2 2 1 0 1 0 1 0 1 1 0 1 1 1 1 1 0 0 0 0 0 0 0 1 0 2 0 0 1 1 0 0 1 1 0 1 0 1 2 0 0 2 0 0 0 0 0 1 1 0 1 1 1 0 2 1 0 0 0 1 1 1 1 0 0 0 0 0 0 1 0 1 2 0 0 0 1 1 0 0 0 0 0 2 1 2 1 2 0 1 1 1 1 0 1 0 0 2 0 1 0 0 1 2 2 0 0 0 1 0 1 1 1 1 0 1 1 1 0 1 0 0 0 0 0 0 1 0 2 1 0 1 2 1 1 1 1 1 0 1 0 0 2 2 0 2 1 1 0 0 0 0 2 2 2 1 1 0 0 1 0 0 0 1 1 1 0 0 1 2 1 0 0 0 0 0 0 0 0 0 0 0 1 0 0 2 0 0 0 0 0 1 1 0 1 1 1 1 0 0 0 0 0 0 1 0 0 1 2 0 0 1 2 1 0 2 0 0 2 0 0 0 1 1 2 2 0 2 0 0 1 0 0 2 0 2 2 0 1 2 2 0 0 1 0 1 1 0 0 0 2 0 2 1 1 1 0 0 0 0 2 0 1 2 1 0 1 1 0 2 2 0 0 1 1 0 0 1 1 1 0 1 1 0 1 1 1 1 2 0 0 0 0 0 0 0 2 0 0 0 1 0 1 1 0 0 1 2 0 0 0 1 1 0 2 0 0 0 0 2 0 0 0 2 0 1 1 1 2 0 0 0 0 0 1 0 1 0 1 0 2 0 2 2 1 0 0 2 1 1 1 1 0 1 0 0 0 0 2 0 2 2 0 1 1 0 0 1 1 2 1 0 0 0 1 1 2 1 0 1 0 0 0 1 0 1 0 0 1 1 0 0 0 0 0 0 2 0 2 0 0 0 0 2 1 1 0 1 1 0 2 0 1 0 2 2 0 1 0 0 1 1 1 1 2 1 0 2 1 1 0 0 1 0 1 1 0 1 0 1 0 0 0 0 1 2 0 1
197 0 1 0 0 0 2 0 0 2 2 0 0 1 1 1 0 1 1 0 0 2 0 1 0 0 0 0 2 2 1 1 1 1 2 0 2 1 0 0 2 2 0 0 2 1 0 0 2 0 0 0 0 1 1 1 0 1 2 0 0 1 0 2 1 1 1 0 0 1 1 1 2 1 1 1 1 2 2 2 0 2 2 2 2 0 0 1 1 2 1 1 1 1 0 2 0 0 0 0 0 0 0 2 2 0 2 1 0 1 0 1 0 0 0 0 0 0 0 0 2 0 2 2 1 0 1 0 1 1 1 1 1 0 0 0 1 0 0 0 0 0 0 0 1 1 1 0 0 0 0 0 0 0 0 0 0 1 0 0 1 2 1 1 2 2 0 0 2 0 0 2 0 2 2 0 0 1 0 1 1 2 1 1 1 1 1 0 0 0 0 0 1 0 1 0 1 0 0 0 0 0 0 1 2 2 2 0 1 0 1 0 2 0 0 2 1 1 1 2 0 0 2 0 0 0 1 1 0 1 0 0 0 0 0 0 0 2 2 0 0 0 2 2 0 0 1 0 1 1 1 0 1 0 0 1 1 1 1 1 0 1 0 0 0 0 0 0 2 1 0 2 1 2 0 1 0 2 2 2 2 2 0 0 0 1 0 1 0 2 0 0 2 2 2 0 2 1 1 0 1 0 2 1 1 0 0 2 0 0 0 0 1 1 1 0 2 0 2 2 0 2 2 2 1 0 1 2 1 0 0 1 0 0 0 0 0 0 0 0 0 0 2 1 0 1 0 0 1 1 0 0 2 2 0 0 1 1 0 1 1 0 2 0 2 1 0 1 2 0 2 0 1 1 1 0 0 2 1 2 1 1 0 0 1 0 0 1 1 0 0 0 1 1 2 0 2 1 0 0 0 0 1 1 0 1 0 1 0 2 0 0 0 0 1 0 1 0 0 0 0 0 0 1 2 2 1 0 0 0 1 0 0 2 0 0 0 1 0 0 2 0 1 2 2 2 0 0 1 0 0 0 0 2 2 2 2 1 0 2 2 0 0 0 0 2 1 1 2 1 1 1 2 2 1 0 2 1 2 1 1 1 1 2 2 1 0 0 1 0 1 1 0 2 1 0 0 2 2 1 0 0 1 1 0 1 2 0 0 0 0 1 1 0 0 0 0 2 0 1 1 2 1 0 0 0 1 0 0 2 0 2 0 0 0 0 0 0 2 2 1 0 0 0 0 1 0 1 1 1 0 0 0 2 1 1 0 0 1 0 0 0 1 2 0 0 0 1 1 0 0 0 0 0 0 0 1 1 0 2 0 1 0 1 1 0 0 2 0 2 1 0 0 0 0 0 0 0 0 1 0 1 1 1 2 2 1 0 2 2 0 0 0 1 0 1 0 1 0 1 1 1 1 1 0 0 1 2 0 0 1 0 0 1 1 0 1 0 1 1 1 0 0 1 1 0 0 0 1 0 0 1 0 0 0 0 2 2 2 0 0 0 1 0 0 2 1 1 2 0 0 2 1 0 1 0 0 1 2 2 0 0 1 1 1 1 0 0 1 2 0 0 0 0 0 0 1 2 0 1 1 0 0 0 0 0 2 2 2 0 1 0 0 2 0 0 0 1 1 1 0 0 0 2 1 1 0 0 0 0 0 0 1 0 2 2 1 0 0 1 0 0 1 0 0 0 1 1 0 0 0 0 0 0 0 0 0 1 1 1 1 1 2 0 0 1 1 0 0 1 1 1 2 0 1 1 1 0 2 2 0 2 2 2 2 0 0 1 0 1 0 1 2 2 2 0 1 0 0 1 1 0 0 0 2 0 0 1 2 0 0 0 1 1 1 0 2 1 1 1 0 1 0 2 2 1 0 1 1 0 0 1 1 1 0 2 0 0 1 0 0 1 0 0 0 0 0 0 0 0 2 0 0 0 2 0 0 2 0 0 0 0 1 1 1 0 2 0 1 0 0 0 0 2 0 0 0 1 0 1 0 0 2 0 0 0 0 2 0 0 0 0 1 0 2 0 2 1 0 1 0 1 2 2 0 1 1 2 0 1 0 1 0 1 2 1 0 0 1 0 0 1 0 1 1 0 0 1 0 0 2 0 1 2 1 0 1 1 0 0 0 0 1 2 1 1 1 0 0 0 2 0 1 0 1 0 1 2 1 1 0 1 0 0 1 0 1 0 0 0 0 0 0 0 0 0 1 1 1 0 0 1 0 0 0 0 0 1 0 2 1 1 0 2 0 1 0 0 0 1 0 0
198 0 0 0 0 0 0 1 0 2 2 0 0 2 2 2 0 0 0 0 1 2 0 1 0 0 0 0 1 1 1 1 2 2 1 1 1 2 0 0 1 1 0 0 2 1 0 0 2 0 0 0 0 1 2 0 1 0 1 0 1 1 0 2 1 0 1 0 0 0 0 0 2 2 1 2 2 1 1 0 1 2 2 1 1 0 0 1 1 2 1 1 1 1 1 2 1 1 0 1 1 0 1 0 2 0 2 1 1 1 0 1 1 1 0 0 0 0 1 0 0 0 2 2 0 0 2 0 1 0 0 0 0 0 0 0 0 0 1 0 1 0 0 0 1 1 0 0 0 0 0 0 0 0 0 0 0 1 1 1 0 0 2 2 1 1 0 1 1 1 1 1 0 2 2 0 1 1 0 1 1 1 2 2 2 2 2 2 0 0 0 2 0 1 0 1 0 0 1 0 0 0 0 1 2 1 1 0 0 0 1 0 2 0 0 2 2 0 2 2 0 0 2 1 0 0 0 0 0 1 1 0 1 1 1 0 0 1 1 0 0 0 2 2 0 0 0 0 0 0 0 0 1 0 0 0 0 0 1 2 1 2 0 0 0 0 0 0 1 0 0 1 0 2 0 0 0 2 2 1 1 2 1 1 0 1 1 0 1 1 0 1 1 2 2 1 1 2 0 2 1 0 2 1 0 0 1 2 1 0 1 2 1 0 2 0 1 0 1 1 1 2 2 1 1 0 1 1 1 2 0 2 0 0 0 0 0 1 1 2 1 1 2 1 1 1 0 0 1 1 0 0 0 0 0 0 0 0 0 2 2 0 1 0 1 0 0 1 1 0 1 1 1 1 0 0 0 2 0 1 1 1 0 0 1 1 1 0 0 0 1 1 2 0 2 0 2 0 1 2 2 2 0 2 0 2 0 1 0 2 0 0 1 1 0 0 0 1 0 1 0 1 1 1 0 1 1 0 0 1 1 1 0 2 0 1 0 0 0 0 2 0 0 0 0 1 0 0 0 0 0 1 0 2 1 0 1 1 2 1 1 0 1 2 0 0 0 1 1 0 0 0 2 2 1 0 1 1 0 1 2 2 0 2 0 2 2 0 2 1 0 1 0 2 1 0 0 1 1 2 1 1 1 1 0 1 2 0 0 0 1 1 1 0 0 0 0 2 0 2 2 2 0 0 0 1 1 1 0 1 1 1 0 0 0 1 1 0 0 0 0 0 0 2 2 1 0 1 1 1 0 0 0 1 2 2 1 2 0 1 0 1 0 1 0 1 1 2 2 2 1 1 1 0 0 1 1 1 0 2 0 0 0 1 1 0 0 0 0 0 0 2 0 0 0 0 0 0 0 0 0 2 0 1 2 2 0 0 1 2 0 0 0 0 0 0 1 0 1 0 0 0 0 0 0 0 1 0 0 0 0 0 0 0 0 0 1 0 0 0 1 0 0 0 1 1 1 0 1 1 0 2 0 1 0 0 1 2 2 0 0 0 1 0 1 1 1 2 0 1 0 0 0 0 1 1 1 1 1 1 0 0 2 0 0 1 1 0 1 1 0 0 0 2 0 0 1 1 0 1 0 1 0 0 1 0 2 2 2 0 1 0 0 1 0 1 0 2 2 2 0 0 0 2 1 1 0 1 0 0 0 0 0 0 1 1 0 0 0 0 0 0 0 0 0 0 0 0 0 0 0 0 0 0 0 2 0 0 1 0 0 0 2 0 0 0 1 0 1 1 0 1 2 0 0 0 0 2 0 0 1 0 1 1 2 1 0 2 0 2 1 0 1 2 2 0 1 1 0 1 1 0 1 0 1 0 0 0 1 0 0 0 0 0 0 0 1 1 2 0 2 2 0 2 2 0 0 0 0 1 0 0 0 1 0 1 0 0 1 0 0 1 2 0 0 2 2 0 0 0 2 0 0 0 0 1 1 0 0 0 0 1 0 0 0 1 1 0 0 1 1 0 0 2 0 0 0 0 1 2 1 1 1 0 1 0 1 2 0 0 0 0 1 1 1 0 1 1 0 0 0 2 2 2 1 1 1 1 0 1 1 1 1 0 1 1 0 1 2 0 0 2 1 1 1 0 2 1 1 0 1 0 0 2 0 0 0 1 1 1 0 1 0 1 0 1 1 1 0 0 2 0 0 2 1 0 2 0 0 0 2 0 0 1 1 1 1 0 1 2 0 0 0 0 0 0 0 1 1 0 0 1 0 1 0 0 1 1 0 2 1 0 0 2 0 0 0 0 1 0 0 0
199 0 0 0 0 0 2 1 0 0 0 1 0 0 0 0 0 0 0 2 1 1 0 2 0 0 0 0 1 2 1 0 1 0 0 1 1 0 1 1 0 0 0 0 2 0 2 0 1 1 1 0 0 1 0 1 0 0 1 0 0 0 0 1 0 2 0 0 0 0 0 0 2 2 0 2 2 0 1 0 0 2 1 0 1 0 1 0 0 2 0 1 1 1 1 2 0 1 0 1 1 0 0 1 2 1 2 2 2 0 0 2 0 2 0 0 0 0 2 0 0 0 1 1 0 1 1 0 2 2 0 0 0 0 0 0 0 1 0 0 1 0 0 0 0 0 0 0 0 1 0 0 0 0 0 0 0 0 1 0 1 1 2 2 1 2 1 0 1 0 1 0 0 2 2 0 1 0 0 0 0 0 1 2 1 1 1 2 1 1 1 1 2 0 2 0 0 1 0 1 0 1 0 2 2 1 1 0 2 0 1 0 1 0 0 2 1 0 0 0 2 2 2 0 0 1 0 2 1 0 0 1 0 0 0 0 0 1 2 0 0 0 2 1 1 1 1 0 1 1 1 1 0 0 0 1 1 0 0 1 0 1 0 0 0 0 1 1 2 0 0 1 0 2 0 1 0 1 1 0 0 1 0 0 2 0 0 1 0 1 0 0 2 2 2 0 0 1 0 1 2 1 2 2 0 0 0 1 1 0 0 2 1 0 2 0 2 0 0 1 0 2 1 1 2 0 1 2 1 0 0 1 0 0 0 0 0 2 1 2 0 1 2 2 1 1 0 0 1 0 0 0 0 0 0 0 0 0 0 2 2 0 2 0 2 1 0 2 1 0 1 1 1 1 1 1 0 1 1 2 1 1 1 1 1 0 0 0 0 0 0 0 0 0 2 0 0 0 1 1 1 1 0 2 2 0 0 0 0 1 1 0 0 0 1 0 0 1 0 0 0 2 1 0 0 1 0 0 0 1 2 1 0 1 1 2 1 1 0 0 1 1 0 0 0 2 0 1 1 0 0 1 0 2 1 1 1 0 0 0 1 0 0 0 1 2 0 1 2 1 1 1 1 1 0 0 0 2 2 2 0 0 0 1 1 1 1 0 2 1 0 2 1 0 1 0 0 1 1 2 1 0 0 0 0 2 1 1 0 0 0 2 2 0 0 0 0 2 0 1 2 2 0 0 1 0 1 1 0 1 1 0 0 0 1 0 1 0 2 2 0 0 0 0 1 1 1 1 1 2 0 0 0 2 2 0 0 1 1 0 0 0 0 2 0 2 2 1 1 2 0 0 0 0 0 0 1 1 0 1 0 0 1 1 1 0 0 0 0 0 0 0 1 2 0 1 0 0 0 0 0 2 0 0 2 2 1 0 1 1 0 0 2 2 2 2 1 0 1 0 0 0 0 0 0 1 2 1 0 0 0 0 0 0 0 2 1 1 0 2 0 1 0 2 1 1 1 0 1 0 1 1 0 1 0 0 1 2 1 1 0 0 0 0 0 2 1 2 0 1 0 0 0 1 0 0 0 0 0 1 0 1 2 1 0 2 2 1 2 1 0 0 0 2 1 0 2 2 0 2 1 1 0 0 0 0 2 2 2 0 0 0 0 1 0 1 0 0 0 0 0 0 0 2 1 1 1 0 0 0 0 0 0 0 0 0 1 1 1 2 0 0 0 0 0 0 0 0 0 0 0 0 0 1 0 1 0 0 1 0 0 0 2 0 0 0 2 0 0 1 1 0 0 0 0 0 0 0 1 1 0 1 2 1 2 0 0 2 0 2 2 0 1 1 0 1 0 1 0 1 1 0 0 0 2 1 1 0 0 0 1 1 1 1 0 0 1 1 2 0 2 2 0 2 1 0 0 0 1 0 0 1 1 1 0 1 0 0 1 0 0 1 1 0 0 1 1 0 0 0 2 0 0 0 1 0 0 1 0 0 0 1 0 0 0 1 0 0 2 0 0 0 2 1 0 0 0 0 0 2 2 2 2 0 0 0 0 0 0 1 0 0 1 0 2 0 2 1 0 0 0 2 0 0 2 1 0 1 0 0 0 1 1 0 1 1 0 1 2 1 1 0 0 0 1 0 2 1 1 0 2 0 0 1 0 0 0 2 0 0 0 0 2 1 1 1 1 0 0 0 2 0 2 0 1 0 1 1 0 0 1 1 2 0 0 1 2 0 2 2 0 1 0 0 0 0 1 0 1 1 0 1 0 0 0 0 1 1 0 2 1 0 1 1 0 1 0 0 0 1 0 0
[truncated: 1,606,808 more chars]
