# Supplementary material for: KNN-MDR: a learning approach for improving interactions mapping performances in genome wide association studies
Source: BMC Bioinformatics. 2017 Mar 21;18:184. doi: 10.1186/s12859-017-1599-7 (PMC5361736; doi:10.1186/s12859-017-1599-7)
Supplement: Supplementary file 3 — The data set(s) supporting the results of Table 2. (ZIP 28603 kb) [file 12859_2017_1599_MOESM3_ESM.zip › 3/SINAN/S79/mkallsimul.dat]

1 0 0 0 0 1 1 1 0 1 1 0 0 2 0 2 0 2 0 2 1 2 0 2 2 0 1 2 1 2 1 1 1 1 1 0 2 2 0 0 1 0 0 0 0 0 0 0 0 1 0 0 0 0 1 1 0 0 0 1 1 1 2 2 0 0 0 1 1 0 0 1 2 0 2 2 0 1 1 0 1 0 0 1 1 0 0 0 0 2 0 1 1 1 0 0 0 1 1 2 1 0 1 1 1 1 2 0 2 0 0 2 0 1 0 2 0 1 0 0 2 0 2 2 0 2 2 0 2 1 1 1 0 0 0 0 0 0 0 0 0 2 0 0 0 2 0 0 1 1 0 1 0 1 0 0 0 0 1 1 0 1 2 2 2 2 1 2 1 2 0 1 2 0 2 0 1 0 0 0 0 0 1 2 0 1 2 2 0 1 0 2 0 0 2 0 2 0 0 0 0 1 0 1 2 1 1 0 1 0 0 1 1 0 0 1 1 1 2 1 1 0 0 0 0 1 1 1 0 0 0 0 0 0 0 0 0 2 2 0 0 0 2 1 1 0 0 0 0 0 0 0 1 0 0 0 1 2 0 0 0 0 0 0 0 0 1 1 1 0 0 0 0 2 1 1 0 1 2 1 1 0 0 0 2 1 0 2 0 2 0 1 0 1 2 0 2 1 0 0 1 1 2 0 0 0 0 0 1 1 0 2 0 0 1 0 1 0 1 1 0 1 2 1 0 0 0 1 1 0 1 1 0 1 0 0 0 1 1 0 1 0 2 0 0 0 0 0 2 2 2 0 0 0 0 0 1 0 0 2 2 2 1 0 1 1 1 0 1 1 1 1 1 1 0 0 0 0 2 0 0 2 0 1 0 1 1 1 1 0 0 0 0 0 2 0 0 0 0 0 0 0 1 1 1 0 0 0 0 0 0 0 0 0 1 0 1 0 1 0 0 0 0 0 1 2 1 0 2 1 1 0 0 1 0 0 0 1 0 1 1 0 0 1 1 2 2 0 2 1 0 1 0 2 2 2 0 2 2 2 1 1 0 0 0 1 1 2 0 1 1 1 2 2 1 0 1 0 2 0 1 0 0 0 2 0 0 0 1 0 1 1 0 2 1 1 1 1 1 1 1 2 2 0 0 0 2 1 0 0 0 0 0 1 1 0 0 1 1 1 1 1 0 2 0 2 0 0 1 2 0 0 1 1 0 1 0 0 0 1 2 1 2 1 2 0 1 2 2 0 0 0 0 1 1 1 0 0 0 1 0 0 0 0 0 0 0 2 0 2 0 0 0 0 0 0 1 1 1 2 0 0 0 0 0 0 0 1 0 0 0 0 2 0 1 0 1 0 0 1 1 2 1 1 0 1 1 1 0 2 1 0 0 0 2 0 0 0 0 0 1 0 0 0 0 0 2 2 0 0 1 1 0 1 2 1 2 1 2 0 1 1 0 0 1 0 1 0 1 0 0 2 0 2 2 0 0 0 1 0 0 0 1 1 1 1 1 1 1 0 0 0 0 0 0 0 0 1 1 1 0 2 0 2 0 0 2 2 0 0 1 1 0 2 2 0 0 0 0 1 0 1 0 0 1 2 1 1 1 0 2 0 0 1 1 2 0 2 0 0 2 0 1 0 1 0 0 0 1 0 1 0 1 0 0 1 1 0 0 1 0 1 0 0 0 1 0 0 0 0 0 0 1 1 0 0 0 0 1 1 0 0 1 2 0 0 2 0 2 2 0 0 1 0 0 1 0 0 1 1 1 1 0 0 1 0 0 1 1 2 0 2 2 2 1 0 1 2 1 2 1 1 0 2 1 0 2 0 0 2 0 0 2 2 2 0 2 0 2 0 2 2 1 2 0 0 0 0 2 0 1 1 1 1 0 0 0 1 2 0 2 1 0 0 0 0 0 1 0 0 0 2 0 0 2 0 0 0 1 0 0 1 2 0 2 1 0 1 1 1 1 0 2 0 0 2 0 2 2 2 0 1 0 0 0 0 0 1 0 0 1 0 0 0 2 2 2 0 0 0 0 2 0 1 1 1 0 1 0 2 0 0 0 0 0 0 1 1 1 1 0 1 2 2 0 0 2 0 0 0 0 2 0 1 1 0 1 0 0 1 0 1 1 2 1 2 0 0 0 1 0 0 2 0 0 0 0 2 0 1 1 0 1 0 1 1 1 0 1 2 1 0 0 0 0 1 0 1 1 0 0 0 0 2 0 0 1 0 0 2 0 0 0 1 0 1 0 0 1 1 0 0
2 1 0 0 1 0 0 2 1 1 2 0 0 0 0 0 0 1 0 2 2 2 1 2 2 0 1 0 1 2 0 1 2 2 0 2 0 2 1 1 1 0 0 1 0 1 2 0 0 1 0 0 0 0 1 0 1 0 0 0 0 0 2 2 0 1 1 1 1 0 0 1 2 0 1 2 1 1 2 0 1 0 1 0 1 0 0 0 0 2 0 1 2 1 0 1 0 1 0 1 0 0 0 0 1 1 2 1 1 1 0 2 0 0 1 2 1 1 0 0 2 0 1 1 1 0 0 2 2 2 0 0 0 0 0 0 0 0 2 0 1 1 0 0 0 0 0 0 0 0 0 0 1 0 1 0 0 1 0 0 0 1 1 2 0 2 1 1 0 2 1 1 0 2 2 0 1 1 0 1 0 0 0 1 1 1 0 1 0 0 1 1 0 0 2 2 2 0 1 0 0 1 1 2 2 0 0 0 1 0 2 1 1 0 0 1 1 0 1 1 1 0 0 1 2 1 0 1 0 1 0 0 0 0 2 0 0 2 2 0 0 0 1 1 1 0 0 1 1 0 0 0 2 0 0 0 0 1 0 0 0 0 0 2 0 0 0 0 2 0 0 2 0 1 0 0 1 2 1 0 1 1 1 1 2 0 0 1 0 2 1 1 0 2 1 0 2 1 0 1 1 0 1 0 0 0 0 1 2 2 2 1 0 0 1 0 0 1 0 1 0 2 1 2 0 0 0 0 0 2 2 1 0 0 0 0 0 1 1 1 1 1 1 0 0 0 1 0 1 1 1 0 0 1 1 1 2 0 0 2 2 2 1 0 1 0 1 2 2 0 0 2 0 0 0 0 0 0 2 0 2 1 0 1 0 1 1 0 0 1 0 0 1 0 1 1 0 0 0 0 0 0 0 1 1 0 1 2 0 0 0 1 0 0 0 0 0 0 0 0 1 1 2 1 0 1 1 0 2 1 1 1 0 1 1 1 0 2 0 0 1 1 0 0 1 1 1 0 0 0 1 1 0 1 1 1 0 2 2 1 2 0 0 0 0 1 1 2 0 0 0 0 2 2 0 0 0 0 1 1 1 0 0 0 2 0 0 1 0 1 0 2 0 0 0 0 1 1 1 2 1 2 2 0 0 0 2 1 0 1 0 0 0 0 0 0 0 0 0 2 2 0 0 2 1 0 0 0 1 1 1 0 0 0 1 0 2 0 2 1 1 1 1 0 1 1 0 1 1 1 0 0 0 2 0 1 0 0 1 0 0 0 0 1 1 0 1 0 1 0 0 1 0 0 0 0 0 2 2 2 0 0 0 0 2 0 1 1 0 0 1 0 0 0 0 0 2 1 0 1 1 1 1 0 1 2 1 0 0 0 2 0 0 0 0 0 0 1 1 0 1 0 1 1 0 0 1 1 0 0 0 0 0 0 2 1 2 0 2 0 0 1 0 1 1 0 2 0 0 0 1 1 1 0 2 0 1 1 2 0 0 0 2 0 2 2 1 2 0 0 0 0 0 1 1 0 0 0 1 1 0 1 1 0 0 1 1 0 0 2 1 0 0 0 0 0 0 0 0 2 1 1 0 0 1 2 0 2 2 0 0 0 0 0 0 0 0 0 0 0 0 0 0 1 0 0 2 1 0 1 1 0 0 1 0 1 1 0 1 1 0 1 0 0 0 0 0 0 0 0 0 0 0 0 0 1 0 0 1 0 0 1 0 1 1 0 2 0 1 0 0 1 0 0 0 0 2 0 2 2 2 2 0 0 1 2 1 2 1 2 0 1 1 2 2 1 0 1 1 1 1 1 1 2 0 0 1 0 0 1 0 0 0 0 1 1 2 1 2 0 1 1 1 1 0 0 0 0 2 0 1 1 2 1 0 1 1 1 0 0 1 1 0 0 1 0 0 0 1 0 0 2 0 0 2 0 0 0 0 0 0 1 1 1 1 1 0 0 1 1 0 0 0 2 0 2 1 1 2 2 0 1 0 0 0 0 0 0 1 0 0 0 0 0 2 2 2 0 1 0 0 1 0 0 2 2 0 0 0 0 0 1 1 0 1 1 1 1 2 1 1 1 2 1 0 0 1 1 0 0 0 2 0 1 0 0 0 0 0 1 0 0 2 1 1 0 1 1 0 0 1 0 1 0 1 0 1 2 1 1 0 1 0 0 1 0 1 1 2 1 0 0 0 0 0 1 0 2 0 0 0 0 0 0 0 0 0 1 0 2 0 0 0 1 0 0 0 0 1 1 0 1
3 1 0 0 0 0 0 2 0 2 2 0 0 1 0 1 0 1 0 1 1 1 0 0 2 0 1 2 0 1 0 1 1 1 2 1 1 1 0 0 0 0 1 1 0 1 1 0 0 1 1 0 0 1 1 0 0 0 0 2 0 0 2 2 0 0 2 2 1 1 0 1 1 0 1 1 1 1 2 0 1 0 0 0 0 0 0 0 0 2 0 0 1 0 1 1 0 1 1 1 1 0 0 0 2 1 2 1 1 1 0 1 0 2 0 2 0 0 1 0 1 0 1 1 0 0 0 1 1 1 0 0 0 0 0 0 1 0 0 0 1 2 0 0 1 0 0 0 0 0 0 0 1 0 1 0 1 1 0 1 0 1 0 1 1 2 0 1 1 2 0 1 0 2 1 0 2 0 0 1 0 1 1 2 0 1 2 1 0 0 1 0 0 1 0 1 2 0 0 0 0 0 0 1 2 1 1 0 0 0 1 1 2 0 0 1 1 0 1 0 2 2 0 0 1 1 1 1 1 1 0 0 1 1 1 0 1 2 2 0 0 0 2 1 1 0 0 0 0 0 0 0 1 0 0 0 1 0 0 1 0 0 0 0 1 1 0 0 1 1 0 1 1 2 0 1 0 1 2 2 2 0 0 1 2 0 0 2 0 2 0 0 1 2 2 0 2 1 1 0 0 0 0 0 0 0 0 0 2 2 1 1 0 0 2 0 0 0 1 1 0 1 1 1 1 0 1 0 0 1 1 1 0 0 0 0 0 1 1 0 0 0 0 0 0 0 0 1 1 0 0 1 0 2 0 2 2 0 0 1 1 1 1 0 1 0 0 1 2 0 0 2 0 0 0 0 0 0 1 0 2 1 0 1 1 1 0 0 0 0 0 0 2 1 2 0 2 1 2 2 1 1 0 2 2 0 0 2 0 0 0 0 0 0 2 0 0 0 0 0 1 1 0 2 0 0 0 0 2 0 2 1 0 0 0 0 0 0 0 0 1 0 1 1 2 2 2 0 2 0 1 0 0 1 1 0 1 0 0 0 0 0 1 1 0 1 1 2 0 1 1 1 2 2 0 0 0 0 2 0 1 0 0 0 2 0 0 0 1 1 1 2 0 1 1 1 2 1 1 2 1 2 1 1 0 0 2 1 0 1 0 0 0 1 1 0 0 1 0 1 1 1 0 0 0 1 0 1 0 2 0 0 1 1 1 0 2 0 2 1 0 0 1 0 2 0 0 0 0 2 0 0 0 2 0 2 0 0 0 0 0 0 0 0 1 1 2 0 2 0 0 0 2 0 1 0 2 2 2 2 0 0 0 0 0 0 0 0 0 0 0 0 0 0 1 0 0 0 0 1 2 2 0 1 0 2 1 0 1 0 0 0 0 0 2 1 1 1 0 0 0 0 0 0 0 0 2 1 0 0 0 0 0 2 2 0 2 0 2 0 1 1 0 2 0 0 0 0 1 0 0 2 1 2 1 0 1 0 1 1 1 1 0 1 0 1 1 1 0 1 0 1 1 0 0 1 2 1 0 0 1 1 1 0 0 0 1 2 1 1 2 1 1 0 0 1 1 1 0 2 0 2 0 0 2 0 2 1 2 0 1 0 0 0 0 0 1 2 2 0 0 0 2 0 1 2 2 1 1 0 2 0 0 0 0 0 1 0 0 2 0 2 0 0 2 0 0 0 1 0 0 0 0 1 0 2 1 0 2 1 0 1 1 2 0 0 1 1 1 1 0 0 1 1 1 0 1 0 1 1 0 1 0 0 0 1 0 1 1 2 0 2 1 1 0 0 0 1 0 2 2 2 0 2 1 0 1 0 2 2 0 0 2 2 2 0 1 1 1 0 0 1 0 2 0 0 0 1 1 1 1 1 2 0 0 2 2 2 0 1 0 0 0 0 0 0 0 0 1 0 0 1 0 0 2 0 0 0 1 0 1 0 1 0 1 1 0 1 1 2 0 0 1 0 0 2 0 2 0 0 0 0 1 0 0 1 0 2 0 0 1 0 0 0 2 2 2 0 0 0 0 2 1 1 2 2 1 2 0 2 0 0 0 0 1 1 1 2 2 2 0 2 2 2 0 0 0 1 0 0 0 0 1 2 1 1 1 0 0 0 0 0 2 1 0 0 1 1 1 1 0 0 1 0 1 0 1 2 0 1 1 0 0 1 1 0 2 0 1 1 0 0 0 0 0 1 0 1 1 0 0 0 0 0 0 0 0 0 0 2 0 0 0 2 0 0 0 0 0 0 1 0
4 0 0 0 0 0 1 2 0 1 1 0 2 2 1 0 1 2 1 2 1 2 0 2 2 0 1 2 2 2 2 0 1 2 1 1 2 2 0 1 1 1 0 0 0 0 0 0 0 1 0 0 0 0 2 1 1 0 0 1 0 1 1 1 0 0 2 1 1 0 0 1 2 0 0 2 2 1 1 1 1 0 0 1 1 0 0 0 0 2 0 0 0 0 0 1 1 1 1 1 1 0 0 0 2 2 1 2 1 1 0 2 2 2 2 2 2 0 1 0 0 1 1 1 1 0 0 1 1 1 0 0 0 0 0 0 1 0 1 1 0 2 0 0 1 2 0 0 0 0 0 0 1 0 0 0 0 0 0 1 0 1 1 2 1 2 1 1 1 1 0 1 0 2 1 0 2 1 0 1 0 0 0 2 0 0 2 1 0 0 1 1 0 0 2 2 0 0 0 0 0 0 0 2 2 0 1 1 1 0 0 2 1 0 0 0 0 2 2 0 2 2 1 0 0 2 2 1 0 1 1 1 1 1 1 1 2 2 2 0 0 0 1 1 2 0 0 0 0 0 0 0 1 1 1 0 0 2 0 0 1 1 0 1 0 0 1 1 1 0 0 2 0 1 1 1 0 1 1 0 0 1 0 0 1 0 1 1 0 2 0 1 0 2 1 0 2 1 1 0 0 0 2 0 0 0 1 1 1 1 0 1 0 2 2 2 0 1 2 2 1 2 1 0 2 0 1 1 0 0 1 2 1 1 0 0 0 2 0 0 0 1 0 0 0 0 2 0 2 2 2 0 0 0 2 0 0 0 1 0 1 1 0 1 0 0 0 2 2 0 0 2 1 1 1 1 0 1 0 1 2 1 0 0 1 0 0 0 0 1 1 1 1 0 2 0 0 0 1 1 0 1 0 2 2 0 0 1 0 0 0 1 0 0 0 0 0 1 0 0 0 0 0 1 2 2 1 0 1 1 0 1 0 1 0 0 0 1 0 0 1 1 0 0 0 1 2 0 1 0 1 1 0 2 2 2 0 2 1 0 0 0 0 0 0 0 0 2 0 0 0 0 2 2 1 0 1 0 2 1 2 0 1 0 2 0 0 0 1 0 0 1 0 1 0 0 1 2 2 1 0 0 1 1 0 0 2 1 0 2 0 0 0 0 0 1 0 0 0 0 1 2 2 1 0 2 0 1 1 1 1 1 1 1 1 0 1 0 1 0 0 0 2 2 2 0 0 0 0 2 1 1 0 2 0 2 0 1 0 1 1 0 0 0 0 0 0 0 1 0 0 0 0 0 0 0 1 2 2 2 0 0 0 0 1 0 0 1 1 1 0 0 0 0 0 0 0 2 0 2 2 0 0 1 1 2 1 2 0 2 0 0 1 1 0 1 1 0 0 0 0 0 0 1 0 0 0 1 0 0 0 0 1 1 2 0 2 0 1 1 0 1 0 1 1 0 1 0 1 0 0 1 0 2 0 1 2 1 1 0 0 0 1 0 0 1 0 0 1 1 0 2 0 1 1 1 1 1 0 0 1 0 0 2 0 0 2 1 1 2 2 0 0 0 0 0 0 0 0 0 0 0 0 0 1 2 0 2 2 0 0 0 0 0 0 0 0 1 1 0 0 0 1 0 2 2 2 1 1 0 2 1 0 0 0 0 1 0 1 1 0 1 0 0 1 0 0 0 0 0 0 0 2 1 0 2 0 0 0 0 0 0 1 1 0 1 0 1 0 0 0 0 0 0 0 1 1 0 1 1 1 1 0 0 2 1 0 2 2 2 0 1 2 2 1 0 1 0 0 1 1 2 0 1 1 1 1 0 0 2 0 0 1 0 1 0 1 1 2 0 1 0 1 2 0 0 0 1 0 1 0 0 1 0 0 1 0 1 2 0 2 1 1 0 2 1 1 1 0 0 0 2 0 0 2 0 0 0 0 0 0 0 0 0 0 0 1 0 2 1 1 0 2 0 0 2 1 2 2 2 2 2 0 0 0 0 0 0 0 0 1 0 1 1 1 0 0 0 1 0 1 1 0 1 1 0 1 2 0 1 0 1 1 0 1 1 1 1 1 1 0 1 2 1 1 0 2 2 1 0 0 1 0 1 0 0 0 0 1 1 0 0 2 2 2 0 0 0 0 0 2 0 1 0 2 0 2 0 0 0 2 0 0 0 1 1 1 0 1 1 0 0 0 0 0 2 0 0 1 1 0 0 0 1 0 0 0 1 1 2 1 1 0 2 0 0 0 1 1 1 1 1
5 0 0 0 0 0 0 1 0 1 1 1 0 1 0 0 0 2 2 1 1 1 1 2 2 0 0 2 2 2 2 1 0 0 0 1 1 0 0 0 1 1 1 1 0 0 0 0 0 1 0 0 1 1 1 0 0 0 0 1 1 2 2 2 1 1 2 0 1 1 0 1 2 0 1 2 1 1 2 0 1 0 0 1 1 0 0 0 0 2 0 2 1 0 1 1 0 0 0 0 0 0 1 1 0 0 2 0 1 1 0 1 1 2 1 2 1 0 0 0 2 1 0 0 0 0 0 2 2 2 0 0 0 0 0 0 0 1 0 1 1 2 1 1 0 0 0 0 0 0 0 1 0 1 0 0 0 0 1 0 0 1 0 1 0 1 1 2 0 1 1 0 0 2 1 0 2 2 0 2 0 1 1 2 0 1 2 1 0 0 2 0 0 0 2 1 1 0 1 1 0 1 0 1 2 0 0 0 0 0 1 2 2 0 0 1 0 0 2 0 2 2 0 0 0 1 1 0 0 1 0 0 0 0 1 0 0 2 2 0 0 0 1 2 2 0 1 0 0 0 0 0 1 1 1 0 1 2 0 0 0 0 0 0 0 0 0 1 1 0 0 1 1 2 0 0 0 2 1 1 1 0 0 0 2 1 1 1 0 2 1 1 0 2 2 0 2 0 0 1 2 0 1 1 0 0 0 0 2 1 0 1 0 1 2 1 0 1 1 1 0 2 0 1 2 0 1 1 1 1 1 1 0 0 0 0 0 2 0 1 1 1 1 0 0 0 1 0 2 1 1 0 0 1 1 1 2 0 0 1 1 1 2 0 2 1 0 1 1 1 1 1 1 1 0 0 0 0 1 0 2 1 0 0 0 1 1 0 0 0 0 0 1 0 2 0 2 0 1 1 0 1 0 2 2 0 0 0 0 0 0 0 0 1 0 0 0 1 0 1 0 1 1 0 1 2 1 0 0 0 0 0 0 0 0 0 0 0 0 2 2 1 0 0 0 2 2 0 2 1 0 0 0 1 1 1 0 1 1 1 1 0 0 0 0 0 0 2 0 0 1 1 2 2 0 1 0 0 2 1 0 0 2 1 1 1 1 0 0 1 0 1 0 1 1 0 0 0 0 2 2 2 2 0 0 1 2 1 1 0 1 0 0 0 0 0 0 1 0 1 1 1 0 1 0 1 1 1 1 2 0 1 0 0 1 0 1 0 2 1 0 0 1 1 1 0 0 0 0 2 1 1 0 2 0 0 1 0 0 0 0 0 0 0 1 1 2 0 0 0 0 1 0 0 0 0 0 1 1 2 0 0 0 0 2 0 2 1 1 1 0 0 0 0 1 0 1 0 0 0 0 2 1 0 0 1 1 0 1 1 0 0 0 0 1 1 1 1 0 1 0 1 0 0 0 1 1 2 0 0 0 0 1 1 2 1 2 2 2 0 1 0 0 1 1 0 1 0 0 0 0 1 1 1 1 0 1 0 1 0 0 0 1 2 0 0 1 1 0 1 0 1 0 1 1 0 0 0 0 0 1 0 1 0 0 1 1 1 0 1 0 1 1 0 1 0 0 0 0 0 0 1 0 0 2 1 1 2 2 0 0 0 1 0 1 1 1 0 0 0 0 0 1 0 2 2 2 0 1 0 2 1 0 1 0 1 1 0 1 1 0 1 0 0 1 0 1 2 0 0 0 0 2 0 1 1 0 0 0 0 0 0 0 1 0 1 2 0 0 0 0 0 0 0 0 1 0 2 0 0 0 0 0 0 0 2 0 2 1 2 0 1 1 2 1 1 0 0 0 0 0 1 0 2 1 0 1 0 1 2 0 0 1 1 1 0 1 1 2 0 1 0 1 2 0 0 0 0 2 0 2 2 2 2 0 1 1 1 0 0 1 0 0 0 0 0 0 0 0 0 0 2 1 0 1 0 0 0 0 0 1 0 0 0 0 0 2 0 1 1 0 0 0 2 0 1 0 0 0 2 2 2 0 0 0 0 0 0 0 1 2 0 0 0 2 2 2 0 0 0 0 2 0 2 0 1 1 0 0 1 1 1 0 0 0 0 2 0 1 0 0 1 1 1 0 0 1 2 0 1 0 1 0 1 0 0 0 1 0 0 0 1 2 1 2 0 0 1 0 0 2 0 1 0 1 0 1 2 1 1 0 0 0 1 1 0 2 0 1 0 1 0 0 0 0 2 0 0 2 0 0 0 0 2 0 1 1 0 0 1 0 0 0 2 2 1 0 0 0 0 0 2
6 0 0 1 0 0 0 2 0 1 1 2 0 1 0 0 0 0 0 2 2 2 1 2 2 0 0 1 1 2 1 1 2 1 1 1 1 1 0 0 0 0 1 1 0 1 1 0 0 2 0 0 0 1 1 1 0 0 0 0 1 1 1 1 1 1 2 0 1 1 1 1 2 0 2 2 0 1 2 1 0 0 0 0 0 0 0 1 1 2 1 1 1 0 0 2 0 0 0 2 0 0 0 0 1 0 2 1 1 1 1 2 1 2 1 2 1 0 0 0 2 0 2 2 1 1 1 0 1 1 0 0 0 0 0 0 0 1 0 1 1 1 0 0 1 2 1 0 0 0 0 1 1 1 1 0 0 2 0 0 0 0 2 2 0 2 1 1 0 1 1 1 1 1 0 0 2 1 1 0 0 1 0 2 0 0 2 0 0 0 1 0 0 0 1 1 0 0 0 0 0 0 0 1 2 1 1 0 1 0 1 2 1 0 0 2 2 1 1 0 0 0 0 0 0 0 0 2 1 1 0 0 0 0 0 0 1 1 1 1 0 1 2 1 1 0 0 0 0 0 0 0 0 1 1 0 1 2 0 0 0 0 0 1 0 0 0 0 1 0 0 1 1 2 0 0 0 1 1 1 1 1 0 0 1 0 0 2 0 2 0 0 0 1 2 0 2 1 0 0 0 0 2 2 2 1 0 0 0 0 0 1 0 0 1 1 1 1 1 1 0 2 1 1 0 0 2 1 1 0 2 0 0 0 0 0 0 1 1 0 0 0 1 0 0 0 0 0 2 1 1 1 0 1 1 1 2 0 0 2 2 2 1 0 1 1 1 1 1 1 1 1 1 1 0 0 0 1 1 0 0 2 0 0 0 2 2 0 0 0 1 1 2 0 2 0 0 1 0 0 0 0 0 2 2 0 0 1 0 0 0 0 0 1 0 0 0 2 0 0 0 2 0 1 1 1 0 0 0 0 0 0 0 1 2 2 1 0 0 0 2 0 0 2 1 0 1 0 1 0 1 0 0 2 1 0 1 2 2 0 1 0 1 1 1 1 0 2 0 1 1 1 2 2 1 1 1 0 1 2 1 0 1 0 1 0 1 0 1 0 1 1 0 1 0 0 2 0 0 2 2 2 2 0 0 0 2 1 0 1 0 0 0 1 1 0 0 0 0 2 2 0 2 2 0 0 0 0 1 1 1 0 0 0 1 0 1 0 1 2 0 0 2 1 2 0 0 2 2 1 0 1 0 1 2 1 0 0 0 1 1 0 1 1 1 1 1 1 1 0 0 1 2 0 0 0 2 1 1 2 0 0 1 0 0 1 1 0 0 0 1 0 1 0 0 0 0 0 0 0 0 2 1 1 0 1 1 1 1 1 1 0 0 0 1 0 0 1 0 0 0 0 0 0 0 1 1 0 0 0 0 0 0 2 1 1 2 0 2 0 0 0 0 1 1 0 0 0 0 0 0 2 2 0 1 0 0 0 2 0 0 0 2 1 1 1 2 1 1 0 0 0 2 0 1 0 0 1 0 0 1 0 0 2 1 1 1 0 0 2 2 0 0 1 2 0 0 0 0 0 0 1 1 2 1 2 2 1 1 0 1 0 0 1 0 0 0 0 0 0 0 0 0 0 0 0 0 0 1 0 1 0 1 0 0 2 0 0 1 1 0 1 0 0 1 0 1 1 0 0 0 0 0 1 0 2 0 0 1 1 0 0 1 1 0 1 0 1 0 0 0 0 1 0 0 0 1 0 1 1 1 1 0 0 0 2 0 1 1 2 0 2 2 2 1 0 0 2 0 2 1 1 0 2 2 0 1 0 0 0 0 0 1 0 2 1 1 1 2 1 1 2 1 2 0 0 0 2 0 0 0 0 1 2 1 0 0 0 2 0 1 0 0 0 1 0 0 0 0 1 0 1 0 0 2 0 0 0 0 0 0 1 0 0 0 1 1 0 1 1 0 0 0 2 0 2 0 0 2 2 2 2 1 0 0 0 0 1 0 0 1 0 1 1 1 1 1 0 0 0 0 2 0 2 1 0 0 1 0 1 0 1 0 0 1 1 1 1 2 2 0 2 1 0 0 0 0 1 0 1 0 2 1 2 1 1 1 1 0 2 0 0 1 1 1 1 1 0 0 1 1 0 0 2 0 0 2 2 0 0 0 0 0 0 0 0 1 0 0 0 1 0 0 0 0 0 0 1 1 1 0 0 0 2 0 0 2 0 0 1 0 0 0 1 0 0 0 0 0 0 0 1
7 0 0 0 1 0 0 2 0 1 1 0 0 0 0 0 0 2 1 1 2 2 0 2 2 0 1 0 1 2 1 0 2 1 1 2 2 0 0 0 2 2 0 1 0 0 0 0 0 0 0 0 2 0 0 1 0 0 0 1 0 0 2 2 1 1 1 0 0 0 0 1 2 0 2 2 0 0 1 0 0 0 1 0 1 0 1 0 0 2 0 0 1 0 0 2 0 1 1 2 1 0 1 1 1 1 2 0 2 0 0 2 0 1 0 1 0 0 0 0 2 0 0 0 0 0 0 1 1 1 0 0 1 0 1 0 0 0 0 1 0 2 1 0 0 0 0 0 0 0 0 1 0 1 0 0 0 0 0 0 0 0 2 2 0 2 2 1 1 1 0 1 0 2 2 0 1 0 0 0 0 0 1 2 0 1 2 2 1 0 1 0 0 0 2 2 2 0 0 0 0 0 0 2 2 0 0 0 2 0 2 0 0 0 0 0 0 1 2 1 2 0 0 0 0 0 0 1 0 1 0 0 0 0 0 0 0 2 2 0 0 0 2 2 2 0 0 1 1 0 0 0 1 0 0 0 0 2 1 1 0 1 0 2 0 0 0 1 2 0 0 2 1 1 0 0 0 2 2 1 1 0 0 0 1 0 0 1 0 1 0 1 1 2 1 0 2 2 0 1 2 1 2 0 0 1 0 0 2 2 0 2 0 0 0 0 2 0 2 2 0 2 2 2 0 0 0 0 0 0 2 1 0 1 0 0 0 1 1 0 0 0 0 0 0 0 0 1 2 2 1 0 1 1 0 2 2 0 0 0 0 0 2 0 2 1 0 0 1 1 1 1 0 0 0 0 0 0 1 0 2 1 0 1 1 0 1 0 0 0 0 0 0 1 2 1 1 0 2 2 0 2 1 1 2 1 0 0 0 0 0 1 0 0 1 0 1 0 2 0 0 0 0 0 1 1 0 1 1 0 0 2 0 1 2 1 0 0 0 0 2 0 0 0 0 1 2 0 2 1 0 0 0 2 1 0 1 1 1 1 1 0 0 0 0 1 1 1 0 0 1 1 2 2 1 1 0 0 2 0 1 1 1 1 2 1 0 0 0 0 0 0 1 2 1 0 2 2 2 2 0 2 1 1 0 0 1 1 0 2 0 0 1 1 1 0 0 0 0 0 0 2 1 2 1 0 0 0 1 1 1 0 0 0 0 0 1 0 1 1 1 1 0 0 0 0 1 0 0 2 0 1 0 2 0 1 0 1 0 1 0 0 0 0 0 2 2 0 0 0 0 0 1 0 1 0 1 1 1 2 0 0 0 0 1 0 1 1 0 0 0 0 0 0 1 0 1 0 0 0 0 2 0 0 1 2 1 1 0 0 0 0 0 0 1 0 0 2 0 0 0 0 1 0 0 0 2 0 0 0 0 0 1 0 2 0 2 1 2 0 0 0 0 0 0 0 2 0 1 0 0 2 0 2 1 1 1 0 1 0 0 0 1 0 1 2 1 1 1 0 0 1 1 0 0 0 0 0 0 1 0 0 0 0 0 1 2 0 0 2 1 0 0 1 1 0 0 1 0 2 1 1 1 0 2 1 1 2 2 0 0 0 0 0 0 1 0 0 0 0 0 0 0 0 1 0 0 0 0 0 1 0 1 0 0 1 1 0 1 2 1 2 0 0 0 1 0 0 0 0 0 0 1 0 0 2 0 0 2 0 0 2 2 2 0 0 1 2 0 0 0 0 2 0 0 0 2 0 1 1 0 1 1 1 2 2 1 2 0 2 0 0 0 0 0 0 0 2 0 1 1 1 0 2 1 0 1 1 0 2 0 0 1 1 1 0 1 0 0 0 0 0 0 1 0 0 0 2 0 0 1 0 2 1 0 1 0 1 1 0 1 1 0 0 1 0 0 0 1 0 0 1 0 1 0 0 2 0 0 0 1 0 1 0 1 1 0 0 2 0 0 0 1 1 0 1 0 2 2 2 2 2 0 0 0 0 0 1 0 0 2 0 0 0 2 2 2 1 1 0 0 1 0 2 0 0 1 1 0 2 0 0 1 0 0 0 2 0 1 0 0 1 2 1 0 0 2 1 1 0 0 2 0 1 1 1 1 2 0 0 0 0 1 2 1 0 1 0 1 0 2 0 2 0 0 0 0 2 0 0 1 1 0 0 1 0 1 0 1 0 0 0 0 0 0 0 0 0 2 0 0 0 0 2 0 0 1 0 0 1 0 0 0 2 0 0 0 0 0 0 0 0
8 0 0 1 0 0 0 2 0 1 1 0 0 1 0 1 0 1 0 2 2 2 1 1 1 1 1 1 2 2 1 1 1 0 1 1 1 2 1 1 2 0 0 0 0 0 0 0 0 1 1 0 2 0 1 0 0 0 0 0 1 1 2 2 1 1 2 0 0 0 0 0 2 0 0 2 2 0 0 0 0 0 0 2 2 0 0 0 0 1 0 1 2 0 0 1 0 1 1 2 1 0 0 0 1 1 1 1 1 1 0 1 0 2 0 2 0 0 2 0 0 0 2 2 1 1 1 2 2 2 2 2 0 0 1 1 0 0 1 0 2 0 1 0 1 1 1 0 0 0 0 1 0 2 0 0 0 0 2 0 0 1 1 2 1 1 0 0 0 1 0 1 0 2 1 0 2 0 0 0 0 1 0 2 1 1 1 1 0 0 1 1 1 0 2 2 1 0 1 0 0 0 1 1 2 1 0 0 1 0 2 1 1 0 0 0 0 1 1 0 1 1 1 0 0 1 1 0 0 0 0 0 0 0 1 0 0 2 2 0 0 0 2 1 1 0 0 0 0 0 0 0 0 0 0 1 1 0 0 1 0 0 0 0 1 0 0 0 0 0 0 1 1 2 1 1 0 1 1 1 1 1 1 1 2 1 1 1 0 1 0 0 1 2 2 0 2 0 0 0 0 0 2 0 0 0 2 0 1 1 1 0 0 1 1 1 0 0 0 0 2 2 1 0 1 0 1 1 0 2 2 1 0 0 0 0 0 0 2 0 1 1 2 0 0 0 0 0 2 1 1 0 2 0 0 1 1 0 0 1 1 1 2 0 2 0 2 2 2 0 0 2 1 1 0 0 0 0 2 0 1 1 0 1 0 1 0 1 1 0 0 1 1 0 2 0 0 2 0 0 0 0 0 2 2 0 0 0 0 0 0 0 0 0 0 0 0 0 0 0 1 1 1 0 2 2 2 0 1 1 0 0 0 0 2 2 0 2 0 0 1 1 0 1 2 0 1 0 1 1 0 0 0 2 1 0 1 1 1 1 1 0 1 1 0 1 1 2 0 1 2 2 1 0 1 0 0 0 1 0 0 0 1 1 1 0 0 0 2 0 2 2 0 1 0 0 0 1 1 2 1 2 2 0 0 0 2 0 0 0 0 1 0 0 0 0 0 0 0 1 2 1 0 0 0 0 0 1 1 1 1 1 2 1 1 0 1 0 1 2 1 1 0 0 0 0 0 1 1 1 0 0 0 2 2 0 0 1 0 1 0 0 1 1 1 1 2 1 0 1 0 2 1 0 0 0 1 1 1 2 0 0 1 0 1 1 2 0 0 0 0 0 1 0 0 0 0 1 0 0 0 1 1 0 0 1 1 1 0 2 0 0 0 1 0 0 1 1 0 0 0 0 1 1 0 0 0 2 0 0 1 0 0 1 2 1 2 1 2 0 1 1 0 1 0 0 2 0 2 1 0 2 0 1 1 0 2 1 2 0 0 0 1 0 0 2 0 0 0 1 1 1 0 1 2 0 1 1 0 0 1 0 0 1 0 1 2 2 1 1 2 1 0 0 0 0 0 0 0 1 0 1 0 0 1 2 0 2 2 1 1 1 0 2 0 1 0 0 0 0 0 0 1 0 1 1 1 0 2 0 2 2 1 0 0 1 1 0 1 1 0 1 0 0 0 1 0 0 0 0 0 0 0 0 0 2 0 0 1 0 0 1 2 0 0 0 0 0 1 1 0 0 1 1 1 0 2 1 0 0 0 0 1 1 2 2 0 2 1 2 1 1 1 1 1 0 0 1 1 1 0 1 0 2 1 0 2 0 0 1 0 0 0 0 0 0 2 0 1 0 0 0 1 2 0 0 0 1 0 0 0 0 1 0 0 2 0 1 1 0 1 1 1 0 1 1 1 0 0 1 1 1 0 0 2 0 0 0 0 0 1 0 1 0 1 1 0 0 2 0 1 0 1 0 0 1 0 1 1 2 1 1 0 0 0 0 0 0 1 0 0 0 0 1 2 2 2 0 0 1 0 2 0 2 0 0 1 2 0 2 0 2 0 0 1 1 1 2 2 2 0 2 2 1 0 0 1 1 0 1 0 2 1 2 1 1 1 1 0 0 0 0 2 2 2 1 0 1 0 0 0 0 1 0 0 0 1 2 0 1 1 0 0 0 0 1 1 0 1 1 1 1 1 0 0 1 0 1 1 0 0 0 0 2 0 1 2 0 0 0 0 0 0 1 1 0 0 0 0 0 0 0
9 0 0 0 1 0 0 2 0 0 0 0 0 0 0 0 0 1 0 0 0 1 1 2 2 0 2 1 2 1 1 1 0 1 1 0 2 1 0 0 2 2 1 1 0 1 1 0 0 0 0 0 0 1 1 1 0 0 0 1 0 1 2 2 0 0 2 0 0 0 0 0 2 0 2 2 0 2 2 1 1 0 0 0 0 0 0 0 0 2 0 0 1 0 0 1 0 1 1 2 1 0 1 1 0 0 2 1 1 1 0 2 0 1 0 2 0 0 1 0 1 0 2 2 1 1 1 0 0 0 0 0 0 0 1 1 0 0 0 1 1 1 0 0 0 0 0 1 1 1 0 0 0 0 0 0 0 1 1 1 0 2 1 1 2 2 0 0 2 2 0 2 1 1 0 0 1 1 0 1 0 0 1 2 0 1 2 2 1 1 0 2 1 1 1 2 1 0 0 0 0 0 1 2 2 1 1 1 1 0 2 0 1 0 1 2 1 1 0 1 1 0 1 0 0 2 2 0 0 0 1 1 0 1 1 0 1 1 2 0 0 0 2 1 2 1 1 0 0 0 0 0 1 0 0 0 1 2 0 0 0 0 0 0 0 0 0 1 2 1 0 1 2 2 0 1 0 2 2 1 1 0 1 1 1 0 1 1 0 2 0 2 1 1 2 0 2 0 0 0 1 0 2 0 0 1 0 2 2 2 1 1 0 0 1 0 0 0 1 1 0 2 1 0 0 0 1 1 0 2 1 1 0 0 0 0 0 1 1 0 1 1 1 0 0 0 0 0 1 1 1 0 0 1 1 1 1 0 0 0 0 0 2 0 2 0 0 1 1 1 1 1 0 0 0 0 0 0 0 0 0 1 0 1 0 2 2 0 0 1 1 1 1 0 1 1 0 2 0 0 0 0 0 0 1 1 2 2 0 0 0 0 0 0 1 0 1 0 0 1 0 1 0 0 0 1 1 0 1 0 0 1 1 0 1 1 0 0 0 2 2 1 0 0 1 1 1 0 2 1 0 1 0 2 2 1 1 1 0 1 0 0 0 1 0 2 2 2 0 0 0 0 2 2 2 0 2 0 0 1 0 0 1 0 1 0 1 2 0 0 2 2 0 0 1 1 0 2 2 2 0 2 2 0 0 1 2 2 0 0 0 1 1 1 1 0 0 0 0 1 1 2 1 1 0 1 0 0 2 0 2 0 0 0 0 0 1 0 1 1 0 0 1 1 1 0 0 1 1 1 0 1 0 2 1 1 1 2 0 0 0 0 1 0 0 1 0 1 2 0 0 1 0 0 0 0 1 2 2 2 0 0 1 0 1 1 1 0 0 0 1 0 1 1 1 0 2 0 0 1 1 2 1 1 0 2 0 1 0 0 1 0 0 1 0 1 0 1 1 0 0 0 0 1 0 0 0 1 0 0 0 0 0 0 1 1 1 1 1 1 0 2 0 1 1 0 0 0 2 0 1 1 1 1 2 0 2 1 1 0 0 0 2 2 0 0 2 0 2 0 0 0 0 0 0 0 0 0 0 0 1 0 0 0 0 2 2 1 1 2 1 1 1 1 0 0 0 0 0 1 0 1 0 0 0 2 1 1 2 0 0 0 0 0 0 0 1 1 1 0 0 0 0 1 1 0 0 1 1 0 1 0 0 0 0 1 1 0 0 1 0 1 0 0 1 1 1 1 1 0 0 0 0 0 0 2 1 0 0 0 0 0 1 0 0 1 2 1 1 1 0 1 1 0 0 0 0 2 0 0 1 1 0 1 2 2 0 1 1 2 0 2 1 2 2 1 1 1 0 1 1 1 0 1 2 2 1 0 1 2 0 0 1 1 1 0 1 0 1 0 0 1 2 2 0 0 0 2 2 0 0 0 2 0 0 0 0 0 0 0 0 0 0 0 2 0 0 0 1 0 0 1 0 0 0 0 2 0 0 0 1 0 0 0 0 0 1 0 2 0 0 0 0 2 0 0 0 1 1 1 0 0 0 0 0 0 0 0 0 0 1 0 0 1 2 1 1 0 1 0 0 1 0 2 1 0 0 1 0 2 0 1 0 0 0 0 2 1 2 2 0 2 2 2 1 0 1 1 0 0 0 1 1 1 1 2 1 0 0 1 0 0 2 0 0 0 0 0 2 1 1 0 1 1 0 1 2 2 0 0 0 0 0 0 0 0 0 0 1 1 0 0 1 0 0 0 0 1 1 0 0 0 0 0 0 0 0 0 1 1 1 1 0 1 1 0 0 1 2 1 1 1
10 1 0 0 1 0 0 2 1 0 1 1 0 1 0 1 0 1 1 1 1 1 1 2 2 0 1 0 1 2 0 1 1 1 2 0 2 1 0 0 1 1 0 1 0 1 0 0 0 1 0 0 0 0 2 1 0 0 1 1 1 2 2 2 1 1 2 1 2 0 0 1 2 0 1 2 1 1 1 1 0 0 0 2 2 0 0 0 0 2 0 1 1 0 0 1 0 1 1 2 0 0 1 1 0 0 2 2 1 1 0 1 1 2 1 2 2 1 0 0 2 0 1 1 0 1 1 1 1 1 1 1 0 0 1 1 0 1 1 0 0 2 0 0 0 2 0 0 1 0 0 1 1 1 0 0 1 1 0 1 1 0 0 1 1 2 0 1 1 2 0 1 1 1 1 1 1 1 1 0 0 1 0 2 0 0 2 2 1 0 2 0 1 1 0 1 1 0 0 0 0 0 1 2 2 1 1 1 1 0 2 1 1 0 0 0 0 0 1 0 0 0 0 0 0 0 0 1 0 1 0 0 0 0 2 0 0 2 2 0 0 0 1 0 1 0 0 0 0 0 0 0 1 0 0 0 2 2 0 0 0 0 0 1 0 0 0 0 1 0 0 1 0 1 0 0 0 0 1 0 0 0 1 1 2 0 1 2 0 2 0 0 0 2 1 0 2 1 0 1 1 1 2 1 1 2 0 0 0 0 0 1 0 0 2 1 0 0 2 2 0 2 1 2 0 0 0 1 0 1 1 2 0 0 0 0 0 2 0 0 0 0 1 0 1 0 1 0 2 1 1 0 1 0 1 1 1 0 0 2 2 2 0 0 0 0 0 1 2 0 0 2 1 1 0 0 0 0 1 0 2 0 0 0 0 2 2 0 0 0 0 0 1 0 2 1 1 0 0 0 0 0 2 0 0 0 1 0 0 0 0 0 0 0 1 0 0 0 0 1 0 1 1 0 0 2 1 0 0 0 0 1 1 1 1 1 0 0 0 0 1 0 0 0 1 0 1 0 2 1 0 0 0 0 0 0 0 2 2 2 2 0 0 1 0 2 2 2 0 0 0 0 2 2 0 1 0 0 1 2 1 0 0 0 2 1 0 1 0 0 0 1 1 2 1 0 2 1 1 2 1 2 1 1 0 0 2 1 1 1 0 2 0 0 0 0 0 0 0 1 1 2 2 2 0 0 0 0 0 2 0 0 0 0 1 1 1 0 0 1 0 0 1 1 2 0 0 0 0 2 1 1 0 2 0 0 1 0 0 1 1 0 0 1 1 0 1 1 0 1 1 1 0 0 0 0 0 1 1 1 0 0 0 0 0 0 0 2 0 0 0 0 1 0 1 0 0 0 0 0 0 2 1 0 1 2 1 1 0 0 0 0 0 0 0 1 0 0 0 0 0 0 0 0 0 2 0 2 0 0 0 0 0 0 2 1 2 1 1 1 0 0 0 0 1 0 1 0 1 0 1 1 1 1 2 0 1 0 2 0 0 0 0 1 0 1 1 0 0 1 0 1 0 0 1 0 1 1 2 2 1 1 0 0 0 1 1 1 1 2 2 1 0 0 0 0 0 0 0 0 0 0 1 1 1 2 1 2 2 0 2 0 0 2 1 0 0 2 2 0 0 0 0 0 2 1 1 0 1 0 1 1 0 0 1 1 0 0 1 1 0 1 0 0 0 1 0 1 0 0 0 0 1 0 0 1 0 0 2 1 1 0 1 1 0 1 0 0 2 2 0 0 0 0 0 0 0 1 1 1 1 1 0 0 2 1 0 2 1 2 0 1 2 2 2 0 1 1 0 0 0 0 0 2 2 0 1 0 0 2 1 1 2 1 2 0 1 0 2 0 2 1 0 2 0 0 0 0 1 1 0 0 2 0 0 1 1 0 0 1 0 0 2 0 2 2 2 0 0 1 0 1 0 0 2 0 0 0 0 0 1 0 0 0 0 1 0 1 1 1 1 0 1 1 0 1 0 2 1 1 0 0 0 0 0 0 1 0 0 0 0 0 0 0 0 0 0 0 1 0 1 2 0 1 1 0 1 1 0 1 0 1 0 1 1 1 2 1 2 0 0 2 1 1 0 0 1 1 0 0 1 1 1 1 2 1 1 1 1 1 0 0 2 0 1 1 0 1 0 0 1 0 0 0 2 0 2 2 0 1 1 0 0 0 1 0 1 1 2 0 1 0 0 1 1 0 0 1 1 0 1 1 0 0 0 0 1 0 0 2 0 0 0 2 1 0 1 0 0 2 0 1
11 1 0 0 0 0 0 2 0 0 0 0 2 2 0 2 0 1 1 1 1 1 1 2 2 0 0 1 1 1 1 1 0 0 2 1 1 2 1 0 0 0 0 0 0 0 1 0 1 0 0 0 0 0 1 1 0 0 1 1 1 2 2 2 0 0 0 1 2 1 0 1 2 1 1 2 1 2 2 0 2 0 0 0 0 0 0 2 2 2 1 1 2 1 0 1 0 1 0 2 0 1 0 0 1 1 1 1 1 1 0 2 1 1 2 2 2 0 1 0 1 0 1 1 1 0 0 0 2 1 0 0 0 0 0 0 1 1 0 2 1 1 1 0 1 0 0 0 2 2 0 2 0 1 0 0 0 0 0 1 0 0 2 2 1 2 1 1 0 2 2 0 2 0 1 0 1 0 0 0 0 0 1 2 1 1 2 0 0 0 0 0 0 1 1 2 1 0 0 1 0 0 0 1 2 1 1 0 1 0 2 1 1 0 1 0 0 0 1 1 2 1 0 0 0 1 1 1 0 1 0 0 0 1 2 1 1 2 1 0 0 0 2 2 2 0 0 0 0 0 0 0 1 1 1 0 1 2 1 1 1 2 0 1 0 0 1 0 2 1 1 0 1 1 0 0 0 1 1 1 1 1 1 1 1 0 0 1 0 2 0 1 0 2 2 0 1 0 1 0 1 0 1 1 0 0 0 1 1 1 1 1 0 0 1 1 0 0 0 0 1 0 1 1 2 0 2 1 0 1 2 1 0 0 0 1 0 1 1 0 1 0 1 0 0 0 0 0 2 0 0 0 0 0 0 0 1 0 0 1 1 1 2 0 2 0 1 2 2 0 0 2 0 0 0 0 0 0 0 0 1 1 0 1 0 1 1 1 1 0 0 1 0 0 1 1 1 1 0 0 0 0 1 2 2 0 0 2 0 0 0 0 0 1 1 0 0 0 1 0 0 0 0 1 0 2 2 0 0 0 0 0 0 1 1 1 0 0 0 0 2 0 0 1 1 1 1 0 1 1 1 0 0 2 2 2 0 1 1 1 1 0 1 0 0 1 1 2 0 1 1 1 1 1 0 0 0 0 1 2 1 0 1 0 1 0 1 0 2 1 1 2 0 1 0 1 1 1 1 2 1 2 2 0 0 0 1 2 0 1 0 1 0 1 1 1 0 1 0 1 1 1 0 1 0 0 0 0 1 1 1 0 1 0 1 0 1 0 1 0 2 2 1 1 1 0 0 2 2 0 0 0 0 1 1 2 0 1 0 0 0 0 2 0 0 1 1 1 1 1 0 1 0 0 0 0 0 2 1 2 0 0 0 0 1 0 1 0 0 0 0 0 2 0 1 0 1 0 0 0 0 2 2 0 0 1 1 0 0 2 0 0 0 1 0 1 1 0 0 0 1 0 0 0 0 0 1 1 0 0 1 0 0 1 1 0 2 1 0 2 0 0 0 1 0 0 1 0 1 0 0 1 0 1 2 0 1 0 1 1 1 0 1 1 1 1 0 0 1 0 0 0 1 0 0 0 1 1 0 0 1 0 0 0 0 1 2 0 0 2 2 0 1 0 0 0 0 0 0 0 0 0 0 0 0 2 1 2 1 0 0 0 0 0 0 1 1 2 0 0 2 0 1 0 1 2 2 0 0 0 1 0 0 0 0 0 1 0 0 0 0 0 0 0 0 0 0 1 1 1 1 1 0 0 0 1 1 0 1 0 0 0 1 0 0 1 1 1 1 1 0 0 0 1 1 1 1 1 1 1 1 1 0 0 0 1 0 1 1 2 1 2 2 2 1 0 0 0 0 0 0 1 0 1 1 1 1 0 1 1 0 0 2 2 2 0 2 0 2 0 1 1 1 2 0 0 0 1 1 0 0 0 2 1 0 1 1 0 0 1 0 0 1 0 2 1 1 0 1 0 0 1 0 0 2 0 0 0 0 0 0 0 1 0 0 0 1 0 2 1 1 0 0 2 0 1 0 0 1 1 1 1 0 0 0 0 1 0 0 0 1 0 0 0 2 2 2 0 0 0 0 2 1 1 1 1 1 1 0 1 0 2 0 0 0 1 1 0 1 0 0 1 2 1 1 0 1 2 1 0 1 1 0 1 1 1 1 1 0 0 0 1 2 1 1 1 0 0 0 0 2 0 1 0 1 0 1 2 1 1 0 1 0 0 1 1 1 0 1 1 0 0 0 0 0 0 0 1 0 1 0 0 0 0 0 0 0 1 0 1 0 0 0 1 0 0 0 0 0 0 1 1
12 1 0 0 0 0 0 2 1 1 2 0 0 1 0 1 0 1 1 2 2 2 0 2 2 0 1 2 2 2 1 2 1 0 1 1 1 2 0 0 1 0 1 1 0 1 1 0 0 1 0 0 0 0 1 1 1 0 1 1 0 1 1 1 0 0 2 1 1 0 0 0 2 2 2 2 0 2 2 1 1 0 1 0 1 0 0 0 0 2 0 1 2 0 0 2 0 2 2 2 2 0 1 1 0 0 2 1 1 1 0 2 0 1 0 1 1 0 1 0 1 0 1 1 0 1 1 1 2 2 1 1 0 0 0 0 0 0 0 2 0 2 0 0 1 1 1 0 0 0 0 0 0 0 0 0 0 1 1 0 1 0 2 2 0 2 1 0 1 1 0 2 0 2 0 1 1 0 0 0 0 0 0 2 1 1 1 2 2 1 1 1 0 0 2 2 1 1 1 0 0 0 0 1 2 1 1 0 2 0 1 1 1 0 1 1 1 0 2 2 2 0 0 0 0 0 0 0 0 1 0 0 1 0 1 0 0 2 2 0 0 0 2 2 2 0 0 1 1 0 0 0 1 0 0 0 1 2 1 1 0 1 0 2 0 0 0 0 0 0 0 2 1 1 1 1 0 2 2 1 1 0 0 0 2 0 2 1 0 2 1 1 0 2 2 1 1 0 0 0 1 0 2 1 1 1 0 1 0 0 0 1 0 0 1 0 1 0 0 0 1 1 1 2 1 0 1 1 1 1 2 0 0 0 0 0 0 2 0 0 2 1 2 0 0 0 0 0 2 1 1 0 0 0 2 0 0 0 0 2 2 2 1 0 1 1 0 2 1 1 1 1 0 0 0 0 0 0 0 0 1 0 0 0 0 0 1 0 0 1 0 0 0 0 1 1 1 0 1 1 0 1 1 1 2 1 0 1 0 0 0 0 0 0 1 1 0 0 0 0 1 0 2 0 0 2 2 2 2 0 0 1 1 1 0 0 0 0 0 0 1 1 0 1 2 1 1 1 2 2 0 0 0 2 2 2 0 2 2 2 2 0 1 1 0 1 1 1 0 0 0 0 2 2 0 2 0 0 1 1 1 0 1 0 1 0 1 0 0 2 0 2 0 2 2 1 0 2 2 2 0 2 1 1 1 1 2 0 0 1 0 0 0 1 1 1 0 0 0 0 1 2 0 2 1 1 1 0 1 1 1 0 1 1 1 0 1 0 1 1 1 0 2 2 2 0 0 1 1 1 1 1 0 1 2 1 0 2 0 0 0 0 1 1 1 0 1 1 0 1 0 2 0 0 0 0 0 0 0 2 0 0 0 0 1 1 2 2 1 1 0 0 0 0 0 0 0 0 0 0 0 1 0 0 0 2 1 0 1 1 2 0 0 1 0 2 0 1 1 0 0 0 0 1 0 1 0 2 0 0 0 1 0 2 0 0 2 2 2 0 0 0 0 1 0 0 1 0 2 0 0 1 1 1 1 1 1 0 1 1 1 0 2 0 2 2 1 2 0 0 0 0 2 0 0 0 1 0 0 0 1 0 0 2 1 1 1 2 2 2 2 0 1 0 0 0 0 0 0 1 1 0 0 0 1 1 1 2 2 1 2 1 0 0 0 1 0 1 1 0 0 0 0 0 1 0 0 0 2 0 1 1 0 0 0 0 1 0 0 1 1 1 0 0 0 1 0 1 0 0 0 0 0 0 0 1 0 0 1 0 0 0 1 1 0 1 0 0 2 2 0 0 1 2 2 2 0 2 0 0 1 2 0 0 1 2 0 2 1 2 1 1 1 2 2 1 0 1 0 1 1 2 0 0 2 2 1 0 2 2 0 0 0 1 2 1 1 0 1 0 0 0 1 2 0 0 0 2 0 0 0 0 2 2 1 0 0 0 1 1 0 0 0 0 2 0 0 0 0 0 0 2 0 0 1 1 1 0 0 0 2 0 0 0 0 0 1 0 2 0 1 0 1 1 0 2 0 0 2 2 2 2 0 0 0 0 0 0 1 0 1 0 0 0 2 2 2 0 0 0 0 2 0 2 1 0 1 2 0 2 0 0 1 0 2 2 1 1 2 1 0 2 2 2 1 0 1 1 0 0 0 1 0 0 0 0 0 0 0 0 0 0 1 1 1 0 0 0 1 0 1 0 2 0 0 0 0 2 1 0 0 1 0 0 2 1 2 0 2 2 0 1 2 0 0 0 0 2 1 0 0 0 0 1 0 0 0 0 0 2 0 0 0 2 0 0 0 0 0 0 0 0
13 0 1 0 0 1 1 2 0 1 1 1 0 2 0 2 0 1 1 2 0 2 2 2 2 0 0 0 1 1 0 1 0 0 2 0 2 1 0 1 1 1 0 0 0 0 1 0 0 1 0 0 0 1 1 1 0 1 1 0 1 1 2 2 1 0 2 1 2 0 0 2 2 0 1 2 1 0 2 0 0 0 0 1 1 0 0 1 1 2 1 1 2 0 0 0 0 2 2 2 2 0 1 1 1 1 2 1 1 1 1 2 1 1 1 2 1 0 0 0 1 1 0 0 0 0 0 0 0 0 0 0 0 0 0 0 0 0 0 0 1 1 1 0 0 0 0 0 0 0 0 0 1 0 0 0 0 1 0 0 1 1 1 1 0 0 0 1 0 1 0 1 0 2 2 0 2 1 0 1 0 1 0 0 0 0 0 1 0 0 0 1 1 1 1 1 1 0 0 0 0 0 0 0 2 2 2 1 1 0 1 0 1 0 0 0 1 0 2 0 1 1 0 0 0 0 0 1 0 1 1 1 1 1 0 1 0 2 2 0 0 0 1 2 2 0 0 0 0 0 0 0 2 0 0 0 0 1 0 0 0 0 0 1 0 0 1 0 0 0 1 2 1 2 0 1 0 1 2 1 1 0 0 0 1 0 0 1 0 2 0 2 0 2 2 0 1 1 0 1 1 0 1 0 0 0 0 0 1 1 1 0 0 1 2 1 1 0 1 1 1 2 1 1 2 0 1 0 0 1 2 0 0 0 0 0 0 1 1 1 1 0 1 0 0 0 0 0 2 1 1 0 0 1 1 1 1 0 0 0 0 1 2 0 2 1 0 0 1 1 1 2 1 1 0 0 0 1 0 1 2 1 0 1 0 1 1 0 0 0 0 0 0 0 2 0 0 0 1 1 0 1 1 1 2 1 0 0 0 0 0 1 0 0 1 0 0 1 0 0 0 1 0 0 2 2 1 1 1 0 0 0 0 1 2 1 0 1 0 0 2 1 0 0 1 1 1 0 1 1 0 0 0 1 0 0 0 2 1 0 1 0 0 0 0 1 1 1 0 0 1 1 2 2 1 1 1 0 0 0 0 0 1 1 2 1 0 1 0 1 1 2 1 0 0 0 1 0 0 2 2 2 1 1 0 0 2 0 0 0 0 1 1 0 0 1 1 1 0 1 1 1 0 2 2 0 0 0 1 1 1 0 2 1 1 0 1 0 2 0 0 0 0 0 0 0 0 1 1 1 1 1 0 1 2 0 1 1 0 0 0 0 1 1 1 1 2 0 1 0 0 1 1 0 0 1 2 2 2 1 1 0 1 0 0 1 1 1 1 1 0 0 0 0 1 0 0 1 0 1 1 1 0 0 1 2 0 0 0 1 1 0 1 2 0 1 1 1 1 0 0 0 0 0 0 0 2 0 0 0 0 0 0 0 2 2 2 0 2 0 0 0 0 1 1 0 0 0 1 0 0 1 0 0 1 0 2 0 2 0 0 0 1 0 1 2 2 1 0 1 0 1 0 1 2 0 1 0 2 2 0 0 0 0 0 1 1 2 0 0 1 1 0 0 0 0 0 0 0 0 0 1 1 0 2 0 2 2 2 0 1 0 0 0 0 0 0 0 0 0 0 0 0 1 1 1 1 1 0 1 1 0 0 0 0 0 0 0 0 0 0 0 0 0 0 1 0 0 0 0 0 0 0 0 0 0 0 0 1 0 0 1 1 1 0 0 1 2 0 0 0 0 1 1 1 0 2 1 1 1 0 0 0 0 2 2 0 1 1 1 0 1 2 2 1 0 1 1 1 0 0 2 0 1 2 1 1 0 2 2 0 0 2 2 2 0 2 1 1 0 1 0 1 1 0 0 0 1 2 0 2 2 2 0 1 1 0 1 1 0 1 1 0 0 0 0 0 0 0 0 0 2 0 0 1 0 1 0 1 1 1 0 0 0 0 0 1 0 1 0 0 0 1 1 0 1 0 2 1 1 1 1 0 0 0 0 1 0 1 0 0 0 0 0 1 1 1 0 1 0 1 2 1 1 1 0 1 1 0 1 1 1 1 1 1 1 2 1 1 1 0 1 2 1 0 0 2 1 1 0 0 0 0 1 1 1 1 1 1 1 0 1 2 0 1 0 1 0 2 1 1 0 1 1 0 0 2 2 0 0 2 0 0 0 1 0 1 0 2 2 0 0 0 0 0 0 0 1 2 0 1 1 0 2 0 0 2 0 0 2 0 0 0 1 0 0 0 0 0 0 1 0
14 1 0 0 0 0 0 2 0 1 1 0 0 1 0 1 1 1 0 1 1 1 0 1 1 0 0 0 2 1 1 2 1 0 2 0 2 2 1 0 0 0 0 0 0 0 0 0 1 1 0 0 0 0 1 1 0 0 0 1 1 2 2 2 1 1 1 1 2 1 1 1 2 0 1 2 1 1 2 0 1 0 1 1 2 0 0 0 0 1 0 0 1 0 0 1 0 1 0 0 0 0 0 0 0 0 2 1 1 1 0 1 1 1 0 1 0 0 1 0 1 0 2 2 0 2 2 1 1 1 1 1 0 0 0 0 0 0 0 0 1 1 0 0 1 1 0 0 0 0 0 1 0 0 1 0 0 1 0 2 0 1 0 1 0 1 1 1 0 1 1 1 1 1 1 0 0 2 2 0 0 2 0 2 0 0 2 0 0 0 2 0 0 0 2 2 1 1 0 0 0 0 0 1 2 1 1 0 1 0 1 1 1 0 0 1 1 1 2 1 2 1 0 0 0 0 0 0 0 1 0 0 0 0 2 0 0 2 2 0 0 0 1 1 2 1 1 0 1 1 1 1 1 1 1 0 1 0 0 0 0 0 0 1 0 0 1 1 1 0 0 1 0 0 0 0 0 1 2 0 0 1 0 0 2 1 0 0 0 1 1 1 1 2 2 0 1 1 1 0 0 0 2 0 0 0 1 0 0 0 0 0 0 0 1 1 1 1 0 0 0 2 1 2 0 0 0 1 0 0 2 2 0 0 0 1 0 0 2 0 0 0 2 0 0 0 0 1 2 0 0 0 0 0 1 0 0 0 0 2 2 2 2 0 2 0 2 0 1 1 1 1 1 1 0 0 0 0 1 0 0 1 0 1 1 0 0 0 0 1 0 0 1 0 2 0 2 0 0 0 0 1 1 1 2 1 0 0 0 0 0 0 0 0 0 1 0 1 1 0 0 1 1 1 0 2 1 2 2 0 0 1 0 0 1 1 0 0 0 1 2 0 1 1 0 2 1 1 1 0 0 1 0 1 1 1 0 2 2 1 1 0 0 0 0 1 1 1 0 1 2 2 1 1 2 0 1 0 2 0 1 1 1 1 1 0 0 0 1 0 1 1 0 1 0 0 2 2 2 1 0 1 0 2 1 1 2 1 0 0 0 0 0 1 1 0 1 0 0 2 2 0 0 1 0 1 0 0 1 1 1 0 1 0 0 1 1 0 1 1 1 1 1 1 1 2 1 1 1 1 0 0 0 1 1 1 0 1 0 1 0 0 0 1 1 0 1 0 0 0 0 1 2 0 0 1 2 2 2 0 1 0 0 0 0 0 0 2 1 1 0 0 1 0 0 0 0 0 0 0 0 1 0 0 0 2 1 2 0 2 0 0 0 0 1 0 0 1 0 0 0 0 0 0 0 0 2 0 0 0 1 0 0 2 2 1 2 1 2 0 0 1 0 1 0 0 1 0 2 1 0 0 1 1 2 0 2 1 0 1 1 0 1 0 2 2 1 1 0 0 0 0 0 1 1 0 0 0 1 2 0 2 1 1 0 0 2 2 1 1 1 0 0 0 0 0 0 0 0 2 1 1 1 1 2 2 1 1 2 0 0 0 0 0 1 0 0 0 0 0 0 0 1 0 1 2 2 0 1 0 2 1 2 0 0 1 0 0 1 2 0 2 0 0 0 1 0 1 1 1 1 1 1 0 0 0 0 0 0 0 0 0 1 0 0 1 0 0 1 1 0 0 2 0 0 1 2 0 2 2 2 2 0 0 1 2 0 2 1 2 0 1 1 1 1 0 0 1 0 2 1 1 0 2 2 0 0 1 0 2 0 0 1 1 1 0 1 1 2 0 0 0 1 1 0 0 0 1 0 0 1 0 2 1 1 0 0 1 1 0 1 1 0 0 2 0 0 0 1 1 1 0 0 0 1 0 0 0 0 1 0 0 0 0 0 1 1 0 2 0 2 0 2 0 0 2 0 1 1 1 0 0 0 0 0 0 0 0 0 0 2 0 0 0 2 1 1 0 1 0 0 1 1 1 1 1 1 2 0 1 1 1 0 0 1 1 1 0 1 0 0 1 2 2 0 0 1 1 1 2 0 2 0 1 0 0 0 2 0 0 0 0 1 0 0 1 0 1 0 1 0 0 0 0 1 0 2 1 0 0 1 1 0 0 0 0 0 1 1 0 2 0 0 1 1 0 0 2 0 0 0 0 0 2 0 1 1 0 0 1 0 0 0 1 0 0 0 1 1 1 1 0
15 1 0 0 0 0 0 2 0 2 2 0 1 1 0 0 0 2 1 1 2 2 1 2 2 0 0 2 2 2 2 0 2 1 1 1 2 2 1 0 0 0 1 1 0 1 0 0 0 1 0 0 1 0 1 0 1 0 0 1 1 1 1 1 0 0 0 0 0 0 0 0 2 1 1 2 1 1 2 1 0 0 0 0 0 0 0 0 0 2 0 1 1 1 0 2 0 2 2 2 2 0 1 1 1 1 1 0 2 0 0 2 1 2 0 2 0 0 0 0 2 0 2 2 0 1 1 0 0 0 0 0 1 0 1 0 0 0 0 2 1 1 0 1 0 0 0 0 0 0 0 1 0 0 0 0 0 2 0 0 0 1 1 2 1 1 1 1 2 2 0 0 1 1 0 0 2 1 0 1 0 0 0 2 1 1 1 1 0 0 1 1 0 0 0 1 1 1 0 0 0 0 0 0 2 2 2 1 1 0 0 2 1 0 0 0 0 0 2 2 2 0 0 1 1 0 0 2 2 0 0 0 1 1 1 0 1 2 2 0 0 0 1 1 1 0 0 0 0 0 0 0 1 1 1 0 0 2 1 1 0 1 0 1 0 0 1 1 2 1 0 2 2 2 0 0 0 1 2 1 1 0 0 0 1 1 0 0 0 1 1 0 1 2 2 1 0 1 0 1 2 0 0 0 0 0 0 0 0 0 0 0 0 0 0 0 1 0 1 1 0 2 2 2 0 0 0 1 1 1 2 1 0 0 0 0 0 0 2 1 1 1 2 1 0 0 0 0 1 1 1 0 0 1 0 1 1 0 0 1 1 2 1 0 1 1 0 0 1 1 1 1 1 1 0 0 0 1 1 1 1 2 0 1 0 1 1 0 0 0 0 0 0 0 2 0 0 0 1 1 0 1 2 0 0 0 0 1 0 0 0 1 0 1 1 0 0 0 0 0 2 0 1 1 1 2 2 1 1 0 1 0 0 1 2 1 0 0 0 0 2 1 0 1 1 1 1 0 1 1 1 0 0 1 0 0 0 2 2 0 0 0 0 1 0 1 1 1 0 0 1 1 2 2 2 0 2 0 2 1 1 0 2 1 0 0 1 0 0 2 1 1 1 0 0 0 1 0 0 2 2 2 1 1 0 1 2 0 0 1 0 0 0 0 0 0 1 1 0 1 1 1 1 1 0 1 0 0 1 1 1 0 1 1 0 0 0 0 1 2 0 0 1 1 1 0 0 0 0 2 1 1 0 2 0 1 0 1 0 2 2 0 1 1 1 0 0 0 0 0 0 0 2 0 1 0 2 0 0 2 0 0 0 0 2 0 1 1 0 0 0 0 1 0 0 0 0 1 0 2 2 1 2 0 0 0 0 2 0 1 1 0 1 1 0 1 2 0 0 0 1 0 0 0 0 1 1 0 0 0 2 0 0 2 1 0 2 0 2 0 1 1 0 1 0 0 2 0 1 0 0 1 0 2 2 0 1 0 0 2 2 0 0 0 2 2 1 0 2 0 0 1 2 0 0 0 1 0 1 1 1 0 1 1 0 1 1 0 0 2 1 0 1 0 0 0 1 0 0 1 1 0 0 0 2 1 1 2 2 0 1 0 0 1 0 0 1 2 1 0 1 0 1 1 0 0 1 0 1 0 1 0 0 0 0 0 0 0 1 1 0 0 0 0 0 0 0 0 1 1 1 1 0 0 0 2 0 0 2 1 0 1 2 1 0 0 1 0 2 2 1 1 0 1 1 1 1 0 1 1 1 2 0 0 1 2 0 2 1 2 1 1 0 1 1 1 0 1 0 1 1 2 1 1 1 1 0 0 0 2 0 0 1 1 1 0 0 1 2 0 2 1 2 2 0 0 0 1 1 0 0 0 2 1 1 0 0 1 1 0 1 1 0 0 1 0 1 0 0 2 0 0 0 0 1 0 1 0 1 1 1 0 1 0 1 1 1 0 1 1 0 0 1 1 0 1 0 1 2 2 2 2 1 1 0 2 0 0 1 0 0 0 0 0 2 2 2 0 2 0 0 2 0 2 1 0 0 1 0 2 0 1 0 0 1 1 2 1 1 1 0 1 1 1 0 0 1 1 0 0 0 2 0 0 0 0 0 2 0 1 0 0 0 0 0 0 0 1 1 0 2 0 0 1 1 0 2 2 0 0 2 0 0 0 0 0 0 0 1 1 1 1 0 0 0 2 0 1 1 0 0 0 0 2 0 0 2 1 1 2 1 1 0 2 0 0 0 0 0 0 0 0
16 1 0 0 0 0 0 2 0 1 1 0 0 1 0 1 0 0 0 1 1 1 1 2 2 0 1 1 0 1 0 1 1 1 1 1 1 2 1 0 1 1 0 1 0 1 0 0 0 2 1 0 0 1 1 1 1 0 0 1 1 2 0 0 1 1 1 1 1 0 0 1 1 0 1 1 1 2 2 0 2 0 0 1 1 0 0 0 0 1 0 0 1 1 0 1 0 0 0 2 0 0 1 1 0 0 2 1 1 1 0 1 0 0 0 1 0 0 0 0 2 0 1 1 0 1 1 0 1 0 0 0 0 0 0 0 0 0 0 0 1 1 1 0 1 1 0 0 1 1 0 2 0 1 0 0 0 2 0 0 1 0 1 2 1 2 2 1 1 2 1 1 0 2 1 0 2 0 0 0 0 0 1 2 0 1 2 0 0 0 0 0 1 2 0 2 1 0 0 0 1 0 0 1 2 1 1 0 1 0 2 2 2 0 0 1 1 0 1 0 2 1 1 0 0 1 1 1 0 1 0 0 0 0 2 0 0 1 2 1 0 1 2 1 1 0 0 0 0 0 0 0 1 0 0 0 1 2 2 2 1 2 0 1 0 0 0 1 1 0 0 2 0 1 0 0 1 2 2 2 2 0 0 0 1 0 0 1 0 2 0 1 0 1 1 0 1 1 1 0 0 0 1 0 0 0 2 0 1 2 1 2 0 1 2 1 0 0 0 0 2 2 1 2 1 0 1 2 1 0 2 2 0 0 0 0 0 2 0 0 0 0 1 0 0 0 0 0 2 1 1 0 0 0 0 0 0 0 1 1 1 1 0 0 0 0 1 1 1 1 1 1 1 1 0 0 0 1 1 0 1 1 0 1 0 0 0 0 0 0 1 1 1 0 2 0 0 0 2 2 0 1 0 2 2 0 0 1 0 0 0 1 0 0 1 0 0 0 1 0 0 0 1 0 1 1 0 0 2 1 1 2 0 1 1 0 1 0 0 1 2 0 1 1 1 0 1 0 2 0 0 0 0 1 1 1 0 0 0 1 1 0 1 1 0 2 2 1 0 0 1 1 2 2 2 0 2 0 1 1 0 0 1 1 2 1 0 1 1 0 1 1 0 0 0 0 2 1 1 1 1 2 2 1 1 1 2 0 1 0 0 1 1 1 1 0 0 0 0 1 1 1 1 2 0 1 1 1 0 2 0 1 2 2 1 0 1 0 1 1 1 1 2 1 2 0 0 2 2 0 0 0 0 1 1 1 1 0 0 0 0 0 0 0 0 0 0 1 2 0 1 2 1 0 0 0 1 2 2 1 1 0 0 0 1 0 1 0 0 0 0 1 0 0 0 0 0 0 0 0 0 2 0 1 0 2 1 1 0 2 0 0 1 1 0 1 1 1 1 0 2 0 0 0 0 2 0 2 0 0 1 0 1 2 1 1 2 0 2 0 0 1 0 2 0 0 1 1 2 0 0 0 1 0 2 0 1 0 1 0 0 0 0 0 2 2 1 0 0 1 0 1 2 0 0 0 1 0 1 1 0 1 0 0 0 2 2 1 0 1 1 1 1 1 0 0 0 1 0 2 1 1 0 0 2 2 0 2 1 0 0 0 0 0 0 0 1 0 0 0 0 0 0 0 1 0 0 0 1 0 1 0 0 0 0 0 1 0 2 2 0 2 1 1 1 0 0 2 0 0 0 0 0 0 0 1 1 0 1 0 0 1 2 0 0 0 0 0 1 1 1 0 1 1 1 1 1 1 1 1 0 0 0 0 2 2 1 1 1 2 0 2 2 2 1 0 1 0 0 1 1 2 0 1 1 1 1 0 0 1 0 0 1 1 1 0 1 1 2 0 2 1 2 0 0 0 0 1 1 1 0 0 2 0 0 2 2 1 0 0 1 0 0 0 0 0 0 0 0 0 0 2 0 0 1 0 1 0 0 0 0 1 1 0 1 2 0 0 1 0 0 0 0 1 0 2 0 1 2 2 2 2 1 0 0 1 0 1 0 0 2 0 0 1 2 1 1 0 0 0 2 2 1 1 2 2 1 2 1 1 0 0 0 0 1 0 2 1 1 0 0 1 1 1 0 0 0 0 0 0 0 2 1 2 1 1 0 0 0 0 0 1 2 1 2 0 0 1 0 1 0 0 0 0 1 0 2 0 0 1 1 0 1 0 1 0 2 0 2 1 1 0 0 0 0 1 0 1 1 0 0 0 0 0 0 0 0 0 1 2 1 0 1 2 0 0 0 0 0 0 0 0
17 1 1 0 0 0 0 2 0 2 2 0 0 0 0 0 0 0 0 0 0 2 0 2 2 0 1 1 1 2 1 0 1 1 1 1 2 2 1 1 1 0 0 1 0 1 1 0 1 2 0 0 1 0 0 0 0 0 0 0 0 2 1 1 0 1 1 2 1 1 1 1 2 1 1 2 1 2 2 0 2 0 1 0 1 0 0 0 0 1 0 0 2 0 0 2 0 0 0 1 0 0 1 1 1 1 2 1 1 1 0 1 0 0 0 0 0 0 0 0 2 0 1 1 0 1 1 1 2 2 0 0 0 0 0 0 1 0 0 1 2 0 0 1 0 0 0 0 0 1 0 1 0 0 2 0 0 1 1 0 1 0 2 2 1 2 2 1 1 1 0 1 1 1 2 0 2 2 0 1 0 0 0 1 1 1 0 0 0 0 1 0 0 0 1 1 1 0 0 0 0 1 0 1 2 2 1 2 0 0 0 2 0 1 0 0 0 1 2 2 2 0 0 0 0 1 1 1 0 1 1 1 0 0 1 0 0 2 2 0 0 1 2 1 1 0 0 0 0 0 0 0 0 1 1 0 2 1 0 0 0 0 0 2 2 2 0 0 1 1 0 2 2 2 0 0 1 1 2 0 0 0 1 1 2 0 2 0 0 2 1 0 1 2 2 0 2 2 0 1 1 0 2 1 0 0 0 1 1 1 0 1 0 1 2 0 1 0 1 1 0 2 2 0 2 1 1 1 1 0 2 0 0 0 0 0 0 1 1 1 2 1 1 0 0 0 0 0 2 0 0 0 2 0 0 1 1 0 0 0 0 1 1 0 1 0 1 2 2 0 0 2 1 1 0 0 0 1 0 0 1 0 1 1 1 0 0 1 1 0 0 0 0 0 1 1 1 0 1 1 0 1 0 0 0 0 2 0 0 0 0 0 0 0 0 0 0 0 0 0 0 0 0 0 0 2 1 0 0 0 0 1 0 0 1 1 0 1 0 0 1 1 0 0 0 1 1 1 1 2 0 0 0 1 2 1 1 2 2 1 1 0 0 0 2 2 0 2 0 0 1 0 2 2 1 0 1 0 0 1 0 0 0 0 2 0 0 1 1 0 1 2 0 0 1 0 0 0 0 2 2 2 2 1 1 1 2 1 1 1 0 2 0 1 1 0 0 2 0 2 2 0 2 2 0 0 0 0 1 1 1 0 0 0 0 0 1 0 1 0 0 0 2 2 2 0 0 1 1 1 0 1 0 2 0 1 0 0 0 1 1 0 1 0 0 1 1 0 1 0 0 1 0 0 0 0 0 2 2 1 1 0 0 0 1 1 0 1 1 1 0 0 1 0 0 0 1 0 0 0 0 1 2 0 1 1 0 1 0 0 1 0 0 0 0 0 0 2 1 1 0 1 1 1 0 0 1 2 0 0 0 0 0 1 2 1 2 2 2 0 0 0 0 2 0 0 2 0 1 1 0 2 0 0 1 0 2 0 1 1 1 1 2 0 1 2 0 0 2 0 1 0 0 0 0 1 1 1 1 1 1 0 0 1 0 0 2 1 1 2 2 1 1 0 0 0 0 0 0 1 0 1 1 1 1 1 1 2 2 0 1 1 0 0 1 0 1 1 0 1 0 1 2 0 1 2 2 0 1 0 1 1 0 1 0 1 1 0 0 1 0 1 0 0 1 0 0 0 1 0 0 0 0 0 0 2 1 0 2 2 0 0 1 1 0 1 1 1 1 1 0 0 0 0 0 0 2 0 0 0 1 1 0 0 1 0 0 1 1 1 0 1 2 2 1 0 0 2 0 2 2 2 0 2 1 1 1 0 1 2 0 0 2 1 2 0 1 0 2 0 2 1 2 2 0 0 0 1 0 1 0 0 1 2 0 0 0 0 1 0 1 0 0 1 1 0 1 0 2 0 0 0 0 0 2 0 0 0 0 0 0 0 0 0 0 1 0 0 2 1 1 0 0 2 0 2 0 0 1 2 1 1 0 0 0 0 0 0 0 0 1 0 0 0 2 2 2 0 1 0 1 2 1 2 0 0 1 1 0 2 0 0 0 0 0 0 2 1 2 1 0 2 2 2 0 0 0 0 0 0 0 2 1 2 1 1 0 1 0 0 0 1 2 0 1 1 0 0 0 0 2 0 1 0 1 0 1 1 0 1 0 1 0 1 0 0 1 0 2 1 2 0 1 0 0 0 1 0 2 0 1 1 0 2 0 0 1 0 0 2 0 0 0 2 0 0 1 0 1 1 0 0
18 0 1 0 0 0 0 2 0 2 2 0 0 1 0 1 0 0 0 1 2 2 0 2 2 0 2 1 2 2 1 2 1 0 1 1 1 1 1 1 0 0 0 0 0 1 1 0 0 2 0 0 0 0 2 2 0 0 0 2 0 1 2 2 1 1 1 1 1 0 0 1 2 1 2 2 0 0 1 0 0 0 0 0 0 0 0 1 1 2 1 2 1 0 0 1 0 1 1 1 1 0 0 0 0 0 2 1 1 1 0 1 0 1 0 1 0 0 1 0 1 0 1 1 0 1 1 1 2 2 0 0 1 0 0 0 1 1 1 1 2 1 0 0 1 1 0 0 0 0 0 2 0 0 1 0 0 2 1 0 1 1 1 2 1 1 0 0 1 2 0 2 0 2 2 0 2 0 0 0 0 0 1 1 0 1 1 0 0 0 0 0 0 1 2 1 2 0 0 0 0 0 0 0 2 2 2 0 0 0 0 1 0 0 0 0 1 0 2 1 2 1 0 0 0 0 0 2 1 0 0 0 0 0 1 0 0 0 1 1 0 1 2 2 2 0 0 0 0 0 0 0 1 2 2 0 0 0 0 0 1 1 0 0 0 0 0 1 1 0 1 1 2 2 0 0 1 1 0 0 0 1 0 0 2 0 0 1 0 1 0 1 0 2 2 0 2 0 0 0 2 0 2 1 0 0 1 0 2 2 0 2 0 0 1 0 1 1 0 0 0 2 2 2 1 0 1 1 0 1 0 2 0 0 0 0 0 1 1 1 0 1 1 0 0 0 1 0 1 0 0 1 0 1 1 1 1 0 0 1 1 1 2 0 2 0 1 1 2 0 0 2 0 0 0 0 0 1 1 1 1 2 0 0 0 0 0 0 0 0 0 0 0 1 2 0 1 2 0 0 0 0 1 0 1 1 2 1 0 0 0 1 0 0 0 0 0 0 1 0 0 0 0 1 0 2 1 0 1 0 1 0 1 0 1 1 1 0 0 0 2 0 0 1 1 2 2 0 1 1 0 1 0 2 2 0 2 2 2 2 1 1 2 0 0 0 0 2 0 1 2 2 2 2 1 1 1 0 2 0 0 0 1 0 2 1 0 0 2 1 1 2 0 1 1 1 0 2 2 1 0 2 2 0 0 0 1 2 0 0 0 1 0 0 0 0 0 1 0 1 1 1 2 2 0 0 0 0 1 2 1 0 1 1 0 1 0 0 1 0 1 0 1 1 1 1 0 2 2 0 0 0 0 1 2 1 0 0 1 0 0 1 0 0 0 0 1 1 1 0 1 2 1 0 0 0 1 2 2 2 0 0 0 0 1 0 1 1 0 0 0 0 1 0 0 0 0 0 0 0 0 2 1 0 0 2 0 0 0 2 0 0 0 0 1 0 0 1 0 0 1 0 1 1 0 1 0 1 0 0 1 0 0 0 1 0 2 0 2 0 1 0 0 2 0 0 1 0 1 0 1 0 1 0 2 0 2 0 1 0 0 0 1 0 1 2 1 0 1 1 0 2 0 0 0 0 0 1 0 0 1 0 2 0 0 2 0 1 1 2 2 0 2 0 0 0 0 0 0 1 0 1 0 0 1 2 0 1 1 0 1 0 0 0 0 0 1 0 0 0 0 0 1 1 1 1 2 0 0 0 1 0 0 0 0 0 1 0 1 2 1 1 0 0 0 0 0 0 0 0 0 0 1 0 0 2 0 0 1 0 1 0 0 0 0 2 0 1 1 2 0 0 2 2 1 1 1 0 1 1 1 2 1 2 2 2 1 2 2 2 2 2 2 2 2 0 0 1 1 1 1 1 1 2 1 1 1 0 0 1 0 0 2 1 2 0 1 0 2 0 2 2 0 2 0 0 0 1 1 1 1 1 2 0 0 1 0 1 2 1 1 1 0 0 0 0 0 0 0 0 0 2 0 0 2 0 0 0 1 1 1 0 0 0 0 0 1 0 1 1 0 0 1 1 0 1 0 2 2 2 2 2 1 0 0 1 1 0 1 0 1 0 1 0 2 1 2 0 0 0 0 2 0 1 2 2 0 1 0 1 0 1 0 0 1 1 1 1 2 0 0 2 2 2 1 0 1 1 0 0 0 2 1 1 1 2 2 0 1 1 0 0 2 0 0 0 0 1 1 0 2 0 0 1 1 0 2 2 0 0 0 1 0 0 0 0 0 0 1 1 1 1 1 0 0 0 0 0 2 0 0 0 0 1 0 1 1 1 0 2 0 0 0 0 0 0 1 0 0 1 0 0
19 1 0 1 0 1 2 2 0 0 0 1 0 0 0 0 0 2 1 2 2 2 0 2 2 0 0 2 2 2 1 0 2 1 0 1 1 1 0 0 2 1 0 0 0 0 0 0 0 1 0 0 1 0 0 0 0 1 1 0 1 1 1 1 0 0 0 1 1 0 0 2 2 0 1 2 1 0 1 0 0 0 0 1 2 0 0 2 2 2 1 1 2 1 0 0 0 1 1 2 1 0 0 0 0 0 2 0 2 0 0 1 0 1 0 1 0 0 0 0 2 0 1 1 0 1 1 2 2 1 0 0 0 0 0 0 0 0 0 2 2 0 1 0 0 1 0 0 1 1 0 0 0 1 0 0 0 0 1 0 1 2 1 1 0 2 1 2 0 0 0 1 2 0 2 0 0 0 0 0 0 0 1 2 0 1 2 1 0 0 1 1 0 0 2 2 2 0 0 1 0 0 0 0 2 2 2 0 1 0 1 1 2 0 0 0 1 2 1 0 1 0 0 0 0 0 0 1 1 1 0 0 0 0 2 0 0 1 2 1 0 1 0 1 1 0 0 0 1 1 1 1 1 0 0 1 0 2 2 2 0 2 0 1 0 0 1 1 2 0 1 1 1 1 0 0 0 2 2 1 1 0 1 1 1 0 0 2 0 2 0 0 0 2 2 0 2 2 0 1 0 0 1 0 0 1 0 0 1 1 0 1 0 0 2 0 1 1 0 0 1 2 1 1 1 0 1 1 1 0 2 2 0 0 0 0 0 0 2 0 1 1 2 0 0 1 0 2 2 1 1 1 1 0 1 0 1 0 0 0 0 0 1 0 1 0 1 1 2 0 0 2 0 0 0 0 0 0 0 0 2 0 0 1 0 0 0 0 0 1 0 0 1 1 2 0 1 1 0 0 0 0 0 2 2 0 0 1 0 0 0 0 0 0 1 0 1 0 0 1 0 1 1 0 1 1 1 0 1 0 1 0 0 1 1 0 0 2 0 0 1 1 0 1 1 2 2 0 1 2 0 0 0 2 2 1 1 2 1 1 1 0 0 0 0 1 1 1 0 0 1 1 1 1 0 1 0 0 1 1 1 0 0 0 2 0 0 1 0 1 1 0 0 1 0 1 1 1 1 2 1 2 1 1 0 0 1 1 0 2 0 0 1 1 1 0 0 1 0 1 1 1 2 1 0 2 0 1 0 2 0 1 1 0 0 1 1 1 2 1 0 0 1 0 1 0 0 1 1 1 0 0 0 1 1 1 0 0 0 0 0 0 0 0 0 0 0 0 2 0 2 1 0 0 0 0 0 2 2 2 0 0 1 0 0 1 1 1 0 0 0 0 0 0 0 0 0 1 0 1 1 1 2 0 0 2 1 0 0 0 0 0 0 1 1 1 0 1 1 0 0 0 0 0 0 0 2 0 0 0 0 0 0 1 2 0 2 1 2 0 1 1 0 2 0 0 1 0 0 1 0 2 1 1 1 1 2 0 2 0 0 0 2 0 1 2 0 1 0 1 1 1 0 1 1 1 1 0 1 1 0 1 0 1 1 2 1 1 0 1 0 1 0 1 1 0 0 0 0 0 0 2 0 0 1 2 0 2 2 0 1 0 0 0 0 1 0 1 1 0 0 0 1 0 1 1 1 0 0 0 0 0 1 0 0 1 1 0 1 2 1 2 0 0 0 0 0 2 0 0 0 0 0 0 0 0 0 0 1 0 0 0 2 1 0 0 1 0 2 2 0 0 0 1 1 1 2 2 0 1 1 0 1 1 1 2 1 2 1 2 0 1 2 2 0 0 0 0 0 2 2 2 0 1 1 0 1 0 0 2 0 0 1 1 1 0 1 0 2 1 2 2 2 2 0 0 0 0 1 0 2 1 2 2 0 0 0 1 0 0 0 0 0 0 0 0 0 1 1 0 0 2 0 0 1 0 1 0 0 0 1 0 2 0 2 2 0 0 2 0 0 0 2 0 0 1 0 1 2 2 1 1 1 0 0 1 1 0 0 0 1 0 0 0 2 1 1 0 0 0 0 2 1 0 1 0 0 2 0 1 1 1 2 0 2 2 1 1 1 0 0 1 2 2 0 0 1 2 1 1 1 1 0 0 0 0 0 0 1 2 0 1 1 0 0 0 0 1 1 1 0 1 1 1 0 1 2 2 0 0 1 1 1 0 0 1 0 0 0 0 1 0 0 0 0 1 1 1 1 0 0 0 0 1 0 1 2 1 0 2 0 0 1 2 0 0 1 0 0 1 0 0
20 0 0 1 0 0 0 2 0 0 0 1 1 1 0 1 1 2 2 2 2 2 0 2 2 0 1 1 2 1 1 2 0 1 2 1 2 0 1 0 1 1 1 1 0 2 1 0 0 0 0 0 1 1 0 0 1 0 0 0 1 1 2 2 1 1 1 0 1 1 1 1 2 0 1 2 1 0 2 0 0 0 1 0 2 0 0 2 2 2 1 2 1 0 0 2 0 1 0 2 0 1 1 1 1 1 2 0 2 0 0 2 1 1 0 0 0 0 1 0 1 0 1 1 0 1 1 0 0 0 0 0 0 0 0 0 0 1 0 2 2 0 0 0 0 0 0 0 0 0 0 1 0 0 0 0 0 1 1 0 0 0 1 1 0 1 1 0 1 1 0 2 1 1 1 0 2 1 0 1 0 0 2 2 0 2 2 1 1 0 1 0 1 1 1 1 1 0 0 0 0 0 0 2 2 1 2 0 0 0 0 1 2 0 0 1 1 0 1 1 2 1 0 0 1 1 0 1 0 0 0 0 0 1 1 1 0 1 1 1 0 1 0 1 1 0 0 0 0 0 0 0 1 0 0 0 0 2 0 0 1 1 0 1 0 0 0 0 2 0 0 1 1 2 0 0 0 2 1 1 1 0 0 0 1 0 0 1 0 2 0 1 0 2 2 0 2 1 0 1 0 0 2 0 0 0 1 0 1 2 0 2 0 0 1 0 0 1 0 0 0 2 0 0 0 0 0 0 0 1 1 1 1 2 0 0 0 1 1 0 1 0 1 0 0 0 0 0 1 0 0 0 0 0 1 0 0 0 0 0 0 1 2 0 2 1 0 0 0 2 2 0 0 0 0 0 0 0 1 0 2 0 0 1 0 1 1 0 0 0 1 0 2 0 2 0 1 0 1 1 0 1 1 1 2 1 0 0 0 0 0 0 0 0 2 0 2 0 0 0 0 0 1 1 0 2 1 0 0 0 0 0 0 0 0 0 0 0 0 0 2 0 0 2 2 2 2 1 2 1 0 0 0 0 0 0 0 1 1 2 2 0 0 0 0 1 1 2 0 1 2 2 2 2 1 1 1 0 1 2 1 1 0 0 2 0 0 0 1 1 1 2 0 2 1 1 1 1 1 2 1 2 2 0 0 1 2 1 0 0 0 0 0 1 1 0 0 1 0 1 1 1 0 1 0 1 1 1 0 2 0 1 0 0 0 0 0 0 1 2 0 0 0 0 0 1 1 1 1 1 1 1 0 1 1 1 1 0 0 0 0 0 0 1 1 0 1 1 0 1 1 2 1 0 0 0 2 1 1 1 0 0 1 0 1 1 1 0 0 0 0 0 2 0 0 0 0 1 0 1 1 1 0 0 1 2 0 1 1 1 0 0 1 1 0 1 1 1 0 1 0 1 0 0 0 2 0 1 0 0 0 0 1 2 1 1 2 2 2 0 0 1 0 1 0 0 2 0 1 0 0 2 1 0 0 0 2 0 1 0 0 0 0 0 1 2 0 2 0 0 0 0 1 0 0 0 0 0 1 1 1 0 0 1 1 1 0 1 0 1 2 1 1 0 0 0 0 0 0 1 1 0 0 0 2 1 1 0 1 0 1 0 0 1 2 1 1 0 0 0 0 0 0 1 1 1 2 0 0 0 1 0 1 0 0 2 1 0 0 2 0 2 1 1 1 0 0 0 0 0 0 0 0 1 0 1 1 0 2 0 1 2 1 0 0 1 0 0 1 1 0 1 1 1 1 1 1 0 2 2 2 2 1 1 2 2 1 1 1 2 1 2 1 1 0 0 0 0 0 2 1 1 0 1 2 2 1 0 0 2 0 0 2 2 2 0 2 0 1 0 1 1 1 1 0 0 0 1 0 1 0 0 2 2 0 0 0 0 1 0 1 0 0 0 2 0 0 0 1 0 0 2 0 0 1 0 1 0 0 0 1 0 0 0 0 1 0 0 2 1 2 0 1 1 0 1 0 1 0 2 1 1 0 0 0 0 0 0 2 0 0 0 2 0 0 0 0 0 0 0 0 2 0 1 1 1 1 1 0 1 0 1 1 0 1 1 1 0 1 0 0 1 2 2 0 0 0 2 0 0 1 1 0 2 0 0 0 1 1 1 0 0 2 1 1 0 1 0 1 0 1 0 1 0 1 0 2 2 0 0 2 0 0 0 0 0 0 0 2 2 1 0 0 0 0 0 0 2 0 0 0 0 1 1 0 0 0 1 0 2 0 0 1 2 0 0 0 1 1 1 1 1
21 1 0 0 0 0 0 2 0 0 0 0 1 1 0 0 0 2 2 1 1 1 1 2 2 0 2 1 1 2 0 1 1 1 0 2 2 1 0 0 2 2 0 0 0 0 0 0 0 1 0 0 0 0 2 2 1 0 0 1 1 1 2 2 0 0 0 2 2 0 0 0 2 0 2 2 0 1 2 1 0 0 0 1 1 0 1 0 0 2 0 0 2 0 0 2 0 2 1 1 1 0 1 1 0 0 2 2 0 2 0 2 1 1 1 1 1 0 0 0 2 0 0 0 0 0 0 2 2 2 0 0 0 0 0 0 0 0 0 0 0 2 0 0 0 0 0 0 0 0 0 0 1 0 1 0 1 1 0 0 0 1 1 2 0 1 1 0 1 1 0 1 0 2 1 0 2 1 0 1 0 1 1 1 0 1 1 2 1 1 0 2 0 1 2 1 1 0 0 0 0 0 0 1 2 1 1 0 1 0 2 0 1 0 0 2 2 1 2 1 2 1 0 0 1 1 1 1 0 1 0 0 0 0 2 0 0 0 1 1 0 1 2 1 2 1 1 0 0 0 0 0 1 0 0 0 1 2 1 1 1 2 0 1 0 0 1 1 0 0 2 1 2 2 0 0 0 2 1 0 0 1 0 0 1 1 0 1 1 2 0 2 0 1 2 0 2 0 0 0 1 1 1 1 0 0 0 0 0 0 0 1 0 0 0 1 0 0 0 0 1 1 0 1 1 0 1 1 0 0 1 2 0 0 0 1 0 2 0 1 1 1 0 0 0 0 1 1 1 0 0 1 0 0 2 0 0 0 1 1 2 2 0 1 0 0 0 1 2 0 0 2 1 1 1 1 0 1 0 0 2 2 0 0 1 0 0 0 0 0 0 0 1 0 2 0 1 0 1 1 0 1 1 1 1 0 0 2 0 0 0 2 0 0 2 0 0 0 0 0 1 0 0 0 0 2 1 0 0 0 0 1 1 1 0 0 0 1 0 0 2 1 0 0 1 1 2 0 0 2 0 1 0 2 1 1 0 1 1 1 1 0 0 0 0 0 0 1 0 0 1 1 2 2 1 1 1 0 2 2 2 2 0 0 2 0 0 1 0 1 0 1 0 1 2 1 1 2 2 2 0 2 2 1 0 1 1 0 0 1 0 0 0 0 1 0 0 0 0 2 2 0 1 2 0 1 1 0 0 2 0 0 0 0 0 0 0 0 0 2 0 0 1 1 1 0 0 2 2 0 0 0 0 2 0 2 0 0 0 1 0 0 0 0 0 2 2 2 1 1 0 0 1 0 1 0 1 2 2 1 1 0 0 0 0 0 0 0 0 0 0 0 1 0 0 0 0 0 0 1 1 2 1 0 0 2 1 1 0 1 1 0 0 0 1 1 1 0 0 0 1 0 0 0 0 0 2 1 0 0 0 0 1 2 1 0 1 0 2 0 1 0 0 0 1 0 1 0 2 1 0 2 2 0 2 0 2 0 2 0 0 0 1 1 1 1 0 2 0 1 0 1 1 0 0 0 0 1 1 1 1 1 0 0 0 1 2 1 0 0 1 0 0 0 0 0 0 0 0 1 0 1 0 0 2 2 0 2 2 0 0 0 1 0 0 2 2 1 1 0 0 0 2 0 1 2 2 0 1 0 1 1 0 0 0 0 0 0 0 2 2 0 1 1 1 0 0 0 0 0 0 0 1 1 0 1 0 1 1 1 0 0 1 1 0 1 2 0 2 2 1 1 1 1 1 0 1 0 1 1 1 1 0 0 1 1 0 2 2 2 0 2 1 2 2 1 0 0 0 1 1 2 0 1 2 1 0 0 0 2 0 0 1 1 1 0 2 0 2 0 1 0 1 2 0 0 0 1 1 0 1 1 1 1 0 0 0 2 0 0 1 1 1 1 2 1 2 0 2 0 0 1 0 0 2 0 0 0 0 0 1 0 0 0 0 1 1 0 0 2 0 0 1 2 0 2 0 1 0 0 0 0 1 0 0 0 0 0 0 0 1 0 0 1 2 2 2 0 1 0 1 1 1 1 1 2 0 1 0 2 0 0 2 0 2 2 1 0 1 0 1 0 1 1 0 0 0 1 0 1 0 2 0 1 0 1 1 0 0 0 0 0 2 1 1 0 2 2 0 1 0 0 1 1 0 0 1 2 0 0 2 0 0 0 1 0 1 0 0 0 2 0 0 0 0 2 0 1 1 0 0 0 0 1 0 0 1 0 0 2 0 0 0 1 0 0 0 0 0 0 0 0
22 0 0 0 1 0 0 2 0 0 0 0 1 2 1 1 1 1 1 1 1 1 0 2 2 0 0 2 2 1 1 2 2 1 1 2 2 2 0 0 2 2 1 0 0 2 1 0 0 0 0 0 1 0 1 0 0 0 0 1 1 1 0 0 0 0 0 0 1 1 1 1 2 0 2 2 0 1 1 0 1 0 0 2 2 0 0 1 1 2 1 2 1 0 0 1 0 2 1 2 0 0 0 0 2 2 1 1 1 1 0 2 0 1 0 1 0 1 0 0 2 0 1 1 0 1 1 1 1 1 1 1 0 0 0 0 0 0 0 1 1 1 1 0 1 2 1 0 0 0 0 1 0 0 0 0 0 0 0 1 0 1 0 1 1 2 1 1 1 1 0 1 0 2 1 1 1 0 0 0 0 1 2 2 0 2 2 1 0 0 1 1 0 0 2 2 1 0 0 0 0 0 0 1 2 2 1 1 0 0 1 0 2 0 0 1 0 0 1 0 1 1 0 0 0 1 1 1 0 1 1 1 0 0 2 0 0 1 2 0 0 0 1 1 2 0 0 0 0 0 0 0 1 1 1 0 0 0 0 0 1 1 0 1 0 0 1 0 1 0 0 2 1 1 1 1 0 2 1 0 0 1 0 0 1 1 0 1 1 2 0 2 2 2 2 0 2 1 0 0 0 0 2 2 1 0 1 0 0 1 1 0 0 0 2 0 0 0 1 1 0 1 2 0 1 0 1 1 0 1 2 1 1 1 0 0 0 2 0 1 1 1 2 0 0 0 0 0 2 1 1 0 0 0 0 0 0 0 1 1 2 2 1 0 1 0 1 1 2 0 0 2 0 0 0 0 0 1 1 0 1 1 1 2 0 0 0 0 0 0 0 0 0 0 1 1 1 1 0 0 0 0 1 1 1 0 0 0 1 1 0 0 0 0 0 0 0 1 0 1 0 1 0 0 0 1 1 1 2 0 1 0 0 0 0 0 0 2 0 0 2 1 0 1 1 0 1 0 1 1 0 0 0 1 1 1 0 1 1 0 0 0 0 0 0 0 0 2 0 0 1 1 1 1 1 0 1 0 1 2 0 0 1 0 1 0 1 1 0 1 1 0 1 2 2 0 1 1 1 2 1 2 1 1 0 0 1 0 0 1 0 0 0 0 0 0 0 0 0 2 2 0 0 2 2 1 1 0 0 2 0 0 2 1 0 1 2 0 2 1 1 1 2 1 1 0 0 0 0 2 2 2 1 1 1 1 1 0 0 0 0 0 0 0 1 0 1 0 0 0 0 1 0 0 0 0 1 1 1 2 0 0 0 0 1 0 0 2 1 1 1 0 1 0 0 0 0 0 0 0 0 2 1 0 0 1 1 0 1 2 0 0 0 0 0 1 0 0 0 0 0 0 2 2 0 0 0 1 0 0 0 0 0 2 2 0 2 0 2 0 0 1 0 1 0 0 2 0 1 0 0 1 2 0 2 0 1 0 1 0 0 0 2 0 2 2 1 1 1 0 0 0 0 0 0 0 0 0 0 0 0 1 1 1 0 0 2 1 0 1 1 1 0 0 0 0 0 1 0 2 0 2 0 0 2 1 1 2 2 0 0 0 0 0 0 0 1 1 1 0 0 0 1 0 2 1 1 0 1 0 2 1 1 0 0 2 0 0 1 0 0 1 0 0 0 0 0 0 1 0 0 1 1 0 0 2 0 0 1 0 0 0 2 1 0 0 0 0 1 1 0 0 1 0 0 0 1 0 2 2 2 2 0 0 2 1 1 2 2 2 2 2 0 1 1 1 0 1 0 1 1 2 0 2 1 1 1 1 0 2 0 0 1 1 2 1 2 1 2 0 2 2 1 0 0 0 0 1 0 2 0 0 2 1 1 1 0 2 1 0 1 1 0 0 0 0 0 0 0 0 0 1 1 0 1 0 1 0 0 1 0 0 0 0 0 0 1 0 2 1 0 0 0 2 0 2 0 1 2 2 2 2 1 0 0 1 0 0 1 1 1 0 0 1 1 1 1 0 0 0 0 2 0 2 2 2 0 2 0 2 0 0 0 0 1 0 1 1 2 1 0 1 2 2 0 0 0 0 0 0 0 2 0 1 0 0 0 1 0 0 0 0 2 0 0 0 0 0 1 1 1 0 1 0 1 0 1 2 0 0 1 0 0 0 0 0 0 0 0 0 1 0 0 2 2 0 0 0 2 0 0 0 0 2 0 0 1 1 0 1 0 0 0 0 0 0 1 0 0 0 0 0
23 1 0 0 0 0 0 1 0 0 0 1 0 1 0 1 0 2 2 1 1 2 1 1 1 1 0 0 1 1 0 1 1 2 1 2 1 1 0 0 1 1 1 1 0 0 0 0 0 0 0 0 0 0 2 2 0 0 0 2 0 1 2 1 0 0 1 2 2 0 0 2 2 0 1 2 1 0 2 0 0 0 1 0 1 1 1 0 0 1 0 0 0 0 0 1 1 2 2 2 2 0 2 2 0 0 2 2 0 2 0 1 1 1 1 1 1 0 1 0 1 0 1 1 1 0 0 1 1 1 0 0 0 0 0 0 0 0 0 0 1 1 0 0 2 1 0 0 0 0 0 1 0 0 0 0 0 1 0 0 0 1 1 1 0 0 0 1 1 2 0 1 0 2 1 0 2 0 0 0 0 0 0 2 1 1 1 2 2 2 0 2 1 1 1 2 1 0 0 0 0 1 1 2 2 0 0 0 0 0 1 2 1 0 0 0 0 1 2 1 2 1 0 0 0 1 1 1 1 0 1 1 1 1 1 0 1 0 0 2 0 1 1 2 2 0 0 1 1 1 1 1 0 1 1 0 1 2 2 2 0 2 0 2 0 0 0 0 1 1 0 2 1 1 0 0 0 2 2 1 0 0 1 1 2 1 0 0 0 1 0 1 1 2 1 0 1 0 0 0 1 0 1 0 0 1 0 1 1 1 1 0 0 0 2 0 1 0 0 0 2 2 1 1 1 0 0 2 1 0 0 2 0 0 0 0 0 2 0 2 1 1 2 0 0 0 0 0 1 0 0 0 0 0 1 0 0 0 1 1 2 2 2 0 2 1 1 1 1 1 1 1 1 1 0 0 0 0 1 0 1 1 0 1 0 0 0 1 1 0 0 0 1 0 2 0 2 0 0 0 0 0 1 0 0 0 1 1 0 0 0 0 0 0 1 0 1 0 1 0 0 1 0 1 1 1 1 0 2 1 1 1 0 1 0 0 0 0 0 0 0 1 0 2 0 1 2 0 1 2 0 0 0 2 2 0 1 2 2 0 0 0 1 1 0 1 1 2 0 1 1 1 2 2 2 0 1 0 2 0 0 0 1 1 2 1 0 1 1 0 1 2 1 2 0 1 1 1 1 2 1 2 2 0 0 0 0 1 0 1 0 1 0 1 1 1 0 1 0 2 2 1 0 2 1 0 0 0 2 1 1 0 2 2 1 0 1 0 1 0 1 1 2 0 2 0 0 1 1 1 0 0 0 1 1 1 0 1 0 2 1 0 1 0 0 0 0 1 2 0 0 0 2 0 2 0 2 1 1 1 1 0 0 0 2 0 2 1 0 0 1 0 1 0 0 0 0 1 0 1 1 1 0 1 0 2 0 1 0 2 0 0 0 2 0 2 1 1 0 0 0 0 0 0 0 1 1 2 0 0 0 0 1 0 1 0 2 0 2 0 0 1 0 0 1 0 1 0 1 0 0 2 0 2 1 1 2 1 1 0 0 0 2 0 1 2 1 1 1 0 0 2 0 0 1 1 2 1 0 0 1 0 0 0 0 2 1 0 0 2 1 0 0 1 1 0 0 0 0 0 0 0 0 0 1 2 1 2 2 0 2 0 0 1 0 1 1 2 2 0 0 0 0 0 1 0 0 0 1 0 2 1 2 0 0 1 0 0 2 2 0 2 1 1 2 0 1 0 1 0 0 0 0 0 0 1 2 0 2 0 0 1 2 0 0 0 0 1 1 1 0 0 1 1 1 1 2 1 1 2 2 1 1 2 2 2 1 1 1 2 0 2 0 1 1 1 0 0 0 2 2 2 0 1 1 2 2 0 0 2 0 0 1 1 1 0 2 0 2 0 2 2 0 2 0 0 0 1 2 0 2 1 1 2 1 1 0 0 0 0 0 0 0 0 0 0 0 0 1 1 1 0 0 0 2 0 0 0 1 1 1 0 0 0 0 2 1 0 2 0 0 0 0 2 0 1 0 1 1 1 1 1 0 0 0 0 1 0 0 0 1 0 0 0 2 2 2 0 0 1 0 0 0 1 2 1 0 1 0 2 0 1 0 0 0 0 2 1 1 1 0 1 2 2 1 0 2 1 1 1 1 1 0 1 0 0 0 2 0 0 0 0 0 0 0 0 0 0 0 0 2 0 0 0 2 0 2 1 1 2 0 0 0 0 0 0 0 0 1 0 0 0 0 0 0 0 1 0 2 0 0 0 0 0 0 0 0 1 0 2 0 0 0 2 0 0 0 0 0 0 1 1
24 0 0 0 0 0 0 2 0 1 1 1 0 1 0 1 1 2 2 2 2 2 0 2 2 0 0 1 1 2 2 0 0 2 0 2 2 1 0 0 2 2 0 1 0 0 1 0 0 1 0 0 1 0 1 1 0 0 0 0 1 1 2 2 0 1 1 0 2 0 0 1 2 0 1 2 1 1 2 0 1 0 0 1 1 0 0 0 0 2 0 0 2 0 0 2 0 1 1 1 1 0 1 0 0 0 2 1 1 1 0 0 1 1 1 1 1 0 0 0 2 0 2 2 0 2 2 0 1 0 0 0 0 0 1 0 0 1 0 1 1 1 0 0 2 1 1 0 0 0 0 1 0 0 0 0 1 0 1 0 0 1 1 2 1 2 0 0 1 2 1 1 1 1 2 0 2 1 0 1 0 0 0 2 0 0 2 2 0 1 0 2 1 1 1 2 2 1 0 0 0 1 0 1 2 1 1 0 1 0 1 1 2 0 0 1 1 1 1 1 2 1 1 0 0 1 1 1 0 1 0 0 1 1 0 1 0 1 1 1 0 1 2 2 2 0 0 0 1 1 1 1 0 0 0 0 1 2 0 0 1 1 0 0 0 0 1 0 1 0 0 2 1 2 0 0 0 2 2 1 1 0 1 1 2 0 0 0 0 2 0 2 0 2 2 0 2 1 0 1 0 0 2 0 0 0 0 0 1 1 0 1 0 0 1 0 1 0 1 1 0 1 2 1 0 0 0 1 1 1 2 1 0 0 0 0 0 0 2 0 0 0 1 0 0 0 0 0 1 0 0 0 0 0 0 0 1 0 0 2 2 2 2 0 2 0 0 0 2 0 0 2 0 0 0 0 0 1 0 0 2 1 0 1 0 0 0 0 0 0 0 0 0 0 2 1 0 1 0 0 0 0 2 0 2 2 2 2 0 0 0 0 1 1 0 0 0 0 0 0 2 0 0 0 0 2 1 0 1 0 1 0 1 1 1 0 0 2 0 1 1 1 0 0 1 0 1 1 2 1 0 0 0 2 2 0 1 2 1 0 0 0 2 2 0 2 2 2 0 2 2 2 2 2 2 0 2 0 2 1 1 1 2 0 0 0 2 1 0 1 1 2 0 1 1 1 2 1 1 2 1 2 0 2 0 0 1 1 0 0 0 0 0 1 1 0 0 0 0 0 1 2 0 2 1 1 1 0 0 2 1 0 0 0 1 0 0 0 0 1 1 1 1 1 1 0 0 0 0 2 1 1 1 1 1 1 0 0 1 0 0 1 0 0 0 0 0 1 0 0 0 2 1 0 1 0 1 1 1 2 0 0 1 0 1 1 1 2 0 0 1 0 0 1 1 0 1 0 0 1 1 1 0 0 1 2 0 0 0 0 0 0 0 0 2 0 0 2 1 0 0 0 0 0 0 1 1 1 0 0 0 1 0 2 2 1 2 1 2 0 0 0 0 0 1 0 1 1 1 0 1 1 0 2 0 1 2 0 1 0 0 0 1 0 0 2 0 1 0 1 0 1 0 1 2 0 1 0 1 1 1 0 1 1 0 1 1 1 0 1 2 1 1 0 0 0 0 0 0 1 0 1 1 1 2 2 1 1 1 0 0 0 0 0 0 1 1 1 1 0 0 0 1 0 0 2 2 0 1 0 1 0 0 0 0 0 1 0 1 1 0 1 0 0 0 0 0 1 0 0 0 0 1 0 0 1 1 0 2 0 0 2 2 2 0 0 0 0 2 2 0 0 0 1 1 1 2 0 1 1 1 1 1 1 1 2 1 2 2 2 0 2 2 2 2 0 1 1 0 1 1 1 0 2 2 0 0 0 0 2 0 0 1 1 1 0 1 0 2 1 0 2 2 1 0 0 0 2 1 0 0 0 2 1 0 0 0 1 1 1 1 1 0 0 1 1 1 1 1 0 0 2 0 0 1 0 1 0 1 1 2 0 0 0 0 0 0 0 1 0 2 0 1 0 0 2 0 1 2 2 0 1 0 0 0 0 1 0 0 0 2 0 0 0 2 2 2 0 0 0 0 2 0 2 0 1 1 2 0 2 0 1 1 0 2 2 0 1 1 1 0 1 1 2 0 0 0 1 0 1 0 2 0 2 0 0 0 1 0 0 0 0 2 1 0 1 0 0 0 1 0 0 2 0 0 1 1 2 0 0 2 0 1 0 0 0 1 0 2 1 0 0 1 0 0 1 0 1 1 0 0 0 0 2 0 1 1 0 0 0 0 0 0 2 0 0 0 0 0 0 0 0
25 0 1 0 0 0 0 1 0 0 0 1 0 0 0 0 0 2 1 0 0 1 1 2 2 0 0 2 2 2 2 1 2 2 0 2 0 1 0 0 1 1 0 0 1 0 0 0 1 1 0 0 1 1 0 0 1 0 1 1 1 1 1 1 1 0 1 0 1 1 0 1 2 0 0 2 2 0 1 0 0 0 1 1 2 0 0 0 0 2 0 1 1 1 0 1 0 1 1 1 1 0 0 0 2 2 2 2 0 2 0 0 0 2 0 2 0 0 0 0 2 0 2 2 0 2 2 0 1 0 1 1 0 0 1 1 0 0 1 0 1 1 0 0 1 1 0 1 1 1 0 0 0 0 0 0 0 0 2 0 0 1 2 2 1 2 1 1 1 1 0 0 1 1 1 1 1 0 0 0 0 1 0 1 0 0 1 2 1 0 2 0 0 0 0 1 1 0 0 0 0 2 1 1 2 2 1 0 0 0 1 1 0 0 0 1 1 1 2 0 2 1 0 0 0 0 0 1 0 1 0 0 0 0 1 0 0 2 2 0 0 1 1 1 1 0 0 0 1 1 1 1 2 0 0 0 1 1 0 0 0 0 0 1 0 0 0 0 1 0 0 1 0 2 0 0 0 1 1 0 1 0 1 1 2 1 1 2 0 2 0 0 0 2 1 0 2 2 0 1 2 1 2 1 0 0 1 0 2 2 2 0 0 0 0 0 1 0 1 1 0 1 1 2 1 0 0 0 0 1 1 2 0 0 0 0 0 1 1 0 1 1 0 0 0 0 0 2 2 1 1 1 0 1 0 1 1 0 1 0 1 1 0 0 0 0 0 1 1 1 1 1 0 0 0 0 0 0 0 0 1 2 0 1 0 0 2 0 0 1 1 1 0 0 2 1 0 1 0 0 0 0 0 2 2 0 0 0 0 0 0 0 1 1 1 0 0 0 0 0 1 1 0 1 1 1 1 0 1 0 1 0 0 0 0 0 0 1 0 0 2 0 0 1 0 1 2 0 1 2 0 0 0 1 0 0 0 1 0 1 0 0 0 0 0 1 1 2 0 0 0 0 2 2 0 0 0 0 2 1 1 0 1 0 1 0 1 1 0 1 0 2 0 2 2 0 2 0 0 2 2 2 1 1 0 0 2 0 1 1 0 0 1 2 2 0 0 1 0 1 1 1 0 2 1 0 0 0 1 1 1 0 1 1 1 1 1 0 0 1 1 0 1 1 2 0 0 0 0 2 0 0 0 1 2 1 0 0 1 0 0 1 0 0 0 0 0 1 1 1 1 1 1 0 0 0 1 2 2 1 1 0 1 0 0 1 1 0 0 0 0 0 0 0 1 0 0 0 0 1 2 2 1 0 0 1 1 0 0 1 0 0 0 0 1 0 0 1 1 0 2 0 0 0 0 1 1 1 0 0 0 0 0 0 2 1 2 1 2 0 0 0 0 2 0 0 1 0 2 0 0 1 2 0 2 0 2 0 2 0 0 0 2 1 1 1 2 0 1 0 1 0 0 1 1 0 0 1 1 1 1 0 1 1 1 2 0 1 0 1 1 1 0 0 1 0 0 0 0 2 1 1 0 0 1 1 1 1 2 0 0 0 0 0 1 1 0 0 0 0 0 0 0 0 1 0 0 0 0 0 0 0 0 0 0 0 1 0 0 1 0 1 0 0 0 0 0 0 1 1 0 0 0 0 1 0 1 0 1 0 0 1 2 1 0 0 1 1 0 0 0 0 1 1 1 0 1 1 2 2 2 2 0 0 1 1 0 0 0 2 0 2 1 2 1 1 0 1 1 1 1 1 0 2 2 1 2 0 0 1 0 0 2 2 2 0 2 1 2 0 1 2 0 1 0 0 0 1 0 1 0 0 1 0 0 0 0 1 2 0 2 1 0 0 1 0 0 0 1 0 0 1 0 0 2 0 0 0 0 0 0 0 0 0 0 2 1 0 2 0 0 0 2 0 0 2 0 0 1 2 2 2 0 0 0 1 0 1 1 0 2 0 0 1 2 1 1 0 1 0 1 2 1 1 2 0 0 2 0 1 0 1 1 0 1 1 1 0 2 1 0 2 2 1 0 0 1 1 0 0 0 2 0 1 0 0 0 1 0 0 0 0 1 2 1 2 0 0 2 1 1 0 0 0 1 0 1 2 0 0 0 1 0 0 0 0 0 0 0 1 2 0 1 0 0 1 0 1 1 0 1 1 0 1 0 1 2 1 0 2 0 0 0 1 0 0 0 0 1 0 0 1
26 1 0 0 0 1 1 1 0 1 1 1 0 1 0 1 1 1 1 1 0 1 0 1 1 0 0 0 2 0 0 2 1 1 2 2 1 1 0 0 0 0 0 1 0 1 1 0 0 1 0 0 0 0 2 2 0 0 0 0 2 2 2 2 0 0 1 1 2 0 0 0 2 0 2 2 0 1 1 0 1 0 1 0 1 0 1 1 1 2 1 1 0 0 0 2 1 1 0 1 0 0 0 0 2 2 2 1 1 1 0 2 2 2 2 2 2 0 2 0 0 0 1 1 0 0 0 0 1 0 0 0 0 0 0 0 1 0 0 0 0 1 0 0 0 1 0 0 1 0 1 0 0 0 0 0 1 0 2 1 0 2 0 1 1 1 1 1 1 2 0 1 2 0 2 0 0 0 0 0 0 1 1 2 0 1 2 2 2 1 1 1 0 0 1 2 1 0 0 0 1 0 0 0 1 1 1 0 2 0 2 1 0 0 0 0 0 1 2 1 1 0 0 0 1 0 0 1 1 1 0 0 0 0 2 0 0 2 2 0 0 0 1 2 2 0 0 0 0 0 0 0 0 0 0 1 2 1 0 0 0 0 0 1 1 1 0 0 1 1 0 1 1 2 1 2 0 2 1 1 1 0 1 1 2 1 0 2 0 2 0 0 0 2 1 0 2 1 1 0 0 0 1 0 0 1 0 1 1 2 0 2 0 0 2 0 1 0 1 1 1 2 0 1 1 0 1 2 0 0 1 2 0 0 0 0 0 2 0 0 1 2 2 0 0 0 0 0 1 0 0 0 1 0 0 0 2 0 0 1 1 1 0 1 0 0 1 1 2 0 0 2 1 1 0 0 0 0 1 0 1 1 0 0 1 0 0 1 1 1 1 1 2 0 1 1 0 1 2 2 0 2 0 2 2 0 0 0 0 0 0 1 0 0 0 0 0 0 1 0 1 0 1 1 0 1 1 1 1 0 0 0 0 0 1 1 0 0 0 1 2 0 0 1 1 0 1 0 0 1 0 0 0 2 2 1 1 2 1 1 1 0 1 1 0 1 1 1 0 1 2 2 1 1 2 0 2 0 1 1 2 0 2 1 2 1 0 0 0 2 1 1 0 1 1 1 1 2 2 2 2 2 2 0 0 0 1 1 0 1 0 1 0 1 2 0 0 1 0 1 1 1 1 0 0 1 0 0 2 0 2 0 2 1 0 0 1 0 0 2 0 0 1 1 1 0 0 2 2 0 0 0 0 2 1 0 0 1 0 1 1 0 0 0 0 0 0 1 1 0 1 1 2 0 1 0 2 1 1 2 0 0 0 0 1 0 1 2 0 0 0 1 1 0 1 1 1 0 0 1 1 1 0 1 0 2 0 1 0 1 1 0 0 2 0 2 0 1 0 1 1 1 0 0 0 0 2 1 0 0 1 0 0 1 2 1 2 0 1 1 0 0 0 1 1 0 1 0 1 1 0 2 1 0 1 0 1 1 2 0 0 0 1 0 1 1 0 2 0 0 0 0 1 0 0 1 2 1 2 2 1 1 0 0 0 0 0 1 1 2 1 0 0 0 0 0 0 0 0 0 0 2 0 0 1 2 1 1 2 0 0 0 0 1 0 0 1 1 1 0 0 0 1 0 2 2 2 0 2 0 1 0 1 0 0 1 1 0 1 2 1 1 0 0 0 1 0 1 0 0 0 0 0 2 0 1 2 0 1 0 0 0 1 1 0 1 2 1 1 1 0 0 1 1 0 1 1 2 0 0 0 0 1 0 1 1 0 2 2 2 0 1 1 1 1 0 0 1 0 1 1 2 0 2 1 0 1 0 0 1 0 0 2 2 2 0 2 1 1 0 1 2 0 2 0 0 0 0 1 0 2 1 0 0 0 0 0 0 2 0 2 0 0 0 0 0 0 0 0 0 0 1 0 0 1 0 1 0 0 0 2 0 0 0 0 1 1 0 2 0 1 0 0 2 0 2 0 0 2 2 2 2 0 0 0 0 0 0 1 0 1 1 0 0 2 2 2 0 1 0 0 1 0 1 1 2 0 2 0 0 2 1 0 0 0 0 1 0 1 1 0 1 2 0 0 0 0 2 0 0 0 1 0 1 0 0 1 1 1 1 0 0 2 2 2 1 0 0 1 0 1 0 2 0 1 0 1 1 1 1 1 0 0 1 1 1 2 0 1 0 0 0 0 1 1 1 0 1 2 0 2 2 0 0 0 0 0 0 0 0 0 0 0 1 0 0 0 0 0 0 0 0
27 1 0 0 0 0 0 2 0 0 0 0 0 0 0 0 0 1 1 0 0 1 0 2 2 0 0 1 0 2 0 0 1 1 1 0 2 2 1 0 1 1 1 1 0 1 0 0 0 1 0 0 0 2 0 1 0 0 0 0 1 2 2 2 0 0 2 1 1 0 0 0 2 0 2 2 0 0 0 0 1 0 0 2 2 0 1 1 1 2 1 1 0 0 1 1 0 2 2 2 1 0 0 0 2 1 2 1 1 1 0 2 0 0 1 2 1 0 1 0 1 0 0 0 0 0 0 1 2 2 0 0 0 0 1 0 0 0 0 2 0 2 0 0 1 2 0 0 0 0 0 1 0 0 0 0 1 0 0 0 1 2 1 2 0 2 1 0 1 2 0 1 0 2 1 0 1 1 0 1 0 1 0 1 0 0 1 2 2 2 0 2 0 0 2 2 2 0 0 1 0 0 0 2 2 1 1 0 1 0 1 1 1 0 0 1 1 1 1 0 1 1 0 0 0 0 0 1 1 0 0 0 0 0 2 0 0 2 2 0 0 0 1 2 2 0 0 0 0 1 1 1 1 0 0 0 2 2 1 1 0 1 0 2 0 0 1 0 2 0 0 1 0 0 0 1 0 2 1 0 0 1 0 1 1 0 1 0 0 1 0 1 0 1 2 0 2 1 0 0 0 0 2 0 0 1 1 1 2 2 2 1 0 0 0 0 0 0 1 1 1 2 0 1 0 0 1 1 1 0 2 2 0 0 0 0 0 1 1 0 1 1 2 0 0 0 0 1 1 1 1 0 0 0 1 0 0 0 0 2 2 1 2 0 2 0 1 0 0 2 2 0 0 0 0 0 0 0 1 0 1 0 0 0 1 0 0 1 1 1 0 0 0 0 2 0 1 1 1 1 0 2 2 0 2 2 2 0 0 0 0 0 0 0 1 1 1 0 1 1 0 1 0 0 0 2 1 0 0 0 0 0 1 1 0 0 0 0 0 1 1 0 0 1 1 1 1 0 1 1 0 1 0 2 2 1 1 2 2 2 2 0 0 0 1 2 1 2 0 0 0 0 2 2 0 0 0 1 2 0 2 1 1 0 1 0 1 0 0 0 0 0 0 2 2 1 0 1 1 2 1 2 1 2 0 0 1 1 1 2 1 0 0 0 0 0 0 0 0 1 1 1 1 2 1 0 0 2 0 2 0 2 2 1 1 0 1 0 2 1 0 0 1 0 2 0 0 2 2 0 0 0 0 2 0 1 0 1 0 1 1 0 0 2 2 0 2 0 1 0 1 0 1 0 0 0 1 1 1 1 0 0 1 0 1 1 2 0 0 0 0 0 2 0 1 0 1 1 0 2 2 1 1 0 0 2 1 0 0 0 2 0 1 2 0 1 1 2 0 1 0 1 1 1 0 0 1 1 0 0 1 0 0 0 2 1 1 0 1 1 0 1 0 1 1 0 2 0 2 0 1 1 0 2 2 0 0 0 1 0 0 0 1 1 1 1 0 0 2 0 0 1 0 1 1 0 0 0 0 0 1 0 0 0 0 1 2 1 0 1 1 1 0 0 0 0 0 1 0 2 1 1 0 0 2 1 0 1 1 0 0 0 0 0 0 1 0 1 1 0 0 0 1 0 1 2 2 0 0 0 1 0 0 1 0 1 1 0 1 2 1 2 1 1 1 0 0 0 1 1 1 1 1 0 1 0 0 0 1 0 1 1 1 1 1 0 0 0 1 1 1 0 0 0 0 0 0 1 0 0 0 1 0 0 1 2 0 1 0 2 0 1 1 2 2 1 0 1 1 2 1 1 0 1 2 1 1 0 1 2 0 0 0 0 0 0 2 1 2 0 1 1 0 2 0 0 0 1 0 1 0 0 1 0 1 2 0 2 2 0 2 2 0 0 0 0 0 0 0 0 0 2 0 0 2 0 0 0 0 0 2 0 0 0 0 1 0 0 1 1 0 0 0 2 0 1 0 0 1 2 2 2 0 0 0 0 0 0 0 1 1 0 0 0 2 2 2 0 1 0 1 1 0 0 2 1 0 2 0 2 0 0 0 0 0 0 2 2 2 2 0 2 1 1 0 0 0 2 1 0 0 1 0 1 0 0 0 0 0 1 0 0 1 0 1 0 0 0 0 1 1 1 2 0 1 1 1 0 0 0 2 0 0 0 0 0 0 0 2 1 0 0 0 0 0 1 0 1 1 0 0 0 1 0 0 0 1 0 0 1 0 0 0 1 0 0 0 0 0 0 0 0
28 0 1 0 0 0 0 1 0 0 0 1 0 0 0 0 0 2 2 1 1 2 0 2 2 0 0 1 1 2 1 0 0 0 1 1 1 2 0 1 1 0 1 1 0 1 1 0 0 1 0 0 1 1 1 0 0 0 1 1 1 2 0 0 1 1 0 0 2 2 2 0 2 0 2 2 0 0 1 0 0 0 0 1 1 0 0 1 0 2 0 1 2 0 0 2 0 1 1 1 1 0 0 0 0 0 2 1 1 1 0 1 0 2 0 2 0 0 1 0 0 1 1 1 0 1 1 2 2 2 0 0 0 0 1 1 1 0 1 0 1 1 0 0 0 2 0 0 0 0 0 1 1 0 0 1 0 2 0 0 1 2 2 2 0 2 1 0 0 2 1 1 0 2 1 0 2 1 0 1 0 1 0 2 0 0 2 0 0 0 0 0 0 1 0 2 1 0 0 0 0 1 1 1 2 0 0 0 1 0 2 0 0 0 0 1 1 0 1 2 2 0 1 0 0 1 1 0 0 0 0 0 0 0 0 0 0 1 1 1 0 1 2 2 2 0 0 1 0 0 0 0 2 0 0 0 0 2 0 0 0 0 0 0 1 0 1 0 2 0 0 2 0 2 0 1 1 2 1 1 1 0 1 1 2 0 1 0 0 2 0 2 1 2 1 0 2 0 0 0 1 0 2 1 1 0 0 0 1 1 0 1 0 0 0 0 1 1 1 1 0 2 2 1 0 0 0 2 1 1 1 1 0 0 0 0 0 0 2 0 1 1 1 0 0 0 1 0 1 0 0 0 0 1 1 1 1 0 0 1 1 1 1 0 1 1 0 1 1 1 1 1 1 1 1 1 0 0 0 0 1 2 0 1 1 0 0 0 0 1 0 0 2 0 2 0 1 1 0 0 0 0 0 2 2 0 0 1 0 0 0 0 0 0 0 2 0 0 1 1 0 1 0 2 0 0 0 0 1 1 0 1 1 1 1 1 0 0 0 0 0 1 0 0 0 1 2 0 1 0 1 1 0 1 1 0 1 1 1 1 0 0 0 0 0 1 2 2 0 0 0 0 1 1 0 2 0 0 2 0 1 1 0 0 1 1 0 0 1 1 1 2 1 2 2 0 2 1 1 1 1 1 1 2 1 1 1 0 1 1 1 0 0 1 1 0 0 1 0 1 1 1 1 1 1 0 0 1 1 1 0 1 0 0 0 0 0 0 0 1 0 0 1 1 1 1 0 1 1 2 1 1 0 2 0 0 1 1 0 0 0 0 0 0 0 2 2 1 1 0 0 1 2 0 0 0 1 0 0 2 0 0 0 0 0 1 1 1 1 1 1 0 0 0 1 0 0 0 0 0 0 2 1 0 0 1 1 1 0 1 2 0 0 0 1 0 0 1 1 0 0 0 2 1 0 0 1 1 0 0 1 0 1 0 2 0 1 2 2 0 0 1 0 1 0 0 2 1 2 0 1 2 1 1 2 0 2 0 2 0 0 0 0 1 1 1 2 1 0 1 0 1 2 0 0 1 1 1 0 0 1 1 1 0 0 1 0 1 1 2 2 1 1 0 0 0 1 0 0 2 1 2 0 0 2 0 1 2 2 0 0 0 0 1 1 1 0 2 2 0 0 0 1 0 2 1 1 0 1 0 2 1 0 0 0 0 1 0 0 2 2 1 1 1 1 0 0 1 1 0 0 1 1 1 0 0 0 0 2 0 0 2 2 1 0 0 0 1 1 1 0 0 0 0 0 0 0 1 1 1 1 2 0 0 1 2 0 2 2 2 2 2 1 2 2 1 0 0 0 0 0 1 0 2 1 1 0 1 0 2 0 0 1 2 2 0 2 2 2 0 0 2 1 2 0 0 0 0 2 0 2 2 2 0 0 1 0 0 0 0 0 0 0 0 0 0 0 0 0 0 0 2 0 0 2 0 0 0 0 0 0 1 0 0 0 1 0 0 2 0 2 0 1 1 0 2 0 1 1 1 0 0 0 0 0 0 0 1 0 0 2 0 0 0 2 2 2 0 0 0 0 2 1 1 1 1 1 0 0 2 0 0 0 0 0 0 2 1 2 1 0 2 2 1 2 0 1 2 0 0 1 0 0 1 0 0 0 1 1 1 0 1 2 2 2 0 0 1 1 0 1 0 0 0 2 0 2 2 0 0 1 1 0 1 0 0 1 0 1 1 1 0 0 1 1 1 1 0 2 1 1 0 0 0 0 0 0 0 0 2 0 0 0 1 1 0 0 1 1 1 1 1
29 1 0 0 1 0 0 1 0 2 2 0 1 1 1 0 1 2 0 1 1 2 1 0 1 1 1 1 2 1 1 2 1 0 2 0 2 2 1 1 0 0 2 2 0 1 1 0 0 1 0 0 0 1 1 1 0 0 0 0 2 2 2 2 0 1 1 0 1 1 1 1 2 1 1 2 1 0 1 0 0 0 0 1 1 0 1 0 0 2 0 0 1 0 0 2 0 1 0 2 0 0 1 1 0 0 2 2 1 2 0 1 1 1 1 1 1 1 1 0 1 0 1 1 0 0 0 1 2 2 0 0 0 0 0 0 0 1 0 1 0 2 1 0 1 2 0 0 0 0 0 1 0 0 0 0 0 2 0 0 0 0 2 2 1 2 1 0 0 0 0 0 1 1 0 0 2 0 0 0 0 0 2 2 0 2 2 2 1 0 2 1 0 0 2 2 2 0 0 0 0 1 0 1 2 0 1 0 1 0 1 2 2 0 1 2 2 0 0 0 0 0 0 0 0 1 1 1 0 1 0 0 0 1 2 1 1 2 2 0 0 0 2 1 2 1 1 0 1 1 1 1 1 0 0 0 0 2 0 0 0 0 0 1 1 0 1 0 2 0 0 2 1 2 0 1 0 1 1 0 0 1 1 1 2 0 0 0 0 1 0 1 0 2 2 1 2 2 0 2 2 2 2 2 0 1 2 0 0 0 0 1 0 0 1 1 1 1 1 1 0 2 0 1 1 0 1 1 1 0 1 1 0 0 0 0 0 2 1 0 0 1 0 0 0 0 0 1 2 2 2 0 0 0 1 0 1 0 0 1 1 2 2 0 2 1 1 0 0 2 2 0 2 2 0 0 0 0 1 0 2 1 0 1 0 0 0 0 0 1 0 1 0 1 1 1 1 1 1 1 0 1 1 1 1 0 0 1 0 0 0 1 0 0 0 2 0 1 0 0 0 2 0 1 1 2 1 0 1 1 0 2 1 0 1 1 0 1 0 0 1 2 0 1 2 2 1 0 1 0 0 1 0 2 1 1 0 1 1 0 0 0 1 1 0 1 1 1 0 0 1 1 2 2 1 1 0 0 2 1 0 0 0 0 2 0 0 1 0 0 1 1 0 0 1 1 1 1 1 1 1 1 1 1 0 0 2 1 0 0 0 0 0 2 2 0 0 0 0 1 1 1 1 1 0 0 0 1 0 2 0 1 0 0 0 1 0 0 2 2 1 1 2 1 2 0 0 0 0 2 2 2 0 1 2 2 0 0 0 0 0 0 0 2 2 0 2 0 1 0 0 1 1 0 1 0 1 1 2 1 0 0 0 0 0 0 0 1 0 0 0 0 2 0 1 0 1 0 0 0 0 2 1 0 0 2 1 0 1 2 1 0 0 0 1 1 1 2 1 1 0 0 0 0 0 1 1 2 0 0 0 0 0 0 2 1 2 1 2 0 0 1 0 0 2 0 1 0 1 0 1 1 1 1 0 1 2 0 1 0 0 0 2 0 2 2 2 1 0 0 2 0 1 0 0 1 2 0 1 1 0 1 1 0 0 2 0 1 1 2 1 1 0 0 0 0 0 0 0 1 0 1 0 0 1 2 0 2 2 0 2 0 0 0 0 0 1 0 1 0 0 0 0 0 2 0 1 0 1 0 1 1 0 0 0 0 0 0 0 2 1 1 1 1 1 1 0 1 0 0 0 0 0 1 0 1 0 0 1 0 0 1 1 1 0 1 1 0 2 2 0 0 1 0 0 0 0 0 2 2 2 2 1 1 2 1 1 1 1 2 1 2 2 2 2 0 1 2 1 2 1 1 0 2 1 1 0 1 0 2 0 0 1 1 1 1 1 1 2 0 1 1 2 2 0 0 0 0 1 1 1 1 2 2 0 0 0 1 0 0 0 0 0 1 1 0 1 0 0 1 0 1 0 0 2 0 0 2 0 0 2 0 1 0 1 1 1 0 1 1 0 0 0 2 0 2 0 0 2 2 2 2 0 0 0 0 1 1 0 0 2 0 1 0 2 2 2 0 2 0 0 1 1 0 2 1 0 1 0 1 0 2 0 0 1 0 2 1 1 1 0 1 2 1 0 0 0 1 0 1 0 2 0 1 0 0 1 1 0 1 0 0 2 1 0 0 1 0 0 1 1 0 1 0 0 0 0 2 1 1 1 0 0 0 0 0 1 0 1 2 1 0 0 0 0 0 1 0 2 1 1 0 0 2 0 0 1 0 0 1 0 0 0 0 0 0 1 0 0 1 0 0
30 1 0 0 0 0 0 2 0 2 2 0 0 0 0 0 0 2 2 2 2 2 0 1 2 0 1 2 2 2 2 0 0 0 2 0 2 1 1 0 1 1 1 0 0 1 0 0 0 1 0 0 0 0 2 1 0 1 0 1 0 1 2 2 1 0 1 1 2 1 0 1 2 0 0 2 2 0 2 0 0 0 1 0 1 0 0 1 1 2 0 1 0 0 1 1 0 1 1 1 1 0 0 0 0 0 2 2 0 2 1 2 2 2 2 2 1 0 0 0 2 1 2 2 1 1 1 1 2 1 0 0 0 0 0 0 0 0 0 1 0 2 0 0 1 1 0 0 0 0 0 1 0 0 0 1 0 0 0 1 1 1 1 1 2 2 0 1 1 1 1 1 2 0 2 0 2 1 0 1 0 0 1 2 0 1 2 1 0 0 0 1 2 2 0 2 2 0 1 1 0 0 0 2 2 1 2 0 1 0 0 1 2 0 0 1 1 2 2 0 2 2 1 0 0 0 0 1 0 1 0 0 0 0 2 0 0 2 2 0 0 0 2 0 0 0 0 0 0 0 0 0 2 0 0 0 0 1 0 0 1 1 0 1 0 0 0 0 2 0 1 1 1 1 0 1 0 1 2 1 1 0 0 0 1 1 0 0 0 1 0 1 1 2 2 0 2 1 1 1 1 0 2 0 0 1 0 0 2 1 0 1 0 0 2 0 0 0 2 2 0 2 2 2 1 0 1 0 0 0 1 2 0 0 0 1 0 2 0 0 0 0 0 0 0 0 1 1 2 2 2 0 0 0 0 0 0 0 0 1 1 2 2 0 2 0 0 1 2 0 0 2 1 1 0 0 0 0 1 0 1 1 0 1 0 0 0 0 0 0 1 0 1 0 2 0 0 1 1 1 0 1 1 0 1 1 1 0 0 0 0 0 0 0 0 1 0 0 0 0 1 1 0 0 1 2 0 0 2 1 1 1 1 1 0 0 0 2 0 0 1 1 0 1 1 0 1 0 2 1 0 0 0 2 2 2 0 2 2 2 2 0 1 0 0 1 1 2 0 1 2 2 1 1 2 0 2 0 2 0 1 0 1 1 1 1 0 1 1 0 2 2 0 1 1 1 1 2 2 2 2 2 2 1 1 1 2 1 0 0 0 0 0 1 2 0 0 1 0 1 1 1 1 2 1 0 0 0 1 1 1 0 0 0 0 0 1 0 1 0 1 0 2 2 2 0 0 0 0 2 2 2 0 2 0 0 0 1 0 1 1 0 0 0 0 1 1 0 0 0 1 1 2 0 1 0 1 2 2 1 1 0 0 0 2 0 1 0 0 0 0 0 2 0 0 0 0 0 0 0 0 2 1 0 0 2 2 0 0 1 0 0 0 0 1 0 0 0 0 0 0 0 0 0 0 0 1 1 0 0 0 1 0 2 1 1 2 0 2 0 0 1 0 0 2 0 1 0 1 0 0 2 1 1 1 1 1 1 1 0 0 0 1 0 1 2 1 1 0 1 0 1 0 0 0 1 1 0 0 0 1 0 0 1 0 1 2 1 0 1 2 0 1 0 0 0 1 0 0 1 0 2 0 0 1 2 1 2 2 0 0 0 0 1 1 1 0 1 0 0 0 0 1 0 2 1 1 1 0 0 1 0 0 0 0 0 1 0 1 1 0 1 1 1 2 0 0 2 1 1 1 1 2 1 0 1 0 0 1 0 0 1 1 1 0 0 1 0 1 1 0 0 0 1 0 0 1 0 2 2 2 2 0 0 0 2 0 1 0 2 0 1 1 2 2 1 0 1 0 1 0 0 0 2 1 0 0 0 1 2 0 0 0 0 0 0 0 0 2 0 2 2 1 0 0 0 0 0 0 1 1 1 1 1 0 0 0 0 1 0 1 0 0 0 0 0 0 0 0 0 0 2 0 0 1 0 1 0 0 1 1 0 0 1 0 1 2 0 1 0 0 0 1 1 0 1 0 1 2 2 1 1 0 0 0 0 0 0 0 1 1 0 0 0 1 1 1 0 0 0 0 1 0 2 2 0 0 2 0 1 1 1 0 0 1 0 1 0 2 1 0 2 2 1 0 0 1 0 0 1 1 1 0 2 0 0 0 0 1 1 0 0 1 1 2 0 0 0 2 0 1 0 1 0 0 1 2 1 0 0 1 1 0 0 0 0 0 0 2 1 0 1 1 0 0 0 1 0 2 0 1 1 0 1 0 0 1 0 0 1 0 0 0 1 0 1 0 0 0 0 0 0
31 0 0 0 1 0 0 2 0 1 1 0 0 0 0 0 0 2 2 1 1 2 1 1 2 0 0 1 2 2 2 0 0 0 2 0 2 1 0 0 1 1 1 0 0 1 1 0 0 0 0 0 0 0 0 0 0 1 1 2 0 1 0 0 0 0 1 1 1 1 1 1 2 1 1 2 1 1 1 0 1 0 0 1 1 0 0 0 0 2 0 1 2 0 0 2 0 1 0 1 0 1 0 0 0 0 2 1 1 1 0 2 1 1 1 1 1 0 1 0 1 0 2 2 0 2 1 2 2 2 0 0 0 0 1 1 0 0 0 1 1 1 0 0 1 1 0 0 0 0 0 0 0 0 0 0 0 1 0 0 0 1 1 1 1 2 0 1 1 1 0 1 0 2 2 0 2 1 0 1 0 1 1 1 0 1 1 1 0 0 1 1 0 0 0 0 2 0 1 0 0 0 1 2 2 0 0 0 2 0 2 1 1 0 0 0 0 1 1 0 2 2 1 0 0 1 1 2 0 2 0 0 0 0 2 0 0 1 2 0 0 0 2 1 1 0 1 0 1 1 1 1 1 0 0 0 0 2 0 0 2 2 0 0 0 0 2 0 1 0 0 0 2 2 0 0 0 1 1 0 0 1 0 0 1 1 0 2 0 2 0 0 0 2 2 1 1 2 0 2 2 0 1 0 0 0 1 0 0 1 0 1 0 0 0 0 0 0 1 1 0 2 0 1 1 0 1 0 0 1 2 1 0 0 0 0 0 0 2 2 1 2 1 0 1 0 2 1 2 0 0 0 0 1 0 1 1 0 0 0 0 0 0 1 0 1 0 1 2 0 0 2 1 1 0 0 0 1 0 0 2 1 0 2 1 1 1 1 1 1 0 0 1 0 2 1 0 1 1 1 0 1 0 1 1 0 1 1 0 0 0 0 0 0 1 0 1 0 1 0 0 0 0 2 0 0 0 1 2 0 1 0 0 0 0 0 0 0 0 0 1 1 0 1 0 1 2 1 1 0 0 0 0 2 2 1 1 2 2 1 1 0 0 0 0 1 1 2 0 1 1 1 1 1 2 0 2 0 1 1 2 0 2 0 0 0 2 2 0 0 2 2 0 1 1 2 0 2 2 0 0 2 1 1 0 0 2 1 0 1 0 1 0 1 1 0 1 0 0 0 1 1 0 2 1 0 0 0 1 1 1 0 1 1 1 1 0 0 2 2 0 0 2 1 2 1 0 1 1 1 0 1 0 1 1 1 0 1 0 1 0 0 0 0 1 0 1 1 1 1 0 1 1 0 1 0 1 2 2 1 0 0 0 0 1 0 1 1 1 1 0 0 2 0 0 0 1 1 0 1 1 1 1 0 0 1 2 1 0 2 2 0 1 1 0 1 1 0 0 0 1 0 0 1 0 0 0 2 0 0 0 0 0 2 1 2 2 1 2 0 0 0 0 1 0 0 2 0 1 1 0 1 1 1 1 0 2 0 0 1 1 0 1 1 0 1 1 1 0 0 1 0 1 0 0 0 0 2 2 2 2 0 1 1 1 1 1 0 0 2 1 0 1 0 1 0 0 1 0 1 1 0 0 0 2 1 0 2 2 0 0 0 1 0 0 2 1 1 1 0 0 0 0 0 1 0 1 0 0 0 1 0 1 0 0 1 0 0 0 1 1 1 1 1 2 0 0 1 0 1 1 1 1 0 0 1 0 0 2 1 1 1 1 1 0 1 0 0 1 1 0 0 0 0 0 0 2 0 0 0 0 0 0 0 1 1 0 1 1 2 1 2 1 2 2 1 0 2 0 2 2 2 0 2 2 2 1 0 0 0 0 0 0 0 1 1 2 1 2 0 0 0 1 2 0 0 0 1 0 0 1 0 1 1 0 0 0 2 0 0 1 1 1 0 2 1 1 0 0 0 0 2 0 0 2 0 0 0 0 0 0 0 0 0 0 0 1 0 1 0 0 0 2 0 0 2 0 1 2 2 2 2 0 0 0 0 0 0 0 0 2 0 0 1 1 1 1 0 1 0 0 1 1 0 2 2 0 1 0 2 0 0 1 0 1 1 1 2 2 1 0 1 2 1 0 1 2 1 0 1 0 2 0 2 0 0 0 1 0 0 0 1 1 1 2 1 1 0 2 0 2 0 0 0 1 0 2 2 0 1 1 0 0 0 0 0 0 0 1 1 2 0 0 0 0 1 0 0 2 0 1 1 1 0 0 0 1 0 0 2 0 0 0 1 1 0 1 0 0 0 1 1
32 1 0 0 1 0 0 1 0 1 1 1 1 1 0 1 1 1 1 1 1 1 1 2 2 0 0 1 1 2 0 0 1 1 2 0 2 2 1 1 0 0 1 2 0 0 0 0 0 0 0 0 0 0 2 0 0 0 0 0 1 2 2 2 1 1 1 0 0 0 0 1 1 0 2 1 0 2 2 1 1 0 2 0 2 0 1 1 1 2 1 1 0 0 0 1 0 1 1 1 1 0 0 0 1 1 2 1 1 1 1 2 1 1 1 1 0 1 1 0 1 2 1 1 0 0 0 1 2 1 0 0 1 0 0 0 0 0 1 0 0 2 0 0 0 0 0 0 0 0 0 0 1 0 1 0 0 0 0 0 0 0 2 2 1 1 0 1 0 1 1 0 1 1 0 0 1 0 0 0 0 0 2 2 0 2 2 2 1 1 0 2 1 1 0 1 1 0 0 0 0 0 0 1 2 1 1 1 1 0 0 2 1 0 0 0 0 2 0 0 0 0 0 0 1 1 0 1 0 1 0 0 1 1 1 0 0 1 1 1 0 0 1 2 2 0 0 0 0 0 0 0 1 0 0 0 1 2 0 0 1 1 0 0 0 0 1 1 0 0 0 2 1 1 1 0 0 1 1 0 0 0 2 2 2 0 2 1 0 2 0 1 1 2 2 0 2 0 0 0 1 0 2 1 1 1 0 0 1 1 0 1 0 0 2 0 0 0 2 2 0 2 1 0 0 0 1 2 1 1 2 0 0 0 0 0 0 2 0 0 2 1 2 2 0 0 1 1 2 0 1 1 1 1 0 1 1 0 0 1 0 0 2 0 2 2 0 1 2 0 0 2 0 0 0 0 0 1 0 0 1 0 0 0 0 0 0 1 0 0 1 1 0 0 2 0 0 1 1 1 0 2 0 2 2 0 0 1 0 0 0 1 0 0 0 1 0 1 1 0 0 1 0 0 2 2 1 0 1 0 1 0 1 1 0 0 0 1 1 1 2 1 0 0 0 1 2 0 1 0 0 0 0 2 1 0 1 2 1 0 1 0 0 0 0 1 0 1 0 0 1 1 2 2 1 0 1 0 2 0 1 1 1 0 1 1 1 1 0 2 1 1 0 2 1 0 2 1 1 1 1 2 2 1 1 1 2 2 0 0 0 0 0 1 2 0 0 2 0 2 2 1 0 2 0 2 2 1 0 2 0 1 1 1 0 0 1 0 2 2 1 1 2 2 2 0 0 1 1 2 1 1 0 1 1 2 0 0 0 0 0 0 1 1 1 1 2 0 0 0 0 1 0 0 0 0 0 1 1 1 1 0 0 0 1 0 0 0 0 0 0 1 2 0 0 0 0 1 0 1 1 1 1 0 0 2 1 1 0 0 1 0 0 1 0 1 0 1 0 0 1 0 1 1 0 0 1 2 0 0 1 0 0 0 2 2 2 0 2 0 0 0 0 0 1 0 1 1 2 0 1 1 0 2 0 1 2 0 1 0 0 0 1 0 1 2 0 2 0 1 0 1 0 1 1 0 0 1 1 1 2 0 1 1 1 1 0 1 0 1 1 1 0 0 2 0 0 0 0 0 0 1 0 0 1 1 2 0 1 0 0 0 1 0 0 2 2 1 1 0 0 0 0 0 0 0 0 0 0 0 0 0 0 0 0 1 1 0 1 2 0 2 1 1 1 1 0 1 0 0 0 0 1 1 0 1 0 0 2 1 0 1 1 2 0 0 1 0 2 2 1 0 0 0 0 0 0 2 0 0 1 1 1 1 1 2 1 2 1 2 0 1 1 1 1 0 1 1 0 1 1 1 0 2 2 1 1 1 0 2 0 0 1 1 1 0 2 0 2 0 0 1 2 2 0 0 0 1 1 0 2 2 2 1 0 1 0 0 1 1 1 0 0 0 0 0 0 0 0 0 0 2 0 0 1 0 1 0 0 0 2 0 0 0 0 0 1 0 1 0 1 0 1 2 0 0 0 0 1 0 0 0 0 0 0 0 0 0 0 1 2 0 2 2 2 1 2 0 0 0 0 2 0 1 1 1 0 1 0 1 1 1 0 1 1 1 2 2 2 2 0 2 1 1 0 0 0 1 0 0 1 1 0 1 0 0 0 0 1 1 0 0 1 1 2 1 0 0 2 1 1 0 0 1 1 0 2 2 0 1 0 1 0 0 1 1 1 0 1 1 2 0 0 0 0 0 0 1 1 0 0 0 0 1 0 1 1 0 0 1 0 0 1 2 0 0 0 1 1 0 0 0
33 0 0 0 1 0 0 1 0 1 1 1 0 2 0 1 0 1 1 0 0 1 1 0 0 1 0 1 1 2 1 0 2 2 0 2 1 1 0 0 2 2 0 1 0 1 1 0 0 0 0 0 0 0 1 0 0 0 0 0 2 2 2 2 1 1 0 1 2 0 0 0 1 0 2 1 0 1 1 0 1 0 0 1 1 0 0 0 0 2 0 0 1 0 0 2 0 1 0 1 1 0 1 1 1 1 2 2 0 2 0 1 0 1 0 1 0 0 0 0 2 0 2 2 0 0 0 1 1 1 0 0 0 0 0 0 0 0 0 0 0 2 0 0 1 2 1 1 2 2 0 0 0 1 0 0 0 1 1 1 0 2 2 2 1 2 1 1 1 2 0 0 1 1 1 1 1 1 0 1 0 2 1 2 0 1 2 1 1 0 1 0 0 0 1 1 1 0 0 0 0 0 0 1 2 1 1 1 1 0 0 1 1 0 0 0 0 0 1 1 2 1 1 0 0 1 1 0 0 0 0 0 0 0 1 0 1 2 2 0 0 0 2 1 1 0 0 0 0 0 0 0 2 1 1 0 0 1 0 0 0 0 0 0 0 0 1 1 2 0 0 2 0 2 0 0 0 1 1 0 0 1 0 0 0 0 0 2 0 2 0 0 0 2 2 0 2 0 0 0 2 1 2 1 0 0 1 0 1 0 0 1 0 1 2 1 1 0 1 1 0 1 1 1 1 0 1 2 2 1 1 1 0 0 0 0 0 1 1 0 1 0 0 0 1 0 1 0 1 1 1 0 0 0 0 0 0 0 0 2 2 2 2 0 2 1 0 1 1 1 1 1 1 1 0 0 0 0 0 0 1 0 0 1 1 1 0 0 0 1 0 0 1 0 2 0 0 1 0 0 0 0 0 2 2 0 0 0 1 1 1 2 0 0 0 1 0 0 0 1 0 2 0 1 1 1 1 1 1 0 0 1 0 1 2 1 0 0 0 0 2 0 0 0 1 2 2 1 2 1 0 0 0 1 1 1 0 2 2 1 1 0 1 1 0 1 1 2 0 0 0 0 2 2 1 0 1 0 1 0 1 1 1 1 2 1 0 0 1 1 2 2 0 1 0 0 2 1 1 1 1 1 2 0 0 0 2 1 1 0 0 0 0 1 1 0 1 0 0 2 2 0 1 2 0 0 0 0 0 2 0 1 2 2 2 0 1 0 1 2 2 2 2 1 2 1 0 1 1 1 0 1 0 2 0 1 0 0 0 0 0 0 0 0 0 1 1 1 0 1 1 1 2 0 1 0 1 2 2 1 0 0 0 0 0 0 0 2 0 0 0 1 0 0 0 0 0 0 1 0 1 1 1 0 1 1 1 0 1 1 2 0 0 0 0 0 0 1 0 1 1 1 0 0 0 0 1 2 0 0 1 0 0 2 1 0 2 0 2 0 0 0 0 1 0 0 1 1 1 0 1 1 2 0 2 0 1 0 2 0 0 0 0 1 1 1 1 0 0 1 0 1 0 0 1 0 2 0 1 1 0 1 0 1 0 0 2 1 0 0 2 1 0 0 1 0 0 0 0 1 0 1 0 0 1 1 1 1 1 0 1 0 0 0 0 0 0 0 0 0 0 0 1 0 1 1 1 0 0 0 1 0 2 0 0 1 0 0 0 0 0 1 0 0 0 1 0 2 1 1 1 1 1 0 0 0 0 0 1 1 0 0 1 1 0 1 1 0 2 2 1 0 2 1 1 0 1 2 0 0 1 2 1 1 1 2 1 2 2 2 0 2 1 2 2 1 1 0 0 0 0 0 0 2 1 1 1 0 0 1 0 0 2 2 2 0 2 1 2 1 1 2 0 2 0 0 0 2 0 0 1 0 1 1 1 0 0 0 0 0 0 0 1 0 1 1 1 0 0 0 0 2 0 0 2 0 0 0 0 1 0 0 0 0 0 0 1 0 0 2 0 0 2 0 0 2 0 1 1 2 2 2 0 0 0 0 0 0 0 0 2 0 2 0 1 1 1 0 0 0 0 0 0 1 1 1 1 2 0 2 0 1 0 0 0 0 1 1 2 1 0 2 2 2 0 0 0 2 0 0 0 2 1 1 2 2 2 2 0 0 0 0 0 0 0 1 0 0 0 1 1 0 0 0 2 0 2 1 0 0 2 0 0 0 0 0 0 0 0 0 0 0 0 1 1 0 2 0 2 0 0 0 0 1 0 1 1 0 0 1 0 0 0 2 0 0 0 0 1 0 0 1
34 1 0 0 1 0 0 2 1 1 2 0 0 0 0 0 0 0 0 2 2 2 0 2 2 0 1 2 2 2 2 0 2 1 2 0 2 1 1 0 1 1 0 1 0 1 0 0 0 1 0 0 1 0 1 1 1 0 0 0 0 1 2 2 0 0 1 1 0 1 0 1 1 0 1 1 1 1 1 0 1 0 0 0 0 0 0 1 1 2 1 1 1 0 0 2 0 2 2 2 2 0 1 0 0 0 2 1 1 1 0 1 0 2 1 2 2 0 0 0 2 0 2 2 0 0 0 1 1 1 0 0 0 0 2 2 0 0 0 1 0 2 0 0 0 0 0 0 1 0 0 1 0 0 1 0 0 1 0 1 1 0 2 1 1 1 1 2 0 0 0 0 1 1 2 0 2 0 0 0 0 0 0 1 0 0 1 0 0 0 1 2 0 0 1 2 2 0 0 0 0 1 0 0 2 1 1 0 1 0 1 1 1 0 1 0 1 1 1 0 1 1 0 0 0 1 1 1 0 1 0 0 0 1 0 0 1 2 2 1 0 1 1 2 2 0 0 0 0 0 0 0 2 0 0 0 1 1 0 0 1 1 0 0 0 0 0 1 2 0 0 2 1 2 0 0 1 1 1 0 1 2 0 0 2 1 1 1 0 2 0 1 1 2 2 0 2 0 0 0 1 0 2 0 0 1 1 1 1 1 0 1 0 0 0 0 0 0 1 1 0 1 0 1 1 0 2 2 1 0 0 2 0 0 0 0 0 1 1 1 1 1 1 0 0 0 0 0 1 0 0 1 0 0 2 0 2 1 0 1 1 1 2 0 2 0 0 2 2 0 0 2 2 2 0 0 0 0 0 0 2 0 0 0 1 0 0 0 0 0 1 1 0 1 2 0 1 1 0 0 0 0 0 1 1 0 1 1 0 0 0 2 0 0 0 0 0 1 1 0 0 1 2 1 0 1 1 0 1 1 0 2 0 0 0 0 0 0 0 0 0 1 0 1 2 0 1 0 0 2 0 0 0 1 0 0 0 2 2 0 0 0 0 0 0 1 1 2 0 0 1 1 2 2 1 0 0 0 2 0 1 0 1 0 1 1 1 2 0 1 0 2 0 2 0 0 0 2 2 1 1 1 2 0 0 1 2 1 0 1 0 0 0 0 0 1 0 0 0 0 0 2 2 2 0 0 0 2 0 2 0 2 0 0 0 1 1 0 1 1 1 1 1 1 2 2 1 2 2 0 0 0 0 2 0 1 0 1 0 0 0 0 0 0 0 0 0 1 1 0 0 0 2 0 1 0 2 1 1 2 0 0 0 0 1 0 1 0 0 0 1 0 2 0 0 0 0 0 0 0 0 2 0 0 0 2 2 2 0 2 1 0 0 0 2 0 0 0 0 0 1 0 1 2 0 0 0 1 0 0 1 0 0 1 1 1 2 1 2 0 1 0 0 0 2 0 1 1 1 0 1 1 1 0 2 0 1 0 1 1 1 1 0 1 0 1 0 0 0 1 0 1 0 0 0 0 0 0 1 1 1 1 1 1 0 1 1 1 0 1 2 0 0 0 1 0 0 0 0 1 0 1 0 0 1 2 0 2 2 0 1 0 0 1 1 1 0 2 2 0 0 0 1 0 1 1 2 0 0 0 1 0 1 0 0 0 1 0 0 2 1 2 0 0 0 1 0 1 0 0 0 0 1 1 0 1 0 0 0 0 0 0 2 2 0 0 0 0 0 0 0 0 1 0 0 0 1 0 2 2 2 2 0 0 2 2 1 2 0 2 0 0 1 2 2 1 1 1 0 0 0 0 0 2 1 1 1 1 0 2 0 0 2 1 2 0 1 1 2 1 1 1 0 1 0 0 0 1 0 0 0 0 1 2 1 1 0 2 2 0 2 2 0 0 0 0 0 0 0 0 0 2 0 0 2 0 1 0 1 1 0 0 1 0 1 1 0 0 1 1 0 0 2 0 0 1 0 0 2 2 2 2 0 0 0 0 1 0 1 0 1 1 1 0 0 0 0 0 1 0 0 0 0 1 2 2 0 1 0 1 0 2 1 0 1 1 1 1 1 0 1 0 1 0 1 0 0 2 1 0 1 1 0 2 0 0 0 0 0 0 0 0 1 1 0 1 0 0 0 1 1 1 0 2 0 0 2 2 0 0 1 1 0 0 0 0 0 0 2 2 0 0 0 0 0 0 0 2 0 0 0 0 0 1 0 0 1 1 1 2 0 0 0 1 1 0 1 0 0 1 1 1
35 0 0 0 1 0 0 1 0 0 0 2 0 0 0 0 0 2 1 1 2 2 0 2 2 0 2 1 2 2 2 0 2 1 1 1 1 0 1 0 1 1 0 0 0 2 0 0 0 2 1 0 1 1 0 0 1 0 0 0 0 0 0 0 1 1 1 0 1 0 0 1 1 1 2 1 0 1 2 0 0 0 0 0 0 0 0 0 0 2 0 1 1 0 0 2 0 1 0 0 0 1 1 1 0 0 2 0 1 1 0 1 0 1 0 1 0 1 1 0 1 0 0 0 0 0 0 1 2 1 1 1 1 0 0 0 1 1 0 0 2 0 0 0 1 1 1 0 0 0 0 2 0 0 0 0 0 1 0 0 0 1 2 2 2 2 1 1 1 2 0 0 1 1 2 0 1 0 0 0 0 1 1 2 1 1 2 1 0 0 2 1 0 2 1 1 2 0 0 0 0 0 0 1 2 1 2 1 1 0 1 0 1 0 1 0 0 1 1 0 0 0 1 0 1 1 1 2 0 2 0 0 2 2 1 0 1 2 2 0 0 0 1 2 2 0 0 1 1 0 0 0 1 0 0 0 2 2 2 2 0 2 0 1 0 0 0 1 0 0 0 2 0 2 0 0 0 2 2 1 1 0 0 0 2 1 0 0 1 2 0 2 1 2 2 0 1 0 0 0 1 0 2 0 0 0 1 0 0 0 0 1 0 1 1 0 1 0 0 0 1 1 2 2 0 0 1 1 0 0 0 2 0 0 0 0 0 2 0 2 2 2 2 1 0 1 0 1 2 1 2 0 0 1 1 1 1 0 1 0 1 1 2 0 2 2 0 1 1 1 1 1 0 0 0 0 0 0 1 0 2 0 0 1 0 1 2 0 0 0 0 0 1 0 2 0 0 0 1 1 0 1 1 1 2 1 1 2 0 0 0 0 0 0 0 0 0 1 0 0 0 1 1 2 0 1 1 0 0 0 1 0 0 0 0 0 0 1 0 0 1 1 0 0 1 1 1 0 2 0 0 0 0 2 1 0 1 1 1 1 1 0 0 0 0 0 0 1 0 1 0 0 0 0 0 1 0 0 2 2 1 1 1 1 1 0 0 1 0 0 1 1 0 2 0 0 1 1 1 2 1 2 1 1 0 0 2 2 0 1 0 0 0 0 0 0 0 1 0 1 1 1 1 2 0 2 1 0 1 1 1 0 2 2 1 0 2 0 1 0 0 0 1 0 1 1 0 1 1 1 0 0 0 2 0 1 0 0 0 0 0 0 1 1 1 1 2 0 1 0 1 1 0 0 0 0 0 1 1 1 1 0 1 0 0 1 0 0 0 0 0 1 1 0 0 0 0 0 0 0 0 1 1 0 0 1 2 0 0 2 0 0 1 1 0 1 1 1 1 0 1 0 0 0 0 0 2 0 0 0 0 0 0 1 2 1 2 1 2 0 1 1 0 1 1 0 0 0 1 1 0 1 1 1 2 0 1 1 2 0 0 0 1 1 1 1 1 2 0 0 1 0 0 0 0 0 0 0 0 1 0 0 0 0 0 1 2 1 0 1 1 0 1 0 0 0 0 0 0 2 0 2 0 0 2 1 1 2 2 0 0 0 0 0 0 0 1 1 1 0 0 0 0 0 1 0 0 0 0 0 0 0 0 0 0 0 1 0 1 1 0 1 0 0 0 1 0 0 0 0 0 0 1 1 0 1 0 0 2 0 0 1 1 1 0 1 0 1 1 1 0 0 0 0 0 1 1 1 1 1 2 2 1 1 2 1 1 1 0 2 0 1 2 2 0 0 0 1 0 2 2 2 0 1 2 1 1 0 2 2 0 0 0 0 0 0 2 2 2 0 0 2 2 2 0 0 0 1 1 0 1 1 2 0 0 2 2 0 0 1 0 1 0 0 1 0 1 0 0 1 1 1 0 1 1 0 0 0 0 0 2 0 0 0 0 0 0 0 1 1 1 0 2 0 0 2 0 0 1 2 2 2 0 0 0 0 0 0 1 1 1 0 1 0 2 2 2 0 0 0 0 1 0 2 2 1 1 1 0 2 0 0 0 0 2 0 2 0 1 1 0 1 1 1 0 0 1 2 0 0 0 2 0 2 0 0 0 1 0 0 0 0 2 2 2 0 0 0 2 0 1 0 0 0 2 0 2 2 0 1 1 0 0 0 1 0 2 0 2 2 0 1 0 0 0 0 0 1 1 0 0 0 0 1 0 0 2 2 1 2 1 1 0 1 1 0 0 0 0 1 0 1
36 1 0 0 1 0 0 1 2 0 2 0 0 0 0 0 0 1 1 1 1 1 0 1 1 0 1 2 0 1 0 1 1 1 0 0 2 1 0 0 1 1 1 1 0 2 1 0 0 0 0 0 0 0 2 1 1 1 1 2 0 1 0 0 0 0 2 2 1 0 0 1 2 0 2 2 0 0 2 0 0 0 1 0 1 0 0 0 0 2 0 1 1 1 1 2 1 0 0 1 0 0 0 0 2 2 0 2 2 2 0 0 1 1 1 1 1 0 1 0 0 1 1 1 0 1 1 2 2 2 0 0 1 0 0 0 1 0 0 0 1 1 0 0 1 0 0 0 0 0 0 0 0 0 0 0 0 1 1 0 0 1 2 2 2 2 1 1 2 2 0 1 0 2 1 0 1 1 0 1 0 1 0 2 0 0 2 1 0 0 2 0 0 0 1 0 1 0 0 0 0 0 0 1 2 1 1 0 0 0 1 1 1 0 1 1 1 1 2 1 2 1 1 0 0 0 0 0 0 0 0 0 0 0 2 0 0 2 2 0 0 0 0 1 1 0 1 0 0 0 0 0 1 0 0 0 0 0 0 0 0 0 0 1 0 0 0 0 1 0 0 1 0 1 1 2 0 0 2 0 0 0 0 0 2 1 0 2 0 2 1 0 0 1 2 0 2 2 0 0 0 0 2 1 1 2 0 0 1 1 1 1 0 0 2 0 0 0 1 1 1 2 1 1 1 0 1 2 2 0 1 2 0 0 0 0 0 2 0 2 2 2 1 0 0 0 1 1 2 1 1 1 1 1 0 2 2 1 0 1 1 1 1 0 1 1 0 1 2 0 0 2 2 2 1 1 0 0 2 0 1 1 0 1 1 0 0 0 0 0 0 0 2 0 2 0 0 0 0 0 0 0 1 0 1 1 2 0 0 0 0 0 0 0 1 1 0 0 0 1 0 1 1 1 0 2 1 0 1 0 1 0 0 1 2 2 1 2 0 0 1 1 0 1 1 2 1 1 2 1 0 0 0 2 2 1 1 2 2 0 0 0 0 0 0 1 1 2 0 0 0 0 2 2 2 0 2 0 2 1 1 0 0 0 2 1 0 1 1 1 1 2 0 1 1 1 2 2 2 2 0 2 1 1 0 0 1 1 1 0 0 1 0 0 0 1 0 0 0 1 1 1 0 2 1 0 0 0 0 2 0 0 0 0 0 0 1 0 1 2 0 0 0 0 2 0 0 2 2 0 0 0 0 2 0 1 1 1 0 1 1 0 0 1 1 0 1 0 1 0 1 1 1 0 0 0 1 2 2 0 1 0 1 0 0 1 1 1 0 0 0 0 0 0 2 0 1 0 0 0 0 1 1 0 0 1 1 0 0 1 1 0 0 0 1 2 1 1 1 0 0 0 1 1 0 0 1 1 0 0 1 1 0 1 2 0 2 1 1 1 0 0 0 1 0 0 2 1 1 0 0 1 1 1 1 1 1 0 2 0 0 0 2 0 2 2 1 1 0 0 1 0 0 1 1 0 0 0 0 0 1 0 0 0 0 0 0 0 0 2 0 0 1 1 0 0 0 1 0 1 1 0 1 0 2 1 1 2 1 0 0 0 0 0 1 1 0 2 2 0 0 0 2 0 2 0 0 0 0 1 1 0 1 0 0 1 1 0 1 1 0 1 0 0 1 0 0 0 2 1 1 2 1 0 0 1 2 0 2 0 0 1 0 1 1 0 1 0 2 2 0 1 1 0 0 0 0 1 1 1 1 2 0 0 1 1 0 0 1 2 0 2 2 2 2 0 1 2 0 1 1 1 0 2 0 1 0 1 0 2 0 0 0 0 0 0 0 0 1 0 1 1 1 2 0 0 0 1 1 0 1 1 1 1 0 0 0 0 0 0 0 0 0 1 1 0 0 0 1 0 0 1 0 1 0 0 2 0 0 0 2 0 0 0 0 0 0 0 2 0 1 0 0 2 0 1 0 0 2 2 2 2 1 0 0 1 0 0 0 0 2 0 1 0 1 1 1 0 0 0 0 0 0 0 2 2 0 2 0 1 1 1 1 0 1 1 1 1 2 2 0 2 0 0 0 0 0 0 0 0 0 2 1 2 1 0 1 0 0 0 0 0 0 0 1 1 0 0 0 0 2 0 1 1 0 0 1 1 0 0 2 0 0 0 0 0 0 1 1 1 2 0 0 0 0 2 0 0 2 1 1 0 0 2 0 0 1 0 0 0 0 0 1 2 1 0 0 0 0 0 0 0
37 0 0 0 0 1 1 1 1 0 1 1 0 2 1 0 1 0 0 0 0 2 0 2 2 0 1 2 2 2 2 1 2 1 0 0 2 2 0 1 0 0 0 0 0 0 0 0 0 2 1 0 1 0 1 1 0 0 0 0 1 1 1 1 0 0 2 1 1 0 0 0 2 1 1 2 1 2 2 1 0 0 0 1 1 0 0 1 1 2 0 1 0 0 0 2 1 1 0 0 0 0 0 0 1 0 2 2 0 2 1 2 0 2 0 2 0 0 0 0 2 0 1 1 0 1 1 2 2 2 1 1 0 0 0 0 0 0 0 1 2 0 0 0 1 1 0 0 0 0 0 1 0 1 1 0 0 2 1 0 1 1 1 1 0 1 0 1 1 2 0 1 1 1 0 0 1 1 0 0 0 1 1 2 0 1 2 0 0 0 0 0 0 0 1 2 1 0 0 0 0 0 0 1 2 1 1 1 1 0 1 1 1 0 0 0 0 0 1 1 1 0 0 0 0 0 0 1 0 1 0 0 0 0 2 0 0 2 2 0 0 1 2 1 1 0 0 0 0 0 0 0 0 0 0 1 2 2 0 0 1 1 0 0 0 0 0 1 2 0 0 2 1 2 0 1 0 2 1 0 0 0 0 0 1 0 0 0 1 1 0 2 0 1 2 0 2 0 0 0 0 0 2 0 0 0 1 1 0 2 0 2 0 1 2 1 0 1 1 1 0 1 1 0 1 0 2 0 0 0 1 1 0 0 1 0 0 1 1 1 1 1 1 0 0 0 0 1 2 2 2 0 0 0 0 0 0 0 0 1 1 1 0 0 0 0 0 2 2 0 0 2 1 1 2 2 0 1 0 0 1 2 0 0 0 0 0 0 0 0 1 1 0 1 1 2 0 0 0 0 0 1 0 2 2 0 0 1 0 0 0 0 0 0 1 0 0 1 0 0 0 1 0 0 1 1 1 0 1 1 0 1 0 0 0 0 1 0 1 1 2 1 0 0 1 1 1 1 2 1 0 0 0 1 0 0 0 2 1 1 1 0 0 0 0 2 2 2 0 0 0 0 1 1 0 1 1 0 2 1 1 1 0 0 2 1 0 0 0 1 1 2 0 1 1 1 1 0 0 2 2 2 1 1 0 0 1 1 0 1 0 0 0 0 0 0 0 0 0 2 2 1 0 1 0 0 0 1 0 2 0 1 0 0 0 1 0 0 0 0 0 0 2 0 2 0 0 1 1 2 0 0 0 1 1 0 1 0 0 0 0 0 2 0 0 2 1 2 2 0 0 0 0 0 0 0 0 2 2 1 1 0 0 0 2 0 2 0 0 0 0 0 0 0 1 0 0 0 0 0 0 2 1 0 0 2 1 1 0 2 0 0 0 0 0 0 0 2 1 1 0 0 0 0 0 1 1 1 0 0 0 0 0 2 1 1 2 0 2 0 1 1 0 1 1 0 1 1 0 1 0 2 1 1 1 0 1 1 2 0 0 0 1 1 0 1 2 2 0 0 0 0 2 0 0 0 1 1 0 0 1 0 0 0 0 0 2 1 1 2 2 0 0 0 0 0 0 1 0 2 1 1 0 0 0 2 0 2 2 0 0 0 1 0 0 0 1 1 0 1 0 1 1 1 1 1 2 0 1 0 1 1 0 1 0 1 1 0 0 0 0 1 0 0 1 0 0 0 0 0 0 1 0 0 0 2 1 0 2 0 0 0 1 1 1 0 0 0 2 2 1 0 1 1 1 0 2 2 0 0 1 1 0 0 1 2 1 2 2 2 1 2 1 1 1 0 0 1 0 1 1 1 1 2 0 0 0 0 0 1 0 0 0 1 2 1 1 0 2 0 2 2 1 1 0 0 0 2 1 0 0 0 1 2 0 0 0 0 0 0 0 0 1 0 2 1 1 0 0 0 0 2 0 0 1 0 1 0 0 0 1 0 0 0 0 0 1 0 1 0 0 0 2 0 0 2 0 0 2 2 2 2 0 0 0 0 0 0 1 1 1 0 2 0 2 2 2 0 0 0 0 2 0 0 2 2 0 2 1 1 0 0 1 0 1 1 1 0 2 2 0 2 2 1 0 0 1 2 0 0 1 1 0 2 0 0 0 1 0 0 0 0 2 1 1 1 0 0 1 1 1 1 1 0 1 0 1 2 0 0 1 0 1 0 1 0 1 0 0 0 2 0 0 0 0 2 0 0 2 0 0 0 0 1 0 1 2 0 1 2 1 0 0 1 0 0 0 0 1 2 1 0
38 0 0 0 1 0 0 1 0 1 1 0 0 0 0 0 0 1 0 2 1 2 1 2 2 0 0 1 2 2 1 1 0 0 2 0 2 1 1 0 1 1 0 0 0 0 0 0 0 1 0 0 0 0 2 0 0 0 0 0 2 2 2 2 0 0 1 1 2 1 0 2 2 1 1 2 1 2 2 2 0 0 0 1 1 0 0 1 1 2 1 1 0 0 1 2 1 0 0 1 0 0 1 1 1 1 2 1 1 1 0 1 0 1 0 1 0 0 1 0 1 0 1 1 1 0 0 0 0 0 0 0 0 0 0 0 0 0 0 2 1 1 1 0 1 2 1 0 0 0 1 0 0 0 0 0 0 1 0 0 0 1 1 1 0 1 0 0 0 1 1 0 0 2 1 0 2 1 0 1 0 1 1 2 0 1 2 1 0 0 0 1 1 1 1 2 1 0 0 0 0 0 0 1 2 1 1 1 1 0 2 1 2 0 0 1 1 1 0 0 0 0 0 0 0 0 0 0 0 0 1 1 0 0 2 0 1 1 2 0 0 0 0 1 1 0 0 0 0 1 1 1 1 0 0 0 0 2 1 0 1 1 0 0 0 0 0 0 1 0 1 1 1 1 0 2 0 0 1 0 0 0 0 0 1 0 1 2 0 2 0 0 0 2 2 0 2 1 1 1 1 0 2 1 0 1 0 0 1 1 0 2 0 1 2 0 1 1 0 0 0 2 1 1 0 0 0 1 1 2 2 1 0 0 0 0 0 1 1 1 0 1 2 0 0 0 0 0 2 1 1 0 0 0 2 0 1 0 0 2 2 2 2 0 2 2 0 1 1 1 1 1 0 0 1 1 0 0 0 1 1 0 0 1 0 0 0 0 1 0 1 2 0 1 1 2 0 1 0 0 0 0 1 1 1 0 0 0 0 0 0 0 0 0 1 0 1 1 0 0 1 0 1 0 0 1 1 0 2 0 2 1 0 0 1 1 0 1 0 0 2 0 1 1 0 2 2 1 1 1 0 1 0 2 0 0 0 1 1 1 1 1 0 0 0 1 1 1 0 0 1 1 0 0 0 1 0 0 1 1 1 0 2 0 0 0 2 0 0 1 0 1 0 2 0 0 1 2 2 2 1 2 2 1 1 2 1 1 0 0 0 1 1 1 1 0 0 1 0 1 1 1 0 2 1 0 0 0 0 2 0 0 2 1 1 0 1 0 2 0 1 1 1 0 1 0 0 2 2 0 0 0 0 1 1 1 1 0 1 1 0 0 0 1 1 0 1 0 1 0 1 2 0 0 0 0 1 2 2 0 1 0 0 0 1 0 1 1 0 0 0 0 0 0 1 0 1 0 0 0 0 2 1 0 0 1 1 0 0 1 2 0 1 1 1 1 0 0 0 0 1 0 0 1 0 0 0 0 0 0 0 0 0 2 1 2 2 1 2 0 1 0 0 0 2 0 0 0 1 0 0 1 0 2 2 0 1 0 1 0 0 0 0 0 2 2 1 1 1 0 0 0 0 0 0 0 0 1 1 1 1 1 0 1 1 0 1 1 0 1 2 0 1 0 1 0 1 1 0 2 1 1 0 0 0 2 1 2 1 0 0 0 0 0 0 1 0 2 2 0 0 0 0 0 2 0 0 0 0 0 0 0 1 0 0 1 0 0 1 1 0 1 1 1 2 0 1 0 1 0 0 0 0 0 0 2 0 0 2 0 0 1 1 1 0 1 1 0 2 2 0 1 0 2 1 1 2 0 1 1 2 2 2 2 2 2 1 1 1 1 0 1 1 2 2 1 0 1 0 1 1 1 0 2 2 1 0 1 0 2 0 0 1 1 1 0 2 1 2 0 1 1 0 1 0 0 0 1 1 1 1 1 1 0 0 0 0 0 1 1 0 0 0 0 0 0 0 0 1 0 0 2 0 0 1 0 1 0 0 0 2 0 1 0 1 0 1 0 1 0 1 0 2 0 0 2 0 0 1 1 1 1 1 0 0 0 0 0 0 0 1 0 1 1 2 1 2 0 1 0 0 1 0 1 2 1 0 1 0 1 0 1 0 0 1 1 0 1 2 1 0 2 2 1 0 1 1 2 1 1 0 1 0 1 0 1 1 2 0 0 0 0 1 1 1 1 0 0 0 0 2 0 0 0 2 0 2 2 0 0 1 1 0 0 0 0 0 0 1 0 0 0 0 0 0 2 0 0 2 0 2 2 0 1 0 0 0 1 0 2 0 0 0 0 0 0 0 0 0 0 0 0
39 1 1 1 1 0 0 2 0 0 0 1 1 1 0 1 0 2 1 2 2 2 0 1 1 0 0 2 2 2 2 0 1 1 1 1 2 0 0 0 1 1 0 2 0 0 0 0 0 2 2 0 0 0 2 1 0 0 0 1 0 1 2 2 0 0 2 0 1 1 0 1 1 0 1 1 1 1 2 0 1 0 0 1 1 0 0 0 0 2 0 1 1 0 1 1 0 1 0 2 0 0 0 0 0 1 1 2 0 2 0 1 0 1 0 1 0 0 0 0 2 0 2 2 0 0 0 1 1 1 0 0 0 0 0 0 0 0 1 0 1 0 0 0 2 2 1 0 0 0 0 0 0 0 0 0 0 0 0 0 1 1 2 2 0 1 1 2 0 0 0 1 0 2 2 0 2 1 0 1 0 0 0 2 1 1 1 1 0 1 1 1 0 0 0 1 2 0 0 0 0 0 0 1 2 1 2 0 1 0 1 1 0 1 0 0 0 1 1 1 1 0 0 0 1 0 0 1 1 1 0 0 0 0 1 0 0 2 2 0 0 0 2 2 2 0 0 0 1 1 1 1 2 0 1 0 0 1 1 0 0 0 0 1 0 0 1 1 1 0 0 0 0 1 0 1 0 2 2 2 2 0 1 1 2 0 1 1 0 2 1 1 1 2 2 0 2 2 1 1 1 0 2 1 1 0 1 0 2 2 0 2 0 1 1 1 1 1 0 0 0 1 1 0 0 0 0 1 0 1 2 1 1 1 0 0 0 2 0 1 1 1 1 0 1 0 1 1 1 0 0 1 0 0 1 0 0 0 0 2 2 2 0 1 0 0 1 0 2 0 0 2 0 0 0 0 0 0 0 0 2 1 0 0 0 1 1 0 0 1 0 1 0 0 2 0 1 1 1 1 0 1 1 0 0 0 1 0 1 0 0 1 1 1 1 0 0 1 0 0 1 0 0 0 0 2 2 0 1 0 1 0 0 0 2 2 0 0 0 1 2 0 0 0 1 1 1 0 2 1 0 1 0 1 0 0 0 1 0 1 1 0 1 1 0 1 1 2 0 0 1 1 2 2 0 2 0 1 2 1 0 0 2 0 0 0 2 1 0 0 1 1 0 2 1 0 2 0 0 2 2 2 1 1 0 0 1 0 0 0 0 0 0 0 0 0 0 0 0 2 2 0 1 2 0 1 1 0 1 1 1 0 1 0 0 0 0 0 0 1 0 0 2 0 2 0 0 0 0 2 0 0 0 2 0 0 0 0 2 0 0 2 0 1 1 0 2 0 1 0 0 0 0 0 0 0 0 2 2 2 0 0 0 0 1 0 1 2 0 0 1 0 1 0 0 0 0 0 0 0 0 1 1 1 0 2 1 0 1 1 1 0 0 0 1 0 0 2 1 0 0 0 1 1 0 0 1 1 0 0 1 0 0 1 2 0 2 0 2 0 0 1 0 1 1 0 1 0 1 0 1 0 0 2 1 1 1 0 1 0 0 0 2 0 2 2 1 2 0 0 1 0 0 0 0 0 0 0 0 0 1 0 0 0 0 2 2 1 1 2 2 0 1 0 0 0 1 1 0 2 1 1 0 0 2 1 0 1 1 0 0 0 1 0 0 1 2 2 2 0 0 0 0 1 0 0 1 0 0 0 1 0 0 0 0 0 0 0 0 1 1 0 0 0 0 0 0 0 0 0 0 0 0 0 0 1 0 0 1 0 0 0 1 1 0 1 2 1 1 1 0 0 1 1 1 1 1 1 1 1 1 2 1 1 1 2 2 2 1 2 1 1 2 2 2 0 0 1 0 1 1 1 0 2 1 0 0 0 0 2 1 1 1 1 2 1 1 0 0 0 0 0 0 2 0 0 0 1 2 0 2 1 1 1 0 1 0 0 0 0 0 0 0 0 1 0 0 0 1 0 0 1 0 1 1 0 1 0 0 1 0 0 0 0 0 1 1 0 1 0 0 0 0 1 0 1 0 2 2 1 1 1 0 0 0 0 1 0 0 0 2 0 1 1 1 1 1 0 1 0 1 2 1 0 2 2 0 1 0 1 1 0 0 0 1 0 1 0 2 1 0 2 2 0 0 0 0 0 0 0 0 2 0 1 2 1 1 1 1 1 0 0 0 0 0 0 0 0 0 0 2 0 0 1 1 0 2 2 0 0 0 0 0 0 1 2 1 0 0 0 1 0 0 1 1 1 1 0 1 0 0 0 0 1 0 0 1 2 0 2 0 0 0 2 0 0 1 1 1 0 0 0
40 1 1 0 0 0 0 2 0 2 2 0 1 1 0 1 0 2 0 2 2 2 1 2 2 0 0 1 2 1 1 2 2 1 2 0 2 0 0 0 2 2 1 1 0 1 0 0 1 1 0 0 0 1 1 1 0 0 0 0 2 2 2 2 1 2 2 1 1 0 0 1 2 0 1 2 1 2 2 0 2 0 1 0 1 0 0 1 1 2 1 2 0 0 0 1 0 1 1 2 2 0 1 1 1 1 2 0 2 0 0 2 0 0 0 0 0 1 0 0 2 0 0 0 0 0 0 2 2 2 0 0 1 0 0 0 1 0 0 1 0 2 0 0 0 1 0 0 1 1 0 2 1 1 1 0 0 2 1 1 0 2 1 2 0 2 1 1 0 0 0 0 0 2 0 0 2 1 0 1 0 0 1 1 0 1 1 0 0 0 1 0 0 1 2 1 2 0 0 0 0 0 0 2 2 0 0 0 0 0 0 1 1 0 0 1 1 0 1 1 1 1 0 0 0 0 0 2 0 2 0 0 0 0 2 0 0 2 2 0 0 0 2 1 2 1 1 0 0 0 0 0 1 0 0 0 0 1 0 0 0 0 0 0 0 0 0 1 2 0 1 0 0 1 0 0 0 1 2 0 0 0 1 1 1 0 1 0 0 1 0 1 2 2 2 0 2 1 1 0 1 1 2 1 1 0 1 1 1 1 1 1 0 2 1 0 0 0 0 0 1 1 1 2 1 0 1 1 0 1 1 1 1 1 0 0 0 1 1 1 2 1 1 0 1 0 0 1 2 0 0 0 0 1 1 0 1 0 1 0 1 1 1 0 1 0 1 1 1 1 1 1 1 1 0 0 0 0 1 0 1 0 0 1 1 1 1 0 0 0 0 0 0 0 1 1 0 0 0 0 0 0 1 1 2 1 0 0 0 0 0 0 0 0 1 0 0 1 0 0 0 2 0 0 1 2 0 0 0 0 0 0 0 1 1 0 0 1 0 0 2 0 1 2 1 2 2 0 2 2 0 0 0 1 0 0 0 1 0 1 1 0 1 1 0 1 1 2 0 0 0 0 0 0 1 0 0 1 2 0 2 0 1 0 1 0 1 0 2 0 2 2 0 1 2 0 2 2 2 2 0 2 2 0 0 0 2 2 0 0 0 0 0 1 1 1 0 2 0 2 2 0 0 2 0 2 2 0 2 0 2 0 1 1 0 0 0 0 1 0 1 0 1 1 1 2 1 2 2 1 0 0 0 1 1 1 1 0 0 0 0 0 0 0 0 0 0 0 1 0 0 1 0 0 0 0 0 1 1 1 0 0 0 0 1 0 0 1 0 0 0 0 0 1 1 0 1 0 0 1 1 2 1 1 0 0 2 1 1 1 0 0 1 2 0 1 2 1 1 1 0 0 1 1 0 0 0 2 0 0 0 0 0 1 1 0 2 1 2 0 0 1 0 1 1 0 0 0 1 0 0 2 0 1 1 1 1 1 1 0 0 0 2 0 1 2 1 2 0 0 1 0 0 1 1 0 0 0 1 1 0 1 1 0 0 0 1 2 0 0 0 0 0 1 1 0 0 1 0 2 1 1 0 0 2 1 1 2 2 0 1 0 0 0 0 2 1 1 1 0 0 0 1 1 1 1 2 0 0 0 1 0 0 0 0 0 0 0 1 1 0 1 0 0 1 0 0 0 1 1 1 1 0 1 0 1 0 0 1 1 0 0 1 1 0 1 0 0 2 2 1 2 0 0 0 0 0 1 1 1 1 1 1 2 2 2 1 2 2 1 1 1 2 2 2 0 1 0 0 1 0 1 0 2 0 1 0 0 0 2 1 1 2 2 2 0 2 0 2 0 2 2 0 2 1 0 0 0 1 0 1 1 1 2 0 0 0 1 0 0 0 0 0 0 0 0 0 0 0 0 0 2 0 0 0 2 2 1 0 0 1 0 0 0 0 2 2 0 2 0 1 0 1 1 0 1 0 0 1 2 2 2 0 0 0 0 0 1 0 0 2 0 1 0 1 0 0 0 0 1 0 1 0 2 2 1 0 1 0 2 0 1 0 0 0 0 1 0 2 2 0 2 2 2 0 0 0 2 1 0 0 1 0 1 0 1 0 1 1 0 0 0 1 1 1 0 0 0 2 1 1 0 1 0 1 2 2 2 1 0 2 0 0 0 2 0 2 0 1 1 0 0 0 0 0 2 0 0 1 0 0 0 0 0 0 0 0 0 0 0 0 0 0 2 1 0 1 1 2 0 1 0
41 0 0 1 1 0 0 2 0 0 0 1 0 1 0 0 0 0 0 1 1 1 0 2 2 0 2 1 1 2 1 0 1 1 1 1 1 1 0 0 2 2 0 0 0 0 0 0 1 2 0 0 0 0 0 0 0 0 0 0 1 1 0 0 2 2 1 2 2 0 0 1 2 1 1 2 1 2 2 1 1 0 0 1 1 0 0 0 0 1 0 0 2 1 0 1 0 0 0 1 0 1 0 0 2 1 2 1 0 2 0 1 0 2 0 2 0 0 2 0 0 0 2 2 1 1 1 1 1 1 0 0 2 0 0 0 2 0 0 2 1 1 0 0 1 2 1 0 1 1 0 2 0 0 0 0 0 0 0 1 1 1 2 2 1 2 1 0 1 2 0 2 0 2 1 0 1 0 0 1 0 0 2 2 0 2 2 1 0 0 1 0 1 1 1 2 2 0 0 0 0 0 0 0 2 1 1 0 0 0 1 2 2 0 0 0 0 1 1 0 1 1 0 0 0 1 1 1 0 1 0 0 1 1 0 0 2 0 0 2 0 1 2 2 2 0 0 0 0 0 0 0 1 1 1 0 0 0 0 0 0 0 0 1 0 0 0 1 2 1 0 2 1 2 0 0 0 1 2 0 0 0 1 1 1 0 0 0 0 1 0 0 1 2 2 0 2 1 0 1 0 0 2 1 0 1 0 0 2 2 0 2 0 0 2 0 2 0 0 0 1 1 1 1 2 0 1 1 1 0 2 2 1 1 0 0 0 0 2 0 0 0 2 0 0 0 0 0 2 0 0 0 2 0 1 1 1 0 0 1 1 1 1 0 1 1 1 2 2 0 0 2 1 1 0 0 0 1 1 0 0 1 0 0 0 0 1 1 1 0 0 0 1 0 2 1 0 0 0 0 0 0 0 1 1 0 1 1 0 0 1 2 0 0 0 1 0 0 1 1 0 1 1 1 1 1 0 0 2 0 1 2 0 0 1 1 0 0 0 2 2 1 0 1 1 1 1 0 1 1 0 0 0 1 1 1 0 2 1 0 0 0 0 0 0 1 1 1 0 0 1 1 2 1 1 1 2 0 1 1 1 0 0 0 2 0 0 0 0 0 0 0 0 1 2 1 2 2 2 2 0 2 2 0 0 1 2 0 0 1 0 1 0 1 1 0 0 0 0 1 1 2 2 2 0 1 1 1 0 2 0 1 1 0 0 0 0 0 0 0 2 2 0 0 1 0 0 0 0 2 2 2 0 2 1 0 0 0 0 0 0 0 0 0 0 0 0 1 1 0 1 1 1 0 0 0 1 0 0 2 0 0 1 0 1 1 2 1 0 0 0 0 1 0 1 0 0 0 0 0 0 1 0 0 1 2 1 2 0 1 0 0 2 2 0 2 2 1 0 0 1 0 0 0 0 0 2 1 0 0 0 0 2 2 2 0 2 1 2 0 1 0 0 0 2 0 0 0 0 0 0 2 0 1 1 0 1 1 2 0 0 0 1 1 1 1 1 1 1 0 0 2 0 2 2 0 0 1 1 1 1 0 0 0 0 1 1 1 1 2 2 0 1 0 1 0 0 0 0 1 1 0 1 0 1 1 1 2 2 0 2 0 0 0 1 1 0 1 1 0 0 0 0 0 2 0 0 0 0 0 1 0 1 0 0 0 0 0 0 1 1 0 0 0 0 1 0 0 0 0 0 0 1 1 0 1 0 0 2 2 0 0 2 2 0 0 0 0 2 2 1 0 1 1 1 1 2 1 1 1 2 2 1 1 2 2 1 1 1 2 1 2 1 2 2 1 1 1 0 1 1 2 0 2 0 0 1 0 1 1 0 0 1 1 2 1 1 1 2 0 2 2 0 2 0 0 0 0 2 0 1 1 2 1 0 0 0 0 1 2 0 0 0 0 0 0 0 0 0 1 1 1 0 0 0 1 2 0 0 0 1 0 0 0 0 0 1 0 0 2 0 0 1 1 0 1 0 1 2 2 1 1 0 0 0 0 0 0 0 0 1 0 0 0 2 2 2 0 0 0 1 1 0 2 0 1 1 1 0 1 0 0 0 0 1 1 1 0 2 2 0 2 2 2 0 0 0 2 1 0 1 1 0 0 0 1 0 1 0 0 0 0 1 1 1 0 0 0 1 0 1 0 1 1 0 1 2 2 0 0 1 1 0 0 1 0 1 0 1 0 0 0 0 0 0 1 0 2 0 0 0 0 0 1 0 1 1 1 0 2 0 0 0 2 0 0 0 0 0 1 0 1
42 1 0 0 0 0 0 1 1 0 2 1 0 0 0 0 0 1 1 1 2 2 0 2 2 0 2 0 2 1 1 2 1 1 2 0 2 1 0 0 0 0 0 0 0 1 1 0 2 2 0 0 0 2 0 2 0 0 0 1 0 2 2 2 1 0 2 0 1 1 1 1 2 0 1 2 1 2 2 0 2 0 0 1 1 0 0 0 0 2 0 0 2 1 0 0 0 1 1 2 1 0 0 2 0 0 2 2 0 2 0 0 1 1 0 2 0 1 0 0 2 0 0 0 0 0 0 2 2 2 0 0 0 0 0 0 0 0 0 0 1 1 0 1 1 1 1 0 1 1 0 2 0 0 0 0 1 0 1 1 0 1 2 2 0 2 1 0 0 2 1 2 0 2 2 0 1 0 0 0 0 0 0 2 0 0 2 2 0 1 1 1 0 1 2 1 0 0 1 0 0 0 0 1 2 1 1 0 0 0 1 1 0 0 0 0 1 1 2 1 1 0 0 0 0 1 1 1 1 2 0 0 0 1 1 0 1 1 1 1 0 0 1 2 2 0 0 0 0 0 0 0 1 0 0 0 0 2 1 1 1 2 0 0 1 0 0 1 2 2 0 2 1 2 0 0 0 2 1 1 1 1 0 0 1 1 0 0 0 2 1 1 0 2 2 0 2 0 0 0 1 1 2 0 0 1 0 0 1 0 0 1 0 0 2 0 0 0 0 0 1 2 1 2 1 0 2 2 1 0 0 2 1 0 0 0 0 1 1 1 1 0 1 0 1 0 1 0 2 2 2 0 0 1 1 1 1 0 0 1 1 1 2 0 2 1 0 2 2 0 0 2 2 2 0 0 0 0 0 0 2 0 1 1 1 0 0 0 0 0 0 0 0 1 1 2 0 0 0 0 0 0 1 1 1 0 0 0 0 0 0 1 0 0 1 0 1 0 0 0 0 1 0 0 1 2 2 0 1 1 0 1 0 1 2 2 1 1 0 0 1 1 2 2 1 2 2 1 1 0 0 1 0 1 0 0 0 1 1 1 1 0 0 0 0 0 0 2 0 1 1 1 2 2 1 0 1 0 1 1 0 0 2 1 1 1 1 0 0 1 0 1 1 2 1 0 2 1 1 2 2 2 0 2 0 0 0 2 0 0 0 1 0 1 1 0 0 0 0 0 0 2 1 2 0 1 1 1 1 1 1 1 2 1 0 0 1 0 2 1 1 0 0 0 1 0 0 1 1 1 0 0 0 2 0 0 1 0 1 1 0 0 1 1 1 0 0 1 1 1 0 0 1 0 0 0 1 1 1 2 0 0 0 1 1 1 1 0 0 0 1 0 2 0 1 0 0 1 0 1 1 1 0 0 2 2 0 1 0 1 1 0 1 2 0 2 2 2 1 0 0 0 0 0 0 1 1 1 0 0 1 0 1 2 1 0 2 0 1 1 1 1 0 2 0 0 1 0 1 0 0 1 1 1 2 0 1 1 0 0 0 0 1 1 1 1 2 0 0 0 2 0 0 1 1 0 0 2 2 2 2 0 0 2 0 1 1 1 0 1 2 1 0 0 1 0 0 0 0 1 0 2 1 1 2 2 1 2 1 0 0 0 0 0 0 1 1 1 1 0 0 0 1 0 2 2 2 0 1 0 2 1 1 0 0 2 0 0 0 1 1 0 0 0 0 0 0 1 0 0 0 0 0 0 0 2 0 0 2 1 0 1 0 1 0 1 2 2 0 0 0 1 0 1 1 0 1 0 1 1 2 2 0 0 2 1 0 2 2 2 1 2 1 1 1 0 1 1 0 2 2 2 0 2 0 0 1 0 0 1 0 0 1 1 2 1 1 1 0 0 0 0 0 2 0 0 0 2 0 0 0 0 2 1 0 1 0 1 0 0 0 0 0 0 1 1 1 1 0 0 0 2 0 0 2 0 0 0 0 0 0 0 0 0 0 0 0 0 2 0 0 0 2 0 0 2 1 1 1 1 1 1 0 0 0 0 0 2 0 0 2 0 0 0 2 2 2 0 0 0 0 2 0 0 2 2 0 2 0 1 1 1 1 0 1 1 1 1 2 1 0 2 2 1 1 0 0 1 0 0 0 2 0 2 0 1 1 1 0 0 0 0 2 0 0 0 1 0 2 0 1 1 0 0 2 0 2 2 0 0 2 0 0 0 1 1 1 0 2 2 0 0 0 0 0 1 1 1 1 0 1 1 0 2 0 0 2 0 1 2 1 0 1 2 0 0 0 0 0 0 2 0
43 1 0 0 0 0 0 2 0 1 1 1 2 2 0 0 0 1 1 1 2 2 0 1 1 0 2 2 2 2 2 0 0 1 1 0 2 1 1 1 0 0 0 0 0 1 1 0 0 0 0 0 0 0 2 0 1 0 0 1 1 1 1 1 0 0 1 1 2 1 0 1 2 1 2 2 0 0 2 0 0 0 0 2 2 0 0 0 0 2 0 0 1 0 1 2 0 1 1 2 1 0 0 0 2 1 2 1 1 1 0 1 0 0 0 0 0 0 0 0 2 0 0 0 0 0 0 1 1 1 1 1 0 0 0 0 0 1 0 2 0 2 0 0 0 0 0 0 0 0 0 1 0 1 1 0 0 1 0 1 0 0 1 2 0 0 0 1 0 1 1 1 1 1 1 1 1 0 0 1 0 0 0 2 2 2 0 2 0 0 1 1 0 0 2 1 1 0 0 0 0 0 1 1 2 2 2 2 1 0 1 1 1 0 1 0 0 0 1 0 2 2 1 0 1 2 1 2 0 2 0 0 1 1 1 1 0 2 2 0 0 0 2 2 2 0 0 1 1 0 0 0 2 0 0 0 0 2 0 0 0 0 0 0 0 0 0 0 0 0 0 2 0 2 0 0 0 2 2 2 2 0 2 2 2 0 2 0 0 2 1 0 0 2 2 1 1 2 0 2 2 1 1 1 0 0 0 0 1 1 0 0 0 1 1 0 0 1 0 0 0 1 1 2 1 0 1 1 1 1 2 1 0 0 0 0 0 2 0 2 2 2 1 0 2 0 1 0 1 1 1 0 0 1 0 1 1 0 1 1 2 2 0 0 0 2 0 1 1 1 1 1 0 0 0 0 0 1 1 1 1 2 0 0 1 0 0 0 0 0 1 0 0 0 2 0 1 0 0 0 0 0 2 0 1 1 0 2 0 0 0 0 0 0 1 0 1 0 0 0 0 0 0 0 1 2 0 0 0 0 0 1 0 1 1 0 0 1 0 0 1 1 0 0 1 2 1 0 1 1 0 0 0 2 2 1 2 1 1 1 1 0 0 0 0 0 0 0 0 0 2 2 2 2 1 1 0 1 1 1 1 1 2 0 0 0 2 0 2 0 2 2 0 2 2 1 0 1 1 1 1 1 2 0 0 0 2 2 0 0 0 0 0 1 1 0 1 0 0 0 0 2 1 1 1 0 0 1 0 2 0 1 1 0 0 0 1 0 0 1 0 0 1 1 2 0 0 2 2 1 0 0 0 2 0 0 0 0 1 1 1 1 1 0 1 0 1 2 0 1 0 0 0 0 0 0 0 1 1 2 0 0 1 0 1 1 2 1 0 0 1 0 2 0 1 0 0 1 0 1 1 1 0 0 0 2 1 0 0 1 1 0 1 1 0 1 1 2 1 1 0 1 0 0 0 0 0 1 0 0 0 0 1 2 1 1 2 1 2 0 1 1 0 1 1 0 1 2 1 0 1 2 1 0 1 0 1 1 1 0 0 0 1 0 2 2 0 1 0 1 0 1 0 0 0 0 0 0 0 1 0 1 0 0 2 2 0 2 0 0 0 0 2 0 0 0 0 0 0 1 0 1 0 0 1 1 1 2 2 0 0 0 0 0 0 0 0 2 1 0 1 0 0 0 2 0 0 0 0 0 1 0 0 1 0 1 1 0 0 1 1 0 0 0 0 1 0 1 1 0 0 1 1 0 0 2 1 0 1 0 0 1 2 1 0 0 0 0 2 2 1 1 0 0 0 0 1 0 0 0 1 1 0 0 2 2 0 2 1 2 0 1 0 1 1 1 0 2 0 2 2 2 0 2 1 1 0 0 0 1 1 1 2 2 2 0 2 1 2 0 1 1 1 2 0 0 0 1 1 0 1 1 1 1 0 1 0 2 1 0 0 0 0 0 0 0 0 0 0 0 0 2 0 0 1 0 1 1 0 0 2 0 0 0 0 0 1 0 1 1 1 0 1 1 0 1 0 2 2 2 1 1 0 0 0 0 0 1 0 0 2 0 0 0 2 1 1 0 1 0 1 2 1 0 1 1 0 1 0 2 0 0 1 0 1 1 1 0 2 1 1 1 2 1 1 0 0 1 0 1 0 2 0 2 0 0 0 2 0 0 0 0 2 1 1 0 0 0 0 0 2 0 1 0 1 0 1 2 0 0 2 0 0 2 0 0 2 0 0 0 1 0 0 1 1 1 0 1 1 0 0 0 0 1 0 0 0 0 0 1 0 0 0 1 0 0 0 0 0 0 1 1
44 0 0 0 0 0 0 1 0 1 1 0 0 0 0 0 0 0 0 1 1 2 1 2 2 0 0 1 1 2 1 0 1 0 2 0 2 1 1 0 1 1 0 0 0 1 1 0 0 2 0 0 0 2 0 1 0 0 0 0 2 2 2 2 0 0 1 1 2 1 1 1 2 0 1 2 1 0 2 0 0 0 0 1 1 0 0 0 0 2 0 0 0 0 0 1 0 0 0 2 0 0 1 1 1 1 2 2 0 2 0 0 0 1 0 1 0 0 0 0 2 0 1 1 0 1 1 1 1 1 1 1 0 0 0 0 0 1 0 1 0 2 0 0 2 2 1 0 1 1 0 1 0 0 1 1 1 2 0 0 0 0 1 2 1 2 2 0 2 2 0 2 1 1 1 0 2 0 0 0 0 1 0 1 0 0 1 0 0 0 0 0 0 0 0 1 1 0 1 0 0 0 0 0 2 2 2 0 0 0 2 1 1 0 0 0 0 0 1 0 1 1 1 0 0 2 2 0 0 0 0 0 0 0 1 0 2 2 2 0 0 1 2 2 2 0 0 0 0 0 0 0 2 0 0 0 0 1 0 0 0 0 0 2 0 0 0 0 1 1 0 1 0 2 0 0 0 2 2 1 0 0 2 2 2 0 1 2 0 2 0 1 0 2 2 0 2 1 0 1 2 0 2 1 0 0 1 0 0 0 0 0 0 1 2 1 0 0 0 0 1 0 0 1 1 0 1 2 1 1 2 1 0 0 0 0 0 2 0 0 0 0 1 0 0 0 0 1 2 1 0 0 0 0 1 0 1 0 0 1 1 1 2 0 2 1 0 1 2 0 0 2 1 1 0 0 0 0 1 0 2 0 1 2 1 1 1 0 0 1 0 0 1 0 2 0 1 0 2 2 0 2 1 0 0 0 1 1 0 0 0 0 0 0 0 1 0 0 1 0 0 1 0 1 1 1 0 0 1 0 1 0 0 0 1 1 0 1 0 0 2 1 0 0 1 2 1 1 2 1 0 0 0 2 1 0 1 1 0 0 1 1 1 1 0 1 1 2 0 0 0 0 2 2 2 0 2 0 2 2 2 0 1 0 1 0 1 0 0 2 0 2 0 1 0 0 1 1 1 1 1 1 2 0 0 0 2 1 0 0 0 1 0 0 0 0 0 0 0 1 2 0 0 2 1 0 0 1 0 2 0 2 0 0 0 1 1 0 0 1 0 0 2 1 1 0 0 2 2 1 0 0 1 1 1 1 1 1 0 1 0 0 1 0 0 1 1 0 1 0 1 2 1 0 0 0 1 1 1 2 0 0 0 0 1 0 0 1 0 0 0 0 0 0 1 0 0 1 0 1 1 1 1 1 0 2 0 1 0 2 0 0 0 0 1 2 1 0 0 0 1 0 0 0 0 0 2 1 0 0 0 0 1 1 2 0 1 1 2 0 1 1 0 0 1 0 2 0 2 1 0 2 0 2 0 1 2 0 1 0 0 0 1 1 0 1 1 1 0 0 1 0 0 0 0 1 1 1 1 1 2 0 0 1 1 2 1 0 0 2 1 0 0 0 1 0 0 1 0 1 1 1 0 0 2 0 1 2 2 0 0 0 0 0 0 1 2 1 1 0 0 0 1 1 1 0 1 0 1 0 1 1 0 1 0 1 1 0 0 0 0 0 1 1 1 0 0 2 1 1 1 1 1 0 0 1 1 0 0 0 0 0 1 0 0 1 0 0 2 2 1 0 1 0 0 0 1 1 1 1 1 2 0 0 1 1 0 2 1 2 0 2 0 1 1 1 0 0 0 1 0 1 0 2 1 1 0 0 0 1 0 0 2 2 2 0 2 1 2 1 1 1 2 1 0 0 0 2 2 0 0 0 0 1 0 1 0 0 0 0 0 0 0 0 0 0 0 0 1 0 0 2 0 0 2 0 0 0 0 0 1 0 0 0 0 1 0 0 1 0 0 0 0 2 0 2 0 0 1 2 2 2 1 0 0 1 1 1 0 0 2 0 1 1 2 0 1 0 0 0 0 1 0 0 2 1 0 1 0 2 0 1 0 0 1 0 1 2 2 2 0 2 1 0 0 0 1 1 0 0 0 2 0 1 0 0 1 0 0 0 0 0 2 1 1 0 2 1 1 0 2 0 0 0 2 0 2 2 0 0 1 1 0 0 0 0 0 0 1 1 0 0 0 0 0 0 0 0 1 0 1 1 0 1 0 0 1 0 0 2 0 0 0 1 1 0 0 0 0 1 0 0
45 1 0 0 0 0 0 2 0 1 1 0 0 1 0 1 0 1 1 0 1 1 0 2 2 0 0 1 1 2 1 0 1 1 1 1 2 1 1 0 1 1 1 0 0 1 1 0 0 1 0 0 0 0 1 0 0 0 0 0 0 1 2 2 0 0 1 0 0 0 0 2 2 0 0 2 2 2 2 1 1 0 0 0 0 0 0 0 0 2 0 0 2 0 0 1 0 2 2 2 2 0 0 0 1 1 2 1 1 1 0 2 0 1 0 1 0 0 1 0 1 0 2 2 1 1 1 1 2 1 0 0 1 0 0 0 0 0 1 0 0 2 0 0 1 2 0 0 2 2 0 2 0 0 0 0 0 2 0 1 2 2 1 1 0 0 0 1 2 2 0 0 1 1 2 0 1 1 0 1 0 1 1 2 1 2 1 1 0 0 0 2 0 1 2 1 0 0 0 0 0 0 0 1 2 0 0 1 1 0 1 1 0 0 0 0 0 0 1 1 2 1 0 0 1 1 1 2 0 2 1 1 1 1 2 0 0 1 2 1 0 1 1 2 2 0 0 0 0 0 0 0 0 0 0 0 1 1 1 1 0 1 0 1 1 1 0 0 2 0 0 2 2 2 0 0 0 2 1 1 1 0 0 0 1 0 0 0 0 2 0 2 0 2 2 0 1 0 1 0 1 0 2 1 1 0 1 1 1 1 0 1 0 1 2 0 0 0 0 0 1 2 0 0 1 0 2 0 0 0 1 1 0 0 0 0 0 1 1 1 1 1 0 0 0 0 0 1 2 1 1 1 0 1 1 1 1 0 1 0 1 1 1 0 1 1 0 1 1 1 1 1 0 0 1 1 0 1 0 1 1 1 0 0 0 1 1 0 0 0 0 0 0 1 2 0 1 0 0 0 0 0 1 1 2 1 1 1 0 0 0 0 0 0 0 1 0 0 0 0 0 1 1 2 0 0 0 0 0 0 0 0 1 1 0 0 0 1 0 1 2 1 0 1 0 2 1 0 0 1 0 0 0 2 1 1 0 2 2 1 1 0 1 1 0 2 2 1 0 1 2 2 2 2 1 1 1 1 2 0 1 1 1 0 2 0 0 1 1 0 2 2 1 0 1 0 1 0 0 2 2 2 2 0 0 0 2 2 0 1 0 0 0 0 0 0 0 0 0 1 1 1 2 2 0 0 0 2 0 2 0 2 2 2 1 0 2 0 1 2 0 0 1 1 1 0 0 2 2 0 0 0 0 1 1 1 0 0 0 1 1 0 2 0 0 1 1 1 1 0 1 0 0 0 0 0 0 2 2 1 1 0 0 0 1 0 1 1 0 0 0 1 1 0 1 0 1 0 0 0 0 2 1 0 0 1 1 1 0 2 1 0 0 0 1 0 0 1 1 0 1 0 0 1 0 1 1 2 0 0 1 1 0 2 1 1 2 0 2 0 1 0 0 1 1 0 1 0 1 0 0 2 1 0 2 0 2 0 2 0 0 0 1 0 0 1 0 0 1 0 1 0 0 0 0 1 1 2 1 1 2 0 0 0 0 2 2 1 0 1 1 1 0 0 1 0 0 0 0 0 0 1 0 0 0 2 0 0 1 1 1 1 0 0 0 1 1 2 1 0 1 0 0 0 1 0 0 0 1 0 1 0 0 1 0 1 1 0 0 0 0 1 0 0 1 0 1 1 0 0 0 0 0 0 0 1 0 0 2 1 0 0 1 2 0 0 1 0 2 2 1 1 1 2 2 0 1 2 0 0 1 1 0 0 2 2 1 1 1 2 0 2 0 1 1 1 0 0 0 0 0 0 1 2 1 1 1 0 0 2 0 0 2 0 1 0 0 0 2 0 2 1 0 2 0 0 0 1 1 0 1 1 2 2 0 0 0 0 1 0 0 0 0 0 0 0 0 0 1 0 0 2 0 0 2 0 0 0 1 1 0 0 0 0 0 1 1 1 1 2 0 0 2 0 0 2 0 0 2 2 2 2 1 0 0 1 0 1 0 0 2 0 0 0 2 2 2 0 0 0 0 2 0 1 1 1 1 0 0 1 1 1 1 0 1 1 1 0 1 1 0 1 2 2 0 0 2 1 0 0 0 1 0 1 0 0 1 0 2 1 1 0 2 1 1 0 1 1 0 0 2 0 1 0 2 0 2 1 0 0 1 0 0 1 0 0 1 0 0 1 1 1 0 0 0 0 0 0 2 0 0 0 0 1 0 0 0 1 0 1 0 0 0 1 0 0 0 0 0 0 1 1
46 0 0 0 1 1 1 2 0 1 1 1 1 2 0 2 0 0 0 1 1 1 1 0 1 0 0 2 2 2 2 1 0 0 0 1 1 1 0 0 1 1 0 1 0 1 1 0 0 0 0 0 0 1 1 0 1 0 0 0 1 2 2 2 1 1 1 0 1 0 1 1 2 0 0 2 2 1 2 0 0 0 0 1 1 0 0 1 1 2 1 1 0 0 0 1 0 1 1 2 2 0 0 0 1 1 2 0 2 0 0 2 0 1 0 0 0 0 1 1 0 1 2 2 0 0 0 1 1 1 0 0 0 1 1 0 1 0 0 0 0 2 0 0 0 0 0 0 0 0 0 0 0 2 0 0 0 1 0 0 0 1 1 2 1 2 0 1 1 2 0 1 0 2 2 0 1 0 0 0 0 0 1 2 0 1 2 0 0 0 1 0 0 0 2 2 1 1 1 0 0 0 0 2 2 1 1 1 1 0 2 1 0 0 0 0 0 0 1 1 1 0 0 0 2 1 0 2 1 1 0 0 0 1 2 1 0 1 2 0 0 0 1 2 2 0 0 0 0 0 0 0 0 0 0 1 1 1 0 0 0 0 0 0 0 0 0 2 2 2 0 1 2 2 0 0 1 2 2 2 2 0 0 0 2 1 0 1 0 2 1 1 0 1 2 0 1 1 0 0 0 0 2 2 2 0 0 0 1 1 0 1 0 1 1 1 0 0 1 1 0 2 1 1 0 0 0 1 1 1 2 1 0 0 0 0 0 1 1 0 1 0 1 0 0 0 0 0 1 1 1 0 0 1 0 1 1 0 1 0 1 1 2 0 2 0 1 1 2 0 0 2 0 0 0 0 0 0 2 0 1 1 0 2 0 2 2 1 1 1 0 0 2 0 1 1 0 0 1 1 0 0 0 1 1 0 1 0 0 0 0 1 0 0 0 0 0 1 0 0 0 2 1 1 1 2 1 2 2 0 0 1 0 2 2 0 0 2 0 0 1 0 0 0 1 0 1 1 1 2 0 0 0 1 0 0 0 1 1 1 0 0 1 0 0 1 1 2 0 1 1 1 2 2 1 1 1 0 2 1 1 0 0 0 1 0 0 0 2 0 2 2 0 2 0 0 1 1 1 2 1 2 1 1 0 0 2 1 0 0 0 1 0 0 0 0 0 0 0 1 1 1 0 1 1 0 0 0 0 2 0 0 1 0 0 0 0 0 2 0 1 1 1 1 1 0 0 1 1 1 0 0 0 2 1 0 0 0 0 1 1 0 1 0 0 1 1 2 0 1 0 0 0 0 0 0 0 1 1 2 0 0 2 0 1 2 1 2 1 1 0 0 1 0 1 0 0 0 0 1 1 2 2 0 0 1 2 1 1 1 1 0 0 0 2 0 0 0 0 0 1 0 0 1 0 0 1 2 0 0 0 0 0 2 1 0 1 2 2 0 1 1 0 1 1 0 1 0 1 0 0 1 2 0 1 0 2 1 1 1 1 1 0 0 1 2 1 0 0 1 0 1 0 0 0 1 1 1 0 0 1 1 1 0 0 1 0 2 1 1 1 0 0 1 1 0 0 0 0 0 0 0 0 0 1 2 0 1 1 0 1 0 0 1 1 1 0 0 0 0 0 0 0 1 1 0 0 0 1 0 2 1 0 0 0 0 0 0 0 1 1 0 0 0 1 1 0 1 1 0 0 1 0 0 0 2 1 0 2 1 0 1 1 1 0 1 0 0 0 0 0 0 0 1 1 0 0 2 0 0 2 2 0 0 1 2 0 2 2 2 2 2 2 2 2 0 0 2 0 1 1 1 0 2 1 1 2 1 0 2 0 0 2 2 2 0 2 2 2 0 1 2 1 2 0 0 0 1 1 0 0 0 2 0 0 1 0 1 0 0 1 0 0 0 0 0 0 1 0 0 0 2 0 0 1 0 1 0 1 1 1 0 0 0 0 2 0 0 1 1 0 0 2 0 0 2 0 0 2 2 2 2 0 0 0 0 1 0 0 0 2 0 0 0 2 2 2 0 1 0 0 0 1 1 2 0 0 1 0 1 1 1 1 1 1 1 2 0 1 1 0 1 2 1 1 1 1 0 1 0 1 1 1 2 1 0 1 0 0 0 0 0 2 1 1 1 1 1 1 0 1 1 1 1 0 1 2 2 0 1 1 0 0 0 1 0 2 0 2 0 1 0 1 0 0 0 0 0 2 0 0 0 0 0 0 0 2 0 0 1 0 0 0 1 1 0 1 0 1 0 0 0
47 1 0 0 0 0 0 2 0 2 2 0 1 1 0 0 0 2 1 2 2 2 1 2 2 0 1 1 1 2 1 0 1 1 1 1 1 1 0 1 0 0 1 1 0 0 2 0 0 1 1 0 1 0 1 1 0 0 0 1 0 1 1 1 1 0 1 0 1 0 0 1 2 0 2 2 0 1 2 0 1 0 0 1 1 0 0 1 1 1 0 1 1 1 1 2 0 2 2 2 0 0 0 0 2 2 2 2 0 2 0 1 1 1 2 2 2 0 0 0 2 0 1 1 0 1 1 1 1 1 1 1 1 0 1 0 1 0 1 0 1 1 0 0 2 1 0 0 1 1 0 1 0 0 0 0 0 0 0 1 0 1 0 1 2 2 2 0 2 2 0 2 1 1 1 0 1 1 0 1 0 0 0 2 1 0 2 1 0 0 2 0 0 0 1 1 1 0 0 0 0 0 1 1 1 1 1 0 1 0 2 1 2 0 0 1 1 1 1 0 1 1 0 1 1 0 0 0 0 0 0 0 0 0 1 0 0 2 2 0 0 0 2 1 2 1 1 1 1 0 0 0 1 0 1 0 1 2 0 0 2 2 0 2 0 0 0 1 0 0 0 2 1 1 0 0 0 2 2 1 1 0 0 0 1 0 0 0 0 1 1 0 0 2 2 0 2 0 0 0 1 0 2 1 0 0 0 0 2 2 0 2 0 1 0 0 0 1 0 0 0 0 1 1 1 0 1 1 0 1 2 1 0 0 0 0 0 2 0 1 0 2 2 0 0 0 0 0 2 2 2 0 0 0 1 0 1 0 0 1 1 1 2 0 2 0 2 0 0 2 2 0 1 1 0 0 0 1 0 0 1 1 0 0 0 0 0 0 0 0 0 0 0 1 2 0 2 0 1 1 0 1 1 1 1 0 0 1 0 0 0 1 0 0 1 0 0 0 0 0 0 0 0 1 2 2 1 0 1 0 1 0 0 0 1 1 0 0 1 1 2 2 0 1 1 0 1 0 1 0 0 0 0 1 1 1 0 2 2 1 1 0 1 1 0 1 1 1 0 0 2 2 2 2 1 1 1 0 2 1 0 0 2 1 1 1 1 1 1 0 1 2 1 1 1 1 0 0 0 2 2 2 1 1 0 0 1 2 0 1 0 0 0 1 1 0 0 0 0 2 2 0 2 2 0 0 0 1 1 1 0 2 0 0 1 1 0 0 1 1 1 1 1 0 2 0 0 2 2 0 0 0 0 1 1 1 0 0 1 1 1 1 0 0 0 0 0 1 0 1 0 1 1 0 0 0 2 1 1 2 0 0 0 0 2 0 2 2 1 1 1 0 0 1 2 0 1 0 0 0 0 2 0 1 0 2 1 2 0 1 1 0 0 1 1 1 0 2 0 1 0 1 1 1 0 0 1 1 0 0 0 0 0 1 2 2 2 1 2 0 0 0 0 1 0 0 1 1 2 0 0 0 0 2 1 1 1 1 1 0 0 0 1 0 2 2 1 0 1 0 1 0 0 0 0 1 1 2 1 1 2 0 0 0 0 1 1 1 0 0 2 1 0 0 0 0 0 0 0 1 0 1 0 0 2 1 1 1 1 0 0 0 1 0 1 0 0 0 0 0 0 0 0 0 1 0 0 1 0 1 1 0 1 0 0 1 0 0 0 2 1 2 0 0 0 1 0 0 0 0 0 0 1 0 0 0 0 0 1 1 0 0 2 1 0 0 0 0 2 2 0 1 0 1 1 1 2 1 1 1 1 2 1 1 2 1 0 2 1 2 0 1 1 2 2 1 1 0 0 1 0 1 0 1 2 1 1 0 1 1 0 0 2 2 2 0 2 0 2 1 2 2 1 2 0 0 0 0 2 0 2 2 1 2 1 1 0 0 0 0 0 0 0 0 2 0 0 0 0 0 0 1 0 0 2 0 0 0 0 0 1 1 0 0 0 1 1 0 2 1 0 0 2 0 0 2 0 1 2 2 1 1 0 0 0 0 0 0 0 0 1 0 0 0 2 2 2 0 0 1 0 1 1 1 0 2 0 1 0 2 0 1 0 0 0 0 1 0 0 0 0 0 2 1 2 0 0 1 0 1 0 2 1 2 1 1 1 0 0 1 0 1 2 0 0 0 0 0 2 0 1 1 1 0 1 0 2 2 0 0 1 1 0 0 0 0 0 0 1 0 1 0 0 0 0 0 0 0 1 0 1 0 0 1 0 0 0 1 1 2 1 1 0 1 0 0 0 0 1 0 1 0
48 1 0 0 0 0 0 2 1 0 1 0 1 1 0 0 0 1 0 0 0 2 0 2 2 0 1 1 2 1 1 2 1 0 2 1 2 1 0 0 0 0 0 0 0 0 0 0 0 0 0 0 1 0 1 0 0 0 0 1 1 1 0 0 0 0 2 1 1 0 0 0 2 1 1 2 1 2 2 0 2 0 0 1 1 0 0 0 0 2 0 1 0 0 1 2 1 0 0 1 0 0 1 1 1 1 2 0 1 1 0 1 1 2 1 2 0 0 1 0 1 0 1 1 0 1 1 1 1 1 0 0 1 0 0 0 1 0 0 2 0 2 0 0 0 0 0 0 0 0 0 1 0 0 1 0 0 0 1 0 0 0 1 2 1 1 1 1 1 2 0 0 0 2 1 0 0 1 1 0 0 1 1 1 0 1 1 1 0 0 0 1 0 0 2 2 1 0 0 0 0 0 0 1 2 1 1 1 1 0 2 0 1 0 0 0 0 1 2 1 2 0 0 0 1 0 0 2 0 2 0 0 0 0 1 0 0 1 2 0 0 0 1 1 2 0 0 0 0 1 1 1 1 0 0 1 0 2 1 1 0 1 0 0 0 0 0 1 0 0 0 2 0 2 0 0 0 1 2 0 0 0 0 0 1 0 0 0 0 2 0 2 0 2 2 0 2 1 1 1 1 1 2 0 0 0 1 1 1 1 0 1 0 0 1 0 0 1 0 0 0 1 2 1 1 0 0 1 0 1 2 1 0 0 0 0 0 1 1 1 1 1 0 0 0 0 1 0 1 0 0 0 0 1 1 1 1 0 0 1 1 1 2 0 2 0 0 1 2 0 0 2 1 1 0 0 0 2 0 0 1 0 0 1 1 1 1 0 0 0 0 0 0 0 2 0 0 1 0 0 0 0 1 1 1 0 0 1 1 0 0 1 0 0 1 0 1 0 0 0 0 0 0 1 0 1 1 1 1 0 0 2 1 1 0 0 0 0 0 0 2 0 0 2 1 2 1 0 0 0 0 0 0 2 1 1 0 1 1 0 1 0 0 0 0 0 0 1 0 0 1 1 0 0 0 2 1 0 1 2 1 1 0 0 2 2 0 1 0 0 1 1 0 2 0 0 1 2 2 2 0 2 1 1 0 0 1 0 0 1 0 0 0 0 0 0 0 0 0 0 1 2 0 0 0 1 0 1 0 2 0 1 0 0 0 1 0 0 2 2 1 1 2 0 2 0 0 0 0 2 1 1 0 0 2 1 1 1 0 0 0 0 0 0 0 0 0 0 2 0 1 0 1 0 0 0 2 2 1 2 0 0 0 0 2 0 1 2 0 0 0 0 1 0 0 0 0 1 0 1 1 0 1 1 0 1 1 2 0 1 0 0 1 1 1 1 1 1 0 1 1 1 0 1 0 0 1 1 0 0 0 0 0 2 1 1 2 1 2 0 1 1 0 1 0 0 2 0 1 1 0 2 2 0 2 0 2 0 0 0 0 0 1 1 1 1 0 0 1 1 0 2 1 0 0 1 1 1 0 0 2 0 0 0 1 2 0 0 0 2 2 0 0 0 0 0 0 0 0 1 0 1 0 1 1 2 2 0 1 0 0 0 0 1 2 1 1 2 1 1 0 0 1 1 1 0 1 1 0 1 1 0 0 0 0 0 0 0 0 1 0 1 0 0 1 0 0 1 1 0 0 1 0 1 0 1 0 0 1 0 0 1 1 0 0 1 0 1 1 1 1 0 0 1 1 0 2 1 0 0 1 1 0 0 0 1 0 2 1 2 1 1 1 1 1 0 1 0 0 1 1 1 0 2 0 0 2 1 0 2 0 0 2 1 2 0 1 0 2 0 1 1 0 2 0 0 0 1 1 0 0 0 2 1 0 0 0 0 1 0 1 1 0 1 1 0 1 0 0 0 0 1 0 0 2 0 0 0 0 0 1 0 0 0 0 1 0 0 2 1 0 0 1 1 0 1 0 1 1 2 1 1 0 0 0 0 0 1 1 0 2 0 1 0 2 2 2 0 0 1 0 1 0 1 1 1 1 1 0 1 0 0 1 1 2 2 1 0 2 1 0 2 2 2 2 1 2 0 0 0 0 2 1 2 1 1 1 0 0 0 0 1 2 2 1 0 1 1 0 0 0 0 0 0 2 0 2 2 0 0 1 1 0 0 1 0 1 0 0 0 0 0 0 0 0 2 0 0 2 0 0 0 0 0 0 1 1 0 0 2 0 0 1 2 0 0 1 0 0 0 0 2
49 1 0 1 0 0 1 2 0 1 1 0 0 0 0 0 0 1 1 2 2 2 1 1 2 0 0 0 2 2 0 1 1 0 1 1 1 1 1 1 0 0 0 1 0 1 2 1 0 0 1 1 0 1 1 1 0 0 0 0 1 1 2 2 0 0 1 2 1 0 0 1 2 0 2 2 0 1 2 1 0 0 0 1 1 0 1 0 0 2 0 1 1 0 0 2 0 2 1 2 1 0 0 0 1 1 2 1 1 1 0 0 0 0 0 1 1 0 0 0 2 0 0 0 0 0 0 1 2 1 0 0 0 0 0 0 0 1 0 1 0 1 0 0 0 0 0 0 2 2 0 1 0 0 0 0 1 2 1 0 1 1 1 1 2 2 1 1 1 2 0 1 2 0 1 0 1 0 0 0 0 0 0 1 0 0 1 1 0 0 2 1 0 0 1 1 2 0 0 0 0 0 0 2 2 0 0 0 1 0 1 2 1 0 0 1 1 0 1 0 1 1 1 0 0 1 1 0 0 0 1 1 0 0 1 0 0 2 2 0 0 0 2 1 2 1 1 1 1 0 0 0 1 0 0 0 2 1 0 0 0 0 0 0 0 0 0 1 2 0 0 1 1 2 0 0 0 1 1 0 0 1 1 1 1 0 1 1 0 2 1 0 0 1 2 0 1 2 0 1 2 1 2 1 1 2 0 0 1 1 0 1 0 0 0 0 0 1 0 0 0 1 1 2 1 0 1 2 2 1 0 2 0 0 0 0 0 2 0 0 0 0 2 0 1 0 2 1 2 1 1 0 0 0 1 0 0 1 0 2 2 2 1 1 1 0 0 2 1 1 1 1 0 0 0 0 0 0 0 0 1 0 0 1 0 1 2 0 0 0 0 0 1 0 2 0 1 0 0 0 0 0 0 0 0 0 0 1 0 0 0 0 0 0 1 0 1 1 0 0 0 1 1 1 1 2 1 1 1 0 0 1 0 0 1 1 0 1 0 0 1 1 0 1 2 1 1 0 1 0 0 1 0 2 2 2 0 1 1 0 0 0 0 0 0 1 1 2 0 0 1 1 2 2 1 0 1 0 2 0 0 0 1 0 2 0 0 0 0 0 0 0 0 0 0 0 0 1 1 2 1 2 2 1 0 1 1 0 0 1 1 0 0 1 1 0 0 0 0 2 2 0 1 2 1 0 0 1 0 2 0 1 1 0 0 2 1 0 2 0 2 1 1 1 1 2 1 2 2 0 0 0 0 2 1 0 0 0 0 0 0 0 1 0 0 1 1 0 0 0 1 1 0 0 0 0 0 2 2 1 0 0 1 0 0 1 1 2 0 0 0 0 1 0 0 0 0 0 0 1 1 2 1 1 0 2 1 1 1 1 0 0 0 0 0 0 0 0 0 0 0 0 0 0 0 0 2 2 0 0 1 0 0 1 2 1 1 1 0 2 0 0 0 1 0 0 2 0 0 0 0 2 1 1 1 0 1 1 2 0 0 0 0 1 1 1 1 1 1 0 1 0 0 0 0 0 0 1 0 0 1 2 2 0 0 2 0 2 0 1 1 0 0 1 0 0 0 1 0 2 0 2 0 0 0 2 1 2 2 0 0 0 0 1 1 0 0 0 1 0 0 0 1 0 0 2 2 0 1 0 1 1 0 0 0 0 1 1 0 1 0 1 0 0 1 0 1 0 0 0 0 0 2 1 0 2 1 0 2 0 0 2 2 0 0 0 0 2 0 0 0 0 1 1 1 1 0 1 1 1 2 2 1 1 2 2 1 2 2 2 0 2 2 2 2 0 0 0 0 0 0 2 0 1 1 1 0 0 1 2 0 0 1 1 2 1 1 0 2 0 2 2 2 1 0 0 0 1 2 0 2 2 2 0 0 1 1 0 1 0 1 0 0 0 1 0 0 0 1 0 0 2 0 0 1 1 1 0 0 0 2 0 0 0 0 0 1 0 1 0 1 0 0 1 0 1 0 1 1 1 0 0 0 0 0 0 0 1 0 0 1 0 0 0 2 2 2 0 1 0 0 2 1 1 1 2 0 1 1 1 0 1 0 0 1 1 2 1 2 2 0 2 0 0 0 0 0 1 0 1 0 2 0 2 0 0 0 0 1 0 0 0 2 0 1 1 0 2 1 0 1 0 0 1 1 0 2 0 0 0 2 0 0 1 1 0 2 0 2 2 0 0 0 0 0 1 0 1 1 0 1 1 0 2 0 2 2 0 1 2 1 1 0 1 0 0 0 0 0 1 0 1
50 0 0 0 0 0 0 2 0 1 1 0 0 0 0 0 0 1 0 1 1 1 0 2 2 0 2 1 1 2 2 0 0 1 1 1 2 1 0 0 1 1 0 1 0 0 0 0 0 1 0 0 1 0 0 0 0 0 0 2 0 2 0 0 0 0 1 0 1 1 0 1 2 0 1 2 1 0 2 0 0 0 1 0 1 0 0 0 0 2 0 0 2 0 0 1 0 2 2 2 2 0 1 1 0 0 2 1 1 1 0 1 1 1 2 2 1 0 1 0 1 0 2 2 0 0 1 0 2 1 0 0 0 0 0 0 0 0 0 2 0 2 0 0 0 0 0 0 0 0 0 1 0 2 0 0 1 1 0 0 1 1 2 2 1 1 0 1 0 1 0 1 1 1 2 0 1 0 0 0 0 0 1 2 1 2 1 1 0 0 2 1 0 0 2 2 2 0 1 0 0 1 0 2 2 0 0 1 0 0 2 1 1 0 0 0 0 0 0 0 1 1 1 0 1 1 1 2 0 1 0 0 0 1 1 1 0 2 2 0 0 0 1 1 1 0 0 0 0 0 0 0 0 0 0 0 1 2 1 1 0 1 0 0 1 1 0 0 1 0 0 1 0 2 0 0 0 2 2 1 1 0 2 2 1 0 1 1 0 2 0 1 0 2 1 0 2 0 0 0 2 0 2 0 0 0 1 0 2 2 0 2 0 1 1 0 0 1 1 1 0 1 1 1 1 0 1 1 1 0 1 1 0 0 0 0 0 1 1 0 1 0 1 0 0 0 0 1 1 0 0 1 0 0 2 0 1 0 1 1 2 2 1 0 1 1 0 1 2 0 0 2 1 1 1 1 0 1 0 0 1 2 0 1 0 1 1 0 0 0 0 0 1 1 2 0 2 0 1 1 0 1 1 1 2 1 0 1 0 0 0 0 0 0 1 0 1 0 0 1 0 1 0 0 1 2 2 0 1 0 1 0 0 0 0 0 0 1 0 0 2 1 0 2 1 0 1 1 2 2 0 0 0 2 2 0 0 2 2 1 2 0 0 0 0 0 0 1 0 0 1 1 2 2 1 0 1 0 1 1 1 0 0 0 2 0 0 0 1 1 2 1 0 0 0 0 1 2 2 0 0 2 1 1 0 0 1 0 0 1 0 1 0 0 0 0 0 1 0 1 1 1 0 2 1 0 0 1 1 1 1 1 0 0 2 0 0 0 1 1 1 1 0 0 0 0 1 1 1 1 0 0 0 1 2 1 0 1 0 1 0 0 0 0 0 0 0 0 1 0 1 2 1 0 0 0 1 1 1 2 0 0 1 0 0 0 0 1 0 0 0 0 0 2 1 0 1 0 0 0 0 2 2 0 0 0 2 0 0 1 0 0 0 0 1 0 0 1 1 0 0 0 0 0 0 0 0 2 0 0 0 0 0 0 2 1 2 2 2 0 0 1 0 1 0 0 2 0 1 0 0 1 1 1 2 0 0 0 1 0 0 0 1 0 1 1 0 1 1 0 0 2 1 0 0 0 1 1 1 1 0 2 0 1 1 1 1 1 1 2 2 0 0 0 0 0 0 0 0 1 1 1 1 0 2 1 1 1 2 0 1 0 0 0 0 1 0 1 1 0 0 0 1 0 1 0 0 0 0 0 1 0 0 0 0 1 0 0 1 1 0 1 0 0 1 1 0 0 2 1 1 1 0 0 0 0 0 0 1 0 0 1 2 2 0 0 0 0 2 2 1 1 1 1 1 0 0 1 1 1 1 1 0 0 1 2 0 2 2 2 1 2 2 2 0 0 0 2 0 2 2 2 0 2 1 0 1 0 0 1 0 0 2 1 2 0 1 0 1 0 1 1 1 2 0 0 0 1 0 1 0 0 2 1 0 1 1 1 1 2 0 1 0 0 2 1 1 0 0 0 0 2 0 0 2 0 0 0 0 0 0 1 0 0 0 0 1 0 2 1 0 0 1 1 0 1 0 2 2 2 1 1 1 0 0 1 0 0 0 1 1 0 0 1 1 0 0 0 0 0 0 1 0 2 1 0 1 1 1 1 0 0 0 0 1 1 2 2 2 2 0 2 2 2 0 0 1 1 0 1 0 2 0 1 0 0 0 1 0 0 0 0 0 0 1 0 0 0 1 0 1 0 0 1 1 0 2 2 0 1 1 0 0 0 0 0 0 1 2 1 1 0 0 0 0 0 0 1 1 0 0 0 0 1 0 0 1 0 0 1 0 0 0 1 0 0 0 0 0 0 1 0
51 0 0 1 1 0 0 1 0 0 0 1 1 2 0 1 1 0 0 1 2 2 0 2 2 0 1 1 1 1 1 2 0 0 1 1 2 1 0 0 1 1 0 0 0 1 1 0 0 1 0 0 0 1 0 0 0 0 0 1 1 1 0 0 0 0 2 1 1 0 0 0 1 1 2 1 0 0 2 0 0 0 0 1 1 0 0 0 0 2 0 0 2 0 1 1 0 1 1 1 1 0 2 2 0 0 2 1 1 1 1 2 1 1 1 2 0 0 1 0 1 1 1 1 0 1 1 1 2 1 0 0 0 0 0 0 0 0 0 0 1 1 1 0 0 1 0 0 0 0 0 1 0 0 1 0 0 1 0 1 2 0 0 2 1 0 0 1 0 1 1 1 1 1 2 1 1 1 0 1 0 0 0 2 0 0 2 0 0 0 1 0 1 0 1 1 1 0 0 0 0 0 0 0 2 2 2 0 1 0 0 1 2 0 0 0 0 1 1 0 1 1 0 0 0 2 2 2 0 2 1 1 0 0 2 0 0 2 2 0 0 0 2 1 1 0 0 0 0 1 1 1 1 0 0 2 2 2 2 2 0 2 0 2 0 0 0 1 2 0 0 2 0 2 1 1 0 2 0 0 0 0 0 0 0 0 1 1 0 2 0 1 0 1 2 0 2 1 0 0 1 1 1 0 0 0 0 0 1 1 1 0 0 0 1 0 1 0 0 0 1 2 2 1 0 0 1 1 1 2 2 0 0 1 0 0 0 1 1 0 0 0 1 0 1 0 0 0 1 1 1 0 0 1 1 1 2 0 0 0 0 0 2 0 2 0 1 2 2 0 0 2 0 0 0 0 0 1 0 0 2 0 0 0 1 0 0 1 1 0 0 0 0 0 2 0 0 0 0 0 0 0 2 0 0 0 0 1 0 0 0 0 0 0 0 1 0 1 0 0 1 1 2 0 2 2 0 0 1 1 0 1 0 0 0 0 0 0 0 0 2 0 0 1 1 1 1 0 1 0 0 1 0 1 1 1 0 1 0 1 0 0 0 0 0 1 1 2 0 0 1 1 2 2 1 0 0 0 2 0 0 0 1 1 2 1 0 0 2 1 2 2 1 0 0 0 1 1 1 2 2 2 2 0 1 1 2 1 1 0 1 0 0 1 1 0 1 1 0 2 2 0 2 1 0 0 0 1 0 2 0 1 2 1 2 0 1 0 1 2 1 1 2 2 2 1 0 1 1 1 1 1 0 0 2 2 0 1 0 2 1 0 0 0 0 0 0 0 2 0 2 1 1 0 1 0 1 2 2 2 0 0 0 0 2 0 2 2 2 2 0 0 1 1 1 0 1 0 0 0 0 2 1 0 0 2 2 0 0 0 1 0 0 0 0 1 0 0 0 0 1 0 0 0 0 0 2 2 0 0 0 0 0 2 1 1 2 0 2 0 1 1 0 0 2 0 1 0 1 0 0 2 1 2 1 0 1 0 2 0 0 0 1 1 0 1 1 1 0 0 2 0 0 1 1 0 0 1 0 0 1 1 0 0 0 2 2 1 0 0 1 1 0 0 1 0 0 0 0 1 0 1 1 0 1 2 0 2 2 0 0 0 1 0 1 0 0 1 1 0 0 0 1 0 1 1 1 0 0 0 0 0 0 0 0 0 0 0 0 0 0 0 0 0 0 0 0 0 0 0 0 0 1 0 0 2 0 0 2 1 0 1 2 2 0 0 0 1 0 0 0 1 1 0 0 1 0 1 0 0 2 2 2 2 2 2 1 2 1 2 0 1 2 2 2 0 0 1 0 1 1 2 0 1 1 2 1 0 1 2 0 0 0 0 0 0 2 1 1 0 1 1 0 2 0 0 0 1 0 1 0 0 2 1 0 1 1 1 1 0 1 1 0 0 2 0 1 0 2 0 0 1 0 0 2 0 0 0 0 0 2 0 0 0 0 0 0 0 0 2 0 0 1 1 0 2 0 0 1 2 2 2 0 0 0 0 1 0 0 0 1 0 0 0 2 2 2 0 0 0 0 2 0 1 1 1 1 1 0 1 0 1 0 1 1 1 1 1 2 2 0 2 2 0 0 0 0 2 0 0 0 2 0 1 0 1 1 2 0 0 0 0 1 1 2 1 0 1 1 2 0 0 0 0 2 0 2 2 0 0 1 1 0 1 1 1 1 0 2 2 0 1 0 1 1 1 0 0 2 0 0 0 0 1 0 0 1 0 0 1 0 0 0 2 0 0 1 0 0 0 2 0
52 0 0 0 1 0 0 2 0 0 0 1 1 1 0 0 0 1 1 2 2 2 1 2 2 0 0 2 2 2 2 1 1 0 2 0 2 1 1 0 1 1 1 0 0 1 0 0 0 1 0 0 0 1 0 0 0 0 0 2 0 1 1 2 0 1 1 1 1 0 0 0 2 0 1 2 0 1 1 0 1 0 0 1 1 0 0 2 2 2 1 1 1 1 0 1 0 2 2 2 0 0 0 0 0 0 2 2 0 2 0 2 0 1 0 1 0 1 0 0 2 0 0 0 0 0 0 2 2 2 1 1 0 0 2 2 0 0 0 0 0 2 1 0 1 2 0 0 2 2 0 2 0 1 0 0 0 0 1 0 1 1 1 2 1 2 0 1 1 1 0 0 2 0 2 0 1 1 0 1 0 0 0 2 2 1 1 2 1 0 2 1 1 2 1 1 2 1 0 0 0 0 1 1 2 1 1 1 0 0 1 1 0 0 0 1 1 2 2 1 2 1 0 0 0 1 1 1 0 1 0 0 1 1 1 0 0 1 1 1 0 1 1 1 2 0 0 0 0 0 0 0 2 0 0 0 0 1 1 0 0 0 0 2 1 0 1 0 1 1 1 2 2 2 0 1 0 2 2 0 0 0 0 0 1 0 0 1 0 2 0 1 1 2 2 0 2 1 1 1 1 0 2 1 1 0 1 0 1 1 1 0 0 0 1 0 0 1 0 0 0 2 2 0 2 1 1 2 1 1 2 1 0 0 0 0 0 1 1 0 0 0 1 0 0 0 1 0 2 1 1 0 0 0 2 0 1 0 0 2 2 2 1 0 1 2 0 1 1 1 1 1 0 0 0 0 0 1 0 0 1 0 0 1 0 1 1 1 1 0 1 1 1 0 1 1 0 1 0 0 0 0 0 2 2 0 0 1 0 0 0 1 1 1 1 0 0 0 0 0 0 1 1 1 0 1 1 0 0 0 0 0 0 0 1 1 1 1 0 0 1 1 1 1 2 1 1 0 0 1 0 0 0 0 0 0 0 2 2 1 1 0 0 0 0 1 1 1 0 0 1 1 2 2 0 0 0 1 1 1 1 0 0 0 2 1 0 0 0 1 0 1 0 1 1 1 2 1 1 1 1 2 2 0 0 0 2 2 0 0 0 0 0 0 0 0 1 0 0 1 1 1 1 2 1 0 0 0 1 1 1 0 1 0 1 0 1 0 2 0 2 2 1 1 1 2 1 1 1 1 0 0 0 1 2 0 1 2 0 0 0 0 1 0 0 1 0 1 0 1 1 2 0 0 0 0 0 2 2 1 1 0 0 0 1 0 1 0 0 0 0 0 0 0 0 0 0 0 0 0 0 2 0 1 0 2 0 2 0 1 0 0 0 0 1 0 0 0 0 0 1 0 0 0 0 0 2 1 0 0 0 0 0 2 1 0 2 0 2 0 0 1 0 2 0 0 0 0 2 0 1 1 1 1 1 0 1 1 1 1 1 1 0 0 1 2 0 0 2 0 0 1 1 1 1 0 1 1 0 0 1 0 1 1 0 1 1 1 0 0 1 0 0 0 0 0 0 0 0 0 0 0 0 0 2 2 1 1 1 0 0 0 0 0 0 0 0 1 1 0 0 0 1 0 1 0 0 0 0 0 2 0 1 0 0 1 0 0 1 1 0 1 0 0 2 0 0 1 1 1 1 1 1 1 0 0 0 0 2 2 0 0 2 1 0 0 1 0 1 1 1 0 0 1 1 1 2 1 1 1 1 1 0 0 1 2 1 2 2 2 1 2 0 1 1 1 0 1 0 1 1 1 0 2 2 2 0 0 0 0 0 0 2 2 2 0 2 0 1 1 1 1 2 2 0 0 0 1 0 1 0 0 2 1 0 2 0 1 0 0 0 1 0 1 1 0 1 0 0 0 0 2 0 0 2 0 0 0 0 0 0 1 0 0 0 1 0 0 2 2 0 0 1 1 0 2 0 0 1 2 2 2 1 0 0 1 0 1 0 0 2 0 0 0 2 1 2 0 1 0 0 2 0 1 2 2 0 0 1 1 0 0 0 0 1 1 1 2 2 2 0 2 2 2 1 0 1 1 0 1 0 2 0 1 1 1 1 1 0 0 0 0 2 0 1 1 0 0 1 0 2 0 0 0 2 0 2 1 0 0 1 1 0 0 1 0 1 0 1 1 0 0 0 0 0 2 0 0 2 1 1 0 0 1 0 1 2 1 0 0 0 0 0 2 0 0 0 1 1 0 0 1
53 1 0 0 0 0 0 1 0 0 0 1 0 1 1 0 1 0 0 2 1 2 0 2 2 0 0 2 2 2 2 1 1 1 2 1 1 2 0 0 0 0 1 0 0 0 0 0 0 0 0 0 0 0 1 1 1 0 0 0 0 0 1 1 0 0 0 0 0 0 0 0 2 0 2 2 0 1 2 1 0 0 0 1 1 0 0 0 0 1 0 0 2 0 1 2 0 0 0 1 0 1 0 0 0 0 2 1 0 2 0 0 1 2 1 2 1 0 1 0 1 0 1 1 0 0 0 1 2 1 0 0 0 0 0 0 0 0 0 0 0 2 1 0 0 1 0 0 1 1 0 2 0 1 0 1 1 1 0 1 0 1 1 2 1 1 1 1 0 0 0 0 0 2 1 0 2 0 0 0 0 0 0 2 1 1 1 1 0 0 0 1 1 2 1 1 1 0 1 0 0 0 1 2 2 0 0 0 2 1 2 1 1 0 0 0 0 1 2 1 1 0 0 0 0 1 1 0 0 0 0 0 0 0 2 0 0 2 2 0 0 0 2 1 1 0 0 1 1 1 1 1 1 1 1 0 0 1 1 0 0 0 0 1 0 0 0 2 2 2 0 1 1 2 0 1 0 1 2 1 1 1 1 1 2 1 0 2 0 2 0 0 0 2 2 0 2 0 0 0 2 0 0 0 0 0 0 0 2 2 2 1 0 0 1 0 0 1 1 1 1 2 1 0 2 0 2 1 1 1 0 2 1 2 0 0 0 2 0 0 0 0 2 0 1 0 0 0 2 1 1 0 0 0 1 0 1 0 0 0 0 0 1 0 1 1 0 1 2 0 0 2 1 1 0 0 0 0 0 0 1 1 0 1 0 1 1 0 0 1 0 0 0 0 2 0 0 1 1 1 0 1 0 1 2 1 0 1 0 0 0 0 0 1 0 0 0 0 0 0 1 1 0 2 0 2 1 0 2 0 2 1 0 1 1 0 0 1 0 0 2 0 0 1 2 0 1 0 2 0 0 0 0 0 0 0 0 2 2 2 2 2 0 0 0 0 0 2 0 1 2 1 2 2 1 1 1 0 2 1 0 0 1 0 1 0 1 1 1 0 2 2 1 1 1 0 1 1 1 2 1 2 2 0 0 0 2 0 1 1 1 0 0 0 0 1 0 0 0 1 1 1 0 2 2 0 0 0 2 0 2 0 0 0 0 1 0 0 2 1 0 0 1 1 1 1 0 1 1 2 1 1 0 1 1 0 1 0 0 1 0 0 1 0 0 2 2 0 0 0 0 2 0 0 0 0 0 0 0 2 0 0 0 0 2 1 1 0 0 0 1 1 0 0 0 0 2 0 0 0 0 2 2 0 0 1 1 1 0 2 2 0 0 1 0 0 1 1 0 0 0 0 0 0 0 1 1 0 0 0 0 0 0 0 1 1 1 0 2 0 1 0 0 1 0 0 2 0 1 0 0 1 0 1 2 0 1 1 2 0 0 0 2 0 2 2 1 0 1 0 1 0 0 1 1 1 1 1 1 1 2 0 0 1 0 1 2 1 0 1 1 1 0 0 1 0 0 0 0 0 0 0 1 0 1 1 2 2 2 0 0 0 0 0 0 1 1 2 2 0 0 0 1 0 1 1 1 0 1 0 1 1 1 0 0 1 0 0 2 2 0 2 0 0 1 1 0 0 0 0 0 0 0 0 0 2 1 0 1 0 0 0 2 2 0 0 0 1 1 1 0 0 1 1 0 1 2 1 2 2 2 2 1 1 1 2 1 2 1 2 0 1 1 2 1 1 0 0 0 0 0 2 0 2 0 0 1 0 0 2 0 0 2 2 2 0 2 2 1 0 0 1 1 1 0 0 0 1 0 1 0 0 1 1 1 0 0 1 1 0 1 1 0 0 1 0 0 0 0 0 0 2 0 0 2 0 0 0 0 0 2 0 1 0 0 0 1 0 2 0 1 0 0 2 0 1 0 2 1 1 1 1 0 0 0 0 0 0 0 1 2 0 0 0 2 2 2 0 0 0 0 2 0 1 0 0 1 1 0 2 0 0 2 0 1 1 1 1 1 1 0 1 1 1 0 0 1 1 0 0 0 2 0 0 1 1 1 1 0 0 0 0 0 1 1 2 0 2 0 2 0 0 1 0 2 0 2 2 0 0 2 0 1 0 0 1 0 0 1 0 0 0 1 0 0 0 0 2 0 0 0 0 0 1 0 0 1 1 0 2 0 0 0 2 0 0 0 0 1 1 0 0
54 1 0 0 0 0 0 2 0 1 1 0 0 2 0 1 0 1 0 2 2 2 0 2 2 0 1 0 1 1 1 1 1 0 2 0 2 1 0 0 1 1 0 0 0 0 0 0 0 1 0 0 0 1 1 1 0 0 0 1 1 1 2 2 0 0 1 1 2 0 0 0 2 0 1 2 1 0 2 0 0 0 0 1 1 0 0 1 1 2 1 2 1 0 0 1 0 0 0 2 0 0 1 1 1 1 2 2 0 2 0 0 0 1 0 1 0 0 1 0 1 0 0 0 0 0 0 1 2 2 0 0 0 0 0 0 0 0 0 0 0 2 0 0 1 2 0 0 0 0 0 1 0 0 0 0 0 0 1 2 0 1 1 2 0 0 1 0 0 2 1 0 0 2 2 0 2 0 0 1 0 0 1 2 0 1 2 1 0 0 1 1 0 0 2 2 2 0 0 0 0 0 0 2 2 0 0 0 0 0 1 1 1 0 0 0 0 0 1 0 1 1 0 0 0 0 0 1 0 1 1 1 1 1 1 0 0 2 2 0 0 1 2 1 2 1 1 0 0 0 0 0 1 1 1 1 1 0 0 0 0 0 0 1 0 0 1 0 0 0 0 1 0 2 0 0 0 2 2 2 2 0 0 0 1 1 1 0 0 1 0 0 0 2 1 1 2 1 0 1 1 1 2 0 0 0 0 0 2 2 0 2 0 0 2 1 0 0 0 0 0 1 2 1 1 0 2 2 1 1 1 2 0 0 1 0 1 0 2 0 0 0 1 0 0 0 1 2 2 1 1 1 0 2 0 2 2 0 1 0 1 1 2 0 2 1 0 2 2 0 0 2 0 0 1 1 0 1 1 0 2 0 0 1 0 0 0 0 0 1 0 1 0 0 2 0 0 0 0 0 0 0 0 2 2 0 0 1 0 0 0 0 0 0 0 1 0 0 2 0 0 1 0 1 2 2 1 0 0 0 0 0 0 0 0 0 0 0 1 2 1 0 0 0 0 2 2 0 0 0 0 1 0 2 2 0 2 1 1 1 2 0 0 0 0 0 0 2 0 1 1 1 2 2 1 0 1 0 1 1 0 0 0 0 2 0 0 0 1 1 1 2 0 0 0 0 2 2 2 2 0 2 1 1 0 0 1 2 0 2 0 0 1 1 1 0 0 0 0 2 2 0 1 1 0 1 1 0 0 2 1 0 2 1 0 1 1 0 1 1 1 1 1 1 2 1 0 1 1 1 1 1 0 0 2 2 0 0 1 1 0 0 0 2 2 0 2 1 1 1 0 1 1 0 0 1 1 1 1 1 0 0 0 0 0 0 0 1 0 0 0 0 1 0 1 0 0 0 0 1 1 2 1 1 1 2 0 2 0 1 1 0 1 2 0 1 1 1 1 0 2 0 0 1 0 0 0 2 0 0 0 0 2 2 2 0 2 0 2 0 0 0 0 0 2 0 1 0 1 0 0 1 1 0 2 0 0 1 0 1 1 0 1 1 1 1 1 1 0 0 2 0 0 1 1 0 0 0 1 1 1 1 0 0 0 0 1 1 0 0 2 1 1 0 1 0 0 0 0 1 1 0 0 0 2 1 0 1 1 0 1 0 0 0 0 1 2 1 1 0 0 0 1 0 2 1 1 1 1 0 1 0 1 0 0 1 0 0 0 1 1 1 1 1 2 0 0 1 0 0 0 0 1 0 0 0 0 0 1 0 0 1 1 1 0 0 1 1 1 1 0 1 1 0 0 0 1 2 0 0 1 1 1 1 2 0 0 2 0 2 0 0 1 2 1 1 0 2 0 2 2 2 0 1 1 1 1 1 0 2 0 0 2 2 2 0 2 0 2 1 2 1 0 2 1 0 0 2 1 0 1 1 2 2 0 1 1 0 0 1 0 0 1 0 1 1 1 0 0 0 0 2 0 0 2 0 0 0 0 0 1 0 0 0 0 0 1 0 2 0 0 0 1 1 0 1 0 2 2 1 1 1 0 0 0 0 0 0 1 0 0 0 1 0 1 1 1 0 0 1 0 2 0 2 0 0 1 1 0 1 0 1 0 0 0 0 2 1 2 1 0 2 2 0 0 0 0 1 0 1 0 2 0 1 0 0 0 1 0 0 0 0 1 0 0 0 0 1 0 0 1 0 0 1 0 0 1 2 0 0 1 1 1 0 2 1 2 1 1 0 2 0 0 0 0 2 0 1 1 0 0 0 0 1 0 0 1 1 1 2 1 1 0 2 0 0 0 0 0 0 0 0
55 0 0 0 0 0 0 1 0 0 0 1 1 1 1 0 1 1 0 1 1 2 0 2 2 0 0 2 2 2 1 0 2 1 2 0 2 2 0 0 1 0 1 1 0 0 0 0 0 1 1 0 1 1 0 1 1 0 0 1 0 1 0 2 0 0 1 0 2 1 0 1 2 0 2 2 0 1 1 0 1 0 1 0 1 0 0 0 0 2 0 1 1 0 0 1 0 1 1 1 1 1 0 0 2 1 2 1 1 1 0 2 2 2 2 2 2 0 2 0 0 0 1 1 0 1 1 1 2 2 1 1 0 1 1 0 1 1 0 1 2 0 0 0 2 2 1 0 1 1 0 1 1 0 1 0 0 1 0 0 0 1 2 2 0 1 1 1 1 2 0 1 1 1 1 1 1 0 0 0 0 0 0 1 1 1 0 2 1 1 1 2 0 1 2 1 1 1 0 0 0 1 0 1 2 0 0 0 1 0 1 1 1 1 0 1 1 0 2 2 2 0 0 0 1 1 0 0 0 0 1 1 1 1 0 1 0 2 2 0 0 1 1 2 2 0 0 0 1 1 1 1 2 0 0 0 0 2 1 1 0 1 0 2 0 0 0 0 1 0 0 2 1 2 0 0 0 2 1 0 0 0 1 1 1 0 1 0 0 1 1 0 1 2 2 0 2 1 0 0 1 0 0 0 0 0 0 0 1 1 1 0 0 0 2 0 2 0 0 0 0 1 0 2 0 0 0 0 0 0 2 1 0 0 0 1 0 1 1 0 1 0 1 0 0 0 0 1 2 2 2 0 0 1 1 1 0 0 0 2 2 2 1 1 1 2 0 2 2 0 0 2 0 0 0 0 0 1 0 0 1 2 0 2 1 1 1 2 2 0 1 1 1 0 2 0 0 0 0 0 0 1 0 2 2 0 0 2 0 0 0 1 0 0 0 0 0 1 0 0 0 2 0 1 1 1 1 0 2 1 1 0 0 0 1 1 0 0 0 0 1 1 0 0 1 0 1 1 2 2 0 0 0 1 0 0 0 1 1 0 0 0 1 2 0 2 1 2 0 1 1 1 2 2 1 0 1 0 2 0 1 0 0 0 2 0 0 1 1 0 2 2 0 2 1 1 1 2 2 1 0 2 2 0 0 0 2 1 0 0 0 1 0 0 0 0 0 0 0 2 2 0 1 1 1 0 0 0 0 2 0 0 2 2 1 0 1 0 1 0 2 2 0 0 1 1 0 0 0 2 0 0 0 2 0 1 1 0 0 1 0 0 0 0 0 0 0 0 1 0 1 1 0 0 0 0 0 1 1 2 1 0 0 0 1 0 1 1 0 0 0 0 1 0 0 0 1 0 0 0 0 2 2 0 0 1 0 1 0 2 1 0 1 2 0 1 2 0 0 0 1 0 0 0 0 0 1 1 1 1 0 0 0 1 2 1 2 0 2 0 0 1 0 1 0 0 1 1 1 0 0 2 1 0 2 0 0 0 2 0 0 0 0 1 0 1 1 0 1 0 1 0 1 0 0 0 1 1 1 1 2 1 1 0 0 1 1 0 0 2 2 0 0 0 0 0 0 0 0 0 0 1 1 1 1 2 1 2 2 0 0 0 1 0 0 0 1 0 0 0 0 0 1 0 2 1 1 0 1 0 0 0 1 0 0 1 0 0 0 0 0 0 1 1 1 0 0 1 2 2 1 1 1 0 0 1 1 0 1 0 0 1 1 0 0 1 0 0 2 2 0 1 2 0 0 0 1 2 0 0 0 0 0 0 1 2 0 2 0 2 0 0 0 0 0 0 0 1 0 2 1 1 0 2 1 1 1 1 1 2 0 0 1 0 2 1 1 1 2 0 1 2 0 2 0 0 0 0 0 1 1 1 2 1 0 1 0 1 2 1 0 0 0 0 1 0 1 0 0 0 0 1 0 0 2 0 0 0 1 1 0 0 0 0 0 0 1 0 1 1 1 0 2 0 0 1 0 1 1 2 1 1 0 0 0 0 0 0 0 1 1 1 0 0 2 1 1 0 0 0 0 1 0 2 1 0 0 1 0 2 0 1 1 0 1 1 1 2 2 2 0 2 2 2 0 0 1 1 1 1 1 1 0 1 0 0 0 1 0 0 0 0 2 2 2 0 2 0 1 0 1 0 1 1 0 0 1 1 0 0 1 1 0 0 1 1 1 0 1 1 2 0 0 0 0 0 1 2 0 0 0 0 0 0 0 0 0 1 0 2 0 0 1 2 0 0 0 0 0 0 0 1
56 1 0 0 0 0 0 1 0 0 0 2 1 2 0 1 0 0 0 2 1 2 0 2 2 0 0 1 2 2 1 2 2 1 0 1 1 0 1 0 1 1 0 0 0 1 1 0 0 0 0 0 0 0 2 1 1 1 1 2 0 1 1 1 1 1 1 0 2 1 1 0 2 0 1 2 1 2 2 0 2 0 0 0 0 0 0 2 1 2 1 1 0 0 0 0 0 1 0 0 0 1 0 0 0 0 2 0 2 0 0 2 1 1 1 1 1 0 0 0 2 0 1 1 1 0 0 1 1 1 0 0 1 0 1 0 1 0 0 1 0 2 0 0 2 2 0 0 0 0 0 0 0 0 0 0 0 0 1 0 1 1 0 2 2 2 1 1 0 1 1 0 1 1 1 1 1 0 0 1 0 1 1 2 0 1 2 2 1 1 0 2 0 0 1 0 1 1 0 0 0 1 0 0 2 1 1 0 0 0 0 2 0 0 0 0 0 2 1 0 0 0 0 0 0 1 1 1 0 1 0 0 1 1 1 0 0 2 2 0 0 0 2 2 2 0 1 0 0 0 0 0 0 0 0 1 2 0 0 0 0 0 0 0 0 0 0 1 1 0 0 1 1 2 0 0 0 1 2 1 1 0 0 0 1 0 1 1 0 2 0 1 0 2 1 1 1 1 1 0 1 0 2 0 0 1 0 0 2 2 1 1 0 1 1 1 0 0 1 1 0 1 1 1 0 0 1 2 1 1 1 1 0 0 0 0 0 2 0 0 0 0 0 0 0 0 0 0 2 2 2 0 0 0 2 0 1 0 1 1 2 2 0 0 0 0 2 1 1 1 1 1 1 1 1 1 0 1 1 0 0 2 0 1 0 0 0 1 1 1 1 1 0 0 2 0 1 0 0 0 0 0 0 1 1 0 1 0 0 0 0 0 0 0 1 0 1 1 0 0 0 2 1 0 0 2 1 0 0 0 0 1 1 1 0 0 0 1 0 1 1 0 0 1 1 1 1 0 0 0 1 0 0 1 1 0 1 2 1 1 0 0 0 0 0 0 0 1 0 0 1 1 2 2 1 0 1 0 2 0 0 0 2 1 1 1 1 1 0 0 1 2 0 1 1 0 0 1 1 2 1 1 1 1 0 0 2 1 0 0 0 0 0 0 0 0 0 1 0 1 1 1 2 2 0 0 0 0 0 2 0 0 2 2 0 0 1 0 1 0 2 2 1 0 1 0 0 1 1 1 0 1 0 1 1 2 0 1 0 0 0 0 0 0 0 0 0 1 1 0 0 0 0 0 0 0 1 1 1 2 0 0 1 0 0 2 2 2 1 1 0 0 2 0 1 0 0 0 0 0 0 2 0 0 1 2 1 0 0 0 2 0 0 0 2 0 0 0 0 0 0 0 0 0 0 1 1 1 0 0 0 0 0 2 1 1 2 1 2 0 1 1 0 0 1 0 0 0 1 0 0 2 0 1 1 0 1 1 2 0 0 0 1 0 2 2 0 0 0 1 1 1 2 0 0 0 2 0 1 1 0 1 0 0 0 0 0 1 0 0 1 1 0 0 0 0 0 1 0 1 0 1 0 0 1 2 0 2 1 0 0 0 0 0 0 1 0 0 0 0 0 0 0 1 0 0 1 0 2 0 2 2 0 0 0 0 0 0 1 1 0 1 0 0 0 1 0 1 1 1 1 1 0 1 0 1 2 1 2 2 0 0 2 1 0 0 1 1 1 1 0 0 0 1 1 0 2 2 0 0 1 1 1 1 1 2 1 1 0 2 0 1 2 2 2 0 0 1 0 0 0 0 0 1 2 1 1 0 1 2 0 0 2 1 2 0 1 1 2 0 0 2 1 2 0 0 0 2 2 0 1 1 1 1 0 1 0 0 1 0 1 0 0 0 1 0 0 1 0 1 0 1 0 0 1 0 1 1 1 1 0 0 0 0 0 1 0 0 2 1 0 0 1 1 0 0 0 0 2 2 1 2 1 0 0 1 0 0 0 0 1 0 0 1 2 1 1 0 0 0 0 1 2 0 2 1 1 0 0 2 0 0 0 0 0 0 2 0 1 0 1 0 2 2 0 0 0 1 0 0 0 1 0 2 0 0 0 1 0 0 0 0 2 1 2 1 0 0 1 0 1 1 0 0 1 0 1 2 0 0 1 1 1 0 0 1 1 0 0 0 0 0 0 1 1 1 0 2 0 0 0 0 0 2 0 0 1 1 1 2 1 1 0 2 0 0 0 0 0 1 0 1
57 1 0 0 0 1 1 2 0 2 2 0 0 0 0 0 0 2 2 2 2 2 0 2 2 0 0 0 2 1 0 2 2 2 0 2 0 2 1 0 0 0 1 1 0 1 0 0 0 2 1 0 0 1 1 0 0 0 0 1 0 1 2 2 0 0 0 1 2 1 1 0 2 0 2 2 0 0 2 0 0 0 1 0 1 0 0 0 0 2 0 1 1 0 0 0 0 1 1 2 0 0 1 1 1 1 2 2 0 2 0 2 0 1 0 0 0 0 0 0 2 0 0 0 0 0 0 0 1 0 0 0 0 0 0 0 0 0 0 0 2 0 0 0 1 2 1 0 0 0 0 2 0 0 1 1 0 0 1 0 1 0 2 2 2 2 1 0 0 2 0 1 1 1 1 0 1 1 0 1 0 1 0 2 2 2 0 1 0 0 1 1 2 2 0 2 1 0 0 0 0 0 0 0 2 1 1 0 1 0 1 1 2 0 0 1 1 0 1 0 1 1 1 0 0 1 1 1 1 0 1 1 0 0 2 0 0 2 2 0 0 0 2 1 2 1 1 1 1 0 0 0 1 1 1 0 1 1 0 0 0 0 0 1 0 0 1 0 2 0 1 0 2 2 0 0 0 2 1 1 2 0 0 0 0 0 1 0 0 1 0 0 0 2 1 0 2 0 0 0 0 0 1 1 0 1 1 0 1 1 1 0 0 0 2 0 1 0 0 0 1 2 1 0 2 0 2 1 1 0 2 0 0 0 0 0 0 2 0 0 0 1 1 0 0 0 1 0 1 1 1 0 0 0 2 0 1 0 0 0 0 0 1 0 1 0 1 1 1 1 1 1 1 1 0 0 0 1 0 0 1 1 0 1 0 1 1 0 0 0 0 0 0 1 2 0 1 0 1 1 0 2 0 2 2 0 0 1 0 0 0 1 0 0 1 0 1 1 1 0 0 1 0 1 0 1 1 1 2 0 0 1 0 0 1 1 0 2 0 0 2 1 0 1 1 0 1 0 1 1 1 0 0 2 1 1 0 1 0 1 0 0 0 0 0 1 1 2 0 1 2 2 1 1 0 2 1 0 2 1 1 0 1 1 1 0 0 1 0 0 1 1 1 2 2 0 2 1 1 1 1 2 1 1 0 0 1 1 0 2 0 0 0 2 2 0 0 0 0 2 2 0 0 2 2 0 0 2 0 2 0 2 0 0 2 1 1 0 2 0 1 1 0 0 0 1 0 2 2 1 0 0 2 1 1 2 0 1 1 1 0 0 0 2 2 0 2 0 1 0 0 0 0 0 0 0 0 1 1 2 0 0 0 0 2 0 1 0 0 0 0 0 0 0 0 1 1 0 0 0 0 2 2 0 0 1 0 1 0 2 0 0 0 0 1 0 0 1 1 0 0 0 0 0 0 1 0 2 0 0 0 0 1 1 2 0 2 0 2 0 0 1 0 2 0 0 0 0 1 0 0 1 1 1 1 0 1 0 2 0 0 0 2 0 1 1 0 0 1 1 0 1 0 1 1 0 0 1 1 1 1 2 0 0 0 2 1 2 0 0 1 1 0 1 0 0 0 1 0 2 1 1 1 1 2 1 1 2 2 1 1 1 0 0 0 0 0 0 0 0 0 0 0 1 1 0 1 0 2 0 1 1 1 0 0 1 1 0 0 2 0 2 0 0 0 1 0 0 0 0 0 0 1 0 0 1 0 0 2 0 0 1 2 1 0 0 0 0 2 2 0 1 0 0 0 1 1 2 0 0 0 0 1 1 1 2 1 2 1 2 0 1 1 1 0 0 0 1 0 1 1 1 0 1 2 1 2 0 0 0 0 0 2 2 2 0 2 0 2 0 2 2 0 2 0 0 0 2 0 0 1 0 2 2 0 0 0 1 1 0 1 1 1 0 1 1 1 0 0 0 0 1 0 0 2 0 0 1 0 0 2 0 0 0 0 0 1 0 1 2 1 0 2 0 0 2 0 0 2 2 2 2 0 0 0 0 0 1 1 0 1 0 0 0 2 2 2 0 0 0 1 2 0 2 2 1 0 0 1 1 0 1 0 1 2 1 1 0 1 1 0 1 2 1 0 0 0 1 1 0 1 1 1 1 1 2 1 0 1 1 0 0 0 1 1 2 0 2 0 2 0 0 0 1 0 0 1 2 0 0 2 0 1 0 2 1 2 0 1 2 0 1 0 0 0 1 0 0 2 0 0 0 0 2 0 0 2 1 0 2 0 0 1 2 1 0 0 0 0 2 1 0
58 1 0 0 0 0 0 2 0 2 2 0 1 0 0 0 0 0 0 0 0 1 1 1 1 1 1 1 2 2 1 0 2 1 1 1 2 1 1 0 1 1 0 1 0 0 1 0 0 0 0 0 0 1 0 2 2 0 0 1 0 0 1 1 0 0 0 1 0 0 0 0 2 0 0 2 2 0 1 0 0 0 0 0 0 0 0 0 0 2 0 1 1 0 0 1 0 1 1 2 1 0 2 2 0 0 2 0 1 1 0 1 0 2 0 2 0 0 0 0 2 0 1 1 0 0 0 1 1 1 0 0 0 0 0 0 1 0 0 1 1 1 0 0 0 0 0 0 0 0 0 0 0 0 0 0 0 2 1 1 1 0 2 2 1 1 2 0 0 1 1 1 0 2 1 0 1 2 0 2 0 0 0 2 1 1 1 1 1 1 0 1 0 1 2 1 0 0 0 0 0 0 0 1 2 1 1 0 0 0 1 1 1 0 1 1 1 1 2 0 2 2 1 0 0 1 1 1 0 1 1 1 0 1 1 1 0 2 2 0 0 0 2 1 2 0 0 0 0 0 0 0 2 0 0 0 0 1 0 0 1 1 0 0 0 0 0 1 1 0 1 1 0 0 0 0 0 2 1 1 1 0 0 0 0 0 0 2 0 2 0 0 0 1 2 0 2 1 0 0 1 0 1 1 0 0 0 0 0 0 0 0 0 0 2 0 2 0 0 0 1 2 1 1 1 0 1 1 0 0 1 2 0 0 0 0 0 0 2 0 1 1 0 0 1 0 0 1 2 2 2 0 0 1 0 2 2 0 0 0 0 0 1 0 1 0 1 0 2 0 0 2 0 0 0 0 0 0 1 0 1 1 0 1 0 0 0 0 0 0 0 0 0 1 1 1 1 0 1 1 0 1 0 2 2 0 1 1 0 0 0 1 0 0 1 0 1 2 0 0 0 2 0 0 2 1 0 0 1 0 0 0 1 1 1 1 0 1 0 1 0 2 0 0 0 1 0 1 2 0 0 0 0 2 0 0 0 1 1 1 1 0 0 0 0 1 1 2 0 0 0 0 1 1 1 0 0 0 2 2 2 2 0 0 2 1 0 0 2 1 1 2 0 1 2 0 2 0 0 2 2 2 0 2 0 0 1 1 1 0 0 0 0 0 0 1 0 1 0 2 2 0 1 0 0 0 0 0 2 1 1 0 0 0 0 0 1 0 2 1 1 0 1 1 0 0 0 1 1 1 1 1 1 1 1 1 1 0 0 1 0 0 0 0 0 0 0 0 1 0 0 0 0 0 0 0 0 1 1 2 0 0 0 0 1 0 1 0 0 0 0 0 2 0 0 0 0 0 0 0 0 2 0 0 0 2 0 0 1 2 1 0 0 0 2 0 0 1 0 0 0 0 0 0 0 0 2 0 0 0 0 0 0 0 2 1 2 0 1 1 0 0 0 2 1 0 1 0 0 0 0 1 1 1 1 0 2 1 1 0 0 0 1 0 1 1 0 2 1 0 0 0 0 0 0 0 0 1 0 1 1 0 0 1 1 1 1 2 0 0 1 2 0 0 1 0 1 0 0 1 1 0 1 0 1 1 2 1 2 1 1 1 0 1 0 1 1 0 0 0 0 0 1 0 1 0 0 0 0 0 1 0 0 0 0 1 2 0 0 1 1 0 0 0 2 0 1 1 1 1 1 1 1 0 0 1 1 0 1 0 0 0 2 1 0 0 1 2 0 0 0 0 0 0 0 1 1 2 0 0 2 2 0 0 0 2 0 2 2 2 2 2 1 1 0 0 0 1 0 1 1 1 0 2 0 0 1 0 0 2 0 0 2 2 2 0 2 1 0 0 0 0 0 2 0 0 0 0 1 1 1 1 2 0 0 2 1 1 0 1 0 1 0 0 0 0 0 0 0 0 0 1 0 1 1 0 1 0 0 0 2 0 0 0 0 1 0 0 1 1 1 0 0 1 0 1 0 2 2 2 2 2 0 0 0 0 1 0 0 0 2 0 1 0 1 1 1 0 0 0 0 1 1 1 1 1 1 1 0 2 0 0 1 0 1 1 1 1 2 1 0 2 2 2 0 0 0 2 0 1 0 2 0 1 1 1 1 0 0 0 0 0 2 1 1 0 1 1 1 1 1 0 1 0 1 0 1 1 0 0 1 1 1 0 2 1 2 0 1 1 1 0 0 0 0 1 0 0 2 0 0 0 0 1 0 0 1 0 0 1 0 0 0 1 0 0 0 0 1 0 1 0
59 0 0 0 1 0 0 1 0 1 1 1 0 1 0 1 0 0 0 0 0 1 0 2 2 0 1 0 2 1 1 2 0 0 2 0 2 2 1 0 1 1 0 1 0 1 1 0 0 1 1 0 0 1 1 0 0 0 0 0 0 0 1 1 1 1 1 0 1 0 0 0 2 1 1 2 1 1 2 0 1 0 0 1 1 0 0 0 0 2 0 1 1 1 1 2 0 1 1 2 1 0 1 0 0 0 2 1 2 1 0 1 0 2 0 2 0 0 1 0 1 0 1 1 0 0 0 2 2 2 1 1 1 0 0 0 1 1 0 2 2 0 0 0 0 0 1 0 0 0 0 2 0 1 0 0 0 1 0 0 1 0 1 1 2 2 1 0 0 1 0 1 0 2 2 0 2 0 0 0 0 1 2 2 0 2 2 1 0 0 1 1 0 1 1 1 1 0 0 0 0 0 0 1 2 1 1 0 1 0 1 0 1 0 0 0 0 0 2 1 2 0 0 0 2 2 0 0 0 0 0 0 0 1 2 1 0 2 2 0 0 0 2 1 1 0 0 0 0 0 0 0 1 0 0 0 1 0 0 0 0 0 0 1 0 0 0 1 2 0 0 2 0 2 0 0 0 1 2 2 2 0 2 2 1 0 1 0 0 1 0 2 0 2 1 0 0 1 0 1 1 1 2 1 1 0 1 1 1 0 0 1 0 0 0 0 0 0 0 0 1 0 0 1 0 0 1 2 1 2 2 1 0 0 0 1 0 2 0 0 1 0 2 0 0 0 0 0 1 1 1 0 1 0 1 0 0 1 0 2 2 2 1 1 1 1 1 0 0 2 2 0 0 0 0 0 0 2 0 1 1 0 0 0 0 1 1 0 0 0 0 0 0 0 2 0 0 2 0 0 0 0 0 1 2 1 0 0 0 0 0 0 0 0 1 0 1 1 0 0 0 2 0 0 1 1 0 0 0 0 0 0 0 0 0 0 0 0 0 1 2 0 0 0 1 0 1 0 2 0 0 0 0 2 2 1 1 1 1 0 1 0 0 1 0 2 2 0 0 2 0 0 2 2 1 0 1 0 2 0 2 1 0 0 2 2 0 1 0 1 1 0 0 0 0 0 1 2 2 1 1 2 0 2 0 0 0 1 0 1 0 0 0 1 1 0 0 0 0 2 2 0 0 2 1 1 0 2 0 2 0 2 0 0 0 0 2 1 1 0 1 1 0 0 2 0 0 0 0 2 1 1 0 1 1 2 0 0 0 0 0 0 2 0 0 1 1 0 2 0 0 0 1 0 0 0 1 2 2 0 0 0 0 0 0 0 0 0 0 0 0 0 1 0 0 0 0 0 0 0 0 2 1 0 0 2 2 0 0 0 0 0 0 0 1 0 0 1 1 0 1 0 0 0 0 0 2 2 0 0 0 0 0 1 0 0 1 2 2 0 1 0 0 1 0 0 2 0 1 1 0 1 1 1 2 0 2 1 2 0 0 0 1 0 2 2 0 1 0 1 0 1 0 0 1 0 1 1 0 0 2 0 0 0 0 2 1 2 0 0 1 1 1 1 1 0 0 1 0 1 1 0 2 1 1 2 2 1 1 0 0 0 0 2 0 2 1 0 0 0 0 0 0 1 1 1 2 0 1 0 1 0 0 1 0 1 1 0 1 1 0 1 0 0 1 0 1 1 0 0 0 0 1 0 0 0 0 0 1 0 0 1 2 2 0 0 1 0 2 2 0 1 0 1 1 0 1 1 1 2 2 1 0 0 1 2 0 2 1 2 0 1 2 2 2 0 0 1 1 2 0 0 0 2 1 0 0 1 0 1 0 0 2 2 2 0 2 0 2 0 2 2 0 2 0 0 0 1 1 0 1 1 1 1 0 0 0 1 1 0 1 1 0 0 0 0 0 0 1 0 0 2 0 0 2 0 0 0 0 0 1 0 0 0 0 0 0 0 2 0 0 0 2 0 0 2 0 1 2 1 0 0 0 0 0 0 2 0 0 1 1 0 1 1 2 2 2 1 0 0 0 2 0 1 2 2 0 0 1 1 0 0 0 0 1 1 1 1 1 1 0 1 2 0 0 0 1 2 1 0 0 1 0 1 1 1 1 0 1 0 0 0 2 0 0 0 0 0 2 0 2 0 0 0 1 0 2 1 0 0 2 0 0 0 0 0 0 0 2 2 0 2 0 0 0 1 0 2 0 0 0 0 0 1 0 0 0 2 0 2 0 0 0 1 0 0 0 0 0 1 0 1
60 0 0 0 0 0 0 1 0 1 1 1 0 1 0 1 1 0 0 2 2 2 1 2 2 0 0 2 2 2 2 0 1 1 1 0 2 1 0 0 1 1 0 1 1 1 0 0 0 0 0 0 0 1 1 2 0 0 0 1 1 2 1 1 0 0 0 2 2 0 0 1 2 0 1 2 1 0 1 0 0 0 0 1 1 0 0 0 0 1 0 1 1 1 0 0 0 2 0 1 0 0 1 0 2 1 2 2 0 2 0 1 0 0 2 2 2 0 0 0 2 0 1 1 1 0 0 2 2 2 0 0 0 0 0 0 0 0 0 1 0 2 0 0 1 0 0 0 0 0 0 1 0 0 0 0 0 1 0 1 1 1 2 2 1 2 2 1 1 2 0 1 0 2 1 0 2 1 0 1 0 0 1 2 0 1 2 0 0 0 0 0 1 1 1 2 1 0 0 1 0 0 1 0 1 1 1 0 1 0 1 1 2 0 0 2 2 1 0 1 1 0 1 0 0 2 2 2 0 1 0 0 0 0 1 0 0 1 1 0 0 0 2 2 1 0 0 1 1 0 0 0 1 1 1 0 0 2 0 0 1 1 0 1 0 0 0 1 2 0 0 2 0 2 0 0 0 2 2 1 1 0 1 1 1 0 0 0 0 2 0 2 1 2 2 0 2 1 0 0 0 0 0 0 0 0 0 0 0 0 0 1 0 0 1 0 1 0 0 0 1 2 0 1 1 0 1 1 1 1 2 1 0 0 0 1 0 1 1 2 1 2 0 0 0 0 0 0 2 1 1 0 0 1 1 0 1 0 0 1 1 1 2 0 2 0 0 2 2 0 0 2 2 2 0 0 0 1 1 1 1 1 0 0 1 0 1 1 1 1 0 0 2 0 1 1 0 1 1 1 0 1 0 1 1 0 0 1 0 0 0 0 0 0 0 1 0 0 0 0 0 1 1 2 2 2 1 0 1 0 1 0 1 1 0 0 0 0 0 0 2 0 0 0 0 2 2 1 1 2 0 0 0 1 1 1 0 2 2 2 2 0 0 0 0 1 1 2 0 1 1 1 1 1 0 1 0 0 2 0 1 0 2 1 1 1 1 0 0 1 0 1 0 1 0 0 2 1 1 2 0 2 1 1 0 0 2 1 0 1 0 1 0 2 2 0 0 0 0 1 2 1 0 2 0 2 0 0 0 2 0 0 1 0 0 0 0 0 0 1 0 0 0 0 2 0 0 2 2 0 0 0 0 2 0 1 0 0 1 0 0 1 0 0 0 0 0 0 0 0 0 1 1 0 0 0 2 0 0 2 0 0 1 0 0 1 1 1 0 0 0 0 0 0 0 0 2 0 0 0 0 1 1 0 0 1 1 1 0 1 0 0 1 1 1 1 1 0 0 0 2 0 0 0 0 1 1 0 0 0 1 1 0 0 1 0 2 2 2 0 1 0 0 2 0 0 1 0 1 0 1 0 2 0 2 0 1 0 2 0 0 0 0 1 0 1 2 1 1 0 0 0 0 1 2 0 1 1 0 1 1 0 0 1 1 1 0 2 0 0 1 1 1 1 1 0 0 1 0 1 0 1 1 1 1 2 1 2 2 0 1 1 0 0 1 1 0 1 1 0 0 0 0 0 1 0 1 0 0 0 1 0 1 0 0 0 1 0 1 1 0 1 0 0 0 0 0 1 0 0 0 0 1 1 0 1 0 0 1 0 0 0 0 1 0 1 2 0 2 2 1 0 1 0 0 1 1 1 0 0 1 1 0 0 1 2 0 2 2 2 0 2 0 1 1 1 0 1 0 1 1 1 0 2 1 1 0 0 0 1 0 0 0 0 0 0 2 0 0 0 0 0 2 2 0 0 0 1 1 0 0 0 1 2 1 1 0 0 0 0 0 1 0 0 0 0 0 0 1 0 0 2 0 0 2 0 0 1 0 0 2 0 0 0 0 1 1 0 2 2 0 0 0 2 0 1 0 0 1 2 2 2 0 0 0 0 0 0 0 1 2 0 0 0 2 1 1 0 1 0 0 2 1 1 1 2 0 2 0 1 1 1 0 0 2 0 2 1 2 1 0 2 1 2 0 0 0 1 0 0 0 1 0 1 0 0 0 2 0 0 0 0 1 1 1 0 0 0 2 0 1 0 1 0 1 0 1 0 0 0 1 1 0 0 0 2 0 0 2 2 0 0 1 0 0 0 1 1 1 0 0 0 0 1 0 0 1 1 0 2 0 0 0 1 0 0 0 0 1 0 0 0
61 0 0 0 1 0 0 2 0 1 1 0 0 0 0 0 0 1 0 1 1 1 0 2 2 0 0 1 1 1 1 1 1 0 2 1 2 2 0 0 1 0 1 0 0 1 0 0 0 1 1 0 0 0 2 2 0 0 0 0 1 1 2 2 0 0 0 2 1 0 0 1 2 0 2 2 0 0 1 0 0 0 0 1 1 0 0 0 0 2 0 0 0 0 0 1 1 0 0 0 0 0 2 2 0 0 2 1 1 1 0 2 1 1 1 1 1 0 1 0 1 0 1 1 0 1 1 0 0 0 0 0 0 0 0 0 0 0 0 1 1 1 0 0 2 2 0 1 1 1 0 1 0 1 0 0 1 0 0 0 1 1 1 2 1 1 0 1 0 0 0 1 2 0 2 0 2 1 0 1 0 0 1 2 0 1 2 1 0 0 0 1 1 1 1 2 1 0 0 0 0 0 0 2 2 0 0 0 2 0 2 1 0 0 0 0 0 0 2 2 2 0 0 0 1 0 0 1 0 1 0 0 0 0 2 0 0 2 2 0 0 0 1 1 1 0 0 0 0 0 0 1 2 0 0 0 1 2 1 1 0 1 0 1 0 0 1 0 1 0 0 2 2 2 1 1 0 1 2 1 1 0 0 0 1 0 0 1 0 2 0 0 1 2 2 0 2 0 0 1 0 0 0 0 0 0 0 0 2 2 0 2 0 0 0 0 0 1 0 0 0 2 1 1 1 0 1 2 1 0 1 1 0 0 0 0 0 1 1 1 2 1 2 1 0 0 0 1 1 1 1 0 0 0 2 0 0 1 0 0 1 0 2 0 2 1 1 1 1 1 1 1 1 1 0 0 0 1 1 0 0 2 0 0 1 1 1 0 0 2 0 0 0 0 1 1 0 0 0 0 0 0 1 1 1 0 0 1 0 0 0 0 0 0 1 0 1 0 0 0 0 2 0 2 0 0 0 0 0 0 0 0 0 0 1 1 0 1 0 0 2 0 1 2 1 2 2 1 2 1 0 1 0 2 1 0 1 1 1 0 0 0 0 0 0 2 2 1 0 0 1 1 2 2 0 1 0 1 1 1 0 0 1 0 2 0 0 0 1 0 1 1 1 2 2 1 2 2 1 1 1 1 1 1 0 0 2 2 1 1 0 0 1 1 1 0 0 0 0 1 1 2 1 2 0 1 1 0 1 2 0 0 0 0 0 0 1 0 2 1 0 0 2 1 2 2 2 0 0 2 0 1 0 2 0 1 0 1 0 1 1 0 0 0 0 0 0 0 0 0 0 0 0 0 0 0 0 2 2 0 2 0 0 0 1 0 1 2 0 0 1 0 1 0 1 0 2 0 0 0 0 1 1 0 0 2 1 2 0 2 1 0 0 0 2 0 0 1 1 0 1 0 0 0 0 1 1 1 0 0 0 1 0 1 2 0 2 1 2 0 0 1 0 0 2 0 0 0 2 0 0 2 1 0 1 0 2 0 1 0 0 0 1 0 1 2 1 0 1 0 1 0 1 0 0 0 0 0 0 0 0 1 0 0 0 1 2 1 0 1 2 0 1 0 0 1 1 0 0 1 0 1 0 0 2 2 0 1 2 0 0 0 0 1 0 1 1 2 2 0 0 0 0 0 1 0 0 0 2 0 1 1 1 0 0 1 1 0 1 2 1 2 0 0 0 1 0 0 0 0 0 0 0 0 0 2 0 0 2 0 0 2 1 2 0 0 1 2 0 0 0 0 1 0 0 0 1 2 0 0 1 2 1 1 2 2 0 2 2 2 0 2 2 2 2 0 1 1 0 1 1 2 0 1 1 0 1 0 0 2 0 0 1 1 1 0 2 0 1 0 0 1 1 2 0 0 0 2 2 0 0 0 2 0 0 1 0 1 1 0 1 1 0 0 0 0 0 0 0 0 0 2 0 0 1 0 1 0 0 0 1 0 0 0 0 1 0 0 1 1 0 0 1 1 0 2 0 0 2 2 2 2 0 0 0 0 1 0 0 0 1 0 0 0 2 1 1 0 0 1 0 2 0 2 1 0 1 1 0 1 1 0 1 0 1 1 1 1 1 1 0 1 2 1 0 0 0 2 0 0 0 1 0 1 0 0 0 2 0 0 0 1 2 1 1 0 1 0 0 0 2 0 1 0 1 0 1 2 0 0 1 1 0 0 0 0 0 0 0 0 2 0 0 0 0 0 0 1 1 0 0 0 0 2 0 0 1 1 1 1 1 1 0 1 1 0 0 0 1 1 0 1
62 0 0 1 1 0 0 2 0 2 2 0 0 0 0 0 0 1 1 1 1 1 1 1 1 1 0 1 2 1 1 2 1 0 1 1 1 1 0 0 1 1 0 1 0 0 0 0 0 0 0 0 0 0 1 1 0 0 0 0 1 2 1 1 1 1 2 1 2 0 0 2 2 2 2 2 0 0 2 0 0 0 0 1 1 0 0 0 0 2 0 0 1 1 0 2 0 0 0 2 0 0 1 1 0 0 2 1 2 1 0 2 0 1 0 1 0 0 0 0 1 1 1 1 1 0 0 1 1 1 0 0 1 0 0 0 1 0 0 0 1 1 0 0 0 0 0 0 1 1 0 1 0 1 0 0 0 0 0 0 0 0 1 2 1 1 1 2 1 1 0 0 2 0 1 0 1 1 0 0 0 0 0 2 2 1 1 1 0 0 0 2 0 1 0 1 2 0 1 0 0 1 0 2 2 0 0 1 1 0 0 2 0 0 0 1 1 1 2 1 2 1 1 1 1 1 1 2 0 2 0 0 0 2 2 2 0 2 2 0 0 0 2 1 1 0 0 0 0 0 0 0 1 0 0 0 1 2 0 0 0 0 0 0 1 0 0 0 1 1 0 1 0 1 0 0 0 2 1 1 1 1 2 2 2 0 1 1 0 1 0 0 2 2 2 0 2 1 0 0 1 0 2 0 0 0 2 1 1 1 1 1 0 1 1 1 0 1 0 0 0 1 1 2 1 0 1 1 1 1 2 0 0 0 0 0 0 1 1 1 1 1 2 0 1 0 1 0 2 1 1 1 0 0 1 0 0 0 0 1 1 1 1 0 1 0 1 1 2 0 0 2 1 1 0 0 0 1 0 0 0 0 0 0 1 0 0 0 0 0 0 0 1 0 2 0 0 1 1 1 0 0 0 1 2 1 1 0 0 0 0 1 0 0 1 0 1 0 0 1 0 1 0 2 1 1 0 1 1 0 0 1 2 2 0 0 0 1 0 1 1 1 0 1 2 1 1 0 2 1 0 0 0 2 1 0 1 2 1 0 1 0 0 0 0 1 1 1 0 0 1 1 2 1 1 0 1 0 2 0 1 0 0 0 2 2 0 0 0 1 0 1 0 1 1 0 1 2 2 1 0 0 2 0 0 0 2 2 0 0 0 1 0 0 0 0 1 1 0 1 1 1 2 2 1 0 0 0 2 1 1 0 1 0 1 0 0 0 2 1 1 1 2 1 1 1 1 1 1 1 0 0 0 2 0 1 0 0 0 1 1 0 0 1 1 0 2 0 0 0 1 1 1 0 0 0 1 1 1 2 0 0 0 0 1 0 0 1 1 1 0 0 0 0 0 0 0 0 0 0 0 2 0 2 0 2 1 0 0 1 0 0 0 1 0 0 1 1 1 0 0 0 1 1 0 0 0 1 0 0 0 0 1 2 1 0 2 1 2 0 0 2 0 1 0 0 1 1 0 1 0 2 1 0 1 0 1 0 2 0 0 0 1 0 1 2 0 1 1 0 0 1 1 1 1 0 1 1 0 0 2 0 0 0 0 1 1 2 1 1 2 1 0 0 1 0 0 0 0 0 0 1 0 0 1 2 1 2 2 0 0 0 0 0 0 1 0 1 0 1 0 0 0 0 1 0 0 0 0 0 0 0 0 0 0 1 0 0 0 2 2 1 0 0 0 1 0 0 0 0 0 0 1 0 0 2 0 0 1 0 0 0 1 2 0 0 2 0 1 1 1 1 0 1 1 1 2 1 1 1 1 1 1 1 1 2 1 2 1 2 0 1 2 2 1 0 0 0 0 1 1 2 0 2 2 1 1 0 2 2 0 0 2 1 2 0 1 1 2 0 1 2 1 2 0 0 0 2 2 0 0 0 1 0 0 2 0 0 0 0 0 0 0 0 0 0 0 0 1 0 0 1 0 0 1 0 1 0 0 0 2 0 2 0 2 0 1 0 1 2 0 0 0 2 0 2 0 1 2 2 2 2 0 0 0 0 0 0 1 0 0 0 0 0 2 2 2 0 1 0 0 1 0 2 0 1 1 0 0 2 0 0 1 0 2 1 1 0 1 0 0 2 2 1 0 0 0 1 0 1 0 2 0 1 0 0 1 1 0 0 0 0 2 0 0 1 0 1 0 0 1 0 2 0 0 0 0 2 0 1 0 1 1 0 1 1 1 0 2 2 0 0 0 0 0 2 0 0 1 0 0 0 0 2 0 1 2 0 0 1 0 0 0 1 0 0 0 0 1 0 0 0
63 0 0 0 1 1 1 1 0 0 0 1 0 1 0 0 0 2 2 2 2 2 0 2 2 0 2 0 2 0 0 2 0 1 2 1 2 1 0 1 1 1 0 0 0 0 0 0 1 0 0 0 0 1 1 1 0 0 0 1 0 2 2 2 1 1 2 1 2 1 0 1 1 0 1 1 1 0 1 0 0 0 0 1 1 0 0 2 2 2 1 2 2 0 0 2 0 1 1 1 1 0 1 1 1 1 2 1 1 1 0 1 0 0 1 1 1 0 1 0 1 0 2 2 1 1 1 1 1 1 1 1 1 0 1 0 1 0 0 0 0 2 0 0 0 0 0 0 2 2 0 1 0 1 1 0 0 0 0 0 1 1 2 2 1 2 2 0 0 1 1 0 0 2 2 0 2 0 0 0 0 1 0 2 0 0 2 1 1 1 1 1 1 2 1 1 1 0 0 0 0 0 0 2 2 0 0 0 1 0 2 1 2 0 0 0 0 0 0 0 0 0 1 0 1 1 0 1 1 0 1 1 0 0 1 0 0 2 2 0 0 0 2 2 2 0 0 0 0 0 0 0 1 1 1 0 0 1 0 0 0 0 0 0 1 0 1 1 0 0 0 0 0 1 0 0 0 2 2 2 2 0 0 0 2 1 0 1 1 2 0 1 0 2 2 0 2 0 0 0 1 0 2 1 0 0 0 0 1 1 0 0 0 0 2 1 0 0 1 1 0 2 2 0 1 0 1 2 1 0 2 2 1 0 0 0 0 2 0 1 0 1 1 0 0 0 0 1 1 1 1 0 1 1 0 2 2 0 0 2 2 1 2 0 2 0 0 0 1 1 1 1 1 1 0 0 0 0 1 0 0 2 0 2 1 1 1 0 0 0 0 0 0 1 2 0 1 0 0 0 0 0 0 2 2 0 1 1 0 0 0 0 0 0 1 0 0 0 1 0 0 0 0 0 1 2 1 1 2 1 0 1 0 1 1 0 1 0 0 1 0 1 0 1 1 1 1 0 1 2 0 0 0 2 1 1 0 2 2 0 1 0 1 0 0 1 1 1 0 0 1 1 2 2 1 1 1 0 1 2 2 0 2 1 0 0 1 1 0 2 1 1 0 2 0 0 1 1 1 2 0 2 2 0 0 0 2 1 0 1 0 0 1 1 1 0 0 1 0 1 1 1 2 1 0 2 0 2 0 2 0 2 2 1 0 1 2 0 1 1 2 0 1 0 2 0 0 1 1 1 1 1 0 2 0 0 1 1 0 1 0 0 0 0 0 0 0 1 1 1 0 1 0 0 0 0 0 1 1 2 0 0 0 0 0 0 0 2 1 1 1 0 2 0 1 0 0 0 0 0 0 2 0 1 0 2 1 2 0 2 1 0 0 0 0 0 1 0 0 0 1 0 0 1 0 0 1 1 0 0 0 0 0 2 1 1 2 1 2 0 1 1 0 0 1 0 1 0 2 0 0 2 2 0 2 0 1 1 1 0 0 0 0 1 1 1 0 1 0 1 0 1 0 0 0 0 0 1 0 0 1 1 0 0 0 1 2 0 0 2 1 0 1 0 1 0 1 0 0 0 0 1 0 0 2 1 0 1 1 1 2 1 0 0 0 0 0 0 0 0 0 0 1 0 2 2 2 0 0 0 1 0 0 0 0 0 0 0 1 1 0 1 0 0 0 0 0 0 1 0 0 0 0 0 0 2 0 0 0 0 0 0 2 1 0 0 0 0 2 2 0 1 1 0 0 0 1 1 0 0 2 2 0 0 0 1 0 2 2 2 1 2 1 1 1 0 0 1 0 1 1 1 0 1 2 2 2 0 0 1 0 0 0 0 0 0 2 0 2 0 0 0 1 1 0 0 0 1 1 0 0 0 2 2 0 0 0 1 1 0 1 1 1 0 1 1 1 1 0 1 0 1 0 0 2 0 0 0 0 0 2 0 0 0 0 1 0 0 1 0 0 0 1 1 0 2 0 0 1 2 2 2 0 0 0 0 0 0 1 0 1 0 1 0 2 2 2 0 1 0 0 1 0 2 0 0 1 1 0 2 0 0 0 1 2 2 1 0 1 0 0 1 1 0 1 0 1 0 0 0 0 2 0 2 0 1 1 1 0 0 0 0 2 1 1 1 0 1 0 0 0 1 2 0 0 0 0 2 0 1 1 0 0 1 0 1 1 1 2 1 1 0 0 0 0 1 0 1 1 0 0 0 0 2 0 1 2 1 0 2 0 0 0 2 0 1 0 1 1 1 1 1
64 1 0 1 1 0 1 2 0 1 1 0 0 0 0 0 0 2 0 2 2 2 0 2 2 0 1 2 2 2 2 0 0 0 2 0 2 2 0 0 1 1 0 0 0 0 0 0 0 0 0 0 0 1 1 0 0 1 1 2 0 1 0 0 0 0 2 1 2 1 0 2 2 0 2 2 0 0 1 0 0 0 0 1 1 0 0 0 0 1 0 0 2 1 0 1 0 0 0 1 0 0 1 1 0 0 2 1 1 1 0 1 0 2 0 2 0 1 1 0 1 0 2 2 0 2 2 1 2 1 1 1 1 0 1 0 0 0 0 0 0 2 0 0 0 0 0 0 1 1 0 2 0 1 0 0 0 0 1 0 1 1 1 2 1 2 1 0 1 2 0 2 0 2 1 0 2 1 0 1 0 0 1 2 1 2 1 1 1 0 1 0 0 1 1 1 1 0 0 1 0 1 1 2 2 0 0 0 1 0 1 1 1 0 0 0 0 1 2 1 2 1 1 1 1 1 1 2 1 1 0 0 0 0 2 0 0 2 2 0 0 0 2 1 1 0 0 0 0 0 0 0 1 1 1 0 0 2 1 1 0 1 0 0 0 0 0 1 2 1 0 2 1 2 0 0 0 2 2 1 1 0 0 0 2 1 0 0 1 2 0 1 1 2 2 1 1 2 0 2 1 0 0 0 0 0 0 0 1 1 0 1 0 0 0 1 1 1 0 0 0 2 0 0 0 0 0 1 1 1 2 0 1 1 0 0 0 2 0 0 0 0 0 0 0 0 1 0 2 0 0 0 0 0 1 1 1 0 0 1 1 1 2 0 2 1 0 1 1 1 1 1 1 1 1 1 0 0 1 0 2 1 0 2 0 0 1 1 1 0 0 0 1 0 2 0 1 0 1 1 0 1 0 2 2 0 0 1 0 0 0 0 0 0 0 1 0 0 1 0 0 0 2 0 0 2 1 1 2 0 0 0 1 0 0 0 0 1 0 0 1 1 0 1 2 0 0 2 2 2 0 0 0 1 1 1 0 2 1 0 1 0 2 2 0 2 2 1 0 1 2 2 2 2 1 0 0 1 1 1 0 0 2 1 1 1 1 1 0 0 0 1 0 2 1 0 1 2 2 1 0 1 2 1 0 1 1 2 0 0 0 0 0 0 1 0 0 0 0 0 0 1 0 2 1 1 1 1 1 1 1 1 1 0 0 0 0 0 1 1 2 2 1 1 2 0 0 1 1 1 0 1 0 2 0 0 0 0 1 0 0 1 2 0 0 1 2 1 1 0 0 1 0 0 0 0 0 1 1 2 0 0 1 0 0 1 2 1 0 0 0 0 0 0 0 0 1 1 0 1 1 1 0 1 0 2 2 2 0 1 0 0 0 0 2 0 0 0 0 1 1 0 0 0 0 2 0 0 0 0 0 0 1 2 1 0 2 0 2 0 0 2 0 1 1 0 1 0 1 0 0 1 1 1 2 0 2 0 0 1 1 0 1 0 0 2 0 1 0 0 1 0 0 1 1 0 0 1 0 0 2 0 0 0 1 2 2 2 1 1 1 1 0 0 0 0 0 0 0 0 0 1 0 0 0 2 1 1 2 0 0 0 0 0 0 0 0 1 1 0 0 0 0 0 1 0 1 0 0 0 1 0 0 1 0 1 1 0 0 1 1 0 0 0 1 0 0 1 0 0 0 0 0 0 0 1 0 0 2 0 0 1 2 1 0 0 1 0 2 2 0 0 0 2 2 0 1 1 1 1 1 1 0 0 2 1 1 2 2 2 0 2 0 2 2 2 0 0 0 0 0 2 0 1 1 1 1 0 0 1 0 0 1 2 2 0 2 1 2 0 2 2 1 2 0 0 0 1 1 0 2 2 2 1 0 1 1 0 0 0 0 0 0 0 0 0 0 0 0 0 0 2 0 0 2 0 0 0 1 1 1 0 0 0 0 0 1 0 1 1 0 0 0 2 0 1 0 1 2 2 2 2 0 0 0 0 1 0 0 0 2 0 0 0 1 1 1 0 0 0 0 2 0 1 2 1 0 1 0 1 1 1 0 0 0 0 1 0 2 0 0 2 2 1 0 0 1 2 1 0 1 1 0 0 0 1 0 1 0 0 0 0 2 1 2 1 0 0 1 0 1 0 1 1 0 0 1 2 1 1 1 0 0 0 0 0 1 0 1 1 1 1 0 0 0 0 0 1 1 0 0 0 0 1 0 1 1 0 0 2 1 1 0 0 0 0 0 0 0 0 0 1
65 1 0 0 0 1 1 1 2 0 2 0 0 0 0 0 0 1 1 2 2 2 0 2 2 0 0 1 1 2 1 0 1 1 2 1 2 2 1 1 0 0 0 0 0 0 0 0 0 0 0 0 0 0 1 1 0 1 1 1 1 2 1 1 0 0 1 1 1 0 0 0 2 0 1 2 1 2 2 1 1 0 0 0 0 0 0 0 0 2 0 1 0 0 0 0 0 1 1 1 1 0 0 0 0 0 2 2 0 2 0 1 0 0 0 1 0 0 0 0 2 0 1 1 0 1 1 0 0 0 0 0 1 0 0 0 0 0 0 1 1 1 0 1 1 1 1 1 1 1 0 0 0 1 0 0 1 1 0 0 1 0 2 0 0 1 2 0 0 1 0 1 2 0 2 0 2 0 0 0 0 0 1 2 0 1 2 1 0 0 2 1 1 2 1 0 2 0 0 0 0 0 0 0 2 2 2 1 1 0 0 2 1 0 0 0 0 2 2 0 2 1 1 0 0 1 1 1 1 0 1 1 0 0 0 0 0 2 2 0 0 0 2 2 1 0 0 1 1 1 1 1 1 0 0 0 1 2 0 0 0 0 0 2 0 0 0 0 1 0 0 1 1 1 1 1 0 2 0 0 0 1 0 0 1 0 1 0 0 2 0 2 1 1 2 0 2 0 0 1 2 0 2 0 0 0 1 0 1 1 0 0 0 1 2 1 0 0 0 0 1 2 2 1 0 0 0 1 1 1 1 1 0 0 1 0 1 1 1 0 1 2 0 0 0 0 0 0 0 0 0 0 1 0 1 1 1 0 2 0 2 2 1 0 1 1 0 0 2 0 0 2 0 0 1 1 0 0 0 0 2 0 0 2 0 0 1 0 0 1 0 0 0 0 2 0 0 1 0 0 0 0 1 0 0 0 1 1 0 0 0 0 0 0 0 2 0 0 1 0 1 0 1 0 1 2 2 0 1 0 2 0 0 0 1 1 1 0 0 0 1 0 0 0 0 2 2 0 0 1 0 0 0 1 1 1 0 2 1 1 2 0 0 0 0 1 1 2 0 0 0 0 2 2 1 1 1 1 2 0 1 0 1 0 1 0 1 0 0 1 0 1 0 2 0 0 1 1 1 2 1 2 1 1 0 0 1 2 0 0 0 0 0 1 1 1 0 0 0 1 1 1 0 1 0 0 0 0 1 1 1 0 1 0 0 0 1 0 1 0 1 0 0 0 2 0 0 2 2 0 0 0 0 2 0 1 0 0 0 1 1 0 0 0 0 0 0 0 1 0 1 1 1 0 0 0 2 1 1 2 0 0 0 0 2 0 2 0 0 0 0 1 0 0 1 0 0 0 0 0 0 2 0 1 1 2 0 1 0 0 0 0 0 2 0 2 0 2 1 0 1 0 1 1 0 0 1 1 0 0 1 0 0 0 2 0 2 0 1 1 1 0 0 2 0 0 1 0 2 0 0 2 1 1 1 0 0 0 2 0 0 0 2 1 1 1 1 1 0 1 0 1 0 1 1 0 0 1 0 0 2 0 0 1 0 1 2 1 0 0 1 1 1 0 0 0 0 0 0 2 1 1 0 0 1 1 1 1 2 0 0 0 0 0 0 1 1 0 0 0 0 0 1 0 2 1 2 0 0 0 1 0 0 1 0 1 1 0 0 1 1 0 0 0 1 0 0 1 1 1 1 1 1 2 0 0 0 0 2 0 0 2 0 0 0 2 1 0 2 2 1 0 1 0 0 0 0 1 0 0 0 1 0 0 0 2 1 1 1 2 0 2 1 2 2 1 1 2 0 2 2 2 0 2 0 0 1 1 1 2 0 0 0 0 0 0 1 0 2 0 2 2 0 2 0 0 0 0 1 0 2 1 2 2 0 0 0 0 1 0 0 0 0 0 0 0 0 0 0 1 1 1 0 0 1 0 1 0 1 1 0 0 2 0 2 0 1 0 2 0 0 0 1 0 0 2 0 0 1 2 2 2 0 0 0 0 1 1 0 0 2 0 1 0 2 2 2 0 0 0 1 2 1 0 2 2 0 1 0 1 1 1 0 0 1 1 1 1 2 1 0 2 1 1 0 0 1 0 1 0 1 1 0 1 0 0 0 2 0 0 0 0 2 0 0 0 1 0 0 1 0 0 0 0 2 0 2 1 0 1 0 0 0 0 0 0 0 0 1 1 1 1 0 0 0 0 1 1 1 0 0 0 0 1 0 0 1 0 0 1 0 0 0 2 0 0 0 1 1 0 0 1
66 0 0 0 0 0 0 0 0 1 1 0 0 0 0 0 0 2 2 2 2 2 0 2 2 0 0 1 1 2 1 0 2 1 0 0 2 0 0 0 2 2 1 0 0 2 0 0 0 0 0 0 0 1 1 1 0 0 0 1 1 1 2 2 1 1 2 0 1 0 0 1 2 1 2 2 0 0 2 0 0 0 1 0 1 0 0 0 0 1 0 0 0 0 1 2 1 1 1 1 1 0 0 0 1 1 2 1 2 1 0 1 1 2 1 2 1 0 1 0 1 0 1 1 0 1 1 1 2 0 0 0 1 0 0 0 1 0 0 0 1 1 0 0 1 2 1 0 0 0 0 1 0 0 0 0 0 2 0 0 0 0 1 2 2 2 2 0 2 2 0 2 0 2 2 0 2 2 0 2 0 0 0 1 0 0 1 1 1 0 2 0 0 0 0 0 0 0 0 0 0 0 0 2 2 0 1 0 1 0 0 1 1 1 0 2 2 2 1 0 1 1 1 0 1 1 0 1 0 1 0 0 0 0 2 0 0 1 2 1 0 1 2 1 1 0 0 0 0 0 0 0 2 0 0 0 0 0 0 0 0 0 0 1 0 0 0 0 1 0 0 2 0 1 0 0 0 1 2 0 0 0 2 2 2 0 2 0 0 2 0 1 1 2 2 0 0 1 1 0 0 0 1 1 1 0 0 0 1 1 0 1 0 1 1 0 0 0 1 1 1 2 2 1 2 0 1 2 1 1 0 2 0 0 1 0 1 1 1 0 1 0 1 0 0 0 0 0 1 1 1 0 0 0 1 0 0 0 0 1 0 0 2 0 2 1 1 0 1 1 1 1 1 1 1 1 0 0 0 0 1 1 0 2 0 0 0 0 0 1 0 0 0 0 2 0 0 0 1 1 0 1 0 1 2 1 0 2 0 0 0 0 0 0 1 0 0 0 0 1 0 1 1 1 1 1 0 0 1 0 2 1 0 1 1 0 0 0 0 2 2 1 0 0 1 1 1 1 2 0 0 1 0 2 2 1 1 1 1 0 0 0 1 2 0 2 1 2 0 0 1 1 2 2 1 1 2 0 1 1 0 0 0 0 2 0 0 0 0 0 0 0 0 1 0 2 0 1 1 1 1 1 1 1 0 0 2 1 0 0 0 0 1 1 2 0 0 0 0 1 1 0 2 2 0 0 0 0 0 2 0 0 1 1 0 0 0 0 1 2 1 1 1 0 2 1 0 1 1 1 0 0 0 1 1 1 0 0 0 0 0 0 0 0 0 0 0 0 1 0 0 0 0 0 0 0 0 1 1 2 0 0 0 0 0 0 0 1 0 0 0 0 1 0 0 0 0 0 0 0 0 1 1 0 0 2 1 0 1 0 1 0 0 0 2 0 0 0 0 0 0 0 0 0 0 0 2 0 0 0 0 0 0 2 0 1 2 2 2 0 0 0 0 1 0 0 2 0 1 0 0 1 1 1 1 0 2 0 1 0 0 0 1 1 1 1 1 1 0 2 0 2 0 0 0 1 1 0 1 1 0 2 0 2 1 1 1 0 0 2 2 0 0 0 0 1 1 0 0 2 1 1 0 0 2 1 1 1 1 0 0 0 0 0 0 0 0 1 0 0 1 0 0 1 1 1 2 0 1 0 1 1 0 0 0 1 1 0 0 1 1 0 1 1 1 0 0 1 0 0 0 0 1 1 0 1 0 0 2 1 0 1 1 1 0 1 0 1 0 0 0 0 1 0 0 0 1 1 1 1 1 1 0 0 1 2 0 2 1 2 1 1 2 2 2 0 1 0 0 1 1 2 0 2 2 1 1 1 0 2 0 0 0 0 1 1 1 0 2 0 2 2 2 2 0 0 0 1 1 0 1 1 1 1 1 0 0 1 1 0 0 0 0 0 1 0 1 0 0 1 1 1 0 0 1 1 1 0 0 0 1 0 0 0 0 0 0 0 2 0 0 0 0 2 0 1 0 1 1 1 1 1 0 0 0 0 0 1 1 0 2 0 1 1 2 2 2 1 0 0 0 2 0 1 1 0 0 1 0 2 0 0 0 0 0 0 2 1 2 2 0 2 2 1 1 1 1 0 2 1 0 2 1 2 1 1 0 1 0 1 0 0 2 1 1 0 0 0 0 1 0 0 1 1 0 0 1 2 0 0 2 0 0 0 2 1 2 0 1 1 1 0 1 0 0 0 1 0 2 1 1 0 0 1 0 0 1 0 0 1 0 0 1 1 0 0 1 0 0 0 1 0
67 0 0 0 1 0 0 2 0 0 0 0 0 0 0 0 0 2 2 1 1 2 1 2 2 0 1 0 2 1 1 2 1 1 1 1 2 1 0 0 2 1 0 0 0 0 0 0 0 1 0 0 1 0 1 1 0 1 1 0 1 2 2 2 1 1 2 1 1 0 0 2 2 0 1 2 1 0 2 0 0 0 1 0 1 0 0 0 0 2 0 1 0 0 0 0 0 2 2 2 2 0 1 1 0 0 2 0 2 0 0 1 0 1 0 1 0 1 0 0 1 1 1 1 0 1 1 2 2 2 0 0 0 0 0 0 0 0 0 0 0 2 1 0 0 1 0 0 0 0 0 0 0 0 0 0 0 0 0 0 1 1 1 1 1 1 1 2 1 1 0 0 0 2 1 0 2 1 0 1 0 1 0 2 0 0 2 1 0 0 1 1 1 1 1 2 0 0 0 0 0 1 0 2 2 0 0 0 2 0 1 1 1 0 0 1 1 1 1 1 1 0 0 0 1 1 0 2 2 0 0 0 0 0 2 0 0 1 2 0 0 0 2 1 1 0 0 0 0 0 0 0 1 0 0 0 1 1 1 1 0 1 0 0 0 0 0 0 2 1 0 2 0 0 0 1 0 2 2 1 0 0 0 0 0 0 0 1 0 2 0 1 0 1 2 0 2 1 0 0 1 0 2 2 1 0 1 0 0 2 0 2 0 0 1 0 1 0 0 0 1 2 1 2 0 0 0 2 2 0 1 2 0 0 0 0 0 1 1 0 1 0 1 0 0 0 0 0 1 1 1 0 1 0 0 0 1 0 0 2 2 2 1 0 1 1 0 0 1 1 1 1 0 0 1 1 0 1 1 0 1 1 1 1 1 0 0 0 0 0 0 0 1 0 2 0 1 1 0 0 0 0 1 1 2 1 0 0 0 0 0 1 0 0 1 0 0 1 0 0 0 1 0 1 1 1 0 0 0 0 0 0 1 1 0 0 0 0 0 1 1 1 0 0 1 2 2 0 1 1 0 1 0 1 1 0 1 2 1 2 2 0 1 1 0 1 1 2 0 1 1 1 2 2 2 0 1 0 2 0 0 0 2 0 0 0 2 0 1 1 1 2 0 1 0 0 0 2 2 2 0 2 2 0 0 1 2 0 0 1 0 0 0 0 0 0 1 1 0 2 2 1 1 2 1 0 0 0 2 0 2 0 1 1 1 0 0 0 1 1 0 0 1 1 1 1 0 0 0 2 1 1 0 2 2 0 0 0 1 0 0 1 0 1 1 0 1 0 1 1 0 0 0 0 0 0 0 1 1 2 0 0 0 0 2 0 2 0 0 0 0 0 0 0 0 0 0 1 0 1 1 1 2 0 0 2 2 0 0 1 1 0 0 2 0 1 1 1 1 0 1 0 1 1 0 1 0 2 0 0 0 0 0 2 1 2 2 2 1 1 0 0 0 1 0 0 2 0 1 0 1 2 1 1 1 0 1 0 2 0 0 0 0 0 2 2 1 0 0 1 1 1 1 0 0 1 1 1 2 2 1 1 0 0 0 2 2 1 0 1 1 1 0 0 0 0 0 0 0 0 0 0 0 0 2 2 0 2 0 0 0 0 0 0 0 0 0 2 2 0 0 0 0 0 1 0 0 0 0 0 1 0 0 0 1 0 1 0 0 1 1 1 1 1 2 0 1 1 2 1 0 1 1 0 0 0 1 0 2 0 1 2 1 0 0 1 0 0 1 1 0 1 0 0 0 2 1 0 2 2 2 2 0 0 0 1 0 2 1 2 1 1 1 1 0 0 0 0 0 1 1 1 0 1 1 0 2 0 0 2 0 0 0 0 2 1 2 0 2 1 1 2 0 2 1 0 0 0 1 0 2 1 2 0 0 0 0 0 0 0 0 0 1 0 2 1 1 0 0 0 0 2 0 1 0 0 2 0 1 1 2 0 0 0 0 0 0 0 0 2 0 0 0 2 0 2 0 0 2 2 2 2 0 0 0 0 0 0 0 0 1 0 0 0 2 1 1 0 0 0 0 1 0 1 1 1 0 1 0 2 0 1 0 0 1 0 1 1 2 1 0 2 2 2 1 0 1 1 0 1 0 2 0 0 0 1 0 0 0 1 0 0 1 1 1 0 0 0 0 0 2 0 1 0 1 0 1 2 0 0 2 0 1 0 2 1 2 0 1 1 1 1 0 0 0 0 1 1 1 0 0 0 0 1 0 0 1 1 0 1 0 0 0 1 0 0 0 0 0 0 0 0
68 1 1 0 0 0 0 1 0 0 0 1 0 0 0 0 0 1 1 0 0 0 0 2 2 0 1 1 2 2 1 0 0 0 2 0 2 1 0 0 1 1 0 0 0 0 1 0 0 2 1 0 1 0 0 1 0 0 0 1 1 1 1 1 1 1 2 1 1 0 0 1 2 1 1 2 1 1 2 0 1 0 1 0 1 0 0 0 0 2 0 1 0 0 0 1 0 2 0 1 0 0 1 1 0 0 2 2 1 1 0 1 1 1 1 2 0 0 1 0 2 0 0 0 0 0 0 1 1 1 0 0 1 0 0 0 1 0 0 0 1 1 0 0 1 2 1 0 0 0 0 2 0 1 1 0 0 0 1 0 1 0 1 2 1 1 1 0 0 2 0 1 2 0 0 0 2 0 0 0 0 0 0 2 0 0 2 1 0 0 1 0 0 0 1 1 0 0 0 0 0 0 1 2 2 1 1 0 1 0 2 2 0 1 0 1 1 1 1 0 1 1 0 0 0 0 0 1 1 0 1 1 0 0 1 0 0 2 2 0 0 0 2 2 2 0 0 1 1 0 0 0 1 0 0 0 1 2 0 0 0 0 0 0 0 0 0 1 1 0 0 1 0 2 0 0 0 2 2 2 1 0 0 0 2 1 0 1 0 2 0 0 0 1 2 1 0 1 1 0 1 1 2 1 0 0 1 1 1 1 1 1 0 1 2 0 0 0 1 1 1 2 1 2 1 0 1 1 1 0 1 2 0 0 0 0 0 2 0 2 1 1 1 0 0 0 1 0 1 0 0 0 0 1 0 1 1 0 1 0 1 1 0 0 0 0 1 1 2 0 0 2 1 1 0 0 0 1 0 0 1 0 0 1 0 0 0 0 0 0 0 0 0 1 2 0 1 1 0 0 0 0 1 1 2 1 1 0 0 0 0 1 0 0 1 0 1 0 1 0 0 1 1 1 0 1 0 0 2 0 2 0 0 0 2 1 0 0 0 1 1 0 0 1 0 2 2 1 2 1 0 1 1 2 1 1 0 2 1 0 1 0 1 0 0 2 2 2 0 0 0 0 2 2 1 0 1 1 1 1 0 0 1 0 2 0 0 0 0 0 0 0 0 0 0 0 1 2 2 1 0 2 1 1 0 0 1 1 0 2 0 0 1 0 0 0 2 0 0 2 2 0 1 2 1 1 1 2 0 2 0 2 1 1 1 0 0 0 1 0 2 2 1 1 1 0 0 1 1 1 0 0 0 2 0 1 0 0 0 0 0 0 0 1 1 0 1 1 2 0 0 1 0 0 0 0 0 2 2 0 1 0 1 0 0 0 0 0 0 0 0 0 1 0 0 0 1 0 0 0 0 1 0 0 0 2 1 1 0 1 0 0 0 0 1 0 0 1 0 1 1 1 0 0 0 1 1 0 1 1 0 0 0 1 1 1 2 2 2 0 0 1 0 1 0 0 2 0 1 0 0 2 1 1 2 0 0 1 1 0 0 0 0 2 0 0 1 0 1 1 0 1 0 1 1 1 1 1 2 2 1 1 1 0 0 2 1 1 0 1 2 0 0 1 0 0 0 1 0 1 0 1 0 0 2 2 1 1 2 0 0 0 0 0 0 0 2 1 0 0 1 0 0 0 0 0 0 0 1 0 1 1 1 0 0 1 0 0 0 0 0 0 1 1 1 0 0 0 0 0 0 0 0 2 0 1 2 0 0 0 0 0 1 1 0 1 2 1 1 1 0 0 2 0 0 1 2 0 1 1 1 2 0 1 2 2 0 1 1 2 0 2 1 1 0 0 0 1 0 2 2 2 0 2 2 1 1 0 1 2 0 0 0 0 0 0 1 0 1 0 1 1 2 2 1 0 0 2 0 0 0 0 1 1 0 0 0 1 1 1 0 0 1 0 1 1 1 1 1 0 0 2 0 0 2 0 0 0 1 1 1 0 0 0 0 1 0 1 1 1 0 0 1 1 0 2 0 0 2 2 1 2 0 0 0 0 0 1 1 0 1 0 1 1 2 2 2 0 0 0 1 2 0 2 1 1 0 1 0 2 0 0 0 1 1 0 2 1 2 1 1 1 2 1 0 0 1 1 1 0 0 1 0 2 0 0 0 0 0 0 0 0 2 1 1 0 2 2 1 0 1 0 0 0 2 0 2 2 0 0 1 1 0 0 1 0 1 0 1 0 2 0 0 0 0 1 0 0 2 0 0 0 0 1 0 1 2 0 0 1 0 0 0 2 0 1 0 0 0 0 0 0
69 0 1 0 0 0 0 2 0 2 2 0 0 1 0 1 0 1 1 1 2 2 1 2 2 0 0 2 2 2 2 0 1 1 1 1 1 1 0 0 2 1 0 1 0 1 0 0 0 1 0 0 1 0 1 1 1 0 0 1 1 2 1 1 1 0 1 0 2 1 1 2 2 0 1 2 1 1 1 0 1 0 0 1 1 0 0 1 1 2 0 2 1 0 1 2 1 0 0 0 0 0 0 0 2 2 2 2 1 2 0 1 0 1 0 1 0 0 0 0 2 1 2 2 0 2 2 2 2 2 0 0 0 0 0 0 0 0 1 0 0 2 0 0 1 2 0 0 0 0 0 0 1 0 0 0 1 2 0 0 0 1 1 2 0 1 1 1 1 1 0 1 0 2 1 0 1 0 0 0 0 0 1 1 0 1 1 1 0 0 1 1 1 0 2 2 1 0 0 0 0 0 0 2 2 1 2 0 1 0 2 1 0 0 0 0 0 0 2 1 2 1 0 0 0 1 1 2 0 2 1 1 0 1 0 0 1 2 2 0 0 1 1 2 2 0 0 0 0 0 0 0 1 0 0 0 0 2 1 1 0 1 0 1 0 0 0 1 2 1 0 1 1 2 0 0 0 2 2 2 2 0 0 0 2 1 0 2 0 2 0 1 0 2 1 0 2 1 1 1 0 0 2 1 1 1 1 0 0 1 0 1 0 0 0 0 0 1 1 1 0 2 2 0 2 0 2 1 1 1 2 1 0 0 0 0 0 2 1 0 0 0 2 0 0 0 0 0 2 0 0 0 1 0 0 0 0 0 0 2 2 2 1 0 1 1 0 1 2 0 0 2 2 2 1 1 0 1 1 0 2 0 0 1 0 0 1 0 1 1 1 1 2 1 2 0 2 2 0 0 0 0 0 0 0 0 2 0 0 0 0 0 0 0 1 0 1 1 0 0 0 1 0 0 0 2 1 0 0 0 0 0 0 2 2 0 0 2 0 0 1 2 0 0 0 1 2 1 2 2 0 0 1 1 0 0 0 1 0 1 1 0 1 1 0 1 1 1 0 0 1 1 1 1 1 0 2 0 2 1 0 0 1 1 2 1 0 2 0 0 2 2 1 1 0 0 0 0 0 2 2 2 0 2 1 1 2 0 0 1 0 0 0 2 2 0 0 0 0 2 2 0 1 2 1 2 2 2 0 2 0 2 1 1 0 0 1 0 0 1 0 0 2 0 2 1 0 1 1 1 0 0 0 2 1 1 0 0 0 0 0 0 0 1 1 0 1 0 0 0 2 2 2 0 0 0 1 1 1 2 0 0 1 0 1 1 2 1 0 0 0 0 0 0 1 0 1 0 0 0 0 2 0 1 1 2 0 2 0 1 1 0 0 1 0 0 0 1 0 1 0 1 0 1 0 0 0 2 0 0 1 0 0 2 1 2 2 0 2 0 1 1 0 0 2 0 0 1 1 0 0 1 1 1 0 1 2 0 1 1 1 0 0 1 1 1 0 0 1 0 1 0 2 0 0 1 1 1 2 2 1 1 0 0 0 1 1 2 0 0 0 1 0 1 2 0 0 0 0 1 0 1 0 0 2 1 0 1 2 0 0 0 0 0 0 0 0 1 1 0 0 0 0 0 2 0 0 1 1 1 1 0 0 0 0 0 1 0 0 0 0 0 1 1 1 1 0 0 0 0 0 0 0 1 0 1 2 0 1 1 0 0 1 2 0 0 1 1 0 0 0 0 0 1 1 0 1 1 1 1 2 2 0 0 2 1 0 2 1 2 1 1 2 2 1 0 1 1 0 0 0 0 0 2 2 0 2 1 0 2 0 0 1 1 1 0 2 2 2 0 0 2 1 2 0 0 0 1 0 0 1 0 2 0 0 1 0 2 1 0 1 1 0 1 1 0 1 0 0 1 0 1 0 0 0 0 2 0 0 0 1 0 0 0 0 0 1 0 0 2 0 1 1 1 0 1 0 1 2 2 2 2 1 0 0 1 0 0 1 1 1 0 1 1 2 2 2 0 2 0 0 1 0 1 1 1 0 1 0 2 0 0 1 0 1 1 1 1 1 1 0 1 2 0 0 0 0 1 0 1 0 2 0 2 0 0 0 1 0 0 0 1 2 0 1 0 0 0 0 0 2 0 1 0 1 0 1 1 0 0 2 0 0 0 1 1 1 0 0 0 1 0 0 0 0 2 0 2 0 0 0 0 0 2 0 1 1 0 1 2 1 0 0 2 0 1 0 0 0 0 0 0
70 0 0 0 0 0 0 2 0 2 2 0 0 2 1 0 1 1 1 1 2 2 0 2 2 0 0 2 2 2 2 1 0 1 2 1 2 1 0 0 0 0 1 1 0 2 2 0 0 1 0 0 0 2 0 2 0 0 0 1 1 1 2 2 1 1 2 1 2 1 1 0 2 0 0 2 2 0 2 0 0 0 0 1 2 0 0 0 0 2 0 0 0 0 0 2 0 1 0 1 1 0 1 1 0 0 2 2 0 2 0 1 1 1 2 2 2 1 0 0 2 0 0 0 0 0 0 1 1 1 0 0 0 0 0 0 0 0 0 0 0 2 0 0 1 1 0 0 0 0 0 0 0 0 0 0 0 1 1 0 0 0 0 1 0 1 1 1 1 2 0 1 1 1 0 0 2 2 0 0 0 1 1 2 0 1 2 2 1 1 0 2 0 0 2 2 1 0 0 0 0 0 1 2 2 0 0 0 1 0 1 1 1 0 0 1 1 1 2 0 0 0 1 0 1 1 1 1 1 1 0 0 1 1 0 0 1 2 2 0 0 0 2 2 2 0 0 0 0 0 0 0 1 0 0 0 0 1 1 1 0 1 0 0 0 0 0 0 1 0 0 1 1 1 0 1 0 2 1 0 0 1 0 0 1 1 0 1 0 2 0 0 1 2 2 0 1 0 0 0 0 0 1 0 0 0 0 2 2 2 2 2 0 0 2 1 0 1 1 1 0 2 2 2 1 0 0 0 0 1 1 1 0 0 0 0 0 1 1 0 0 0 1 0 0 0 0 0 2 0 0 0 0 0 1 1 2 0 0 2 2 1 0 0 0 0 1 2 2 0 0 2 2 2 1 1 0 1 0 0 2 0 0 0 1 0 0 0 0 1 0 0 0 0 2 1 0 0 0 0 0 0 0 2 2 0 0 2 0 0 0 2 0 0 1 1 0 1 0 0 1 2 0 0 1 1 1 0 2 1 1 1 0 1 1 1 0 0 0 0 2 0 0 2 1 1 1 0 1 1 1 1 0 0 0 0 0 2 2 2 2 0 0 0 0 2 2 2 0 0 1 1 2 2 1 1 0 0 2 1 2 0 1 0 1 0 1 1 0 0 1 1 0 2 2 0 2 1 1 2 1 2 2 0 0 0 2 1 0 0 0 1 0 2 2 0 0 0 0 2 2 0 0 2 0 1 0 0 0 2 0 0 1 1 1 0 1 1 1 0 0 0 0 0 1 1 0 0 0 2 0 0 0 1 2 1 0 0 1 1 0 0 0 0 0 0 0 2 0 2 0 0 0 0 0 0 1 2 2 2 0 0 1 0 0 1 1 2 1 1 0 0 1 0 0 0 0 0 0 0 0 2 1 0 0 2 0 0 1 2 1 0 0 0 1 0 0 1 0 1 0 1 0 0 0 2 0 2 0 0 1 0 0 2 1 1 1 1 2 0 0 0 0 1 1 0 0 0 1 0 0 1 1 0 1 0 2 0 0 0 0 0 1 0 2 2 0 0 2 0 0 1 1 1 1 0 0 0 0 1 0 0 0 0 1 1 0 0 0 2 2 0 0 1 0 0 0 1 0 2 1 1 0 0 1 2 1 2 2 0 0 0 0 0 0 1 1 1 1 0 0 0 1 0 1 1 1 1 0 0 2 0 1 0 0 1 0 0 0 1 1 0 0 0 0 0 0 0 0 0 0 0 0 0 0 0 0 0 1 1 0 0 2 2 0 0 1 0 0 0 0 0 1 1 0 1 2 2 0 1 1 0 0 0 0 1 0 2 1 2 1 1 2 2 0 0 0 1 0 1 1 1 0 1 0 0 1 0 2 2 0 0 1 1 1 0 2 0 2 0 1 1 2 2 0 0 0 1 0 1 0 0 2 0 0 1 0 0 0 0 0 0 0 0 1 0 0 0 1 0 0 1 0 0 2 0 0 1 0 0 1 0 0 0 0 0 1 0 1 1 1 0 1 1 0 1 0 2 2 2 2 2 0 0 0 0 1 2 0 0 2 0 1 0 2 2 2 0 0 0 0 1 0 2 1 0 1 1 0 0 0 1 1 0 2 2 1 0 1 0 1 0 0 0 0 0 0 1 1 1 0 2 0 0 1 1 1 1 0 0 0 0 0 1 1 0 1 1 1 0 1 0 1 0 2 0 2 2 0 1 1 0 0 0 0 1 1 0 1 1 1 0 0 0 0 0 0 0 2 0 1 1 0 1 0 0 0 2 1 1 1 1 0 0 0 0 0 0 0 2 1 0
71 1 1 1 1 0 0 2 0 2 2 0 1 1 0 1 0 1 1 1 1 2 0 1 1 0 1 2 2 2 2 0 1 2 1 2 2 2 0 0 0 0 0 0 0 0 0 0 0 2 1 0 1 1 0 1 0 0 0 1 0 0 0 1 1 1 1 0 1 1 0 0 2 0 1 2 1 2 2 1 1 0 1 0 1 0 0 1 1 2 0 1 2 2 0 1 0 0 0 2 0 0 2 2 0 0 2 1 1 1 0 1 0 0 1 1 1 0 1 0 1 0 1 1 0 1 1 0 1 0 0 0 0 0 0 0 1 0 0 2 1 1 0 0 0 1 0 0 1 1 0 2 0 0 0 1 0 1 1 1 1 0 1 2 1 2 0 1 1 2 1 1 1 1 1 0 2 1 0 0 1 1 0 2 0 0 1 2 1 0 1 2 0 0 2 2 1 0 0 0 0 0 0 1 2 2 2 0 1 0 1 2 1 0 0 1 1 1 2 0 2 2 0 0 0 0 0 0 0 0 0 0 0 0 1 0 0 2 2 0 0 0 0 1 1 0 0 0 0 0 0 0 1 0 0 0 0 1 0 0 1 1 0 1 0 0 0 0 0 0 0 1 2 2 0 0 0 2 1 1 1 1 0 0 1 1 1 2 2 2 0 1 1 1 2 0 2 1 0 1 1 0 2 0 0 0 0 0 1 1 1 1 0 2 2 2 0 0 0 0 1 2 1 2 1 0 1 2 1 2 1 1 1 1 0 1 0 0 2 0 0 0 2 0 0 1 0 0 2 1 1 0 1 0 1 0 0 1 0 1 1 1 0 0 0 1 1 2 2 0 0 2 0 0 0 0 0 2 0 0 2 0 1 1 1 0 1 1 1 0 0 0 2 0 2 0 0 1 1 1 0 1 1 1 2 1 1 0 0 0 0 1 1 0 0 0 0 0 2 0 0 0 0 2 0 1 0 1 2 0 2 0 0 0 0 0 0 1 0 0 0 2 0 2 1 2 2 0 1 2 0 0 1 2 1 1 0 2 0 2 1 0 1 1 0 1 1 2 1 0 1 1 2 2 1 0 1 1 2 0 1 0 1 0 1 0 1 0 2 1 2 2 0 1 0 0 2 1 1 2 1 2 1 1 0 0 1 1 1 2 0 0 0 1 1 0 0 0 0 2 2 0 2 2 0 0 0 0 1 2 0 0 2 1 1 1 2 0 2 0 2 1 2 2 2 1 0 2 2 0 0 0 0 1 2 0 1 0 0 1 1 0 0 0 0 0 0 1 0 1 0 1 2 0 1 0 2 1 1 1 1 0 0 0 1 0 1 1 0 0 0 0 0 1 1 0 1 1 0 1 1 1 1 0 0 1 2 1 0 0 0 0 1 1 1 1 1 1 0 1 0 0 0 0 0 0 2 1 0 0 0 0 0 2 0 1 2 1 2 0 0 1 0 0 2 0 1 0 0 0 1 0 1 1 2 0 2 0 1 1 1 0 1 0 2 2 1 0 2 0 0 0 0 0 0 0 0 1 0 0 1 0 0 1 1 0 1 2 1 1 1 0 0 0 0 0 0 0 0 0 0 0 0 1 1 2 1 1 2 0 0 0 0 1 0 1 0 2 1 0 1 0 1 0 1 1 1 0 1 0 1 1 1 0 0 0 0 0 1 1 0 1 0 0 0 1 0 1 1 1 1 1 2 1 0 1 0 0 2 1 0 1 0 1 0 1 1 0 2 2 2 0 0 1 1 0 1 2 0 0 1 1 0 0 1 2 0 2 0 2 0 0 1 2 2 1 1 0 0 1 1 1 0 2 1 1 0 0 1 1 0 0 0 0 2 2 1 0 0 0 0 0 2 2 0 0 0 2 0 0 1 0 1 1 1 0 0 0 0 0 0 0 0 0 0 0 0 0 0 1 0 1 0 1 0 1 2 0 0 0 1 0 0 0 0 1 0 0 0 1 0 0 0 1 0 2 0 1 1 1 1 1 0 0 0 0 0 0 0 0 2 0 0 0 2 2 2 0 0 0 0 2 0 2 1 0 0 2 0 2 0 1 0 0 0 0 2 1 2 2 0 2 1 1 1 0 1 2 1 0 0 0 0 1 0 0 0 0 0 1 0 1 1 0 1 0 0 1 1 1 0 0 2 0 0 0 1 2 0 1 1 0 0 1 0 0 1 0 2 2 0 1 0 0 0 1 0 0 2 0 0 0 0 2 0 0 1 0 0 2 0 0 0 1 0 0 1 1 1 1 1 1
72 0 0 0 1 0 0 2 0 0 0 0 0 0 0 0 0 1 1 1 1 1 0 2 2 0 1 0 1 2 0 1 1 1 2 0 2 2 0 0 1 1 0 1 0 1 0 0 0 2 2 0 0 0 2 0 0 0 0 0 1 2 2 1 0 0 1 0 0 0 0 1 1 0 1 2 1 0 2 0 0 0 0 0 0 0 0 0 0 2 0 2 0 0 0 2 0 2 2 2 2 0 1 1 0 0 2 2 0 2 1 2 0 2 0 2 0 0 0 0 2 0 1 1 0 1 1 1 1 1 0 0 0 0 0 0 0 0 2 0 1 1 0 0 0 0 0 0 1 0 1 0 0 0 0 0 0 0 0 0 1 0 0 2 1 1 2 1 1 1 0 1 0 2 2 0 1 0 0 0 0 0 0 2 0 0 1 2 1 0 2 1 1 1 1 1 1 0 1 0 0 0 1 1 2 2 1 1 1 0 0 2 2 0 0 0 0 0 2 1 2 0 0 0 0 0 0 0 0 1 1 1 1 0 1 0 0 2 2 0 0 0 2 1 1 0 0 0 0 0 0 0 1 0 0 0 1 1 0 1 0 0 0 0 1 0 1 0 2 0 0 2 1 2 0 1 1 2 2 1 1 0 0 0 2 0 0 2 0 2 0 0 0 2 2 0 2 1 0 0 1 1 1 1 0 0 1 2 1 1 1 1 0 0 1 0 0 0 0 0 1 1 1 2 1 0 1 2 0 1 1 2 0 0 0 0 0 1 1 0 1 0 0 0 0 0 0 0 2 1 1 0 0 1 1 1 2 1 0 1 1 1 1 0 1 0 1 1 1 1 1 1 1 0 0 0 0 1 0 0 1 2 0 0 0 0 0 0 0 0 0 0 1 0 2 0 1 1 0 0 0 0 1 0 0 0 1 0 0 0 0 1 0 0 1 0 0 0 0 1 1 2 0 1 1 1 0 2 2 1 0 1 0 2 2 0 0 1 0 0 2 1 1 1 1 2 2 1 2 1 0 0 0 1 1 1 0 2 2 2 2 0 0 1 0 1 1 1 0 0 1 1 1 1 0 1 0 0 1 2 2 1 0 0 2 0 0 1 0 1 0 2 1 0 1 0 1 0 0 2 2 2 2 1 1 1 1 1 0 0 0 1 0 1 1 0 0 1 0 1 1 1 1 2 1 0 0 0 1 1 1 0 1 1 1 0 1 1 1 0 0 0 1 1 1 0 0 1 1 1 1 1 0 2 0 1 0 0 0 1 1 0 0 1 1 0 1 0 2 0 2 2 0 0 0 0 0 0 0 2 0 0 0 0 2 0 2 1 0 0 0 0 0 1 1 0 1 1 0 1 1 1 1 0 1 1 1 2 0 2 1 0 0 2 0 2 0 0 0 0 1 0 0 0 0 0 2 1 0 0 0 0 0 2 2 0 2 1 2 0 1 1 0 1 1 0 1 0 1 0 0 2 2 0 2 0 2 0 1 0 0 0 0 1 0 1 0 1 1 0 0 0 0 0 1 0 1 0 2 2 0 1 0 0 0 0 1 1 0 1 1 1 0 0 0 0 0 0 0 1 1 0 1 1 2 2 1 2 2 0 0 0 0 0 0 0 0 0 0 0 0 0 0 1 1 0 0 1 1 0 1 0 0 1 1 1 2 0 0 0 0 0 0 0 0 0 0 1 1 0 0 1 1 0 0 2 0 0 1 0 0 1 2 2 0 0 0 0 2 2 1 1 1 0 0 0 0 0 2 2 2 2 0 0 0 2 0 0 0 2 0 2 1 2 2 1 0 1 0 2 1 1 0 2 2 0 0 0 0 2 1 1 2 2 2 0 2 0 2 1 2 2 1 2 0 0 0 1 1 0 1 1 0 0 0 0 0 0 0 0 0 0 0 0 2 1 1 0 0 0 0 2 0 0 2 0 0 0 0 0 1 0 0 0 0 1 1 0 1 1 0 0 1 1 0 1 0 0 1 2 1 1 0 0 0 0 0 0 1 0 0 0 1 0 2 2 2 0 0 0 0 1 0 1 1 0 1 1 0 2 0 0 0 0 0 0 1 0 2 1 0 2 1 0 1 0 1 2 1 1 1 1 0 1 0 0 0 0 2 1 1 0 2 0 0 1 0 0 1 0 0 1 0 0 1 1 1 2 0 0 1 0 0 0 0 0 0 0 1 1 1 1 0 0 0 1 1 0 2 0 0 0 0 2 0 0 1 1 0 2 0 0 0 0 0 0 1 0 0 0 0 0
73 1 0 0 1 0 0 2 1 0 1 0 1 1 1 0 1 1 0 1 1 1 2 2 2 0 0 1 1 2 1 1 1 0 1 1 1 2 0 1 0 0 0 0 0 0 0 0 0 1 0 0 1 0 1 0 0 0 0 2 1 1 2 2 2 1 2 0 1 1 1 1 2 0 0 2 1 1 2 0 1 0 1 0 1 0 0 0 0 2 0 2 0 0 0 2 0 1 0 2 0 0 1 0 2 1 2 2 0 2 1 2 1 1 1 1 1 0 1 0 1 0 2 2 0 2 2 0 1 1 0 0 0 0 0 0 0 0 0 0 1 1 0 0 0 0 0 0 0 0 0 1 0 0 0 0 0 2 0 0 0 1 1 2 1 2 0 1 1 1 1 1 0 2 2 0 1 0 0 0 0 0 1 2 1 2 1 0 0 0 1 0 1 1 1 2 2 0 1 1 0 1 0 1 2 1 1 1 1 0 0 2 0 0 0 0 0 2 2 0 2 1 0 1 1 0 0 0 0 0 0 0 0 0 2 0 0 2 2 0 0 0 2 1 1 0 0 0 0 0 0 0 1 0 0 0 2 2 1 0 0 0 0 1 0 0 0 1 2 1 0 0 0 0 0 1 0 2 1 1 1 0 0 0 0 1 0 1 0 2 1 0 1 2 2 0 2 0 0 1 1 0 0 0 0 1 0 0 2 2 1 1 0 1 2 0 1 1 1 1 0 2 2 2 1 0 1 0 0 0 2 1 0 0 0 1 0 2 1 0 0 1 1 0 0 0 0 1 2 1 1 1 0 1 1 1 2 0 0 1 1 1 2 0 2 0 0 1 2 0 1 2 0 0 1 1 0 0 1 0 2 0 0 0 1 0 1 1 1 0 0 0 0 0 1 1 0 1 0 0 0 0 0 1 2 1 1 1 0 0 0 0 1 1 0 0 0 0 0 0 0 2 0 1 1 1 0 0 2 0 1 0 0 0 2 2 0 0 0 0 2 0 0 1 0 1 2 0 2 1 0 1 0 1 0 0 0 1 1 2 2 0 0 0 0 1 1 2 0 0 1 1 1 1 0 2 0 0 2 1 0 0 2 1 2 1 0 1 0 0 0 1 0 1 1 1 1 0 0 2 2 2 1 0 1 1 1 0 0 0 0 2 0 1 1 0 0 1 0 2 2 0 0 1 0 1 1 0 1 1 1 0 1 0 1 0 1 0 1 1 0 0 2 1 2 1 1 1 1 2 1 1 0 2 0 1 0 1 0 1 1 0 1 1 1 1 1 1 0 1 0 1 0 0 0 0 0 1 1 2 0 0 0 0 1 0 1 1 0 0 0 0 0 0 2 0 1 0 0 0 0 2 0 1 0 2 0 1 0 2 0 0 1 2 0 1 2 1 1 0 0 0 0 1 0 0 0 1 0 0 0 0 1 2 2 0 2 2 1 1 1 0 0 0 0 0 2 0 1 0 0 2 0 2 1 0 1 1 2 0 0 0 0 0 0 1 0 0 2 0 0 1 0 1 1 0 0 1 1 1 1 2 0 2 1 1 1 1 0 0 2 1 0 1 1 0 0 0 0 1 1 1 0 0 1 2 0 1 1 0 1 0 0 1 0 1 0 1 1 0 0 0 1 1 0 0 1 0 0 0 1 0 1 0 0 1 0 0 1 1 0 1 0 0 0 1 0 0 0 0 0 0 2 1 0 1 0 0 1 1 0 0 2 2 0 0 1 0 2 2 0 0 0 0 0 1 0 2 0 0 1 1 0 0 1 2 1 1 1 2 1 2 1 2 1 1 0 0 0 0 0 1 0 2 1 1 0 1 0 1 0 0 1 0 1 0 1 0 2 0 2 2 1 2 0 0 0 1 1 0 0 0 2 0 0 0 0 1 2 0 2 1 0 0 0 0 0 0 0 2 0 0 0 0 2 0 0 0 0 0 2 0 1 0 1 1 0 0 1 0 0 0 0 2 0 1 0 2 2 1 1 1 0 0 0 0 1 0 1 0 1 0 1 0 0 0 0 0 0 0 0 2 1 1 2 1 0 2 0 1 1 1 0 0 1 0 1 1 1 1 0 1 1 0 0 0 1 0 0 1 1 1 0 1 0 1 0 0 1 1 0 0 1 2 2 0 0 0 0 0 2 0 2 0 0 0 0 2 0 0 1 0 0 0 1 0 1 2 2 0 2 0 0 0 0 2 0 1 1 0 0 0 0 2 0 0 1 0 0 1 0 0 0 1 0 0 0 0 0 0 0 1
74 0 0 0 0 0 0 2 0 1 1 1 0 0 0 0 0 1 0 2 2 2 0 1 1 0 1 2 2 2 1 1 1 0 2 1 2 2 0 0 1 1 0 0 0 0 0 0 0 1 1 0 0 0 2 0 0 0 0 2 0 0 2 2 1 1 1 1 2 0 0 1 1 0 1 1 1 2 2 0 2 0 1 0 1 0 0 0 0 1 0 0 0 0 0 2 0 2 0 1 0 1 2 2 0 0 2 0 1 1 0 1 0 2 0 2 0 0 0 0 2 0 0 0 0 1 1 0 1 1 0 0 1 0 0 0 0 1 0 1 1 2 0 0 2 2 1 0 0 0 0 1 0 0 0 0 0 1 0 0 1 1 1 2 1 1 1 1 0 0 0 1 1 1 2 0 2 1 0 1 0 0 1 2 1 2 1 1 0 0 2 0 0 0 2 1 2 0 0 1 0 0 0 2 2 1 0 0 1 0 2 0 2 0 0 1 1 0 2 1 2 0 1 0 0 0 1 2 1 2 0 0 1 1 1 1 2 2 2 0 0 0 2 2 2 0 0 0 0 0 0 0 0 0 0 0 1 2 0 0 0 0 0 0 0 0 1 0 1 0 0 1 1 2 0 0 0 2 1 0 0 0 1 1 1 0 2 1 0 2 1 0 0 2 2 0 1 0 0 0 1 0 2 1 0 0 1 2 1 1 1 0 0 0 0 0 0 0 0 0 1 2 0 2 1 0 2 2 0 1 1 2 0 0 0 0 0 1 1 1 2 1 2 1 0 1 0 0 1 0 0 0 0 0 1 0 1 0 0 2 2 2 1 1 1 0 1 0 0 2 2 0 2 2 1 1 0 0 1 0 0 2 0 0 0 0 0 0 0 0 1 1 1 0 2 0 1 0 0 0 0 0 1 0 0 0 1 0 0 0 0 2 0 0 0 0 0 0 0 2 0 2 0 1 0 2 1 0 1 0 2 1 0 0 1 1 0 1 0 1 2 0 0 0 1 1 1 0 0 0 0 0 0 1 1 1 0 1 0 1 0 0 0 0 0 0 0 2 1 0 1 1 1 1 1 0 0 0 2 0 1 0 2 1 0 0 1 1 0 2 1 1 0 1 0 0 0 1 1 2 1 2 2 0 0 0 2 2 0 1 0 1 0 1 1 0 0 1 0 1 1 0 1 2 0 0 0 0 2 0 2 0 0 0 0 0 1 0 0 0 2 2 1 1 2 0 0 2 2 1 0 0 0 2 1 1 0 1 1 1 1 0 0 0 0 2 2 1 0 0 0 2 1 0 0 0 1 1 1 2 0 0 1 0 0 1 1 1 0 0 0 0 0 1 1 0 2 0 0 0 0 2 1 0 0 1 1 1 0 1 1 0 0 1 0 2 0 0 0 0 1 0 0 0 0 0 1 1 0 0 0 0 1 0 2 0 2 0 1 1 0 0 0 1 1 0 0 0 1 0 0 1 0 0 1 0 2 0 2 0 0 0 2 0 1 2 2 0 2 0 0 1 1 0 1 0 2 0 0 1 0 1 0 1 1 0 0 1 1 2 1 1 0 0 0 0 0 0 0 2 0 2 0 0 2 1 1 1 1 0 0 0 0 0 0 1 1 1 1 0 0 0 1 0 2 1 1 0 1 0 1 1 0 1 0 1 1 0 1 1 0 1 0 0 0 1 0 1 0 0 0 0 0 1 0 2 0 0 1 0 0 1 1 0 0 1 1 0 0 0 0 0 0 0 0 2 1 0 2 2 2 2 0 0 2 0 0 1 1 2 0 2 1 1 1 0 1 0 0 2 1 1 0 1 1 0 1 0 2 1 0 0 1 0 1 0 1 0 2 1 2 2 0 2 0 0 0 1 0 0 1 0 2 1 0 1 1 0 1 1 0 0 1 0 1 1 1 1 0 1 0 1 0 0 1 0 1 0 0 0 0 0 2 0 2 2 0 0 1 1 1 0 2 0 0 2 0 1 1 2 1 1 0 0 0 0 0 1 0 0 1 0 0 1 2 1 1 0 1 0 0 0 0 2 0 1 1 0 0 1 1 1 0 0 1 0 1 1 1 1 0 1 2 2 0 0 0 2 1 0 1 1 0 1 0 0 0 1 0 0 0 0 2 2 1 0 1 0 0 0 2 0 0 0 1 0 1 2 0 0 0 0 0 0 1 1 1 0 1 1 0 0 0 0 0 0 0 0 2 0 0 0 0 1 0 1 2 0 0 2 0 0 0 2 0 0 0 0 1 1 2 0
75 0 0 0 0 0 0 2 0 2 2 0 0 0 0 0 0 1 1 2 2 2 0 1 1 1 0 2 2 2 1 1 0 0 2 0 2 2 0 0 2 1 1 0 0 2 0 0 0 2 0 0 1 0 1 0 1 0 0 0 2 2 2 2 1 0 2 1 2 1 0 2 2 1 2 2 0 1 2 1 0 0 0 1 1 0 0 0 0 2 0 0 0 0 1 1 0 1 0 1 0 1 1 1 0 0 2 2 0 2 0 2 1 1 2 2 1 0 1 1 0 1 1 1 0 1 1 2 2 2 2 2 0 0 0 0 0 0 0 1 0 2 0 0 0 1 0 0 0 0 0 1 0 1 0 0 0 1 1 0 0 0 2 2 2 2 1 2 0 0 0 0 0 2 0 0 1 0 0 0 0 1 1 2 1 2 1 2 1 2 0 2 0 0 1 2 0 0 0 0 1 0 0 0 2 2 1 0 1 0 1 1 2 0 0 0 0 0 0 0 1 1 0 0 0 0 0 1 0 1 1 1 0 1 1 1 0 2 2 0 0 0 2 1 1 0 0 0 0 0 0 0 1 1 1 0 0 1 0 0 0 0 0 1 1 1 1 0 2 1 0 1 0 1 0 0 0 2 1 1 1 0 1 1 2 0 0 2 0 2 0 0 0 2 2 0 1 0 0 0 0 0 0 0 0 1 0 0 0 0 0 1 0 0 1 1 0 1 0 0 0 2 1 2 0 0 0 2 1 2 2 0 0 0 0 0 0 1 1 0 0 0 1 0 1 0 1 0 1 1 1 0 1 1 0 1 1 0 0 2 2 1 0 1 0 0 1 2 2 0 0 2 0 0 0 0 0 0 0 0 0 2 0 1 0 0 1 0 0 0 0 1 1 1 2 1 1 1 1 1 0 1 1 1 1 0 0 1 0 0 0 0 0 0 1 0 1 1 0 1 0 2 0 2 0 1 1 1 2 1 0 1 0 0 1 1 0 1 0 1 1 1 1 1 0 2 2 0 1 1 0 0 0 2 1 1 0 0 0 0 0 0 0 0 0 0 0 2 0 1 1 1 2 2 1 0 1 0 2 2 1 0 1 0 2 0 0 1 0 1 2 1 0 1 1 1 1 1 1 2 1 2 2 0 0 1 2 0 0 1 0 0 0 2 2 0 0 0 0 1 1 1 0 1 0 2 1 2 0 2 0 2 0 0 1 0 1 0 1 1 1 1 0 0 1 0 0 1 1 1 1 1 0 2 1 0 0 1 0 2 1 0 1 1 1 1 2 0 0 0 0 0 0 0 0 0 0 2 2 2 0 0 0 0 1 0 0 0 0 0 0 0 2 0 2 0 0 0 0 1 0 2 0 1 0 2 1 1 1 2 0 0 1 2 0 1 1 2 0 0 1 0 0 0 0 1 0 1 0 0 0 1 0 1 1 0 2 1 1 1 0 0 0 1 1 0 1 0 0 0 1 1 1 1 0 1 2 0 1 1 1 0 1 1 0 1 1 0 1 1 0 2 0 1 1 1 1 1 1 1 2 0 0 1 1 1 0 1 0 1 2 1 0 0 0 0 0 0 0 1 0 1 0 0 2 2 0 1 1 0 0 0 0 0 0 0 0 0 0 0 0 0 1 0 2 1 1 0 0 0 2 0 0 0 0 0 0 0 1 1 0 1 1 1 1 0 0 0 0 0 0 0 0 1 0 1 1 0 0 0 0 0 1 0 0 1 0 0 2 2 0 0 0 0 0 1 2 2 0 0 1 1 0 0 2 2 0 2 2 2 1 2 1 1 1 0 1 0 0 1 1 2 0 1 2 2 1 0 1 2 0 0 2 2 2 0 2 1 2 0 1 2 1 2 0 0 0 1 0 0 1 0 0 1 0 1 0 1 1 0 1 0 1 0 1 1 1 0 0 0 0 2 0 0 2 0 0 0 1 0 0 1 0 0 0 1 0 0 0 2 0 0 0 1 0 1 0 0 0 1 1 1 0 0 0 0 0 0 0 0 2 0 2 2 2 1 2 0 0 0 0 1 0 2 2 1 0 2 0 1 1 1 2 0 2 2 0 1 1 1 0 1 2 2 0 0 1 1 1 0 1 1 1 1 2 1 1 0 0 1 1 0 2 0 0 1 0 1 0 1 1 0 2 0 1 0 1 0 0 0 2 0 0 0 1 0 1 0 1 0 1 0 0 0 0 0 0 2 0 0 0 0 0 2 0 0 1 0 0 2 0 0 0 2 0 0 0 0 1 0 0 0
76 1 0 0 0 0 0 2 0 1 1 0 1 1 0 1 1 1 1 2 2 2 1 2 2 0 2 2 2 2 1 1 1 0 2 1 2 1 0 0 0 0 1 1 0 1 0 0 1 0 0 0 0 0 2 0 1 0 0 1 1 2 2 2 0 0 0 0 0 0 0 0 2 0 1 2 1 2 2 0 2 0 0 1 1 0 0 1 1 2 1 2 2 0 1 2 0 0 0 2 0 0 1 1 1 1 2 1 2 1 0 1 0 1 0 1 0 1 1 0 1 0 1 1 0 1 1 1 2 1 1 1 1 0 0 0 1 0 0 0 1 1 0 0 1 1 0 0 0 0 0 0 0 0 0 0 1 2 0 0 1 1 2 2 2 2 1 1 1 1 0 0 0 2 1 0 1 0 0 0 0 0 1 2 1 1 2 2 0 0 2 2 0 1 1 1 0 1 0 0 0 0 0 2 2 0 0 0 1 0 1 2 2 0 0 0 0 1 2 1 1 0 0 0 0 1 1 1 1 0 1 1 0 0 2 0 0 2 2 0 0 0 2 1 2 1 1 0 0 0 0 0 2 0 0 1 1 1 0 0 1 1 0 1 0 0 0 0 2 1 0 2 1 1 0 0 0 2 1 1 1 0 1 1 2 0 1 1 0 2 1 1 0 2 2 0 2 1 0 1 1 0 2 0 0 0 0 0 1 1 0 1 0 0 1 0 0 1 0 0 0 1 2 0 1 0 1 0 0 1 2 1 0 1 0 0 0 1 1 1 1 1 1 0 0 0 1 0 2 2 1 0 0 0 2 0 1 1 0 2 2 2 2 0 2 0 2 1 2 0 0 2 1 1 0 0 0 0 0 0 2 0 0 2 1 1 1 0 0 0 1 0 2 1 2 0 2 2 0 0 0 0 0 1 1 0 1 0 0 0 0 0 0 0 1 0 0 0 0 1 0 1 1 0 1 2 0 2 2 0 0 1 0 0 1 1 0 0 0 0 2 0 0 0 0 2 2 0 1 1 0 1 0 2 1 0 1 2 2 0 1 0 1 1 0 1 1 1 0 1 0 0 1 2 0 1 0 1 1 1 0 0 1 1 2 1 0 0 0 2 0 2 1 0 1 1 1 1 1 2 1 1 1 1 2 2 2 1 0 0 0 0 1 1 1 0 0 1 0 1 1 1 1 1 0 1 1 1 0 2 0 1 0 0 0 0 0 0 0 0 0 0 1 1 1 0 0 2 2 0 0 0 0 1 1 2 0 0 0 0 0 0 1 0 0 1 1 0 1 0 0 2 1 0 0 0 1 1 1 2 0 0 0 0 2 0 2 1 1 1 1 0 2 0 0 0 0 1 0 1 1 1 0 1 1 2 1 0 0 1 0 0 0 1 0 1 0 2 1 1 1 1 0 0 0 1 1 1 0 0 0 0 0 1 1 0 1 0 2 0 0 0 0 0 1 0 1 0 1 0 0 2 1 1 1 1 1 0 0 1 1 0 1 1 0 0 0 1 0 1 0 1 1 0 0 0 0 0 1 1 1 0 0 1 0 1 1 1 0 1 2 0 0 1 1 0 0 0 0 1 0 1 0 0 2 0 1 0 1 0 0 0 0 0 1 0 1 1 1 0 0 0 2 0 2 2 2 0 0 0 0 0 0 0 0 0 1 0 0 1 0 1 0 0 2 0 0 0 0 0 0 0 1 0 0 2 2 0 2 1 0 1 1 1 0 1 2 0 2 2 1 0 1 1 1 1 1 1 0 1 2 1 0 0 1 1 0 0 0 2 0 2 0 1 1 1 0 1 0 1 0 0 0 2 2 1 1 0 0 2 1 1 1 1 1 0 2 1 2 0 0 0 1 2 0 0 0 1 0 1 0 0 1 1 0 1 0 0 1 1 0 1 0 0 0 0 0 0 1 0 0 1 0 0 1 1 1 0 1 1 0 1 0 0 0 1 0 0 1 1 0 0 1 1 0 2 0 0 1 2 2 2 0 0 0 0 0 0 1 1 1 0 1 1 2 2 2 0 0 1 0 1 0 1 1 1 0 2 0 1 1 2 0 1 0 0 1 1 1 1 0 1 2 1 1 1 1 0 1 0 0 2 0 2 0 0 0 1 0 0 0 0 1 1 1 0 1 1 0 0 2 0 1 0 1 0 1 2 0 0 0 1 0 0 0 2 0 0 1 1 0 0 0 0 0 1 0 0 2 0 0 0 0 1 0 1 1 1 0 2 0 0 1 2 0 2 0 0 1 1 2 0
77 1 0 0 0 0 0 1 0 1 1 1 0 0 0 0 0 2 2 1 1 2 1 1 1 1 2 2 2 2 2 0 0 0 2 0 1 2 1 0 1 1 1 0 0 2 1 0 0 1 1 0 2 1 0 1 0 0 1 0 1 1 2 2 1 1 1 0 1 0 0 2 2 0 1 2 1 1 1 1 1 0 0 0 1 0 0 0 0 2 0 2 2 0 0 1 0 2 0 1 0 0 2 2 0 0 2 2 0 2 0 0 1 2 1 2 0 0 0 0 2 0 0 0 0 0 0 0 2 0 0 0 0 0 0 0 0 0 0 1 0 2 0 0 0 0 0 0 0 0 0 0 0 0 0 0 0 0 2 0 0 1 2 2 1 2 2 0 0 1 0 1 0 2 2 0 2 1 0 1 0 0 1 2 1 1 2 2 1 1 0 2 2 2 0 2 2 0 0 0 0 1 0 1 2 1 1 0 0 0 0 2 0 0 0 1 1 1 2 1 2 1 0 0 0 0 0 1 0 1 1 1 0 0 2 0 1 1 1 1 0 1 2 1 1 0 0 0 0 0 0 0 0 1 1 0 1 0 0 0 0 0 0 1 0 0 1 1 0 0 2 1 1 2 0 1 0 1 2 1 0 0 0 0 1 0 1 1 0 1 0 0 0 1 2 0 2 1 0 1 1 0 2 1 1 1 0 0 2 2 0 2 0 1 1 1 0 0 1 1 1 2 1 0 1 0 1 1 0 1 1 2 0 0 0 0 0 2 0 0 1 0 2 0 0 0 0 0 1 0 0 0 0 0 1 0 1 0 0 1 0 0 1 1 1 0 0 2 2 0 0 2 1 1 1 1 0 1 1 0 1 2 0 0 0 0 0 0 0 0 0 0 0 0 2 0 0 0 0 0 0 0 0 2 2 0 0 1 0 0 0 0 0 1 0 0 0 0 1 0 0 0 0 1 1 2 2 0 0 0 0 1 1 1 1 1 0 1 0 0 2 0 0 0 1 1 1 0 1 1 1 0 0 2 1 0 1 1 1 0 0 0 1 0 0 2 2 2 0 1 2 1 2 2 0 0 0 1 2 0 1 1 2 0 0 0 2 0 0 1 0 1 0 1 1 1 1 2 2 1 0 1 1 1 0 0 1 1 0 0 0 1 0 0 0 0 1 1 0 1 1 1 0 2 1 1 1 1 0 2 0 1 0 0 2 0 1 0 1 1 2 2 2 0 2 0 0 1 1 1 0 0 0 2 0 1 0 1 0 0 0 0 1 1 1 0 0 1 1 0 1 1 0 0 0 0 0 1 1 2 0 0 0 0 1 0 1 2 0 0 0 1 0 0 1 0 0 0 0 1 1 2 2 0 0 1 2 1 0 1 1 0 0 0 2 0 0 0 0 0 1 0 0 1 1 0 2 0 0 0 0 0 0 0 2 1 2 0 2 0 1 1 0 0 2 0 0 0 1 0 0 2 1 1 1 1 1 0 1 0 0 0 1 0 2 2 1 1 0 1 0 1 0 1 1 0 0 0 1 1 0 2 0 0 0 2 0 1 0 1 1 0 1 0 0 0 0 0 0 1 0 1 0 0 1 1 1 0 1 0 1 0 0 0 0 1 1 0 0 0 0 0 0 0 1 0 1 0 0 0 1 0 0 0 0 0 0 0 0 0 0 0 0 0 1 0 0 0 0 0 0 0 0 1 0 2 1 0 2 0 0 2 2 1 0 0 1 2 0 0 0 1 1 0 0 0 0 0 1 1 1 1 1 1 1 2 1 2 2 2 0 1 0 1 1 1 0 1 0 2 2 2 0 2 2 1 1 1 0 1 0 0 1 1 1 0 2 0 2 0 2 2 0 2 0 0 0 1 0 1 0 0 1 1 0 0 0 0 0 0 0 0 0 0 0 0 0 0 0 0 1 1 0 0 1 0 0 0 1 1 0 0 0 0 0 1 1 0 2 0 1 0 0 2 0 2 0 1 2 2 2 2 0 0 0 0 0 0 1 0 1 0 1 0 2 2 2 0 0 1 0 1 2 0 0 0 2 0 1 1 0 1 1 0 1 1 1 1 1 1 0 1 1 1 0 0 1 1 1 0 1 1 0 2 0 0 0 1 0 0 0 1 2 1 1 2 0 1 0 0 1 0 2 0 1 1 1 2 1 1 0 1 0 0 1 1 1 0 1 0 0 0 0 0 0 1 1 0 2 0 0 0 0 2 0 0 1 0 0 1 0 0 0 1 0 0 0 0 0 0 0 0
78 1 0 0 1 0 0 2 0 1 1 0 0 1 0 0 0 1 0 1 1 1 1 2 2 0 0 1 1 2 1 0 0 1 0 1 2 1 0 0 0 0 1 1 0 1 1 0 0 0 0 0 0 1 1 1 0 0 0 1 0 1 2 2 0 0 1 2 0 0 0 1 2 0 1 2 1 2 2 1 1 0 0 2 2 0 0 1 1 1 0 0 1 0 1 1 0 2 1 2 0 0 0 0 2 2 1 0 2 0 0 1 0 1 1 2 1 0 1 0 1 0 0 0 0 0 0 1 2 1 0 0 0 0 0 0 0 0 0 1 0 2 0 0 1 2 1 0 0 0 0 0 1 0 0 0 0 0 0 0 0 1 2 2 1 2 2 2 0 2 1 1 2 0 2 0 1 0 0 0 0 1 1 2 0 1 2 0 0 0 1 0 0 0 0 0 0 0 0 0 0 0 1 2 2 0 0 0 2 0 2 1 0 0 0 0 0 0 2 0 1 1 0 0 0 0 0 2 1 1 1 1 0 0 1 0 0 2 2 0 0 0 0 1 1 0 0 0 0 0 0 0 1 0 0 0 1 1 0 0 0 0 0 1 0 0 0 0 2 0 1 1 2 2 0 0 0 2 2 1 1 0 0 0 1 0 1 1 1 2 0 2 1 2 2 0 2 1 0 1 1 0 1 0 0 0 0 1 1 1 1 1 0 0 2 0 0 0 1 1 0 2 1 2 1 0 1 0 0 1 2 1 1 0 0 0 0 1 1 1 1 1 0 0 0 0 0 0 2 1 1 0 0 1 0 1 1 0 0 0 0 0 2 0 2 2 0 2 2 0 0 2 0 0 0 0 0 1 1 0 1 1 0 1 0 1 1 0 0 0 0 0 1 0 2 0 1 0 0 0 0 0 1 1 1 0 0 0 0 0 0 0 0 0 1 0 0 1 1 0 0 1 0 2 0 0 0 0 1 0 1 0 2 2 0 0 0 2 0 0 2 1 0 0 0 2 2 0 1 0 0 0 0 2 2 1 1 2 2 0 0 0 0 0 0 0 0 2 0 1 1 1 2 2 1 0 0 0 1 1 2 0 0 0 1 0 0 0 1 1 1 2 0 2 1 1 1 0 0 2 2 2 1 1 0 0 1 1 0 0 0 0 0 1 1 0 0 0 0 0 0 2 0 2 1 0 0 0 0 2 0 0 1 0 0 1 0 0 1 1 0 0 1 0 1 0 0 2 2 1 0 0 0 1 1 1 0 1 1 1 1 0 1 1 1 1 2 0 1 0 0 0 1 0 0 0 2 2 2 0 1 0 0 0 0 1 1 1 0 0 0 0 0 0 0 1 1 1 0 0 0 2 0 0 0 2 0 0 0 1 0 0 1 2 0 1 1 0 0 0 1 0 0 0 0 1 1 1 0 0 0 0 0 2 1 0 2 0 2 0 0 0 0 1 1 0 1 0 0 0 0 2 0 2 0 1 2 1 1 0 0 0 0 1 1 1 1 0 1 0 0 0 0 0 0 0 0 1 2 2 1 1 0 1 1 2 1 0 0 2 2 0 0 0 1 0 0 0 0 2 1 1 0 0 1 1 1 1 1 0 1 0 0 0 0 0 0 0 0 0 0 0 1 1 1 1 2 0 0 0 0 0 1 0 0 1 0 0 0 0 0 1 0 0 0 1 0 1 1 0 0 0 0 0 0 0 0 0 2 1 0 1 2 1 0 0 1 2 0 0 0 0 0 1 1 1 2 0 1 1 1 1 0 0 0 1 0 2 1 2 1 1 1 1 1 0 0 0 0 1 1 1 0 1 2 1 1 0 0 1 0 0 0 0 0 0 2 1 2 0 2 2 1 2 1 0 0 1 1 0 1 1 2 0 0 0 0 0 1 0 1 0 0 0 0 0 0 0 2 0 0 1 0 0 2 0 0 0 1 1 2 0 0 0 0 2 1 0 2 0 2 0 2 0 0 2 0 0 2 2 2 2 0 0 0 0 0 2 0 0 2 0 1 1 0 0 0 0 0 0 0 2 1 1 1 1 1 1 0 1 1 1 1 0 1 1 1 1 2 1 0 2 2 0 1 0 0 1 0 0 0 2 0 0 0 1 0 2 0 0 0 0 2 0 1 1 0 0 1 0 1 0 0 0 2 0 2 2 0 0 2 0 0 0 1 1 1 0 1 1 1 0 0 1 1 1 0 1 1 0 0 0 0 1 0 0 0 1 0 2 0 0 0 1 0 0 0 0 0 1 1 1
79 1 0 0 1 0 0 1 1 0 1 1 1 1 0 0 0 2 1 2 2 2 2 0 1 1 1 2 2 2 1 1 2 2 0 1 1 2 0 0 1 0 1 1 0 1 0 0 0 1 0 0 0 0 2 2 0 1 1 2 0 1 2 2 1 0 2 0 0 0 0 0 2 0 1 2 1 1 1 1 1 0 0 0 0 0 0 1 1 2 0 1 1 1 0 0 0 0 0 0 0 0 1 1 0 0 2 2 0 2 0 1 1 1 2 2 2 0 0 0 2 0 2 2 0 2 2 0 1 1 0 0 0 0 0 0 0 0 0 1 0 2 0 0 1 1 0 0 0 0 0 1 0 0 1 0 0 0 0 0 0 2 1 2 0 1 1 0 0 0 0 1 0 2 1 0 2 1 0 0 1 1 1 2 0 1 2 2 0 0 0 2 0 0 2 2 2 0 0 0 0 0 1 0 2 2 2 0 1 0 0 2 0 0 0 0 0 1 2 0 2 1 0 0 1 1 1 1 0 1 0 0 0 0 1 0 0 1 1 1 0 1 2 1 2 1 1 0 1 1 1 1 1 0 0 1 1 0 0 0 0 0 0 0 0 0 0 1 2 1 0 2 1 1 0 0 0 2 1 1 1 0 1 1 2 0 0 1 0 2 1 1 0 2 2 0 0 2 0 2 2 1 2 1 1 0 0 0 2 2 1 1 0 0 2 0 0 0 0 0 0 1 2 1 0 0 1 2 1 2 2 0 0 0 0 0 0 1 1 0 1 0 1 0 0 0 0 1 2 1 1 1 0 1 0 1 1 0 0 2 2 1 2 0 2 0 1 2 2 0 0 2 1 1 0 0 0 0 1 0 0 2 0 2 0 0 0 1 1 0 0 0 1 1 2 0 2 2 0 0 0 0 0 1 2 1 2 2 0 0 0 0 0 0 0 0 0 0 0 0 0 0 1 1 0 2 0 0 1 0 1 0 0 0 0 0 0 0 0 1 1 0 0 0 1 1 1 1 1 1 1 0 0 1 0 0 0 1 1 1 2 0 1 1 0 1 1 2 0 0 0 0 1 1 0 2 0 1 2 1 0 0 1 0 1 1 1 0 1 0 0 0 1 2 2 1 2 1 1 2 1 2 1 1 0 0 1 1 0 1 0 0 0 0 0 0 0 0 0 2 2 0 1 2 0 0 0 1 0 2 0 1 2 0 0 1 1 0 0 1 0 0 1 1 1 2 0 0 0 2 0 1 0 2 0 0 0 0 0 0 0 0 0 0 0 0 0 0 2 0 1 2 0 0 0 0 0 1 1 1 1 0 1 0 1 1 2 0 0 0 0 1 1 1 1 0 1 0 0 1 1 1 1 0 0 1 2 2 0 2 0 0 0 1 1 1 0 1 0 1 0 1 1 1 0 1 1 1 0 0 0 0 0 2 1 1 2 0 2 0 0 1 0 1 1 0 1 1 0 0 0 2 1 0 2 0 0 0 1 0 0 0 1 0 1 2 1 0 1 1 0 2 0 0 0 1 1 1 0 0 2 0 1 1 1 1 1 0 0 2 0 1 2 0 0 0 0 0 0 1 0 1 0 0 0 2 1 0 1 0 0 0 0 0 0 1 2 2 2 0 0 0 1 0 2 0 1 0 0 0 0 0 1 0 0 1 1 0 0 0 0 0 0 0 1 1 1 1 1 1 1 1 1 0 0 2 0 0 2 0 0 2 2 1 0 0 0 0 2 2 1 1 2 1 1 0 1 0 0 0 0 0 0 0 2 1 1 2 1 2 0 1 1 2 2 1 0 1 1 1 1 1 0 1 2 2 2 0 1 1 0 0 0 0 0 0 0 1 2 0 2 1 1 2 0 1 0 1 1 0 1 1 2 0 0 2 1 0 0 0 0 0 0 0 0 0 0 0 1 0 0 1 0 0 1 0 1 0 0 0 1 0 0 0 0 2 0 0 2 1 0 0 1 2 0 1 0 2 1 1 0 0 0 0 0 0 0 0 1 0 1 0 0 0 2 2 2 0 0 0 0 2 0 1 0 0 2 1 0 2 0 1 1 0 2 2 1 1 1 1 0 1 1 1 0 0 0 1 0 1 0 2 0 1 1 1 1 0 0 0 0 0 2 1 2 0 0 0 0 0 2 0 1 0 2 0 2 1 0 1 1 0 1 0 2 0 2 0 0 0 1 0 0 0 0 1 1 1 1 1 1 0 0 0 0 0 0 2 0 2 0 0 0 1 1 0 1 0 0 0 1 0
80 1 1 0 0 0 0 1 0 1 1 0 1 1 1 0 1 2 2 1 1 1 0 2 2 0 2 1 1 1 1 1 2 1 2 0 2 1 0 0 2 2 1 0 0 0 0 0 0 1 0 0 0 0 2 1 0 0 1 0 0 0 1 1 1 1 2 0 1 0 0 2 2 0 2 2 0 1 1 0 1 0 0 1 1 0 0 0 0 2 0 0 1 0 0 2 0 0 0 0 1 0 1 1 1 1 1 1 1 1 0 1 1 2 1 2 1 0 2 0 0 0 1 1 0 0 0 2 2 2 1 1 0 0 0 0 0 0 0 0 0 2 0 0 2 2 1 1 1 1 0 0 0 1 1 0 0 2 0 0 1 1 1 2 1 2 0 1 2 2 0 0 1 1 2 0 2 1 1 1 0 1 1 2 0 1 2 2 0 0 1 2 0 1 1 1 1 0 0 0 0 0 1 1 2 1 1 1 0 0 1 0 1 1 0 1 1 1 2 1 2 1 1 0 1 2 1 2 0 2 0 0 1 2 1 1 0 1 2 2 0 2 2 1 1 0 0 0 0 0 0 1 0 1 1 0 0 1 0 0 0 0 0 1 0 0 1 0 1 0 0 2 1 1 1 1 0 2 2 1 0 0 1 1 2 0 1 2 0 2 0 0 1 2 2 0 2 0 0 1 0 0 2 1 1 0 0 1 2 2 1 1 0 0 1 0 1 0 1 1 0 2 1 1 0 0 0 0 0 0 2 2 0 0 0 0 0 2 0 0 0 0 1 0 0 0 0 0 1 1 1 0 0 1 1 1 1 0 0 1 0 0 1 0 1 1 1 1 1 1 1 1 0 0 1 1 0 0 1 0 1 2 0 0 0 0 0 1 1 0 0 0 2 0 2 0 1 1 0 0 0 0 0 2 2 0 0 1 0 0 0 0 1 0 0 1 0 0 1 0 0 0 1 1 1 1 0 0 2 0 2 0 1 1 0 0 0 1 0 0 0 2 0 1 1 1 1 0 2 0 0 0 0 2 1 0 1 1 1 0 0 0 1 0 0 1 1 2 0 1 1 1 1 2 0 1 0 0 2 0 1 1 0 0 2 1 0 1 1 0 1 1 0 1 1 1 1 1 1 2 1 2 2 0 0 1 2 1 0 1 0 1 0 1 1 0 0 0 0 1 1 2 1 2 0 1 1 0 1 2 1 1 0 0 0 1 1 0 1 1 1 1 1 0 1 1 0 1 1 1 0 0 0 1 1 2 1 1 0 1 0 0 0 1 1 0 1 0 1 0 0 2 0 0 0 0 1 2 2 2 0 0 1 0 1 1 2 1 0 0 0 1 1 0 0 0 0 1 0 0 0 2 1 1 0 2 0 2 0 0 1 1 0 0 2 0 0 2 2 0 0 0 0 1 0 0 1 1 0 0 0 0 1 1 1 0 2 0 2 0 0 1 0 1 0 0 1 0 0 0 0 2 1 1 2 0 0 0 1 1 1 0 1 1 1 1 1 2 0 0 0 0 0 1 1 0 0 2 0 0 2 0 0 0 0 0 1 2 1 1 1 0 1 0 0 0 0 0 0 0 0 0 0 0 1 2 1 2 1 0 0 0 0 1 1 0 0 2 2 0 0 0 0 0 2 0 1 0 0 0 0 0 0 0 0 0 0 0 0 0 0 1 0 0 0 1 0 0 1 1 1 1 0 0 0 0 2 0 1 0 0 0 2 2 0 0 0 0 2 2 1 0 1 2 1 2 2 1 1 1 0 0 0 1 1 1 0 2 1 2 1 1 0 1 1 1 0 0 0 2 1 1 0 2 0 0 1 0 0 2 1 0 0 0 0 0 1 1 1 0 0 1 1 2 1 0 0 2 1 0 1 1 1 1 0 1 0 1 1 0 1 0 0 0 0 0 0 0 0 0 0 2 0 0 1 0 1 0 1 1 1 0 0 0 0 2 0 0 2 1 0 0 1 0 0 1 0 1 2 2 1 1 1 0 0 1 0 0 0 0 2 0 0 0 2 2 2 0 0 0 0 2 0 2 2 1 1 1 0 1 0 1 0 0 1 0 1 2 2 2 0 2 2 2 0 0 0 2 0 1 0 2 0 1 0 0 0 1 0 0 0 0 2 0 1 1 0 0 0 1 1 1 1 0 1 0 1 1 1 1 1 0 0 0 0 0 0 0 1 1 1 1 0 1 1 1 0 0 1 0 0 0 0 2 0 1 1 1 0 1 0 0 0 2 1 0 0 1 2 0 0 0
81 1 0 1 0 1 1 0 0 1 1 1 0 1 0 0 0 0 0 2 2 2 0 2 2 0 1 2 0 1 0 1 0 0 1 1 2 1 0 0 1 1 0 0 0 0 0 0 0 1 0 0 1 1 0 0 1 0 0 1 1 1 1 1 0 0 1 1 2 0 0 2 2 0 2 2 0 0 1 0 0 0 1 0 1 0 1 2 2 2 1 2 1 1 0 1 0 1 1 1 1 1 0 0 1 1 2 0 2 0 0 1 0 0 0 0 1 0 0 0 2 0 0 0 0 0 0 1 1 1 0 0 1 0 0 0 0 0 0 1 0 2 0 0 0 0 0 0 1 1 0 0 0 0 0 0 0 1 0 0 0 1 2 2 2 2 2 1 1 1 0 1 1 1 1 0 2 1 0 1 0 1 0 0 0 0 0 1 0 0 1 0 0 0 1 2 1 0 1 0 0 0 0 2 2 1 1 0 1 0 0 2 0 0 0 1 1 0 1 0 1 1 0 0 0 1 1 1 0 2 1 1 1 1 1 0 0 2 2 0 0 0 2 2 2 0 0 0 0 0 0 0 1 0 0 0 0 2 1 1 0 1 0 1 0 0 1 0 1 0 0 1 0 2 0 1 0 2 2 2 2 0 0 0 1 1 0 2 0 2 0 1 0 2 2 0 2 2 2 0 0 0 2 1 1 1 0 0 1 1 0 1 0 1 2 0 0 1 1 1 0 2 1 1 1 0 1 0 0 1 1 2 1 1 0 0 0 1 1 2 1 2 1 0 2 0 1 0 2 2 2 0 2 0 0 1 1 0 0 1 1 1 1 0 1 0 0 1 1 1 1 1 2 1 2 2 0 0 1 0 1 0 0 1 1 0 0 0 0 0 0 0 1 0 2 0 1 1 0 0 0 1 2 0 1 1 0 0 1 1 1 1 0 0 1 0 1 0 0 0 2 1 1 0 2 2 2 0 1 1 0 1 1 2 1 1 0 2 0 0 2 0 1 1 2 1 1 1 1 1 1 0 0 2 1 0 1 2 1 1 0 0 0 0 0 1 1 2 0 1 2 2 2 2 0 2 0 0 2 0 1 0 1 1 2 1 0 0 0 1 0 1 0 0 1 0 0 1 1 2 1 2 2 0 0 1 2 1 1 1 1 0 1 2 2 0 0 1 0 1 1 1 1 2 0 0 0 1 0 2 0 1 1 0 0 0 0 0 0 0 0 0 1 1 1 2 0 2 2 0 0 0 0 2 0 0 1 2 0 0 0 0 0 1 1 0 2 0 1 0 1 1 0 0 0 0 0 2 2 1 1 0 0 0 1 0 0 1 1 1 0 0 1 0 1 0 0 1 0 1 1 1 0 1 0 2 2 1 0 0 0 0 0 0 1 0 0 1 0 0 1 0 0 0 0 0 2 0 0 0 0 0 0 2 1 0 2 0 2 0 1 0 0 1 1 0 2 0 1 0 0 2 1 1 1 0 2 0 1 0 0 0 0 1 0 1 1 2 0 0 2 0 1 0 0 0 0 1 2 2 1 1 0 1 0 1 2 1 0 0 1 1 0 0 1 0 0 1 0 1 0 1 0 0 1 1 1 2 2 0 1 0 0 0 0 1 1 1 1 0 0 0 0 0 1 0 0 0 1 0 1 1 0 0 0 0 1 0 0 1 1 1 0 0 1 0 0 1 0 0 0 0 0 1 0 1 1 0 1 0 0 1 1 1 0 1 0 0 2 2 0 1 0 1 1 0 2 1 0 0 0 0 0 0 1 1 0 2 2 1 0 1 1 1 1 0 0 0 0 1 1 2 0 2 1 0 1 0 2 2 0 0 1 1 1 0 2 1 2 0 2 2 1 2 0 0 0 1 2 0 1 1 2 0 0 0 0 1 0 0 0 1 0 0 0 0 0 0 0 0 0 1 0 1 0 0 2 0 0 0 2 0 0 0 0 1 1 0 1 1 0 0 2 0 0 2 0 2 1 1 1 1 0 0 0 0 0 0 0 1 2 0 1 1 1 0 0 1 1 0 0 1 0 2 1 0 0 1 0 0 1 2 0 0 0 1 1 0 0 0 0 0 1 1 0 0 0 1 0 1 0 2 0 2 0 0 0 1 1 0 0 0 2 0 0 1 0 0 0 0 1 1 1 0 1 0 1 1 0 1 1 0 0 2 0 0 2 0 1 1 0 0 0 0 0 1 0 0 2 0 1 1 0 2 0 0 1 0 0 1 0 0 0 1 0 0 0 0 1 1 0 0
82 1 0 0 0 0 0 2 0 0 0 1 0 0 0 0 0 1 0 1 1 1 0 2 2 0 1 0 1 1 1 1 1 0 2 1 2 1 0 0 1 1 0 0 0 1 1 0 0 0 0 0 0 0 2 1 0 0 0 1 1 2 1 1 0 0 0 1 2 1 0 1 1 0 2 1 0 2 2 0 2 0 0 0 0 0 0 1 1 2 1 2 1 0 0 1 0 1 1 1 1 0 0 0 1 1 2 1 2 1 0 1 0 2 0 2 0 0 1 0 1 0 1 1 0 1 1 0 1 1 0 0 0 0 0 0 0 0 0 0 1 1 0 0 0 0 0 1 1 1 0 0 0 1 0 0 0 0 1 0 1 1 0 1 1 2 0 1 0 1 1 1 1 1 1 1 1 1 0 1 0 0 0 1 1 0 1 0 0 0 0 0 0 0 2 1 1 0 0 0 0 0 0 2 2 0 0 0 1 0 2 1 0 0 0 0 0 1 1 0 1 1 0 0 1 0 0 2 1 1 0 0 0 0 1 0 0 2 2 0 0 0 2 2 2 0 0 0 0 0 0 0 1 0 0 0 1 1 0 0 0 0 0 1 0 0 1 1 0 0 2 1 1 2 0 0 0 2 0 0 0 1 0 0 2 2 0 2 0 2 0 0 2 2 2 0 2 1 1 0 1 0 2 1 0 0 2 0 0 0 0 1 0 1 2 1 0 0 1 1 0 1 2 0 1 0 1 1 1 0 2 1 0 0 0 1 0 1 1 1 1 0 0 0 0 0 0 0 1 0 0 0 0 0 0 0 0 0 0 2 2 2 2 0 2 1 0 1 1 1 1 1 1 1 1 1 0 2 0 1 1 0 0 1 2 0 1 0 0 1 0 0 0 1 2 1 0 1 0 0 0 0 1 0 0 0 1 2 0 0 0 2 0 0 0 1 0 0 0 0 0 2 1 0 1 1 1 0 2 1 1 1 0 0 0 0 0 1 0 0 1 0 0 1 1 1 1 0 2 1 0 1 0 1 0 0 0 2 2 1 1 0 1 0 1 0 0 2 0 2 2 2 1 1 1 1 0 0 2 1 2 1 1 0 1 0 1 0 1 1 1 2 1 2 1 0 1 0 0 2 2 2 1 1 0 0 2 0 0 1 0 0 0 1 1 0 0 1 0 1 1 1 2 2 0 0 0 1 0 2 0 1 1 1 2 0 1 0 2 1 1 1 2 2 2 1 0 2 2 0 0 0 0 2 0 0 0 0 0 1 1 0 0 1 1 0 1 1 1 1 1 1 0 0 0 0 1 1 1 1 0 0 0 0 1 0 1 0 0 0 0 0 2 0 1 0 0 0 1 0 1 1 1 0 2 2 0 0 0 1 1 0 0 1 1 1 0 1 1 0 0 0 0 0 0 1 1 0 0 0 0 0 0 2 1 0 2 1 2 0 0 0 0 1 1 0 0 0 1 1 0 1 0 1 1 0 1 1 1 0 0 0 1 1 1 1 0 1 0 1 0 1 1 0 0 1 1 1 0 1 1 0 0 1 0 1 1 1 0 1 2 0 0 0 2 0 0 0 0 1 1 1 0 0 2 2 0 1 1 0 0 0 0 0 0 1 0 1 0 0 1 0 0 0 1 0 0 0 0 0 1 0 0 0 0 0 0 0 0 1 1 0 0 0 1 0 0 1 1 0 0 1 0 0 0 1 0 0 1 1 0 0 1 2 0 0 1 2 0 0 0 0 0 0 0 0 2 0 1 1 1 1 1 1 1 2 1 1 1 2 1 2 2 2 2 0 1 1 0 1 1 1 0 1 1 2 1 0 0 2 0 0 0 0 0 0 0 1 2 1 1 2 2 2 1 0 0 0 1 1 1 1 1 0 0 0 0 1 1 0 0 0 0 0 0 0 0 0 0 0 0 2 0 0 2 0 0 0 0 0 2 0 0 0 0 2 0 0 2 1 1 0 2 1 0 1 0 1 2 2 1 2 1 0 0 1 1 0 0 1 1 1 0 1 1 0 0 0 0 1 0 2 0 2 2 0 0 1 0 1 0 2 0 0 0 0 2 1 1 0 0 1 2 1 0 0 1 0 1 0 1 1 0 2 0 0 0 0 0 0 0 0 2 1 0 1 0 2 1 0 1 0 2 0 0 0 0 1 1 2 0 0 0 0 1 0 1 0 0 0 2 0 0 0 0 2 0 1 1 0 0 0 0 1 0 0 2 1 1 2 1 1 0 2 1 1 0 0 0 0 0 0
83 0 0 1 0 1 1 2 0 1 1 1 0 0 0 0 0 2 2 1 1 2 0 2 2 0 1 1 1 2 0 1 1 1 1 1 2 1 0 1 1 1 1 0 0 2 1 1 0 0 1 1 0 0 2 2 0 0 0 0 1 2 1 2 0 0 0 0 0 0 0 1 2 1 1 2 1 1 1 1 0 0 0 1 1 0 0 1 0 2 0 0 1 0 0 2 0 1 0 1 0 0 0 2 0 0 2 1 1 1 1 2 1 2 1 2 1 2 0 0 2 1 1 1 1 0 1 1 2 1 1 1 0 0 0 0 0 0 0 1 0 2 0 0 2 2 1 0 0 0 0 0 0 1 0 0 0 1 0 0 2 2 2 2 0 2 1 0 0 2 2 0 1 1 0 0 1 1 0 0 1 1 0 2 0 0 2 0 0 0 0 0 0 0 2 2 2 0 0 0 1 0 0 0 2 2 1 0 1 0 2 1 1 0 0 0 0 0 0 0 1 1 0 0 1 1 0 1 1 1 0 0 0 1 2 1 0 1 2 0 0 0 2 2 2 0 0 0 1 1 1 1 1 0 0 1 0 0 0 0 0 0 0 0 1 1 1 0 1 0 0 1 1 2 0 0 1 2 2 1 0 0 0 0 0 0 0 2 0 2 0 0 1 2 2 0 2 1 0 0 1 0 2 1 0 0 2 0 1 1 1 1 0 0 2 0 2 0 0 0 1 1 2 2 0 0 0 1 1 1 2 2 0 0 0 0 0 1 1 0 1 0 1 0 0 0 0 0 1 0 0 0 0 1 0 1 1 0 0 1 1 1 1 0 1 1 0 1 2 0 0 2 2 2 0 0 0 0 1 0 2 0 0 2 0 1 1 0 0 0 0 0 1 0 1 1 0 2 0 0 0 0 1 2 2 0 0 2 0 0 0 0 0 0 1 0 1 0 0 2 0 2 0 1 1 1 0 0 0 0 0 0 0 2 2 1 0 2 0 0 2 0 0 0 2 1 1 0 1 0 1 0 0 2 0 0 0 1 1 1 1 0 0 0 0 1 1 2 0 0 0 0 1 1 1 0 1 1 2 1 0 0 2 1 1 1 1 0 1 0 1 1 0 2 2 1 1 1 1 2 1 2 2 0 0 0 2 2 0 2 0 0 0 1 1 0 0 2 0 2 2 0 0 1 0 1 1 1 0 2 0 1 1 1 1 0 0 0 1 1 1 1 2 1 0 0 0 1 1 2 0 0 2 1 1 2 0 0 0 1 1 0 0 0 1 0 1 0 1 0 1 1 0 0 0 0 1 0 0 2 0 0 1 0 0 1 1 1 0 0 0 0 0 0 0 0 0 0 0 0 0 2 0 0 0 2 2 1 0 2 1 0 0 0 1 1 1 1 1 0 0 0 0 0 0 0 2 0 0 0 1 0 1 2 1 0 2 2 2 0 0 0 0 1 1 0 1 1 1 0 1 1 1 1 1 0 2 1 1 0 0 0 0 0 2 2 1 0 0 0 1 0 1 0 0 0 0 1 1 1 2 0 0 0 0 2 2 1 1 2 2 0 0 0 1 0 0 1 0 2 0 1 0 0 0 2 0 0 1 1 1 1 0 1 0 1 0 0 0 0 0 0 1 0 2 0 0 0 1 0 1 1 0 1 0 1 1 0 0 0 0 0 0 0 0 1 0 0 0 0 0 0 1 0 0 0 0 0 2 0 0 0 2 2 0 0 0 0 2 2 1 1 0 2 2 0 1 0 0 0 0 0 0 0 1 1 1 1 1 2 1 2 0 1 1 1 0 1 0 1 1 2 0 1 1 1 2 0 0 2 0 0 1 1 1 0 2 0 1 0 1 1 0 2 0 0 0 2 1 0 0 0 2 0 0 0 0 1 0 0 1 1 0 0 0 0 0 0 0 0 0 2 0 0 1 0 1 0 0 0 1 0 0 0 0 0 0 0 1 2 0 0 0 2 0 2 0 2 1 1 0 0 0 0 0 0 0 0 1 0 1 0 0 0 2 2 2 0 0 0 0 1 0 2 0 0 1 2 0 0 1 1 0 0 1 2 1 1 0 0 0 0 2 2 0 0 0 1 0 1 0 2 0 1 0 0 0 0 0 0 0 0 1 1 1 1 0 0 1 1 0 0 1 1 0 0 1 1 0 1 0 1 0 0 1 0 1 0 2 1 0 1 0 0 0 0 0 0 1 0 0 0 0 2 0 0 1 1 0 1 0 0 0 1 0 1 1 0 0 1 1 1
84 0 0 0 0 0 0 1 0 0 0 1 0 0 0 0 0 1 1 1 1 1 1 2 2 0 0 1 1 2 1 0 1 1 2 0 2 1 0 0 1 1 0 0 0 0 0 0 0 2 1 0 1 0 1 1 0 0 0 1 1 1 1 1 1 1 1 0 1 0 1 1 1 0 1 1 1 1 2 0 1 0 0 1 1 0 1 0 0 2 0 1 1 0 0 0 0 1 0 1 0 0 1 1 0 0 2 1 1 1 1 2 2 2 1 2 1 0 0 0 2 0 0 0 0 0 0 1 2 2 0 0 1 0 0 0 2 0 0 0 0 2 1 0 0 0 0 0 2 1 1 0 0 0 0 0 0 1 0 0 0 1 2 2 1 1 0 1 2 2 0 2 1 1 1 0 2 0 0 0 0 0 0 2 1 1 1 2 1 1 1 1 0 0 1 2 1 0 0 0 0 0 0 1 2 1 1 0 1 0 2 0 0 0 0 1 1 1 2 1 2 0 0 1 1 0 0 2 0 1 0 0 0 0 2 0 0 2 2 0 0 0 2 2 2 0 0 0 0 0 0 0 1 0 0 0 2 1 0 1 0 0 0 1 0 0 1 0 1 0 0 2 0 1 0 0 0 2 1 1 1 0 0 0 1 0 1 1 0 2 0 1 0 1 2 0 2 1 0 0 0 0 2 0 0 0 1 0 1 1 0 2 0 0 2 0 0 0 0 0 1 2 2 1 1 0 1 2 2 0 2 1 0 0 1 0 1 1 1 0 0 0 1 0 0 0 1 0 2 2 2 0 0 1 1 1 2 0 0 1 1 1 1 0 1 0 1 1 1 1 1 1 0 0 0 0 0 1 0 0 2 1 0 1 0 0 0 0 0 1 0 0 0 0 1 1 0 0 0 0 0 0 1 0 1 1 2 1 0 0 0 0 0 0 0 0 0 0 1 0 0 0 1 0 2 2 2 0 1 0 0 1 0 0 2 2 0 0 0 1 0 0 1 1 0 2 2 0 0 1 0 0 0 1 1 1 0 2 1 1 1 0 0 0 0 2 2 2 1 0 1 1 2 2 1 0 1 0 2 1 1 0 1 1 1 0 0 1 1 0 1 2 0 1 1 0 2 2 2 2 1 2 2 0 0 1 2 2 0 1 0 1 0 1 1 0 0 0 0 0 1 2 0 1 0 1 0 1 0 2 0 1 0 0 0 0 1 0 2 2 0 0 1 1 1 1 1 0 0 2 0 0 0 1 1 0 1 0 0 0 0 0 1 0 0 0 0 1 2 0 1 1 1 0 1 0 1 1 1 2 0 0 1 0 0 1 1 1 0 0 1 1 0 0 0 0 0 1 0 2 1 1 1 0 0 2 1 0 0 0 2 0 0 0 2 0 0 1 1 0 1 0 0 0 0 1 1 1 0 0 1 0 1 1 2 0 1 1 2 0 1 0 0 1 1 0 2 0 0 0 0 2 1 2 1 0 1 0 2 0 0 0 1 0 1 2 0 2 0 0 2 0 1 0 0 0 1 1 0 0 1 0 1 0 0 2 1 2 0 0 1 1 0 0 0 0 0 0 0 0 0 1 0 0 1 2 0 2 2 0 1 0 0 0 0 1 1 1 1 0 0 0 0 1 0 0 1 1 0 0 2 0 0 0 0 1 1 0 0 0 0 1 0 0 1 0 1 0 0 0 0 0 1 1 0 0 1 0 1 0 0 0 0 1 0 1 2 0 2 2 0 1 1 2 2 2 1 0 1 1 0 0 1 1 2 2 1 2 2 2 2 2 1 2 1 1 0 1 0 1 1 1 0 2 2 0 0 0 0 2 0 0 1 1 1 0 2 0 2 1 1 2 0 2 0 0 0 2 2 0 0 0 2 0 0 1 1 1 0 0 1 0 0 0 0 0 0 0 0 0 0 1 0 1 1 0 1 2 0 0 0 0 0 0 0 1 0 0 2 0 0 0 1 0 0 2 1 1 2 2 2 2 0 0 0 0 0 1 0 0 2 0 1 0 2 2 2 0 1 0 0 1 0 1 2 1 0 2 0 2 1 2 1 0 2 2 1 2 2 1 0 2 1 0 1 0 1 0 0 0 0 2 0 2 0 0 0 1 1 1 0 0 2 2 2 1 0 0 0 1 1 0 1 0 1 0 2 1 0 1 0 1 0 0 2 2 2 0 2 2 1 2 0 0 0 2 0 2 0 0 0 0 0 2 0 0 2 1 0 2 0 0 0 2 1 1 0 0 1 0 0 0
85 1 0 0 0 2 2 2 1 0 1 0 0 0 0 0 0 1 0 1 1 1 1 2 2 0 0 1 1 2 1 0 1 1 1 1 2 1 0 1 1 1 1 1 0 0 0 0 1 2 0 0 1 0 0 1 0 0 0 0 0 2 1 1 1 1 1 0 0 0 0 2 2 0 0 2 2 0 2 0 0 0 0 1 1 0 0 0 0 2 0 0 0 0 0 0 0 1 0 0 0 1 2 2 0 0 2 2 0 2 0 1 2 2 1 2 1 0 0 0 2 1 1 1 0 1 1 2 2 2 0 0 0 0 0 0 0 0 0 1 2 0 0 1 0 0 0 0 0 0 0 1 0 0 1 0 0 0 0 1 0 2 2 2 1 2 1 0 0 2 0 1 1 1 1 0 1 0 0 0 0 0 1 2 1 2 1 2 0 1 1 1 0 0 0 1 1 1 0 0 0 1 0 0 2 1 1 0 1 0 2 1 1 0 0 0 0 0 2 0 2 2 0 0 0 1 1 1 0 1 1 1 0 0 2 0 0 2 2 0 0 0 1 2 2 0 0 0 0 0 0 0 2 0 0 0 0 1 1 2 0 1 0 1 0 0 0 1 1 0 0 1 1 2 0 0 0 0 2 0 0 0 1 1 2 1 1 2 0 2 0 0 0 1 2 0 2 0 0 0 0 0 2 1 1 0 1 0 1 1 0 1 0 0 2 1 0 0 0 0 1 2 2 1 1 0 1 2 1 1 2 1 0 0 0 0 0 2 0 0 0 0 2 2 0 0 1 0 2 0 0 0 1 0 1 1 1 0 0 2 2 2 2 0 2 1 0 1 2 0 1 2 1 1 0 0 0 0 0 0 2 0 0 1 0 1 0 0 0 0 0 0 1 0 2 0 0 1 1 1 0 2 0 1 2 1 0 0 0 0 0 1 0 0 1 0 1 0 0 0 0 1 1 1 0 2 1 0 0 0 1 0 0 0 0 0 0 1 1 1 1 2 0 2 1 2 1 0 1 2 0 0 0 2 1 1 0 2 1 0 1 0 2 1 0 1 1 2 0 0 1 1 2 2 1 1 1 0 1 1 0 0 1 0 1 0 1 0 1 0 1 1 1 0 0 0 1 1 1 1 1 2 1 2 0 0 1 1 1 1 0 1 1 2 2 0 0 0 0 2 1 2 1 2 0 0 0 1 1 2 0 1 0 0 2 0 1 0 0 1 2 1 1 0 2 0 0 1 1 1 1 1 1 1 2 1 0 0 0 1 1 0 0 1 1 0 1 0 1 0 1 1 1 0 1 0 1 1 1 2 0 0 0 0 1 0 1 1 1 1 0 0 0 0 0 0 0 1 0 1 1 1 1 1 0 2 1 0 1 1 0 0 0 1 1 0 1 0 0 0 0 0 1 1 0 0 1 2 0 0 0 2 1 2 1 0 1 0 2 0 0 1 0 0 2 0 1 0 1 0 0 2 1 0 0 0 2 0 1 0 0 0 1 0 2 2 2 1 0 1 0 1 0 1 1 0 0 1 1 1 1 0 0 0 0 1 1 1 1 2 2 0 2 0 0 0 0 1 0 2 1 0 0 0 1 1 1 2 2 0 0 0 0 0 0 0 0 1 2 0 0 0 0 0 1 0 0 1 0 0 2 0 0 0 0 0 0 0 0 0 0 0 0 0 1 0 0 0 0 0 0 0 0 0 0 1 0 0 2 0 0 0 0 0 0 2 0 1 0 0 0 0 0 2 1 2 1 0 1 1 0 0 0 0 1 2 1 1 0 2 0 1 1 2 2 1 1 1 0 1 1 2 0 2 1 0 1 0 0 1 0 0 1 1 1 0 2 0 2 0 1 2 1 2 0 0 0 2 0 0 0 0 1 2 1 1 1 0 0 0 0 0 0 0 1 1 1 0 0 0 0 2 0 1 0 1 2 1 0 0 2 0 1 0 1 1 1 1 1 2 0 0 0 2 0 1 0 1 1 2 1 1 0 0 0 0 0 0 1 0 1 0 0 0 2 2 2 0 0 0 0 2 0 1 1 1 1 2 0 2 0 0 0 0 0 0 2 0 1 1 0 1 2 1 1 0 2 1 0 1 0 2 0 2 0 0 0 1 0 0 0 1 2 2 2 0 0 0 1 1 0 1 1 0 2 1 2 0 0 0 2 0 0 0 0 0 1 0 1 1 1 1 0 0 0 2 0 0 2 0 0 0 0 1 0 0 0 1 0 1 0 0 0 2 0 0 0 0 0 0 0 0
86 0 0 0 0 0 0 2 0 1 1 0 1 2 0 0 0 1 0 2 1 2 0 1 1 0 2 2 2 2 2 1 2 2 1 0 2 0 0 0 2 2 0 0 1 1 0 0 0 1 1 0 2 0 1 0 0 0 0 0 1 1 0 0 0 0 2 2 0 0 0 1 2 0 0 2 2 1 2 0 1 0 1 1 2 0 1 1 1 2 1 1 1 0 0 2 0 1 1 1 1 1 2 2 0 0 2 2 0 1 0 2 0 1 0 1 0 0 1 1 0 1 2 2 0 0 0 0 2 1 0 0 0 0 0 0 0 0 1 0 1 1 0 0 1 1 1 0 0 0 0 1 0 0 0 0 0 1 0 1 0 1 1 0 0 2 1 2 2 2 0 1 0 2 0 1 1 0 0 0 0 0 0 1 1 0 1 0 0 0 2 0 0 0 2 2 1 1 0 0 0 0 1 0 1 1 0 1 1 0 1 1 1 1 0 1 1 0 1 1 2 1 0 0 1 0 0 2 0 1 0 0 0 0 1 0 0 2 2 0 0 1 1 2 2 0 0 0 1 1 1 1 0 1 1 0 0 2 0 0 0 0 0 1 1 1 2 1 1 0 1 1 1 2 0 1 0 1 1 0 0 1 0 0 1 0 1 1 0 2 0 0 1 2 2 0 1 1 1 0 2 0 1 0 0 0 0 0 0 0 0 1 0 1 2 0 1 0 1 1 0 2 0 0 0 0 1 0 0 0 2 1 0 0 0 0 0 2 0 0 0 0 2 0 1 0 2 0 2 0 0 1 0 0 1 0 1 1 1 0 1 1 2 0 2 1 0 1 2 0 0 2 0 0 0 0 0 0 1 0 1 0 0 1 0 1 2 1 1 0 0 0 0 1 1 1 1 1 0 0 0 0 0 1 1 0 1 1 0 0 0 1 1 1 0 0 0 1 0 1 0 2 0 1 0 1 0 1 2 1 0 0 0 0 2 2 0 1 0 0 2 1 0 0 0 2 2 0 1 2 0 0 0 2 1 1 0 2 1 1 1 0 0 1 0 1 1 0 0 0 2 2 1 1 0 1 0 1 1 1 1 0 2 0 0 0 2 0 1 1 1 2 1 1 1 0 1 0 0 2 2 2 2 0 0 0 1 1 0 1 0 0 0 1 1 0 0 0 0 2 2 0 0 2 1 1 1 0 1 1 1 0 0 0 1 0 1 1 2 0 0 0 2 1 2 1 0 1 1 1 1 1 0 2 1 1 0 0 0 0 0 0 0 0 1 1 2 1 1 1 0 0 1 0 0 0 1 1 2 2 0 0 0 0 2 0 1 1 1 1 0 0 1 0 0 0 0 0 0 1 1 1 1 0 1 2 1 2 0 0 0 0 0 0 2 0 0 1 0 1 1 0 0 0 0 0 2 1 0 0 0 0 0 1 2 1 2 2 2 0 1 1 0 0 2 0 0 0 1 0 0 2 1 1 2 0 1 1 0 1 1 0 1 1 1 1 1 1 1 0 0 1 1 0 0 0 1 1 1 1 1 0 0 0 1 2 0 1 0 1 1 0 0 1 0 0 0 1 0 1 1 0 0 0 1 1 0 1 1 0 0 0 0 1 1 2 0 1 1 0 0 0 1 1 1 1 2 0 2 0 0 0 0 1 0 1 1 0 0 0 0 0 1 1 2 0 1 1 1 0 0 1 0 1 0 1 1 0 0 0 0 0 1 1 0 1 2 1 0 0 0 0 0 0 0 1 1 1 1 1 1 1 2 1 2 1 0 2 1 2 0 1 1 1 1 0 0 1 1 1 0 0 0 1 2 2 2 0 1 1 0 0 1 1 1 0 1 1 2 1 1 2 1 0 0 0 0 0 1 0 2 1 2 0 0 0 0 1 2 0 2 1 0 0 1 0 0 1 0 0 0 1 0 0 2 0 0 1 0 0 2 0 0 0 0 1 1 1 1 1 1 0 1 0 0 2 0 0 1 2 2 2 0 0 0 0 1 0 0 0 1 0 1 1 2 0 2 0 0 0 0 2 1 1 1 1 0 1 0 0 1 2 0 0 1 1 2 1 1 1 0 1 2 0 0 0 0 1 1 0 0 2 0 1 0 1 0 1 0 0 1 0 1 2 2 1 0 1 0 1 0 1 0 0 2 1 2 2 0 0 0 0 0 0 1 1 2 0 0 0 2 0 0 0 0 2 0 2 1 0 1 1 0 2 0 1 1 1 0 2 0 0 0 1 0 1 1 0 0 0 0 0
87 0 0 0 0 0 0 2 0 1 1 1 0 1 0 1 0 1 0 2 2 2 1 2 2 0 0 2 2 2 2 1 1 1 2 0 2 1 1 1 0 0 0 0 0 0 1 0 0 0 0 0 2 1 0 1 0 0 0 1 0 1 1 1 1 1 2 0 2 1 1 2 1 0 1 1 1 0 1 0 0 0 0 1 1 0 0 0 0 1 0 0 1 0 0 2 0 0 0 0 0 0 1 1 0 0 2 0 2 0 0 2 0 0 0 0 1 0 1 0 1 0 2 2 1 1 1 2 2 1 0 0 0 0 0 0 1 1 1 1 2 1 0 0 2 2 1 0 2 2 0 0 0 1 0 0 0 2 0 1 0 1 2 2 1 1 0 1 0 0 0 0 0 2 1 0 2 1 0 1 0 1 1 2 1 2 1 0 0 0 2 0 0 1 1 1 0 0 1 1 0 1 0 1 2 1 1 1 1 0 1 1 1 0 0 2 2 1 1 0 2 2 0 0 0 0 0 1 0 1 0 0 0 0 1 0 0 2 2 0 0 0 2 2 2 0 0 0 0 0 0 0 2 0 0 0 0 1 0 0 1 1 0 1 1 1 0 1 2 0 0 2 1 2 0 0 0 1 1 0 0 1 0 0 0 1 0 0 0 1 0 1 0 1 2 0 1 2 1 0 0 0 2 1 1 2 0 0 0 0 0 0 0 0 1 0 1 0 0 0 0 0 2 2 1 0 0 2 2 0 2 0 0 0 1 0 0 2 0 0 0 0 1 0 0 0 0 1 1 1 1 0 0 1 1 1 1 0 0 0 0 0 2 0 2 1 1 2 2 0 0 2 1 1 1 1 0 1 0 0 0 1 0 1 0 1 1 0 0 1 0 1 1 0 2 0 1 2 0 0 0 0 2 0 1 1 0 1 0 0 0 1 0 0 1 0 1 0 0 0 0 0 1 0 2 2 2 1 1 0 0 1 0 0 0 0 0 0 0 0 1 1 0 1 0 1 2 0 0 0 0 1 0 1 1 1 0 2 2 2 2 0 0 0 0 0 0 2 0 1 1 1 2 2 1 0 1 0 1 1 2 0 1 0 1 0 1 1 0 0 2 2 0 2 1 1 1 2 2 2 1 2 2 0 0 0 2 1 1 1 1 0 1 1 1 0 0 0 0 1 2 1 0 1 0 1 1 0 1 1 1 0 1 1 0 0 1 0 2 0 1 1 0 0 1 0 0 1 1 2 0 0 0 1 2 1 0 0 0 0 0 0 0 1 1 1 2 1 1 0 0 0 1 0 1 1 2 1 1 1 1 0 0 0 1 1 0 2 0 0 1 0 1 0 0 0 0 0 0 0 0 1 1 1 0 2 1 0 1 1 2 0 0 0 1 0 0 0 0 0 1 0 0 0 0 1 1 2 0 0 0 0 0 1 2 1 1 1 1 1 1 0 0 1 0 0 2 0 1 0 0 1 1 1 0 1 2 0 2 0 0 0 2 1 1 1 2 1 0 1 0 1 1 0 0 0 0 2 1 1 2 0 0 1 1 1 0 2 1 1 1 0 1 0 0 0 1 1 0 2 0 2 1 0 1 2 0 1 2 0 0 0 0 0 0 1 0 0 0 0 0 0 1 1 1 1 2 0 0 0 2 0 0 0 0 1 2 0 0 2 2 0 0 0 1 0 0 0 2 1 0 0 0 0 0 1 0 0 0 0 0 1 2 1 0 0 0 1 1 1 0 0 0 0 0 1 0 2 0 0 0 0 1 1 1 2 1 1 1 1 0 1 1 1 1 0 0 1 0 1 1 1 0 2 1 0 0 0 0 2 0 0 2 2 2 0 2 0 2 0 2 2 2 2 0 0 0 1 0 1 0 0 2 1 0 1 0 2 0 0 2 0 0 0 0 0 0 0 0 0 0 2 0 0 2 0 0 0 0 0 0 0 0 0 0 1 1 0 0 1 0 0 1 1 0 2 0 1 1 1 1 1 0 0 0 0 0 0 0 0 1 0 0 0 2 2 2 0 0 0 0 2 0 1 2 1 0 2 0 2 0 1 0 0 1 1 1 1 1 1 0 1 2 1 0 0 1 2 2 0 2 0 0 2 1 0 0 1 0 0 0 0 2 2 2 0 0 1 0 2 0 0 1 0 1 0 0 2 0 0 2 0 0 0 1 1 1 0 0 0 0 0 0 0 0 1 0 0 1 0 0 0 0 2 0 0 1 1 1 2 1 1 1 2 0 0 1 0 0 0 0 0
88 0 0 0 0 0 0 2 0 2 2 0 0 0 0 0 0 1 1 1 1 1 1 2 2 0 0 1 2 1 1 2 1 0 2 0 2 2 0 1 0 0 0 0 0 0 1 1 0 1 2 1 0 0 2 1 0 0 0 1 1 1 2 2 1 1 1 1 2 1 1 2 1 0 2 1 0 1 2 0 1 0 0 1 1 0 1 0 0 1 0 1 2 0 1 2 0 1 1 1 1 0 0 0 1 0 2 1 1 1 0 2 1 2 1 2 1 0 1 0 1 0 1 1 0 1 1 0 0 0 0 0 0 0 0 0 0 0 0 2 0 2 0 0 0 0 0 1 1 1 0 0 0 1 0 0 0 0 1 0 0 1 1 1 1 2 2 1 1 1 0 1 0 2 2 0 2 1 0 1 0 1 0 2 2 2 0 2 0 0 2 2 1 1 1 2 1 0 0 0 0 0 1 1 2 0 0 1 0 0 1 1 1 0 0 1 1 0 1 0 2 2 0 0 0 0 0 1 0 0 0 0 0 0 0 0 0 2 2 0 0 0 2 2 2 0 0 0 1 1 1 1 1 0 0 0 0 0 0 0 0 0 0 1 0 0 0 1 1 0 0 2 0 1 0 0 0 2 0 0 0 1 0 0 1 0 0 2 0 2 0 2 0 2 2 1 1 1 0 0 1 1 2 1 0 0 0 0 1 1 1 0 0 0 1 0 2 1 0 0 1 2 1 1 1 0 1 0 0 1 2 1 1 1 0 0 0 1 1 1 1 1 2 1 0 0 1 0 2 2 2 0 0 1 1 1 1 0 0 2 2 2 2 0 2 0 0 1 1 1 1 1 1 1 0 0 0 0 0 0 1 0 0 1 1 0 0 1 1 0 0 1 0 0 2 1 0 0 0 0 0 0 0 2 2 1 1 0 0 0 0 0 0 0 1 0 0 1 1 0 0 1 1 0 2 1 0 2 2 0 0 1 0 1 1 0 0 1 0 0 2 0 0 0 1 1 1 0 0 2 0 2 0 1 0 0 0 1 1 0 1 0 0 0 0 0 0 2 0 0 0 0 1 1 0 1 1 1 2 2 0 0 1 0 1 1 1 0 1 1 2 1 0 1 0 1 0 2 2 2 0 2 1 1 0 0 2 0 0 1 0 0 1 2 2 0 0 0 0 2 2 0 0 1 1 1 0 1 1 1 1 1 0 0 0 1 0 0 2 1 0 0 0 0 0 1 1 2 2 0 0 0 0 1 1 2 0 0 0 1 1 0 0 0 0 0 0 2 1 1 1 1 1 0 0 0 1 0 0 2 0 0 1 0 0 1 1 1 0 0 0 0 0 0 0 0 0 0 0 0 0 2 0 0 0 2 1 0 0 1 1 0 0 0 1 0 0 1 0 0 2 0 1 1 0 0 2 1 0 0 0 0 0 2 2 0 2 1 2 0 1 0 0 2 0 0 0 0 0 0 0 2 1 1 0 0 2 1 1 0 0 0 1 1 1 1 1 1 0 0 1 0 0 1 1 1 1 1 1 1 2 1 0 0 0 0 0 2 0 0 2 1 0 0 0 1 1 0 0 1 0 1 0 0 2 0 1 2 2 0 0 0 0 0 0 1 0 1 1 0 0 0 2 0 2 2 2 0 0 0 0 0 0 0 0 0 0 0 0 1 1 0 0 0 0 1 0 0 0 0 0 0 0 0 0 1 0 0 2 0 2 1 2 1 0 0 1 1 1 1 0 0 1 0 0 0 1 0 2 2 2 2 0 0 1 0 0 0 0 2 0 2 2 2 2 0 0 0 0 1 1 2 0 0 2 2 2 1 0 2 0 0 0 0 0 0 2 1 2 1 1 1 0 2 0 1 0 2 1 0 0 0 1 1 0 0 0 1 0 0 1 0 0 0 0 0 0 0 2 0 0 0 0 0 2 0 0 0 0 0 2 0 1 0 1 0 1 0 0 1 0 0 0 2 0 2 0 1 1 2 2 2 0 0 0 0 0 0 1 0 0 0 0 0 1 1 1 0 0 1 0 2 0 1 2 1 0 1 1 0 0 1 1 0 1 1 0 2 2 1 0 2 2 2 1 0 1 1 0 0 0 2 0 1 0 0 0 0 0 0 0 0 2 0 0 0 0 2 0 1 0 0 1 1 0 1 2 1 0 0 1 1 0 0 0 0 0 0 2 1 0 0 0 0 0 2 0 1 1 0 0 0 0 2 0 1 1 0 0 2 0 0 0 2 0 0 0 0 0 0 0 0
89 1 0 0 1 0 0 1 0 1 1 1 0 0 0 0 0 0 0 0 0 1 0 2 2 0 1 2 2 2 2 0 1 1 2 1 2 1 0 0 1 1 1 1 0 0 0 1 0 0 1 1 0 1 1 1 0 0 0 1 1 1 2 2 0 0 1 1 1 0 0 2 2 0 1 2 1 1 2 0 1 0 0 2 2 0 0 0 0 1 0 0 1 1 0 1 0 1 1 2 0 0 1 1 1 1 1 1 1 1 0 1 1 2 1 2 1 0 1 0 0 2 0 0 0 0 0 2 2 2 0 0 0 0 0 0 0 0 0 1 2 0 0 0 0 1 0 0 0 0 0 2 0 0 0 0 0 0 1 0 2 0 2 1 0 1 0 2 0 0 0 0 1 1 0 0 2 0 0 0 0 0 0 2 2 2 0 1 1 1 0 1 0 1 2 2 1 0 0 0 0 1 0 1 2 0 1 1 1 0 1 1 1 0 0 1 1 0 2 2 2 0 1 1 1 1 1 1 0 1 0 0 0 1 1 0 1 2 2 0 0 0 2 2 2 0 0 1 0 0 0 0 1 0 0 1 0 2 1 1 1 2 0 0 0 0 0 0 2 0 0 2 1 2 0 0 1 2 2 2 2 0 1 1 2 1 0 0 0 2 0 2 0 2 1 0 2 0 0 0 1 0 1 0 0 0 0 0 0 0 0 0 0 0 0 0 0 0 1 1 1 2 2 1 0 0 0 0 0 1 1 1 1 0 0 0 0 2 0 0 0 1 0 0 0 0 0 1 2 2 2 0 0 1 1 1 1 0 0 1 1 1 1 0 1 2 0 1 2 0 0 2 0 0 2 2 0 2 0 1 1 0 0 0 1 0 0 0 0 1 0 0 0 0 2 1 0 0 0 0 0 0 1 1 1 0 0 0 0 0 0 0 0 0 0 0 0 0 1 1 0 1 0 0 0 2 1 0 0 0 0 1 0 1 1 0 0 0 0 0 2 0 0 1 1 2 1 0 1 1 0 0 0 1 1 0 1 2 2 1 1 0 1 1 0 1 1 0 0 0 1 2 2 2 1 0 1 0 1 1 0 0 1 0 1 0 1 0 0 0 0 0 0 0 1 0 0 2 2 2 0 2 1 1 0 0 2 1 0 1 0 0 0 0 0 1 0 1 0 2 2 0 1 2 0 1 1 1 1 1 1 1 1 1 0 0 0 0 2 1 1 0 1 0 2 1 0 2 2 1 0 0 0 2 0 2 0 0 0 0 0 0 0 0 0 0 0 1 0 1 0 1 2 0 0 0 2 1 1 1 0 0 0 0 1 0 0 2 1 1 1 0 0 0 0 0 0 0 0 0 0 1 0 0 0 2 1 0 0 0 1 0 0 1 0 1 0 0 0 0 0 0 0 0 0 1 1 1 0 0 2 0 1 2 1 0 1 0 1 1 0 0 0 1 0 0 1 0 1 0 0 1 1 1 2 0 1 0 2 0 0 0 1 0 2 2 1 0 2 0 0 1 0 0 0 2 2 0 1 1 0 1 0 0 0 0 1 1 1 2 2 0 0 0 0 0 0 0 0 1 0 1 0 0 0 2 0 1 1 0 1 0 0 0 0 1 0 2 2 0 0 0 1 0 0 1 1 0 1 0 0 0 1 0 0 0 0 0 1 1 0 1 0 0 0 0 0 1 0 0 0 0 0 0 0 0 1 0 2 1 0 1 2 1 0 0 0 1 1 1 0 0 1 1 1 0 1 2 0 0 0 0 1 1 1 1 0 2 2 1 1 1 1 1 1 0 0 0 0 0 0 1 0 2 1 1 0 0 0 1 0 0 2 2 2 0 2 1 2 0 1 1 1 1 0 0 0 0 1 0 2 1 1 1 0 0 0 0 1 1 0 0 0 0 0 0 0 0 0 0 0 2 0 0 2 0 1 0 0 1 0 0 0 0 0 0 0 0 1 1 0 0 0 1 0 2 1 1 1 1 1 1 1 0 0 1 0 0 1 0 1 0 0 0 2 2 2 0 0 0 0 1 0 2 1 0 0 2 0 2 0 1 0 0 1 0 2 1 1 1 0 1 2 1 0 0 2 2 0 0 1 0 0 1 1 1 1 2 0 0 0 0 2 1 1 0 0 0 0 0 2 0 0 0 2 0 2 1 1 1 1 0 0 1 0 1 1 0 1 1 0 0 0 0 0 1 0 0 2 0 0 0 0 2 0 0 2 0 0 1 0 0 0 2 0 0 0 0 1 1 0 0
90 1 0 2 0 0 0 2 0 1 1 0 0 0 0 0 0 0 1 0 1 2 0 2 2 0 1 1 2 2 1 2 1 1 2 0 2 2 0 0 1 0 1 1 0 0 0 0 0 1 0 0 1 1 0 0 1 1 1 2 0 0 2 2 0 0 1 1 1 0 0 1 2 0 1 2 1 1 1 0 1 0 0 2 2 0 0 0 0 2 0 0 2 0 0 1 0 1 1 2 1 0 2 2 0 0 2 2 0 2 0 2 0 1 0 2 0 0 1 0 1 0 1 1 1 0 0 1 1 1 0 0 0 0 0 0 1 0 0 2 0 2 1 0 0 0 0 0 0 0 0 1 0 1 0 0 0 2 0 1 0 1 2 2 1 1 1 1 1 2 0 1 1 1 1 0 2 1 1 1 0 1 1 1 0 1 1 2 2 2 0 2 0 0 1 1 1 0 0 0 0 1 0 1 2 1 1 1 0 0 1 0 2 0 1 2 2 1 1 1 2 1 0 0 0 0 0 2 0 2 0 0 0 0 1 0 0 2 2 0 0 0 2 2 2 0 0 1 1 0 0 0 1 0 0 0 0 0 0 0 0 0 0 1 0 0 0 0 1 0 1 2 1 2 0 0 0 2 1 1 1 0 2 2 2 0 2 1 0 2 0 1 0 2 2 0 1 0 0 0 1 0 2 1 0 1 0 1 2 2 0 2 0 0 2 1 0 0 0 0 0 1 2 2 1 0 0 1 0 1 2 0 0 0 0 0 0 2 0 1 1 1 1 0 0 0 0 0 1 1 1 0 0 0 2 0 1 0 0 2 2 1 1 0 1 1 1 2 2 0 0 2 0 0 0 0 0 0 1 0 1 0 0 0 0 0 0 1 1 0 0 0 0 0 2 0 0 1 1 1 0 1 0 1 1 0 1 0 0 0 0 2 0 0 0 0 0 0 1 0 0 0 0 1 1 2 2 1 2 1 0 2 1 2 1 1 0 0 0 2 2 1 0 0 1 2 1 0 2 0 0 0 0 1 1 1 0 2 1 1 2 1 0 0 0 0 0 2 0 1 1 1 2 1 1 0 1 0 2 1 2 1 2 0 1 0 1 0 1 1 1 2 0 0 0 0 1 1 1 2 1 1 1 1 0 1 2 0 1 0 1 0 0 0 1 1 0 0 0 2 2 0 0 2 1 1 0 1 1 1 1 1 0 0 0 0 1 0 2 0 1 1 2 1 2 0 0 1 1 1 0 0 0 2 1 1 1 1 0 1 1 0 1 0 0 1 1 1 1 0 0 0 1 0 0 0 1 2 2 2 0 0 0 0 2 1 1 1 0 0 0 1 2 1 1 0 1 0 0 1 1 2 1 1 0 1 1 1 0 2 0 0 0 0 2 0 0 1 1 0 1 0 0 0 0 0 2 1 0 0 0 0 0 2 1 1 2 2 2 0 0 1 0 2 0 0 1 1 2 0 1 1 2 0 2 0 1 0 1 0 0 0 2 0 1 1 0 0 2 0 0 1 1 0 0 0 1 1 1 1 0 2 0 0 1 2 1 2 1 1 1 1 1 0 0 0 0 0 0 1 0 1 0 0 2 1 1 1 1 0 1 0 0 0 0 1 0 0 0 0 0 0 0 0 1 0 0 1 0 1 1 0 1 0 0 1 1 0 0 1 1 0 1 1 2 0 0 0 2 1 1 1 0 0 0 2 0 0 0 0 0 0 2 2 0 0 1 0 2 2 0 1 1 0 0 0 1 1 1 1 1 2 0 0 2 1 0 2 2 2 0 2 1 2 2 1 0 1 1 1 1 2 0 2 0 0 0 0 1 2 0 0 2 2 2 0 2 1 2 0 2 1 0 1 0 0 0 1 1 0 0 0 1 1 0 0 0 0 0 0 0 0 0 0 0 0 0 0 0 1 1 1 0 0 2 0 0 0 0 0 1 0 0 0 0 0 1 1 1 2 0 0 2 0 0 2 0 1 2 2 2 2 1 0 0 1 0 0 0 0 2 0 0 0 2 1 1 1 1 0 0 1 0 0 2 2 0 0 0 1 1 1 1 0 1 1 2 1 2 1 0 2 2 0 0 0 0 1 0 1 0 2 0 1 1 1 1 0 0 0 0 0 2 0 0 1 0 2 0 1 0 0 2 0 1 0 1 2 0 0 1 0 1 0 0 0 1 1 1 1 2 0 0 0 0 1 0 0 2 1 1 0 0 1 0 0 1 0 1 2 1 0 1 2 0 0 1 0 0 0 0 1
91 0 0 0 0 1 1 2 0 0 0 1 0 0 0 0 0 1 0 2 2 2 1 2 2 0 1 2 2 1 1 1 1 1 2 0 2 0 0 0 1 1 0 1 0 0 2 0 0 2 2 0 0 1 1 1 0 0 0 0 0 2 0 0 1 0 1 1 1 1 1 1 2 0 0 2 2 0 2 0 0 0 0 0 0 0 0 1 1 2 1 1 1 0 0 2 0 2 2 2 1 0 1 1 1 1 2 1 0 2 0 0 1 1 1 1 1 0 1 0 1 0 1 1 1 0 0 1 2 1 1 1 0 0 0 0 0 0 0 0 1 1 0 0 0 0 0 0 0 0 0 1 0 0 1 1 1 0 0 1 0 0 0 1 1 1 1 1 0 0 0 0 0 2 2 0 1 1 1 0 0 1 2 2 0 2 2 0 0 0 1 0 0 0 0 1 1 1 0 0 0 1 0 1 2 2 1 0 0 0 1 1 2 0 0 1 1 0 2 2 2 0 1 0 0 1 1 2 1 2 0 0 0 0 2 0 0 2 2 0 0 0 2 2 2 0 0 0 1 1 1 1 2 0 0 0 0 1 0 0 0 0 0 1 0 0 1 0 1 1 1 2 1 1 1 0 0 2 2 2 2 0 1 1 2 1 2 1 0 2 0 1 1 2 2 0 1 1 1 0 2 0 2 2 1 0 1 0 0 0 0 1 0 0 0 0 0 0 0 0 0 2 1 0 2 0 1 0 1 0 2 2 0 0 0 0 0 1 0 2 1 1 1 0 1 0 1 0 2 2 2 0 0 2 0 2 2 0 0 2 2 2 2 0 2 2 0 1 1 1 1 1 2 1 0 0 0 1 1 0 1 1 0 1 0 0 2 0 0 1 0 0 0 0 1 1 0 1 1 1 0 1 0 1 1 0 1 2 0 0 0 1 0 0 0 0 0 0 0 0 2 0 1 1 1 2 1 1 1 0 1 0 0 0 1 1 0 0 0 1 1 0 0 1 1 0 1 1 1 0 0 0 0 1 1 1 0 1 1 0 1 0 1 1 0 1 1 1 0 0 1 1 1 1 0 1 0 0 1 1 1 0 1 0 2 0 0 0 1 0 0 1 0 1 0 1 0 2 2 2 0 2 1 1 0 0 1 0 0 1 0 0 0 1 1 0 0 0 0 1 1 1 0 1 0 1 1 0 0 2 0 0 0 0 0 1 1 0 2 2 0 0 2 0 2 0 0 1 1 1 0 0 0 2 0 0 0 0 0 1 1 0 1 1 1 1 2 1 0 1 0 0 1 0 1 0 1 2 2 2 0 0 0 0 1 0 1 2 2 2 0 0 1 0 1 0 0 0 0 0 0 2 1 0 0 1 1 0 1 1 2 0 0 1 0 1 0 1 0 1 1 1 1 1 0 0 1 0 1 1 0 0 0 2 2 0 2 1 2 0 0 0 0 0 1 0 2 1 1 0 0 2 1 1 1 0 1 0 1 0 0 0 1 0 1 2 1 2 0 0 0 0 0 0 1 0 0 0 1 1 1 0 0 0 0 2 1 1 0 1 1 0 0 1 1 0 0 1 0 1 1 0 0 0 1 0 1 2 2 0 0 0 0 2 1 0 1 2 2 0 0 0 2 0 1 1 1 0 0 0 1 0 0 0 0 0 0 0 1 1 0 1 0 0 1 1 1 0 1 0 0 2 0 1 0 1 1 0 2 0 0 0 1 1 0 0 1 2 0 0 0 0 1 0 0 0 0 2 0 0 0 0 1 1 2 1 1 1 1 2 0 2 2 2 2 0 1 1 0 1 1 1 0 2 1 1 2 0 1 2 1 1 0 0 0 0 1 1 2 0 2 1 0 1 0 0 0 2 2 0 0 0 1 2 1 1 1 0 0 0 0 0 0 0 1 0 1 0 2 0 0 0 0 0 2 0 0 1 1 1 1 0 0 0 0 1 0 0 1 0 1 0 1 1 0 2 0 1 1 2 1 1 0 0 0 0 0 1 0 0 2 0 0 0 2 1 2 0 0 0 0 2 0 2 1 1 0 1 1 0 0 1 1 0 1 1 1 0 2 0 0 2 2 2 1 0 2 2 0 1 0 2 0 1 0 0 0 1 0 0 0 0 2 2 1 0 1 1 0 0 2 0 1 0 2 0 2 1 0 0 2 0 0 0 0 0 0 0 2 1 0 1 0 0 0 2 0 0 2 0 0 0 0 1 0 0 0 1 0 2 0 0 0 1 1 0 1 0 0 0 1 0
92 0 0 0 0 0 0 1 0 0 0 1 0 1 0 1 0 2 1 1 1 2 1 2 2 0 0 2 2 2 2 1 0 0 1 1 1 2 1 1 1 0 0 0 0 0 0 0 0 0 0 0 0 0 1 1 2 0 0 0 0 1 2 2 1 1 1 1 1 0 0 1 2 0 0 2 1 0 1 0 0 0 0 2 2 0 0 0 0 1 0 1 0 0 1 1 0 2 2 2 1 0 1 1 1 1 1 1 1 1 0 2 0 0 1 1 1 1 0 0 2 0 1 1 0 1 1 1 1 1 0 0 0 0 1 1 0 0 0 1 1 1 0 0 2 2 0 1 1 1 0 0 0 0 0 0 0 1 1 0 1 1 2 2 0 1 0 1 1 2 1 2 1 1 1 0 2 1 0 1 0 1 1 1 0 1 1 2 0 0 2 2 0 0 0 1 1 0 0 0 0 1 0 1 2 1 1 0 1 0 2 1 0 0 0 0 1 0 1 1 1 0 1 0 1 1 1 0 0 0 1 1 0 1 1 1 0 2 2 0 0 0 1 2 2 0 0 0 0 0 0 0 1 0 0 1 0 2 0 0 1 1 0 1 1 0 1 0 1 1 0 1 0 1 0 0 0 2 2 0 0 0 0 0 1 0 0 2 1 2 0 1 1 2 1 0 0 0 0 0 0 0 2 2 1 1 1 1 1 1 1 0 0 0 1 0 0 0 0 0 1 2 0 2 2 0 2 0 0 0 2 2 0 0 0 0 0 1 1 0 0 0 1 1 0 0 2 0 1 0 0 0 1 0 1 1 2 0 1 1 2 2 0 0 0 0 1 1 1 1 1 1 0 0 0 0 0 0 1 0 1 1 0 0 1 0 0 0 0 0 0 0 1 0 2 0 1 0 1 1 0 1 2 0 1 1 1 1 0 0 0 0 0 0 0 1 0 1 0 1 0 2 1 1 0 1 1 0 1 1 0 0 1 1 1 1 0 0 0 0 1 1 0 0 1 2 1 1 2 0 0 1 0 2 2 1 1 1 1 1 1 0 0 0 0 1 1 1 0 0 1 1 1 1 0 1 0 0 2 0 0 0 1 0 1 0 1 0 2 0 2 2 1 1 1 1 1 2 2 1 0 2 1 1 0 0 1 1 1 0 1 1 1 1 1 0 0 0 0 1 2 1 1 2 0 1 1 2 0 2 0 2 0 0 0 0 2 0 1 2 0 0 1 1 1 0 0 0 0 2 1 2 0 0 1 1 1 0 0 0 0 0 0 0 0 0 0 1 0 1 0 0 0 0 0 0 0 0 0 2 0 0 1 0 0 0 0 2 1 1 0 0 2 0 0 0 0 0 0 0 0 1 0 0 0 2 2 0 0 1 1 0 0 0 1 0 0 1 0 0 0 0 0 0 0 0 2 1 0 0 0 0 0 1 1 0 2 2 2 0 0 0 0 2 0 0 1 0 2 0 1 0 1 1 1 0 1 0 2 0 0 0 2 0 1 1 0 1 1 0 0 0 2 0 0 0 0 2 0 0 2 0 0 0 0 1 2 0 0 2 2 0 1 0 1 0 0 0 0 0 0 0 0 0 1 1 0 2 2 0 0 0 1 1 0 1 0 2 1 0 1 0 1 0 1 1 1 0 1 0 2 0 0 0 0 0 0 0 0 0 0 1 1 1 1 0 0 0 0 0 0 0 1 1 0 0 0 0 2 1 0 1 1 2 0 0 1 0 0 0 0 0 0 0 0 1 1 1 1 1 2 2 1 1 1 2 0 2 2 2 1 2 1 2 1 1 0 0 0 1 1 2 0 2 0 0 1 1 0 2 0 0 0 0 0 0 1 0 2 0 2 2 0 2 1 0 0 1 1 0 1 1 2 1 0 1 0 0 1 0 1 0 0 0 0 0 0 0 1 0 0 1 0 0 1 0 1 2 0 0 2 0 0 0 0 0 0 0 2 2 0 0 0 2 0 2 1 1 2 2 1 1 0 1 0 1 0 0 0 1 0 0 1 0 2 2 2 0 0 1 0 2 0 1 1 1 1 1 0 2 0 0 1 0 1 1 1 1 1 1 0 1 1 0 0 0 1 1 0 0 0 2 0 2 0 0 0 0 0 0 0 0 2 1 1 2 0 0 0 0 2 0 1 0 2 0 2 1 0 0 2 0 0 0 0 0 0 0 1 1 1 0 0 1 1 0 0 1 1 0 0 0 0 1 0 0 1 0 1 2 0 0 1 2 0 0 0 0 0 0 0 0
93 1 0 0 0 0 0 1 0 0 0 1 0 0 0 0 0 1 0 1 1 1 1 1 1 1 0 1 1 2 1 0 1 1 0 1 1 2 0 0 1 1 2 2 0 2 1 1 0 1 2 1 0 0 2 0 1 0 0 0 0 1 1 2 0 0 1 2 1 0 0 1 2 0 1 2 1 2 2 0 2 0 0 1 1 0 0 1 1 2 1 1 1 0 0 1 0 1 1 1 1 0 0 0 1 1 2 2 0 2 0 1 0 1 0 1 0 0 1 0 1 0 2 2 1 1 1 1 2 1 0 0 0 0 1 0 1 0 0 2 1 1 0 0 0 0 0 0 0 0 0 0 0 0 1 0 0 2 1 0 1 0 2 2 0 2 0 2 2 2 0 0 2 0 1 0 2 0 0 0 0 0 1 2 1 2 1 1 0 0 0 1 0 0 2 1 2 1 0 0 0 0 0 2 2 1 0 0 0 0 1 1 0 0 0 2 2 0 1 0 1 1 1 1 1 1 1 0 0 0 1 1 0 1 2 1 0 2 2 0 0 0 2 2 2 0 1 0 1 1 1 2 0 1 1 0 1 1 0 0 0 0 0 2 1 0 0 0 1 0 0 1 2 2 0 0 0 1 2 1 1 0 1 1 2 0 0 1 0 2 0 1 1 2 2 0 2 0 1 0 1 0 2 1 0 1 0 0 1 2 1 2 0 1 1 0 0 0 1 1 1 2 1 2 1 0 1 1 1 0 2 1 0 0 0 0 0 2 0 1 0 1 1 0 0 0 0 0 2 1 1 0 0 0 0 0 0 0 0 0 0 0 1 0 1 0 1 2 2 0 0 2 0 0 0 0 0 0 1 0 1 0 0 1 0 0 1 0 0 0 1 1 0 0 2 1 0 1 1 1 0 1 0 1 2 1 1 0 0 0 0 0 0 0 0 0 0 1 0 0 1 1 0 1 0 2 1 0 0 0 0 0 0 0 2 2 0 0 0 0 2 1 0 0 1 1 1 0 1 1 0 0 0 2 0 0 0 1 1 1 1 0 0 0 0 0 0 0 0 0 1 2 0 0 0 1 0 0 2 1 0 0 1 0 1 0 1 0 1 0 0 0 0 1 0 0 0 2 2 2 0 2 2 0 0 0 1 1 0 1 0 0 0 1 1 0 0 0 0 1 1 1 0 2 2 0 0 1 0 2 0 1 1 0 0 1 1 0 0 2 0 0 0 0 0 0 0 2 2 0 0 0 0 1 2 1 0 0 0 0 0 0 0 1 1 0 1 1 1 0 0 0 0 0 0 0 0 1 1 2 0 0 0 0 2 0 2 0 0 0 0 0 0 0 0 0 0 0 0 0 0 0 2 0 0 1 2 0 1 0 1 0 0 0 0 0 0 1 0 0 1 0 0 1 0 0 1 2 0 0 0 0 0 1 1 1 1 2 2 0 0 0 0 1 1 0 2 0 1 0 0 1 0 1 1 0 1 0 2 0 0 0 2 0 2 2 1 0 0 1 1 1 1 0 0 0 0 1 0 0 1 1 0 0 0 2 0 2 0 0 2 1 0 0 1 0 0 0 0 2 1 1 0 0 2 1 1 1 1 0 1 0 0 1 1 1 0 2 2 0 0 0 2 0 2 0 0 0 1 0 0 0 0 1 0 1 1 0 1 1 1 0 0 0 0 1 0 0 1 0 0 0 0 0 0 2 0 0 2 1 0 1 2 1 0 0 1 0 2 2 1 1 0 0 0 0 2 2 0 0 0 0 0 0 1 2 1 2 2 1 1 1 0 0 0 0 0 1 0 0 0 1 0 2 2 2 2 0 0 1 0 0 0 0 0 0 1 0 2 0 2 2 0 2 0 0 0 1 0 0 0 0 2 1 0 1 0 0 1 1 0 0 0 0 1 0 0 0 0 1 0 2 0 1 1 0 1 0 0 0 2 0 0 0 0 0 2 0 2 1 1 0 1 1 0 1 0 0 1 2 2 2 0 0 0 0 0 0 0 0 2 0 0 0 1 0 1 0 1 0 0 2 0 1 1 1 0 0 0 2 0 0 0 0 1 0 1 1 2 1 0 1 2 2 0 0 1 1 1 0 1 1 0 1 1 1 1 1 0 0 0 1 2 1 0 1 0 0 1 0 1 0 1 0 1 0 1 1 0 1 0 1 0 0 0 0 1 0 2 1 0 0 0 0 0 0 0 0 2 0 0 0 0 2 0 0 0 1 0 1 0 0 0 2 0 0 1 0 1 1 1 1
94 1 0 0 0 0 0 1 0 2 2 0 0 1 0 1 0 2 0 2 2 2 0 2 2 0 1 1 1 2 0 1 1 1 2 0 2 2 0 0 0 0 0 1 0 1 0 0 0 1 0 0 1 0 0 1 0 0 1 1 1 2 1 1 0 0 0 0 2 1 1 1 2 0 0 2 1 0 1 0 0 0 0 0 0 0 0 0 0 2 0 0 1 0 1 1 0 1 1 2 2 0 1 1 0 0 2 2 0 2 0 1 0 1 0 1 0 0 1 0 1 0 2 2 0 2 2 1 1 1 0 0 0 0 1 1 0 0 0 2 1 1 0 0 0 1 0 0 0 0 0 0 0 0 0 0 0 1 0 0 0 1 1 2 0 1 0 0 1 2 0 2 1 1 1 0 2 1 0 1 0 2 2 2 0 2 2 2 1 1 0 2 0 1 2 1 0 0 1 0 0 1 1 1 1 0 1 0 0 0 1 2 0 1 0 1 1 0 1 0 1 1 0 0 0 1 1 0 0 1 1 1 0 0 0 0 0 2 2 0 0 1 2 1 1 0 0 1 1 0 0 0 1 1 1 0 0 2 2 2 0 2 0 0 1 0 0 1 2 1 0 1 1 1 1 1 0 2 2 0 0 0 0 0 1 0 0 1 0 1 0 0 0 1 1 0 2 0 0 1 2 0 2 0 0 0 0 0 1 2 1 1 0 0 0 0 1 2 0 0 0 2 0 0 0 0 1 2 1 1 1 2 0 0 0 1 0 1 1 1 0 1 2 0 0 0 1 0 1 1 1 0 0 0 2 0 0 0 0 2 2 2 1 0 1 0 1 0 1 1 1 1 0 0 0 0 0 1 0 0 1 1 0 1 1 1 1 1 1 0 1 1 0 1 1 1 1 1 0 0 0 1 1 0 1 1 2 0 0 0 0 1 0 0 0 0 0 0 0 1 0 1 1 0 1 2 2 1 1 0 0 0 0 1 1 0 0 1 0 1 1 1 0 0 1 1 1 0 2 1 0 1 0 2 1 0 1 2 1 1 1 0 0 0 0 0 0 2 0 0 1 1 2 2 1 1 1 1 2 0 0 0 1 0 1 0 1 0 1 0 1 0 0 1 0 0 0 1 1 1 1 1 2 0 0 0 2 0 0 2 0 0 0 0 1 0 0 0 0 1 2 1 0 2 1 0 0 1 0 2 0 1 1 0 0 1 1 0 1 2 0 0 1 1 1 0 0 1 1 1 0 0 0 1 2 2 0 0 0 1 1 0 1 0 0 2 2 1 1 0 0 0 0 0 0 0 0 1 1 2 0 0 0 0 1 0 0 0 0 0 0 0 2 0 1 0 0 1 0 1 1 1 1 0 1 2 0 0 0 0 2 0 0 1 0 0 0 0 0 0 0 0 0 0 0 0 2 1 0 0 1 0 0 2 1 1 2 0 1 1 0 1 0 0 1 0 1 0 0 0 1 1 1 0 0 0 2 1 2 0 0 0 0 0 2 2 1 2 0 0 1 0 0 1 1 0 0 0 1 1 0 2 0 2 2 2 1 2 0 0 1 1 0 0 0 0 0 0 0 0 0 0 1 1 1 2 1 1 1 0 0 0 1 0 0 0 1 1 2 0 0 0 1 0 2 1 1 1 1 1 2 0 0 0 0 0 0 0 1 1 0 1 0 0 0 1 0 1 1 1 1 1 0 0 0 2 0 0 1 0 0 1 2 0 0 0 0 1 1 1 1 0 1 0 0 1 1 1 0 0 1 1 1 1 2 2 0 2 2 2 0 2 2 2 2 0 1 2 0 2 2 2 0 1 1 1 2 1 0 2 0 0 1 0 0 0 1 1 0 0 0 0 1 1 0 0 0 1 0 1 0 0 2 0 0 1 0 1 0 0 0 0 1 0 2 1 1 0 0 1 1 0 0 0 1 0 0 1 0 0 1 0 0 0 0 0 1 1 1 1 0 0 1 0 0 1 0 1 2 2 2 2 0 0 0 0 0 0 1 0 0 0 1 0 1 1 1 0 0 0 0 2 1 1 1 1 1 2 0 1 0 1 1 0 1 1 1 1 1 1 0 1 2 2 0 0 1 0 1 0 1 1 1 1 2 1 1 1 0 1 0 0 1 1 2 0 0 1 1 1 0 1 2 0 0 1 1 2 0 0 0 0 0 1 0 0 1 0 1 0 0 0 0 0 0 0 1 1 1 0 0 0 0 1 0 0 2 0 0 0 0 0 1 2 1 0 0 0 0 0 1 0
95 1 0 0 0 2 2 2 0 0 0 1 1 2 0 2 0 1 0 2 1 2 0 1 1 0 1 1 2 1 1 2 1 1 1 0 2 2 0 0 1 0 0 0 0 0 0 0 0 0 0 0 1 0 0 1 1 0 0 0 0 1 1 1 0 0 0 1 2 1 0 1 2 0 2 2 0 0 2 0 0 0 0 1 2 0 0 1 1 2 1 2 1 1 1 1 0 0 0 1 0 0 0 0 1 1 2 1 1 1 0 1 0 0 0 0 0 0 1 0 1 0 0 0 0 0 0 1 1 1 0 0 0 0 0 0 0 1 0 1 0 2 0 0 2 2 1 0 0 0 0 1 0 0 0 0 0 0 1 0 1 2 1 1 0 1 0 0 1 2 0 2 0 2 1 0 1 0 0 0 0 0 1 2 0 1 2 0 0 0 0 0 1 1 0 1 1 0 0 0 0 1 0 2 2 1 0 0 0 0 0 2 1 0 0 2 2 0 2 1 2 0 0 0 0 0 0 1 0 1 0 0 0 0 1 0 0 1 2 0 0 0 2 1 1 0 0 0 0 0 0 0 0 0 0 1 2 0 0 0 0 0 0 0 0 0 1 0 1 1 0 1 2 2 1 1 0 1 1 0 0 1 0 0 2 1 0 2 0 2 1 1 1 2 2 0 0 1 0 0 1 0 2 2 1 0 0 0 1 1 1 0 0 0 1 1 0 1 1 1 0 2 2 2 0 0 0 1 1 1 1 1 0 0 0 0 0 2 0 1 1 1 0 0 0 0 1 0 2 1 1 0 0 0 1 0 0 0 1 0 1 1 1 0 1 1 0 1 2 0 0 2 1 1 0 0 0 1 0 0 0 1 0 0 1 1 0 0 0 1 0 0 1 0 2 0 1 0 2 2 0 2 2 0 1 1 0 1 0 0 0 1 0 0 1 0 0 0 1 1 0 1 1 2 0 1 1 0 1 1 0 1 2 1 1 1 0 2 0 0 1 2 0 0 0 2 2 0 1 1 0 1 0 2 1 0 1 2 2 0 0 0 0 0 0 2 2 2 0 1 1 1 2 2 0 0 0 0 1 1 1 0 0 0 2 1 0 0 1 1 1 2 0 2 1 0 1 1 1 2 1 2 2 0 0 0 1 1 0 1 0 0 1 1 1 0 0 0 0 1 1 1 0 2 0 1 1 1 0 2 0 1 1 1 2 0 1 0 0 1 1 1 1 1 1 0 0 2 2 0 0 0 0 2 0 1 0 1 0 1 1 0 2 0 0 1 1 0 2 0 0 0 0 0 0 0 0 2 2 1 1 0 0 0 2 0 1 1 0 0 0 1 1 0 0 0 0 0 0 0 0 1 0 1 0 2 2 1 0 2 1 0 1 1 0 1 1 1 0 1 0 1 0 0 0 0 1 1 0 0 0 0 0 1 2 1 2 1 2 0 1 1 0 1 0 0 2 0 2 0 0 2 1 0 1 0 1 1 0 1 1 0 1 1 1 1 1 1 0 0 1 0 1 0 0 0 0 0 1 1 1 0 1 1 0 1 1 1 0 1 1 0 0 0 1 0 0 1 0 0 0 1 0 1 0 1 1 1 1 0 1 0 0 1 1 1 0 2 2 0 0 0 0 0 1 0 1 0 0 0 1 0 1 0 0 1 0 0 1 2 1 1 0 0 0 0 0 0 0 0 0 0 1 0 0 1 2 0 1 0 0 0 1 2 0 0 1 1 0 0 0 2 0 0 0 1 0 2 0 0 0 0 0 0 2 2 0 2 1 2 0 1 1 2 2 1 1 2 0 1 1 1 0 1 2 1 1 0 0 2 0 0 2 2 2 0 2 1 0 0 0 0 0 2 0 0 0 1 2 0 0 0 2 1 1 1 0 1 0 0 0 0 0 0 0 0 0 0 0 1 0 1 0 0 2 0 0 0 0 0 1 0 0 0 0 0 0 0 1 0 0 0 1 0 0 2 0 1 2 2 1 1 0 0 0 0 0 2 1 0 2 0 1 1 1 1 1 0 1 1 0 1 0 0 2 2 1 1 0 1 0 1 2 1 1 1 2 1 2 2 0 2 1 1 0 0 1 1 1 0 0 2 1 2 1 0 0 2 0 0 0 0 2 0 1 1 0 1 0 0 0 0 2 0 0 2 2 2 1 1 1 0 0 0 0 2 0 0 0 0 0 0 0 0 0 0 0 0 2 0 0 0 0 1 0 0 1 1 1 1 1 1 0 1 0 0 0 0 0 1 0 0
96 0 0 0 0 0 0 1 0 0 0 1 1 1 0 1 1 1 1 2 2 2 1 1 1 1 1 1 2 2 2 0 1 2 2 0 2 2 0 1 0 0 0 0 1 0 1 0 0 1 0 0 0 0 2 1 1 0 0 0 2 2 1 1 1 1 2 1 1 0 0 1 2 0 0 2 2 1 2 0 0 1 0 1 1 0 0 0 0 2 0 2 1 0 0 2 0 2 0 2 0 0 0 0 1 0 2 2 0 2 0 2 0 2 0 2 0 0 1 0 1 1 2 2 0 2 2 1 2 1 1 1 0 0 1 0 0 0 0 2 1 1 0 0 0 1 0 0 0 0 0 1 0 2 0 0 0 2 0 1 0 0 2 2 1 2 2 1 1 1 0 0 1 1 1 1 1 1 0 0 1 1 0 2 1 1 1 1 1 0 2 0 1 1 1 2 1 0 0 0 0 0 0 2 2 0 0 0 2 0 1 1 0 1 0 0 0 1 1 0 1 1 1 0 0 1 1 2 0 1 0 0 0 0 2 0 0 2 2 0 0 0 2 2 2 0 0 0 0 0 0 0 0 0 0 1 1 1 0 0 0 0 0 0 1 1 1 0 2 1 0 1 2 2 0 0 1 1 2 1 1 0 0 0 1 0 1 2 0 2 0 1 0 1 1 0 1 1 0 0 1 1 1 0 0 1 1 0 1 1 1 1 0 0 2 0 0 0 0 0 0 2 1 2 1 0 1 1 1 1 2 1 0 0 0 0 0 2 0 1 2 1 1 0 0 0 0 0 1 1 1 1 0 0 1 0 0 0 0 2 2 1 2 0 2 1 0 1 2 0 0 2 1 0 0 0 0 1 0 1 0 0 0 0 1 1 1 0 0 1 0 0 1 0 2 0 1 0 0 0 0 0 2 0 1 1 1 1 0 0 0 1 0 0 0 1 0 1 1 0 0 1 1 1 0 2 2 0 0 0 0 0 0 0 1 1 0 2 0 0 1 1 0 1 1 0 1 0 1 0 0 1 0 2 0 0 0 1 1 0 1 0 0 0 0 1 1 1 0 0 1 1 2 2 0 1 0 0 2 0 2 1 0 0 2 0 0 0 2 0 2 2 1 1 1 0 1 1 1 2 1 2 2 1 0 0 1 1 0 1 0 1 0 0 0 0 1 0 0 2 2 0 0 1 0 1 0 2 0 2 0 2 1 1 0 1 1 0 0 1 1 0 1 1 1 0 0 2 2 0 0 0 1 1 1 1 0 1 0 1 0 0 0 0 0 0 0 0 1 0 0 0 1 0 0 0 1 2 2 2 0 0 1 0 1 1 0 0 0 0 0 0 0 0 1 0 0 0 0 1 1 1 0 0 2 2 0 0 0 1 0 0 0 0 1 1 1 1 1 0 1 0 0 0 0 0 1 0 0 0 0 0 1 1 2 1 2 0 2 0 0 1 0 1 0 0 2 0 1 0 0 1 2 0 2 0 2 1 1 0 0 0 0 1 1 1 0 0 0 1 1 1 1 0 0 0 1 0 1 1 0 2 0 0 0 1 2 2 0 0 1 1 1 1 0 1 1 0 0 1 0 1 0 0 2 0 0 2 2 0 1 0 0 0 0 1 0 1 0 1 0 1 0 0 1 0 0 0 1 0 1 1 0 0 0 0 0 0 0 1 1 0 0 0 2 0 0 0 0 0 0 0 2 1 0 2 0 0 1 0 0 1 0 0 0 2 2 1 1 1 0 0 1 1 1 0 0 0 1 1 1 2 1 1 2 2 1 1 1 2 0 2 2 2 2 0 1 0 0 0 0 1 0 2 1 0 1 0 1 1 0 0 0 0 0 0 2 1 1 0 1 1 1 0 0 0 0 1 0 2 0 0 2 1 1 1 0 0 0 0 0 0 0 0 0 0 0 0 0 0 0 1 0 0 1 0 1 0 0 0 2 0 0 0 0 0 0 0 1 1 1 0 1 1 0 2 0 0 2 2 2 2 0 0 0 0 0 0 1 1 1 0 0 0 2 2 2 0 0 0 0 1 0 1 1 2 0 1 0 2 0 1 0 0 0 0 1 1 2 1 0 2 2 1 0 0 0 1 0 0 0 1 0 0 0 1 1 2 0 0 0 0 2 1 1 0 0 1 0 0 2 0 2 0 0 0 0 2 0 0 0 0 0 0 0 1 0 0 1 0 0 0 0 0 0 1 0 1 1 0 0 0 0 0 0 0 0 0 0 2 0 0 0 1 0 0 0 0 2 1 2 0
97 1 0 1 0 0 1 2 0 1 1 0 0 0 0 0 0 1 1 2 2 2 0 2 2 0 2 0 2 1 0 1 0 1 1 0 2 1 0 0 1 1 0 0 0 0 0 0 0 0 0 0 1 1 0 2 0 0 0 1 0 1 0 1 0 0 0 0 1 1 1 2 2 1 1 2 1 1 2 1 0 0 1 0 1 0 0 0 0 2 0 0 1 0 1 2 0 1 1 2 1 0 2 2 0 0 2 2 0 2 0 2 0 1 0 1 0 0 2 0 0 1 1 1 0 1 1 0 2 1 1 1 0 0 0 0 1 1 0 0 2 0 0 0 0 0 0 0 0 0 0 0 1 0 0 0 0 2 0 0 0 0 1 1 0 2 1 1 0 1 1 0 0 2 0 0 2 1 0 1 0 0 1 2 0 1 2 2 1 1 0 2 1 1 1 0 1 0 0 0 0 0 0 1 2 1 1 0 1 0 1 0 1 0 0 0 0 1 2 0 2 2 1 0 0 1 1 2 2 0 0 0 1 1 1 0 0 1 2 0 0 0 1 2 2 0 0 0 0 0 0 0 1 1 1 0 1 1 0 0 0 0 0 1 0 0 0 0 1 0 0 1 0 2 0 1 0 0 0 0 0 2 1 1 1 0 1 0 0 2 0 2 0 1 2 0 2 0 0 0 1 0 2 1 0 0 0 1 1 1 0 2 0 0 2 0 1 0 1 1 0 2 2 0 1 0 1 2 2 1 0 2 0 0 0 0 0 1 1 0 0 0 1 0 0 0 0 0 2 2 2 0 0 0 1 0 1 0 0 1 0 0 2 0 2 1 0 0 2 0 0 2 0 0 1 1 0 0 0 0 1 2 0 1 0 0 1 0 0 1 0 0 0 0 2 0 0 1 1 1 0 1 0 1 1 0 1 0 0 0 0 0 0 0 1 0 1 1 0 0 0 1 2 0 2 2 0 0 0 0 0 0 0 0 0 0 0 2 0 0 1 0 1 0 1 1 1 0 1 1 0 1 0 1 1 1 0 1 1 1 1 0 1 2 0 2 1 1 0 0 1 1 2 2 2 0 1 0 2 0 1 0 1 0 1 0 1 0 2 1 1 2 0 2 1 0 1 2 2 2 0 2 2 0 1 1 2 0 0 2 0 0 0 1 1 0 0 0 0 1 1 0 2 1 0 2 0 1 0 2 0 1 1 0 0 1 1 0 0 0 1 1 2 1 1 0 0 1 1 2 0 1 0 2 0 0 1 0 0 0 0 0 1 0 0 1 0 1 0 1 0 0 1 0 1 0 1 1 1 2 0 0 0 0 0 0 0 1 1 1 0 0 0 0 0 1 1 0 0 0 0 1 1 0 1 1 2 2 0 2 1 0 0 1 0 1 0 1 0 0 2 0 0 0 0 1 1 0 0 0 0 0 2 2 2 0 2 0 2 0 1 0 0 1 1 0 0 0 1 0 0 2 2 0 1 0 2 1 2 0 0 0 1 1 1 1 2 1 0 0 2 0 0 0 0 1 1 1 0 0 2 0 0 0 0 1 2 1 0 1 2 1 1 0 1 0 0 1 0 1 1 1 0 0 0 2 0 1 1 0 1 0 0 1 1 0 0 2 1 1 0 0 0 0 2 0 0 0 1 0 1 1 1 0 0 0 1 0 2 2 0 2 1 1 1 0 0 0 0 0 0 0 1 0 0 1 0 0 2 1 1 1 2 1 0 0 0 0 2 2 1 0 2 2 0 1 0 2 0 0 0 0 0 0 1 2 0 2 2 2 1 2 2 2 1 0 0 0 0 0 0 2 0 2 1 0 1 0 1 2 0 0 1 1 2 1 1 1 2 1 0 2 0 2 0 0 0 1 1 0 0 0 2 2 0 0 0 0 2 0 1 0 0 0 1 0 0 0 0 1 0 1 0 0 0 1 2 0 1 1 1 0 1 0 1 1 0 0 1 2 0 0 1 1 0 1 0 2 2 2 1 1 0 1 0 1 0 0 1 0 1 0 1 0 1 1 1 0 0 0 0 2 1 0 2 2 0 2 0 1 0 1 0 0 1 0 1 2 2 2 0 2 2 2 0 0 0 2 1 1 1 1 0 2 0 1 1 1 0 1 0 0 2 2 1 0 1 1 0 0 0 0 1 1 0 0 2 1 1 2 0 0 0 1 1 0 2 0 2 1 2 0 0 0 0 0 0 1 1 0 0 0 0 2 0 0 1 1 0 2 0 0 0 1 0 0 0 0 0 1 0 0
98 0 1 0 0 0 0 2 0 1 1 1 0 0 0 0 0 1 0 1 1 1 0 2 2 0 1 2 2 2 1 2 2 1 2 0 2 1 1 0 1 1 0 1 0 1 1 0 0 1 1 0 0 0 2 1 0 0 0 0 2 2 2 2 1 0 1 1 2 1 0 2 1 0 2 1 0 1 2 1 0 0 0 1 1 0 0 1 1 2 1 1 1 0 1 2 1 1 1 2 1 0 1 1 1 1 2 2 0 2 1 1 1 2 1 2 1 0 0 0 2 0 1 1 0 0 0 1 1 1 0 0 0 0 0 0 0 0 0 0 1 1 1 0 0 1 0 0 0 0 0 0 0 0 1 0 0 1 1 0 1 0 1 2 1 1 1 2 1 1 1 0 0 2 2 0 2 0 0 0 0 0 0 1 0 0 1 1 0 0 1 1 1 0 2 1 2 0 1 0 0 0 0 1 2 1 1 0 1 0 1 1 1 0 0 1 1 0 1 0 2 2 1 0 0 1 1 2 0 2 0 0 0 1 0 0 1 1 2 0 0 0 1 1 1 0 0 0 0 0 0 0 1 0 0 0 0 0 0 0 0 0 0 0 0 0 1 1 2 1 0 1 0 1 0 0 0 1 2 2 1 0 0 0 1 1 1 1 0 1 0 1 1 2 2 0 0 1 0 1 1 1 2 1 1 1 0 1 1 1 0 1 0 0 1 0 0 0 0 0 0 1 0 0 0 0 0 0 0 0 1 1 1 1 1 0 1 2 0 0 0 0 1 1 0 0 2 0 2 2 2 0 0 1 0 1 1 0 0 1 1 1 2 0 2 0 1 2 1 1 1 1 0 0 1 1 0 0 2 0 0 2 0 1 0 0 1 0 0 0 0 0 0 1 2 1 1 0 1 1 1 0 0 2 2 0 0 0 0 0 0 1 0 0 1 0 0 1 0 0 0 2 1 2 2 2 1 0 1 1 0 0 0 0 0 0 0 0 1 2 1 1 0 0 0 2 1 0 2 1 0 1 0 1 1 1 0 2 1 1 1 0 0 0 0 0 0 0 0 0 2 2 2 2 1 1 0 0 2 0 0 0 2 0 0 0 2 1 0 0 1 1 0 2 1 0 1 1 1 1 1 1 1 1 0 0 1 2 0 1 0 1 0 0 0 1 0 0 0 2 2 0 0 2 0 2 0 0 0 2 0 1 1 0 1 0 0 0 0 1 1 1 1 0 2 0 0 2 2 0 0 0 0 1 2 1 0 0 0 0 0 0 1 1 1 0 0 0 1 0 1 2 1 0 1 0 1 1 1 2 0 0 0 0 1 0 0 2 1 1 0 0 0 0 0 0 0 1 0 2 2 1 1 0 0 2 1 1 0 1 0 0 1 1 0 1 1 1 1 0 0 0 0 0 0 1 1 1 0 0 1 0 1 1 2 0 1 0 2 0 1 1 0 0 2 0 1 0 1 0 0 2 0 1 1 0 1 2 1 0 0 0 0 1 0 1 2 2 0 0 1 0 0 1 1 1 1 0 1 1 0 1 0 1 1 2 0 2 0 0 0 0 2 0 0 0 1 0 0 1 1 1 1 1 1 1 1 2 0 0 0 0 0 0 1 0 1 2 2 0 0 0 0 1 1 1 2 0 0 0 1 0 1 0 0 1 0 0 1 2 0 2 0 0 0 1 0 0 0 0 0 0 1 0 0 1 1 0 1 0 0 1 2 0 0 0 0 0 2 2 0 1 0 2 2 0 1 1 0 0 0 1 1 0 1 1 1 2 1 2 0 1 1 1 0 0 0 1 0 1 1 1 0 2 2 0 1 0 0 2 1 1 1 0 0 0 1 1 0 0 0 0 2 2 0 0 0 1 2 0 2 2 1 1 0 1 0 2 1 0 1 1 0 0 1 0 0 0 1 0 0 1 0 0 2 0 0 0 1 1 1 0 0 0 0 1 1 0 1 1 0 0 1 1 0 2 0 1 1 1 1 1 0 0 0 0 0 1 0 0 1 0 1 0 2 2 2 0 0 0 0 2 0 1 0 0 1 2 0 1 0 0 0 0 1 0 2 1 2 1 0 2 2 1 0 0 1 2 1 1 1 1 1 0 0 1 1 2 0 0 0 0 0 0 0 1 0 1 1 0 1 0 2 0 0 0 0 1 0 0 2 0 1 0 2 1 2 0 2 2 0 0 0 0 0 1 1 1 1 0 0 0 0 2 0 0 1 0 0 1 0 0 1 2 0 0 0 0 0 0 0 0
99 1 0 0 0 0 0 1 0 1 1 1 0 1 0 0 0 1 1 1 1 1 1 2 2 0 1 2 2 2 2 1 2 1 2 0 2 1 1 0 1 1 0 1 0 1 0 0 0 2 0 0 0 0 2 1 0 0 1 1 0 1 2 2 0 0 1 0 0 0 0 1 1 0 1 1 1 1 1 0 1 0 1 0 1 0 0 1 1 2 1 1 2 1 0 1 0 2 2 2 2 0 0 2 0 0 2 1 1 1 0 1 0 0 0 0 0 0 0 0 2 0 2 2 1 1 1 0 2 0 1 1 0 0 0 0 0 0 0 0 0 2 0 0 1 1 0 0 2 2 0 0 0 2 0 0 0 0 1 1 0 2 1 1 1 2 1 1 1 2 0 1 0 2 0 0 2 1 0 1 0 0 1 2 0 1 2 1 0 0 0 1 2 2 0 1 2 0 0 0 0 0 0 1 2 1 1 0 2 0 2 1 1 0 0 1 1 1 2 2 2 0 0 0 0 0 0 1 0 0 0 0 0 1 1 1 0 2 2 0 0 0 1 1 2 1 1 0 0 0 0 1 0 1 1 0 1 0 0 0 0 0 0 1 0 0 0 0 1 0 0 1 2 2 0 0 0 2 2 2 2 0 2 2 2 0 2 2 0 2 0 0 0 2 2 0 1 1 0 1 1 0 2 2 0 0 1 0 0 0 0 1 0 0 0 0 2 0 0 0 0 1 1 0 0 0 1 2 2 1 2 0 0 1 0 0 0 0 2 1 1 1 0 0 1 0 0 1 1 0 0 1 0 1 1 0 1 0 0 1 1 2 1 0 1 0 1 1 2 0 0 2 1 1 1 1 0 0 2 0 1 1 0 1 0 1 1 0 0 0 0 0 1 0 2 0 0 1 1 1 0 2 1 1 2 1 0 1 1 1 1 1 0 0 1 0 0 1 0 0 0 1 0 0 1 2 1 1 1 0 0 1 0 1 1 0 1 1 1 1 2 1 0 1 0 1 2 0 0 2 0 1 0 2 0 0 0 1 0 0 0 0 0 0 0 2 2 1 0 0 0 0 2 2 1 1 0 0 2 0 1 0 0 0 2 1 0 1 0 1 0 2 0 1 2 0 2 2 2 2 0 2 2 0 0 0 2 1 1 0 0 2 0 1 1 1 1 1 0 2 2 1 2 2 1 0 0 2 0 2 0 2 1 1 0 0 0 0 0 1 0 0 1 0 2 0 0 2 2 1 0 0 0 2 2 0 0 0 0 0 0 0 0 1 1 0 1 0 1 0 1 1 1 0 1 0 1 1 2 1 0 0 0 0 2 1 0 1 0 0 0 0 1 0 1 0 2 0 0 0 0 2 2 0 1 1 1 0 0 0 1 0 1 1 0 1 1 1 0 1 0 1 1 0 0 0 2 2 0 0 0 0 0 2 0 0 2 1 2 0 0 0 0 1 0 0 1 2 1 0 1 2 1 0 2 0 2 0 0 1 1 0 1 1 1 1 0 1 0 0 2 0 0 0 0 0 0 0 1 1 0 2 1 1 0 1 1 1 0 1 1 0 1 1 1 0 0 0 0 1 0 2 0 0 2 1 0 2 2 1 1 1 0 0 1 0 1 2 2 0 0 0 0 0 1 1 0 0 1 0 1 0 1 0 0 0 1 0 0 0 0 0 0 0 0 1 0 1 0 0 0 0 1 0 0 2 1 0 2 1 0 1 2 2 0 0 1 0 2 2 1 0 1 0 0 1 1 1 0 0 0 0 0 0 2 2 0 2 2 2 0 2 1 1 0 0 0 2 0 2 2 2 0 2 1 0 1 1 0 2 0 0 1 1 1 0 2 2 1 0 1 0 0 2 0 1 0 2 1 0 0 0 2 2 0 0 0 1 0 1 0 0 1 0 1 1 1 1 0 0 0 2 0 0 1 0 1 0 0 0 2 0 0 0 0 1 1 0 2 0 1 0 1 2 0 1 0 0 0 1 1 1 0 0 0 0 0 0 0 0 2 0 0 0 1 1 1 0 1 0 1 2 0 2 1 0 1 1 0 1 0 1 1 0 1 1 1 1 0 0 0 0 2 0 1 0 1 2 0 2 0 2 0 1 0 0 0 0 0 0 0 0 2 0 1 1 0 2 0 1 0 0 0 0 2 0 2 2 0 0 2 0 1 0 2 1 2 0 0 0 1 0 0 0 0 0 0 0 2 0 0 0 0 2 0 0 1 2 0 2 0 0 0 1 1 0 1 0 0 0 0 0
100 0 0 0 1 0 0 1 1 0 1 1 0 1 0 2 0 2 1 2 2 2 1 2 2 0 0 2 2 2 2 0 2 1 0 1 1 1 0 0 2 2 0 0 0 0 0 0 0 0 0 0 0 1 1 0 1 1 1 0 1 2 1 1 1 1 2 1 2 1 0 2 2 0 1 2 1 0 1 0 0 0 0 0 1 0 0 2 2 2 1 1 1 0 0 1 0 0 0 2 0 0 2 1 0 0 2 2 1 2 0 0 2 2 2 2 2 0 1 1 0 1 2 2 1 1 1 1 1 1 0 0 0 0 0 0 0 0 1 0 1 1 1 0 1 2 0 0 0 0 0 0 0 0 1 0 0 2 0 1 2 2 2 2 0 2 2 1 1 1 0 1 1 1 0 0 1 2 1 1 0 1 1 2 1 1 2 0 0 0 0 0 0 0 2 1 1 0 0 1 0 0 1 1 2 2 1 0 1 0 1 0 2 0 1 2 2 1 2 1 2 1 0 0 0 1 1 2 0 2 0 0 1 1 0 0 0 2 2 0 0 0 0 0 2 2 2 0 0 0 0 0 1 1 1 0 0 2 2 2 0 2 0 0 1 1 1 0 1 0 0 1 1 1 0 0 0 2 2 2 2 0 0 0 2 1 1 2 0 2 0 1 0 0 2 0 2 1 0 1 1 0 1 0 0 0 2 0 1 1 0 0 0 0 2 0 0 0 0 0 1 1 1 2 1 0 0 1 0 2 2 0 0 1 0 0 0 1 1 0 1 0 1 0 1 0 1 0 2 2 1 1 1 0 0 1 1 0 0 2 2 1 1 0 1 0 1 0 0 2 2 0 1 1 0 0 0 0 1 0 1 2 0 1 0 1 1 0 0 0 0 0 1 0 2 2 0 1 1 1 0 1 0 1 1 0 0 0 0 0 0 1 0 0 1 0 1 0 0 1 1 1 2 1 0 1 1 0 0 0 0 0 0 2 2 0 0 1 0 1 2 1 0 1 1 2 2 0 0 1 0 1 0 2 2 2 0 1 1 0 0 0 1 0 0 1 1 2 0 0 0 0 2 2 1 0 1 0 2 1 1 0 1 1 2 2 0 0 0 2 1 1 1 2 1 0 2 2 2 2 0 2 2 1 0 1 1 0 1 1 0 0 0 0 0 0 0 2 0 2 2 0 1 2 0 0 0 1 1 1 1 1 2 1 0 0 0 0 2 0 1 1 1 1 2 0 0 1 1 1 0 1 0 2 1 0 0 1 0 1 1 0 1 0 0 1 2 1 1 1 0 0 1 0 1 0 1 1 1 2 0 0 0 0 1 0 1 2 1 1 0 0 0 0 1 0 0 0 0 0 0 2 1 0 1 2 0 1 1 1 0 0 0 2 0 1 1 0 0 0 1 0 1 1 0 0 1 1 0 0 0 0 1 2 1 1 2 0 1 1 0 0 0 1 1 0 1 0 1 0 0 2 1 1 1 0 1 0 1 0 0 0 2 0 0 1 0 0 2 0 0 0 1 0 0 0 0 0 1 1 0 1 0 0 0 2 2 1 1 1 2 1 0 0 0 1 1 0 0 0 0 0 0 0 0 2 0 1 2 0 0 0 0 0 0 0 0 1 1 0 0 0 0 1 0 0 1 0 1 0 1 0 0 0 0 1 0 0 1 1 0 1 1 1 1 0 0 1 2 1 0 1 1 1 0 0 0 0 1 1 0 0 2 1 0 0 1 2 0 0 0 0 1 0 0 1 0 2 0 0 0 0 0 0 0 2 1 2 1 2 0 1 2 2 1 0 0 0 0 1 1 1 0 2 0 0 2 1 0 2 0 0 2 1 1 0 1 1 0 0 0 0 1 2 0 0 0 2 0 0 0 0 0 0 0 1 0 1 1 0 1 1 0 0 1 0 0 0 0 1 1 1 0 0 1 1 1 0 0 0 0 0 0 0 0 0 2 0 2 0 1 0 2 0 0 2 0 2 2 1 1 1 1 0 0 1 0 0 0 0 2 0 1 1 1 1 1 0 0 0 0 2 1 1 1 1 1 1 0 1 0 0 0 0 1 0 1 1 1 1 0 1 1 1 0 0 1 2 0 0 0 1 0 0 0 0 0 1 0 0 0 0 1 1 0 0 1 1 0 0 1 0 0 0 2 0 2 2 0 1 0 1 0 0 1 0 2 0 0 0 0 0 1 1 2 0 0 1 1 1 1 0 0 0 0 0 0 0 1 2 1 0 0 1 0 1 0 0 0 0 1 1
101 0 0 0 0 0 0 2 0 1 1 0 0 1 0 1 0 1 0 2 2 2 1 2 2 0 0 1 1 2 1 0 0 1 1 0 2 1 0 0 2 2 0 0 0 0 0 0 1 2 0 0 0 0 1 0 0 0 0 1 0 0 0 1 0 0 1 0 2 0 0 1 2 0 1 2 0 1 2 0 1 0 1 0 1 0 0 1 1 2 1 2 0 0 0 1 0 2 0 2 0 0 0 0 1 1 2 1 1 1 0 1 1 2 1 2 1 0 0 0 2 0 1 1 0 1 1 0 2 1 0 0 0 0 0 0 0 0 0 2 0 2 0 0 1 0 0 0 0 0 0 0 0 0 0 1 0 0 0 1 0 1 1 2 2 2 1 1 1 1 0 0 0 2 2 0 1 1 0 1 0 1 0 2 1 1 1 0 0 0 2 0 1 1 0 0 1 0 0 0 0 0 0 1 2 1 1 0 2 0 1 1 1 0 0 0 0 0 2 0 2 2 0 0 0 0 0 1 0 1 0 0 0 0 2 0 0 2 2 0 0 0 2 1 2 0 0 0 0 1 1 1 0 1 1 0 0 2 2 2 0 2 0 2 0 0 0 1 2 0 0 2 0 1 0 0 0 2 1 1 1 1 0 0 2 0 2 2 0 2 0 0 1 2 2 0 2 1 0 0 0 0 2 1 1 2 0 1 1 1 0 2 0 1 1 1 0 0 1 1 0 1 1 2 1 0 1 2 1 0 0 2 0 0 0 0 0 1 1 0 1 0 1 0 0 0 0 0 2 1 1 0 1 1 0 2 2 0 0 2 2 1 2 0 2 1 0 1 2 0 0 2 0 0 0 0 0 0 1 0 1 2 0 1 1 1 1 0 0 0 0 0 1 0 1 1 0 0 1 1 0 1 0 2 2 0 0 1 0 0 0 0 0 0 1 0 0 0 0 0 0 1 0 1 2 2 1 2 2 0 0 1 0 0 2 1 0 2 0 1 2 0 0 0 0 2 2 0 1 0 0 1 0 1 0 0 0 1 1 0 0 0 1 1 0 2 2 1 0 0 1 1 1 1 1 0 0 1 1 1 0 0 1 0 1 0 1 1 0 1 0 2 0 1 1 1 1 0 0 2 2 2 1 1 0 0 1 1 0 1 0 0 0 1 1 0 0 1 0 2 2 0 1 1 0 1 1 0 2 1 1 0 0 0 0 0 1 0 2 1 0 0 2 1 2 0 0 0 0 2 1 1 0 2 2 0 0 2 0 0 0 0 0 0 0 0 0 0 2 0 1 2 1 0 0 0 1 1 1 2 0 0 1 0 1 1 2 0 0 0 0 0 1 0 0 0 0 0 0 0 0 2 0 1 0 2 1 0 0 1 0 0 0 0 1 1 1 0 0 0 2 0 0 0 0 0 2 1 0 0 1 0 0 2 2 1 2 0 1 1 0 1 0 2 0 0 1 2 0 0 0 1 1 1 2 0 2 0 2 0 0 0 2 0 1 2 0 1 1 0 0 1 1 0 0 0 0 0 1 1 1 0 0 0 1 2 2 2 0 0 2 0 1 0 0 1 1 0 0 0 0 2 0 1 1 1 2 2 2 0 0 0 0 1 1 0 0 1 1 0 0 0 1 1 1 1 2 0 0 0 0 0 0 0 0 0 0 0 2 2 0 2 0 0 0 0 0 1 1 1 1 1 1 0 0 2 0 0 1 0 0 0 2 2 0 0 0 1 0 0 0 0 0 0 0 0 2 0 2 2 2 2 0 0 1 2 1 2 2 2 0 2 0 1 1 1 0 1 0 1 1 1 0 1 1 0 1 1 0 2 0 0 0 0 0 0 0 1 1 1 0 1 1 2 0 0 0 1 2 0 1 1 0 0 0 1 0 2 1 0 2 1 0 0 1 0 0 0 1 0 0 1 0 0 1 0 1 0 0 0 1 0 0 0 0 1 0 0 2 0 0 0 0 1 0 2 0 1 2 2 2 2 0 0 0 0 0 0 1 0 1 0 0 1 1 1 1 0 0 1 0 1 0 2 1 0 2 0 1 1 0 0 1 0 1 1 1 0 2 1 0 2 2 1 0 0 1 2 1 1 1 1 2 2 2 1 1 0 0 0 0 0 1 0 1 1 0 1 0 1 1 0 1 0 1 0 1 2 0 0 1 1 1 0 0 0 0 0 1 0 0 0 0 0 0 0 0 0 2 0 0 0 0 2 0 0 2 0 0 1 0 0 0 1 0 0 0 0 1 1 0 1
102 0 0 0 0 0 0 2 0 1 1 2 0 1 0 0 0 0 0 1 0 1 0 2 2 0 0 2 2 2 2 0 1 0 2 0 2 2 1 0 0 0 1 0 0 2 1 0 0 0 0 0 0 0 2 1 0 0 0 2 0 2 1 1 1 1 2 1 2 0 0 1 2 0 1 2 1 0 2 1 0 0 0 1 1 0 0 1 0 1 0 0 1 0 0 1 0 0 0 2 0 0 0 0 1 1 2 1 1 1 0 2 2 2 2 2 2 0 1 0 1 0 1 1 0 1 1 1 2 2 0 0 0 0 0 0 0 0 0 0 1 1 1 0 1 1 0 0 0 0 0 1 1 0 0 0 0 2 0 0 1 1 1 1 0 1 1 1 1 2 1 1 0 2 0 1 1 0 0 0 0 1 0 2 2 1 1 0 0 0 2 0 0 0 1 2 1 0 1 1 0 0 0 2 2 0 0 0 0 0 0 2 2 0 0 1 1 1 2 2 2 0 0 0 0 1 1 0 0 1 0 0 0 0 0 0 0 2 2 0 0 0 2 1 1 0 0 0 0 0 0 0 1 0 0 0 1 0 0 0 0 0 1 1 0 0 0 0 2 1 1 1 2 2 0 0 0 1 1 1 1 1 0 0 2 0 0 0 1 1 0 2 0 1 2 0 2 0 0 0 1 0 1 1 0 0 1 0 2 1 0 1 0 0 0 0 0 1 0 0 0 0 0 2 1 0 2 2 2 1 1 1 0 0 0 1 0 2 0 0 1 1 2 0 0 0 0 0 1 0 0 0 0 1 1 1 2 0 0 0 0 0 1 0 1 0 2 2 1 1 1 1 1 1 1 0 0 1 1 1 2 0 0 0 1 0 0 0 0 1 0 0 0 0 2 0 0 0 1 1 0 1 0 1 1 0 1 0 1 1 1 1 0 0 2 0 1 1 0 0 0 2 2 0 0 2 2 2 2 0 0 2 1 2 1 1 0 1 0 0 2 1 1 1 0 2 2 0 1 0 0 1 0 2 2 1 1 2 1 0 1 0 0 0 0 0 0 1 0 1 2 2 1 1 0 0 0 0 1 2 2 0 0 0 1 0 0 0 1 1 1 2 0 1 1 1 1 1 1 2 1 2 1 1 1 1 1 0 0 1 0 0 0 0 0 0 0 1 0 1 1 1 0 2 1 1 0 0 0 2 0 0 1 1 1 0 0 0 1 1 0 0 1 1 1 1 1 1 1 2 1 1 0 2 0 0 0 1 0 0 0 0 2 0 0 1 1 0 1 0 1 1 0 0 0 0 0 1 1 2 0 0 0 0 2 1 1 1 1 1 0 0 1 0 1 0 0 0 0 0 0 2 1 0 0 2 2 0 0 1 0 0 0 0 1 0 0 1 0 0 1 0 1 1 0 0 1 0 0 0 0 0 0 1 2 0 1 1 2 0 0 1 0 0 1 0 2 0 1 0 1 0 2 0 1 0 2 0 1 0 0 0 2 0 0 2 1 1 0 0 2 0 0 1 1 0 0 1 0 0 0 0 0 0 0 2 1 1 0 1 1 1 1 1 0 0 0 0 0 2 0 1 0 0 1 2 0 2 2 0 0 0 0 0 0 1 0 1 1 0 0 0 1 0 2 2 2 0 0 0 1 0 0 1 0 1 1 0 1 1 0 0 0 0 1 0 0 1 0 0 0 0 1 0 0 2 0 0 2 0 0 0 1 1 0 1 1 1 1 1 0 0 1 2 2 2 1 2 0 1 2 1 0 0 0 1 0 2 2 1 1 1 1 2 2 1 0 1 0 1 1 1 0 2 1 1 1 1 0 2 1 1 0 0 1 1 1 0 1 0 1 1 1 2 0 0 0 2 0 0 1 0 1 1 0 0 0 0 0 0 0 0 0 0 2 0 0 0 0 1 1 1 0 0 1 0 1 0 0 0 2 0 0 0 0 0 1 0 2 1 1 0 1 1 0 2 0 1 1 2 2 2 0 0 0 0 0 0 0 0 1 0 0 0 2 2 2 0 0 0 0 1 0 2 0 0 2 0 1 1 0 0 1 0 1 1 1 1 1 0 0 1 0 0 1 0 1 1 1 0 1 1 0 2 0 0 0 1 0 0 0 0 1 1 1 0 0 0 0 0 2 0 1 0 0 0 1 2 0 0 1 1 0 0 2 1 2 0 0 0 1 0 0 0 0 0 0 0 2 0 0 0 0 1 0 1 1 0 1 2 1 1 0 2 0 0 0 1 1 0 0 0
103 0 0 0 0 0 0 2 1 1 2 0 0 1 0 0 0 0 0 2 2 2 2 2 2 0 0 2 2 2 2 1 1 1 1 1 2 1 1 0 1 1 0 0 2 0 2 0 0 1 1 0 0 1 1 0 2 0 1 2 0 2 1 1 1 1 1 1 2 0 0 1 2 0 1 2 0 1 2 0 1 0 0 1 1 0 0 1 1 2 0 1 2 1 1 2 0 0 0 1 0 1 1 0 2 2 2 1 1 1 1 2 2 2 2 2 2 0 1 0 1 0 2 2 2 0 0 1 1 1 0 0 0 0 0 0 1 0 0 0 1 2 0 0 0 0 0 1 1 1 0 0 0 1 0 0 0 1 0 1 0 1 0 1 1 1 1 2 1 1 0 1 1 1 1 0 1 0 0 1 0 0 0 2 1 1 1 1 1 0 1 0 0 0 1 2 1 0 0 0 0 0 1 1 2 0 0 1 1 0 1 1 1 0 0 0 0 0 1 1 2 1 0 0 0 0 0 1 0 1 0 0 0 0 1 0 0 2 2 0 0 0 2 2 1 0 0 0 0 0 0 0 0 0 0 0 0 0 0 0 0 0 0 0 0 0 0 0 0 0 0 1 1 1 0 0 1 1 1 1 1 1 0 0 1 1 0 1 0 1 0 0 0 1 2 0 2 1 0 1 1 0 2 2 2 0 0 0 1 1 0 1 0 1 2 1 0 0 0 0 1 2 1 0 0 0 1 1 1 1 2 0 0 0 1 0 0 1 1 1 1 1 2 0 0 0 0 1 1 0 0 1 1 0 0 1 1 0 0 1 1 1 2 0 2 0 1 1 2 0 0 2 0 0 0 0 0 1 0 0 2 0 0 0 1 1 1 0 0 1 0 1 0 1 1 1 1 0 0 0 0 1 0 1 1 0 1 1 0 0 0 0 0 0 1 0 1 1 0 1 0 2 1 1 1 2 2 0 2 0 2 1 2 2 0 0 0 0 0 1 0 1 0 0 0 1 2 0 2 0 0 0 0 2 0 0 0 2 2 1 2 0 0 0 0 0 0 2 0 0 0 0 1 1 1 0 0 1 1 1 1 0 1 0 2 0 0 2 0 2 2 0 1 2 1 0 2 1 1 2 0 2 1 1 0 0 1 0 0 1 0 0 0 0 0 0 1 1 0 2 2 0 0 0 0 0 0 0 1 1 1 0 2 1 1 1 0 0 2 0 1 1 1 0 2 1 0 2 2 0 0 0 0 1 2 1 0 0 0 0 0 0 1 1 1 0 2 0 1 0 0 0 0 0 0 0 0 2 2 0 0 0 0 0 2 0 2 0 0 0 0 0 1 0 2 0 1 0 0 1 1 2 2 0 0 1 1 1 0 2 1 0 0 1 1 0 1 0 0 0 0 0 1 1 0 0 1 0 1 1 0 0 0 1 2 1 2 0 2 0 0 1 0 0 2 0 1 0 2 0 0 2 1 1 2 0 1 1 1 0 0 0 1 0 2 2 2 1 0 0 2 0 0 0 1 0 2 1 1 1 1 1 0 1 1 1 1 1 1 2 2 0 0 0 0 0 0 1 0 2 0 1 0 0 1 1 1 1 1 0 0 0 0 1 1 0 0 0 0 0 0 0 0 0 2 0 0 0 0 0 0 0 1 0 0 1 0 0 0 2 2 0 1 1 1 0 0 1 0 0 0 0 0 0 0 2 1 0 1 0 0 1 2 0 0 0 0 1 1 1 0 0 0 2 2 0 2 1 1 1 2 2 1 1 1 2 1 2 2 2 0 2 0 1 1 1 0 0 0 1 1 2 0 1 2 1 2 0 0 2 2 2 2 2 2 0 2 0 2 0 1 1 0 2 0 0 0 1 1 0 1 1 2 1 0 1 0 0 1 1 0 0 1 0 1 1 1 0 0 1 1 0 0 1 1 0 1 1 0 0 1 0 0 0 0 0 1 0 0 2 0 0 2 1 0 1 0 1 2 2 2 2 0 0 0 0 0 0 1 1 1 0 1 0 1 1 1 0 0 0 0 2 0 1 1 1 1 0 0 1 1 1 1 1 1 1 2 2 2 1 0 2 2 2 0 0 2 1 0 1 0 2 0 2 0 0 0 2 0 0 0 0 1 2 1 0 1 1 2 0 2 0 2 0 0 0 0 0 0 1 1 0 0 0 0 0 0 0 0 0 1 0 0 0 0 1 1 0 2 0 0 0 0 1 0 0 0 1 0 2 0 0 0 2 0 0 0 0 1 1 2 0
104 1 0 1 1 0 0 2 1 0 1 0 0 2 0 2 0 1 0 1 1 1 0 2 2 0 2 2 2 2 2 1 0 0 2 0 2 1 0 0 2 1 0 0 0 0 0 0 0 0 0 0 0 1 0 0 0 0 1 0 1 1 1 1 1 2 1 2 1 0 0 1 2 1 2 2 0 2 2 1 1 0 0 1 1 0 1 0 0 1 0 0 1 0 0 2 0 0 0 1 0 0 1 1 0 0 2 1 1 1 0 1 2 2 2 2 2 1 0 0 2 1 1 1 0 1 1 0 1 1 0 1 0 0 0 0 0 0 0 1 0 2 0 0 1 1 1 1 1 1 0 0 0 0 0 0 0 0 0 1 0 1 1 2 0 2 1 2 0 0 0 0 0 2 2 0 2 1 0 0 1 2 1 2 1 2 1 1 0 0 0 1 0 1 2 1 2 1 0 0 0 0 0 2 2 2 0 0 1 0 0 2 1 0 0 0 0 0 1 0 1 1 1 0 0 1 1 2 1 0 0 0 0 1 2 0 1 0 2 1 0 1 2 2 2 0 0 1 1 1 1 1 2 0 0 1 2 1 0 0 0 0 0 0 0 0 0 1 2 1 0 1 2 2 0 1 0 2 2 2 1 0 1 1 2 1 0 1 0 2 0 0 0 1 2 0 2 1 0 0 1 0 1 1 1 0 0 0 2 2 0 2 0 0 1 0 2 0 1 1 0 1 1 2 0 0 0 1 1 1 1 0 0 0 0 0 0 2 0 0 0 0 1 0 0 0 0 1 2 0 0 1 0 0 2 0 1 0 1 1 2 2 2 0 2 1 1 1 1 1 1 1 0 0 0 0 0 1 0 1 1 1 0 1 0 1 2 0 0 0 0 0 2 0 2 0 1 1 1 1 0 1 0 1 1 0 1 1 0 0 0 1 0 0 0 0 0 0 1 1 0 1 0 1 1 1 0 0 1 1 0 1 0 0 0 0 0 1 0 0 1 1 0 2 1 1 1 0 1 2 0 1 0 2 2 1 1 2 2 0 1 0 0 0 0 0 0 1 0 0 1 1 2 2 1 0 1 0 2 0 1 0 2 2 2 2 0 0 0 1 0 1 0 1 1 0 2 1 1 2 1 2 1 1 0 0 1 0 1 1 1 0 0 0 0 0 0 0 0 2 2 0 0 2 1 1 1 0 0 2 0 1 1 1 0 0 1 0 1 2 0 0 0 0 2 0 0 1 1 2 0 0 0 1 2 1 0 1 0 0 0 0 1 0 0 0 0 1 0 1 0 1 0 0 0 0 0 1 1 2 0 0 0 0 2 0 2 1 0 0 0 0 0 0 0 1 1 0 0 0 0 2 0 0 0 2 0 1 0 0 1 0 0 1 0 0 0 1 1 0 0 0 0 1 0 0 1 2 0 0 0 1 0 0 2 2 2 0 2 0 0 1 0 0 2 0 1 0 1 0 1 2 0 2 0 1 2 0 2 0 0 0 2 0 1 2 2 1 0 1 0 1 0 1 1 1 1 0 1 1 0 2 0 0 0 2 2 1 0 1 1 1 0 1 1 0 0 1 0 2 0 1 0 0 2 1 0 2 2 0 0 0 0 1 0 1 0 0 0 0 0 0 0 0 1 0 0 0 1 0 2 1 0 1 0 1 1 0 1 1 0 1 0 0 0 0 0 1 0 0 0 0 1 0 0 2 0 0 1 0 1 1 0 1 0 1 1 0 1 1 1 0 0 0 0 0 1 1 1 1 1 1 0 0 1 1 0 0 0 2 0 2 0 0 0 0 0 0 0 0 0 1 0 2 2 1 0 0 0 1 0 0 0 0 0 0 1 0 2 0 1 1 0 1 0 0 0 0 2 0 1 1 1 0 0 2 0 0 0 0 0 0 0 0 0 0 0 0 1 0 0 1 0 0 2 0 0 0 0 0 2 0 1 0 1 2 1 0 2 1 1 0 1 1 0 2 0 1 1 1 0 0 0 0 0 0 1 0 0 0 1 0 0 0 2 2 2 0 0 0 0 1 0 2 1 0 0 1 0 2 0 0 0 0 1 1 2 1 1 1 0 1 2 1 0 0 1 0 1 0 1 1 1 2 1 1 0 1 1 1 0 0 1 0 0 0 0 1 0 1 1 0 1 0 1 0 1 1 0 0 1 1 1 0 0 0 1 0 1 1 1 0 0 0 0 2 0 0 2 0 1 1 0 2 0 0 2 2 0 2 0 0 0 2 0 0 0 0 0 0 1 0
105 1 0 0 0 1 1 2 0 0 0 0 1 1 0 0 0 1 1 1 1 1 1 2 2 0 0 1 1 2 1 1 2 1 0 1 1 2 1 1 0 0 0 0 0 0 0 0 0 0 0 0 0 1 1 1 0 0 0 1 0 1 2 2 0 0 0 1 1 0 0 0 2 1 1 2 1 0 1 0 0 0 1 0 1 0 0 2 2 2 1 1 1 0 0 1 0 2 1 1 1 0 1 1 1 1 1 2 1 2 0 1 1 1 1 1 0 0 0 0 2 0 2 2 2 0 0 0 1 1 0 0 0 0 0 0 0 0 0 0 1 1 0 0 1 1 0 0 1 1 0 0 0 2 1 1 0 1 0 0 0 1 2 1 0 2 0 1 1 2 0 1 0 2 2 0 0 0 0 0 0 1 0 1 0 0 1 0 0 0 1 0 1 2 1 1 1 0 0 0 0 1 0 2 2 0 1 0 1 0 2 2 0 0 0 0 0 0 1 0 1 1 1 0 0 1 1 1 1 0 1 1 0 0 2 0 0 1 2 0 0 0 2 2 2 0 0 0 1 1 1 1 1 0 0 0 0 2 0 0 0 0 0 2 0 0 1 0 2 0 1 2 1 2 1 1 0 1 2 0 0 0 0 0 2 1 0 1 0 1 0 0 1 2 2 0 0 0 0 1 0 0 2 2 0 1 0 1 1 1 1 0 0 1 1 1 0 0 1 1 0 2 1 1 1 0 1 2 2 1 1 1 0 0 0 0 0 2 0 0 0 0 1 0 0 0 0 1 2 2 2 0 0 1 1 1 1 0 0 1 1 1 0 1 0 1 0 0 1 1 1 1 0 0 1 1 0 1 0 0 2 2 0 1 2 0 1 0 0 0 1 1 0 1 1 1 1 0 0 0 0 1 1 1 2 2 2 1 0 0 0 2 0 0 1 0 0 0 0 0 0 1 0 1 0 1 1 0 2 1 1 0 0 1 1 0 0 1 0 0 2 0 0 0 0 1 2 1 1 2 0 0 0 2 2 2 0 1 1 1 0 0 1 1 0 2 2 2 0 0 0 0 2 2 1 1 1 0 2 1 2 0 2 0 0 0 2 1 0 2 1 1 0 2 1 1 1 1 1 2 1 2 1 2 0 0 1 1 0 2 0 0 0 0 0 1 0 0 0 0 0 2 0 2 0 1 1 2 0 2 0 2 1 1 1 0 0 1 1 1 1 1 1 0 2 0 0 1 1 2 0 0 1 0 2 2 0 0 1 1 0 0 0 0 0 1 1 0 1 0 0 0 1 0 1 0 1 2 2 2 0 0 1 0 0 1 1 1 0 0 0 0 1 0 0 0 0 0 0 1 1 2 1 0 0 1 1 0 1 2 1 0 0 1 1 0 1 0 0 0 1 0 0 0 0 0 2 1 0 0 1 1 0 1 2 1 2 0 2 0 1 0 0 1 1 0 1 1 0 0 0 0 0 2 0 1 2 0 2 0 0 0 1 0 1 1 0 1 0 1 0 1 1 1 1 0 0 0 1 2 0 1 0 1 0 0 2 2 1 1 1 0 0 0 1 0 0 0 0 0 0 2 0 0 1 2 1 1 1 0 1 0 0 0 0 1 1 2 2 0 0 0 0 0 2 0 0 0 1 0 1 0 0 1 0 1 1 0 1 2 0 2 1 1 1 0 0 0 1 0 0 0 0 0 0 2 1 0 2 0 0 1 0 2 0 0 2 0 2 2 0 0 1 1 1 0 1 0 1 1 2 2 0 0 1 0 0 2 2 1 0 1 0 2 2 2 0 0 0 1 0 0 0 2 0 1 0 0 0 2 0 0 2 2 2 0 2 1 2 0 2 2 1 2 0 0 1 1 0 0 1 0 2 1 0 1 0 1 1 0 1 1 0 1 1 0 1 0 0 1 1 1 0 0 2 0 0 0 1 1 1 0 0 0 0 0 1 0 1 2 0 0 2 0 0 2 0 0 1 2 1 1 0 0 0 0 0 0 0 0 1 0 0 0 2 2 2 0 0 1 0 0 1 1 2 2 0 2 0 2 0 1 1 0 1 1 1 0 2 2 0 2 1 0 0 0 0 0 1 0 0 1 0 1 0 0 0 0 0 1 0 0 2 0 0 0 0 0 1 0 1 0 2 0 1 1 1 2 1 2 0 0 0 1 0 0 1 0 1 1 1 1 0 0 0 0 0 1 2 0 1 1 0 2 0 0 2 1 0 2 0 0 0 1 0 1 0 0 1 2 0 2
106 0 0 0 0 1 1 2 0 1 1 1 2 2 0 2 1 1 0 0 0 1 0 1 1 0 1 2 2 2 1 2 1 2 0 1 2 1 0 1 1 1 1 0 0 2 0 0 0 1 1 0 0 1 1 1 1 0 0 2 0 0 0 0 0 0 2 2 1 1 0 1 1 0 1 1 1 0 2 0 0 0 0 1 1 0 0 1 1 2 1 2 2 0 1 1 0 1 1 1 0 0 0 0 0 0 2 1 1 1 0 2 2 2 2 2 2 0 0 0 2 0 2 2 1 1 1 1 2 1 0 0 0 0 0 0 0 1 1 1 1 1 0 1 1 1 1 0 0 0 0 0 0 1 0 0 0 0 1 0 0 1 0 2 0 1 0 0 1 2 0 2 0 2 2 0 1 1 0 1 0 0 0 1 0 0 1 2 2 0 2 0 0 1 1 2 1 0 0 0 0 1 0 0 2 2 2 1 1 0 0 2 0 0 0 0 0 0 1 1 2 1 1 0 0 1 1 0 0 0 0 0 0 0 1 0 0 2 2 0 0 0 1 2 2 0 0 0 0 0 0 0 0 0 0 0 1 1 0 0 1 1 0 1 0 0 1 0 1 0 0 1 1 1 0 1 0 2 2 0 0 0 1 1 2 1 1 1 0 2 0 1 1 1 2 0 1 0 0 1 1 0 2 1 1 1 2 0 1 1 0 2 0 0 1 1 0 0 0 0 0 2 1 0 1 0 1 1 1 1 1 0 0 0 1 0 1 2 0 1 1 1 1 0 0 0 0 0 2 1 1 0 0 0 2 0 0 0 0 1 1 1 2 0 2 0 1 1 1 0 1 1 0 0 0 0 0 0 1 0 1 1 0 1 0 1 1 0 0 1 0 0 0 0 2 0 0 1 2 2 0 1 2 0 1 1 0 0 0 0 0 2 0 0 1 0 1 0 0 1 0 1 1 1 0 2 2 0 0 0 0 0 1 1 1 1 0 2 0 0 2 0 0 0 0 2 2 1 1 2 0 0 0 1 0 0 0 1 1 1 1 0 1 2 0 2 1 2 0 1 1 1 2 2 2 0 2 0 2 2 1 1 1 1 1 0 0 0 0 1 0 1 0 2 1 1 1 2 2 2 0 2 1 1 0 0 1 1 1 0 0 2 0 1 1 0 0 0 0 1 1 1 0 1 0 1 0 1 0 2 0 1 2 2 0 0 0 0 2 1 1 1 2 1 2 0 0 1 1 2 1 1 0 1 2 1 0 0 0 1 1 0 1 0 0 1 1 1 1 1 0 1 0 0 0 0 0 2 2 0 1 0 0 0 0 0 0 1 0 0 0 0 0 0 0 0 1 0 0 0 0 2 0 0 1 2 0 1 0 0 1 0 0 0 2 0 0 0 0 0 1 0 0 0 0 0 1 1 0 0 1 0 0 1 2 0 1 0 2 0 0 1 0 1 1 0 1 0 1 0 0 2 1 1 2 0 1 0 2 0 0 0 2 0 1 2 1 0 0 1 1 1 0 1 2 0 1 1 2 2 1 1 0 1 1 1 0 2 0 0 0 1 0 1 1 0 0 1 0 1 1 0 0 0 1 1 2 2 2 0 0 0 0 2 2 1 1 1 1 0 0 0 1 0 0 1 1 0 0 0 0 0 0 0 0 0 1 0 1 2 2 0 1 1 1 0 0 0 0 0 0 0 0 0 0 0 0 0 2 1 1 1 2 2 0 0 0 1 0 0 0 0 1 0 0 0 1 2 0 0 1 1 1 1 1 2 1 1 1 1 0 1 2 2 2 0 0 1 0 1 1 2 0 2 0 1 1 0 0 1 1 1 0 0 1 1 1 0 0 0 0 0 1 2 0 0 0 1 0 1 0 0 2 2 0 0 0 1 1 0 1 1 1 1 1 0 0 1 0 0 0 1 0 0 2 0 0 0 0 0 0 0 0 0 0 0 1 0 2 0 2 0 2 1 0 2 0 0 1 0 0 0 0 0 0 0 0 0 1 0 1 1 2 0 1 1 1 0 0 0 0 2 0 2 1 0 0 1 0 2 0 1 0 0 2 1 0 0 0 0 0 0 2 0 0 0 0 0 0 0 0 2 1 1 2 2 2 0 0 1 0 0 1 1 0 0 1 1 0 1 1 0 1 0 1 0 1 2 0 0 1 1 0 0 0 0 0 0 2 2 0 1 0 0 0 0 0 0 2 0 0 0 0 1 0 0 0 0 0 2 0 0 1 1 0 1 0 0 0 0 1 0
107 0 0 0 0 0 0 2 0 2 2 0 1 1 0 1 1 2 1 2 2 2 0 2 2 0 2 2 2 2 1 0 1 1 1 0 2 0 0 0 2 2 0 1 0 1 0 0 0 1 0 0 0 0 2 2 0 0 0 1 1 1 0 1 1 1 0 1 2 0 0 2 2 0 2 2 0 2 2 1 0 0 0 1 2 0 0 0 0 2 0 0 1 0 0 2 0 2 1 2 1 0 2 2 0 0 2 1 1 1 0 1 0 2 0 2 0 0 1 0 1 0 1 1 0 1 1 0 2 2 1 1 1 0 0 0 1 0 0 1 1 1 0 0 2 2 0 0 0 0 0 1 0 0 1 1 0 2 1 0 0 1 1 2 0 2 1 2 0 0 0 2 1 1 1 0 0 1 1 0 0 1 1 1 0 1 1 1 0 0 1 1 1 1 1 2 2 0 1 0 0 1 1 0 2 2 2 1 1 0 0 2 0 1 0 0 0 0 1 1 2 1 0 0 1 0 0 2 1 0 0 0 0 0 2 0 2 1 2 0 0 0 1 1 1 0 0 0 0 0 0 0 1 0 0 0 1 2 0 0 1 1 0 0 1 0 0 1 1 0 0 2 1 2 0 1 1 2 2 0 0 0 0 0 2 1 1 1 0 2 0 1 1 2 1 0 2 2 0 1 1 0 2 1 1 2 0 1 2 2 2 1 0 1 1 0 0 0 0 0 1 1 2 1 2 0 1 1 1 1 2 0 1 1 0 0 0 2 0 1 2 1 1 0 0 0 0 0 2 0 0 0 0 1 1 0 1 0 1 1 2 2 2 0 2 1 0 0 1 1 1 1 1 1 0 0 0 0 0 0 2 0 0 0 0 0 0 0 0 1 0 0 0 1 2 0 1 0 1 1 0 1 0 2 2 0 0 0 0 0 0 0 0 0 1 0 1 0 0 0 1 0 1 0 0 2 1 0 0 1 0 0 0 0 1 1 0 1 0 0 1 1 0 0 2 0 0 1 2 1 0 1 0 2 1 0 1 1 0 0 1 0 0 0 0 1 1 1 0 0 1 1 2 2 1 0 0 1 1 1 1 0 0 0 2 1 0 0 0 1 1 2 1 0 0 0 1 1 1 2 1 2 2 0 0 0 2 1 1 0 1 1 0 0 0 0 1 0 0 2 2 0 1 2 1 0 0 0 2 1 1 0 0 0 0 1 0 0 1 1 0 0 2 1 2 1 0 0 0 2 1 1 0 1 1 2 0 2 0 2 2 0 2 0 0 2 2 0 0 0 0 1 0 0 0 0 0 0 0 2 0 0 0 0 1 1 0 1 1 1 0 0 1 0 0 0 0 0 0 0 0 2 1 0 0 2 0 0 0 0 1 0 0 0 0 0 0 0 0 0 0 1 0 0 0 0 1 1 0 0 0 1 0 0 1 1 1 1 2 0 0 0 0 1 0 0 2 1 0 1 0 2 0 2 1 0 1 0 0 1 1 0 1 0 1 2 0 1 1 0 0 0 0 0 0 1 1 0 1 1 1 0 0 1 0 1 2 1 0 0 1 2 2 0 0 1 1 0 0 0 0 1 0 0 2 1 0 2 2 0 0 0 0 1 0 1 0 0 0 0 0 0 2 0 1 2 2 1 1 0 1 0 0 0 0 1 1 0 0 0 0 0 0 0 1 1 0 1 0 0 0 0 2 1 0 1 0 0 1 1 0 0 1 1 0 1 2 1 1 1 0 0 0 0 0 1 2 0 1 1 1 2 1 1 2 2 2 2 1 2 1 1 0 1 1 1 0 2 0 2 2 2 0 2 1 1 1 0 0 1 1 1 0 0 0 0 1 0 1 0 0 0 1 2 0 0 0 1 0 0 1 0 2 0 1 1 0 0 0 0 0 0 1 0 1 1 1 0 1 0 0 2 1 0 1 0 1 1 0 0 1 0 0 0 0 1 0 0 2 0 0 0 1 1 0 2 0 1 1 1 1 1 0 0 0 0 0 1 0 0 1 0 0 0 2 2 2 0 1 0 1 2 1 1 1 1 1 2 0 2 0 0 0 0 0 0 2 2 2 1 0 2 2 1 0 0 1 1 0 1 0 2 0 0 0 1 0 0 0 0 0 0 1 0 0 0 0 1 0 2 0 0 0 0 2 0 2 2 0 0 1 1 0 1 0 0 1 0 2 2 0 1 0 0 0 0 1 0 2 1 1 0 0 2 0 0 1 1 0 1 0 0 0 2 0 0 0 0 0 0 0 0
108 1 0 0 0 0 0 2 0 0 0 1 1 2 0 1 0 0 0 2 2 2 1 2 2 0 2 2 2 2 2 1 1 1 1 1 1 1 0 0 2 2 0 0 1 0 0 0 1 1 0 0 0 0 1 0 0 0 0 0 2 2 2 2 0 0 1 0 0 0 0 1 2 0 1 2 1 2 2 1 1 0 1 0 1 0 0 1 1 2 0 1 0 0 0 1 0 1 1 2 1 0 0 0 1 0 2 0 2 0 0 1 1 2 1 2 1 0 1 0 0 1 2 2 1 0 0 1 2 1 1 1 1 0 0 0 1 0 0 2 0 2 0 0 1 1 0 0 1 0 1 0 0 0 0 0 0 2 0 0 2 0 1 2 0 1 2 1 2 2 0 2 0 2 1 0 2 0 0 0 0 0 1 2 0 1 2 0 0 0 0 0 0 1 2 2 1 0 0 0 0 0 0 1 2 1 1 0 1 0 1 1 2 0 0 0 0 1 1 0 0 1 1 1 1 1 1 2 1 1 0 0 0 0 2 0 0 2 2 0 0 0 1 1 1 0 0 0 0 0 0 0 1 0 0 0 0 0 0 1 0 0 0 2 0 0 0 0 2 1 0 0 1 2 0 0 0 1 1 1 1 1 1 1 2 1 1 0 0 2 0 1 1 2 2 0 2 1 1 0 1 0 1 1 1 0 1 0 1 1 0 1 0 0 0 0 0 0 1 1 0 2 1 1 1 0 1 1 1 1 1 1 0 0 0 0 0 2 0 2 1 1 1 0 0 0 0 1 1 1 1 0 0 0 1 0 1 0 0 0 0 0 2 0 2 0 1 2 1 1 1 1 0 0 0 0 0 0 1 0 0 2 0 1 1 1 1 0 0 0 0 0 0 0 1 1 0 1 1 1 0 1 0 1 2 1 1 0 0 0 0 0 0 0 1 0 1 0 2 0 0 1 0 1 1 1 0 1 1 0 0 2 1 1 0 0 1 1 0 1 0 2 0 0 0 0 2 1 2 2 0 0 0 2 1 0 0 2 1 1 2 0 0 0 0 0 0 2 1 0 1 1 2 2 0 0 0 1 2 0 0 0 0 0 2 1 0 0 0 2 1 1 0 0 0 0 2 1 1 2 1 2 2 0 0 1 2 1 0 0 0 1 0 0 1 1 0 0 0 0 0 2 1 1 0 1 0 0 2 1 1 0 1 0 0 0 1 0 1 1 1 1 1 1 2 0 0 0 0 2 1 1 0 1 1 1 0 1 1 0 0 0 0 1 1 0 2 0 2 0 0 0 0 0 0 0 0 2 2 0 0 0 0 0 1 0 1 1 1 1 0 1 1 0 1 0 0 0 0 1 1 2 0 0 1 2 0 0 1 1 0 0 1 1 1 1 1 0 0 0 0 0 1 1 0 1 1 1 0 0 1 0 0 2 2 0 2 1 2 0 0 0 0 1 1 0 1 1 2 0 0 0 1 1 2 0 0 0 1 0 0 0 2 0 0 2 1 2 0 0 1 0 0 1 1 1 1 2 1 1 2 0 0 0 0 1 1 1 0 1 1 0 0 0 0 0 0 0 0 0 0 1 0 0 1 2 0 2 2 0 0 0 0 0 0 1 0 2 1 1 0 1 1 0 1 0 0 0 0 0 1 0 1 0 0 0 1 0 1 1 0 1 0 0 1 0 1 1 0 0 0 0 1 1 0 2 2 0 2 0 0 1 2 1 0 0 0 1 1 1 1 0 0 1 1 0 1 0 0 0 0 0 1 1 2 2 2 2 1 2 1 1 2 2 1 0 0 0 0 2 2 2 2 2 0 1 1 1 0 2 0 0 2 1 1 0 1 0 1 0 0 0 2 2 1 0 0 2 2 0 0 0 2 1 0 0 0 1 2 1 0 0 0 1 1 0 1 0 1 0 0 2 0 0 2 0 0 1 0 0 1 0 2 0 2 0 1 0 1 0 2 0 0 1 0 2 0 1 2 1 0 0 1 0 0 1 0 0 0 0 1 0 0 0 2 2 2 0 0 0 0 2 1 1 2 2 1 1 0 1 0 1 1 0 1 1 1 2 2 2 0 2 2 1 0 0 1 0 0 0 0 2 1 1 2 1 1 0 0 0 0 0 1 1 2 0 0 0 0 0 0 2 1 0 1 0 1 1 0 0 1 0 1 0 2 1 2 0 0 0 0 0 0 0 0 1 0 0 2 0 1 1 0 0 0 0 0 0 0 1 0 0 0 1 0 0 0 0 0 0 0 1
109 0 0 0 0 0 0 2 0 1 1 0 0 0 0 0 0 2 0 1 2 2 0 2 2 0 1 0 1 1 1 1 2 2 0 1 1 2 0 0 1 1 0 0 0 0 0 0 0 0 0 0 0 1 1 1 0 0 0 2 0 1 1 2 1 1 1 0 0 0 0 0 1 0 2 1 0 0 2 1 0 0 0 1 1 0 0 0 0 2 0 0 1 1 1 1 0 0 0 1 0 0 1 1 0 0 2 2 0 2 0 2 0 1 0 1 0 0 2 0 0 0 1 0 0 0 0 0 1 0 0 0 0 0 0 0 0 2 1 1 1 1 0 0 0 0 0 0 1 1 0 2 0 1 0 0 0 1 0 1 2 2 2 1 1 1 1 0 1 1 0 1 1 1 1 0 2 2 1 1 0 1 1 2 0 1 2 1 0 0 1 1 0 0 1 2 0 0 0 0 0 0 0 0 2 0 0 0 1 0 2 1 2 0 0 2 2 2 2 0 2 2 0 0 1 0 0 2 0 2 0 0 0 1 1 1 0 2 2 0 0 0 2 2 2 0 0 1 0 0 0 0 1 0 0 0 0 2 0 0 0 0 0 1 0 0 1 0 2 0 1 1 0 2 1 1 0 2 2 2 2 0 2 2 2 0 2 1 0 2 0 0 0 2 2 0 0 1 0 0 1 0 1 1 0 0 1 0 1 2 0 2 1 0 1 1 0 1 1 1 0 2 1 2 0 0 0 1 0 1 2 1 0 0 0 0 0 2 0 0 0 0 0 0 0 0 0 0 1 0 0 1 1 0 1 0 1 0 0 1 0 0 1 1 1 0 1 1 1 1 1 1 2 2 0 0 0 0 0 0 1 1 0 0 0 0 1 0 0 0 1 0 1 0 2 0 2 0 1 1 0 1 1 1 2 1 1 1 0 0 0 0 0 0 1 0 1 0 0 0 0 0 0 0 1 2 1 0 0 1 0 0 0 1 1 1 0 0 0 0 1 0 0 2 0 1 2 0 2 0 0 1 0 2 2 1 1 0 0 0 1 0 1 0 1 0 0 0 0 1 1 1 1 1 1 0 2 0 2 0 1 1 1 0 1 1 1 0 1 1 1 2 1 2 2 0 1 1 1 1 1 1 1 1 0 0 1 1 1 1 0 2 0 0 1 0 0 0 0 2 2 0 1 1 0 1 0 1 0 2 0 1 0 0 1 0 0 0 2 1 1 1 2 1 2 0 1 1 1 1 0 0 0 1 1 1 0 1 1 0 0 0 0 0 0 1 1 1 0 1 1 2 2 0 1 0 2 2 2 2 0 0 0 0 2 0 0 2 1 1 1 0 0 1 1 0 1 0 0 0 0 1 0 1 0 2 0 1 0 2 0 0 0 0 1 1 0 1 0 1 1 1 0 2 1 0 1 2 0 0 0 0 1 1 2 0 1 1 2 0 0 0 0 1 0 0 2 0 1 0 0 2 1 1 1 0 1 0 1 0 0 0 0 0 2 2 1 0 1 0 1 0 0 1 1 1 1 1 1 1 1 0 1 0 0 1 1 1 0 1 1 0 1 1 0 1 0 0 0 1 0 1 0 0 1 2 0 0 1 0 0 0 0 1 2 1 2 2 2 0 0 0 2 0 1 1 1 0 0 0 0 0 0 0 0 0 0 0 1 2 0 2 0 0 1 1 1 1 0 0 0 1 0 0 0 2 0 0 1 0 0 1 1 1 0 1 0 1 0 0 0 1 0 0 0 0 0 2 0 0 1 1 0 0 1 2 0 2 1 2 0 1 0 1 1 1 0 1 1 0 0 0 0 2 1 0 0 0 1 2 1 1 1 1 1 0 2 1 1 0 0 0 1 1 0 0 0 1 0 0 0 0 2 0 0 1 0 1 0 0 1 0 0 0 0 0 0 0 0 1 0 1 0 0 2 0 0 1 0 0 0 0 1 1 1 1 0 0 0 1 0 0 0 1 0 2 0 1 1 1 0 0 0 0 0 0 0 0 0 1 2 0 0 0 2 1 1 0 0 0 0 1 0 2 2 1 0 1 0 2 0 1 1 0 1 1 1 1 2 1 0 2 2 2 0 0 1 2 0 2 0 2 0 2 0 0 0 1 0 0 0 0 2 0 0 0 0 1 1 2 0 0 2 0 0 0 0 2 1 1 1 0 0 1 0 1 1 0 2 2 0 1 0 0 0 0 0 1 1 0 0 0 0 0 0 0 0 0 0 1 0 0 0 2 0 0 0 1 1 1 0 1
110 0 0 0 1 0 0 2 0 1 1 0 1 1 0 0 0 2 2 1 1 1 0 2 2 0 1 1 0 2 0 0 2 2 0 1 1 2 0 0 1 1 0 2 0 1 0 0 1 1 0 0 1 0 0 1 1 0 0 0 1 1 1 1 0 0 1 1 2 1 1 0 2 1 2 2 0 0 1 0 0 0 0 1 1 0 0 0 0 2 0 1 1 1 1 2 0 1 1 1 1 1 1 1 0 0 2 1 1 1 0 2 1 2 1 2 1 0 0 0 2 0 1 1 0 0 0 1 1 1 0 0 0 0 0 0 0 1 1 1 2 1 0 0 1 2 0 0 2 1 1 1 0 0 0 1 0 2 0 1 0 0 2 2 0 2 1 0 1 1 1 1 1 1 2 0 0 1 0 1 0 0 1 2 0 1 2 1 0 0 2 0 0 1 2 1 1 0 0 0 0 0 0 2 2 0 1 1 1 0 1 1 0 1 0 0 0 2 2 0 1 1 0 0 0 0 0 1 1 2 0 0 0 0 1 0 0 2 2 0 0 0 2 1 1 0 0 0 0 0 0 0 1 0 0 0 0 1 0 0 0 0 0 0 0 0 0 1 1 0 0 1 2 2 0 1 1 2 1 0 0 0 0 0 1 1 1 1 0 1 0 0 0 1 2 0 2 1 0 0 0 0 2 0 0 0 0 0 0 0 0 0 0 2 2 0 0 0 1 1 0 1 1 1 0 0 1 0 0 0 2 1 0 0 0 0 0 0 2 0 1 1 0 0 0 0 0 0 2 1 1 0 0 0 1 1 1 0 1 1 2 2 1 0 1 1 0 1 1 1 1 1 0 0 0 0 0 0 1 0 0 2 0 2 0 0 1 0 0 2 0 1 0 0 1 1 0 1 0 0 0 0 0 1 1 0 1 0 0 0 0 1 1 0 0 1 0 0 1 0 0 2 0 2 0 1 0 0 0 0 1 0 0 0 1 1 0 1 0 1 0 2 0 0 0 1 2 0 1 1 0 0 0 0 0 0 0 2 2 1 1 0 0 0 1 2 1 2 0 1 1 1 1 1 1 1 1 0 2 1 2 0 1 0 1 0 1 1 0 0 1 1 0 2 1 1 1 1 1 2 1 2 0 2 0 0 1 2 0 1 0 1 0 1 1 0 0 0 0 2 2 0 0 2 0 1 1 0 1 1 1 0 1 0 0 1 2 0 1 2 0 0 2 1 2 1 0 1 1 2 1 2 0 2 0 2 0 0 0 0 0 0 0 1 1 0 1 1 1 0 1 1 1 0 0 0 1 1 1 2 0 1 0 0 2 0 2 0 0 0 0 1 1 0 0 0 0 0 0 1 1 2 1 0 0 1 2 0 0 0 1 0 0 2 0 1 0 0 0 0 0 0 1 1 0 0 1 1 0 0 0 0 2 2 2 0 2 1 2 0 0 2 0 1 2 0 0 1 1 0 1 1 2 0 2 0 2 1 0 1 1 0 2 0 2 2 1 0 1 1 0 2 1 0 0 0 0 1 0 0 2 0 0 1 1 1 0 1 1 2 2 1 0 0 0 0 0 0 0 1 0 1 0 0 2 1 1 2 1 0 0 0 0 0 1 0 1 0 0 0 0 0 1 0 0 1 1 1 1 1 1 0 0 0 0 0 0 1 0 2 1 0 0 0 0 0 0 0 1 1 1 1 2 0 0 1 0 0 2 0 0 2 1 0 0 1 0 1 1 1 0 0 0 0 0 0 0 2 0 1 2 1 0 0 2 2 1 0 1 2 0 2 2 2 2 0 1 1 0 1 1 1 0 2 1 1 1 1 1 2 0 0 1 1 2 1 1 0 2 0 2 2 2 2 0 0 0 1 1 0 1 1 2 1 0 0 0 1 0 0 0 0 0 0 0 0 0 0 0 0 0 2 0 0 1 0 1 0 1 1 0 0 0 0 0 0 1 0 1 1 1 0 1 1 0 0 0 0 1 2 2 2 0 0 0 0 0 1 0 0 1 0 0 1 2 1 1 0 2 0 1 1 2 0 1 2 0 2 0 2 0 0 0 0 1 1 1 1 1 0 1 0 2 1 0 0 1 0 2 1 0 2 2 2 2 1 1 0 0 0 0 0 2 0 0 0 0 0 0 1 1 0 0 0 1 0 2 2 0 0 0 1 0 0 1 1 1 0 0 0 1 0 0 0 0 1 0 2 0 0 0 0 0 0 0 0 0 1 1 2 1 1 0 0 0 0 0 0 0 0 1 0
111 0 0 0 0 1 1 1 0 1 1 0 0 1 1 0 0 1 1 0 0 0 0 2 2 0 0 1 2 2 1 0 2 2 0 2 1 2 0 0 0 0 2 2 0 1 1 0 1 0 0 0 0 1 1 1 0 0 0 2 0 2 2 2 1 1 1 2 1 0 0 1 1 0 2 1 0 2 2 2 0 0 1 1 2 0 0 1 1 2 1 1 0 0 1 2 1 1 1 2 1 0 0 0 2 1 1 2 0 2 0 1 0 0 0 1 0 0 0 0 2 0 2 2 0 2 2 1 1 1 0 0 0 0 0 0 1 1 0 1 1 1 0 0 1 1 1 0 0 0 0 0 0 0 0 0 0 1 1 0 0 1 0 2 2 2 2 0 1 2 1 1 1 1 1 0 2 1 1 0 0 1 1 1 0 1 1 2 1 0 2 1 0 0 2 2 1 0 0 1 0 0 0 2 2 1 1 0 0 0 0 1 1 0 0 1 1 0 2 1 2 1 0 0 0 0 0 1 0 1 0 0 1 1 1 0 1 2 2 0 0 0 2 2 2 0 0 1 1 0 0 0 1 0 0 0 0 2 0 0 0 0 0 2 0 0 0 0 1 1 0 1 0 2 0 1 0 2 1 0 1 0 0 0 1 0 0 1 0 2 1 2 1 2 2 0 2 1 1 0 1 0 2 2 0 0 1 0 0 0 0 0 0 0 0 1 0 0 1 1 1 2 2 0 1 0 1 1 1 0 1 1 0 0 0 0 0 1 1 0 1 0 2 0 0 1 0 0 2 1 1 0 0 0 2 0 1 0 0 2 2 2 2 0 2 0 1 2 2 0 0 2 1 0 0 0 0 0 2 0 1 1 0 1 0 0 0 0 0 2 0 0 0 0 2 0 1 0 1 1 0 1 2 0 0 0 0 0 1 1 1 1 0 0 0 0 0 0 0 0 0 0 0 0 0 2 1 0 1 1 0 2 0 0 1 1 0 0 0 1 0 1 1 1 0 2 1 0 2 0 0 1 0 2 2 1 1 2 1 1 2 0 2 1 0 2 2 2 0 1 2 1 2 2 1 0 1 0 1 1 0 0 1 1 1 0 0 0 0 1 0 1 0 1 1 1 1 1 1 1 1 1 2 1 1 1 2 1 0 1 0 0 0 0 0 1 0 1 0 1 1 1 2 2 0 0 0 0 0 2 0 0 0 0 0 0 1 0 0 0 0 0 1 0 1 0 0 0 0 2 1 1 0 1 1 1 0 0 0 1 1 0 1 0 0 2 2 0 0 0 1 1 1 0 1 0 1 2 2 0 0 0 0 0 1 0 0 2 1 1 1 0 1 0 0 0 0 0 0 0 0 2 0 0 1 2 0 2 0 2 1 0 0 0 1 0 0 0 0 0 1 0 0 0 0 0 2 1 0 0 0 0 1 2 1 0 2 1 1 1 0 1 0 1 1 0 0 0 0 0 1 0 0 2 1 1 1 0 1 0 0 0 0 0 1 1 1 0 1 0 0 0 0 0 0 1 1 1 0 0 1 0 0 1 1 0 1 1 0 1 2 1 0 0 1 0 0 1 0 1 0 1 0 0 0 2 1 2 2 0 1 0 0 0 1 0 1 0 0 0 0 0 1 0 2 2 2 1 1 1 1 0 0 0 0 0 0 0 0 0 0 0 0 0 0 0 0 0 1 0 0 0 0 1 0 1 0 0 2 0 0 2 2 0 0 0 0 1 1 1 0 0 1 1 1 0 2 0 1 1 2 2 0 0 1 2 0 2 2 2 1 2 1 2 2 1 1 0 0 1 0 0 0 1 1 1 0 1 1 2 0 0 2 2 2 0 2 1 1 0 1 1 2 2 0 0 0 1 0 1 0 0 2 1 0 1 1 0 0 0 0 0 0 0 0 0 0 0 1 0 0 1 0 0 1 0 1 0 0 0 1 0 0 0 0 0 2 0 1 1 1 0 1 1 0 2 0 1 1 2 1 1 0 0 0 0 0 0 0 0 1 0 0 0 2 1 1 0 1 0 0 2 0 2 1 1 1 2 0 1 0 0 1 0 1 1 1 2 2 1 0 2 2 2 0 0 1 2 1 0 0 1 0 2 0 0 0 0 1 1 0 0 2 0 2 0 0 0 1 1 1 0 0 0 2 0 2 2 0 0 0 2 0 0 1 0 1 0 0 0 1 0 0 0 0 1 0 1 1 0 0 0 0 2 0 0 1 2 0 2 0 0 1 2 0 0 0 0 0 0 0 1
112 0 0 0 1 0 0 1 1 0 1 1 0 1 0 0 0 1 1 2 2 2 1 2 2 0 1 1 2 2 1 1 0 0 1 0 2 1 0 0 1 1 0 0 0 0 0 0 0 1 0 0 0 1 1 1 0 0 0 1 1 1 1 1 0 0 2 1 2 0 0 2 2 0 1 2 1 1 2 1 0 0 0 0 0 0 0 0 0 2 0 0 0 0 0 0 0 1 0 1 0 2 0 0 1 1 1 1 1 1 0 0 1 2 1 2 1 0 0 0 1 1 1 1 0 1 1 2 2 2 0 0 0 0 0 0 0 0 0 1 0 2 0 0 2 1 0 0 0 0 0 1 0 1 1 0 0 0 1 0 0 1 1 2 1 1 0 1 0 1 1 0 1 1 2 0 0 1 0 1 0 1 1 1 0 1 1 0 0 0 1 0 1 1 1 0 1 0 0 0 0 1 1 2 2 0 0 1 1 0 1 1 1 0 0 0 0 0 2 1 2 1 1 0 1 0 0 1 0 1 0 0 0 0 2 0 1 2 2 0 0 0 1 2 2 0 0 0 0 0 0 0 0 0 0 0 0 1 0 0 0 0 0 2 0 0 1 1 0 0 0 2 0 1 0 0 0 1 1 0 0 1 0 0 0 0 0 1 0 1 0 0 1 2 2 1 0 0 0 0 2 0 2 0 0 1 0 2 2 1 0 1 0 0 0 0 1 1 0 0 0 2 1 1 0 0 0 1 0 1 2 1 0 0 0 1 0 0 2 0 0 0 1 0 1 0 1 1 1 1 1 0 0 1 1 1 1 0 0 2 2 2 1 1 1 0 0 2 2 0 0 2 0 0 0 0 0 1 1 0 0 2 0 0 0 0 0 0 0 0 0 0 2 0 2 0 1 1 0 0 0 0 1 1 1 0 0 0 0 0 0 0 0 0 1 0 1 1 1 0 0 1 0 2 0 1 1 0 1 0 1 0 0 0 1 1 0 0 0 1 2 0 0 0 1 2 2 0 2 1 0 0 0 2 1 1 0 2 2 1 1 0 0 1 0 1 1 2 0 0 0 0 1 1 2 0 1 0 1 1 1 1 1 0 1 0 1 0 0 2 1 1 0 0 0 0 1 2 2 2 0 2 1 1 1 1 1 1 1 2 1 0 0 1 1 0 1 0 0 2 2 0 0 1 0 1 1 0 0 2 0 0 1 0 0 1 0 0 2 1 1 1 1 0 1 0 0 1 1 2 0 1 1 1 1 1 1 0 0 0 0 0 0 0 0 1 1 0 1 0 1 1 0 0 0 0 0 2 2 1 1 0 0 0 1 0 1 0 0 0 0 1 1 0 1 0 1 0 0 0 0 2 0 1 1 2 1 0 0 1 0 0 1 1 0 1 1 1 1 0 0 0 1 1 0 0 1 1 0 0 0 0 0 2 1 1 2 0 1 1 0 0 0 0 1 0 1 1 2 0 1 1 2 0 2 0 1 0 2 0 0 0 1 2 0 0 2 1 0 0 1 0 1 0 0 0 1 1 0 0 1 0 1 0 0 0 1 1 0 2 2 0 0 0 0 0 1 0 0 1 0 2 1 1 2 2 1 2 2 0 0 0 1 0 0 1 0 1 1 0 0 0 0 1 1 0 1 0 1 0 1 1 0 0 0 0 1 0 1 2 0 2 1 1 1 1 0 1 1 1 1 1 1 0 0 1 0 0 1 0 1 0 2 2 0 0 0 2 0 0 0 0 2 1 1 2 0 1 1 1 1 1 1 0 2 0 0 2 2 2 2 2 2 2 1 0 0 1 0 2 2 2 0 2 0 0 0 0 0 1 1 1 0 0 0 0 2 1 2 0 1 1 1 2 0 0 0 0 0 1 1 1 1 1 0 0 0 1 1 0 1 1 1 0 2 1 1 1 0 0 0 2 0 0 1 0 1 2 0 0 0 0 0 0 0 1 0 1 1 1 0 0 2 0 0 2 0 0 1 2 1 1 1 0 0 0 0 0 1 0 1 0 0 0 2 2 2 0 0 0 0 2 0 2 0 0 1 2 1 1 0 1 0 0 1 0 2 0 2 0 1 1 2 0 0 0 1 0 0 1 0 2 0 1 0 0 0 0 0 0 0 0 0 0 0 1 0 1 1 0 1 0 1 0 1 0 1 2 0 0 2 0 0 0 1 0 1 0 0 0 0 0 0 0 0 0 0 0 1 0 0 0 0 2 0 0 1 1 0 2 0 0 1 2 0 0 0 0 0 0 0 0
113 0 0 0 0 0 0 1 0 0 0 1 1 1 0 1 1 2 1 1 2 2 0 2 2 0 1 1 2 1 0 2 1 2 1 2 1 1 0 0 1 1 0 2 0 1 1 0 0 0 0 0 0 0 2 2 0 0 0 0 0 2 1 1 1 1 2 2 1 0 0 1 2 0 2 2 0 2 2 0 2 0 0 1 1 0 0 0 0 2 0 0 0 0 0 0 0 1 1 2 1 0 2 2 0 0 2 2 1 1 0 1 1 1 2 2 2 1 0 0 2 0 1 1 0 1 1 1 2 2 0 0 0 0 0 0 0 0 0 1 1 1 0 0 1 1 1 0 1 1 0 1 0 2 0 0 1 1 0 0 0 1 1 1 0 0 0 0 1 2 0 2 0 2 2 0 1 0 0 0 0 0 0 2 0 0 1 1 0 0 0 1 1 1 0 1 2 0 0 0 0 0 0 1 1 0 0 0 1 0 2 1 1 1 0 0 0 1 1 1 1 0 0 0 0 0 0 1 0 1 0 0 0 0 1 0 0 2 2 0 0 0 2 2 2 0 0 1 1 1 1 1 2 1 1 0 0 0 0 0 0 0 0 0 1 1 0 0 2 0 0 0 1 1 0 0 0 1 1 0 1 2 1 1 2 0 1 1 0 2 1 1 1 2 2 0 2 0 0 0 1 0 2 0 0 1 0 0 2 2 1 0 0 1 0 0 0 1 1 1 0 2 2 2 1 0 0 1 1 0 1 2 0 0 0 0 0 2 0 0 1 2 1 0 0 0 0 0 1 1 1 0 0 0 1 0 0 0 0 1 1 1 1 1 1 0 0 1 1 1 1 1 2 2 1 1 0 0 0 0 2 0 0 0 0 0 1 0 0 0 0 1 1 1 1 1 1 0 2 2 0 2 1 1 1 0 0 0 0 0 0 2 0 1 1 0 0 1 1 0 0 1 1 1 1 1 1 0 0 0 0 0 0 2 2 0 0 0 0 0 1 1 0 0 1 0 1 1 1 2 0 0 0 2 2 2 0 1 1 0 0 0 0 0 0 0 0 2 0 1 2 2 1 1 1 0 1 0 2 0 1 1 1 0 1 0 1 1 0 0 1 1 0 2 1 0 2 2 2 1 0 2 2 0 0 0 2 1 0 1 0 2 0 0 0 0 0 0 0 1 1 1 1 2 0 1 1 1 0 2 0 1 1 0 1 0 1 0 2 0 0 0 2 1 1 0 0 1 1 2 0 0 0 2 0 0 1 0 0 0 0 0 0 0 0 0 0 1 1 0 0 1 0 0 0 0 0 2 2 2 0 0 0 0 0 0 0 1 0 0 0 0 2 0 1 0 0 1 0 1 1 1 0 1 1 2 1 1 0 2 0 0 0 1 1 0 0 1 1 0 1 0 1 1 0 1 0 1 0 0 0 0 0 2 2 0 2 0 2 0 0 0 0 2 1 0 1 0 1 0 1 1 1 1 2 0 0 0 1 0 0 0 0 0 2 2 2 0 0 1 1 1 1 1 1 0 0 0 0 0 1 0 1 0 0 1 1 1 0 1 1 1 0 0 2 0 0 0 0 0 0 0 0 0 2 0 0 2 2 0 0 0 0 0 0 0 0 2 2 0 0 0 0 1 1 0 0 0 0 0 1 0 1 0 0 1 0 0 1 1 0 1 1 1 1 0 0 2 0 0 0 0 1 0 0 0 0 0 2 1 0 1 1 1 0 1 1 0 2 2 1 0 0 2 2 0 1 0 1 1 2 2 0 0 2 1 0 2 1 2 1 1 1 1 1 0 1 0 0 0 0 0 0 2 1 1 1 0 0 2 0 0 2 0 1 0 0 0 2 0 2 2 1 2 0 0 0 0 2 0 1 1 2 1 1 0 0 0 1 0 0 0 0 1 1 0 1 1 0 0 0 2 0 0 2 0 0 0 1 1 0 0 0 0 0 0 0 0 0 1 0 0 1 1 0 1 0 1 0 2 1 1 0 0 0 0 0 0 1 0 1 1 2 0 1 1 1 0 0 0 0 2 0 2 2 1 0 1 0 1 0 2 0 0 1 1 1 2 2 1 0 2 2 1 0 0 1 1 0 1 0 2 0 1 1 0 1 1 0 0 0 0 2 0 0 1 0 0 0 0 2 0 1 0 1 1 1 0 0 1 1 0 1 0 0 0 0 0 1 1 0 0 0 1 1 1 0 0 1 0 0 0 0 1 0 0 0 0 0 1 0 0 0 1 0 0 0 0 1 0 1 1
114 1 0 0 0 0 0 2 0 2 2 0 0 0 0 0 0 2 1 0 0 1 0 2 2 0 1 2 2 2 2 0 1 0 2 1 2 1 0 0 1 0 0 0 0 0 1 0 1 1 1 0 0 0 2 0 0 0 0 1 0 1 1 1 0 0 0 0 1 1 2 1 2 0 1 2 1 0 2 0 0 0 0 1 1 0 0 0 0 2 0 0 1 0 1 1 0 2 2 2 1 0 0 0 1 1 1 1 1 1 0 1 1 2 1 2 1 0 0 0 2 0 1 1 0 1 1 0 0 0 0 0 0 0 0 0 0 1 0 1 2 0 0 0 0 0 0 0 0 0 0 0 0 0 0 0 0 1 2 0 1 2 1 2 1 1 0 1 2 2 0 1 1 1 0 0 1 0 0 1 0 0 1 2 0 1 2 1 1 1 0 1 2 2 0 1 1 0 0 0 0 0 0 0 2 2 2 0 1 0 1 1 0 0 0 1 2 1 2 1 2 0 1 1 1 1 1 0 0 0 0 0 0 0 2 0 0 2 2 0 0 0 1 1 2 1 1 0 0 0 0 0 2 0 0 0 0 2 1 1 0 1 0 1 0 0 0 0 1 1 0 2 0 0 1 2 0 2 1 0 0 1 0 0 2 1 0 2 0 2 0 0 1 2 2 0 2 2 1 1 1 0 1 0 0 0 0 1 1 1 1 2 0 0 0 0 1 0 0 0 0 2 1 1 0 0 0 2 2 1 2 2 0 0 0 0 0 1 1 0 2 1 0 0 0 0 0 0 1 1 1 0 0 0 1 0 1 0 0 1 1 1 1 0 1 0 1 0 0 2 2 0 0 0 0 0 0 2 0 0 1 1 0 1 0 0 0 0 0 0 0 0 0 0 1 1 0 0 2 2 0 2 0 2 2 0 0 1 0 0 0 0 1 0 2 0 2 0 0 0 0 0 0 0 1 1 1 0 0 0 1 0 1 0 1 1 0 0 0 1 1 0 0 0 1 1 1 0 2 0 0 0 0 2 2 1 1 1 1 0 1 0 0 0 0 1 1 2 0 0 1 1 2 1 1 1 2 0 2 1 0 0 0 0 2 0 0 1 0 0 0 1 1 1 1 0 1 0 0 2 2 2 1 1 0 0 2 1 0 1 0 0 0 1 1 0 0 1 0 2 2 1 1 2 0 1 0 0 1 1 1 1 2 0 0 1 1 0 0 0 1 1 2 0 1 0 0 2 2 0 0 0 0 0 2 1 1 0 0 0 0 0 0 1 1 0 1 1 1 1 0 0 0 0 0 0 0 1 1 2 0 0 0 0 1 1 0 2 2 2 1 0 0 0 1 0 0 0 0 0 0 2 1 0 0 2 1 0 0 1 0 0 0 0 1 1 0 2 1 1 0 1 0 0 0 1 1 0 0 0 0 0 0 2 2 1 2 1 1 1 1 0 0 2 0 0 1 0 1 0 0 1 1 2 1 0 0 1 1 0 0 0 1 0 0 1 0 0 1 1 0 1 0 2 2 0 0 1 0 0 1 0 0 0 0 0 1 0 0 2 2 0 1 0 0 0 0 1 0 1 1 0 0 1 1 2 2 1 2 0 1 0 1 0 0 0 1 2 2 0 0 0 0 0 1 0 0 0 1 0 1 1 0 0 0 1 0 0 1 1 0 1 1 1 1 0 0 1 0 0 0 0 0 1 0 0 1 0 2 2 0 0 1 2 0 0 2 0 1 1 0 0 0 0 0 0 0 0 2 2 2 2 0 0 1 1 0 2 2 2 1 2 1 2 2 1 1 0 0 2 1 1 0 2 1 1 2 0 1 2 0 0 2 2 2 0 2 0 2 0 2 1 1 2 0 0 0 1 0 0 0 0 2 0 0 1 1 1 0 1 0 1 0 0 0 0 0 0 0 2 0 0 0 0 2 0 0 0 0 1 0 0 0 0 0 2 0 1 1 1 1 0 1 1 0 2 0 1 1 2 1 1 0 0 0 0 1 0 1 0 1 0 0 0 2 2 2 0 0 0 0 1 0 0 1 1 0 1 1 0 1 2 0 0 0 0 2 0 2 0 2 0 2 1 1 0 1 1 0 1 0 2 0 0 0 1 0 0 0 0 0 0 2 0 1 1 0 0 0 1 1 0 0 0 1 0 2 2 0 0 1 1 1 0 0 0 1 0 0 0 1 0 0 1 1 1 0 1 0 0 0 0 0 2 0 1 2 0 1 2 1 0 1 2 0 0 0 0 1 0 1 0
115 0 0 0 0 0 0 1 0 1 1 1 0 1 0 1 0 2 1 0 0 1 0 2 2 0 1 1 1 2 0 1 1 1 2 0 2 2 0 0 0 0 0 1 0 1 1 0 1 2 1 0 0 0 2 1 1 0 0 0 1 2 2 2 0 1 1 0 2 0 0 1 1 1 2 1 0 1 1 1 0 0 0 0 0 0 0 0 0 1 0 1 1 0 0 1 0 0 0 1 0 0 0 0 2 2 2 1 1 1 0 1 1 2 1 2 1 0 0 0 2 0 1 1 0 1 1 1 1 1 0 0 0 0 0 0 0 0 0 1 0 2 0 0 0 0 0 0 0 0 0 0 0 0 0 0 0 0 1 2 0 1 2 2 1 2 1 1 1 2 0 1 0 2 1 0 1 2 0 2 0 0 0 1 0 0 1 0 0 0 1 0 0 1 2 1 2 0 0 0 0 0 0 1 2 1 1 0 1 0 1 0 0 0 0 0 0 0 1 0 1 1 1 0 1 2 1 1 1 0 0 0 0 0 1 0 0 2 2 0 0 0 2 2 2 0 0 0 0 0 0 0 1 1 1 0 1 1 0 0 0 0 0 0 0 0 0 0 1 0 0 1 1 2 1 1 0 2 1 0 0 0 0 0 2 2 0 1 0 1 0 0 1 2 2 1 1 1 0 0 0 0 2 1 1 0 0 1 1 1 0 1 0 0 0 0 0 1 1 1 1 2 1 2 1 0 0 2 2 0 1 1 0 0 0 0 0 1 1 0 1 0 1 0 2 0 1 1 2 2 2 0 0 0 2 0 0 0 0 1 1 1 2 0 2 0 1 0 1 1 1 1 1 1 0 0 0 1 1 0 1 1 0 0 0 2 2 0 0 0 1 1 0 0 1 1 0 0 0 0 0 0 2 0 1 1 0 0 0 0 0 0 0 0 0 0 0 1 0 0 0 1 1 1 0 2 2 0 1 1 0 1 0 0 0 0 1 0 0 0 2 0 0 0 0 0 2 1 1 2 0 0 0 1 1 1 0 1 1 0 0 0 0 0 0 1 1 2 0 2 2 2 2 2 0 1 0 0 2 1 0 0 1 0 1 0 1 0 0 1 1 0 1 1 1 1 1 2 2 1 0 1 2 0 0 0 2 1 1 0 1 1 0 1 1 1 0 1 0 1 1 1 0 1 0 1 0 0 1 1 1 0 0 0 0 1 1 0 0 1 1 0 2 1 1 0 0 0 0 2 1 1 1 1 1 1 1 0 0 0 0 0 2 0 0 2 1 1 1 0 0 0 1 0 0 0 1 2 1 2 0 0 0 0 2 0 2 1 1 1 1 0 1 0 0 0 0 0 0 0 0 1 1 0 0 1 1 0 0 0 0 0 0 0 0 0 0 1 1 0 0 0 0 0 0 0 2 1 0 0 0 0 2 2 2 0 2 0 2 0 0 0 0 1 1 0 2 0 1 0 0 1 0 1 2 0 1 0 1 0 0 0 2 1 0 1 2 1 0 0 1 0 2 0 0 0 0 1 0 0 1 0 1 1 0 1 1 2 1 1 2 0 1 0 1 0 0 0 0 1 1 0 0 0 1 2 0 2 2 1 2 1 0 0 0 0 0 1 1 0 0 0 0 1 0 0 2 0 1 0 1 1 0 0 0 0 0 0 1 2 1 1 0 0 1 0 0 1 0 0 0 0 1 1 0 0 0 0 1 0 0 1 1 2 0 0 1 0 0 0 0 0 1 1 1 1 1 2 0 0 1 2 1 0 1 2 1 2 2 2 1 2 2 2 2 0 1 2 1 2 1 1 0 2 1 0 0 1 0 2 0 0 1 0 1 0 1 1 2 1 1 2 1 1 0 0 0 1 1 0 0 0 2 1 0 1 0 0 0 0 0 0 0 0 0 0 0 0 0 1 1 1 0 0 1 0 1 0 0 0 1 1 0 0 0 0 1 0 1 1 1 0 1 1 0 2 0 1 1 1 1 1 0 0 0 0 0 0 1 1 1 0 1 0 2 2 2 0 0 0 0 2 1 1 1 0 1 2 0 1 1 2 1 0 2 2 1 2 2 2 0 2 1 0 0 0 1 1 0 1 0 2 0 2 0 0 0 2 0 0 0 0 2 2 2 1 0 0 1 1 0 1 2 0 0 0 0 0 0 0 2 0 0 0 0 1 1 0 0 0 2 0 0 0 0 0 0 0 1 0 0 0 0 2 0 0 2 1 0 2 0 0 0 2 0 0 0 0 0 0 0 1
116 1 0 0 1 1 1 2 0 2 2 0 1 1 0 0 0 1 1 1 1 1 0 2 2 0 2 0 1 1 0 1 1 1 1 1 2 2 0 0 1 1 0 0 1 0 0 0 0 1 1 0 0 1 0 0 0 1 1 2 0 1 1 2 0 0 1 1 1 0 0 1 2 0 1 2 1 1 2 1 0 0 0 0 0 0 0 0 0 2 0 0 1 0 1 2 0 1 0 2 0 0 0 0 0 0 2 1 1 1 0 2 2 2 1 2 1 0 2 0 0 1 1 1 1 0 0 0 0 0 0 0 1 0 0 0 1 1 0 0 2 0 1 0 1 2 0 0 0 0 1 0 0 1 0 0 0 1 0 1 1 1 2 2 1 2 2 2 1 2 1 0 0 2 0 0 2 0 0 0 0 1 0 1 0 0 1 1 0 0 1 1 0 1 2 1 0 0 0 0 0 1 0 1 2 1 1 1 1 0 0 1 2 0 0 1 1 1 2 2 2 0 0 0 0 0 0 2 1 2 0 0 1 2 1 1 1 2 2 0 0 1 1 2 2 0 0 1 1 1 1 1 0 0 0 1 1 2 1 1 1 2 0 1 0 0 0 1 0 0 0 1 2 2 0 0 1 2 2 1 0 0 1 1 2 1 0 2 0 2 0 1 0 2 1 0 1 0 0 0 0 0 2 1 0 0 0 1 0 0 0 1 0 1 2 2 0 1 0 0 0 1 0 1 2 0 1 0 1 0 2 2 0 0 0 1 0 1 1 1 0 1 0 0 0 0 0 2 2 1 1 1 0 0 2 0 0 0 0 1 1 1 2 0 2 0 1 1 1 1 1 1 0 0 0 0 0 0 0 0 1 1 0 1 0 2 2 1 1 0 1 0 0 1 1 1 1 1 2 2 0 2 1 1 1 0 0 1 0 0 0 0 0 0 0 0 0 0 2 0 0 0 0 0 1 2 1 0 0 0 0 0 0 1 1 0 0 1 0 0 2 0 0 1 1 1 2 0 0 1 1 0 0 1 1 1 0 2 1 0 0 0 2 2 0 2 2 2 0 1 1 1 2 2 1 1 0 0 2 0 1 1 1 0 1 0 1 2 0 1 0 2 0 1 1 1 0 1 1 2 1 2 2 0 0 0 2 1 0 0 0 0 0 0 0 0 0 0 0 1 1 1 1 2 0 1 0 0 1 1 1 0 1 1 1 0 1 0 0 1 2 1 2 2 2 0 0 1 1 2 1 1 0 2 1 0 0 0 0 0 0 0 0 0 0 0 1 1 1 1 0 1 1 0 0 0 1 2 2 1 1 0 0 0 1 0 1 1 0 0 0 0 2 0 1 0 0 1 0 1 1 2 1 0 0 1 1 2 0 2 1 0 0 0 1 1 0 0 0 0 1 0 0 0 0 0 2 1 0 0 1 0 0 1 2 1 2 1 2 0 1 0 0 1 1 0 1 1 1 0 1 1 1 0 1 0 1 1 2 0 0 0 0 1 1 1 2 2 0 0 0 0 0 1 1 1 1 0 0 1 0 1 0 0 0 0 1 2 0 0 0 2 2 0 0 0 0 0 0 1 0 1 0 0 0 2 0 2 2 0 1 0 0 1 0 0 0 1 1 0 0 0 2 0 1 2 2 1 1 0 2 1 0 0 0 1 0 0 1 1 0 1 0 0 0 0 0 0 0 0 0 0 0 0 0 2 1 0 2 2 0 0 2 2 0 0 1 0 2 2 0 1 0 1 1 0 2 0 0 0 0 0 1 1 1 1 1 2 2 1 1 1 0 0 0 0 1 1 0 1 1 1 0 2 2 0 2 0 0 1 0 0 0 0 0 0 2 0 2 1 2 2 0 2 0 0 0 1 1 1 0 0 2 1 1 0 0 0 1 1 0 0 0 0 0 0 0 1 0 0 0 2 0 0 1 0 1 0 0 0 1 0 1 0 1 0 0 0 1 1 0 0 0 2 0 0 0 0 2 2 2 2 1 0 0 1 0 1 1 0 1 0 1 0 2 2 2 0 0 1 0 1 1 1 2 0 0 1 0 1 0 0 1 0 1 1 1 0 1 0 0 1 1 0 1 0 0 1 0 0 0 2 0 1 0 0 0 2 0 0 0 0 1 0 1 0 0 0 2 0 1 0 1 0 1 0 1 2 0 0 1 1 1 0 1 0 2 0 2 2 0 1 0 0 0 2 0 0 2 0 0 0 0 1 0 0 1 0 0 1 0 0 0 1 0 0 1 1 1 0 1 0
117 1 0 1 0 0 0 1 0 1 1 0 0 1 0 1 1 1 1 1 1 2 0 1 1 1 1 2 2 2 1 2 2 1 1 0 2 1 0 0 2 2 1 1 0 1 0 0 1 2 0 0 0 0 2 1 0 0 0 0 0 1 1 1 1 1 1 0 2 1 1 1 2 0 0 2 2 2 2 0 2 0 0 0 0 0 1 0 0 1 0 0 1 0 0 0 0 0 0 1 0 1 2 1 0 0 2 1 0 2 0 1 0 1 0 1 0 1 0 0 2 0 1 1 1 0 0 0 0 0 0 0 0 0 0 0 0 0 0 1 0 2 0 0 1 1 1 0 0 0 0 0 1 0 0 0 0 0 1 1 1 1 1 2 0 1 2 0 1 2 0 2 1 1 2 0 1 2 0 2 0 0 0 2 1 1 1 1 0 0 2 1 2 2 0 1 2 0 1 0 0 1 0 1 2 0 0 1 0 0 2 1 0 0 0 0 0 0 2 1 2 0 0 0 0 0 0 2 1 2 0 0 0 0 1 0 0 2 2 0 0 1 2 2 2 0 0 0 0 0 0 0 0 0 0 0 0 1 0 0 0 0 0 1 0 0 1 1 2 1 0 2 1 2 1 1 0 1 1 0 0 0 0 0 2 0 0 0 0 2 0 1 1 1 2 0 2 0 0 0 0 0 2 0 0 1 0 0 1 1 1 1 0 0 2 0 0 1 0 0 1 2 2 1 2 0 2 0 0 1 1 1 0 0 0 0 0 0 2 1 2 1 1 0 1 0 0 0 1 1 1 0 0 0 2 0 0 0 0 2 2 1 2 0 2 1 1 1 2 0 0 2 0 0 0 0 0 0 1 0 0 2 1 1 1 0 1 0 0 1 0 0 1 0 2 0 0 1 0 0 0 0 0 1 2 1 0 1 0 0 0 0 0 0 1 0 0 0 0 0 0 1 1 2 0 2 1 0 0 0 0 1 0 1 2 1 0 2 0 0 2 1 0 2 0 1 2 0 0 2 0 2 0 2 1 1 0 1 0 1 1 0 0 0 0 0 0 2 0 0 0 0 2 2 2 0 2 0 1 1 1 1 1 0 2 0 0 1 0 0 1 1 1 1 1 0 1 1 1 2 2 2 2 0 0 0 2 1 0 2 0 0 0 0 0 0 0 0 0 0 0 2 0 0 0 0 0 0 0 2 0 0 1 0 1 0 1 0 2 0 1 1 1 0 1 1 1 2 2 1 0 1 0 0 2 1 1 0 1 0 0 1 0 1 1 1 2 0 1 0 0 0 0 0 0 0 0 2 2 1 0 0 0 1 1 1 1 1 1 1 0 0 0 0 0 0 0 0 0 0 0 2 0 0 1 2 1 2 0 2 2 0 1 1 1 2 1 0 0 0 1 0 1 1 0 0 1 2 0 0 1 1 0 1 1 1 1 1 2 0 0 2 0 0 1 0 1 0 1 0 0 2 0 1 2 0 1 1 2 0 0 0 1 0 2 2 1 2 0 0 2 0 0 0 0 1 1 0 0 2 0 1 0 0 0 0 0 0 0 2 1 0 1 1 1 0 0 0 0 1 0 1 1 1 2 2 1 2 2 0 0 0 0 0 0 2 0 1 1 0 0 0 0 0 1 0 1 1 0 0 2 0 0 0 0 1 1 0 1 1 0 2 0 0 0 1 0 1 2 2 2 2 1 0 0 1 0 0 2 1 1 1 1 1 0 1 0 0 1 1 0 0 0 1 0 1 2 1 1 1 1 1 0 0 2 2 1 2 1 2 1 1 1 2 2 1 0 1 1 2 1 1 0 1 1 2 1 1 0 2 1 1 1 1 0 0 1 0 2 0 2 1 0 2 0 0 0 0 1 1 0 0 2 1 0 0 0 0 2 0 1 0 0 0 2 0 0 0 1 0 0 1 0 0 0 1 2 0 1 1 1 0 0 0 0 1 1 0 2 0 0 0 0 2 0 1 0 0 2 2 1 1 1 0 0 1 0 0 1 0 0 0 0 1 2 1 1 0 0 0 0 2 0 2 1 1 0 2 0 1 1 1 1 0 1 1 1 1 0 0 0 0 1 1 1 0 0 2 1 0 0 2 0 2 0 0 0 1 0 0 0 0 2 2 2 0 0 0 1 1 1 1 0 0 1 0 2 0 0 1 1 0 1 0 1 1 1 0 1 1 0 0 0 0 0 1 0 1 1 0 0 0 0 2 0 0 1 1 0 2 0 0 0 1 0 0 0 0 0 0 0 0
118 0 0 0 1 0 0 2 1 0 1 1 0 0 0 0 0 1 1 1 1 1 0 1 1 0 1 1 2 2 1 0 1 0 1 1 1 0 0 0 1 1 1 1 0 1 1 0 0 0 0 0 0 0 2 0 0 0 0 2 0 0 2 2 0 0 0 0 1 0 0 1 1 0 1 1 1 2 2 1 1 0 0 1 1 0 0 0 0 2 0 1 2 1 1 2 0 1 1 2 1 0 2 2 0 0 2 1 0 2 1 1 0 0 0 0 0 1 1 0 1 0 2 2 1 1 1 1 2 1 1 1 0 0 0 0 0 0 1 0 0 2 0 0 0 0 0 0 2 1 1 1 0 1 0 0 0 2 1 0 0 1 2 2 1 2 1 1 1 2 0 1 2 0 2 0 2 1 0 1 0 0 0 1 0 0 1 1 1 0 2 0 0 1 2 1 0 0 0 0 0 0 0 0 2 2 2 0 1 0 1 1 1 0 0 0 0 0 1 1 2 1 0 0 0 1 1 2 0 1 0 0 0 0 0 0 0 2 2 0 0 0 1 1 1 0 0 0 0 0 0 0 1 1 1 0 1 2 0 0 1 1 0 0 1 0 1 0 2 0 0 2 0 0 0 1 0 2 2 2 2 0 2 2 2 0 1 0 0 2 0 2 0 1 1 0 1 1 0 0 1 0 2 2 2 2 0 0 0 0 0 0 0 0 0 0 0 0 1 1 0 1 2 2 1 0 0 1 1 0 1 1 0 0 0 0 0 2 0 1 1 1 2 1 0 0 0 1 1 0 0 1 0 0 2 0 0 0 0 2 2 2 2 0 2 0 0 0 0 2 2 0 2 2 0 0 0 0 2 0 1 0 0 1 1 1 1 0 0 2 1 1 1 0 2 0 1 0 0 0 0 0 0 1 1 0 1 0 0 0 0 1 0 0 2 0 1 1 0 1 0 2 1 1 1 2 2 1 2 1 0 2 0 1 1 1 0 1 0 1 0 2 0 0 0 2 2 0 0 1 0 0 0 2 2 1 1 2 1 0 1 0 0 0 0 0 0 2 0 1 1 1 1 1 0 1 0 0 2 0 0 0 0 0 2 1 0 0 0 1 0 1 0 2 2 0 2 1 1 2 1 2 0 2 0 0 1 2 0 1 0 0 0 1 1 1 0 0 0 2 2 0 2 2 0 0 0 1 0 2 0 1 0 0 0 0 2 1 1 2 0 0 1 0 1 2 1 0 0 2 1 1 0 2 0 0 0 1 0 1 1 0 0 1 1 0 1 1 0 1 0 0 0 0 0 0 0 2 2 1 0 0 1 0 1 1 2 0 0 0 0 0 0 0 0 2 2 2 0 1 1 0 1 0 1 1 1 1 1 1 0 0 0 0 2 0 0 1 1 0 0 0 1 1 0 0 1 1 0 0 0 0 0 1 1 0 2 1 2 0 1 1 0 1 1 0 1 0 2 0 1 1 2 0 1 0 2 0 1 0 0 0 0 1 0 1 2 0 0 1 1 1 1 0 0 0 0 0 1 1 0 1 0 2 1 1 1 1 1 2 2 0 1 0 1 0 0 0 0 1 1 1 0 1 1 2 1 1 2 0 1 0 0 0 2 2 1 0 0 0 0 0 0 0 2 1 2 0 1 0 0 0 0 0 0 1 1 0 1 0 0 1 0 0 1 0 0 0 0 0 0 0 1 0 0 1 0 0 0 0 0 0 0 1 0 1 2 1 1 1 0 0 1 0 0 1 1 1 1 1 1 1 1 1 2 2 1 1 0 2 0 1 0 1 1 1 0 1 0 1 1 1 0 2 0 1 2 0 0 1 0 0 0 0 1 1 1 0 1 0 0 1 2 2 0 0 0 1 0 1 0 0 1 0 0 0 0 0 0 0 0 0 1 0 1 1 1 1 1 0 0 2 0 0 1 0 1 0 0 0 0 0 0 0 0 0 0 0 0 2 1 0 2 0 0 1 0 2 2 2 2 2 0 0 0 0 1 1 0 0 2 0 0 0 1 1 1 0 1 0 1 2 0 1 1 1 1 1 0 2 0 0 1 0 1 1 2 1 2 1 1 1 2 2 0 1 1 1 0 0 0 1 1 2 1 1 0 0 0 1 0 0 2 0 1 0 0 1 1 2 0 0 1 0 1 0 1 2 0 0 0 1 2 0 0 0 1 0 2 0 0 0 2 0 1 1 0 2 1 0 0 0 0 1 0 0 1 0 0 2 0 0 0 2 0 0 0 0 0 0 0 1
119 1 0 0 0 0 0 2 0 0 0 1 0 0 0 0 0 1 1 1 1 1 0 2 2 0 0 2 2 2 1 2 0 1 1 1 2 2 0 0 0 0 0 2 0 0 0 0 0 0 0 0 0 0 0 0 0 2 2 1 0 0 1 1 1 1 1 1 0 0 0 1 2 0 2 2 0 2 2 0 2 0 0 1 1 0 0 0 0 2 0 0 1 1 1 2 0 2 1 2 1 0 1 0 2 2 2 1 1 1 0 2 0 1 0 2 0 0 1 0 1 0 1 1 0 1 1 2 2 2 1 1 0 0 0 0 0 0 0 0 0 2 0 0 0 1 0 0 1 1 0 0 0 0 0 1 0 0 0 1 0 2 2 2 1 2 2 1 1 2 1 1 0 2 1 0 2 0 0 0 0 0 0 2 1 0 2 1 1 0 1 0 0 0 2 2 1 0 1 1 0 1 0 2 2 1 0 0 1 0 1 0 1 0 1 2 1 1 0 1 1 0 1 0 0 0 0 1 1 0 0 0 0 1 1 0 1 1 2 0 0 0 2 1 2 1 1 0 0 0 0 0 0 0 0 0 0 0 0 0 0 0 0 0 1 0 0 2 1 0 1 0 0 1 0 0 0 2 1 1 1 0 0 0 1 1 0 1 0 2 1 1 2 2 2 0 2 0 0 0 0 0 2 1 1 1 0 2 2 1 0 1 0 2 2 2 0 0 2 2 0 2 2 1 0 0 0 0 0 1 2 2 0 0 0 0 0 2 0 0 0 0 1 0 0 0 2 0 2 1 1 0 1 0 0 1 1 0 0 2 2 2 1 0 1 0 2 1 1 1 1 1 1 0 1 1 0 0 2 0 2 0 0 1 0 0 0 0 0 1 0 0 0 1 2 0 1 0 0 0 0 0 1 0 1 1 2 2 1 0 0 0 1 0 2 0 2 1 0 0 0 2 1 0 2 2 2 0 1 0 1 0 0 1 2 1 0 2 0 0 1 2 0 0 2 2 0 0 1 2 0 0 0 1 0 0 0 1 1 0 0 0 0 0 0 1 1 1 0 1 2 2 2 2 2 0 2 0 2 1 0 0 1 0 1 0 1 0 0 1 0 1 0 1 2 0 2 2 2 1 0 2 1 1 0 0 2 1 1 2 1 0 0 0 0 0 0 1 0 2 2 0 0 1 0 1 0 1 0 2 0 1 2 0 1 1 0 0 1 2 0 0 1 0 2 1 1 2 2 0 0 0 0 2 1 0 0 0 0 0 0 0 0 2 1 1 2 0 1 0 1 0 1 0 1 0 1 0 0 2 0 0 0 0 1 0 0 2 1 1 0 0 0 0 1 0 1 0 0 0 0 1 0 1 0 2 1 2 0 2 0 0 0 0 0 1 0 2 0 0 1 0 1 1 0 1 1 2 0 0 1 0 1 1 2 0 1 0 2 0 1 0 0 0 1 0 2 0 1 0 0 1 0 2 0 1 1 0 2 0 0 0 1 0 0 2 1 1 1 0 0 0 1 0 0 0 1 1 0 0 1 0 0 1 1 2 1 1 1 2 2 0 0 0 1 0 0 0 0 0 0 1 0 0 1 2 1 2 0 1 1 1 0 0 0 0 0 2 2 0 0 0 2 0 2 2 2 0 1 0 1 1 0 1 0 1 1 0 0 1 1 0 0 0 2 0 0 1 0 0 0 0 1 0 0 2 0 0 2 0 0 1 2 1 0 0 1 0 2 2 1 0 0 1 1 2 1 2 0 0 1 2 0 0 1 1 1 2 0 2 0 0 0 1 1 1 0 2 0 1 1 1 0 1 1 1 0 1 0 2 0 0 0 0 0 0 2 1 1 0 1 1 0 2 0 0 0 2 0 0 0 0 1 0 0 0 0 1 2 0 1 0 0 0 0 0 0 0 1 0 0 1 0 0 1 0 1 0 0 0 0 0 0 0 0 0 0 0 2 0 1 0 1 1 0 1 0 1 1 2 1 1 0 0 0 0 0 0 0 1 1 0 1 0 2 2 2 0 0 0 0 2 0 1 0 0 2 1 0 1 0 2 0 0 0 0 2 1 2 1 0 2 1 1 1 0 2 0 0 0 0 2 0 1 1 1 1 0 0 1 1 0 2 2 2 0 0 0 0 0 2 0 0 2 0 0 2 2 0 0 2 0 1 0 0 0 0 0 0 0 1 0 0 0 0 2 0 0 1 0 0 0 0 2 0 0 2 1 0 2 0 0 0 1 0 0 0 1 1 0 0 1
120 0 0 0 0 0 0 2 0 2 2 0 0 0 0 0 0 1 1 1 1 1 0 1 1 0 1 2 2 2 2 1 1 1 2 0 2 1 0 0 2 2 0 0 1 0 0 0 1 0 0 0 1 1 0 0 1 0 1 0 1 2 2 2 1 1 2 1 1 1 1 1 2 1 2 2 0 1 2 0 1 0 0 2 2 0 0 0 0 2 0 1 1 0 1 1 0 1 0 1 0 2 1 1 0 0 2 1 1 1 0 1 1 1 1 1 1 0 1 0 1 0 2 2 0 2 2 1 1 1 0 0 0 0 2 2 0 0 0 0 1 1 0 0 0 1 0 0 1 1 0 0 0 0 0 0 0 2 1 1 1 0 0 2 1 1 1 0 0 0 0 0 2 0 1 0 1 0 0 0 0 0 0 2 0 0 2 0 0 0 2 0 0 0 1 2 1 0 0 0 0 0 0 0 2 2 2 0 1 0 2 0 1 0 0 0 0 0 1 0 1 1 1 0 0 1 1 2 0 2 0 0 0 0 0 0 0 1 1 0 0 0 1 1 1 0 0 1 1 0 0 0 0 0 0 0 0 1 0 0 0 0 0 1 0 0 0 1 2 1 0 2 1 2 0 0 0 2 1 0 0 0 2 2 2 0 1 0 0 2 0 1 1 2 2 0 1 0 0 0 0 0 2 0 0 0 0 0 0 0 0 0 0 0 2 0 2 0 1 1 0 2 0 1 0 0 1 1 1 0 2 2 0 0 0 0 0 2 0 2 1 1 1 0 1 0 0 0 1 1 1 0 0 0 2 0 1 0 0 1 1 1 1 0 1 0 1 0 0 2 2 0 1 1 0 0 0 0 1 0 1 2 0 0 0 0 0 0 0 0 1 0 2 0 2 0 0 1 1 1 0 1 0 2 2 0 0 0 0 0 0 1 0 0 1 0 1 1 0 0 0 1 0 0 2 2 1 0 0 0 0 0 1 1 0 0 0 0 0 0 1 0 0 2 2 1 1 0 2 2 0 0 0 1 1 1 0 2 0 0 2 0 0 0 0 0 0 2 0 1 1 1 2 2 1 1 0 0 2 0 1 1 0 0 2 1 0 0 1 0 1 1 0 1 1 0 2 2 1 1 1 1 1 2 1 1 1 1 0 0 0 0 0 1 1 0 0 0 0 1 1 1 0 2 1 1 0 0 0 2 0 0 0 0 2 0 1 0 1 0 2 2 2 1 2 1 0 1 1 1 0 1 0 2 0 1 0 0 0 0 0 0 1 0 1 1 2 2 1 1 1 1 1 0 1 0 1 2 2 1 0 0 1 0 0 1 1 0 0 0 1 1 0 0 1 0 0 0 0 0 0 2 2 0 0 1 1 2 0 0 1 0 1 1 0 1 1 1 1 0 0 0 0 0 0 0 2 1 0 0 0 0 0 2 1 2 2 0 2 0 0 1 0 0 2 0 0 0 1 0 0 1 0 0 2 0 2 0 2 0 0 0 0 1 0 0 1 1 0 1 0 1 1 0 0 1 2 1 0 0 1 0 0 1 0 1 2 0 0 1 1 1 0 0 0 0 0 0 0 1 0 1 0 0 1 2 0 2 2 0 1 0 0 0 0 1 0 1 1 0 0 0 0 0 1 0 0 0 1 0 2 1 0 0 0 0 1 0 0 0 0 0 0 0 0 1 0 0 0 0 0 1 1 0 0 0 0 0 1 0 0 1 2 2 0 0 2 2 0 0 0 0 1 1 1 1 1 2 0 0 1 1 0 0 1 2 1 2 2 2 0 2 2 2 2 0 1 1 1 0 0 1 0 0 2 1 2 1 0 2 0 0 1 1 1 0 2 0 2 0 1 2 1 2 0 0 0 2 0 0 0 0 1 0 0 2 0 0 0 0 0 0 1 0 1 1 1 1 0 0 0 2 0 0 1 1 1 2 0 0 2 0 0 0 0 0 1 0 2 1 1 0 1 1 0 2 0 1 2 2 1 1 0 0 0 0 1 0 0 0 2 0 0 0 1 1 1 0 1 0 0 1 0 0 1 1 0 1 0 2 0 0 0 0 1 0 2 1 2 2 0 2 1 1 0 0 1 1 0 0 0 0 0 2 0 0 0 1 0 0 0 0 2 1 2 1 0 0 0 0 0 2 0 0 1 0 2 1 0 1 0 1 0 0 1 1 1 0 1 1 1 1 0 0 0 1 0 0 1 0 0 0 0 2 0 0 0 0 0 1 0 0 0 1 0 1 0 0 0 0 0 0
121 1 0 0 1 0 0 2 0 0 0 0 0 0 0 0 0 0 0 0 0 0 0 2 2 0 1 2 2 2 1 2 1 1 1 1 1 0 0 0 1 1 1 1 0 0 2 0 0 0 0 0 0 1 1 1 0 0 1 1 0 1 2 2 0 0 1 0 2 1 0 1 2 0 2 2 0 1 2 0 0 1 0 0 0 0 0 0 0 2 0 0 0 0 1 1 0 2 0 1 0 1 0 0 1 0 2 1 1 1 0 1 0 1 0 1 0 0 1 0 1 0 1 1 1 0 0 1 2 2 0 0 0 0 1 1 0 0 0 1 1 2 0 0 1 2 0 1 1 1 0 0 0 0 0 0 0 1 1 0 0 2 0 1 1 2 0 1 1 1 0 1 0 2 0 1 1 0 0 0 0 0 0 2 0 0 2 1 1 1 1 1 0 0 2 1 1 0 1 0 0 1 0 1 2 2 1 0 1 0 2 1 0 0 0 0 0 0 1 0 1 1 0 1 2 0 0 0 0 0 1 1 2 2 1 1 0 2 2 0 0 0 1 2 2 0 0 0 0 0 0 0 0 0 0 0 0 1 0 0 0 0 0 1 1 1 0 0 1 0 0 1 0 1 0 0 0 2 2 2 1 0 1 1 1 0 1 2 0 2 0 2 1 2 2 0 2 1 0 0 1 0 2 1 1 0 1 0 2 0 0 0 0 0 1 0 0 0 1 1 0 1 0 2 1 0 0 0 0 1 1 1 0 0 0 1 0 1 1 0 1 1 2 0 0 0 0 2 2 2 2 0 0 1 1 1 2 0 0 1 1 1 1 0 1 0 0 2 2 0 0 2 0 0 0 0 0 2 0 0 0 1 0 0 1 0 1 0 0 0 0 0 1 0 2 0 0 1 0 0 0 0 0 1 1 0 1 0 0 0 0 0 0 0 0 2 0 0 0 0 0 1 0 0 1 1 0 0 0 0 0 0 0 1 1 0 0 1 0 0 2 0 1 1 2 1 1 0 2 0 0 0 0 1 1 0 1 0 0 0 0 0 0 0 0 1 1 1 0 1 1 1 2 2 1 0 1 0 1 1 1 0 1 1 2 1 0 0 1 0 0 0 0 2 1 0 2 1 1 2 1 2 2 0 0 0 2 1 1 2 0 0 0 0 0 0 0 0 0 0 0 1 1 2 1 0 0 0 1 1 1 0 1 0 1 1 1 0 2 0 1 0 2 0 2 1 0 1 1 1 0 0 0 2 2 0 0 0 1 0 0 0 0 1 1 0 2 2 1 1 1 1 1 0 1 0 1 1 1 2 0 0 0 0 1 0 1 2 1 1 0 0 2 0 0 0 0 0 0 0 0 1 1 0 0 1 1 1 0 0 0 0 0 1 1 0 0 1 0 0 0 0 0 0 0 1 0 2 0 0 0 0 0 0 2 1 2 1 2 0 0 1 0 1 2 0 0 1 0 0 0 2 0 0 1 1 2 0 0 0 0 0 0 0 2 2 1 0 1 0 1 0 1 0 0 0 0 0 0 0 1 0 0 0 0 1 2 1 0 1 2 0 0 1 1 0 0 0 0 1 0 1 0 0 1 2 0 1 1 0 0 0 0 0 1 0 1 2 2 0 0 0 1 0 2 2 2 1 0 1 1 0 0 0 0 0 1 0 0 1 1 1 0 0 0 1 0 0 0 0 0 0 1 0 0 1 0 0 1 0 0 1 2 1 1 0 0 1 0 0 0 2 0 0 0 0 1 0 0 0 0 1 0 0 1 1 0 2 1 2 0 1 1 1 1 0 2 1 0 1 0 0 0 2 0 1 0 0 0 2 0 0 2 1 2 0 1 1 2 0 2 1 2 1 0 0 0 1 0 0 1 0 0 1 1 2 1 0 0 1 0 0 0 0 0 0 0 0 0 0 0 2 1 0 1 0 2 0 1 1 0 0 0 0 0 1 0 0 1 1 0 0 2 0 0 1 0 2 1 1 0 0 2 0 0 1 0 0 0 0 2 0 1 0 2 2 2 0 0 0 0 2 0 1 1 1 0 1 1 0 1 2 1 0 1 0 2 0 2 1 0 2 1 0 0 0 1 0 0 0 0 2 0 1 0 1 1 1 0 0 0 0 2 1 1 0 1 0 0 0 2 0 0 0 2 0 2 1 0 0 2 0 0 0 1 0 2 0 1 1 0 0 0 0 0 0 0 0 2 1 1 0 0 2 0 1 1 1 0 2 0 0 1 2 0 0 0 0 0 0 0 1
122 1 0 0 0 1 1 1 0 1 1 0 0 0 0 0 0 0 0 0 0 1 1 2 2 0 1 2 2 2 2 1 2 2 0 1 1 1 0 0 0 0 1 0 0 0 0 0 0 0 0 0 2 0 1 0 0 0 0 1 1 1 0 1 1 1 1 0 0 0 0 1 2 0 2 2 0 0 1 0 0 0 0 1 1 0 0 0 0 2 0 1 1 1 1 1 0 1 1 1 1 0 0 0 2 2 2 1 1 1 0 1 1 2 1 2 1 0 2 0 0 0 2 2 0 0 0 0 0 0 0 0 0 0 1 1 1 0 0 0 2 0 0 0 2 1 0 0 1 0 0 1 0 0 0 0 1 1 1 0 1 0 0 2 0 1 1 1 0 1 1 0 1 1 1 0 2 0 0 0 0 0 0 1 1 1 0 1 0 1 1 1 0 0 1 1 1 1 0 0 0 0 0 2 2 0 0 1 1 0 1 1 1 1 0 0 0 1 2 1 2 1 1 0 1 1 1 0 0 1 0 0 0 1 2 1 0 0 1 1 0 1 2 2 2 0 0 0 0 0 0 0 1 0 0 1 0 1 1 2 0 1 1 1 0 0 0 0 1 0 0 0 1 2 0 1 0 1 1 0 0 1 0 0 0 0 0 0 0 1 1 0 0 2 1 0 2 0 1 0 1 0 2 1 1 0 1 0 0 0 0 1 0 0 1 0 0 1 1 1 0 2 1 1 1 0 1 1 0 1 1 2 0 0 0 0 0 2 0 1 2 1 1 0 0 0 0 1 1 2 1 1 1 0 1 1 1 1 0 2 2 2 2 0 2 1 0 0 1 1 1 1 1 1 0 0 0 1 0 1 2 1 0 2 0 0 1 0 0 0 0 0 0 0 1 1 0 0 1 1 0 1 0 2 2 0 0 0 0 0 0 0 0 0 0 0 0 0 1 0 0 0 0 0 0 2 1 0 2 0 2 1 0 1 1 0 0 1 0 1 1 1 0 0 1 2 2 0 2 1 0 0 0 2 1 1 0 2 2 2 2 0 0 0 0 1 1 2 0 1 1 1 1 1 0 0 1 1 1 1 0 0 2 2 1 1 0 1 1 1 0 2 0 0 0 0 1 0 0 2 2 2 1 1 0 0 2 2 0 0 0 1 0 0 0 0 1 0 0 0 0 2 0 2 1 1 0 1 0 2 1 1 1 1 0 1 0 0 2 2 1 1 1 1 2 0 0 1 1 1 0 1 0 2 0 1 0 0 0 1 1 0 1 1 1 1 2 0 0 0 2 2 0 0 0 0 0 2 2 0 0 0 1 0 1 1 2 1 0 0 0 0 0 0 0 0 0 0 0 0 0 2 0 0 2 2 0 0 0 0 1 0 0 1 1 1 0 0 0 0 1 0 1 1 0 0 1 2 0 0 1 0 0 2 1 1 2 0 2 0 0 1 0 0 2 0 0 1 0 1 0 2 1 1 1 0 1 0 1 1 1 1 2 1 0 1 1 1 1 0 0 0 0 0 2 0 1 2 2 2 2 1 0 1 0 0 2 1 0 1 1 1 0 0 0 0 0 0 0 1 0 1 0 0 2 1 1 1 1 0 0 0 0 2 0 2 1 1 1 0 0 0 0 0 1 0 1 0 1 0 1 0 0 1 0 2 1 0 0 0 0 0 0 0 0 1 0 1 1 1 1 1 0 0 0 2 0 0 1 1 0 0 1 1 0 1 1 1 1 1 0 0 0 0 0 0 0 1 1 2 2 1 0 0 1 2 0 2 0 2 0 0 2 2 2 0 2 0 0 1 1 1 0 1 2 1 0 1 0 1 0 0 1 1 1 0 1 0 2 0 2 2 2 2 0 0 0 1 2 0 0 0 1 0 0 0 0 1 1 0 1 1 0 0 0 0 0 0 1 0 0 1 0 0 2 0 0 0 0 0 0 0 1 0 1 2 0 0 2 0 0 0 0 2 0 2 0 1 2 2 2 2 0 0 0 0 1 0 0 0 2 0 1 0 1 1 1 0 0 1 0 1 1 0 2 2 0 2 0 2 0 1 0 0 1 0 2 1 2 1 1 1 2 2 0 0 2 1 0 0 0 1 0 2 0 0 0 0 0 0 0 0 0 2 1 0 1 0 2 0 2 0 1 0 1 0 1 0 0 0 2 0 1 0 1 1 1 0 0 0 2 0 1 0 1 1 0 1 1 0 0 0 0 1 0 0 1 2 0 2 0 0 1 2 0 0 0 0 0 0 0 0
123 0 0 0 1 0 0 2 1 1 1 0 0 0 0 0 0 1 1 0 0 1 0 2 2 0 0 2 2 2 2 0 1 1 1 1 2 1 0 0 0 0 1 1 0 1 1 0 0 0 0 0 0 0 2 0 0 0 0 0 1 2 1 1 1 1 2 0 0 0 0 1 2 0 1 2 1 0 2 0 0 0 0 1 1 0 0 1 1 2 0 1 2 1 0 2 2 2 2 2 0 0 2 2 0 0 2 1 1 1 0 2 0 0 0 0 0 0 0 0 2 0 0 0 0 0 0 0 2 2 1 1 0 0 0 0 0 0 1 0 1 0 0 0 1 1 0 0 0 0 0 0 0 1 0 0 0 0 1 0 2 1 2 2 0 2 1 1 1 2 0 1 1 1 1 0 2 1 0 1 0 0 1 1 0 1 1 0 0 0 2 0 1 1 1 2 0 0 0 0 1 0 0 2 2 1 1 0 2 0 2 1 0 0 0 1 1 0 1 1 1 0 1 1 1 1 1 1 0 1 1 1 0 0 0 0 1 1 1 1 0 1 2 1 2 1 1 0 0 1 1 1 1 1 1 0 0 2 2 2 0 2 0 0 0 0 0 0 2 0 0 2 1 2 0 0 0 1 2 1 1 0 2 2 2 0 1 1 0 2 0 0 0 2 2 0 1 0 0 0 0 0 2 1 1 0 0 0 1 1 1 0 0 0 2 0 0 0 1 0 0 1 1 1 1 0 1 2 2 0 2 0 0 0 0 0 0 0 2 0 0 0 1 0 0 0 0 1 2 1 1 1 1 0 1 1 1 0 0 2 2 2 1 0 1 1 1 0 2 0 0 2 0 0 0 0 0 1 0 1 2 1 0 1 0 0 0 1 1 1 0 0 1 1 2 1 1 1 0 0 0 0 0 2 2 0 0 0 1 1 1 1 0 0 2 0 2 0 0 2 0 2 1 0 2 1 1 2 2 0 0 1 0 0 1 1 0 0 0 0 2 0 0 0 1 1 1 1 2 1 0 0 0 1 1 1 0 1 1 2 2 0 0 0 0 0 0 1 0 0 1 1 1 1 1 0 0 1 2 1 0 0 2 1 1 1 1 0 2 0 2 2 0 2 1 0 2 1 1 2 1 2 2 1 1 1 1 1 0 0 0 0 0 1 1 0 0 0 0 2 2 0 0 1 0 1 1 1 0 2 0 1 1 0 0 0 0 1 2 2 1 1 2 0 2 1 0 1 1 1 0 0 0 0 1 1 1 1 0 1 1 0 0 0 0 1 1 1 1 0 0 1 1 0 1 0 1 1 1 1 0 0 0 0 0 0 0 2 0 0 0 1 0 1 2 0 1 0 0 0 0 2 0 0 0 2 0 0 0 1 0 0 0 1 1 1 0 2 1 0 1 0 0 0 0 0 2 2 0 0 1 0 1 2 2 0 1 0 2 0 0 2 0 0 2 0 0 1 1 0 1 1 1 0 1 0 2 0 1 0 0 0 1 0 1 1 0 1 0 1 0 1 1 0 0 0 1 1 0 0 1 0 0 0 1 2 1 1 0 0 1 1 0 0 1 0 0 0 0 1 0 1 0 0 2 1 0 1 1 0 0 0 0 0 0 1 0 0 0 0 0 0 0 0 1 1 1 0 0 0 0 0 1 0 0 1 0 0 1 1 1 0 0 0 0 1 0 0 0 0 0 0 1 0 0 1 1 0 2 0 0 2 1 2 0 0 1 1 0 0 0 0 0 0 0 1 1 0 1 1 1 1 1 1 2 2 1 0 0 2 0 2 2 2 1 0 0 0 0 1 0 1 0 2 2 2 0 1 0 1 0 0 1 0 1 0 0 1 2 1 1 2 1 2 0 0 1 2 1 0 0 0 2 1 0 0 0 1 2 0 1 0 2 0 2 2 2 0 1 0 0 2 0 0 1 0 1 0 0 0 1 0 2 0 2 1 0 0 2 1 1 0 1 2 0 0 0 0 1 2 2 2 0 0 0 0 1 1 0 0 2 0 1 1 2 0 1 0 0 0 0 2 0 1 1 0 1 1 0 2 0 0 1 0 1 1 1 1 1 1 0 1 1 1 1 0 2 0 1 0 1 1 0 2 0 0 0 1 0 0 0 1 1 1 1 0 0 1 0 0 1 0 1 0 1 0 1 2 0 0 2 0 1 0 0 0 0 1 2 1 1 0 0 0 0 0 0 0 2 0 0 0 0 0 0 0 0 2 0 2 0 0 0 1 0 0 0 0 0 1 2 0
124 0 0 0 0 1 1 2 0 1 1 1 0 2 1 1 1 1 0 0 0 1 0 2 2 0 1 2 1 2 1 0 1 1 2 1 2 0 0 0 2 2 0 1 0 0 0 0 0 1 1 0 1 1 0 1 0 1 1 2 0 0 0 0 0 0 2 0 0 0 0 0 2 0 2 2 0 1 2 0 1 0 0 1 1 0 0 0 0 2 0 0 1 1 0 2 0 2 2 2 1 0 0 0 0 1 1 1 1 1 0 1 2 2 2 2 2 0 0 0 1 1 1 1 0 1 1 1 1 1 0 0 0 0 1 1 1 0 1 1 0 2 0 0 1 1 0 1 1 1 0 0 0 0 0 0 1 1 0 0 0 1 2 2 0 1 1 0 0 1 0 1 0 2 0 0 2 1 1 0 0 1 1 2 0 1 2 2 0 0 2 1 0 0 2 0 2 0 0 0 0 1 0 1 2 2 1 1 0 0 0 2 1 0 1 1 1 0 1 0 2 1 1 0 0 1 1 1 0 1 1 1 1 0 1 0 0 2 2 0 0 1 1 2 2 0 0 1 1 0 0 0 1 0 0 0 1 2 0 0 0 0 0 2 2 2 0 0 2 0 0 1 2 2 1 1 0 2 2 1 1 0 0 0 0 0 0 1 0 1 0 1 0 1 2 0 2 2 0 1 0 0 2 1 0 0 2 0 0 1 1 0 0 0 0 0 0 0 0 0 0 0 2 0 2 1 1 2 1 0 0 2 0 0 0 0 0 1 1 0 1 1 2 0 1 1 0 1 2 2 2 0 1 0 1 1 1 0 0 1 1 1 2 0 2 1 1 1 1 1 1 1 0 0 0 0 0 0 2 0 1 1 0 1 1 1 1 0 0 2 1 1 0 0 2 0 0 0 1 1 0 1 2 0 1 1 0 0 0 0 0 1 0 0 0 0 0 0 1 0 0 0 0 1 1 1 0 0 0 0 0 0 1 1 1 0 0 1 0 0 2 0 0 0 0 1 2 0 1 1 0 0 0 1 0 0 0 1 1 1 1 0 0 0 0 1 1 1 0 0 1 1 1 1 1 0 1 1 2 1 1 1 1 1 2 1 0 1 0 1 1 1 0 1 1 0 2 1 1 2 1 1 1 1 0 0 1 1 0 1 0 0 0 0 0 1 0 1 0 1 1 1 1 1 1 0 0 1 0 2 0 1 1 1 1 0 0 0 1 1 0 0 0 0 1 1 0 1 1 1 0 0 0 1 2 1 0 1 0 1 1 0 0 0 0 1 1 0 2 0 1 1 1 0 0 0 1 0 0 2 0 0 0 0 0 0 0 2 1 1 0 1 2 0 0 0 0 0 0 0 0 1 2 1 0 2 1 2 0 1 1 0 1 1 0 1 1 1 1 0 1 0 0 0 0 0 1 1 0 0 0 1 1 2 1 0 2 0 2 0 0 1 0 0 1 0 1 1 0 0 0 2 0 1 2 0 1 0 1 1 1 0 2 0 2 2 0 0 0 1 0 1 1 0 0 1 2 0 1 2 0 0 0 0 0 0 0 1 0 1 1 1 0 0 0 0 0 0 0 0 0 1 0 1 2 1 2 0 1 0 0 0 0 0 1 1 0 2 1 0 1 0 1 0 2 1 1 0 0 0 1 0 0 0 0 0 1 0 0 2 2 1 0 0 0 0 0 0 0 0 0 0 0 0 0 1 0 0 2 0 0 1 2 2 0 0 1 1 1 1 0 1 0 0 0 0 1 0 1 1 1 1 0 0 1 1 0 1 1 2 1 2 1 2 2 1 1 0 0 1 1 2 0 2 1 1 1 0 0 1 0 0 2 2 2 0 2 0 2 0 2 2 0 2 0 0 0 2 0 0 0 0 2 1 0 1 1 1 0 0 1 0 0 0 0 0 0 1 1 0 0 1 0 1 1 0 1 0 0 0 0 0 0 0 0 2 0 0 1 1 0 0 1 1 0 1 0 1 2 1 0 0 0 0 0 0 1 0 1 0 1 0 0 0 2 2 2 0 1 0 1 1 0 2 1 1 1 2 0 2 0 1 0 0 2 2 2 2 2 1 0 1 2 1 0 0 1 1 0 1 0 2 0 1 0 1 0 1 0 0 0 0 2 0 0 0 0 0 0 1 1 0 1 0 2 0 2 2 0 0 1 1 0 0 1 0 1 0 0 0 1 0 0 0 0 1 0 0 2 0 2 2 0 1 0 0 0 1 0 2 0 0 0 2 0 0 0 0 0 0 0 1
125 0 0 0 0 0 0 2 1 1 2 0 0 1 0 0 0 1 1 1 1 1 1 2 2 0 1 0 0 2 1 0 0 0 0 1 1 0 0 0 2 2 0 2 0 1 1 0 0 1 0 0 0 0 2 0 2 0 0 0 0 1 1 1 0 0 0 1 2 1 1 1 2 0 1 2 1 0 2 0 0 0 1 0 1 0 1 0 0 1 0 0 0 0 0 1 1 1 1 2 1 0 0 0 0 0 2 1 1 1 0 1 1 1 1 1 1 0 0 0 1 1 2 2 1 1 1 2 2 2 0 0 0 0 0 0 0 0 0 0 0 2 0 0 2 2 1 0 0 0 0 0 0 0 0 0 0 0 1 0 0 1 1 2 1 2 0 1 1 1 0 1 2 0 0 0 2 1 0 1 0 1 0 2 1 1 1 1 0 0 1 1 0 0 2 1 1 0 0 0 0 0 0 2 2 1 1 0 0 0 0 1 1 0 0 0 0 0 2 0 2 2 0 0 1 0 0 2 1 0 0 0 0 0 0 0 0 2 2 0 0 0 2 2 2 0 0 0 1 1 1 1 0 1 1 0 0 0 0 0 0 0 1 0 0 0 0 0 1 0 0 1 1 2 0 1 0 1 2 1 0 0 0 0 2 1 0 1 0 1 0 0 1 2 2 0 2 0 0 1 1 0 2 1 0 1 0 0 1 1 0 1 0 1 2 0 0 1 0 0 0 2 1 0 0 0 0 1 0 2 1 1 0 0 0 0 0 2 0 0 2 1 1 0 0 0 0 0 1 0 0 0 0 1 0 1 1 0 1 1 2 2 1 0 1 1 1 1 1 1 1 1 0 0 0 0 0 0 1 0 0 0 0 0 1 0 0 0 0 0 0 0 2 1 2 1 1 2 0 0 0 0 1 1 2 1 1 0 0 0 0 0 0 0 0 0 0 0 1 0 0 0 1 1 0 2 1 1 2 0 0 1 0 0 0 0 0 1 0 0 2 0 0 0 0 2 2 0 1 0 0 0 0 0 0 0 0 0 0 0 0 0 1 0 0 1 1 2 0 0 1 1 2 2 0 0 0 1 2 0 1 0 1 0 1 0 1 1 1 0 2 2 1 2 2 0 2 1 1 2 1 2 1 1 0 0 1 2 1 1 0 0 1 1 1 0 0 0 0 0 1 1 0 2 1 1 1 1 1 1 1 1 0 0 0 1 0 0 1 1 0 0 2 2 2 1 1 0 0 2 1 1 0 2 0 0 0 0 1 1 0 0 1 0 0 1 2 1 1 1 0 1 0 0 0 0 0 2 2 2 0 0 0 0 2 0 2 1 0 0 1 0 0 0 0 0 0 0 0 0 0 2 0 0 0 2 1 0 0 1 0 0 0 0 1 0 0 2 0 0 1 0 1 1 0 0 1 2 0 0 1 0 0 1 2 1 2 2 2 0 0 1 0 1 0 0 2 0 0 0 0 2 0 1 1 0 1 0 1 0 0 0 0 0 0 2 1 1 1 0 0 0 2 0 0 0 1 1 1 1 2 0 0 2 1 1 1 2 0 0 0 2 0 0 2 0 0 0 0 1 0 2 1 0 1 2 0 1 2 0 0 0 0 0 0 1 2 2 1 0 1 0 0 0 1 0 0 0 1 0 0 0 0 0 0 0 0 0 0 0 0 0 0 0 1 0 1 1 0 0 0 0 0 0 0 1 2 0 0 0 0 0 1 1 0 1 1 0 2 2 1 0 0 0 0 1 1 0 0 0 1 2 0 0 2 1 0 2 2 2 2 2 2 2 2 0 0 1 1 0 0 0 0 2 0 1 0 1 0 2 0 0 1 0 0 0 0 0 2 0 2 2 2 2 0 0 0 1 0 0 0 0 0 1 0 1 0 0 0 0 0 0 0 0 0 0 0 0 0 0 0 1 0 0 0 0 2 0 0 0 1 0 0 0 1 0 0 0 1 0 1 0 1 1 0 1 0 1 1 2 2 2 0 0 0 0 0 0 0 1 0 0 0 0 2 2 2 0 1 0 0 0 0 2 2 1 0 2 0 2 0 1 1 0 2 2 1 1 0 0 0 0 2 2 0 0 0 1 1 0 0 1 0 1 0 0 0 2 0 0 0 0 2 1 1 2 0 0 1 1 0 0 2 0 0 0 0 1 0 0 2 0 0 0 0 0 0 0 1 0 0 0 0 0 0 1 0 0 2 0 0 0 0 2 0 0 2 0 0 0 0 0 0 2 0 0 0 1 1 1 1 0
126 1 0 0 0 1 1 1 0 1 1 1 0 1 0 1 0 1 1 0 0 1 0 2 2 0 0 1 2 2 1 1 1 1 0 2 0 2 1 1 2 1 1 0 0 2 1 0 1 2 0 0 0 1 1 1 0 0 0 1 0 2 1 1 1 0 1 1 2 1 1 0 2 0 2 2 0 2 2 1 1 0 0 0 0 0 0 0 0 2 0 0 0 0 1 1 0 1 1 1 1 0 1 1 1 1 1 1 1 1 0 2 1 1 0 1 0 0 1 0 1 0 2 2 0 2 2 2 2 2 0 0 0 0 0 0 0 1 0 2 1 1 0 0 1 1 1 0 1 0 1 0 0 1 0 0 1 1 0 0 1 0 1 2 1 1 0 0 2 2 0 2 0 2 2 0 2 1 0 1 0 1 0 2 0 0 2 1 0 0 0 1 1 1 0 1 1 0 0 0 0 0 0 0 2 2 2 0 2 0 2 1 0 0 0 0 0 0 0 0 1 1 0 0 0 0 0 0 0 0 0 0 0 0 1 0 0 2 2 0 0 0 1 1 2 0 0 0 0 0 0 0 1 0 0 0 0 2 1 1 0 1 0 0 1 0 0 0 1 0 0 0 1 1 0 1 0 2 1 1 2 0 1 1 2 1 1 1 0 2 1 1 1 1 2 0 1 2 1 1 1 0 2 1 0 0 1 0 1 1 0 1 0 0 0 0 0 1 0 0 1 2 2 1 1 0 2 1 2 0 2 1 0 0 0 0 0 1 1 2 2 1 0 0 0 0 1 1 2 0 0 0 1 1 0 2 2 0 0 2 1 1 1 0 1 2 0 1 2 0 0 2 1 1 0 0 0 0 0 0 1 1 0 1 0 1 2 0 0 1 0 1 1 0 2 0 1 1 0 0 0 0 0 1 1 0 1 0 0 0 0 1 0 0 0 0 0 0 1 1 0 1 2 0 1 2 0 0 0 0 0 1 0 0 1 1 0 1 0 0 2 0 1 1 0 1 2 0 2 1 0 0 0 2 2 1 1 2 1 1 1 0 0 0 0 0 0 2 0 1 1 1 2 2 1 0 1 0 2 0 2 2 0 0 2 0 0 1 0 0 1 1 0 2 2 1 1 2 2 2 1 2 2 0 0 0 2 2 0 0 0 1 1 1 1 0 0 0 0 1 1 1 0 2 1 1 1 1 0 2 0 1 2 1 0 1 1 0 1 0 1 2 1 1 1 1 1 2 2 2 0 0 0 2 0 1 0 0 1 1 1 1 1 0 0 1 1 1 1 0 0 0 1 0 1 0 1 2 2 0 1 0 0 0 1 0 0 2 0 0 1 0 1 0 0 0 0 1 0 2 2 1 1 1 0 1 1 1 0 1 0 0 0 0 2 1 1 0 0 0 1 0 0 0 0 1 1 2 0 0 0 0 0 2 1 1 2 0 2 0 0 0 0 1 0 0 2 0 1 0 0 2 0 2 2 0 0 1 1 0 0 0 0 1 1 1 1 2 0 0 0 0 0 0 0 1 1 1 2 2 1 1 1 1 1 1 1 1 0 1 1 1 0 1 0 0 0 0 0 2 0 1 0 0 1 2 0 1 2 0 0 0 0 0 0 1 1 1 1 0 0 0 0 1 1 0 1 0 1 0 1 1 0 0 0 0 1 0 0 2 1 1 0 0 0 1 0 0 0 0 0 0 0 0 0 2 0 0 2 2 0 0 2 2 0 0 0 1 1 1 0 1 1 2 2 2 1 2 0 0 1 1 1 1 2 2 1 2 2 2 0 2 2 2 0 0 0 2 0 1 1 1 0 2 1 0 1 1 0 2 0 0 0 0 0 0 2 0 1 0 1 1 1 2 0 0 0 1 1 0 0 0 2 1 0 0 0 1 0 0 1 1 0 0 0 0 0 0 0 0 1 1 0 0 2 0 1 0 0 0 1 0 1 0 1 1 0 0 0 1 0 0 0 2 0 2 0 2 2 2 1 1 0 0 0 0 1 0 0 0 2 0 0 0 1 0 1 0 0 0 0 1 0 1 2 1 1 1 0 2 0 1 0 0 2 1 0 1 1 0 0 1 1 0 0 0 0 1 0 1 0 2 1 2 1 1 0 2 0 0 0 0 1 1 1 0 1 1 0 1 1 0 2 0 0 0 0 2 0 0 0 1 0 1 1 1 1 0 0 0 2 0 2 0 0 0 0 0 2 1 1 0 0 2 0 0 1 0 0 2 0 0 0 2 0 0 0 1 2 0 0 0
127 0 0 0 1 0 0 0 0 1 1 1 0 0 0 0 0 0 0 2 2 2 0 2 2 0 1 0 0 1 0 1 2 2 2 0 2 1 0 0 1 1 0 0 1 0 1 0 0 0 0 0 0 1 1 1 0 0 0 1 1 2 1 1 1 1 2 1 1 0 0 1 1 0 1 1 1 1 1 0 1 0 0 0 0 0 1 1 0 2 0 1 1 0 1 2 0 1 1 1 0 0 1 1 1 0 2 0 1 1 0 1 0 1 0 1 0 0 1 0 1 0 2 2 0 0 0 0 2 0 0 0 0 0 0 0 0 1 0 1 0 2 0 0 2 2 1 0 1 1 0 1 0 1 0 0 0 1 0 1 0 2 0 2 0 0 1 1 1 1 0 1 0 2 1 0 1 1 0 1 0 0 0 2 0 0 2 2 1 1 0 2 0 1 2 1 2 1 1 0 0 0 0 1 2 1 1 0 1 0 1 1 1 1 0 0 0 1 1 0 0 0 0 0 1 2 1 1 0 1 1 1 1 1 0 1 0 0 2 1 0 1 2 1 1 0 0 0 1 1 1 1 0 0 0 1 1 2 0 0 0 0 0 0 0 0 0 0 1 1 0 2 0 2 0 0 0 1 2 0 0 0 2 2 2 0 1 1 0 2 0 1 0 1 2 1 1 0 0 1 1 0 2 1 1 0 1 0 1 1 1 1 0 0 1 1 0 1 0 0 0 1 1 0 1 0 2 2 1 0 1 2 0 0 0 0 0 2 0 0 0 0 1 0 0 0 0 1 1 1 1 0 1 1 0 1 1 1 0 1 1 1 2 0 2 0 1 1 1 1 1 1 0 0 0 0 0 0 0 0 1 0 0 0 0 1 2 0 0 0 0 0 0 0 2 0 0 0 0 0 0 0 0 2 2 0 1 0 0 0 0 1 1 1 0 0 0 0 0 0 0 0 0 0 1 2 1 0 0 0 0 0 0 1 2 1 0 1 0 1 1 1 0 1 1 1 2 0 2 0 0 0 0 2 2 1 1 2 2 0 1 0 0 0 0 0 0 1 0 0 1 1 2 2 0 2 0 1 2 0 0 0 1 0 1 0 1 0 1 1 2 2 0 1 1 0 2 1 1 2 1 2 1 1 0 0 1 1 0 1 0 1 0 1 1 0 1 0 0 1 0 1 2 1 0 0 0 2 0 2 0 2 1 0 2 0 1 1 2 2 1 1 0 0 0 0 1 0 0 2 1 1 0 0 2 2 0 1 0 0 0 0 0 1 1 0 1 1 1 1 0 1 0 0 0 0 0 1 1 2 0 0 0 0 1 1 1 1 0 0 0 1 0 0 1 0 1 1 0 1 1 2 0 0 0 2 1 0 0 0 0 0 0 1 0 0 1 1 1 1 0 0 0 0 0 0 1 1 0 0 0 1 0 1 2 0 2 0 2 0 0 0 0 1 1 0 1 0 1 0 0 1 1 0 1 0 2 0 2 0 0 0 1 1 0 1 0 1 1 0 1 0 0 0 1 0 1 1 1 1 1 0 0 1 1 2 1 2 0 0 1 2 0 0 1 0 0 1 0 2 0 1 0 0 0 2 1 1 2 0 0 0 0 0 1 0 0 0 0 0 0 0 0 0 2 0 0 0 2 0 0 0 0 0 0 0 1 0 1 2 1 1 0 0 1 0 0 0 1 0 0 0 0 0 0 0 2 0 2 1 0 1 2 1 0 0 0 1 1 1 0 0 1 1 1 0 1 1 1 1 1 1 0 0 2 2 1 2 2 2 2 2 1 1 1 0 0 0 0 1 1 2 0 2 1 0 1 0 1 2 0 0 0 0 0 0 1 1 2 0 1 2 1 2 1 0 0 2 1 0 1 1 2 0 0 1 1 1 1 0 1 1 1 0 1 1 1 0 1 0 0 1 0 0 0 0 2 1 0 0 0 0 1 0 1 1 1 0 1 1 1 0 1 0 0 2 0 1 1 1 1 1 0 0 0 0 0 0 1 0 1 1 0 1 1 1 1 0 0 0 0 1 1 1 2 1 0 1 0 2 0 0 0 1 1 1 1 1 1 1 0 1 0 0 0 0 0 1 0 1 0 2 1 2 1 1 0 1 0 0 0 0 2 0 0 0 0 0 0 2 0 0 1 1 0 0 1 2 0 0 1 1 1 0 1 0 1 0 1 0 2 0 0 0 0 0 0 0 1 0 0 0 0 1 0 1 2 0 0 1 0 0 0 1 0 0 0 0 0 0 2 0
128 0 0 0 1 0 0 1 0 1 1 1 1 2 0 2 0 1 1 1 1 1 0 1 1 0 1 2 2 2 2 0 1 1 1 0 2 0 0 0 1 1 0 0 0 0 0 0 0 1 1 0 0 0 2 1 0 0 1 1 1 2 1 1 1 1 0 0 1 1 1 1 2 0 1 2 1 1 1 0 0 0 0 1 1 0 0 1 1 2 0 1 2 0 0 0 0 0 0 2 0 0 0 0 1 1 2 1 1 1 0 2 0 1 0 1 0 0 0 0 2 0 1 1 0 0 0 1 2 1 0 0 0 0 1 0 0 0 0 1 0 2 0 0 0 0 0 0 0 1 0 1 1 0 0 0 0 2 0 0 1 0 2 2 0 1 2 0 1 2 0 2 1 1 1 0 2 1 0 0 1 2 0 2 2 2 0 2 0 0 2 2 1 1 1 1 1 0 1 0 0 1 0 2 2 0 0 0 2 0 2 1 0 0 0 1 1 0 2 0 1 1 0 0 0 0 0 1 0 0 1 1 0 0 1 0 0 2 2 1 0 1 2 1 2 0 0 1 0 1 1 1 2 0 0 0 0 2 1 1 0 1 0 0 0 0 1 0 2 1 0 1 0 0 0 0 0 0 1 0 0 0 0 0 0 1 0 0 0 2 0 2 0 2 2 0 2 0 0 1 0 0 0 0 0 0 0 0 1 1 1 0 0 0 0 0 1 0 0 0 1 1 1 2 0 0 0 1 1 1 1 0 0 0 0 0 0 0 2 0 0 0 1 0 0 0 0 0 2 1 1 0 0 1 1 1 1 0 1 0 1 1 1 0 1 1 1 1 1 1 1 1 1 1 0 0 0 0 2 0 1 1 0 1 0 1 1 0 0 0 0 0 2 0 1 2 0 1 1 1 0 1 0 1 1 0 2 0 0 0 0 0 0 0 0 0 0 0 1 0 1 1 0 0 0 2 2 0 1 1 0 2 0 0 1 1 0 2 0 0 2 1 0 0 2 1 1 0 2 1 0 0 0 0 0 0 0 1 1 0 0 0 2 2 0 2 2 2 0 2 2 2 2 2 2 0 1 0 0 1 0 0 0 0 2 0 0 0 0 1 0 1 1 1 1 1 1 2 2 2 0 2 2 0 0 0 1 0 0 1 0 0 1 0 0 0 2 0 1 2 2 0 0 1 0 1 0 1 0 2 0 1 0 0 0 0 0 0 0 0 0 0 0 0 2 0 0 1 1 2 0 0 0 1 2 1 0 0 0 0 0 0 2 0 0 2 2 1 0 1 0 1 1 0 0 0 1 1 1 2 0 0 0 0 2 0 2 2 0 0 0 0 0 0 0 0 0 1 0 2 2 1 1 0 0 1 1 0 0 1 0 0 2 2 0 2 2 1 1 0 0 0 1 1 0 0 1 1 0 0 0 0 0 0 2 1 1 0 2 0 0 0 0 0 2 0 1 0 1 0 1 1 0 2 1 1 1 1 2 0 0 0 1 1 0 1 1 0 1 1 0 2 1 1 1 0 1 0 0 0 1 0 0 1 1 1 0 2 0 0 2 0 0 0 1 0 0 0 0 0 0 1 0 0 1 2 0 2 2 0 1 0 0 0 0 1 1 0 0 0 0 0 1 0 1 1 1 1 0 1 1 0 0 0 0 0 0 0 0 0 0 0 0 0 2 0 1 0 1 1 1 1 1 0 0 1 0 0 1 0 0 0 1 1 0 1 2 0 1 1 0 0 1 1 1 0 2 1 0 0 0 1 2 1 2 1 0 2 1 2 0 1 1 1 0 0 0 0 0 1 1 2 0 2 2 2 1 0 2 2 0 0 1 1 1 0 1 0 2 0 2 2 0 2 0 0 0 1 1 1 0 0 1 1 1 0 0 2 1 0 1 1 1 0 1 1 1 0 0 0 0 2 0 0 1 0 1 1 0 0 2 0 2 0 2 1 1 0 1 0 1 0 0 2 0 1 0 0 1 1 1 1 0 0 0 0 1 1 0 0 2 0 0 0 2 2 2 0 1 0 1 1 0 1 1 0 1 1 0 1 0 1 0 1 2 1 2 1 2 1 1 1 1 0 0 0 1 1 1 1 1 1 1 1 2 2 2 1 0 0 0 0 2 1 1 0 0 0 2 0 1 0 2 0 0 0 0 2 0 1 1 0 0 0 1 0 1 0 1 1 0 0 0 1 1 2 0 1 1 0 0 0 0 1 0 0 0 1 0 1 0 0 1 1 0 0 0 1 1 0 0 0
129 0 0 0 1 0 0 2 0 2 2 0 1 1 0 0 0 1 0 1 1 1 0 2 2 0 1 2 2 2 2 1 1 1 2 0 2 1 0 1 1 1 2 2 0 1 1 0 1 1 0 0 0 0 2 0 2 0 0 1 1 2 1 1 0 0 0 1 1 0 0 2 2 0 1 2 1 1 2 0 0 1 1 1 2 0 0 0 0 2 0 1 1 0 0 1 0 2 0 1 0 1 0 0 2 1 1 2 0 2 0 2 0 0 0 0 0 0 1 0 1 0 0 0 0 0 0 1 2 0 0 0 0 0 0 0 0 0 1 0 0 2 0 0 1 0 0 0 0 0 0 1 0 1 1 2 0 0 0 1 0 2 2 2 1 2 1 0 1 2 1 1 0 2 0 1 1 0 0 0 0 0 1 2 0 1 2 0 0 0 1 0 0 1 2 1 2 0 0 0 0 0 0 0 2 1 1 1 0 0 2 1 1 0 0 1 0 0 2 2 2 0 0 0 0 1 1 1 0 1 0 0 0 0 2 0 0 1 2 0 0 0 1 2 2 0 0 0 1 1 1 1 1 0 0 0 0 2 2 2 0 2 0 0 1 0 0 1 0 0 1 1 1 1 1 1 0 1 1 0 0 1 0 0 1 0 0 1 0 2 0 1 1 2 2 0 2 1 0 0 1 1 2 2 2 1 0 1 0 1 0 1 0 0 1 0 1 0 2 2 0 2 1 2 1 0 1 2 1 0 1 1 0 0 0 0 0 2 0 0 0 0 0 0 0 0 1 0 1 1 1 0 0 0 2 0 1 0 0 1 1 1 2 0 2 1 0 1 1 1 1 1 2 2 1 1 0 0 1 0 2 0 0 0 0 0 0 0 0 0 0 0 1 0 2 0 1 0 0 0 0 0 0 2 2 0 0 2 0 0 0 0 0 0 0 1 0 0 0 0 1 1 0 0 1 1 1 0 1 1 0 2 0 0 1 1 0 1 0 0 2 1 0 0 1 2 1 0 2 0 0 1 0 2 2 2 0 1 1 1 1 0 0 0 0 0 0 2 0 1 2 2 2 1 0 1 0 0 2 1 1 1 0 0 2 0 0 0 1 1 1 2 0 1 2 2 0 0 0 2 2 2 1 1 0 0 1 2 0 0 0 0 0 1 1 0 1 0 0 2 2 0 1 2 0 1 1 1 1 1 1 1 1 1 0 1 0 0 1 0 1 1 0 0 2 0 0 0 0 2 1 1 0 1 1 1 0 1 1 0 0 0 0 0 0 0 0 0 2 0 1 2 1 0 0 0 1 2 2 0 0 0 0 0 1 1 1 1 0 0 0 0 1 1 1 0 2 0 0 1 1 1 2 0 0 1 1 2 0 1 0 0 1 2 0 2 1 0 0 0 1 0 0 0 1 1 1 1 0 0 0 0 1 2 2 1 2 0 1 1 1 0 0 0 2 0 1 0 1 0 0 1 1 0 1 0 2 1 1 1 1 1 1 0 1 2 2 1 1 0 0 0 1 0 0 0 0 1 2 2 1 2 0 0 0 1 2 1 0 1 0 1 0 1 1 0 0 0 0 2 1 2 0 0 1 2 0 2 1 0 0 0 0 1 0 1 0 1 1 0 0 0 0 0 2 0 1 0 0 0 2 0 0 0 0 0 1 0 0 1 1 1 0 0 0 1 0 1 2 1 0 1 1 0 0 2 1 0 1 0 1 0 1 1 0 1 1 0 2 2 0 0 0 0 0 0 1 2 0 0 1 1 0 0 0 2 0 2 1 2 0 1 1 2 2 1 1 0 0 0 0 2 0 2 2 1 1 0 0 0 0 0 2 2 2 0 2 2 2 0 2 0 0 2 0 0 0 1 0 0 0 0 2 0 0 1 1 0 2 1 1 0 0 0 0 0 0 0 0 1 0 1 0 0 2 0 0 0 1 1 1 0 0 0 0 1 1 0 2 1 0 0 1 2 0 0 0 1 1 1 1 1 0 0 0 0 0 1 1 0 1 0 1 0 1 1 1 0 1 0 0 1 0 2 2 1 0 1 0 1 1 1 0 0 1 1 2 2 2 1 0 1 0 0 0 0 1 2 1 0 1 1 0 2 0 0 0 1 1 0 0 0 1 1 0 0 1 0 1 0 2 0 1 0 1 1 1 2 0 0 0 1 1 0 0 1 0 0 0 0 2 0 0 0 0 0 0 1 1 0 0 0 0 0 0 0 2 1 0 2 0 0 0 0 0 0 0 0 0 0 2 0
130 1 0 0 0 0 1 2 0 1 1 1 0 0 0 0 0 2 1 1 1 1 0 2 2 0 2 2 2 2 1 2 0 0 1 2 2 2 0 0 0 0 1 1 0 1 0 0 0 0 0 0 0 1 1 1 0 0 0 1 0 1 1 1 0 0 1 2 1 0 0 1 2 0 2 2 0 1 2 0 1 0 0 0 0 0 0 0 0 2 0 0 1 1 0 1 0 0 0 0 0 0 1 1 1 1 2 2 1 2 0 1 1 2 1 2 1 0 0 0 2 0 2 2 0 2 2 2 2 2 0 0 0 0 0 0 0 0 1 0 0 2 0 0 0 0 1 0 1 1 0 1 1 0 0 0 0 0 0 1 0 1 0 2 1 1 2 1 2 2 0 0 0 2 1 0 2 2 0 2 0 0 0 2 1 1 1 0 0 0 0 0 0 0 1 2 1 0 0 0 0 1 1 1 2 2 1 1 1 0 2 0 1 0 0 0 0 0 2 1 2 0 1 0 0 1 1 1 0 1 1 1 0 0 1 0 0 2 2 0 0 0 2 1 1 0 0 0 0 0 0 0 1 1 1 0 0 1 0 0 0 0 0 1 0 0 0 0 1 1 0 1 1 1 1 0 0 2 2 2 2 0 1 1 1 0 2 2 0 2 0 0 0 2 1 1 0 1 0 1 2 0 2 0 0 1 0 1 1 0 0 0 0 0 0 1 1 1 0 0 0 2 1 2 1 0 1 2 2 0 1 1 0 0 0 0 0 1 1 2 1 0 2 0 0 0 0 0 2 1 1 0 0 2 0 2 2 0 1 0 1 1 2 0 2 0 0 2 2 0 0 2 1 0 1 1 0 0 0 0 2 0 0 1 0 0 0 0 0 0 1 1 1 0 1 1 0 0 0 0 0 0 0 1 1 0 1 1 0 0 0 0 0 0 1 0 1 1 0 0 0 1 0 0 0 2 2 0 1 1 0 1 0 0 0 0 0 1 0 0 1 1 0 0 1 2 2 0 2 1 0 1 0 1 2 1 1 2 1 1 1 0 0 0 0 0 0 1 0 0 1 1 1 0 1 0 0 0 2 1 1 0 2 1 0 0 1 1 0 0 1 1 0 1 1 0 2 1 1 1 1 1 2 1 1 1 1 1 0 1 0 2 0 0 0 0 1 0 0 1 1 1 0 2 1 1 1 0 1 1 1 0 2 1 0 1 0 0 1 1 0 0 1 1 1 2 1 1 1 1 0 0 0 2 0 0 0 0 0 0 0 0 1 0 0 1 0 0 0 0 0 0 1 0 1 0 1 1 1 2 0 0 1 0 0 1 1 1 0 0 1 0 1 0 1 0 0 0 0 0 0 2 0 0 0 2 0 0 0 0 2 0 0 1 0 1 0 0 0 0 0 0 0 0 0 1 1 0 0 0 0 0 0 1 2 0 2 1 2 0 0 1 0 2 0 0 0 0 1 0 0 1 1 1 2 0 2 1 2 0 0 0 2 0 1 2 2 0 1 1 0 1 1 0 0 0 0 1 0 0 0 1 1 0 0 2 0 1 0 0 1 0 0 0 0 0 0 0 0 2 1 1 0 0 0 2 0 1 2 1 1 1 0 1 1 0 0 0 0 0 0 0 1 0 2 0 0 0 0 0 1 0 1 0 0 0 1 0 0 0 0 0 1 1 2 0 1 1 0 0 0 0 0 0 0 2 1 0 2 0 0 2 2 2 0 0 2 0 2 2 1 0 0 1 1 0 2 0 0 0 0 0 0 0 1 0 0 1 1 2 0 2 0 1 1 1 0 1 0 1 1 1 0 2 1 1 0 0 0 2 2 2 0 0 0 0 2 1 2 0 1 1 0 2 0 0 0 1 0 1 0 0 1 1 0 0 0 0 0 0 0 0 0 0 0 0 0 1 0 0 0 2 0 0 1 1 1 0 0 0 1 0 1 0 1 2 1 0 1 1 0 0 1 1 0 2 0 0 1 2 2 2 0 0 0 0 0 0 0 1 2 0 0 0 2 1 1 0 1 0 0 1 0 2 2 1 0 1 0 1 0 1 0 0 2 2 2 2 2 2 0 2 2 2 0 0 1 1 0 0 1 1 1 1 0 0 1 0 0 0 0 0 2 1 1 2 0 0 1 0 2 0 2 0 1 0 1 2 1 0 2 0 1 0 0 0 1 0 1 1 0 1 2 0 0 0 0 2 0 0 0 0 0 2 0 0 1 1 0 2 0 0 0 0 0 0 0 0 0 0 1 0
131 1 0 0 1 0 0 1 0 0 0 2 1 1 0 1 1 2 1 1 2 2 0 0 0 0 1 2 2 2 2 0 2 1 0 1 1 2 0 0 0 0 0 1 0 1 0 0 0 1 0 0 1 1 0 0 1 0 1 1 0 1 1 1 2 2 1 1 1 0 0 2 1 0 1 1 1 2 2 2 0 0 0 1 1 0 0 0 0 2 0 2 0 0 0 0 0 1 1 1 1 0 0 0 1 1 2 2 1 2 1 1 1 2 1 2 1 2 0 0 2 1 2 2 0 2 1 2 2 1 0 0 0 0 0 0 0 1 0 1 0 2 0 0 1 1 1 0 0 0 0 1 0 1 0 0 0 1 0 0 1 0 2 2 1 2 1 1 1 2 0 1 1 1 0 0 2 1 0 1 0 0 0 2 0 0 2 1 0 0 1 1 0 0 2 1 1 0 1 0 0 1 1 1 2 1 1 0 1 0 1 0 1 0 0 0 0 0 1 1 1 0 1 0 0 1 1 0 0 0 0 0 0 2 2 2 0 2 2 0 0 0 1 2 2 0 0 0 0 0 0 0 0 1 1 0 1 0 0 0 0 0 0 0 0 0 0 0 1 1 0 2 1 1 0 0 0 2 1 1 1 0 1 1 1 0 0 0 0 2 1 0 1 2 2 0 2 1 0 1 0 0 2 1 0 0 0 0 1 1 0 1 0 1 1 1 0 1 0 0 0 1 1 2 0 0 0 0 0 0 2 2 0 0 0 0 0 0 2 1 1 1 1 0 1 0 0 0 0 0 0 0 1 0 0 0 0 0 1 1 1 1 0 0 0 0 0 0 1 1 1 1 1 1 0 0 0 0 0 0 2 0 0 1 1 0 0 0 0 0 0 0 1 0 2 0 1 0 0 0 0 0 0 2 2 0 0 1 1 1 1 1 0 0 1 0 0 0 1 0 0 0 2 1 0 1 1 0 0 0 0 1 0 0 1 1 0 1 0 0 0 2 0 0 1 1 1 0 1 2 0 0 0 2 1 0 1 1 1 0 1 0 0 0 0 1 1 1 0 0 1 1 2 2 2 0 2 0 2 0 0 0 0 0 2 0 0 0 0 0 0 0 0 2 2 0 2 2 2 2 1 2 2 0 0 0 2 1 0 2 0 0 0 1 1 0 1 0 0 1 1 0 1 1 0 1 0 1 0 2 0 1 1 0 0 0 1 0 0 1 0 0 1 0 1 0 0 1 1 1 0 0 0 2 0 1 0 0 0 0 0 0 0 1 1 1 2 0 2 0 0 0 0 0 0 0 0 1 1 2 0 0 2 0 0 2 2 0 0 0 0 0 1 1 1 0 2 0 0 0 0 1 2 1 0 2 1 1 1 1 1 0 0 0 2 0 0 0 0 0 1 0 0 0 0 0 2 0 0 0 0 0 0 1 2 1 2 1 2 0 0 0 0 0 1 0 2 0 2 0 2 0 0 0 1 0 2 0 1 0 0 0 0 1 0 1 0 1 0 0 1 0 1 0 0 0 0 2 1 1 2 1 1 1 1 1 0 1 0 1 2 0 0 0 1 0 0 0 0 0 0 0 1 0 2 1 1 2 2 0 0 0 0 1 0 1 0 2 2 0 0 0 0 0 0 0 0 0 0 0 1 0 0 0 0 0 1 0 1 2 1 1 0 0 0 0 0 0 0 0 0 0 0 0 0 2 1 0 0 0 0 0 1 2 0 0 2 0 2 2 0 1 1 1 0 1 0 1 1 1 1 1 1 1 2 1 1 2 2 2 0 2 1 2 2 1 0 0 0 0 0 0 0 2 1 2 1 1 0 1 0 0 1 1 1 0 2 0 1 1 1 1 1 2 0 0 0 1 0 0 1 0 1 0 0 0 0 0 0 0 0 0 1 0 2 1 1 0 0 1 1 0 0 0 2 0 0 0 0 0 1 0 0 0 0 1 0 0 2 1 2 0 1 1 0 0 0 0 1 2 2 2 0 0 0 0 0 0 0 0 2 0 0 1 2 2 2 0 1 0 2 2 1 0 2 2 0 2 0 0 2 1 0 0 1 1 1 1 2 2 0 2 2 1 0 1 2 1 0 1 0 2 0 1 0 0 0 1 1 1 0 0 1 0 0 0 0 0 0 1 0 1 1 0 0 1 2 2 0 0 2 0 0 1 0 0 1 1 2 1 1 0 0 0 0 0 0 1 0 1 0 0 0 0 0 0 0 0 0 0 0 0 0 0 0 0 0 0 0 1 1 0
132 1 0 0 0 0 0 1 0 1 1 1 1 1 0 0 0 1 0 1 1 1 0 2 2 0 1 2 2 2 1 1 1 0 2 0 2 1 0 0 0 0 1 1 0 1 0 0 0 0 0 0 1 0 1 1 0 0 0 1 1 2 1 1 1 1 1 0 2 1 1 1 2 0 1 2 1 0 1 0 0 0 1 0 1 0 1 1 1 2 1 1 0 0 1 2 1 1 0 1 0 0 0 0 1 0 2 1 1 1 0 2 0 1 0 1 0 0 1 0 1 0 2 2 0 1 1 1 2 1 0 1 1 0 0 0 0 0 2 0 2 0 0 0 2 1 0 0 0 0 0 0 1 0 0 0 0 0 0 0 1 1 1 2 1 2 0 0 1 2 0 2 1 1 1 0 1 1 0 1 0 1 0 2 2 1 1 0 0 0 0 0 0 1 2 1 1 0 0 0 0 0 0 1 2 0 0 0 1 0 1 1 0 0 0 0 0 0 1 1 2 1 0 0 0 0 0 1 0 1 0 0 0 0 2 0 0 1 1 1 0 1 1 1 2 0 1 0 0 0 0 0 0 1 1 0 0 0 0 1 0 0 0 2 0 0 0 0 1 0 0 2 2 2 0 1 1 1 2 1 1 0 0 0 1 0 0 2 0 2 0 1 0 2 2 0 1 0 0 0 2 0 2 0 0 0 1 0 0 0 0 0 0 0 1 1 0 0 0 0 1 1 2 2 1 0 1 0 0 1 2 0 1 1 0 0 0 2 0 0 0 0 1 1 0 0 0 0 2 1 1 0 0 0 2 0 1 0 0 2 2 2 1 0 1 0 1 1 2 0 0 2 0 0 0 0 0 1 1 0 0 2 0 0 0 0 0 0 0 0 0 0 2 1 2 0 2 0 1 1 0 1 0 2 2 0 0 0 0 0 0 1 1 1 1 0 1 0 0 0 1 0 1 2 0 0 0 0 1 0 1 0 0 0 0 0 0 0 0 0 0 2 0 1 1 1 1 1 1 0 0 0 0 2 1 0 1 2 2 1 1 0 1 1 0 2 2 1 0 0 1 1 2 1 0 1 0 0 1 1 1 0 1 0 1 0 1 1 1 0 1 2 1 2 1 1 1 1 1 2 1 2 2 0 0 0 2 1 0 1 0 0 1 2 2 0 0 0 0 1 1 1 1 1 0 1 0 0 0 2 1 0 1 1 1 0 0 0 2 0 1 1 1 0 1 0 0 1 1 1 1 1 0 2 0 1 0 0 0 0 0 0 0 1 1 0 1 1 2 0 1 1 0 0 0 0 0 2 2 2 0 0 0 0 1 0 0 0 0 0 0 1 1 0 0 0 0 2 0 1 1 0 0 2 0 2 1 2 0 1 0 0 0 1 1 1 1 0 0 0 0 0 0 0 0 0 2 0 0 0 2 0 0 2 1 0 1 0 2 0 0 1 0 1 0 0 2 0 2 0 1 0 1 1 1 0 1 0 1 0 0 0 0 0 1 2 1 0 0 1 0 1 0 0 0 2 2 0 0 0 0 0 0 0 0 2 0 1 0 0 1 1 1 0 1 0 0 0 0 1 0 1 1 0 1 2 1 2 1 0 0 0 0 1 1 1 1 1 1 0 0 0 2 0 0 1 1 0 1 0 1 1 0 0 0 0 0 0 0 1 1 1 0 0 1 0 1 0 0 0 0 0 0 1 0 1 0 0 2 0 1 2 1 2 0 0 1 1 1 1 0 0 0 1 1 0 1 0 2 2 2 2 0 0 1 0 0 1 1 2 1 2 2 2 0 0 0 2 1 2 1 1 0 2 1 2 0 0 0 2 1 1 1 1 2 1 1 2 2 0 2 0 2 2 0 0 0 0 1 1 1 1 1 1 0 0 0 0 0 0 0 0 1 0 1 1 1 0 0 0 0 2 0 1 1 0 1 0 0 0 0 0 0 0 0 0 2 0 0 2 1 0 1 0 0 2 1 1 1 2 1 1 1 0 0 1 0 0 0 0 2 0 1 1 0 0 0 0 1 0 1 1 1 1 0 0 1 1 1 0 1 2 0 0 0 0 2 1 1 1 0 1 2 2 0 0 1 0 0 2 1 1 0 2 0 0 0 0 0 0 0 0 2 0 1 1 0 1 0 0 1 0 0 0 2 0 2 2 0 0 1 0 1 0 1 0 1 0 0 0 2 0 0 0 0 0 0 1 1 0 0 0 0 0 0 0 0 1 1 2 1 1 0 1 0 0 0 0 0 0 0 0
133 0 0 0 0 0 0 1 1 1 2 1 1 1 0 1 0 0 1 0 1 2 0 2 2 0 0 1 1 2 1 0 0 0 1 1 1 0 0 0 2 2 0 1 0 1 0 0 0 0 0 0 1 0 2 0 1 0 0 0 1 1 1 1 1 0 2 0 1 1 1 1 1 0 1 1 1 2 2 0 2 0 0 2 2 0 0 2 2 2 2 2 0 0 0 1 0 1 1 2 1 0 2 2 0 0 2 1 1 1 0 1 0 2 0 2 0 0 0 0 2 0 2 2 0 1 1 0 1 1 0 0 0 0 0 0 0 0 0 2 1 1 0 0 1 1 1 0 1 1 0 2 0 2 0 0 0 1 0 0 1 1 1 1 1 2 1 1 1 1 0 1 0 2 1 0 1 0 0 0 0 0 2 2 0 2 2 2 2 2 0 2 0 0 2 1 2 1 0 0 0 0 0 1 2 2 1 1 0 0 1 1 0 0 0 2 2 0 2 1 2 1 0 0 0 1 1 2 1 1 0 0 0 0 2 0 0 2 2 0 0 0 2 1 2 1 1 0 0 0 0 0 2 0 0 0 0 2 1 0 0 0 0 0 0 0 0 0 1 1 0 1 1 2 0 0 0 2 1 0 0 1 2 2 2 0 1 1 0 2 0 0 0 2 2 0 0 1 1 0 1 0 2 2 1 0 1 0 2 2 1 1 0 0 1 0 0 0 0 0 0 1 1 0 1 0 1 2 1 0 1 1 0 0 0 0 0 1 0 2 1 1 2 0 0 0 0 0 2 1 1 0 0 0 2 0 0 0 0 1 1 1 2 0 2 2 0 2 2 0 0 2 2 2 0 0 0 0 2 0 1 1 0 1 0 1 1 0 0 1 0 0 0 0 2 0 0 2 0 0 0 0 1 0 0 0 1 0 0 0 0 1 1 1 0 0 0 0 0 0 0 0 1 1 0 2 1 0 1 0 1 0 1 1 0 0 0 2 0 0 1 2 0 1 1 0 1 0 1 1 0 0 0 2 2 1 1 1 1 1 1 0 1 1 0 1 1 1 0 0 1 1 0 0 1 0 0 0 2 0 0 0 0 0 1 0 0 1 1 0 2 2 1 1 0 1 0 1 1 1 1 1 2 1 0 0 1 0 0 0 0 1 0 1 1 0 0 0 0 1 1 1 0 1 0 1 1 2 0 2 0 2 1 0 0 0 0 0 2 0 0 0 1 0 1 0 0 1 1 2 0 0 0 2 2 0 0 0 0 1 1 0 0 1 1 0 1 1 1 1 0 0 1 0 0 0 1 0 0 2 0 0 0 0 2 0 1 1 1 1 1 0 1 0 0 0 0 1 0 1 1 1 1 0 0 2 1 2 0 2 2 0 0 0 1 0 0 1 0 0 1 0 1 1 0 0 0 2 0 0 0 1 0 1 1 1 1 1 2 0 0 0 0 0 1 0 2 0 1 0 1 1 1 0 2 0 0 1 1 0 0 0 0 1 0 1 1 0 1 0 0 0 0 0 0 1 1 1 0 0 2 0 0 2 1 1 1 0 0 2 2 1 0 1 2 0 0 0 0 1 0 1 0 0 1 1 0 2 2 0 0 0 0 0 0 2 0 0 0 0 0 0 1 1 0 0 1 2 1 1 2 0 0 1 0 1 1 0 1 2 1 1 0 0 0 2 0 0 0 0 0 0 1 1 0 2 1 0 1 0 0 1 1 2 0 0 1 1 0 0 0 0 0 0 0 1 1 1 0 0 1 2 2 2 2 2 1 1 1 1 0 1 2 2 2 0 1 1 1 2 1 1 0 2 1 0 1 0 0 2 0 0 0 0 0 0 2 2 1 0 1 1 0 2 0 0 0 2 1 0 1 1 2 0 0 0 1 1 0 0 0 0 0 0 1 0 0 0 1 0 0 2 0 1 1 0 0 0 1 1 0 0 0 0 0 1 1 0 1 2 0 0 1 0 0 2 0 0 2 2 2 2 0 0 0 0 0 0 1 0 1 0 1 1 2 0 1 0 1 0 1 2 0 1 1 1 1 1 0 2 0 0 1 0 2 2 2 2 2 1 0 2 1 0 1 0 1 1 0 1 0 2 0 1 0 0 0 0 1 1 0 0 2 1 1 1 0 0 0 0 2 0 0 0 2 0 2 1 0 1 1 0 1 0 0 0 1 0 0 0 2 0 0 0 0 0 0 1 1 0 0 0 0 1 0 0 1 0 0 0 0 0 1 2 1 0 0 0 1 1 1 0
134 0 0 0 0 0 0 2 0 1 1 1 0 1 0 1 0 2 1 2 2 2 0 2 2 0 1 2 2 2 1 2 2 1 0 1 1 0 0 0 1 1 2 2 0 1 1 0 0 0 0 0 0 0 2 1 0 1 1 0 1 2 1 1 0 0 1 1 1 0 0 0 2 0 1 2 1 1 1 0 1 0 0 0 0 0 0 0 0 2 0 1 1 0 0 1 0 1 1 2 0 0 2 2 0 0 2 1 1 1 0 1 0 1 0 1 0 0 1 0 1 0 0 0 0 0 0 1 1 1 0 0 0 0 0 0 0 0 0 1 0 2 1 0 0 1 0 0 0 0 0 0 0 0 0 0 0 0 0 1 1 1 1 0 0 2 1 1 1 1 0 0 0 2 1 0 2 2 0 2 0 0 0 0 0 0 0 2 1 0 1 1 0 0 2 2 1 0 0 1 0 1 0 1 2 0 0 0 0 0 1 1 1 0 0 1 1 0 2 1 2 1 1 0 0 2 2 2 1 1 0 0 0 0 0 0 0 1 1 1 0 1 0 1 1 0 0 0 0 0 0 0 1 0 0 0 0 0 0 0 0 0 0 1 0 0 1 2 1 0 1 0 1 2 0 2 1 2 1 0 1 0 0 0 0 0 0 0 0 1 0 1 1 2 2 0 2 1 1 0 1 0 2 1 0 1 0 1 1 1 0 1 0 0 2 0 1 1 1 1 0 2 0 1 1 0 2 0 0 1 2 2 0 0 0 0 0 2 0 0 0 0 1 0 0 0 1 1 2 1 1 1 1 0 0 0 0 1 0 2 1 1 1 0 1 1 0 2 2 0 0 2 0 0 0 0 0 1 1 1 1 1 0 2 0 0 1 0 0 1 0 0 0 1 2 0 1 1 1 1 0 1 1 1 1 0 0 0 1 1 1 1 0 0 1 0 1 1 1 0 0 1 0 0 1 1 0 0 1 0 0 0 0 1 1 0 0 1 1 2 2 0 0 0 0 1 0 0 2 0 0 0 0 2 1 0 1 2 2 0 1 0 2 0 0 0 0 2 0 0 0 0 2 2 1 1 1 0 1 0 1 1 0 0 2 0 0 0 2 1 1 2 0 1 0 0 1 0 0 2 2 2 0 2 0 0 1 2 0 1 0 1 0 1 1 0 0 0 0 1 1 1 1 1 1 0 0 1 1 1 1 1 1 0 1 0 0 0 2 0 0 0 1 0 1 1 0 0 0 2 2 2 0 2 0 0 1 0 0 0 0 0 1 0 0 1 1 1 1 1 1 1 2 0 1 0 2 2 1 1 0 0 1 0 0 1 1 2 2 2 2 0 0 0 0 0 0 0 0 0 0 2 2 0 1 1 0 2 0 2 1 0 0 0 2 0 0 0 0 0 1 0 1 1 0 1 0 1 0 0 0 0 0 2 1 1 2 0 2 0 1 0 0 1 0 0 2 0 2 1 0 2 1 0 2 0 1 1 1 0 0 0 0 0 2 2 1 0 0 1 1 1 0 0 0 0 0 0 1 1 0 2 0 1 2 2 0 1 0 1 1 1 0 1 2 0 0 0 0 0 0 1 0 0 2 1 1 0 0 0 1 0 0 1 1 1 1 0 0 0 0 0 2 0 0 1 1 0 0 0 0 0 1 0 0 0 0 0 1 2 1 1 0 0 0 1 0 0 1 1 0 0 2 0 0 2 0 0 2 2 0 0 0 1 0 1 2 0 2 2 1 0 1 2 2 0 1 0 1 1 1 1 1 1 2 2 0 2 1 2 0 1 1 1 1 0 1 0 0 0 0 1 0 1 1 1 1 0 0 2 0 0 1 0 0 0 1 0 2 0 1 1 2 2 0 0 0 1 0 0 0 0 2 1 0 1 1 1 0 0 0 0 0 1 1 0 1 0 0 0 0 2 0 0 1 0 1 0 0 0 2 0 0 0 0 1 1 0 1 1 1 0 1 1 0 2 0 1 2 2 0 0 2 0 0 1 0 0 1 0 1 0 1 0 2 1 1 0 1 0 0 2 1 1 2 1 0 2 0 2 0 1 0 0 1 0 1 2 2 2 0 2 1 1 1 0 0 2 2 0 2 0 0 1 0 0 0 1 0 0 0 0 2 1 2 0 0 0 1 0 2 0 2 0 0 0 0 1 1 1 1 0 0 0 1 0 1 0 0 0 2 0 0 0 0 1 0 2 1 0 0 0 0 1 0 1 2 0 0 1 0 0 0 1 1 0 1 0 1 2 0 2
135 0 0 0 0 1 1 2 0 2 2 0 0 0 0 0 0 1 1 1 1 1 0 0 0 0 1 1 1 2 1 1 2 2 0 1 1 0 0 0 2 2 0 1 0 1 0 0 1 1 0 0 0 1 1 1 0 0 0 0 2 2 1 2 0 0 0 1 1 0 0 0 2 0 2 2 0 1 2 1 0 0 0 1 1 0 0 1 1 2 1 1 0 0 0 1 1 1 1 1 1 0 0 0 2 2 1 2 0 2 0 0 1 2 1 2 1 0 0 0 1 1 1 1 0 1 1 0 1 1 0 1 0 0 0 0 0 0 0 1 1 1 1 0 1 2 1 0 0 0 0 0 0 0 1 0 0 0 1 1 1 0 2 2 2 2 2 0 1 2 1 0 0 2 1 0 2 1 0 0 0 0 1 2 1 1 2 0 0 0 0 0 0 0 1 1 1 0 1 0 0 1 0 1 2 1 0 0 1 0 2 1 0 0 0 1 1 1 1 0 0 0 0 0 1 1 1 2 0 2 0 0 0 0 1 0 0 2 2 0 0 0 2 2 2 0 0 0 0 0 0 0 1 0 0 0 2 2 1 1 0 1 0 1 0 0 0 1 2 1 0 1 1 2 0 0 0 2 2 1 1 0 1 1 2 0 0 0 0 1 0 1 0 1 2 0 1 2 0 1 1 0 2 1 1 1 0 2 2 2 1 1 0 0 0 0 1 1 0 0 0 2 0 0 0 0 1 1 2 1 1 2 0 0 0 0 0 0 2 0 0 0 1 0 0 0 0 0 2 1 1 1 0 0 0 0 1 0 0 0 0 0 1 0 1 1 1 2 2 0 0 2 0 0 2 2 0 0 1 0 0 1 0 1 0 0 0 0 0 0 0 0 0 0 2 0 0 1 0 0 0 0 1 1 1 0 0 1 0 0 0 0 0 0 1 0 0 0 1 0 0 2 0 1 0 1 1 0 1 0 1 0 0 0 0 0 0 1 0 0 1 1 0 0 0 1 2 1 2 0 0 0 0 2 1 1 0 1 1 1 0 0 0 0 0 0 0 2 0 1 1 1 1 1 1 0 1 0 1 1 1 0 1 0 2 0 0 0 0 1 0 1 0 2 0 0 1 2 2 1 0 2 1 1 0 0 2 1 0 1 0 0 0 1 1 0 0 2 0 2 2 0 1 2 0 1 1 1 1 2 1 1 0 0 0 1 0 0 1 0 2 2 2 1 2 0 1 2 2 0 0 0 0 2 0 0 0 0 1 1 0 1 0 0 0 0 0 1 1 0 0 0 1 0 1 0 1 2 2 2 0 1 0 0 1 0 0 0 0 0 0 1 1 0 1 0 0 1 0 1 1 1 1 0 0 1 1 0 0 0 1 0 0 0 1 0 0 0 0 0 0 0 0 0 0 1 1 2 0 0 0 0 1 1 2 0 2 2 2 0 0 1 1 1 1 0 1 1 2 0 1 2 0 2 0 1 2 1 2 0 0 0 1 1 1 1 2 0 1 0 1 0 1 0 0 0 1 1 0 0 1 1 0 0 0 1 2 1 0 1 1 1 0 0 2 0 0 0 0 1 0 1 0 0 1 2 0 1 2 0 0 0 0 0 0 0 0 2 2 0 0 0 0 0 2 0 0 0 0 0 1 0 0 0 0 0 1 0 1 1 0 0 0 0 0 2 0 0 0 0 0 0 1 1 0 0 0 0 1 0 0 1 1 0 0 1 1 1 1 1 1 0 0 1 1 1 2 1 1 1 0 0 0 0 2 0 0 2 2 2 1 2 1 2 1 1 0 1 0 2 2 2 0 2 2 1 0 0 1 1 0 0 2 1 2 0 1 0 2 0 2 1 1 2 1 0 0 0 1 1 1 1 2 1 1 0 0 1 0 1 0 1 1 0 1 1 1 0 1 0 0 1 0 0 0 2 2 1 0 0 1 0 0 0 0 0 1 1 1 1 0 0 1 1 0 2 0 1 2 2 1 1 0 0 0 0 1 0 0 0 1 0 2 0 1 1 1 0 0 0 0 2 0 2 0 1 1 2 0 2 0 0 0 0 1 1 1 1 2 0 0 1 2 2 0 0 1 1 1 0 0 2 0 2 0 0 0 1 0 0 0 0 2 0 1 1 0 0 1 0 0 1 1 0 0 0 2 2 0 0 0 0 0 0 1 1 1 0 1 0 0 0 0 0 0 1 0 0 2 0 0 0 0 1 0 0 1 1 0 2 0 0 0 2 1 0 1 0 0 0 2 0
136 0 0 0 1 0 0 1 0 1 1 1 2 2 0 2 1 2 1 2 2 2 0 2 2 0 0 2 2 2 2 1 0 0 2 0 2 2 0 1 1 0 0 0 1 0 0 1 0 0 1 1 1 1 0 0 0 0 0 2 0 1 2 2 1 1 1 0 0 0 0 0 2 0 1 2 1 1 2 1 0 0 1 0 1 0 0 1 1 1 0 1 1 0 0 2 0 2 2 2 2 0 1 1 1 1 2 1 0 2 0 1 1 2 1 2 1 1 1 0 1 0 2 2 0 1 1 0 0 0 0 0 0 0 0 0 0 0 0 0 0 2 1 0 0 1 0 0 0 0 0 1 0 0 1 0 0 1 1 0 1 1 1 2 2 2 1 1 1 2 1 1 1 1 2 0 0 1 0 1 0 1 1 1 0 1 1 1 0 0 2 1 1 1 0 1 1 0 0 0 0 0 0 1 2 1 1 0 2 0 1 1 0 0 0 0 0 0 0 0 2 2 1 0 0 2 2 0 0 0 0 0 0 0 1 0 0 2 2 0 0 0 2 2 2 0 0 0 0 0 0 0 1 1 1 0 0 1 0 0 1 1 0 1 0 0 0 1 2 2 0 2 1 2 1 2 0 2 2 1 1 0 2 2 2 0 0 2 0 2 0 0 0 2 2 0 1 1 0 0 1 0 2 2 1 0 1 0 1 1 0 1 0 0 2 0 0 0 0 1 0 1 2 1 1 0 1 1 0 1 0 2 0 0 0 0 0 0 2 0 0 0 0 0 0 0 0 0 2 1 1 0 0 1 0 1 1 0 1 1 1 1 2 0 2 1 0 1 2 0 0 2 1 1 0 0 0 0 2 0 1 0 0 1 0 0 0 0 0 1 0 0 1 0 2 0 0 0 0 0 0 1 1 1 1 0 0 0 0 0 0 0 0 0 1 1 0 0 1 0 0 0 0 1 0 1 1 0 0 0 0 0 0 1 2 1 0 2 0 0 2 1 0 0 1 1 1 0 1 2 0 0 0 2 2 2 0 0 0 0 0 0 0 0 0 0 0 1 0 0 1 1 1 1 1 1 0 1 2 1 0 0 1 0 2 0 0 0 1 0 1 1 0 1 1 1 2 2 2 0 0 1 1 1 1 1 2 0 0 0 0 0 0 0 1 0 0 0 0 1 1 1 0 1 0 1 1 1 0 2 0 1 2 2 0 0 1 0 1 1 0 0 2 0 2 1 1 1 1 1 0 1 0 0 2 1 1 1 0 1 0 0 2 0 0 1 1 1 2 0 0 1 0 0 0 0 0 1 1 2 0 0 0 0 1 1 0 0 0 0 0 0 1 0 1 0 0 2 0 2 2 1 1 0 0 2 1 0 0 0 2 0 0 0 1 0 0 0 0 1 0 1 1 0 0 0 2 1 0 0 0 0 0 2 2 0 2 1 2 0 0 1 0 0 0 0 2 0 1 0 1 1 1 0 1 0 1 0 0 0 0 0 2 0 1 1 0 1 0 0 1 0 0 1 1 0 0 0 0 1 0 1 0 0 0 2 0 1 0 1 2 1 0 0 1 0 0 0 0 1 1 0 0 0 1 2 0 1 1 0 1 0 0 1 1 0 0 1 1 0 0 0 0 0 1 1 0 0 2 0 2 2 0 1 0 1 1 0 0 0 0 0 0 0 0 1 0 1 0 0 0 0 1 0 0 1 0 0 2 0 1 2 2 1 0 0 1 0 2 2 0 1 0 1 1 1 1 0 1 1 1 1 0 0 2 1 1 2 1 2 0 1 1 2 2 1 0 1 1 1 0 0 0 1 1 1 2 0 1 2 1 1 2 2 2 0 2 0 0 0 0 0 1 2 0 0 0 1 0 0 1 0 1 0 0 0 0 1 1 0 1 1 0 0 1 1 1 0 0 1 1 1 0 0 1 0 1 0 0 0 1 0 0 0 0 1 1 0 2 0 2 0 0 2 0 2 0 1 2 2 2 2 0 0 0 0 1 0 1 0 1 0 0 1 2 1 1 0 0 0 0 2 1 1 1 1 0 2 0 2 0 1 0 0 1 0 1 1 1 0 0 1 1 1 0 0 1 1 0 0 0 1 2 2 2 2 2 0 0 0 0 0 1 0 0 0 0 2 0 0 2 0 0 0 2 0 2 2 1 2 0 0 0 0 1 0 1 0 2 2 1 2 0 0 0 0 0 0 2 0 0 0 0 2 0 1 1 1 0 1 0 0 0 0 0 0 0 0 0 0 0 0
137 1 0 0 1 0 0 2 0 2 2 0 0 0 0 0 0 1 1 1 2 2 1 1 1 1 1 1 2 1 1 2 2 1 1 0 2 1 1 1 2 1 0 0 0 0 0 0 1 2 0 0 0 1 1 0 0 0 0 1 0 2 0 2 0 0 2 2 0 0 0 0 2 0 1 2 1 1 1 0 1 0 1 0 1 0 0 1 0 1 0 0 0 0 0 1 0 2 1 2 1 0 1 1 1 0 2 2 0 2 0 2 0 1 0 1 0 0 2 0 0 1 0 0 0 0 0 2 2 2 0 0 1 0 1 1 0 0 0 0 0 2 0 0 1 2 1 0 0 0 0 1 0 2 0 0 0 1 0 0 1 1 2 2 1 2 1 2 0 0 0 2 0 2 2 0 1 0 0 0 0 0 0 2 2 2 0 2 0 1 1 2 0 0 2 2 2 0 0 0 0 0 0 1 2 1 2 0 0 0 1 1 1 0 1 2 1 1 2 1 2 1 0 0 0 1 1 0 0 0 1 1 1 1 1 0 0 2 2 0 0 0 2 2 2 0 1 0 1 1 1 1 1 0 0 1 1 0 0 0 0 0 0 0 0 0 1 1 2 0 1 2 1 2 0 1 0 2 1 1 1 1 1 1 2 1 1 0 0 2 1 1 0 1 2 0 2 0 0 0 0 0 2 1 0 1 1 0 0 0 0 0 0 0 1 0 1 0 1 1 0 1 2 2 1 0 1 1 1 1 1 1 0 0 1 0 1 1 1 1 2 1 1 0 1 0 1 0 0 0 0 1 0 0 1 1 2 1 0 2 1 1 2 0 2 1 0 1 2 0 0 2 0 0 0 0 0 0 1 0 0 0 0 1 0 0 0 0 0 0 0 0 0 0 2 0 0 1 0 0 0 0 1 1 1 1 1 0 1 1 0 0 0 0 0 1 0 0 0 0 1 1 0 2 0 0 0 0 2 0 1 0 1 1 1 0 0 1 0 0 0 2 0 1 0 1 2 0 1 0 0 1 0 2 1 0 0 2 1 1 0 0 1 1 0 1 1 1 0 0 1 1 0 0 0 1 0 0 2 1 0 0 1 0 1 0 1 0 1 1 1 2 0 0 0 0 1 2 2 2 0 2 2 0 1 1 2 2 0 1 0 0 0 0 0 1 0 0 0 2 2 0 0 1 0 0 0 2 0 2 0 2 2 2 1 1 1 0 1 1 0 0 1 1 1 1 0 2 2 0 0 0 0 1 2 1 0 2 0 2 2 0 1 0 0 1 1 1 1 0 1 1 1 0 1 0 1 2 2 1 1 0 1 0 1 1 1 1 0 0 0 0 0 0 0 0 0 0 0 1 2 2 0 1 0 2 1 1 0 1 0 0 0 0 0 0 0 0 0 0 1 0 0 0 0 0 2 2 0 0 0 0 1 1 2 0 2 0 2 0 1 0 0 1 1 0 1 0 1 0 0 2 1 0 1 0 1 1 1 0 0 0 1 0 2 2 0 1 0 1 1 1 0 0 0 2 2 2 1 1 2 0 0 0 0 2 1 2 0 0 1 2 0 1 1 0 0 0 0 1 1 0 0 0 2 2 1 1 2 0 1 0 0 0 0 0 1 1 1 0 0 0 1 0 2 1 1 0 1 0 1 0 1 0 0 2 0 0 0 0 0 0 0 0 2 0 1 0 1 1 1 1 1 0 0 2 0 0 2 1 0 1 1 1 0 1 1 1 1 1 0 0 1 1 1 1 2 2 1 1 1 0 0 0 0 2 0 1 1 2 0 2 0 1 1 1 0 1 0 1 1 1 0 2 0 1 0 0 0 1 0 0 1 1 1 0 2 1 2 0 1 2 2 2 0 0 0 1 0 1 0 0 1 1 0 0 0 1 0 0 1 1 0 0 1 1 1 0 2 0 0 1 0 0 0 0 2 2 0 0 2 0 1 0 1 0 2 0 2 0 2 0 1 2 0 2 0 1 2 2 2 1 0 0 0 0 0 1 0 0 2 0 1 1 1 0 0 0 0 0 0 1 1 1 1 1 1 1 0 2 0 0 1 0 1 2 2 1 2 0 1 1 1 0 0 0 2 0 0 0 0 2 0 1 0 0 0 1 0 0 0 0 1 1 2 1 1 0 1 0 0 1 1 0 1 0 2 2 1 1 1 0 0 0 1 0 1 0 2 2 0 0 0 0 0 1 0 1 1 1 0 0 0 1 0 0 0 1 0 2 0 0 0 2 0 0 0 0 1 0 0 0
138 0 0 0 1 0 0 0 0 0 0 2 1 1 0 1 0 2 1 1 1 1 0 2 2 0 1 2 2 2 2 0 1 1 1 1 1 2 1 0 1 1 0 0 0 1 1 0 0 1 1 0 0 0 2 1 1 0 0 0 0 1 0 1 0 0 1 0 2 0 0 0 2 0 2 2 0 1 2 0 1 0 1 0 1 1 1 0 0 2 0 1 0 0 0 1 1 1 0 1 0 0 0 0 1 0 2 1 1 1 0 1 0 0 1 1 1 0 1 0 1 0 0 0 0 0 0 2 2 2 0 0 0 0 0 0 0 0 1 0 1 0 0 0 2 2 0 0 0 0 0 1 0 1 0 0 0 0 1 0 0 1 2 2 0 2 1 1 0 1 1 1 0 2 1 0 2 1 1 0 0 1 0 2 2 2 0 1 0 0 1 1 0 1 2 1 2 0 0 0 0 0 0 2 2 1 0 1 0 0 1 0 0 0 0 0 0 0 1 1 2 1 1 0 0 1 1 1 0 1 0 0 0 0 1 0 0 2 2 0 0 0 1 2 2 0 0 0 0 0 0 0 1 1 1 0 0 0 0 0 0 0 0 1 0 0 0 0 2 0 0 2 1 2 0 0 0 1 2 0 0 0 2 2 2 0 2 0 0 2 1 1 0 2 2 0 2 0 0 0 0 0 2 0 0 0 0 1 1 2 0 2 0 1 1 0 0 0 1 1 0 1 1 1 2 0 2 1 1 1 2 2 1 2 0 0 0 1 1 1 1 1 1 0 0 0 0 0 1 0 0 0 1 0 0 0 0 0 0 0 0 0 2 0 2 1 0 1 1 1 1 1 0 0 0 0 0 0 2 0 1 1 0 2 1 1 1 1 1 0 0 0 1 0 2 0 2 0 1 1 0 1 2 0 1 1 1 0 0 0 0 0 0 0 1 0 1 1 0 0 0 1 0 1 1 1 1 0 0 0 0 1 1 1 0 0 0 1 0 0 0 2 0 1 1 1 1 0 1 0 1 1 0 2 2 2 0 2 2 0 0 0 1 1 0 1 1 2 0 1 1 1 1 1 0 1 0 0 2 0 1 1 0 0 2 0 0 0 2 1 1 2 0 1 2 0 2 1 1 2 1 2 2 0 0 0 2 0 0 1 1 0 0 0 1 1 0 1 0 2 2 0 1 2 0 1 0 0 1 1 1 0 1 1 0 1 0 0 1 1 0 0 2 1 2 0 0 1 1 1 0 0 0 2 0 1 0 1 1 1 0 0 1 0 0 0 1 0 0 0 1 1 2 0 1 0 2 1 1 2 0 0 0 0 0 0 0 0 0 0 0 0 2 0 1 0 0 0 0 1 1 2 0 1 0 2 1 1 1 1 0 0 0 0 1 0 0 2 0 0 1 0 0 0 0 0 2 1 0 0 1 0 0 1 2 0 2 0 2 0 0 1 0 2 0 0 0 0 0 0 0 2 1 2 2 0 0 1 1 0 0 0 2 0 2 2 1 1 0 2 0 2 0 0 1 0 0 2 0 0 2 0 0 1 0 0 2 0 0 2 0 1 0 1 0 0 0 0 0 1 0 1 0 0 1 2 0 2 2 0 0 0 0 0 0 1 1 2 1 0 1 0 1 0 1 0 0 0 0 0 1 0 0 0 0 0 0 0 1 2 1 2 1 1 2 0 1 0 1 1 1 1 1 1 0 2 2 0 2 1 0 1 2 1 0 0 0 0 2 2 1 1 0 0 0 0 1 0 2 2 2 2 1 1 1 2 1 2 1 2 1 1 1 1 1 0 1 1 0 2 2 2 0 1 1 0 1 0 1 1 0 0 0 0 0 0 1 1 2 0 1 1 0 1 0 0 0 1 1 0 1 1 2 1 0 1 0 1 2 0 1 0 0 0 2 0 0 0 1 0 0 1 0 0 1 0 1 1 1 1 0 0 0 0 0 1 0 0 1 1 1 0 2 0 0 2 1 0 1 2 2 2 0 0 0 0 0 0 0 0 2 0 0 1 1 1 1 0 1 0 0 0 0 2 2 2 0 1 0 2 0 0 2 0 2 2 1 1 1 1 0 1 2 1 1 0 0 2 1 1 1 1 1 1 0 1 0 1 0 0 1 0 2 1 1 0 0 2 0 1 0 0 1 0 1 0 1 2 0 0 0 1 0 0 1 0 1 0 1 1 1 1 0 0 0 0 0 0 2 0 0 0 0 0 0 1 1 0 0 1 0 0 0 0 0 0 0 0 0 0 0 1
139 1 0 0 1 0 0 2 1 0 1 0 1 1 0 1 1 2 2 1 1 1 0 2 2 0 2 1 2 1 1 2 0 0 1 2 2 2 1 0 0 0 0 1 0 1 0 0 1 2 0 0 0 1 1 1 0 0 0 1 0 1 2 2 0 0 0 1 1 1 1 1 2 1 2 2 0 2 2 1 1 0 0 1 1 0 0 0 0 2 0 1 0 0 0 2 0 1 1 2 0 0 1 1 1 1 2 0 1 1 0 1 2 2 1 2 1 1 0 0 2 0 1 1 0 1 1 2 2 1 0 0 1 0 0 0 1 0 1 0 0 2 2 0 2 2 1 0 0 0 0 1 0 0 0 0 0 0 0 0 0 2 1 1 0 1 2 1 2 2 0 2 0 2 2 0 2 0 0 0 0 0 1 2 0 1 2 1 0 0 1 1 1 1 1 2 0 0 0 0 0 0 1 1 1 1 1 0 2 0 1 2 2 0 0 0 0 0 1 0 0 0 0 0 1 0 0 1 1 0 0 0 0 0 0 0 0 1 2 0 0 0 1 1 1 0 0 0 1 1 1 1 0 0 0 0 0 1 0 0 0 0 0 0 0 0 0 1 2 1 0 1 1 2 0 0 0 1 1 1 1 0 0 0 1 0 2 0 0 2 0 2 0 2 2 0 2 2 0 1 1 0 1 1 0 1 0 1 1 1 1 1 1 0 1 1 0 0 0 0 2 2 1 1 1 0 0 2 0 1 2 0 0 0 0 0 0 1 1 0 1 1 2 1 0 0 0 0 0 0 0 0 1 0 1 0 1 0 0 2 2 2 1 0 1 1 0 2 2 0 0 2 0 0 0 0 0 0 1 0 0 0 0 0 0 0 1 0 0 1 0 1 0 1 2 1 0 1 1 1 0 1 0 2 2 0 0 1 0 0 0 1 0 0 1 0 1 0 0 1 0 1 0 1 0 2 1 0 2 1 1 0 0 1 0 0 0 0 0 1 2 2 0 0 0 1 2 1 2 0 0 0 0 2 2 2 0 1 1 0 0 0 1 0 0 1 1 2 0 0 1 1 2 2 0 0 0 0 1 2 1 0 1 0 1 0 1 1 0 0 0 1 0 1 1 1 1 0 0 2 1 2 2 1 0 0 1 1 0 0 1 1 0 0 0 0 0 0 0 0 0 2 2 2 0 0 0 0 1 1 1 0 1 1 0 0 0 0 1 1 1 1 2 1 2 0 1 1 1 2 0 0 0 0 2 2 0 0 0 0 0 0 0 0 0 0 0 1 0 1 0 1 0 0 0 0 0 1 1 1 0 0 0 0 1 0 1 2 0 0 0 0 0 1 1 0 1 0 0 0 0 2 0 0 1 2 0 1 0 2 0 0 0 1 0 0 0 1 1 0 0 0 0 0 0 0 1 1 0 0 0 0 0 2 2 0 2 0 2 0 0 0 0 1 1 0 1 0 0 0 0 2 0 1 1 0 1 0 1 1 1 0 2 2 0 0 2 1 1 0 0 0 0 0 0 0 0 1 0 0 2 0 0 0 0 2 1 2 1 1 1 0 1 0 1 0 1 0 0 2 1 2 0 0 2 1 1 2 2 0 1 0 0 0 0 1 1 1 1 0 0 0 0 0 2 1 1 0 0 0 1 0 1 0 0 1 0 0 0 0 0 0 0 0 1 0 0 0 1 1 1 1 0 0 0 1 0 0 2 0 0 2 2 1 0 0 1 1 1 1 1 0 0 0 0 0 0 1 0 0 0 0 0 0 1 1 0 2 1 2 0 1 1 2 2 1 1 2 0 2 2 2 0 2 2 1 1 0 0 1 0 0 0 0 0 0 1 0 2 0 2 2 1 1 0 0 0 2 2 0 1 1 2 2 0 0 0 0 1 1 1 0 0 0 0 0 0 0 0 1 1 1 0 0 0 0 2 0 0 0 1 0 0 0 0 0 0 0 2 0 1 0 0 2 0 1 0 1 0 2 1 1 0 0 0 0 0 1 1 0 1 0 1 0 2 2 2 0 0 0 1 1 0 2 1 1 0 1 1 1 0 1 0 1 1 1 1 2 2 2 0 2 1 1 1 0 0 1 2 0 1 1 1 1 2 1 1 0 0 0 0 0 2 1 0 0 1 1 0 0 0 0 1 0 1 0 1 2 0 0 0 2 1 0 0 0 1 0 2 2 1 0 0 0 0 2 0 1 1 1 0 0 0 1 0 1 1 0 1 2 0 0 0 1 0 0 1 0 0 0 1 0
140 1 0 1 0 0 0 2 0 0 0 1 1 1 0 1 0 2 2 1 1 1 0 2 2 0 1 2 2 2 2 0 1 1 1 1 2 1 0 0 1 1 1 0 0 2 1 0 0 0 0 0 0 1 1 1 0 0 0 1 1 1 1 1 1 1 2 2 2 0 0 1 2 0 1 2 1 0 1 0 0 0 0 1 1 0 0 0 0 2 0 1 0 0 1 1 0 1 1 1 0 1 1 1 1 1 1 0 2 0 0 2 0 1 0 1 0 0 0 0 2 0 2 2 0 0 0 1 1 1 0 0 0 0 0 0 1 0 0 0 1 1 0 0 1 2 0 0 0 0 0 1 0 0 0 0 0 1 2 0 1 2 2 2 1 2 1 1 0 1 1 0 0 2 2 0 2 1 0 1 0 0 1 2 0 1 2 1 0 0 1 0 0 1 2 1 2 0 1 0 0 1 0 0 2 1 2 0 1 0 1 0 1 0 0 0 0 0 0 0 0 0 0 0 0 0 0 1 0 0 1 1 0 1 1 0 1 1 1 0 0 1 2 1 1 0 0 0 0 0 0 0 1 0 0 1 1 2 1 1 0 1 0 2 0 0 0 0 1 1 0 2 0 0 0 1 0 2 2 1 1 0 0 0 0 0 0 2 0 2 0 0 0 1 2 0 1 0 0 0 1 1 2 1 1 1 0 1 1 1 1 1 0 0 2 0 1 0 0 0 1 1 2 2 0 0 0 1 1 0 1 1 1 0 0 0 0 1 1 1 1 1 1 0 0 0 0 0 2 2 2 0 0 1 0 2 2 0 0 2 2 2 2 0 2 0 2 2 2 0 0 2 0 0 0 0 0 0 1 0 2 0 0 0 1 1 1 0 0 2 0 0 0 0 2 1 0 0 1 1 0 1 0 2 2 0 0 2 0 0 0 1 0 0 2 0 0 2 0 0 0 1 0 2 0 0 0 0 1 1 0 2 0 1 1 0 0 0 0 0 2 0 0 0 0 2 1 0 2 1 0 0 0 2 2 1 2 1 0 0 0 0 0 0 0 0 0 2 0 1 2 2 2 2 0 2 0 0 1 0 0 0 0 0 2 0 0 0 0 2 1 1 0 2 1 1 1 1 1 2 2 2 1 1 0 0 2 2 0 1 0 0 1 1 1 0 0 0 0 0 0 1 0 2 1 1 1 0 0 2 0 1 2 1 0 2 1 0 1 1 0 0 2 1 1 0 0 2 2 0 0 0 0 0 2 2 0 1 0 1 1 0 1 1 1 1 2 1 1 0 0 0 0 0 0 0 1 2 2 0 0 0 1 0 1 1 2 2 1 1 0 0 0 0 0 0 0 0 0 0 0 2 0 1 1 2 1 1 0 2 0 0 0 1 1 1 1 1 0 0 1 0 0 0 0 1 1 0 0 0 1 0 0 2 1 0 1 2 2 0 2 0 0 1 0 0 2 0 0 0 0 2 1 1 1 1 2 1 1 0 0 0 1 1 1 1 1 2 0 0 0 0 0 0 1 1 2 0 0 1 0 0 0 1 1 2 1 0 0 2 2 0 0 2 2 0 0 1 0 1 1 1 0 0 0 2 0 1 2 0 2 1 0 0 0 0 0 0 0 0 0 0 1 0 1 1 1 1 1 0 2 1 0 0 0 0 0 0 0 1 1 0 1 1 1 0 0 0 0 0 0 0 0 0 0 1 0 0 1 0 0 0 1 1 0 1 1 0 2 2 0 0 1 0 0 0 1 1 1 1 1 1 0 0 1 2 0 0 0 2 0 2 0 2 2 2 0 1 1 0 0 0 0 0 2 2 1 0 0 2 0 0 0 0 0 0 2 0 2 1 1 2 0 2 1 0 0 1 1 0 1 0 2 1 0 0 0 0 0 0 0 0 0 1 2 1 2 1 0 0 0 2 0 0 2 0 0 0 0 1 0 0 1 0 1 0 1 1 1 1 0 0 0 2 0 1 0 1 1 2 2 2 0 0 0 0 1 0 2 0 0 0 0 0 2 2 2 0 0 1 0 1 0 1 1 1 0 2 0 2 0 1 1 0 1 1 1 1 1 0 0 1 1 0 2 0 2 1 0 0 0 1 0 1 0 0 0 1 0 0 0 0 2 2 2 0 2 0 0 2 0 0 0 0 2 0 2 2 0 1 1 0 0 0 1 1 1 0 2 2 0 1 0 0 0 1 0 0 1 0 0 0 0 1 0 0 1 1 0 2 0 0 0 1 0 0 1 1 1 1 1 1
141 0 0 1 0 1 1 2 1 0 1 0 0 1 0 1 0 2 2 0 0 0 0 2 2 0 1 0 1 2 0 0 2 2 1 0 2 0 0 0 2 2 0 0 0 0 0 0 0 2 1 0 1 0 1 0 1 0 0 1 0 0 0 1 0 0 1 1 1 1 1 1 2 0 1 2 1 2 2 0 2 0 1 1 2 0 0 0 0 2 0 1 2 1 0 2 0 1 1 2 0 0 1 1 1 1 2 1 1 1 0 1 0 0 0 0 0 0 0 0 2 0 1 1 0 1 1 1 1 1 0 0 0 0 0 0 0 0 0 2 1 1 0 0 1 2 0 0 0 0 0 1 0 1 0 0 0 2 1 0 1 0 1 1 0 0 1 1 1 1 1 1 0 2 0 1 1 1 0 1 0 0 0 1 0 0 1 1 0 0 0 0 1 1 1 1 2 1 0 0 0 0 1 1 2 2 2 0 0 0 2 0 0 0 0 0 0 0 1 1 1 0 0 0 1 1 0 2 0 2 0 0 0 0 1 0 0 2 2 0 0 0 1 1 2 1 1 1 1 0 0 0 1 0 0 0 0 1 0 0 1 1 0 1 0 0 0 0 2 0 0 1 2 2 0 0 0 1 2 1 0 0 1 1 1 0 0 2 0 2 0 0 0 1 2 0 1 1 0 1 0 0 1 0 0 0 0 0 1 1 1 0 0 0 2 0 0 1 0 0 1 2 0 2 1 0 1 2 2 0 1 2 0 0 0 0 0 2 0 0 1 0 1 0 0 0 0 0 2 1 0 2 1 0 1 0 0 0 1 0 1 1 2 0 2 0 2 2 2 0 0 2 0 0 0 0 0 2 0 0 1 2 0 0 0 0 1 0 0 0 0 0 0 0 2 0 0 0 0 0 0 0 1 0 0 0 1 0 0 0 0 1 0 0 2 0 1 1 1 0 0 1 0 0 1 2 2 1 2 0 1 0 0 0 2 2 0 0 0 1 0 1 0 1 2 0 0 0 1 1 0 1 0 1 1 1 0 2 2 2 2 0 0 0 0 2 2 2 0 1 1 1 1 1 1 0 0 0 2 0 1 0 1 0 1 0 1 0 0 2 0 2 0 1 0 1 1 0 0 2 2 2 2 0 0 0 2 2 0 0 0 1 0 1 2 0 0 0 0 1 1 1 0 1 0 1 1 0 1 1 1 1 2 2 1 1 0 0 1 1 0 0 1 0 1 0 0 0 0 2 1 1 0 2 0 1 0 0 0 1 1 0 0 1 1 0 1 0 0 0 0 0 0 0 0 0 0 2 2 0 1 0 0 0 1 0 1 0 0 0 0 0 0 0 0 0 0 1 0 0 0 1 2 2 0 2 0 2 0 2 0 0 0 0 0 0 0 1 0 0 1 0 0 0 0 0 2 2 0 0 0 0 0 1 1 0 0 0 1 1 0 2 0 2 0 0 0 0 1 0 0 2 0 1 2 0 1 0 2 0 0 0 1 0 1 1 0 1 0 1 0 1 0 0 1 0 2 2 1 1 2 0 1 0 0 1 1 1 1 2 1 1 1 1 0 0 1 0 0 1 0 1 0 0 1 2 0 1 2 0 1 0 1 0 0 0 2 0 0 0 0 0 0 0 1 1 1 0 1 0 1 0 0 0 0 1 1 0 1 2 0 2 0 0 0 1 0 0 0 0 0 0 0 1 0 1 1 0 1 0 0 1 2 1 0 0 1 0 2 2 0 1 0 1 0 0 1 2 0 0 2 2 0 0 0 2 0 1 0 2 0 1 1 1 1 0 1 1 0 1 1 1 0 1 1 1 1 0 1 1 0 0 1 1 1 0 1 0 2 0 2 2 2 2 1 0 0 1 1 0 2 2 2 1 0 0 0 0 0 0 0 0 0 0 1 0 0 0 0 0 0 2 0 0 0 0 2 0 0 0 2 0 0 0 0 0 0 0 0 1 0 0 1 1 0 2 0 0 1 1 1 1 0 0 0 0 0 1 1 0 0 1 0 0 1 1 1 0 0 0 0 2 0 2 2 0 0 2 0 1 1 1 0 1 2 2 1 2 2 1 0 2 2 2 0 0 1 0 1 0 1 1 1 1 2 1 2 1 0 0 0 0 1 0 0 0 0 0 1 0 1 1 2 0 0 0 0 2 0 1 1 0 0 0 1 1 2 0 2 1 0 0 1 0 0 0 1 0 1 0 0 0 0 2 0 0 1 0 0 1 0 0 0 2 1 0 0 0 0 1 0 0
142 0 0 0 0 1 1 2 1 0 1 0 0 0 0 0 0 0 0 1 1 2 0 2 2 0 1 2 2 2 2 0 1 2 0 0 2 0 0 0 2 2 0 0 0 0 0 0 0 1 0 0 0 1 1 1 0 0 0 2 0 1 1 1 1 1 1 1 1 0 0 2 2 1 2 2 0 0 1 0 0 0 0 1 1 0 1 0 0 2 0 1 1 0 1 1 0 0 0 1 0 0 2 2 0 0 2 1 1 1 0 1 0 0 0 1 1 0 0 0 2 0 1 1 0 1 1 1 2 2 0 0 0 0 0 0 0 0 1 1 0 2 0 0 1 1 1 0 0 0 0 1 0 0 0 0 0 1 0 0 1 0 0 1 0 0 1 2 1 2 1 0 1 1 1 0 2 1 0 1 0 0 0 0 0 0 0 0 0 0 0 0 1 1 0 2 1 0 0 0 0 0 0 1 2 1 0 1 0 0 1 1 0 1 0 0 0 2 1 0 1 1 1 0 0 0 0 2 0 1 0 0 0 1 2 1 0 2 2 0 0 0 1 2 2 0 0 0 0 0 0 0 1 0 0 0 0 0 0 1 0 0 1 1 0 0 0 0 1 0 1 2 0 0 0 0 0 1 1 0 0 1 1 1 1 0 0 0 0 2 1 1 0 1 2 0 1 1 1 0 2 0 2 0 0 0 0 0 1 2 0 2 0 1 2 2 0 1 0 0 0 0 2 2 0 0 0 2 2 0 1 2 0 0 0 0 0 2 0 2 1 1 1 0 0 0 0 0 2 2 2 0 1 0 1 0 0 0 0 0 0 0 1 0 1 0 0 1 1 1 1 1 1 1 0 0 0 1 0 0 1 0 0 0 1 0 1 0 0 2 0 0 0 0 1 1 0 0 2 2 0 1 0 0 0 0 2 0 0 0 0 1 0 0 1 0 1 1 0 0 0 1 0 0 1 1 0 0 0 0 0 0 0 0 1 1 0 0 0 1 1 1 0 0 1 1 1 1 2 0 0 0 0 2 2 2 0 2 1 2 2 0 0 1 0 1 1 2 0 1 1 1 2 2 0 0 0 0 2 1 1 1 1 0 1 0 1 1 0 0 0 1 0 1 1 1 0 1 1 1 1 2 2 0 0 0 2 1 0 1 0 0 0 0 0 0 0 2 0 2 2 1 1 2 2 0 0 0 2 1 1 0 0 0 0 1 0 1 1 0 0 0 0 0 0 1 0 2 2 1 0 0 0 2 0 0 1 0 2 0 0 2 0 0 0 0 0 1 0 1 0 1 0 0 0 0 0 2 2 1 1 0 0 0 0 0 0 1 0 0 0 0 0 0 0 0 0 2 0 2 2 1 1 1 0 2 0 0 0 0 0 0 0 0 0 0 0 0 0 0 0 0 0 2 1 0 1 0 0 0 0 0 0 2 0 0 1 1 2 0 1 1 0 1 0 0 1 0 1 0 0 1 1 1 1 1 1 1 2 0 0 0 0 1 0 1 1 2 0 0 1 0 0 1 2 0 1 0 1 1 0 2 0 2 2 2 1 1 0 1 1 0 1 0 0 1 1 0 0 1 2 0 0 0 1 2 1 1 1 0 0 0 0 0 0 0 0 1 0 1 0 1 1 0 1 1 1 0 0 0 1 0 0 0 0 2 0 0 1 1 0 1 0 0 0 1 0 0 0 0 0 0 1 1 0 0 0 0 1 0 0 0 2 1 0 0 1 1 1 1 0 1 1 1 1 0 1 1 1 1 2 2 1 1 2 1 0 1 0 2 0 1 1 1 0 0 0 0 0 0 0 1 0 2 1 1 2 0 0 1 1 1 1 1 1 0 2 0 2 0 0 2 1 2 0 0 0 1 1 0 1 1 1 0 0 1 0 0 0 0 0 0 2 0 2 2 2 0 0 0 0 2 0 0 2 0 0 0 0 0 0 0 1 0 1 0 1 0 0 0 0 0 0 2 0 2 1 1 2 2 2 2 0 0 0 0 1 0 1 0 0 0 1 0 2 2 2 0 1 0 1 2 0 1 2 2 0 1 0 2 0 0 0 0 0 1 1 0 2 2 0 2 1 0 0 0 2 2 0 1 0 2 0 2 0 0 0 2 0 1 0 0 2 1 1 1 0 0 1 0 1 1 1 0 2 1 2 2 0 0 1 1 0 0 0 0 0 0 1 1 1 0 0 0 0 1 0 1 1 0 0 0 0 2 0 1 1 1 1 2 1 1 1 1 0 0 0 0 0 0 0 0
143 0 0 0 0 0 0 0 0 1 1 1 0 1 1 0 1 1 1 0 0 1 0 2 2 0 2 2 2 2 1 2 1 0 1 1 1 0 0 0 2 2 0 0 0 0 1 0 0 1 1 0 0 2 0 1 0 0 0 1 1 1 2 2 1 2 2 1 1 0 0 0 2 1 2 2 0 1 1 0 1 0 1 0 1 0 0 0 0 2 0 1 1 1 1 1 0 0 0 0 0 0 2 2 0 0 2 1 1 1 0 2 1 1 1 1 1 0 0 0 2 0 2 2 0 0 0 1 1 1 0 0 0 0 0 0 0 0 0 2 1 1 0 0 0 1 0 0 0 0 0 1 1 1 0 0 1 0 1 1 1 1 2 2 1 2 1 0 0 2 2 0 0 2 1 0 2 0 0 0 0 0 1 2 0 1 2 1 0 0 2 0 0 0 2 0 1 0 0 0 0 1 0 2 2 1 1 0 1 0 2 1 1 0 0 1 1 0 0 0 2 2 0 0 0 1 1 2 1 1 0 0 0 0 1 0 0 2 2 0 0 1 0 1 1 0 1 0 0 0 0 0 2 0 0 0 0 1 1 1 0 1 1 0 0 0 0 0 2 1 0 1 1 2 1 0 0 1 1 0 0 1 0 0 2 1 0 2 0 2 0 0 1 2 1 0 0 0 0 0 1 1 1 0 0 1 0 0 1 1 0 2 0 0 0 0 0 0 1 1 0 1 0 2 0 0 0 0 0 1 1 1 0 0 0 0 0 2 0 2 1 1 2 0 0 2 1 0 2 1 1 0 0 0 0 0 1 0 1 0 1 1 1 0 1 0 0 1 1 1 1 1 1 1 0 0 0 0 1 0 0 0 0 1 0 1 0 0 0 2 0 1 1 0 2 0 0 0 2 2 0 2 1 1 1 0 0 2 0 0 0 0 0 0 0 0 0 0 0 0 0 1 1 0 1 2 1 0 1 0 2 1 1 1 1 0 0 0 0 0 2 0 0 1 0 2 2 0 1 1 0 0 0 1 0 0 0 2 1 1 1 0 0 0 0 1 1 2 0 1 1 1 1 1 0 2 0 0 2 1 0 0 1 0 2 0 0 0 1 1 1 2 1 1 1 0 1 2 2 1 0 0 2 0 0 0 1 0 0 1 1 0 0 1 1 0 1 1 0 2 2 0 1 1 0 1 1 2 0 2 0 2 1 0 1 0 1 0 1 1 1 1 0 0 0 0 0 2 2 1 0 0 0 2 1 0 0 0 0 0 0 0 1 0 0 1 0 1 2 0 0 2 2 0 2 0 2 1 2 0 1 0 1 0 1 1 2 1 0 0 0 0 1 0 1 0 1 0 0 1 1 2 1 0 0 1 1 1 0 0 2 0 0 0 1 0 0 1 0 0 1 0 0 0 0 0 2 1 0 0 0 0 0 0 2 1 2 1 2 0 0 1 0 0 1 0 2 0 1 0 0 1 1 1 2 0 1 0 1 0 0 0 1 0 2 2 1 1 1 0 0 0 0 1 1 0 0 1 0 1 1 0 0 0 0 0 1 1 1 1 2 0 1 0 0 0 0 0 0 1 0 2 1 0 2 1 1 1 1 0 0 0 0 0 1 1 0 0 0 0 0 0 0 0 0 1 1 2 0 1 2 0 0 0 0 0 0 0 0 1 0 1 0 0 0 0 0 1 1 1 1 1 0 0 0 1 1 0 1 0 0 0 2 2 0 0 1 1 1 1 0 0 1 1 0 2 2 0 1 1 2 2 0 0 1 2 0 2 1 2 0 1 0 1 1 1 0 0 0 2 2 2 0 2 1 1 0 0 0 2 0 0 0 0 0 0 2 1 2 0 1 1 1 2 0 0 0 2 1 0 0 0 1 0 0 1 0 1 2 0 2 1 1 0 1 1 1 0 0 0 0 2 0 1 1 0 1 0 0 0 1 0 0 0 0 1 0 0 2 1 0 1 1 1 0 1 0 2 2 2 1 1 1 0 0 1 0 0 0 1 1 0 0 0 2 2 2 0 1 0 0 1 0 2 2 1 0 2 0 1 1 1 0 0 0 1 1 0 1 0 0 1 2 2 0 0 0 1 1 0 0 2 0 1 1 1 1 2 0 0 0 0 1 1 1 0 0 0 0 1 1 1 0 0 2 0 2 1 0 0 2 0 0 0 1 0 1 1 1 0 1 0 0 0 0 2 0 1 2 0 1 1 0 0 0 0 0 0 0 1 0 0 0 2 1 0 0 0 0 0 0 0
144 1 0 0 1 0 0 2 1 0 1 0 0 0 0 0 0 0 0 1 1 1 0 1 1 1 2 1 2 2 1 1 1 2 0 1 2 2 0 0 0 0 0 0 0 0 0 0 0 0 0 0 1 1 0 1 0 0 0 1 0 0 1 1 0 0 0 0 2 1 0 2 2 0 1 2 1 1 2 0 1 0 1 0 1 0 0 0 0 1 0 1 1 0 1 2 0 1 0 1 1 0 1 1 1 1 2 1 1 1 0 0 0 0 0 0 0 1 0 0 2 1 2 2 0 1 1 0 1 0 0 0 0 0 1 1 0 0 0 1 1 1 1 0 0 0 0 0 0 0 0 1 0 2 0 1 0 1 0 0 0 2 1 2 0 1 0 2 2 2 0 1 2 0 2 0 2 1 0 1 0 0 0 2 0 0 2 1 0 0 0 2 0 0 2 2 1 0 0 0 0 0 0 2 2 0 0 0 0 0 1 2 0 0 0 2 1 0 0 0 0 0 2 0 0 2 2 2 0 2 0 0 0 0 1 0 0 2 2 0 0 0 2 2 2 0 1 0 0 0 0 0 1 0 0 0 2 2 2 2 1 2 0 0 1 1 0 0 2 1 0 2 1 2 0 1 0 2 1 1 1 0 1 1 2 1 1 0 0 2 0 1 1 2 2 0 2 1 0 1 1 0 0 0 0 0 0 0 1 1 1 0 0 0 1 1 0 1 1 1 0 2 0 1 1 0 1 2 1 0 0 2 0 0 0 0 0 0 2 0 0 0 2 0 0 0 0 0 1 0 0 1 1 0 1 1 1 1 0 2 2 2 1 0 1 1 0 0 2 0 0 2 1 1 0 0 0 2 0 0 1 0 0 1 0 1 0 0 0 1 0 0 2 0 2 0 2 0 1 1 0 2 2 0 0 0 0 2 0 0 0 1 0 0 0 1 0 1 0 1 0 2 0 0 1 2 0 0 2 2 0 1 0 0 0 0 0 1 0 0 2 1 0 0 0 2 1 0 0 1 1 0 0 2 1 1 0 1 1 0 0 0 2 1 0 2 2 1 0 0 1 1 2 2 1 0 1 0 1 0 1 1 2 0 1 0 0 0 0 1 0 1 0 2 1 0 2 2 2 1 0 1 2 1 1 1 2 0 1 1 1 0 0 0 0 0 0 0 0 2 1 2 2 2 0 0 0 0 0 2 0 0 1 0 0 0 1 0 2 1 1 1 2 2 2 1 0 2 2 1 0 0 0 2 0 1 0 1 0 0 0 0 1 1 1 1 2 0 0 0 0 0 0 0 0 0 1 1 1 1 1 0 1 0 0 1 1 2 0 0 0 0 1 0 0 0 0 1 0 1 1 1 0 0 0 2 2 1 0 2 1 0 0 0 1 1 0 0 0 0 1 0 1 1 0 1 1 1 0 0 1 0 0 1 1 1 2 1 2 0 0 1 0 0 2 0 1 0 1 0 0 2 0 2 0 1 1 1 2 0 0 0 1 0 2 2 1 0 0 1 1 1 0 0 0 1 1 0 1 1 1 0 0 2 1 1 1 1 1 1 1 0 1 0 1 0 1 1 1 1 0 1 0 0 1 2 1 2 2 0 1 0 0 0 0 1 0 1 1 0 0 0 1 0 1 1 1 0 1 0 2 1 1 0 0 1 0 0 0 0 0 0 0 0 1 1 0 0 1 1 1 1 0 0 0 1 2 0 2 0 0 1 1 1 1 0 0 0 1 1 0 1 2 2 1 1 1 2 0 0 1 1 0 0 1 1 0 1 0 2 0 1 1 1 1 0 0 1 0 1 1 1 0 1 1 0 1 0 1 2 0 0 1 1 1 0 1 1 2 0 2 1 1 2 0 1 0 2 0 0 0 0 0 1 0 1 0 1 0 0 0 0 2 0 2 2 2 1 0 0 0 2 0 0 2 0 0 0 1 2 0 0 0 0 0 1 0 0 1 1 0 0 1 1 0 2 0 0 0 1 1 1 0 0 0 0 0 0 0 1 2 0 1 0 2 2 2 0 0 0 0 0 0 2 1 0 0 1 0 2 0 0 0 0 1 0 1 0 1 0 0 1 1 0 2 0 2 1 1 1 0 2 0 0 0 1 0 0 0 0 0 0 2 2 2 0 1 0 1 0 1 0 2 0 1 0 1 2 0 0 2 0 0 0 1 1 1 0 1 0 0 1 0 0 0 1 0 1 1 0 0 0 0 1 0 1 1 0 0 1 0 0 0 1 0 0 0 0 0 0 0 0
145 0 1 0 0 0 0 2 0 1 1 0 1 2 0 2 0 1 1 0 0 0 0 2 2 0 1 1 2 2 2 0 0 1 0 1 2 0 0 0 0 0 0 1 0 1 0 0 1 1 0 0 0 0 2 1 0 0 0 2 0 1 2 2 0 0 0 1 1 0 0 1 2 0 2 2 0 0 1 0 0 0 0 1 1 0 0 0 0 2 0 0 1 0 0 2 0 1 1 1 1 0 1 1 1 0 2 2 0 2 0 1 0 2 0 2 0 1 1 0 1 0 1 1 0 1 1 1 1 1 0 0 0 0 0 0 1 0 0 2 1 1 0 0 0 0 0 0 0 0 0 1 0 0 0 1 0 0 1 0 0 1 1 2 1 2 1 0 0 1 0 1 0 2 1 0 2 0 0 0 0 0 0 0 0 0 0 0 0 0 0 0 0 2 2 0 2 0 0 1 0 0 1 1 2 1 0 0 1 0 2 0 1 0 0 1 1 1 1 0 1 1 0 0 0 1 1 1 0 2 1 1 0 0 2 0 0 1 2 0 0 0 1 0 0 0 0 0 0 0 0 0 1 0 0 0 0 1 0 0 0 0 0 0 1 1 0 0 1 1 0 2 0 2 0 0 0 2 2 2 2 0 1 1 2 0 1 0 0 2 0 1 1 2 2 0 1 1 0 1 1 0 2 0 0 0 2 0 1 2 0 2 0 1 2 1 0 0 0 0 1 1 0 0 2 0 2 2 0 2 2 1 0 0 0 1 0 1 1 0 1 0 2 0 0 0 0 1 1 1 1 0 0 1 1 1 1 0 0 0 0 0 2 0 2 1 0 2 1 1 1 1 1 1 0 0 0 0 2 0 1 0 0 1 0 0 0 0 0 1 0 0 0 0 2 1 0 1 1 1 0 1 0 1 1 0 1 0 0 0 0 1 0 0 0 1 0 0 1 0 0 0 0 0 2 2 0 0 2 1 1 1 0 0 0 0 0 0 0 0 1 0 0 1 1 2 2 0 2 0 1 0 0 2 0 0 0 1 1 0 2 0 1 1 0 2 2 2 0 2 2 2 1 1 0 2 0 1 2 0 1 0 0 0 2 0 0 0 1 0 1 0 1 2 2 0 2 1 1 2 2 2 1 1 1 1 2 1 0 0 0 0 0 0 0 0 0 0 0 1 1 1 0 2 1 1 1 1 0 2 0 2 2 1 0 1 1 0 2 1 1 0 2 2 2 0 0 1 1 2 0 1 1 1 1 1 1 1 0 2 2 0 1 0 0 1 2 1 1 0 1 1 2 0 2 0 2 1 1 1 0 0 0 0 1 0 1 1 1 1 1 0 2 0 2 0 2 0 0 0 0 1 0 0 0 2 1 1 0 1 2 0 0 1 0 1 1 1 1 0 1 0 0 0 0 2 0 1 0 0 1 1 0 2 2 0 2 1 2 0 2 0 0 2 0 0 1 0 1 0 0 2 1 1 1 0 1 1 0 1 1 0 2 0 1 2 0 1 1 0 0 1 0 0 0 0 0 1 1 1 1 0 1 0 0 2 0 2 0 0 1 1 1 0 0 0 0 0 0 1 0 1 0 0 1 2 0 2 2 0 1 0 0 0 0 0 0 0 0 0 0 0 0 1 1 0 0 0 0 0 0 0 1 0 0 1 1 0 2 2 0 2 1 1 1 0 0 0 0 0 0 0 0 1 0 1 0 0 2 0 1 1 2 1 0 0 1 2 0 0 0 0 0 1 1 0 0 0 2 2 2 2 1 1 1 1 0 1 1 2 1 2 1 1 1 0 1 1 0 2 2 2 0 2 2 1 1 0 1 2 0 0 0 0 0 0 2 1 2 0 1 1 0 2 0 0 0 0 2 0 1 1 1 2 1 1 0 0 1 1 0 0 0 0 2 0 0 1 0 0 0 2 0 0 0 0 2 0 0 0 2 0 1 0 1 2 0 0 0 2 0 0 1 0 0 2 0 1 2 2 2 2 1 0 0 1 1 0 0 0 2 0 1 1 1 0 0 0 1 0 0 2 0 1 1 1 1 2 0 1 1 2 0 0 0 0 2 0 1 0 1 0 2 1 0 0 2 1 0 0 0 1 1 1 1 2 1 1 0 0 0 0 2 0 0 0 0 0 1 1 1 0 0 1 1 0 1 1 0 1 1 1 0 1 1 1 2 0 1 0 1 0 1 1 1 0 0 0 2 0 0 0 0 2 0 0 1 1 0 1 0 0 0 0 0 0 0 0 0 1 0 0
146 1 0 0 0 0 0 2 0 2 2 0 0 0 0 0 0 0 0 1 1 1 1 2 2 0 0 1 2 0 0 2 1 1 1 1 1 1 1 0 1 1 0 1 0 2 1 0 0 1 1 0 0 0 1 1 0 0 0 2 0 2 2 2 0 0 2 2 1 0 0 0 1 0 1 1 1 2 2 0 2 0 1 1 2 0 0 0 0 2 0 0 1 0 0 1 0 1 1 1 1 0 1 1 1 2 2 2 0 2 0 2 0 0 0 0 0 0 1 0 1 0 1 1 0 1 1 1 2 2 0 0 0 0 0 0 0 1 0 2 1 1 0 0 1 2 0 0 1 1 0 1 0 1 0 0 1 0 0 0 0 2 1 2 1 1 0 1 1 1 0 1 1 1 2 0 1 0 0 0 0 0 1 2 1 2 1 1 0 0 1 1 2 2 0 2 1 0 0 0 1 0 0 0 2 2 2 0 0 0 0 1 0 0 0 1 1 1 2 0 2 1 0 0 0 0 0 2 1 2 1 1 0 0 1 0 1 1 2 2 0 2 1 0 0 0 0 0 0 0 0 0 2 0 0 0 0 2 0 0 2 2 0 0 1 0 1 0 1 1 0 2 1 2 0 0 0 2 2 0 0 0 1 1 2 0 1 2 0 2 0 0 0 1 2 0 2 1 0 1 1 0 1 1 0 1 1 0 0 1 0 0 0 0 0 0 1 0 0 0 0 1 1 2 0 0 0 0 1 1 1 1 1 0 0 0 0 0 2 0 1 1 1 0 0 0 0 0 2 1 2 0 0 0 1 0 0 0 0 1 1 1 0 1 0 0 0 1 2 0 0 2 2 2 0 0 0 0 1 0 2 1 0 1 0 1 2 0 0 0 0 0 0 0 2 0 0 0 1 1 0 1 0 2 2 0 0 0 0 0 0 1 0 0 2 0 1 1 0 1 0 2 0 0 2 2 0 0 1 0 1 0 0 0 1 1 0 1 0 0 1 1 0 1 1 1 1 0 2 0 0 0 0 1 1 1 0 2 2 2 2 0 1 1 0 1 1 2 0 1 1 1 2 2 1 0 1 0 2 1 0 0 1 0 1 0 1 1 0 0 1 2 0 1 2 0 2 2 2 1 0 1 2 1 1 1 2 1 0 0 0 0 0 0 0 1 0 0 0 2 2 0 0 2 1 1 1 0 2 0 2 0 2 2 1 0 1 0 2 1 1 1 1 0 1 0 0 1 1 1 0 0 0 2 0 1 0 1 1 0 0 1 1 0 0 1 1 1 1 1 0 1 0 0 0 0 1 2 2 2 0 0 0 0 0 0 0 0 0 0 0 0 0 0 0 0 0 1 0 2 2 0 1 1 0 2 0 1 0 1 0 0 0 0 1 1 1 0 0 1 0 1 0 0 0 1 0 1 0 0 0 0 0 2 2 0 2 1 2 0 0 0 0 1 0 0 2 0 2 1 0 1 1 1 1 0 1 0 2 0 0 0 1 0 2 2 1 1 1 0 1 0 1 0 0 0 1 1 0 0 2 0 0 0 0 2 2 1 0 1 2 0 0 0 1 0 1 1 0 1 1 1 0 0 1 1 1 2 2 0 1 0 0 0 0 1 1 2 2 0 0 0 1 0 2 1 1 0 2 0 1 1 1 0 0 1 0 0 0 2 0 2 0 0 0 0 0 1 1 1 1 1 1 0 0 0 0 0 0 0 0 0 1 0 0 1 0 2 0 0 0 0 1 2 2 0 2 1 1 1 1 1 0 0 1 2 0 2 1 2 1 1 1 1 1 0 1 0 0 2 2 2 2 2 0 1 1 0 0 2 0 0 1 1 1 0 1 0 2 0 1 1 0 2 0 0 0 1 1 0 0 0 2 1 0 0 0 0 1 1 0 1 0 0 1 0 0 0 1 0 0 2 0 0 1 1 1 0 0 0 1 0 0 0 0 2 0 0 2 1 0 0 0 2 0 1 0 1 0 1 1 1 0 0 0 0 2 1 0 0 2 0 2 0 1 1 1 0 0 1 0 2 1 1 1 1 0 2 0 1 1 1 1 0 2 2 0 1 1 1 0 1 1 1 0 0 0 0 0 0 0 2 0 2 0 0 0 1 0 0 0 0 1 1 1 0 0 0 0 0 2 0 0 1 0 0 1 2 0 0 1 1 0 0 1 1 1 0 1 1 2 0 0 0 0 1 0 1 1 0 0 0 0 2 0 1 1 0 0 0 0 0 1 1 0 0 0 0 0 0 1 1
147 0 0 0 0 0 0 2 0 0 0 1 1 1 0 1 1 1 0 2 2 2 0 2 2 0 2 2 2 2 1 2 1 0 1 1 1 1 0 0 0 0 0 0 0 1 1 0 1 1 0 0 0 1 1 1 0 0 0 1 0 0 1 1 0 0 2 0 1 0 0 0 2 0 1 2 1 2 2 0 2 0 0 0 0 0 0 1 1 1 0 0 0 0 0 0 0 2 1 2 1 0 0 0 1 1 2 1 1 1 0 2 1 2 1 2 1 1 1 0 1 0 1 1 0 1 1 0 2 0 0 0 0 0 0 0 0 0 1 0 0 2 0 0 1 1 0 0 1 1 0 0 0 0 1 0 0 1 0 0 0 2 2 2 1 2 1 1 0 1 0 0 1 1 2 0 2 0 0 1 0 0 1 2 0 1 2 0 0 0 1 0 0 0 2 2 1 0 0 0 0 0 0 0 2 1 1 1 0 0 1 0 1 0 0 1 1 1 1 0 2 2 0 0 0 0 0 2 0 2 0 0 0 0 0 0 0 2 2 0 0 0 2 2 2 0 0 0 0 0 0 0 2 0 0 0 0 0 0 0 0 0 0 1 0 0 0 0 1 0 0 1 0 2 0 0 0 2 2 1 1 0 1 1 1 0 1 1 0 2 0 0 0 2 2 0 2 1 1 0 2 0 1 1 0 0 0 1 1 1 0 1 0 1 2 1 0 0 1 1 0 2 1 1 1 0 1 1 1 0 1 2 0 0 0 0 0 2 0 0 0 0 2 0 0 0 1 1 1 0 0 1 1 0 0 1 1 0 1 0 1 1 1 0 1 0 1 0 1 1 1 1 1 1 0 0 0 1 1 1 2 0 0 0 1 0 0 0 0 0 0 0 0 0 2 1 0 0 2 2 0 2 2 0 1 1 1 0 0 0 0 1 0 1 1 0 0 1 0 0 0 1 0 0 1 2 1 0 2 1 1 1 1 1 0 0 0 1 0 0 2 0 0 0 0 1 2 1 2 1 0 1 0 1 0 0 0 2 2 2 2 0 0 0 0 0 0 2 0 1 1 1 2 2 2 0 2 0 2 1 1 1 1 0 1 0 1 0 1 1 0 1 0 2 0 0 1 1 1 1 1 1 1 1 0 0 2 1 0 1 0 2 0 0 0 1 0 0 0 1 1 1 1 1 0 1 1 0 1 1 1 0 2 1 0 1 2 0 2 1 1 0 0 0 0 1 0 1 1 1 0 0 0 2 0 0 1 0 0 1 1 0 0 0 1 1 2 0 1 0 1 1 1 0 0 0 1 2 1 2 0 0 2 0 1 2 1 2 0 0 0 0 1 0 0 0 0 0 0 0 0 0 0 0 0 2 2 1 0 0 0 0 0 0 1 0 0 0 0 0 0 0 1 1 0 0 0 0 0 0 0 0 0 0 1 1 1 0 2 0 0 1 0 0 2 0 0 0 2 0 0 1 1 1 1 0 1 0 2 0 0 0 1 1 1 1 0 1 1 0 0 0 1 1 1 0 1 0 1 2 0 1 0 0 0 1 1 2 1 1 1 0 0 0 0 0 0 0 0 1 0 1 0 0 1 2 1 2 2 0 0 0 0 1 1 0 0 1 1 0 0 0 0 1 1 0 0 0 0 0 1 0 0 0 0 0 0 0 1 1 0 2 0 0 0 1 0 1 0 0 0 0 1 0 0 2 0 0 2 2 0 0 1 2 0 0 1 0 1 1 0 1 0 1 1 1 1 1 1 1 1 1 0 0 1 2 0 2 2 1 0 1 0 1 1 1 0 0 0 2 1 1 0 2 0 0 0 0 2 2 0 0 2 2 2 0 2 0 2 0 2 1 2 1 0 0 0 1 1 0 0 0 2 0 0 0 0 0 1 0 1 0 0 0 1 1 1 1 1 0 0 1 0 0 1 1 1 0 0 0 1 0 0 0 0 0 0 0 2 1 1 0 1 1 0 0 0 0 0 2 2 2 0 0 0 0 0 1 1 0 2 0 2 0 2 2 2 0 1 0 0 2 0 1 0 0 2 2 0 2 0 0 0 0 1 1 2 2 2 1 0 2 1 0 0 0 2 2 0 0 0 2 0 0 1 1 1 0 0 0 0 0 1 0 0 0 0 1 1 0 1 0 1 1 0 1 1 2 0 0 1 1 1 0 0 0 1 0 2 0 0 0 0 0 0 0 0 0 2 0 0 0 0 0 0 0 0 0 0 1 0 0 1 2 0 0 0 0 2 0 0 0
148 0 0 0 0 0 0 2 1 0 1 0 0 0 0 0 0 1 2 2 2 2 0 2 2 0 1 2 2 1 0 1 2 2 0 2 1 2 0 0 1 1 0 0 0 0 0 0 0 1 1 0 0 0 2 1 0 0 0 1 1 2 2 1 0 0 0 0 1 0 0 1 2 0 1 2 0 2 2 1 1 0 0 1 1 0 0 1 1 2 1 2 1 0 1 2 1 0 0 1 0 0 2 2 0 0 2 1 1 1 0 2 0 1 0 1 0 1 1 0 1 0 1 1 0 0 0 1 2 2 1 1 1 0 1 0 0 0 0 2 2 0 0 0 0 1 0 0 1 1 0 1 0 1 1 0 0 1 0 1 0 0 1 1 0 0 0 2 1 1 0 1 2 0 2 0 0 1 0 0 0 1 0 1 0 0 1 1 0 0 0 2 1 1 0 2 0 0 0 0 0 0 0 1 2 2 1 0 1 0 2 0 0 0 0 0 0 2 1 0 1 1 0 0 1 0 0 2 1 2 0 0 0 0 1 0 0 2 2 0 0 0 1 2 2 0 0 0 0 0 0 0 1 1 1 0 0 2 0 0 0 0 0 1 0 0 0 0 1 1 0 1 2 2 1 1 0 1 2 0 0 0 2 2 2 0 2 1 0 2 1 1 1 2 2 0 2 0 0 0 0 0 2 2 1 1 0 0 0 0 0 0 0 0 1 0 1 0 0 0 1 0 0 1 1 0 1 0 1 0 2 2 0 0 0 0 0 0 2 0 0 0 1 0 0 0 0 0 0 0 0 0 0 0 1 0 0 0 0 2 2 2 0 0 0 0 0 2 2 0 0 2 1 1 0 0 0 0 0 0 2 0 0 2 0 1 1 0 0 0 0 1 1 2 2 0 2 0 1 1 0 1 1 1 2 1 0 1 0 0 0 0 1 0 1 1 1 0 0 0 0 2 0 0 1 2 1 0 1 0 1 0 0 0 1 1 0 1 0 0 2 0 0 1 2 1 1 0 0 1 0 0 0 2 2 2 0 2 2 1 1 0 1 1 0 1 1 2 0 2 1 1 2 2 0 0 0 0 2 1 1 1 1 0 1 0 1 0 0 1 0 1 0 0 0 0 1 0 0 2 2 2 2 0 0 1 2 1 1 0 1 0 0 1 1 0 0 1 0 2 2 0 1 2 1 0 0 2 0 2 0 2 1 0 0 0 1 0 1 1 0 0 1 1 2 0 0 0 0 2 2 2 0 1 1 1 1 1 0 1 0 0 0 1 1 0 1 0 2 0 1 0 0 0 0 0 1 2 2 1 1 0 0 0 2 0 0 1 0 0 0 0 1 0 0 0 0 1 0 1 1 1 1 0 0 2 1 0 0 1 0 0 1 1 0 1 2 1 0 1 0 1 0 0 0 0 2 2 0 0 0 0 0 2 1 1 2 0 2 0 0 0 0 1 1 0 1 0 1 0 0 0 1 0 1 0 1 0 2 0 0 0 1 0 1 2 0 1 0 0 1 0 0 0 0 1 1 2 1 1 2 0 1 0 0 1 1 0 0 2 1 1 1 1 0 0 0 0 0 0 0 1 1 1 2 2 1 2 2 1 1 1 0 1 1 1 1 0 0 0 0 0 1 0 1 1 1 0 0 0 0 0 0 0 0 0 1 0 1 1 0 1 0 0 0 1 0 1 0 0 0 1 0 0 0 1 2 0 2 0 0 0 1 1 0 1 0 1 1 1 0 0 0 1 1 1 2 0 2 2 2 2 0 0 2 1 0 1 1 1 0 1 2 2 2 0 1 0 0 1 0 1 0 1 2 2 2 0 1 2 0 0 0 0 0 0 2 0 2 0 2 2 0 2 0 0 0 2 0 0 0 0 1 2 0 0 0 0 1 0 1 0 0 0 0 0 0 0 0 0 0 2 0 0 2 0 0 1 1 1 0 0 0 0 0 0 0 0 1 1 1 0 1 0 0 1 0 2 2 2 1 1 1 0 0 1 0 0 2 0 1 0 0 0 1 0 0 0 0 0 1 2 0 2 0 0 1 1 0 0 1 2 0 1 1 1 2 1 1 0 0 1 1 0 1 0 1 2 1 1 0 1 1 1 0 0 1 0 0 1 0 0 2 0 1 0 1 0 0 0 2 0 1 0 2 0 2 2 0 1 1 0 0 0 0 0 0 0 1 1 1 0 0 1 1 1 1 0 2 0 0 0 0 2 0 0 2 1 0 1 0 0 1 1 0 1 0 0 0 0 0 2
149 0 0 0 0 0 0 2 0 1 1 1 0 0 0 0 0 1 1 1 1 2 0 2 2 0 2 1 1 2 1 0 0 1 2 1 2 1 0 0 1 1 0 1 0 1 0 0 0 1 1 0 0 1 1 0 1 0 1 1 1 1 1 1 1 1 0 1 2 1 1 1 2 0 2 2 0 1 1 0 1 0 2 0 2 0 1 0 0 1 0 0 0 0 0 0 0 0 0 2 1 0 0 0 2 2 2 1 1 1 0 1 1 2 1 2 1 0 0 0 2 0 2 2 1 1 1 1 1 1 0 0 0 0 0 0 0 1 0 2 0 2 0 0 0 1 0 0 1 1 0 0 0 2 0 0 0 0 0 1 0 1 1 2 2 2 1 1 0 1 0 1 2 0 1 0 1 1 0 1 0 0 0 1 0 0 1 1 0 0 0 1 0 0 1 1 0 0 0 0 0 0 0 1 2 1 1 0 1 0 2 1 0 0 0 2 1 1 1 0 1 2 0 0 0 1 1 1 1 0 0 0 1 1 0 1 0 2 2 0 0 1 1 1 1 0 0 0 0 0 0 0 1 0 0 0 2 1 1 1 0 1 0 1 0 0 0 0 2 0 0 2 1 1 0 0 0 1 2 1 1 0 0 0 2 0 0 1 0 2 1 0 2 2 2 0 2 1 0 0 0 0 1 1 0 1 0 0 2 2 0 2 0 0 0 0 1 0 0 0 1 2 2 2 1 0 0 0 0 1 1 2 0 0 0 0 0 1 1 0 0 0 2 0 0 1 0 0 1 0 0 0 0 0 0 0 0 0 0 1 1 1 0 1 0 0 2 2 2 0 0 2 1 1 0 0 0 1 0 1 2 1 0 1 1 1 1 0 0 1 1 1 1 0 2 1 1 0 0 0 0 0 0 2 2 0 0 1 1 1 1 1 1 0 1 1 0 1 0 0 1 1 0 0 1 2 1 0 1 1 0 1 0 2 2 0 0 1 1 1 2 1 0 0 0 1 2 0 1 0 0 0 0 0 0 0 0 2 2 0 1 0 2 2 0 2 2 2 0 0 1 1 2 2 2 0 1 1 2 0 1 1 2 2 1 1 0 0 0 2 1 1 0 1 1 1 0 1 1 2 2 2 2 0 0 0 2 2 0 1 0 0 1 2 2 0 0 1 0 1 1 1 1 2 0 1 0 1 1 1 1 0 1 1 0 0 0 0 0 1 0 0 1 0 1 1 1 1 1 1 0 0 0 2 0 0 0 0 1 0 0 1 1 1 1 1 2 1 0 1 0 1 0 0 0 1 2 2 2 0 2 0 0 0 2 0 2 1 0 0 0 0 2 0 1 0 1 1 0 1 1 0 0 1 0 2 1 0 1 2 1 0 1 1 1 1 1 0 0 0 0 0 0 0 0 0 1 1 0 0 1 0 0 2 1 1 2 0 1 1 0 1 0 1 1 0 0 0 1 1 0 2 0 2 1 0 1 0 1 0 0 0 1 1 1 1 0 1 1 0 0 0 0 0 1 0 0 0 0 0 1 1 0 0 0 0 2 2 0 0 2 1 0 0 2 0 0 0 0 1 0 1 0 1 1 2 1 2 2 0 0 0 0 0 0 1 1 0 1 0 0 0 1 0 0 1 1 1 1 1 2 0 0 1 0 1 1 0 0 1 1 0 1 1 1 1 0 1 0 0 0 0 1 1 0 1 0 0 1 1 0 0 0 1 0 1 1 1 1 1 0 0 1 0 0 2 1 1 1 2 2 1 0 0 1 2 2 2 1 2 1 1 2 2 2 0 1 1 0 1 1 1 0 2 1 1 1 0 1 1 0 0 2 2 2 0 2 0 2 0 2 1 1 1 0 0 0 0 2 0 2 2 1 0 0 0 0 2 1 0 1 1 0 0 1 0 0 1 0 1 0 1 0 0 0 1 2 0 0 1 0 0 0 0 0 2 0 0 1 0 0 0 1 0 0 2 0 2 1 1 0 0 1 0 0 0 1 1 1 0 1 0 0 0 1 1 1 0 1 0 1 1 0 1 1 1 0 1 0 1 0 1 1 0 0 0 2 2 2 1 0 2 2 1 0 0 1 1 1 0 0 2 1 2 1 1 0 2 0 0 0 0 0 0 0 0 0 0 0 0 1 1 0 0 2 0 2 0 0 1 1 0 1 0 0 0 1 0 1 1 0 1 0 0 0 1 0 0 2 0 0 0 0 0 0 0 0 1 0 2 0 0 0 1 0 1 0 0 0 0 1 0
150 0 1 0 0 0 0 2 0 2 2 0 0 0 0 0 0 0 1 2 2 2 1 2 2 0 1 1 2 2 1 0 2 2 0 2 1 1 0 0 1 1 1 1 0 1 0 0 0 1 1 0 0 0 2 0 0 0 0 1 1 1 1 2 0 1 1 0 2 0 0 0 2 0 2 2 0 1 2 0 1 0 2 0 2 0 0 0 0 2 0 0 2 0 0 0 0 1 0 2 0 0 1 1 1 1 2 0 2 0 0 2 1 1 1 1 0 0 0 0 2 0 0 0 0 0 0 0 2 0 0 0 0 0 0 0 1 0 1 0 1 1 1 0 1 1 0 0 0 0 1 0 0 0 1 0 0 2 2 1 0 0 2 2 2 2 1 1 0 1 0 1 0 2 2 0 2 0 0 0 0 0 0 2 0 0 2 2 1 1 1 1 1 0 2 2 2 0 1 0 0 1 0 1 2 2 1 0 1 0 2 1 1 0 0 1 1 0 1 0 1 1 0 0 0 0 0 1 0 1 1 1 1 1 1 0 1 2 2 0 0 0 0 1 1 0 0 0 1 1 1 1 2 1 0 0 0 2 1 1 0 1 0 0 0 0 0 0 2 0 0 2 2 2 0 1 0 2 2 2 2 0 0 0 0 1 0 1 0 2 1 1 0 1 1 0 1 1 1 0 2 0 1 0 0 1 1 0 2 2 0 2 0 0 0 0 1 1 1 1 1 2 1 1 1 0 0 2 2 1 0 2 0 0 0 0 0 1 1 0 1 0 0 0 1 0 1 1 2 1 1 0 1 0 1 0 1 0 0 2 2 2 2 0 2 1 0 1 2 0 0 2 1 0 2 2 0 1 0 1 1 1 0 1 1 1 1 1 1 0 0 0 0 0 2 0 0 1 0 0 0 0 0 1 1 0 1 0 0 0 0 0 0 0 0 1 0 0 1 0 1 0 0 0 0 2 2 0 1 1 0 1 0 0 1 1 0 2 0 0 2 1 0 0 0 1 0 0 0 2 0 0 0 2 1 1 0 2 2 1 2 0 0 0 1 2 1 2 0 2 1 1 2 2 0 0 0 0 2 0 2 2 2 1 1 1 1 0 1 1 2 1 0 2 1 1 1 2 2 1 0 1 2 1 0 0 1 1 0 1 0 0 1 1 1 0 1 1 0 1 1 1 1 2 2 0 0 0 2 0 2 0 1 1 0 0 1 0 2 1 1 1 0 0 0 0 0 1 1 1 0 1 0 2 0 1 0 1 0 1 1 0 2 0 0 1 2 0 1 0 1 2 1 0 0 0 1 1 2 0 1 0 1 0 0 1 1 0 0 0 0 0 0 0 0 0 0 0 0 0 0 2 1 0 0 1 1 0 0 1 1 0 0 1 1 1 1 1 1 0 0 0 0 0 0 1 1 0 0 0 1 0 1 2 1 1 2 2 2 0 2 0 0 1 1 0 0 0 1 0 0 2 1 1 1 0 1 0 2 0 0 0 2 0 2 2 2 1 0 0 2 0 1 0 0 0 0 1 1 1 1 0 0 0 0 0 2 1 1 2 1 0 0 0 0 0 0 0 0 0 0 0 0 0 2 1 1 1 2 0 0 0 0 0 0 0 0 1 1 0 0 0 0 0 0 0 0 1 2 0 2 1 0 0 0 0 0 0 0 1 1 0 0 0 0 2 0 0 0 0 0 0 0 0 0 0 0 0 2 0 1 2 2 2 0 0 1 1 0 0 0 2 1 2 2 0 2 2 0 0 0 0 0 0 2 2 0 1 0 2 0 1 1 2 1 1 0 0 0 1 1 2 0 2 0 0 0 0 1 1 0 0 1 1 2 1 1 2 1 0 1 1 2 2 0 0 0 2 0 0 0 0 2 2 0 0 0 1 1 1 1 0 0 0 0 0 0 0 1 0 1 0 0 0 0 0 2 1 0 0 2 0 0 0 0 0 0 0 2 1 1 0 1 1 0 2 0 2 2 2 0 1 1 0 0 0 0 0 1 0 1 0 0 1 1 1 1 0 0 0 0 2 0 2 0 0 0 1 0 1 1 0 1 0 1 1 1 2 2 0 1 1 2 1 0 0 1 1 0 0 0 2 0 1 0 1 1 0 0 1 0 0 2 1 2 1 0 1 0 1 1 0 1 1 0 0 1 1 0 0 2 0 0 0 0 1 0 0 0 0 2 0 0 0 0 0 0 1 1 0 0 0 0 1 0 1 1 0 0 1 0 0 0 2 0 0 0 0 1 0 1 1
151 1 0 0 0 1 1 2 0 1 1 0 0 0 0 0 0 2 1 0 0 1 1 2 2 0 0 1 1 1 1 0 0 0 1 0 2 0 0 0 1 1 0 0 0 0 0 0 0 0 0 0 2 0 0 0 1 0 0 2 0 2 2 2 0 0 0 1 2 0 0 1 1 0 2 1 0 1 2 0 1 0 0 1 1 0 0 0 0 2 0 1 2 1 0 2 1 1 0 2 1 0 1 1 1 0 2 2 0 2 1 2 0 0 1 2 1 0 0 0 1 1 1 1 0 0 0 1 1 1 0 0 0 0 0 0 0 0 0 1 0 2 0 0 1 1 0 0 1 1 0 1 0 0 0 0 0 0 0 0 0 2 1 2 0 1 2 0 1 2 0 1 0 2 1 0 1 1 0 1 0 0 0 2 2 2 0 0 0 0 1 0 1 1 1 2 1 0 0 0 0 0 0 1 2 1 1 0 1 0 1 2 1 0 0 0 0 1 1 1 2 1 0 0 0 0 0 1 1 1 0 0 0 1 1 1 0 0 0 2 0 1 2 1 2 1 1 0 0 0 0 0 0 0 0 1 2 1 0 0 0 0 0 0 0 0 0 1 2 1 0 1 1 2 0 0 0 2 2 1 0 0 1 1 2 1 0 1 0 2 0 1 1 2 2 0 2 0 0 1 0 0 1 0 0 0 1 0 1 1 0 1 0 0 1 0 1 0 1 1 0 2 2 0 1 0 1 2 1 1 1 1 1 0 0 0 0 1 1 2 2 1 1 0 0 0 1 0 1 1 1 0 0 0 2 0 1 0 1 0 1 1 2 0 2 0 1 1 1 1 1 1 1 1 0 0 0 0 1 0 2 0 0 0 0 1 1 0 0 1 0 1 1 0 2 0 1 0 1 1 0 1 0 2 2 0 0 0 0 0 0 1 0 0 1 0 1 0 1 0 1 0 0 0 1 2 0 0 0 0 0 0 0 1 1 0 0 0 0 0 2 0 0 0 0 2 2 2 2 2 0 0 0 2 2 1 1 1 1 1 1 0 0 0 0 1 1 2 0 0 1 1 1 1 1 0 1 0 2 0 0 0 1 0 2 0 0 0 1 0 1 1 0 2 1 1 1 1 1 2 1 2 2 0 0 0 2 1 0 0 1 1 0 1 1 0 0 0 0 1 1 1 2 1 0 0 0 0 1 1 1 0 0 0 0 1 1 0 0 1 0 0 0 0 1 0 0 0 0 2 2 2 0 2 1 1 1 1 0 1 0 0 0 0 0 1 1 0 1 0 0 0 0 0 0 0 0 2 2 2 0 0 1 0 0 1 2 0 0 0 0 0 0 0 0 0 0 0 0 0 0 0 1 0 0 1 1 0 0 0 1 0 1 2 0 2 2 0 0 0 1 0 0 0 0 2 0 1 0 0 1 0 1 1 2 0 2 2 1 1 0 0 0 1 0 0 1 0 0 1 0 1 0 2 1 1 2 2 1 1 1 0 0 0 2 2 2 1 0 1 1 1 1 0 0 0 2 1 1 1 1 0 1 0 1 2 0 1 1 1 2 1 0 0 1 0 1 0 0 2 1 1 1 0 0 2 1 2 2 0 0 0 0 0 1 1 1 0 0 0 0 0 0 0 1 0 1 0 0 0 1 0 0 0 0 0 0 0 0 1 1 0 0 0 0 1 0 1 1 1 1 1 1 0 0 1 1 0 1 0 0 1 2 1 0 0 0 1 0 0 0 2 0 0 0 1 0 1 0 0 0 1 0 0 1 2 0 2 2 2 1 2 1 1 1 0 1 0 0 1 0 0 0 2 1 1 1 0 1 2 0 0 1 1 1 0 2 0 2 0 0 2 1 1 0 0 0 0 2 0 1 1 2 1 0 0 0 1 2 0 2 1 0 0 0 0 0 0 0 1 1 0 0 0 1 0 1 0 1 1 0 0 0 1 0 0 0 0 0 1 0 0 1 1 0 2 0 1 1 2 1 1 0 0 0 0 1 1 0 0 1 0 0 0 2 2 2 0 1 0 1 2 0 2 2 1 0 1 0 2 1 1 1 1 0 1 2 1 2 2 0 2 1 1 0 0 2 1 0 0 0 2 0 2 0 1 1 1 0 1 0 0 0 0 0 0 0 0 0 0 2 0 1 0 1 1 1 2 0 0 1 1 1 0 1 1 1 0 2 2 0 0 0 0 0 1 0 0 1 0 0 0 0 1 0 0 0 0 0 1 0 0 0 2 0 1 0 0 0 0 1 1
152 1 0 0 1 0 0 2 0 1 1 0 0 0 0 0 0 2 1 1 1 2 0 1 1 0 2 2 2 2 0 0 2 2 1 0 2 2 0 0 0 0 0 0 0 0 1 0 0 0 0 0 0 0 2 1 0 0 0 0 1 2 0 0 0 0 2 0 1 0 0 0 2 1 1 2 1 1 2 2 0 0 0 1 1 0 0 0 0 2 0 2 1 1 1 2 0 1 0 2 0 0 1 1 1 1 1 1 1 1 0 1 0 1 0 1 0 1 0 0 1 1 2 2 0 2 2 1 2 1 0 0 0 0 0 0 0 0 0 1 0 2 0 0 2 2 1 0 1 0 0 1 0 2 0 0 0 2 0 0 0 1 2 2 1 2 1 1 1 1 0 0 1 1 1 0 2 1 1 0 0 1 0 2 0 0 2 0 0 0 1 0 0 0 1 1 0 1 0 0 0 0 0 2 2 1 1 0 1 0 2 1 0 0 0 0 0 1 2 1 2 1 1 0 0 1 1 0 0 1 0 0 0 0 2 0 0 2 2 0 0 0 2 2 2 0 0 1 0 0 0 0 0 1 1 0 1 1 1 1 0 1 0 0 1 0 0 0 1 0 0 2 2 2 0 0 0 2 2 0 0 0 0 0 0 0 1 1 0 2 0 1 0 2 2 0 2 0 0 0 1 0 1 0 0 1 1 1 1 1 1 1 0 1 2 1 0 0 0 0 1 1 2 2 0 0 0 1 1 1 2 1 0 0 0 0 0 0 2 0 0 1 1 0 1 1 1 0 1 0 0 0 0 0 2 0 0 0 0 1 1 1 2 0 2 0 1 2 2 0 0 2 1 1 0 0 0 1 0 0 0 2 0 1 0 0 1 2 2 0 1 1 1 0 1 2 0 0 0 0 0 0 0 2 2 0 0 0 1 1 0 0 0 0 0 0 0 0 1 0 0 1 0 1 1 1 0 1 2 0 1 1 1 0 1 1 0 2 0 0 2 0 0 0 1 2 1 1 2 2 0 0 0 0 0 0 0 0 0 0 0 0 0 0 0 1 1 2 0 0 0 0 2 2 1 0 1 1 2 0 1 1 1 0 1 0 1 1 1 0 1 2 0 1 1 0 1 1 1 1 1 1 1 1 0 0 1 2 0 1 0 1 0 0 0 0 0 0 0 2 2 0 0 2 1 0 0 0 1 1 1 0 1 0 0 0 0 0 2 0 0 0 2 1 2 1 1 2 2 0 0 0 0 1 1 1 0 0 2 0 0 2 1 0 0 2 1 1 0 1 0 1 0 0 0 0 0 2 2 2 0 0 1 0 1 1 1 0 0 0 0 0 2 0 0 0 0 1 0 1 1 1 2 0 1 1 1 0 0 0 0 0 0 1 1 0 1 0 0 0 2 0 0 0 0 0 2 2 0 0 0 0 0 2 1 1 2 2 2 0 1 0 0 2 0 0 2 0 1 0 1 1 1 1 1 1 1 0 1 0 0 0 1 0 2 2 1 2 0 0 0 0 0 0 0 0 0 1 0 0 0 1 0 0 0 1 0 0 0 2 1 0 0 0 1 0 0 0 0 1 1 0 0 0 1 2 0 1 1 0 1 0 1 0 0 1 0 1 1 0 0 0 1 0 1 1 1 0 1 0 2 1 0 0 0 0 0 0 0 0 0 1 0 0 1 0 0 1 1 0 0 1 1 0 0 2 0 0 1 0 0 1 2 1 0 0 1 1 1 1 0 1 0 0 0 0 0 1 1 1 2 2 0 0 1 0 0 2 2 2 1 2 2 2 2 0 0 1 0 2 2 2 0 1 1 1 1 0 0 0 0 0 1 1 2 1 1 0 0 0 0 0 0 2 0 0 0 1 1 0 1 1 1 1 0 0 0 1 1 0 1 1 0 0 1 0 0 0 0 0 0 1 0 0 2 0 0 1 0 0 2 0 1 0 1 2 0 0 1 1 0 0 0 2 0 2 0 1 1 2 1 1 0 0 0 0 0 1 0 0 2 0 0 0 2 2 2 0 0 1 0 1 1 1 1 1 1 0 0 1 1 1 1 0 1 1 0 2 1 1 0 2 1 0 1 0 1 1 0 1 0 1 0 0 0 1 0 1 0 0 0 0 2 2 2 1 0 0 1 1 0 1 1 0 2 0 2 2 0 0 1 1 0 0 2 2 2 0 1 2 0 1 0 0 0 0 0 1 1 0 0 0 0 1 0 1 1 0 0 0 0 0 0 1 0 0 0 0 1 1 0 1
153 0 0 0 0 0 0 2 1 1 2 0 0 1 0 0 0 2 1 1 1 1 1 2 2 0 0 2 2 1 1 1 1 1 1 1 1 1 0 0 1 1 0 2 0 1 0 0 0 0 0 0 1 1 1 0 0 0 0 0 1 1 2 2 1 1 1 1 2 1 0 1 2 0 2 2 0 2 2 0 2 0 0 1 1 0 0 0 0 2 0 0 1 0 0 1 0 1 0 2 0 0 1 1 1 1 2 1 1 1 0 2 1 2 1 2 1 0 0 0 2 0 2 2 0 2 2 0 1 0 0 1 0 0 0 0 0 0 1 0 0 2 0 0 1 1 1 0 0 0 0 1 0 0 0 0 0 0 0 1 1 0 2 2 2 2 0 0 0 1 1 0 0 2 0 1 1 1 0 1 0 1 0 2 0 0 2 1 1 0 2 0 0 1 2 1 0 0 0 0 0 0 1 1 1 0 1 0 2 0 2 0 1 0 0 0 0 0 0 0 1 1 0 0 0 0 0 1 0 1 0 0 0 0 2 0 0 2 2 0 0 0 1 2 2 0 0 0 1 1 1 1 0 0 0 1 1 2 0 0 2 2 0 1 0 0 0 0 1 0 0 0 1 2 0 0 1 2 0 0 0 0 1 1 2 1 1 0 0 2 0 2 0 2 2 1 2 0 0 0 0 0 2 1 0 0 0 0 1 1 1 0 0 0 1 0 0 0 1 1 1 2 1 2 0 0 0 0 0 1 1 2 0 0 0 0 0 0 2 0 0 0 1 0 0 0 0 0 1 0 1 0 0 0 1 0 1 0 0 2 2 2 1 0 1 0 1 2 2 0 0 2 0 0 1 1 0 0 1 0 1 2 0 1 0 0 0 0 0 2 0 0 0 0 2 0 0 0 1 1 0 1 1 1 1 0 0 0 0 0 0 0 0 0 2 0 1 1 0 0 0 1 0 0 1 2 0 1 1 0 0 1 0 0 1 1 0 1 0 1 1 1 0 0 1 1 1 0 2 0 0 0 0 2 2 2 0 2 1 1 0 0 0 1 0 1 1 2 0 1 1 0 2 2 1 0 1 0 2 0 2 1 2 0 1 0 1 1 1 0 0 2 0 0 0 1 1 1 1 2 1 2 2 0 0 0 1 1 0 1 0 0 0 1 1 0 0 0 0 2 2 0 1 2 1 0 0 1 1 1 1 1 1 0 0 0 1 0 1 1 1 1 2 0 2 0 0 1 1 2 0 0 0 1 2 1 0 0 0 1 1 0 1 0 0 1 1 0 0 0 0 1 0 0 0 0 1 1 1 2 0 0 0 0 2 0 2 2 2 2 0 0 1 0 1 0 2 0 0 0 0 1 0 0 0 2 2 0 0 1 1 0 0 0 0 0 0 0 0 0 1 0 0 0 0 1 1 1 0 0 0 0 0 2 1 0 1 1 2 0 1 0 0 1 1 0 1 0 0 0 0 2 1 1 1 0 1 1 2 0 0 0 0 1 0 1 1 1 0 0 2 0 1 0 0 0 0 0 1 1 1 1 0 0 0 0 0 1 1 2 1 0 1 0 1 0 0 0 0 1 0 1 0 0 0 2 0 1 1 0 0 0 0 1 0 1 0 1 0 1 0 1 2 0 1 1 1 0 2 0 1 1 0 0 0 0 0 0 1 2 1 1 1 1 1 0 0 1 1 1 1 1 1 0 0 1 0 0 1 0 0 0 1 1 0 0 1 0 1 1 0 0 0 1 1 1 2 2 0 0 1 1 0 1 2 1 1 1 0 2 0 1 2 2 1 0 1 1 1 2 1 1 0 1 1 1 2 0 1 2 0 0 0 0 0 0 0 1 2 1 1 2 0 2 0 0 0 1 1 0 0 0 1 1 0 0 0 1 1 0 1 1 0 0 0 0 0 0 2 0 0 1 1 0 1 0 2 0 0 0 1 0 0 0 0 2 1 0 1 0 1 0 2 0 0 2 0 1 1 1 1 1 0 0 0 0 1 0 1 0 2 0 1 1 2 0 1 0 0 0 0 1 0 1 1 1 0 1 0 1 1 1 0 0 1 1 1 2 2 2 0 2 2 1 1 0 1 0 1 1 0 2 0 2 0 0 0 1 0 0 0 0 2 1 1 0 0 0 0 0 2 0 0 0 2 0 2 1 0 0 2 0 0 0 1 0 1 0 0 0 2 0 0 0 0 2 0 1 0 0 0 0 0 2 0 1 1 0 0 2 0 0 0 1 0 0 0 0 0 0 0 1
154 1 0 0 0 0 0 2 0 0 0 0 0 0 0 0 0 0 0 2 1 2 1 1 1 0 0 2 2 2 2 0 1 2 0 1 2 2 1 0 1 1 0 0 0 0 0 0 2 2 0 0 0 0 1 1 0 1 1 0 1 1 1 1 0 0 1 0 1 0 1 1 2 0 1 2 1 2 2 0 2 0 0 2 2 0 0 0 0 1 0 1 1 0 1 1 0 2 0 2 0 0 1 1 0 0 2 2 2 2 0 0 0 2 0 2 0 1 0 0 2 0 1 1 0 0 0 0 1 0 1 1 0 0 0 0 0 1 0 1 0 2 1 0 1 1 1 0 0 0 0 0 0 0 0 0 0 1 0 0 0 0 1 1 0 2 1 0 1 1 1 1 0 2 1 0 2 2 1 1 0 1 0 2 0 0 1 0 0 0 1 0 1 1 1 1 2 0 0 0 0 0 0 1 2 1 1 0 2 1 1 1 0 0 0 1 1 1 2 1 2 1 0 0 2 1 0 2 1 1 0 0 0 0 2 0 1 2 2 0 0 1 2 2 2 0 0 0 0 0 0 0 0 0 0 1 1 0 0 0 0 0 0 1 0 0 1 0 1 1 1 1 2 2 1 0 1 1 1 1 1 2 1 1 2 0 2 2 0 2 0 0 1 2 1 0 1 0 0 0 1 1 1 1 0 0 1 0 1 1 0 1 0 0 0 0 0 1 1 1 0 2 1 1 0 0 0 1 0 0 1 2 1 1 0 0 0 2 0 0 0 0 0 0 0 0 1 0 1 0 0 0 0 0 1 0 0 1 0 2 1 1 2 0 2 2 0 0 0 2 0 0 0 0 0 0 0 0 0 0 1 1 0 0 0 0 0 0 0 1 0 1 0 0 1 1 0 1 1 1 0 1 0 2 2 0 1 0 0 0 0 0 0 1 1 0 0 0 0 1 0 1 0 0 1 2 1 0 1 0 0 1 1 1 0 0 0 0 0 0 1 1 0 1 2 2 1 1 1 0 0 1 0 1 1 1 0 2 2 1 1 0 2 2 0 2 2 0 0 0 2 2 2 2 1 0 2 1 1 1 0 0 1 0 2 0 0 0 1 0 1 0 0 1 1 0 1 1 1 2 1 2 1 1 0 0 1 1 0 1 0 0 0 2 2 0 0 0 0 1 1 0 1 2 2 0 0 0 2 1 1 0 2 0 1 1 0 0 1 1 1 1 1 0 1 0 0 1 1 1 1 1 0 0 2 2 0 0 1 1 0 0 1 0 0 0 0 2 0 2 1 1 1 0 0 0 1 1 1 2 0 0 0 0 1 0 0 1 0 0 0 0 2 0 0 0 1 0 0 0 0 2 0 1 1 2 0 0 0 0 1 0 0 0 1 0 0 1 1 0 0 0 0 0 0 1 1 2 0 0 0 0 1 0 2 1 1 1 2 0 1 0 0 1 0 0 2 0 1 0 0 1 1 1 1 0 1 1 1 1 0 0 0 1 1 1 2 2 0 0 1 0 1 0 0 0 0 0 0 0 0 0 1 1 0 1 1 1 0 1 0 1 0 2 1 0 0 0 0 1 0 1 0 1 0 1 1 2 2 0 0 0 0 0 0 0 0 1 1 0 0 0 1 0 1 1 1 1 1 0 2 1 0 1 0 1 1 0 0 1 1 1 0 0 0 0 0 0 1 1 1 1 0 0 0 2 0 0 0 0 0 0 2 1 0 0 1 0 1 1 1 0 0 0 0 1 1 0 0 0 1 1 0 0 1 2 0 1 1 2 1 2 2 2 1 0 0 1 0 2 2 2 0 1 2 1 2 0 0 1 0 0 2 1 2 0 1 0 1 0 1 1 0 2 0 0 0 1 1 0 0 0 2 0 0 0 0 1 0 0 1 1 0 0 1 0 1 1 0 1 0 1 0 0 2 0 0 0 0 0 1 0 0 0 0 1 1 0 2 1 1 0 2 0 0 2 0 2 2 2 0 1 0 0 0 0 0 0 0 0 1 0 0 1 2 2 2 0 0 0 0 2 1 1 2 0 0 0 0 1 1 1 0 0 1 1 1 2 2 1 0 2 2 2 0 0 1 2 0 1 0 2 0 0 0 1 1 0 0 0 1 0 1 0 1 1 0 0 1 0 1 1 0 0 2 0 2 1 0 0 1 1 0 0 0 0 0 0 2 2 0 0 0 0 0 0 0 1 1 0 0 0 0 1 0 1 1 0 0 0 0 0 0 1 0 0 0 0 1 0 0 1
155 1 0 1 1 0 0 2 0 0 0 0 0 2 0 1 0 1 0 2 2 2 0 2 2 0 0 2 2 2 2 0 2 2 0 1 2 0 1 0 1 1 1 1 0 1 2 0 0 0 1 0 0 1 1 0 1 1 1 1 1 1 2 2 1 1 1 0 1 0 0 1 2 0 2 2 0 2 2 0 2 0 1 0 1 0 0 0 0 2 0 0 0 0 0 1 0 1 0 2 0 0 2 2 0 0 2 2 0 2 0 2 1 2 1 2 1 0 1 0 1 0 1 1 1 0 0 1 1 1 0 0 0 0 0 0 0 0 0 1 2 1 0 0 0 0 0 0 0 0 0 2 0 0 0 0 0 1 1 0 1 0 2 1 0 2 0 0 0 1 1 1 1 1 1 0 2 1 0 1 0 1 0 2 1 1 1 1 0 0 2 1 0 1 0 1 2 0 0 0 0 0 0 1 1 0 0 1 1 0 1 1 1 0 0 0 1 0 2 2 1 0 0 1 1 0 0 1 0 1 0 0 0 0 2 0 2 1 2 1 0 1 1 2 2 0 0 0 0 0 0 0 2 0 0 0 2 2 2 1 0 1 0 1 0 0 0 1 2 0 1 0 1 2 0 1 0 1 1 0 0 0 0 0 1 1 0 0 0 1 0 0 1 2 1 0 1 0 0 0 0 0 0 0 0 0 0 1 2 2 0 2 0 0 0 0 1 0 1 1 0 2 0 2 1 0 1 2 0 0 1 2 0 0 0 0 0 1 1 0 0 0 2 0 0 0 1 0 1 1 1 0 0 0 0 0 0 0 0 2 2 2 2 0 2 1 0 1 1 1 1 1 1 0 1 1 0 1 1 1 1 1 0 1 1 0 0 0 0 1 0 0 1 0 2 2 0 0 1 1 0 1 1 1 1 0 0 2 0 0 0 2 0 0 0 0 0 1 0 1 0 2 0 0 1 2 0 0 0 0 0 1 0 0 0 0 0 1 0 0 2 1 0 1 1 2 1 0 1 2 0 1 0 2 1 1 0 1 1 0 0 0 0 0 0 1 1 1 0 0 1 1 2 2 1 1 1 0 2 1 1 0 2 1 0 0 1 0 0 1 0 1 1 1 1 1 0 2 2 1 1 1 2 0 0 1 2 1 1 0 0 0 0 0 0 1 0 1 1 1 1 1 0 2 0 2 2 0 0 2 0 0 1 0 1 0 0 0 2 0 1 1 0 0 1 0 0 0 0 2 1 1 0 2 1 0 0 1 0 2 1 0 0 1 1 0 2 1 0 1 0 1 2 0 1 0 2 1 1 1 0 0 0 0 1 0 1 0 0 0 0 0 1 0 0 0 0 1 0 0 0 2 1 1 0 1 2 0 1 2 0 0 0 1 0 1 1 0 0 0 1 0 0 0 0 0 2 2 0 0 0 0 0 1 2 1 2 1 2 0 1 0 0 0 1 0 1 0 0 0 0 2 0 2 0 1 2 0 1 0 0 0 1 1 0 1 1 1 0 1 0 1 1 0 0 0 1 2 1 1 2 0 1 0 0 1 2 2 0 0 0 2 1 1 0 1 1 0 0 1 0 1 0 0 1 1 1 1 2 0 1 0 0 0 0 1 1 0 0 0 0 0 0 0 2 1 2 0 0 0 1 0 0 0 0 1 1 0 1 2 1 1 0 0 0 0 0 0 1 1 0 0 1 0 0 1 1 0 2 0 1 2 2 2 0 0 1 0 2 2 1 0 1 0 0 1 0 2 0 1 1 0 1 1 2 1 1 2 1 2 0 1 0 1 1 1 0 0 0 1 1 1 0 0 2 1 2 0 0 2 1 1 1 1 1 0 2 2 1 0 1 0 2 2 0 0 0 1 1 0 1 1 2 1 0 0 0 1 0 0 0 0 1 0 1 1 1 0 1 0 0 1 0 1 1 0 0 0 0 0 1 0 0 0 0 0 0 0 2 1 2 0 0 2 0 2 0 1 1 2 0 1 0 0 0 0 0 0 2 0 0 0 1 0 2 1 1 0 1 0 0 2 1 0 2 1 0 1 0 2 0 0 0 0 0 0 2 1 2 1 0 2 2 2 1 0 1 2 0 1 0 2 0 1 1 1 1 0 0 0 0 0 2 2 2 0 0 0 0 0 2 0 2 0 0 0 0 2 0 0 1 1 0 0 0 1 0 0 0 0 1 0 0 0 0 2 0 1 1 0 0 0 0 0 0 0 1 1 0 1 0 0 0 1 0 0 0 0 0 1 0 0
156 0 0 0 1 1 1 2 0 1 1 0 0 0 0 0 0 2 1 1 2 2 0 2 2 0 1 1 1 2 0 1 1 0 2 1 2 1 0 1 0 0 0 0 0 1 1 0 0 2 2 0 0 0 1 0 1 0 0 2 0 0 0 2 0 0 1 0 0 0 0 0 2 2 2 2 0 2 2 0 2 0 0 0 0 0 0 0 0 1 0 0 1 0 0 1 0 2 0 1 0 0 0 0 1 1 2 2 0 2 0 1 1 1 1 1 1 1 0 0 2 0 1 1 0 0 0 1 2 1 0 0 0 0 0 0 0 0 1 0 0 2 0 0 0 1 0 0 0 0 0 1 1 0 1 0 0 0 1 0 1 1 2 2 1 1 2 1 0 1 0 1 0 2 1 0 1 1 0 1 0 1 0 2 0 0 2 1 1 0 1 0 1 1 0 2 1 1 0 0 0 1 0 0 2 2 2 0 1 0 2 0 1 0 0 0 0 0 1 0 2 1 0 0 0 1 1 1 0 1 1 1 0 0 2 0 0 2 2 0 0 0 2 2 2 0 0 1 1 0 0 0 0 0 0 0 0 2 0 0 2 2 0 2 0 0 1 0 1 0 0 1 0 1 0 0 0 2 2 2 2 0 0 0 0 0 0 1 0 1 0 1 1 2 2 0 2 0 0 0 0 0 2 0 0 1 0 1 1 1 0 1 0 0 2 0 1 2 0 0 0 2 1 2 1 0 1 0 0 1 2 1 0 0 0 0 0 2 0 2 2 1 2 0 0 0 0 1 2 1 1 0 1 0 1 0 1 0 0 0 0 0 1 1 1 1 1 2 2 0 0 2 0 0 1 1 0 0 1 0 1 1 0 1 1 1 1 0 0 1 1 1 1 0 2 0 0 1 0 0 0 0 1 0 0 0 1 0 0 0 0 0 0 0 0 0 0 1 0 0 0 1 2 0 0 2 1 0 1 0 0 0 0 1 0 0 0 0 0 0 0 1 0 0 0 1 2 0 1 0 0 1 0 1 1 1 0 1 1 0 0 0 1 1 0 1 1 2 0 0 1 1 2 2 1 0 2 0 2 2 2 2 0 0 1 1 0 2 0 1 0 2 0 0 1 1 0 0 0 2 2 2 1 1 0 0 1 0 0 0 0 1 0 1 1 0 1 0 0 1 1 1 2 2 0 0 0 1 0 2 0 1 0 0 0 1 1 0 0 0 0 0 2 0 2 1 1 1 1 1 0 0 0 1 1 1 0 1 0 1 1 0 0 1 1 0 1 0 1 0 0 0 1 0 1 0 1 1 1 2 0 0 0 0 2 0 2 0 0 0 0 0 0 0 0 0 0 0 0 1 1 2 0 0 0 2 0 0 0 0 0 0 1 1 0 1 1 0 0 0 0 0 0 1 0 0 1 0 0 0 1 0 0 2 1 2 2 0 1 1 0 0 0 0 1 0 1 0 0 0 1 1 1 1 2 0 1 0 0 2 2 0 2 0 2 2 0 2 0 0 1 0 0 1 1 1 1 1 2 2 1 1 0 1 1 1 1 1 1 1 2 0 0 1 2 0 0 0 0 2 0 2 0 0 2 0 2 1 1 0 0 0 0 0 0 0 0 1 1 0 0 0 1 0 2 1 1 0 0 0 0 0 0 0 0 0 1 0 0 2 0 2 0 0 1 0 0 1 0 0 0 0 0 0 0 1 0 0 1 0 0 1 2 2 0 0 0 0 2 2 0 0 0 0 0 0 1 0 2 2 2 2 0 0 0 2 0 2 2 2 2 2 1 2 1 1 0 1 0 1 1 1 0 1 1 1 1 0 1 1 0 0 0 0 0 0 1 0 2 0 1 1 2 2 0 0 0 1 1 0 0 0 2 0 0 1 1 1 0 0 0 0 0 0 0 0 0 0 1 0 0 1 0 0 2 0 0 0 0 0 0 0 0 0 0 1 0 0 2 0 1 0 2 0 0 1 0 1 2 2 1 1 0 0 0 0 0 0 1 0 1 0 1 0 2 2 2 0 0 0 0 2 0 2 1 0 0 1 1 0 0 1 1 0 1 1 1 1 0 0 0 0 2 1 1 1 1 1 0 1 0 2 0 2 0 0 0 1 0 0 0 1 0 2 1 0 1 0 0 1 0 1 0 0 2 0 2 1 0 0 1 1 0 0 0 0 0 0 2 1 2 0 0 2 2 0 0 0 2 0 0 0 0 1 0 1 2 0 0 1 0 0 0 1 1 0 0 0 0 0 0 0
157 1 0 0 1 0 0 2 0 1 1 1 0 1 0 1 0 0 0 1 1 1 1 2 2 0 2 1 2 2 1 1 1 1 1 2 1 0 0 0 2 2 0 1 0 0 1 0 0 1 0 0 0 2 0 1 0 0 0 1 1 1 2 2 0 0 1 1 1 0 0 2 2 0 1 2 1 1 2 1 0 0 1 0 1 0 0 1 1 2 1 1 1 0 0 2 0 2 1 2 1 0 0 0 1 0 2 1 1 1 0 2 2 2 2 2 2 0 1 0 1 1 0 0 0 0 0 1 2 2 0 0 0 0 0 0 0 0 0 0 0 2 0 0 0 0 0 0 0 0 0 0 0 1 0 1 0 1 0 0 1 0 1 2 0 1 1 2 0 0 0 0 1 1 1 1 1 0 0 1 0 0 0 2 1 1 1 2 0 0 1 1 0 1 1 2 1 0 0 0 0 0 1 1 1 1 1 0 1 0 2 2 1 0 0 0 0 2 1 1 1 0 1 1 2 0 0 1 0 1 1 1 0 0 2 0 0 2 2 0 0 0 2 2 2 0 0 0 0 1 1 1 1 0 0 0 0 1 1 0 0 0 0 1 0 0 1 1 2 1 0 2 1 2 0 0 1 2 2 1 1 1 1 1 1 0 2 2 0 2 0 1 0 2 2 0 2 0 0 0 2 0 2 1 0 0 0 1 1 1 0 1 0 0 1 1 1 0 0 0 1 1 1 2 0 0 0 2 1 1 1 1 0 0 0 0 0 1 1 0 1 1 1 0 0 0 1 0 2 1 1 0 0 0 0 0 0 0 0 2 2 2 1 0 1 0 1 1 2 0 0 2 0 0 0 0 0 1 0 1 2 0 0 1 1 1 1 0 0 0 1 0 1 0 2 1 0 0 2 2 0 2 1 1 2 1 0 1 0 0 1 2 1 1 0 0 0 0 0 0 0 0 0 2 0 2 2 1 1 0 0 0 0 1 1 0 0 0 0 0 2 0 0 1 1 2 1 1 2 2 0 0 0 1 1 1 0 1 1 0 0 0 0 0 0 0 0 1 0 0 1 1 2 2 1 0 1 0 1 2 0 0 1 0 1 0 1 0 2 0 2 2 1 1 1 0 1 2 2 0 0 1 1 1 0 0 1 1 0 0 0 1 0 0 0 0 1 0 0 1 0 1 0 2 1 1 1 1 0 2 0 1 1 1 0 1 0 0 0 1 1 1 0 0 1 0 0 0 0 2 2 2 0 2 0 2 0 1 0 0 0 0 0 1 1 0 1 0 0 0 0 0 1 0 0 0 2 0 0 2 0 0 0 0 1 1 2 2 2 2 0 0 0 0 0 0 0 1 0 1 1 1 1 1 0 2 0 0 0 0 2 0 0 0 2 0 0 0 0 0 1 0 1 0 0 0 2 2 0 0 0 0 1 2 2 1 2 1 2 0 0 1 0 1 1 0 0 0 1 0 0 2 2 0 1 0 2 1 1 1 1 0 2 0 1 2 2 2 0 1 0 1 0 1 1 0 0 1 0 0 1 1 0 0 0 2 1 1 1 1 2 1 0 0 1 0 0 0 0 1 1 0 0 0 2 0 2 1 2 0 0 0 0 0 0 0 1 1 1 0 0 0 0 1 1 1 2 0 0 0 1 1 0 0 0 1 2 0 0 0 0 0 0 0 0 1 0 0 1 1 0 0 1 1 0 0 0 0 2 0 1 2 2 0 0 0 1 0 2 2 0 1 1 1 1 0 0 2 0 0 0 0 0 0 1 1 0 1 1 2 0 2 1 2 1 1 0 1 0 1 1 1 0 2 1 1 1 0 0 2 0 0 1 1 1 0 2 1 0 0 0 0 1 2 0 0 0 0 1 1 1 1 2 0 0 2 1 0 2 0 1 0 0 0 1 0 0 0 1 1 0 0 0 0 1 0 1 0 0 0 1 0 0 0 0 2 0 0 2 1 1 0 0 2 0 2 0 1 2 1 0 0 0 0 0 0 0 0 1 0 1 0 1 2 1 0 0 0 0 0 0 2 0 1 1 1 1 1 0 1 1 1 0 0 2 1 1 0 2 2 0 2 1 0 0 0 1 1 0 0 0 2 0 1 0 0 0 1 1 1 1 0 2 2 2 0 0 2 0 0 1 0 1 0 1 0 2 0 0 0 2 0 0 1 0 0 0 0 0 0 2 0 0 1 1 0 0 2 0 0 0 0 0 2 0 0 1 0 0 0 0 0 1 2 0 0 0 0 0 0 1 0
158 1 1 0 0 0 0 2 0 2 2 0 1 2 0 1 0 2 0 2 2 2 1 2 2 0 2 1 1 2 1 0 1 1 1 0 2 1 0 1 1 1 0 0 0 0 0 0 1 2 0 0 1 0 0 0 0 0 0 0 0 0 0 0 2 1 1 1 2 1 1 2 2 0 1 2 1 0 0 0 1 0 0 1 1 0 0 1 1 2 1 2 2 0 0 1 0 1 0 2 0 0 0 0 1 0 2 2 0 2 0 2 1 2 1 2 1 1 0 0 2 1 1 1 0 1 1 0 1 0 0 0 0 0 0 0 0 0 0 1 0 2 0 0 1 1 0 0 0 0 0 1 0 0 0 0 0 2 0 1 0 1 2 1 1 1 1 1 2 2 0 0 0 2 1 0 2 1 0 1 0 0 1 1 0 1 1 1 0 0 1 0 0 0 2 0 1 1 0 0 0 0 0 2 2 1 1 0 1 0 2 1 0 0 0 0 0 0 2 1 2 1 0 0 1 0 0 2 0 2 0 0 0 0 1 0 0 2 2 0 0 1 2 1 1 0 0 0 0 0 0 0 1 0 0 1 2 0 0 0 0 0 0 2 1 1 0 1 0 0 1 1 2 2 0 1 0 2 2 2 2 0 1 1 2 1 0 0 0 2 0 2 0 1 2 1 0 1 0 1 2 0 2 1 0 0 0 0 1 1 0 1 0 0 0 0 0 0 1 1 1 2 1 2 1 0 2 1 1 0 2 2 0 0 0 0 0 2 0 0 1 1 0 0 0 1 0 0 1 1 1 0 0 0 2 0 0 0 1 1 2 1 1 0 1 0 0 1 2 0 0 2 0 0 0 0 0 1 0 0 1 0 0 1 0 1 2 0 0 2 0 1 1 0 1 1 0 0 0 0 0 0 0 1 1 0 1 1 0 0 0 1 0 0 1 0 1 1 1 0 0 1 0 1 1 1 0 0 0 0 0 0 0 0 0 0 0 0 0 0 2 0 0 1 1 1 1 0 1 2 0 1 0 1 1 1 0 1 1 1 1 0 0 0 0 1 1 2 0 1 1 1 1 1 1 0 1 0 2 2 1 0 1 0 1 1 1 0 0 0 0 0 1 2 1 0 1 1 1 2 0 2 2 0 0 1 2 1 0 2 0 0 0 1 1 0 0 0 0 2 2 0 0 1 1 0 0 1 0 2 0 1 0 0 0 1 0 0 0 1 2 1 2 1 1 1 0 2 2 0 0 0 1 1 1 1 0 1 0 1 1 0 1 0 0 2 2 1 1 0 0 0 1 0 0 0 1 2 2 0 0 0 0 0 0 0 1 0 0 0 0 0 0 0 0 0 0 0 0 0 0 1 1 0 0 2 1 0 0 1 0 0 0 0 2 0 0 0 0 0 2 0 1 0 0 0 2 1 0 0 1 0 0 0 2 1 2 0 2 0 1 0 0 2 0 0 1 0 2 0 1 2 1 1 1 0 1 0 0 2 2 1 0 1 0 1 2 0 2 0 1 0 0 1 1 0 0 0 0 1 0 0 1 0 0 2 0 0 0 2 2 0 0 1 1 0 0 0 0 0 0 0 1 1 1 2 1 1 1 0 2 0 0 1 1 1 0 1 1 0 0 0 1 0 2 1 1 0 0 0 1 0 1 0 0 0 1 0 0 1 1 1 0 0 0 0 0 1 2 1 1 1 1 1 0 1 0 0 1 0 1 0 1 0 0 1 0 0 2 2 0 0 0 0 0 1 1 1 0 0 1 1 0 0 2 1 0 1 1 2 0 2 1 2 1 1 1 1 0 1 1 1 0 2 0 0 1 1 0 2 0 0 0 0 0 0 2 0 2 2 1 2 1 2 1 0 0 0 1 1 1 1 2 1 1 0 0 0 0 1 0 1 0 0 1 1 1 0 1 0 0 1 0 0 2 0 1 0 0 0 0 0 1 0 1 0 0 0 0 2 0 0 1 1 0 2 0 1 1 2 1 1 1 0 0 1 0 0 1 1 1 0 2 0 2 2 2 0 1 0 0 1 1 0 1 0 0 2 0 1 1 1 1 0 0 0 2 1 1 1 0 1 2 2 0 0 2 1 0 0 0 1 0 2 0 0 0 0 0 0 0 1 1 1 1 0 0 1 0 1 0 1 1 0 1 0 1 2 0 0 0 1 0 0 1 0 1 0 1 0 0 0 0 0 0 0 0 1 1 0 0 0 0 1 0 1 1 1 0 1 0 0 0 1 0 0 0 0 1 1 0 0
159 1 0 0 0 1 1 2 1 1 2 0 0 0 0 0 0 0 0 0 1 2 0 2 2 0 1 1 1 2 1 1 1 0 1 1 1 1 0 0 2 2 0 0 1 0 0 0 1 2 0 0 0 1 1 1 0 0 1 1 0 1 0 0 0 0 1 1 1 0 0 0 2 0 2 2 0 0 1 0 0 0 0 2 2 0 1 0 0 1 0 1 1 1 1 1 0 1 0 0 0 1 0 0 1 1 2 0 2 0 0 2 1 2 1 2 1 0 0 0 2 0 1 1 0 0 0 2 2 2 0 0 0 0 0 0 0 1 0 1 2 0 0 0 0 0 0 1 1 1 0 0 0 0 0 0 0 1 0 0 1 0 2 2 1 1 0 1 1 1 0 1 0 2 1 0 1 0 0 0 0 0 2 2 0 2 2 1 0 0 0 1 0 1 1 1 1 0 0 0 0 1 0 0 2 2 1 1 1 0 1 1 1 0 0 0 0 0 0 0 0 0 1 0 0 1 1 1 0 2 1 1 0 0 2 0 0 2 2 0 0 0 1 2 2 0 0 0 0 0 0 0 1 1 1 0 0 2 1 0 1 1 0 1 0 0 0 0 2 1 0 1 0 2 0 1 0 2 1 1 1 0 0 1 2 0 1 0 0 2 0 2 0 2 2 0 2 0 0 0 1 0 1 1 0 0 0 0 0 0 0 2 0 0 2 0 0 0 0 0 1 1 1 1 0 0 0 2 1 0 1 2 0 0 0 0 0 2 0 0 0 0 2 1 0 0 0 0 2 1 1 0 0 2 0 1 1 0 0 0 0 0 1 0 1 1 0 2 2 0 0 2 1 1 0 0 0 0 1 0 1 0 0 1 1 0 0 0 0 1 0 0 0 1 2 0 1 0 2 2 0 2 0 2 2 0 0 0 0 0 0 1 0 0 1 0 1 0 0 0 0 0 0 2 0 0 0 2 2 0 0 1 0 0 1 1 0 0 0 1 2 0 0 0 1 1 1 1 1 1 0 0 0 2 2 2 0 2 2 2 1 0 0 0 0 0 0 2 0 0 1 1 2 2 2 0 1 0 2 0 1 0 0 0 1 0 0 1 0 1 0 2 0 1 0 1 1 1 1 1 1 2 1 1 0 0 1 2 0 0 0 1 1 1 1 0 0 0 0 2 2 0 1 2 0 1 0 1 0 2 1 1 0 0 2 1 2 0 2 0 2 2 2 0 2 1 1 1 1 1 0 0 0 2 1 0 0 1 0 1 1 0 0 0 0 0 0 0 1 0 0 2 1 0 1 0 1 1 1 2 0 0 0 0 1 0 0 0 0 0 0 0 2 0 2 0 0 0 0 0 0 2 0 0 1 2 1 0 1 1 1 0 0 1 1 1 0 2 1 0 0 0 0 0 0 0 2 2 0 0 1 1 0 2 1 1 2 0 2 0 0 0 0 1 1 0 1 0 1 0 0 2 0 1 2 0 1 0 0 2 2 1 0 1 0 2 1 0 2 0 0 1 0 0 0 1 1 0 0 2 0 1 0 0 0 1 1 2 0 0 0 1 1 0 1 0 0 1 0 2 0 2 0 0 1 2 0 1 1 0 1 0 0 1 2 1 1 1 1 0 0 0 1 0 2 2 2 0 0 0 1 0 0 0 0 1 1 0 1 1 0 0 2 2 2 0 0 1 0 0 0 0 0 0 0 2 0 0 1 0 0 1 1 0 0 1 0 0 2 2 0 1 1 1 1 1 1 1 1 1 1 1 1 1 1 1 0 2 2 2 1 2 0 0 0 0 0 1 0 2 1 1 0 2 1 1 2 1 0 1 0 0 1 1 1 0 2 0 2 0 2 1 0 2 1 0 0 1 2 0 0 0 2 1 0 1 1 0 1 0 1 0 2 0 2 2 2 0 0 0 0 2 0 0 2 0 0 0 0 0 2 0 0 0 0 1 0 0 1 0 1 0 0 2 0 2 0 1 1 1 1 1 1 0 0 1 0 0 0 0 2 0 0 0 2 2 2 0 0 0 0 2 0 2 2 1 0 2 0 2 0 1 0 1 1 1 2 2 2 2 0 2 2 1 1 0 1 2 0 1 0 1 0 1 0 0 0 0 0 0 1 0 1 1 1 1 1 0 0 0 2 0 1 0 1 1 1 2 0 1 0 1 0 0 0 0 0 0 1 0 0 0 1 0 0 0 0 0 2 0 0 0 0 2 0 0 1 0 0 1 0 0 0 0 0 0 1 0 0 0 0 0
160 0 0 1 0 0 0 2 1 1 2 0 0 0 0 0 0 0 0 1 2 2 0 2 2 0 1 0 2 1 1 2 1 2 1 0 2 1 1 0 1 1 0 0 0 0 0 0 0 0 0 0 1 0 2 0 1 0 0 1 1 2 1 2 0 0 1 1 1 0 0 1 2 0 0 2 2 2 2 1 0 0 0 1 1 0 0 0 0 2 0 0 1 0 0 1 0 2 1 2 1 0 0 0 2 2 2 0 2 0 0 2 1 1 2 2 2 0 0 0 2 0 1 1 0 0 0 1 1 1 0 0 0 0 1 1 0 0 0 1 0 2 0 0 0 1 0 0 0 0 0 0 1 0 1 0 1 1 0 0 1 1 1 2 0 2 0 0 0 2 1 2 0 2 1 0 2 0 0 0 0 0 0 2 1 0 2 2 2 0 2 0 1 1 0 0 2 1 0 0 0 1 1 2 2 0 0 1 1 0 0 1 0 0 0 0 1 1 2 1 2 1 2 0 0 2 2 1 0 1 1 1 1 1 0 0 1 2 2 0 0 0 2 2 2 0 0 0 0 0 0 0 1 1 1 0 0 1 0 0 0 0 0 0 0 0 0 1 2 0 0 0 0 2 0 1 0 2 0 0 0 0 0 0 1 0 1 1 0 1 0 0 1 2 2 0 1 1 1 1 1 1 1 1 0 0 0 0 1 1 0 1 0 1 2 1 0 0 0 0 0 2 0 1 0 0 1 0 0 1 2 1 0 0 0 0 0 1 1 0 1 2 0 0 1 1 0 0 1 0 0 0 0 1 1 1 1 0 0 2 1 1 0 1 0 0 1 1 2 0 0 2 1 1 0 0 0 0 1 0 0 0 0 1 0 1 1 0 0 0 0 0 0 1 2 0 1 0 0 0 0 0 0 1 2 1 1 1 0 0 0 0 0 0 0 0 0 0 0 2 0 2 1 1 0 1 0 0 0 0 0 1 2 2 0 0 0 1 0 0 1 1 0 0 1 2 2 0 0 0 0 0 0 2 1 0 1 1 1 0 0 0 1 1 0 1 1 2 0 0 0 0 2 2 1 0 0 0 1 0 0 0 1 0 2 0 0 0 1 1 1 2 0 2 0 0 2 0 0 2 2 2 1 2 1 1 1 1 0 1 0 0 0 2 2 0 0 2 0 2 2 0 1 2 0 1 1 0 1 1 1 1 1 1 0 1 0 0 1 0 2 2 1 1 0 0 0 1 1 2 1 1 0 2 0 1 0 0 0 2 2 0 0 1 1 0 1 1 0 1 1 2 0 0 0 0 0 1 1 2 0 0 1 0 1 1 2 1 0 0 1 0 2 0 0 0 1 0 0 1 2 2 1 1 0 2 0 0 0 1 0 0 0 1 0 2 0 0 0 0 1 0 1 1 0 0 1 1 0 0 1 0 1 2 1 0 2 1 2 0 0 0 0 2 0 0 1 0 2 1 0 2 1 1 1 0 1 0 1 1 1 0 1 0 1 2 0 1 0 1 0 1 0 0 0 0 0 1 2 2 1 1 0 1 0 0 2 0 0 1 1 1 1 1 0 0 0 1 0 1 1 0 0 0 2 2 1 2 2 0 0 0 1 1 0 1 0 0 0 0 0 0 1 0 1 1 1 0 0 0 1 0 0 0 0 1 1 0 1 2 1 2 0 0 0 0 0 0 1 1 1 1 0 1 0 2 0 0 2 2 0 0 2 1 0 0 1 1 1 1 0 0 0 0 0 1 1 0 0 0 0 1 2 1 2 2 2 1 1 2 1 2 1 2 2 1 1 1 0 1 1 1 0 1 2 2 2 1 0 2 0 0 0 0 0 0 2 0 2 0 2 2 1 2 0 0 0 1 1 0 2 1 1 2 0 0 0 2 1 0 1 1 0 0 0 0 0 0 1 0 1 0 0 1 1 0 1 0 1 1 1 0 0 0 0 1 1 0 2 0 1 0 1 1 0 1 0 1 2 2 2 2 0 0 0 0 0 1 1 0 2 0 0 0 2 2 2 0 1 0 0 2 0 0 2 2 0 2 1 1 0 2 1 0 2 2 0 1 2 1 1 1 2 0 0 0 0 2 1 1 1 1 0 1 0 0 0 1 0 0 0 0 2 0 0 0 0 2 0 2 0 0 0 1 1 0 2 2 0 0 1 1 0 0 1 2 2 0 1 1 0 1 0 0 0 0 1 0 2 0 0 0 0 2 0 1 2 0 0 2 0 0 0 1 0 0 0 0 0 0 1 0
161 0 0 0 0 0 0 1 0 1 1 1 2 2 0 0 0 1 1 1 1 1 0 1 1 0 2 0 1 1 1 1 0 0 2 0 2 1 1 0 0 0 0 0 0 0 0 0 0 2 0 0 0 0 2 0 0 0 0 0 2 2 1 2 0 0 0 1 2 1 1 1 2 0 0 2 2 2 2 2 0 0 0 1 1 0 0 0 0 2 0 0 1 0 0 2 0 2 2 2 1 0 1 1 0 0 2 1 1 1 0 2 0 1 0 1 0 0 1 0 1 1 2 2 1 1 1 1 2 1 0 0 0 0 2 2 0 1 0 2 2 0 0 0 1 1 0 0 0 0 0 2 0 0 0 0 0 0 0 0 1 2 2 2 1 1 1 0 1 2 0 2 1 1 2 0 2 0 0 1 0 0 1 2 0 1 2 2 1 0 2 1 0 0 1 2 1 0 0 0 0 1 0 2 2 1 1 0 2 0 2 0 0 0 0 0 1 2 0 0 1 0 0 1 1 0 0 1 1 1 0 0 0 0 1 0 2 2 2 0 0 0 2 1 1 0 0 0 0 0 0 0 2 0 0 0 0 1 0 0 0 0 0 1 0 0 0 0 1 0 0 2 0 2 0 1 0 0 2 0 1 1 0 0 2 1 1 0 1 2 0 2 0 1 2 0 2 1 1 1 1 0 2 1 1 0 1 0 1 1 0 1 0 0 1 0 1 2 0 0 0 2 2 2 1 0 1 1 0 0 0 2 0 0 0 0 0 0 2 0 0 0 1 0 0 0 1 0 1 1 1 0 0 0 1 0 0 0 0 2 2 2 2 0 2 0 0 1 2 0 0 2 1 0 1 1 0 2 0 0 2 0 0 1 0 0 0 1 1 0 0 0 1 1 2 0 1 1 0 0 0 0 0 2 2 0 0 1 0 0 0 0 0 0 0 0 0 1 0 0 0 1 1 0 2 2 2 0 1 1 0 0 0 0 1 1 0 1 0 0 2 0 1 1 1 0 1 0 2 0 0 1 0 1 0 0 0 0 0 0 1 0 0 0 0 0 0 1 0 0 1 1 2 2 0 2 0 0 2 0 0 0 1 0 2 0 0 1 0 0 1 1 1 1 1 0 1 0 0 2 2 2 2 0 0 0 2 1 1 0 1 1 0 1 1 0 0 1 0 1 1 1 0 2 1 0 0 1 0 2 0 1 1 1 0 0 0 0 1 1 0 0 1 1 1 0 0 1 1 2 1 1 0 2 0 0 1 0 0 2 1 0 1 0 0 0 0 1 2 0 1 1 0 0 0 0 0 1 1 1 0 0 0 0 0 0 0 1 0 0 0 0 1 0 2 0 0 0 0 0 0 1 1 0 0 0 2 0 0 0 1 0 1 2 0 2 2 0 0 0 1 0 0 1 0 0 0 2 0 0 1 0 0 2 1 1 2 1 2 0 1 0 0 1 1 0 1 0 1 0 0 1 1 1 1 0 1 0 0 1 1 0 1 1 1 1 1 1 1 0 0 1 1 0 1 0 2 0 0 0 0 1 1 0 1 1 1 0 0 1 2 1 1 0 0 0 0 0 0 1 0 1 0 0 0 2 0 2 1 0 0 0 0 0 0 0 0 1 1 0 0 0 2 0 1 2 2 0 1 0 0 0 0 0 0 0 0 0 0 1 0 1 0 0 0 1 0 0 1 1 1 1 0 0 0 1 0 1 2 1 0 1 1 0 0 1 0 0 2 2 2 0 0 0 0 1 1 0 1 2 2 1 0 0 2 2 0 2 1 2 1 1 1 1 1 0 1 0 0 0 0 1 0 2 1 0 1 1 0 2 0 0 2 2 2 0 2 0 2 1 1 2 1 2 0 0 0 1 0 1 0 0 1 0 0 2 0 0 0 0 0 0 1 0 1 1 1 0 0 1 0 1 0 0 2 0 0 0 1 1 1 0 1 0 1 2 1 0 0 2 0 1 1 1 0 1 0 0 1 1 1 1 0 0 0 0 1 0 0 0 1 0 2 0 1 1 1 0 0 0 0 2 1 1 1 1 1 1 0 1 0 0 1 0 1 1 1 1 1 1 0 1 2 2 0 0 1 1 0 0 0 2 0 2 0 0 1 0 1 0 0 0 1 1 1 0 0 0 0 0 2 0 1 0 1 0 1 2 0 0 1 1 1 0 2 0 2 0 2 2 1 0 0 0 0 0 1 0 2 1 1 0 0 2 0 0 2 0 0 1 0 0 0 2 0 0 0 0 0 0 1 0
162 1 0 1 0 1 1 2 0 1 1 1 0 0 0 0 0 2 1 1 1 2 0 2 2 0 1 2 2 2 2 1 1 1 2 0 2 2 1 0 0 0 1 1 0 1 0 0 0 0 0 0 0 1 1 1 1 0 0 2 0 2 2 2 1 1 2 0 2 1 1 0 2 0 0 2 2 0 1 0 0 0 0 1 1 0 0 1 1 2 0 1 1 0 0 2 0 0 0 0 0 0 2 2 0 0 2 1 1 1 0 2 2 2 1 2 1 0 0 0 2 0 0 0 0 0 0 1 2 1 0 0 0 0 0 0 0 0 0 1 1 1 0 0 0 1 0 0 0 0 0 0 1 0 0 0 0 1 1 1 0 2 1 2 1 2 2 1 0 1 1 0 1 1 0 0 2 1 0 0 1 2 1 1 0 1 1 2 1 2 0 2 0 0 1 1 1 0 0 0 0 0 0 2 2 1 0 0 1 0 2 1 1 1 0 0 0 0 1 1 2 1 0 1 1 1 1 1 0 0 1 1 1 1 1 0 0 2 2 0 0 0 2 2 2 0 0 0 0 0 0 0 1 0 0 0 2 2 0 0 1 1 0 0 1 1 1 0 1 0 1 2 1 2 2 2 0 2 2 0 0 0 1 1 1 1 1 1 0 2 0 0 0 2 2 1 1 0 0 0 1 0 2 0 0 1 1 0 1 1 1 0 0 2 2 2 0 1 0 0 0 2 2 0 1 0 1 1 1 1 2 1 0 0 0 0 0 2 0 1 0 1 2 0 0 0 0 0 2 1 1 0 0 1 1 1 1 0 0 2 2 1 1 0 1 0 1 2 2 0 0 2 1 1 0 0 0 1 1 0 1 1 0 1 0 0 0 0 0 1 0 0 0 1 2 0 1 2 0 0 0 0 1 1 2 1 1 1 0 0 0 0 0 0 0 0 0 1 0 0 0 1 1 1 1 2 2 0 1 0 1 0 0 1 1 0 0 0 0 1 0 1 1 2 1 2 2 0 2 1 0 1 0 0 0 0 0 1 1 0 0 0 0 0 0 1 1 2 0 1 1 1 2 2 1 0 1 0 2 1 0 0 0 0 2 1 0 1 1 0 0 2 0 1 1 1 0 1 1 1 1 1 1 1 0 0 1 1 1 1 0 1 0 0 0 0 0 0 1 2 2 0 0 2 1 0 0 0 2 0 1 1 1 1 2 0 1 0 0 2 1 1 2 1 2 0 0 2 2 1 0 1 0 1 1 1 1 0 0 0 0 0 1 0 0 2 1 0 1 0 0 1 1 0 0 0 1 2 2 2 0 0 0 0 1 1 0 2 2 2 2 0 1 0 1 0 0 0 0 0 0 2 0 0 0 2 0 1 0 2 0 0 0 0 2 0 0 0 0 0 1 0 1 1 0 1 1 0 0 0 0 0 0 2 1 1 2 0 2 0 0 0 0 2 0 0 1 0 0 0 0 2 1 0 1 0 1 1 2 0 0 0 2 1 0 1 2 2 0 1 0 1 0 0 0 1 1 2 1 1 2 1 0 1 1 1 0 2 0 0 1 1 1 0 1 0 0 0 0 1 1 0 1 0 2 1 1 2 2 0 0 0 0 1 2 1 1 1 1 0 0 0 1 0 2 1 1 0 0 0 0 0 0 1 0 1 1 0 1 1 0 0 0 0 1 1 1 1 1 1 1 1 1 1 0 2 2 0 2 0 1 2 0 0 0 2 1 0 2 2 0 1 1 0 0 1 2 2 0 1 2 2 1 1 1 1 0 2 1 2 1 1 0 0 0 0 0 2 0 1 1 1 0 2 0 0 0 0 0 2 0 0 2 2 2 0 2 1 2 0 2 2 1 2 0 0 0 0 1 1 1 1 1 2 1 1 0 2 1 0 0 0 1 0 1 1 1 0 1 1 0 0 0 0 1 0 1 0 0 0 2 0 0 0 0 0 1 0 1 1 0 0 1 1 0 2 0 1 2 2 2 2 0 0 0 0 0 1 0 1 1 0 1 0 2 2 2 1 1 0 0 1 1 1 1 1 1 1 0 1 0 0 0 1 1 1 2 1 1 1 0 1 2 2 0 0 2 0 1 0 0 2 0 2 0 0 0 1 0 0 0 0 2 1 1 0 1 1 0 1 2 0 0 0 2 0 2 2 0 0 2 0 1 1 0 0 1 0 1 1 0 0 0 0 0 2 0 1 1 0 0 0 0 0 0 0 0 0 0 2 0 0 0 0 0 0 0 0 1 1 0 1
163 0 0 0 1 0 0 2 0 2 2 0 0 2 0 2 0 0 0 1 2 2 1 2 2 0 2 1 1 2 0 1 2 1 1 0 2 0 0 0 1 1 1 1 0 1 1 0 0 1 0 0 2 0 0 0 1 0 0 1 0 0 2 2 1 1 2 1 2 1 1 1 2 0 1 2 1 2 2 1 1 0 0 0 0 0 0 0 0 2 0 1 2 1 0 0 0 1 1 1 1 1 1 1 0 0 2 0 1 1 0 1 1 2 1 2 1 0 0 0 2 0 1 1 1 0 0 1 1 1 0 0 1 0 1 1 0 1 0 2 2 0 0 0 2 2 0 0 1 1 0 1 0 0 2 0 0 1 0 0 0 1 1 1 1 2 2 1 1 1 0 2 2 0 2 0 1 2 1 1 0 1 1 2 0 1 2 2 0 1 1 2 0 1 2 1 1 0 0 0 0 0 1 2 2 0 0 0 0 0 1 1 1 0 0 0 0 0 0 0 0 0 1 0 0 2 2 2 0 1 0 0 0 0 1 0 0 1 1 1 0 0 2 1 1 0 0 1 1 0 0 0 2 0 0 0 1 2 0 0 0 0 0 1 0 0 0 1 1 0 0 1 1 2 1 1 0 2 0 0 0 0 1 1 1 0 1 1 0 2 0 0 1 2 2 1 1 0 0 0 2 0 2 1 1 1 0 0 0 0 0 1 0 0 0 1 1 1 0 0 1 2 1 2 1 0 1 1 1 1 1 1 1 1 0 0 0 2 0 0 0 0 1 0 1 0 1 0 2 2 2 0 0 0 2 0 1 1 0 2 2 2 1 0 1 1 0 1 1 1 1 1 0 0 1 1 0 0 1 0 2 0 0 0 0 0 0 0 0 1 0 1 0 0 2 0 0 1 1 1 0 1 0 1 1 0 1 1 0 0 0 0 0 0 0 0 0 0 0 0 1 0 1 0 1 2 1 0 1 0 0 1 2 2 0 0 0 1 0 0 2 0 0 0 0 2 2 1 1 2 0 0 0 1 1 0 1 1 1 0 0 0 0 0 0 1 1 2 0 2 1 1 2 2 0 1 0 0 0 1 1 0 1 0 1 0 1 1 0 2 1 1 0 0 1 0 0 1 1 2 1 2 1 1 0 0 1 1 0 2 0 0 0 0 0 1 1 0 0 0 1 2 0 1 0 1 1 0 0 2 0 0 0 0 1 0 1 1 2 2 1 0 1 1 2 0 0 2 2 1 0 0 0 0 2 2 0 1 0 1 1 0 0 0 0 1 1 0 2 0 0 0 1 0 0 0 1 1 1 1 0 0 0 0 0 0 1 0 0 0 1 0 0 0 1 0 0 0 0 1 1 1 2 0 0 1 2 1 0 1 0 0 0 0 0 1 0 0 0 0 1 0 0 1 0 0 0 1 0 0 0 0 1 2 1 0 2 0 2 0 0 1 0 1 0 0 2 0 1 0 0 2 1 1 2 0 1 0 1 1 1 0 1 1 1 1 0 2 0 0 0 0 2 0 0 0 1 1 0 0 2 0 0 1 0 0 2 1 0 1 1 1 0 0 0 0 0 0 0 0 0 0 0 0 1 1 1 1 1 1 2 1 0 0 0 0 0 2 0 0 2 0 0 0 1 0 1 0 1 0 1 0 1 0 0 2 1 1 0 2 1 0 1 1 1 0 0 2 1 1 1 1 1 0 0 2 0 0 1 0 0 1 2 1 0 0 2 1 1 1 0 0 1 0 0 0 2 0 1 1 1 2 0 0 1 1 0 2 1 2 0 1 1 2 2 1 1 0 0 0 0 2 0 1 2 1 1 0 0 1 0 0 1 0 0 0 0 0 1 0 1 1 2 2 0 0 0 1 0 0 0 0 2 2 0 0 0 1 1 1 1 0 0 0 1 0 0 0 0 1 1 1 0 0 1 0 1 0 0 0 0 0 1 0 1 1 1 0 1 1 1 0 0 2 0 1 0 0 2 2 1 1 1 0 0 0 0 0 1 0 1 0 1 0 2 2 2 0 0 0 0 1 0 2 0 0 1 2 1 1 0 1 0 0 0 0 2 1 2 2 0 2 2 2 0 0 0 1 0 0 1 1 1 1 2 2 2 1 0 0 0 0 2 0 1 1 0 0 1 0 1 0 0 0 2 0 2 2 0 0 1 0 0 2 0 0 2 0 1 0 0 0 0 0 0 0 1 0 1 0 1 0 0 2 0 0 1 0 1 2 0 0 0 1 0 0 0 0 0 0 0 0
164 0 0 0 0 0 0 0 0 0 0 2 0 1 0 1 1 2 2 2 2 1 1 2 2 0 0 0 1 2 0 0 0 0 2 0 2 1 0 0 1 1 0 0 0 1 1 0 0 2 0 0 1 0 1 0 1 0 0 1 1 2 1 1 1 1 2 1 1 1 0 2 1 0 1 1 1 0 2 0 0 0 0 1 1 0 0 0 0 2 0 0 2 1 0 1 0 2 2 2 1 0 1 1 1 1 1 2 0 2 1 1 1 1 0 0 0 1 0 0 2 0 2 2 0 0 0 0 1 1 0 0 1 0 0 0 1 0 1 1 0 2 0 0 0 0 0 0 0 0 0 2 0 0 0 0 0 2 0 0 2 1 1 2 0 1 2 1 1 2 0 1 0 2 1 0 2 2 0 0 0 0 0 1 1 1 0 0 0 0 1 0 1 1 0 0 1 0 0 0 0 1 0 2 2 0 0 1 1 0 0 2 0 0 0 1 1 1 0 0 1 0 1 0 0 1 1 2 0 2 0 0 0 0 2 0 1 2 2 0 0 0 1 2 2 0 0 0 1 1 1 1 1 0 0 0 0 2 1 1 1 2 0 0 0 0 0 0 1 0 0 0 0 1 0 0 1 1 2 0 0 0 1 1 1 0 1 1 0 2 0 0 0 1 1 0 1 2 0 1 1 0 1 1 1 0 0 0 0 0 0 0 0 0 1 0 0 0 1 1 0 2 2 1 1 0 1 1 1 0 1 2 0 0 0 0 0 0 2 0 0 0 1 0 1 0 1 1 2 0 0 0 1 0 0 1 1 1 1 0 1 1 1 0 1 0 1 0 2 0 0 2 0 0 1 1 0 1 0 1 1 1 0 0 1 1 1 1 1 0 0 0 1 0 2 1 1 0 1 1 1 0 2 0 1 1 0 0 0 0 0 0 1 1 0 0 0 0 1 0 0 0 0 1 1 1 0 0 2 0 2 1 0 0 0 0 0 0 0 0 2 0 0 1 0 1 2 0 0 0 0 1 0 1 1 1 0 2 1 1 2 0 1 1 0 2 2 2 0 0 0 0 1 1 0 1 0 1 2 0 1 0 1 0 2 0 0 1 0 1 1 2 1 1 1 0 1 2 2 1 0 2 2 1 1 1 1 2 0 1 0 0 0 2 2 0 0 1 0 1 1 1 1 2 0 1 1 2 0 2 0 1 1 0 0 1 1 0 2 1 1 1 1 1 2 0 0 1 1 2 1 1 0 0 2 2 0 0 1 1 0 0 0 0 0 0 0 0 0 0 1 1 1 0 0 1 2 2 2 0 1 0 0 0 1 1 0 0 0 0 0 0 1 1 1 0 1 0 0 0 0 1 0 1 1 2 0 1 1 2 0 0 0 1 0 0 0 2 0 1 0 1 1 0 0 0 1 1 0 0 0 1 1 2 1 0 2 1 2 0 0 2 0 1 0 0 2 0 1 0 1 2 1 0 2 0 1 0 2 0 0 0 2 0 1 2 0 2 0 0 0 1 1 0 0 1 1 0 0 0 2 0 0 0 0 1 1 1 0 1 2 0 0 1 1 0 0 0 0 0 0 1 1 0 1 1 1 2 2 0 0 0 0 0 0 0 2 2 2 0 0 0 1 0 2 2 2 0 0 0 1 0 0 1 0 1 1 0 1 1 0 0 0 0 0 1 0 0 1 1 1 1 0 0 0 2 0 0 2 2 0 0 0 1 0 1 1 0 1 0 0 1 1 2 2 0 0 2 0 0 1 1 1 1 1 2 1 1 1 2 1 2 0 1 1 1 0 1 1 1 0 0 0 1 1 0 0 0 1 1 0 0 1 1 1 0 2 1 2 0 1 2 0 1 0 0 0 2 0 0 0 0 2 1 0 0 0 1 1 0 1 1 0 0 0 0 0 0 0 0 0 2 0 1 1 0 1 0 0 0 0 0 0 0 0 1 1 0 1 1 0 0 1 0 0 2 1 1 2 2 1 1 0 0 0 0 1 0 1 0 1 1 0 0 1 1 1 0 2 0 0 1 0 1 2 1 0 2 1 1 0 1 0 0 1 2 1 1 1 1 0 1 1 0 0 0 1 2 1 1 2 0 0 2 0 0 0 0 1 0 0 0 0 0 0 1 0 0 0 1 0 1 1 0 1 0 1 2 0 1 0 1 0 0 1 0 1 0 2 2 0 0 0 0 0 0 0 2 0 0 0 0 0 0 0 0 0 0 0 0 0 0 0 1 0 0 1 0 0 0 0 1
165 0 0 0 0 0 0 1 1 0 1 0 0 1 0 1 0 2 0 0 1 2 0 2 2 0 1 2 2 2 1 2 1 1 0 0 1 1 0 0 1 1 0 2 0 1 0 0 0 1 0 0 1 0 1 1 0 0 0 1 1 2 2 2 0 1 1 0 1 1 0 1 2 1 1 2 1 2 2 0 2 0 1 0 1 0 0 0 0 2 0 1 1 1 1 2 0 1 0 1 0 1 2 2 0 0 2 2 1 2 0 1 1 1 1 1 1 0 0 0 1 0 1 1 0 1 1 1 2 2 0 0 0 0 0 0 0 0 0 2 1 1 1 0 1 2 0 0 2 2 0 0 0 1 0 1 0 0 1 0 0 2 0 1 0 0 0 2 1 1 0 1 0 2 2 0 1 1 0 1 0 1 1 2 1 2 1 0 0 0 0 0 0 1 1 2 1 0 0 0 0 0 0 0 2 0 0 0 2 0 1 2 0 0 0 0 0 1 1 0 1 0 0 0 0 0 0 1 0 1 0 0 1 1 2 0 0 2 2 0 0 0 2 1 1 0 0 0 0 0 0 0 1 0 0 0 0 2 0 0 0 0 0 1 0 0 0 2 1 0 0 2 0 2 0 0 0 2 1 1 2 0 1 1 2 0 2 1 0 1 0 0 0 1 2 0 2 0 0 0 0 0 1 1 0 0 0 2 1 2 1 2 0 1 1 1 1 0 0 0 1 1 2 1 0 0 0 1 1 1 1 2 0 0 0 0 0 1 1 1 1 1 1 0 0 0 1 0 2 1 1 0 1 1 0 2 2 0 0 2 2 2 2 0 2 2 0 2 2 0 0 2 0 0 0 0 0 1 1 0 0 1 1 1 1 0 0 1 0 0 1 1 1 0 2 0 1 2 1 1 0 1 0 1 2 1 1 0 0 0 0 1 0 0 0 2 0 1 1 0 0 1 0 2 0 0 0 0 2 1 1 1 0 0 1 1 1 1 0 0 2 0 0 1 1 0 1 0 2 0 0 1 0 2 1 0 1 0 0 0 0 0 1 1 0 1 1 2 0 2 1 1 2 2 1 0 1 0 2 1 0 0 1 1 2 1 0 1 1 0 2 2 0 1 1 0 2 1 1 1 1 2 1 1 0 0 2 1 0 0 0 0 0 1 1 1 0 1 0 1 1 1 0 2 1 0 0 0 1 1 1 0 0 0 0 0 1 0 1 1 2 0 1 1 1 0 0 2 2 0 0 0 0 2 0 2 0 1 0 0 0 0 0 0 0 0 1 0 1 0 1 1 1 0 0 0 1 2 2 1 1 0 0 0 2 0 2 1 0 0 0 1 0 0 0 1 1 0 0 0 0 2 1 0 0 1 1 1 0 2 0 0 0 0 2 0 0 1 0 0 1 0 0 0 0 0 1 0 0 0 0 0 1 2 1 0 2 0 2 0 0 1 0 1 0 0 2 0 0 0 0 2 0 2 0 1 2 0 2 0 0 0 2 1 1 2 1 1 0 1 0 1 0 2 2 0 0 1 0 0 1 0 0 1 0 1 1 2 1 1 1 1 1 0 1 0 0 0 0 1 0 1 0 0 1 1 1 2 2 0 0 0 0 0 0 0 0 0 0 0 0 0 0 0 2 1 2 0 1 0 1 1 0 0 0 0 2 0 1 2 1 0 0 0 1 0 0 0 1 0 0 0 0 1 0 2 0 0 1 0 0 1 1 1 0 1 1 1 1 1 1 0 0 1 1 0 1 2 0 0 1 1 1 1 2 2 2 1 1 2 0 2 2 2 2 0 1 0 0 1 1 2 0 2 1 1 0 0 0 2 0 0 2 2 2 0 2 0 2 0 2 2 1 2 0 0 0 1 1 0 1 1 1 1 0 0 0 1 1 0 1 1 0 0 1 0 1 0 1 0 0 1 0 0 1 0 1 0 1 1 2 0 0 0 0 1 1 0 1 1 1 0 1 1 0 1 0 0 1 2 2 2 0 0 0 0 1 0 0 1 1 1 0 0 0 0 0 0 0 0 0 2 0 2 1 1 1 1 0 1 1 0 0 0 0 0 2 1 1 0 0 1 1 0 0 0 0 0 0 1 0 2 0 0 1 1 1 1 0 0 0 0 1 2 1 0 0 0 0 0 2 0 0 0 1 0 2 2 0 0 1 1 0 0 1 0 1 0 1 1 1 0 0 0 0 0 0 0 2 1 1 0 0 2 0 1 1 0 0 2 0 0 0 0 0 0 0 0 0 1 1 0
166 0 0 0 0 0 0 1 0 1 1 1 0 0 0 0 0 1 0 2 2 2 1 2 2 0 1 1 2 2 1 2 2 1 1 1 1 1 0 0 2 2 0 0 0 0 0 0 1 1 1 0 0 1 1 1 0 0 0 1 1 2 2 2 0 0 2 1 1 0 0 1 2 0 2 2 0 1 2 0 1 0 0 0 0 0 1 0 0 1 0 0 1 1 0 0 0 2 1 2 0 0 0 0 0 0 2 1 1 1 0 2 0 1 0 1 0 1 0 0 2 0 2 2 1 1 1 0 0 0 0 0 0 0 0 0 0 0 1 0 2 0 0 0 2 2 0 0 0 0 0 0 1 0 0 0 0 2 1 0 1 2 2 2 1 2 2 1 0 1 0 1 1 1 1 0 2 0 0 0 0 0 1 2 0 1 2 1 0 0 2 1 0 0 2 1 1 0 1 0 0 1 0 1 1 1 1 0 1 0 0 2 0 1 0 1 1 0 0 0 1 1 1 0 0 2 2 0 0 0 0 0 0 0 2 0 2 1 1 1 0 1 2 0 1 1 1 1 1 0 0 0 1 0 0 1 0 2 1 1 0 1 0 1 0 0 1 0 1 0 0 2 1 2 0 1 0 2 2 1 1 0 1 1 2 0 1 0 0 2 0 2 1 2 2 0 2 0 0 0 2 1 2 1 0 1 1 0 1 1 0 1 0 0 1 0 1 0 0 0 2 2 1 0 0 0 0 1 0 1 2 1 0 0 0 0 0 1 1 1 2 1 0 0 0 0 0 0 1 0 0 0 0 0 0 0 0 0 0 2 2 2 2 0 2 0 1 1 1 1 0 1 1 1 1 1 0 1 1 0 1 0 0 0 0 0 0 0 0 1 0 0 1 1 2 0 1 0 0 0 0 0 1 1 1 0 0 1 0 0 0 0 1 1 1 0 1 1 0 0 0 2 0 1 0 1 1 2 2 0 0 2 2 2 0 0 0 0 0 0 1 0 1 1 0 1 2 1 2 1 0 0 0 2 2 1 1 2 1 1 1 0 0 1 0 1 1 2 0 0 0 0 2 2 0 1 0 0 2 0 2 0 1 0 1 0 1 1 0 1 1 0 1 1 2 0 2 2 2 2 0 2 1 1 0 0 2 1 0 1 0 1 0 0 0 0 1 0 0 1 1 2 0 2 0 1 1 0 1 1 1 0 2 1 1 0 0 0 1 0 1 1 1 0 1 0 0 1 1 2 0 0 0 1 1 1 1 0 0 0 0 0 0 2 2 0 2 2 0 2 0 0 1 0 0 0 1 1 1 1 0 0 0 0 0 0 0 0 0 0 0 1 0 1 1 0 1 0 0 0 0 1 0 1 1 2 0 0 0 1 0 0 1 2 0 2 2 1 1 0 1 0 0 0 0 0 2 1 0 0 1 0 0 1 1 1 2 0 2 0 0 1 0 2 0 0 1 0 1 1 0 1 0 2 0 1 2 1 0 1 1 1 1 1 1 1 0 1 0 0 1 0 1 1 1 0 1 1 1 1 1 0 0 1 1 1 1 1 1 2 2 0 0 1 1 1 1 0 0 1 0 1 0 0 2 1 1 2 2 0 0 0 0 0 0 1 0 2 2 0 0 0 0 1 1 0 1 0 1 0 0 0 0 0 0 0 0 0 0 0 0 0 0 0 1 1 0 0 0 0 0 0 1 0 0 1 1 0 1 0 1 0 2 2 0 0 2 1 1 1 1 0 0 1 0 1 1 2 0 0 1 1 0 0 2 1 0 2 1 2 1 1 1 2 1 1 0 2 1 2 1 1 0 2 2 1 1 0 0 1 0 0 2 2 2 0 2 0 2 1 1 2 0 2 0 0 0 2 1 0 0 0 2 1 1 1 1 1 0 0 0 0 0 0 1 0 0 0 0 1 0 1 0 0 2 0 0 0 0 0 2 0 0 0 0 2 1 0 1 1 0 0 1 0 0 1 0 1 2 2 2 2 0 0 0 0 0 0 0 0 1 0 0 0 2 1 1 0 0 0 0 1 0 2 1 0 0 2 0 2 0 0 1 0 1 1 0 0 2 0 0 2 2 1 1 0 1 0 1 0 0 1 0 1 0 0 0 1 0 1 0 0 2 1 1 0 0 0 0 1 1 1 1 0 1 0 1 1 1 1 1 0 1 0 0 1 0 0 2 1 0 1 0 1 1 0 1 2 0 0 0 0 0 1 0 0 0 1 0 2 0 0 0 1 0 1 0 0 0 0 0 0
167 0 0 0 0 0 0 1 0 1 1 1 0 1 0 1 0 2 2 2 2 2 1 2 2 0 1 2 2 2 2 1 1 1 0 1 1 2 2 0 0 0 0 0 0 0 1 0 0 1 0 0 1 0 1 1 1 1 1 2 0 1 0 0 1 0 1 2 1 0 0 1 2 0 1 2 1 2 2 2 0 0 0 2 2 0 1 0 0 2 0 1 2 0 0 0 0 2 1 1 1 0 0 0 1 0 2 1 2 1 0 1 0 1 0 1 0 1 0 0 1 1 1 1 0 1 1 0 0 0 0 0 1 0 0 0 0 0 0 1 0 2 0 0 0 0 0 0 0 0 0 0 0 0 0 0 0 0 0 1 0 0 0 2 2 2 1 1 0 1 0 1 0 2 2 0 2 2 1 1 0 1 2 2 0 2 2 0 0 0 1 0 2 2 0 1 1 0 0 0 0 0 0 1 2 1 1 1 1 0 1 0 1 0 0 1 1 1 1 1 1 0 0 0 0 1 1 1 0 1 0 0 0 0 2 0 0 2 2 0 0 0 2 0 0 0 0 0 0 0 0 0 2 0 0 0 0 0 0 0 0 0 0 1 0 0 0 0 2 0 1 1 2 2 1 1 0 2 1 0 1 0 1 1 1 1 1 1 0 2 0 0 0 2 2 1 1 0 0 0 0 0 1 0 0 0 0 0 1 1 0 1 0 0 0 0 1 0 0 0 0 1 2 1 1 0 2 1 0 0 1 2 0 0 0 0 0 0 2 1 0 2 2 0 1 0 1 1 2 1 1 1 0 0 0 0 1 1 0 2 2 1 1 1 1 0 1 0 0 2 2 0 2 1 0 0 0 1 0 0 0 0 0 1 0 1 0 1 1 0 0 0 2 1 2 0 2 0 1 1 0 1 1 0 1 1 1 0 1 0 0 0 1 1 1 0 1 0 2 0 0 0 1 1 1 2 2 0 1 0 0 0 0 1 2 1 0 2 0 0 2 1 0 1 1 0 1 0 1 1 0 0 0 1 1 1 0 2 2 2 2 0 1 1 0 1 1 1 0 0 1 1 2 2 2 0 0 0 2 0 1 0 0 0 2 1 0 0 1 1 2 1 0 0 1 1 2 2 2 1 0 1 1 1 0 0 1 2 0 0 0 0 0 0 0 0 0 0 0 0 1 2 1 2 0 1 0 1 1 2 0 1 2 2 1 0 1 0 2 2 0 0 1 0 2 0 0 1 1 1 1 1 0 0 2 2 0 0 0 0 0 0 0 2 1 1 2 0 1 0 0 0 0 0 0 0 0 1 1 2 0 0 1 0 1 1 1 1 0 0 0 0 1 0 1 0 0 0 0 0 0 1 1 1 0 2 1 0 0 1 0 0 0 0 1 0 0 0 0 0 1 0 0 0 0 0 2 2 0 0 0 0 1 2 1 1 2 0 1 1 0 0 0 2 0 0 2 0 1 0 0 2 2 0 2 0 2 1 1 0 0 0 1 0 1 2 1 0 2 0 1 0 0 0 0 0 0 1 1 1 1 0 0 1 0 1 1 2 1 1 1 0 1 0 0 0 1 0 0 0 0 0 0 0 1 1 1 2 2 0 0 0 0 1 0 0 0 1 1 0 0 0 0 0 0 1 1 0 1 0 1 1 0 0 0 1 2 0 0 0 0 0 0 0 0 0 0 0 0 0 0 0 0 1 0 1 2 0 1 0 0 1 1 2 0 0 1 0 2 2 0 0 0 0 0 0 0 1 1 1 1 1 1 1 2 2 1 2 2 2 1 2 2 2 0 0 0 1 0 2 1 1 0 2 2 1 0 0 0 2 0 0 1 1 1 0 2 0 2 0 2 2 2 1 0 0 0 1 1 0 1 1 1 2 0 0 0 0 2 0 1 0 0 0 1 0 0 0 0 0 0 2 0 0 2 0 0 1 0 0 2 0 0 0 0 1 0 0 2 1 0 0 1 1 0 1 0 0 1 2 2 2 1 0 0 0 0 0 1 0 1 0 0 0 2 2 2 0 0 0 0 2 1 1 0 2 0 2 0 1 1 1 1 0 2 2 1 1 1 1 0 1 1 0 0 0 1 2 0 1 0 2 0 1 0 0 0 1 0 0 0 0 2 2 2 0 0 1 0 1 1 0 0 0 1 0 1 2 0 0 2 0 0 0 1 0 2 0 0 0 1 0 0 0 0 1 0 0 1 0 0 0 0 1 0 0 0 0 0 2 0 0 0 2 0 0 0 0 1 1 1 0
168 0 0 1 0 0 1 1 1 0 1 1 0 0 0 0 0 2 1 1 1 2 0 2 2 0 1 1 1 2 1 0 0 1 0 1 2 2 0 1 0 0 1 1 0 1 1 0 0 1 0 0 1 1 0 0 1 0 0 1 0 0 2 2 0 0 1 1 1 1 0 2 2 0 1 2 1 2 2 2 0 0 0 1 1 0 0 1 1 2 1 2 1 0 0 2 0 0 0 1 0 0 1 0 2 2 2 1 1 1 0 1 1 2 1 2 2 0 2 0 0 0 2 2 1 1 1 2 2 2 0 0 0 0 0 0 0 0 0 2 0 2 0 1 1 1 1 2 2 2 0 0 0 0 0 0 1 2 2 0 0 1 1 2 1 2 1 1 1 2 0 0 0 2 2 0 1 1 0 1 0 0 0 2 2 1 1 2 2 1 1 1 0 0 1 2 0 0 0 0 0 1 0 1 2 1 1 0 1 0 1 1 2 0 0 0 0 0 2 1 2 1 0 0 1 1 0 2 0 2 0 0 0 0 2 0 0 1 1 1 0 1 1 1 2 1 1 0 0 0 0 0 1 0 0 0 2 1 1 1 0 1 0 0 0 0 1 0 2 0 0 1 0 2 0 0 0 1 0 0 0 1 0 0 2 1 0 1 1 2 1 1 0 2 2 0 2 0 0 0 1 1 2 2 2 0 1 1 2 2 1 2 0 0 1 1 0 0 0 0 0 1 1 1 2 1 1 1 0 0 1 1 0 0 0 0 0 1 1 0 0 0 1 0 0 0 0 1 2 2 2 0 0 0 1 0 0 0 0 0 0 0 1 0 1 1 1 1 1 1 1 1 2 2 0 0 0 1 1 1 1 1 0 0 0 0 0 0 0 1 0 0 1 0 2 0 1 2 0 0 0 1 1 1 2 1 0 0 0 0 0 1 0 0 0 1 0 2 0 0 0 2 1 0 0 2 1 1 2 1 0 2 0 2 2 0 0 1 0 1 0 1 0 0 1 1 1 0 1 2 0 0 0 2 2 0 0 1 0 0 0 0 0 0 0 0 0 1 0 0 1 1 1 1 0 0 0 0 2 0 1 1 1 0 1 1 1 1 0 0 0 1 0 0 0 0 0 2 2 1 1 1 1 0 0 0 1 1 0 1 0 0 0 0 0 0 0 1 0 1 1 1 0 1 1 1 0 0 0 2 0 0 2 0 1 1 0 0 1 0 2 2 1 1 2 0 0 1 1 1 0 0 0 1 0 0 0 1 0 0 0 0 1 0 0 1 1 1 0 1 0 1 0 0 0 0 1 2 2 0 2 0 1 0 1 1 2 1 1 1 0 0 1 0 0 0 0 0 0 0 0 2 1 0 0 1 2 0 0 1 0 0 0 2 0 2 1 0 0 0 0 0 0 0 0 1 1 2 0 0 0 0 1 2 2 1 2 2 1 1 0 0 0 1 1 0 2 0 1 0 0 2 0 0 1 0 2 0 0 0 0 0 1 0 0 2 1 2 0 1 0 1 1 0 0 0 1 0 0 0 1 0 1 0 0 2 1 1 0 1 1 0 0 0 0 0 0 0 0 0 0 1 0 0 0 2 0 1 2 0 2 1 0 0 0 0 0 1 1 0 0 0 1 1 1 0 1 1 0 1 1 0 0 0 0 0 0 0 1 1 0 1 0 0 1 0 0 0 0 0 0 0 0 0 0 1 1 0 1 0 0 1 2 1 0 0 0 1 1 1 0 0 1 0 0 1 0 1 0 0 0 1 2 1 2 2 2 2 2 2 1 2 1 1 1 0 1 1 1 1 1 2 0 1 2 2 0 0 0 1 0 0 1 1 1 0 2 0 2 1 1 2 2 1 0 0 0 1 1 0 1 1 2 1 1 0 0 2 1 0 0 0 0 0 0 0 0 1 1 0 0 2 0 0 1 0 1 0 0 1 0 0 0 0 0 0 1 0 0 2 0 0 1 1 0 1 0 1 1 2 1 1 0 0 0 0 0 1 1 0 0 1 0 0 1 1 1 0 1 0 1 1 0 1 1 1 0 1 0 2 0 1 0 0 1 1 1 1 2 1 0 2 2 2 1 0 1 1 0 1 0 2 1 2 1 0 1 1 0 0 0 0 1 1 1 0 0 1 1 1 0 0 0 0 2 0 2 1 0 0 1 1 0 1 1 0 2 0 1 0 0 0 1 0 0 0 0 0 1 0 0 0 0 0 0 1 1 1 0 1 1 1 0 2 1 0 1 0 0 0 0 0
169 0 1 0 0 1 1 2 1 1 2 0 2 2 0 1 0 0 0 1 1 1 0 2 2 0 1 1 2 1 0 2 1 1 0 2 1 2 1 1 0 0 0 0 1 0 1 0 0 0 0 0 2 0 0 0 1 1 1 0 0 2 1 1 1 1 0 0 1 1 2 0 2 0 0 2 2 0 1 0 0 0 1 0 1 0 0 0 0 2 0 1 0 0 0 1 0 0 0 2 0 0 2 2 0 0 2 1 1 1 0 1 0 2 0 2 0 0 0 0 2 0 2 2 0 0 1 1 2 2 0 0 0 0 0 0 0 0 0 2 2 0 0 0 0 1 1 0 0 0 0 1 0 1 0 0 0 1 0 1 0 1 2 2 2 2 1 1 0 0 0 0 1 1 1 1 1 0 0 0 0 0 0 1 1 1 0 1 0 0 0 1 0 0 2 2 2 0 0 0 0 0 0 1 2 2 1 0 1 0 2 1 1 0 0 0 0 2 2 0 1 1 1 0 0 2 2 1 0 1 0 0 0 2 2 2 0 1 1 1 0 1 1 2 2 0 0 0 0 0 0 0 1 1 1 0 0 1 0 0 0 0 0 0 0 0 0 0 1 0 0 2 1 2 0 0 0 2 1 0 0 1 1 1 1 0 1 1 0 2 0 1 0 2 2 0 2 1 0 1 2 0 2 1 0 1 0 1 1 0 0 0 0 0 2 0 0 0 0 0 0 0 1 2 1 0 1 1 1 0 1 1 0 0 0 0 0 0 2 1 2 1 1 0 1 0 1 0 2 2 2 0 0 0 0 0 0 1 0 2 2 2 0 0 0 0 0 1 1 1 1 1 1 1 1 1 0 0 1 0 1 2 0 0 1 1 1 1 1 0 0 0 0 0 2 0 0 2 0 0 0 1 0 1 1 0 1 0 0 0 0 1 0 0 2 0 2 0 0 0 1 0 1 0 1 1 0 0 0 0 0 0 1 1 0 0 1 1 0 0 2 0 0 0 0 2 2 0 2 1 0 1 0 2 1 1 0 2 1 1 1 0 1 1 0 1 1 2 0 1 1 1 1 1 2 0 1 0 2 1 0 0 1 1 2 1 0 0 0 1 0 1 0 0 1 1 0 1 1 1 1 2 2 0 0 0 1 0 0 1 0 1 1 1 1 0 0 1 0 1 1 0 0 2 1 0 0 2 0 2 0 2 1 1 0 0 0 1 1 2 1 0 0 0 1 0 0 1 1 1 1 1 1 1 1 0 2 0 1 0 0 0 0 2 2 0 2 0 1 0 0 1 0 0 0 0 2 2 1 1 0 0 0 0 2 0 2 0 0 0 0 0 1 0 1 0 0 0 0 1 1 2 1 0 0 2 1 1 0 0 1 0 0 0 1 1 1 0 0 0 1 0 0 0 0 1 1 1 0 0 0 0 0 0 2 1 2 2 2 0 0 0 0 1 1 0 2 0 2 0 0 1 1 1 1 1 1 0 1 0 0 0 1 1 1 1 2 1 1 0 1 0 0 0 0 0 0 1 2 2 1 0 0 1 1 2 1 2 1 1 1 1 0 0 1 0 0 0 0 0 0 0 0 0 1 2 0 1 1 0 1 0 0 1 0 1 0 1 0 1 0 1 1 0 1 1 1 0 0 0 0 0 0 0 0 0 0 0 0 0 0 0 0 0 0 1 0 1 1 1 1 1 0 0 1 0 1 0 1 0 0 0 2 1 0 0 0 0 2 2 1 1 1 0 0 1 1 0 2 2 2 2 0 0 1 1 0 2 1 2 1 1 1 2 2 1 0 1 0 0 0 1 0 2 0 1 0 1 0 2 0 0 0 0 1 1 1 0 2 0 1 1 1 2 0 0 0 1 1 1 0 0 2 2 0 0 0 0 0 1 0 0 0 0 0 0 0 0 0 1 1 1 0 0 1 0 1 0 1 0 0 1 1 0 1 0 1 0 2 1 0 0 1 1 0 2 0 0 2 2 2 2 0 0 0 0 0 0 0 0 1 0 0 0 2 2 2 0 0 0 0 1 0 1 0 0 2 1 0 1 1 1 1 0 1 1 1 2 2 1 0 2 1 1 0 0 1 1 1 0 0 1 0 2 0 0 0 2 0 0 0 0 1 0 0 0 0 2 0 1 0 0 1 0 2 0 2 2 0 0 2 0 1 0 1 0 1 0 1 1 1 1 0 0 0 2 0 1 0 0 0 0 0 1 0 0 0 0 0 2 0 0 0 2 0 0 1 0 0 1 1 1
170 0 0 0 0 0 0 1 0 0 0 1 0 0 0 0 0 1 1 2 2 2 2 0 1 1 1 2 2 2 2 1 2 2 0 2 0 0 0 0 1 1 1 1 0 1 2 0 1 1 0 0 0 1 1 1 1 0 0 1 0 1 2 1 0 0 1 2 0 0 0 1 2 1 2 2 0 1 2 0 1 0 0 1 1 0 0 1 1 1 1 1 2 2 0 0 0 2 2 2 1 0 0 0 0 0 2 1 1 1 0 2 1 1 0 1 0 0 0 0 1 1 0 0 0 0 0 1 1 1 0 0 0 0 0 0 0 1 0 2 1 1 0 0 0 1 0 0 0 0 0 2 1 0 0 0 1 1 0 1 0 0 2 2 0 2 1 1 1 1 0 1 1 1 1 0 2 0 0 0 0 0 0 2 1 1 1 0 0 0 0 1 0 0 1 2 1 0 0 0 0 0 0 2 2 0 0 1 0 0 2 1 1 0 1 0 0 1 0 0 1 1 0 0 0 0 0 1 0 1 0 0 1 1 0 0 1 2 2 0 0 0 1 1 2 1 1 0 0 0 0 0 1 0 0 0 0 1 1 1 0 1 0 0 0 0 0 1 1 0 0 2 1 2 0 2 1 0 1 0 0 1 0 0 1 1 0 2 0 2 0 2 2 2 2 0 1 0 0 0 0 0 0 0 0 0 0 0 1 1 1 0 0 2 2 0 0 0 0 0 1 2 0 2 1 0 1 0 0 0 2 1 0 0 0 1 0 2 0 1 0 1 1 0 0 0 1 0 1 1 1 0 1 1 0 2 2 0 0 1 1 1 2 0 2 1 0 2 2 0 0 2 1 1 1 1 0 0 1 1 2 1 0 0 1 0 0 1 1 1 0 0 2 0 2 0 0 0 0 0 0 0 1 1 2 0 1 0 0 0 0 1 0 1 1 0 0 1 0 0 1 0 1 0 0 1 1 0 2 2 0 2 0 0 1 0 0 1 0 0 2 1 0 0 0 2 2 0 2 0 0 0 0 1 0 0 0 0 0 0 0 0 0 0 0 1 1 2 0 1 1 1 2 2 1 0 0 0 0 2 0 0 1 1 2 1 0 1 1 0 1 2 0 1 1 0 2 1 1 2 1 2 2 0 1 1 2 1 1 1 0 2 0 0 0 0 0 1 0 2 2 0 1 2 1 2 1 1 0 2 0 1 2 1 0 0 1 0 1 2 1 1 2 0 2 0 0 1 1 1 0 0 0 2 0 2 0 0 0 0 0 0 0 1 1 0 1 0 1 0 0 0 2 0 1 0 2 2 2 1 1 0 0 0 1 0 1 0 0 0 1 0 0 1 1 0 2 0 1 0 1 1 1 1 0 1 1 2 0 2 1 0 1 1 1 1 1 1 0 1 0 1 0 0 0 0 1 1 0 0 0 1 0 1 1 0 1 1 2 0 0 0 0 1 0 0 2 0 1 0 0 1 1 1 2 0 1 0 2 0 0 0 1 1 1 1 1 1 0 0 1 0 1 0 1 0 1 1 1 1 1 0 0 2 2 2 1 2 0 0 0 0 0 1 1 1 1 0 0 1 0 1 0 0 0 2 1 2 2 0 0 0 0 0 0 0 0 0 0 0 0 0 0 0 0 0 0 0 1 0 0 0 0 0 0 0 0 0 1 1 0 1 1 1 1 0 0 0 0 0 0 0 0 0 0 0 0 0 1 0 0 1 2 1 0 0 0 0 2 2 0 0 1 0 0 0 1 1 0 0 0 0 0 1 1 1 0 2 2 2 1 2 1 2 2 1 1 1 0 1 1 2 0 2 0 1 2 0 1 2 0 0 2 2 2 0 2 1 1 0 1 0 1 2 0 0 0 1 1 0 0 0 2 1 0 0 0 1 1 0 0 0 1 0 1 1 1 0 0 0 0 2 0 0 1 0 1 0 0 0 1 0 0 0 0 2 1 0 2 1 1 0 1 1 0 1 0 1 1 2 2 2 0 0 0 0 1 0 0 0 2 0 1 1 1 0 0 0 0 0 0 2 1 1 1 0 1 1 0 1 0 1 0 0 0 0 2 1 2 1 0 2 2 2 0 0 1 0 0 0 0 2 0 2 0 0 0 0 0 0 0 0 2 0 1 1 0 0 0 1 1 0 0 0 2 1 2 1 1 1 1 0 2 0 2 1 2 0 1 1 1 0 0 0 0 1 0 1 0 0 0 0 0 1 0 0 0 1 0 1 0 0 0 1 0 0 1 1 2 0 0 0
171 0 0 0 0 0 0 2 0 1 1 0 0 0 0 0 0 0 0 1 2 2 0 2 2 0 1 0 2 2 0 1 0 0 2 0 2 1 0 0 1 1 1 1 0 1 1 0 1 1 0 0 1 0 1 1 0 0 0 1 0 0 1 2 0 0 1 0 1 1 0 0 1 0 1 1 1 1 1 0 1 0 1 0 1 0 0 0 0 2 0 1 2 0 1 2 0 0 0 1 1 1 1 1 1 1 1 2 0 2 0 2 0 1 0 1 0 1 0 0 2 1 0 0 0 0 0 1 1 1 1 1 0 0 0 0 0 1 0 2 1 1 0 0 1 1 0 0 0 0 0 0 0 1 0 0 0 0 1 0 0 1 2 2 1 2 1 1 1 2 0 1 0 2 1 1 1 0 0 0 0 0 0 1 1 1 0 1 1 1 1 1 0 0 1 1 1 0 0 0 0 0 1 2 2 1 1 0 1 0 0 2 2 0 0 1 2 1 0 0 0 1 1 1 1 1 1 1 1 1 0 0 0 0 0 0 0 2 2 0 0 0 1 1 1 0 0 0 0 0 0 0 0 0 0 0 0 1 1 1 0 1 0 2 0 0 0 1 1 0 0 2 0 1 0 0 1 2 1 1 1 0 1 1 2 0 1 2 0 2 0 0 0 1 2 0 2 1 0 0 0 0 2 1 1 0 0 1 2 2 1 2 0 1 1 1 0 0 2 2 0 2 1 0 1 0 1 2 1 1 1 1 1 1 0 0 0 1 1 0 1 0 1 0 0 0 0 1 1 0 0 1 0 0 0 0 1 0 0 0 0 0 0 0 0 0 0 2 2 0 0 2 0 0 1 1 0 0 2 0 1 1 0 1 1 0 0 1 1 1 0 0 1 0 2 0 1 0 1 1 0 1 1 1 1 0 0 1 0 0 0 1 0 0 1 0 0 0 0 0 0 1 1 0 2 2 1 1 2 0 0 1 1 2 1 1 0 1 0 0 2 0 1 1 1 1 1 2 2 1 0 0 0 0 0 0 0 2 2 1 1 0 0 0 0 0 0 2 0 0 0 0 2 2 2 0 1 0 2 2 1 0 1 0 1 0 1 1 0 1 1 0 0 2 1 0 1 1 1 2 1 2 1 1 0 0 2 1 0 0 0 0 1 1 1 0 0 0 0 1 1 1 2 1 0 2 0 0 2 0 2 0 0 0 0 1 0 0 1 0 2 2 1 1 1 1 0 1 1 2 0 1 0 2 0 0 1 0 0 1 1 0 0 0 0 0 0 2 1 1 1 1 1 0 1 0 1 1 1 2 0 0 1 0 0 1 1 1 0 0 0 0 0 0 0 0 0 0 0 0 0 1 0 1 0 2 2 0 0 1 0 0 0 1 0 1 0 1 1 0 0 0 0 0 0 0 2 2 0 0 1 0 0 2 1 1 2 0 2 0 1 0 0 0 0 0 2 0 0 1 0 1 1 1 2 0 1 0 1 1 0 0 2 1 1 2 1 1 0 1 0 1 0 1 1 1 1 1 1 1 1 1 0 0 0 1 2 1 0 1 2 0 0 0 2 0 0 0 0 1 0 2 0 0 1 2 0 1 1 0 0 0 0 0 0 1 0 1 0 1 0 0 1 0 1 0 1 0 1 0 0 0 0 0 0 0 0 0 0 0 0 0 0 0 1 1 0 0 1 1 0 0 1 0 1 2 0 0 1 0 0 1 1 2 0 1 1 0 2 2 2 0 0 0 0 0 0 1 0 0 0 1 0 0 1 0 0 2 2 2 1 2 0 0 0 0 1 1 1 0 0 1 0 2 1 1 0 0 1 2 0 0 2 2 2 0 2 0 1 0 0 0 1 1 0 0 0 1 1 0 0 0 1 1 0 0 0 0 0 0 0 0 0 0 0 0 0 0 0 1 0 1 0 0 2 0 0 0 2 2 0 0 0 0 0 0 2 0 2 1 1 0 2 0 0 2 0 0 2 2 2 2 1 0 0 0 0 1 0 0 2 0 0 0 2 2 2 0 0 0 1 2 0 2 1 0 1 2 0 1 1 1 0 1 1 1 2 0 2 1 0 2 2 1 1 0 2 1 1 0 0 1 0 1 0 0 0 2 0 0 0 0 1 0 1 2 0 0 2 1 1 0 1 0 1 0 1 2 0 0 1 1 0 0 0 0 0 0 0 0 2 0 0 0 0 1 0 0 2 0 0 0 0 0 0 0 1 2 1 2 1 1 0 1 1 1 0 0 0 0 2 0
172 0 0 0 0 0 0 2 0 2 2 0 0 0 0 0 0 1 0 1 1 1 1 1 2 0 1 0 1 1 0 1 1 1 1 0 2 2 1 1 0 0 0 0 1 1 1 0 0 1 2 0 0 0 2 0 1 0 0 1 1 1 1 2 0 0 1 0 1 0 0 0 1 0 2 1 0 2 2 0 2 0 1 0 1 0 0 0 0 2 0 1 1 0 0 0 0 0 0 0 1 0 1 1 1 1 1 0 2 0 0 2 0 0 0 0 1 0 2 0 0 0 1 1 0 1 1 1 1 1 1 1 0 0 1 0 1 0 0 1 0 2 0 0 0 0 0 0 0 0 0 0 0 0 0 0 0 0 1 0 0 2 1 2 0 0 1 1 1 2 0 1 2 0 2 0 1 1 0 1 0 1 0 2 2 2 0 1 1 0 1 1 0 0 1 1 2 0 0 0 0 0 1 1 2 1 1 0 1 0 1 1 0 1 0 0 0 0 1 0 2 1 1 0 1 2 1 1 1 1 0 0 0 1 0 0 1 2 2 0 0 0 2 1 1 0 0 0 0 0 0 0 0 0 0 0 0 1 1 1 0 1 0 1 0 0 1 0 1 0 0 1 1 1 1 0 0 1 2 0 0 0 0 0 1 1 0 2 0 2 0 0 0 1 2 0 1 0 0 0 1 1 2 0 0 0 1 0 2 2 0 2 0 1 1 1 1 0 1 1 0 2 0 1 1 0 1 0 1 1 1 1 0 0 0 0 0 2 0 0 0 0 1 0 0 0 1 0 1 1 1 1 0 0 1 0 1 0 0 2 2 2 0 0 0 2 0 2 2 0 0 2 1 0 2 2 0 0 1 0 1 0 0 1 1 0 0 0 0 0 0 0 1 0 2 0 1 1 1 1 0 1 1 1 2 1 0 1 0 0 0 1 1 1 1 0 1 0 0 0 0 1 0 0 1 2 0 0 0 0 0 0 0 0 0 0 0 1 0 0 1 1 0 0 1 0 1 0 0 1 0 0 0 1 1 1 0 2 2 0 0 0 1 1 0 1 1 2 0 0 0 0 2 2 1 1 2 1 2 1 0 0 1 0 2 0 0 0 0 0 0 1 1 2 0 1 1 2 2 2 0 2 1 1 0 0 2 1 0 1 0 0 0 0 0 0 0 0 0 1 1 1 0 2 0 2 2 0 1 1 1 0 1 1 0 0 0 0 2 2 0 0 1 0 2 1 0 2 2 0 0 0 1 1 1 1 1 0 0 1 0 0 0 0 0 0 1 1 0 1 0 1 1 0 1 0 2 2 2 0 1 0 0 1 1 1 1 1 0 0 0 0 0 0 0 0 0 0 0 0 0 2 0 0 0 2 0 1 0 0 0 0 0 0 1 0 0 1 0 1 0 1 1 1 0 0 1 0 0 0 2 0 0 0 2 1 1 1 2 0 1 1 0 0 1 0 1 0 1 0 0 1 1 0 0 0 2 0 1 0 0 0 0 0 0 2 1 1 0 1 0 1 1 0 0 0 0 0 1 2 0 1 0 2 2 2 1 1 0 1 1 0 1 0 1 0 0 0 0 2 1 1 0 0 2 0 2 2 2 0 1 0 1 0 0 2 2 0 0 0 0 0 0 1 1 1 2 0 0 0 0 0 0 1 0 1 1 0 0 1 1 0 1 1 1 1 0 0 0 0 0 0 1 1 0 2 1 0 1 0 0 1 1 2 0 0 2 0 2 2 0 0 1 0 0 0 1 1 0 0 2 2 0 0 2 1 0 1 1 2 0 2 2 2 1 0 0 0 0 1 1 2 0 1 1 1 0 1 0 2 1 1 0 0 0 0 1 0 2 0 2 2 2 2 1 0 0 1 0 0 0 0 2 1 0 0 0 1 0 0 0 0 0 0 0 0 0 0 1 0 0 1 0 0 1 0 1 0 0 0 1 0 2 0 2 2 0 0 2 0 0 0 1 1 0 2 0 1 1 2 2 2 1 0 0 0 1 0 0 1 2 0 0 0 2 2 2 0 0 0 0 1 0 2 0 0 2 2 0 2 0 0 0 0 1 0 2 1 1 1 0 1 1 0 0 0 2 2 0 0 0 2 0 2 0 0 0 1 0 1 0 1 2 0 0 1 0 0 0 0 2 0 1 0 1 0 1 1 0 1 1 0 0 0 0 0 0 0 0 0 2 0 0 1 1 0 1 2 0 0 0 0 0 1 0 0 1 0 0 1 0 0 0 1 0 0 1 0 0 0 1 1
173 1 0 0 0 0 0 1 0 1 1 0 0 0 0 0 0 1 1 0 0 0 1 1 1 1 0 2 2 1 0 2 2 1 2 0 2 2 1 0 1 1 0 1 1 0 1 0 0 1 0 0 1 0 1 0 1 0 0 0 2 2 2 2 0 0 1 0 2 1 0 2 2 0 1 2 1 1 1 0 1 0 0 1 1 0 0 1 0 2 0 1 1 1 0 1 0 0 0 0 0 0 0 1 1 2 2 0 2 0 0 2 1 1 1 1 1 0 0 0 2 0 2 2 0 0 0 2 2 2 1 1 0 0 1 1 0 0 0 1 0 2 1 0 0 0 0 1 1 1 0 0 0 0 0 1 0 1 0 1 0 1 2 2 1 1 1 2 1 1 0 0 0 2 2 0 2 0 0 0 0 0 0 2 0 0 2 0 0 0 1 0 0 0 1 1 1 1 0 0 0 0 0 2 2 0 1 0 0 0 0 2 0 1 0 0 0 1 1 1 1 0 0 0 1 1 0 1 1 1 0 0 0 0 2 0 0 2 2 0 0 0 1 2 2 0 0 0 0 0 0 0 1 1 1 0 1 2 1 1 0 1 0 0 0 0 0 0 1 1 0 2 2 2 1 0 0 1 1 0 0 0 0 0 2 1 0 2 0 2 0 1 2 2 2 0 2 0 0 0 0 0 2 1 1 1 1 1 1 1 1 1 0 1 1 0 0 1 0 0 1 2 1 1 0 0 0 2 1 1 1 1 0 0 0 0 0 2 0 2 1 1 2 0 0 1 0 1 2 2 2 0 0 1 1 1 1 0 0 2 2 2 2 0 2 1 0 1 1 1 1 1 0 0 0 0 0 0 1 0 1 1 0 0 0 0 0 0 0 1 0 0 1 1 1 1 1 0 2 2 0 2 0 2 2 0 0 1 0 0 0 0 1 1 1 0 1 0 0 1 1 2 1 1 0 1 1 0 2 1 1 0 0 1 1 0 0 0 0 0 2 0 0 1 2 0 0 0 2 0 0 0 0 2 1 0 1 1 1 0 0 0 0 0 0 0 0 1 0 1 2 2 2 2 0 2 0 0 2 1 1 0 1 1 2 1 0 1 1 0 2 2 1 2 2 0 2 1 1 1 1 1 1 1 1 1 1 1 0 1 0 0 0 1 1 0 0 0 0 1 1 1 1 2 0 0 0 1 0 2 0 1 0 0 0 1 1 0 2 0 0 0 1 1 1 0 0 2 2 0 0 0 0 2 0 0 1 0 1 1 0 0 1 0 0 1 1 0 0 0 1 1 1 0 0 0 1 1 1 1 1 0 0 0 1 0 1 2 0 0 0 0 2 0 0 0 1 0 0 0 0 2 0 1 0 2 0 0 0 1 0 0 0 2 0 1 1 1 0 0 1 0 0 0 0 0 2 2 0 0 1 0 0 1 1 0 1 0 1 1 0 0 0 0 2 0 1 0 0 0 0 2 0 2 2 0 0 1 2 0 0 0 0 1 1 1 0 2 0 0 0 1 0 1 1 1 1 1 1 1 2 0 0 2 2 2 0 1 1 2 2 0 0 0 2 0 0 0 0 1 0 1 0 0 0 2 0 2 2 0 0 0 0 0 0 1 0 0 0 0 0 0 0 0 1 0 1 0 0 0 0 0 0 0 0 0 0 0 1 0 0 1 0 0 0 0 0 1 0 0 0 0 0 0 0 2 0 0 1 0 0 1 1 1 0 1 1 1 1 1 0 0 0 1 1 0 0 0 1 1 2 2 0 0 1 2 0 2 1 2 1 1 2 2 2 0 0 2 2 2 0 0 0 2 0 1 0 0 1 2 0 0 2 2 2 0 2 1 2 0 1 1 0 2 0 0 0 2 1 0 1 1 1 2 1 1 0 1 2 1 0 0 0 0 0 0 0 0 0 1 0 1 0 0 2 0 0 0 0 0 2 0 0 0 0 1 1 1 1 1 1 0 1 1 0 1 0 1 2 2 2 2 0 0 0 0 2 0 2 0 1 0 0 1 2 2 2 1 2 0 0 2 1 1 1 1 0 1 0 1 0 2 1 1 1 1 2 1 1 1 0 1 1 1 0 0 1 2 1 0 0 2 0 2 0 0 0 1 0 0 0 0 2 0 0 0 0 0 0 2 0 0 0 0 2 0 2 0 0 0 1 1 0 0 1 1 1 0 1 1 0 0 0 0 0 1 0 0 1 0 0 0 0 0 0 0 0 1 0 2 0 0 0 1 0 0 0 0 0 0 0 1
174 0 0 0 0 0 0 1 2 0 2 0 0 0 0 0 0 1 1 1 1 1 0 2 2 0 1 2 2 2 2 1 1 1 1 1 1 1 1 0 1 1 0 0 0 0 0 0 0 1 1 0 0 1 0 0 0 1 1 1 1 1 1 1 1 0 1 1 1 0 0 2 1 0 2 1 0 1 1 1 1 0 1 0 1 0 0 1 0 2 0 2 2 0 0 1 0 1 0 1 0 0 1 1 1 1 2 2 0 2 0 2 0 0 1 1 1 0 1 0 1 0 1 1 0 1 1 0 2 0 0 0 0 0 1 1 1 0 0 2 1 1 1 1 0 0 0 0 1 1 0 1 0 0 0 0 0 1 0 2 0 1 1 2 1 2 0 1 1 1 0 1 0 2 2 0 0 2 1 0 0 1 1 2 1 2 1 2 1 0 1 1 0 1 1 1 2 0 0 0 0 1 0 0 2 2 2 1 0 0 1 1 0 0 0 0 1 0 1 1 2 1 1 0 0 1 1 2 1 2 0 0 0 0 1 0 0 1 2 0 0 0 1 1 2 0 1 0 0 0 0 0 1 0 0 0 0 1 0 0 0 0 0 1 0 0 1 2 1 0 0 2 1 2 0 1 0 2 2 2 2 0 0 0 1 0 0 1 0 1 0 0 0 2 2 0 1 1 0 1 1 0 1 0 0 0 0 0 1 1 0 1 0 0 0 0 0 0 2 2 0 2 1 0 0 0 0 1 0 0 2 1 1 2 0 0 0 1 1 0 1 1 1 0 1 0 0 1 1 0 0 1 0 1 0 1 0 0 0 1 1 1 2 0 2 0 1 2 2 0 0 2 1 1 0 0 0 0 0 0 1 0 0 0 0 0 0 0 0 1 0 1 0 0 1 1 0 1 0 0 0 0 0 0 0 0 1 0 0 0 0 2 1 1 0 0 0 1 0 0 0 2 0 0 1 2 0 1 1 0 0 2 1 2 0 0 1 1 0 1 1 1 0 0 1 2 1 0 1 1 1 0 0 2 1 1 0 2 1 2 2 0 0 0 0 1 1 0 0 0 2 2 2 2 2 0 1 0 2 0 0 0 0 0 2 1 0 0 0 2 1 1 0 1 0 1 0 2 2 2 0 1 2 0 0 1 2 1 0 1 0 0 0 2 2 0 0 1 0 1 1 1 1 1 0 0 0 2 0 2 0 2 1 0 0 0 0 0 1 1 0 0 1 1 1 1 0 1 1 2 0 1 0 1 2 0 1 1 0 1 0 0 0 1 1 0 1 2 1 1 0 0 0 0 0 0 1 1 1 1 0 0 0 0 1 0 1 2 0 0 1 0 0 0 0 0 0 0 0 0 0 2 0 0 0 2 2 1 0 2 0 0 1 2 0 1 1 1 0 0 2 0 0 0 0 0 1 1 0 0 0 0 0 2 0 0 2 1 2 0 0 2 0 2 0 0 1 0 1 0 0 1 0 2 0 1 2 0 1 0 0 0 1 0 1 2 2 1 0 0 1 0 0 1 2 0 0 1 0 0 1 1 0 0 0 1 0 1 0 1 1 0 0 0 0 0 0 0 0 0 0 0 0 1 0 2 1 2 2 1 1 1 0 0 0 0 0 1 1 0 0 0 0 1 1 1 1 0 2 0 0 0 1 0 0 2 1 0 0 0 0 0 0 0 0 1 0 1 0 0 0 0 0 0 0 1 1 0 2 0 0 2 2 1 0 0 1 0 1 0 0 0 0 1 1 2 1 0 2 2 2 2 0 0 0 2 1 2 2 2 1 2 2 2 1 0 0 0 0 1 1 2 0 2 2 2 1 0 0 1 0 0 1 1 2 1 1 2 2 0 0 2 2 2 0 0 0 2 1 0 0 0 2 1 0 0 0 1 0 0 1 0 0 1 1 0 1 0 1 0 0 0 0 1 2 0 0 1 1 1 0 0 1 0 1 1 0 0 1 0 1 0 1 1 0 2 0 0 1 2 2 2 0 0 0 0 0 2 0 0 2 0 0 0 2 1 1 0 1 0 0 0 0 2 1 1 1 1 0 2 0 1 1 0 1 1 1 0 1 1 0 1 2 2 0 0 1 2 0 0 0 2 0 1 1 1 1 0 1 1 0 0 1 1 1 0 0 1 0 1 0 1 2 0 0 0 0 2 0 0 2 0 0 0 1 0 2 1 1 1 2 0 0 0 0 0 1 1 1 0 0 0 0 1 0 1 2 1 0 1 0 0 1 2 0 0 0 0 1 0 0 0
175 0 0 1 1 0 0 1 1 1 2 1 1 1 0 1 0 0 0 0 0 0 1 1 1 1 1 2 1 2 1 0 2 1 2 0 2 1 0 1 1 1 2 2 0 2 1 0 0 2 1 0 1 0 1 1 0 0 0 2 0 2 0 0 0 0 1 0 1 0 0 1 2 0 0 2 1 2 2 2 0 0 1 0 1 0 0 0 0 2 0 0 1 0 0 2 0 0 0 2 0 0 1 1 1 1 1 2 0 1 0 2 1 2 1 2 1 2 0 0 2 1 1 1 0 1 1 1 2 2 0 0 0 0 0 0 0 2 1 1 1 1 1 0 0 0 0 0 0 0 0 0 0 0 0 0 0 0 0 0 1 1 0 1 1 2 0 1 0 1 0 1 0 2 2 0 2 2 0 2 0 0 0 1 0 0 1 0 0 0 0 0 2 2 0 2 2 0 1 0 0 1 0 1 2 1 1 1 1 0 1 1 1 0 1 1 1 0 1 1 1 0 0 0 0 1 1 0 0 0 0 0 1 1 0 1 0 1 1 1 0 1 1 2 2 0 0 0 0 0 0 0 1 0 0 0 1 1 1 2 0 1 0 1 0 0 0 0 1 1 0 1 1 2 1 1 0 2 1 0 1 0 1 1 1 0 1 0 0 2 0 1 0 2 2 0 2 0 0 0 1 0 2 2 1 0 0 2 1 1 1 0 0 0 2 0 0 1 1 1 0 2 1 2 1 0 2 0 0 1 2 1 0 0 0 0 0 1 1 1 0 0 1 0 0 0 0 1 2 0 0 0 0 0 0 0 0 0 0 2 2 2 2 0 2 0 1 2 2 0 0 2 1 1 1 1 0 1 0 0 1 0 0 2 1 1 1 0 0 0 0 0 1 0 1 1 0 0 0 0 0 0 1 0 1 0 1 1 0 0 0 0 0 0 2 0 2 0 1 0 0 0 0 1 2 1 0 0 1 0 0 1 0 0 1 1 0 1 0 0 1 2 0 0 2 1 1 0 1 2 0 1 0 2 2 1 1 1 1 1 1 0 0 0 0 0 0 2 0 0 0 0 2 2 2 0 1 1 2 1 0 0 2 0 0 0 2 1 0 1 0 2 0 1 0 0 1 2 2 2 0 2 1 1 1 1 1 1 0 0 0 0 0 0 0 0 1 0 0 0 0 2 0 1 0 1 1 1 0 2 0 1 1 0 0 0 1 0 2 2 0 0 1 1 1 1 0 1 1 1 0 0 0 1 1 1 0 1 0 1 1 0 0 1 1 0 1 2 1 1 1 1 0 0 0 0 0 0 0 2 0 0 0 0 0 0 0 1 0 0 0 0 1 0 0 0 0 0 0 0 0 2 2 1 0 1 1 0 1 1 0 0 0 0 2 0 0 0 0 0 0 0 0 0 0 0 0 0 0 0 0 0 0 1 2 1 2 1 2 0 1 0 0 2 0 0 1 0 1 0 0 2 1 1 0 1 2 0 1 1 1 0 1 1 0 0 0 1 1 0 1 1 0 1 1 0 0 1 0 0 1 0 0 0 1 1 0 1 0 0 1 1 0 1 1 0 0 0 0 0 0 0 0 0 2 2 0 1 1 0 0 0 1 0 0 0 1 0 0 0 0 0 2 0 2 2 2 0 1 0 1 1 0 0 0 0 1 0 1 0 0 1 0 0 1 0 1 2 0 0 0 0 0 0 0 1 2 0 1 0 0 0 2 1 0 0 0 0 2 2 0 0 1 0 0 1 1 0 1 2 2 1 0 0 1 2 0 2 2 1 0 1 1 1 1 0 0 2 1 2 1 1 0 1 1 1 1 0 0 1 0 0 2 1 1 0 1 1 1 1 0 1 1 2 0 0 0 0 2 0 1 1 2 2 0 1 1 1 1 0 1 1 0 0 2 1 1 0 1 0 0 2 0 0 1 0 1 0 0 0 1 0 1 0 1 1 1 0 1 2 0 0 0 2 0 2 0 2 2 2 2 2 0 0 0 0 1 0 0 0 2 0 0 0 2 1 1 0 0 1 1 1 1 1 2 2 0 2 0 1 0 1 0 0 0 0 2 2 2 2 0 2 2 1 0 0 1 1 1 0 0 2 0 2 0 0 0 0 0 1 0 0 0 1 1 0 1 0 1 0 1 1 1 0 2 0 2 2 0 0 1 1 1 0 1 0 2 0 2 0 0 0 0 1 1 0 0 0 2 0 0 0 1 0 0 0 0 0 0 0 0 0 0 1 0 0 0 0 0 0 1 0
176 1 0 0 1 0 0 2 0 0 0 0 0 0 0 0 0 2 0 1 1 2 0 1 1 0 2 1 2 2 1 1 0 0 2 0 2 1 0 0 1 1 0 0 0 0 0 0 1 2 1 0 0 0 2 0 1 0 0 1 1 1 1 1 1 0 1 1 2 1 1 1 2 0 0 2 2 1 2 0 1 0 1 1 2 0 0 0 0 2 0 0 0 0 0 1 1 2 0 2 0 0 1 1 1 1 1 1 1 1 0 1 1 2 1 2 1 0 0 0 1 0 0 0 0 0 0 0 0 0 0 0 0 0 0 0 0 0 1 0 0 2 0 0 0 1 0 0 0 0 0 1 0 1 0 0 0 1 1 0 1 1 1 2 1 2 2 1 0 1 0 0 1 1 1 0 2 1 0 1 0 0 1 2 0 1 2 2 1 1 1 1 1 1 0 1 2 0 0 0 0 1 1 0 1 1 1 1 1 0 1 1 2 0 0 1 1 1 2 1 2 1 0 0 1 0 0 1 0 1 1 1 1 1 0 0 1 2 2 0 0 1 2 2 2 0 0 0 0 0 0 0 1 0 0 0 0 2 0 0 1 1 0 0 1 1 0 0 0 0 0 1 0 1 0 0 0 2 0 0 0 0 0 0 2 2 0 0 0 2 0 2 0 2 2 1 1 0 0 0 2 0 2 2 1 0 0 0 1 1 0 2 0 1 2 0 0 1 1 1 0 2 1 1 0 0 0 0 0 0 1 1 1 1 0 0 0 1 1 0 1 0 1 0 0 0 0 0 1 1 1 0 0 0 1 0 1 0 0 0 0 0 1 0 1 1 0 2 2 0 0 2 1 1 0 0 0 0 0 0 1 1 0 0 1 0 0 1 1 0 0 0 1 0 2 0 2 1 1 1 0 2 0 2 2 0 0 0 0 0 0 2 1 1 1 0 1 1 1 0 0 1 0 0 1 2 1 1 1 0 0 1 2 2 0 0 0 1 0 0 2 1 0 1 2 0 0 0 1 0 0 0 0 2 2 1 1 2 2 1 0 0 1 1 0 2 2 2 0 1 1 1 2 2 1 1 0 0 2 1 0 0 0 0 2 0 0 0 1 1 2 1 0 0 0 0 1 1 2 1 1 2 2 0 0 0 2 2 0 2 0 1 0 0 0 0 1 1 0 1 1 0 0 1 0 1 0 0 1 2 0 0 0 0 0 0 1 0 0 1 0 0 2 1 2 1 0 1 1 2 0 0 0 1 1 1 0 1 0 1 1 0 1 0 0 2 2 1 1 0 1 2 0 0 0 0 0 1 1 2 0 0 0 0 0 0 0 2 0 0 0 1 2 0 0 0 0 1 0 1 1 1 1 0 0 1 2 2 0 0 1 0 0 1 1 1 0 1 0 1 1 0 1 1 0 0 0 1 0 0 1 0 0 1 1 0 2 0 1 1 0 0 0 0 1 0 1 0 1 0 0 2 0 2 1 1 1 0 0 0 0 0 0 1 0 0 1 1 0 0 0 0 2 0 0 0 1 0 0 1 0 1 1 1 0 1 1 0 0 1 0 0 1 1 0 0 0 0 0 1 0 0 0 0 0 2 0 1 1 0 0 0 0 0 0 0 0 1 1 0 0 0 1 0 1 0 0 0 0 0 1 0 0 0 0 0 0 0 1 1 0 1 1 1 2 0 1 0 1 1 1 1 0 0 0 1 0 0 2 0 1 2 1 0 0 1 1 2 0 0 0 0 0 1 0 1 2 1 1 1 1 1 0 0 2 1 1 2 2 2 0 2 2 2 2 0 0 1 0 0 0 1 0 1 2 2 2 0 0 2 0 0 0 0 0 0 0 1 2 0 2 2 2 2 0 0 0 0 1 1 1 1 1 1 0 0 0 1 0 1 0 1 1 0 1 1 1 0 1 0 0 1 0 0 2 0 0 0 0 0 1 0 1 0 1 1 1 0 2 0 1 0 1 1 0 0 0 1 2 2 1 1 0 0 0 0 1 0 0 0 2 0 0 0 2 2 2 0 0 1 0 0 0 1 1 1 1 1 0 2 0 0 0 1 2 2 1 0 2 1 0 2 2 1 0 0 2 1 0 0 0 1 0 1 1 1 1 2 0 0 0 0 2 1 0 1 0 1 1 0 2 0 0 0 1 0 2 2 0 1 0 1 0 1 0 0 1 0 1 2 0 1 0 0 0 1 0 1 1 0 0 0 0 0 0 0 0 1 2 2 1 1 0 1 0 0 0 0 0 1 0 2
177 1 0 0 0 0 0 1 0 1 1 0 2 2 0 2 1 2 1 1 2 2 1 2 2 0 1 1 2 2 1 1 1 1 1 1 1 2 0 0 0 0 1 0 0 1 0 0 0 2 1 0 0 2 0 1 0 0 0 1 0 1 2 2 0 0 1 0 0 0 0 2 2 0 1 2 1 1 2 0 1 0 1 0 1 0 0 0 0 2 0 2 2 0 1 2 0 1 1 1 1 1 1 1 1 0 2 0 1 1 0 1 0 0 1 2 1 0 1 0 1 0 2 2 0 2 1 1 1 1 0 0 2 0 0 0 2 1 1 1 1 1 0 0 1 1 1 0 0 0 0 0 0 0 0 0 0 0 0 0 0 0 2 2 0 2 2 2 2 2 0 0 0 2 1 0 2 2 0 2 0 0 0 1 0 0 1 0 0 0 0 0 1 1 1 1 1 0 0 0 0 0 0 1 2 1 1 0 0 0 1 1 2 0 0 0 0 0 1 0 2 1 1 0 0 0 0 2 0 2 1 1 1 1 0 1 0 2 2 0 0 1 2 1 1 0 0 0 0 0 0 0 0 0 0 1 2 1 0 0 0 0 0 1 0 0 1 1 2 0 0 2 2 2 0 1 0 1 0 0 0 1 1 1 2 0 0 1 0 2 1 1 0 2 1 2 1 0 0 0 0 0 2 1 1 1 1 1 2 2 1 2 0 0 1 0 0 1 1 1 0 2 1 1 2 1 1 1 1 2 2 0 1 1 1 0 1 1 1 0 0 0 1 0 0 0 0 0 1 1 1 0 0 0 0 0 1 0 0 0 0 1 0 1 0 0 0 2 2 0 0 2 0 0 0 0 0 0 0 0 1 0 0 0 1 0 0 0 0 0 0 0 0 0 1 1 0 0 0 0 0 0 1 1 2 1 0 1 0 0 0 0 0 0 0 1 0 1 0 0 1 0 0 0 1 2 0 1 2 0 1 0 0 0 0 0 0 0 0 1 2 0 0 0 1 1 1 0 1 2 0 0 0 2 2 2 0 1 1 0 0 0 0 0 0 2 2 1 0 1 2 2 1 1 0 1 0 0 2 1 1 0 1 0 1 0 1 1 1 1 1 2 0 1 0 0 0 1 1 2 1 2 1 1 0 0 2 1 0 1 0 1 0 0 0 0 0 0 0 2 2 0 1 2 0 1 0 1 1 1 0 0 0 0 1 0 2 0 1 0 0 0 1 1 1 0 0 0 0 2 1 1 0 2 1 0 1 1 0 1 0 0 1 0 0 1 1 2 1 1 0 2 0 0 0 0 0 2 2 1 1 0 1 0 1 1 2 1 1 1 1 0 0 0 0 0 2 0 0 0 0 2 0 1 1 2 1 1 0 0 0 0 0 1 1 2 1 1 1 0 1 0 0 0 0 0 1 1 0 0 0 1 0 1 2 2 2 1 2 0 0 1 0 1 1 0 1 0 2 0 1 2 0 2 1 1 2 0 2 0 0 0 1 0 1 2 1 1 0 0 2 0 0 0 0 1 1 1 0 0 2 0 0 1 1 2 1 2 0 0 2 1 0 0 0 0 0 0 0 1 0 1 0 0 1 2 1 1 2 0 0 0 0 0 0 0 0 1 2 0 0 0 1 0 1 0 0 1 1 0 2 1 0 1 0 1 1 0 1 1 0 1 0 0 1 0 0 1 0 0 0 0 1 0 0 1 1 0 2 0 0 1 2 1 0 0 0 1 1 1 0 0 0 0 0 0 1 0 0 0 1 2 1 1 1 1 1 1 0 2 0 1 0 1 1 1 0 1 0 1 1 2 0 2 0 0 2 0 1 1 0 0 2 2 2 0 2 1 1 1 1 1 0 2 1 0 0 1 0 0 1 0 1 1 0 0 0 0 2 0 2 0 0 0 2 0 1 0 1 0 0 1 0 0 2 0 0 1 0 0 1 1 0 0 1 0 0 0 2 1 1 0 1 1 0 2 0 0 1 2 2 2 0 0 0 0 0 0 1 0 1 0 0 0 2 2 2 0 0 1 0 2 0 1 2 1 0 2 0 2 0 2 0 0 0 1 2 2 2 2 0 2 2 1 0 0 1 2 0 2 0 2 0 1 1 2 1 2 0 1 0 1 2 0 1 1 0 0 0 1 0 0 2 0 1 1 1 2 1 1 0 1 0 1 1 1 2 0 1 1 0 1 1 0 0 0 1 1 1 0 0 0 0 1 0 0 0 1 0 2 0 0 0 2 0 0 0 0 1 1 0 0
178 0 0 0 0 0 1 1 0 1 1 1 0 0 0 0 0 1 1 0 0 1 1 1 2 0 1 1 2 0 0 2 1 1 2 0 2 1 0 0 2 2 1 2 0 1 1 0 0 1 1 0 0 1 1 1 0 0 0 0 1 1 2 2 2 1 2 1 1 0 0 1 2 0 1 2 1 0 2 0 0 0 0 1 1 0 0 0 0 2 0 0 2 0 0 2 0 1 1 1 1 0 0 0 1 1 1 0 2 0 0 2 0 1 0 1 0 0 0 0 2 0 2 2 2 0 0 0 2 1 0 0 0 0 0 0 0 1 0 2 1 1 0 0 0 0 0 0 1 0 1 0 0 1 0 0 0 1 0 0 0 0 1 2 1 2 0 1 1 1 0 0 1 1 1 0 2 1 1 0 0 1 1 2 0 1 2 1 0 0 1 0 1 1 1 2 2 0 1 0 0 1 0 0 2 2 2 0 1 0 1 1 1 0 0 0 0 1 2 2 2 0 1 0 0 1 1 1 0 1 1 1 0 0 1 0 0 1 2 0 0 0 1 2 2 0 0 0 0 0 0 0 1 0 0 0 0 2 2 2 0 2 0 1 0 0 0 0 2 0 1 1 1 2 0 1 0 2 1 1 1 1 0 0 2 1 1 0 1 2 1 1 1 2 2 0 2 0 0 1 0 0 1 0 0 0 1 1 2 2 1 0 0 0 1 0 2 0 2 2 0 2 2 1 2 0 1 1 1 1 2 2 0 0 0 0 0 2 0 0 1 1 1 0 1 0 0 1 2 0 0 0 0 0 1 0 1 0 0 1 1 1 0 0 0 0 2 0 2 0 0 2 0 0 1 1 0 0 1 0 2 1 0 1 0 1 2 0 0 2 0 0 1 0 1 1 0 1 0 0 0 1 1 1 2 1 1 0 1 1 1 1 0 0 1 1 1 1 0 0 0 2 1 1 1 2 2 0 0 1 0 0 0 0 0 0 0 2 0 0 2 1 0 0 1 2 2 0 0 0 0 0 0 2 2 1 1 0 0 0 0 0 1 1 0 1 1 1 0 0 1 1 2 2 0 1 0 0 1 1 1 0 2 1 1 1 1 0 1 1 2 1 1 2 2 0 2 2 2 2 0 2 0 1 0 0 1 1 0 1 0 0 1 0 0 1 1 0 0 1 1 0 2 2 0 1 1 0 2 1 1 0 1 2 1 0 2 0 1 1 0 0 1 2 2 0 0 1 1 2 1 1 0 1 1 1 1 0 0 0 0 0 0 1 1 0 1 0 2 0 1 1 1 0 0 0 1 2 2 1 1 0 1 0 1 1 2 0 0 0 0 0 0 0 0 0 0 0 0 1 1 1 0 1 0 2 1 2 0 1 0 0 1 1 1 1 1 1 1 0 1 0 2 2 0 0 0 1 0 0 0 0 1 1 2 0 2 1 2 0 0 1 0 2 0 0 2 0 0 0 0 2 1 2 2 0 0 0 1 0 0 0 2 1 1 2 1 1 0 0 1 0 0 0 0 1 1 1 1 1 1 0 0 0 1 2 1 1 0 0 2 0 1 0 1 1 1 0 0 1 0 0 0 1 1 2 1 2 2 0 1 0 0 0 0 1 0 0 0 0 0 0 2 0 1 1 1 0 1 0 1 0 0 0 0 0 2 0 2 2 0 2 0 0 0 0 0 0 0 0 0 0 0 0 0 1 0 0 1 0 1 1 2 2 0 0 1 0 2 2 1 0 1 0 0 1 1 1 1 1 1 1 0 0 1 2 0 1 1 2 0 2 0 1 1 1 0 0 0 0 0 2 0 1 2 1 1 1 0 2 0 0 1 1 1 0 1 0 2 0 0 0 1 2 1 0 0 1 0 1 0 0 2 1 0 1 0 0 1 1 0 0 1 0 1 1 1 0 1 0 0 1 0 1 1 0 1 0 0 0 1 0 2 0 2 2 0 1 1 1 1 0 1 1 0 0 0 1 2 2 1 1 0 0 0 0 0 0 0 1 2 0 0 1 2 1 1 0 0 0 0 1 0 0 2 2 0 1 1 1 0 1 1 0 1 1 1 1 2 1 0 2 1 1 0 0 1 1 2 0 1 1 1 2 1 0 1 2 0 0 0 0 2 0 1 0 0 0 1 0 1 1 1 1 0 1 2 1 1 1 1 0 0 0 1 0 1 0 2 0 0 0 0 0 0 0 0 2 1 0 1 1 0 0 0 0 1 0 0 2 0 0 0 2 0 0 0 0 1 0 0 0
179 1 0 0 1 0 0 2 0 1 1 0 0 0 0 0 0 0 0 2 1 2 1 0 1 0 1 1 2 2 1 0 1 1 1 1 1 2 0 0 0 0 1 1 0 1 0 0 0 1 0 0 1 0 1 0 0 1 1 0 1 2 2 2 0 0 1 0 1 0 1 1 2 0 1 2 1 0 2 0 0 0 1 0 1 0 0 1 1 1 0 1 1 0 0 0 0 2 2 2 2 0 1 1 1 1 2 0 1 1 0 1 1 1 1 1 1 1 1 0 1 0 1 1 0 1 1 1 2 1 1 1 0 0 1 0 0 1 0 1 1 1 0 1 0 0 0 0 0 0 0 2 0 0 0 0 0 1 2 0 1 2 1 2 0 0 0 2 1 1 0 1 0 2 2 0 0 1 0 1 0 0 1 2 0 1 2 1 1 1 1 1 1 1 0 1 1 0 0 0 0 1 0 1 2 2 2 0 1 0 1 2 2 0 0 0 0 0 1 0 2 2 0 0 0 2 2 2 0 2 0 0 0 0 2 0 0 1 1 1 0 1 2 1 1 0 0 0 0 0 0 0 0 0 0 1 0 2 0 0 0 0 0 1 1 1 0 0 2 0 1 2 1 1 1 0 0 2 1 0 0 1 2 2 2 0 2 0 0 2 1 0 0 2 2 0 2 1 1 0 0 0 1 1 1 0 0 1 0 0 0 1 0 0 1 0 0 0 0 0 1 2 1 2 1 0 1 1 1 1 2 0 0 0 0 0 0 0 2 1 1 1 0 0 0 1 0 1 1 0 0 1 0 0 1 0 1 0 0 2 2 2 1 0 1 1 1 1 1 1 1 1 1 1 0 0 0 0 1 0 1 2 0 0 0 1 2 0 0 1 0 0 0 0 2 0 0 2 1 1 0 1 2 0 1 1 1 0 0 0 0 1 0 0 2 0 1 1 1 0 0 1 1 0 2 1 0 0 0 0 0 0 1 2 0 0 1 1 0 0 1 2 0 0 0 2 2 0 2 0 0 2 0 1 0 0 0 1 1 0 0 0 0 0 0 1 1 2 0 0 0 0 2 2 1 0 1 1 2 0 0 0 1 0 1 0 1 1 0 0 0 1 0 0 0 0 1 0 0 2 2 2 2 1 1 1 1 0 0 1 0 1 0 0 0 0 2 1 0 1 1 1 1 2 0 2 1 0 0 2 0 0 1 1 0 0 0 0 1 0 0 0 2 1 2 0 0 1 1 2 0 0 0 2 1 0 1 0 0 0 0 0 0 0 0 2 2 1 1 1 1 2 0 0 0 0 0 1 1 1 0 0 1 0 0 1 1 0 0 0 0 1 0 0 1 0 0 0 1 0 1 1 1 0 0 2 0 0 0 1 1 0 1 1 0 1 1 0 0 0 2 0 0 0 0 1 1 0 0 0 2 0 1 0 2 0 1 1 2 0 0 0 0 1 1 0 1 1 0 1 0 2 0 2 2 0 0 1 0 1 1 0 0 1 0 1 1 1 1 0 1 0 0 1 1 1 1 1 0 0 1 0 1 1 0 0 2 1 0 1 1 1 0 1 1 0 0 0 0 1 0 1 0 0 2 0 0 1 1 0 1 0 0 0 1 0 1 1 0 0 1 0 0 0 1 0 0 0 0 0 0 0 1 0 0 1 1 0 0 0 0 2 0 0 0 0 0 1 1 1 1 1 1 0 0 0 0 0 2 0 0 2 0 0 0 2 0 0 1 1 1 0 0 1 0 2 0 2 0 0 0 1 1 0 1 2 1 2 2 2 2 2 1 1 1 0 1 1 1 1 1 2 0 2 1 1 1 0 0 1 0 0 0 0 1 1 1 0 2 1 1 2 1 2 0 0 0 1 1 0 1 1 1 0 0 0 0 0 0 0 0 0 0 0 0 0 0 1 0 0 1 1 0 0 1 0 1 0 1 0 1 0 2 0 2 1 0 0 2 0 1 0 0 2 0 1 0 1 2 2 2 2 0 0 0 0 1 1 0 0 2 0 1 0 2 2 2 1 1 0 0 1 1 1 1 0 1 2 0 1 0 0 0 0 1 1 2 0 1 0 1 0 1 0 0 1 2 1 1 0 1 1 1 2 1 1 1 1 0 0 0 0 1 1 1 0 0 0 0 1 1 1 0 0 2 0 2 2 0 0 1 1 0 0 2 0 2 0 1 1 0 0 0 0 0 1 0 0 2 0 1 1 0 0 0 0 0 1 0 1 0 0 0 1 0 0 0 0 0 1 1 0
180 0 0 0 0 0 0 2 1 0 1 0 0 0 0 0 0 1 1 1 1 1 0 1 1 0 1 2 2 2 2 2 0 0 2 0 2 1 0 0 1 1 0 1 0 1 0 0 0 0 0 0 0 1 1 1 1 1 1 0 1 2 2 2 0 1 1 0 1 1 2 1 2 0 2 2 0 0 2 0 0 0 0 1 1 0 0 0 0 2 0 0 0 0 0 1 0 1 1 1 1 1 0 0 1 0 2 1 1 1 0 1 1 1 1 2 1 0 0 0 0 1 1 1 0 1 1 1 1 1 0 0 1 0 0 0 2 0 0 0 1 1 1 0 0 0 0 1 1 1 0 0 0 0 0 0 0 1 0 0 0 1 2 2 0 2 0 2 0 0 0 0 0 2 1 0 2 0 0 0 0 0 1 1 0 1 1 2 0 0 2 1 1 2 1 0 2 0 0 0 0 0 1 1 2 1 0 0 2 0 2 0 2 0 0 2 1 0 2 2 2 0 1 1 1 1 1 0 0 0 0 0 0 0 2 0 0 2 2 0 0 0 2 1 1 0 0 0 0 0 0 0 1 1 1 0 0 1 0 0 0 0 0 0 1 1 0 0 1 1 0 1 1 2 1 1 0 2 1 0 0 1 1 1 2 1 1 1 1 2 0 1 2 2 2 0 0 0 0 0 0 0 2 1 1 1 0 2 1 1 1 1 0 0 0 0 0 0 0 0 1 1 0 2 0 0 1 0 0 2 2 1 0 0 0 0 0 1 1 0 0 0 1 0 0 0 0 0 2 1 1 0 1 0 1 0 0 0 1 1 2 2 1 1 1 0 1 0 1 1 1 1 2 2 0 0 0 1 0 0 0 1 0 2 0 0 0 0 0 2 0 1 0 0 2 0 0 0 0 0 0 0 1 1 1 1 1 0 0 0 0 0 0 0 0 0 0 0 0 0 0 0 0 1 0 1 0 0 1 0 1 1 1 1 1 1 0 1 0 0 2 1 0 0 0 0 2 0 2 1 1 0 0 2 1 1 0 1 1 1 1 1 0 0 0 1 1 2 0 1 2 2 2 2 0 0 0 0 2 1 0 0 1 0 1 1 1 0 1 1 1 2 1 2 0 0 1 1 1 1 1 2 1 1 0 0 2 0 1 1 1 0 0 0 0 0 0 0 0 0 0 2 2 2 0 1 1 1 0 2 1 1 0 0 1 0 1 0 2 1 1 1 1 0 2 0 0 0 0 2 0 1 0 0 1 1 1 0 0 0 0 0 0 0 0 1 1 1 1 0 0 0 1 0 1 1 2 2 2 2 0 0 1 0 0 1 1 1 0 0 0 0 0 0 1 0 1 0 1 1 2 0 0 1 0 2 0 0 0 0 0 0 1 1 0 1 1 1 0 0 1 0 0 0 0 1 1 1 0 0 0 0 1 2 2 0 2 0 1 1 1 0 0 0 2 0 1 0 1 0 0 2 1 1 0 0 2 0 1 0 0 0 0 0 2 2 1 0 1 1 0 1 0 1 1 0 0 1 1 1 1 0 0 0 0 1 2 2 2 2 2 0 0 1 1 0 0 1 0 0 0 1 0 1 0 2 1 2 2 0 0 0 0 1 0 1 0 0 0 0 0 0 0 0 1 1 1 0 0 0 1 0 0 0 0 0 1 0 1 1 0 1 0 0 0 0 0 1 0 0 0 0 0 0 0 2 0 0 1 1 0 0 1 0 0 1 0 0 2 2 0 0 0 1 1 2 0 0 1 1 0 1 2 1 2 1 0 2 2 2 2 2 2 2 2 0 1 2 0 2 2 2 0 2 1 1 1 0 0 0 0 0 0 0 2 1 2 2 1 0 0 1 1 2 1 0 0 2 0 0 1 0 2 0 1 1 0 0 0 0 0 0 0 0 0 0 0 0 0 0 0 2 0 0 1 0 1 0 0 0 0 0 0 0 0 0 0 0 2 1 0 0 1 0 0 2 1 0 0 0 0 0 0 0 0 0 0 1 0 0 2 0 0 0 2 1 2 0 0 0 0 0 0 2 1 1 0 2 0 1 1 1 0 0 0 0 2 2 2 2 0 2 2 1 0 0 1 2 0 2 0 2 0 2 1 1 0 1 0 1 0 0 2 2 2 0 1 1 0 0 2 0 0 0 2 1 2 2 0 0 0 1 0 0 0 0 0 1 1 0 1 0 0 0 0 1 0 0 2 0 0 0 0 1 0 0 0 0 0 2 0 0 1 2 0 2 0 0 0 1 0 2
181 1 0 0 0 1 1 1 0 0 0 1 1 1 0 1 1 0 0 2 1 2 0 2 2 0 1 2 2 2 2 0 1 1 1 1 1 1 0 0 0 0 2 2 0 1 1 0 0 1 0 0 1 1 0 0 1 1 1 1 1 1 1 1 1 1 2 0 1 0 0 2 2 0 1 2 1 2 2 2 0 0 0 2 2 0 0 0 0 1 0 0 1 1 0 0 0 1 0 0 0 1 0 0 1 1 1 1 1 1 0 2 0 1 0 1 0 0 1 0 1 0 2 2 0 2 1 0 0 0 0 0 0 0 0 0 0 0 0 1 2 1 0 0 1 2 0 0 1 1 0 1 0 0 0 0 0 0 0 1 0 1 2 2 2 2 2 1 0 0 0 1 1 1 1 0 2 0 0 0 0 1 1 1 0 1 1 1 0 0 1 1 1 0 2 2 2 0 0 1 0 0 0 1 2 0 1 1 1 0 1 0 1 0 0 0 0 0 2 2 2 0 1 0 0 1 1 1 0 1 0 0 0 0 2 0 0 1 1 1 0 1 2 1 1 0 0 0 0 0 0 1 1 0 0 0 1 1 0 0 1 1 0 1 0 0 1 0 1 0 0 1 1 1 0 1 0 1 0 0 0 1 1 1 1 0 1 2 0 2 0 0 1 2 2 1 0 1 0 1 1 0 2 1 0 0 0 0 0 0 0 0 0 0 1 0 0 0 1 1 0 1 0 2 0 0 0 1 1 0 2 0 1 1 0 0 0 2 0 2 1 1 1 0 1 0 0 0 2 0 0 0 0 0 2 0 1 0 0 1 1 1 0 0 0 0 1 2 2 0 0 2 2 2 0 0 0 0 0 0 1 0 0 0 1 0 0 0 0 0 0 0 2 0 2 0 2 1 0 0 0 0 1 1 1 0 0 2 0 0 0 0 0 0 1 0 1 0 0 0 1 0 0 0 1 2 1 1 1 0 0 1 0 1 1 0 0 1 0 1 2 0 0 1 1 0 1 0 1 1 0 1 0 2 1 1 0 1 0 0 1 0 0 0 0 1 1 1 0 0 1 1 1 1 0 1 0 0 2 0 1 1 1 1 2 2 0 0 0 2 0 2 0 2 1 0 1 2 2 2 0 2 2 0 0 0 2 0 0 1 0 0 1 1 1 0 0 0 0 0 0 2 0 1 0 1 0 0 0 2 0 0 0 0 0 1 1 0 1 1 1 1 0 0 0 1 1 2 2 0 0 0 0 1 1 0 1 0 1 0 0 1 0 2 2 0 2 1 0 1 0 1 1 0 1 0 1 1 1 2 0 0 0 0 0 0 0 1 0 0 0 0 0 0 0 0 0 0 0 0 0 2 1 0 1 2 1 0 0 1 1 0 0 0 1 0 0 0 0 0 0 0 0 0 0 1 1 1 0 0 1 0 0 2 1 0 1 1 2 0 1 1 0 2 0 0 1 0 0 0 0 2 1 1 1 0 2 1 0 1 1 1 1 0 2 2 2 1 1 0 1 0 0 1 1 0 0 0 0 0 1 0 0 0 0 2 0 2 0 0 1 2 1 1 1 0 0 0 0 1 1 1 1 1 2 2 1 1 1 0 0 0 0 0 0 0 0 1 1 0 0 0 1 0 1 0 0 1 0 1 2 0 0 0 0 0 0 0 0 0 0 0 1 1 1 1 0 1 0 0 0 0 2 1 0 1 0 0 0 0 0 0 2 2 0 0 1 0 1 1 0 0 0 0 0 0 1 0 1 1 1 2 0 0 1 2 0 2 2 1 1 1 2 2 1 0 1 1 0 2 2 2 0 1 1 1 0 0 1 2 0 0 1 1 1 0 1 1 2 0 2 1 1 2 0 0 0 1 0 0 1 0 1 1 0 1 0 0 1 1 0 0 0 0 0 0 0 0 1 0 0 2 0 0 2 0 0 0 0 0 2 0 1 0 1 1 1 0 2 0 1 0 1 1 0 2 0 0 1 2 2 2 1 1 0 2 0 1 0 0 2 0 0 0 2 2 2 0 1 0 0 1 0 2 0 0 1 1 0 1 0 1 0 0 0 0 1 0 2 1 1 1 2 2 0 0 1 2 1 1 0 2 0 2 0 0 0 1 0 0 0 0 2 0 2 0 0 0 1 0 1 0 2 0 0 0 0 1 0 1 1 0 0 0 1 2 2 0 1 1 1 0 0 0 0 0 0 1 1 0 0 0 0 0 0 0 0 0 0 2 0 0 0 1 0 0 0 0 0 0 0 1
182 1 0 0 0 0 0 2 0 1 1 0 1 1 0 0 0 1 1 1 1 1 0 2 2 0 1 1 2 2 1 2 1 1 1 1 2 0 0 0 2 2 0 2 0 1 0 0 0 1 0 0 2 0 1 0 0 0 0 2 0 2 2 2 0 0 1 1 0 0 0 1 2 0 1 2 1 2 2 2 0 0 1 0 0 0 0 1 1 2 0 1 1 0 0 1 0 1 0 1 0 0 0 0 1 1 1 0 2 0 0 2 0 0 1 1 1 0 1 0 1 0 1 1 0 0 0 1 2 1 1 1 0 0 0 0 0 0 0 0 0 2 0 0 1 0 0 0 0 0 0 2 0 0 0 0 0 1 1 1 0 2 1 1 0 1 1 2 1 1 0 0 0 2 2 0 2 0 0 0 0 0 1 2 0 1 2 2 0 0 0 2 0 1 1 1 1 0 0 0 0 0 0 0 2 2 2 1 1 0 2 1 0 0 0 0 0 1 2 0 2 1 0 0 0 0 0 1 1 1 0 0 0 0 0 0 0 2 2 0 0 0 1 0 0 0 0 0 0 0 0 0 1 0 0 1 1 2 0 0 0 0 0 1 0 0 0 0 1 0 0 2 1 2 0 0 0 2 1 1 1 1 1 1 1 1 1 0 0 1 0 1 0 2 2 0 2 1 0 0 0 0 2 1 0 0 1 0 0 0 0 1 0 1 0 0 1 0 0 0 1 2 1 2 2 0 1 2 2 2 2 0 0 0 0 0 0 0 2 0 0 0 1 0 0 0 0 0 2 0 0 0 0 0 1 0 1 0 0 2 2 2 2 0 2 0 0 0 1 1 1 1 1 1 0 0 0 1 0 0 1 1 0 0 1 0 0 0 0 0 1 1 0 1 2 0 1 1 0 0 0 0 0 2 2 0 0 2 0 0 0 1 0 0 1 0 0 0 0 0 0 0 0 0 1 2 1 0 1 0 1 0 0 0 0 0 0 2 0 0 2 1 0 1 2 0 0 0 1 2 0 0 0 2 2 2 0 1 1 0 0 0 2 1 0 2 2 2 0 0 0 0 2 2 0 2 0 0 2 0 2 0 2 1 0 0 1 1 0 1 1 1 1 0 1 1 1 1 1 2 1 2 2 0 0 0 1 1 1 0 0 0 0 0 0 0 0 0 0 0 0 1 0 2 0 2 1 2 0 2 0 2 1 1 0 0 0 0 0 2 0 0 2 2 2 0 0 1 1 1 0 0 0 1 1 1 0 0 0 0 0 0 0 0 0 1 0 2 1 1 0 0 0 0 0 0 0 2 2 2 0 0 0 0 1 0 1 1 0 0 0 0 1 0 1 1 2 0 0 0 0 2 1 1 0 2 1 0 0 0 1 0 0 2 0 2 0 1 1 0 0 0 0 0 0 1 1 1 0 0 0 0 0 1 1 0 2 2 2 0 0 0 0 0 2 0 1 0 1 1 0 1 1 1 0 1 2 1 2 0 0 0 1 0 1 2 0 0 1 0 1 1 1 0 1 0 1 1 1 1 1 0 0 1 1 2 1 1 0 1 1 0 0 0 1 0 0 0 0 1 0 1 1 1 1 2 1 2 1 0 0 0 0 0 0 0 0 1 0 1 0 1 0 1 1 1 2 1 1 0 2 1 0 1 0 1 1 0 1 1 0 1 1 1 1 0 0 1 0 0 0 0 1 0 0 1 1 0 2 1 0 1 2 2 0 0 1 0 2 2 0 0 0 0 0 0 2 1 1 1 2 2 1 1 1 1 0 1 1 2 0 2 1 2 2 1 1 1 0 1 0 0 0 2 2 2 2 0 0 1 0 0 1 1 1 0 1 0 1 0 1 0 1 2 0 0 0 2 1 0 1 1 2 0 0 1 0 0 0 0 0 0 1 0 1 1 1 0 0 0 0 2 0 0 1 0 1 1 0 0 2 0 0 1 0 1 2 0 1 1 0 0 1 1 0 0 0 2 1 1 0 0 0 0 0 0 0 1 0 0 2 0 0 0 1 0 1 0 1 0 0 1 0 2 1 0 0 1 0 1 0 1 0 0 1 0 1 1 1 1 0 1 2 2 0 0 0 1 0 1 0 2 0 1 1 1 1 2 0 0 0 1 1 1 2 1 1 0 0 0 2 0 0 1 1 0 2 2 0 1 1 0 0 0 0 0 0 0 1 0 0 1 0 0 0 1 0 1 1 1 0 0 0 0 0 0 0 1 0 2 0 0 0 2 1 0 0 0 0 0 0 0
183 1 0 0 0 0 0 2 1 0 1 0 0 1 0 1 0 1 0 1 1 2 0 2 2 0 2 2 2 2 1 2 0 0 2 0 2 1 0 0 1 1 1 0 0 1 0 0 0 0 0 0 0 1 1 1 0 0 0 0 1 1 2 2 0 0 1 0 1 1 0 0 2 1 2 2 0 0 2 0 0 0 0 1 1 0 0 0 0 2 0 1 0 0 0 1 0 1 0 2 0 0 1 1 0 0 2 1 1 1 0 2 0 1 0 1 0 0 1 0 1 0 0 0 0 0 0 1 1 1 0 0 0 0 0 0 0 1 0 1 1 1 0 0 0 1 0 0 0 0 0 0 0 2 0 0 0 2 0 0 0 1 0 2 0 1 1 2 0 0 0 0 0 2 0 0 2 2 0 0 0 1 1 2 1 2 1 0 0 0 2 0 0 0 1 2 0 0 0 0 0 0 1 1 1 0 1 0 1 0 0 2 0 0 0 1 1 0 1 1 1 0 1 0 0 0 0 1 0 1 0 0 0 0 2 0 0 2 2 0 0 0 2 0 0 0 0 0 0 0 0 0 1 0 0 0 1 1 1 0 0 0 0 1 0 0 1 0 1 1 0 2 1 1 0 0 0 2 1 0 0 0 1 1 2 0 1 0 1 1 0 2 0 2 2 0 1 0 0 0 1 0 1 1 0 0 0 2 2 1 0 1 0 0 2 0 1 0 1 1 0 2 0 2 0 0 1 1 0 0 1 2 0 0 0 0 0 1 1 1 1 1 1 0 0 0 1 0 1 1 1 0 0 0 1 0 1 0 0 0 0 0 2 0 2 0 0 2 2 0 0 2 0 0 0 0 0 0 2 0 1 1 0 1 0 0 0 1 1 0 0 1 0 1 2 0 1 1 0 0 0 0 1 1 2 1 0 0 0 0 0 0 0 0 2 0 1 0 0 0 0 1 1 1 1 2 2 0 1 1 0 1 0 0 0 0 0 1 1 1 2 0 1 1 0 2 1 0 1 1 0 0 0 2 1 0 1 1 1 1 1 0 1 1 0 2 2 1 0 0 1 1 2 2 1 0 2 0 1 0 0 0 1 0 1 1 1 1 0 2 1 1 0 1 1 1 2 0 0 2 2 2 1 1 0 0 1 0 1 0 1 0 1 1 1 0 0 1 0 2 2 0 1 1 0 1 1 1 0 2 0 1 1 1 0 1 1 0 1 1 1 1 2 2 2 0 0 1 1 2 1 1 0 2 0 0 1 2 0 0 0 0 0 2 2 0 2 0 1 0 1 1 1 0 0 0 1 2 2 0 1 0 0 0 1 0 1 1 1 1 0 1 0 0 0 1 1 1 0 1 1 2 1 0 1 1 1 0 0 0 1 0 0 0 1 1 1 0 0 0 0 0 1 1 0 0 1 2 0 0 0 0 0 2 2 0 2 0 2 0 0 1 0 1 0 0 2 1 1 0 1 1 1 1 2 0 1 1 1 0 0 0 1 1 0 1 1 0 1 1 0 2 0 0 0 0 0 1 1 1 2 0 0 0 0 1 1 2 1 1 2 0 1 0 0 0 0 0 0 2 0 2 1 1 1 2 1 2 2 1 1 1 0 0 0 0 0 0 0 0 0 0 0 1 1 0 1 0 0 0 1 0 0 0 0 0 1 0 0 0 0 0 0 0 1 1 0 1 0 0 0 0 0 0 0 1 0 0 2 1 0 1 2 1 0 0 1 1 1 1 0 0 0 0 0 1 1 1 1 1 1 2 1 1 1 2 1 1 0 2 0 1 1 2 2 1 1 2 0 2 2 2 0 2 1 1 1 0 2 2 0 0 1 1 2 1 1 2 2 0 0 2 0 2 0 0 0 1 1 1 1 1 2 2 1 0 0 0 1 1 0 0 1 0 2 1 1 0 2 0 0 1 0 0 1 0 1 1 0 0 1 0 0 0 0 0 2 0 2 1 0 0 0 1 0 2 0 1 1 2 1 1 0 0 0 0 1 0 2 0 1 0 1 0 2 2 2 0 0 0 0 1 0 1 2 2 0 2 0 2 0 0 0 0 1 1 1 1 1 1 0 1 2 2 0 1 1 2 1 1 0 2 0 1 0 0 0 1 0 0 0 0 2 1 1 0 0 2 0 2 0 0 1 1 0 0 1 1 0 1 1 1 0 1 1 0 2 0 1 2 1 0 0 0 0 1 0 0 2 0 0 0 0 1 0 0 1 1 0 2 0 0 0 1 0 0 0 0 0 0 0 0
184 1 0 0 1 1 1 2 1 1 2 0 0 2 1 0 1 1 1 1 2 2 0 2 2 0 0 2 2 2 2 1 0 0 2 0 2 1 0 0 2 1 0 1 1 1 0 0 0 0 0 0 0 0 2 1 1 0 0 1 1 1 2 2 0 0 1 0 1 1 1 1 2 0 1 2 1 0 2 0 0 0 0 2 2 0 0 1 1 2 1 1 0 0 0 2 0 1 1 2 1 0 1 1 0 0 2 2 0 2 0 2 0 1 0 1 0 0 1 0 1 0 1 1 0 1 1 0 2 1 1 1 0 0 1 1 0 0 0 2 0 2 0 0 1 1 0 0 1 1 0 0 0 0 0 0 0 0 2 1 0 2 1 1 0 2 2 1 1 1 1 1 0 2 1 0 2 0 0 1 0 0 0 1 0 0 1 2 1 0 1 1 0 0 0 2 2 0 0 0 0 0 0 1 1 0 1 0 0 0 1 0 1 0 0 1 1 0 2 1 2 1 0 0 0 0 0 2 1 1 0 0 0 0 1 0 0 2 2 0 0 1 2 2 2 0 0 0 0 0 0 0 1 0 0 0 0 0 0 0 0 0 0 0 0 0 1 0 1 0 0 0 0 0 0 1 1 2 1 0 0 1 0 0 1 1 0 0 0 0 0 0 0 2 1 0 2 0 0 0 1 0 2 1 0 0 0 0 2 2 1 1 0 0 0 0 0 1 0 0 0 1 2 1 0 0 0 1 1 1 2 1 0 0 0 0 0 1 1 1 0 0 1 0 1 0 0 0 2 1 0 1 1 0 1 1 1 0 0 0 0 0 2 0 2 1 0 0 2 0 0 2 1 0 1 1 0 1 0 0 1 1 0 0 1 0 0 1 1 0 0 0 1 0 2 0 1 1 0 0 0 1 0 2 2 0 0 2 0 0 0 0 0 0 1 0 1 1 0 0 0 1 0 1 0 1 1 0 2 1 0 1 0 0 0 0 0 1 0 1 1 0 0 1 1 0 1 0 0 1 1 0 0 2 2 1 1 2 2 2 2 0 1 1 0 1 1 2 0 0 0 0 1 1 2 0 1 0 2 1 1 0 1 1 1 0 0 1 0 1 1 0 0 2 0 0 1 1 2 1 1 1 1 1 0 0 2 2 1 1 0 0 0 1 2 0 0 1 0 1 2 1 1 2 0 1 1 1 0 2 0 2 1 0 1 1 1 0 1 0 1 0 2 0 2 0 0 2 2 0 0 0 0 1 2 1 0 2 0 1 1 0 0 0 0 0 0 1 1 0 1 1 0 0 0 0 0 1 1 2 0 0 0 0 0 1 1 1 1 1 0 0 2 0 1 0 1 0 0 0 0 2 1 0 0 1 1 0 0 0 0 0 0 1 0 0 0 2 0 1 0 1 0 2 0 0 0 1 0 0 0 0 0 1 1 0 2 1 2 0 1 0 0 1 0 0 1 0 0 0 0 2 1 1 1 1 2 1 0 0 0 0 2 0 2 2 2 1 1 0 1 0 0 0 0 1 1 0 1 1 0 1 0 0 0 2 1 1 1 2 2 0 0 2 2 0 0 1 0 1 1 0 0 0 1 2 0 0 1 0 0 0 0 0 1 0 1 0 0 0 0 0 0 0 1 1 1 0 2 0 1 0 0 0 0 0 1 0 0 0 0 0 0 0 0 1 0 1 0 0 0 1 1 0 0 1 2 0 1 0 0 0 1 1 1 0 0 0 2 2 0 1 1 0 0 1 0 1 1 1 1 1 1 1 2 1 1 2 1 2 1 1 2 2 1 0 0 1 0 1 1 2 0 2 1 0 1 0 1 2 0 0 1 1 1 0 1 0 2 0 2 1 0 2 0 1 0 1 1 1 0 0 1 0 0 0 0 1 0 0 0 0 0 0 1 0 0 0 0 0 0 2 0 0 1 0 1 0 0 0 0 0 1 0 1 0 1 0 2 0 1 0 0 1 0 2 1 0 0 2 2 2 1 0 0 1 0 0 1 0 1 0 1 1 2 0 1 0 1 0 0 2 0 1 2 1 0 1 0 2 0 0 0 0 1 1 2 1 2 1 1 1 1 1 0 0 0 2 0 2 0 2 0 2 0 0 0 1 0 1 1 1 2 0 1 1 0 1 0 2 0 0 0 0 2 0 2 1 0 0 1 0 1 0 0 0 0 0 1 0 2 0 0 0 0 1 0 1 1 0 1 1 0 0 0 1 1 0 0 1 0 0 2 2 0 1 0 0 0 0 1 0
185 0 0 0 0 1 1 2 0 1 1 1 0 1 0 1 0 0 0 1 1 2 1 2 2 0 0 1 1 2 1 0 2 2 1 2 1 1 1 0 1 1 0 1 0 1 0 0 0 1 0 0 1 0 1 1 0 0 0 0 1 2 1 1 0 0 0 0 0 0 0 2 2 0 0 2 2 0 1 0 0 0 0 0 0 0 0 2 2 2 1 1 1 1 1 2 0 1 1 1 1 0 1 1 0 0 2 2 0 2 0 1 1 1 1 1 1 0 0 0 2 0 0 0 0 0 0 0 2 0 1 1 0 0 1 1 0 0 0 0 1 1 0 0 1 0 0 0 0 0 0 0 1 0 0 0 0 1 0 0 1 1 1 2 0 1 0 0 1 2 0 2 0 2 1 0 1 1 0 1 0 0 1 2 1 2 1 1 0 0 2 0 1 1 0 1 2 1 0 0 0 1 1 2 2 0 0 1 1 0 1 1 1 0 0 2 2 1 2 1 2 0 1 0 1 1 1 0 0 1 0 0 0 1 2 0 1 2 2 0 0 0 2 2 2 0 0 0 0 0 0 0 1 1 1 0 0 2 0 0 1 1 0 0 1 1 0 1 0 0 1 1 1 1 0 1 0 2 0 0 0 0 0 0 0 0 0 2 0 2 0 0 2 2 2 0 2 2 0 1 1 0 1 0 0 0 1 0 0 0 0 0 0 0 2 0 1 0 1 1 1 2 1 2 1 0 1 0 0 0 2 1 0 0 0 0 0 1 1 0 1 0 1 0 0 0 0 1 2 1 1 1 0 2 0 2 2 1 0 1 1 2 1 1 1 0 1 0 1 1 1 2 0 0 0 0 0 1 0 1 1 1 0 1 0 0 0 0 0 1 0 0 0 0 2 0 1 1 0 0 0 0 1 1 1 0 0 0 0 0 0 1 0 0 1 0 0 0 0 0 0 0 0 0 2 2 0 0 1 1 0 1 0 0 1 1 0 1 0 1 2 1 0 1 1 1 1 2 2 2 0 0 0 2 2 2 0 2 1 2 2 0 1 1 0 1 1 2 0 0 1 0 2 2 0 2 0 1 2 1 0 0 0 0 2 0 0 0 1 0 1 1 0 1 1 1 1 1 1 2 1 2 2 0 0 0 2 1 0 0 0 0 0 1 1 0 0 0 0 0 0 1 1 1 1 0 0 1 0 2 0 1 2 2 1 0 1 0 1 2 0 0 1 1 0 0 0 0 0 2 0 0 0 2 1 0 1 1 0 0 0 0 0 0 0 0 1 0 0 0 0 1 1 0 1 0 1 2 1 1 0 0 0 0 1 0 1 0 0 0 0 0 2 0 2 0 1 0 0 0 0 2 0 0 1 2 1 0 1 1 1 0 0 0 1 0 0 0 0 0 2 0 0 0 0 0 2 2 0 0 1 0 0 2 1 1 2 0 2 0 1 0 0 1 1 0 0 0 0 0 0 2 0 2 1 1 2 1 2 0 0 0 0 2 0 0 1 1 0 0 0 0 0 0 1 1 2 0 0 1 0 0 2 0 0 0 2 2 1 1 2 0 0 1 1 0 0 0 0 0 0 1 0 0 1 2 1 1 1 0 1 0 0 2 1 0 0 1 1 0 0 0 0 0 1 0 1 0 1 0 1 0 2 0 0 1 0 0 1 1 0 1 0 0 0 2 0 1 0 0 0 0 0 0 0 0 1 0 2 0 1 2 0 0 0 2 0 0 2 2 0 0 0 0 0 1 1 1 1 1 0 0 1 1 1 2 0 2 1 2 0 1 2 2 2 0 1 0 0 0 0 1 0 1 2 1 1 1 0 1 0 0 1 1 1 0 1 0 2 0 2 1 0 2 0 0 0 1 2 0 0 0 2 1 0 0 0 1 0 1 0 1 0 1 1 0 1 0 0 1 0 1 0 0 2 0 0 0 0 0 1 0 1 0 1 0 1 0 1 2 0 0 0 2 0 1 0 1 2 2 2 2 0 0 0 0 0 1 0 0 1 0 1 0 1 1 1 0 1 0 0 1 1 1 1 1 0 1 1 1 0 0 1 0 2 2 0 1 2 0 0 2 2 2 1 0 1 0 2 1 0 2 0 1 0 0 0 0 0 0 0 1 2 0 1 0 0 1 1 1 0 0 1 1 0 1 2 1 0 0 2 0 0 0 0 0 0 0 0 0 2 0 0 0 0 2 0 1 1 0 0 0 0 1 0 0 1 1 0 1 0 0 0 2 0 0 0 0 1 0 0 1
186 0 0 0 1 0 0 2 0 1 1 1 0 1 0 1 0 1 1 1 1 1 1 0 0 1 0 1 0 1 0 1 2 2 0 1 1 1 1 1 0 0 0 0 0 1 1 0 0 0 1 0 0 2 0 2 0 0 1 2 0 1 2 2 0 0 1 0 1 1 2 1 2 0 1 2 1 1 2 1 0 0 1 0 1 0 0 1 1 2 1 1 0 0 0 1 0 0 0 1 0 1 2 2 0 0 2 1 1 1 0 2 1 1 1 1 1 0 1 0 1 0 1 1 0 1 1 1 2 1 0 0 1 0 1 0 0 0 0 1 1 1 0 0 0 0 0 0 0 0 0 1 0 0 0 0 0 2 1 0 0 1 1 2 0 2 1 1 1 2 1 1 2 0 1 0 1 0 0 0 0 1 0 1 0 0 1 1 0 0 1 1 1 1 1 2 1 0 0 1 0 0 1 1 2 2 2 0 0 0 0 1 1 0 0 1 1 0 1 0 1 1 0 0 0 0 0 1 0 1 0 0 1 1 1 1 0 1 2 0 0 0 1 1 1 0 0 0 0 0 0 0 1 0 0 0 0 2 0 0 0 0 0 1 0 0 1 1 1 0 1 1 1 2 0 0 0 2 2 2 2 0 1 1 1 0 1 1 0 1 0 1 0 2 1 1 0 1 0 1 1 0 2 1 1 1 1 0 1 1 0 2 0 0 1 0 1 0 1 1 0 2 0 1 2 0 1 1 1 1 2 1 0 0 0 1 0 1 1 1 1 1 2 1 0 0 1 2 2 2 2 0 0 0 1 0 0 0 0 2 2 2 2 0 2 0 1 1 2 0 0 2 1 1 0 0 0 0 0 0 1 1 0 0 0 0 1 0 0 1 0 0 0 0 2 1 0 0 1 1 0 1 0 1 1 0 1 1 0 0 0 0 0 0 1 0 1 1 0 0 0 1 1 0 2 2 2 0 2 2 0 2 0 0 0 0 0 0 0 0 2 1 0 0 1 2 2 0 2 0 0 1 0 1 1 1 0 2 2 2 1 0 2 1 0 2 2 2 0 0 0 0 2 1 1 0 1 0 1 1 0 0 0 0 2 0 0 0 0 0 0 0 1 2 1 0 2 2 2 1 0 1 1 1 1 1 1 1 0 0 0 0 0 0 0 0 0 0 0 1 1 1 1 1 0 1 1 1 0 2 0 1 2 2 1 0 1 0 0 2 1 1 1 0 1 2 1 0 0 2 1 1 0 2 1 0 0 0 0 1 1 0 1 0 0 1 1 1 0 1 0 0 0 0 0 0 0 2 2 1 0 0 0 0 1 0 0 2 1 1 0 0 1 0 0 0 0 0 0 0 0 2 1 1 0 1 2 1 0 2 0 0 0 0 0 0 0 1 1 0 0 0 0 0 0 2 0 2 0 0 1 0 0 1 2 0 2 0 2 0 0 1 0 1 1 0 1 0 0 0 0 1 1 0 2 0 1 0 1 0 0 0 0 0 2 2 1 2 0 0 0 1 0 1 1 0 0 1 0 0 2 0 0 2 1 1 1 1 0 1 2 1 1 0 1 0 0 0 0 2 0 2 0 0 2 0 2 2 2 0 1 0 0 0 0 1 1 1 1 0 0 0 1 0 2 1 1 0 0 0 1 0 0 0 0 1 1 0 1 1 0 1 0 0 0 1 0 0 0 0 0 0 0 0 0 1 1 0 1 0 0 1 1 1 1 0 0 0 2 2 0 0 0 2 2 0 1 0 2 2 2 2 0 0 2 1 0 1 1 2 0 2 2 2 0 0 0 0 0 1 1 1 0 2 1 0 0 0 0 2 0 0 0 0 0 0 0 2 2 0 2 2 1 2 0 1 0 0 0 1 1 1 1 1 0 0 0 0 0 0 0 0 0 0 1 0 1 0 0 1 1 0 0 0 1 0 1 0 0 0 0 1 1 0 1 0 1 0 0 2 0 0 1 0 0 2 0 0 2 2 1 1 0 0 0 0 1 0 0 0 0 0 0 0 2 2 2 0 0 0 0 2 0 1 2 2 0 2 1 1 0 2 0 0 1 1 2 0 2 0 2 0 2 1 1 0 2 2 0 1 0 1 0 1 1 0 0 0 0 1 0 0 0 0 0 0 0 0 1 1 1 0 1 0 1 0 1 2 0 0 2 0 0 0 0 0 1 0 2 2 0 2 0 0 0 1 0 1 1 0 0 0 0 1 0 0 0 0 0 2 0 0 0 2 0 0 0 0 0 0 2 0
187 1 1 0 0 1 1 2 0 1 1 1 1 0 0 0 0 1 0 2 2 2 1 2 2 0 0 1 2 2 1 0 1 1 2 0 2 0 0 0 1 1 0 1 0 0 1 0 1 1 0 0 2 0 0 0 1 0 0 1 0 1 1 1 1 1 1 0 2 1 1 1 2 1 1 2 1 2 2 0 2 0 0 1 1 0 0 1 1 2 0 0 1 1 0 1 0 0 0 2 1 0 0 0 0 0 2 2 0 2 0 1 1 2 1 2 1 1 0 0 1 1 1 1 0 1 1 0 2 1 1 1 0 0 0 0 0 0 0 0 1 1 0 0 1 0 0 1 1 1 0 0 0 2 0 1 0 1 0 0 0 0 1 1 0 0 0 0 1 1 1 1 1 1 1 0 2 1 1 0 0 1 2 2 0 2 2 1 0 0 0 0 1 1 0 2 2 0 0 0 0 0 1 1 2 1 0 0 2 1 2 1 1 0 0 1 0 0 0 0 0 0 0 0 1 1 1 1 0 1 0 0 0 1 2 1 0 1 2 1 0 1 1 1 2 1 1 0 0 0 0 0 2 0 0 0 1 2 0 0 1 1 0 0 0 0 0 0 1 1 0 2 0 2 1 1 0 2 1 0 0 0 1 1 2 1 0 2 0 2 0 1 0 2 2 0 2 0 1 0 1 0 2 0 0 0 1 0 1 2 0 2 0 0 2 0 1 0 0 0 1 1 1 2 0 0 0 1 1 1 2 1 0 0 0 0 0 1 1 0 1 0 1 0 0 0 0 0 1 1 1 0 1 0 1 0 0 0 0 1 0 0 2 0 2 2 0 2 2 0 0 2 1 1 0 0 0 0 1 0 0 2 1 1 0 1 1 0 0 0 0 0 1 0 2 0 0 0 1 1 0 1 0 2 2 1 1 1 0 0 0 1 0 0 1 0 1 1 0 1 0 2 0 1 1 1 0 0 0 0 0 0 0 0 0 0 0 1 0 0 1 0 0 0 1 1 1 1 1 1 0 0 0 2 2 1 1 2 2 1 1 0 2 2 0 2 2 2 0 0 0 0 2 2 0 0 0 0 1 1 0 0 2 0 0 0 2 0 1 1 1 2 1 2 1 0 2 0 0 2 2 2 0 2 0 0 1 1 0 1 0 0 0 2 2 0 0 1 0 2 2 0 0 2 1 0 0 0 0 2 0 0 2 1 0 1 0 0 1 2 0 0 1 0 1 2 1 0 0 2 0 1 0 2 1 1 1 1 0 1 1 0 0 0 0 1 1 1 0 1 0 1 1 0 1 0 1 2 2 1 1 0 0 0 2 0 2 0 0 0 0 0 1 0 1 0 1 0 0 0 0 2 0 1 0 2 0 0 0 1 0 0 0 1 1 0 1 2 0 1 0 1 0 0 0 1 1 1 0 0 0 0 0 1 2 0 2 1 2 0 0 1 0 1 1 0 1 0 1 0 0 2 1 0 0 0 2 0 1 0 0 0 1 2 0 0 2 1 0 0 1 0 0 0 0 0 0 0 1 1 1 0 0 0 0 0 0 2 0 0 0 0 1 0 1 0 0 0 0 0 0 0 0 0 1 2 0 0 1 0 0 0 0 0 0 1 0 1 1 0 0 0 1 0 2 2 2 0 0 0 1 0 0 0 0 0 1 0 0 0 0 0 0 0 0 1 0 0 0 0 0 0 0 0 0 2 1 0 1 0 0 1 1 2 0 0 1 0 2 2 0 0 0 1 1 0 1 0 1 1 1 2 1 1 1 2 1 1 0 2 0 1 0 1 1 1 0 1 1 1 0 1 0 2 1 1 1 0 0 0 0 0 0 0 1 1 1 0 2 0 2 1 1 2 0 0 0 1 2 0 2 2 2 2 0 0 0 0 1 0 0 0 1 0 1 1 1 0 1 0 0 1 0 0 1 0 1 0 1 0 1 0 0 0 0 0 1 0 2 0 0 0 0 2 0 2 0 0 1 1 1 1 1 0 0 1 0 0 0 0 1 0 1 0 2 1 1 0 0 0 1 2 2 0 2 1 0 0 1 0 1 1 2 0 2 2 1 0 2 1 0 2 2 2 0 0 1 2 1 0 1 1 0 1 0 0 0 0 0 0 0 1 2 2 2 0 0 1 0 0 1 0 0 0 2 0 2 2 0 0 2 0 0 0 1 1 2 0 0 0 2 0 0 0 0 1 0 2 1 0 1 1 0 1 0 0 0 1 0 2 0 0 0 1 0 0 0 0 0 0 1 0
188 0 1 0 0 0 0 2 0 0 0 0 0 0 0 0 0 0 0 0 1 2 0 1 1 0 1 2 2 2 2 0 0 1 1 0 2 2 0 0 1 1 0 0 0 0 0 0 0 1 0 0 1 0 2 0 1 1 1 2 0 1 0 0 0 0 2 0 1 1 0 1 2 0 2 2 0 1 2 0 1 0 1 0 1 0 0 2 2 2 1 1 0 0 0 2 0 2 2 2 2 0 1 1 1 1 2 2 0 2 0 0 1 2 1 2 1 0 1 0 1 1 1 1 0 1 1 1 2 1 0 0 0 0 0 0 0 0 1 0 2 1 0 0 0 1 0 1 1 1 0 0 0 0 1 0 0 1 0 0 1 1 1 1 0 1 0 0 1 1 0 2 1 1 2 0 2 1 0 1 0 0 0 2 0 0 2 1 1 0 2 0 1 1 1 1 1 0 0 0 0 0 0 2 2 1 1 0 2 0 2 0 0 0 0 0 1 0 2 2 2 0 1 0 0 2 2 1 1 0 0 0 1 1 1 1 0 2 2 0 0 0 2 1 1 0 0 0 0 0 0 0 1 1 1 0 1 2 1 1 1 2 0 0 0 0 1 0 1 0 2 1 2 2 1 0 1 2 2 0 0 0 1 1 2 1 1 2 0 2 0 0 1 2 2 0 2 0 0 0 2 0 1 0 0 0 0 0 1 1 1 0 0 1 0 0 1 0 0 0 1 1 1 1 0 0 0 2 2 0 2 0 0 0 0 0 0 1 1 0 1 0 1 0 0 0 1 1 2 1 2 0 1 0 0 1 1 0 1 1 2 2 1 0 1 1 0 2 1 1 1 1 0 0 0 0 0 0 0 0 1 1 0 0 0 0 0 0 0 1 1 1 1 0 1 1 1 0 1 1 0 1 2 0 0 0 0 0 0 0 0 0 0 0 0 1 0 1 0 0 0 1 0 0 1 2 1 1 1 0 0 0 1 2 1 0 0 0 0 1 2 0 0 0 1 1 1 0 0 1 1 0 0 2 2 1 1 2 1 0 1 0 0 0 0 0 0 0 0 0 1 2 2 2 2 0 0 0 2 0 0 0 1 0 1 0 1 0 0 1 0 1 0 2 2 0 2 2 2 2 2 2 1 2 1 1 1 1 0 1 0 0 1 1 1 0 0 0 0 2 2 0 0 2 1 1 1 1 1 1 1 1 0 0 0 0 1 0 0 0 2 2 0 0 1 0 0 0 0 2 0 0 0 2 0 1 0 0 0 1 1 0 0 0 0 0 0 1 0 1 0 2 2 0 1 0 2 1 1 2 0 0 1 0 1 1 0 0 0 0 0 0 1 0 0 0 0 0 0 0 0 2 1 0 0 1 2 1 1 2 1 0 0 2 0 1 0 1 1 0 0 0 0 0 0 2 0 1 0 0 1 0 0 2 1 1 2 2 2 0 0 0 0 0 1 0 1 0 1 0 0 2 1 1 1 0 1 0 0 1 1 0 1 1 1 1 1 2 0 0 1 0 0 0 0 1 1 0 0 1 0 0 0 1 0 1 2 1 1 1 1 0 0 0 1 0 0 0 0 2 0 1 0 1 1 2 1 2 0 1 1 1 0 0 0 2 0 1 0 1 0 0 0 0 1 0 0 0 1 0 2 1 0 0 0 1 0 0 0 0 0 0 1 1 2 0 0 0 1 0 0 0 0 0 0 1 0 0 1 0 1 0 0 1 1 0 2 1 1 1 0 0 0 0 0 0 0 1 1 1 1 1 0 0 2 2 0 2 2 2 1 2 1 2 1 1 0 0 0 1 1 2 0 2 1 0 0 0 0 2 0 0 1 1 1 0 1 1 2 1 1 1 1 2 0 0 0 1 0 1 1 0 1 0 0 0 0 0 0 0 0 0 0 0 0 0 0 1 0 0 0 2 0 0 1 1 1 1 0 0 1 0 1 0 1 2 0 0 1 1 1 0 2 0 0 2 0 1 2 2 1 1 0 0 0 0 1 1 0 0 1 0 0 0 2 1 2 0 0 0 0 2 0 1 2 1 0 1 0 2 0 0 0 0 1 0 1 1 2 0 1 1 2 2 1 0 2 1 0 0 0 2 1 2 1 1 0 2 0 0 0 0 1 0 0 1 0 0 1 1 0 1 1 0 1 0 1 2 0 1 0 1 0 1 1 1 1 0 1 1 0 0 1 0 0 0 1 1 1 0 0 0 0 0 0 0 0 1 0 2 0 0 0 1 0 0 0 0 0 0 1 1
189 1 0 0 0 0 0 2 0 0 0 1 0 0 0 0 0 1 1 1 0 1 0 1 2 0 1 1 1 1 1 1 1 1 1 0 2 0 0 0 1 1 0 1 0 0 0 0 0 1 0 0 2 0 1 0 0 1 1 2 0 1 2 2 0 0 1 1 1 0 0 1 2 0 1 2 1 2 2 0 2 0 1 1 2 0 0 0 0 1 0 1 0 0 0 2 0 1 1 1 1 0 1 1 1 1 2 1 1 1 0 2 0 1 0 1 0 0 1 0 1 0 1 1 0 1 1 2 2 1 0 0 0 0 0 0 0 0 0 1 0 2 0 0 1 1 0 0 1 1 0 2 0 0 0 0 0 2 1 0 0 1 2 2 1 2 2 0 1 1 0 2 1 1 2 0 2 2 1 1 0 1 0 2 1 1 1 1 0 0 1 1 1 1 1 2 1 0 0 0 0 1 0 0 2 2 2 0 2 0 2 0 0 0 0 0 0 2 1 0 0 0 1 1 1 1 1 1 1 1 0 0 0 0 1 0 0 2 2 0 0 0 2 2 1 0 0 0 1 1 1 1 1 1 1 0 0 1 0 0 0 0 0 2 0 0 1 0 1 1 0 2 0 1 0 0 0 1 0 0 0 1 0 0 2 1 1 2 0 2 0 0 1 2 2 1 1 1 0 1 1 0 2 0 0 1 0 0 0 1 1 0 0 0 1 0 2 1 1 1 1 2 1 0 1 0 2 1 0 1 1 2 0 0 0 0 0 2 0 0 0 0 0 0 0 0 0 0 1 0 0 1 1 0 1 1 1 0 0 2 2 2 1 0 1 1 0 2 2 0 0 2 0 0 1 1 0 1 0 1 2 0 0 1 0 0 1 0 0 1 0 0 0 0 1 2 0 1 0 0 0 0 2 0 0 0 0 0 1 1 0 0 0 0 0 1 0 0 0 0 0 0 1 0 1 1 0 0 0 0 0 0 1 1 0 0 0 0 0 0 2 0 0 0 0 1 1 0 1 0 0 0 0 1 2 1 1 2 1 1 1 0 0 0 0 1 2 2 0 0 0 0 1 1 1 1 0 0 2 0 0 0 1 0 2 0 0 0 1 1 2 1 0 1 1 0 1 1 1 2 1 2 2 0 0 0 2 1 0 0 0 0 0 1 1 0 0 0 0 0 1 2 1 2 1 0 0 1 0 2 0 2 2 2 1 0 2 0 0 0 2 2 1 0 1 1 0 2 2 0 0 0 0 1 1 2 0 0 0 0 0 0 2 0 0 1 1 0 0 0 0 1 1 0 0 1 1 1 0 2 0 0 0 0 0 0 0 1 0 0 0 0 1 0 1 0 0 0 0 1 1 1 0 0 0 2 0 0 0 0 1 0 0 0 0 0 0 0 0 0 1 0 0 0 0 0 2 2 0 0 0 0 0 2 1 2 2 0 2 0 1 0 0 1 0 0 1 0 2 1 0 1 1 2 1 0 0 1 1 0 0 0 2 0 2 2 0 1 1 0 0 0 1 0 0 0 0 1 0 0 2 0 1 0 0 1 1 2 0 0 1 2 0 0 0 0 0 0 0 2 0 2 0 0 2 1 0 2 2 0 0 0 0 1 0 1 0 1 1 0 0 0 0 0 2 0 0 0 0 0 0 0 1 0 0 0 1 0 0 0 0 0 0 0 0 1 0 1 0 0 0 1 0 0 0 2 1 0 2 1 0 1 2 2 0 0 1 1 0 0 0 0 1 1 1 1 1 0 2 2 1 1 0 0 0 2 1 1 0 2 0 1 0 1 1 1 0 1 0 0 0 1 0 2 1 1 1 0 0 1 0 0 2 2 2 0 2 1 2 0 1 2 2 2 0 0 0 1 1 0 0 0 2 1 0 0 0 0 1 0 1 1 1 0 1 1 1 0 0 0 0 2 0 0 1 0 1 0 1 1 0 0 1 0 1 2 0 0 1 0 1 0 0 2 0 2 0 0 1 1 1 1 0 0 0 0 0 0 1 1 1 0 0 0 2 2 2 0 1 0 1 2 0 2 1 1 0 1 0 2 0 0 2 0 2 2 0 2 2 1 0 2 1 0 0 0 1 0 0 0 0 2 0 2 0 0 1 1 1 1 0 0 1 0 0 0 0 1 1 0 1 2 1 0 2 1 2 0 0 1 1 0 0 0 0 0 0 0 0 0 1 0 1 0 0 0 0 1 1 0 0 0 0 2 0 1 2 0 0 1 0 0 0 2 1 0 0 0 0 1 0 1
190 1 0 1 1 0 0 2 1 0 1 0 1 1 0 0 0 2 2 1 1 1 0 2 2 0 1 1 1 2 0 0 1 1 1 0 2 1 1 0 2 2 0 0 0 0 0 0 0 1 0 0 0 0 2 1 1 1 1 0 1 1 2 2 0 0 1 1 1 0 0 0 2 1 1 2 1 0 2 0 0 0 1 1 2 0 0 1 1 2 1 2 1 0 0 1 0 2 2 2 2 0 1 1 0 0 2 1 1 1 0 2 0 2 0 2 0 1 0 0 2 0 1 1 0 1 1 0 0 0 1 1 0 0 0 0 1 1 0 0 1 1 0 0 1 0 0 0 0 0 0 0 0 1 0 0 0 0 0 0 1 1 2 2 1 2 1 2 0 0 0 0 2 0 2 0 1 2 0 2 0 0 0 1 0 0 1 2 1 0 2 0 0 0 2 2 0 0 0 0 0 0 1 1 2 1 1 0 0 0 1 2 1 0 0 0 0 2 2 0 2 2 1 0 0 1 1 0 0 0 0 0 0 0 0 0 0 1 1 1 0 1 1 0 2 2 2 1 1 0 0 0 1 0 0 1 1 0 0 0 0 0 0 0 0 0 1 0 2 0 1 0 1 1 1 0 0 1 1 0 1 2 1 1 1 0 0 1 0 2 1 0 1 1 2 0 2 1 0 1 0 0 0 0 0 0 0 1 1 1 1 1 0 0 1 0 0 0 2 2 0 1 2 1 1 0 2 0 1 1 2 2 0 0 0 0 0 1 1 0 0 0 1 0 0 0 0 1 2 1 1 0 1 1 0 2 2 0 0 1 1 1 1 1 1 0 1 1 2 0 0 2 0 0 0 0 0 0 0 0 1 1 0 0 1 1 1 0 0 0 0 0 2 0 2 0 1 0 0 0 0 0 0 2 2 0 0 1 0 0 0 1 0 0 1 0 1 1 0 0 0 0 1 0 2 2 1 0 0 0 0 0 0 1 1 0 1 1 0 0 2 0 0 1 0 2 2 0 2 0 0 1 0 2 2 1 1 1 1 1 1 0 0 0 0 1 1 2 0 0 0 0 2 2 0 0 0 1 2 0 0 0 2 1 1 1 1 0 1 1 1 2 0 1 1 0 2 2 2 0 0 1 1 1 0 1 2 1 1 1 0 2 0 1 1 0 0 0 0 0 1 2 0 1 1 1 0 1 0 2 0 1 0 0 0 0 1 0 1 2 1 1 2 1 2 0 0 2 2 0 0 0 0 2 1 0 0 0 0 1 0 0 0 1 1 0 1 1 1 1 0 0 1 0 1 0 1 0 0 2 0 0 0 0 1 0 1 0 0 0 1 0 0 0 0 0 1 0 0 0 0 1 0 1 0 2 0 1 0 1 0 0 0 1 1 0 0 0 0 0 0 0 0 1 0 0 1 0 0 0 1 0 0 2 2 0 2 1 2 0 0 1 0 0 2 0 1 0 1 0 1 0 1 1 1 0 2 0 1 0 0 0 0 2 0 0 1 1 0 1 0 1 0 0 1 0 1 1 0 1 1 0 0 1 1 1 0 0 0 2 1 0 0 0 0 0 0 0 0 1 0 1 1 1 1 2 1 1 2 0 0 0 1 0 0 2 2 1 1 0 0 0 0 0 0 1 1 0 0 0 0 0 1 0 0 0 1 0 1 1 0 0 0 0 0 0 0 0 1 1 1 1 1 0 0 1 0 0 1 0 0 0 1 1 0 1 0 0 1 1 0 1 1 2 2 0 1 1 1 1 1 1 0 0 0 2 1 2 2 2 0 2 1 1 0 0 0 1 1 1 1 1 0 1 1 1 1 0 0 1 1 1 2 2 2 0 2 0 2 1 1 1 0 2 0 0 0 1 1 0 1 1 2 0 0 1 1 1 0 0 0 0 0 0 1 0 0 0 0 1 1 1 0 0 2 0 0 0 0 0 0 0 1 0 1 0 1 0 2 2 0 0 2 1 0 1 0 2 2 1 1 1 0 0 0 0 1 2 0 0 2 0 0 0 2 2 2 0 0 0 0 1 0 0 2 2 0 1 0 1 0 1 1 0 1 1 1 1 2 1 1 1 1 1 1 0 1 2 1 1 0 0 0 1 0 0 0 0 1 1 0 0 2 1 1 2 0 0 2 1 1 0 0 0 1 0 1 1 0 0 2 0 1 0 0 0 0 0 0 0 1 0 0 0 0 0 1 2 0 1 0 0 0 2 0 1 1 0 0 2 0 0 0 2 0 1 0 1 1 1 1 0
191 0 0 0 0 0 0 2 1 1 1 0 0 0 0 0 0 1 1 1 1 2 0 2 2 0 0 2 2 2 2 0 2 1 1 1 1 1 0 0 2 1 0 0 0 0 0 0 0 1 0 0 0 1 1 0 0 0 0 1 1 1 2 2 0 0 2 0 2 1 0 2 2 1 1 2 1 1 1 1 1 0 0 2 2 0 0 0 0 2 0 1 0 0 0 2 1 0 0 2 0 0 0 0 2 1 2 0 2 0 0 2 0 1 0 1 0 1 0 0 2 0 1 1 0 1 1 1 1 1 0 0 0 0 0 0 0 0 0 2 1 1 0 0 1 1 1 0 0 0 0 1 1 0 0 0 0 2 1 0 0 1 1 1 1 1 1 1 1 1 0 0 1 1 2 0 1 0 0 0 0 1 1 2 0 1 2 2 0 0 2 2 0 0 0 1 1 0 0 0 0 1 1 1 1 0 1 0 1 0 1 1 1 0 0 2 2 0 2 1 2 0 0 0 1 0 0 1 0 0 0 0 0 0 2 0 0 1 2 1 0 1 1 2 2 0 0 0 0 0 0 0 0 0 0 0 1 2 0 0 1 1 0 0 0 0 1 0 1 0 1 2 0 1 1 1 0 1 2 1 1 0 0 0 2 0 0 1 0 1 0 1 1 2 2 1 1 0 0 1 1 0 2 1 0 1 0 1 1 1 1 2 0 0 1 0 2 0 0 0 1 2 1 2 2 0 2 0 0 0 2 2 0 0 0 0 0 2 0 2 1 1 0 0 0 0 0 0 1 1 1 0 0 1 1 1 2 0 0 0 0 0 0 0 0 0 0 2 2 0 0 2 1 1 0 0 0 0 0 0 1 0 0 0 1 0 0 0 0 1 1 1 0 0 1 1 0 1 0 0 0 0 0 1 1 0 2 1 0 0 0 0 0 0 1 0 0 0 1 0 0 0 0 1 1 2 2 0 1 0 0 1 1 1 0 0 0 0 0 1 0 1 0 0 1 1 1 0 2 1 0 1 0 2 2 1 1 1 1 1 1 0 0 0 0 1 1 2 0 1 1 1 2 2 1 0 1 0 1 1 0 0 2 1 1 1 1 0 1 1 1 2 0 1 2 0 1 1 1 1 1 1 2 0 0 0 2 1 0 1 0 0 0 0 0 0 1 0 0 1 1 1 1 2 0 0 0 0 0 2 0 0 0 0 0 1 0 0 0 0 1 1 1 0 2 0 0 2 2 0 0 0 0 0 2 2 0 2 1 1 0 0 0 0 0 0 0 1 0 1 1 2 0 0 0 0 0 1 1 2 0 0 0 0 1 0 1 1 1 1 0 0 0 0 0 0 0 0 0 1 1 2 0 0 0 2 2 2 0 1 1 0 0 1 1 1 0 1 0 0 1 0 0 0 0 2 0 1 0 0 0 0 0 2 1 0 2 0 2 0 0 1 0 1 1 0 1 0 2 0 1 2 1 1 2 0 2 1 0 1 1 0 1 0 0 1 0 1 0 0 1 0 0 1 1 0 0 2 1 1 2 0 0 0 0 1 1 1 1 2 2 0 2 0 0 0 0 0 0 1 0 1 0 0 1 1 2 2 2 0 1 0 0 0 1 1 0 1 1 0 0 0 1 0 1 1 1 0 0 0 1 0 1 0 0 1 1 0 0 1 1 0 1 1 1 1 0 1 0 0 0 0 1 0 0 1 0 0 1 1 0 0 2 0 1 0 0 0 2 2 0 0 0 1 1 0 1 2 0 0 0 1 0 0 2 2 1 2 1 2 1 1 0 1 1 1 0 1 1 0 0 0 0 1 2 1 1 0 0 1 0 0 0 0 0 0 2 0 2 0 2 1 0 2 1 0 0 1 1 0 1 1 1 1 1 0 0 0 0 0 1 0 1 0 1 1 1 0 1 1 0 0 0 0 2 0 0 0 0 0 2 0 0 0 0 0 1 0 2 1 1 0 2 0 0 2 0 1 1 2 2 2 0 0 0 0 0 0 1 0 1 0 1 1 2 2 2 0 0 0 0 2 1 1 2 1 0 1 0 2 0 0 0 0 1 0 1 0 1 0 0 1 2 2 0 0 0 1 0 1 0 2 1 2 1 1 0 2 0 0 0 1 2 0 0 0 1 1 1 0 1 0 2 0 0 0 0 2 0 1 1 0 0 0 0 0 0 0 1 1 0 1 0 0 0 1 0 0 0 0 0 0 0 1 0 0 2 0 1 2 1 1 0 1 0 0 1 0 1 0 0 0
192 0 0 1 1 1 1 1 0 0 0 2 1 2 0 2 1 1 1 1 2 2 0 1 1 0 1 2 2 2 2 0 0 0 2 0 2 1 0 0 1 1 0 1 0 0 0 0 0 0 0 0 1 1 1 0 0 0 1 1 1 2 2 2 0 0 0 0 2 2 1 2 2 2 2 2 0 2 2 0 2 0 1 0 1 0 0 0 0 1 0 0 1 0 0 1 0 2 2 2 2 0 0 0 0 0 2 1 1 1 0 2 1 1 1 1 1 0 1 0 1 0 2 2 0 1 1 1 2 1 0 0 0 0 0 0 1 0 0 1 1 2 1 0 0 0 0 0 1 0 1 0 0 0 0 0 0 0 1 0 0 1 0 1 2 2 2 1 2 2 0 2 2 0 0 0 2 1 0 1 0 0 1 1 0 1 1 0 0 0 0 0 1 1 0 1 2 0 0 0 0 0 0 1 2 0 1 0 1 0 2 1 2 0 0 1 1 2 2 0 2 2 0 0 0 0 0 2 2 0 0 0 0 0 2 0 0 1 1 1 0 1 1 2 2 0 0 0 1 1 1 1 0 0 0 0 0 1 0 0 1 1 0 0 0 0 0 0 2 1 1 0 2 2 1 0 0 0 2 0 0 0 1 1 2 1 1 2 0 2 0 0 0 1 2 0 1 1 0 0 0 0 1 0 0 0 0 0 0 0 0 0 0 1 1 0 0 0 2 2 0 2 1 0 2 0 2 2 1 0 1 1 0 0 0 0 0 1 1 0 0 0 2 0 0 1 0 1 2 1 1 1 0 0 0 0 0 0 0 2 2 2 1 0 1 0 0 1 2 0 0 2 0 0 0 0 0 1 0 1 2 1 0 1 0 1 1 2 2 0 0 0 2 0 2 0 0 1 1 1 0 1 1 0 0 0 1 0 0 0 0 0 0 1 1 0 0 1 0 0 1 1 0 2 0 0 0 0 0 0 1 0 0 0 1 1 0 1 0 0 1 1 0 0 1 1 1 0 2 1 0 1 0 1 0 0 0 2 1 1 1 0 0 0 0 1 1 2 0 0 0 0 2 2 1 1 1 1 2 0 1 0 1 0 2 0 0 2 0 0 2 2 0 2 1 0 1 1 1 2 1 2 1 1 0 0 2 1 0 1 0 0 0 1 1 0 0 0 0 0 0 2 1 2 0 1 0 0 0 2 0 0 2 1 1 1 2 0 1 2 0 0 1 1 2 0 0 1 1 2 1 2 0 2 1 0 0 0 1 0 0 1 0 0 0 0 0 1 2 0 1 1 1 0 0 0 1 1 1 2 0 0 0 0 1 0 1 0 0 0 1 0 1 0 1 0 1 1 0 1 1 2 1 0 1 2 1 0 0 0 2 0 0 0 2 0 0 0 0 0 1 0 0 0 0 0 2 2 0 0 2 0 0 1 0 0 1 0 1 1 0 1 0 1 0 0 1 0 1 0 0 1 1 1 0 1 2 0 2 0 0 0 2 1 1 1 2 1 0 1 0 1 1 0 0 0 1 0 0 0 0 1 0 2 1 1 1 2 2 2 2 0 0 0 0 0 0 0 0 1 0 1 0 0 2 1 1 1 1 0 0 0 0 0 0 0 0 0 0 0 0 0 0 0 1 0 0 0 0 0 0 0 0 0 0 0 1 0 1 1 0 1 0 0 0 1 0 0 0 0 0 0 1 1 0 0 0 0 2 1 0 1 2 1 0 0 1 0 2 2 0 0 0 0 0 2 1 1 1 1 1 1 0 0 1 2 1 1 1 2 0 2 1 2 2 1 0 2 0 2 2 2 0 1 1 1 0 0 0 2 0 0 1 1 1 0 2 0 1 0 0 1 1 2 0 0 0 0 2 0 1 1 2 1 1 1 0 2 0 0 2 0 0 0 1 1 0 0 0 0 0 2 0 1 1 0 1 1 0 0 2 0 0 0 0 0 0 0 1 2 0 0 1 1 0 1 0 0 2 1 1 1 0 0 0 0 1 0 0 1 1 0 0 0 1 1 1 0 0 0 0 1 0 1 1 1 0 2 1 1 0 2 0 1 1 0 2 1 2 1 0 2 2 2 1 0 0 1 2 0 1 0 0 1 0 0 0 1 0 0 1 0 2 0 0 0 0 0 0 0 1 1 2 0 0 0 0 2 0 0 1 0 1 0 1 1 2 0 1 1 1 0 0 0 0 2 0 0 1 0 0 0 0 1 0 0 0 0 0 0 0 0 0 1 0 0 1 0 1 0 1 0
193 0 0 0 1 1 1 2 0 2 2 0 0 2 0 2 1 1 1 2 2 2 0 2 2 0 1 1 1 2 1 1 1 1 2 1 1 0 1 0 1 1 0 0 0 0 0 0 0 0 0 0 0 0 2 2 0 0 0 0 0 0 1 1 0 0 1 0 2 1 0 1 2 0 1 2 1 0 2 0 0 0 0 1 1 0 0 1 1 2 0 1 1 1 0 0 0 1 0 0 0 1 0 1 1 2 2 1 1 1 0 2 0 0 0 0 0 0 0 0 0 2 2 2 0 1 1 1 1 1 1 1 0 0 1 1 1 0 0 0 2 0 0 0 1 0 0 0 0 0 0 2 0 0 0 0 1 0 0 0 1 2 2 2 1 2 1 0 1 2 1 0 0 2 2 0 1 1 0 1 0 1 1 1 0 1 1 1 0 0 0 1 1 1 1 2 1 0 0 0 0 0 0 0 2 2 2 2 0 0 0 2 1 0 0 0 0 1 2 1 2 1 0 1 1 1 1 1 0 0 0 0 1 1 1 0 1 1 1 1 0 1 2 1 2 1 1 0 0 0 0 0 1 0 0 0 1 1 0 0 0 0 0 0 0 0 0 0 0 0 0 2 2 2 0 0 1 2 2 2 2 0 1 1 1 0 1 1 0 2 0 0 0 2 2 0 1 2 0 1 1 0 2 2 2 0 0 0 1 1 0 1 0 0 1 0 0 0 0 0 1 1 1 2 1 0 1 1 0 1 2 2 0 0 0 0 0 1 1 1 0 1 0 0 1 0 0 1 2 1 1 1 1 0 1 1 1 1 0 0 1 0 2 0 2 1 1 0 1 1 1 1 1 0 0 0 0 1 1 1 1 1 0 0 0 1 1 0 0 1 0 0 2 0 2 0 2 1 0 0 0 0 1 1 1 0 0 1 0 0 0 0 0 0 0 0 0 0 1 0 0 0 0 0 0 2 1 0 0 0 0 0 0 0 1 1 0 1 0 0 2 0 0 0 1 1 1 0 1 0 0 0 0 2 2 0 2 1 1 0 1 0 0 0 0 0 0 2 0 0 1 1 1 1 0 1 0 0 2 1 1 1 2 2 1 1 0 1 0 1 0 2 1 1 1 1 1 2 2 1 0 2 1 1 0 0 2 0 0 1 0 0 0 0 0 0 1 0 0 1 1 0 0 1 0 1 0 1 1 1 1 1 2 2 1 0 2 0 1 0 2 2 2 2 2 1 0 2 2 0 0 0 0 2 0 0 0 1 0 0 0 0 0 0 0 0 0 1 1 0 1 1 2 0 0 1 2 1 1 2 0 0 1 0 1 1 2 2 2 2 1 0 1 0 0 0 0 0 0 0 0 2 1 0 0 2 1 0 1 0 1 0 0 1 1 1 0 0 0 0 1 0 0 0 1 1 1 2 0 0 1 0 0 1 1 1 2 1 2 0 0 1 1 1 1 0 1 0 2 0 0 2 1 0 2 0 2 1 1 1 0 0 2 0 1 1 1 1 1 0 1 1 0 0 1 0 1 2 0 0 2 0 0 0 0 0 1 1 0 1 1 0 0 0 1 0 0 0 0 0 0 0 1 1 1 1 1 0 1 0 0 0 0 0 0 1 0 0 0 0 0 0 2 0 2 0 0 0 0 0 0 0 0 0 0 0 1 0 1 0 0 1 0 0 0 0 0 0 2 1 0 1 1 0 0 1 0 0 2 1 0 1 0 0 1 1 1 1 1 1 0 1 0 0 0 1 0 2 0 0 0 0 2 2 2 1 0 2 0 2 0 0 1 2 1 1 0 1 0 1 1 1 0 2 1 1 1 0 0 0 0 0 2 1 2 0 1 1 2 0 2 2 0 1 0 0 0 2 1 0 0 0 1 0 0 1 0 0 2 0 1 0 0 0 0 0 0 0 0 0 0 2 0 0 2 0 0 0 0 0 1 0 1 0 1 0 1 0 1 1 0 0 1 1 0 1 0 1 2 2 1 1 0 0 0 0 0 1 1 0 0 1 1 1 2 1 2 0 0 0 1 2 1 0 2 1 0 2 0 2 0 0 0 1 1 1 2 1 1 1 0 1 2 1 0 1 2 1 0 0 0 2 0 2 0 0 1 0 1 0 0 0 0 0 0 0 0 1 1 0 2 0 2 0 0 0 0 1 1 1 1 0 0 0 1 1 1 0 2 1 0 1 0 0 0 0 0 1 1 0 0 0 0 1 0 0 0 0 0 2 0 0 0 2 0 0 0 1 1 1 1 1
194 0 0 0 1 0 0 2 0 1 1 1 1 1 0 1 1 2 0 1 1 1 0 2 2 0 1 1 2 1 1 2 1 1 1 1 1 0 0 0 2 1 0 0 0 0 0 0 0 0 0 0 0 0 1 1 0 0 0 1 1 2 2 2 0 0 0 0 1 1 0 1 2 1 2 2 0 2 2 2 0 0 1 1 2 0 0 1 1 2 1 1 0 0 1 1 0 1 1 2 1 0 1 1 1 1 2 0 2 0 0 2 0 0 2 2 2 0 1 0 1 0 1 1 0 1 1 0 0 0 0 0 0 0 1 1 1 0 0 0 0 2 0 0 1 1 1 0 0 0 0 0 0 1 0 0 0 2 0 0 0 1 1 2 0 1 0 1 0 2 1 1 1 1 1 0 2 1 0 0 1 1 2 2 0 2 2 1 0 0 0 2 0 1 2 1 1 1 0 0 0 0 0 0 2 2 2 1 0 0 1 0 2 0 1 0 1 1 1 0 2 1 1 0 0 1 1 2 0 2 1 1 2 2 1 1 0 2 2 0 0 1 2 2 2 0 0 0 0 0 0 0 1 0 0 1 1 1 0 0 1 1 0 1 0 0 1 0 1 0 0 1 1 2 0 1 0 1 2 0 0 0 0 1 2 0 0 1 0 1 0 1 0 1 2 0 1 1 0 0 1 0 2 2 1 0 1 0 1 1 0 1 0 0 1 0 1 0 0 0 1 2 1 0 1 0 1 1 1 0 2 2 1 1 1 0 1 1 1 2 2 1 0 0 1 0 0 0 0 0 0 0 1 1 0 2 2 0 0 2 2 2 0 0 0 0 1 0 0 2 2 0 0 0 0 0 0 1 0 0 1 2 0 1 1 0 0 0 0 1 0 0 1 1 2 0 1 2 0 0 0 0 1 1 1 0 0 0 0 0 0 0 0 0 1 0 1 0 1 0 0 1 2 0 1 2 0 0 1 0 0 0 0 1 1 0 0 0 0 1 1 0 0 0 1 2 2 0 1 0 0 1 0 2 2 2 0 1 1 1 0 0 2 2 0 2 2 1 0 0 1 1 1 1 2 0 1 0 2 0 2 1 2 2 1 2 0 1 1 0 1 2 0 2 2 0 2 2 2 2 0 2 2 0 1 1 2 0 0 2 0 0 0 0 0 0 0 0 0 2 2 0 2 2 0 1 1 0 1 2 0 0 2 1 0 0 1 0 1 1 1 0 1 1 1 0 0 2 2 0 0 0 0 2 0 0 0 0 0 0 0 0 0 0 0 0 1 0 0 0 2 2 0 0 0 0 1 1 1 2 0 0 0 0 1 1 2 0 0 0 0 0 1 0 0 0 0 0 0 0 0 2 0 1 0 2 1 1 0 1 0 0 0 0 1 0 0 1 0 0 0 0 0 0 0 1 1 2 0 0 1 0 0 2 2 0 2 1 2 0 1 0 0 1 1 0 1 0 0 0 1 1 2 0 1 0 2 0 1 1 1 0 1 0 2 2 1 2 0 1 0 1 1 1 1 0 0 0 1 1 0 1 1 1 1 2 0 1 1 2 2 0 0 1 1 0 0 0 0 1 1 0 0 0 1 2 0 1 2 0 0 0 0 0 1 0 1 0 0 0 0 0 1 0 1 2 2 0 1 0 2 1 0 0 0 1 1 0 1 2 0 2 0 0 0 1 0 0 1 0 0 1 0 1 0 1 0 0 2 0 1 2 1 1 0 1 1 1 1 1 0 1 0 0 0 0 0 0 2 2 2 2 1 1 2 1 1 2 0 2 0 0 1 2 2 1 0 1 0 1 1 1 0 2 1 0 1 1 1 2 0 0 1 1 1 0 1 1 2 1 1 2 0 2 0 0 0 2 0 0 1 0 2 1 0 1 1 1 0 0 0 0 0 0 1 0 0 0 1 0 0 0 0 1 1 0 1 0 0 0 1 0 1 0 1 0 2 0 2 1 1 0 2 0 0 1 0 1 2 2 2 2 0 0 0 0 0 0 0 1 2 0 0 0 2 2 2 0 0 0 0 2 0 1 2 1 0 1 0 2 0 1 1 0 2 2 1 2 2 1 0 2 2 1 0 0 1 1 0 0 0 1 0 1 0 1 0 0 0 0 0 0 2 2 2 0 0 0 0 1 1 0 0 1 1 0 2 1 1 1 1 0 0 0 0 0 0 0 2 1 0 0 0 0 0 1 0 0 2 0 0 0 0 2 0 0 1 0 0 2 0 0 0 1 0 0 0 0 1 2 0 2
195 1 1 0 0 0 0 2 0 0 0 0 0 1 0 1 0 1 0 1 1 1 1 2 2 0 2 2 2 2 2 0 1 0 2 1 2 1 0 0 1 0 1 1 0 1 1 0 0 0 1 0 1 0 1 0 1 0 0 1 0 0 0 0 0 0 1 0 0 0 0 2 2 0 2 2 0 2 2 1 0 0 0 2 2 0 0 0 0 2 0 0 1 0 1 1 0 1 0 1 0 0 1 1 0 0 2 0 2 0 0 2 1 1 1 1 1 1 1 0 1 0 2 2 0 2 2 1 2 2 0 0 0 0 0 0 0 0 1 0 1 2 1 0 0 1 0 0 1 1 0 1 0 1 0 0 0 1 0 1 1 1 1 2 0 1 2 1 1 1 0 1 1 1 0 0 1 0 0 1 0 1 1 2 0 1 2 1 1 0 2 0 0 0 1 2 0 0 0 0 0 0 0 1 2 1 1 0 1 0 1 0 0 0 0 0 0 1 2 1 2 1 0 0 1 1 0 1 0 1 0 0 1 1 2 0 0 1 1 1 0 1 2 1 1 0 0 0 0 0 0 0 1 0 0 0 0 1 1 1 0 1 0 0 0 0 0 1 1 0 1 1 1 2 0 1 0 1 2 0 0 0 1 1 1 0 0 0 0 1 0 1 2 2 2 0 0 1 0 1 0 0 2 2 1 0 1 1 1 1 1 0 0 0 1 0 0 0 1 1 0 1 1 2 0 0 0 2 0 0 2 1 1 1 0 0 0 2 0 2 1 1 0 0 0 0 1 0 1 1 1 0 0 1 0 1 1 0 1 1 2 2 2 0 2 0 1 1 1 1 1 1 1 1 0 0 0 0 2 0 0 2 0 1 2 0 1 0 0 1 1 2 1 0 1 1 1 1 0 0 0 0 1 0 0 0 1 0 0 0 0 0 1 0 1 1 1 0 0 0 0 1 0 0 0 2 1 0 0 0 0 1 0 0 0 0 0 1 0 0 1 1 0 0 0 2 2 0 2 1 0 0 0 2 2 2 0 1 0 1 1 0 1 2 0 2 1 2 0 0 0 1 2 1 1 1 2 1 2 2 0 0 2 1 2 1 0 0 2 0 2 2 0 2 0 0 1 1 1 2 1 2 2 0 0 0 2 1 0 1 0 1 0 2 2 0 0 1 0 2 2 0 0 2 1 1 1 0 1 1 1 0 2 2 0 0 0 0 1 0 2 2 1 1 2 1 1 1 1 1 0 0 0 2 1 1 0 0 0 0 0 0 1 0 0 2 1 0 0 0 0 1 1 0 0 0 1 2 2 1 0 0 1 0 0 1 1 0 0 0 0 0 2 0 0 0 0 2 0 2 2 1 0 0 1 2 1 1 0 2 0 0 0 1 0 1 0 1 0 1 1 1 0 1 0 0 0 1 0 0 0 0 1 1 2 0 1 1 2 0 0 1 0 0 1 0 1 0 2 0 1 0 1 0 2 0 2 0 1 0 0 0 1 1 1 1 0 1 1 0 0 0 0 0 0 0 0 0 1 1 0 1 0 1 1 1 0 1 0 2 2 0 0 0 2 0 0 0 0 1 0 1 2 1 1 2 2 1 1 1 2 1 0 1 1 0 0 2 2 0 0 0 0 0 1 0 0 0 0 0 1 0 0 1 0 1 1 0 0 1 0 1 0 0 0 1 0 1 0 0 0 0 1 0 0 1 1 0 1 0 0 1 2 1 0 0 0 0 1 1 0 0 0 1 1 1 1 1 1 1 1 1 1 1 1 2 1 1 0 2 0 1 2 2 1 0 0 2 0 1 1 1 0 2 1 0 0 0 2 2 0 0 2 2 2 0 2 0 1 0 0 0 2 2 0 0 0 1 0 1 0 0 2 1 1 0 0 0 1 0 1 0 0 0 0 0 0 0 1 0 0 1 0 0 1 1 1 1 0 0 1 0 0 0 0 1 0 0 1 1 0 0 1 0 0 2 0 1 2 2 2 2 1 0 0 0 0 0 0 1 2 0 1 0 2 2 2 0 0 0 0 1 1 1 1 1 0 1 0 2 0 1 0 0 2 1 0 1 2 2 0 2 2 2 2 0 1 2 1 1 1 2 1 2 1 1 0 2 0 0 0 0 2 0 0 1 0 1 0 1 2 0 2 0 0 0 0 2 1 1 0 1 0 0 0 0 0 0 0 0 0 0 1 1 1 0 0 2 0 1 0 0 0 0 0 0 0 1 0 2 0 0 0 2 0 0 0 0 0 0 1 1
196 0 0 1 0 0 0 2 1 0 1 0 0 0 0 0 0 1 0 1 1 1 1 1 1 1 1 2 2 2 2 0 2 1 0 1 1 1 0 1 0 0 0 1 0 1 1 0 0 2 2 0 0 0 2 0 0 0 0 0 2 2 2 2 0 0 2 1 1 0 0 2 2 0 2 2 0 2 2 1 1 0 0 1 1 0 0 0 0 2 0 0 2 1 0 2 1 1 0 0 0 1 1 1 1 1 2 1 1 1 0 1 0 1 0 1 0 0 1 0 1 0 2 2 1 1 1 0 0 0 0 0 0 0 0 0 0 0 1 0 2 0 0 0 1 1 1 0 0 0 0 0 0 0 0 0 1 0 1 0 0 1 1 2 1 1 1 1 0 1 0 1 0 2 1 0 1 0 0 0 0 0 1 2 0 1 2 1 1 0 2 0 1 0 2 2 2 0 0 0 0 1 0 2 2 0 0 0 2 0 2 0 2 0 0 1 0 1 1 0 0 0 0 0 0 0 0 1 1 1 0 0 1 1 0 1 0 2 2 0 0 0 2 2 2 0 0 0 1 0 0 0 2 0 0 1 2 2 0 0 1 1 0 2 0 0 0 0 0 0 0 2 0 0 0 1 0 2 1 1 1 1 0 0 2 2 0 2 0 2 0 0 0 2 2 0 2 1 0 0 0 0 1 0 0 1 1 0 2 2 0 2 0 1 2 1 0 0 0 0 1 1 1 0 0 0 0 2 2 1 2 1 0 1 0 0 0 1 1 1 1 1 0 0 0 0 0 0 2 1 1 1 0 0 1 0 1 0 0 1 1 1 2 0 2 1 0 1 2 0 0 2 0 0 0 0 0 1 0 0 1 2 0 0 1 0 0 1 1 1 0 0 1 0 2 0 0 1 0 0 0 0 0 1 1 0 1 1 0 0 0 0 0 0 0 1 0 0 0 1 0 1 0 1 1 1 0 1 2 0 1 1 0 0 0 0 0 0 0 2 2 1 0 0 1 1 1 0 2 0 0 1 0 2 2 1 1 2 2 1 1 0 0 0 0 0 0 1 0 0 2 2 0 0 1 0 1 0 1 1 0 0 1 1 2 1 0 0 1 1 1 2 1 1 2 0 2 1 1 1 1 2 2 0 0 0 2 1 1 0 0 2 0 0 1 1 0 0 0 2 2 0 0 0 0 0 0 0 1 1 1 0 1 0 0 0 0 0 2 0 2 2 0 0 0 0 1 0 0 2 1 1 0 2 1 0 1 0 0 1 1 0 0 2 2 0 2 0 0 0 0 0 1 0 0 0 1 0 0 2 0 0 0 0 1 0 1 2 1 1 0 0 0 0 1 0 0 0 0 0 0 2 1 1 0 0 2 0 0 1 0 0 0 0 1 0 0 0 0 0 1 0 0 0 0 1 1 1 0 0 0 0 1 1 2 1 1 1 2 0 0 1 0 1 0 0 1 0 2 0 0 1 2 0 2 0 1 1 0 0 0 0 2 0 2 2 1 0 1 1 0 2 0 1 1 1 1 1 0 1 1 0 1 1 1 2 0 2 0 0 2 1 0 1 0 0 0 0 0 2 1 1 0 0 2 0 0 2 2 1 1 1 0 0 0 1 1 1 1 0 0 0 0 0 1 0 1 0 0 0 1 0 0 0 0 0 0 0 1 1 0 1 0 0 1 0 1 1 0 0 0 0 0 0 0 0 0 0 1 0 0 1 1 0 0 1 1 0 1 0 0 0 0 1 0 0 1 2 0 0 1 1 0 0 0 1 0 1 1 2 0 2 1 2 1 1 0 0 0 1 0 1 0 2 0 0 0 0 0 2 0 0 2 1 2 0 1 0 1 0 1 1 2 2 0 0 0 2 1 0 1 1 2 1 0 0 0 1 1 1 0 0 0 0 0 0 0 0 0 0 0 2 0 0 1 0 1 0 1 2 0 0 1 1 1 1 0 0 1 1 0 0 1 1 0 2 0 1 1 1 1 1 1 0 0 0 0 2 0 0 1 0 2 0 1 1 1 0 0 0 0 2 1 1 1 0 0 1 1 0 0 1 1 0 2 2 0 1 1 1 0 1 2 1 0 0 1 1 0 1 0 2 0 2 0 0 0 0 0 0 0 0 1 1 1 0 0 1 1 0 2 0 0 0 1 0 2 1 0 0 1 1 0 0 1 2 1 0 0 0 1 0 0 0 0 0 0 0 1 0 0 0 0 2 0 0 2 0 0 0 0 0 0 0 0 0 0 0 0 0 1 0
197 1 0 0 1 0 0 1 0 1 1 0 1 2 0 1 0 2 2 1 1 1 2 2 2 0 0 1 2 1 1 1 1 0 1 1 1 1 0 0 2 2 1 0 0 1 1 1 0 0 1 1 0 2 0 2 0 0 0 0 0 0 0 0 0 0 2 1 1 0 0 0 1 0 1 1 1 0 2 0 0 0 1 1 2 0 0 0 0 2 0 0 0 0 0 1 0 2 2 2 2 0 0 0 1 0 2 2 0 2 0 1 2 2 2 2 2 0 0 0 2 0 2 2 0 2 2 1 2 2 0 0 1 0 0 0 1 0 0 1 0 2 0 0 0 0 0 0 1 1 0 0 0 0 0 0 0 0 1 0 0 1 1 2 0 2 0 0 0 2 1 2 1 1 1 0 0 0 0 0 0 0 1 2 0 1 2 0 0 0 1 0 0 1 2 1 1 0 0 0 0 0 1 2 2 0 0 0 0 0 0 2 2 0 0 0 0 0 1 1 1 0 0 0 0 0 0 0 0 0 0 0 0 0 1 0 1 2 2 0 0 0 2 2 2 0 0 0 0 0 0 0 0 1 1 0 0 2 0 0 0 0 0 2 0 0 1 1 2 0 0 0 0 0 0 1 0 2 1 0 1 1 1 1 2 0 2 2 0 2 0 0 0 2 2 0 2 1 0 1 1 0 1 0 0 0 0 0 0 0 0 1 0 0 1 0 0 0 1 1 1 2 2 1 0 0 0 1 1 0 1 2 1 1 0 0 0 2 0 1 2 2 2 0 0 0 0 0 2 0 1 1 1 0 1 0 0 0 0 1 1 1 2 0 2 0 0 1 2 0 0 2 2 2 0 0 0 0 0 0 2 0 0 1 0 0 0 0 0 1 0 0 2 0 2 0 1 1 1 1 0 2 1 1 2 1 0 1 1 1 1 1 0 0 0 0 0 0 0 0 0 1 0 0 1 2 1 0 1 0 1 1 0 1 1 0 0 1 0 0 2 0 0 1 1 1 1 0 1 0 0 0 0 1 1 1 0 1 0 1 1 0 0 0 0 0 0 2 0 0 0 0 1 1 1 1 0 0 2 1 0 0 1 1 2 1 0 0 1 1 0 1 0 1 2 1 1 1 1 2 1 2 1 1 0 0 1 1 0 1 0 0 0 2 2 0 0 0 0 1 1 1 2 2 1 0 0 1 0 2 0 2 2 2 2 0 0 0 1 1 0 0 1 0 1 0 0 0 0 2 1 1 0 2 1 0 1 0 0 1 1 0 0 1 1 0 2 0 1 0 1 1 1 0 0 0 1 2 2 1 1 1 0 0 1 0 1 1 0 0 0 0 1 0 0 0 0 0 0 2 2 2 0 1 0 2 0 2 0 1 0 0 0 0 1 0 0 0 0 0 1 0 1 1 0 0 1 2 0 0 1 0 0 2 2 0 2 0 2 0 0 1 0 2 0 0 2 0 1 0 0 1 0 0 2 0 1 0 0 0 0 0 1 0 1 2 0 0 1 0 1 0 0 0 1 0 1 1 1 1 1 2 0 2 0 0 2 2 0 0 0 2 0 0 0 0 0 1 0 1 0 1 0 0 2 0 2 1 1 0 0 0 1 1 1 1 0 2 2 0 0 0 1 0 0 1 1 0 2 0 1 1 1 0 0 1 1 0 1 1 1 0 0 0 1 1 1 1 0 0 0 0 0 0 0 1 0 0 1 1 0 0 1 0 0 1 1 1 1 1 0 0 1 0 0 0 1 0 1 1 2 2 0 0 0 2 1 0 0 2 0 2 2 2 1 0 0 0 0 1 0 0 0 1 2 2 1 0 1 1 0 0 1 2 2 0 2 0 2 1 1 2 1 2 0 0 0 2 0 0 0 0 1 1 0 0 0 0 0 0 0 0 1 0 1 1 1 0 0 0 1 1 0 0 2 0 0 2 0 0 1 0 0 0 0 0 1 1 1 2 0 0 1 1 0 0 0 2 2 2 0 1 0 0 0 0 0 2 0 0 2 0 0 0 1 1 1 0 0 0 0 1 0 2 0 0 0 0 0 2 0 0 0 0 1 0 1 1 2 1 0 2 1 1 0 0 1 1 1 0 0 2 0 1 1 1 1 2 0 0 0 0 1 1 1 0 0 0 0 0 1 0 1 0 1 0 1 2 0 0 2 0 0 0 0 1 0 0 2 2 0 2 0 0 0 2 0 2 0 0 0 0 0 2 0 0 0 1 0 1 0 0 1 1 0 0 0 0 1 0 0 0
198 1 0 0 1 0 0 1 1 0 1 0 0 1 0 1 0 1 1 0 0 2 0 2 2 0 1 2 2 2 2 0 1 1 1 1 2 0 0 0 1 1 2 2 0 1 1 0 0 1 0 0 0 0 2 0 0 0 1 0 1 2 1 1 1 1 0 0 2 1 0 1 2 0 1 2 1 1 2 0 1 0 0 2 2 0 0 1 1 2 1 1 0 0 1 1 0 2 0 2 0 0 1 1 1 1 1 0 1 1 0 1 0 2 0 2 0 0 1 0 1 0 1 1 0 1 1 1 2 2 1 1 0 0 0 0 0 0 1 0 0 2 0 0 0 1 0 0 0 0 0 0 0 2 0 0 0 0 1 0 1 1 1 2 0 1 0 2 0 1 1 0 1 1 0 0 1 0 0 0 0 0 0 2 2 2 0 1 0 0 0 1 0 1 1 1 1 0 0 0 0 0 0 1 2 1 1 0 1 0 2 0 2 0 0 0 0 1 0 0 0 0 0 0 0 0 0 1 0 1 1 1 0 1 2 1 0 1 2 1 0 0 2 2 2 0 0 0 0 0 0 0 1 1 1 0 0 2 1 1 1 2 0 1 0 0 0 0 0 0 0 2 0 0 1 0 1 2 1 1 1 1 1 1 2 0 1 0 0 1 0 1 1 1 2 0 2 0 0 1 1 0 2 1 0 1 0 0 1 1 0 1 0 0 2 1 0 0 0 0 0 2 1 2 1 0 1 2 0 0 2 1 1 0 0 0 0 2 0 1 2 0 1 1 0 0 0 0 2 2 2 0 0 0 2 0 0 0 0 1 0 0 1 0 1 0 0 1 2 0 0 2 0 0 0 0 0 0 0 0 0 1 0 1 0 1 1 0 0 0 0 0 1 0 2 0 0 0 2 2 0 2 0 2 2 0 0 0 0 0 0 0 0 0 0 0 0 0 0 0 1 0 0 0 1 2 1 0 0 0 0 0 0 0 1 1 0 1 0 0 2 0 0 0 0 1 2 1 2 2 0 0 0 2 2 1 1 2 2 1 1 0 0 0 0 1 1 1 0 0 1 1 1 1 0 0 2 0 2 0 1 0 0 0 2 1 0 0 1 1 1 2 0 2 1 0 1 0 0 2 1 2 1 1 0 1 2 1 0 1 0 0 0 1 1 0 0 2 0 2 2 0 0 2 0 2 0 2 0 2 0 2 2 1 0 2 1 0 2 1 1 1 1 0 1 0 0 1 1 1 0 0 0 2 1 1 0 1 0 1 0 0 1 0 0 2 2 0 1 0 1 0 2 0 0 0 1 1 1 1 0 0 0 0 2 0 2 1 0 0 0 0 2 0 0 0 1 0 0 1 1 2 0 1 0 2 1 0 0 1 1 0 0 1 0 0 1 0 0 0 0 0 1 1 0 0 1 1 0 0 1 0 0 2 1 1 2 0 2 0 1 1 0 1 1 0 2 0 2 0 0 1 2 0 2 0 2 0 1 0 0 0 0 1 1 1 0 1 0 1 0 1 0 0 1 0 0 0 1 1 0 2 0 0 0 0 1 1 0 0 2 1 1 0 0 0 0 1 0 1 0 1 1 0 1 2 0 2 2 0 1 0 0 0 0 1 1 1 0 1 0 0 1 0 1 1 1 0 0 0 0 0 0 0 0 1 1 0 2 2 0 2 0 0 1 0 1 2 1 1 1 1 0 0 0 2 1 0 0 0 0 1 2 1 0 0 0 2 0 0 0 0 1 0 0 1 1 2 0 0 1 1 0 0 2 0 0 2 2 2 0 2 2 2 2 0 0 1 0 2 2 2 0 2 1 1 0 0 1 2 0 0 1 1 1 0 2 2 2 0 0 2 1 2 0 0 0 1 0 0 1 0 0 0 0 0 0 1 0 1 0 1 0 0 0 0 0 0 0 1 1 0 0 0 2 0 0 0 1 1 0 0 1 0 1 0 1 0 1 1 0 0 0 2 0 1 0 1 2 2 2 2 1 0 0 1 0 2 0 0 2 0 0 0 2 2 2 0 0 0 0 1 0 2 1 0 1 1 0 1 1 1 0 1 1 1 2 1 2 1 1 1 1 0 0 1 2 0 1 0 1 1 0 1 0 0 0 1 1 1 0 1 2 0 1 2 0 0 1 1 0 1 1 0 1 0 1 2 0 0 1 0 0 1 1 1 2 0 1 1 0 0 0 0 0 1 0 1 1 0 0 0 0 2 0 1 2 0 0 2 1 1 0 2 0 0 0 0 1 0 0 1
199 1 0 1 1 0 0 1 0 1 1 1 0 1 0 1 1 1 1 2 2 1 1 2 2 0 1 1 1 2 0 1 1 0 2 0 2 2 0 0 0 0 0 0 0 0 0 0 0 1 1 0 0 1 1 0 0 0 0 0 1 1 0 1 0 0 0 2 1 1 1 1 2 0 0 2 2 0 2 0 0 0 0 2 2 0 0 0 0 2 0 2 1 1 1 1 0 1 1 1 1 0 1 1 1 0 2 0 2 0 0 2 1 2 1 2 1 0 0 0 2 0 1 1 1 0 0 0 1 1 0 0 0 0 1 0 0 1 0 1 0 2 0 0 2 2 0 0 2 1 1 1 0 1 0 0 1 2 0 0 1 1 1 2 1 1 0 0 0 1 0 1 2 0 2 0 0 2 0 0 0 1 0 1 0 0 1 1 1 0 2 0 0 1 2 1 2 0 0 0 0 1 0 0 2 2 2 0 1 0 1 1 2 0 0 1 1 2 1 0 1 0 0 0 1 1 1 0 0 0 0 0 1 1 1 0 1 1 1 1 0 0 2 2 2 0 0 0 0 0 0 1 2 1 1 1 1 2 1 0 1 1 0 2 0 0 0 0 2 0 0 2 1 1 1 1 0 2 1 1 1 1 2 2 2 0 2 1 0 2 0 1 0 1 2 0 2 0 0 1 1 0 2 0 0 0 2 0 1 2 0 2 0 1 2 1 0 1 0 0 0 2 1 1 1 0 1 1 1 1 2 0 0 0 0 0 0 1 1 0 0 0 1 0 0 0 0 1 2 1 1 0 0 0 1 1 1 0 1 0 1 1 2 0 2 0 1 2 2 0 0 2 0 0 0 0 0 1 1 1 1 1 1 1 0 0 0 0 0 1 0 0 1 0 2 0 1 0 0 0 0 0 1 0 1 1 2 0 1 0 0 0 0 0 1 0 0 0 0 1 0 1 0 1 0 1 1 0 0 0 0 0 0 1 1 0 0 1 0 1 0 0 0 0 1 0 1 0 1 2 0 0 0 2 2 1 1 1 1 0 0 0 1 1 0 1 1 2 0 0 0 0 2 2 0 2 0 1 2 0 1 1 0 0 2 1 0 1 0 1 0 1 0 1 2 1 1 0 0 2 2 2 2 0 0 0 1 1 0 1 0 0 0 1 1 0 0 0 0 2 2 0 1 2 0 1 1 1 0 2 0 1 0 0 0 0 2 0 1 0 0 0 1 0 1 1 0 1 1 2 2 2 0 1 1 1 0 0 1 0 0 1 1 0 0 1 1 1 1 1 0 0 1 0 0 0 1 1 1 2 0 0 0 0 1 0 1 2 0 0 1 0 0 0 0 2 2 0 0 0 0 1 1 1 0 2 1 0 1 2 0 0 0 0 1 0 0 2 0 1 0 1 0 0 0 2 0 2 0 0 1 1 1 2 1 1 2 1 2 0 1 0 0 2 0 0 1 0 1 0 0 1 1 0 1 0 1 0 1 0 0 0 0 1 1 1 2 1 0 0 1 0 0 0 0 2 2 0 2 2 0 1 1 0 0 1 0 1 0 0 1 1 2 0 0 0 0 0 0 2 1 2 0 1 1 2 1 2 2 0 0 0 0 1 0 0 0 2 2 0 0 0 0 1 0 0 1 0 0 0 1 0 0 0 0 1 2 0 2 2 0 2 1 1 1 0 0 1 0 0 0 0 0 0 1 0 1 0 1 1 0 0 0 1 1 0 1 0 2 2 0 1 1 0 0 1 1 0 1 1 0 1 0 0 2 2 0 0 0 2 0 2 2 2 2 0 1 0 0 2 2 2 0 1 1 1 1 0 0 2 0 0 0 0 0 0 2 1 0 0 0 0 1 2 1 0 0 2 1 0 1 1 2 1 0 1 0 1 1 1 1 1 0 1 1 0 1 0 0 1 0 1 0 0 0 0 2 0 0 1 0 0 0 0 0 0 2 0 2 0 1 0 0 2 0 1 0 1 2 2 2 2 0 0 0 0 0 0 0 0 1 0 0 0 1 0 0 0 0 0 0 2 1 1 1 1 1 2 0 2 0 0 0 0 0 0 1 1 2 1 1 1 1 0 1 0 1 1 0 1 0 2 0 1 1 1 1 0 0 0 0 0 2 1 1 2 0 0 0 1 1 0 1 1 0 1 2 1 0 1 1 0 0 1 2 0 1 0 1 1 1 0 0 0 0 0 0 0 1 0 1 1 0 1 0 0 0 1 0 2 0 0 1 1 0 0 0 0 0 1 0 0
[truncated: 1,606,808 more chars]
