# Supplementary material for: KNN-MDR: a learning approach for improving interactions mapping performances in genome wide association studies
Source: BMC Bioinformatics. 2017 Mar 21;18:184. doi: 10.1186/s12859-017-1599-7 (PMC5361736; doi:10.1186/s12859-017-1599-7)
Supplement: Supplementary file 3 — The data set(s) supporting the results of Table 2. (ZIP 28603 kb) [file 12859_2017_1599_MOESM3_ESM.zip › 3/SINAN/S8/mkallsimul.dat]

1 0 0 0 1 0 1 1 0 0 0 1 0 0 0 0 0 0 0 1 1 2 0 1 0 0 1 0 1 1 1 1 0 1 1 0 2 0 0 1 1 1 0 0 2 0 0 0 2 1 0 0 1 0 0 1 0 2 0 0 1 1 0 2 0 0 0 0 1 1 1 2 2 2 1 2 2 1 1 0 1 0 0 1 2 0 0 1 2 2 1 1 1 1 0 0 1 1 1 1 0 2 1 0 0 0 2 0 0 2 2 2 0 1 2 2 0 0 0 0 2 0 2 0 2 0 2 1 0 1 0 0 1 0 1 0 2 0 0 0 1 0 0 1 0 0 0 0 0 1 0 0 0 1 0 1 1 0 0 0 0 0 1 2 1 1 1 1 0 0 0 0 2 0 0 1 1 1 1 1 0 1 1 1 1 0 2 1 0 0 0 2 0 1 1 0 1 2 0 0 0 0 1 2 2 0 2 0 1 0 2 1 1 0 0 2 0 0 0 0 1 1 2 2 0 0 2 1 0 0 0 0 0 1 0 1 0 1 0 1 0 0 2 1 2 0 0 0 0 0 0 1 0 1 1 0 2 0 0 0 0 0 0 1 1 0 0 1 2 0 0 1 0 1 0 0 0 1 2 0 1 1 2 0 2 0 2 0 0 1 0 2 1 1 2 0 1 1 0 1 0 1 1 0 0 0 0 0 1 0 0 1 0 0 2 0 0 1 0 0 1 2 2 2 1 0 0 0 0 0 2 1 1 0 0 0 0 2 0 2 0 1 2 2 0 0 0 1 1 0 1 1 1 0 1 0 0 0 0 1 1 1 0 0 0 2 0 1 1 0 2 2 1 1 1 1 2 1 0 0 0 1 1 1 1 0 0 0 0 1 1 1 0 0 1 0 0 1 1 1 1 1 0 1 0 0 1 1 0 2 0 0 1 1 0 0 0 1 0 1 0 1 0 0 1 1 0 1 0 0 1 0 0 0 1 1 0 1 1 1 1 1 1 1 1 1 1 0 0 0 1 0 0 1 0 0 0 1 1 2 1 2 0 0 1 1 0 2 0 0 0 0 2 2 1 0 1 2 1 1 0 2 0 0 1 0 0 0 1 0 1 0 0 1 0 0 0 2 1 0 0 0 1 0 1 2 1 0 0 1 0 1 0 1 1 0 1 1 0 1 1 1 0 0 0 2 1 2 0 2 0 1 0 2 2 0 2 0 0 1 1 1 1 0 0 1 2 2 1 0 0 0 0 0 0 1 0 0 1 1 0 0 0 1 0 1 1 1 1 0 0 0 1 0 0 0 1 2 0 2 2 2 0 0 0 1 0 0 0 1 0 0 2 0 0 0 0 0 0 0 0 1 1 1 1 2 1 0 0 0 0 0 0 1 1 0 1 0 0 1 0 0 0 0 0 0 2 1 0 0 1 1 0 0 0 0 0 0 0 1 1 1 0 2 0 2 2 0 1 0 1 2 0 0 1 1 2 2 1 1 0 0 2 0 1 1 0 1 0 0 1 1 1 0 0 1 1 0 1 0 1 1 2 1 1 1 1 1 1 0 2 0 0 0 1 0 2 2 1 0 0 1 0 0 1 0 2 2 1 0 0 0 0 0 0 1 0 2 1 1 0 0 0 1 1 0 1 0 0 0 1 1 1 2 0 1 1 0 0 1 0 0 0 0 0 0 0 0 0 0 0 0 1 0 0 0 1 0 1 1 0 0 2 2 0 0 2 1 0 2 0 0 1 1 0 0 1 2 2 2 1 1 1 0 0 0 1 1 0 1 1 2 0 1 1 1 1 0 0 1 1 0 2 0 2 0 0 1 1 0 0 0 1 1 1 2 2 1 0 2 2 0 2 2 0 0 0 0 0 0 0 2 1 2 0 2 0 0 1 0 0 0 0 0 0 0 0 0 0 0 0 2 1 0 1 0 1 0 0 0 1 2 0 0 1 0 1 0 2 2 0 0 0 1 2 2 1 0 0 2 2 0 0 0 0 0 0 0 0 0 0 0 0 2 2 0 2 1 0 0 0 1 1 0 1 1 1 2 1 1 1 0 0 0 0 2 0 1 2 1 0 2 0 1 1 1 0 1 0 0 2 1 0 1 0 0 0 0 1 0 1 0 2 1 0 0 0 1 1 1 2 0 1 0 0 0 0 2 1 1 0 1 0 0 1 1 1 0 0 1 0 0 0 0 0 0 1 0 0 0 0 0 0 0 0 0 0 0 0 0 0 1 0 0 0 0 1 0 0 0 1 1
2 0 0 1 0 1 1 0 0 1 1 1 1 1 0 1 0 0 1 0 0 1 0 0 0 0 1 0 0 1 2 0 2 1 0 1 1 1 0 1 1 1 0 0 2 0 0 0 1 1 0 0 0 1 1 1 0 0 0 0 2 0 0 1 0 0 0 0 1 1 0 1 2 2 0 2 2 0 1 0 1 0 0 2 2 0 1 1 1 2 1 1 1 0 0 0 0 0 0 1 0 2 1 1 0 0 2 1 1 1 0 1 1 1 1 1 0 0 0 0 1 1 1 1 1 1 0 1 0 2 1 1 1 0 0 0 2 0 2 0 1 0 0 0 0 0 0 0 0 0 0 1 1 0 0 0 0 0 0 0 1 1 2 2 1 2 2 0 1 2 0 0 0 2 0 0 0 1 0 0 0 0 0 0 0 0 0 2 0 1 1 2 1 1 2 1 0 0 0 0 0 0 0 2 2 0 1 0 0 0 0 1 1 0 1 1 1 0 1 2 0 0 2 2 0 0 0 2 0 1 0 0 0 0 1 1 0 1 0 1 0 0 2 0 1 0 0 0 1 1 1 1 0 0 0 1 2 1 0 0 0 0 0 0 0 0 0 0 2 1 0 1 0 1 0 0 0 0 2 1 1 1 2 1 0 0 1 0 1 1 0 1 1 2 2 0 1 0 0 0 0 0 1 1 0 0 1 1 1 0 0 1 0 0 1 1 0 0 0 0 2 0 2 1 0 0 0 0 0 1 1 1 1 0 0 0 0 0 2 0 0 0 1 2 0 0 0 1 1 0 0 2 0 0 2 0 0 1 0 1 1 1 1 0 1 0 0 2 2 1 1 1 1 1 0 0 2 0 1 0 0 0 0 0 0 0 0 1 0 0 1 1 0 1 1 1 1 1 0 0 0 0 0 2 1 1 0 0 0 2 0 0 1 0 0 0 0 0 0 0 0 2 0 1 2 1 0 1 1 1 0 2 0 0 0 0 0 2 1 0 2 0 1 1 1 2 1 0 0 1 0 0 0 2 2 1 0 1 1 2 1 2 0 0 0 1 1 2 0 0 0 0 2 2 1 0 0 2 0 1 1 2 0 0 1 0 0 1 2 1 0 1 0 1 1 0 1 1 1 0 1 1 2 2 2 0 1 1 1 1 1 0 0 0 1 1 0 2 0 1 1 2 0 1 1 2 1 0 0 2 1 0 0 1 1 0 1 0 0 1 0 1 1 1 1 2 1 1 1 0 0 0 0 0 0 2 0 1 1 1 1 0 1 0 0 1 1 2 2 0 1 1 1 0 2 1 2 2 0 2 2 1 1 0 0 1 1 0 0 1 0 0 1 0 0 1 0 0 0 0 0 1 2 0 0 0 0 0 0 0 0 0 0 1 1 0 0 0 0 0 1 0 0 0 0 1 2 0 0 0 1 1 0 0 0 2 0 0 2 2 0 0 0 0 1 2 2 0 1 0 0 0 0 1 1 0 1 2 1 1 1 1 1 0 0 2 1 2 0 0 0 1 0 0 0 1 1 1 1 1 0 0 1 1 2 2 2 0 1 0 2 0 0 0 1 0 1 2 2 2 0 0 0 0 0 0 1 1 2 1 2 1 0 1 0 2 0 1 0 0 0 1 0 0 1 2 2 0 0 0 1 1 0 2 0 1 1 0 0 1 0 1 0 1 0 0 0 0 0 0 0 0 2 0 0 1 1 0 2 1 0 0 2 2 0 0 2 0 0 1 2 0 2 0 0 0 1 1 1 1 1 1 0 0 0 1 1 2 0 2 0 1 2 2 0 0 0 1 0 1 0 0 0 0 0 0 2 0 1 0 0 0 1 1 1 1 1 2 1 1 1 2 1 2 0 0 0 0 1 0 1 1 0 0 0 2 0 2 0 0 1 0 1 1 0 1 1 1 0 0 0 2 1 0 2 0 0 0 0 0 1 2 0 0 0 1 1 1 2 0 0 0 1 0 2 0 0 1 1 1 1 1 0 0 0 0 0 0 0 1 0 0 0 1 2 0 2 0 0 0 1 1 1 0 2 2 0 2 0 1 0 0 1 1 1 0 0 0 2 0 0 2 0 2 2 1 2 1 0 0 2 2 0 2 0 1 1 0 1 0 0 0 2 2 1 2 0 0 0 0 1 0 1 0 1 0 1 1 0 0 0 0 1 0 2 2 1 1 1 1 1 0 0 0 0 0 1 0 1 0 0 0 1 1 0 0 1 1 0 2 1 0 0 1 0 0 0 0 1 0 0 0
3 1 0 1 0 1 1 1 0 1 1 1 0 1 0 1 0 0 1 1 1 2 0 1 0 0 0 0 2 2 2 1 2 1 1 0 2 2 0 1 1 1 1 1 2 1 0 0 0 2 1 0 0 0 1 0 1 0 1 0 0 1 0 0 0 0 0 0 1 1 0 1 2 2 1 2 2 0 2 1 1 0 0 1 2 0 0 0 2 2 0 0 0 0 0 0 1 2 0 2 2 2 2 0 0 0 2 0 0 2 1 2 0 1 1 1 1 0 0 0 2 0 2 0 2 0 2 0 0 0 0 1 0 0 1 1 0 0 0 0 0 0 0 0 0 0 1 0 0 1 0 1 0 0 0 0 0 1 2 0 0 0 0 2 0 1 0 1 1 2 0 0 0 2 0 0 0 1 0 1 1 1 0 0 0 0 2 1 1 0 0 1 1 0 1 0 1 1 0 0 0 0 0 1 1 0 1 0 0 0 1 1 1 0 0 2 0 0 2 0 2 2 2 2 0 0 1 1 0 1 0 1 0 0 2 0 0 2 0 2 0 0 1 0 2 0 0 0 2 0 0 0 0 0 0 0 2 0 0 0 0 0 0 1 2 0 0 1 1 0 0 2 0 2 0 0 0 2 2 0 2 0 2 0 0 0 2 2 0 2 0 1 1 2 2 0 0 0 0 0 0 0 1 1 1 0 0 0 2 0 1 1 0 0 1 1 0 0 0 0 0 2 1 1 0 0 1 0 0 0 1 2 2 0 0 0 0 1 1 1 0 1 2 2 0 0 0 0 1 1 0 0 1 0 1 0 1 0 0 2 2 2 1 0 1 0 0 1 1 1 1 1 1 1 0 0 1 1 0 0 0 0 1 1 1 0 0 0 0 1 0 0 0 0 1 0 0 2 1 2 1 1 0 2 1 0 1 2 0 2 0 0 1 1 1 0 0 0 0 0 0 2 1 1 2 1 1 0 0 1 1 1 0 0 0 0 0 0 0 0 2 0 2 0 1 0 1 1 2 2 0 0 1 1 0 0 0 0 0 0 0 0 0 0 0 1 0 1 0 0 2 2 1 1 0 0 0 0 0 0 2 1 0 1 0 0 1 0 2 1 0 2 0 1 2 0 0 1 1 1 1 1 1 1 1 1 2 2 1 1 0 2 0 0 0 0 0 2 0 2 2 2 1 1 1 2 1 1 0 2 1 1 0 0 0 0 2 0 0 1 0 1 0 0 1 2 1 0 2 1 0 1 0 0 1 1 0 0 1 0 0 0 1 1 1 0 0 0 0 0 0 0 1 0 0 0 1 1 0 1 2 0 1 0 0 1 2 2 0 2 0 0 2 0 1 0 0 0 0 0 0 1 1 1 1 1 1 1 0 1 1 1 0 2 0 0 0 0 0 1 1 0 0 0 0 0 2 1 0 0 1 1 0 0 0 2 0 1 0 2 1 1 0 0 2 0 0 1 1 0 0 1 0 2 2 0 0 2 2 0 0 0 0 0 0 2 2 2 0 0 1 1 0 0 0 0 1 0 0 0 0 0 2 2 1 2 0 0 0 0 2 0 0 0 1 0 1 2 1 0 0 1 0 0 0 0 2 2 2 0 0 0 0 1 0 1 1 2 0 0 0 0 0 0 1 1 1 1 1 1 1 1 0 2 0 0 0 0 0 1 0 1 0 0 0 1 0 0 0 0 0 0 1 0 0 1 0 0 0 0 0 0 2 0 0 1 1 0 0 2 1 0 1 0 0 0 1 0 0 1 1 1 0 0 0 2 0 2 1 2 0 1 0 0 0 0 1 1 1 1 0 0 1 0 1 0 1 0 0 1 0 0 2 0 0 2 2 2 1 1 1 1 2 2 0 0 0 0 0 0 0 2 1 1 0 2 0 0 0 0 0 0 0 0 0 0 0 2 0 1 1 0 0 0 2 0 0 1 1 0 0 2 1 0 1 0 1 0 0 1 1 0 0 1 1 0 0 1 2 2 0 0 0 0 0 0 0 1 0 0 0 1 1 1 2 0 2 0 0 1 0 2 0 0 1 1 0 2 1 2 0 0 1 0 1 1 0 0 2 0 0 2 0 1 0 2 1 2 1 1 2 2 1 2 0 1 1 0 0 0 0 0 2 1 2 0 0 1 1 0 2 0 2 0 0 0 0 2 2 1 1 2 1 0 0 1 0 0 0 1 0 1 0 0 0 1 1 0 0 0 0 0 2 2 0 0 1 0 0 0 0 0 0 0 0 0 0 0 0 0 2 1
4 1 0 0 0 0 0 2 0 0 0 1 1 1 1 0 1 0 0 0 0 1 0 0 0 0 2 0 2 2 2 0 0 0 0 0 2 0 1 0 1 1 0 1 2 1 0 0 2 1 0 0 1 1 0 1 0 0 0 1 0 0 0 2 1 1 1 0 1 1 0 1 2 2 1 2 2 0 2 0 2 0 0 0 1 0 0 0 2 2 0 0 2 2 0 0 0 1 0 2 1 2 1 0 0 0 2 0 0 2 0 2 1 1 1 1 1 0 1 0 1 0 2 0 2 0 2 1 1 1 0 0 0 0 2 1 1 0 0 1 0 0 2 0 0 0 0 0 0 1 0 1 1 0 1 0 0 1 1 0 0 0 1 2 1 2 2 0 2 2 0 0 0 2 0 0 1 0 0 0 0 0 1 1 2 1 1 1 1 0 0 1 1 1 2 0 1 2 0 2 0 0 0 2 2 0 2 1 0 0 0 1 1 0 0 2 0 0 0 0 1 1 2 1 0 1 1 2 0 2 1 0 0 1 1 0 0 1 1 1 0 0 2 0 1 0 0 0 0 0 0 1 0 1 1 0 1 1 1 2 1 1 0 0 0 0 1 1 1 0 0 0 0 1 0 0 0 1 2 0 1 0 2 2 0 0 2 2 0 2 0 0 1 2 2 0 1 0 0 0 0 0 1 0 1 0 0 1 1 0 1 0 0 1 1 0 0 0 0 0 0 2 1 2 0 0 0 0 0 0 1 2 0 0 0 0 0 0 2 2 1 2 2 1 0 0 1 0 2 1 0 0 0 0 2 0 0 0 0 0 0 0 0 0 0 0 0 2 2 0 2 2 0 0 1 1 0 0 0 0 1 0 0 0 0 1 0 0 0 1 1 1 1 0 2 1 1 1 1 1 1 1 1 2 2 1 1 1 0 2 0 0 1 0 1 0 1 0 0 0 0 0 0 1 2 1 0 0 0 0 0 1 0 0 1 1 0 1 1 1 1 1 1 1 1 1 1 1 1 0 1 0 0 1 1 1 0 2 0 2 1 1 0 1 0 1 0 2 0 0 0 0 2 2 1 0 2 2 0 0 2 1 0 0 2 2 0 0 2 0 0 2 1 2 1 0 0 1 0 0 1 1 2 2 2 0 2 1 0 0 1 1 0 0 1 1 1 2 0 1 1 2 0 0 0 0 0 0 1 1 1 0 0 0 1 0 0 0 0 0 0 1 2 2 1 2 2 1 1 0 1 0 0 0 2 2 0 0 0 2 2 0 1 1 0 1 1 1 1 1 1 1 0 0 0 0 1 1 0 2 2 1 1 0 0 1 1 0 1 1 0 0 1 0 1 0 1 1 1 2 0 1 0 2 2 2 0 0 1 0 1 0 0 0 1 0 1 0 1 0 0 0 0 0 0 0 2 0 0 0 1 1 0 0 0 0 1 0 1 2 0 0 0 1 1 0 0 0 1 0 0 2 1 1 1 1 1 1 1 0 0 0 0 0 1 1 1 2 0 0 0 1 0 0 0 1 1 0 1 0 0 2 2 2 1 2 1 1 0 0 1 1 0 1 1 0 1 2 1 2 0 0 0 0 2 0 0 2 1 0 0 0 0 2 0 1 0 1 1 1 1 0 1 0 1 0 0 0 0 0 1 1 1 1 0 1 1 0 0 1 0 0 0 0 0 0 0 1 0 0 0 1 0 1 0 0 0 0 0 0 0 0 2 1 0 0 2 0 0 2 1 0 2 2 1 1 0 0 0 1 1 1 0 0 2 0 0 2 1 1 1 1 1 1 1 0 1 1 0 1 0 0 1 1 1 1 2 0 0 1 0 0 1 1 1 2 2 1 2 2 2 2 1 2 0 0 0 0 0 0 1 2 0 0 1 1 0 2 1 0 0 0 0 0 1 0 0 0 0 0 1 1 1 0 1 0 0 0 0 0 0 2 1 0 1 0 1 0 1 1 0 0 1 1 0 0 0 1 2 2 1 1 0 0 0 1 1 0 0 0 0 0 0 1 2 1 1 0 0 1 0 1 1 0 1 1 1 1 0 0 0 0 0 0 0 1 0 1 1 1 0 1 0 1 1 0 1 0 0 0 2 1 0 1 0 0 0 0 0 1 0 0 1 1 1 0 0 0 1 0 2 0 1 0 1 0 2 0 0 0 0 0 0 0 2 2 2 0 0 0 0 0 0 0 0 0 0 0 1 0 0 0 0 0 0 0 1 0 1 0 0 0 0 0 0 0 0 0 1 0 0 0
5 0 0 0 0 0 0 1 0 2 2 0 0 0 0 0 0 0 0 0 0 2 1 1 1 1 1 0 2 2 1 1 0 0 2 0 2 1 1 1 2 0 0 0 1 1 2 1 1 1 0 1 1 0 0 0 0 0 1 1 0 1 0 2 0 0 0 0 2 0 0 0 2 2 1 2 1 0 0 0 0 0 0 1 2 0 0 0 2 2 0 1 2 0 1 1 0 0 0 2 0 1 1 0 2 2 2 0 1 1 0 2 0 2 2 2 2 0 0 0 2 0 2 0 1 0 1 1 0 2 1 1 0 0 1 1 0 0 0 0 1 0 0 0 0 0 0 0 0 0 0 0 1 0 0 0 0 0 0 0 1 1 0 1 0 2 1 1 0 0 0 1 1 1 1 1 0 0 0 0 0 0 0 0 1 0 1 1 0 0 0 2 0 0 1 0 0 2 0 1 0 0 0 2 2 0 2 0 2 0 1 1 2 0 1 1 0 0 0 0 1 1 2 2 0 0 1 0 0 0 1 1 1 1 2 1 0 1 0 1 0 0 1 0 2 0 0 0 0 0 0 1 0 1 1 0 1 0 0 1 0 0 0 1 1 0 2 1 1 0 1 1 1 2 0 0 1 2 1 0 2 0 1 2 0 0 2 1 1 2 0 1 1 2 1 0 0 0 0 1 0 0 1 0 1 0 0 1 1 0 1 2 0 1 0 0 1 1 1 0 2 1 1 2 1 0 0 0 0 0 1 1 1 0 0 0 0 2 0 1 1 2 2 2 0 0 1 0 2 1 0 1 0 0 2 0 1 0 0 0 0 0 1 1 1 1 0 2 2 1 1 1 0 0 1 1 0 0 2 0 1 0 2 1 0 0 0 0 0 1 0 0 1 0 2 2 2 2 1 1 1 1 0 2 2 1 0 1 0 2 0 0 0 0 1 0 0 0 0 0 1 1 0 0 1 0 1 2 0 2 0 0 0 0 1 1 1 1 1 1 2 0 1 1 2 1 1 1 1 2 0 0 0 1 2 1 1 2 1 2 2 1 0 0 0 0 0 2 0 1 2 2 1 1 1 1 0 1 0 1 1 1 1 0 1 0 0 0 1 1 1 1 0 2 1 0 1 1 1 1 1 1 1 1 1 1 1 1 0 1 0 1 0 0 1 0 0 2 0 1 1 2 0 0 0 1 0 0 1 1 1 0 0 2 2 0 1 0 1 2 1 2 1 1 1 2 1 1 1 0 0 0 0 0 0 0 0 0 0 0 0 2 1 0 1 0 0 1 1 0 0 1 0 0 0 0 0 0 0 1 1 0 0 0 0 0 1 2 0 2 0 0 2 0 0 0 1 0 0 0 0 2 1 2 1 2 1 0 0 1 0 0 0 0 2 0 0 0 0 0 0 0 0 1 0 1 1 2 0 0 1 1 0 1 1 0 1 0 0 1 1 1 0 0 2 1 1 0 1 1 0 2 0 1 2 0 1 2 0 2 2 0 2 1 1 1 0 1 0 0 0 0 1 0 0 1 2 2 0 0 0 0 1 0 1 1 1 0 0 1 1 0 0 1 0 0 1 2 1 1 0 0 0 0 1 0 1 2 2 0 0 0 0 1 0 0 0 1 0 0 0 1 0 0 1 0 0 0 0 0 0 1 0 1 0 0 2 0 0 0 0 0 1 1 0 0 0 0 0 0 0 0 0 0 0 0 0 0 1 0 0 0 2 2 0 0 2 1 0 2 0 0 2 0 1 0 1 2 1 2 1 0 1 1 1 1 0 1 0 1 1 2 1 2 1 1 0 1 1 1 0 0 1 1 1 1 1 0 0 1 0 0 1 0 0 1 1 1 1 2 2 1 1 2 0 0 0 0 1 0 1 1 0 1 1 1 0 1 0 0 0 0 0 0 0 0 0 1 0 0 0 2 0 0 2 0 0 0 0 0 0 0 0 0 1 0 1 1 1 1 0 0 1 1 0 0 0 0 2 1 0 1 1 1 1 1 0 1 0 0 0 0 1 1 1 0 1 0 0 1 0 0 0 0 1 1 0 1 0 0 0 0 0 0 0 2 0 0 1 0 1 0 0 2 0 0 0 2 0 1 2 2 1 2 0 1 0 1 0 1 0 0 2 1 0 0 0 0 1 0 1 0 0 1 1 0 2 1 0 0 0 0 0 0 1 1 1 0 0 0 0 0 0 0 0 1 1 0 1 0 0 0 0 0 0 0 0 0 0 0 0 0 0 0 0 0 0 0 0 0 1 0
6 0 0 0 0 0 1 2 0 0 0 2 1 1 1 0 1 0 1 1 0 2 2 1 1 1 1 0 0 1 2 0 0 1 1 1 1 2 0 0 2 2 0 1 1 1 1 0 1 1 0 0 0 0 1 1 0 0 0 2 0 0 0 1 0 1 1 0 0 0 0 1 2 2 1 2 2 0 1 0 0 0 0 1 1 0 0 2 2 2 2 1 0 0 0 0 1 2 1 2 0 1 1 0 0 0 2 1 1 1 1 2 0 0 1 1 1 1 0 0 2 1 1 1 0 1 1 1 1 1 0 0 0 0 1 1 0 0 0 1 1 0 1 0 0 0 0 0 0 1 0 0 0 1 1 0 2 1 0 1 2 1 2 2 1 2 1 0 1 1 0 2 0 2 0 0 0 0 0 0 0 0 0 0 0 0 1 0 0 0 0 2 1 1 2 0 0 1 0 0 0 0 0 1 1 0 1 0 0 0 0 1 1 0 0 2 0 1 2 0 0 0 2 2 0 0 1 1 0 0 0 0 0 0 2 0 0 2 0 2 0 0 2 0 2 0 0 0 1 0 0 0 0 1 1 0 0 0 1 2 1 1 1 1 0 0 0 0 2 2 0 2 0 1 0 1 0 1 1 0 0 1 2 1 0 0 2 2 0 2 0 0 2 2 2 0 0 0 0 1 0 0 0 2 0 0 0 1 1 1 0 1 0 0 0 0 0 0 0 0 1 1 1 0 2 0 0 0 1 0 2 1 1 1 0 0 0 2 0 0 0 0 1 2 0 0 0 0 2 1 0 0 0 0 1 1 1 1 1 0 1 1 2 0 2 0 0 2 2 1 1 1 0 0 0 0 1 0 1 0 0 1 1 1 1 0 0 0 0 1 0 0 2 1 2 2 2 1 1 1 1 1 0 2 0 0 0 0 1 0 1 0 2 0 0 1 0 0 0 0 0 1 1 0 2 0 1 0 0 0 0 0 0 1 2 1 0 0 1 1 1 0 2 0 1 1 1 2 2 0 0 1 0 2 1 1 0 1 1 1 1 1 0 0 0 1 1 1 0 0 1 1 2 2 1 0 0 1 1 0 1 1 0 1 0 0 1 0 2 1 0 2 1 1 0 0 1 2 2 0 1 0 2 1 1 1 1 1 0 0 0 2 0 0 1 0 0 1 1 1 1 2 2 0 0 1 0 1 0 2 0 1 0 1 1 0 1 0 0 2 0 1 1 1 0 1 0 1 1 0 0 0 0 1 2 1 0 0 0 1 1 0 1 1 0 0 0 0 0 0 0 0 1 0 1 0 2 2 0 2 2 0 0 0 0 1 2 0 1 1 0 0 0 1 0 2 0 0 0 0 0 2 0 2 2 2 2 0 0 1 1 0 1 2 0 2 2 0 1 0 1 0 0 0 0 1 1 0 0 0 1 1 0 0 0 0 1 0 0 2 1 1 0 1 1 1 1 0 2 1 0 1 1 0 1 1 2 2 2 0 0 0 0 1 1 0 1 0 1 1 0 1 2 0 0 0 1 1 1 1 0 0 1 1 1 1 1 0 1 0 2 0 0 1 1 0 1 2 2 2 0 1 0 0 2 0 0 1 2 0 0 0 0 1 0 0 0 1 0 0 0 0 0 0 2 1 1 0 1 1 1 1 0 2 0 1 0 0 0 1 0 1 0 1 0 0 0 0 0 0 0 0 1 0 0 0 0 0 1 1 0 0 2 2 0 0 2 0 0 1 1 0 1 0 0 0 1 1 0 2 0 0 2 2 2 0 0 1 0 1 1 2 1 1 1 0 1 2 1 2 0 0 0 0 1 0 1 0 0 2 0 0 1 1 1 1 1 1 0 1 1 0 2 2 1 0 0 0 1 0 0 2 0 0 0 2 0 1 0 0 1 1 0 0 0 0 1 1 0 0 0 1 0 0 2 0 0 0 0 0 0 2 0 0 0 0 1 0 1 2 0 0 0 1 1 1 0 1 2 2 2 0 0 0 0 0 0 1 0 0 0 0 1 1 1 0 1 0 0 0 1 1 0 0 1 1 1 1 0 1 0 0 1 0 1 1 1 0 1 0 0 1 0 1 0 1 1 0 0 0 1 2 0 1 0 0 0 1 0 1 0 0 2 0 0 1 0 0 0 0 2 1 0 0 2 1 2 1 1 1 1 1 1 1 0 0 0 0 0 0 0 0 0 0 0 2 2 0 2 0 0 0 2 2 0 1 1 1 0 0 0 0 0 0 0 0 0 0 0 0 2 2
7 1 0 0 0 0 0 1 0 1 1 0 0 1 0 0 0 0 0 0 0 2 0 0 0 0 1 0 1 1 1 1 1 1 0 0 2 1 0 0 1 1 0 0 1 0 1 0 2 0 0 0 1 0 0 1 0 0 0 0 0 0 0 0 0 0 0 0 1 1 0 0 2 2 2 2 2 0 0 0 0 0 0 2 2 0 1 0 2 2 0 1 0 1 0 0 0 2 1 2 1 1 0 0 1 1 2 1 1 1 0 2 1 1 1 1 1 0 1 0 1 0 1 1 1 1 1 1 1 1 0 0 0 0 0 0 0 0 0 2 1 0 0 0 0 0 0 0 0 1 0 2 1 0 0 0 1 1 0 0 0 0 2 2 1 2 1 1 1 1 0 1 1 1 1 2 1 1 0 1 0 2 0 0 0 0 1 0 0 0 0 2 0 2 2 0 0 2 0 0 0 1 0 2 1 1 2 1 1 0 1 0 1 0 1 1 1 1 1 1 0 0 2 1 0 1 0 2 0 2 1 0 1 1 1 1 0 2 0 0 0 1 2 0 2 0 0 0 1 1 1 0 0 1 1 0 0 0 0 0 0 0 0 0 0 0 0 0 2 0 1 0 0 2 0 0 2 2 2 0 0 0 0 0 0 1 1 2 0 2 0 0 1 2 2 0 1 1 0 2 0 2 1 0 0 1 1 0 0 0 0 0 0 0 0 0 1 0 1 0 1 2 2 1 1 0 0 0 1 0 2 0 0 0 0 0 0 2 0 0 0 2 0 1 0 0 1 0 1 1 0 1 0 0 0 2 0 1 0 1 1 1 2 0 2 0 0 0 0 0 2 2 1 1 0 0 2 0 1 0 0 0 0 1 1 0 0 0 0 1 0 0 1 1 2 1 1 1 2 1 1 1 0 2 1 0 0 0 0 2 0 0 1 0 0 1 0 0 0 0 0 0 1 1 1 1 1 0 2 0 0 1 0 1 1 0 0 1 0 0 2 0 2 0 1 1 1 1 1 0 0 0 0 2 2 2 0 1 2 2 1 2 0 1 0 0 0 0 0 0 2 2 2 2 1 0 0 1 0 1 1 1 0 0 2 2 0 0 2 1 0 2 0 0 0 0 0 2 1 0 0 0 2 0 2 0 2 1 0 1 0 1 0 1 1 0 1 2 0 1 1 2 2 1 1 1 0 0 0 2 0 0 0 0 1 0 2 0 1 1 1 1 1 0 0 2 0 1 1 1 0 1 0 1 1 1 0 0 1 0 0 0 1 0 1 0 0 1 1 0 0 0 0 0 0 0 2 1 0 2 2 0 1 0 0 1 1 0 2 2 0 0 0 0 0 0 0 0 0 0 0 2 0 1 2 2 0 0 0 0 1 0 0 1 1 0 1 0 0 0 0 0 0 1 0 0 2 0 0 0 1 1 1 0 0 2 0 0 0 1 0 1 0 0 1 1 1 0 1 0 0 2 0 0 1 0 2 1 1 0 0 0 2 0 2 0 1 1 1 0 1 1 2 0 0 0 2 0 2 0 0 0 1 0 0 0 1 2 0 0 2 0 0 0 1 0 1 1 0 0 0 0 0 0 1 0 1 2 2 0 0 0 0 1 0 0 1 1 1 1 0 0 0 0 1 1 1 0 0 0 1 1 0 2 0 0 1 0 0 2 0 2 0 0 0 1 0 0 0 0 0 0 0 0 0 1 0 0 0 0 0 0 2 1 0 0 2 0 0 0 1 0 1 0 1 2 2 0 0 0 2 2 1 1 1 1 0 2 0 2 0 2 2 2 0 0 0 0 0 1 0 0 1 0 1 0 1 0 0 1 0 0 0 1 2 0 1 2 0 0 0 1 0 1 0 0 0 0 2 0 1 1 1 1 0 1 1 1 0 0 0 0 0 0 0 0 0 2 2 0 0 0 0 0 2 0 1 0 0 0 0 2 0 0 0 1 1 0 2 0 0 0 0 0 1 0 0 0 1 1 0 1 0 0 0 0 0 0 0 1 1 1 0 2 2 0 2 0 0 1 0 0 1 0 1 0 1 2 0 1 0 0 2 0 2 1 0 1 2 1 0 2 0 1 0 1 1 1 1 1 1 1 0 1 0 0 0 0 0 0 1 1 2 1 2 0 0 0 0 0 2 0 2 0 0 0 0 1 1 2 2 2 0 0 0 2 0 0 1 1 0 0 0 0 0 0 1 0 1 0 0 0 1 1 1 2 2 0 1 1 1 0 0 0 0 0 0 0 1 0 1 1
8 1 0 0 0 0 0 2 0 1 1 0 0 1 0 0 0 0 1 0 0 1 0 0 0 0 0 0 2 0 0 0 2 2 0 0 2 1 1 0 1 1 0 0 2 0 0 0 1 1 1 0 0 0 1 1 0 0 0 0 0 2 0 2 0 0 0 1 1 0 0 1 2 2 0 2 2 0 1 0 1 0 0 1 1 0 0 2 2 2 1 2 0 0 0 0 0 1 0 2 2 2 2 0 0 0 2 0 0 2 0 0 1 1 1 1 1 0 0 0 2 0 2 0 1 1 1 0 0 1 0 0 1 0 0 0 1 0 1 0 0 0 0 0 0 0 0 0 0 2 0 1 1 0 0 0 0 0 1 0 1 1 1 2 1 2 1 1 0 0 0 0 2 0 0 1 0 0 0 0 0 0 1 1 2 0 2 2 0 1 1 2 1 0 2 0 0 2 0 0 0 0 0 1 1 0 2 0 0 0 1 1 1 0 0 2 1 0 1 0 2 2 1 1 0 0 2 1 0 1 0 1 0 0 1 0 0 2 0 1 0 1 1 0 2 0 0 0 0 0 0 0 0 0 0 0 0 1 1 1 1 1 1 0 1 0 1 1 1 0 0 2 0 2 0 0 0 2 2 0 2 0 1 0 1 0 1 0 0 1 1 0 2 2 2 0 1 0 0 1 0 0 1 1 0 0 1 0 1 0 0 1 0 0 1 0 1 0 1 0 1 2 0 0 2 0 1 0 2 2 2 0 0 0 0 0 0 1 1 0 0 0 0 2 0 0 0 0 2 1 1 0 0 0 1 1 1 0 0 2 2 2 0 0 0 2 0 2 2 1 1 1 1 0 2 2 2 1 1 1 1 2 0 0 0 0 0 0 0 0 0 0 0 0 2 0 0 0 1 1 1 1 0 2 2 1 0 0 0 1 1 0 0 0 2 0 1 0 0 0 0 0 0 0 2 2 1 0 1 0 0 0 0 1 1 0 0 0 0 0 2 1 2 0 0 1 2 2 2 1 0 1 0 1 0 0 0 0 0 1 1 0 0 1 1 2 0 2 0 1 1 1 2 2 1 0 1 2 1 1 2 1 0 0 0 0 0 1 2 0 1 1 1 2 0 0 0 2 1 0 0 0 2 1 2 1 2 2 1 1 0 2 0 0 0 0 0 2 0 1 1 2 0 0 0 2 1 1 0 2 0 1 0 0 0 0 2 0 0 2 2 2 0 1 0 2 0 1 1 0 1 1 0 0 0 1 0 0 0 0 0 1 1 0 0 0 0 0 0 1 1 0 0 0 0 0 2 2 0 2 2 0 0 0 0 0 0 0 1 1 0 0 1 0 0 0 0 1 1 0 0 1 1 0 0 0 0 0 0 1 0 0 0 1 1 0 0 0 0 0 0 0 0 1 1 0 2 2 0 0 1 1 1 0 0 0 0 1 1 2 0 0 1 1 1 0 0 0 0 0 1 1 1 0 0 1 2 2 2 0 0 0 1 1 1 0 1 0 0 0 0 0 1 0 0 0 0 1 0 0 1 0 2 1 2 2 0 1 0 1 1 0 0 0 2 0 2 1 1 1 0 0 0 0 1 0 2 0 0 0 1 0 0 1 0 1 0 2 0 0 0 0 1 0 0 2 2 0 1 1 0 0 0 2 0 0 0 0 1 2 0 2 0 0 0 0 1 0 0 0 0 0 1 0 1 1 0 0 0 0 0 0 2 2 0 0 2 0 0 1 1 0 2 2 0 0 1 1 1 1 2 2 0 0 0 1 1 1 0 1 1 2 0 1 1 1 0 0 0 0 1 0 0 0 0 0 0 0 0 0 0 0 0 2 2 2 2 2 2 2 2 2 1 2 0 0 0 0 2 0 1 1 1 1 0 1 0 2 1 0 0 0 1 1 0 1 1 1 0 0 0 2 1 0 1 0 1 1 0 0 1 1 1 0 1 0 1 1 0 1 1 1 0 1 1 0 0 0 1 1 0 1 0 0 0 0 0 1 0 0 0 0 1 1 1 0 1 0 0 0 1 0 0 0 2 2 0 2 2 1 1 0 0 0 1 1 0 2 2 0 2 0 1 1 2 1 1 2 0 0 2 2 0 1 0 0 0 2 0 0 0 0 1 2 2 0 1 0 0 0 2 0 1 0 2 1 2 2 1 1 0 1 1 0 1 1 1 1 2 2 1 0 0 0 0 2 2 0 1 0 0 0 1 2 0 1 1 0 0 0 0 0 0 0 0 0 0 0 0 0 2 0
9 1 0 0 0 0 0 0 0 2 2 0 1 1 0 1 0 0 0 0 0 2 0 0 0 1 1 0 1 2 2 0 0 0 0 0 2 2 0 0 2 2 0 1 2 0 0 0 0 2 2 0 0 0 0 1 2 1 0 1 1 0 0 0 0 0 0 0 1 1 1 1 2 2 0 2 2 0 0 0 1 0 0 2 2 0 0 0 1 1 0 0 1 1 0 0 0 2 0 2 2 2 1 0 1 1 1 0 1 1 1 1 0 2 2 2 0 0 0 0 1 1 1 1 0 2 0 1 0 1 0 0 0 0 0 0 0 0 0 1 1 0 0 0 0 0 0 0 0 2 0 0 0 0 0 0 0 1 0 0 1 1 0 1 0 0 0 1 0 1 0 0 0 2 1 0 0 1 1 1 0 1 1 1 2 0 2 0 0 0 0 2 0 1 1 0 0 2 0 0 0 0 0 1 1 0 2 0 1 0 0 1 1 1 0 2 0 0 2 1 0 1 2 2 0 0 0 1 0 1 0 0 0 0 1 0 0 2 0 2 0 0 2 0 2 0 0 0 1 1 1 0 0 0 0 0 2 0 0 0 0 0 1 1 1 0 1 1 2 0 0 1 0 1 0 0 0 1 2 0 1 0 2 0 1 1 1 1 1 2 1 1 2 2 2 0 1 2 0 2 0 1 0 1 0 1 1 0 0 0 0 1 0 1 2 1 0 0 0 0 1 1 2 1 2 0 0 0 1 2 1 1 0 0 0 0 0 2 1 0 0 1 1 2 0 0 0 0 1 0 0 1 0 1 1 0 1 0 0 0 0 0 2 0 2 0 0 2 2 1 1 1 1 1 0 0 2 0 2 0 0 0 0 0 0 0 0 1 1 0 0 0 2 0 1 1 2 1 0 0 0 0 0 1 1 0 2 1 1 1 0 0 1 0 1 1 0 1 0 1 0 1 0 1 0 1 0 0 0 0 2 0 0 0 1 0 0 1 1 0 2 0 2 0 0 2 2 2 2 0 0 1 0 1 1 1 0 1 1 2 1 2 0 0 0 0 1 1 0 1 2 2 1 1 2 0 1 1 0 0 2 1 0 1 2 1 0 1 2 0 0 1 1 2 0 0 1 0 0 0 2 2 1 1 1 0 2 1 0 0 0 2 0 0 0 0 0 2 0 0 0 2 0 0 0 2 1 1 0 2 1 1 0 0 1 0 2 1 0 0 1 2 2 2 1 2 1 1 1 0 0 0 0 0 1 2 0 2 2 2 0 0 1 1 0 0 0 0 0 0 1 2 0 0 0 0 1 1 0 1 2 0 0 0 2 0 1 0 0 1 0 0 0 0 1 1 1 0 0 0 0 2 0 2 2 2 2 0 1 0 1 0 1 1 1 1 1 0 1 0 0 0 0 1 0 0 2 1 0 0 0 0 0 0 0 0 1 1 1 1 0 0 1 2 1 1 1 1 0 0 0 1 0 0 0 0 2 2 1 0 0 0 2 1 0 0 0 1 0 0 2 0 0 0 1 0 0 0 0 0 1 1 1 1 1 2 1 0 0 0 1 1 0 0 0 0 0 2 0 1 0 0 0 0 0 0 2 1 2 0 0 0 0 0 1 1 1 1 1 1 1 0 0 0 2 2 2 1 1 1 1 0 1 2 0 1 0 0 0 2 1 1 0 1 0 0 1 0 0 0 0 1 1 1 0 0 0 0 1 1 0 0 2 0 0 1 2 1 0 2 0 0 1 1 1 1 1 2 2 2 0 0 1 1 1 1 0 1 0 1 1 2 0 1 1 1 0 1 0 1 0 0 1 0 1 0 0 1 1 1 0 0 2 0 0 2 2 2 2 2 2 2 1 2 1 0 0 0 1 0 0 2 0 0 0 2 0 1 0 0 0 0 0 0 0 0 0 0 0 0 0 2 0 0 2 0 0 0 2 0 0 2 0 0 0 0 0 0 1 0 0 0 1 0 2 0 0 0 0 0 0 0 0 0 0 0 0 1 0 0 0 0 1 1 2 0 2 0 0 0 1 1 0 0 1 1 1 1 0 1 0 0 0 1 1 1 0 1 2 1 0 2 0 1 0 0 0 1 0 0 2 2 1 2 0 1 0 0 0 1 0 0 0 0 0 0 0 0 0 0 1 0 1 0 1 1 1 1 1 2 1 2 0 1 1 1 1 0 1 2 0 1 0 0 0 0 0 0 1 1 1 0 1 2 0 0 2 0 0 1 1 0 0 1 0 0 0 0 1 0 1 0
10 0 0 0 0 0 0 2 0 1 1 0 0 0 0 0 0 1 2 0 0 1 0 1 0 0 1 0 2 2 2 0 0 1 1 1 2 2 0 0 2 2 0 0 2 0 1 0 0 1 1 0 0 1 1 0 0 0 1 0 0 1 0 2 0 0 1 0 1 1 1 2 2 2 1 2 2 0 0 0 0 0 0 2 2 0 0 0 1 2 0 0 1 0 0 0 0 2 0 2 2 2 1 0 0 0 2 0 1 1 0 1 0 0 1 1 1 0 0 0 2 0 0 2 0 2 0 0 0 1 0 0 0 0 0 0 1 0 1 1 1 0 1 0 0 0 1 0 0 0 0 0 1 0 1 1 0 1 0 1 2 1 1 2 1 1 0 1 1 1 0 1 0 2 0 1 0 0 0 0 0 0 1 1 1 0 1 0 0 0 0 2 0 0 1 0 0 2 0 0 0 1 1 0 0 0 1 0 0 0 0 1 1 0 0 2 2 0 2 1 0 0 2 2 0 0 0 0 0 1 0 0 0 0 2 0 0 2 0 2 0 0 2 0 1 0 0 0 0 0 0 0 0 0 0 0 0 0 0 0 0 0 0 1 1 0 0 0 1 0 0 1 0 2 1 1 0 2 2 0 1 0 1 1 0 0 1 1 1 2 1 2 0 2 1 0 0 0 1 2 0 0 1 1 1 0 0 0 0 0 1 0 0 0 2 1 0 0 0 0 0 2 0 0 2 0 1 0 0 0 2 0 0 0 0 0 0 1 1 1 1 1 1 0 1 0 1 0 2 1 0 0 0 1 1 0 2 1 0 1 1 2 1 1 0 0 0 2 2 1 1 1 0 0 0 0 0 1 0 0 1 1 0 1 1 0 0 0 0 1 0 0 0 0 2 0 0 2 2 2 1 2 0 1 1 0 2 0 1 1 0 0 2 0 0 1 0 0 1 0 0 2 2 0 0 2 1 0 0 0 0 0 0 0 1 1 0 0 0 0 2 0 1 1 1 1 1 0 1 2 0 0 0 2 1 0 1 2 2 2 2 1 0 0 0 1 1 2 0 1 1 1 2 2 0 2 0 2 0 1 2 1 0 0 1 0 0 0 0 0 2 0 1 1 1 0 0 1 1 1 1 0 2 2 2 0 2 0 0 1 0 2 1 0 1 0 0 2 0 2 2 2 0 0 0 1 0 2 0 2 0 1 0 0 0 0 1 0 0 1 1 1 2 1 1 2 0 2 0 0 0 0 0 0 1 0 0 1 1 1 0 0 1 1 1 0 0 1 1 1 1 1 1 0 1 0 2 0 0 0 2 0 0 0 0 1 0 0 2 2 0 0 1 1 0 1 0 0 0 1 0 2 1 1 1 1 2 0 0 1 1 0 0 1 0 0 0 0 1 0 0 0 0 0 0 0 2 0 0 0 1 1 0 0 0 1 1 1 0 2 1 1 1 1 1 0 1 0 1 0 0 1 0 0 2 0 2 2 2 0 0 0 1 0 1 2 1 2 0 0 0 0 0 0 0 0 0 1 1 0 0 0 2 2 2 2 1 0 0 0 2 0 0 1 1 0 1 2 1 1 0 1 0 0 2 0 1 0 1 1 1 1 0 1 1 0 1 1 0 0 1 0 1 0 1 1 1 0 1 1 0 0 0 2 0 0 0 0 0 2 1 1 0 0 0 0 0 0 0 0 0 0 1 1 0 0 0 0 0 0 0 0 2 1 0 1 1 1 0 2 1 0 2 1 0 1 1 0 1 1 2 2 1 1 1 0 0 2 0 1 0 1 2 2 0 0 0 0 0 1 0 0 0 0 0 0 1 0 0 2 0 2 1 0 2 1 2 2 2 2 2 2 1 1 0 0 0 0 0 0 0 2 2 0 0 1 0 1 0 0 1 1 1 1 0 1 1 1 1 0 0 1 0 0 2 0 0 0 0 0 0 1 0 0 0 2 0 1 1 1 1 1 0 0 1 0 0 1 2 2 2 0 0 0 0 1 1 1 0 0 1 0 0 2 2 0 2 0 0 0 0 1 2 0 0 0 2 2 0 2 0 0 1 0 1 1 0 0 2 0 0 2 1 0 0 0 1 1 1 1 2 2 0 1 1 1 0 1 1 1 0 0 2 1 0 0 0 2 0 0 1 0 1 0 1 0 1 2 2 2 1 2 0 1 1 1 1 0 0 0 0 0 0 1 1 0 0 0 2 0 0 0 2 2 0 0 1 0 0 1 1 0 0 0 0 0 0 0 1 0 0 0
11 0 0 0 0 0 0 1 0 1 1 0 0 0 0 0 0 0 1 0 1 1 1 0 0 0 1 0 2 2 1 0 1 1 0 0 2 1 1 0 1 1 1 2 2 1 0 0 0 2 1 0 2 0 0 0 1 0 1 1 0 1 0 0 0 0 0 0 0 0 0 1 2 2 0 2 2 0 2 0 2 0 0 1 2 0 0 0 2 2 0 0 0 0 0 0 0 0 0 2 0 1 0 0 1 1 2 1 1 1 1 2 0 0 1 1 1 1 0 0 2 0 2 0 0 1 0 0 0 0 0 1 0 0 0 0 0 0 1 0 2 0 0 0 0 0 1 0 1 1 0 0 2 0 0 0 1 0 0 0 1 0 2 2 1 2 2 1 0 2 1 0 0 2 1 1 0 0 1 1 0 2 0 0 2 1 1 2 1 0 0 2 0 0 1 0 0 2 0 0 0 0 0 1 1 0 2 2 2 0 2 2 1 0 0 2 1 0 2 1 1 1 2 2 0 0 0 2 1 1 1 0 0 0 0 1 0 2 0 1 0 0 2 0 1 0 0 0 0 0 0 0 0 0 0 1 2 0 0 0 0 0 1 1 1 0 0 1 2 0 0 0 1 2 1 0 0 0 1 0 0 0 1 0 1 0 1 1 0 2 0 1 0 2 2 0 0 0 0 0 0 0 2 0 2 0 1 1 2 1 0 0 0 0 1 0 0 1 1 0 1 2 1 2 0 0 0 0 2 2 2 0 1 0 0 0 0 1 1 0 1 1 0 1 0 0 0 1 2 0 1 0 0 0 2 0 0 0 0 1 1 1 2 1 2 0 0 1 1 0 2 2 1 0 1 1 2 0 2 0 0 0 2 2 0 0 0 0 0 1 0 0 0 1 2 2 2 0 0 0 0 0 0 1 0 0 1 2 1 1 0 0 1 0 0 0 0 0 0 0 0 0 0 1 0 1 0 0 0 2 0 1 0 1 2 1 0 0 0 0 1 0 2 0 1 2 1 2 2 1 0 0 0 1 0 0 0 1 1 1 1 1 0 0 0 0 0 1 0 0 1 1 2 2 1 0 1 1 0 0 2 1 0 0 0 0 0 1 2 0 0 2 0 2 1 0 0 1 0 1 1 1 1 1 1 0 2 0 0 0 0 2 0 0 0 1 0 1 0 2 2 1 0 0 0 1 0 1 1 1 1 1 0 0 0 0 2 0 0 1 0 1 2 2 0 1 0 0 2 0 1 1 0 0 1 1 0 0 1 1 0 0 0 1 0 1 1 0 0 1 0 0 0 0 0 0 0 1 0 1 2 0 0 0 1 0 0 0 0 0 0 0 0 2 0 0 0 0 0 0 0 2 0 1 1 2 0 0 0 1 2 0 1 1 0 1 1 0 0 0 1 0 1 1 0 0 1 0 0 0 1 1 1 0 0 0 2 1 0 2 1 1 2 2 0 0 1 0 0 0 0 2 0 1 2 0 1 2 1 0 0 0 0 1 1 0 2 1 1 1 0 1 2 0 0 0 0 2 1 1 0 0 1 1 1 1 0 0 0 1 2 0 0 0 0 0 1 2 1 2 1 0 0 0 0 0 2 2 2 0 1 0 0 0 0 1 0 2 0 0 0 0 0 0 0 0 0 1 0 0 1 1 0 2 0 0 0 0 0 1 0 1 1 0 0 0 0 1 0 0 0 1 2 1 0 1 0 0 1 1 0 1 2 0 0 1 1 1 0 2 0 1 2 0 0 0 1 2 2 2 1 1 0 1 1 0 0 1 0 2 0 2 2 2 1 0 0 0 0 0 0 0 1 0 1 1 2 0 1 0 0 0 2 0 0 2 2 2 2 2 2 2 1 2 0 0 1 0 0 1 1 2 1 1 0 0 0 0 0 0 0 0 0 0 0 0 0 1 0 1 0 1 1 0 1 0 0 0 1 0 0 2 0 0 0 1 1 0 1 1 0 0 0 0 0 0 0 1 1 2 2 0 0 0 0 0 0 0 0 0 0 1 0 2 2 0 2 0 0 0 0 1 0 0 2 2 0 1 0 1 0 0 0 0 1 1 1 1 2 0 0 2 0 1 0 0 0 1 0 0 1 1 0 1 1 1 0 1 0 0 0 0 1 1 1 0 1 1 0 0 2 0 1 0 2 1 2 2 0 0 0 0 1 1 0 1 2 0 1 1 0 0 0 0 0 0 0 0 0 0 0 0 0 0 0 0 0 0 0 0 0 2 0 1 1 0 0 0 0 0 1 1
12 0 0 0 1 0 0 1 0 1 1 1 1 1 0 1 0 0 0 0 0 2 1 0 0 0 2 0 2 2 2 0 0 2 0 2 0 1 0 1 1 1 0 0 2 0 2 0 1 1 1 0 0 0 2 0 0 0 0 2 0 0 0 1 0 1 1 1 1 0 0 1 2 2 1 2 1 0 0 0 0 0 1 0 1 0 0 0 0 1 0 0 0 0 1 0 0 1 0 2 1 2 0 0 0 0 2 0 1 1 0 1 1 1 1 1 0 0 0 0 1 0 0 2 0 2 0 2 1 2 1 1 0 0 0 0 0 0 0 0 0 0 0 0 0 0 0 0 0 1 0 1 0 1 0 0 1 2 1 0 1 1 1 2 1 0 0 1 0 1 1 2 1 1 1 1 0 0 0 0 0 0 2 2 2 0 2 0 0 0 0 2 1 1 2 1 2 2 0 2 0 0 0 1 1 0 1 0 1 0 0 0 0 0 0 2 0 1 1 1 0 0 1 2 1 0 1 0 0 0 0 0 0 1 1 0 0 1 0 1 0 0 2 0 2 0 0 0 1 1 1 1 0 0 0 0 1 1 1 2 1 1 0 1 1 0 1 1 1 0 0 2 0 2 1 1 0 1 2 0 0 0 0 0 1 1 1 0 0 0 0 0 1 2 2 0 1 0 0 1 0 0 1 1 0 0 0 0 0 0 0 2 0 0 1 1 0 0 1 0 2 2 1 2 1 0 0 0 0 0 1 2 0 0 0 1 1 2 0 2 0 1 2 1 0 1 0 0 2 1 0 0 0 1 1 0 2 0 0 0 0 1 0 0 0 1 0 2 2 1 1 1 1 1 0 0 0 0 1 0 1 0 2 1 0 2 0 0 0 1 0 0 1 0 1 0 0 0 1 1 1 1 0 2 2 0 1 1 0 2 0 1 1 0 0 0 0 0 0 0 0 1 0 0 0 0 2 1 0 1 1 1 2 2 0 0 1 0 0 0 2 0 1 1 0 0 2 1 2 1 0 0 0 2 0 0 0 1 1 0 1 1 0 1 1 1 0 2 0 0 0 0 2 2 2 0 2 2 0 1 1 2 0 2 2 2 0 1 2 0 2 2 1 2 0 0 0 1 0 0 1 1 1 1 1 1 2 1 0 0 0 2 0 0 0 1 0 2 0 1 1 2 1 0 0 2 1 0 1 1 1 1 0 1 1 0 1 1 0 0 0 1 1 0 0 2 0 2 0 0 0 0 0 0 0 0 0 1 2 1 0 0 1 0 1 1 1 2 2 0 0 0 0 0 0 0 2 2 0 2 2 0 0 0 2 0 1 0 1 1 0 0 2 0 2 1 0 0 0 1 0 2 1 2 1 2 1 0 0 1 0 0 0 0 1 0 0 0 0 0 1 0 0 0 0 0 2 1 0 0 2 2 0 0 0 0 0 1 2 2 1 1 1 2 0 1 1 0 1 0 0 1 0 2 2 0 0 2 1 1 0 0 0 2 0 0 1 0 0 0 0 0 0 0 0 1 1 1 0 0 0 1 1 1 1 1 0 1 0 0 0 2 0 0 0 0 1 1 0 0 0 0 0 0 2 0 2 2 2 0 0 0 0 1 1 0 0 1 1 1 0 1 0 0 1 1 1 0 0 0 1 1 0 2 0 0 0 0 0 0 0 0 0 0 0 2 0 0 0 0 0 0 1 1 0 0 0 0 1 1 0 0 2 1 1 0 2 0 0 2 2 1 2 0 0 0 0 1 1 1 1 2 0 0 1 1 0 2 1 2 0 1 1 1 0 0 0 1 0 1 0 0 2 0 2 1 2 0 0 1 0 0 0 1 1 2 1 2 1 1 1 1 0 2 0 0 0 0 1 0 1 1 0 0 0 1 0 1 0 0 0 0 0 0 0 0 0 2 1 1 0 0 1 0 1 0 0 1 1 0 0 2 2 0 2 0 1 2 2 1 0 0 0 0 0 1 0 0 2 2 0 1 0 0 0 0 0 0 0 2 0 0 1 0 2 2 1 0 0 0 1 0 0 0 2 1 0 2 0 0 0 0 1 0 2 0 0 2 2 0 2 0 0 1 0 0 2 1 0 0 1 1 0 2 0 0 0 1 0 1 0 0 1 2 2 0 0 0 0 1 2 0 0 0 2 0 2 2 1 1 1 2 0 1 0 0 1 0 0 0 0 0 0 0 0 2 2 0 1 0 0 0 0 0 0 0 0 0 0 1 1 1 0 0 0 0 0 0 2 0 2 2
13 1 0 0 0 0 0 2 0 0 0 1 0 1 0 0 0 1 1 1 1 1 1 0 0 1 0 0 0 2 2 0 2 2 1 0 2 1 0 1 1 1 0 1 1 1 1 0 1 1 0 0 0 0 1 1 1 0 1 0 1 1 0 1 0 0 0 0 2 0 0 1 2 2 1 2 2 0 2 0 2 0 0 1 1 0 0 0 1 2 0 1 0 0 1 0 0 0 0 0 0 1 1 1 0 0 2 2 2 0 0 2 1 2 2 2 1 0 0 0 2 0 1 1 1 0 1 0 0 1 0 1 0 0 1 0 1 0 0 1 0 0 2 0 0 0 0 0 0 1 0 1 0 0 0 0 1 0 1 1 2 0 2 2 1 2 1 0 0 0 0 2 0 2 0 1 1 0 0 2 0 2 1 1 1 0 2 0 0 0 0 0 0 1 2 1 1 2 0 0 0 1 0 2 2 0 2 0 1 0 1 1 1 1 0 2 0 0 2 0 0 0 2 2 0 0 0 2 0 2 0 1 0 0 1 0 1 1 1 1 0 0 2 0 2 0 0 0 1 0 0 0 0 1 1 0 0 0 0 2 0 0 0 1 1 0 0 0 1 0 0 1 0 1 0 0 1 1 0 0 0 1 0 0 0 1 0 0 2 2 0 2 1 2 2 0 1 1 0 1 0 1 1 0 1 0 0 0 1 0 0 1 0 1 2 0 0 0 0 0 1 2 2 1 2 0 0 0 1 0 1 1 1 0 0 0 0 1 1 0 0 0 1 0 0 0 0 0 1 0 1 0 0 2 0 0 1 0 0 2 2 2 0 0 0 1 0 1 1 0 2 2 1 1 0 0 1 1 0 1 1 0 0 0 1 1 0 0 0 1 0 0 0 0 2 1 1 1 1 1 1 1 0 1 1 1 1 1 0 2 0 0 0 1 0 0 0 0 1 0 0 1 0 2 0 0 0 1 0 1 1 0 2 1 1 1 0 1 2 2 1 0 1 1 1 1 1 1 1 0 0 0 0 2 1 0 1 1 2 2 2 2 0 0 1 1 0 2 0 2 2 2 1 1 1 0 1 0 0 0 2 2 0 2 0 0 2 2 2 0 1 1 0 1 1 0 0 1 1 1 1 1 2 2 2 1 1 1 0 1 0 2 0 0 1 0 0 2 0 0 0 2 1 0 0 1 1 1 0 2 0 1 0 0 1 0 2 0 0 0 0 2 1 1 0 0 1 2 0 0 0 0 0 0 1 1 0 1 1 1 1 0 0 0 0 1 0 0 0 1 1 1 1 0 1 0 2 1 0 2 2 0 0 0 0 0 0 1 0 1 0 0 2 1 1 0 1 1 1 1 1 1 0 2 2 2 1 0 0 1 1 0 1 1 0 1 1 0 0 0 0 0 0 0 0 1 2 1 0 0 0 0 0 0 0 0 0 0 0 2 0 1 0 1 0 2 2 0 0 0 0 1 1 0 0 1 2 2 1 1 1 0 2 0 1 1 0 0 1 1 0 1 1 1 1 0 0 1 0 0 1 0 1 1 1 1 0 1 0 2 0 0 0 0 2 0 2 1 1 1 0 1 0 0 2 0 2 2 2 0 0 0 0 0 0 0 0 1 0 0 0 2 1 0 1 1 1 0 1 0 1 0 1 2 0 0 1 0 0 2 0 0 0 0 0 0 0 1 0 0 0 0 2 0 0 0 0 0 0 0 0 1 2 2 0 0 2 1 0 2 0 0 2 1 0 0 2 1 1 1 0 1 1 1 1 1 0 2 0 1 1 2 1 1 0 0 0 1 0 1 0 0 1 0 1 1 1 0 0 0 0 0 0 0 1 0 1 2 2 2 2 2 1 2 0 0 0 0 1 1 0 1 0 0 0 1 1 1 1 0 1 1 0 0 1 0 0 0 0 0 0 2 0 0 2 0 0 0 0 0 0 1 0 0 0 0 0 0 2 0 0 0 0 0 2 0 1 0 1 2 2 0 0 0 0 0 0 0 1 0 0 0 0 1 2 0 2 0 0 1 0 2 1 0 2 1 1 1 0 0 0 0 0 0 1 1 0 2 2 0 0 2 0 1 1 1 2 1 1 1 2 2 2 2 0 1 1 1 1 0 0 0 2 2 2 0 0 1 1 0 1 0 0 0 2 0 2 0 0 1 1 1 0 0 0 0 1 0 0 0 0 0 0 1 0 1 1 0 0 0 0 0 0 0 0 0 0 0 1 1 1 0 0 0 0 0 2 0 1 0 0 0
14 0 0 0 2 0 0 2 0 0 0 0 1 2 0 2 1 0 2 1 1 1 1 1 0 0 1 0 2 2 2 0 1 0 0 0 2 2 0 0 2 2 1 1 2 1 0 0 2 0 0 0 1 0 0 0 0 1 0 1 1 0 2 2 0 0 0 0 2 0 0 1 2 2 1 2 2 0 0 0 0 0 1 1 1 0 0 0 1 2 1 1 0 0 0 0 0 1 0 2 1 2 1 0 1 1 2 0 0 2 1 2 0 0 1 1 1 0 2 0 0 0 1 1 1 1 1 1 1 1 0 0 0 0 1 1 0 0 0 2 0 0 0 1 0 0 1 0 0 0 0 0 1 0 0 0 0 1 2 1 1 0 1 2 1 2 1 1 1 2 1 0 0 2 0 0 0 0 0 0 0 0 1 1 1 0 1 2 0 1 2 2 0 2 2 0 0 2 0 0 0 0 1 0 0 0 2 0 1 0 0 1 1 0 0 2 1 0 0 1 0 0 2 2 0 0 0 1 0 1 0 0 0 0 2 0 0 1 1 0 0 0 2 0 1 0 0 0 0 0 0 1 0 0 0 0 0 0 0 0 0 0 0 1 1 0 1 1 0 0 1 1 0 0 0 0 0 2 2 0 1 0 0 0 0 1 1 1 1 2 0 2 1 1 2 0 1 2 1 2 0 0 1 1 1 0 0 0 1 0 0 1 0 0 2 0 0 0 0 0 0 2 2 1 2 0 0 1 0 1 2 1 1 1 0 0 0 1 0 1 1 1 2 1 0 0 0 0 2 1 0 0 0 2 0 0 2 0 0 2 2 2 2 2 1 0 0 2 2 2 0 0 2 2 0 0 1 1 1 1 1 0 0 0 1 0 0 0 0 1 0 1 2 1 2 2 2 1 1 1 1 1 0 2 2 0 2 0 0 1 1 0 1 0 0 0 0 0 0 0 0 0 1 0 0 0 0 0 1 1 0 1 0 0 1 1 0 1 1 1 2 1 1 1 1 1 1 1 1 1 1 0 0 0 0 0 0 2 1 1 1 1 0 1 1 2 0 1 0 0 1 1 2 2 1 1 1 1 1 0 1 2 0 0 0 0 0 1 2 2 0 1 1 2 0 0 0 2 2 0 1 1 1 1 1 0 2 1 0 2 0 0 0 1 1 0 0 1 0 1 1 2 1 0 0 1 1 1 1 1 1 2 0 1 1 1 1 1 0 2 0 0 1 0 0 1 1 1 1 0 0 0 0 0 1 1 0 0 2 0 0 0 2 0 2 0 0 0 0 1 1 1 0 0 0 0 1 1 0 2 1 0 0 0 0 0 1 0 1 1 1 1 1 1 0 0 0 0 0 1 1 2 0 2 2 2 1 0 1 1 0 0 0 0 1 1 1 0 0 0 0 0 0 1 1 0 1 1 0 0 1 1 1 0 0 0 1 0 0 1 0 1 0 2 0 2 2 0 1 0 0 1 1 0 2 0 2 1 0 1 1 0 1 0 1 1 1 1 0 0 0 1 0 0 0 0 0 2 1 1 0 0 2 2 2 2 1 1 0 1 0 1 0 1 1 0 1 2 1 1 0 0 0 0 2 0 1 0 1 0 0 0 0 1 0 0 0 0 1 1 0 0 1 0 1 1 1 0 0 0 0 0 0 2 0 0 0 0 0 1 1 1 0 0 0 0 0 0 0 0 0 0 0 1 0 0 0 0 0 0 0 0 2 2 0 0 2 0 0 2 1 0 1 0 0 0 1 1 1 2 0 0 1 1 1 1 0 1 1 2 0 1 2 2 2 0 1 1 1 1 0 1 0 0 0 0 1 0 0 1 1 1 1 1 1 2 2 1 1 1 1 1 1 2 0 0 0 0 2 0 1 1 1 1 0 1 1 0 0 0 0 0 0 0 1 0 0 0 0 0 0 2 0 0 2 0 0 0 1 0 0 2 2 0 2 1 0 0 1 2 0 0 0 0 2 1 1 0 0 1 0 1 0 0 0 0 0 0 0 0 0 0 0 0 2 0 2 0 0 0 0 1 0 0 1 0 1 1 1 1 0 0 0 0 0 1 0 1 2 0 1 1 0 1 0 1 1 1 0 0 2 2 0 2 0 1 1 2 0 0 1 1 2 1 1 1 0 0 0 0 2 0 0 0 1 0 2 2 1 1 0 1 0 1 0 0 1 0 0 0 0 0 0 0 1 2 2 0 1 0 0 0 1 1 1 1 2 0 0 1 1 0 0 1 0 0 0 0 1 0 2 2
15 0 0 1 0 1 0 2 1 0 1 1 2 2 0 2 0 0 0 1 1 2 0 0 0 0 0 0 1 2 2 0 2 1 0 1 1 1 0 1 1 1 0 1 2 1 0 0 2 0 0 0 1 0 1 0 1 0 1 0 1 1 0 1 0 0 0 0 1 1 1 0 1 1 1 1 1 0 1 0 1 0 0 0 2 0 0 2 2 2 1 2 2 1 0 0 0 0 0 1 0 2 1 0 1 1 2 1 1 1 1 2 0 0 0 0 0 1 0 0 2 1 1 1 1 1 1 2 0 2 0 0 0 0 1 0 1 0 0 0 0 0 0 0 0 0 0 0 0 0 0 0 1 0 0 0 0 0 1 0 1 1 2 2 1 2 2 1 0 1 0 1 0 2 0 1 1 0 1 1 0 1 0 0 1 0 1 1 0 0 0 1 0 2 2 0 2 2 0 0 0 0 0 0 0 0 2 0 1 0 1 2 1 0 0 2 0 1 1 0 1 1 2 2 0 0 0 2 1 1 1 0 1 0 1 0 0 1 0 0 0 0 1 0 0 0 0 0 0 0 0 0 0 0 0 0 1 0 0 0 0 0 0 1 1 0 1 0 0 0 1 2 0 1 0 0 1 2 2 0 2 0 1 1 0 0 2 2 1 2 0 0 1 2 2 0 1 1 1 2 0 0 1 0 1 1 1 0 1 0 1 2 0 0 1 0 0 0 1 0 1 2 2 0 1 0 0 0 0 0 0 2 1 0 0 0 0 2 0 1 1 0 1 2 1 0 0 0 2 1 0 0 0 0 1 1 1 0 1 0 0 0 2 0 2 0 0 1 1 1 1 1 1 1 0 0 2 0 1 0 1 0 0 0 1 1 0 0 0 0 0 0 1 0 1 1 2 1 1 1 1 1 0 2 2 1 0 1 1 1 0 0 0 0 1 0 0 1 0 1 0 2 0 1 2 2 0 0 0 0 0 0 0 0 1 1 0 1 1 0 2 0 0 2 1 1 1 1 1 0 0 0 0 2 2 1 0 1 1 2 1 2 0 0 0 0 1 2 0 1 1 1 2 2 0 0 0 2 0 1 0 2 0 0 2 0 0 1 1 1 1 0 2 2 1 0 0 2 2 0 2 2 1 0 0 1 1 1 0 1 0 1 0 0 0 1 0 2 0 1 1 2 0 0 0 2 2 0 2 1 1 0 0 0 0 0 1 0 0 0 0 1 1 1 0 1 1 2 0 0 0 0 0 0 1 1 1 1 0 2 1 0 2 0 2 0 0 0 0 0 0 0 0 0 0 0 0 0 0 2 2 0 0 0 0 0 0 1 1 2 1 0 0 0 0 0 2 1 1 1 1 1 1 2 2 2 1 0 0 1 1 1 1 1 1 1 1 0 0 2 0 2 0 0 0 1 2 1 0 0 2 2 0 0 0 0 0 0 1 2 0 1 0 1 0 1 2 1 1 0 1 1 0 0 1 1 2 2 2 0 0 0 0 0 0 1 1 1 0 0 0 1 0 0 1 0 1 0 1 0 2 1 1 0 0 0 1 2 0 0 0 2 0 1 1 0 1 2 0 1 1 0 0 0 2 0 2 1 1 0 0 0 0 2 0 1 2 2 0 0 0 1 1 0 1 0 0 0 1 1 2 2 1 0 0 0 0 0 0 2 1 2 0 1 0 0 0 1 0 0 0 0 0 0 0 0 0 0 0 0 0 1 2 0 0 0 2 1 0 2 0 0 2 0 0 0 0 1 1 1 2 2 1 1 1 1 0 2 0 1 1 2 2 2 1 0 0 1 1 1 0 0 1 0 1 0 0 0 0 0 0 0 1 1 1 2 2 2 0 1 1 0 0 2 0 0 0 0 0 1 0 1 0 1 0 2 0 1 1 0 1 1 1 2 0 2 2 0 0 0 0 2 0 0 2 0 0 0 0 1 0 2 0 0 0 1 0 1 1 0 0 0 0 0 2 0 0 1 2 2 2 0 0 0 0 0 0 1 1 0 1 0 2 0 2 1 2 0 0 1 0 1 1 0 1 0 0 0 0 1 0 0 0 0 1 1 0 0 2 0 0 2 0 1 0 1 1 1 0 0 2 2 0 2 0 0 0 0 0 0 0 0 2 1 0 0 0 1 1 0 2 0 0 1 1 0 2 1 1 1 1 1 0 0 1 2 1 0 0 2 0 2 0 0 0 1 1 0 1 0 0 0 0 0 1 1 1 0 0 0 0 0 0 1 0 0 0 0 0 0 2 1
16 1 0 0 0 0 0 0 0 2 2 0 0 1 0 0 0 1 2 2 2 1 0 0 0 0 2 0 2 2 2 1 1 1 1 1 1 2 0 0 2 2 0 0 0 0 1 0 2 0 0 0 0 1 1 1 0 0 0 0 1 0 0 2 0 0 0 0 2 1 1 0 2 2 2 2 2 0 2 1 1 0 0 1 1 0 0 1 1 1 1 1 0 1 0 0 0 0 0 1 0 2 1 0 1 1 1 0 0 2 1 1 0 1 1 1 0 0 0 0 2 1 1 1 1 0 1 0 0 0 0 0 0 0 1 1 0 0 0 0 1 0 0 0 0 0 0 0 0 1 0 0 0 1 0 0 0 0 0 1 1 0 1 1 1 2 2 2 0 0 0 0 0 2 0 0 0 2 0 0 0 0 0 0 0 0 1 1 0 0 0 2 1 1 2 0 1 2 0 1 0 0 0 1 1 0 1 0 1 0 0 2 1 0 0 2 0 0 2 0 0 0 1 1 0 0 1 0 0 0 0 0 1 1 0 0 1 2 0 2 0 0 1 0 1 0 0 0 0 0 0 0 0 0 0 0 0 1 0 0 0 0 0 1 1 0 0 0 1 0 0 1 1 2 1 1 0 2 1 0 1 1 0 0 0 1 0 1 0 1 0 1 0 2 2 0 0 1 0 1 1 0 0 1 0 0 0 0 0 0 0 0 0 0 0 0 0 0 1 1 1 2 0 1 1 0 0 0 1 0 1 2 0 0 0 0 0 1 1 1 1 1 1 1 1 0 1 1 2 0 1 0 0 0 1 1 1 1 0 2 2 1 0 0 0 1 0 2 2 0 2 2 0 0 0 0 2 0 1 0 2 1 0 0 0 1 0 1 1 1 2 2 0 0 2 0 0 0 1 1 1 1 0 2 1 0 0 0 0 2 0 0 2 0 0 0 0 0 0 0 0 1 0 2 1 2 0 1 0 0 1 0 0 0 1 1 0 0 1 1 1 1 1 1 1 1 1 2 2 1 0 0 0 1 1 0 1 1 1 0 0 0 0 0 0 0 1 2 0 0 0 0 1 1 1 1 0 2 0 2 2 1 0 0 2 0 0 0 2 0 0 2 0 1 0 0 0 1 1 1 1 1 2 2 2 0 2 0 0 1 0 2 0 0 0 0 0 2 0 1 2 2 1 1 1 2 1 0 0 2 0 0 0 0 2 0 2 0 1 2 0 1 1 1 1 0 2 2 0 0 0 0 0 0 1 0 1 0 1 0 0 0 0 0 0 2 2 0 0 2 1 0 1 0 1 0 1 0 0 2 2 1 0 0 0 0 0 0 1 2 0 0 0 0 1 0 1 1 1 1 1 1 1 1 1 1 1 0 0 0 1 0 0 0 2 1 0 0 0 0 0 0 0 0 0 0 2 1 0 0 0 1 0 0 0 0 0 0 0 1 0 0 2 2 0 1 2 0 2 1 0 1 0 1 2 0 1 2 1 0 0 0 1 0 0 1 0 0 1 1 1 1 1 0 0 0 0 1 0 0 0 1 2 2 2 2 1 0 0 2 0 0 0 1 0 0 1 2 2 2 1 0 0 1 0 0 1 2 2 0 0 0 0 2 0 1 1 1 1 1 0 0 0 0 0 0 0 0 1 1 1 1 0 2 0 1 1 0 0 0 0 0 1 0 0 0 0 0 0 0 0 1 0 0 0 1 0 0 1 1 0 0 1 0 0 0 2 0 0 2 1 0 2 0 0 1 0 0 0 0 2 2 1 1 1 1 0 2 1 1 1 1 0 1 1 1 0 1 0 0 0 0 0 0 0 0 1 0 0 2 0 0 1 0 1 1 1 2 2 2 2 2 2 2 0 0 0 0 0 0 0 2 1 1 0 1 1 1 1 0 1 1 1 1 0 1 1 0 0 0 0 2 1 1 1 1 1 0 0 0 0 1 0 0 0 0 1 1 2 0 0 0 0 0 0 0 0 1 1 2 2 0 0 0 0 0 0 0 1 0 1 0 0 2 2 0 2 0 0 1 0 1 0 0 0 0 1 1 1 1 0 0 0 1 2 1 0 1 2 2 0 2 0 1 0 0 0 0 0 1 2 2 1 2 0 1 1 2 0 0 0 0 0 0 0 0 0 0 0 0 2 0 1 0 1 0 1 2 0 0 0 0 0 0 1 2 1 0 0 0 0 0 0 0 1 0 2 0 2 0 0 0 1 2 0 2 2 0 1 0 0 0 0 2 1 0 0 0 1 0 2 1
17 0 1 0 0 0 1 1 0 0 0 0 0 0 0 0 0 0 1 1 1 1 0 0 0 0 1 0 2 1 1 1 0 2 1 1 1 1 0 2 0 0 0 0 0 2 2 0 2 0 0 0 0 0 1 1 0 0 1 0 1 0 0 1 0 1 1 1 1 0 0 1 2 2 0 2 2 0 0 0 0 0 0 1 2 0 0 0 1 2 0 0 0 1 0 0 0 2 0 2 1 1 1 0 1 1 2 1 1 1 0 2 2 2 2 2 1 0 1 0 1 0 1 1 0 1 0 0 0 1 0 0 1 0 0 0 1 0 0 0 0 0 0 0 0 0 0 0 0 1 0 1 0 2 2 0 2 1 0 1 1 1 1 1 1 2 0 2 0 2 0 0 0 2 1 1 0 0 0 0 0 1 1 1 1 0 2 2 0 1 1 2 0 1 1 0 0 1 0 1 0 0 0 1 1 0 2 0 0 0 0 1 2 0 0 2 0 1 0 0 1 1 2 2 0 0 0 1 0 1 0 1 0 0 1 0 0 1 1 0 0 0 2 0 1 0 0 0 1 1 1 0 1 0 0 0 1 0 0 0 0 0 0 1 0 0 1 0 2 0 1 0 0 0 1 1 0 1 2 0 0 0 2 1 1 0 2 2 0 2 0 0 2 2 2 0 1 1 0 0 0 0 0 1 0 1 1 0 1 0 1 1 0 0 1 0 0 0 1 0 1 1 1 0 1 0 1 1 1 2 2 1 0 0 0 0 0 2 0 0 0 1 0 2 0 0 0 0 2 1 0 0 0 1 1 0 1 0 0 1 2 2 2 0 2 0 0 2 2 1 1 1 2 2 0 0 1 1 0 0 0 0 1 1 0 1 0 0 0 1 0 0 2 0 2 2 2 1 0 1 1 1 0 0 0 0 2 0 0 1 1 0 0 0 1 0 1 0 0 0 0 0 0 1 1 1 0 0 0 1 0 2 1 1 0 0 0 1 0 0 0 1 2 0 1 1 2 0 0 1 0 0 0 2 2 1 1 1 1 0 0 0 0 0 1 1 1 2 0 1 1 1 2 2 1 0 2 2 0 2 0 1 0 1 0 0 1 1 1 1 1 0 1 2 1 0 0 2 2 0 0 0 2 2 2 0 2 0 1 0 1 1 0 1 0 0 1 2 0 2 2 2 0 0 0 0 0 2 0 2 0 1 0 0 1 0 1 0 1 2 1 2 2 2 1 1 1 0 2 0 1 0 0 0 0 2 0 0 0 1 1 1 1 1 1 0 0 0 0 0 0 1 0 0 0 0 0 0 1 1 2 0 1 0 1 1 2 0 1 1 1 0 1 0 1 0 0 0 0 0 0 2 1 1 2 2 2 0 0 2 0 0 0 1 0 0 1 0 0 0 1 0 1 1 0 0 1 2 0 0 0 0 0 0 0 0 1 1 1 2 1 1 0 0 1 1 1 0 0 0 0 2 0 2 2 0 1 2 2 0 0 0 0 0 1 2 1 1 1 0 0 0 1 0 0 1 1 1 1 0 0 0 2 2 2 2 2 0 0 1 1 0 0 2 2 0 2 2 2 2 0 0 0 1 0 0 1 1 1 0 0 0 0 2 0 0 0 2 1 1 0 0 0 0 2 1 1 0 1 1 1 1 0 2 0 1 1 0 0 1 0 1 1 0 0 1 0 0 0 0 0 0 1 0 0 0 0 0 1 1 0 0 2 2 0 0 2 1 0 2 0 0 2 0 1 1 1 1 1 1 2 2 0 0 0 1 1 2 1 2 0 1 0 1 1 1 0 0 0 0 1 0 1 0 1 0 1 0 0 1 0 0 0 1 1 2 2 2 2 2 2 2 2 1 0 0 0 0 0 0 0 2 0 0 1 0 1 0 1 0 1 0 0 0 0 0 0 1 0 0 1 0 2 0 0 1 1 0 0 1 0 1 1 0 1 1 1 1 2 0 0 0 1 0 1 0 0 1 2 2 2 0 0 0 0 0 0 0 0 0 0 0 1 1 2 0 2 0 0 0 0 2 0 1 1 1 1 2 1 2 1 0 1 0 1 2 0 0 1 0 0 1 0 2 1 1 1 1 1 1 2 2 0 2 0 0 0 1 0 1 1 1 1 0 0 1 0 0 1 0 2 1 0 0 2 0 2 2 0 0 0 0 0 0 0 1 2 0 0 1 0 1 0 0 1 0 1 0 0 0 0 0 0 0 0 0 0 0 0 1 1 1 0 0 0 0 0 0 2 0 2 2
18 1 0 0 0 0 1 2 0 0 0 0 0 2 0 1 0 0 2 0 1 1 0 1 1 1 1 0 2 2 2 0 2 2 0 2 0 1 0 0 2 2 0 0 1 0 1 0 1 1 0 0 0 1 0 1 0 0 0 1 1 0 1 2 0 0 0 0 1 1 1 2 2 2 2 2 2 0 1 0 1 0 2 0 0 0 0 1 1 1 1 0 0 1 0 0 0 1 0 1 1 2 1 0 1 1 1 0 1 1 0 1 0 1 1 1 0 0 0 0 2 0 1 1 0 2 0 1 1 1 0 0 0 0 0 0 0 0 1 0 0 0 0 0 0 0 0 0 0 0 0 0 0 1 0 0 1 0 0 0 1 1 2 2 1 2 1 1 0 2 0 0 2 0 0 1 1 0 0 1 1 2 0 0 2 2 0 0 0 0 0 2 1 0 1 0 1 2 1 1 0 1 0 2 2 0 2 0 1 0 0 2 0 0 0 2 0 1 0 0 1 1 0 1 0 0 1 1 0 0 0 0 0 0 1 0 1 1 1 1 0 0 0 0 1 0 0 0 0 0 0 1 0 0 0 0 1 1 0 1 0 0 0 0 1 0 2 0 1 0 0 2 0 2 0 0 0 2 2 0 1 0 2 0 1 1 1 0 1 1 0 1 0 2 2 1 0 2 0 2 0 1 0 1 0 0 0 0 1 0 0 1 0 0 0 0 0 0 1 0 2 2 2 1 1 0 0 0 0 2 2 0 1 0 0 0 0 2 0 0 0 0 1 0 0 0 1 0 1 1 0 1 1 0 1 0 0 1 0 1 1 1 2 2 2 1 0 1 1 1 1 1 0 0 0 0 1 0 1 0 1 1 0 0 0 0 0 0 0 0 0 0 0 1 1 1 2 0 1 1 1 1 0 2 1 0 0 0 0 2 0 0 0 0 1 0 1 0 0 0 0 1 1 1 0 0 2 1 0 0 0 1 0 0 0 0 0 0 1 1 1 1 1 1 2 1 1 2 2 0 0 0 0 2 1 0 1 2 1 2 2 2 0 1 1 1 0 1 0 0 1 1 1 1 0 0 0 2 0 2 1 1 0 0 2 0 0 1 1 0 1 1 1 2 1 0 0 2 0 0 0 0 1 1 1 1 1 1 1 0 0 2 0 0 1 0 0 2 0 1 1 2 1 1 1 2 0 1 0 2 0 1 0 0 1 0 0 0 1 1 0 1 0 1 1 0 2 1 1 0 1 0 0 0 1 1 1 2 1 0 0 0 1 0 0 1 1 1 1 1 1 1 0 0 0 0 1 0 0 2 0 0 0 0 1 0 1 0 2 2 0 0 2 0 0 1 0 0 0 0 0 2 1 1 1 1 0 0 0 2 0 0 0 1 1 0 1 0 0 0 1 0 1 1 0 0 1 1 0 0 2 2 0 0 0 0 1 0 0 1 0 0 0 0 2 0 0 1 2 0 0 1 0 1 1 0 1 2 1 1 1 0 1 0 0 2 0 2 0 0 0 1 1 0 0 0 0 1 2 1 0 0 1 0 1 1 0 0 0 1 1 0 0 1 1 0 1 2 1 1 0 0 0 1 1 1 1 1 1 0 0 0 1 1 0 0 1 1 0 0 0 0 0 1 0 1 2 0 0 0 0 0 0 2 0 1 0 0 0 2 1 2 0 0 0 1 1 0 0 0 0 0 0 0 0 0 0 0 0 0 0 0 2 0 0 1 1 2 0 2 0 0 2 0 0 0 1 0 0 0 2 2 0 0 0 1 0 2 1 1 1 1 1 1 1 0 0 1 0 1 1 0 1 0 1 0 2 0 0 2 0 1 0 1 2 0 1 2 1 2 2 1 0 2 0 0 0 0 0 1 0 1 0 1 1 2 0 0 0 0 0 0 0 0 1 0 0 0 0 0 0 2 2 0 0 0 1 0 0 0 0 1 0 0 0 1 0 0 1 1 0 0 0 2 2 2 0 0 1 1 1 0 0 0 0 0 0 0 0 0 0 0 0 2 2 0 2 0 0 0 0 1 0 1 0 0 1 2 0 1 0 0 0 0 0 1 0 2 2 1 0 1 0 1 1 1 0 1 0 0 1 1 0 1 0 1 1 2 0 0 0 0 2 0 0 0 1 1 0 1 2 1 0 0 2 0 2 2 1 0 0 1 0 0 1 1 0 1 1 1 1 0 0 0 0 0 0 0 2 0 0 0 1 1 1 1 2 0 1 0 0 2 0 1 0 0 0 0 2 0 1 1
19 0 0 1 0 1 2 1 1 0 1 0 0 0 0 0 0 0 1 1 1 2 0 0 0 0 1 0 2 2 2 0 0 1 0 1 1 1 0 1 1 1 1 1 2 0 0 0 1 1 0 0 1 0 0 0 1 0 1 1 0 1 0 1 0 0 0 0 0 0 0 0 2 2 2 2 2 0 2 0 2 0 0 1 1 0 0 1 2 2 1 1 0 2 0 0 0 1 0 2 1 2 1 0 2 2 1 0 2 1 0 2 1 1 2 2 2 0 1 0 1 0 2 0 2 0 2 0 0 1 0 1 0 0 0 0 0 0 0 1 0 0 0 0 0 0 0 0 0 1 0 1 0 0 0 0 0 0 0 0 0 0 2 2 0 2 1 1 0 0 0 0 0 2 2 2 0 1 0 0 0 0 1 2 1 0 2 2 0 0 0 1 1 0 2 0 1 2 0 2 0 0 0 1 1 0 1 0 2 0 1 0 1 1 0 2 0 1 0 1 1 1 2 2 0 0 1 1 0 1 1 0 0 0 2 0 0 2 0 1 0 0 2 1 1 0 0 0 1 0 0 0 0 0 0 0 0 0 0 0 0 0 1 1 1 0 1 0 1 1 0 2 0 2 1 1 0 2 2 0 1 0 0 0 0 0 0 1 1 2 0 1 1 2 2 0 1 0 0 0 0 0 1 0 0 0 0 0 1 0 0 1 0 1 1 1 0 0 1 0 2 1 0 1 2 0 0 0 1 2 2 1 1 0 0 0 0 2 0 0 0 0 0 1 0 0 0 0 2 1 1 0 0 0 0 2 0 0 0 2 2 2 2 2 1 1 0 2 2 0 2 2 0 0 0 0 1 1 0 1 0 0 1 1 0 1 0 0 0 1 0 0 0 0 2 1 1 0 0 0 0 0 0 1 1 0 2 2 0 2 0 0 0 0 2 0 2 1 0 0 0 1 0 0 1 0 2 1 0 0 2 1 0 2 2 0 0 2 1 0 2 0 1 1 1 1 1 1 1 0 1 1 0 2 0 0 0 1 1 2 0 2 0 0 0 0 0 1 0 0 1 1 1 1 1 0 1 1 0 1 1 2 0 0 1 0 0 1 1 0 1 1 0 2 1 0 2 0 0 1 2 2 1 1 1 1 1 0 1 1 1 0 0 0 0 1 0 1 0 1 1 2 0 0 1 2 1 0 0 2 1 0 0 0 1 0 0 0 1 0 0 0 1 1 1 1 0 0 2 0 1 0 0 0 2 2 0 0 1 0 0 0 1 0 0 0 0 0 0 1 0 0 0 0 0 0 1 0 0 0 2 0 1 0 0 1 1 0 0 0 1 0 1 0 0 0 0 0 0 0 0 2 1 1 1 2 0 0 0 0 0 0 1 1 0 1 1 1 1 0 0 0 0 1 0 0 2 1 0 0 2 2 1 0 0 2 0 0 1 1 1 1 0 1 1 1 1 0 0 1 0 1 0 1 2 0 1 2 2 0 0 0 2 0 1 1 0 1 0 0 0 1 1 0 0 0 0 0 0 0 0 0 1 1 1 1 1 1 0 0 2 0 0 0 0 0 0 1 1 1 0 1 0 0 2 0 2 1 1 0 2 0 0 2 0 0 0 2 2 2 0 0 0 0 2 0 0 1 0 0 1 1 1 2 0 1 0 0 0 1 0 1 0 1 0 0 0 1 0 0 0 1 0 0 0 0 0 0 0 0 0 0 2 1 0 0 2 0 0 2 1 0 0 0 0 0 1 0 0 0 2 2 0 0 0 2 0 1 0 2 0 2 1 2 2 1 0 1 0 1 0 0 1 0 1 0 2 0 0 0 1 1 1 1 1 2 2 1 1 1 1 1 0 2 0 0 0 0 1 0 1 1 1 2 0 2 0 0 0 0 0 1 0 0 0 0 0 0 0 0 0 1 1 0 1 0 1 0 0 1 0 1 0 0 0 0 1 0 1 1 0 0 0 0 2 0 0 1 1 2 1 0 0 0 0 0 0 0 0 0 1 0 0 1 2 0 2 0 0 0 1 1 1 0 1 1 0 1 1 0 0 0 0 0 0 2 0 0 2 0 0 2 1 0 1 0 1 2 1 1 2 2 0 0 1 0 0 0 0 0 0 0 2 2 1 1 0 0 0 0 2 0 1 0 1 0 1 1 0 0 0 0 0 1 1 1 1 0 0 1 0 0 0 0 0 0 1 0 1 1 0 0 1 1 0 1 1 0 0 1 1 0 0 0 0 0 1 0 0 0 2 1
20 1 1 0 0 0 0 0 0 1 1 0 0 2 0 1 0 0 2 0 1 1 1 1 1 1 0 0 2 1 1 0 1 2 1 2 1 1 0 0 1 1 0 1 2 1 0 0 1 1 0 0 0 2 0 0 0 0 1 1 0 2 0 2 1 0 1 0 0 0 0 2 2 2 1 2 2 0 2 1 1 0 0 0 1 0 0 0 2 2 0 2 0 1 0 0 0 0 0 1 0 2 1 0 0 0 2 1 1 1 0 2 1 1 1 1 1 0 0 0 2 0 2 0 0 0 0 1 1 1 0 0 0 0 1 1 1 0 0 0 1 0 0 0 0 0 0 1 0 1 1 1 0 0 1 0 0 1 1 1 1 0 1 1 2 1 1 1 0 2 0 0 2 0 0 1 1 0 0 1 1 1 1 1 2 0 2 1 1 0 0 2 1 1 2 1 0 2 0 1 0 0 1 1 1 0 2 1 0 0 0 1 1 0 0 2 0 0 1 2 0 0 1 2 0 0 1 0 0 0 0 0 1 1 1 0 1 2 0 1 0 0 2 0 1 0 0 0 0 0 0 0 0 1 1 0 0 0 1 2 1 1 0 2 1 1 0 0 0 0 0 1 0 2 0 0 0 1 2 0 0 0 2 0 2 0 2 1 1 2 0 1 0 2 2 0 0 0 0 1 0 0 0 0 0 0 0 0 2 0 0 1 0 0 0 0 1 0 1 0 1 1 2 1 2 0 0 0 1 2 2 1 2 1 0 0 0 1 1 0 0 1 0 2 0 0 0 0 2 1 0 0 1 0 1 0 0 0 0 0 0 0 2 2 2 1 0 2 2 1 1 1 0 0 0 0 2 0 1 0 0 1 0 0 0 1 0 0 0 0 0 0 1 1 2 2 2 0 0 0 0 0 0 2 1 0 0 1 0 1 1 0 1 0 1 1 1 0 0 0 0 2 0 0 1 1 0 0 0 0 0 0 0 0 1 1 0 0 1 1 2 0 2 0 2 1 1 0 1 0 0 0 0 1 1 1 0 0 0 1 1 1 1 0 1 2 0 2 0 0 1 0 1 1 0 0 0 2 0 1 1 1 0 1 1 0 1 1 2 0 1 2 0 2 1 0 1 1 0 0 1 1 2 1 1 0 1 0 0 0 1 1 0 0 0 1 0 2 0 1 1 2 1 1 2 2 0 1 0 2 0 1 0 0 0 1 2 0 1 1 2 2 2 1 1 1 2 2 0 0 0 0 0 0 0 1 0 0 0 0 0 1 0 1 0 0 0 0 0 1 0 2 1 0 1 0 1 1 0 2 1 1 0 0 0 1 1 0 2 2 1 0 0 0 0 2 0 0 0 0 0 2 1 1 1 1 1 0 1 2 1 1 1 2 0 1 1 0 1 0 1 0 0 0 0 0 2 0 0 0 2 2 0 0 0 1 1 1 2 2 1 1 1 1 0 1 1 0 0 0 0 2 0 2 2 0 0 1 1 0 0 0 2 0 2 0 0 1 1 0 0 1 0 0 0 0 0 1 0 0 0 0 2 0 2 2 1 1 0 0 2 0 0 1 0 0 1 2 0 1 1 0 0 1 0 0 1 1 1 0 0 0 0 0 1 1 1 0 0 0 1 0 0 1 0 0 1 0 0 0 0 0 0 2 0 0 1 0 0 0 0 1 0 0 0 0 0 1 0 1 1 1 1 1 0 1 0 0 0 0 0 0 2 2 0 0 2 0 0 2 0 0 2 0 0 0 0 1 1 1 2 2 1 1 1 1 0 2 0 1 0 1 1 1 1 0 0 1 0 0 0 0 1 0 1 0 1 0 0 1 0 0 0 0 2 0 1 2 2 2 2 2 0 2 0 0 0 0 0 0 0 2 2 1 0 0 0 0 0 0 0 0 0 0 0 0 0 0 0 0 0 2 1 0 1 0 1 0 0 1 0 1 0 0 0 2 1 0 1 1 1 1 0 1 1 0 0 0 1 1 0 2 0 0 0 2 2 0 1 0 2 0 1 1 1 0 1 0 0 1 0 1 0 1 1 1 1 2 1 1 0 0 0 0 1 1 0 1 2 1 0 2 0 1 0 1 0 1 1 1 2 2 0 1 1 1 0 0 2 0 0 0 2 2 0 1 0 0 1 0 1 0 1 0 1 1 2 2 0 0 0 1 0 0 1 2 1 1 0 0 0 0 0 0 0 0 1 0 1 0 0 0 0 2 0 1 2 0 0 0 0 0 0 0 0 0 0 0 0 0 1 1
21 1 0 0 0 0 0 1 0 0 0 0 0 0 0 0 0 0 1 0 0 1 0 1 0 0 1 0 1 1 1 0 0 0 1 0 2 1 0 0 1 1 0 0 0 1 1 0 1 1 0 0 1 1 1 0 1 1 0 0 1 0 0 0 0 0 0 0 1 0 0 1 2 2 2 2 1 0 1 0 1 0 0 1 2 0 0 1 1 2 0 1 2 2 0 0 0 0 0 1 0 2 1 0 0 0 2 0 0 2 1 2 2 2 2 2 2 0 1 0 1 0 0 2 0 2 0 0 0 0 0 0 0 0 0 0 0 0 0 1 1 0 0 0 0 1 0 0 0 1 0 1 0 1 0 0 1 1 0 1 2 0 2 2 1 2 1 0 1 1 0 1 0 2 0 1 0 0 0 1 1 1 1 1 2 1 1 1 0 0 0 1 0 1 2 0 1 2 0 1 0 0 0 0 0 0 2 1 1 0 2 2 1 0 0 2 0 0 2 1 1 1 2 2 0 0 0 2 1 1 0 0 0 0 1 0 0 1 0 0 0 0 2 0 2 1 1 0 0 1 1 1 1 0 0 0 1 0 0 0 0 0 0 0 0 0 0 0 1 0 1 0 0 2 0 0 0 0 2 0 0 0 0 0 0 0 0 0 1 1 0 0 2 2 2 0 1 0 0 1 0 0 2 0 1 0 2 1 1 0 1 2 0 0 0 1 0 2 0 0 0 2 2 1 1 0 0 0 0 0 2 0 0 0 0 0 0 2 0 0 0 2 1 1 0 0 1 0 2 1 0 0 0 0 0 2 0 0 0 1 1 1 0 0 0 0 0 2 2 1 1 1 1 1 0 0 1 0 1 0 1 1 1 1 1 1 0 0 0 2 0 1 1 1 2 1 1 2 0 0 0 0 0 1 1 0 1 1 0 2 0 0 0 0 1 0 0 0 0 0 1 2 1 1 0 0 0 0 0 1 0 1 0 0 1 1 0 2 1 0 1 1 2 0 1 1 1 2 2 1 0 1 0 1 0 0 0 1 2 1 0 2 1 0 0 1 0 2 0 0 1 1 2 2 1 0 0 2 0 2 1 2 0 0 0 0 0 0 2 1 0 2 1 2 1 0 1 1 1 0 1 1 2 2 1 1 1 1 0 1 0 1 0 0 1 1 0 2 0 2 2 2 0 1 1 2 0 0 0 2 1 0 0 0 0 0 1 0 0 2 1 1 1 1 1 1 2 1 1 0 1 0 1 0 1 1 0 0 0 0 0 0 0 0 0 1 1 1 1 0 0 0 0 0 0 0 1 1 0 2 2 0 0 0 0 0 0 0 0 0 0 0 1 0 1 0 0 1 1 1 1 1 0 2 2 2 2 0 0 1 0 0 0 0 2 0 0 0 0 0 0 0 0 0 0 0 2 0 0 0 0 0 0 0 0 0 1 2 2 2 2 2 1 2 0 1 1 0 1 0 0 1 1 1 1 1 1 2 1 1 1 0 1 1 1 0 0 1 0 0 1 0 0 0 0 0 0 2 2 2 0 1 1 1 1 1 0 0 0 2 1 0 1 0 0 0 2 2 2 2 0 2 0 0 0 0 1 0 1 0 0 0 0 0 1 0 1 1 0 0 0 0 0 0 1 0 0 0 1 0 0 0 0 2 0 0 1 0 0 1 1 1 0 0 0 0 0 2 0 1 1 1 1 0 0 0 0 0 0 1 0 0 2 1 0 0 2 1 0 1 0 0 2 1 0 1 1 2 2 2 0 0 0 0 2 1 0 0 0 2 0 2 1 2 1 1 0 1 0 2 0 0 0 0 0 0 1 0 2 0 0 0 0 1 2 1 1 2 2 2 1 2 2 1 0 0 0 0 2 0 1 1 0 0 0 1 0 2 0 0 0 1 0 0 0 0 0 1 0 1 0 1 1 1 1 1 1 0 1 0 0 2 0 0 1 0 0 0 0 2 0 0 1 0 1 0 0 1 2 2 2 0 1 1 2 2 0 0 1 0 1 0 1 1 1 0 1 0 0 0 0 2 0 0 1 1 0 1 0 1 0 0 0 1 2 0 1 1 1 0 0 1 2 1 0 2 1 1 0 0 1 1 0 1 1 0 0 2 0 0 0 0 2 2 2 1 1 1 0 0 2 0 1 1 0 0 1 2 2 2 0 2 0 0 1 1 1 0 0 0 0 0 1 0 0 2 2 0 1 0 0 0 0 0 0 0 0 0 0 0 0 0 0 2 1 0 0 0 0 0 2 2
22 0 0 1 0 1 1 1 0 0 0 2 0 1 0 0 0 0 2 1 1 0 1 0 0 0 1 0 1 2 2 0 2 2 0 0 2 1 1 0 1 1 1 1 2 2 1 0 2 2 0 0 1 1 1 1 1 0 0 1 0 1 0 1 0 1 1 0 0 0 0 1 1 1 2 1 1 0 2 1 1 0 0 1 1 0 0 1 2 2 0 1 0 0 1 0 0 0 0 0 0 2 1 0 1 1 2 0 1 1 0 2 2 2 2 2 2 1 0 0 2 1 1 1 1 1 1 0 0 1 1 1 0 0 0 0 0 0 0 0 1 0 0 0 0 0 0 0 0 2 0 1 1 0 0 0 1 0 1 0 1 1 2 2 1 2 1 2 0 0 0 1 0 2 0 1 0 0 0 0 0 1 1 1 1 0 2 2 0 1 1 2 0 1 1 0 1 2 0 0 0 0 0 1 0 1 2 0 1 0 0 2 1 0 0 2 0 0 1 0 0 0 2 2 0 0 1 2 1 1 0 1 0 0 1 0 0 2 0 2 0 0 1 0 1 0 0 0 0 0 0 0 0 0 0 1 0 0 0 0 0 0 1 1 1 0 1 0 1 0 1 1 0 1 0 0 0 2 1 0 0 0 2 0 1 1 1 2 0 2 0 0 2 2 2 0 1 0 0 2 0 0 0 0 0 0 1 2 2 0 0 2 0 0 1 0 0 0 0 0 1 2 1 1 1 0 0 0 0 1 2 2 2 1 0 0 0 1 1 0 0 0 2 1 0 0 0 1 1 0 1 1 1 0 1 0 0 0 0 0 0 0 2 1 1 1 0 0 0 0 2 2 1 1 1 1 1 0 1 0 0 0 1 1 0 1 0 0 0 0 0 0 1 0 2 1 1 0 0 0 0 0 0 1 1 0 2 2 0 2 0 0 0 0 1 0 1 0 0 0 1 0 1 0 1 1 1 0 1 0 0 0 0 0 0 0 0 2 2 2 2 1 2 0 2 2 0 1 2 0 0 0 0 2 1 1 0 0 0 0 0 0 0 1 1 2 0 1 0 1 2 2 2 2 1 1 1 2 1 1 1 1 0 0 2 0 0 0 2 1 0 2 1 2 1 0 1 1 1 1 1 1 2 2 2 0 1 1 0 2 0 0 0 0 0 0 0 2 0 0 0 2 0 0 0 2 2 1 1 1 1 2 0 0 0 0 2 0 1 1 1 1 2 2 1 1 0 1 1 0 0 0 0 0 1 1 1 1 1 1 0 0 1 0 0 1 1 1 1 0 0 0 1 0 1 0 1 1 0 2 2 1 0 0 0 0 1 1 1 2 1 0 0 0 1 1 1 0 1 0 0 1 0 1 1 2 1 0 0 1 0 0 0 0 0 0 0 0 1 0 0 0 1 1 0 1 0 1 0 0 1 1 0 0 0 0 0 0 0 2 1 1 1 1 0 1 1 0 1 0 1 1 0 0 1 0 2 2 1 0 0 0 1 1 0 0 0 0 0 0 1 0 1 0 0 0 1 0 1 0 0 2 2 1 1 2 1 0 1 1 1 0 0 1 2 0 2 1 0 1 1 0 0 1 1 0 1 2 2 0 1 0 0 1 1 1 0 1 1 1 0 0 1 0 1 0 0 0 1 1 1 1 0 2 0 1 1 0 0 1 0 1 0 0 0 0 0 1 0 0 0 0 0 0 0 0 0 0 0 0 0 0 2 2 0 0 2 0 0 2 0 0 1 1 0 1 2 0 0 0 2 2 0 0 0 2 0 0 0 2 0 2 0 0 0 0 0 1 0 1 0 0 0 0 0 0 1 0 1 1 0 0 1 1 1 1 1 2 1 1 1 1 1 2 1 0 0 0 0 0 0 2 2 2 0 2 0 0 0 0 0 0 0 0 1 0 0 0 0 0 0 2 2 1 1 1 0 1 0 2 0 2 0 0 1 2 0 0 1 1 0 0 0 0 2 0 0 1 2 2 2 0 0 0 0 0 0 1 0 0 0 0 0 2 2 1 2 0 0 1 0 1 1 0 0 0 1 1 0 1 0 0 1 0 1 2 0 0 2 0 0 2 0 1 1 0 1 2 0 0 2 0 0 2 0 0 0 0 0 1 0 0 1 2 2 1 0 1 1 1 2 0 1 1 0 0 1 2 0 0 0 1 1 0 2 2 2 2 2 2 2 0 1 0 0 2 2 1 2 0 0 1 0 0 0 0 0 0 0 0 0 1 0 0 0 0 0 0 0 0 1 0
23 1 0 0 0 0 0 0 0 1 1 1 0 1 0 0 0 0 1 1 1 1 1 1 1 1 0 0 2 2 2 0 2 2 0 1 1 1 0 0 0 0 0 0 1 0 0 0 1 1 1 0 1 0 0 1 0 1 0 0 1 1 0 1 0 0 0 0 1 0 0 1 2 2 1 2 1 0 1 0 1 0 0 1 1 0 0 1 2 2 1 2 1 1 0 0 0 1 0 2 1 2 1 0 0 0 2 1 2 0 0 2 1 2 2 2 1 0 1 0 1 1 1 1 1 1 1 0 0 0 0 0 0 0 0 0 0 0 0 0 0 0 0 0 0 0 0 0 0 0 0 1 0 0 0 0 0 1 0 1 1 0 0 2 1 2 1 1 0 2 1 0 0 2 0 0 0 1 0 0 0 0 0 0 2 2 0 1 0 0 0 1 0 1 2 0 0 1 0 0 0 0 0 1 1 0 2 0 0 0 1 0 1 0 1 1 1 0 0 2 0 0 2 2 0 0 2 0 0 0 0 0 0 0 1 0 1 2 0 2 0 0 2 0 2 1 1 0 0 0 0 1 0 0 0 0 0 0 0 0 0 0 0 0 1 0 0 0 0 0 0 2 0 2 0 0 0 1 2 0 0 0 2 0 0 1 1 1 0 1 0 0 1 2 2 0 0 1 1 1 0 0 2 0 2 0 0 0 0 0 1 2 0 0 0 0 0 1 0 0 2 0 2 1 2 0 0 0 1 1 2 2 0 0 0 0 0 2 0 2 0 1 1 2 0 0 1 0 1 0 1 0 0 0 2 0 0 1 0 2 2 2 1 0 1 0 0 2 2 1 1 1 0 0 0 0 1 0 0 0 0 2 0 0 0 0 0 0 0 2 1 1 2 0 2 2 2 1 1 1 0 1 0 1 1 0 1 1 0 1 0 0 1 0 1 1 1 0 0 0 0 2 0 0 0 1 1 1 1 1 0 1 1 1 0 0 0 0 0 0 2 1 2 0 1 2 2 1 1 0 0 1 0 1 0 0 0 2 2 2 1 2 0 0 0 0 0 1 0 0 1 1 2 2 1 0 2 1 0 1 1 2 0 0 2 2 0 0 2 2 0 2 1 0 0 0 0 1 1 1 2 2 1 1 1 1 2 2 0 0 0 2 0 0 0 0 0 1 0 2 2 1 1 0 0 0 0 1 0 2 1 1 0 1 1 0 2 0 0 1 0 0 1 0 0 1 0 1 1 0 0 0 0 0 1 1 0 0 0 1 0 0 0 1 0 1 1 0 0 0 0 1 1 0 1 0 1 1 0 2 2 1 0 0 1 0 1 0 1 1 0 0 0 1 0 1 0 0 0 0 0 2 1 1 1 1 1 0 0 1 0 0 0 0 2 0 0 0 0 0 0 0 0 1 1 1 0 2 0 0 1 1 1 0 0 1 0 0 0 2 1 1 0 1 1 1 1 0 2 0 0 1 1 1 1 1 1 2 2 0 0 0 2 0 0 2 1 2 0 0 1 0 1 0 0 0 1 1 0 0 0 0 2 2 1 2 1 0 1 0 2 0 0 1 0 0 1 2 0 0 0 0 0 0 0 0 2 2 2 0 1 0 0 1 0 0 1 0 1 1 0 1 0 0 2 2 2 1 0 0 2 1 0 2 0 0 0 0 1 2 0 2 0 0 0 0 0 0 0 0 0 0 0 1 0 1 1 0 2 2 0 0 2 1 1 0 2 0 0 1 1 0 2 0 0 0 1 0 0 1 1 2 0 0 1 1 0 2 1 2 0 1 0 0 0 0 0 2 0 2 0 0 1 0 1 1 1 0 0 1 0 0 0 1 2 1 1 2 1 2 1 1 0 1 0 0 0 0 2 0 0 2 0 1 1 1 0 0 1 1 0 0 0 0 0 0 0 1 0 1 0 1 0 0 2 0 0 1 0 1 0 0 2 0 2 1 0 0 1 1 0 0 0 0 2 0 0 1 1 2 2 0 0 0 0 1 1 0 2 0 2 0 0 2 0 0 0 0 0 1 0 1 0 0 2 2 0 1 0 1 0 0 1 0 1 1 0 0 2 0 0 2 1 1 0 0 1 2 1 1 0 0 0 0 2 1 0 1 0 1 0 0 1 2 2 0 1 0 1 0 1 0 0 0 2 0 2 2 2 1 0 1 0 0 1 1 1 1 1 1 1 0 1 0 0 2 2 0 1 0 0 0 2 2 0 1 2 0 0 1 1 0 1 0 0 0 0 0 1 0 0 1
24 0 0 0 1 0 0 2 0 0 0 2 0 0 0 0 0 0 0 0 0 2 1 0 0 0 1 0 2 2 2 0 0 1 1 1 2 1 0 2 0 0 1 1 1 1 1 0 2 0 0 0 0 0 1 0 0 1 0 0 0 1 2 2 0 0 0 0 1 0 0 1 2 2 1 2 2 0 1 1 0 0 0 0 1 0 0 0 2 2 0 2 2 1 1 0 0 1 0 1 1 2 0 0 1 1 2 0 0 2 2 2 0 2 2 2 0 0 0 0 2 1 2 0 1 0 1 2 2 2 0 0 0 0 1 0 1 0 0 0 0 0 0 0 0 0 0 0 0 0 0 0 0 0 0 0 1 1 0 0 0 0 0 1 1 1 1 1 1 2 0 0 1 1 0 1 1 1 0 0 0 1 0 0 1 0 1 1 0 0 0 2 1 1 2 1 2 2 0 0 0 1 0 2 1 1 2 1 0 0 1 0 2 0 0 2 0 0 1 0 0 1 2 2 0 0 1 1 0 1 0 0 0 0 2 0 0 2 0 2 0 0 2 1 1 0 0 0 0 0 0 1 0 0 0 0 0 0 0 0 0 0 1 0 0 0 0 2 0 0 0 2 1 1 2 2 0 2 2 0 1 0 2 2 0 0 2 1 1 2 0 2 1 2 2 0 0 1 0 2 0 0 1 0 1 0 0 1 1 0 0 0 0 0 1 0 0 0 0 0 1 1 1 1 1 0 1 0 2 1 1 2 1 0 0 0 0 1 2 0 0 0 1 2 0 0 0 1 1 0 1 1 1 1 0 0 1 0 0 0 0 0 1 1 0 1 0 2 2 1 1 1 0 0 1 1 1 0 1 0 0 0 2 1 0 0 0 0 0 1 0 0 2 0 1 1 1 1 1 2 2 2 0 1 1 1 1 0 0 1 1 0 2 0 0 2 0 0 0 0 0 1 0 1 0 0 1 0 0 0 0 0 1 1 1 0 0 2 1 0 2 0 1 1 0 1 2 0 1 2 0 0 0 2 1 0 1 0 0 0 0 0 1 0 0 1 1 2 0 1 2 2 1 1 0 1 0 2 0 2 1 2 1 0 1 0 0 0 2 0 0 2 1 1 1 0 1 1 0 0 1 1 2 2 2 0 2 0 1 0 1 1 0 1 0 0 0 1 0 2 2 2 2 2 2 2 0 1 0 2 0 1 0 2 2 0 1 0 0 1 0 1 0 0 0 0 1 2 0 0 0 0 0 0 0 0 0 0 2 0 0 0 1 0 1 1 1 0 0 0 0 1 1 0 1 0 1 2 0 2 2 0 0 1 0 1 1 0 0 0 0 0 1 0 0 0 0 1 1 0 0 2 2 1 0 1 1 0 0 2 1 0 0 0 1 0 0 0 0 0 1 0 0 1 0 0 2 1 0 0 0 0 0 0 0 1 0 1 0 2 0 2 1 1 1 0 1 0 0 0 0 2 1 0 0 1 1 2 2 0 0 0 0 2 0 0 1 2 0 0 1 0 2 0 0 0 1 0 1 0 0 0 1 1 2 2 2 1 0 0 1 1 1 1 1 0 2 0 0 1 0 1 0 0 2 0 2 2 2 0 1 0 0 0 0 0 0 1 1 1 0 1 0 1 1 1 2 0 0 0 1 1 1 2 0 1 1 1 1 2 0 0 0 0 0 1 0 1 0 0 0 0 0 0 0 0 1 0 0 0 0 0 2 1 1 0 2 0 0 2 0 1 1 0 1 0 2 1 1 1 1 1 0 0 0 0 1 0 0 2 0 2 0 2 2 2 0 1 0 1 0 0 1 0 1 0 0 1 0 2 0 0 0 1 2 1 2 2 0 0 0 0 0 2 0 0 0 0 0 0 1 2 0 0 1 0 1 0 0 1 0 0 0 0 0 0 0 1 0 0 1 1 0 0 2 0 0 0 0 0 2 2 0 0 1 0 0 1 0 0 0 0 1 0 1 1 0 2 2 2 1 0 0 0 0 1 1 2 0 0 0 0 0 2 2 0 2 0 0 0 0 2 0 1 2 1 0 1 1 1 1 0 1 0 2 1 0 1 2 0 0 2 0 1 1 1 1 1 1 2 2 2 1 1 0 1 0 1 0 0 0 0 2 2 2 0 0 0 0 0 1 0 0 0 2 0 2 0 0 1 1 1 0 1 1 1 1 1 0 1 0 0 0 0 0 1 1 0 2 1 1 0 2 2 0 0 2 0 1 1 1 0 0 0 0 0 0 0 0 0 2 2
25 1 0 0 1 0 1 0 0 1 1 0 0 1 0 1 1 0 0 0 0 2 1 1 1 1 1 0 2 1 1 1 2 2 0 0 2 2 0 0 2 2 0 0 1 0 0 0 0 2 1 0 1 1 1 0 0 1 0 0 0 2 0 2 0 0 0 0 1 0 0 2 2 2 2 2 2 0 0 0 0 0 0 2 2 0 0 1 2 2 1 1 1 0 0 0 0 2 0 2 0 2 0 0 0 0 2 1 1 1 1 2 1 1 1 1 1 0 0 0 2 0 2 0 1 1 1 2 0 2 1 1 0 0 1 0 1 0 0 2 0 0 1 0 0 0 1 0 0 2 0 2 0 0 0 0 1 1 0 0 1 1 1 2 0 2 0 1 1 1 0 1 0 2 0 1 1 0 2 2 0 2 1 1 2 0 2 1 0 0 0 2 1 1 2 0 1 2 1 1 0 1 0 0 0 0 1 0 2 0 0 0 2 0 0 2 1 1 1 1 1 1 2 2 0 0 1 1 0 0 0 0 1 1 1 1 0 2 0 1 0 1 2 0 2 0 0 0 0 0 0 1 1 0 0 0 1 2 1 0 0 0 1 1 1 0 0 1 1 0 0 2 1 1 1 1 1 2 1 0 1 1 2 2 0 0 2 0 1 1 0 1 1 2 2 0 1 1 1 1 1 0 1 0 0 0 1 0 1 0 0 1 0 0 1 0 0 0 2 0 2 2 1 2 1 0 0 0 0 1 1 1 0 0 0 0 0 2 0 1 1 1 0 1 0 0 1 1 2 0 1 0 0 0 2 0 0 0 0 2 2 2 2 1 1 1 0 2 2 1 1 1 0 0 0 0 2 1 0 0 0 0 0 0 1 1 0 0 0 0 0 0 0 0 1 0 0 2 0 0 1 0 0 2 2 0 0 1 0 2 0 0 1 0 0 0 0 0 0 0 0 1 1 1 0 1 1 1 0 0 1 0 1 1 0 0 0 2 0 1 1 1 1 1 1 1 1 1 1 0 0 0 0 2 1 0 1 0 0 0 1 1 0 0 0 0 1 2 0 0 1 1 2 2 1 1 1 2 0 0 2 1 0 1 2 1 0 1 2 1 1 2 1 1 0 0 1 1 0 0 1 1 1 1 1 1 2 2 0 2 0 0 0 0 1 0 0 2 0 1 1 2 0 0 0 0 0 2 0 2 0 1 0 0 2 0 2 0 1 1 0 1 2 1 1 1 1 1 1 0 0 0 0 0 0 1 1 1 1 1 0 0 1 0 0 1 1 2 2 0 0 0 0 0 0 0 1 0 0 0 2 0 0 0 1 0 0 0 2 2 0 0 1 0 2 0 0 0 0 0 0 2 0 1 1 2 1 0 0 2 0 0 0 1 0 0 0 0 0 1 0 0 1 1 0 0 1 1 0 0 1 1 1 0 0 0 0 1 0 2 0 0 0 1 0 2 2 1 0 1 0 2 2 2 2 0 0 2 2 0 0 0 1 1 2 0 1 2 0 0 1 0 1 0 0 0 1 1 1 1 0 0 1 0 0 1 1 1 0 0 2 0 0 0 0 0 0 1 1 1 1 0 0 0 2 0 2 1 2 1 1 1 1 1 0 2 1 0 1 1 0 0 2 0 0 1 1 0 1 0 0 0 0 2 0 0 1 0 0 1 0 1 0 0 0 0 0 0 0 0 0 1 0 0 0 0 1 0 2 2 0 0 1 1 1 0 2 0 0 2 0 0 1 1 2 2 2 0 0 0 2 2 0 0 1 0 0 1 1 2 0 1 0 0 0 0 0 1 0 2 0 0 0 0 0 0 0 1 1 1 0 0 0 1 1 2 1 1 0 0 0 0 0 2 1 0 0 0 0 1 0 2 0 0 1 1 0 0 0 1 0 0 0 0 0 0 0 1 0 0 1 1 1 0 1 0 1 1 0 1 0 2 1 0 1 0 1 0 1 2 1 1 0 0 1 0 0 1 1 2 1 1 1 1 1 1 0 2 0 0 0 0 1 1 2 0 2 0 0 1 1 0 0 1 1 1 1 1 1 2 0 0 1 1 2 0 0 1 2 0 1 1 0 2 0 0 1 1 1 1 2 2 0 1 1 0 0 1 0 0 0 0 1 1 0 0 1 2 0 0 2 0 1 0 2 0 2 0 0 0 0 0 1 0 1 2 1 1 1 2 1 1 0 0 0 2 2 0 1 1 1 0 1 1 0 0 1 0 0 1 0 0 0 2 1 1 0 0 2 0 1 1
26 0 0 0 0 0 0 0 0 2 2 0 1 2 0 2 1 0 2 1 0 0 0 0 0 0 0 0 1 1 1 0 2 2 0 2 0 1 0 0 1 1 1 1 1 1 1 0 1 1 0 0 0 0 2 0 1 0 1 0 0 1 0 1 0 0 0 0 1 0 0 0 1 1 2 1 1 0 1 0 1 0 0 2 2 0 0 0 1 2 0 0 2 0 0 0 0 1 1 2 0 2 0 0 1 1 2 1 2 0 0 1 0 0 1 1 1 0 1 0 1 0 2 0 2 0 2 0 0 0 0 0 1 0 0 0 1 0 0 1 1 0 0 0 0 0 0 0 0 0 0 1 1 0 0 0 0 0 0 0 1 1 1 2 1 2 2 2 0 0 0 0 0 2 1 1 0 0 0 1 0 1 0 0 2 0 2 2 0 1 1 2 2 0 2 1 1 2 1 1 0 0 1 1 1 0 2 1 1 0 2 2 1 0 0 2 1 1 0 1 1 1 2 2 0 0 1 1 0 1 0 0 0 0 1 0 0 1 0 0 1 0 2 0 1 0 1 0 1 0 0 0 1 0 0 0 0 2 1 0 0 0 0 0 1 1 0 0 2 0 0 2 0 2 0 0 0 1 2 0 0 0 2 0 1 1 1 0 0 1 0 2 0 2 2 1 0 1 1 1 1 0 0 1 0 0 0 1 2 0 0 1 0 0 1 1 0 1 1 0 1 2 1 2 0 0 0 0 0 0 1 1 0 0 0 0 0 2 0 0 0 1 1 2 0 0 0 0 1 2 0 0 0 0 2 0 0 0 0 1 1 1 1 1 1 0 0 2 2 1 2 1 1 1 2 2 1 1 0 0 1 0 2 2 0 0 0 1 1 0 0 0 1 1 2 2 2 1 0 0 0 0 0 2 2 1 1 0 0 1 1 0 0 0 0 0 0 0 0 0 1 0 0 1 1 2 0 0 1 0 0 0 0 0 0 0 0 2 1 0 1 1 1 1 1 0 1 0 0 1 0 0 0 1 0 0 0 1 2 2 1 2 1 0 0 1 1 2 0 1 1 1 2 2 1 0 1 2 0 0 2 1 0 1 2 1 0 1 2 1 0 0 1 2 1 0 1 2 1 1 1 0 1 1 1 1 1 2 0 0 0 2 1 0 1 0 0 1 0 2 2 1 1 0 0 1 0 1 1 1 1 1 0 0 0 0 2 0 1 2 0 1 1 1 1 1 2 2 1 0 0 0 0 0 0 0 0 0 1 0 0 1 1 0 1 0 0 0 0 0 1 1 1 0 1 0 1 0 0 2 1 1 0 0 2 0 2 1 1 2 1 1 1 1 0 1 1 0 1 0 0 1 1 2 1 2 0 0 1 1 0 0 0 0 2 0 0 0 0 1 1 1 0 0 0 0 2 2 0 0 1 1 0 0 0 0 2 0 1 1 0 0 0 1 0 2 2 0 2 0 2 0 0 1 2 0 1 2 2 0 0 0 2 0 1 1 0 1 1 1 0 1 0 1 1 0 0 1 1 0 0 2 2 2 2 2 1 2 0 0 2 0 0 1 0 0 1 2 1 2 1 1 0 0 1 0 2 1 2 0 0 0 0 2 0 0 0 0 2 2 0 0 0 0 2 2 2 0 1 1 1 1 0 2 0 1 1 0 0 0 0 1 0 0 0 1 0 1 0 0 0 0 0 0 0 0 0 0 1 0 0 0 2 0 0 2 0 0 0 2 0 0 2 0 0 0 0 1 1 1 2 2 1 1 1 2 0 1 1 2 0 1 1 2 2 1 1 0 0 1 0 0 0 0 0 1 0 0 0 2 0 2 0 2 2 1 2 2 2 2 2 2 2 2 0 0 0 0 1 0 0 2 0 0 0 2 0 0 1 0 0 0 0 0 1 1 0 1 0 0 1 1 0 0 2 0 0 1 0 0 0 2 1 0 1 2 0 0 1 0 0 0 0 0 0 0 0 2 1 2 2 0 1 1 1 1 0 0 0 0 0 0 0 1 2 0 2 0 0 1 0 1 0 0 1 1 1 1 0 0 0 0 1 0 1 2 0 1 2 1 0 2 0 1 1 2 2 1 1 1 2 2 0 1 0 1 0 1 0 0 0 0 0 0 1 1 0 1 0 1 2 0 2 0 0 0 0 0 0 0 0 0 0 1 0 1 1 0 0 1 0 0 0 0 0 0 1 0 1 0 0 0 1 1 0 0 1 0 0 0 0 0 0 1 1 0 1 0 1 0 1 0
27 1 0 0 0 0 0 2 0 0 0 1 1 1 0 1 0 1 2 0 0 2 0 0 0 0 1 1 2 2 2 0 2 1 0 0 2 2 0 0 2 2 0 0 1 0 0 0 2 1 0 0 1 1 0 0 0 2 0 2 0 0 0 1 0 0 0 0 1 1 1 1 2 2 1 2 2 0 0 0 0 0 0 0 2 0 0 1 2 2 0 2 1 0 0 0 0 1 0 2 1 2 1 0 1 1 2 1 2 0 0 2 0 1 1 1 0 0 0 0 2 0 1 1 1 1 1 1 0 1 1 1 0 0 1 0 0 0 0 1 0 0 0 1 0 0 1 0 0 0 0 1 0 0 1 0 0 0 0 0 1 1 2 2 1 1 1 0 0 2 1 1 1 1 0 1 1 0 0 0 0 0 1 1 1 0 1 1 0 0 0 1 0 2 2 1 2 2 1 1 0 1 0 1 1 0 2 0 0 0 1 1 2 0 0 2 0 0 1 1 0 0 1 1 1 0 2 2 0 2 0 0 1 1 0 0 1 2 0 1 0 1 2 0 2 0 0 0 0 0 0 1 0 0 0 0 0 0 0 0 0 0 0 2 1 1 0 1 1 0 0 2 0 1 0 0 0 0 1 0 0 1 1 0 0 1 1 2 0 2 0 0 1 2 2 0 1 1 0 1 0 0 0 2 0 0 0 0 1 0 0 0 0 0 0 0 1 0 0 0 0 2 2 2 2 0 0 0 2 2 2 1 0 0 0 0 0 1 1 1 1 1 1 2 0 0 1 0 2 1 0 0 1 0 1 0 0 0 0 1 2 2 1 1 1 0 0 1 1 0 2 2 0 0 0 0 1 0 2 0 0 2 1 1 0 1 0 0 0 1 0 0 1 0 1 0 1 1 1 1 1 1 0 2 1 0 0 1 0 2 0 0 1 0 1 1 1 0 0 0 0 1 0 1 1 1 1 0 1 0 0 0 0 0 0 0 0 0 0 0 0 1 1 1 2 2 2 1 1 1 0 0 0 2 2 2 0 1 1 0 0 0 1 0 0 1 0 2 0 0 1 1 2 2 1 0 2 1 0 1 0 2 0 0 1 0 0 1 1 0 1 1 1 1 1 0 1 0 0 1 2 0 2 1 1 0 1 1 0 2 0 0 0 0 0 0 0 1 0 1 1 1 2 2 2 2 0 0 1 1 2 0 1 0 0 0 1 0 0 1 0 0 1 0 0 0 1 1 1 0 0 0 0 0 1 1 0 0 0 0 0 0 1 0 1 1 1 1 1 0 0 2 0 0 0 0 0 0 0 2 2 1 1 0 0 1 1 1 0 1 1 1 0 0 0 0 0 0 0 0 0 2 0 2 2 2 1 0 1 2 0 0 0 0 1 0 0 0 0 1 0 1 0 0 0 0 2 0 0 0 0 0 0 0 0 0 1 1 2 1 0 1 0 0 2 1 1 0 2 1 0 1 0 1 2 0 1 2 2 0 0 0 1 1 1 0 0 0 0 0 0 0 0 0 0 0 0 0 2 0 0 1 0 0 0 0 1 0 0 1 0 0 0 1 0 0 1 2 1 1 0 0 0 0 2 0 0 2 2 0 1 0 0 1 0 0 0 0 1 1 0 0 1 0 1 0 0 1 0 0 1 1 0 2 0 0 1 0 0 1 0 0 0 0 0 1 1 0 0 0 0 1 1 0 1 0 0 0 0 0 0 1 2 1 1 0 2 1 0 2 0 0 2 1 0 1 1 2 2 2 1 2 1 1 1 1 0 2 0 2 0 2 2 2 1 0 0 0 0 0 1 0 1 0 1 1 0 0 0 0 1 1 1 1 1 2 2 2 1 1 1 2 1 2 0 0 0 0 1 1 1 0 0 0 0 2 0 1 1 1 0 0 1 1 0 1 1 0 0 0 0 2 1 1 1 1 0 0 0 1 0 2 2 0 2 0 1 1 2 1 0 0 0 1 1 1 0 0 0 2 2 0 1 1 1 1 0 0 0 0 0 0 0 1 2 1 1 0 0 0 0 2 0 0 0 0 2 1 2 2 1 0 1 1 2 0 0 0 2 0 0 2 1 0 1 0 1 2 0 1 1 1 1 2 0 1 0 0 0 1 0 0 1 2 2 0 1 1 1 1 2 0 1 0 1 0 1 2 1 0 0 0 0 0 2 1 2 0 0 0 0 0 1 0 0 0 0 0 2 0 0 0 1 1 0 1 2 0 0 0 0 0 0 0 0 0 0 0 0 0 2 0
28 1 0 0 0 0 0 0 0 1 1 0 1 0 0 0 0 0 0 0 0 2 0 1 0 0 1 0 2 2 1 2 0 0 0 0 2 1 0 0 2 2 0 1 2 1 0 0 1 1 0 0 0 0 1 0 0 0 1 0 0 1 0 0 0 0 0 0 2 1 0 2 2 2 2 2 2 0 0 0 0 0 0 1 2 0 0 0 2 2 0 0 1 0 1 0 0 0 0 0 0 2 1 0 1 1 2 1 2 0 0 1 1 1 1 1 0 0 0 0 2 0 1 1 0 1 0 1 0 1 0 0 1 0 0 0 2 0 0 0 0 0 0 0 0 0 0 0 0 1 0 0 0 1 1 1 0 0 1 0 1 0 2 1 0 1 0 0 1 2 0 0 1 1 0 0 0 0 0 1 0 1 1 1 2 1 1 2 0 1 1 2 0 1 1 0 1 2 0 0 0 0 1 2 2 0 2 1 0 0 0 0 1 0 0 2 0 0 0 1 1 1 1 2 1 0 1 2 1 0 0 0 0 0 0 0 0 1 0 1 0 1 2 0 1 0 0 0 1 1 1 0 1 0 0 0 1 0 0 0 0 0 0 0 0 0 1 0 2 1 0 1 0 2 0 0 0 1 1 0 1 1 2 1 1 0 2 0 1 2 0 1 0 2 2 0 0 1 1 2 1 0 1 0 0 0 1 0 1 0 1 1 0 0 1 0 1 1 0 0 0 1 2 1 0 0 0 0 1 0 1 1 0 0 0 0 0 2 0 1 0 1 2 1 1 1 0 0 1 1 0 1 1 0 0 1 0 0 0 0 2 2 2 1 1 1 0 2 2 1 1 1 0 0 0 0 2 1 0 1 0 2 0 0 1 0 0 0 0 0 0 0 1 0 1 1 2 0 1 1 1 1 0 2 2 0 0 2 0 1 1 0 0 0 2 0 2 1 0 1 0 1 0 0 1 1 1 0 0 1 0 1 1 1 1 0 0 2 1 0 2 1 1 1 1 0 1 2 2 1 0 0 0 2 1 1 0 1 1 1 1 1 0 0 0 0 0 2 0 0 0 0 2 2 1 1 0 2 0 2 2 2 0 0 2 1 0 0 2 0 0 2 1 2 1 0 1 2 1 0 0 0 1 1 1 1 1 2 0 0 0 2 0 0 1 1 1 2 0 0 0 2 0 1 1 2 1 0 1 1 1 0 0 1 2 0 1 0 0 1 0 1 2 0 0 2 1 2 0 0 0 0 0 0 1 0 1 0 1 0 0 0 1 1 1 0 0 1 1 0 1 1 1 0 0 0 1 1 0 1 2 0 1 0 1 1 1 0 1 1 1 0 2 0 1 0 1 0 0 0 0 2 1 1 1 2 1 0 0 0 0 0 1 1 1 1 1 0 0 1 1 1 1 1 0 0 1 0 0 0 1 1 0 0 0 0 0 0 0 1 0 0 1 2 0 1 1 0 1 0 1 0 1 0 0 1 1 2 1 0 0 0 2 0 1 1 0 2 1 1 0 1 0 1 1 0 0 0 1 0 1 1 2 2 1 2 0 1 0 2 0 0 0 2 1 0 2 1 1 1 0 0 0 0 0 0 2 1 2 0 1 0 0 1 1 0 0 1 0 0 0 0 0 0 2 1 1 0 1 1 1 1 0 2 0 2 0 0 0 2 1 2 0 0 0 1 0 1 0 0 0 0 0 1 0 1 0 0 0 0 0 1 2 2 0 0 2 1 0 2 0 0 2 1 0 0 1 1 1 1 2 2 0 1 0 1 1 2 1 1 1 1 1 2 2 1 1 0 0 1 0 0 0 0 0 0 1 0 1 1 0 0 2 0 0 2 2 2 0 1 1 0 1 2 0 0 0 0 0 0 0 2 1 1 0 1 0 1 0 0 0 0 0 0 0 0 0 2 0 0 1 0 1 0 1 1 0 0 2 0 0 2 0 0 0 0 0 2 2 0 0 0 0 0 1 1 0 0 1 1 1 1 1 1 1 1 0 1 0 0 0 0 1 2 2 0 2 0 0 0 0 2 0 1 2 1 0 2 0 1 0 0 1 0 1 1 0 1 2 1 0 2 1 1 1 1 0 1 0 1 2 2 0 1 0 1 1 2 0 0 0 0 2 1 1 1 0 1 1 0 2 0 1 1 0 0 1 2 0 0 0 0 1 0 1 1 1 0 0 1 0 1 0 0 0 0 1 0 1 0 0 0 0 1 0 0 1 0 0 0 0 0 0 0 0 1 1 1 2 1 0 0
29 1 1 0 0 0 0 1 0 1 1 1 0 0 0 0 0 0 0 1 0 1 0 0 0 0 2 0 1 2 2 1 0 1 1 1 1 1 0 1 1 1 1 2 2 1 0 0 0 1 2 0 0 0 1 0 1 2 0 2 0 0 0 2 0 0 0 1 1 0 0 1 2 2 2 2 1 0 1 0 1 0 0 1 1 0 1 1 2 2 0 2 0 0 0 0 0 0 0 1 0 2 1 0 1 1 2 0 0 2 1 1 0 1 1 1 0 0 1 0 1 1 2 0 1 0 1 1 0 1 0 0 0 0 0 0 0 0 0 0 2 0 0 0 0 0 1 0 0 2 0 2 0 0 0 0 0 0 0 0 0 0 1 2 1 1 1 2 0 1 0 1 0 2 1 1 0 0 1 1 0 1 0 0 1 1 0 1 0 0 0 1 1 1 2 0 1 2 1 0 0 1 0 2 1 1 2 0 1 0 0 2 1 0 0 2 0 0 2 1 1 1 2 2 0 0 2 2 0 2 0 1 1 1 1 0 1 1 1 1 0 0 2 0 1 0 0 0 0 0 0 2 0 0 0 0 0 1 1 0 0 0 0 1 1 0 0 1 1 0 0 0 1 1 1 1 1 1 1 0 1 2 1 1 0 1 1 0 1 2 1 0 0 2 2 0 0 0 0 1 0 0 0 1 0 0 0 0 1 0 0 2 0 0 1 0 1 1 1 0 1 2 2 1 0 0 0 0 0 0 1 2 0 0 0 0 0 2 0 0 0 1 1 1 1 0 1 0 2 1 0 0 1 1 0 0 1 0 0 2 2 2 1 0 1 0 0 2 2 0 2 2 1 1 0 0 1 0 1 0 1 1 1 1 1 1 0 0 0 1 0 0 0 0 1 0 0 1 0 0 0 0 0 2 2 0 0 0 1 0 0 0 1 0 0 0 0 0 0 0 1 1 0 1 1 1 0 1 0 2 0 2 0 1 1 0 0 0 0 0 1 1 2 0 1 0 1 1 1 1 0 1 0 1 1 1 0 2 1 2 2 1 0 0 0 0 0 2 0 1 1 1 2 2 2 0 1 2 2 0 0 2 0 1 2 1 0 1 1 0 1 1 1 0 0 0 0 1 1 1 1 0 1 1 1 1 2 1 0 1 0 1 0 0 0 1 0 2 0 1 1 2 2 2 2 2 0 1 0 2 0 0 0 1 1 0 1 0 0 2 0 1 1 0 0 1 2 1 1 0 0 0 0 0 1 1 0 0 1 0 0 1 0 0 0 1 1 1 1 0 1 1 0 0 0 0 0 0 0 1 1 0 0 0 0 0 2 1 1 2 1 1 1 2 0 0 0 1 1 1 0 1 0 2 2 2 2 0 1 2 1 1 0 0 1 0 0 0 1 0 0 0 0 0 0 1 1 1 0 0 2 2 0 0 0 0 1 0 0 1 1 1 0 2 0 1 1 0 1 0 0 1 1 0 0 1 2 1 0 0 0 0 1 0 1 1 1 1 0 0 1 0 0 1 1 0 0 0 0 0 2 0 2 2 2 2 1 0 1 0 2 0 1 0 0 0 1 1 0 0 0 0 0 1 1 1 1 1 2 0 0 0 0 0 2 1 0 2 1 1 0 0 1 0 1 1 2 1 1 1 1 1 1 2 0 1 1 0 0 1 1 1 0 0 0 1 0 0 0 0 0 0 0 0 0 0 0 0 1 1 0 0 2 1 0 1 1 0 1 2 1 0 2 0 1 1 1 0 0 0 2 2 1 1 1 0 1 1 0 1 0 1 1 2 1 1 0 1 0 1 0 0 0 0 0 0 0 0 0 0 1 1 0 2 2 2 2 2 1 2 1 1 1 2 0 0 0 0 1 1 1 0 2 2 0 2 0 1 0 0 0 0 0 0 0 0 0 0 0 0 0 2 0 0 1 1 0 0 1 0 0 2 0 0 0 0 1 0 2 0 0 0 0 1 1 1 0 1 2 2 1 0 0 1 1 1 1 0 0 1 0 0 1 1 1 1 0 0 0 0 0 2 0 1 2 1 0 1 0 0 0 0 0 1 2 1 0 0 2 0 0 2 0 2 0 2 2 2 0 0 2 2 0 1 1 1 0 1 0 0 0 0 2 2 2 1 0 0 0 0 2 0 2 0 1 1 1 2 2 1 1 1 0 1 0 1 1 0 0 0 0 0 0 0 0 0 0 1 2 0 0 2 1 1 0 0 1 0 0 0 0 0 1 0 0 0 0 0 1 0 0 0
30 0 0 0 0 0 0 1 0 0 0 0 1 1 0 0 0 0 1 0 1 1 0 0 0 0 2 0 1 2 2 0 0 0 1 0 2 2 0 0 2 2 0 1 1 1 2 0 2 0 0 0 0 0 0 0 0 0 0 0 1 1 1 1 0 0 0 1 2 0 0 1 2 2 1 2 2 0 2 0 2 0 0 1 1 0 0 0 1 1 0 1 0 0 1 0 0 0 0 1 0 2 2 0 0 0 2 0 1 1 0 0 0 2 2 2 0 0 1 0 1 0 0 2 0 1 0 0 0 0 0 1 0 0 0 0 0 0 2 0 2 0 0 0 0 0 0 0 0 0 0 0 0 0 0 1 1 0 0 0 1 1 2 2 1 2 2 1 0 0 0 1 1 1 1 2 0 0 0 1 0 1 2 2 2 0 2 0 0 0 0 0 1 0 1 1 1 1 0 0 0 0 0 1 1 0 1 1 1 0 1 2 1 0 0 2 1 0 1 2 0 0 1 2 0 0 1 1 1 0 0 0 0 0 1 0 2 2 0 2 0 0 2 0 1 0 0 0 0 0 0 0 0 1 1 0 0 1 1 0 0 0 0 1 1 0 0 1 0 0 1 1 0 1 0 0 0 2 1 0 1 1 1 0 2 0 2 1 1 2 0 2 1 2 1 1 0 0 1 2 0 0 1 0 0 0 1 1 1 0 1 1 0 0 2 0 1 1 0 0 0 2 1 1 2 0 0 0 1 0 2 2 0 0 0 0 0 1 1 0 0 1 1 1 0 0 0 0 2 2 0 0 0 1 1 0 1 0 0 1 2 2 1 0 1 1 0 2 2 0 2 2 1 1 0 0 2 0 0 0 1 1 1 1 0 0 0 1 1 0 0 0 1 0 2 1 2 1 0 0 0 0 1 2 2 0 0 0 1 0 0 0 0 0 0 0 0 1 0 1 0 2 1 0 0 0 1 1 0 0 0 0 2 2 0 0 0 1 1 1 0 0 0 2 2 1 2 0 1 2 0 0 0 2 1 1 0 1 1 1 1 1 1 1 0 2 0 2 0 1 1 1 1 1 2 0 2 2 0 0 2 1 0 0 2 0 0 0 1 0 1 1 0 1 1 0 0 1 1 0 1 1 1 1 1 1 1 1 0 1 0 1 1 0 1 0 0 1 0 1 1 1 1 1 1 2 1 1 0 2 0 0 0 1 2 0 2 0 0 0 1 1 1 0 0 2 2 2 1 0 0 0 0 1 1 0 0 0 0 0 0 0 0 0 0 1 1 2 2 0 0 0 0 0 0 0 1 1 0 2 2 0 2 0 0 2 1 0 2 2 0 0 0 2 0 1 0 1 1 1 1 1 1 1 1 1 1 0 1 0 0 0 0 0 2 0 0 0 0 0 1 0 0 0 0 0 2 1 0 0 1 1 0 0 0 1 1 1 0 1 0 1 1 2 0 1 1 0 1 0 0 2 0 0 1 0 2 2 1 1 1 1 1 1 1 0 0 1 1 1 0 1 0 0 0 2 2 1 1 1 1 0 2 1 1 2 1 0 0 1 0 0 1 1 0 1 2 2 1 2 1 0 0 1 2 1 1 2 2 0 0 0 0 1 0 0 0 2 2 2 0 0 0 0 1 0 0 0 0 0 0 0 0 2 0 0 0 0 0 2 0 0 1 0 0 0 0 1 0 0 0 1 0 0 0 0 0 0 2 0 0 0 2 2 0 0 2 0 0 2 1 0 2 0 0 0 1 1 1 1 2 2 1 1 1 0 1 2 1 2 0 1 2 2 0 0 0 0 0 0 0 0 1 0 1 1 2 0 1 1 0 0 1 0 0 2 1 2 1 2 2 1 0 2 0 0 0 0 1 1 1 0 0 1 0 2 0 0 0 0 0 0 0 0 0 0 0 1 0 0 1 1 0 0 2 0 0 0 0 0 0 2 0 0 0 0 0 0 1 1 0 0 0 0 2 1 0 1 2 1 1 0 0 0 0 2 2 0 0 0 0 0 0 2 1 0 1 0 0 0 0 2 0 1 1 1 0 0 0 1 1 1 1 0 1 1 0 0 2 1 0 2 0 0 0 0 1 1 0 0 1 1 0 1 1 2 2 0 2 0 0 0 1 2 2 0 1 2 0 0 2 0 0 1 1 0 1 2 0 0 0 1 0 2 0 1 1 1 1 1 1 0 0 0 0 0 0 0 0 0 0 0 2 1 0 1 1 0 0 0 0 0 0 0 0 0 0 0 1 0 0 0
31 0 0 0 0 0 1 1 1 1 2 0 0 0 0 0 0 0 1 0 0 1 1 0 0 0 0 0 1 1 0 1 1 1 2 0 2 1 1 0 2 1 0 0 1 0 1 0 2 1 0 0 2 0 1 0 0 0 0 0 1 0 0 1 0 0 0 1 1 0 0 2 2 2 1 2 2 1 1 1 0 0 0 2 2 0 0 0 1 1 0 0 0 0 1 0 0 1 1 1 0 2 0 1 0 0 2 0 0 2 0 1 0 0 2 2 2 0 0 0 2 0 1 1 1 0 1 1 1 1 0 0 0 0 0 0 0 0 0 2 2 0 0 0 0 1 1 0 0 1 0 1 0 0 1 0 0 1 0 0 0 0 2 2 0 1 1 1 1 1 0 1 0 2 1 1 0 0 0 1 0 1 0 0 0 0 0 2 1 1 1 2 0 2 2 0 1 1 0 0 0 0 0 1 1 0 1 2 1 0 1 1 2 0 0 2 0 0 2 1 0 0 2 2 0 0 1 1 0 0 0 1 0 1 1 0 1 1 0 0 0 1 2 0 1 0 0 0 0 0 0 0 1 0 0 0 1 0 0 0 0 0 0 0 0 0 0 0 1 0 1 2 0 2 0 0 0 1 1 0 0 1 2 1 0 1 1 0 1 1 0 1 0 2 2 0 0 0 0 0 0 0 1 0 1 0 0 0 2 0 0 0 0 0 0 0 2 0 0 0 1 2 0 2 2 0 0 0 0 0 1 2 1 0 0 0 0 0 2 2 1 2 1 2 0 0 2 0 2 2 0 0 0 0 1 1 1 0 0 1 1 2 2 2 1 0 0 1 1 1 1 1 0 0 0 0 2 0 0 0 2 2 2 2 1 1 0 0 0 1 0 0 1 1 2 1 1 0 0 0 0 0 0 2 1 1 0 0 0 1 1 0 1 0 0 1 0 1 0 0 0 1 1 2 1 1 2 0 0 1 1 1 0 0 0 0 0 0 1 1 1 1 1 1 1 2 1 2 2 0 0 1 0 0 0 0 0 1 1 0 0 0 0 1 1 1 0 2 0 1 1 1 2 1 1 0 2 0 0 0 1 2 0 0 1 0 0 1 2 1 0 2 1 1 1 0 0 1 1 1 1 1 1 1 1 1 2 2 0 0 0 2 0 0 1 0 0 2 1 2 2 2 1 0 1 1 1 0 0 2 0 0 0 1 1 0 2 0 2 2 0 2 2 1 1 2 1 1 2 0 0 0 0 0 1 0 0 0 2 0 0 0 0 1 0 0 0 1 1 0 0 2 2 0 0 0 0 0 0 2 0 0 0 0 1 0 2 0 0 0 0 0 0 0 1 0 0 0 0 0 0 2 1 2 2 2 1 0 0 1 2 0 0 0 1 1 1 0 0 0 0 0 0 0 0 1 2 0 1 1 0 0 0 0 0 0 0 0 1 1 0 0 0 0 2 0 0 0 1 0 0 2 0 1 2 0 1 2 1 0 0 0 0 0 1 2 1 0 0 0 0 0 1 0 1 0 2 1 1 0 0 0 2 2 2 2 1 1 0 1 0 1 1 0 1 0 2 1 0 0 0 0 0 1 1 1 1 1 1 0 2 0 0 1 1 1 0 2 0 0 0 0 1 1 0 0 1 0 0 0 1 1 0 2 0 0 0 0 0 1 0 0 1 0 0 0 0 1 0 0 0 0 0 1 0 2 1 0 1 1 0 0 2 1 1 0 2 0 0 1 0 1 2 0 0 1 2 1 1 1 1 1 1 1 1 0 0 1 0 2 0 2 2 2 1 0 0 0 1 2 0 1 0 0 0 0 2 1 1 0 0 0 0 1 1 2 1 1 0 0 0 1 0 2 0 0 0 0 2 0 0 2 1 1 0 2 0 1 1 0 1 0 1 1 0 1 1 1 1 0 0 1 1 0 1 1 0 0 0 0 0 2 0 0 1 2 0 1 1 2 0 1 0 0 1 0 0 0 1 1 0 1 0 0 0 0 0 0 1 1 1 0 0 1 2 0 2 0 0 0 0 1 0 0 2 2 0 1 0 1 0 0 0 1 1 1 0 1 2 2 0 2 0 1 0 1 1 0 0 0 2 2 0 2 0 0 0 0 0 1 0 0 1 2 1 0 1 0 1 0 1 0 1 0 1 0 1 2 1 0 0 0 0 0 1 1 0 0 0 0 0 0 1 0 0 0 0 0 1 0 0 0 1 2 0 1 2 0 0 0 0 0 0 1 1 0 0 0 0 0 2 2
32 1 0 0 0 0 0 2 0 1 1 0 1 0 0 0 0 0 1 1 0 2 1 0 0 0 2 0 2 2 2 1 1 1 1 0 2 1 0 1 1 1 0 1 2 1 0 0 1 1 0 0 1 0 0 0 1 0 1 0 0 1 0 1 0 1 1 0 2 0 0 1 1 1 2 1 1 0 1 0 1 0 0 1 1 0 0 1 2 2 2 2 0 1 0 0 0 1 0 1 0 2 1 0 0 0 2 1 1 1 0 2 1 1 2 2 1 0 0 0 1 0 0 2 0 1 0 0 0 1 0 0 0 0 1 0 1 0 0 0 0 0 1 1 0 0 1 0 0 0 0 1 0 0 0 0 0 0 0 0 2 2 2 2 1 1 1 1 1 1 0 1 0 2 0 1 0 0 1 1 0 1 1 1 2 0 2 0 0 0 0 2 1 1 2 1 2 1 1 0 0 1 0 2 2 0 1 0 1 0 1 1 1 0 0 2 1 2 0 0 1 1 2 2 0 0 0 0 0 1 1 1 0 0 1 0 0 2 0 1 0 1 2 0 1 1 1 0 1 1 1 0 1 0 0 0 1 0 0 0 0 0 0 0 0 0 0 0 0 0 0 2 0 2 0 0 0 1 1 0 0 0 2 1 1 0 2 1 1 2 0 2 0 1 2 0 0 0 0 0 1 0 0 0 0 0 0 1 2 0 0 2 0 0 0 0 2 0 1 0 0 1 1 0 2 0 0 0 1 1 1 1 1 0 0 0 0 1 1 0 0 1 1 2 1 0 1 0 1 1 0 0 0 1 1 0 1 0 0 2 2 2 0 0 0 0 0 2 2 1 1 1 0 0 0 0 1 0 1 0 1 1 0 0 0 0 0 0 0 0 0 0 2 1 2 2 2 1 1 1 1 1 0 2 0 1 0 0 0 1 1 0 1 0 0 0 0 1 0 0 0 0 1 0 1 2 2 1 0 1 1 2 0 1 1 1 0 0 0 0 1 1 1 1 2 2 2 1 1 1 0 1 0 2 2 0 1 1 0 2 2 2 0 1 1 1 0 0 0 0 1 2 2 2 2 0 2 2 0 1 1 2 0 0 2 0 0 0 2 1 0 2 0 1 1 1 0 0 0 1 2 2 1 1 1 1 1 1 0 1 0 1 0 0 0 0 0 2 0 2 2 2 1 1 1 2 0 0 0 2 1 1 2 0 0 1 2 0 0 2 1 2 1 1 0 2 1 1 1 0 0 0 0 0 1 1 0 0 0 0 0 1 1 1 0 1 1 0 0 1 0 0 0 0 0 0 2 1 0 2 2 0 0 0 0 0 0 0 0 0 0 0 0 1 0 2 0 2 2 2 2 1 1 2 1 2 1 0 0 1 1 1 0 1 0 1 2 0 0 0 1 0 0 1 0 0 2 2 0 0 1 1 0 0 0 2 0 0 0 1 1 1 1 2 0 1 1 0 1 0 0 2 0 0 1 0 2 2 2 0 0 0 1 0 1 0 0 1 1 1 0 1 0 0 0 1 1 1 2 1 0 0 2 1 1 1 1 1 0 0 1 0 0 0 1 0 2 1 0 0 0 0 0 0 2 0 2 2 2 0 2 0 0 1 0 1 0 1 1 1 0 0 0 0 2 1 1 0 0 0 1 0 0 2 0 0 1 0 0 0 0 0 0 0 0 0 0 0 0 0 0 0 1 0 0 1 0 0 2 2 0 0 2 0 0 1 2 1 0 2 1 0 2 0 0 1 1 1 2 2 0 1 1 1 1 1 0 2 1 2 0 1 2 2 0 0 0 0 0 1 0 0 0 0 0 0 2 0 0 2 0 0 1 1 1 2 2 2 1 1 1 1 1 2 0 0 0 0 1 0 2 1 0 1 0 2 0 0 0 0 0 1 0 0 1 0 0 1 0 0 0 2 1 0 1 0 1 0 1 1 0 0 1 0 1 1 1 0 0 2 1 1 0 0 2 0 0 2 2 2 2 0 0 0 1 2 1 1 0 0 0 0 1 1 2 0 2 0 0 1 0 1 0 0 1 1 0 1 0 0 0 0 0 1 2 1 0 0 2 0 0 2 0 2 0 1 1 1 0 0 2 1 0 1 0 2 1 0 0 1 0 0 2 1 1 1 0 0 0 0 2 0 0 0 2 0 2 1 0 0 0 0 0 0 1 2 0 0 1 2 0 1 0 0 0 1 1 0 1 0 0 0 0 0 0 0 0 0 0 0 0 1 0 0 0 0 0 1 2 0 0 0
33 0 0 0 0 0 0 2 0 0 0 2 0 1 0 0 0 0 0 0 0 2 0 0 0 0 0 0 1 2 2 0 0 0 0 0 1 1 0 1 1 1 0 1 1 0 0 0 1 1 0 0 0 0 0 1 0 0 0 1 0 0 0 2 0 0 0 0 1 0 0 1 2 2 0 2 1 0 1 0 1 0 0 0 1 0 0 1 1 2 0 1 0 1 0 0 0 0 0 1 0 2 0 0 1 0 2 0 1 1 0 0 2 2 2 2 1 0 1 0 1 0 1 1 0 2 0 1 1 1 0 0 0 0 1 1 1 0 0 0 1 0 0 0 0 0 1 0 0 0 0 0 1 0 0 0 1 2 1 0 0 0 2 2 1 2 1 1 0 2 1 2 1 1 1 0 0 0 0 0 0 0 0 0 0 0 2 1 0 0 0 2 0 2 2 0 1 2 0 0 0 1 1 0 0 0 1 1 1 0 0 1 1 0 0 2 1 0 2 1 1 1 2 2 0 0 0 2 1 1 1 0 0 0 1 0 0 2 0 2 0 0 1 0 2 0 1 0 0 0 0 0 1 0 0 1 2 1 1 1 1 1 0 1 2 0 0 1 1 0 1 1 1 2 0 0 0 1 2 0 0 0 1 0 0 1 1 0 1 1 0 1 2 2 2 0 0 0 0 1 0 0 1 1 0 0 1 0 1 0 1 1 0 0 2 0 1 1 1 0 1 2 0 1 2 0 0 0 1 1 1 2 0 0 0 0 0 0 1 1 0 0 1 1 0 0 0 0 1 0 0 0 1 0 1 0 0 0 0 1 1 1 1 1 1 1 0 1 1 0 2 2 0 0 1 1 1 0 1 0 1 1 1 1 1 0 0 0 0 0 0 0 0 0 1 0 0 0 1 0 0 0 0 2 1 1 0 1 1 1 0 0 0 0 1 1 0 0 0 0 0 0 0 2 0 0 2 0 0 0 0 0 0 1 1 0 0 1 0 0 0 2 1 0 1 1 1 2 2 2 1 0 0 2 1 1 0 2 1 2 2 2 0 0 0 0 1 1 0 0 1 1 2 2 2 0 1 2 1 0 1 2 0 0 1 0 0 1 2 0 0 1 0 1 0 0 1 2 2 0 0 0 2 0 2 1 2 2 0 0 0 2 1 0 0 1 0 2 0 0 0 2 1 1 1 2 0 2 0 2 0 2 0 2 2 0 2 0 0 1 0 1 2 2 1 1 0 2 0 0 0 0 0 0 1 2 0 0 0 0 0 1 2 0 1 0 0 2 2 0 0 1 0 0 0 0 1 0 0 0 2 0 1 0 0 1 1 0 0 0 1 0 1 0 0 0 0 0 0 0 0 2 0 1 1 2 1 0 0 2 0 1 1 1 0 1 1 0 1 0 0 0 0 0 0 0 2 1 0 0 1 1 0 0 0 0 0 1 1 2 1 1 0 1 1 0 0 0 1 0 0 1 1 1 2 0 1 2 2 0 0 0 0 0 1 0 0 1 0 0 0 0 0 0 0 1 1 1 1 1 1 0 2 1 1 2 1 1 1 0 2 0 1 1 1 0 2 1 1 1 0 0 1 0 1 1 2 2 2 0 0 0 0 1 1 1 0 1 1 1 0 1 0 0 1 2 2 0 0 0 1 1 0 2 0 2 0 0 0 1 0 1 0 0 0 1 1 1 0 0 0 0 0 0 0 1 0 0 0 0 1 1 1 0 0 0 2 0 0 2 0 0 2 0 0 0 0 0 1 2 0 0 0 0 0 1 1 2 0 1 1 2 2 2 2 0 1 1 0 1 0 0 1 0 1 0 1 0 0 2 0 0 0 2 2 2 2 2 1 1 1 1 0 1 0 0 0 0 1 0 1 1 0 0 0 2 0 1 0 0 1 0 0 1 0 0 1 1 0 0 0 2 0 0 2 0 0 0 0 0 0 0 1 0 1 2 0 2 2 1 0 0 0 0 1 0 0 0 1 2 1 1 2 2 2 1 0 2 0 0 0 0 1 0 0 0 0 0 0 0 0 1 0 0 0 0 1 1 0 1 0 0 0 1 1 1 0 1 2 1 0 2 0 2 0 1 2 2 1 1 1 1 1 2 0 0 0 1 0 1 1 1 1 1 1 1 0 0 1 0 1 0 1 0 1 0 1 1 1 1 0 1 1 1 0 1 2 0 0 0 0 0 0 0 0 1 1 0 0 0 0 0 1 1 0 0 0 0 0 0 0 0 0 0 0 0 0 0 2 0 0 0
34 1 0 0 0 0 0 1 0 1 1 1 0 0 0 0 0 1 2 1 1 1 1 0 0 0 1 0 2 2 2 0 0 0 0 1 1 1 0 1 0 0 0 0 2 0 2 0 1 2 1 0 1 0 0 1 0 0 0 0 0 2 0 1 0 0 0 0 1 1 0 1 2 2 0 2 1 0 2 1 1 0 0 1 1 0 0 1 1 2 1 1 1 0 0 0 0 2 1 2 0 0 1 1 0 0 2 0 1 1 0 1 1 2 2 2 0 0 0 0 2 1 1 1 1 1 1 0 0 1 0 1 0 0 0 0 0 0 0 2 1 0 0 0 0 0 1 0 0 2 0 2 0 1 1 0 1 1 1 1 1 0 0 2 0 1 0 0 0 1 1 1 0 2 0 0 0 0 0 0 0 0 1 1 2 0 2 0 0 0 0 0 1 0 1 1 0 2 0 1 0 0 0 2 0 1 2 0 1 1 0 0 0 0 0 2 0 0 1 1 0 0 2 2 0 0 0 0 0 0 0 0 1 1 1 1 1 2 0 0 0 1 2 0 2 1 1 0 1 1 1 1 0 0 0 0 0 1 0 0 0 0 0 0 1 0 1 1 2 0 0 0 1 2 0 0 1 2 2 0 2 0 2 1 0 1 1 2 0 2 0 0 1 1 2 0 1 2 0 2 0 0 0 0 0 0 1 0 2 0 0 0 0 0 0 0 0 0 0 1 0 1 1 1 1 0 0 0 0 0 2 1 0 0 0 0 0 0 2 0 1 1 1 2 0 0 2 0 1 0 0 1 0 0 0 2 0 0 0 2 2 2 2 1 1 0 0 1 1 0 2 2 0 0 1 1 1 2 0 0 0 0 1 1 0 0 0 0 0 0 0 0 0 0 2 0 0 1 0 1 0 1 0 2 2 1 1 0 0 1 1 1 0 0 2 0 1 0 0 0 1 1 0 0 1 1 0 0 0 2 0 2 1 1 0 0 0 0 0 0 2 0 2 0 1 1 1 2 2 0 0 0 0 1 0 0 0 0 1 2 1 2 1 0 0 1 0 2 0 0 0 0 2 2 1 0 1 2 1 1 1 1 0 0 0 0 0 0 1 0 1 0 0 1 1 0 1 1 0 0 1 1 1 1 1 1 2 1 0 1 1 0 0 0 0 0 0 2 0 2 2 2 0 0 0 1 1 1 0 2 0 2 0 1 2 0 2 0 0 2 2 2 2 2 2 2 2 1 1 0 1 0 0 1 2 1 0 0 1 1 0 0 1 0 0 1 1 0 0 0 1 2 0 0 0 0 1 1 0 1 2 0 1 0 0 1 1 0 0 0 0 0 0 0 2 0 1 0 0 0 0 1 1 1 1 1 1 0 1 1 2 1 1 2 0 1 1 0 0 0 1 0 1 1 0 0 2 0 0 0 1 2 0 0 0 0 2 0 0 0 0 0 0 1 1 1 1 0 0 0 0 1 0 0 0 1 2 2 2 0 0 0 0 0 0 2 1 0 0 0 1 0 1 1 1 0 0 0 0 0 0 0 2 2 2 2 2 2 0 1 0 1 0 1 1 0 2 2 1 1 0 0 0 0 0 0 2 1 1 0 0 0 1 1 0 1 0 1 1 1 0 0 0 0 0 1 1 1 1 1 2 2 0 2 0 0 0 0 0 0 0 0 0 1 0 0 0 0 0 0 0 0 0 0 0 0 1 0 0 1 1 1 2 2 0 0 2 0 0 2 1 0 2 1 0 2 0 1 1 2 0 0 0 0 0 1 0 1 1 2 0 1 1 1 0 0 0 1 0 2 0 0 1 0 1 0 1 0 2 0 0 0 0 2 2 2 2 2 0 1 1 1 1 0 0 0 0 0 0 0 1 2 1 1 0 1 0 0 1 0 0 0 0 0 0 0 0 1 0 1 0 1 0 0 2 0 1 0 0 0 0 1 0 0 1 2 0 0 2 0 0 0 1 0 2 0 0 1 2 2 1 1 0 0 0 0 0 0 0 0 0 0 2 0 2 1 2 0 0 0 0 1 0 0 1 0 1 2 1 0 0 0 0 0 1 2 0 0 1 0 0 1 0 0 1 1 1 2 0 0 2 2 0 1 1 0 0 0 0 0 1 1 2 1 2 0 0 0 1 1 2 1 1 0 1 1 1 2 2 1 0 1 0 0 0 1 2 0 0 0 0 0 1 0 1 0 0 1 2 0 0 1 0 0 0 0 0 0 0 0 0 0 0 0 0 0 0 0 0 0 1 1
35 0 0 0 0 0 0 1 0 0 0 1 0 0 0 0 0 0 0 0 0 2 0 2 0 0 1 0 1 1 1 0 1 1 0 1 1 1 1 0 1 1 1 1 2 2 0 0 2 1 0 0 0 0 0 0 1 1 0 1 1 0 0 2 0 0 1 0 1 0 0 1 2 2 1 2 1 0 1 0 1 0 0 1 2 0 0 1 2 2 0 1 1 0 0 0 0 0 0 1 0 2 1 0 0 0 2 1 1 1 1 2 1 2 2 2 1 0 1 0 1 0 2 0 1 0 1 1 0 2 2 2 1 0 0 0 0 0 0 0 0 0 1 0 0 0 0 0 0 2 0 2 1 0 1 0 1 0 2 0 0 0 1 2 0 2 1 2 0 1 1 0 0 2 0 1 1 1 0 0 0 0 1 1 1 0 1 2 0 2 2 2 1 1 2 0 0 1 1 0 0 0 0 1 1 0 1 0 0 0 1 1 0 0 0 2 1 0 1 1 0 0 2 2 0 0 1 1 0 1 1 0 0 0 0 0 0 2 0 1 0 1 2 1 1 0 0 0 1 0 0 0 1 0 0 0 1 0 0 0 0 0 0 0 0 0 1 0 2 0 0 2 0 2 0 0 1 2 2 0 2 0 2 1 1 0 2 1 1 2 0 1 2 2 2 0 1 0 0 1 0 0 1 1 1 0 0 1 2 0 0 2 0 0 0 0 0 0 1 0 1 1 0 1 2 0 0 0 1 1 2 1 0 0 1 0 0 1 2 1 1 1 2 1 0 0 0 0 1 0 0 1 0 0 0 2 1 0 0 2 2 2 0 0 0 1 0 2 2 1 1 1 1 1 0 0 2 0 1 0 0 0 0 0 2 0 0 0 0 0 0 0 1 0 2 1 1 1 0 0 0 0 0 2 1 1 0 1 0 2 0 0 0 0 2 0 1 0 0 0 0 0 1 0 2 1 1 0 0 1 0 1 1 1 1 1 0 2 1 0 2 1 2 0 0 1 2 1 1 1 0 0 0 1 1 1 0 1 2 0 0 0 0 1 1 1 1 2 0 1 0 0 1 1 1 0 0 1 1 0 1 2 0 0 2 0 0 0 2 2 0 1 1 1 1 0 1 1 1 0 1 1 2 2 2 0 2 1 0 0 0 2 1 0 1 0 0 2 0 1 1 2 0 0 0 0 0 0 0 2 1 0 0 0 1 0 2 0 0 0 0 0 1 1 1 1 2 0 2 0 1 0 0 0 1 1 0 0 0 1 1 0 0 1 0 0 0 0 0 0 0 0 1 0 1 0 1 1 0 2 2 1 1 0 1 1 2 0 1 1 0 0 0 0 1 0 0 0 0 0 0 1 2 1 0 1 0 0 0 1 0 0 0 0 2 0 0 0 0 1 0 1 1 0 0 1 1 2 0 0 1 1 1 0 0 1 0 0 0 2 0 1 1 2 0 1 1 0 0 0 1 0 0 1 2 0 2 2 1 0 0 0 1 0 1 2 0 0 1 0 1 1 0 0 0 2 2 0 0 0 0 1 2 1 2 2 0 0 0 0 2 0 0 0 0 0 1 2 0 1 1 0 0 0 1 0 1 2 2 0 1 0 0 0 0 0 1 1 0 0 0 0 0 0 2 1 1 1 1 1 1 1 1 2 0 1 0 0 0 0 0 0 0 0 0 1 0 0 0 0 0 0 1 0 0 1 1 0 2 2 0 0 2 0 0 1 1 1 0 2 1 0 2 0 0 0 0 1 1 1 1 1 0 0 0 2 0 1 0 2 0 2 1 1 1 0 2 0 0 2 0 0 0 0 0 0 1 1 1 1 0 0 1 0 0 2 1 2 1 2 2 1 2 2 0 0 0 0 2 0 0 2 0 0 1 0 1 2 1 0 1 1 0 1 1 1 1 1 0 1 0 1 1 0 1 0 1 0 0 0 2 2 0 0 0 1 0 1 2 0 0 0 0 0 1 1 0 0 2 2 2 0 0 0 0 0 0 0 0 1 0 0 0 2 2 0 2 0 0 0 1 0 0 0 1 1 1 1 0 1 0 0 0 0 0 2 0 1 1 1 0 1 0 0 0 1 0 1 0 0 1 1 0 2 0 0 0 2 0 0 0 0 1 1 0 0 0 0 0 0 2 0 1 0 1 1 1 0 0 0 0 0 0 1 0 1 0 0 0 2 0 0 0 0 2 1 2 0 0 0 0 0 0 0 0 0 0 0 0 1 1 1 0 0 0 0 0 0 0 0 2 0
36 0 0 0 0 0 1 1 0 1 1 1 0 0 0 0 0 0 1 1 1 2 0 0 0 0 1 0 2 2 2 0 1 0 1 0 2 2 0 1 1 1 0 0 0 0 1 0 1 1 0 0 1 0 0 1 0 0 0 1 1 0 1 2 0 0 0 0 2 1 0 1 2 1 1 2 1 0 2 0 2 0 1 1 1 0 0 0 2 2 0 1 0 0 0 0 1 2 1 2 0 0 0 1 1 1 2 0 0 2 1 2 0 1 1 1 0 0 1 0 1 0 1 1 1 0 1 1 1 1 0 0 0 0 0 0 0 0 0 1 2 0 0 0 0 0 0 0 0 2 0 1 1 1 0 1 1 0 0 0 0 0 1 2 1 1 0 0 2 2 0 0 0 2 0 1 1 0 1 1 0 1 0 0 2 2 0 1 0 0 0 1 0 2 2 0 1 2 0 0 0 2 1 2 2 0 2 1 0 0 0 1 0 0 0 2 1 0 2 1 0 0 2 2 0 1 0 2 0 2 0 0 0 1 1 1 0 2 0 2 0 0 1 1 1 0 0 0 0 0 0 0 0 1 1 0 0 0 0 1 0 0 0 2 0 0 1 0 2 0 0 1 0 0 1 1 0 2 1 0 1 1 1 0 0 1 1 1 1 2 0 1 2 2 2 0 0 0 0 1 0 0 0 1 0 0 1 1 0 0 1 1 0 0 0 1 1 0 1 0 2 1 2 1 1 0 1 0 1 2 2 1 1 0 0 0 0 2 0 0 0 0 2 1 0 1 0 0 0 0 0 2 0 1 0 1 1 0 0 0 1 1 1 1 1 1 0 2 2 1 1 1 2 2 0 0 2 0 2 0 0 0 1 1 1 0 0 0 0 0 0 0 0 0 1 0 0 1 0 0 0 0 0 2 2 0 0 0 0 0 2 0 0 0 1 0 1 0 0 0 1 1 0 0 1 1 1 1 1 0 2 0 1 2 1 1 0 0 0 0 1 0 2 0 1 2 2 0 2 2 0 0 0 1 1 1 0 0 0 0 0 0 0 0 0 0 0 2 0 1 2 2 2 2 0 0 0 2 0 2 2 2 0 0 1 0 0 0 2 1 0 2 0 0 1 0 0 1 1 1 1 1 2 1 2 0 2 1 0 0 0 2 0 1 0 0 1 2 0 0 0 2 0 0 0 0 0 1 0 2 1 1 0 0 1 0 2 0 1 2 2 1 2 1 0 2 0 2 0 0 0 0 0 0 1 1 0 1 1 1 1 0 0 0 0 0 0 2 2 0 0 1 1 0 1 0 2 2 0 2 2 0 0 0 0 0 0 0 2 2 0 0 0 1 1 1 1 2 2 1 0 0 2 0 0 0 0 0 1 1 0 0 0 1 0 0 0 0 0 1 0 1 1 1 0 0 2 1 0 0 1 1 0 0 0 1 1 0 0 1 0 0 0 1 1 1 1 0 1 0 0 2 0 0 1 0 2 1 1 0 0 0 1 0 0 1 2 1 0 0 1 1 0 0 0 1 1 1 2 1 0 1 2 2 2 2 1 0 0 0 1 0 0 1 1 0 1 2 2 2 1 0 0 0 2 0 2 1 1 0 1 0 0 1 0 0 0 1 0 0 0 0 0 0 1 2 2 1 0 0 2 2 1 2 0 2 1 0 0 0 0 0 0 1 0 0 0 0 0 0 0 0 0 0 0 0 0 1 1 1 0 0 2 1 0 0 2 0 1 1 0 0 1 1 0 0 0 1 1 2 1 1 0 0 1 1 0 2 1 1 1 1 0 1 1 1 0 0 0 1 0 0 0 0 0 0 1 0 1 1 0 0 1 1 1 2 2 2 1 2 2 1 0 2 0 0 0 0 1 0 1 1 1 1 0 2 0 1 1 1 0 0 1 1 0 1 1 0 0 0 0 2 1 0 1 0 1 0 0 0 0 1 2 0 2 0 1 1 2 1 0 0 0 1 2 1 0 0 0 0 0 0 0 0 0 2 2 0 0 1 0 0 1 1 2 0 2 0 0 1 0 0 0 0 1 1 1 2 0 1 0 0 0 1 1 0 0 1 1 0 1 0 1 1 0 1 0 1 1 1 2 2 0 1 0 0 0 2 0 0 0 0 1 2 2 0 0 0 0 0 2 0 0 0 2 0 2 1 0 0 0 0 0 0 0 0 0 1 1 1 0 0 0 1 0 0 0 0 2 0 0 0 1 0 0 1 0 0 0 0 0 0 0 0 0 0 0 0 1 0 0 0
37 0 0 0 0 0 0 1 0 2 2 0 2 2 0 2 0 0 1 1 1 2 1 0 0 0 2 0 1 2 2 1 0 0 0 0 2 2 1 0 2 1 0 0 2 0 0 0 2 0 0 0 0 1 0 0 2 1 0 0 0 1 0 1 0 0 0 0 2 0 0 0 2 2 1 2 2 0 0 0 0 0 0 1 2 0 0 1 2 2 1 1 0 0 1 0 0 0 0 1 0 2 0 0 1 1 2 1 1 1 0 1 1 1 2 2 2 0 1 0 1 0 2 0 2 0 2 1 1 2 0 0 1 0 1 0 1 0 0 0 1 0 0 0 0 0 0 0 0 1 0 1 0 0 0 0 0 0 1 0 0 0 1 2 0 2 2 1 0 1 0 0 2 0 1 2 1 0 0 1 0 1 0 0 1 0 1 1 0 0 0 2 0 1 2 0 0 2 0 0 0 0 0 2 2 1 2 0 1 0 1 0 2 0 0 2 1 0 1 2 0 0 2 2 0 0 0 2 0 2 1 0 0 0 2 0 1 2 0 1 0 0 2 1 1 0 0 0 0 0 0 0 0 1 1 0 1 0 0 0 0 0 0 0 0 0 1 0 0 0 1 2 0 2 0 0 0 0 1 0 0 1 2 1 1 0 1 0 2 1 0 1 1 2 2 0 1 2 0 2 0 2 1 0 1 0 0 0 0 0 0 1 0 0 1 1 1 1 0 0 0 2 2 0 2 0 0 0 1 1 2 2 1 0 0 0 0 1 0 1 1 1 0 2 0 0 1 1 2 1 1 0 0 0 2 0 0 0 0 2 2 1 1 1 0 1 0 2 2 2 0 0 1 1 0 0 2 0 2 0 0 0 1 1 0 0 0 0 0 1 0 0 1 0 1 1 2 1 0 0 0 0 0 2 2 1 0 0 0 1 1 1 0 0 2 0 2 1 0 1 0 2 0 0 2 2 0 2 0 0 2 1 1 1 0 0 0 0 0 0 2 0 1 0 1 2 2 0 0 2 0 0 0 2 2 2 0 2 1 2 2 2 1 0 0 1 0 2 0 0 0 0 2 2 0 0 0 1 0 0 2 0 0 0 2 0 0 0 0 0 2 0 0 1 1 0 1 2 2 0 0 0 1 1 1 1 2 1 0 2 0 0 0 0 0 0 0 2 0 2 2 2 1 1 1 2 1 0 0 2 1 0 0 1 1 0 1 0 0 0 0 0 1 1 1 1 2 0 2 0 2 0 0 0 2 2 0 0 1 1 1 0 0 0 0 1 1 0 1 0 0 0 0 0 0 0 1 0 0 2 1 0 0 0 1 0 1 0 0 0 0 0 0 2 0 1 0 0 0 0 0 2 1 1 1 1 2 0 0 0 0 0 0 0 2 0 0 0 1 0 1 0 0 0 0 0 2 1 0 0 1 1 1 0 0 2 0 1 2 2 2 2 0 1 1 1 0 0 2 0 0 1 0 0 1 0 2 1 0 0 0 0 1 0 1 0 0 2 0 0 0 0 1 0 0 0 2 0 1 0 0 1 1 1 1 1 1 0 0 0 1 0 0 0 1 0 2 1 1 1 0 0 0 0 2 0 1 2 0 1 1 1 0 2 0 1 0 1 1 1 0 0 0 0 1 1 1 0 1 1 1 1 0 2 0 0 0 0 0 1 0 1 1 0 0 0 0 0 0 0 0 0 1 0 0 0 0 0 0 0 1 0 2 1 0 1 1 0 1 0 2 0 1 0 1 1 1 1 1 1 1 1 0 0 0 2 0 2 1 2 0 1 0 1 1 1 0 2 0 2 0 0 0 0 1 1 1 0 0 1 0 0 0 2 2 0 2 1 0 1 1 0 2 2 0 1 0 0 0 0 0 2 1 2 0 2 0 0 0 0 0 0 1 1 0 1 1 1 0 0 0 2 1 0 1 0 1 0 1 1 0 1 0 0 0 0 2 0 0 2 0 0 0 0 1 0 1 2 2 2 1 0 0 0 0 0 0 0 0 0 0 0 0 2 2 0 2 0 1 2 0 0 0 1 1 0 0 1 1 1 1 0 0 1 1 0 0 0 1 1 0 2 0 1 1 1 2 1 0 0 2 2 0 2 0 0 0 1 1 0 1 1 2 1 0 0 0 1 0 0 2 0 1 0 1 0 1 2 1 0 0 0 1 0 1 2 1 0 0 0 0 0 0 0 1 0 0 0 0 0 0 0 1 1 0 1 1 0 0 0 0 0 0 0 0 0 0 0 2 0 0 0
38 1 0 0 0 0 0 1 0 1 1 0 0 1 0 1 1 1 2 0 0 2 0 0 0 0 0 0 2 1 1 0 2 1 0 0 2 1 0 2 0 0 0 0 2 0 1 0 2 0 0 0 0 1 0 1 0 1 0 0 1 1 0 2 0 0 0 0 1 0 0 1 2 2 2 2 2 0 1 1 0 0 0 2 2 0 0 1 2 2 2 1 1 0 0 0 0 0 0 1 0 2 1 0 1 1 2 1 2 0 0 1 0 1 1 1 1 0 1 0 0 1 2 0 1 1 1 1 0 1 0 0 0 0 1 2 0 0 0 2 1 0 0 0 0 0 0 0 0 2 0 2 0 0 0 1 1 1 0 1 1 1 2 2 0 1 0 2 0 1 0 1 0 2 0 0 0 0 1 1 0 2 1 1 1 0 1 2 1 0 0 1 0 0 1 0 0 2 0 0 0 0 0 0 1 0 1 0 1 0 0 1 1 0 0 1 0 0 1 0 0 1 1 1 0 0 1 2 0 2 1 0 0 0 1 0 0 1 1 1 0 0 1 0 1 0 0 0 0 0 0 1 1 0 0 1 1 0 0 0 0 0 2 2 2 0 0 0 2 0 0 2 0 1 0 0 1 1 2 0 0 0 2 2 0 0 2 1 0 1 0 0 1 1 2 0 2 1 0 0 0 0 1 0 0 0 2 0 1 1 1 2 0 0 0 0 0 1 1 0 1 2 1 1 0 0 0 0 2 2 2 0 1 0 0 0 0 1 1 0 0 0 0 2 0 0 1 0 1 0 0 1 0 1 1 0 1 0 0 1 1 1 1 1 0 0 0 1 1 1 1 1 0 0 0 0 2 0 0 0 2 0 1 1 1 0 0 0 0 0 0 0 1 0 1 0 1 1 0 0 0 0 0 2 2 0 2 1 0 2 0 0 1 1 1 0 0 0 0 0 0 2 1 1 2 1 1 1 0 0 1 0 0 0 0 0 0 1 2 1 0 0 1 1 1 1 2 1 1 1 1 0 0 1 0 0 0 0 1 0 0 0 0 0 0 0 0 1 0 0 0 0 2 2 2 0 2 2 1 1 0 0 0 0 2 0 0 0 2 1 0 2 2 2 1 0 0 2 2 0 1 0 2 0 2 1 1 2 0 0 0 2 0 0 0 0 0 2 0 1 1 2 0 0 0 1 0 1 0 2 1 1 0 1 1 0 0 0 1 2 0 0 1 0 0 1 1 1 1 0 0 0 0 0 1 1 1 1 1 1 0 0 1 0 1 0 0 0 0 0 1 1 0 0 0 0 1 1 0 1 2 0 0 0 0 0 2 0 1 1 0 0 2 1 0 0 0 1 1 1 1 0 1 2 2 2 2 0 1 2 0 0 0 1 1 0 1 0 0 0 0 0 0 0 0 1 2 2 0 0 1 1 1 0 0 1 1 0 0 0 0 0 0 0 1 1 1 0 1 0 0 2 0 1 1 1 1 2 1 0 0 0 2 0 1 1 0 1 1 0 0 0 0 0 0 0 0 2 1 1 0 1 2 2 1 2 1 0 0 0 2 0 0 0 0 0 0 1 1 1 0 2 0 0 0 0 2 1 1 0 1 0 0 0 0 0 0 1 1 1 0 0 1 0 1 0 0 0 1 1 2 2 1 2 0 1 1 0 0 0 1 1 0 1 0 0 0 1 0 0 0 0 0 0 0 1 2 0 1 1 0 0 2 1 0 0 2 0 0 1 0 0 1 0 1 1 2 2 2 2 1 1 0 0 0 1 0 2 0 2 0 2 1 2 2 1 0 1 0 1 0 0 2 0 2 1 1 0 1 0 0 0 0 0 1 1 0 2 1 1 1 1 0 1 0 0 0 0 2 0 1 1 1 1 0 2 0 0 1 1 0 0 0 0 1 0 0 1 0 1 0 1 0 0 1 1 0 0 1 0 0 2 0 0 0 0 1 0 1 1 0 0 0 1 1 1 0 0 1 2 1 1 0 0 0 0 0 0 0 0 0 0 0 1 1 0 0 0 0 0 0 2 0 0 1 1 1 2 0 0 0 0 0 0 0 2 0 0 1 0 0 1 0 1 0 0 0 1 0 0 1 1 1 2 0 1 0 1 0 0 0 0 1 1 1 0 0 0 0 0 2 0 1 1 1 0 2 0 0 2 2 2 0 0 1 1 1 0 0 0 0 0 0 0 0 1 1 0 2 0 0 0 2 2 0 0 2 0 0 0 0 0 0 2 1 1 0 0 0 0 0 0
39 0 1 0 0 0 0 2 0 0 0 1 0 0 0 0 0 1 2 0 0 1 1 1 1 1 1 0 1 2 2 0 1 0 0 0 2 1 0 0 2 2 1 1 1 1 1 0 2 0 0 0 1 0 0 1 0 1 0 0 0 1 0 2 1 1 1 0 1 1 1 1 2 2 1 2 2 0 0 1 0 0 0 2 2 0 0 0 1 1 0 0 0 0 1 0 0 0 0 1 0 2 0 0 2 2 2 1 1 1 1 2 0 0 2 2 2 0 0 0 2 0 2 0 2 0 2 1 1 1 0 0 0 0 0 0 0 0 0 0 0 0 2 0 0 0 0 0 0 1 0 0 0 1 1 0 1 0 1 0 0 0 1 2 1 1 1 1 1 1 0 1 1 1 0 1 0 0 0 1 0 1 0 0 1 0 1 2 1 0 0 2 0 2 2 0 1 1 0 0 0 1 0 0 0 0 0 0 0 0 0 1 1 0 0 2 0 0 0 1 1 1 1 1 0 0 0 1 0 1 0 0 0 0 1 0 0 2 0 2 0 0 2 1 2 1 1 0 0 0 0 0 0 0 0 0 1 0 0 0 0 0 0 1 0 0 0 0 1 0 1 1 1 1 0 0 1 2 1 0 0 0 2 0 1 0 2 1 1 2 0 0 1 2 1 0 0 0 0 0 0 0 0 1 0 0 0 0 2 0 1 1 0 0 0 0 0 1 0 0 0 2 0 1 2 0 2 0 1 1 0 2 0 0 0 0 0 1 1 0 0 0 0 2 0 0 0 0 2 1 0 0 0 1 1 0 2 0 0 2 2 2 0 0 0 0 0 2 2 1 1 1 1 1 1 1 2 0 1 0 0 1 1 1 1 0 0 0 0 1 0 0 0 0 2 1 1 2 0 0 0 0 0 2 2 1 0 0 0 1 1 0 0 0 2 0 1 0 0 0 0 0 1 0 1 1 2 1 0 1 0 1 0 1 2 2 0 1 2 2 1 0 2 0 0 1 2 0 1 1 0 0 0 1 1 1 0 1 1 1 1 1 1 0 0 1 0 2 0 0 0 0 2 2 1 1 1 2 0 2 0 1 0 0 1 1 0 1 2 0 0 2 1 1 1 0 0 2 2 0 0 0 1 1 1 1 1 2 0 1 0 1 0 0 0 0 0 2 0 1 1 2 1 1 1 2 0 1 1 1 1 1 0 0 0 0 2 0 0 1 2 2 0 0 0 1 1 0 2 0 1 0 0 1 1 0 0 0 1 1 1 0 0 0 0 2 1 0 0 0 1 1 1 0 1 0 0 0 0 2 1 1 1 0 1 1 2 0 0 0 0 0 0 1 0 0 0 0 0 0 0 2 2 0 0 0 0 0 0 2 0 0 0 1 0 0 0 0 0 0 1 0 0 0 0 0 2 1 0 0 0 2 0 0 0 0 0 0 0 2 0 1 1 1 1 1 1 0 0 0 0 2 0 0 1 0 2 0 0 0 0 0 1 1 1 0 0 1 0 0 0 1 0 0 0 0 0 0 0 0 0 0 2 0 0 1 1 0 1 1 1 0 0 1 0 0 2 2 1 2 1 1 0 1 1 1 1 2 1 0 0 0 0 2 0 1 1 0 1 1 0 0 0 1 1 1 2 0 0 0 0 1 0 2 0 0 0 0 1 1 0 1 0 0 0 0 0 0 0 0 0 0 1 1 0 0 0 0 0 0 0 0 2 2 0 0 2 1 0 2 0 0 2 0 0 0 0 0 0 0 2 2 0 0 1 0 1 2 0 1 1 2 1 2 1 1 0 0 0 1 1 0 1 0 1 2 1 0 1 0 0 0 1 1 1 2 2 2 2 2 2 2 1 2 0 0 0 0 0 0 0 2 0 1 1 1 0 1 0 0 0 0 1 1 0 1 1 1 0 1 0 1 0 0 2 0 0 0 0 0 0 1 0 0 0 0 1 0 1 1 0 0 0 1 2 0 0 1 2 2 2 0 0 0 0 0 0 1 0 0 0 0 0 1 2 0 2 1 0 0 1 1 1 0 1 1 1 1 0 1 0 0 0 0 0 2 0 1 1 1 0 1 0 2 0 0 2 0 0 1 2 2 0 2 0 1 1 1 0 0 0 0 1 1 0 1 0 0 0 0 2 1 0 0 2 1 2 2 0 0 0 0 0 0 2 2 2 0 0 1 0 0 0 0 1 2 2 0 2 0 0 0 1 1 0 0 1 0 0 0 0 0 1 0 0 0 0 0 0 0 1 0
40 1 0 0 0 0 0 1 0 1 1 0 1 0 0 0 0 0 0 1 1 2 0 1 1 1 1 0 0 1 2 0 0 0 0 1 1 1 0 2 0 0 0 1 1 0 1 0 1 1 1 0 1 0 1 0 0 1 1 1 1 0 1 2 0 0 0 0 2 1 1 2 2 2 2 2 2 0 0 0 0 0 0 1 1 0 0 2 2 2 2 2 0 0 0 0 0 1 0 2 1 2 2 0 0 0 2 0 0 2 0 1 1 1 1 1 1 0 0 0 2 0 2 0 1 0 1 1 1 1 0 0 0 0 1 0 0 0 0 0 0 0 0 0 0 0 0 0 1 1 0 0 0 0 1 0 0 1 0 1 1 0 1 2 0 2 2 1 0 1 0 2 0 2 0 1 0 1 0 0 0 1 0 0 0 0 2 2 0 0 0 1 0 1 2 0 0 1 1 0 0 1 0 1 1 0 1 0 0 0 0 1 2 0 0 2 1 0 1 0 0 0 2 2 0 0 2 0 0 0 0 0 0 0 1 0 0 2 0 2 0 0 2 1 2 0 0 0 0 0 0 0 0 0 0 0 1 0 0 1 0 0 1 1 1 0 0 1 1 0 1 1 0 1 0 0 0 2 1 0 1 0 2 2 0 0 2 0 0 1 0 2 1 2 2 0 1 2 0 1 0 0 1 0 1 0 0 0 1 0 0 0 0 1 1 1 0 0 1 1 1 1 1 2 1 0 0 0 0 0 2 1 0 0 0 0 0 1 2 0 0 0 1 2 0 0 0 0 2 1 0 0 0 1 1 0 2 0 0 0 1 1 2 1 2 0 0 1 1 0 2 2 0 0 0 0 1 0 1 0 1 1 1 1 0 1 0 0 0 0 0 0 0 1 2 2 2 2 1 1 1 1 0 1 1 0 1 1 0 1 1 0 1 0 0 0 0 0 0 0 0 1 0 0 2 2 0 1 0 0 1 0 0 1 1 0 0 1 1 1 2 0 2 0 1 1 1 2 2 2 1 0 0 2 2 2 0 1 1 1 1 1 0 1 1 1 1 2 0 0 0 0 0 0 1 0 0 2 1 1 0 1 0 1 1 1 0 1 2 1 0 2 1 1 1 0 0 1 0 0 1 1 2 1 1 0 1 2 0 2 0 1 0 0 0 1 0 1 0 1 2 1 1 0 1 1 0 2 0 2 1 1 0 0 1 0 2 0 1 1 0 1 2 0 0 1 1 1 1 0 1 0 0 0 0 0 0 0 1 0 0 0 0 0 0 0 0 1 1 0 0 1 0 0 0 0 2 1 0 1 2 0 0 0 1 0 1 1 0 1 0 0 1 0 1 0 0 0 0 0 0 2 1 0 0 0 0 0 0 1 1 0 1 1 1 0 0 0 1 0 2 0 0 0 0 1 2 0 0 0 1 1 1 0 0 1 1 0 1 1 0 0 0 1 0 2 2 0 1 0 0 1 0 1 2 0 1 2 2 0 0 0 0 1 1 1 1 0 1 1 1 1 0 1 1 1 1 0 2 0 0 1 2 1 1 2 0 0 0 1 0 0 0 1 0 0 2 2 1 2 2 0 0 0 2 0 2 1 1 0 2 0 0 1 0 1 0 1 0 0 0 0 0 0 1 0 0 0 0 0 0 0 0 2 0 0 1 0 0 1 0 0 0 0 0 1 0 1 0 0 0 0 0 0 0 1 0 0 1 1 0 0 2 1 0 0 2 0 1 1 0 1 2 0 0 0 2 1 1 1 1 1 0 0 0 1 0 0 0 2 0 2 1 2 2 1 0 0 0 2 0 0 1 0 1 0 2 0 1 0 1 1 0 2 2 2 2 2 2 2 2 2 1 2 0 0 0 0 1 0 1 1 1 2 0 2 0 0 0 0 0 0 1 1 0 1 1 0 0 0 0 2 0 0 2 0 0 0 0 0 1 2 0 0 0 0 0 1 2 0 0 0 1 1 2 1 0 1 2 2 1 1 0 0 0 1 1 1 1 0 0 0 1 1 2 0 2 0 0 1 0 1 0 0 0 0 1 1 0 0 0 0 0 0 0 1 0 2 2 0 2 0 0 0 0 2 2 0 0 0 2 2 0 1 0 0 0 0 2 0 0 0 1 1 2 1 1 1 1 0 1 0 2 0 0 0 0 1 0 1 1 2 0 1 0 0 0 0 1 2 0 0 0 1 0 1 2 0 2 0 0 0 1 1 0 0 1 0 0 2 2 0 0 0 0 0 0 0 1 0 0 0
41 1 0 0 0 0 0 2 0 0 0 1 0 0 0 0 0 0 2 1 0 2 0 0 0 1 2 0 1 2 2 0 1 2 0 1 1 2 0 1 2 1 0 0 1 1 0 0 0 1 1 0 0 1 1 1 0 0 0 0 0 1 0 1 0 0 0 1 1 0 0 2 2 2 1 2 2 0 1 0 0 0 0 1 1 0 0 1 2 2 1 1 0 0 1 1 0 1 0 1 1 2 1 0 1 1 2 2 2 0 0 2 1 1 1 1 1 0 0 0 2 0 1 1 1 0 1 0 0 1 0 0 1 0 0 0 2 0 1 1 1 0 1 0 0 0 0 0 0 0 0 0 0 0 0 1 0 2 1 1 1 0 2 2 0 1 0 2 1 2 1 0 1 1 1 2 0 0 0 0 0 0 1 1 1 0 1 1 0 0 1 1 0 1 2 0 1 2 0 0 0 0 0 1 1 0 1 0 1 0 0 2 2 0 1 1 1 1 2 0 0 0 1 2 1 0 1 2 0 2 0 0 0 0 1 1 2 2 0 2 0 0 2 0 2 1 1 0 1 1 1 0 0 0 0 0 0 1 0 1 0 0 0 0 0 0 0 0 2 1 0 2 0 1 0 0 1 1 1 0 0 0 1 0 1 0 2 1 1 2 0 0 2 2 2 0 1 0 0 1 0 0 1 0 0 0 0 0 2 0 0 1 0 0 1 0 0 0 0 0 0 2 2 1 0 0 0 0 2 2 2 1 0 0 0 0 0 1 1 1 1 2 1 2 0 0 2 0 1 0 1 1 0 1 1 0 2 1 0 0 1 0 1 0 1 0 0 1 1 1 1 1 1 1 0 0 2 0 1 0 1 2 1 2 0 0 0 0 0 0 1 1 0 0 1 0 1 0 1 1 1 1 0 2 2 1 0 1 0 0 2 0 0 0 1 0 0 1 0 1 0 1 0 1 1 1 1 0 0 2 0 2 0 0 0 0 0 1 1 1 0 1 1 1 1 1 1 1 1 0 0 0 0 2 2 0 2 2 2 2 2 1 0 1 1 1 0 2 0 2 2 2 2 2 2 0 1 2 1 1 1 2 0 0 1 1 0 0 2 0 0 2 0 0 0 0 0 1 1 1 2 2 1 1 1 1 2 1 0 1 0 1 0 0 0 1 0 2 0 1 1 2 1 1 1 2 0 1 0 2 1 1 0 0 1 0 2 0 0 0 0 1 1 2 2 0 2 1 1 0 0 0 0 0 0 0 0 0 2 0 0 0 1 0 0 1 1 1 1 0 0 0 1 0 1 0 1 1 0 1 2 1 1 0 0 1 1 0 0 0 0 0 0 2 0 2 0 0 0 0 0 2 0 2 2 2 1 0 0 1 0 0 0 1 1 0 0 0 1 0 1 0 0 1 0 0 1 1 0 0 1 1 1 1 0 1 0 0 0 1 0 2 0 1 1 1 1 0 0 0 0 2 0 0 1 0 2 2 1 1 1 0 1 0 1 1 1 1 0 0 1 0 0 1 1 0 0 1 1 1 0 0 2 1 2 2 2 0 0 0 2 0 1 1 0 0 2 2 1 1 0 1 0 0 0 0 2 1 1 0 0 0 0 2 0 1 0 1 1 1 1 0 0 0 1 1 1 0 0 0 1 1 0 2 0 0 0 0 0 2 1 2 0 0 0 1 0 0 0 0 0 0 1 0 0 1 1 0 0 0 0 0 2 1 0 1 2 0 0 2 0 1 2 0 0 1 1 1 1 2 0 0 1 1 2 0 1 1 1 2 0 1 0 0 0 0 1 0 0 1 0 0 1 0 1 0 0 0 0 0 0 0 0 1 2 1 1 1 1 1 0 1 2 2 0 0 0 0 1 0 0 2 1 1 0 1 1 1 1 1 0 1 1 1 0 1 1 0 0 0 0 2 1 0 1 0 1 0 0 0 0 1 0 0 1 1 0 1 2 0 0 0 0 0 1 1 0 1 2 2 2 0 0 0 0 0 0 1 0 0 1 0 1 1 1 0 1 0 0 1 0 0 0 0 0 0 1 1 0 0 0 0 0 1 2 1 0 0 1 0 0 1 0 2 0 0 2 2 0 0 2 1 0 2 0 0 0 1 0 0 0 0 2 1 1 0 1 1 0 0 1 0 0 0 2 0 2 2 0 0 0 0 0 1 1 1 1 0 2 2 1 0 0 0 0 1 1 0 1 1 0 0 1 2 0 0 2 0 0 1 1 1 0 0 0 0 0 0 0 0 0 0
42 0 0 0 1 0 0 2 1 0 1 1 0 1 0 1 1 0 0 0 0 2 0 0 0 1 0 0 2 2 1 1 1 1 0 1 1 2 0 1 1 1 0 1 2 0 1 0 1 1 0 0 0 0 0 2 0 0 0 0 1 1 0 2 1 1 1 0 2 1 1 2 1 1 2 1 1 0 0 0 0 0 0 2 2 0 0 0 1 2 0 0 1 0 0 0 0 0 0 0 0 1 0 0 1 0 2 1 1 1 0 2 1 1 1 1 1 1 0 0 2 0 1 1 2 0 2 1 0 2 1 1 0 0 1 0 0 0 0 0 0 0 1 1 1 0 0 0 0 2 0 1 0 0 0 0 0 0 0 0 1 1 0 2 0 1 1 1 0 1 0 1 2 0 0 0 0 0 0 0 0 0 1 1 2 0 2 1 0 0 0 2 0 1 2 1 1 2 0 2 0 0 0 1 1 0 2 1 1 0 1 1 2 0 1 1 1 1 0 1 1 1 2 2 0 0 1 1 0 1 1 0 0 0 0 0 0 1 1 1 0 0 1 0 2 0 0 0 1 0 0 0 0 0 0 0 1 0 0 1 0 0 1 1 1 0 0 0 1 0 2 2 2 2 0 0 2 2 1 0 0 0 2 0 0 0 2 0 1 2 1 1 0 2 2 0 0 0 0 1 0 0 1 0 0 1 2 0 0 0 0 0 0 0 1 0 1 1 1 0 1 2 1 0 2 0 0 0 2 1 1 1 0 0 0 0 0 1 1 1 0 1 2 2 1 0 2 1 2 1 0 0 0 0 1 1 1 0 0 2 2 2 1 0 1 1 0 2 2 0 2 2 0 0 0 0 0 1 1 0 0 0 0 0 0 0 0 0 0 1 1 1 0 0 2 0 1 0 0 0 0 0 0 1 1 0 2 0 0 2 0 1 0 0 0 0 0 0 0 0 0 2 0 1 1 1 0 0 0 0 0 1 0 1 0 0 0 0 0 0 2 0 1 0 1 2 2 1 1 0 1 0 0 2 2 2 0 1 2 2 1 1 0 0 1 1 1 2 0 0 0 0 2 2 1 0 1 0 0 0 1 2 0 1 1 1 0 1 1 1 1 1 1 1 2 0 1 0 0 1 2 0 2 1 1 0 1 0 0 1 1 0 0 0 0 0 0 2 0 1 1 2 2 1 1 1 0 0 0 2 1 0 0 0 0 0 2 0 0 0 0 1 0 0 0 0 1 0 2 0 0 0 0 0 1 1 0 1 1 0 0 1 0 1 0 1 1 0 0 1 1 1 0 0 0 0 2 2 0 2 2 0 0 0 2 0 1 0 2 2 0 0 1 0 1 0 0 1 1 1 1 1 0 2 2 2 2 0 0 2 1 0 0 1 0 1 2 0 1 1 0 1 0 0 0 0 1 2 0 0 1 1 0 0 0 1 0 0 0 0 0 0 0 0 2 1 1 0 1 0 0 1 0 1 1 0 1 2 2 0 0 0 1 0 0 1 0 2 1 1 0 1 1 0 0 0 0 0 1 0 0 2 2 1 2 2 2 0 0 0 1 0 0 1 0 0 1 1 0 0 0 0 0 0 2 0 1 1 2 0 1 0 0 0 1 0 0 1 1 1 1 0 0 0 1 2 2 0 0 0 1 1 0 2 0 0 0 0 0 1 1 1 0 0 0 1 0 1 0 0 0 0 0 1 0 1 1 0 0 0 0 0 2 1 0 1 1 0 0 1 0 0 2 0 0 1 1 1 1 2 0 0 1 1 1 0 0 2 1 1 1 1 2 2 2 0 1 1 0 0 0 0 0 0 0 0 2 1 1 1 0 0 1 1 1 2 2 2 0 0 0 1 1 2 0 0 0 0 1 0 0 2 1 2 1 2 0 1 0 0 0 1 1 1 0 1 1 0 0 0 0 2 1 0 1 1 0 1 1 1 0 1 0 0 0 0 0 0 2 0 0 0 0 1 2 1 0 0 0 2 2 0 1 1 0 1 1 0 2 0 2 0 0 1 2 0 2 0 0 0 1 1 1 0 2 2 0 2 0 0 0 0 0 2 2 0 0 0 1 0 0 1 0 0 1 1 1 2 0 0 2 2 0 2 0 0 0 0 0 1 0 0 1 1 0 0 1 1 0 0 2 0 2 0 0 0 0 1 1 1 1 1 0 0 0 0 1 0 0 0 0 0 0 0 1 0 0 0 0 0 0 0 0 1 0 0 1 0 0 0 0 0 0 0 0 0 0 0 0 0 2 1
43 0 0 0 0 0 0 1 0 1 1 0 1 1 0 1 0 0 0 0 0 2 0 0 0 0 1 0 2 2 2 0 0 1 1 2 0 1 0 1 1 1 0 0 2 0 1 0 1 1 1 0 1 0 1 1 1 0 1 1 0 1 0 2 0 0 0 0 2 1 0 2 2 2 1 2 1 0 1 0 1 0 1 0 2 0 0 0 2 2 0 0 1 0 1 0 0 1 0 1 2 2 0 0 1 0 2 1 1 1 1 2 1 1 2 2 0 0 0 1 1 0 1 1 1 1 1 0 0 0 0 0 0 0 1 0 0 0 0 0 1 0 0 0 1 0 0 0 0 1 0 1 0 1 1 0 0 1 2 0 1 1 1 2 2 2 2 0 2 2 0 0 1 1 0 1 0 0 0 1 0 1 1 1 2 0 2 1 0 0 0 2 0 2 2 0 0 1 0 0 0 0 1 1 1 0 2 0 1 0 0 1 1 1 0 2 0 0 2 0 1 1 1 1 0 0 1 2 0 2 0 0 0 0 2 0 1 2 0 2 0 0 1 0 1 0 0 0 0 0 0 0 0 0 0 0 0 1 0 0 0 0 0 2 1 0 0 0 0 0 1 2 0 2 0 0 1 1 0 0 0 1 2 1 1 0 1 1 1 2 0 2 0 1 2 0 0 1 0 0 0 0 1 0 1 1 1 0 0 0 0 0 0 0 1 0 0 0 0 0 1 2 2 1 2 0 0 0 0 2 1 1 2 2 0 0 0 1 1 0 0 0 0 2 0 0 0 0 2 1 0 0 1 0 1 0 1 1 1 0 1 1 1 1 0 0 0 2 2 1 1 1 2 2 1 1 2 0 0 0 1 0 1 2 1 1 0 0 0 2 0 1 1 1 2 2 2 1 0 0 0 0 0 2 2 1 0 0 0 2 0 0 1 0 0 0 0 1 0 0 0 0 0 0 1 1 1 1 0 0 1 1 0 0 0 0 0 0 0 1 2 1 1 1 2 1 1 2 2 0 0 0 0 2 2 0 0 2 1 1 0 1 1 1 1 2 0 1 0 0 1 1 2 2 0 0 0 2 0 1 2 0 0 0 1 0 0 0 2 1 0 2 0 2 0 0 0 1 1 0 1 0 1 1 1 1 1 2 0 1 0 1 0 0 0 0 0 2 0 1 1 2 2 1 1 2 0 2 0 2 0 2 0 0 0 0 1 0 1 2 1 0 2 2 0 1 0 0 2 0 1 0 0 0 1 0 0 0 1 0 0 0 1 0 0 1 1 2 2 0 1 1 0 0 0 0 1 1 0 1 2 0 1 0 1 1 2 1 1 2 1 0 1 0 0 0 0 0 1 0 0 1 0 2 2 2 2 0 0 1 0 0 0 0 1 0 0 0 2 1 0 1 0 0 0 0 2 1 0 0 1 1 1 0 0 2 0 0 0 0 1 1 0 1 1 0 0 0 2 0 0 2 0 1 2 0 1 1 1 0 0 0 1 0 1 0 0 2 0 0 1 0 0 0 2 0 1 0 1 0 1 1 2 2 1 2 0 0 1 0 2 0 1 0 0 0 0 2 0 1 0 0 0 0 1 0 2 1 2 0 0 0 0 1 0 1 0 1 1 1 0 0 0 0 0 1 1 1 1 1 1 1 1 2 0 1 0 0 0 2 0 2 0 1 0 0 1 1 0 1 1 1 1 0 0 1 1 0 1 0 0 0 2 1 0 0 2 0 0 2 0 0 2 0 2 1 1 2 1 2 1 1 0 0 0 1 1 2 1 1 1 1 1 1 0 0 0 2 0 2 0 0 0 0 1 0 1 1 2 0 0 0 2 0 0 2 2 2 1 1 1 1 0 1 0 0 0 0 1 0 0 2 0 0 0 1 1 2 1 0 0 0 0 0 0 0 0 1 1 0 0 1 2 0 1 0 1 0 0 1 0 1 0 1 0 0 0 0 0 2 0 0 0 0 2 1 1 1 2 2 2 0 0 0 0 0 0 0 0 0 1 0 2 1 1 0 1 0 0 0 0 2 1 0 2 1 0 1 1 1 1 0 0 0 1 1 0 1 2 1 0 2 0 1 0 1 1 1 0 0 2 2 0 2 0 0 0 2 0 0 1 1 1 2 1 0 0 0 0 0 2 0 1 0 2 0 2 2 2 1 0 1 1 0 1 2 1 1 1 1 0 0 0 0 0 1 2 0 2 0 0 0 1 1 0 0 0 0 1 0 0 0 1 0 0 0 1 0 0 0 2 2
44 1 0 0 1 0 0 0 0 0 0 1 0 0 0 0 0 0 0 1 1 2 0 0 0 0 1 1 2 2 2 0 0 1 1 1 1 1 0 1 1 1 0 0 1 0 0 0 2 0 0 0 0 0 0 1 0 1 0 0 0 1 0 1 1 1 1 0 2 1 1 1 2 2 2 2 2 0 1 1 0 0 0 1 2 0 0 0 1 1 0 0 2 0 0 0 0 1 0 1 1 2 1 0 1 1 2 1 1 1 0 1 1 2 2 2 1 0 1 0 1 1 1 1 0 1 0 1 1 1 0 0 0 0 0 0 1 0 0 2 1 0 0 0 0 0 0 0 0 2 0 2 0 0 0 0 0 1 0 0 1 1 2 2 0 2 1 0 2 2 0 0 0 2 1 1 0 1 0 0 0 2 1 1 1 0 1 2 0 0 0 1 1 1 2 1 2 2 0 0 0 2 0 0 1 0 1 0 1 0 2 1 2 0 0 2 0 0 1 2 0 0 1 1 0 0 2 0 0 0 0 1 1 0 1 0 0 2 0 2 0 0 2 1 1 0 0 0 0 0 0 0 0 0 0 1 1 0 0 1 0 0 0 0 0 1 1 0 1 1 0 2 1 1 1 0 0 2 2 0 2 0 1 1 0 1 1 2 0 2 0 0 0 2 2 1 0 1 0 2 0 0 0 0 0 0 1 0 1 0 0 1 0 0 2 0 0 1 0 0 0 2 2 2 1 0 0 0 2 1 1 2 2 1 1 0 0 2 0 0 0 0 2 1 0 0 1 0 0 0 0 1 0 0 1 1 1 0 0 0 0 0 1 1 0 0 0 1 1 1 1 1 0 0 0 0 2 1 0 0 1 0 1 1 0 1 0 2 2 0 1 1 0 1 1 1 2 2 1 1 1 1 0 1 0 0 1 0 0 2 0 0 0 0 1 0 1 0 0 0 2 1 1 1 0 0 1 0 2 0 0 2 0 1 1 0 1 1 1 1 1 1 1 0 2 1 1 0 1 1 1 0 0 2 2 1 1 0 1 1 0 1 0 1 1 1 0 2 0 0 0 0 1 1 1 0 1 1 0 1 2 1 0 0 2 1 0 1 1 0 1 1 0 1 2 0 1 2 2 0 0 0 1 0 1 2 1 0 0 1 0 2 0 0 0 0 0 1 0 1 1 1 0 0 0 1 0 1 0 2 0 1 0 0 1 0 2 0 1 2 0 1 2 1 0 1 1 0 2 0 1 0 0 0 2 0 0 1 1 1 1 0 0 0 0 2 2 1 1 0 0 0 1 0 1 0 2 1 0 2 2 0 1 0 0 1 1 0 2 2 1 0 0 0 0 0 0 0 0 0 0 2 0 2 2 2 1 0 0 1 1 0 2 2 0 2 2 0 0 0 1 0 0 0 0 0 2 1 0 0 1 2 0 0 0 0 0 1 1 2 0 0 0 1 0 1 1 0 0 0 0 2 0 1 2 0 2 2 1 0 0 0 2 0 1 0 2 1 0 0 0 1 1 0 0 0 0 0 2 0 0 0 1 1 0 1 0 0 1 0 1 1 0 0 0 0 0 1 1 1 0 0 0 0 1 0 1 1 2 0 0 0 0 1 0 1 1 1 2 2 0 0 0 0 1 0 0 1 0 0 2 2 0 2 0 0 0 0 0 1 0 0 0 0 0 0 1 0 0 0 0 1 1 2 0 0 0 0 1 0 0 0 2 2 0 0 2 0 0 2 0 0 2 0 0 0 1 2 2 2 0 0 0 0 0 1 1 2 0 2 0 2 1 2 1 1 0 0 0 0 0 0 1 0 1 0 1 1 1 0 0 0 0 2 2 2 2 1 2 2 0 2 2 2 0 0 0 0 1 0 1 2 0 1 0 2 0 2 0 0 1 1 0 0 0 0 0 0 0 0 0 2 1 0 1 0 0 0 0 0 1 2 0 0 0 0 2 0 1 2 0 0 0 0 1 0 0 0 1 2 1 1 0 0 0 0 0 0 1 0 0 0 0 1 1 0 1 0 0 1 0 1 0 0 2 2 0 1 0 0 0 0 0 0 0 2 0 1 1 1 0 1 0 0 1 2 1 1 1 2 2 2 0 0 0 0 0 2 0 0 1 1 2 1 1 0 0 1 0 0 1 0 0 0 2 0 2 2 0 0 0 0 0 0 0 0 0 0 0 0 0 0 0 1 0 2 2 0 0 0 0 0 0 1 0 0 1 0 0 0 0 0 0 0 0 0 0 1 1 0 1 1
45 0 1 0 0 0 1 2 1 0 1 0 0 0 0 0 0 0 1 1 1 2 2 1 1 1 1 1 1 2 2 0 0 0 2 0 2 2 0 1 1 1 0 0 1 0 0 0 2 1 0 0 0 0 2 0 0 0 1 1 0 1 0 2 1 1 1 0 2 1 1 0 2 2 1 2 2 1 1 1 0 0 0 1 1 0 0 0 2 2 0 1 0 0 0 0 0 2 1 1 1 2 0 0 2 2 0 0 2 2 0 0 0 1 1 1 0 0 1 0 0 2 1 1 1 1 1 2 2 2 2 2 0 0 1 0 1 0 0 0 1 0 1 0 0 0 0 0 0 1 0 2 0 0 1 0 0 2 0 0 0 0 2 2 1 2 1 0 0 2 2 0 0 2 0 0 0 0 0 0 0 0 0 0 1 0 1 1 0 0 1 1 1 0 1 0 1 2 0 0 0 0 0 1 1 0 0 0 0 0 0 0 1 1 0 2 0 0 1 2 0 0 1 0 0 1 1 1 1 1 2 1 0 0 1 0 0 1 1 1 0 0 2 0 1 0 0 0 0 0 0 0 0 0 0 0 1 1 1 0 0 0 0 1 1 0 0 1 1 0 1 1 0 2 0 0 0 2 2 0 2 0 1 0 1 0 2 1 0 2 0 1 1 2 2 0 1 1 1 2 0 0 0 0 0 0 0 0 2 0 0 0 0 0 2 1 0 1 1 0 2 1 1 2 2 0 0 0 2 1 0 2 0 0 0 0 0 1 1 0 0 1 1 1 0 0 0 0 0 0 0 1 0 1 1 0 1 0 0 0 1 1 1 1 1 1 0 1 1 0 2 2 0 0 0 0 2 0 1 0 0 1 1 1 2 0 0 1 1 1 1 1 1 0 2 1 1 1 0 2 1 2 0 1 0 0 1 2 0 2 1 0 0 1 1 0 0 0 0 0 1 0 0 1 0 1 0 1 0 0 0 1 0 1 2 1 0 0 0 0 1 1 1 1 1 2 2 1 1 1 0 0 0 1 1 1 0 2 1 2 1 1 0 1 1 1 0 2 0 0 1 1 1 1 2 0 2 2 2 0 0 2 0 0 1 0 0 0 2 1 0 2 1 0 0 0 1 2 1 0 0 0 1 1 1 1 2 1 0 0 0 2 1 0 0 0 0 2 0 1 1 2 0 0 0 2 1 0 1 1 1 1 0 0 2 0 2 0 0 2 2 2 2 1 0 2 0 0 2 1 0 1 0 0 2 0 0 1 0 1 1 0 0 0 0 0 0 0 0 1 0 1 0 0 0 0 0 1 0 2 1 0 0 0 2 0 1 0 0 0 0 0 0 0 0 0 0 0 0 0 0 1 0 2 2 2 2 0 0 2 0 1 0 0 1 0 0 0 1 0 1 0 1 1 0 0 1 1 0 0 0 0 0 0 0 0 0 1 0 0 1 2 2 2 0 0 0 0 1 0 0 1 1 1 1 1 1 2 2 0 0 0 1 0 1 0 0 1 0 0 1 0 0 1 2 0 0 1 2 1 0 0 2 1 1 2 1 1 0 0 2 0 1 0 1 0 1 2 2 2 0 1 0 0 1 0 2 2 2 0 0 0 0 1 0 1 0 1 1 1 0 0 1 0 1 0 0 0 1 1 2 2 0 1 0 1 1 0 0 1 1 1 0 1 0 0 0 0 0 0 0 1 1 0 0 0 0 0 0 0 0 0 2 1 0 0 2 0 0 1 1 0 2 2 2 2 1 1 1 2 2 0 0 0 0 2 0 1 0 2 0 2 1 2 1 1 0 0 0 1 0 0 0 0 0 0 1 0 0 1 0 0 1 1 1 2 2 2 0 1 1 1 0 2 0 0 0 0 1 1 1 0 2 1 0 0 0 0 1 0 1 0 0 0 0 0 0 1 0 1 0 1 2 0 1 0 1 0 0 0 0 1 0 0 0 1 1 0 2 0 0 0 0 1 1 1 0 1 2 2 2 0 0 0 0 0 0 0 0 0 0 0 0 1 2 0 2 0 0 1 0 1 0 0 1 1 0 1 1 1 0 0 1 0 2 1 0 1 1 1 0 1 0 1 0 1 2 1 0 0 2 2 0 1 1 1 0 2 0 0 0 0 2 2 2 0 1 0 0 0 2 0 0 0 1 0 1 1 0 1 1 1 1 0 2 2 1 1 1 1 1 0 0 0 0 1 1 0 1 0 0 0 1 1 1 1 2 0 1 1 1 0 0 0 0 0 0 0 1 0 1 0
46 1 0 0 0 0 0 1 1 1 2 0 1 1 0 1 0 0 0 0 1 2 0 0 0 1 0 0 1 1 1 0 0 1 1 2 0 1 0 1 0 0 0 1 1 1 0 0 2 0 0 0 0 0 2 0 0 0 0 0 0 2 0 0 1 1 1 1 1 0 0 2 2 2 1 2 1 0 0 0 0 0 0 1 2 0 1 1 2 2 0 2 0 0 0 0 1 1 0 1 1 2 0 1 0 0 2 2 2 0 0 2 0 0 0 0 0 0 0 0 2 0 2 0 2 0 2 0 0 0 1 1 0 0 0 0 0 0 0 0 0 0 0 0 0 0 1 0 0 2 0 2 0 1 1 0 0 1 1 0 0 0 1 1 2 1 1 2 0 1 1 1 1 1 0 1 1 0 0 0 0 0 1 1 2 1 1 1 0 1 1 2 0 0 2 0 0 1 0 0 0 0 1 1 1 0 0 0 0 0 1 2 2 0 0 2 0 1 0 1 1 1 2 2 0 0 0 2 0 2 1 0 0 0 1 0 0 2 0 0 0 1 2 0 2 0 0 0 0 0 0 0 0 0 0 0 2 0 0 0 0 0 0 0 0 0 1 0 2 0 0 2 0 1 0 0 0 2 1 0 0 1 2 1 1 0 2 1 1 2 0 2 1 2 1 0 0 1 1 2 1 0 1 0 0 1 2 0 2 0 0 1 0 0 1 0 0 0 1 0 1 2 2 2 1 0 0 0 0 1 2 1 0 0 0 0 0 0 2 0 1 1 0 2 0 0 0 0 2 1 1 0 0 1 1 0 0 0 0 1 1 1 0 0 0 1 0 2 2 0 2 2 1 1 0 0 1 1 0 0 1 0 0 0 0 1 0 0 0 0 1 1 0 1 1 1 1 2 0 0 0 0 0 1 1 1 0 0 0 1 0 0 0 0 2 0 1 0 0 0 0 0 2 1 0 0 1 1 0 1 0 0 1 2 1 0 0 0 1 1 2 1 2 0 0 2 2 0 0 2 0 1 0 2 2 2 0 1 2 2 1 2 0 1 1 1 0 2 0 0 1 1 1 1 1 0 0 1 0 1 1 1 0 0 2 1 0 0 2 1 0 1 1 2 0 0 0 1 1 1 1 1 1 1 1 1 2 0 0 1 0 0 0 1 1 0 0 2 0 0 0 2 1 1 1 2 1 1 0 2 1 1 0 1 2 0 1 1 0 1 2 2 1 1 1 1 2 2 0 0 0 0 0 0 0 0 0 0 1 1 0 0 1 0 1 0 0 2 2 0 0 0 0 0 0 0 1 1 0 2 1 0 1 0 1 1 2 0 0 0 0 0 1 0 0 0 0 1 1 1 1 1 0 2 2 2 1 0 0 1 2 0 1 1 0 1 1 0 0 0 0 0 1 1 0 1 0 1 0 0 0 0 0 0 0 0 0 1 0 1 0 1 0 0 1 2 2 0 1 0 0 2 0 1 2 0 1 2 2 0 0 0 1 0 1 1 1 1 1 0 1 0 1 0 0 0 0 2 0 0 0 0 2 2 1 2 0 1 0 0 1 1 0 0 0 0 0 1 1 1 0 1 0 1 1 0 1 1 1 0 0 0 0 1 1 1 0 2 1 1 0 0 0 0 2 0 0 0 1 1 0 0 0 1 0 1 1 0 0 1 1 1 0 0 0 1 1 0 0 0 0 1 2 1 0 0 1 0 1 1 0 0 1 0 0 1 2 0 0 1 0 0 2 0 0 0 1 1 1 1 1 1 0 0 0 2 0 2 0 1 1 2 2 2 2 0 0 1 0 1 1 0 2 0 2 1 2 0 1 0 0 0 1 0 1 1 1 1 1 1 0 1 0 1 0 0 0 0 1 1 1 0 0 1 1 2 0 0 1 0 1 0 0 0 0 0 0 0 0 0 0 1 0 0 2 0 0 0 0 0 0 1 0 0 0 0 1 1 1 1 0 0 0 1 2 0 1 0 0 2 2 0 0 0 0 0 1 1 0 0 0 0 0 1 2 0 2 0 0 0 0 2 1 0 0 0 1 1 0 0 0 0 1 0 1 1 0 0 1 0 0 1 0 2 0 1 1 0 0 0 1 1 0 1 0 0 0 1 0 0 0 0 2 2 2 1 1 1 1 0 1 0 2 0 0 0 0 1 0 0 0 1 1 0 1 1 1 0 0 1 0 0 0 0 0 0 0 1 2 0 0 1 0 0 0 1 1 0 0 1 1 1 0 0 0 0 0 0 1 0 0 0
47 1 0 1 0 1 0 1 0 1 1 0 1 2 0 1 0 1 2 1 1 1 0 1 0 1 2 0 2 1 1 0 2 1 0 0 2 0 0 2 0 0 0 0 2 0 1 0 2 0 0 0 1 0 0 1 0 1 0 0 0 0 0 2 1 0 1 0 1 0 0 2 2 2 1 2 2 0 0 0 0 0 0 1 2 0 0 1 2 2 1 2 0 1 0 0 0 0 1 2 0 0 0 1 1 1 1 0 0 2 1 2 0 2 2 2 0 0 0 0 1 1 2 0 1 1 1 1 0 1 0 0 0 0 1 1 1 0 2 0 1 0 1 0 0 0 1 0 0 0 0 0 2 0 0 1 1 0 1 0 0 0 1 2 1 2 1 0 2 2 0 0 0 2 0 1 0 0 1 1 0 1 2 2 2 0 2 0 0 0 0 1 0 2 2 0 1 1 0 0 0 0 0 1 1 0 1 0 0 0 0 1 1 1 0 2 0 0 1 0 0 0 2 2 0 0 1 1 1 0 1 0 0 0 2 0 0 1 1 1 0 0 2 0 2 0 0 0 0 0 0 0 0 1 1 0 0 0 0 0 0 0 0 1 0 0 0 0 2 2 0 2 0 1 0 0 0 2 2 0 1 0 2 1 0 0 2 1 0 2 0 0 1 1 2 0 2 0 0 0 0 0 1 1 0 0 0 0 2 0 0 1 0 0 2 0 1 1 0 0 0 2 1 1 1 0 0 0 0 1 2 0 2 0 0 0 0 2 0 1 0 2 1 2 0 0 0 0 2 0 0 0 0 0 2 0 0 0 0 2 2 2 2 1 2 0 0 2 2 1 1 1 1 1 0 0 2 0 0 0 0 1 1 1 1 1 0 0 0 0 0 0 0 0 1 0 0 0 1 1 1 1 0 2 1 0 0 2 1 1 0 0 1 0 0 1 0 0 0 0 1 1 1 1 0 1 2 0 0 0 0 0 0 0 1 1 0 0 0 0 1 1 2 1 1 2 1 0 0 1 0 0 0 1 0 0 0 0 1 1 0 1 0 0 0 0 0 1 0 0 1 1 2 2 0 1 0 2 0 2 1 1 0 0 1 1 0 0 2 1 0 2 1 1 0 0 1 2 2 0 0 0 1 1 1 1 2 1 1 1 0 1 0 0 0 0 0 2 0 0 0 2 0 0 0 0 0 0 0 2 0 1 0 1 2 0 2 0 0 1 0 1 2 2 2 2 0 1 1 0 1 0 0 0 2 1 0 0 2 0 0 0 1 0 1 1 1 1 1 0 0 0 0 0 0 0 2 1 0 2 1 0 1 0 1 1 2 0 0 1 0 0 0 0 1 1 1 0 0 1 0 1 1 1 1 1 1 0 0 0 2 2 0 0 1 0 0 0 0 0 0 0 1 1 0 0 1 2 0 0 1 1 0 0 0 1 0 1 1 2 1 1 0 0 2 2 1 0 0 0 0 0 0 1 2 0 1 2 2 0 0 0 1 0 0 0 2 0 1 0 1 0 1 0 0 1 1 0 0 0 0 1 1 1 1 1 0 0 0 1 1 0 0 1 1 0 2 2 1 1 0 1 0 0 1 0 2 2 2 0 1 0 0 2 0 0 2 1 0 0 0 0 0 0 2 2 2 0 0 0 1 1 1 2 0 1 0 0 0 0 0 0 0 0 0 0 0 0 0 0 0 0 1 0 0 1 0 0 0 0 1 2 2 1 0 1 2 1 0 2 1 1 1 1 0 0 2 0 0 1 1 1 0 0 0 2 0 2 1 1 1 1 2 2 2 0 0 1 0 1 1 0 0 0 0 0 0 0 0 1 1 1 2 0 0 2 2 2 1 1 1 1 1 2 0 0 0 0 1 0 1 1 1 1 0 1 1 0 1 0 1 0 2 2 0 2 2 1 0 0 0 2 1 0 1 0 0 0 0 0 0 1 0 0 0 0 0 1 0 1 1 1 0 1 1 1 0 0 0 2 2 0 0 0 0 0 0 0 0 0 0 0 1 1 2 0 2 0 0 1 0 0 0 0 1 1 1 2 1 1 1 1 0 0 1 2 0 0 1 0 0 1 1 0 1 0 1 0 1 1 1 1 0 1 0 2 1 0 0 1 0 0 1 1 2 1 0 0 1 0 2 0 0 0 2 1 2 1 0 0 0 0 1 0 1 2 1 0 0 0 0 0 1 1 0 1 1 1 1 0 0 1 1 1 0 1 2 0 0 0 0 0 0 0 0 0 0 0 2 0 2 1
48 0 1 0 0 0 1 2 0 0 0 0 0 1 0 0 0 0 1 1 1 2 1 1 1 0 0 0 1 2 2 1 1 1 2 1 1 1 0 1 1 1 0 0 1 0 0 0 1 1 1 0 0 2 0 1 1 1 0 0 0 1 0 1 1 1 1 0 2 0 0 1 1 1 1 1 1 0 0 0 0 0 0 1 2 0 0 1 2 2 1 1 1 1 1 0 0 1 0 1 1 2 1 0 0 0 2 2 2 0 0 2 1 2 2 2 1 1 1 0 1 0 1 1 1 1 1 2 2 2 0 0 0 0 0 0 0 0 1 1 0 0 0 0 0 0 0 0 0 0 0 0 1 1 0 0 1 1 0 1 1 0 1 2 0 1 1 1 0 1 0 1 0 2 0 0 0 0 0 1 0 0 0 0 1 0 2 0 0 0 0 1 0 0 1 0 0 2 1 0 0 1 0 1 1 0 2 1 1 0 0 1 2 0 0 2 1 0 2 0 0 0 1 2 1 0 2 1 0 1 0 0 0 0 1 1 0 2 0 2 0 0 2 0 2 1 1 0 0 0 0 1 0 1 1 0 1 0 0 0 0 0 0 0 0 0 1 0 1 1 0 1 0 1 0 0 1 2 1 0 0 1 2 1 1 0 2 2 0 2 0 0 1 1 2 0 1 0 0 0 0 0 1 1 1 0 0 2 2 0 0 2 0 0 1 0 2 0 1 0 1 2 1 1 0 0 0 0 1 1 1 1 0 0 0 0 0 1 1 0 0 0 1 2 0 1 0 0 1 0 1 0 0 0 1 1 1 0 0 1 1 1 1 1 1 1 0 2 2 2 0 0 2 2 0 0 2 1 0 0 1 1 0 0 0 0 0 0 0 0 0 0 0 0 2 0 1 1 0 0 0 0 0 2 1 0 0 1 0 2 0 0 0 1 0 0 0 0 0 0 0 0 1 0 1 1 2 1 0 0 1 1 0 0 0 0 0 0 0 0 1 1 0 2 1 0 1 0 2 2 0 0 0 2 2 1 1 1 1 0 0 0 1 0 0 1 0 2 0 0 1 1 2 2 1 1 1 2 0 1 1 1 0 0 1 0 0 0 2 0 0 2 1 2 1 0 0 1 1 0 1 0 1 1 1 1 2 0 0 1 1 1 0 0 0 0 0 2 0 1 1 2 2 1 1 1 0 1 1 1 1 1 0 0 1 0 2 0 1 1 1 1 2 1 1 2 1 2 0 0 0 1 0 1 1 0 0 0 0 1 1 0 0 0 0 2 1 1 1 0 1 1 0 0 0 0 1 1 0 2 1 0 1 0 0 1 0 1 0 1 1 1 0 0 0 0 2 1 1 1 1 1 0 1 2 2 1 0 0 0 2 2 1 1 0 1 1 0 1 0 1 0 0 1 1 0 1 2 0 0 1 1 1 0 1 0 0 0 0 1 0 0 0 0 1 1 1 0 1 1 0 2 0 1 2 0 2 0 0 0 0 0 1 1 0 0 0 2 0 0 0 2 1 0 1 0 2 1 1 1 1 0 2 2 2 2 1 0 0 0 1 0 0 1 2 0 2 1 1 1 0 1 0 0 1 0 2 2 2 0 0 0 0 2 0 2 1 1 1 1 0 0 0 0 1 0 0 0 0 0 1 2 0 2 0 1 0 0 0 1 0 1 0 0 0 0 1 0 0 0 0 1 0 0 1 0 1 0 1 0 0 0 2 1 0 1 1 0 0 1 1 0 2 1 0 0 1 1 1 1 0 1 0 0 1 1 0 2 2 2 0 0 1 1 0 0 0 1 0 1 0 0 0 1 0 0 2 0 0 2 0 1 0 1 1 1 1 1 0 0 0 1 1 2 1 0 0 0 0 0 1 2 1 1 0 2 0 0 0 0 0 0 0 1 0 1 1 0 0 0 0 1 1 0 1 1 0 0 0 1 0 1 0 0 0 1 0 0 2 0 0 0 0 1 2 2 0 0 1 1 0 1 0 0 0 2 2 0 0 0 0 0 0 2 2 1 1 0 0 0 1 0 1 1 2 1 0 0 0 2 0 0 0 0 0 1 0 2 2 0 0 2 0 2 0 1 1 1 1 1 2 2 0 2 0 0 0 2 0 0 0 0 2 2 2 1 0 0 1 0 1 0 2 0 0 0 0 2 0 0 0 0 0 1 0 0 1 0 0 0 0 0 0 0 1 0 0 0 2 0 0 0 0 0 0 0 0 0 0 0 0 0 0 1 0 0 0 0 0 0 0 0
49 1 0 1 1 0 1 0 0 2 2 0 1 2 0 1 0 1 2 2 2 2 1 1 1 1 1 0 2 2 2 0 1 1 0 1 1 2 0 0 2 1 0 0 0 0 1 0 1 1 1 0 0 1 0 1 0 0 1 1 1 0 0 2 0 0 0 0 1 0 0 0 2 2 1 2 2 0 1 0 1 0 0 0 1 0 0 1 2 2 0 1 1 0 0 0 0 2 0 2 2 2 1 0 0 0 2 0 1 2 1 1 2 2 2 2 2 0 0 0 1 1 0 2 0 1 0 0 0 0 0 0 0 0 0 0 0 0 0 2 1 0 0 0 0 0 1 0 0 1 0 1 0 1 0 0 0 0 1 2 2 0 2 2 1 2 1 0 2 2 0 0 1 1 1 1 0 2 0 0 0 1 0 0 1 0 2 1 0 0 0 1 0 0 0 1 1 2 1 1 0 1 0 0 1 0 1 1 0 0 2 1 1 0 0 2 0 0 2 1 0 0 1 1 0 0 1 2 0 2 0 0 1 0 1 1 0 2 0 1 0 0 2 0 1 0 0 0 0 0 0 1 0 1 1 1 0 1 0 0 0 0 0 0 0 0 0 0 2 0 1 1 0 2 0 0 0 2 1 0 1 0 1 1 0 1 0 0 0 1 0 0 0 1 2 0 0 1 0 1 0 1 0 1 0 0 0 0 1 0 0 1 0 1 2 0 0 0 2 0 2 2 0 1 2 0 0 0 2 0 2 1 1 0 0 1 1 2 1 0 0 0 2 2 0 0 0 0 1 1 0 1 0 0 0 2 1 0 0 1 1 1 1 1 0 1 1 2 2 0 2 2 0 0 0 0 2 0 1 0 1 1 2 2 0 0 0 0 0 1 0 0 1 0 2 1 1 1 1 1 1 1 0 1 0 0 1 0 0 2 0 1 1 0 1 0 1 1 0 1 0 2 1 1 0 0 1 0 2 1 0 1 0 0 2 2 0 0 0 0 1 0 1 1 2 2 2 1 1 0 0 1 0 1 0 0 0 2 1 0 0 0 0 2 2 2 0 1 0 0 1 1 2 2 0 0 0 2 0 1 0 1 0 0 1 0 0 0 2 1 0 1 1 2 1 0 0 1 1 0 1 1 1 1 1 1 1 1 0 0 0 2 0 0 1 0 0 1 0 1 2 1 1 1 1 2 0 0 0 2 0 0 0 0 0 0 2 0 1 1 1 1 2 1 1 1 2 1 1 0 0 0 2 0 1 2 0 0 1 0 0 0 1 0 0 1 1 0 0 0 0 1 1 0 0 0 2 0 1 1 2 0 0 0 0 0 1 0 0 0 1 0 2 0 2 0 0 0 0 1 0 1 2 0 0 1 1 0 0 1 1 0 0 0 2 0 0 0 0 0 1 0 0 0 0 1 1 1 0 0 1 1 0 0 0 1 1 0 1 1 1 2 1 2 0 0 0 1 1 0 0 1 0 0 0 1 2 2 2 0 0 0 1 1 0 1 1 1 0 0 1 1 2 0 0 0 2 1 0 0 0 0 1 0 0 0 1 1 0 0 1 0 0 0 0 0 0 2 2 2 1 1 0 0 2 0 2 2 2 0 0 0 0 1 1 1 1 1 0 0 0 1 0 1 1 0 0 0 0 0 1 1 0 2 0 2 1 0 0 2 0 0 0 1 0 0 0 0 0 1 0 0 1 0 0 0 0 0 1 1 0 0 1 0 0 0 2 0 0 2 0 0 1 0 1 2 1 1 0 1 2 1 1 1 1 1 0 2 2 2 0 0 2 2 1 0 0 1 1 1 0 0 0 0 0 0 1 0 0 2 0 2 0 1 1 1 1 2 2 2 2 2 1 2 0 0 0 0 0 0 0 2 1 2 0 2 0 0 0 0 0 0 0 0 0 0 0 1 1 0 0 1 0 0 2 0 0 1 0 0 1 2 0 0 0 1 1 0 1 1 0 0 0 1 2 2 0 0 1 2 2 0 0 0 0 0 0 1 0 1 1 0 0 1 2 0 2 0 0 0 0 2 0 0 1 1 0 0 1 1 0 0 1 1 2 0 0 1 1 1 0 1 1 1 0 0 1 0 1 2 1 1 0 0 1 2 1 2 0 0 1 1 1 1 1 2 0 1 1 0 2 0 2 0 0 0 0 2 0 0 0 0 0 0 0 0 0 0 2 2 0 0 1 0 0 2 2 0 2 0 0 0 0 0 0 0 0 1 0 1 1 0 1 0 0 0 0 0 2 0 0 0
50 0 0 0 1 0 0 0 0 1 1 0 0 0 0 0 0 0 1 1 1 2 0 0 0 0 1 0 1 2 2 0 0 1 0 1 2 2 1 0 1 1 0 1 1 1 1 0 2 0 0 0 1 0 0 1 1 0 0 1 0 1 0 2 1 1 1 1 2 0 0 0 2 2 0 2 2 1 1 1 0 0 0 1 2 0 0 0 2 2 0 1 0 0 0 0 1 1 0 2 1 2 1 0 0 0 2 0 1 1 1 2 0 2 2 2 0 0 0 0 1 0 1 1 1 1 1 1 1 1 0 0 0 0 1 1 1 0 0 0 0 0 1 0 0 1 0 0 0 1 0 1 0 0 0 0 0 1 1 0 0 0 2 2 1 2 1 1 0 2 1 0 1 1 0 1 1 0 0 1 1 1 0 0 0 0 1 0 0 0 0 2 1 1 2 1 0 1 0 0 0 0 1 1 1 1 2 0 1 0 1 2 1 0 0 2 2 0 2 1 0 0 2 2 0 0 1 2 0 2 0 0 1 0 2 1 0 2 0 2 0 0 2 1 1 0 0 0 0 0 0 0 0 0 0 0 1 1 0 0 0 0 0 0 1 0 1 0 1 1 0 1 0 2 0 0 0 2 2 0 1 0 1 0 1 0 1 0 0 1 0 0 0 2 2 0 0 0 0 0 0 0 0 0 0 0 1 0 1 0 0 0 0 0 1 0 0 1 1 0 1 2 1 2 2 0 1 0 1 0 2 1 0 0 0 0 0 0 2 1 0 2 2 1 0 0 1 0 2 0 1 0 0 0 0 2 1 0 0 1 1 1 2 1 1 0 0 1 1 1 1 1 0 0 0 0 1 1 1 0 0 0 0 0 0 0 0 0 0 0 0 0 0 0 2 1 1 0 1 1 1 1 0 1 1 0 2 1 1 0 1 0 1 0 1 0 0 0 0 0 0 0 0 0 1 0 1 0 0 1 1 1 0 0 0 0 0 1 1 0 2 1 2 0 0 1 0 1 1 1 0 0 0 1 1 0 1 1 1 0 0 0 0 0 0 0 1 2 0 0 1 0 1 1 2 0 1 1 0 1 1 1 0 0 2 0 0 2 2 0 1 2 1 1 1 0 1 2 2 0 0 0 0 0 0 2 1 1 1 1 0 1 1 0 0 0 0 2 0 1 1 2 1 1 1 2 0 0 1 1 1 0 0 1 2 0 2 0 1 2 1 2 1 1 0 1 1 2 1 0 0 0 1 0 2 1 0 2 1 1 0 0 0 0 0 1 1 1 1 1 0 1 1 0 1 0 1 0 0 0 2 0 0 0 1 0 0 0 1 1 1 1 0 1 0 0 0 0 0 0 0 2 1 1 0 2 0 0 0 1 1 0 0 0 2 0 0 0 0 1 1 1 0 0 0 0 2 2 0 0 1 1 0 0 0 0 1 1 0 2 1 1 0 0 0 2 2 0 1 1 0 1 1 2 2 0 0 2 1 1 0 0 1 0 0 1 2 1 0 0 0 1 0 0 0 0 0 1 1 1 0 0 2 1 2 2 0 1 1 0 2 0 0 0 0 0 0 2 1 1 0 0 0 1 2 1 1 2 2 0 0 0 0 1 1 0 0 1 1 2 0 0 0 0 2 1 1 0 2 2 1 1 0 2 0 0 1 0 0 2 2 2 0 0 0 2 0 0 0 0 0 0 1 0 0 0 0 0 0 0 0 0 1 1 0 0 2 1 0 1 1 0 2 0 1 1 1 2 1 2 2 1 0 0 0 1 1 2 0 0 2 2 2 2 1 0 1 1 0 0 0 0 0 0 0 1 1 1 1 0 0 0 0 1 2 1 2 1 1 1 1 1 0 1 0 0 0 0 2 0 1 1 1 1 0 2 1 0 0 0 0 0 0 1 0 1 1 1 0 0 0 1 1 0 1 0 1 0 0 1 0 2 0 0 0 1 1 0 2 0 0 0 0 0 2 0 0 0 1 2 1 1 1 1 1 1 0 1 1 0 1 0 0 1 2 0 2 0 0 0 2 0 0 0 1 1 1 1 1 1 0 0 0 0 1 2 0 2 2 1 1 1 0 0 0 1 1 2 1 1 0 0 0 0 1 0 0 1 0 1 0 0 1 0 0 0 0 0 1 0 2 0 1 0 1 0 0 1 1 1 1 1 0 0 1 2 2 0 0 1 0 0 0 0 0 1 1 0 1 0 0 0 0 0 0 0 0 0 0 0 0 0 0 0 0 0 1 1 1 0 2 2
51 0 0 0 0 0 0 2 1 0 1 0 0 1 0 0 0 0 1 1 1 1 1 0 0 1 0 1 1 2 2 0 0 0 0 0 2 0 0 2 0 0 0 0 2 0 2 0 1 1 0 0 0 0 0 1 1 0 0 0 1 1 0 2 1 1 1 0 1 0 0 0 2 2 1 2 2 0 0 0 0 0 0 0 1 0 0 0 1 2 0 1 0 1 1 1 0 2 0 2 2 2 0 0 1 1 1 0 0 2 1 1 0 1 1 1 0 0 0 0 1 1 2 0 2 0 2 0 0 0 0 0 0 0 0 0 0 0 0 0 1 0 0 0 0 1 0 0 0 2 0 2 0 1 1 0 1 0 0 0 0 0 0 2 1 2 1 1 1 2 0 0 2 0 0 2 1 0 1 1 0 1 1 1 1 0 2 1 1 0 0 2 1 0 1 0 0 2 0 0 0 0 0 2 2 0 2 0 0 0 1 2 1 1 0 2 0 0 2 0 2 2 2 1 0 1 1 2 0 1 0 0 0 0 1 0 0 1 0 1 0 0 1 0 2 0 0 0 0 0 0 1 0 0 0 0 1 0 0 1 0 0 0 0 1 0 0 1 2 0 0 1 2 2 0 0 0 1 1 0 0 1 2 0 0 1 1 1 1 2 0 0 2 2 2 0 0 0 0 1 0 0 1 0 1 0 0 0 0 0 1 0 0 1 2 0 0 0 1 0 1 2 0 2 2 0 0 0 1 2 2 0 1 0 0 0 0 2 0 1 0 2 1 2 0 0 0 0 1 0 0 1 0 0 1 1 2 0 0 0 0 0 1 1 1 0 0 2 2 1 1 1 0 0 0 0 1 1 0 0 1 0 0 1 0 0 0 0 0 1 0 0 2 0 1 1 2 0 0 1 1 1 0 1 1 0 2 0 0 1 1 0 0 0 1 0 0 1 0 1 0 1 0 1 0 0 0 0 0 2 0 2 0 0 0 0 0 1 1 0 1 1 1 1 1 1 1 1 1 2 0 0 0 1 1 1 0 1 2 2 1 2 0 0 0 0 0 2 0 1 1 1 2 2 1 0 2 1 0 0 1 1 0 0 1 0 0 0 2 2 0 1 1 1 1 0 1 1 0 0 1 1 2 2 2 0 2 2 0 0 0 2 1 0 0 0 0 0 0 2 2 0 1 1 2 2 0 1 0 2 0 1 0 0 1 0 2 0 1 1 2 2 1 0 0 2 0 0 2 0 1 0 0 0 1 0 0 1 2 1 0 0 1 1 0 0 0 2 2 0 1 2 1 0 1 0 2 0 0 0 2 0 0 0 1 0 2 1 0 1 1 1 1 2 0 0 0 0 1 0 0 1 1 1 2 2 1 0 0 1 0 0 1 1 0 1 1 0 0 0 1 0 1 1 0 0 1 0 0 0 1 1 0 0 0 1 0 0 1 1 0 0 0 0 1 1 1 0 2 1 0 2 0 0 1 0 2 2 2 0 0 0 2 0 1 1 2 2 0 0 1 1 0 1 1 0 0 1 0 0 0 0 2 2 2 2 1 0 1 0 2 0 0 0 0 0 1 1 0 1 1 0 0 0 2 0 1 2 2 0 0 0 0 0 0 2 1 1 1 1 0 0 0 1 0 1 2 0 0 0 1 1 0 2 0 0 1 0 0 1 0 0 1 0 0 2 0 0 0 0 0 0 1 0 0 1 1 0 1 1 0 0 2 1 0 1 2 1 0 1 0 0 1 1 0 0 2 0 0 0 1 2 0 0 0 1 0 2 0 0 2 2 1 2 2 1 0 2 0 1 0 0 0 0 0 2 1 0 0 2 0 1 0 1 2 0 1 2 1 1 1 1 1 2 0 0 0 0 0 1 0 2 0 0 0 2 0 1 2 1 1 1 1 1 0 1 1 1 0 1 0 1 1 0 1 0 1 1 0 0 0 2 0 0 1 0 1 0 2 1 1 0 0 0 1 2 0 2 2 2 1 0 0 0 0 2 2 0 0 1 1 0 1 0 2 0 2 0 0 0 0 2 0 0 1 0 0 2 0 1 0 0 1 0 1 1 0 0 2 1 0 2 1 1 1 1 0 1 1 1 2 2 1 1 0 2 2 0 0 0 0 0 2 1 1 0 1 0 0 0 2 2 0 1 1 0 2 1 0 0 0 1 0 1 0 0 0 0 0 1 0 0 0 0 0 2 2 0 1 0 0 1 1 1 0 1 1 0 0 0 0 0 0 0 0 0 0 0 2 0 1 1
52 1 0 0 1 0 0 1 0 1 1 1 0 0 0 0 0 0 2 2 2 1 1 1 1 1 0 0 0 2 2 0 0 2 0 0 2 2 1 0 1 1 0 1 1 1 1 0 2 0 0 0 1 0 1 1 0 0 0 0 1 0 0 2 0 0 0 0 2 0 0 0 2 2 0 2 2 0 0 0 0 0 0 1 2 0 1 1 1 2 0 1 0 0 0 0 0 2 0 2 0 2 2 0 0 0 2 1 0 2 1 1 0 1 1 1 0 0 1 0 0 1 2 0 2 0 2 1 1 1 0 0 0 0 0 0 0 0 0 1 0 0 0 0 0 0 0 0 0 2 0 2 1 1 1 1 1 1 0 0 1 1 2 0 0 2 2 1 0 1 0 0 1 1 0 1 1 0 0 0 0 1 0 0 0 0 2 2 0 1 2 2 0 2 2 0 0 2 0 1 0 0 0 1 1 0 1 0 1 0 2 2 1 0 0 2 0 1 2 1 0 0 0 1 1 0 2 0 0 0 0 0 0 1 1 1 0 2 0 0 0 2 2 1 2 0 0 0 0 0 0 0 0 0 0 0 2 0 0 0 0 0 1 1 1 0 0 1 1 0 0 0 0 2 0 0 0 1 1 0 0 1 1 1 0 0 1 0 1 2 0 2 0 2 1 0 0 1 0 1 0 0 2 0 0 0 0 1 1 0 1 1 0 1 1 1 0 1 0 0 0 1 1 1 2 0 0 0 0 1 1 1 0 0 0 0 0 2 0 1 2 2 1 0 0 0 0 0 2 2 0 0 1 1 0 0 2 0 0 2 2 2 1 0 1 0 0 2 2 1 1 1 0 0 0 0 0 1 0 1 0 2 1 1 0 0 0 0 0 0 0 0 0 0 2 0 0 2 0 0 0 0 0 2 0 0 0 1 0 1 0 0 0 0 1 0 1 0 0 0 1 1 1 0 1 1 1 1 0 0 1 0 0 0 0 0 0 1 0 0 1 0 2 0 1 0 1 0 1 0 0 0 0 1 0 0 0 1 1 1 1 1 1 0 0 1 0 2 0 1 1 1 2 2 1 0 1 2 0 2 2 2 0 0 2 1 0 1 1 0 1 1 1 1 1 0 1 1 0 1 1 1 1 0 1 0 2 0 0 1 0 2 0 0 1 0 0 2 0 2 2 2 1 1 1 2 0 2 0 2 0 2 0 0 1 0 2 0 0 1 1 1 0 0 0 1 0 0 2 1 0 1 0 0 0 1 0 0 1 0 0 0 1 0 1 1 1 0 0 1 0 1 0 0 0 0 1 1 0 2 2 0 0 0 1 0 2 0 0 0 0 0 1 1 0 1 0 0 0 0 0 2 0 2 2 2 0 1 0 1 1 0 0 0 2 0 0 0 0 1 0 1 0 0 0 1 1 2 0 0 1 1 0 0 0 1 0 0 0 2 0 1 0 1 0 1 1 0 1 0 1 1 0 1 2 0 1 1 1 0 0 0 0 0 1 1 1 2 0 0 0 1 0 1 1 1 1 0 1 0 0 0 2 1 2 2 0 1 0 2 0 0 0 0 2 0 2 2 1 1 0 0 0 0 2 0 1 1 2 0 0 0 0 2 0 0 0 1 0 0 0 1 0 0 1 1 1 0 0 0 0 0 0 2 0 0 0 0 0 1 0 1 0 0 0 0 0 0 0 0 0 0 1 0 0 0 0 0 0 0 0 0 1 1 0 0 2 0 0 1 1 0 2 1 1 1 0 2 2 2 1 2 1 1 1 1 0 1 1 2 0 1 1 1 1 0 1 0 0 0 1 0 1 0 0 0 1 0 1 0 0 0 1 1 1 2 2 2 1 1 1 2 1 2 0 0 1 0 1 1 0 1 1 1 0 1 0 0 1 0 0 1 0 0 0 0 0 1 0 0 0 2 1 0 1 0 1 1 0 0 0 1 0 0 0 0 0 1 0 1 0 0 0 1 1 0 0 2 2 2 2 0 0 0 0 1 1 0 1 0 1 0 1 0 0 0 0 0 0 0 1 1 0 0 1 1 1 1 0 0 0 0 0 0 0 2 0 0 1 0 0 1 0 0 1 1 1 1 0 0 2 2 0 2 0 1 1 1 0 0 0 0 0 1 1 0 0 0 2 0 2 1 2 0 0 0 0 2 2 1 0 1 0 0 1 1 1 1 1 1 0 0 0 0 0 1 1 0 2 1 0 0 0 0 0 0 0 0 0 1 0 0 0 1 0 0 0 0 0 0 0 0
53 0 0 0 1 0 0 2 1 0 1 1 1 1 1 0 1 0 1 0 0 1 0 0 0 1 0 0 1 1 1 0 0 1 1 1 1 1 1 0 2 1 0 0 0 0 0 0 2 0 0 0 0 1 0 2 0 1 0 0 1 1 1 1 0 1 1 1 1 0 0 2 2 2 1 2 1 0 1 1 0 0 0 0 2 0 0 0 2 2 0 0 0 0 0 0 0 1 0 2 0 1 1 0 1 1 1 0 0 2 1 2 2 2 2 2 2 0 2 0 0 0 1 1 0 0 1 0 0 0 0 1 0 0 0 0 0 0 0 2 1 0 0 0 0 0 0 0 0 2 0 1 1 1 1 0 1 1 0 0 1 1 2 2 2 0 0 1 1 2 0 0 1 1 1 0 0 1 0 0 0 0 1 1 1 0 1 1 1 0 0 1 0 2 2 0 2 2 0 1 0 0 1 0 0 0 2 0 2 0 1 0 0 0 0 2 0 0 2 0 0 0 2 2 0 0 0 2 0 2 1 0 0 0 1 0 0 2 0 2 0 0 0 0 1 0 0 0 1 1 1 1 0 0 0 0 1 0 0 0 0 0 0 1 1 0 2 0 1 1 0 2 0 1 0 0 0 2 1 0 1 0 2 1 1 0 2 1 0 2 1 0 0 2 2 0 0 1 0 1 0 0 0 0 0 0 0 1 1 0 0 1 0 0 1 0 0 0 1 0 2 2 2 2 2 0 0 0 2 0 1 1 0 0 0 0 0 1 1 1 0 1 1 1 0 0 0 0 2 2 0 0 0 1 1 0 1 0 0 0 0 0 2 1 2 1 0 1 1 0 2 2 0 0 1 1 1 1 0 0 1 2 1 1 1 1 0 0 0 0 0 0 1 0 1 0 1 1 0 0 0 0 0 1 1 1 0 0 0 2 0 0 1 0 1 0 0 0 0 0 0 0 1 1 0 1 1 1 1 0 1 0 0 1 1 1 0 1 1 0 1 1 2 0 0 1 2 0 0 1 1 0 0 2 1 1 0 0 0 0 0 0 0 0 0 1 1 2 0 0 0 0 1 1 2 0 2 2 0 1 1 2 0 0 1 1 0 1 2 1 0 1 0 2 1 0 2 2 0 0 0 0 1 1 1 1 1 1 0 0 1 1 1 0 1 0 0 1 0 1 1 1 1 1 1 1 0 1 0 2 0 1 0 0 0 0 2 0 1 2 0 1 1 1 1 2 2 1 1 0 0 0 0 0 1 1 0 1 1 1 1 0 0 0 0 2 2 2 2 0 0 0 0 0 0 0 0 1 0 1 2 0 0 0 0 0 1 0 0 0 0 0 0 1 0 2 0 0 0 1 0 2 1 2 1 2 1 0 0 0 0 0 0 1 1 0 0 0 0 0 0 0 0 0 0 2 0 1 0 0 2 2 0 0 0 0 0 2 0 2 0 0 0 0 2 1 1 1 1 0 0 1 0 2 2 0 0 2 1 1 1 0 2 0 2 0 1 1 0 0 0 1 0 0 0 1 1 1 1 1 0 0 2 2 2 2 1 1 0 1 1 0 1 1 1 0 2 2 2 2 0 1 0 1 1 0 1 2 2 0 0 0 0 2 0 1 0 1 2 2 0 0 0 0 2 1 1 0 1 0 1 0 0 2 0 0 1 0 0 1 1 1 0 1 0 0 0 1 0 0 0 1 0 0 0 0 0 0 0 0 1 0 2 1 0 1 1 1 0 2 0 0 2 0 0 0 1 0 0 0 2 2 1 1 1 1 0 1 0 2 0 2 1 2 1 1 0 0 0 2 0 0 0 0 0 0 1 0 0 0 1 1 0 2 2 1 2 1 0 0 0 1 0 2 0 1 0 0 1 0 1 1 1 1 0 1 2 0 0 0 0 0 0 0 0 0 0 0 0 0 0 1 1 0 1 1 0 0 0 0 0 1 0 0 0 0 0 0 2 1 1 0 0 1 2 0 1 0 2 1 1 0 0 0 0 0 0 0 1 0 1 0 1 1 2 1 2 0 0 1 1 0 0 1 2 1 0 0 0 1 0 0 1 0 1 1 0 1 2 1 0 2 0 1 0 1 1 0 0 0 1 1 0 1 1 0 0 2 0 0 0 0 2 2 2 0 0 0 0 0 1 0 0 0 1 0 1 2 1 1 1 2 0 0 1 0 0 0 0 0 0 0 1 0 0 2 2 1 2 0 0 0 1 1 0 1 1 1 0 0 0 0 0 0 0 0 0 0 1 1 1 1
54 1 0 0 0 0 2 1 0 1 1 1 2 2 1 1 1 1 2 1 1 1 0 0 0 0 2 0 1 2 2 0 0 1 1 1 1 1 0 1 0 0 0 1 1 1 1 0 1 1 0 0 1 0 0 0 1 0 0 1 2 0 0 1 0 1 1 1 1 0 0 2 2 2 2 2 1 0 1 1 0 0 0 1 2 0 0 0 0 1 0 0 0 0 0 0 0 2 1 1 0 2 0 0 2 2 2 0 1 2 0 1 1 2 2 2 1 1 0 0 2 0 1 1 1 1 1 0 0 1 0 1 0 0 1 1 0 0 0 0 0 0 0 0 0 0 0 0 0 2 0 2 0 0 0 0 0 1 0 1 1 0 2 2 1 2 1 1 1 2 0 0 0 2 1 0 0 0 1 1 0 2 0 0 2 1 1 0 0 0 0 1 0 0 0 0 0 2 0 0 0 0 0 2 1 1 2 0 1 0 1 1 1 0 1 1 1 0 1 0 1 1 2 2 0 0 0 1 0 1 0 0 0 1 0 1 0 2 0 1 0 1 1 0 0 0 0 0 1 1 1 1 0 1 1 0 0 0 0 0 0 0 1 2 2 0 0 0 1 0 0 0 1 2 1 0 1 2 2 0 2 0 1 1 0 0 1 1 0 2 1 1 1 2 2 1 1 0 0 2 0 0 0 1 0 0 0 2 1 0 0 1 0 1 2 2 0 1 0 0 0 2 2 0 2 0 0 0 1 2 2 0 1 0 0 0 0 2 0 0 0 1 2 1 0 0 1 1 2 0 0 0 0 1 1 0 1 0 0 2 2 2 1 1 1 0 0 2 2 0 2 2 0 0 0 0 1 1 1 0 0 2 0 1 1 0 0 1 1 0 0 0 1 0 2 1 1 1 1 1 1 1 0 2 1 0 1 0 0 2 1 0 0 0 0 0 0 1 0 1 0 1 1 0 1 1 0 0 0 0 0 1 0 1 1 1 0 1 1 0 0 2 1 1 1 2 2 1 1 2 0 0 0 1 1 0 1 1 1 2 1 2 1 0 1 2 0 2 0 1 1 1 1 1 0 0 1 1 1 0 1 1 0 0 1 0 0 1 2 0 1 2 1 2 1 0 1 2 1 0 0 0 1 1 1 0 2 1 0 0 0 2 0 0 1 0 0 2 0 0 0 2 0 0 0 2 1 1 0 2 0 1 0 0 0 0 2 0 1 1 1 1 1 1 1 2 0 2 0 0 0 0 0 0 2 0 0 2 1 1 0 0 1 0 0 0 0 0 0 0 0 0 2 0 0 0 2 0 0 2 1 2 1 0 0 1 1 0 1 1 0 0 0 0 0 0 0 0 0 1 0 1 1 2 2 2 1 0 0 1 1 0 0 1 0 0 0 0 1 0 0 0 1 1 0 0 1 1 0 0 0 2 0 1 1 0 1 0 1 1 0 2 0 1 1 1 1 0 0 0 0 1 0 2 2 0 0 2 2 0 0 0 0 2 0 0 1 1 0 0 1 0 1 0 0 0 0 1 0 0 0 0 2 2 2 2 1 0 0 1 1 0 0 0 0 0 0 2 1 2 1 0 0 1 1 1 1 1 1 0 0 0 0 2 0 1 1 2 1 1 0 0 0 1 1 0 1 0 2 1 1 1 0 2 0 0 1 0 0 1 0 0 0 0 0 0 1 1 0 0 0 0 1 1 0 0 0 0 2 1 0 0 2 1 0 0 2 0 0 1 2 0 2 0 0 0 1 1 1 2 0 1 0 0 0 0 2 1 1 2 0 1 0 1 1 1 0 2 1 2 0 1 1 0 1 1 0 0 0 2 0 0 2 0 0 2 2 2 0 1 1 0 0 1 0 0 0 0 0 0 0 2 0 0 0 2 0 0 1 1 0 0 0 0 1 0 0 0 0 0 0 2 2 0 1 0 1 0 0 0 1 1 0 0 0 1 0 0 1 1 0 0 0 0 2 0 0 1 1 2 2 0 1 1 1 2 1 0 2 0 2 0 1 1 2 1 2 0 0 0 1 0 0 1 0 0 1 2 1 1 0 0 0 1 2 1 0 1 2 0 1 1 1 2 2 1 1 1 1 1 2 2 0 2 0 1 0 1 0 1 0 0 2 1 1 0 1 0 1 0 2 0 2 0 0 0 0 1 0 0 0 0 0 0 0 0 0 1 2 2 1 0 1 0 1 0 0 0 0 0 0 0 1 1 0 1 2 0 2 0 0 0 0 0 0 0 0 0 1 0 1 1
55 0 1 0 0 0 0 0 0 0 0 1 1 2 0 2 0 0 2 1 1 2 1 0 0 1 0 0 1 2 2 0 0 1 1 1 1 1 0 0 1 1 1 1 1 1 1 0 2 1 0 0 0 1 1 1 0 0 1 0 1 0 0 2 0 1 1 1 1 0 0 1 1 1 2 1 1 1 2 0 1 0 0 0 2 0 0 0 2 2 0 0 0 0 1 1 0 2 1 2 0 1 0 0 1 1 1 0 1 1 0 1 1 1 1 1 1 1 0 0 2 0 0 2 0 1 0 2 1 2 0 0 0 0 1 1 0 0 0 1 1 0 0 1 0 0 1 0 0 0 0 1 1 2 0 1 2 1 0 1 1 1 1 2 1 1 1 1 1 1 0 0 0 2 0 0 0 0 1 1 0 2 1 1 1 0 2 2 1 1 1 2 2 0 2 2 2 1 0 0 0 0 0 2 2 0 2 1 2 0 0 1 2 0 0 2 1 0 0 2 0 0 1 1 0 1 1 1 0 1 0 1 0 2 0 0 2 2 0 2 0 0 2 0 1 0 0 0 1 0 0 0 1 1 1 0 0 0 0 0 0 0 0 1 1 0 0 0 1 0 0 1 0 1 2 2 1 1 2 0 0 0 2 0 2 0 2 0 2 2 0 1 0 2 2 1 0 2 0 2 0 2 1 0 1 0 1 0 0 0 1 2 0 1 2 0 0 0 0 0 1 1 2 1 1 0 1 1 0 1 2 1 0 0 0 0 0 0 2 0 0 0 1 2 1 0 2 0 1 1 0 1 0 1 1 0 2 0 0 2 2 2 2 2 2 2 0 2 2 1 1 1 1 1 0 0 2 0 1 0 0 0 0 0 0 1 0 0 0 0 0 0 0 0 2 0 0 1 1 1 1 1 0 2 2 2 0 0 0 1 1 0 1 0 1 0 1 0 1 0 1 1 1 2 0 0 1 0 0 0 1 0 0 0 1 1 0 0 0 0 2 0 1 1 1 0 1 1 2 1 0 1 0 1 0 0 0 1 1 1 1 1 0 1 2 2 0 2 0 0 0 0 0 0 2 0 2 2 0 1 0 1 0 0 1 0 0 1 2 1 0 0 0 1 0 0 0 1 0 0 1 1 2 2 2 0 2 0 0 1 0 2 1 1 0 0 1 2 0 2 2 2 1 1 1 2 1 0 0 2 1 0 0 0 0 0 2 0 0 1 1 1 0 0 0 2 1 0 2 0 0 0 0 0 1 0 0 0 1 0 0 1 2 0 1 0 0 1 1 0 1 0 0 0 0 0 2 1 0 1 2 0 0 0 0 0 1 1 0 1 2 1 0 0 0 1 0 0 0 1 0 2 0 1 2 2 1 0 0 0 0 0 0 1 1 0 1 0 0 0 0 0 0 0 0 0 2 0 0 0 1 1 1 0 0 2 0 0 0 0 0 1 0 1 0 1 1 0 1 0 0 1 1 1 1 1 1 2 1 1 1 1 1 0 0 1 1 1 1 1 0 2 0 0 1 0 1 0 0 0 1 1 2 0 0 1 1 0 1 0 2 0 1 0 0 0 1 2 2 2 0 2 0 0 1 0 2 2 2 0 0 0 0 1 0 0 1 1 2 2 0 0 0 0 1 1 1 1 2 2 2 2 0 2 0 0 0 0 0 1 0 0 0 0 0 1 0 0 0 0 0 0 0 0 0 0 1 0 1 0 0 0 2 1 0 1 2 0 0 2 0 0 1 0 1 2 1 0 1 1 1 1 0 1 0 2 0 2 1 1 1 1 1 2 2 1 0 1 1 2 0 1 1 1 1 0 2 0 1 1 0 0 2 0 0 2 2 2 0 1 1 0 0 1 0 0 0 0 0 0 0 2 1 1 0 2 0 1 2 0 2 1 0 0 0 1 1 0 0 0 0 2 1 0 1 0 0 0 0 0 1 1 0 0 1 0 1 0 1 1 0 0 1 1 2 1 0 1 1 2 2 0 1 1 1 1 0 0 1 0 1 0 1 1 2 0 2 0 0 1 0 2 0 0 1 1 1 2 0 0 0 0 1 1 2 0 0 1 2 1 0 2 0 2 0 2 2 1 0 0 1 1 0 2 0 0 0 1 0 1 0 0 1 2 1 0 0 1 1 0 1 0 1 0 1 1 1 2 2 1 1 1 0 0 2 2 2 0 1 1 0 0 0 0 0 0 0 0 1 0 0 0 0 0 0 1 1 0 0 1 1 0 0 0 0 0 0 0 0 0 2 2
56 1 0 0 1 0 0 1 0 1 1 0 0 0 0 0 0 0 1 1 1 1 1 1 1 1 0 0 1 1 1 0 0 1 0 1 1 1 0 1 2 1 0 0 0 0 0 0 0 2 1 0 0 1 0 1 0 1 0 1 0 0 0 2 1 1 1 1 2 0 0 2 2 2 2 2 2 0 0 0 0 0 1 1 1 0 1 0 1 1 0 0 1 0 0 0 0 2 1 1 0 2 0 1 1 1 1 1 1 1 0 1 2 2 2 2 2 0 2 0 0 0 1 1 1 0 1 1 0 2 1 1 0 0 0 0 0 0 0 1 1 0 0 0 0 0 0 0 0 2 0 2 1 0 0 0 1 0 0 1 0 0 2 2 1 1 1 1 0 1 1 2 1 1 1 1 0 0 1 1 0 1 1 1 2 0 2 2 0 1 1 2 1 0 1 0 0 2 1 0 0 1 1 1 1 0 1 0 1 0 0 1 1 0 1 1 1 1 2 0 0 0 2 1 0 1 1 2 0 2 0 0 1 1 1 1 1 1 1 0 0 1 2 0 2 1 1 0 1 0 0 2 0 0 1 0 1 0 1 1 1 1 1 0 0 0 0 0 1 1 0 2 0 2 0 0 2 1 2 0 0 0 0 0 0 0 0 1 1 2 0 1 2 2 2 0 2 1 0 2 0 0 1 0 0 0 2 0 2 1 0 1 0 0 2 1 0 1 0 0 0 1 2 0 2 1 1 0 1 0 0 2 0 0 0 1 0 1 0 1 1 2 1 1 1 0 1 0 1 0 1 0 1 0 0 1 0 0 0 0 1 1 1 1 0 1 0 2 2 0 2 2 0 0 0 0 2 1 1 1 0 1 1 1 0 0 0 0 0 1 0 0 1 0 2 1 1 0 1 1 1 1 0 0 0 0 2 1 0 1 1 0 0 0 2 0 1 0 0 0 0 0 1 0 2 2 2 1 0 0 1 0 0 0 1 1 1 2 2 0 2 0 2 0 1 1 1 1 1 2 0 0 0 1 1 1 0 2 2 2 1 2 0 0 0 0 0 1 0 0 1 1 1 1 1 0 1 2 0 1 0 2 0 0 1 0 0 0 1 1 1 1 1 2 2 0 0 0 0 0 2 1 1 1 1 1 2 1 0 0 0 2 0 0 1 0 0 2 0 0 0 2 0 0 1 1 0 2 0 2 0 1 0 0 1 0 2 0 1 2 0 1 1 0 0 0 1 1 1 0 0 0 0 0 0 0 1 1 0 2 2 0 0 0 0 1 1 1 0 1 1 1 0 0 0 0 1 0 0 2 2 1 1 0 0 1 1 0 2 2 1 0 1 1 0 1 0 0 0 0 0 2 1 1 1 1 1 0 0 1 0 0 1 1 0 1 2 0 1 0 0 0 0 0 0 1 1 2 0 0 1 1 0 0 0 1 1 1 0 2 0 0 2 2 0 0 1 0 1 0 0 2 0 0 2 0 2 2 2 0 0 0 0 0 1 1 0 1 1 1 0 1 0 0 0 0 0 1 1 0 0 1 2 2 2 2 2 0 0 0 2 0 0 0 0 0 1 2 1 2 1 0 0 0 2 0 0 2 2 0 0 0 0 2 0 1 0 1 0 0 0 0 1 0 2 1 2 0 1 1 2 2 0 2 0 0 0 0 0 1 0 0 1 0 0 0 0 0 0 0 0 0 0 0 0 0 0 0 0 0 0 0 2 1 0 0 2 0 0 1 1 0 1 1 0 0 2 0 0 0 2 2 0 0 2 1 0 1 1 2 0 1 1 2 1 1 0 1 0 1 0 0 1 0 1 1 0 0 0 2 0 0 1 1 1 2 2 2 0 0 0 1 2 2 0 0 0 0 0 1 0 1 1 2 0 2 0 1 1 0 1 0 0 0 1 1 0 0 0 0 0 2 1 1 1 1 1 0 1 0 0 1 0 0 0 0 0 0 2 0 0 1 0 0 2 0 0 1 2 2 1 0 0 0 0 0 0 1 0 0 0 0 0 1 1 1 0 0 0 0 0 1 0 0 0 0 1 0 0 0 0 0 0 0 0 1 0 0 2 0 0 2 0 0 0 1 2 1 0 0 2 2 0 2 1 0 0 0 0 0 0 0 2 1 0 0 0 1 0 1 2 0 0 1 0 0 1 2 0 0 0 2 0 0 0 2 1 2 1 0 0 0 1 0 0 1 0 0 1 0 0 0 2 2 0 1 1 0 0 0 0 0 0 0 0 0 0 0 1 0 1 0
57 1 0 0 1 0 0 2 0 0 0 0 0 1 0 1 0 0 2 1 0 0 0 0 0 0 1 0 1 2 2 1 1 1 0 0 2 0 1 1 0 0 0 0 0 0 0 1 1 1 0 1 0 0 1 0 1 0 0 0 0 1 0 1 0 0 0 0 1 0 0 1 2 2 1 2 2 0 0 0 0 0 0 0 2 0 0 0 1 1 0 0 1 0 0 0 0 1 0 2 0 2 2 0 1 1 2 0 1 1 0 1 1 1 1 1 0 1 0 0 2 0 2 0 1 0 1 1 1 2 1 1 0 0 0 0 0 0 0 1 0 0 0 0 0 0 0 0 0 1 0 1 0 1 0 1 0 1 1 1 1 0 2 2 2 1 1 1 2 2 0 0 0 2 0 0 0 1 0 0 0 2 0 0 0 0 1 0 0 0 0 1 0 1 2 0 1 2 1 0 0 1 0 2 1 1 2 1 1 0 1 2 2 0 0 2 1 1 2 1 0 0 2 2 0 0 2 1 1 0 1 1 1 1 1 1 0 2 0 2 0 0 2 0 1 0 0 0 0 0 0 0 0 0 0 0 1 1 1 1 1 1 0 0 0 0 0 0 1 0 0 1 0 2 0 0 0 2 2 0 0 0 2 1 0 0 2 0 1 1 0 1 2 2 2 0 1 1 0 1 0 0 0 0 0 0 0 2 1 0 0 2 0 1 0 0 0 0 0 0 1 0 1 1 1 0 0 0 1 1 1 1 0 0 0 0 0 2 0 0 0 1 1 2 0 0 1 0 2 2 0 0 0 0 1 1 0 0 0 0 0 0 0 0 0 1 0 0 0 0 2 2 0 0 0 0 2 0 1 0 0 0 0 0 0 0 0 0 0 0 0 0 1 0 2 1 1 0 0 0 0 0 0 2 1 0 0 0 1 1 0 1 2 0 0 1 0 0 0 0 0 2 1 0 2 2 2 1 0 0 0 0 0 1 1 0 0 2 1 0 0 2 1 1 1 1 1 1 1 1 0 1 0 1 1 1 0 1 0 1 0 0 1 0 0 1 1 2 0 1 1 1 2 2 1 0 1 2 1 1 0 1 0 0 2 1 0 1 2 1 0 1 1 2 2 0 1 2 2 0 0 0 1 1 1 0 2 2 0 1 0 1 1 0 0 0 0 2 0 1 1 2 1 0 0 1 1 1 0 2 0 1 0 0 0 0 1 0 0 1 1 2 2 2 2 2 2 0 2 1 0 1 0 0 2 0 0 0 2 0 0 0 0 0 0 1 1 1 1 0 1 1 1 0 1 0 2 0 0 2 0 0 0 0 0 0 1 1 0 2 0 0 1 1 0 0 0 1 1 1 1 0 1 0 1 1 0 0 0 0 0 0 0 0 1 0 0 0 0 0 1 0 0 0 0 0 2 1 0 0 0 2 0 0 0 2 0 0 1 0 0 1 0 1 1 1 1 0 1 0 0 1 0 1 1 0 0 1 1 0 0 0 2 1 0 0 0 1 0 0 2 0 1 0 0 1 1 1 0 0 0 1 2 2 2 2 1 1 0 1 0 0 1 1 1 0 2 2 1 1 0 0 0 1 1 0 1 2 2 0 0 0 0 1 0 1 0 1 1 1 0 0 0 0 1 0 0 0 0 0 1 1 0 1 0 0 0 0 0 1 0 0 1 0 0 0 0 1 0 0 0 0 0 1 0 1 1 0 0 0 0 0 2 1 0 1 1 0 0 1 0 0 2 0 1 1 0 1 2 2 0 0 0 0 0 2 0 2 0 2 0 2 1 1 0 0 0 0 0 0 0 0 0 0 0 0 1 0 0 1 0 0 2 0 0 2 2 2 2 2 2 2 1 2 0 0 0 0 0 1 0 1 1 1 0 1 1 1 1 0 1 1 1 1 0 1 1 0 0 0 0 1 1 0 1 0 1 0 0 0 0 2 1 0 2 1 0 0 2 0 0 0 0 0 1 0 0 1 1 2 2 0 0 0 0 1 1 1 0 0 1 1 0 2 2 0 2 0 0 1 0 1 0 0 0 1 1 1 0 0 0 0 1 0 1 1 0 0 2 1 0 2 0 1 0 1 1 2 0 0 2 2 0 1 1 0 0 0 1 1 1 1 1 0 0 1 0 0 1 0 2 0 0 0 1 0 1 1 1 1 1 1 0 0 1 1 0 0 0 2 0 1 0 0 1 0 1 0 1 0 0 0 1 1 0 0 1 0 1 1 1 0 1 0 0 0 0 0 0 0 1 0
58 0 0 0 0 0 0 1 0 1 1 1 1 1 1 0 1 0 1 1 1 2 0 0 0 1 0 0 1 1 1 0 1 1 1 1 2 1 0 2 0 0 1 1 2 1 0 0 0 2 0 0 0 0 0 1 0 0 1 1 0 1 0 0 0 0 0 0 1 0 0 2 2 2 2 2 2 0 1 0 1 0 0 0 1 0 0 1 1 1 0 0 0 0 1 1 0 0 0 1 0 2 0 0 1 1 1 1 2 0 0 1 1 1 2 2 1 0 1 0 1 0 2 0 1 0 1 0 0 0 0 0 0 0 0 0 0 0 1 0 1 0 0 0 0 0 0 0 0 0 0 0 0 0 0 0 0 2 0 0 1 0 0 2 0 0 1 0 0 1 1 0 1 1 0 1 1 0 1 1 0 2 1 1 2 0 2 1 0 0 0 1 0 1 1 0 0 2 0 0 0 0 1 0 0 0 2 0 0 0 0 1 2 0 0 2 0 0 1 1 1 1 1 2 1 0 2 1 0 1 0 0 0 0 0 0 0 2 0 1 0 0 2 2 2 0 0 0 0 0 0 1 0 0 0 0 1 0 0 0 0 0 0 0 0 0 0 0 1 0 0 2 0 2 0 0 0 1 1 0 1 1 2 1 0 1 1 0 1 1 0 2 0 2 2 0 0 1 0 1 0 1 1 0 0 0 1 0 1 0 0 1 0 1 2 0 0 0 0 0 2 0 1 2 2 0 0 0 1 1 1 2 0 0 0 0 0 2 0 2 0 1 2 1 0 1 0 0 2 0 0 0 0 1 1 0 1 0 0 1 1 1 2 0 2 0 0 1 1 1 1 1 1 1 1 0 1 1 0 0 0 0 0 0 0 0 0 0 0 1 0 0 0 0 1 0 1 0 0 0 0 0 0 2 1 1 0 1 0 1 1 0 1 1 1 0 0 0 0 0 0 2 2 1 0 0 1 1 0 0 1 1 1 2 1 1 0 2 0 1 1 1 2 0 0 2 2 0 1 1 0 0 0 2 1 0 1 1 1 1 1 1 0 0 0 1 0 1 0 1 2 2 2 2 1 0 1 1 0 1 1 2 0 0 2 1 0 0 1 1 1 1 0 1 1 0 0 0 0 1 2 2 1 1 1 0 2 1 0 2 0 0 0 1 0 0 1 2 0 2 2 2 0 0 0 2 0 1 1 1 1 1 0 0 0 0 2 0 1 1 0 1 0 0 0 2 1 0 2 0 1 0 0 0 0 0 0 0 1 0 0 0 1 0 1 1 1 0 0 2 1 1 1 0 0 0 0 0 0 0 2 0 0 0 0 0 0 0 1 0 1 0 1 0 2 0 0 0 0 1 0 2 1 1 2 2 0 0 0 1 1 0 0 1 1 0 1 0 0 0 2 0 2 2 0 0 0 0 0 0 1 1 0 1 1 0 1 1 0 1 0 0 1 2 0 1 1 1 0 0 0 0 0 2 2 0 1 2 2 0 0 0 2 0 1 1 0 1 1 0 0 1 1 0 0 1 1 1 0 0 0 0 2 2 2 2 1 0 1 0 2 0 0 0 1 0 2 2 0 1 0 0 0 0 1 0 2 1 1 0 1 0 0 1 0 1 0 0 1 1 0 0 0 0 2 2 2 0 0 0 0 0 0 2 0 1 2 1 1 2 0 0 0 0 0 1 0 1 0 0 0 0 1 0 0 0 0 0 0 0 0 1 2 1 0 1 1 1 0 2 0 1 1 1 1 1 2 1 1 1 1 1 0 0 0 2 0 0 0 2 0 2 1 1 0 0 0 0 0 1 0 0 0 0 0 0 2 0 1 2 0 0 0 0 0 1 0 1 2 2 1 2 2 2 0 0 0 0 0 0 0 2 0 0 0 0 2 1 1 0 1 1 0 0 0 0 0 0 0 0 0 1 0 0 2 0 0 0 0 0 0 1 0 0 0 0 2 0 1 2 0 0 1 0 2 0 0 2 2 2 2 0 0 1 0 0 0 0 0 0 0 0 0 2 1 0 1 1 0 0 0 2 1 0 2 2 0 0 0 2 0 0 1 0 1 2 0 0 2 0 0 2 0 2 0 0 0 1 1 1 2 2 0 2 0 0 0 1 0 1 0 0 1 2 2 0 0 1 1 0 2 0 1 0 1 1 1 2 0 0 0 1 0 1 0 0 0 1 1 1 1 0 0 0 0 1 1 0 1 0 0 0 0 0 0 0 0 1 0 1 0 0 0 1 0 0 0 1 2 0 0 0
59 1 0 0 0 0 0 1 1 1 2 0 0 0 0 0 0 0 1 1 1 2 0 0 0 1 0 0 2 2 2 0 0 1 1 1 1 2 0 0 2 2 0 1 1 1 1 0 1 1 1 0 0 0 1 0 0 0 0 0 1 0 0 2 1 1 1 1 2 0 0 2 2 2 1 2 1 0 0 1 0 0 1 1 1 0 0 0 2 2 0 0 0 0 1 1 1 2 0 2 2 2 0 0 0 0 2 1 1 1 1 2 2 1 2 2 1 0 2 0 0 0 1 1 1 1 1 2 1 2 0 0 1 0 0 0 1 0 0 1 0 0 0 0 0 0 1 0 2 2 0 0 0 0 0 0 0 1 2 0 0 0 1 0 0 1 1 1 0 1 0 1 2 0 0 1 1 1 0 0 0 1 1 1 2 0 2 1 0 0 0 1 0 1 1 1 0 1 0 0 0 1 0 2 1 1 2 1 0 0 0 1 2 0 0 2 0 1 0 1 1 1 1 1 0 0 1 1 0 1 1 0 0 0 1 0 1 2 0 1 0 0 2 0 1 0 0 0 1 0 0 0 0 0 0 0 0 0 0 0 0 0 2 1 1 1 0 0 1 0 0 1 1 2 0 0 1 2 1 0 1 0 1 0 0 1 0 1 1 2 0 1 1 2 2 0 1 0 0 1 0 0 1 0 1 0 0 0 0 0 0 1 0 1 1 0 1 1 0 0 0 2 1 2 1 0 0 0 0 0 2 1 0 0 0 0 0 2 0 0 0 1 1 2 1 0 2 1 1 0 0 2 0 0 1 1 0 0 0 2 2 2 2 2 2 2 0 1 1 0 2 2 0 0 0 0 2 0 1 0 1 1 1 1 0 0 0 1 1 0 0 0 1 0 2 1 1 0 0 0 0 0 0 2 1 0 0 1 0 2 0 0 0 0 2 0 2 0 0 0 1 1 0 1 1 0 2 0 0 0 0 1 1 0 0 0 0 1 1 2 2 1 2 0 0 1 2 2 2 2 1 0 0 2 1 1 0 1 1 2 1 2 0 0 0 1 0 2 0 1 2 2 2 2 1 0 1 2 0 1 1 1 0 1 2 1 0 1 1 0 1 1 1 1 1 0 0 2 1 0 0 0 1 0 1 2 2 2 0 1 0 1 0 0 0 0 0 2 0 0 1 2 2 2 2 2 0 0 1 1 1 0 0 0 0 0 1 0 2 2 1 2 1 1 0 2 1 1 1 0 0 0 0 0 1 0 0 0 1 0 0 0 0 1 0 0 0 0 0 1 1 1 1 0 1 0 2 0 0 1 2 0 1 0 0 1 1 0 0 0 0 0 0 0 0 0 0 0 0 0 0 1 1 1 1 1 1 0 1 0 0 0 0 1 1 0 1 0 1 0 0 0 0 0 0 0 2 1 0 0 2 2 0 0 0 2 0 2 0 2 0 0 0 0 1 1 1 0 1 1 1 1 0 1 2 0 1 0 0 0 0 0 0 0 0 1 2 1 1 0 0 2 1 0 0 1 2 2 0 0 0 0 1 0 0 0 1 0 0 0 1 0 0 0 1 0 1 1 1 1 0 0 0 0 1 0 2 1 1 0 0 0 0 1 1 0 1 1 1 2 0 0 0 0 1 1 1 0 0 0 2 2 0 2 0 1 0 0 0 0 0 0 0 0 0 0 0 1 0 0 0 0 0 0 0 2 0 0 0 0 0 0 2 1 0 1 1 1 0 2 0 0 2 2 0 0 1 0 1 1 2 2 0 0 0 1 0 2 0 0 2 2 1 2 2 1 0 0 0 1 0 0 0 0 0 0 1 0 0 2 0 0 0 1 1 1 0 1 1 1 1 2 1 2 0 0 0 0 2 0 1 1 1 1 0 2 0 0 0 0 0 0 0 0 1 0 0 0 0 0 0 2 0 0 2 0 0 0 0 0 0 1 0 0 0 0 0 0 2 0 0 0 0 1 2 1 0 2 2 2 2 0 0 0 0 0 0 2 0 0 0 0 0 1 1 0 1 0 0 0 1 1 0 1 1 1 1 2 0 1 0 0 0 1 1 1 0 0 0 0 0 0 0 1 0 0 1 2 0 0 2 2 0 2 0 0 0 1 0 2 0 0 2 0 0 1 0 1 0 0 2 0 1 0 1 0 1 1 1 0 0 0 1 0 0 0 1 2 1 0 0 0 1 0 0 2 2 0 1 0 0 0 1 1 0 1 2 1 1 1 0 0 0 1 1 0 0 0 1 0 1 1
60 0 0 0 0 0 1 1 0 1 1 0 0 1 0 1 0 0 0 0 0 2 0 0 0 0 0 0 2 2 2 0 1 1 0 0 2 2 0 1 1 1 1 1 2 1 0 0 1 1 1 0 1 0 0 0 1 1 0 0 1 1 0 1 0 0 0 0 1 0 0 0 2 2 1 2 1 0 1 0 1 0 0 1 2 0 1 0 1 1 0 1 1 0 1 0 0 1 0 2 1 1 0 0 0 0 2 0 0 2 0 0 0 0 2 2 2 0 1 0 1 0 2 0 1 0 1 2 0 2 2 2 0 0 0 0 0 0 0 0 0 0 0 0 0 0 1 0 0 1 0 1 1 1 1 0 1 0 1 0 0 0 1 2 1 1 1 1 0 1 1 2 0 2 0 0 0 0 0 1 1 1 1 1 1 0 1 1 0 0 0 2 0 1 1 0 0 2 0 0 0 0 1 2 2 0 2 0 1 0 1 1 1 0 0 2 0 0 2 1 0 0 2 2 0 0 0 2 1 1 1 1 0 0 2 0 0 2 0 2 0 0 2 0 2 0 0 0 1 1 1 1 0 2 2 0 0 0 0 0 0 0 0 0 0 0 1 0 1 0 0 1 0 1 1 1 0 1 2 0 0 0 1 0 0 1 0 1 0 1 0 0 1 2 2 0 1 1 0 0 0 0 2 0 0 0 1 0 0 0 1 0 0 0 2 2 0 1 1 0 1 1 1 2 1 0 0 0 1 0 1 1 0 0 0 0 0 0 2 0 0 0 1 2 0 0 1 0 1 1 0 1 0 0 2 0 0 0 0 2 2 2 1 0 1 0 0 2 2 1 1 1 0 0 0 0 2 0 1 0 0 1 0 0 0 0 0 0 1 0 1 1 1 0 2 1 1 1 0 0 0 0 0 2 2 0 1 0 0 2 0 0 1 0 1 1 1 0 0 0 0 2 0 1 1 1 0 0 0 1 0 1 0 0 1 1 0 1 1 1 1 1 0 2 1 2 2 1 2 2 0 0 0 2 2 0 2 2 2 2 2 2 0 0 0 1 1 2 0 1 1 1 1 1 0 1 0 2 0 2 0 1 0 0 1 0 0 1 1 1 1 0 0 1 0 0 1 1 1 0 0 0 2 2 2 0 2 1 0 1 1 0 0 0 0 0 0 2 0 1 1 2 0 0 0 2 1 0 0 2 0 0 0 0 0 0 2 0 0 1 0 1 1 1 1 1 0 0 2 0 1 0 1 0 2 1 0 0 0 1 1 0 1 0 0 1 1 1 1 0 1 1 1 0 0 0 2 0 0 2 2 0 0 0 1 0 1 1 0 1 0 0 1 1 1 0 0 0 1 0 0 1 2 2 0 2 0 0 1 1 2 1 0 0 1 0 0 1 0 0 1 0 0 0 0 0 2 1 0 0 0 0 0 0 0 1 0 0 1 1 0 1 2 2 0 0 0 1 0 0 0 2 1 1 2 0 1 2 1 0 0 0 2 0 1 1 1 1 1 0 1 2 0 1 1 0 0 1 0 0 0 1 2 1 2 2 1 1 0 1 0 1 1 1 1 0 2 1 1 0 0 1 0 1 1 0 1 2 2 0 0 0 0 1 1 0 0 1 1 1 0 0 0 1 0 0 1 0 1 1 1 1 0 2 0 1 1 0 0 1 1 1 0 0 0 2 0 0 0 0 0 0 1 1 0 0 1 0 0 0 0 0 2 1 0 0 2 2 0 2 0 0 0 0 0 1 2 2 2 2 1 1 2 2 1 1 1 1 0 2 0 2 0 1 1 1 0 1 0 1 0 0 0 0 0 0 1 0 0 1 0 0 0 0 1 0 0 0 0 1 1 0 1 1 0 0 0 0 0 0 0 2 1 2 1 2 0 2 2 0 2 2 1 1 0 1 1 0 0 0 0 2 1 0 1 0 0 1 1 0 0 2 0 0 1 1 0 2 1 1 0 0 0 1 2 1 0 1 1 1 1 0 0 0 1 1 0 2 1 0 1 0 1 1 2 0 2 0 0 1 0 2 0 1 1 1 1 1 0 1 0 0 0 1 1 1 0 1 2 1 0 2 1 1 1 1 0 1 0 0 2 1 1 1 0 1 1 1 0 0 0 0 0 0 0 0 0 2 0 1 1 0 2 0 0 1 1 1 0 1 1 1 0 0 1 1 0 0 0 1 0 0 0 0 0 0 0 0 2 1 1 0 0 0 0 0 0 0 0 2 2 0 0 1 1 0 0 0 0 0 1 0
61 0 0 0 1 0 0 0 0 1 1 1 0 0 0 0 0 0 1 0 1 1 0 0 0 0 2 1 2 2 2 0 1 1 2 1 2 1 0 2 0 0 1 1 1 1 1 1 1 1 0 1 0 0 1 1 0 0 0 0 1 0 0 2 0 0 1 0 1 0 0 2 2 2 0 2 1 0 1 1 0 0 0 1 2 0 0 1 2 2 1 1 1 2 0 0 0 2 2 1 0 1 0 1 1 1 1 0 0 2 0 2 1 2 2 2 1 0 1 0 2 0 2 0 2 0 2 1 1 1 0 0 0 0 1 1 0 0 0 0 0 0 1 0 0 0 0 0 0 0 0 0 2 0 0 0 1 1 1 1 1 0 2 2 1 1 1 0 0 2 1 1 0 2 0 0 0 2 0 0 0 0 1 1 1 0 1 1 0 0 0 2 0 2 2 0 1 2 1 0 0 0 1 1 1 0 2 0 0 0 1 1 1 0 1 1 1 1 1 1 1 1 2 2 0 0 1 1 0 1 0 0 1 2 1 1 1 2 0 1 0 1 2 0 1 0 0 0 0 0 0 1 0 1 1 0 0 0 0 1 0 0 0 1 1 0 0 0 2 1 0 0 0 2 0 0 0 2 2 0 2 0 1 1 0 1 1 2 0 2 0 0 2 2 2 0 0 0 0 0 1 0 1 0 0 0 1 0 0 0 0 2 0 1 2 0 0 0 1 0 1 2 0 1 2 0 0 0 0 1 2 0 1 0 0 0 0 2 0 0 0 0 2 1 0 1 0 0 0 0 0 2 1 1 0 0 2 0 0 1 2 2 1 0 1 0 0 2 2 0 2 2 0 0 0 0 1 1 1 0 1 1 1 2 1 1 0 0 0 0 0 0 1 0 1 0 1 0 0 1 1 2 0 0 0 0 2 0 0 1 1 0 0 0 1 0 0 1 0 1 1 1 0 1 0 1 0 1 0 0 1 0 1 1 0 0 0 0 0 0 2 1 2 0 0 2 2 1 2 2 0 0 0 0 0 0 0 1 1 2 1 2 1 1 0 2 0 1 0 0 1 1 1 1 0 0 1 2 0 1 0 2 0 0 2 1 0 1 1 1 1 0 0 1 1 0 0 1 0 1 1 1 1 1 1 1 2 0 0 0 1 1 0 0 0 0 0 2 0 2 2 2 1 1 1 1 0 0 1 1 2 0 0 1 2 0 2 0 1 2 1 1 0 0 0 1 1 0 2 1 0 1 1 0 1 1 1 0 1 1 0 0 2 0 1 0 0 0 0 0 0 0 0 0 0 0 1 1 0 2 2 0 1 0 0 1 1 1 0 1 0 0 2 0 0 1 0 0 0 0 0 2 0 2 2 2 0 0 1 1 0 0 0 0 1 1 0 0 0 0 1 0 0 0 0 0 2 0 0 0 1 1 0 0 0 1 0 0 0 1 0 0 0 0 2 0 0 0 1 0 0 1 0 1 1 0 1 2 1 0 0 0 2 0 2 0 0 1 2 2 0 2 0 0 0 1 1 1 0 0 0 1 1 1 0 1 0 0 0 1 0 0 0 0 1 0 1 1 0 0 0 0 0 0 1 0 2 2 2 0 0 0 0 1 0 1 0 2 1 1 0 0 2 0 0 1 1 0 1 1 1 1 0 2 0 0 1 0 0 2 0 1 0 1 0 0 0 1 0 0 0 0 0 1 0 2 1 0 0 0 0 0 2 2 0 0 2 2 0 2 0 0 1 0 0 0 1 2 1 2 1 1 0 0 0 2 0 2 1 1 1 1 2 2 2 0 1 1 0 1 0 0 0 1 0 0 0 0 1 1 0 0 0 2 2 0 2 2 2 2 2 2 2 2 0 1 0 0 0 0 0 2 0 0 0 1 0 0 0 0 0 0 0 0 0 0 0 0 0 0 0 2 1 0 1 0 1 0 0 1 0 1 0 0 0 0 0 0 1 0 0 0 0 0 0 0 0 0 1 2 2 0 0 0 0 2 2 1 0 0 0 0 0 0 2 0 2 0 0 0 0 1 1 0 1 2 0 1 0 1 1 0 2 0 2 1 0 0 1 0 0 1 0 1 1 0 2 0 0 0 2 2 1 1 0 2 2 1 0 0 0 0 1 2 1 0 0 0 0 0 2 1 0 1 1 0 1 0 0 1 1 1 0 0 1 1 2 0 0 0 0 0 0 0 0 2 2 0 0 0 0 0 0 0 0 0 0 0 0 0 0 0 1 0 0 0 0 0 1 0 0 0
62 1 0 0 0 0 0 1 0 1 1 0 1 0 0 0 0 0 0 1 1 2 1 0 0 0 0 0 2 2 2 0 0 0 0 0 2 1 0 1 0 0 0 0 1 0 0 0 1 1 1 0 1 0 1 0 1 0 1 0 0 2 0 1 0 0 0 0 1 1 1 0 2 1 1 2 1 0 0 0 0 0 0 1 2 0 0 0 2 2 0 0 0 0 0 0 0 1 0 2 1 2 1 0 1 1 2 1 2 0 0 1 1 2 2 2 0 1 0 0 2 1 1 1 1 1 1 0 0 0 0 0 0 0 0 0 0 0 0 1 2 0 0 0 0 0 0 0 0 1 0 1 0 1 0 0 0 1 0 0 0 0 2 2 2 1 1 1 0 0 0 0 0 2 0 0 0 0 1 0 0 2 0 0 0 0 2 1 1 0 0 2 0 0 0 0 0 1 1 0 0 1 0 2 1 0 2 0 0 0 0 2 0 0 0 2 0 0 0 1 1 1 2 2 0 0 1 2 0 2 0 0 0 0 2 0 0 2 0 2 0 0 2 0 1 0 0 0 0 0 0 1 0 1 1 0 0 0 0 1 0 0 0 0 1 0 1 0 1 0 0 2 0 1 0 0 0 2 2 0 0 0 1 1 0 0 1 1 0 2 1 0 1 1 2 0 1 0 0 1 0 0 1 0 1 0 0 0 1 0 0 0 0 0 0 0 1 0 0 0 1 1 0 1 1 0 0 0 1 0 1 1 0 0 1 0 0 0 1 0 0 0 1 2 0 1 1 0 2 1 0 0 0 0 0 2 0 0 0 0 1 1 1 1 0 0 0 1 1 0 2 2 0 0 0 0 1 0 2 0 1 1 0 0 0 1 0 0 0 0 0 0 1 0 1 0 0 0 1 0 0 0 0 2 2 1 0 0 1 1 0 1 2 0 0 0 0 0 1 0 1 1 1 1 2 1 1 0 0 1 1 1 1 2 1 1 0 1 0 1 1 0 1 1 1 0 1 2 2 1 0 0 0 2 2 2 0 1 0 2 1 2 0 2 2 2 0 2 0 2 1 1 2 2 1 0 1 1 0 0 2 1 0 0 1 0 0 1 2 0 0 2 1 1 0 0 0 1 1 0 1 1 1 1 1 1 2 2 0 0 0 2 1 0 0 0 0 2 0 2 2 2 2 2 2 2 0 0 0 2 1 0 1 0 0 0 1 0 0 1 0 1 1 1 1 2 1 2 0 0 0 0 0 0 1 1 1 2 1 0 0 0 1 1 0 0 0 2 2 0 0 0 1 0 1 0 1 0 0 1 2 0 0 0 0 0 1 0 2 2 1 0 1 2 0 0 0 0 0 0 0 2 1 1 1 1 1 0 0 2 1 0 1 0 1 1 1 0 0 0 1 0 1 1 0 0 1 2 0 0 0 0 0 0 0 0 0 1 0 2 0 0 0 0 2 0 0 0 1 0 0 2 1 0 0 1 2 1 1 0 0 0 1 0 0 2 0 1 1 0 0 1 1 0 0 0 1 0 2 0 0 1 2 0 2 2 0 1 0 0 1 0 1 0 1 0 1 1 1 1 0 0 0 1 2 1 1 1 2 0 0 0 0 1 1 0 0 1 0 0 0 0 1 0 1 1 1 0 1 1 2 2 0 2 0 0 1 0 0 0 0 0 0 0 0 1 1 1 0 0 0 0 1 0 0 1 1 0 0 0 0 0 2 2 0 0 2 0 1 1 0 0 2 1 1 0 2 1 1 0 2 2 0 0 0 2 0 1 1 2 0 1 1 2 2 1 1 1 0 2 0 0 0 1 0 0 0 0 0 1 0 1 0 2 2 1 2 0 2 2 0 2 0 2 0 0 0 0 1 0 0 2 1 1 0 2 1 1 0 0 1 1 0 0 0 0 0 0 0 0 0 2 1 0 1 0 1 0 0 0 1 2 1 0 1 2 0 1 2 0 0 0 0 0 2 0 0 1 2 1 0 1 0 0 0 0 0 1 0 0 0 0 1 1 2 0 2 0 0 0 1 0 0 0 1 1 0 1 0 1 0 0 0 0 0 1 0 1 2 1 0 2 0 1 0 0 1 2 0 0 2 1 0 2 0 0 0 1 0 1 0 0 2 1 1 0 2 1 1 1 2 0 0 0 1 0 2 2 1 0 0 0 0 0 0 0 1 0 0 0 0 0 0 0 0 2 2 1 2 0 0 0 0 1 0 0 1 0 2 0 0 0 0 0 0 0 0 1 2 0 2 2
63 1 0 0 0 0 0 1 0 1 1 1 0 0 0 0 0 0 1 0 0 1 1 0 0 0 0 0 2 2 2 1 1 1 0 0 2 0 0 1 0 0 1 1 2 2 1 0 1 2 1 0 2 1 0 1 0 0 0 1 0 1 0 2 1 1 1 0 1 0 0 1 1 1 2 1 2 0 0 0 0 0 0 2 2 0 0 0 2 2 0 0 0 0 1 0 0 1 1 1 1 2 1 0 0 0 2 1 1 1 1 2 0 0 1 1 1 1 0 0 2 1 2 0 1 0 1 0 0 0 1 1 0 0 1 0 0 0 2 0 0 0 0 0 0 0 0 0 0 2 0 2 1 0 0 1 1 0 0 0 1 1 0 2 0 2 0 1 0 2 1 0 0 2 0 2 2 0 2 2 0 2 2 2 2 0 2 1 1 0 0 2 0 2 2 0 2 1 0 0 0 1 1 1 1 0 2 1 1 0 1 1 1 0 0 2 0 0 1 0 1 1 2 2 0 0 1 0 0 0 0 0 2 0 2 2 0 0 1 0 0 0 2 0 1 0 1 0 0 0 0 1 0 0 0 0 0 1 1 1 1 1 0 1 1 0 2 1 2 1 0 1 0 2 0 0 1 2 1 0 1 1 2 0 1 0 2 1 1 1 0 0 1 2 2 0 1 2 0 1 0 0 0 0 0 0 1 0 0 0 0 0 0 0 0 0 0 1 1 0 1 2 0 1 2 0 0 0 1 2 2 1 0 0 0 0 0 1 1 0 0 0 0 2 0 0 0 0 0 0 0 2 0 0 2 0 0 0 0 1 1 1 2 2 1 1 0 2 2 1 1 1 0 0 1 0 2 0 1 0 1 1 2 2 0 1 0 0 0 0 0 0 2 0 2 1 1 1 0 0 0 0 0 2 0 1 0 1 0 1 1 0 0 0 2 0 1 0 0 0 0 0 1 1 0 1 1 2 0 0 2 1 1 1 1 1 0 0 0 0 2 0 1 1 1 1 1 1 1 2 0 0 0 1 0 0 0 1 0 0 0 0 1 0 0 0 0 1 0 0 1 1 2 2 1 0 0 1 0 1 1 1 0 1 0 0 1 0 2 0 0 2 1 1 1 0 0 1 0 1 1 1 2 1 1 1 1 1 0 1 0 1 0 0 0 0 0 2 0 1 1 2 1 1 1 2 0 0 1 1 1 0 0 0 1 0 1 0 1 1 0 1 2 2 1 1 1 2 1 0 0 0 0 0 0 1 0 0 0 0 0 0 0 2 0 0 0 2 2 0 1 1 0 0 0 0 2 1 0 1 2 0 0 0 1 0 0 0 1 1 0 0 0 0 0 1 1 0 0 0 0 2 0 1 1 2 1 0 0 1 0 0 0 1 0 0 0 0 0 1 1 0 0 1 0 0 2 1 0 0 0 1 0 0 0 1 0 0 1 1 1 1 0 0 1 1 1 0 2 1 0 0 0 1 1 0 1 2 1 0 0 0 0 1 1 1 1 1 0 0 1 0 0 1 1 0 0 0 0 0 1 0 2 1 1 1 2 1 0 1 1 0 0 1 1 0 2 2 2 2 0 1 0 0 1 0 1 0 1 0 0 0 0 2 0 0 0 0 1 1 0 0 0 0 2 2 2 0 0 0 0 0 0 2 0 0 1 0 0 2 1 2 0 0 0 1 0 0 0 0 0 0 1 1 0 1 0 0 0 0 0 0 2 2 0 0 2 0 0 2 1 0 1 0 0 1 0 1 1 2 0 0 1 1 1 1 0 2 2 2 0 0 1 1 1 0 0 1 0 1 0 0 2 0 2 0 0 0 0 2 0 0 1 1 1 2 2 2 0 0 0 0 1 2 0 0 0 0 0 1 0 1 0 0 0 2 0 2 1 0 2 1 1 1 0 1 1 1 0 1 0 1 1 0 1 1 0 0 0 0 0 1 0 0 1 0 1 0 1 1 0 0 0 0 1 1 0 1 2 2 2 0 0 0 0 0 0 0 0 0 0 0 1 1 1 0 1 0 0 2 0 0 0 0 1 1 1 1 0 0 0 0 1 0 0 2 0 0 0 0 0 0 0 1 2 1 1 0 0 1 2 2 0 1 0 0 0 0 1 0 0 0 2 1 0 0 0 1 1 0 2 1 0 0 2 1 2 1 0 0 0 1 0 0 1 1 0 0 0 1 0 0 0 0 0 0 0 0 1 1 0 0 0 0 1 1 1 1 0 0 0 1 1 0 0 0 0 0 2 0 2 1
64 1 1 0 0 0 1 2 1 0 1 1 1 1 0 1 0 0 1 2 2 1 0 0 0 0 0 1 1 2 2 0 2 1 0 0 2 2 0 0 1 1 0 0 1 0 1 0 0 2 0 0 1 0 0 1 0 0 0 0 0 1 0 2 0 0 0 0 2 2 1 2 2 2 2 2 2 1 1 1 0 0 1 0 0 1 0 0 1 2 0 1 1 1 0 0 1 1 0 2 2 2 1 0 2 1 2 1 1 1 0 1 1 2 2 2 1 1 1 0 1 0 2 0 2 0 2 2 1 2 0 0 0 0 0 0 0 0 1 0 2 0 0 0 0 0 0 0 0 2 0 2 0 2 0 0 0 0 0 0 0 0 1 1 2 2 0 0 2 2 0 0 1 1 2 1 0 0 1 1 0 0 0 0 1 0 2 2 1 1 1 2 0 1 2 0 1 1 0 0 0 1 0 1 1 0 2 0 0 0 1 2 2 0 0 2 0 0 0 0 1 1 2 1 0 1 1 1 0 1 0 1 0 0 2 0 0 2 0 1 0 1 2 0 1 0 0 0 1 1 1 1 0 0 0 1 2 1 1 2 1 1 2 2 2 0 0 2 2 0 0 1 0 2 0 0 0 0 2 0 0 0 1 1 0 0 2 0 0 1 1 0 0 2 2 1 0 1 0 1 0 0 2 0 2 0 1 0 2 1 0 2 0 1 2 0 0 1 1 0 1 2 0 1 1 0 0 0 0 0 1 1 1 0 0 0 0 1 1 1 0 1 0 2 0 0 1 0 2 1 0 0 1 0 0 1 1 0 1 0 0 0 2 0 2 1 0 1 1 1 1 1 1 1 0 0 2 1 1 1 1 1 0 0 0 0 0 0 0 0 0 0 0 0 2 0 1 0 1 1 1 1 0 1 0 0 1 0 1 1 0 0 0 0 0 0 0 0 0 0 0 0 0 2 0 0 2 0 0 1 0 1 1 2 1 1 0 1 0 0 2 0 1 1 1 1 1 1 1 0 1 0 0 0 0 0 0 2 2 2 0 1 0 0 0 1 1 2 0 1 1 1 1 1 0 0 0 2 0 1 2 0 1 0 2 0 0 1 2 1 1 2 2 1 1 0 0 1 1 1 1 1 1 0 1 1 1 1 0 1 0 1 0 1 1 0 0 2 0 0 1 2 0 0 0 2 0 2 0 2 0 1 0 0 0 0 2 0 0 1 1 1 1 1 0 2 0 1 1 1 0 1 0 0 1 0 1 0 0 1 0 1 0 1 0 0 0 1 1 0 1 1 0 0 0 0 1 2 0 2 2 1 0 0 0 0 2 0 1 1 1 0 1 0 0 0 1 1 1 1 1 1 0 2 2 2 1 0 0 2 1 0 0 0 1 0 0 0 0 0 1 0 0 1 0 0 2 1 0 0 1 1 0 1 1 0 1 1 2 2 1 1 0 1 1 2 2 0 2 1 0 2 0 0 2 0 2 1 1 0 0 0 1 0 0 1 0 1 1 0 0 0 1 0 0 0 1 0 1 0 1 0 1 0 0 1 1 0 0 1 1 0 0 0 2 0 2 1 1 1 0 0 0 0 1 0 1 2 2 0 0 0 0 1 0 0 0 1 0 0 0 0 0 0 2 0 1 0 0 0 2 2 0 1 0 1 2 0 0 1 0 0 0 0 0 0 0 0 0 0 0 0 2 0 1 0 0 0 1 0 0 0 2 2 0 0 2 1 0 2 0 0 2 1 1 1 2 1 1 0 2 2 1 0 2 0 1 2 1 1 1 1 1 1 1 0 0 0 0 0 1 0 1 0 2 1 1 0 0 0 1 1 0 0 0 2 0 2 0 0 0 0 1 2 0 0 0 0 2 0 1 1 0 1 0 2 0 0 1 2 0 0 0 0 1 0 0 1 0 0 0 2 1 0 1 0 0 0 0 0 0 1 0 0 0 1 1 0 2 0 0 0 0 1 2 1 0 2 2 2 2 0 1 1 0 1 0 0 0 0 0 0 1 0 2 0 2 0 0 0 1 1 0 0 2 1 0 2 1 1 1 0 1 0 1 1 0 0 1 0 0 1 0 1 1 1 0 1 0 0 2 1 1 1 1 1 1 1 0 0 0 0 1 1 1 1 0 0 1 0 1 0 1 1 0 1 2 2 1 0 0 0 0 1 0 0 0 0 0 0 0 0 0 0 0 0 0 0 2 1 1 0 0 0 0 0 0 0 0 0 0 1 0 0 0 0 0 0 0 0 0 0
65 1 0 0 0 0 1 1 0 0 0 1 0 1 0 1 0 0 0 0 0 2 0 0 0 0 0 0 1 2 2 0 0 1 0 0 2 0 1 0 0 0 0 0 0 0 1 0 2 0 0 0 0 1 1 1 0 0 0 0 0 2 0 2 0 1 0 0 1 0 0 1 2 2 1 2 2 0 2 2 0 0 0 1 2 0 0 0 1 1 0 1 1 1 1 0 0 0 0 1 0 2 1 0 1 1 2 0 1 1 0 1 1 2 2 2 2 1 0 0 2 1 1 1 1 1 1 1 0 2 1 1 0 0 0 0 0 0 0 2 1 0 1 0 0 0 0 0 0 0 0 0 0 1 0 0 0 0 1 0 1 1 2 2 1 1 0 2 0 1 0 0 1 1 1 2 1 0 2 2 0 2 0 0 0 0 0 1 0 0 1 2 0 2 2 0 1 1 0 0 0 0 0 0 0 0 1 0 1 0 0 2 0 0 0 2 1 1 1 1 1 1 2 2 0 0 2 0 0 0 1 1 1 1 1 1 0 0 2 0 0 0 1 0 2 0 0 0 0 0 0 1 0 0 0 0 1 1 0 1 0 0 0 1 0 0 0 0 2 1 0 2 0 2 0 0 0 1 1 0 0 1 0 0 0 1 0 1 1 2 0 2 1 2 2 1 1 1 1 1 1 0 0 1 0 1 1 0 2 0 0 2 0 0 1 0 1 0 0 0 1 1 1 0 2 0 0 0 0 1 2 1 2 0 0 0 0 1 1 1 0 1 2 1 1 1 0 0 2 1 0 0 1 0 1 0 1 0 0 1 1 1 2 1 2 0 0 1 1 1 1 1 0 0 0 0 2 1 0 0 1 0 2 1 0 0 0 0 0 1 1 1 1 0 2 1 2 1 0 0 0 0 0 1 1 0 1 1 0 2 0 0 0 0 2 0 1 0 0 0 1 0 1 0 1 1 1 0 0 0 0 0 0 0 1 1 0 1 0 0 0 1 2 0 1 1 1 2 2 1 0 0 0 1 1 1 0 1 2 2 1 1 0 1 1 1 1 1 0 0 1 1 1 1 2 0 2 2 1 1 1 1 0 0 0 0 0 0 1 0 1 1 1 2 2 0 1 1 1 1 1 0 1 0 1 1 2 1 0 0 1 1 0 0 0 1 0 1 0 2 2 1 2 2 2 2 0 0 0 2 1 0 0 1 2 0 1 0 1 2 2 2 2 1 1 2 1 2 0 0 0 0 0 0 1 0 0 1 1 1 0 0 0 0 0 2 2 0 0 0 0 0 0 0 0 0 1 1 0 2 1 0 0 0 1 0 0 0 0 0 0 0 0 1 0 0 0 0 0 0 0 2 1 2 1 2 1 0 0 0 1 0 0 0 1 1 1 0 1 0 0 0 0 0 0 0 2 2 0 0 1 1 0 1 1 0 1 1 1 2 0 0 0 0 2 1 1 0 1 0 0 1 0 0 0 0 2 2 1 1 1 0 1 0 0 1 1 0 1 0 1 1 0 1 1 0 0 2 1 1 0 1 2 2 1 2 0 2 0 0 2 0 1 0 1 0 2 1 1 1 0 1 0 0 0 0 2 1 1 0 0 0 0 2 1 0 0 1 1 1 0 0 0 0 1 1 1 0 0 0 0 0 1 2 0 0 1 0 1 2 0 2 0 0 0 0 0 1 0 0 0 0 1 0 0 1 0 0 1 0 0 1 2 1 0 1 2 1 0 2 0 0 2 1 0 0 1 1 1 1 1 1 0 0 0 1 1 1 0 1 1 2 2 2 2 0 1 1 0 0 1 0 0 1 0 0 1 0 0 0 0 0 1 1 1 2 2 2 1 1 1 1 0 2 0 0 0 0 1 0 1 1 1 1 0 2 1 1 0 0 1 0 1 1 0 1 1 0 0 0 0 1 2 1 0 2 1 0 0 1 1 2 0 0 0 0 1 0 1 1 0 0 0 0 2 1 0 1 2 2 1 1 0 0 0 1 1 1 0 0 0 1 1 1 1 0 1 0 0 0 0 2 0 0 2 0 2 1 0 0 0 0 1 0 1 0 0 0 2 0 0 2 1 1 0 2 1 2 0 0 2 1 0 2 0 0 0 1 0 1 0 0 2 1 1 0 0 1 1 0 2 0 1 0 0 0 2 2 2 0 0 0 0 0 1 0 0 1 1 1 1 0 0 0 0 1 2 0 1 0 0 0 1 1 1 1 2 0 0 0 0 0 1 0 0 0 0 0 1 0 2 1
66 1 0 0 1 0 0 2 0 0 0 2 0 0 0 0 0 0 2 2 1 0 0 0 0 0 1 1 1 2 2 0 2 2 0 1 1 1 0 1 1 1 0 0 1 0 1 0 2 0 0 0 2 0 0 0 1 0 0 0 0 2 0 2 0 0 0 0 2 1 0 1 2 2 1 2 2 0 1 0 1 0 0 0 1 0 0 1 2 2 1 1 0 1 0 0 1 1 0 1 0 2 0 0 0 0 2 0 1 1 0 1 1 2 2 2 1 0 2 0 0 1 0 2 0 2 0 1 1 1 1 1 1 0 0 0 1 0 0 1 0 0 0 0 0 0 0 0 0 0 0 0 1 1 0 0 1 0 1 1 2 1 1 2 0 1 0 1 0 2 0 0 1 1 0 0 0 0 1 1 0 0 1 1 1 0 1 2 0 1 1 2 0 1 1 0 0 1 0 0 0 0 1 1 1 0 1 1 1 0 0 2 1 0 0 2 0 1 1 1 0 0 2 2 0 0 2 1 0 1 0 0 0 1 0 0 1 2 0 2 0 0 2 0 1 0 0 0 0 0 0 0 0 0 1 0 1 0 0 0 0 0 0 0 1 0 0 2 0 0 0 2 1 2 0 0 1 1 1 0 0 0 0 0 0 1 1 0 1 1 0 2 0 2 2 0 0 1 0 0 0 0 1 1 1 0 0 0 1 0 0 2 0 0 2 0 1 0 0 0 1 1 1 2 2 0 0 0 1 0 1 2 0 0 0 0 0 2 0 0 0 0 2 1 0 0 1 1 2 0 1 0 0 0 2 0 0 0 0 2 2 2 1 0 1 0 0 2 2 0 2 2 1 1 1 1 2 0 1 0 0 1 2 1 0 2 0 0 0 0 0 0 0 0 2 0 0 1 0 0 0 0 0 1 1 1 1 0 1 1 0 1 1 0 1 0 1 0 0 0 0 1 0 0 2 2 0 1 1 0 0 1 0 0 0 0 0 1 0 0 1 1 1 1 1 1 1 0 2 1 0 0 0 2 1 1 0 0 0 1 1 1 0 0 0 0 1 0 0 0 2 2 2 2 1 1 0 2 2 0 0 2 0 0 1 0 0 1 2 0 0 2 1 2 0 0 0 2 1 0 0 0 1 1 1 1 2 1 0 0 0 2 0 0 0 1 0 0 0 2 2 0 0 0 0 1 0 1 0 2 0 0 0 0 0 0 2 0 0 1 0 0 1 1 1 1 2 1 1 0 0 0 0 0 0 1 0 0 2 0 0 0 0 0 0 0 0 1 1 0 1 1 0 0 0 0 1 1 0 2 2 1 0 0 0 0 0 0 1 1 1 0 1 1 1 0 0 0 0 0 0 2 1 1 0 2 0 0 0 0 2 0 1 1 1 1 1 0 0 1 0 1 0 0 0 2 0 1 0 0 0 0 0 0 0 0 2 0 0 1 0 0 0 0 1 1 1 0 1 1 1 1 2 0 0 1 2 0 0 0 0 0 0 2 0 0 1 1 1 0 0 0 1 0 0 0 0 1 1 0 0 0 2 0 2 2 0 1 0 0 2 0 1 1 1 0 2 2 0 1 1 1 0 1 2 1 1 1 2 0 0 0 0 1 0 1 0 1 0 0 0 0 0 0 1 1 1 0 1 0 0 0 0 2 0 1 0 0 1 2 0 2 1 0 0 2 0 1 0 1 1 1 2 0 0 1 1 0 0 0 0 0 2 2 0 0 2 2 0 2 0 0 2 0 0 0 1 2 2 2 1 1 1 0 0 1 1 1 0 1 1 2 2 2 0 0 0 1 0 1 0 0 0 0 0 1 1 0 0 1 0 0 1 1 1 2 2 2 2 2 1 2 1 2 0 0 1 0 1 1 0 1 1 1 1 1 0 1 0 0 0 0 0 0 0 0 0 0 0 0 0 2 1 0 1 1 0 0 0 0 0 1 0 0 0 0 1 1 2 1 1 0 0 1 2 2 0 1 1 2 2 0 0 0 0 0 0 0 0 1 0 0 0 1 2 0 2 1 0 0 0 1 0 0 2 2 0 2 1 1 1 0 1 0 1 0 0 1 2 0 0 2 0 1 0 1 1 1 0 0 2 2 0 2 0 0 0 2 0 0 0 0 1 0 1 0 0 1 1 0 2 0 1 0 1 0 1 2 0 0 0 1 0 1 0 0 0 0 0 0 0 0 0 0 1 2 2 0 2 0 0 0 0 0 2 2 2 0 1 0 0 1 0 0 0 0 0 0 1 0 1 1
67 1 0 0 1 0 0 2 0 1 1 0 0 0 0 0 0 1 1 0 0 1 1 0 0 0 0 0 1 2 2 1 0 1 0 0 2 2 0 2 0 0 0 0 2 0 1 0 1 1 0 0 0 0 1 1 2 0 0 1 0 0 0 2 0 0 1 0 2 0 0 1 2 2 1 2 1 0 1 0 1 0 0 0 2 0 0 2 2 2 0 1 0 0 0 0 0 1 0 2 1 2 1 0 1 1 2 0 1 1 0 0 0 1 1 1 0 0 0 0 2 0 2 0 2 0 2 1 0 2 1 1 0 0 0 0 0 0 0 2 0 0 1 0 0 0 1 0 0 0 0 0 0 1 1 0 1 1 0 0 1 1 2 2 2 2 2 1 1 2 0 1 0 2 0 0 0 1 0 0 0 1 0 0 0 0 1 2 0 1 1 2 1 0 2 1 0 2 0 0 0 1 0 1 1 0 2 0 1 0 0 0 1 0 0 2 0 0 2 1 0 0 2 2 0 0 1 0 0 0 0 0 0 0 1 0 1 1 0 1 0 0 2 2 2 0 0 0 0 0 0 0 0 1 1 0 0 0 0 0 0 0 1 2 2 0 0 0 1 0 1 0 0 1 0 0 0 2 2 0 0 0 2 1 1 0 2 2 0 2 0 0 2 2 2 0 1 0 0 0 0 0 1 0 1 0 0 1 0 0 0 1 0 1 2 0 0 0 1 0 2 1 1 1 2 0 0 0 0 0 1 2 1 1 0 0 0 2 0 0 0 1 2 1 0 0 1 0 2 2 0 0 0 0 1 1 0 0 0 1 1 1 2 1 2 0 0 2 2 2 0 0 2 2 0 0 2 0 1 0 0 0 0 0 0 0 0 0 0 2 0 1 0 0 1 0 0 1 1 0 0 0 0 0 0 0 2 1 0 1 0 0 0 0 1 0 1 0 0 0 0 2 0 0 1 1 1 0 2 0 0 1 1 1 0 0 0 2 1 1 2 2 1 1 0 2 1 0 0 0 0 1 0 1 2 1 1 2 1 2 2 2 1 0 0 1 0 2 0 0 0 0 2 2 0 0 0 2 0 0 2 1 0 0 1 0 0 0 0 0 2 0 0 1 1 0 1 1 1 1 1 1 2 1 2 1 2 1 0 0 1 1 0 0 1 0 0 2 0 2 2 2 0 0 0 2 2 1 1 2 0 1 0 0 1 0 2 0 1 2 0 0 1 0 0 1 1 1 1 0 0 0 0 0 0 1 0 0 2 0 0 0 1 0 1 1 1 2 2 0 0 0 0 0 0 0 1 0 0 1 2 1 1 0 0 1 1 0 1 1 0 0 0 0 0 0 0 0 0 0 0 1 1 1 1 1 1 0 0 1 0 0 1 2 0 1 2 0 1 0 1 0 0 0 0 1 1 1 0 0 0 0 0 0 0 0 1 0 0 0 0 0 0 0 2 0 0 0 1 1 0 2 0 1 1 0 1 1 1 0 0 0 0 1 0 1 0 0 0 0 0 0 0 1 1 0 0 0 0 0 1 0 1 0 1 1 0 0 0 1 1 0 0 0 1 0 1 1 1 2 1 0 0 1 0 0 1 2 2 0 0 0 0 2 0 0 0 0 0 1 0 0 0 0 2 1 1 0 1 0 0 0 0 2 0 1 1 0 0 0 0 0 0 1 0 0 0 0 0 0 0 0 0 0 0 0 1 0 0 0 0 0 2 1 0 0 2 0 0 2 2 0 2 0 0 0 1 1 1 1 2 2 0 0 1 0 2 2 0 2 0 2 0 0 0 0 0 0 0 1 0 0 1 0 1 0 0 0 0 1 1 1 2 0 0 2 2 2 2 2 2 2 1 2 0 0 0 0 0 1 0 1 0 0 0 2 0 0 0 0 0 0 0 0 0 0 0 0 0 0 0 2 1 0 1 0 1 0 0 0 2 2 0 0 1 0 2 1 2 1 1 0 0 1 2 1 0 1 2 2 2 0 0 0 0 1 1 0 0 1 0 0 0 2 2 0 2 1 0 1 0 1 0 0 1 1 1 1 0 2 0 0 0 0 0 2 0 2 2 1 1 1 2 1 0 2 1 0 0 0 2 2 0 0 0 0 0 0 0 2 0 0 1 1 1 1 1 0 2 0 1 0 1 0 1 0 1 1 1 1 1 1 0 1 0 0 0 2 1 2 1 0 1 0 0 0 0 0 2 0 0 0 0 0 0 0 0 0 0 0 0 1 0 0 0 1 0 0 1 0 1 1
68 1 0 0 0 0 0 2 0 0 0 1 0 0 0 0 0 0 1 2 1 2 0 0 0 0 1 1 2 2 2 0 0 0 2 1 1 2 0 0 1 1 0 0 2 0 0 0 1 1 1 0 0 0 0 1 0 1 0 0 1 1 1 2 1 1 1 0 2 0 0 0 1 1 1 1 1 0 1 0 1 0 0 2 2 0 0 1 1 2 0 0 0 0 0 0 1 2 1 2 0 0 1 0 0 0 2 0 1 2 1 1 2 1 2 2 1 0 0 0 2 0 1 1 1 0 1 0 0 1 1 1 0 0 0 0 0 0 0 2 2 0 0 0 0 0 0 0 0 1 0 1 0 1 1 0 1 1 0 0 1 1 2 2 0 2 1 1 0 2 1 1 1 1 1 1 1 0 0 0 0 1 2 2 2 0 2 1 0 0 0 2 0 1 1 0 1 2 0 0 0 0 0 2 2 0 2 0 2 0 0 0 1 0 1 1 1 0 1 1 0 0 2 2 0 0 1 1 0 1 1 0 0 0 1 0 0 1 0 1 0 0 2 0 1 0 0 0 0 0 0 0 0 0 0 0 0 0 0 0 0 0 0 0 0 0 0 0 2 1 0 0 0 1 0 0 1 2 1 0 1 1 0 0 0 1 0 2 0 2 0 0 1 2 2 0 0 1 0 2 0 0 0 0 0 1 1 0 1 0 0 1 0 1 0 0 0 1 0 0 0 2 1 1 1 0 0 0 0 1 2 2 0 0 0 0 0 2 1 1 1 1 1 2 0 0 0 0 2 1 1 0 0 1 0 1 2 0 0 1 2 2 0 0 0 0 0 1 1 1 1 1 0 0 0 0 1 0 0 0 0 1 0 0 0 0 0 0 0 0 1 1 1 0 2 0 0 0 0 0 0 0 0 2 2 1 0 1 0 2 0 0 0 0 2 0 1 1 0 1 0 2 0 1 0 0 0 1 1 0 1 2 0 0 1 1 0 0 1 1 1 0 1 1 1 1 1 1 1 2 0 1 0 2 2 2 0 1 1 0 0 0 0 1 1 1 0 1 0 0 1 1 1 1 1 0 1 2 0 1 1 0 0 0 1 0 0 1 2 1 1 1 1 1 1 0 0 1 1 0 1 0 2 2 2 0 2 1 0 0 0 2 0 1 1 0 0 2 0 1 1 2 1 1 1 2 0 1 1 1 1 2 0 1 1 0 1 0 0 1 1 1 0 1 1 0 2 0 2 0 1 0 0 0 0 1 0 0 2 0 0 0 0 0 0 2 1 0 0 1 2 2 2 0 1 0 2 1 0 1 2 0 0 0 0 0 1 0 1 1 0 1 0 1 0 0 0 0 0 1 0 1 1 2 1 2 1 0 1 1 0 0 0 0 2 0 0 0 0 0 0 0 0 1 1 0 2 1 0 0 0 0 0 1 0 0 1 2 1 2 0 0 1 1 0 1 1 0 1 0 0 1 1 1 1 1 1 0 0 0 0 0 2 0 1 2 0 2 0 0 0 0 0 0 0 0 0 1 0 0 1 0 1 0 1 1 0 0 0 1 1 0 0 0 0 0 0 2 2 2 0 2 0 0 1 0 1 2 1 0 0 0 0 1 0 1 0 0 0 0 0 1 0 0 2 0 0 0 1 0 1 0 0 2 0 1 1 0 0 2 0 0 1 0 0 0 0 0 0 0 0 0 0 0 0 0 0 1 1 1 1 0 2 0 0 1 1 2 0 2 0 0 2 0 0 1 0 1 1 2 0 0 0 0 0 2 0 2 1 1 1 1 0 1 1 1 0 1 0 2 0 0 1 0 1 0 1 0 1 0 0 0 2 0 0 2 2 2 1 1 1 1 1 2 0 0 0 0 2 0 2 0 1 1 0 1 1 0 0 0 0 0 0 0 0 0 0 0 0 0 0 2 0 0 2 0 0 0 0 0 0 1 1 0 0 0 1 0 2 0 0 0 0 0 2 1 0 1 2 2 2 0 0 0 0 0 0 0 0 0 0 0 0 2 1 0 1 0 0 2 0 0 1 0 1 1 1 1 0 0 0 0 0 0 0 2 0 1 1 1 0 1 0 2 0 0 2 2 1 1 1 1 0 1 0 0 0 1 0 1 0 0 2 2 1 0 0 1 0 1 2 0 1 1 0 0 1 1 1 1 1 1 0 1 0 0 2 1 1 1 0 1 0 0 0 0 1 0 2 0 0 0 0 0 0 0 0 0 1 0 0 0 0 0 0 0 0 1 2 0 2 2
69 0 0 0 1 0 0 1 0 0 0 1 1 0 0 0 0 0 0 0 0 2 0 1 0 0 0 0 2 2 2 0 2 1 0 0 2 1 0 1 1 1 0 1 2 0 1 0 2 1 0 0 0 0 0 1 1 0 0 2 0 0 1 2 0 0 0 0 2 1 1 0 2 2 2 2 2 0 0 0 0 0 0 0 1 0 0 0 2 2 0 0 1 0 0 0 0 0 0 2 0 2 1 0 1 1 1 0 1 1 0 1 0 1 1 1 0 0 0 0 2 0 1 1 1 1 1 0 0 0 0 0 0 0 1 0 1 0 1 0 0 0 1 0 0 0 0 0 0 0 0 0 0 0 0 0 0 2 1 0 0 0 1 2 0 1 1 1 1 2 0 0 1 1 1 1 1 0 0 0 0 1 1 1 1 0 1 2 1 0 0 2 1 0 2 0 0 1 0 0 0 0 1 1 1 1 2 0 1 0 0 0 2 0 0 2 0 0 1 0 1 1 2 2 0 0 2 0 0 0 1 1 0 0 2 0 0 2 0 1 0 1 1 0 2 1 1 0 0 0 0 1 0 0 0 0 0 0 0 2 0 0 0 0 0 0 0 0 1 0 0 0 1 1 0 0 1 2 2 0 2 0 1 2 0 0 2 2 0 2 0 0 2 2 2 0 2 1 1 1 1 0 2 0 2 0 1 1 0 0 1 1 0 1 1 0 0 0 0 0 1 0 1 1 1 0 0 0 1 1 2 2 1 0 0 0 0 2 0 2 0 1 1 2 0 0 1 0 2 1 0 0 0 1 0 1 1 0 0 2 2 2 2 1 2 0 0 2 2 0 2 2 1 1 0 0 2 0 0 0 1 0 1 1 0 1 0 0 0 0 0 0 1 0 2 1 1 0 0 1 0 1 0 1 1 1 1 0 0 1 1 0 0 0 1 0 1 0 0 0 0 0 1 1 2 1 1 0 0 0 0 0 1 1 0 0 0 1 1 0 1 0 1 1 2 1 1 1 1 2 0 0 0 0 0 0 0 0 1 1 0 1 1 1 1 2 0 2 0 1 1 0 1 1 0 1 0 2 0 1 0 1 0 0 2 1 0 0 1 0 1 0 0 2 1 0 1 1 1 0 1 0 1 0 1 1 1 0 0 1 0 2 0 0 0 1 0 0 0 2 2 0 1 1 1 2 1 1 1 2 1 1 0 1 1 0 1 1 1 2 0 1 1 1 0 1 1 0 2 0 1 0 0 0 0 0 1 0 0 1 1 0 0 0 1 1 1 2 2 0 0 2 1 0 0 0 1 1 0 1 2 0 1 0 0 1 0 0 0 0 1 0 0 0 0 1 0 1 1 1 1 2 1 1 0 2 0 0 1 0 0 0 0 0 2 0 0 0 0 0 0 0 0 0 0 0 2 0 0 0 1 1 0 0 0 0 1 1 1 1 1 1 0 0 1 1 1 0 1 0 0 1 0 1 1 0 1 1 1 0 0 0 2 1 0 0 0 0 1 1 1 1 0 0 0 0 0 1 1 0 0 0 2 2 2 2 1 0 1 0 2 0 2 0 1 0 2 2 1 2 1 0 0 0 1 0 2 1 1 0 1 0 0 0 1 1 0 1 1 1 0 0 1 0 1 0 0 0 0 0 0 0 1 2 0 1 0 0 0 2 1 2 0 1 0 0 0 1 0 0 0 0 0 0 0 0 0 0 1 0 0 0 2 0 0 0 2 0 1 1 0 0 1 1 1 1 2 0 0 0 1 2 0 0 0 0 1 2 0 0 2 2 1 2 2 1 1 0 0 1 1 0 1 0 1 0 1 0 0 0 0 0 0 1 1 2 1 2 2 2 1 2 0 1 0 0 0 0 1 0 1 1 1 1 0 1 0 0 0 0 0 0 0 0 0 0 0 2 0 1 1 0 1 0 1 0 1 0 0 0 0 1 0 0 0 1 1 0 0 1 0 0 0 0 2 0 0 0 0 2 1 0 0 0 0 2 2 0 1 0 1 0 0 1 1 0 1 0 0 1 0 0 0 0 1 0 0 1 0 0 0 0 2 0 2 1 0 1 1 1 0 1 0 2 1 1 2 2 1 1 2 1 0 1 1 1 0 1 0 0 0 0 1 0 0 0 0 1 1 0 1 0 0 0 2 0 2 2 1 0 0 0 2 0 2 2 2 0 0 2 0 1 0 0 0 0 1 0 0 0 0 0 0 1 0 0 1 0 1 0 0 0 0 0 0 0 1 0 2 0 1 0
70 1 0 0 0 0 1 2 0 1 1 1 2 2 1 1 1 0 2 2 1 1 0 0 0 1 1 0 1 2 2 0 1 2 1 2 1 2 0 1 1 1 0 1 2 0 1 0 1 1 1 0 0 0 0 0 0 1 0 0 2 0 0 1 0 0 0 0 0 0 0 0 2 2 1 2 2 0 1 0 1 0 0 1 2 0 1 0 1 2 0 0 1 1 1 1 0 0 0 1 0 2 1 0 1 1 2 1 2 0 0 1 0 1 1 1 0 0 0 0 0 1 0 2 0 1 0 0 0 0 0 0 0 0 0 0 0 0 0 0 0 0 0 0 0 0 0 0 0 0 0 0 1 0 0 1 1 0 0 0 1 1 1 2 1 1 1 0 1 2 0 0 1 1 0 2 1 1 0 0 0 0 1 1 1 0 2 2 0 1 1 2 1 0 1 0 1 1 0 1 0 0 0 1 1 0 2 0 2 0 1 1 2 0 0 2 1 0 1 1 1 1 2 1 0 0 1 1 1 1 1 0 1 0 2 1 0 2 0 2 0 0 2 0 2 0 0 0 2 2 2 0 0 0 0 1 1 0 0 1 0 0 0 1 2 0 0 0 1 1 0 1 1 2 0 0 1 2 2 0 1 0 1 1 0 0 1 1 0 2 1 0 1 2 2 1 0 1 0 0 1 0 0 1 0 0 0 0 1 0 0 2 0 0 0 0 0 0 0 0 0 2 2 1 0 0 0 0 0 1 2 1 1 1 0 1 1 2 0 1 1 1 1 0 0 0 0 0 1 1 0 1 0 0 0 2 1 0 0 2 2 2 1 0 1 1 0 1 1 0 2 2 0 0 0 0 1 0 0 0 0 0 2 2 1 1 0 0 0 1 1 1 0 1 2 1 1 1 0 0 0 0 0 1 1 1 1 1 0 2 0 0 0 0 2 0 1 1 0 0 0 0 0 2 0 1 0 0 1 0 1 0 1 1 0 0 1 0 0 0 1 1 1 1 0 2 1 0 1 0 0 0 0 2 1 0 1 0 0 0 0 0 0 1 1 1 0 2 0 0 1 1 1 1 1 0 0 2 0 1 2 0 0 0 1 1 0 0 2 0 0 2 0 0 1 0 1 0 0 1 2 2 1 0 1 2 2 2 1 1 0 2 0 1 0 0 1 2 0 0 0 2 0 0 0 2 1 1 0 2 1 1 0 2 2 0 1 0 1 2 1 1 0 0 0 1 1 1 1 0 0 0 0 0 0 1 0 0 0 1 0 0 0 1 0 1 1 1 1 0 0 1 0 0 0 0 1 1 0 1 2 1 1 0 0 1 0 0 1 1 1 0 0 1 1 1 1 0 0 1 0 1 0 1 1 2 0 0 0 2 0 0 1 2 0 2 2 0 0 0 2 0 0 0 0 1 1 1 0 0 2 2 0 1 1 0 1 1 1 1 0 0 0 1 0 2 2 0 1 0 0 2 0 2 2 0 0 1 1 0 0 0 1 0 2 0 0 0 1 0 1 2 0 1 1 1 1 2 0 0 0 0 2 1 2 2 0 1 1 0 2 0 0 0 0 0 0 2 0 1 1 0 0 0 2 0 2 2 2 0 0 0 0 0 0 1 0 1 1 1 1 0 1 0 1 1 1 0 1 0 0 0 0 2 0 1 1 0 0 2 0 1 0 0 0 1 0 0 0 0 0 0 1 0 0 2 0 0 0 0 0 0 2 1 0 0 2 0 0 2 1 0 1 0 0 0 0 1 1 1 1 1 0 0 0 1 1 2 1 1 1 1 2 2 1 0 0 1 0 2 0 0 1 1 1 1 0 0 0 1 0 0 0 1 2 1 1 2 0 1 1 1 1 2 0 0 0 0 1 0 1 2 0 0 0 2 0 1 0 0 1 0 0 0 1 0 0 0 0 0 0 2 0 0 2 0 0 1 0 0 0 1 0 0 0 1 1 0 2 0 0 0 0 0 0 0 0 1 1 2 2 0 0 0 1 1 0 0 0 1 1 1 0 2 2 0 2 0 0 0 1 0 0 0 2 2 0 1 0 1 0 0 0 0 0 2 0 0 1 1 0 1 0 1 0 0 0 2 1 1 2 2 0 2 0 0 0 1 1 0 0 0 2 2 2 0 0 1 1 1 2 1 2 0 0 0 1 2 1 0 0 0 0 1 1 1 0 0 0 0 0 0 0 0 0 2 2 0 0 0 0 0 0 0 0 0 0 1 1 1 0 0 0 0 0 1 0 1 1 0 2 2
71 0 0 0 1 0 0 2 1 0 1 1 0 0 0 0 0 0 1 0 0 1 0 1 0 0 1 0 2 2 1 1 0 0 1 0 2 0 0 1 0 0 0 1 1 1 1 0 2 0 0 0 2 0 0 0 1 0 1 0 1 1 0 1 0 0 0 0 2 0 0 0 2 2 1 2 2 0 0 0 0 0 0 1 2 0 1 1 2 2 0 1 0 0 0 0 1 0 0 1 1 2 1 0 1 1 1 1 1 1 0 1 1 2 2 2 0 1 0 0 1 1 0 2 0 2 0 2 1 2 0 0 0 0 0 0 0 0 0 1 0 0 0 0 0 0 1 0 0 1 0 1 1 1 0 1 1 0 0 1 1 0 1 2 1 2 2 1 0 1 1 1 1 1 0 2 2 2 0 0 0 0 0 0 0 0 0 0 0 0 0 2 0 1 1 0 0 2 0 0 0 2 0 1 1 0 2 1 0 0 1 0 1 0 0 2 1 0 2 1 1 1 2 2 0 0 1 1 0 1 0 0 1 0 1 0 0 2 0 2 0 0 2 0 2 0 0 0 0 0 0 1 0 0 0 0 0 0 0 1 0 0 0 1 2 0 0 1 1 1 0 2 1 2 0 0 1 2 2 0 2 0 0 0 0 0 0 1 0 2 0 1 1 2 2 0 1 0 0 1 0 0 0 2 0 0 0 2 2 0 0 2 0 0 1 0 1 0 1 0 1 2 1 1 1 0 0 0 1 1 1 1 1 0 0 0 0 2 0 0 0 0 1 0 1 0 1 0 2 1 0 0 1 0 1 0 0 0 0 2 2 2 1 1 0 1 0 1 1 0 2 2 0 0 0 0 1 1 1 1 1 0 1 1 0 1 0 0 0 0 0 0 1 2 2 2 2 0 1 1 0 1 0 2 2 0 0 0 0 2 0 1 1 1 1 0 0 0 0 0 0 1 0 0 0 2 1 0 2 0 0 1 0 0 0 0 0 2 1 0 1 1 0 2 1 1 1 2 2 2 0 1 0 2 2 2 0 0 0 1 1 0 0 1 1 1 0 2 0 0 0 0 2 2 0 0 0 1 0 0 2 1 0 0 1 0 0 0 2 1 0 2 0 0 0 0 0 2 2 0 0 0 1 0 1 2 1 1 0 1 0 1 0 0 1 0 0 1 0 1 1 1 0 0 0 1 1 0 0 2 1 1 0 1 1 0 0 0 0 1 0 1 2 2 2 1 2 0 2 0 2 0 0 0 1 1 0 0 2 0 0 0 2 0 2 0 0 0 0 0 1 2 1 0 1 0 2 1 0 2 1 1 0 0 0 0 0 0 1 1 1 0 1 0 0 0 0 0 0 0 0 2 1 2 2 2 2 0 0 1 1 0 1 2 0 1 2 0 0 0 1 0 1 1 0 1 1 0 0 0 1 1 1 0 0 0 1 0 1 1 1 2 0 0 2 2 1 0 1 1 0 1 0 1 2 0 1 2 1 0 0 0 0 1 1 0 2 1 0 0 0 0 1 0 0 0 0 0 0 0 1 0 1 1 0 1 1 1 0 0 2 0 1 0 0 0 1 2 2 2 0 1 0 0 0 0 2 2 2 0 0 0 0 2 0 0 1 1 1 1 0 0 0 1 0 0 1 0 1 1 0 0 0 0 0 1 1 0 0 2 1 2 0 0 0 1 0 1 0 0 0 0 1 0 0 0 0 0 0 0 0 1 2 2 0 1 2 0 0 2 2 1 0 1 1 0 1 2 1 2 1 0 0 0 0 1 1 1 1 2 0 1 2 2 0 0 0 1 0 1 0 0 1 0 1 0 2 1 1 0 1 1 1 0 0 1 1 1 2 2 2 2 2 2 0 0 0 0 0 1 0 1 0 0 1 0 1 0 0 0 0 0 0 0 1 0 0 1 0 1 0 1 0 0 2 0 0 0 0 0 0 1 0 0 0 1 1 0 1 1 1 1 0 2 2 2 0 1 2 2 1 1 0 0 0 0 0 0 0 0 1 0 0 2 2 1 2 0 0 2 0 0 1 0 1 0 1 2 1 0 0 0 0 1 2 0 1 1 2 0 0 2 0 1 1 1 0 1 1 1 2 2 0 2 0 0 0 1 0 0 0 0 1 1 1 0 1 0 2 0 2 0 1 1 0 0 1 2 2 1 0 1 0 1 0 0 0 0 0 0 0 0 0 0 0 0 0 0 1 0 0 0 1 1 0 0 0 0 0 0 0 0 0 0 0 0 0 0 2 0 2 2
72 0 0 1 1 0 0 0 0 2 2 0 0 1 0 0 0 0 1 0 0 1 0 0 0 0 1 0 1 2 2 1 0 1 0 1 1 1 0 1 1 1 0 1 1 1 2 0 2 0 0 0 1 0 0 1 0 0 0 0 0 2 0 1 0 0 0 0 2 2 2 0 1 1 1 1 1 0 0 0 0 0 0 1 2 0 0 2 2 2 2 1 0 0 0 0 0 0 0 1 0 2 2 0 0 0 2 1 1 0 0 2 1 2 2 2 1 0 0 0 1 0 2 0 1 0 1 1 1 2 1 1 0 0 0 0 0 0 0 0 0 0 2 0 0 0 0 0 0 2 0 2 0 0 0 0 0 1 0 1 2 1 1 2 1 1 1 0 1 2 0 0 0 2 0 1 1 1 1 1 0 0 1 1 1 0 1 0 0 0 0 1 0 2 2 0 1 2 0 2 0 0 0 2 0 2 2 0 0 0 1 1 0 0 0 2 0 0 1 2 0 0 2 2 0 0 2 1 0 0 0 1 0 0 1 0 0 2 0 1 0 1 2 0 1 0 0 0 0 0 0 1 0 0 0 0 1 0 0 0 0 0 0 1 1 0 0 0 2 1 0 2 0 0 0 0 0 2 2 0 0 0 2 2 0 0 2 0 2 2 0 2 0 2 2 0 0 1 1 2 0 0 1 0 1 0 0 0 1 0 0 1 0 0 1 0 2 0 1 0 1 2 1 0 1 0 1 0 1 0 2 2 1 0 0 0 0 0 2 0 0 0 1 2 0 0 1 0 1 0 0 1 0 0 0 2 0 0 0 1 1 1 1 0 1 1 0 2 2 2 0 0 0 0 0 1 1 1 0 0 1 1 1 1 0 0 0 0 0 0 0 0 1 0 2 0 0 1 1 1 1 1 0 1 1 1 1 1 0 2 0 0 1 0 0 0 0 1 0 1 0 1 1 1 0 0 1 0 0 0 0 0 0 1 1 0 0 0 0 0 2 0 1 1 2 1 0 2 2 1 0 0 0 0 0 0 0 2 2 2 1 1 0 1 1 2 0 1 0 1 2 2 1 1 1 0 0 1 1 0 1 1 0 0 1 0 0 0 1 1 0 1 0 0 1 0 0 0 0 1 2 1 1 1 1 0 2 2 0 1 0 1 0 0 0 0 0 2 0 2 2 2 0 0 0 2 1 0 0 2 0 0 0 0 0 0 1 0 0 2 1 0 2 2 0 1 0 2 1 0 0 1 0 0 0 0 1 1 1 1 1 0 0 0 0 0 0 0 0 0 0 0 0 0 0 0 2 0 0 0 2 0 1 0 0 1 1 0 1 1 1 0 0 0 1 0 1 0 1 0 0 1 1 2 2 2 2 0 0 0 0 0 1 2 0 2 2 0 0 1 0 1 0 1 0 0 2 1 0 0 0 0 0 0 0 0 1 0 0 1 1 1 0 1 0 2 2 0 1 0 0 1 0 1 2 0 1 2 0 2 2 1 2 0 1 1 0 1 0 0 0 1 1 0 0 1 1 2 2 2 0 1 2 2 2 2 2 1 0 0 0 2 0 1 1 0 2 1 0 0 0 0 0 0 1 0 1 2 2 0 0 0 0 1 0 0 0 0 1 1 0 0 0 0 1 2 2 1 0 0 1 1 0 2 0 1 0 0 0 2 0 2 0 0 0 0 0 0 0 1 1 1 1 2 0 0 0 0 1 1 0 0 2 1 0 0 2 0 0 2 1 1 1 0 0 0 2 0 0 1 1 1 0 0 0 1 1 2 0 1 1 2 1 2 2 1 1 1 0 1 1 0 1 0 1 0 1 0 0 0 0 0 0 1 2 0 1 2 1 1 1 1 0 2 0 0 0 0 0 1 1 2 0 0 0 2 0 0 0 0 0 0 0 0 0 0 0 0 0 0 0 2 1 0 1 0 1 0 0 0 0 2 0 0 1 1 0 0 1 1 0 0 0 0 2 0 0 1 2 2 1 0 1 1 0 2 1 0 1 1 2 0 0 2 2 0 2 0 0 0 0 2 0 1 1 0 0 2 1 1 0 0 0 0 1 1 0 0 1 0 0 1 1 1 0 0 1 2 1 1 2 2 0 2 0 0 0 0 0 0 0 0 2 0 0 0 0 0 0 0 2 0 1 0 1 1 1 1 1 1 0 1 0 0 1 0 0 0 0 1 0 1 1 0 0 2 2 0 2 0 0 0 0 0 0 1 1 0 0 0 0 0 0 0 0 0 0 0 0 0 0 0
73 1 0 0 0 0 0 1 1 0 1 0 1 2 0 2 0 0 0 1 1 1 1 1 1 1 1 0 1 2 2 0 1 1 1 0 2 1 1 0 1 1 0 0 1 0 1 0 2 0 0 0 0 1 0 1 0 0 0 1 1 0 1 2 0 1 0 0 0 0 0 1 2 2 1 2 2 0 2 1 1 0 0 1 2 0 0 1 2 2 1 2 0 0 2 1 0 2 0 2 1 2 0 0 0 0 2 0 1 2 1 1 0 2 2 2 0 0 1 0 1 0 1 1 1 0 1 1 0 1 0 0 0 0 0 0 0 0 0 1 0 0 0 0 0 0 0 0 0 1 0 1 0 0 0 0 0 1 1 0 1 0 1 2 1 1 0 0 1 2 0 0 0 2 0 1 0 1 0 0 0 0 0 0 1 0 2 2 0 1 1 2 0 2 2 0 0 2 1 0 0 1 0 1 1 0 2 0 0 0 1 1 1 0 0 2 0 1 0 1 0 0 2 2 0 0 0 0 0 0 0 1 0 0 0 0 0 2 0 1 0 1 2 0 1 0 0 0 0 0 0 1 0 0 0 0 1 1 1 2 1 1 0 1 1 0 0 0 2 0 1 2 0 1 0 0 0 1 0 0 0 1 2 2 0 0 2 1 0 1 0 0 2 2 2 0 0 0 1 2 0 0 1 0 1 0 0 0 0 0 1 1 0 0 2 1 0 0 1 0 1 2 1 1 1 0 0 0 0 1 1 2 1 0 0 0 0 1 1 0 0 1 1 2 0 0 0 0 2 2 0 0 0 1 1 0 1 0 0 2 2 2 1 0 1 0 0 1 1 0 2 2 1 1 0 0 2 0 1 0 1 1 1 1 1 1 0 0 0 0 0 0 1 0 2 1 1 0 2 1 1 1 0 2 2 0 0 1 0 2 0 0 0 1 1 0 0 0 0 0 0 0 0 0 1 1 1 1 0 0 1 1 0 0 0 0 0 0 1 1 1 0 2 0 1 2 2 0 1 1 0 1 0 2 2 1 1 2 2 2 2 2 0 1 1 1 0 2 0 1 1 1 2 2 0 1 0 2 0 0 2 2 0 0 1 1 0 0 2 1 0 2 0 0 1 0 0 1 1 1 1 1 1 0 2 2 2 0 0 1 0 2 0 0 1 0 0 2 0 0 0 2 1 1 1 2 1 0 1 1 1 0 0 1 1 0 0 0 2 2 1 2 1 1 1 2 2 1 1 0 1 0 0 0 0 0 0 0 0 0 0 0 0 1 0 0 0 2 2 0 1 1 0 0 0 0 0 1 0 2 2 0 0 0 1 0 1 0 0 1 0 0 1 0 0 0 1 0 0 1 0 2 0 2 2 2 2 0 0 2 1 0 0 0 1 1 0 0 0 0 0 0 0 0 0 1 1 2 0 0 1 1 0 0 0 0 1 0 0 1 1 1 0 1 1 1 1 0 1 0 0 1 0 0 1 0 2 2 2 0 0 0 0 1 0 0 1 2 0 0 0 0 0 0 1 0 1 0 2 0 0 1 1 1 0 1 1 0 1 0 2 0 0 0 0 0 0 1 0 0 0 0 0 0 1 0 1 2 2 0 0 0 0 1 1 0 1 1 0 0 0 0 0 0 1 1 1 0 1 0 0 0 0 2 0 1 1 0 0 2 0 1 1 0 0 0 0 0 0 0 0 0 0 0 0 0 0 0 0 0 0 1 2 2 0 0 2 0 0 2 1 1 1 0 0 1 1 1 1 1 2 2 0 0 0 2 0 2 1 2 0 1 1 2 1 1 0 1 1 0 0 0 0 0 0 0 2 0 0 2 0 2 2 0 0 2 2 2 1 2 2 1 1 2 0 0 0 0 0 0 0 2 1 1 0 2 1 1 0 0 1 0 0 0 0 0 0 2 0 1 1 0 0 0 2 0 0 0 0 0 0 1 0 0 1 0 1 0 2 0 0 0 0 0 1 0 0 1 1 2 1 0 0 0 0 0 0 0 0 0 0 0 1 1 1 0 1 0 1 1 0 0 1 0 2 2 0 2 0 1 0 0 2 0 2 0 0 0 2 0 0 2 0 0 0 2 0 1 0 0 2 1 0 1 1 1 1 0 1 0 0 0 2 2 2 0 0 0 0 0 2 0 2 0 0 0 0 1 0 1 1 1 0 0 0 0 1 0 0 1 0 0 0 1 0 1 1 1 2 0 0 0 0 0 0 0 0 0 0 1 0 1 0 1 1 0 0 0 0 0 2 2
74 1 0 0 0 0 0 1 0 0 0 1 0 1 0 0 0 0 0 0 1 2 0 0 0 0 1 0 2 2 1 0 0 0 0 0 2 1 1 0 2 2 0 0 0 0 1 0 0 2 0 0 0 0 0 2 0 0 1 2 0 0 0 1 1 1 1 1 1 0 0 0 1 1 1 1 1 0 1 0 1 0 1 0 0 0 1 1 2 2 1 1 0 0 0 0 0 1 1 1 1 1 1 0 1 0 2 1 2 0 0 1 0 1 1 1 0 0 1 0 1 0 0 2 1 1 1 0 0 0 0 0 0 0 1 0 0 0 0 1 0 0 2 0 0 0 1 0 0 0 0 0 0 0 0 1 1 1 0 0 2 2 1 1 0 1 0 0 1 1 0 0 0 2 1 1 0 1 0 1 0 2 1 1 1 0 1 1 0 0 0 1 0 2 2 0 2 2 0 0 0 0 0 1 1 0 2 1 1 0 1 1 2 0 0 2 1 1 2 1 0 0 2 2 0 0 0 1 1 1 2 1 0 0 0 0 0 2 0 1 0 1 1 0 2 0 0 0 1 1 1 0 0 1 1 0 1 0 0 0 0 0 0 0 0 0 0 0 2 0 1 1 1 1 0 0 1 2 1 0 1 0 2 0 1 0 2 0 1 2 0 1 0 2 2 0 0 1 0 1 0 1 1 1 1 0 0 1 1 0 0 1 0 0 1 0 0 1 1 0 1 2 1 1 1 0 0 0 1 2 2 1 1 0 0 0 0 0 1 0 0 0 1 2 1 0 1 1 2 1 0 0 1 0 0 1 1 0 0 2 2 2 2 1 2 0 0 2 2 0 2 2 0 0 0 0 1 0 1 0 0 0 1 1 0 0 0 0 0 1 0 0 0 0 1 0 0 1 0 0 0 0 0 2 2 1 0 2 0 2 0 0 0 0 1 0 1 1 0 1 0 1 0 1 1 1 1 0 0 0 0 0 0 0 0 0 0 0 0 0 2 1 1 1 1 1 1 2 2 0 0 1 0 2 1 0 1 1 2 1 0 0 0 0 0 1 1 2 0 0 0 0 2 2 1 1 0 2 0 2 0 1 0 0 1 1 0 0 2 1 0 1 0 2 2 0 0 1 0 0 1 1 2 2 0 2 0 1 0 0 0 2 0 0 0 0 0 2 0 0 0 2 0 0 0 1 1 1 1 1 1 1 0 1 1 0 2 0 0 1 0 0 1 0 0 2 0 2 1 0 0 0 0 1 1 0 0 1 0 2 1 0 0 1 0 0 0 2 2 0 0 2 1 0 1 0 2 1 0 1 2 0 0 0 1 0 1 0 0 0 0 0 2 0 2 1 0 2 2 2 2 0 0 2 2 2 2 0 0 1 1 0 0 0 2 0 0 0 0 0 0 0 0 0 0 2 0 1 0 0 0 1 1 0 0 0 2 2 1 1 1 1 0 0 2 1 1 0 2 0 0 1 0 1 1 1 1 2 2 0 0 0 1 1 0 0 0 1 1 0 0 1 1 0 0 0 1 0 1 0 1 1 2 1 2 2 1 0 2 0 2 0 1 1 1 0 2 2 1 1 1 0 0 0 0 0 2 2 2 0 0 0 0 0 0 1 0 2 1 1 0 0 0 0 2 1 1 0 2 1 1 1 0 2 0 1 1 0 0 1 1 1 0 1 0 1 0 1 0 0 0 1 0 0 0 0 0 0 0 1 0 0 2 2 0 0 2 1 0 0 0 0 1 1 0 0 0 1 1 1 1 1 0 0 0 0 1 2 1 1 1 1 1 2 2 1 0 0 0 1 0 0 1 0 1 1 1 0 1 1 0 0 0 1 1 2 1 2 0 1 1 0 1 2 0 0 0 0 1 0 1 1 0 1 1 1 0 1 1 0 1 1 0 0 0 0 0 0 0 0 0 1 1 0 1 0 1 0 0 0 1 1 0 0 1 0 1 0 1 1 0 0 0 1 1 2 0 1 1 2 2 0 0 0 0 0 0 0 1 1 0 0 1 2 2 0 2 0 0 0 0 2 1 0 1 1 1 0 1 2 1 1 0 0 0 2 0 1 2 1 0 1 0 0 1 1 1 1 0 0 2 2 0 2 0 0 0 1 1 0 0 0 2 2 2 1 0 0 0 0 2 1 1 0 1 0 1 1 1 0 0 0 0 0 0 0 0 0 0 1 0 0 0 0 0 1 2 0 1 0 0 0 0 0 0 0 0 0 0 0 0 1 0 0 0 0 0 0 2 0 0 0
75 0 0 0 1 0 0 1 0 1 1 0 1 1 0 1 0 0 1 0 1 1 0 0 0 0 1 0 2 2 2 2 1 1 0 0 2 1 0 1 0 0 0 0 0 0 1 0 2 0 0 0 1 0 0 0 1 0 0 0 0 1 0 0 0 0 1 0 1 0 0 0 2 2 1 2 1 0 2 1 0 0 1 0 1 0 0 2 2 2 2 2 2 0 0 0 0 2 0 2 1 2 0 0 1 1 2 0 1 1 0 2 1 1 1 1 1 0 1 0 1 0 1 1 2 0 2 1 1 1 1 1 0 0 0 0 0 0 1 1 1 0 1 0 0 0 0 0 0 1 0 1 0 1 0 2 0 1 1 0 1 0 1 2 0 2 1 0 0 1 1 0 2 0 0 1 1 2 0 0 0 0 1 1 1 0 1 2 0 2 2 2 1 1 2 1 0 2 0 1 0 0 0 1 1 0 1 0 0 0 2 2 1 0 1 1 1 0 1 1 1 1 2 2 0 0 1 1 1 0 1 0 0 0 1 0 0 2 0 1 0 1 0 0 1 0 0 0 0 0 0 0 1 1 1 0 0 0 0 0 0 0 0 1 1 0 0 0 1 0 0 1 0 2 0 0 0 1 2 0 0 0 1 0 0 1 1 0 0 1 1 1 1 2 2 0 0 1 1 1 0 0 0 0 0 0 0 0 2 1 0 1 0 0 1 0 1 0 0 1 0 1 2 1 1 0 0 0 2 1 2 2 0 0 0 0 0 0 2 0 0 1 1 2 1 0 0 0 2 2 0 0 0 0 1 1 1 0 0 1 1 1 1 1 1 0 0 1 1 0 2 2 1 1 0 0 0 0 1 0 1 0 0 1 0 0 0 0 0 0 0 0 2 1 1 1 2 0 1 1 1 1 0 1 1 0 1 2 0 2 0 0 0 0 0 0 0 0 0 0 0 2 1 0 1 1 0 0 0 0 0 0 1 1 0 0 0 1 1 0 2 0 1 1 2 2 2 0 1 0 0 0 0 2 2 1 1 1 2 1 0 1 0 1 1 1 0 2 0 1 1 1 1 1 1 1 1 2 2 0 0 2 0 0 0 0 0 1 2 0 1 2 1 1 0 0 0 1 1 1 1 0 1 1 1 0 2 1 0 1 0 1 0 1 0 0 1 1 0 2 2 1 0 0 0 1 0 1 0 2 0 0 0 2 2 0 2 0 0 2 2 2 1 0 0 2 0 1 2 0 0 0 0 0 1 0 0 1 1 0 0 0 0 0 0 1 0 1 1 0 0 1 0 1 1 0 2 1 0 2 2 1 1 0 0 0 0 0 0 0 0 0 2 1 0 0 0 0 0 0 0 2 0 1 1 2 0 0 0 0 1 0 0 1 1 0 0 0 0 0 1 0 1 1 0 0 1 1 0 0 2 2 1 0 0 0 0 1 0 1 0 1 0 1 1 1 1 0 1 0 0 2 0 0 2 0 2 1 0 1 1 0 1 0 1 1 0 1 1 1 1 1 1 0 0 0 0 1 0 0 1 0 1 0 1 1 0 0 1 1 1 0 1 0 0 0 1 2 2 2 0 0 0 1 2 1 0 1 2 0 0 0 0 1 1 1 0 1 1 1 0 0 0 0 1 2 2 0 1 1 2 1 0 2 1 1 0 0 1 2 1 2 1 0 0 0 1 0 0 0 0 0 1 0 0 1 1 0 0 0 0 0 2 0 0 0 2 0 0 1 2 0 2 1 0 1 1 1 1 1 2 2 0 0 0 2 0 1 0 2 0 2 1 2 2 1 0 1 1 1 1 0 0 0 0 0 2 0 2 0 0 0 1 1 1 2 2 1 1 2 2 1 0 2 0 0 0 0 1 0 1 1 1 2 0 2 0 0 1 1 0 0 0 0 0 0 0 1 0 1 0 1 0 0 2 0 0 0 0 1 0 1 0 0 0 0 0 0 2 1 1 1 0 0 1 1 0 0 1 1 1 0 0 0 0 0 0 0 1 0 1 0 0 1 2 0 2 0 0 0 0 2 0 0 1 0 1 0 1 2 1 1 0 0 0 1 0 1 1 1 0 1 2 0 0 2 2 1 0 0 2 1 1 1 1 2 1 0 0 2 0 0 2 2 2 1 0 0 0 0 1 1 0 0 2 0 2 2 1 0 0 0 0 1 0 1 0 0 0 1 0 1 0 1 0 1 1 0 0 0 0 0 1 1 0 0 0 0 0 0 0 0 0 0 0 0 0 0 2 0 1 1
76 1 0 0 1 0 0 0 0 1 1 2 0 2 0 2 0 0 0 0 0 1 0 1 0 0 1 0 1 2 2 0 2 2 1 0 2 1 0 1 1 1 0 0 2 0 0 0 1 1 0 0 1 0 0 0 1 1 0 0 0 2 0 1 1 1 1 0 1 0 0 1 1 1 1 1 1 0 0 0 0 0 1 0 1 0 0 2 2 2 2 2 2 0 0 0 0 2 0 2 0 2 1 0 0 0 2 2 2 0 0 2 2 2 2 2 2 1 0 0 2 0 2 0 2 0 2 1 1 1 1 1 0 0 0 0 0 0 0 0 0 0 1 0 0 0 1 0 0 0 0 0 0 0 0 0 1 0 2 0 1 1 0 2 1 1 1 1 1 2 0 0 1 1 0 0 0 0 1 1 0 2 0 0 0 0 1 1 0 0 0 2 0 0 1 0 2 2 1 0 0 1 0 1 1 0 2 0 0 0 0 1 1 0 0 2 0 0 0 1 1 1 2 1 0 1 1 1 0 1 0 0 0 0 1 0 0 2 0 2 0 0 1 1 2 0 0 0 1 0 0 0 0 0 0 0 2 0 0 2 0 0 0 2 0 0 0 1 1 0 0 2 0 1 0 0 0 2 1 0 1 1 0 0 0 0 0 1 0 1 0 0 0 1 2 0 0 0 0 1 0 0 1 0 0 0 2 0 2 0 0 0 0 0 0 0 0 0 0 0 0 1 0 0 2 0 1 0 0 0 2 1 0 0 0 0 0 1 1 0 0 0 2 2 1 0 2 0 1 1 0 1 0 0 2 0 1 0 0 0 2 2 1 0 1 0 0 1 1 0 2 2 0 0 0 0 2 2 0 1 1 1 0 0 0 0 0 0 0 2 0 1 0 1 2 1 1 0 0 1 0 1 0 2 2 1 0 1 0 1 0 0 1 0 1 0 0 1 0 0 0 0 1 1 0 1 1 1 1 0 1 0 1 1 1 0 0 2 1 0 2 1 2 0 0 2 2 0 1 1 0 0 0 2 2 2 0 1 2 2 1 2 0 1 1 1 0 2 0 1 2 2 2 2 1 0 0 2 0 0 2 1 0 0 2 0 0 1 2 0 0 2 0 2 1 0 1 1 1 1 1 1 1 1 1 1 2 1 0 1 0 1 0 0 0 0 0 1 0 1 1 1 0 0 0 1 0 1 1 2 0 1 0 0 1 0 2 0 0 1 2 2 1 1 0 2 1 0 2 0 2 0 0 0 0 1 0 0 0 1 1 0 1 0 0 1 1 1 1 1 1 1 0 0 0 0 2 1 0 2 2 0 1 0 1 1 2 0 1 1 1 0 2 1 0 0 0 0 0 0 0 1 1 2 2 2 2 0 0 0 0 0 0 1 1 0 0 0 0 0 1 0 0 1 0 0 2 1 0 0 1 1 0 0 0 1 0 1 1 2 1 1 1 1 2 1 1 0 1 1 0 1 0 0 1 0 2 0 0 0 0 0 0 0 1 1 1 1 0 0 1 0 0 1 1 1 1 1 1 1 0 0 2 2 2 2 1 1 0 0 2 0 1 1 0 0 1 1 0 0 0 0 0 0 1 0 2 2 2 1 1 1 0 2 0 0 2 2 1 1 0 0 0 1 0 1 2 0 0 0 0 0 0 2 1 0 1 0 1 1 0 1 0 0 0 0 0 0 0 0 0 0 1 0 0 1 0 0 1 0 0 0 2 1 0 1 1 0 0 2 1 0 2 1 0 1 1 1 1 1 1 1 0 0 1 1 0 2 2 2 0 0 0 1 1 1 0 0 0 2 0 0 0 0 0 0 1 0 0 2 0 1 1 1 1 2 2 2 2 2 2 2 0 2 0 0 0 0 0 0 1 2 1 1 0 2 1 2 1 0 1 1 0 0 0 0 0 0 0 0 0 2 0 0 2 0 0 1 0 1 0 1 0 0 0 1 1 1 1 1 0 0 0 1 1 1 0 0 1 2 2 0 1 1 0 1 1 1 0 1 1 0 0 2 2 0 2 0 0 1 0 1 1 1 1 0 1 1 0 0 0 0 0 0 1 2 0 1 2 2 0 2 0 2 0 2 2 1 0 0 2 2 0 1 0 0 0 0 0 1 0 0 1 0 0 1 0 2 0 0 2 0 1 1 0 0 1 2 0 0 0 0 1 0 1 2 1 0 2 2 0 0 0 0 0 1 1 0 2 0 0 1 0 0 0 0 0 0 1 0 0 0 0 0 0 0 0 0 0 0 1 1
77 0 0 0 0 0 0 0 0 2 2 0 1 1 1 0 1 0 2 1 1 2 0 0 0 0 1 0 2 2 2 0 1 1 0 1 1 2 0 1 1 1 0 0 2 0 0 0 1 0 0 0 1 0 1 0 1 1 0 1 0 0 0 1 0 0 0 1 2 0 0 1 2 2 1 2 1 0 1 0 1 0 0 1 2 0 0 0 2 2 0 2 1 0 0 0 0 2 0 2 2 2 1 0 0 0 2 1 1 1 1 2 0 2 2 2 0 0 1 0 1 0 1 1 1 1 1 1 0 1 0 0 0 0 0 0 0 0 0 0 1 0 0 0 0 0 0 0 0 0 0 1 2 0 1 1 0 1 1 0 0 0 1 2 2 1 1 2 0 1 1 0 0 2 1 1 1 0 1 1 0 1 0 0 1 0 2 2 0 0 0 2 0 1 1 0 1 0 0 1 0 0 0 2 2 0 2 1 0 0 1 1 1 0 1 1 0 1 0 1 1 1 2 1 0 1 1 2 0 2 0 1 0 0 0 0 0 1 0 1 0 0 1 0 2 1 1 0 0 0 0 1 0 0 0 0 1 1 0 0 0 0 1 2 1 1 1 0 0 0 0 1 0 2 0 0 0 1 2 0 0 0 1 0 0 2 0 1 0 1 0 1 0 2 1 1 0 1 0 1 0 0 1 0 0 0 1 0 1 0 0 1 0 0 0 0 0 0 0 2 0 1 1 2 2 0 0 0 0 0 1 1 0 0 0 0 0 2 0 0 0 2 1 1 0 0 0 0 1 0 0 1 0 0 1 1 1 0 0 2 2 2 2 0 2 0 0 2 2 0 2 2 0 0 0 0 2 0 1 0 1 1 2 1 0 0 0 0 0 1 0 0 0 0 1 0 0 0 1 2 1 2 0 2 1 0 1 0 2 0 0 0 0 0 0 0 0 1 0 0 0 0 0 1 0 1 0 1 0 0 1 0 1 1 0 0 0 1 1 1 1 1 2 0 0 2 2 0 0 0 0 1 0 2 1 0 1 1 1 0 0 0 0 0 1 1 0 1 0 1 2 2 1 1 0 0 0 2 0 1 2 1 0 0 2 0 0 0 2 0 0 2 1 1 1 0 1 1 0 1 1 1 2 2 2 0 1 2 0 1 0 1 0 0 1 0 0 1 1 1 1 2 1 1 1 2 1 0 1 1 1 0 0 1 2 0 1 0 1 1 0 1 2 2 0 2 1 1 1 0 1 1 0 0 1 1 0 0 2 0 0 0 1 0 0 1 1 1 1 0 0 0 1 0 0 1 2 1 0 2 2 1 0 0 0 0 1 0 0 0 1 1 1 2 0 0 0 0 0 0 0 1 2 1 0 1 0 0 0 0 2 0 1 2 0 1 1 0 0 0 2 0 1 1 0 1 1 1 0 0 0 1 0 0 0 0 0 0 0 1 1 2 2 2 0 0 0 0 1 0 1 2 2 2 2 0 0 2 2 0 0 0 0 0 1 1 2 0 0 0 0 0 0 0 1 0 1 0 1 0 0 2 2 1 1 1 1 0 0 1 1 0 0 0 1 0 1 2 0 1 1 0 0 1 0 0 1 1 1 0 1 0 0 1 0 1 0 2 0 1 0 0 1 0 1 0 1 0 0 0 1 1 0 2 0 1 1 0 0 1 0 1 0 0 0 1 1 0 0 0 0 0 1 0 1 0 2 0 1 0 0 0 2 1 0 0 2 0 0 1 0 0 2 0 0 0 0 2 2 2 1 2 1 0 1 0 1 2 1 2 0 1 2 2 1 0 0 0 0 1 0 0 1 0 1 1 1 0 1 1 0 0 0 2 2 1 2 2 1 1 1 1 2 2 0 0 0 0 1 0 1 1 1 1 0 2 1 1 1 0 0 0 0 0 0 0 0 1 1 0 0 1 1 0 1 0 0 0 0 0 0 0 0 0 0 0 0 1 2 1 1 0 0 0 2 0 0 1 2 1 1 0 0 0 0 0 0 0 1 1 2 0 0 2 1 0 1 0 0 1 0 2 1 0 2 1 1 0 0 1 1 1 1 0 1 1 0 0 1 0 0 1 0 0 1 1 1 2 0 0 2 0 1 2 0 1 0 1 0 0 0 0 2 1 1 0 1 1 1 1 1 0 0 1 1 0 2 2 1 0 0 0 0 1 1 1 1 0 0 1 0 1 0 0 0 1 1 0 0 0 0 0 0 1 0 0 0 0 0 0 0 2 1 0 0 0 0 0 1 1 1 1
78 1 0 0 1 0 0 2 1 0 1 1 0 0 0 0 0 0 1 0 0 0 1 1 1 1 1 0 2 1 2 1 1 1 0 1 1 2 0 1 1 1 0 0 1 0 1 0 1 1 1 0 1 0 0 0 1 0 0 0 0 1 0 2 0 0 0 1 2 0 0 1 2 2 2 2 2 0 1 0 1 0 0 0 2 0 0 0 1 1 0 0 2 0 0 0 0 1 0 1 1 2 0 0 1 1 2 1 2 0 0 1 1 1 1 1 1 0 0 0 2 0 1 1 0 0 0 1 0 1 0 0 0 0 1 0 1 0 0 1 1 0 0 0 0 0 0 1 0 1 1 0 1 1 0 0 1 1 1 0 1 1 2 2 2 1 1 2 0 2 1 0 2 0 0 2 2 0 1 1 0 2 0 0 2 1 1 0 0 0 0 2 0 2 2 0 2 2 1 0 0 1 0 1 1 0 2 0 0 0 0 1 1 0 0 2 0 1 0 1 0 0 1 1 0 0 2 1 0 1 0 0 0 1 1 1 2 2 0 1 0 0 2 1 1 0 0 0 0 0 0 1 0 0 0 0 1 0 0 0 0 0 0 1 1 0 0 1 1 0 0 2 0 0 0 0 0 2 2 0 2 0 0 0 0 0 0 2 0 2 0 1 0 2 2 0 0 0 0 1 0 0 1 1 1 0 0 0 1 0 0 1 0 1 1 0 1 0 0 0 0 2 0 1 1 0 0 0 0 1 2 1 0 0 0 0 0 1 1 1 1 1 0 0 0 0 0 0 1 1 0 1 1 0 0 1 0 0 0 1 1 1 1 0 1 0 0 1 1 0 2 2 1 1 0 0 1 2 0 1 1 1 0 0 1 0 0 0 0 0 0 0 0 0 1 0 1 1 2 1 1 1 0 2 2 0 0 0 0 1 1 1 0 1 0 0 0 0 0 0 0 0 0 1 1 1 0 1 0 0 1 0 0 0 1 1 0 1 1 0 2 1 1 0 2 1 1 1 1 1 0 1 0 1 1 1 0 1 2 1 0 1 0 0 0 0 0 2 0 1 1 1 1 1 2 0 1 2 0 1 2 0 0 0 2 0 0 0 2 1 0 2 0 1 1 0 0 1 0 1 1 0 2 1 2 1 2 1 0 0 0 2 1 0 0 0 0 2 0 1 1 2 0 0 0 2 1 1 0 2 1 0 0 0 1 0 2 0 0 1 0 1 1 1 1 2 1 0 2 0 0 0 0 0 1 1 0 0 1 0 0 0 1 0 1 1 1 2 2 0 0 0 1 0 1 0 2 2 0 2 2 1 0 0 0 0 1 2 0 2 1 1 1 1 0 1 0 0 0 0 0 2 1 0 0 1 0 0 0 1 1 0 0 0 0 0 0 0 0 0 0 0 1 1 0 1 1 1 0 0 0 0 0 0 0 0 0 2 0 2 0 0 0 1 2 1 0 1 1 0 1 1 0 2 2 0 0 1 1 0 0 0 0 1 1 0 1 0 1 0 1 1 0 2 2 0 0 0 0 0 0 0 1 1 1 1 0 1 0 1 1 0 0 0 0 0 2 1 2 2 0 0 0 0 1 0 1 1 1 0 2 0 0 2 0 0 1 2 1 1 0 0 0 0 0 0 0 1 1 1 2 1 0 2 0 0 0 0 0 1 0 0 0 0 0 0 0 0 0 0 0 0 0 0 0 1 1 0 1 0 0 0 2 2 0 0 2 0 0 2 1 1 2 1 0 0 1 0 0 1 1 2 0 0 0 2 0 2 0 0 2 2 2 2 2 0 1 1 1 1 1 0 2 0 2 0 1 0 0 2 0 0 0 1 1 2 1 2 2 2 2 2 2 2 0 0 0 0 1 0 1 1 1 1 0 2 0 1 2 0 1 0 1 1 0 1 1 0 0 0 0 2 1 1 1 1 0 0 1 0 0 0 1 0 1 0 1 0 1 1 0 0 0 0 0 0 0 1 2 2 2 0 0 0 0 0 0 0 0 0 0 0 1 1 2 0 2 0 0 0 1 0 0 0 1 1 1 1 0 1 0 0 0 0 1 1 0 1 1 1 0 1 1 2 1 1 2 1 0 0 1 0 0 1 0 0 0 2 0 0 0 0 2 1 0 0 1 2 1 0 2 0 2 0 0 0 0 0 0 0 0 0 0 0 0 2 0 0 0 1 0 0 0 0 0 1 1 0 2 0 0 0 0 0 0 0 0 0 0 1 0 0 0 1 1 0 1 0 2 0 2 2
79 0 0 0 0 0 0 2 1 0 1 0 1 0 0 0 0 0 1 0 0 0 0 0 0 0 2 0 1 2 2 0 1 1 0 0 2 2 0 0 2 2 0 1 1 1 1 0 2 0 0 0 0 0 0 1 1 2 0 0 0 2 0 2 1 1 1 0 2 0 0 1 1 1 1 1 1 0 1 1 1 0 1 0 1 0 0 1 2 2 1 2 1 0 0 0 0 1 0 1 1 2 1 0 1 1 1 0 0 2 2 2 1 2 2 2 1 0 0 0 2 0 1 1 1 0 1 1 1 1 0 0 0 0 1 0 2 0 0 1 1 0 0 0 0 0 0 0 0 1 0 1 0 0 1 1 0 0 0 0 1 1 1 1 1 2 2 0 0 0 0 1 2 0 2 1 0 0 1 1 0 1 1 1 1 0 1 2 1 0 0 2 0 2 2 0 1 1 1 0 0 0 0 0 0 0 0 0 1 0 0 2 1 0 0 2 0 1 1 1 1 1 2 2 0 0 2 2 0 2 1 0 0 0 1 0 2 1 0 1 0 1 2 0 1 0 0 0 2 2 2 0 0 0 0 0 1 0 0 0 0 0 1 1 0 0 1 1 1 0 0 2 0 0 0 0 0 2 1 0 0 1 2 1 0 1 0 1 0 1 0 0 1 2 2 0 0 1 0 1 0 0 0 2 0 0 0 0 2 1 0 2 0 0 1 1 1 0 0 0 1 2 1 0 0 0 0 0 0 1 2 1 1 0 0 1 1 1 0 0 0 0 1 2 0 0 0 0 0 0 0 2 0 0 0 2 0 1 0 0 1 0 0 0 0 0 0 2 2 0 2 2 1 1 0 0 0 0 1 0 1 1 0 0 1 0 0 0 0 0 0 0 2 1 2 2 2 0 0 0 0 0 0 1 0 0 1 2 0 2 0 0 1 0 1 0 1 1 0 1 0 1 0 2 0 0 0 1 0 1 0 1 0 1 1 0 0 1 0 0 1 1 0 2 2 1 1 1 2 2 0 0 0 2 1 1 0 1 0 1 1 1 1 0 0 2 0 2 0 1 1 1 0 0 1 0 0 2 0 1 0 1 0 0 1 0 0 0 2 0 0 2 1 2 0 0 0 0 0 0 1 1 0 0 0 2 0 1 2 1 1 1 0 0 0 1 0 1 1 1 1 2 1 0 0 1 1 0 0 2 0 0 0 0 0 0 1 0 0 0 2 1 1 0 0 1 1 1 1 0 1 0 0 0 0 0 0 0 1 0 0 1 0 0 0 1 1 0 0 2 1 1 1 0 1 0 1 2 0 2 2 0 0 0 1 0 1 0 0 0 0 0 0 0 0 0 0 1 1 0 0 2 1 1 2 2 1 0 1 1 0 0 0 0 1 0 0 0 0 1 1 1 0 0 0 0 2 2 0 0 1 1 1 0 0 0 0 1 1 1 0 1 1 1 1 2 2 0 2 1 0 1 0 0 1 0 2 2 2 0 0 0 1 0 0 2 1 1 1 0 0 1 1 0 0 0 0 0 1 0 0 1 2 2 1 2 1 1 0 0 1 1 0 0 0 0 2 2 0 1 1 0 0 0 1 0 2 2 2 1 1 1 0 1 0 1 0 1 1 1 0 0 1 1 1 0 1 0 0 0 2 2 0 1 0 2 1 0 0 1 0 0 0 0 0 0 1 1 0 0 0 0 1 0 1 0 2 0 1 1 0 0 2 1 0 1 2 2 0 2 0 0 2 0 2 1 0 0 0 1 1 2 1 1 1 0 1 2 0 1 1 2 0 0 0 0 0 1 1 1 0 0 0 0 0 0 2 1 1 1 0 0 0 1 2 1 1 2 2 2 1 2 2 1 0 0 0 0 2 0 0 2 0 1 1 1 1 0 0 0 0 0 0 0 0 0 0 0 0 0 0 1 0 0 2 0 0 0 0 0 1 2 0 0 0 0 0 0 1 1 0 0 0 0 2 0 0 1 2 2 2 0 0 0 0 0 0 1 1 0 1 0 0 1 2 0 2 0 0 0 0 2 0 0 1 1 1 0 1 1 0 0 0 0 0 2 0 1 1 1 0 1 0 1 0 0 1 0 0 0 2 2 1 2 0 1 0 0 0 2 0 0 2 1 1 1 0 0 0 0 1 0 0 2 0 0 2 2 0 0 0 0 0 1 0 0 0 1 0 0 0 0 0 0 2 0 1 1 2 0 0 1 1 1 0 1 2 0 0 1 0 0 0 0 0 0 0 0 1 0 1 2
80 1 0 1 0 0 0 2 0 0 0 2 0 1 0 1 1 0 0 0 0 2 1 0 0 0 1 0 2 2 2 1 1 1 1 2 0 2 0 0 1 1 0 0 1 0 0 0 1 1 1 0 0 0 2 0 0 2 0 0 1 1 0 0 0 0 0 0 1 0 0 1 1 1 1 1 1 0 1 1 0 0 0 2 2 0 0 0 2 2 0 1 0 0 0 0 0 1 0 1 1 2 1 0 1 1 2 1 0 2 0 1 1 1 2 2 0 0 0 0 2 0 1 1 1 0 0 0 0 0 0 0 0 0 1 1 0 0 0 2 2 0 0 0 0 0 1 0 0 0 0 0 0 0 0 1 1 0 0 0 0 0 2 2 1 2 2 1 0 2 2 0 1 1 0 1 1 0 0 0 0 0 0 0 1 1 0 1 0 1 1 2 0 1 1 0 1 2 0 0 0 0 0 1 0 1 2 1 0 0 0 1 1 0 0 2 0 0 1 2 0 0 2 1 0 1 0 2 0 2 0 0 0 0 1 1 2 2 0 2 0 0 2 0 0 0 0 0 0 0 0 0 0 0 0 0 0 1 1 1 1 1 0 1 1 0 0 0 1 0 0 0 1 2 0 0 0 2 1 0 1 1 1 0 1 0 1 0 0 1 1 0 1 2 2 0 1 0 0 1 0 0 2 0 0 0 2 2 1 0 0 2 0 0 2 0 0 0 0 0 0 2 2 1 1 0 0 0 1 1 2 1 1 0 0 0 0 2 0 0 0 1 2 0 0 2 1 0 1 1 0 0 0 1 1 0 1 0 0 1 1 1 2 2 1 0 0 2 2 0 2 2 1 1 0 0 1 0 0 0 1 0 0 0 0 0 0 1 1 0 0 0 0 0 2 0 0 1 0 0 0 0 0 1 0 0 1 1 0 2 0 0 0 1 0 0 0 0 0 0 1 0 0 0 0 2 1 0 0 2 0 1 0 1 2 2 1 0 0 0 2 0 0 2 1 2 2 1 2 1 0 1 0 1 0 0 0 0 1 1 0 2 0 1 1 2 0 2 0 1 0 0 2 2 0 0 0 2 0 1 0 2 0 1 2 1 0 0 1 0 1 1 0 2 0 0 0 0 0 2 2 1 1 1 1 1 2 1 0 1 0 2 0 0 1 0 0 1 0 2 2 1 0 1 1 2 1 0 2 0 2 0 1 0 0 0 1 0 2 2 1 1 2 2 1 2 0 2 0 0 0 0 0 0 1 0 1 0 1 0 0 1 2 0 1 0 0 1 1 0 0 0 0 0 0 0 1 0 0 1 1 1 0 0 0 0 0 0 0 0 0 0 0 1 0 2 0 0 0 0 0 2 0 2 2 2 2 0 0 0 0 0 0 0 1 0 0 0 1 0 0 0 2 2 0 0 0 2 0 0 1 1 0 0 0 1 0 1 0 2 0 1 1 1 0 1 1 0 1 0 0 2 0 1 2 0 1 2 2 0 0 0 0 2 0 0 1 1 0 0 0 1 1 1 1 0 1 1 0 0 0 1 2 2 1 2 1 0 1 0 1 0 0 0 0 0 0 2 0 1 1 0 0 0 0 0 1 0 1 0 0 0 1 1 0 0 1 2 2 2 0 0 1 0 1 0 0 0 0 0 1 1 0 1 0 0 1 0 1 1 0 1 0 0 0 0 1 0 0 0 0 0 1 0 0 1 1 0 1 1 0 0 2 1 0 0 2 0 1 1 0 0 1 0 0 0 0 0 0 0 2 2 1 1 1 1 0 2 0 0 2 2 1 2 2 1 1 1 0 1 0 0 1 0 1 0 1 0 0 1 0 0 0 1 1 2 1 1 1 1 0 1 0 2 0 0 0 0 1 1 0 1 0 1 0 2 0 1 1 0 1 1 0 0 0 0 0 0 0 0 0 2 0 0 2 0 0 1 0 0 1 2 0 0 0 0 1 0 2 1 0 0 1 0 1 0 0 1 2 2 1 1 0 0 1 1 0 2 0 0 0 0 0 2 2 0 2 0 0 0 0 1 0 0 1 1 0 2 1 2 1 0 0 0 0 2 0 0 1 0 0 1 0 1 0 1 1 1 1 1 2 2 0 1 0 0 0 0 0 0 0 0 2 0 0 0 0 0 1 0 1 0 1 0 1 0 1 2 1 0 0 1 1 1 0 1 1 0 0 0 0 0 1 0 0 0 0 0 0 0 0 0 2 2 0 0 2 0 0 1 1 0 0 0 0 0 0 0 1 0 1 1
81 0 0 0 1 0 0 1 0 1 1 0 0 2 0 2 1 0 1 1 1 0 0 0 0 0 0 0 1 2 2 0 0 0 1 0 2 1 0 0 0 0 0 0 1 0 0 0 2 1 0 0 1 0 0 0 0 0 1 1 0 1 0 0 0 0 0 0 1 0 0 0 1 1 2 1 2 0 0 0 0 0 0 1 1 0 0 0 1 2 0 0 0 1 0 0 0 1 0 2 2 2 1 0 0 0 2 0 0 2 1 1 1 2 2 2 1 0 0 0 1 1 1 1 1 1 1 0 0 0 0 0 0 0 0 0 0 0 1 1 0 0 1 0 0 0 0 0 0 1 0 1 0 0 1 0 1 1 0 0 1 0 1 2 1 2 1 1 1 2 1 0 0 2 1 1 0 0 0 0 0 0 0 0 0 0 1 1 0 0 0 2 0 2 2 0 2 2 0 1 0 0 1 1 1 0 2 1 0 0 0 1 1 0 0 2 1 0 1 0 0 0 2 2 0 0 1 2 0 1 1 0 0 0 1 0 0 0 0 0 0 0 2 0 1 0 0 0 0 0 0 0 1 0 0 1 1 0 0 1 0 0 0 0 0 0 0 0 2 1 0 2 0 2 1 1 0 2 2 0 1 0 2 0 1 0 2 2 0 2 0 1 2 2 2 0 2 1 0 0 0 0 1 0 0 0 1 0 1 0 0 0 0 0 0 0 1 0 0 0 1 1 2 2 0 0 0 0 1 0 1 2 0 0 0 0 0 1 1 0 0 1 2 2 0 0 0 0 1 1 0 1 1 0 0 1 0 0 0 2 2 2 1 0 1 0 0 2 2 0 2 2 2 2 1 1 1 1 0 0 0 0 2 2 0 0 0 1 1 0 0 0 1 0 2 2 2 0 1 1 1 1 0 2 2 0 1 0 0 2 0 0 1 0 1 0 1 1 0 1 1 2 0 0 0 2 1 0 0 1 0 2 1 1 0 0 0 0 0 0 1 0 2 0 1 0 1 1 1 2 0 0 0 0 0 0 0 1 2 2 1 2 0 0 0 1 1 2 0 0 0 0 1 1 1 0 2 1 0 0 2 0 0 1 2 1 0 1 2 1 0 2 0 1 2 0 1 1 1 0 1 1 1 1 1 1 1 2 0 0 0 2 0 0 0 0 0 1 0 2 2 1 1 1 1 1 0 0 0 2 1 0 0 0 0 1 2 0 0 0 1 2 1 1 0 2 1 0 2 0 2 0 0 0 0 1 1 0 1 0 0 0 0 0 0 1 1 0 0 2 0 1 1 0 1 0 2 0 0 1 1 1 0 0 0 0 0 0 1 1 0 0 1 0 0 0 1 0 0 0 0 1 2 2 0 2 0 1 0 0 1 0 1 1 0 1 1 0 1 0 0 0 0 1 0 0 2 2 0 0 1 1 0 0 0 1 0 1 1 1 0 0 1 1 1 1 1 0 2 0 0 2 0 2 2 0 1 1 1 0 0 0 0 1 1 0 1 0 0 0 0 0 0 0 0 1 1 0 1 0 1 0 2 1 1 2 0 0 1 1 1 0 0 0 0 0 1 2 0 2 1 1 0 0 0 0 1 2 2 0 0 0 0 0 0 2 1 2 0 0 2 0 1 0 1 0 1 0 2 1 1 0 1 2 0 2 1 0 0 1 1 1 0 2 0 0 0 0 0 0 0 1 0 0 0 0 0 0 1 1 0 0 2 0 0 2 0 0 0 2 1 0 2 1 1 2 1 0 0 2 0 0 1 1 1 1 0 1 0 2 0 2 1 2 2 1 1 1 0 1 0 0 0 0 0 0 1 0 0 2 0 0 0 2 2 2 2 2 1 1 1 2 1 2 0 0 0 0 0 0 0 2 1 2 0 2 0 1 1 0 1 1 0 0 0 0 0 1 0 0 1 1 1 0 1 0 1 0 0 0 1 2 0 0 0 0 1 0 1 1 0 1 0 1 1 0 0 0 1 1 0 1 0 0 0 0 0 0 1 0 1 0 1 1 2 1 1 0 0 0 1 1 0 0 1 1 0 1 0 0 0 0 1 0 1 1 0 0 1 0 0 1 0 2 0 1 1 0 0 0 1 1 0 2 0 1 0 0 0 2 0 0 2 2 1 0 0 0 1 0 2 1 1 1 0 0 1 0 0 0 0 0 0 0 0 0 0 0 0 1 0 1 0 1 0 0 2 0 2 1 1 0 0 0 1 1 1 0 0 1 1 0 0 0 0 0 0 0 1 0 0 0
82 1 0 1 0 1 1 1 1 0 1 0 1 1 0 1 0 0 1 0 0 1 0 0 0 0 1 0 1 2 2 1 0 0 2 1 2 1 0 0 0 0 0 0 2 0 1 0 1 1 0 0 1 0 0 0 1 0 0 0 1 1 0 2 0 0 0 1 1 0 0 0 2 2 2 2 2 0 1 1 0 0 0 1 1 0 0 2 2 2 0 1 1 0 1 0 0 2 1 1 0 1 1 0 1 1 2 0 1 1 0 1 1 2 2 2 1 0 0 0 2 0 1 2 0 1 0 0 0 0 0 0 0 0 1 1 0 0 0 0 1 0 0 0 0 0 1 0 0 0 0 0 0 0 0 0 0 2 1 0 1 2 2 2 1 1 1 0 1 1 0 2 1 1 1 2 1 1 0 0 0 0 1 1 1 0 2 1 0 0 0 1 0 1 1 0 1 2 0 1 0 0 0 1 1 0 2 0 0 0 1 1 1 0 0 2 1 1 1 0 0 0 1 1 0 0 2 0 0 0 0 0 0 0 2 0 0 2 0 1 0 0 2 0 0 0 0 0 0 0 0 1 0 0 0 0 2 1 1 2 1 1 0 0 0 0 1 0 1 0 1 2 0 2 0 0 0 1 1 0 1 1 2 1 0 0 2 1 1 2 0 0 0 2 2 0 0 0 0 1 0 0 1 0 0 0 1 0 1 0 0 1 0 0 1 0 0 1 0 0 0 2 2 1 2 0 1 0 1 2 2 1 1 0 0 0 0 2 0 0 0 0 1 2 0 0 1 0 2 2 0 0 0 0 0 2 0 0 0 0 0 0 1 0 1 0 0 2 2 0 1 2 1 1 0 0 0 0 0 0 0 0 0 0 1 1 0 1 0 0 1 1 1 0 1 0 0 1 0 0 0 0 0 2 2 1 1 0 0 2 0 0 1 0 1 0 1 1 0 1 0 1 1 0 2 1 1 0 0 1 0 1 0 0 2 2 0 2 1 0 2 0 1 1 0 2 2 1 1 1 0 0 0 1 0 0 0 2 1 1 1 1 0 1 1 1 1 2 0 0 1 1 1 1 0 0 1 2 0 2 1 1 0 1 0 0 1 0 2 1 0 2 2 2 2 0 1 1 1 0 0 0 1 0 1 2 1 2 0 1 0 1 0 0 0 1 0 2 0 1 1 2 0 1 1 2 0 0 0 2 0 0 0 0 0 0 2 0 2 2 0 2 2 1 0 1 1 1 1 0 0 0 0 0 0 0 0 0 1 0 0 0 0 0 0 2 2 1 1 1 0 0 0 0 0 0 0 0 0 0 2 0 1 0 0 1 1 0 0 0 0 0 1 1 0 1 0 0 0 0 0 2 0 1 1 2 1 0 0 1 0 0 1 1 0 1 2 0 1 0 1 0 0 0 0 1 2 0 0 0 0 0 0 0 0 0 1 2 1 1 0 1 0 1 1 1 1 1 1 0 1 1 0 1 1 0 1 2 1 1 1 0 2 0 0 2 1 2 0 0 0 0 0 1 1 0 0 1 1 0 0 0 2 2 2 2 1 0 1 0 2 0 0 0 1 0 2 2 0 1 1 0 0 2 1 1 0 1 1 0 0 0 0 0 2 1 2 1 1 1 0 1 0 0 2 0 0 1 1 1 1 1 0 2 0 0 0 0 1 2 1 2 1 1 0 0 0 0 0 1 1 1 0 0 1 0 1 0 0 0 0 0 2 2 0 0 2 1 0 2 0 0 1 0 0 1 2 0 0 0 1 2 0 0 0 1 1 1 0 2 0 2 1 2 2 1 1 1 0 1 1 0 0 0 0 1 0 1 1 1 0 1 0 1 1 2 1 2 1 2 2 1 1 2 0 0 0 0 2 0 1 1 0 1 1 2 0 0 0 1 0 0 0 0 0 0 0 1 1 0 0 1 1 0 1 1 0 0 0 1 0 2 1 0 1 0 1 0 2 0 0 0 0 1 2 2 0 1 2 2 1 0 0 0 0 1 1 0 0 0 0 0 0 2 2 0 2 0 0 0 1 1 0 0 1 1 1 1 0 0 0 0 0 0 0 2 0 1 2 0 1 1 0 1 0 1 1 1 0 0 1 0 0 1 0 0 0 1 1 1 1 0 2 2 2 0 2 0 0 1 2 0 1 0 1 1 1 1 0 0 0 0 0 1 1 1 2 0 0 1 0 1 1 0 0 1 2 0 1 0 0 0 0 1 0 1 2 0 0 1 1 0 0 1 0 0 0 0 0 0 2 2
83 1 0 1 1 1 0 0 0 1 1 0 1 2 0 1 0 0 0 0 0 2 1 0 0 0 0 0 2 2 2 2 2 2 0 0 2 1 0 1 1 1 0 2 2 1 1 0 0 2 0 0 0 0 0 0 0 0 0 1 0 0 0 1 0 0 0 1 2 0 0 1 2 2 1 2 1 0 1 1 0 0 0 1 2 0 1 0 2 2 0 1 0 1 0 0 0 2 0 2 0 2 1 1 0 0 2 0 1 2 0 1 0 0 1 1 0 0 1 0 1 0 0 2 0 2 0 0 0 0 1 1 1 0 0 0 2 0 0 2 0 0 0 0 1 0 0 0 0 0 0 0 1 0 0 0 0 0 0 0 1 1 1 2 1 2 2 1 1 1 0 0 0 2 0 0 0 0 0 0 0 1 1 1 2 0 2 2 0 1 1 2 0 0 1 0 0 2 1 1 0 1 0 1 1 0 2 0 1 0 1 1 1 0 0 2 2 0 2 0 1 1 1 2 2 0 2 1 0 1 0 1 0 0 1 0 0 2 0 1 0 1 1 0 2 0 0 0 0 0 0 0 0 0 0 1 1 0 0 0 0 0 2 2 1 0 0 0 1 0 0 1 0 2 0 0 2 2 1 0 0 0 1 1 0 0 2 2 0 2 0 0 0 2 2 0 0 0 0 2 0 0 0 0 0 0 0 0 2 0 0 1 0 0 1 0 2 0 1 0 1 2 2 1 0 0 0 0 1 0 2 1 0 0 0 0 0 0 1 2 1 1 2 1 0 0 1 1 2 0 1 0 0 0 2 0 1 0 0 0 0 0 2 1 2 0 0 2 2 1 1 1 0 0 0 0 0 1 0 0 0 0 1 1 0 2 0 0 0 0 0 0 0 1 2 2 2 0 0 0 0 0 0 1 1 0 1 1 0 1 1 0 1 0 1 0 1 1 0 1 1 1 0 0 0 2 1 1 0 1 0 1 0 1 2 2 1 1 0 0 2 0 1 1 0 1 2 1 2 1 0 0 0 1 1 1 0 2 1 2 2 2 0 0 1 1 1 2 0 1 2 2 2 2 1 0 0 0 0 0 1 2 0 0 1 1 0 0 2 1 0 1 1 1 0 0 0 1 1 0 1 0 1 1 1 1 1 1 0 1 0 1 0 2 0 0 1 2 0 2 2 2 2 0 0 1 0 0 1 1 1 0 0 0 1 0 2 1 0 1 2 2 1 0 0 1 0 0 2 0 0 0 0 0 1 1 1 0 2 0 0 0 0 1 0 1 1 1 1 1 1 1 1 0 1 0 2 1 0 2 1 1 0 0 0 0 1 0 0 0 0 0 2 0 0 0 0 0 0 0 0 2 1 1 2 2 0 0 0 0 0 0 0 1 0 0 0 0 0 0 2 0 0 0 0 0 2 2 0 0 1 1 0 0 0 1 1 1 0 1 0 1 0 1 0 2 2 0 2 0 1 1 1 0 0 1 2 1 0 0 0 0 1 0 2 0 1 2 1 1 1 1 0 0 0 0 0 1 1 0 0 0 2 2 2 2 2 0 1 0 2 0 0 0 0 0 1 1 1 1 0 0 0 0 2 0 2 1 2 0 0 0 0 2 0 0 1 1 1 1 0 0 0 0 2 1 1 1 0 0 1 1 0 2 0 1 0 0 0 1 0 1 0 0 0 0 0 0 0 0 0 0 0 0 0 0 1 0 0 0 0 1 2 2 0 0 2 0 0 1 1 0 2 0 0 0 1 1 1 1 1 2 0 0 0 1 1 2 0 0 2 2 1 1 1 0 0 0 0 1 1 0 0 0 0 0 2 1 1 1 0 0 1 1 1 2 2 2 0 1 1 0 1 1 0 0 0 0 1 0 0 2 0 1 1 2 0 0 0 0 0 0 0 0 0 0 0 0 0 0 0 2 0 0 2 0 0 0 1 0 0 2 0 0 0 0 0 1 2 0 0 0 0 1 1 2 0 1 1 2 2 0 0 0 0 1 1 0 0 0 0 0 0 2 1 1 1 0 0 0 1 1 1 0 2 2 0 1 0 1 0 0 0 0 1 1 0 1 2 0 0 2 0 1 0 2 1 2 1 1 2 2 1 2 0 0 0 0 0 0 0 0 1 1 0 0 0 0 0 0 1 0 0 0 2 0 2 1 0 0 0 0 0 1 0 0 0 0 0 0 0 0 0 0 0 1 2 0 1 0 0 0 0 1 0 0 1 0 0 0 0 0 1 0 0 0 0 0 1 0 0 1
84 0 0 0 0 0 0 2 1 0 2 1 0 1 0 1 1 0 0 0 0 2 0 1 0 0 1 1 2 2 2 1 2 1 0 1 1 2 0 0 1 1 0 0 1 0 0 0 2 0 0 0 2 0 1 0 0 0 0 2 0 0 0 2 0 0 0 0 1 0 0 1 2 2 2 2 2 1 2 2 0 0 0 0 2 0 0 0 2 2 0 1 0 0 1 1 1 0 0 1 0 1 0 1 1 1 2 0 1 1 0 0 1 2 2 2 1 0 1 0 1 0 2 0 1 1 1 2 1 2 0 0 0 0 2 2 0 0 0 1 0 0 0 0 0 0 0 0 0 1 0 1 0 0 1 0 0 1 1 0 0 0 1 2 1 2 1 1 0 0 0 0 1 1 0 2 1 1 0 0 0 1 1 1 2 1 1 2 0 1 1 2 0 0 1 1 1 1 0 0 0 1 1 1 1 0 2 0 1 0 0 1 2 0 0 2 0 0 1 0 0 0 2 1 1 0 1 1 0 1 0 0 0 0 0 0 0 2 0 1 0 0 1 0 1 0 0 0 0 0 0 0 0 0 0 0 2 0 0 0 0 0 0 0 0 0 0 0 0 0 0 2 0 2 0 0 1 2 2 0 2 0 2 0 0 1 1 2 0 2 0 1 0 2 2 0 0 1 1 1 1 0 0 2 0 0 0 0 0 0 0 0 0 0 1 0 2 0 0 0 2 2 1 1 1 0 0 0 1 1 2 1 0 0 0 0 0 1 1 0 0 1 2 2 0 0 0 0 2 2 0 0 0 0 1 1 0 0 0 0 1 1 1 0 1 1 0 2 2 1 1 1 0 0 0 0 1 1 0 0 0 0 2 2 0 0 0 0 0 0 1 1 1 0 1 0 0 1 1 2 2 2 1 2 2 0 0 1 1 0 0 1 1 0 0 0 0 0 0 0 0 1 1 2 2 1 1 0 0 1 0 0 0 0 2 2 0 2 1 0 2 0 1 1 1 0 1 0 1 1 0 0 0 2 1 0 1 1 1 1 1 1 0 0 0 0 0 2 0 0 0 0 1 1 2 0 2 0 0 0 2 1 0 0 2 1 0 1 1 1 1 0 0 0 0 0 0 2 2 1 1 1 2 1 2 1 2 1 0 1 0 1 0 0 0 0 0 2 0 2 2 2 1 1 1 1 0 0 1 1 1 0 0 2 2 0 1 0 1 2 1 1 2 1 1 1 1 1 1 0 0 0 1 0 1 1 0 0 1 0 0 0 1 0 0 1 1 2 2 0 0 0 0 0 0 0 1 1 0 2 1 0 1 0 0 1 1 1 1 2 0 0 2 0 0 0 1 0 0 0 0 2 1 0 0 0 0 0 0 1 1 0 0 0 1 0 0 0 1 0 1 0 1 1 0 0 2 0 0 0 1 1 1 0 0 1 1 0 1 1 1 2 0 0 1 1 1 0 1 0 1 0 0 1 1 0 0 1 1 0 0 0 1 0 1 1 1 1 0 1 0 1 0 0 0 1 1 1 1 1 1 1 1 1 1 1 0 0 1 0 2 0 1 0 0 0 1 2 0 1 0 0 0 0 1 0 1 2 2 0 0 0 0 2 0 1 1 2 0 0 0 1 2 0 0 1 1 0 1 1 0 0 0 0 0 1 1 0 0 2 1 1 0 0 1 1 0 1 0 0 0 0 1 0 0 1 0 0 2 2 0 0 2 1 0 1 1 0 0 2 0 0 2 1 0 1 2 1 1 1 2 2 0 1 0 1 1 2 0 2 0 2 1 2 1 1 0 0 0 2 0 0 1 0 1 0 2 0 0 2 0 0 1 0 0 1 1 2 2 2 2 2 1 2 0 0 0 0 0 0 1 2 2 0 0 1 0 1 0 1 0 0 1 1 0 1 1 1 0 0 1 1 0 0 1 1 0 0 0 0 0 1 0 0 1 0 0 0 1 1 0 0 0 0 2 0 0 1 1 2 2 0 1 1 1 1 0 0 2 0 2 0 0 0 2 0 2 0 0 0 0 2 0 0 2 2 0 2 1 1 1 0 1 0 1 1 0 1 2 0 1 1 0 1 1 0 1 2 0 0 0 1 0 1 0 0 0 1 0 0 1 1 0 1 1 0 0 1 1 0 2 1 2 0 0 0 0 2 1 0 0 0 0 0 1 1 1 0 0 0 0 0 0 0 0 0 0 0 1 0 0 0 0 0 0 0 0 1 0 0 0 0 0 0 0 0 0 0 2 0 2 1
85 1 0 0 0 0 0 0 0 0 0 1 0 2 0 1 1 0 1 0 0 1 0 0 0 0 1 1 2 2 2 1 0 1 0 1 1 1 0 2 1 0 1 1 1 1 1 0 2 0 0 0 0 1 0 1 0 0 0 1 1 0 0 2 0 0 0 0 2 1 1 0 2 2 1 2 2 1 1 1 1 0 0 1 2 0 1 0 1 1 0 0 1 0 0 0 0 1 0 1 1 1 2 0 0 0 2 0 0 2 1 0 0 1 1 1 0 0 0 0 0 2 2 0 2 0 1 1 1 1 0 0 0 0 1 0 0 0 0 0 0 0 0 0 0 0 0 0 0 2 0 2 2 0 1 1 0 0 1 0 1 0 1 2 0 1 2 1 1 1 0 0 1 1 0 2 1 0 0 0 0 0 0 0 1 1 1 2 1 0 0 2 0 2 2 0 0 1 0 0 0 0 0 0 0 0 1 0 1 0 2 1 1 0 0 2 0 1 2 0 0 0 1 1 0 0 2 2 1 0 0 1 1 0 1 0 0 1 1 1 0 0 2 0 2 1 1 0 0 0 0 0 0 0 0 0 0 0 1 2 1 1 1 2 2 0 0 0 2 0 0 2 0 0 1 1 0 2 2 0 1 0 2 2 0 0 2 1 0 2 0 0 2 2 2 0 2 0 0 2 0 1 0 1 0 0 0 0 1 0 0 1 1 0 1 1 0 2 1 0 1 2 1 1 2 0 0 0 2 0 1 1 0 0 0 0 0 1 0 1 1 1 1 2 0 0 1 1 2 0 0 1 1 1 0 0 2 1 0 1 1 1 2 1 2 1 0 2 2 2 0 0 0 0 1 1 0 1 0 1 1 1 0 0 0 1 0 0 0 0 0 0 0 0 2 0 0 1 1 1 1 1 0 2 1 1 0 2 1 1 0 0 2 0 0 1 0 0 0 0 1 1 0 0 1 2 0 2 0 2 0 0 0 1 1 0 0 1 2 2 1 0 2 0 1 1 1 1 1 2 0 0 0 1 0 0 0 0 1 1 0 2 1 0 0 1 0 2 0 0 2 0 2 2 1 1 1 2 0 1 2 1 0 1 1 0 1 2 2 0 1 1 1 2 0 0 0 2 2 0 0 0 2 2 2 0 2 1 0 0 0 2 0 0 1 0 0 2 0 2 2 2 0 0 1 2 0 1 0 2 0 0 0 0 0 0 1 1 0 0 0 2 1 1 1 1 2 1 1 1 0 1 0 0 1 2 0 0 1 1 1 0 1 1 0 0 0 0 0 0 1 1 0 0 0 0 0 0 0 0 2 0 0 0 0 0 1 0 1 0 1 0 2 0 0 0 1 1 1 1 1 1 0 2 2 2 1 0 0 1 1 0 0 1 1 0 0 0 1 0 0 0 0 0 0 0 2 2 0 0 0 0 1 0 0 0 0 0 0 1 1 1 0 1 0 2 2 1 2 0 1 1 0 0 1 0 2 2 1 0 0 0 1 1 1 0 1 0 2 1 0 1 0 0 1 1 2 2 0 0 0 0 2 2 2 2 2 1 0 0 1 0 0 0 0 0 1 2 1 1 0 0 0 0 1 0 2 2 1 0 0 0 0 2 0 1 0 1 1 1 0 0 0 1 1 0 1 0 0 0 0 0 1 1 0 2 1 0 0 2 0 2 1 0 0 0 0 1 0 1 1 1 2 0 0 0 0 0 1 0 1 1 2 1 0 0 2 0 0 2 0 0 2 0 0 0 1 1 1 1 0 1 0 1 1 0 0 2 1 1 1 1 1 2 2 1 1 2 0 2 0 0 0 1 0 1 1 0 0 2 0 0 0 1 2 1 1 1 0 0 0 1 2 2 0 0 0 0 0 0 0 2 0 0 1 1 0 1 1 1 0 1 0 0 0 0 0 1 0 0 0 2 2 1 0 2 0 0 0 0 0 1 0 0 0 0 0 0 1 1 0 0 0 0 1 2 0 2 2 2 2 0 0 0 0 0 0 0 0 0 0 0 2 1 1 0 1 0 0 0 0 2 0 0 1 1 1 0 0 0 0 0 0 0 0 2 0 1 2 0 1 1 0 1 0 0 1 2 0 0 2 2 0 2 0 0 0 0 0 1 0 0 1 2 2 0 0 0 0 0 2 1 0 0 1 0 1 0 0 0 0 0 0 0 0 1 2 0 0 0 0 0 0 1 0 0 1 0 1 0 0 0 1 1 0 0 1 0 1 0 0 1 0 0 0 0 0 0 0 0 2 2
86 1 0 0 0 0 0 0 0 1 1 1 0 0 0 0 0 0 0 0 0 2 0 0 0 0 2 0 2 2 1 1 0 1 1 0 2 1 0 0 1 0 0 0 1 1 2 0 2 1 0 0 0 0 1 1 0 0 0 1 0 1 0 1 0 0 0 0 1 0 0 0 2 2 0 2 1 0 0 0 0 0 0 2 2 0 0 1 2 2 0 1 0 0 0 0 0 1 1 2 0 2 1 0 0 0 2 0 1 1 0 0 1 1 2 2 1 0 1 0 2 0 1 1 1 0 1 0 0 0 0 0 0 0 1 0 2 0 0 0 1 0 0 0 0 0 0 0 0 2 0 2 1 2 1 0 1 1 1 1 2 1 1 0 0 1 1 0 1 2 0 0 1 1 1 0 0 1 0 1 1 1 1 1 1 0 1 2 0 0 0 2 0 1 1 0 1 2 1 1 0 1 0 1 1 0 2 0 2 0 1 1 1 0 0 2 1 0 1 0 1 1 2 2 0 0 2 2 0 1 0 0 0 0 0 0 0 2 0 1 0 1 2 0 1 0 0 0 0 0 0 1 1 0 0 0 0 0 0 1 0 0 1 1 1 0 1 0 0 0 1 1 0 2 1 1 0 2 1 0 0 0 2 2 0 0 2 2 0 2 0 1 0 2 2 0 0 0 1 2 0 0 2 0 0 0 2 0 0 0 1 2 0 1 2 0 1 1 0 0 0 2 2 2 2 0 0 0 0 0 2 1 0 0 0 0 0 1 1 1 1 1 0 2 0 0 0 0 2 1 1 0 0 0 0 2 0 0 0 1 1 1 2 1 1 1 0 2 2 1 1 1 0 0 0 0 1 2 0 0 0 0 0 0 0 0 0 0 0 0 0 0 0 0 2 0 0 0 1 1 1 1 0 2 2 1 2 1 0 1 0 0 1 0 1 0 1 1 0 0 0 0 1 0 0 0 2 1 0 1 0 1 0 1 1 0 0 0 0 0 1 1 1 1 1 2 2 1 2 0 0 0 0 2 2 2 0 1 1 1 2 2 1 0 0 1 0 2 0 0 0 0 2 2 0 0 0 2 0 1 2 1 0 0 1 0 0 0 1 0 1 1 0 1 0 0 0 1 1 1 1 0 1 1 1 1 1 1 0 0 0 2 0 0 1 1 0 2 0 1 1 2 1 0 1 1 0 1 1 1 0 2 0 0 0 0 2 0 2 2 0 1 2 1 1 0 1 1 2 0 0 0 0 0 1 0 1 1 0 1 1 0 0 1 0 0 0 0 0 0 0 1 0 0 0 0 1 0 0 2 1 1 1 0 1 1 0 0 0 0 1 1 1 0 0 0 0 0 0 0 0 2 1 1 0 2 0 0 0 1 1 0 0 0 1 0 0 0 1 1 1 1 1 1 0 0 2 1 0 0 1 2 0 0 0 0 0 1 2 2 1 1 0 2 1 2 2 0 0 0 0 1 0 1 2 0 1 2 1 0 0 0 1 1 0 1 0 1 0 0 0 0 0 0 1 1 2 1 1 1 0 0 2 2 2 2 1 0 0 0 2 0 0 1 1 0 2 2 0 1 1 0 0 1 1 0 1 1 1 0 2 0 0 2 0 1 1 1 1 1 0 0 1 0 1 0 0 0 1 1 2 2 1 2 0 2 1 1 1 1 0 1 0 0 0 0 0 0 0 0 0 0 0 0 0 0 1 0 0 0 0 0 2 2 0 0 2 0 1 1 0 0 1 1 0 1 1 0 1 1 1 1 1 1 1 1 0 2 0 1 1 2 1 1 1 0 0 0 0 0 0 0 0 1 0 0 1 0 0 1 1 0 0 1 2 1 1 0 1 2 1 2 1 2 1 0 0 0 1 0 1 1 0 1 1 2 0 1 0 0 1 1 0 0 0 0 0 1 0 0 0 1 1 0 2 0 0 0 0 1 0 2 0 0 0 1 0 0 1 0 0 0 0 0 2 1 0 1 2 2 1 1 0 0 0 0 0 1 0 0 1 1 0 2 2 0 2 0 0 0 0 2 0 0 0 0 2 0 0 1 0 0 1 0 1 1 0 0 2 1 0 2 0 2 0 1 1 2 1 2 2 2 0 2 0 0 0 0 0 1 1 1 2 2 2 0 0 1 1 0 2 0 0 0 2 0 2 1 0 0 0 0 0 1 0 0 1 0 0 2 0 2 0 0 0 0 0 0 0 0 0 0 1 2 0 0 1 0 1 0 0 0 0 1 1 0 0 0 0 0 2 2
87 0 0 0 1 0 0 0 0 2 2 0 0 1 0 0 0 0 1 2 1 2 0 0 0 0 2 0 0 2 2 0 0 0 2 1 2 2 0 2 0 0 0 1 1 0 0 0 2 1 0 0 0 1 1 1 0 1 0 1 0 0 0 1 0 0 0 0 0 0 0 1 1 1 2 1 2 0 0 0 0 0 0 2 2 0 0 2 2 2 1 2 0 0 0 0 0 0 0 2 0 1 1 0 1 1 1 1 1 1 0 2 0 0 0 0 0 0 1 0 1 0 2 0 1 0 1 0 0 0 0 1 0 0 0 0 0 0 0 2 2 0 0 0 0 0 0 0 0 0 0 1 0 1 0 1 1 0 1 0 1 1 2 2 1 2 1 0 0 2 2 0 2 0 0 1 1 1 0 0 0 0 1 1 1 0 1 1 1 0 0 2 0 1 2 0 1 0 0 0 0 0 0 1 1 0 2 0 0 0 0 1 1 0 0 2 0 1 2 0 0 0 1 2 1 0 2 1 1 1 0 0 0 0 2 0 0 1 0 2 0 0 2 1 2 0 0 0 0 0 0 0 0 0 0 0 1 0 0 1 0 0 0 0 0 0 0 0 1 1 0 2 0 0 1 1 0 1 2 0 1 0 2 1 0 1 1 1 1 2 0 1 1 2 2 0 1 0 0 1 0 0 2 0 0 0 0 0 1 0 1 1 0 0 1 0 0 0 1 0 2 2 0 1 2 0 0 0 1 1 2 1 0 0 0 0 0 2 0 0 0 0 1 2 0 0 0 0 1 0 0 1 0 0 2 0 1 0 0 0 0 0 2 2 1 0 0 2 2 0 2 1 0 0 0 0 2 0 1 0 1 0 1 1 1 1 0 0 0 0 0 0 0 1 1 1 2 1 0 0 0 0 0 1 1 1 0 0 0 2 0 0 1 0 0 0 0 0 0 0 0 2 0 2 0 0 1 1 0 1 1 1 0 0 1 1 0 0 0 0 2 0 2 0 0 2 2 1 1 1 1 0 0 1 0 0 0 1 1 0 0 0 0 0 0 1 1 2 0 0 0 0 2 2 1 0 0 1 0 1 2 2 0 0 2 1 0 0 2 1 0 2 1 1 1 0 1 1 1 0 1 1 1 0 1 1 2 1 0 1 0 1 0 1 0 0 1 2 0 1 1 2 1 1 1 2 1 2 0 2 0 2 0 1 1 0 1 1 0 0 1 2 1 1 1 2 1 0 2 0 2 0 0 0 0 1 0 1 0 2 2 0 1 1 1 0 0 0 0 1 0 0 0 0 0 0 1 1 0 2 2 0 0 0 1 0 1 0 2 2 0 0 1 1 1 0 0 0 0 0 0 2 1 1 1 1 0 0 0 1 0 0 1 2 0 1 1 0 0 1 0 1 1 1 0 0 1 1 0 0 1 2 0 0 0 0 2 0 0 1 0 0 0 1 0 2 2 0 1 0 1 1 0 1 1 0 1 0 0 0 0 0 1 0 1 2 0 2 0 0 0 1 1 0 0 0 0 0 1 0 0 1 1 1 2 2 2 2 0 0 2 0 0 0 1 0 1 2 1 1 0 1 0 0 0 0 2 2 2 1 1 1 0 1 0 0 0 1 1 1 0 0 0 0 1 0 0 0 2 2 2 2 0 2 0 1 1 0 0 1 0 0 0 0 0 0 0 0 0 0 0 0 1 0 0 1 1 0 1 1 0 0 2 2 0 0 2 0 0 2 1 0 1 0 1 1 2 1 1 1 2 2 0 0 0 2 0 1 0 1 0 2 0 1 1 1 0 0 0 1 0 0 0 0 0 0 2 0 0 2 0 0 1 0 1 1 1 2 1 1 1 1 2 2 0 0 0 0 0 0 0 2 0 1 0 1 0 2 1 0 1 1 0 0 0 0 0 0 0 0 0 2 2 0 0 0 1 0 1 0 0 2 0 0 0 0 1 0 1 0 0 0 0 0 2 1 0 1 2 2 2 0 0 0 0 0 0 1 1 0 1 0 1 2 2 0 2 0 0 1 0 1 0 0 2 1 0 2 0 0 0 0 0 0 0 2 0 0 2 0 0 2 0 1 0 1 1 1 1 1 2 2 0 1 0 1 1 2 0 0 1 1 1 2 1 0 0 0 1 0 2 0 0 0 1 0 2 1 1 0 0 0 0 0 1 1 2 0 0 0 0 0 0 1 0 1 1 0 0 0 0 0 1 1 0 0 1 0 0 1 0 0 0 0 0 0 0 0 1 0 2 2
88 1 0 0 1 0 0 0 0 1 1 0 0 0 0 0 0 0 1 2 1 2 0 0 0 1 2 0 0 2 2 0 0 0 0 1 1 1 0 1 1 1 0 1 2 1 2 0 1 1 0 0 1 0 0 0 0 0 0 0 2 0 0 2 0 0 0 0 0 0 0 1 2 2 1 2 2 0 1 1 0 0 0 2 2 0 1 1 2 2 1 1 0 0 0 0 0 2 0 2 2 2 1 0 1 1 2 2 1 1 0 1 1 2 2 2 1 0 0 0 2 0 1 1 1 1 1 2 0 2 0 0 0 0 2 0 0 0 2 0 1 0 0 0 0 0 0 0 0 2 0 2 1 1 1 1 1 0 0 0 1 0 2 2 0 1 1 1 1 2 0 0 1 1 0 2 2 1 0 0 0 0 0 0 1 0 2 1 1 0 0 2 1 0 1 1 1 2 0 0 0 1 0 1 0 1 2 1 1 0 2 2 1 0 0 2 1 1 0 1 1 1 1 1 0 0 2 0 0 1 0 0 0 1 1 0 0 2 0 2 0 0 2 0 2 0 0 0 1 1 1 1 0 1 1 0 2 0 0 1 0 0 1 1 1 0 0 1 1 0 0 1 0 1 0 0 0 2 1 0 0 1 2 1 1 0 2 1 0 1 0 0 0 1 2 0 0 1 1 2 1 0 0 1 0 0 0 0 1 0 0 0 0 0 0 0 0 1 1 0 1 2 1 2 1 0 1 0 1 0 1 1 1 1 0 0 0 0 2 0 0 0 2 1 0 0 0 0 2 2 0 0 0 0 2 0 1 1 0 1 1 1 0 0 0 1 0 2 2 1 1 1 1 1 0 0 1 0 0 0 0 0 1 1 1 0 0 0 0 0 0 0 1 1 2 2 2 0 1 1 1 1 0 2 2 1 0 1 0 2 0 0 2 0 0 1 0 1 0 1 0 1 1 1 1 1 1 1 0 0 1 0 0 1 0 0 0 1 1 2 2 1 1 1 2 0 1 1 1 2 0 0 0 0 0 0 0 0 1 1 0 1 0 0 0 0 0 2 0 1 1 1 1 1 2 0 2 2 0 1 2 1 0 0 1 0 0 0 2 1 0 2 1 2 2 0 0 0 1 1 1 1 2 1 2 0 2 2 0 0 0 2 0 0 1 0 0 2 0 2 2 2 0 0 0 2 1 1 0 2 0 0 0 0 0 0 1 0 0 1 0 1 1 1 1 1 2 1 2 0 0 0 0 0 2 2 0 1 2 1 0 0 0 0 0 1 1 0 0 0 0 1 0 0 0 0 1 0 0 1 2 1 1 0 0 1 1 1 1 2 0 0 1 0 2 1 0 1 1 1 1 1 1 1 1 1 1 0 0 1 1 0 1 1 1 1 1 0 0 0 0 0 0 0 0 0 2 0 0 0 2 2 0 0 0 0 0 0 1 1 1 1 1 1 0 1 1 0 1 1 0 2 0 2 2 0 1 1 1 0 0 0 1 1 1 0 1 0 0 0 1 0 0 0 0 0 0 1 1 1 0 1 2 1 0 1 1 1 0 1 0 1 0 0 0 0 2 2 1 1 0 0 0 0 2 0 1 1 1 0 1 0 0 1 0 2 0 1 0 0 0 0 1 1 0 0 1 0 1 1 1 1 0 1 0 1 0 0 0 2 1 2 1 0 0 0 0 2 0 0 0 0 0 0 0 1 0 0 0 0 0 0 2 1 0 0 2 0 0 2 1 0 2 0 0 0 0 0 0 2 0 0 0 0 0 0 2 1 0 1 1 2 1 1 1 0 1 1 0 1 0 0 1 1 1 1 0 1 1 0 0 0 0 1 1 1 1 1 0 1 1 0 2 2 0 0 0 0 1 0 1 1 0 0 0 1 1 0 0 0 0 0 0 1 0 0 1 0 0 0 0 1 2 0 1 0 1 0 0 0 0 2 0 1 0 0 1 0 0 2 1 1 2 0 1 0 0 1 1 1 1 0 1 1 1 1 0 1 0 0 0 0 2 0 1 0 1 0 0 1 0 0 0 0 0 0 2 0 0 1 0 0 1 0 1 1 0 0 1 0 0 1 0 2 2 1 2 2 1 1 2 2 1 1 0 1 0 1 0 0 0 0 1 0 0 1 0 1 1 1 2 0 0 0 1 1 1 1 0 0 0 0 0 0 1 1 1 0 0 0 0 0 0 0 0 0 0 0 1 0 0 0 1 1 0 0 1 0 0 1 0 0 0 0 0 0 0 0 1 0 0 0
89 0 0 0 1 0 0 2 0 1 1 1 1 2 0 1 0 0 0 1 1 2 0 0 0 0 1 0 2 2 2 2 0 0 0 0 2 1 0 1 2 1 2 2 2 0 0 0 2 1 0 0 1 0 1 1 0 0 0 1 1 0 0 1 0 0 1 0 1 0 0 1 2 2 0 2 1 0 1 0 1 0 0 0 0 0 0 2 2 2 2 2 1 0 0 0 0 2 0 2 1 2 1 0 2 1 2 0 0 2 1 1 1 2 2 2 1 0 1 0 1 0 1 1 1 0 1 1 1 2 0 0 1 0 0 0 1 0 0 0 0 0 0 0 0 0 0 0 0 0 0 0 0 0 1 0 0 0 2 1 1 1 2 2 1 2 1 2 0 2 0 0 1 1 1 1 1 0 0 0 0 0 1 1 2 0 2 0 0 0 0 2 0 2 2 0 1 1 0 0 0 0 1 0 0 0 2 2 1 0 1 1 2 0 0 2 0 0 1 1 0 0 0 1 0 0 1 2 0 1 0 0 0 2 0 0 2 2 0 1 0 1 2 0 0 0 0 0 0 0 0 0 0 1 1 1 0 1 1 1 0 0 0 0 1 0 0 1 1 0 0 2 1 2 1 0 1 2 1 0 0 1 1 1 0 0 1 2 0 2 0 0 2 2 2 0 1 0 0 0 0 0 1 1 0 0 0 1 1 0 0 1 0 0 1 0 1 0 0 1 0 1 2 0 2 0 0 1 0 2 0 2 1 0 0 0 0 2 0 0 0 1 1 1 0 0 0 1 2 0 1 0 0 0 2 0 1 0 0 0 1 1 0 0 0 0 0 2 2 1 1 1 1 1 0 0 1 0 0 0 2 0 0 1 0 0 0 0 0 0 1 1 1 1 1 1 2 1 1 1 1 1 0 2 2 1 1 1 0 2 0 1 0 1 1 0 1 1 0 1 0 2 0 2 0 1 0 1 0 0 0 0 1 1 0 0 0 0 1 1 0 0 2 0 0 1 2 1 1 0 0 0 0 2 2 0 2 1 0 2 1 2 0 1 1 1 0 2 0 1 1 1 0 0 0 1 0 1 0 0 2 1 1 0 2 0 0 0 1 1 0 1 0 1 0 0 0 1 0 0 1 1 1 1 1 0 2 2 0 0 0 2 0 0 0 1 0 2 0 1 1 2 2 2 2 2 0 0 0 2 0 0 0 0 0 0 1 0 1 1 0 1 0 0 0 1 0 0 2 0 1 0 0 1 1 0 1 0 2 0 0 0 1 1 1 0 0 1 1 0 0 1 0 0 0 0 0 0 0 0 2 0 0 0 1 0 2 0 0 0 0 0 1 0 1 0 0 0 0 0 0 1 0 2 2 2 2 0 0 0 0 0 1 1 1 1 1 0 0 0 1 0 0 1 1 1 0 2 0 0 2 2 0 0 0 1 1 1 0 2 0 1 1 2 0 1 1 0 1 0 1 1 0 1 1 0 1 2 1 0 0 0 2 0 1 1 0 0 0 0 1 0 0 0 1 0 1 2 1 1 0 0 2 1 2 2 2 1 0 0 2 0 0 0 1 0 2 1 1 1 0 0 0 1 1 1 1 1 1 0 0 0 0 1 0 0 0 1 0 0 0 1 1 0 1 0 0 0 0 0 1 1 0 2 0 0 1 0 0 0 0 0 1 0 0 1 0 0 0 0 0 0 1 0 0 1 0 0 1 0 0 0 2 1 0 1 1 0 0 1 1 0 1 0 0 0 1 2 1 1 1 2 0 0 0 2 0 2 1 1 1 1 1 2 2 1 1 1 1 2 0 0 0 0 0 0 1 0 0 2 0 0 0 1 1 1 1 2 1 1 1 1 0 2 0 0 0 0 1 0 1 1 1 1 0 1 0 0 0 0 0 1 1 1 0 1 1 1 0 0 0 1 2 0 1 0 1 1 0 0 1 1 1 0 1 0 1 1 2 0 0 0 0 0 0 0 0 1 1 1 0 2 0 0 0 0 0 0 1 0 1 0 1 0 2 2 1 0 0 0 1 1 0 0 1 0 0 1 0 0 0 0 0 0 0 2 0 1 2 1 0 2 1 1 1 1 2 2 0 0 1 0 0 0 0 0 0 1 0 0 0 0 2 1 0 0 1 0 1 0 2 1 1 0 1 0 2 2 1 0 0 0 1 0 0 0 0 1 1 1 0 0 0 1 0 0 0 0 1 0 0 0 0 0 1 1 1 0 0 1 1 0 0 0 0 0 0 0 2 0 0 0
90 1 1 0 0 0 1 1 1 0 1 0 1 1 1 0 1 0 1 1 1 2 0 0 0 0 1 0 2 2 2 0 2 2 0 0 2 1 0 2 0 0 1 1 2 0 0 0 2 1 0 0 0 1 0 2 0 1 0 0 1 0 0 2 1 1 1 0 1 1 1 2 2 2 2 2 2 0 2 0 2 0 0 0 2 0 0 0 2 2 0 0 1 0 0 0 0 0 0 1 0 2 1 0 1 1 2 0 2 2 0 0 0 1 2 2 0 0 0 0 2 0 1 1 0 2 0 1 1 1 0 0 0 0 1 0 0 0 0 1 2 0 0 0 0 0 0 0 0 0 0 0 0 0 0 0 0 1 0 0 0 0 2 2 2 1 1 1 0 1 0 1 0 2 0 0 0 0 0 0 0 1 0 0 0 0 1 0 0 0 0 2 1 0 1 1 2 1 0 0 0 0 1 1 1 0 1 0 0 0 0 0 1 0 0 2 1 0 1 1 0 0 2 1 0 1 1 1 0 1 0 0 0 0 2 0 0 2 0 1 0 1 2 0 1 0 0 0 0 0 0 1 0 0 0 0 0 0 0 0 0 0 0 1 2 0 0 1 1 0 0 2 0 2 0 0 0 1 2 0 0 0 2 0 1 0 2 1 0 1 0 0 1 2 2 0 1 1 1 1 1 0 1 0 1 0 0 0 2 0 1 1 0 0 0 0 2 1 0 0 0 2 1 2 2 0 0 0 1 0 1 2 1 1 0 0 0 2 0 0 0 1 1 1 0 0 0 0 2 1 0 0 0 1 1 0 2 1 0 1 1 1 0 0 0 1 0 2 2 0 2 1 1 0 0 0 1 1 1 0 0 2 1 1 0 1 0 1 1 0 1 1 0 0 2 0 0 1 0 0 0 0 0 2 2 0 0 1 1 1 0 0 1 0 0 0 0 1 0 1 0 1 0 0 1 1 1 1 2 0 0 1 0 0 1 1 0 0 0 0 1 1 2 0 0 2 2 0 0 0 0 1 0 1 0 0 0 1 1 2 2 2 0 1 1 2 0 2 0 0 1 1 1 1 1 1 0 0 0 0 1 2 0 0 1 0 0 0 2 2 0 1 0 2 2 0 0 2 2 0 0 0 1 1 1 1 1 1 0 1 0 2 0 2 0 0 2 2 0 1 1 2 1 1 1 2 0 1 0 2 0 1 0 1 1 0 0 0 0 2 2 2 1 1 1 1 1 1 1 0 0 0 0 0 1 2 0 1 1 1 1 0 0 0 0 0 0 0 0 0 0 2 0 0 0 0 0 2 0 2 2 0 1 0 1 1 2 0 2 2 0 0 0 1 0 0 0 0 0 0 0 2 0 2 2 2 1 1 0 0 1 0 1 1 0 2 1 0 0 0 0 0 1 1 0 0 1 2 0 0 1 1 0 0 0 0 0 0 0 2 0 0 0 0 1 1 1 0 1 0 0 2 0 1 2 0 1 2 1 0 0 0 2 0 1 0 2 0 0 0 1 0 0 1 1 0 0 2 0 0 0 0 2 1 1 1 2 0 1 0 2 0 0 0 0 0 1 1 1 1 0 0 0 0 1 0 1 2 2 0 0 0 0 1 0 1 0 1 1 1 0 0 0 0 1 2 2 1 0 0 1 1 0 2 0 0 0 0 0 1 0 0 0 0 0 0 0 0 0 0 0 0 1 1 0 0 0 0 0 0 0 0 2 1 0 1 1 0 0 1 0 2 2 1 0 1 1 2 1 2 2 1 2 1 1 1 1 2 0 0 2 2 2 2 1 0 1 1 1 1 0 0 1 0 1 2 1 0 2 0 0 0 0 0 1 0 1 1 1 1 1 1 2 2 0 0 0 0 2 0 1 1 0 0 0 1 0 0 0 0 0 0 0 0 0 0 0 0 0 0 1 1 0 0 2 0 0 0 0 0 0 2 0 0 0 0 1 0 0 1 1 0 1 1 1 0 0 0 2 2 2 0 0 0 0 1 1 0 0 0 0 1 0 1 0 0 0 0 0 0 0 1 1 0 1 1 1 2 1 1 1 0 1 0 1 0 0 1 2 0 1 1 0 2 1 1 2 1 0 0 2 0 0 0 1 0 0 1 0 0 0 0 1 1 0 0 1 2 1 0 2 0 0 0 1 1 1 2 1 0 0 0 0 0 0 0 0 0 0 0 0 0 0 0 0 1 1 0 0 0 0 0 1 1 0 0 0 0 0 1 1 1 0 0 0 0 0 0 2 0 1 1
91 1 0 0 1 0 0 1 0 0 0 0 1 1 0 1 0 0 1 1 1 1 0 0 0 0 1 0 1 2 2 0 0 1 1 0 2 2 1 0 1 1 0 0 0 0 1 0 0 2 1 0 0 0 0 1 1 0 1 1 0 1 0 1 0 0 0 0 0 0 0 1 2 2 0 2 2 0 1 1 0 0 0 1 2 0 1 0 0 2 0 0 1 2 0 0 0 2 0 2 1 2 2 0 0 0 2 0 1 1 1 1 0 2 2 2 0 0 0 0 2 0 0 2 0 0 0 1 0 2 0 1 0 0 0 0 0 0 0 1 0 0 0 0 0 0 0 0 0 1 0 1 1 0 0 1 0 0 1 0 1 1 2 2 1 2 1 1 0 1 0 1 2 0 0 1 0 1 0 0 0 0 1 1 1 0 1 2 1 1 1 2 0 1 2 0 0 1 0 0 0 0 0 0 1 0 1 0 1 0 0 2 1 1 0 2 1 0 1 0 0 0 0 1 1 0 2 0 0 0 0 0 1 1 0 0 1 1 0 2 0 0 2 1 2 0 0 0 0 0 0 0 0 0 0 0 1 0 0 1 0 0 0 2 1 0 1 1 0 0 0 2 0 2 1 1 0 2 1 0 1 0 2 1 1 0 1 1 1 2 0 1 1 2 2 0 1 1 0 1 0 0 0 1 0 0 1 0 1 0 0 0 0 0 0 0 0 1 0 0 0 1 1 1 1 0 0 0 0 1 1 2 0 0 0 0 0 1 1 1 1 2 0 1 0 0 0 1 1 0 1 1 0 0 0 2 0 0 0 1 1 1 1 0 1 0 0 1 1 0 2 2 0 0 0 0 1 0 1 0 0 0 1 1 0 0 0 0 0 0 1 1 0 0 2 0 0 0 0 1 0 1 0 2 2 1 1 1 0 2 0 1 1 0 1 0 1 2 0 2 0 1 0 1 1 1 2 0 0 0 2 0 1 1 0 0 0 1 0 1 2 0 1 1 1 1 1 0 0 0 0 1 0 1 1 0 1 1 0 1 1 1 0 0 0 1 1 1 0 1 2 2 2 2 0 0 0 2 2 0 0 2 0 0 1 0 0 0 2 1 0 2 0 1 1 0 1 2 2 0 1 0 2 2 2 0 2 1 0 0 0 2 0 1 1 0 1 1 0 1 1 1 0 0 0 2 1 0 1 1 2 1 0 1 2 0 1 0 1 1 0 1 1 0 0 1 0 1 1 0 1 0 0 0 0 1 1 0 1 1 1 0 1 0 0 0 0 0 0 0 0 0 1 0 1 0 1 0 0 2 1 1 0 0 0 0 0 1 0 1 0 0 2 1 1 1 0 0 0 1 0 2 1 1 1 1 1 0 1 1 0 0 0 0 2 0 0 0 0 1 0 1 0 0 0 0 2 2 0 0 0 1 1 0 0 0 2 0 0 2 0 1 1 2 0 1 1 1 1 0 0 1 0 1 2 0 1 2 1 0 0 0 1 0 2 2 0 0 1 0 1 0 1 0 0 1 1 1 0 0 1 1 2 2 2 2 1 2 0 0 2 0 0 1 0 0 1 1 0 0 0 0 0 1 1 0 1 2 2 0 0 0 0 0 0 1 0 0 1 1 0 0 0 0 1 1 1 0 0 0 1 1 0 2 0 1 1 0 0 1 1 1 0 1 0 0 0 0 0 0 0 0 0 1 0 1 0 0 1 1 0 0 2 1 0 1 1 1 0 2 0 0 2 0 0 0 0 1 1 1 1 1 0 0 0 2 0 1 0 2 0 2 1 2 1 1 0 1 0 0 0 0 0 0 0 1 0 0 0 2 0 0 2 0 0 2 2 2 1 1 1 1 0 2 0 0 0 0 0 1 0 1 1 0 0 2 0 1 1 1 1 1 0 0 0 0 0 1 0 0 0 1 2 1 0 1 0 0 0 0 0 0 0 0 0 0 0 0 1 0 0 0 1 0 2 0 0 1 1 1 1 0 1 1 0 2 1 0 0 0 1 0 0 1 1 0 1 0 0 0 1 1 0 0 0 1 1 2 0 0 0 0 1 0 1 1 0 0 1 0 0 2 0 1 0 2 1 1 0 0 1 0 0 1 1 1 0 1 0 1 0 0 2 1 2 0 0 1 1 0 1 0 1 0 1 0 1 1 0 0 0 0 0 0 1 1 1 0 0 0 0 0 0 0 0 0 0 1 2 0 0 1 1 1 0 1 1 0 0 1 1 0 0 0 0 0 0 0 1 0 2 1
92 0 0 0 0 0 0 1 0 0 0 1 1 1 0 1 0 0 1 1 1 1 1 1 1 0 0 0 2 1 2 1 0 0 0 0 2 2 0 0 1 1 1 1 1 0 2 0 1 1 0 0 1 1 0 1 0 0 0 2 0 0 0 1 0 0 0 0 1 0 0 0 2 2 1 2 1 0 1 0 1 0 0 2 2 0 0 0 2 2 0 0 0 1 1 1 0 1 1 1 0 1 0 0 1 2 2 0 1 1 0 2 2 2 2 2 1 0 0 0 2 0 2 0 2 0 2 2 1 2 0 0 1 0 0 0 1 0 0 2 1 0 1 0 0 0 0 0 0 1 0 1 0 0 0 0 0 0 0 0 0 0 1 2 0 2 2 1 0 2 1 2 0 2 1 1 0 0 0 0 0 0 1 1 1 0 2 2 0 0 0 2 0 2 2 0 2 2 0 2 0 0 0 1 0 1 2 0 0 0 1 1 1 0 0 2 1 0 1 2 0 0 1 1 0 0 1 1 1 0 0 1 0 0 2 0 0 2 0 2 0 0 2 0 1 1 1 0 0 0 0 0 0 0 0 1 0 1 1 1 1 1 1 1 1 0 0 0 2 0 1 1 0 2 1 1 0 1 0 0 0 1 1 1 0 1 1 2 0 2 0 0 1 2 1 0 1 0 1 2 0 0 1 0 0 0 1 0 0 0 0 1 0 0 1 0 0 0 0 0 0 1 0 1 2 0 0 0 1 0 1 2 1 0 0 0 0 1 2 2 0 2 0 2 0 0 0 1 2 1 1 0 1 0 1 0 0 0 0 0 1 1 2 0 2 0 0 1 1 1 1 1 0 0 0 0 1 1 0 0 0 1 0 0 0 0 0 1 1 0 0 0 1 1 2 1 2 1 0 0 0 0 0 2 2 0 0 0 0 2 0 0 0 0 2 0 2 0 0 0 1 1 0 1 1 1 1 1 0 1 0 0 0 0 1 1 0 1 0 1 2 0 2 0 1 1 1 1 2 2 0 0 0 2 2 2 0 2 2 2 1 1 0 1 2 2 0 1 0 1 0 0 2 2 1 0 1 2 0 0 2 1 0 0 2 1 0 0 2 2 0 1 0 1 1 0 0 1 1 0 1 1 1 0 1 2 1 2 0 1 0 1 0 1 0 0 1 2 0 0 0 2 0 0 0 2 1 0 0 2 0 0 0 1 1 0 0 1 0 1 1 1 0 0 0 2 2 1 1 0 0 0 0 0 0 2 0 1 1 1 0 0 0 2 0 0 0 1 1 0 0 1 0 0 0 0 1 0 0 2 0 0 0 0 0 0 1 0 2 2 0 0 1 2 0 1 0 0 0 0 0 1 0 2 2 2 2 0 1 1 2 1 0 2 0 0 1 0 0 0 2 0 0 0 0 0 1 1 0 0 1 1 0 0 0 1 0 1 1 2 0 0 0 1 1 1 1 0 0 0 0 1 1 0 1 1 2 2 2 0 0 0 1 1 1 0 1 0 0 0 1 0 0 1 1 0 0 1 2 1 0 1 2 1 2 2 0 1 0 0 1 1 0 0 1 0 2 1 0 0 0 0 0 0 1 0 1 0 1 0 1 0 0 1 0 0 0 2 1 1 0 0 0 0 2 1 1 0 0 0 0 1 0 2 0 0 2 0 0 2 1 1 0 0 0 0 0 0 0 0 0 0 0 0 0 1 0 0 0 0 0 0 2 2 0 0 2 0 0 2 0 0 1 0 2 2 0 0 0 0 2 2 1 1 1 1 0 1 0 2 0 2 1 1 1 0 1 1 0 2 0 0 1 0 1 1 2 0 1 0 1 1 2 0 0 2 2 1 1 1 1 2 2 2 0 0 0 0 1 1 1 0 1 2 0 2 0 0 1 0 1 0 1 1 0 1 1 2 0 2 0 1 0 0 2 0 0 0 0 0 0 1 0 0 0 0 0 1 0 2 0 0 0 0 2 0 0 1 2 2 1 0 1 1 1 1 0 0 1 1 2 0 1 2 1 0 1 0 0 0 1 1 0 0 1 0 0 2 0 0 0 0 2 0 2 1 0 0 2 0 0 2 0 1 0 1 2 2 0 1 1 1 0 0 2 1 0 2 0 0 0 0 2 2 2 0 0 1 1 1 2 0 2 0 0 0 0 1 0 0 0 0 0 0 1 1 1 0 0 0 0 0 1 0 0 1 0 0 0 0 0 0 0 0 0 0 0 0 0 0 0 0 0 1 0 0 0 0 1 0 0 0
93 0 0 0 1 0 0 2 0 0 0 2 0 0 0 0 0 0 0 1 1 1 0 0 0 1 1 0 1 2 2 0 2 2 0 2 0 2 0 1 1 1 1 2 2 1 0 0 2 0 0 0 1 0 1 0 1 1 0 0 1 1 1 2 0 0 0 0 1 1 1 1 2 2 1 2 1 1 2 1 1 0 1 0 1 0 0 1 1 1 0 1 0 0 0 0 0 1 0 1 0 2 1 0 1 1 2 0 1 1 1 2 2 2 2 2 1 0 0 0 2 0 1 1 1 1 0 0 0 1 0 1 0 0 1 1 0 0 0 1 1 0 0 0 0 0 0 0 0 1 0 2 1 1 0 0 0 1 1 0 1 1 2 2 1 2 2 1 1 2 0 0 0 2 0 1 1 0 0 1 0 1 1 1 1 0 2 1 0 0 0 2 0 1 1 0 1 1 1 0 0 0 0 1 1 0 1 0 0 0 1 1 1 0 0 2 0 0 1 2 0 0 1 1 0 0 2 2 0 2 0 0 0 0 1 0 0 2 0 2 0 0 2 1 2 0 0 0 0 0 0 1 0 0 0 0 0 0 0 0 0 0 1 0 0 0 0 0 1 0 0 2 0 1 1 0 0 2 1 0 2 0 2 1 0 0 2 1 0 1 0 0 0 2 2 1 0 1 1 1 1 0 2 0 2 0 0 0 1 0 0 0 0 0 2 0 1 1 1 0 1 2 2 1 0 0 0 0 1 1 2 0 0 0 1 0 0 1 1 1 1 2 1 1 0 0 0 0 2 1 0 0 0 0 1 1 1 0 0 1 1 2 2 1 2 1 0 2 2 1 1 1 1 1 0 0 2 1 0 1 1 0 0 0 1 0 0 0 0 0 0 0 0 0 2 0 0 0 1 0 0 0 0 1 1 1 1 0 0 2 0 0 1 0 1 1 1 1 0 1 0 1 1 0 2 0 2 0 0 0 0 1 0 0 1 1 0 1 1 1 2 0 2 0 0 1 2 0 2 2 0 0 0 1 0 0 0 0 2 0 0 0 0 1 1 1 0 2 0 0 0 0 1 1 2 0 2 2 0 2 0 2 0 1 1 0 1 0 2 1 0 2 0 2 1 0 0 2 2 0 0 0 2 2 2 0 1 1 0 1 0 1 0 0 0 0 0 2 0 1 1 2 0 0 0 2 1 0 2 1 1 0 0 0 0 0 2 0 2 2 0 2 1 0 0 1 1 1 1 0 0 0 0 0 2 2 0 0 1 0 0 1 0 0 0 1 1 1 1 1 1 2 1 0 1 0 1 1 0 2 1 1 0 0 0 0 0 2 0 2 0 0 1 0 0 0 1 0 0 0 0 2 1 0 0 1 0 0 0 1 0 0 0 0 1 0 0 0 0 0 0 0 0 1 1 0 2 0 0 0 1 1 2 0 0 1 0 0 1 2 1 2 0 1 1 0 0 0 0 0 0 1 0 1 2 0 1 2 2 0 0 0 1 1 1 0 1 2 0 0 0 0 0 0 1 0 2 1 1 0 1 2 2 1 1 2 0 0 0 0 1 1 0 0 0 1 1 1 1 1 0 0 0 0 1 0 1 2 2 0 0 0 1 1 0 0 1 0 0 0 1 0 1 0 1 0 0 0 0 0 2 2 0 2 0 0 0 0 0 1 0 0 0 2 0 0 0 2 0 0 0 0 1 0 0 0 1 0 1 1 0 0 2 2 0 0 2 1 0 2 0 0 1 0 0 1 1 1 0 1 2 1 2 2 2 0 0 2 0 2 0 1 2 2 2 0 0 1 0 2 0 0 1 0 1 0 1 0 1 1 0 0 1 1 1 2 2 2 0 0 0 0 1 2 0 0 0 0 1 0 0 2 1 1 0 1 0 1 1 0 1 1 0 0 0 0 0 0 0 0 0 2 0 0 2 0 0 0 0 0 0 2 1 0 1 2 0 2 2 1 1 2 0 0 2 0 1 0 1 2 1 1 0 0 0 1 1 2 0 0 0 0 1 1 0 0 0 0 0 0 1 0 0 0 1 0 2 2 1 1 0 0 0 0 1 1 0 1 2 1 0 2 1 1 0 2 2 2 0 0 1 1 0 2 0 0 0 1 0 1 0 0 2 2 1 0 0 1 0 0 2 0 0 0 2 0 2 1 0 1 1 1 0 0 0 0 1 0 0 0 0 0 0 0 1 0 0 0 1 1 1 0 1 1 0 0 1 0 0 0 0 0 0 0 0 0 0 0 1 0 0 0
94 1 0 0 1 0 0 2 0 0 0 1 1 1 0 2 0 0 2 1 0 2 0 1 1 2 2 0 2 1 2 0 1 2 0 0 2 1 0 0 1 1 0 1 1 1 0 0 1 1 0 0 0 0 0 0 0 0 0 0 0 1 0 0 0 0 0 1 1 0 0 2 2 2 1 2 1 0 0 0 0 0 0 0 1 0 0 1 2 2 0 1 1 0 1 0 1 0 0 2 0 1 1 0 0 0 2 0 0 2 0 1 1 1 1 1 1 0 1 0 1 0 2 0 1 0 1 1 1 1 0 0 0 0 1 1 1 0 0 2 1 0 0 0 0 0 0 0 0 1 0 1 0 1 1 0 0 0 0 1 1 0 1 2 0 2 0 1 0 1 0 0 1 1 0 1 0 0 0 0 0 1 0 0 1 0 2 0 0 0 0 1 0 0 1 1 0 2 0 0 0 0 1 0 0 0 1 0 1 0 1 1 0 1 0 2 0 0 0 1 0 0 2 1 0 1 1 2 0 2 0 0 0 0 1 0 1 2 0 2 0 0 2 0 1 0 0 0 0 0 0 1 0 0 0 0 1 0 0 0 0 0 0 1 1 0 0 0 1 0 0 1 0 2 0 0 0 2 2 0 2 0 1 0 0 1 1 1 0 1 0 0 2 2 2 0 1 0 0 1 1 0 0 1 0 0 0 0 2 0 0 0 0 1 1 0 0 1 1 0 1 2 0 2 1 0 0 1 0 2 1 2 0 0 0 0 0 0 2 1 1 1 1 2 1 0 1 0 1 0 0 0 0 1 1 0 1 0 0 2 2 2 2 0 2 0 0 2 2 0 2 2 1 1 0 0 1 1 0 0 0 0 0 1 1 0 0 0 0 0 1 1 1 0 2 1 1 0 1 1 1 1 0 2 2 1 0 0 0 2 0 0 0 0 0 0 0 0 0 0 1 1 1 0 2 0 1 0 2 0 0 1 0 1 1 0 0 0 1 1 2 1 1 1 0 2 2 1 2 1 1 0 0 1 0 0 0 1 1 1 1 1 0 1 1 1 0 1 0 1 2 2 2 2 1 1 0 2 1 0 1 1 0 0 1 0 0 0 2 1 0 1 1 1 0 0 0 2 1 0 0 0 2 2 2 0 2 1 1 1 0 1 0 0 0 0 0 2 0 2 2 2 0 0 0 1 0 0 0 2 0 1 0 0 1 0 1 1 1 1 0 1 1 1 1 1 2 2 0 0 0 1 0 0 2 2 0 0 0 0 0 2 1 0 1 0 0 1 1 1 0 2 1 0 1 0 1 0 0 2 1 1 0 0 0 0 1 1 0 1 1 1 2 0 1 0 1 0 0 0 0 2 0 2 2 2 0 0 0 0 0 0 0 0 1 0 0 0 1 0 0 0 2 2 0 0 0 1 0 0 1 1 1 0 0 0 2 1 1 2 0 0 1 1 1 1 1 0 1 0 0 1 0 1 2 0 1 1 1 0 0 0 0 1 1 0 1 2 1 1 1 1 0 0 0 1 1 1 1 0 0 0 2 2 2 2 2 1 0 1 0 1 0 0 0 0 0 0 0 0 0 0 0 1 1 1 1 1 1 0 0 0 0 2 0 1 0 1 2 2 0 0 0 1 1 1 2 1 1 1 1 1 0 2 0 0 0 0 0 0 0 0 1 0 0 0 0 2 0 0 0 0 1 1 0 0 0 0 1 0 0 0 2 1 0 0 2 0 0 2 1 1 0 0 0 1 1 1 1 1 1 1 0 0 0 1 1 2 1 1 1 1 2 2 2 0 0 0 0 0 1 0 1 0 1 1 0 0 1 0 0 0 0 0 1 1 1 2 2 2 2 2 2 2 0 0 0 0 1 0 0 2 2 2 0 2 0 0 0 0 0 0 0 0 0 0 0 0 0 0 0 0 1 0 1 0 1 0 0 0 1 1 0 1 0 0 0 0 0 2 0 0 0 0 2 0 0 1 1 2 2 0 0 0 0 0 0 0 0 0 1 0 1 2 2 0 2 0 0 0 0 1 0 0 1 1 0 2 0 0 0 0 1 0 1 2 0 1 1 1 0 1 0 1 1 0 0 2 0 0 2 2 0 1 0 1 1 1 0 0 0 0 1 2 2 0 0 0 1 0 2 1 1 1 0 1 2 2 1 0 0 0 1 0 1 1 1 1 1 1 1 0 1 0 0 2 2 1 2 0 0 1 0 0 0 0 0 0 1 0 0 1 0 0 0 0 0 0 1 0 0 0
95 0 0 0 0 0 0 0 0 1 1 0 1 2 0 2 1 0 1 1 1 1 1 0 0 0 1 0 2 2 2 1 1 0 0 0 2 1 1 0 1 1 0 0 2 0 0 0 2 0 0 0 1 0 0 1 0 0 1 1 1 0 0 1 0 0 0 0 1 0 0 0 2 2 1 2 2 0 1 1 0 0 1 1 1 0 0 0 2 2 0 1 0 0 0 0 1 2 0 1 0 2 0 0 2 2 2 0 1 2 0 1 1 2 2 2 1 0 2 0 0 0 1 1 0 1 0 1 1 1 0 0 0 0 1 1 0 0 0 0 1 0 0 0 0 1 1 0 0 1 0 1 1 0 0 0 0 1 0 0 2 1 0 1 1 1 1 0 0 2 2 0 1 1 0 0 0 0 0 1 0 2 0 0 0 0 0 1 0 0 0 2 0 1 2 0 0 2 0 0 0 1 0 2 2 0 2 0 2 0 0 2 0 1 0 2 0 0 2 1 1 1 2 2 0 0 1 1 1 1 0 0 0 1 1 1 0 1 0 1 0 0 2 0 2 0 0 0 1 0 0 0 0 1 1 0 0 1 2 2 2 2 0 2 0 0 0 0 1 0 1 2 0 0 0 0 0 1 2 0 0 1 2 2 0 0 2 2 0 2 0 1 0 2 2 0 0 1 0 0 0 0 1 0 1 0 0 0 2 0 0 1 0 0 1 0 0 0 1 0 2 1 2 1 2 0 0 1 0 1 2 1 0 0 0 0 0 2 0 1 2 2 1 1 0 0 0 0 1 0 0 1 0 0 2 0 0 0 0 2 2 2 2 2 2 1 0 2 2 0 2 2 1 0 2 2 2 0 1 0 0 0 2 2 0 1 0 0 0 1 1 1 0 1 2 1 1 0 0 0 0 0 0 0 0 0 2 1 0 2 0 0 1 1 1 0 0 0 1 0 0 2 0 1 0 1 0 1 0 0 0 1 0 0 0 0 0 2 2 0 2 0 1 1 1 2 2 2 2 1 0 0 0 2 1 1 0 0 0 0 0 0 1 0 0 2 0 1 0 0 1 1 2 2 1 0 0 2 1 1 2 1 0 0 2 0 0 0 2 1 1 0 1 2 1 0 0 2 2 0 0 0 1 0 1 2 2 0 1 0 1 1 0 1 1 0 1 2 0 1 1 2 0 0 0 1 0 0 1 1 1 0 0 0 0 0 2 0 0 1 0 1 0 0 0 0 2 2 0 0 0 0 0 1 1 1 0 2 1 1 1 0 1 0 0 1 1 0 0 0 0 1 0 0 0 0 2 0 0 2 1 1 0 0 0 0 0 0 0 0 1 1 0 1 1 1 1 0 0 0 0 2 1 2 2 2 2 0 0 0 2 0 0 0 0 0 0 0 0 0 2 0 0 0 0 2 1 1 0 0 1 2 0 0 0 0 2 0 0 1 1 2 0 0 1 2 2 0 0 0 0 1 0 0 1 0 2 0 0 0 0 0 1 1 1 0 0 2 1 1 0 2 1 0 0 1 2 1 0 0 1 0 2 2 0 2 0 0 1 0 2 0 0 0 0 0 0 1 1 1 0 1 0 0 0 0 2 0 1 0 0 0 0 2 0 0 2 1 0 0 0 0 0 1 0 0 1 0 0 0 1 1 0 2 0 0 1 0 1 1 0 1 0 1 0 0 1 1 0 0 0 1 1 0 0 1 0 0 0 0 0 0 2 0 0 1 1 0 0 1 0 0 2 0 0 1 2 0 0 1 1 1 0 0 0 2 1 2 0 2 0 2 1 1 0 0 0 1 1 1 0 0 2 0 2 0 0 1 1 1 0 0 0 1 1 1 0 2 1 1 0 1 0 2 0 0 0 0 0 0 0 2 1 2 0 2 0 0 1 0 0 0 1 1 0 1 1 0 0 0 1 1 1 0 1 0 1 0 0 1 0 1 0 0 1 0 0 1 0 1 0 0 0 0 2 0 0 0 2 2 2 0 0 0 0 1 1 0 0 1 1 1 0 2 2 0 2 0 0 0 0 1 0 0 1 1 1 1 0 1 0 0 0 0 0 2 0 1 2 1 0 2 0 2 0 1 1 2 2 2 2 2 0 2 0 0 0 1 0 1 0 0 2 1 1 0 1 1 0 0 2 0 0 1 1 0 2 1 1 0 0 0 0 0 1 1 1 0 0 0 0 0 0 0 0 1 2 0 0 1 0 0 0 0 1 1 2 0 1 0 0 0 0 0 0 0 0 0 2 0 1 1
96 0 0 0 1 0 0 0 0 0 0 1 0 0 0 0 0 0 1 2 1 2 0 0 0 0 2 0 2 2 2 0 0 1 1 1 1 2 0 0 1 1 1 1 2 0 0 0 1 1 0 0 0 1 0 1 0 0 1 1 1 0 0 2 0 0 0 0 1 1 1 2 2 2 0 2 2 0 0 0 0 0 0 1 1 0 0 0 0 2 0 0 0 0 0 0 0 1 0 2 1 2 1 0 1 1 2 2 1 1 0 1 0 0 1 1 1 0 1 0 1 0 1 1 1 1 1 1 0 2 1 1 0 0 0 0 0 0 0 0 1 0 0 0 0 1 1 0 0 0 0 0 1 1 1 0 1 2 0 0 0 0 1 2 1 1 1 1 0 1 0 0 0 2 0 0 0 0 1 1 0 0 1 1 2 1 1 0 0 0 0 1 0 2 2 0 0 2 0 1 0 0 1 1 1 0 2 1 2 1 0 0 1 0 1 1 0 0 1 0 1 1 2 2 0 0 1 1 0 1 0 0 0 0 1 0 0 2 0 2 0 0 1 0 2 0 0 0 0 0 0 0 0 0 0 0 1 1 0 0 0 0 0 1 1 0 0 0 2 0 1 0 0 2 1 1 0 1 1 0 0 0 1 1 0 0 1 1 1 2 0 0 1 2 2 0 1 0 0 0 0 1 1 0 1 0 1 1 1 0 0 2 0 0 2 0 1 0 0 0 0 2 0 1 2 0 0 0 1 0 1 1 0 0 0 0 0 1 1 0 0 1 2 0 0 0 1 0 1 0 0 0 0 1 1 0 1 0 0 1 1 1 2 1 2 1 0 2 2 1 1 1 0 0 1 1 2 1 0 1 0 0 1 1 0 0 0 1 1 0 0 0 0 1 2 1 1 2 0 0 0 0 0 2 2 1 1 1 0 2 0 0 2 1 0 0 0 0 0 1 0 1 0 0 0 2 1 2 0 0 2 1 1 1 1 1 0 1 0 0 1 1 1 1 1 2 1 0 0 0 0 0 0 1 0 0 0 1 2 1 0 1 1 0 0 1 0 1 0 0 1 1 1 1 1 1 0 2 0 1 2 1 0 0 1 0 0 1 2 0 0 2 0 1 0 0 0 1 0 0 1 1 2 1 2 0 2 2 0 0 0 2 0 0 1 1 1 2 0 1 1 2 1 0 0 1 0 0 0 2 1 1 0 0 0 1 1 0 0 1 0 2 0 0 0 1 2 1 1 0 0 0 0 0 2 2 0 0 0 0 0 2 0 0 0 2 2 1 1 0 0 0 1 0 1 0 0 0 0 1 1 1 0 0 0 1 0 2 0 2 0 0 2 1 0 0 0 0 0 1 0 2 2 1 0 1 0 1 0 1 0 0 0 0 1 1 1 0 0 0 1 0 0 0 0 0 2 1 0 0 1 1 0 1 1 0 1 0 0 2 0 1 0 1 0 2 2 0 0 0 0 2 0 0 2 0 2 2 1 1 1 1 1 1 0 1 2 1 0 0 0 1 0 1 1 1 1 0 0 0 0 0 0 0 0 0 1 0 0 1 1 0 0 0 0 0 1 1 1 1 1 0 0 0 0 0 2 1 1 0 0 0 0 2 1 1 0 1 1 1 0 0 1 0 1 0 0 0 2 2 1 1 0 2 0 0 1 0 0 1 0 1 0 1 0 0 0 0 0 0 0 0 0 0 0 0 1 0 2 2 0 0 2 1 0 0 2 0 0 2 0 0 1 2 0 0 0 2 2 1 2 2 2 1 1 0 1 2 1 1 1 1 1 1 1 0 1 0 0 1 0 0 1 0 1 0 1 0 0 2 0 0 0 1 2 1 1 2 0 1 1 1 0 2 0 0 0 0 0 0 0 2 0 0 0 1 0 0 1 0 0 0 0 0 0 0 0 0 0 0 0 2 1 0 1 1 0 0 0 0 1 1 0 0 0 0 0 0 1 1 1 1 0 0 1 0 0 1 1 1 1 1 0 0 0 0 0 1 0 0 0 0 0 1 2 1 1 0 0 0 0 2 0 0 1 0 1 1 1 1 1 0 0 0 1 1 0 0 1 0 1 0 0 2 0 0 0 1 1 1 2 2 0 1 1 0 0 2 0 0 0 0 2 1 1 0 0 1 1 0 2 0 1 1 0 1 2 2 1 0 0 0 0 0 0 0 1 0 0 0 0 0 0 0 0 1 1 0 2 0 0 0 1 1 0 1 2 0 0 1 1 0 0 0 0 0 0 0 1 0 0 0
97 0 0 0 0 0 0 0 0 2 2 0 1 1 0 1 0 0 1 1 0 2 0 0 0 0 0 0 1 2 1 1 0 0 0 0 2 1 0 0 2 2 0 1 1 1 1 0 2 0 0 0 0 0 0 0 0 0 0 0 1 1 1 2 0 0 0 1 1 0 0 2 1 1 2 1 2 0 0 0 0 0 1 0 1 0 0 0 2 2 0 0 0 1 0 0 1 0 0 2 0 2 0 0 0 0 2 1 1 1 1 2 1 2 2 2 1 0 1 0 1 0 2 0 2 0 2 0 0 0 0 1 0 0 1 0 0 0 0 1 0 0 0 0 0 0 0 0 1 1 0 0 0 1 0 1 0 0 0 2 2 0 1 1 1 2 2 1 1 1 0 2 0 2 0 0 0 0 1 0 0 2 1 1 1 0 1 1 1 0 0 2 1 0 2 1 2 2 0 0 0 1 1 0 0 0 2 0 0 0 1 2 2 1 0 2 0 0 2 1 0 0 2 2 0 0 0 0 0 0 0 0 0 1 1 1 0 2 0 1 0 1 2 0 1 0 0 0 1 1 1 0 0 0 0 0 1 0 0 1 0 0 1 1 2 0 1 1 2 0 0 1 1 2 0 0 0 1 1 0 1 1 1 0 0 1 1 0 0 0 0 0 1 1 2 0 2 0 0 0 0 0 2 0 1 0 1 0 0 0 0 0 0 0 0 1 1 0 1 0 1 2 0 1 2 0 0 0 0 2 2 1 0 0 0 0 0 1 1 0 0 0 1 2 0 0 0 0 1 1 0 1 0 0 1 1 0 1 0 1 1 1 0 0 0 0 0 2 2 2 0 1 1 0 1 1 0 1 0 0 0 0 0 1 1 0 0 0 0 2 1 1 1 0 0 0 2 0 0 1 1 1 0 2 1 0 0 1 0 1 0 0 1 0 1 0 1 1 0 1 0 2 0 0 1 2 1 0 0 0 0 1 1 1 1 0 0 1 1 0 1 1 2 0 1 2 1 2 2 0 0 0 0 2 2 0 1 1 2 2 1 2 0 0 0 0 0 2 0 0 0 0 2 1 1 0 1 2 1 1 0 1 0 0 2 0 0 2 2 1 1 2 0 2 0 0 0 1 1 1 2 2 2 1 2 0 2 1 0 0 0 2 0 0 1 1 0 2 0 2 2 2 0 0 0 1 0 2 0 2 0 2 0 1 2 0 2 0 0 2 1 2 2 2 0 1 0 0 2 0 1 0 0 0 0 2 0 1 0 2 2 0 0 0 0 0 0 0 0 1 0 1 1 0 1 0 2 1 0 2 1 0 0 0 2 0 1 1 0 1 0 0 2 0 1 0 1 0 0 1 0 2 0 2 2 2 0 0 0 1 0 1 0 2 0 0 0 0 1 0 0 0 0 1 0 0 2 2 0 0 2 2 1 0 0 1 0 1 1 2 0 0 1 2 0 0 0 1 1 0 0 1 0 1 2 0 2 2 1 1 1 1 1 1 1 1 0 2 0 0 0 0 0 0 0 1 1 1 0 0 0 0 2 2 1 2 1 1 1 0 1 1 0 1 1 0 1 1 1 1 0 0 0 0 2 0 0 2 2 0 2 0 0 1 0 2 1 1 0 0 0 1 0 1 1 1 2 1 0 0 2 2 0 2 0 0 1 0 1 2 0 2 0 0 0 1 0 1 0 0 0 0 1 0 0 0 0 0 1 1 0 1 2 2 0 0 2 0 0 1 0 0 1 1 0 0 2 0 0 0 2 2 1 1 1 1 0 2 0 2 0 2 1 1 1 0 0 1 0 0 0 0 0 0 0 0 1 0 0 1 0 0 1 0 1 1 1 2 2 2 1 2 1 2 0 0 0 0 2 0 1 1 1 1 0 2 0 2 0 0 0 1 0 1 0 1 1 0 0 0 0 2 1 0 2 0 0 0 1 0 1 2 0 0 0 0 0 0 2 0 0 0 1 1 2 1 0 0 1 1 0 1 1 1 1 2 1 0 0 0 0 0 0 2 2 0 2 0 0 0 0 2 0 0 0 1 0 0 0 1 0 0 1 0 1 1 0 1 2 1 0 2 0 1 2 1 1 1 1 1 2 2 0 2 0 0 0 1 0 1 0 0 0 0 0 0 0 0 0 0 2 0 1 0 1 0 1 0 0 0 0 0 0 1 1 1 1 0 0 0 0 0 0 0 0 2 2 0 0 0 0 0 0 0 0 0 0 0 0 2 2 0 0 1 1 0 0 1 2 0 2 2
98 1 0 0 1 0 0 1 0 1 1 0 1 2 0 2 0 0 1 1 0 2 0 0 0 2 1 0 1 2 2 1 0 1 1 1 1 1 2 0 0 0 0 0 2 0 1 0 1 1 1 0 0 1 0 1 1 0 1 1 0 1 0 1 0 0 0 0 2 0 0 1 2 2 0 2 1 0 0 0 0 0 0 1 2 0 0 0 2 2 0 0 0 0 0 0 1 1 0 2 1 1 1 0 1 0 2 1 2 0 0 1 1 1 2 2 2 0 1 0 1 0 1 2 0 1 0 2 1 1 0 0 0 0 0 0 0 0 0 1 2 0 0 0 0 0 2 0 0 1 0 1 0 1 1 0 0 1 0 0 0 0 0 1 2 2 2 1 0 2 1 0 0 2 0 1 1 0 0 0 0 1 0 0 2 2 0 0 0 0 0 0 0 1 2 0 0 2 1 0 0 0 0 0 0 0 1 0 2 0 0 0 1 0 0 2 0 0 2 0 0 0 2 2 0 0 1 2 0 2 0 1 0 0 1 0 0 2 0 1 0 1 1 1 2 0 0 0 0 0 0 0 0 1 1 0 0 0 0 0 0 0 0 0 0 0 0 0 1 0 0 1 0 1 0 0 1 1 1 0 0 0 1 0 0 2 1 1 1 2 0 1 1 2 2 0 1 0 0 1 0 0 1 1 0 0 0 1 1 0 0 2 0 0 1 0 0 0 1 0 2 2 1 1 1 0 1 0 0 1 1 2 1 1 0 1 1 2 0 0 0 0 2 1 0 1 0 0 2 2 0 0 1 0 1 0 0 0 0 2 2 2 1 0 1 0 0 2 2 1 1 1 1 1 1 1 2 1 0 0 0 1 0 0 0 1 0 0 0 1 1 1 0 0 2 0 1 0 0 0 0 0 0 1 1 0 1 1 0 1 1 0 1 1 0 0 0 0 0 0 0 2 1 2 1 1 2 2 0 0 2 0 0 0 2 2 0 2 1 0 1 1 1 1 1 1 1 1 1 2 0 0 0 0 0 0 0 2 0 2 1 1 1 0 0 1 0 2 0 0 0 0 2 2 0 0 0 2 0 1 1 1 0 1 2 1 0 1 2 1 1 2 0 2 0 0 0 1 1 1 1 1 2 1 2 1 2 1 1 1 1 0 0 0 0 0 0 2 0 1 1 2 0 0 1 2 1 1 1 1 1 1 0 1 2 0 1 0 2 2 1 1 0 0 0 1 2 2 0 0 0 0 0 0 1 2 0 0 0 1 1 1 1 0 1 1 1 1 1 0 0 1 2 0 0 0 0 2 0 2 2 1 1 0 0 1 0 0 1 0 1 0 0 1 0 0 0 0 0 0 0 0 1 1 1 2 1 1 0 1 1 0 0 0 1 0 1 0 0 1 0 1 0 0 0 1 2 2 0 0 0 0 0 0 0 0 2 0 0 2 1 1 0 0 0 2 2 2 1 0 1 1 0 2 2 0 0 2 2 0 0 0 0 1 0 1 2 1 1 1 1 1 0 1 1 1 1 0 0 0 0 1 2 1 1 2 0 0 1 0 2 0 0 2 1 0 2 2 0 1 1 0 0 0 2 0 1 2 2 0 1 0 0 1 0 0 0 0 0 0 1 0 1 0 1 0 1 0 1 1 0 0 2 2 0 1 0 0 0 1 0 2 0 0 0 1 0 1 0 0 0 1 0 0 0 1 0 0 0 0 0 0 2 2 0 0 2 1 1 1 0 0 2 0 2 1 1 1 1 1 1 1 1 1 1 1 0 2 1 2 0 1 1 2 2 1 0 1 0 0 0 0 0 0 0 0 1 1 1 1 0 0 1 0 0 2 1 2 2 2 2 2 2 2 0 0 0 0 0 0 0 2 1 1 0 1 1 1 0 1 0 0 0 0 0 0 0 1 0 0 0 1 0 0 2 0 0 0 1 0 0 2 0 0 0 0 0 0 2 0 0 0 0 0 2 0 0 0 1 1 0 2 0 0 0 0 0 0 0 0 0 0 1 0 1 1 0 0 0 1 0 2 0 0 0 0 1 2 0 1 1 0 1 1 1 0 0 0 2 0 0 2 1 0 1 1 1 2 1 1 2 1 0 1 1 0 0 1 0 0 0 0 1 1 1 1 1 1 1 0 2 0 1 0 1 0 1 0 0 1 1 1 0 2 0 0 1 0 0 1 0 0 0 0 0 2 2 0 2 0 0 1 1 1 0 2 1 0 2 0 0 0 0 0 0 0 0 0 1 0 2 1
99 0 0 0 2 0 0 1 0 0 0 2 2 2 0 2 0 0 0 1 1 1 0 0 0 0 1 0 2 2 2 1 1 2 0 1 1 2 0 0 2 2 1 1 2 0 1 0 1 2 1 0 0 0 1 1 1 0 0 0 2 0 1 2 0 0 0 0 0 0 0 1 2 2 2 2 2 0 2 2 0 0 0 1 1 0 0 0 1 1 0 1 0 1 0 0 0 0 0 0 0 1 2 0 0 0 2 1 1 1 0 1 0 1 1 1 0 0 1 0 1 1 1 1 1 1 0 1 1 1 0 0 0 0 0 0 0 0 1 0 1 0 0 0 0 0 0 0 0 1 0 1 0 0 0 0 1 1 0 0 2 1 2 0 0 2 2 1 0 1 0 1 1 1 0 0 0 0 2 2 0 1 1 1 1 0 1 1 0 0 0 1 0 1 2 0 0 2 0 0 0 1 1 2 2 0 1 1 0 0 0 0 2 1 0 2 0 1 1 0 0 0 2 2 0 0 1 2 1 1 0 0 0 0 2 1 0 2 0 2 0 0 2 0 2 0 0 0 0 0 0 0 0 0 0 0 0 0 0 0 0 0 0 0 0 0 1 1 1 1 0 2 0 2 0 0 0 0 1 0 0 1 1 0 0 0 1 0 1 1 0 0 1 2 2 0 1 2 0 1 0 0 0 1 0 0 0 1 1 0 1 1 0 0 1 0 1 1 0 0 1 1 1 2 1 0 0 0 1 0 1 2 1 1 0 0 1 1 1 1 0 1 1 2 0 0 1 0 2 0 0 0 0 1 1 0 1 0 0 0 0 1 1 1 0 1 0 2 2 0 1 2 1 1 0 0 2 0 1 0 1 0 2 1 0 0 0 0 0 1 0 0 0 1 2 1 1 1 1 1 1 1 0 1 1 1 0 0 0 1 1 0 0 0 0 0 0 0 0 0 1 1 1 1 1 1 1 0 0 0 0 0 1 1 0 0 0 2 1 1 2 0 1 1 1 1 1 1 2 1 0 1 0 1 0 0 0 1 2 2 1 2 0 2 0 2 0 2 0 0 0 0 1 1 0 0 0 2 1 0 0 0 0 0 2 1 0 0 2 1 0 2 1 0 1 0 0 1 0 1 1 0 2 2 2 0 2 0 0 1 0 1 0 0 0 0 0 1 0 1 1 1 0 0 0 1 0 1 0 2 1 1 0 1 1 0 1 0 1 2 0 1 2 2 1 1 1 0 2 0 1 0 0 0 0 1 0 0 0 0 0 1 0 0 0 1 1 0 0 0 1 1 0 0 0 0 1 1 0 1 2 0 0 0 0 0 0 1 0 1 1 0 2 0 0 0 0 0 0 0 0 1 2 1 0 1 0 0 0 0 2 0 0 0 1 1 0 0 0 0 1 0 0 0 1 1 1 2 0 0 0 2 0 0 0 0 1 0 0 0 1 1 0 1 1 1 1 0 1 0 0 1 0 2 2 0 1 2 2 0 0 0 0 1 0 1 0 0 0 0 2 0 0 0 0 1 1 2 1 1 0 1 1 1 1 2 1 1 0 1 1 0 1 0 0 0 2 2 1 2 0 0 0 0 1 0 1 1 1 0 1 0 1 1 0 0 2 1 0 0 0 1 0 0 0 1 2 0 0 0 1 1 0 2 0 1 1 0 0 1 1 1 0 1 0 1 0 1 0 0 0 1 2 1 0 0 1 0 1 0 0 0 2 0 0 0 2 2 0 2 0 0 1 2 2 2 1 0 0 0 2 2 0 0 0 0 2 2 1 1 1 1 2 2 1 0 0 1 0 0 0 0 1 1 1 1 2 0 0 2 0 0 1 0 0 2 1 2 1 1 1 1 1 2 0 0 0 0 0 1 0 1 0 1 0 1 0 0 0 0 0 0 0 0 0 0 0 1 0 1 0 1 1 1 1 1 0 0 0 1 1 2 0 0 0 0 0 2 1 2 1 0 2 0 1 0 0 2 2 2 2 0 0 0 0 0 0 0 0 0 0 0 0 2 2 0 2 0 0 1 0 1 0 0 1 1 0 1 1 1 1 0 0 0 0 1 0 1 2 1 0 2 0 1 0 0 0 1 1 1 2 2 0 1 1 0 0 1 0 1 0 0 2 1 1 0 0 1 1 0 2 0 1 0 0 0 1 1 1 1 1 1 0 0 1 1 2 0 0 1 0 0 0 0 0 0 0 0 0 0 0 0 0 0 0 0 0 0 0 0 0 0 1 0 0 0 1 1 1 0 2 2
100 0 0 0 1 0 0 2 0 0 0 1 0 1 0 1 0 1 2 0 0 2 0 1 0 0 1 0 1 2 2 0 0 2 0 2 0 1 0 2 0 0 1 1 2 1 0 0 2 0 0 0 1 0 1 1 1 0 1 0 1 0 0 1 1 0 0 1 1 0 0 1 2 2 2 2 2 0 1 0 1 0 0 2 2 0 0 0 2 2 0 1 1 0 1 0 0 2 0 2 2 2 1 0 1 1 2 0 1 1 0 1 1 1 1 1 0 0 0 0 2 1 1 1 1 1 1 1 0 1 0 0 0 0 0 0 1 0 1 0 2 0 0 0 0 0 0 0 0 2 0 2 1 0 0 1 1 1 0 1 1 0 1 2 1 2 1 1 0 1 0 1 0 2 0 1 1 1 0 1 0 2 0 1 1 1 1 2 0 1 1 2 0 0 2 0 0 2 0 0 0 0 0 1 1 0 2 0 2 0 1 0 0 0 0 2 0 1 0 1 0 0 1 2 0 0 1 1 0 1 0 1 0 1 1 1 0 2 0 2 0 0 1 1 2 0 1 0 0 0 0 0 0 0 0 0 0 1 0 0 0 0 0 0 1 1 0 1 2 0 1 2 0 2 0 0 0 2 2 0 2 0 0 0 0 0 0 1 1 2 0 1 2 2 2 0 1 0 0 1 0 0 1 0 1 0 0 0 0 0 0 0 0 1 1 1 0 0 0 0 1 1 2 1 1 0 0 0 0 1 1 1 0 0 0 0 0 2 0 1 0 1 1 2 1 0 0 0 1 0 1 1 1 0 0 1 1 0 0 0 0 0 1 0 1 0 0 1 1 0 2 2 1 1 1 1 1 0 1 0 0 0 0 0 0 0 0 0 0 0 0 0 2 1 2 2 2 2 1 1 1 1 0 2 2 1 1 0 0 2 0 0 1 0 0 0 0 1 0 1 0 1 1 1 0 1 1 1 0 0 0 1 2 2 0 0 0 1 1 1 2 2 1 1 1 1 1 1 1 1 1 0 0 1 0 0 0 1 1 0 0 0 0 1 1 1 0 2 0 0 0 0 2 2 2 0 1 1 0 1 1 2 0 1 1 1 0 2 2 1 1 2 1 2 2 0 0 1 1 0 0 0 0 0 0 2 2 0 1 1 1 1 0 1 0 0 1 2 0 2 2 2 0 0 0 2 1 0 1 1 2 0 0 0 1 0 2 0 0 0 2 2 2 2 0 2 1 2 1 0 0 0 0 0 0 0 0 0 0 0 0 0 0 2 0 0 0 1 1 1 0 2 1 0 1 0 1 1 0 2 1 0 0 0 0 0 0 0 1 1 0 0 1 0 0 0 2 1 1 1 0 1 1 1 1 1 1 0 0 0 0 0 0 0 1 0 0 0 0 0 0 0 1 0 0 0 2 2 0 0 1 1 0 0 0 1 0 1 1 2 0 0 0 0 1 1 1 0 1 0 0 2 0 2 2 0 0 1 1 0 0 0 0 1 1 1 1 2 0 0 0 1 1 1 1 0 0 1 1 1 0 0 2 2 2 2 1 1 0 0 1 0 0 0 1 0 1 2 0 0 0 1 0 0 2 0 1 2 2 0 0 0 0 1 0 1 0 0 1 1 0 0 0 0 2 2 2 0 1 1 1 1 0 2 0 1 1 0 0 1 0 1 0 0 0 0 0 1 0 1 1 1 1 0 0 0 1 0 1 1 0 0 2 1 0 1 1 0 0 2 0 0 2 0 1 1 1 0 0 1 2 2 0 0 2 0 0 1 0 2 0 2 1 2 1 1 0 0 0 0 0 0 1 0 1 0 1 0 0 2 0 0 0 1 1 2 1 2 1 1 1 2 0 1 0 0 0 0 1 0 0 2 0 1 1 2 0 0 0 0 0 1 0 0 0 0 0 0 0 0 0 2 1 0 1 1 0 0 1 0 1 2 0 0 0 1 1 0 2 0 0 0 0 0 1 1 0 0 1 2 2 0 0 0 0 2 2 0 1 0 1 0 0 1 2 0 2 0 0 0 0 2 0 1 1 1 1 1 0 2 0 0 1 0 1 0 0 0 2 0 0 2 0 1 1 1 1 1 0 0 2 2 0 2 0 0 0 0 1 2 0 0 2 1 1 0 0 1 0 1 1 0 1 0 1 0 1 1 0 0 0 0 0 1 0 0 1 1 1 2 1 1 1 0 0 1 1 0 0 0 0 0 1 1 0 0 1 0 0 0 0 0 0 0 0 0 0 1 2 0 0 0
101 1 0 0 1 0 0 0 0 1 1 0 1 2 0 2 1 0 0 1 1 2 0 1 0 0 2 0 2 2 1 1 0 1 0 1 1 2 0 1 1 1 0 1 1 1 2 0 2 0 0 0 1 0 0 1 0 0 0 0 1 1 0 2 1 1 1 0 1 0 0 0 2 2 1 2 2 0 0 0 0 0 0 1 2 0 0 2 2 2 1 2 0 0 1 1 1 1 0 1 1 1 0 0 2 1 1 2 2 0 0 2 1 1 1 1 1 0 1 0 1 0 0 2 0 1 0 2 1 2 1 1 0 0 0 0 0 0 0 2 1 0 0 0 0 1 1 0 0 2 0 2 1 0 1 0 0 1 0 1 2 2 0 1 0 2 1 1 0 1 1 1 0 2 1 0 0 0 0 0 0 1 1 1 1 0 1 1 0 0 0 2 0 1 1 0 0 2 1 0 0 1 1 0 0 0 2 1 0 0 1 1 1 0 0 2 1 0 2 0 0 0 2 2 0 0 1 1 0 1 0 0 0 0 2 0 0 2 0 0 0 1 2 0 1 0 0 0 0 0 0 1 0 0 0 0 1 0 0 0 0 0 0 0 1 0 1 0 1 1 0 1 0 1 1 1 1 2 0 0 0 0 1 1 0 1 1 2 0 2 0 1 1 2 2 0 1 1 1 1 1 0 0 0 0 0 0 0 1 0 0 0 0 0 0 0 0 1 0 0 0 2 1 1 1 0 0 0 1 1 2 0 0 0 0 0 0 1 1 0 1 1 1 2 0 0 0 0 2 2 0 0 0 1 1 0 2 0 0 0 0 1 1 1 1 0 0 2 2 1 1 1 2 1 0 0 2 0 1 0 1 2 2 1 0 0 0 0 0 0 1 1 1 1 2 1 1 1 0 0 0 0 0 1 1 1 1 0 0 1 1 1 1 0 0 0 0 0 0 0 0 0 1 0 2 1 0 0 0 0 1 0 1 0 1 1 0 2 2 0 2 0 1 1 1 1 1 1 1 1 0 0 0 2 2 2 0 1 1 1 1 1 0 2 1 2 0 2 0 0 0 0 1 1 2 0 2 0 0 0 2 2 0 0 2 0 0 0 2 2 0 1 0 1 1 0 0 2 2 0 1 0 2 2 2 0 2 2 0 2 0 0 0 0 1 0 0 2 0 2 2 2 1 1 1 2 0 0 1 1 1 0 0 1 2 1 1 0 0 2 1 1 2 2 2 2 1 0 2 1 0 1 0 0 1 0 0 1 0 1 1 0 0 0 0 1 0 0 0 1 1 2 1 0 1 0 0 1 0 2 1 1 0 0 0 0 1 0 0 0 0 0 1 0 1 0 0 0 0 0 0 2 0 2 2 2 2 0 0 2 2 2 1 2 0 1 1 0 0 0 1 0 0 0 0 1 1 1 0 0 1 1 0 1 0 0 1 0 0 0 0 1 0 0 1 1 1 0 0 0 0 1 1 1 2 0 1 1 1 0 0 0 1 1 1 0 1 1 1 1 0 1 0 1 1 0 0 1 0 0 1 1 2 2 1 2 1 2 0 0 2 0 0 0 1 0 2 2 1 1 0 0 0 0 2 0 1 2 2 0 0 0 0 1 0 0 0 2 1 1 0 0 1 0 2 1 2 1 0 0 1 1 1 2 0 0 1 0 0 1 1 1 0 1 0 0 0 1 0 0 0 0 0 1 0 1 1 0 0 0 0 0 2 0 0 2 1 2 0 2 0 0 1 1 0 0 2 0 0 0 2 2 0 0 0 2 0 2 1 1 1 1 1 2 1 1 0 1 1 1 0 0 2 0 2 0 0 0 0 1 1 1 1 0 1 1 1 1 1 2 2 1 1 2 0 0 0 0 1 0 1 1 1 2 0 2 0 0 2 1 1 0 2 2 0 2 2 0 0 0 0 2 1 0 1 1 1 0 0 0 0 1 0 0 0 1 2 1 1 1 0 0 0 0 2 0 0 2 2 2 2 0 0 0 0 1 1 0 0 0 0 0 0 1 1 0 1 0 0 0 0 2 0 0 1 1 1 1 0 1 0 0 0 0 1 1 0 1 2 1 0 2 0 1 1 0 1 1 0 0 2 2 0 1 1 1 1 1 0 0 0 0 1 2 1 0 1 1 0 0 1 0 2 0 0 0 0 0 0 1 1 1 1 0 1 1 1 0 0 0 0 0 1 0 0 1 2 0 1 0 0 0 1 1 1 1 0 0 0 1 1 0 0 0 0 0 0 0 2 0 0 0
102 1 0 0 1 0 0 1 0 1 1 0 0 0 0 0 0 0 1 0 0 2 1 0 0 0 0 0 2 2 2 0 0 1 0 0 2 2 1 0 0 0 0 0 2 0 1 0 2 0 0 0 1 0 0 1 0 2 0 1 0 0 1 2 0 1 0 0 0 0 0 0 2 2 2 2 1 0 2 2 0 0 0 2 2 0 0 0 1 2 0 1 1 2 0 0 0 1 0 2 0 1 1 0 1 0 2 1 1 1 1 2 1 2 2 2 1 0 2 0 0 0 1 1 1 0 1 1 0 1 0 0 0 0 0 0 0 0 0 0 0 0 0 0 0 0 0 0 0 1 0 0 0 1 0 0 0 0 0 0 1 1 1 2 0 1 0 1 1 2 1 0 0 2 0 0 0 0 0 1 0 1 1 1 2 0 2 0 0 0 0 2 0 2 2 0 1 1 0 0 0 1 1 1 1 0 2 0 0 0 1 2 0 0 0 2 1 0 1 0 0 0 2 2 0 0 2 1 0 1 0 1 1 0 1 0 0 1 0 1 0 1 2 0 2 0 0 0 0 0 0 0 0 0 0 0 0 0 0 1 0 0 0 1 0 0 0 0 2 1 1 1 1 2 0 0 0 1 1 0 1 1 1 1 0 1 1 2 0 2 0 0 0 2 1 0 0 1 0 2 0 0 1 0 1 0 0 0 1 0 1 2 0 1 2 1 1 0 0 0 2 0 2 2 2 0 0 0 0 0 2 1 0 0 0 0 0 2 0 1 0 2 1 2 0 0 0 0 2 2 0 0 0 0 2 0 0 0 0 0 0 0 2 1 2 1 0 1 1 1 1 1 0 0 0 0 2 0 0 0 2 1 1 1 0 1 0 0 0 0 0 0 0 0 2 1 1 1 0 0 0 0 0 1 1 0 1 0 0 1 1 0 0 0 2 0 2 1 0 0 0 0 0 1 1 1 1 0 0 1 0 1 0 1 1 0 0 1 1 0 0 2 1 1 2 1 1 2 1 1 0 0 0 2 2 1 1 2 1 2 2 2 0 0 0 0 0 2 0 0 0 0 1 1 2 0 2 2 0 1 1 1 1 0 2 1 0 0 1 1 1 1 0 0 0 0 0 2 2 0 0 0 1 1 1 1 1 1 0 0 0 2 0 0 0 0 0 2 0 1 1 2 0 0 0 1 1 0 1 1 1 0 0 0 0 0 1 0 0 0 1 1 2 0 0 2 1 2 0 0 0 0 0 0 1 2 0 0 0 1 0 1 0 0 0 0 0 0 0 1 2 2 1 0 1 0 1 1 0 1 2 0 1 0 0 1 1 0 0 0 0 0 2 0 1 0 0 0 0 0 0 2 1 1 1 1 1 0 0 0 1 1 0 0 0 0 0 0 0 0 1 0 0 0 0 0 2 0 0 0 0 0 0 0 0 1 0 1 0 2 1 1 1 2 1 1 1 0 0 0 1 2 0 2 2 0 0 1 1 0 0 0 1 1 0 1 1 0 1 1 1 1 0 1 1 0 0 1 0 0 0 1 2 2 2 2 2 2 0 0 2 0 1 0 1 0 1 2 0 0 0 0 0 0 0 0 2 2 2 0 0 0 0 0 1 1 1 2 1 0 0 1 0 0 1 1 1 0 0 0 1 1 0 2 0 0 1 0 0 2 1 1 0 0 0 1 0 0 0 0 0 0 0 0 0 1 0 0 0 0 1 1 2 0 0 1 1 1 0 2 1 0 2 0 0 1 0 2 2 1 2 2 0 0 1 1 1 0 0 2 0 2 1 1 0 0 0 1 0 1 0 0 1 0 1 0 1 0 2 0 0 0 0 0 0 2 0 2 1 2 1 1 1 2 0 0 0 0 1 0 1 1 0 0 0 0 1 1 0 0 0 0 0 0 0 0 0 1 0 1 0 1 1 0 1 0 0 0 1 0 0 1 1 0 1 2 0 0 2 0 0 0 0 0 1 1 0 0 0 1 1 0 0 0 0 0 0 0 0 2 0 0 1 1 2 0 2 0 0 0 0 2 0 0 2 1 1 1 0 1 0 0 1 1 1 0 0 1 2 1 0 2 0 2 0 0 0 2 0 0 2 2 1 2 0 1 0 1 0 1 0 0 2 0 1 2 0 1 0 0 2 0 2 0 1 1 1 1 0 0 0 0 1 0 2 1 1 1 1 1 1 0 0 0 0 0 1 1 1 0 0 1 1 1 0 1 2 0 0 0 0 0 0 0 0 0 0 0 0 0 2 1
103 1 1 0 0 0 1 1 0 0 0 1 0 1 0 1 0 0 0 0 0 2 0 1 0 0 1 0 2 2 2 0 1 0 0 1 1 2 0 1 1 1 0 0 1 0 0 0 1 1 1 0 0 0 0 0 0 1 0 0 0 0 1 2 0 0 1 1 1 0 0 0 1 1 2 1 1 0 1 0 1 0 0 0 1 0 0 0 2 2 0 0 0 0 0 0 0 1 0 2 0 2 2 0 0 0 2 1 2 1 0 1 1 1 1 1 1 0 0 0 1 1 1 1 1 1 1 2 0 2 1 1 0 0 0 0 1 0 0 1 0 0 0 0 0 0 0 0 0 0 0 0 0 2 2 0 2 1 1 0 0 0 2 2 1 2 1 2 0 2 1 1 1 2 0 1 0 0 0 1 0 1 0 0 2 1 1 0 0 0 0 1 0 1 1 0 1 1 0 0 0 0 0 2 2 0 1 0 0 0 1 1 1 0 0 2 1 2 0 0 2 2 2 1 0 1 1 0 0 0 0 0 0 0 1 0 1 2 0 1 0 1 1 0 2 1 1 0 0 0 0 1 0 0 0 0 0 1 1 1 1 1 0 1 1 0 2 1 1 0 0 2 0 2 0 0 0 1 2 0 1 0 2 0 1 1 2 1 1 2 0 1 0 2 2 0 0 1 0 1 0 1 0 1 0 0 0 1 1 0 0 2 0 1 1 0 0 0 0 0 0 2 2 0 2 0 1 0 2 2 2 1 1 0 0 0 0 1 1 0 0 1 2 2 0 0 0 0 1 0 0 1 1 0 1 0 1 0 0 1 1 1 1 0 1 0 0 2 2 1 1 1 1 1 0 0 0 0 0 0 1 1 1 1 0 0 0 0 0 0 0 0 2 0 2 1 1 1 2 1 1 1 0 2 1 0 0 0 0 1 1 1 1 0 1 0 1 0 1 0 0 1 1 1 1 1 2 1 0 0 1 0 2 2 0 0 0 2 1 1 2 0 2 0 0 2 2 2 2 0 0 0 0 2 2 1 1 2 0 2 1 1 0 0 1 2 0 0 0 2 0 0 0 0 1 0 0 1 0 1 1 2 0 0 2 1 0 0 2 2 0 2 0 2 2 0 0 2 0 0 0 0 2 1 2 0 2 1 1 1 1 0 1 0 0 1 0 2 0 1 1 2 0 0 0 2 0 0 2 1 1 1 0 0 2 0 2 0 0 0 0 0 1 0 0 1 0 0 2 0 0 0 0 0 1 0 0 0 2 0 0 0 0 0 0 1 1 0 0 1 1 1 0 0 0 0 1 0 0 0 2 0 0 0 1 0 2 0 0 0 0 0 0 1 0 0 1 0 0 1 0 1 0 2 2 2 2 0 0 1 1 0 0 0 2 0 0 0 1 0 0 0 0 0 0 0 2 1 0 0 1 1 0 0 0 0 0 0 1 2 0 0 0 1 1 0 1 0 1 0 0 1 0 0 1 0 2 2 2 0 0 0 2 0 0 2 1 0 0 0 1 0 2 0 0 0 0 0 0 0 1 0 2 1 2 2 0 1 0 0 2 0 0 0 0 0 0 2 0 1 1 0 0 0 1 0 2 1 1 0 0 0 0 2 0 0 0 1 0 0 0 0 1 0 1 0 0 0 0 0 1 1 1 2 0 2 0 0 0 1 1 1 0 0 0 1 1 1 0 0 0 0 2 0 1 0 0 0 0 0 1 0 2 1 0 0 2 1 0 2 0 0 1 1 1 1 1 1 1 2 1 1 1 1 1 1 1 2 0 1 0 1 1 2 2 1 1 1 0 1 0 0 0 1 0 0 2 0 1 1 0 0 0 2 2 0 2 2 0 1 1 0 0 2 0 0 0 0 1 0 1 1 0 0 0 2 0 0 1 0 1 0 0 0 0 0 0 0 0 0 0 1 1 0 1 1 1 0 0 0 0 1 0 0 0 1 1 0 1 1 0 0 0 0 1 0 0 1 1 2 0 1 2 2 2 1 0 1 0 0 0 0 1 1 2 0 2 0 0 0 0 1 0 0 0 0 1 0 1 2 1 1 0 0 0 1 0 0 1 0 0 1 0 0 1 2 1 2 0 0 2 1 1 1 0 2 1 0 1 1 0 0 2 1 1 0 0 1 0 1 2 0 1 1 0 0 1 2 1 1 1 1 0 0 0 0 0 0 0 0 0 0 1 0 0 0 1 0 2 1 0 0 0 0 0 0 0 0 0 1 1 0 1 0 0 0 0 0 1 0 1 1
104 1 0 0 0 0 0 2 1 0 1 0 0 2 1 0 1 0 2 0 0 0 0 0 0 0 1 0 1 2 2 0 2 1 0 1 1 1 0 1 0 0 1 1 1 1 1 0 2 0 0 0 2 0 1 0 0 0 1 0 0 2 0 2 0 0 0 0 0 0 0 0 2 2 1 2 2 0 1 1 0 0 0 1 2 0 0 1 1 1 1 0 0 0 0 0 0 1 0 2 1 2 1 0 1 0 2 1 1 1 1 2 1 1 1 1 1 0 0 0 2 0 2 0 2 0 2 0 0 0 1 1 1 0 0 0 0 0 0 2 0 0 1 0 0 0 0 0 0 2 0 2 0 0 1 0 0 2 0 0 0 0 2 2 0 2 1 0 1 1 0 1 2 0 0 1 0 1 0 1 0 1 1 1 2 1 1 1 0 0 0 2 0 1 1 0 1 2 0 0 0 1 0 1 1 0 2 0 0 0 0 1 2 1 0 2 0 1 1 1 0 0 2 2 0 0 1 1 0 1 0 0 0 0 1 0 0 2 0 1 0 1 1 0 1 0 0 0 0 0 0 1 0 0 0 0 0 1 1 1 1 1 0 1 0 0 0 1 1 0 0 2 0 1 0 0 0 1 1 0 1 1 2 0 0 0 2 2 2 2 0 1 1 2 2 0 1 1 0 0 0 1 0 1 0 0 0 1 1 0 0 2 0 1 1 0 0 0 0 0 2 2 0 2 1 0 0 0 1 2 2 1 1 0 0 0 0 2 0 2 0 1 2 2 0 0 0 0 1 1 1 0 0 1 1 0 1 0 0 1 1 1 1 0 1 1 0 2 2 1 1 1 1 1 0 0 1 0 1 0 0 2 0 0 0 0 0 0 0 0 0 0 0 1 1 1 1 2 2 2 1 2 0 2 2 0 1 1 1 2 0 0 0 0 2 0 2 0 0 0 0 0 0 0 0 1 1 0 2 0 0 1 0 0 1 1 0 1 1 1 0 2 1 0 0 2 2 2 2 1 0 0 0 2 2 0 2 0 2 2 0 2 0 0 0 0 0 1 0 1 2 2 2 2 1 0 1 1 0 0 2 1 0 0 1 0 0 1 2 1 0 0 2 0 1 0 1 2 2 0 2 2 2 1 2 1 2 0 0 0 0 2 0 1 0 0 1 2 0 1 1 2 2 1 1 2 1 0 0 2 1 0 0 1 1 0 2 0 1 1 0 2 0 0 0 1 0 1 1 0 0 0 0 0 2 2 0 0 1 0 0 0 1 0 1 1 1 1 1 0 1 2 0 0 0 0 2 0 0 1 1 1 0 0 0 0 2 0 1 1 0 0 0 0 0 1 0 0 0 0 0 1 0 2 2 2 2 0 0 1 2 0 0 1 1 2 1 0 1 0 1 0 0 0 0 0 2 2 0 0 0 0 0 0 0 0 1 0 0 2 1 1 1 1 1 1 1 0 1 0 0 0 0 0 1 0 2 1 1 0 0 0 1 2 0 0 2 1 0 0 1 0 0 0 0 2 2 1 1 0 0 1 1 1 1 1 0 0 0 0 2 0 0 0 1 0 1 2 2 2 0 1 0 0 2 0 0 1 2 0 0 0 0 1 0 0 0 2 0 0 0 0 0 0 2 2 2 0 0 0 1 1 0 2 0 0 0 0 0 1 0 0 0 1 0 0 0 0 0 0 0 0 1 0 0 0 0 0 1 0 0 0 2 1 0 1 1 0 0 2 1 0 1 1 0 0 0 0 0 0 2 2 0 0 1 1 0 1 0 2 0 2 1 2 2 1 0 1 0 0 1 0 0 0 0 0 1 0 0 0 1 1 1 0 0 2 2 1 2 2 2 2 2 2 0 0 0 0 1 0 1 1 0 0 0 1 1 0 0 0 0 0 1 1 1 1 1 1 1 0 0 1 1 0 1 1 0 1 0 1 0 2 0 0 0 0 1 0 1 0 0 0 1 1 1 0 0 1 2 2 2 0 0 0 0 1 1 0 0 0 0 0 1 0 2 0 2 0 0 0 0 2 1 0 2 2 0 1 1 2 1 0 1 0 1 1 0 1 2 1 0 2 0 1 0 1 2 2 1 2 2 2 0 0 0 0 0 1 0 1 0 0 2 1 1 1 0 0 0 0 2 0 1 0 1 0 1 2 2 1 0 1 0 0 1 1 0 0 0 1 0 0 0 0 0 0 0 0 0 0 0 0 0 0 0 0 0 0 1 0 0 1 1 0 0 0 0 2 1 0 2 1
105 1 0 0 1 0 0 2 0 0 0 1 1 2 0 2 0 0 1 1 1 2 0 1 0 0 2 1 2 2 2 1 0 1 1 1 2 1 1 1 1 1 0 1 1 1 0 0 1 1 1 0 0 0 2 0 1 1 0 1 1 0 0 2 1 1 1 0 1 1 1 1 2 2 1 2 2 0 2 1 1 0 0 1 2 0 0 1 2 2 1 1 0 0 0 0 0 0 0 0 0 1 0 0 1 1 2 2 2 0 0 2 0 2 2 2 0 0 0 0 2 0 1 2 0 1 0 1 1 1 0 0 0 0 0 0 0 0 0 0 0 0 0 0 0 0 0 0 0 1 0 1 2 0 1 1 0 0 2 1 1 1 1 2 2 2 2 1 1 1 0 0 2 0 0 1 1 0 0 0 0 0 0 0 1 0 2 1 0 0 0 2 0 1 1 0 0 2 0 2 0 0 0 1 1 0 1 0 0 0 0 1 2 0 0 2 1 0 2 0 1 1 1 1 0 0 2 1 0 0 0 0 1 1 2 1 1 1 1 1 0 0 2 1 2 1 1 0 0 0 0 1 1 0 0 0 0 1 0 0 0 0 0 1 1 0 1 0 2 0 0 1 0 2 0 0 1 2 2 0 0 0 0 0 0 2 0 0 1 1 0 1 0 2 1 0 0 0 0 0 0 0 0 1 0 0 0 1 0 0 0 1 0 0 2 0 0 0 0 0 0 2 1 2 2 0 0 0 1 1 1 1 1 0 0 0 0 0 2 1 1 1 2 2 0 0 0 0 2 1 0 0 0 0 1 1 1 0 0 0 2 2 1 1 1 2 0 2 2 1 1 1 1 0 1 1 0 1 0 0 1 1 1 1 0 0 0 0 0 0 0 0 1 0 2 0 0 2 1 0 0 0 0 2 0 0 0 0 0 2 0 0 1 0 0 0 0 0 0 0 0 2 1 0 0 0 1 2 0 0 1 1 1 1 1 1 0 0 0 0 1 0 1 1 1 1 1 1 1 0 0 0 0 2 2 2 0 2 1 2 2 2 0 0 0 0 0 2 0 0 0 1 2 2 2 0 1 1 0 1 2 1 0 0 1 0 0 0 2 1 0 2 1 2 0 0 0 1 1 1 1 1 0 0 0 2 1 1 0 0 0 2 1 0 0 0 0 2 0 2 2 2 0 0 0 2 0 1 0 2 0 1 0 0 1 0 2 1 0 1 1 1 1 1 1 1 2 0 2 0 0 0 0 0 2 2 0 0 1 0 0 0 0 1 0 0 0 1 1 0 0 1 0 0 0 0 1 1 0 1 2 0 1 0 0 1 1 0 0 1 0 0 1 0 0 0 0 0 0 1 0 1 1 1 1 1 1 0 0 1 1 0 0 0 2 0 0 0 0 1 1 1 1 1 0 0 1 2 0 0 1 1 0 0 0 0 1 0 0 1 1 1 0 0 2 2 1 0 1 0 0 2 1 0 1 1 2 1 0 1 1 0 0 1 0 1 0 1 0 0 0 1 0 0 0 1 1 0 2 0 0 1 2 1 2 1 0 1 1 0 1 1 0 0 1 0 2 0 0 1 0 1 0 0 2 0 1 2 2 0 1 0 0 1 0 0 0 1 0 1 0 1 1 0 1 0 1 0 0 0 0 0 1 2 0 2 1 0 0 1 0 0 0 1 0 0 0 0 0 0 0 0 0 0 0 0 0 0 0 0 0 0 2 1 0 0 2 0 0 2 0 0 1 1 2 1 1 1 1 2 0 0 0 0 0 1 1 2 0 1 0 1 1 1 0 0 0 0 0 1 0 0 1 0 1 0 0 0 0 2 0 0 0 1 2 1 1 2 1 2 2 1 0 1 0 0 0 0 0 0 0 2 1 1 0 1 0 1 1 0 1 0 0 0 0 0 1 0 0 0 0 1 1 0 1 0 0 0 0 0 0 2 0 0 0 0 2 0 1 1 0 0 0 2 2 2 0 0 2 2 1 1 0 0 0 0 0 0 0 0 0 0 1 1 2 0 2 0 0 0 1 0 0 0 1 0 0 1 1 1 1 1 0 0 1 1 0 1 1 1 0 1 0 2 1 2 2 1 0 0 2 2 1 1 0 1 0 0 0 2 0 0 1 0 0 1 0 0 0 0 2 0 2 0 0 0 0 2 0 0 0 1 0 0 1 1 0 0 0 0 0 0 0 0 0 0 0 0 2 0 0 0 0 0 0 0 0 1 0 0 0 0 0 0 0 0 1 2 1 0 2 1
106 0 0 0 0 0 0 1 0 0 0 1 0 0 0 0 0 0 1 2 2 1 1 0 0 0 0 0 1 1 1 1 2 2 0 1 1 2 0 0 2 2 0 1 1 1 0 0 1 2 1 0 1 0 1 1 1 0 0 0 0 2 1 2 0 0 0 0 0 0 0 1 2 2 0 2 1 0 1 0 1 0 1 0 1 0 0 0 0 2 0 0 0 0 0 0 0 1 0 2 0 2 0 0 1 0 2 1 1 1 0 1 1 1 1 0 0 0 2 0 0 0 1 1 1 1 1 1 1 1 0 0 0 0 0 0 0 0 0 0 0 0 2 0 0 0 0 0 0 1 0 0 0 1 1 0 0 1 0 0 2 2 1 2 1 1 1 1 1 2 0 0 2 0 0 2 2 0 0 1 0 1 0 0 2 0 2 0 0 0 0 2 0 2 2 0 1 1 0 0 0 0 0 2 2 0 2 0 1 0 0 0 0 0 0 2 0 0 2 1 1 1 2 2 0 0 0 1 0 1 0 1 0 0 1 0 0 1 0 1 0 0 2 0 1 0 0 0 0 1 1 0 1 0 0 0 2 0 0 0 0 0 1 2 2 0 0 0 0 0 0 2 0 1 0 0 0 1 1 0 1 0 1 1 0 1 2 0 1 1 0 2 0 2 2 0 0 1 0 1 0 0 1 1 0 0 0 0 1 0 0 0 0 1 1 0 0 0 0 0 0 2 2 1 1 0 0 0 1 1 2 1 0 0 0 0 0 2 0 0 0 0 2 2 0 0 1 0 1 1 0 1 1 0 1 0 0 1 1 1 2 2 2 2 0 0 0 2 2 0 2 2 1 1 1 1 2 2 0 0 0 0 1 1 0 1 0 0 0 0 1 1 0 0 2 0 0 1 0 0 0 0 0 2 1 0 1 1 0 1 1 0 1 0 0 1 0 0 0 0 1 1 0 1 0 2 1 2 1 0 0 1 0 0 0 0 0 1 1 0 1 1 2 0 1 0 1 0 0 1 1 0 0 1 0 0 0 1 1 1 1 1 0 2 2 2 0 2 0 0 0 0 1 1 2 0 1 2 0 0 2 2 0 0 2 0 0 1 2 2 0 1 0 2 1 0 1 1 1 0 1 1 2 1 2 1 2 1 0 0 0 2 0 0 1 0 0 2 0 1 2 2 2 1 1 2 1 0 2 0 2 0 0 0 1 0 2 0 1 2 0 1 2 1 1 2 0 2 0 0 0 0 0 0 1 0 0 0 2 0 0 0 2 0 1 0 0 1 1 0 0 1 0 0 0 0 1 1 0 1 2 1 0 0 1 1 1 0 0 0 0 0 0 0 0 1 0 0 0 0 0 2 2 0 0 0 0 0 0 2 2 0 0 1 0 1 1 0 0 0 1 0 0 1 0 0 2 1 0 0 2 2 0 0 0 0 1 1 2 2 2 2 0 0 2 1 1 0 2 1 0 1 1 1 1 1 1 2 2 0 0 0 1 0 0 2 1 1 0 0 1 0 1 0 0 0 1 1 0 0 0 1 2 2 2 2 1 0 1 1 1 0 0 0 1 0 2 2 2 2 1 1 0 0 1 0 2 1 1 0 1 0 0 2 0 0 0 2 0 1 0 0 0 0 1 1 1 0 1 1 1 2 1 2 0 2 1 0 0 2 0 2 0 0 0 0 1 0 0 1 0 0 0 0 1 0 1 0 0 0 0 0 2 2 0 0 2 2 0 2 0 0 2 1 0 0 1 1 1 2 1 1 0 0 0 1 0 2 1 1 1 1 1 2 2 1 1 0 0 0 0 0 1 0 2 0 2 0 0 0 1 1 1 1 1 2 2 2 1 1 1 1 0 2 0 0 0 0 1 0 1 1 1 1 1 2 0 0 1 1 1 0 1 0 0 0 0 0 0 0 0 2 1 1 1 1 0 0 0 0 1 2 0 0 1 1 1 0 1 1 1 0 0 0 1 0 0 2 1 2 2 0 0 0 0 1 1 1 0 1 1 0 2 1 1 0 1 0 0 0 1 1 0 0 2 1 0 1 0 1 0 0 1 0 1 1 0 0 0 0 0 0 0 1 0 1 2 1 0 0 2 2 0 0 1 0 0 1 0 0 0 0 2 2 2 1 0 0 0 0 2 0 1 1 0 0 1 1 0 1 1 2 0 0 0 0 0 0 0 0 0 0 0 0 0 0 1 0 1 0 0 0 0 1 0 1 1 1 0 0 0 0 0 1 1 0 0 0 1 0 2 2
107 1 0 0 0 0 0 1 1 0 1 0 1 1 0 1 0 0 1 2 1 1 0 1 0 0 1 0 2 1 1 1 0 0 1 0 2 2 0 1 1 1 0 0 1 1 0 0 0 2 0 0 1 0 0 0 0 0 0 1 1 0 0 2 0 0 0 0 1 0 0 2 2 2 0 2 2 0 2 1 1 0 0 1 1 0 0 0 1 2 0 0 0 0 1 1 0 0 0 0 0 1 2 0 0 0 2 0 1 1 0 0 0 2 2 2 0 0 0 0 2 0 0 2 0 1 0 0 0 0 0 0 0 0 0 0 0 1 1 0 0 1 0 0 0 0 0 0 1 1 0 0 0 0 1 1 0 0 0 0 0 0 2 2 1 2 2 0 2 2 0 0 0 2 0 0 0 1 1 1 0 0 1 1 2 1 1 2 1 0 0 2 0 2 2 1 2 2 0 0 0 0 1 1 1 0 0 0 1 0 0 1 0 0 0 2 0 0 0 1 1 1 2 2 0 0 1 1 0 1 0 1 0 0 2 0 0 2 0 2 0 0 1 0 2 0 0 0 0 0 0 0 0 0 0 0 0 1 2 2 2 2 0 2 1 0 0 0 2 0 0 1 0 2 0 0 0 2 2 0 1 0 1 1 0 1 1 0 1 2 0 2 0 2 2 0 0 1 0 2 0 0 1 0 0 0 1 1 1 0 1 1 0 0 0 1 1 0 1 0 1 2 0 1 2 0 0 1 1 2 1 1 0 0 0 0 0 2 0 0 0 1 2 1 0 1 0 0 2 1 0 0 0 0 2 0 2 0 0 2 2 2 0 0 0 0 0 1 1 0 2 2 0 0 0 0 2 0 1 0 0 2 1 1 0 1 0 0 0 0 0 0 2 0 2 2 2 0 0 0 0 0 0 2 1 1 0 0 0 1 2 0 1 0 1 0 1 0 0 0 0 0 0 0 1 2 0 1 0 0 0 0 0 0 0 0 0 0 0 0 2 0 0 2 2 2 2 2 2 2 0 0 0 2 2 1 1 2 1 2 2 2 1 0 0 2 0 2 0 0 0 0 0 0 0 1 0 0 0 0 1 1 0 0 2 0 0 0 1 1 1 0 0 2 1 0 0 1 0 1 1 1 2 2 2 0 2 1 0 1 1 0 0 0 2 0 0 2 0 2 2 2 0 0 0 1 1 0 1 1 1 0 0 0 0 0 2 0 0 1 0 2 1 1 1 2 1 1 1 0 1 0 0 0 0 0 1 1 1 1 1 0 0 2 0 0 0 0 0 1 0 2 0 0 0 0 0 1 0 1 2 0 0 0 0 0 0 0 0 0 0 0 0 0 1 0 0 0 0 0 0 2 0 2 2 2 2 0 0 0 2 0 0 0 1 0 0 0 0 1 0 1 0 0 0 0 2 2 0 0 1 1 0 0 0 1 0 0 0 0 0 0 0 1 1 0 0 1 1 0 0 2 0 0 1 0 2 2 2 0 0 0 1 1 0 1 2 2 0 0 0 0 0 0 1 0 1 1 0 0 1 0 2 2 2 2 1 0 0 0 2 0 1 0 1 0 1 2 1 2 2 0 0 1 2 1 1 2 2 0 0 0 0 1 0 1 0 0 1 1 0 1 0 0 1 0 0 1 0 0 1 1 2 2 0 1 0 0 0 1 1 1 0 0 0 1 0 1 0 0 0 1 2 1 0 1 0 0 1 0 0 0 2 1 0 0 2 2 0 2 0 0 2 0 0 0 1 2 2 2 2 2 1 1 0 2 0 2 0 2 0 2 1 1 0 0 0 0 0 1 1 0 0 0 0 0 1 0 0 1 1 1 0 2 2 2 2 1 0 1 1 0 0 2 0 0 0 0 1 0 1 1 0 2 2 2 0 0 0 0 0 0 0 0 0 0 0 0 0 0 0 2 1 0 1 0 1 1 0 1 0 0 0 0 0 0 2 1 0 1 1 1 1 0 2 0 0 1 2 2 2 0 1 0 1 1 1 0 0 0 0 0 0 2 1 0 1 0 0 1 0 1 0 0 1 0 0 0 0 1 0 0 0 1 1 1 1 0 2 0 0 2 1 1 1 1 1 1 0 0 1 1 0 2 0 0 0 1 0 0 0 0 2 2 2 0 0 1 0 0 2 0 2 0 0 1 1 1 0 0 0 0 0 1 1 1 2 0 0 0 0 0 0 0 0 0 0 0 2 0 0 0 1 1 0 1 2 1 0 0 0 0 0 1 1 0 0 0 1 0 0 0
108 1 0 0 0 0 0 1 0 2 2 0 0 1 0 1 1 0 0 0 0 2 0 0 0 0 0 0 0 1 2 0 0 1 1 0 2 1 1 1 0 0 0 0 0 1 1 0 2 0 0 0 0 1 1 1 0 0 0 0 1 0 0 0 0 0 0 1 1 0 0 1 2 2 1 2 2 0 2 0 2 0 0 1 2 0 0 0 2 2 0 2 1 0 0 0 0 0 0 1 0 2 1 1 0 0 2 1 1 0 0 2 1 1 2 2 2 0 2 0 0 0 0 2 0 1 0 0 0 0 0 1 0 0 1 0 0 0 0 1 0 0 0 0 0 0 1 0 0 0 0 0 0 0 0 0 0 0 0 0 1 0 1 1 0 0 0 1 0 0 0 1 0 2 0 0 0 0 1 1 0 0 0 0 1 1 0 1 1 0 0 2 1 1 2 1 1 2 1 1 0 1 0 0 0 0 0 0 0 0 0 1 0 0 0 2 1 1 1 0 0 0 2 2 0 0 0 0 0 0 0 1 0 0 0 0 0 2 0 1 0 0 1 0 2 0 0 0 0 0 0 0 0 0 0 0 0 1 0 0 0 0 0 0 0 0 0 0 1 0 0 2 0 2 0 0 0 2 1 1 1 1 2 0 1 0 2 0 0 2 1 0 0 2 2 0 0 0 0 2 0 0 1 0 0 0 1 0 1 0 1 1 0 1 0 0 1 0 0 0 1 1 1 0 1 0 1 0 1 0 0 2 0 0 0 0 0 2 0 1 0 2 2 2 0 0 1 0 1 1 0 1 0 1 0 1 1 0 0 2 2 2 2 2 1 0 0 2 2 0 2 2 1 1 0 0 2 0 1 0 0 0 0 0 0 2 0 1 1 0 0 0 1 0 2 1 1 0 1 1 1 1 0 2 2 1 0 1 0 2 0 0 1 0 1 1 0 0 0 0 1 0 1 1 1 1 2 0 0 0 0 0 2 2 0 0 1 0 1 1 1 0 1 1 1 0 1 1 1 2 0 0 0 2 1 1 0 2 1 2 2 1 1 0 0 2 0 1 0 0 0 0 2 2 0 1 0 2 1 1 0 1 1 0 2 0 0 0 1 1 1 1 0 2 0 0 0 2 1 0 0 0 2 1 2 0 2 0 1 1 1 0 0 0 1 0 0 2 0 2 2 2 1 1 1 1 0 1 0 2 0 1 0 0 1 0 1 0 0 0 0 2 2 1 0 2 1 0 2 0 1 0 0 0 1 1 0 2 0 1 1 1 0 0 0 2 1 1 1 0 1 2 1 0 1 0 2 1 0 2 2 0 0 0 0 0 1 0 0 0 0 0 0 1 0 0 0 0 0 0 0 2 1 1 1 1 1 0 0 2 0 0 0 0 2 0 0 0 1 0 0 0 1 1 0 0 2 0 0 0 2 2 0 0 0 0 0 1 2 2 1 1 1 2 0 1 1 0 1 0 0 2 0 0 2 0 2 0 0 0 0 0 1 2 0 0 2 0 0 0 0 0 0 0 1 0 0 0 1 0 0 1 2 2 2 2 2 1 0 1 1 0 1 0 0 0 2 2 1 2 1 1 0 0 0 0 2 2 2 0 0 0 0 0 1 0 0 1 1 1 0 0 0 0 2 2 2 0 1 1 1 1 0 2 0 0 0 0 0 1 0 0 0 0 0 1 1 0 0 0 0 0 0 0 0 0 0 0 0 0 0 0 2 0 1 1 2 1 0 2 1 1 2 0 0 0 1 1 1 1 1 1 1 1 1 1 0 2 1 1 1 1 0 0 0 0 0 0 0 1 0 0 1 0 1 1 1 0 1 1 0 0 0 1 1 2 1 1 0 0 0 0 1 2 0 0 0 0 1 0 1 1 0 0 0 2 0 1 0 0 0 0 0 1 0 0 1 1 0 0 0 2 1 1 1 0 0 0 1 0 0 1 0 0 0 0 1 1 2 0 0 0 2 0 1 0 0 1 2 2 2 0 0 1 1 1 1 0 0 0 0 0 1 0 2 0 2 0 0 1 0 1 1 0 1 1 1 2 1 1 0 0 1 0 1 2 0 2 2 1 0 1 1 2 1 2 0 1 0 0 2 2 0 1 1 1 1 1 0 0 0 0 2 2 2 0 1 0 0 0 2 1 0 1 1 0 2 2 0 0 0 0 0 0 0 0 1 1 1 1 1 0 0 0 0 0 0 0 0 1 0 0 0 0 0 0 0 0 0 0 0 1 0 0 0 0 0 0 1 0 0 0
109 1 0 0 0 0 0 0 0 2 2 0 0 1 0 0 0 0 1 1 1 2 0 0 0 1 1 0 2 1 2 1 0 0 1 0 2 1 0 0 1 0 0 0 1 0 0 0 1 1 0 0 1 0 0 0 1 0 0 1 1 0 0 0 1 1 1 0 1 0 0 1 2 2 0 2 1 0 1 0 1 0 0 0 2 0 0 0 1 1 0 1 0 1 1 1 0 0 0 2 0 1 1 0 0 0 2 0 1 2 1 1 1 2 2 2 1 1 0 0 1 1 1 1 1 1 1 1 1 2 0 0 0 0 0 0 0 0 0 1 1 0 0 0 0 0 1 0 0 1 0 1 0 0 0 0 0 0 2 1 1 1 1 2 1 2 2 1 1 1 0 1 0 2 0 0 0 0 1 1 0 0 2 2 2 0 2 2 0 0 0 2 0 0 2 0 0 1 0 0 0 0 0 2 2 0 2 1 1 0 0 1 0 0 0 2 1 0 1 1 1 1 2 2 0 0 2 2 0 2 0 1 0 0 2 0 0 2 0 2 0 0 2 0 1 0 0 0 0 0 0 0 0 1 1 0 1 0 0 0 0 0 0 1 1 0 1 0 0 0 0 2 1 2 0 0 1 1 1 0 0 0 1 0 1 0 1 2 1 2 0 1 2 2 2 0 2 0 0 1 0 0 1 0 0 0 1 0 1 0 0 1 0 0 0 0 1 0 1 0 1 2 2 1 1 0 0 0 2 1 1 1 1 1 0 0 0 1 0 1 1 1 2 2 0 0 0 1 1 0 1 1 0 0 0 1 1 1 1 1 1 1 0 0 0 0 0 2 2 1 1 1 1 1 0 0 2 1 0 0 2 0 0 0 0 0 0 0 0 0 0 0 0 0 2 0 0 1 0 0 0 0 0 2 2 1 0 1 0 2 0 1 0 0 0 0 0 1 0 0 0 0 0 1 0 0 0 1 0 0 1 0 1 1 1 0 0 2 2 1 2 1 1 0 1 1 1 1 1 1 1 0 0 1 1 1 0 1 1 1 2 2 0 0 0 0 0 2 0 0 0 1 2 2 0 1 0 2 0 1 0 2 0 0 1 1 0 0 1 1 1 1 1 0 1 0 1 1 1 0 1 1 1 1 1 1 1 2 0 0 0 2 0 0 0 1 0 2 0 1 1 2 0 0 0 0 0 2 0 2 0 2 0 1 1 0 1 0 0 1 0 1 1 1 1 1 0 1 1 0 0 0 0 0 0 0 1 0 1 1 1 0 0 0 0 2 2 1 1 1 1 1 2 0 0 0 2 1 0 2 1 0 0 0 0 1 2 0 0 0 1 1 0 0 0 0 0 0 0 0 0 2 0 0 0 2 0 0 0 1 1 0 0 1 1 0 0 0 0 0 1 0 0 0 0 1 2 0 0 0 1 1 0 0 0 1 1 2 1 2 0 0 0 0 1 1 1 0 1 0 0 2 0 1 1 0 1 1 1 0 0 0 1 1 0 1 1 1 1 1 0 1 1 0 1 0 2 1 1 1 0 0 2 2 1 2 1 0 0 0 2 0 0 0 1 0 1 1 1 1 1 0 0 0 1 0 1 2 2 0 0 0 0 2 0 1 1 1 0 0 0 1 0 0 1 1 1 0 1 1 2 2 0 2 0 1 1 0 1 2 1 2 0 1 0 0 0 0 0 0 0 1 0 1 0 1 1 0 0 0 0 0 1 0 0 0 2 1 0 0 0 0 0 1 2 1 0 2 2 2 1 1 0 0 0 1 1 2 0 1 1 2 0 1 1 1 0 1 0 1 0 0 1 0 1 0 1 1 2 0 0 0 1 1 1 2 2 1 1 1 1 2 1 2 0 0 0 0 1 0 0 2 2 2 0 2 0 1 1 0 1 1 0 0 0 0 0 0 0 0 0 1 0 0 2 0 0 0 0 0 1 0 0 0 0 0 0 0 1 1 0 0 0 1 2 1 0 1 2 2 2 0 1 0 1 1 0 0 0 0 0 0 1 2 2 0 2 0 0 0 0 1 0 0 1 0 0 1 1 1 0 0 1 0 0 2 0 1 1 1 0 1 0 1 0 2 1 0 0 0 2 2 1 1 1 1 1 1 1 0 0 0 2 2 2 0 0 2 0 0 2 0 0 0 1 1 1 1 1 1 1 1 0 0 1 1 1 0 1 1 0 0 0 0 0 0 0 0 2 0 0 0 0 0 0 0 0 0 1 0 0 1 1 0 0 0 0 0 1 0 1 1
110 1 0 1 0 1 0 0 0 1 1 0 1 2 0 1 0 0 1 0 0 1 1 0 0 0 0 0 2 2 1 1 2 2 1 0 2 1 1 0 1 1 1 1 1 1 1 0 0 2 0 0 0 0 1 0 0 0 1 1 0 1 0 2 1 1 1 0 1 1 1 2 2 2 1 2 1 0 1 1 0 0 0 2 2 0 0 2 2 2 2 1 0 0 0 0 1 2 0 2 2 2 1 0 1 1 2 1 2 1 0 1 1 2 2 2 1 0 1 0 1 0 1 1 1 1 1 1 1 2 0 0 1 0 0 0 1 0 1 1 1 0 1 0 1 0 0 0 0 0 0 0 0 1 1 0 1 1 0 2 2 0 1 1 1 2 2 0 0 2 2 1 0 2 0 0 0 0 0 1 0 1 1 1 1 0 2 2 0 1 1 2 0 0 0 0 1 2 0 1 0 0 0 2 2 0 2 0 2 0 0 1 2 0 0 2 0 0 0 1 0 0 1 1 0 0 2 1 1 0 0 0 0 1 1 0 1 2 0 2 0 0 2 0 1 1 1 0 1 1 1 0 0 1 1 0 1 0 0 0 0 0 0 0 0 0 0 0 0 0 0 1 0 1 0 0 1 1 2 0 1 0 1 0 0 1 0 0 2 2 0 2 1 1 2 0 1 1 1 2 0 0 0 1 0 0 0 0 1 0 0 1 0 0 1 0 0 0 1 0 1 2 0 2 1 0 0 0 1 0 2 1 0 0 0 0 0 2 0 1 1 1 0 2 0 0 1 0 2 2 0 0 0 1 0 1 1 0 0 1 1 1 0 0 0 0 0 2 2 1 1 1 0 0 0 0 1 0 1 0 1 0 0 0 0 0 0 0 0 1 0 0 0 0 2 0 0 1 0 0 0 0 0 2 2 0 0 0 0 2 0 0 0 0 1 0 1 0 0 0 1 1 0 0 2 2 0 0 0 0 0 1 0 0 1 1 0 0 1 1 2 0 1 1 1 1 1 0 0 1 0 1 0 2 2 1 1 1 1 1 1 1 1 0 0 1 0 1 0 0 0 0 1 1 1 0 0 2 0 2 1 1 0 0 2 1 0 0 1 0 1 1 1 0 0 0 0 2 2 0 0 0 2 2 2 0 1 1 0 0 0 2 0 0 1 0 0 2 0 2 2 2 1 1 1 2 1 0 1 1 1 0 0 1 1 0 2 0 0 0 1 1 1 1 1 1 1 1 1 0 1 0 0 0 1 1 0 0 1 0 0 0 1 0 0 1 1 1 1 0 1 2 0 0 0 0 1 1 0 1 2 0 1 0 0 1 1 0 0 0 0 0 1 1 0 1 0 0 0 0 0 1 0 1 1 2 1 0 0 1 1 0 1 1 1 1 1 0 1 0 0 0 0 2 0 0 2 2 0 0 1 1 1 0 0 1 0 1 0 2 0 0 1 2 0 2 2 0 2 0 0 1 0 2 2 0 0 1 0 1 1 0 2 1 1 0 2 1 1 1 0 1 0 2 2 0 0 0 1 0 0 1 2 2 2 2 1 0 0 1 1 0 0 1 1 0 1 1 1 1 0 0 0 0 1 0 0 1 2 0 0 0 0 1 0 1 0 1 1 1 0 0 0 0 1 0 0 1 0 0 2 2 1 1 0 1 0 0 0 1 0 1 0 0 0 1 1 0 0 0 0 0 0 2 0 0 0 0 0 0 0 0 2 0 0 1 2 0 0 2 1 1 1 2 0 0 0 0 0 0 2 2 0 0 0 1 0 1 0 1 1 2 1 2 1 1 0 1 1 1 0 0 2 0 2 1 0 0 0 1 0 0 0 2 2 2 2 2 1 1 1 1 1 2 0 0 0 0 0 1 1 0 2 1 0 2 0 1 0 0 0 0 0 1 0 1 1 1 0 1 0 1 0 0 2 0 0 2 0 0 0 0 0 0 0 1 0 1 2 0 0 0 1 0 1 0 0 2 1 2 2 0 0 0 0 2 2 2 0 0 0 0 1 1 2 0 2 0 0 1 0 1 0 0 1 0 1 2 0 0 0 0 0 0 0 2 0 1 2 0 0 2 0 2 0 2 2 1 0 0 1 0 0 1 1 1 0 1 0 0 1 1 2 1 0 0 0 0 0 0 2 1 2 0 0 0 0 1 0 0 0 0 1 0 1 1 1 0 0 2 0 0 1 0 0 0 0 0 2 0 0 0 0 0 0 0 0 0 0 0 0 0 0 0 0 0 1 0 1 0 2 1
111 0 0 0 0 0 0 0 0 2 2 0 0 1 0 0 0 1 1 1 1 2 1 1 1 1 1 0 2 1 1 0 1 2 0 1 1 1 0 1 1 1 0 1 2 1 0 0 2 0 0 0 1 0 0 0 0 0 0 0 1 0 0 0 0 0 1 1 2 0 0 1 1 1 2 1 1 0 0 1 0 0 1 0 1 0 1 1 1 2 0 1 1 0 0 0 0 1 0 2 0 1 1 0 1 1 1 0 1 1 0 1 0 0 0 0 1 0 2 0 0 0 1 1 1 1 1 2 1 1 0 1 1 0 0 0 0 0 0 1 0 0 0 0 0 0 0 0 0 1 0 1 1 1 0 0 0 1 0 1 1 0 1 1 1 0 0 0 0 1 0 0 0 2 0 0 0 1 0 0 0 0 0 0 1 0 1 2 0 0 1 2 0 0 0 0 1 2 0 0 0 2 0 0 0 0 1 1 0 0 0 1 2 0 0 2 2 0 0 1 0 0 1 1 0 0 1 0 0 0 0 1 1 1 1 1 0 2 0 2 0 0 1 1 2 0 1 0 1 0 0 0 0 0 0 0 0 0 0 0 0 0 0 0 0 0 0 2 2 0 0 1 0 1 1 0 0 2 1 0 1 1 2 1 1 0 2 0 1 1 0 1 0 2 2 0 0 1 0 2 0 0 1 0 0 0 0 0 2 0 0 1 0 0 1 0 1 0 0 0 0 2 1 0 0 0 0 1 1 1 1 1 0 0 0 0 0 2 0 1 1 0 1 2 0 0 0 0 1 0 0 1 0 1 1 0 1 0 0 1 1 1 0 0 0 0 0 1 1 1 1 1 1 0 0 0 2 0 0 0 0 0 1 1 0 2 0 0 0 0 0 0 2 0 2 2 2 0 1 0 0 0 0 2 1 0 0 2 0 1 1 0 0 1 0 0 0 0 1 0 1 2 0 1 1 1 0 0 1 1 0 2 0 1 1 0 0 1 0 1 1 1 1 1 2 0 0 2 2 0 0 1 0 1 1 1 0 1 2 1 1 0 1 0 0 1 0 2 0 1 1 1 2 2 1 0 1 2 0 1 0 1 0 0 1 0 0 2 2 0 0 2 0 2 1 0 0 2 2 0 0 0 2 2 1 1 1 0 0 1 0 1 0 1 0 0 0 2 0 1 1 2 0 0 0 2 1 0 1 1 1 0 1 1 1 0 1 0 0 1 2 2 2 2 1 1 2 0 2 1 0 1 0 0 1 1 1 0 0 1 1 0 1 0 1 1 1 2 2 0 0 2 0 0 0 0 2 0 0 0 2 0 0 0 0 0 1 0 1 1 0 0 0 1 0 0 0 1 1 1 1 0 1 2 1 2 0 0 0 1 0 0 0 0 2 1 0 0 0 0 1 0 0 0 0 1 1 1 0 0 2 2 1 0 0 0 1 0 0 0 0 0 0 0 0 2 2 0 1 0 0 2 0 0 1 0 2 1 1 0 0 0 1 0 1 1 1 2 0 0 1 0 0 0 0 1 1 2 2 2 0 0 2 2 2 2 1 1 0 1 1 0 1 0 1 0 1 1 1 1 0 1 0 0 1 0 2 2 2 0 0 0 0 0 1 1 0 1 1 1 0 0 0 0 1 1 1 1 0 0 2 1 0 1 0 0 0 0 0 2 1 2 1 0 0 0 0 1 0 0 0 0 1 0 0 1 0 0 0 0 0 1 2 0 0 1 2 0 0 2 1 0 2 0 0 0 1 1 1 1 1 1 1 0 0 1 1 2 0 1 1 2 1 2 2 1 1 1 1 1 0 0 1 0 1 0 1 1 1 1 0 0 1 1 1 2 2 2 2 2 2 2 0 2 0 0 0 0 1 0 1 1 0 0 0 1 0 0 1 0 0 1 1 1 0 1 1 2 0 1 1 0 2 0 0 0 2 0 0 0 2 2 0 0 0 0 0 0 2 1 0 0 0 2 2 1 0 0 2 2 1 1 1 1 1 1 0 0 0 0 0 0 0 2 2 0 2 0 0 1 0 1 0 0 1 1 0 1 1 2 1 0 1 0 1 1 0 0 1 0 0 1 0 0 0 0 1 1 0 0 2 2 1 1 0 1 1 2 0 0 0 0 2 1 1 1 0 0 0 0 2 0 2 0 0 0 0 1 1 0 0 0 1 0 1 2 1 0 1 2 0 1 0 0 0 2 2 1 2 0 0 2 1 1 0 1 2 1 0 0 0 0 0 0 0 0 2 0 0 0 1 0
112 1 0 0 0 0 0 1 0 0 0 1 0 0 0 0 0 0 1 1 1 2 0 0 0 0 1 1 2 2 2 0 2 2 0 2 0 1 1 1 1 0 0 0 1 0 0 0 0 2 1 0 0 1 0 0 2 0 0 0 0 0 0 2 0 0 0 0 1 0 0 0 2 2 2 2 1 1 0 0 0 0 0 0 0 0 0 0 1 2 0 1 0 0 0 0 0 2 0 2 2 2 2 0 0 0 2 0 0 2 1 1 1 2 2 2 1 0 1 0 1 0 1 1 1 0 1 1 1 1 0 0 0 0 0 0 0 0 1 0 1 0 0 0 0 1 1 0 0 1 0 1 0 2 1 0 0 1 0 0 2 2 1 1 0 0 0 1 0 2 0 0 0 2 1 1 0 0 0 0 0 0 0 0 1 0 2 2 0 1 1 2 0 1 2 0 0 2 0 1 0 1 0 0 0 0 0 0 1 0 1 2 1 0 1 1 0 1 0 1 0 1 2 2 0 0 1 0 0 0 0 0 1 0 1 0 0 2 0 1 0 1 2 0 1 0 0 0 0 0 0 1 0 0 0 0 1 1 1 2 1 1 0 0 0 0 0 0 1 1 0 1 0 2 0 0 0 2 2 0 0 0 1 1 0 0 1 1 0 2 0 0 1 2 2 1 0 0 0 1 0 0 1 0 1 0 0 0 1 1 0 1 0 0 0 0 0 1 0 0 0 0 1 1 1 0 1 0 1 0 1 1 0 0 0 0 0 2 0 0 0 0 1 2 0 0 0 0 2 1 0 0 1 0 1 0 1 0 0 1 2 2 1 1 0 0 0 2 2 0 2 2 1 1 0 0 2 0 2 0 0 0 2 2 1 1 0 0 1 1 1 1 1 0 2 1 2 0 2 2 2 2 0 1 0 0 1 2 1 1 0 0 0 0 1 0 0 1 0 1 0 1 1 1 0 1 1 1 0 0 1 0 0 0 0 0 0 0 0 0 2 0 1 1 1 1 1 0 2 1 0 0 0 2 1 0 1 2 2 2 0 1 0 0 0 1 0 2 0 0 0 0 2 2 1 1 0 2 0 1 2 1 1 0 2 0 0 0 2 1 0 2 1 2 2 0 0 1 1 0 1 1 2 1 1 1 1 1 0 0 0 2 0 0 1 0 0 1 0 1 2 1 0 0 0 2 0 1 0 2 0 1 0 1 1 1 2 0 1 2 0 1 2 2 1 1 2 0 2 0 1 0 0 0 0 2 0 0 2 0 0 0 0 0 0 2 2 2 2 0 0 2 0 0 0 0 1 0 0 1 2 1 0 0 0 0 1 0 1 1 0 0 1 0 1 0 1 1 1 2 1 1 1 1 2 2 2 0 0 2 1 1 0 0 2 0 0 0 1 0 2 0 0 0 0 0 2 1 0 0 1 1 0 0 0 0 2 0 0 2 1 1 0 1 1 2 2 1 2 0 1 1 0 1 1 0 1 2 2 0 0 0 1 0 1 2 0 0 1 1 0 1 1 0 0 1 2 1 1 1 1 0 2 2 1 1 0 1 0 2 0 0 0 0 0 1 1 2 1 1 0 0 0 0 2 0 1 1 1 0 1 0 0 1 1 0 1 1 0 0 0 0 0 0 2 1 1 0 1 1 1 1 1 2 0 1 1 0 0 0 0 1 0 0 0 0 0 0 0 0 0 0 0 0 0 1 0 0 0 0 0 0 2 0 0 2 0 0 0 1 2 0 2 1 0 0 1 1 1 1 2 2 0 0 0 0 2 2 0 0 2 2 1 1 1 0 1 1 1 1 0 0 1 0 1 1 0 1 1 0 1 1 0 1 1 1 1 2 1 2 2 1 1 1 0 0 0 0 1 0 0 2 1 1 0 2 0 0 1 0 1 0 0 0 0 0 0 0 0 0 0 2 0 0 2 0 0 0 0 0 0 1 0 0 0 1 1 0 1 0 0 0 0 0 2 0 0 1 2 2 2 0 0 0 0 0 0 0 1 0 1 0 1 1 2 0 2 0 0 0 1 1 0 0 0 0 1 1 0 0 0 0 0 1 1 1 1 0 2 0 0 2 0 1 1 1 0 0 0 0 2 2 0 1 0 0 0 1 0 0 0 0 2 1 1 0 1 0 2 0 2 0 1 0 1 0 1 2 0 0 0 0 0 0 1 1 1 0 0 0 0 0 0 0 0 0 0 0 2 1 0 0 1 1 1 1 0 0 0 1 0 0 0 0 0 1 0 0 2 0 0 0
113 0 0 0 0 0 0 2 1 0 1 0 0 1 0 0 0 1 1 0 0 1 0 0 0 0 0 0 1 2 2 0 0 1 0 0 2 1 0 2 1 0 1 1 1 0 1 0 0 2 0 0 1 1 0 1 0 1 0 0 1 1 0 2 0 1 0 0 1 0 0 0 2 2 2 2 1 1 0 0 0 0 0 0 0 0 1 1 2 2 1 1 0 0 0 0 0 1 0 1 1 2 0 1 1 1 1 0 0 2 1 1 1 1 1 1 1 0 1 0 1 0 1 1 1 1 1 1 1 1 1 1 1 0 0 0 1 0 0 1 0 0 1 0 0 1 0 0 0 2 0 2 0 1 0 0 1 1 0 0 1 1 2 1 1 1 1 0 1 2 1 0 1 1 0 0 0 1 0 0 0 1 0 0 2 1 1 2 0 0 0 1 0 0 0 0 1 2 1 1 0 1 0 1 1 0 2 0 1 0 0 2 1 0 0 2 1 0 2 0 0 0 2 2 0 0 1 0 0 0 0 0 0 0 0 0 0 2 0 2 0 0 2 1 2 1 1 0 0 0 0 0 0 0 0 0 0 1 0 0 0 0 1 2 1 0 0 0 2 0 0 2 1 2 0 0 1 2 1 0 1 1 2 2 0 0 2 1 0 1 0 0 1 2 2 0 1 0 0 1 0 0 0 0 0 0 0 0 1 0 0 1 0 0 1 0 0 0 1 0 1 2 2 0 2 1 1 0 1 1 2 1 0 0 0 0 0 1 1 1 1 1 0 2 0 0 0 0 2 0 0 0 0 1 1 0 2 0 0 1 1 1 2 1 2 1 0 2 2 0 2 2 0 0 0 0 1 1 1 1 0 0 1 2 0 0 0 0 0 1 1 1 1 0 2 2 2 0 1 1 1 1 0 2 2 1 0 0 0 1 1 0 0 0 1 0 1 0 0 0 0 0 0 0 1 2 1 1 0 0 1 0 0 0 0 0 0 1 0 0 2 0 1 1 1 0 1 1 2 1 0 0 0 2 1 1 0 2 2 1 0 1 0 2 2 2 0 2 0 0 0 0 2 2 1 0 1 2 0 0 2 1 0 1 2 1 0 0 2 1 0 2 1 2 0 0 1 2 2 0 0 0 2 2 2 0 2 2 0 0 0 2 0 0 2 0 0 2 0 2 2 2 0 1 1 2 0 1 0 2 1 1 0 0 1 0 1 0 0 2 2 2 2 1 1 2 0 0 2 0 0 0 0 0 1 2 0 0 0 1 1 0 1 0 0 1 1 0 0 1 0 1 0 0 0 0 2 0 0 0 2 0 0 0 0 1 2 0 2 2 1 0 1 0 1 0 0 0 0 0 0 2 0 2 2 2 1 0 1 1 0 0 0 1 0 0 0 0 0 0 1 0 1 1 0 1 0 1 0 0 0 0 1 0 0 0 0 1 0 2 1 2 1 2 0 1 0 0 2 0 0 1 1 0 1 0 1 2 2 0 0 0 1 0 1 1 1 1 0 0 1 0 0 0 0 0 0 1 1 1 1 0 1 1 2 2 0 0 1 0 2 0 0 0 0 0 0 2 1 1 0 0 0 0 1 0 1 2 2 1 1 1 0 2 0 0 1 1 1 1 0 0 0 0 1 1 1 1 1 1 1 1 1 1 0 0 1 0 0 1 0 1 0 0 0 0 0 0 0 0 0 0 1 0 1 1 0 0 0 0 0 0 2 2 0 0 2 2 0 2 0 0 1 1 2 2 1 2 2 2 0 0 1 0 1 0 1 0 0 2 0 2 2 2 1 0 1 2 0 2 0 0 0 0 0 0 0 1 1 1 0 0 0 0 1 1 1 1 1 1 0 1 0 1 0 0 0 0 1 1 0 1 0 0 0 0 2 0 0 0 0 0 0 0 0 0 0 0 0 0 0 2 1 0 1 1 1 0 0 0 0 2 0 0 0 1 1 0 1 1 1 0 0 1 1 0 0 0 1 1 0 1 0 0 0 0 0 2 0 0 0 0 0 1 2 1 1 0 0 0 1 1 0 0 1 1 1 2 1 1 0 0 0 0 0 2 0 1 2 1 0 2 1 1 0 1 1 1 0 0 2 1 0 2 0 0 0 2 0 0 0 0 2 1 0 0 0 0 0 0 2 1 0 0 2 0 2 0 0 0 0 0 0 0 0 2 1 1 1 2 1 0 0 1 0 1 1 1 1 0 0 1 1 1 0 1 1 0 0 1 1 0 0 0 0 0 1 0 1 0 1 0
114 1 0 0 0 0 0 1 0 0 0 0 0 1 1 0 1 0 0 0 0 2 0 1 0 0 0 0 2 2 2 1 0 0 1 0 2 0 0 1 1 0 1 1 2 2 0 0 2 0 0 0 0 0 1 1 0 0 1 1 0 1 0 2 0 0 0 0 1 0 0 0 2 2 1 2 2 0 0 0 0 0 0 1 2 0 0 0 2 2 0 1 0 0 0 0 0 2 0 2 1 2 1 0 0 0 2 0 0 2 0 1 1 1 1 1 1 0 1 0 1 1 1 1 1 1 1 0 0 1 0 0 0 0 1 0 1 0 0 0 0 0 0 0 0 0 0 0 0 0 0 0 0 1 0 2 0 0 0 0 0 0 1 2 2 2 2 1 1 1 0 0 1 1 1 2 1 1 0 0 0 1 0 0 0 0 2 1 0 0 0 1 0 1 2 0 0 2 0 0 0 0 1 1 1 0 2 0 0 0 1 1 2 0 0 2 1 0 0 0 1 1 0 1 1 0 2 0 0 1 1 0 0 0 1 0 0 0 0 0 0 0 2 0 2 0 0 0 0 0 0 1 0 0 0 0 0 2 1 0 0 0 0 0 0 0 0 1 2 0 0 1 0 2 0 0 0 1 2 0 1 0 2 2 0 0 2 0 0 0 0 0 1 2 2 0 1 0 0 0 0 0 1 0 0 1 2 0 0 0 0 0 0 1 2 0 0 1 1 0 1 2 2 1 2 0 1 0 0 0 2 1 0 0 0 0 0 0 1 1 0 1 0 2 0 0 0 0 2 2 0 0 0 1 1 0 0 0 0 0 1 1 2 2 0 1 0 2 2 1 1 1 0 0 0 0 2 0 1 0 0 0 0 0 1 1 0 0 0 0 0 0 0 0 2 0 0 0 0 0 0 0 0 2 2 1 2 0 0 2 0 0 1 0 1 0 0 0 1 0 1 1 0 1 2 2 0 1 0 0 1 0 0 0 2 2 0 2 1 0 1 1 1 1 2 1 1 1 1 0 0 0 0 0 0 0 0 1 1 0 1 1 1 1 0 2 0 2 0 0 0 0 2 2 1 0 1 2 0 1 1 0 0 0 2 1 0 1 1 1 1 0 1 2 2 0 0 1 1 1 2 2 2 2 2 0 2 1 0 1 0 1 0 0 0 0 0 2 0 1 1 2 0 0 1 2 0 0 0 2 2 0 1 0 0 1 2 0 1 1 1 1 1 1 1 2 1 1 1 0 0 0 0 0 0 1 0 0 0 0 0 1 1 1 0 0 0 1 1 0 1 2 0 0 0 0 2 1 0 2 2 1 0 0 0 0 0 0 0 0 0 0 2 1 1 1 0 0 0 1 0 1 0 2 2 2 0 0 1 1 1 1 1 1 1 1 1 0 0 1 1 1 0 0 0 0 2 0 0 0 1 1 0 0 0 1 1 1 1 2 0 0 0 1 1 1 1 0 0 0 1 1 0 2 2 0 0 1 0 1 1 0 2 0 2 0 0 0 2 2 0 2 1 0 0 1 1 0 0 0 0 0 1 0 0 1 1 0 1 0 2 0 0 1 1 0 1 2 1 2 0 2 0 0 1 0 2 2 2 1 1 1 0 2 1 0 0 0 0 1 0 0 2 0 1 0 1 0 0 0 1 1 0 2 0 0 0 0 0 2 1 2 0 0 0 1 0 0 0 0 0 0 0 1 0 0 0 0 0 0 0 0 2 2 0 0 2 1 0 1 0 0 1 1 0 1 2 2 2 2 1 1 1 0 0 0 1 2 1 1 1 1 2 2 1 0 0 1 0 2 0 0 1 0 1 1 1 1 2 0 0 0 1 1 1 2 2 1 1 1 1 1 1 2 0 0 0 0 1 0 2 1 0 1 1 2 0 1 1 0 1 1 1 1 0 1 1 0 0 0 0 2 1 0 1 0 1 0 1 0 0 2 0 0 0 0 0 0 1 2 0 0 0 0 2 1 0 0 1 2 2 0 0 0 0 1 1 1 0 0 0 1 0 2 2 0 2 0 0 0 0 1 1 0 2 2 1 2 1 1 1 0 1 0 1 0 0 2 2 1 1 1 0 1 0 0 0 2 0 0 2 2 0 1 0 0 0 2 0 0 0 0 1 1 1 0 0 0 0 0 2 2 1 0 0 0 1 2 0 0 0 2 0 0 1 1 1 0 0 1 0 0 0 0 0 0 1 0 1 1 0 0 1 1 0 1 1 0 0 1 1 0 0 0 0 0 0 0 1 0 2 0
115 1 0 0 0 0 0 2 0 0 0 0 0 1 0 1 1 0 0 0 0 2 1 0 0 0 0 0 2 2 1 1 0 2 0 0 2 1 0 0 2 2 0 0 2 0 1 0 1 1 0 0 0 0 0 0 0 0 0 0 1 1 0 2 0 0 0 0 0 1 1 0 2 2 1 2 2 0 2 1 1 0 1 0 1 0 0 0 2 2 1 2 0 1 0 0 0 1 0 2 1 2 1 0 1 1 1 1 1 1 0 1 1 1 1 1 0 0 2 0 0 1 1 1 1 1 1 1 1 1 0 0 0 0 0 0 0 0 0 0 0 0 0 0 0 1 0 0 0 1 0 1 0 0 0 0 0 1 0 0 1 0 2 2 2 1 1 2 0 2 0 0 0 2 1 1 1 0 0 0 0 0 0 0 1 0 1 2 0 0 0 2 1 1 2 1 2 1 0 0 0 1 0 2 2 0 2 0 2 0 0 1 2 0 0 2 0 0 2 0 1 1 2 2 1 0 1 1 0 1 0 1 0 0 2 0 0 2 0 2 0 0 2 0 1 0 0 0 0 0 0 1 1 0 0 0 1 1 1 1 1 1 0 1 2 0 0 1 1 1 0 2 1 2 0 0 1 1 2 0 1 0 2 0 1 1 1 0 2 2 0 1 1 1 2 0 0 1 0 0 0 0 0 0 0 0 0 1 2 0 0 1 0 0 1 0 1 0 0 0 1 2 1 0 1 0 1 1 1 0 1 1 1 0 0 0 0 2 0 0 0 0 1 1 0 0 0 0 1 0 0 1 1 1 0 0 2 1 0 1 1 1 1 1 0 0 0 2 2 2 0 0 0 0 1 1 1 0 1 0 2 1 0 0 1 0 0 0 0 2 0 1 1 0 2 0 0 1 0 0 0 0 0 2 2 0 0 2 0 2 0 0 1 0 0 0 0 0 0 0 0 1 0 0 1 0 2 0 0 0 0 0 0 0 1 1 0 1 0 0 1 1 2 0 0 2 2 0 2 1 0 0 0 2 1 1 0 1 1 1 1 1 0 0 1 1 0 1 0 0 1 1 1 1 0 1 0 0 0 0 1 2 0 0 2 0 0 0 2 1 0 2 2 1 2 0 0 1 1 1 1 0 1 1 1 1 2 1 0 1 0 1 1 0 1 0 0 2 0 1 1 2 1 1 1 2 0 1 0 2 0 2 1 0 1 1 2 0 0 2 1 2 1 1 0 1 1 0 2 0 0 0 0 0 1 2 0 0 0 0 0 2 1 0 0 1 1 0 0 1 0 0 1 0 1 0 2 1 1 2 2 0 0 0 0 0 0 0 0 0 0 0 0 0 0 1 1 0 0 0 0 1 0 1 1 2 1 0 1 1 1 1 0 2 0 0 1 0 1 1 0 1 0 1 1 0 1 1 0 0 0 0 0 0 0 0 0 1 0 2 0 0 0 0 1 2 2 0 1 0 1 2 0 2 2 0 0 2 0 2 2 0 1 1 1 1 1 2 0 0 0 1 1 0 0 1 1 0 1 0 1 1 2 1 2 2 2 1 0 0 1 1 2 0 1 0 2 1 0 1 1 0 0 0 1 0 2 2 2 1 1 1 0 1 1 1 1 1 0 0 0 1 1 0 2 0 0 1 0 0 2 2 0 1 0 2 1 0 0 2 1 2 1 0 0 2 0 0 0 0 0 0 1 1 0 2 0 0 0 0 0 0 2 0 0 1 1 1 0 2 0 1 1 0 0 1 2 1 2 1 1 1 1 1 1 0 1 1 1 2 0 1 2 2 2 0 1 2 0 1 0 0 0 0 0 0 0 2 2 0 0 0 2 0 0 2 2 1 1 2 2 1 2 1 0 0 0 0 0 1 0 1 0 1 1 2 0 0 0 0 0 0 0 0 0 0 0 1 0 1 0 0 1 0 1 0 2 0 0 0 0 1 0 0 0 0 0 0 2 1 0 0 0 0 1 0 0 1 2 2 1 0 0 1 1 1 1 0 0 0 0 0 1 1 1 0 1 0 0 0 0 2 0 0 1 1 1 1 0 2 0 0 1 0 1 1 0 0 2 1 1 1 0 1 2 1 1 0 0 0 0 0 0 1 0 0 0 0 0 1 0 0 2 2 0 1 0 1 0 1 2 0 1 1 0 1 2 1 0 0 0 0 0 0 2 1 0 0 0 0 0 0 0 0 1 0 1 0 2 0 0 0 0 0 0 0 0 0 0 1 1 1 0 1 1 0 1 0 2 0 1 0
116 0 1 0 0 0 1 1 0 1 1 1 0 1 0 0 0 0 2 1 1 0 0 0 0 0 1 0 1 2 2 0 2 1 0 1 1 1 0 1 1 1 0 1 2 1 0 0 1 1 0 0 0 1 0 2 2 0 1 0 2 0 0 1 0 0 0 1 1 0 0 1 2 2 0 2 2 0 1 1 0 0 0 1 2 0 0 1 2 2 1 2 0 1 0 0 0 0 0 2 0 2 0 0 1 1 2 2 2 0 0 2 0 1 2 2 0 0 1 0 1 0 1 1 1 1 1 0 0 0 0 0 0 0 0 0 0 0 0 2 1 0 2 0 0 0 0 0 0 1 0 1 1 1 1 0 1 1 0 0 1 1 1 2 1 2 2 2 0 0 0 2 0 2 0 1 1 0 0 2 0 2 0 0 2 1 1 1 1 0 0 1 1 1 2 0 1 1 0 1 0 0 0 1 1 0 2 0 0 0 1 1 1 0 0 2 0 0 0 1 0 0 1 2 1 0 2 1 0 1 0 0 0 0 1 0 0 1 1 0 0 0 2 1 2 0 0 0 0 0 0 1 0 0 0 1 2 0 0 0 0 0 0 2 1 0 0 1 1 0 0 1 1 1 2 2 0 1 1 0 0 0 1 1 0 1 1 0 2 2 0 1 0 2 1 0 0 0 0 1 0 0 0 1 0 0 0 0 0 0 0 0 0 2 1 0 0 1 0 0 0 2 1 1 0 0 1 0 0 0 2 1 1 0 0 0 0 0 1 2 1 1 2 2 0 0 0 0 2 1 0 0 0 0 2 0 1 0 0 1 1 1 0 0 0 1 0 1 1 0 2 2 1 0 1 1 2 1 0 0 0 0 1 1 1 1 0 0 0 1 0 0 0 0 2 0 0 1 1 1 1 1 0 2 1 1 0 0 0 1 2 0 2 0 0 0 0 1 0 0 0 0 1 0 1 1 1 0 2 0 0 2 2 2 0 0 0 0 1 1 2 1 1 1 1 2 1 1 2 1 0 0 0 0 0 0 0 2 1 1 1 1 1 0 0 1 0 1 0 0 2 2 1 1 1 0 0 2 1 0 1 2 0 1 1 1 0 0 2 2 0 1 1 2 0 0 0 1 0 0 1 1 2 1 2 1 2 2 1 1 0 2 0 0 0 1 0 2 0 0 1 2 1 1 1 1 0 1 0 2 0 1 0 1 2 0 2 0 0 1 0 1 1 1 1 1 0 1 1 0 0 0 0 0 1 1 0 1 1 0 0 0 1 0 1 0 0 1 1 0 1 2 2 0 1 0 2 1 0 2 1 0 0 0 1 0 0 0 0 0 1 0 2 1 0 0 0 0 1 1 0 2 1 2 2 2 2 0 1 0 1 0 1 0 1 1 1 0 2 0 0 0 0 1 0 1 1 1 0 0 0 0 1 0 0 1 0 2 0 1 0 2 1 1 0 1 1 0 1 0 0 2 1 1 1 1 1 2 1 0 0 0 1 0 0 1 1 1 1 1 0 1 1 1 1 0 1 0 1 0 0 2 2 2 2 2 0 0 0 0 2 0 0 0 0 0 0 1 1 1 0 0 0 0 1 0 0 1 2 0 0 0 0 2 0 1 0 0 0 0 0 0 0 1 1 0 1 0 1 1 0 0 0 2 0 0 1 0 0 0 0 0 0 1 0 0 1 0 0 0 0 0 0 0 0 1 0 0 1 0 0 0 2 0 0 1 2 0 0 1 1 0 1 1 1 2 0 2 1 1 1 2 0 0 0 1 1 2 0 1 0 1 0 0 0 0 0 1 1 1 0 0 1 0 1 1 0 0 0 1 0 0 0 1 2 1 1 2 2 2 2 2 0 2 0 0 0 0 1 0 1 1 1 1 0 1 1 0 0 0 0 0 0 1 0 1 1 0 0 0 0 2 1 0 1 0 1 0 0 1 0 1 1 0 1 1 1 1 2 1 0 0 1 0 2 1 0 1 2 2 1 0 0 0 0 0 0 0 0 0 1 0 1 1 2 0 2 0 0 0 0 2 1 0 2 2 0 1 1 1 0 0 0 1 1 1 0 0 2 0 0 2 0 1 0 1 0 2 1 1 1 1 0 1 0 0 0 0 0 0 0 0 0 1 1 2 0 0 1 0 2 1 2 0 0 0 0 0 0 1 1 1 0 0 0 0 0 1 2 2 1 0 0 0 0 0 0 0 1 1 0 0 1 2 0 0 2 0 0 1 1 0 0 0 0 0 1 0 2 0 0 0
117 1 0 0 0 0 0 2 0 0 0 2 1 1 0 1 0 0 0 1 1 2 0 1 0 1 1 0 2 1 1 0 1 1 0 1 1 1 0 1 1 1 0 1 2 0 0 0 1 1 1 0 0 0 1 0 1 1 1 0 1 1 1 2 0 0 0 0 1 0 0 0 2 2 2 2 2 0 2 0 2 0 1 0 0 0 0 0 1 1 0 0 0 1 1 0 0 1 1 1 0 2 1 0 0 0 2 0 1 1 0 0 1 2 2 2 0 0 1 0 1 0 1 1 1 0 1 2 1 2 1 1 0 0 2 1 1 0 1 1 1 0 0 0 0 0 0 0 0 2 0 2 0 0 0 0 0 1 1 0 0 1 1 2 1 1 0 2 0 2 0 0 0 2 0 0 0 1 0 0 0 0 1 1 2 0 2 1 1 0 0 2 1 1 2 0 1 2 0 0 0 0 0 0 0 0 1 0 0 0 1 1 1 0 0 2 0 0 1 2 0 0 2 2 0 0 1 0 0 1 1 1 0 0 2 0 0 1 1 1 0 0 2 1 1 0 0 0 1 1 1 1 0 0 0 0 1 0 0 0 0 0 0 1 0 0 1 0 1 1 0 2 0 0 1 1 0 2 1 0 1 0 0 0 0 1 0 1 0 1 0 0 0 2 2 0 0 1 0 1 1 0 2 0 0 0 1 0 2 1 0 2 0 0 1 0 0 0 1 1 1 1 1 0 0 0 0 0 2 2 2 1 0 0 0 0 0 2 0 0 0 0 2 1 0 0 1 1 2 1 1 0 1 0 1 0 1 0 0 1 1 1 1 0 1 0 0 1 1 1 1 1 0 0 0 0 0 0 1 0 1 0 2 2 0 0 0 0 0 1 0 0 1 0 2 1 1 0 2 2 1 2 0 2 2 1 0 0 0 2 0 1 0 0 2 0 2 0 0 0 0 0 0 0 0 2 1 1 1 0 1 0 0 0 1 1 0 0 1 1 1 1 1 1 1 0 1 1 1 1 0 0 0 2 1 1 0 0 2 2 0 2 0 0 1 1 1 2 0 1 2 2 2 2 2 0 2 1 0 1 0 2 0 1 1 0 1 1 2 1 1 2 0 1 0 0 0 1 1 1 1 1 1 1 1 1 2 1 0 1 0 1 0 0 1 0 0 2 1 2 2 2 0 1 1 2 1 1 0 2 1 1 0 1 1 0 0 0 1 1 1 1 1 1 1 1 2 1 1 0 0 0 0 0 1 1 1 1 0 1 1 0 0 1 0 0 0 0 0 0 0 0 1 0 1 0 2 0 0 0 2 0 1 0 0 1 0 0 0 0 0 0 2 0 0 0 1 0 0 0 0 2 2 1 0 1 0 0 0 1 1 0 0 0 1 0 0 0 0 0 1 0 0 2 0 0 2 2 0 0 1 1 0 0 0 2 0 0 1 1 0 0 0 1 1 1 1 0 0 0 1 1 0 0 2 0 2 2 2 0 0 0 1 1 1 0 1 0 1 1 1 1 1 0 0 1 2 2 2 2 0 1 1 1 1 1 1 0 1 1 1 0 1 1 0 0 1 2 2 2 1 1 0 0 1 0 2 1 2 0 1 0 1 1 0 2 2 2 2 2 0 0 2 0 1 1 0 0 0 1 1 1 0 1 0 1 1 0 0 2 1 1 0 0 0 1 0 0 0 0 0 0 1 0 0 1 0 0 1 0 1 1 2 1 0 1 2 0 0 1 1 0 1 0 0 0 2 0 0 0 2 2 1 0 0 1 1 2 0 2 0 2 1 1 1 0 2 1 0 0 0 0 1 0 2 1 1 0 0 1 0 0 2 0 0 2 2 2 1 2 2 1 0 0 0 0 0 0 0 1 0 1 0 0 0 1 0 0 0 0 0 0 0 0 1 0 0 1 0 0 0 1 1 0 1 1 0 2 0 0 1 2 0 0 1 1 1 0 1 1 0 0 0 0 1 0 0 1 2 2 1 1 0 0 0 0 0 0 1 0 1 0 1 1 2 0 2 0 0 0 1 0 0 0 1 0 1 2 0 1 0 0 0 0 1 0 0 1 1 1 0 1 0 0 0 1 1 1 1 1 2 2 0 2 0 0 0 0 1 1 1 1 2 2 1 0 0 1 0 0 2 0 2 0 0 0 0 1 1 0 0 0 1 0 0 0 1 0 0 0 0 0 0 0 0 0 1 0 1 0 0 0 0 0 0 0 0 0 1 1 1 0 1 0 0 0 0 0 0 0 2 2
118 1 0 0 0 0 0 1 0 1 1 0 1 2 0 1 0 0 1 0 0 1 0 1 0 0 0 0 2 1 1 1 0 1 2 2 1 0 1 1 0 0 0 1 2 1 0 0 2 0 0 0 1 0 0 0 1 1 0 0 0 1 0 2 0 1 1 0 0 0 0 1 2 2 2 2 2 0 0 0 0 0 0 0 1 0 0 0 1 1 0 0 0 1 0 0 0 0 0 1 0 2 1 0 1 1 2 1 1 1 0 2 0 1 1 1 0 0 0 0 2 0 1 1 1 1 1 1 1 1 1 1 1 0 0 0 1 0 0 1 1 0 0 0 0 0 0 0 0 2 0 2 0 0 0 0 1 1 0 0 0 0 1 2 1 1 0 0 1 1 1 1 0 2 0 1 0 0 1 2 0 2 0 0 1 0 2 2 1 0 0 2 1 0 1 1 1 1 0 0 0 0 0 1 1 0 1 0 2 0 0 1 2 0 1 1 1 1 2 0 0 0 2 2 0 0 1 1 0 0 0 0 0 0 2 0 0 1 0 1 0 0 2 1 2 0 0 0 0 0 0 0 0 1 1 0 0 1 1 1 1 1 0 0 0 0 0 1 1 0 0 1 1 2 1 0 0 2 2 0 1 0 2 1 0 0 2 2 0 2 0 0 1 1 2 0 1 1 0 1 0 1 0 0 0 0 0 0 1 0 0 1 0 0 0 1 0 1 0 0 0 1 2 1 2 0 0 0 1 0 2 2 0 0 0 0 0 2 0 0 0 1 1 0 0 0 1 0 1 1 0 1 0 0 0 2 0 0 0 0 1 1 2 1 1 1 0 2 2 0 2 2 1 1 0 0 2 0 0 0 2 2 1 1 1 1 0 0 1 1 1 1 2 1 1 1 2 0 1 1 1 1 0 0 0 0 2 1 0 2 0 0 2 0 0 2 0 1 0 1 0 2 0 0 1 1 1 0 0 0 0 1 0 0 0 0 0 0 0 0 2 1 0 2 1 2 2 1 1 0 0 0 0 2 1 0 1 0 0 1 0 1 0 1 1 1 0 2 0 0 1 1 1 0 1 1 0 1 0 0 2 2 0 0 1 0 0 1 2 1 0 2 0 2 2 0 0 0 0 0 2 2 1 1 1 1 2 1 0 0 1 1 1 1 0 0 0 2 0 2 2 2 0 1 1 2 0 1 0 2 1 1 0 1 1 0 1 0 0 2 2 2 1 1 0 1 0 2 0 0 0 0 0 1 1 0 0 0 0 1 1 0 0 1 0 1 1 1 1 1 0 0 0 0 0 0 1 1 0 1 2 0 1 0 0 1 0 1 0 2 1 1 0 1 0 1 0 0 0 1 0 2 0 1 1 2 1 0 0 1 0 0 0 0 1 0 0 0 1 0 0 0 0 0 0 0 2 2 0 0 1 1 0 0 0 0 0 1 0 1 1 1 0 2 0 1 1 0 1 0 0 2 0 1 2 0 1 1 1 0 0 0 2 0 1 1 0 1 0 0 1 1 0 0 0 1 1 0 1 0 1 1 2 1 2 2 0 1 1 0 2 0 0 0 0 0 1 2 1 1 0 1 0 0 1 0 2 1 1 0 1 0 0 1 0 0 0 1 2 1 1 0 1 0 1 1 1 0 0 0 1 1 2 2 0 1 0 0 0 0 0 1 0 0 0 0 0 0 0 0 0 0 1 0 1 1 0 0 1 1 0 0 2 1 0 0 2 1 0 2 0 0 1 0 1 1 2 1 1 0 2 2 0 0 0 1 1 1 0 2 0 2 1 2 2 1 0 1 1 1 0 0 0 0 0 0 1 1 1 1 0 0 0 1 2 1 1 2 2 1 0 2 0 2 0 0 0 0 0 0 1 2 0 0 1 0 1 1 1 0 1 1 0 1 0 0 1 1 0 1 0 1 1 0 2 0 0 0 0 0 0 2 0 0 0 0 0 0 1 1 0 0 0 2 2 1 0 1 2 2 2 0 1 1 1 1 0 0 0 1 1 0 1 0 2 0 2 0 0 0 0 1 0 0 0 0 0 1 1 1 1 1 0 0 1 1 0 0 0 0 0 0 0 1 1 1 2 2 0 0 0 0 0 1 1 0 0 1 0 2 0 0 2 0 0 0 1 0 2 1 2 0 1 0 1 0 1 1 0 0 0 1 0 1 0 0 0 0 1 1 0 0 1 0 0 2 2 0 2 0 0 0 1 1 0 0 1 0 0 1 1 0 0 0 0 0 0 0 1 0 1 1
119 0 0 0 1 0 0 2 0 1 1 1 0 1 0 1 1 0 0 0 0 2 0 0 0 0 1 0 1 2 2 1 1 0 0 1 1 1 1 0 1 1 0 0 1 0 0 0 2 0 0 0 0 0 1 2 1 0 1 0 1 0 0 1 1 0 1 1 1 0 0 1 2 2 0 2 2 0 1 0 1 0 0 0 1 0 0 1 2 2 1 1 0 0 1 0 0 0 0 0 0 1 1 0 1 1 1 1 1 1 0 1 0 2 2 2 1 1 1 0 1 0 2 0 0 1 0 0 0 0 1 1 1 0 0 0 1 0 1 0 1 0 0 0 0 1 0 0 0 1 0 1 0 0 0 0 1 0 0 0 0 0 0 2 0 0 1 1 0 2 0 0 1 1 0 1 1 1 0 0 0 1 2 2 2 0 2 1 0 1 1 2 1 1 2 1 2 2 1 0 0 1 0 0 0 0 1 0 1 0 2 2 1 0 0 2 0 0 2 1 1 1 1 1 0 0 0 0 0 0 0 1 0 0 2 0 0 1 0 0 0 0 1 1 2 0 0 0 0 0 0 1 0 0 0 0 1 0 0 0 0 0 1 2 1 0 0 0 1 1 0 1 0 2 0 0 1 1 2 0 0 0 0 0 0 1 0 1 1 2 0 2 1 1 2 0 1 0 0 0 0 0 1 0 1 0 1 2 2 0 0 1 0 0 1 0 1 1 0 0 1 1 1 0 1 0 0 0 2 1 2 0 0 0 0 0 0 0 2 1 1 1 1 2 1 0 1 0 2 2 0 0 0 0 2 0 0 0 0 1 1 1 1 0 1 0 0 2 2 1 1 1 0 0 0 0 1 0 2 0 0 1 2 1 0 2 0 0 0 1 1 1 1 0 1 0 0 1 0 0 0 0 0 1 1 0 1 0 0 1 1 0 1 0 0 0 0 1 0 1 0 1 0 1 2 2 1 1 0 1 1 2 0 0 1 1 0 0 0 0 2 0 1 0 0 2 2 2 2 0 0 1 0 1 1 1 0 2 2 1 1 1 1 0 0 1 0 1 0 0 1 1 1 1 2 0 2 2 0 1 1 0 0 0 1 1 0 0 0 0 2 0 0 1 1 0 1 1 0 1 1 1 1 1 1 1 2 1 0 1 0 2 1 0 0 0 0 2 0 0 0 2 0 1 1 2 1 1 1 1 1 0 0 0 1 0 2 0 0 2 2 2 1 1 1 2 2 2 0 0 0 1 1 0 1 1 1 0 1 2 0 0 0 0 0 2 2 1 1 0 1 2 0 0 0 0 1 1 0 2 2 0 0 0 0 0 0 0 2 1 2 0 0 2 0 2 0 0 0 0 0 2 2 1 0 1 1 0 1 2 0 0 0 0 2 0 0 0 0 1 0 0 0 0 0 0 2 0 0 0 0 0 0 0 0 0 1 0 0 1 0 0 0 0 2 1 1 0 1 0 0 1 0 0 1 0 2 1 1 0 0 0 1 0 0 1 1 1 0 0 0 1 0 0 0 0 0 0 1 0 1 1 2 2 2 2 0 2 0 1 1 0 1 0 1 0 1 2 0 1 1 0 0 0 1 0 2 1 1 0 0 0 0 0 2 1 0 1 1 1 0 0 1 0 2 0 0 0 1 1 2 2 0 2 0 0 0 0 1 2 1 2 1 0 0 0 0 0 0 0 0 0 0 0 0 0 2 0 1 1 0 0 2 2 0 0 2 1 0 2 1 0 2 1 1 1 2 1 1 1 1 1 0 0 0 1 0 1 1 2 0 1 1 2 1 1 0 0 0 1 0 0 0 0 0 1 0 1 1 0 1 1 1 1 1 2 2 2 2 2 2 2 0 2 0 0 0 0 0 1 0 1 1 1 0 1 0 1 0 0 1 0 0 0 0 0 0 1 0 0 1 1 1 0 2 0 0 0 0 1 0 2 1 0 1 1 0 1 2 0 0 0 0 2 2 1 0 0 2 1 1 0 0 0 1 2 1 0 0 1 1 0 0 1 2 0 2 0 0 0 0 2 0 1 1 0 1 2 1 1 0 0 1 0 1 1 0 0 2 0 0 2 1 1 0 0 1 1 1 1 2 2 0 1 1 0 0 1 0 0 0 0 2 1 0 1 0 0 0 0 2 0 2 0 0 2 2 1 0 0 0 0 0 0 0 2 1 0 0 1 0 0 0 0 1 0 1 0 1 0 0 0 0 1 0 1 1 1 1 1 0 0 0 0 0 0 0 0 1 0 0 0
120 0 0 0 0 0 1 1 0 1 1 0 0 0 0 0 0 0 0 0 0 1 1 1 0 0 1 0 2 1 1 0 0 0 2 1 2 1 0 1 1 1 0 0 1 0 0 0 0 1 0 0 0 0 2 0 0 0 0 0 1 1 0 1 0 0 0 1 1 0 0 2 2 2 1 2 1 0 2 0 2 0 0 0 1 0 0 0 2 2 0 2 0 1 1 1 1 1 1 0 0 2 0 0 1 1 1 1 1 1 1 2 0 2 2 2 0 0 1 0 1 0 1 1 1 1 1 0 0 2 1 1 0 0 1 1 0 0 0 1 2 0 0 0 0 0 1 0 0 1 0 1 0 0 0 0 0 0 0 0 0 0 1 1 2 1 1 1 1 1 0 1 2 0 0 0 0 0 1 1 0 1 1 1 2 1 1 1 1 0 0 2 0 1 2 0 0 2 1 1 0 1 1 1 1 1 2 0 0 0 0 1 2 0 0 2 0 1 1 1 1 1 2 2 0 0 1 2 0 2 0 0 0 0 2 0 0 2 0 2 0 0 2 0 1 0 0 0 0 0 0 1 0 0 0 0 1 0 0 0 0 0 0 1 1 0 1 0 1 1 0 2 0 0 0 0 1 1 2 0 0 0 2 0 0 1 1 2 0 2 0 0 0 2 2 1 0 1 0 1 0 1 2 0 0 0 0 0 1 0 0 0 0 0 2 0 0 1 0 0 0 1 0 0 2 0 1 0 0 1 2 1 2 0 0 0 0 1 1 0 0 1 2 2 0 0 0 0 2 1 0 0 0 0 0 2 0 0 0 1 1 1 1 0 1 0 0 1 1 0 2 2 1 1 0 0 2 0 0 0 1 1 1 2 1 1 0 0 0 0 0 0 1 0 2 1 1 2 1 1 1 1 0 1 1 1 1 1 1 1 0 0 1 1 0 0 0 0 0 0 1 2 1 1 0 1 1 1 0 1 1 0 0 0 0 0 0 0 1 0 1 1 2 0 1 1 1 0 2 2 0 0 0 2 2 0 0 1 1 1 1 1 1 0 0 1 0 2 0 0 0 0 2 2 0 1 0 2 1 1 1 2 0 1 0 0 1 0 2 1 0 2 1 2 1 0 1 1 1 1 1 1 2 1 2 1 2 0 0 1 0 1 0 0 0 1 0 2 0 1 1 2 1 1 1 2 0 2 0 2 0 2 0 0 0 0 2 0 0 1 0 2 2 2 1 1 1 0 2 0 1 0 0 0 0 2 0 2 1 1 1 0 0 0 0 0 0 0 0 0 0 0 0 0 0 0 1 0 0 1 1 1 0 0 1 0 1 1 1 2 0 0 0 0 1 1 0 2 2 2 2 1 2 0 0 0 0 0 0 1 1 0 0 0 2 0 0 0 1 0 1 0 0 0 0 0 2 1 0 0 0 0 1 0 0 0 0 0 0 0 1 1 0 0 1 1 1 1 2 0 0 0 0 1 2 0 1 2 1 1 1 1 1 0 2 0 1 2 0 0 0 0 2 0 0 0 0 0 0 0 1 0 2 2 2 2 1 0 0 1 1 0 0 0 0 0 1 1 1 1 0 0 0 0 2 0 1 1 1 0 0 0 0 2 0 1 0 1 2 2 0 0 0 0 1 1 1 0 0 1 1 1 1 1 0 0 1 0 0 2 1 1 0 0 0 0 0 1 0 0 0 0 1 1 0 1 0 0 0 0 1 1 2 1 0 1 1 0 0 1 1 0 2 1 0 2 0 0 0 0 1 2 1 1 2 0 1 2 0 0 2 2 0 1 1 1 0 1 1 1 0 0 2 0 2 0 1 0 1 1 0 0 0 1 2 1 1 2 2 2 2 2 1 2 0 0 0 0 2 0 0 2 1 1 0 2 0 1 1 0 0 0 0 0 1 0 0 0 0 0 0 2 1 0 1 0 1 0 0 0 2 2 2 0 2 1 0 0 0 2 0 0 0 0 1 1 0 1 2 2 2 0 0 0 0 2 2 0 1 0 2 0 2 0 2 1 2 0 0 0 1 1 0 1 2 2 0 1 0 0 0 0 0 1 1 1 0 1 2 0 0 2 0 0 0 0 0 1 1 1 2 2 0 1 1 1 0 0 1 1 0 0 0 1 0 0 1 0 0 0 2 1 1 0 1 0 2 2 1 0 0 0 0 1 1 1 1 0 0 1 0 0 0 1 0 1 1 0 2 1 1 1 2 1 0 1 1 0 0 2 2 0 1 0 0 0 0 1 1 0 2 2
121 0 0 1 0 0 1 1 0 1 1 1 0 0 0 0 0 0 1 1 0 2 1 0 0 0 1 0 2 2 2 1 1 2 0 2 0 0 0 2 0 0 0 1 2 1 0 0 1 2 1 0 0 1 1 1 0 1 0 0 1 1 0 0 1 1 1 0 0 0 0 0 2 2 1 2 2 0 0 0 1 0 0 0 1 0 0 0 1 2 0 0 0 0 1 1 0 1 1 2 0 1 1 1 0 0 2 0 0 2 0 0 0 1 1 1 1 0 0 0 2 0 2 1 1 1 1 0 0 0 0 0 0 0 1 0 1 0 0 1 1 0 0 1 0 0 0 0 0 2 0 2 1 0 0 1 0 0 0 0 1 1 1 2 1 1 0 0 1 1 0 1 0 2 0 1 1 1 0 0 0 2 1 1 1 0 2 0 0 0 0 1 1 1 2 0 2 1 0 0 0 0 0 2 2 0 2 0 0 0 1 1 2 1 0 2 0 0 0 1 0 0 2 2 0 0 0 0 0 1 1 1 0 0 2 0 0 2 0 2 0 0 2 0 2 1 1 0 0 0 0 0 1 0 0 0 2 1 1 1 1 1 0 0 0 0 0 0 1 0 1 1 0 2 0 0 0 2 1 0 1 1 1 0 1 0 1 1 1 1 0 1 1 2 2 0 1 0 0 1 0 0 1 0 0 0 2 0 0 0 0 1 0 0 0 0 1 0 1 0 2 2 1 0 1 0 1 0 1 1 1 1 0 0 1 0 0 1 1 0 0 1 1 1 1 0 0 0 2 0 0 0 0 1 1 0 2 0 0 0 0 0 0 0 0 1 0 2 2 1 1 1 0 0 0 0 2 0 1 0 0 1 0 1 0 0 0 2 2 0 0 0 0 1 2 1 1 2 1 1 0 1 0 1 1 0 2 1 0 1 0 0 0 0 1 0 0 1 0 1 0 1 0 1 1 1 0 0 0 1 1 1 0 0 1 1 0 0 1 1 2 1 2 0 1 2 2 0 1 2 0 0 0 2 2 2 0 2 2 2 2 2 0 0 0 1 1 1 0 0 1 1 1 1 0 0 0 1 0 0 1 1 0 1 1 0 1 1 1 1 1 1 1 2 2 0 1 1 0 0 1 1 1 1 1 1 2 1 1 0 1 1 1 0 1 0 0 2 0 1 1 2 0 0 0 2 0 0 1 1 1 0 0 1 1 0 2 0 0 1 0 1 1 1 1 1 2 1 1 0 0 0 0 0 1 1 1 0 1 2 0 0 1 0 1 0 0 1 1 0 0 0 1 0 1 0 2 2 0 2 2 0 0 0 0 0 0 0 1 1 0 0 1 1 0 1 0 1 1 1 1 1 1 2 2 2 2 0 0 2 1 1 0 0 1 0 0 0 0 0 2 0 1 0 0 0 2 2 0 0 1 1 1 0 0 1 0 1 1 2 0 0 0 0 2 1 1 1 1 1 0 1 0 1 1 0 1 2 2 0 0 0 1 1 1 0 0 1 1 1 0 2 0 0 1 1 2 0 1 0 2 1 2 2 1 2 1 1 0 0 2 0 0 0 0 0 1 2 1 0 0 1 0 1 1 1 1 0 1 0 1 0 0 1 1 0 0 1 1 1 0 0 1 0 1 1 1 0 0 0 0 0 0 2 0 0 2 0 0 1 0 1 0 0 0 0 0 0 0 0 0 0 0 0 0 2 1 0 0 0 0 0 2 0 0 1 2 0 0 1 1 0 0 0 0 0 0 0 0 1 1 1 0 0 0 2 0 1 1 2 0 1 0 2 2 2 0 0 0 1 1 0 0 0 0 1 1 0 0 1 1 1 2 0 0 2 2 1 2 2 1 2 1 2 0 0 0 0 0 0 0 2 0 0 0 1 0 1 1 0 1 1 0 0 0 0 0 1 0 0 0 1 1 0 1 1 0 0 0 0 1 1 0 0 0 1 1 0 2 0 0 0 0 0 2 1 0 0 1 0 0 0 1 1 0 1 0 1 0 0 1 1 2 0 2 1 2 0 1 1 0 0 0 0 0 0 1 1 0 0 0 0 1 0 2 0 0 1 2 0 0 1 1 2 0 1 1 1 1 1 2 2 0 0 2 1 1 2 0 0 0 0 0 0 1 1 0 0 1 0 2 1 0 1 1 0 2 2 1 0 0 0 1 1 1 1 0 0 0 0 0 0 0 1 0 1 1 1 1 0 0 1 1 1 1 2 2 0 1 0 0 0 1 0 0 0 0 0 1 0 0 0
122 1 0 0 1 0 1 1 1 0 1 0 1 1 1 0 1 0 1 2 1 2 1 0 0 1 0 0 2 2 2 1 0 1 0 1 1 1 0 0 1 1 0 1 2 2 2 0 2 0 0 0 0 0 0 0 0 1 0 1 1 0 0 2 1 1 1 0 1 0 0 1 1 1 1 1 1 0 1 0 0 0 0 1 1 0 0 2 2 2 0 1 2 0 0 0 0 1 1 0 0 2 1 0 1 1 2 1 1 1 1 2 0 1 1 1 0 0 1 0 1 1 1 1 0 1 0 2 0 2 2 2 0 0 1 0 1 0 0 1 0 0 0 0 0 0 0 0 0 0 0 0 1 0 0 0 0 1 0 1 1 0 2 2 1 2 1 1 0 1 0 1 0 2 0 0 0 0 0 1 0 1 1 2 1 0 2 1 0 0 0 2 0 1 2 0 0 1 0 0 0 0 0 1 1 0 2 0 2 0 1 1 1 0 0 2 0 0 2 0 0 0 2 2 0 0 0 2 0 2 0 0 0 1 0 1 0 2 0 2 0 0 2 0 1 0 0 0 0 0 0 0 1 1 1 0 0 1 1 0 0 0 0 2 1 1 1 0 1 0 0 1 0 2 0 0 0 2 2 0 2 0 2 0 0 1 1 0 0 1 0 0 1 1 2 0 1 0 0 0 0 0 1 0 0 0 1 0 1 0 0 1 0 0 1 0 0 0 1 0 1 2 2 1 0 0 0 0 1 1 2 2 2 1 0 0 0 1 1 0 0 0 2 2 0 0 0 0 2 1 0 0 1 1 0 0 1 0 0 2 2 2 1 0 1 0 0 2 2 2 0 0 1 1 0 0 1 1 0 0 1 0 0 1 1 0 0 0 0 0 0 0 1 0 1 0 1 2 1 0 0 0 0 2 2 0 0 0 1 1 0 1 2 0 0 0 0 0 0 0 0 2 0 0 0 0 0 1 0 1 1 1 0 0 0 0 0 1 1 0 1 1 2 0 2 2 0 0 0 0 0 0 0 2 2 2 0 2 2 2 1 2 0 0 1 1 0 2 0 2 1 1 1 1 0 0 0 2 1 0 0 0 0 1 2 1 0 0 2 2 0 2 1 2 1 0 1 2 2 1 0 0 1 1 1 1 2 1 1 0 1 1 0 1 0 0 1 2 0 2 2 2 1 0 0 1 1 1 0 2 1 1 0 1 1 0 1 0 1 1 0 1 1 1 1 1 1 1 2 0 1 0 0 0 1 1 0 0 0 1 1 1 2 0 1 0 0 0 0 0 1 1 1 0 1 0 1 1 0 2 1 0 0 0 2 0 1 0 2 2 0 0 0 0 0 1 0 1 1 1 1 1 0 0 0 2 0 0 0 1 2 0 0 0 1 0 0 0 0 0 1 0 0 1 0 0 2 2 0 0 1 1 0 0 0 2 1 0 0 0 0 1 0 2 0 1 0 0 1 0 0 1 0 0 1 0 2 1 0 0 0 0 2 1 1 0 0 1 0 1 1 0 0 0 0 2 2 0 1 0 0 1 1 0 1 1 1 0 0 0 1 0 0 0 1 0 1 2 1 1 0 0 0 1 1 0 1 1 2 0 1 0 0 1 1 0 0 1 1 1 0 0 0 0 2 2 2 0 1 1 0 0 1 1 0 2 0 0 0 1 1 1 0 1 0 1 0 0 0 0 0 0 0 0 0 1 0 0 0 0 1 1 2 0 0 0 2 0 0 1 1 0 1 0 0 0 1 1 1 1 1 1 0 0 1 1 0 1 0 1 0 1 1 2 1 1 0 0 0 2 0 0 0 0 0 0 0 0 0 1 1 1 0 1 1 1 0 2 0 1 1 1 1 2 1 0 0 0 0 0 0 2 0 1 0 2 0 1 1 0 1 1 0 0 1 0 0 1 0 0 1 1 1 0 2 0 0 0 0 0 0 1 0 0 0 0 2 1 1 2 0 1 0 0 1 1 0 1 2 2 1 0 0 0 0 0 0 1 0 0 0 0 1 2 2 0 2 0 0 0 0 2 0 2 2 0 0 1 0 1 0 0 0 0 0 1 0 0 1 0 0 1 0 2 1 2 2 1 0 1 2 2 0 1 0 0 0 2 0 0 0 0 1 1 0 1 0 0 0 0 2 0 0 1 1 0 2 2 1 0 0 2 0 1 0 0 0 0 0 1 0 0 0 0 0 0 0 0 2 0 0 0 0 0 0 1 1 0 0 1 0 0 1 1 0 2 0 0 1 0 0 0
123 1 0 0 0 0 0 1 0 0 0 2 1 1 0 1 0 0 0 0 0 2 0 0 0 0 1 0 2 2 2 0 2 2 1 0 2 2 0 1 1 1 0 0 2 0 0 0 1 1 0 0 1 0 1 0 1 1 1 1 1 0 0 0 1 1 1 0 1 0 0 1 2 2 0 2 2 0 1 0 1 0 0 0 1 0 0 0 1 2 0 0 0 0 1 0 0 1 0 2 0 1 1 0 1 1 2 1 2 0 0 1 0 1 1 0 0 0 0 0 2 0 0 2 0 1 0 2 0 2 0 0 1 0 0 0 2 0 0 2 1 0 1 0 0 0 1 0 0 0 0 0 0 1 0 1 0 2 0 0 0 0 1 2 1 1 0 0 1 1 0 0 1 1 1 1 0 0 0 0 0 0 0 0 0 0 2 1 1 0 0 1 0 1 2 0 0 2 0 0 0 0 0 1 1 0 2 0 0 0 0 1 1 0 0 2 1 1 1 1 1 1 2 1 0 1 1 2 0 2 0 0 0 0 1 0 0 1 0 1 0 0 2 0 1 0 0 0 0 0 0 0 1 1 1 0 1 1 1 0 0 0 0 0 0 0 0 0 2 1 1 1 1 1 0 0 1 2 2 0 2 0 2 1 1 0 2 1 0 1 0 0 1 2 2 1 1 0 0 1 0 0 1 0 0 0 0 1 1 0 0 1 0 0 2 1 0 0 1 0 1 2 1 2 0 0 0 0 0 2 1 1 0 0 0 1 1 1 0 1 1 2 2 2 0 0 1 0 1 1 0 1 0 1 0 1 1 0 0 1 2 2 1 1 0 1 0 2 2 0 2 2 1 1 1 1 2 1 0 0 0 1 0 0 0 0 0 0 0 1 0 0 1 0 2 2 2 1 0 0 0 0 0 2 1 0 0 1 1 1 0 0 0 0 2 0 1 0 0 0 0 2 1 2 2 1 1 1 0 0 0 1 0 1 1 0 0 1 1 1 2 0 2 0 1 1 1 1 1 0 1 0 0 1 0 0 0 1 1 1 1 1 0 0 0 0 0 2 0 0 0 0 1 1 2 0 1 2 0 2 2 1 0 0 2 0 0 0 2 1 0 2 1 1 1 0 0 1 1 1 1 1 1 1 1 1 2 1 0 1 0 1 0 0 2 0 0 2 0 1 1 2 1 1 1 2 0 0 1 1 1 0 0 1 1 0 1 0 0 2 1 1 0 0 0 2 0 1 1 0 1 0 0 0 2 0 0 1 0 1 1 0 1 0 0 1 1 2 2 0 0 0 1 0 1 0 1 1 0 1 2 0 0 0 0 0 1 0 0 0 0 0 0 0 0 0 1 0 0 0 0 2 2 0 0 0 0 0 0 1 1 1 0 0 1 1 1 0 0 1 0 1 1 0 0 0 2 1 0 0 1 1 1 0 0 1 0 1 0 2 0 0 0 2 0 2 1 0 1 0 0 1 0 0 2 0 2 1 1 0 0 0 0 0 1 2 1 2 0 0 0 1 0 1 1 1 1 1 0 0 1 0 2 2 2 2 1 1 0 0 2 0 1 0 1 0 2 2 1 2 1 0 0 0 1 0 2 2 2 0 0 0 0 2 0 1 0 1 1 1 0 0 1 0 1 0 1 1 0 0 2 2 0 2 0 0 0 0 0 1 0 0 0 0 0 0 1 1 0 0 0 0 1 1 0 0 1 0 1 1 0 0 2 2 0 0 2 1 0 2 1 0 2 1 0 1 1 1 1 2 1 1 0 0 1 1 0 2 0 0 1 1 2 2 1 0 0 0 0 0 0 0 1 0 2 1 1 1 2 0 0 0 0 2 2 2 2 2 0 1 1 0 2 2 0 0 0 0 0 1 0 1 1 1 0 1 0 2 0 0 2 0 0 0 0 0 0 0 0 0 0 2 1 1 1 1 0 0 0 0 1 2 0 0 1 1 1 1 2 1 0 0 0 0 2 0 0 1 2 1 1 0 0 0 0 0 0 0 0 0 0 0 2 1 1 0 1 1 0 1 0 1 0 1 1 1 0 2 1 1 1 0 1 0 1 1 0 0 2 0 0 2 2 1 0 2 1 1 1 1 2 2 0 2 0 0 0 1 0 0 0 0 2 1 2 1 0 0 0 0 2 0 2 0 0 0 0 1 0 0 0 0 0 0 2 2 2 0 0 0 0 0 0 1 0 0 2 0 0 0 0 0 1 1 0 1 2 0 0 0 0 1 0 0 0 0 0 0 1 0 1 0
124 1 0 0 0 0 0 1 0 2 2 0 2 1 0 1 0 0 0 0 0 2 1 0 0 0 1 0 2 1 1 0 1 2 0 2 0 1 0 0 2 2 0 0 2 0 1 0 0 2 0 0 2 0 0 0 1 0 1 0 1 1 1 2 0 0 0 1 1 1 0 2 2 2 2 2 2 0 2 0 2 0 0 1 2 0 0 0 0 1 0 0 1 0 0 0 0 0 0 0 0 1 0 0 1 1 2 0 1 2 1 1 0 2 2 2 0 0 0 0 2 0 2 0 1 2 0 1 1 1 0 0 0 0 0 0 0 0 0 1 0 0 0 0 0 0 0 0 0 1 0 2 0 2 1 0 1 0 0 0 1 1 1 1 1 2 0 1 0 1 1 2 0 2 0 2 1 0 1 1 0 2 0 0 1 0 1 0 0 0 0 2 0 1 1 0 0 1 0 0 0 0 1 1 0 1 2 1 1 0 2 1 0 0 0 2 0 1 0 0 1 1 2 2 0 0 1 2 0 2 1 0 0 1 1 0 1 2 0 1 0 0 1 1 1 0 0 0 0 1 1 0 0 0 0 0 2 0 0 0 0 0 1 1 1 0 1 0 0 0 0 2 2 2 0 0 0 1 1 0 1 1 1 0 0 0 1 2 0 2 0 0 2 2 2 0 1 0 0 1 0 0 1 0 0 0 0 0 1 0 0 1 0 0 1 0 0 0 1 0 1 2 1 0 1 0 0 1 0 2 0 2 0 0 0 0 0 1 1 0 0 0 1 2 0 0 0 0 2 1 1 0 1 0 1 0 1 0 0 2 2 2 0 0 0 0 0 2 2 1 1 1 0 0 0 0 1 0 1 0 0 1 0 0 0 1 0 0 0 1 0 0 0 0 2 1 1 1 0 0 0 0 0 0 0 0 2 2 0 2 0 0 0 0 1 0 1 0 0 0 0 0 1 0 1 1 0 0 0 0 1 0 0 0 0 0 0 0 0 0 2 1 1 1 1 1 1 1 1 2 0 0 0 2 2 2 0 1 2 2 1 1 0 0 0 0 0 2 0 0 1 1 2 2 2 0 2 2 0 2 2 1 0 1 2 1 0 1 2 1 1 2 2 1 1 0 0 2 0 0 0 0 1 1 1 1 2 0 0 2 0 1 0 0 0 0 0 2 0 0 0 2 2 0 0 1 0 1 0 2 0 1 1 1 1 0 1 0 1 1 1 1 1 1 0 0 1 0 2 0 1 0 0 0 1 1 0 1 0 0 0 0 1 0 0 1 1 0 0 2 1 2 0 0 0 0 0 0 0 1 2 0 0 0 0 0 0 0 1 1 0 0 1 0 1 0 0 1 1 2 1 1 0 2 2 2 1 0 0 0 0 0 1 1 1 1 1 0 0 0 1 0 1 1 0 0 1 1 0 0 2 2 1 0 0 0 0 2 0 2 0 0 0 1 1 1 1 0 2 0 0 1 0 2 2 0 0 2 2 0 0 0 1 1 0 1 1 1 0 0 1 0 0 0 1 0 1 1 1 0 0 1 1 1 0 1 1 0 2 0 2 0 0 0 0 0 2 2 0 1 1 0 0 0 1 0 1 1 2 0 0 0 0 1 1 1 0 0 1 1 0 0 0 1 0 0 1 0 1 1 2 2 0 2 0 0 0 0 0 0 0 0 0 0 0 1 0 0 0 0 0 0 2 0 0 0 0 0 1 1 0 0 2 1 0 1 2 0 0 1 0 0 2 0 0 0 0 0 1 0 1 1 0 0 0 2 0 1 0 2 0 2 0 1 1 1 0 1 0 1 0 0 1 0 1 0 2 0 2 0 0 0 1 1 1 2 1 2 2 2 2 2 1 2 0 0 0 0 1 0 1 1 0 1 0 2 0 0 1 1 1 0 0 0 1 0 0 1 0 0 1 1 1 1 1 0 0 0 0 0 0 2 0 0 1 1 1 0 1 1 0 0 0 1 1 1 0 1 2 2 1 0 0 0 0 0 0 0 0 0 0 0 0 1 1 0 1 0 0 0 0 1 1 0 2 2 0 2 0 2 0 0 0 0 0 2 0 1 2 1 0 2 0 0 0 1 1 2 2 2 2 2 1 1 0 0 0 0 0 1 0 0 0 1 1 0 1 0 2 0 1 0 1 1 0 0 1 2 2 1 0 1 0 1 1 0 2 0 0 1 0 0 0 1 0 1 1 0 1 0 0 0 0 0 0 0 0 0 0 1 1 0 1 0 0 0 0 0 0 0 1 1
125 0 0 0 0 0 1 2 1 0 1 0 0 1 0 0 0 0 0 0 0 1 0 0 0 0 1 0 2 2 2 1 0 2 0 0 2 2 0 1 1 1 1 1 2 0 0 1 1 0 0 1 0 0 1 1 0 0 0 0 1 1 1 2 0 1 0 0 0 0 0 1 2 2 1 2 1 0 1 0 1 0 0 0 2 0 0 1 2 2 1 2 0 0 1 1 1 1 0 2 0 1 0 0 2 2 1 0 0 2 1 1 1 2 2 2 1 0 2 0 0 0 0 2 0 2 0 1 0 1 0 0 0 0 0 0 0 0 0 2 1 0 0 0 0 0 0 0 1 1 0 0 0 0 0 0 0 0 0 0 0 0 1 2 1 2 2 0 0 0 0 2 0 2 0 0 0 0 0 0 0 0 1 1 1 0 1 2 1 1 1 2 0 2 2 0 0 2 0 1 0 0 0 1 1 0 1 0 0 0 0 0 1 0 0 2 2 1 1 1 0 0 1 1 0 0 0 2 0 2 0 0 0 1 1 1 2 2 0 2 0 0 2 0 2 0 0 0 0 0 0 0 0 0 0 0 2 0 0 0 0 0 0 0 0 0 0 0 1 0 0 1 0 2 0 0 1 2 1 0 0 1 0 0 0 0 0 1 1 2 0 0 0 1 1 0 0 0 0 1 0 0 1 0 1 0 0 0 1 0 0 0 0 1 0 0 0 0 0 0 1 1 2 2 2 0 0 0 1 1 2 1 0 0 0 0 0 2 0 0 0 0 1 1 1 0 1 1 2 1 1 0 0 0 1 1 0 0 0 0 1 1 2 1 2 0 0 1 1 1 1 1 0 0 0 0 2 0 0 0 2 1 1 1 0 0 0 1 1 1 1 1 0 0 2 0 0 2 0 0 0 0 0 2 2 1 1 1 0 1 1 0 0 0 1 0 0 0 1 0 0 2 0 1 1 1 2 2 0 2 0 0 2 2 0 0 0 1 1 1 2 0 2 0 1 1 1 0 0 0 0 0 0 2 1 1 0 2 2 1 1 1 1 1 0 1 0 1 0 0 2 2 1 1 2 0 2 2 1 0 1 2 0 1 1 1 0 1 2 1 1 2 1 2 1 0 0 1 0 0 1 1 2 2 1 1 1 1 0 2 0 0 0 0 0 1 0 2 0 1 1 2 2 2 2 2 0 1 0 2 0 2 0 0 0 1 1 0 0 2 2 2 2 1 0 2 0 1 1 0 0 0 0 0 2 1 1 0 2 0 0 0 0 1 0 0 0 0 0 1 2 2 2 0 1 0 2 0 0 1 2 1 1 0 0 1 1 0 2 2 0 0 1 0 0 0 0 0 0 0 0 1 2 1 0 1 0 0 0 2 0 0 0 1 1 0 0 0 0 0 1 0 0 0 0 2 0 0 0 0 2 2 0 0 0 1 1 0 0 1 1 1 0 1 0 2 2 1 1 0 0 1 0 1 2 0 2 2 2 0 0 0 1 1 1 0 1 0 1 1 1 1 0 0 1 0 1 1 1 0 0 0 2 1 2 2 2 0 0 1 1 0 0 1 0 0 1 2 0 2 1 1 0 0 1 0 2 2 2 0 1 0 0 1 1 0 0 1 1 1 0 0 1 0 2 1 2 1 1 1 1 1 0 2 1 1 0 0 0 1 0 0 0 0 0 2 0 0 0 1 1 1 1 0 0 0 0 0 0 0 0 0 2 2 0 0 2 0 0 2 1 0 1 0 1 2 0 0 0 0 2 2 0 0 0 1 0 1 1 2 0 1 0 0 0 0 0 1 0 2 0 0 1 1 1 1 1 1 1 0 0 0 1 1 1 2 2 2 1 1 0 2 2 1 0 0 0 0 0 0 0 2 1 1 0 2 0 0 1 1 0 0 0 0 0 0 0 0 0 0 1 1 2 0 1 0 1 1 0 0 0 2 0 0 0 0 2 0 1 1 0 0 0 0 1 1 0 0 1 0 0 0 0 0 0 0 0 0 0 0 0 0 0 2 2 0 2 0 1 1 0 1 2 0 2 1 0 2 0 1 0 0 0 0 2 0 0 0 0 0 0 0 0 1 1 1 2 1 0 1 2 2 0 1 1 0 0 0 0 0 0 0 1 1 0 0 0 1 1 0 2 0 1 0 1 0 1 2 2 1 0 1 0 1 0 0 1 0 0 0 0 0 0 0 0 1 1 0 2 1 0 0 2 1 0 1 1 0 1 1 1 0 0 1 1 0 0 0 2 0 2 2
126 1 0 0 0 0 1 0 0 2 2 0 2 2 1 1 1 0 1 1 0 2 1 0 0 0 2 0 1 1 1 0 1 1 1 0 2 1 0 1 1 1 0 0 1 0 1 0 1 1 0 0 1 0 0 0 0 1 0 1 1 0 0 2 0 1 0 0 2 1 0 2 2 2 1 2 1 0 2 1 1 0 0 2 2 0 1 0 2 2 0 0 2 1 1 0 0 1 0 2 1 2 1 0 1 0 2 1 2 0 0 2 1 1 1 1 1 0 1 0 1 0 0 2 0 2 0 1 0 2 1 1 0 0 0 0 0 0 0 0 0 0 1 0 0 0 0 0 0 0 0 0 0 0 1 0 0 0 1 1 2 1 1 2 2 1 1 2 0 0 0 1 0 2 0 1 0 1 0 1 1 1 1 1 1 0 1 2 0 1 1 2 0 2 2 0 1 2 0 1 0 0 1 0 0 0 2 0 1 0 0 1 1 0 1 1 1 1 0 1 1 1 1 1 0 0 2 0 0 0 1 1 0 0 1 0 1 1 0 0 0 0 2 0 2 1 1 0 0 0 0 0 1 1 1 0 0 0 0 0 0 0 0 0 0 0 0 1 0 0 0 2 0 2 0 1 0 1 2 0 1 0 2 1 0 0 2 0 0 1 0 0 1 2 1 0 0 0 0 0 0 0 0 0 0 0 0 0 2 0 0 1 0 0 2 0 0 0 1 0 1 2 1 1 1 0 0 0 0 1 2 0 0 0 0 0 0 1 1 0 0 1 0 2 1 1 0 0 2 1 1 0 1 0 1 0 1 0 0 1 1 1 1 0 1 2 0 1 1 0 2 2 0 0 0 0 0 1 1 0 1 1 1 1 0 1 0 0 0 0 0 0 0 0 2 0 1 0 1 1 1 1 0 1 1 0 1 1 1 1 0 0 1 1 0 0 0 0 0 0 0 0 0 0 1 1 1 0 0 0 0 0 0 0 0 0 0 2 0 1 1 1 1 1 2 1 1 2 2 2 0 0 0 1 0 0 0 1 1 1 1 1 0 1 1 2 0 2 0 2 2 2 2 2 1 0 1 2 1 0 0 0 0 0 2 1 0 1 2 1 1 2 1 2 1 0 0 2 2 0 0 0 2 2 2 0 2 1 1 0 1 1 0 0 0 1 0 1 0 2 2 1 0 0 0 2 0 0 1 1 1 0 0 2 2 1 1 0 2 2 0 1 2 1 0 2 0 1 1 0 1 0 0 0 0 2 0 1 1 1 1 0 0 2 0 0 0 2 2 0 0 2 2 0 2 0 2 2 0 2 2 2 0 0 1 0 2 0 0 0 0 0 1 0 1 0 0 0 0 0 0 2 1 1 0 2 0 0 1 1 0 0 0 0 2 0 0 0 0 0 0 0 1 1 0 0 1 1 0 0 0 1 2 0 0 1 1 1 1 1 0 0 0 1 1 1 1 0 1 0 1 1 1 0 1 1 2 2 0 1 1 0 1 0 2 1 0 2 1 1 0 1 1 1 1 0 1 1 1 0 0 0 1 1 1 2 1 1 0 1 0 1 0 1 2 0 2 2 0 1 1 0 0 0 0 0 2 1 1 0 0 0 0 2 0 1 1 1 1 1 0 0 0 0 2 0 0 0 0 0 1 1 1 2 0 1 0 0 0 1 0 1 0 0 0 0 0 1 0 0 0 0 0 0 0 1 1 0 0 0 0 0 2 1 1 0 2 0 0 2 1 0 1 2 0 0 0 0 0 0 2 2 1 1 1 1 0 0 0 2 0 2 1 1 0 0 0 0 0 0 0 0 0 0 0 1 1 0 0 2 0 1 1 1 1 2 2 2 1 2 2 1 1 2 0 0 0 0 0 0 1 2 2 2 0 2 0 0 1 1 0 0 0 0 1 0 0 0 0 0 0 2 1 0 2 0 0 0 0 0 0 1 1 0 1 0 1 0 1 0 0 0 0 0 2 1 1 1 1 2 2 0 1 1 0 1 0 0 0 0 0 0 0 1 1 0 1 0 0 0 0 2 0 1 1 0 1 1 0 1 1 0 1 0 1 1 0 2 2 2 0 2 0 1 0 2 0 1 0 0 2 2 0 2 0 1 1 1 0 0 0 0 1 1 0 1 0 0 0 0 2 1 1 1 0 1 2 2 2 0 0 0 0 1 1 1 1 1 1 1 1 0 0 1 0 1 1 1 1 0 0 1 1 1 0 0 1 0 0 1 1 0 0 1 0 1 0 0 0 0 2 1
127 0 0 0 0 0 0 0 0 1 1 0 0 0 0 0 0 1 2 0 0 2 1 0 0 0 1 0 2 2 2 1 1 1 0 1 1 1 0 1 0 0 0 2 2 1 1 0 0 1 0 0 0 1 1 0 0 1 0 1 1 0 0 2 0 0 0 0 1 0 0 1 2 2 0 2 2 1 1 1 0 0 0 1 2 0 0 0 2 2 0 0 1 0 0 0 0 1 0 1 1 2 0 0 2 1 2 1 1 1 0 1 0 1 2 2 2 0 1 0 1 1 1 1 1 1 0 2 2 2 2 2 0 0 0 0 0 0 0 1 1 0 0 0 0 0 1 0 0 1 0 1 1 0 1 0 1 1 2 0 1 1 1 2 0 1 1 1 1 1 0 0 0 2 0 0 0 1 0 0 0 0 1 1 2 0 2 2 1 1 1 2 0 2 2 0 0 2 0 1 0 0 0 1 1 0 2 0 1 0 0 1 1 0 1 1 1 0 1 0 0 1 2 2 0 0 1 1 1 1 0 0 0 0 1 0 1 2 0 2 0 0 2 0 1 0 0 0 0 0 0 1 0 0 0 0 0 0 0 0 0 0 0 0 1 0 1 1 1 0 0 2 1 2 0 0 1 2 1 0 1 0 1 1 0 1 1 2 0 2 0 1 1 2 2 0 1 2 0 2 0 2 0 0 0 0 1 0 1 0 0 0 0 0 0 0 1 0 1 0 1 2 1 2 0 0 0 0 0 0 2 1 0 0 0 0 0 0 2 0 0 0 2 0 0 1 0 1 1 1 1 0 0 1 1 0 1 0 0 0 2 2 1 0 1 0 0 2 2 0 2 2 0 0 0 0 2 1 0 0 0 0 0 1 1 0 0 0 0 1 0 0 2 0 2 1 1 0 0 0 0 0 1 2 2 1 1 1 0 2 0 0 1 1 0 0 0 1 0 1 0 1 1 1 1 1 1 1 0 0 1 0 1 1 1 1 0 0 0 0 2 0 2 0 0 1 2 0 0 0 0 0 0 2 2 1 1 0 0 0 1 1 1 0 0 1 0 1 0 0 1 1 1 1 0 0 0 2 0 1 0 2 0 0 2 1 0 1 2 0 0 2 2 2 2 0 1 1 1 0 1 0 1 1 1 1 2 1 0 1 0 1 0 0 0 0 0 2 0 1 1 2 1 1 2 2 0 1 0 2 0 1 0 0 0 0 2 0 1 2 1 2 1 1 1 2 2 1 1 0 0 0 0 0 1 1 1 0 1 0 0 1 0 0 0 2 2 0 0 1 2 2 0 0 0 0 2 1 0 2 2 0 1 0 0 1 1 0 0 0 0 0 1 0 0 0 0 0 0 0 0 2 2 0 0 1 1 0 0 0 2 0 1 0 1 0 0 0 0 0 1 0 1 1 0 0 2 2 0 0 0 1 0 0 0 0 0 1 0 2 1 1 1 1 1 1 1 0 1 1 0 2 0 0 1 0 2 1 1 0 0 0 2 0 0 2 1 2 0 0 0 0 0 2 2 0 0 0 0 0 0 0 1 1 1 1 1 0 0 0 0 1 0 0 1 0 1 2 0 1 0 1 0 0 1 0 1 1 1 0 0 0 0 1 2 2 1 2 1 1 0 0 0 0 2 0 0 1 0 0 2 2 0 2 0 0 0 0 0 1 0 0 0 0 0 1 0 1 0 0 0 0 0 0 0 0 1 1 1 1 0 0 2 1 0 0 2 0 1 0 0 0 1 1 0 0 1 0 0 0 2 2 0 0 0 2 0 2 1 2 0 1 2 2 2 0 0 1 1 1 0 0 1 0 1 0 1 0 0 2 0 0 0 0 0 2 0 1 1 1 0 2 2 2 0 0 0 0 0 0 1 2 1 2 1 2 0 1 1 1 0 1 1 1 0 1 1 1 0 0 0 2 1 0 1 1 0 0 0 0 0 2 0 0 0 1 0 0 0 2 0 0 0 0 2 0 0 0 0 2 2 0 0 0 0 0 0 0 0 1 0 0 0 1 0 0 0 0 0 1 0 2 0 0 1 1 1 1 0 0 0 0 0 0 1 1 0 2 2 1 1 1 0 1 0 1 1 2 0 0 1 1 1 2 0 1 0 1 0 1 0 0 2 2 1 0 1 0 2 0 2 0 0 0 2 0 2 1 1 0 0 0 0 0 0 0 0 0 0 0 0 0 0 0 0 2 2 0 0 0 0 0 1 2 0 0 2 0 1 0 0 0 0 1 0 0 0 0 0 0 2 1
128 0 0 0 0 0 0 1 0 0 0 2 0 0 0 0 0 0 0 1 1 2 0 0 0 1 1 1 2 2 2 1 1 1 2 2 1 2 0 0 2 2 1 1 1 1 1 1 1 1 0 1 0 0 1 1 0 1 0 0 0 0 0 2 1 1 1 0 1 0 0 1 2 2 2 2 2 0 0 0 0 0 0 2 2 0 0 0 1 1 0 0 0 0 1 1 0 1 0 1 0 2 0 1 0 1 1 0 0 2 2 2 1 1 1 1 1 0 0 0 2 0 1 1 0 1 0 1 1 2 0 0 0 0 0 0 0 0 0 2 1 0 0 0 0 0 0 0 0 1 0 1 0 1 0 0 1 0 0 0 2 1 2 1 0 2 1 1 1 1 0 1 2 0 0 1 0 0 0 0 0 0 1 1 2 0 2 1 0 1 1 1 0 0 1 0 0 1 0 0 0 0 0 0 0 0 0 0 0 0 0 1 1 0 0 2 2 2 0 0 1 1 2 2 0 0 0 2 0 1 0 0 1 0 2 1 0 2 0 2 0 0 2 0 1 0 0 0 0 0 0 1 0 0 0 1 0 0 0 0 0 0 0 1 0 0 0 1 1 1 0 2 0 2 0 0 1 2 1 0 1 0 1 0 1 1 1 2 0 2 0 0 1 2 2 0 1 0 0 0 0 0 1 0 0 0 0 0 0 0 0 2 0 1 1 0 0 0 0 0 1 1 1 2 2 0 1 0 1 1 2 0 0 0 0 0 0 1 1 0 1 1 2 2 0 0 0 0 2 2 0 0 0 0 1 1 0 1 0 2 2 2 2 2 2 0 1 2 2 0 2 2 0 0 0 0 2 0 1 0 0 1 0 0 1 1 0 0 0 0 0 0 1 0 1 0 0 0 1 2 2 2 0 2 2 1 1 1 0 2 0 0 1 1 0 0 0 1 0 1 0 1 0 1 1 1 0 1 0 0 1 0 0 1 1 0 0 0 0 0 2 1 2 0 0 1 2 2 2 0 0 0 0 1 0 0 0 0 0 1 1 1 1 1 1 2 0 1 0 0 1 1 1 1 2 0 2 1 1 0 1 1 0 0 2 1 0 1 1 0 1 1 0 1 1 0 0 1 1 0 1 1 2 1 1 0 2 0 1 0 2 0 0 0 0 0 0 2 1 2 2 2 2 2 2 2 0 1 0 2 1 1 0 1 1 0 2 0 0 2 1 2 1 1 1 2 0 2 0 0 0 0 0 1 2 0 0 1 0 1 1 0 2 0 1 0 0 1 1 0 0 1 1 0 1 0 1 0 0 2 1 1 0 0 1 0 1 0 1 1 0 0 0 0 2 0 1 0 1 0 0 1 1 2 2 2 2 0 1 1 0 0 0 1 0 1 1 0 0 1 0 1 0 0 0 1 2 2 0 0 0 0 0 0 0 0 0 2 1 2 0 0 0 1 0 1 1 0 1 0 0 1 1 2 2 0 0 2 1 1 1 0 1 0 0 2 1 2 1 1 0 2 0 1 1 1 1 1 0 0 1 0 2 2 2 2 1 0 0 0 1 1 0 1 1 0 1 2 2 2 0 2 0 0 2 0 2 2 2 0 1 0 0 1 0 0 0 1 1 1 0 0 0 0 2 2 2 0 0 0 0 0 0 2 0 2 1 0 0 1 1 1 0 0 0 0 0 1 0 0 0 0 0 0 0 0 0 0 1 0 0 0 2 2 0 0 2 0 0 2 0 0 2 0 0 0 0 0 0 1 0 0 0 0 0 1 1 1 1 2 0 1 1 1 0 0 0 1 0 1 0 0 1 0 1 1 0 0 0 2 0 0 1 1 1 2 2 1 1 2 2 1 1 2 0 0 0 0 1 0 0 2 0 0 0 1 0 0 1 0 1 0 0 0 0 0 0 1 0 0 0 1 0 0 2 0 0 0 0 0 0 1 0 0 0 1 1 0 2 1 0 0 0 1 1 1 0 2 2 2 2 0 0 0 1 1 0 0 1 0 1 0 0 2 2 1 2 0 0 0 1 1 0 0 2 1 0 0 0 1 0 0 1 1 2 0 0 0 1 0 0 1 0 1 0 2 0 2 0 0 2 1 0 1 0 0 0 1 0 0 0 0 1 2 2 0 0 0 1 0 2 1 1 1 0 0 1 1 0 0 0 0 0 1 1 0 1 1 1 1 1 0 0 0 0 2 2 0 2 1 1 0 1 1 0 0 1 0 0 1 0 1 0 0 0 0 1 0 1 1 1 1
129 1 0 0 0 0 0 1 0 1 1 0 1 1 0 1 0 0 2 2 2 0 0 0 0 0 0 0 2 2 1 1 0 0 0 0 2 1 0 1 2 1 0 0 2 0 1 0 2 0 0 0 0 0 0 0 0 0 0 0 1 0 0 2 0 0 0 0 1 1 0 1 2 2 2 2 2 0 0 0 0 0 0 2 2 0 0 1 1 2 0 1 0 0 0 0 0 2 1 2 0 1 1 0 0 0 2 0 0 2 0 0 2 2 2 2 2 1 1 0 1 0 1 1 1 1 1 1 1 1 1 1 0 0 0 0 0 0 0 0 1 0 1 0 0 0 1 1 0 0 1 0 0 0 0 0 0 1 1 1 2 1 1 2 0 0 0 1 0 1 1 1 0 2 0 0 0 0 0 0 0 0 0 0 1 0 2 2 0 0 0 2 1 1 2 1 2 2 1 1 0 1 0 2 2 0 2 0 0 0 0 0 1 0 0 2 0 0 0 1 0 0 2 2 0 0 1 0 0 0 0 0 0 0 1 0 0 2 0 1 0 0 2 0 0 0 0 0 0 0 0 0 0 1 1 0 0 1 1 1 1 1 0 1 0 0 0 0 1 0 0 1 0 2 0 0 0 2 1 0 0 0 1 0 1 0 2 2 0 2 0 0 0 2 2 1 0 0 0 1 0 0 1 0 1 0 0 0 0 0 1 0 0 0 2 2 0 0 0 0 0 2 2 1 2 0 0 0 2 1 1 2 0 0 0 0 0 2 0 0 0 0 1 1 0 0 0 0 1 0 0 1 0 0 0 2 0 0 0 0 1 1 2 1 2 1 0 1 1 0 2 2 1 1 1 1 2 0 1 0 1 1 1 1 0 1 0 0 0 1 0 0 2 1 1 1 1 1 0 0 0 0 0 2 2 1 2 0 0 2 0 0 0 0 1 0 1 1 0 0 0 0 0 0 1 0 1 2 0 0 2 0 0 0 0 0 0 2 0 0 0 2 2 0 0 2 2 2 2 1 0 1 0 2 1 1 0 1 1 1 1 1 0 1 1 1 0 1 0 0 2 1 2 2 0 1 0 2 1 0 0 0 0 0 1 0 0 1 2 1 1 2 0 1 0 0 1 2 2 0 1 0 1 1 1 1 1 1 0 0 0 2 0 0 0 0 0 2 0 1 1 2 0 0 0 2 1 0 1 1 1 1 0 0 0 1 2 0 0 2 1 2 2 1 1 2 1 1 1 0 1 0 0 0 1 1 0 1 0 1 1 0 0 1 0 1 1 2 2 0 1 1 1 0 1 0 1 2 0 2 2 0 0 0 1 0 0 0 0 0 0 0 0 0 0 0 0 0 0 1 0 1 1 2 1 2 1 0 0 1 0 0 0 0 1 1 0 0 1 0 0 0 1 1 0 1 0 1 0 0 0 0 0 0 0 0 2 1 1 1 0 0 0 0 1 1 1 0 0 1 0 1 0 2 2 0 1 2 2 0 0 0 0 1 1 1 1 1 0 0 0 1 1 0 0 0 1 0 0 0 1 0 2 2 2 2 1 0 1 0 2 0 0 0 1 0 2 1 0 0 0 0 0 0 2 0 1 2 2 0 2 0 0 1 0 1 0 2 0 1 0 0 0 1 1 1 2 0 1 1 1 1 0 2 0 0 0 0 0 1 0 0 0 1 0 0 0 1 0 0 0 1 1 0 0 0 0 0 1 1 0 1 2 0 0 1 1 0 0 1 0 0 2 0 1 1 1 2 2 2 0 0 0 0 0 1 1 1 1 2 0 1 1 2 2 1 1 0 0 1 0 0 0 0 0 0 1 1 1 0 0 0 1 0 1 1 1 2 1 2 2 1 0 2 1 0 0 0 0 1 0 1 0 0 0 0 1 0 0 0 0 0 0 0 0 0 0 0 0 0 0 2 1 0 1 0 1 0 0 0 0 1 0 0 0 0 1 0 2 0 0 0 0 1 1 1 0 1 2 2 1 1 0 0 0 0 0 0 0 0 0 0 1 0 2 2 1 0 0 0 0 2 1 0 2 2 1 1 1 1 1 0 1 0 1 1 0 2 2 1 1 1 0 2 0 1 2 1 0 0 1 1 0 1 0 1 1 1 0 1 0 0 1 2 1 2 0 0 0 0 2 0 1 0 1 0 0 2 1 0 0 0 0 1 0 1 0 1 2 2 1 0 0 1 0 0 0 0 0 0 0 0 0 0 0 0 0 0 0 0 0 0 0 0 0 0 0 0 0 0 0 0
130 1 0 1 0 1 2 2 1 0 1 1 0 2 0 1 0 0 2 1 1 2 1 1 1 0 1 0 1 2 2 0 0 0 0 1 1 2 0 0 2 2 0 0 0 0 1 0 1 1 1 0 0 1 1 1 0 2 0 0 0 2 0 2 1 1 1 0 1 0 0 1 2 2 1 2 2 0 1 1 0 0 0 1 2 0 0 2 2 2 1 1 1 0 0 0 0 1 0 1 1 2 1 0 1 2 2 1 1 1 0 2 0 1 1 1 0 0 1 0 1 0 1 1 0 0 0 1 0 2 0 0 0 0 1 0 0 0 0 1 1 0 0 0 0 1 1 0 0 2 0 1 0 2 2 0 1 0 1 0 1 0 1 2 2 2 2 2 1 2 1 0 1 1 2 1 0 0 1 1 0 1 0 0 1 0 2 0 0 0 0 1 0 1 2 0 1 1 0 0 0 1 0 0 0 0 0 1 1 0 0 1 1 0 1 1 1 0 1 1 0 0 2 1 0 1 1 2 0 2 0 0 0 0 2 0 0 1 0 1 0 0 2 0 1 1 1 0 0 0 0 0 0 1 1 0 0 1 0 0 0 0 0 1 1 0 0 0 1 0 0 2 1 2 0 0 0 2 1 0 0 0 2 0 1 0 2 1 0 1 0 0 0 2 2 0 0 2 0 2 0 1 1 0 0 0 0 2 2 0 0 1 0 0 2 0 2 0 0 0 0 1 2 2 1 0 1 0 0 1 1 1 2 1 0 0 0 1 1 0 0 0 1 1 0 0 0 1 2 1 1 0 0 0 2 0 2 0 0 0 0 0 0 0 0 0 0 2 2 0 1 2 1 0 1 1 0 1 1 1 1 2 0 0 0 0 0 0 0 0 0 0 1 1 2 1 1 1 0 0 0 0 0 2 1 0 0 0 1 1 0 0 1 0 0 0 0 0 0 0 1 1 0 1 2 2 1 2 0 1 0 0 1 1 1 0 0 0 0 0 2 0 0 2 2 1 2 2 2 0 0 1 0 2 1 1 0 2 2 1 1 1 0 0 0 1 1 2 0 0 0 0 0 0 0 0 1 2 0 1 1 1 0 0 1 0 0 0 2 1 0 2 1 0 0 0 0 1 1 1 2 2 1 0 1 0 2 0 1 0 2 0 1 0 0 0 0 2 0 0 1 2 2 2 2 2 0 2 0 2 0 2 0 0 0 0 2 0 2 2 0 1 2 2 2 1 1 1 1 0 2 0 0 0 1 1 0 1 1 1 1 0 0 2 0 0 0 1 1 0 0 0 0 0 0 0 1 0 0 1 1 1 1 0 1 1 2 1 0 2 1 1 1 0 0 0 0 0 0 0 0 1 1 0 0 1 0 0 0 2 1 1 1 1 1 1 1 0 0 1 1 1 0 0 0 0 2 2 0 0 0 0 0 0 0 1 0 2 0 2 1 1 1 1 1 1 1 0 1 0 0 1 0 2 2 0 0 2 2 0 0 0 1 1 0 0 1 2 0 0 0 0 0 1 1 0 0 2 1 1 0 1 2 1 2 1 0 0 0 0 2 0 0 1 2 0 2 2 1 2 1 0 0 0 0 0 2 1 1 0 0 0 0 2 0 0 1 2 2 1 0 0 1 0 1 0 0 0 0 0 1 1 0 2 0 0 0 0 0 1 0 1 0 0 0 1 0 0 0 0 0 0 0 0 0 0 0 0 1 1 0 0 2 2 0 0 2 1 0 2 0 0 1 1 2 2 1 1 1 1 1 1 0 0 0 2 0 2 1 2 0 1 0 1 1 1 0 0 0 1 0 0 1 0 1 0 2 0 1 1 0 0 1 0 0 2 1 1 0 0 0 0 0 1 0 0 0 0 0 0 0 2 1 1 0 1 1 0 1 0 0 0 0 0 0 0 1 1 0 0 0 2 0 0 2 0 0 0 1 0 0 2 0 0 0 1 2 1 0 1 1 1 0 0 1 1 0 1 2 2 2 0 0 0 0 0 0 1 0 0 1 0 0 2 1 1 1 0 0 0 0 2 0 0 1 0 1 1 0 0 0 0 0 0 0 2 0 1 2 1 0 2 0 0 1 2 1 1 0 0 2 1 1 2 0 1 0 0 0 0 0 0 2 2 2 1 1 2 0 1 2 0 1 0 1 0 2 1 0 0 0 0 0 0 0 0 1 0 0 0 0 0 0 0 0 2 2 0 1 0 0 0 1 1 0 1 1 0 0 0 0 1 1 0 0 0 0 0 1 0 2 2
131 0 0 0 0 0 0 1 0 0 0 1 1 1 0 1 0 0 0 1 1 2 0 0 0 1 0 0 2 2 2 2 0 1 0 0 2 1 1 0 0 0 0 0 2 1 0 0 2 0 0 0 0 1 0 1 1 0 0 0 1 1 0 1 0 0 0 0 0 0 0 0 2 2 2 2 2 0 1 1 0 0 0 1 1 0 0 0 2 2 0 1 1 1 0 0 0 2 2 2 0 0 2 0 0 0 2 2 1 1 0 1 0 0 1 1 0 1 1 0 1 2 2 0 1 0 1 1 0 2 0 0 0 0 0 0 0 0 0 0 1 0 1 0 0 0 0 0 0 1 0 1 0 0 0 0 0 1 1 1 1 1 1 2 1 2 2 1 0 0 0 0 1 1 1 2 1 0 1 0 0 2 1 1 1 0 2 2 1 0 0 2 0 0 1 0 0 1 0 0 0 0 0 2 2 0 2 0 1 0 1 1 1 0 0 2 0 1 2 0 0 0 2 1 0 1 0 1 0 1 0 0 0 1 2 0 1 2 0 2 0 0 2 0 2 0 0 0 1 0 0 0 0 0 0 1 1 1 1 0 0 0 1 1 1 0 1 1 2 0 1 2 0 2 1 1 0 2 2 0 1 0 2 0 0 1 1 0 2 2 0 1 0 1 1 0 0 1 0 2 0 0 1 0 1 0 0 1 1 0 0 2 0 0 0 1 0 1 1 0 1 2 0 1 1 0 0 0 1 1 1 1 0 0 0 0 0 2 0 0 0 0 0 1 1 0 0 0 2 1 0 0 0 0 1 1 0 0 0 0 0 0 0 0 0 0 0 1 1 0 2 2 0 0 0 0 2 0 1 0 0 0 0 0 0 1 0 0 0 0 0 0 0 0 1 0 0 1 1 1 1 1 0 2 1 0 0 1 0 1 1 0 0 1 0 0 0 0 1 0 1 1 0 0 2 2 0 1 0 0 0 0 0 0 2 2 0 0 0 0 1 1 1 1 1 2 1 0 1 1 1 0 0 2 2 2 0 0 0 1 1 0 0 0 0 1 1 2 0 0 1 1 2 2 0 0 0 2 1 1 0 1 0 0 1 1 0 1 1 1 1 1 1 2 2 0 0 1 1 1 1 1 1 1 1 1 2 0 0 1 1 0 0 1 0 0 1 2 0 1 1 1 0 0 0 2 1 1 0 2 0 1 0 2 2 1 2 0 0 1 0 0 2 1 1 2 1 1 1 0 0 0 0 0 2 2 0 0 1 0 0 0 0 2 0 0 0 1 0 1 1 1 1 0 0 0 1 2 0 2 2 0 0 0 2 0 1 0 0 0 0 0 0 0 0 1 1 0 0 0 0 1 1 0 0 1 1 0 0 1 1 1 0 1 1 0 0 0 0 0 0 0 0 1 0 0 2 1 0 0 1 1 0 0 0 0 0 1 1 2 0 1 0 1 0 2 2 0 0 0 0 1 0 2 2 0 0 2 1 1 1 0 1 0 1 0 0 0 1 1 0 1 0 1 1 1 1 0 0 0 0 0 2 1 2 2 1 1 1 0 2 0 1 0 1 0 1 2 1 1 1 0 0 0 0 0 2 2 2 0 0 0 0 1 0 0 0 2 0 1 0 1 0 0 2 2 2 0 1 1 1 1 0 2 0 0 1 0 0 1 1 1 0 0 0 0 0 0 0 0 0 0 0 0 0 2 0 0 1 1 0 0 2 1 0 0 2 0 0 1 0 0 2 1 0 2 0 0 0 0 2 2 0 0 0 1 1 2 2 2 0 0 1 2 2 1 0 0 0 1 0 0 0 0 0 0 0 0 0 1 0 0 0 0 2 0 1 2 1 2 2 1 1 2 0 0 0 0 0 1 0 1 0 0 0 1 1 1 1 0 1 1 0 1 0 0 1 0 0 0 0 2 1 0 0 0 1 0 0 1 0 1 0 0 0 1 1 0 0 1 0 0 0 0 1 2 0 0 1 2 2 0 0 0 0 0 0 1 0 0 1 0 1 1 2 0 2 0 0 0 0 2 1 0 0 0 1 2 1 1 0 0 0 0 1 1 0 1 2 0 0 2 0 2 0 2 1 2 0 1 1 1 0 2 0 0 0 0 0 0 0 0 2 0 1 0 0 0 0 0 2 0 2 0 0 0 0 2 1 0 0 0 0 0 1 2 1 0 1 2 0 1 0 0 0 0 0 0 2 0 0 0 1 2 0 0 2 0 0 0 0 0 0 0 0 0 0 0 1 0 0 0
132 1 0 0 0 0 0 1 0 0 0 1 0 0 0 0 0 0 2 1 1 1 0 0 0 1 2 0 2 2 2 2 0 1 1 1 1 2 0 0 2 2 0 0 2 0 1 0 1 1 1 0 2 0 1 0 2 0 0 0 1 1 0 2 0 0 0 0 0 0 0 1 2 2 2 2 2 0 1 0 0 0 0 0 2 0 0 1 2 2 1 1 0 0 1 0 1 1 0 1 1 2 0 0 2 2 1 0 0 2 0 1 1 1 2 2 2 0 1 0 1 0 2 0 2 0 2 2 1 2 0 0 0 0 0 0 0 0 0 2 0 0 0 0 0 1 0 0 0 0 0 0 0 1 0 0 0 1 0 0 0 0 2 2 1 2 1 1 2 2 0 0 1 1 0 1 0 0 2 2 0 2 1 1 1 0 1 0 0 0 0 2 0 0 1 0 0 2 1 0 0 0 0 1 1 0 0 0 1 0 2 2 0 0 0 2 0 0 1 1 1 1 1 1 0 1 1 1 0 1 0 0 0 1 1 1 0 2 0 2 0 0 2 0 2 0 1 0 0 0 0 0 0 0 0 0 0 1 0 0 0 0 0 1 1 0 1 0 2 0 0 0 1 2 0 0 0 2 1 0 0 0 2 0 1 1 1 1 1 2 1 1 1 2 2 0 1 0 0 1 0 0 0 0 0 0 0 1 1 0 0 0 0 0 2 0 1 0 1 0 1 2 0 1 2 0 0 0 0 1 2 1 1 0 0 0 0 1 1 0 0 0 2 2 1 0 2 1 2 1 1 0 1 1 0 0 2 0 0 1 1 1 0 0 0 0 0 1 1 1 1 1 0 0 0 0 1 0 2 0 0 0 0 0 0 0 0 0 0 0 0 0 0 0 2 1 2 0 1 1 1 1 0 2 2 1 0 0 0 2 0 0 0 0 0 0 0 0 0 0 0 2 0 0 1 1 0 1 0 0 1 1 0 0 0 0 0 0 1 1 0 1 0 2 1 0 1 2 2 1 0 1 0 2 2 2 0 1 1 0 0 0 0 0 1 1 1 1 0 0 1 1 1 1 0 1 0 2 0 1 0 2 0 1 1 1 0 0 1 0 2 0 1 1 1 0 1 1 0 1 1 0 2 1 2 1 2 1 0 1 0 1 0 0 2 0 0 2 0 1 1 2 0 0 1 1 0 1 0 2 0 0 0 0 0 0 2 0 0 1 0 2 1 1 0 0 0 1 1 0 0 0 0 0 0 2 0 1 0 1 1 0 1 0 1 1 1 1 1 0 1 1 0 0 0 0 1 0 0 1 1 1 0 0 1 0 0 0 0 0 0 0 1 0 0 0 1 0 0 0 0 2 1 2 2 2 1 0 0 2 0 0 0 0 0 0 0 0 0 0 0 0 1 1 0 1 1 2 0 0 1 1 1 0 1 0 0 2 0 2 0 0 0 0 2 1 1 1 1 0 0 1 0 0 1 0 2 2 2 0 0 0 2 1 1 0 1 0 0 0 1 0 1 1 1 0 0 0 0 0 1 1 2 2 1 2 0 0 0 0 2 0 1 0 1 0 1 2 1 1 0 0 0 1 0 0 1 1 1 0 1 0 0 1 0 0 0 2 1 1 0 1 0 1 1 0 1 1 1 1 1 1 0 1 0 1 1 0 1 1 0 1 0 0 0 1 0 1 0 0 0 0 1 1 0 0 0 0 0 0 2 1 2 1 0 0 2 0 0 2 1 1 2 0 0 0 1 1 1 1 1 1 1 1 0 0 1 2 1 2 0 1 2 2 1 0 0 1 0 1 0 0 0 0 0 1 1 0 2 0 0 0 1 0 0 1 1 1 1 1 1 1 2 1 0 0 0 0 1 0 0 2 0 0 0 1 0 1 1 0 1 1 0 0 0 0 0 0 0 0 0 2 2 0 2 0 0 0 0 0 0 2 0 0 0 2 0 1 2 1 0 0 1 0 1 0 0 0 0 1 0 1 0 0 0 1 1 0 0 0 0 0 1 1 1 0 1 0 0 1 0 0 0 2 2 1 0 0 0 0 0 0 1 0 1 2 0 1 1 0 1 0 0 1 0 2 1 0 0 0 2 2 0 2 0 0 0 1 0 0 0 0 1 0 0 1 0 0 1 0 2 1 2 0 0 0 0 1 0 0 0 0 0 0 1 1 1 0 0 0 0 0 0 0 0 0 1 1 2 0 0 2 0 0 0 0 0 0 0 1 0 0 0 0 0 0 0 0 1 0 1 1
133 1 0 1 1 0 0 0 0 1 1 0 0 0 0 0 0 0 0 1 0 2 0 0 0 1 0 0 1 2 2 0 2 2 0 2 0 1 2 0 0 0 0 0 1 0 1 0 2 0 0 0 1 1 0 2 0 1 0 0 1 1 0 0 0 0 0 0 1 0 0 1 1 1 2 1 2 0 2 0 2 0 0 1 1 0 0 1 2 2 1 1 0 0 1 1 1 1 0 1 0 2 0 0 2 1 2 1 1 1 0 2 1 1 2 2 0 0 0 0 2 0 1 1 1 1 1 2 1 2 0 0 0 0 0 0 0 0 0 0 1 0 0 0 0 0 1 0 0 1 0 1 0 1 0 2 0 1 0 0 2 1 1 2 1 1 0 1 0 1 0 0 0 2 1 0 0 0 0 0 0 1 2 2 2 0 2 2 0 1 1 2 0 2 2 0 1 2 0 1 0 0 0 1 1 0 2 0 2 0 0 0 1 0 1 1 1 1 1 0 0 0 2 2 0 0 2 1 0 1 0 0 0 0 2 0 0 1 0 1 0 0 2 0 1 0 0 0 1 1 1 0 0 1 1 0 0 0 0 0 0 0 1 1 0 0 0 0 2 0 1 1 0 1 0 0 1 2 1 0 0 1 1 0 0 1 1 1 1 2 0 2 0 2 1 0 0 1 0 1 0 0 0 1 0 0 0 0 1 0 0 1 0 0 0 0 1 0 0 0 1 1 1 0 0 0 0 1 0 2 1 2 1 1 0 0 0 1 1 1 1 1 0 2 0 0 0 0 1 1 0 1 0 0 1 1 1 0 0 0 0 0 0 0 0 1 0 2 2 0 2 2 1 1 0 0 2 0 0 0 1 1 0 0 1 0 0 0 0 0 0 0 1 0 2 2 2 1 0 0 0 0 0 1 0 0 1 0 0 1 1 0 0 0 1 0 1 0 0 0 0 2 0 1 1 1 0 0 0 0 2 0 0 1 0 0 0 2 1 1 2 2 1 1 1 0 1 1 1 1 0 0 0 2 1 1 0 1 1 1 1 1 1 1 1 2 0 1 0 0 0 0 2 2 2 0 1 2 0 1 2 2 0 2 1 1 1 0 2 0 0 2 2 1 1 0 0 2 2 0 0 0 2 1 1 0 1 2 0 0 0 2 0 1 0 0 0 2 0 2 2 2 0 0 0 1 1 1 0 2 0 2 1 0 0 0 1 0 1 1 0 1 1 1 1 1 1 1 1 0 0 0 0 0 1 0 1 2 2 2 0 0 0 1 0 1 1 0 0 1 0 0 0 0 0 0 1 0 0 0 2 0 1 0 0 1 0 1 1 2 1 0 0 0 0 1 0 0 0 0 0 1 1 1 1 1 1 0 0 2 0 0 1 1 0 1 1 0 0 2 0 2 2 2 0 0 0 2 0 0 1 1 1 0 0 2 0 1 1 1 0 0 0 0 1 2 2 0 1 1 0 1 0 2 2 0 1 2 1 0 0 0 2 0 1 1 0 2 1 1 0 1 0 0 1 0 1 1 0 0 0 0 2 2 2 2 1 1 1 0 2 0 0 0 1 0 1 2 1 2 1 0 0 0 1 0 2 2 2 0 1 1 0 0 1 1 1 2 1 1 0 0 0 0 1 0 0 0 0 0 1 1 1 2 0 1 0 0 1 1 0 1 1 0 0 1 0 0 0 0 0 0 0 0 0 0 0 0 1 0 0 0 2 1 0 0 2 0 0 0 1 0 1 0 0 0 2 2 2 2 1 1 1 1 1 1 0 2 0 1 1 2 1 1 1 0 1 1 1 2 0 0 1 0 2 0 2 0 1 0 0 0 1 0 1 1 1 1 2 2 2 2 1 2 1 0 0 0 1 0 0 2 2 2 0 2 0 0 1 0 0 0 0 0 0 0 0 1 0 0 0 2 1 0 1 1 0 0 0 0 1 1 0 0 0 0 1 0 1 0 0 0 0 0 1 0 0 1 1 1 1 0 0 0 0 1 1 0 0 0 0 0 1 2 2 0 2 0 0 0 0 1 0 0 1 1 1 1 0 0 0 0 0 0 0 2 0 1 2 1 0 2 0 2 1 2 2 2 0 0 2 2 0 2 0 1 1 0 0 2 0 0 2 2 1 0 0 0 1 0 2 0 0 0 2 0 2 2 1 1 0 1 0 0 2 2 2 0 0 0 0 0 1 0 1 0 1 0 1 0 0 0 0 0 0 0 0 0 0 0 0 1 1 0 0 0 0 0 1 0 1 1
134 1 0 1 0 0 0 1 1 0 1 0 0 1 0 0 0 0 1 1 0 2 0 0 0 1 0 0 2 1 1 1 0 0 2 1 1 1 1 0 1 1 0 1 2 1 1 0 0 2 1 0 1 0 0 0 0 1 1 1 1 0 0 1 0 0 0 0 0 0 0 1 2 2 0 2 2 0 2 0 2 0 0 1 1 0 0 0 2 2 0 0 0 0 1 1 1 0 0 2 0 0 1 0 1 1 2 1 1 1 0 2 1 2 2 2 1 0 0 0 2 0 0 2 0 2 0 2 1 2 0 0 0 0 1 1 0 0 0 1 2 0 0 0 0 0 1 0 0 0 0 0 2 0 0 0 1 0 0 1 1 0 1 2 1 1 1 1 1 2 0 1 1 1 0 0 0 0 0 0 0 0 0 0 2 0 2 1 1 0 0 1 0 2 2 0 0 1 0 0 0 0 0 1 1 0 1 0 1 0 0 1 1 0 0 2 0 1 2 0 1 1 2 2 0 0 1 1 0 1 0 0 0 0 1 0 0 0 0 0 0 0 2 0 1 0 0 0 0 0 0 0 0 0 0 0 0 0 0 0 0 0 0 1 1 0 1 0 0 0 0 1 0 2 0 0 2 2 0 0 0 0 1 0 0 0 1 0 1 2 0 2 0 2 2 0 0 1 0 1 0 0 1 0 0 0 1 0 1 0 0 1 0 0 2 2 0 0 0 2 0 1 2 1 1 0 0 0 0 0 2 2 0 0 0 0 0 1 1 0 0 1 2 0 0 0 0 0 2 2 0 0 0 0 2 0 1 0 0 0 0 0 1 0 1 0 0 2 2 0 2 2 0 0 0 0 0 2 0 0 0 0 2 2 0 0 0 1 1 0 0 0 0 0 2 1 1 2 0 0 0 0 0 1 0 0 1 0 0 1 1 0 1 0 1 0 1 0 0 0 0 1 1 0 0 1 1 0 0 0 0 1 0 2 2 0 0 2 1 0 2 0 1 1 1 0 1 1 2 0 1 0 0 1 0 0 0 1 1 1 1 1 1 0 0 1 0 2 0 0 0 0 2 2 2 0 2 2 0 1 2 1 0 0 1 1 0 0 1 0 1 1 1 2 0 0 0 1 1 0 0 0 1 0 1 1 1 1 0 1 0 1 0 2 0 0 1 2 0 1 1 2 2 0 0 1 1 1 0 2 0 1 0 0 0 0 2 0 0 1 1 1 2 1 1 2 0 2 0 0 0 0 0 0 2 1 0 0 1 0 0 0 1 0 1 0 0 1 1 1 1 0 1 0 1 0 0 1 0 2 1 0 0 0 1 0 2 0 1 2 1 0 0 2 0 1 0 0 0 0 0 2 1 1 1 1 0 0 0 2 0 0 1 1 0 1 2 0 1 0 1 0 0 1 1 0 1 1 0 0 1 2 0 0 0 1 0 1 0 0 0 1 0 1 1 1 1 0 1 0 0 1 0 1 1 0 1 2 2 0 0 0 0 0 1 2 1 1 1 0 0 1 0 0 0 1 1 2 0 0 0 0 2 2 1 2 0 1 0 1 1 0 1 1 1 0 2 2 1 2 1 0 0 0 2 0 2 1 2 0 1 0 0 1 1 1 0 1 0 0 0 1 0 0 2 2 2 0 1 1 0 0 1 1 0 2 1 0 0 0 0 0 0 0 0 0 0 0 0 0 0 0 1 0 0 0 0 0 0 0 0 0 2 1 0 1 1 2 0 2 0 0 2 0 1 1 1 0 0 0 2 2 0 0 1 0 1 2 1 1 1 1 2 2 0 0 0 1 0 1 0 0 1 0 1 0 1 0 0 2 0 0 0 1 1 2 1 1 1 1 1 1 0 2 0 0 0 0 0 0 0 2 1 1 0 0 2 0 0 0 0 0 0 0 0 0 0 0 0 0 0 2 1 0 1 0 1 0 0 1 0 1 0 0 1 0 1 1 2 1 0 0 0 1 2 0 1 2 2 2 1 0 0 0 0 1 1 0 1 0 1 0 1 0 2 2 1 0 0 0 0 2 0 0 1 1 0 0 1 1 0 0 1 0 2 0 0 1 2 1 0 2 0 1 0 0 0 0 0 0 2 2 0 2 0 0 0 1 0 0 0 0 1 2 2 0 0 0 0 0 2 1 0 0 2 0 2 2 0 0 0 2 0 0 1 1 1 1 1 2 1 1 0 0 0 2 2 0 1 0 0 0 0 0 0 0 0 0 0 0 0 0 0 0 0 0 0 0 0 0 1 1
135 0 0 0 0 0 0 2 1 0 1 0 0 0 0 0 0 0 0 0 0 2 1 1 1 1 0 0 2 2 2 0 1 2 0 1 1 2 0 0 1 1 0 0 1 0 1 0 2 0 0 0 0 0 0 0 0 0 0 0 2 0 0 1 0 0 0 0 0 0 0 0 2 2 2 2 2 0 2 0 2 0 0 1 2 0 0 1 2 2 1 1 0 1 0 0 0 1 0 2 0 2 1 1 0 0 2 2 1 1 0 1 0 2 2 2 0 0 0 0 2 0 2 0 1 0 1 2 2 2 0 0 0 0 1 0 1 0 0 0 0 0 1 0 0 0 0 1 0 0 0 1 0 0 1 0 0 1 1 0 0 0 1 1 1 1 1 1 0 2 0 0 0 2 0 0 0 1 0 1 0 1 1 1 2 0 2 0 0 0 0 2 1 0 1 1 1 1 0 0 0 1 0 1 1 0 2 0 1 0 0 1 2 0 0 2 1 0 1 1 0 1 0 1 1 0 2 0 0 0 0 0 1 1 0 1 0 2 0 2 0 0 0 0 2 2 2 0 0 0 0 1 0 0 0 1 0 0 1 1 1 1 0 1 0 0 0 0 1 1 0 2 0 2 0 0 0 2 1 0 0 1 1 0 1 0 1 2 1 2 0 1 0 2 1 0 0 1 0 2 0 0 1 0 0 0 1 0 1 0 0 0 0 0 2 0 1 0 1 0 1 2 0 2 1 0 0 0 0 1 1 2 0 0 0 0 0 1 1 1 0 1 0 1 0 0 2 0 1 1 0 0 1 0 1 0 1 0 0 0 1 1 1 0 1 1 0 2 2 1 1 1 0 0 0 0 1 0 1 0 1 1 1 1 1 0 0 0 0 1 0 0 0 0 2 0 1 1 0 0 0 0 0 2 2 1 2 2 0 2 0 0 0 0 0 0 0 0 0 0 0 0 0 2 0 1 0 0 0 0 0 0 1 2 1 0 0 2 1 1 2 0 2 0 0 2 2 2 2 1 0 1 0 1 1 1 0 1 0 0 0 0 0 1 2 2 0 1 0 1 2 2 2 2 2 0 2 1 0 1 1 2 0 0 2 1 0 0 2 1 0 2 0 2 1 0 0 1 1 0 1 0 2 2 2 0 2 1 0 0 0 2 0 1 0 0 0 2 0 2 2 2 0 0 1 1 0 0 1 2 1 1 0 0 0 1 1 0 1 2 0 1 1 0 0 2 0 1 1 0 1 0 0 0 1 0 0 0 1 0 0 0 0 2 0 0 0 0 0 0 0 1 0 0 0 0 1 1 0 1 2 0 0 0 0 0 0 1 0 2 0 0 1 2 0 0 0 0 0 1 0 2 1 0 0 1 0 0 0 1 0 0 0 1 1 0 1 0 0 0 1 0 0 0 0 0 2 2 0 0 0 0 1 0 0 1 1 0 0 2 1 1 0 2 0 1 0 0 1 0 0 1 0 0 2 0 2 2 2 0 0 0 1 0 2 0 0 1 1 1 0 1 0 0 0 1 1 1 0 0 0 0 2 1 2 2 0 0 1 0 1 1 0 0 1 0 1 2 0 1 0 1 0 1 1 1 1 2 2 0 0 0 0 2 0 2 1 1 1 1 0 1 1 1 1 1 2 0 0 0 1 1 0 1 0 0 0 0 0 0 0 1 0 0 0 0 0 0 0 0 0 0 0 0 0 0 0 0 0 0 0 0 2 0 0 1 1 0 0 1 0 0 1 0 0 0 2 0 0 0 2 2 1 1 1 1 0 2 0 1 1 2 2 2 1 0 1 1 1 1 0 1 1 1 1 1 0 1 1 1 0 0 0 0 0 2 0 2 0 0 0 0 1 2 0 0 1 0 1 0 0 2 0 1 1 1 0 1 0 0 0 1 0 0 0 0 0 1 0 0 0 2 0 0 2 0 0 2 0 0 0 2 0 0 0 1 0 1 2 0 0 0 0 0 1 0 0 0 2 2 2 0 0 0 0 0 0 0 1 0 1 0 0 2 1 0 1 0 0 0 0 2 1 0 2 2 0 1 2 2 1 0 0 0 0 0 0 1 1 1 0 1 0 1 1 1 0 0 0 0 1 1 1 1 0 1 1 1 0 0 0 0 2 1 0 0 0 0 1 0 2 1 1 0 0 0 2 2 0 0 0 2 1 0 2 2 1 0 1 1 0 0 0 0 0 0 0 0 1 0 0 0 1 1 0 1 1 0 0 1 1 1 0 0 0 0 0 0 1 0 2 2
136 0 0 0 0 0 1 1 1 1 2 0 0 1 0 0 0 0 1 1 1 2 0 0 0 0 1 0 1 1 1 0 0 1 0 1 1 2 0 0 1 1 0 0 1 0 1 0 2 1 0 0 0 0 1 1 0 0 0 1 1 0 0 2 1 1 1 0 0 0 0 1 2 2 1 2 2 0 2 0 2 0 0 1 1 0 0 1 2 2 0 1 0 0 1 1 0 2 0 2 1 2 1 0 0 0 2 2 2 0 0 2 0 2 2 2 0 0 1 0 1 0 1 2 0 1 0 0 0 0 0 0 2 0 0 0 2 0 0 1 1 0 0 0 0 0 0 0 0 0 0 0 1 1 1 0 1 1 0 0 1 1 0 1 1 2 0 1 1 1 0 1 2 0 0 1 1 0 0 0 0 0 0 0 1 0 2 1 0 0 0 2 0 1 1 0 1 2 0 1 0 0 1 1 1 0 2 1 1 0 2 1 1 0 0 2 0 0 1 0 1 1 2 2 0 0 1 1 0 0 0 0 0 0 2 0 0 2 0 1 0 0 1 0 2 2 2 0 0 0 0 1 0 0 0 0 0 0 1 1 1 1 1 1 1 0 0 1 1 1 0 2 0 2 1 0 1 2 2 0 2 0 2 1 0 0 2 2 0 2 0 0 0 1 1 0 0 1 0 1 0 0 1 0 0 0 1 0 0 0 0 0 0 0 1 0 0 1 0 0 0 2 1 1 2 0 1 0 0 1 2 1 0 0 0 1 0 1 1 1 1 1 0 2 0 0 0 0 1 1 0 1 1 0 1 0 0 0 0 1 1 1 2 2 0 1 0 1 1 1 1 1 1 1 0 0 2 0 2 0 0 0 1 1 0 1 0 0 0 0 0 0 1 0 1 0 1 1 1 1 0 1 0 2 2 1 0 1 0 2 0 0 1 0 1 0 0 0 0 0 0 0 0 1 2 2 0 1 0 0 1 1 0 1 1 0 1 1 1 0 2 1 2 0 0 1 2 1 2 0 0 0 1 2 1 1 0 1 2 1 0 1 1 0 0 1 0 2 0 1 1 1 2 2 1 1 1 2 0 2 0 1 0 1 1 1 1 0 1 1 1 0 1 1 0 0 0 1 1 0 1 1 1 1 1 1 2 1 1 0 1 1 0 0 2 0 0 2 0 1 1 2 0 0 0 1 0 0 1 1 1 0 0 0 0 0 1 0 1 1 0 1 2 1 0 1 1 0 2 0 1 0 0 0 0 0 0 1 2 1 0 0 0 0 0 2 1 2 2 0 1 1 0 0 0 0 0 0 0 0 2 0 0 0 0 0 0 0 0 0 0 0 1 2 0 0 0 1 1 1 1 1 0 2 2 2 2 0 0 2 0 0 0 0 0 0 0 0 0 0 1 0 0 1 0 0 2 1 0 0 1 2 1 0 0 0 1 1 1 2 1 1 0 1 1 1 1 0 1 0 0 2 0 1 1 0 1 2 2 0 0 0 0 0 0 2 2 2 0 0 0 1 0 0 0 0 0 2 2 2 0 0 2 1 2 2 2 1 1 0 1 1 0 1 1 0 1 2 1 1 0 0 0 0 1 0 1 2 1 0 0 0 0 2 0 2 0 1 1 1 0 0 0 0 2 2 2 1 1 1 1 1 0 2 0 0 1 0 0 1 0 0 0 0 0 0 0 0 0 0 0 0 0 1 0 0 0 0 0 1 0 0 2 0 0 1 2 0 1 1 0 0 2 1 0 0 2 0 1 1 2 2 0 0 0 2 0 1 0 2 0 2 2 2 2 0 0 1 0 1 0 0 0 0 0 0 2 0 0 1 1 1 1 0 0 1 1 1 2 2 2 2 0 2 0 0 0 0 1 1 1 0 0 2 1 1 1 1 0 0 0 1 0 0 0 0 0 1 0 0 0 2 0 0 2 0 0 0 0 0 0 2 0 0 0 0 1 1 1 1 0 0 0 0 2 0 0 0 1 2 1 1 0 0 0 0 0 1 0 0 0 0 0 2 2 0 2 0 0 0 0 2 0 0 2 0 2 1 0 1 0 0 0 0 0 2 0 1 2 1 0 2 0 0 0 1 1 2 0 0 1 1 0 1 1 0 0 2 0 1 0 0 1 1 0 0 1 0 1 0 2 1 1 0 1 0 1 1 1 0 0 0 1 0 2 2 1 0 0 1 0 1 0 0 0 2 2 0 2 1 0 0 1 1 0 0 1 0 0 1 1 0 1 0 0 0 0 0 0 0 2 2
137 1 0 1 1 0 0 2 1 0 1 1 1 2 0 1 0 0 0 1 1 2 0 0 0 0 0 0 2 2 2 0 0 2 0 1 1 1 0 0 0 0 0 1 1 0 1 0 1 1 0 0 0 1 0 1 0 1 0 0 0 0 0 2 0 0 0 0 2 0 0 1 2 2 2 2 2 0 1 0 1 0 0 1 2 0 0 0 2 2 0 1 0 0 0 0 0 2 1 2 0 0 1 0 1 1 2 0 2 0 0 1 2 2 2 2 2 0 0 0 2 1 2 0 2 0 2 0 0 0 0 0 1 0 0 0 0 0 0 1 0 0 0 0 0 0 0 0 0 0 0 1 0 0 0 0 0 1 0 0 2 2 2 2 0 2 1 0 2 2 0 0 1 1 1 1 0 1 0 0 0 0 0 0 1 0 1 2 1 0 0 2 0 1 1 0 1 2 0 0 0 1 0 1 1 0 2 1 1 0 2 1 1 0 0 2 0 1 1 0 1 1 2 2 0 0 2 1 1 0 0 1 0 0 1 0 0 2 0 2 0 0 2 0 1 0 0 0 0 0 0 1 0 0 0 0 0 1 1 1 0 0 0 1 1 0 1 0 1 0 0 1 0 2 0 0 0 1 1 0 1 2 1 0 0 2 1 0 0 1 1 0 1 2 2 0 1 1 0 0 0 0 1 1 1 0 0 0 1 0 0 1 0 0 1 1 1 0 1 1 1 1 2 1 2 0 1 0 0 1 2 0 1 0 0 0 0 1 1 0 0 1 1 1 0 0 0 1 2 1 1 0 0 2 0 0 2 0 0 2 2 2 1 1 0 0 0 1 1 1 1 1 1 1 0 0 2 0 2 0 0 2 2 2 0 1 0 1 1 0 1 1 2 0 2 1 1 1 1 1 1 1 0 1 0 0 1 0 0 2 0 0 1 0 0 1 0 0 0 0 0 1 0 0 1 1 1 0 0 0 0 0 1 1 0 0 0 0 0 1 2 1 2 0 1 1 1 2 2 0 0 1 0 2 2 1 2 1 2 2 1 2 1 0 0 1 0 2 0 1 2 2 2 2 0 0 0 1 1 0 1 1 0 0 2 1 0 1 2 1 1 2 2 1 0 0 0 1 1 1 2 0 1 1 1 1 2 0 0 1 1 0 0 0 0 0 0 2 0 2 2 2 0 0 0 2 0 2 0 2 0 2 0 0 0 0 0 0 1 1 0 1 1 1 0 1 1 1 1 0 1 0 0 0 0 1 0 1 1 1 1 0 0 0 0 1 0 2 2 0 0 1 2 0 2 0 1 0 0 0 2 0 0 0 0 0 0 1 0 1 0 0 1 1 1 0 0 0 1 0 0 2 0 1 1 2 0 0 0 0 0 0 0 1 1 0 1 0 1 0 0 0 0 0 0 0 2 0 0 0 0 0 0 0 0 1 1 0 1 2 0 1 1 1 1 0 0 0 0 0 1 0 0 1 2 0 1 2 2 0 0 0 1 0 1 0 0 0 1 0 1 0 0 1 1 0 0 1 0 0 0 1 1 0 1 1 0 1 0 0 2 0 0 1 1 0 2 2 2 2 1 1 0 1 1 1 1 2 2 0 1 0 0 1 0 0 0 1 0 0 0 1 0 1 0 1 2 0 1 1 1 1 0 1 0 0 0 0 0 1 0 1 0 0 0 1 0 0 0 0 0 0 0 1 0 1 1 0 1 1 0 0 2 1 0 1 1 1 0 2 0 0 2 2 0 0 1 1 1 1 2 2 1 1 1 1 0 2 1 2 0 1 2 2 1 0 1 1 0 2 0 0 1 0 1 0 2 0 0 2 0 0 0 1 2 1 1 1 2 2 1 2 1 2 0 0 0 0 1 0 0 2 0 0 0 2 0 0 0 0 0 0 0 0 1 0 0 1 0 1 0 1 0 0 2 0 0 0 0 0 1 2 0 0 0 0 0 0 1 1 0 0 1 1 1 0 0 0 1 2 2 0 1 1 0 1 0 0 1 0 1 0 0 2 2 0 2 0 0 1 0 0 1 0 2 2 0 0 1 1 0 0 0 0 1 1 0 2 2 0 1 1 0 1 0 2 0 1 0 1 2 2 0 1 0 1 1 1 0 0 0 0 1 1 1 0 0 0 1 0 1 0 0 2 0 0 2 2 1 0 0 0 0 0 0 0 1 0 0 1 0 0 0 0 0 1 1 0 0 0 0 0 2 2 0 1 1 0 0 0 0 0 0 0 0 0 0 0 1 0 0 0
138 1 0 0 0 0 0 1 0 1 1 1 0 0 0 0 0 0 0 0 0 1 1 0 0 0 1 0 2 2 2 0 0 1 0 1 1 1 0 1 0 0 0 0 2 0 1 0 0 2 0 0 1 1 0 0 0 0 0 1 1 0 0 0 0 0 0 0 1 1 1 2 2 2 1 2 2 1 1 2 0 0 0 1 1 0 0 0 1 2 0 0 1 0 1 0 0 0 0 0 0 2 0 0 1 1 1 1 1 1 0 2 0 0 1 1 1 0 0 0 2 0 1 1 1 0 0 0 0 2 1 1 0 0 0 0 1 0 2 0 2 0 1 0 0 0 0 0 0 1 0 2 0 0 0 1 1 1 0 1 1 0 2 2 1 2 2 0 0 1 0 0 0 2 0 0 0 0 0 1 0 1 0 0 0 0 2 2 0 1 1 2 0 0 1 0 0 2 0 2 0 0 0 0 0 0 0 0 0 0 1 1 1 0 0 2 0 1 1 1 0 0 2 2 0 0 0 2 1 1 0 0 0 0 1 0 0 1 0 1 0 0 1 1 2 0 0 0 0 0 0 0 0 0 0 0 0 1 1 1 1 1 0 1 1 0 0 0 1 0 2 2 0 2 0 0 1 2 2 0 1 0 1 0 0 2 0 1 1 2 0 2 1 2 1 0 1 1 0 0 0 0 1 0 0 0 0 0 1 0 2 1 0 0 1 1 1 0 0 1 0 1 1 1 1 0 0 0 1 1 2 2 1 0 0 0 0 2 0 1 1 2 2 0 0 1 0 0 1 0 1 1 0 1 1 0 1 0 0 1 1 1 1 1 1 0 0 1 1 0 2 2 1 1 1 1 1 0 1 0 0 0 0 0 0 0 0 0 0 0 0 0 0 0 2 0 0 0 1 1 1 1 0 1 0 0 1 0 1 0 1 0 0 0 2 0 2 1 0 0 0 0 1 0 1 1 2 1 0 1 1 1 2 2 0 0 1 0 1 1 1 0 0 2 2 2 2 1 1 0 0 0 0 2 2 2 0 1 2 1 0 2 0 0 1 1 0 1 0 1 1 1 2 2 0 1 0 2 0 2 0 2 0 0 2 0 0 1 2 0 1 2 0 0 0 0 0 1 1 0 1 1 1 0 1 0 2 0 0 2 0 1 0 0 0 0 0 1 0 1 1 1 2 2 2 2 0 1 0 2 0 1 0 1 1 0 2 0 0 0 1 1 2 2 1 2 2 1 1 0 0 0 0 0 1 1 0 0 0 0 0 0 0 2 0 0 0 0 0 1 0 1 0 0 0 0 1 0 0 1 1 0 1 0 1 1 2 0 0 0 0 0 1 0 0 0 0 0 1 1 0 0 0 1 2 2 1 0 0 1 1 1 1 1 0 1 1 0 0 2 0 2 1 1 0 0 2 2 0 0 1 1 1 0 0 0 0 0 1 2 1 2 0 1 1 0 1 1 0 1 0 2 0 1 2 0 1 2 2 0 0 0 0 0 1 1 1 1 0 0 0 0 1 0 0 1 2 1 2 1 0 0 2 1 2 2 1 1 0 1 1 0 0 0 0 0 1 2 0 1 1 0 1 0 1 1 2 1 1 0 0 0 0 2 0 1 0 1 0 0 0 2 0 1 1 0 1 0 1 1 1 1 0 2 0 0 0 0 0 2 1 1 0 1 0 0 1 0 0 0 0 0 0 0 0 0 0 0 1 0 0 0 2 1 0 0 2 0 0 2 0 0 2 0 1 1 0 1 1 1 1 1 0 0 0 0 2 1 1 2 0 1 1 2 2 1 1 1 0 2 0 0 0 0 0 0 2 0 0 1 0 0 1 1 1 2 2 1 1 1 1 1 2 2 0 0 0 0 1 0 1 1 1 1 0 2 0 0 0 0 0 0 1 1 0 1 1 1 0 1 0 0 2 2 0 2 0 0 0 0 0 2 0 0 0 1 1 0 2 0 0 1 0 0 1 1 0 0 1 2 1 1 0 0 0 0 0 0 0 0 0 0 0 1 2 0 2 0 0 2 0 0 0 1 2 1 0 1 1 1 0 0 0 0 0 2 0 1 2 1 0 2 0 1 0 1 1 1 0 0 1 1 0 2 0 0 0 1 0 0 0 0 1 1 0 0 1 0 2 0 2 1 2 0 0 0 0 0 0 0 0 0 0 1 1 1 1 0 0 1 0 1 0 0 0 0 1 0 1 0 0 0 0 0 2 2 2 0 1 0 0 1 0 0 0 0 0 0 0 0 1 1
139 0 0 1 1 0 0 1 0 0 0 1 0 1 0 0 0 0 0 0 0 2 1 0 0 0 0 0 2 2 1 0 2 2 0 2 0 1 0 1 1 1 0 0 2 0 0 0 1 1 0 0 1 0 1 1 1 0 0 2 0 1 1 1 0 0 0 0 1 0 0 0 2 2 1 2 2 0 0 0 0 0 0 1 1 0 0 0 2 2 0 0 0 0 1 0 1 1 1 2 0 1 2 0 0 0 2 1 1 1 0 2 0 0 0 0 1 0 1 0 1 1 0 2 0 2 0 1 1 1 1 1 0 0 0 0 0 0 0 2 1 0 0 0 0 0 0 0 0 0 0 0 0 0 0 1 2 1 1 0 0 0 0 1 1 2 0 0 0 1 1 1 0 2 0 0 0 0 1 1 0 1 0 0 2 1 1 1 1 0 0 2 0 1 1 0 0 2 0 1 0 0 0 0 0 0 1 0 0 0 1 1 1 0 0 2 0 0 1 1 0 0 2 2 0 0 1 1 0 1 0 0 0 0 1 0 0 2 0 1 0 1 2 1 2 0 0 0 0 0 0 0 1 0 0 0 0 1 1 1 1 1 0 0 0 0 0 0 2 1 0 2 1 2 2 2 0 2 2 0 0 1 2 2 0 0 2 1 0 1 0 1 1 2 1 0 0 1 0 1 0 0 0 0 0 0 0 0 1 0 0 1 0 0 0 0 0 0 0 0 1 1 0 0 2 0 0 0 0 1 2 0 1 0 0 0 0 2 2 1 0 1 0 2 0 0 0 0 2 2 0 0 1 1 0 0 2 0 0 0 1 1 2 1 1 1 0 1 1 0 2 2 0 0 0 0 2 1 0 0 0 2 0 0 0 0 0 1 1 0 1 1 0 1 2 1 1 0 0 0 0 1 0 1 1 1 1 0 0 1 1 0 1 1 0 0 0 1 0 1 0 2 1 2 0 0 1 0 2 0 0 1 1 1 0 0 0 1 1 1 2 0 2 0 1 2 2 0 2 1 0 0 0 1 0 0 0 0 0 0 1 1 0 1 1 1 0 1 0 0 1 1 0 0 0 0 1 1 0 1 1 1 0 0 2 1 0 1 2 1 1 2 0 0 0 0 0 1 1 1 2 2 1 1 1 1 1 2 0 0 0 2 0 0 1 1 0 2 0 2 2 2 0 0 0 2 0 0 2 1 1 0 0 0 1 0 1 0 1 1 1 1 1 1 1 2 1 1 1 0 0 0 0 0 1 2 0 1 0 1 1 0 2 0 2 0 0 1 1 1 0 0 2 0 2 0 1 0 0 2 1 0 0 0 1 0 1 1 1 2 1 1 0 0 0 0 0 0 0 0 0 2 0 1 1 2 0 1 0 0 1 0 0 0 0 0 0 0 0 0 1 0 0 1 0 1 1 2 0 0 1 1 0 1 0 0 0 0 0 1 0 0 0 0 1 1 1 0 2 0 1 1 0 1 2 0 2 2 2 0 0 0 1 0 2 2 0 1 2 1 0 2 0 1 1 1 1 0 0 0 0 1 2 2 2 2 1 1 0 0 1 0 0 1 1 0 2 2 1 1 0 1 0 0 0 0 2 2 2 0 0 0 0 1 0 1 1 1 1 1 0 0 0 0 1 1 1 0 1 1 0 1 1 1 0 2 0 0 0 2 0 1 0 0 0 1 0 1 0 1 1 1 1 0 0 0 1 0 1 0 0 0 2 1 1 0 2 1 0 2 0 0 2 0 0 1 1 0 0 1 1 1 0 0 1 1 0 2 1 1 1 1 1 2 2 1 1 1 0 2 0 0 0 0 0 1 0 0 0 1 0 0 2 0 0 2 2 2 1 1 1 1 1 2 0 0 0 0 1 0 0 2 1 1 0 2 0 0 0 0 0 0 0 0 0 0 0 2 0 1 0 1 1 1 2 0 0 0 0 0 0 2 0 0 0 0 1 1 2 1 1 1 0 1 2 1 1 0 2 2 2 0 0 0 0 0 0 0 0 0 0 0 0 1 2 1 1 0 0 1 0 1 1 0 1 1 1 1 1 1 0 0 0 1 1 0 0 0 2 0 0 2 1 1 1 1 2 1 0 0 2 1 0 1 0 0 0 1 0 1 0 0 1 1 1 0 1 0 1 0 1 0 1 1 0 0 1 2 1 0 0 0 0 0 0 1 0 2 1 0 0 0 0 0 0 0 0 0 0 0 0 0 1 1 0 0 1 1 0 0 0 0 2 0 0 1 0 0 1 0 1 1
140 1 0 0 0 0 0 1 0 0 0 1 0 0 0 0 0 0 0 0 0 1 0 0 0 0 2 1 2 2 2 0 0 1 1 1 1 2 0 0 2 2 0 0 1 0 1 0 0 0 0 0 0 2 0 1 0 0 0 1 1 0 0 1 0 0 0 0 0 0 0 1 2 2 2 2 2 0 0 0 0 0 0 1 2 0 0 0 2 2 0 0 0 0 0 0 0 1 0 2 2 2 2 0 0 0 2 1 1 1 0 1 0 0 2 2 1 0 0 0 2 0 2 0 1 0 1 1 1 1 0 0 0 0 0 0 0 0 0 1 1 0 0 0 0 0 0 0 0 2 0 0 0 0 0 0 0 1 0 0 2 2 0 2 1 2 1 0 0 0 0 1 1 1 0 1 1 1 0 1 0 1 1 1 2 0 2 0 0 0 0 2 1 1 2 0 2 2 0 0 0 0 0 1 1 0 1 1 1 0 2 2 0 0 0 2 1 0 0 1 0 0 2 2 0 0 0 1 0 1 0 1 0 0 1 0 0 2 0 2 0 0 2 1 1 0 0 0 0 0 0 0 0 0 0 0 1 0 0 0 0 0 0 0 1 0 2 0 1 0 1 2 0 2 0 0 0 2 2 0 1 1 1 0 1 1 1 0 1 2 1 0 0 2 1 1 0 0 0 1 0 0 1 0 1 0 0 0 0 0 1 1 0 0 2 0 0 0 1 0 1 2 2 2 0 0 0 0 1 1 2 2 1 0 0 0 0 1 1 0 0 1 0 2 0 0 1 0 2 1 1 0 1 0 0 1 1 0 0 1 2 2 2 1 1 0 0 2 2 0 2 1 1 1 0 0 2 1 1 0 1 2 0 0 1 1 0 0 0 0 0 0 1 0 2 2 2 1 1 1 1 1 0 2 2 1 0 0 0 1 1 0 0 0 1 0 1 0 1 0 0 1 1 0 2 0 2 1 0 0 1 1 1 0 0 0 0 0 0 0 1 1 1 1 1 1 1 1 2 0 0 0 0 2 2 2 0 2 2 2 2 2 1 0 0 1 0 2 0 1 2 2 1 1 0 0 0 2 0 0 2 2 0 0 2 0 0 0 2 2 0 2 1 2 1 0 0 2 1 0 0 0 1 1 1 1 2 2 0 0 0 2 1 0 0 0 0 2 0 2 2 2 2 2 2 2 0 1 1 1 1 1 0 0 0 0 2 0 0 1 0 2 0 1 1 1 1 1 1 0 0 0 0 0 0 1 0 0 0 0 0 1 2 0 2 0 0 0 0 0 0 0 1 0 1 0 2 2 0 2 2 0 0 0 0 0 0 1 0 1 1 1 0 1 1 0 0 0 1 0 0 1 0 2 2 2 2 0 0 1 1 0 0 1 0 1 1 0 0 0 2 0 1 1 0 0 1 1 0 0 1 1 0 0 0 0 1 1 1 1 1 2 0 0 2 0 0 0 0 0 0 2 0 1 1 0 1 1 1 0 0 0 1 0 1 0 0 0 2 1 0 1 1 0 0 1 2 0 0 0 1 0 2 0 2 2 0 1 0 0 2 0 0 0 0 0 1 1 1 1 0 0 0 0 1 0 1 2 2 0 0 0 0 1 1 2 0 1 0 1 0 1 0 0 0 0 0 1 0 0 2 1 0 2 0 0 0 0 0 0 0 1 0 0 0 0 0 0 0 0 0 0 2 0 0 0 0 0 1 1 0 0 2 0 0 0 2 0 0 1 0 0 1 0 0 1 1 1 1 1 2 2 0 0 1 1 0 2 0 2 0 2 2 2 1 0 0 1 0 1 1 0 0 0 0 0 2 0 0 0 0 0 0 2 2 2 2 2 2 2 2 2 0 2 0 0 0 0 0 0 0 2 0 1 0 2 0 0 1 1 0 0 0 0 0 0 0 1 0 1 0 1 1 0 1 0 2 0 0 0 1 2 0 0 0 1 1 0 2 0 0 0 1 0 2 1 0 1 0 1 1 0 1 1 0 2 1 0 0 0 0 0 0 2 2 0 2 1 0 0 0 2 1 0 1 1 0 2 0 2 0 0 0 1 1 1 0 0 2 1 0 2 0 0 1 1 1 1 0 0 2 1 0 1 1 0 0 1 0 0 0 0 0 1 1 0 0 0 0 0 1 1 1 0 1 0 1 1 1 1 1 1 1 0 1 1 2 0 0 0 0 0 0 0 1 2 2 0 0 1 0 0 0 1 0 0 1 0 0 1 0 1 0 0 0 0 0 1 1 0 2 2
141 0 0 0 0 0 0 0 0 2 2 0 0 1 0 1 0 0 1 1 1 2 0 0 0 0 1 0 1 2 2 1 2 2 0 0 2 2 0 2 0 0 0 0 1 1 0 0 2 1 0 0 2 1 0 1 0 1 1 0 2 0 0 0 0 1 2 0 1 1 1 1 2 2 2 2 2 0 1 0 1 0 0 0 2 0 0 1 2 2 0 1 1 0 0 0 0 1 0 2 0 2 1 0 0 0 2 0 0 2 1 1 1 2 2 2 1 0 0 0 2 0 2 0 2 0 2 1 1 1 1 1 0 0 0 0 0 0 0 2 1 0 0 0 0 0 2 0 0 1 0 2 1 0 0 0 0 0 1 0 1 0 1 0 0 1 1 1 0 1 1 0 1 1 1 0 0 1 1 1 0 1 0 0 0 0 0 0 0 0 0 2 0 2 2 0 1 2 0 0 0 0 1 1 1 0 2 0 1 0 2 2 2 0 1 1 2 0 1 1 0 0 1 1 1 0 2 0 0 1 1 1 0 0 1 0 0 2 0 1 0 0 2 1 2 0 0 0 0 0 0 1 1 1 1 0 0 0 0 0 0 0 0 0 1 0 0 1 2 0 0 0 2 2 0 0 2 1 2 0 0 0 2 0 0 1 1 0 2 2 0 2 1 2 1 0 0 1 1 1 1 0 0 0 0 0 0 0 2 1 0 2 0 1 2 0 1 1 0 0 0 2 0 1 2 0 0 0 1 1 2 0 0 0 0 0 0 1 1 0 0 0 2 0 1 0 0 0 2 2 0 0 0 0 1 1 1 0 0 1 1 1 2 1 2 0 0 1 1 0 2 2 1 1 1 1 1 0 2 0 0 2 0 1 0 0 0 0 0 0 0 0 0 0 1 0 0 0 0 0 0 0 0 1 0 0 1 1 0 2 0 0 1 0 1 0 1 0 0 0 0 2 0 0 0 0 2 1 0 0 0 0 0 2 2 0 0 1 1 0 2 0 1 1 1 1 1 1 1 0 1 1 0 2 2 2 0 2 1 2 2 2 0 1 1 1 0 1 0 0 2 1 2 2 1 0 1 1 0 0 2 0 0 0 2 1 0 0 2 1 0 2 1 2 0 0 0 2 2 0 1 0 1 1 1 1 2 2 1 1 0 2 0 0 0 1 0 2 0 1 1 2 0 0 0 2 0 0 2 1 1 0 0 0 1 0 2 0 0 1 0 1 0 0 0 1 2 1 1 0 0 0 0 0 1 1 0 1 1 0 0 0 0 1 0 0 0 0 0 1 0 0 0 0 0 0 2 0 1 1 2 0 1 0 0 1 1 0 0 1 2 1 1 0 0 0 0 0 0 0 0 0 0 1 1 2 1 0 0 1 1 1 0 0 2 0 0 0 0 2 0 2 0 0 0 0 2 2 0 0 1 1 0 0 0 2 0 0 0 2 0 1 0 0 0 2 2 1 0 0 0 2 0 0 2 0 2 2 0 1 1 0 1 0 1 2 0 0 1 0 1 0 0 0 1 0 1 1 0 0 1 1 1 1 1 1 1 0 1 1 1 0 0 0 0 0 1 2 2 2 0 2 0 0 1 0 1 2 1 0 0 0 0 2 0 2 1 1 0 0 0 0 0 0 1 0 0 0 2 2 2 2 0 2 0 0 0 0 0 1 0 0 0 0 0 1 0 1 0 0 0 0 1 0 0 0 0 0 0 0 0 0 2 1 0 1 1 0 1 0 2 0 2 0 0 0 2 2 2 2 2 2 0 0 0 2 0 2 1 2 0 1 1 1 1 0 1 1 0 1 1 0 0 0 1 0 1 0 1 1 0 0 1 1 1 1 2 2 1 2 2 1 0 2 0 0 0 0 0 0 0 2 1 1 0 0 0 0 0 0 0 0 0 0 0 0 0 0 0 0 0 2 1 0 2 0 0 1 0 1 0 1 0 0 0 2 1 0 1 1 0 0 0 0 1 1 0 0 1 2 1 1 0 0 0 0 0 1 1 0 1 0 2 1 2 0 2 0 0 1 0 2 0 1 1 0 0 1 1 1 0 0 1 1 2 0 0 1 1 1 0 1 0 2 2 2 0 0 0 0 1 1 0 2 0 0 0 2 0 1 0 0 2 2 2 0 1 0 0 0 2 0 0 0 2 1 2 1 1 1 1 1 0 0 1 1 2 0 0 1 0 1 0 1 0 0 0 0 0 1 0 0 1 1 0 0 1 0 1 1 0 0 0 0 0 0 0 0 0 0 1 1
142 0 0 0 0 0 0 1 0 0 0 0 0 0 0 0 0 0 1 1 1 1 0 0 0 0 1 0 1 2 2 1 0 1 1 2 0 0 0 1 0 0 0 0 2 0 1 0 1 1 0 0 0 0 0 2 1 1 0 0 2 0 1 2 0 1 0 0 2 0 0 0 2 2 2 2 2 0 0 0 0 0 1 0 1 0 1 0 2 2 0 1 1 0 1 0 0 0 0 2 0 0 2 0 0 0 2 2 2 0 0 2 1 1 1 0 0 0 0 0 2 0 1 1 0 1 1 1 0 1 1 1 0 0 0 0 0 0 0 1 0 0 1 0 0 0 1 0 0 1 0 1 0 0 1 1 1 1 0 1 1 0 1 2 1 1 0 1 1 2 0 1 1 1 0 0 0 0 1 1 0 1 2 2 2 0 2 0 0 0 0 2 1 0 2 1 0 1 0 0 0 0 0 2 2 0 2 1 2 0 0 0 1 0 0 2 1 2 2 0 1 1 2 2 0 0 0 0 0 0 0 0 0 0 1 0 0 1 0 1 0 0 2 0 1 0 0 0 0 0 0 0 0 0 0 0 1 1 1 1 1 1 1 1 1 0 0 1 0 0 0 2 0 1 0 0 1 1 2 0 0 0 1 1 0 1 0 2 0 2 0 1 1 1 2 0 1 0 0 1 0 0 0 0 0 1 1 0 1 1 0 1 0 1 2 1 0 0 1 0 1 2 2 1 2 0 0 0 0 1 2 0 1 1 0 1 1 2 0 0 0 0 1 1 0 0 0 0 2 2 0 0 0 1 0 1 1 0 0 1 2 2 0 0 0 0 0 2 2 0 2 2 0 0 0 0 1 0 0 0 0 0 0 0 1 1 0 0 0 0 0 0 0 0 2 0 0 0 1 2 2 2 0 2 2 1 2 2 0 2 0 0 0 0 1 0 0 1 0 0 0 0 0 0 0 2 1 0 0 0 1 0 1 1 0 0 0 0 0 0 1 1 2 0 0 2 2 1 1 1 0 1 0 1 1 0 1 2 1 2 2 2 0 0 0 1 0 2 0 1 1 1 2 2 1 1 1 1 0 1 1 1 0 0 1 1 0 0 1 0 1 1 0 1 1 0 1 2 2 0 2 0 1 1 1 1 1 2 0 0 0 2 0 0 0 0 0 2 0 1 2 2 0 0 0 0 0 1 0 2 1 1 0 0 2 0 2 0 1 2 2 2 0 0 0 2 1 2 0 0 0 0 0 0 0 2 0 0 0 1 1 0 0 0 0 2 1 2 2 0 0 0 1 0 1 0 2 2 0 2 2 1 1 0 0 1 2 0 1 1 0 0 1 0 1 0 1 1 1 1 1 1 1 2 1 2 0 0 0 0 2 2 0 1 0 0 1 0 1 1 0 1 2 2 0 0 0 0 0 0 1 1 0 0 0 0 1 2 1 1 0 1 0 0 2 1 1 0 1 1 0 0 0 0 1 1 2 1 1 0 0 0 0 0 1 1 1 1 0 0 1 0 0 1 1 0 0 1 0 0 1 0 1 1 1 1 0 0 0 1 0 0 0 1 2 0 2 2 1 1 0 1 0 0 1 0 2 1 1 0 0 0 0 1 0 0 0 1 2 2 0 0 1 0 2 0 0 0 0 0 1 1 0 2 0 1 1 0 0 0 0 0 0 1 0 0 0 0 0 0 0 0 1 2 0 0 0 0 1 0 0 1 2 2 0 0 2 0 0 1 0 0 2 1 0 0 1 0 0 0 2 2 0 0 1 1 1 2 1 1 1 1 1 2 2 1 0 1 0 1 0 0 2 0 2 1 0 0 1 0 0 0 0 1 1 2 1 2 1 1 0 1 0 2 0 0 0 0 0 0 0 2 0 0 1 1 0 0 0 0 0 0 0 0 0 0 0 0 0 0 0 2 1 1 1 1 0 0 0 0 0 0 1 0 1 0 1 0 1 1 0 1 1 1 1 1 0 2 2 2 2 0 1 1 1 1 0 0 1 0 1 0 0 2 2 0 2 0 1 2 0 0 0 1 2 1 0 2 0 0 0 0 2 0 2 1 0 1 2 0 0 2 0 2 0 0 2 1 0 0 2 2 0 2 0 0 0 0 0 1 0 0 2 1 1 1 0 1 1 0 2 0 0 0 2 0 2 1 1 1 1 1 0 0 0 0 0 0 0 1 0 1 0 0 0 0 0 1 2 0 0 1 0 0 1 1 0 0 0 1 0 0 1 0 0 1 1 0 0 0 2 1
143 0 0 0 0 0 0 0 0 2 2 0 0 1 0 1 0 0 1 0 0 1 0 1 0 0 2 0 1 1 0 0 2 1 0 0 2 0 1 1 0 0 0 0 1 0 1 0 2 0 0 0 0 0 1 0 0 0 0 0 1 1 0 0 0 0 0 0 1 0 0 0 2 2 2 2 1 0 1 0 1 0 1 1 1 0 0 0 2 2 0 2 0 0 0 0 0 1 0 2 1 2 1 0 1 1 1 0 0 2 1 1 1 1 1 1 1 0 2 0 0 0 1 1 1 0 1 0 0 0 0 0 1 0 0 0 1 0 0 0 0 0 1 0 0 0 1 0 0 1 0 1 0 0 0 0 0 1 0 0 1 1 1 2 0 1 2 1 1 1 0 1 0 2 0 0 0 0 0 2 1 1 1 1 1 0 1 0 0 0 0 1 0 1 1 1 0 2 0 0 0 1 0 1 1 0 1 0 0 0 0 0 1 0 0 2 0 1 2 0 0 0 1 2 2 0 2 0 0 0 0 0 0 2 0 0 2 2 0 1 0 1 2 1 2 0 0 0 0 0 0 1 1 1 1 0 1 1 0 0 0 0 0 1 1 0 0 1 1 1 0 2 2 2 0 0 1 1 2 0 0 0 2 0 0 1 1 1 0 2 1 0 1 2 2 0 1 2 0 2 0 1 0 1 0 0 0 0 0 0 0 2 0 0 1 0 1 0 1 0 1 1 1 2 2 0 1 0 0 1 2 1 0 0 0 0 0 1 0 1 1 1 1 1 0 0 0 0 1 1 0 1 0 0 1 1 1 0 0 1 1 1 0 0 0 0 0 2 2 0 2 2 0 0 0 0 1 2 0 0 0 2 2 2 0 1 0 0 0 1 1 1 1 0 2 1 1 0 1 1 1 1 0 2 2 1 0 0 1 0 0 0 0 0 2 0 1 1 0 1 0 2 1 1 1 1 1 0 0 0 0 1 0 0 1 1 0 0 0 0 2 0 2 0 0 1 2 1 1 2 0 0 0 2 2 1 1 0 0 0 0 0 0 1 1 1 0 2 0 1 2 1 1 1 2 0 1 1 0 0 1 2 0 0 2 0 0 0 2 0 0 2 0 1 0 0 0 2 1 0 0 0 2 2 2 0 2 1 0 1 0 1 0 1 0 0 1 1 0 2 2 1 0 0 0 2 0 0 0 2 0 0 0 0 1 0 2 0 1 1 1 1 2 2 1 1 1 1 1 0 1 0 0 1 2 1 0 0 0 1 1 0 0 0 0 1 1 2 2 0 0 2 1 0 0 0 1 1 0 1 2 0 1 0 1 1 1 0 0 0 1 0 0 0 1 0 1 0 0 0 0 2 0 2 2 2 1 0 1 1 0 0 0 0 1 0 0 0 0 2 0 2 0 0 0 1 1 2 0 0 1 1 1 0 0 0 0 1 0 0 0 0 1 2 0 1 1 0 0 0 1 1 1 0 1 1 2 2 2 0 0 0 1 1 0 1 2 1 0 0 2 0 0 1 1 0 0 0 0 0 0 0 2 2 2 2 1 0 1 0 2 0 0 0 1 0 2 2 2 1 0 1 0 0 2 0 2 2 2 0 0 0 0 0 0 1 0 1 1 1 0 0 1 0 1 0 0 0 0 0 0 1 0 2 1 0 1 0 0 0 1 1 0 2 0 0 0 1 0 0 0 0 0 0 0 0 0 0 0 0 2 1 2 0 0 2 1 0 0 2 0 0 2 0 0 0 0 0 0 0 2 2 1 1 0 1 0 2 0 2 0 2 1 2 1 1 0 1 0 1 0 0 0 0 0 0 1 0 1 1 0 0 1 2 2 2 2 2 1 1 1 2 1 2 0 0 0 0 0 0 0 2 1 1 0 2 0 0 0 0 0 0 0 0 0 1 1 1 0 0 0 1 2 0 0 0 2 0 0 1 0 2 0 0 0 1 1 0 2 1 0 0 0 1 2 1 0 0 0 0 0 0 1 1 0 2 1 0 0 0 0 0 1 1 0 0 0 0 0 0 0 1 1 0 1 1 1 1 0 0 0 0 0 2 2 0 0 0 2 0 0 2 1 2 2 1 1 1 0 0 1 1 0 1 1 2 2 0 1 0 0 0 1 1 0 0 1 0 0 0 2 1 1 0 2 0 2 1 1 1 1 1 0 0 0 1 0 1 1 1 1 0 0 0 0 2 2 0 2 0 0 0 2 2 0 1 2 0 1 0 0 1 0 0 0 0 0 0 1 0 1 1
144 1 0 0 0 0 0 0 0 2 2 0 0 1 0 0 0 0 2 1 1 1 1 1 0 1 1 0 2 2 2 1 0 0 0 0 2 1 0 1 1 1 0 0 1 1 1 0 2 0 0 0 0 0 0 0 0 0 0 0 0 0 0 2 1 1 1 0 2 0 0 2 1 1 2 1 2 0 1 0 1 0 0 0 1 0 0 0 2 2 0 2 0 0 0 0 0 1 0 2 1 2 1 0 0 0 2 2 1 1 0 1 1 1 2 2 0 1 0 0 2 0 1 2 0 1 0 2 1 2 0 0 0 0 0 0 0 0 0 0 1 0 0 0 0 0 0 0 0 0 0 1 0 1 0 0 0 1 0 0 1 1 0 2 1 2 1 1 0 1 1 1 2 0 1 2 0 0 0 0 0 0 0 0 0 0 0 2 0 0 0 2 1 1 2 0 1 2 0 1 0 0 1 1 0 1 2 0 1 0 1 0 1 0 0 2 0 0 0 1 1 1 2 2 0 0 1 2 1 1 1 0 0 0 2 0 1 1 1 0 0 1 2 0 2 0 0 0 1 1 1 1 0 0 0 0 0 1 0 0 0 0 0 0 0 0 0 0 1 0 1 2 0 1 0 0 0 1 2 0 1 0 1 0 1 0 1 1 0 2 0 1 1 2 1 0 1 0 0 0 0 1 0 0 0 0 0 0 0 0 1 0 0 0 0 0 0 0 0 0 0 2 1 1 1 0 0 0 1 0 2 0 0 0 0 0 0 0 2 0 0 0 0 1 0 0 0 0 1 1 0 1 1 0 1 0 1 0 0 2 2 2 2 2 0 1 0 0 0 0 2 2 0 0 1 1 1 0 1 0 1 1 1 1 1 0 0 0 0 1 1 1 2 0 2 0 0 0 0 0 0 0 0 1 0 0 1 2 0 2 0 0 0 0 0 0 0 0 0 0 1 0 0 0 2 1 1 0 0 0 0 0 0 1 1 1 0 0 1 1 1 0 2 0 1 1 1 1 2 1 0 0 0 2 1 1 0 1 1 1 1 1 0 0 0 2 0 2 0 2 1 1 1 1 2 0 2 2 0 1 2 1 0 1 1 0 1 0 0 0 2 0 1 1 1 0 1 1 1 0 1 1 1 1 1 1 2 1 1 0 0 2 0 0 0 0 0 2 0 0 0 2 1 1 1 2 1 0 1 2 1 0 0 0 0 0 1 0 0 1 0 1 2 2 2 1 1 1 1 1 0 1 0 0 1 2 0 1 0 1 1 0 1 1 0 0 0 1 1 0 0 1 1 0 1 0 1 0 0 2 1 1 0 0 1 0 1 0 0 0 0 0 0 0 1 0 1 0 1 0 0 2 1 2 2 2 1 0 1 1 2 1 1 1 0 1 1 0 0 1 1 1 0 0 0 0 2 1 0 0 2 2 0 0 0 0 0 0 0 0 1 0 1 2 0 1 0 0 1 1 0 1 1 1 2 0 1 2 2 0 0 0 1 1 1 1 1 2 0 0 0 0 0 0 0 0 0 1 2 1 1 0 1 0 1 1 0 0 1 0 2 0 0 0 0 0 1 1 1 1 0 1 0 0 0 0 2 2 2 0 0 0 0 2 0 1 1 2 1 1 0 0 0 0 1 0 0 1 1 1 2 2 0 2 0 0 0 0 0 2 1 2 0 1 0 1 0 0 0 0 0 0 1 0 0 2 0 0 0 0 0 1 2 1 0 0 2 0 0 1 1 1 1 1 0 0 1 2 2 2 1 1 0 0 0 1 0 2 1 2 0 1 1 2 2 1 1 1 1 2 0 0 1 0 1 0 1 1 1 1 0 0 1 1 1 2 2 1 2 2 2 2 1 1 0 0 0 0 0 0 1 2 1 1 0 1 1 1 1 0 0 0 1 1 0 1 1 1 0 0 1 0 0 0 2 0 0 0 0 0 0 1 0 0 0 0 2 0 2 1 1 1 1 0 2 1 0 1 2 2 2 0 0 0 0 1 1 1 0 0 0 0 0 2 2 0 2 0 0 0 0 1 1 0 2 1 1 2 1 2 1 0 1 0 1 1 0 0 2 1 0 2 0 1 0 1 0 1 0 0 2 0 0 1 0 1 1 2 0 0 0 0 1 2 2 0 0 0 0 0 2 1 1 0 2 0 2 2 1 1 0 1 0 0 1 1 1 0 0 1 0 1 0 0 0 0 0 0 2 0 0 0 0 0 0 0 1 0 0 1 1 1 0 0 0 0 0 1 2 0 1 1
145 1 0 0 0 0 1 0 0 2 2 0 0 2 0 0 0 0 1 1 1 1 0 1 0 0 0 0 1 2 2 0 1 2 0 0 2 2 0 1 1 1 0 1 1 1 2 0 2 0 0 0 1 0 0 1 0 0 0 1 0 1 0 0 0 0 0 0 1 0 0 0 2 2 1 2 2 0 1 0 1 0 0 1 2 0 0 1 2 2 1 1 2 1 0 0 0 0 0 2 0 2 2 0 0 0 2 1 1 1 1 2 1 1 1 1 1 0 0 0 1 1 1 1 1 1 1 1 1 1 0 0 0 0 0 0 0 0 0 1 1 0 0 0 0 0 1 1 0 0 1 0 0 1 0 1 1 0 0 1 1 0 2 2 0 1 0 0 1 1 0 0 0 2 0 0 0 1 0 0 0 0 0 0 2 1 1 0 0 0 0 2 0 1 1 0 1 2 0 1 0 0 0 1 1 0 1 0 0 0 1 1 1 0 0 2 0 0 0 1 0 0 2 1 0 1 0 1 0 1 0 0 0 0 2 0 0 2 0 2 0 0 2 0 1 0 0 0 0 0 0 1 0 0 0 0 0 0 0 0 0 0 0 0 1 1 0 0 1 0 0 2 0 2 0 0 0 2 2 0 2 0 1 1 0 0 1 1 1 2 0 1 1 1 2 0 2 1 0 1 0 0 0 1 0 0 0 0 2 1 0 2 0 1 2 0 1 0 0 0 0 2 2 1 2 0 0 0 1 2 2 2 1 1 0 0 0 1 2 1 1 1 1 2 0 0 0 0 2 1 0 0 1 0 0 1 2 0 0 0 1 1 1 1 1 1 0 1 1 0 2 2 0 0 0 0 1 0 1 0 0 1 1 1 0 0 0 0 0 1 0 0 0 0 2 1 1 0 1 2 2 2 0 2 1 0 0 1 0 2 0 0 0 0 0 0 0 0 1 0 0 1 1 1 1 1 0 1 1 1 0 1 0 0 1 1 0 2 2 1 2 1 1 1 2 1 0 1 1 0 0 1 0 1 1 1 0 1 0 1 1 1 1 0 1 2 0 1 0 1 1 1 0 0 1 0 0 2 0 2 0 1 0 0 1 0 0 0 2 1 0 2 2 1 0 0 0 2 2 0 0 0 2 0 2 1 1 2 0 0 0 2 0 0 1 0 0 2 0 0 0 2 0 0 0 0 0 0 2 0 2 0 0 0 0 0 1 0 0 2 2 2 2 2 1 2 1 1 1 0 1 0 0 0 1 1 0 1 1 0 0 0 1 0 1 0 0 1 1 1 1 2 1 0 1 0 2 1 0 2 1 0 0 0 0 0 1 0 0 0 0 0 0 0 1 0 0 1 1 1 1 1 0 1 1 2 0 0 0 1 0 0 0 1 1 0 0 0 0 1 1 1 0 0 0 0 1 2 0 0 1 1 0 0 0 1 0 1 0 1 0 1 0 0 2 0 0 0 1 0 1 1 0 2 2 0 0 2 1 1 1 0 1 1 1 0 1 1 0 0 1 0 1 0 0 0 0 1 0 0 1 0 1 0 1 1 0 1 0 0 2 0 1 0 0 0 1 2 0 1 1 0 0 0 2 0 1 2 2 0 0 0 0 2 0 0 0 1 0 0 0 1 0 0 2 1 1 0 1 1 2 2 0 2 0 1 1 0 0 2 1 2 0 0 1 0 0 0 0 0 0 0 1 0 1 0 0 0 1 0 0 0 2 0 0 1 1 2 0 2 0 0 2 0 1 1 0 1 1 1 2 2 0 0 0 2 0 2 0 1 1 2 2 2 2 0 1 0 0 0 0 0 1 0 1 0 2 0 0 1 0 1 1 1 1 2 2 1 0 0 0 0 0 2 0 0 0 0 1 0 0 2 1 2 0 2 0 1 0 0 0 0 0 0 0 0 0 1 0 0 1 1 2 0 0 0 1 0 0 0 1 2 0 0 0 1 0 1 2 0 0 0 0 0 1 1 0 0 1 2 2 0 1 1 0 1 0 0 1 0 0 0 0 1 1 0 1 0 0 0 1 1 0 0 0 1 1 0 0 1 0 0 1 0 1 1 0 1 1 0 1 0 0 0 0 0 0 2 0 0 2 1 0 1 1 0 0 1 0 0 0 0 2 1 0 1 0 0 2 0 2 0 1 0 1 0 1 2 0 0 0 0 0 0 1 1 1 0 0 0 0 0 0 0 0 2 2 0 0 0 0 0 0 0 0 0 0 0 1 0 0 0 1 0 0 0 0 2 1 0 2 1
146 0 0 0 0 0 1 1 0 0 0 0 1 0 0 0 0 0 1 0 0 1 1 0 0 0 1 0 2 1 1 0 1 1 0 0 2 1 0 0 2 2 0 0 0 0 0 0 0 2 0 0 0 0 1 0 2 1 0 0 1 0 0 1 0 0 0 0 1 0 0 0 2 2 2 2 2 0 0 0 0 0 0 0 2 0 0 0 2 2 0 1 2 0 1 1 0 1 0 2 1 1 1 0 0 0 2 2 2 0 0 2 1 1 1 1 1 0 2 0 0 0 1 1 1 0 1 0 0 0 0 0 1 0 0 0 1 1 1 0 0 1 0 0 0 1 1 0 0 0 0 0 0 0 0 2 1 0 0 1 2 1 1 2 1 1 0 2 1 2 0 0 1 1 0 2 2 1 0 0 0 0 2 2 2 0 2 1 0 0 0 1 0 1 1 0 1 0 0 0 0 0 0 1 1 0 2 0 1 0 1 1 0 1 0 2 1 1 1 0 1 1 2 2 0 0 2 0 0 0 0 1 1 0 2 1 0 2 0 1 0 1 2 0 1 0 0 0 0 0 0 0 0 1 1 0 2 0 0 2 0 0 0 2 2 0 1 1 1 1 0 2 0 2 1 1 0 2 2 0 1 0 1 1 0 0 1 2 2 2 0 1 2 2 2 0 2 0 0 1 0 0 0 0 0 0 0 0 1 0 0 0 0 0 0 1 0 0 1 0 1 2 2 0 2 0 1 0 0 1 2 2 0 0 1 0 0 0 2 0 0 1 2 2 0 0 1 0 1 0 0 0 0 0 0 2 0 0 0 1 1 1 1 0 1 1 0 2 2 1 2 1 0 0 0 0 1 0 1 0 0 1 1 1 1 1 0 0 0 0 1 1 2 0 2 1 1 1 1 1 0 1 0 2 2 2 0 2 1 1 0 0 0 0 0 0 0 1 0 1 0 1 0 1 2 1 1 0 0 0 0 0 0 0 1 1 0 0 0 0 2 1 1 1 1 1 1 1 1 0 0 1 0 1 2 0 2 1 1 2 1 2 0 0 1 1 0 2 0 0 0 0 2 2 0 0 0 2 1 0 0 0 0 0 1 0 0 0 1 1 1 1 1 1 2 0 0 1 1 0 1 1 0 0 0 2 1 2 0 1 0 1 0 0 0 0 0 2 0 1 2 2 1 1 2 2 0 2 0 2 0 2 0 0 0 0 1 1 0 1 0 2 1 1 1 2 2 2 1 0 0 0 0 0 0 0 1 2 1 1 0 0 0 0 0 0 0 1 1 0 1 1 0 0 0 0 1 2 0 2 2 1 0 0 0 1 2 0 0 1 0 0 1 1 0 0 1 0 0 0 0 2 0 2 2 2 2 0 0 1 0 0 1 2 0 1 1 0 1 0 0 0 2 2 0 0 0 2 0 0 0 0 0 0 0 0 2 0 0 2 1 1 1 1 2 1 1 0 0 1 0 1 1 1 1 1 1 2 1 0 0 0 1 0 1 1 0 1 1 1 0 2 0 1 1 1 1 0 1 0 0 0 1 1 1 1 0 0 1 0 1 0 0 1 1 0 1 2 0 2 1 0 0 0 1 0 2 1 1 0 0 0 0 1 1 0 1 1 1 1 0 0 0 0 1 0 0 0 0 0 1 1 0 2 0 1 1 0 0 0 0 0 0 1 0 0 0 0 0 0 0 0 0 0 0 1 0 0 1 0 0 0 2 2 0 0 2 1 0 2 0 1 1 2 1 2 0 2 2 2 0 0 0 0 0 1 1 2 0 1 1 2 0 1 1 1 1 2 1 2 0 0 0 0 0 1 0 0 1 1 0 0 1 1 1 2 2 2 2 2 2 2 0 2 1 0 0 0 2 0 1 1 0 1 0 2 0 1 2 1 1 2 0 0 0 0 0 0 0 0 0 2 0 0 2 0 1 0 1 0 0 2 0 0 0 1 0 0 1 1 0 0 0 1 2 1 0 0 2 1 0 0 0 0 0 0 0 1 0 0 1 0 0 1 2 1 1 0 0 0 0 1 0 0 1 1 1 1 0 1 0 0 0 0 0 0 0 0 1 0 0 1 0 0 0 0 0 2 1 1 2 2 0 2 0 0 0 2 0 0 0 0 1 2 1 0 0 0 1 0 2 0 1 0 1 1 1 2 1 1 0 1 0 1 0 1 1 0 0 1 0 1 1 0 0 0 0 0 2 0 0 0 2 2 0 1 1 0 1 0 0 0 0 0 0 0 0 0 1 0 0 0
147 1 0 1 1 0 0 1 0 0 0 0 1 1 0 1 0 0 0 1 0 1 1 0 0 0 2 0 2 1 2 0 0 1 0 1 2 1 1 0 1 1 0 1 1 1 2 0 2 0 0 0 0 0 1 0 0 0 0 0 2 0 1 2 0 0 0 0 0 0 0 1 2 2 1 2 2 0 0 0 0 0 0 2 2 0 0 1 2 2 1 1 1 0 1 1 0 1 0 2 0 1 0 1 1 0 2 0 0 2 0 1 1 2 2 2 1 0 0 0 1 1 2 0 2 0 1 0 0 1 0 0 0 0 2 1 1 0 0 1 0 0 1 0 0 0 0 0 0 1 0 1 1 0 0 0 1 1 1 1 1 0 1 2 0 2 2 0 1 2 0 0 0 2 0 2 1 1 0 0 0 0 1 1 2 1 1 1 1 0 0 2 0 1 1 0 2 2 0 0 0 0 0 2 2 0 1 0 1 0 1 2 2 0 0 2 0 0 1 2 0 0 2 2 0 0 1 1 0 1 0 0 1 2 1 1 1 2 0 1 0 0 1 0 1 0 0 0 0 0 0 2 1 0 0 0 1 0 0 2 0 0 0 2 0 0 0 0 0 0 0 2 0 1 1 1 1 1 1 0 0 1 2 1 0 0 2 0 1 1 0 1 1 2 2 1 0 2 0 1 0 0 0 2 0 0 0 0 2 0 0 0 0 0 2 0 1 0 0 0 1 1 2 2 0 0 0 0 1 0 0 2 1 0 0 0 0 2 1 0 0 0 1 1 0 0 0 0 2 2 0 0 0 0 2 0 1 1 0 1 1 1 0 0 0 2 0 1 1 0 2 2 1 1 0 0 1 0 0 0 0 1 1 1 1 1 0 1 1 0 1 1 1 1 1 0 1 1 1 1 1 1 0 2 2 1 1 1 1 1 0 0 0 0 2 0 2 0 0 0 0 1 0 1 2 2 0 1 1 1 0 1 0 1 2 1 0 1 1 0 1 0 1 1 2 2 1 0 0 2 0 2 0 2 2 1 1 1 2 2 2 2 0 0 0 0 0 1 0 0 2 2 1 1 2 0 1 1 0 1 0 2 1 0 2 0 0 0 1 1 1 1 0 0 0 0 0 1 0 0 1 1 1 0 1 2 1 1 0 1 0 2 0 0 0 1 0 1 0 2 2 2 1 1 1 2 1 1 0 2 1 1 0 1 1 0 1 0 0 2 0 1 1 0 0 2 0 1 1 0 1 0 0 0 0 1 0 1 1 1 1 0 0 0 0 0 0 0 0 0 0 2 0 0 0 0 1 1 0 2 1 1 0 1 0 1 1 0 2 2 0 0 1 2 0 0 0 0 0 1 0 2 2 0 0 1 1 0 0 1 1 0 0 0 1 0 0 0 0 0 1 0 0 0 0 0 2 1 0 0 2 2 0 0 0 0 1 0 0 0 0 0 1 1 0 1 1 0 1 0 0 2 0 0 1 0 2 2 1 1 0 0 1 0 2 0 0 1 1 1 0 1 0 0 0 0 0 1 0 0 0 0 2 2 2 2 1 2 0 0 1 1 0 0 0 0 1 2 2 2 0 0 0 0 2 0 1 2 2 1 1 1 0 1 0 0 0 1 0 0 0 2 0 0 1 2 2 0 0 0 0 1 0 2 0 0 2 0 0 1 0 1 0 0 0 0 0 0 0 0 0 0 1 1 0 0 0 0 1 0 1 1 2 0 0 1 1 1 0 2 1 1 1 0 0 1 0 2 1 2 2 1 1 0 0 1 1 2 1 1 1 1 1 2 2 1 1 1 0 1 0 0 1 0 1 2 1 0 0 1 0 0 0 2 2 2 2 1 1 1 1 1 1 1 0 0 0 0 1 1 0 1 0 0 0 1 0 1 0 0 0 0 1 1 0 1 1 1 0 1 0 1 1 1 1 1 0 0 0 0 0 1 0 0 0 2 0 1 2 1 0 0 0 2 2 1 0 1 1 1 1 1 0 0 1 1 0 0 0 1 0 1 0 1 1 1 0 0 0 0 0 1 0 0 1 1 0 2 0 0 1 0 1 0 1 2 0 1 1 0 0 1 1 1 1 1 2 0 0 0 0 0 0 2 0 0 0 2 0 0 0 0 1 1 1 1 1 1 0 0 2 0 0 0 2 0 2 2 1 0 0 0 0 0 0 1 2 0 0 0 0 0 0 0 1 0 1 0 1 0 0 0 1 1 0 1 2 0 0 0 0 0 0 1 0 0 0 0 1 0 0 0
148 0 0 0 1 0 1 2 0 0 0 1 0 1 0 0 0 0 0 0 1 2 0 0 0 0 2 1 2 2 2 0 0 0 0 0 2 1 1 0 1 1 1 1 2 1 0 0 1 1 0 0 1 0 0 0 0 0 1 1 0 1 0 2 0 1 0 0 2 0 0 0 2 2 1 2 2 0 2 1 1 0 0 1 2 0 0 0 2 2 0 1 1 0 1 0 0 0 0 1 0 2 0 0 2 2 0 2 2 0 0 2 0 0 1 1 0 1 0 0 2 1 2 0 1 0 1 0 0 0 0 0 0 0 0 0 0 0 0 1 0 0 0 0 0 0 0 0 0 1 0 0 0 1 0 0 0 2 0 0 1 0 1 1 1 2 2 1 0 1 1 1 1 1 0 1 0 0 0 2 1 1 1 1 2 1 1 2 0 0 0 2 1 1 2 0 1 2 1 0 0 1 0 0 0 0 0 1 0 0 2 2 1 0 0 2 1 0 0 2 0 0 0 1 0 0 1 2 0 2 0 1 0 1 0 0 1 2 0 2 0 0 2 0 2 0 0 0 0 0 0 0 0 1 1 0 0 0 0 0 0 0 0 1 1 0 1 0 2 2 0 2 0 1 0 0 1 2 2 0 2 0 1 1 0 0 1 1 0 2 0 0 0 2 1 0 0 0 0 1 0 0 0 0 0 0 0 0 1 1 1 2 0 0 0 0 0 0 1 0 1 2 1 1 0 0 0 0 1 2 2 0 2 0 0 0 0 2 0 0 0 2 1 0 0 0 0 0 2 1 0 0 0 1 0 1 1 0 0 2 2 1 2 1 2 1 0 2 2 2 0 0 2 2 0 0 2 1 1 1 0 1 2 2 0 1 0 0 0 1 0 0 1 0 2 2 2 0 2 2 2 2 0 1 1 0 2 0 0 2 0 0 1 0 1 0 1 0 0 0 0 2 1 1 0 1 2 0 0 1 0 1 0 0 0 0 0 0 0 0 1 1 1 1 1 2 1 0 1 2 0 0 0 1 1 1 0 0 1 1 0 1 0 1 1 1 0 2 0 1 1 1 2 2 1 1 1 0 0 0 1 1 0 1 0 0 1 0 1 0 1 1 1 1 1 0 0 1 2 1 1 1 2 2 2 0 2 1 0 1 0 1 0 0 1 1 0 2 0 1 2 2 1 1 1 2 0 1 1 1 1 1 0 0 1 0 1 0 0 0 1 1 1 1 1 1 1 2 1 0 0 1 0 0 1 1 1 0 2 0 0 0 1 0 1 1 1 1 1 1 0 0 1 0 1 0 1 0 0 0 2 0 0 0 0 0 2 0 2 2 2 1 2 1 0 0 0 0 0 0 0 2 0 1 2 2 1 0 0 0 0 0 0 0 2 0 0 0 0 0 1 0 0 0 0 0 2 0 0 0 0 0 0 0 0 1 0 1 0 2 1 1 0 1 1 0 0 0 2 0 0 2 0 1 1 0 1 2 1 1 1 0 2 0 1 1 1 0 0 0 1 0 0 1 1 0 0 1 0 0 0 0 2 0 1 1 1 0 1 0 1 1 0 0 0 0 1 1 0 0 0 0 0 0 2 0 1 2 2 0 0 0 0 2 0 1 1 1 0 0 0 0 1 1 1 0 0 1 0 0 1 1 0 2 0 1 1 0 0 2 1 2 0 0 0 0 0 0 0 0 0 0 1 0 0 0 0 0 1 1 1 0 2 2 0 0 2 1 0 2 0 0 1 1 0 0 1 1 1 1 2 2 0 0 0 2 0 2 1 2 0 1 1 2 2 1 1 1 0 0 0 0 2 0 2 0 0 0 1 0 0 0 1 1 1 2 2 2 1 2 2 1 1 1 0 0 0 0 1 1 1 0 1 2 0 2 0 0 1 0 1 0 1 1 0 1 1 1 0 0 1 0 2 1 0 2 0 1 0 0 0 1 0 0 0 0 1 0 0 2 0 0 0 0 2 1 0 0 0 0 0 0 0 0 0 0 0 0 0 0 0 0 0 2 1 0 1 0 0 0 0 1 1 0 2 2 0 2 0 0 1 0 0 1 1 1 0 0 2 1 1 1 0 2 0 1 1 1 0 1 2 2 1 1 1 1 1 0 1 0 1 0 2 1 2 0 0 0 0 0 2 1 1 0 1 0 1 2 1 0 0 1 0 0 1 1 1 1 1 2 1 1 0 0 0 1 1 0 2 0 0 0 0 0 0 0 0 0 0 1 0 0 0 1 0 0 0 0 0 0 1 2
149 1 0 0 0 0 0 1 0 1 1 1 0 0 0 0 0 0 1 1 1 1 1 0 0 0 0 0 2 1 0 0 0 0 1 1 1 0 1 1 0 0 0 1 2 1 0 0 2 0 0 0 1 0 0 1 0 1 0 0 0 1 1 1 0 2 2 0 2 0 0 1 2 2 0 2 1 0 0 0 0 0 1 0 2 0 1 0 1 2 0 0 0 0 0 0 0 1 0 1 1 2 0 0 0 0 2 1 1 1 0 2 0 2 2 2 0 1 1 0 1 0 2 0 1 0 1 1 0 2 1 1 0 0 0 0 0 0 0 0 0 0 0 0 0 0 0 0 0 1 0 1 0 0 0 0 0 2 1 0 1 1 2 2 1 1 1 1 0 2 1 0 1 1 2 1 0 0 0 0 0 1 0 0 1 0 1 0 0 0 0 0 0 1 2 0 1 1 0 2 0 0 1 1 1 0 2 1 2 0 0 0 2 0 0 2 0 1 1 0 0 0 1 1 0 0 1 0 0 0 0 0 0 0 2 0 0 1 1 1 0 0 1 0 1 0 0 0 0 0 0 1 1 0 0 1 1 0 0 0 0 0 1 1 1 0 1 0 1 1 0 2 0 2 0 0 0 2 1 0 1 0 2 1 0 0 2 1 1 2 0 1 1 2 2 0 1 1 0 1 0 0 0 1 0 0 0 0 0 0 1 0 0 0 1 0 1 0 1 0 1 2 0 0 0 0 0 0 1 0 2 0 0 0 0 0 0 2 0 0 0 1 1 2 1 0 0 0 2 1 0 0 1 0 1 0 0 0 0 1 2 2 2 1 2 0 0 2 2 0 1 2 0 0 1 1 1 0 1 0 2 1 1 1 0 0 0 0 0 1 0 0 2 1 2 2 2 0 0 0 0 0 0 2 1 0 0 1 0 2 0 0 1 0 1 1 0 0 0 0 1 0 1 1 2 1 1 0 0 1 0 1 1 2 2 0 1 0 0 0 2 0 1 1 0 2 2 0 0 0 0 1 0 1 0 0 0 1 1 1 1 1 0 1 1 1 1 2 1 0 1 1 2 2 1 1 1 1 1 0 1 2 0 1 1 1 0 0 1 0 1 0 1 1 0 0 0 0 0 2 2 1 2 1 2 0 2 0 0 1 0 2 0 1 0 0 1 2 0 0 0 2 1 1 1 2 1 1 0 2 0 1 0 1 2 0 2 0 2 2 0 1 2 2 0 0 0 0 2 0 1 0 0 0 0 0 1 0 1 0 0 1 0 0 0 2 2 0 0 0 0 1 0 0 0 0 1 0 0 2 1 1 0 0 0 1 0 0 1 1 0 0 0 0 1 1 0 0 0 0 0 2 0 2 2 2 1 0 0 1 0 0 0 0 0 0 0 0 0 0 1 0 0 0 0 1 1 0 0 0 1 1 0 0 0 1 0 0 0 0 0 1 0 1 1 1 0 0 1 1 0 2 0 0 2 0 2 2 1 0 0 0 2 1 0 0 0 1 0 0 0 1 0 1 1 0 0 2 1 1 0 1 2 0 2 2 1 0 0 0 2 0 0 0 1 0 1 2 2 2 0 2 0 0 1 0 2 1 1 0 1 0 0 1 2 2 1 1 1 1 0 0 0 1 0 0 1 0 1 1 1 1 0 2 0 0 1 0 0 1 0 0 0 0 0 1 0 1 0 0 0 0 0 1 0 0 0 0 1 0 0 1 2 0 0 0 2 0 0 2 0 0 2 0 0 1 0 0 0 1 1 1 0 0 0 1 0 2 1 1 1 1 1 1 0 0 0 1 1 1 0 0 0 0 0 0 1 1 1 0 0 0 1 1 1 2 2 1 1 1 1 1 0 2 0 0 0 0 1 1 0 1 0 1 1 1 0 1 0 0 0 0 0 0 0 0 0 1 0 1 0 0 2 0 0 0 2 1 0 0 2 2 0 0 0 0 0 1 2 1 0 0 2 0 1 0 0 0 1 2 2 0 0 0 0 1 1 2 0 0 0 0 1 0 2 2 1 0 0 0 0 2 1 0 1 1 1 0 0 1 1 0 0 0 0 2 0 1 2 0 0 2 0 1 1 1 1 1 1 1 2 2 0 0 1 2 1 1 0 1 0 0 1 0 0 0 0 0 0 0 2 0 1 1 0 0 1 2 0 0 0 0 1 1 0 0 1 0 0 0 0 0 0 0 1 0 1 0 1 0 0 0 1 1 0 1 2 0 0 1 1 0 1 0 0 0 0 0 0 0 1 1
150 1 0 0 1 0 0 1 0 0 0 1 0 0 0 0 0 0 2 1 0 2 0 0 0 0 2 0 1 1 1 0 1 2 0 0 2 2 1 0 1 1 0 0 2 0 0 0 1 1 0 0 0 1 0 0 0 0 0 0 1 0 0 1 0 0 0 1 1 0 0 2 2 2 1 2 2 0 2 1 1 0 2 0 0 0 0 0 0 1 0 0 1 0 0 0 0 0 0 0 0 2 1 0 1 1 2 0 1 2 1 1 0 1 1 1 0 0 1 0 1 1 1 1 0 1 0 1 1 1 0 0 1 0 0 0 0 0 0 1 0 0 2 0 0 0 0 0 0 2 0 2 2 0 0 0 0 0 1 0 2 2 2 1 1 0 0 2 1 2 0 0 0 2 0 1 1 1 0 0 0 0 1 1 2 1 1 1 0 0 1 2 0 0 0 1 1 2 0 1 0 0 1 1 1 0 2 0 2 0 1 0 0 0 0 2 0 0 2 0 2 2 1 1 0 0 2 1 0 1 0 1 0 0 2 0 1 1 0 1 0 0 2 0 1 0 0 0 0 0 0 1 0 0 0 0 0 0 0 1 0 0 0 0 0 0 1 0 2 1 0 0 1 2 0 0 0 2 2 0 1 0 2 2 0 0 2 2 0 2 0 0 0 1 2 1 0 0 0 2 0 0 2 0 1 0 1 1 2 0 0 2 0 0 1 1 0 0 0 1 0 1 1 2 0 0 0 0 0 2 2 0 0 0 0 0 0 2 0 0 0 0 1 2 0 0 0 0 2 2 0 0 0 1 0 1 1 0 0 1 1 1 0 0 0 0 0 1 1 0 2 2 1 1 1 1 1 2 0 0 0 1 0 0 0 0 0 0 0 0 0 0 0 0 2 1 1 1 1 0 0 0 0 1 1 0 1 1 0 2 0 0 2 0 0 1 0 0 0 0 1 0 1 0 0 0 1 1 0 0 0 1 0 0 0 0 0 0 0 0 1 1 1 1 1 1 1 2 2 0 0 1 0 2 2 1 1 1 2 1 0 2 0 0 0 0 0 2 0 1 1 1 1 1 1 0 0 2 0 2 0 1 1 1 2 1 0 0 1 1 1 1 0 1 1 0 0 0 0 1 2 2 0 0 0 2 1 0 0 1 0 0 0 0 1 0 0 2 0 2 2 2 1 1 1 2 0 2 0 2 0 2 0 1 1 0 1 0 0 1 0 0 2 1 0 2 0 1 1 0 0 0 0 1 2 0 0 1 2 1 0 0 1 1 1 0 0 1 1 1 0 0 0 0 0 0 1 0 0 2 1 0 1 0 0 1 2 0 1 1 0 0 1 0 0 0 0 0 0 1 0 2 1 2 2 2 2 0 0 1 0 0 0 0 1 1 1 0 0 1 0 1 0 0 0 1 1 2 0 0 1 1 1 0 0 0 0 0 0 1 0 2 2 2 0 0 1 0 1 0 0 1 0 1 2 0 1 1 1 0 0 0 1 1 0 1 2 0 1 1 0 1 1 0 0 0 1 0 0 0 1 0 2 1 2 2 2 0 0 1 1 0 0 1 1 0 1 2 1 1 0 0 0 1 1 1 1 2 2 0 0 0 0 2 0 2 1 2 1 1 0 0 1 0 1 1 1 0 0 0 2 2 0 1 0 1 2 0 0 1 1 1 0 0 0 0 0 0 0 0 0 0 0 0 0 0 0 0 0 0 1 0 2 1 0 1 2 0 0 2 0 0 2 0 1 1 1 1 1 1 2 2 0 0 0 2 0 2 0 1 1 2 0 1 1 1 1 0 0 2 0 0 0 1 0 0 0 0 0 1 0 0 0 1 2 1 1 0 2 2 0 2 1 2 0 0 0 0 1 0 0 2 1 1 0 2 0 1 0 0 1 1 0 1 0 1 1 1 0 1 0 0 2 0 1 0 1 0 0 0 0 2 0 0 0 0 1 0 1 1 0 0 0 0 2 0 0 2 2 2 2 0 1 1 1 1 0 0 0 0 0 0 0 2 2 0 2 0 0 1 0 1 0 1 1 0 1 1 0 0 0 0 1 1 1 1 0 1 2 1 0 2 0 1 0 0 1 0 0 0 2 2 0 2 1 0 0 1 1 0 0 0 1 1 1 1 0 0 2 0 2 0 0 0 1 0 2 1 1 0 0 0 0 1 0 0 1 0 0 0 0 0 0 1 0 2 2 0 2 0 0 0 1 1 0 0 1 0 0 0 0 1 0 0 0 0 0 0 2 0 1 0
151 1 0 0 0 0 1 1 0 0 0 0 0 0 0 0 0 0 0 0 0 2 0 0 0 0 2 0 2 1 1 0 0 1 2 1 1 2 0 0 1 1 0 0 0 0 0 0 1 1 1 0 0 1 1 1 0 0 1 1 0 1 0 0 0 1 1 0 2 1 1 2 2 2 2 2 2 0 2 0 2 0 1 1 1 0 0 0 0 2 0 0 0 0 0 0 0 1 0 2 0 2 1 0 0 0 2 0 2 0 0 1 1 1 2 2 0 0 1 0 1 0 1 1 0 1 0 1 1 1 0 0 0 0 0 0 0 0 1 0 1 0 0 0 0 1 1 0 0 2 0 2 1 0 2 0 0 0 1 1 1 0 1 2 1 1 0 0 2 2 0 0 2 0 1 1 2 0 1 1 0 1 1 1 1 0 2 1 0 0 0 2 2 0 2 1 1 2 0 1 0 1 0 1 1 0 2 0 1 0 0 0 1 0 0 2 0 0 1 0 1 1 1 2 1 0 1 2 0 2 0 0 0 0 1 0 0 2 0 1 0 0 2 1 2 0 0 0 1 1 1 0 0 0 0 0 0 1 0 0 0 0 0 1 0 0 0 0 1 0 0 1 0 0 0 0 0 2 2 0 0 0 1 0 1 1 1 1 1 2 0 2 0 1 2 0 0 1 1 2 0 0 1 0 1 0 0 0 1 0 0 0 0 0 1 1 0 1 0 0 0 2 2 1 0 0 0 0 1 2 2 0 0 0 0 0 0 1 1 1 0 1 1 2 1 0 1 0 2 1 0 0 0 1 0 1 1 0 0 0 0 0 0 0 0 0 0 2 2 1 1 1 1 1 0 0 2 0 1 0 0 0 0 0 1 0 0 0 0 0 0 0 1 0 2 0 0 0 1 1 1 1 0 2 2 2 0 0 0 0 2 0 1 0 0 1 0 1 0 1 0 1 1 0 2 0 1 0 0 0 0 0 0 0 0 0 0 0 0 0 2 0 1 1 0 2 2 1 1 2 0 0 0 2 2 1 1 1 0 1 1 1 1 0 0 1 0 2 0 0 0 0 0 0 1 0 0 1 0 1 1 1 0 0 2 1 0 1 2 1 0 2 1 1 0 0 0 2 1 0 0 0 2 2 2 0 2 1 0 0 0 2 0 0 0 0 0 2 0 1 1 2 0 0 0 0 0 0 2 0 2 0 0 0 0 0 1 0 0 1 0 1 2 1 1 0 1 1 2 0 0 0 0 0 0 1 0 0 2 0 0 0 2 0 1 0 0 1 1 1 0 1 1 0 0 0 1 0 0 2 0 0 0 0 1 0 0 1 0 1 0 0 0 0 0 0 2 0 1 1 0 0 1 1 1 2 0 0 0 0 0 0 0 1 0 0 0 0 1 0 0 0 0 0 0 0 2 0 0 0 2 2 0 0 0 0 1 1 0 1 0 0 0 2 0 1 1 0 2 0 0 1 0 1 2 0 1 2 2 0 0 0 1 0 0 2 1 2 0 0 1 0 1 0 0 0 0 2 0 0 0 0 1 1 1 2 1 1 0 0 2 0 0 1 0 0 1 1 0 1 1 0 0 0 1 0 2 1 2 0 1 0 0 2 0 2 1 2 0 0 0 0 0 0 1 2 2 0 0 0 1 1 1 2 0 2 1 0 1 2 1 2 0 0 0 1 0 0 0 0 0 0 0 0 0 0 1 0 0 0 0 0 2 1 0 0 2 0 0 1 0 0 0 1 1 2 1 0 0 0 2 2 1 0 0 0 2 2 1 1 1 1 0 2 2 2 0 0 0 1 0 0 2 0 2 1 1 1 1 1 0 0 0 1 1 2 1 1 1 1 1 1 1 2 0 0 0 0 0 1 1 0 1 0 0 1 1 1 1 0 1 1 2 2 0 2 2 0 0 0 0 2 0 0 2 0 0 0 0 0 0 1 0 0 0 1 0 0 1 1 0 0 0 0 0 0 0 1 2 1 0 0 0 0 0 1 1 1 1 0 1 0 0 1 1 0 1 0 0 0 0 2 0 0 1 1 0 0 0 0 0 0 0 1 1 1 0 0 1 1 0 1 0 0 0 2 1 2 0 0 2 1 0 2 0 0 0 1 1 1 1 0 1 1 1 1 1 0 0 0 2 0 0 0 2 0 2 2 0 0 0 0 0 1 0 0 1 0 0 0 0 0 0 0 1 1 2 0 1 1 0 0 2 2 0 0 1 0 0 0 0 0 0 0 0 0 0 0 1 0 2 1
152 0 0 0 0 0 2 1 0 1 1 0 0 1 0 0 0 0 1 2 2 1 0 0 0 0 1 0 2 0 0 0 1 2 0 0 2 1 0 1 0 0 0 0 0 2 2 0 0 2 1 0 1 1 0 1 0 1 0 1 1 0 0 1 0 0 1 0 0 0 0 0 2 2 0 2 1 0 1 0 1 0 0 0 1 0 0 2 2 2 1 2 0 0 0 0 0 2 1 1 1 2 0 0 2 2 2 2 2 0 0 2 1 1 1 1 1 0 0 0 0 2 2 0 2 0 2 0 0 0 0 0 0 0 0 0 0 0 0 0 1 0 0 0 0 0 0 0 0 1 0 1 0 0 1 1 0 1 0 0 1 1 1 2 1 0 0 0 0 1 0 0 0 2 0 0 0 0 1 1 0 1 1 1 2 0 2 1 0 0 0 2 1 0 1 0 1 1 0 0 1 0 0 2 2 0 1 1 0 0 0 1 0 1 0 2 1 1 1 0 1 1 1 1 0 0 0 1 0 1 0 0 0 0 1 0 0 2 0 0 0 1 2 0 2 0 0 0 0 0 0 0 0 0 0 1 1 0 0 0 0 0 0 0 0 0 0 0 0 0 2 1 0 2 0 0 1 1 1 0 0 1 1 1 0 0 1 2 1 2 0 1 1 2 2 1 1 2 0 2 0 1 1 0 0 0 0 0 1 0 0 0 0 0 2 0 1 1 0 0 1 1 0 1 2 0 0 0 0 0 2 1 0 0 0 0 0 0 2 1 0 1 1 2 1 0 2 0 2 1 0 0 1 0 0 1 0 0 0 0 0 0 0 0 0 0 0 1 1 1 1 1 0 0 1 1 0 0 1 0 0 2 1 1 0 2 0 0 0 1 0 0 1 0 2 0 1 0 0 0 0 0 0 2 2 0 2 0 0 2 0 0 1 0 1 0 1 1 0 1 0 1 0 1 0 1 0 2 0 0 2 1 0 0 1 1 0 2 1 0 1 1 1 1 1 1 1 0 1 2 0 0 0 2 1 0 1 1 1 2 1 2 1 0 0 0 1 2 0 0 2 0 1 1 0 0 2 1 1 0 1 2 0 0 2 1 0 0 2 1 0 2 0 2 2 0 0 2 2 0 0 0 2 2 2 0 2 1 0 0 0 2 0 2 0 0 1 1 0 1 1 2 0 0 0 2 0 1 2 0 2 0 0 1 1 0 1 0 0 0 0 1 1 0 0 2 2 2 0 0 0 0 0 0 0 0 0 0 1 1 1 0 0 0 0 0 0 1 0 0 0 2 1 0 0 0 1 1 0 2 2 0 1 0 1 1 1 0 1 2 1 0 2 0 1 0 0 0 0 0 0 2 1 1 1 1 1 0 0 1 0 0 0 0 1 1 1 0 2 0 0 0 0 0 0 0 2 1 0 0 0 0 0 0 0 0 2 1 0 1 0 0 1 1 0 1 1 0 0 0 0 2 0 1 1 1 2 1 1 0 0 0 1 1 1 0 1 1 0 0 0 0 1 0 0 1 1 0 0 0 2 0 1 0 1 1 0 1 0 0 1 1 0 1 1 0 1 2 2 2 0 2 0 0 1 0 1 2 2 0 1 0 0 2 0 0 0 2 0 0 2 0 0 0 0 0 0 0 2 1 0 0 1 2 0 1 1 0 0 0 0 0 0 0 0 0 0 1 0 0 0 0 1 0 0 1 1 0 0 0 1 0 2 1 0 0 2 1 0 2 0 0 2 0 0 0 1 1 1 1 1 1 0 0 0 2 0 2 1 1 1 1 0 2 2 2 0 0 0 0 0 0 0 1 0 0 2 0 0 1 0 1 0 1 2 1 1 2 1 1 1 2 1 2 1 0 0 0 0 0 0 2 0 0 0 1 0 0 1 0 1 0 0 0 1 0 0 0 0 0 0 2 1 0 2 0 0 0 0 1 0 2 0 0 1 0 0 0 1 1 0 0 1 0 2 0 0 1 2 2 1 0 0 0 0 0 0 1 0 0 0 0 0 1 2 1 1 0 0 0 0 1 0 1 2 1 0 2 1 1 1 0 1 0 1 1 0 0 1 0 0 1 0 0 1 1 0 2 1 1 2 2 1 1 0 1 1 0 0 2 0 0 2 2 1 0 0 0 1 0 2 0 2 0 0 0 0 1 1 1 1 1 0 0 1 2 1 0 0 1 0 1 0 0 0 2 2 1 2 1 1 1 1 1 1 2 2 0 0 1 1 0 1 0 0 0 0 0 0 0 2 1
153 0 0 0 0 0 0 1 1 1 2 0 1 1 0 1 0 1 2 1 1 1 0 0 0 0 1 0 2 1 1 0 1 2 0 1 1 1 2 0 0 0 1 1 2 0 0 0 1 1 0 0 0 0 0 1 0 0 1 0 1 0 0 2 1 1 1 1 1 0 0 1 2 2 1 2 2 0 0 0 0 0 2 0 0 0 0 0 2 2 0 1 0 0 1 0 0 1 0 1 1 2 2 0 0 0 2 1 0 2 0 1 1 2 2 2 1 1 1 0 1 0 2 0 2 0 2 0 0 2 0 0 0 0 0 0 0 0 1 0 1 0 0 0 0 0 0 0 1 2 0 0 0 1 0 0 1 0 0 1 2 1 2 2 2 1 1 1 1 2 0 0 2 0 0 2 1 1 0 0 0 1 1 1 2 0 2 0 0 0 0 1 0 0 2 0 0 2 0 0 0 1 0 2 2 0 2 1 1 0 0 0 1 1 0 2 0 0 2 1 1 1 1 1 0 0 1 2 0 1 0 0 0 0 1 0 0 2 0 2 0 0 2 1 1 0 0 0 0 0 0 1 0 0 0 1 0 0 0 0 0 0 0 1 1 0 1 0 1 0 0 2 0 2 0 0 1 1 2 0 0 0 1 0 0 0 1 0 0 2 1 1 1 2 2 1 1 0 0 1 0 0 1 0 0 1 2 1 0 0 0 1 0 0 1 0 1 1 1 0 1 2 1 1 1 0 0 0 1 2 2 1 1 0 0 0 1 1 1 0 0 0 1 1 0 0 0 0 1 0 0 1 0 0 1 1 0 0 0 1 2 2 1 1 0 1 0 2 2 0 2 2 0 0 1 1 0 1 0 0 0 0 1 1 1 0 0 0 0 0 0 0 0 0 1 0 0 1 0 0 0 0 0 2 1 0 0 0 0 1 1 0 0 0 1 0 0 0 0 0 1 0 1 1 0 0 1 0 0 0 2 0 1 1 0 0 0 2 1 0 1 1 2 0 1 2 2 2 2 0 0 0 0 1 0 0 0 1 1 1 1 1 1 0 0 1 0 2 0 1 1 1 1 1 1 0 1 2 0 0 1 1 0 0 2 0 0 2 2 0 1 1 1 1 0 0 1 2 1 0 0 0 2 1 2 1 2 2 0 1 0 1 0 0 1 0 0 2 0 1 2 2 1 1 1 2 0 0 1 1 2 0 0 1 2 0 1 0 0 0 1 1 0 0 0 1 0 2 0 0 0 0 0 0 0 0 1 0 0 1 0 0 1 1 1 0 0 0 1 0 0 0 1 0 0 0 1 0 0 0 2 0 0 0 0 0 1 0 1 1 0 0 1 0 1 0 0 1 1 0 0 1 0 0 0 2 0 0 0 0 1 0 0 0 2 0 0 0 2 0 0 0 0 0 0 1 2 0 1 1 0 0 0 0 0 0 1 2 1 1 0 1 0 0 1 1 1 1 0 0 0 0 0 1 2 0 1 1 1 0 0 0 2 1 0 0 0 0 1 1 1 1 1 0 1 0 2 0 1 0 1 0 2 2 2 2 1 1 1 0 2 0 1 0 1 0 1 2 2 2 1 0 0 0 1 0 1 2 2 0 1 0 0 2 0 0 0 1 1 1 1 0 1 1 0 0 1 0 2 1 1 0 0 1 0 0 0 0 0 2 1 1 0 0 0 1 0 0 0 0 0 0 0 0 0 0 0 0 0 0 0 0 2 1 0 1 2 0 0 1 1 0 1 0 0 0 0 2 2 2 1 1 0 0 0 1 1 2 1 1 1 1 1 1 1 0 1 0 0 1 0 0 0 0 0 0 1 1 1 0 1 1 1 0 0 2 1 1 1 1 1 1 0 2 1 0 0 0 1 0 2 1 2 0 0 2 0 0 0 0 0 0 0 0 0 0 0 2 0 0 0 1 1 0 2 0 0 0 0 0 0 1 0 0 0 1 0 1 1 1 0 0 0 1 2 1 0 0 0 1 1 0 0 0 0 2 2 0 0 0 1 0 1 1 2 0 2 0 0 0 1 1 0 0 1 0 0 1 1 2 0 0 2 0 2 1 0 0 0 0 0 0 0 2 0 1 0 1 1 1 2 2 0 1 1 1 0 0 0 1 0 0 2 2 2 0 0 0 0 0 2 0 2 0 0 0 0 2 1 0 0 0 1 0 0 0 0 0 1 1 0 0 0 0 1 0 0 0 2 1 1 1 0 1 0 1 1 0 0 1 1 0 0 0 0 0 0 0 0 0 2 2
154 0 0 1 2 0 0 2 0 0 0 2 0 0 0 0 0 0 1 0 0 2 0 0 0 1 2 0 2 2 2 1 0 1 1 0 2 0 0 1 1 1 0 0 2 0 0 0 1 1 0 0 1 0 0 0 0 0 0 0 0 2 0 1 0 0 0 1 1 0 0 2 2 2 1 2 2 0 2 0 2 0 0 1 2 0 0 0 2 2 0 2 0 0 0 0 1 1 0 1 1 2 0 1 0 1 1 2 2 0 0 2 1 1 1 1 1 1 0 0 1 1 0 2 0 0 0 1 1 1 1 1 0 0 0 0 0 0 0 1 1 0 0 0 0 0 0 0 0 1 0 1 1 0 1 1 1 0 1 0 0 0 0 2 1 2 2 2 0 1 0 1 1 1 0 1 0 0 0 1 1 2 1 1 2 1 1 1 0 0 0 2 2 0 2 1 1 1 0 0 0 0 0 1 1 0 1 0 2 0 0 1 1 0 1 1 0 0 0 0 1 1 1 2 0 0 1 2 1 1 1 1 2 1 1 2 0 2 0 2 0 0 1 0 2 0 0 0 0 0 0 0 0 0 0 0 0 0 0 0 0 0 0 0 0 0 0 1 2 0 0 1 1 2 0 0 1 1 2 0 1 0 1 0 0 2 0 2 0 2 0 0 2 2 2 0 1 2 0 2 0 0 1 0 1 0 0 0 0 0 0 1 0 0 1 1 0 0 1 0 2 2 1 2 0 0 0 0 1 0 0 2 1 1 0 0 0 1 1 1 0 1 0 2 0 0 0 0 0 0 0 1 1 1 1 0 1 0 0 2 2 1 1 1 0 0 0 0 0 0 2 2 1 1 1 1 2 0 1 0 1 1 0 0 0 1 0 0 0 0 0 0 0 0 2 0 0 0 0 1 0 1 0 0 0 0 2 1 0 2 0 0 0 0 2 0 1 1 0 1 0 2 0 0 0 2 2 2 0 1 1 1 0 0 0 0 0 0 0 0 1 0 1 1 1 2 2 2 2 2 0 1 0 2 1 0 1 0 0 0 0 0 0 0 0 0 1 1 0 0 0 0 2 2 2 0 1 1 0 1 1 2 0 0 0 0 0 0 2 1 0 2 2 1 1 0 1 0 0 2 2 2 2 1 2 0 2 1 0 0 0 2 1 0 1 0 0 2 0 0 1 2 1 0 0 1 0 0 1 1 1 0 0 0 0 0 1 1 0 1 1 1 1 1 1 1 2 1 1 0 1 0 0 0 2 2 0 0 2 0 0 0 1 0 1 1 1 1 1 1 1 0 0 0 0 0 0 1 0 1 2 0 0 0 0 0 1 0 2 2 0 0 0 0 0 0 0 0 0 0 0 2 2 1 2 2 1 0 1 1 1 1 0 0 2 0 0 0 1 0 0 0 1 1 0 1 0 1 0 0 2 2 0 0 0 1 1 0 0 0 0 0 0 1 1 1 1 0 0 0 0 1 1 1 1 1 1 1 1 0 0 0 1 1 0 1 1 0 1 1 1 1 1 0 0 0 1 1 1 0 0 1 2 2 2 2 1 1 0 0 1 0 0 0 0 0 0 1 1 1 0 1 0 0 1 0 1 2 1 0 0 0 0 2 0 1 1 2 1 1 0 1 1 0 1 1 1 0 2 1 1 0 1 1 0 1 0 0 0 1 0 0 1 0 0 0 0 1 0 1 1 1 0 0 0 0 0 0 1 1 0 0 2 1 0 0 2 0 0 1 0 0 1 2 1 1 1 0 0 0 2 2 0 0 1 0 1 2 1 1 1 1 0 0 0 0 0 1 0 2 0 0 1 1 1 1 2 0 0 2 0 0 0 0 0 2 0 2 1 2 2 1 1 2 1 0 0 0 0 0 0 2 2 2 0 2 1 1 0 1 0 0 0 0 0 0 0 2 1 1 0 0 1 0 1 1 0 0 0 0 0 2 1 0 1 1 1 0 0 2 0 0 1 0 1 0 0 1 2 2 1 0 1 1 1 1 0 0 0 1 1 0 0 1 2 1 1 0 0 0 0 1 0 0 1 1 0 0 0 1 0 0 1 0 2 0 0 1 2 1 0 1 0 1 1 0 1 1 1 1 2 2 0 2 0 0 0 1 0 0 0 0 2 1 1 0 1 2 0 0 1 0 2 0 0 0 0 2 0 0 0 2 0 0 0 0 0 0 0 0 0 0 0 0 0 0 1 0 1 0 0 0 1 1 0 1 2 0 0 0 0 0 1 0 0 0 0 1 2 0 0 0
155 1 0 1 0 1 0 0 0 2 2 0 0 0 0 0 0 0 2 1 1 2 0 0 0 0 1 0 2 2 1 1 0 0 0 1 2 1 0 0 1 1 0 1 2 1 0 0 0 2 0 0 0 1 0 1 0 1 0 1 1 0 0 2 0 0 1 0 1 0 0 0 2 2 2 2 2 0 1 0 1 0 0 2 2 0 1 1 2 2 0 1 0 0 1 0 1 2 1 2 1 1 0 1 1 0 2 1 1 1 0 2 0 1 1 1 0 0 0 0 1 0 2 0 2 0 2 0 0 0 0 1 0 0 1 0 1 0 1 0 1 0 2 0 0 0 1 0 0 1 0 1 0 1 0 2 0 0 0 0 1 1 1 1 1 2 0 2 0 1 0 1 2 0 1 2 1 0 0 0 0 0 2 2 2 0 2 2 1 0 0 2 0 0 2 0 0 1 0 1 0 0 0 1 1 0 2 1 1 0 1 1 1 0 0 2 0 0 1 1 0 0 2 1 0 1 1 0 0 1 1 1 0 0 1 0 0 2 0 2 0 0 2 0 1 0 0 0 0 0 0 0 0 1 1 0 0 1 1 0 0 0 0 0 0 0 0 1 2 1 0 2 0 1 0 0 1 2 1 0 0 0 2 1 0 1 1 1 1 2 0 1 2 2 2 0 1 1 0 0 0 0 1 1 1 0 0 0 2 0 0 1 0 0 0 0 0 0 1 0 2 1 1 1 0 0 0 0 0 0 2 1 1 0 0 0 0 1 0 0 0 1 2 2 0 0 0 0 1 0 0 0 0 1 1 0 1 0 0 0 0 0 1 1 1 0 0 2 2 1 1 1 0 0 0 0 1 0 0 0 1 0 0 0 0 1 0 0 0 2 0 1 0 1 1 1 1 1 0 0 0 0 0 2 1 1 0 1 1 1 0 0 0 0 1 0 1 1 0 0 0 0 0 0 2 2 0 0 1 0 0 0 0 0 0 0 0 1 0 0 0 2 2 0 0 0 2 2 2 1 0 0 0 2 1 0 1 2 2 1 1 1 1 0 0 0 1 1 0 0 2 2 0 0 0 1 0 2 1 1 0 1 0 2 1 1 1 1 2 0 0 2 0 2 1 0 0 1 1 0 1 1 2 2 2 0 2 2 1 1 0 2 0 1 0 1 1 2 0 1 2 2 0 0 0 1 1 0 1 1 1 0 0 1 2 0 2 0 1 1 1 1 1 0 0 1 1 0 2 0 0 0 0 0 1 0 1 0 1 1 0 0 1 0 0 0 0 0 0 1 0 0 1 0 1 0 2 0 0 1 2 0 1 0 1 1 1 0 1 1 0 0 2 0 0 0 0 0 1 0 0 1 1 2 2 2 2 0 0 1 0 1 0 0 1 0 0 0 0 1 0 1 0 0 0 0 2 0 0 0 0 0 0 0 0 1 1 1 0 2 0 2 1 1 2 1 1 0 0 1 0 1 0 2 2 0 0 2 1 1 1 0 0 1 1 1 1 1 1 0 0 0 0 0 0 1 1 1 1 0 0 0 1 1 1 1 1 1 0 0 2 0 0 1 0 0 1 2 1 1 0 1 0 0 2 0 1 2 2 0 0 0 0 1 1 1 0 0 0 0 0 0 0 0 1 1 1 0 1 1 1 1 0 2 0 0 1 0 0 0 0 0 0 0 0 1 0 0 0 0 0 0 1 0 0 0 0 0 1 0 0 0 2 1 0 1 1 2 0 2 0 0 2 0 0 0 1 1 0 2 0 0 1 1 1 1 0 1 0 1 1 2 2 2 2 0 1 0 0 2 0 0 0 0 0 0 2 0 0 1 1 1 1 1 1 1 2 1 1 1 1 1 1 2 1 0 0 0 1 0 1 1 1 2 0 2 0 1 1 0 0 0 1 1 0 1 1 1 0 0 1 1 0 0 2 0 0 0 0 1 0 1 0 0 0 0 1 0 2 0 0 0 0 0 2 1 0 1 2 2 1 1 0 0 0 1 1 1 0 0 0 0 0 2 1 0 1 0 0 1 1 0 1 0 1 1 1 1 0 1 0 0 0 0 0 1 0 1 1 1 0 1 1 2 1 1 0 1 0 0 2 2 1 1 0 1 1 1 0 0 0 0 2 2 2 0 0 0 0 0 2 0 1 1 0 1 1 2 0 0 0 0 0 0 1 1 1 1 2 2 1 0 0 0 0 0 0 0 0 0 0 0 1 1 0 1 1 0 1 1 1 0 0 0 0 0 0 0 1 0 1 1
156 0 1 1 1 0 0 2 0 0 0 0 1 0 0 0 0 0 2 2 1 1 0 1 1 1 1 0 1 2 2 1 1 1 0 2 2 2 0 1 1 1 0 0 1 0 1 1 0 1 0 1 1 1 1 0 1 0 0 0 1 1 0 0 0 0 0 0 2 1 0 2 2 2 2 2 2 0 1 0 1 0 0 1 2 0 0 0 2 2 0 0 1 0 0 0 0 1 0 1 1 2 1 0 0 0 2 0 1 1 0 1 1 1 1 1 0 0 0 0 2 0 2 0 1 2 0 1 0 1 0 0 1 0 0 0 1 0 0 0 1 0 0 0 0 0 0 0 0 1 0 1 1 2 0 1 2 1 0 1 1 0 0 2 0 1 0 0 0 1 1 1 1 1 1 2 0 0 0 0 0 0 1 1 2 0 2 0 0 0 0 0 0 0 1 0 2 2 0 0 0 1 1 2 2 0 1 0 1 0 0 1 1 0 1 1 1 0 1 1 1 1 2 2 0 0 1 1 1 1 1 0 0 0 2 0 1 2 0 1 0 1 2 0 1 0 0 0 0 0 0 0 0 0 0 0 1 1 1 1 1 1 0 0 0 0 0 0 2 2 0 2 0 2 0 0 2 1 2 0 1 0 1 0 2 0 2 0 0 1 1 0 0 2 2 0 0 1 0 1 0 0 1 0 1 0 1 0 1 0 2 1 0 1 2 1 0 0 0 0 2 0 2 1 2 0 0 0 1 1 2 1 0 0 0 0 0 2 0 0 0 0 1 2 0 0 0 1 2 1 1 0 0 1 0 1 1 0 0 1 1 1 2 2 1 1 0 1 1 0 2 2 0 0 0 0 1 1 1 1 1 2 0 0 0 0 0 0 0 0 0 0 0 0 1 0 1 0 0 0 0 0 0 2 0 0 0 0 0 1 1 0 0 0 1 0 1 1 0 1 0 1 0 1 0 1 0 0 2 0 0 2 1 1 1 1 0 1 0 0 2 0 1 1 1 0 1 0 2 1 0 0 0 2 1 0 1 2 0 2 2 1 0 2 1 2 0 1 0 0 1 1 1 1 0 0 0 2 0 1 1 2 0 0 2 0 0 0 1 0 1 1 0 0 0 0 0 1 1 0 1 0 1 0 2 1 2 1 0 0 0 2 1 1 0 0 0 2 0 2 2 2 0 0 1 1 0 0 1 2 1 0 0 0 1 0 1 0 0 1 1 1 1 2 2 0 2 2 1 0 0 0 0 0 0 0 1 0 0 0 0 0 1 0 1 0 0 1 1 0 1 2 0 0 0 0 1 2 0 2 2 0 0 0 1 0 0 1 0 1 0 0 1 0 0 1 0 0 0 0 0 2 0 2 2 2 1 0 0 1 0 0 0 1 1 0 1 0 1 1 1 1 0 0 0 0 2 1 0 0 0 1 0 0 0 0 0 0 0 1 1 1 0 1 1 1 1 1 1 0 0 1 1 0 0 1 2 2 1 0 0 0 1 1 0 1 2 1 0 0 0 0 0 0 1 0 1 1 2 1 0 2 2 2 1 2 0 0 0 0 1 1 0 0 0 0 2 1 1 1 0 0 0 0 1 0 2 2 2 0 0 0 0 2 0 0 0 1 1 1 0 0 0 0 1 0 0 1 0 0 1 1 0 2 0 0 0 0 0 0 0 1 0 0 0 0 0 1 0 1 1 1 0 0 0 0 0 0 1 0 0 0 2 0 0 1 1 0 0 2 0 0 0 0 0 0 1 0 0 2 0 0 1 1 0 1 0 1 0 2 0 2 2 2 0 0 0 1 1 1 0 0 2 0 2 0 0 0 1 0 1 1 0 2 2 2 2 0 1 1 0 1 2 2 0 0 0 0 1 0 0 2 0 1 0 2 0 0 1 0 1 0 1 1 1 1 1 1 0 1 0 1 0 0 2 0 0 0 0 0 1 1 0 0 0 0 0 0 2 1 0 0 1 0 1 0 0 1 1 0 0 0 0 0 0 1 1 0 0 1 0 0 1 1 1 0 1 0 0 2 0 0 0 0 1 1 0 1 0 0 0 0 0 1 1 1 0 0 0 0 0 0 0 1 0 0 1 2 0 0 2 2 1 1 0 2 2 1 0 0 0 0 2 2 2 0 1 1 1 0 2 0 1 0 1 0 1 1 0 0 0 0 1 0 1 1 1 0 0 1 0 0 0 0 0 0 0 1 1 0 0 1 0 1 0 1 1 1 1 1 0 0 0 0 0 0 1 0 1 0 1 2
157 0 0 0 0 0 0 1 1 0 1 0 0 2 0 0 0 0 1 0 0 2 0 0 0 0 1 0 2 2 2 1 0 1 0 0 2 0 1 0 0 0 0 1 2 1 1 0 1 1 0 0 0 1 1 0 0 0 1 0 0 2 0 1 0 0 0 0 2 1 1 1 2 2 1 2 2 0 2 0 2 0 0 0 1 0 0 1 2 2 1 0 0 0 1 0 0 0 0 1 0 2 0 0 2 2 2 0 1 1 0 1 1 1 1 1 1 0 1 0 1 0 1 1 1 0 1 1 0 1 0 0 0 0 0 0 0 0 0 0 1 0 0 0 0 0 0 0 0 0 0 0 0 1 0 0 0 1 0 1 1 0 1 1 1 1 1 1 0 2 0 0 0 2 0 0 0 0 0 0 0 0 1 1 2 1 1 1 0 0 0 2 2 0 2 2 2 2 0 0 0 1 0 1 1 0 1 2 2 0 2 2 1 0 0 2 1 0 2 1 1 1 1 2 1 0 1 1 0 1 0 0 0 1 1 0 0 2 0 0 0 1 2 0 2 0 0 0 2 0 0 1 0 0 0 0 1 1 1 1 1 1 1 1 1 0 0 0 1 0 1 1 1 1 0 0 0 2 1 0 1 0 1 0 0 0 1 0 2 2 0 1 1 2 2 0 1 0 0 1 0 0 1 0 0 0 1 1 1 0 0 0 0 1 2 0 1 0 0 0 0 2 1 0 2 0 0 0 1 0 2 2 0 0 0 0 0 0 2 0 1 1 0 2 0 0 1 1 2 1 1 0 0 0 2 0 1 0 0 0 0 0 2 1 1 0 0 2 2 2 0 0 1 1 1 1 2 0 1 0 1 1 1 1 0 1 0 1 1 0 0 0 2 0 2 1 1 1 0 0 0 0 0 2 2 1 1 0 0 2 0 0 0 0 2 0 1 0 0 0 0 1 1 0 1 1 1 1 0 0 1 0 0 0 2 2 0 1 2 1 1 1 0 2 1 2 2 2 2 0 0 0 0 2 1 0 0 1 1 1 1 1 1 1 1 1 0 1 0 0 1 1 0 0 0 1 0 1 0 1 1 1 0 0 1 0 0 0 1 1 0 1 0 2 2 0 0 2 2 0 0 0 2 1 2 0 2 1 0 0 0 2 0 1 0 0 0 2 0 1 2 2 2 1 1 2 0 1 0 2 1 1 1 0 0 0 1 0 0 1 1 2 2 2 0 2 1 2 1 0 0 0 0 0 2 1 0 0 0 1 1 0 0 0 0 1 1 0 0 1 0 1 1 0 0 0 1 1 0 2 2 0 0 0 0 0 2 1 1 1 1 0 1 1 0 0 0 0 0 0 0 2 1 2 2 2 2 0 0 1 1 0 0 0 1 0 0 0 0 1 0 1 0 0 0 0 2 0 0 0 2 2 1 0 0 0 0 2 0 1 0 0 0 0 1 0 2 0 2 0 0 1 0 1 1 0 1 2 2 0 0 0 2 0 2 0 0 1 0 0 0 0 1 0 0 1 2 0 1 0 1 1 2 2 2 2 1 0 0 1 1 0 0 0 1 0 1 1 0 0 0 0 0 0 2 0 2 0 1 1 1 1 0 2 0 1 1 1 1 1 0 0 0 1 0 0 1 0 0 0 1 1 0 2 0 0 0 0 0 0 0 1 0 0 0 0 0 0 0 0 0 0 0 0 0 0 0 0 0 0 0 0 2 1 0 0 2 1 0 2 0 1 1 1 0 0 1 0 0 0 1 2 1 1 1 1 0 2 1 1 1 1 0 0 0 0 1 0 0 1 0 0 0 0 0 0 0 0 0 1 0 0 0 1 2 1 1 2 1 2 2 1 1 2 0 0 0 0 1 0 1 1 0 0 0 2 0 2 1 0 2 1 1 1 0 1 1 2 0 1 0 1 0 0 2 0 1 0 0 1 0 2 0 0 0 0 1 1 1 1 0 0 0 2 2 2 0 0 1 2 2 0 1 1 1 1 0 0 1 0 1 0 1 1 2 0 2 0 0 0 0 1 1 0 1 1 1 0 0 0 0 0 2 0 2 0 0 2 2 2 0 2 0 2 1 1 2 2 0 0 2 2 0 1 0 1 1 2 0 0 1 1 2 2 1 1 0 1 1 0 2 0 0 0 1 0 1 2 2 1 0 1 0 2 0 0 0 0 1 1 0 0 0 0 0 0 1 0 0 0 0 0 1 1 0 0 0 0 1 1 1 0 1 0 0 0 0 0 1 0 0 0
158 1 0 0 1 0 1 1 0 1 1 1 0 0 0 0 0 0 1 1 1 1 0 0 0 0 0 0 2 2 1 0 0 1 1 0 1 0 0 2 1 0 0 0 2 0 1 0 2 0 0 0 1 0 0 1 0 0 0 1 1 0 0 1 0 0 0 1 2 0 0 2 1 1 1 1 1 0 0 0 0 0 1 0 1 0 1 0 1 1 0 0 1 0 0 0 0 0 0 1 0 2 0 0 1 2 2 0 1 2 1 1 1 1 1 1 1 0 1 0 1 0 1 1 0 0 0 1 1 2 1 1 0 0 0 0 0 0 0 0 0 0 0 0 0 0 0 0 0 1 0 1 0 1 0 0 0 1 2 1 1 0 1 2 1 1 1 1 2 2 0 0 1 1 1 1 0 0 0 0 0 0 1 1 1 0 1 0 0 0 0 1 1 1 2 0 0 2 0 0 0 2 0 2 2 0 2 0 0 0 1 2 1 0 0 1 0 0 0 2 0 0 1 1 0 0 1 0 0 0 0 1 0 0 2 0 0 1 0 1 0 0 2 0 0 0 0 0 0 0 0 1 0 0 0 1 0 1 0 0 0 0 0 0 0 0 1 0 0 0 0 1 0 2 0 0 0 2 1 0 0 1 2 1 0 0 1 0 0 2 1 1 2 2 2 0 2 0 0 0 0 0 0 0 0 1 2 0 1 0 0 0 0 0 1 0 1 0 1 0 2 1 1 0 1 0 0 0 1 1 1 0 2 0 0 0 0 2 0 0 0 0 2 2 0 0 1 1 2 1 1 0 0 0 0 2 0 0 0 0 1 1 2 1 2 1 0 2 2 1 1 1 2 2 0 0 2 0 2 0 1 1 1 1 2 0 0 0 0 0 0 0 0 0 2 1 1 2 1 1 1 1 0 2 2 2 0 0 0 1 1 0 1 0 1 0 1 0 0 0 0 0 2 0 0 0 2 1 0 1 1 1 2 2 0 0 0 1 1 0 1 1 1 1 1 1 1 0 0 1 0 0 0 1 1 1 0 0 1 2 1 2 1 0 0 1 0 2 0 1 1 1 2 2 1 1 1 1 1 0 1 1 0 1 1 0 1 0 1 1 1 1 1 1 1 0 1 0 0 2 2 1 1 0 1 1 1 2 0 2 0 1 1 0 1 0 0 2 0 1 1 1 0 0 0 2 1 0 1 1 1 0 0 0 0 0 1 0 0 0 0 2 1 0 0 1 1 0 2 1 0 1 0 0 1 0 1 1 0 1 1 0 1 0 1 0 0 1 1 0 0 0 1 0 1 0 1 1 0 2 2 1 0 0 1 0 0 0 1 1 1 0 0 0 0 0 1 0 0 0 0 1 0 2 2 2 2 0 0 2 2 0 0 0 0 0 0 0 1 0 1 0 1 1 0 0 1 1 0 0 1 2 0 0 0 0 0 2 0 2 0 0 0 1 1 1 1 0 1 0 0 2 0 1 2 0 1 2 1 1 1 1 2 0 2 0 1 0 0 0 0 0 1 0 0 1 1 0 1 0 0 0 2 1 2 2 1 0 0 0 2 0 0 1 2 0 2 1 1 1 1 0 0 0 0 0 2 2 2 0 1 0 1 1 0 1 1 1 1 1 0 0 0 0 2 0 0 0 1 1 1 1 0 2 0 0 0 0 0 1 0 1 0 0 0 0 1 0 0 0 0 0 0 0 0 1 0 0 0 0 0 0 2 2 0 0 2 1 0 1 1 0 2 1 0 1 1 1 1 1 1 2 2 2 1 1 0 2 0 2 0 2 1 2 2 1 1 0 0 0 0 0 0 1 0 0 0 0 0 2 0 0 1 1 1 2 2 2 1 2 2 1 0 2 0 0 0 0 1 0 1 1 2 2 0 2 0 0 1 1 0 0 0 0 1 0 0 0 0 0 0 2 1 0 1 0 0 0 0 0 0 1 0 0 0 0 1 0 1 1 0 0 0 0 2 1 0 1 2 2 2 0 0 0 0 0 0 0 1 0 0 0 0 2 2 0 2 0 0 1 1 0 0 0 1 1 0 0 1 2 1 1 0 0 0 2 0 1 1 1 0 1 0 1 0 1 0 1 1 1 1 1 0 1 0 1 1 2 0 0 0 0 2 0 1 0 0 1 1 0 2 0 0 1 1 0 2 1 0 0 0 0 1 0 1 1 1 1 1 1 1 0 0 0 1 0 0 0 0 0 0 0 0 2 0 1 1 0 0 1 0 0 0 0 0 0 0 0 2 0 0 0
159 0 0 0 0 0 1 2 0 0 0 0 0 1 0 0 0 0 1 0 1 1 2 1 1 1 1 0 2 2 2 0 2 2 0 2 0 2 0 2 0 0 0 0 2 0 2 0 1 0 0 0 1 1 0 1 1 0 0 1 0 1 0 2 0 0 1 0 1 0 0 0 2 2 1 2 1 0 1 0 1 0 0 1 1 0 0 1 1 2 0 1 0 0 0 0 0 0 0 2 0 2 2 0 1 1 2 0 0 2 1 1 0 2 2 2 0 0 1 0 1 1 1 1 1 1 1 2 2 2 0 0 0 0 0 0 0 0 0 1 1 0 0 0 0 0 0 0 0 1 0 0 1 0 1 0 1 0 2 0 1 1 1 1 1 2 2 2 0 1 1 0 1 1 1 1 0 0 2 2 0 2 0 0 1 0 2 2 0 2 2 2 1 0 2 1 0 0 0 0 0 0 0 1 1 0 2 1 0 0 1 1 2 1 0 2 0 0 1 1 0 0 2 2 0 0 1 2 0 2 0 0 0 0 1 1 0 1 0 1 0 0 1 0 2 0 0 0 0 0 0 0 0 2 2 0 0 0 0 0 0 0 0 1 0 0 0 0 0 0 1 1 0 0 0 0 0 2 2 0 2 0 2 0 0 1 1 1 1 2 1 1 2 2 2 0 0 1 0 1 0 1 1 0 1 0 0 0 2 1 0 1 0 1 1 1 1 0 0 0 2 1 0 1 2 0 0 0 1 0 1 2 0 0 0 0 0 1 1 1 0 1 1 1 0 0 0 0 1 0 0 0 0 0 1 1 1 0 0 2 2 2 2 1 2 0 0 2 2 0 2 2 2 2 0 0 2 0 0 0 0 0 0 0 1 1 0 0 0 0 0 0 1 0 2 0 0 1 1 1 1 1 0 2 0 0 0 1 0 2 0 0 1 0 1 0 0 2 0 2 0 1 1 0 1 1 1 0 2 1 0 1 1 1 0 0 0 0 0 0 2 1 1 0 0 2 2 2 2 0 0 1 0 0 0 0 0 1 1 1 1 1 0 1 1 2 0 2 0 0 0 0 2 2 2 0 1 1 1 0 1 2 0 0 2 1 0 1 2 0 0 1 0 1 0 0 0 2 2 0 0 0 2 1 1 0 1 1 0 1 1 0 0 0 1 0 0 2 0 0 0 2 0 0 0 2 1 1 1 1 1 0 0 1 1 0 2 0 0 1 0 2 1 1 1 2 2 1 2 0 1 0 0 0 1 1 0 0 0 0 0 0 1 1 1 0 0 0 0 1 0 1 0 0 0 0 1 1 0 1 2 0 1 0 1 1 2 0 0 0 0 0 0 2 0 0 0 0 0 0 0 2 2 1 1 1 2 0 0 2 0 0 0 1 1 0 0 0 0 0 0 0 1 1 0 1 1 1 0 0 0 1 0 0 0 1 1 2 1 1 1 2 0 1 1 1 1 0 1 1 0 1 0 0 1 0 2 1 1 0 0 0 0 0 0 2 1 1 0 0 2 0 1 0 0 0 1 1 2 1 0 1 2 2 2 2 1 0 2 0 2 0 0 0 1 0 1 2 1 1 0 1 0 0 0 0 2 2 2 0 0 0 0 1 1 0 0 2 0 0 0 1 0 0 1 1 1 0 1 1 2 2 0 1 0 1 1 0 0 1 0 0 1 1 0 0 0 0 0 1 1 1 0 0 0 1 1 0 2 1 0 0 2 1 0 1 2 0 0 2 0 0 2 0 1 1 0 2 2 2 0 0 1 1 1 1 0 1 1 2 0 1 0 1 1 1 1 2 0 2 0 0 2 0 2 1 2 0 2 0 0 0 0 2 2 2 2 2 0 1 1 1 1 2 0 0 0 0 0 0 0 2 1 1 0 2 0 1 0 0 0 0 0 0 0 0 0 0 0 0 0 2 1 0 2 0 0 0 0 1 0 1 0 0 0 2 0 0 1 0 0 0 0 1 2 1 0 0 0 1 1 0 0 0 0 1 1 0 0 1 0 0 1 1 1 0 1 0 0 1 1 0 0 0 2 2 0 2 1 1 1 0 1 0 2 0 0 1 2 1 0 2 1 0 0 1 1 2 0 0 1 1 1 2 0 1 0 0 1 1 1 1 2 0 0 1 0 0 0 0 2 0 1 0 1 0 1 2 0 0 0 1 0 1 0 0 0 0 0 1 0 1 1 0 0 2 2 0 1 1 0 0 1 1 0 0 1 0 1 0 0 0 1 0 0 0 1 0 0 0 1 0
160 1 0 0 1 0 0 1 1 0 1 0 1 2 0 2 1 0 1 0 0 2 0 0 0 0 0 1 2 2 2 1 0 2 0 2 0 1 1 1 1 1 0 0 2 0 0 0 0 2 2 0 0 0 1 0 0 0 0 2 0 0 0 1 1 1 1 0 1 0 0 1 2 2 1 2 1 0 1 0 1 0 0 0 2 0 0 0 1 2 0 0 0 0 0 0 0 1 0 1 0 2 1 0 1 1 2 1 1 1 0 2 1 1 1 1 1 0 2 0 0 0 2 0 1 0 1 1 1 1 0 0 0 0 1 0 2 0 1 0 1 0 0 0 0 0 0 0 0 1 0 1 0 0 0 0 0 2 1 0 1 1 1 2 0 2 1 1 0 1 0 1 1 1 0 0 0 1 0 1 0 1 1 1 1 0 1 2 0 0 0 2 1 1 2 1 1 1 0 0 0 0 0 2 2 0 2 1 0 0 1 1 2 0 0 2 2 0 2 1 1 1 2 2 0 0 1 1 0 1 0 0 1 1 1 1 0 1 1 1 0 0 2 0 2 1 1 0 0 0 0 2 0 0 0 0 0 0 1 1 1 1 1 1 1 0 1 0 1 1 0 2 0 2 1 0 0 1 1 0 0 1 2 1 1 0 1 2 0 2 0 0 1 2 2 0 1 0 0 2 0 0 0 0 0 0 0 1 1 0 0 0 0 0 1 1 0 1 0 0 0 2 2 2 2 0 0 0 0 2 2 0 1 0 0 0 0 1 1 0 1 1 1 0 1 0 1 0 2 0 1 0 0 2 0 0 2 0 0 1 1 1 1 0 1 0 0 2 2 0 2 2 0 0 0 0 2 0 0 0 0 1 0 0 1 1 0 0 0 0 0 0 0 0 2 0 0 0 0 0 0 0 0 1 1 1 1 0 0 0 2 0 1 0 1 0 0 1 0 1 0 2 0 0 0 0 0 1 1 0 0 1 0 0 1 1 0 1 1 0 2 0 1 1 1 2 2 1 1 2 0 0 0 2 1 0 1 2 1 1 1 1 0 1 1 1 1 2 0 2 2 2 2 2 1 0 1 2 0 2 1 2 0 0 2 1 0 0 2 2 0 2 1 2 2 0 0 1 1 0 1 1 1 1 2 1 1 1 1 0 1 1 0 0 0 1 0 2 0 2 2 2 0 0 1 2 0 1 0 2 0 0 0 1 1 0 0 0 0 2 1 1 1 1 1 0 2 0 2 0 1 1 1 0 1 1 1 0 0 0 0 0 0 0 0 0 0 0 0 0 0 1 1 0 1 0 2 1 0 2 1 0 0 0 0 1 0 0 0 1 0 0 1 1 0 1 0 0 0 0 0 2 0 2 2 2 1 0 1 0 0 0 0 0 0 0 0 0 0 1 1 1 0 1 0 0 2 1 0 0 0 0 1 0 0 1 0 0 0 1 0 0 0 1 1 1 0 0 0 0 0 2 1 0 2 0 2 2 2 0 0 0 0 1 0 1 2 2 0 0 0 0 0 0 0 1 1 1 2 1 0 2 1 1 1 1 1 0 1 0 2 0 0 0 1 0 2 2 1 1 0 1 0 0 1 0 2 0 1 1 1 1 0 1 0 0 0 2 1 1 0 0 1 0 1 0 0 0 0 0 0 0 1 2 0 0 1 0 0 0 0 0 0 0 0 0 0 0 0 0 0 0 1 0 0 1 0 0 0 0 0 0 2 2 0 0 2 2 0 2 0 0 1 0 0 1 1 2 2 2 1 1 1 1 1 1 0 2 1 2 0 1 0 1 1 1 0 1 0 2 0 0 0 0 0 0 0 1 1 0 0 0 0 2 2 2 2 2 1 2 2 1 0 2 0 0 0 0 0 0 1 2 1 1 0 1 0 1 0 0 0 1 1 1 0 1 1 1 0 0 0 2 1 0 2 0 0 0 0 0 1 2 0 0 0 1 0 1 1 0 0 0 0 0 1 0 0 2 2 2 2 0 0 0 0 0 0 0 0 0 0 0 0 2 1 0 1 0 0 1 0 1 0 0 0 0 2 1 0 1 0 0 1 0 2 1 0 0 1 1 0 1 0 1 0 2 0 2 0 1 2 1 1 2 0 1 0 0 0 1 0 0 1 2 1 0 0 1 0 0 1 0 0 1 1 0 2 2 1 0 0 1 1 0 1 2 1 0 0 2 0 2 0 0 0 0 1 0 1 0 0 0 1 1 0 0 0 1 0 2 1 0 0 0 0 0 0 0 1 0 0 0
161 0 0 0 0 0 1 1 0 0 0 0 0 0 0 0 0 0 2 0 1 1 0 0 0 1 0 0 2 2 2 1 1 1 0 0 2 2 0 2 1 1 1 1 1 1 0 0 1 2 0 0 0 0 0 1 1 1 0 1 1 0 0 2 1 1 1 0 2 0 0 2 2 2 2 2 2 0 0 0 0 0 1 0 1 0 0 1 2 2 1 2 0 0 0 0 0 0 0 1 0 2 0 0 1 1 1 0 1 2 1 1 1 2 2 2 1 0 0 0 2 0 0 2 0 1 0 0 0 0 0 1 1 0 0 0 1 0 1 0 0 0 1 0 0 0 0 0 0 2 0 0 1 0 1 0 0 0 1 0 1 1 2 1 0 1 0 2 0 1 0 1 0 2 0 1 1 0 0 1 1 1 1 1 2 1 1 1 0 0 0 1 0 2 2 0 0 2 0 1 0 1 0 1 1 0 1 1 1 0 1 1 2 0 0 2 0 0 1 0 0 0 1 2 1 0 1 1 1 0 1 1 0 0 1 0 0 1 1 1 0 0 2 1 2 0 0 0 0 0 0 0 0 0 0 0 0 0 0 0 0 0 1 1 1 0 0 0 2 0 0 2 0 2 0 0 1 2 2 0 1 0 2 1 1 0 2 0 1 1 0 0 0 2 2 0 0 0 0 0 0 0 0 0 0 0 0 0 1 0 1 2 0 0 2 0 0 0 0 0 0 2 2 2 0 0 0 0 1 2 2 1 1 0 0 0 0 2 0 0 0 0 0 1 0 0 1 1 2 1 1 0 0 0 2 0 0 0 0 1 1 1 1 0 1 0 0 1 1 0 2 2 1 1 0 0 2 1 1 0 0 0 0 1 1 0 0 1 1 0 1 1 0 0 2 1 1 0 0 1 1 1 0 2 2 0 0 1 1 1 0 0 0 0 1 0 1 1 0 1 0 1 1 1 1 1 1 0 0 0 0 0 0 0 2 2 0 0 0 0 1 1 0 2 1 0 1 1 1 2 0 0 0 1 0 0 0 1 2 2 1 2 0 0 1 1 0 2 0 1 1 1 2 2 1 1 1 2 1 1 1 1 0 0 2 0 0 0 0 0 2 0 0 1 0 0 0 1 1 1 1 0 2 2 2 0 2 1 0 0 0 2 0 1 0 0 1 2 0 0 1 2 0 0 0 2 0 0 0 2 1 0 0 0 1 0 1 0 1 2 2 1 2 2 2 2 1 1 2 0 0 0 0 0 0 1 0 0 1 1 1 0 1 0 0 0 0 1 1 0 0 1 0 0 0 0 1 2 0 2 2 0 1 0 1 1 2 0 1 1 0 0 0 0 0 0 1 1 1 1 1 1 2 0 0 1 1 0 0 1 1 0 0 0 1 0 0 0 0 1 0 1 0 0 0 1 2 0 0 0 1 1 0 1 0 0 0 0 0 1 0 2 0 1 0 2 2 0 2 1 0 0 2 0 0 1 2 1 1 0 0 0 1 0 0 1 1 1 0 0 0 1 0 0 0 1 1 0 1 0 2 1 2 1 2 2 0 1 0 1 1 0 0 0 0 1 1 2 0 1 1 0 0 0 1 0 1 2 2 0 1 0 0 1 0 0 0 1 1 1 0 0 0 0 1 1 1 0 0 0 0 0 1 2 0 1 1 0 0 0 0 1 0 1 0 0 0 1 0 0 0 0 0 0 0 0 0 0 0 0 0 0 2 0 0 1 1 2 0 2 0 0 1 1 1 1 0 1 2 2 0 1 1 1 1 1 0 2 1 2 0 1 2 2 2 0 1 0 0 1 0 0 0 0 0 0 2 0 0 1 0 0 0 2 2 0 2 2 1 2 2 1 1 2 0 0 1 0 1 1 1 0 1 1 0 1 0 0 0 0 0 0 1 1 0 1 1 0 0 0 0 2 1 1 2 0 0 0 0 0 0 1 0 0 0 0 0 0 2 0 0 0 0 1 1 1 0 0 0 0 0 0 0 0 0 0 0 0 2 0 2 0 0 1 1 0 1 0 0 0 0 2 0 1 1 1 0 0 0 0 0 0 0 0 0 2 0 1 2 0 0 2 0 2 0 1 1 1 0 0 2 2 1 2 0 0 0 1 0 0 0 0 1 1 1 1 0 0 1 0 2 1 1 0 1 0 1 1 0 0 0 0 0 2 0 0 2 0 0 1 0 1 0 0 0 0 0 1 1 0 0 1 2 2 0 1 2 0 0 0 0 0 1 0 0 0 0 0 2 0 1 1
162 1 0 0 0 0 0 2 1 0 1 0 0 0 0 0 0 0 0 0 0 2 1 0 0 0 2 0 2 2 2 1 0 2 1 2 1 1 0 1 2 1 0 2 2 1 0 0 2 1 0 0 0 0 0 0 0 0 0 1 0 1 0 2 1 1 1 0 2 0 0 1 2 2 0 2 1 0 0 0 0 0 0 0 2 0 1 1 2 2 1 1 1 0 1 0 0 2 0 2 1 2 0 0 0 0 2 0 1 2 1 1 1 2 2 2 1 0 1 0 1 0 2 0 2 0 1 1 1 2 0 0 0 0 0 0 0 0 0 1 0 0 0 0 0 0 0 0 0 1 0 0 1 0 0 1 0 0 0 1 2 1 2 2 0 1 1 0 0 0 0 1 1 1 0 0 0 0 1 1 0 2 0 0 1 0 2 2 0 0 0 2 0 0 0 0 1 2 1 0 0 1 0 1 1 0 1 1 0 0 1 1 1 0 1 1 1 0 1 0 0 1 2 1 0 1 1 0 0 0 0 0 0 0 0 1 0 2 0 1 0 1 2 0 1 0 0 0 0 0 0 1 0 0 0 0 1 0 0 0 0 0 0 0 0 0 0 1 2 1 0 1 1 1 2 2 0 2 0 0 0 0 1 1 0 1 1 2 0 2 0 1 0 2 2 0 0 1 0 1 0 0 1 0 1 0 0 0 1 0 0 0 0 0 1 0 0 1 0 0 0 2 0 0 2 0 0 0 0 1 1 2 0 0 0 0 0 2 0 2 1 1 1 2 0 0 0 0 1 0 0 1 0 0 1 1 1 0 0 2 2 1 0 0 0 1 0 1 1 0 2 2 2 2 0 0 2 2 0 0 0 1 1 1 1 0 0 0 0 0 0 0 0 1 2 2 2 0 1 1 1 1 0 1 1 0 1 1 0 1 0 0 0 1 0 0 0 0 0 0 0 0 1 0 2 0 2 1 0 2 0 2 0 0 0 0 0 1 1 2 2 1 1 1 1 0 1 0 2 1 0 0 0 0 0 0 0 2 1 2 2 2 1 0 0 1 1 2 0 1 1 1 2 2 1 0 1 1 0 0 2 1 0 0 1 0 0 0 2 1 0 2 1 1 1 0 1 0 0 0 2 2 1 1 1 1 2 1 0 1 0 2 0 0 1 1 0 2 1 2 2 2 0 0 1 1 0 0 0 2 1 0 0 0 0 0 1 0 1 1 1 1 2 2 1 1 0 2 0 0 0 0 0 0 1 0 1 0 2 0 0 0 1 0 1 0 0 0 0 0 0 1 0 0 0 0 2 1 0 2 2 1 0 0 0 0 0 1 0 1 1 1 0 0 2 0 0 1 1 1 1 1 0 0 0 2 0 0 0 0 0 0 1 1 1 0 0 0 1 0 0 0 0 1 0 0 2 1 0 0 0 0 0 0 0 0 0 1 0 1 1 0 1 2 0 1 0 0 0 0 0 2 1 1 1 1 1 1 0 1 1 0 0 0 0 1 1 2 0 0 0 1 1 0 1 0 2 1 0 0 0 1 2 1 0 1 1 1 0 2 0 0 0 0 0 0 1 2 1 1 0 0 0 0 2 0 2 2 2 0 1 1 0 1 1 0 1 1 0 0 0 0 1 0 1 1 1 1 2 2 2 2 0 1 0 0 0 0 0 1 0 1 0 1 0 0 0 0 0 0 0 0 1 1 0 0 0 0 0 0 0 0 2 1 0 0 2 2 0 2 0 0 2 2 0 0 1 1 1 2 1 1 0 0 0 1 1 1 0 1 0 1 0 1 1 1 0 0 0 1 0 0 0 0 0 0 2 1 2 0 0 0 1 1 1 2 2 2 1 1 1 1 0 2 0 0 0 0 0 1 1 2 1 1 0 1 0 0 1 1 0 0 0 0 0 0 0 1 0 0 0 2 1 0 1 0 1 0 1 0 0 2 0 0 0 1 1 0 1 1 0 0 0 1 2 1 0 0 0 2 2 0 0 0 0 2 2 0 0 0 0 0 0 2 2 0 2 0 0 0 0 1 0 0 1 1 0 1 0 1 0 0 0 0 1 1 0 2 2 1 0 1 1 0 1 0 1 1 0 0 1 1 0 1 0 0 0 0 0 2 0 0 2 1 0 0 0 0 0 0 2 1 1 0 1 0 1 1 0 0 0 0 0 0 0 1 0 0 1 2 0 1 1 0 0 2 2 0 1 0 0 0 0 0 0 1 1 0 0 1 1 0 1 0 0 0 0 0 2 0 2 1
163 1 0 1 1 0 0 1 0 0 0 1 0 0 0 0 0 0 0 1 1 2 1 0 0 0 0 0 1 2 1 1 0 1 0 0 2 2 1 0 2 1 0 1 1 1 1 0 2 0 0 0 0 0 2 0 0 0 0 0 1 0 0 1 1 1 1 1 1 0 0 1 2 2 2 2 2 0 2 0 2 0 0 2 2 0 0 0 1 2 0 0 1 0 0 0 0 1 0 2 1 2 0 0 1 1 2 0 1 2 0 0 1 2 2 2 1 1 0 0 2 0 2 0 2 0 2 1 0 1 1 1 0 0 0 0 0 0 0 0 0 0 0 0 0 0 0 0 0 1 0 1 0 1 0 0 1 0 0 0 1 1 2 2 1 0 0 0 1 2 1 0 1 1 1 0 0 0 0 1 0 1 0 0 0 0 2 2 0 1 1 2 0 0 2 0 0 2 0 1 0 0 0 1 1 0 1 0 0 1 0 1 1 0 0 2 2 0 0 1 1 1 2 1 0 1 0 0 0 1 1 0 0 0 1 0 0 2 0 2 0 0 2 0 1 0 0 0 0 0 0 1 0 1 1 0 1 0 0 1 0 0 0 0 0 0 0 0 1 1 0 2 0 2 0 0 1 1 2 0 1 0 2 0 1 0 2 1 0 1 0 2 0 2 2 2 0 1 0 1 0 0 1 0 0 0 1 0 2 0 0 0 0 0 0 1 0 0 0 0 1 2 2 2 2 0 0 0 1 2 2 1 1 0 0 0 0 2 1 0 0 0 1 1 0 0 0 0 2 1 0 0 0 0 1 1 0 0 0 2 2 2 0 0 0 0 0 2 2 0 2 2 0 0 1 0 2 1 0 0 0 0 1 0 1 1 0 0 0 0 0 0 0 0 1 0 0 0 0 0 0 0 0 2 0 0 0 0 0 1 0 0 1 0 1 0 1 0 0 0 0 0 1 1 0 0 2 0 0 0 0 0 1 1 0 0 0 0 0 0 2 0 0 2 1 1 1 0 1 0 0 0 0 1 0 0 0 1 1 1 1 0 0 0 1 2 0 2 0 1 1 1 2 2 1 1 0 2 2 0 0 2 0 1 0 0 0 1 1 0 2 1 0 2 1 0 1 2 1 0 1 1 1 1 1 1 1 1 0 1 0 1 1 0 1 0 0 2 0 2 2 2 0 0 0 1 1 0 0 2 1 0 0 0 0 0 2 0 1 1 0 1 2 1 1 1 2 1 1 1 0 1 1 0 2 1 0 1 2 0 0 0 1 0 0 1 1 2 2 0 0 0 1 0 1 0 1 0 0 0 2 0 0 0 1 1 0 0 0 0 2 1 2 0 0 0 0 0 0 0 0 2 1 2 1 2 1 0 0 2 1 0 1 0 0 0 0 0 0 0 1 0 0 0 0 1 1 1 0 0 1 1 0 0 0 1 1 1 0 1 0 0 0 1 0 2 2 0 1 0 0 1 2 0 0 1 2 2 1 1 1 0 1 0 1 1 0 1 0 0 1 0 0 1 1 1 1 1 0 0 0 0 2 2 2 2 2 1 0 0 2 0 0 1 0 0 1 1 0 0 0 0 0 0 1 0 1 2 2 0 0 0 0 1 0 1 1 1 1 2 0 0 1 0 0 1 1 0 0 0 0 0 0 2 0 0 0 0 0 1 0 1 0 0 0 1 0 0 0 0 0 0 0 1 0 2 1 0 1 1 0 0 2 0 0 1 1 1 0 2 0 0 1 0 0 1 1 0 0 0 2 2 0 0 1 1 0 2 0 1 1 2 2 2 1 0 0 1 0 0 0 0 0 0 0 0 1 0 0 1 0 0 1 0 0 2 1 1 0 0 0 0 2 2 0 0 0 0 0 1 0 2 0 0 0 1 1 1 0 0 0 1 0 0 0 0 0 1 0 0 0 1 1 0 1 0 1 0 1 1 0 0 0 0 0 0 1 1 2 2 0 0 0 1 1 1 0 0 1 1 1 0 2 2 1 2 0 1 0 0 0 0 1 1 1 0 1 0 0 0 0 2 0 0 0 0 1 1 0 0 0 0 0 0 0 2 0 0 0 0 0 0 0 2 0 1 1 2 1 1 2 2 0 2 0 0 0 1 0 0 0 0 1 1 1 0 0 1 1 0 2 0 1 0 1 1 1 1 1 0 0 0 0 0 2 2 2 0 0 1 0 0 0 1 1 0 0 0 2 1 0 0 0 0 0 0 0 0 1 1 1 0 1 1 1 1 0 0 1 0 0 0
164 1 0 0 1 0 0 0 0 2 2 0 1 2 0 1 0 0 1 0 0 1 0 0 0 0 1 0 2 2 2 0 1 1 0 0 2 0 0 2 0 0 0 0 1 0 1 0 0 2 1 0 0 0 1 1 0 1 0 0 1 0 0 2 2 1 1 0 0 0 0 0 2 2 2 2 2 0 1 1 0 0 0 2 2 0 0 2 2 2 1 1 0 1 0 0 0 2 0 2 1 2 1 0 1 1 1 1 2 0 0 1 1 1 1 1 1 0 1 0 1 0 2 0 2 0 2 0 0 0 1 1 1 0 1 1 0 0 0 1 0 0 0 0 0 0 0 0 0 2 0 2 1 1 1 0 1 1 0 0 1 1 2 1 0 1 0 1 2 2 0 0 0 2 0 1 1 0 1 1 0 1 1 1 2 1 1 2 0 0 0 2 0 2 2 0 0 2 0 1 0 1 0 1 1 0 1 1 0 0 1 1 1 0 0 2 1 0 0 0 0 0 2 1 0 1 0 0 0 1 1 1 0 0 2 0 1 1 0 1 0 0 2 0 1 0 0 0 0 0 0 0 0 1 1 0 0 0 0 2 0 0 1 1 0 0 0 0 1 0 0 2 0 1 0 0 1 2 1 0 1 0 1 0 1 0 2 1 1 2 0 0 1 2 2 0 1 1 1 2 0 0 0 1 0 0 0 0 2 0 0 2 0 0 1 0 1 0 0 0 2 1 2 2 2 0 0 0 1 1 2 1 0 0 1 0 0 2 0 0 0 0 0 2 0 0 0 0 0 0 0 2 0 0 1 1 0 0 0 1 1 1 2 1 2 0 0 1 1 0 2 2 0 0 0 0 2 0 1 0 1 1 0 1 0 0 0 0 0 0 0 0 0 0 2 0 0 0 2 1 1 1 0 1 0 0 1 0 0 2 0 0 0 1 1 0 1 0 0 0 1 2 0 2 0 0 0 0 0 0 0 1 0 0 0 0 0 0 1 1 1 0 1 1 1 2 2 1 1 1 0 0 0 2 2 2 0 0 1 0 2 1 0 1 0 1 0 2 0 1 1 1 1 1 0 0 1 1 0 0 2 1 0 0 0 0 0 0 2 1 0 2 1 0 1 0 0 1 1 0 1 1 2 1 2 0 2 1 0 1 0 1 0 2 0 0 1 2 0 1 1 2 2 2 2 2 0 2 0 2 0 1 0 0 1 0 2 0 2 2 0 0 2 1 0 2 0 1 1 0 0 0 0 0 0 0 1 0 1 1 0 0 0 0 0 1 1 1 1 0 0 1 0 0 0 0 1 0 0 0 2 0 1 0 0 1 1 1 1 2 0 0 1 0 1 0 1 0 0 0 0 2 2 1 0 1 0 0 0 0 1 0 0 0 1 1 1 0 0 2 0 1 0 0 0 0 2 2 0 0 1 1 1 0 0 0 1 0 0 1 1 1 0 1 0 2 2 0 0 0 0 1 0 1 2 0 2 2 2 0 0 0 1 0 1 0 2 1 0 0 1 1 1 0 0 1 1 1 0 0 0 2 1 1 1 1 1 0 0 0 2 0 0 1 2 0 2 2 1 2 1 1 0 1 1 1 0 2 2 0 0 0 0 2 0 1 1 0 1 1 0 0 0 1 1 0 1 0 1 0 1 1 0 2 0 0 0 0 0 0 0 0 0 0 0 0 0 0 0 0 0 0 2 1 0 1 0 0 1 1 0 0 2 0 0 0 2 0 0 2 0 0 2 1 1 1 0 0 0 0 2 2 1 0 0 0 2 1 0 2 0 2 0 2 2 2 0 1 0 1 0 0 0 0 0 0 2 0 0 0 0 0 0 1 2 1 1 2 2 2 2 2 0 1 0 0 0 0 0 0 1 2 1 0 0 1 1 1 0 0 1 0 0 0 0 0 0 0 0 0 0 2 0 0 2 0 0 0 0 0 0 1 0 0 0 0 0 0 2 0 0 0 0 0 2 1 0 0 1 1 1 0 1 0 1 1 0 0 0 1 0 0 1 1 1 0 1 0 0 1 0 1 0 1 1 0 1 2 1 1 1 0 0 0 1 1 0 1 2 0 0 2 0 1 0 1 1 0 0 0 1 1 0 1 0 1 1 0 1 0 0 0 2 2 2 0 0 1 1 0 2 0 1 0 1 0 2 2 2 2 0 2 0 1 1 1 1 0 0 0 0 0 0 0 0 0 1 0 0 0 0 0 0 0 0 1 1 0 1 0 0 0 0 0 0 0 0 0 0 0 0 0
165 1 0 0 0 0 0 1 0 1 1 0 0 1 0 1 0 0 1 1 1 2 0 0 0 0 1 0 2 2 2 0 1 1 0 1 1 1 0 0 2 2 0 0 2 0 2 0 2 0 0 0 0 1 1 0 0 0 0 1 0 1 0 1 1 1 1 0 2 1 1 2 2 2 1 2 2 0 2 1 0 0 0 1 2 0 0 0 2 2 0 0 1 0 2 2 0 1 0 2 0 2 0 0 1 0 2 0 0 2 2 2 1 2 2 2 0 0 1 0 1 1 1 1 0 0 1 0 0 0 0 0 0 0 0 0 0 0 0 1 0 0 1 1 0 0 0 0 0 2 0 0 1 0 1 1 1 0 0 0 2 2 2 2 0 1 1 1 0 2 1 2 1 1 2 1 0 0 0 2 1 1 0 0 0 0 1 1 0 1 1 2 2 0 2 1 1 2 0 0 0 0 0 0 0 0 2 0 2 0 0 1 1 0 0 2 0 1 0 0 1 1 2 1 0 1 0 1 0 1 0 0 0 0 2 0 0 2 0 1 0 1 0 0 0 0 0 0 0 0 0 0 0 0 0 0 0 0 0 0 0 0 0 1 1 0 1 0 1 0 0 2 1 1 0 0 1 1 2 0 0 0 2 1 0 0 2 1 1 2 0 2 1 2 2 1 0 0 0 2 0 0 1 0 1 0 0 0 1 0 0 1 0 0 1 1 1 0 0 0 1 1 1 1 1 0 0 0 0 1 1 2 0 0 0 0 0 2 0 0 0 1 2 1 0 0 1 0 2 0 0 0 0 0 2 0 0 0 0 1 1 1 2 0 2 1 0 2 2 1 1 1 0 0 0 0 2 0 0 0 0 1 1 1 2 0 0 0 0 0 0 0 1 1 0 0 0 1 0 1 0 1 0 1 1 1 1 0 1 1 0 0 2 0 0 1 0 1 0 1 0 1 0 1 1 1 0 0 2 0 0 1 1 0 1 1 0 1 0 0 2 0 2 0 1 0 1 1 1 0 0 0 0 1 1 1 0 1 0 1 1 1 0 0 1 2 0 1 0 0 1 1 1 1 1 0 1 2 0 1 1 2 0 0 2 0 0 0 2 1 0 2 2 1 1 0 0 1 1 1 1 1 2 2 2 0 2 1 0 1 0 1 0 0 1 0 0 2 0 1 1 2 1 0 0 2 1 1 0 2 0 1 0 1 2 1 1 1 0 0 0 2 1 0 0 1 1 2 0 0 0 0 0 0 1 1 0 0 0 1 1 0 0 0 0 1 1 0 0 1 0 0 1 0 0 0 2 0 0 1 1 0 1 0 0 1 1 2 0 2 1 1 2 1 0 0 0 1 1 2 1 1 2 1 2 2 1 0 0 0 2 0 0 0 2 0 0 0 1 0 1 0 0 0 0 1 2 1 0 0 0 0 0 0 0 0 1 0 1 2 0 0 1 2 0 1 1 0 1 0 0 1 1 2 2 0 0 2 2 0 0 0 1 0 2 0 0 2 1 1 0 1 0 1 1 0 0 0 0 0 1 0 2 2 1 2 1 0 0 1 1 0 0 1 1 0 1 2 2 2 1 0 0 0 1 0 1 2 1 0 1 0 0 0 1 0 2 2 1 1 0 0 0 0 1 2 2 0 0 0 1 1 0 2 0 0 2 0 0 0 0 0 0 0 0 1 0 0 0 0 0 0 1 0 0 1 1 0 0 2 0 0 2 1 0 1 2 0 0 1 1 0 2 0 1 1 1 2 1 2 2 1 1 1 1 1 0 1 0 1 1 2 1 2 1 1 0 0 0 1 0 0 0 0 0 0 1 0 1 0 0 0 0 0 2 0 1 2 0 1 1 0 0 2 1 0 0 0 1 0 1 1 0 0 0 1 1 1 0 0 0 0 0 0 1 0 0 2 0 0 0 1 0 0 2 0 1 0 0 0 0 0 0 0 0 0 0 1 1 1 0 0 0 1 2 1 0 1 2 2 2 0 0 0 0 0 0 0 0 1 1 0 0 1 1 0 1 0 0 0 2 0 0 1 2 1 0 0 1 1 0 0 1 0 1 1 0 0 2 0 0 2 0 1 0 0 0 2 0 0 0 0 0 0 0 0 0 0 0 2 0 0 2 2 2 0 0 0 1 0 1 0 0 0 2 0 2 1 0 0 0 0 0 1 0 0 0 0 0 0 0 0 1 0 1 0 0 0 1 0 0 0 0 0 0 0 0 0 0 0 0 2 0 2 2 1 0 0 1 0 1 2
166 1 0 0 0 0 0 0 0 1 1 1 0 1 0 0 0 0 0 0 0 2 0 0 0 0 1 0 2 2 2 2 0 0 1 0 2 1 0 2 0 0 0 0 2 0 0 0 2 0 0 0 0 0 1 0 1 2 0 2 0 0 0 2 1 1 0 0 1 0 0 0 2 2 1 2 2 1 2 2 0 0 0 0 2 0 0 1 2 2 1 2 1 0 0 0 0 1 0 1 0 2 1 0 1 1 2 0 1 2 1 1 0 1 1 0 0 0 1 0 1 0 0 2 0 1 0 1 1 1 0 0 0 0 0 0 0 0 0 2 0 0 1 0 0 0 0 0 0 1 0 1 0 0 0 0 0 1 1 0 0 0 1 2 2 2 2 1 1 1 0 0 1 1 0 1 1 1 0 0 0 1 2 2 2 0 2 0 0 0 0 2 2 0 2 0 0 0 1 0 0 1 1 1 1 0 2 1 1 0 0 2 1 1 0 2 0 1 2 0 0 0 0 0 0 0 0 1 0 1 1 0 0 0 1 0 0 1 0 1 0 0 2 0 1 0 0 0 0 0 0 1 0 0 0 0 1 0 0 0 0 0 0 0 0 0 1 0 1 0 0 1 1 2 0 0 1 2 2 0 2 0 2 0 2 0 2 1 1 2 1 1 2 2 2 0 1 2 0 2 0 0 0 0 0 0 0 0 2 1 0 1 0 0 2 0 1 0 1 0 0 1 2 1 1 0 0 0 2 0 2 1 0 0 0 0 0 1 1 0 0 0 1 1 0 0 0 0 1 0 0 1 0 0 1 1 2 0 0 1 1 1 1 0 1 0 0 2 2 1 1 1 0 0 0 0 1 0 2 0 0 0 1 1 0 0 0 0 0 0 0 0 1 0 2 0 1 2 0 0 0 0 0 2 2 2 0 0 0 2 0 0 0 0 0 0 0 0 0 0 0 0 0 0 2 1 0 0 0 0 0 0 0 1 1 0 1 1 0 0 2 0 0 1 2 1 2 1 2 0 0 1 0 1 0 0 0 0 1 2 1 2 0 0 0 0 0 2 0 0 2 2 0 0 1 0 0 2 0 2 0 2 1 0 2 0 0 0 1 0 1 0 0 1 1 0 1 1 0 1 1 1 2 1 2 1 2 2 0 1 0 1 0 0 2 0 0 2 0 1 1 2 0 0 0 0 0 1 0 2 1 1 1 1 1 0 1 0 0 1 2 2 2 0 0 2 0 0 2 0 1 0 0 0 1 2 0 1 1 1 1 0 1 0 1 0 0 1 1 0 0 1 0 0 0 0 2 1 0 2 1 0 1 0 0 1 1 0 1 1 0 1 2 0 2 2 0 0 1 1 0 2 0 2 2 2 1 0 1 0 1 0 1 1 0 1 1 0 0 0 1 0 1 1 0 0 1 0 1 1 0 0 0 0 0 0 0 1 0 2 1 1 1 1 2 1 1 0 2 0 0 1 1 0 1 1 2 2 1 0 0 0 1 0 0 1 1 2 0 0 1 0 0 1 1 0 0 1 0 0 1 0 2 1 2 2 2 1 0 0 1 1 1 0 1 0 1 2 1 1 1 0 0 0 1 0 2 2 2 1 1 1 0 2 0 2 1 1 0 0 0 0 0 0 1 2 2 0 1 0 1 1 0 2 0 1 1 0 0 0 0 0 0 0 0 0 0 0 0 1 0 0 0 0 0 0 0 0 0 0 0 0 2 0 0 1 2 1 0 1 0 0 2 0 2 1 0 1 0 2 0 0 0 0 1 1 0 0 0 2 0 2 1 2 1 0 0 1 0 1 0 0 1 0 1 0 1 1 1 1 0 0 1 1 1 2 2 1 1 2 2 1 0 2 0 0 0 0 1 1 0 1 1 2 0 2 0 1 1 1 1 1 0 0 1 0 0 0 0 0 0 2 0 0 2 0 0 0 0 1 0 2 0 0 0 0 0 0 1 0 0 0 0 1 1 1 0 0 1 2 2 0 0 0 0 0 0 0 0 0 0 0 1 0 2 2 1 0 0 0 0 2 0 0 2 1 0 2 0 0 0 0 1 0 1 1 0 0 1 1 0 1 0 0 1 2 2 0 1 1 2 2 0 1 0 0 0 0 1 1 0 0 1 1 1 0 0 0 0 0 2 0 2 0 0 0 0 2 2 1 0 1 0 1 1 1 1 2 2 2 2 0 0 0 0 1 1 0 1 0 0 0 0 0 0 0 0 0 0 0 0 0 0 1 0 0 0 1 2 0 2 2
167 1 0 0 1 0 0 1 1 0 1 0 1 1 0 1 0 0 1 1 1 1 0 0 0 0 1 0 2 2 2 0 0 0 0 0 2 1 0 2 1 0 0 0 1 0 0 0 1 1 0 0 0 1 0 0 0 0 0 0 0 2 0 2 1 1 1 0 1 0 0 0 2 2 2 2 2 0 2 1 0 0 0 1 2 0 0 2 2 2 1 2 0 0 1 0 0 1 0 2 1 2 1 0 1 1 1 0 2 1 0 2 2 1 2 2 1 0 1 0 0 2 1 1 1 0 1 1 1 2 1 1 0 0 1 0 0 0 0 1 1 0 0 0 0 0 0 0 0 1 0 1 1 1 1 1 1 0 0 1 1 0 2 2 0 2 1 1 1 2 0 0 0 2 1 1 1 0 0 0 0 1 1 1 2 1 1 1 0 1 1 1 0 1 2 0 0 1 0 0 0 0 0 0 0 0 2 2 1 0 1 1 1 0 0 2 0 1 1 0 1 1 0 1 0 0 1 2 0 2 0 0 0 1 1 2 0 2 0 1 0 0 2 0 2 0 1 0 0 0 0 0 1 0 0 0 1 0 0 0 0 0 0 0 0 0 0 1 1 0 0 2 0 1 1 0 0 1 1 0 0 1 2 1 0 1 1 1 1 1 0 1 1 2 2 0 1 1 1 2 1 0 1 0 0 0 2 0 2 1 0 1 0 0 1 0 0 0 0 0 1 1 2 1 1 0 1 1 0 1 0 2 0 0 0 0 0 0 2 0 0 1 0 2 0 0 1 0 1 1 0 1 1 0 1 0 0 0 0 0 1 1 2 1 2 0 0 2 2 1 1 1 0 0 0 0 2 0 1 0 1 1 0 0 0 0 0 0 1 0 1 1 1 0 1 1 2 0 1 1 1 1 0 2 2 1 1 1 0 0 2 0 0 0 2 0 2 1 0 1 0 1 0 0 1 1 1 0 1 0 0 1 1 1 0 0 0 2 1 1 2 0 1 1 1 1 1 0 1 2 0 0 0 1 1 0 1 1 1 0 0 0 0 2 1 2 0 2 0 0 1 1 2 2 1 0 1 1 1 0 1 2 1 0 1 0 0 0 2 1 0 2 0 0 1 0 1 2 2 0 1 0 2 2 2 0 2 2 0 0 0 2 0 1 0 0 0 2 0 2 2 2 1 1 2 2 0 2 0 2 0 2 1 0 0 1 2 0 2 2 0 2 2 2 0 2 1 1 1 0 1 0 0 0 1 1 1 1 0 2 1 0 0 1 0 1 1 2 2 0 0 2 1 0 1 0 1 1 0 2 1 0 1 0 0 1 1 0 0 0 0 0 1 0 1 0 0 0 0 0 0 1 0 1 2 2 0 0 0 1 1 1 0 0 1 0 0 0 1 0 2 0 0 0 0 0 2 0 0 0 1 1 0 1 0 1 0 0 0 1 0 1 0 1 1 0 0 0 0 0 1 1 0 0 1 0 2 2 0 1 1 0 1 0 1 0 0 1 0 0 0 0 0 0 0 1 1 0 0 0 0 0 2 1 2 2 0 0 0 1 1 0 0 1 1 0 2 1 1 2 0 2 0 1 0 0 1 1 2 0 0 0 0 2 0 0 0 1 1 1 0 1 1 0 1 0 1 0 0 0 1 1 1 2 0 0 0 0 0 1 0 1 0 0 0 1 0 1 0 0 0 1 0 0 0 0 1 0 0 0 1 1 2 2 0 0 2 1 0 2 1 0 2 0 0 1 0 1 1 1 2 2 1 0 1 0 1 2 0 2 0 2 0 1 1 1 0 1 1 1 0 0 1 0 1 0 1 0 0 0 1 1 0 1 2 1 1 2 0 1 1 0 2 2 0 0 0 0 0 1 0 1 1 0 1 2 0 0 0 0 0 0 0 0 0 0 0 0 0 0 0 2 0 0 2 0 0 0 0 0 1 2 0 0 0 1 0 0 1 0 0 0 0 0 0 0 0 2 2 2 2 0 0 0 0 0 0 0 0 0 0 0 0 2 2 1 1 0 0 2 0 0 1 0 1 1 1 1 1 1 1 0 0 0 0 2 0 0 0 0 0 0 0 1 1 2 2 0 0 0 2 2 0 1 1 0 0 0 0 2 0 0 2 1 0 0 0 0 0 0 2 0 0 0 1 1 1 0 0 0 0 0 0 0 1 1 1 0 0 0 0 0 0 0 0 0 0 0 1 0 0 0 1 1 0 0 1 0 1 0 0 0 0 1 1 0 0 0 1 0 0 0
168 0 0 0 1 0 1 1 1 1 2 0 0 1 1 0 0 0 0 0 0 1 1 1 1 1 1 0 0 2 2 0 1 1 0 0 2 2 0 1 1 1 0 1 2 1 0 0 0 2 0 0 0 0 1 1 0 0 1 0 0 1 1 2 0 0 0 0 0 0 0 1 2 2 1 2 2 0 1 0 1 0 0 0 2 0 0 1 1 1 0 1 1 1 0 0 0 0 0 1 0 2 1 0 1 1 2 0 0 2 2 2 1 2 2 2 1 0 0 0 2 0 1 1 1 1 1 0 0 0 0 0 0 0 1 1 0 0 0 0 1 0 0 0 0 0 2 0 0 2 0 2 1 1 0 0 1 1 0 0 1 0 0 1 1 1 1 1 1 1 0 0 2 0 2 1 0 0 0 0 0 1 2 2 2 0 2 2 0 0 0 1 0 0 0 0 1 2 1 0 0 0 1 2 2 0 2 0 1 0 0 2 1 0 1 1 0 0 1 1 0 0 2 1 0 1 0 0 0 0 0 0 0 1 1 0 1 2 0 1 0 0 2 0 1 0 0 0 1 1 1 1 0 0 0 0 0 1 1 1 1 1 0 1 1 0 2 0 1 1 0 2 0 2 0 0 1 1 1 0 0 0 2 1 0 1 1 0 1 1 0 1 1 2 1 0 1 0 0 1 0 0 0 1 0 0 0 0 1 0 0 0 0 1 1 0 0 0 0 0 0 2 0 1 2 0 0 0 1 0 1 2 0 0 0 0 0 2 0 0 0 1 1 2 0 0 0 0 1 1 0 1 1 1 0 0 1 0 0 1 1 1 2 0 2 0 0 1 1 0 2 2 1 1 2 2 1 0 2 0 0 0 1 1 0 1 0 0 0 0 0 0 1 1 2 1 1 0 0 0 0 0 0 2 2 2 0 1 1 1 0 0 0 0 1 0 0 0 0 0 1 1 0 0 1 1 1 1 1 0 1 0 1 2 1 0 0 2 0 1 1 1 1 1 2 2 2 1 2 2 0 0 0 1 1 1 0 2 1 2 2 2 0 1 1 1 0 1 0 0 0 0 2 2 1 1 1 1 0 1 1 1 0 1 2 1 0 1 1 0 1 1 1 2 2 0 0 2 1 0 0 0 2 2 2 0 2 0 0 1 0 1 0 1 1 0 1 2 0 1 1 2 2 2 2 2 0 2 0 2 0 1 0 0 1 0 0 0 2 2 0 2 0 1 1 0 2 1 1 0 0 0 0 0 0 0 0 0 1 1 1 0 1 0 0 1 1 1 0 1 1 1 1 0 0 0 1 2 0 2 2 1 1 0 1 1 2 1 1 2 0 0 0 1 0 1 0 0 0 0 0 2 2 1 1 1 2 0 0 1 1 0 0 0 1 0 0 0 1 0 0 0 0 0 1 1 1 1 0 0 1 1 1 0 0 0 0 2 1 1 1 1 0 0 2 0 0 0 1 0 0 1 0 0 1 0 2 2 2 0 0 0 1 1 1 0 1 2 0 0 0 0 0 0 0 0 0 0 1 0 1 1 2 1 2 2 0 1 0 1 0 1 0 1 1 0 1 2 2 2 1 0 0 0 0 0 1 0 0 0 1 0 0 2 0 1 1 1 0 0 0 1 1 0 2 0 0 0 0 0 1 1 0 2 0 0 0 0 0 1 0 1 0 0 0 1 0 1 0 1 1 1 1 0 0 1 1 0 1 0 0 0 2 1 0 1 2 0 0 2 1 0 2 0 0 1 2 1 1 1 1 1 1 1 1 1 0 2 0 1 1 2 1 2 2 1 1 1 0 1 0 0 0 0 0 1 1 1 1 1 0 0 0 1 1 2 1 2 1 1 0 1 0 1 0 0 0 0 1 0 1 1 1 1 0 1 1 1 1 1 1 1 0 0 0 0 0 0 0 0 0 2 2 0 0 0 1 0 1 0 0 0 0 0 0 0 0 0 1 1 0 0 0 0 1 0 0 1 1 2 2 0 0 0 0 0 0 2 0 0 0 0 1 1 2 0 2 0 0 1 1 0 1 0 2 2 0 1 0 0 0 0 1 0 2 0 0 1 2 1 0 1 0 0 0 1 1 2 0 0 2 2 0 0 1 0 0 1 0 0 0 0 2 0 1 1 0 0 1 0 2 1 2 0 1 1 1 2 0 0 0 0 1 1 0 1 1 1 1 1 0 0 0 0 2 0 1 0 2 0 0 0 1 2 0 1 1 0 0 1 1 1 0 1 1 0 0 0 2 0 0 0
169 1 0 0 0 0 0 2 0 2 2 0 1 2 0 1 0 0 2 2 1 0 1 0 0 0 0 0 2 1 1 0 1 1 2 0 2 1 1 0 1 1 0 1 2 1 1 0 1 1 0 0 0 0 0 0 0 0 1 0 0 1 0 2 0 0 0 1 2 1 1 1 2 2 0 2 2 0 2 0 2 0 1 0 0 0 0 0 2 2 0 2 0 0 0 0 0 1 0 2 0 2 1 1 0 0 2 0 1 1 1 2 1 2 2 2 2 0 0 0 2 0 1 1 0 0 0 2 0 2 1 1 0 0 0 0 0 0 1 0 0 0 1 0 0 0 0 0 0 0 0 0 0 0 0 0 1 2 1 1 1 0 2 2 1 2 2 0 1 2 0 0 1 1 0 0 0 0 1 1 0 1 1 1 1 0 1 1 0 0 0 2 0 2 2 0 1 2 0 1 0 0 0 1 1 0 1 0 0 0 0 0 2 0 0 2 1 1 1 1 1 1 2 2 0 0 0 2 0 2 0 0 1 0 2 1 0 2 0 1 0 1 2 0 1 0 1 0 0 0 0 0 0 0 0 0 2 0 0 0 0 0 1 0 0 0 0 1 1 1 1 2 0 1 0 0 0 1 1 0 1 0 1 0 0 2 0 2 0 2 0 1 0 2 2 1 0 1 1 1 1 1 1 0 0 0 0 0 0 0 0 0 0 0 0 0 0 0 0 0 1 0 2 1 2 0 1 1 0 1 0 2 0 0 0 0 0 0 1 0 0 0 1 2 0 0 0 0 1 1 0 1 0 1 1 0 1 0 0 2 2 2 2 2 1 0 0 1 1 1 1 1 0 0 0 0 2 0 2 0 0 1 1 1 0 1 0 1 1 0 0 0 0 0 2 0 0 0 0 0 0 0 0 1 1 0 1 1 0 2 0 0 1 0 1 0 1 0 0 0 0 1 1 1 0 0 2 1 0 0 1 0 0 0 2 2 0 2 1 0 2 1 1 1 0 1 2 2 2 0 0 0 0 2 2 1 1 2 2 1 1 1 1 1 0 1 0 2 0 0 0 0 1 1 0 1 0 1 0 0 1 2 0 0 2 1 0 0 2 1 0 2 0 1 0 0 0 1 0 0 1 1 1 0 0 1 2 1 0 1 1 0 0 0 0 1 0 2 0 1 2 2 0 0 0 1 1 1 0 2 1 1 0 0 1 0 2 0 0 2 1 1 1 1 1 0 1 0 2 0 0 0 0 1 2 0 0 0 1 1 1 0 0 0 0 1 0 1 1 0 1 2 0 0 0 0 1 0 0 1 2 0 0 0 1 0 2 0 2 2 0 0 0 0 0 0 0 1 1 1 1 1 1 1 0 2 0 0 0 0 0 0 0 1 0 0 0 0 1 0 0 0 1 1 0 1 1 1 0 0 1 1 0 0 0 0 0 0 0 1 0 1 0 0 1 2 2 0 1 0 1 0 0 0 0 1 2 2 0 2 2 0 1 0 1 1 1 1 0 0 1 0 1 0 1 0 2 1 1 0 0 0 1 1 1 1 1 1 1 0 2 0 0 0 2 0 2 0 1 1 0 1 0 0 1 0 2 1 1 0 1 0 0 0 0 2 1 1 1 1 0 1 0 0 1 1 1 0 0 0 1 1 0 2 0 1 1 0 0 2 1 2 1 0 0 0 0 0 0 0 0 0 0 0 0 1 0 0 0 0 0 0 2 2 0 0 2 1 0 2 0 0 1 0 0 1 1 0 0 0 2 2 2 2 1 1 1 2 1 1 1 1 1 1 1 0 0 0 0 2 0 0 1 0 1 1 1 1 1 1 0 0 1 1 1 2 2 2 0 0 0 0 1 2 0 0 0 0 0 0 0 2 2 2 0 2 0 1 1 0 1 1 0 0 0 0 0 1 0 1 0 1 1 0 1 1 0 0 0 0 0 2 0 0 0 0 0 1 2 1 1 0 0 0 1 0 0 1 1 2 2 0 0 0 0 0 0 1 0 0 0 0 0 1 1 0 2 0 1 1 0 1 0 0 1 1 1 2 0 0 0 0 0 0 1 1 0 1 2 1 0 2 0 1 1 2 2 0 0 0 2 2 0 1 0 0 0 2 0 0 0 0 1 2 2 1 0 1 1 0 1 0 1 0 1 1 2 1 0 0 0 0 0 1 0 0 1 0 0 0 0 0 0 0 0 1 1 0 1 0 0 0 1 1 0 0 1 0 0 0 0 0 0 1 0 0 0 0 0 0 2 0
170 0 0 0 0 0 1 2 1 0 1 0 0 0 0 0 0 0 0 0 0 2 1 1 1 1 1 1 2 2 2 1 2 1 0 1 1 2 0 0 2 2 1 1 2 0 0 0 2 1 0 0 1 1 0 1 0 2 0 0 1 0 0 1 0 0 0 0 1 0 0 1 1 1 1 1 1 0 2 1 1 0 1 1 1 0 0 1 1 2 1 1 0 0 2 1 0 1 0 1 1 2 1 1 0 0 2 1 1 1 0 2 0 1 1 1 0 0 0 0 1 0 1 1 1 1 1 1 1 2 0 0 0 0 2 2 0 0 0 2 1 0 0 0 0 0 0 0 2 2 0 0 0 0 0 1 0 1 0 0 1 0 2 2 0 0 0 0 0 2 1 0 1 1 1 0 0 0 0 0 0 1 0 0 1 0 2 2 0 0 1 2 0 1 1 1 0 2 0 0 0 0 0 2 2 0 2 0 0 0 1 2 1 0 1 1 0 0 2 1 0 0 2 2 0 0 1 2 0 2 0 0 0 0 1 0 0 1 0 2 0 0 1 1 1 0 0 0 0 0 0 0 0 0 0 1 1 1 1 1 0 0 1 1 1 0 0 0 1 0 0 1 1 2 0 0 1 2 2 0 1 0 2 0 0 1 2 1 1 2 1 1 1 1 2 0 1 1 0 1 0 1 1 0 0 0 0 0 1 0 1 1 0 0 2 0 2 0 0 0 0 2 1 0 1 0 0 0 0 1 2 1 0 0 0 0 0 1 1 0 0 1 2 2 0 0 1 1 1 0 1 1 0 0 1 1 0 0 0 1 1 2 1 1 0 0 0 2 2 0 2 2 1 1 0 0 2 1 0 0 0 2 2 1 0 0 0 0 0 1 1 1 1 1 1 1 2 1 1 1 0 0 0 1 0 0 1 0 1 0 0 0 0 0 1 0 0 1 0 0 0 0 0 1 1 2 1 0 1 1 0 1 0 0 0 0 0 0 0 0 0 2 2 0 1 2 1 2 2 1 0 1 0 2 1 0 1 2 1 0 0 0 0 2 2 2 0 1 0 0 1 1 2 2 0 1 0 0 0 0 2 1 1 0 2 0 0 1 2 1 0 2 1 1 1 0 0 2 1 0 0 0 2 2 2 0 2 1 0 0 0 2 1 0 1 0 0 1 0 2 2 1 0 0 0 1 0 2 0 2 0 1 0 0 0 0 1 0 0 0 0 0 1 1 1 1 2 0 2 0 1 0 0 0 0 0 0 0 1 0 0 0 1 0 1 0 0 0 0 0 0 0 0 0 0 0 1 1 0 1 2 0 1 0 0 1 1 1 0 1 0 0 1 1 1 0 0 0 0 0 0 2 0 1 2 2 1 0 0 1 0 0 0 0 1 0 0 0 1 0 0 0 0 0 0 0 0 2 0 0 0 1 0 0 0 0 1 1 0 1 0 1 0 1 0 2 2 0 1 0 1 1 0 0 1 0 2 2 2 0 0 0 1 0 0 2 1 1 1 1 0 1 0 0 1 0 0 1 1 0 0 0 2 2 1 1 0 0 1 0 2 0 0 0 0 0 0 1 1 1 0 1 0 0 1 0 0 2 2 0 1 0 1 0 0 0 1 1 1 1 0 0 1 1 1 1 2 0 0 0 1 1 0 2 0 1 1 0 0 1 0 2 1 0 0 0 0 0 0 0 0 0 0 0 0 2 1 0 0 0 0 0 2 0 0 1 2 2 0 2 0 1 1 0 0 2 1 1 1 1 1 1 1 1 1 1 0 2 0 1 1 2 2 2 2 0 2 1 0 2 0 0 0 0 0 0 0 1 2 0 0 0 1 1 1 2 2 1 1 1 1 1 1 2 0 0 0 0 0 1 0 1 0 1 1 2 0 1 1 0 1 1 0 0 0 0 0 1 1 0 0 1 2 0 2 0 0 0 0 0 0 2 0 0 0 0 0 0 1 1 0 1 1 0 1 0 0 1 1 2 2 0 0 0 0 1 1 0 0 1 1 1 0 2 2 0 2 0 0 0 0 1 0 0 1 1 0 1 0 1 0 0 0 1 1 0 0 1 1 1 0 1 1 1 0 2 2 1 0 0 1 1 0 1 0 0 0 0 0 1 0 0 2 2 2 1 0 1 0 0 1 0 1 0 1 0 2 2 1 0 0 0 1 0 1 1 1 0 0 1 0 0 0 0 1 0 1 0 2 0 0 0 1 1 0 1 1 0 0 0 0 0 0 0 0 0 0 0 0 0 0 0
171 0 0 0 0 0 0 1 1 0 1 0 2 2 0 2 0 0 1 1 1 1 1 0 0 0 1 1 2 2 2 0 0 0 1 2 1 1 0 1 1 1 0 1 2 1 0 0 1 1 1 0 0 0 2 0 0 1 0 0 0 1 0 2 0 0 0 0 2 1 0 2 2 2 1 2 2 0 2 1 1 0 0 1 1 0 0 0 2 2 0 1 1 0 0 0 0 0 0 1 0 2 1 0 0 0 2 1 1 1 0 1 2 2 2 2 2 0 0 0 2 1 2 0 1 0 1 1 0 2 0 0 0 0 0 0 0 0 0 1 0 0 0 0 0 0 0 0 0 1 0 1 0 0 0 0 0 1 1 1 1 1 1 1 2 2 0 1 1 2 0 0 0 2 2 1 0 1 1 1 0 1 1 1 2 1 1 1 0 0 0 2 1 1 2 1 2 1 0 0 0 1 0 1 1 0 1 0 2 0 1 1 1 0 0 2 0 0 1 0 2 2 1 1 0 0 0 2 1 1 1 1 0 0 1 0 0 2 0 1 0 0 1 0 0 0 0 0 0 0 0 1 0 0 0 0 2 0 0 1 0 0 0 0 1 1 0 0 2 0 0 0 0 2 1 0 1 2 2 0 2 0 2 1 1 0 2 2 2 2 0 2 1 1 2 0 1 2 0 1 0 0 1 1 0 0 0 1 2 0 0 1 0 0 2 0 0 1 0 0 1 1 2 2 1 0 1 0 0 0 1 1 0 0 0 0 0 2 0 0 0 0 0 2 0 0 1 0 2 2 0 0 0 1 1 0 2 0 0 0 1 2 1 0 1 0 0 2 2 1 1 1 2 2 0 0 1 1 0 0 1 0 0 0 1 0 0 0 0 1 0 0 1 0 1 0 0 0 0 0 0 0 0 2 1 0 0 2 0 2 0 0 0 0 1 0 1 1 0 1 0 1 2 1 0 0 1 0 0 1 0 1 0 0 1 1 0 1 1 0 1 0 2 0 1 2 2 0 0 0 1 1 0 2 1 0 1 2 1 2 2 2 0 2 2 2 0 2 0 1 1 1 2 2 1 0 0 1 0 1 1 1 0 0 2 1 0 1 2 0 0 2 1 1 2 0 0 2 2 0 0 0 1 0 1 2 2 1 0 0 1 1 0 1 0 0 1 2 0 2 2 2 1 0 0 1 1 1 1 1 1 1 0 0 0 0 1 0 1 2 0 0 2 1 1 1 0 1 1 1 0 1 0 0 1 0 1 0 1 1 0 0 1 1 1 0 0 0 0 0 0 0 0 0 0 0 1 1 0 1 2 0 0 0 1 0 1 0 2 2 1 0 1 0 0 0 0 0 0 1 0 1 1 2 1 2 1 0 1 1 0 0 1 0 1 0 0 0 0 1 1 1 0 0 0 1 1 1 0 0 0 0 2 0 0 1 1 1 1 1 1 1 1 2 0 1 1 0 1 0 0 1 0 2 2 0 0 1 1 0 0 0 1 0 0 1 1 1 1 1 0 1 1 0 0 0 0 0 1 0 1 1 1 0 0 0 1 0 0 0 0 1 0 1 0 0 2 2 2 2 0 0 0 0 2 0 1 1 2 0 1 0 0 2 0 2 1 1 1 1 0 0 1 0 1 0 0 0 1 1 1 1 2 2 0 1 0 0 0 0 0 1 0 1 1 0 0 1 0 0 0 0 0 0 0 0 0 1 1 1 0 0 2 2 0 0 2 1 0 2 1 1 2 0 0 0 1 2 2 2 1 1 1 1 1 1 0 1 0 2 0 2 1 1 1 0 0 0 0 2 0 0 0 1 0 0 2 0 0 0 1 1 0 2 2 2 2 2 2 2 2 2 1 1 0 0 0 0 0 0 1 2 2 0 0 1 0 1 0 0 0 1 0 0 0 0 0 2 1 1 0 1 1 0 1 0 1 0 0 0 0 1 0 0 1 0 0 0 2 0 0 0 0 0 1 0 0 0 1 0 0 0 0 0 0 1 1 0 0 0 0 0 0 1 1 0 1 0 0 0 0 2 0 0 1 0 1 0 0 0 0 0 0 0 0 2 0 1 2 0 0 2 0 1 0 0 1 0 0 0 1 2 0 1 0 1 1 2 0 0 0 0 2 2 2 0 0 2 0 1 2 0 2 0 0 0 0 2 1 0 0 0 0 0 0 1 0 0 0 1 0 0 0 0 0 2 2 1 1 0 0 1 2 1 0 1 1 0 0 0 0 0 0 0 0 0 0 0 1 0 2 0
172 1 0 2 0 1 0 2 1 0 1 0 0 1 0 0 0 0 1 0 0 1 0 0 0 0 1 0 2 1 1 1 0 0 0 0 2 2 0 0 2 2 0 0 1 2 1 0 2 0 0 0 1 0 0 0 1 1 0 0 2 0 1 2 0 0 0 0 2 0 0 1 2 2 1 2 2 0 1 0 1 0 1 0 1 0 0 0 2 2 0 1 1 0 0 0 0 2 0 2 0 2 0 0 1 0 2 0 0 2 1 2 1 2 2 2 2 0 0 0 2 0 0 2 0 2 0 2 1 2 1 1 0 0 0 0 0 0 0 0 1 0 0 0 0 0 0 0 0 0 0 1 1 1 1 1 1 1 0 0 1 1 2 2 1 2 1 1 0 2 1 1 1 1 1 1 0 1 0 0 0 0 1 1 2 1 1 2 0 0 0 2 1 0 1 1 2 1 0 0 0 1 0 1 1 0 1 0 2 0 1 0 2 0 0 2 0 0 0 1 1 1 2 1 0 0 1 1 0 1 0 0 0 0 1 0 0 2 0 1 0 0 1 0 2 0 0 0 0 0 0 0 1 0 0 0 0 0 0 0 0 0 1 1 0 0 0 0 2 0 0 2 0 1 0 0 1 1 1 0 0 0 2 1 0 1 1 0 0 1 0 0 0 1 2 0 0 1 0 1 0 0 0 1 0 0 1 0 2 0 0 1 0 0 1 0 1 0 1 0 1 2 1 1 1 0 0 0 1 1 2 1 0 0 0 0 0 1 0 1 1 1 1 1 0 0 0 0 0 0 0 1 0 0 2 0 0 0 0 1 1 1 2 2 1 0 0 2 2 1 1 1 1 1 0 0 1 0 1 1 0 1 1 1 0 0 0 1 1 0 0 0 0 0 2 0 0 2 0 0 0 0 0 2 2 0 0 0 0 1 1 1 0 0 0 0 0 0 0 0 0 1 1 1 0 0 1 0 0 0 0 0 0 2 2 0 0 0 0 0 2 1 1 1 1 1 1 0 0 1 1 0 0 0 0 0 0 1 1 1 1 1 1 0 0 1 1 2 0 1 1 1 2 2 1 0 0 1 0 1 1 2 0 0 2 1 0 1 2 1 1 2 1 2 0 0 1 1 1 1 1 1 2 1 2 0 2 1 0 0 1 1 0 0 1 1 0 2 0 2 2 2 0 0 0 1 1 1 1 2 0 0 1 0 1 0 2 0 1 1 0 1 1 0 0 1 0 0 2 0 0 0 0 0 0 0 1 1 0 1 1 0 1 0 1 0 0 1 1 0 0 1 2 0 1 0 2 0 0 2 1 1 0 0 0 0 0 1 0 2 1 1 1 1 0 1 0 0 0 0 0 2 1 1 0 2 0 0 0 1 0 0 0 0 1 0 0 0 0 1 1 1 1 1 0 0 1 1 0 0 1 1 0 0 0 1 0 0 1 2 1 1 0 1 0 2 2 0 1 0 0 1 1 2 2 0 0 1 1 0 0 0 2 0 1 1 1 1 1 1 1 1 1 0 0 0 0 0 0 0 1 0 0 0 0 0 0 0 0 1 1 0 0 0 1 0 1 2 1 1 0 0 0 0 2 0 1 1 2 0 0 0 0 2 0 1 0 1 0 0 0 1 0 0 2 1 1 0 2 2 2 2 0 2 1 1 0 0 0 0 0 0 0 1 0 0 1 0 0 0 0 0 1 1 0 2 0 0 0 0 0 1 2 2 0 0 2 1 0 2 0 0 1 0 1 1 1 1 1 2 0 0 0 0 1 0 0 2 0 2 0 2 1 2 2 1 1 1 0 1 0 0 1 0 1 0 1 0 1 1 0 0 1 1 1 2 2 2 2 2 2 2 2 2 0 1 0 0 0 2 0 2 0 1 0 2 0 0 0 0 0 0 0 0 0 0 0 1 0 1 0 1 1 1 1 1 0 0 0 0 0 1 0 0 0 0 0 0 2 1 1 0 2 0 1 0 0 0 1 1 1 0 1 1 1 1 0 0 0 1 0 0 1 1 2 0 2 0 0 0 0 1 1 1 2 1 0 1 1 1 1 0 0 0 1 1 0 0 1 0 1 0 1 1 0 1 1 2 0 0 2 2 0 2 0 0 0 1 0 0 0 0 0 0 0 0 0 0 0 1 2 1 1 0 1 0 1 2 1 1 1 1 0 0 1 2 1 0 0 0 0 0 0 0 1 2 2 0 1 0 0 0 0 1 1 1 2 0 0 0 0 0 1 0 0 0 0 0 1 0 1 1
173 0 0 0 0 0 0 1 0 1 1 0 0 0 0 0 0 0 1 1 2 1 0 0 0 0 2 0 2 2 1 1 2 1 0 1 1 0 0 2 0 0 0 0 2 0 1 0 1 1 0 0 0 1 0 0 0 0 0 0 0 0 0 2 0 1 0 0 2 0 0 2 2 2 1 2 2 0 1 1 0 0 0 0 1 0 0 1 2 2 1 1 2 0 0 0 0 1 0 2 1 2 1 0 1 2 2 0 1 1 0 1 1 2 2 2 2 0 1 0 1 1 1 1 1 1 0 0 0 1 0 1 0 0 1 1 0 0 0 0 1 0 0 0 0 0 1 0 1 2 0 1 0 0 0 0 0 1 0 0 1 1 1 2 0 1 0 0 2 2 0 0 1 1 0 1 1 0 0 1 1 2 1 1 2 0 2 2 0 1 1 2 0 2 2 0 0 2 0 0 0 0 0 1 1 0 2 0 2 0 0 1 0 0 0 2 0 0 1 2 0 0 2 1 0 1 0 1 1 2 1 0 0 1 1 1 0 2 0 1 0 0 1 0 2 0 0 0 0 0 0 1 0 1 1 0 1 1 1 2 1 1 0 2 2 0 0 0 0 0 0 1 0 1 0 0 0 1 1 0 1 1 1 1 0 1 0 1 1 2 0 0 2 2 2 0 2 0 0 1 0 0 1 1 0 0 1 0 1 0 0 1 0 0 1 0 0 1 0 0 0 2 2 2 2 0 1 0 0 0 2 2 1 0 0 0 0 0 2 0 0 0 2 2 0 0 0 0 1 0 0 1 1 1 0 0 1 0 0 1 2 2 0 0 0 0 0 2 2 1 1 1 1 1 1 1 1 0 1 0 0 2 0 1 0 0 0 0 0 0 0 0 0 0 2 0 0 0 1 1 1 1 0 1 1 1 1 2 0 1 1 0 2 0 0 1 0 0 0 0 0 1 1 0 2 2 2 1 1 0 0 2 0 0 1 1 0 2 2 0 2 0 0 2 2 1 1 1 1 2 0 0 0 1 2 1 1 2 1 2 2 2 0 0 0 0 0 1 0 0 1 1 2 1 1 0 1 2 1 0 1 2 0 0 1 0 0 1 1 0 1 1 1 1 1 0 1 1 1 0 0 0 0 0 0 2 1 1 0 2 0 1 0 0 0 0 0 2 0 2 2 2 1 0 0 1 0 1 0 2 0 1 0 0 0 0 2 0 0 2 1 1 2 2 2 2 2 0 2 0 1 0 0 0 0 0 0 0 0 0 0 1 0 0 0 0 0 0 0 1 1 0 1 0 0 0 2 2 0 2 2 0 1 0 1 1 2 0 2 2 0 0 1 0 0 0 0 0 0 2 0 2 1 1 1 1 1 0 0 2 0 0 1 2 0 1 1 0 0 1 0 0 1 1 0 1 1 0 0 0 0 0 1 0 0 0 2 1 0 2 0 0 1 1 0 1 2 0 2 0 2 1 0 1 2 0 1 1 1 0 0 0 1 0 1 2 0 2 0 0 0 1 1 1 1 0 1 1 0 0 1 0 2 2 1 2 1 1 0 1 0 0 1 0 0 0 1 2 1 1 0 0 0 0 1 0 2 2 1 0 0 0 0 0 1 0 0 0 0 0 0 2 1 0 1 0 0 0 0 0 0 0 0 1 0 0 0 0 0 2 1 2 0 0 0 0 0 0 0 1 1 1 0 0 0 0 0 1 1 1 0 0 2 1 0 1 1 1 0 2 0 0 2 1 0 0 2 2 2 2 1 1 0 0 1 1 1 2 1 1 0 0 2 2 2 0 0 0 0 1 0 0 2 0 2 0 2 0 1 1 0 0 0 1 1 2 1 2 2 2 2 2 0 2 0 0 0 0 0 0 1 2 2 2 0 2 0 1 2 1 0 0 0 0 0 0 0 0 0 0 0 2 1 0 1 0 1 0 0 0 0 2 0 0 0 0 0 1 2 1 0 0 0 1 2 1 0 1 2 1 1 0 0 0 0 0 0 1 0 0 0 0 0 1 2 0 2 0 0 0 1 1 0 0 1 1 1 1 0 1 0 0 0 0 0 1 0 0 1 0 0 1 0 1 1 1 1 1 1 0 1 1 0 2 0 1 1 0 0 1 0 0 2 1 0 0 0 1 0 0 2 0 1 0 1 0 1 1 1 0 0 0 0 0 0 0 0 0 0 1 0 0 0 0 0 1 1 1 2 0 0 0 2 2 0 0 1 0 0 0 0 1 0 1 1 0 0 0 1 1 1 1
174 0 0 0 1 0 0 2 1 0 1 0 0 1 0 0 0 0 1 0 0 1 1 0 0 0 0 0 1 2 2 0 0 1 0 1 1 2 1 0 1 1 0 0 2 0 1 0 2 0 0 0 0 0 0 1 0 0 0 0 0 1 0 0 0 0 0 1 1 0 0 2 2 2 2 2 1 0 1 0 1 0 0 2 2 0 0 1 2 2 1 1 0 1 0 0 0 0 0 2 0 2 0 0 1 0 2 1 2 0 0 2 0 2 2 2 0 0 1 0 1 0 1 1 1 1 1 1 1 1 0 0 1 0 0 0 1 0 0 2 1 0 0 0 0 0 0 0 0 1 0 0 0 1 1 0 1 1 0 0 2 2 0 2 0 1 1 0 0 1 2 0 0 2 0 0 0 0 1 1 0 1 0 0 1 0 2 2 0 1 1 2 0 2 2 0 2 2 0 1 0 1 0 0 0 0 1 0 1 0 1 2 1 0 0 2 0 0 2 0 1 1 2 2 0 0 1 2 0 2 0 0 0 0 2 0 0 1 0 0 1 0 2 0 2 0 0 0 0 0 0 0 0 0 0 0 1 1 0 0 0 0 0 1 1 0 0 0 1 0 0 0 0 2 1 1 0 2 1 0 0 0 1 0 1 0 1 0 1 1 0 1 2 2 2 0 1 1 0 2 0 0 1 0 1 0 0 0 1 0 0 2 0 0 0 0 0 0 0 0 0 2 2 1 2 0 0 0 1 0 1 1 0 0 0 0 0 0 2 2 1 1 2 2 0 0 0 0 2 2 0 0 0 1 1 0 2 0 0 0 1 1 1 0 1 0 0 2 2 1 1 1 0 0 0 0 1 0 1 0 0 0 0 1 1 0 0 1 1 0 0 0 0 0 1 0 1 0 0 1 1 1 0 2 1 0 0 1 0 2 0 0 0 0 1 0 1 0 0 0 0 1 1 1 1 0 2 1 0 0 1 0 0 1 1 0 0 0 0 0 0 2 0 2 1 1 1 1 1 1 0 0 0 1 0 0 0 1 0 1 1 1 0 0 0 0 0 1 0 1 2 2 1 1 1 1 0 2 1 1 1 1 0 0 2 1 0 1 2 1 0 2 0 1 0 0 2 1 0 1 1 1 2 2 1 1 1 0 1 1 1 0 0 0 0 0 0 2 0 1 1 2 0 0 0 1 0 2 0 2 0 1 0 1 2 0 1 0 0 1 0 1 2 1 1 2 2 1 1 0 0 0 0 0 0 1 1 1 1 1 1 0 0 1 0 1 1 0 0 1 2 2 2 0 1 0 2 1 0 2 2 0 0 0 0 0 1 0 0 0 0 0 1 2 0 0 0 0 0 0 0 2 2 1 1 1 1 0 0 1 0 0 0 0 0 1 0 0 0 0 1 0 1 1 0 0 1 2 0 0 0 0 0 0 0 1 0 2 1 1 1 1 1 2 1 1 1 0 1 0 0 2 0 0 1 0 2 1 0 1 1 1 1 0 1 1 1 0 0 0 0 0 0 1 2 0 1 1 1 0 1 1 2 1 2 2 1 1 0 0 1 0 1 0 0 0 2 0 0 1 0 1 0 0 1 0 1 2 1 0 1 0 0 2 0 0 0 1 0 0 0 0 0 0 1 0 0 0 1 1 1 1 0 2 0 0 1 0 0 2 1 2 0 0 0 1 0 0 0 0 0 0 0 0 0 0 0 0 1 0 0 0 1 1 0 0 2 1 0 2 0 0 2 0 0 0 1 2 2 2 0 0 1 1 1 1 0 2 0 1 0 1 0 1 1 1 0 1 0 2 0 0 1 0 1 1 1 0 0 1 0 0 1 0 0 1 1 2 2 2 1 2 1 2 1 0 0 0 1 0 0 2 1 1 0 1 1 0 0 0 0 0 1 1 0 1 1 0 0 0 0 1 1 0 1 0 1 0 0 1 0 1 0 0 0 0 1 0 1 2 0 0 0 0 1 0 0 0 1 0 0 0 0 0 0 0 0 0 0 1 1 0 0 1 2 0 2 0 0 0 1 1 0 0 1 1 1 1 0 1 0 0 1 0 1 1 0 0 1 0 0 1 1 1 0 1 1 1 0 0 2 0 0 2 0 1 1 0 1 0 0 0 2 1 1 1 0 2 0 0 2 0 1 0 1 0 1 2 0 0 0 0 0 0 0 1 0 1 0 0 0 0 1 0 1 0 1 0 0 1 0 0 0 0 0 0 0 0 0 0 0 0 0 0 0 0 0 0 1 0 0 0
175 1 0 0 1 0 0 1 0 1 1 1 1 1 0 1 0 0 2 1 1 1 0 0 0 0 2 0 2 2 2 0 1 1 0 1 1 2 0 0 2 2 0 1 2 0 0 0 2 1 0 0 0 1 0 1 0 0 0 0 1 0 0 2 0 1 0 0 0 0 0 2 2 2 2 2 2 0 1 1 1 0 1 1 1 0 0 0 2 2 0 1 1 0 0 0 0 1 0 1 1 2 0 0 0 0 2 0 0 2 1 1 1 1 1 1 1 0 1 0 1 0 1 1 1 1 1 1 0 1 0 0 0 0 0 0 0 0 0 1 2 0 0 0 0 0 0 0 0 0 0 0 0 0 0 0 0 0 0 0 0 0 2 2 1 2 1 1 1 1 0 1 0 2 0 0 0 0 1 1 0 1 1 1 2 1 1 0 0 0 0 1 1 1 2 1 2 1 0 0 0 1 1 1 1 0 1 1 1 0 0 1 1 0 0 2 1 0 1 0 1 1 1 1 0 0 2 2 0 2 1 0 0 0 0 0 0 2 0 2 0 0 2 0 1 0 1 0 1 1 1 1 0 0 0 0 0 0 0 0 0 0 0 1 1 0 0 0 1 0 1 1 0 1 1 1 1 2 2 0 1 0 2 1 0 0 2 0 1 1 0 1 2 2 2 0 1 2 0 2 0 2 2 0 0 0 0 1 1 0 0 2 0 0 2 0 1 0 0 0 1 1 2 1 2 0 0 0 1 1 2 1 1 0 0 0 0 2 0 0 0 0 2 2 0 0 0 0 0 0 0 2 0 0 2 0 0 0 0 2 2 2 0 0 0 0 0 1 1 0 2 2 2 2 1 1 1 0 0 0 0 0 1 1 0 1 0 0 0 1 0 0 0 0 2 0 0 1 0 0 0 0 0 2 2 1 1 0 0 1 1 0 1 0 1 1 1 0 0 0 1 1 0 1 0 1 0 0 0 0 0 0 0 0 1 1 0 0 0 0 0 1 1 1 1 1 2 1 2 2 0 1 0 2 2 1 1 1 2 2 1 2 1 0 0 2 0 2 0 1 1 1 2 2 1 1 0 1 0 1 2 1 0 0 1 0 0 0 0 0 2 0 0 0 1 0 1 2 2 0 0 0 1 1 1 1 1 0 1 1 1 1 0 0 1 1 0 2 0 1 1 2 0 0 0 2 0 1 0 2 0 2 0 1 1 0 1 0 2 2 1 2 2 1 0 2 1 1 1 0 0 0 0 0 0 0 0 0 0 0 0 0 1 0 1 1 1 0 0 1 0 0 0 0 0 0 1 0 0 1 1 0 0 0 0 0 0 0 0 0 1 1 0 2 0 0 0 0 0 1 0 1 1 1 1 1 1 0 0 1 0 0 0 0 2 0 0 0 0 0 1 0 0 0 0 2 1 1 0 0 1 1 0 0 0 0 1 1 1 2 1 1 1 1 1 0 0 0 0 0 0 2 0 2 2 0 1 2 1 0 0 0 1 1 0 1 2 1 1 0 0 1 0 1 1 1 1 2 0 0 0 0 1 1 1 2 1 1 0 1 1 0 0 1 1 0 2 0 0 0 0 0 0 0 1 0 1 1 1 0 1 0 0 2 0 2 1 0 0 0 0 0 1 0 1 1 1 0 0 1 1 1 2 2 0 1 0 0 0 2 1 2 0 0 0 0 0 1 0 2 2 2 1 1 0 2 0 0 0 0 0 0 1 1 0 0 2 1 0 2 0 0 2 0 0 0 0 2 2 2 1 1 0 0 1 1 0 2 1 2 0 1 2 2 1 0 1 1 0 1 0 0 1 0 1 0 0 0 0 1 0 0 1 1 1 2 2 1 1 1 1 1 1 2 0 0 0 0 0 1 0 1 0 1 0 1 0 0 0 1 0 0 0 1 0 1 1 0 0 0 0 2 1 0 1 0 0 0 0 0 0 1 0 0 1 2 0 1 2 1 0 0 0 0 2 0 0 1 2 2 1 0 0 0 0 1 1 0 0 0 0 0 1 1 2 0 2 0 0 1 1 0 1 0 2 2 1 1 1 2 0 0 0 0 1 1 1 0 1 0 0 1 0 2 0 2 2 1 0 0 2 2 0 2 0 0 0 1 0 1 0 0 1 1 1 2 0 0 0 0 2 1 1 1 0 0 1 2 0 0 0 0 0 0 0 0 0 1 2 2 1 0 0 0 0 2 2 0 1 0 0 0 1 1 1 1 0 0 0 1 1 0 1 0 0 0 0 0 1 0 0 0
176 0 0 0 1 0 0 1 1 1 2 0 0 1 0 0 0 1 2 1 1 1 0 0 0 0 2 0 2 2 2 0 0 2 0 1 1 0 0 1 1 1 1 1 2 0 0 0 2 1 0 0 1 0 0 0 0 0 0 0 1 1 1 2 0 0 0 1 1 0 0 1 2 2 1 2 2 0 2 0 2 0 1 0 2 0 1 1 2 2 0 2 0 0 0 0 0 2 1 1 1 2 1 0 1 1 2 0 1 1 0 1 0 0 0 0 0 0 2 0 0 0 2 0 1 0 1 0 0 1 0 0 0 0 0 0 0 0 1 0 1 0 1 0 0 0 1 0 0 2 0 0 0 0 0 0 0 0 0 0 0 0 1 2 1 2 1 2 0 0 0 1 0 2 0 0 0 0 1 1 0 1 2 2 2 0 2 0 0 0 0 1 0 1 1 0 1 2 0 0 0 0 0 1 1 0 2 1 1 0 1 2 2 0 0 2 1 0 1 0 1 1 2 2 1 0 1 0 0 1 1 0 1 0 1 0 0 2 0 1 0 0 2 0 2 0 0 0 0 0 0 0 0 0 0 0 0 0 0 0 0 0 0 1 0 0 0 0 2 1 0 2 0 2 0 0 1 2 2 0 1 0 0 0 1 1 1 2 0 2 0 0 1 2 1 0 0 1 0 1 1 0 1 1 0 0 1 1 1 0 0 1 0 0 0 0 0 1 0 0 0 2 1 2 0 0 0 0 1 1 2 0 0 0 0 0 0 2 0 2 0 1 1 1 0 0 0 1 2 1 1 0 0 0 0 2 0 0 0 1 2 2 1 1 0 0 0 1 1 0 2 2 0 0 0 1 2 1 0 0 0 0 0 1 1 0 0 0 0 0 1 1 1 0 2 1 1 0 1 1 1 1 0 1 1 0 1 0 0 2 0 0 2 0 0 2 0 1 0 1 0 1 0 0 1 2 1 0 0 0 0 0 1 1 0 0 0 1 1 1 2 1 2 0 0 1 2 2 2 1 0 0 0 2 2 2 0 1 2 1 0 1 1 0 0 1 0 2 0 0 2 2 2 2 0 0 0 1 1 0 1 2 0 0 2 0 0 0 1 0 2 0 1 2 1 0 1 0 0 2 2 1 2 2 2 0 2 2 0 0 0 2 0 0 0 0 0 2 0 1 2 2 1 1 1 1 0 0 0 2 1 1 0 0 1 0 1 0 1 2 0 1 1 0 0 2 0 0 2 1 0 1 0 0 0 1 0 0 0 0 0 0 0 1 0 1 1 0 0 1 1 2 1 0 1 0 2 0 0 1 1 0 1 0 0 1 1 0 1 1 0 0 1 0 0 0 0 0 0 0 0 2 0 1 2 2 1 0 0 1 1 1 0 0 2 0 0 0 0 0 0 0 0 0 0 0 2 1 0 0 0 0 1 0 0 1 0 1 1 1 0 1 0 1 0 2 2 0 1 0 0 0 0 1 2 0 1 2 1 0 0 0 0 0 0 2 2 1 0 0 0 0 0 0 0 0 0 1 1 1 1 0 0 0 0 0 0 0 0 2 1 0 1 0 1 0 1 2 1 1 0 0 0 0 1 0 1 1 1 0 2 0 0 0 0 0 0 1 0 0 0 2 0 0 1 1 1 1 1 1 1 1 0 2 0 1 0 0 0 0 0 0 0 0 0 0 1 0 0 0 0 0 1 0 0 0 1 0 0 1 0 0 2 2 0 0 2 1 0 1 1 0 1 1 0 0 2 2 2 2 0 0 1 1 1 1 0 2 0 1 1 2 1 1 1 0 0 1 0 1 0 0 1 0 1 0 1 0 1 1 0 0 0 1 1 2 1 2 2 2 2 2 0 2 1 0 0 0 2 0 0 2 0 0 0 0 1 1 0 1 0 0 0 1 0 0 1 2 0 0 0 1 1 0 1 1 0 1 0 1 0 2 0 0 0 0 1 0 1 2 0 0 0 0 1 0 0 0 1 1 0 1 0 0 0 1 1 1 0 0 0 0 2 1 2 0 2 0 0 1 0 1 2 0 2 1 1 1 0 0 0 0 1 0 1 1 0 0 2 0 0 2 0 2 0 0 0 0 0 0 2 2 0 1 1 1 1 0 0 0 0 0 2 2 2 1 0 0 1 0 1 1 1 0 0 1 2 1 1 0 0 0 0 1 0 0 1 1 1 1 1 0 1 1 0 1 1 0 2 0 0 0 1 1 0 1 1 0 0 0 0 1 1 0 0 0 0 0 1 0 2 2
177 1 0 0 0 0 0 2 0 0 0 2 0 0 0 0 0 0 2 2 1 1 1 0 0 0 0 0 2 2 2 0 1 1 1 0 2 1 1 0 0 0 0 0 2 0 0 0 1 1 1 0 0 0 0 1 0 0 0 0 1 0 0 2 0 0 1 1 1 0 0 2 2 2 2 2 2 0 2 1 1 0 0 1 2 0 0 0 2 2 0 2 1 0 0 0 0 2 1 2 1 1 0 0 2 2 1 1 1 1 0 1 1 2 2 2 1 1 1 0 1 0 1 1 0 1 1 1 0 1 0 1 0 0 0 0 0 0 0 1 0 0 1 0 0 0 0 0 0 0 0 0 0 1 0 0 0 1 0 1 2 0 1 1 1 0 0 0 2 2 0 0 0 2 0 1 1 0 0 1 0 1 0 0 2 0 2 1 0 0 1 2 1 0 1 0 1 2 1 0 0 0 0 2 1 1 2 0 1 0 0 0 1 0 0 2 1 0 1 1 0 0 2 2 0 0 2 0 0 1 1 0 0 0 2 0 0 2 0 2 0 0 1 1 2 0 0 0 0 0 0 0 0 0 0 0 0 1 1 1 1 1 1 1 1 0 0 0 1 0 0 1 0 2 0 0 1 0 2 0 0 0 0 0 0 2 0 2 0 2 0 0 0 2 2 1 0 1 0 0 0 0 2 0 1 0 0 0 0 0 0 2 0 0 0 0 0 0 0 0 2 2 1 0 2 0 0 0 0 1 1 2 0 0 0 0 0 1 1 0 0 1 0 2 0 0 1 0 2 1 0 1 0 1 0 1 0 0 0 1 2 2 0 0 0 0 0 2 2 0 2 2 0 0 0 0 1 1 0 1 1 0 0 0 0 0 0 1 1 0 0 0 1 1 2 1 1 1 2 1 1 1 0 2 2 0 0 0 0 1 1 0 0 0 1 0 0 1 0 1 0 1 0 1 1 1 0 0 0 0 0 1 0 0 0 0 0 0 0 0 2 1 1 1 1 0 1 2 2 1 0 0 0 2 2 1 1 1 2 2 1 1 0 1 1 2 0 2 0 0 1 1 2 2 0 0 0 1 0 1 0 2 0 0 2 0 0 0 2 1 0 2 1 1 1 0 1 2 0 0 0 0 1 1 1 1 1 2 0 1 0 1 0 1 0 0 1 2 0 1 1 2 1 1 1 2 0 2 0 2 0 2 0 0 0 0 1 0 0 1 1 1 1 1 1 1 2 1 2 0 1 0 0 0 0 1 0 0 1 0 0 0 0 1 0 1 1 0 0 0 0 1 1 0 0 0 1 2 0 2 2 1 1 0 1 1 2 1 0 1 1 1 2 1 0 0 0 0 0 0 0 2 1 2 1 2 1 0 0 0 2 0 0 1 1 0 0 0 0 0 1 0 0 1 1 0 1 2 0 0 2 2 0 0 0 0 0 1 1 2 1 1 0 0 2 0 0 0 1 0 0 2 0 0 2 0 2 1 1 0 0 0 1 0 1 0 2 1 0 0 0 1 0 0 0 1 1 0 1 0 0 1 2 1 2 2 1 1 1 0 2 0 0 0 0 0 2 2 1 0 0 1 0 0 1 0 0 1 1 0 0 0 0 2 0 0 1 2 1 1 0 0 1 1 1 1 2 0 1 0 0 0 0 2 0 0 0 0 0 2 0 0 0 0 0 2 0 1 0 0 0 0 1 0 0 1 0 0 0 1 0 0 2 1 0 1 1 1 0 2 0 0 2 1 0 2 1 1 1 1 1 1 0 0 0 2 0 2 0 1 0 1 2 2 1 0 0 1 0 0 1 0 1 1 1 0 2 0 1 1 0 0 1 1 1 2 2 2 1 1 1 1 0 2 0 0 0 0 1 0 1 1 1 1 0 1 1 0 0 0 0 0 1 1 0 1 1 0 0 0 0 2 1 0 1 0 0 0 0 0 0 1 0 0 0 0 1 0 1 1 0 0 0 0 1 0 0 1 2 2 1 1 0 0 0 1 1 0 0 0 0 0 1 1 0 0 0 0 0 0 0 1 1 1 2 1 0 1 0 1 0 0 0 0 0 2 0 1 2 1 0 2 0 0 1 0 1 2 0 0 1 1 0 0 0 1 1 1 0 1 1 1 1 2 2 0 0 1 1 0 1 0 1 0 1 1 1 2 1 0 0 0 0 0 0 0 0 1 1 2 1 0 1 0 0 2 2 0 2 0 0 0 1 1 0 0 1 0 0 0 0 0 0 0 0 0 0 0 1 0 0 0
178 0 0 1 2 0 0 0 0 2 2 0 1 1 0 2 0 0 1 1 1 2 1 1 1 1 0 1 2 2 2 1 0 2 1 1 1 0 0 1 1 1 1 1 2 1 0 0 0 1 0 0 2 0 0 0 1 0 0 1 0 1 0 1 0 1 1 0 0 0 0 1 2 2 1 2 2 0 2 0 2 0 0 1 2 0 1 0 1 1 0 0 1 0 0 0 0 1 0 2 0 1 1 0 1 1 2 0 1 1 0 1 0 1 1 1 0 0 1 0 1 0 0 2 0 1 0 0 0 1 0 0 0 0 0 0 0 0 0 0 0 0 0 0 0 0 0 0 0 1 0 1 0 0 0 1 1 0 1 1 2 1 1 2 1 1 0 1 1 2 0 0 0 2 0 1 0 1 0 0 0 1 0 0 1 0 1 0 0 0 0 0 0 1 2 0 0 2 0 0 0 0 0 1 1 0 2 0 2 0 0 1 1 1 0 2 1 1 1 1 0 0 2 2 0 0 2 1 0 1 0 0 0 1 0 0 1 0 0 0 0 0 2 0 2 0 0 0 0 0 0 0 0 0 0 0 2 0 0 1 0 0 0 2 1 0 1 1 1 0 1 1 0 1 0 0 0 1 1 0 1 0 0 0 0 0 1 1 0 2 1 0 0 1 2 0 0 0 1 2 0 0 0 1 0 0 0 1 2 0 0 1 0 0 1 0 1 0 0 0 0 2 1 1 0 0 1 0 1 1 2 1 1 0 0 0 0 2 0 1 1 1 0 0 1 0 1 0 1 1 0 1 0 0 2 0 0 0 0 1 1 1 2 2 0 0 0 1 1 0 2 2 0 0 0 0 1 1 1 1 1 2 1 1 0 1 0 0 0 1 0 0 0 1 1 1 1 0 1 1 1 1 0 2 2 1 0 0 1 1 0 0 1 0 0 0 0 0 0 0 0 0 0 1 1 1 1 2 1 0 0 1 1 1 0 0 0 1 1 0 2 0 1 1 0 1 2 0 0 0 0 1 0 2 1 0 1 1 1 1 1 1 0 0 0 0 1 2 0 1 2 2 2 2 1 1 1 1 0 0 2 2 0 1 0 0 1 0 2 2 0 1 1 1 1 0 0 2 1 0 0 0 1 1 1 1 2 1 0 2 0 0 0 0 0 0 0 2 0 1 1 2 0 0 0 1 0 1 0 2 1 1 0 0 1 0 2 0 0 2 2 2 2 2 1 2 0 1 1 0 0 0 0 1 2 0 0 1 1 1 0 0 1 0 0 1 1 0 0 1 2 2 0 0 0 0 1 2 0 2 2 0 0 0 1 0 0 1 1 2 1 1 1 0 0 1 0 0 0 0 0 2 1 2 1 2 1 0 1 1 2 1 0 1 1 0 0 0 1 0 1 0 0 0 0 2 0 1 0 0 0 0 0 0 0 1 0 0 0 1 0 0 0 0 2 1 1 0 1 0 0 2 0 1 2 0 1 1 1 0 0 0 0 1 0 0 1 1 0 0 0 0 1 1 1 0 0 1 0 0 0 0 2 2 1 2 0 1 0 0 1 0 0 1 1 0 2 1 1 1 0 0 0 0 1 0 2 1 1 0 1 0 0 2 0 0 1 1 1 1 0 0 0 1 1 0 0 0 1 1 1 1 0 2 0 1 0 0 0 2 1 2 0 0 0 0 0 0 0 0 0 0 0 0 0 2 0 0 0 0 0 0 2 1 0 0 2 1 0 2 0 0 2 1 0 2 0 1 1 1 1 1 1 0 0 0 2 1 0 2 0 2 2 2 2 0 0 1 0 0 0 0 0 0 0 0 1 0 0 1 0 0 1 0 0 2 1 1 1 2 2 1 0 2 0 0 0 0 1 0 0 2 1 1 0 1 1 1 0 0 1 0 1 1 0 1 1 0 0 0 0 1 1 0 2 0 0 0 1 0 0 2 0 0 0 2 0 0 2 0 0 0 0 1 2 2 0 1 1 2 2 0 0 0 0 0 0 0 0 1 0 0 0 0 2 0 2 0 0 0 1 1 2 0 0 0 2 1 1 1 0 0 0 0 0 1 0 0 2 0 0 2 0 1 0 1 1 2 1 1 2 0 0 2 0 0 0 2 0 1 0 0 2 1 1 1 0 0 0 0 2 0 1 0 0 0 0 2 1 0 0 1 0 0 1 2 0 0 0 0 0 0 0 0 0 0 0 0 1 0 0 0 1 1 0 0 1 0 1 0 0 0 0 0 0 0 0 0 1 1 1 1
179 0 1 0 0 0 0 1 0 1 1 1 1 1 0 1 0 0 0 0 0 1 0 1 0 1 0 0 1 1 1 0 0 0 0 0 2 1 0 2 0 0 0 1 2 0 0 0 0 2 1 0 1 0 0 1 1 2 0 0 0 1 0 2 0 0 1 0 1 1 1 1 1 2 1 2 2 0 2 1 1 0 0 2 2 0 0 0 2 2 0 1 0 0 0 0 0 2 0 1 0 2 1 0 1 1 1 0 0 2 0 1 0 1 1 1 0 0 2 0 0 1 1 1 1 0 1 1 1 2 0 0 0 0 0 0 0 0 0 0 0 0 0 0 0 0 0 0 0 0 0 1 1 0 1 0 1 0 1 0 1 1 1 2 0 1 1 0 2 2 1 0 0 2 0 1 0 0 2 2 0 2 1 1 1 0 2 1 0 0 0 1 0 0 2 0 0 2 1 1 0 1 1 1 0 1 2 0 1 0 0 1 1 0 0 2 0 0 1 0 0 1 2 2 0 0 2 1 1 0 0 1 0 0 2 1 1 2 0 1 0 1 2 1 1 0 0 0 0 0 0 1 0 1 1 0 0 1 1 0 0 0 0 0 0 0 0 0 1 0 0 2 0 2 0 0 0 1 2 0 1 0 2 0 1 0 2 1 0 2 1 0 2 2 2 0 2 0 0 1 0 0 1 0 1 0 0 2 1 0 0 0 0 0 1 0 1 0 0 0 1 1 2 2 0 0 0 0 2 1 1 2 0 0 0 1 1 0 2 2 1 1 1 2 1 0 1 1 2 0 1 0 0 0 1 1 1 1 0 2 2 2 0 0 0 0 0 1 1 1 1 1 0 0 0 0 1 0 2 0 0 0 0 0 0 1 0 0 0 1 0 0 1 0 1 0 1 0 0 0 0 0 0 1 1 0 1 0 0 1 1 0 0 0 1 0 0 0 0 0 0 2 1 2 0 0 1 1 0 0 1 0 2 2 0 0 1 0 1 1 1 1 2 0 1 1 1 1 1 2 0 0 0 2 1 1 0 0 1 1 0 1 1 1 1 2 0 2 0 0 0 0 2 2 1 1 1 2 0 2 1 0 0 1 1 1 0 0 2 1 0 1 0 2 2 0 0 1 1 0 1 1 2 1 2 0 2 2 0 2 0 2 0 1 0 0 0 2 0 0 0 2 0 0 0 2 1 2 0 2 0 2 0 0 0 0 2 1 0 1 0 2 0 0 0 0 2 2 0 0 0 0 0 0 1 1 1 1 1 0 0 1 0 0 0 1 1 1 1 0 0 0 0 0 0 0 1 1 0 2 2 1 0 0 1 0 2 1 0 1 1 1 2 1 0 0 0 0 0 0 0 1 0 2 2 2 1 0 0 0 1 1 0 0 2 0 0 0 1 0 1 0 0 0 0 1 1 0 0 0 1 1 0 0 0 1 1 0 0 1 1 2 0 0 2 0 0 0 0 0 0 2 0 0 2 0 2 2 0 2 2 0 2 1 0 1 1 1 0 0 1 0 0 1 2 0 0 0 0 0 1 0 1 1 1 1 1 1 0 0 1 1 1 0 0 0 1 2 0 1 1 0 0 0 2 0 1 1 2 0 1 0 0 2 0 1 1 2 1 1 0 0 0 1 0 0 2 1 0 0 1 1 1 2 0 1 0 0 0 0 0 0 0 0 0 0 0 0 0 0 0 0 1 0 0 0 0 0 1 0 0 0 2 2 0 0 2 0 0 1 0 0 1 1 2 2 1 1 1 1 1 1 0 0 0 1 0 2 1 1 1 1 1 2 1 1 0 1 0 1 0 0 0 0 0 1 0 0 1 0 0 0 0 2 2 2 2 2 1 2 2 1 1 2 0 0 0 0 1 0 2 1 1 2 1 2 0 0 1 0 1 0 0 0 0 0 0 0 0 0 0 2 0 0 2 0 0 0 0 0 0 0 0 0 0 1 1 0 1 1 0 0 0 1 2 1 0 1 1 2 2 0 0 0 0 1 1 1 0 0 0 0 0 1 2 1 0 1 0 1 0 0 0 0 1 1 1 2 0 0 0 0 0 0 1 2 0 0 1 0 0 2 0 2 0 2 1 2 1 1 1 1 1 2 0 0 0 1 0 1 0 0 1 1 1 0 0 0 1 0 0 0 2 0 0 0 0 2 2 0 0 0 0 0 1 1 1 0 0 0 0 0 0 0 0 1 1 0 2 1 0 0 0 1 0 0 0 0 0 1 1 0 0 1 1 0 0 0 2 0 1 1
180 1 0 0 1 0 0 2 1 0 1 1 1 1 0 1 0 0 1 1 1 2 0 0 0 1 2 0 2 2 2 1 0 0 0 0 2 1 0 2 0 0 0 0 2 0 1 0 1 1 0 0 1 0 0 1 0 2 0 0 1 0 0 2 0 0 0 1 2 0 0 0 2 2 1 2 2 0 1 0 1 0 0 2 2 0 0 2 2 2 1 2 0 1 1 0 0 0 0 1 0 2 0 0 0 0 2 0 1 1 1 1 2 2 2 2 2 1 0 0 2 1 2 0 1 0 1 1 1 1 0 0 0 0 0 0 0 0 0 0 1 0 1 0 0 0 1 0 0 1 0 1 0 0 0 0 0 2 2 1 2 1 2 2 1 1 1 1 1 1 0 1 1 1 0 0 0 2 0 0 0 1 1 1 2 1 1 2 0 1 1 2 0 2 2 0 0 2 0 0 0 0 0 2 1 1 2 0 1 0 1 2 1 0 0 2 0 0 0 1 0 0 2 2 0 0 0 0 0 0 0 0 0 0 1 0 0 1 0 0 0 1 2 0 2 0 0 0 0 0 0 2 0 0 0 0 0 0 0 0 0 0 0 1 0 0 0 1 2 0 0 1 1 2 1 0 1 2 1 0 0 0 2 1 0 1 1 1 0 1 0 0 2 2 2 0 1 2 0 1 0 0 1 0 0 0 0 0 1 0 0 0 0 0 2 0 0 0 1 0 1 2 1 1 1 0 0 1 0 2 1 1 1 1 0 0 0 1 2 0 0 0 1 1 1 0 1 0 1 1 0 1 0 1 1 0 1 0 0 1 1 1 2 0 2 0 0 2 2 0 2 2 1 1 2 2 1 0 1 0 0 1 1 1 0 2 0 0 0 0 0 0 0 0 2 0 0 1 0 0 0 0 0 1 1 0 1 0 0 1 1 0 1 0 0 1 0 0 0 0 0 2 0 0 1 1 1 1 0 1 0 0 0 0 0 0 0 2 0 0 1 1 0 2 1 2 2 0 2 2 0 0 0 1 1 1 0 2 1 2 2 2 0 0 0 0 0 1 0 0 1 1 1 1 1 0 1 2 1 0 1 2 0 0 1 0 0 1 1 0 2 1 1 1 2 0 0 1 1 0 1 0 2 2 2 0 2 1 0 1 0 1 0 0 0 0 0 1 1 1 1 2 1 0 0 2 1 1 0 2 0 1 0 0 1 0 2 0 1 2 0 1 1 0 0 1 1 0 2 0 0 0 0 0 1 1 0 0 1 0 0 0 0 2 0 1 1 0 0 0 0 1 0 0 0 0 2 1 0 2 1 0 0 0 1 0 1 0 2 2 0 0 2 0 1 1 0 0 0 0 0 2 1 1 2 2 2 0 0 1 0 0 0 0 2 0 0 0 0 0 0 0 0 0 0 1 1 2 0 0 2 2 0 0 0 1 1 1 0 1 0 0 0 1 1 1 1 0 0 0 0 2 0 1 1 0 1 1 1 0 0 0 1 0 2 0 0 1 0 0 0 0 2 0 0 0 0 0 0 0 1 0 2 2 0 2 0 0 0 1 1 0 0 0 0 0 2 2 0 1 1 0 0 1 1 0 1 2 2 0 0 0 0 2 0 0 0 1 1 1 0 1 1 0 1 0 0 0 0 0 0 1 0 2 0 1 1 0 0 0 0 1 0 0 0 1 0 2 0 0 0 0 0 0 0 0 1 0 2 1 0 0 2 0 0 2 2 0 0 2 0 0 2 0 0 0 1 1 1 2 0 0 0 0 0 2 0 2 1 1 1 1 1 2 2 1 0 0 0 1 0 0 1 0 1 0 1 0 0 1 0 0 1 1 1 2 2 0 1 2 2 1 2 2 0 0 0 0 1 0 0 2 1 1 0 1 0 0 2 1 1 0 0 0 0 0 0 1 0 0 0 2 0 0 2 0 0 0 1 0 1 2 0 0 0 0 1 0 1 1 1 1 0 0 0 0 0 0 1 1 1 1 0 0 0 1 1 1 0 0 0 0 0 2 2 0 2 0 1 2 0 0 1 0 2 1 1 2 0 1 0 0 0 0 1 1 0 0 0 0 0 0 0 1 0 2 0 1 0 0 1 1 1 2 0 0 0 1 0 0 0 0 1 1 1 0 1 1 1 0 2 0 1 0 0 0 1 2 1 0 0 0 1 0 0 1 0 0 0 1 0 0 0 0 0 1 2 0 2 0 0 0 1 1 1 2 2 0 0 0 0 0 0 1 1 0 0 0 1 0 1 2
181 1 0 0 1 0 0 1 0 1 1 0 1 1 0 1 0 0 1 0 0 1 0 0 0 0 0 0 2 2 2 0 0 1 1 1 1 1 0 1 2 1 0 1 2 2 0 0 2 0 0 0 0 1 1 1 0 1 0 0 0 2 0 2 0 0 0 0 1 1 1 0 2 2 2 2 2 0 0 0 0 0 0 1 1 0 0 0 2 2 0 1 1 0 0 0 0 0 0 1 0 2 1 0 0 0 2 1 1 1 1 2 1 1 1 1 1 0 0 0 2 0 2 0 2 0 2 2 1 2 0 0 1 0 0 0 0 0 1 1 1 0 0 0 0 0 2 0 0 1 0 1 0 1 1 1 1 0 0 1 1 0 2 2 1 2 2 1 0 1 1 1 0 2 1 2 1 0 0 0 0 0 1 1 1 0 2 2 0 0 0 1 1 1 2 0 0 2 0 2 0 0 0 0 0 0 1 0 1 0 0 0 2 0 0 2 1 0 2 1 0 0 1 2 1 0 2 2 0 2 1 0 0 0 2 0 0 1 1 1 0 0 2 0 2 0 0 0 0 0 0 0 0 0 0 1 2 1 1 1 1 1 0 1 0 0 0 0 1 0 1 1 0 2 1 1 0 1 2 0 1 0 2 0 0 0 2 1 0 1 0 0 2 2 2 0 1 0 0 0 0 0 0 1 0 0 0 0 2 0 0 1 0 0 0 0 0 0 0 0 1 2 1 1 1 0 0 2 0 2 2 1 0 0 0 0 0 0 2 0 1 1 0 1 1 0 0 0 2 1 0 0 1 0 0 1 0 0 0 1 1 2 1 1 0 0 0 2 2 1 1 1 1 1 0 0 1 0 1 0 1 0 1 1 0 1 0 1 1 1 0 0 0 0 2 0 0 0 2 2 2 2 0 2 2 1 0 0 1 1 0 0 0 0 2 0 0 0 0 0 0 1 0 1 1 1 1 1 0 0 1 1 2 2 0 0 0 0 0 0 2 1 1 1 0 1 2 1 2 0 0 1 0 2 2 1 1 0 1 2 1 2 0 1 1 2 0 2 0 2 2 2 1 1 0 0 0 2 0 1 0 1 0 0 2 1 0 0 1 0 1 1 0 2 2 0 0 1 1 0 1 0 2 1 1 0 1 0 1 1 1 1 0 0 0 1 0 2 0 2 2 2 0 0 0 2 1 2 0 2 0 1 0 1 1 0 1 0 0 1 0 2 2 2 1 1 1 1 1 0 1 0 0 0 0 0 0 0 1 2 1 0 0 1 0 0 0 0 0 0 1 1 2 0 0 0 0 1 0 1 2 0 0 0 1 0 0 2 0 2 0 0 0 1 0 0 0 0 0 0 0 2 0 1 1 2 0 0 0 2 0 0 0 0 1 0 0 0 0 0 2 0 0 1 0 0 2 1 0 0 2 2 0 1 1 0 0 2 1 1 1 1 0 1 1 1 1 0 0 0 0 2 0 1 1 1 1 2 2 0 0 0 1 1 1 0 1 1 1 1 0 1 0 0 0 0 0 0 0 0 1 1 2 2 2 2 0 1 0 0 2 0 0 0 0 0 2 1 1 1 0 1 0 0 1 0 1 1 1 0 0 0 0 2 0 2 1 1 2 2 0 0 1 0 1 0 1 0 1 1 1 1 1 2 0 1 1 0 0 0 0 0 1 0 0 0 0 0 0 0 0 0 2 0 0 0 0 0 0 0 0 0 2 2 0 0 2 1 0 2 0 0 1 2 0 0 0 1 1 2 0 0 2 2 1 1 0 1 0 2 0 2 1 1 1 0 0 1 0 1 0 0 1 0 1 0 1 0 0 2 0 0 2 0 0 2 2 1 0 1 1 0 0 1 0 0 0 0 0 0 1 2 0 0 0 1 1 0 0 0 0 0 0 0 0 0 0 1 0 0 0 2 1 0 1 1 0 0 0 0 0 1 0 0 0 1 0 1 0 2 0 0 0 0 0 0 0 0 1 2 2 0 0 0 0 1 1 1 0 0 0 0 0 1 2 0 2 0 1 1 1 0 0 0 2 1 1 1 0 2 0 0 0 0 1 1 0 0 2 1 0 2 0 2 0 2 1 1 1 1 2 2 0 1 1 0 0 1 0 0 0 0 2 2 1 0 0 0 1 0 2 0 1 0 1 0 1 2 1 0 0 0 0 0 1 2 2 1 1 1 1 0 0 0 1 0 1 1 1 0 0 1 1 1 0 0 2 0 0 1 0 1 0 1 1 0 0 0 1 0 1 1
182 0 0 0 0 0 0 1 0 0 0 1 1 1 0 1 0 1 2 1 0 1 1 0 0 0 1 0 1 2 2 0 0 0 0 0 1 0 1 1 0 0 0 1 1 1 1 0 2 2 0 0 0 1 0 0 0 0 1 0 1 1 0 2 1 1 1 0 2 0 0 1 2 2 1 2 2 0 0 0 0 0 0 1 1 0 0 0 1 1 1 1 0 1 0 0 0 2 0 2 1 2 0 0 1 0 2 0 0 2 1 2 0 1 1 1 0 0 1 0 1 0 0 2 0 1 0 1 1 1 0 0 1 0 0 0 1 0 0 2 1 0 0 0 0 0 0 0 0 0 0 0 1 0 0 1 0 1 0 0 1 1 2 1 0 2 1 1 0 1 0 1 0 2 0 1 0 0 0 1 1 1 1 1 1 0 2 1 0 1 1 2 0 2 2 0 1 2 0 1 0 0 1 0 0 0 1 0 0 0 0 0 1 0 0 2 0 0 2 0 2 2 2 2 0 0 0 2 0 2 1 0 0 0 2 0 0 1 1 1 0 0 2 0 2 0 0 0 0 1 1 1 0 0 0 0 0 0 0 0 0 0 0 1 2 1 1 1 1 0 1 1 0 2 0 0 0 2 1 0 0 0 1 0 0 0 1 0 2 2 0 2 1 1 2 0 1 1 1 1 1 0 1 0 1 0 0 1 1 0 0 1 0 0 1 0 1 0 0 0 0 2 2 1 2 0 0 0 1 0 1 1 1 1 1 0 0 1 2 0 0 0 1 1 1 0 0 0 1 1 0 1 0 1 1 0 1 0 0 1 1 1 2 0 2 1 0 2 2 0 2 2 1 1 2 2 1 2 0 0 0 2 1 1 0 0 0 0 0 0 0 0 1 0 1 1 2 1 1 1 0 1 0 2 1 0 0 0 0 2 0 0 1 0 0 0 0 0 0 0 0 1 0 1 0 1 1 0 1 0 1 0 0 0 0 0 0 2 2 0 0 1 1 1 1 0 1 0 0 0 0 0 0 1 0 0 0 1 0 1 0 0 0 1 1 1 0 2 0 1 1 1 2 2 1 1 1 2 1 1 1 1 0 0 0 0 0 0 2 1 0 2 1 2 1 0 1 1 1 0 1 1 1 1 1 1 1 1 0 0 0 2 0 0 1 1 1 2 0 1 2 2 0 0 0 2 1 1 1 2 0 1 0 1 0 0 2 0 1 2 1 1 2 2 2 2 1 2 0 0 0 0 0 0 0 0 0 1 0 2 1 0 1 0 0 1 1 1 1 0 1 1 0 0 0 0 1 1 0 2 1 0 1 0 1 1 2 0 0 0 0 0 0 0 1 0 1 1 1 1 1 1 0 1 2 2 1 0 1 2 1 1 0 1 1 0 0 0 0 0 1 0 1 1 0 0 2 1 0 0 2 2 0 0 0 1 1 1 0 2 0 1 1 1 1 0 1 0 0 0 0 1 0 1 2 0 1 2 2 0 0 0 1 1 1 0 1 1 0 0 1 1 0 0 0 2 2 0 1 0 2 1 2 0 0 1 1 1 0 0 1 0 1 0 0 0 2 2 2 2 0 2 0 0 0 0 1 1 2 0 0 0 1 1 0 2 1 1 0 0 0 1 1 0 1 0 1 0 1 1 1 1 0 2 0 1 1 1 1 2 0 0 0 1 0 0 0 0 0 0 0 0 1 0 0 1 1 1 1 1 1 0 2 1 1 0 2 2 0 2 0 0 2 0 0 0 0 2 2 2 0 1 1 1 1 0 1 2 0 1 1 2 0 1 1 1 0 0 0 1 0 0 1 0 1 0 2 0 1 1 0 0 0 2 2 2 2 2 1 2 2 1 0 2 0 0 0 0 0 0 0 2 0 0 0 1 0 1 1 0 0 0 0 0 0 0 0 2 0 1 1 0 1 0 1 1 0 0 0 0 0 1 0 0 1 0 1 0 2 1 0 0 0 0 1 0 0 0 1 1 1 0 0 0 0 1 1 0 0 1 0 0 1 1 2 1 2 0 0 0 0 1 1 0 1 1 1 1 0 0 0 0 1 0 1 1 0 0 2 0 0 2 0 0 0 1 1 2 0 0 2 1 0 1 0 0 0 0 2 0 0 0 2 2 2 0 0 1 0 0 1 0 1 0 1 1 1 1 0 0 0 0 0 0 1 1 2 0 0 1 0 1 0 0 1 0 1 0 1 0 0 0 0 0 1 1 1 0 0 0 0 0 0 0 0 0 0 1 1 1 1 0
183 0 0 0 0 0 0 0 0 0 0 1 0 0 0 0 0 0 1 1 2 1 0 1 0 1 0 0 2 2 2 1 0 0 1 1 1 1 0 0 1 1 0 0 2 0 1 0 0 1 0 0 1 0 1 0 0 0 2 1 0 0 0 0 0 2 2 0 1 0 0 0 2 2 0 2 2 0 2 0 2 0 0 1 1 0 0 1 2 2 1 1 0 0 0 0 0 0 0 2 0 2 1 0 2 2 1 1 1 1 1 2 1 1 1 1 1 0 0 0 2 0 1 1 1 1 1 0 0 1 0 0 0 0 1 0 2 0 1 0 1 0 1 0 0 0 0 0 0 2 0 2 0 1 0 0 0 1 0 1 1 1 1 2 0 1 1 2 1 2 1 0 1 1 2 1 0 0 1 1 0 2 1 1 1 0 2 0 0 0 0 0 1 1 2 1 2 2 1 1 0 1 0 2 2 0 2 1 2 1 0 0 0 0 0 2 0 0 2 0 2 2 2 2 0 0 0 0 0 0 0 0 1 1 2 1 0 1 0 1 0 0 1 0 0 0 0 0 0 0 0 0 0 0 0 1 1 0 0 0 0 0 0 0 0 0 0 0 0 0 0 1 0 0 1 1 0 1 2 0 0 0 2 0 0 1 1 0 2 2 0 1 2 2 2 0 1 1 0 2 0 0 1 0 0 0 2 0 1 0 0 1 0 0 1 0 0 0 2 0 2 2 2 0 1 0 0 0 1 1 1 2 1 0 0 0 0 2 0 0 0 2 1 1 0 0 0 1 2 1 1 0 1 0 1 0 1 0 0 1 2 2 0 0 0 0 0 2 2 2 0 0 1 0 0 0 2 0 1 0 0 0 1 1 0 1 0 0 0 0 0 0 0 1 2 0 1 0 1 1 0 1 0 2 2 0 0 0 0 2 0 0 0 0 2 0 2 1 0 1 0 1 0 1 0 1 2 0 0 1 1 1 0 2 2 0 0 0 1 0 1 1 1 1 2 2 2 2 2 1 0 0 0 1 1 0 0 2 1 2 1 2 1 0 0 1 0 2 0 0 0 0 0 0 0 1 0 1 0 0 1 2 0 0 1 0 0 0 2 1 0 2 0 2 1 0 0 2 2 0 0 0 2 1 2 0 2 0 0 0 0 2 0 1 1 0 0 2 0 1 1 1 0 0 0 0 0 0 0 2 1 0 0 0 1 0 1 0 0 2 1 1 2 2 0 2 1 2 0 0 0 0 0 0 2 1 0 0 1 1 1 0 1 1 1 0 0 1 1 0 0 1 0 0 0 0 2 1 0 2 1 1 1 0 0 2 2 0 0 0 0 0 1 0 0 0 0 0 0 0 0 2 2 0 0 1 1 0 0 0 0 0 0 0 2 0 0 0 0 0 2 0 0 0 0 1 1 1 0 0 1 2 0 0 0 1 0 2 1 1 0 1 0 1 1 1 1 0 0 0 0 1 0 0 2 0 2 2 2 0 0 0 1 1 1 0 0 1 0 0 0 1 1 0 0 1 1 0 1 0 0 1 2 2 2 2 2 1 0 0 1 0 0 1 1 0 1 2 2 2 0 1 0 1 1 0 1 2 2 0 0 0 0 1 0 1 1 1 2 2 0 0 0 0 2 1 1 0 0 0 1 1 0 2 0 1 1 0 0 2 2 2 0 0 0 0 0 1 1 0 0 1 1 0 0 1 0 0 0 0 1 1 2 0 0 0 2 1 0 2 0 0 0 1 0 1 2 1 1 1 0 1 1 1 1 1 0 1 0 1 1 2 0 1 1 1 0 1 0 1 0 0 0 1 0 0 1 1 1 1 0 0 1 1 1 2 2 1 2 2 2 2 0 2 0 0 0 0 1 0 1 1 1 2 0 2 1 0 0 1 0 0 0 1 0 0 1 0 0 0 0 1 0 0 2 0 0 1 0 0 0 2 0 0 0 0 0 1 0 0 0 0 0 1 1 0 0 1 2 2 2 0 0 0 0 1 1 0 1 0 1 0 0 2 2 0 2 0 0 0 0 0 0 0 1 1 0 1 0 1 0 0 0 0 1 1 0 0 1 0 0 1 0 1 0 2 1 1 0 0 2 2 0 1 0 1 0 0 0 0 0 0 2 1 0 0 0 2 0 0 1 0 0 0 2 0 2 1 0 0 0 0 1 0 1 1 1 0 0 1 0 0 0 1 0 1 1 1 1 0 0 1 1 1 0 1 0 1 0 0 0 1 0 1 1 0 0 0 1 0 1 1
184 0 1 0 0 0 0 2 1 0 1 1 0 2 0 0 0 0 0 0 1 2 0 0 0 0 1 0 2 2 2 0 0 1 2 1 1 1 0 2 0 0 0 0 1 0 0 0 1 1 0 0 1 0 0 0 0 0 1 1 0 1 0 2 0 0 1 0 1 0 0 1 2 2 0 2 1 0 0 1 0 0 1 0 0 0 0 0 1 2 0 0 1 0 0 0 0 1 0 2 1 1 2 0 0 0 2 1 1 1 1 2 0 2 2 2 0 1 1 0 1 0 1 1 0 0 0 1 1 1 0 0 0 0 1 0 0 0 0 1 1 0 0 0 0 1 1 0 0 0 0 0 1 0 0 0 0 0 0 1 1 0 1 1 0 2 1 1 0 1 0 1 1 1 0 1 1 0 1 1 0 1 1 1 1 0 1 0 0 0 0 0 0 1 2 0 1 2 0 1 0 0 0 1 1 0 2 0 0 0 0 1 1 0 0 2 1 0 2 1 0 0 1 1 0 0 2 1 0 1 1 0 0 0 2 0 0 1 0 0 0 0 2 0 2 0 0 0 1 1 1 0 0 0 0 0 2 0 0 1 0 0 0 0 0 0 2 0 1 0 0 2 0 2 0 0 0 1 2 0 0 0 1 1 0 0 1 1 1 2 0 1 1 2 2 0 1 1 0 0 0 0 1 0 1 0 0 0 1 0 0 0 0 1 1 0 0 1 0 0 1 2 1 0 1 0 0 0 1 0 1 1 1 0 0 0 0 2 0 2 2 2 1 1 1 0 1 0 1 0 0 1 0 0 2 0 0 0 0 2 2 2 2 1 2 0 0 2 2 0 2 2 1 1 1 1 1 0 2 0 1 0 1 1 0 1 0 0 0 1 0 0 0 0 2 0 1 0 0 0 0 0 0 2 2 1 1 0 0 2 0 0 1 0 0 1 0 0 0 0 1 0 0 0 1 1 1 1 0 1 1 1 0 0 0 0 0 0 1 0 1 1 1 1 2 1 1 0 0 1 1 0 0 2 1 0 1 1 1 0 0 0 0 1 1 1 1 1 0 0 1 1 1 1 1 0 0 2 0 0 0 1 0 0 1 0 0 0 2 1 0 2 0 1 1 0 0 1 1 0 1 1 1 1 1 1 2 0 0 2 0 1 0 0 0 0 0 2 0 0 0 2 0 0 0 2 1 1 0 2 1 1 0 0 1 0 2 0 0 1 0 1 1 1 0 2 1 2 0 0 0 0 0 0 1 0 1 0 2 0 0 0 0 0 0 1 1 0 0 0 2 2 1 0 1 0 2 2 0 2 2 0 0 0 1 0 0 0 1 1 0 0 0 0 1 1 1 0 1 1 0 2 1 2 1 2 1 0 0 2 0 0 0 0 1 0 0 0 1 0 1 0 0 1 0 0 2 1 0 0 0 0 1 0 0 1 0 0 0 2 1 1 0 1 1 2 2 0 1 0 1 1 0 1 1 0 1 1 1 0 0 0 0 1 1 0 1 2 0 0 0 0 0 0 1 1 2 1 0 0 1 0 1 1 1 1 1 0 0 1 1 0 0 0 0 0 2 1 1 1 0 0 0 1 1 0 1 2 2 0 1 1 0 2 1 0 1 1 0 0 0 0 0 1 1 0 0 0 0 0 0 0 0 2 0 1 1 0 1 2 0 2 0 0 0 1 0 0 0 0 0 0 1 0 0 0 1 0 0 0 0 0 2 1 0 0 2 0 0 1 1 0 1 1 1 1 2 2 2 2 1 2 0 0 0 2 0 2 0 0 2 2 1 2 2 1 1 0 0 1 1 0 1 0 1 0 1 0 0 2 0 0 1 1 1 2 2 1 1 1 1 1 1 2 0 0 0 0 1 0 0 2 0 0 0 0 1 1 0 0 0 0 0 0 0 0 0 1 0 1 0 1 0 0 1 0 0 0 0 0 0 2 2 0 2 2 0 0 1 1 0 0 0 1 2 1 0 0 1 2 2 0 0 0 0 0 0 0 1 0 1 0 0 2 2 0 2 0 0 0 0 1 0 0 1 1 0 0 0 0 0 0 0 0 1 1 0 2 2 2 0 2 0 1 0 1 2 2 1 1 2 2 1 1 1 2 1 0 0 1 0 0 1 1 0 0 1 1 0 0 2 0 2 0 0 0 0 1 0 0 0 0 0 0 0 0 0 1 1 1 1 0 0 0 0 2 2 0 2 0 0 0 1 1 1 1 1 1 0 1 1 0 0 0 0 0 0 0 1 0 0 0
185 1 0 0 0 0 0 2 0 0 0 1 0 1 0 1 1 0 1 1 0 2 1 1 1 0 0 0 0 2 2 0 0 0 1 0 2 0 1 1 0 0 0 1 1 1 2 0 0 2 0 0 1 1 1 0 0 1 0 0 2 0 0 2 1 2 1 0 1 1 1 1 2 2 2 2 2 0 0 0 0 0 0 1 1 0 0 1 1 1 0 0 1 0 0 0 0 0 0 1 0 2 2 0 0 0 2 0 0 2 1 0 0 1 1 0 0 0 0 0 2 0 0 2 0 1 0 2 2 2 0 0 0 0 0 0 0 0 0 1 0 0 0 0 0 0 1 0 0 0 0 0 0 0 1 1 1 1 0 1 2 2 2 2 0 1 1 1 1 1 0 1 2 0 1 2 1 0 0 0 0 0 0 0 2 2 0 2 0 0 0 2 0 2 2 0 1 0 0 0 0 0 0 1 1 0 2 0 1 0 0 2 1 0 0 2 0 0 1 1 0 0 2 2 0 0 1 2 0 1 1 0 0 0 1 1 0 2 0 2 0 0 2 0 1 0 0 0 0 0 0 0 0 1 1 0 0 0 0 1 0 0 1 0 1 0 1 0 1 0 0 1 0 2 0 0 0 1 2 0 1 0 1 0 1 0 2 1 0 2 1 1 2 2 2 0 0 1 0 2 0 0 1 0 0 0 0 1 1 0 1 1 0 0 2 0 1 0 0 1 0 1 1 1 1 0 0 0 0 1 2 1 0 0 0 0 0 0 2 0 1 1 2 1 1 0 2 0 1 0 0 0 0 1 0 1 2 0 0 1 1 2 2 0 2 1 0 2 2 0 2 2 0 0 0 0 1 1 0 1 2 0 0 0 1 0 0 0 0 0 0 0 0 0 2 1 1 0 2 2 1 2 0 2 1 1 0 0 0 2 0 0 0 0 1 1 0 1 0 0 0 0 0 1 1 2 0 1 0 1 0 1 0 2 2 0 0 1 1 0 1 2 1 0 1 1 1 0 0 0 0 1 0 2 1 1 0 2 2 2 2 2 0 0 0 0 0 2 0 1 1 1 2 2 2 0 1 0 0 0 2 2 0 0 1 0 0 0 2 1 0 2 0 1 1 1 0 2 0 0 0 0 2 2 2 0 2 0 0 1 0 2 0 0 2 0 0 2 0 1 1 2 0 0 1 2 1 1 1 1 0 2 1 1 1 0 1 0 1 1 2 2 0 0 0 1 1 2 0 0 0 0 1 0 2 2 0 0 0 0 0 0 0 0 0 2 2 1 1 1 1 1 0 0 0 0 2 0 0 2 0 0 1 0 0 1 2 0 0 0 1 1 0 1 0 0 1 1 1 2 1 1 0 1 1 2 1 0 0 0 2 0 0 0 1 0 0 0 0 2 0 2 0 0 0 0 2 2 0 0 1 1 0 1 1 0 0 2 1 1 0 1 0 0 1 1 1 0 1 0 0 1 0 2 2 0 0 1 0 1 1 1 0 0 0 2 2 1 1 1 0 2 1 0 0 1 1 1 0 0 0 1 2 2 2 2 2 0 2 0 2 0 0 0 1 0 1 2 2 2 0 2 0 0 1 0 2 2 2 0 0 0 0 0 0 0 1 1 0 0 0 0 0 1 1 1 2 0 0 0 0 0 1 1 0 1 0 0 0 1 1 1 0 0 0 0 0 0 0 1 1 1 1 1 0 0 0 1 1 1 0 0 2 0 0 1 1 0 1 0 0 0 2 0 1 1 1 0 1 0 1 1 1 1 1 0 1 2 0 1 1 2 0 1 1 1 0 1 1 2 0 0 1 0 1 0 0 1 1 1 0 0 0 0 0 2 0 2 0 0 0 0 2 2 0 0 0 0 0 0 0 2 1 2 0 2 0 0 1 0 1 0 0 0 0 0 0 1 0 0 0 2 1 0 1 0 0 0 0 1 0 1 0 0 0 0 0 0 2 0 0 0 0 0 1 0 0 2 2 2 2 0 0 0 0 0 0 0 0 0 0 0 1 0 0 0 0 0 0 0 0 1 0 0 0 0 1 1 1 1 1 0 1 0 1 1 0 0 2 0 0 2 0 0 1 1 1 0 0 1 2 2 0 0 0 1 1 1 0 0 0 0 1 0 0 1 0 1 0 0 2 0 0 0 2 0 2 1 1 2 1 2 0 0 1 1 0 0 0 1 0 0 0 0 0 1 1 0 1 0 0 0 0 0 0 0 0 0 0 0 0 0 0 0 0 0 1 0 1 0 0 0
186 1 0 0 1 0 0 1 0 1 1 1 0 0 0 0 0 0 0 0 0 2 0 0 0 0 1 0 2 2 2 1 1 0 0 0 2 2 0 1 1 1 0 0 1 0 0 0 2 0 0 0 0 0 2 1 0 1 1 1 0 1 0 1 0 0 0 0 0 0 0 0 1 1 2 1 1 0 1 0 1 0 0 2 2 0 0 0 2 2 0 1 0 2 0 0 0 1 0 2 1 1 0 0 1 1 2 1 2 0 0 1 0 0 2 2 1 0 2 0 0 0 2 0 1 0 1 0 0 1 0 0 0 0 0 0 0 0 2 0 1 0 0 0 0 0 0 0 0 2 0 0 0 1 0 0 0 1 0 0 1 1 2 2 0 2 2 1 1 1 0 0 0 2 1 2 1 0 1 1 0 1 0 0 0 0 0 1 1 0 0 2 1 0 1 1 0 2 0 2 0 0 0 1 1 0 2 1 2 0 0 1 1 0 1 1 0 0 1 1 0 0 1 1 0 0 0 0 0 0 0 0 0 0 1 0 0 1 0 1 0 0 2 0 1 0 0 0 1 1 1 1 0 1 1 0 0 0 0 0 0 0 1 1 0 0 0 0 2 1 0 1 0 1 0 0 0 1 1 0 0 1 2 1 0 1 1 1 1 2 0 0 1 1 2 0 1 0 0 0 0 0 0 1 0 1 1 0 1 1 0 1 0 0 0 0 0 1 0 0 0 2 1 1 1 0 0 0 1 2 2 2 1 1 1 0 0 2 0 0 0 0 1 1 0 0 0 0 1 0 0 1 1 0 0 1 1 0 0 2 2 2 1 1 0 0 0 2 2 1 1 1 1 1 0 0 1 0 1 0 2 0 1 1 0 1 0 0 0 0 0 0 1 0 2 1 1 1 0 0 0 0 0 1 1 0 2 0 0 2 0 0 0 0 1 0 0 0 0 0 1 2 0 1 2 1 1 0 1 1 0 2 0 1 2 1 0 0 1 1 2 0 2 0 1 1 1 1 1 1 0 1 0 2 1 0 1 2 1 1 1 1 0 0 0 1 0 2 0 1 1 1 1 1 1 0 0 2 0 0 2 1 0 0 2 2 0 2 2 2 0 0 0 1 0 0 0 1 1 0 1 0 1 0 1 2 1 1 0 1 0 1 0 0 1 1 0 2 0 1 1 2 1 1 1 2 0 0 0 2 1 0 0 0 0 0 2 0 1 1 0 1 1 1 0 0 1 0 2 0 1 0 1 0 1 1 0 1 0 0 0 0 2 0 2 0 0 2 2 0 1 1 0 0 0 0 1 2 0 2 2 0 0 0 0 1 2 0 1 1 1 0 1 1 0 0 0 0 0 0 0 1 0 2 2 2 2 1 0 0 1 0 1 1 1 1 1 0 0 0 1 0 0 0 0 1 1 1 0 0 1 1 0 0 0 0 1 0 0 1 0 0 1 1 1 1 1 0 2 0 0 2 0 1 1 0 1 2 2 0 0 0 1 1 1 1 1 1 1 0 0 1 0 0 2 0 1 0 0 0 2 0 1 1 1 1 1 0 0 1 1 0 0 2 1 0 2 1 1 1 0 1 0 0 1 0 2 1 2 0 0 0 0 2 0 0 1 1 1 1 0 0 2 0 1 0 1 1 0 0 2 2 1 2 0 1 1 0 0 1 0 1 0 1 0 0 1 1 0 0 0 0 2 0 0 1 2 0 1 0 0 1 2 1 0 1 1 0 0 1 2 0 1 2 0 0 1 0 0 0 2 2 0 0 0 2 0 1 0 1 1 2 2 2 2 0 0 0 0 0 0 0 1 0 1 1 0 0 1 1 0 0 0 1 1 1 1 2 2 2 2 2 1 2 0 0 0 0 1 0 1 1 1 1 0 1 1 0 0 0 0 0 1 1 0 1 1 1 0 1 0 1 0 0 2 0 0 0 1 0 0 1 0 0 0 1 1 0 2 1 1 0 0 0 1 0 0 1 1 2 1 0 0 0 0 0 0 0 0 0 1 0 1 0 2 1 2 0 0 0 0 2 0 0 0 1 1 2 0 1 0 0 0 1 1 1 0 2 2 0 1 1 0 1 0 0 2 1 1 1 2 2 0 2 0 0 0 1 0 0 0 0 1 1 1 1 1 1 0 0 2 0 1 0 1 0 1 1 0 0 0 0 0 0 1 1 1 1 1 1 0 0 1 0 1 0 1 0 1 0 0 0 0 0 0 0 0 0 0 1 0 1 0 0 0 0 0 0 1 0 1 1
187 1 0 0 1 0 0 1 0 1 1 1 0 0 0 0 0 1 2 1 1 1 0 0 0 1 1 0 2 2 2 0 2 2 0 1 1 2 0 0 2 2 0 0 1 0 0 0 0 1 1 0 1 0 0 1 1 0 1 0 1 1 0 1 0 0 0 0 2 0 0 2 2 2 2 2 2 0 0 0 0 0 0 1 1 0 0 1 2 2 2 2 2 1 1 0 0 0 0 1 1 2 1 1 0 0 2 1 1 1 0 1 0 2 2 2 0 0 2 0 0 1 0 2 0 2 0 1 1 2 1 1 0 0 0 0 0 0 0 2 1 0 0 0 0 1 0 0 0 0 0 1 0 1 0 0 0 1 0 0 0 0 0 2 1 2 0 1 0 2 1 0 2 0 1 2 0 0 0 1 1 1 0 0 0 0 1 1 0 0 0 2 0 1 1 0 0 2 0 1 0 0 0 2 2 0 2 0 1 0 0 1 2 1 0 2 0 0 0 1 1 1 2 2 0 0 1 1 0 1 0 0 0 0 0 0 0 2 0 1 0 0 0 0 0 0 0 0 0 0 0 0 0 1 1 0 2 0 0 0 0 0 0 2 0 0 1 1 2 1 0 1 0 2 0 0 2 1 1 0 1 1 1 0 1 1 1 0 1 1 0 2 1 2 1 0 1 2 0 2 0 0 0 2 0 0 0 0 2 0 0 1 0 1 2 1 0 0 0 0 1 1 2 1 1 0 0 0 1 1 2 1 1 0 0 0 0 1 1 1 1 1 0 2 1 1 0 0 0 0 0 1 0 0 0 2 0 0 0 2 2 2 2 2 1 1 0 2 2 0 2 2 0 0 0 0 1 0 0 0 0 1 0 0 0 1 0 0 0 1 0 0 0 0 2 0 0 0 1 1 1 1 0 2 1 0 0 1 0 2 0 0 1 0 1 0 0 0 0 0 0 0 0 2 1 1 0 1 0 1 1 1 0 2 2 1 0 0 0 0 2 0 2 0 0 1 2 1 2 1 0 0 0 2 2 0 0 1 2 2 1 1 0 1 2 2 0 2 0 0 0 0 2 2 1 0 1 1 0 1 1 1 0 0 2 1 0 0 1 0 1 1 1 1 1 0 0 2 0 0 0 0 2 1 2 1 2 1 0 0 0 2 1 0 1 0 0 2 0 0 0 2 1 0 0 1 1 1 1 1 1 1 0 1 1 0 2 0 0 0 1 2 1 0 0 1 1 1 1 0 1 0 0 0 1 1 0 0 2 0 0 0 0 2 0 0 0 1 1 1 1 1 0 0 0 0 1 0 0 0 2 0 0 0 0 0 1 0 0 0 0 0 0 1 0 0 0 0 0 0 0 2 0 2 2 2 1 0 0 1 0 0 0 0 2 0 0 0 0 0 1 0 0 0 0 0 2 2 0 0 0 0 0 0 0 1 0 0 0 0 1 0 0 0 1 1 1 0 0 0 0 1 0 0 1 0 2 2 2 0 0 0 0 1 1 0 2 1 1 0 0 1 0 0 1 1 2 0 0 0 0 0 2 1 2 2 0 1 0 0 1 1 1 0 0 0 1 2 2 2 0 0 0 0 1 0 1 2 2 0 1 0 0 1 0 1 1 1 0 1 0 0 1 0 0 1 1 0 0 0 1 1 0 2 0 0 0 1 1 2 0 0 0 1 0 0 0 0 0 0 0 0 1 0 0 0 0 0 1 1 1 1 2 1 0 0 2 2 0 2 0 0 2 0 0 1 0 1 1 1 2 2 0 0 0 0 1 2 0 2 0 2 1 2 1 1 0 1 0 1 0 0 0 0 0 0 1 1 1 1 0 0 1 1 1 2 2 2 2 2 2 2 1 2 0 0 0 0 1 0 2 1 1 1 0 1 0 0 0 0 0 0 0 0 0 0 0 1 0 0 0 1 0 0 2 0 0 0 0 0 0 1 0 0 0 0 0 1 1 1 0 0 0 1 2 1 0 0 1 1 0 1 0 0 0 0 0 0 0 0 0 0 1 1 2 0 2 0 0 0 1 1 1 0 2 2 0 0 0 1 0 0 0 1 1 0 0 1 2 1 0 2 0 1 0 1 1 1 0 0 2 1 0 1 0 0 0 0 0 1 0 0 2 1 2 1 0 0 0 0 1 0 0 0 2 0 2 2 1 0 0 0 0 0 0 0 1 0 0 0 0 1 0 0 0 1 1 0 2 1 1 0 0 1 0 1 1 0 0 0 0 0 0 1 1 0 0 0 2 0 1 1
188 0 0 0 0 0 0 1 1 1 2 0 0 0 0 0 0 0 1 1 0 1 0 0 0 0 2 0 1 1 1 1 0 1 1 1 1 1 0 0 1 0 0 0 2 1 0 0 1 1 0 0 1 1 0 0 1 0 0 0 0 0 0 2 0 0 0 0 1 0 0 1 2 2 2 2 2 0 1 0 1 0 0 1 2 0 0 1 2 2 2 1 1 0 0 0 1 1 0 2 1 1 2 0 0 0 2 2 1 1 0 1 0 0 0 0 0 0 0 0 1 0 0 2 0 1 0 1 1 1 0 0 1 0 1 0 1 0 0 0 2 0 0 0 0 0 0 0 0 0 0 0 0 1 1 0 1 1 0 0 2 2 2 1 1 1 1 1 1 1 0 0 1 1 1 1 0 1 1 1 0 2 0 0 0 0 0 0 0 0 0 2 0 1 1 1 0 1 0 0 0 0 0 2 2 0 2 0 0 0 1 1 0 0 0 2 0 0 0 1 1 1 1 1 0 0 1 2 1 1 1 1 0 0 2 0 0 2 0 2 0 0 2 1 2 0 0 0 0 0 0 0 0 0 0 0 1 1 1 1 1 1 0 0 1 1 0 0 2 0 1 0 1 1 0 0 0 2 2 0 1 0 2 1 0 0 2 2 0 2 0 1 1 1 2 0 1 1 0 0 0 0 0 1 0 0 0 0 0 0 1 1 0 0 1 1 0 2 0 0 0 2 0 2 2 0 0 0 1 0 1 1 0 0 0 0 0 2 0 1 1 1 1 1 0 0 1 0 2 1 1 0 1 0 0 1 0 0 0 0 1 1 1 0 1 0 0 1 1 0 2 2 1 1 0 0 2 2 0 1 1 1 1 1 0 0 0 0 0 0 0 0 0 0 2 0 0 1 0 0 0 0 0 2 2 0 0 1 0 2 0 0 0 0 1 0 1 0 0 0 0 0 0 1 1 1 1 1 0 0 1 0 0 0 0 0 0 2 0 1 1 1 1 1 0 2 2 2 2 0 0 1 0 2 1 0 1 1 2 2 1 2 1 0 0 0 0 1 0 1 2 2 2 2 1 0 2 1 0 1 1 2 1 0 2 0 0 1 2 1 0 0 0 0 1 0 0 1 1 0 0 0 0 0 0 2 2 1 1 0 1 1 0 0 0 0 0 2 0 1 1 2 0 0 0 1 0 1 2 0 2 0 0 0 0 0 1 0 1 2 2 2 2 2 1 0 1 2 0 0 0 0 0 0 0 2 0 0 0 0 0 0 0 0 0 1 1 0 0 0 1 1 0 0 0 0 1 2 0 2 2 0 0 0 0 0 0 0 0 1 0 0 1 0 0 0 0 0 0 0 0 2 1 2 1 2 1 0 0 2 0 0 0 0 1 0 0 0 0 0 0 0 1 2 1 0 0 1 0 0 0 1 0 0 0 1 1 1 2 1 0 1 0 1 1 1 1 0 1 0 0 2 1 0 1 1 2 2 0 1 1 0 0 0 1 0 0 1 0 0 1 1 0 1 1 1 1 1 0 0 0 0 1 1 0 1 1 1 0 1 1 0 0 0 1 0 1 2 1 1 0 0 0 0 1 0 2 2 2 0 0 0 0 1 1 0 0 2 2 2 0 0 2 0 1 1 0 0 1 1 0 0 1 2 0 1 0 0 1 2 1 2 1 0 0 0 0 0 0 0 0 0 0 1 0 0 0 0 0 0 1 1 2 1 0 0 2 0 1 1 0 0 1 1 1 1 0 0 0 0 2 2 1 1 0 1 0 1 1 2 0 1 0 1 1 1 0 1 1 1 0 0 0 0 0 0 1 0 0 0 2 2 0 1 2 1 1 1 1 1 1 1 2 2 0 0 0 0 0 1 1 2 1 1 0 2 0 0 0 0 0 0 0 0 0 0 0 0 0 0 0 2 0 0 2 0 1 0 0 0 0 0 0 0 1 0 0 0 1 1 0 0 0 0 2 0 1 0 0 0 0 0 0 1 1 1 1 0 0 0 0 0 2 0 1 0 1 0 0 0 1 1 0 0 2 1 0 1 0 1 0 0 1 0 1 1 0 1 2 0 1 1 0 2 0 1 1 2 0 1 2 2 1 2 0 1 0 2 0 0 0 0 2 2 0 1 0 0 0 0 1 1 0 0 2 0 2 1 1 2 2 2 0 1 0 0 0 0 0 0 0 0 1 0 1 0 1 0 0 0 0 0 2 2 0 1 2 0 0 1 1 0 0 0 0 1 1 0 1 0 0 0
189 1 0 0 1 0 0 0 0 2 2 0 0 0 0 0 0 1 2 0 0 2 0 0 0 1 0 0 2 2 2 2 0 2 1 2 1 1 1 0 1 1 0 0 1 0 1 0 2 1 0 0 0 0 0 2 0 0 0 0 1 0 0 0 0 0 1 1 2 0 0 0 1 1 1 1 1 0 1 0 0 0 1 0 1 0 0 0 2 2 0 0 1 0 0 0 0 0 0 2 0 2 1 0 1 1 2 0 1 1 1 2 0 0 0 0 0 0 0 0 2 0 1 1 1 0 1 2 1 2 0 0 0 0 1 0 0 0 0 0 1 0 0 0 0 0 0 0 0 2 0 0 1 1 0 1 1 1 0 0 2 0 2 1 0 2 0 0 0 0 0 1 1 1 1 2 1 1 1 1 0 0 0 0 0 0 2 1 0 1 1 1 1 0 2 0 1 2 0 0 0 0 1 2 2 0 2 0 2 0 0 1 0 0 0 2 1 0 1 0 0 1 1 2 1 0 2 1 0 1 0 0 1 1 2 1 0 2 0 2 0 0 2 0 1 0 0 0 0 0 0 0 1 0 0 0 1 1 1 2 1 1 0 0 1 0 1 1 2 0 0 1 1 2 0 0 1 2 1 0 1 1 1 1 0 0 1 0 0 1 0 1 1 2 2 0 0 1 0 1 0 0 0 0 0 0 1 0 0 0 0 1 0 1 1 2 0 0 1 0 1 2 1 1 1 0 0 0 1 1 2 1 1 0 0 0 0 2 0 1 0 1 2 2 0 0 1 1 2 1 1 0 0 1 1 0 1 0 0 0 0 0 1 0 1 1 0 2 2 1 1 1 0 0 0 0 1 0 1 0 0 1 2 2 0 1 0 0 0 0 0 0 1 0 1 1 2 0 1 1 1 1 0 1 1 1 1 0 0 1 1 0 1 0 1 0 1 1 0 1 0 1 0 0 0 1 1 0 1 0 1 1 0 0 0 0 1 0 0 0 1 0 1 1 1 1 1 0 2 2 0 0 0 2 2 2 0 2 2 1 1 1 0 1 1 1 1 2 0 1 1 1 2 2 2 0 2 1 0 0 2 0 0 0 2 0 0 0 2 0 0 2 0 2 2 0 0 2 0 0 0 0 1 1 1 1 1 1 0 0 0 2 0 0 0 1 0 2 0 1 1 2 0 0 1 1 0 0 1 1 1 2 0 0 0 0 2 0 1 1 0 1 1 1 1 2 2 2 1 0 0 0 0 0 1 0 1 1 1 1 0 0 1 1 0 0 0 1 1 0 0 1 1 0 1 0 1 0 0 0 2 0 0 0 0 0 0 0 0 0 1 0 0 0 2 0 0 0 0 0 0 2 1 1 1 2 1 0 0 2 0 0 0 0 2 0 0 0 0 0 2 0 0 0 0 0 2 1 0 0 2 2 1 0 0 0 0 0 0 2 1 2 0 0 2 1 1 0 0 0 0 2 0 2 2 0 0 1 0 0 0 0 2 1 1 0 0 1 0 0 0 0 1 1 1 0 1 2 2 2 0 0 1 1 1 1 1 1 0 0 2 0 0 0 0 0 0 2 0 1 0 1 0 0 1 0 1 1 1 0 0 0 0 1 0 0 2 1 0 0 0 2 1 0 1 0 1 0 1 1 1 1 0 2 0 0 0 0 1 1 0 1 1 0 0 0 0 0 0 0 0 0 0 0 0 0 0 0 1 1 0 0 2 1 0 1 1 1 0 1 0 0 2 0 0 0 0 0 0 0 2 2 0 0 0 2 0 2 0 1 1 2 1 2 2 1 1 0 0 1 0 0 1 1 1 0 1 0 0 1 0 1 2 0 0 2 2 2 1 1 0 1 1 1 0 0 0 0 1 1 1 0 0 1 1 2 0 1 1 0 1 1 0 0 0 0 1 0 0 0 0 2 1 0 1 0 1 0 0 0 1 1 0 0 0 1 0 0 1 1 0 0 0 0 2 0 1 2 2 2 2 0 1 1 0 0 0 0 0 0 0 0 0 2 2 0 2 0 0 0 1 1 0 0 0 1 1 1 0 0 0 0 0 0 1 1 0 1 2 1 0 2 1 2 0 1 1 2 0 0 2 2 0 2 0 0 0 1 0 0 0 0 1 2 1 1 1 2 0 0 1 0 0 0 1 0 2 2 2 2 0 2 0 0 0 0 1 0 0 0 0 0 0 0 0 0 1 0 2 1 1 1 1 1 0 0 1 0 0 2 2 0 0 0 0 0 0 0 0 0 0 0
190 1 0 0 0 0 1 1 0 1 1 1 1 1 0 1 0 0 1 2 1 2 0 1 0 1 1 1 2 2 2 0 0 0 1 1 1 0 1 0 0 0 0 0 1 0 1 0 0 2 0 0 1 0 0 0 0 0 1 0 1 1 1 2 0 0 0 0 1 1 1 1 2 2 2 2 2 0 1 0 1 0 0 1 2 0 0 0 2 2 0 1 0 1 0 0 0 1 0 2 0 1 0 0 1 1 1 0 1 1 0 0 1 2 2 2 1 0 0 0 2 0 1 1 0 0 0 1 1 2 1 1 1 0 0 0 0 0 0 0 1 0 2 0 0 0 0 0 0 1 0 1 0 1 1 0 0 1 0 1 1 0 1 2 2 2 1 0 0 1 1 0 0 2 1 1 0 0 1 1 0 1 1 2 1 0 2 2 0 1 1 2 1 0 1 1 2 1 1 0 0 0 0 0 0 0 0 0 0 0 1 0 0 0 0 2 0 0 2 1 0 0 2 2 0 0 2 1 0 1 0 1 0 0 2 1 1 2 0 1 0 1 2 0 2 0 0 0 0 0 0 1 0 0 0 0 0 0 0 0 0 0 0 0 0 1 1 0 1 1 0 1 0 2 0 0 0 2 2 0 2 0 2 1 1 0 1 0 1 1 0 1 2 2 2 0 1 1 0 2 0 1 0 0 0 2 2 0 1 0 0 2 0 0 2 0 1 0 1 0 1 2 1 2 2 0 0 0 1 2 2 1 1 0 0 0 0 1 1 0 0 1 1 1 0 0 0 1 2 1 1 0 1 0 1 0 0 0 0 2 2 2 1 0 1 1 0 2 2 1 1 1 1 1 1 1 2 0 1 0 1 0 1 1 0 0 0 0 0 0 0 0 1 0 2 2 2 0 0 0 0 0 0 2 2 2 0 2 0 2 0 0 1 0 1 0 1 0 0 0 1 2 0 0 1 1 0 1 0 1 0 2 2 2 0 0 0 2 2 0 0 1 1 1 0 2 2 0 1 2 0 0 0 2 1 1 0 1 2 2 1 2 0 2 2 2 0 1 0 0 1 1 0 0 1 1 1 2 0 2 0 0 0 1 1 1 0 1 2 1 0 2 0 1 0 0 0 2 2 0 0 0 2 1 2 0 2 0 0 0 1 1 0 0 1 1 0 2 0 1 1 2 0 0 0 2 0 0 1 1 1 2 0 0 1 0 2 0 0 1 0 1 1 1 1 1 2 1 1 0 1 0 0 0 2 0 1 0 0 1 1 1 0 1 0 0 0 0 0 1 1 1 0 0 0 0 1 0 0 2 1 1 0 0 0 0 0 0 1 2 1 0 1 0 1 0 0 0 0 1 0 2 1 2 2 2 2 0 0 2 0 0 1 2 0 1 2 0 0 0 2 0 1 2 0 0 1 2 0 0 1 1 0 0 0 1 0 1 1 1 0 0 0 1 0 2 2 0 1 0 0 2 0 1 1 0 1 2 1 1 1 1 1 1 1 0 1 1 2 2 0 2 0 0 0 0 0 2 1 1 0 1 2 2 0 2 0 2 0 0 2 0 1 0 0 0 1 2 2 2 1 1 0 1 2 1 1 2 1 0 0 0 0 2 0 1 1 1 2 1 0 0 0 0 2 2 2 0 1 1 0 1 0 2 0 0 0 0 0 1 0 1 1 0 0 2 0 0 0 0 0 0 0 0 0 2 0 0 2 2 0 0 2 1 0 1 1 0 0 2 1 0 2 0 1 2 1 2 1 1 1 0 0 0 1 0 1 2 0 2 0 2 0 2 2 2 0 1 1 0 0 0 0 0 0 0 0 0 0 2 0 2 0 1 1 2 1 1 1 2 2 1 1 2 0 0 0 0 0 0 1 2 1 1 0 2 0 0 1 0 1 0 0 1 0 1 1 1 0 0 0 2 1 0 1 0 0 0 1 0 1 2 2 0 2 1 0 0 1 2 0 0 0 0 1 0 0 1 2 2 2 0 0 0 0 0 0 2 0 0 0 0 0 1 1 0 2 0 0 0 0 2 1 1 2 0 0 2 1 2 1 0 0 0 0 2 0 1 1 1 0 1 0 1 1 2 2 2 0 1 1 1 0 1 1 0 0 1 0 1 0 0 2 1 1 0 0 2 0 1 2 0 2 0 0 0 0 1 0 0 0 0 0 1 0 0 0 0 0 0 0 0 0 0 2 0 1 0 0 0 0 0 1 1 0 1 0 0 0 0 0 0 0 0 0 0 0 0 1 0 1 1
191 0 0 0 0 0 0 2 1 0 1 0 0 0 0 0 0 0 1 0 1 1 0 0 0 0 1 0 2 2 2 0 1 1 0 1 1 1 0 0 1 1 1 1 2 1 0 0 1 1 0 0 1 0 0 1 0 1 0 2 0 0 0 2 0 0 0 0 1 1 0 1 2 2 1 2 2 0 1 0 1 0 1 1 1 0 0 0 2 2 0 2 1 0 0 0 0 2 1 2 0 0 2 0 0 0 2 1 2 1 0 1 1 1 2 2 2 0 0 0 2 0 1 1 1 1 0 0 0 0 0 0 1 0 0 0 1 0 0 0 1 0 0 0 0 0 0 0 0 1 0 1 1 0 0 0 1 1 0 1 2 0 0 2 1 2 2 0 1 2 0 0 2 0 1 2 1 0 0 0 0 0 0 0 1 0 2 2 0 0 0 2 0 0 2 0 0 1 0 0 0 0 0 2 2 0 2 1 0 0 2 2 1 0 0 2 1 0 1 2 0 0 1 0 0 1 1 1 0 0 0 1 1 1 1 2 0 2 0 1 0 1 2 0 2 1 1 0 0 0 0 0 0 0 0 0 1 0 0 0 0 0 0 0 0 0 0 1 1 0 0 2 0 1 0 0 1 2 2 0 1 0 1 0 0 1 1 0 1 1 0 0 2 2 2 0 1 0 0 2 1 0 1 0 1 0 0 0 0 0 0 0 0 0 1 0 0 0 0 0 0 2 1 2 2 0 1 0 1 1 2 1 0 0 0 0 0 1 1 1 0 1 2 2 0 0 1 1 2 1 1 0 0 0 0 2 0 0 0 1 1 1 1 0 1 0 0 1 1 0 2 2 2 2 0 0 2 0 0 0 0 1 1 1 0 0 0 0 0 0 0 0 0 0 2 0 1 0 0 0 0 0 0 2 2 1 2 1 1 1 0 0 1 1 1 0 0 1 0 1 1 1 0 0 1 2 0 0 0 0 0 1 0 0 2 2 0 2 0 0 0 1 1 1 2 1 0 2 2 0 0 1 0 1 1 1 0 1 1 2 2 2 0 1 0 1 0 2 0 0 1 1 1 1 2 0 2 2 0 1 1 2 0 1 1 1 0 1 2 1 1 2 0 2 1 0 0 1 1 1 1 1 0 0 0 2 1 0 0 2 0 0 1 1 0 0 1 1 0 1 1 1 1 0 1 1 0 0 2 1 2 0 0 0 1 0 0 0 0 1 1 1 1 1 1 0 1 1 1 0 1 0 0 0 0 1 0 1 1 0 0 1 1 1 1 0 0 0 0 0 1 1 0 0 0 0 0 1 0 2 1 0 1 0 0 1 2 0 0 0 0 0 0 0 0 0 0 0 0 1 0 2 2 1 1 2 0 0 0 2 1 1 0 0 1 0 0 0 0 0 0 0 0 0 0 0 2 2 0 0 1 1 0 0 0 1 0 0 0 1 0 0 0 0 2 2 1 0 1 0 0 1 0 0 2 0 1 2 2 0 0 0 0 1 1 0 1 0 0 0 0 0 0 0 1 0 1 1 0 0 0 0 1 0 1 1 0 1 0 0 2 0 0 1 1 0 1 2 1 1 0 0 0 1 1 0 1 2 2 0 1 0 0 1 0 1 1 1 0 0 0 0 0 0 2 0 0 1 0 0 2 2 0 2 0 1 1 0 0 1 0 1 0 0 0 1 1 0 0 0 0 0 0 1 0 1 1 0 1 0 0 0 2 2 0 0 2 2 0 2 0 0 0 1 0 0 0 2 2 2 1 1 1 1 0 1 0 2 0 1 1 2 0 1 1 1 0 1 0 1 0 0 2 0 1 0 1 1 1 0 0 0 0 1 1 2 1 1 1 2 2 1 1 2 0 0 0 0 0 0 0 2 1 1 1 2 0 0 0 0 0 0 0 0 0 0 0 0 0 0 0 2 1 0 1 0 1 0 0 0 0 0 0 0 0 1 1 1 0 1 0 0 1 0 1 0 0 1 2 2 2 0 0 0 0 0 0 1 0 0 0 0 0 1 2 1 1 0 0 0 0 2 0 0 0 0 2 2 2 2 2 0 2 0 2 1 0 0 1 1 0 1 0 2 0 1 0 1 0 0 2 1 0 2 0 0 0 1 0 0 0 0 2 2 0 1 0 0 0 0 2 0 1 0 1 0 1 1 0 0 0 1 0 0 0 0 0 0 0 1 0 1 0 0 1 1 2 1 1 0 0 1 1 2 0 0 2 0 0 1 1 1 0 0 0 0 0 0 0 0 1 0
192 0 0 0 1 0 0 0 0 2 2 0 0 0 0 0 0 0 0 0 0 2 0 0 0 0 2 0 2 2 2 0 1 2 0 0 2 2 0 0 2 2 0 0 1 0 1 0 1 2 1 0 0 0 1 0 2 1 0 0 0 0 0 1 0 1 1 1 1 0 0 2 2 2 2 2 2 0 2 0 2 0 0 1 2 0 0 0 1 2 1 1 0 1 1 1 1 0 0 1 0 2 1 0 1 1 2 0 0 2 1 2 0 2 2 2 0 1 0 0 2 1 1 1 1 1 1 0 0 1 0 0 1 0 0 0 1 0 0 0 0 0 0 0 0 1 0 0 0 1 0 1 0 0 0 1 0 1 1 1 2 1 1 2 0 1 0 0 1 2 0 0 0 2 0 0 0 0 1 1 0 1 0 0 1 0 2 2 0 1 1 2 0 1 2 0 0 0 0 0 0 1 0 2 1 1 2 0 0 0 0 0 2 1 0 2 0 0 0 0 2 2 1 2 1 0 2 2 0 2 0 0 0 0 1 0 0 1 1 1 0 0 0 0 0 0 0 0 0 0 0 0 1 0 0 0 1 0 0 1 0 0 0 1 0 0 1 0 1 0 0 1 0 1 0 0 0 2 1 0 0 0 0 0 0 1 0 0 1 2 0 1 0 2 1 1 0 1 0 1 0 0 1 0 1 0 0 0 1 0 1 2 0 1 1 1 0 0 0 0 1 1 2 2 1 0 0 0 1 0 1 2 0 0 0 0 0 2 0 1 0 0 0 2 0 0 0 0 2 2 0 0 0 0 0 2 0 0 0 1 1 1 1 1 1 0 0 1 1 0 2 2 0 0 1 0 2 2 0 1 1 1 1 1 0 1 0 0 0 0 0 0 0 0 1 1 1 0 1 1 1 1 0 2 1 0 0 0 0 2 0 0 0 0 1 0 0 0 0 0 0 1 2 2 0 0 1 1 0 0 0 0 1 1 0 0 0 1 0 0 1 2 1 1 0 2 1 1 2 1 0 1 0 1 1 1 0 1 1 1 1 1 0 0 0 0 0 2 0 1 1 1 2 2 1 0 1 2 0 2 1 2 0 0 1 1 0 0 2 0 0 2 0 1 2 0 0 2 2 0 1 1 1 0 1 2 2 0 0 1 0 1 0 1 0 0 1 2 0 1 1 2 1 1 1 1 0 1 0 2 0 1 0 0 0 1 1 0 0 0 0 0 0 0 0 2 1 1 1 0 1 1 0 0 1 0 1 1 0 2 2 0 1 0 0 1 1 0 0 0 0 1 0 0 0 0 2 2 0 2 2 0 0 0 1 1 1 0 2 2 0 0 0 0 2 0 0 0 0 0 0 1 0 2 2 2 2 0 0 0 1 1 1 2 0 0 1 0 1 0 0 0 1 1 0 1 0 1 0 0 1 1 0 1 1 0 1 2 1 2 0 0 0 1 0 1 2 0 1 0 0 0 0 1 2 0 1 2 2 0 0 0 0 0 1 1 1 1 0 0 0 2 0 1 1 0 0 1 0 0 1 1 2 1 2 2 1 0 0 0 1 0 0 1 2 0 2 2 2 2 1 0 0 0 0 0 2 2 2 0 1 0 0 1 0 1 1 0 0 1 0 0 0 1 0 0 1 0 0 0 1 1 0 2 0 1 0 0 0 1 0 0 0 0 0 0 0 1 0 0 0 0 1 0 0 0 0 0 0 0 0 0 2 1 0 0 2 1 0 2 1 0 1 0 0 0 1 0 0 0 2 2 1 1 0 2 0 2 1 2 0 1 2 2 1 0 0 1 0 2 0 0 2 0 2 0 1 0 1 1 0 0 1 1 1 2 2 2 1 2 2 1 1 2 0 0 0 0 1 0 1 1 1 1 1 2 0 2 0 0 0 0 1 1 0 1 1 1 1 0 0 2 1 0 1 0 1 0 0 0 1 1 0 0 0 0 0 0 1 2 2 2 0 1 2 1 0 0 1 0 0 0 1 0 1 1 1 0 0 0 0 1 2 1 1 0 1 0 0 1 0 1 0 0 2 2 0 1 1 0 0 0 1 0 1 1 0 2 2 2 0 2 0 1 0 1 1 2 1 1 2 1 0 1 0 1 0 1 1 0 0 0 2 1 0 0 0 1 1 1 2 1 1 0 0 1 2 1 1 2 2 2 0 0 1 1 1 0 0 0 0 0 0 0 0 0 0 0 1 1 0 0 1 1 0 0 1 0 0 1 0 0 1 1 1 0 0 0 1 0 0 0
193 1 1 1 1 1 0 0 0 1 1 0 0 2 0 2 1 0 0 1 1 2 0 0 0 0 0 0 1 2 2 1 1 1 1 1 2 2 0 0 2 2 0 1 2 0 0 0 0 2 0 0 1 0 1 0 1 0 1 0 0 1 0 1 0 1 1 0 1 0 0 0 2 2 1 2 2 0 1 0 1 0 1 1 1 0 0 0 1 2 0 0 1 1 1 0 1 1 0 1 0 2 1 0 1 1 2 0 0 2 2 2 0 0 0 0 0 0 0 0 2 0 1 1 0 1 0 1 0 1 1 1 0 0 0 0 0 0 0 0 0 0 0 0 0 0 0 0 1 1 0 0 1 0 1 0 1 1 0 1 2 0 0 1 1 1 0 0 1 2 0 0 0 2 0 1 0 0 1 1 0 2 0 0 1 1 0 2 0 2 2 2 1 1 2 1 2 2 0 1 0 0 0 1 1 0 1 0 1 0 0 2 2 0 0 2 0 1 0 1 0 0 2 2 0 0 0 1 0 1 0 1 1 1 2 1 0 1 0 0 0 1 2 1 2 0 0 0 0 0 0 0 0 0 0 0 0 0 0 0 0 0 1 2 1 0 0 1 1 0 0 0 0 1 0 0 1 1 2 0 1 1 2 1 1 0 2 1 1 2 0 1 0 2 2 0 0 0 0 1 1 0 0 1 0 0 0 2 1 0 0 1 0 0 1 0 0 2 0 0 0 2 1 1 1 0 0 0 0 0 1 2 0 0 0 0 0 1 1 0 0 1 1 1 0 0 0 0 1 1 0 0 0 0 0 2 0 0 0 0 0 0 2 0 2 1 0 2 2 1 1 1 1 1 1 1 2 0 0 0 1 0 2 2 0 1 0 0 0 0 0 0 1 0 2 0 0 0 1 2 2 2 0 1 1 0 2 1 0 2 0 1 1 0 1 0 0 0 0 0 0 1 0 1 1 1 1 0 0 1 1 1 1 1 0 0 0 0 0 0 1 1 0 2 0 1 2 0 0 1 1 0 0 0 0 0 0 1 1 1 1 1 0 0 0 0 0 1 0 1 2 2 1 1 0 0 0 1 0 1 1 2 0 0 1 0 0 1 2 1 1 2 0 1 1 0 0 1 1 0 1 1 1 0 1 0 2 0 0 1 0 1 0 0 0 1 0 2 0 1 1 2 0 0 0 0 0 0 1 1 2 0 0 0 0 0 2 0 1 2 0 2 1 1 1 0 1 0 2 0 1 0 0 0 0 0 1 1 2 0 0 0 0 0 0 0 0 1 1 0 0 1 0 0 0 0 1 1 0 2 2 0 0 0 1 0 0 0 0 0 0 0 0 2 0 0 0 0 0 0 0 2 1 1 1 1 1 0 0 0 0 0 0 0 1 1 1 0 0 1 1 1 0 0 0 1 2 2 0 0 0 0 0 0 0 0 0 1 0 1 1 1 0 1 1 1 1 0 2 0 0 1 0 0 1 0 2 1 1 0 0 0 1 0 2 2 0 1 1 1 0 1 0 2 2 0 0 0 2 0 0 0 1 0 1 1 0 0 1 0 2 0 0 1 0 0 2 1 0 0 0 0 0 0 0 0 1 2 1 0 0 0 0 2 1 1 0 1 0 0 0 0 0 0 1 0 0 0 1 0 1 1 0 2 0 0 0 0 0 1 1 1 0 0 0 0 1 0 0 0 0 0 0 0 0 0 2 0 2 1 0 0 1 0 0 1 1 0 0 1 0 0 1 1 0 0 2 0 1 1 1 1 0 0 0 1 2 2 0 1 1 2 2 2 2 0 0 1 0 1 0 0 1 0 1 1 0 0 0 1 1 1 0 1 1 2 1 0 1 1 0 1 0 2 0 0 0 0 0 0 0 2 0 2 2 2 0 0 0 0 0 0 1 1 0 1 1 1 0 0 1 1 1 0 1 0 1 0 0 0 0 2 2 0 2 2 0 1 1 1 0 0 0 1 2 1 0 1 1 2 2 0 0 0 0 0 0 1 0 1 1 0 0 1 2 1 1 0 0 1 0 1 1 1 1 0 1 2 0 1 0 0 2 0 2 1 0 1 2 1 1 1 0 2 0 2 2 1 0 0 2 1 0 1 1 1 1 1 0 0 0 0 2 1 1 1 0 0 0 0 2 0 0 0 2 0 2 2 2 1 0 1 0 0 2 2 2 0 0 0 0 0 0 0 0 0 0 0 0 0 0 0 0 0 0 0 0 0 1 1 1 0 0 1 1 0 0 0 1 0 0 0
194 0 0 0 1 0 0 1 1 1 1 0 0 1 0 1 0 0 0 1 1 1 0 0 0 1 1 0 1 2 2 0 1 1 0 1 1 0 1 0 1 1 0 0 2 0 0 0 2 0 0 0 1 0 1 0 1 1 0 0 1 1 1 2 1 1 1 1 1 0 0 2 2 2 2 2 2 0 2 1 1 0 2 0 0 0 0 1 2 2 2 2 0 1 1 0 0 1 0 2 1 2 0 0 1 1 1 0 1 1 1 2 0 2 2 2 0 0 1 0 1 0 0 2 0 1 0 1 1 1 0 0 0 0 1 0 1 0 0 1 1 0 0 0 0 0 2 0 0 0 0 0 0 0 0 0 0 0 0 0 1 0 2 2 1 0 0 2 1 2 1 0 1 1 1 0 0 0 1 1 0 0 0 0 0 0 2 2 0 0 0 2 0 2 2 0 1 2 1 1 0 1 0 0 0 0 0 0 1 0 0 2 1 1 0 2 0 0 1 0 1 1 2 1 0 1 0 2 1 0 0 0 1 1 1 1 0 1 0 1 0 0 2 1 2 0 0 0 0 0 0 1 0 0 0 0 0 1 0 0 0 0 0 0 0 0 0 0 0 0 2 1 1 2 1 1 0 1 2 0 0 0 0 0 0 1 1 1 0 2 0 1 2 2 2 0 2 2 0 2 0 2 1 0 1 0 0 0 2 0 0 0 0 0 2 0 0 0 0 0 0 2 2 2 2 0 1 0 1 2 2 1 0 0 1 0 0 2 0 0 0 2 2 2 0 0 1 1 2 1 1 0 0 1 0 1 1 0 0 1 1 1 2 1 2 1 0 2 2 0 2 2 0 0 1 1 2 0 1 0 1 1 1 1 0 0 0 0 0 0 0 0 0 0 2 0 0 1 0 0 0 0 0 2 1 0 0 1 0 2 0 0 0 0 1 0 0 0 0 0 0 2 1 1 0 0 2 0 0 1 1 1 1 0 1 1 1 1 1 1 1 2 1 0 0 2 2 0 0 0 0 1 0 2 2 1 1 0 1 1 0 1 1 0 0 1 0 2 0 0 0 0 2 2 1 0 1 2 0 1 0 2 0 1 2 1 0 0 1 1 1 1 0 0 0 0 0 2 1 0 0 0 2 1 2 0 2 1 0 0 0 2 0 0 2 0 0 1 0 2 2 1 0 0 0 2 1 0 0 2 1 0 0 0 0 0 2 0 1 2 1 0 1 2 2 0 2 2 1 0 0 0 0 0 1 0 1 0 0 1 0 1 1 0 1 0 0 0 0 0 2 2 2 0 2 0 2 1 0 1 2 0 0 0 2 0 1 0 1 1 0 0 1 0 1 0 1 1 1 1 0 1 1 1 1 2 1 0 0 1 0 1 0 0 2 0 0 0 1 0 0 0 0 1 0 0 2 1 0 0 1 1 1 0 0 0 0 1 1 1 0 1 0 0 1 1 1 1 2 0 1 1 0 1 1 0 1 2 1 1 1 0 0 0 0 1 2 2 0 0 0 0 1 0 0 1 2 0 1 0 0 1 2 2 2 2 2 1 0 0 1 0 0 1 2 0 2 2 1 1 0 0 0 0 1 0 1 2 2 0 1 0 0 1 0 1 0 0 1 1 0 0 0 0 2 0 0 0 0 1 1 1 1 1 0 2 1 0 1 1 0 1 1 0 0 0 0 0 0 0 0 0 1 1 0 1 0 0 0 0 1 0 2 1 0 1 1 1 0 2 0 0 2 0 0 0 1 1 2 1 1 1 0 0 0 2 0 2 0 1 1 2 1 1 0 0 0 1 0 0 0 0 0 0 0 0 0 0 0 1 1 1 0 1 1 1 1 1 0 0 0 0 2 2 0 0 0 0 0 0 0 2 1 1 0 1 0 0 0 0 0 0 0 0 0 0 0 0 0 0 0 2 0 0 2 0 0 0 0 0 1 1 1 0 1 1 1 0 1 0 0 0 0 2 2 2 0 0 2 2 2 0 0 0 0 0 0 1 1 0 1 0 0 1 1 0 1 0 0 0 0 2 1 0 2 2 0 1 1 1 0 0 0 0 1 1 0 1 2 0 0 2 0 2 1 1 1 1 0 1 2 2 0 2 0 0 0 1 0 1 0 0 2 2 2 0 0 0 0 0 2 1 1 0 1 0 1 1 1 1 0 1 0 1 1 1 1 1 1 2 1 1 1 0 0 1 1 0 2 1 1 0 1 1 0 1 1 0 0 1 1 0 0 0 0 0 0 2 1 0 2 1
195 1 0 0 0 0 1 1 0 1 1 1 0 0 0 0 0 0 2 1 1 0 0 0 0 0 0 0 1 1 1 0 0 1 0 1 1 1 1 0 2 2 0 0 0 0 0 0 2 1 0 0 0 0 0 2 0 1 1 1 1 0 0 1 0 1 1 2 2 0 0 0 2 2 1 2 2 0 0 1 0 0 1 0 0 0 0 0 1 2 0 0 2 1 1 0 0 1 0 2 1 2 2 0 0 0 2 0 1 1 0 0 1 1 1 1 1 0 1 0 1 0 2 0 2 0 2 2 2 2 1 1 0 0 0 0 0 0 0 1 0 0 0 0 0 0 0 0 0 2 0 2 0 0 1 0 1 1 0 0 0 0 2 2 0 2 1 2 0 0 0 0 0 2 0 1 0 0 0 1 0 1 1 1 1 0 1 0 0 0 0 1 0 1 1 0 1 2 0 1 0 0 0 2 2 0 2 0 1 0 1 1 1 0 0 2 0 0 1 0 1 1 2 2 0 0 0 2 0 2 0 0 0 1 1 0 1 2 0 0 0 1 2 1 2 0 0 0 0 0 0 0 0 0 0 0 0 1 0 0 0 0 0 0 0 0 1 0 1 0 1 1 0 2 0 1 0 2 1 0 1 1 2 1 0 0 2 0 0 1 1 0 1 2 2 0 1 0 0 1 0 0 1 0 0 1 2 0 2 0 0 1 0 1 1 0 0 0 0 0 0 2 0 2 2 0 0 0 0 0 2 0 0 0 0 0 0 1 1 0 0 0 0 2 0 0 0 0 2 1 0 0 1 0 1 0 0 0 0 0 1 1 1 1 0 1 0 2 2 1 1 1 2 1 2 2 2 0 1 0 0 1 0 0 1 1 0 0 0 0 0 0 1 1 2 1 1 0 1 1 1 1 0 2 2 1 1 0 0 2 0 0 0 0 1 0 1 0 0 0 0 1 0 0 0 0 0 1 1 0 0 2 1 1 0 0 0 0 0 0 2 0 1 1 2 2 2 0 0 1 0 0 0 2 2 1 1 2 1 2 2 1 1 0 0 0 0 2 0 2 2 2 1 1 0 0 0 2 1 1 2 1 0 0 1 1 0 0 1 0 1 0 1 1 1 0 1 1 1 1 2 1 2 2 2 0 2 0 1 1 1 1 1 1 0 0 1 2 0 1 1 1 0 0 0 1 0 0 0 2 1 0 0 2 2 0 1 0 1 2 0 2 1 0 0 2 0 1 1 1 0 1 0 0 0 1 0 1 0 0 0 1 0 0 0 2 1 0 0 1 1 0 2 0 0 0 2 1 0 2 2 0 0 0 0 0 1 1 1 2 0 0 0 0 1 1 0 0 0 1 0 2 0 1 1 2 1 0 0 2 0 0 0 0 2 0 0 0 0 0 1 0 0 0 0 1 1 1 0 0 0 0 0 1 1 0 1 1 0 2 1 1 0 2 0 2 1 0 1 0 0 2 0 0 1 0 2 2 1 0 0 0 1 0 1 1 0 1 0 0 1 0 1 0 0 0 1 0 1 0 1 1 1 0 1 1 0 1 0 0 0 2 0 0 1 0 2 1 1 1 1 0 0 1 1 1 1 2 2 0 0 0 0 1 0 0 0 2 1 1 0 0 0 0 1 1 1 0 0 0 1 1 0 2 0 0 2 0 0 2 0 0 0 1 0 0 1 1 0 0 0 1 0 0 0 0 1 0 2 2 0 0 2 2 0 0 2 1 0 2 1 0 2 1 0 0 2 2 2 2 1 1 0 0 1 1 1 1 0 2 0 2 1 2 2 1 1 1 0 1 0 0 0 1 1 0 1 0 0 1 0 1 0 1 2 1 2 2 1 2 2 1 0 2 1 0 0 0 0 0 0 2 2 1 0 0 0 0 0 0 0 0 1 1 0 1 1 0 0 0 0 2 2 0 0 1 1 0 0 0 0 1 0 0 0 1 1 0 0 2 0 0 0 1 1 0 0 1 1 2 2 0 0 0 0 0 0 0 0 1 0 0 2 0 2 1 2 0 0 0 0 2 1 0 1 0 0 2 1 1 1 0 1 0 1 1 0 1 2 0 0 2 0 1 0 1 1 0 1 1 1 1 0 1 0 0 0 0 0 1 0 0 2 1 2 0 0 0 0 1 2 1 1 0 1 0 1 2 2 0 0 0 0 0 1 1 1 0 0 0 0 0 0 0 1 0 1 0 0 0 0 0 1 1 1 1 0 0 0 1 1 0 0 0 0 0 1 0 0 0 1 0
196 1 0 0 0 0 0 1 0 1 1 1 0 0 0 0 0 1 1 1 1 1 1 0 0 0 2 0 2 2 2 0 1 1 1 1 1 0 1 0 1 1 0 1 1 1 0 0 2 0 0 0 0 1 1 1 0 0 0 1 1 0 0 1 0 0 0 0 0 0 0 0 2 2 0 2 1 1 2 1 1 0 0 0 2 0 0 2 2 2 1 2 1 0 0 0 0 2 0 2 0 1 0 0 1 1 2 0 0 2 2 2 0 1 1 1 0 0 1 0 1 1 1 1 0 1 0 2 2 2 0 0 0 0 0 0 0 0 0 0 1 0 1 0 0 0 1 0 0 0 0 0 1 0 0 0 1 1 0 0 1 1 0 2 0 1 1 0 2 2 0 0 1 1 1 1 0 0 1 1 0 1 0 0 0 0 2 2 0 1 1 2 0 1 2 1 1 2 0 2 0 0 0 1 1 0 1 0 0 0 0 1 1 0 0 2 0 0 2 0 1 1 1 1 0 0 1 1 0 1 0 1 0 0 1 0 0 2 0 1 0 1 2 0 2 0 0 0 0 0 0 0 1 0 0 0 0 0 0 1 0 0 0 1 0 0 0 1 2 0 0 1 1 2 2 2 0 0 1 0 0 0 2 2 0 0 2 2 0 2 0 0 0 2 1 1 0 1 0 2 0 1 1 0 1 1 1 0 1 0 0 1 0 0 2 1 0 0 1 0 1 2 2 0 2 0 0 0 0 0 1 2 2 2 0 0 0 2 0 2 0 1 0 1 0 0 0 1 2 1 1 0 1 0 0 1 1 0 0 0 1 2 1 1 0 0 0 2 2 0 2 2 1 0 1 1 0 0 0 0 0 0 0 0 1 0 0 0 0 1 1 2 1 1 1 1 2 0 0 0 0 0 0 2 2 1 1 1 0 2 0 0 0 0 1 0 1 1 0 1 0 2 0 1 1 1 1 1 0 0 1 0 0 0 0 0 0 1 1 0 2 0 0 0 1 2 2 1 1 2 0 0 0 2 2 2 0 0 1 2 1 2 1 0 0 1 0 2 0 0 1 1 1 1 1 0 0 1 0 1 2 2 0 0 1 0 0 1 2 0 1 2 0 1 1 0 1 0 0 0 2 1 0 0 0 2 1 2 0 1 0 2 1 0 0 1 0 2 0 1 1 2 1 0 0 1 0 0 0 2 1 0 0 0 0 1 2 1 1 1 0 1 1 1 1 2 2 0 2 0 1 1 0 0 1 0 0 2 1 1 1 0 1 0 1 1 1 1 1 1 1 0 0 0 1 1 2 0 0 1 1 1 0 0 0 0 1 1 0 1 0 0 0 2 0 1 0 0 0 0 0 2 0 2 2 2 1 1 0 0 0 0 0 0 1 0 0 0 1 0 0 0 1 1 0 0 1 1 0 0 0 1 0 0 0 1 1 0 1 1 1 1 1 1 0 2 2 0 2 0 0 1 0 1 2 0 1 2 0 2 2 1 1 1 0 0 0 1 0 0 0 1 0 0 0 0 0 1 1 0 0 1 2 1 2 2 0 1 0 1 1 0 0 1 2 0 2 1 1 1 1 0 0 0 2 0 1 2 2 0 0 0 0 1 0 0 0 1 2 2 0 0 0 0 1 1 1 0 2 1 0 0 0 2 0 0 1 0 0 1 0 0 0 0 0 1 1 1 0 0 0 0 1 1 0 0 0 0 0 0 0 0 2 1 0 1 2 0 0 2 1 0 1 1 0 0 2 0 0 1 0 0 0 0 0 2 0 2 2 2 0 0 1 1 1 0 0 0 0 2 0 0 0 0 0 1 1 0 0 2 0 0 1 1 1 1 1 2 1 1 1 2 1 2 0 0 1 0 0 0 0 2 1 1 0 1 0 1 1 0 1 1 0 1 0 0 1 1 0 0 1 1 1 0 1 0 0 0 1 1 0 2 0 0 1 0 1 1 1 1 0 0 0 0 1 0 0 1 2 2 2 0 2 2 0 2 0 0 1 0 0 0 0 2 2 0 2 0 0 0 0 2 0 1 0 0 2 2 1 1 1 0 0 1 2 0 1 1 2 1 0 2 1 1 1 1 1 1 1 1 2 2 0 2 0 0 0 1 0 0 0 0 2 1 1 0 1 1 0 0 2 1 0 0 1 0 2 1 1 1 1 1 1 0 2 1 0 0 0 1 0 0 1 1 0 1 1 0 2 0 0 0 0 0 0 0 0 0 0 0 0 0 0 0 0 0 0 0 0 0 1 1
197 0 0 0 1 0 1 1 0 2 2 0 0 1 0 1 1 0 1 2 2 1 2 1 1 1 1 0 1 2 2 0 0 0 0 0 2 1 0 0 2 2 0 1 1 1 1 0 2 0 0 0 1 0 0 0 0 0 0 1 0 0 0 0 0 0 0 0 1 0 0 1 1 1 2 1 1 0 1 0 0 0 0 1 2 0 0 1 1 2 0 0 0 0 0 0 1 2 0 2 0 1 0 0 1 0 2 1 1 1 1 2 1 2 2 2 0 0 0 0 1 0 0 2 0 2 0 1 1 1 0 0 0 0 1 0 1 0 1 1 0 0 0 0 0 0 0 0 0 2 0 2 0 1 0 0 1 1 1 1 2 1 1 2 1 2 1 0 1 2 0 1 1 1 1 1 0 0 0 0 0 0 0 0 2 0 2 2 0 1 1 2 1 0 1 1 1 1 0 0 0 0 0 0 1 0 1 1 0 0 0 1 1 0 0 2 1 0 0 1 1 1 1 1 0 0 1 2 0 2 0 1 0 0 1 0 0 1 0 2 0 0 2 1 2 0 0 0 0 0 0 1 0 0 0 0 0 0 0 0 0 0 1 1 1 0 1 1 2 0 0 1 0 2 0 0 1 2 2 0 1 0 1 1 0 1 1 0 1 1 0 1 1 1 2 0 1 0 0 0 0 0 1 0 1 0 0 0 1 0 0 0 0 0 2 0 0 1 1 0 1 2 1 2 2 0 1 0 1 2 2 1 0 0 0 0 0 2 0 2 1 1 2 1 0 0 1 0 2 0 1 0 0 0 1 1 1 0 0 0 1 2 1 0 1 1 0 1 1 0 2 2 0 0 0 0 1 0 0 0 1 0 2 2 0 0 0 0 0 0 0 0 0 0 2 0 0 0 0 1 1 1 0 2 2 2 0 1 0 2 0 1 0 0 1 0 1 0 0 1 0 1 1 0 1 1 1 0 0 0 0 0 0 0 1 1 0 0 1 1 1 1 1 1 1 1 1 1 2 1 0 0 0 1 1 1 0 0 1 0 2 1 1 1 0 1 0 2 0 0 0 0 1 1 1 0 1 2 0 1 1 1 0 0 2 1 0 0 2 1 0 2 1 1 1 0 0 2 0 0 0 0 2 1 1 1 1 1 0 0 0 2 0 0 0 0 0 2 0 1 1 2 2 1 2 1 0 1 0 2 1 1 0 0 1 0 1 0 0 1 1 1 1 1 0 2 1 1 1 0 0 0 0 0 2 1 0 0 0 1 1 0 0 1 0 0 0 1 0 1 1 1 0 0 0 0 2 0 0 2 1 1 0 0 0 0 0 0 0 0 0 0 2 1 0 0 1 0 0 0 0 1 1 2 1 2 0 0 0 1 1 0 0 0 2 0 0 0 0 0 2 0 0 0 0 0 2 0 0 0 1 1 0 0 0 0 0 0 1 2 0 0 0 1 1 1 0 0 0 0 0 2 0 2 2 0 0 1 1 0 0 0 2 1 0 0 0 1 1 1 0 2 0 1 1 0 0 0 1 0 0 2 2 2 2 2 1 0 1 0 2 0 0 0 1 0 1 2 2 1 0 1 0 0 2 0 1 1 1 0 1 0 0 2 1 0 0 1 0 0 0 0 1 0 1 0 0 0 1 1 1 2 0 2 0 1 0 0 0 2 0 1 0 1 1 0 0 0 0 0 0 0 0 0 1 0 0 0 0 0 0 0 2 1 0 0 2 0 0 2 0 0 2 0 0 0 0 1 1 2 0 0 0 0 0 2 0 1 1 2 0 1 0 1 1 1 0 1 0 2 0 0 1 0 1 0 0 1 2 0 0 0 0 2 2 2 2 2 1 1 1 1 2 0 0 0 0 0 0 1 0 1 2 0 0 2 0 2 1 0 0 0 0 0 0 0 0 0 0 0 0 1 1 0 1 1 0 0 0 0 0 1 0 0 0 0 1 2 2 1 0 0 0 0 1 0 0 0 0 2 2 0 0 0 0 0 1 0 0 0 0 0 1 1 1 1 0 0 0 0 0 1 0 0 2 2 0 1 1 1 1 0 1 0 1 2 0 0 1 0 0 1 0 2 0 1 1 2 0 1 2 2 0 1 1 0 0 2 0 0 0 0 2 2 2 0 0 1 1 0 2 0 1 0 1 0 1 2 0 0 0 0 0 1 0 0 1 0 0 0 0 0 0 0 0 0 0 0 2 0 0 0 0 0 0 0 2 0 0 2 2 0 0 0 0 0 0 0 0 0 2 1
198 1 0 0 1 0 0 0 0 0 0 1 0 1 0 0 0 0 0 0 1 2 0 0 0 0 0 0 1 2 2 0 1 1 0 1 1 1 1 0 1 1 1 1 2 0 0 0 1 0 0 0 1 1 0 0 0 1 0 0 0 2 0 0 0 0 0 0 1 0 0 2 2 2 1 2 2 0 1 0 1 0 0 1 2 0 0 1 2 2 0 1 0 1 0 0 0 0 0 0 0 2 1 0 1 1 2 0 0 2 1 2 1 1 2 2 2 2 0 0 2 0 2 0 2 0 2 1 1 1 0 0 0 0 1 1 0 0 1 0 1 0 1 0 0 0 1 0 0 0 0 0 0 0 0 1 1 1 0 0 1 1 0 1 0 0 0 0 1 2 1 0 0 2 1 1 0 0 0 0 0 0 2 2 2 0 2 2 0 2 2 2 0 0 1 0 0 2 0 0 0 0 1 2 2 0 2 0 0 0 0 0 1 0 0 2 0 1 2 0 0 0 2 2 0 0 1 2 0 2 0 0 1 0 1 0 0 2 0 1 0 0 2 1 2 0 0 0 0 0 0 0 0 1 0 0 0 1 0 0 0 0 0 0 1 0 1 1 1 0 0 2 0 2 0 0 1 1 2 0 0 0 1 0 1 1 1 0 1 2 1 1 0 2 1 1 0 2 1 1 1 0 1 0 0 1 2 0 1 0 0 2 0 0 1 0 0 0 1 0 1 2 1 1 1 0 0 0 0 1 2 0 0 0 0 0 0 1 0 1 1 1 1 2 0 0 0 0 2 0 0 0 0 1 0 1 1 0 0 0 0 0 1 0 1 0 0 2 2 0 2 2 1 1 0 0 1 0 0 0 2 1 0 0 0 0 0 0 0 2 0 0 0 1 1 1 2 0 0 0 0 0 0 2 2 1 0 2 1 1 0 0 0 0 1 0 0 1 0 1 0 1 2 1 0 0 1 0 0 0 0 1 0 1 1 1 0 0 0 0 0 2 2 0 0 2 2 0 0 0 0 1 0 1 2 0 2 1 1 0 0 0 1 0 1 2 0 2 0 1 1 1 1 1 1 0 0 2 1 0 1 2 1 0 2 0 0 0 2 0 0 2 1 1 0 0 1 2 2 0 0 0 2 2 2 0 2 2 0 1 0 1 0 0 1 0 0 2 0 1 2 2 0 0 0 2 0 1 0 2 1 1 0 0 0 0 1 0 1 1 0 2 2 2 0 2 0 1 1 0 1 0 0 0 1 0 0 0 1 0 0 0 0 2 0 0 0 0 0 2 1 0 1 0 1 0 1 1 0 2 2 1 1 0 0 2 2 0 1 1 0 0 2 1 0 0 0 0 0 0 0 2 0 2 2 2 2 0 0 1 0 0 1 1 0 1 1 0 1 0 0 0 0 0 0 1 1 1 0 0 1 1 0 0 0 2 0 0 0 1 0 0 1 2 0 1 1 0 1 0 0 1 2 0 0 1 2 1 1 0 0 0 1 1 1 0 1 2 0 0 0 0 0 0 1 0 1 1 0 0 1 0 2 2 1 2 1 0 0 0 1 0 0 0 0 0 0 2 0 1 1 0 0 0 1 0 2 1 2 0 0 0 0 1 0 0 0 0 1 1 0 0 0 0 2 0 0 0 1 1 1 1 0 2 0 0 1 0 0 1 0 0 0 0 0 0 0 1 0 1 1 1 0 0 0 1 1 0 2 2 0 0 2 1 0 0 2 1 0 1 1 0 1 0 0 0 1 0 0 2 0 0 0 0 0 2 1 2 0 1 1 2 2 2 1 0 0 1 0 2 0 0 0 0 0 0 1 1 1 1 0 0 0 2 2 1 2 1 2 2 1 2 0 2 0 0 0 0 0 1 0 1 1 0 1 2 0 0 1 1 0 0 1 1 0 1 1 0 0 0 0 2 2 1 0 1 0 0 0 0 1 0 0 0 0 1 0 1 1 1 0 0 1 0 1 1 0 2 2 2 2 0 0 0 0 0 1 0 1 0 0 0 1 1 2 0 2 0 0 0 0 2 1 0 1 2 0 1 0 1 0 0 2 0 2 1 0 1 2 0 1 1 1 2 1 1 2 0 0 1 2 2 1 1 0 1 0 2 0 0 0 0 1 2 1 0 0 0 0 0 2 0 0 0 1 0 1 2 1 0 0 0 0 1 0 0 0 0 0 1 0 0 0 0 0 0 0 0 0 0 0 0 1 1 0 1 1 0 0 0 0 1 1 1 1 1 0 0 0 0 2 2
199 1 0 0 0 0 0 2 1 0 1 1 0 0 0 0 0 0 0 0 0 2 1 0 0 0 0 0 1 2 2 1 1 1 2 1 1 1 1 0 0 0 0 1 2 1 0 0 0 2 0 0 1 1 1 0 0 0 1 0 0 1 0 1 1 1 1 1 1 0 0 1 2 2 2 2 2 1 0 0 0 0 2 0 0 0 0 1 2 2 1 1 0 0 0 0 0 0 0 0 0 2 0 0 1 0 2 0 0 2 0 0 2 2 2 2 2 0 0 0 2 0 0 2 0 0 0 2 2 2 1 1 0 0 0 0 0 0 0 2 1 0 0 0 0 0 1 0 0 2 0 0 0 0 0 0 1 1 1 0 0 1 2 2 1 1 1 2 0 1 1 1 0 2 0 0 0 1 0 1 0 0 1 1 1 0 1 1 1 0 0 2 0 1 2 0 0 2 0 0 0 0 0 1 1 1 2 1 0 0 1 1 2 1 0 2 0 0 1 0 1 1 1 1 0 0 2 2 0 2 0 0 0 0 1 0 0 1 0 0 0 1 2 0 1 0 0 0 0 0 0 1 0 1 1 0 0 0 0 0 0 0 0 1 0 0 0 0 1 0 2 2 0 1 1 2 0 2 1 0 0 1 1 0 0 1 0 1 0 1 0 0 1 2 2 0 1 1 0 1 1 0 2 0 0 0 1 0 1 0 0 2 0 0 1 0 0 0 0 0 1 0 2 1 2 0 0 0 0 1 1 1 1 0 0 0 0 1 0 1 1 1 2 2 0 0 1 0 0 0 1 0 1 1 0 0 2 0 0 2 2 2 2 1 2 0 0 2 2 0 2 2 1 1 0 0 2 0 1 0 1 0 2 2 0 1 0 0 0 0 0 0 1 1 1 0 0 0 0 0 0 0 0 2 0 0 0 0 0 2 0 0 0 1 0 0 0 0 0 0 0 0 0 0 1 1 2 1 0 0 1 0 0 0 0 0 0 0 0 0 2 0 2 0 0 1 1 0 2 2 0 0 0 1 1 0 1 0 2 2 0 2 0 1 1 1 0 2 0 1 1 1 2 2 1 0 1 2 0 2 1 2 0 0 1 0 0 1 2 0 1 1 1 2 2 0 0 1 1 0 0 0 2 1 2 1 2 1 1 1 1 0 0 1 0 0 1 2 0 2 2 2 2 1 2 1 0 1 0 2 0 2 0 0 0 0 2 0 0 1 0 1 2 1 1 0 2 1 1 0 1 0 0 0 1 1 1 1 1 0 0 0 1 0 0 0 0 1 1 0 1 2 1 0 0 0 1 0 0 0 2 0 0 0 2 0 2 0 1 1 1 0 2 0 2 2 0 0 0 0 0 2 0 2 2 2 2 0 0 1 0 0 0 0 0 1 0 0 1 1 0 1 0 0 0 1 1 1 0 0 1 1 0 0 0 0 1 0 0 0 0 1 1 1 1 0 1 0 1 0 1 1 0 0 1 0 2 2 2 0 0 0 2 1 0 0 0 1 1 0 1 0 2 0 1 0 0 0 1 0 0 0 1 1 1 1 0 0 0 0 0 1 0 2 1 0 2 1 0 1 2 0 0 1 1 0 1 2 2 0 0 0 0 1 1 1 0 2 0 0 0 1 0 0 2 0 0 0 0 0 1 1 0 1 0 0 0 0 0 2 0 0 0 1 0 0 0 0 0 0 0 1 0 0 0 0 0 0 0 0 1 1 2 2 0 0 2 0 0 2 0 0 2 0 0 0 1 1 1 1 0 1 0 0 0 1 1 2 1 1 1 1 1 2 2 1 1 0 0 1 0 0 2 0 2 0 0 0 0 1 0 0 1 1 1 2 2 2 1 2 2 1 2 2 0 0 0 0 1 1 0 1 1 0 0 2 1 0 2 1 1 0 0 0 1 0 0 0 0 0 0 2 1 0 0 0 1 1 0 0 0 1 0 0 0 0 1 1 1 1 0 0 0 1 2 2 0 0 0 2 2 0 0 0 0 0 0 1 0 0 0 0 0 1 2 0 2 0 0 0 1 1 1 0 1 1 1 2 1 1 1 0 0 0 0 0 0 1 1 0 0 1 0 0 0 2 1 1 0 0 2 2 0 2 0 0 0 2 0 0 0 0 1 1 1 1 0 0 0 0 2 2 1 0 1 0 1 2 0 0 0 2 2 0 2 1 1 0 0 1 0 0 0 0 2 0 2 0 1 0 0 0 1 1 0 0 0 0 0 0 0 0 0 0 0 1 0 0 1 1 1 1
[truncated: 1,606,808 more chars]
