# Supplementary material for: KNN-MDR: a learning approach for improving interactions mapping performances in genome wide association studies
Source: BMC Bioinformatics. 2017 Mar 21;18:184. doi: 10.1186/s12859-017-1599-7 (PMC5361736; doi:10.1186/s12859-017-1599-7)
Supplement: Supplementary file 3 — The data set(s) supporting the results of Table 2. (ZIP 28603 kb) [file 12859_2017_1599_MOESM3_ESM.zip › 3/SINAN/S80/mkallsimul.dat]

1 1 2 1 0 0 0 2 0 2 1 1 0 1 1 0 0 1 0 1 0 0 0 0 2 0 1 0 0 1 1 0 1 1 1 0 2 2 0 0 0 0 1 1 2 1 1 0 0 0 0 0 0 1 0 0 2 0 1 1 1 1 0 2 0 1 1 0 1 0 0 2 2 0 2 2 2 0 2 0 2 2 2 0 2 0 0 0 0 2 0 0 1 2 1 2 0 2 0 2 0 2 1 0 0 0 2 0 1 1 1 1 1 2 1 0 0 0 2 0 0 1 1 0 1 0 1 0 0 0 2 0 0 0 0 0 0 0 0 0 0 0 0 0 0 2 0 0 0 0 0 0 0 1 0 0 0 0 0 2 2 1 0 1 1 2 0 1 1 1 0 1 1 1 1 1 0 0 0 0 0 0 0 2 1 1 1 2 0 0 1 2 1 1 1 0 0 0 0 1 1 1 1 1 2 1 0 1 1 0 1 1 1 0 0 2 1 0 1 0 0 0 2 0 0 0 0 0 0 2 0 0 0 0 1 0 0 2 2 0 0 0 2 0 2 0 0 0 0 0 0 0 0 0 0 1 1 2 0 0 1 0 0 0 0 0 1 1 0 0 0 2 1 1 0 1 0 1 1 0 1 2 1 1 2 1 1 1 0 1 0 0 1 2 1 1 0 0 0 0 0 0 2 2 2 0 2 2 0 2 0 2 2 1 2 0 2 1 0 0 1 0 1 1 0 0 1 1 1 1 0 1 0 0 1 0 1 1 1 0 0 1 2 0 0 0 2 0 1 1 0 0 1 1 0 1 1 0 0 1 1 0 1 1 1 0 0 1 2 0 0 0 0 2 0 0 0 2 0 0 0 0 0 1 1 0 0 1 1 0 0 2 2 0 1 1 2 1 1 1 0 1 0 2 2 1 0 0 0 1 1 0 1 1 1 2 1 0 1 0 0 1 1 1 1 1 1 0 0 0 0 1 1 1 1 0 0 0 0 0 2 0 2 0 1 2 0 0 0 0 0 1 0 2 1 0 0 2 1 1 1 0 0 0 0 2 0 1 0 0 0 0 2 1 1 0 1 0 1 0 0 0 0 0 0 2 0 1 0 1 1 1 0 1 1 0 2 1 1 0 1 1 1 1 0 1 1 1 2 0 2 0 1 0 0 0 1 0 0 1 0 2 1 1 0 1 1 0 0 2 1 1 1 0 1 0 0 0 2 1 0 1 1 1 1 0 1 2 0 2 1 2 0 0 2 0 0 0 0 1 0 0 0 0 0 0 0 0 0 0 0 2 0 0 0 0 0 1 1 2 2 0 0 0 0 0 0 0 0 1 1 0 1 2 0 1 0 0 0 0 0 2 2 0 0 0 2 2 0 2 0 1 0 0 0 1 1 2 0 0 1 0 0 0 0 1 2 1 0 0 1 1 1 0 2 0 2 0 1 0 1 0 0 0 2 0 2 0 1 0 0 2 0 1 1 2 0 1 1 0 0 0 1 1 1 2 0 2 2 0 1 1 1 0 0 2 0 0 2 0 1 1 1 1 1 1 0 1 1 0 1 1 0 0 0 0 0 1 0 2 0 2 0 0 2 1 0 2 2 0 0 0 0 1 1 1 0 1 1 1 0 0 0 0 1 0 0 2 2 2 2 2 0 0 0 0 1 0 1 1 0 1 0 0 1 0 1 0 0 0 0 0 1 0 0 0 0 0 0 0 0 2 2 2 1 0 1 1 0 2 0 0 1 1 1 0 2 1 1 1 0 1 0 1 1 1 0 2 2 2 2 2 2 0 0 0 0 0 0 0 0 0 0 0 2 1 0 0 1 1 2 0 1 1 1 2 0 2 1 0 1 1 0 1 0 0 0 0 0 2 1 1 1 1 0 1 0 0 1 0 0 0 0 0 1 1 0 0 0 0 1 1 0 0 1 0 1 0 0 0 0 1 0 0 0 1 1 1 2 1 0 0 0 1 2 1 0 0 1 2 1 1 0 0 0 1 0 0 1 0 1 1 2 0 1 1 1 0 0 0 0 2 1 0 1 1 1 1 0 1 1 1 0 0 1 1 1 1 1 1 0 1 0 1 1 0 1 1 1 1 0 2 0 0 0 0 0 0 0 1 0 1 2 0 0 1 1 0 0 0 2 0 0 0 2 0 2 1 0 1 2 0 0 1 0 1 1 0 0 0 0 0 1 0 0 1 2 1 1 0 0 0 0 1 0 1 1 0 0 0 0 0 0 2 0 1 0 0 0 0 2 1
2 1 1 0 0 0 0 2 0 2 2 0 0 0 0 0 0 2 0 0 1 1 0 1 1 0 0 0 0 1 1 0 0 1 0 1 2 2 1 0 1 0 2 2 2 1 1 0 0 0 0 0 0 1 0 2 0 0 2 2 0 1 0 1 0 2 0 0 1 0 0 0 0 0 0 2 2 0 2 1 0 1 1 1 1 0 0 0 0 2 0 1 1 0 0 1 0 1 1 0 2 1 2 0 0 0 2 0 0 0 1 0 2 2 2 2 2 0 2 0 0 0 2 1 0 1 1 1 2 1 0 1 0 0 1 1 0 0 0 0 2 0 0 0 0 0 0 0 0 0 0 0 0 0 0 0 0 1 0 0 0 0 0 1 0 2 0 0 0 2 0 0 1 1 1 0 0 1 0 1 0 0 0 2 2 2 0 2 1 1 1 2 2 0 2 2 1 0 0 1 0 1 0 2 2 0 0 1 1 0 0 2 2 0 0 2 2 1 1 1 1 2 2 0 0 0 0 0 0 1 0 0 0 1 1 0 0 1 0 1 0 0 2 0 2 0 0 0 0 0 0 0 1 0 0 1 1 1 1 0 1 0 0 1 0 0 1 1 1 1 0 0 2 2 0 0 1 2 2 0 1 1 2 2 2 1 1 1 0 1 1 0 1 2 2 1 1 1 0 0 0 0 2 0 0 0 1 1 1 1 1 2 2 1 2 0 2 0 0 0 0 0 2 2 2 0 0 2 1 0 0 1 0 0 0 0 0 1 1 0 0 1 2 0 0 0 2 0 0 2 0 1 2 2 1 0 1 0 0 2 2 0 0 0 0 0 0 2 1 0 1 1 0 2 0 0 1 1 0 0 1 2 0 0 1 1 0 0 0 1 0 0 1 0 2 1 1 1 0 0 0 1 0 2 2 1 0 1 0 2 0 0 0 0 1 1 0 0 1 0 0 1 0 1 0 0 0 0 0 1 0 1 0 0 0 0 0 2 0 0 1 1 0 1 0 1 2 1 0 0 0 0 0 2 0 0 0 2 1 1 2 0 0 0 0 2 0 1 0 0 0 0 2 0 1 0 0 0 1 0 1 0 0 0 0 1 0 1 0 0 0 0 0 1 0 0 1 0 2 0 0 2 1 1 0 1 2 0 1 0 0 0 1 2 0 0 0 2 0 2 2 2 2 2 1 2 1 0 0 2 1 0 0 1 1 0 2 0 2 0 1 2 0 1 1 2 0 0 2 0 0 0 0 0 2 0 0 2 0 1 1 0 0 0 0 0 0 1 1 0 1 0 1 0 1 0 1 1 2 1 2 0 2 0 2 0 2 0 1 2 0 0 0 2 0 2 0 1 1 0 1 2 2 0 0 0 2 1 0 2 1 0 0 1 0 1 0 1 1 0 1 0 0 0 0 0 1 1 0 0 0 1 0 0 1 0 1 0 0 0 0 1 1 1 2 0 2 1 1 1 0 1 0 1 1 1 0 2 2 1 1 0 1 0 1 1 0 1 0 1 0 1 1 0 0 2 0 1 0 2 1 1 2 0 0 2 1 0 0 1 0 0 1 1 0 0 2 0 0 1 0 1 0 0 1 2 1 2 2 1 1 1 1 0 0 0 0 2 2 2 0 0 1 0 1 1 0 1 1 0 0 0 0 0 0 0 1 0 1 1 1 1 1 0 0 1 1 1 0 0 0 0 0 0 0 0 0 0 0 0 0 0 2 2 2 0 0 0 0 2 0 0 2 1 1 0 1 0 0 0 2 2 1 0 1 2 0 2 2 2 1 2 2 1 0 0 1 1 0 0 0 0 0 0 1 2 1 0 0 1 1 0 0 0 2 1 0 2 2 0 1 2 0 1 0 0 0 0 0 2 2 0 0 0 0 1 1 1 1 1 1 0 1 1 0 0 1 0 1 0 1 1 0 0 2 0 0 0 0 0 0 1 0 0 0 1 1 0 1 2 0 0 2 2 1 1 0 1 2 2 2 0 0 0 0 0 0 0 0 0 2 0 0 0 2 2 2 0 0 1 0 0 2 1 2 1 1 1 0 1 0 1 0 0 0 2 2 0 2 0 0 0 0 1 0 0 1 1 0 0 1 1 0 2 0 0 0 1 0 0 0 0 1 1 1 1 1 1 0 1 0 1 2 0 0 0 1 0 0 0 1 1 0 0 1 1 1 1 0 0 0 0 0 1 0 1 1 0 2 0 0 1 1 2 0 0 1 0 0 0 0 0 0 2 1 0 0 0 0 0 0 0
3 1 1 0 0 1 1 2 1 2 1 0 0 0 0 0 0 0 0 0 1 1 0 1 1 0 1 0 1 2 2 2 1 2 1 1 2 1 0 0 2 0 1 1 2 1 2 0 1 0 0 1 1 1 0 2 0 0 1 0 1 1 1 2 0 0 0 0 2 1 0 2 1 0 1 2 2 0 0 0 2 2 2 0 0 0 1 0 0 2 0 0 1 2 1 2 0 1 0 1 0 2 0 0 1 1 2 0 1 1 0 1 0 0 0 0 0 0 0 0 0 0 2 2 0 2 0 2 2 1 0 1 0 0 0 0 0 0 0 0 0 0 0 0 0 1 1 0 0 1 0 0 0 0 0 0 1 0 0 2 2 2 1 2 1 2 1 0 1 1 0 0 1 1 2 2 0 2 1 0 0 2 1 2 1 1 1 2 0 0 1 2 2 1 2 1 1 1 0 0 0 0 1 1 2 2 1 0 1 0 0 2 2 0 0 2 1 0 1 0 1 1 2 0 0 0 2 0 0 0 0 0 0 0 1 0 0 2 1 1 0 0 2 0 2 0 0 0 1 1 1 1 0 1 1 2 0 1 0 0 0 0 0 0 0 0 2 1 1 1 0 0 0 0 0 0 0 1 1 0 1 1 1 1 1 0 0 1 0 2 0 0 0 2 1 1 1 0 0 0 0 0 1 0 0 1 1 1 0 1 0 1 1 2 1 0 2 0 1 0 0 1 0 2 2 0 0 0 0 0 0 2 0 0 0 0 0 1 1 1 0 1 2 0 1 0 1 0 0 1 0 1 2 2 0 0 2 0 0 0 0 0 1 0 1 1 0 2 1 0 1 1 0 2 0 0 2 1 1 0 1 0 1 1 1 1 0 1 1 0 1 1 1 0 2 0 0 1 0 0 0 0 0 2 2 0 0 2 0 2 0 1 1 1 0 2 1 0 0 0 0 2 1 1 1 1 1 0 0 0 1 0 1 1 1 0 0 1 1 1 2 1 1 1 0 1 1 0 1 0 0 1 0 1 1 0 1 2 1 1 2 1 0 1 0 1 1 1 0 1 1 1 1 2 0 1 0 0 1 0 0 0 0 0 1 1 1 1 1 0 0 0 0 2 2 0 2 0 1 0 1 2 2 2 0 1 1 0 0 0 0 1 0 1 0 0 0 0 0 1 0 2 1 1 0 1 1 0 0 2 1 1 0 0 0 0 0 0 2 1 1 2 0 1 0 1 1 1 1 2 1 1 0 0 2 1 1 0 0 1 1 0 0 2 2 0 2 1 1 0 1 1 0 0 0 0 0 0 2 0 2 0 2 0 2 0 2 1 1 2 0 0 1 0 1 0 0 0 0 0 1 1 1 1 0 1 2 1 0 2 2 0 0 1 0 1 2 0 0 0 2 0 0 0 0 0 0 1 0 0 1 1 2 0 2 0 2 0 0 0 0 2 0 1 2 0 2 1 1 1 1 1 0 2 2 2 0 2 1 0 0 0 1 2 0 2 1 2 1 0 1 0 0 1 2 1 1 0 1 1 1 0 1 0 0 0 1 1 2 0 1 1 1 1 0 0 1 1 0 0 0 0 0 0 0 2 0 1 1 1 0 0 0 1 0 1 0 1 1 1 0 0 2 1 0 1 1 0 0 0 0 0 0 0 0 0 2 1 0 1 0 1 0 0 0 0 0 0 0 1 1 1 0 1 0 0 0 0 1 0 0 1 2 1 1 1 1 1 0 1 1 1 1 0 0 1 2 0 0 0 2 2 2 0 2 1 1 2 1 2 0 0 2 1 0 0 1 0 0 1 0 0 0 0 2 0 1 0 1 1 2 0 1 1 0 2 1 1 0 0 1 0 0 0 0 0 0 0 0 2 0 2 2 0 0 2 0 1 2 1 1 0 0 0 0 0 0 0 0 1 1 1 0 0 2 0 0 0 0 0 1 1 0 1 1 2 1 2 2 0 0 1 0 2 1 2 0 1 2 2 1 1 0 0 0 0 1 0 0 1 0 2 0 0 1 1 1 0 0 0 0 1 2 1 2 1 1 1 0 2 0 0 0 0 0 2 2 2 1 1 0 1 0 2 0 0 0 1 1 1 0 2 0 2 0 0 0 1 0 0 0 1 2 1 1 2 2 0 0 0 1 1 1 0 0 1 1 2 0 2 2 0 1 0 1 1 1 0 0 0 0 1 0 2 0 1 1 0 2 0 0 0 0 0 0 2 2 0 0 0 0 0 0 2 0 0 0 0 0 0 0 0
4 0 1 0 0 1 1 2 0 0 0 1 0 0 0 0 0 1 1 1 1 0 0 0 2 0 0 0 1 2 2 0 0 2 2 0 2 2 0 0 0 0 0 0 1 1 0 0 0 0 0 1 1 1 1 1 1 0 0 1 1 1 0 2 1 1 1 1 1 0 0 2 2 1 2 2 1 0 2 0 1 1 2 0 1 0 0 1 1 2 1 1 2 2 1 2 1 2 0 2 0 2 1 0 1 1 1 0 0 0 0 2 0 1 1 0 1 0 1 0 1 1 1 1 1 1 0 0 2 0 0 0 0 0 0 0 0 0 1 0 2 0 0 0 0 1 0 0 0 1 0 0 0 0 0 0 0 1 0 1 2 0 0 2 0 2 0 1 1 1 0 1 2 0 1 2 1 1 0 1 0 0 1 1 0 0 1 1 1 1 1 1 2 0 2 1 1 0 0 0 0 0 0 1 2 0 0 1 0 0 2 1 0 0 0 1 1 0 1 0 1 1 0 0 0 0 0 0 0 1 0 0 0 0 1 0 0 2 2 0 0 0 2 0 2 1 1 0 0 0 0 0 0 1 1 1 0 2 1 0 0 0 0 0 0 0 1 0 1 0 0 0 1 1 0 0 0 2 2 0 1 2 1 1 2 2 0 0 0 2 2 2 0 2 1 0 0 2 0 1 0 1 1 0 0 0 0 2 0 1 0 1 2 1 0 0 1 1 0 0 1 0 1 1 2 0 0 2 2 0 0 1 1 1 0 0 1 1 2 0 0 0 1 0 0 0 2 0 2 1 1 0 1 1 1 1 0 0 0 1 2 1 1 1 1 1 0 2 0 0 2 2 0 2 0 0 2 2 1 0 0 1 1 1 1 1 0 0 0 1 0 1 2 0 2 1 1 2 0 0 0 0 0 2 2 0 0 1 0 1 1 0 0 0 1 1 0 2 0 2 0 0 0 1 0 1 1 0 0 0 1 0 0 0 1 1 0 1 0 0 2 1 1 1 1 2 1 2 0 0 0 0 0 2 0 0 0 1 1 0 1 0 1 0 0 2 0 2 0 1 1 2 2 1 1 0 1 1 2 1 1 1 0 1 1 2 1 0 2 0 0 0 0 0 0 0 2 0 2 0 1 1 1 0 0 2 1 1 0 0 0 0 0 1 0 0 0 2 0 2 1 2 2 1 0 1 1 1 2 1 1 1 0 0 2 1 1 0 1 0 0 2 0 1 1 2 0 0 2 1 0 0 0 0 2 0 0 0 1 1 0 0 0 0 0 2 0 2 2 0 2 0 0 0 0 0 0 0 0 2 2 0 2 0 2 0 1 0 0 1 1 1 1 0 0 1 1 1 0 0 0 1 0 1 0 2 0 1 0 1 1 0 1 2 2 2 0 0 0 0 0 0 0 1 1 0 1 2 0 0 2 2 1 0 2 1 2 0 0 0 0 0 0 1 2 0 2 0 1 0 0 2 0 1 2 2 0 1 1 0 0 0 1 2 0 2 1 2 1 0 1 0 0 0 0 2 0 0 1 1 0 2 2 1 2 2 0 1 1 0 0 0 0 1 0 0 1 0 0 1 0 2 0 1 1 2 1 1 1 0 0 0 0 0 0 0 0 0 0 0 0 0 0 0 2 0 0 2 2 1 1 1 0 0 0 0 1 0 0 0 0 0 0 0 0 0 0 0 0 0 0 0 1 0 0 0 0 0 0 0 0 0 2 2 2 0 0 2 0 2 0 0 1 1 1 0 2 2 2 2 0 0 2 0 1 1 1 2 1 2 1 1 2 0 2 2 0 1 0 0 0 0 0 0 2 1 1 0 0 0 1 1 1 1 2 1 0 2 2 0 2 2 0 0 1 0 0 0 1 2 1 2 2 2 0 2 0 1 1 1 1 0 0 0 0 0 0 0 0 1 1 1 0 0 1 1 1 0 0 0 1 1 0 0 0 0 2 0 1 1 0 0 0 1 2 2 0 0 2 2 1 1 0 0 0 0 0 0 1 0 0 1 1 0 0 0 0 0 0 1 1 0 2 1 2 0 2 1 1 1 1 1 0 0 1 1 1 0 2 0 0 0 0 1 0 0 1 1 1 1 0 2 0 0 0 0 0 1 1 0 0 0 2 0 0 0 1 0 0 0 0 1 0 0 1 0 1 0 0 1 1 0 0 0 2 1 1 1 0 0 0 0 0 0 0 0 0 0 1 0 0 0 1 1 0 0 1 0 0 0 0 0 1 2 1 1 0 1 1 0 0 0
5 1 1 0 0 1 1 2 1 2 1 0 0 0 0 0 0 2 2 0 2 0 0 1 1 1 1 0 0 2 2 0 0 1 2 1 2 1 0 0 1 0 0 0 2 0 2 0 0 1 1 2 1 2 1 0 1 0 2 1 1 1 1 2 0 0 0 0 1 0 0 1 2 0 2 1 2 0 2 2 0 2 2 0 1 0 0 1 1 2 1 1 1 1 1 2 0 0 0 0 2 2 0 0 1 1 2 1 1 0 0 2 0 2 2 0 2 0 0 0 2 0 2 2 0 1 0 1 1 0 0 1 0 0 0 0 0 0 0 0 0 0 0 0 0 0 0 0 0 0 0 1 0 0 1 0 0 1 1 0 1 0 0 2 0 0 0 1 0 1 0 1 1 1 1 1 1 0 0 0 0 0 0 1 0 0 1 2 2 1 1 2 2 0 2 2 0 0 0 1 1 1 0 1 2 0 1 0 1 0 1 1 1 0 0 1 0 0 1 1 0 0 0 0 1 0 0 0 0 1 0 0 1 0 1 0 0 2 2 0 0 0 2 0 2 0 0 0 1 1 1 1 0 0 0 2 0 0 0 0 0 0 0 0 0 0 1 0 1 0 0 1 0 0 0 0 0 1 1 0 1 2 1 1 2 1 1 1 0 2 1 1 2 2 2 2 0 1 0 1 0 0 2 0 0 0 0 2 0 1 1 2 1 2 0 0 1 0 0 2 0 0 1 1 1 0 0 0 0 1 0 2 0 0 0 0 0 2 0 0 0 0 1 0 1 0 2 0 0 2 0 1 1 2 1 0 1 0 0 2 2 0 2 1 2 1 0 2 2 1 0 0 0 2 0 0 2 1 1 0 0 1 1 1 1 2 0 1 1 0 0 2 0 0 2 0 0 0 1 1 0 1 0 2 2 0 0 0 0 0 1 1 0 0 2 2 1 0 1 0 0 1 1 1 1 1 1 0 0 0 0 0 0 1 1 1 0 1 1 1 2 0 2 0 1 2 1 1 0 0 0 0 0 1 2 1 1 2 2 1 1 0 0 0 0 2 0 1 0 1 0 1 1 1 0 1 1 0 1 0 1 0 0 1 0 0 0 0 1 0 0 0 1 1 0 0 1 0 1 0 1 1 1 0 0 2 1 0 0 0 0 1 1 1 0 0 0 1 0 1 1 2 2 2 1 2 0 0 0 2 0 1 1 0 1 0 0 0 2 1 0 1 1 0 0 0 1 0 2 1 0 1 0 0 1 1 1 1 0 1 1 0 0 1 1 1 1 0 0 0 0 1 0 0 0 0 0 0 2 0 2 0 2 0 1 1 1 0 1 1 1 0 1 0 0 0 0 0 0 0 0 1 1 0 0 1 1 0 1 1 1 1 0 1 0 1 0 0 0 0 0 0 0 0 0 0 0 2 0 0 1 1 1 1 1 0 1 1 1 0 0 0 0 0 2 0 1 2 1 1 1 1 0 0 1 0 0 2 2 0 0 0 1 1 1 2 1 2 2 0 1 1 0 0 0 2 0 0 2 0 1 0 2 1 0 2 0 1 2 1 0 0 0 1 0 0 2 1 0 1 1 0 0 0 1 1 1 1 1 0 1 0 0 1 0 1 1 0 0 0 0 0 1 0 1 1 0 1 1 1 0 0 0 0 0 0 0 0 0 0 0 0 0 1 1 1 2 1 0 0 0 0 0 0 0 2 0 0 0 0 0 1 1 1 0 0 1 1 1 0 1 0 2 0 0 0 1 1 0 1 2 2 2 0 2 0 2 2 0 2 0 0 2 1 0 0 0 0 0 2 0 0 0 0 1 0 0 0 0 0 2 2 0 0 2 1 1 2 2 0 2 2 0 0 0 0 0 0 0 2 0 2 0 1 0 0 0 0 1 0 0 1 0 0 1 1 0 1 0 1 1 1 0 1 2 0 0 0 0 0 0 2 1 0 1 0 1 0 0 2 1 1 0 1 1 0 1 1 2 2 2 0 2 0 0 1 0 0 0 0 1 2 2 0 2 2 2 0 1 0 0 2 1 0 1 2 0 0 0 2 0 1 0 0 0 2 2 1 1 1 0 1 1 2 0 0 2 0 0 1 0 1 0 2 0 0 0 1 1 0 0 1 2 0 0 0 0 0 0 0 2 0 1 0 0 1 1 0 0 0 2 0 0 0 2 0 0 1 0 0 0 0 1 0 0 2 2 0 2 1 1 1 0 0 0 0 0 0 0 0 0 0 0 2 1 0 0 0 0 0 0 0
6 1 1 0 0 0 0 2 1 1 1 1 0 0 1 0 0 2 0 1 0 0 0 0 2 0 1 0 0 2 2 1 0 1 2 2 1 0 0 0 2 0 0 0 2 0 1 0 0 1 1 1 0 1 0 1 1 0 0 1 0 1 0 2 0 1 0 0 2 0 1 1 0 0 0 2 2 0 2 1 1 2 2 0 0 0 0 0 0 2 0 0 1 1 0 1 0 1 0 1 1 2 1 0 1 1 2 0 0 0 0 0 0 1 0 0 0 1 2 0 2 0 1 1 0 2 0 0 2 0 0 0 0 0 0 0 0 0 1 1 1 0 0 1 0 0 0 0 0 0 0 0 0 1 1 0 0 0 0 2 1 1 0 2 1 2 1 0 0 1 0 1 0 2 2 0 0 2 1 0 1 1 0 2 1 1 1 1 1 1 1 2 1 1 1 1 2 0 0 1 1 0 0 1 2 1 1 0 1 0 2 1 2 0 0 2 1 0 2 2 0 1 2 0 0 0 0 0 0 1 0 0 0 0 1 0 0 2 2 0 0 1 2 1 2 0 0 1 0 0 0 0 0 1 1 1 0 2 1 1 0 1 0 0 0 0 1 0 1 1 0 0 0 0 1 2 0 2 2 0 0 1 1 1 2 2 1 0 0 2 1 0 0 2 2 0 1 1 0 0 0 1 2 1 1 0 0 2 0 1 2 2 2 1 0 0 2 1 1 0 0 1 2 1 2 0 0 1 1 1 0 1 0 0 0 0 0 1 0 0 0 1 2 0 1 0 1 1 1 1 1 0 2 2 1 0 0 0 0 1 1 0 1 0 1 0 0 2 2 0 0 0 1 1 0 0 2 2 0 0 1 0 0 0 1 1 0 0 0 0 0 0 1 1 1 1 2 2 0 0 0 0 0 2 2 0 0 0 0 2 0 1 0 0 0 2 0 0 0 0 0 2 1 1 1 1 1 1 1 1 1 0 0 0 0 0 0 1 0 0 2 0 2 0 1 2 0 1 0 0 0 0 0 2 2 1 1 1 1 1 0 0 1 1 0 1 1 2 0 1 1 2 2 1 0 0 0 0 2 0 0 0 0 0 1 2 1 0 2 0 0 0 1 2 1 0 2 0 2 0 1 2 1 1 0 1 1 1 0 0 0 1 1 1 0 0 1 0 0 1 0 2 2 2 1 2 0 1 1 2 0 1 0 0 2 1 0 1 2 0 1 1 0 1 1 2 1 0 2 0 0 0 0 0 2 1 1 0 0 2 0 0 0 0 0 1 1 0 0 0 0 1 0 0 0 0 0 1 1 2 2 1 1 0 1 0 0 0 0 1 0 0 1 0 0 0 0 0 0 0 0 2 1 0 0 2 1 1 0 1 1 0 0 0 0 0 1 0 0 0 1 0 0 1 1 0 0 2 0 0 1 1 1 0 1 0 2 0 0 0 0 1 0 1 1 0 2 2 1 2 1 0 0 0 1 2 0 1 1 0 0 0 0 1 1 2 0 2 1 0 0 1 1 0 0 1 2 0 2 0 2 0 2 0 1 1 1 1 2 0 0 0 0 1 0 0 1 0 0 1 1 0 0 0 1 1 1 0 2 1 0 0 0 0 0 0 0 0 0 0 0 1 0 0 2 0 0 2 2 1 0 0 0 0 0 0 1 0 2 2 1 2 0 1 1 1 2 1 0 1 0 1 1 1 0 0 0 0 0 1 0 1 2 0 0 1 0 2 0 2 0 0 1 1 1 0 1 2 2 2 1 1 0 0 0 1 0 2 2 2 1 2 2 2 0 0 0 1 1 0 0 0 0 0 1 0 0 0 0 2 2 0 1 1 1 1 0 1 1 0 2 1 0 1 0 0 0 0 0 2 0 2 1 2 1 2 0 0 1 0 0 0 0 1 1 1 1 0 0 0 1 1 0 0 1 0 1 1 1 0 1 2 0 1 1 0 0 1 2 0 0 0 0 1 1 1 0 1 2 2 2 0 0 0 0 0 0 0 1 0 0 1 1 2 2 1 2 0 0 0 0 1 1 0 2 1 0 0 1 1 0 1 0 0 0 2 2 1 1 0 1 0 0 1 1 0 1 1 0 1 0 2 1 1 1 1 1 1 1 0 0 0 2 1 1 0 2 0 0 1 1 0 1 0 0 0 1 0 0 2 0 2 1 0 1 0 1 0 0 0 0 0 0 0 0 1 1 1 1 0 0 1 2 2 0 0 1 0 0 1 0 0 0 2 0 0 0 0 0 0 0 0
7 1 1 1 1 0 1 2 1 1 1 0 0 0 0 0 0 2 1 0 2 1 0 1 1 0 0 0 1 1 0 1 0 0 1 2 2 1 0 0 1 0 0 0 0 1 0 0 0 0 0 0 0 1 0 1 1 1 2 0 1 2 0 2 1 0 1 0 0 0 0 1 1 0 1 2 2 0 2 2 0 2 2 0 1 0 0 0 0 2 0 0 1 1 2 2 0 1 0 1 0 2 2 0 0 0 2 0 1 1 1 2 1 1 1 1 1 0 0 0 2 0 1 0 1 0 1 1 2 0 1 0 0 0 0 0 0 0 0 0 1 0 0 0 0 2 0 0 0 0 0 0 0 0 0 1 0 0 0 1 0 0 0 2 0 1 0 0 2 1 0 2 1 1 2 1 0 1 1 0 0 1 1 1 0 0 1 2 0 0 0 2 2 2 2 1 0 0 0 0 0 0 0 2 2 1 2 0 0 0 1 1 1 0 0 2 1 1 1 0 1 1 2 0 1 1 1 0 0 0 0 0 0 0 1 0 0 2 2 0 0 1 2 0 2 0 0 0 0 0 0 0 0 0 0 2 0 1 0 0 0 0 0 0 0 0 0 1 1 0 2 0 2 2 0 0 0 1 1 0 1 2 0 0 1 0 0 1 0 2 0 0 2 2 2 2 0 0 0 0 0 0 1 0 0 0 0 2 1 1 0 1 1 1 0 0 2 0 1 0 1 1 0 1 1 0 1 2 1 1 0 1 1 0 0 0 0 0 1 2 1 1 2 0 0 0 1 0 0 2 0 2 1 1 1 1 0 0 0 0 1 1 2 2 2 0 0 1 2 0 0 0 1 1 1 1 2 1 0 0 2 1 0 0 0 0 0 1 1 0 0 0 2 1 1 1 2 2 0 0 0 1 0 2 1 0 1 0 0 2 0 1 0 0 0 1 0 0 0 0 0 2 1 2 0 0 0 0 0 0 0 0 0 0 0 0 0 1 0 1 0 1 2 0 1 2 0 1 0 0 0 0 0 2 1 1 0 1 1 0 2 0 0 0 0 2 0 2 0 0 0 2 0 2 1 0 1 1 2 1 1 0 0 1 0 0 0 1 0 0 1 1 0 0 1 1 1 0 2 0 0 2 1 1 0 1 1 0 0 0 0 0 1 0 1 1 0 1 0 1 1 2 2 1 0 1 1 1 1 2 0 0 0 0 2 1 1 0 2 2 0 1 0 2 1 1 1 2 0 2 1 1 0 1 2 0 0 0 0 0 0 0 0 0 0 0 0 2 2 2 0 0 1 0 0 0 1 1 1 2 1 0 1 0 1 1 0 0 0 0 1 1 0 2 0 0 0 0 0 0 0 2 0 0 0 2 1 1 0 2 0 0 0 0 0 0 1 0 0 0 1 0 0 0 1 2 2 0 0 0 1 2 1 0 2 0 2 0 2 0 1 1 1 2 2 0 1 0 1 0 0 1 0 1 1 2 0 2 1 0 0 0 2 1 1 2 0 2 0 0 0 0 1 0 0 2 0 0 1 2 0 0 2 1 2 2 0 1 2 0 1 1 0 2 1 0 2 0 0 1 0 1 0 0 1 2 0 1 1 0 0 0 0 1 1 1 0 2 2 2 0 0 1 1 0 1 1 2 2 2 1 1 0 1 0 1 1 0 1 1 0 0 0 0 0 1 1 1 0 1 1 1 1 0 0 1 1 0 1 0 0 1 2 0 0 1 0 2 0 2 0 0 2 0 0 0 0 0 0 0 1 2 2 1 2 0 2 1 1 2 0 2 2 1 0 0 0 2 0 0 0 0 0 0 2 1 1 0 0 1 1 0 1 1 1 2 0 2 0 0 0 0 0 0 0 0 0 0 0 2 1 1 0 0 0 1 0 0 1 1 0 0 0 0 0 0 1 0 1 1 0 0 0 0 1 0 1 0 1 1 1 1 0 0 0 1 0 0 1 0 0 0 0 2 1 1 1 1 1 2 2 0 0 0 0 0 1 1 1 0 1 1 0 0 2 2 2 0 0 1 0 1 1 0 1 1 0 1 1 1 1 1 0 0 2 0 0 1 2 1 0 1 0 0 0 0 0 1 0 0 0 2 1 1 2 2 2 1 0 1 0 1 1 1 1 0 1 0 0 0 1 0 0 0 1 0 1 1 0 2 1 0 0 0 1 0 2 0 0 0 0 0 0 0 0 1 2 2 0 0 0 0 0 0 0 0 0 0 0 1 0 0 0 1 0 0 0 1 1 0 1 2
8 1 1 0 0 0 0 1 0 1 1 1 1 1 0 0 1 0 0 1 1 1 0 0 2 0 1 0 0 2 2 1 1 1 1 0 2 2 1 0 1 0 0 0 2 0 1 0 0 0 0 0 1 2 0 2 0 0 2 0 2 0 0 2 1 1 1 0 2 0 0 2 2 0 1 1 1 0 2 0 2 2 1 1 0 0 0 0 0 2 0 0 0 2 1 1 1 0 0 0 1 2 0 0 1 0 2 1 1 1 0 1 0 2 2 2 2 0 2 0 0 1 1 0 1 0 1 1 1 0 1 1 1 0 0 0 1 0 0 0 2 0 1 0 0 1 0 0 0 1 0 0 1 0 0 0 0 0 1 1 2 1 0 1 1 1 0 0 0 2 0 0 1 1 1 0 0 0 0 0 0 0 0 1 0 0 1 2 1 0 0 2 2 1 2 2 2 0 0 0 0 1 0 1 2 2 1 0 0 0 1 1 1 0 0 2 1 1 1 0 0 0 2 0 0 0 0 0 0 1 0 1 0 0 1 0 0 0 0 0 0 0 1 0 1 0 0 1 0 0 0 0 0 1 1 2 0 2 1 1 0 1 0 0 0 0 0 0 2 2 0 0 2 2 0 0 1 2 2 0 1 2 0 0 1 1 1 2 2 2 0 1 0 1 1 0 1 2 1 0 1 0 2 1 1 0 0 2 0 0 1 1 2 1 1 0 2 0 1 1 0 1 0 1 1 0 0 1 0 1 0 2 2 0 0 0 0 1 1 1 1 1 2 0 0 0 2 2 2 2 2 0 1 0 0 2 1 1 0 1 1 0 1 0 1 1 0 2 2 0 0 0 2 2 0 0 2 0 0 0 1 0 0 1 2 0 0 1 1 0 0 0 1 0 2 1 1 1 2 2 0 1 0 1 1 0 0 1 0 2 0 0 0 0 1 2 1 1 1 0 0 1 1 1 0 0 2 0 0 0 1 0 1 2 1 0 0 0 0 0 2 0 2 0 1 1 0 1 0 0 0 0 0 2 1 1 0 1 1 0 0 0 1 1 0 1 1 2 0 1 0 1 1 2 1 1 0 0 2 0 0 0 0 0 0 1 0 2 0 0 0 0 0 0 0 0 1 0 1 1 0 2 1 1 0 1 2 1 1 0 0 0 1 0 0 0 1 1 0 2 1 2 1 1 0 1 1 1 1 1 1 1 0 0 1 0 1 0 2 2 0 1 0 0 0 1 0 1 1 2 1 1 0 0 1 1 0 1 0 0 0 0 2 0 0 1 1 0 0 0 0 1 1 0 0 0 1 1 1 2 1 0 2 0 2 0 1 0 1 2 2 1 0 0 0 0 1 0 0 0 1 1 1 0 0 1 1 2 0 2 0 0 0 0 0 0 0 0 0 0 1 0 0 0 0 0 0 0 0 0 0 0 0 0 2 1 1 0 0 0 0 1 0 0 1 0 2 0 1 1 0 2 1 0 0 2 0 2 1 0 0 0 0 0 0 0 0 1 0 1 1 1 0 0 0 2 0 0 2 0 2 0 2 1 0 1 0 0 1 0 0 0 0 1 0 0 2 0 0 0 0 0 0 0 2 2 0 1 2 0 0 0 0 0 1 1 1 2 0 0 2 0 0 0 2 0 0 0 0 0 0 0 1 0 0 0 0 0 0 0 0 0 0 0 1 0 1 1 0 0 0 0 1 0 0 1 2 0 0 0 0 2 2 1 0 0 1 2 0 2 0 1 2 1 1 0 1 1 1 1 1 1 1 0 1 2 0 2 2 2 0 2 2 1 0 0 1 0 0 0 0 0 0 0 0 0 2 0 1 1 2 0 0 0 2 2 0 2 2 0 1 2 0 1 0 0 0 0 0 2 1 1 0 0 0 1 0 0 1 0 0 0 0 0 0 0 0 0 0 0 2 2 0 0 1 1 1 0 0 0 0 2 0 0 1 0 1 1 2 1 1 0 0 0 2 2 0 1 2 1 1 0 0 0 0 0 0 0 1 0 1 1 1 0 2 2 2 0 0 0 0 2 2 0 2 0 1 1 1 1 1 1 1 1 2 0 1 0 1 0 0 0 0 1 1 0 0 1 0 0 0 1 0 2 1 1 0 1 0 0 0 1 2 0 0 1 2 0 0 0 1 0 2 0 1 0 0 0 0 0 1 1 1 0 1 0 0 0 0 0 0 0 0 0 0 0 0 1 1 0 0 0 0 2 0 1 2 1 0 0 1 0 0 2 1 0 0 0 0 0 2 0
9 0 1 0 0 0 0 2 0 0 0 0 2 2 0 0 1 1 1 1 0 0 0 0 2 0 0 0 0 2 2 1 0 0 2 0 2 1 0 0 1 0 0 0 2 0 0 0 0 0 0 1 2 2 0 0 1 0 0 0 1 0 0 2 1 1 1 0 2 0 1 2 2 0 2 2 1 0 2 0 1 1 2 0 2 0 0 0 0 1 0 0 1 2 1 2 0 1 0 1 0 2 1 0 1 1 2 0 0 0 1 1 1 1 1 1 1 0 1 0 1 0 2 2 0 1 0 1 2 1 0 1 0 0 0 0 0 0 0 0 1 0 1 0 0 1 0 0 0 0 1 0 0 1 0 0 0 0 0 2 1 1 0 2 0 2 0 1 1 0 1 0 0 2 1 1 0 0 0 1 0 0 0 2 0 0 2 2 0 0 2 2 2 1 2 1 1 0 0 1 1 0 0 0 2 1 1 2 0 0 1 1 1 0 0 2 1 0 1 0 0 0 2 0 0 0 1 1 1 0 1 0 0 0 2 0 0 2 2 0 0 0 2 0 2 0 0 0 0 0 0 0 0 0 0 2 1 1 1 1 0 1 0 0 1 0 0 1 2 1 1 0 0 0 0 0 0 1 1 0 1 2 1 1 2 1 0 1 0 2 1 2 0 1 1 0 1 0 0 0 0 0 2 1 1 0 1 1 0 1 0 0 1 2 1 0 1 1 0 0 0 1 1 0 2 0 0 2 1 1 0 1 0 0 0 0 0 2 0 0 0 0 1 0 1 0 1 0 2 2 0 0 1 1 1 1 0 0 0 2 2 0 2 2 2 0 0 1 2 1 0 0 0 2 0 0 2 2 1 0 1 2 0 1 1 0 0 0 0 1 0 0 0 0 2 0 0 2 0 0 0 0 0 2 2 1 1 0 0 2 0 0 0 0 0 1 0 0 0 0 0 2 1 2 1 1 1 1 1 1 0 1 1 1 2 1 0 0 0 0 2 1 2 0 0 2 1 0 1 0 0 0 0 2 0 0 0 2 1 2 0 0 0 1 0 1 1 1 0 0 0 1 2 1 1 0 1 0 1 0 1 0 0 0 0 1 0 0 1 0 1 1 1 2 1 0 1 0 1 0 0 2 1 1 1 0 1 1 1 0 0 1 1 0 0 0 0 0 0 1 1 1 2 2 0 2 0 0 0 2 1 1 0 0 1 0 1 0 1 1 1 1 0 0 0 1 1 1 1 1 0 0 0 1 2 0 0 1 0 1 1 0 0 0 1 0 1 0 0 0 0 0 0 0 0 0 0 0 2 0 2 0 1 0 1 0 1 0 1 1 0 0 0 1 0 0 0 1 0 0 1 1 1 1 0 1 2 1 1 1 1 0 0 1 0 0 0 0 0 0 0 0 0 0 0 0 0 1 0 0 1 1 1 1 1 0 2 0 0 0 1 1 0 0 1 0 2 0 1 1 0 1 0 0 1 1 0 2 2 2 1 1 2 1 1 2 1 2 0 0 0 0 1 0 0 2 0 0 1 1 1 1 2 1 0 0 2 0 2 0 0 0 0 1 1 0 1 1 0 2 1 1 0 0 2 2 0 1 2 1 1 0 0 0 1 1 0 1 1 1 0 0 0 1 1 0 1 1 1 1 0 0 1 0 0 1 1 0 1 1 0 1 0 1 1 0 1 1 0 0 1 0 1 0 0 2 1 2 0 0 0 0 2 2 1 0 1 2 0 2 0 0 2 0 0 0 0 1 0 0 2 2 0 0 1 2 0 1 0 2 0 1 2 0 1 1 0 1 0 0 0 0 0 0 2 2 1 0 0 0 0 0 0 0 2 1 0 1 1 0 1 1 0 1 0 0 0 0 0 2 1 1 0 0 0 2 0 0 2 0 1 0 0 0 1 1 0 0 0 0 1 0 0 0 2 0 0 0 0 0 0 1 0 1 1 1 2 0 1 0 0 0 0 1 1 1 1 2 2 2 1 0 0 1 0 1 0 0 0 1 2 2 0 0 2 2 2 0 0 0 0 2 2 0 2 0 1 1 1 1 0 0 0 0 2 1 1 1 2 1 1 1 1 0 0 0 1 2 1 1 0 2 0 2 0 0 0 0 0 0 0 1 0 0 0 0 1 2 1 0 0 0 1 0 0 2 2 0 0 0 2 0 1 0 1 0 1 0 0 0 0 0 0 0 0 0 0 0 2 1 0 0 1 1 0 0 0 0 0 0 0 0 0 1 0 1 0 0 0 0 0 0
10 1 1 0 0 1 1 1 0 0 0 0 1 2 1 0 0 0 0 2 1 1 0 0 2 0 1 0 0 2 2 0 0 1 1 1 1 2 0 0 0 0 0 0 2 1 0 0 0 1 1 1 0 1 0 1 0 0 0 0 0 0 0 2 0 0 0 0 2 1 0 1 2 0 1 2 2 0 1 1 1 2 2 0 2 0 0 1 1 2 1 1 0 2 0 2 1 1 0 1 0 2 1 0 1 1 1 0 0 0 0 0 2 2 2 1 1 0 0 0 2 0 2 1 0 0 1 0 2 0 0 0 0 0 0 0 0 0 0 0 1 0 0 0 0 1 0 0 0 0 0 0 0 0 0 0 0 1 0 0 0 0 0 2 1 1 0 0 1 2 0 1 0 2 1 0 0 2 0 2 0 0 1 2 1 1 1 2 2 0 0 2 1 0 1 1 1 0 0 0 0 0 0 2 2 1 1 0 0 0 2 0 1 0 1 1 1 0 1 1 1 1 2 0 0 0 1 0 0 1 0 1 0 0 1 0 0 2 2 0 0 0 2 0 2 0 0 1 0 0 0 0 0 0 0 2 1 0 0 0 0 0 0 2 0 0 0 1 1 1 0 1 1 1 1 1 0 1 1 0 1 2 0 0 2 1 0 1 0 2 1 1 0 2 2 0 1 1 1 0 1 0 2 0 0 0 0 1 0 1 0 1 2 1 2 0 2 0 1 0 0 1 1 2 0 0 1 0 0 1 0 1 0 0 0 0 0 1 1 0 1 1 2 0 1 0 2 2 2 1 1 0 1 2 0 0 2 0 0 2 2 0 1 1 1 1 0 2 1 0 1 1 1 2 0 0 2 2 2 0 1 1 0 0 1 0 0 1 1 0 0 0 0 0 2 0 0 0 2 2 0 2 0 2 2 0 0 0 0 0 1 1 0 0 1 2 1 0 0 0 0 2 1 1 0 0 1 0 0 0 0 0 0 0 1 1 1 2 0 0 2 1 1 1 0 0 0 2 0 0 0 1 0 2 1 1 0 2 2 0 0 0 1 0 0 1 1 1 0 0 0 0 2 0 0 0 0 1 2 0 2 0 0 0 0 1 0 0 0 0 0 0 0 1 0 1 1 0 1 1 1 1 0 0 0 2 0 1 0 0 0 0 1 0 1 1 0 1 0 1 1 2 1 1 0 1 0 0 0 2 0 1 0 0 0 1 0 0 0 1 1 1 0 1 1 1 1 1 1 1 1 1 1 0 1 1 0 0 0 0 0 0 0 0 0 0 0 2 2 1 1 1 1 0 0 0 1 1 2 1 2 0 1 0 0 0 0 0 0 1 0 0 0 0 0 0 0 1 0 0 1 1 1 1 0 1 1 1 1 1 0 0 0 1 0 1 0 0 0 1 1 1 0 0 0 1 1 1 0 0 1 1 0 0 1 2 2 0 1 0 0 2 1 2 2 0 1 0 1 0 0 2 0 0 0 1 0 2 2 0 0 0 0 0 1 1 0 2 0 0 1 0 1 0 0 2 1 0 2 0 1 0 2 1 0 1 0 1 2 1 0 0 0 1 0 0 2 0 0 1 0 1 0 0 2 2 0 1 1 1 0 0 0 0 0 1 0 2 0 0 2 0 2 0 2 2 0 2 2 2 2 2 0 0 0 0 1 1 0 1 0 1 0 0 0 1 1 1 1 0 0 1 1 0 1 0 0 1 0 1 1 0 2 0 0 0 0 2 0 2 0 0 1 0 0 0 2 2 2 2 0 1 2 0 2 2 0 1 0 2 0 1 2 0 0 0 1 0 0 1 0 0 0 0 2 1 2 0 0 2 2 0 0 0 2 1 1 0 2 0 0 2 0 0 0 0 0 0 0 2 1 1 1 0 0 2 1 0 1 0 0 1 0 0 0 0 0 0 0 0 1 1 0 0 1 1 1 1 0 0 2 2 0 0 0 0 2 0 1 1 1 0 0 2 1 1 0 2 2 2 2 0 0 0 0 0 0 1 0 0 2 1 1 1 1 1 1 0 0 0 0 2 2 0 2 0 1 0 0 1 0 1 0 0 1 2 2 0 2 0 0 0 0 0 1 0 1 1 0 1 0 2 1 2 1 1 1 0 0 0 0 1 2 2 1 0 1 0 0 0 2 0 0 1 1 0 2 1 0 2 1 1 0 0 1 1 1 1 0 0 0 0 0 0 0 1 1 1 0 0 0 0 1 1 0 0 1 0 0 0 0 0 0 2 0 0 0 0 0 0 2 1
11 1 1 0 0 0 0 1 1 1 1 1 0 0 0 0 0 0 0 1 0 0 0 0 2 0 0 0 0 1 1 1 1 2 1 0 2 2 0 0 0 0 0 0 2 0 1 0 0 1 1 1 1 2 0 1 1 1 0 1 1 1 0 0 1 0 1 1 2 0 0 1 2 0 2 2 2 0 2 0 1 1 2 0 2 0 0 0 0 2 0 0 1 1 0 1 0 2 0 2 1 2 1 0 1 1 1 2 2 0 0 2 1 2 2 0 1 0 1 0 1 0 1 0 0 0 1 0 2 0 0 0 0 0 1 0 1 0 1 0 0 0 0 0 0 1 0 0 0 1 0 0 0 0 1 0 0 1 0 0 1 0 0 2 2 2 0 0 1 0 0 2 0 2 1 0 0 0 0 0 0 0 0 1 0 0 1 0 0 0 0 0 1 1 1 1 2 0 0 0 0 1 0 1 2 2 1 1 1 1 2 0 0 0 0 2 0 0 0 0 0 0 2 0 0 0 2 0 0 1 0 0 0 1 1 0 0 2 1 1 0 0 2 0 1 0 0 0 0 0 0 0 0 1 1 1 0 2 0 0 0 0 0 0 0 0 0 1 2 0 0 1 1 1 0 0 0 1 1 0 0 0 1 1 1 1 2 2 0 2 0 0 2 2 2 2 0 1 0 1 0 1 0 0 0 0 0 2 1 1 1 2 1 1 2 0 2 1 0 1 0 0 0 1 1 0 0 2 2 1 0 1 1 0 0 0 0 2 0 0 1 2 1 0 1 1 1 0 1 2 0 0 1 2 1 0 1 0 0 1 1 0 2 2 2 1 0 2 1 0 1 1 0 2 1 1 2 0 0 1 2 2 1 1 0 0 0 0 0 1 0 0 1 0 2 1 1 0 1 1 0 1 0 2 2 1 0 1 0 1 0 1 0 0 1 2 1 0 1 0 0 0 1 0 1 1 1 0 0 1 1 0 0 0 2 2 0 2 0 0 1 1 1 1 0 1 0 2 0 0 0 0 0 2 0 0 0 1 0 1 0 0 0 0 0 2 0 2 0 0 0 1 1 1 0 1 0 0 2 2 1 1 0 0 2 2 2 0 1 0 1 1 0 1 0 1 1 0 1 0 1 1 0 0 0 2 1 2 2 0 0 1 0 0 1 1 1 1 0 2 1 2 2 2 2 2 0 0 0 2 0 2 0 1 0 0 1 0 2 1 1 2 0 1 1 2 0 0 2 0 0 0 0 0 2 0 1 0 1 1 0 0 1 0 0 0 1 2 2 0 2 0 0 0 0 0 0 1 1 2 1 0 0 0 0 0 0 1 0 2 1 1 1 0 0 0 1 0 0 0 1 1 1 0 2 2 0 1 0 1 0 0 0 0 0 1 0 0 0 0 0 0 0 0 1 0 0 1 0 0 0 0 0 0 1 0 2 0 2 0 1 1 0 2 2 0 1 1 1 1 0 1 1 0 2 0 0 1 1 0 0 0 1 2 0 2 0 2 0 0 1 0 1 0 0 2 0 0 2 0 2 0 2 1 0 1 1 0 1 0 0 0 0 1 0 0 1 0 0 1 0 1 0 0 2 2 0 0 1 0 0 0 0 0 0 0 0 0 0 0 0 1 1 0 1 1 0 2 1 1 0 0 0 0 0 0 0 0 1 1 0 1 0 0 0 1 1 0 0 0 0 0 0 1 0 1 0 0 0 0 0 0 2 2 0 0 1 2 0 2 0 1 2 1 1 0 0 2 2 2 1 1 2 0 1 1 1 1 1 2 1 2 2 1 0 0 1 2 0 0 0 0 1 1 0 0 1 1 1 1 1 0 0 0 2 2 0 2 2 0 1 2 0 1 0 0 0 0 0 2 0 2 2 2 0 1 0 0 1 0 0 1 0 0 0 0 1 0 0 0 1 1 0 0 0 1 2 0 1 0 1 2 0 0 0 1 2 2 2 1 0 0 0 1 1 1 0 0 1 2 1 1 0 0 0 0 1 1 1 0 1 2 2 0 1 1 1 0 0 0 0 2 1 0 2 2 1 1 0 2 0 1 0 0 1 1 1 1 1 1 0 1 0 1 1 0 1 1 1 1 0 2 1 1 0 0 1 1 0 1 0 1 1 2 2 0 1 2 1 2 0 0 2 0 1 0 0 1 0 2 1 0 0 0 1 0 1 0 0 0 0 1 0 0 0 0 0 1 1 0 0 0 1 2 0 0 1 0 0 0 0 0 1 2 1 0 0 0 0 0 1 1
12 1 2 0 0 0 0 2 1 1 1 0 1 1 1 0 0 1 0 1 0 0 0 0 2 0 0 0 1 2 2 1 1 1 1 1 1 1 0 1 1 0 0 0 0 0 0 0 0 1 1 1 0 0 1 1 1 1 0 0 2 0 0 1 0 1 0 0 1 0 1 1 2 1 2 2 2 0 2 0 0 1 2 1 2 0 0 0 0 2 0 0 1 1 1 1 0 1 0 1 1 2 0 0 1 1 2 0 0 0 2 1 1 2 2 1 2 1 2 0 1 0 2 1 0 1 1 1 1 1 2 0 0 0 0 0 0 0 0 0 0 0 0 0 0 0 0 0 0 1 0 0 1 0 1 0 0 0 0 0 0 0 0 2 0 2 0 0 1 0 1 1 0 2 2 1 1 0 0 0 0 0 2 2 0 0 2 1 0 2 2 2 2 0 2 2 1 0 1 1 1 0 0 1 2 1 1 1 1 0 1 1 0 0 0 2 1 0 2 1 1 1 2 0 0 0 0 0 0 1 0 0 0 0 0 0 0 2 2 1 0 0 1 0 1 0 0 0 1 1 1 1 0 1 1 2 0 1 1 0 0 0 0 0 2 0 0 0 1 1 0 1 1 1 1 0 0 2 2 1 1 2 1 1 1 1 0 1 0 2 0 0 0 2 2 0 1 0 0 2 0 0 1 0 0 0 0 1 0 1 0 2 1 1 0 0 1 0 0 1 1 0 2 1 1 0 0 1 1 0 0 2 0 0 0 1 0 1 0 1 1 2 2 0 1 0 0 0 1 1 0 0 2 2 1 0 1 0 0 0 1 1 1 1 1 1 0 2 1 0 1 1 1 2 0 0 2 2 1 1 2 1 1 1 1 1 0 0 0 0 0 1 1 1 2 1 1 2 0 0 0 1 0 2 2 0 0 1 0 2 0 0 1 0 1 2 0 0 1 0 0 1 0 0 0 1 0 1 1 1 1 0 1 1 1 0 0 1 0 0 2 1 1 1 0 0 0 1 0 0 0 0 0 1 2 1 1 2 0 1 2 1 1 0 0 1 1 1 0 0 0 1 1 1 0 1 0 0 2 0 0 0 0 0 1 2 1 1 0 1 1 1 0 1 2 0 2 0 2 0 1 2 2 2 0 0 2 0 0 0 0 0 1 1 1 0 0 1 0 2 1 2 1 1 0 1 1 0 0 2 1 1 0 0 0 1 0 0 2 2 0 1 0 1 1 2 2 0 2 0 0 0 0 0 2 1 2 2 0 1 1 0 2 0 0 0 1 0 0 0 0 0 1 0 0 0 1 1 1 2 1 0 1 0 1 0 1 0 1 2 2 1 0 0 0 0 2 1 0 0 2 0 0 1 0 2 2 1 0 2 0 0 0 1 0 1 0 2 1 0 1 0 0 1 1 0 1 0 0 0 0 0 0 0 1 0 2 0 0 0 1 1 0 0 1 0 1 1 1 2 0 1 0 2 2 2 0 2 1 0 0 0 1 2 0 2 1 2 1 0 1 0 1 0 0 1 2 0 2 0 1 1 2 2 1 2 0 0 2 1 0 0 1 2 1 0 2 0 0 0 0 0 0 0 1 2 0 2 2 1 1 1 0 0 0 0 0 1 2 2 0 0 0 0 1 0 0 1 1 1 1 1 0 0 1 0 1 1 1 2 1 1 0 0 2 0 2 1 0 1 1 1 0 1 0 1 0 0 0 0 0 0 2 1 0 0 1 2 0 2 0 0 2 0 0 0 1 0 0 0 2 2 0 0 2 2 0 2 1 2 1 1 2 1 0 0 1 0 0 0 0 0 0 0 1 1 2 0 2 0 2 0 2 2 0 2 0 2 2 0 1 2 0 1 0 0 0 0 1 2 2 1 1 1 0 1 0 0 1 0 0 0 1 1 1 1 1 0 0 1 1 1 0 0 1 0 1 0 0 1 2 2 0 0 0 0 0 0 0 1 1 0 0 1 1 1 0 1 1 2 2 0 0 0 0 0 0 0 1 0 2 0 2 1 2 1 1 0 0 1 0 1 2 0 2 0 2 0 1 1 1 2 0 0 2 1 1 1 1 1 0 1 0 2 1 0 1 0 0 0 2 1 0 1 0 0 0 1 0 1 0 1 2 0 0 0 1 0 0 0 2 0 2 0 0 0 0 0 0 1 1 0 1 0 1 0 1 0 0 0 0 0 0 1 0 1 1 1 1 0 0 0 1 1 0 0 0 0 1 1 1 0 0 2 0 0 0 0 0 0 0 0
13 0 2 0 0 0 0 1 1 2 2 0 0 1 1 0 0 0 0 1 0 0 0 0 2 0 0 0 1 1 0 1 1 1 1 0 2 0 0 0 1 0 0 0 2 0 0 0 0 0 0 0 0 0 1 2 0 0 0 2 0 2 0 1 0 2 0 0 2 0 1 2 1 0 1 2 2 0 1 0 1 2 1 2 1 0 0 1 1 2 1 1 1 1 1 2 1 0 0 0 1 2 0 0 2 1 2 1 1 0 0 1 1 1 1 1 1 0 1 0 1 0 2 1 0 1 1 1 2 1 2 0 1 0 0 0 0 0 0 0 0 0 0 0 0 1 0 0 0 0 0 0 0 0 0 0 0 1 0 0 0 0 0 2 0 1 0 1 0 0 1 0 0 2 2 1 0 1 0 1 0 0 1 2 0 0 2 1 0 1 1 2 2 0 2 2 0 0 0 2 2 0 0 0 2 2 2 1 2 0 1 0 1 0 0 2 1 0 0 1 1 1 2 0 0 0 0 0 0 1 0 0 0 0 2 0 0 2 2 1 0 1 1 0 1 0 0 1 0 0 0 0 0 0 0 2 1 2 0 0 0 0 0 0 0 0 1 1 0 0 1 1 1 1 0 0 0 1 1 0 0 1 1 1 2 2 1 2 0 2 0 0 1 2 2 1 0 1 1 0 1 0 2 1 1 0 0 2 0 0 0 0 1 2 1 0 2 0 1 0 0 2 2 0 1 0 0 1 1 1 0 1 1 0 0 0 0 0 1 2 1 1 2 0 1 0 1 1 1 1 1 0 1 1 1 1 0 0 0 0 0 0 1 1 1 0 0 1 2 0 0 0 0 2 1 1 1 2 0 0 0 1 1 1 1 0 0 0 0 0 0 1 0 0 2 0 0 1 1 1 0 2 0 2 1 0 1 2 0 2 0 1 0 0 1 1 0 0 0 0 0 2 1 1 0 0 1 0 0 2 0 1 0 0 2 2 0 2 1 1 2 0 2 0 0 2 0 0 1 0 0 0 0 2 1 1 0 1 1 1 0 0 1 0 0 1 1 0 0 0 0 0 1 2 0 1 0 0 1 0 0 0 0 0 0 2 0 1 0 1 2 1 0 1 0 1 1 1 2 0 0 2 1 1 0 1 1 0 0 0 0 2 2 2 0 0 0 0 0 2 0 2 2 2 0 1 0 0 0 2 1 0 0 1 1 0 2 0 0 0 1 2 0 1 1 1 2 0 2 0 0 0 0 0 1 1 1 0 0 1 1 0 1 0 0 1 1 0 0 0 0 1 0 0 0 0 0 1 1 2 1 0 0 0 0 0 1 0 0 0 0 0 1 0 0 0 1 1 0 0 1 1 0 0 1 2 1 1 1 1 0 0 0 0 0 0 0 1 0 1 1 1 0 0 0 1 2 0 0 0 2 2 0 0 0 0 2 0 0 1 0 0 0 1 2 0 2 2 1 1 1 1 0 1 2 2 0 2 1 1 1 0 0 1 0 1 0 1 0 0 2 0 0 0 1 1 1 0 2 0 0 0 2 1 2 2 0 1 1 1 1 1 0 2 1 0 1 0 0 1 0 1 0 0 0 2 1 1 1 0 1 0 0 1 0 1 1 1 0 1 0 0 0 1 1 0 0 1 1 1 0 0 0 0 0 0 0 1 0 1 0 0 0 1 1 0 1 0 0 0 0 0 0 0 0 1 0 0 1 0 0 0 1 1 0 0 1 1 0 2 0 0 1 1 1 0 2 2 2 2 0 0 0 1 1 1 0 2 0 2 0 0 2 1 0 0 0 0 0 0 0 0 0 0 2 0 1 1 1 0 0 0 0 0 0 2 2 2 1 0 1 1 0 0 0 0 0 0 0 1 1 0 0 0 0 1 0 0 1 0 0 1 0 0 0 0 0 1 0 0 2 2 0 0 2 0 0 0 0 0 2 2 0 0 0 1 1 0 1 1 0 0 0 1 1 2 1 1 2 2 2 0 0 0 0 0 0 1 0 0 1 2 0 1 0 0 0 0 0 0 0 2 2 0 2 0 1 1 0 2 0 1 0 0 1 1 1 0 1 0 0 0 0 1 1 0 0 2 1 0 1 1 0 2 0 0 0 1 0 0 0 1 1 0 0 0 0 0 0 0 0 0 1 0 0 0 1 1 0 2 1 0 0 0 1 1 0 0 0 0 0 1 0 0 1 0 2 0 2 0 0 0 0 1 0 1 2 0 0 0 0 0 1 1 2 0 0 1 1 0 2 2
14 0 1 0 0 1 1 1 0 1 1 1 0 0 0 0 0 2 2 1 1 1 0 0 2 0 0 0 1 2 2 0 1 1 1 1 2 1 0 0 1 0 0 0 1 1 0 0 0 0 0 0 0 0 0 2 0 0 2 0 1 0 0 1 0 0 0 0 1 0 0 0 2 2 2 2 2 1 2 1 1 2 1 1 1 0 0 1 0 2 0 1 0 0 0 1 1 0 0 0 1 2 1 0 0 0 2 0 0 0 1 1 1 2 2 2 2 0 2 0 0 0 2 1 0 1 1 2 2 0 0 0 1 0 0 0 0 0 0 0 0 0 0 0 0 1 0 1 1 2 0 1 0 1 0 0 0 2 0 1 2 0 2 2 1 2 1 0 1 1 0 0 0 2 1 0 0 1 0 0 0 1 0 2 0 0 2 0 0 1 1 2 2 2 2 0 0 0 0 1 1 1 0 1 2 1 2 1 0 0 0 1 0 0 0 2 0 0 1 1 0 0 2 0 1 0 0 0 0 0 0 1 0 1 2 1 1 2 2 0 0 0 1 0 2 1 1 0 0 0 0 0 1 0 0 1 1 2 2 2 0 2 0 0 1 0 0 0 2 1 2 0 0 0 0 1 0 2 2 0 1 1 2 2 2 2 2 0 0 2 1 1 0 2 2 1 1 1 1 0 1 0 2 1 1 1 1 1 0 2 0 2 2 2 2 0 2 0 0 1 0 1 1 1 2 0 0 2 1 1 0 1 1 0 0 0 0 1 1 0 1 1 2 0 0 0 2 1 1 2 1 1 2 2 1 0 1 0 0 2 2 0 0 0 0 0 0 2 1 0 1 1 1 2 0 0 2 1 1 0 2 1 1 1 1 1 0 0 0 0 1 1 1 0 2 1 1 0 0 0 0 0 0 2 1 0 1 2 0 2 0 0 0 0 1 2 1 0 1 0 0 1 1 0 0 1 1 0 0 0 1 0 0 0 1 1 1 1 0 1 1 0 2 0 2 2 0 1 0 0 0 1 0 2 1 0 1 1 0 1 1 0 1 0 0 0 1 0 0 0 0 1 1 2 0 1 0 0 0 0 2 1 0 0 0 2 0 1 1 1 0 0 0 1 1 0 2 0 1 1 0 2 0 0 1 1 2 0 0 0 0 0 1 0 1 0 0 0 0 2 1 1 2 2 1 2 0 1 1 1 1 0 0 0 1 0 1 0 0 1 0 1 0 2 2 2 2 1 1 2 0 0 0 0 1 1 0 1 1 0 0 1 1 0 0 1 1 1 1 0 1 1 2 0 2 0 2 0 2 1 2 0 2 0 1 1 2 0 0 1 0 0 1 0 0 0 0 0 0 0 0 2 1 2 0 2 0 0 1 0 0 0 0 0 0 1 0 1 0 1 0 1 0 1 2 1 1 2 0 0 1 1 0 0 2 1 1 0 0 0 0 1 1 1 2 0 2 1 2 1 0 1 1 0 2 1 0 2 2 0 0 0 1 1 0 1 1 1 0 1 1 1 1 1 1 2 0 1 0 2 1 0 2 1 0 1 1 0 2 0 0 0 1 1 1 0 1 0 0 1 0 1 0 0 1 2 1 1 2 0 0 0 0 1 0 1 0 1 1 1 0 0 2 1 0 1 1 1 1 1 1 1 0 0 0 1 1 1 1 2 0 0 0 1 1 0 1 0 0 0 0 0 0 0 1 1 0 0 0 0 0 1 2 1 0 1 1 2 0 2 0 0 1 0 0 1 1 0 1 0 1 1 0 0 0 2 0 2 1 2 0 1 2 0 1 1 1 1 0 0 0 0 0 0 2 1 1 0 0 1 1 0 0 0 1 2 1 2 1 0 0 1 0 1 0 0 0 0 0 2 0 2 2 2 0 2 0 1 2 1 1 1 0 0 0 0 0 1 0 0 2 2 0 0 2 0 0 0 0 0 2 2 2 0 2 1 1 0 1 0 0 0 0 2 2 2 0 1 2 2 1 0 1 0 0 1 0 0 0 0 2 1 0 0 2 2 2 0 0 0 0 2 2 0 2 0 0 1 1 2 0 0 1 0 2 0 0 0 2 1 0 1 0 1 2 0 2 1 1 1 0 2 1 1 2 1 1 2 0 0 0 1 2 1 1 0 0 0 0 0 1 0 1 0 1 0 1 0 0 2 0 2 0 0 1 1 0 0 0 0 0 0 0 0 0 0 0 0 1 0 0 0 0 0 0 2 2 0 0 0 0 0 0 2 0 1 0 1 0 0 2 2
15 0 2 0 0 0 0 1 0 1 0 2 0 2 0 1 0 2 2 1 1 1 0 1 1 0 0 0 0 2 2 2 0 1 2 0 2 1 0 0 2 1 0 0 2 1 1 0 0 0 0 0 0 0 1 1 0 0 1 0 2 0 0 2 0 1 0 1 2 0 0 0 2 0 2 1 1 0 1 0 1 2 2 0 2 0 0 1 1 2 1 2 0 0 0 1 1 2 0 2 1 2 2 0 0 0 2 0 0 0 2 2 1 2 2 2 2 0 2 0 0 0 2 0 0 0 2 0 2 0 0 0 1 0 0 0 0 0 1 0 1 0 1 0 0 1 1 0 0 0 0 0 0 1 0 0 0 1 0 0 1 0 0 2 2 2 1 0 1 1 0 1 1 1 1 1 0 1 0 0 1 1 0 1 0 0 1 2 0 1 1 2 1 0 1 2 0 0 0 0 0 1 1 1 2 2 2 0 0 0 2 1 0 0 0 2 0 0 1 0 1 1 2 0 0 0 0 0 0 1 0 0 2 1 1 1 1 2 1 1 0 0 2 0 2 1 1 0 0 0 0 0 1 0 0 0 1 0 0 0 0 0 0 0 0 0 0 1 0 0 1 1 0 0 1 1 0 2 2 0 1 2 1 1 1 1 0 1 0 2 2 1 0 1 1 0 1 0 0 0 0 0 1 0 0 0 0 2 1 1 1 2 2 1 1 0 2 0 1 0 1 1 1 0 1 0 0 1 1 0 0 1 1 1 0 0 0 1 1 0 1 1 2 0 1 0 0 0 1 2 0 1 1 1 1 1 0 0 0 1 1 0 2 0 2 0 0 1 2 0 0 0 0 2 0 0 2 2 0 0 0 1 1 1 1 1 0 0 0 0 0 0 1 1 2 1 1 0 1 1 0 0 0 1 1 1 0 0 0 1 0 2 0 0 0 0 0 0 0 0 0 0 0 1 0 0 0 0 0 1 0 2 1 2 1 1 0 1 1 1 2 1 1 1 1 1 0 2 0 0 0 0 0 2 0 0 0 2 1 1 1 0 0 1 0 1 1 2 0 0 0 1 2 0 2 0 2 2 2 0 0 0 0 0 0 1 0 0 1 0 0 0 1 1 0 1 2 1 1 0 0 2 1 1 1 0 1 2 2 0 1 0 1 1 0 0 0 0 0 0 0 2 2 2 0 2 1 0 0 2 0 2 0 0 0 1 1 0 1 0 0 2 0 1 0 2 0 0 2 0 0 0 0 0 1 2 1 0 1 0 0 1 1 0 0 0 1 1 1 0 1 1 2 1 2 0 2 2 2 2 2 0 1 0 1 0 1 0 0 0 0 0 0 2 0 2 1 0 0 0 1 1 1 0 0 2 0 0 1 0 0 0 0 0 1 1 0 1 0 1 0 1 0 0 0 0 0 2 0 0 1 1 0 0 1 0 2 0 0 0 1 1 0 1 2 0 1 0 0 0 0 0 0 0 0 1 0 1 1 0 0 0 1 1 0 1 1 2 1 0 1 0 0 1 1 2 0 0 2 0 2 0 2 1 1 2 0 0 0 1 0 0 0 0 0 0 0 0 0 1 0 1 0 1 0 2 1 2 2 1 0 0 0 0 0 0 0 0 0 0 0 1 2 0 2 2 0 1 1 1 0 0 1 0 0 0 0 0 2 2 1 2 0 0 0 0 0 0 0 0 0 0 0 1 0 1 0 0 0 0 0 1 2 0 0 1 0 0 0 2 0 0 1 1 1 0 1 1 1 1 2 2 1 1 2 2 0 2 1 2 1 1 2 1 0 0 1 1 0 1 0 0 0 0 0 2 2 0 0 0 0 0 1 1 1 1 0 2 1 0 0 1 0 1 0 0 0 0 0 1 0 1 0 1 1 2 0 1 2 1 2 0 1 1 0 0 1 0 0 0 1 1 0 0 1 0 1 0 0 0 2 2 0 0 0 1 2 1 1 1 0 0 0 1 1 1 0 2 1 2 1 0 1 0 0 1 0 1 0 0 2 0 1 1 2 2 2 0 0 0 0 2 2 1 2 1 0 0 1 1 0 0 0 0 0 2 2 1 1 1 0 1 0 1 1 0 1 1 0 0 1 1 0 2 0 0 0 1 0 1 0 0 1 1 1 0 0 0 0 0 2 0 0 0 1 0 0 0 0 0 1 1 0 0 1 0 0 0 1 0 0 0 0 0 0 0 1 0 2 0 0 0 0 0 0 0 0 0 0 1 0 0 0 0 1 0 0 0 0 0 1 1
16 1 1 0 0 0 0 2 0 0 0 0 0 0 0 0 0 1 1 2 0 0 0 0 2 0 1 0 1 2 2 0 1 1 1 1 2 1 1 0 2 0 0 0 2 0 1 0 0 0 0 0 0 0 0 2 0 1 1 0 1 0 0 0 0 0 0 0 0 0 0 2 2 0 2 1 2 0 2 0 1 2 2 0 2 0 0 0 0 1 0 0 0 2 1 1 1 0 0 0 1 2 0 0 1 0 2 1 1 0 0 1 0 1 1 0 1 0 1 0 2 0 2 1 0 0 1 2 2 1 1 0 0 0 1 0 0 0 0 0 1 0 1 0 0 1 0 0 0 1 0 0 0 1 0 0 0 1 0 1 1 1 0 2 2 2 0 0 0 1 1 1 0 2 1 0 0 0 0 0 0 0 1 2 0 0 2 1 0 0 0 1 2 1 2 2 0 0 0 0 0 0 0 1 2 1 1 0 0 0 1 1 0 0 0 2 0 0 1 0 0 0 2 0 0 0 1 0 0 2 1 0 0 0 2 0 0 2 1 1 0 0 2 0 2 1 1 1 1 0 0 0 1 0 0 2 1 1 0 0 0 0 0 0 0 0 1 0 2 0 0 1 0 0 1 2 0 2 2 0 0 0 2 2 2 1 1 0 0 2 1 2 0 2 0 0 1 0 0 0 0 1 1 0 0 0 0 1 1 2 0 2 1 2 2 0 2 0 0 2 0 1 1 1 2 0 0 1 1 1 0 2 2 1 0 0 0 0 1 0 0 0 2 0 0 0 1 0 1 0 0 0 2 2 2 0 0 0 0 2 2 0 1 0 1 0 0 1 1 0 1 1 1 1 0 0 2 2 0 0 0 1 1 1 1 0 0 0 0 0 0 1 1 0 2 2 2 1 0 0 0 0 0 2 2 0 0 2 0 1 0 1 0 0 0 1 0 0 0 0 0 1 0 1 0 0 1 0 0 0 0 1 0 1 1 0 0 1 0 0 2 0 1 1 1 2 1 0 1 0 0 0 0 2 1 1 0 2 2 0 1 0 0 0 0 1 1 2 0 0 0 1 2 0 1 1 1 0 2 0 1 0 0 0 1 1 1 1 0 1 0 0 0 1 0 0 1 0 1 1 0 2 2 2 0 0 2 1 2 0 1 1 1 0 1 0 0 0 1 2 2 1 1 1 0 1 0 0 0 2 1 1 0 0 0 1 0 0 0 1 0 0 0 1 1 1 2 1 1 2 1 1 1 0 2 1 2 0 0 0 0 0 0 0 0 0 1 2 2 1 1 1 0 0 0 0 0 2 2 2 2 0 0 0 0 0 0 0 0 1 0 0 2 1 0 0 0 1 0 0 1 0 1 0 0 2 1 1 0 1 0 0 1 1 1 1 1 1 1 0 0 0 0 0 0 1 1 1 0 0 0 1 1 0 2 0 1 0 0 0 0 0 1 1 2 0 0 1 2 2 0 1 0 0 0 1 0 2 2 0 0 0 2 1 1 2 0 2 0 1 0 1 0 1 1 1 1 0 1 1 1 0 2 2 0 0 2 0 1 0 0 0 0 1 0 0 0 0 0 1 0 1 0 0 1 1 1 2 2 0 1 0 0 0 0 0 0 1 2 2 0 0 1 1 0 1 1 0 0 0 0 0 0 0 1 0 2 1 0 1 0 1 0 1 1 1 2 0 0 1 1 1 0 1 0 0 0 0 0 0 0 1 2 0 0 2 0 1 0 2 0 0 2 1 1 0 2 1 1 1 2 2 0 1 1 1 0 2 1 2 0 1 1 1 0 0 0 2 2 0 0 1 0 0 1 0 1 0 1 0 1 0 0 0 2 2 0 2 2 0 1 2 0 1 0 0 0 0 0 2 0 2 1 2 0 2 0 0 1 0 0 1 0 0 0 0 0 0 0 0 1 0 0 0 1 0 1 0 1 1 1 2 0 1 1 1 2 1 0 1 1 1 0 2 0 0 0 0 1 2 2 0 0 0 0 0 1 0 1 0 0 1 1 0 2 1 2 0 0 1 0 2 2 0 2 0 1 2 0 1 0 0 0 0 1 1 1 1 0 1 0 1 1 1 1 0 1 2 0 0 1 1 0 1 0 0 0 1 0 1 0 1 2 0 0 0 1 0 0 0 1 0 0 0 1 0 1 0 0 0 2 0 0 0 1 1 1 0 0 0 0 1 0 0 0 1 1 0 1 0 0 0 1 1 0 0 1 0 0 1 0 0 0 0 1 0 0 0 0 0 0 0
17 0 0 0 0 0 0 2 0 1 0 0 0 1 1 0 0 1 1 2 0 0 0 0 2 0 0 0 1 2 2 1 0 2 1 0 2 0 0 0 1 0 1 0 1 0 1 0 0 0 0 0 2 1 1 1 0 0 2 0 1 0 0 2 1 1 1 0 2 0 0 0 2 0 2 2 2 0 2 0 2 2 2 0 1 0 0 0 0 2 0 0 1 2 1 1 0 2 0 2 0 2 1 0 1 1 2 0 1 1 1 2 1 2 1 0 0 0 0 0 2 0 2 1 0 0 1 1 2 0 0 1 0 0 0 0 0 0 0 0 2 0 0 0 0 1 0 0 0 0 0 0 0 0 0 0 0 1 0 1 2 0 0 1 0 0 0 0 1 2 0 1 1 1 1 1 1 1 0 1 0 0 1 2 0 0 2 1 0 2 2 2 1 1 1 1 1 1 0 1 1 1 0 2 2 1 1 0 2 0 0 2 2 0 0 2 1 0 1 1 0 0 2 0 1 0 1 0 0 2 1 0 1 0 2 0 0 2 2 0 0 0 2 1 2 0 0 0 1 1 1 1 0 0 0 2 1 1 0 0 1 0 0 0 0 0 0 0 2 2 1 0 0 0 0 1 0 2 2 0 0 1 0 0 1 1 1 0 0 2 2 2 0 2 0 1 0 2 0 1 0 0 2 1 1 0 0 2 1 1 0 1 2 0 2 0 2 0 0 0 2 0 0 2 2 0 0 0 0 1 0 2 0 0 0 1 0 0 2 2 1 2 2 0 0 0 1 0 0 1 0 0 2 2 2 0 0 0 0 0 0 0 2 1 2 0 0 1 1 0 1 1 0 2 0 0 1 0 0 0 1 2 0 0 1 0 0 1 1 0 0 1 0 0 2 1 1 1 1 1 0 1 0 2 1 1 1 0 0 0 1 1 0 0 2 2 2 0 0 0 0 2 1 0 1 1 2 0 0 0 0 0 0 1 1 0 0 1 0 1 0 2 1 0 0 1 1 0 1 0 0 2 0 1 2 1 1 2 2 0 0 0 2 0 0 1 1 1 0 0 0 2 1 2 2 0 2 1 2 0 0 0 1 0 0 1 0 0 0 0 1 1 0 2 2 0 2 0 2 1 1 2 0 0 1 1 2 1 2 0 1 0 0 1 0 0 0 1 0 1 1 2 2 2 0 2 0 0 0 2 0 0 0 0 1 0 0 0 1 2 0 0 0 1 1 0 2 1 1 1 0 0 0 0 1 1 0 1 0 0 0 0 0 0 0 0 0 1 1 1 0 2 2 0 0 0 2 1 2 1 2 0 0 0 0 0 0 1 1 2 1 1 0 2 0 2 1 0 0 0 1 1 1 1 0 1 2 1 0 1 0 0 0 0 0 0 0 0 0 0 0 0 0 0 0 1 1 1 0 0 1 1 1 1 2 1 1 0 0 0 0 1 0 1 2 0 2 1 1 1 0 1 0 1 1 1 0 1 1 0 0 0 0 0 0 0 0 2 1 0 0 0 1 0 0 2 0 0 2 0 2 0 2 2 1 1 1 0 1 1 0 0 1 2 1 1 2 0 0 1 0 1 0 1 1 2 1 2 2 0 0 0 0 0 0 1 1 1 1 1 0 0 0 0 2 2 0 2 1 1 0 0 1 0 0 0 0 0 0 0 0 1 1 0 1 1 2 0 0 0 0 0 0 0 0 2 0 0 1 0 0 1 2 2 1 0 1 1 0 1 1 0 1 1 1 0 1 0 1 2 0 0 2 0 2 0 2 2 2 2 0 2 1 1 0 0 0 1 0 0 0 0 0 0 2 1 2 0 0 1 1 0 1 1 1 1 1 1 2 0 1 2 0 0 0 0 0 0 0 2 1 1 2 2 0 2 0 0 1 0 1 0 1 1 0 0 1 0 0 1 1 0 0 0 2 0 0 0 1 1 1 2 1 0 1 1 2 1 0 2 0 0 0 0 2 1 1 0 1 1 1 0 0 0 0 0 1 0 1 1 0 0 0 0 1 1 1 1 0 0 0 0 1 0 1 2 0 1 1 1 1 1 0 0 1 2 2 0 2 0 0 0 0 0 1 0 0 1 0 0 1 1 0 0 0 0 0 0 0 0 0 0 2 2 2 0 0 1 1 0 1 0 1 0 1 0 1 2 0 2 2 0 1 0 2 0 0 0 0 0 0 0 0 1 0 1 1 2 0 0 0 0 1 1 0 0 1 0 0 0 0 0 0 2 0 1 0 0 0 0 0 0
18 1 0 0 0 0 0 2 1 1 1 0 1 1 0 0 0 1 1 2 1 0 0 1 1 0 0 0 0 2 2 0 2 2 0 1 1 1 0 0 1 0 1 0 0 0 0 0 0 1 1 1 0 1 1 2 0 0 2 1 1 1 0 1 1 0 1 1 2 0 0 2 2 1 1 2 2 1 2 2 0 2 1 0 1 0 0 0 0 2 0 0 1 1 1 2 0 0 0 1 1 2 2 0 0 0 2 0 1 1 0 1 1 2 2 1 2 0 0 0 2 0 2 1 0 1 1 1 2 1 1 2 0 0 1 1 0 0 0 0 1 0 0 0 0 0 1 0 0 0 0 0 1 0 0 0 0 0 0 1 1 0 1 2 2 2 0 1 0 0 1 1 0 2 2 0 0 1 0 1 0 1 1 2 1 0 2 2 1 1 2 2 1 1 1 1 0 0 0 0 0 1 0 1 2 1 2 1 0 0 2 0 2 0 0 2 2 0 2 1 0 0 2 0 1 0 0 0 0 0 0 1 0 0 2 0 0 2 2 0 0 1 2 0 1 0 0 1 0 0 0 0 0 0 0 0 0 2 1 0 1 0 0 0 0 0 0 0 2 2 0 0 0 0 0 0 0 2 2 0 1 1 0 0 1 0 0 1 0 2 1 1 0 2 2 0 2 0 0 0 1 0 2 1 1 1 2 2 0 1 0 1 1 1 0 0 1 0 1 0 0 2 1 2 2 0 1 2 0 0 0 0 0 0 0 0 0 2 0 1 0 2 2 1 0 0 1 0 2 2 1 0 1 1 1 1 0 0 0 0 0 0 2 2 2 0 0 1 2 0 0 0 0 2 0 0 1 1 0 0 2 1 0 0 0 0 0 0 0 0 1 1 0 0 2 0 0 0 1 1 0 1 0 2 1 0 1 2 0 2 0 0 0 0 1 2 1 0 0 0 1 2 0 1 1 1 0 0 0 0 0 0 0 0 1 1 1 1 0 1 2 2 1 0 0 2 0 1 0 0 0 1 0 2 1 1 0 1 0 1 0 0 1 0 1 1 1 0 0 0 0 1 1 1 0 1 0 0 0 0 0 0 0 0 0 2 0 0 1 0 0 0 0 1 1 1 1 0 2 0 1 2 1 1 0 1 1 2 2 0 0 1 1 1 1 0 0 0 0 1 1 2 2 1 0 1 1 1 0 2 1 1 0 0 0 0 1 0 1 0 0 1 0 1 1 2 1 0 2 0 0 0 0 0 2 0 0 1 0 1 0 0 0 0 1 0 2 0 0 0 0 1 1 0 0 0 1 1 1 2 2 0 1 0 1 0 0 1 0 1 1 1 1 1 0 0 0 0 0 0 0 2 1 0 0 1 0 0 0 0 0 0 1 1 1 1 0 0 0 0 1 0 0 0 0 2 2 1 0 0 1 1 1 1 1 0 1 0 0 1 0 0 0 1 2 0 2 2 0 0 0 2 0 1 2 1 0 2 2 0 0 0 1 1 1 1 0 2 1 1 1 1 0 0 0 1 1 1 1 1 2 1 2 2 1 1 1 0 1 1 0 0 0 2 0 0 1 0 0 1 0 1 0 0 1 1 1 2 2 0 1 0 0 0 0 0 0 0 0 0 0 0 1 0 0 0 0 1 1 1 0 0 0 0 0 0 1 2 0 2 0 0 0 0 0 1 1 1 0 0 1 1 1 1 0 1 0 0 1 0 0 1 2 1 1 1 1 1 0 2 0 0 2 0 0 0 1 0 0 0 1 2 0 1 2 2 0 1 1 2 0 2 1 0 0 0 0 0 0 1 0 0 0 0 0 2 2 0 1 1 1 0 0 0 2 1 0 2 2 0 2 2 0 1 0 0 0 0 0 2 0 2 0 1 0 2 0 0 1 0 0 1 0 0 0 0 0 0 0 1 1 1 0 0 1 0 1 0 1 0 1 1 0 0 0 0 0 0 1 1 0 0 0 2 2 2 0 0 1 1 1 0 0 0 0 0 0 1 0 0 2 1 1 1 1 1 1 0 0 0 1 1 1 0 1 2 0 2 0 1 0 0 0 1 2 0 1 0 2 0 0 0 1 1 1 0 1 1 0 0 0 0 0 2 0 1 1 0 0 0 0 1 1 0 0 1 1 1 0 1 0 0 1 0 0 0 1 1 0 1 1 0 0 0 1 1 0 0 0 0 0 0 0 0 0 0 0 2 0 0 0 0 1 1 0 0 1 0 0 1 0 0 0 1 0 0 1 0 0 0 2 2
19 0 2 0 0 0 0 1 0 1 1 0 0 0 0 0 0 0 0 2 0 0 0 0 2 0 0 0 0 2 2 1 0 2 1 2 1 1 0 0 1 0 0 0 1 0 0 0 0 0 0 0 0 1 0 0 2 0 0 1 1 1 0 2 0 0 0 1 1 0 0 1 2 0 2 2 2 0 2 1 0 2 2 1 2 0 1 0 0 2 0 0 2 2 0 2 0 1 0 1 1 2 0 0 1 1 1 0 0 0 1 1 1 2 2 1 2 0 0 0 2 0 2 0 0 0 2 0 0 0 1 0 0 0 0 0 0 0 1 0 1 0 0 0 0 2 0 0 0 1 0 0 1 0 0 0 1 0 0 1 1 1 0 1 2 2 0 0 1 1 1 1 1 1 1 1 0 0 0 0 0 0 2 2 0 0 2 0 0 2 1 2 2 2 2 1 0 0 0 0 0 0 0 0 2 2 2 0 0 0 2 0 1 0 0 2 0 0 2 2 0 1 2 0 0 0 0 0 0 0 0 0 0 0 1 0 0 2 2 0 0 0 2 0 1 0 0 0 0 0 0 0 0 1 1 1 0 1 1 1 0 1 0 0 0 0 0 1 1 0 0 0 0 0 0 1 0 1 1 0 0 0 1 1 1 0 0 2 0 2 0 0 0 2 2 0 1 1 0 0 0 0 2 0 0 0 1 2 0 0 0 0 2 0 2 0 2 0 0 0 2 0 2 2 2 0 1 1 0 1 0 1 0 0 0 0 0 1 1 0 0 1 1 1 2 0 0 0 0 2 0 2 0 0 0 1 1 0 0 1 2 1 1 0 1 1 0 0 2 0 0 0 0 2 0 0 1 1 1 0 2 1 2 2 1 1 0 0 0 0 0 1 0 0 1 0 1 1 1 1 0 1 0 1 1 0 0 0 0 1 1 0 1 1 0 2 0 1 1 0 0 1 0 1 0 1 2 0 0 0 2 0 0 1 0 1 0 2 1 1 2 0 1 0 0 1 0 2 0 0 0 0 0 2 2 1 1 2 1 1 0 0 0 1 0 1 1 2 0 1 1 1 2 2 2 0 1 1 1 0 2 1 0 1 0 1 0 1 0 0 0 0 0 1 1 0 2 0 1 1 0 2 2 2 0 0 2 0 0 0 0 0 0 1 1 0 0 0 0 2 0 2 2 2 1 2 0 1 1 1 1 1 0 0 0 0 0 0 0 0 1 2 0 1 1 1 2 0 2 0 0 0 0 0 2 0 0 0 0 0 0 0 2 0 0 1 1 2 2 1 1 1 1 0 1 0 1 1 1 2 2 0 1 0 1 1 1 0 0 1 1 1 1 0 0 0 0 0 0 0 0 2 2 0 0 2 2 1 0 1 0 0 0 2 0 2 0 0 0 0 1 0 0 2 2 0 1 0 0 0 1 1 0 0 0 0 1 0 1 0 0 1 0 1 2 0 2 0 1 1 0 2 0 1 2 1 0 2 1 0 0 0 2 0 2 1 0 2 1 0 1 0 0 0 0 1 1 0 2 0 2 0 2 1 0 2 0 1 1 1 0 0 0 1 1 0 1 0 0 0 0 0 0 0 0 2 0 0 0 1 1 0 0 0 0 0 0 1 1 1 0 0 0 0 2 1 0 2 2 1 0 0 0 0 0 0 0 0 1 1 1 1 0 1 1 0 1 0 0 0 0 0 0 0 0 0 2 2 0 1 1 1 2 1 1 0 0 2 0 2 0 0 2 1 2 2 2 2 1 1 1 2 1 0 1 1 1 2 1 2 1 1 2 1 0 0 0 1 0 1 0 0 0 0 1 1 1 0 0 2 2 0 1 1 1 1 0 1 1 1 1 2 0 1 0 0 0 0 0 1 0 1 1 1 0 2 0 2 1 0 0 0 0 0 0 0 0 1 0 0 1 1 0 0 1 0 1 0 0 0 2 2 1 0 1 0 2 1 2 1 1 1 0 2 1 0 0 2 2 2 1 0 0 0 0 0 0 0 0 0 1 1 0 0 2 2 2 0 0 0 0 0 2 0 2 0 1 0 1 1 1 1 0 0 1 0 0 0 1 1 0 1 1 2 2 0 0 0 0 0 0 1 0 2 0 0 0 2 0 0 0 0 2 1 1 0 0 0 0 0 1 0 1 0 0 1 1 0 0 1 1 0 0 0 2 1 1 0 2 1 1 0 0 0 0 2 2 1 2 1 1 1 1 1 0 0 0 0 0 1 0 1 0 1 0 1 0 0 0 0 1 1
20 0 1 1 0 0 0 1 0 0 0 2 0 1 1 0 0 1 1 2 1 1 0 0 2 0 1 0 0 2 2 1 0 1 2 0 2 2 0 1 0 0 1 1 2 1 0 0 0 0 0 0 0 0 0 2 0 1 0 0 2 0 1 2 0 0 0 0 1 0 0 2 2 0 2 2 2 0 2 0 2 2 1 1 1 0 0 1 1 2 1 1 1 1 0 0 0 1 0 1 1 1 1 0 1 1 2 1 2 1 0 1 1 2 2 1 2 0 2 0 0 0 2 1 0 1 1 1 2 0 0 0 1 0 0 0 1 0 0 0 0 0 0 0 0 1 0 0 0 1 0 0 0 2 0 0 0 1 0 2 1 1 1 2 1 2 0 0 0 1 1 1 1 1 1 0 0 1 0 0 0 0 1 2 0 0 2 1 1 2 2 2 2 0 2 2 0 0 0 1 1 1 1 1 2 0 0 1 1 0 2 2 1 1 0 2 0 0 1 1 0 0 2 0 0 0 1 0 0 1 0 0 0 0 2 0 0 2 2 0 0 0 2 0 1 0 0 0 0 0 0 0 0 0 0 1 0 1 0 0 0 0 0 0 0 0 1 0 1 1 0 0 2 2 1 2 1 1 1 0 1 2 0 0 1 0 0 2 0 2 2 2 1 1 1 1 0 1 0 1 1 0 2 0 0 1 1 0 1 1 0 1 2 1 0 0 1 0 0 1 1 0 1 2 2 0 0 2 1 0 0 2 1 0 0 0 0 0 2 0 0 1 2 0 1 0 0 1 1 2 0 2 1 1 1 1 0 0 0 1 1 0 1 1 1 1 0 1 2 0 0 0 1 2 0 0 2 2 1 0 1 0 0 0 0 0 0 0 0 0 0 0 1 0 2 1 1 0 0 0 0 1 0 2 1 1 1 0 0 1 1 1 0 1 1 1 0 1 1 1 0 0 1 0 0 2 2 0 0 1 1 1 1 1 1 0 0 1 0 1 1 1 1 1 0 0 0 1 0 0 0 0 0 2 1 1 0 1 1 0 1 1 0 0 0 1 1 1 0 1 1 1 2 1 1 1 1 0 2 2 1 0 0 0 2 2 2 0 1 0 0 0 0 1 0 0 1 1 2 0 1 1 1 1 0 1 1 1 1 0 0 0 0 2 0 0 0 2 0 2 1 2 2 2 2 2 0 0 0 2 0 0 0 0 0 0 0 0 2 0 2 2 0 1 1 2 1 0 1 1 0 1 0 0 0 2 0 0 1 0 0 1 1 0 0 1 1 0 0 0 0 1 0 0 0 0 0 1 2 1 2 0 0 0 0 0 0 0 1 2 0 0 1 0 0 0 0 0 0 0 0 2 2 0 0 0 2 1 0 1 0 0 0 0 0 0 1 0 0 0 0 0 0 0 0 2 2 0 0 0 0 0 0 0 2 2 2 0 0 1 1 0 0 1 2 0 2 2 0 0 0 2 0 1 2 1 0 2 2 0 0 0 1 0 2 1 0 1 1 1 0 2 0 0 1 0 2 0 2 0 1 0 1 1 0 1 1 0 0 2 0 0 0 2 0 0 2 0 0 1 1 0 0 0 1 1 2 2 2 0 1 1 0 0 0 0 0 1 0 1 0 0 1 0 1 1 0 0 0 0 0 0 0 0 0 0 1 0 0 0 0 0 0 0 0 0 0 0 0 0 0 0 2 0 0 2 1 0 1 0 0 0 2 0 0 0 0 1 0 2 0 1 2 0 0 0 1 0 0 2 1 1 1 0 0 2 0 2 1 2 1 1 2 0 1 0 0 1 0 0 0 0 0 0 0 0 1 2 2 0 0 0 1 1 1 2 0 1 1 0 0 1 0 0 0 0 0 0 0 2 1 1 0 0 0 2 0 1 2 1 1 0 2 2 0 0 2 0 0 1 1 1 0 0 1 1 1 0 0 0 1 1 0 0 0 0 1 1 2 1 0 0 0 0 2 2 0 1 2 2 1 1 2 0 0 0 0 0 0 0 1 2 0 0 2 2 2 0 0 0 0 1 2 0 2 0 0 1 1 1 0 1 0 1 1 1 1 1 1 1 0 1 0 2 1 0 1 1 0 0 1 0 0 2 0 0 0 2 0 1 0 0 2 0 0 1 2 1 0 1 1 0 0 0 1 0 1 1 0 2 1 1 0 0 2 0 1 0 0 0 0 0 1 0 0 1 1 1 1 0 0 0 2 2 0 0 2 0 0 1 0 0 0 1 0 0 0 1 1 0 0 0
21 0 1 0 0 0 0 2 1 1 1 1 0 0 0 0 0 2 1 1 0 0 0 0 2 0 0 0 0 2 2 1 0 1 0 2 1 1 0 0 2 0 0 0 1 0 0 0 1 0 0 1 1 0 0 2 0 1 2 0 2 0 0 0 0 2 0 0 1 0 1 1 2 0 2 2 2 0 2 0 2 2 2 0 2 0 0 0 0 2 0 0 1 1 0 0 0 1 0 0 1 2 2 0 0 0 2 0 1 1 0 0 1 2 2 1 2 0 2 0 0 1 1 0 1 0 1 0 2 0 2 0 1 0 0 0 1 0 0 0 0 0 0 0 0 1 0 0 0 1 0 0 0 1 0 0 0 0 0 2 1 1 0 2 2 2 0 1 0 1 1 0 2 0 2 2 1 0 0 0 0 0 2 2 0 0 2 1 0 0 0 1 1 1 1 0 1 0 0 0 0 0 0 2 2 1 1 1 1 0 2 0 2 1 0 2 0 1 1 1 1 1 2 0 0 0 0 1 0 2 1 0 0 0 1 0 0 2 2 1 0 0 2 0 1 0 0 0 0 1 1 1 1 1 1 2 0 0 0 0 0 0 0 0 0 0 1 0 2 1 0 1 2 2 0 0 0 0 0 0 0 1 0 0 0 0 0 0 0 2 2 2 0 2 2 0 0 1 0 0 1 1 2 1 1 0 0 1 0 1 0 1 2 1 2 0 2 1 0 1 0 0 1 0 1 0 0 1 1 0 0 1 0 0 0 0 0 1 1 0 2 1 2 0 1 0 1 0 0 1 0 0 1 1 1 1 0 0 0 1 2 1 2 2 2 1 0 2 0 0 0 2 1 2 1 1 2 2 1 0 1 0 0 0 0 0 0 0 0 0 0 1 1 0 2 1 1 0 0 0 0 0 0 2 1 0 1 1 0 2 0 1 0 0 1 2 1 0 0 0 0 1 0 2 1 1 0 0 0 0 0 0 0 1 0 1 0 0 0 0 2 0 2 0 0 2 1 1 0 0 0 0 0 2 1 1 0 2 1 1 2 0 0 0 0 1 1 1 0 1 1 1 1 1 2 0 1 0 2 0 0 0 0 1 1 1 1 1 1 0 0 0 0 2 0 0 1 2 2 0 0 2 1 0 0 2 1 1 1 0 0 0 0 1 0 0 0 1 0 1 1 2 1 1 1 1 0 0 1 2 0 1 0 0 2 0 1 0 0 1 1 0 0 2 2 1 2 1 1 1 0 0 0 0 2 0 0 0 0 1 1 0 1 1 1 0 2 1 1 1 0 0 2 0 1 0 2 0 1 1 2 0 1 0 1 0 1 0 0 0 0 0 0 0 1 1 2 0 0 0 1 1 1 0 0 1 1 0 1 0 1 0 0 0 0 1 0 1 1 0 0 0 0 1 2 1 1 1 0 0 1 1 0 0 1 1 1 0 1 0 0 0 0 1 2 0 1 1 1 1 1 2 0 1 2 2 0 1 1 1 1 0 1 0 2 2 1 2 1 0 2 0 0 1 1 2 0 0 2 0 0 1 2 2 0 1 1 0 2 0 0 0 0 2 0 0 2 1 0 1 1 0 0 0 2 1 1 2 2 1 0 0 0 0 0 0 0 1 1 1 0 0 2 1 0 1 1 2 1 1 0 0 1 0 0 1 1 0 1 1 0 1 0 0 1 0 1 1 0 0 1 0 0 0 0 2 0 0 0 0 0 0 2 1 0 0 2 2 0 2 0 0 2 0 0 2 1 1 1 2 0 0 0 1 2 2 0 2 0 2 0 0 2 1 0 0 0 1 1 0 0 0 0 0 1 1 0 1 1 1 1 0 0 0 1 0 0 2 2 0 1 2 0 0 0 0 0 0 0 2 0 2 0 0 0 0 2 1 2 1 1 0 1 1 0 0 1 0 0 1 1 1 0 0 2 0 0 0 1 0 1 2 0 0 0 0 1 1 2 1 0 0 0 0 2 2 0 0 2 1 2 0 0 0 0 0 0 0 0 1 1 2 1 0 2 2 2 0 0 0 0 1 1 0 2 2 1 0 1 1 0 0 0 0 1 1 1 0 1 0 0 0 0 1 0 0 0 0 0 0 0 2 1 1 1 1 1 0 1 0 1 0 1 1 0 0 0 0 0 0 1 0 1 1 1 0 1 1 0 1 2 0 1 0 1 0 1 0 0 0 0 1 0 0 0 0 1 1 1 0 0 0 0 1 0 0 1 0 0 0 0 0 1 2 1 0 1 1 1 0 1 1
22 1 1 1 0 1 1 2 0 2 2 0 0 2 0 1 0 0 0 1 0 0 0 0 2 0 0 0 0 2 2 0 0 2 0 1 2 2 0 0 0 0 1 1 2 1 1 0 0 0 0 0 2 2 0 0 1 0 1 1 0 1 0 2 0 1 0 0 2 0 1 0 2 0 2 2 1 0 1 0 1 2 1 1 0 0 0 0 0 2 0 0 1 1 0 2 0 1 0 1 0 2 0 1 1 1 1 0 2 1 0 2 1 2 2 1 2 0 0 0 2 0 2 1 0 1 1 1 1 0 0 0 0 0 0 0 0 0 0 0 1 0 1 0 0 0 0 0 0 1 0 0 0 0 1 1 0 0 0 2 1 1 0 1 1 1 1 1 1 1 0 1 1 1 1 1 0 0 0 0 0 0 1 2 0 0 2 1 1 2 2 2 2 0 2 2 2 1 0 2 2 0 0 1 2 1 1 0 1 0 1 1 0 0 0 2 0 0 0 1 1 1 2 0 0 0 1 1 1 0 0 1 0 0 1 0 0 2 2 0 0 0 2 1 2 1 1 0 0 0 0 0 0 0 0 1 0 2 1 1 0 1 0 0 0 0 0 0 2 1 0 0 2 1 1 1 0 2 2 0 1 1 1 1 2 2 0 0 0 2 2 1 0 2 2 0 1 1 1 0 1 0 2 1 1 0 1 2 0 2 0 2 2 1 0 0 1 0 0 1 0 1 0 2 2 0 0 1 0 1 0 1 1 0 0 1 0 1 1 0 0 1 2 0 2 0 0 0 0 1 1 0 2 2 1 0 1 0 0 0 1 1 2 1 2 0 0 2 2 0 0 0 1 1 1 1 1 2 2 0 0 0 2 2 2 1 0 0 0 0 0 0 0 0 2 0 0 0 0 0 0 0 0 2 1 0 1 1 0 2 0 1 0 0 0 1 0 0 1 0 0 0 0 0 2 2 1 1 1 1 0 2 0 1 1 1 0 1 0 1 0 2 1 1 0 0 0 1 1 0 0 1 0 2 1 0 0 1 1 1 2 0 0 1 0 1 1 1 0 0 0 1 2 1 1 0 0 0 2 2 1 1 0 0 2 2 1 1 0 0 1 1 0 2 1 0 2 0 2 0 1 2 1 0 0 1 1 2 2 0 1 0 0 1 1 0 0 0 0 0 0 2 2 2 0 2 0 1 1 1 1 1 0 1 1 0 1 0 1 2 0 1 0 1 1 2 0 1 1 1 0 0 0 0 2 0 0 0 0 1 1 0 0 0 0 1 0 2 2 1 1 1 1 0 0 0 1 1 2 1 2 0 0 0 0 0 0 0 0 0 0 0 0 0 0 0 0 1 0 0 1 1 1 0 0 1 2 0 0 1 0 0 1 1 1 1 0 1 1 0 2 0 0 0 0 0 0 2 0 0 1 1 1 1 2 1 1 0 2 0 1 1 0 0 1 0 2 0 1 0 0 1 0 1 2 1 0 1 1 0 0 0 0 0 1 1 0 2 1 0 0 0 0 1 1 2 0 0 2 0 1 1 2 1 0 2 0 0 1 0 0 0 0 1 0 0 1 0 0 1 0 1 0 0 2 1 1 1 1 0 1 0 0 0 0 1 0 2 1 1 1 0 2 0 0 1 1 0 0 0 0 0 0 0 0 0 1 1 0 1 0 0 0 1 1 0 1 1 0 0 0 0 1 0 1 2 0 0 0 0 0 1 2 0 0 1 1 2 0 2 0 1 1 0 0 1 2 2 2 2 1 1 0 0 1 2 0 1 0 2 0 1 2 2 0 0 0 0 0 1 0 0 0 0 1 1 2 0 0 2 2 2 0 0 0 1 1 2 0 1 0 1 0 0 0 0 0 0 0 2 0 2 1 2 1 1 0 0 1 0 0 0 0 0 0 0 1 0 0 0 2 2 0 0 1 0 1 0 1 0 2 2 0 0 0 2 2 0 1 1 1 1 1 0 1 2 0 0 2 2 1 1 1 0 0 0 0 0 0 0 0 2 1 0 2 2 2 1 0 0 0 2 1 0 2 2 0 1 0 2 0 1 0 0 1 2 2 1 1 1 0 1 1 0 0 0 1 2 0 0 0 2 0 2 0 0 0 1 0 1 0 1 2 2 0 1 2 0 0 0 2 0 0 1 1 0 2 1 0 1 1 1 0 1 0 0 1 0 0 0 0 0 0 1 1 1 2 0 2 0 0 1 0 0 0 0 0 0 0 1 0 1 0 1 1 0 0 1 1 0 2 1
23 0 2 0 0 0 0 2 0 2 1 0 0 0 0 0 0 2 1 2 1 1 0 0 2 0 0 0 0 2 2 1 0 0 2 1 1 1 0 0 2 0 0 0 1 1 1 0 0 1 1 1 0 0 1 2 0 0 1 0 1 1 0 2 0 1 1 0 1 0 0 0 2 0 1 1 1 0 2 0 0 1 2 0 2 0 1 0 0 2 0 0 0 2 0 1 0 2 1 0 1 2 0 0 0 0 2 2 1 0 0 1 1 1 1 1 1 0 1 0 1 0 2 2 0 1 0 1 2 0 0 0 0 0 1 0 0 0 0 0 1 0 0 0 0 1 0 0 0 0 0 0 1 0 0 1 0 2 0 0 1 0 0 2 0 1 0 0 1 2 0 1 0 2 1 1 0 1 0 1 0 0 1 2 0 0 2 2 1 0 0 2 0 0 0 2 1 0 0 0 0 0 0 0 2 1 1 0 0 0 2 0 0 0 0 2 0 0 1 1 0 0 1 0 0 0 0 0 0 1 0 0 0 0 1 0 0 2 2 0 0 1 2 0 2 0 0 0 0 0 0 0 0 0 0 1 0 2 0 0 0 0 0 0 1 1 0 0 2 1 2 0 1 1 0 0 0 2 2 0 1 2 0 0 0 0 0 1 0 2 0 0 1 2 2 1 0 1 1 1 0 0 2 2 2 0 0 1 0 0 1 1 2 1 0 0 1 0 0 1 1 0 1 2 2 0 0 1 1 0 0 1 1 0 0 0 0 1 1 1 0 1 2 0 0 0 2 0 1 1 0 0 1 1 1 1 0 1 1 1 2 1 2 1 2 1 0 2 2 0 0 0 1 1 2 2 1 1 0 0 2 1 2 2 1 1 0 0 0 0 0 1 0 0 2 0 0 1 0 0 0 2 0 2 2 1 0 0 0 1 1 0 1 1 0 2 0 0 0 0 0 2 0 0 1 2 0 0 0 0 0 0 1 1 2 1 0 0 0 0 1 1 1 1 0 1 0 1 0 1 0 1 0 1 2 1 1 2 1 0 0 0 1 0 0 0 1 0 0 0 0 0 2 0 0 2 0 1 2 1 1 0 0 1 0 1 0 0 0 0 0 0 1 2 1 0 1 1 2 1 0 2 1 0 0 2 1 1 0 0 0 1 0 0 2 0 0 0 0 1 1 1 2 2 0 2 2 0 0 2 1 0 0 1 0 1 1 0 1 1 0 1 0 0 0 2 0 1 0 2 0 1 0 0 2 0 0 1 0 1 0 0 0 1 1 1 1 1 1 1 0 1 0 0 0 0 0 2 2 2 2 0 1 0 0 0 1 1 0 1 0 0 0 1 0 2 0 0 0 0 0 2 1 0 0 2 1 0 0 1 0 0 0 0 0 0 1 1 0 0 1 0 0 1 1 0 0 2 0 0 1 1 0 0 2 0 2 0 0 0 0 0 1 1 2 0 2 1 1 1 0 1 1 0 1 2 0 2 1 0 0 0 1 2 0 2 0 0 0 2 0 2 1 0 0 2 0 0 2 0 0 0 2 1 0 1 1 1 1 0 0 0 0 1 0 0 2 1 0 2 0 2 0 0 1 2 1 2 2 1 0 0 0 0 0 0 0 2 2 2 0 0 1 0 2 1 0 0 0 0 0 0 0 1 0 1 1 0 1 0 0 1 0 0 0 0 0 0 0 0 0 0 1 1 0 0 0 0 0 0 0 0 2 2 1 0 0 1 0 2 0 0 0 0 0 0 0 2 2 2 1 1 0 1 1 2 0 2 1 2 0 1 2 0 1 1 0 1 0 0 0 0 0 0 2 2 2 0 0 1 2 1 0 0 1 1 2 2 1 0 1 1 0 1 0 0 0 0 0 1 0 1 0 0 0 1 0 1 1 1 1 0 0 0 0 0 1 0 0 0 2 1 0 0 2 0 0 0 1 0 1 2 0 0 0 1 2 1 2 0 0 1 0 1 2 2 0 0 2 2 2 0 0 0 0 0 1 0 0 1 0 2 0 0 2 2 2 0 0 0 0 2 1 0 2 1 0 0 1 2 0 0 0 0 2 0 0 0 2 0 0 0 1 2 2 0 2 1 0 0 0 2 0 1 0 0 0 1 0 0 0 1 2 0 0 2 2 1 0 0 2 0 2 0 0 0 0 0 0 0 2 0 0 0 2 2 2 0 0 0 0 0 0 0 0 0 0 0 2 0 0 0 1 2 0 0 2 0 0 0 0 1 1 1 2 0 0 0 0 0 2 2
24 1 0 0 0 0 0 2 0 2 2 0 0 1 0 0 0 1 1 1 1 1 0 0 2 0 0 0 1 2 2 0 1 2 1 1 1 1 0 0 2 1 1 1 2 1 1 0 1 1 1 0 0 1 0 2 0 0 0 2 0 1 0 1 1 0 1 0 1 0 0 2 1 1 1 2 2 0 2 0 1 2 1 1 1 0 0 1 1 2 1 2 1 1 0 1 0 1 0 1 0 2 0 1 1 1 1 0 0 0 0 1 2 2 2 2 2 0 1 0 1 0 2 0 0 0 2 2 2 0 1 0 0 0 1 0 0 0 1 0 0 0 0 0 0 1 0 0 0 0 0 0 0 0 0 0 0 0 0 2 2 2 0 2 1 2 0 0 1 0 0 2 1 1 1 1 0 2 1 0 0 2 1 1 0 0 1 1 0 0 0 1 2 2 2 1 1 0 0 0 0 0 0 2 2 0 0 0 1 0 1 2 1 0 0 2 0 0 2 2 0 0 0 0 0 0 0 0 0 0 0 1 0 1 1 1 1 2 2 0 0 1 2 0 2 0 0 0 0 0 0 1 0 1 1 2 1 1 0 1 1 0 1 0 0 0 0 0 1 1 0 0 0 0 0 0 0 2 2 0 0 1 1 1 2 2 0 1 0 2 0 0 0 2 0 1 0 1 0 0 0 0 2 1 1 0 1 2 1 2 0 2 2 1 0 0 1 1 0 0 0 1 1 1 2 0 0 2 2 0 0 1 0 0 0 0 0 1 1 0 1 1 2 0 0 0 2 0 0 2 0 1 1 1 1 1 0 0 0 0 0 0 0 0 0 0 0 1 2 0 0 0 1 2 0 0 2 0 0 0 2 1 2 2 1 0 0 1 1 0 1 2 1 1 2 0 0 2 0 0 0 0 0 2 0 0 2 0 0 1 0 1 0 0 0 2 0 0 1 0 1 1 1 0 1 1 0 0 0 0 0 0 0 0 1 1 0 1 0 0 2 0 1 1 0 0 0 0 0 0 0 1 0 2 0 0 0 1 0 1 1 1 0 1 1 1 1 1 0 0 0 1 2 1 2 0 2 1 2 0 0 0 0 1 0 0 0 1 0 1 1 0 0 0 0 0 2 2 2 0 0 2 1 1 1 0 2 0 0 0 0 1 1 0 0 0 0 0 0 1 1 1 1 2 0 1 0 0 0 2 0 0 0 0 1 1 0 0 1 1 0 2 0 1 0 2 0 0 2 1 0 1 0 0 2 0 0 0 0 1 1 0 0 1 1 1 1 1 1 1 0 2 1 0 0 0 1 1 2 1 2 0 0 0 0 0 0 0 0 0 0 0 1 0 1 0 0 2 0 0 1 0 0 0 0 2 1 1 0 1 0 0 0 0 0 0 1 0 0 0 1 0 0 0 0 1 2 0 0 0 1 1 1 1 1 0 1 1 0 0 0 0 0 1 1 0 2 1 0 0 1 1 2 0 0 2 0 2 1 0 0 0 0 0 1 1 0 2 0 0 1 0 0 1 1 1 1 1 2 0 1 0 2 2 0 1 1 0 1 1 1 1 0 1 0 0 1 1 0 1 0 1 0 0 2 0 2 2 2 0 0 0 0 0 0 1 0 0 0 0 0 0 1 0 1 1 0 2 2 2 1 1 0 0 0 1 0 0 0 0 0 0 1 0 1 0 1 1 0 1 1 1 0 0 0 1 0 0 1 1 0 1 2 0 0 0 0 2 0 2 0 1 1 0 0 1 0 0 1 0 2 2 1 1 2 1 1 1 1 2 0 2 2 0 1 1 0 0 0 1 0 0 0 0 1 1 0 1 1 1 1 0 0 0 2 2 0 2 1 0 1 1 0 1 0 0 0 0 0 2 0 2 0 1 1 2 0 0 2 0 0 1 0 1 0 0 1 1 0 0 2 2 0 0 1 0 1 2 0 0 0 0 0 0 0 1 1 1 2 1 0 0 0 1 1 2 0 0 2 2 2 0 0 0 0 0 0 1 0 0 2 1 0 0 2 2 2 0 0 0 0 1 2 0 2 0 2 0 0 2 0 1 0 0 1 1 1 0 1 1 0 1 0 2 0 0 0 1 0 0 0 2 0 2 0 0 0 0 0 1 0 0 2 0 0 0 0 0 0 0 1 0 0 0 2 0 1 0 0 1 1 0 1 0 2 0 0 0 0 0 0 0 0 0 0 0 0 0 1 0 0 0 0 0 0 0 0 0 0 0 0 0 0 0 1 0 0 0 0 0 2 1
25 0 2 0 0 0 0 2 1 2 2 0 1 2 1 0 1 0 0 0 1 0 0 0 2 0 0 0 0 2 2 1 2 1 0 2 0 2 1 0 0 0 1 0 1 0 0 0 1 0 0 1 0 0 1 0 2 0 2 1 0 1 0 0 0 0 0 0 2 1 0 1 2 1 2 2 2 0 1 0 1 1 2 0 2 0 0 0 0 1 0 0 1 1 0 2 0 1 0 0 2 1 2 0 0 0 2 0 1 1 0 0 0 1 1 0 1 0 2 0 0 0 2 0 0 0 2 0 0 0 0 0 0 0 0 0 0 0 0 0 0 0 0 0 0 2 0 0 0 0 0 0 0 0 0 0 0 0 0 0 0 0 0 2 1 2 0 1 0 1 1 1 2 0 0 1 0 0 0 0 0 0 0 2 1 1 1 2 1 1 2 2 2 0 2 2 2 1 0 0 0 0 1 1 2 1 1 0 1 0 1 1 2 0 0 2 2 0 0 0 2 2 2 0 0 0 1 0 0 0 1 1 0 0 0 1 0 0 0 0 0 0 2 0 2 0 0 0 0 0 0 0 1 0 0 0 1 0 0 0 0 0 0 0 0 0 0 0 1 0 1 1 2 2 0 0 1 2 2 0 1 1 1 1 2 1 1 1 0 2 1 1 0 2 1 1 0 1 1 0 1 0 1 0 0 0 0 2 1 1 0 1 2 2 0 0 1 1 0 1 0 0 1 2 1 0 0 1 0 2 0 0 0 0 0 0 0 0 1 1 0 1 2 0 0 0 2 0 1 0 0 0 2 2 2 0 0 0 0 0 0 0 1 0 1 0 0 1 1 0 1 1 0 2 0 0 1 1 1 0 1 0 1 2 0 0 0 0 0 2 0 0 1 0 2 1 1 0 1 1 0 0 0 2 1 0 1 0 0 0 1 1 0 0 2 2 1 1 1 1 0 1 1 1 0 0 1 0 0 2 0 0 2 2 2 0 0 0 0 0 2 0 0 1 0 1 1 0 2 0 0 0 0 1 1 0 1 2 1 1 1 0 0 0 0 2 0 1 0 0 0 1 2 0 2 0 0 1 2 0 0 0 0 0 0 0 0 1 0 1 1 0 0 2 0 0 1 0 1 1 0 2 1 1 0 1 2 1 1 0 1 0 1 0 0 1 0 1 1 1 1 2 2 2 0 2 0 0 0 2 0 0 0 1 1 0 0 0 0 1 1 0 0 0 0 1 2 1 1 1 1 1 0 0 1 1 0 0 0 0 0 0 1 0 0 0 2 0 0 0 0 1 0 0 0 0 0 1 2 1 2 0 1 0 0 1 1 0 0 1 0 0 0 0 0 0 1 0 0 0 0 0 1 0 0 2 1 1 0 1 0 0 0 1 1 2 0 1 0 1 0 1 0 0 0 0 1 1 0 0 0 0 1 1 2 0 2 0 0 0 2 0 0 1 1 0 2 0 0 0 1 1 0 1 1 2 0 2 2 0 0 0 1 1 0 0 0 2 2 1 1 1 1 0 0 1 2 0 2 1 1 0 1 1 0 2 2 1 2 0 1 1 0 0 0 0 1 0 0 1 0 1 0 0 1 1 1 2 2 0 1 0 0 0 0 1 0 1 1 1 0 0 1 0 1 1 0 1 1 1 0 0 0 0 0 0 0 1 0 1 0 0 0 0 0 1 1 1 0 1 1 1 0 0 0 1 1 0 0 0 0 1 2 0 0 0 0 1 0 2 0 0 2 1 0 0 1 2 2 2 2 2 1 1 1 1 0 2 2 2 0 2 2 1 0 0 0 0 0 0 1 0 0 0 2 2 2 0 0 1 1 0 1 1 1 2 0 2 1 0 1 1 0 0 1 0 0 0 0 2 0 2 1 1 0 1 0 1 1 0 0 0 0 0 0 0 0 0 0 0 2 1 0 0 1 0 1 0 0 1 0 1 0 0 0 0 1 2 2 1 1 2 1 1 1 1 0 0 2 2 2 0 0 0 0 0 0 0 0 0 1 2 0 1 1 1 1 0 0 0 0 2 2 2 2 1 0 0 0 1 0 2 0 0 0 2 2 1 2 0 0 0 0 0 1 0 1 1 0 0 0 1 0 1 0 1 1 0 0 1 0 1 2 1 1 1 1 2 1 0 1 0 0 0 1 0 2 1 0 1 2 0 0 0 0 0 0 0 0 0 0 0 0 0 0 0 1 1 1 0 0 0 0 0 0 0 0 1 0 1 0 0 0 1 1 0 0 0 0 0 1 1
26 1 1 0 0 0 0 1 0 1 0 1 0 1 1 0 0 2 0 2 0 0 0 0 2 0 0 0 0 2 2 0 0 0 2 0 2 2 0 0 1 1 0 0 1 0 0 0 0 1 1 0 0 0 0 1 0 1 0 2 1 0 0 2 0 1 0 1 1 0 0 1 2 0 2 2 2 0 1 0 2 2 2 0 2 0 0 0 0 1 0 0 1 1 1 1 0 2 0 2 0 2 1 0 1 1 2 0 1 1 0 1 1 1 1 1 1 0 0 0 2 0 2 0 0 0 1 0 0 0 1 0 0 0 0 0 1 0 0 0 1 0 0 0 0 1 1 0 0 0 0 1 0 1 0 0 1 0 0 1 0 0 1 1 0 1 0 0 1 1 0 2 0 2 1 0 0 0 0 0 0 0 1 1 0 0 1 2 0 0 1 2 0 0 1 2 1 1 0 0 0 1 0 0 2 0 0 0 0 0 2 0 1 0 1 1 0 0 2 1 0 0 2 0 0 0 1 0 0 0 0 1 0 0 0 0 0 2 2 0 0 0 2 0 2 0 0 0 0 0 0 0 0 0 0 0 1 1 1 1 0 1 0 0 0 0 1 0 1 0 0 1 1 1 0 1 0 2 2 0 1 2 0 0 2 1 0 0 0 1 1 0 0 1 2 0 1 1 1 0 1 0 2 0 0 0 0 2 1 1 0 1 2 2 2 0 1 1 1 0 0 1 1 2 2 0 1 0 1 0 0 1 1 0 0 0 0 1 1 1 0 1 2 1 1 0 0 0 0 0 0 0 2 2 1 0 1 0 0 2 2 0 2 2 2 0 0 2 1 0 1 1 2 1 0 0 1 1 0 0 0 0 1 1 1 0 0 0 0 1 0 0 0 0 2 1 1 0 0 0 0 0 0 2 2 0 0 0 0 2 0 1 0 0 2 2 2 0 0 0 0 2 1 0 0 0 1 0 0 0 0 0 0 1 0 1 0 0 0 0 2 0 2 0 1 2 1 1 0 0 0 0 0 1 1 0 1 1 1 0 1 0 0 0 0 1 1 1 0 1 1 1 2 0 1 0 1 0 1 0 1 0 0 0 1 2 1 1 1 0 0 0 1 2 0 0 0 0 2 0 1 2 1 1 0 1 1 2 2 0 0 1 1 1 0 0 0 0 0 1 1 1 2 2 0 2 0 1 1 1 1 1 1 1 0 1 1 0 2 0 1 2 0 2 1 1 1 2 0 2 1 2 0 1 1 1 0 1 0 1 1 0 0 1 1 0 1 1 1 0 1 0 1 0 0 0 1 0 2 0 2 0 1 0 0 1 1 1 0 1 1 0 1 0 1 0 0 0 0 0 0 2 0 1 1 2 1 1 0 2 1 0 0 0 0 0 0 0 0 0 1 0 0 0 0 0 1 2 0 0 1 1 1 1 2 1 1 0 0 0 1 0 0 1 1 0 2 1 2 2 0 2 0 1 2 1 0 2 1 0 0 0 1 1 1 1 1 2 0 0 0 0 0 1 1 2 0 0 2 0 2 0 2 1 0 0 2 0 1 1 0 0 1 2 0 0 2 1 0 1 0 1 0 0 0 1 1 1 1 0 0 0 0 0 0 0 0 1 1 1 0 0 2 0 1 2 1 2 2 1 0 0 0 0 0 1 1 2 0 2 0 2 0 0 1 1 2 0 0 1 1 1 1 0 0 2 0 0 0 0 0 2 2 1 0 0 0 1 0 2 0 1 2 0 0 0 1 1 1 1 2 2 0 0 1 2 0 1 0 2 0 1 2 0 0 0 1 1 0 0 0 0 0 0 2 2 0 1 1 1 1 0 1 1 1 2 0 1 1 0 0 1 0 1 0 0 0 0 0 1 1 0 0 1 0 1 0 1 1 0 0 0 0 0 0 0 0 0 0 0 0 0 0 0 1 0 1 0 0 0 1 2 0 0 0 0 1 1 2 0 0 0 0 2 2 2 0 1 2 2 2 0 0 0 0 1 0 1 0 0 2 0 2 0 2 2 2 0 0 0 1 0 2 1 2 0 1 1 1 1 1 1 0 0 0 1 1 1 2 1 0 1 0 1 2 0 0 2 0 0 1 1 1 2 1 1 0 1 0 0 0 0 1 1 0 1 1 0 0 0 1 0 2 0 0 0 0 0 0 1 1 1 0 0 1 0 0 0 0 0 0 0 0 0 0 0 0 0 1 0 0 0 1 2 0 1 0 0 0 0 0 0 1 1 1 0 0 0 0 0 2 2
27 0 1 0 0 1 1 1 1 1 1 0 0 1 0 0 0 2 0 2 0 0 0 0 2 0 0 0 0 2 2 2 0 0 2 1 1 2 1 0 1 0 0 0 1 1 0 0 0 1 0 0 1 2 0 1 1 0 2 1 1 0 1 2 0 0 0 0 1 0 1 1 1 0 1 2 2 0 2 1 0 2 2 0 2 0 1 1 1 2 1 2 1 2 0 1 0 1 1 0 1 2 1 0 0 0 2 0 1 1 1 1 0 1 1 0 1 0 2 0 0 0 1 1 1 1 0 1 2 0 0 0 1 0 0 0 1 0 0 0 0 0 0 0 0 1 0 0 0 1 0 1 0 0 0 0 0 0 0 1 1 1 0 1 0 2 0 0 1 1 0 1 0 2 1 0 0 0 0 0 0 0 2 2 0 0 2 1 0 0 0 1 2 2 2 0 0 0 1 0 0 1 1 1 2 2 2 1 0 0 1 2 1 0 0 2 0 1 0 0 0 0 2 0 0 0 0 0 0 1 0 0 0 2 1 1 1 2 2 0 0 1 2 0 2 0 0 1 1 0 0 0 1 0 0 1 2 2 1 1 0 1 0 0 0 0 2 0 2 0 0 2 1 1 0 0 1 2 2 0 0 1 0 1 1 0 1 1 0 1 0 1 0 2 1 1 0 0 0 1 0 0 1 0 0 0 0 2 1 1 0 2 2 2 1 0 1 1 0 1 0 0 1 1 2 0 1 2 2 1 0 2 1 0 0 1 0 1 1 0 0 1 1 0 1 0 1 0 1 2 0 0 1 1 1 1 0 0 0 1 1 0 2 2 2 1 0 1 1 0 1 1 1 1 1 1 1 1 1 0 0 1 1 1 1 0 0 0 0 0 0 0 1 0 2 1 1 1 1 1 0 1 0 2 1 0 1 1 0 2 0 1 0 0 0 2 0 1 0 1 0 1 0 1 1 1 0 0 0 0 1 0 0 1 0 1 0 0 0 1 0 1 1 1 0 1 0 1 0 1 0 1 0 2 1 1 0 2 1 2 2 0 0 0 0 2 0 0 0 0 1 1 2 0 2 0 0 0 2 0 2 2 0 0 1 2 1 0 0 0 0 0 1 2 0 0 2 1 1 1 0 2 2 1 0 1 2 1 0 0 0 0 0 0 1 0 0 0 0 1 1 1 2 1 1 1 0 1 1 2 0 0 0 0 0 0 2 0 1 1 1 1 0 1 1 0 1 0 2 0 0 0 0 0 2 0 0 1 1 1 1 0 1 0 0 0 1 1 1 1 0 0 1 0 1 0 1 0 2 0 2 0 1 0 0 0 1 1 1 2 1 1 1 0 0 0 0 0 0 0 1 1 1 0 0 2 2 1 1 1 0 0 0 0 0 0 1 0 0 0 1 0 0 0 0 1 2 2 0 0 2 2 0 0 2 1 2 0 0 0 0 1 0 1 2 0 2 0 1 1 0 2 0 0 1 1 0 2 1 0 0 0 1 2 0 2 1 2 0 0 0 0 0 0 1 1 1 1 1 1 1 0 2 2 0 1 2 0 1 1 0 0 0 2 1 0 2 0 0 2 0 1 0 0 1 2 0 1 2 0 1 0 0 0 2 2 1 0 1 0 0 1 1 0 2 2 0 1 0 0 0 0 0 1 0 1 1 0 1 1 1 1 0 1 1 0 1 1 0 0 1 1 1 0 0 2 0 0 0 0 0 1 2 0 0 1 0 2 0 2 0 1 0 1 1 0 0 1 1 1 1 1 1 0 1 1 1 1 0 2 0 1 2 1 1 1 1 1 0 0 0 0 0 0 2 2 2 0 1 2 2 0 0 0 1 2 1 2 2 0 2 1 0 1 0 0 0 0 0 2 1 2 0 1 0 1 0 0 1 0 0 1 0 0 0 0 0 0 0 1 1 1 0 0 2 0 0 0 1 0 1 2 0 0 0 0 0 0 1 1 0 0 0 2 1 2 0 1 1 2 2 0 0 0 0 0 1 0 1 1 1 2 1 0 2 2 2 1 0 0 0 1 0 0 2 0 2 1 1 1 1 1 0 0 0 2 2 1 2 1 0 1 0 2 2 0 2 0 0 0 0 1 1 1 2 1 1 1 0 0 0 0 2 1 0 1 1 1 0 0 1 0 1 0 0 0 1 1 0 1 1 1 1 0 1 0 1 0 0 0 0 0 0 0 0 1 1 1 1 0 0 1 0 0 0 1 1 0 0 1 0 0 0 2 1 0 0 0 0 0 1 1
28 1 0 0 0 0 0 2 0 2 2 0 0 1 0 0 0 0 0 2 1 1 2 0 2 0 0 0 0 2 2 1 1 1 1 2 1 2 0 0 1 0 1 1 2 2 2 0 0 0 0 0 0 0 2 1 1 1 0 1 0 1 0 2 1 1 1 0 1 0 1 0 2 1 2 2 2 0 1 0 1 2 1 1 0 0 0 1 1 2 0 2 0 0 1 2 0 1 0 1 1 1 0 0 1 0 2 0 1 1 0 2 1 2 2 1 2 1 1 0 2 0 2 1 0 0 1 0 1 0 0 1 1 0 0 0 1 0 0 0 0 0 0 0 0 1 0 0 0 0 0 0 0 0 0 0 0 1 0 0 1 0 1 2 2 2 0 1 1 1 1 2 0 2 2 1 1 1 1 0 0 1 1 1 0 0 1 2 0 0 2 2 1 1 1 2 1 0 0 0 0 1 0 2 2 0 0 1 2 1 2 0 0 0 0 2 1 0 2 0 2 2 1 0 0 0 0 0 0 0 0 0 0 0 2 0 0 2 2 0 0 0 2 1 2 0 0 0 0 0 0 0 0 0 0 2 1 2 0 0 0 0 1 0 0 0 0 0 1 1 0 1 0 0 0 0 0 2 2 0 1 2 0 0 0 0 0 1 0 1 0 0 0 1 1 0 1 0 0 0 0 0 2 0 0 0 1 1 0 1 0 1 2 2 1 0 1 0 0 2 0 1 0 2 1 0 0 0 0 1 0 1 0 0 0 0 0 1 1 0 0 0 2 0 0 0 1 0 1 1 0 1 1 1 1 1 0 0 0 0 0 0 1 1 1 2 0 2 2 0 0 0 1 2 0 0 2 1 0 0 1 0 1 1 1 1 0 0 0 0 0 2 0 1 2 1 1 1 0 0 0 0 0 1 1 0 0 1 0 2 0 1 0 0 1 2 0 0 0 0 0 1 0 1 1 1 0 0 0 0 1 0 0 0 1 1 0 1 1 1 2 0 1 1 0 0 0 1 0 0 0 1 0 2 0 0 0 2 1 2 1 0 0 0 0 2 0 1 0 0 1 1 2 1 1 0 0 0 1 0 2 1 0 1 1 1 1 0 0 0 1 0 1 2 1 0 2 1 1 1 1 1 0 0 0 2 0 1 1 0 0 1 2 0 1 0 1 1 0 1 1 2 2 2 1 2 0 1 2 0 2 0 0 1 1 0 0 1 1 0 0 2 0 1 1 0 2 0 2 0 0 0 0 0 2 0 0 1 0 1 1 0 0 0 0 1 1 2 2 2 0 1 0 0 0 0 0 2 2 2 2 0 1 0 0 1 1 0 1 1 0 1 1 0 0 0 0 0 0 0 0 0 1 0 0 1 1 1 0 1 0 0 0 0 0 0 0 1 1 0 0 0 0 0 0 0 0 1 0 0 0 0 0 0 1 1 2 0 1 0 0 1 1 1 2 0 1 1 2 2 0 2 0 0 2 1 0 1 1 0 0 0 1 1 0 1 0 2 0 0 1 0 0 0 0 1 1 0 2 0 1 0 2 1 0 1 1 1 2 0 0 0 0 2 1 0 1 0 0 2 0 1 0 0 2 2 0 2 2 0 1 1 0 0 0 1 0 0 0 0 0 2 0 0 2 0 0 1 1 1 1 1 0 0 0 0 1 0 1 1 0 1 0 1 1 0 1 0 0 0 0 0 1 0 0 1 1 0 0 0 0 0 2 1 0 0 0 2 0 2 0 1 2 0 0 0 1 0 0 0 2 2 2 0 1 1 1 2 2 2 2 2 2 1 0 0 0 1 0 0 0 0 0 0 1 1 2 0 1 0 1 0 1 1 1 1 1 2 1 0 2 1 1 0 0 0 1 0 0 2 0 2 1 2 1 2 0 0 1 0 0 1 0 0 0 0 0 0 0 0 2 2 0 0 1 1 1 0 1 0 0 1 1 0 1 1 1 1 2 0 0 0 0 1 1 1 0 0 1 2 1 1 1 0 0 1 1 0 1 0 1 1 1 1 1 1 1 0 0 0 1 1 2 0 2 0 1 0 0 1 0 2 1 0 2 0 1 1 2 2 0 2 0 1 1 0 1 0 1 1 0 2 0 2 0 0 1 1 0 1 1 1 1 0 0 2 2 1 1 0 0 0 0 0 1 1 1 1 0 1 1 1 0 0 1 0 1 0 2 0 2 0 0 0 0 2 2 0 2 0 0 0 1 2 0 0 1 0 0 1 0 1 0 2 1 1 0 1 2 0 0 0
29 0 0 0 0 0 1 2 0 1 1 0 0 0 0 0 0 1 1 2 0 0 1 0 2 0 0 0 2 2 2 0 0 2 1 2 1 0 0 0 1 0 0 0 2 0 1 0 0 0 0 1 0 2 0 1 0 2 2 0 1 0 0 1 1 0 1 0 0 0 0 2 1 0 0 2 2 0 2 1 0 2 1 1 0 0 0 0 0 2 0 1 1 1 1 2 0 1 0 1 0 2 0 1 0 1 1 1 1 0 0 2 1 2 2 2 2 0 0 0 2 0 2 1 0 1 1 1 2 2 2 0 0 0 2 1 1 0 1 0 1 0 0 0 1 2 0 0 0 0 0 0 0 0 0 0 0 1 0 1 1 1 0 2 2 2 0 1 0 0 0 1 0 2 1 0 0 0 0 0 0 0 1 1 0 0 1 1 0 0 0 0 2 0 2 2 1 0 0 0 0 0 0 2 2 1 1 2 1 0 1 0 1 0 0 2 0 1 0 1 1 1 2 0 0 0 1 0 0 2 0 0 0 0 2 0 0 2 2 0 0 0 1 0 1 1 1 0 0 0 0 1 0 1 1 1 0 0 0 0 0 0 0 0 0 0 1 0 2 1 0 2 1 1 0 0 1 2 2 0 1 2 0 0 1 1 0 1 0 2 0 0 0 2 0 1 0 1 1 0 0 0 2 1 1 0 0 1 2 2 0 2 1 1 1 0 2 0 1 1 0 1 1 2 2 0 0 1 1 0 0 2 0 0 0 0 0 0 1 0 0 0 2 0 1 0 1 0 1 2 0 0 2 2 1 0 0 0 0 0 0 0 1 0 1 0 0 2 2 0 0 0 1 2 0 0 2 2 0 1 1 0 1 1 2 1 0 0 0 0 0 1 2 1 1 1 2 0 1 1 0 1 0 0 0 0 0 1 0 1 1 0 0 1 1 1 0 1 0 1 0 1 1 0 1 1 1 0 0 1 0 0 1 1 1 1 0 0 0 0 2 1 1 1 1 0 0 0 0 1 0 0 0 2 0 0 0 1 0 1 1 0 2 0 0 0 2 0 0 0 0 0 1 1 2 0 2 0 1 1 1 0 0 1 1 1 1 0 0 0 1 1 0 2 0 0 2 0 0 0 0 2 1 0 0 2 1 2 0 0 0 0 2 0 0 0 1 0 0 2 0 2 0 0 0 0 0 0 0 2 0 1 0 1 1 0 1 0 0 1 0 2 0 2 2 1 2 0 2 1 0 0 0 0 2 0 0 1 0 1 0 0 1 0 0 0 1 0 0 0 0 1 0 0 0 0 1 0 0 2 1 0 0 0 0 0 0 0 1 2 0 0 1 0 0 1 1 0 0 0 0 2 2 0 0 2 2 2 0 2 0 0 0 0 0 0 0 0 0 0 1 0 0 0 0 0 0 0 0 0 2 2 0 0 2 0 2 0 1 0 1 0 0 1 1 0 2 1 0 0 0 2 0 0 1 1 0 2 2 0 0 0 2 1 0 1 0 2 0 0 0 0 0 0 0 2 0 1 0 2 1 1 2 0 0 1 1 1 2 0 0 0 0 2 1 0 2 0 0 2 1 1 0 1 1 1 2 1 1 1 1 0 0 0 0 2 0 1 0 1 0 0 0 0 2 0 0 2 1 1 0 0 0 0 0 0 1 0 1 1 1 1 0 0 0 1 1 0 0 0 0 0 1 0 0 0 0 0 1 0 0 1 2 0 0 1 1 1 0 1 1 1 1 0 0 0 1 1 1 1 1 1 0 2 2 2 0 1 1 2 1 2 2 0 2 2 0 2 0 0 0 0 0 0 2 1 2 1 1 0 0 0 0 0 1 2 1 2 1 0 1 1 0 0 0 0 0 0 0 2 0 2 2 0 0 2 0 0 0 0 0 0 0 0 0 0 0 0 0 0 2 2 0 0 1 0 1 0 0 0 1 1 0 0 0 1 2 1 2 0 1 1 0 1 1 1 0 1 1 1 2 0 1 0 0 0 1 0 0 0 2 1 1 0 2 2 2 0 0 0 0 2 0 0 2 2 0 1 2 0 1 0 0 0 0 2 2 0 1 0 0 0 0 1 0 0 1 0 1 1 0 1 0 2 0 0 0 2 0 0 0 2 2 1 0 1 2 1 1 0 0 0 2 0 0 0 0 0 0 0 2 0 0 0 2 0 1 0 0 0 0 1 0 0 0 1 2 0 2 0 0 0 1 1 0 1 1 0 0 0 0 0 0 0 0 0 0 1 1 0 1 1
30 0 1 0 0 1 1 2 0 2 2 0 1 2 2 0 0 1 0 2 0 0 0 0 2 0 0 0 0 1 1 1 0 0 2 1 1 2 0 0 1 0 0 0 1 0 0 0 0 1 1 1 0 1 1 1 0 1 1 2 0 0 0 2 1 1 1 0 0 0 0 0 2 1 2 1 1 1 2 1 0 1 2 1 1 0 0 1 0 2 0 2 1 2 0 2 0 2 1 1 0 2 1 0 1 1 1 0 1 1 0 1 0 1 1 1 2 0 2 0 0 1 2 1 0 0 1 1 1 0 1 0 0 0 0 0 0 0 0 0 2 0 0 0 0 0 0 0 0 1 0 0 1 0 0 0 0 0 0 2 1 1 0 2 1 2 0 0 0 2 0 0 1 1 1 1 0 1 0 1 0 1 1 2 0 0 2 2 1 0 0 2 1 0 1 1 1 0 0 1 1 0 1 1 2 2 2 2 2 0 1 0 2 0 0 2 1 0 0 1 1 1 2 0 0 0 0 1 1 1 1 0 0 1 1 0 0 2 1 1 0 0 1 0 2 1 1 0 0 0 0 0 0 0 0 0 0 1 0 0 1 0 0 1 1 1 1 0 2 1 0 1 1 1 0 0 0 1 1 0 2 2 0 0 2 1 1 0 0 2 1 1 0 2 1 1 0 0 0 1 0 0 2 0 0 0 0 1 0 0 0 0 2 1 2 0 2 0 0 1 0 0 0 2 1 0 0 0 1 1 0 1 1 0 0 0 0 2 0 2 0 1 2 0 1 0 1 0 1 0 0 0 1 1 0 1 0 0 0 0 0 0 2 1 2 1 0 2 2 0 0 0 2 2 0 0 1 1 0 0 1 0 2 2 2 0 0 0 0 1 0 0 0 0 1 1 2 0 1 1 0 1 0 2 2 1 0 0 0 2 0 1 0 0 1 2 1 0 0 0 1 2 0 1 1 1 0 0 0 0 1 0 0 1 1 0 0 1 0 1 2 0 1 1 1 1 0 1 0 0 0 0 0 2 0 0 0 2 1 2 2 0 2 0 0 0 2 2 0 1 1 2 2 0 1 0 1 1 2 1 1 1 0 0 1 1 1 0 2 0 0 0 0 2 1 0 1 1 1 1 0 2 2 1 0 1 2 1 1 0 1 0 1 1 1 0 0 0 0 1 1 2 1 1 1 1 0 1 1 1 1 0 0 0 1 1 1 0 0 0 0 1 0 0 0 0 1 2 0 2 2 2 0 0 2 0 0 0 2 0 0 2 1 0 0 1 1 1 1 1 0 1 1 0 1 0 1 1 2 1 2 0 1 0 1 0 1 0 0 1 0 0 0 2 0 1 1 0 0 0 0 1 0 0 0 2 0 2 0 2 0 0 0 0 0 1 0 0 0 0 0 0 0 0 0 2 2 1 0 0 1 2 1 0 1 0 2 0 0 0 0 1 0 1 1 0 2 2 1 1 0 2 0 1 1 2 0 2 2 0 0 0 0 1 1 2 0 1 0 1 0 1 1 0 0 1 2 0 1 1 1 1 2 1 2 2 0 0 1 0 0 0 1 1 0 0 1 0 0 1 1 0 0 0 2 1 1 2 2 1 1 1 0 1 0 0 0 2 1 1 1 0 0 0 1 0 0 1 1 1 1 1 0 0 0 1 2 0 1 1 0 1 0 0 0 2 2 0 0 0 0 0 0 0 0 0 0 0 0 0 0 0 2 0 0 1 0 1 0 2 0 0 1 0 0 0 2 1 1 1 1 1 0 0 0 1 0 2 1 2 0 1 2 0 1 1 0 1 1 0 0 0 0 0 1 0 1 0 1 1 2 0 1 1 1 2 0 2 1 0 1 1 0 1 0 0 0 0 0 2 0 2 1 1 0 0 0 0 0 0 0 0 1 1 0 0 1 0 0 0 2 2 0 0 2 0 0 1 0 0 1 1 0 0 1 0 1 0 1 0 0 0 0 2 2 2 0 1 2 2 2 0 1 0 0 1 0 1 0 0 2 0 0 1 1 1 1 0 0 0 0 0 1 0 1 2 0 1 0 2 0 0 0 0 0 1 2 0 1 1 0 1 1 1 1 0 1 0 1 1 0 2 1 2 1 0 0 0 0 0 0 0 0 1 0 0 0 1 0 1 0 0 1 0 2 0 1 0 0 1 0 1 0 0 2 0 1 0 0 0 0 0 0 0 0 0 0 2 1 0 0 0 1 2 0 1 2 0 0 0 0 1 0 2 0 0 0 0 0 0 1 1
31 0 1 0 0 0 0 2 0 2 0 0 0 0 0 0 0 2 1 2 0 0 2 0 2 0 0 0 0 2 2 0 1 1 1 0 2 0 0 0 1 0 1 1 1 1 0 0 1 0 0 1 0 0 1 2 0 0 1 0 2 0 0 1 1 0 1 1 2 0 0 2 0 0 0 2 2 0 2 0 2 2 1 1 1 0 0 0 0 2 0 1 1 1 0 2 0 0 0 0 2 1 2 0 0 0 2 0 0 0 0 2 1 2 2 2 2 0 2 0 0 1 2 0 0 0 2 2 2 2 1 1 0 0 0 0 0 0 0 0 1 0 1 0 0 0 0 0 0 0 0 0 0 0 0 0 0 2 0 0 1 0 2 1 0 2 0 1 1 0 0 2 1 1 2 1 1 0 0 0 0 0 1 2 0 0 2 0 0 1 0 1 2 1 2 2 1 0 0 0 0 1 0 1 2 1 2 0 0 0 2 1 1 0 0 2 0 1 1 1 1 1 2 0 0 0 1 0 0 2 0 1 1 1 2 1 0 2 1 1 0 0 2 0 2 0 0 1 1 0 0 0 0 0 0 0 0 2 1 1 0 1 0 0 0 0 0 0 2 1 0 0 0 0 0 0 0 2 1 0 0 1 0 0 1 1 0 1 0 2 0 1 0 1 1 0 1 1 0 0 0 0 2 1 1 1 1 2 0 0 2 2 2 2 1 0 2 1 1 0 0 2 2 1 2 0 0 1 1 0 0 1 1 1 0 0 0 2 0 1 0 2 1 0 1 0 1 1 2 0 0 0 1 1 1 1 1 0 0 1 1 0 1 0 1 1 0 2 2 1 0 0 0 2 0 0 1 2 2 0 0 0 1 1 0 1 0 0 0 2 0 0 1 0 1 0 0 0 0 0 0 0 0 2 2 1 0 0 1 2 0 2 0 0 0 2 0 1 0 0 0 1 1 2 0 0 1 0 0 0 0 0 2 1 1 0 1 1 0 0 1 1 1 1 0 2 0 0 1 0 0 0 0 2 2 2 0 1 1 0 0 0 0 0 0 2 0 1 0 1 1 1 2 0 1 1 1 0 0 0 0 0 0 1 1 2 1 0 0 0 2 2 1 1 0 0 0 1 1 0 0 2 1 1 0 1 2 0 1 0 0 0 1 1 0 1 1 1 0 1 1 2 0 0 0 1 0 1 1 1 1 1 0 0 0 0 0 0 0 0 1 2 0 1 0 0 0 0 2 0 0 0 0 0 1 1 0 0 0 0 0 0 0 0 0 0 0 1 1 1 0 1 0 0 0 0 0 1 1 2 2 0 0 0 0 0 0 1 0 1 1 1 0 0 0 0 1 1 0 0 1 1 1 0 1 1 1 1 0 1 1 1 0 0 0 0 1 0 0 0 0 0 0 0 0 0 1 0 0 0 2 2 0 0 2 1 2 2 1 1 0 1 1 2 2 0 2 1 1 1 0 2 0 1 1 2 0 2 2 0 0 0 0 2 0 2 0 1 0 1 1 1 0 1 1 1 1 1 1 1 2 1 1 1 0 0 1 0 1 0 0 0 1 2 1 0 2 0 0 1 0 2 0 0 1 1 2 2 2 0 2 1 0 0 0 0 0 0 0 0 0 2 2 0 1 1 0 0 0 0 0 0 0 0 0 0 1 0 1 1 1 1 0 1 1 0 1 0 0 0 0 0 1 0 0 1 0 2 0 2 1 2 2 2 1 0 0 0 0 1 1 0 2 0 0 0 1 1 1 1 2 2 0 1 1 2 0 1 0 2 0 1 2 0 0 0 0 2 0 1 0 0 0 0 1 1 0 0 1 1 2 0 0 0 2 2 0 1 0 0 1 0 0 0 0 0 0 0 0 2 0 2 1 1 0 1 0 0 0 0 0 0 0 0 0 0 0 0 0 0 2 2 0 0 1 0 1 0 0 0 1 2 0 0 0 1 0 0 1 1 0 0 1 0 2 2 1 1 2 2 2 0 0 0 0 0 0 0 0 0 1 2 0 0 2 1 1 0 0 0 0 1 0 0 1 1 0 1 0 2 0 0 0 0 0 2 2 1 2 0 1 0 0 1 1 0 1 1 0 0 0 2 0 1 0 0 0 0 0 0 0 1 1 1 0 0 2 0 0 0 1 0 0 0 1 1 2 1 0 1 2 0 0 0 0 2 2 0 1 0 1 0 0 0 0 2 2 0 2 0 0 0 1 1 0 0 0 0 0 0 0 0 1 1 1 0 1 0 0 0 1 1
32 0 2 0 0 0 0 2 0 2 2 0 0 1 1 0 0 0 1 2 0 0 0 0 2 0 0 0 2 1 1 1 0 0 0 0 2 1 0 0 2 0 0 0 1 1 1 0 1 0 0 1 1 1 0 1 0 0 0 2 0 1 0 0 0 0 0 0 2 1 0 1 2 0 2 1 1 0 1 0 2 2 2 0 1 0 0 0 0 2 0 1 0 2 0 2 1 1 0 0 1 2 0 0 2 2 1 0 0 0 1 1 1 2 2 1 2 0 2 0 0 0 1 1 0 1 1 1 2 0 0 1 0 0 0 0 0 0 0 1 0 0 1 0 0 2 0 0 0 0 0 0 0 1 0 0 0 0 0 1 1 1 0 2 1 2 0 0 0 2 0 0 1 1 1 1 1 0 0 0 0 0 1 2 0 0 2 2 1 0 0 2 1 0 1 1 1 0 0 0 0 0 0 0 2 2 2 0 0 0 1 1 1 0 0 2 1 0 2 1 0 0 1 0 0 0 0 0 0 1 0 0 0 0 2 0 0 2 2 0 0 1 2 1 2 0 0 0 0 0 0 0 0 0 0 2 1 2 1 1 1 1 0 0 0 0 0 1 1 1 0 2 0 0 1 1 0 1 0 0 0 1 2 2 2 2 2 0 0 2 1 2 0 1 1 0 1 1 1 1 1 0 2 1 1 0 1 1 0 1 0 2 2 2 2 0 2 1 1 0 0 1 1 2 1 0 0 1 0 1 0 2 1 0 0 0 0 0 2 0 0 0 0 0 0 0 2 0 1 2 0 2 2 2 0 0 2 0 0 0 0 0 1 1 1 0 0 2 2 1 0 0 1 2 1 1 1 2 1 1 1 1 2 2 0 1 0 0 0 0 0 1 1 0 2 0 0 1 1 1 0 1 0 1 1 1 0 1 0 2 0 0 0 0 0 0 0 1 0 1 1 1 1 1 1 1 2 1 1 1 1 0 0 0 0 0 0 0 0 0 2 0 1 0 0 2 1 1 0 0 0 1 0 2 1 1 0 2 1 0 0 0 0 1 0 1 1 1 0 0 0 1 1 1 0 1 0 1 1 0 1 0 0 0 1 1 1 1 1 0 0 0 0 2 1 1 1 0 2 0 1 2 0 0 0 2 1 0 0 0 0 0 1 0 0 0 1 0 0 2 0 2 1 1 0 1 1 0 0 2 0 1 0 0 0 0 0 0 1 2 0 0 0 2 1 2 1 0 2 0 0 0 0 0 2 0 0 0 1 0 0 1 1 0 1 0 1 1 1 1 0 0 0 0 0 0 0 0 2 0 2 0 2 0 1 1 2 0 0 0 0 0 1 0 0 0 0 0 0 0 0 2 0 1 0 2 2 2 0 2 0 0 1 2 1 2 0 1 0 1 0 1 0 1 1 1 1 1 0 0 2 2 0 0 2 1 2 0 1 0 0 0 0 2 2 0 1 2 1 1 1 1 0 0 2 1 0 2 2 0 0 0 2 1 2 1 0 2 1 0 2 0 2 0 0 2 0 0 2 0 1 0 1 1 0 1 1 0 1 0 0 0 0 1 0 0 2 1 0 1 0 1 0 0 1 1 1 2 2 0 1 0 0 0 0 1 0 1 1 1 0 0 0 0 1 0 0 1 1 0 0 0 0 0 0 1 0 0 1 1 1 1 0 0 0 2 2 0 0 0 0 0 0 0 0 0 0 0 0 0 0 0 2 1 0 1 1 2 0 2 0 0 0 1 1 0 1 0 1 0 2 2 1 0 1 2 0 1 1 2 1 2 2 2 0 0 0 2 0 0 0 0 0 0 1 1 0 1 1 1 1 0 0 0 1 0 1 2 1 0 1 1 0 0 0 0 0 1 0 2 1 1 0 0 0 1 0 0 1 0 0 0 0 0 0 0 0 0 0 0 2 2 0 0 2 0 0 0 1 0 1 1 1 0 1 0 2 0 2 0 0 0 0 0 2 1 0 1 2 2 1 1 0 0 0 0 0 0 1 0 1 1 0 0 1 1 1 0 0 0 0 1 1 0 1 2 0 0 0 1 0 1 0 0 1 1 1 0 2 0 0 0 0 2 2 0 2 2 0 0 0 1 0 2 0 0 0 1 0 0 0 1 2 0 0 0 1 0 0 0 2 0 0 0 0 1 1 0 0 0 1 1 1 0 2 0 0 0 0 0 0 0 0 1 0 1 2 0 2 0 0 0 0 2 0 1 1 0 0 0 0 0 0 2 1 0 0 2 2 0 2 1
33 0 0 0 0 1 1 1 0 1 1 1 0 0 0 0 0 1 1 1 1 0 1 0 2 0 0 0 1 2 2 0 1 1 1 1 1 0 0 0 1 0 0 0 0 0 0 0 0 1 1 1 1 1 1 0 0 0 0 0 1 1 1 2 1 0 1 0 1 0 1 1 1 0 1 1 1 0 1 0 1 1 1 1 1 0 0 0 0 1 0 0 0 0 0 2 1 0 0 0 1 2 1 0 0 0 2 0 0 0 1 1 0 2 2 2 2 0 1 0 1 0 2 1 0 0 1 0 0 0 2 0 0 0 2 1 1 0 0 0 0 0 0 0 0 2 1 0 0 0 0 1 1 0 0 0 0 0 0 1 0 1 0 2 0 2 0 0 1 1 0 1 0 2 1 1 0 0 0 0 0 0 0 0 0 0 0 1 0 1 2 2 2 2 2 2 1 0 0 1 0 0 1 1 2 2 2 1 1 0 2 0 1 0 0 2 0 0 1 1 1 1 2 0 1 0 1 0 0 1 0 0 0 2 1 2 2 2 2 0 0 0 2 1 2 0 0 0 0 0 0 0 0 0 0 1 1 2 0 0 0 0 0 0 1 1 0 0 1 0 0 1 1 1 1 1 0 2 2 0 1 1 0 0 1 2 0 1 0 2 0 1 0 1 1 0 0 0 0 0 0 1 2 1 1 1 2 2 0 1 2 2 1 1 0 0 1 1 0 1 1 0 1 0 1 0 0 2 2 0 0 0 0 0 0 1 0 2 0 0 0 1 2 0 0 0 1 0 1 0 0 0 2 2 1 0 1 0 0 1 1 0 1 0 1 1 0 1 2 0 0 0 0 2 0 0 0 0 0 0 2 1 0 0 2 0 0 1 1 0 0 1 0 1 2 2 2 0 0 0 0 0 0 2 0 0 2 0 0 0 1 1 0 0 1 2 1 0 0 0 2 2 1 1 1 1 2 0 0 0 1 0 0 0 0 0 0 1 0 1 1 0 2 0 0 1 0 0 1 0 0 0 0 2 1 0 1 1 0 1 0 0 0 0 0 2 0 1 0 1 1 1 1 1 0 2 0 0 2 1 0 0 0 0 0 1 0 1 1 1 1 0 0 1 1 1 2 1 1 0 1 1 1 1 0 1 1 2 2 0 0 0 1 1 1 0 0 0 0 1 0 2 1 1 0 1 0 0 0 2 0 1 0 1 1 0 0 0 2 1 0 1 0 0 0 1 0 1 1 2 1 1 0 0 2 0 1 1 1 1 0 0 0 0 0 1 1 1 1 1 0 0 0 0 0 0 0 0 0 2 1 0 0 0 0 0 0 0 1 1 0 0 1 0 1 0 1 1 0 0 1 0 0 1 0 2 1 1 0 2 1 0 0 1 0 1 1 1 0 1 1 0 0 1 1 0 0 0 0 0 1 1 0 0 2 0 2 0 0 1 0 0 0 1 1 0 1 2 1 1 1 1 0 0 1 2 0 2 1 1 1 0 0 1 1 2 0 2 1 0 1 0 0 1 1 1 1 1 1 1 2 1 2 1 0 1 1 0 1 0 0 0 0 0 0 0 1 1 0 2 1 0 0 0 2 0 1 1 1 1 1 0 0 0 0 1 1 2 1 1 1 0 0 1 1 1 1 1 1 1 1 1 0 0 0 0 1 0 0 0 0 0 0 1 2 0 2 0 0 1 1 1 1 0 0 1 1 0 0 1 0 1 2 2 2 0 0 0 0 2 0 0 2 2 2 0 1 1 1 2 2 0 0 2 2 2 0 1 0 2 0 1 2 0 0 0 1 0 0 2 0 0 0 0 1 2 2 0 0 2 2 1 0 0 1 1 0 2 1 0 1 1 0 0 0 0 0 0 0 2 0 2 1 2 1 2 0 1 1 0 1 0 1 1 0 0 1 0 0 1 1 1 0 0 1 1 1 0 1 0 2 2 0 0 0 1 1 0 2 0 0 0 0 1 2 2 0 2 2 2 2 0 0 0 0 1 0 0 0 0 2 1 2 0 1 1 1 0 0 0 0 1 1 0 1 1 0 1 0 1 1 1 0 0 0 1 1 0 2 0 0 0 0 1 1 0 1 1 1 1 1 1 0 2 0 0 0 1 0 1 0 0 2 0 0 1 1 2 1 0 0 0 1 0 1 0 0 0 0 0 2 0 0 0 1 1 2 0 0 0 0 0 0 0 0 2 2 1 1 0 0 0 1 2 0 2 2 0 0 1 0 0 0 2 0 1 0 0 0 0 0 0
34 1 1 0 0 0 0 2 0 2 2 0 1 2 1 0 0 0 0 0 0 0 0 0 2 0 1 0 0 1 1 0 0 2 1 0 2 1 0 0 0 0 0 0 1 0 1 1 0 0 0 1 0 1 1 2 0 1 1 0 2 0 0 2 0 1 0 1 2 0 0 2 1 0 1 2 2 0 2 0 2 2 2 0 1 0 0 0 0 1 0 0 0 1 1 1 0 1 0 1 2 2 2 0 0 0 2 0 0 0 1 1 0 2 2 0 2 0 2 0 1 0 2 2 0 1 0 1 2 0 0 0 1 0 0 0 2 0 0 0 2 0 0 0 0 2 1 0 0 0 0 0 0 1 0 1 0 0 0 1 1 1 2 1 0 2 0 0 1 1 0 1 1 1 1 1 0 0 0 0 0 0 2 2 0 0 2 0 0 1 1 1 1 0 2 2 0 0 0 0 0 0 1 0 0 1 1 0 2 0 1 1 1 0 0 2 0 1 0 0 1 1 2 0 0 0 1 0 0 2 0 0 0 0 1 0 0 2 1 1 0 0 2 0 2 0 0 0 0 0 0 0 0 0 0 0 0 1 1 0 0 0 0 0 0 0 1 0 2 0 0 1 0 0 0 1 1 1 1 0 0 0 0 0 2 0 0 2 0 2 1 1 0 2 1 1 0 0 0 0 0 0 2 1 1 0 1 2 0 0 1 1 1 1 1 0 2 0 0 1 0 1 1 1 2 0 1 1 1 1 0 1 1 0 0 0 0 1 1 1 1 1 2 0 0 0 1 1 2 1 1 1 2 2 1 0 1 0 0 1 2 1 1 0 1 1 0 1 2 0 0 0 2 1 1 1 1 2 1 0 2 2 1 1 1 0 0 0 0 0 0 0 2 0 2 1 1 0 1 1 0 1 0 2 2 0 0 0 0 1 1 0 0 0 1 2 1 0 0 0 0 2 1 1 0 0 1 0 0 0 0 0 0 0 1 1 1 1 0 1 1 1 1 1 0 0 0 1 0 0 0 0 0 2 2 1 1 2 0 1 1 0 0 0 0 2 0 1 0 0 0 2 2 0 1 0 0 0 2 0 1 0 0 0 1 2 1 0 1 0 0 0 0 2 1 0 2 0 2 0 0 2 1 1 1 0 1 1 0 0 0 1 0 1 0 1 0 0 0 0 0 2 2 2 1 2 0 1 1 1 1 1 0 0 2 0 0 0 2 1 1 2 0 1 1 2 1 0 2 1 0 0 0 0 2 1 1 0 1 0 0 1 1 0 0 0 2 1 1 0 1 1 0 0 0 0 1 0 1 1 1 0 0 0 0 0 0 0 0 0 0 0 1 1 0 1 1 1 0 0 1 1 0 0 0 2 1 1 0 2 0 0 0 0 0 0 1 2 1 1 1 1 0 1 1 1 1 1 0 0 0 0 0 0 2 1 2 0 0 0 0 1 2 2 2 0 0 1 1 1 0 0 0 1 2 2 0 2 2 0 0 0 1 1 0 1 1 1 0 1 0 1 0 0 0 1 1 0 2 1 1 0 2 1 1 2 0 0 0 1 0 0 0 2 1 0 2 0 0 0 0 1 0 1 2 2 1 1 2 1 1 0 0 2 0 2 0 2 2 2 0 0 1 0 2 1 0 1 1 1 1 1 1 0 0 0 0 0 1 1 1 1 1 0 1 0 1 0 0 0 0 0 0 0 0 1 1 0 0 0 0 1 2 1 0 0 0 0 0 2 0 0 2 2 2 0 1 1 1 2 1 1 0 1 2 2 0 1 1 2 0 2 2 0 1 1 0 1 0 0 0 0 0 0 2 1 0 1 2 0 1 0 1 1 1 1 0 2 1 1 1 2 0 0 0 0 0 0 0 2 1 1 1 1 0 2 0 0 1 0 0 1 2 2 0 0 2 0 0 0 1 1 0 0 1 0 0 0 0 0 2 2 1 0 1 1 0 1 1 1 0 0 0 1 2 2 0 1 1 2 2 0 1 0 0 1 0 0 1 0 1 0 1 0 2 2 2 0 0 0 0 1 2 1 2 1 0 0 0 1 0 2 0 1 2 1 2 0 1 0 0 0 0 2 0 0 1 2 0 0 1 1 0 2 0 0 0 0 1 0 0 0 2 0 0 0 0 0 0 0 1 0 1 0 1 0 0 0 0 1 0 1 0 1 1 0 1 0 0 0 0 1 0 0 1 0 0 0 1 0 0 0 1 1 0 1 1 0 0 1 0 0 0 2 0 1 0 0 0 0 2 1
35 0 1 0 0 0 0 1 1 1 1 1 0 1 1 0 0 1 1 1 1 0 0 0 2 0 0 0 0 2 1 0 0 0 1 2 2 1 1 1 0 0 1 1 1 1 1 0 0 0 0 0 0 0 0 0 2 0 0 0 2 0 0 1 1 1 1 0 2 0 1 2 2 0 2 2 2 0 2 0 0 1 2 0 2 0 0 0 0 2 0 1 2 2 1 2 0 0 0 1 2 2 1 0 1 1 1 0 0 0 2 2 1 1 1 1 1 0 1 0 1 0 1 0 1 0 1 0 0 0 2 0 0 0 1 0 1 0 0 0 0 0 0 0 0 1 0 0 0 0 0 0 0 0 0 0 1 1 0 0 0 0 0 2 0 2 1 0 1 1 0 0 0 2 1 2 1 1 0 1 0 0 0 2 1 1 1 2 0 0 2 2 2 0 2 2 1 0 0 1 1 0 1 1 2 2 2 1 0 0 1 2 2 0 0 2 1 0 1 2 0 0 2 0 0 0 2 0 0 1 0 0 1 1 2 1 0 2 1 1 0 0 2 0 2 0 0 0 0 0 0 0 0 0 0 1 0 1 0 0 0 0 0 0 0 0 0 1 1 1 0 0 1 1 0 0 1 1 1 0 2 2 0 0 0 0 0 0 0 2 2 1 0 2 2 0 1 2 0 0 0 0 2 0 0 0 1 2 0 0 0 1 1 2 1 1 2 1 0 0 1 0 1 2 1 0 0 2 2 0 0 0 1 0 0 0 0 1 1 1 0 1 2 0 1 0 1 0 1 1 0 0 2 2 2 0 0 0 0 1 1 0 2 0 2 1 0 1 2 1 0 0 0 2 0 0 0 2 0 0 1 1 1 1 2 1 0 0 0 0 0 0 0 0 2 0 0 2 0 0 0 1 0 2 1 0 1 0 0 2 0 1 0 0 2 2 2 0 0 0 0 2 0 0 1 2 0 0 0 0 1 0 1 0 0 0 0 0 0 0 1 2 2 0 0 1 1 1 1 0 0 1 0 2 1 1 0 2 1 1 1 0 1 1 0 1 1 2 0 1 2 2 0 2 0 2 0 1 2 1 2 1 0 0 1 1 1 1 0 0 1 1 0 0 1 1 2 0 1 1 0 2 2 2 0 0 1 2 0 0 0 0 2 1 0 0 0 0 0 0 0 2 2 2 0 1 1 1 0 2 0 2 0 0 0 1 1 0 1 0 2 2 0 1 0 2 1 2 0 2 1 1 0 0 2 0 0 0 0 1 0 0 1 0 0 0 2 0 0 0 0 0 1 0 1 0 2 1 2 1 2 0 1 0 1 1 0 0 0 0 0 0 0 1 1 0 0 0 0 0 0 2 1 1 0 2 1 0 0 1 0 0 0 0 0 0 1 1 0 0 1 0 0 0 0 1 1 1 0 0 1 1 0 0 1 0 2 0 0 0 0 0 0 1 1 0 2 2 0 0 0 2 0 0 0 1 0 2 2 0 0 0 0 1 1 2 0 2 1 0 2 0 0 0 0 2 0 2 0 2 2 0 2 2 0 1 0 1 2 0 0 0 0 1 0 0 0 0 0 0 0 0 0 0 2 2 0 2 2 0 0 0 0 0 0 2 0 2 2 2 0 0 0 0 1 0 0 0 0 0 0 0 0 0 0 1 0 1 0 1 0 1 0 0 1 1 2 1 0 1 1 1 1 1 0 2 2 0 1 0 0 0 2 1 0 0 0 2 0 2 0 1 2 1 1 0 0 0 0 0 1 2 0 0 0 2 0 1 0 2 0 1 2 0 1 1 0 0 0 1 0 0 0 0 1 1 0 0 1 1 2 0 1 1 1 1 1 2 2 0 1 2 0 1 0 0 0 0 0 1 0 1 0 0 0 1 0 0 1 0 1 0 0 1 0 0 1 0 0 0 2 1 0 0 1 1 1 0 0 0 1 1 0 0 0 1 2 1 0 1 0 0 0 0 2 2 0 0 1 2 2 0 1 0 0 1 0 2 0 0 2 2 0 0 2 2 2 0 0 0 1 0 1 1 2 0 1 0 0 2 0 1 0 0 2 0 1 1 0 1 0 1 1 1 1 0 0 1 0 0 1 1 0 1 0 0 0 2 0 0 0 1 0 0 0 0 1 1 0 0 1 0 1 0 1 0 1 0 0 1 1 0 0 0 1 1 1 0 0 0 0 0 0 1 0 1 1 1 1 0 0 1 1 2 0 0 2 0 0 0 0 0 0 1 0 0 0 0 1 1 1 0
36 0 1 0 0 0 0 2 0 2 1 0 1 1 0 0 1 2 0 1 1 1 0 1 1 0 1 0 0 2 2 2 0 2 0 2 1 2 1 0 0 0 0 0 1 1 0 0 0 1 1 1 0 0 2 2 0 1 0 0 0 0 0 1 0 1 0 0 1 0 1 1 2 0 1 1 1 0 2 0 1 1 1 1 0 0 0 0 0 2 0 0 1 2 1 1 0 1 0 1 1 2 1 0 1 1 2 1 1 1 0 1 0 1 1 1 1 0 0 0 2 0 2 1 0 0 1 1 1 0 0 1 0 0 0 0 0 0 0 0 1 0 1 0 0 1 0 0 0 0 0 0 0 0 0 1 0 1 0 0 1 1 0 2 1 2 0 2 0 0 2 0 0 2 2 0 0 1 0 0 1 1 1 1 0 0 1 1 1 2 2 2 2 1 2 1 1 0 0 0 0 1 0 1 2 1 2 2 0 0 1 1 2 0 0 2 0 0 1 1 1 1 1 1 1 0 0 0 0 1 0 0 0 0 2 0 0 2 2 0 0 1 2 0 0 0 0 0 1 1 1 1 0 0 0 1 0 0 0 0 0 1 0 0 0 0 0 0 2 0 0 2 1 1 0 1 0 1 0 0 0 1 0 0 2 0 0 2 0 2 1 0 0 2 2 0 1 0 0 0 0 0 2 0 0 0 0 2 1 1 0 1 2 1 0 0 2 1 0 1 0 0 0 1 2 0 0 1 0 1 0 1 0 0 0 0 0 2 0 1 1 2 2 1 0 0 2 0 1 0 0 0 1 1 0 1 1 0 0 1 1 0 2 2 2 0 0 2 2 0 0 0 1 2 0 0 1 2 1 0 2 1 1 1 1 1 0 0 0 0 0 1 1 1 1 1 2 0 1 1 0 1 0 1 0 0 1 1 0 2 0 0 0 0 1 1 1 1 0 0 0 1 0 0 1 2 0 0 0 0 2 0 0 0 1 1 1 1 0 1 1 1 1 1 0 0 0 0 0 0 0 0 0 2 0 0 0 2 1 1 2 0 0 1 0 1 1 1 0 1 1 1 1 1 1 1 0 0 2 0 0 0 0 1 1 1 1 0 0 0 1 1 1 1 0 1 0 0 1 1 0 2 2 1 0 1 2 1 1 0 0 0 1 0 1 0 0 0 0 2 0 2 0 0 0 0 0 1 2 1 1 1 0 1 1 1 2 0 0 1 1 1 0 1 1 2 2 1 1 1 1 1 0 0 1 1 0 1 1 1 1 0 0 0 0 1 0 1 1 1 0 0 1 0 1 0 1 2 2 2 2 0 2 0 2 0 1 0 1 1 0 0 1 1 0 0 0 0 0 0 1 1 1 0 1 2 1 0 0 2 0 0 0 0 0 0 0 0 0 0 1 0 0 0 1 0 1 1 0 0 1 1 0 0 1 0 2 1 0 0 0 1 0 0 1 0 1 1 1 1 0 0 0 1 1 1 0 2 2 0 0 0 1 0 1 0 0 2 1 0 0 0 1 0 0 1 2 0 1 1 0 0 2 2 0 2 1 0 1 0 0 0 0 1 1 0 1 1 0 1 1 1 0 0 1 1 1 1 2 0 1 0 0 0 1 1 0 2 1 1 1 0 1 0 1 2 0 0 0 0 0 0 0 0 0 1 1 1 0 1 0 0 0 0 1 1 2 1 0 0 0 0 1 1 0 1 0 1 1 1 1 1 2 1 0 0 0 2 0 1 0 0 1 0 0 1 1 1 1 1 2 2 1 0 1 2 0 2 0 2 0 0 2 1 1 0 1 2 2 0 0 2 0 0 0 1 0 0 0 2 2 1 0 0 2 2 0 2 2 0 1 2 0 1 0 0 0 0 0 2 0 2 0 1 0 0 1 0 0 0 0 0 0 0 0 0 1 0 0 0 2 2 0 1 2 0 0 0 0 0 1 1 0 0 0 0 2 0 1 1 0 0 0 1 1 2 0 2 2 2 2 0 0 0 0 0 0 0 0 0 2 1 1 0 2 2 2 0 0 0 1 1 2 1 1 1 0 1 0 2 0 0 0 1 1 2 2 0 2 0 0 0 1 0 2 0 2 0 0 0 0 1 0 1 0 1 1 0 0 0 0 0 0 1 0 2 2 0 0 0 1 0 1 0 0 0 1 1 1 1 0 2 0 0 2 0 1 0 1 0 1 0 0 0 0 1 1 0 1 1 0 0 1 2 0 2 2 0 0 0 0 0 0 1 1 0 0 0 0 0 0 0
37 1 1 0 0 0 0 2 1 2 1 0 1 1 1 0 0 2 0 1 1 1 0 1 1 1 1 0 0 2 2 0 2 1 0 2 0 2 0 0 0 0 0 0 2 0 2 0 0 0 0 0 1 2 0 2 0 0 1 1 1 0 0 0 1 0 1 0 1 0 1 0 2 0 1 2 2 0 2 1 1 2 2 0 2 0 0 0 0 1 0 0 1 2 0 1 0 0 0 0 1 2 2 0 0 0 2 1 1 0 1 2 1 2 2 2 2 0 0 0 2 0 1 1 1 0 1 1 1 1 0 0 0 0 2 1 1 0 0 0 1 0 0 0 0 2 0 0 0 1 0 1 0 0 1 1 1 2 0 1 2 0 0 2 2 2 0 0 1 0 1 1 0 2 0 0 0 0 0 0 0 0 1 2 0 0 2 2 1 1 1 2 1 0 1 1 2 0 0 0 0 1 1 1 2 2 2 0 0 0 0 1 0 0 0 2 1 1 1 1 0 0 1 1 1 0 0 0 0 0 0 1 0 0 2 0 0 2 2 0 0 0 1 0 1 1 1 0 0 0 0 0 0 0 0 1 1 1 1 1 0 1 0 0 0 0 0 0 1 1 0 0 0 0 0 0 0 1 1 0 0 0 0 0 1 0 1 0 0 1 0 0 0 2 2 0 1 0 0 0 0 0 2 1 1 0 0 1 0 1 0 1 2 1 2 0 2 0 0 0 1 0 1 0 2 0 1 1 1 0 0 2 1 1 0 0 0 0 1 0 0 0 1 0 1 0 1 0 2 1 0 0 1 1 1 1 0 0 0 0 1 1 2 1 2 0 0 2 2 0 0 0 0 2 0 0 2 1 1 1 1 1 0 0 2 1 0 0 0 0 0 1 0 0 2 0 0 1 0 0 0 0 0 2 1 0 1 0 0 2 0 0 0 0 1 1 1 0 1 0 0 0 0 0 0 1 0 0 0 0 2 0 2 2 2 1 0 0 0 0 2 0 2 0 0 1 0 1 1 0 0 1 0 2 1 1 0 2 1 0 0 0 0 1 0 0 2 2 0 0 0 1 0 2 0 1 0 0 2 1 2 0 0 1 0 0 0 2 0 2 0 0 0 1 0 1 1 0 2 0 0 2 0 0 0 2 1 0 0 0 0 0 0 1 0 0 0 0 1 2 2 1 1 1 1 1 0 0 0 2 1 0 0 0 1 0 1 0 2 1 0 1 0 2 0 1 0 0 2 1 0 0 1 0 2 0 0 0 0 0 0 0 0 1 1 0 1 1 1 0 1 2 1 0 1 0 0 1 1 2 2 0 2 0 0 2 1 0 0 0 1 1 1 2 0 1 1 0 0 0 0 1 1 0 0 2 1 1 0 1 0 0 1 2 1 2 0 1 0 1 1 1 0 0 0 1 1 1 0 0 1 1 1 0 2 0 2 0 0 2 0 0 1 2 2 0 1 1 0 0 0 2 1 0 0 2 0 0 0 0 0 0 1 0 2 2 1 2 0 0 2 0 0 0 1 1 1 1 0 2 1 0 1 1 0 1 1 1 2 0 0 0 0 0 1 0 1 0 0 1 0 1 0 1 2 2 1 1 1 0 0 0 1 0 0 0 0 1 1 1 0 0 1 0 1 1 0 0 0 0 0 0 0 0 0 1 0 1 0 1 0 0 1 1 2 0 2 0 0 0 0 0 1 0 0 1 0 0 0 0 0 0 2 1 0 0 0 2 0 2 0 0 1 0 0 1 1 1 0 1 0 1 0 1 1 2 0 1 1 2 1 2 2 0 0 0 0 2 2 0 0 2 0 0 2 1 0 0 0 1 1 0 0 0 2 1 0 1 1 0 0 1 0 2 0 0 0 0 0 1 0 1 0 1 1 1 0 1 1 0 0 0 0 0 0 0 0 0 0 0 2 2 0 0 2 0 0 0 0 0 1 2 0 0 0 0 0 0 2 0 0 0 0 1 1 2 0 1 1 1 2 0 0 0 0 0 0 0 1 0 1 1 1 0 2 2 2 0 0 0 0 1 1 0 1 1 1 0 1 1 0 2 1 0 2 1 1 1 1 1 0 1 1 1 0 0 1 1 0 1 0 2 1 2 1 1 1 0 0 1 0 0 2 0 0 1 2 0 0 0 1 0 0 0 1 0 0 1 0 1 1 1 0 0 1 1 1 0 0 0 0 0 0 0 0 1 2 1 0 0 0 0 0 1 0 0 0 0 0 1 0 0 1 1 2 0 0 0 0 0 0 0
38 1 1 0 0 0 0 2 0 2 2 0 1 2 1 0 1 0 0 2 0 0 0 0 2 0 0 0 0 2 2 0 0 1 1 1 2 0 0 0 1 0 0 0 2 0 1 0 0 0 0 0 1 2 0 1 0 0 2 1 0 2 1 2 0 0 0 0 1 0 0 1 0 0 0 2 2 0 2 0 1 2 2 0 2 0 0 0 0 1 0 0 1 1 2 2 0 1 0 1 0 2 0 0 2 2 2 0 0 0 0 0 1 1 2 2 1 0 1 0 1 0 1 2 0 1 0 0 1 0 0 1 1 0 0 0 0 0 0 0 0 0 0 0 0 2 2 0 0 0 0 0 1 1 0 0 0 2 0 0 2 1 0 2 1 2 0 0 0 1 1 0 0 2 1 0 0 0 0 0 0 0 1 2 1 1 1 2 1 0 1 2 2 0 2 2 1 0 1 0 0 1 0 1 2 0 0 1 0 0 0 2 2 0 0 2 0 0 2 0 2 2 2 0 0 0 1 0 0 2 0 0 0 0 1 0 0 2 2 0 0 0 1 0 1 0 0 2 2 0 0 0 0 0 0 2 1 2 2 2 0 2 0 0 0 0 0 0 2 1 0 1 0 0 0 0 0 1 1 0 1 1 0 0 0 0 0 0 0 2 2 1 1 2 2 1 1 1 0 1 0 1 2 1 1 0 0 2 1 1 0 1 1 1 2 0 2 0 0 1 0 0 2 0 1 0 0 1 1 1 0 0 2 0 0 0 0 2 0 0 0 0 2 0 1 0 1 0 2 1 0 0 2 2 0 0 2 0 0 2 2 0 2 1 2 0 0 2 2 1 0 0 1 2 0 0 2 0 0 0 2 0 0 0 1 1 0 0 0 0 1 1 2 0 2 1 1 1 1 1 0 1 0 2 1 0 1 0 0 2 0 1 0 0 0 2 0 0 0 0 0 1 1 1 1 1 2 0 0 0 0 0 0 2 0 1 0 2 0 0 0 1 1 1 1 2 1 0 0 0 0 1 0 2 0 0 0 2 1 1 1 0 1 0 0 1 1 2 0 2 1 1 1 1 1 0 1 0 0 0 1 0 0 2 0 1 0 0 0 0 0 0 0 2 1 0 1 0 1 1 1 2 1 1 0 1 1 0 1 0 1 0 1 0 1 0 1 1 0 1 1 2 2 1 1 1 0 1 1 1 1 0 0 1 0 1 2 0 0 0 0 1 1 0 0 1 0 2 0 2 1 1 1 0 2 0 0 0 0 0 0 0 1 0 0 0 2 0 0 0 0 0 1 0 0 0 1 1 1 2 1 0 2 0 2 0 2 2 0 2 0 0 1 1 0 1 1 0 0 0 0 2 0 0 2 2 0 0 1 0 1 1 0 1 0 1 0 1 0 1 1 1 0 1 1 0 0 1 0 0 1 1 0 0 1 0 1 0 0 0 0 1 0 2 1 0 2 1 1 1 0 2 1 0 0 2 0 2 2 0 0 0 1 0 2 0 0 2 1 0 1 0 0 0 0 0 2 0 1 2 0 2 2 0 0 2 0 1 2 0 1 1 0 0 0 0 2 0 0 0 0 1 0 0 0 2 1 1 2 2 0 0 0 0 0 0 0 1 1 1 0 1 1 1 0 1 1 1 1 0 0 0 0 0 0 0 1 1 1 2 1 1 0 0 0 1 1 0 0 0 0 0 0 0 0 0 0 0 2 0 0 0 2 1 0 1 1 1 0 2 0 0 2 1 1 0 0 1 1 1 2 2 1 0 2 1 2 0 1 2 0 2 2 1 0 0 0 1 0 0 0 0 0 0 2 2 1 1 2 0 1 0 2 2 0 2 0 1 2 1 0 2 0 0 0 0 0 0 0 2 1 1 0 0 0 1 0 1 1 0 1 0 0 0 1 1 0 1 0 0 1 1 0 0 2 0 0 0 0 1 0 1 0 0 0 1 1 1 2 1 0 0 0 2 1 2 0 0 1 1 2 0 0 0 0 1 0 0 1 0 0 1 0 0 2 2 2 0 1 0 0 1 1 0 1 1 0 1 0 2 0 0 0 0 2 1 1 1 2 0 1 0 0 1 1 0 0 2 0 0 1 1 0 0 1 2 1 1 0 0 0 0 2 1 1 0 0 0 0 0 2 0 2 0 0 0 1 0 0 1 1 0 0 0 1 0 2 0 1 0 1 1 0 0 0 0 0 1 1 0 0 0 0 1 0 0 0 0 1 0 1 0 0 1 0 1 0 0 0 0 2 2
39 1 1 0 0 0 0 1 1 1 1 0 0 1 1 0 0 2 0 1 0 0 0 0 2 0 1 0 1 2 2 0 1 2 0 0 2 2 0 0 0 0 1 1 2 0 0 0 0 0 0 0 0 1 0 0 2 0 1 0 1 0 0 2 1 0 1 0 2 1 0 1 2 0 1 2 2 0 2 0 2 2 1 1 0 0 0 0 0 1 0 1 2 0 0 0 0 2 0 0 1 2 0 0 2 0 1 0 1 1 0 1 2 2 2 2 2 1 2 0 1 0 1 0 1 0 1 1 1 0 1 1 0 0 1 0 2 0 0 0 2 0 0 0 1 2 0 0 0 0 0 0 1 0 2 0 0 0 0 2 1 0 1 2 1 2 0 0 0 2 0 0 1 1 2 1 1 0 0 0 0 0 0 2 2 2 0 1 0 0 1 1 2 0 2 2 1 0 0 0 0 0 0 1 2 2 1 0 0 0 2 1 2 0 0 2 0 0 2 0 0 0 2 0 1 1 0 0 0 1 0 1 0 0 1 0 0 2 2 0 0 0 2 0 1 0 0 1 0 0 0 0 0 0 0 1 1 2 0 0 0 0 0 0 0 0 1 0 2 1 1 0 1 1 1 1 0 1 1 0 0 1 2 2 2 2 2 2 0 2 1 0 2 2 1 2 0 0 0 1 0 1 2 1 0 0 0 2 0 0 0 0 2 1 1 0 1 0 0 0 0 0 2 1 2 0 0 1 1 0 0 1 0 0 0 0 0 0 2 0 0 1 2 1 0 0 1 0 2 1 1 0 2 2 1 0 0 0 0 1 1 0 0 0 0 0 0 1 2 0 0 0 0 2 0 0 1 1 1 0 2 1 0 0 2 1 0 0 0 1 0 0 1 0 2 2 2 0 1 1 0 1 0 2 1 0 0 2 0 2 0 0 0 0 1 2 1 0 1 0 0 1 0 0 2 2 0 0 0 0 1 0 0 0 1 0 0 2 0 0 2 1 2 0 0 2 0 1 1 0 0 0 0 2 0 0 0 1 0 1 0 0 1 0 0 1 1 1 0 1 1 0 2 0 1 0 1 0 2 1 2 1 0 1 1 2 1 0 1 0 0 0 0 1 1 1 1 0 2 0 2 1 1 0 1 2 2 0 1 0 1 0 0 0 1 0 0 1 0 2 1 2 0 0 0 0 0 0 0 2 1 1 0 0 0 0 1 0 1 2 0 0 0 0 1 2 1 2 0 2 1 1 0 0 1 1 0 0 0 0 0 0 1 0 0 0 2 0 0 0 0 0 1 0 1 0 1 1 2 1 2 0 2 0 1 1 1 0 0 1 0 0 2 0 2 0 2 1 0 0 1 1 1 0 0 2 1 2 0 2 2 1 0 1 0 1 0 0 0 0 0 0 0 1 1 0 1 2 0 0 1 1 0 0 2 0 2 0 2 0 2 0 0 1 1 0 2 1 1 1 0 2 1 0 2 0 0 2 2 0 0 0 0 0 0 0 0 2 1 0 1 0 2 0 0 2 0 0 1 1 1 0 1 1 1 0 1 2 2 0 0 0 0 0 0 0 0 0 0 1 0 1 0 1 2 2 1 0 1 1 1 0 0 0 0 0 0 1 1 1 0 0 1 0 0 1 0 0 0 0 0 0 0 0 0 1 1 0 0 0 0 0 0 0 1 0 1 0 0 0 0 0 0 0 0 0 1 0 0 0 0 2 2 1 1 1 1 1 0 2 0 0 2 0 0 1 1 1 1 1 1 1 1 1 2 1 1 2 1 2 0 1 1 0 1 1 0 1 0 0 0 0 0 0 1 1 0 1 1 1 1 0 0 0 2 2 0 1 2 0 2 2 0 0 0 0 0 0 0 2 0 2 0 0 0 1 1 0 2 0 0 1 0 0 1 1 0 1 0 0 2 2 0 0 2 0 0 0 1 0 2 2 0 2 2 0 1 0 2 0 0 0 1 0 2 2 0 1 1 2 2 0 1 0 0 1 0 0 0 0 2 1 0 0 2 2 2 0 0 0 0 2 2 0 1 1 1 0 1 1 1 2 1 0 1 1 1 1 2 0 0 0 0 1 2 0 1 1 0 0 0 1 0 1 0 0 0 1 1 0 0 0 0 0 0 0 0 1 1 0 1 0 2 0 1 0 0 1 0 1 2 0 0 0 2 1 1 0 1 0 1 1 0 0 0 0 0 2 0 0 0 0 1 2 0 1 1 1 0 2 0 0 0 2 1 0 0 1 1 0 0 0
40 0 1 0 0 0 0 2 0 1 1 0 0 0 0 0 0 1 1 1 1 0 0 1 1 1 1 0 0 2 2 1 0 2 2 1 2 2 0 0 0 0 0 0 2 0 1 0 0 0 0 0 0 0 2 2 0 0 1 1 0 1 0 0 0 0 0 1 1 0 0 2 1 0 0 2 2 0 2 0 0 2 2 0 1 0 0 0 0 1 0 0 0 1 2 2 0 2 0 2 0 2 1 0 1 1 2 1 1 0 0 2 0 1 1 0 1 1 1 0 2 0 2 1 0 1 1 1 1 0 1 0 1 0 0 0 1 0 0 0 0 0 0 0 1 1 0 0 0 0 0 0 0 0 0 0 0 0 0 1 1 1 1 1 0 0 0 0 2 1 0 1 2 0 0 1 0 0 0 0 0 1 0 0 0 0 0 1 0 0 1 1 1 1 1 1 1 0 0 0 0 1 0 1 2 2 1 2 2 0 0 1 1 0 0 2 0 0 2 1 1 1 2 0 0 0 0 1 0 2 0 0 0 1 1 1 0 2 2 1 0 1 2 0 1 0 1 0 0 0 0 0 1 0 0 1 2 2 1 0 1 0 0 0 0 0 0 0 2 0 0 2 2 2 0 1 0 2 1 0 0 0 1 1 1 1 1 0 0 2 2 2 1 2 1 1 0 1 1 0 0 1 1 1 1 0 0 2 1 1 0 1 2 2 0 0 0 0 1 1 0 1 0 1 2 0 0 1 0 0 0 1 1 1 0 0 0 1 1 0 0 0 2 0 0 0 1 1 2 0 0 0 2 2 2 0 0 0 0 0 0 0 1 0 1 0 0 1 2 0 0 0 0 2 0 0 2 1 0 0 2 2 0 1 1 0 0 0 0 0 1 2 1 0 2 1 1 0 0 0 0 0 0 2 2 1 0 1 0 2 0 0 0 0 1 2 1 0 0 0 0 2 0 1 2 2 1 0 0 1 0 0 1 1 1 1 0 1 0 2 2 1 2 0 0 0 0 2 0 0 0 0 0 2 2 2 0 2 1 1 0 0 0 0 0 2 0 0 0 0 0 0 1 2 1 0 0 0 2 0 0 0 0 0 1 2 1 1 0 1 1 1 0 2 1 0 1 1 2 1 0 2 1 1 0 1 1 1 2 0 2 0 1 1 0 0 0 1 0 1 1 2 1 1 0 1 0 0 0 2 0 0 0 0 0 1 0 0 2 1 0 0 0 1 1 1 0 0 1 1 0 1 0 0 1 1 0 1 1 1 0 0 0 2 2 0 2 1 1 1 0 0 0 0 0 0 0 0 1 1 1 0 1 0 1 0 1 0 0 1 0 0 1 1 0 1 1 1 1 0 1 2 2 0 0 2 2 1 0 0 0 0 0 0 0 0 0 0 0 0 0 0 0 0 0 1 1 2 0 0 1 1 0 0 2 0 2 0 2 0 0 1 0 1 2 0 2 2 0 0 0 2 0 1 1 2 0 0 0 0 0 0 1 2 0 2 0 2 1 0 1 0 1 0 0 2 0 0 1 1 1 1 2 2 0 2 1 1 1 0 0 0 1 1 1 0 1 0 0 1 0 1 0 0 1 2 1 2 1 0 0 0 0 1 0 1 0 0 0 0 0 0 0 0 1 0 0 0 0 0 0 0 0 0 0 0 0 0 1 1 0 1 0 0 0 0 0 1 0 0 0 0 0 0 0 2 0 0 2 0 0 0 1 1 0 0 0 2 0 2 0 1 2 1 1 0 1 1 0 1 2 1 2 0 2 1 1 2 1 2 1 1 1 0 1 1 0 0 0 1 0 0 0 0 1 1 1 1 0 2 2 0 1 1 1 2 0 2 2 0 2 2 0 1 0 0 0 0 0 2 0 2 1 2 0 1 0 1 1 0 0 0 0 0 0 0 0 0 0 0 2 1 0 1 0 0 2 0 0 0 1 2 0 1 1 0 0 0 1 0 0 0 1 1 0 0 0 2 1 2 1 0 0 0 0 0 0 0 1 0 1 0 1 0 1 1 1 0 0 0 0 2 2 0 2 0 1 0 0 1 0 1 0 1 1 1 1 1 1 1 0 1 0 1 1 0 0 1 0 0 0 2 1 2 1 1 1 1 0 2 0 1 1 1 0 0 1 0 0 0 1 0 0 0 0 0 1 1 0 0 1 1 0 0 0 2 2 0 0 0 0 1 0 0 0 2 2 2 0 0 0 0 0 1 0 0 0 0 0 0 0 0 0 2 1 0 0 1 1 0 1 0
41 0 2 0 0 0 0 1 0 1 0 1 1 2 1 0 0 0 0 1 1 1 0 1 1 0 1 0 0 2 2 0 1 1 1 0 2 1 1 0 0 0 0 0 1 0 0 0 0 1 1 1 1 1 0 2 0 0 1 1 1 0 0 0 0 0 0 0 0 0 0 1 2 1 2 2 2 0 2 0 0 1 2 0 2 0 0 0 0 2 0 0 2 1 0 1 0 1 0 0 2 1 1 0 0 0 2 1 1 0 1 2 0 1 2 1 1 0 0 0 2 0 2 1 0 1 1 1 1 0 0 0 0 0 0 0 0 0 0 0 0 0 1 0 0 2 1 0 0 0 0 0 1 0 1 0 1 2 0 0 0 0 0 2 1 1 0 0 0 1 0 1 0 2 2 0 0 0 0 0 0 1 1 2 0 0 2 2 1 1 1 1 2 0 2 2 2 0 0 1 1 1 0 2 2 1 1 1 0 0 2 1 0 0 0 2 0 0 1 0 1 1 2 0 0 0 1 0 0 1 0 0 0 0 2 0 0 2 2 0 0 1 2 0 2 0 0 0 0 0 0 0 0 0 0 1 0 2 0 0 2 0 0 0 0 0 1 1 1 1 0 0 1 1 0 0 0 1 1 0 0 0 2 2 2 2 2 1 0 2 1 1 0 2 1 1 1 1 1 0 1 0 1 0 0 0 0 1 1 2 0 2 1 2 1 0 2 1 0 0 0 0 2 1 1 0 0 1 0 1 0 2 1 0 0 0 0 1 1 0 1 1 2 0 1 0 0 0 1 1 0 1 1 1 1 1 0 0 0 1 1 0 2 1 2 0 0 1 2 1 0 0 1 2 0 0 1 2 1 0 1 1 2 2 1 0 0 0 0 0 0 1 0 0 2 0 0 0 0 0 0 0 0 1 0 0 1 0 1 2 0 0 1 0 1 2 0 0 0 0 1 2 1 0 0 0 1 0 0 1 0 1 0 0 1 1 0 2 0 0 2 1 2 0 0 1 0 1 0 0 0 0 0 2 0 0 0 2 0 1 2 1 1 1 0 0 2 0 0 0 0 1 2 1 2 0 2 1 2 0 0 0 0 0 0 1 0 1 0 0 1 1 1 1 1 0 1 0 1 1 1 2 1 1 0 1 2 1 0 0 0 0 2 1 0 0 0 1 0 2 1 2 2 2 0 1 0 1 1 1 1 1 0 1 1 0 0 0 1 2 0 2 0 1 1 0 2 2 0 2 1 1 1 0 2 0 1 1 0 2 1 0 0 0 0 0 0 2 2 1 1 1 1 0 0 0 1 2 2 2 2 0 0 0 0 0 0 0 0 0 0 0 0 0 1 0 0 0 0 0 0 1 0 0 1 2 0 1 0 1 0 0 0 0 0 1 0 1 0 0 0 0 0 0 0 2 2 0 0 0 1 1 0 0 0 0 2 0 0 0 0 0 1 1 2 0 2 1 1 1 0 2 0 0 1 2 0 2 1 1 1 0 1 1 1 2 0 2 0 0 1 0 1 0 0 2 0 0 2 0 1 0 1 0 0 1 0 0 1 1 0 0 0 0 0 0 1 0 0 1 0 2 0 1 2 2 1 1 1 0 0 0 0 0 0 1 0 1 2 1 0 0 2 0 1 0 0 0 0 0 0 0 0 1 0 2 1 0 1 0 0 0 0 1 2 0 2 0 0 1 1 1 0 0 0 2 0 0 0 0 0 1 2 1 0 0 1 2 0 2 0 1 1 0 0 0 0 0 0 1 1 1 1 1 2 1 1 2 2 2 1 2 2 1 1 1 0 2 1 0 0 1 0 0 1 1 0 0 0 1 1 0 2 2 0 2 0 1 1 0 1 1 0 1 0 0 0 0 0 2 0 2 1 1 0 1 0 0 2 0 0 1 1 1 0 0 1 0 0 0 2 2 0 0 2 0 0 0 0 0 1 1 0 0 0 1 1 2 1 1 0 0 0 1 1 1 1 2 2 2 2 0 1 0 0 0 0 0 0 1 0 2 0 0 2 2 2 0 0 0 0 1 2 0 2 0 0 1 1 2 0 0 0 0 2 1 1 0 2 0 0 0 0 1 1 0 0 1 1 1 0 2 0 0 0 0 0 0 0 0 0 0 2 0 0 1 2 0 0 1 1 0 0 0 1 0 1 1 0 1 1 0 0 0 1 0 2 0 1 0 1 0 1 0 1 0 0 0 2 0 0 1 1 1 0 1 2 0 1 0 1 0 0 1 0 0 1 0 0 0 2 1
42 1 1 1 0 0 0 2 0 2 2 0 1 1 0 0 0 0 0 1 1 0 0 0 2 0 0 0 1 2 2 1 1 2 1 1 2 1 0 0 1 1 1 1 2 1 1 0 0 0 0 0 0 1 1 2 0 0 1 2 0 0 0 0 1 0 1 0 1 0 0 0 2 1 2 2 2 0 1 0 1 2 1 1 0 0 0 1 1 1 0 1 2 2 0 0 0 1 1 0 2 1 0 0 0 0 2 2 1 0 0 1 0 1 1 0 1 0 0 0 2 0 2 2 0 1 0 1 2 0 0 1 1 0 0 0 1 0 0 0 1 0 0 0 0 0 0 0 0 0 0 0 0 1 0 0 0 1 0 1 0 0 0 2 0 2 0 0 0 2 0 1 1 1 1 0 0 0 0 0 0 0 0 1 0 0 1 2 0 1 1 1 2 0 1 1 1 0 0 0 0 0 0 1 2 0 0 1 1 0 1 1 1 0 0 2 0 0 2 1 0 0 1 1 1 0 0 0 0 2 0 0 0 1 1 1 1 2 1 1 0 0 2 1 1 0 0 0 0 0 0 0 0 0 0 1 1 0 0 0 0 0 0 0 0 0 0 1 2 2 0 1 2 2 0 0 0 1 1 0 0 1 1 1 2 2 0 0 0 2 2 2 0 1 1 1 1 0 0 0 0 0 2 1 0 0 0 2 0 1 0 1 1 1 1 0 1 0 0 0 2 0 1 1 2 0 1 0 0 1 0 1 0 0 0 0 0 1 1 1 1 2 2 0 0 0 2 0 1 0 0 0 0 0 0 2 0 0 0 0 0 0 0 0 0 0 0 2 1 1 1 1 1 2 0 0 2 1 1 0 0 0 1 1 1 1 0 1 1 0 0 0 0 0 2 0 0 0 2 2 0 2 0 2 2 0 0 2 1 2 0 0 0 0 2 2 2 0 0 0 1 2 1 1 0 1 2 0 0 0 0 0 1 2 2 0 1 2 0 0 2 1 1 1 0 1 1 1 0 0 0 1 0 2 0 0 0 2 0 2 2 2 1 0 0 1 1 1 0 1 1 1 2 1 1 1 1 0 2 0 1 1 0 0 1 2 1 1 0 1 1 1 0 1 0 0 1 0 1 0 1 1 2 2 0 1 1 0 0 0 0 0 2 0 0 1 0 1 0 1 1 2 2 2 1 2 0 0 0 2 0 0 0 0 1 0 1 0 2 0 0 0 0 0 0 0 1 0 2 1 0 0 0 0 0 2 0 2 0 0 0 0 2 0 0 1 1 1 1 1 0 0 1 0 1 0 1 1 1 2 2 0 0 0 0 0 0 1 1 2 0 0 1 0 1 1 1 1 0 0 0 2 2 2 0 2 0 2 0 2 0 0 1 1 1 1 0 2 1 0 0 0 0 0 0 0 0 1 0 0 2 2 0 0 1 0 2 0 1 0 1 0 0 1 1 0 2 1 0 1 0 1 0 1 1 2 0 2 1 1 1 0 2 0 1 1 0 2 0 1 0 1 1 0 1 1 2 0 2 0 1 1 2 2 1 2 1 1 1 0 1 1 0 0 1 0 1 0 0 0 0 0 0 1 1 2 1 0 1 1 0 0 0 1 0 1 0 0 0 0 0 1 2 0 2 2 0 0 0 0 0 0 0 0 0 0 1 1 1 2 1 2 0 1 1 0 1 1 0 0 0 0 0 0 0 2 0 0 2 0 0 0 2 1 1 0 0 1 0 2 0 0 2 0 0 0 1 1 1 1 1 1 0 0 1 2 0 2 2 2 0 2 2 1 0 0 0 0 0 1 0 0 0 0 2 2 2 0 0 2 2 1 0 0 2 0 0 1 1 1 1 2 0 0 0 0 0 0 0 1 1 0 2 2 0 2 0 0 0 0 0 0 0 0 0 0 0 0 0 0 1 1 0 0 2 0 0 0 0 0 2 2 2 0 2 2 2 1 1 0 0 0 0 1 1 0 0 0 1 1 0 2 0 0 0 0 0 1 1 0 2 1 0 0 2 2 2 1 0 0 0 2 2 1 2 0 1 1 0 2 0 1 0 0 1 1 1 0 2 0 0 0 0 1 2 0 2 0 1 1 0 2 0 2 0 0 0 0 0 2 0 1 1 1 0 0 2 1 0 0 1 0 1 1 1 0 1 0 0 1 1 0 0 0 1 0 1 0 0 0 0 1 0 0 0 1 1 1 2 0 0 1 1 1 0 0 2 0 0 0 0 0 0 2 1 0 0 0 0 0 0 0
43 1 2 1 0 0 0 2 0 1 0 0 0 2 1 1 0 1 1 2 0 0 0 1 1 0 0 1 2 2 2 1 2 1 1 1 0 2 0 0 1 0 0 0 1 1 1 0 0 1 1 1 2 2 0 0 1 0 1 1 1 0 0 2 0 2 0 0 2 0 1 1 2 0 2 2 2 0 2 0 0 0 1 1 1 0 0 0 0 2 0 0 1 1 0 2 1 0 0 0 1 2 1 0 1 1 2 0 0 0 0 2 0 0 0 1 1 0 1 0 1 0 2 0 0 0 2 1 1 1 1 1 0 0 0 0 0 0 1 0 0 0 0 0 0 1 1 0 0 0 0 1 0 1 0 0 0 2 0 1 0 0 0 1 0 0 0 1 0 1 1 1 0 2 1 1 0 1 0 1 0 1 0 2 0 0 2 2 1 0 0 2 2 0 2 2 2 0 0 0 0 0 1 0 2 1 0 0 2 0 2 0 2 0 0 2 1 1 0 0 1 1 2 0 0 0 1 0 0 0 0 0 0 0 1 0 0 2 2 0 0 1 2 0 2 0 0 0 0 0 0 0 0 1 1 1 0 2 1 1 0 1 0 2 0 0 0 0 2 0 1 0 2 2 0 0 0 1 1 0 1 2 1 1 1 1 1 1 0 2 1 1 0 2 2 0 1 0 0 1 0 1 2 2 2 0 0 2 0 2 0 2 0 2 2 0 2 0 1 1 0 1 1 2 0 0 0 1 0 1 0 0 1 0 0 0 0 2 0 0 0 1 2 0 1 0 1 0 0 2 0 2 1 1 0 1 2 0 0 2 2 0 1 0 1 1 0 1 2 0 0 0 0 2 0 0 1 0 0 0 1 1 0 0 2 1 0 0 0 0 0 1 1 0 2 2 2 2 0 0 0 0 0 2 2 1 0 0 0 1 1 0 0 0 2 2 1 1 0 1 0 1 0 1 1 2 1 0 0 2 0 0 0 1 1 0 0 1 1 2 1 0 2 0 0 1 0 1 0 0 0 1 0 1 1 0 1 0 0 0 0 0 0 0 0 2 0 1 0 0 0 1 2 0 0 0 0 0 1 0 1 0 0 1 0 2 0 0 1 0 0 0 0 0 0 1 1 1 1 1 0 2 2 2 0 0 2 0 1 0 1 0 2 1 0 0 0 1 0 2 1 2 2 2 1 2 0 0 0 2 1 0 0 1 0 1 1 0 1 1 1 1 0 1 1 0 0 1 1 2 1 2 0 0 2 0 0 1 0 1 0 0 0 0 0 0 1 1 1 0 1 1 0 0 0 0 1 0 2 0 2 0 1 0 1 1 2 0 1 1 0 0 0 1 0 0 0 0 0 0 0 2 1 1 0 1 2 0 0 1 0 0 0 1 0 1 0 0 0 1 0 1 0 1 1 1 2 0 0 0 1 1 1 0 1 1 2 0 1 0 0 0 1 1 2 0 2 1 1 1 0 2 0 1 2 2 0 2 2 0 0 0 1 0 2 2 0 1 0 1 0 1 0 0 0 2 0 0 2 0 1 0 2 1 0 0 2 1 1 0 0 0 0 1 0 0 2 0 0 0 0 1 0 0 2 1 0 2 2 1 0 0 0 0 0 1 0 2 2 2 0 0 0 0 1 0 0 2 1 1 1 1 1 0 0 1 1 2 0 2 0 0 0 0 0 0 0 1 0 0 1 0 0 1 0 1 0 0 0 0 0 2 2 0 0 2 2 1 0 2 0 0 1 0 0 0 2 2 2 2 1 1 0 1 1 1 1 2 2 2 0 1 2 1 0 0 0 1 0 0 0 0 0 1 0 1 2 1 1 0 0 0 0 0 0 2 2 2 2 0 2 2 0 0 0 0 0 0 0 1 0 1 0 1 0 2 0 0 0 0 0 0 1 1 0 0 1 0 0 0 2 2 0 1 1 0 1 0 0 0 2 2 1 0 1 1 2 0 2 0 0 0 0 1 2 2 0 1 2 2 2 0 0 0 0 0 0 0 1 1 2 2 2 0 1 1 1 0 0 0 1 0 1 1 2 0 0 0 0 2 0 1 0 0 1 1 1 0 1 0 0 0 0 2 1 0 1 0 0 0 0 2 1 2 1 0 1 1 0 0 0 1 2 1 1 0 0 0 0 0 2 0 0 0 0 1 1 0 0 0 2 0 0 0 1 0 1 0 1 0 0 0 0 0 1 0 1 1 0 0 0 0 0 1 0 0 2 0 0 1 0 0 1 1 1 0 0 0 0 0 1 1
44 0 1 0 0 0 0 1 0 1 0 1 0 0 0 0 0 2 1 2 0 0 0 0 2 0 0 0 1 2 2 0 2 2 0 1 1 2 1 0 1 0 0 0 2 0 2 0 0 0 0 0 1 2 0 2 0 1 1 0 1 1 0 1 0 0 0 0 0 0 0 2 2 1 2 2 2 0 2 0 1 1 2 1 2 0 1 1 1 2 1 1 2 2 1 1 0 1 0 1 0 2 0 0 0 0 2 1 1 0 1 2 1 1 1 1 1 0 1 0 1 0 1 0 1 0 1 0 0 0 2 0 0 0 1 1 0 0 0 0 1 0 0 1 0 0 0 0 0 0 0 0 0 1 1 0 0 0 1 1 2 1 1 2 1 2 0 0 0 2 0 1 1 1 2 1 1 0 0 0 0 0 1 2 0 0 2 0 0 1 1 2 1 1 2 2 0 0 0 0 0 0 0 1 2 0 0 0 0 0 1 1 1 1 0 2 0 1 0 1 1 1 2 0 1 1 0 0 0 1 1 1 0 0 1 0 0 2 1 1 0 0 2 1 2 0 0 0 1 1 1 1 1 1 1 1 1 2 0 0 0 0 0 0 0 0 0 2 1 1 1 0 1 1 0 1 0 2 2 0 2 1 0 0 2 1 0 1 0 2 0 1 0 1 1 0 1 1 0 0 1 0 2 1 1 1 1 0 0 2 0 2 2 1 2 0 2 1 0 0 0 1 1 2 1 0 0 2 2 1 0 2 1 0 0 1 0 2 0 0 0 2 2 1 0 0 1 0 1 2 1 0 1 1 1 1 0 0 0 1 2 1 2 1 2 0 0 1 2 0 0 0 0 2 0 0 0 2 0 0 1 0 2 2 1 1 0 0 0 1 0 0 0 0 2 1 1 1 1 1 0 1 0 2 2 0 0 1 0 2 0 0 0 0 1 2 1 1 1 1 0 0 0 0 0 0 1 0 0 1 0 0 1 1 1 0 0 0 0 1 2 1 2 0 1 2 0 1 1 0 0 0 0 2 2 0 0 2 2 1 1 0 0 1 0 1 1 1 0 1 2 2 1 1 2 0 1 0 1 1 2 0 1 0 1 1 1 1 0 0 1 1 0 1 1 0 1 0 0 2 0 2 1 1 0 1 2 1 0 0 0 0 1 1 0 0 0 0 0 0 0 2 1 1 1 1 0 0 0 2 0 1 0 0 0 1 1 0 1 1 0 1 0 1 1 2 2 1 1 2 1 2 0 0 2 1 1 1 0 0 0 0 2 0 0 0 2 1 1 1 0 1 1 0 0 0 1 1 2 1 2 0 1 0 2 0 0 0 1 1 0 0 1 0 1 1 2 0 0 0 0 2 1 1 0 2 1 0 0 1 1 0 0 0 0 0 0 0 0 0 1 0 0 1 1 0 1 1 0 0 0 0 0 0 0 0 2 0 0 1 0 1 0 1 1 0 2 0 0 0 0 1 1 0 1 2 0 2 1 1 1 0 1 1 0 1 0 2 1 0 1 0 0 0 0 2 0 1 1 1 1 1 0 0 0 0 0 1 2 0 0 0 1 2 1 0 1 0 0 1 0 2 0 1 1 2 1 2 2 0 0 0 0 0 0 0 0 1 1 1 0 0 1 0 2 1 0 1 1 1 1 1 0 0 0 0 0 2 0 2 0 1 0 0 1 0 1 0 0 0 0 0 0 1 0 1 2 0 1 0 0 1 2 2 1 0 1 2 0 2 0 0 2 0 0 0 1 1 1 1 1 1 1 0 1 1 1 2 1 2 0 1 2 0 2 1 0 1 0 0 0 0 0 0 1 1 1 0 0 1 2 1 2 2 0 2 0 2 1 0 1 1 0 0 0 0 0 0 0 2 0 2 1 1 0 1 0 0 0 0 0 0 0 1 0 0 1 0 0 1 1 1 0 0 2 0 0 0 0 0 1 2 0 1 1 1 2 1 2 1 1 1 0 1 1 1 0 1 2 2 2 0 0 0 0 0 0 1 0 0 1 2 1 0 2 1 2 0 1 0 0 2 0 0 1 2 0 1 1 1 1 1 0 0 0 1 1 1 2 2 0 2 0 1 1 0 0 1 0 1 0 2 0 1 0 0 0 1 0 0 0 0 2 0 0 0 1 0 0 0 1 0 0 0 1 0 2 0 0 1 0 1 0 0 1 0 1 0 1 0 1 0 0 0 0 2 2 0 2 0 0 0 1 1 0 0 1 0 0 1 0 2 2 2 2 0 1 0 0 0 1 1
45 1 2 1 0 0 0 2 0 2 2 0 1 1 0 0 1 2 2 1 1 1 0 0 2 0 1 0 1 1 1 1 1 2 2 0 2 2 0 0 0 1 0 0 2 0 0 0 0 0 0 1 0 1 0 0 2 0 0 0 0 0 0 2 0 2 0 0 1 0 1 1 2 0 2 2 2 0 1 0 2 2 1 1 1 0 1 1 1 2 1 1 1 2 0 1 0 1 1 1 2 1 0 1 1 1 2 1 1 0 0 2 1 1 1 1 1 0 1 0 1 0 2 1 0 0 1 1 1 1 0 0 0 0 0 0 0 0 0 0 1 0 0 0 0 1 1 1 1 1 0 0 0 1 0 1 0 1 0 1 1 1 0 2 0 2 0 1 0 0 1 2 0 2 1 1 1 1 0 0 1 1 1 2 1 1 1 1 0 1 2 2 1 0 1 1 0 0 0 1 0 0 0 1 2 1 1 1 2 0 2 1 1 0 0 2 0 0 0 0 1 1 1 0 1 0 0 0 0 1 0 0 0 0 1 1 0 1 1 0 0 0 2 1 1 0 0 0 1 1 1 1 2 1 1 2 1 1 0 0 0 0 0 1 0 0 0 1 2 2 0 2 1 1 1 0 0 2 1 0 0 1 2 2 2 2 2 1 0 2 0 0 1 2 2 1 1 0 0 0 0 1 2 1 1 0 1 2 1 1 0 2 1 0 2 0 2 0 0 0 1 1 0 1 2 0 0 1 1 0 0 1 2 0 0 0 0 2 0 1 1 1 0 0 1 2 0 0 1 0 0 0 2 2 2 0 0 0 0 1 1 0 1 1 1 1 0 1 1 0 1 1 0 2 0 0 0 0 0 1 1 1 0 0 1 0 0 0 0 0 0 0 0 0 1 0 1 1 0 0 0 0 0 2 1 0 1 2 0 2 0 0 0 0 2 2 0 0 0 0 1 2 0 1 1 1 0 2 2 2 0 0 0 0 1 1 0 2 0 0 0 2 2 0 1 1 0 1 0 0 0 0 0 2 2 2 0 1 0 1 1 1 2 0 0 1 1 0 0 0 1 2 2 0 1 1 0 1 1 0 2 1 0 0 0 0 0 0 1 0 1 1 0 1 1 2 0 0 0 1 0 2 1 1 0 1 2 2 1 0 0 0 2 0 0 0 1 1 0 2 2 1 2 2 0 2 2 0 0 2 1 1 0 1 1 0 0 0 1 2 0 1 0 1 0 1 1 1 1 2 1 1 1 0 2 0 0 0 0 0 0 0 1 1 1 0 1 1 1 0 1 1 0 0 0 0 1 0 0 2 1 0 0 0 0 0 0 0 0 0 0 0 0 0 0 0 0 1 0 0 0 2 1 0 1 1 1 1 0 2 1 0 0 1 0 1 0 0 0 0 1 0 0 1 1 0 0 1 0 0 0 1 0 0 1 1 2 0 1 0 0 1 0 2 2 0 2 1 0 1 0 1 0 1 1 2 0 2 2 0 0 0 0 1 1 2 0 2 1 0 2 0 0 0 2 1 1 0 2 0 2 0 1 1 0 0 1 2 2 0 1 1 0 2 0 0 2 0 0 2 1 1 0 0 2 2 0 1 2 0 0 0 0 1 1 1 0 1 1 1 0 1 0 0 1 0 0 0 0 0 0 0 0 1 0 2 1 1 1 2 0 2 0 1 1 0 1 1 0 0 0 0 1 0 0 1 1 0 2 0 0 0 2 2 0 0 1 1 0 2 0 1 1 0 0 1 1 0 0 0 2 2 1 1 2 2 0 2 2 2 0 2 2 1 1 1 0 1 1 1 0 0 0 0 2 1 1 0 2 0 2 0 0 0 1 2 1 2 1 0 0 1 0 0 0 0 0 0 0 2 1 1 2 2 0 2 0 0 2 0 0 2 0 0 0 0 0 1 1 0 2 2 0 0 1 0 1 0 1 0 0 1 0 1 1 1 1 0 1 0 0 0 0 1 1 1 0 1 1 2 2 0 0 0 0 0 1 0 1 0 1 1 2 0 2 2 2 0 0 0 0 2 1 0 2 2 1 2 0 2 0 0 0 1 2 1 2 0 0 0 0 0 0 1 1 0 1 0 1 1 0 1 0 2 0 0 0 1 0 0 0 2 2 0 0 0 1 2 0 0 2 0 0 0 1 0 1 1 1 1 0 1 0 0 1 0 0 0 0 0 0 0 0 0 1 0 1 2 0 0 0 0 1 1 0 0 0 0 0 0 0 1 0 1 0 1 0 0 1 0 1 1
46 1 1 0 0 0 0 1 0 1 0 1 0 0 0 0 0 1 1 2 0 0 0 2 0 1 1 0 0 1 1 1 0 1 1 0 2 1 0 0 1 0 1 1 2 0 0 0 0 0 0 1 0 0 1 2 0 0 2 1 1 1 1 2 0 0 0 0 1 0 0 1 1 0 1 2 2 0 2 1 1 2 2 0 2 0 0 0 0 2 0 2 1 1 0 1 0 1 0 1 0 2 0 0 1 1 2 0 0 0 0 0 0 2 2 2 2 0 2 1 0 1 2 1 0 1 1 2 2 2 2 0 1 0 0 0 1 0 0 0 0 0 0 0 0 0 0 0 0 0 0 0 0 0 1 0 0 0 0 1 1 1 0 1 1 2 0 0 1 1 0 1 1 1 0 1 0 2 0 2 0 0 0 2 1 1 1 2 2 2 2 2 1 0 1 2 0 0 0 0 0 2 0 2 2 1 1 2 1 0 0 2 0 0 0 2 0 0 1 1 1 1 2 0 0 0 0 0 0 0 0 0 0 0 1 0 0 2 2 0 0 0 2 0 2 0 0 0 0 0 0 0 0 0 0 2 1 1 1 1 0 1 0 0 1 0 0 0 0 0 0 1 1 1 0 0 0 2 2 0 2 2 1 1 2 1 0 2 0 2 1 0 0 2 1 1 0 1 0 0 1 0 2 1 1 0 0 2 0 1 0 1 1 0 0 0 2 0 1 1 0 1 0 2 1 0 1 1 1 1 1 1 0 0 0 0 0 1 1 0 0 0 1 0 1 1 1 0 1 1 0 0 0 0 0 1 0 0 0 1 1 0 2 0 2 1 0 2 1 1 1 1 1 2 0 0 1 2 0 0 1 0 1 1 2 0 1 0 0 1 0 0 0 0 2 0 0 1 0 0 0 1 0 2 2 0 0 0 0 1 1 0 0 0 0 1 0 1 0 1 0 1 0 0 2 1 0 0 0 0 2 0 0 1 0 1 0 1 0 0 1 0 2 1 1 2 0 2 0 0 0 1 0 2 1 1 0 2 0 1 2 0 0 0 0 2 0 1 0 1 0 0 1 1 2 0 1 0 2 0 1 1 0 2 0 2 0 0 1 0 1 1 0 2 1 1 1 0 0 1 0 2 1 1 0 1 2 1 1 0 0 0 0 1 0 0 0 1 0 1 1 2 2 2 1 2 1 1 1 1 1 0 0 1 2 0 0 0 0 1 0 1 0 0 0 2 2 2 0 2 0 0 0 0 1 1 0 0 1 0 0 1 0 0 1 0 1 0 0 0 0 1 1 0 1 0 1 1 2 1 2 0 1 0 1 0 0 0 0 0 1 1 2 0 2 0 2 0 0 0 1 1 2 0 0 1 1 2 0 2 0 0 0 1 0 1 0 0 1 0 1 0 0 0 0 0 1 1 0 0 0 0 0 0 2 0 2 0 0 1 0 0 0 1 1 0 2 1 1 1 1 1 0 0 1 1 0 1 0 0 0 0 2 2 0 2 0 2 1 0 1 0 0 0 0 0 2 0 0 2 0 1 1 0 0 0 1 0 1 0 0 0 1 2 0 0 1 0 0 1 0 2 0 1 1 2 2 2 1 1 0 0 0 1 0 1 0 0 0 0 0 0 0 0 1 0 0 0 0 0 0 0 0 0 0 0 0 1 0 1 0 1 0 1 1 0 1 2 0 0 1 1 1 0 0 1 0 0 0 0 0 1 2 1 0 1 2 0 0 1 1 1 1 1 1 1 1 2 2 2 1 1 0 1 1 2 0 2 2 2 0 2 2 0 0 0 1 0 0 0 0 0 0 0 2 2 2 0 0 1 1 0 0 1 2 1 0 1 2 0 2 2 0 1 0 0 0 0 0 2 0 2 1 2 0 2 0 0 1 0 0 1 0 1 0 0 1 0 0 0 2 2 0 0 1 0 1 0 0 0 2 2 1 0 1 0 1 0 1 1 0 0 0 0 2 2 1 1 1 2 1 1 2 0 0 0 0 0 0 0 2 2 0 0 2 1 1 0 0 0 1 1 1 0 2 1 1 0 0 1 0 0 1 0 1 2 2 1 2 1 0 1 0 1 1 0 2 0 1 1 2 0 0 0 0 0 0 1 0 1 0 2 1 2 1 2 2 0 0 1 1 0 1 1 0 1 1 2 0 2 2 0 0 0 2 1 1 0 0 0 0 1 0 0 0 0 0 1 1 0 0 0 2 2 0 0 1 0 0 1 0 0 0 1 0 0 0 0 0 0 2 1
47 1 2 1 0 0 0 2 0 2 1 1 1 2 1 0 1 1 0 0 1 1 0 1 1 0 1 0 0 2 2 1 0 1 1 1 1 1 0 1 1 0 1 1 2 0 0 0 0 0 0 0 0 1 1 2 0 0 0 0 0 0 0 1 1 0 1 0 1 0 0 0 2 0 2 2 2 0 2 2 0 2 2 0 2 0 0 0 0 2 0 1 1 2 1 1 0 1 0 0 1 1 1 0 0 0 2 2 2 0 0 2 0 0 0 0 0 0 2 0 0 0 2 2 0 2 0 0 1 0 0 0 0 0 0 0 0 0 0 0 1 0 1 0 0 0 0 0 0 1 0 0 1 0 0 0 0 0 0 0 1 0 0 2 0 1 0 0 1 0 0 1 0 2 2 0 0 2 1 1 0 1 0 2 2 2 0 1 1 1 1 2 2 0 2 2 0 0 0 0 0 1 0 2 2 0 0 0 0 0 1 1 2 1 0 2 2 0 0 0 2 2 1 1 1 0 0 0 0 0 0 1 1 0 1 0 0 2 2 0 0 0 2 0 2 0 0 0 0 0 0 0 0 1 1 1 0 1 0 0 1 0 0 1 0 0 0 0 2 2 0 0 0 0 0 0 0 2 2 0 0 1 1 1 2 1 0 0 0 2 1 2 1 2 2 1 1 0 0 0 0 2 2 1 1 0 0 2 1 1 0 1 1 0 0 0 2 0 0 1 0 1 0 1 2 0 2 0 0 0 0 2 1 0 0 0 0 1 1 1 0 1 1 0 0 0 2 0 1 1 0 0 1 1 1 1 0 0 0 1 1 0 1 1 1 0 0 2 2 1 0 0 0 2 0 0 0 2 0 0 0 1 0 0 1 1 0 0 0 1 0 0 1 1 2 1 1 1 1 1 0 1 0 2 1 0 1 0 0 1 1 0 0 0 2 2 2 0 1 0 1 1 0 1 1 1 0 0 0 0 0 0 0 1 0 1 1 1 1 1 1 2 2 0 1 0 0 0 0 0 0 0 0 2 1 1 0 2 1 0 0 0 0 0 0 2 0 2 0 2 1 1 2 0 1 0 1 0 2 2 1 0 0 1 0 0 0 0 1 0 0 0 1 1 0 1 2 0 0 1 0 2 2 2 0 0 1 1 1 0 0 0 0 0 1 0 0 1 0 1 1 2 2 2 1 2 0 0 0 2 0 2 0 0 1 0 1 0 0 0 0 2 0 2 1 0 2 0 2 0 0 0 0 0 1 2 1 0 0 0 0 0 1 1 1 0 2 0 0 0 0 1 1 0 1 0 1 2 2 2 2 0 0 0 0 0 0 0 0 0 1 1 1 0 1 0 0 0 0 0 1 1 1 0 0 1 2 0 1 0 0 0 1 1 1 1 0 0 0 0 0 0 0 1 1 0 0 1 0 0 1 1 0 0 1 0 2 0 0 0 0 2 1 2 2 0 1 0 1 1 0 2 0 0 1 1 0 1 0 0 0 0 1 0 2 1 0 2 1 0 1 0 0 0 0 1 1 0 2 0 0 0 2 2 1 2 0 1 2 0 0 0 0 1 0 0 2 1 0 1 0 1 0 0 1 1 1 2 2 0 0 0 0 0 0 1 0 0 0 0 0 1 0 0 1 0 0 1 1 0 0 0 0 0 0 0 1 1 1 2 1 1 0 0 0 0 0 0 0 0 0 0 1 1 0 0 2 0 0 0 0 0 2 1 0 1 1 0 0 2 0 0 2 1 1 0 1 1 1 1 0 1 1 0 1 1 1 2 2 2 0 2 2 1 0 0 1 0 0 1 0 0 0 0 2 2 0 0 0 2 2 0 0 0 2 2 0 2 2 0 2 2 0 0 0 0 0 0 0 2 0 2 1 2 0 1 0 1 1 0 0 0 1 2 0 0 2 0 0 0 2 2 0 0 1 0 1 0 0 0 1 1 0 1 1 1 1 0 0 2 1 1 1 1 2 2 0 0 1 1 1 1 0 0 0 0 0 1 1 0 2 0 1 0 2 2 2 0 0 0 1 1 0 0 1 2 0 2 1 1 0 0 0 0 2 1 1 0 1 0 0 0 0 1 0 0 1 1 0 0 1 1 0 1 0 0 0 1 0 0 0 0 0 1 1 0 1 2 1 0 0 0 1 0 0 0 0 1 0 2 1 0 1 0 1 0 0 0 1 1 0 0 0 0 0 2 2 0 2 0 0 0 0 1 0 0 0 0 0 0 0 0 0 2 0 0 0 1 1 0 0 0
48 1 0 0 0 0 0 1 0 1 0 1 0 0 0 0 0 2 0 2 1 1 0 0 2 0 0 0 0 2 2 1 0 0 2 0 1 1 0 0 2 0 1 1 1 1 1 0 0 0 0 0 0 0 1 1 0 0 1 1 0 1 0 0 0 1 0 0 2 0 1 1 1 0 1 2 2 0 1 0 1 1 1 0 1 0 0 1 0 2 0 1 1 1 0 1 0 2 0 2 0 2 1 0 0 0 2 1 1 0 0 1 1 2 2 0 1 0 1 0 1 0 1 0 1 0 1 1 2 0 0 1 0 0 2 1 1 0 0 0 1 0 0 0 0 2 0 0 0 0 0 0 1 0 1 0 1 1 0 1 0 0 0 2 1 1 0 0 1 0 1 1 1 1 2 2 1 0 0 0 0 0 1 2 0 0 2 1 0 0 0 1 1 1 1 2 1 0 0 0 0 0 0 2 2 0 0 1 0 0 1 2 0 0 0 2 0 0 2 1 1 1 2 0 0 0 2 1 1 0 0 0 0 0 2 0 0 2 2 0 0 1 2 1 2 0 0 0 0 0 0 1 0 0 0 0 0 2 1 1 0 1 0 0 0 0 1 0 2 1 0 2 0 0 0 0 0 1 2 0 0 1 0 0 0 0 1 1 0 2 1 0 0 1 1 0 0 0 2 0 2 0 2 0 0 0 1 1 0 1 0 2 0 1 0 0 2 0 0 2 0 0 1 1 0 0 0 1 1 1 0 2 1 0 0 0 0 1 1 1 0 0 2 0 1 1 1 1 2 2 1 0 2 2 2 0 1 0 0 0 0 0 1 0 1 1 0 1 1 0 1 1 0 2 0 0 2 2 1 0 1 0 0 0 1 1 0 1 1 0 0 0 1 0 1 1 2 0 1 1 0 1 0 2 2 0 0 1 0 1 0 1 0 0 1 2 1 1 0 0 0 1 1 1 0 0 2 0 0 0 0 0 1 1 1 0 0 0 0 0 1 1 2 0 0 2 0 0 1 0 0 1 0 2 0 0 0 1 0 1 1 0 2 0 0 0 2 1 0 0 0 1 1 1 2 0 1 0 2 0 2 2 0 0 2 1 1 0 1 0 0 0 0 1 0 0 0 1 1 0 0 2 2 2 0 0 2 1 1 0 0 0 1 1 0 0 1 0 0 2 0 2 2 1 1 1 0 1 1 2 1 0 0 0 2 0 0 0 1 1 1 1 0 0 0 2 0 1 1 1 0 0 1 0 2 0 0 1 0 1 1 0 1 1 1 1 0 1 1 1 0 0 2 0 1 0 2 0 2 0 2 0 0 0 0 0 0 0 0 0 1 1 1 1 1 0 0 0 0 0 0 2 0 1 0 2 1 1 0 1 1 1 1 1 1 1 0 0 0 0 1 0 0 1 1 1 1 1 0 0 1 1 0 0 1 0 1 0 0 1 0 1 0 1 1 0 2 1 2 2 0 1 0 0 2 1 0 2 1 1 1 0 2 1 1 2 1 2 1 0 0 1 0 0 0 1 1 0 2 0 1 0 2 2 0 2 1 1 0 0 0 0 1 1 1 0 1 0 0 0 0 1 0 0 1 1 1 2 2 1 0 0 0 0 0 0 0 1 0 0 1 0 1 0 2 2 0 0 0 0 0 0 0 1 0 1 1 0 1 0 0 1 1 1 2 0 2 0 0 1 2 1 1 1 0 0 0 0 1 1 0 1 2 1 0 1 1 0 1 0 1 0 2 0 0 0 1 1 0 1 2 1 1 1 2 2 0 2 2 2 0 2 2 1 0 0 2 1 0 0 0 0 0 0 1 2 1 0 1 2 2 0 0 0 2 1 1 2 2 0 2 2 0 1 0 0 0 0 0 2 0 2 0 0 1 1 0 0 0 0 0 0 0 0 0 0 0 0 0 0 1 1 0 0 2 0 0 1 0 0 1 1 0 1 1 0 1 0 0 1 0 0 0 2 1 2 0 1 1 2 2 0 0 0 0 1 0 1 0 0 1 2 1 1 2 1 2 0 0 0 1 1 2 1 2 0 0 0 0 1 1 1 0 0 1 1 2 2 1 2 0 2 1 1 1 0 1 1 0 0 1 1 0 2 0 0 0 1 1 0 1 1 1 0 0 0 0 1 1 0 1 0 1 0 1 0 1 1 0 1 2 0 0 0 1 0 1 0 0 0 0 0 1 0 1 0 1 1 0 0 0 0 0 1 0 0 0 0 0 0 0 0 0 1 0 0 1 0 0 0 1 1
49 0 2 1 0 0 0 2 0 2 0 1 0 0 0 0 0 2 2 2 0 0 0 0 2 0 1 0 0 2 2 1 0 1 2 0 2 2 0 1 1 0 0 0 1 1 0 0 0 1 1 0 1 0 0 1 0 0 1 1 0 1 0 2 1 0 0 0 2 0 0 2 1 0 1 1 1 0 2 0 1 1 1 1 1 0 0 0 0 1 0 0 2 1 1 1 0 1 1 0 1 2 1 0 1 1 2 1 1 0 1 2 1 1 1 1 1 0 1 0 1 0 2 1 0 1 1 2 2 1 1 0 0 0 0 0 0 0 0 0 1 0 0 0 0 0 0 0 0 1 0 0 0 0 0 0 1 2 0 1 1 0 0 2 0 2 0 0 2 1 0 2 0 2 2 2 2 0 0 0 0 0 2 2 0 0 2 2 0 0 0 1 2 1 2 1 1 0 0 1 1 0 0 2 2 1 1 1 2 0 2 0 0 0 0 1 1 1 1 1 0 0 2 0 0 0 1 0 0 1 0 0 1 2 0 0 0 2 1 1 0 0 1 0 0 0 0 0 0 0 0 0 0 0 0 2 0 1 1 1 0 1 0 0 0 0 2 1 2 1 0 2 1 1 0 0 0 1 1 0 1 2 0 0 1 0 1 2 0 2 1 2 0 2 2 0 2 0 1 0 1 0 2 1 1 0 1 1 1 2 0 2 2 1 0 0 1 0 1 1 0 1 2 1 2 0 0 0 0 0 0 1 0 0 0 0 0 0 2 0 0 0 2 0 0 0 1 0 2 1 0 0 1 1 0 1 0 0 0 2 2 0 2 1 2 0 0 2 0 0 2 2 0 2 0 0 1 1 0 0 0 1 1 1 2 1 0 0 0 0 1 1 0 0 2 0 0 0 1 1 0 1 0 2 2 1 0 0 0 2 0 1 0 0 0 2 0 1 0 1 0 1 0 2 0 0 0 1 1 0 0 1 1 1 2 1 0 2 0 1 2 0 2 0 0 0 0 1 0 0 0 1 0 1 1 0 1 2 2 2 1 0 0 0 0 2 0 0 0 0 0 0 2 1 1 1 1 0 2 0 0 0 0 1 0 0 0 0 0 0 0 0 0 0 1 1 2 2 2 0 0 2 2 2 0 0 2 1 1 0 0 0 0 1 0 1 0 0 0 1 1 2 2 2 1 2 1 0 0 2 0 2 0 1 0 1 1 0 2 1 0 1 0 0 0 2 0 1 1 1 1 1 0 0 2 0 0 0 0 1 1 0 0 0 0 1 0 1 1 1 0 0 0 0 0 0 1 0 0 2 1 0 0 0 0 0 0 0 0 1 0 0 1 1 0 1 1 0 0 0 0 2 1 1 0 2 0 0 0 0 1 0 0 0 0 0 1 0 0 0 1 0 0 0 0 0 0 1 0 0 0 0 0 0 1 0 1 1 1 0 0 1 0 1 2 0 1 2 1 1 1 1 1 1 1 2 0 2 2 0 0 0 1 2 0 2 0 2 1 0 0 1 0 1 1 1 1 0 1 1 1 1 1 1 0 1 1 0 2 0 1 1 0 1 0 0 1 0 0 2 0 2 0 0 2 1 1 1 2 0 0 0 1 0 0 0 0 2 1 1 1 0 1 0 1 1 1 0 0 0 0 0 0 0 0 1 0 0 1 1 0 1 0 0 0 0 0 0 0 0 0 0 1 0 0 2 2 0 1 0 0 1 2 2 1 0 1 1 0 1 0 0 1 0 0 0 1 2 1 2 1 0 0 0 1 2 0 2 1 2 1 1 2 0 0 0 1 1 0 0 0 0 0 0 2 2 1 0 0 1 2 1 1 1 1 2 0 2 2 0 0 2 0 1 0 0 0 0 0 2 0 2 0 1 1 2 0 0 1 0 0 0 1 1 0 0 1 0 1 1 1 1 0 0 2 0 0 0 1 0 2 2 0 0 0 0 0 0 1 0 0 0 0 1 1 2 0 0 1 1 2 0 0 0 0 0 1 0 0 0 2 1 1 0 2 2 2 0 0 0 0 2 2 0 1 2 0 1 0 2 0 1 0 1 1 1 1 1 2 0 0 0 0 0 0 0 1 1 1 1 0 2 0 2 0 0 0 1 1 0 0 1 1 1 0 1 1 1 0 0 2 0 2 0 1 0 0 1 0 1 2 0 0 0 2 1 2 0 0 0 0 0 0 0 0 0 0 0 1 0 0 1 1 2 0 2 2 0 0 1 0 0 0 1 0 0 1 2 2 0 0 0
50 1 1 0 0 0 0 1 1 1 1 1 1 1 0 0 0 2 2 1 1 1 0 0 2 0 0 0 1 2 1 2 0 0 2 0 2 2 0 0 0 0 0 0 2 0 0 0 0 0 0 0 0 0 1 1 1 0 2 1 0 1 0 2 1 1 1 0 1 0 1 2 0 0 0 2 1 0 2 0 1 2 2 0 1 0 0 0 0 2 0 0 2 2 1 2 0 1 0 1 1 2 0 0 0 0 2 2 2 0 0 2 1 1 2 2 2 0 0 0 2 0 2 1 0 0 1 2 2 1 1 0 0 0 1 1 0 0 0 0 1 0 1 0 0 2 0 0 0 1 0 0 0 0 1 0 0 1 0 1 1 1 0 2 1 1 0 0 1 2 0 1 2 0 2 2 0 2 0 2 0 1 0 2 0 0 2 2 0 1 1 2 2 1 2 2 0 0 0 1 1 0 0 2 2 2 0 2 1 0 0 2 1 0 0 2 0 1 2 2 0 0 1 0 1 0 0 0 0 0 0 0 0 0 1 1 1 2 2 0 0 0 1 0 2 1 1 0 1 1 1 1 0 0 0 2 0 0 0 1 0 0 0 1 0 0 0 0 2 0 0 2 1 1 0 1 0 2 2 1 1 2 2 2 2 2 2 2 0 2 1 0 0 2 2 0 2 0 0 0 0 0 1 1 1 0 0 1 0 1 1 2 1 1 1 0 1 0 1 0 1 1 1 2 1 0 0 0 0 0 0 1 0 0 0 0 0 1 1 1 1 1 2 0 0 0 2 0 0 1 0 1 2 2 1 0 1 0 0 1 1 0 2 0 2 1 0 2 1 0 1 1 1 2 0 0 2 2 1 0 1 0 1 1 1 0 0 0 0 1 0 1 1 0 2 2 2 0 2 2 0 2 0 2 2 1 0 0 0 2 0 0 0 0 0 1 0 0 0 0 0 2 0 1 0 1 2 0 0 0 2 0 0 0 1 1 0 0 0 0 2 0 2 0 1 2 0 1 1 0 0 0 0 1 1 0 1 2 1 0 1 0 0 0 0 2 0 0 0 0 0 1 1 1 1 1 0 0 1 1 1 0 0 1 0 2 0 1 0 0 1 1 0 0 1 1 2 0 0 1 0 2 0 0 2 0 2 1 2 0 1 0 1 0 0 0 0 0 0 1 0 2 2 2 0 2 0 0 0 2 0 1 0 1 1 0 1 0 0 1 2 1 0 1 1 0 0 1 1 1 0 1 1 0 2 0 1 1 0 1 1 0 0 0 0 1 0 0 0 0 0 1 1 0 1 0 1 2 2 2 2 0 1 0 1 1 2 0 0 1 0 0 0 0 1 0 0 1 0 0 1 1 1 0 0 2 1 0 0 0 1 1 0 1 0 1 0 1 0 0 0 0 0 0 0 0 0 2 0 0 1 1 1 0 1 0 2 1 0 1 0 1 0 1 2 0 1 2 0 0 0 2 0 1 1 2 0 1 0 0 0 0 0 1 1 2 0 2 0 0 1 0 1 1 1 2 1 1 1 1 2 0 2 2 0 0 1 0 1 0 0 0 1 2 1 0 2 0 0 1 0 1 0 0 2 1 1 1 2 0 1 1 0 0 0 1 0 2 1 1 1 0 1 0 2 0 0 2 1 1 0 0 0 0 1 0 1 0 1 1 0 1 0 0 1 0 0 0 0 0 1 0 0 0 0 2 1 1 0 1 1 2 2 2 0 0 1 0 0 2 0 0 2 0 0 0 1 1 2 1 1 1 1 0 2 2 0 2 1 2 1 1 2 0 0 0 1 1 0 0 0 0 0 0 1 0 1 0 1 0 1 0 1 1 1 2 0 2 1 0 2 1 0 0 0 0 0 0 0 2 0 2 1 2 1 2 0 0 0 0 0 0 0 1 0 0 1 0 0 1 1 0 0 0 2 0 0 0 0 1 0 2 0 0 0 0 2 0 1 1 0 0 1 2 1 1 0 0 2 1 1 0 1 0 0 1 0 0 2 0 0 0 1 0 1 1 1 0 0 0 1 0 2 0 1 1 1 1 1 1 1 1 0 1 2 1 2 1 2 1 0 1 0 0 1 0 2 1 0 0 0 0 0 0 0 0 0 0 0 0 0 1 1 1 1 1 1 0 0 0 2 0 1 0 0 0 2 1 0 2 1 0 0 0 2 0 0 0 1 0 1 0 0 0 0 0 0 0 2 0 0 0 1 2 0 2 2 1 0 0 1 1 1 1 1 0 0 1 1 0 0 0
51 1 1 0 0 0 1 1 0 1 1 0 0 0 0 0 0 1 0 1 1 0 0 0 2 0 0 0 0 2 1 0 1 1 0 2 0 2 1 1 2 1 0 0 1 0 1 0 0 1 1 2 0 1 0 1 0 0 0 1 1 1 0 2 0 1 1 1 1 0 0 0 2 1 2 2 2 0 2 1 1 2 2 1 2 0 0 0 0 2 0 1 1 1 0 1 0 1 0 0 1 2 1 0 0 0 2 1 1 0 1 2 0 1 1 1 1 0 1 0 1 0 2 1 0 1 1 1 2 2 2 0 0 0 1 0 1 0 0 0 1 0 0 0 0 2 1 0 0 1 0 0 0 0 0 1 0 0 0 2 1 1 2 2 1 1 0 1 0 0 0 0 0 2 1 1 1 0 0 1 0 0 0 2 2 2 0 2 1 0 1 2 2 1 2 2 1 0 0 0 0 1 0 2 2 0 0 1 1 0 0 2 1 0 0 2 1 0 1 0 2 2 2 0 0 0 0 1 1 1 1 1 0 0 2 0 0 2 2 0 0 0 2 0 2 0 0 0 0 0 0 0 0 1 1 1 0 2 2 1 0 1 0 0 0 0 0 1 1 1 1 0 0 0 0 0 1 1 1 0 0 0 0 0 1 1 0 2 0 2 1 0 1 2 1 2 0 1 0 1 0 0 2 0 0 0 0 2 1 1 0 1 2 2 1 0 2 1 0 0 1 0 1 2 2 0 1 2 1 1 0 1 1 0 0 0 0 1 1 1 0 0 2 0 1 0 1 0 0 2 0 0 2 2 2 0 0 0 0 1 1 0 1 0 1 0 0 2 2 0 0 0 0 2 0 0 1 1 1 0 2 2 0 0 1 0 0 0 0 1 0 0 1 0 2 1 1 2 0 0 0 1 0 1 1 0 0 1 0 2 0 1 1 0 2 2 2 1 0 1 1 1 0 1 0 1 0 1 1 1 1 0 0 0 1 1 0 1 0 0 2 0 1 1 1 2 0 0 0 0 0 1 0 2 1 1 0 1 0 1 1 1 0 1 0 0 2 1 0 0 0 1 2 0 1 0 1 1 1 0 0 0 0 0 0 1 0 2 0 1 1 0 0 1 1 1 0 1 1 0 2 1 2 2 0 0 2 0 1 0 1 0 2 0 0 0 0 1 0 2 1 2 2 2 1 2 0 0 0 2 1 1 0 0 1 0 1 0 1 1 0 1 0 0 0 1 0 0 2 0 0 0 0 0 1 1 0 2 1 1 1 1 0 0 0 0 1 1 1 0 1 1 0 0 0 0 1 1 1 2 2 0 1 0 1 1 2 0 0 0 0 0 0 1 0 0 0 0 0 0 0 2 0 0 0 2 0 1 0 2 0 0 0 1 0 0 1 1 0 0 1 0 0 0 0 1 1 2 0 0 1 1 0 0 1 2 2 0 0 0 0 0 0 1 2 0 2 2 2 2 1 0 0 1 2 2 0 1 1 0 0 0 1 2 0 2 0 2 0 0 1 0 1 0 0 1 2 0 1 1 1 0 2 1 1 2 0 0 2 0 0 0 0 2 0 0 2 1 0 2 1 0 0 0 1 2 0 2 2 0 0 0 0 0 0 0 0 1 0 0 0 1 0 0 2 0 0 1 1 1 1 1 0 0 0 1 0 0 2 2 1 2 0 0 0 1 1 1 0 0 2 2 0 0 0 1 0 0 0 0 0 0 2 1 1 0 1 0 0 1 1 0 1 1 1 0 2 1 2 2 1 1 0 0 0 2 0 2 1 1 0 0 2 1 1 1 0 1 1 0 0 0 0 0 0 0 1 1 1 1 1 0 0 0 2 2 0 2 2 0 2 2 0 1 1 0 0 0 0 2 0 2 2 0 0 1 0 0 1 0 0 0 1 1 0 0 1 0 1 0 1 1 0 0 1 0 1 0 0 0 2 2 0 0 0 2 2 0 2 0 0 1 0 1 2 2 0 0 0 1 1 0 0 0 0 0 1 0 1 0 1 0 2 1 2 1 2 0 0 0 0 2 1 0 2 1 1 0 0 2 0 1 0 0 0 1 1 0 0 1 0 1 0 1 1 1 1 1 0 0 0 2 0 1 0 0 0 1 0 0 1 0 1 2 2 0 1 1 0 0 2 0 2 0 0 0 1 1 0 2 1 1 0 0 2 1 2 0 0 0 0 0 0 1 0 1 1 1 2 0 0 2 0 0 0 0 0 0 1 0 1 2 0 2 0 0 0 0 0 0 1 1
52 1 2 0 0 0 0 2 1 1 1 1 0 0 0 0 0 1 1 0 2 2 0 0 2 0 1 0 2 2 2 0 0 0 2 0 2 2 2 0 0 0 0 0 2 1 1 0 0 1 1 1 1 1 0 1 0 0 0 0 0 2 0 1 1 0 1 0 2 0 1 2 2 0 1 1 1 0 1 0 1 1 2 0 1 0 0 1 1 2 1 2 2 2 0 1 0 1 0 1 0 2 0 0 2 2 0 1 1 0 0 1 1 2 2 1 2 0 1 0 1 0 2 1 0 1 1 0 2 0 0 0 0 0 0 0 0 0 0 0 0 0 0 0 0 0 0 0 0 2 0 0 0 0 0 0 0 0 0 0 1 0 0 2 0 2 0 0 1 2 0 0 1 1 2 2 1 0 0 0 0 0 1 2 1 1 1 2 1 2 2 2 2 1 2 1 1 0 0 1 1 0 0 1 2 1 1 1 0 0 1 2 0 0 0 2 0 1 1 1 1 1 1 0 0 0 1 0 0 2 1 0 1 0 1 0 0 2 2 0 0 0 1 0 2 0 0 0 0 0 0 0 0 0 0 1 1 2 1 1 0 1 0 0 0 0 1 0 2 1 0 0 1 1 0 0 0 1 1 0 0 1 1 1 2 0 0 2 0 2 0 0 0 2 1 0 1 1 1 0 0 0 1 1 1 0 0 2 0 0 0 0 2 2 1 0 0 0 1 0 0 2 0 1 1 0 0 0 0 0 0 1 1 0 0 0 0 1 1 0 0 1 2 0 0 0 1 0 1 1 0 0 2 2 1 0 0 0 0 2 2 0 2 2 2 0 0 1 2 0 0 0 0 1 0 0 1 2 0 0 0 0 0 0 2 1 0 0 0 0 0 1 0 1 2 1 1 0 2 2 0 2 0 2 2 0 1 1 1 1 0 1 0 0 1 1 1 0 0 0 0 2 0 1 1 2 1 0 0 0 0 0 0 2 1 2 0 0 0 0 2 0 1 1 0 1 0 1 0 0 0 0 0 1 2 0 2 1 1 0 0 0 1 1 0 1 1 0 0 0 0 0 1 1 1 0 1 0 2 1 1 1 0 1 1 1 1 0 0 0 2 2 0 1 0 2 0 0 1 1 1 1 1 1 1 0 1 0 0 0 0 0 0 1 0 0 1 0 0 1 1 2 2 1 0 1 0 1 1 1 1 0 0 0 1 0 0 0 1 0 0 2 0 1 0 2 0 0 1 2 0 1 0 0 1 2 1 0 0 0 0 0 1 0 0 0 0 1 1 1 0 0 0 0 0 0 0 1 1 2 2 0 2 0 1 0 0 0 0 1 0 0 0 0 0 0 0 0 0 0 2 0 1 0 0 2 2 1 0 1 0 0 0 1 0 1 0 1 0 1 1 1 0 0 0 0 0 0 0 0 1 1 0 0 1 1 2 0 1 0 1 0 0 1 2 0 2 0 2 2 0 2 0 1 1 2 0 0 0 0 0 0 2 1 1 2 0 2 0 0 2 1 1 1 1 2 1 0 2 0 2 0 2 0 0 1 1 0 1 1 0 0 1 2 1 0 2 0 0 2 0 2 0 0 2 1 1 2 2 1 0 0 0 0 1 1 0 0 0 0 0 0 0 1 1 1 1 0 0 0 0 0 0 0 0 1 2 0 0 0 0 0 0 0 1 0 1 0 0 0 0 0 1 0 0 0 0 0 0 0 0 1 2 1 0 0 1 1 0 1 0 0 2 1 1 1 2 0 0 0 2 2 0 0 1 2 0 2 0 2 0 0 2 0 1 1 1 2 1 0 0 0 0 0 1 1 2 1 1 0 0 0 1 1 1 1 0 1 1 0 1 1 0 0 1 0 0 0 0 2 1 1 2 0 0 2 0 0 1 0 0 0 0 0 0 0 0 0 0 0 2 1 0 0 2 0 0 0 0 1 0 1 0 1 0 0 1 0 1 2 1 1 0 1 1 1 0 0 2 2 2 0 0 0 0 0 0 0 0 1 2 2 0 0 2 2 2 0 0 1 0 2 2 0 2 0 0 0 2 1 1 2 0 1 1 1 2 1 2 0 1 0 0 1 1 0 1 1 1 1 0 2 0 1 0 0 0 0 2 0 0 0 1 2 1 2 2 0 0 0 1 1 0 1 0 0 2 0 0 0 1 1 0 0 2 1 1 0 0 0 0 0 0 0 0 2 2 1 1 0 0 0 0 0 0 0 0 0 0 0 0 0 0 2 2 0 0 0 0 0 0 0
53 0 1 0 0 1 1 2 1 1 1 0 0 0 0 0 0 1 0 2 1 1 0 0 2 0 0 0 0 2 2 1 1 1 1 1 1 1 0 0 1 0 2 2 2 1 1 0 0 1 1 1 1 1 0 1 0 0 1 1 1 1 0 1 1 0 1 0 1 0 1 0 2 0 2 2 2 0 2 0 0 1 1 1 1 0 0 2 1 2 1 1 2 1 0 2 0 1 0 1 1 2 1 0 1 1 1 0 0 0 2 2 0 1 2 1 1 0 2 0 1 1 2 1 0 1 1 1 1 0 0 0 0 0 0 0 0 0 0 0 0 0 0 0 0 0 0 0 0 0 0 0 0 1 0 0 0 1 0 1 1 1 0 1 0 0 0 0 0 2 0 0 1 1 2 1 0 1 0 0 1 1 0 2 0 0 2 0 0 2 2 2 1 0 1 2 2 0 0 0 0 1 0 2 2 1 1 0 0 0 1 0 2 0 0 2 1 0 2 0 2 2 2 0 0 0 0 0 0 1 1 0 1 1 1 1 0 2 2 0 0 0 2 0 2 0 0 0 0 0 0 0 0 0 0 2 1 1 0 0 0 0 0 0 1 0 0 0 2 2 0 2 1 1 0 1 0 0 0 0 0 2 1 1 2 2 0 2 0 2 2 2 0 2 2 0 1 1 1 0 1 0 2 1 1 1 1 2 1 1 0 2 2 1 1 0 1 1 0 0 0 1 1 2 1 0 0 2 0 0 0 2 0 0 0 0 0 0 2 1 1 1 2 0 0 0 2 0 1 0 0 0 1 1 1 1 1 0 0 0 0 0 1 1 1 0 0 2 2 0 0 0 0 2 0 0 1 1 0 0 2 1 1 1 2 1 0 0 0 0 0 1 1 0 1 1 2 0 0 0 0 1 0 2 2 0 0 2 0 1 1 0 1 0 1 1 0 0 0 0 0 2 1 0 1 1 2 2 2 2 0 0 0 1 1 0 0 0 0 1 2 1 2 0 0 1 0 1 0 0 0 0 0 2 0 0 0 1 1 0 0 0 2 0 0 1 1 2 0 1 1 1 1 1 2 0 1 0 1 1 2 0 0 0 0 0 0 0 1 0 0 0 0 1 0 0 2 1 1 1 0 2 1 1 0 1 2 1 2 0 0 0 1 1 0 0 0 0 0 1 1 2 2 1 0 2 0 0 0 2 0 1 0 0 0 0 1 0 2 0 2 2 0 2 0 2 0 2 0 2 0 0 0 0 0 2 0 0 0 0 0 0 0 1 1 0 1 1 1 1 0 1 0 0 0 0 0 0 0 2 1 0 2 0 1 1 2 0 0 1 0 0 0 0 2 0 0 0 0 0 1 1 1 0 0 1 2 0 0 1 0 0 0 0 0 0 0 1 1 0 0 0 0 1 1 0 1 1 0 0 1 1 1 0 1 1 2 0 1 0 0 1 1 1 1 0 1 0 1 1 1 1 0 1 2 2 0 1 1 0 0 0 2 0 2 2 0 2 0 0 1 0 1 0 0 2 0 1 0 2 1 1 2 0 0 1 1 1 2 0 0 0 0 1 1 1 2 0 0 1 0 1 0 0 0 2 0 2 2 1 0 0 0 0 0 0 0 1 1 1 0 1 1 1 1 1 1 2 2 2 2 2 0 0 0 0 1 0 1 1 0 1 1 0 1 0 1 0 0 0 0 0 0 0 0 2 0 0 0 0 0 0 2 1 0 0 1 2 1 1 0 0 1 1 1 0 2 1 1 2 0 0 1 0 1 2 1 2 1 2 1 1 2 0 1 0 1 1 0 0 0 0 0 0 1 1 0 0 0 1 1 0 0 0 2 1 0 2 0 1 0 1 0 0 1 0 0 0 0 1 0 1 1 1 0 2 0 1 1 0 0 0 0 1 0 0 1 0 0 1 1 1 0 0 2 0 0 1 1 1 0 1 0 0 0 0 0 0 1 1 0 0 0 0 2 2 1 0 1 1 1 1 0 0 0 0 0 0 1 0 1 1 1 0 2 1 1 0 0 0 1 1 2 0 1 1 0 2 1 1 0 0 0 1 1 1 2 0 1 1 1 1 0 1 0 0 1 1 1 1 1 1 0 1 0 0 0 1 0 0 0 1 0 0 0 0 0 1 0 0 2 0 1 0 0 0 0 0 0 1 1 1 0 0 2 0 2 1 0 0 0 0 0 0 0 0 0 1 1 0 0 0 1 1 0 0 1 1 0 0 0 1 0 0 0 0 0 1 1 0 2 2
54 1 2 0 0 0 0 1 0 1 1 0 0 1 1 0 0 1 2 1 1 1 1 0 2 0 1 0 1 1 0 0 0 2 1 0 2 2 0 0 1 0 1 1 2 1 1 0 0 0 0 0 0 1 0 1 0 1 1 1 1 1 0 2 1 0 1 0 1 0 0 1 1 0 0 2 1 1 2 2 0 2 1 1 1 0 0 0 0 2 0 0 1 0 2 2 0 2 1 0 1 2 0 0 1 1 1 2 2 0 0 2 1 2 2 2 2 0 0 0 2 0 2 1 0 0 1 1 2 0 1 0 0 0 1 1 0 0 0 0 2 0 0 0 0 2 0 0 0 1 0 0 0 0 0 1 0 0 0 2 2 1 0 2 2 2 1 1 0 1 1 1 1 1 2 2 0 0 0 0 0 0 0 2 1 1 1 1 1 1 1 2 2 2 2 0 0 0 0 1 1 1 1 0 1 1 0 2 1 0 1 1 1 0 0 2 0 0 1 1 0 1 2 0 0 0 1 0 0 1 0 1 0 0 2 0 0 2 2 0 0 1 2 0 0 0 0 0 0 0 0 0 0 0 0 0 0 0 0 0 0 0 0 1 0 0 0 0 2 2 1 0 2 1 1 1 0 2 2 0 1 2 1 1 1 1 1 1 0 2 1 0 0 1 1 0 1 1 0 0 0 1 2 0 0 1 1 2 0 0 0 1 1 1 1 0 1 0 1 1 0 1 0 1 1 0 0 2 2 1 0 0 1 0 0 0 0 2 0 0 0 0 0 0 0 0 2 0 0 2 0 2 1 1 0 1 2 0 0 1 1 0 1 0 1 2 0 0 2 0 0 0 1 2 1 1 1 1 0 0 0 2 1 1 1 1 0 0 0 1 0 1 0 0 2 1 1 1 0 0 0 0 0 2 1 0 1 1 0 1 1 1 0 0 0 0 0 0 0 0 0 1 1 0 0 0 2 0 0 0 1 0 0 1 2 1 0 1 0 0 1 1 1 1 0 2 1 1 0 0 0 0 0 2 0 0 0 2 2 1 1 0 0 0 0 1 1 0 0 1 1 1 1 1 1 1 0 0 2 0 0 0 0 0 1 1 1 1 1 0 0 0 0 1 2 0 2 0 2 0 1 1 2 1 0 0 2 1 0 0 0 1 1 0 0 0 0 0 0 0 0 2 2 2 0 2 1 1 0 2 0 2 0 0 0 1 1 0 2 1 0 1 0 1 1 1 1 0 1 1 0 1 1 0 2 0 0 1 0 1 1 0 0 1 1 0 1 2 2 1 0 0 1 0 1 0 1 2 2 2 2 0 2 0 0 2 2 0 0 0 1 0 2 0 0 1 0 2 0 0 2 0 1 0 0 1 1 0 0 2 2 0 0 0 0 0 0 0 0 0 1 0 0 2 2 0 0 2 0 0 0 1 0 0 1 2 2 0 0 1 1 0 0 0 2 0 2 0 1 1 1 1 1 1 1 2 0 2 2 0 0 0 1 0 1 1 0 2 1 0 1 0 1 0 0 1 1 0 2 0 1 0 1 1 0 0 1 1 2 1 1 1 0 1 0 0 1 0 0 0 0 1 0 0 0 2 0 1 1 0 1 0 0 0 1 1 0 1 1 1 0 0 2 0 1 2 0 0 0 0 0 0 0 0 0 1 0 0 0 0 0 0 0 1 2 0 2 0 0 1 0 1 0 0 0 2 0 0 0 0 0 0 2 1 1 1 1 1 0 1 1 0 2 0 0 0 1 2 2 2 2 2 0 2 2 1 1 2 0 2 0 0 2 0 0 0 0 0 0 1 0 0 0 0 1 1 0 1 1 1 1 0 0 0 2 0 2 2 1 0 2 1 0 0 0 0 0 0 0 1 0 1 2 2 0 2 0 0 1 0 0 0 0 0 0 0 1 0 0 0 1 1 0 0 1 0 0 0 0 0 2 2 0 0 0 0 1 0 1 1 0 0 0 0 2 1 0 1 2 2 1 0 0 0 0 0 0 0 0 1 0 0 1 1 1 1 1 0 0 0 0 2 1 0 0 1 0 0 0 2 1 1 0 0 1 1 1 2 2 1 1 1 0 1 1 0 0 0 1 1 1 2 0 2 0 0 0 0 0 2 0 1 2 0 0 1 1 0 0 0 2 0 1 0 1 0 1 1 1 1 0 2 0 0 0 2 1 0 0 0 0 0 0 1 0 1 2 1 1 0 0 0 0 0 0 0 0 0 1 0 1 0 0 1 1 0 0 0 0 0 0 0
55 0 1 0 0 0 0 1 0 0 0 0 0 0 0 0 0 0 0 1 1 1 0 0 2 0 0 0 1 2 2 0 0 2 1 0 2 2 0 0 0 0 0 0 2 0 0 0 0 1 1 1 0 1 1 1 0 1 1 2 0 1 0 2 1 0 1 0 1 0 0 1 1 0 1 2 2 0 2 1 1 2 2 0 2 0 0 2 1 2 1 1 2 0 1 0 0 0 0 0 1 2 1 0 1 1 2 0 1 1 0 1 1 1 1 1 1 1 1 0 2 0 2 2 0 2 0 0 2 0 0 0 0 0 1 1 0 0 0 0 1 0 0 0 0 0 0 0 0 0 0 0 0 1 0 0 1 1 0 0 0 0 0 1 2 2 1 0 2 0 0 2 0 2 1 0 0 0 0 0 0 0 0 1 0 0 1 0 0 1 1 2 0 0 0 2 1 0 0 1 1 0 0 2 2 0 0 1 1 0 1 1 0 0 0 2 1 1 0 0 1 1 1 1 1 0 0 0 0 1 0 0 1 1 0 0 0 2 2 0 0 0 2 1 1 0 0 0 0 0 0 0 2 1 1 1 0 0 0 0 0 0 0 0 1 0 0 1 2 2 0 2 1 1 0 0 0 2 1 0 1 1 1 1 2 1 1 0 0 2 1 0 2 2 1 2 0 1 0 1 0 1 1 0 0 0 0 1 0 0 0 1 1 2 1 0 1 0 0 1 0 1 2 0 2 0 1 2 2 1 0 1 0 0 0 0 1 1 1 2 0 0 2 0 0 0 2 0 1 2 1 1 2 2 2 0 0 0 0 1 1 0 1 0 1 0 0 2 1 0 1 1 2 1 0 0 2 2 0 0 2 2 2 1 1 2 0 0 0 0 0 0 0 0 2 0 0 0 1 1 0 1 0 2 2 1 0 1 0 2 0 0 0 0 2 2 2 0 0 0 0 1 0 1 2 2 0 2 2 1 0 1 0 0 2 1 0 1 0 0 1 1 1 1 1 1 0 1 0 0 0 0 0 1 2 1 1 2 1 1 1 0 0 1 0 1 1 1 0 1 1 0 2 0 0 2 0 0 1 0 0 0 1 0 0 1 0 0 1 0 0 0 1 2 0 1 1 1 2 0 0 2 1 1 0 1 2 1 1 0 0 0 1 1 0 1 0 0 0 0 1 2 2 2 1 2 0 0 0 2 1 1 0 0 0 0 1 0 2 0 1 1 0 0 0 1 2 1 1 1 0 0 0 0 2 0 0 0 1 0 0 1 0 0 0 2 0 2 2 1 1 1 2 0 1 0 2 0 0 2 1 0 2 0 1 1 1 1 0 2 1 0 1 0 0 0 0 1 0 0 1 1 1 0 0 1 2 2 0 2 0 0 0 1 0 1 0 2 2 0 0 0 0 1 1 1 1 1 0 0 1 1 1 0 1 0 2 0 1 0 0 1 1 1 2 0 2 1 1 1 0 1 0 0 2 2 0 2 2 0 0 0 0 1 0 1 1 2 1 0 0 1 2 0 0 2 1 1 2 1 0 0 2 1 0 1 2 1 2 0 0 0 0 2 0 0 2 0 0 1 1 0 0 0 1 1 1 2 2 0 1 0 0 1 0 0 0 2 2 2 0 0 1 0 1 2 0 1 1 1 1 1 0 0 0 0 1 1 0 1 0 1 0 0 0 0 0 0 0 0 0 0 0 1 0 1 0 0 1 0 0 1 2 2 2 0 0 2 0 2 0 1 1 0 0 2 2 1 1 1 0 1 1 0 1 2 0 1 1 2 0 2 2 1 0 0 0 0 0 1 0 0 0 0 2 1 0 0 1 1 2 0 1 1 1 2 0 2 2 0 0 2 0 2 0 0 0 0 1 2 1 2 0 0 0 2 0 0 0 0 0 0 0 0 0 0 1 1 1 0 1 1 0 0 1 0 1 0 1 0 2 2 0 0 0 0 0 0 2 0 0 0 2 1 1 1 0 1 1 1 0 2 0 0 0 0 1 2 0 0 2 2 1 1 1 0 0 0 0 1 0 1 2 1 2 1 0 1 1 1 1 0 1 1 2 1 1 1 2 0 1 0 1 1 1 0 0 0 1 1 0 2 0 1 0 0 0 0 1 1 0 0 1 0 0 0 0 1 0 1 0 0 1 0 1 0 0 0 0 0 2 0 0 0 1 0 0 0 0 0 0 0 1 0 0 1 1 2 0 0 0 0 0 2 0 0 1 0 0 1 0 0 0 1 1 0 0 0 0 0 2 0
56 1 1 1 0 0 0 1 0 1 0 1 0 1 1 0 0 2 2 1 1 1 0 0 2 0 0 0 0 2 1 1 1 1 2 0 2 1 0 0 2 1 1 0 1 0 0 0 0 0 0 0 2 2 0 0 1 1 0 1 0 1 0 1 1 0 0 0 2 1 0 1 2 0 2 2 1 0 1 0 1 1 2 0 1 0 0 0 0 1 0 0 2 1 0 0 0 1 0 1 1 2 2 0 1 1 2 0 0 0 1 1 1 1 1 1 1 0 0 0 2 0 2 0 0 0 2 1 2 2 1 0 0 0 0 0 0 0 0 0 1 0 0 0 0 1 0 0 0 1 0 0 0 1 1 0 0 2 0 0 1 0 0 2 0 1 0 1 0 1 1 0 1 1 2 0 0 1 0 1 0 0 1 2 1 0 2 0 0 2 1 2 2 1 2 1 0 0 0 1 1 0 0 1 2 1 1 0 0 0 1 0 0 0 0 2 0 0 0 0 2 2 1 0 1 1 0 0 0 0 0 0 0 1 1 1 1 2 1 1 0 0 1 0 2 1 1 0 0 0 0 0 1 0 1 2 1 0 0 0 0 0 0 0 0 0 1 0 0 0 1 1 0 0 0 0 1 2 2 0 1 2 0 0 0 1 0 1 0 1 0 1 1 1 1 1 0 0 0 0 0 1 2 1 1 0 0 2 0 1 0 1 2 2 1 0 0 0 1 1 0 1 1 0 1 0 0 2 2 1 0 0 1 0 0 0 0 1 1 1 1 1 1 0 0 0 2 0 0 0 0 0 2 2 1 0 1 0 0 0 0 0 2 2 1 1 0 2 2 0 0 0 1 2 0 0 2 0 1 0 0 0 1 1 1 0 0 0 0 1 0 1 0 0 1 0 1 2 0 0 0 1 0 2 1 0 1 0 0 2 0 0 0 0 1 2 1 0 0 0 0 2 0 0 0 0 2 1 1 1 0 1 2 2 2 0 0 0 0 0 1 1 1 1 0 1 0 1 0 0 0 1 0 1 2 1 1 1 1 0 1 0 0 0 0 2 0 1 0 1 1 1 2 0 1 0 1 0 2 0 2 0 0 1 0 1 0 0 1 0 0 0 0 0 0 0 1 1 2 1 0 2 2 2 0 0 2 1 2 0 1 1 2 0 0 0 1 0 0 1 0 2 2 2 0 2 0 0 1 2 1 1 1 0 0 0 0 0 0 2 0 1 0 2 2 0 2 1 1 1 0 1 0 0 2 0 0 2 0 2 0 0 1 0 0 1 1 0 0 0 0 0 0 0 0 0 0 1 2 1 2 0 2 0 2 0 2 0 1 1 0 0 1 0 1 0 0 1 0 0 0 2 1 0 0 1 1 1 0 1 1 1 0 0 0 0 1 0 0 0 2 0 0 0 0 1 1 1 0 0 1 1 1 0 2 0 1 0 0 0 1 1 1 1 2 0 2 1 2 2 0 2 0 1 2 1 0 2 2 0 0 0 1 1 0 1 0 2 0 1 0 1 0 0 0 2 0 0 1 1 0 2 1 1 0 0 1 0 1 1 0 0 0 1 0 0 1 1 0 1 0 1 0 0 1 2 1 2 2 0 1 1 0 0 0 1 0 1 0 1 0 0 0 0 2 0 0 1 0 0 0 0 1 0 0 0 1 0 1 1 1 1 0 0 0 0 0 1 0 1 0 0 1 0 0 2 0 0 1 0 0 1 2 0 0 1 1 2 0 2 0 1 2 0 0 2 1 1 1 1 1 1 1 0 1 2 1 1 0 2 0 1 2 1 0 0 1 1 0 0 0 0 0 0 1 0 1 0 0 1 1 0 0 1 2 1 0 2 0 1 1 1 0 1 0 0 0 0 0 2 2 1 0 0 0 1 0 1 1 0 1 0 0 0 0 0 0 0 0 0 2 2 0 1 1 0 1 0 0 1 0 1 2 0 2 2 2 0 1 2 1 1 2 1 1 1 0 1 2 2 1 1 0 0 0 0 1 0 1 0 0 1 0 0 1 1 1 0 0 0 0 1 2 0 2 0 1 1 1 1 1 1 0 0 0 2 2 1 2 0 1 0 0 2 1 0 1 0 0 0 1 1 0 2 0 1 1 1 1 0 0 0 2 0 0 0 1 0 0 0 2 0 1 0 1 0 0 1 1 0 1 1 1 0 0 0 1 1 0 0 0 0 0 0 0 0 0 1 0 1 0 0 0 1 0 0 1 0 0 1 0 0 0 1 0 0 0 0 0 0 0 0
57 0 1 0 0 0 0 2 0 2 0 1 0 1 1 0 0 1 0 0 1 1 0 1 1 1 1 0 0 2 2 0 0 1 0 1 1 0 0 0 0 0 0 0 1 0 1 0 0 0 0 0 0 1 1 2 0 1 0 1 0 1 0 2 0 0 0 0 2 0 1 1 1 1 1 2 2 0 2 0 0 1 1 1 1 0 0 0 0 2 0 0 1 2 1 1 0 1 0 1 0 2 1 0 0 0 2 1 1 0 1 2 0 2 2 0 2 1 1 0 2 0 2 1 0 1 1 1 1 0 1 0 0 0 1 0 1 0 2 0 2 0 1 0 0 0 0 0 0 0 0 0 0 0 0 0 1 0 0 1 1 1 0 0 0 1 0 0 0 1 1 0 1 1 1 1 0 1 0 0 0 1 1 2 1 1 1 2 1 0 0 2 1 0 1 0 0 0 0 1 1 0 0 1 2 1 1 1 0 0 2 1 2 0 0 2 0 0 2 2 0 0 2 0 1 0 0 0 0 0 0 0 0 0 1 1 0 2 2 2 0 0 2 0 2 1 1 0 0 0 0 0 0 0 0 0 1 2 2 2 0 2 0 0 2 0 0 1 0 0 2 0 1 1 0 0 0 0 0 0 0 2 0 0 1 1 1 1 0 2 1 1 0 1 1 1 1 2 0 1 0 0 2 1 0 0 1 2 1 1 0 1 1 1 1 0 2 0 1 0 0 2 0 1 2 0 0 1 1 1 0 2 1 0 0 0 0 1 1 0 0 2 1 0 0 0 1 0 0 1 0 1 2 2 2 0 0 0 0 0 1 1 2 1 2 0 0 0 2 0 0 0 0 2 0 0 0 2 2 0 0 0 0 1 1 0 0 1 1 0 0 0 2 0 2 2 2 1 0 0 0 0 0 1 1 0 0 0 0 2 0 0 0 0 1 1 1 0 0 0 0 2 1 1 0 0 1 0 0 1 1 0 0 0 2 1 0 1 0 1 2 0 1 1 0 0 0 1 0 1 0 1 0 1 1 0 1 2 0 2 1 0 1 0 0 1 1 0 0 0 0 1 1 1 1 1 0 0 2 2 1 0 0 0 1 2 1 1 0 1 1 1 0 0 0 0 1 0 1 0 1 2 0 0 0 2 1 1 1 0 0 0 0 2 0 0 0 0 0 1 1 2 0 0 0 0 0 1 1 1 1 0 0 1 0 0 1 0 1 2 0 1 0 0 0 2 1 1 1 1 0 0 0 0 2 0 0 0 0 0 0 0 1 0 1 0 2 2 2 1 1 0 1 0 0 0 1 1 1 2 2 0 1 0 1 0 0 0 0 1 1 1 1 0 1 1 2 0 0 0 0 1 2 1 0 1 1 0 0 0 0 0 0 0 0 0 0 2 1 0 0 0 0 1 1 0 1 2 0 0 0 0 0 0 1 0 2 0 0 1 0 0 0 1 1 0 2 2 1 1 0 1 0 0 1 1 0 1 1 1 1 0 1 0 1 1 0 2 1 0 0 0 0 0 0 2 0 0 2 0 1 1 2 2 1 2 1 1 1 0 1 1 1 1 0 0 1 0 0 2 1 2 0 0 1 2 0 2 2 0 0 0 0 0 0 1 0 0 0 0 0 0 0 0 0 1 1 1 1 1 0 0 0 0 0 0 1 0 0 0 0 1 0 0 0 1 1 0 0 0 0 0 1 1 0 1 1 0 1 0 0 1 2 0 0 1 0 1 0 1 1 2 1 1 1 0 2 1 1 1 2 2 1 0 1 1 1 1 1 2 1 2 2 0 0 0 0 1 0 0 0 0 0 0 2 1 1 1 1 0 0 0 2 2 0 2 0 2 1 0 1 1 0 0 0 0 0 0 0 2 0 2 0 0 0 1 0 0 0 0 0 0 0 0 0 0 0 0 0 0 1 1 0 0 1 0 1 0 1 0 1 1 0 0 0 2 1 0 1 1 0 0 1 1 1 1 0 1 2 2 2 0 0 0 0 0 0 0 1 0 1 0 1 0 1 1 1 0 0 0 0 1 2 0 2 0 0 1 0 1 0 1 0 1 1 1 2 0 1 0 0 0 0 1 0 0 0 0 1 1 0 2 0 2 0 0 0 2 0 1 0 0 2 2 0 0 0 1 0 1 0 0 1 0 1 0 1 0 0 0 2 0 0 0 1 0 2 0 0 0 0 0 0 0 0 1 1 1 1 0 0 0 2 2 0 1 1 0 1 0 1 0 0 2 0 1 0 0 0 0 1 0
58 1 0 0 0 0 0 1 0 0 0 1 1 1 0 0 1 1 0 1 1 1 0 0 2 0 0 1 0 2 2 1 0 2 1 0 2 2 0 0 1 0 1 0 1 0 0 0 1 0 0 1 0 0 1 2 0 1 0 1 1 0 0 2 1 0 1 0 2 0 1 0 2 0 2 2 2 0 2 0 1 1 1 1 0 0 0 0 0 2 0 1 0 1 1 1 0 2 0 2 0 2 0 0 1 0 2 0 0 0 0 0 0 2 2 1 2 0 0 0 2 0 1 1 1 1 0 2 2 1 0 0 0 0 1 0 0 0 0 1 2 0 0 0 0 0 0 0 0 0 0 1 0 0 0 0 0 0 0 1 1 1 0 2 2 2 0 0 1 2 0 1 1 1 1 0 0 0 0 1 0 1 0 2 0 0 2 2 1 0 1 2 1 0 1 1 1 0 0 1 0 0 1 1 2 0 1 0 0 1 1 1 1 0 0 2 0 1 0 0 1 1 2 0 0 0 0 0 0 0 0 1 0 0 2 0 0 2 2 0 0 0 2 0 2 0 0 0 0 0 0 0 0 1 1 2 1 2 0 0 0 0 0 1 0 0 1 1 2 1 0 1 0 0 0 0 0 2 2 0 0 1 1 1 2 0 0 0 0 1 1 0 1 1 1 1 0 0 0 0 0 0 2 1 1 0 0 2 1 1 0 2 0 1 0 0 2 0 0 0 1 1 2 2 2 0 0 1 1 1 0 1 0 0 0 0 1 1 0 2 1 1 2 0 1 0 0 0 1 1 0 0 1 1 0 1 0 0 0 1 1 0 2 2 2 1 0 2 1 0 1 1 0 2 0 0 2 2 1 0 2 0 0 0 0 0 0 0 0 0 1 2 0 0 2 0 0 1 0 0 0 1 0 1 0 0 1 2 0 2 0 0 0 0 0 1 0 0 0 0 0 1 1 1 1 0 2 2 2 2 0 1 1 1 1 0 0 1 0 0 2 0 2 0 0 2 0 2 0 0 0 0 0 2 0 0 0 1 0 1 1 0 0 1 1 1 1 0 0 0 0 0 2 1 0 1 0 1 2 0 1 1 0 1 0 2 0 1 1 1 1 0 0 2 1 0 2 1 2 1 1 2 1 0 0 2 2 1 0 0 0 1 0 2 0 0 0 1 0 2 1 2 2 1 1 1 0 0 0 2 0 0 0 0 0 0 1 0 1 1 0 1 0 0 0 1 1 0 1 2 0 1 0 0 2 0 0 0 0 0 0 0 1 0 0 0 2 1 1 0 1 1 1 0 1 0 1 1 1 2 1 0 2 0 2 1 1 0 1 1 0 0 0 1 1 0 1 0 0 0 1 1 0 0 0 2 2 0 1 0 0 0 0 1 0 0 0 0 0 0 1 0 0 0 0 0 1 1 0 0 0 0 0 0 1 0 2 0 1 0 0 1 0 2 1 0 2 1 0 0 0 1 0 0 2 2 0 2 2 1 1 0 1 0 1 1 0 2 1 0 2 0 0 0 0 1 1 1 1 1 2 1 1 1 1 1 0 1 1 0 0 0 0 1 1 1 2 0 0 1 1 1 0 0 1 2 1 1 2 1 0 0 0 1 0 1 0 1 1 1 0 0 1 0 2 1 0 1 1 1 1 1 0 0 0 1 0 0 1 1 1 1 1 0 1 0 1 0 0 0 0 0 0 0 0 1 0 0 0 0 0 0 2 2 1 0 1 2 0 2 0 0 1 0 0 0 1 2 2 1 2 2 2 0 1 1 1 2 2 2 1 2 2 1 1 0 1 0 0 1 0 0 0 0 0 1 0 1 1 0 0 0 2 2 0 2 0 2 2 0 2 2 0 1 0 0 0 0 0 2 0 2 0 1 1 2 0 0 2 0 0 2 0 0 0 0 0 0 1 0 2 2 0 0 2 0 0 0 0 0 1 1 1 0 1 2 2 0 1 1 0 0 0 1 0 0 0 0 2 2 2 0 1 0 0 1 0 2 0 0 2 2 1 0 2 1 1 0 0 0 1 1 1 1 2 0 1 0 0 1 0 0 0 0 1 1 1 0 2 0 0 0 0 1 2 0 0 1 1 1 0 2 0 2 0 0 0 0 0 0 0 1 2 0 0 1 2 1 0 1 0 0 0 0 1 0 1 0 0 2 1 0 0 0 0 0 1 0 0 0 0 0 0 0 0 1 1 0 1 0 0 0 1 1 0 1 2 0 1 0 1 0 0 1 0 0 0 1 1 0 0 0
59 1 1 0 0 1 1 2 0 2 2 0 0 1 1 0 0 0 0 1 1 1 0 0 2 0 0 0 1 2 2 1 1 1 2 0 2 2 0 0 1 0 0 0 2 0 1 0 0 0 0 0 0 1 1 2 0 1 2 0 1 0 0 2 1 1 1 1 1 0 0 1 2 0 2 2 2 0 1 1 1 2 2 0 2 0 0 1 0 1 0 0 2 1 1 1 0 2 0 1 1 1 0 0 1 0 2 0 1 1 0 1 0 1 1 0 1 0 2 0 0 0 1 0 1 0 1 0 0 0 0 0 0 0 0 0 0 0 0 0 0 0 0 0 0 2 1 0 0 2 0 0 0 0 0 0 0 1 1 2 2 1 0 1 1 2 0 0 2 1 0 2 0 2 2 2 1 2 0 2 0 0 2 2 0 0 2 1 0 1 0 2 1 1 1 2 0 0 0 1 1 0 0 1 2 1 1 0 1 0 1 1 2 0 0 2 0 0 1 0 1 1 2 0 0 0 1 1 1 0 0 1 0 1 2 0 0 2 1 1 0 0 2 0 0 0 0 0 0 0 0 0 0 1 1 1 0 1 0 0 0 0 0 0 0 0 0 0 1 0 0 1 0 0 0 0 0 1 1 0 0 1 0 0 1 0 0 1 2 2 0 1 0 1 1 0 1 0 0 0 0 1 2 0 0 0 0 2 0 1 0 1 1 1 2 0 2 0 1 1 0 1 1 1 1 0 1 2 1 2 0 0 2 0 0 0 0 2 0 2 0 1 2 0 1 1 0 0 1 0 0 0 2 2 1 0 1 0 0 2 2 0 2 1 2 0 0 1 2 0 0 0 0 2 0 0 0 1 1 0 0 0 0 0 1 0 0 0 0 0 0 1 1 0 2 1 1 1 1 1 0 1 0 2 1 0 1 0 0 2 0 1 0 0 1 1 0 0 0 0 1 1 0 0 1 2 0 0 0 1 0 0 0 0 1 1 0 0 0 1 1 0 2 0 1 1 0 1 0 0 0 1 0 2 0 0 0 2 0 2 2 0 0 0 2 2 0 1 0 2 1 1 1 1 2 0 1 0 2 1 1 1 0 0 1 2 1 1 0 0 1 1 0 1 1 1 1 0 2 0 2 1 1 1 1 1 2 2 1 0 0 1 0 0 2 0 0 0 0 2 0 2 2 1 0 1 0 0 0 2 0 0 0 1 0 1 1 0 2 1 1 1 0 2 2 1 1 1 1 1 1 1 0 1 2 0 0 1 0 1 1 0 1 0 0 0 0 1 1 0 1 1 0 0 0 0 1 2 2 2 2 0 2 0 1 1 0 0 0 0 1 0 1 0 0 0 0 0 0 0 0 1 1 1 0 2 1 0 0 0 0 0 0 0 0 0 0 0 0 0 1 0 0 0 1 2 2 2 0 0 2 2 0 0 2 0 2 0 0 0 0 0 1 1 1 0 1 2 0 0 0 2 0 1 1 1 0 1 1 1 0 0 2 1 1 2 0 1 1 1 1 1 0 1 1 1 1 0 2 0 1 1 1 1 0 1 1 0 2 0 0 0 0 0 0 0 2 0 0 1 0 1 0 0 1 2 0 1 2 1 1 0 0 0 0 0 0 0 0 0 0 0 2 0 2 2 0 0 0 0 0 0 0 0 0 1 0 0 0 0 0 0 0 0 1 1 2 0 0 0 0 0 0 0 0 1 0 0 2 0 0 0 2 2 1 0 1 2 0 2 0 1 1 1 1 0 0 1 1 1 1 1 1 1 1 1 1 2 1 2 0 1 2 1 0 0 1 1 1 0 0 0 0 1 1 2 0 0 0 2 2 1 1 1 1 2 0 2 1 0 1 1 0 2 0 0 0 0 0 1 1 0 0 2 1 1 1 0 1 0 0 0 0 0 1 1 0 0 0 0 2 2 0 0 1 0 1 1 0 0 0 0 0 0 0 0 0 0 1 1 0 0 0 0 2 1 0 1 1 2 2 0 0 0 0 0 0 0 1 0 0 1 2 0 2 2 2 0 0 0 0 1 1 0 1 2 0 0 1 1 0 1 0 0 1 2 2 0 2 0 0 0 0 1 1 0 0 1 1 2 0 2 1 1 0 0 1 2 0 0 0 1 2 1 1 0 2 1 0 0 1 0 1 0 1 0 1 0 0 2 0 1 0 0 1 0 1 0 2 0 2 0 0 0 0 2 2 2 0 0 0 0 1 1 0 0 1 1 0 0 0 0 1 2 1 0 0 0 0 0 1 1
60 1 1 0 0 0 0 2 0 2 0 0 1 2 1 0 0 1 0 0 1 1 0 0 2 0 0 0 2 0 0 0 1 1 2 1 2 2 0 0 1 0 0 0 1 0 1 0 0 1 1 1 0 0 1 2 0 1 1 1 0 2 0 2 1 0 1 0 1 0 0 0 1 0 1 1 1 0 1 0 1 2 2 1 1 0 0 0 0 2 0 1 1 0 0 1 0 0 0 1 1 2 1 1 0 0 2 1 1 0 1 2 0 1 2 1 1 0 1 0 1 0 2 1 0 1 1 0 1 0 2 1 0 0 1 0 0 0 0 0 0 0 1 0 0 2 1 0 0 1 0 0 0 0 1 0 0 1 0 2 1 1 0 2 0 1 0 0 1 1 0 0 1 1 1 2 0 2 1 1 0 1 0 2 0 0 2 1 1 2 2 2 2 0 1 1 1 0 0 0 0 1 0 1 2 0 0 2 2 0 0 1 1 0 0 2 0 0 2 1 0 0 2 0 0 0 0 0 0 2 1 0 0 0 2 0 0 2 2 1 0 0 1 0 2 1 1 0 0 0 0 0 0 0 0 1 0 2 1 1 0 1 0 0 0 0 0 0 2 1 0 1 1 1 0 0 0 2 2 0 0 0 0 0 1 1 0 2 0 2 2 0 0 1 0 0 0 1 0 0 0 1 1 1 1 0 0 2 1 1 0 2 2 2 2 1 1 0 0 0 0 2 1 2 2 0 1 1 0 1 0 2 2 0 0 0 0 0 1 1 0 0 2 0 0 0 1 0 0 1 0 1 0 0 0 2 0 0 0 1 1 0 1 1 1 0 0 0 2 0 0 0 0 2 0 0 1 1 1 0 2 1 2 2 1 1 0 0 0 0 0 1 0 1 2 1 1 0 0 0 0 0 0 2 2 0 0 0 0 1 1 0 0 0 1 2 1 0 0 0 1 2 0 2 0 1 0 2 2 1 0 2 0 2 0 2 1 1 0 0 2 1 1 1 2 2 0 1 0 0 0 1 0 2 2 2 0 2 1 2 2 0 0 0 0 1 1 1 0 0 0 1 2 1 0 0 0 0 2 1 2 0 0 0 0 1 0 0 2 0 0 0 0 2 1 0 1 0 2 0 2 1 2 2 0 0 2 1 1 0 0 0 1 0 1 0 0 0 0 1 0 2 2 2 0 2 1 0 0 2 1 1 2 0 1 0 1 0 0 0 1 1 0 0 0 1 2 1 0 2 0 1 0 0 2 0 0 1 0 1 1 0 0 0 0 1 1 0 0 0 0 1 1 0 0 0 1 1 2 1 2 0 0 0 0 0 0 0 0 2 0 0 1 1 1 0 0 0 0 0 0 1 1 0 0 1 0 0 0 0 0 0 0 0 0 0 1 2 0 0 0 0 0 0 0 1 1 1 0 0 0 0 0 0 1 2 2 0 0 0 0 1 0 1 1 0 2 0 1 1 0 1 1 0 1 1 0 1 0 0 0 0 1 2 0 2 1 1 0 1 1 1 0 1 1 2 0 0 2 0 1 0 2 2 0 2 1 0 1 0 0 0 0 2 1 0 2 0 0 1 0 1 0 0 1 2 0 1 1 1 1 0 0 0 0 1 0 0 0 0 0 0 0 0 2 1 1 0 0 0 0 0 0 0 0 1 1 0 1 1 1 1 0 1 1 0 1 1 0 0 1 1 1 2 0 0 0 0 1 0 0 0 2 1 0 0 0 2 0 2 0 0 2 1 1 0 1 2 2 2 1 1 1 1 2 2 0 2 1 1 0 0 2 0 1 1 0 1 1 0 0 0 0 0 2 1 1 0 0 0 2 2 1 1 1 1 1 2 1 0 1 1 0 1 0 0 0 0 0 1 0 1 1 1 0 1 0 0 2 1 1 0 1 1 0 0 1 0 1 0 1 1 0 0 1 0 1 0 0 0 1 1 0 1 1 2 1 1 2 1 0 0 0 2 1 1 1 0 2 2 2 0 0 0 0 0 0 0 0 0 1 2 0 0 1 0 1 0 0 0 1 1 1 0 1 1 1 2 0 2 0 1 0 0 0 1 1 1 1 0 1 0 0 0 2 1 1 2 0 0 0 2 1 2 1 1 1 2 0 0 0 1 2 0 0 1 2 0 0 0 2 0 1 0 1 0 2 1 0 1 2 0 1 0 1 0 1 0 0 0 0 0 0 0 0 0 1 0 2 0 0 0 0 0 0 0 0 0 0 0 0 0 0 2 0 0 0 0 0 0 1 0
61 0 0 0 0 0 0 2 0 2 1 1 0 0 0 0 0 0 0 0 2 0 1 0 2 0 0 0 0 2 2 0 0 2 0 1 1 0 1 0 1 0 1 1 1 1 0 0 0 0 0 0 1 1 0 1 1 0 2 1 1 0 0 1 1 0 1 0 1 0 0 1 1 0 1 2 2 0 1 0 1 1 2 0 1 0 0 0 0 2 0 0 2 1 1 2 0 1 0 1 1 2 1 0 0 0 2 1 1 0 1 2 1 2 2 2 2 1 2 0 2 1 1 1 0 1 1 1 2 0 0 1 0 0 0 0 0 0 0 0 1 0 0 0 0 1 1 0 0 0 0 0 0 2 0 0 0 2 0 1 1 1 0 1 1 1 0 0 1 0 0 2 0 2 1 0 0 0 0 1 0 0 1 1 0 0 1 1 1 1 1 2 2 0 2 1 0 1 0 1 1 0 1 1 2 1 0 0 1 0 1 1 1 0 0 2 1 1 1 2 0 0 1 0 1 0 0 2 1 1 1 1 0 1 0 0 0 2 2 0 0 1 2 0 0 0 0 0 1 1 1 1 0 0 0 2 1 1 0 1 0 0 0 1 0 0 0 0 1 1 0 2 1 1 0 0 0 2 2 1 1 2 0 0 1 0 0 2 0 2 1 0 1 2 1 1 0 0 0 0 0 1 2 1 1 1 2 2 1 1 0 2 1 1 2 0 2 1 0 0 1 0 1 1 2 0 0 1 1 1 0 1 1 0 0 0 0 1 1 0 0 1 2 0 1 0 0 0 1 1 0 1 1 1 1 1 2 0 0 2 2 0 1 1 1 0 0 2 0 0 2 2 0 2 0 0 1 2 1 0 2 1 0 0 2 1 0 0 0 0 1 2 1 0 2 1 1 2 0 0 0 0 0 1 1 1 0 0 0 2 0 0 0 0 2 2 1 0 0 0 0 2 0 0 0 1 1 2 2 1 0 1 0 0 0 0 0 1 0 0 2 1 1 1 0 2 0 2 0 0 0 0 0 2 2 2 0 2 1 1 1 0 0 0 1 2 0 2 0 1 1 1 1 1 1 0 1 0 2 0 1 1 0 1 0 0 0 1 0 0 1 1 1 1 0 2 0 1 2 0 1 1 0 0 0 2 1 1 1 0 0 1 1 0 1 1 0 0 0 2 0 2 2 2 0 2 0 1 1 1 1 0 0 0 0 0 0 0 1 1 1 1 0 2 1 2 1 2 0 2 1 1 0 1 2 0 0 0 2 0 0 0 1 0 0 0 2 0 1 0 1 0 1 0 1 0 1 1 1 2 2 0 1 0 0 1 1 0 0 1 2 1 2 0 1 0 0 1 0 1 0 2 1 0 0 2 1 2 0 2 1 0 0 0 0 0 0 2 0 0 0 0 0 0 0 0 1 2 0 0 1 1 1 1 1 0 1 0 0 0 1 1 0 1 1 0 2 2 0 0 0 2 0 2 2 2 1 2 2 0 0 0 1 2 0 1 0 1 0 0 2 0 1 0 0 1 1 0 1 1 0 1 2 1 0 1 1 0 1 0 0 0 0 1 0 0 1 0 0 1 0 1 0 0 1 1 1 2 2 0 1 0 0 0 0 0 0 2 2 2 0 0 0 0 1 1 0 1 1 1 1 1 0 0 0 1 0 1 0 1 0 1 0 0 1 0 1 1 0 0 0 0 2 0 0 1 0 0 0 0 0 0 2 1 1 1 1 2 0 2 0 0 1 1 1 0 2 1 1 1 1 1 0 1 1 2 0 2 1 2 1 1 2 0 1 1 0 0 0 0 0 0 0 0 0 0 2 0 0 0 0 0 0 0 1 2 1 1 1 0 1 1 0 0 0 0 0 0 0 2 0 2 1 1 0 2 0 0 1 1 1 0 0 0 0 0 0 0 1 0 1 1 1 0 1 0 1 0 0 0 1 2 0 1 1 0 0 0 2 2 0 0 0 1 1 2 1 1 2 2 1 1 0 0 0 0 0 0 0 0 2 1 2 1 2 1 2 0 0 0 0 1 2 1 1 1 0 0 1 1 0 0 0 1 1 1 2 0 1 1 0 1 0 1 0 0 2 1 0 0 0 1 1 2 1 0 1 0 1 2 0 1 1 1 0 0 2 1 1 1 0 0 0 0 2 0 2 0 0 0 1 1 0 0 0 2 2 0 0 0 0 2 0 0 2 0 2 2 0 0 0 0 2 2 0 1 1 0 0 1 0 0 0 0 0 0 0 1 1 0 2 2
62 1 2 1 0 0 0 2 1 2 2 0 0 0 0 0 0 2 1 1 0 0 0 2 0 1 1 0 0 2 1 0 0 1 2 0 2 1 0 0 1 0 0 0 2 0 1 0 0 1 1 2 0 1 0 2 0 0 1 1 1 1 0 1 0 1 0 0 1 0 0 2 2 1 2 2 2 0 2 0 2 2 2 0 2 0 0 0 0 2 0 1 0 1 0 1 0 1 0 1 0 2 1 0 1 2 2 1 1 0 0 1 1 1 1 1 1 0 0 0 2 0 2 2 0 2 0 0 2 0 0 0 0 0 0 0 0 0 0 0 0 0 0 0 0 2 0 0 0 0 0 0 0 0 0 0 1 1 1 2 2 1 0 2 1 2 0 1 0 1 0 0 1 1 0 1 1 1 0 0 1 2 1 2 0 0 2 0 0 2 2 2 2 2 2 1 0 1 0 1 1 0 0 1 2 1 1 0 1 0 1 1 2 1 0 2 0 1 1 0 1 1 2 0 1 1 0 0 0 1 1 0 0 0 2 0 0 2 1 1 0 1 2 0 2 0 0 0 0 0 0 0 1 0 0 1 1 2 1 1 0 1 0 0 1 0 0 0 1 1 0 0 1 1 0 1 0 2 2 0 0 1 1 1 2 0 0 2 0 2 2 1 0 2 1 0 1 1 0 0 0 0 2 1 1 0 1 2 1 2 0 2 2 1 2 0 2 0 1 1 0 1 1 0 1 0 1 2 1 1 0 1 1 0 0 0 0 1 1 0 1 1 2 0 0 0 2 0 1 1 0 0 2 2 1 0 1 0 0 1 2 1 1 1 1 1 0 1 2 1 0 0 0 2 0 0 0 2 2 0 1 1 2 2 1 0 0 0 0 0 0 0 1 0 1 0 1 1 0 0 0 0 0 1 1 1 0 0 0 1 0 2 1 1 0 2 1 0 0 0 0 1 0 1 1 1 0 0 0 1 1 1 0 1 0 1 0 2 0 0 1 1 2 0 0 2 1 0 1 0 0 0 0 2 1 1 0 2 1 1 2 0 1 0 0 1 1 1 0 1 1 1 2 0 0 1 0 0 1 1 1 0 0 0 1 2 1 0 0 0 2 2 0 1 0 0 2 0 1 0 1 1 0 0 0 2 2 0 0 0 0 0 2 0 0 0 1 0 0 1 1 1 2 2 1 2 0 1 1 1 1 0 1 0 0 0 0 0 0 1 0 0 0 0 0 1 2 1 1 2 0 0 0 0 2 0 0 0 0 0 0 0 1 0 1 0 1 0 0 0 0 1 0 0 0 0 0 0 2 0 2 0 0 0 0 0 0 0 0 0 1 1 2 1 1 0 1 0 0 0 0 2 1 0 2 2 0 1 1 1 0 0 0 0 0 0 1 0 0 0 0 0 0 0 0 0 0 0 0 0 1 1 1 0 2 0 2 0 0 0 0 1 0 1 2 0 2 2 1 1 0 2 0 1 1 1 0 2 2 0 0 0 1 2 0 2 0 2 1 0 1 1 0 0 0 2 0 0 2 1 0 1 2 1 1 1 2 2 2 0 0 0 0 1 0 0 1 0 0 1 0 1 0 1 2 2 1 1 1 0 0 0 0 1 0 0 0 0 0 0 0 0 0 1 1 1 1 1 1 1 0 0 0 0 0 0 0 0 1 1 0 1 0 0 0 0 0 0 0 0 0 0 1 1 0 1 0 1 0 1 1 0 2 2 2 0 0 0 0 2 0 0 1 2 2 0 0 2 2 2 1 1 1 0 1 0 1 2 1 2 1 1 2 1 0 0 0 1 0 0 0 0 0 0 0 0 1 0 0 2 2 0 1 1 1 2 0 2 1 0 0 1 0 0 1 0 0 0 0 1 1 0 1 2 0 1 0 0 2 0 1 0 1 1 0 0 1 0 0 0 2 2 0 0 1 0 1 0 1 1 1 2 1 1 2 2 2 0 0 1 0 0 0 1 1 1 0 1 2 2 1 1 1 0 0 1 0 0 1 0 0 1 0 0 2 1 2 0 0 0 1 0 2 0 2 0 2 0 0 1 1 1 0 0 0 2 2 1 2 0 0 0 0 2 1 0 0 1 0 1 0 2 1 2 1 1 1 1 0 0 0 0 1 1 0 0 1 1 1 0 0 0 1 0 0 1 1 1 0 1 1 1 0 0 1 1 2 0 0 0 0 0 0 0 1 0 0 1 1 0 0 0 1 2 0 0 1 0 1 0 1 1 1 2 1 0 1 0 0 0 2 0
63 1 1 0 0 0 0 1 0 1 1 1 1 1 0 0 0 1 0 1 1 0 0 1 2 0 0 0 0 2 2 0 0 2 1 1 1 2 1 1 1 1 1 1 1 1 0 0 1 0 0 0 1 2 0 2 0 1 0 1 1 1 0 0 0 1 0 1 1 0 0 2 1 0 1 2 2 0 2 1 1 2 2 0 1 0 0 0 0 2 0 1 0 1 0 1 0 1 0 1 0 2 1 0 0 0 2 0 0 0 0 2 1 1 2 2 1 0 0 0 1 1 1 1 0 2 0 1 1 1 1 0 0 0 1 0 1 0 0 0 0 0 0 0 0 1 0 0 0 0 0 0 0 0 1 0 0 1 0 1 2 2 1 1 0 1 0 2 0 0 2 0 0 2 1 0 0 1 0 1 0 0 1 1 0 0 1 1 1 0 0 2 1 0 1 1 0 0 0 0 0 0 0 2 2 0 0 2 1 0 1 1 0 0 0 2 1 0 2 0 1 1 2 0 0 0 0 0 0 0 0 0 0 0 1 0 0 2 2 1 0 1 2 0 2 0 0 0 0 0 0 0 0 1 1 2 0 2 0 0 2 0 0 0 1 0 0 1 2 1 1 0 1 1 0 0 0 2 2 0 2 1 0 0 1 1 0 2 0 2 1 0 0 2 2 0 2 2 0 2 0 0 1 0 0 0 0 2 2 2 0 2 2 0 2 0 2 0 0 1 0 1 0 1 2 0 0 2 1 2 0 1 1 0 0 0 0 2 0 0 0 1 1 0 0 0 1 1 2 1 1 0 2 2 2 0 0 0 0 1 1 0 2 1 2 1 0 2 2 1 0 0 1 2 0 0 1 2 0 1 1 0 0 0 0 0 0 1 1 0 0 1 0 0 2 1 1 0 1 1 0 1 0 2 2 0 1 0 0 2 0 1 0 0 0 0 0 0 0 0 1 2 0 2 0 0 0 0 0 1 0 1 0 1 1 2 0 0 0 0 1 0 2 0 0 2 0 2 0 0 0 0 0 1 1 0 1 2 0 1 2 0 0 0 0 0 2 2 0 1 2 2 2 0 2 0 2 0 1 0 0 0 0 0 0 0 0 1 0 0 0 0 0 2 0 0 1 2 2 0 0 2 2 2 0 0 1 0 0 0 0 1 0 1 0 1 0 0 0 1 0 2 2 2 0 2 1 0 0 2 0 1 0 0 0 1 0 0 1 1 1 1 0 1 0 1 1 1 1 1 1 1 0 1 2 0 0 0 0 0 0 0 0 0 0 1 0 2 2 1 1 1 1 0 0 0 1 0 1 1 1 0 2 0 2 0 2 0 1 2 0 0 0 1 1 1 1 0 0 0 1 1 1 1 0 2 0 2 0 2 0 0 0 0 0 0 0 2 0 0 2 0 0 0 0 0 1 2 0 0 1 1 0 0 1 1 1 0 0 0 1 1 1 2 2 0 1 0 1 0 0 1 1 0 0 2 0 2 2 1 0 1 2 1 0 1 0 2 0 0 1 0 1 0 0 2 0 0 0 2 0 1 2 1 0 1 1 0 1 1 0 0 0 2 0 0 1 0 0 1 0 2 0 1 1 1 2 2 2 0 1 0 0 1 1 1 0 0 0 0 0 0 0 1 1 0 1 1 0 0 0 0 0 0 0 0 1 2 0 2 0 2 0 0 0 0 0 1 0 0 1 0 1 0 0 2 2 1 0 1 1 2 2 0 0 2 0 2 0 2 0 1 2 1 1 0 0 1 1 1 1 1 1 0 2 1 1 1 1 2 0 2 2 1 0 0 1 1 0 1 0 0 0 0 1 1 0 0 0 2 2 0 0 0 2 2 0 2 2 0 2 2 0 1 0 1 0 0 0 2 2 1 2 2 0 2 0 0 1 0 0 1 1 1 0 0 1 0 1 0 1 0 0 0 0 0 2 0 0 0 0 0 0 1 1 1 1 0 1 1 0 0 0 1 1 2 1 1 2 2 1 0 1 0 0 0 0 1 0 0 1 2 0 1 2 2 2 1 0 0 0 2 0 0 1 2 0 1 0 1 0 1 0 0 1 1 1 1 2 0 0 0 0 1 1 0 2 0 0 0 1 1 1 2 1 1 1 0 0 0 0 1 2 0 0 0 2 1 0 0 2 0 0 1 1 0 1 1 1 0 0 2 0 0 2 0 1 0 0 0 0 0 0 1 0 2 2 1 1 0 0 0 1 1 0 0 1 0 0 0 0 1 0 0 1 0 0 1 1 0 2 2
64 0 1 0 0 0 0 2 0 2 1 1 0 0 0 0 0 2 1 2 0 0 0 0 2 0 0 0 1 2 2 0 0 0 2 0 2 2 0 0 1 0 0 0 1 0 0 0 0 0 0 0 0 0 1 2 0 1 2 0 0 1 0 0 1 0 1 0 0 0 0 0 1 0 1 2 2 0 1 0 2 2 2 0 1 0 0 0 0 2 0 0 2 1 0 0 0 2 0 2 2 2 0 0 1 0 2 0 0 0 1 1 0 0 0 1 1 0 0 0 2 0 2 1 0 1 1 2 2 0 0 0 0 0 0 0 0 0 0 0 1 0 0 0 0 0 0 0 0 0 0 0 0 0 0 0 0 0 0 1 1 1 0 1 0 1 1 2 0 1 0 1 0 2 1 0 0 0 0 0 0 0 0 2 0 0 2 2 0 1 2 2 1 0 1 2 0 0 0 1 1 0 1 1 2 1 1 0 0 0 1 0 2 0 0 2 0 0 0 0 1 1 2 0 0 0 1 0 0 0 0 0 0 0 2 0 0 2 2 0 0 0 2 0 1 0 1 0 0 0 0 0 0 0 0 1 0 1 0 0 0 0 0 0 1 1 1 1 0 0 1 1 1 1 0 0 0 2 2 0 2 1 0 0 1 0 0 0 0 2 0 0 1 1 1 1 0 0 0 1 0 0 2 1 1 0 0 2 2 2 0 2 1 1 1 0 2 0 1 0 0 1 1 2 2 0 1 1 1 1 0 2 0 0 0 0 0 2 0 0 0 1 2 0 0 0 2 1 1 2 1 0 1 1 0 1 0 0 0 2 2 0 1 1 1 1 0 2 2 0 0 0 1 1 2 2 1 0 0 0 1 2 1 1 2 0 0 0 0 0 0 1 1 1 1 1 2 0 0 0 0 0 0 2 2 0 0 1 0 2 0 1 0 0 0 1 0 0 0 0 0 0 1 0 0 0 2 1 1 1 0 1 1 1 2 2 1 1 0 1 1 1 1 1 1 0 0 1 1 0 0 0 0 1 2 1 1 1 0 0 1 0 0 0 0 1 1 1 0 0 0 1 2 0 1 0 1 1 2 1 1 0 0 0 0 0 0 1 0 1 2 1 1 2 0 0 1 0 1 0 1 1 1 1 0 1 1 0 0 0 0 1 1 1 0 0 1 2 0 2 2 2 1 1 1 1 0 0 0 2 1 1 0 0 0 0 2 0 1 2 0 0 0 1 0 2 1 2 0 2 1 1 0 0 2 1 1 0 0 0 0 0 0 1 1 0 2 0 0 0 0 0 1 0 1 0 2 2 2 2 2 0 1 0 1 1 0 0 0 0 1 1 1 0 0 0 1 0 0 0 0 2 2 0 0 1 2 1 0 1 0 0 2 2 1 1 0 1 1 0 0 0 0 1 1 1 2 1 0 0 0 0 1 0 2 0 2 0 1 0 1 0 1 1 2 0 2 1 0 0 0 1 0 1 2 2 0 2 1 1 1 0 0 1 0 1 1 2 1 0 1 1 1 0 0 2 0 0 2 0 1 1 2 0 0 2 0 0 1 0 1 1 0 2 1 0 2 0 0 2 0 2 0 1 0 2 1 1 1 1 1 0 0 0 0 0 0 0 0 0 0 0 0 0 1 0 0 0 0 0 0 0 0 0 0 0 0 0 1 1 1 1 0 0 0 0 0 0 0 0 0 0 0 1 0 1 0 0 0 0 0 0 2 0 0 0 0 1 0 0 1 0 2 1 1 0 0 1 1 1 2 2 1 1 2 1 1 1 1 2 0 2 2 0 2 2 0 1 0 0 1 0 0 0 2 2 1 1 1 1 1 0 1 1 1 2 0 2 1 0 1 1 0 0 0 0 0 0 0 1 1 0 0 0 0 1 0 1 1 0 0 0 0 0 0 0 0 0 0 0 1 1 0 0 2 0 0 0 0 0 0 0 0 0 0 0 1 1 0 1 0 0 1 0 1 0 0 0 0 0 0 0 0 0 0 0 1 1 0 0 2 2 2 1 1 0 0 0 0 1 0 0 1 0 0 2 0 1 0 2 0 0 0 0 2 0 1 1 2 1 0 1 1 1 1 0 1 1 1 1 0 2 0 2 0 0 0 0 0 0 1 2 2 1 1 2 2 0 0 0 1 0 1 1 1 0 0 1 0 2 1 0 0 0 2 0 1 0 0 0 0 1 0 0 0 0 0 0 2 0 0 0 0 0 0 0 0 0 0 1 0 0 0 2 1 0 0 0 0 0 2 2
65 1 1 0 0 0 0 2 0 1 1 0 1 1 0 0 1 1 1 1 1 1 0 0 2 0 1 0 0 2 2 0 0 2 2 0 2 0 0 0 1 0 0 0 1 0 0 0 0 0 0 0 0 2 0 1 0 0 0 1 0 1 0 0 0 0 0 1 1 0 0 0 1 0 1 2 2 0 1 0 1 1 2 0 2 0 0 0 0 2 0 0 1 2 1 2 0 1 1 0 0 2 0 0 0 0 2 0 0 0 0 0 1 1 1 1 1 0 2 0 2 2 2 1 0 0 1 2 2 1 1 1 0 0 2 0 0 0 0 0 1 0 1 0 0 1 0 0 0 1 0 0 0 0 1 0 0 1 1 1 1 0 0 2 2 2 1 0 1 1 0 2 0 2 1 0 0 0 0 0 0 0 1 2 0 0 2 2 0 0 1 2 2 1 2 2 2 0 0 1 1 1 0 2 2 0 0 1 1 0 1 1 2 0 1 1 0 0 1 0 0 0 2 0 0 0 1 1 0 2 0 1 1 1 1 1 0 2 2 0 0 0 2 0 1 0 0 1 1 0 0 0 0 0 0 0 0 1 0 0 1 0 0 0 0 0 1 0 2 1 1 1 1 1 2 2 1 1 1 0 0 1 0 0 1 2 0 1 1 2 0 1 0 1 0 0 0 1 0 0 1 0 2 0 0 0 0 1 0 1 1 2 1 2 1 0 1 0 0 1 0 1 0 2 2 0 0 1 1 1 0 0 1 0 0 0 0 2 0 1 1 1 1 0 0 0 1 0 1 1 0 0 1 1 0 1 1 0 0 1 2 1 1 0 1 0 0 2 1 0 1 1 1 2 0 0 2 1 0 0 2 1 0 1 0 0 0 0 0 0 0 2 1 0 2 0 0 2 0 0 0 0 0 1 1 1 0 1 0 2 0 0 0 0 2 2 1 0 0 0 0 2 0 0 1 1 1 0 0 1 0 0 1 0 0 0 0 0 0 1 2 1 1 1 0 1 0 2 0 0 0 1 0 1 2 1 1 2 1 0 0 0 0 1 0 2 0 1 0 1 1 1 1 1 0 1 0 0 2 1 1 0 0 1 0 0 0 1 1 0 0 0 0 2 0 0 1 1 1 0 0 2 1 1 0 1 1 2 1 0 0 0 1 0 1 0 0 1 0 1 1 2 2 2 1 2 1 1 1 1 1 1 0 2 1 0 1 0 1 2 0 1 0 1 0 2 0 1 1 1 1 1 0 0 1 2 1 0 0 1 1 0 1 0 0 0 0 0 0 0 0 1 0 0 0 0 0 1 1 2 2 0 1 0 2 0 2 0 1 1 1 0 1 0 0 0 1 0 0 0 1 0 2 0 0 0 2 2 0 2 0 0 0 0 0 0 0 1 1 0 0 0 0 0 0 2 2 1 0 0 0 0 0 0 1 0 2 0 0 0 0 1 0 1 1 0 2 1 1 0 0 2 0 1 2 2 0 1 1 0 0 0 1 0 2 1 1 2 0 0 0 0 1 0 0 2 0 0 2 1 0 1 1 0 0 0 1 0 0 1 0 0 1 1 0 0 1 1 0 1 0 1 0 0 1 1 0 1 1 1 1 0 1 0 1 1 0 1 1 1 0 0 0 0 2 0 0 1 1 1 0 0 1 0 0 0 0 0 0 0 0 0 0 0 0 1 1 1 0 0 1 1 0 0 0 2 1 0 0 0 0 0 2 1 1 1 1 2 0 2 0 0 0 1 1 0 1 1 1 2 0 0 1 0 1 0 1 2 1 2 1 1 2 1 0 0 1 0 0 0 1 0 0 0 2 2 0 0 0 1 1 0 1 1 1 2 0 1 0 0 0 0 0 0 0 0 0 0 0 2 1 2 1 1 1 1 0 0 1 1 1 1 1 1 0 0 1 0 0 0 2 2 0 0 2 0 0 0 0 0 1 1 0 1 1 2 1 0 1 0 0 0 0 2 0 1 0 0 2 2 2 0 0 0 0 0 0 0 1 0 1 1 1 0 1 1 1 0 0 0 0 2 0 0 2 0 0 1 0 2 0 0 0 1 1 1 2 0 2 0 0 0 0 1 1 0 2 0 1 1 0 2 0 1 0 1 1 1 0 1 0 1 2 0 0 0 1 0 0 0 1 0 0 1 1 0 1 1 0 1 1 1 0 0 2 0 1 0 0 0 0 0 0 0 0 1 2 1 2 0 0 1 1 1 0 0 1 0 0 0 0 1 0 1 1 0 0 0 0 0 0 0
66 0 0 0 0 1 1 2 0 1 0 0 0 1 0 1 0 1 1 1 1 1 0 1 1 1 1 1 0 2 1 0 1 1 1 0 2 1 0 0 2 1 1 1 2 1 1 0 0 0 0 0 0 0 1 1 1 1 1 1 1 0 0 1 0 0 0 0 2 0 1 2 0 0 0 2 2 0 1 0 1 1 2 0 2 0 0 1 1 1 1 1 0 1 1 1 0 1 0 0 2 2 1 0 1 1 2 0 0 0 0 0 0 0 0 0 0 0 0 0 2 0 2 1 0 1 1 1 2 0 0 0 0 0 0 0 0 0 1 0 0 0 0 0 0 1 0 0 0 0 0 0 1 0 0 0 0 1 0 1 0 0 0 1 1 2 0 0 0 2 0 0 1 1 2 0 0 1 0 1 0 1 2 2 0 0 2 2 0 0 0 1 2 1 2 2 2 0 0 1 1 1 0 2 2 0 1 1 1 0 1 1 1 0 0 2 0 1 0 0 2 2 2 0 0 0 1 0 0 0 0 0 1 1 1 1 0 1 1 0 0 0 2 0 2 0 0 0 0 0 0 0 0 0 0 0 0 2 1 0 1 0 0 0 0 0 0 0 2 1 1 1 0 0 1 1 0 1 1 0 0 1 0 0 2 0 0 2 0 2 2 0 0 2 1 0 1 0 0 0 0 0 2 0 0 0 1 2 1 2 0 2 1 2 1 0 1 0 0 0 1 1 2 1 1 0 1 1 0 1 0 1 0 0 0 0 1 2 0 1 0 1 2 0 1 0 1 0 1 1 1 0 2 2 1 0 2 0 0 1 1 0 2 1 2 0 0 2 1 0 1 1 0 2 1 1 0 2 0 0 0 0 1 1 0 0 0 0 0 0 0 0 2 0 2 2 2 0 1 1 0 1 0 2 2 1 0 1 0 0 2 0 1 1 1 2 1 1 0 1 0 0 1 1 1 0 1 0 0 1 0 0 0 0 0 0 0 1 0 0 2 0 0 2 1 2 1 2 0 0 0 0 0 1 2 0 2 2 2 0 0 0 1 0 1 2 0 1 0 1 1 1 2 0 1 0 0 0 2 0 0 0 0 0 0 1 0 1 0 0 0 0 0 0 0 0 1 0 0 0 0 2 2 1 0 1 2 1 1 0 0 1 1 1 0 0 0 0 0 1 2 1 2 2 0 2 0 2 2 1 2 0 0 1 2 1 1 0 2 2 0 1 0 0 0 0 1 1 1 1 0 0 0 1 2 0 0 0 0 1 1 0 0 1 1 1 1 2 2 2 0 2 0 0 0 0 0 0 2 0 2 0 2 0 1 1 2 1 0 1 1 1 1 1 0 0 0 1 0 0 1 1 1 0 1 1 1 1 0 2 0 0 0 0 0 0 0 2 0 0 2 0 0 0 0 0 1 0 0 0 1 1 0 0 2 1 2 0 0 0 1 1 1 1 1 0 1 1 0 0 0 0 0 0 0 1 0 2 2 1 1 0 0 0 1 1 0 2 2 0 1 0 1 0 0 2 0 0 2 0 1 1 2 2 0 1 1 1 1 0 1 1 0 2 0 0 1 1 0 2 1 0 0 1 2 2 1 0 1 2 0 0 0 0 0 1 0 1 1 1 0 0 0 0 2 0 0 1 0 0 0 0 0 0 0 1 0 0 1 1 0 1 1 0 1 0 1 0 0 0 0 0 1 1 0 0 0 1 0 1 1 0 2 0 0 1 1 2 0 2 0 0 2 0 1 1 1 2 2 2 0 1 0 0 0 2 0 2 2 1 0 1 2 1 0 0 1 1 0 1 0 0 0 1 0 0 0 1 1 1 1 1 0 0 1 0 1 2 0 0 1 0 0 0 0 0 0 0 1 2 2 1 1 1 0 2 0 0 2 0 0 1 0 0 0 0 0 0 0 0 2 2 0 0 1 0 1 0 1 0 0 0 0 0 0 1 1 0 0 1 0 0 0 0 2 2 0 1 2 2 1 1 0 0 0 0 0 0 0 1 1 2 1 0 2 2 2 0 0 1 0 1 2 0 1 1 1 1 0 1 0 2 1 0 2 1 1 1 2 0 0 0 0 0 2 1 1 2 0 1 0 2 0 0 1 1 1 1 0 2 0 1 2 1 1 0 1 0 0 0 1 0 1 0 1 0 1 0 0 2 0 1 0 0 2 0 1 0 0 0 0 0 0 0 0 1 1 1 0 0 0 0 0 1 0 1 1 0 1 1 1 0 0 1 1 0 0 0 0 0 2 0
67 0 2 0 0 0 0 2 1 2 1 0 1 2 1 0 0 1 0 1 1 0 0 0 2 0 0 0 0 2 2 0 0 1 2 0 2 1 0 1 1 1 1 1 1 1 2 0 1 0 0 0 2 2 0 1 1 0 0 0 0 0 0 2 0 1 1 0 1 0 0 1 1 0 1 2 2 0 2 2 0 2 1 1 0 0 0 0 0 1 0 0 1 1 0 1 1 1 0 1 0 2 0 0 1 0 2 1 1 0 0 2 1 2 2 2 2 0 1 0 1 1 2 1 0 0 1 0 0 0 0 0 0 0 1 0 0 0 0 0 0 0 0 0 0 2 1 0 0 1 0 0 1 1 1 0 0 1 0 1 0 1 0 2 1 1 0 0 0 2 0 0 0 2 1 0 0 0 0 0 0 0 2 2 0 0 2 1 0 1 0 2 0 0 0 1 2 0 0 0 0 0 0 0 2 2 2 1 1 0 0 2 1 0 0 2 1 2 0 0 1 1 2 0 0 0 1 0 0 0 0 0 0 0 2 0 0 2 1 1 0 0 2 0 1 0 0 0 0 0 0 0 0 0 0 2 1 2 0 0 0 0 0 0 0 0 1 0 1 0 1 0 1 1 0 0 0 1 1 0 1 2 0 0 1 1 0 2 0 2 0 0 0 2 2 1 1 1 0 0 0 1 1 0 0 1 1 2 1 2 0 2 1 1 1 0 2 0 0 1 0 1 2 1 2 0 0 1 0 1 0 1 1 0 0 0 0 1 1 1 1 1 2 0 0 0 1 1 1 2 1 1 2 2 1 0 0 0 0 2 2 0 1 1 1 1 0 2 1 0 1 1 0 2 0 0 1 1 0 0 2 1 0 0 1 0 0 0 0 0 0 1 1 0 1 0 0 0 0 0 0 0 0 2 1 0 1 1 0 2 0 0 0 0 1 1 0 0 1 0 0 0 0 1 1 2 1 1 1 1 0 1 0 1 0 1 0 1 0 1 1 0 1 0 0 1 1 1 1 0 0 1 0 1 1 0 1 2 0 1 1 0 0 1 0 1 1 0 0 0 0 0 2 0 1 0 1 0 2 1 1 0 0 0 1 2 1 0 0 0 0 0 0 1 0 1 1 1 1 1 0 2 1 1 0 0 2 0 0 0 0 0 0 1 1 0 0 0 0 1 0 2 2 2 0 2 0 1 1 1 1 0 0 1 1 0 1 0 0 1 1 1 0 1 1 1 0 1 1 1 0 0 0 0 2 0 0 1 0 1 1 0 1 0 0 0 1 1 1 1 0 0 0 0 0 0 0 1 1 2 1 0 0 0 0 0 0 0 0 1 1 0 1 1 0 0 0 0 0 0 0 2 2 0 0 1 1 1 0 0 1 0 1 2 1 1 0 1 1 0 0 0 0 0 0 1 2 1 0 0 0 1 0 0 1 2 2 0 1 0 2 0 0 1 1 0 2 2 0 0 0 2 0 1 2 2 0 2 2 1 1 0 0 1 0 1 0 2 0 1 0 1 0 0 0 2 0 1 0 2 1 0 2 1 1 2 0 0 1 1 0 0 0 1 1 0 2 0 0 2 2 0 0 0 1 1 0 2 1 0 2 0 0 0 0 0 0 0 0 0 0 0 1 0 0 1 0 0 0 0 0 0 0 0 0 1 0 0 0 0 0 0 0 0 0 1 1 1 0 0 0 0 1 0 0 1 1 0 0 0 0 2 2 0 0 1 0 1 0 2 0 0 2 0 0 1 1 1 1 2 0 0 1 0 2 1 2 2 2 2 0 2 2 1 0 0 1 1 1 1 0 0 0 0 1 0 0 1 1 0 1 1 1 1 1 2 0 1 1 0 1 1 0 1 0 0 0 0 0 2 0 2 1 2 1 2 0 1 2 1 0 0 0 0 0 0 0 0 0 0 2 2 0 0 2 0 0 0 0 0 1 1 0 0 0 0 0 0 1 1 0 0 0 2 0 1 0 0 2 2 1 1 0 0 0 0 0 0 0 0 2 0 0 0 2 2 2 0 0 0 0 1 2 1 2 1 0 0 0 1 0 1 0 0 1 1 2 2 2 2 0 2 1 1 1 0 0 0 0 0 0 2 0 2 0 0 0 0 2 0 0 1 1 1 1 1 1 2 0 0 1 0 1 1 0 0 1 1 0 2 1 1 0 0 1 1 1 0 0 0 0 0 0 0 0 0 1 2 0 0 0 0 0 0 0 0 0 0 0 0 0 0 0 0 0 0 0 1 1 0 0 0
68 1 1 0 0 1 1 2 0 2 1 1 0 1 0 0 0 1 0 2 0 0 0 1 1 1 1 0 0 2 1 0 0 0 2 1 1 2 0 0 2 1 1 1 2 0 1 0 0 0 0 1 0 0 0 2 0 0 1 0 1 1 0 1 2 0 2 0 1 0 0 0 2 0 2 2 2 0 2 0 0 2 2 0 2 0 0 0 0 2 0 0 0 2 0 2 1 1 0 1 1 2 2 0 0 0 2 0 0 0 2 2 0 1 1 1 1 0 1 0 2 0 1 1 1 0 0 1 2 0 0 0 0 0 2 2 0 0 0 0 1 0 0 0 0 1 0 0 0 0 0 0 0 1 0 0 0 1 0 1 1 1 0 1 1 2 0 0 0 0 0 0 1 1 2 2 2 0 0 0 0 0 1 2 1 0 2 2 1 0 1 2 2 1 2 1 1 0 0 0 0 1 0 0 2 2 2 0 0 0 1 1 2 1 0 2 0 1 1 0 0 0 1 0 0 0 1 0 0 1 0 0 1 1 2 1 1 2 2 0 0 0 2 0 1 0 0 1 0 0 0 0 0 1 1 1 0 2 0 0 1 0 0 0 0 0 0 0 2 2 0 1 1 1 0 0 1 2 2 0 1 2 0 0 2 1 0 0 0 1 1 1 0 1 1 0 1 0 0 0 0 0 1 0 0 0 0 2 0 2 0 1 1 0 2 0 2 0 1 1 0 1 1 2 2 0 0 2 2 1 0 0 2 0 0 0 0 1 1 0 0 0 1 0 1 0 1 0 2 1 0 0 2 2 1 0 0 1 0 2 2 0 2 1 2 1 0 2 2 0 0 0 2 2 1 1 2 2 0 0 1 1 2 2 1 1 0 0 0 0 1 2 1 0 1 0 1 1 0 0 0 0 0 1 1 1 0 1 0 1 0 1 0 0 1 1 1 1 0 1 1 1 0 1 1 1 0 0 0 0 0 0 0 0 0 0 0 1 0 0 0 2 0 1 0 1 2 0 0 0 0 0 0 1 1 0 1 2 1 1 2 0 0 0 0 2 0 2 0 2 1 2 2 0 1 1 1 0 2 0 1 1 0 0 0 0 0 1 0 0 1 1 0 1 1 0 2 0 1 1 0 2 1 0 0 2 2 1 1 0 1 0 0 0 1 0 0 1 0 1 1 2 2 2 1 2 2 1 1 1 1 0 0 0 1 0 0 0 1 1 1 1 0 2 2 2 0 1 1 1 1 1 0 0 1 1 0 0 1 0 0 0 1 0 0 0 1 1 1 0 1 0 1 0 1 0 1 0 1 1 1 0 1 0 0 0 1 0 0 0 0 0 0 0 0 0 0 1 0 0 1 1 0 0 1 2 0 0 1 0 0 0 1 1 1 1 0 1 0 1 0 1 0 0 0 0 2 0 0 0 2 2 0 0 0 0 2 0 1 1 1 1 0 0 2 0 0 1 1 1 0 2 1 0 0 2 0 2 2 0 0 0 1 1 1 1 0 1 0 1 1 1 0 0 0 1 1 0 1 1 1 0 2 1 0 1 1 0 0 0 0 0 0 1 0 0 0 0 0 0 0 2 0 0 1 1 1 1 1 0 0 0 0 0 0 0 0 0 0 0 0 0 2 0 0 1 1 1 1 1 1 1 0 0 0 0 0 0 0 0 0 0 0 0 0 0 0 0 0 1 1 1 0 1 0 1 1 0 2 0 0 0 2 2 0 0 1 1 0 2 0 0 2 1 1 0 1 1 1 1 1 1 0 0 1 2 1 2 2 2 1 2 2 1 0 0 1 2 2 0 0 1 0 1 1 1 0 0 1 1 2 0 0 0 1 2 1 2 2 0 2 2 0 1 0 0 0 0 0 2 1 1 0 1 2 1 0 0 0 0 0 0 0 0 0 0 0 0 0 0 1 0 0 0 1 0 1 0 0 0 0 1 1 0 1 0 0 0 2 0 0 0 1 1 0 0 0 1 1 1 1 0 0 0 0 0 0 0 1 0 0 1 0 0 2 1 1 0 0 0 0 1 1 0 2 1 0 1 0 2 0 0 1 0 1 1 1 0 1 1 0 1 0 1 1 0 1 1 0 0 0 2 1 2 1 1 0 1 0 0 0 0 2 1 0 0 1 2 1 2 0 0 0 0 2 0 1 2 0 2 2 0 0 0 1 0 1 0 0 0 0 0 0 1 0 1 1 1 1 0 0 0 0 1 0 0 0 0 0 0 0 1 0 2 0 1 0 0 0 0 2 2
69 1 0 0 0 1 1 2 0 2 0 1 0 0 0 0 0 1 0 2 0 0 0 1 2 0 0 0 0 1 2 0 0 1 1 1 1 1 0 0 1 0 0 0 1 0 0 0 0 0 0 2 1 1 1 0 1 1 1 1 0 0 0 1 1 0 1 0 2 0 0 1 2 0 0 2 2 0 1 0 1 1 2 0 2 0 0 0 0 2 0 0 0 2 0 1 0 0 0 0 1 2 0 0 0 0 2 2 2 0 0 2 0 2 2 0 2 0 2 0 1 0 1 1 0 0 0 1 2 1 1 1 0 0 1 0 1 0 0 0 0 0 0 0 0 2 0 0 0 0 0 0 1 0 0 0 1 0 0 1 0 0 0 2 2 2 1 0 0 2 0 0 0 2 1 1 0 1 0 1 0 0 0 1 0 0 1 1 0 0 0 1 1 0 1 2 1 0 0 0 0 0 0 1 2 1 1 1 1 0 2 2 2 0 0 2 0 0 1 1 0 0 2 0 1 1 0 0 0 0 0 0 0 0 2 0 0 2 2 0 0 0 2 0 1 0 0 0 0 0 0 0 0 2 2 1 0 2 0 0 0 0 0 0 0 0 0 0 1 0 0 1 0 0 0 0 0 2 2 0 0 0 0 0 2 1 1 0 0 2 1 0 0 1 1 0 0 1 0 0 0 0 0 0 0 0 0 2 0 1 0 1 1 1 1 0 2 0 1 0 1 1 0 1 2 0 0 1 1 0 0 0 2 0 0 0 0 1 2 0 0 0 2 0 1 0 1 1 1 1 1 0 2 2 2 0 0 0 0 2 2 0 2 1 2 0 0 2 2 0 0 0 1 1 1 1 1 1 0 1 2 2 2 2 1 1 0 1 1 0 1 1 1 0 2 0 0 1 0 0 0 1 0 2 2 1 0 1 0 2 0 0 1 1 1 2 1 0 0 0 0 0 1 1 0 0 1 1 1 0 2 0 1 2 1 2 0 1 0 2 2 1 1 1 1 0 0 1 0 0 0 1 0 2 0 0 0 1 1 0 0 0 1 0 0 1 1 1 0 1 1 1 1 1 1 0 1 0 2 0 0 0 0 1 1 1 1 1 1 0 0 0 0 2 2 0 1 0 2 0 0 2 2 2 0 0 2 0 0 0 0 2 2 0 0 1 0 0 0 2 2 0 2 2 1 2 0 0 0 2 0 0 0 0 1 1 2 0 1 0 2 2 0 1 1 1 1 0 2 0 0 0 0 0 1 1 0 0 1 0 0 1 0 1 1 0 1 0 0 0 0 1 1 0 1 0 1 1 1 2 1 0 1 0 1 0 1 1 0 2 0 0 1 0 0 0 0 1 0 0 1 1 1 0 1 2 1 1 0 2 1 0 1 1 1 1 0 1 0 1 1 1 0 1 1 0 0 0 1 1 0 0 0 0 2 1 2 0 0 0 1 0 0 0 1 0 2 1 1 1 0 1 1 1 1 2 0 1 1 0 0 0 0 1 1 2 1 2 0 0 0 0 0 1 1 1 1 1 1 1 1 0 2 1 0 2 0 1 2 0 1 1 0 1 0 0 0 0 0 1 1 1 0 0 1 2 0 1 1 0 0 0 0 1 1 1 0 0 1 1 0 0 1 0 1 1 0 1 0 0 0 0 0 1 0 1 1 1 1 2 1 2 0 0 0 2 2 0 0 1 1 1 1 1 0 0 0 1 0 1 1 2 2 1 1 0 1 2 1 1 0 1 2 1 1 0 0 1 0 2 0 0 1 2 2 1 1 1 1 1 0 1 2 0 0 0 0 1 1 0 0 0 0 0 0 1 1 0 0 0 1 1 1 1 1 1 0 2 1 0 1 1 0 1 0 0 0 0 0 2 1 1 0 1 0 1 1 1 2 1 2 0 0 0 1 1 0 0 0 1 1 1 0 0 1 0 1 0 0 1 1 1 0 0 0 2 1 1 2 0 0 0 0 2 0 0 0 1 2 2 1 0 0 0 0 0 0 0 1 0 0 0 0 0 1 0 1 0 0 0 1 1 1 1 2 1 0 2 0 1 0 1 0 1 1 1 2 1 1 0 0 0 0 0 1 0 1 1 0 0 2 0 0 2 0 0 0 2 0 0 0 1 1 0 0 0 0 0 0 0 2 0 0 0 1 0 0 0 0 1 1 0 0 0 2 0 1 0 0 0 0 0 0 0 0 0 0 1 1 0 0 0 1 1 0 0 1 0 1 1 1 0 0 2 1 1 0 1 1 0 1 1
70 1 1 0 0 0 0 2 1 1 1 0 1 1 0 0 1 2 2 1 0 0 0 0 2 0 0 0 0 2 1 1 2 1 2 0 2 2 1 1 1 1 0 0 2 1 0 0 0 0 0 0 0 0 0 2 0 0 0 2 0 2 0 1 0 1 0 0 0 0 0 0 1 0 0 2 2 0 2 0 0 0 2 1 1 0 0 0 0 2 0 2 1 1 0 1 0 0 0 0 1 2 1 0 0 0 2 0 0 0 1 2 0 1 1 0 1 0 2 0 1 0 1 1 0 1 0 1 2 0 0 0 1 0 0 0 1 0 0 0 1 0 1 0 0 1 0 1 1 1 0 0 0 1 0 0 0 1 0 0 0 0 0 2 2 2 1 1 0 0 2 0 1 1 2 1 0 0 0 0 0 0 0 0 0 0 0 1 0 0 1 1 1 1 2 2 1 1 0 0 0 0 0 2 2 1 1 2 2 0 0 1 1 0 0 2 1 0 1 1 1 1 1 1 2 1 0 0 0 2 0 0 0 1 1 0 0 2 2 0 0 1 2 0 2 0 0 0 1 1 1 1 0 0 0 0 0 2 0 0 1 0 0 1 0 0 1 0 0 0 0 1 1 1 0 1 0 2 2 0 2 2 0 0 2 0 0 1 0 2 1 0 2 2 2 2 0 1 0 0 0 1 2 0 0 2 2 2 1 1 0 1 2 1 0 0 2 0 0 0 2 0 1 2 1 0 0 2 1 1 1 1 0 0 0 0 0 1 1 0 0 1 2 0 1 0 1 0 0 1 0 1 1 1 1 1 0 0 0 1 1 0 2 0 2 1 0 1 1 0 1 1 0 2 0 0 2 2 1 0 0 0 2 1 1 0 0 0 0 1 0 0 1 1 2 1 1 0 1 1 0 1 0 2 1 0 1 1 0 1 1 0 1 1 0 1 0 0 0 0 0 2 0 1 1 1 0 0 0 0 0 0 0 2 0 2 0 1 0 0 2 1 1 1 0 1 1 0 0 0 0 0 0 1 2 1 1 1 0 1 1 0 0 0 0 2 0 0 0 0 0 1 2 1 1 0 1 0 2 0 1 0 0 0 1 1 1 0 1 0 0 0 0 2 1 1 1 0 1 0 0 2 1 0 1 2 2 1 1 0 0 0 0 2 0 0 0 0 0 2 1 1 1 1 0 1 0 0 0 2 0 1 0 1 0 1 0 0 0 1 2 1 0 2 0 2 0 1 1 1 0 0 0 1 2 0 0 1 0 2 1 0 0 1 1 0 2 1 1 0 1 0 0 0 0 0 2 0 2 0 2 0 2 0 2 0 2 0 0 0 0 0 1 0 0 0 0 0 0 0 0 1 0 0 0 2 0 1 1 1 0 0 0 0 0 0 0 1 1 0 0 0 0 0 0 0 0 1 0 0 1 1 1 0 2 1 2 0 0 1 0 0 1 1 2 0 2 1 0 0 0 2 1 0 1 1 0 1 1 1 2 0 2 1 0 1 0 1 1 1 1 2 0 0 0 0 2 0 1 1 1 0 2 1 0 1 2 0 1 0 0 0 0 1 1 0 1 0 0 1 1 1 0 0 0 2 0 1 1 1 0 0 1 0 1 2 0 2 1 2 0 0 0 0 2 0 0 0 0 0 0 0 0 1 0 1 1 0 1 1 0 0 0 1 1 0 1 0 0 0 0 0 0 0 0 2 0 0 0 0 0 1 2 1 0 1 0 1 0 1 1 0 1 1 1 0 1 0 0 1 1 1 0 1 1 2 0 2 1 2 0 1 1 0 1 1 0 0 0 0 1 0 0 0 2 2 1 0 1 1 2 0 0 0 0 2 2 2 2 0 1 2 0 0 0 0 0 0 0 2 1 1 0 0 0 1 0 1 2 1 2 0 0 0 1 0 0 0 0 0 1 1 0 0 2 0 0 0 0 0 1 2 0 0 0 1 1 0 2 0 0 0 0 1 2 2 0 0 1 2 1 1 0 0 0 0 0 1 1 0 2 0 0 0 1 1 1 0 0 1 0 2 1 0 1 1 0 0 0 2 0 0 0 0 1 2 2 1 1 1 0 1 0 1 0 0 1 0 0 0 0 1 0 2 0 0 0 2 0 0 1 2 2 0 0 0 1 0 0 0 0 1 1 0 1 0 1 0 0 0 0 2 0 0 1 0 0 0 0 0 0 0 0 0 0 1 1 0 2 0 0 0 1 2 0 0 0 0 1 1 1 0 1 2 1 0 0 1 1 0 1 0
71 0 0 0 0 2 2 0 0 0 0 2 1 2 1 0 0 2 2 1 1 1 0 1 1 0 0 0 1 1 2 0 0 2 1 1 1 1 1 0 2 0 0 0 1 0 0 0 0 0 0 1 2 1 1 0 2 1 0 1 1 0 0 1 1 0 1 0 1 0 1 1 0 0 0 2 1 0 2 0 1 2 2 0 2 0 0 0 0 1 0 0 1 1 1 2 0 0 0 0 2 2 1 0 1 1 2 0 0 0 1 2 0 1 1 0 1 0 0 0 2 0 2 1 0 1 1 1 2 0 1 0 0 0 0 0 0 0 0 0 0 0 0 0 0 0 0 0 0 0 0 1 0 0 0 0 1 0 0 1 1 1 0 2 0 1 0 1 0 0 1 1 0 2 1 0 0 0 0 0 0 0 1 2 0 0 2 1 0 1 1 2 1 1 1 1 2 0 0 1 1 0 0 0 2 2 2 0 1 0 1 1 2 0 0 2 1 0 1 0 0 0 2 0 0 0 2 1 1 1 0 1 0 0 2 0 0 2 2 0 0 0 2 0 2 1 1 0 0 0 0 0 0 0 0 2 1 2 0 0 0 0 0 0 0 0 0 0 2 1 1 0 0 0 0 0 0 2 1 0 0 1 0 0 2 1 0 1 0 2 1 0 1 2 2 1 0 1 0 0 0 0 2 1 1 0 1 2 0 0 0 0 2 1 1 0 2 0 2 0 0 2 1 0 1 0 0 0 0 1 0 1 0 0 0 0 0 2 0 0 0 1 1 0 1 0 1 0 0 1 1 0 1 1 0 1 1 0 0 1 1 0 2 1 2 0 0 1 2 0 0 0 1 2 0 0 0 2 0 0 0 0 0 1 2 0 0 0 0 1 0 0 1 0 2 0 0 1 1 1 0 2 0 2 2 0 0 1 0 2 0 1 0 0 1 1 1 0 1 0 0 0 1 0 0 0 2 0 0 1 0 0 0 0 0 0 0 2 0 0 1 1 1 1 0 0 0 0 2 1 1 0 0 2 2 2 0 2 2 0 1 0 0 1 0 0 2 2 0 1 0 0 1 1 1 0 1 1 2 0 1 0 0 0 0 1 0 1 1 0 0 0 0 0 0 0 1 0 0 2 0 2 1 1 0 1 1 1 1 0 0 0 0 1 0 1 0 1 0 1 0 2 1 1 0 1 0 1 1 1 1 1 0 1 0 2 2 0 0 1 0 1 0 1 1 1 2 1 1 1 0 0 0 0 1 1 0 0 0 2 2 0 2 0 1 0 2 1 1 0 1 2 0 0 0 0 0 1 2 1 2 0 1 0 1 0 0 0 0 1 0 1 2 0 0 0 1 0 0 0 0 2 0 1 0 2 1 1 0 2 0 0 1 1 1 1 1 0 0 0 0 1 0 1 1 0 0 2 0 0 2 2 0 0 0 0 2 0 0 0 0 1 0 0 2 0 2 2 0 0 0 2 0 2 2 2 0 2 2 0 0 0 1 0 2 1 0 2 1 0 0 0 1 0 0 1 1 0 2 0 2 0 2 2 1 1 0 1 1 1 0 0 0 0 0 0 0 0 0 0 0 0 0 0 1 1 1 1 1 0 1 0 0 1 0 1 0 2 2 2 0 0 1 0 2 0 0 1 1 1 0 0 0 0 0 0 0 0 1 1 0 1 0 0 1 1 2 0 0 0 0 0 1 1 0 0 0 0 0 0 0 1 2 1 1 0 0 0 0 2 0 0 1 1 1 0 1 1 2 2 0 0 0 1 1 2 0 1 0 2 0 1 2 0 0 0 1 1 0 0 0 0 0 0 0 0 1 0 1 0 1 0 0 0 2 0 1 2 1 0 2 2 0 0 0 0 0 0 0 2 1 1 1 2 0 1 0 0 0 0 0 0 0 0 0 0 0 0 0 0 2 2 0 0 2 0 0 0 0 0 1 1 1 1 2 1 1 0 1 1 1 1 0 2 1 1 0 0 2 1 1 0 0 0 0 0 0 0 1 0 0 1 0 0 1 1 1 0 0 0 0 2 1 0 2 2 1 1 1 0 1 1 2 0 2 0 0 1 1 0 0 0 0 2 1 0 0 2 1 0 1 1 0 0 0 0 0 0 0 0 0 1 2 1 1 0 1 1 0 0 1 0 1 0 1 0 1 1 1 1 0 2 0 1 0 1 1 0 1 1 0 0 0 0 0 2 2 1 1 0 0 0 0 1 0 0 1 0 0 0 0 0 1 1 1 0 0 1 1 0 2 0
72 0 2 0 0 0 0 2 0 2 2 0 1 1 0 0 1 1 0 2 0 0 1 0 2 0 0 0 1 2 2 2 1 1 1 0 2 0 0 0 1 0 0 0 2 0 1 0 0 0 0 0 1 1 1 0 0 0 1 1 0 0 0 2 1 0 0 0 1 0 0 0 1 0 1 1 1 0 1 0 1 2 2 0 2 0 0 1 0 2 0 1 0 2 0 1 0 0 1 0 2 0 1 0 1 1 2 1 1 0 0 1 0 2 2 0 2 0 1 0 2 0 2 1 0 0 1 0 2 0 1 1 0 0 0 0 0 0 1 0 2 0 0 0 0 0 0 0 0 1 1 0 0 1 0 0 0 1 0 0 1 0 0 2 0 1 0 0 0 2 0 0 0 2 1 1 0 0 0 0 0 0 1 2 0 0 2 0 0 2 1 2 2 2 2 0 0 0 0 1 1 0 0 1 2 1 1 0 1 0 0 1 1 0 0 2 0 0 1 0 1 1 2 0 0 0 1 0 0 0 0 1 0 0 1 1 0 0 0 0 0 0 2 1 2 0 0 0 0 0 0 0 0 0 0 0 0 1 0 0 0 0 0 0 0 0 1 0 1 0 1 1 0 0 0 0 0 2 2 0 0 1 0 0 1 0 0 1 0 2 2 0 1 2 2 1 0 1 0 0 0 1 0 0 0 0 0 2 0 0 2 2 1 1 0 0 1 0 0 1 0 1 1 0 0 0 0 2 2 1 0 0 0 0 0 0 0 2 0 0 0 1 2 0 0 0 2 0 0 1 0 1 1 1 1 1 0 0 0 1 1 0 2 2 2 0 0 2 2 0 0 0 0 2 0 0 1 2 2 0 2 1 1 1 1 1 0 0 0 0 0 0 0 0 2 0 0 0 1 1 1 0 0 2 2 1 0 2 0 2 0 0 0 0 2 2 1 0 0 0 2 2 0 1 0 0 1 2 2 1 0 2 2 1 1 0 1 0 0 0 1 2 2 0 0 1 1 2 0 0 0 0 0 2 0 0 0 1 1 0 0 0 0 0 0 2 0 1 0 0 1 1 2 0 1 1 1 1 2 0 2 0 0 0 1 1 1 0 2 0 0 0 0 1 0 0 0 1 1 0 0 2 1 1 0 1 2 0 0 0 0 1 0 1 1 0 0 2 0 2 1 2 1 2 1 1 0 0 0 2 1 0 0 0 2 0 0 0 2 1 1 1 0 2 2 2 0 1 1 1 0 0 0 0 1 1 0 0 1 1 1 1 0 1 1 1 1 2 2 2 0 0 1 0 0 0 1 2 2 2 2 0 1 0 1 0 1 0 0 0 0 0 0 1 1 0 1 0 0 0 1 1 1 0 0 2 1 1 0 1 1 0 0 1 0 1 0 0 0 0 1 0 0 1 1 0 1 1 0 0 1 1 0 0 1 1 2 0 0 1 0 0 1 2 2 0 0 1 2 2 0 1 2 0 0 2 0 0 0 0 0 0 1 1 1 2 1 1 0 1 0 1 0 0 0 1 1 0 1 1 0 2 1 1 1 1 0 0 0 1 0 0 0 1 0 0 0 0 0 0 0 1 0 0 1 2 0 0 0 0 1 1 0 0 0 0 0 0 0 0 0 0 0 1 0 0 1 0 0 0 0 0 0 0 0 2 1 0 1 1 1 1 1 0 1 0 1 0 0 0 0 0 1 1 0 0 1 0 0 0 0 1 2 2 2 0 0 2 0 2 0 0 1 2 2 0 1 1 1 1 1 1 1 0 1 0 1 2 1 2 0 1 1 0 0 0 0 1 0 0 0 0 0 0 2 1 1 0 1 1 2 0 0 0 1 2 0 2 1 1 1 2 0 0 0 0 0 0 0 1 0 1 0 0 0 1 0 0 1 0 0 1 0 0 0 0 0 1 0 0 2 2 0 0 2 0 0 0 0 0 0 1 0 0 0 0 0 0 2 0 0 0 1 2 1 2 0 0 1 2 2 0 0 0 0 0 0 0 0 0 2 1 1 1 1 0 0 0 0 0 1 0 2 0 2 1 1 1 0 2 0 0 1 0 1 0 1 1 2 1 0 1 0 1 1 0 1 1 0 0 1 1 0 0 0 1 1 1 0 1 0 2 1 1 1 1 1 0 0 0 1 0 1 0 2 0 1 0 0 1 1 1 0 0 1 0 0 0 0 0 0 1 0 0 1 0 1 0 2 0 0 0 0 2 0 1 1 1 0 0 0 0 0 1 0 0 0 0 0 0 1 1
73 1 1 0 0 0 0 1 1 2 2 0 0 0 0 0 0 1 0 1 1 1 0 0 2 0 0 0 0 1 1 1 0 2 0 2 2 0 0 0 1 0 0 0 1 0 0 0 0 1 1 1 0 0 0 1 0 0 1 2 0 0 0 1 0 2 0 1 1 0 0 1 2 0 2 2 2 0 0 0 2 2 2 1 2 0 0 0 0 2 0 1 1 2 0 1 0 1 0 0 2 2 2 0 0 0 2 0 0 0 0 0 1 2 2 2 2 0 1 0 2 0 2 2 0 2 0 1 1 1 2 0 0 1 0 0 1 0 2 0 2 0 1 0 0 2 0 0 0 1 0 0 0 0 0 0 0 1 0 1 0 0 2 2 0 2 0 0 0 1 0 0 1 1 2 1 1 0 0 0 0 0 0 1 0 0 1 0 0 2 1 2 2 0 2 2 0 0 0 0 0 0 1 1 2 1 1 2 1 0 2 0 1 1 0 2 0 1 0 0 1 1 1 0 1 0 0 0 0 0 0 0 0 2 1 2 2 2 2 0 0 0 2 0 1 0 0 0 0 0 0 0 0 0 0 0 0 0 0 0 0 0 0 0 0 0 0 0 2 0 1 1 1 1 0 0 0 1 1 0 1 2 0 0 2 2 0 1 1 2 0 1 0 2 2 0 0 0 1 0 1 1 2 0 0 0 0 2 0 2 0 2 2 2 0 0 2 2 0 0 0 0 2 0 2 0 1 2 2 0 0 0 0 0 0 0 1 1 1 1 0 1 2 0 0 0 2 1 1 2 1 1 2 2 1 0 0 0 0 2 2 0 2 0 2 2 0 2 2 1 0 0 1 2 0 0 2 2 1 0 2 2 1 1 1 1 0 0 0 0 0 0 0 0 2 0 0 0 2 2 0 2 0 2 0 0 2 1 0 2 0 0 0 0 1 2 0 0 1 0 0 0 0 0 0 1 0 1 1 1 1 0 1 1 1 0 0 2 0 0 2 1 1 1 1 1 0 2 0 0 0 0 0 2 1 1 0 1 0 1 1 0 0 1 1 1 1 0 0 0 0 0 2 1 0 0 0 0 2 0 0 0 0 1 0 0 0 0 0 0 1 1 0 1 0 1 1 0 0 0 0 2 2 2 0 0 2 2 0 0 0 0 1 1 0 0 1 1 0 1 1 2 2 2 1 2 1 0 0 2 1 2 0 0 0 1 0 0 1 1 0 0 0 1 1 1 1 1 1 1 1 1 0 0 1 2 1 0 0 1 0 0 1 0 0 0 0 2 2 1 1 1 0 0 0 0 0 0 1 1 1 0 0 0 0 0 0 0 1 2 0 0 0 2 0 1 0 1 0 1 0 1 1 0 1 2 0 2 0 2 0 0 0 0 0 0 1 0 0 0 0 0 0 0 0 1 2 1 0 0 2 2 0 0 1 0 2 0 0 0 1 0 0 1 2 0 2 2 1 0 0 2 1 0 0 2 0 2 2 0 0 0 1 1 0 1 0 2 1 0 1 0 1 0 0 2 0 1 1 1 1 1 2 1 1 1 1 1 1 1 0 0 0 1 0 0 2 0 0 0 0 0 0 0 1 1 1 1 1 0 0 0 0 0 0 0 0 1 0 0 1 0 1 1 1 1 1 1 1 1 1 1 0 0 0 0 0 1 0 1 0 1 0 0 0 0 0 1 0 1 1 1 1 0 0 2 2 0 0 0 0 0 1 1 1 0 0 2 0 1 0 0 1 0 0 1 0 0 1 1 1 1 0 0 1 2 0 2 1 2 0 1 2 1 0 0 0 1 0 0 0 0 0 0 2 2 0 0 0 2 2 0 1 1 0 2 1 1 2 0 1 2 0 0 0 0 0 0 0 2 0 2 0 0 0 2 0 1 1 1 1 0 0 0 0 0 1 0 0 0 2 2 0 0 2 0 0 0 0 0 0 2 0 0 0 1 2 0 1 2 1 1 0 2 2 1 0 1 1 1 2 0 1 0 0 0 0 1 0 0 2 0 1 2 2 1 2 0 0 0 0 1 2 0 2 0 2 0 0 2 0 0 0 0 2 0 0 1 2 0 0 0 0 2 2 0 2 1 0 0 1 0 0 2 0 0 0 0 0 0 0 0 2 0 0 0 1 0 0 1 0 0 1 0 1 0 0 0 0 0 1 1 0 0 0 2 1 1 1 0 1 0 0 0 0 1 1 0 2 1 1 0 1 1 0 0 1 0 0 0 0 1 0 0 0 0 0 0 0 0 0 0
74 1 1 0 0 0 0 2 0 2 2 0 0 2 0 1 0 2 1 1 0 0 0 0 2 0 0 0 0 2 2 1 1 1 2 0 2 1 1 0 0 0 1 1 2 1 2 0 0 1 1 1 0 1 0 0 2 0 1 0 2 0 0 0 1 0 1 0 0 0 0 0 2 1 2 2 1 0 2 0 0 1 1 1 1 0 0 0 0 2 0 0 1 1 0 0 0 2 0 2 0 2 2 0 0 0 2 1 1 0 1 2 1 1 1 1 1 0 1 0 0 1 2 2 0 2 0 0 2 0 1 0 0 0 1 1 1 0 0 0 1 0 0 0 0 1 0 0 0 0 0 0 0 1 0 1 1 1 0 2 1 1 0 2 0 1 0 1 0 1 0 0 0 2 2 1 0 0 0 1 0 0 2 2 0 0 2 2 1 2 2 2 1 1 2 1 0 0 0 0 0 1 0 0 2 1 1 0 0 0 1 1 1 0 0 2 0 0 2 1 0 1 2 0 0 0 1 1 1 0 1 0 0 1 1 0 0 2 2 1 0 1 2 0 2 0 0 0 0 0 0 0 0 0 0 1 2 0 0 0 0 0 0 1 0 0 0 0 1 0 0 2 0 0 0 0 1 2 2 0 0 1 0 0 2 2 2 2 0 2 1 0 0 2 2 1 1 0 0 0 0 0 2 2 2 0 0 2 1 1 0 1 2 2 0 0 2 1 0 1 1 0 1 1 2 0 1 0 0 1 0 1 0 0 0 0 0 1 0 1 1 1 2 0 1 1 0 0 1 1 0 0 0 1 0 1 1 0 0 1 2 1 1 1 1 0 0 2 2 1 0 0 1 1 1 1 2 1 1 0 2 1 2 1 1 0 0 0 0 0 0 1 1 0 1 0 1 0 1 1 1 0 0 2 1 1 1 2 0 1 0 1 0 0 1 2 1 0 0 0 2 2 1 2 1 1 1 0 0 0 1 0 1 1 2 1 0 0 0 0 1 0 0 2 0 2 0 2 0 0 0 0 0 2 2 2 0 2 0 2 2 0 1 0 0 1 1 1 0 0 0 1 2 0 0 2 0 0 2 0 2 0 1 0 1 1 1 1 0 0 1 1 0 1 0 0 1 0 1 1 0 2 1 1 0 1 1 1 1 0 1 1 0 2 0 0 0 0 0 2 2 0 2 2 2 2 0 0 0 2 1 1 0 1 0 0 1 1 1 0 2 2 0 2 0 2 1 2 0 2 1 1 0 0 2 0 0 0 1 0 0 1 0 0 0 0 0 1 1 1 0 1 1 0 0 0 1 1 1 2 2 0 1 0 0 1 1 0 0 0 0 0 0 0 1 1 1 0 0 0 0 0 2 0 0 0 2 0 0 0 1 1 0 1 0 1 0 0 0 0 0 0 0 0 1 1 1 0 0 0 1 1 0 0 2 0 2 1 0 0 0 0 1 1 2 0 2 0 0 0 0 0 0 2 2 1 0 2 2 1 0 0 0 0 1 1 0 2 0 1 0 1 0 0 0 1 2 0 2 0 0 1 2 2 0 2 1 0 2 0 1 1 0 2 1 0 2 1 0 1 1 0 0 0 0 2 0 2 2 0 1 1 0 1 0 0 0 0 0 0 0 0 1 0 2 1 0 1 0 0 0 0 0 0 0 0 0 1 0 1 0 1 0 0 1 1 2 0 0 0 0 0 1 0 0 0 0 0 1 0 0 0 2 1 1 0 0 1 0 1 1 0 2 0 0 0 0 2 1 2 1 0 0 0 0 1 0 2 2 2 0 2 2 1 0 0 1 0 0 1 0 0 0 0 2 1 0 0 0 2 2 0 0 0 1 2 0 2 1 0 1 1 0 0 0 0 0 0 1 2 0 2 0 0 0 2 0 0 1 0 1 1 0 0 1 1 0 1 0 0 2 2 0 0 2 0 0 1 0 0 1 1 0 0 0 0 1 0 2 0 0 0 0 1 1 2 0 1 2 1 0 1 0 0 1 0 1 0 1 0 2 0 0 0 2 1 1 0 0 0 0 1 2 0 2 0 1 0 0 2 0 1 0 0 2 0 1 1 2 0 0 0 0 1 0 0 1 1 1 1 0 2 0 2 0 0 0 1 0 1 0 1 2 1 1 1 1 1 0 0 1 0 1 0 1 0 1 1 1 0 1 1 2 0 1 0 1 0 0 0 0 2 0 1 0 0 0 2 0 1 0 0 1 2 0 1 1 0 1 0 1 0 0 2 0 0 0 0 0 0 2 1
75 0 1 0 0 0 0 2 0 2 1 1 0 1 1 0 0 1 0 1 1 1 0 0 2 0 0 0 0 1 1 0 1 2 2 0 2 1 1 0 1 0 0 0 0 1 0 0 0 0 0 0 0 0 1 0 2 0 1 0 1 1 0 2 1 1 1 0 1 0 0 0 1 0 1 2 2 0 2 0 1 2 1 1 1 0 0 0 0 2 0 0 1 1 0 1 0 2 1 1 1 2 0 0 2 1 2 1 1 0 0 1 1 2 2 2 2 0 0 0 1 1 2 1 0 1 1 1 1 1 1 0 0 0 1 0 1 0 0 0 0 0 0 0 0 1 1 0 0 0 1 0 0 0 0 0 0 0 0 0 0 0 0 2 2 2 1 1 0 1 0 2 0 2 1 0 0 1 0 0 0 1 0 1 0 0 1 1 0 1 0 2 2 0 2 2 1 0 0 0 0 0 0 1 2 0 1 1 1 0 2 0 1 1 0 2 0 0 2 0 1 1 2 0 0 0 0 0 0 2 0 0 2 2 1 2 0 2 2 1 0 0 2 0 0 0 0 0 0 0 0 0 1 0 0 1 0 0 0 1 0 0 0 0 1 1 1 0 1 0 1 1 1 1 1 1 0 2 2 0 1 2 1 1 1 1 1 2 0 2 0 0 1 2 2 1 0 0 0 0 1 0 2 1 1 0 1 2 1 1 0 1 1 1 0 0 1 0 1 0 0 2 1 1 2 0 1 1 0 0 0 2 0 0 0 0 0 2 0 2 1 1 1 0 0 1 2 0 1 1 0 0 1 1 1 1 0 0 0 1 1 0 2 2 2 2 0 2 1 0 1 1 1 1 0 0 1 2 0 0 1 0 2 1 1 2 0 0 0 0 0 1 0 0 1 0 1 0 1 1 0 1 0 2 2 0 0 2 0 1 1 0 0 0 1 2 0 0 0 0 0 2 1 1 1 1 1 0 0 0 0 0 0 1 0 1 0 0 0 0 0 2 2 0 0 2 0 1 0 0 0 1 0 2 1 0 1 0 0 1 1 0 2 0 0 1 1 2 0 0 0 1 2 1 0 0 0 1 2 0 1 1 0 0 0 2 0 1 0 1 0 0 1 1 0 1 0 1 1 0 0 2 1 1 0 1 1 0 0 0 0 0 1 1 0 0 0 0 0 2 0 2 2 2 0 1 0 0 0 2 0 2 0 1 2 0 1 0 1 1 1 1 0 1 1 1 2 0 2 0 0 0 0 0 2 0 0 0 0 2 2 0 0 1 1 1 1 0 0 0 0 0 1 0 1 0 1 1 1 2 1 0 2 0 2 0 2 0 0 1 0 0 1 0 1 0 0 1 0 0 2 0 1 0 0 1 2 2 0 2 1 0 0 1 0 0 0 1 0 0 2 0 0 1 1 0 2 0 0 0 2 2 1 0 1 0 2 0 0 0 0 1 0 1 2 0 2 1 1 1 0 1 1 0 1 2 0 2 2 0 0 0 0 1 1 2 1 2 1 0 1 0 0 0 0 2 0 0 1 1 0 2 2 2 0 0 2 1 1 1 1 1 0 1 0 0 1 0 0 0 0 0 0 0 1 1 1 2 2 0 1 0 0 0 0 0 0 2 2 2 0 0 0 1 0 0 1 1 0 0 0 0 1 0 0 2 1 2 0 2 0 2 0 0 0 0 0 0 0 0 0 0 0 0 0 1 0 0 1 0 0 0 2 0 0 1 0 2 0 1 0 0 1 0 0 1 1 1 1 1 1 1 0 1 1 1 0 2 2 2 1 2 2 1 0 0 0 1 0 0 0 0 0 0 1 1 0 0 1 1 2 0 2 2 0 2 0 2 1 0 1 1 0 1 0 1 0 0 0 2 1 1 0 0 0 2 0 0 1 1 1 0 0 0 0 1 1 0 0 0 2 1 0 0 2 0 0 0 0 0 0 0 0 0 1 0 1 0 1 2 0 0 1 1 2 2 0 2 2 2 2 0 0 0 0 0 1 0 0 0 1 2 1 0 2 1 2 0 0 0 0 1 2 0 2 0 1 0 0 2 0 1 0 0 1 2 2 0 1 0 0 0 0 2 0 0 1 1 0 0 1 0 0 2 0 1 1 1 0 0 0 1 1 1 0 0 0 1 0 1 0 0 1 0 1 0 1 1 1 1 1 1 1 0 1 1 1 0 0 0 0 0 1 0 0 0 0 0 1 0 0 0 2 2 0 1 1 1 0 0 0 0 0 0 0 0 0 1 1 0 0 0
76 0 1 0 0 0 0 1 0 1 1 1 0 0 0 0 0 2 1 2 0 0 0 1 1 0 0 0 1 2 2 0 0 1 2 1 1 1 0 0 2 0 0 1 1 1 0 0 0 0 0 1 0 0 1 1 0 1 2 1 1 1 0 2 0 1 0 0 0 0 0 0 2 0 2 2 2 0 0 0 2 2 2 0 2 0 1 2 1 2 1 1 1 1 1 1 0 0 0 0 2 2 2 0 0 0 2 1 1 0 0 1 0 0 1 1 0 0 0 0 2 0 2 0 0 0 2 0 0 0 1 0 1 0 0 0 0 0 0 0 1 0 0 0 0 1 0 0 0 0 0 0 0 0 0 0 0 1 0 2 1 1 0 2 1 2 0 0 1 1 0 1 1 1 2 1 1 1 0 1 0 1 0 2 0 0 2 1 0 1 0 2 0 0 0 0 0 0 0 0 0 1 0 2 2 0 0 1 0 0 1 2 2 0 0 2 0 1 0 0 2 2 2 1 1 0 0 0 0 1 0 0 0 0 2 0 0 2 2 0 0 0 2 2 2 0 0 1 1 1 1 1 0 0 0 1 0 2 1 1 1 1 0 0 0 0 0 1 2 2 0 2 1 1 0 0 0 1 1 0 0 0 1 1 2 1 1 1 0 2 1 1 0 2 1 1 1 1 0 1 0 1 2 0 0 0 0 2 1 1 0 2 1 1 2 0 1 0 1 0 1 1 2 1 1 0 0 1 0 0 0 2 0 0 0 0 0 1 1 1 0 1 2 0 0 0 2 1 1 2 1 0 1 1 0 1 1 0 0 1 1 0 0 0 0 0 0 2 2 0 0 0 0 2 0 1 1 1 0 1 2 2 1 1 1 1 0 0 0 1 0 0 0 0 2 1 1 0 1 1 0 1 0 2 2 0 0 0 0 0 0 2 0 0 1 2 1 0 1 0 0 1 0 1 1 2 0 0 0 0 1 0 0 1 0 0 0 2 1 1 2 0 1 1 1 1 0 1 0 0 0 0 0 2 1 1 0 2 0 2 2 0 0 0 0 2 0 2 0 0 0 2 1 1 0 1 0 0 2 1 0 0 0 0 0 0 0 0 0 0 1 1 1 1 0 0 0 1 1 1 0 2 0 0 1 1 1 1 1 0 1 0 0 1 0 0 0 0 0 1 0 2 2 2 1 2 1 0 0 2 0 2 0 1 0 1 0 0 1 1 0 1 0 2 2 0 2 1 1 2 0 0 0 0 1 1 0 0 1 0 0 1 1 1 1 1 0 2 2 1 1 0 1 0 1 0 1 2 2 2 2 0 0 0 0 0 1 0 0 0 0 0 0 0 1 1 0 0 0 0 2 1 1 0 2 2 0 1 1 1 0 0 0 0 0 0 0 0 0 0 1 0 0 1 1 1 2 1 0 0 2 2 1 0 1 1 2 0 1 0 1 0 0 0 2 0 2 1 2 2 0 0 1 0 0 2 0 2 2 0 0 0 2 2 0 2 0 2 1 0 1 1 0 0 1 2 0 0 2 0 1 1 2 1 0 1 1 0 1 0 0 0 0 1 0 0 0 0 0 0 0 0 0 0 2 2 1 1 1 0 0 0 0 0 0 0 0 1 1 1 0 0 1 0 2 0 0 0 0 0 0 0 0 0 0 1 1 0 2 2 1 2 0 0 0 0 0 1 0 0 1 0 0 0 0 0 2 0 0 0 0 1 2 0 1 0 1 1 0 1 1 0 1 1 1 0 0 2 2 2 1 1 1 0 2 1 2 2 1 2 0 1 2 1 0 0 2 1 0 0 1 0 0 0 1 1 1 0 0 1 2 1 0 0 1 1 0 1 1 0 1 1 0 1 0 0 0 0 0 2 0 2 0 0 0 2 0 1 1 1 1 0 0 0 0 0 0 0 0 0 1 0 0 0 1 0 1 1 0 0 1 1 0 0 0 0 0 0 1 1 0 0 0 2 2 2 1 0 0 2 2 0 0 0 0 0 0 1 0 0 1 1 2 0 1 1 1 0 0 0 1 1 1 0 1 1 0 2 0 2 0 0 0 0 2 2 2 0 1 0 0 0 1 2 0 1 1 0 1 1 0 2 0 1 1 1 1 1 0 1 0 0 2 2 2 0 1 0 0 0 1 0 2 0 0 0 0 0 0 1 1 1 0 0 1 0 0 0 0 0 0 0 1 0 1 0 1 1 0 0 0 0 1 1 0 0 1 0 0 1 0 0 0 1 0 0 0 1 1 0 2 1
77 0 1 0 0 1 1 2 0 2 0 1 0 1 1 0 0 2 2 0 2 0 0 0 2 0 1 0 0 2 1 0 1 2 1 1 2 1 0 0 2 0 1 0 0 1 1 0 0 0 0 0 0 1 0 2 0 1 0 1 0 1 1 1 0 0 0 1 2 0 0 0 2 0 2 2 2 0 2 0 1 1 2 0 2 0 1 0 0 2 0 1 2 2 1 2 0 0 0 0 1 1 1 0 0 0 2 1 1 0 0 1 2 2 2 2 2 1 1 0 2 0 2 2 0 1 0 1 2 0 1 0 0 0 0 0 0 0 0 0 0 0 0 0 0 1 0 0 0 0 1 0 0 1 0 0 0 1 0 1 1 0 0 2 2 2 1 2 0 0 1 0 0 2 1 0 0 1 0 0 1 1 0 2 0 0 2 2 1 0 1 2 2 2 2 1 1 0 0 1 1 0 0 2 2 0 1 1 1 0 0 2 0 0 0 2 0 0 1 0 1 1 1 1 1 0 0 0 0 2 1 0 0 0 2 0 0 2 2 0 0 0 2 0 2 0 0 0 0 0 0 0 0 1 1 2 1 2 0 0 0 0 0 0 0 0 0 1 1 0 0 0 2 2 0 0 0 2 1 0 1 1 2 2 2 2 2 2 0 2 1 1 0 1 1 0 1 1 1 1 0 0 2 1 1 0 0 2 0 2 0 1 1 1 1 0 0 0 0 1 0 1 0 2 1 0 1 0 0 0 0 2 0 0 0 0 0 1 1 0 0 1 2 1 1 0 0 0 2 0 0 0 2 2 2 0 0 0 0 2 2 0 2 0 2 0 0 2 2 0 0 0 0 2 0 0 2 2 2 0 1 1 0 0 1 0 0 0 0 0 1 1 0 0 2 1 1 1 1 1 0 2 0 2 1 0 1 0 0 1 2 0 0 0 1 1 0 0 0 0 0 2 1 1 1 1 1 1 1 1 0 2 0 1 1 1 0 0 0 0 1 2 2 0 1 2 0 0 1 0 0 0 0 2 1 1 0 1 1 0 0 0 0 0 0 2 0 0 0 0 0 0 2 2 1 0 1 0 0 0 1 0 0 0 1 2 1 0 1 0 0 0 0 1 0 0 1 0 1 1 0 2 1 1 0 0 2 0 0 0 0 0 2 0 0 0 2 0 1 2 1 2 2 2 0 2 2 1 1 1 1 0 0 0 1 0 0 0 1 1 1 1 0 0 0 2 0 0 2 0 1 1 1 0 2 0 1 0 2 0 0 2 0 0 0 2 0 2 2 0 2 1 0 0 0 0 0 0 2 0 2 0 2 0 1 1 2 1 0 2 0 0 1 2 0 0 0 1 0 0 1 0 1 1 0 2 1 0 0 0 0 0 0 0 0 1 0 0 0 0 1 0 0 0 0 2 2 1 0 0 1 1 1 0 1 0 2 0 0 0 1 1 0 1 1 0 2 1 1 1 1 1 0 1 2 2 0 2 2 0 0 0 1 0 0 0 0 2 0 0 1 0 0 1 1 2 0 0 2 0 2 0 2 2 0 2 1 0 0 1 0 0 0 0 1 0 1 0 0 1 1 0 0 0 2 0 2 1 2 0 0 0 0 0 0 1 0 0 0 0 0 1 1 0 0 1 1 0 0 0 0 0 0 0 0 1 0 1 0 1 0 0 0 0 0 1 1 0 0 0 0 0 0 1 0 0 0 0 0 0 0 0 2 1 0 0 2 1 0 2 0 0 1 1 2 0 2 0 0 2 0 0 1 0 2 1 1 2 1 2 0 1 2 1 1 1 0 1 0 0 0 0 0 0 1 1 1 1 1 1 1 0 2 2 0 2 0 2 2 0 2 2 0 0 0 0 0 0 0 2 1 1 1 1 0 2 0 0 1 1 1 0 0 0 2 2 0 1 0 0 1 1 0 0 1 0 0 0 0 0 0 1 0 0 0 0 1 1 2 1 0 0 0 1 1 0 1 0 1 1 2 0 0 0 0 0 0 0 1 0 0 1 1 0 2 2 2 0 0 0 0 2 2 0 2 1 1 1 1 1 0 2 0 0 1 1 1 0 0 0 0 0 0 1 1 0 0 2 0 0 0 2 1 0 0 1 1 2 0 0 0 0 2 1 1 0 2 1 0 0 2 0 0 0 2 0 2 1 1 1 0 1 0 0 1 0 0 0 0 0 0 0 0 0 0 2 2 0 1 0 0 0 0 2 0 0 1 1 0 0 0 0 0 2 1 0 0 0 0 0 1 1
78 0 1 0 0 0 0 1 0 2 2 0 0 1 1 0 0 1 1 1 0 0 0 0 2 0 0 0 1 2 2 1 0 2 1 1 1 1 0 0 1 0 0 0 1 0 1 0 0 0 0 1 0 1 1 2 0 0 1 0 1 0 0 1 0 0 0 0 1 0 0 0 2 0 2 2 2 0 2 0 2 2 2 0 2 0 0 1 1 2 1 1 2 0 0 2 0 2 0 1 0 2 1 0 0 0 2 1 1 0 1 2 1 1 1 1 1 0 1 0 1 0 1 1 1 1 0 0 1 0 2 0 0 0 0 0 1 0 0 0 1 0 0 0 0 1 0 0 0 0 0 0 0 0 0 0 0 1 0 1 2 2 0 2 1 2 0 0 1 2 0 0 1 1 0 2 1 0 0 0 0 0 0 1 0 0 1 1 0 0 1 1 1 0 1 2 1 0 0 0 0 0 0 1 2 1 1 0 0 0 1 1 0 0 0 2 0 0 2 2 0 1 1 0 0 0 1 1 1 1 1 1 0 0 1 0 0 2 2 0 0 0 1 0 1 0 0 1 1 0 0 0 0 0 0 1 1 2 0 0 0 0 0 0 0 0 1 1 1 1 1 0 2 2 0 0 0 2 2 0 1 1 0 0 1 0 1 1 0 1 1 2 0 2 2 0 1 0 0 0 0 0 2 0 0 0 1 2 0 2 0 1 2 2 1 0 0 0 0 0 1 1 0 1 2 0 2 2 1 1 0 2 2 0 0 0 0 1 1 1 0 1 0 0 2 1 0 1 1 0 0 0 2 2 0 0 1 1 0 2 2 0 2 0 2 1 0 2 2 0 0 0 2 2 0 0 2 1 1 0 0 0 1 1 1 1 0 0 0 0 0 0 0 0 2 0 0 1 0 0 0 0 0 2 2 0 0 0 0 0 0 1 0 0 1 1 1 0 0 0 0 2 0 1 1 1 1 0 0 0 0 0 0 1 1 0 0 0 0 1 1 0 1 1 2 2 0 2 0 0 0 1 0 2 1 1 0 2 1 0 0 0 2 0 0 0 2 0 0 0 1 1 2 0 0 2 0 0 2 1 1 0 0 0 1 1 1 2 0 0 0 0 1 2 1 0 2 0 2 0 1 2 2 1 0 1 2 0 1 0 1 0 1 1 0 0 1 1 0 1 1 2 2 2 0 2 1 0 0 2 0 0 0 0 2 1 1 0 1 1 0 1 0 1 0 2 0 1 0 2 0 1 0 0 2 1 1 1 0 1 1 0 0 0 0 1 1 0 0 0 0 0 0 0 0 0 0 1 1 2 1 0 1 0 1 1 2 0 0 0 0 0 1 0 0 0 0 0 0 0 0 2 0 0 1 2 1 0 1 0 0 0 0 0 0 0 1 2 0 1 0 1 0 1 1 1 1 1 0 0 1 1 0 0 2 1 2 0 1 0 1 1 0 1 2 0 2 2 1 1 0 1 1 1 2 2 0 2 2 0 0 0 1 0 2 2 0 2 2 0 2 0 0 0 0 2 0 0 1 2 0 0 2 1 0 1 2 0 1 0 0 0 0 2 0 0 1 1 0 2 1 1 0 0 1 2 0 2 2 0 1 0 0 1 0 0 0 1 1 1 0 1 0 0 2 0 0 1 1 1 0 0 0 1 0 1 1 0 0 0 0 1 0 1 1 0 1 1 0 0 0 0 1 0 0 1 1 0 0 1 0 1 1 0 0 1 0 2 0 2 0 0 2 0 0 0 0 1 1 1 1 1 1 0 1 1 1 1 0 2 0 1 2 0 0 0 1 0 0 1 0 0 0 0 2 2 1 2 2 0 0 0 0 0 1 2 1 2 1 0 1 1 0 0 0 0 0 0 0 1 0 1 0 1 1 1 0 0 1 1 1 1 0 0 0 0 0 1 0 0 2 2 0 1 1 0 1 0 0 1 0 1 0 0 0 0 0 0 1 2 0 0 0 2 1 1 0 1 1 1 1 0 0 0 0 0 0 0 1 0 1 1 0 0 2 2 2 0 0 0 0 2 2 0 1 1 1 1 0 2 0 0 1 0 1 1 1 1 2 0 0 0 0 0 2 1 0 2 0 1 0 2 0 1 0 0 0 0 0 2 0 0 2 0 0 1 2 0 0 0 0 0 0 0 0 0 1 0 0 0 2 0 0 1 0 1 1 0 0 0 0 0 0 0 0 1 2 1 1 0 0 0 1 2 0 2 2 0 0 0 0 2 1 2 1 1 0 0 0 0 2 1
79 1 2 0 0 0 0 1 0 1 0 1 1 1 0 0 0 2 0 2 0 0 0 1 1 0 0 0 0 1 1 0 1 1 1 1 1 2 0 0 1 1 1 0 1 1 1 0 0 1 1 0 1 1 0 1 0 0 1 1 1 1 0 2 0 2 0 1 1 0 0 2 1 0 0 2 1 0 2 0 0 0 2 0 2 0 0 1 0 2 0 1 0 2 0 1 0 0 0 0 1 2 1 0 1 1 2 0 0 0 1 2 0 0 0 1 1 0 2 0 0 0 1 1 1 1 0 1 2 1 0 0 0 0 0 0 0 0 0 0 2 0 0 0 0 2 0 0 0 1 0 0 1 0 0 0 1 2 0 0 1 0 0 2 1 2 1 0 1 1 1 1 1 1 1 1 0 1 0 1 0 0 0 2 0 0 2 2 0 0 1 2 2 1 2 2 2 0 0 1 1 0 1 2 2 0 0 0 1 0 0 2 1 0 0 2 0 0 0 1 0 0 1 0 1 0 1 0 0 1 0 0 0 0 2 0 0 2 2 0 0 0 2 0 2 1 1 0 0 0 0 0 0 1 1 1 0 2 0 0 0 0 0 0 0 0 1 0 1 1 0 0 0 0 0 0 0 2 2 0 0 1 2 2 2 1 1 0 0 2 1 1 0 1 1 0 1 0 0 0 0 0 2 0 0 0 0 1 1 2 0 2 0 1 1 0 2 0 0 1 0 1 2 2 2 0 0 1 1 0 0 1 0 0 0 0 1 1 1 1 1 1 2 0 1 0 1 1 1 1 1 0 1 1 1 1 0 0 0 2 2 0 2 1 2 0 0 2 1 1 1 1 1 2 0 0 2 1 0 0 1 1 2 2 1 1 0 0 0 0 0 0 1 1 1 1 2 1 0 0 0 0 0 2 2 1 0 0 0 1 1 0 0 0 0 0 0 0 0 0 1 1 0 1 0 1 1 0 0 0 1 0 0 0 1 1 0 1 1 2 1 0 2 0 0 0 0 1 0 0 0 0 0 2 0 0 0 2 2 0 0 0 1 0 0 1 1 1 0 0 0 1 0 2 1 0 0 0 1 0 1 0 0 0 0 2 0 1 0 1 1 1 0 2 0 0 1 1 2 0 1 2 2 2 0 1 1 0 0 0 0 0 1 1 1 0 0 1 0 2 1 2 1 1 0 2 0 1 1 1 1 2 0 1 1 0 0 0 1 1 0 1 0 1 1 2 1 1 1 2 0 1 0 0 1 1 0 2 0 2 0 0 0 0 0 1 1 2 2 1 1 1 2 0 2 0 2 1 2 1 2 0 1 0 1 0 1 0 1 1 1 0 2 1 0 0 0 1 0 0 1 0 2 0 0 0 2 2 0 2 1 1 0 2 0 1 0 1 0 0 0 0 0 0 0 1 2 1 0 0 1 1 1 0 1 0 2 1 1 0 0 1 0 0 0 0 2 2 2 2 0 1 0 0 2 2 0 2 1 1 1 0 2 2 0 2 0 2 1 0 0 1 0 1 1 2 0 0 2 0 2 0 0 0 0 0 0 1 1 0 1 1 0 1 0 0 2 0 0 1 0 1 0 0 1 2 0 2 2 1 1 1 0 1 0 1 0 1 1 1 0 0 1 0 1 1 0 1 1 1 0 0 0 0 1 0 1 1 0 1 0 1 0 0 0 0 0 0 0 0 0 0 1 0 1 0 0 1 0 0 0 1 2 0 0 0 0 1 0 2 0 0 2 1 1 0 2 1 1 1 1 1 0 1 1 1 0 2 1 2 1 1 2 0 0 0 2 1 0 0 1 0 0 1 0 0 0 0 0 0 1 1 0 0 1 2 1 2 1 0 1 1 0 0 1 0 0 0 0 2 2 0 1 1 0 1 0 1 1 0 0 0 0 1 0 0 1 0 0 0 1 1 0 0 2 0 0 0 1 0 2 2 0 0 0 1 2 2 2 1 0 0 0 0 2 2 0 1 1 1 1 0 0 0 0 0 1 0 1 0 1 2 1 1 1 0 0 0 0 1 0 2 1 1 1 2 0 1 0 1 0 1 0 0 1 2 2 1 1 0 1 0 1 1 1 0 0 2 0 1 0 2 0 0 1 2 2 0 1 1 0 0 1 0 0 0 1 2 0 1 0 0 2 0 0 1 1 0 0 0 2 0 0 0 2 0 1 0 0 0 0 0 0 0 1 2 2 0 2 0 0 0 0 1 0 1 1 0 1 0 1 0 1 2 1 0 0 0 0 0 1 1
80 0 0 0 0 0 0 2 0 2 1 1 1 1 1 0 0 0 0 2 0 0 2 0 2 0 0 1 0 2 1 0 0 2 1 0 2 0 0 0 2 0 1 1 2 0 0 0 0 1 1 1 1 2 0 2 0 0 2 1 1 0 0 1 0 0 0 1 2 0 0 0 2 0 2 2 2 0 2 0 1 1 2 0 2 0 0 1 1 2 1 2 1 1 0 1 0 1 0 0 1 2 0 0 2 2 1 0 0 0 1 2 1 2 2 2 2 0 1 0 1 0 2 2 0 1 0 1 1 0 1 0 0 0 2 1 1 0 0 0 1 0 0 0 0 0 0 0 0 0 0 0 0 1 0 0 0 0 1 1 2 1 0 2 2 2 0 1 1 0 0 2 1 1 1 1 1 0 0 0 0 1 1 2 1 1 1 2 0 0 0 2 2 1 2 1 1 0 1 0 0 1 0 2 2 0 0 0 0 1 2 1 1 0 1 1 0 1 1 0 1 1 1 0 0 0 1 0 0 1 0 0 0 1 1 0 0 2 2 0 0 0 2 0 2 0 0 0 0 0 0 0 0 0 0 1 0 1 0 0 0 0 0 0 0 0 0 0 2 2 0 2 0 0 0 0 0 1 1 0 0 2 1 1 2 1 0 1 0 2 0 0 1 2 1 1 0 1 0 0 0 1 1 1 1 0 1 1 1 2 0 2 2 2 1 0 2 0 0 0 1 0 0 1 1 0 0 2 2 1 0 1 1 0 0 0 0 1 1 0 0 2 2 0 1 0 2 1 1 2 0 2 1 1 1 1 0 0 0 1 1 0 1 1 1 0 0 1 2 1 0 0 0 2 0 0 1 1 0 0 1 1 2 2 0 0 0 2 2 0 1 1 1 0 2 0 0 1 0 0 0 0 0 2 2 1 0 1 0 2 0 0 0 0 0 2 0 0 0 0 1 1 1 0 0 2 2 0 0 0 1 0 0 1 0 1 0 0 0 0 0 1 1 1 0 1 1 2 0 0 0 0 0 2 2 2 0 2 1 0 0 0 1 1 0 0 2 2 0 2 2 2 2 1 2 0 2 0 0 0 0 0 1 0 1 0 0 0 1 0 0 0 0 1 1 1 2 0 2 0 1 2 1 1 0 1 1 0 1 0 1 0 1 1 0 0 0 1 0 2 1 2 1 1 0 1 0 1 0 2 1 1 0 1 0 1 0 0 0 2 1 1 0 0 0 2 0 2 0 2 1 1 0 0 2 0 1 1 0 1 0 0 0 1 1 0 2 0 0 0 0 0 0 0 0 0 0 2 2 2 2 0 2 0 2 1 1 0 1 1 0 0 0 0 0 0 0 1 0 0 1 1 1 0 0 2 1 1 0 1 0 0 0 0 0 0 1 2 0 1 0 1 0 0 0 1 2 0 0 0 0 0 1 0 2 0 2 0 1 0 1 1 0 1 2 0 2 0 1 1 0 2 0 1 1 1 0 1 1 0 0 0 1 0 1 0 0 2 0 0 0 0 0 0 1 1 1 0 1 1 1 1 2 1 0 2 1 0 1 0 0 0 1 2 1 0 1 1 0 2 0 2 0 0 2 1 0 1 2 1 1 0 0 0 0 0 0 2 1 2 0 0 0 0 1 0 0 0 0 0 0 0 1 0 0 0 0 1 0 1 0 0 0 0 0 0 0 2 0 0 1 0 1 1 0 1 0 0 1 0 0 1 2 1 1 0 0 2 1 1 0 1 1 1 1 0 1 1 1 1 1 1 1 1 2 2 0 2 0 2 0 0 2 1 0 0 1 1 1 0 0 0 0 0 2 2 0 0 1 1 1 0 0 0 2 2 0 2 1 0 1 1 0 0 0 0 0 0 0 2 0 2 0 0 0 0 0 1 1 0 0 1 0 1 0 0 1 1 0 0 1 1 0 0 2 0 0 2 0 0 2 2 0 0 0 1 2 1 2 1 0 0 0 1 1 2 0 0 1 1 1 0 1 0 0 1 0 0 0 0 2 2 0 0 2 2 2 0 0 0 0 2 2 1 2 0 1 1 1 2 0 0 0 0 2 1 1 1 1 0 1 0 0 2 0 0 1 2 0 0 0 2 0 2 0 0 0 1 0 0 0 0 1 0 0 0 2 1 0 0 2 0 0 0 2 0 1 0 0 0 2 0 1 1 1 0 0 0 1 0 1 0 0 0 0 0 0 0 2 0 0 0 2 2 0 0 1 0 0 1 0 0 0 0 0 0 0 0 0 0 0 0
81 0 0 1 0 0 0 1 0 1 1 0 0 0 0 0 0 1 1 2 0 0 1 0 2 0 0 0 1 2 2 2 1 2 1 2 2 0 0 0 2 0 1 1 1 1 0 0 0 0 0 0 0 0 1 2 0 1 1 1 0 0 0 1 0 1 0 0 0 0 0 2 2 0 1 2 2 0 2 0 0 0 2 0 2 0 0 0 0 1 0 0 1 2 0 1 0 1 0 1 1 2 1 0 2 2 1 0 0 0 2 2 0 1 1 0 1 1 2 0 1 0 1 1 1 0 0 1 1 0 0 0 0 0 0 0 0 0 0 0 0 0 0 0 0 2 2 0 0 2 0 0 1 0 1 0 1 1 0 2 2 1 0 2 0 2 0 0 1 0 0 1 1 1 1 0 0 0 0 0 0 0 0 2 0 0 2 1 0 0 0 1 2 2 2 0 0 1 0 0 0 0 1 1 2 2 2 0 1 0 0 2 1 0 0 2 0 0 2 1 0 0 1 0 0 0 0 0 0 1 0 0 0 0 1 0 0 2 2 0 0 0 2 0 2 0 0 0 0 0 0 0 0 0 0 1 0 1 0 0 0 0 0 0 0 0 2 1 1 1 1 0 1 1 0 2 0 2 2 0 1 1 0 0 1 0 0 1 0 2 1 0 1 2 2 1 0 0 0 0 0 0 2 2 2 0 0 1 0 1 0 1 2 1 1 0 1 1 1 0 0 2 2 0 2 0 1 0 0 1 0 1 1 1 0 0 0 1 1 0 0 0 2 0 0 0 2 1 2 0 0 0 2 2 2 0 0 1 0 1 1 0 1 1 1 0 0 1 2 0 0 0 2 1 0 0 1 2 0 0 1 0 1 1 2 1 0 0 0 0 1 1 1 1 2 1 1 2 0 0 0 1 0 2 1 0 1 1 0 1 0 0 0 0 1 1 0 0 0 0 1 2 0 0 1 1 0 0 0 0 1 0 0 0 1 1 0 0 0 0 1 1 1 1 1 2 1 0 2 0 0 0 0 2 0 0 0 1 0 1 1 0 0 0 0 1 1 1 0 1 1 1 2 0 0 0 0 0 1 1 0 0 0 0 0 2 0 0 0 0 2 2 1 2 1 0 2 0 2 0 2 2 1 1 0 1 2 2 1 0 0 1 1 1 1 0 0 0 0 2 0 2 1 1 0 1 0 1 1 1 1 1 0 0 1 0 1 0 1 1 0 1 0 0 0 2 0 1 1 2 1 1 0 0 2 0 0 1 0 1 1 0 0 0 0 0 1 2 2 0 2 0 0 0 0 0 1 0 1 1 2 0 1 0 0 1 1 1 0 2 0 0 0 0 0 0 0 1 0 0 2 0 1 1 0 1 2 0 1 0 0 0 1 1 1 1 0 1 0 0 0 0 0 1 1 0 0 1 0 0 1 1 1 1 2 1 1 0 1 0 0 2 1 1 2 0 1 0 2 2 0 2 0 0 0 1 0 2 1 0 0 0 1 1 0 1 1 2 0 0 1 0 1 1 1 2 1 0 1 1 1 0 2 2 0 1 1 1 1 0 0 0 0 1 0 0 1 1 0 1 1 0 0 0 1 1 1 1 1 0 0 0 0 0 0 0 0 2 1 1 1 0 1 0 0 1 0 1 1 1 1 1 1 0 0 0 0 0 0 0 0 0 0 0 0 1 1 0 0 0 0 0 2 0 0 2 1 0 0 0 0 1 2 1 0 0 1 1 0 2 0 0 1 0 0 0 1 1 1 1 2 2 1 0 0 2 0 2 2 2 0 2 2 2 0 0 2 1 0 0 0 0 0 0 0 1 0 0 0 0 1 1 0 0 1 1 1 2 1 0 1 1 0 0 0 0 0 0 0 2 1 1 2 2 0 2 0 0 0 0 0 0 1 1 0 0 1 0 0 0 2 2 0 1 0 1 2 0 0 0 0 2 0 1 1 1 1 0 1 1 0 0 0 1 1 1 0 0 2 2 2 0 1 0 0 1 0 2 0 0 2 1 1 0 2 2 2 0 0 0 1 0 0 0 1 2 0 2 0 2 0 0 0 0 1 1 1 0 1 1 0 1 0 0 2 0 2 1 0 0 0 2 0 1 0 0 0 1 0 1 0 0 2 1 0 0 1 0 0 0 1 0 1 0 1 0 0 0 0 2 0 1 1 1 1 0 0 0 0 0 0 0 0 0 0 1 1 0 2 0 0 0 1 1 0 0 1 0 0 1 0 0 1 2 1 0 0 1 1 0 0 0
82 0 1 0 0 0 0 2 1 1 1 1 0 1 1 0 0 0 0 1 1 1 1 0 2 0 0 0 0 1 1 1 0 1 1 1 1 1 0 0 1 0 1 1 2 1 1 0 0 0 0 0 0 1 1 0 1 0 1 1 0 1 2 2 0 0 0 0 1 1 0 1 2 0 2 1 1 0 2 0 1 1 2 0 1 0 0 1 1 2 0 0 2 1 0 1 0 0 0 0 2 1 1 0 1 1 2 1 1 0 1 2 1 1 2 2 1 0 2 0 0 0 2 1 0 2 0 1 2 0 1 1 0 0 1 0 2 0 0 0 1 0 0 0 0 1 1 0 0 0 1 0 0 1 1 1 0 1 0 1 1 1 1 2 1 2 1 0 1 1 0 0 1 1 0 1 0 1 0 1 0 0 0 1 0 0 1 1 0 0 0 1 1 1 1 1 1 0 0 0 0 0 0 1 2 1 1 0 0 0 1 1 1 0 1 1 0 1 0 0 1 1 2 0 0 0 1 0 0 0 1 1 0 0 1 0 0 2 2 0 0 1 2 0 2 0 0 0 0 0 0 0 0 0 0 2 0 1 0 0 0 0 0 0 1 1 0 0 2 0 1 0 1 1 0 0 0 2 2 0 0 1 1 1 2 1 0 2 0 2 1 1 0 2 2 0 0 2 0 2 0 0 0 0 0 0 0 2 1 1 0 1 2 1 1 0 2 0 0 0 0 2 1 0 2 0 0 2 2 2 0 1 0 0 0 0 0 2 1 0 0 0 1 0 1 0 1 0 1 2 1 0 2 2 2 0 0 0 0 1 1 0 0 0 0 1 0 2 0 0 2 2 0 2 0 0 1 2 1 0 0 1 0 0 1 0 0 1 1 0 1 1 0 0 2 1 1 1 0 0 0 0 0 2 2 1 0 0 0 2 0 1 0 0 1 1 0 1 1 1 0 0 0 1 0 1 1 1 1 1 1 0 0 1 0 1 0 0 0 0 1 1 2 0 0 1 0 2 0 0 0 0 0 2 1 1 0 2 0 2 1 0 0 0 0 1 1 1 0 1 1 1 1 2 2 0 2 0 2 1 1 0 0 0 1 1 1 0 0 0 0 0 1 1 2 0 2 0 1 0 1 1 2 2 0 0 2 1 2 0 1 0 1 1 1 0 0 2 0 2 1 2 2 1 0 1 1 0 0 2 1 1 0 0 0 0 0 0 2 1 1 2 0 1 0 1 1 2 0 2 2 2 0 1 1 1 0 1 0 0 0 0 0 0 0 0 1 0 0 0 0 0 0 0 0 0 0 2 2 2 2 0 1 0 0 0 0 0 1 1 0 0 1 0 0 0 0 0 0 0 1 1 0 0 0 2 0 0 1 0 0 0 0 0 0 1 0 1 0 0 0 0 0 0 0 0 1 2 0 0 0 1 1 1 1 0 2 0 0 1 0 0 2 2 2 0 1 0 1 1 0 2 0 0 1 2 0 2 2 1 0 1 2 0 1 1 0 1 1 1 0 1 1 0 0 2 0 0 2 0 2 0 1 1 0 1 1 1 2 0 1 1 0 1 0 0 2 0 0 1 0 1 0 0 1 2 0 1 1 1 0 0 0 1 0 0 0 1 0 0 1 0 1 0 2 1 0 0 0 0 0 0 0 0 0 0 0 2 0 2 0 0 0 0 1 0 1 1 0 1 0 0 1 0 1 0 0 0 1 0 0 1 2 2 2 0 0 0 1 0 1 0 1 1 1 0 1 1 1 1 2 2 2 0 2 0 2 2 2 1 0 1 2 2 0 0 0 1 0 0 0 0 0 0 2 1 1 0 0 1 1 0 1 0 2 2 0 1 2 0 1 2 0 2 0 0 0 0 0 2 0 2 1 1 0 0 0 0 0 0 0 0 1 1 0 0 1 0 0 0 1 1 0 0 2 0 0 0 0 0 0 0 0 0 0 1 1 0 1 1 0 0 0 1 2 2 0 1 2 2 2 0 0 0 0 0 0 0 0 0 2 0 1 0 1 1 1 0 0 0 0 2 1 0 2 1 1 1 1 1 1 1 0 0 0 2 2 0 1 0 0 0 0 1 0 0 0 2 0 0 0 2 1 1 0 0 1 1 0 0 0 0 0 0 0 0 1 2 0 0 1 0 1 1 0 0 1 0 0 1 1 1 1 0 0 1 1 0 1 1 0 0 0 0 0 0 0 1 1 0 0 1 0 0 0 1 1 0 0 0 0 0 0 2 0 0 0 0 0 0 1 1
83 0 1 1 0 0 0 2 0 2 1 1 0 0 0 0 0 2 2 2 1 0 0 2 0 1 1 0 0 2 2 0 0 0 2 0 2 2 0 0 1 0 0 0 1 0 1 0 0 1 1 1 1 1 1 0 1 0 1 2 0 0 0 1 0 1 0 0 1 1 0 0 2 1 2 2 2 0 2 1 0 1 2 1 1 0 0 1 1 2 1 1 1 1 0 1 0 1 0 1 0 2 0 0 1 1 2 0 0 0 1 2 0 1 1 0 1 0 0 0 1 1 1 1 1 0 0 1 1 0 0 0 0 0 1 0 1 0 1 0 1 0 0 0 0 0 0 0 0 0 1 0 0 0 1 1 1 2 0 1 1 0 0 2 0 1 0 0 1 1 1 1 0 2 1 0 0 1 0 1 0 0 0 2 0 0 2 1 0 0 0 1 2 2 2 0 0 0 0 0 0 0 0 1 2 1 1 1 0 0 1 1 0 0 0 2 0 1 1 1 1 1 1 0 0 0 1 1 0 2 0 1 0 0 2 0 0 1 1 0 0 0 2 0 2 1 1 0 0 0 0 0 0 0 0 2 2 0 0 0 0 0 0 0 1 0 0 0 0 0 1 1 0 0 1 1 0 1 1 0 0 0 0 0 1 0 1 1 1 2 1 2 1 2 2 1 1 1 0 0 0 0 1 1 1 0 0 2 0 0 0 0 2 1 1 0 2 0 0 0 2 0 1 0 2 0 1 0 0 0 0 2 2 1 0 0 0 1 1 0 1 1 1 0 0 0 2 0 1 2 0 2 2 2 0 0 1 0 0 1 1 0 2 0 2 0 0 2 2 1 0 0 1 2 0 0 2 1 0 0 1 0 0 0 1 0 0 0 0 1 0 0 1 0 1 0 1 1 0 0 0 1 0 2 2 0 0 0 1 1 0 1 0 0 2 2 1 0 1 0 0 1 1 0 0 2 2 0 0 1 1 1 0 1 1 1 0 0 0 0 2 0 1 1 0 1 0 2 0 0 0 0 0 2 1 1 0 2 2 1 1 0 0 0 0 2 0 1 0 0 0 1 1 1 0 1 0 1 1 0 1 0 0 0 1 2 1 1 0 0 1 1 0 2 2 0 2 0 1 0 0 2 2 2 0 1 1 0 1 0 1 0 1 1 0 0 0 0 0 1 0 2 2 2 0 1 0 0 0 2 1 0 0 0 1 0 0 0 2 0 1 2 0 1 0 2 0 2 0 2 0 0 0 0 2 0 0 1 1 0 0 1 1 0 0 0 0 1 1 1 0 1 1 0 0 0 1 0 1 1 1 0 1 0 1 0 0 0 1 1 1 0 0 0 1 0 1 1 1 0 1 2 0 0 1 2 0 0 0 1 0 0 0 0 0 0 0 2 0 1 1 1 0 0 0 0 0 0 0 0 1 2 0 0 2 0 2 0 1 0 0 0 1 2 2 0 0 1 1 1 0 1 0 1 2 1 0 0 0 0 0 0 1 1 1 2 1 2 2 0 1 1 0 0 0 1 1 0 1 2 0 1 2 2 0 1 1 2 2 0 0 0 0 0 0 0 1 1 0 2 1 1 0 0 1 1 2 2 2 0 1 0 0 0 0 0 0 1 1 1 0 0 1 0 2 1 0 0 0 0 0 0 0 0 0 0 1 0 1 1 0 1 1 0 2 0 2 1 1 0 0 1 1 1 0 1 0 0 1 0 0 1 2 1 0 1 0 1 0 2 0 0 2 0 0 0 2 2 2 1 2 2 0 1 1 1 0 1 0 2 0 1 2 1 1 1 0 1 1 1 0 0 0 0 2 2 2 0 0 1 1 0 1 1 1 1 0 1 0 0 0 0 0 1 0 0 0 0 1 2 0 2 1 1 0 2 0 0 1 0 0 1 0 1 0 0 1 0 0 0 2 2 0 0 1 0 1 0 0 0 1 2 0 0 0 0 0 0 1 2 1 0 0 2 2 2 0 2 2 2 1 0 0 0 0 0 0 0 0 0 2 2 2 0 1 1 1 0 0 0 0 2 0 0 1 2 0 1 0 2 0 0 0 0 2 0 0 1 1 1 0 1 0 2 1 0 1 0 0 0 0 2 0 2 1 1 1 1 0 1 0 0 2 1 1 0 0 2 0 0 2 0 1 0 0 0 1 1 0 1 1 1 0 0 2 0 0 0 0 0 0 0 0 0 2 0 2 0 2 0 0 0 0 2 0 0 1 0 0 0 0 0 0 2 0 1 0 0 0 0 2 1
84 0 1 0 0 0 0 2 0 2 1 0 1 2 1 0 0 1 1 2 0 0 0 0 2 0 1 0 1 2 2 0 0 1 1 1 1 2 0 0 0 0 1 0 1 1 0 0 1 0 0 0 0 0 2 1 1 0 2 2 0 1 0 2 0 1 0 0 2 0 0 1 2 1 1 2 2 1 2 1 1 2 1 1 0 0 0 0 0 2 0 1 0 1 0 0 0 1 0 1 0 2 1 0 0 0 1 0 0 0 0 1 0 0 0 0 0 0 1 0 1 0 2 1 0 1 1 1 1 1 0 0 0 0 0 0 0 0 0 0 0 0 0 0 0 2 1 0 0 0 0 1 0 0 0 0 0 1 0 0 0 0 0 1 0 1 0 0 0 1 1 0 2 0 2 1 1 1 0 1 0 0 2 2 0 0 2 1 0 0 0 1 1 0 1 1 1 0 0 0 0 0 0 1 2 2 2 1 1 0 2 2 1 0 0 2 1 1 0 0 1 1 2 0 0 0 0 0 0 1 0 0 0 1 1 0 0 2 2 0 0 0 1 0 2 1 1 2 2 0 0 0 0 0 0 0 0 0 0 0 0 0 0 1 0 0 1 0 0 0 1 1 2 2 1 0 0 1 1 0 0 0 1 1 2 1 1 0 0 2 1 0 0 2 0 0 1 2 0 2 0 0 1 1 1 0 0 1 0 1 0 0 0 1 1 0 2 1 0 1 0 1 0 1 2 0 0 1 1 0 0 0 1 0 0 0 0 2 0 1 0 2 2 0 0 0 1 0 1 2 1 0 1 1 1 1 1 0 0 0 0 0 1 0 1 0 0 1 2 0 0 0 1 2 0 0 1 2 0 0 1 1 0 0 1 1 0 0 0 0 0 0 2 0 2 2 2 1 0 0 0 0 0 1 1 0 1 0 0 1 1 0 0 0 0 1 0 0 0 0 1 1 0 0 0 1 1 0 0 1 1 1 0 2 0 2 1 2 0 0 2 0 2 0 0 1 0 0 1 0 0 0 0 2 1 0 1 0 0 0 0 0 0 0 0 1 1 1 0 1 1 1 2 0 1 0 1 0 1 0 0 0 0 0 1 1 1 1 0 1 0 0 1 1 1 0 1 0 0 1 0 2 1 1 0 1 2 1 0 0 0 2 1 0 0 0 1 0 0 1 1 1 0 0 0 0 0 0 0 2 0 2 0 2 1 1 0 0 1 1 1 1 0 0 0 2 1 1 1 1 1 1 0 0 2 0 0 0 0 1 1 0 0 0 0 0 0 0 0 0 0 0 0 0 0 0 0 1 1 2 2 0 2 0 2 0 2 0 0 0 0 0 0 1 0 0 0 0 0 0 0 2 1 1 0 1 1 1 0 1 1 1 0 0 0 0 0 0 0 0 1 0 0 0 0 1 2 1 0 0 1 1 1 0 2 0 2 0 0 0 0 0 0 1 2 0 2 0 1 0 0 2 2 2 2 2 0 2 2 0 0 0 0 1 1 2 0 1 0 1 1 1 2 0 0 2 1 0 2 0 1 0 2 2 1 1 1 0 1 1 0 0 0 0 0 0 0 0 0 2 0 2 0 1 1 2 1 2 2 0 0 0 0 0 0 0 0 2 1 2 0 0 0 0 2 1 0 1 1 0 0 0 0 0 0 1 1 0 0 0 0 0 0 0 0 1 1 0 0 0 0 0 1 0 0 1 0 0 0 0 0 0 2 1 1 0 0 2 0 2 0 0 1 1 0 0 1 0 0 0 2 2 0 1 2 2 0 2 2 2 1 2 2 0 1 1 0 0 0 0 1 0 1 0 1 0 0 0 0 1 2 1 0 0 2 1 1 2 1 1 0 1 0 0 0 0 0 0 0 2 1 1 2 2 0 2 0 0 0 0 0 0 0 0 0 0 0 0 0 0 1 1 0 0 1 1 1 1 0 0 2 2 0 1 1 0 1 0 1 1 0 0 1 1 1 1 0 1 2 2 2 0 0 0 0 0 0 0 0 0 2 0 2 1 1 0 0 0 0 0 1 0 1 0 0 1 0 0 0 2 0 0 2 0 2 0 0 1 1 1 0 0 0 1 0 0 2 1 0 0 2 0 1 2 0 0 0 1 0 1 0 1 0 0 0 1 1 0 0 0 2 0 0 0 2 0 2 0 0 1 1 0 0 0 0 0 2 0 1 1 0 0 0 0 1 0 1 1 1 0 0 1 1 1 0 0 1 0 0 1 0 0 0 1 1 0 0 1 1 0 2 0
85 0 1 0 0 1 1 2 1 2 2 0 0 1 1 0 0 1 1 1 0 0 1 0 2 0 0 0 0 1 1 0 0 1 2 1 2 1 0 0 2 0 2 2 2 1 1 0 0 0 0 0 1 1 2 1 1 0 0 0 0 0 0 0 1 0 1 0 1 0 0 1 1 0 1 2 2 0 2 0 1 2 1 1 0 0 0 0 0 2 0 2 1 2 1 2 0 0 0 1 1 2 0 0 2 2 2 1 1 0 1 2 1 2 1 0 0 0 1 0 1 0 2 0 0 0 2 1 2 0 0 0 1 0 0 0 1 0 0 0 1 0 1 0 0 1 0 0 0 1 0 0 0 0 0 0 0 0 0 0 1 0 0 2 2 2 0 0 2 0 0 2 1 1 1 1 0 2 0 1 0 0 0 1 0 0 1 0 0 2 2 2 2 1 2 2 2 0 0 1 1 0 0 0 2 2 2 1 1 0 1 2 0 0 0 2 0 0 1 1 1 1 1 0 1 0 0 0 0 0 0 1 0 0 0 0 0 2 2 0 0 1 1 1 1 0 0 0 0 0 0 0 1 0 0 0 0 2 1 1 1 1 0 0 0 0 0 1 2 2 0 1 1 1 0 1 0 1 1 0 0 0 0 0 0 0 0 0 0 2 0 1 1 2 1 1 0 0 0 0 1 0 2 2 2 0 1 2 0 1 0 1 2 2 1 1 1 0 1 1 0 1 1 2 1 0 0 0 1 0 0 2 2 1 0 0 1 1 1 0 1 1 2 1 0 0 1 0 2 2 0 0 0 1 0 1 1 0 0 0 0 0 0 0 0 0 0 2 1 0 1 1 0 2 1 1 1 1 2 0 1 0 1 1 1 0 0 0 0 0 0 0 0 0 2 0 0 1 1 1 0 1 0 2 2 0 0 0 0 2 0 1 0 0 0 1 0 2 0 2 0 0 1 2 0 0 1 0 0 1 1 0 0 0 1 1 0 0 0 0 2 1 1 0 0 1 0 0 1 0 0 0 0 1 2 0 1 1 0 1 1 0 0 0 0 2 0 2 0 1 2 2 2 1 1 1 1 0 2 2 2 2 0 1 0 0 0 0 1 0 0 0 1 1 2 0 2 1 1 0 0 2 1 0 0 2 2 0 0 0 0 0 1 1 0 0 1 0 0 2 1 1 1 1 0 1 1 1 1 1 1 1 0 0 0 1 1 0 1 0 0 1 0 0 0 2 0 0 1 1 0 1 1 0 2 0 0 0 0 1 1 0 1 1 1 0 2 1 1 1 0 1 2 0 1 0 2 1 2 2 2 0 1 0 1 0 1 0 1 1 1 0 0 2 0 2 1 0 0 0 0 1 0 0 0 2 2 0 0 0 0 0 1 1 1 1 0 0 0 0 0 0 0 1 1 0 0 2 0 0 1 2 0 0 1 1 2 1 0 1 0 1 0 0 1 0 2 0 1 1 0 2 1 0 1 1 0 2 2 0 0 0 0 0 0 0 0 2 1 0 1 2 0 1 1 2 0 1 1 1 1 1 2 2 0 2 1 1 1 0 0 0 0 1 0 0 1 0 0 0 0 0 0 1 1 2 1 1 1 0 0 0 0 0 0 0 0 1 1 1 0 0 1 0 1 0 0 0 0 0 0 0 1 0 0 0 0 2 0 2 0 0 1 0 1 0 1 0 0 0 0 0 0 0 0 1 0 0 1 0 0 1 2 1 0 0 1 1 0 1 1 0 0 0 0 0 1 1 1 1 1 1 0 1 2 2 0 2 1 2 1 1 2 1 0 0 0 0 0 0 0 0 0 0 1 1 0 0 0 1 1 0 1 1 1 2 0 2 0 1 1 1 0 1 0 0 0 0 0 2 1 1 1 1 0 2 0 0 0 0 0 0 2 2 0 0 2 0 0 0 2 1 0 0 1 0 1 0 0 1 1 1 0 0 0 1 2 0 1 0 0 0 0 1 1 1 0 1 2 2 1 0 0 0 0 0 1 0 0 1 2 1 1 1 2 2 2 0 1 0 0 1 1 0 2 1 1 0 0 2 0 1 0 0 0 2 2 0 1 0 0 0 0 1 2 0 2 0 0 0 0 1 0 2 0 0 1 2 0 1 0 0 2 2 2 0 0 1 0 0 1 0 2 0 0 0 0 0 0 1 0 1 1 0 1 1 1 2 0 0 0 0 1 0 0 0 0 2 0 0 0 0 0 0 0 0 0 0 0 1 0 1 0 2 1 0 0 1 1 0 1 1
86 1 1 0 0 0 0 1 0 2 2 0 0 0 0 0 1 1 0 2 1 1 0 0 2 0 0 1 0 2 2 0 2 2 0 2 0 2 1 0 0 0 1 1 2 0 2 0 0 0 0 0 0 0 1 2 0 1 1 1 1 0 0 0 0 1 0 0 1 0 0 1 1 0 1 2 2 0 2 0 1 1 2 0 2 0 0 0 0 2 0 1 1 2 1 2 0 0 0 0 1 2 0 0 1 1 1 2 2 0 0 2 0 2 2 0 2 0 2 0 1 0 2 0 0 0 2 1 2 1 2 0 0 0 0 0 0 0 0 0 1 0 0 0 0 0 1 0 0 0 0 1 0 0 0 0 0 0 0 1 1 1 0 2 1 1 1 1 0 0 1 0 0 2 2 1 1 1 1 0 0 1 0 1 0 0 1 1 0 0 0 1 1 0 1 2 1 0 0 1 1 1 0 2 2 0 0 0 0 0 0 1 0 0 0 2 0 1 1 1 0 0 1 0 0 0 1 0 0 1 0 0 1 1 2 1 0 2 2 0 0 0 2 0 2 0 0 0 0 0 0 0 0 0 0 2 1 1 1 1 0 1 0 0 1 1 0 1 2 1 0 1 1 2 0 0 0 2 2 0 1 1 1 1 1 1 1 2 0 2 1 0 1 2 1 2 0 0 0 1 0 0 2 2 2 0 0 2 1 1 0 1 2 2 1 0 1 1 0 2 1 0 1 1 1 0 0 1 1 0 0 0 2 0 0 0 0 0 2 0 0 0 2 1 0 0 1 0 2 1 0 0 2 2 2 0 0 0 0 2 2 0 1 0 1 1 0 2 1 0 1 1 1 1 1 1 2 2 1 0 1 0 1 1 1 0 0 1 1 0 0 0 1 1 1 1 2 0 1 1 0 1 0 2 2 1 1 0 0 1 1 1 0 0 1 1 1 0 0 0 0 2 0 0 0 0 1 0 0 0 1 0 0 1 1 0 0 2 0 1 2 0 2 0 1 2 1 1 1 0 0 0 0 1 1 0 1 2 1 0 0 0 0 0 0 2 0 1 0 0 0 0 2 0 2 0 2 0 2 1 2 0 0 1 0 1 0 1 1 0 0 0 0 2 1 1 1 2 2 0 0 2 1 1 1 0 1 1 0 0 0 0 2 0 1 0 1 0 0 2 1 2 2 2 0 2 1 0 0 2 0 0 0 1 1 1 2 0 2 1 0 1 0 2 2 1 1 2 0 2 1 1 0 0 2 0 0 0 0 0 0 0 0 1 1 0 2 1 1 0 1 1 1 0 1 0 2 1 1 2 1 0 1 0 0 1 1 0 0 1 1 0 1 0 2 1 1 1 0 0 1 1 0 0 0 2 1 1 0 1 0 0 0 0 0 0 0 1 0 0 2 0 0 0 1 0 0 1 0 0 2 2 0 0 1 1 2 0 1 0 0 1 2 2 2 0 0 2 0 1 0 2 0 0 0 1 0 2 2 0 0 0 1 2 0 2 0 2 1 0 0 0 1 0 0 1 1 0 1 1 1 2 2 1 1 1 1 0 0 0 0 0 0 1 0 1 2 0 0 2 1 1 0 0 1 2 1 2 2 0 0 0 0 0 0 0 0 2 2 2 0 0 0 0 2 0 0 1 0 0 0 0 1 0 0 1 1 1 0 1 0 0 0 0 0 0 0 0 0 0 0 0 0 0 0 1 1 0 1 0 0 0 2 1 0 0 0 1 0 2 0 0 1 0 0 1 1 1 0 1 2 1 2 1 2 1 1 2 2 1 1 1 2 0 0 0 1 1 0 0 0 0 2 0 0 1 1 0 0 2 2 1 2 2 0 2 0 2 2 0 2 2 0 0 0 1 0 0 0 2 0 2 1 1 0 1 0 0 0 0 0 0 0 0 0 0 0 0 0 0 2 2 0 0 1 0 1 0 0 0 2 2 0 0 0 1 1 0 1 1 1 0 1 1 1 1 0 0 1 1 0 1 0 0 0 0 0 0 0 0 2 2 0 0 2 2 2 0 0 1 1 0 0 0 1 2 0 2 0 1 0 1 0 0 1 1 1 1 1 1 0 1 0 0 1 0 1 0 0 0 1 0 1 1 2 1 1 2 0 1 0 0 1 2 2 0 1 0 0 0 1 0 0 0 1 0 2 1 0 1 2 0 0 0 1 1 0 0 1 0 1 0 1 0 0 0 0 2 0 0 0 0 0 1 0 0 1 0 0 0 0 0 1 2 1 0 0 1 1 0 1 1
87 1 2 0 0 0 0 1 1 1 1 0 0 0 0 0 0 1 1 2 0 0 0 0 2 0 0 0 0 1 1 1 2 2 0 2 1 1 0 0 1 0 0 0 2 0 0 0 1 0 0 1 0 0 1 1 0 0 0 1 1 0 0 0 1 0 1 0 1 0 0 1 2 1 2 2 2 0 2 2 0 2 1 1 0 0 0 0 0 2 0 0 1 0 0 1 0 2 1 1 2 0 1 0 1 1 2 1 1 0 0 1 0 2 1 0 1 0 2 0 1 0 2 0 0 1 1 2 2 0 0 2 0 0 1 0 0 0 0 0 0 0 0 0 0 2 0 0 0 0 0 0 0 1 0 0 0 0 0 1 1 1 0 1 1 2 0 0 0 2 0 0 1 1 1 1 1 0 0 0 0 0 2 2 0 0 2 2 0 0 0 2 2 0 2 2 1 0 0 0 0 1 0 0 2 2 2 2 1 0 0 2 0 0 0 2 0 0 2 1 1 1 2 0 0 0 1 0 0 0 0 0 1 1 1 0 0 2 2 0 0 1 2 0 2 0 0 0 0 0 0 0 0 0 0 1 0 2 1 1 0 1 0 1 0 0 0 1 2 2 0 0 0 0 0 0 0 1 1 0 0 1 1 1 1 1 2 1 0 1 0 0 2 2 2 2 0 1 0 0 0 0 1 1 1 0 1 2 0 0 0 1 2 1 0 0 1 0 0 1 1 0 0 1 2 0 0 1 1 0 0 1 0 0 0 1 0 2 0 0 0 1 2 0 0 0 1 0 2 1 1 0 2 2 1 0 1 0 0 2 2 0 2 1 2 1 0 2 1 0 1 1 0 2 1 1 2 0 0 0 1 0 2 2 1 1 0 0 0 0 0 1 1 0 1 0 1 1 2 2 0 2 0 2 2 1 0 2 0 2 0 1 0 0 1 2 1 1 0 1 0 1 0 1 1 1 2 0 0 0 1 0 1 2 2 1 0 1 0 1 2 0 2 0 0 2 0 0 0 0 0 0 0 2 1 1 0 2 2 1 1 0 0 0 0 1 1 2 0 1 1 1 2 1 1 0 1 0 0 0 1 0 0 0 1 1 1 1 1 0 0 0 0 0 0 0 2 1 2 1 0 2 2 1 0 1 2 0 0 0 0 0 1 1 0 0 0 0 0 1 0 2 0 0 0 1 0 1 1 2 0 0 0 0 1 0 1 0 2 0 2 2 0 1 0 2 1 0 2 2 0 0 0 0 1 1 1 0 0 2 2 0 0 2 2 0 2 1 1 1 0 1 0 0 0 0 0 1 1 2 2 0 1 0 1 0 1 1 1 2 1 0 0 0 0 0 1 0 0 0 0 1 1 1 0 2 0 1 0 2 0 0 0 1 0 1 2 1 1 0 1 0 0 0 0 0 1 1 0 0 1 1 1 0 1 0 2 0 1 0 1 0 1 1 1 0 2 1 1 1 0 1 0 0 2 1 0 2 2 0 0 0 1 0 1 1 0 2 0 0 0 0 1 0 1 1 2 0 1 1 1 0 1 0 0 1 0 0 1 1 0 0 0 2 1 0 1 0 0 1 0 1 0 1 1 1 1 2 2 0 0 0 0 0 0 0 0 1 1 1 0 0 1 0 1 2 0 1 1 0 0 0 0 0 0 1 0 1 1 2 1 2 0 1 1 0 1 0 0 0 0 0 2 1 0 1 0 1 0 1 1 2 2 2 0 0 2 1 0 1 1 0 2 0 0 1 1 0 0 0 2 2 0 0 0 1 0 2 2 2 1 2 1 1 0 0 0 1 0 0 0 0 0 0 1 1 1 0 0 0 0 0 1 1 1 2 0 2 2 0 2 2 0 0 1 0 0 0 0 1 0 1 0 0 0 1 0 0 0 0 0 0 0 0 0 0 0 1 0 0 2 2 0 0 1 0 1 0 1 1 1 1 1 0 1 1 1 0 1 1 0 0 0 1 1 1 0 0 1 2 2 0 0 0 0 0 0 1 0 0 2 2 2 1 2 2 2 0 0 0 1 1 1 0 2 0 1 0 1 0 0 1 0 1 1 1 2 0 0 1 0 1 2 1 2 0 1 1 0 0 0 2 0 1 0 0 0 0 0 2 0 0 2 2 0 0 0 0 0 0 0 0 1 0 1 0 1 0 0 0 2 0 0 0 1 1 1 1 0 0 0 0 0 0 0 0 1 1 1 0 0 0 0 0 0 0 0 0 1 0 1 1 0 2 0 0 0 0 0 0 2 2
88 0 1 0 0 0 0 1 1 1 1 1 0 1 1 0 0 2 2 2 0 0 0 0 2 0 0 0 0 2 2 0 2 2 0 2 0 0 1 0 1 0 0 0 2 0 0 0 0 0 0 1 1 2 0 1 1 0 1 2 0 0 0 2 0 1 1 0 1 0 0 0 1 0 1 2 2 0 2 0 1 1 2 0 1 0 0 0 0 2 0 1 2 0 1 1 0 0 0 0 2 2 1 0 0 0 2 0 0 0 0 2 2 2 2 2 2 0 1 0 1 1 1 0 0 0 1 1 1 0 0 0 0 0 0 0 0 0 0 0 1 0 1 0 0 1 0 0 0 1 0 0 0 0 0 0 0 2 0 0 1 0 0 2 1 2 1 0 2 1 0 2 0 2 2 1 0 1 0 1 0 0 1 2 0 0 2 0 0 1 1 1 1 0 1 1 1 0 0 0 0 0 0 0 2 1 1 0 0 0 2 1 0 0 0 2 0 0 2 2 0 0 0 0 0 0 0 1 1 0 1 1 0 0 1 0 0 2 0 2 0 0 2 0 1 0 0 1 1 0 0 0 0 1 1 1 0 1 0 0 0 0 0 1 0 0 0 1 2 1 0 1 2 2 0 0 0 1 1 0 1 2 0 0 2 1 0 0 0 2 1 1 0 2 1 0 1 1 0 1 0 0 1 1 1 0 0 1 1 2 0 2 0 2 2 0 2 0 1 1 0 1 1 2 1 0 0 1 1 1 0 2 1 0 0 0 0 2 0 1 0 2 1 0 1 0 0 0 2 2 1 0 2 2 2 0 1 0 0 2 2 0 0 0 0 0 0 2 2 0 0 0 0 2 0 0 1 2 1 0 1 1 1 1 2 2 0 1 1 0 0 2 2 0 2 1 1 1 0 0 0 1 0 1 0 0 1 0 0 2 0 1 0 0 0 2 0 1 0 1 0 1 0 0 0 0 1 0 0 1 0 1 0 1 0 0 0 2 0 0 0 2 1 1 0 0 0 2 0 0 0 1 0 2 2 2 0 1 1 0 0 0 0 1 0 1 1 2 0 1 1 2 2 2 2 0 1 0 1 0 0 0 0 0 1 1 1 0 0 0 1 1 0 2 1 1 1 0 1 0 0 2 1 1 0 1 1 1 1 0 0 1 1 1 0 0 0 0 0 2 2 1 2 2 2 2 0 0 0 2 1 0 0 0 1 0 2 0 2 0 1 2 0 1 0 2 1 2 0 2 0 0 0 0 2 0 1 0 1 0 0 1 2 0 0 1 1 1 1 1 0 0 2 0 2 0 2 0 0 2 1 0 1 0 1 1 0 0 0 1 0 0 0 0 0 0 0 0 0 0 0 2 0 0 0 2 2 0 1 1 1 1 0 0 0 0 0 2 2 0 0 0 0 1 1 0 1 1 0 0 1 1 0 0 2 1 2 0 1 0 1 0 0 0 1 0 2 0 1 1 0 1 0 1 2 2 0 2 2 1 1 0 0 0 0 0 0 1 0 1 0 1 1 0 0 2 0 1 1 1 2 0 2 1 0 1 2 0 1 0 0 0 0 1 1 0 2 0 0 1 0 1 0 0 1 2 0 2 2 1 0 0 0 0 1 2 0 1 0 1 0 0 1 0 2 1 0 1 1 1 0 0 0 0 0 1 0 1 0 1 0 0 0 0 0 0 0 1 0 0 0 0 0 0 0 0 0 0 2 0 0 0 2 1 0 0 1 1 0 1 1 0 0 1 1 0 0 1 0 1 0 1 2 1 2 0 2 2 1 2 0 1 2 1 1 1 1 1 0 0 0 0 0 0 2 2 1 0 0 1 1 0 1 1 0 2 0 2 2 0 2 2 0 0 0 0 0 0 0 2 0 2 0 1 1 1 0 0 0 0 0 0 1 1 0 0 1 0 0 0 2 2 1 0 1 0 1 1 0 0 1 1 0 0 0 0 1 0 0 1 0 0 0 0 2 1 1 2 1 2 2 0 0 0 0 0 0 0 1 0 1 1 1 0 2 2 2 0 0 0 0 1 2 0 1 2 0 0 1 1 0 1 0 0 0 1 1 1 2 1 0 1 1 2 0 0 1 1 0 0 1 1 0 2 0 0 0 2 0 0 0 1 2 1 1 1 1 0 0 0 1 0 0 0 1 1 2 0 0 0 0 2 0 0 2 0 1 0 0 0 0 0 0 0 1 0 0 0 2 0 0 0 0 1 0 0 0 0 0 1 0 1 0 2 2 0 0 0 0 0 0 0
89 0 0 0 0 0 0 1 0 1 0 2 0 1 1 0 0 2 1 1 0 0 0 1 1 0 0 0 0 2 2 0 1 1 2 0 2 1 1 1 2 1 1 0 1 0 0 0 0 0 0 1 0 0 1 1 0 0 1 1 0 0 0 0 0 0 0 0 0 0 0 1 2 0 1 1 1 0 2 1 1 2 1 1 0 0 0 1 1 2 0 1 1 0 0 0 0 1 0 1 0 2 1 0 1 1 2 0 0 0 1 2 1 2 2 1 2 0 2 0 1 0 1 1 0 0 0 1 2 0 1 1 0 0 1 1 0 0 1 0 1 0 0 0 0 2 0 0 0 0 0 0 0 0 0 1 0 1 0 0 1 0 0 2 0 2 0 0 0 1 0 0 1 1 0 1 0 1 0 1 0 0 1 1 0 0 1 1 0 1 1 2 0 0 0 1 0 0 0 0 0 0 0 2 2 0 0 0 0 0 1 1 0 0 0 2 0 0 1 1 0 0 1 0 0 0 1 0 0 0 0 0 0 0 1 0 0 2 2 0 0 1 2 1 1 0 0 1 0 0 0 0 0 1 1 2 1 2 0 0 0 0 0 0 0 0 0 1 1 1 0 0 2 2 0 0 1 1 1 0 0 2 2 2 2 2 1 2 0 2 2 0 0 2 2 0 2 1 0 1 0 0 2 0 0 0 0 1 0 0 1 1 1 1 1 0 2 0 0 0 0 1 2 0 2 1 1 0 0 1 0 2 0 0 0 0 0 2 0 1 0 1 2 0 1 0 1 0 1 2 0 0 2 2 2 0 0 0 0 0 0 0 0 0 0 0 0 1 1 0 1 1 0 2 1 1 0 2 0 0 0 0 0 0 2 0 0 0 0 0 0 0 2 0 2 1 2 2 1 1 0 1 0 1 1 1 0 0 0 1 0 1 0 0 1 2 0 0 1 0 0 1 1 1 1 1 0 0 0 0 1 0 0 2 0 1 0 0 0 0 2 0 2 0 1 2 1 2 0 0 0 1 0 2 1 0 1 2 0 1 0 0 0 0 0 2 0 1 0 1 1 1 2 0 1 1 1 0 0 0 1 0 0 0 0 2 0 0 1 0 0 0 0 1 0 0 1 0 1 1 0 2 2 1 0 0 2 0 0 0 0 0 1 1 1 0 0 0 0 1 0 2 2 2 0 2 0 0 0 2 0 0 0 0 0 0 1 1 1 2 0 0 0 0 0 0 1 1 1 2 1 1 0 0 1 1 0 0 2 0 0 0 0 0 0 1 1 0 0 0 0 0 0 0 0 0 0 0 2 0 2 0 0 0 0 0 0 1 0 1 1 1 1 1 1 1 1 0 0 0 0 2 0 0 1 2 1 1 0 1 1 1 0 1 0 0 0 0 0 0 1 0 0 0 0 0 2 1 0 0 0 0 0 0 2 1 2 1 0 0 2 0 1 2 2 0 1 1 1 1 1 1 0 0 1 1 0 2 2 0 0 0 0 1 0 1 0 1 1 1 0 2 1 0 0 1 2 1 1 1 2 0 2 2 1 2 1 1 1 0 0 0 0 1 0 0 1 0 0 1 0 1 0 1 1 2 1 2 2 0 0 0 0 1 0 0 0 1 1 1 0 0 1 0 1 0 0 0 0 0 0 0 0 0 0 2 0 0 1 1 1 1 0 0 1 1 2 2 0 0 1 0 0 0 0 2 0 0 1 0 0 0 2 1 0 0 2 1 0 2 0 0 1 1 1 0 2 1 1 1 2 2 1 0 2 1 2 2 1 2 0 1 2 2 0 0 0 1 0 0 0 0 0 0 1 1 1 0 1 1 2 0 1 1 1 2 0 2 2 0 0 2 0 2 0 0 0 0 0 2 0 2 2 2 0 2 0 1 2 2 1 1 0 0 0 0 1 0 0 0 2 2 0 0 2 0 0 1 0 0 0 0 1 0 1 0 1 0 1 1 0 0 0 1 1 2 0 1 2 2 1 1 0 0 0 0 0 0 1 0 1 1 0 0 2 2 2 0 0 0 0 2 2 0 2 0 1 0 0 1 0 1 0 0 1 1 1 0 2 0 0 0 0 2 1 0 0 1 0 0 0 2 0 1 0 0 0 1 0 0 1 0 2 0 0 1 1 0 0 0 0 1 0 1 0 0 1 0 0 0 2 0 0 0 2 0 0 0 1 0 1 0 0 0 0 0 1 1 1 0 0 0 1 1 0 1 1 0 1 1 0 0 0 1 0 0 0 0 0 0 1 1
90 0 0 0 0 0 0 2 0 1 1 0 1 1 1 0 0 2 2 2 1 0 0 0 2 0 0 0 1 2 2 2 0 1 0 2 0 1 0 0 1 0 0 0 2 0 0 0 0 1 1 2 0 0 1 1 1 0 0 2 0 0 0 2 0 1 0 1 1 1 0 2 0 0 0 2 2 0 2 2 0 2 2 1 1 0 0 1 1 2 1 1 1 1 0 2 0 0 0 0 1 1 1 0 1 1 2 1 0 0 1 1 1 1 1 0 0 0 1 0 2 0 2 1 0 1 1 1 2 0 0 1 0 0 1 0 0 0 0 0 1 0 0 0 0 1 0 0 0 0 0 0 0 1 0 0 0 1 0 0 1 1 0 2 0 1 0 1 1 1 1 2 0 2 2 1 1 1 0 1 0 0 1 2 1 1 1 1 1 1 1 1 2 2 2 1 0 0 0 1 0 0 1 1 2 0 1 0 0 0 2 0 1 1 0 2 0 1 1 1 1 1 2 0 0 0 1 0 0 2 1 0 0 1 1 1 1 2 2 0 0 0 2 1 2 0 0 0 0 0 0 0 0 0 0 1 0 1 0 0 0 0 0 2 0 0 0 0 2 2 1 0 0 0 1 1 0 2 2 0 0 1 1 1 2 1 2 2 0 2 1 0 0 2 2 0 1 1 0 1 0 0 2 2 2 0 1 2 0 0 0 1 1 2 0 0 1 1 0 1 0 1 1 1 1 0 0 1 1 0 0 2 1 0 0 0 0 0 2 0 0 1 2 1 2 0 0 0 0 1 0 1 2 2 1 0 0 0 0 0 0 0 1 0 1 1 0 2 1 0 1 1 1 1 1 1 2 0 0 0 2 1 0 1 1 0 0 0 0 1 0 0 1 0 2 1 1 2 0 0 0 1 0 2 2 0 0 1 0 2 0 0 0 0 0 1 0 0 1 0 0 1 0 0 1 2 0 0 0 0 2 1 1 2 1 2 0 1 0 0 2 1 1 1 0 2 1 1 0 0 0 0 0 2 1 1 0 1 1 1 2 0 0 0 1 2 0 1 0 1 1 1 1 2 2 0 2 0 1 0 0 0 0 0 1 1 1 0 0 0 2 2 1 1 0 1 0 1 1 1 1 1 2 2 0 0 2 0 0 0 0 0 1 1 0 1 0 0 0 0 0 2 2 2 1 2 0 1 1 1 1 0 0 0 0 1 1 0 2 1 1 2 0 0 0 2 0 2 0 2 1 1 0 0 1 1 0 0 1 1 0 0 1 0 0 0 1 2 2 0 2 0 0 0 0 0 0 2 2 2 2 0 1 0 1 0 1 1 1 1 1 0 1 0 0 0 0 0 0 0 1 1 2 0 0 0 2 1 0 1 1 1 1 2 2 2 0 1 0 1 0 1 0 0 0 0 2 1 0 0 2 2 0 0 2 1 2 0 0 0 1 1 0 0 2 0 2 1 1 1 0 0 0 1 2 2 0 2 2 0 0 0 0 1 1 2 0 0 0 2 0 2 2 0 0 1 2 0 1 1 1 0 2 1 0 1 2 1 1 1 1 1 0 2 0 0 1 0 0 2 0 1 0 0 0 2 0 1 1 0 0 0 0 0 1 1 0 1 1 1 0 0 1 0 1 1 0 1 1 1 0 0 1 0 0 1 1 1 0 1 1 1 0 0 0 0 0 0 0 0 0 0 1 0 0 0 0 0 1 0 0 0 2 1 0 0 0 0 0 2 0 0 2 2 2 0 1 1 1 1 1 1 0 1 1 2 0 2 2 2 0 2 2 2 0 0 0 1 0 0 1 0 0 0 1 1 0 0 0 1 2 1 2 2 0 2 0 2 1 0 1 1 0 2 0 0 0 0 1 2 1 2 1 1 0 2 0 0 0 0 0 0 0 0 0 0 1 1 0 0 2 2 1 0 1 0 2 0 0 0 2 2 0 0 0 1 1 0 0 1 0 0 2 1 1 1 0 0 1 1 0 1 0 0 0 0 0 0 0 1 2 1 1 0 2 2 2 0 0 0 0 1 2 1 2 0 1 1 1 1 1 1 0 0 1 1 1 0 2 0 0 0 0 1 2 1 1 1 1 1 0 2 1 2 1 0 1 0 0 2 0 0 2 0 0 0 2 0 0 0 1 0 1 1 0 0 1 2 0 2 2 0 0 0 0 2 2 0 0 0 0 0 0 0 0 1 1 2 0 1 0 0 0 1 0 0 1 0 0 1 0 0 0 1 1 0 0 0 0 0 1 1
91 1 0 0 0 1 1 2 0 1 0 1 0 0 0 0 0 0 0 1 0 0 0 1 1 0 0 0 1 1 2 0 0 2 1 1 1 1 0 0 1 0 0 0 0 2 1 0 0 0 0 0 1 2 0 1 1 1 1 0 1 1 1 2 0 2 0 0 0 0 0 1 2 0 2 2 1 0 1 0 1 2 1 1 0 0 0 0 0 2 0 0 1 2 0 1 0 1 0 1 0 2 1 0 1 1 2 0 1 1 0 0 0 1 1 0 1 0 2 0 1 0 2 0 0 1 1 1 2 0 1 0 0 0 1 0 1 0 0 0 0 0 0 0 0 1 0 0 0 1 0 0 0 1 1 1 0 2 0 1 1 0 1 2 1 1 0 0 0 1 0 0 0 2 1 1 0 0 0 0 0 0 0 2 1 1 1 0 0 1 1 1 2 2 2 2 1 0 0 0 0 0 1 1 2 1 0 1 0 0 2 1 1 0 0 2 0 0 0 1 0 0 1 0 1 0 0 0 0 0 0 0 0 0 2 0 0 2 2 0 0 0 2 1 1 0 0 1 1 0 0 0 0 0 0 1 0 2 0 0 0 0 0 0 0 0 0 0 1 1 0 1 2 2 0 1 1 2 2 0 2 2 0 0 0 0 0 1 0 2 2 0 2 2 2 2 0 1 0 0 0 1 2 0 0 0 0 2 0 1 0 1 1 2 0 0 1 0 0 1 0 0 0 1 2 0 0 2 2 0 0 1 1 1 0 0 1 2 0 0 0 0 2 1 0 0 1 1 1 2 1 1 2 2 1 0 0 0 0 1 1 0 1 0 1 2 0 1 2 1 0 0 0 2 0 0 0 1 0 0 2 2 2 1 1 0 0 0 0 1 0 2 2 0 2 1 2 1 1 1 0 2 0 2 2 0 0 1 1 1 0 1 0 0 2 2 2 0 1 0 0 1 0 1 1 1 0 0 0 1 1 0 1 1 1 0 0 2 0 0 2 1 2 0 1 2 0 0 1 1 0 0 0 2 0 0 0 2 1 1 1 0 2 0 0 0 2 1 0 0 0 1 2 1 1 0 0 0 2 0 0 0 0 1 0 0 0 1 0 0 1 1 0 1 0 0 0 0 1 0 1 1 1 1 0 1 1 0 1 0 1 0 0 1 1 0 0 0 0 1 0 2 2 2 1 2 0 0 0 2 0 0 0 1 0 2 2 0 2 1 1 1 0 1 1 1 2 1 1 1 1 1 0 0 2 0 0 1 0 0 0 0 0 0 0 2 0 0 0 0 0 0 0 0 0 0 0 1 1 2 1 0 2 0 1 1 2 0 0 0 1 0 1 0 0 0 0 1 0 0 1 1 0 1 0 2 2 0 0 1 0 0 0 1 0 1 1 1 1 1 0 0 0 0 1 2 2 1 0 0 1 1 0 0 1 0 2 0 0 0 1 0 0 1 0 0 2 2 1 1 1 1 0 1 2 2 0 1 1 1 1 0 0 0 1 1 0 1 0 1 1 1 1 0 0 1 1 1 0 2 1 1 2 2 0 1 2 0 2 0 0 0 1 2 2 0 2 0 0 0 0 1 0 0 0 2 1 2 2 1 0 0 0 0 0 0 0 0 0 0 0 0 1 0 1 0 0 1 1 1 1 1 0 1 0 1 1 0 0 0 0 2 0 0 0 1 1 1 0 0 0 0 1 0 0 2 1 0 0 0 0 1 1 0 0 1 1 1 0 1 1 0 0 0 0 0 1 1 1 1 1 1 1 1 2 1 1 2 1 2 0 0 2 0 0 0 0 1 0 0 0 0 0 0 2 0 0 0 1 0 1 0 2 2 0 2 0 2 2 0 2 2 0 0 0 0 0 0 1 2 2 0 1 2 0 2 0 0 2 1 1 1 1 1 0 0 1 0 0 0 2 2 0 0 1 0 1 0 0 1 0 1 0 1 1 1 1 0 0 2 1 1 0 2 0 1 0 0 2 2 2 0 2 0 0 0 0 0 1 0 1 0 1 0 2 2 2 0 0 1 0 1 1 0 1 1 1 0 1 1 0 0 1 0 1 0 0 1 2 0 1 0 0 0 1 1 0 2 0 1 0 2 0 2 0 0 1 1 1 1 1 1 1 1 0 0 1 1 0 0 0 0 1 0 0 0 1 0 0 1 1 0 0 0 1 1 1 0 0 0 0 0 0 0 0 0 0 0 2 0 0 0 0 1 0 0 0 0 1 0 0 1 0 2 2 0 0 0 0 0 2 2
92 0 2 1 0 0 0 2 0 1 0 1 0 0 0 0 0 1 0 1 1 1 0 0 2 0 0 0 1 2 2 0 0 2 2 0 2 1 0 0 1 0 1 1 2 1 2 0 0 0 0 1 1 2 0 2 0 0 1 2 0 0 1 1 0 1 0 0 2 0 0 1 2 0 2 1 2 0 2 0 0 2 2 0 2 0 1 0 0 1 0 0 1 0 1 2 0 0 0 0 1 2 1 0 0 0 2 0 0 0 1 2 1 1 1 1 1 0 1 0 2 0 2 2 0 1 0 2 2 1 1 0 0 0 1 1 0 0 0 0 0 0 0 0 0 2 0 0 0 0 0 0 1 1 0 0 1 0 0 1 2 2 0 2 1 1 0 1 0 0 1 0 0 2 1 1 0 2 0 2 0 1 0 0 0 0 0 2 1 1 1 2 2 1 2 1 1 0 0 0 0 1 0 1 2 2 1 0 0 0 1 1 1 0 0 2 1 0 2 0 2 2 2 0 0 0 1 0 0 1 0 0 0 0 2 0 0 2 2 0 0 0 2 0 2 0 0 0 0 0 0 0 0 1 1 2 1 1 1 0 0 0 0 0 0 0 1 1 2 0 0 1 1 1 0 1 0 1 1 0 1 1 0 0 2 1 0 0 0 2 1 1 0 2 2 0 1 1 1 0 0 0 1 0 0 0 0 2 0 0 1 1 2 1 1 0 2 0 1 1 0 1 1 1 2 0 0 0 0 1 0 1 1 0 0 0 0 1 1 1 1 1 2 0 0 0 1 0 0 1 1 0 2 2 1 0 1 0 0 2 2 0 1 1 1 0 0 1 2 0 0 0 2 2 0 0 1 2 1 0 2 0 2 1 1 0 0 0 0 0 0 0 1 0 1 0 1 1 1 1 0 1 0 2 1 0 1 0 0 1 0 0 0 0 0 2 0 0 1 0 0 1 0 0 0 1 1 0 0 1 0 0 0 1 1 0 0 1 0 1 1 1 1 0 0 1 1 0 1 1 1 0 0 2 1 1 0 1 0 0 0 0 0 0 1 2 0 0 0 0 0 0 2 1 1 1 1 1 2 0 0 0 0 0 0 2 0 0 1 0 0 0 1 1 0 1 0 1 1 1 0 2 1 0 0 2 1 1 1 0 0 0 1 1 0 1 0 0 0 0 0 2 2 2 1 1 1 0 0 2 0 0 0 0 2 0 0 0 1 0 1 2 0 0 0 1 1 1 1 1 0 0 0 0 2 0 0 1 0 1 0 0 0 0 0 1 0 1 1 0 1 1 1 0 1 0 1 1 2 1 2 0 0 0 0 0 0 0 0 1 0 0 0 1 0 1 0 1 0 0 1 0 0 0 0 2 2 1 0 2 0 0 0 2 0 2 0 0 0 0 0 0 0 1 1 0 1 1 0 0 0 0 0 0 1 0 1 0 0 1 1 0 0 2 2 0 1 1 1 1 1 1 1 2 2 2 0 1 1 0 0 0 1 0 1 1 0 2 0 0 0 0 0 0 1 1 1 0 1 1 0 0 1 1 0 1 1 1 2 0 0 0 1 2 1 0 2 0 0 1 0 1 0 1 1 2 1 2 1 0 0 0 0 0 0 1 0 2 2 2 0 0 0 0 2 0 0 0 0 0 0 0 0 0 0 1 0 1 0 2 1 2 0 0 1 0 1 1 0 0 0 0 1 1 0 2 2 0 0 0 0 1 2 0 0 1 1 1 0 2 0 0 1 0 0 1 1 0 0 0 2 2 1 1 2 1 0 2 1 2 1 1 2 1 0 0 0 1 0 1 0 0 0 0 2 1 1 0 0 2 2 0 0 0 1 2 1 2 1 0 1 1 0 0 0 0 0 0 0 2 1 2 0 1 1 2 0 0 1 0 1 0 1 1 1 1 1 0 0 0 2 2 0 1 1 0 1 0 0 0 0 1 0 0 0 1 2 0 1 0 0 0 0 0 2 1 0 0 1 2 2 0 0 0 0 0 0 0 0 0 2 0 0 1 2 2 2 0 0 1 0 0 1 1 1 2 0 0 0 1 0 1 1 0 2 0 0 1 2 1 0 1 0 1 1 0 1 2 0 0 1 2 0 1 1 1 1 1 0 0 0 2 0 0 0 0 0 0 0 0 2 0 2 0 0 0 0 0 0 1 0 1 2 0 2 0 1 0 0 0 0 0 0 1 0 1 1 1 1 0 0 0 0 1 0 0 0 0 0 1 0 0 1 2 1 0 0 0 1 1 1 0
93 1 2 0 0 0 0 2 0 1 1 0 0 0 0 0 0 1 1 0 1 1 0 0 2 0 0 0 0 2 2 1 2 1 2 0 2 1 0 1 1 0 0 0 2 0 1 0 0 1 1 2 0 1 0 2 0 0 0 0 1 0 0 2 0 1 1 0 2 0 1 0 0 0 0 2 1 0 2 0 0 0 2 0 2 0 0 1 1 2 1 2 2 0 1 1 0 2 1 1 2 2 1 0 1 1 2 1 1 0 0 1 1 1 1 1 1 0 0 0 2 0 2 1 0 0 1 2 2 1 1 0 0 0 0 0 0 0 0 0 0 0 0 0 0 1 0 0 0 0 0 0 0 0 0 0 0 1 0 1 0 0 0 2 0 0 0 0 1 1 0 1 0 2 2 0 0 0 0 0 0 0 1 1 0 0 1 2 1 1 1 2 1 0 1 2 1 0 0 1 1 0 0 1 2 0 0 0 0 0 2 1 0 0 0 2 0 0 1 0 1 1 2 0 0 0 0 0 0 1 0 0 0 0 2 0 0 2 2 0 0 0 2 0 1 0 0 0 0 0 0 0 0 0 0 1 0 2 0 0 1 0 0 0 0 0 1 0 2 0 0 1 0 0 1 1 0 1 1 0 1 2 0 0 1 0 0 1 0 2 1 1 0 1 1 0 0 1 0 0 1 0 1 0 0 1 1 1 1 1 0 1 0 2 2 0 2 0 0 1 1 0 1 1 1 0 0 2 1 1 0 1 0 0 0 0 0 2 0 1 0 1 2 0 1 0 0 0 1 1 0 0 0 0 0 2 0 0 0 0 0 0 2 0 2 1 0 2 0 0 2 2 1 1 1 1 1 1 0 0 1 1 0 0 1 0 0 0 0 0 0 1 1 0 2 2 2 1 0 0 0 2 0 1 1 0 0 0 0 1 1 0 0 0 0 0 0 0 0 0 0 2 0 1 0 1 1 0 0 1 1 0 0 1 1 1 0 1 0 0 1 1 1 1 1 1 0 0 1 0 0 0 0 2 2 0 1 2 1 2 2 0 1 1 0 0 2 0 0 0 0 0 2 0 1 1 1 0 2 0 0 0 0 0 0 1 0 0 1 0 0 0 1 1 1 0 1 0 1 0 0 2 0 0 2 0 2 1 1 0 0 0 1 1 0 0 1 0 0 1 0 2 1 1 0 1 0 0 0 2 2 0 0 0 0 0 1 0 2 2 0 1 0 0 0 1 2 1 1 1 1 1 0 0 2 0 0 0 0 1 1 0 0 0 0 0 1 1 1 0 1 1 0 0 0 0 0 0 1 1 1 0 0 0 0 0 0 0 0 1 1 1 0 0 1 0 0 1 0 1 0 2 0 1 0 2 1 1 0 1 0 0 0 0 0 1 0 0 0 0 1 0 0 1 1 0 0 1 0 0 1 1 0 0 1 0 2 0 0 0 0 0 1 1 1 0 2 0 0 0 0 0 0 1 2 2 0 2 2 0 0 0 1 0 1 0 0 2 1 1 1 1 0 0 1 2 0 0 1 1 0 2 1 0 0 1 0 0 0 1 0 0 0 1 0 0 2 0 0 1 0 1 0 1 0 2 2 2 2 0 0 0 0 1 0 1 0 1 1 1 0 0 1 0 2 1 0 0 0 0 0 0 0 1 0 1 1 0 1 1 0 1 0 0 0 0 0 0 0 1 0 1 0 0 1 0 1 0 0 0 0 2 2 2 1 0 1 2 0 2 0 1 1 1 1 0 0 0 0 1 2 1 1 0 2 1 2 2 2 2 1 2 2 0 1 1 0 0 0 0 1 0 0 0 1 1 1 0 0 2 2 0 0 0 1 2 1 0 0 0 1 0 0 1 0 0 0 0 0 1 0 1 0 0 0 0 0 0 0 0 0 0 0 0 0 0 0 0 0 0 2 2 0 0 2 0 1 0 0 0 1 1 0 0 0 1 0 0 2 0 0 0 0 1 1 2 1 2 2 2 2 0 0 0 0 0 0 1 0 1 1 2 1 0 2 2 2 1 0 0 0 0 1 0 1 1 0 0 1 1 0 1 0 0 1 1 2 1 1 1 0 1 0 1 2 0 0 2 0 0 0 2 0 2 0 0 0 0 1 1 0 0 2 1 1 2 2 0 0 0 1 0 2 0 0 0 0 1 1 0 0 2 0 0 1 0 1 0 0 0 0 0 0 0 0 0 0 0 2 0 0 0 1 1 0 1 2 0 2 0 1 0 0 1 1 0 0 0 0 0 2 1
94 0 1 1 1 0 1 1 0 1 0 1 0 1 1 0 0 1 2 1 1 1 1 0 2 0 0 0 1 2 2 1 1 1 2 1 2 2 0 0 1 1 0 0 2 0 1 0 0 1 1 1 0 1 0 2 0 1 1 0 2 0 0 2 0 1 0 0 2 0 0 0 2 1 2 2 2 0 2 0 1 2 2 0 1 0 0 2 1 2 1 2 1 2 1 1 0 1 1 0 1 1 2 0 0 0 2 0 1 1 1 1 2 2 2 2 2 0 1 0 1 1 2 1 0 0 1 1 2 1 1 1 0 0 0 0 0 0 0 0 1 0 0 0 0 0 0 0 0 0 0 0 0 0 1 0 0 2 0 1 1 2 0 2 0 1 0 0 0 0 0 0 0 2 1 0 0 1 0 1 0 0 1 2 0 0 2 2 2 1 1 2 2 1 2 2 2 0 0 0 0 1 0 2 2 0 0 1 0 0 0 2 2 0 0 2 0 1 1 1 1 1 2 0 0 0 0 0 0 1 0 0 0 0 0 0 0 2 2 0 0 0 2 0 2 0 0 0 0 0 0 0 0 1 1 2 1 1 0 0 0 0 0 0 0 0 0 0 2 2 0 2 0 0 0 0 0 1 0 0 0 0 0 0 1 0 1 1 0 1 0 0 0 2 1 0 0 0 0 0 0 0 2 1 1 0 0 1 2 2 0 2 2 2 2 0 2 1 0 0 0 1 2 1 1 0 1 2 1 2 0 0 1 0 0 0 0 1 1 0 0 0 1 0 0 0 2 0 0 0 0 0 2 2 2 0 0 0 0 0 1 1 1 0 1 0 0 2 1 0 1 1 0 2 0 0 1 2 1 1 1 0 1 1 1 1 0 0 0 0 0 0 1 0 2 1 1 1 1 1 0 2 0 2 2 0 0 0 0 1 1 0 0 1 1 1 0 1 0 1 1 1 0 1 0 1 1 0 0 0 0 0 1 0 0 0 0 1 0 0 2 0 1 1 0 1 1 0 0 0 0 0 0 1 1 0 1 2 1 1 0 0 0 0 0 2 0 1 0 0 0 1 2 0 1 0 1 0 2 1 1 1 1 0 0 1 0 0 1 0 1 1 0 1 2 1 2 1 2 0 1 2 0 0 0 2 1 2 1 0 0 0 0 0 1 0 0 1 0 2 1 2 2 2 0 2 0 0 0 2 1 0 0 0 0 1 0 0 2 0 2 2 0 2 2 1 2 1 1 1 1 1 0 0 1 1 0 0 1 1 0 0 0 1 1 0 2 0 0 0 0 1 1 0 1 0 1 0 1 1 1 0 2 0 2 0 2 0 0 0 0 0 0 0 0 1 0 1 0 0 0 2 1 0 0 2 1 1 1 1 1 1 0 1 0 1 0 1 1 0 1 0 0 0 0 1 1 1 0 0 1 1 0 0 2 0 2 1 1 0 1 0 0 2 1 0 2 1 2 2 0 1 1 0 0 2 0 2 2 0 0 0 1 0 2 1 0 2 2 0 1 1 0 1 1 2 0 0 1 1 1 0 2 1 1 2 0 0 1 1 1 1 1 2 0 0 1 0 0 0 0 0 0 0 0 2 1 1 2 0 1 0 0 0 0 0 1 1 1 1 0 0 2 0 0 1 1 0 0 0 0 0 0 0 0 0 0 0 0 0 0 0 0 1 1 0 1 0 0 0 0 0 2 0 0 1 0 1 0 0 0 0 2 1 1 1 0 1 0 2 0 1 2 1 1 0 1 1 0 1 2 1 0 1 1 1 0 2 0 2 0 0 2 1 1 1 0 0 0 0 0 0 0 0 2 2 1 0 0 1 2 1 2 2 0 2 0 2 0 1 0 1 0 2 0 0 0 0 0 1 1 0 0 0 0 0 1 0 1 0 1 0 0 0 0 0 0 0 0 1 1 1 0 0 1 0 1 1 0 0 0 0 0 0 0 1 2 1 0 1 1 1 0 0 2 2 0 0 1 2 1 1 1 0 0 1 0 0 0 2 1 1 0 0 2 2 2 0 0 0 1 1 2 1 2 1 0 1 0 2 0 1 0 0 1 1 1 0 2 1 0 1 0 1 2 0 0 0 0 0 0 2 0 2 0 0 0 0 0 2 0 1 2 2 1 0 1 1 0 0 1 0 0 0 1 0 1 1 0 2 1 0 0 0 1 1 1 0 0 0 0 1 0 1 1 1 2 1 0 0 0 0 0 1 0 0 0 0 0 0 0 0 1 1 0 0 1 0 0 0 1 1
95 1 1 1 1 0 1 1 0 0 0 1 2 2 1 0 1 0 0 1 1 1 0 0 2 0 1 0 0 2 2 0 2 2 0 2 0 1 0 1 1 1 0 0 2 0 1 0 0 0 0 0 1 1 1 1 1 0 1 1 1 1 0 0 0 1 0 0 1 1 0 1 1 0 1 2 2 0 2 2 0 2 1 1 1 0 0 0 0 2 0 1 1 2 0 0 0 0 0 0 2 1 2 0 0 0 2 1 1 0 1 2 1 1 2 2 2 0 1 0 1 1 1 2 0 1 0 1 2 2 2 0 0 0 0 0 0 0 0 0 0 0 0 0 0 2 1 0 0 0 0 0 0 0 0 0 0 0 0 1 1 1 0 2 0 1 0 0 0 2 0 1 0 2 2 0 0 0 0 0 0 0 1 1 0 0 1 0 0 1 0 1 2 1 2 1 0 1 0 0 0 0 0 2 2 1 1 1 0 0 0 1 0 0 0 2 0 0 1 1 0 1 1 0 0 1 0 0 0 1 0 0 0 0 1 0 0 2 2 0 0 0 2 0 2 0 0 0 0 0 0 0 1 0 0 2 0 2 0 0 1 0 0 1 0 0 0 0 0 0 1 1 2 2 0 0 0 1 1 0 0 1 1 1 1 0 0 1 0 2 0 1 0 2 0 0 1 1 0 1 0 2 2 1 1 0 0 1 2 2 0 2 1 1 2 0 2 1 1 0 0 2 1 1 1 0 0 1 1 1 0 2 0 0 0 0 0 0 2 0 0 0 2 0 1 0 0 0 0 0 0 0 1 1 1 1 1 0 0 0 0 0 1 0 1 0 0 1 2 0 0 0 1 2 0 0 1 2 0 1 1 1 0 0 2 0 0 0 0 0 0 1 0 0 2 0 0 1 1 1 0 0 0 2 1 0 1 2 0 2 0 1 0 0 0 1 0 0 1 0 0 1 1 0 0 1 1 0 0 1 0 0 0 0 0 0 0 1 0 0 0 2 2 0 2 1 0 2 0 0 0 0 0 2 1 1 0 2 0 2 1 0 0 1 0 1 1 2 0 1 1 2 1 2 0 0 0 0 0 0 0 0 0 0 1 1 1 0 0 0 0 0 1 2 1 1 1 1 1 0 0 1 2 1 0 1 2 0 0 0 0 1 0 1 0 0 0 2 0 2 1 2 1 1 0 1 1 1 1 1 1 0 0 0 0 1 1 0 0 1 1 1 0 1 0 2 0 2 0 2 1 1 0 0 2 0 0 1 0 1 1 0 0 0 0 0 0 1 1 0 1 1 0 0 0 0 1 0 1 1 2 0 1 0 0 1 1 1 0 2 1 1 0 1 0 2 0 0 0 0 1 1 1 1 0 1 1 1 0 1 0 0 0 1 1 1 0 1 0 0 1 0 0 1 1 0 2 2 0 0 0 0 1 0 1 1 2 1 0 1 0 2 1 2 2 0 1 1 1 0 0 0 0 0 1 1 0 2 1 0 0 0 1 2 0 2 0 2 1 0 1 1 0 1 1 1 1 0 2 0 0 0 2 2 1 0 1 0 1 0 0 0 0 2 1 0 2 1 0 2 2 0 0 1 1 2 1 1 2 0 2 1 0 1 1 1 0 2 2 2 0 0 0 0 1 0 0 0 0 0 0 0 0 0 0 0 0 2 0 2 0 2 0 0 1 0 1 1 0 1 0 1 0 0 0 2 0 0 0 0 0 1 2 1 0 0 1 1 0 1 1 0 1 0 0 1 1 1 1 0 2 2 1 0 1 2 0 2 2 2 0 2 1 0 0 0 0 1 0 0 0 0 0 0 1 0 2 0 0 1 1 1 0 0 2 1 0 2 2 0 2 2 0 0 0 0 0 0 0 2 0 2 0 0 0 2 0 1 2 1 1 1 0 0 0 0 0 0 0 0 2 2 0 0 2 0 0 0 0 0 1 1 0 0 0 1 1 0 1 0 0 0 0 2 2 2 0 1 2 2 1 0 0 0 0 0 0 1 0 0 2 2 2 1 2 2 2 0 0 0 1 1 1 0 1 2 0 1 0 2 0 0 0 0 2 1 1 1 2 0 1 0 1 1 0 0 1 1 1 1 0 2 0 2 0 0 0 2 0 0 0 1 2 1 0 1 2 0 0 0 2 0 0 0 2 0 1 1 1 0 1 1 0 0 1 0 0 0 0 0 0 0 0 0 0 1 2 1 2 0 0 1 0 0 0 0 0 0 0 1 0 1 0 0 0 0 0 0 0 0 1 0
96 0 2 0 0 0 0 1 0 2 1 0 0 1 1 0 0 0 0 2 0 0 0 0 2 0 1 0 0 2 2 0 1 2 1 1 1 0 0 0 2 0 1 1 2 1 1 1 0 0 0 2 1 2 0 1 0 0 0 2 0 1 0 2 0 1 0 0 1 0 0 0 2 0 2 2 2 0 1 0 1 2 1 1 1 0 0 0 0 2 0 0 0 2 0 0 0 1 0 1 0 2 1 0 1 1 2 0 1 1 0 1 0 0 1 1 0 0 2 0 1 1 1 1 0 1 0 0 1 0 1 0 1 0 0 0 1 0 0 0 1 0 1 0 0 1 0 0 0 0 0 0 0 1 0 0 0 1 0 1 0 0 0 1 1 2 1 0 1 1 0 1 0 2 1 1 0 0 0 0 0 0 0 1 0 0 1 2 0 1 1 1 1 0 1 2 0 0 0 1 1 0 0 0 2 2 2 2 1 0 1 1 1 0 0 2 0 0 1 0 1 1 1 0 0 0 2 0 0 0 0 1 0 0 1 0 0 2 2 0 0 0 2 1 1 0 0 0 0 0 0 0 1 0 0 0 1 2 0 0 0 0 0 1 0 0 1 1 1 0 0 1 2 2 0 0 0 1 1 0 1 2 0 0 2 1 0 1 1 2 1 2 1 2 2 1 1 1 1 0 0 0 1 1 1 0 1 2 1 1 0 1 2 1 2 0 2 0 0 1 0 0 2 1 2 0 0 1 0 1 0 2 0 0 0 0 0 2 0 1 1 1 1 0 1 0 1 0 2 1 0 1 2 2 1 0 0 0 0 1 1 0 0 0 0 0 0 1 2 1 0 0 0 2 0 0 1 2 2 0 1 1 1 1 1 1 0 0 0 0 0 1 1 0 2 1 1 1 0 0 0 0 0 2 2 0 0 2 0 2 0 0 0 0 1 1 0 1 0 1 0 1 0 1 0 0 0 0 0 0 0 0 0 0 0 1 0 0 0 0 2 0 1 1 0 0 0 0 0 1 0 0 0 1 1 0 1 2 1 1 1 0 0 1 0 1 1 1 0 1 1 1 2 2 2 0 1 1 1 0 2 1 0 0 0 0 0 0 2 0 0 0 0 2 1 0 1 0 1 0 0 2 2 2 0 0 1 1 0 0 0 0 1 0 0 0 0 1 0 1 1 2 0 1 0 0 0 0 0 2 0 2 0 1 0 0 0 0 2 1 0 1 0 1 1 2 0 1 1 1 1 1 0 0 2 0 0 1 0 1 1 0 0 0 0 1 0 0 0 0 0 1 0 0 0 0 0 2 2 2 2 0 0 0 0 0 0 0 0 1 0 0 1 0 0 0 0 0 0 0 0 1 1 1 0 2 0 0 0 0 1 0 0 1 0 1 0 0 0 0 0 0 0 0 0 0 1 0 0 0 1 1 0 0 1 0 2 0 0 0 0 1 0 1 1 0 2 1 1 1 1 1 1 1 1 2 0 1 1 0 0 0 1 0 1 1 0 2 1 0 1 0 0 1 1 2 0 0 2 0 0 1 2 2 0 2 1 1 1 1 0 0 0 2 1 0 2 0 0 1 0 0 0 0 2 2 1 2 2 1 0 0 0 0 0 1 0 2 2 2 0 0 0 1 0 0 1 0 0 0 0 0 0 0 0 0 0 0 1 1 0 0 0 0 0 0 0 0 0 0 0 0 0 1 0 1 1 0 1 0 0 1 2 0 0 1 2 2 0 2 0 0 1 2 2 0 0 1 1 1 2 2 1 0 1 0 1 2 1 2 0 1 2 0 0 0 1 0 0 1 0 0 0 0 2 2 2 0 0 0 0 0 0 0 2 2 0 2 2 0 2 2 0 0 1 0 0 0 1 2 1 2 0 0 0 1 0 0 1 0 0 0 1 1 0 0 1 0 0 0 2 1 0 0 1 0 1 0 1 1 1 2 0 0 0 1 1 0 0 1 1 0 0 1 1 0 0 1 1 2 2 0 0 0 0 0 0 0 0 0 0 0 1 1 2 2 2 0 1 1 0 0 0 0 2 0 0 1 0 2 0 1 0 1 1 2 2 2 1 1 0 1 0 1 2 0 1 1 1 1 0 2 0 2 0 0 0 2 0 0 0 1 2 0 0 0 1 0 0 0 1 0 2 0 0 0 0 0 0 0 1 0 0 1 1 0 1 1 0 0 0 0 1 0 0 0 0 0 2 0 0 0 1 1 0 1 1 0 0 0 0 0 1 1 1 0 0 1 1 0 1 0
97 0 1 0 0 0 0 1 1 1 1 1 0 1 1 0 0 1 1 1 0 0 0 2 0 0 0 0 1 2 2 0 0 1 1 0 2 2 0 0 0 0 0 0 2 1 0 0 0 0 0 0 0 1 0 2 0 0 0 2 0 1 1 2 0 0 0 0 1 0 1 1 2 0 2 2 2 0 1 0 2 2 2 0 1 0 0 0 0 2 0 1 0 0 0 1 1 1 0 1 1 2 1 0 1 1 2 2 2 0 0 2 0 2 2 0 2 0 2 0 2 1 2 1 0 0 1 1 1 1 2 1 0 0 2 1 1 0 0 0 1 0 0 0 0 0 0 0 0 0 0 0 0 1 0 1 1 1 0 1 1 0 0 2 1 1 0 1 0 1 1 1 1 1 1 0 0 1 0 0 1 1 2 2 0 0 2 1 0 0 0 1 1 0 1 2 0 1 0 0 0 1 0 1 2 1 1 1 1 0 0 2 1 0 0 2 0 0 1 0 0 0 2 1 1 0 0 0 0 2 0 0 0 0 2 0 0 2 1 1 0 0 2 0 2 0 0 2 2 0 0 0 0 0 0 1 1 2 0 0 0 0 0 0 1 0 0 0 1 1 0 1 1 1 0 1 0 2 2 0 1 2 0 0 2 2 0 1 0 2 0 0 0 2 1 1 0 0 0 0 0 1 1 0 0 0 0 2 1 2 0 2 2 2 1 0 2 1 1 0 0 1 1 0 2 0 1 0 0 0 0 1 1 1 0 0 0 1 1 0 0 1 1 0 0 0 1 0 1 0 0 0 2 2 1 0 1 0 0 2 2 0 1 0 1 0 0 1 2 0 0 0 0 2 0 0 2 1 1 0 2 1 2 2 1 1 0 1 1 0 0 0 1 0 2 0 0 0 0 0 0 1 0 0 0 0 0 1 0 1 1 0 0 0 0 2 0 0 0 0 1 2 0 1 1 1 0 0 0 0 1 0 1 1 1 0 0 2 0 0 0 2 1 1 0 1 0 1 1 0 0 0 0 2 0 0 0 1 0 1 1 0 1 0 0 1 1 2 0 1 2 2 1 1 2 0 1 0 2 0 1 1 0 0 2 2 2 1 0 0 1 1 0 1 1 1 1 0 2 0 2 1 2 2 0 0 2 0 0 0 0 1 0 1 1 1 0 0 0 2 2 0 2 2 0 2 1 0 0 2 1 1 0 0 0 0 1 0 0 2 0 0 1 1 1 1 2 0 2 0 0 0 0 0 2 0 0 1 0 0 0 0 2 0 0 0 2 1 1 1 0 1 1 0 1 0 1 0 0 2 1 0 0 0 0 0 0 1 0 1 1 1 0 0 0 1 0 0 0 0 2 1 0 0 0 2 1 0 0 1 1 0 0 2 1 1 0 0 0 0 1 0 0 0 0 1 1 2 0 0 2 2 0 0 1 1 2 1 0 0 0 1 0 2 2 0 1 1 0 0 0 2 0 1 1 2 0 2 2 0 0 0 0 1 0 1 0 2 1 0 1 0 1 1 1 2 1 0 1 1 1 1 2 2 1 1 1 1 2 0 0 0 0 2 2 0 2 0 0 1 1 1 0 0 1 2 0 2 2 0 0 0 0 0 0 2 1 2 1 1 1 0 0 0 1 1 0 0 0 0 0 0 0 0 0 0 0 0 0 0 0 0 0 0 0 0 0 1 0 0 0 0 0 0 0 1 1 2 0 0 0 0 2 0 1 1 1 0 0 2 0 0 2 0 0 1 0 1 1 1 2 2 1 0 1 1 1 2 2 2 0 2 2 1 0 0 0 0 0 0 1 0 0 0 1 0 1 0 0 0 0 0 2 2 0 2 0 2 2 0 1 2 0 0 0 0 0 0 0 2 1 1 1 1 0 2 0 1 1 1 1 0 0 0 0 0 0 0 0 0 1 1 0 0 2 0 0 0 0 0 2 2 0 0 0 1 2 0 1 2 2 2 0 1 1 1 1 1 2 2 2 0 0 0 0 0 0 1 0 0 2 0 1 0 2 2 2 0 0 0 0 2 1 0 2 1 0 1 1 1 1 1 1 0 1 2 2 2 2 2 0 2 0 0 2 0 1 1 0 0 0 2 1 2 1 1 1 1 0 1 0 2 2 0 0 0 0 0 0 1 1 0 0 0 1 0 2 1 1 0 1 1 0 0 1 1 1 0 0 0 0 0 0 1 0 1 1 0 2 0 0 0 1 2 0 0 2 0 0 0 0 0 0 1 1 0 0 0 0 0 1 1
98 0 0 0 0 0 0 0 0 1 1 1 1 2 2 0 0 0 0 0 1 0 0 0 2 0 0 0 0 2 2 0 2 2 0 1 1 1 0 0 2 0 1 0 1 0 1 0 2 0 0 0 1 1 0 2 0 0 0 0 1 0 0 0 0 2 0 1 2 0 0 0 1 1 1 2 1 0 2 0 0 1 2 0 1 0 0 1 1 2 0 1 1 1 1 1 0 0 0 0 2 2 0 0 1 0 2 0 1 1 1 2 0 1 1 0 1 0 0 0 0 2 1 1 0 2 0 1 1 0 1 0 0 0 0 0 0 0 0 0 1 0 1 0 0 1 0 0 0 1 0 0 0 0 1 0 0 1 0 0 1 0 0 2 0 2 0 1 0 1 0 1 1 1 1 0 0 1 0 1 0 1 1 2 0 0 2 1 0 1 0 1 0 0 0 1 1 0 0 0 0 1 0 1 2 1 2 1 2 0 2 0 1 1 0 2 0 0 2 0 1 1 2 0 1 1 1 0 0 0 0 0 0 0 1 0 0 2 2 0 0 0 2 0 2 0 0 0 0 0 0 0 0 1 1 1 0 1 1 0 0 0 0 0 1 1 1 0 2 2 0 0 2 2 0 0 1 1 1 0 0 0 0 0 1 1 1 0 0 2 1 1 1 2 1 2 0 0 1 0 1 1 2 1 1 0 2 2 0 1 0 1 2 2 2 0 2 0 1 0 0 2 2 1 0 0 0 1 2 1 0 2 0 0 0 0 0 1 1 1 0 1 1 0 1 0 1 0 0 0 0 0 0 0 0 2 0 1 0 1 1 1 0 0 0 0 0 1 2 0 0 0 1 2 0 0 1 1 0 0 1 0 1 1 1 1 0 1 1 1 0 0 1 1 2 0 0 0 2 2 0 2 0 2 1 0 1 0 0 2 0 0 0 0 1 2 1 1 0 1 1 0 1 1 1 1 1 1 1 0 0 1 0 0 0 0 0 1 0 0 2 1 2 0 0 2 0 2 0 0 0 1 0 2 1 1 0 1 0 0 0 0 0 1 0 0 2 0 0 0 0 1 1 1 0 1 0 0 2 0 0 0 0 0 0 0 0 1 0 1 1 0 0 1 1 0 1 1 2 0 2 1 1 1 0 1 2 1 2 0 0 0 1 0 1 1 0 1 0 1 1 2 1 1 0 1 0 0 0 2 1 1 0 1 0 1 0 0 2 1 0 1 0 1 0 2 1 0 2 0 0 0 0 1 2 0 1 1 1 0 0 0 0 0 0 0 1 0 0 0 0 0 0 0 0 0 0 2 2 2 2 0 1 0 1 1 2 0 1 2 0 0 1 0 0 0 1 0 0 0 0 2 1 1 0 1 2 0 0 1 0 0 0 0 0 1 0 0 0 0 0 0 0 1 1 0 1 1 1 1 0 0 1 0 2 1 2 0 1 1 1 1 0 2 2 0 1 2 1 1 0 2 1 1 2 2 0 2 2 0 0 0 2 2 0 2 0 2 1 1 0 2 0 1 1 2 0 0 1 1 1 0 1 1 1 1 0 1 2 0 1 1 0 1 0 0 1 0 0 0 0 0 0 0 0 2 0 1 1 0 0 0 0 0 0 1 0 0 0 0 0 0 1 0 1 1 0 1 1 0 0 0 0 0 0 0 0 1 1 2 0 0 0 0 1 0 1 1 0 1 1 1 1 0 0 2 0 0 1 0 0 0 2 1 1 0 1 1 0 2 0 0 1 1 1 0 2 1 0 1 2 1 0 0 0 1 0 1 1 2 0 2 2 1 1 1 0 1 0 0 0 0 0 0 0 0 1 0 0 2 2 1 1 1 1 2 0 1 0 0 1 0 0 1 0 0 0 0 1 2 2 1 0 0 0 1 0 1 1 0 0 0 0 0 1 1 0 0 0 0 1 1 0 0 1 1 1 0 1 1 1 1 0 0 1 0 0 0 1 2 0 0 2 1 1 0 0 0 2 2 1 1 0 0 0 0 0 0 0 0 1 2 1 0 2 2 2 0 0 0 1 1 2 0 2 0 2 2 0 2 0 0 0 0 0 2 2 0 0 0 0 0 0 1 1 0 1 1 0 1 0 1 0 1 0 0 0 1 0 0 0 0 2 0 0 1 1 1 0 0 0 0 2 0 0 0 0 0 0 1 1 0 0 0 2 0 0 0 0 0 0 0 0 1 0 1 1 0 2 1 1 1 1 2 0 0 0 0 1 0 1 2 0 2 0 1 0 0 0 0 0 0
99 1 1 0 0 0 0 1 0 1 1 1 0 0 0 0 0 0 0 1 0 0 0 0 2 0 0 1 0 2 2 1 1 1 1 0 2 1 0 0 1 0 1 1 2 1 1 0 1 0 0 2 0 0 1 2 0 0 0 1 1 1 0 2 1 0 1 1 1 0 0 2 2 0 2 2 2 0 2 2 0 2 2 0 1 0 0 1 1 1 0 0 1 1 0 1 0 1 0 0 2 1 1 0 1 1 2 0 1 1 0 1 2 2 2 2 2 0 2 0 1 1 2 1 0 0 1 0 2 0 2 1 0 0 0 0 0 0 0 0 0 0 1 0 0 1 0 0 0 0 0 0 0 0 0 1 0 1 0 2 1 1 0 2 1 2 1 1 1 1 1 2 1 1 2 1 0 0 0 0 0 0 0 2 0 0 2 0 0 2 1 2 1 1 1 2 0 0 0 0 0 0 0 0 2 2 2 0 0 0 0 2 2 1 0 2 0 2 0 0 2 2 2 0 0 0 0 1 0 2 0 1 0 0 1 1 1 2 2 0 0 1 2 0 2 0 0 0 1 1 1 1 0 0 0 1 0 1 1 1 0 1 0 0 0 0 1 0 2 2 0 0 1 1 0 1 0 2 2 0 1 2 1 1 2 2 0 2 0 2 1 1 0 1 1 0 1 1 0 1 1 1 1 0 0 0 0 1 2 2 0 2 1 1 1 0 2 2 1 0 0 1 1 0 2 0 0 1 0 1 0 1 0 0 0 0 0 0 1 0 0 0 0 0 2 1 0 0 2 1 0 0 1 0 0 2 1 0 0 2 2 0 0 0 0 1 0 1 2 1 0 0 0 2 0 1 1 1 1 0 2 2 1 1 1 1 0 1 1 0 0 0 2 0 2 2 2 1 0 0 0 1 0 2 2 0 0 1 0 0 1 1 0 0 1 2 1 0 0 0 1 1 0 1 0 1 2 0 0 0 0 0 0 1 1 2 0 1 0 1 1 0 1 1 1 1 0 1 1 1 1 0 0 1 1 0 1 1 0 1 1 0 0 0 0 2 0 1 0 0 0 1 2 1 1 0 1 1 2 1 0 0 1 1 0 0 0 1 1 0 0 0 0 2 0 2 0 0 0 1 0 2 1 1 0 1 1 1 0 0 0 0 0 2 0 0 0 2 0 2 2 2 2 2 0 2 1 0 0 2 1 1 0 0 0 0 0 1 2 0 1 2 0 2 2 2 1 1 1 1 0 0 0 0 2 0 1 0 0 1 1 0 0 2 2 0 2 1 1 0 1 1 0 0 0 0 0 0 0 2 0 0 2 0 2 0 1 0 1 1 0 0 0 1 0 0 0 0 0 0 0 2 1 0 0 1 1 0 0 0 0 0 0 1 0 0 0 0 0 0 0 1 0 1 1 0 1 1 0 0 2 2 1 1 2 0 2 0 1 0 0 0 0 1 1 0 2 1 1 1 0 1 0 1 1 1 1 1 1 0 0 0 1 2 0 2 1 2 1 0 0 0 0 1 1 2 0 0 2 0 1 0 2 1 0 1 1 0 0 0 0 0 1 2 1 0 1 0 0 1 0 1 0 0 1 1 0 2 2 0 1 1 0 0 0 0 0 0 0 0 0 1 0 0 1 0 0 0 0 0 0 0 0 0 0 1 0 0 1 1 1 1 0 0 1 0 1 0 0 0 0 0 1 0 0 0 0 0 1 0 0 1 2 1 1 0 0 2 0 1 0 0 1 1 1 0 1 1 1 1 1 1 0 1 2 2 0 2 0 2 0 0 2 0 0 0 0 1 0 0 0 0 0 0 1 1 1 1 1 0 0 0 1 1 1 2 0 1 2 0 2 2 0 2 0 0 0 0 1 2 1 2 1 1 1 2 0 0 0 0 1 0 0 0 0 0 0 0 1 0 1 1 0 1 0 0 2 0 0 0 0 2 0 0 0 1 1 0 1 1 1 1 0 1 2 2 0 0 1 1 0 2 0 0 0 0 1 0 0 0 1 1 0 0 2 2 2 0 0 0 0 2 0 0 1 2 0 1 0 2 1 2 0 0 2 1 1 0 2 0 0 0 0 1 0 0 0 1 1 1 0 1 0 1 0 0 0 0 0 0 0 1 1 0 0 1 1 0 0 0 1 0 1 0 1 0 1 0 0 2 0 1 1 0 2 0 0 0 2 2 0 0 1 0 0 0 0 1 1 1 0 0 2 2 0 0 2 0 0 1 0 1 0 0 1 0 0 0 1 0 2 2
100 1 1 0 0 0 0 2 1 1 1 0 0 1 1 0 0 2 1 1 1 1 0 0 2 0 1 0 0 2 2 0 1 0 1 1 1 1 0 0 1 0 0 0 2 0 1 0 0 1 1 1 0 1 1 2 0 0 0 1 1 0 0 2 1 1 1 0 1 0 1 1 2 0 2 2 2 0 2 1 1 2 2 1 2 0 0 0 0 2 0 0 2 2 1 1 0 2 0 0 2 1 1 0 2 2 1 2 1 0 0 1 0 0 0 0 0 0 2 0 0 1 2 1 0 1 1 0 0 0 0 0 0 0 0 0 0 0 0 0 1 0 0 0 0 0 1 0 0 0 0 0 0 0 1 0 0 0 1 1 2 1 0 2 1 1 0 0 1 1 0 1 0 2 1 1 0 1 1 0 0 1 0 1 0 0 1 1 0 1 1 1 0 0 1 2 1 0 0 1 1 1 0 1 2 1 1 2 1 0 1 0 1 0 0 2 0 1 2 0 1 1 2 0 1 1 1 0 0 1 0 1 0 0 1 0 0 2 2 0 0 0 2 1 1 0 0 0 0 0 0 0 1 0 0 1 2 1 0 0 0 0 0 0 0 0 1 0 1 0 0 1 2 2 1 0 0 2 2 0 0 2 1 1 2 2 1 1 0 2 1 1 0 2 1 0 1 2 0 2 0 1 2 1 1 0 2 1 0 1 0 1 2 2 0 0 1 0 1 1 0 1 1 0 0 0 0 2 1 0 0 2 1 0 0 0 0 0 1 0 0 0 2 1 0 0 1 1 1 2 1 1 0 0 0 2 0 0 0 1 1 0 0 0 0 0 0 2 2 0 0 0 1 2 0 0 2 1 1 0 2 1 1 1 2 1 0 1 1 0 0 0 0 0 1 0 1 0 2 2 0 2 0 2 2 2 0 0 0 2 0 0 0 0 0 2 0 0 0 0 0 1 1 1 1 1 1 0 0 0 0 0 0 1 1 0 0 2 0 0 2 1 1 1 1 1 0 1 0 0 0 0 0 1 2 1 1 1 0 1 1 0 2 0 0 1 1 1 0 0 0 1 0 2 1 0 1 1 1 0 1 0 0 0 1 2 1 0 0 0 1 1 1 2 1 0 2 1 1 1 0 2 1 1 0 1 1 1 0 0 0 0 0 1 0 1 0 0 0 2 0 2 2 2 1 2 1 1 1 1 1 0 0 1 0 2 2 0 2 2 0 0 0 1 0 2 0 0 2 0 0 0 0 0 2 1 1 0 0 0 0 0 1 0 0 1 1 1 1 0 1 2 1 0 1 0 0 0 1 1 2 0 0 0 0 0 0 1 0 1 1 0 1 0 1 1 1 0 0 0 1 1 1 0 0 2 1 1 0 1 0 0 0 1 0 0 0 0 0 0 1 0 0 0 0 1 1 0 0 0 1 1 0 0 1 1 2 1 0 0 0 1 0 0 0 0 2 0 0 0 0 1 0 0 2 2 1 2 2 1 1 0 1 0 1 1 0 2 0 0 1 0 0 0 0 1 1 0 1 1 0 1 2 1 0 1 1 1 2 0 0 0 1 1 1 0 1 0 0 2 0 2 0 0 0 2 0 1 2 1 0 0 0 0 0 0 0 1 0 0 0 1 0 0 0 1 0 1 0 0 0 0 1 0 0 0 0 1 0 1 0 1 0 1 1 0 1 1 0 1 1 1 2 0 0 2 0 0 1 0 0 1 2 1 0 0 0 0 0 2 0 0 1 1 1 0 2 0 0 0 2 2 1 0 1 2 0 1 1 2 0 2 2 0 1 1 0 1 0 1 0 0 0 0 2 2 2 0 1 2 2 0 1 1 1 2 0 2 2 0 2 2 0 0 0 0 0 0 0 2 0 2 2 1 0 0 0 1 1 1 1 0 0 0 1 1 0 0 0 1 1 1 0 0 2 0 1 1 0 1 1 1 1 0 1 2 1 0 2 0 0 0 0 2 1 1 0 1 2 2 1 0 1 0 0 1 0 0 0 0 1 2 2 0 2 1 1 0 0 1 0 1 0 0 2 1 0 0 0 2 0 2 0 0 1 1 1 0 2 0 0 0 0 1 1 0 1 1 0 0 1 0 0 2 0 0 0 0 2 0 0 0 1 0 0 0 2 1 0 0 1 0 1 0 1 0 1 0 0 0 1 1 0 1 1 0 0 0 0 0 0 0 0 2 0 1 1 0 2 0 0 0 0 1 0 0 0 0 0 0 0 1 0 2 2 0 0 0 0 0 0 0
101 0 0 0 0 1 1 1 0 1 1 0 0 0 0 0 0 2 0 2 0 0 0 0 2 0 1 0 0 2 2 0 0 2 1 0 2 2 0 0 0 0 0 0 0 0 0 0 1 1 1 1 1 1 0 2 0 1 2 1 1 2 0 1 1 0 1 0 0 1 0 1 2 0 2 1 0 1 1 1 1 2 1 1 1 0 0 0 0 2 0 1 1 2 1 2 0 1 1 0 2 1 1 1 0 0 2 2 1 0 0 1 1 2 2 1 2 1 2 0 1 0 2 2 0 1 0 1 2 0 0 0 0 0 1 0 0 0 0 0 1 0 2 0 0 2 1 0 0 1 0 0 0 1 0 1 1 1 1 2 2 1 0 2 1 1 0 0 2 1 0 2 1 1 1 1 0 1 0 1 0 0 0 2 0 0 2 2 0 1 1 2 1 0 2 2 0 0 0 1 1 0 1 1 1 1 1 0 1 0 2 2 0 0 0 2 0 0 1 1 0 1 2 0 0 0 1 0 0 1 1 0 0 1 0 1 1 2 2 0 0 0 2 1 2 0 0 0 0 0 0 0 1 1 1 1 1 2 2 2 0 2 0 0 1 0 0 0 1 1 0 1 0 0 0 0 0 2 2 0 0 0 1 1 2 2 0 2 0 2 0 0 1 2 2 1 0 0 0 0 1 0 2 1 1 0 1 2 0 0 1 2 1 1 2 0 2 1 1 0 0 1 1 2 0 0 1 1 1 0 0 2 0 0 0 0 0 0 2 2 1 1 1 0 0 0 1 0 0 1 0 1 2 2 2 0 0 0 0 1 1 0 1 0 1 1 0 1 2 0 0 0 1 1 0 0 1 2 1 0 2 1 1 1 1 0 0 0 0 0 0 1 0 0 2 0 1 1 1 1 0 1 0 1 1 0 0 0 0 2 0 1 0 0 1 2 1 0 1 0 1 1 1 2 0 1 1 0 0 0 0 0 0 1 1 1 0 0 0 0 1 1 2 0 2 2 0 0 0 1 0 0 0 2 1 0 0 2 2 1 1 0 1 1 0 0 2 2 0 2 2 2 2 0 2 0 1 0 2 1 0 0 0 0 0 1 0 0 1 0 1 1 1 2 1 0 2 0 0 1 0 2 0 0 1 1 2 1 0 0 0 0 0 1 1 0 0 2 0 2 2 2 1 1 0 1 0 0 0 2 0 1 0 0 0 0 1 0 1 1 1 1 0 1 1 0 2 1 1 1 0 0 0 0 1 2 1 0 0 0 0 0 1 1 1 0 1 1 1 0 1 1 0 0 0 0 0 1 1 2 1 0 1 0 0 1 1 0 0 1 1 1 2 0 2 1 1 0 0 0 1 1 0 1 0 2 0 1 0 1 0 0 0 1 0 1 0 0 0 0 1 0 0 0 0 0 1 1 0 0 0 1 1 0 2 0 2 0 1 0 0 0 1 1 2 0 2 1 1 1 0 2 1 2 2 2 0 2 1 0 0 0 0 1 0 1 0 2 0 0 0 0 0 1 1 2 0 0 2 0 1 0 2 1 0 1 2 1 2 1 0 0 0 1 0 0 2 0 0 2 0 2 0 0 2 2 0 2 2 0 0 0 0 0 0 0 0 0 0 0 0 2 0 0 1 1 0 1 1 1 1 1 0 0 0 0 0 0 1 1 0 1 1 0 1 0 1 0 0 0 0 0 0 0 0 1 0 0 0 0 0 1 2 1 0 0 0 1 0 2 0 0 1 0 0 0 2 0 0 1 2 2 1 0 1 1 1 2 1 2 1 1 2 0 1 1 1 1 0 0 0 0 0 0 2 1 0 0 0 1 2 1 0 0 1 2 1 1 2 0 2 2 0 1 0 0 0 0 0 2 1 1 1 0 1 2 0 0 1 0 0 1 0 0 0 0 0 0 0 0 2 2 0 0 1 0 1 0 0 1 0 1 1 0 1 1 1 1 1 1 0 0 0 2 2 2 0 1 2 2 2 0 0 0 0 0 0 0 0 0 2 0 0 1 1 0 0 0 0 0 0 0 2 0 2 0 1 1 0 1 0 1 0 1 2 1 2 1 2 0 0 0 0 1 0 0 2 1 1 1 0 2 0 1 1 1 1 1 0 0 1 0 0 0 0 1 2 1 1 0 0 0 0 0 1 0 2 1 0 2 1 1 0 0 2 0 2 0 2 1 1 0 0 0 0 0 0 1 1 1 0 0 0 2 0 1 0 0 0 1 0 1 0 2 2 0 0 0 0 0 2 2
102 1 0 0 0 0 0 1 0 1 1 1 0 1 0 1 0 0 0 1 1 1 0 0 2 0 0 1 1 2 2 0 1 1 2 0 2 1 0 0 0 1 0 0 2 1 1 0 0 0 0 0 0 1 0 2 0 0 1 1 1 0 1 1 1 0 2 0 1 1 0 1 1 0 1 2 2 0 2 0 1 2 2 0 2 0 0 0 0 2 0 0 0 0 0 1 1 1 0 1 1 2 1 0 1 2 2 1 0 0 0 1 1 2 2 1 2 0 1 0 1 0 1 1 1 0 0 0 1 0 1 0 1 0 0 0 1 0 0 0 1 0 0 0 0 2 1 0 0 0 0 0 0 0 0 0 0 1 0 0 0 0 0 2 0 2 0 0 0 0 0 1 1 1 2 1 1 2 0 2 0 1 1 2 0 0 2 1 0 1 0 2 2 2 2 1 0 0 0 0 0 0 0 1 2 0 0 0 1 0 1 1 0 0 0 2 0 0 1 1 1 1 2 0 0 0 1 0 0 2 0 0 0 1 2 1 1 2 2 0 0 0 2 0 2 0 0 0 1 1 1 1 1 0 0 1 1 2 0 0 1 0 0 0 0 0 1 1 1 1 0 0 2 2 0 0 1 2 2 0 1 2 0 0 2 2 0 2 0 2 1 0 1 2 2 1 1 0 0 1 0 1 2 1 1 0 0 2 0 1 0 1 2 2 0 0 1 0 1 0 0 2 0 1 2 0 2 0 0 0 0 2 1 0 0 0 0 2 0 0 0 0 2 0 0 0 1 0 0 1 0 1 2 2 1 0 1 0 0 1 1 0 2 1 2 1 0 2 2 1 0 0 2 2 0 0 2 1 0 0 0 1 0 0 0 0 0 0 0 0 1 2 1 0 2 1 1 2 0 0 0 1 0 2 2 0 0 0 1 2 0 2 0 0 1 2 1 0 2 0 0 0 0 0 2 2 0 0 0 0 0 0 0 1 0 1 0 0 0 0 0 1 0 2 0 1 0 2 0 0 0 0 0 2 1 1 0 2 1 0 2 0 1 1 0 0 2 1 0 0 0 1 1 1 0 1 0 0 2 0 0 0 0 0 1 2 1 0 1 0 0 0 0 1 0 0 1 1 1 0 0 2 1 1 0 1 1 2 2 0 0 1 2 0 0 0 1 1 0 1 1 2 0 0 0 0 0 1 1 2 1 0 0 0 1 0 0 0 0 1 0 1 0 2 2 1 2 1 1 1 0 0 0 0 1 1 0 0 0 1 0 0 1 0 0 0 2 1 1 0 1 2 0 0 0 0 0 1 2 1 2 0 1 0 2 0 0 0 0 0 0 0 0 1 0 0 0 2 0 0 2 0 0 0 0 2 2 1 0 2 1 0 0 0 0 0 0 1 1 0 1 0 0 1 1 1 1 2 0 0 0 1 1 1 2 0 1 0 0 1 0 0 0 1 1 0 2 1 1 1 0 1 0 0 1 2 0 2 2 0 0 0 1 2 0 2 1 1 0 0 1 0 1 1 1 2 0 0 1 1 1 0 2 1 0 1 0 0 0 1 0 0 0 1 0 0 2 0 0 2 0 2 0 0 2 1 0 2 2 0 0 0 0 0 0 0 0 1 0 0 1 0 0 1 1 1 1 1 1 0 0 0 0 0 0 0 0 1 0 1 0 1 0 0 0 1 1 1 0 1 1 1 0 0 0 1 1 0 0 0 0 0 2 1 0 1 1 1 0 2 0 0 2 1 1 0 1 1 1 1 1 1 0 1 2 2 0 2 2 2 1 2 2 1 1 1 1 0 0 0 1 0 0 0 1 0 1 0 0 2 2 0 1 1 1 2 0 1 0 0 0 0 0 0 0 0 0 0 0 1 1 0 1 1 0 2 0 0 1 0 0 1 0 0 0 0 0 1 0 0 2 2 0 1 0 0 2 0 0 1 0 2 0 0 0 0 1 0 0 1 0 0 0 2 1 0 0 0 0 2 2 0 0 0 0 0 1 0 1 0 0 1 2 0 1 1 1 0 0 0 0 2 1 0 2 1 0 0 1 1 1 0 0 0 2 1 1 1 2 1 1 1 0 2 1 0 1 0 1 1 0 2 0 1 0 0 1 1 0 1 0 1 2 0 0 1 1 0 0 1 1 0 1 1 0 0 1 1 0 1 2 0 0 0 0 1 1 1 0 0 0 0 0 0 0 0 0 1 2 0 0 2 0 2 0 1 1 1 0 0 0 0 0 1 0 0 1 0 0 0 1 1
103 0 0 0 0 0 0 2 1 2 1 0 0 2 1 0 0 1 1 1 1 0 0 1 1 0 1 0 0 2 2 0 2 2 0 2 0 2 1 1 2 1 1 0 1 0 0 0 0 0 0 2 2 1 1 2 0 1 2 0 1 0 0 0 2 0 2 0 0 0 0 0 1 0 0 2 2 0 2 1 0 2 1 1 0 0 0 0 0 2 0 0 0 1 0 1 1 0 0 0 2 2 1 0 1 1 2 0 1 1 1 2 1 1 1 1 1 0 1 0 1 0 2 1 0 0 1 1 1 0 0 0 0 0 0 0 0 0 0 0 1 0 0 0 0 1 1 1 1 1 0 2 0 0 0 1 0 1 0 1 1 0 0 2 2 2 0 2 0 0 2 0 1 1 1 1 0 1 0 0 0 0 1 2 0 0 2 2 2 0 0 2 2 1 2 2 1 0 0 0 0 2 0 0 2 2 2 0 1 0 0 2 1 0 0 2 0 0 2 1 0 0 1 0 0 0 1 1 0 0 0 0 0 0 2 0 0 2 2 0 0 1 2 1 1 0 0 0 0 0 0 0 0 0 0 2 1 0 0 0 0 0 0 0 0 0 0 0 1 1 0 1 0 0 0 0 0 1 1 0 1 2 0 0 1 1 0 0 0 2 2 2 0 2 2 0 1 1 0 1 1 0 2 1 0 0 0 1 2 2 0 2 1 1 2 0 2 0 1 0 0 2 1 1 1 0 1 1 1 0 0 1 0 0 0 0 0 1 2 1 1 1 1 0 1 0 0 1 1 2 2 0 1 1 1 1 0 0 0 1 1 0 2 1 2 0 0 1 2 1 0 0 1 2 0 0 1 2 0 1 2 0 1 1 1 0 0 0 0 0 0 0 0 0 2 0 0 1 1 1 0 1 0 2 2 0 0 1 0 1 0 1 0 0 1 2 1 0 0 0 1 2 0 2 0 0 1 0 0 0 1 0 0 0 1 1 0 1 0 0 2 0 2 0 0 1 1 0 0 0 0 0 0 2 0 0 0 2 0 1 1 0 0 1 0 0 2 0 0 0 0 0 2 0 1 1 0 0 2 0 0 0 0 0 1 2 1 0 1 0 0 0 0 1 0 1 1 1 1 0 0 2 1 0 0 2 2 1 2 0 1 0 1 1 0 0 0 0 0 0 0 2 2 2 1 2 0 1 1 1 1 2 0 0 1 0 1 0 0 1 1 1 0 1 1 1 2 0 2 0 0 0 0 0 2 0 0 0 2 0 0 2 1 0 0 0 1 1 1 0 1 1 1 0 1 0 1 1 2 1 2 0 2 0 2 0 2 1 1 2 1 1 0 2 0 1 0 0 0 0 2 0 2 2 0 2 0 1 0 0 0 0 0 0 0 0 0 0 0 0 0 0 0 0 1 2 2 1 0 0 0 0 1 0 1 0 2 1 1 0 1 0 0 1 2 0 1 1 1 0 0 2 0 0 1 2 0 2 2 0 0 0 1 1 1 1 0 2 0 1 0 1 1 0 0 2 1 0 2 0 1 0 2 1 1 2 0 1 2 1 1 1 0 0 0 0 2 1 0 1 0 1 0 0 2 0 2 1 2 1 1 0 0 1 1 1 1 1 1 1 0 0 0 0 2 0 0 0 0 0 0 0 1 0 0 0 0 0 1 1 0 1 0 0 2 0 2 2 0 1 1 1 1 0 1 2 0 0 1 1 0 1 2 1 0 1 1 2 0 2 0 0 2 1 1 0 2 2 2 2 0 0 1 1 2 1 0 1 1 2 0 2 2 0 1 1 0 2 0 0 0 0 0 0 2 2 1 0 1 1 2 0 0 0 0 2 1 2 1 0 1 1 0 0 0 0 0 0 0 1 1 0 0 0 0 1 1 0 0 0 0 0 0 0 1 1 0 0 0 0 2 2 0 0 0 0 2 0 0 0 1 1 0 0 0 0 0 0 1 1 0 0 0 1 2 2 0 1 0 1 1 0 0 0 0 0 1 0 1 1 1 1 1 0 2 2 2 0 0 0 0 2 2 1 1 1 0 0 0 2 0 0 1 0 2 0 1 1 2 0 0 0 0 2 1 0 1 1 0 0 0 2 0 1 0 0 0 0 1 1 0 1 1 0 0 0 2 2 1 0 0 0 0 0 1 0 1 1 0 1 1 1 0 0 1 0 0 0 0 0 0 1 0 0 0 1 1 0 2 0 0 1 0 1 0 1 0 0 0 2 0 0 0 0 0 0 0 0 0 0 0 0
104 0 1 1 1 1 2 2 1 2 2 0 0 1 1 0 0 2 2 2 0 0 0 0 2 0 0 0 0 2 2 2 0 1 1 1 1 1 0 0 2 0 0 0 1 0 0 0 0 1 1 2 1 2 0 2 0 0 0 1 0 0 0 1 1 0 1 0 0 0 0 1 1 0 1 2 1 0 2 0 1 1 2 0 0 0 1 1 1 1 0 0 1 1 1 1 0 1 1 0 1 1 2 0 1 1 2 1 1 0 0 1 1 2 2 1 2 1 2 0 1 0 2 1 0 1 1 0 1 0 1 1 0 0 2 2 0 0 0 1 2 0 0 0 0 1 0 0 0 0 0 0 0 0 0 0 0 0 0 2 1 1 2 1 0 2 0 0 0 1 0 0 1 1 0 1 0 1 0 1 0 1 0 1 0 0 1 2 2 1 1 2 2 0 2 1 2 0 0 1 1 0 0 2 2 1 0 1 1 0 2 1 2 0 0 2 0 0 1 1 0 1 2 0 0 0 2 0 0 0 0 0 1 1 2 1 0 2 2 0 0 1 2 0 1 0 0 0 0 0 0 0 0 1 1 1 0 0 0 0 0 0 0 1 0 0 0 1 2 2 0 1 0 0 1 2 0 2 1 0 1 0 1 1 2 0 0 1 1 2 0 1 1 2 1 2 0 1 0 0 0 0 2 0 0 0 0 2 0 1 2 2 1 2 1 0 1 0 0 0 1 1 1 1 1 0 0 1 1 1 0 1 0 0 0 0 0 1 2 0 0 0 2 0 1 0 1 0 1 1 0 0 2 2 1 0 1 0 0 1 2 1 1 0 1 1 0 2 2 1 0 0 0 2 0 0 1 2 1 1 1 0 1 0 2 1 0 0 0 0 0 0 1 0 2 1 1 0 1 1 0 1 0 2 1 0 1 1 0 1 1 0 1 0 1 2 0 0 0 0 0 1 0 1 1 1 0 0 0 0 0 1 0 0 0 0 0 1 0 1 2 1 1 1 1 1 0 2 0 0 0 1 0 2 1 1 0 2 2 1 1 0 1 1 0 0 2 0 0 0 0 0 2 0 2 0 2 1 2 1 1 0 0 1 0 2 0 1 0 0 1 1 1 1 0 0 0 0 0 1 0 2 2 1 0 0 2 1 0 0 0 1 0 0 2 0 0 0 0 1 1 2 2 2 0 2 1 1 1 1 1 1 0 0 0 1 0 0 1 1 1 1 0 1 1 2 1 1 1 1 0 0 0 0 2 1 1 1 0 1 1 0 1 1 1 0 2 2 2 1 1 1 1 0 0 0 1 1 1 2 2 0 0 0 0 0 0 0 0 1 0 0 1 0 0 0 0 1 0 0 1 1 0 0 1 2 0 1 0 1 0 0 1 0 0 1 0 0 0 1 0 1 0 0 0 0 0 1 0 0 2 2 2 0 2 0 2 0 0 0 1 0 0 0 1 0 2 0 1 1 1 1 0 1 1 2 0 2 2 1 0 1 1 1 0 0 0 1 1 1 1 2 0 1 1 2 1 0 1 1 0 1 1 1 0 0 1 1 1 0 0 0 0 2 1 0 2 0 0 0 0 2 0 0 2 1 1 2 2 1 0 0 1 0 0 1 0 1 1 1 0 0 0 0 2 0 0 1 0 0 0 0 0 0 1 1 0 0 0 0 0 0 0 0 2 0 2 1 0 0 1 0 0 2 0 1 0 0 0 0 0 1 2 1 1 0 1 0 0 1 1 0 1 0 0 0 0 1 1 1 1 2 1 0 1 0 1 2 1 2 1 1 2 1 0 0 0 1 0 0 0 0 0 0 1 0 2 0 0 0 0 0 0 0 2 0 1 2 1 0 2 1 0 0 0 0 0 0 0 2 0 2 0 0 0 0 1 1 2 1 2 0 1 1 0 0 1 0 0 0 2 2 0 0 2 0 0 0 0 0 1 1 0 0 0 1 1 1 0 0 0 0 1 1 2 2 0 0 1 1 2 0 1 0 0 0 1 1 1 0 0 2 1 0 2 1 1 0 0 0 0 1 1 0 2 1 1 0 1 0 0 1 0 0 1 2 2 0 1 0 0 0 0 2 2 0 1 0 1 1 0 2 0 2 0 0 0 1 0 0 0 0 0 0 1 1 2 1 0 0 1 0 1 0 1 0 1 1 1 1 0 2 0 0 1 1 0 0 0 0 0 2 0 0 0 1 1 0 1 0 0 0 1 2 0 1 0 0 1 1 1 0 0 0 0 0 0 0 1 1 0 0
105 1 1 0 0 1 1 1 0 1 1 1 1 2 1 0 0 0 0 1 1 0 0 1 1 0 0 0 0 2 2 0 2 2 1 0 2 1 0 0 1 0 0 0 2 0 0 0 0 0 0 1 0 0 0 0 2 0 2 1 1 0 1 2 0 0 0 0 1 0 0 1 2 0 2 1 2 0 1 0 1 1 2 0 2 0 0 0 0 2 0 2 1 2 0 0 0 0 1 0 2 0 1 0 0 1 2 0 0 0 2 2 1 1 1 1 1 0 2 0 0 0 1 0 1 0 1 1 2 1 1 0 0 0 0 0 0 0 1 0 0 0 0 1 0 0 0 0 0 0 0 0 0 0 0 0 0 2 0 1 1 2 0 2 0 1 0 0 1 2 0 0 0 2 1 0 0 0 0 0 0 0 0 0 0 0 0 2 1 0 0 2 2 1 2 2 0 0 0 0 0 1 0 2 2 0 1 0 0 0 2 0 2 0 0 2 0 0 0 0 1 1 2 0 1 0 0 0 0 1 0 0 0 0 2 0 0 2 1 1 0 0 2 0 2 0 0 0 0 0 0 0 0 1 1 2 1 2 1 1 1 1 0 0 1 1 0 0 1 1 1 1 1 1 0 0 0 2 2 0 2 2 1 1 2 1 1 2 0 2 1 0 1 2 2 1 1 1 0 1 0 0 1 0 0 1 1 2 1 2 0 2 1 1 0 0 1 1 0 0 0 1 0 0 2 0 0 2 2 0 0 1 0 0 0 0 0 2 0 0 0 2 2 0 0 0 2 0 0 1 0 1 1 1 0 1 0 0 1 0 0 0 0 0 0 0 0 2 1 0 1 1 2 1 0 0 1 1 0 0 1 2 1 1 0 1 0 0 0 1 0 0 1 0 2 1 1 0 1 1 0 1 0 2 2 0 0 1 1 1 1 1 0 0 0 1 0 1 0 1 0 1 0 0 0 0 1 1 1 0 0 0 0 0 0 0 0 0 0 0 1 1 2 0 0 1 0 2 0 0 0 0 1 2 1 1 0 1 0 1 1 0 0 0 0 2 0 0 0 0 0 1 2 0 1 1 1 1 2 0 2 0 0 1 0 0 0 0 1 0 0 0 1 0 1 1 1 0 2 0 1 2 1 1 0 1 2 0 0 0 0 0 1 1 0 1 0 1 0 2 2 1 2 2 2 1 0 0 0 2 1 0 0 0 0 0 0 0 1 2 0 0 0 1 1 2 1 1 1 2 1 2 1 0 2 0 1 0 1 1 0 1 1 0 0 0 0 1 1 1 0 1 2 0 1 0 2 1 1 2 1 0 1 0 0 1 2 0 0 0 0 0 2 0 2 0 0 1 0 0 1 1 0 1 0 2 1 1 0 1 1 0 1 1 1 2 0 0 0 0 0 0 0 1 1 0 2 1 0 0 1 1 0 0 2 1 2 0 0 0 0 2 0 0 0 0 2 2 2 2 1 0 0 0 2 2 0 2 2 0 0 0 2 2 0 2 0 2 1 0 2 0 0 0 1 1 1 0 1 1 1 0 2 2 0 2 0 1 1 1 0 0 0 0 0 0 1 0 0 1 0 1 0 1 2 1 2 2 2 0 2 0 0 0 0 0 0 0 0 0 0 0 0 0 1 0 0 0 0 0 0 0 0 1 0 1 1 1 0 1 0 1 0 0 0 1 1 1 0 0 0 0 1 0 0 2 0 0 0 1 0 1 2 1 0 1 0 1 0 2 0 0 2 0 0 0 1 2 2 2 1 1 0 0 0 1 0 2 1 2 1 1 2 0 1 1 0 0 0 0 0 0 0 0 1 2 1 0 1 0 1 0 0 0 1 1 0 1 2 0 1 2 0 0 0 0 0 0 0 2 0 2 0 0 0 1 1 1 2 2 2 1 1 1 0 0 1 0 0 0 1 1 0 0 1 0 1 0 0 1 1 2 0 0 1 0 1 2 2 0 0 0 0 2 1 1 0 1 1 2 2 0 0 0 0 0 1 0 0 0 1 2 1 0 1 1 1 0 0 0 0 2 1 0 1 2 0 1 1 2 0 0 0 1 1 1 2 1 1 1 0 1 1 0 2 0 2 0 1 1 0 2 0 1 1 1 1 0 1 1 1 1 1 1 1 0 0 1 0 1 0 1 1 0 1 0 1 1 0 1 2 0 1 0 2 0 0 0 0 0 0 0 0 1 0 1 1 0 2 0 0 0 1 1 0 0 1 0 1 0 1 0 0 1 0 0 0 0 0 0 2 2
106 0 2 1 0 0 0 2 1 1 1 0 0 0 0 0 1 2 1 1 0 0 0 0 2 0 0 0 0 2 2 0 0 0 1 2 2 0 0 0 2 0 0 0 1 1 0 0 1 0 0 2 0 0 0 2 0 0 2 1 1 1 1 2 0 0 0 0 1 0 0 1 1 0 1 2 2 0 2 1 0 1 2 1 2 0 0 0 0 2 0 1 1 1 1 1 0 1 0 1 1 2 1 0 1 1 2 0 0 0 1 2 0 2 2 0 2 1 2 0 1 0 1 0 0 0 1 1 1 0 0 0 0 0 0 0 0 0 1 0 1 0 0 0 0 2 0 0 0 0 0 0 0 0 0 0 0 0 0 1 2 0 0 2 1 2 0 0 1 1 0 1 0 2 2 0 0 1 0 1 0 0 1 2 1 1 1 2 1 0 0 2 2 1 2 2 0 0 0 2 2 0 1 0 2 1 1 1 2 0 2 1 2 0 1 1 1 0 1 0 0 0 2 0 0 0 1 0 0 0 0 1 0 0 1 0 0 2 2 0 0 0 2 0 1 0 1 0 0 0 0 0 0 0 0 2 0 1 0 0 0 0 0 1 0 0 0 1 1 1 1 0 1 2 0 1 0 2 1 0 1 1 1 1 1 2 0 1 0 2 2 1 0 2 1 1 0 1 0 1 0 1 2 0 0 0 1 2 1 1 0 1 1 2 1 0 2 0 0 0 0 1 0 1 2 0 0 0 0 0 0 1 0 0 0 0 0 1 1 0 0 0 2 0 1 0 1 1 1 1 1 0 2 2 1 0 1 1 0 2 2 0 2 0 2 0 0 2 0 0 2 2 1 2 1 1 1 2 0 0 0 0 0 0 1 0 0 0 0 1 0 0 1 0 2 0 0 1 0 0 0 0 0 2 2 0 0 0 0 1 1 1 0 0 2 2 1 0 0 0 0 2 0 0 1 2 1 0 0 0 0 0 0 1 2 1 0 1 0 0 1 1 2 0 2 2 0 1 0 0 0 0 0 1 1 0 1 2 2 0 0 0 0 1 0 1 1 2 0 1 1 1 2 1 1 0 1 1 2 0 0 0 0 0 1 2 1 0 1 0 0 0 0 2 2 0 2 0 1 0 1 2 1 1 0 1 1 1 1 0 0 0 1 1 0 0 0 0 0 1 0 2 1 1 0 1 1 2 2 0 2 0 0 0 1 0 1 0 0 1 1 1 0 1 0 2 1 0 2 0 0 0 0 0 2 0 0 0 2 0 0 2 0 1 1 0 1 0 0 0 0 0 0 0 0 0 1 1 1 2 1 0 0 0 0 0 0 0 0 0 0 0 0 0 1 1 1 1 0 0 1 1 1 0 0 1 1 1 0 1 0 0 1 2 2 2 0 0 0 0 0 0 0 1 1 0 1 1 0 0 1 1 0 0 2 1 2 0 1 1 1 0 1 2 1 0 2 1 1 1 1 1 0 0 1 1 0 2 2 0 0 0 2 0 2 1 1 1 0 1 0 1 1 0 0 2 0 0 1 2 0 1 2 2 1 1 1 1 1 1 0 0 1 2 1 0 2 0 0 2 1 2 0 1 0 2 1 2 2 0 1 0 0 1 0 0 0 0 0 0 0 0 0 1 0 0 2 1 1 1 0 0 0 0 0 0 1 0 1 1 0 1 0 0 0 1 1 0 0 0 0 0 0 0 0 2 0 0 1 0 0 0 2 0 0 0 0 1 0 1 1 0 1 0 0 0 2 2 2 2 1 1 1 0 1 2 0 2 2 2 0 2 2 1 0 0 0 0 0 1 0 0 0 0 2 1 1 0 0 2 2 2 1 1 1 1 1 0 2 0 0 2 0 1 0 0 0 0 0 2 0 2 0 0 0 2 0 1 1 1 1 0 0 0 0 0 0 1 0 0 2 2 0 0 2 0 0 0 0 0 1 1 0 0 0 0 0 1 2 1 0 0 0 1 1 1 0 0 2 2 2 0 1 0 0 1 0 1 0 0 1 2 0 0 2 1 1 0 0 0 0 0 1 0 2 1 0 1 0 1 0 1 0 0 1 1 1 1 1 1 0 1 0 0 2 0 1 0 1 1 0 1 1 2 1 1 1 2 0 0 0 1 2 2 1 1 2 0 0 0 0 0 2 0 1 0 0 0 0 0 2 0 2 0 1 0 1 0 1 1 0 0 0 0 0 0 0 0 2 0 0 0 1 1 0 1 1 0 0 1 0 0 1 2 1 0 0 0 0 0 1 1
107 0 2 1 0 0 0 1 0 0 0 2 0 0 0 0 0 2 1 1 0 0 0 0 2 0 0 0 1 2 1 1 0 0 2 0 2 1 0 1 0 0 1 1 1 1 1 0 0 0 0 1 2 2 0 0 1 0 1 1 0 0 1 1 0 0 0 0 1 0 1 1 2 1 2 2 2 0 2 0 0 1 2 0 1 0 0 2 2 2 1 1 2 0 1 1 0 0 1 0 2 0 1 0 1 1 2 1 1 0 1 2 0 1 1 0 0 0 0 0 2 0 2 1 0 1 0 2 2 1 1 0 0 0 1 0 1 0 0 0 0 0 0 0 0 1 2 0 0 1 1 0 0 0 0 1 0 2 0 1 0 0 0 2 0 0 0 0 0 1 0 0 1 1 0 1 0 1 0 0 0 1 1 2 0 1 2 1 1 2 2 2 1 0 1 1 1 0 0 0 0 1 0 2 2 1 0 1 1 1 2 0 1 1 0 2 0 0 1 2 0 0 1 0 1 0 1 0 0 1 1 1 0 0 1 0 0 2 2 0 0 0 2 1 1 0 0 0 0 0 0 0 0 0 0 1 0 2 1 1 0 1 0 0 0 0 0 0 1 0 0 1 1 1 0 1 0 1 1 0 1 1 0 0 1 1 0 1 0 2 1 0 0 2 1 1 1 0 0 0 0 1 2 1 1 0 1 1 0 0 0 0 2 1 2 0 2 0 0 1 0 1 0 1 2 0 1 2 1 1 0 1 0 0 0 0 0 1 1 0 0 0 2 0 0 0 2 0 1 0 0 0 0 0 0 1 1 0 0 0 1 1 2 1 2 1 0 2 1 0 1 1 2 1 0 0 2 0 1 0 1 1 0 1 1 1 0 0 0 0 0 0 1 0 2 1 1 0 0 0 0 0 0 1 1 0 0 1 0 2 0 1 0 0 0 2 0 1 0 1 0 1 1 0 0 0 2 2 2 1 0 1 1 0 0 0 0 1 0 2 2 1 2 0 0 2 0 1 1 1 1 0 0 2 1 0 1 2 0 1 0 0 0 0 0 1 1 0 0 0 0 0 0 2 2 0 2 0 1 0 1 0 0 0 1 2 1 0 0 0 0 0 0 1 0 0 1 0 1 0 0 2 2 2 0 0 1 0 1 0 0 0 0 1 1 0 0 0 0 1 0 2 2 2 1 2 0 2 2 0 2 0 0 0 1 0 0 0 1 0 0 1 0 2 0 2 0 0 2 0 0 0 0 0 2 0 1 0 0 1 1 0 0 0 0 1 0 2 2 2 0 1 1 0 0 0 1 2 2 2 2 0 2 0 2 1 1 0 0 0 0 0 0 0 1 0 1 0 0 0 0 1 1 0 0 1 1 0 0 1 0 0 1 1 1 1 0 0 0 0 0 0 0 0 0 0 1 2 0 0 1 1 0 0 1 1 1 0 1 0 1 0 0 2 2 0 1 1 1 1 0 1 0 0 2 2 0 2 2 0 0 0 1 2 0 2 0 2 1 0 2 0 0 1 1 2 0 0 1 1 0 1 2 2 1 2 1 0 1 1 0 0 1 1 1 0 1 0 0 0 0 1 0 1 2 1 1 2 2 0 0 0 0 0 0 0 0 0 0 0 0 0 0 0 1 1 0 0 0 0 0 0 0 0 0 0 1 2 0 2 0 2 1 0 1 0 1 0 0 1 2 1 0 0 0 1 0 0 0 0 0 1 2 1 1 1 1 1 0 2 0 0 2 1 1 0 0 1 1 2 0 0 0 1 1 1 0 2 1 1 0 0 2 1 0 0 0 2 1 0 0 1 0 0 2 2 1 1 1 0 0 0 0 0 1 1 1 2 2 0 2 2 0 0 1 0 0 0 0 1 0 1 0 0 0 1 1 0 1 0 0 0 0 0 0 0 0 0 0 1 1 1 0 0 2 0 0 0 0 1 0 2 0 1 1 0 0 0 0 2 1 1 1 1 1 2 0 0 2 2 2 0 0 0 0 0 0 0 1 0 1 1 0 0 1 0 0 0 0 1 0 0 2 1 2 1 0 0 0 2 0 1 0 0 0 1 1 1 2 1 0 1 0 1 0 1 1 1 1 1 1 1 0 1 0 1 0 1 0 1 0 1 1 2 2 0 0 0 0 0 1 0 1 0 0 1 2 0 0 1 1 0 0 0 2 0 2 0 0 0 0 0 0 1 0 0 2 1 1 1 1 0 2 2 0 1 2 0 0 1 0 0 1 2 1 0 0 0 0 0 0 0
108 0 0 0 0 0 0 0 0 0 0 2 0 1 2 0 0 0 0 0 0 0 1 0 2 0 0 0 0 2 1 0 1 1 1 0 2 1 1 1 2 1 0 0 2 0 0 0 0 0 0 0 1 2 0 1 0 1 2 0 0 1 0 2 0 0 0 1 1 0 0 1 2 0 2 2 2 0 2 1 0 1 2 1 1 0 0 1 1 2 1 2 1 2 1 1 0 0 0 0 1 2 1 0 1 1 2 2 2 0 0 2 0 0 0 0 0 0 1 0 1 2 1 0 1 0 1 1 2 0 1 1 0 0 1 0 1 0 0 0 0 0 0 0 0 2 0 0 0 0 0 0 0 0 0 0 0 2 0 0 1 0 0 2 1 1 0 0 0 2 0 1 1 1 2 1 0 0 0 0 0 0 0 1 1 1 0 0 0 1 1 1 0 1 1 1 1 1 0 2 2 0 0 1 2 1 1 1 1 0 2 1 0 0 0 2 1 0 1 1 0 1 2 0 0 0 1 0 0 1 0 1 0 0 2 0 0 2 2 0 0 0 2 1 1 0 0 0 0 0 0 0 0 0 0 2 0 0 0 0 0 0 0 0 0 0 1 0 1 1 0 0 1 1 0 0 0 1 0 0 0 0 0 0 0 0 0 2 0 2 0 1 1 2 1 2 0 1 0 0 0 0 2 1 1 0 0 0 0 1 0 1 2 2 1 0 0 1 0 0 1 0 1 0 0 0 0 2 2 1 0 1 0 0 0 0 0 2 0 0 0 1 2 0 1 0 0 0 1 2 0 1 1 1 1 1 0 0 0 1 1 0 1 1 1 1 0 2 2 0 0 0 1 2 0 0 1 2 0 0 2 0 0 0 1 1 0 0 0 0 0 1 0 0 2 0 0 0 1 1 0 1 0 2 2 1 0 0 0 2 0 0 0 0 1 1 1 0 0 0 0 2 1 0 0 1 1 0 0 0 0 0 0 0 0 0 0 0 0 1 2 1 2 0 1 2 0 2 0 0 0 0 0 2 2 1 1 2 1 2 2 0 1 0 0 1 1 1 0 1 1 1 2 0 1 1 1 0 1 1 2 0 0 0 0 1 0 0 1 0 0 0 0 1 1 0 2 1 1 0 0 2 1 1 0 1 2 2 1 0 0 1 0 0 1 0 0 0 0 1 1 1 2 2 1 2 1 0 0 2 0 2 0 0 1 0 1 0 1 1 1 1 1 1 1 1 2 1 1 1 0 0 0 1 2 0 0 0 0 0 0 0 0 0 0 0 1 1 1 1 0 2 0 0 0 0 0 1 2 1 2 0 0 0 0 0 0 0 1 1 0 0 1 0 0 0 0 0 0 0 1 1 2 0 0 0 2 1 0 1 0 0 1 2 1 1 0 0 1 0 1 0 0 2 2 0 0 2 0 0 0 0 0 0 2 0 2 0 1 1 1 0 0 1 2 0 2 1 1 1 0 1 1 0 0 2 0 2 2 0 0 0 1 1 0 1 1 2 1 0 1 0 0 2 2 2 0 0 2 0 2 0 1 1 0 1 1 1 1 1 1 1 0 2 2 0 2 1 0 2 1 1 0 0 2 1 0 2 2 0 0 0 0 1 0 1 0 0 0 0 0 0 2 0 2 2 0 1 1 0 0 0 0 0 0 0 0 2 0 2 0 2 0 1 1 1 2 0 0 0 0 0 1 0 0 0 0 1 2 1 0 0 2 1 0 1 1 2 0 2 0 0 2 0 0 0 1 0 1 1 2 2 1 1 2 2 0 2 1 2 0 1 2 2 0 0 1 1 0 1 0 0 0 1 0 0 1 0 1 1 2 0 0 0 2 1 1 2 0 0 0 0 0 1 0 0 0 0 0 2 0 2 1 1 0 1 0 1 2 0 0 0 0 0 1 1 0 0 0 1 1 1 0 0 1 1 1 0 0 0 1 2 0 0 0 0 2 0 1 1 1 1 1 0 2 1 0 1 2 2 2 0 0 0 0 0 0 0 0 0 1 2 0 2 2 1 2 0 0 0 0 2 2 0 2 0 0 2 0 2 0 0 1 0 1 1 2 1 2 0 0 0 1 2 0 1 1 1 1 1 0 2 0 1 0 0 0 0 1 1 0 0 2 1 0 0 1 1 0 1 1 0 1 0 0 0 1 1 1 1 0 2 0 0 2 0 0 0 0 0 0 0 0 0 0 1 1 0 1 0 0 0 1 1 0 0 1 0 0 0 0 0 1 1 2 0 0 1 1 0 0 0
109 0 0 0 0 0 0 1 0 2 2 0 0 1 1 0 0 2 1 2 1 1 0 0 2 0 0 0 0 2 2 0 0 1 0 1 1 0 0 0 2 0 0 0 2 0 2 0 0 0 0 0 1 2 0 2 0 0 1 0 0 0 1 1 1 0 2 0 1 0 1 1 1 0 1 2 2 0 2 0 0 1 2 1 1 0 0 1 1 2 0 1 1 0 0 1 0 0 0 1 2 2 1 0 1 1 1 0 0 0 2 2 0 2 2 0 2 0 1 0 1 1 2 1 0 0 1 0 0 0 0 0 0 0 0 0 0 0 0 0 1 0 0 0 0 1 0 0 0 0 0 0 0 0 1 0 0 0 1 2 2 1 0 2 1 1 1 1 1 1 0 1 0 2 1 1 0 0 0 0 0 0 1 1 0 0 1 1 0 0 0 1 1 0 1 1 0 0 0 0 0 1 0 0 2 1 1 0 0 0 1 1 0 0 0 2 0 0 1 1 1 1 1 0 0 0 1 0 0 0 0 0 1 1 2 1 0 2 2 0 0 0 2 1 2 1 1 0 0 0 0 0 0 0 0 1 1 1 0 0 1 0 0 0 1 1 0 1 2 1 0 1 2 2 0 0 1 2 1 0 0 1 1 1 2 1 1 0 0 2 1 2 1 2 2 1 1 1 1 0 0 0 1 1 1 0 0 1 0 1 0 1 1 2 1 0 1 0 1 0 0 2 2 1 1 0 0 1 1 0 0 1 0 0 0 0 0 1 1 1 1 1 1 1 0 0 2 0 1 2 1 0 2 2 1 0 1 0 0 2 2 0 0 0 0 0 0 2 2 1 0 0 0 1 1 1 0 2 1 0 1 2 0 0 0 0 0 0 0 1 0 0 1 1 2 0 0 0 1 1 0 1 0 2 2 0 0 0 0 2 0 0 0 0 1 2 1 2 0 2 0 0 0 1 1 1 2 0 0 1 1 1 0 0 0 0 0 1 0 1 1 0 0 2 0 2 0 1 0 0 0 0 0 2 1 1 0 1 0 1 1 0 0 1 0 2 0 0 0 0 0 0 2 1 1 0 1 1 2 1 1 0 0 0 1 1 1 1 0 0 0 0 0 1 1 0 2 1 1 0 0 2 1 0 0 2 1 0 0 0 0 0 2 0 0 0 1 0 0 2 1 1 1 1 0 1 0 1 1 1 1 0 0 0 0 1 0 0 0 1 0 0 0 1 1 1 2 2 0 2 1 1 0 1 2 0 0 0 0 1 0 0 2 0 0 0 2 0 0 0 0 0 0 0 0 0 1 1 1 2 1 0 1 0 1 0 0 0 0 1 0 0 1 0 0 0 2 1 0 0 1 0 0 0 0 2 1 2 0 2 0 0 0 0 0 0 1 0 0 0 0 0 0 0 0 2 2 2 0 0 1 1 1 1 1 0 1 0 1 0 1 1 1 1 1 0 2 0 2 2 0 1 0 0 1 1 0 2 1 1 1 0 1 0 1 1 1 2 0 0 2 0 1 0 0 1 1 0 2 0 2 0 1 1 0 1 1 0 1 0 0 0 0 0 0 0 0 0 0 2 1 1 0 0 1 2 0 1 1 0 0 0 0 1 1 1 1 2 2 2 0 0 1 0 1 0 1 1 0 0 0 0 0 1 0 1 1 1 1 2 2 2 0 0 0 0 0 0 0 1 0 1 1 0 0 1 2 1 1 1 1 0 2 1 0 0 1 2 1 2 0 0 2 0 0 1 0 1 1 1 1 1 0 1 1 2 1 2 1 2 0 1 2 0 1 1 0 2 2 0 0 2 0 0 2 2 1 0 1 1 2 0 2 2 0 2 0 1 1 1 1 2 0 2 0 0 0 0 0 2 1 1 1 1 0 1 1 0 0 0 0 0 0 0 0 0 0 0 1 0 0 0 0 0 1 1 1 0 0 0 2 2 0 0 0 0 0 1 2 0 0 0 0 2 1 2 0 2 2 2 2 0 1 0 0 1 0 0 0 0 2 1 2 0 2 1 1 0 0 1 0 1 0 0 2 2 0 1 1 2 0 1 1 0 1 1 1 1 1 1 0 1 0 1 0 0 1 1 0 0 1 1 0 2 0 0 1 1 1 1 1 1 1 2 0 0 2 2 0 0 2 0 1 0 1 0 1 1 0 1 2 0 1 0 1 0 1 0 1 1 0 1 0 0 0 1 1 0 2 1 1 0 0 1 0 0 2 0 0 1 0 0 0 1 0 0 0 0 0 0 1 0
110 0 1 0 0 0 0 2 0 1 1 0 0 1 1 0 0 0 0 1 1 1 0 1 1 0 1 0 1 2 2 1 1 2 0 1 1 0 0 0 2 0 0 0 2 0 0 0 0 1 1 1 0 1 0 2 0 0 0 2 0 0 0 2 1 1 1 0 2 0 0 1 1 0 1 2 2 0 1 0 1 2 2 1 2 0 0 0 0 2 0 0 1 1 0 1 0 1 0 2 2 2 1 0 1 1 2 0 1 1 0 1 1 2 2 1 2 0 2 0 0 0 2 2 0 1 0 1 1 0 0 0 1 0 0 0 1 0 0 0 1 0 0 0 0 0 0 0 0 1 0 0 0 0 0 0 0 0 0 0 0 0 1 2 1 2 0 1 0 1 1 0 0 2 1 0 0 1 1 0 1 1 0 2 0 0 2 2 1 0 0 2 2 0 2 2 2 1 0 1 1 0 0 0 2 1 1 1 1 0 2 0 1 0 0 2 0 0 1 0 0 0 1 0 0 0 0 0 0 2 0 0 0 0 0 0 0 2 2 0 0 0 2 0 1 0 0 0 0 0 0 0 0 0 0 1 0 2 1 1 1 1 0 0 0 0 0 0 1 0 0 1 2 2 1 1 0 2 2 0 1 1 0 0 1 1 1 2 0 2 1 1 0 0 0 0 0 2 1 1 0 0 2 0 0 0 0 2 0 1 0 1 2 1 2 0 2 0 0 1 1 0 0 0 2 0 1 1 0 1 0 2 0 0 0 0 0 0 2 1 0 1 2 0 1 0 1 0 1 2 0 0 1 1 1 0 1 0 0 2 2 0 1 0 1 0 0 0 2 0 0 0 1 2 0 0 2 1 1 0 1 1 1 1 2 0 0 0 0 0 0 0 1 0 2 2 2 1 1 1 0 1 0 2 2 0 1 0 1 1 0 1 0 0 2 2 2 0 1 0 0 1 0 2 1 1 0 0 0 1 1 0 0 0 0 0 0 0 0 0 1 1 1 1 0 0 0 2 0 0 0 1 0 2 2 0 1 1 1 0 0 0 1 1 0 0 2 0 1 0 1 1 2 1 1 1 1 0 2 1 1 0 0 1 1 2 1 0 1 0 1 1 1 2 0 0 1 1 1 1 1 1 1 1 0 1 1 1 1 0 1 0 0 1 0 0 0 1 0 2 1 2 0 0 0 0 0 1 1 1 1 1 0 0 1 0 1 0 1 0 2 2 0 0 0 2 1 0 2 1 0 0 1 0 2 0 1 0 0 0 0 0 0 1 1 0 2 0 0 0 0 0 1 0 1 0 1 0 1 1 1 0 1 0 0 1 1 0 0 2 1 0 0 1 0 1 0 1 0 0 1 1 1 0 0 2 2 0 1 0 1 1 0 1 0 1 2 1 1 0 0 0 0 1 1 0 1 1 0 0 0 0 0 0 1 1 2 0 0 0 0 1 0 1 1 0 2 1 2 2 1 1 2 2 2 2 0 2 1 0 0 0 1 0 2 2 0 1 1 1 1 1 1 0 0 1 2 1 2 0 1 0 1 1 2 2 0 1 2 0 0 0 0 0 0 0 0 0 0 0 0 0 0 0 1 2 0 2 2 0 1 1 0 0 0 0 0 0 0 0 0 2 1 0 2 1 1 0 0 0 0 0 0 0 0 0 0 1 0 1 0 1 1 0 0 0 0 2 0 0 1 1 1 1 0 0 0 0 0 0 0 0 1 0 0 0 1 2 1 1 0 0 2 0 0 0 0 1 1 1 1 1 1 0 2 2 0 1 0 2 0 1 2 0 1 1 0 0 0 1 0 0 0 0 2 2 2 0 0 0 0 0 1 1 1 1 1 2 1 0 1 1 0 1 0 0 0 0 0 2 0 2 0 0 0 1 0 0 2 0 2 0 0 1 0 0 1 0 0 0 2 1 0 0 2 0 0 1 1 0 2 2 1 0 1 0 2 0 1 1 0 0 0 0 2 2 0 0 2 2 1 1 0 0 0 0 1 0 0 1 1 2 1 0 2 2 2 0 0 0 0 1 1 0 2 1 1 0 1 1 0 0 0 0 1 1 1 0 0 0 0 0 0 1 0 0 1 1 1 1 0 2 0 1 0 1 0 0 1 2 0 1 1 2 0 0 0 2 1 0 0 0 1 0 0 0 1 0 0 0 2 0 0 2 0 0 0 0 0 0 0 1 0 0 0 1 1 0 2 0 0 0 0 1 0 0 0 0 0 0 0 0 1 2 1 0 0 0 0 0 1 0
111 0 0 0 0 0 0 2 1 1 1 0 0 0 0 0 0 2 1 1 0 0 0 0 2 0 0 0 1 1 1 0 2 2 0 1 1 1 0 0 1 0 0 0 2 0 0 0 0 0 0 0 1 2 0 0 0 1 1 1 0 1 0 1 1 0 1 0 1 0 1 2 2 0 2 1 1 0 2 1 1 2 2 1 2 0 0 0 0 2 0 0 0 0 0 2 1 2 0 2 2 2 0 0 2 1 1 0 0 0 0 2 1 1 1 1 1 0 1 0 2 0 2 2 0 1 0 1 1 1 1 0 1 0 0 0 0 0 1 0 1 0 0 0 0 0 1 0 0 0 0 1 0 0 1 0 1 0 0 0 0 0 0 2 0 2 0 2 0 1 1 0 2 0 1 2 0 1 0 1 0 0 0 1 0 0 1 0 0 2 1 2 2 0 2 2 0 0 0 1 1 0 0 1 2 1 1 2 0 0 1 1 1 0 0 2 0 0 0 0 1 1 2 0 1 1 0 0 0 2 0 0 0 0 2 0 0 2 2 0 0 0 1 0 1 0 0 1 1 0 0 0 0 1 1 2 1 1 0 0 1 0 0 0 0 0 1 0 2 0 1 1 1 1 0 0 0 2 2 0 2 2 0 0 1 1 1 2 0 2 1 0 2 2 2 2 0 0 0 0 0 0 2 0 0 0 0 2 1 1 1 2 1 1 1 0 2 0 0 1 0 0 2 0 2 0 1 1 1 0 0 1 0 0 0 0 0 2 0 2 2 1 2 0 1 0 1 1 1 2 2 0 2 2 1 0 1 0 0 1 1 0 1 1 1 0 0 2 1 0 1 1 0 2 0 0 0 2 1 0 0 1 0 0 2 1 0 1 1 0 0 0 1 0 2 0 0 1 0 0 0 0 0 1 1 0 1 0 0 2 0 2 0 0 1 2 1 0 1 0 1 1 0 0 1 1 1 0 0 1 0 0 0 1 1 1 0 1 0 1 1 1 1 0 1 2 1 1 1 0 0 0 0 2 0 0 0 2 2 1 2 0 1 0 0 1 1 0 0 0 1 1 2 1 1 0 1 0 2 1 1 0 0 0 0 0 0 0 1 0 1 1 0 1 2 0 2 0 2 0 1 2 1 1 0 1 2 1 1 0 0 1 1 0 0 1 0 1 0 1 0 2 2 2 1 2 1 2 2 1 1 0 0 1 2 0 1 0 2 1 0 1 0 1 1 1 2 0 2 0 0 0 0 0 0 2 0 0 0 2 0 0 1 0 0 0 1 1 1 1 0 1 0 0 0 0 0 2 2 2 2 0 1 0 0 1 1 0 1 1 0 0 1 0 1 0 0 1 0 0 1 1 1 0 0 1 0 2 0 2 1 0 1 0 0 0 1 1 1 0 0 0 0 0 0 1 1 1 0 0 1 1 0 0 0 1 2 0 1 0 1 0 2 2 2 0 0 0 1 1 0 2 1 0 1 2 0 2 1 0 0 0 2 0 2 1 1 1 0 1 0 1 1 0 0 2 0 1 1 1 1 0 2 2 0 0 2 0 2 0 0 0 0 1 0 0 1 0 0 0 0 0 0 0 0 2 1 1 1 0 0 0 0 0 0 0 0 0 0 0 0 1 0 0 1 1 0 0 0 1 0 0 1 0 0 0 0 0 1 1 1 1 0 0 0 0 0 1 0 0 0 0 0 1 0 1 0 0 2 0 0 0 2 1 0 0 2 2 0 2 0 0 1 0 0 0 0 2 2 2 0 0 1 1 2 2 0 2 1 2 1 1 2 0 0 0 1 1 0 0 0 0 0 0 2 2 2 0 0 0 1 1 0 0 2 2 0 1 1 0 1 1 0 1 0 0 0 0 0 1 0 1 0 0 0 1 0 0 1 0 0 0 0 0 0 0 0 0 0 0 0 0 0 0 2 0 0 0 0 0 2 2 0 0 0 0 0 0 2 0 0 0 0 2 2 2 1 1 1 2 2 0 0 0 0 0 0 0 0 0 1 2 1 1 1 1 1 0 0 1 0 0 2 0 1 1 1 1 0 2 0 0 0 0 2 1 1 1 1 0 1 0 0 1 1 0 0 2 0 1 0 2 0 1 0 1 1 0 0 1 0 0 2 0 0 0 1 0 0 0 1 1 1 1 0 0 1 1 0 1 1 1 0 0 1 0 1 0 0 0 0 0 0 0 0 0 0 0 2 0 0 0 0 1 0 0 0 0 0 0 0 0 0 1 1 0 0 0 1 1 0 0
112 0 1 0 0 0 0 1 0 1 1 0 1 1 0 0 1 0 0 2 1 1 0 0 2 0 0 0 1 1 1 0 0 1 2 0 2 1 1 0 1 0 0 0 0 0 0 0 1 0 0 0 1 1 0 1 1 1 1 1 1 1 0 2 1 0 1 0 1 1 0 0 2 0 2 2 1 0 2 1 1 2 2 0 1 0 0 1 1 2 1 1 1 0 0 2 0 0 0 0 1 2 0 0 1 1 2 0 0 0 2 2 0 1 1 1 2 0 0 0 1 0 2 1 0 0 1 2 2 2 0 2 0 0 1 1 0 0 0 0 0 0 0 0 0 2 0 0 0 0 0 0 1 0 0 0 0 1 0 2 2 0 0 0 0 1 0 2 0 0 1 2 0 2 1 0 0 1 0 1 0 0 1 2 0 0 2 1 0 0 0 1 1 0 1 1 1 0 0 0 0 1 0 1 2 1 1 0 0 0 1 1 1 0 0 2 0 0 1 0 0 0 2 0 0 0 0 0 0 0 0 0 0 0 0 0 0 2 2 0 0 0 2 0 2 0 0 1 1 0 0 0 0 0 0 1 0 2 1 1 0 1 0 0 1 0 0 0 2 2 0 0 1 1 0 0 0 2 2 0 1 1 2 2 2 2 2 1 1 2 0 1 1 2 2 1 0 0 0 0 0 0 1 1 1 0 0 1 0 0 0 1 1 2 1 0 2 1 1 1 0 1 1 1 1 0 0 1 1 0 0 2 0 0 0 0 0 0 2 0 0 1 1 1 0 0 2 1 1 2 1 0 2 2 1 0 0 0 0 1 1 0 0 0 0 0 0 1 2 0 0 0 0 2 0 0 2 2 0 0 0 0 1 1 1 1 0 0 0 1 0 1 1 1 2 2 2 0 0 0 0 0 0 2 0 0 2 0 0 2 0 1 0 0 1 1 1 0 1 0 0 0 1 0 2 1 1 0 0 0 1 0 0 1 0 1 0 1 0 0 1 1 1 1 0 1 1 1 0 0 0 0 0 1 2 0 2 1 1 2 2 0 1 0 0 0 2 1 0 1 1 1 1 1 2 0 2 0 2 0 1 1 0 0 0 1 0 1 1 0 0 0 0 0 0 0 1 1 1 1 0 2 0 0 0 2 1 1 0 0 0 1 1 0 0 0 1 1 0 1 1 2 0 1 0 0 0 0 0 2 1 1 0 0 0 1 2 0 1 1 1 1 1 0 0 1 0 0 2 0 0 0 0 0 2 0 0 0 2 0 0 2 0 0 0 0 0 1 1 1 0 1 1 0 1 0 0 0 2 0 2 0 1 0 1 0 1 0 0 1 0 0 0 0 2 0 1 0 0 0 0 1 1 1 0 1 1 0 0 0 2 0 0 1 0 1 0 1 1 0 1 0 0 0 0 1 1 0 0 0 0 0 1 1 2 0 2 0 0 0 0 1 2 2 2 0 0 0 1 1 0 1 1 1 1 2 0 2 2 0 0 0 2 1 2 1 0 1 0 2 0 2 1 1 1 2 0 0 1 1 1 0 2 2 0 1 1 0 0 1 0 0 1 1 0 0 1 0 0 2 1 1 0 0 1 2 1 0 1 1 0 0 0 0 0 1 0 0 0 0 0 1 1 0 2 1 0 2 2 2 2 2 1 0 0 2 1 1 0 2 0 0 0 0 1 1 2 0 0 1 1 1 1 0 0 1 1 0 0 0 0 1 2 1 0 0 1 1 0 1 1 1 1 0 0 0 2 2 2 2 1 1 1 1 2 1 1 1 1 2 1 2 2 1 0 0 0 0 0 1 0 0 0 0 2 2 0 0 1 0 1 0 0 0 2 1 1 1 1 0 2 1 0 0 0 0 0 0 0 2 1 1 0 0 0 1 0 0 1 0 1 0 0 1 1 1 1 0 0 0 2 2 0 0 2 0 0 0 2 0 2 2 0 0 0 1 2 0 1 2 0 0 0 1 2 2 0 1 2 2 2 0 0 0 0 0 0 0 0 0 2 0 0 0 1 1 1 0 0 0 0 2 1 0 1 1 1 0 1 0 0 1 0 0 1 0 0 1 2 0 1 0 1 2 1 0 1 0 1 1 0 2 1 1 0 0 1 1 0 1 0 1 2 0 0 0 2 1 0 0 2 0 1 0 0 1 1 0 0 0 2 0 0 0 1 1 1 0 1 0 1 0 0 0 0 0 1 1 1 0 0 0 1 1 0 0 1 0 0 1 0 0 0 2 0 1 0 0 0 0 0 0
113 0 1 0 0 0 0 2 0 0 0 0 0 1 0 0 0 1 1 1 1 1 1 0 2 0 0 0 0 1 1 0 0 1 2 0 2 1 0 0 2 0 0 0 1 0 0 0 2 0 0 0 1 1 0 1 1 1 0 0 0 0 0 1 0 2 0 0 1 0 0 0 2 0 1 2 2 0 2 0 1 1 2 0 2 0 0 1 1 2 1 1 1 1 1 2 0 2 0 1 2 2 1 0 0 0 2 2 1 0 0 1 1 1 1 1 1 1 2 0 1 1 2 1 0 1 1 1 1 0 1 0 0 0 0 0 0 0 0 0 0 0 0 0 0 2 1 0 0 0 1 0 0 0 0 0 0 0 0 2 2 2 0 0 0 1 0 2 0 0 1 0 2 0 2 2 1 0 0 1 0 0 0 2 1 1 1 2 1 1 2 2 2 0 2 1 1 0 0 0 0 0 0 2 2 0 1 1 1 0 2 0 1 0 0 2 0 0 0 0 0 0 1 0 0 0 0 0 0 2 0 0 0 1 1 1 1 2 2 0 0 0 2 0 2 0 0 0 0 0 0 0 1 0 0 0 0 2 1 1 1 1 0 0 0 0 1 0 1 1 0 2 1 1 0 1 0 2 2 0 0 1 0 0 0 0 1 0 0 2 2 1 1 2 1 2 0 0 0 0 0 1 2 1 1 0 0 1 0 2 1 2 1 1 1 0 0 0 0 1 0 1 1 1 1 0 1 2 2 1 0 1 0 0 0 1 0 2 0 1 0 0 2 0 0 1 0 0 1 2 1 0 2 2 2 0 0 0 0 2 2 0 1 0 1 0 0 2 2 0 0 0 0 2 0 0 1 1 1 0 2 1 1 1 1 1 0 0 0 0 0 0 1 0 2 0 0 1 0 0 0 0 0 2 2 0 0 0 0 2 0 1 1 1 0 1 0 0 1 0 1 1 0 0 0 0 2 0 0 0 0 0 0 0 1 1 0 0 0 1 1 0 2 0 1 0 0 2 0 0 0 1 0 2 1 1 0 2 0 2 2 0 1 0 0 1 1 2 0 0 0 2 1 1 0 0 0 1 1 0 1 0 0 0 0 0 0 1 0 0 1 1 0 1 0 0 2 1 2 0 1 1 2 1 0 1 2 2 0 0 0 0 0 1 1 1 0 0 0 1 0 2 1 1 0 1 1 0 0 2 1 0 0 2 0 0 0 0 2 1 0 1 0 1 0 2 1 1 1 1 0 0 0 0 2 0 0 1 0 1 1 0 1 0 0 1 1 0 1 1 0 0 1 0 0 0 1 1 2 1 2 1 1 0 1 0 0 1 0 1 0 0 0 2 0 1 0 0 0 0 1 1 1 0 0 1 1 1 0 2 1 0 0 0 0 0 0 1 0 1 1 1 0 0 0 1 2 1 0 0 0 0 0 0 1 0 2 0 0 1 0 0 1 1 2 0 1 0 0 0 0 1 0 0 1 1 0 1 1 0 0 0 1 0 1 1 0 2 1 0 1 2 0 0 0 1 2 0 2 0 1 0 2 1 1 2 0 1 2 0 1 1 0 0 0 0 1 0 0 1 0 1 0 0 1 1 2 1 1 0 1 0 0 0 0 0 0 0 0 0 0 1 1 0 1 1 0 1 1 1 0 0 0 1 0 1 1 1 0 1 0 1 0 0 0 1 1 1 0 0 0 0 0 0 0 1 2 0 1 0 0 0 2 1 1 1 0 0 0 0 2 0 1 0 0 1 2 1 1 1 0 1 0 0 0 1 1 2 2 2 2 2 2 0 0 0 2 1 1 1 0 0 0 0 0 0 1 0 1 2 2 0 0 0 1 2 1 1 1 1 1 1 0 0 0 0 0 0 0 1 0 1 1 1 0 1 0 0 1 0 0 1 0 0 0 0 0 0 1 0 1 0 0 0 2 0 0 0 0 0 1 2 0 0 0 1 2 1 1 2 0 1 0 2 0 1 0 1 1 2 2 0 0 0 0 0 0 0 1 0 0 0 0 0 2 1 1 0 0 0 1 1 1 0 1 2 0 1 1 1 0 1 1 0 1 1 1 0 1 1 1 1 0 1 2 0 1 0 1 1 0 2 0 1 1 1 1 2 0 0 0 2 2 1 1 0 0 0 0 1 0 0 1 0 1 0 1 1 1 1 0 1 0 0 0 1 2 0 2 1 1 0 0 0 0 0 1 2 1 0 0 0 0 1 0 0 2 0 0 1 0 0 0 2 0 0 0 0 0 0 1 1
114 0 0 0 0 0 0 1 0 0 0 2 0 1 1 0 0 2 2 1 0 0 0 0 2 0 0 1 1 1 1 0 0 1 2 0 2 1 0 0 0 0 0 0 1 0 0 0 1 0 0 2 0 0 1 1 1 0 1 1 0 1 0 2 1 1 1 0 1 0 0 0 1 0 1 2 1 0 2 0 1 1 2 1 2 0 1 1 1 2 0 1 1 1 0 0 0 1 0 1 1 2 1 0 0 0 2 1 1 0 0 2 1 2 2 1 2 0 0 0 2 0 2 1 0 1 1 1 2 0 1 0 0 0 0 0 0 1 1 1 1 1 0 0 1 2 0 0 0 0 0 0 0 0 0 0 0 0 0 2 1 1 0 2 1 1 0 0 1 1 0 2 0 2 0 0 0 1 1 0 0 1 1 2 0 0 2 2 1 1 1 2 1 1 1 1 2 0 0 0 0 1 0 0 2 2 2 0 0 0 1 1 1 0 0 2 1 0 2 2 0 0 1 1 1 0 1 0 0 2 0 0 0 0 2 0 0 2 2 0 0 1 2 1 2 0 0 0 0 0 0 0 0 0 0 2 1 0 0 0 0 0 0 0 0 0 1 0 2 1 0 2 1 1 0 1 0 2 1 0 1 1 1 1 2 1 0 1 2 2 0 1 1 2 1 2 0 0 0 0 0 1 1 0 0 0 0 2 0 2 0 1 0 1 2 0 2 0 0 0 0 2 0 1 2 0 1 0 0 2 0 0 0 0 0 0 0 0 2 0 0 1 1 0 1 0 1 0 1 2 0 2 1 2 1 0 1 0 0 2 2 0 1 0 1 0 0 2 0 0 2 2 2 2 0 0 1 1 1 0 0 1 1 1 1 1 0 0 0 1 0 1 2 0 2 1 1 0 1 1 0 1 0 2 2 0 0 1 0 1 0 1 0 0 1 2 1 1 0 1 0 0 1 1 1 1 2 1 1 1 0 1 1 1 1 0 0 0 0 0 1 1 0 2 1 2 1 2 0 0 0 0 1 2 0 0 0 1 0 0 1 0 0 0 0 1 1 1 0 0 0 1 2 0 2 0 2 0 1 1 2 0 0 2 0 0 0 0 0 0 1 1 0 2 0 0 1 1 1 2 0 2 1 1 0 1 1 1 0 0 0 0 1 1 0 0 0 1 0 1 1 2 2 2 1 2 1 1 1 2 1 1 0 0 0 1 1 0 2 1 1 2 0 1 1 2 0 2 0 2 1 1 0 0 1 1 0 1 0 1 0 0 1 0 0 0 1 0 0 0 0 0 2 0 1 0 2 1 1 2 2 0 1 0 0 1 1 0 1 1 0 0 1 1 0 0 0 0 0 0 1 1 1 0 0 1 1 1 0 0 0 0 0 2 1 2 0 1 1 0 0 0 0 0 0 1 1 2 0 0 1 1 0 0 2 0 2 1 0 1 1 0 1 1 1 0 2 1 1 1 1 1 0 1 2 2 0 2 2 0 0 0 0 1 1 2 0 2 0 0 0 0 1 0 0 2 1 0 1 1 1 1 2 1 1 2 0 1 2 0 0 0 0 1 0 0 1 0 0 2 0 2 0 0 1 2 0 1 1 1 0 0 1 0 0 1 0 0 0 0 0 0 0 0 1 0 0 0 0 0 0 0 0 1 0 1 1 0 0 0 0 1 0 0 0 2 2 0 0 1 1 1 0 0 0 0 2 0 1 0 0 0 2 1 1 0 1 1 0 1 1 1 2 1 1 0 2 1 1 0 2 2 1 1 2 2 0 2 1 2 0 1 2 1 0 0 1 1 1 0 0 0 0 0 2 2 1 1 1 1 1 0 0 0 2 1 1 2 1 0 0 1 0 0 0 0 0 0 1 2 2 1 0 0 1 0 0 1 2 1 1 0 0 0 0 0 1 0 1 0 1 1 0 0 1 0 1 0 0 0 2 2 0 1 1 0 1 0 2 0 0 1 1 1 2 2 0 2 1 2 2 0 0 0 0 0 0 0 0 0 2 1 0 1 2 2 2 0 0 0 0 2 1 0 1 1 1 0 0 1 1 1 0 0 1 1 1 0 1 0 0 0 2 0 2 0 2 0 1 1 2 0 0 2 0 0 0 1 0 0 1 1 2 0 0 0 1 1 0 1 0 0 1 0 1 0 1 1 0 1 2 0 0 0 1 1 1 0 0 0 0 1 0 0 0 1 1 0 1 0 0 1 0 1 0 0 0 0 0 0 0 1 1 2 1 0 0 0 0 0 2 1
115 0 2 0 0 0 0 1 1 1 1 1 0 0 0 0 0 2 0 2 0 0 0 1 1 1 1 0 0 2 2 1 1 1 1 2 1 2 0 0 0 0 1 1 2 1 1 0 0 0 0 0 0 0 1 1 0 0 0 1 0 1 0 2 0 1 0 0 2 0 0 1 0 0 0 2 2 0 2 0 1 1 2 0 1 0 0 0 0 2 0 2 1 1 0 1 0 0 0 0 0 2 1 0 0 0 2 1 2 1 0 1 0 2 2 0 2 0 1 0 2 0 2 0 0 1 1 2 2 1 1 0 0 0 1 0 1 0 0 0 1 0 0 0 0 1 0 0 0 1 0 0 0 0 1 0 0 0 0 0 0 0 0 2 1 1 1 0 1 1 0 1 0 2 0 0 0 1 0 0 1 1 0 2 0 0 2 0 0 0 0 0 2 0 2 2 2 0 0 1 1 0 0 1 2 0 0 0 2 0 1 0 2 0 0 2 1 1 1 1 1 2 2 0 0 0 2 0 0 1 0 1 0 0 2 0 0 2 2 0 0 1 2 1 1 0 0 0 1 1 1 1 0 0 0 1 0 2 0 0 0 0 0 0 0 0 1 1 1 0 1 0 1 0 0 0 0 2 2 0 1 1 0 0 1 0 0 1 0 2 0 1 0 2 1 1 0 2 0 1 0 0 2 0 0 0 0 1 1 2 0 2 1 2 1 1 2 0 0 0 2 0 1 2 2 0 1 0 0 1 0 2 1 1 0 0 0 2 0 1 0 2 2 0 0 0 2 0 2 2 0 0 2 2 2 0 0 1 1 1 2 1 0 0 0 1 0 1 1 0 1 1 1 2 0 0 2 2 0 1 1 1 0 0 1 0 0 0 0 0 0 1 1 0 2 1 1 0 1 1 0 1 0 2 2 1 0 1 0 1 1 1 1 1 0 1 0 1 0 1 0 1 0 2 1 1 0 0 0 0 1 0 0 2 0 1 0 0 0 0 2 1 2 0 1 1 0 0 1 0 0 0 0 2 1 1 0 1 1 0 0 0 0 0 0 2 0 1 0 1 1 1 1 2 0 2 0 1 2 0 0 0 0 0 0 0 0 0 1 0 1 1 0 1 2 0 2 0 2 0 0 2 2 2 0 0 2 1 1 0 0 0 2 0 0 0 1 0 0 0 0 2 2 2 0 2 0 0 0 2 0 2 0 0 0 0 1 0 1 2 0 0 0 2 2 1 1 0 2 0 1 1 0 0 1 1 0 1 0 1 0 0 2 0 0 0 2 0 0 0 0 0 0 0 0 0 0 1 2 1 2 0 0 0 0 0 0 0 0 1 0 0 2 0 0 0 1 1 1 0 1 2 1 1 0 0 2 1 0 1 0 0 1 1 1 1 0 1 1 1 0 0 0 0 0 0 0 1 0 0 1 1 0 0 2 0 2 0 1 0 1 1 0 0 0 0 2 1 2 2 0 1 1 0 1 2 0 2 2 1 0 1 1 1 0 1 0 2 0 0 0 0 1 0 0 1 2 0 2 0 1 0 2 1 0 1 1 1 2 0 1 1 1 2 0 0 0 0 0 2 0 2 0 0 0 2 0 0 1 0 0 0 0 0 0 1 0 1 0 0 1 0 0 1 0 0 1 1 1 1 0 0 0 0 0 0 1 0 1 0 0 1 0 0 0 1 1 1 0 0 0 0 0 1 0 0 0 0 0 0 0 1 2 1 0 0 0 2 0 1 0 1 2 0 0 0 2 2 1 1 1 2 2 0 2 0 2 2 1 2 1 1 1 0 1 1 0 1 0 0 0 0 0 0 1 1 0 0 0 1 2 0 0 0 2 1 1 2 2 0 1 2 0 0 0 0 0 0 0 2 0 2 2 2 0 2 0 0 1 0 0 1 0 0 0 0 1 0 0 0 2 2 0 0 1 0 1 0 0 0 0 0 1 0 1 0 1 0 1 1 0 0 0 1 1 2 0 1 1 2 2 0 0 0 0 0 1 0 1 0 1 1 1 0 1 1 1 0 0 0 0 2 2 1 2 2 0 1 1 1 1 0 0 0 0 2 2 1 1 1 0 1 1 1 1 0 2 0 0 0 0 1 0 1 0 0 0 1 0 1 0 1 1 1 0 0 1 1 0 0 2 0 0 0 1 0 1 1 1 0 0 2 0 1 0 0 1 0 0 1 0 0 0 0 0 0 0 2 1 0 0 0 1 2 0 2 2 1 0 0 0 0 0 1 0 1 0 0 1 1 1 0
116 1 0 0 0 1 1 2 0 1 1 0 0 0 0 0 0 1 0 1 1 0 0 0 2 0 0 0 0 2 2 1 1 1 2 1 2 1 1 0 1 0 1 1 1 1 1 0 0 0 0 1 1 1 0 0 1 0 1 1 1 0 0 2 0 1 0 0 1 0 0 2 1 1 1 2 2 0 1 0 1 2 2 0 2 0 0 1 1 2 1 1 1 2 1 1 0 0 0 1 2 2 1 0 1 1 2 0 1 1 1 2 0 1 2 1 2 0 1 0 2 0 2 1 0 1 1 2 2 1 1 0 0 0 1 1 1 0 0 0 2 0 0 1 0 0 0 0 0 1 0 0 0 0 0 0 1 0 0 1 1 1 1 1 0 0 0 1 0 0 0 1 1 1 1 0 0 1 0 1 0 1 0 2 1 1 1 1 1 1 1 2 1 0 2 2 0 0 0 1 1 1 1 1 2 2 2 0 1 0 2 2 1 0 0 2 0 0 1 0 0 0 2 0 0 0 1 1 1 0 0 1 0 0 2 0 0 2 2 0 0 0 2 0 2 0 0 0 0 0 0 0 0 0 0 2 1 1 0 0 0 0 0 0 0 0 1 0 2 2 0 2 0 0 0 0 1 2 2 0 2 1 0 0 2 1 0 1 1 2 0 1 1 2 1 1 0 2 0 2 0 0 2 0 0 0 0 1 1 2 0 2 1 2 0 0 0 1 0 1 0 0 0 1 0 0 0 1 1 1 0 2 1 0 0 0 0 2 0 2 0 1 2 0 0 0 1 0 1 0 0 0 2 2 0 0 1 0 0 0 0 0 2 0 2 0 0 1 2 0 0 0 0 2 0 0 2 2 0 1 1 1 0 0 1 1 0 1 1 0 1 1 0 0 2 0 0 0 0 0 0 0 0 2 2 0 0 2 0 2 0 1 0 0 2 2 1 0 0 0 0 2 2 1 1 0 1 2 2 2 0 0 0 0 0 0 0 1 0 0 2 0 1 1 0 2 1 1 1 0 0 0 0 2 1 1 0 2 1 1 1 0 0 0 0 2 0 0 0 0 0 0 2 0 1 1 1 0 2 0 0 0 0 1 0 2 0 0 0 0 0 0 0 1 0 2 0 0 1 1 1 1 1 1 0 1 2 1 1 0 1 0 2 1 0 0 0 0 0 2 1 1 2 2 1 2 0 0 0 2 0 1 0 1 0 1 1 0 2 1 1 2 0 0 0 2 1 2 0 2 1 1 1 0 1 1 0 0 1 0 0 1 0 0 0 1 0 2 2 2 0 0 1 0 0 0 1 1 1 2 2 1 2 0 2 0 1 0 0 0 2 1 1 0 1 1 2 1 0 1 0 2 0 1 1 2 1 0 0 1 0 0 0 1 0 0 0 1 1 0 0 0 0 0 0 2 2 1 0 0 1 1 0 0 2 2 2 0 0 0 0 1 1 1 2 0 2 1 0 0 0 1 0 1 1 2 1 2 2 0 0 0 0 0 1 1 0 2 0 1 0 1 1 0 0 2 0 0 1 2 0 1 2 1 0 1 2 1 2 0 0 0 0 1 0 0 1 0 0 0 0 0 0 1 1 2 1 2 2 1 0 0 0 0 0 1 0 2 2 2 0 0 1 0 1 1 0 1 1 1 0 0 0 1 0 1 1 0 2 2 1 2 0 0 1 0 1 2 0 0 1 1 1 1 0 0 0 1 0 1 1 1 2 1 0 0 0 1 0 1 1 0 2 1 1 0 1 1 1 1 1 1 0 0 0 1 0 2 1 2 1 1 2 0 1 1 0 0 0 2 0 0 0 0 2 1 1 0 1 0 1 0 0 0 2 1 1 2 1 0 1 1 0 1 1 0 0 0 0 2 0 2 0 1 0 2 0 1 2 0 1 1 0 0 0 0 0 0 0 1 1 1 0 0 1 0 1 0 0 0 1 1 0 0 1 0 1 1 1 1 0 0 0 0 2 1 0 1 2 1 1 0 0 0 0 0 0 2 0 0 2 2 0 0 2 2 2 0 0 0 0 1 1 0 2 1 0 1 0 2 0 0 0 0 0 2 2 1 2 0 1 0 0 1 2 0 1 1 0 1 0 2 0 2 0 0 0 1 1 0 0 1 2 2 2 0 0 1 0 0 1 0 0 0 0 1 1 0 0 0 2 0 0 0 1 0 0 0 0 0 0 0 1 0 0 2 2 0 1 0 0 0 0 2 0 1 0 0 0 1 0 1 0 2 1 0 0 0 1 0 0 0
117 1 0 0 0 0 0 2 0 2 2 0 0 1 1 0 0 1 0 0 1 1 0 1 1 0 0 0 0 2 1 0 1 2 0 2 0 0 0 1 1 0 0 0 2 0 1 0 0 0 0 1 1 2 0 2 0 0 0 0 0 2 0 1 0 1 0 1 2 0 0 1 1 0 1 2 1 0 2 1 1 2 1 1 1 0 0 1 1 2 1 2 1 1 1 2 0 1 0 1 1 1 1 0 1 1 1 0 0 0 0 0 0 1 1 0 1 0 1 0 1 0 1 0 0 2 0 1 1 0 0 0 0 0 0 0 0 0 0 0 1 0 0 0 0 2 1 0 0 0 0 0 0 0 0 0 0 0 0 1 0 0 1 2 1 2 1 0 0 1 0 0 0 2 0 1 0 1 0 0 1 1 1 2 0 1 2 1 0 1 1 2 2 2 2 2 1 0 0 0 0 0 0 2 2 0 1 2 1 0 1 1 2 0 0 2 0 0 2 2 0 0 2 0 0 0 1 0 0 2 0 1 1 0 2 0 0 2 2 1 0 1 1 0 1 0 0 0 0 0 0 0 0 0 0 2 1 2 2 2 0 2 0 0 0 0 1 1 0 0 1 1 0 0 0 0 1 2 2 0 1 1 1 1 1 1 0 1 0 2 2 1 1 2 2 1 0 2 0 2 0 0 2 1 1 0 1 1 1 1 0 1 1 1 2 0 2 0 0 1 1 0 0 1 1 0 0 2 2 0 0 0 1 1 0 0 0 2 1 0 0 0 1 1 0 0 2 0 0 0 0 0 1 1 1 1 0 0 0 0 1 1 1 0 1 0 0 2 1 0 1 1 1 2 0 0 2 1 1 0 1 1 1 1 2 1 0 0 0 0 0 0 1 0 2 0 0 1 1 1 0 1 0 2 2 1 0 1 0 2 0 1 0 0 0 1 0 0 0 0 1 1 0 0 0 1 1 0 0 0 0 0 0 0 1 1 0 1 0 1 1 1 1 1 2 2 0 0 1 1 1 0 0 2 1 1 0 1 1 0 1 0 1 0 0 0 2 1 0 1 1 2 2 1 1 0 0 0 2 1 2 1 0 0 2 2 2 1 0 1 1 1 2 2 1 1 1 0 0 0 0 2 1 1 1 0 2 0 2 0 2 0 1 0 0 0 1 0 0 1 1 2 1 1 0 2 0 0 0 2 1 1 0 0 1 1 2 0 1 2 0 0 0 1 1 1 1 1 1 1 0 0 0 0 2 0 0 0 2 0 0 2 1 1 0 0 2 0 0 0 0 1 0 0 0 0 0 0 2 0 2 0 2 0 0 1 1 2 0 2 0 0 2 1 0 0 1 1 0 0 1 1 1 0 1 1 1 1 0 1 0 0 0 0 0 0 0 0 0 0 1 0 0 0 1 0 2 1 0 0 2 2 0 0 1 0 1 0 1 0 0 0 2 2 2 0 0 1 1 1 0 0 0 1 1 2 0 2 2 0 0 0 0 2 0 2 1 2 2 0 2 0 1 1 1 2 1 1 0 2 1 0 2 0 0 1 1 1 2 0 0 0 0 1 0 0 1 0 0 1 0 1 0 0 0 2 0 2 2 0 1 0 0 2 0 2 0 0 0 0 0 0 1 0 0 1 0 1 1 1 1 1 0 0 0 1 0 1 1 2 0 2 0 0 0 0 0 2 0 0 0 0 0 0 0 1 0 0 0 0 0 1 2 1 1 1 1 1 0 2 0 0 0 1 1 0 0 1 1 1 1 2 1 0 1 0 1 2 2 2 2 2 2 0 0 0 2 0 0 0 0 0 1 0 1 1 0 0 0 0 0 0 0 0 2 1 1 1 0 0 1 0 0 1 0 0 0 0 1 2 1 2 0 0 0 1 0 0 1 0 0 0 0 0 0 0 0 0 0 1 1 0 0 0 2 0 0 0 0 1 1 2 0 0 0 1 2 1 1 2 1 1 0 0 2 1 1 1 2 2 2 0 0 0 0 0 0 0 1 0 1 1 0 0 2 2 2 1 0 0 0 0 1 0 2 1 1 0 1 1 0 2 0 0 2 1 1 2 1 1 1 1 0 0 2 0 1 1 0 0 0 1 0 1 0 0 0 2 0 0 0 1 2 1 1 1 2 1 0 0 1 0 1 0 0 0 1 2 0 2 2 0 0 0 2 0 1 0 1 0 1 0 0 0 0 2 2 0 2 0 0 1 1 2 0 2 2 1 0 0 0 0 0 2 1 0 0 0 0 0 1 1
118 1 1 0 0 0 1 2 0 2 1 1 0 1 1 0 0 1 1 1 1 1 1 0 2 0 0 0 0 2 2 0 0 0 2 0 2 2 0 0 2 1 0 0 2 1 0 0 1 0 0 0 0 1 0 1 0 1 1 1 0 0 0 1 1 1 1 0 1 0 0 0 0 0 0 2 2 0 2 1 0 2 2 0 2 0 0 0 0 2 0 0 1 1 2 2 0 1 0 2 2 2 1 0 0 0 2 0 0 0 1 2 0 1 1 0 1 0 0 0 2 0 2 1 0 0 1 0 0 0 0 0 1 0 0 0 1 0 0 0 2 0 0 0 0 1 0 0 0 0 0 0 0 1 0 0 0 1 0 1 1 1 0 2 0 2 0 0 0 1 0 0 0 2 1 0 0 1 0 1 0 0 0 2 1 1 1 2 1 1 1 2 2 2 2 1 1 0 0 1 1 1 0 1 2 1 1 1 0 0 1 2 2 0 0 2 1 1 1 1 1 1 1 0 0 0 1 0 0 1 0 0 0 0 2 0 0 2 2 0 0 1 1 0 2 1 1 0 0 0 0 0 0 0 0 0 0 0 0 0 0 0 0 0 0 0 1 0 1 0 1 1 0 0 0 1 1 2 1 0 1 1 0 0 1 0 0 0 0 1 0 0 0 1 1 1 0 0 0 0 0 0 2 2 2 0 0 1 1 1 0 1 2 1 1 0 1 0 1 1 0 1 1 1 1 0 1 2 1 1 0 1 0 0 0 0 0 1 0 1 1 2 2 0 1 0 2 0 1 0 0 0 1 1 0 1 0 0 0 0 1 1 2 1 2 0 0 0 2 0 0 0 1 2 0 0 2 2 1 0 1 2 0 0 1 0 0 0 0 0 0 1 1 1 2 1 1 0 2 2 0 2 0 2 2 0 0 0 1 2 0 1 0 0 1 1 1 1 0 1 0 1 0 2 1 1 0 0 0 0 0 0 2 2 2 0 0 0 0 0 1 0 2 0 2 2 0 0 2 0 0 0 0 2 1 0 1 1 1 1 1 0 2 0 0 0 2 1 0 0 0 1 1 2 1 1 0 1 1 0 1 0 0 0 0 2 0 0 1 0 0 0 0 2 0 0 1 1 2 0 0 2 1 1 0 1 1 0 0 0 0 0 0 2 0 0 0 0 0 1 0 2 2 2 1 2 1 1 1 1 1 1 0 0 1 0 0 0 0 2 0 2 0 1 1 1 0 1 1 2 0 0 1 0 1 1 0 0 0 0 0 0 0 0 0 1 1 2 2 2 0 1 2 0 0 0 2 1 1 2 2 0 1 0 1 0 1 0 0 0 1 0 2 1 1 2 0 0 0 0 0 2 1 0 0 2 1 1 0 1 1 0 0 1 0 0 0 1 1 0 1 0 0 1 1 1 1 2 0 0 1 1 0 0 1 0 2 0 1 0 1 0 0 1 2 0 2 1 1 1 1 1 0 0 2 1 0 2 2 0 0 0 0 0 1 1 0 2 1 0 1 1 0 0 1 2 0 0 2 1 1 1 0 0 0 0 0 1 1 0 2 2 0 0 0 0 0 0 0 1 0 2 0 0 1 2 0 2 2 0 2 0 0 1 0 0 0 1 1 1 0 0 0 1 0 0 2 0 0 0 0 0 0 0 0 1 1 0 0 0 0 0 0 0 0 0 0 0 0 0 0 0 0 0 0 1 0 1 1 1 1 0 2 1 0 0 1 0 0 2 0 0 2 2 2 0 1 2 1 1 2 2 2 0 2 1 1 1 1 2 1 2 1 0 1 1 0 2 1 0 0 1 0 0 1 1 2 0 0 0 0 0 1 1 1 2 0 2 1 0 0 1 0 1 0 0 0 0 0 2 2 0 1 1 0 1 0 0 0 0 0 0 1 1 1 1 1 0 1 0 1 1 0 0 0 0 2 0 0 1 1 2 0 0 0 1 1 1 1 1 0 0 0 1 1 1 0 1 2 2 0 1 1 0 0 1 0 0 0 0 2 1 0 1 2 2 2 0 1 1 0 0 0 0 1 2 0 0 0 2 0 0 0 0 2 1 1 1 1 0 1 0 2 0 2 0 2 1 1 1 0 2 2 2 2 2 2 1 1 0 1 0 1 1 0 0 1 1 0 0 1 0 2 0 1 1 1 0 0 0 2 0 0 0 2 0 0 0 1 0 1 0 0 1 0 1 1 0 2 0 0 0 1 1 0 2 2 0 0 1 0 0 2 2 2 0 0 1 1 0 1 0
119 0 2 1 0 1 1 2 1 1 1 0 2 2 0 0 1 1 2 1 1 1 0 0 2 0 0 0 0 2 2 2 1 2 1 1 1 0 0 0 2 0 0 0 2 1 1 0 0 0 0 0 0 1 2 0 1 1 2 0 0 1 0 2 1 1 0 1 1 0 0 1 2 0 2 2 1 0 2 0 1 2 2 0 2 0 0 0 0 1 0 1 2 2 0 2 0 2 0 2 1 2 1 1 0 0 2 0 0 0 1 2 0 2 2 1 1 0 1 0 1 0 2 1 0 1 1 2 2 1 0 1 0 0 0 0 0 0 0 0 1 0 0 0 0 0 0 0 0 0 0 0 0 0 0 0 0 0 0 1 0 0 0 2 0 2 1 0 1 1 0 2 0 2 0 0 0 0 0 0 0 0 1 2 0 0 2 0 0 2 1 2 2 1 2 2 1 0 0 0 0 0 1 1 2 2 2 1 2 0 1 1 1 0 0 2 0 0 0 1 0 0 1 0 0 0 1 0 0 1 0 0 0 0 0 0 0 2 2 0 0 0 1 0 1 0 0 0 1 1 1 2 1 0 0 0 0 0 0 0 0 0 0 0 0 0 0 0 2 0 0 1 2 2 0 0 1 2 1 0 0 1 0 1 1 0 1 1 0 2 0 0 1 2 2 1 1 1 0 0 0 0 2 0 0 0 0 1 0 2 0 2 1 1 1 0 1 0 0 1 1 0 0 0 2 0 0 0 0 1 0 1 0 0 0 0 0 0 2 0 0 0 2 0 1 0 0 0 1 2 1 0 1 1 0 1 0 0 0 0 0 0 2 1 2 0 0 1 1 0 1 1 1 2 0 0 2 2 1 1 2 0 0 0 0 0 0 1 1 0 0 0 1 0 2 1 1 1 1 1 0 1 0 2 2 1 0 0 0 2 0 1 0 0 1 1 1 0 0 0 0 2 0 0 2 2 0 0 0 1 0 1 0 2 0 2 0 2 0 0 2 1 1 1 1 0 0 2 0 0 0 0 0 1 2 0 2 2 0 1 1 0 0 1 0 1 1 0 0 0 0 0 2 1 1 1 1 0 2 1 1 0 0 1 0 2 0 0 1 0 0 0 1 1 0 1 0 0 1 1 0 2 1 0 0 1 2 1 1 0 0 0 1 0 0 0 1 0 0 0 1 2 1 1 0 0 0 0 0 2 0 1 0 0 0 0 0 0 1 1 0 1 0 1 1 0 2 1 1 1 0 0 0 1 2 0 0 0 0 0 0 0 0 1 1 0 1 0 1 1 0 0 0 0 0 0 0 1 2 1 2 0 1 0 0 1 1 0 0 0 0 0 0 0 0 0 0 0 0 0 0 2 0 0 0 2 1 1 0 1 1 0 0 1 0 0 0 1 1 0 0 0 0 0 0 0 2 1 0 0 1 1 1 0 1 0 1 0 0 1 0 0 0 0 1 0 2 1 2 1 0 1 2 0 0 2 0 1 1 1 1 0 1 0 2 0 0 2 1 0 1 1 0 0 0 1 1 0 2 0 1 0 2 2 0 0 2 1 2 0 0 0 1 1 0 0 1 0 0 1 1 0 0 0 0 2 1 2 2 0 2 1 0 0 0 2 0 0 0 0 0 0 0 0 2 0 0 0 0 0 0 0 0 0 0 0 1 2 0 2 0 0 0 0 0 2 2 0 0 1 2 1 0 1 0 2 1 0 1 0 0 0 2 0 0 0 0 1 0 1 1 1 2 0 1 1 2 1 1 1 2 2 0 1 1 2 0 1 1 1 0 1 2 1 0 0 0 1 0 0 1 0 0 0 1 1 0 1 2 0 1 0 2 2 0 2 0 2 1 0 0 1 0 1 0 0 0 0 0 2 0 2 1 1 0 2 0 0 0 0 0 0 0 0 0 0 0 0 0 0 2 2 0 0 2 0 0 0 0 0 1 1 0 0 0 1 1 0 2 1 0 0 0 1 1 1 0 0 1 2 2 0 0 0 0 0 0 1 0 0 2 2 2 1 2 1 2 0 0 0 0 1 1 0 1 1 1 0 1 0 1 0 0 0 1 1 1 1 1 0 1 0 0 1 2 0 0 0 0 0 0 2 1 2 1 1 1 0 2 0 0 1 0 0 0 0 2 1 0 0 1 0 2 0 0 0 0 1 0 2 1 0 1 0 1 0 0 0 1 0 1 0 0 1 0 1 1 0 2 0 0 0 1 2 0 1 1 0 0 1 0 1 0 1 0 0 0 1 2 0 2 2
120 0 2 0 0 1 1 2 1 1 1 0 0 0 0 0 0 0 0 1 0 0 1 0 2 0 0 0 1 1 0 0 1 2 0 0 2 2 0 0 0 1 0 0 1 0 0 0 1 0 0 0 0 0 1 1 1 0 1 0 1 1 0 2 0 1 0 0 1 0 0 1 1 0 0 2 2 0 2 2 0 2 2 0 1 0 0 0 0 1 0 0 2 1 0 1 0 2 0 2 1 2 0 1 0 0 2 1 1 0 1 2 1 1 2 2 1 1 2 0 1 0 2 1 0 1 1 0 2 0 0 0 1 0 0 0 1 0 0 0 2 0 0 0 0 0 0 0 0 1 0 0 0 1 0 0 0 2 0 0 1 0 0 2 0 2 0 0 0 1 0 0 1 1 1 0 0 0 0 1 0 0 1 1 0 0 1 1 1 1 1 2 2 0 2 2 0 0 0 1 1 0 0 2 2 0 1 0 1 0 0 2 1 0 0 2 0 0 1 0 0 0 1 0 0 0 1 0 0 2 0 0 1 1 1 1 0 2 2 1 0 1 2 1 2 0 0 0 1 1 1 1 0 0 0 2 1 2 0 0 0 0 0 0 0 0 0 0 2 2 0 1 0 0 0 0 0 2 2 0 1 2 0 0 0 0 0 1 0 1 1 1 0 2 1 0 0 1 0 1 0 1 2 2 2 0 1 2 0 2 0 2 2 1 1 0 2 1 1 0 0 2 1 1 1 0 0 1 0 1 0 1 1 0 0 0 0 1 1 0 0 1 2 0 1 0 0 0 0 0 0 0 2 2 0 0 1 0 0 1 1 0 1 1 1 0 0 2 2 0 0 0 1 2 0 0 1 2 2 0 2 1 0 1 2 0 0 1 1 0 1 1 1 0 2 1 1 0 1 1 0 1 0 2 1 0 1 1 0 2 0 0 1 1 1 2 0 0 0 0 0 2 0 0 0 1 0 0 0 0 1 0 0 0 0 0 0 2 1 2 2 0 1 1 2 2 0 1 0 0 0 0 0 1 2 1 1 2 1 0 0 0 1 0 1 2 0 1 0 1 1 1 1 1 1 0 1 0 2 1 1 0 0 0 0 0 0 1 0 1 1 0 0 1 0 1 0 2 2 0 0 1 2 2 0 0 2 0 0 0 0 0 0 1 1 0 0 0 0 2 0 2 2 2 0 2 0 0 0 2 1 1 0 0 0 1 1 0 1 1 0 1 0 0 0 1 2 1 1 1 1 1 1 0 2 0 1 0 0 0 0 0 0 1 1 0 2 2 2 1 1 0 1 0 1 0 1 1 1 2 2 0 2 0 2 0 2 0 0 1 0 0 0 2 0 0 0 1 0 0 2 0 1 0 0 1 1 0 0 0 1 1 0 1 0 1 0 2 1 0 0 0 0 0 0 1 2 0 0 0 1 1 0 0 1 1 2 2 1 1 0 1 1 2 1 0 2 0 0 0 0 1 0 1 2 2 0 2 2 0 0 0 1 1 1 1 0 2 1 0 1 2 0 1 1 1 1 0 1 1 1 0 1 1 1 1 0 1 2 0 0 0 0 0 1 0 1 1 0 1 1 0 0 0 2 0 1 1 2 1 1 0 0 0 0 1 0 1 1 1 0 0 0 0 1 1 0 0 0 0 0 0 0 0 0 0 1 1 1 2 0 0 0 0 1 1 2 0 0 0 0 0 0 0 0 0 2 1 0 1 1 2 2 2 1 0 1 1 0 2 0 0 2 1 1 0 2 1 1 0 1 2 0 0 1 2 0 1 1 2 0 2 2 1 0 0 1 0 0 0 0 0 0 0 1 1 0 2 2 0 0 0 1 1 0 2 1 2 1 0 1 1 0 1 1 0 0 0 1 2 2 1 0 0 0 1 1 0 0 0 0 0 1 1 0 0 1 0 0 0 1 1 0 0 1 0 1 0 0 0 2 2 0 0 0 1 1 0 2 0 0 0 0 1 2 2 0 0 2 2 1 1 0 0 0 0 1 0 1 0 1 1 0 0 2 1 1 0 0 0 1 1 1 0 2 0 1 0 1 1 0 1 0 0 1 2 2 1 2 1 0 1 0 1 1 0 0 1 0 0 0 2 1 2 1 0 1 1 0 1 0 0 1 1 0 1 2 1 0 1 0 0 1 0 1 0 1 1 0 0 2 0 0 1 0 1 1 0 0 0 0 1 0 1 0 0 0 0 2 0 0 0 0 0 1 1 0 1 0 0 0 0 1 2 1 0 0 1 0 0 0 0
121 0 1 0 0 0 0 1 0 0 0 1 0 1 1 0 0 2 0 2 0 0 0 1 1 0 1 0 0 2 2 0 2 2 0 1 1 0 0 0 1 0 0 0 0 0 0 1 0 0 0 2 0 1 0 1 0 1 1 0 1 1 0 1 0 1 0 0 0 0 0 0 2 0 1 2 2 0 2 0 0 1 2 1 2 0 0 2 2 2 1 2 1 1 0 1 0 1 0 1 1 2 1 0 1 1 2 0 0 0 2 2 1 2 2 1 2 1 2 0 2 1 1 0 1 0 1 0 1 0 2 0 0 0 0 0 0 0 0 0 0 0 0 0 0 2 0 1 1 1 0 0 1 0 0 1 0 0 0 1 1 1 0 2 1 2 1 0 1 1 0 1 0 2 1 0 0 1 1 0 0 1 1 2 0 0 2 2 2 0 0 2 1 0 2 2 0 0 0 0 0 1 0 0 2 1 1 0 1 0 1 1 1 0 0 2 0 1 2 2 0 0 1 1 1 0 1 1 0 0 0 0 0 0 2 0 0 2 2 0 0 0 2 0 1 0 0 0 0 0 0 0 0 1 1 1 0 1 1 1 0 1 0 1 0 0 0 0 2 2 0 1 2 1 1 1 0 1 1 0 0 1 0 0 1 0 0 1 0 2 2 0 0 2 2 0 2 0 0 0 0 0 2 1 1 0 1 2 1 2 0 2 1 1 1 0 0 0 1 0 1 1 0 2 1 0 1 2 1 1 0 1 1 0 0 0 0 1 1 0 0 0 2 0 0 0 2 0 2 1 1 0 0 0 0 2 0 0 0 2 2 0 2 0 2 1 0 2 0 0 2 2 0 2 0 0 1 2 0 0 0 1 1 1 1 1 0 0 0 1 0 0 0 0 2 0 0 0 0 0 0 0 0 1 0 0 1 0 0 0 0 1 0 0 1 1 1 0 0 0 1 1 1 1 1 1 1 0 0 1 0 0 2 2 2 1 0 0 0 1 2 1 1 1 1 2 1 1 0 0 0 0 0 2 2 1 1 2 0 1 1 0 0 0 1 2 0 0 0 0 0 0 1 1 1 0 0 1 2 0 0 0 0 0 1 1 1 0 1 0 1 1 0 2 1 0 1 1 2 0 0 2 1 1 0 1 2 2 2 0 0 1 1 1 0 0 0 1 0 1 1 2 2 2 0 2 0 0 0 2 0 0 0 0 1 0 1 0 1 1 1 1 0 1 0 1 1 1 1 2 0 0 0 0 2 0 1 0 0 1 1 0 1 0 0 0 2 1 1 0 1 0 1 0 1 0 1 0 1 1 2 0 2 0 2 0 1 0 1 2 1 0 1 0 0 0 1 0 0 0 0 1 1 0 0 1 1 0 0 1 0 0 0 0 0 0 1 1 0 1 0 1 0 1 1 1 1 1 0 0 1 1 0 0 2 1 2 0 1 0 1 0 0 0 1 0 2 0 1 0 0 2 1 0 0 2 0 1 1 0 0 0 1 0 0 0 0 2 1 0 2 0 1 0 0 2 1 0 1 1 0 1 2 0 0 1 1 2 2 0 0 0 0 0 0 0 0 0 0 1 0 1 0 0 1 0 1 2 2 0 0 0 1 0 1 2 0 1 1 1 0 0 1 0 0 2 0 1 0 0 0 0 0 0 0 0 1 1 1 2 1 1 0 0 0 0 0 1 0 0 1 1 0 0 0 1 0 1 0 1 1 2 2 1 0 0 1 1 0 2 0 1 1 0 0 1 0 1 1 1 1 1 1 0 0 2 0 2 1 2 1 1 2 1 0 0 0 1 1 0 0 0 0 1 1 0 1 0 0 0 1 1 0 0 2 2 0 1 2 0 2 2 0 1 0 0 0 0 0 2 0 2 0 0 0 2 0 1 2 2 1 1 0 0 0 0 0 0 0 0 2 2 0 0 2 0 0 0 0 1 1 2 0 0 0 1 2 1 2 0 0 0 0 1 2 2 1 2 2 2 2 0 0 0 0 0 0 0 0 0 2 2 1 0 2 2 2 0 1 0 0 1 2 0 2 0 2 1 0 1 1 1 1 0 2 1 1 1 2 1 0 1 0 1 1 0 1 1 1 1 0 2 0 1 0 1 0 1 1 0 0 0 0 0 0 0 1 0 0 0 1 0 2 0 0 0 0 0 0 1 1 0 0 0 2 0 1 0 0 0 0 0 0 0 0 0 0 1 1 0 0 0 0 1 0 1 1 0 0 0 0 1 0 2 1 0 0 1 1 0 0 0
122 0 1 0 0 0 0 2 0 2 2 0 1 1 0 0 1 0 0 1 1 1 0 1 1 0 0 1 0 2 2 0 1 2 1 1 1 1 1 0 2 0 0 0 2 0 0 0 0 0 0 1 0 0 1 2 0 1 1 1 1 0 0 1 2 0 2 0 2 0 0 1 0 0 0 2 1 0 2 0 0 2 2 0 2 0 0 0 0 2 0 1 1 2 1 1 0 1 0 1 0 2 0 0 2 2 1 1 1 0 1 2 0 0 1 1 0 1 2 0 1 1 1 0 1 0 1 1 1 1 2 0 1 0 0 0 1 0 0 0 0 0 0 0 0 1 1 1 1 1 0 2 0 1 0 0 0 0 0 2 0 0 0 1 1 2 0 1 0 0 0 1 0 2 2 0 0 0 0 0 0 0 1 2 0 0 2 1 0 1 0 1 2 1 2 2 1 0 0 1 1 1 0 2 2 0 0 0 0 0 2 0 1 1 0 2 0 1 1 0 0 0 2 0 1 0 0 0 0 0 0 0 0 0 1 0 0 2 0 2 0 0 2 0 2 1 1 0 1 1 1 1 0 0 0 2 1 2 1 1 0 1 0 0 1 0 0 1 1 1 0 1 1 1 0 1 0 1 1 0 0 1 1 2 2 2 1 2 0 2 1 0 0 2 2 0 1 0 0 0 0 0 1 0 0 0 0 2 0 0 0 0 1 2 1 0 1 0 0 1 1 0 1 0 1 0 0 1 0 0 0 1 0 0 0 0 0 1 1 1 0 1 2 0 0 0 2 0 1 2 1 1 2 2 1 0 0 0 0 0 1 1 0 0 0 0 0 2 2 0 0 0 0 2 0 0 2 1 1 0 1 1 1 1 2 1 0 2 2 0 0 1 0 0 1 0 1 2 0 0 0 1 1 2 2 0 0 0 1 2 0 0 0 1 0 1 0 0 0 0 0 2 1 0 0 2 2 0 0 0 0 0 1 1 1 0 1 1 0 0 2 0 1 1 0 1 0 2 0 0 0 0 0 1 1 0 1 1 1 0 1 0 0 0 0 2 0 1 0 1 1 1 2 0 2 0 2 0 2 2 2 2 0 0 0 0 0 0 1 0 0 0 0 1 0 0 1 1 1 0 0 2 1 1 1 0 2 2 2 0 0 0 1 1 0 1 0 1 0 1 1 2 2 2 1 2 1 1 0 2 0 1 0 1 0 1 0 0 0 0 0 1 0 1 1 1 2 2 0 2 0 0 0 0 2 0 0 1 0 0 0 0 1 0 0 0 2 1 1 0 1 0 1 0 1 0 2 0 0 2 1 0 0 0 0 0 0 0 0 1 2 1 0 1 1 0 1 0 0 0 0 2 1 0 0 2 1 0 1 0 1 0 1 0 0 1 0 0 0 0 1 0 0 1 1 1 1 2 0 0 1 1 0 0 2 1 2 0 1 0 0 0 0 0 2 0 2 1 1 1 0 1 0 1 1 2 0 2 2 0 0 0 0 1 0 1 1 2 1 1 1 1 0 0 1 0 2 0 2 0 1 0 2 0 0 2 1 1 2 0 0 0 1 2 1 0 2 0 0 1 0 1 0 0 1 1 1 1 1 0 0 0 0 1 0 0 0 1 1 1 0 1 1 0 1 1 0 2 2 1 1 1 0 0 0 0 0 0 0 0 0 0 1 0 0 1 1 0 0 0 0 0 0 0 0 1 0 1 0 0 0 0 2 0 0 1 1 1 0 2 0 0 1 2 2 0 0 0 0 1 0 0 0 0 1 2 0 2 1 2 1 1 2 2 0 0 0 1 0 0 0 0 0 0 1 0 2 0 0 2 2 0 0 0 2 2 0 1 1 1 1 2 0 0 0 0 0 0 0 1 0 1 0 1 0 0 1 0 2 1 1 2 0 1 0 0 1 0 0 0 2 2 0 1 1 0 1 0 0 0 1 2 0 0 0 0 1 1 1 1 0 0 0 0 1 2 0 1 2 2 1 0 0 0 0 0 0 2 0 0 2 1 0 1 1 1 1 0 0 1 0 0 2 1 2 2 0 1 1 1 1 0 0 1 1 1 2 1 2 0 0 0 1 1 0 0 2 1 1 1 0 2 0 2 0 0 0 0 0 0 0 1 2 0 0 1 2 2 0 1 0 0 0 0 2 0 2 0 0 2 0 1 0 0 0 0 1 0 1 1 0 0 0 0 0 1 1 0 2 0 0 0 1 1 0 0 1 0 0 1 0 1 0 2 0 0 0 0 0 0 1 1
123 0 2 0 0 0 0 1 1 1 1 0 0 0 0 0 0 0 0 1 1 1 0 0 2 0 0 0 0 2 1 1 2 2 2 0 2 2 1 1 2 1 0 1 2 1 1 0 1 0 0 1 1 1 1 1 1 0 2 1 0 1 0 0 0 1 0 1 2 0 0 1 1 0 0 2 2 0 2 0 2 2 1 1 2 0 0 1 1 2 1 1 2 2 1 1 0 2 0 2 2 2 0 1 1 1 1 1 2 1 0 1 1 2 2 1 2 0 1 0 1 0 2 1 0 1 1 1 2 1 0 0 0 0 0 0 0 0 0 0 2 0 0 0 0 2 1 1 1 1 0 0 1 0 0 0 0 0 0 2 1 1 0 2 2 2 0 0 1 0 1 1 1 1 2 2 2 0 0 1 0 0 1 2 0 0 2 1 0 1 2 2 2 0 2 1 1 0 0 0 0 0 0 2 2 0 0 2 2 0 2 1 1 0 0 2 0 0 2 0 0 0 1 0 0 0 1 0 0 1 0 0 0 0 1 0 0 2 2 0 0 0 2 0 2 0 0 0 0 0 0 0 0 0 0 1 0 2 2 1 0 1 0 1 0 0 0 0 1 1 0 0 1 1 0 0 0 2 2 0 2 1 0 0 1 1 1 1 0 2 0 0 2 2 2 2 0 1 0 1 0 1 2 0 0 0 0 1 1 2 0 2 2 1 1 0 2 1 0 1 0 0 1 1 2 0 0 2 1 0 0 1 1 0 0 0 0 1 1 0 0 1 2 0 0 0 2 0 1 1 0 0 0 0 0 1 0 0 0 1 1 0 0 0 0 0 0 2 0 0 0 2 1 2 1 1 1 1 1 0 0 1 1 2 0 0 0 0 0 0 0 1 0 1 2 1 1 0 1 1 0 1 0 2 1 1 1 0 0 1 1 0 1 0 0 2 0 0 1 0 0 1 0 2 0 0 0 0 0 0 0 0 0 0 1 0 0 0 0 0 1 1 1 1 0 1 1 0 0 0 0 0 0 2 1 1 0 2 2 1 1 0 0 0 0 2 0 0 0 0 0 0 2 0 2 0 1 0 2 0 2 0 0 0 1 1 1 0 1 0 0 0 0 1 0 1 0 1 1 1 1 1 1 1 0 1 2 2 2 0 0 0 0 2 0 0 0 0 0 0 0 2 1 1 0 1 0 0 0 2 1 1 0 0 0 1 0 1 2 0 0 2 0 2 2 1 2 1 1 1 1 1 0 0 1 1 0 1 0 1 1 0 0 1 1 0 1 0 0 0 0 1 1 0 1 0 1 1 1 2 2 0 1 0 1 0 1 1 0 1 1 0 2 0 1 0 0 1 0 0 0 1 1 1 0 1 1 1 0 1 0 0 1 1 1 1 0 2 0 0 2 0 0 1 1 1 1 2 0 0 1 1 0 0 1 0 1 0 1 0 0 1 0 0 1 0 2 1 1 1 0 2 0 1 1 2 0 2 1 0 0 0 2 0 1 1 0 2 1 0 2 0 0 0 0 2 0 0 1 2 0 2 1 1 0 0 1 1 2 0 0 0 0 0 0 0 0 0 0 1 1 1 0 0 0 2 0 2 2 1 0 0 0 0 0 0 0 1 1 1 0 0 1 0 2 2 0 2 2 1 0 0 0 0 0 1 2 1 0 1 0 1 0 0 0 1 1 0 0 0 0 0 1 0 0 1 1 0 0 0 0 2 2 1 1 0 0 2 1 1 0 0 1 0 0 1 1 0 0 1 1 1 2 0 2 0 2 2 2 2 1 2 2 0 1 1 0 0 0 1 0 0 2 0 0 1 1 0 0 2 2 0 0 0 2 1 1 2 1 0 2 1 0 1 0 0 0 0 0 2 0 2 1 1 0 1 1 0 0 0 0 0 0 0 1 1 0 1 0 0 2 2 0 0 1 0 1 0 0 0 2 2 0 0 0 1 2 1 1 1 0 0 0 1 2 2 0 0 1 1 2 1 1 0 0 1 1 0 0 1 2 1 0 0 2 1 2 0 0 1 0 0 2 0 1 1 1 1 1 1 1 1 0 0 1 1 1 1 2 2 0 2 0 1 1 0 1 0 1 1 0 2 0 1 1 1 1 1 1 0 0 1 2 0 0 0 1 1 1 0 0 0 2 0 0 0 0 1 0 2 1 0 0 0 1 1 1 0 0 0 0 0 0 0 0 0 1 0 2 0 0 0 1 1 0 0 0 0 0 1 0 1 0 1 0 1 0 0 0 0 2 1
124 1 2 0 0 0 0 2 0 2 0 1 0 0 0 0 0 1 1 1 1 0 0 0 2 0 0 0 1 1 1 1 1 1 1 1 1 0 0 1 1 0 0 0 2 1 1 0 1 0 0 1 0 1 0 0 2 0 1 0 2 0 0 1 0 1 0 0 2 0 1 2 2 2 2 2 1 0 1 0 1 1 2 0 2 0 0 0 0 2 0 0 1 2 0 2 0 2 0 2 0 2 0 0 0 0 2 0 1 1 1 1 0 2 2 0 2 0 1 0 2 0 1 1 1 0 0 1 1 0 0 0 0 0 0 0 0 0 0 0 0 0 0 0 0 1 0 0 0 2 0 0 0 0 0 0 0 0 0 0 0 0 0 1 2 2 1 2 0 0 1 0 1 1 1 0 0 1 0 0 1 1 0 2 0 0 2 0 0 1 1 1 0 0 0 1 0 0 0 0 0 0 0 1 2 0 0 1 0 0 2 0 1 0 0 2 0 0 1 0 1 1 2 0 0 0 1 1 1 1 1 1 0 0 1 0 0 2 2 0 0 1 2 0 2 2 2 0 0 0 0 0 0 1 1 1 1 2 1 1 1 1 0 0 1 0 0 0 2 1 1 0 1 0 0 0 0 2 1 0 0 0 0 0 2 1 0 0 0 2 2 2 0 2 1 1 1 2 0 1 0 0 2 1 1 0 0 2 0 1 0 1 1 0 2 0 2 0 1 0 1 1 2 0 2 0 1 1 1 1 0 1 0 0 0 0 0 1 1 1 0 1 2 0 0 0 1 0 0 1 0 0 2 2 2 0 0 0 0 0 1 1 2 2 2 2 0 1 2 0 0 0 0 2 1 1 2 1 0 0 2 0 0 0 1 1 0 0 0 0 0 0 0 0 2 0 0 1 0 0 0 0 0 2 2 0 0 2 0 1 0 1 0 0 0 0 0 0 1 0 1 1 0 1 1 1 1 0 0 1 0 1 0 0 1 1 1 0 0 0 2 1 0 2 0 1 1 2 0 0 0 0 0 1 2 1 1 2 1 2 2 0 1 0 0 1 1 1 0 0 0 0 2 0 1 1 1 0 1 1 2 0 0 0 2 1 1 1 0 0 0 0 0 2 0 0 1 1 2 0 1 1 1 1 0 1 1 1 1 0 0 0 1 0 0 1 0 1 0 2 1 2 1 0 0 0 0 0 0 2 1 0 0 0 1 0 0 0 1 1 1 1 0 1 0 0 2 0 2 1 0 0 0 0 2 0 1 1 0 0 0 0 2 0 0 0 2 1 1 1 0 0 1 0 1 0 1 2 2 2 2 0 0 0 0 0 0 1 0 1 1 1 0 0 0 0 0 0 0 0 0 2 1 1 0 1 2 2 0 2 0 0 0 0 0 2 0 1 1 0 0 0 0 0 0 0 0 1 0 0 1 1 1 0 2 0 2 0 0 0 1 0 0 1 2 0 2 0 2 2 0 1 0 1 2 2 0 2 2 0 0 0 2 1 0 1 0 2 0 0 1 0 0 0 0 2 1 0 1 2 0 1 1 0 0 0 1 1 0 0 0 0 0 2 1 0 2 0 0 1 0 1 0 1 2 2 1 2 2 0 0 0 0 1 0 0 0 1 1 1 0 0 1 0 1 1 1 1 0 0 0 0 0 0 0 0 0 0 1 1 1 1 0 0 0 0 0 0 0 0 0 0 1 1 0 0 2 0 0 0 0 0 2 1 0 1 1 1 0 1 1 1 2 1 1 1 2 1 1 1 1 1 1 0 1 1 1 1 1 1 0 1 2 0 1 1 0 0 0 1 0 0 0 0 1 0 1 0 0 0 0 0 0 0 1 2 1 0 1 0 1 2 0 1 0 0 0 0 0 2 0 2 1 1 1 1 0 1 1 1 1 0 0 1 0 0 1 1 0 0 1 1 0 0 1 0 1 0 0 0 1 2 0 0 0 1 2 1 0 1 0 0 0 2 2 2 0 0 1 2 2 0 0 0 0 0 0 0 0 0 1 1 0 0 1 1 1 0 0 0 1 0 2 1 2 1 0 0 1 1 1 1 0 0 0 2 2 1 1 1 0 1 0 1 1 0 0 2 0 1 2 1 1 1 2 1 1 1 1 0 1 1 2 1 1 0 1 1 0 1 0 0 1 0 1 0 1 0 0 0 0 2 1 0 2 0 0 0 0 0 0 1 1 1 0 1 2 2 0 0 0 0 1 1 0 1 1 0 0 0 0 0 1 2 1 0 0 1 1 0 2 2
125 1 1 1 0 0 0 2 0 2 1 0 0 1 1 0 0 0 0 1 0 0 0 1 1 0 1 0 0 2 2 1 2 1 2 0 2 2 0 0 1 1 0 0 2 0 0 0 0 0 0 0 0 1 0 1 1 1 1 1 0 0 0 2 0 1 0 0 0 0 0 1 1 0 1 2 2 0 2 0 0 1 2 0 1 0 0 0 0 1 0 1 1 1 0 0 0 1 0 1 0 2 0 0 0 0 2 0 0 0 2 2 1 1 1 1 1 1 2 0 1 0 2 1 0 1 0 1 2 0 0 0 0 0 1 0 1 0 0 0 0 0 0 0 0 2 0 0 0 0 0 0 0 0 2 0 0 1 0 1 2 0 2 2 1 2 1 1 1 1 0 2 1 1 2 1 1 0 0 0 0 0 1 1 0 0 1 1 0 0 0 0 1 0 2 2 1 0 0 1 1 0 0 0 1 1 1 0 1 0 1 1 1 0 0 2 1 0 1 1 1 1 2 0 2 2 0 1 1 1 1 0 0 2 1 2 2 2 1 1 0 0 2 0 2 0 0 0 0 0 0 0 0 0 0 1 1 1 0 0 0 0 0 0 0 0 1 1 1 1 1 1 0 0 1 1 0 2 2 0 2 2 1 1 2 1 1 2 0 2 2 0 0 1 1 0 0 0 0 0 0 1 1 0 0 0 0 1 0 1 0 1 2 1 1 0 1 0 1 1 0 1 0 2 2 0 1 1 1 1 0 0 1 1 0 0 0 0 1 0 0 0 2 0 1 0 1 0 1 1 0 0 2 2 1 0 2 0 0 0 1 1 1 1 1 0 0 2 1 0 1 1 1 2 0 0 2 1 0 0 2 1 1 1 2 0 0 0 0 0 0 0 1 0 2 2 2 1 0 0 0 0 0 2 2 0 0 0 0 1 1 1 1 1 0 1 0 0 1 0 0 0 2 2 0 0 1 0 0 0 0 0 1 2 1 1 0 1 0 1 1 0 2 0 1 0 0 1 1 0 0 1 0 1 2 1 1 2 2 1 1 0 1 0 1 2 0 2 0 1 1 2 1 1 1 0 0 0 2 2 1 0 0 1 1 2 1 0 0 0 1 1 0 2 1 0 1 1 1 1 0 2 2 2 0 0 2 1 0 0 0 0 1 0 0 0 0 0 0 1 0 2 2 2 1 2 1 0 1 1 1 1 0 0 0 1 1 0 1 0 0 1 0 1 1 2 1 2 0 2 1 1 0 1 2 0 0 0 0 1 1 0 0 0 0 0 0 2 2 1 1 1 0 0 0 0 1 0 1 2 2 0 0 0 0 0 0 0 1 2 0 0 0 0 1 1 1 0 0 0 0 2 1 0 0 2 1 0 1 1 1 0 0 1 0 0 0 1 0 0 0 0 0 0 0 0 0 2 0 0 1 1 0 0 2 0 2 0 0 0 1 0 1 1 2 0 2 0 1 1 0 2 0 0 1 2 0 1 1 0 0 0 1 0 2 2 0 2 0 0 0 1 1 0 0 1 1 0 2 1 1 0 2 2 2 2 1 1 1 0 0 0 1 1 0 0 1 0 0 2 1 1 0 0 0 2 1 2 2 0 0 0 0 0 0 0 0 1 1 1 0 0 1 0 1 1 0 1 1 1 0 0 0 0 0 0 1 0 1 1 0 1 0 0 0 0 1 0 0 0 0 0 1 0 0 1 0 0 2 0 0 0 2 0 0 0 0 1 1 0 1 0 2 0 0 0 0 0 0 1 1 2 1 1 2 2 0 2 1 2 1 1 2 0 0 0 1 0 0 1 0 0 0 0 2 1 0 0 0 2 2 0 1 1 1 1 1 1 0 0 0 0 0 0 0 0 0 0 1 2 1 2 1 1 0 1 0 0 0 0 0 0 1 1 1 1 1 0 0 0 1 1 0 0 2 0 0 0 0 0 1 1 0 0 0 0 2 0 2 0 0 0 0 0 2 2 0 1 2 2 1 1 0 0 0 0 0 0 0 0 2 1 1 2 2 1 2 0 1 1 0 0 1 1 2 1 0 0 0 2 0 1 0 0 1 1 1 1 0 1 0 1 0 1 1 0 2 1 1 1 0 2 0 1 1 1 1 1 0 0 1 0 1 1 1 0 1 1 0 1 0 0 2 0 0 2 2 0 0 1 1 0 0 0 0 2 1 0 1 0 0 0 0 0 0 2 2 2 0 0 0 0 1 1 0 1 1 0 0 1 0 1 0 1 0 0 2 2 2 0 0 0
126 1 2 0 0 0 0 1 0 1 1 1 0 0 0 0 0 2 2 2 1 0 0 1 1 1 2 0 0 1 1 1 0 2 1 1 1 1 0 0 0 0 1 0 1 0 0 0 0 0 0 0 0 1 1 2 0 0 0 0 1 1 1 1 0 0 0 1 1 0 0 2 2 0 2 2 2 0 2 0 1 1 2 0 2 0 1 0 0 2 0 0 1 1 0 1 0 2 0 2 0 2 1 0 1 1 1 1 1 0 1 2 0 1 1 0 1 0 2 0 2 1 2 2 0 1 0 2 2 1 1 0 0 0 2 1 1 0 1 0 1 0 0 0 0 1 0 0 0 0 0 0 0 0 0 0 0 1 0 0 0 0 1 2 1 2 0 0 2 0 0 2 1 1 1 0 0 0 0 0 0 0 1 2 0 0 2 2 1 1 1 1 2 1 2 1 0 0 0 1 1 1 1 2 2 1 1 2 2 0 1 1 1 0 1 1 0 0 1 0 0 0 2 0 0 0 2 0 1 1 2 1 0 0 0 0 0 2 2 0 0 0 2 0 1 0 0 0 0 0 0 0 1 0 0 1 1 0 0 0 0 0 0 0 1 0 0 1 2 2 0 2 1 1 0 0 0 2 2 0 0 1 1 2 2 2 1 0 0 2 0 0 0 2 2 0 2 0 0 0 0 2 1 0 0 0 0 2 1 1 0 1 1 1 1 0 1 0 0 0 1 2 1 2 0 0 0 2 2 1 0 1 0 0 0 0 0 2 0 2 2 1 1 0 1 0 0 0 1 1 0 0 1 1 1 1 0 0 0 2 2 0 1 1 1 1 0 2 2 1 0 0 1 2 0 0 2 1 0 0 2 0 1 1 1 0 0 0 0 0 0 0 0 0 2 0 0 1 1 1 0 2 0 1 1 0 0 0 0 1 1 0 0 0 1 2 0 0 1 0 1 1 0 0 1 2 1 1 1 1 1 0 0 0 1 0 0 1 0 1 1 1 2 0 2 1 0 0 0 0 0 0 0 1 2 1 1 0 0 0 1 0 1 1 0 0 2 1 0 0 1 1 2 1 2 0 1 0 2 0 1 0 0 1 1 2 1 0 0 0 1 0 0 1 1 1 1 1 2 1 0 2 2 2 0 0 1 0 0 0 0 1 0 1 1 0 0 1 0 1 1 2 2 2 0 2 0 1 1 1 1 1 1 0 1 0 1 0 1 1 1 1 0 1 0 2 0 1 1 1 0 0 0 1 2 0 0 2 0 0 0 0 0 1 1 0 1 1 1 1 0 0 0 0 0 0 0 0 1 1 1 0 1 0 1 0 1 1 0 1 0 0 1 0 1 0 0 0 0 0 0 2 0 1 0 2 0 2 0 2 1 0 0 0 0 0 0 2 1 0 0 0 0 1 1 1 1 1 0 0 1 1 1 0 2 1 2 1 0 0 0 1 1 1 1 0 1 1 1 1 0 2 0 2 2 2 0 2 2 0 0 0 1 1 1 2 0 2 1 0 1 0 0 1 1 2 0 0 1 1 1 0 2 2 0 1 0 1 1 0 1 1 0 1 0 0 1 1 0 0 0 0 0 0 0 2 0 2 2 0 0 0 0 1 0 0 0 1 1 1 0 0 1 0 1 1 0 1 1 0 0 0 0 0 0 1 0 0 0 0 0 0 0 2 2 0 2 0 0 0 0 0 0 0 0 2 0 1 1 1 1 1 2 1 1 0 0 2 0 1 0 0 1 0 0 0 0 0 0 1 1 1 0 0 0 1 0 2 1 2 1 1 2 1 0 0 0 0 0 0 0 0 0 0 2 1 1 0 0 1 1 0 0 0 0 2 2 2 2 0 2 2 0 2 0 0 0 0 0 2 0 2 1 1 0 1 0 0 1 0 0 0 0 0 1 1 0 0 0 0 2 1 0 0 1 0 1 0 0 0 0 2 0 0 0 1 1 0 2 0 0 0 1 1 2 2 0 2 2 2 2 0 0 0 0 0 0 0 0 0 2 1 0 2 2 1 2 0 0 0 0 1 1 0 1 1 0 0 1 0 1 0 0 1 2 0 1 0 1 0 0 0 0 0 1 0 1 1 0 0 0 2 0 0 1 1 1 2 0 0 0 0 2 0 0 0 2 0 0 0 2 0 1 0 0 0 1 0 0 2 0 0 0 1 1 0 0 0 0 0 0 0 0 0 0 2 2 1 1 0 0 0 1 2 0 2 1 0 0 1 0 2 1 1 1 0 0 0 0 0 2 1
127 0 1 0 0 1 1 2 0 0 0 1 1 1 1 0 0 1 1 1 2 1 0 0 2 0 1 0 0 2 2 1 0 2 0 1 2 1 0 0 1 0 0 0 1 1 0 0 0 0 0 0 1 1 2 1 1 0 0 1 1 1 0 1 1 0 0 1 1 0 0 2 2 0 2 1 1 0 2 0 1 2 1 1 2 0 0 1 1 2 1 1 1 1 0 2 2 1 0 1 0 2 0 0 1 0 2 1 1 0 1 2 1 2 2 1 2 0 2 0 0 0 2 1 0 1 1 0 0 0 0 0 0 0 1 1 0 0 0 0 1 0 0 1 0 0 0 0 0 0 0 0 0 0 1 0 0 1 0 2 2 2 0 2 1 2 0 0 1 2 0 1 1 1 1 0 0 1 0 1 0 1 0 2 0 0 2 1 1 2 2 2 2 2 2 1 0 0 0 1 1 0 0 1 2 1 1 2 0 0 1 1 2 0 0 2 1 1 1 0 1 1 2 0 0 0 1 0 0 2 0 0 0 0 1 0 0 2 1 1 0 0 2 0 1 0 0 0 0 0 0 0 0 0 0 2 0 1 0 0 1 0 0 0 0 0 0 0 2 2 0 2 0 1 0 1 0 2 2 0 1 1 0 0 1 0 0 0 0 2 1 1 0 2 2 0 0 2 0 2 0 0 1 0 0 0 0 0 0 1 0 1 2 1 1 0 2 2 0 0 0 0 1 0 2 0 0 0 0 0 0 1 0 0 0 0 1 1 1 0 0 0 2 0 1 0 1 0 0 1 0 1 1 1 1 1 0 0 0 1 2 1 2 2 1 1 0 1 2 0 0 0 0 2 0 0 1 1 1 0 1 1 0 0 1 0 0 0 0 1 0 0 2 0 2 0 0 1 0 0 0 0 0 2 1 0 1 0 1 2 0 0 0 0 1 2 1 0 1 0 0 1 0 1 1 1 0 1 1 1 1 1 0 1 1 2 0 1 1 1 2 1 2 0 0 2 0 1 1 0 0 1 0 2 1 1 0 2 1 0 0 0 0 1 0 1 2 2 0 2 2 2 2 1 0 0 0 0 2 1 1 1 0 0 0 2 0 1 0 0 1 1 0 2 0 2 0 0 1 0 0 2 0 0 1 1 1 1 1 0 0 0 1 1 0 0 0 0 0 1 0 2 2 1 0 1 0 0 0 2 1 0 0 1 1 0 1 0 2 1 0 1 0 2 2 1 2 1 0 2 0 1 0 0 2 0 1 0 0 0 0 0 1 0 0 0 1 1 1 1 0 0 0 0 0 0 0 0 2 0 2 0 1 0 0 0 1 0 1 2 0 0 0 0 0 0 0 0 0 0 0 2 2 0 0 1 1 0 0 0 0 0 0 0 0 0 1 1 0 1 0 1 0 0 1 2 2 1 0 0 1 1 0 0 2 1 2 1 0 0 0 1 0 1 2 0 2 1 2 2 0 1 0 1 1 1 0 2 2 0 0 0 0 0 1 1 1 1 0 2 0 2 0 0 0 2 0 2 0 2 2 1 2 1 0 1 1 0 1 0 0 0 0 2 0 0 2 0 0 1 0 1 0 0 1 2 0 1 2 1 0 0 0 0 0 0 0 0 0 0 0 1 1 0 2 2 0 1 0 0 0 0 0 1 0 1 2 1 0 1 0 0 0 1 2 0 2 0 0 1 1 1 0 0 0 2 0 0 1 0 0 0 2 0 0 2 1 2 0 2 0 1 1 1 1 0 1 1 1 1 1 1 0 0 0 2 0 2 1 2 1 1 2 1 0 0 0 1 1 1 0 1 0 0 1 0 1 0 0 1 1 1 0 0 1 2 1 1 1 0 1 1 0 0 0 0 0 0 0 2 0 2 1 1 0 2 0 0 2 0 1 0 0 0 1 1 0 0 0 0 2 2 0 0 2 0 0 0 0 1 1 2 0 0 0 1 2 1 1 1 0 0 0 0 2 2 0 0 1 2 2 0 1 0 0 1 0 0 0 0 2 0 2 1 2 1 2 0 0 1 0 1 1 0 2 2 0 0 0 1 0 0 0 0 0 2 2 1 1 0 1 0 0 0 1 0 1 0 1 1 2 0 0 2 0 0 0 1 0 0 0 1 2 0 0 0 1 1 1 0 1 0 2 0 0 1 1 0 0 0 2 0 1 0 1 0 0 0 0 0 0 0 0 1 0 1 1 1 0 0 0 0 2 2 0 1 2 1 0 0 0 0 0 0 1 0 0 0 0 0 1 1
128 0 1 0 0 0 0 2 0 1 0 1 0 1 1 0 0 1 0 1 0 0 0 1 1 0 0 0 2 2 2 0 1 2 0 2 1 2 0 0 1 0 1 1 2 0 0 0 0 0 0 0 1 2 0 1 1 1 2 1 1 1 0 2 0 0 1 1 2 0 0 2 2 0 2 2 2 0 2 1 1 2 2 0 2 0 0 0 0 2 0 0 2 0 0 0 0 1 0 1 1 2 0 0 2 2 2 1 2 1 0 1 0 1 2 1 1 0 0 0 2 0 2 2 0 2 0 1 2 1 0 0 0 0 1 0 0 0 0 1 2 0 1 0 0 1 0 0 0 0 0 0 2 0 1 0 0 0 0 1 1 0 0 2 1 1 0 1 0 1 1 1 1 1 2 1 1 1 0 1 0 0 1 1 0 0 1 0 0 0 0 0 1 1 1 1 2 0 0 0 0 1 0 1 2 2 1 2 2 0 1 0 1 0 0 2 0 0 2 0 1 1 1 0 0 0 1 0 0 0 0 0 1 1 1 1 0 2 2 0 0 0 2 0 2 0 0 0 0 0 0 0 0 0 0 1 0 2 0 0 0 0 0 1 0 0 1 0 1 0 0 2 1 1 0 0 0 2 2 1 1 2 0 0 1 1 1 1 1 2 0 1 0 2 2 1 1 0 0 0 0 0 0 0 0 0 0 1 1 2 0 2 1 2 1 0 2 1 0 0 0 1 2 1 2 0 1 2 2 1 0 1 0 0 0 0 0 2 0 2 2 1 2 0 0 0 2 0 2 2 1 0 2 2 2 0 0 0 0 0 1 1 1 1 1 0 0 2 2 0 1 1 0 2 0 0 2 2 0 0 1 1 1 1 0 0 0 1 1 0 0 0 0 0 2 0 0 2 0 0 0 1 0 1 1 0 0 2 0 1 0 0 0 0 0 2 0 1 1 1 0 0 1 0 1 1 2 0 0 0 2 0 0 0 1 1 0 1 0 0 1 1 2 0 2 2 0 1 0 0 0 0 0 2 1 1 0 0 0 1 1 0 0 0 0 1 1 0 0 0 1 2 2 0 2 0 1 0 2 0 1 0 0 0 0 0 0 0 0 0 2 2 1 0 0 0 1 0 1 0 1 1 2 2 0 0 1 0 1 0 1 0 1 1 0 0 1 0 0 2 2 1 1 1 0 1 1 1 1 1 1 0 0 1 1 1 0 0 2 0 0 2 0 2 1 2 1 1 1 1 1 1 1 0 1 1 0 0 1 0 0 1 0 0 0 0 1 2 2 1 1 1 1 0 1 0 0 1 1 2 2 0 0 0 1 0 1 0 0 0 0 0 1 2 0 1 0 0 0 0 0 2 0 0 1 2 0 0 0 1 0 0 0 1 0 0 0 0 0 0 1 0 0 1 1 0 1 2 0 0 1 1 1 0 2 0 2 0 1 0 1 0 1 1 1 0 1 1 1 1 1 1 0 1 2 1 0 2 2 0 0 0 0 1 0 1 0 2 2 0 2 0 0 1 1 2 0 0 1 1 1 0 2 2 0 1 2 1 2 0 0 0 0 0 0 0 1 0 0 1 0 1 0 0 1 2 1 1 1 0 0 0 0 0 0 1 0 0 0 0 0 0 0 1 0 0 2 0 0 0 0 0 0 0 0 1 1 1 1 2 1 2 0 0 1 1 2 1 0 0 0 0 0 0 0 0 1 1 0 0 0 1 2 0 0 1 1 2 0 2 0 0 1 1 1 0 2 2 1 1 1 2 2 1 2 0 2 2 2 2 1 2 2 1 1 1 0 1 0 0 0 0 0 0 2 0 0 1 1 1 1 0 1 1 1 2 0 1 2 0 1 2 0 1 0 0 0 0 0 2 1 1 0 0 0 2 0 0 1 0 1 1 2 2 0 0 2 0 0 0 2 2 0 0 2 0 0 0 0 0 2 2 0 0 0 0 1 0 1 1 0 0 1 1 0 0 0 0 2 1 0 1 1 0 0 1 0 0 0 0 2 2 1 0 2 2 2 1 0 0 0 0 2 0 2 0 2 0 1 0 1 0 0 1 1 1 2 1 1 1 0 1 0 0 2 0 1 1 0 0 0 1 1 2 1 1 1 0 1 1 1 1 2 2 2 1 1 0 0 0 1 0 1 0 1 0 1 0 0 2 0 1 0 0 2 0 2 0 0 0 0 0 1 0 0 2 2 1 1 0 0 1 0 1 0 0 0 0 0 0 0 1 0 2 0 1 0 0 0 0 2 2
129 0 2 0 0 0 0 2 0 2 2 0 0 1 1 0 0 1 0 1 1 1 0 0 2 0 1 0 0 2 2 0 0 2 2 0 2 1 0 0 2 0 0 0 2 0 1 0 0 1 1 1 0 0 2 1 0 1 2 0 2 0 0 1 0 2 0 0 1 0 0 1 1 0 1 2 1 0 2 0 1 2 2 0 1 0 0 0 0 2 0 1 1 1 1 2 0 2 1 1 1 1 1 1 0 0 2 1 1 0 0 1 1 2 2 1 2 0 1 0 1 0 2 0 0 0 2 1 1 1 1 1 1 0 1 0 1 0 0 0 0 0 0 0 0 2 1 0 0 1 0 0 0 0 0 0 0 1 0 1 0 1 0 2 1 1 1 0 1 2 0 1 0 2 1 0 0 1 0 1 0 1 0 2 0 0 2 1 0 1 1 2 2 1 2 1 0 0 0 0 0 1 0 2 2 0 0 1 0 0 1 1 2 0 1 1 2 0 2 2 0 0 1 1 1 0 0 0 0 1 0 0 0 1 0 0 0 2 2 0 0 0 1 1 1 0 0 1 1 0 0 0 0 1 1 2 2 2 0 0 1 0 0 1 0 0 1 0 2 2 0 1 0 0 0 0 0 1 1 0 0 2 0 0 2 0 0 1 0 2 1 1 1 2 2 1 1 2 0 0 0 0 1 0 0 1 1 1 0 2 0 2 1 1 1 0 2 1 0 0 1 0 1 0 1 0 0 2 1 1 0 2 1 0 0 0 0 2 0 1 0 2 2 1 1 0 1 0 2 2 0 0 1 1 0 1 1 0 0 1 1 0 1 1 1 0 0 1 1 0 1 1 1 2 0 0 1 2 0 0 0 0 0 0 1 0 0 1 1 0 0 2 1 0 2 1 2 1 0 0 0 0 0 1 1 1 0 2 0 2 0 1 1 1 1 2 1 0 1 0 0 1 1 0 0 2 2 1 1 2 0 1 0 0 2 1 0 2 0 0 2 1 2 0 0 1 0 0 0 0 0 1 0 2 0 0 0 2 0 2 2 0 1 0 0 1 1 1 0 0 0 1 2 1 1 0 1 0 0 0 0 0 0 0 1 1 1 2 0 1 1 0 1 1 0 0 1 2 2 0 0 1 1 1 0 1 2 1 1 0 0 1 1 0 0 1 1 1 0 1 1 2 2 2 1 2 0 1 1 1 1 0 0 0 1 1 0 0 1 0 0 2 0 1 0 1 1 0 2 1 0 0 0 0 2 1 1 0 0 0 0 0 0 0 0 0 0 1 1 1 0 0 1 0 0 0 1 0 1 2 2 0 1 0 1 0 0 0 1 2 0 0 0 1 0 1 0 0 0 0 0 2 1 0 0 1 1 0 0 1 0 0 0 0 0 0 0 2 0 1 1 1 0 0 0 0 0 2 0 0 1 1 0 0 1 0 2 0 1 0 0 1 0 0 1 0 1 1 2 2 0 1 0 1 2 1 0 2 2 1 0 1 0 1 0 0 0 2 1 0 2 0 0 1 1 2 0 0 2 1 0 1 2 2 1 1 1 1 1 0 0 0 0 1 0 0 1 0 0 2 1 1 0 0 2 2 1 2 2 0 0 0 0 0 0 1 0 2 2 2 0 0 1 0 1 1 0 1 0 0 0 0 0 1 0 1 2 1 1 2 1 2 0 0 0 1 1 2 0 0 1 1 0 0 0 1 0 0 0 0 0 1 2 1 1 1 1 2 0 2 0 1 1 1 1 0 0 1 1 1 1 1 1 1 2 2 0 2 2 2 1 2 2 0 2 2 0 0 0 0 1 0 0 0 1 1 0 0 0 1 1 0 1 1 1 1 0 1 0 0 1 0 0 0 0 0 0 0 0 2 0 2 1 2 0 2 0 1 1 0 0 0 0 0 1 0 0 0 0 1 1 1 0 0 2 0 0 0 1 0 1 2 0 0 0 1 1 0 1 1 0 0 0 0 2 2 1 0 1 1 1 1 0 0 0 0 1 0 1 0 1 1 2 0 1 1 1 0 0 0 0 1 1 0 2 1 0 0 0 2 0 1 1 0 2 0 0 1 1 1 0 1 0 1 0 0 2 1 0 0 1 1 0 1 0 1 0 0 0 0 0 0 1 1 1 1 1 2 1 0 0 0 1 0 0 0 1 1 1 1 0 1 0 0 2 1 2 0 0 0 0 0 1 0 0 0 0 1 0 0 0 0 0 1 0 0 1 0 0 0 0 2 0 2 1 1 0 0 0 0 0 0
130 0 1 0 0 0 0 2 0 2 1 1 0 1 1 0 0 0 0 0 0 0 0 2 0 0 0 0 0 2 2 0 2 2 0 1 1 1 0 0 2 0 1 1 2 1 1 0 0 0 0 0 1 1 2 1 1 0 0 0 1 1 0 2 0 1 1 0 0 0 0 1 2 2 2 2 2 0 2 0 2 2 1 1 0 0 0 0 0 2 0 0 1 2 1 2 0 1 0 1 1 2 2 0 0 0 2 0 0 0 0 2 0 1 1 1 1 0 0 0 2 0 2 2 0 1 0 1 2 0 0 1 0 0 1 0 1 0 0 0 1 0 0 0 0 1 0 0 0 0 0 1 0 1 0 0 0 0 0 1 0 0 0 2 1 2 1 1 0 1 1 0 0 2 2 1 0 0 0 0 0 0 1 2 1 0 2 1 0 1 1 2 2 0 2 2 0 0 0 0 0 1 0 1 2 1 1 1 0 0 2 1 1 0 0 2 1 0 1 0 1 1 2 0 0 0 1 0 0 1 0 0 0 0 2 0 0 2 1 1 0 0 2 1 2 0 0 1 1 0 0 0 0 0 0 0 1 1 1 0 0 0 1 0 0 0 0 0 2 2 0 1 2 2 0 0 1 2 1 0 0 1 1 1 1 1 1 2 0 2 1 0 0 2 2 0 1 0 0 0 0 0 2 0 0 0 1 2 0 1 0 2 2 1 2 0 2 0 1 0 1 1 2 2 2 0 0 1 0 0 0 2 0 0 0 0 0 0 2 0 1 1 2 0 1 0 1 0 0 0 0 0 2 2 1 0 0 0 0 1 2 1 2 1 2 0 0 1 1 0 1 1 1 2 0 0 2 0 0 0 1 1 0 0 0 0 0 0 0 0 0 0 1 0 2 1 1 1 0 0 0 0 0 2 2 0 0 0 0 2 0 0 0 0 2 2 1 0 0 0 0 1 0 0 0 0 2 0 0 0 1 0 0 1 1 1 0 1 1 2 1 0 1 1 0 0 0 0 0 1 0 0 0 1 2 1 1 1 0 1 1 0 0 0 0 1 1 0 0 0 0 0 1 1 2 0 1 0 1 0 1 0 0 0 1 2 1 0 0 0 0 0 0 2 1 0 2 0 1 0 1 2 1 1 0 1 1 1 0 0 0 0 1 2 0 0 0 0 0 0 0 2 2 2 1 2 0 0 0 2 0 2 0 1 0 1 1 1 1 0 2 2 0 2 0 1 0 2 0 2 1 1 0 0 2 1 1 0 0 0 0 0 0 1 1 0 2 1 1 0 1 1 0 0 0 0 0 1 2 1 2 0 1 0 1 0 1 0 1 1 0 0 1 2 0 1 0 1 0 0 0 2 1 0 1 2 1 1 0 1 1 0 0 1 0 1 0 1 0 1 1 1 0 0 0 1 1 1 0 0 0 0 1 0 1 1 2 0 1 0 1 0 1 1 2 0 2 0 2 2 0 1 0 1 2 2 0 2 2 0 0 0 2 1 0 1 0 2 0 0 1 0 0 2 2 2 0 0 1 1 1 1 2 1 0 2 1 2 2 0 1 1 0 1 0 0 0 0 0 1 0 1 0 0 1 2 0 1 1 0 1 0 0 1 0 1 0 1 1 1 0 0 0 0 1 0 0 1 1 1 1 1 0 0 0 0 1 1 1 2 1 2 0 0 0 0 0 1 0 0 0 0 1 0 0 1 0 0 1 0 0 0 2 2 1 0 0 1 0 1 1 0 1 0 0 1 1 1 1 1 1 1 1 0 2 2 1 2 2 2 0 2 2 0 0 0 0 0 0 0 0 0 0 0 2 0 1 0 0 2 2 0 0 0 2 0 0 2 2 0 1 2 0 0 0 0 0 0 0 1 0 1 2 0 0 2 0 0 2 0 1 0 0 0 0 0 1 0 0 0 2 1 0 0 1 1 1 0 0 1 0 1 0 1 1 0 1 0 1 0 0 0 0 1 1 2 0 1 2 2 1 0 0 0 0 0 0 0 0 0 2 1 0 0 0 0 0 0 0 0 1 0 1 0 2 0 1 1 1 1 1 1 1 1 2 0 1 1 2 2 0 2 1 2 0 0 1 1 1 1 0 2 1 2 1 1 0 1 0 1 0 0 2 0 0 1 2 1 0 1 1 0 0 2 0 0 2 1 0 1 2 0 0 0 1 0 0 0 0 0 0 0 0 0 0 1 2 0 2 1 0 0 0 0 0 1 1 0 0 0 0 2 0 2 0 1 0 0 0 0 1 1
131 1 1 0 0 0 0 0 0 1 1 1 1 2 1 0 0 0 1 0 1 1 0 0 2 0 0 0 0 2 2 1 0 2 0 1 2 1 0 0 1 0 0 0 2 1 0 0 0 1 1 1 2 2 1 0 1 0 1 2 0 1 0 0 2 0 2 0 1 0 0 1 1 0 1 2 2 0 1 0 1 1 2 0 2 0 0 1 1 2 1 2 2 2 1 2 0 2 0 1 2 2 1 0 1 1 2 1 0 0 0 1 1 1 1 1 1 0 1 0 1 0 2 1 0 1 1 1 1 0 1 0 0 0 2 2 0 0 0 0 0 0 0 0 0 0 0 0 0 0 0 0 0 0 0 0 0 0 0 0 0 0 0 2 1 2 0 1 0 1 0 1 0 2 2 0 0 1 0 1 0 0 1 2 1 0 2 2 0 0 0 1 2 2 2 0 0 0 0 0 0 1 0 1 2 1 1 1 0 0 0 1 1 0 0 2 0 0 1 0 1 1 0 1 1 0 1 0 0 2 0 0 1 2 0 0 0 2 2 0 0 1 2 1 1 0 0 0 0 0 0 0 0 0 0 0 0 2 1 0 1 0 0 0 0 0 0 0 1 0 0 1 2 2 0 0 1 2 2 0 1 0 0 1 2 1 0 0 1 2 1 2 0 0 0 0 0 1 1 0 0 0 1 1 1 0 0 2 1 1 0 2 2 1 2 0 2 0 0 1 0 1 1 1 1 0 0 0 1 1 0 1 2 1 0 0 1 1 1 1 0 1 2 1 0 0 1 0 2 2 0 0 2 2 1 0 0 0 0 2 2 0 2 2 2 1 0 2 2 0 0 0 1 2 0 0 2 1 0 0 1 1 0 0 2 0 0 0 0 0 0 1 0 0 2 0 0 1 1 1 1 1 0 2 2 0 0 0 0 1 1 0 0 0 2 2 1 0 1 0 1 1 0 0 1 1 0 1 1 1 0 1 0 0 1 1 0 1 0 0 1 1 1 1 0 1 1 0 0 0 0 1 0 2 1 1 0 0 0 0 1 0 0 0 0 2 0 0 0 0 1 1 2 0 0 2 0 0 2 2 2 1 0 0 0 1 0 1 1 0 0 0 0 1 2 1 2 0 1 1 1 2 2 2 0 0 2 1 1 0 1 1 0 0 0 0 2 1 0 1 1 2 2 2 1 2 0 0 0 2 1 0 0 0 1 1 1 0 0 1 0 1 0 1 1 1 1 1 1 1 0 0 0 1 1 1 0 0 0 0 0 0 0 0 0 1 1 2 2 1 1 0 0 0 0 0 0 2 2 2 2 0 0 0 0 0 0 0 0 0 0 0 1 0 1 0 1 0 0 0 1 0 0 1 1 2 1 1 0 1 0 0 0 0 0 0 0 1 1 0 1 0 0 0 0 1 2 1 0 0 2 2 0 0 1 2 2 1 1 0 0 0 0 0 1 0 1 1 2 2 0 1 2 2 2 2 0 2 2 0 0 0 0 1 0 0 0 0 0 1 1 1 1 1 1 2 1 0 2 0 1 0 1 0 0 0 1 1 1 0 0 0 0 2 0 0 2 0 0 0 0 0 0 0 1 2 0 1 1 0 1 0 0 0 0 0 0 1 0 1 0 0 0 0 1 0 0 0 0 0 0 0 0 0 0 1 1 1 1 2 1 1 0 1 1 0 1 0 0 1 1 1 2 0 0 1 0 0 0 0 0 1 2 0 0 2 0 1 0 2 0 0 2 0 0 1 2 0 0 1 1 1 1 1 2 2 0 2 2 2 1 2 2 0 1 1 0 0 0 1 0 0 0 0 0 0 1 0 0 0 1 1 0 0 2 0 0 2 2 0 2 2 0 0 0 0 0 0 1 2 2 1 0 0 0 1 1 1 1 0 0 0 1 1 0 0 1 0 0 0 2 2 0 0 2 0 0 0 0 0 0 0 1 1 2 1 1 0 2 0 0 0 0 1 2 2 0 1 1 0 0 0 0 0 0 0 1 0 1 0 2 1 2 0 1 1 1 0 0 0 1 0 2 0 2 0 1 1 0 2 0 1 0 1 1 1 2 2 1 1 1 1 0 0 1 0 0 0 1 1 0 2 1 2 1 0 0 1 1 0 0 1 2 2 2 0 0 1 0 1 0 0 1 1 0 0 0 1 0 1 2 0 0 0 0 0 2 0 0 0 0 1 0 0 0 0 0 1 2 0 0 0 1 2 0 1 1 0 1 0 1 0 0 2 1 1 1 0 0 0 2 2
132 0 1 0 0 0 0 2 1 2 2 0 1 1 0 0 1 1 0 1 1 0 1 0 2 0 1 0 0 2 2 0 1 1 1 0 2 0 0 0 1 0 1 1 2 0 0 0 0 1 1 1 0 0 1 0 2 0 1 2 0 0 0 2 0 1 1 0 1 0 0 1 1 0 0 2 2 0 1 1 1 2 2 0 1 0 0 0 0 1 0 0 0 0 1 1 0 1 0 1 0 2 0 0 0 0 2 0 0 0 1 1 1 1 1 1 1 0 0 0 2 0 2 2 0 2 0 2 2 0 1 0 0 0 0 0 0 0 0 0 1 0 0 0 0 1 0 0 0 1 0 1 0 1 0 0 0 1 0 0 1 0 1 1 0 1 0 0 0 2 0 0 1 1 1 0 0 0 0 0 0 0 2 2 0 0 2 2 1 0 1 2 1 1 1 1 0 0 0 0 0 0 0 0 2 2 2 1 1 0 0 1 1 0 1 1 0 0 1 0 1 1 1 1 1 0 1 0 0 2 1 0 0 1 1 1 0 2 1 1 0 0 2 0 2 1 1 0 0 0 0 0 1 0 0 1 1 0 0 0 0 0 0 0 0 0 0 0 1 0 0 1 1 1 2 2 1 1 0 0 0 1 1 1 2 0 0 1 0 2 0 0 0 1 1 0 0 0 0 0 0 1 2 1 0 0 0 2 0 2 0 2 0 0 1 0 2 0 0 2 0 0 0 1 2 0 0 1 1 1 0 0 0 0 0 0 0 1 1 0 0 1 2 0 0 0 2 1 1 2 2 0 2 2 2 0 1 0 0 1 2 1 2 2 2 1 0 2 2 1 0 0 0 2 0 0 2 1 1 0 1 0 0 0 1 1 0 0 0 1 0 0 2 1 2 2 2 1 1 1 0 1 0 1 1 1 0 1 0 2 0 0 0 0 0 2 0 2 0 2 0 0 0 0 1 2 0 0 0 1 0 0 0 0 0 0 0 1 0 0 2 1 2 0 0 2 1 0 0 0 0 0 0 2 1 0 1 2 1 1 0 0 1 1 0 1 1 0 1 0 1 1 1 2 1 0 1 0 2 0 1 1 0 0 1 1 1 0 0 0 1 1 1 2 1 1 1 2 2 0 0 1 2 1 0 0 2 1 0 0 0 1 2 1 0 0 0 0 0 2 0 2 2 2 0 2 0 0 0 2 0 0 1 0 1 0 0 0 0 2 0 0 0 0 0 2 1 0 2 1 0 0 0 0 2 0 1 1 0 1 1 0 0 0 0 0 0 0 0 0 0 2 0 0 0 0 0 1 1 2 2 0 1 0 0 1 1 0 1 1 0 0 1 0 0 0 1 0 0 0 0 2 1 0 1 1 1 0 0 0 1 1 0 1 0 1 1 1 1 0 0 0 1 1 0 2 2 1 0 0 1 1 0 0 2 1 2 0 1 0 1 0 0 0 1 0 2 1 1 1 0 1 0 0 1 1 0 2 1 1 1 0 2 2 0 2 1 2 1 0 1 0 0 1 1 2 0 0 2 0 1 1 2 2 1 2 1 0 2 0 0 0 0 2 0 0 2 1 0 1 1 0 0 0 2 1 1 1 2 0 2 1 0 1 0 1 0 2 2 2 0 0 1 1 1 1 1 0 0 0 0 0 0 1 0 1 1 1 1 2 1 1 0 0 0 1 1 0 0 1 1 1 0 0 0 1 1 0 0 0 0 0 2 1 0 0 2 1 0 1 1 0 2 0 0 0 1 0 0 0 1 2 1 1 2 2 0 2 2 2 1 2 2 0 1 1 0 2 0 0 0 0 0 0 2 2 2 0 0 1 1 0 0 0 2 2 0 1 1 0 2 1 0 0 0 0 0 0 0 2 1 1 1 1 0 1 0 0 2 0 0 2 0 1 0 0 1 0 0 0 2 2 0 1 1 0 1 0 1 0 2 2 1 0 1 1 1 0 1 1 0 0 0 1 2 2 0 0 1 1 2 0 0 0 0 0 0 1 0 0 2 1 0 1 1 1 1 0 0 0 1 1 1 1 2 1 0 0 1 1 1 1 0 0 1 0 1 0 2 1 0 1 0 1 1 0 1 0 0 0 0 2 2 2 2 1 1 1 0 0 0 2 1 1 1 0 1 1 0 0 1 0 1 0 0 1 1 1 0 1 2 0 0 1 0 0 1 0 1 2 0 0 0 0 0 0 1 1 1 0 0 1 1 1 0 0 1 0 0 0 0 0 1 2 1 0 0 0 0 0 0 0
133 0 1 1 0 0 0 1 0 2 1 0 0 0 0 0 0 0 0 1 0 0 0 0 2 0 0 0 2 2 2 1 0 0 2 0 2 2 1 0 0 0 0 1 1 1 0 0 0 2 2 2 0 0 1 1 1 0 2 0 1 0 0 2 1 1 1 0 1 0 0 0 2 0 1 2 2 0 2 0 1 1 2 1 2 0 0 0 0 2 0 0 1 2 0 2 1 1 1 0 2 1 1 0 2 1 2 1 1 0 0 1 0 1 2 1 1 0 2 0 0 1 1 0 0 1 0 1 2 0 1 1 0 0 1 0 1 0 0 0 1 0 0 0 0 1 1 0 0 1 0 0 1 0 1 0 0 1 0 0 0 0 0 2 1 2 0 2 0 0 2 0 1 1 2 2 0 1 0 1 0 0 1 2 0 0 2 1 0 0 0 1 1 0 1 1 0 0 0 2 2 0 1 1 2 0 1 1 1 0 1 0 1 0 0 2 0 0 1 0 1 1 1 1 1 0 1 1 1 0 0 1 0 0 0 0 0 2 2 0 0 0 2 0 2 0 0 0 0 0 0 0 0 0 0 0 0 1 0 0 0 0 0 0 0 0 0 0 2 1 2 0 0 0 0 0 0 1 2 0 0 1 0 0 2 1 0 0 0 2 1 1 1 2 2 1 1 1 1 0 0 0 1 1 1 0 0 1 1 2 0 2 2 1 1 0 2 0 1 0 1 1 1 0 2 0 1 2 2 1 0 1 1 1 0 0 0 1 1 1 1 1 0 0 0 0 2 0 1 0 0 0 2 2 2 0 0 1 1 1 1 0 1 1 1 0 0 1 2 0 0 0 0 2 0 0 1 1 0 0 2 1 1 1 1 0 0 0 0 1 0 1 0 0 2 0 0 1 1 1 0 0 0 2 2 1 0 1 0 1 1 0 0 0 0 0 0 0 0 0 0 2 1 1 0 1 2 2 2 0 0 1 1 1 1 0 0 0 0 0 2 0 2 0 1 2 0 0 0 0 0 0 0 2 1 0 0 2 1 2 2 0 0 1 0 1 1 2 0 1 1 1 2 0 1 0 1 0 1 0 1 0 0 0 2 1 1 0 1 0 1 1 0 1 0 1 1 0 0 1 0 2 1 1 1 0 2 0 0 0 0 0 1 1 0 1 0 1 0 1 1 2 2 2 1 2 1 1 1 1 1 0 0 1 0 1 1 0 0 1 1 1 0 2 2 0 2 1 1 1 0 0 0 0 1 1 0 0 0 0 0 0 2 0 0 0 2 0 0 0 0 2 0 0 0 0 0 1 2 1 2 0 1 0 1 0 1 0 0 1 0 0 2 0 2 0 0 0 0 0 0 2 2 1 0 2 1 0 0 1 0 0 0 0 0 0 0 1 0 0 1 0 0 0 0 0 1 2 0 0 0 1 0 0 2 0 1 0 0 0 1 0 1 1 1 0 1 1 1 1 0 1 1 0 1 2 0 1 1 0 0 0 1 1 1 1 0 2 1 0 1 0 1 0 0 1 2 0 2 0 1 0 2 1 0 0 2 1 1 1 0 0 0 2 2 1 2 0 0 1 0 1 0 1 2 2 1 1 1 1 0 0 0 1 1 1 0 1 1 1 0 0 0 0 0 1 0 1 0 0 0 0 0 0 0 1 0 0 1 0 0 1 0 0 0 0 0 0 0 0 0 0 1 1 0 1 0 0 1 0 0 0 2 1 0 1 2 1 0 2 0 0 2 0 0 0 0 0 1 2 0 0 1 1 2 1 1 2 2 2 0 2 2 0 2 1 0 1 0 1 0 0 0 0 1 1 1 1 1 1 1 0 1 1 1 2 0 1 0 0 1 0 0 1 0 0 0 0 1 2 0 2 0 0 0 1 1 1 2 0 0 1 0 0 0 0 0 0 0 1 1 1 0 0 2 0 0 0 0 0 2 2 1 0 1 1 1 0 1 2 0 0 1 1 1 1 0 1 2 2 2 0 0 0 0 0 0 0 0 0 1 2 1 1 1 0 0 0 0 0 0 2 2 1 2 1 0 0 0 2 0 2 0 1 2 1 2 1 1 0 1 0 1 2 0 1 1 0 0 1 0 2 0 2 0 0 0 1 0 0 0 0 1 1 0 0 2 0 0 0 2 0 0 0 1 0 2 1 0 1 1 1 0 0 0 1 0 0 0 0 0 0 0 0 1 0 1 0 2 0 0 0 0 0 0 0 0 0 0 0 0 0 0 2 1 0 0 0 0 0 0 0
134 0 2 0 0 0 0 2 0 2 0 1 1 1 0 0 1 0 0 1 1 1 0 0 2 0 0 1 1 2 2 0 0 1 0 2 1 2 0 0 2 1 0 0 2 0 0 0 0 0 0 1 0 0 1 1 0 1 1 0 1 1 0 2 1 0 0 1 1 0 0 2 1 0 1 2 2 0 2 1 0 1 2 0 2 0 0 1 1 2 1 2 1 2 1 1 0 1 1 0 1 1 1 0 0 0 2 1 1 0 1 2 1 2 2 1 2 0 0 0 2 0 2 1 0 0 1 2 2 2 1 0 0 0 1 0 2 0 0 0 2 0 0 0 0 2 1 0 0 0 0 0 0 0 1 0 0 1 0 1 1 0 1 2 0 2 0 1 0 1 1 0 1 1 2 1 0 0 0 1 0 0 1 1 0 0 1 0 0 2 2 2 1 0 2 2 0 0 0 0 0 0 0 1 2 0 0 1 1 0 2 0 1 0 1 1 1 0 0 1 0 0 2 0 1 1 0 0 0 2 0 0 0 0 1 0 0 2 2 0 0 0 1 0 2 1 1 1 0 0 0 0 0 0 0 2 0 2 0 0 0 0 0 0 1 1 1 0 2 2 0 1 2 2 0 0 0 1 1 0 1 1 0 0 1 1 0 2 0 2 1 0 1 2 1 1 0 2 0 2 0 1 1 1 1 0 1 2 1 1 0 1 1 0 2 0 2 0 0 0 1 1 1 2 1 0 0 1 1 1 0 1 0 0 0 0 0 1 1 1 1 2 2 1 0 0 1 0 2 2 0 0 0 0 0 2 0 0 0 0 1 1 1 1 1 0 0 1 2 0 0 0 0 2 0 0 1 2 0 1 1 1 0 0 1 0 0 0 0 1 0 0 1 0 2 1 1 0 1 1 0 1 0 1 1 0 0 1 0 1 0 0 0 0 0 0 0 0 0 0 0 0 0 0 1 1 0 0 0 0 0 0 0 2 1 2 0 2 0 0 2 1 2 0 2 0 0 1 1 0 0 1 0 1 2 1 2 2 1 0 1 0 1 0 0 1 1 0 0 0 0 0 2 1 1 1 1 1 1 0 0 0 0 0 1 1 1 1 1 0 0 0 0 2 0 0 1 0 1 1 1 1 0 0 0 2 1 1 0 0 0 1 0 1 0 1 0 0 0 0 0 2 2 2 1 2 1 0 0 2 0 0 0 1 2 0 1 0 0 1 0 1 0 2 2 0 2 1 1 1 0 0 0 0 2 0 0 0 0 1 1 0 0 1 1 0 1 0 0 0 0 1 2 0 2 0 2 2 2 2 2 0 0 0 0 0 0 0 0 0 0 0 2 0 2 1 1 0 0 0 0 1 1 0 0 1 1 0 0 0 0 0 0 0 0 1 0 2 1 1 0 0 0 0 0 0 0 2 0 0 1 1 0 0 1 1 2 0 1 0 0 1 0 2 1 0 2 2 1 1 0 1 0 0 2 2 0 2 2 0 0 0 1 0 2 2 0 1 1 1 1 1 0 0 0 2 0 1 0 2 1 0 2 1 0 1 1 0 1 0 0 0 0 0 0 0 1 1 0 1 1 1 0 1 2 2 1 1 1 0 0 0 0 0 0 0 0 1 1 1 0 0 0 0 2 0 0 0 0 0 0 0 0 0 0 1 0 0 1 1 0 1 0 0 0 1 1 0 0 0 0 0 2 0 0 1 0 0 2 0 0 0 2 2 0 0 2 1 0 1 1 0 0 0 0 0 2 0 0 0 2 2 0 0 0 1 0 2 0 2 0 0 2 1 0 0 0 1 0 0 0 0 0 0 2 2 0 1 2 0 1 0 0 0 2 1 0 2 1 0 1 1 0 1 1 0 0 0 0 2 0 2 1 1 0 2 0 0 0 0 0 0 1 0 0 0 0 1 0 0 2 2 0 0 1 0 1 0 0 0 1 1 0 0 0 0 2 0 1 0 0 0 0 1 2 2 1 2 2 2 2 0 0 0 0 0 1 1 0 0 2 2 0 0 2 2 2 0 0 0 0 2 2 0 2 0 2 0 1 1 0 1 0 0 0 2 2 1 1 1 0 1 0 1 0 0 1 1 0 0 1 1 1 2 1 1 1 0 0 1 0 1 1 0 0 0 1 0 0 0 1 0 1 0 0 0 1 0 0 1 1 1 0 1 0 1 1 0 0 0 0 0 0 0 0 1 1 1 1 0 0 0 1 2 0 0 1 0 0 0 0 0 0 2 0 1 0 0 1 1 1 1
135 0 2 0 0 0 0 1 0 0 0 1 0 0 0 0 0 2 0 2 0 0 0 2 0 0 0 0 0 2 1 0 1 2 0 0 2 1 1 0 1 0 0 0 2 1 0 0 0 0 0 1 0 0 0 2 0 1 2 0 1 0 0 2 0 2 0 0 1 1 0 0 2 0 2 2 2 0 2 0 1 1 1 1 1 0 1 1 1 2 1 2 0 1 1 2 1 2 0 2 0 2 0 0 1 1 2 1 1 0 1 2 0 0 1 1 0 0 0 0 2 0 2 1 0 1 1 1 2 2 1 0 0 0 0 0 0 0 0 0 0 0 0 0 0 0 0 0 0 0 0 0 0 1 0 0 0 0 0 2 0 0 1 2 2 2 0 1 1 0 0 2 1 1 2 1 1 2 0 2 0 0 0 1 1 0 1 2 1 1 1 2 2 1 2 1 1 0 0 0 0 1 0 2 2 0 0 1 0 0 1 2 1 0 0 2 0 0 2 2 0 0 1 0 0 0 1 2 1 0 0 0 0 0 2 0 0 2 2 0 0 0 2 0 2 0 0 0 0 0 0 0 0 1 1 1 0 2 0 0 2 0 0 0 1 1 0 1 1 1 0 0 2 2 1 0 0 2 2 0 0 1 1 1 2 0 0 1 0 2 1 1 0 2 1 1 1 2 0 1 0 0 2 0 0 0 0 2 0 2 0 2 1 2 2 1 2 1 0 0 0 1 0 1 2 0 0 2 0 0 0 1 1 0 0 0 0 0 2 0 0 0 1 0 0 0 2 0 2 1 0 0 2 2 1 0 1 0 0 2 2 0 1 1 1 0 0 2 2 0 0 0 1 1 0 0 0 1 1 0 0 0 0 0 1 1 0 0 0 1 0 0 1 0 2 1 1 0 0 0 0 0 0 2 2 0 0 0 0 2 0 1 0 0 0 0 0 0 0 0 0 2 2 0 2 2 1 1 1 1 0 1 1 1 2 1 0 1 0 0 2 0 1 1 0 0 0 0 0 0 0 0 0 2 0 0 0 1 0 1 1 0 0 1 0 1 1 1 0 1 1 2 1 1 0 1 0 1 2 0 0 0 0 0 0 0 0 0 1 0 0 0 0 1 0 0 1 2 2 0 0 2 1 1 0 1 2 0 0 0 0 0 0 1 1 0 0 0 0 1 0 2 1 1 0 1 0 0 0 2 1 0 1 0 0 0 0 0 0 1 1 1 0 2 1 1 0 1 1 1 0 0 0 0 1 2 1 1 0 2 1 0 1 1 1 0 2 0 0 0 0 1 1 0 1 0 1 2 2 2 2 0 1 0 1 0 0 0 1 1 0 0 1 0 0 0 0 0 0 0 0 2 0 1 0 2 0 0 1 0 0 0 0 0 0 0 0 1 1 1 0 0 0 1 1 0 0 1 0 0 0 0 0 0 1 0 1 0 1 0 0 0 0 1 2 0 2 0 1 1 1 1 0 0 1 1 0 2 1 0 0 0 0 2 0 2 2 1 0 1 0 0 0 0 0 2 0 0 1 1 1 1 1 0 0 0 1 0 2 0 0 0 0 2 0 0 2 0 0 1 1 1 0 0 2 2 1 1 2 0 1 1 0 0 0 0 0 2 2 2 0 0 0 0 1 0 0 2 1 1 0 0 0 0 0 0 0 0 1 1 0 1 0 0 1 0 1 0 0 0 0 0 1 0 0 1 1 0 0 0 0 0 2 2 1 0 0 2 0 1 0 0 1 1 1 0 2 2 2 2 1 1 1 0 1 1 1 2 1 2 0 1 2 0 0 0 1 1 0 1 0 0 0 0 1 2 2 0 0 0 0 0 1 1 0 2 1 1 0 0 0 0 0 0 1 0 0 0 0 1 0 1 2 2 0 2 0 0 1 0 0 0 0 0 1 0 0 0 0 0 2 2 0 0 1 1 1 0 0 0 1 1 0 0 0 1 1 0 1 1 1 1 0 2 1 0 0 1 2 2 1 1 0 0 0 0 1 1 0 0 2 2 0 0 2 2 2 0 0 0 1 1 1 0 2 1 0 1 0 1 0 1 0 1 2 1 2 2 2 0 0 0 1 1 0 0 1 1 0 0 0 1 1 2 1 1 1 1 0 0 0 1 2 1 0 0 1 0 0 0 1 0 1 0 0 1 1 0 0 0 0 2 1 0 2 0 0 0 0 0 0 0 0 0 1 0 2 1 1 0 0 1 1 2 0 2 2 0 0 0 0 2 1 2 2 0 0 0 0 0 0 0
136 1 1 0 0 0 0 2 0 2 2 0 1 1 0 0 1 0 0 2 1 1 0 0 2 0 1 2 1 2 2 1 2 1 1 1 0 1 1 0 1 0 0 0 2 0 0 0 1 0 0 1 1 1 0 2 0 0 0 0 1 0 0 1 0 1 0 0 1 0 0 0 1 1 1 2 2 0 2 0 1 1 2 0 1 0 0 1 1 2 1 2 0 1 0 1 0 0 0 1 2 2 0 0 1 0 2 0 1 1 0 0 1 2 2 2 2 0 0 0 2 0 2 0 0 0 2 2 2 1 0 1 0 0 0 0 0 0 0 0 1 0 0 0 0 1 2 0 0 1 0 0 1 0 0 0 0 1 0 2 2 1 0 2 1 1 0 2 0 0 1 2 0 2 1 1 1 1 1 0 0 1 0 1 0 0 1 1 0 1 1 1 1 1 2 2 1 0 0 0 0 0 0 1 2 2 1 0 1 0 1 1 2 0 0 2 0 0 1 0 1 1 0 1 1 0 1 1 0 2 1 0 1 1 1 1 0 2 2 0 0 0 1 1 1 0 0 1 1 0 0 0 0 0 0 2 1 1 1 0 0 0 0 0 0 0 0 1 1 2 0 1 1 1 0 0 0 2 2 0 0 0 1 1 1 2 0 2 0 2 0 0 1 2 2 1 0 0 0 0 0 1 2 0 0 1 1 2 0 0 1 1 1 1 1 0 2 0 1 1 0 1 2 1 2 0 0 1 1 2 0 1 0 0 0 0 1 0 2 0 0 0 2 0 1 0 1 0 1 1 0 1 1 2 1 0 1 0 0 0 1 1 2 2 2 1 0 1 2 0 0 0 0 2 0 0 2 1 0 0 2 0 0 0 2 1 0 1 1 0 0 1 1 0 1 0 0 1 1 1 0 1 0 2 2 1 0 1 0 2 0 0 0 0 1 2 1 0 0 0 0 1 2 2 0 0 1 2 2 2 0 1 1 1 2 2 1 0 0 0 2 0 2 0 0 1 0 0 2 1 1 0 0 2 0 0 0 2 0 2 1 1 0 1 0 1 1 1 0 0 0 1 1 2 1 0 0 0 2 2 1 1 0 1 0 0 0 1 0 1 1 1 0 0 0 0 1 1 2 0 0 2 1 1 0 0 2 1 1 0 1 0 0 2 0 0 0 0 0 2 1 1 2 2 1 2 0 0 0 2 0 2 0 2 0 0 1 0 2 2 0 1 1 0 0 1 1 1 1 1 0 1 0 0 2 0 0 1 1 1 0 0 0 0 0 0 0 0 0 0 0 0 1 0 0 0 1 0 2 0 2 0 0 0 0 0 0 0 1 1 0 0 1 0 0 0 2 0 0 0 1 1 1 0 1 2 1 1 0 1 1 1 0 0 0 0 0 1 0 0 1 0 0 1 1 0 1 1 0 0 1 2 1 0 2 0 2 0 1 0 0 1 0 1 2 0 2 1 1 1 0 2 0 1 2 2 0 2 2 0 0 0 1 1 0 1 1 2 2 0 1 0 1 0 0 1 1 0 2 0 1 0 2 2 0 1 1 1 1 0 0 0 0 0 0 0 0 0 0 0 0 0 0 0 2 1 1 1 1 0 1 0 1 0 0 1 0 1 1 1 0 1 0 0 1 0 0 1 1 1 1 1 0 0 0 1 2 0 0 0 0 1 1 1 2 0 2 1 0 0 1 0 1 1 0 1 0 0 1 0 0 0 2 1 0 1 1 2 0 2 0 0 2 0 0 1 1 0 0 0 2 2 0 1 2 2 0 1 1 2 1 2 2 1 0 0 0 1 0 0 0 0 0 0 0 0 1 1 1 0 0 0 1 1 1 2 0 2 1 0 1 1 0 0 0 0 0 0 1 2 2 1 2 1 0 1 0 0 1 0 0 1 0 1 0 0 1 0 0 0 2 2 0 0 2 0 0 0 0 0 1 1 0 0 0 2 1 0 2 0 0 0 0 2 1 0 0 0 0 2 1 0 0 0 0 0 0 1 0 0 2 0 0 0 2 2 2 0 0 0 0 2 1 0 2 1 0 0 1 1 0 0 0 0 1 1 1 1 2 0 1 0 0 2 0 0 0 1 0 0 1 1 1 1 1 2 1 0 0 2 0 1 2 1 1 1 1 0 0 0 1 0 2 0 1 1 1 1 0 1 1 1 0 0 1 0 2 0 0 0 0 0 1 0 0 0 0 1 1 0 0 0 2 2 0 1 2 0 0 0 0 0 0 1 0 0 1 0 0 0 2 2
137 1 2 0 0 0 0 1 0 0 0 1 0 1 0 1 0 0 0 1 1 1 0 0 2 0 0 0 1 2 2 1 0 2 0 1 1 1 0 0 1 0 0 0 2 0 1 1 0 0 0 2 1 0 0 2 0 2 2 1 1 1 0 2 0 1 0 0 1 0 0 1 2 0 1 2 2 0 1 0 1 2 1 1 1 0 1 0 0 2 0 0 0 2 0 2 1 2 0 2 0 2 0 0 1 0 2 0 0 0 0 0 0 1 1 1 1 0 1 0 2 0 2 1 0 1 1 1 1 0 1 0 1 0 0 0 1 0 0 0 0 0 0 0 0 1 0 0 0 1 0 0 0 0 0 0 0 0 0 2 1 0 1 2 2 2 0 1 0 1 0 1 1 1 2 0 0 1 0 1 0 0 1 2 1 1 1 0 0 1 1 1 2 0 2 1 0 0 0 1 0 0 0 1 2 2 2 1 1 0 2 1 2 1 0 2 0 0 1 1 1 1 2 0 0 0 2 0 0 1 1 0 0 0 1 0 0 2 2 0 0 2 2 1 2 0 0 1 1 0 0 0 1 0 0 1 0 2 0 0 2 0 0 0 0 0 0 1 2 1 0 1 2 2 0 0 0 1 1 0 0 1 0 0 2 0 0 1 0 2 0 0 0 2 2 0 2 0 1 0 0 2 1 0 0 1 1 2 1 2 0 2 2 2 2 1 2 0 0 0 1 1 2 1 1 0 0 0 0 0 0 2 1 1 0 0 0 0 2 1 2 1 1 0 0 0 1 0 2 1 0 0 2 2 1 0 0 0 0 1 1 0 1 0 1 0 0 1 1 0 1 1 0 2 0 0 0 2 1 0 0 1 1 1 1 0 0 0 0 1 0 0 1 0 2 1 1 2 0 0 0 0 0 2 1 0 1 0 0 2 0 0 1 1 0 1 0 1 0 1 0 1 0 1 0 1 2 0 0 1 1 0 1 2 1 2 0 0 0 0 2 0 2 0 1 2 0 0 0 0 0 0 0 2 0 0 0 0 0 0 0 0 0 0 0 2 0 1 0 0 0 1 1 1 2 0 1 1 2 1 1 1 0 1 0 0 0 2 0 1 1 0 1 2 2 1 2 0 1 1 1 1 1 1 0 1 1 0 0 0 0 0 1 0 0 1 0 0 0 2 1 1 2 2 1 2 0 1 1 1 1 1 0 0 1 1 1 1 2 2 0 1 0 0 0 2 0 1 1 2 1 1 0 1 2 0 1 0 1 0 0 1 1 1 0 0 2 0 0 0 0 2 1 0 1 0 1 1 2 1 2 0 1 0 0 1 1 1 0 1 0 0 0 2 0 1 0 1 0 0 2 0 1 0 0 2 1 2 0 2 0 0 0 0 0 0 0 1 0 0 1 0 0 1 1 0 0 0 0 0 0 0 0 0 1 2 2 0 0 0 0 1 1 1 2 0 2 0 1 1 0 1 0 1 2 2 0 2 1 0 0 0 1 1 0 1 0 2 0 0 1 0 2 0 0 1 1 0 2 0 0 0 2 1 0 1 1 0 0 1 0 0 0 1 0 1 2 0 0 2 1 1 0 0 0 2 0 2 2 0 1 0 0 0 0 1 1 0 0 0 0 1 1 0 1 1 1 0 0 0 0 0 0 0 0 0 1 0 1 1 1 1 0 1 1 0 1 0 0 0 0 0 0 0 0 2 1 0 2 0 0 0 1 1 0 0 1 2 0 2 0 0 1 0 0 0 0 1 1 1 1 1 1 0 2 2 0 2 2 2 1 2 2 1 0 0 0 1 0 0 0 0 0 0 2 0 1 0 1 1 2 0 0 0 2 2 0 2 1 1 1 2 0 0 1 0 0 0 0 2 0 2 1 0 0 2 0 0 1 0 0 0 1 1 1 1 1 0 0 0 2 2 0 1 1 0 1 0 0 0 2 2 0 0 0 1 1 0 1 1 1 1 0 1 1 2 1 0 1 1 0 1 0 0 0 0 0 0 1 0 1 1 0 0 2 1 2 0 0 0 1 1 1 0 1 2 0 1 0 1 1 2 0 0 0 0 1 0 0 0 0 0 0 0 2 0 2 1 0 0 1 1 0 2 0 0 0 1 0 1 1 0 2 0 0 0 0 1 0 0 1 0 1 1 1 0 0 0 0 0 2 0 1 0 1 1 0 0 0 0 0 1 0 0 0 0 1 0 2 1 1 0 1 2 0 1 1 0 0 1 0 0 0 2 1 0 0 1 1 0 2 2
138 1 1 0 0 0 0 1 0 1 1 1 1 1 1 0 0 2 2 2 1 0 0 2 0 0 0 0 0 2 2 0 0 0 2 0 2 1 0 0 1 0 0 0 1 0 0 0 0 0 0 1 0 1 1 0 1 1 1 1 0 0 0 1 0 0 0 0 2 0 0 1 0 0 0 2 2 0 1 0 2 2 2 1 1 0 0 0 0 2 0 1 0 2 0 2 1 2 0 2 0 2 1 1 0 0 2 1 1 0 0 1 0 0 0 0 0 0 1 0 1 0 1 1 1 1 0 2 2 0 0 1 0 0 1 0 0 0 0 0 1 0 0 0 1 2 0 0 0 0 0 0 1 0 0 0 0 1 0 1 0 0 0 2 1 2 0 1 0 0 0 1 1 1 1 1 0 0 0 0 0 1 0 2 0 0 2 2 0 0 0 2 2 0 2 2 2 0 0 0 0 0 1 0 2 1 1 1 0 0 1 1 1 0 0 2 0 0 0 1 1 1 2 0 0 0 1 0 0 0 0 0 0 0 2 0 0 2 2 0 0 0 2 0 1 0 0 0 1 1 1 2 0 0 0 1 0 1 0 0 0 0 0 0 0 0 0 1 1 0 0 0 1 1 1 0 0 2 2 0 1 1 0 1 2 1 0 0 0 1 0 1 1 2 1 1 0 1 0 1 1 0 1 0 0 0 0 2 0 2 0 2 0 1 1 0 2 1 1 0 0 1 0 1 1 0 1 1 0 1 0 2 2 0 0 0 0 0 1 0 0 0 2 0 1 0 1 2 2 1 1 0 2 2 1 0 1 0 0 1 1 1 1 1 1 0 0 2 1 0 1 1 0 2 0 0 1 1 0 0 0 0 2 2 1 1 0 0 0 0 0 0 2 0 2 2 2 0 1 1 0 1 0 2 1 0 1 1 0 2 0 1 0 0 0 0 0 1 1 1 0 0 0 1 0 1 1 2 2 2 0 1 0 2 1 2 0 0 0 0 1 1 1 1 0 0 0 1 0 0 0 0 0 1 2 1 1 2 1 1 2 0 1 0 0 1 1 2 0 1 1 2 2 0 2 0 2 0 2 2 1 0 0 1 1 1 1 1 0 1 2 1 0 1 1 0 2 0 0 0 0 2 1 0 0 2 2 0 0 0 0 0 1 1 0 0 1 0 0 1 1 1 2 2 0 2 0 1 1 2 0 0 0 0 1 0 0 0 0 2 0 0 0 0 0 1 2 2 0 2 1 2 0 0 1 1 0 0 1 0 0 1 1 0 0 0 1 0 0 0 0 1 1 0 0 0 1 0 1 1 1 0 1 0 1 1 1 1 0 1 0 0 0 2 0 0 0 0 0 0 0 2 0 0 1 2 0 1 1 1 1 0 0 1 0 1 0 0 0 0 0 0 0 0 0 0 2 1 0 0 1 2 1 1 2 0 1 0 1 0 1 1 0 1 1 0 2 1 0 0 0 1 0 1 2 1 0 2 1 1 1 0 0 0 1 1 0 2 0 0 1 0 0 1 1 2 0 0 1 1 1 1 1 0 0 0 1 1 1 1 1 1 0 0 0 0 1 0 0 0 0 1 0 0 1 2 1 1 2 1 1 0 0 0 0 0 0 0 0 0 0 1 1 0 1 1 0 0 0 0 0 0 0 0 0 0 0 0 0 0 1 1 1 0 2 0 2 0 0 0 0 0 2 0 0 1 0 0 1 0 0 0 2 1 1 1 1 1 0 1 1 1 2 0 0 0 1 1 1 1 1 1 0 0 0 1 0 2 1 2 1 1 2 1 0 0 1 1 0 0 0 0 0 0 0 0 1 0 0 1 1 0 0 0 2 1 0 2 0 1 0 1 0 1 0 0 0 0 0 2 1 1 1 1 0 1 0 0 1 0 0 0 0 0 0 0 0 0 0 0 2 2 0 0 1 0 1 0 0 0 1 2 0 0 0 0 1 2 2 1 0 0 0 1 2 2 1 1 2 2 2 0 0 0 0 0 0 0 1 1 1 1 1 0 0 0 0 0 1 0 0 0 2 0 2 0 1 2 1 1 0 0 0 0 1 1 1 1 2 0 1 0 0 0 2 0 2 0 0 0 0 1 1 2 1 0 0 1 0 0 1 1 1 0 0 0 0 0 0 1 1 0 0 0 1 0 1 1 0 2 0 2 0 0 1 0 1 1 0 0 0 0 0 0 0 0 0 0 2 0 0 0 2 2 0 0 1 0 0 0 0 0 0 2 1 0 0 0 0 0 1 1
139 1 1 0 0 1 1 2 1 1 1 0 1 1 0 0 1 0 1 1 0 0 0 0 2 0 0 0 1 2 2 0 2 1 1 1 1 1 0 0 1 0 0 0 2 0 1 0 0 0 0 0 0 0 1 1 0 1 2 1 1 2 0 2 0 0 0 0 1 0 0 0 1 0 1 1 1 0 0 0 2 2 1 1 0 0 0 1 1 2 0 1 1 1 1 1 0 2 1 1 2 2 0 0 1 1 1 1 1 0 1 2 0 0 0 1 1 0 2 0 0 0 2 0 0 1 0 1 1 0 0 1 0 0 0 0 0 0 0 0 2 0 1 0 0 0 0 0 0 0 0 0 0 0 0 0 0 0 1 1 2 1 0 2 2 2 0 0 1 1 0 1 0 2 0 0 1 0 0 0 0 0 0 1 0 0 1 2 1 2 2 2 1 1 1 1 0 0 0 1 1 0 1 1 2 0 0 0 0 0 2 0 0 0 0 2 1 1 2 2 0 0 1 0 1 0 1 0 0 1 0 0 0 2 1 1 1 2 2 0 0 0 2 2 2 0 0 0 0 0 0 0 0 0 0 2 1 2 0 0 0 0 0 0 0 0 1 0 2 2 0 1 1 1 0 1 0 1 1 0 1 1 0 0 2 2 1 2 0 2 2 2 0 1 1 0 0 1 0 2 0 0 2 0 0 1 1 2 0 0 0 0 1 2 1 0 2 0 1 0 0 2 1 2 0 0 0 1 0 1 0 2 0 0 0 0 0 0 2 0 0 0 2 0 0 0 1 0 0 1 0 1 1 1 1 1 0 1 0 2 2 0 1 1 1 0 0 2 2 1 0 0 0 2 0 0 1 2 1 0 2 2 0 0 1 0 0 0 0 0 1 2 1 0 2 0 0 1 0 0 0 0 0 2 2 1 0 1 0 2 0 0 0 0 0 0 0 0 0 0 1 1 0 0 1 1 1 0 0 0 0 0 0 0 2 2 0 0 0 0 2 1 2 0 2 2 0 1 0 0 0 0 1 2 0 0 0 2 1 2 2 0 0 1 1 1 1 2 0 1 1 2 1 1 0 0 0 1 1 0 2 1 0 1 0 0 0 1 1 1 1 0 1 1 1 0 1 0 1 0 1 1 2 2 0 0 2 1 1 0 0 0 0 2 0 0 0 0 0 0 0 2 1 1 0 1 0 1 1 1 1 1 0 0 0 0 0 0 2 1 0 1 0 1 0 1 1 0 2 0 0 0 0 0 1 1 0 1 0 1 0 0 0 1 1 0 1 0 0 0 0 0 1 0 1 1 2 0 0 2 1 0 1 0 0 1 1 0 0 0 1 0 1 0 1 0 0 0 0 0 0 2 0 0 2 2 0 1 0 0 0 0 0 0 0 0 0 1 1 0 1 0 0 1 1 1 1 1 0 0 1 1 1 0 2 1 2 0 0 0 1 0 0 1 1 0 2 1 1 1 1 1 0 1 1 2 0 2 2 0 0 0 2 1 1 2 0 2 0 0 1 0 0 0 0 2 0 0 2 0 2 0 1 1 0 1 1 0 1 0 0 0 0 1 0 0 2 0 0 0 0 1 0 0 1 1 1 2 2 1 0 0 0 0 2 2 1 2 2 2 0 0 1 1 0 1 1 1 0 0 0 0 0 0 0 1 0 1 1 2 1 2 0 0 1 0 1 0 0 0 0 0 1 0 0 0 0 1 1 1 1 0 2 1 1 1 0 2 0 2 0 1 2 0 0 0 1 0 0 0 2 2 1 1 2 1 1 2 2 1 0 1 2 1 0 0 0 1 1 1 0 0 0 0 2 1 1 0 1 1 1 0 0 0 1 0 0 2 2 0 2 2 0 1 0 0 0 0 0 2 1 1 0 0 0 2 0 0 1 0 0 0 0 0 0 0 0 0 0 0 2 2 0 0 1 0 1 1 0 0 1 1 1 0 1 2 1 1 2 1 0 0 1 0 2 1 0 2 2 2 2 0 0 0 0 0 0 0 0 1 1 2 1 0 2 2 2 0 0 0 0 1 1 0 2 2 1 0 1 1 0 0 0 0 2 0 0 2 2 2 0 2 0 2 0 0 0 0 0 0 1 0 1 1 1 2 1 1 0 2 0 1 2 0 0 0 1 0 0 0 1 1 2 0 1 0 1 1 1 0 0 2 0 1 1 0 0 0 0 0 0 0 1 0 0 2 2 2 0 0 0 0 0 1 0 0 0 0 0 0 0 0 0 2 1 0 0 0 0 0 1 0
140 1 0 0 0 2 2 2 0 2 1 1 0 0 0 0 1 1 2 1 1 1 0 0 2 0 0 0 0 1 2 0 1 1 0 2 0 1 1 0 0 0 0 0 1 1 1 0 1 0 0 2 0 0 1 0 2 0 1 0 1 1 0 2 0 1 1 1 2 1 0 1 2 0 1 2 2 0 2 1 0 1 1 1 0 0 0 0 0 1 0 0 2 1 0 1 0 1 0 1 0 2 2 0 0 0 2 1 0 0 1 1 1 2 2 1 2 0 2 0 1 0 2 2 0 2 0 2 2 0 0 1 0 0 0 0 0 0 0 0 1 0 0 0 1 2 0 0 0 0 0 0 0 0 1 0 0 0 0 1 2 2 0 2 0 1 0 2 0 1 0 1 1 1 1 1 1 1 0 0 0 1 1 2 0 0 2 2 1 1 1 2 2 1 2 1 2 0 0 1 1 0 0 1 1 0 0 1 1 0 0 2 0 0 0 2 1 0 1 1 1 1 2 1 0 0 1 0 0 1 0 0 0 1 1 1 0 2 1 1 0 0 1 0 0 0 0 0 1 1 1 1 1 1 1 1 1 0 0 0 0 0 0 0 0 0 1 0 2 2 0 1 0 0 0 0 0 1 2 0 0 1 1 1 2 0 0 2 0 2 2 0 0 2 2 0 0 0 1 0 1 1 2 2 2 0 1 2 0 1 0 1 1 2 1 0 1 1 1 0 0 1 1 0 1 0 0 1 1 1 0 1 0 0 0 0 0 2 0 2 0 1 1 0 1 0 1 0 1 0 0 0 2 2 0 0 1 0 0 0 0 0 1 0 1 0 0 2 0 0 2 2 1 2 0 0 2 1 1 0 0 1 0 1 2 0 0 0 0 1 0 0 0 0 2 0 0 1 0 0 0 0 0 1 0 0 1 0 0 2 0 1 0 0 2 2 2 0 0 0 0 2 0 1 0 1 1 1 1 2 0 1 0 0 1 1 0 1 0 1 1 1 1 1 0 0 0 1 0 0 0 0 0 2 2 2 0 1 1 0 0 0 0 1 0 1 1 0 0 0 0 0 1 1 1 0 1 0 2 1 0 0 0 1 0 2 0 0 0 0 1 1 0 2 1 0 2 0 0 1 0 2 1 0 0 2 2 0 0 0 0 0 1 0 1 0 1 0 0 2 0 2 2 2 0 2 1 1 1 1 1 1 0 0 0 0 0 0 2 2 0 1 0 2 2 1 1 2 0 2 1 1 0 0 2 0 0 2 1 1 0 0 0 0 0 1 1 0 0 0 0 0 0 0 0 0 0 1 1 2 2 0 0 0 0 0 0 0 0 0 0 0 1 0 0 0 0 1 0 0 2 0 1 0 1 2 0 0 1 1 0 0 0 0 1 1 0 2 0 1 0 1 0 0 1 0 1 1 0 0 1 2 0 0 1 1 2 0 1 0 1 1 0 2 2 0 2 1 2 2 0 1 1 1 1 2 0 2 2 0 0 0 2 0 1 1 0 1 0 1 0 1 1 0 0 2 1 0 2 0 2 0 2 2 1 1 0 0 2 0 1 1 0 0 0 0 1 0 0 1 1 0 0 1 1 2 1 2 2 0 0 0 0 0 0 1 0 2 2 2 0 0 0 0 1 0 0 0 0 0 0 0 0 0 0 0 1 1 1 2 1 2 0 0 1 1 2 0 0 0 0 0 0 0 0 2 1 0 1 0 0 0 2 1 1 0 0 2 0 2 0 1 2 1 1 0 1 1 1 1 1 1 0 0 0 2 0 2 1 2 1 1 2 2 0 0 0 1 1 0 0 0 0 0 1 1 0 1 1 0 0 0 1 1 1 2 0 2 2 0 2 2 0 1 0 0 0 0 0 2 1 1 1 1 0 1 0 0 1 0 1 0 0 0 0 0 0 0 0 0 2 2 0 0 1 0 1 0 0 0 1 1 0 0 0 1 1 1 2 1 0 0 0 2 1 1 0 0 2 2 1 1 1 0 0 1 0 0 1 0 1 1 0 1 1 1 2 0 0 1 0 1 2 0 2 0 2 1 1 1 1 1 1 0 1 1 1 0 2 0 0 0 1 2 0 1 1 0 0 0 0 0 1 1 2 1 2 1 0 1 0 1 1 0 0 0 1 0 0 0 1 0 1 0 0 0 1 0 0 1 1 0 0 1 0 1 1 0 0 0 0 1 0 0 0 0 1 1 2 0 0 2 0 1 0 0 0 0 1 0 1 1 0 0 0 0 0 0 0 0 0 0
141 0 0 0 0 0 0 1 0 1 1 1 0 0 0 0 0 2 0 2 0 0 0 0 2 0 0 0 0 1 1 1 1 1 2 0 2 1 1 0 1 0 0 1 2 1 1 0 0 0 0 0 1 1 1 0 0 0 2 1 0 1 1 2 0 0 0 1 1 0 0 1 2 0 1 2 1 0 2 1 1 2 2 0 2 0 0 1 0 1 0 0 2 2 0 2 0 1 0 1 1 2 2 0 0 0 2 1 1 0 0 1 0 1 1 1 1 0 2 0 0 0 2 0 0 0 1 0 1 0 1 0 1 0 0 0 0 0 0 0 0 0 0 0 0 1 0 0 0 0 0 0 0 0 0 0 0 0 0 0 0 0 1 1 0 1 0 1 1 0 0 2 1 1 1 1 1 0 0 1 0 1 0 2 1 1 1 1 0 1 0 1 2 1 2 1 2 0 0 0 0 0 0 2 2 1 0 0 0 0 1 1 2 1 0 2 0 1 0 0 2 2 2 0 0 0 0 0 0 1 1 0 0 0 1 0 0 1 1 0 0 0 1 1 1 0 0 0 0 0 0 0 1 0 0 1 1 2 0 0 1 0 0 0 1 0 0 1 1 0 1 1 1 1 0 0 0 0 0 0 0 2 1 1 1 1 0 2 0 1 0 0 0 2 2 1 1 2 2 0 1 0 2 0 0 0 0 2 0 0 0 0 1 1 2 0 2 0 0 2 0 0 0 2 0 0 0 1 1 0 0 1 0 0 0 0 0 2 0 0 0 1 2 0 0 0 1 1 2 2 1 0 1 1 0 1 2 0 0 0 0 0 2 0 2 0 0 2 1 0 1 1 2 2 0 0 1 1 1 0 0 1 0 0 1 0 0 0 0 0 0 0 1 0 2 0 0 2 0 0 0 0 0 2 1 0 1 1 1 2 0 1 1 1 1 2 0 0 0 0 1 1 0 1 2 2 0 0 0 0 2 1 0 1 0 1 1 1 0 0 2 1 1 1 0 2 0 1 1 0 0 1 0 2 0 0 0 2 0 2 2 0 0 1 0 1 2 0 0 0 0 0 0 2 0 1 0 1 2 1 0 0 1 0 0 0 0 1 1 1 1 0 0 1 0 0 1 1 2 0 1 1 0 0 1 1 2 0 0 0 0 0 1 1 0 0 0 0 0 2 1 1 2 1 0 1 0 0 0 2 1 1 0 0 0 1 0 0 1 0 1 2 0 0 0 2 0 2 0 2 1 1 0 0 2 1 1 0 0 0 0 0 1 0 0 0 1 1 1 1 0 1 1 0 1 0 0 1 1 2 1 0 2 0 1 1 1 0 0 0 1 1 1 0 0 0 0 0 0 0 0 1 1 0 0 2 1 0 0 1 0 0 1 2 1 0 0 1 1 0 0 0 0 1 1 1 1 1 0 0 1 1 1 0 1 0 2 0 1 1 1 1 1 2 2 0 1 2 1 1 0 2 0 1 2 2 0 1 0 0 0 0 1 0 2 2 1 1 0 0 2 0 0 0 0 2 0 1 1 1 2 0 2 0 0 2 1 1 1 0 0 0 0 2 1 0 2 0 0 1 0 1 0 0 0 2 1 2 2 1 0 0 0 1 0 0 0 2 2 2 0 0 0 0 2 1 0 1 0 0 0 0 0 0 0 1 0 1 0 1 1 1 0 0 0 1 1 0 0 0 0 0 0 0 0 0 1 0 1 0 0 1 2 2 0 0 2 1 0 1 1 1 2 0 0 1 1 0 0 0 2 2 0 0 1 2 0 2 1 2 0 0 2 0 0 0 0 1 0 0 0 0 0 0 1 0 1 0 1 1 2 0 1 1 0 1 0 1 1 0 1 1 0 1 0 0 0 0 0 2 0 2 1 2 1 2 0 0 1 1 1 0 0 0 0 0 0 0 1 0 1 1 1 0 1 0 2 0 1 0 1 2 0 1 1 0 0 0 1 1 0 0 1 0 2 2 0 0 1 2 2 0 1 0 0 1 0 0 1 0 1 1 0 0 2 2 2 0 0 0 0 2 1 0 1 1 1 0 0 2 0 1 0 0 0 1 1 0 2 0 0 0 1 2 2 0 0 0 1 1 0 2 0 1 0 0 0 1 0 0 0 1 2 0 0 2 2 2 0 1 0 0 1 0 1 0 1 0 0 0 2 0 1 0 1 0 1 0 0 0 0 0 0 0 0 0 0 2 0 0 0 0 1 2 0 0 1 0 1 0 1 0 1 1 1 0 0 1 1 0 1 0
142 1 1 0 0 0 0 2 1 1 1 0 0 2 0 1 0 2 1 2 0 0 1 1 1 1 1 0 0 2 2 0 0 2 1 2 1 1 0 1 1 0 0 0 2 0 1 0 0 0 0 1 0 0 2 1 1 0 0 0 1 0 0 2 1 1 1 0 2 0 0 2 2 1 2 2 1 0 2 1 0 2 2 0 2 0 0 2 2 2 1 2 1 2 1 2 0 1 0 1 1 2 2 0 1 1 2 1 0 0 1 1 0 0 0 0 0 0 0 0 2 0 1 1 0 2 0 0 1 0 0 0 0 0 0 0 0 0 0 0 2 0 0 1 0 1 1 0 0 0 0 0 0 1 0 0 0 1 0 1 1 1 0 2 1 2 0 1 1 1 0 2 2 0 1 2 1 1 0 1 0 0 1 1 0 0 1 2 2 1 1 2 1 0 1 2 0 0 0 0 0 0 0 1 2 1 1 0 1 0 1 1 1 0 0 2 1 1 1 2 0 0 2 0 0 0 1 1 0 1 0 1 0 0 1 0 0 2 1 1 0 1 2 0 1 0 0 1 1 1 1 1 0 1 1 1 0 2 1 1 0 1 0 0 0 0 0 0 1 0 0 1 0 0 0 0 1 0 0 0 0 0 2 2 2 2 2 1 0 2 0 0 1 2 1 1 0 0 0 0 0 0 2 1 1 1 2 1 1 1 0 1 1 1 0 0 1 0 0 0 1 1 2 0 1 0 0 2 1 2 0 0 1 0 0 0 0 1 1 0 0 1 1 0 0 0 2 1 1 0 0 0 2 2 1 0 1 0 0 1 1 0 2 1 2 1 0 1 2 0 0 0 1 1 1 1 2 2 2 0 1 1 0 0 1 0 0 0 0 0 0 1 2 0 2 1 1 1 1 1 1 1 0 2 2 0 0 0 0 0 1 1 0 0 1 2 1 0 0 0 1 1 0 1 1 1 2 1 1 1 1 1 1 2 2 1 0 2 2 2 2 1 1 1 0 0 0 2 0 0 0 1 0 2 1 1 0 1 0 1 1 0 0 1 0 1 1 1 0 1 1 2 2 1 1 0 1 1 2 0 1 0 1 0 0 1 0 0 1 0 0 0 1 1 0 1 0 1 1 0 0 2 1 1 0 1 1 2 1 0 0 0 0 1 0 1 0 0 0 0 1 2 1 1 0 1 1 1 1 1 1 0 0 1 0 1 2 0 0 1 0 1 0 1 1 0 1 1 1 1 0 0 0 0 1 1 0 1 0 1 1 0 0 0 0 1 0 0 0 0 0 1 1 0 1 0 0 0 1 1 2 0 2 0 2 0 2 0 0 1 1 1 1 2 0 1 0 0 0 0 0 2 1 0 1 2 1 0 0 1 1 1 0 0 0 0 0 2 0 1 0 1 0 0 0 1 1 1 0 0 1 2 1 0 2 0 2 0 1 0 0 0 0 2 2 0 2 0 1 0 0 2 0 0 2 1 0 2 2 0 0 0 2 0 2 2 0 2 0 0 0 0 1 0 0 1 2 0 1 1 1 0 2 2 0 1 2 0 0 2 0 0 0 1 0 0 1 0 0 1 0 1 0 0 1 2 0 1 1 0 0 0 0 0 0 1 0 1 1 1 0 0 2 0 1 2 0 0 0 0 0 0 0 1 0 1 1 1 1 2 1 1 0 0 2 0 2 1 0 0 0 0 0 0 0 2 0 0 1 0 0 0 2 1 0 0 1 1 0 2 0 0 2 1 1 0 2 2 2 2 2 2 0 1 1 2 0 2 1 2 1 1 1 0 1 1 0 0 0 1 0 0 0 0 1 0 1 0 1 1 2 0 0 0 1 2 1 2 2 0 2 2 1 0 0 0 1 0 1 2 0 2 1 1 0 2 0 1 2 2 2 0 0 0 0 0 0 0 1 0 1 1 0 0 1 0 1 0 0 0 0 0 0 0 0 1 2 1 2 1 1 0 0 1 2 2 0 1 2 1 2 0 0 0 0 0 0 0 1 0 1 0 0 0 2 2 2 0 0 0 0 1 2 1 2 0 0 0 0 2 0 1 0 0 1 1 2 0 2 0 0 0 0 2 0 0 1 0 0 0 0 1 0 1 1 1 1 0 1 0 0 0 1 1 0 0 1 0 0 0 2 0 0 1 1 0 2 1 1 0 0 2 0 0 1 0 1 1 1 0 1 0 0 0 0 0 0 1 1 0 0 0 0 1 0 1 1 0 0 0 0 0 0 2 1 0 0 0 1 1 0 0
143 0 2 0 0 0 0 2 0 1 0 0 1 1 0 0 0 1 1 1 1 1 1 0 2 0 0 0 0 2 2 1 2 2 0 2 1 2 0 0 1 0 0 0 1 0 0 0 0 0 0 0 1 1 0 1 0 0 1 1 1 1 0 0 0 1 0 1 2 1 0 1 1 0 1 1 1 0 2 0 1 2 1 1 1 0 0 1 1 2 0 1 2 2 1 2 0 1 0 1 0 2 1 1 0 0 2 0 0 0 0 0 1 1 1 1 1 0 1 0 2 0 1 0 1 1 0 1 1 1 0 0 0 0 0 0 0 0 0 0 1 0 0 0 0 2 0 0 0 0 0 0 0 0 0 0 0 1 0 2 1 1 0 2 2 2 0 0 1 2 0 1 0 2 1 0 0 0 0 0 0 1 0 1 0 0 1 2 0 0 0 2 0 0 0 1 0 0 0 2 2 0 0 1 2 1 1 0 1 0 1 1 0 0 0 2 0 0 1 0 2 2 2 0 0 0 0 0 0 2 1 0 0 0 1 0 0 2 2 0 0 0 2 1 2 0 0 0 0 0 0 0 1 0 0 1 2 0 0 0 0 0 0 0 0 0 1 0 1 1 0 1 0 0 0 0 0 2 2 0 0 1 1 1 2 1 0 0 0 1 0 1 0 1 1 0 1 2 0 1 0 1 2 1 1 0 0 2 1 1 0 1 2 2 1 0 2 1 1 1 0 1 0 1 1 0 0 1 1 0 0 2 1 0 0 0 0 1 0 1 1 1 1 0 0 1 2 1 2 1 1 0 2 2 2 0 0 0 0 2 2 0 1 1 1 0 0 2 2 0 0 0 0 2 0 0 1 0 0 0 2 1 0 0 0 0 0 1 1 0 1 1 2 0 2 1 1 1 1 1 0 1 0 1 1 0 0 1 0 2 0 0 1 1 1 2 0 1 1 1 0 0 0 0 1 1 0 0 0 0 1 0 0 1 0 1 0 0 0 0 1 0 1 1 0 0 0 2 0 0 0 0 0 1 1 0 1 1 1 0 1 0 0 1 0 1 1 1 0 0 0 1 1 2 0 2 0 0 1 0 1 1 0 0 1 2 1 0 0 0 0 0 1 2 0 1 1 1 2 0 1 1 2 1 0 0 2 1 1 0 0 0 1 1 0 0 0 0 0 1 1 1 2 2 0 2 2 1 1 2 1 0 0 0 1 0 1 0 2 0 0 2 0 1 0 1 1 1 1 2 1 1 0 1 1 1 0 0 0 1 1 0 1 1 1 0 2 0 0 0 0 0 2 0 2 0 2 0 0 2 0 0 1 0 1 0 1 0 1 1 1 0 0 1 0 0 0 1 0 0 1 1 0 1 0 2 1 1 0 1 0 0 1 2 1 0 0 0 0 0 1 0 0 1 1 1 1 0 0 0 0 0 0 0 1 0 1 0 0 0 1 1 0 0 1 0 2 1 1 0 0 1 0 0 2 1 0 2 2 0 0 0 2 1 0 1 0 2 1 0 1 0 0 0 1 0 2 0 2 0 1 0 1 0 0 1 0 0 1 0 0 0 1 2 1 0 1 0 0 2 1 1 0 0 0 2 1 2 2 0 2 0 0 0 0 0 0 1 1 1 0 1 0 0 1 0 0 2 2 1 1 1 0 0 0 0 1 1 0 1 0 1 0 0 0 2 2 1 0 0 0 0 1 0 0 1 0 2 0 2 1 2 2 1 0 0 1 1 0 1 1 0 1 0 0 0 1 0 1 0 2 2 1 0 2 2 0 2 1 2 1 1 2 1 0 0 0 0 0 0 0 0 0 0 2 2 2 0 2 0 2 0 0 0 2 1 0 2 1 0 1 1 0 0 1 0 0 0 0 2 0 2 0 1 0 2 0 0 2 0 1 0 0 0 0 0 0 0 0 0 2 2 0 0 2 0 0 0 0 1 1 1 0 0 0 0 0 0 1 0 0 0 0 1 1 2 1 1 2 1 1 0 0 0 0 0 0 2 0 0 2 1 1 0 2 2 2 0 0 1 0 0 1 1 1 1 0 1 1 1 1 1 1 0 1 1 1 0 2 0 0 0 0 0 1 0 1 0 1 1 0 1 0 1 0 0 0 0 1 0 0 1 1 1 1 0 0 0 0 1 0 0 1 1 0 0 1 1 0 2 1 0 0 0 2 0 1 0 0 0 0 1 0 0 1 0 0 0 1 0 0 0 0 1 0 0 1 1 0 0 0 0 0 2 1 0 0 1 1 0 0 0
144 1 2 0 0 0 0 1 1 1 1 1 0 0 1 0 0 1 0 0 1 1 0 1 1 1 1 0 1 2 2 1 0 2 1 0 2 0 0 0 1 0 1 1 2 2 2 0 0 0 0 0 0 1 0 2 0 0 2 0 1 0 0 2 1 1 1 0 2 0 1 1 2 0 2 2 2 0 2 0 2 2 2 1 2 0 0 1 1 2 1 1 1 1 0 1 0 1 0 1 0 2 1 0 1 1 2 1 2 0 0 2 1 2 2 1 2 0 0 0 2 0 1 0 0 0 1 1 1 0 1 0 0 0 1 2 0 0 0 0 1 0 0 0 0 2 0 0 0 0 0 0 0 1 0 0 0 1 0 0 0 0 0 2 0 2 0 0 1 1 0 1 0 2 1 0 0 1 0 1 0 0 0 2 0 0 2 1 0 1 1 2 2 2 2 0 0 0 0 2 2 0 0 1 2 2 1 2 0 0 1 1 1 0 1 1 1 0 1 0 2 2 1 1 2 0 0 0 0 0 0 1 0 0 2 0 0 2 1 0 0 1 1 0 2 1 1 0 0 0 0 0 0 0 0 0 0 2 0 0 0 0 0 0 0 0 0 1 2 2 0 0 1 0 0 0 0 2 2 0 0 0 2 2 2 2 1 1 0 2 2 1 1 1 1 1 0 0 2 0 2 0 1 0 0 1 1 1 2 2 0 2 1 1 1 0 2 1 0 0 0 1 0 0 2 0 1 0 0 1 0 2 0 0 0 0 1 1 0 1 1 1 2 0 1 0 1 0 0 0 0 0 1 1 1 1 0 0 0 0 0 0 0 0 0 1 0 2 2 1 0 0 0 2 0 0 1 2 0 0 0 0 0 0 2 0 0 0 0 0 0 2 0 0 1 0 1 0 0 0 0 0 0 1 1 0 0 0 0 2 0 1 0 0 1 2 1 1 1 1 0 0 1 0 1 1 1 0 0 1 1 1 0 0 0 0 0 0 0 0 2 0 2 0 0 0 0 0 0 0 0 0 0 2 1 1 0 1 1 0 0 0 0 2 0 0 2 0 0 0 0 0 2 2 2 0 1 0 2 2 1 0 0 1 0 0 0 1 1 0 0 0 1 2 1 1 1 2 2 0 0 2 2 1 0 1 2 0 1 0 1 0 1 0 1 0 0 0 0 1 1 2 2 2 0 2 0 0 0 2 1 0 0 1 0 0 0 1 2 0 1 2 0 0 0 2 1 0 2 0 0 0 0 0 1 1 0 0 0 0 0 0 0 0 0 2 0 0 0 0 0 0 0 0 0 0 0 1 2 1 2 0 1 0 0 1 0 0 0 1 0 0 0 0 1 0 1 1 0 0 1 0 0 0 0 2 0 1 0 1 0 0 0 0 0 0 1 0 0 0 1 0 0 0 0 2 2 1 0 0 2 2 0 0 1 1 2 0 1 0 0 1 0 1 1 0 2 1 1 1 0 1 0 0 1 2 0 2 2 1 1 0 1 0 1 0 0 2 1 0 1 0 1 1 1 2 1 1 1 1 2 0 2 1 1 1 2 0 1 1 0 0 0 1 0 0 1 0 0 1 1 0 0 0 1 1 1 1 1 0 0 0 1 0 1 2 0 1 1 1 0 0 1 0 1 0 0 1 1 1 0 0 0 1 0 1 1 1 0 1 0 0 0 0 2 0 2 0 0 0 0 0 2 1 0 1 0 0 0 0 0 0 2 1 0 1 2 1 0 2 0 0 1 0 0 0 2 1 1 1 0 1 1 1 2 1 1 2 2 2 0 2 2 1 0 0 0 0 1 0 0 1 0 0 2 2 0 0 0 1 2 1 0 0 2 1 0 1 1 0 2 1 0 1 0 0 0 0 0 2 1 1 2 2 0 2 0 0 1 1 0 0 0 0 1 1 0 0 0 0 2 2 0 0 2 0 0 0 0 0 1 1 0 0 0 1 1 0 1 2 0 0 0 1 2 2 0 0 1 2 1 1 0 0 0 0 0 1 1 0 1 1 0 1 2 2 2 0 0 1 1 0 2 0 1 0 0 1 0 1 0 2 0 0 2 0 0 1 2 0 1 0 0 2 2 0 2 0 0 0 0 2 0 2 0 0 0 0 0 2 0 1 1 2 1 1 2 1 0 1 0 0 1 1 0 1 2 1 0 2 1 1 1 0 1 1 0 0 0 0 0 0 0 1 0 0 2 1 1 1 0 0 0 1 0 0 0 0 0 0 0 0 0 2 1 0 0 0 0 0 2 1
145 0 1 0 0 0 0 2 1 2 1 0 1 2 1 0 1 1 1 2 0 0 0 0 2 0 1 0 0 2 2 0 0 2 0 2 1 1 0 0 2 0 0 0 1 0 0 0 0 0 0 1 0 0 2 1 0 1 2 0 1 0 0 2 1 1 1 0 2 0 1 2 2 0 2 2 2 0 2 0 1 2 1 0 2 0 0 0 0 2 0 1 2 2 0 0 0 2 1 1 0 2 2 0 0 0 2 1 1 0 0 2 0 0 0 0 0 0 2 0 1 1 2 2 0 2 0 2 2 1 1 0 0 0 1 0 1 0 0 0 0 0 0 0 0 1 0 0 0 0 0 0 0 0 1 0 0 0 0 2 2 2 0 2 1 2 1 1 0 0 0 0 1 1 1 2 0 0 0 0 0 0 1 2 0 0 2 2 1 1 1 2 2 1 2 1 2 0 0 1 1 1 0 2 2 2 1 2 1 0 0 2 1 0 0 2 0 0 0 0 2 2 2 0 0 0 1 1 0 2 0 1 0 0 1 0 0 2 2 0 0 0 2 1 2 0 0 0 0 0 0 0 0 1 0 1 0 2 0 0 0 0 0 0 0 0 0 0 2 1 1 1 1 1 0 1 0 2 1 0 1 1 0 0 1 1 1 2 0 2 1 1 0 2 2 1 1 2 0 1 0 0 0 0 0 0 0 1 1 2 0 2 2 1 2 0 2 0 0 1 0 1 1 1 2 0 0 1 1 0 0 2 1 0 0 0 0 0 2 0 0 0 1 0 1 0 2 0 1 0 0 0 1 1 1 1 0 0 0 1 1 0 0 0 0 0 0 2 1 0 1 1 1 2 1 1 1 2 1 0 1 2 0 0 2 0 0 0 0 1 0 0 1 0 1 0 1 1 1 1 0 1 0 2 2 0 0 0 0 1 0 1 0 0 1 2 0 0 0 0 0 0 0 2 0 0 2 1 1 1 1 1 0 1 0 1 0 1 0 1 1 0 1 1 0 1 0 0 0 2 2 0 0 2 2 2 0 1 0 1 1 0 1 0 0 1 1 1 0 0 0 1 2 0 0 1 0 0 0 0 1 0 0 0 1 1 1 1 1 0 0 0 1 1 2 0 2 1 1 0 1 1 1 1 0 1 1 1 1 0 1 0 1 1 0 0 1 1 0 1 1 2 2 2 0 2 1 2 2 1 1 0 0 1 1 0 0 0 1 1 1 1 0 1 0 2 1 1 1 1 1 1 0 0 2 0 0 0 0 0 0 0 0 1 1 0 2 2 2 1 1 2 0 0 0 1 2 2 2 2 2 0 1 0 0 1 1 1 0 1 2 1 0 1 0 0 0 1 0 0 0 2 0 1 0 2 0 1 0 1 0 0 0 1 0 1 0 2 1 1 1 1 0 0 0 0 1 1 0 0 1 1 0 0 1 2 2 0 0 1 1 0 0 1 1 0 2 1 2 2 0 1 0 1 1 2 0 2 1 0 0 0 1 0 2 2 0 2 1 0 0 1 1 0 0 1 2 0 2 0 2 0 1 1 0 2 2 0 1 1 0 0 0 1 0 0 1 0 0 0 0 0 0 0 1 1 1 2 2 0 1 0 0 1 0 0 0 1 1 1 0 0 2 0 1 2 0 1 1 0 0 0 0 0 0 0 0 0 1 1 0 1 0 1 1 0 1 1 0 1 1 1 0 0 0 1 0 0 1 0 0 1 2 0 0 1 0 2 0 2 0 1 1 0 0 1 2 1 1 1 1 1 1 1 2 2 0 1 1 2 1 2 2 0 0 0 1 1 0 0 0 0 0 0 1 0 1 1 1 1 1 0 1 1 0 2 0 2 1 0 2 1 0 0 0 0 0 0 1 2 2 1 0 1 0 2 0 0 1 1 1 1 0 0 0 0 0 0 0 0 2 1 0 0 2 0 1 0 0 0 0 1 0 0 0 2 1 0 0 2 0 0 0 0 2 2 1 0 2 1 0 1 0 0 0 0 1 0 1 0 1 2 2 0 2 2 2 0 0 0 0 2 2 0 2 0 0 1 1 0 1 2 1 0 2 0 0 0 1 0 0 0 0 1 1 0 2 1 0 0 0 2 0 2 0 0 0 1 0 0 0 1 2 1 0 0 1 1 1 0 1 0 1 0 0 0 0 0 0 0 0 2 0 0 0 1 0 0 0 0 0 1 1 1 0 1 1 2 0 0 0 0 0 1 0 0 0 0 0 0 0 0 0 2 0 0 0 0 0 0 2 0
146 0 2 0 0 0 0 2 0 1 1 0 0 0 0 0 0 2 0 2 1 0 1 0 2 0 0 0 0 2 2 1 1 1 1 1 1 2 1 1 2 1 0 0 2 1 1 0 0 0 0 0 0 1 0 2 0 1 2 1 1 1 0 2 0 1 1 0 1 1 0 1 1 0 1 2 2 0 2 0 2 2 1 1 1 0 0 0 0 1 0 0 1 2 1 1 0 0 0 0 2 1 0 0 0 0 2 0 0 0 1 1 0 1 1 0 1 0 2 0 2 1 2 1 0 1 1 1 1 0 0 0 0 0 1 1 0 0 0 0 1 0 0 0 0 1 0 0 0 1 0 0 0 0 0 0 0 0 1 0 1 0 1 1 0 1 0 1 0 0 1 1 1 1 1 1 0 0 0 0 0 0 2 2 0 0 2 2 1 0 1 2 2 0 2 2 0 0 0 1 1 1 0 0 2 1 1 0 1 0 1 1 2 0 0 2 1 0 1 1 0 1 2 0 0 0 1 1 0 2 0 1 0 1 0 1 1 2 2 0 0 1 2 0 2 0 0 0 0 0 0 0 1 0 0 2 1 2 1 0 1 0 0 0 0 0 1 0 2 2 0 0 0 0 0 0 0 1 1 0 1 2 0 0 2 1 1 1 0 2 0 0 0 2 2 0 1 1 0 1 1 0 2 1 0 0 1 2 1 1 0 2 0 1 2 0 2 0 0 0 1 1 2 1 1 0 1 1 0 2 0 2 2 0 0 0 0 1 1 1 0 1 1 1 2 0 0 0 0 1 0 1 1 1 1 1 0 0 0 2 2 0 0 0 0 0 0 1 2 0 0 0 1 1 0 0 2 1 1 0 0 1 0 0 1 1 0 0 0 1 1 1 2 0 2 1 1 0 2 2 0 2 0 1 0 0 1 2 0 1 0 1 0 0 1 1 1 0 1 0 0 1 1 1 1 1 1 1 1 0 0 1 2 2 2 0 0 2 0 0 2 1 1 1 0 2 0 2 0 0 0 0 0 1 1 0 1 2 1 2 2 0 1 1 0 0 2 1 0 1 1 1 2 1 0 0 0 0 2 0 1 1 0 0 0 0 0 1 1 0 0 0 0 2 2 0 2 1 2 0 1 2 1 1 0 1 2 1 1 0 0 1 0 2 0 0 0 0 0 1 1 1 2 2 1 2 0 1 1 1 1 0 0 1 0 1 1 0 1 0 2 2 0 0 0 2 1 1 1 1 0 0 0 0 2 1 1 0 0 1 1 0 0 0 0 1 0 1 1 1 0 1 2 0 1 0 1 1 2 1 2 0 1 0 0 1 1 0 0 1 0 0 0 0 0 1 1 0 0 0 0 2 0 1 0 2 1 0 0 1 0 0 0 1 0 1 1 0 0 0 1 0 0 1 1 1 2 1 0 0 1 1 0 0 2 1 1 0 0 0 0 2 0 1 1 0 2 1 1 1 0 2 0 1 2 2 0 2 2 0 0 0 2 2 0 2 0 2 1 0 2 0 2 0 0 2 1 0 2 1 1 0 2 2 1 1 1 0 1 1 0 0 0 0 0 0 0 0 0 1 0 1 0 0 1 1 0 1 2 0 1 1 0 0 1 2 1 1 1 1 0 0 1 0 2 0 0 0 0 0 0 0 0 0 0 0 0 1 0 1 0 1 0 1 1 0 1 0 0 0 0 0 1 1 0 1 0 0 2 0 0 0 2 2 2 0 0 2 0 2 0 0 1 1 1 0 1 2 2 1 0 1 0 0 0 1 0 2 2 2 1 2 2 1 0 0 1 1 1 0 0 1 0 0 0 1 0 0 1 1 2 0 0 0 1 2 1 2 1 0 1 1 0 1 1 0 0 0 0 2 0 2 1 1 1 1 0 0 0 0 0 0 0 0 0 0 1 0 1 1 0 0 0 0 1 1 1 0 0 0 0 0 1 0 1 2 1 0 1 0 0 0 0 1 1 2 0 0 1 1 0 1 1 0 0 0 0 0 1 0 1 1 1 2 2 1 2 0 0 0 0 2 2 1 2 1 1 0 1 0 1 2 0 0 0 1 1 1 2 0 1 0 0 2 0 0 2 1 0 0 0 2 0 2 0 0 0 1 1 0 1 1 2 2 2 1 2 0 0 0 2 0 1 0 1 0 1 0 0 1 1 1 0 0 2 0 1 0 0 0 0 0 0 0 1 2 2 1 0 1 0 0 0 1 0 0 0 0 0 0 0 0 0 1 1 0 0 1 1 0 2 1
147 0 2 1 0 0 0 1 0 1 0 1 0 0 0 0 0 2 1 2 1 1 0 1 1 0 0 0 1 1 1 0 1 2 2 0 2 1 1 0 1 0 1 0 0 0 0 0 0 0 0 0 0 1 0 0 2 0 1 1 1 0 0 0 0 1 0 0 1 0 0 1 2 0 2 1 0 0 2 0 1 2 1 1 0 0 0 0 0 2 0 1 1 1 1 2 0 2 0 2 0 2 0 0 2 2 2 1 1 0 0 1 1 1 2 2 1 0 1 0 2 0 2 1 0 0 1 1 2 0 0 0 0 0 0 0 0 0 0 0 0 0 1 0 0 2 1 0 0 0 0 0 2 0 1 0 0 1 0 1 0 0 0 2 2 2 0 0 0 2 0 1 1 1 2 1 1 1 1 0 0 1 0 2 1 0 2 0 0 1 0 1 2 0 2 2 1 0 0 0 0 2 0 2 2 1 2 0 1 0 1 1 1 0 0 2 2 0 0 0 1 1 2 0 0 0 1 0 0 2 0 0 0 1 1 0 0 2 2 0 0 0 2 1 2 0 0 0 0 0 0 0 0 0 0 2 1 0 0 0 0 0 0 0 0 0 0 0 1 1 0 1 2 2 0 0 1 0 0 0 0 1 1 1 2 2 1 0 0 1 0 0 1 2 2 1 1 1 0 0 0 1 2 1 1 0 0 2 0 1 1 2 1 1 0 0 2 1 0 0 1 0 1 1 1 0 0 2 0 2 0 1 0 0 0 0 0 2 0 1 0 1 1 0 0 0 1 0 0 2 0 1 1 1 1 1 0 0 0 2 2 0 2 0 2 1 0 1 2 0 0 0 0 2 0 0 2 1 1 0 2 1 1 1 1 1 0 0 0 0 0 1 1 0 2 1 1 2 0 0 0 0 0 2 2 2 0 2 0 2 1 0 1 0 0 1 0 0 0 0 1 1 0 0 2 2 1 0 0 0 1 0 0 1 0 1 0 0 0 1 1 1 1 1 0 0 0 2 0 0 0 1 0 2 1 1 0 2 0 2 2 0 1 0 0 1 1 0 0 0 0 0 2 1 1 1 1 1 1 0 1 0 0 1 0 0 0 0 1 0 1 1 0 0 0 0 1 2 2 0 0 2 1 1 0 1 2 1 0 0 0 1 0 2 0 0 0 0 0 2 2 1 2 2 0 2 0 0 0 2 0 2 0 0 0 0 1 0 0 1 0 1 0 1 1 2 1 1 1 2 0 0 0 1 1 1 0 1 0 0 0 0 1 1 1 0 1 1 1 1 0 0 1 0 1 0 1 1 2 1 2 0 0 0 0 0 0 0 1 1 0 0 1 2 0 0 1 0 0 0 0 2 1 1 0 1 2 0 0 1 0 0 1 0 0 0 2 1 1 0 0 0 0 1 1 1 1 1 0 0 2 2 0 0 2 0 2 0 0 0 0 1 0 1 1 0 2 0 1 1 0 2 0 2 2 2 0 2 2 0 0 0 1 2 0 1 0 2 0 0 0 1 0 0 0 2 0 0 2 0 0 0 2 2 1 2 1 1 1 0 0 0 0 0 0 0 2 0 0 1 0 1 0 0 2 1 1 2 2 0 0 0 0 1 0 0 0 0 0 0 0 0 2 0 2 0 0 0 0 0 0 0 0 0 0 0 1 1 0 1 0 0 0 0 1 0 1 0 0 1 1 1 0 1 0 1 1 1 0 1 1 2 2 2 2 0 0 2 0 1 0 1 2 0 0 1 1 1 1 1 2 2 1 0 1 1 1 2 2 2 1 2 2 0 2 1 0 1 0 0 0 0 0 0 1 1 0 0 1 0 1 0 1 1 1 2 0 1 2 0 2 2 0 0 0 0 0 0 0 1 0 2 1 1 0 2 0 0 1 0 0 1 1 1 0 0 1 0 0 0 2 2 0 0 1 0 1 0 0 0 0 0 0 0 0 0 2 0 1 1 0 0 0 1 1 1 1 0 2 2 2 0 0 0 0 0 0 0 0 0 2 1 0 1 2 0 1 0 0 0 0 1 2 1 1 1 0 1 0 1 0 1 0 0 1 2 2 1 1 1 0 1 2 0 2 0 2 0 0 0 1 1 0 1 0 1 1 0 0 1 0 2 1 1 0 0 1 0 0 0 2 0 0 0 1 0 2 1 0 1 2 0 0 0 2 0 1 0 0 0 0 0 0 0 1 0 2 0 1 0 0 0 0 1 0 0 0 0 0 0 0 0 0 1 1 0 0 0 0 0 2 2
148 0 1 0 0 0 0 2 0 2 1 0 1 1 0 0 0 1 0 0 1 1 1 0 2 0 0 0 0 2 2 1 2 1 1 0 2 2 0 0 0 0 0 0 2 1 1 0 0 0 0 1 0 1 0 1 1 1 2 1 0 1 0 1 1 1 1 0 2 0 0 2 0 0 0 2 2 0 1 0 2 2 2 0 1 0 0 2 2 2 1 1 1 1 1 1 0 2 0 1 1 2 0 0 1 1 1 1 0 0 1 1 1 1 1 1 1 0 2 0 1 0 2 1 0 1 1 0 2 1 0 1 0 0 0 0 0 0 0 0 2 0 1 0 0 1 0 0 0 0 0 0 0 0 0 0 0 2 0 0 1 0 0 2 2 2 0 0 2 0 0 2 0 2 0 0 0 0 0 0 0 0 1 2 0 0 2 0 0 0 0 0 2 0 2 1 0 0 0 1 1 0 0 1 2 1 1 0 1 0 2 0 1 0 0 2 1 1 1 2 0 0 1 1 2 1 0 0 0 1 0 0 0 1 1 0 0 2 2 0 0 1 2 1 1 0 0 0 0 0 0 0 0 0 0 1 0 0 0 0 0 0 0 0 0 0 1 0 2 1 0 0 1 1 1 1 0 1 1 0 0 2 0 0 1 0 0 0 0 1 0 0 0 2 0 0 1 0 0 0 1 0 2 2 2 0 1 1 1 2 0 2 2 1 2 0 2 0 1 0 1 1 0 1 1 0 0 0 0 0 0 1 1 0 0 0 0 1 1 0 0 0 2 0 0 0 1 0 2 2 0 0 2 2 0 0 2 0 0 2 2 0 2 2 2 2 0 2 0 0 2 2 1 2 0 0 1 2 1 0 0 0 0 0 2 0 0 0 0 1 0 1 0 0 1 0 1 0 2 2 0 2 0 2 2 0 0 0 1 1 1 1 0 0 2 2 1 0 1 0 0 1 0 1 2 2 0 1 1 0 0 0 0 1 1 1 0 0 0 1 0 0 1 1 1 2 0 2 0 0 0 0 0 2 0 0 0 1 0 1 1 0 0 1 0 1 1 1 0 1 0 2 2 0 0 2 0 0 2 1 0 0 1 1 0 1 0 2 0 1 1 0 0 1 0 1 1 0 1 0 1 1 2 1 0 1 2 1 1 0 0 0 1 0 1 0 1 0 0 1 1 1 2 2 1 2 1 0 0 2 1 1 0 2 2 0 0 0 1 1 1 1 0 2 0 2 1 0 1 1 0 1 0 0 1 1 0 0 0 1 1 0 2 0 0 0 1 2 2 2 0 1 1 0 1 0 1 1 2 1 2 0 2 0 2 0 1 0 0 2 0 0 0 0 1 0 1 1 0 0 1 1 1 0 0 1 1 1 0 1 0 0 0 0 0 0 0 2 0 1 1 1 0 1 1 0 1 1 0 0 1 1 0 0 0 0 2 0 0 0 0 1 1 1 2 0 1 1 2 1 0 1 0 0 1 1 0 2 2 0 0 0 1 0 1 1 0 2 0 0 0 0 0 1 1 1 1 0 2 0 0 0 2 2 2 2 0 0 2 0 1 1 0 2 1 0 2 1 0 1 1 0 0 0 2 2 0 1 1 0 1 0 0 1 0 1 0 0 0 0 0 0 1 0 1 0 0 1 0 0 0 0 1 0 0 1 1 1 1 2 0 2 0 0 0 1 1 1 0 1 0 1 1 0 0 1 1 0 0 0 0 2 2 2 0 0 2 1 0 1 1 0 2 0 0 0 1 1 1 1 2 2 1 1 1 2 1 2 1 2 1 1 2 0 0 0 0 1 0 0 1 0 0 0 1 1 2 0 0 1 1 0 1 1 1 1 1 2 1 0 0 1 0 1 0 0 0 0 0 2 0 2 1 1 0 1 0 0 0 0 0 0 1 1 0 0 1 0 1 0 0 0 0 0 2 0 0 0 0 0 2 2 0 0 0 2 0 0 1 1 0 0 1 0 2 2 1 1 1 2 2 0 0 0 0 0 1 0 0 0 2 1 0 1 1 1 1 1 0 0 0 1 2 1 2 1 0 1 0 2 0 1 0 0 1 0 0 0 0 0 0 0 0 1 2 0 2 1 1 0 1 1 0 1 1 1 1 1 0 1 0 1 1 0 0 0 1 2 0 0 1 0 0 1 0 0 0 2 0 2 2 0 0 0 1 1 1 0 0 0 0 0 1 0 0 2 2 0 2 0 0 0 0 0 0 0 0 0 1 0 1 0 0 2 2 0 0 0 0 0 1 0
149 0 1 0 0 0 0 2 0 1 0 1 1 2 1 0 0 2 2 1 0 0 0 0 2 0 0 0 2 1 1 1 1 1 1 1 1 0 0 0 1 0 0 0 2 1 1 0 0 0 0 0 0 0 0 0 1 0 0 1 0 1 0 1 1 1 1 1 2 0 0 0 2 0 2 2 2 0 1 0 1 1 2 0 2 0 0 0 0 2 0 0 2 0 1 1 0 0 0 0 1 2 1 0 0 0 2 0 1 1 0 1 1 1 1 1 1 0 1 0 2 0 2 1 0 1 1 1 2 1 1 2 1 0 0 0 1 0 1 0 2 0 0 0 0 0 0 0 0 0 0 0 1 0 0 0 0 0 0 1 1 0 1 2 0 2 0 0 1 1 1 1 0 2 1 0 0 0 0 0 0 1 0 1 0 0 1 1 0 0 0 1 1 0 1 1 1 0 0 2 2 0 0 1 2 1 1 1 1 0 0 2 1 0 0 2 0 0 1 0 1 1 1 0 0 0 0 0 0 1 0 0 1 1 2 1 0 2 2 0 0 1 2 0 0 0 0 0 0 0 0 0 0 0 0 2 0 1 1 0 0 0 0 0 0 0 0 2 1 1 0 1 0 0 0 1 0 2 2 0 1 1 1 1 1 2 0 1 0 2 2 1 1 2 2 1 1 0 0 0 0 1 2 0 0 0 0 1 0 0 2 2 1 1 0 0 2 0 0 2 0 0 0 1 2 0 0 1 1 0 0 2 0 0 0 0 0 2 0 1 1 0 1 0 1 0 1 1 1 1 0 1 2 2 1 0 0 1 0 1 1 0 1 0 1 2 0 2 1 0 1 1 1 1 1 1 1 2 1 0 0 1 0 0 1 1 0 0 0 0 0 0 0 1 2 1 1 0 1 1 0 1 0 1 0 0 1 0 0 2 0 0 1 1 0 2 1 1 0 1 0 1 1 1 1 1 0 0 0 0 2 0 0 0 1 1 0 1 0 1 1 1 1 1 1 1 0 2 0 0 0 1 0 2 2 2 0 2 0 1 1 0 0 0 0 1 1 1 0 1 2 2 2 0 1 1 0 1 2 0 1 1 0 0 0 0 0 0 0 0 2 2 1 0 0 0 1 0 0 2 0 2 1 1 1 0 2 1 1 0 1 0 0 1 1 0 0 1 0 1 1 2 2 2 2 2 0 1 1 1 0 2 0 0 1 1 2 1 2 2 0 0 0 0 0 1 1 2 0 2 2 2 0 0 2 1 1 0 0 0 0 0 2 0 0 0 1 0 0 0 0 1 0 0 0 0 1 1 2 1 2 0 1 0 1 1 1 0 0 0 0 0 0 0 0 1 0 0 0 0 0 2 1 0 0 1 1 1 1 1 1 0 0 1 0 0 1 1 0 0 0 0 0 1 1 1 1 2 0 0 2 2 0 0 2 1 2 0 1 0 0 2 0 0 2 0 2 1 1 1 0 0 0 1 2 2 0 2 2 1 0 1 1 0 1 1 0 2 0 0 0 0 0 0 1 0 2 0 2 0 1 0 1 0 0 0 1 0 1 1 0 0 0 2 1 0 2 0 0 1 1 1 0 0 0 2 0 1 1 0 0 0 0 0 0 0 0 0 1 1 0 0 0 0 2 0 0 1 1 1 1 1 0 0 0 1 2 0 1 0 0 1 1 0 0 2 2 0 0 0 1 1 0 0 0 0 0 0 0 0 0 1 1 0 0 1 1 2 0 2 0 1 2 1 1 0 1 0 0 1 0 1 0 1 1 2 0 2 2 2 2 2 2 2 0 0 0 0 0 0 0 0 0 1 0 0 1 0 0 0 1 1 1 1 0 1 0 1 1 0 1 1 0 0 0 0 0 0 0 2 1 1 1 1 0 2 0 1 2 0 0 0 0 1 0 0 1 0 0 0 1 1 0 0 1 0 1 0 2 0 2 2 0 0 1 0 1 0 2 0 0 0 0 0 2 2 1 0 1 2 2 0 1 0 0 0 0 0 0 0 2 1 1 1 1 1 1 0 0 0 1 1 2 1 2 1 1 1 0 2 0 0 0 0 1 1 2 0 2 0 0 0 0 1 1 0 0 2 0 0 0 0 0 1 0 0 0 0 0 1 0 1 1 0 0 0 0 1 0 0 1 0 2 0 0 0 0 0 0 2 0 2 0 0 2 0 0 0 0 0 0 1 0 1 0 1 1 0 2 0 0 0 2 2 0 1 1 0 0 1 0 0 0 1 0 1 0 0 1 1 0 0
150 1 2 0 0 0 0 1 0 1 0 2 0 0 0 0 0 1 0 1 1 1 0 1 1 1 2 0 1 2 2 1 2 2 0 1 1 2 0 0 0 0 1 1 2 0 1 0 0 0 0 1 1 2 0 0 1 1 1 1 1 0 0 1 1 0 1 0 0 0 0 1 1 0 1 2 2 0 2 0 1 1 0 2 0 0 0 2 2 2 1 1 1 0 1 2 0 1 0 1 2 2 0 0 1 0 2 1 1 0 1 2 1 2 2 1 2 1 1 0 2 0 2 1 0 0 1 1 2 0 1 0 0 0 1 1 1 0 0 0 1 0 0 0 0 1 2 0 0 1 0 1 0 0 1 0 0 1 0 2 2 2 0 2 0 2 0 0 0 1 0 0 0 2 2 0 0 0 0 0 0 0 1 2 0 0 2 1 0 0 0 1 1 1 1 2 1 0 0 0 0 0 0 1 2 1 1 0 0 0 1 2 2 0 0 2 1 0 1 1 0 0 1 0 0 0 0 0 0 2 0 0 1 1 2 1 1 2 2 0 0 1 2 1 1 0 0 0 0 0 0 0 0 1 1 2 0 2 0 0 2 0 0 0 0 0 0 1 2 2 0 0 2 2 1 2 1 1 0 0 0 0 0 0 2 0 0 1 0 1 1 1 0 2 2 0 2 0 0 0 0 1 2 1 1 0 0 2 0 0 0 1 1 1 0 0 2 2 0 0 0 0 2 1 1 0 1 0 0 1 0 1 1 0 0 0 0 2 0 0 0 0 1 0 0 0 2 0 0 1 0 1 1 1 0 1 0 0 0 0 0 0 2 0 2 2 0 1 1 0 1 1 0 2 0 0 0 1 1 0 2 1 0 0 1 0 0 1 1 1 0 0 1 0 2 0 0 0 1 1 0 1 0 2 2 0 1 1 0 0 1 1 0 0 2 2 2 0 0 0 0 2 1 0 2 1 1 0 0 1 0 0 1 0 0 0 0 2 1 1 2 1 1 1 0 0 0 0 0 0 0 1 0 1 2 1 1 1 1 0 1 1 0 0 0 1 1 2 0 0 0 1 2 0 1 1 1 0 2 0 1 1 0 0 2 2 2 0 1 0 0 0 0 1 1 1 1 1 1 0 0 2 0 0 0 2 0 0 1 0 0 0 2 0 0 0 1 1 0 1 1 2 2 2 0 2 1 1 1 1 1 1 0 1 1 1 1 0 1 2 0 1 0 2 2 2 1 0 2 0 0 0 0 0 0 2 0 1 0 1 0 0 1 1 1 0 2 2 2 2 0 0 1 0 0 0 1 2 2 2 2 0 2 0 2 0 2 0 0 1 0 0 1 1 0 1 0 1 0 0 0 2 2 0 0 1 1 1 0 0 0 0 0 1 0 1 0 0 0 0 1 0 0 0 0 1 1 2 0 0 1 1 0 0 2 1 2 0 1 0 2 0 0 1 2 0 2 2 1 1 0 2 0 0 0 1 0 2 2 1 1 0 2 0 1 1 0 2 1 0 1 0 1 0 0 1 1 0 1 1 0 2 0 0 0 0 0 0 0 2 0 0 1 1 0 0 1 0 0 2 0 1 0 0 2 1 0 1 1 0 0 0 0 0 1 1 0 1 1 1 0 0 2 0 1 2 1 1 1 1 0 0 1 0 0 1 1 1 1 2 0 2 0 0 0 0 0 0 0 0 0 0 1 0 0 2 0 1 0 1 1 2 2 2 2 0 0 1 0 1 1 1 1 0 0 1 1 1 1 2 1 1 1 0 2 1 1 2 1 2 0 1 1 1 0 0 0 1 0 0 0 0 0 0 1 1 1 1 1 1 1 0 0 0 2 2 0 1 1 0 2 1 0 0 1 0 0 0 1 2 2 1 0 0 0 1 0 0 0 0 1 0 0 0 0 0 0 1 0 0 2 2 0 0 2 0 0 1 0 0 2 2 0 0 0 1 1 1 0 1 1 1 2 1 1 1 0 1 1 1 1 0 0 0 0 0 0 0 0 0 1 2 2 0 1 1 1 0 0 0 0 2 1 1 2 1 0 2 0 2 0 0 1 0 2 0 0 0 1 0 0 0 2 0 2 0 2 2 0 1 0 2 0 1 0 0 0 2 0 0 0 0 2 1 1 0 0 1 0 0 1 0 2 0 0 0 0 1 0 1 1 1 0 1 0 1 1 0 1 0 1 0 1 0 0 0 0 1 1 0 0 0 0 0 0 0 0 0 0 1 0 0 0 2 0 0 0 2 2 0 2 1
151 1 0 0 0 0 0 1 0 1 1 2 0 1 1 0 0 0 0 0 1 1 0 1 1 0 0 0 0 2 2 0 0 1 2 0 2 2 1 0 1 0 0 0 2 0 0 0 0 1 1 1 0 1 0 1 1 1 2 0 0 1 0 1 0 1 0 0 1 0 0 0 2 0 2 1 1 0 2 1 1 2 2 0 2 0 0 0 0 2 0 0 2 1 1 1 0 2 1 1 1 1 0 1 1 1 1 0 0 0 0 1 0 2 2 0 2 0 1 0 1 0 2 1 0 0 1 2 2 1 1 0 0 0 0 0 0 0 0 0 2 0 0 0 0 1 0 0 0 0 0 0 0 1 0 0 0 1 0 1 1 0 0 2 2 2 0 0 1 1 0 2 1 1 1 0 0 1 0 1 0 0 0 1 0 0 1 0 0 1 1 1 2 1 2 1 1 0 0 0 0 0 0 1 2 1 0 0 0 0 1 1 1 0 0 2 0 1 0 0 0 1 1 0 0 0 0 0 0 2 0 0 0 0 1 0 0 2 2 0 0 0 2 1 1 0 0 0 0 0 0 0 0 1 1 2 0 2 1 1 0 1 0 0 0 0 0 1 0 0 0 2 1 1 0 0 0 2 2 0 1 1 0 0 2 0 0 2 0 2 0 0 0 1 1 0 1 1 1 1 0 0 1 0 0 0 0 2 0 1 0 1 2 0 1 0 2 0 0 0 0 1 1 2 1 0 0 1 1 1 0 2 0 0 0 0 0 0 2 0 1 1 2 1 0 0 2 0 2 2 0 0 1 1 0 1 1 0 0 1 1 0 2 2 2 0 0 2 1 0 1 1 1 2 0 0 1 2 0 0 2 0 0 1 1 0 0 0 0 1 0 0 0 0 2 0 0 1 1 1 0 1 0 2 2 0 0 0 1 0 0 1 0 0 2 2 0 2 0 2 0 0 0 1 2 2 0 0 0 0 1 0 0 1 1 1 0 0 0 1 0 1 1 1 0 0 0 1 0 0 0 1 0 2 2 0 1 2 1 1 2 1 0 1 0 1 1 1 0 1 1 1 2 2 0 0 0 0 0 0 1 0 0 1 1 1 1 0 0 0 0 0 0 0 1 1 2 0 1 0 0 2 1 0 1 1 1 1 0 0 0 1 2 0 0 0 1 1 0 1 1 2 0 0 0 0 0 0 0 2 0 0 0 0 0 0 0 0 1 1 0 1 0 2 1 0 1 1 0 2 0 1 0 0 2 0 0 0 1 0 0 0 0 0 0 0 0 1 1 0 1 0 0 0 0 0 0 1 1 2 1 0 2 0 2 0 1 0 0 1 0 0 0 2 0 0 0 0 0 0 0 2 2 0 0 0 2 2 0 2 0 0 0 0 0 0 0 0 0 1 0 1 0 1 2 1 1 2 0 0 2 2 1 0 1 0 1 0 1 0 0 2 0 1 1 0 2 1 2 2 1 1 0 2 2 2 0 1 1 0 0 0 0 1 1 2 0 2 0 0 1 0 1 0 0 2 1 0 1 1 1 0 2 1 0 1 0 0 0 2 0 0 0 0 0 0 1 0 0 2 0 1 0 0 2 1 1 1 2 0 1 1 0 1 0 1 1 2 2 2 0 0 1 0 2 1 0 0 0 0 0 0 0 1 1 1 2 1 1 2 1 2 0 1 1 0 1 1 0 0 0 0 0 0 0 0 2 0 0 0 0 0 2 0 0 1 0 1 0 2 0 0 0 0 0 0 0 1 1 1 2 2 0 1 1 2 1 1 1 1 0 1 2 0 0 0 1 2 1 0 0 1 0 0 0 1 2 1 1 1 1 0 2 2 0 2 0 1 1 0 1 1 0 1 1 0 0 0 0 2 0 2 1 2 1 2 0 0 0 0 0 0 0 0 0 0 0 0 0 1 1 1 0 0 2 0 0 0 0 0 2 2 1 0 1 1 0 0 2 0 0 1 0 1 1 1 0 1 1 2 2 0 0 0 0 0 0 2 0 0 2 2 1 0 2 2 2 0 0 0 0 2 2 0 2 0 1 1 0 2 0 0 0 0 1 0 0 0 1 0 0 0 0 1 1 0 2 0 1 1 0 2 0 2 0 1 1 2 0 0 0 0 2 1 0 1 1 0 0 0 1 1 0 0 1 0 1 1 0 1 1 0 0 0 2 0 0 0 1 0 1 0 1 0 0 0 0 0 2 1 1 0 0 2 0 1 1 0 0 2 0 0 0 1 0 0 0 0 0 0 2 1
152 0 1 0 0 0 0 2 0 2 1 0 1 1 1 0 0 1 0 1 0 0 0 0 2 0 1 0 0 2 2 0 1 1 1 1 1 1 0 1 0 0 0 0 2 0 2 0 0 1 1 1 0 1 0 2 0 0 0 1 0 1 0 0 0 0 0 0 1 1 0 1 1 0 1 2 2 0 2 0 1 2 2 0 2 0 0 1 1 2 0 1 2 0 1 1 0 2 1 1 1 1 2 0 0 0 2 0 0 0 0 2 0 1 2 1 1 0 1 0 1 0 2 1 0 0 1 1 1 1 0 0 0 0 0 0 0 0 0 0 1 0 0 0 0 1 0 0 0 0 0 0 0 1 0 0 0 2 0 0 1 1 1 2 0 0 0 0 2 1 0 2 1 1 1 1 0 0 0 0 0 0 0 0 0 0 0 1 0 0 0 1 1 1 1 1 1 0 0 1 0 0 1 0 2 1 0 0 0 0 2 1 1 0 0 2 1 0 0 0 1 1 1 0 0 0 1 1 0 2 0 1 0 0 0 0 0 2 1 1 0 0 2 1 1 0 0 0 0 0 0 0 0 1 1 2 1 2 1 1 0 1 0 0 0 0 0 0 1 1 0 1 0 0 0 1 0 2 2 0 1 1 0 0 2 1 1 1 0 2 0 0 0 1 1 0 0 1 0 0 0 1 2 1 1 0 1 1 0 1 0 2 2 1 1 0 1 0 1 0 1 1 1 2 0 0 0 2 1 1 1 1 1 1 0 0 0 2 0 0 1 2 1 0 0 0 2 0 0 1 0 0 0 1 0 1 1 0 0 2 2 0 1 1 1 0 0 1 2 0 0 0 0 2 1 1 2 1 0 1 1 1 0 1 2 0 0 1 1 0 1 1 0 0 2 1 1 1 0 0 0 0 0 1 1 0 0 1 0 2 0 1 0 0 0 1 0 0 1 0 0 0 0 0 0 0 1 2 2 1 0 2 0 0 0 0 0 1 0 1 1 1 2 0 1 1 0 2 0 0 0 0 0 2 1 0 0 2 1 1 1 0 0 0 0 2 0 2 0 0 0 2 1 1 0 2 0 0 2 0 1 0 0 1 1 1 1 1 1 2 2 0 0 1 0 1 1 1 2 0 1 1 1 1 1 1 2 1 0 0 0 0 1 0 0 0 1 1 0 1 1 2 1 1 1 1 0 0 0 2 1 1 0 0 0 0 1 0 0 1 1 1 0 0 0 2 2 0 2 0 0 0 0 0 2 0 0 0 0 1 1 0 0 0 0 0 0 0 0 0 0 0 0 0 0 0 1 1 2 1 2 0 1 0 1 0 0 0 0 1 0 0 0 0 1 1 2 0 0 0 0 2 0 0 0 2 1 0 0 1 1 1 0 1 0 0 1 1 0 1 1 1 1 1 0 2 2 0 0 0 2 2 0 0 1 1 2 0 0 0 1 1 0 1 2 0 2 1 0 0 0 1 1 1 1 2 0 2 2 0 0 0 0 2 0 2 1 2 1 0 0 0 0 1 1 2 0 0 2 0 1 1 2 1 0 2 1 1 1 0 0 0 0 0 0 0 1 0 0 1 0 1 0 0 1 1 1 1 2 2 0 0 0 1 0 1 0 1 1 1 0 0 1 0 2 2 0 1 1 1 1 1 1 0 0 2 1 0 1 1 0 1 0 0 1 1 2 0 0 1 1 1 2 1 0 2 1 1 0 1 0 1 2 1 0 0 1 2 0 2 0 1 0 0 0 1 1 2 2 2 2 2 1 1 1 1 1 1 1 2 0 2 2 2 0 0 2 1 1 0 0 0 0 0 1 0 1 0 0 1 1 0 1 1 1 2 0 0 1 0 2 1 0 1 0 0 0 0 0 2 1 1 0 1 0 1 1 0 1 0 0 1 0 0 0 0 0 0 0 0 2 2 0 0 1 0 1 0 0 0 0 2 0 2 2 0 1 0 1 1 0 0 0 1 2 1 0 1 2 2 2 0 0 0 0 0 0 0 0 0 1 2 1 1 2 1 1 0 0 1 0 0 1 0 2 0 1 0 0 2 0 0 1 0 2 0 0 1 1 1 0 0 0 1 1 0 0 1 1 1 1 1 0 2 0 0 0 1 0 0 0 1 2 1 0 2 2 0 0 0 1 0 0 0 0 1 1 1 1 0 1 1 0 0 2 0 0 0 0 0 0 1 0 0 0 1 1 1 0 0 0 0 0 1 0 0 0 0 0 0 0 0 0 2 1 1 1 0 0 0 1 0
153 0 1 0 0 0 0 1 1 2 2 1 1 1 0 0 1 0 0 0 1 0 0 0 2 0 1 0 1 1 1 1 0 2 1 2 1 2 1 1 0 0 1 1 1 1 0 1 0 0 0 1 0 1 0 0 2 0 0 0 1 0 0 1 1 0 1 0 2 0 0 2 2 0 1 1 1 0 1 0 1 2 1 1 0 0 0 0 0 2 0 1 1 2 0 2 0 2 1 1 2 0 0 0 2 2 1 0 0 0 0 2 1 1 1 1 1 0 0 0 2 0 1 2 0 1 0 1 1 1 1 1 0 0 0 0 0 0 1 0 1 0 0 0 0 1 0 0 0 0 0 0 0 2 0 0 0 0 0 2 1 1 1 2 0 2 0 0 2 0 0 2 0 2 2 2 1 0 0 0 0 0 1 2 0 0 2 0 0 1 0 1 2 0 2 2 0 0 0 1 1 0 1 1 2 2 1 2 1 0 2 1 2 1 0 2 0 0 1 0 0 0 2 0 0 0 1 1 0 0 0 0 0 0 2 0 0 2 2 0 0 1 2 1 1 0 0 0 0 0 0 0 0 1 1 2 0 2 0 0 1 0 0 0 0 0 1 0 2 0 0 1 1 1 1 0 0 1 0 0 0 1 1 1 2 0 0 2 0 1 1 1 0 1 1 0 1 2 0 2 0 0 2 1 1 0 0 2 0 1 0 1 2 0 1 0 2 0 1 0 1 2 1 0 1 0 0 1 0 1 0 0 0 0 0 0 0 2 0 0 0 2 2 0 0 0 2 0 0 0 0 0 2 2 1 0 1 0 0 1 1 0 1 1 1 1 0 1 1 0 1 1 1 2 1 1 1 1 1 0 1 0 0 0 0 0 0 0 0 1 0 1 0 0 2 1 1 1 0 0 0 1 0 2 2 0 0 2 0 2 0 1 0 0 1 2 1 0 0 0 0 2 1 0 0 2 2 0 0 0 1 0 1 1 1 0 0 1 0 1 2 2 1 0 1 1 0 2 0 0 0 1 0 1 1 0 1 2 2 1 1 0 1 0 0 1 1 1 0 0 0 1 2 0 2 0 2 0 2 1 0 0 0 0 0 0 0 1 0 0 1 1 1 2 1 0 2 1 1 0 0 2 1 1 0 1 1 0 1 0 0 0 1 0 1 0 1 0 0 1 0 2 2 2 1 2 0 0 0 2 1 1 1 1 1 0 1 0 2 0 1 1 0 1 1 0 2 1 1 2 1 1 0 0 2 0 0 1 0 1 1 0 1 0 0 1 1 0 0 0 0 1 0 0 0 0 0 0 0 2 1 0 0 0 0 0 0 0 0 1 0 0 1 2 0 0 0 0 0 0 2 0 2 0 0 0 2 1 1 1 1 0 0 1 0 0 0 0 0 0 0 0 0 1 1 1 2 2 0 0 1 1 0 0 2 1 2 0 0 1 0 0 1 1 1 0 1 1 2 2 0 1 0 1 2 2 0 2 2 0 0 0 1 2 0 2 1 2 1 0 1 0 1 0 0 2 0 1 1 1 2 0 1 1 1 0 1 1 1 0 0 0 0 1 0 0 0 0 0 2 0 1 0 0 1 2 1 1 2 1 1 0 0 0 0 0 0 0 0 0 0 1 0 1 0 0 1 2 2 2 1 1 0 1 0 2 1 1 0 1 0 0 0 0 0 1 1 1 0 0 1 1 0 0 0 1 1 0 0 0 0 0 2 1 0 1 0 2 0 2 0 0 2 0 0 0 1 0 1 0 1 1 2 0 2 2 0 2 2 2 0 2 2 2 0 0 0 1 0 0 0 0 0 0 1 2 1 0 0 1 1 0 0 0 2 2 0 2 1 0 2 1 0 1 0 0 0 0 1 2 1 2 1 1 0 1 1 0 0 0 0 0 1 1 0 0 1 0 0 0 2 2 0 0 2 0 0 0 0 0 1 1 0 0 0 0 1 0 2 0 0 0 1 1 0 1 0 0 2 1 2 0 0 0 0 0 1 0 0 0 1 2 1 0 0 0 0 0 0 0 0 2 1 0 1 1 1 2 0 2 0 1 0 0 2 0 1 1 2 0 1 0 0 1 0 0 1 1 0 0 0 1 0 2 0 0 0 0 0 0 0 0 1 1 1 0 1 0 0 0 1 0 0 0 0 1 1 0 0 1 0 1 0 0 1 1 0 0 0 0 0 0 0 0 1 0 2 1 1 0 0 0 1 2 0 0 0 1 1 1 0 0 1 2 1 0 0 0 0 0 0 0
154 0 0 0 0 0 0 2 0 1 1 1 1 2 1 0 0 1 1 1 1 1 0 0 2 0 1 0 1 2 2 0 1 1 2 1 2 1 1 0 0 0 0 0 1 0 1 0 0 0 0 1 1 1 0 1 1 0 0 0 1 1 0 2 0 0 0 0 2 0 2 0 1 0 1 2 2 0 2 0 2 2 2 0 2 0 1 0 0 2 0 0 0 2 0 1 0 2 1 1 2 2 1 0 0 0 2 0 1 1 1 1 2 2 2 2 2 0 0 0 1 1 2 0 0 0 2 2 2 1 1 0 0 0 0 0 0 0 0 1 1 0 0 0 0 2 0 0 0 0 0 0 0 0 1 0 0 1 0 1 1 0 1 1 0 1 0 1 1 1 0 2 2 0 0 1 0 1 0 1 0 0 1 2 0 0 2 2 2 0 0 2 1 0 1 1 1 1 0 2 2 0 0 1 2 1 1 0 0 0 1 1 1 0 0 2 0 1 0 0 2 2 2 0 0 0 2 0 0 1 1 0 1 0 2 0 0 2 2 0 0 1 2 0 2 2 2 0 0 0 0 0 0 1 1 1 0 1 0 0 0 0 0 0 0 0 1 1 2 1 0 1 0 0 0 0 0 1 0 0 1 1 0 0 2 1 1 0 0 2 1 0 0 2 1 0 0 0 0 0 0 1 2 1 1 0 0 2 1 1 1 2 2 1 1 0 1 0 1 0 1 2 2 0 2 0 1 1 0 0 0 1 0 0 0 0 0 1 1 1 0 1 1 0 1 0 1 0 0 2 0 2 2 2 1 0 0 1 0 1 1 1 2 2 2 0 0 2 2 1 0 0 1 2 1 1 0 1 0 1 2 0 1 1 0 0 0 0 0 0 0 0 1 0 2 1 1 1 0 0 0 1 0 2 1 0 1 0 0 1 1 0 0 0 2 2 1 0 0 0 0 1 1 0 0 2 2 0 0 0 1 0 0 0 0 0 0 1 0 0 1 1 2 0 1 1 0 2 0 0 0 0 0 2 1 1 0 2 1 1 1 0 0 1 0 1 1 1 0 0 0 1 2 0 1 0 2 0 2 0 1 1 0 0 0 0 0 2 0 1 1 0 0 1 1 1 1 0 2 0 1 1 1 1 0 1 1 2 1 0 0 0 0 0 1 0 0 0 0 2 0 2 1 1 0 0 0 0 0 2 0 1 0 1 0 0 1 0 0 1 0 1 0 1 0 2 0 0 2 0 0 0 0 0 2 0 0 0 1 0 0 1 1 1 1 1 1 0 0 0 0 1 1 0 1 0 2 0 1 1 1 0 1 0 0 1 1 0 0 0 0 0 2 1 1 1 0 0 0 0 0 2 1 1 0 2 0 2 0 2 0 1 0 0 0 0 0 0 0 0 0 0 0 0 0 1 1 1 0 0 1 1 0 0 2 2 2 0 1 0 1 1 0 1 2 0 2 1 2 2 2 1 0 1 2 2 0 2 1 0 0 0 2 1 1 1 0 2 1 0 1 0 1 0 0 1 1 1 1 1 2 1 1 0 0 0 1 0 1 0 0 0 1 2 1 0 2 0 0 1 0 1 0 0 2 1 1 2 2 0 0 0 0 1 0 0 0 2 2 2 0 0 1 0 0 1 0 0 0 0 0 0 0 0 0 0 0 1 0 1 0 1 0 0 0 1 1 0 0 0 0 0 1 0 0 2 1 0 1 0 0 1 2 2 0 0 0 1 0 2 0 0 1 0 0 1 2 0 0 2 1 1 1 0 2 2 0 2 2 2 2 2 2 0 2 1 0 1 1 0 0 0 0 1 0 0 0 0 0 1 2 1 1 1 1 1 1 1 2 0 2 2 0 1 0 0 0 0 0 1 0 1 1 1 0 2 0 1 2 1 1 1 0 0 0 0 0 1 0 0 2 2 0 0 1 1 1 0 0 1 0 1 0 0 0 0 0 0 2 1 1 1 0 2 0 0 0 0 2 2 1 1 1 0 0 0 0 0 0 0 2 1 1 0 2 1 1 0 0 0 0 1 1 0 2 1 1 0 0 2 0 2 0 0 0 2 2 0 1 0 0 0 1 1 1 0 0 0 0 0 1 1 0 2 0 1 1 0 0 1 0 0 1 2 0 0 0 0 0 0 1 0 1 0 0 0 1 1 0 1 1 1 0 1 1 0 0 1 0 0 0 0 0 0 0 1 1 2 1 0 0 0 2 2 0 1 1 0 0 0 0 0 0 1 1 0 0 0 0 0 0 0
155 0 1 0 0 0 0 2 0 1 1 0 1 2 1 0 0 2 2 1 1 1 0 0 2 0 0 0 1 1 1 1 0 0 2 0 2 1 0 0 2 0 1 1 1 1 1 0 0 0 0 1 0 1 0 1 0 2 2 1 1 1 0 2 1 1 1 0 1 0 0 1 2 0 1 2 2 0 2 0 2 2 2 0 2 0 0 0 0 2 0 0 1 1 1 2 0 2 0 2 0 2 1 0 1 1 2 0 0 0 2 2 0 1 1 1 1 0 0 0 2 0 2 1 0 1 0 0 2 0 1 1 1 0 0 0 1 0 0 0 1 0 0 0 0 2 0 0 0 1 0 0 0 0 0 0 0 2 0 1 0 0 0 2 1 2 0 0 1 1 0 1 1 1 1 0 0 1 1 0 0 1 0 2 2 2 0 2 2 0 0 2 1 1 1 1 2 0 0 0 0 1 0 0 2 2 2 0 1 0 0 2 0 0 0 2 0 1 0 0 1 1 2 0 1 0 0 0 0 0 1 1 0 0 1 1 1 2 2 0 0 0 2 1 2 0 0 0 0 0 0 0 0 1 1 1 0 1 1 0 0 0 1 0 0 0 0 1 1 0 0 0 1 1 1 1 0 2 1 0 1 0 1 1 2 1 1 0 1 2 0 1 0 1 1 0 1 1 1 0 0 0 2 0 0 0 1 2 0 1 1 2 1 1 1 0 2 0 1 1 0 1 2 2 1 0 0 1 1 1 0 0 2 2 0 0 0 2 0 0 0 1 2 0 2 1 1 0 1 0 0 0 2 2 1 0 2 0 0 2 2 0 2 0 2 1 0 2 1 0 1 1 0 2 0 0 0 2 0 1 2 0 0 1 1 0 0 0 0 2 0 1 1 0 2 1 1 1 1 1 0 1 0 1 1 0 0 1 0 1 0 1 0 0 1 1 0 1 0 1 0 1 1 1 1 1 1 0 0 0 0 0 1 1 1 0 0 2 0 0 1 1 2 0 1 0 0 0 0 0 0 0 0 2 0 0 0 0 0 0 0 0 2 0 0 1 2 1 0 1 1 1 1 1 2 0 2 0 2 0 0 0 0 0 1 2 1 0 1 0 0 0 1 2 1 0 2 0 1 1 0 2 1 1 0 1 2 1 1 0 1 0 2 0 0 0 2 0 0 2 2 0 2 2 0 2 0 0 0 2 0 2 0 1 0 0 1 0 0 1 0 0 0 1 1 2 0 0 2 1 0 0 0 1 2 0 0 1 1 1 0 0 0 1 1 0 2 0 0 0 0 1 1 0 1 0 1 0 0 2 1 0 1 0 0 1 1 0 0 0 1 0 1 0 1 0 0 0 0 0 0 1 0 0 1 2 0 1 0 2 1 1 0 0 0 0 0 1 0 0 0 0 0 0 0 0 0 0 0 0 1 1 0 0 1 1 2 0 1 0 0 0 0 1 1 0 2 1 1 0 1 2 0 1 2 2 0 2 2 1 1 0 2 2 0 2 0 2 1 0 1 1 0 1 1 2 0 0 1 1 1 0 2 1 1 1 0 0 0 0 0 0 0 1 0 0 1 0 0 1 1 0 0 1 0 2 1 2 2 0 1 0 0 1 0 0 0 0 0 0 0 0 1 1 0 1 1 1 1 1 0 0 1 0 0 0 1 1 1 2 1 2 0 1 1 0 1 0 0 1 0 1 0 0 0 2 0 0 0 0 0 1 2 2 1 0 1 1 0 2 0 0 1 0 0 0 1 0 0 0 2 2 1 0 1 0 1 2 2 2 0 2 1 1 0 0 1 1 0 0 0 0 0 1 0 1 2 0 0 0 1 1 0 0 1 2 1 2 2 0 1 2 0 0 0 0 0 0 0 2 1 1 0 0 0 0 2 1 1 0 1 0 0 0 0 0 1 1 0 1 1 1 0 0 1 0 1 0 0 0 2 2 0 0 0 1 2 1 1 1 1 1 0 1 1 1 0 1 2 2 2 0 0 0 1 0 1 1 0 0 2 1 1 1 1 1 1 0 0 0 0 2 1 1 2 0 1 0 1 1 0 0 0 0 1 1 2 0 1 1 0 1 1 1 1 0 2 0 1 1 0 2 0 2 0 1 1 2 0 0 0 1 2 0 0 0 2 1 0 0 1 0 1 0 0 0 1 0 0 1 1 1 1 0 0 1 1 0 1 0 1 0 0 0 0 0 0 1 1 0 0 0 1 1 0 1 1 0 0 0 0 0 1 2 1 0 0 1 0 0 0 0
156 0 1 0 0 0 0 1 0 2 1 0 0 0 0 0 0 0 0 1 0 0 0 1 1 0 1 0 0 2 2 0 0 1 1 1 1 1 0 1 1 0 1 0 1 0 0 0 0 0 0 0 1 1 0 1 1 0 0 1 0 1 1 1 1 0 2 1 2 0 0 2 1 0 1 2 2 0 1 0 2 2 1 2 1 0 0 0 0 2 0 2 2 1 0 1 0 1 0 1 0 2 0 0 0 0 2 0 1 1 0 1 1 1 1 1 1 0 1 0 2 0 2 2 0 2 0 0 0 0 2 0 0 0 0 0 0 0 1 1 1 0 1 1 0 0 0 0 0 0 0 0 0 0 2 0 0 2 0 0 2 1 0 2 1 2 1 0 0 2 0 1 1 1 1 1 0 1 1 0 0 1 2 2 0 0 2 0 0 1 1 2 2 2 2 2 2 0 0 0 0 1 0 2 2 0 1 1 0 0 2 1 2 0 1 1 1 0 1 1 0 0 2 0 1 1 0 1 1 1 0 0 0 1 2 0 0 2 2 0 0 0 2 1 2 0 0 1 0 0 0 0 1 1 1 1 1 1 1 0 0 0 0 0 0 0 0 2 2 0 0 1 1 1 0 0 0 1 0 0 0 0 0 0 2 1 0 0 0 2 2 2 0 2 2 0 1 0 0 0 0 1 2 2 2 0 1 1 0 1 0 0 2 2 2 0 2 0 0 0 2 0 1 1 1 0 0 0 0 0 0 1 1 0 0 0 0 2 0 0 0 0 2 0 0 0 1 0 1 1 0 0 2 2 0 0 2 0 0 0 1 1 0 0 0 0 0 2 2 0 0 0 1 2 0 0 2 1 1 1 1 1 0 0 2 1 0 1 1 0 0 1 1 0 2 0 0 1 0 0 0 0 0 2 1 1 1 0 0 1 1 0 0 0 0 2 0 0 0 0 0 1 0 0 2 2 0 0 0 0 1 0 0 0 0 0 0 1 0 0 1 1 0 2 0 0 0 1 1 0 0 1 0 2 0 0 0 1 1 0 0 0 0 1 0 1 1 1 0 1 1 0 2 1 1 0 0 0 2 2 2 1 0 1 0 2 0 0 0 0 0 0 0 1 1 0 2 0 2 0 2 2 2 2 0 0 2 0 0 1 0 0 1 0 0 0 0 0 0 1 0 2 1 1 0 1 1 0 0 2 0 0 0 1 0 1 0 0 1 0 2 2 0 0 0 2 1 1 1 1 0 0 0 0 1 1 0 1 0 2 2 0 1 0 1 0 2 0 0 0 0 1 1 0 1 0 1 1 1 2 2 0 1 0 1 1 2 0 0 1 0 0 1 2 0 0 1 0 0 0 0 2 2 0 0 0 2 1 0 1 0 0 1 1 1 1 0 0 0 0 1 0 0 1 1 0 0 1 0 0 0 0 2 0 2 0 2 0 0 0 0 1 0 0 2 0 2 2 1 1 0 1 0 0 2 2 0 2 1 0 0 0 1 2 0 2 1 1 1 1 0 2 0 0 0 0 2 1 1 1 1 1 2 2 0 1 1 1 2 0 0 0 0 1 0 0 2 0 0 1 1 1 0 0 0 2 0 2 2 0 1 0 0 0 1 2 0 1 1 1 0 0 0 0 1 0 0 0 0 0 0 0 0 0 0 0 1 1 1 2 1 1 0 0 0 0 0 0 0 0 1 0 1 0 0 0 0 0 2 0 0 0 2 2 1 0 1 0 0 1 1 1 0 1 1 1 1 0 1 0 1 1 0 1 1 1 1 1 1 2 1 2 2 0 0 0 0 0 0 0 1 0 0 0 2 2 2 0 2 0 2 0 0 0 2 1 1 1 1 0 0 1 0 0 0 0 0 0 0 2 0 2 2 1 0 0 0 0 1 0 0 1 0 0 0 0 0 0 0 0 1 1 0 1 0 1 2 0 0 0 1 2 0 0 0 1 1 0 1 1 0 0 0 2 1 2 0 0 2 2 1 1 0 0 0 0 1 0 0 1 2 1 0 1 1 1 1 0 0 1 0 0 1 0 2 0 1 1 0 1 0 1 1 0 1 0 0 0 2 0 0 0 0 1 1 0 0 1 1 1 0 2 0 2 0 0 0 0 0 1 0 1 1 0 0 1 1 0 0 0 2 0 1 0 1 0 1 1 0 2 1 1 0 0 1 0 2 0 0 0 0 0 1 0 1 0 0 1 1 0 0 0 2 2 0 0 2 0 0 0 0 1 1 2 1 0 0 2 2 0 2 1
157 1 1 1 0 0 0 1 0 1 1 0 0 0 0 0 0 0 0 1 0 0 0 0 2 0 0 0 0 2 2 0 2 2 0 2 0 0 0 0 2 0 0 0 1 0 0 0 0 0 0 1 0 1 2 0 1 2 1 2 0 2 0 2 2 0 1 0 1 1 0 1 2 1 2 2 2 0 1 0 2 2 2 0 1 0 0 0 0 2 0 0 0 1 0 0 0 1 0 1 1 1 1 0 0 0 2 1 1 0 0 1 1 1 1 1 1 0 1 0 2 1 2 1 0 0 1 1 2 0 0 0 0 0 0 0 0 0 0 0 1 0 0 0 0 1 0 0 0 1 1 0 0 0 0 0 0 0 0 0 1 0 0 2 0 2 0 0 1 1 0 2 1 1 1 1 1 0 0 0 0 0 1 2 0 0 2 0 0 0 0 0 2 0 2 2 0 0 0 1 1 0 0 1 2 1 1 1 1 0 2 1 1 0 0 2 0 0 1 1 1 1 2 0 0 0 1 0 0 0 0 1 0 0 2 0 0 2 2 0 0 1 2 0 2 0 0 0 0 0 0 0 0 1 1 1 0 1 0 0 0 0 0 0 0 0 0 0 2 2 0 0 2 2 0 1 0 1 0 0 0 0 0 0 1 0 1 0 1 2 0 2 2 2 1 2 0 0 0 0 0 0 1 1 1 0 0 2 0 1 0 1 1 1 1 0 2 1 0 0 0 1 0 0 0 0 0 2 0 0 0 0 1 1 0 0 0 1 1 1 0 0 0 0 1 2 0 1 1 0 0 0 1 1 1 1 0 0 0 0 0 0 1 1 1 0 0 2 2 0 0 0 1 2 0 0 2 1 0 0 2 0 1 2 0 0 0 0 0 0 0 1 2 0 2 1 1 1 0 0 0 0 0 1 1 0 0 0 0 1 0 2 0 0 0 1 0 0 1 0 1 1 0 0 2 2 0 2 2 1 0 2 1 0 0 0 0 2 0 0 2 1 0 2 1 2 1 1 1 0 0 0 0 2 1 1 0 0 0 0 0 0 0 2 0 0 2 2 0 1 0 0 1 1 2 0 2 0 2 1 1 0 0 1 0 0 0 0 1 0 0 0 0 2 2 0 1 0 2 0 1 0 2 0 0 1 2 0 0 1 0 0 1 1 0 0 0 0 0 2 2 1 1 0 0 0 0 0 0 2 0 0 0 0 0 1 0 1 2 0 0 2 0 2 1 1 1 0 2 1 0 0 0 0 2 0 2 2 0 1 1 0 0 1 1 0 1 0 0 0 0 1 0 0 0 0 0 1 1 2 1 0 0 0 0 0 0 0 0 1 1 1 2 0 1 0 0 1 1 0 1 2 1 0 0 2 0 1 0 1 1 0 0 0 0 0 0 1 0 0 0 0 0 0 0 1 2 1 0 0 0 1 0 0 2 0 2 0 1 0 0 1 0 1 1 0 2 0 1 1 0 1 0 1 1 2 0 1 1 0 0 0 0 0 0 0 0 1 0 1 0 1 0 0 0 2 0 1 1 1 2 0 2 2 2 2 1 0 0 0 0 0 0 2 0 0 2 0 0 1 0 1 0 0 1 1 1 2 2 0 1 0 0 0 0 0 0 2 2 2 0 0 1 0 1 1 0 1 1 1 0 0 0 0 0 0 1 1 0 1 0 0 0 0 1 0 1 0 0 1 1 1 0 0 0 1 1 1 0 1 1 2 2 1 0 0 2 1 0 2 0 0 2 0 1 1 1 0 0 1 1 1 1 2 2 1 1 2 2 2 1 2 2 1 0 0 0 1 0 1 0 0 0 0 0 0 1 0 1 1 2 0 0 0 2 1 0 1 1 0 0 1 0 1 0 0 0 0 0 2 2 0 1 1 1 1 0 0 1 0 0 0 0 0 0 0 0 0 0 0 2 1 0 0 1 0 1 2 0 0 1 2 0 0 0 1 1 0 1 1 0 0 0 2 1 1 0 1 2 2 2 0 0 0 0 0 0 0 0 1 1 2 0 0 1 1 1 0 0 0 0 2 1 0 2 2 1 1 0 1 1 1 0 1 1 1 2 0 1 0 0 0 0 1 0 1 1 1 0 0 1 1 0 0 1 2 2 1 0 0 0 1 2 0 0 0 1 2 1 0 0 0 1 0 2 0 1 0 0 0 2 0 0 0 1 0 2 0 1 0 1 0 0 0 0 0 1 0 2 0 0 0 1 2 0 0 2 0 0 1 0 0 2 2 2 0 1 0 0 0 1 1
158 1 2 1 0 0 0 2 0 2 1 0 1 1 1 0 0 1 0 2 0 0 0 0 2 0 0 0 1 2 2 1 0 2 1 0 2 1 0 0 2 0 1 1 1 1 0 0 0 0 0 1 0 1 1 1 0 1 2 0 2 0 0 2 1 1 1 0 1 0 0 2 2 0 2 2 1 0 2 1 1 2 1 1 1 0 0 0 0 2 0 0 1 0 1 1 0 1 0 0 2 1 1 0 0 0 2 0 1 1 0 1 0 2 2 0 2 1 2 0 1 0 2 2 0 2 0 1 2 1 1 0 0 0 0 0 0 0 0 0 0 0 0 0 0 1 0 0 0 0 0 0 0 0 0 0 0 0 0 1 1 1 1 1 1 1 0 0 0 1 1 0 0 2 2 1 0 2 0 2 0 0 0 0 0 0 0 0 0 1 1 1 0 0 0 1 0 0 0 1 1 0 0 0 2 2 2 0 0 0 1 0 1 0 0 2 0 0 1 0 1 1 1 0 1 0 1 0 0 1 0 0 0 0 1 0 0 2 2 0 0 0 2 0 2 0 0 0 0 0 0 0 0 0 0 1 0 1 0 0 0 0 0 1 0 0 1 0 2 1 0 1 0 0 0 0 0 1 1 0 1 1 1 1 1 1 0 2 0 2 1 0 0 1 1 0 0 1 0 1 1 0 1 0 0 0 0 1 1 1 0 1 1 2 2 0 2 1 0 1 0 0 1 2 0 0 0 1 0 0 0 1 0 0 0 0 0 0 1 0 0 0 1 0 1 0 1 0 1 0 0 0 2 2 1 0 1 0 0 0 0 0 2 0 2 1 0 2 1 0 1 1 1 2 0 0 2 2 0 1 2 0 0 0 0 0 0 0 0 0 0 1 0 0 2 0 0 1 1 1 0 1 0 2 1 0 1 1 0 1 1 1 0 0 1 2 1 0 0 0 0 1 1 0 1 1 1 0 0 1 0 0 0 0 0 0 0 1 0 0 2 1 2 0 0 0 0 0 0 2 0 0 0 2 2 1 1 2 1 1 1 0 2 0 0 0 2 0 0 0 0 0 2 1 1 0 1 0 0 0 2 1 0 0 0 1 0 0 1 0 1 1 0 1 0 0 2 0 1 0 1 2 2 2 0 1 1 1 1 0 0 1 1 1 0 0 0 0 0 1 1 2 2 2 1 2 1 0 0 2 0 1 0 1 0 0 1 0 1 1 0 1 0 1 1 1 1 1 1 1 1 1 0 0 1 1 1 1 1 0 0 1 0 0 0 1 1 0 0 0 0 2 1 0 1 1 2 1 1 2 2 0 1 0 1 0 0 2 0 2 0 0 0 0 0 1 2 1 0 0 1 1 0 2 0 2 1 0 1 0 0 0 0 0 0 0 0 1 1 1 0 0 0 1 1 0 1 0 0 0 0 0 0 0 0 1 2 0 0 0 0 1 1 1 0 0 2 1 1 1 0 1 0 0 1 2 0 2 2 0 0 0 0 1 0 1 0 2 1 0 2 0 0 0 0 2 0 1 0 2 1 2 2 1 0 0 2 1 1 1 0 0 0 2 1 0 2 0 0 2 1 2 0 0 0 2 0 0 1 1 0 0 0 0 1 2 1 1 0 1 0 0 1 0 2 1 0 1 1 1 0 0 0 0 0 0 0 1 1 2 0 2 1 0 2 0 2 0 0 1 1 1 1 0 0 2 0 0 0 0 0 1 1 1 0 0 1 1 0 2 0 1 2 0 0 0 1 0 0 0 2 2 0 1 1 2 0 2 2 2 1 2 2 0 1 1 0 0 0 1 0 0 0 0 0 1 0 0 0 2 2 0 0 0 2 2 0 2 1 0 1 1 0 0 1 0 0 0 0 1 0 1 0 1 1 2 0 0 0 0 0 0 0 0 1 1 0 0 0 0 2 2 0 0 1 0 1 0 1 0 2 2 0 1 1 1 1 0 1 1 0 1 0 2 2 2 0 1 2 2 2 0 0 0 0 0 0 1 1 0 2 1 2 0 2 2 2 0 0 0 1 1 1 0 1 1 1 0 1 1 0 2 0 0 0 2 2 0 1 0 0 0 0 1 1 0 1 1 0 0 0 2 0 1 2 1 1 2 0 0 0 0 2 2 1 1 0 1 0 1 1 0 1 0 0 0 1 0 0 1 1 0 0 0 0 1 0 0 0 0 0 0 1 0 0 2 2 1 0 0 0 0 0 1 0 0 0 0 0 0 0 1 0 2 0 1 0 0 0 0 0 0
159 1 1 0 0 0 0 2 0 1 1 0 0 0 0 0 0 2 1 2 0 0 0 0 2 0 0 0 0 2 2 1 0 1 2 1 2 1 0 1 1 0 0 0 2 0 0 0 0 0 0 2 2 2 0 2 0 0 1 1 0 1 0 1 0 1 0 0 0 0 0 2 2 0 2 2 2 0 2 0 2 2 2 1 2 0 1 1 1 2 1 2 0 1 0 0 0 2 0 2 2 2 0 1 1 0 2 1 2 1 0 2 1 1 1 1 1 0 1 0 1 0 2 0 0 0 2 0 2 0 2 0 0 0 0 0 0 0 1 0 1 0 1 1 0 1 0 0 0 0 0 0 0 1 1 1 0 0 0 2 1 1 0 2 0 0 0 0 1 1 0 1 1 1 1 0 0 1 0 0 1 2 1 2 1 1 1 1 1 2 2 2 1 0 1 1 1 0 0 0 0 0 0 1 2 2 1 2 1 0 1 0 1 1 0 2 0 0 1 0 0 0 2 0 0 0 1 1 0 2 0 0 0 0 1 0 0 2 2 0 0 0 2 0 1 0 0 0 0 0 0 0 0 0 0 0 0 1 0 1 0 0 0 0 0 0 0 0 2 2 1 0 1 1 2 2 0 2 2 0 2 2 0 0 1 0 0 2 0 2 0 0 0 2 1 0 0 0 0 1 0 0 2 0 0 0 0 1 1 1 0 1 1 2 1 1 2 0 0 0 1 0 2 2 2 0 1 1 1 0 0 2 1 0 0 0 0 0 2 0 0 0 1 0 1 0 1 0 1 0 0 0 0 0 0 2 0 1 0 1 1 0 1 1 1 1 0 0 2 0 0 0 1 2 0 0 1 1 0 0 1 0 0 0 1 0 0 1 1 1 0 1 1 0 2 0 0 0 0 0 0 0 0 2 1 0 1 0 0 2 0 0 0 0 1 1 1 0 0 0 1 1 0 0 1 2 1 0 0 0 2 0 0 0 0 0 0 1 0 0 2 0 1 1 0 0 0 1 0 0 0 0 0 2 2 2 0 2 2 1 1 0 1 0 1 2 0 2 0 2 2 2 2 0 1 1 0 0 0 0 0 0 0 0 2 1 1 1 0 0 1 1 0 2 0 0 1 1 2 0 0 2 0 0 0 2 1 0 0 0 0 0 1 1 0 1 0 0 0 2 1 1 1 1 0 1 1 0 0 2 1 1 0 0 2 0 0 0 2 1 1 2 0 1 1 1 2 2 0 2 1 1 0 0 1 1 1 2 0 1 1 0 1 1 1 0 2 1 1 1 0 0 1 0 1 0 1 1 2 1 2 0 2 0 2 0 2 0 0 0 0 0 1 1 0 0 1 0 0 0 0 2 2 2 0 2 0 1 0 1 1 0 0 0 0 0 0 0 0 0 0 0 1 1 0 2 2 0 0 0 1 1 0 0 1 1 2 1 0 0 2 0 0 1 2 0 2 2 2 2 0 1 0 1 1 2 0 2 2 0 0 0 0 1 1 2 1 1 0 1 0 1 1 1 1 2 1 0 2 1 0 0 2 1 1 2 0 0 2 0 0 0 0 1 0 0 0 0 0 1 0 1 0 0 2 0 1 1 2 1 0 0 0 0 0 0 0 2 2 2 0 0 1 0 1 0 0 1 0 0 0 0 0 0 0 1 0 1 1 2 0 0 1 1 2 0 2 1 0 0 1 1 2 1 0 1 0 1 0 1 0 1 1 1 0 0 0 1 0 2 0 0 2 1 1 0 1 1 2 2 0 0 1 0 0 2 0 2 2 2 2 2 2 0 1 1 0 2 0 0 0 0 0 0 2 1 0 0 0 0 0 0 1 1 0 2 1 1 1 0 0 1 0 0 0 0 0 0 0 2 0 2 1 0 0 2 1 0 1 1 1 1 0 0 1 1 0 0 0 0 2 2 0 0 1 0 1 0 1 1 0 0 1 1 2 1 2 1 1 0 0 0 0 0 2 2 1 0 2 2 2 0 0 0 0 0 0 1 1 0 2 0 2 0 2 2 2 0 0 0 0 0 0 0 2 1 0 1 0 1 0 1 0 0 1 1 1 0 1 0 0 0 1 1 0 0 2 1 0 0 0 2 0 2 0 0 0 2 0 0 0 1 0 0 0 0 1 0 0 0 2 0 1 0 1 1 2 0 0 2 0 1 0 0 1 0 1 0 0 0 0 1 0 0 1 1 1 1 1 0 0 0 0 0 0 0 0 0 1 1 0 0 0 1 1 0 0 0 0 0 1 1
160 1 0 0 0 1 1 1 0 1 1 2 1 2 2 0 0 1 1 0 1 1 0 1 1 1 1 0 0 2 2 0 0 1 1 0 2 1 0 1 1 1 0 0 2 0 1 0 0 0 0 1 0 0 1 1 1 0 1 0 1 1 0 1 0 0 0 0 2 0 0 0 1 0 1 1 1 0 2 1 1 2 2 1 2 0 0 0 0 2 0 0 1 2 0 2 0 1 0 0 2 2 1 1 0 0 2 0 1 1 0 0 2 2 2 2 2 0 0 0 2 0 2 2 0 2 0 1 1 0 1 0 1 0 0 0 1 0 1 0 0 0 1 0 0 2 1 0 0 1 0 0 1 1 0 1 1 1 0 2 2 1 0 2 0 2 0 1 0 1 1 0 0 2 1 0 0 0 0 0 0 0 1 2 1 1 1 1 0 1 1 2 1 1 1 0 0 0 0 0 0 2 0 1 2 1 1 2 2 0 0 1 2 0 0 2 1 0 1 0 0 0 2 0 0 0 1 0 0 1 0 0 0 0 2 0 0 2 2 0 0 0 2 1 2 0 0 0 0 0 0 1 0 1 1 2 0 2 1 1 0 1 0 0 1 1 0 0 1 0 2 0 2 2 1 2 1 2 2 0 1 1 1 1 2 2 1 1 0 1 1 2 0 2 2 0 2 1 0 1 0 0 2 0 0 0 0 2 0 1 0 0 2 1 0 0 2 0 1 0 1 1 0 1 2 0 1 2 2 1 0 0 1 0 0 0 0 1 0 2 1 1 2 0 2 1 1 0 2 2 0 0 1 1 0 1 1 0 0 1 1 0 0 0 0 0 0 2 2 0 0 0 0 2 1 1 1 2 2 0 1 2 1 1 1 1 0 1 1 0 0 0 2 0 2 0 0 1 1 1 0 1 0 1 1 0 0 0 0 2 0 0 1 0 1 2 1 0 0 0 0 1 2 0 0 0 2 0 0 1 0 1 0 0 2 2 0 1 0 0 2 0 1 1 0 1 1 0 0 0 0 1 0 1 2 1 1 1 1 0 0 0 2 0 0 0 2 2 0 2 2 2 2 1 1 1 0 0 2 0 0 0 0 1 0 0 0 1 1 0 0 0 0 0 0 0 1 0 0 1 0 2 1 1 0 1 1 2 1 0 0 1 1 0 0 1 0 0 1 2 1 2 2 2 1 2 0 1 1 1 1 1 0 1 1 0 1 0 0 2 0 0 0 2 0 2 0 2 0 2 1 1 0 0 1 1 0 0 0 0 0 0 0 0 0 0 1 0 0 0 0 1 1 0 1 0 1 1 1 2 1 0 2 0 2 0 2 0 0 1 0 0 1 0 1 1 2 0 0 0 0 2 0 0 2 2 0 0 0 2 2 0 0 0 0 0 0 0 0 0 0 0 0 0 0 1 1 2 0 0 1 1 0 0 0 0 2 0 1 0 1 0 1 1 2 0 1 2 1 1 1 1 0 1 2 2 0 1 1 0 0 0 0 0 1 1 1 2 2 0 2 0 0 1 1 2 1 0 2 0 2 0 2 2 0 1 2 0 1 1 1 1 0 2 1 0 2 1 0 0 0 0 1 0 1 2 0 2 2 0 1 0 0 0 0 1 0 0 0 0 0 0 0 0 1 1 0 1 1 1 0 0 0 0 0 0 1 0 1 1 0 0 0 0 0 0 0 0 0 0 0 0 1 1 0 1 0 0 0 0 0 1 2 1 0 1 1 0 0 2 0 0 2 0 0 0 0 1 1 1 1 1 1 1 2 1 1 2 2 1 0 1 2 0 1 1 0 2 0 0 0 0 0 0 2 1 1 0 0 2 2 1 0 0 1 2 1 2 0 1 1 1 0 0 0 0 0 0 0 1 0 1 0 0 0 2 0 0 0 0 0 0 0 0 1 1 0 0 0 0 2 2 0 0 2 0 0 0 0 1 0 1 0 0 0 0 2 0 1 1 0 0 1 1 1 1 0 2 2 2 1 0 0 0 0 0 0 0 1 0 0 1 1 0 1 1 1 0 0 0 1 1 1 0 1 1 0 1 0 0 0 1 0 0 1 1 1 1 2 0 1 0 0 0 2 0 2 1 0 0 1 0 1 2 1 0 1 0 0 2 0 0 1 1 1 0 0 0 0 0 1 0 1 0 0 0 1 0 0 1 1 0 0 1 0 1 1 0 1 1 0 0 0 0 0 2 2 0 1 0 0 0 1 2 0 1 2 0 0 0 0 0 0 2 1 0 0 0 0 0 0 1
161 0 1 0 0 1 1 2 0 2 2 0 0 1 0 1 0 0 0 1 1 1 0 1 1 1 1 0 0 2 2 1 0 1 2 0 2 2 0 0 1 1 0 0 2 1 0 0 0 0 1 1 0 0 0 1 1 0 0 1 1 0 0 2 1 1 1 0 2 0 0 2 1 1 1 2 2 0 2 2 0 2 2 1 2 0 0 0 0 2 0 0 0 2 0 0 0 1 0 1 1 2 1 0 1 1 2 0 1 1 0 1 1 2 2 0 1 1 2 0 1 0 2 0 0 0 2 0 0 0 1 0 0 0 0 0 0 0 0 0 0 0 0 0 0 0 0 0 0 0 0 0 0 0 0 0 0 0 0 1 2 1 0 2 1 2 0 0 1 0 1 1 0 2 2 0 0 0 0 0 0 0 0 2 0 0 2 2 0 0 1 2 1 0 1 1 1 1 0 0 0 1 0 1 2 1 1 1 2 0 1 1 2 0 0 2 0 0 1 1 0 0 1 0 1 1 1 2 1 1 0 0 0 0 2 0 0 2 2 0 0 1 2 0 1 0 0 0 0 0 0 0 0 0 0 1 0 1 1 1 0 1 0 1 0 0 1 0 1 0 0 0 0 1 0 1 0 2 2 0 1 2 0 0 2 2 0 1 0 2 1 1 0 2 0 0 1 1 0 0 1 0 2 1 1 0 0 2 0 1 1 2 1 1 1 0 1 1 0 0 1 1 0 2 1 0 1 2 1 1 0 1 0 0 0 0 0 1 1 0 0 1 2 0 1 0 1 0 1 1 0 1 2 2 2 0 0 0 0 1 1 0 1 0 1 1 0 2 2 0 0 0 0 2 0 0 2 1 1 0 0 1 1 1 2 1 0 0 0 0 1 2 0 0 2 0 0 0 1 1 0 1 0 2 1 0 1 0 1 2 0 2 0 0 0 0 0 0 2 0 0 0 1 1 0 1 1 0 0 0 0 0 0 0 1 1 0 0 0 1 1 0 2 0 0 2 0 2 0 0 0 0 0 2 0 0 0 2 2 0 1 0 0 0 0 2 0 0 0 0 1 1 2 1 0 0 0 0 2 1 0 0 0 0 1 1 1 1 0 0 0 0 1 1 0 0 0 0 2 0 1 1 1 0 0 2 1 2 1 0 0 1 0 1 0 0 0 0 0 0 0 2 2 2 0 2 1 2 2 0 2 0 0 0 1 0 0 0 2 1 1 1 0 1 1 1 1 0 2 0 0 0 0 0 0 2 0 1 0 0 0 0 0 0 1 0 1 0 0 0 0 0 0 0 0 0 0 1 2 1 2 0 2 0 1 1 1 0 0 0 0 0 0 1 0 1 0 0 0 0 2 1 2 0 0 0 0 2 0 2 0 0 0 0 0 0 0 1 1 0 0 0 0 2 2 0 0 0 0 0 1 1 0 0 1 1 1 0 0 0 0 2 1 1 1 0 2 2 1 1 0 2 1 0 1 1 0 1 1 0 0 0 2 1 1 2 1 1 0 1 0 1 1 0 1 1 2 1 1 1 1 0 2 1 2 2 0 0 1 0 0 0 1 1 1 0 1 0 0 0 0 0 0 0 2 0 2 2 2 0 0 0 0 1 0 2 0 1 1 1 0 0 1 0 1 1 1 1 1 0 0 0 0 0 0 0 0 0 1 1 1 1 0 0 0 0 0 2 0 0 1 1 0 1 0 0 1 0 1 0 0 0 2 1 1 1 0 0 0 1 1 0 2 0 0 1 1 0 0 2 1 1 1 1 2 1 1 2 1 2 1 1 2 1 0 0 0 0 0 2 0 0 0 0 2 1 2 1 1 1 1 0 1 1 1 1 0 2 2 0 2 2 0 1 0 0 0 0 0 2 1 1 0 1 0 1 0 1 2 2 2 0 0 0 0 0 0 0 0 0 1 1 0 0 2 0 0 2 0 0 0 0 1 0 1 0 2 1 1 1 0 0 0 2 0 0 0 2 2 2 2 0 0 0 0 0 0 0 1 1 0 0 2 0 2 2 2 0 0 1 0 1 0 0 1 1 0 0 0 1 0 0 0 0 1 1 1 0 1 0 0 0 0 1 0 0 2 0 1 1 0 2 0 0 0 1 0 0 0 1 0 0 2 0 0 0 0 2 1 2 0 0 1 0 0 0 1 2 0 2 2 0 0 2 0 0 0 0 1 1 0 1 0 0 2 0 1 2 0 0 0 0 0 0 0 0 0 0 1 1 1 0 0 2 1 0 0 0 0 0 1 1
162 1 1 0 0 0 0 2 0 2 1 1 0 1 1 0 0 1 1 1 1 1 0 0 2 0 0 0 0 2 2 0 0 0 2 0 2 1 0 0 1 0 0 0 1 0 0 0 0 0 0 0 1 1 0 2 0 0 0 0 1 0 0 1 0 1 0 0 1 0 1 0 1 0 1 2 2 1 0 0 2 2 2 0 1 0 0 0 0 2 0 1 1 2 0 1 0 1 0 1 0 2 0 0 1 1 1 1 1 0 1 2 0 1 2 1 1 0 1 0 1 1 1 1 0 1 1 0 1 0 1 0 0 0 0 0 0 0 0 0 1 0 0 0 0 1 0 0 0 2 0 0 1 1 0 0 0 0 0 1 1 1 0 2 1 2 0 1 0 1 0 1 1 1 1 1 1 2 2 0 0 2 0 2 0 0 2 1 1 2 2 2 1 0 1 1 0 0 0 0 0 0 0 2 2 0 0 0 1 0 0 2 1 0 0 2 1 1 0 1 1 1 2 0 2 1 0 0 0 2 0 0 1 1 1 0 0 2 2 0 0 1 2 0 2 0 0 1 1 1 1 1 0 0 0 2 1 1 1 1 0 1 0 0 0 0 0 1 2 1 1 0 2 2 0 0 0 1 1 0 0 0 0 0 1 0 0 0 0 2 2 2 0 2 1 1 0 1 0 1 1 0 0 0 0 0 0 2 1 1 0 1 2 2 1 0 1 1 1 0 0 2 1 1 1 0 0 1 0 1 0 1 0 0 0 0 0 0 2 0 1 1 2 0 1 0 0 0 0 0 0 0 2 2 1 0 1 0 0 1 2 1 1 1 1 0 0 2 0 0 2 2 0 2 0 0 1 1 0 0 1 0 1 1 1 0 0 1 1 0 1 1 1 0 2 1 1 1 1 1 0 1 0 2 2 1 0 1 0 2 0 0 0 0 1 2 0 0 1 0 0 0 0 1 0 1 2 0 0 1 1 0 0 2 1 2 0 0 0 0 1 1 2 0 0 1 0 0 0 0 0 0 0 2 1 0 1 1 1 0 1 0 0 0 0 1 1 2 0 0 0 2 1 1 0 2 0 0 2 0 1 0 1 0 0 0 0 1 0 0 1 1 0 2 0 0 1 0 2 0 1 0 2 2 0 0 2 1 0 0 0 1 0 0 0 0 0 0 0 0 0 2 2 2 1 2 0 1 1 1 1 1 0 0 0 0 0 0 0 0 2 2 1 1 1 1 2 1 1 1 1 1 0 0 1 1 0 0 0 0 0 0 0 0 0 0 0 2 2 0 2 0 2 0 2 1 2 1 2 1 2 0 1 0 0 1 1 0 0 0 0 0 0 1 0 2 0 0 0 0 0 1 0 1 0 2 0 1 0 0 0 0 0 1 1 0 0 2 2 0 0 0 0 0 0 2 2 2 0 0 1 1 0 0 1 0 2 0 0 0 0 1 0 0 2 0 2 0 1 1 0 2 0 1 2 2 0 2 2 0 0 0 1 1 0 0 0 2 1 0 1 1 1 0 0 2 1 1 1 1 2 0 2 1 0 2 1 1 2 0 0 0 0 1 0 0 1 0 0 1 0 1 0 0 2 2 0 1 1 1 0 0 1 0 0 2 0 0 1 0 0 0 1 0 1 1 0 0 0 0 0 0 0 0 0 0 1 0 0 0 0 1 0 1 1 0 1 1 0 0 0 0 0 0 0 1 0 0 1 0 0 2 2 1 1 1 1 2 0 2 0 1 1 0 0 0 0 0 0 1 1 1 1 2 2 1 1 2 2 2 1 2 2 1 1 1 1 0 0 2 0 0 0 0 1 1 0 1 1 0 0 0 0 0 2 2 0 2 2 1 1 2 0 1 0 0 0 0 0 1 0 1 0 0 0 0 1 0 1 0 0 0 0 0 0 0 0 0 0 0 2 2 0 0 0 1 2 1 0 1 0 1 0 1 1 1 1 0 1 1 1 0 0 2 1 1 0 2 2 2 2 0 1 0 0 1 0 0 0 1 0 2 1 0 2 1 2 0 0 0 0 1 1 0 2 0 1 0 1 1 1 0 0 0 2 1 1 1 1 1 0 1 0 1 2 0 1 2 1 1 0 2 0 0 0 1 0 2 0 1 0 0 0 0 1 1 2 1 0 1 1 0 1 0 1 0 1 1 1 1 1 1 0 0 1 0 1 0 0 0 0 0 0 1 1 0 0 1 1 0 0 0 0 1 0 0 0 0 1 0 1 0 0 1 1 0 0 0 0 0 1 0
163 1 2 0 0 0 0 2 0 2 2 0 1 1 0 0 1 0 0 2 0 0 0 0 2 0 0 0 0 1 1 0 1 2 2 0 2 2 0 0 1 0 0 1 2 1 1 0 1 0 0 1 0 0 1 2 0 1 1 0 1 1 0 2 0 2 0 1 1 0 0 2 2 2 2 2 2 0 1 0 1 1 2 0 2 0 0 1 1 2 0 1 1 2 1 1 0 1 0 1 0 2 0 1 1 1 1 1 1 0 1 2 1 2 2 2 2 0 2 1 0 1 1 0 1 0 1 1 2 1 0 1 0 0 1 1 0 0 1 0 2 0 0 0 0 1 0 0 0 0 0 0 2 0 1 0 0 0 0 1 1 1 0 2 1 2 0 0 2 0 0 2 1 1 1 0 0 1 0 0 1 1 2 2 0 0 2 1 1 1 1 2 1 1 1 1 1 0 0 0 0 1 0 0 2 1 1 2 1 0 1 0 1 1 0 2 0 0 1 0 0 0 1 0 1 0 0 1 1 0 1 1 0 0 2 0 0 2 2 0 0 0 2 0 2 0 1 1 1 0 0 0 0 0 0 2 1 2 0 0 1 0 0 0 0 0 1 0 1 1 0 0 2 2 0 1 0 1 1 0 0 0 0 0 1 1 0 0 1 2 0 2 0 2 2 0 2 1 0 1 0 0 2 2 2 0 1 2 0 2 0 2 2 1 2 0 2 0 0 0 0 2 2 1 1 0 0 1 0 1 0 1 0 0 0 0 0 1 2 0 0 0 2 0 1 0 0 0 1 1 0 0 0 1 0 1 1 0 0 1 2 1 0 0 0 0 0 1 1 0 1 1 1 2 0 0 2 1 1 0 1 1 1 1 2 1 0 0 0 0 0 1 0 0 2 0 0 1 0 0 0 0 0 2 2 0 0 0 1 1 1 1 0 1 1 1 0 2 0 2 0 0 0 1 0 0 0 0 0 0 1 0 0 0 1 1 1 1 0 1 1 1 2 0 1 1 0 1 0 0 0 0 0 2 0 0 0 2 1 1 2 0 0 1 0 1 1 1 0 0 1 1 2 0 1 0 1 0 2 0 0 0 0 0 0 0 0 2 0 1 1 0 0 2 1 0 2 0 1 0 1 1 2 2 0 0 1 0 1 0 1 0 0 1 0 0 0 1 0 1 1 2 1 1 0 2 1 0 0 2 1 1 0 0 0 0 0 0 1 2 0 1 0 0 0 1 0 1 1 1 0 0 0 0 2 1 1 1 0 1 0 0 1 0 0 0 1 1 1 1 0 0 0 0 0 0 0 0 2 0 2 0 1 0 1 1 1 0 1 1 0 0 1 0 0 0 0 2 0 0 2 0 1 1 0 2 1 2 0 2 1 0 1 1 1 1 0 1 0 1 1 1 0 0 0 1 2 1 0 0 0 0 1 1 2 0 2 0 0 0 1 0 1 1 2 0 2 0 1 0 0 2 0 1 1 2 0 1 1 0 0 0 1 0 1 1 0 2 0 0 0 0 1 0 0 2 0 0 1 1 1 1 0 0 0 0 0 1 2 0 1 1 0 1 0 0 0 0 0 2 1 1 0 0 1 2 0 0 2 1 0 0 1 0 0 0 0 2 2 2 0 0 0 0 0 1 0 1 1 1 1 1 0 0 0 1 1 1 0 1 0 0 0 0 0 0 0 0 0 1 1 1 1 1 0 1 0 0 0 0 0 0 2 1 0 1 1 1 0 2 0 0 2 0 0 0 0 1 1 1 1 1 1 0 1 2 0 2 2 1 1 1 2 1 1 1 0 0 0 2 0 0 0 1 1 1 1 1 1 1 1 0 0 0 2 1 1 2 0 0 0 0 0 0 0 0 0 0 0 1 0 1 0 1 0 1 0 0 1 1 1 1 1 1 0 0 1 0 0 1 1 1 0 0 2 0 0 0 1 0 1 2 0 0 0 0 2 1 0 2 0 0 0 0 2 2 1 0 2 2 1 0 0 0 0 0 1 0 0 0 1 2 1 0 2 2 2 0 0 0 0 1 2 0 2 0 1 0 1 0 0 1 1 0 2 0 0 2 2 0 2 0 0 1 0 0 0 0 0 0 0 0 1 2 1 0 0 1 0 0 0 0 2 1 1 2 2 1 0 0 0 0 1 0 1 0 1 0 0 1 1 0 0 0 0 0 0 1 0 0 0 0 0 0 0 0 1 0 2 0 0 0 0 1 0 0 0 0 0 1 0 0 0 2 0 0 0 0 0 0 0 0
164 1 1 0 0 0 1 1 0 1 0 2 0 0 0 0 0 2 2 1 1 1 0 0 2 0 0 0 0 2 2 0 0 0 2 0 2 2 1 1 1 1 0 0 2 1 0 0 0 0 0 0 0 1 1 2 0 0 1 0 1 1 1 2 0 0 0 0 1 0 0 0 1 0 1 2 2 0 2 0 2 2 2 0 2 0 0 2 2 2 2 2 1 2 0 1 0 1 0 1 1 1 1 0 1 1 2 2 2 0 0 2 1 2 2 2 2 0 2 0 1 2 2 0 0 0 2 1 2 0 0 0 0 0 1 0 1 0 0 0 2 0 0 0 0 0 0 0 0 1 0 0 0 1 0 0 0 1 0 1 1 0 0 2 0 2 1 1 0 0 1 0 0 2 0 0 0 1 0 1 0 0 2 2 0 0 2 2 1 2 2 2 2 0 2 2 1 0 0 1 1 0 0 1 2 1 1 2 1 0 1 1 1 0 0 2 0 1 0 0 0 0 2 0 0 0 1 0 0 1 0 0 2 1 1 1 1 2 2 0 0 0 2 1 2 0 0 0 0 0 0 0 0 0 0 2 0 0 0 0 0 0 0 1 0 0 0 1 1 0 1 0 1 1 2 2 0 2 1 0 0 1 1 1 1 1 1 0 1 2 0 2 1 2 1 1 0 1 0 1 0 0 2 1 1 0 1 2 0 1 0 1 1 0 0 0 2 0 1 0 1 1 0 2 2 0 0 2 2 0 0 0 1 0 0 1 0 2 0 0 0 0 2 0 1 0 0 0 1 1 0 0 2 2 2 0 0 1 0 2 2 0 0 0 0 0 0 1 2 1 0 0 0 2 0 0 1 0 0 0 1 2 1 1 2 1 0 0 0 1 0 0 0 0 2 0 0 1 0 0 0 0 0 2 1 0 1 1 0 2 0 0 0 0 1 2 0 0 0 0 0 1 0 1 1 1 1 0 0 0 1 0 1 2 1 2 0 1 0 1 2 0 1 1 1 2 1 1 0 1 1 0 0 2 1 1 0 2 1 1 2 0 1 0 0 1 1 1 0 1 0 1 2 1 1 1 1 0 2 1 0 0 0 0 0 2 0 0 1 0 0 0 0 1 0 0 0 0 1 1 0 2 1 0 1 2 2 1 1 0 0 0 2 0 0 1 0 1 0 1 1 2 1 1 0 1 1 0 0 2 1 0 0 1 1 0 0 0 2 0 2 2 0 1 0 1 1 1 1 1 1 1 0 0 2 1 1 0 1 0 0 1 0 0 0 1 0 1 1 1 0 0 1 0 1 0 2 0 0 2 1 0 1 0 1 1 1 0 0 0 0 0 2 0 0 1 0 1 0 0 1 1 0 1 0 2 1 1 0 1 0 0 0 0 0 0 0 2 0 1 1 1 0 0 1 0 1 1 0 0 2 2 2 0 2 0 2 0 0 0 1 1 1 2 2 0 2 0 1 1 0 2 0 1 1 2 0 1 1 0 0 0 1 2 0 1 0 1 0 1 0 1 1 0 0 2 1 1 1 1 2 1 2 2 2 2 1 0 1 0 0 0 0 2 1 0 2 0 0 2 1 1 0 0 1 1 1 1 1 0 0 0 0 1 0 1 0 2 1 1 1 0 0 0 1 0 0 0 0 0 0 0 0 0 0 1 0 0 1 1 1 1 0 0 0 1 1 0 0 0 1 1 1 1 0 1 0 0 2 0 0 0 2 1 0 0 1 1 0 1 0 0 2 0 0 0 1 0 0 0 2 2 0 1 1 1 0 1 1 1 0 1 2 1 0 0 1 1 1 0 0 0 0 0 1 0 0 0 1 0 1 0 0 0 1 1 0 2 2 0 2 2 0 0 0 0 0 0 0 2 0 2 0 1 0 2 0 0 0 0 0 0 0 0 0 0 0 0 0 0 2 2 0 1 1 0 1 1 2 0 1 2 0 0 0 1 1 0 2 1 0 0 1 0 2 2 0 0 0 1 1 0 0 0 0 0 1 1 1 0 1 1 0 0 1 0 1 0 0 0 1 0 2 0 2 0 0 1 0 2 0 1 0 0 1 1 1 1 2 0 0 0 0 2 0 0 1 0 0 0 0 1 2 2 2 1 1 0 0 1 0 0 0 2 1 0 1 2 1 0 0 0 0 0 2 0 2 1 0 1 1 1 0 0 1 1 0 0 0 0 0 0 0 0 0 0 0 0 2 0 0 0 1 1 0 0 1 0 0 1 0 0 0 1 1 0 1 0 0 0 2 2
165 1 0 0 0 0 0 1 0 0 0 1 0 1 0 0 0 1 1 0 2 2 0 0 2 0 0 0 0 2 2 1 0 0 1 1 1 0 0 0 1 0 0 0 2 0 0 0 0 0 0 0 1 2 0 0 1 0 1 1 0 1 0 2 0 1 0 0 0 0 0 2 1 0 0 2 2 0 1 0 2 2 2 0 1 0 0 1 0 2 0 1 1 1 0 1 1 1 0 1 2 1 2 0 0 0 2 0 0 0 1 1 0 1 2 1 1 0 1 0 2 0 2 1 0 1 1 0 1 0 1 0 0 0 0 0 0 0 0 1 0 0 1 0 0 1 1 0 0 0 0 0 0 1 0 0 0 0 0 1 1 0 0 2 1 2 0 1 0 1 0 1 0 2 0 0 0 1 0 0 1 2 0 1 0 0 1 1 0 0 1 1 2 0 2 2 1 0 0 1 1 0 0 2 2 2 1 1 0 0 2 1 1 0 0 2 0 0 2 0 1 1 1 0 0 0 1 1 1 0 0 1 0 0 1 0 0 2 2 0 0 0 1 0 2 1 1 0 1 1 1 1 0 0 0 2 0 1 0 0 0 0 0 0 0 0 1 0 2 2 1 0 1 1 0 0 0 1 1 0 1 2 0 0 2 0 1 1 0 2 2 1 0 2 2 1 1 1 0 0 0 1 2 0 0 0 0 1 0 1 1 2 2 2 1 0 1 1 1 0 0 1 2 1 1 0 0 0 0 0 0 2 1 1 0 0 0 1 1 1 0 1 2 0 0 0 2 0 1 1 0 1 1 1 0 1 1 0 0 1 1 0 2 1 2 1 0 1 2 0 0 0 0 2 0 0 1 0 0 0 1 2 1 1 0 1 0 0 0 0 0 0 1 1 2 2 2 1 1 1 0 1 0 1 1 1 0 1 1 2 0 0 1 1 0 2 0 0 1 0 1 1 0 0 0 0 2 0 0 0 2 0 0 1 1 2 0 0 0 1 0 1 0 2 0 0 0 1 1 0 0 0 0 2 1 1 0 1 0 1 1 0 0 1 0 1 1 1 0 0 0 1 1 1 2 0 1 0 2 0 0 0 0 0 1 1 1 0 0 0 1 0 0 2 0 0 2 0 2 0 1 2 2 1 0 1 2 1 0 0 0 0 0 1 1 0 0 0 0 1 0 2 2 1 0 2 0 0 0 2 0 1 0 1 0 0 1 0 2 0 1 1 0 1 0 2 1 2 0 2 2 2 0 0 1 1 1 1 0 1 1 0 0 0 0 0 2 1 1 1 0 1 1 0 0 1 2 1 2 1 2 0 2 0 1 1 2 1 1 2 0 0 2 0 2 2 1 0 0 0 1 1 1 1 0 2 0 1 1 1 0 0 0 0 1 1 0 2 0 1 1 1 0 0 0 1 1 1 0 0 1 1 0 0 1 1 1 0 0 0 0 1 1 1 2 0 1 0 0 0 0 0 0 0 1 1 0 2 1 1 1 0 1 1 0 1 0 2 0 0 0 0 1 0 0 2 1 1 1 1 2 0 2 2 0 1 2 0 1 0 0 0 0 0 0 0 0 0 0 0 0 1 0 0 2 2 0 1 1 1 1 0 0 0 0 1 1 2 1 1 1 0 0 1 1 1 1 2 2 1 1 1 1 0 0 0 0 0 1 0 0 1 0 1 1 0 1 0 0 1 1 1 1 0 0 0 0 1 1 1 1 1 2 1 0 1 2 1 0 2 0 0 2 1 1 0 1 2 2 2 2 2 1 0 1 2 0 1 0 2 0 1 2 1 0 0 0 0 0 0 0 0 0 0 2 1 2 0 2 0 2 0 0 0 1 1 0 2 2 0 2 2 0 0 0 0 0 0 0 1 0 2 0 0 0 2 0 0 1 0 0 0 0 0 0 0 0 0 0 1 0 0 0 0 2 0 0 0 1 0 2 2 0 0 0 1 1 0 1 1 0 0 0 1 1 2 0 0 1 2 2 0 1 0 0 0 0 0 0 0 2 2 1 1 1 0 0 0 0 1 0 1 0 0 1 1 0 1 1 0 1 1 0 1 1 1 2 0 1 0 0 0 0 1 1 0 0 0 1 1 1 1 0 1 0 1 0 0 0 2 0 0 2 0 0 2 2 2 1 0 1 0 1 1 0 0 1 0 0 0 2 0 0 1 0 0 1 0 2 1 1 0 1 0 0 0 0 1 2 0 0 2 0 1 0 0 1 0 0 0 0 0 0 2 1 0 0 0 0 0 0 0
166 1 1 0 0 0 0 2 1 2 2 0 1 2 1 0 0 2 2 1 0 0 0 0 2 0 0 0 1 2 2 0 0 2 1 0 2 2 0 0 1 0 1 1 2 1 1 0 0 0 0 1 1 2 0 1 0 0 0 0 1 1 0 0 0 0 0 1 2 0 0 1 1 0 1 2 2 0 1 0 1 2 2 0 1 0 0 0 0 2 0 0 0 1 0 0 0 0 0 0 1 2 0 1 1 1 1 1 1 0 1 2 0 2 2 0 2 0 0 0 2 0 1 1 1 1 0 1 2 1 0 1 1 0 0 0 0 0 0 0 2 0 0 0 0 1 0 0 0 0 0 0 0 0 0 0 1 0 0 1 1 1 0 2 0 1 0 0 2 0 0 2 0 2 2 0 0 1 0 1 0 1 1 2 0 0 2 1 1 1 1 1 1 1 1 1 0 0 0 0 0 0 0 2 2 1 1 1 0 0 2 1 1 0 0 2 0 0 1 0 0 0 1 0 0 0 1 0 0 1 0 0 0 1 0 1 1 2 2 0 0 0 1 1 1 0 0 0 0 0 0 0 0 0 0 1 0 2 1 1 0 1 0 0 0 0 1 0 1 1 0 1 0 0 0 0 0 1 1 0 1 2 0 0 1 1 0 2 0 2 1 0 1 2 2 1 1 1 0 1 0 0 2 1 1 0 1 2 0 1 0 1 2 1 0 0 1 2 1 0 0 1 1 1 1 0 0 0 0 0 0 1 1 0 0 0 0 0 2 0 0 0 2 0 0 0 2 0 1 2 0 1 1 1 0 1 1 0 0 1 1 0 0 0 0 0 0 1 2 0 0 0 0 2 0 0 1 2 1 1 1 0 0 0 1 0 0 0 0 1 0 0 0 0 1 0 1 0 1 1 0 1 0 2 2 2 0 1 0 2 0 0 0 0 0 0 0 0 1 0 0 1 0 1 1 1 1 1 1 0 0 2 0 0 0 0 0 0 0 0 2 1 1 0 1 1 0 0 1 0 0 1 0 1 2 1 1 2 2 0 1 0 0 0 0 2 0 0 0 0 0 1 2 0 0 0 0 1 2 0 1 0 0 0 0 1 0 1 0 1 0 0 0 1 0 0 1 1 2 0 0 2 1 1 1 0 2 1 1 0 0 0 1 0 1 0 0 1 0 1 1 2 1 2 0 1 0 0 0 2 0 1 0 1 0 1 0 0 1 2 0 1 0 1 1 1 2 0 2 0 0 0 0 0 2 0 0 0 1 0 0 1 0 0 0 0 0 1 1 1 0 1 1 0 1 0 0 0 0 2 1 0 1 0 0 1 0 0 0 0 0 0 2 0 2 1 0 0 0 0 0 1 1 0 0 1 1 0 0 1 1 0 0 1 0 1 0 0 0 0 0 0 0 0 0 1 1 1 0 0 0 0 1 0 2 1 2 2 1 1 0 1 0 1 1 0 2 0 1 1 0 1 0 2 2 2 0 2 2 0 0 0 2 0 2 1 0 0 0 1 1 1 1 0 0 2 0 0 0 2 0 0 2 1 0 1 1 0 1 0 0 0 0 0 0 0 0 0 0 1 1 0 0 0 1 2 0 2 2 0 1 0 1 0 0 0 0 1 1 1 0 1 1 0 1 0 0 1 0 0 0 0 0 0 0 0 0 0 2 2 1 2 0 1 1 0 1 0 0 0 0 0 2 1 0 2 1 1 0 1 1 0 2 1 0 1 1 2 0 2 0 1 2 0 0 0 0 0 0 0 2 2 2 0 2 1 1 2 1 2 1 1 2 0 0 0 1 1 1 1 0 1 0 0 1 1 0 0 0 2 2 0 0 0 2 2 0 2 2 0 2 2 0 0 0 0 0 0 0 2 1 1 0 0 0 1 0 0 1 1 1 0 2 2 0 0 2 0 0 0 1 1 0 0 1 0 1 0 0 0 1 1 0 0 0 1 1 1 2 0 0 0 0 2 2 2 0 0 1 2 2 0 1 1 0 2 0 1 2 0 1 1 1 1 2 2 2 0 0 0 0 2 2 0 1 1 1 0 0 2 0 0 0 0 1 1 1 1 2 1 0 1 0 2 0 0 1 1 1 1 1 1 0 2 0 0 0 1 1 0 0 0 2 0 0 1 2 1 0 1 0 0 0 0 2 0 2 0 0 1 1 1 0 0 1 0 0 0 0 0 0 0 0 0 0 0 0 1 1 1 0 0 1 2 0 0 2 0 0 0 0 0 0 0 1 0 0 1 1 0 1 0
167 0 1 0 0 0 0 2 0 2 1 1 0 1 0 0 0 0 0 1 0 0 0 0 2 0 0 0 0 2 2 0 0 2 1 1 1 0 0 0 1 0 0 0 2 0 1 0 0 0 0 0 1 1 1 0 1 1 2 1 1 2 0 2 1 0 1 0 2 1 0 1 1 0 0 2 2 0 2 1 1 2 2 1 2 0 0 1 0 2 0 1 1 2 0 2 0 0 0 0 2 0 2 0 0 0 2 1 1 0 0 2 0 0 0 1 1 0 0 0 2 0 1 0 1 0 1 0 0 0 1 0 1 0 0 0 1 0 0 0 1 0 0 0 0 2 0 0 0 1 0 0 0 1 0 1 0 0 1 1 1 0 0 2 1 0 0 1 1 1 1 0 1 1 1 1 1 2 0 2 0 0 1 2 0 0 2 1 0 0 0 1 2 1 2 1 0 0 1 0 0 0 0 2 2 0 0 1 0 0 2 1 1 0 0 2 0 0 1 0 2 2 2 0 1 1 1 0 0 2 0 0 0 0 1 0 0 2 2 0 0 1 2 0 1 0 0 1 1 0 0 0 0 0 0 1 0 0 0 0 1 0 0 0 0 0 0 0 2 1 0 1 0 0 0 1 0 1 1 0 0 0 1 1 1 0 0 1 1 2 1 2 1 2 2 1 1 0 0 0 0 1 2 1 1 0 0 2 0 1 0 1 1 0 2 0 2 1 0 1 0 0 2 1 1 0 0 1 1 1 0 1 1 0 0 0 0 1 1 1 0 1 2 0 0 0 1 0 0 0 0 0 2 2 1 0 1 0 0 0 1 1 1 1 1 0 0 2 2 0 0 0 1 2 0 0 2 1 0 0 2 1 2 2 2 1 0 1 1 0 0 0 0 0 2 1 1 0 0 0 0 0 0 2 2 0 0 1 0 2 0 0 0 0 2 2 2 0 1 0 0 0 0 1 1 2 1 0 0 0 0 0 0 0 1 1 1 1 0 0 1 1 1 1 2 2 0 0 1 0 0 1 0 2 1 0 0 2 1 1 1 0 0 0 0 1 1 1 0 0 0 1 1 2 0 2 0 0 2 1 0 0 0 0 0 1 0 1 0 1 2 1 0 0 0 0 2 1 1 0 0 2 1 0 0 2 2 0 0 0 0 1 0 1 1 0 0 0 0 0 0 2 2 2 0 2 1 1 1 1 1 1 0 0 0 0 0 0 1 1 1 1 0 1 1 1 2 2 0 2 1 1 0 0 1 1 0 0 1 1 0 0 1 0 0 0 1 0 0 0 0 0 1 0 1 1 1 0 2 0 2 0 2 0 1 1 1 1 0 1 0 0 0 0 0 0 0 0 0 0 0 2 1 0 0 1 1 0 0 1 0 0 2 2 2 2 1 2 2 0 0 0 0 0 1 2 2 2 0 0 0 1 0 0 2 1 2 0 0 0 0 1 0 1 1 0 2 1 0 0 0 2 0 1 1 2 0 2 2 0 0 0 1 0 1 1 0 2 1 0 1 0 1 0 0 2 1 0 2 0 1 0 0 0 0 0 0 1 1 1 1 1 0 2 1 0 2 0 0 1 0 1 0 1 1 1 1 2 2 0 1 0 0 0 0 0 0 1 1 1 0 0 1 0 1 2 0 0 0 0 0 0 0 0 0 0 0 1 0 1 0 1 0 0 0 0 0 0 0 0 1 1 0 1 0 0 0 0 1 0 0 0 2 0 0 1 0 0 0 1 1 0 0 0 0 0 1 2 2 2 1 1 2 0 2 0 2 1 0 2 0 1 2 0 1 1 0 0 0 0 0 0 0 0 2 1 1 0 1 0 1 0 1 1 1 2 0 2 1 0 1 1 0 1 0 0 0 0 0 2 0 2 1 1 0 2 0 0 0 0 0 0 0 0 0 0 0 0 0 0 1 1 0 0 2 0 0 0 0 0 0 1 0 0 0 0 1 0 2 1 1 1 0 2 1 2 0 0 1 1 2 1 0 0 0 0 0 0 0 0 2 2 1 1 1 1 1 0 0 1 0 0 2 0 2 0 2 1 0 2 0 0 0 0 1 1 1 1 1 0 1 0 0 1 2 0 0 1 0 0 1 1 0 1 1 1 1 2 0 0 0 2 2 0 0 1 2 0 0 0 2 0 0 0 0 0 2 0 0 1 0 2 0 0 0 2 2 0 0 0 0 0 0 1 0 1 1 2 0 0 0 0 0 1 0 0 0 0 0 1 0 0 0 2 1 0 0 0 0 0 0 0
168 1 2 0 0 0 0 1 1 1 1 1 0 0 0 0 0 1 0 1 1 0 0 1 1 0 0 0 0 1 1 0 2 2 0 2 0 2 1 0 1 0 1 1 1 1 0 0 0 0 0 1 0 0 0 2 0 1 0 2 1 0 0 0 0 1 0 1 1 0 0 1 2 0 0 2 2 0 2 0 2 2 2 0 2 0 0 0 0 2 0 0 1 1 0 0 0 1 0 1 0 2 0 0 0 0 2 0 0 0 0 1 1 2 2 1 2 0 0 0 2 0 2 2 0 2 0 1 2 0 0 0 1 0 0 0 0 0 0 1 1 0 0 0 0 2 1 0 0 1 0 0 1 0 2 0 0 1 0 1 1 0 0 2 1 2 1 1 0 1 0 1 0 2 2 0 0 0 0 0 0 0 0 2 0 0 2 2 1 0 0 2 1 0 1 1 1 0 0 0 0 1 0 2 2 1 0 1 1 0 1 1 0 0 0 2 1 0 1 0 1 1 2 0 0 0 0 0 0 1 0 0 0 0 2 0 0 2 2 0 0 0 2 1 2 0 1 0 0 0 0 0 2 1 1 2 1 2 1 1 0 1 0 0 0 0 1 1 1 1 0 2 0 0 0 0 1 2 2 0 0 1 0 1 2 1 0 2 0 2 2 0 0 2 2 1 1 1 0 0 0 1 1 0 0 0 0 2 0 0 0 1 1 0 2 0 2 0 0 2 0 0 0 2 2 0 0 2 1 2 0 0 0 0 0 0 0 0 2 2 1 2 2 0 1 0 1 0 2 1 0 0 2 2 2 0 1 0 0 2 2 0 0 0 0 0 0 2 0 0 2 2 1 1 1 1 2 1 0 0 0 0 1 1 1 1 0 0 0 1 0 0 0 1 2 1 1 1 0 0 0 0 0 2 1 0 1 1 0 1 0 0 0 0 2 2 2 0 0 0 1 2 0 1 1 0 2 0 0 0 1 0 0 1 0 1 0 1 0 0 1 1 2 0 0 1 0 1 1 0 0 0 0 2 2 1 1 1 0 1 2 0 2 0 0 0 2 1 0 1 1 0 2 1 1 0 1 0 2 1 0 0 0 0 0 1 0 1 1 0 0 0 0 2 1 0 1 0 1 1 0 2 1 1 0 1 2 1 1 0 1 0 1 0 0 0 1 0 0 0 0 2 2 2 2 2 0 0 0 2 0 2 0 1 1 0 0 0 2 0 2 2 1 1 1 2 2 0 2 0 0 0 0 1 1 1 0 1 0 1 1 0 2 0 0 0 2 2 2 0 2 0 0 0 0 0 0 0 2 0 2 0 1 0 0 1 0 1 0 2 1 1 0 2 0 2 0 0 0 0 0 1 1 0 0 2 0 1 0 2 1 0 0 0 0 0 0 1 1 0 1 0 0 2 2 0 0 1 0 0 1 2 1 0 1 0 1 0 1 0 0 0 0 0 1 0 2 1 1 1 0 2 1 1 2 1 0 1 1 0 0 0 1 2 0 2 1 2 1 0 1 0 0 1 1 2 0 0 2 0 2 0 2 2 1 1 1 1 2 0 0 0 0 0 0 0 1 0 0 0 0 0 0 0 0 2 0 1 1 0 0 0 0 0 0 1 0 0 0 0 0 0 0 0 1 1 0 1 1 1 1 1 0 0 0 0 1 0 0 0 0 0 0 0 0 0 0 0 0 1 1 1 0 0 0 0 1 0 1 0 0 0 2 2 0 0 1 1 0 2 0 0 1 2 2 0 1 0 0 0 1 2 2 0 2 0 2 2 2 2 1 2 1 0 1 1 0 2 0 0 0 0 0 0 1 0 1 0 0 0 0 0 2 2 0 2 0 1 0 0 0 0 0 0 1 0 0 0 0 2 0 2 0 0 0 2 0 0 2 0 0 1 0 0 0 0 0 0 0 0 1 1 0 0 2 0 0 0 0 0 0 2 0 0 0 0 1 0 0 2 1 1 0 0 2 1 1 0 2 2 0 2 0 0 0 0 0 1 0 0 2 2 1 0 2 2 2 0 0 0 0 2 1 0 1 1 0 1 0 2 0 1 0 0 0 2 2 0 1 0 0 0 1 1 0 0 2 0 0 0 1 1 0 2 0 0 0 0 0 1 0 1 2 2 1 1 1 0 0 0 1 0 0 0 2 0 2 1 0 1 1 1 1 0 1 0 1 0 1 1 0 1 0 0 1 0 1 1 1 1 0 0 0 0 0 1 1 0 0 1 0 0 0 2 1 1 0 1 1 0 1 1
169 0 1 0 0 1 1 2 0 2 1 0 0 1 1 0 0 1 0 1 1 1 0 0 2 0 0 0 1 2 2 1 2 1 1 0 2 0 0 0 1 0 1 1 2 1 0 0 0 0 0 1 1 2 0 1 0 0 1 2 0 1 0 2 1 0 0 1 1 0 0 2 1 0 1 2 2 0 2 0 1 2 2 0 1 0 0 0 0 2 0 0 0 2 1 2 1 1 1 0 2 1 1 0 0 0 2 2 1 0 0 1 0 1 0 0 0 1 2 0 1 0 1 0 1 0 1 1 2 1 1 0 1 0 1 0 1 0 0 0 0 0 0 0 0 0 0 0 0 0 0 0 0 0 0 0 0 0 0 2 1 1 0 2 1 1 0 0 1 1 0 1 0 2 1 0 0 1 0 1 0 1 0 1 0 0 1 2 1 0 1 2 2 1 2 2 2 0 0 0 0 1 0 2 2 2 0 0 1 0 1 1 0 0 0 2 1 1 1 0 1 1 1 0 0 0 1 0 0 1 0 0 2 1 1 1 1 2 2 0 0 0 2 2 2 0 0 0 0 0 0 0 1 0 0 0 0 1 0 0 0 0 0 0 1 0 0 0 2 1 1 1 0 0 1 0 1 2 2 0 0 1 0 0 2 1 1 1 0 1 0 1 0 2 2 0 0 0 0 0 0 1 1 0 0 0 0 1 0 1 0 2 1 0 1 0 2 0 0 1 0 0 0 2 2 0 0 1 0 2 0 1 0 0 0 0 0 1 0 2 1 1 2 0 0 0 1 1 1 2 1 0 0 0 0 2 0 0 0 2 2 0 2 0 2 1 0 1 1 0 1 1 1 1 2 2 1 2 1 0 1 0 1 1 2 0 0 0 0 1 0 0 0 1 2 2 2 0 1 1 0 1 0 2 1 0 1 0 0 2 0 1 1 0 1 2 1 0 0 0 0 2 1 1 0 1 1 0 0 2 0 1 0 2 1 2 0 0 0 0 0 1 2 0 1 1 0 1 0 0 0 0 0 2 2 2 0 2 2 0 1 0 0 1 0 1 1 2 0 0 0 1 0 2 1 0 0 1 2 1 1 1 0 0 0 1 0 1 0 1 1 0 1 2 1 0 1 0 1 0 1 2 2 2 0 0 2 1 0 0 0 1 0 0 1 0 0 0 0 1 0 2 2 2 1 2 0 1 1 1 1 0 0 0 0 1 0 0 2 0 2 1 0 1 1 2 2 0 2 0 0 0 0 0 2 0 0 2 0 1 1 0 0 0 0 0 0 1 1 1 0 1 1 0 1 0 1 0 1 1 1 0 0 0 0 0 0 1 0 1 0 0 0 0 0 0 1 0 0 0 1 1 0 0 0 2 2 1 0 2 1 0 0 0 0 0 0 1 1 0 0 0 0 0 0 2 2 2 0 0 0 0 1 0 2 0 2 0 1 0 1 1 1 1 2 0 2 0 0 0 0 1 1 0 0 2 0 2 2 1 0 0 1 2 0 2 1 1 0 1 0 1 0 1 2 1 1 0 2 0 0 1 2 1 0 2 0 1 1 0 0 0 0 1 2 0 2 0 0 1 0 1 0 0 1 2 0 2 2 1 0 0 0 0 0 0 0 2 1 1 1 0 1 0 1 1 0 1 1 0 0 0 0 0 0 0 0 1 1 2 1 2 0 0 0 0 0 0 0 1 1 1 1 0 1 0 0 0 0 0 0 0 2 1 0 0 1 1 0 2 0 0 2 1 1 0 0 1 0 2 0 0 0 1 1 2 0 1 1 1 0 1 2 0 0 0 0 1 1 0 0 0 0 0 1 1 1 0 1 0 1 0 0 0 1 1 1 2 1 0 1 1 0 1 0 0 0 0 0 2 0 2 1 1 0 2 0 0 0 0 0 0 0 0 0 0 0 0 0 0 2 2 0 0 2 0 0 1 0 1 0 1 1 0 1 1 2 0 1 2 0 0 0 0 2 2 0 1 0 1 1 0 0 0 0 0 0 1 0 0 2 0 2 0 1 1 1 0 0 0 0 1 1 0 2 2 0 1 1 1 1 1 0 0 0 1 1 0 1 1 0 1 0 0 2 0 1 1 0 0 1 1 0 1 0 0 0 1 0 0 0 1 2 0 0 0 1 0 0 0 1 0 0 0 1 0 1 1 0 2 1 0 0 0 1 0 1 0 0 0 0 0 0 0 1 0 1 1 1 0 0 1 1 2 0 0 1 0 0 0 0 1 0 1 0 0 1 1 1 0 2 2
170 1 0 0 0 0 0 2 0 2 1 0 0 1 1 0 0 1 0 1 0 0 0 1 1 1 1 0 1 2 1 1 1 2 0 1 1 2 0 0 0 0 0 0 2 0 0 0 2 0 0 0 1 1 1 0 0 0 1 0 1 1 0 1 0 2 0 0 2 0 1 0 1 0 1 2 2 0 1 0 1 1 2 0 1 0 0 0 0 2 0 0 1 2 1 1 0 0 0 0 2 2 1 0 1 1 2 1 1 0 0 2 0 2 2 0 2 0 1 0 1 0 1 0 1 0 1 1 1 0 0 0 1 0 0 0 1 0 0 0 0 0 0 0 0 0 0 0 0 0 0 0 0 0 1 0 0 1 0 1 1 0 1 2 1 2 1 0 1 2 0 1 0 2 2 1 1 0 0 1 0 0 0 2 2 1 1 0 0 1 1 1 2 1 2 2 1 1 0 2 2 0 1 2 2 1 1 0 1 0 0 2 1 0 0 2 0 0 2 0 2 2 1 0 0 0 1 0 0 1 0 0 0 1 1 1 0 1 1 0 0 0 1 0 1 0 0 0 0 0 0 0 0 0 0 1 0 2 1 1 0 1 0 0 0 0 0 1 1 1 0 1 1 1 0 0 0 1 1 0 1 2 1 1 1 1 1 2 0 2 0 0 0 2 2 0 1 1 0 0 0 1 1 0 0 0 0 2 0 0 2 2 1 1 2 0 2 0 1 1 0 2 1 0 1 0 0 1 0 0 0 2 2 0 0 0 0 1 1 1 0 1 2 0 1 0 1 0 1 2 1 1 2 2 2 0 0 0 0 2 2 0 1 1 1 0 0 2 2 0 0 0 0 2 0 0 2 1 1 0 2 0 1 2 0 0 0 0 0 0 0 1 0 0 2 0 0 1 0 0 0 0 0 2 2 0 0 0 0 2 0 1 0 0 1 2 1 0 1 0 1 1 1 1 0 1 2 0 0 0 2 0 2 2 2 1 0 0 0 0 2 1 2 0 1 0 0 2 0 0 0 1 0 2 1 0 1 1 0 1 1 0 0 0 2 2 0 1 0 0 0 1 2 1 1 0 1 0 1 0 1 0 0 1 1 1 1 0 1 0 1 0 1 1 2 0 2 1 1 0 0 2 1 1 0 1 1 1 0 0 0 0 0 2 0 0 0 1 0 1 1 2 2 2 0 2 0 1 1 2 1 0 0 0 1 1 1 0 2 2 0 0 0 0 0 2 0 0 2 0 0 0 0 0 2 0 1 0 0 1 1 0 1 0 0 0 1 0 0 0 0 1 0 0 0 0 0 2 2 2 2 0 1 0 1 0 1 0 0 1 0 0 1 1 0 0 1 0 0 0 0 1 1 0 1 2 1 0 1 0 1 1 0 0 1 2 0 1 1 0 2 0 0 0 0 2 2 2 0 0 1 1 0 0 1 1 2 1 1 1 1 0 1 1 2 0 1 1 0 0 0 1 0 1 1 2 0 1 1 0 0 0 2 0 1 1 0 1 0 1 0 1 0 0 0 2 0 1 0 2 1 0 2 1 0 1 1 1 2 0 0 0 1 1 1 0 1 1 0 2 0 2 0 0 0 2 1 1 1 1 0 0 0 0 0 0 0 2 1 2 0 0 0 1 1 0 0 0 0 0 0 0 0 0 0 0 0 0 1 1 0 1 0 0 0 1 1 1 0 0 1 1 0 0 0 0 0 1 0 0 0 0 2 0 0 1 1 1 0 2 0 0 1 0 0 0 1 1 1 1 2 2 1 0 1 0 1 2 2 1 1 1 2 1 1 1 0 1 0 0 0 0 0 1 1 1 1 0 0 0 0 0 0 0 2 2 0 2 1 0 1 1 0 0 0 0 0 0 1 2 1 2 1 0 0 1 1 0 0 0 0 0 0 0 0 0 0 0 0 0 2 2 0 1 0 0 2 2 0 0 1 2 0 1 1 1 2 1 0 1 0 0 0 1 1 1 1 2 2 2 2 0 0 0 0 0 0 2 0 0 2 2 0 0 1 1 1 0 0 0 0 2 2 0 2 0 1 0 1 1 0 0 0 0 1 1 1 1 2 1 0 1 0 2 2 0 2 0 0 0 0 2 0 2 0 0 0 2 0 0 0 1 2 2 0 1 2 0 0 0 1 0 1 0 0 1 1 1 1 1 0 1 0 0 1 0 1 0 0 0 0 0 1 0 0 2 2 1 1 0 0 0 0 0 0 0 0 0 0 0 0 1 0 1 1 1 0 0 0 0 1 1
171 0 2 0 0 0 0 2 0 1 0 1 0 0 0 0 0 0 0 0 1 1 0 0 2 0 0 0 0 2 1 1 0 2 2 0 2 2 0 0 0 0 0 0 2 1 0 0 0 0 0 0 0 1 0 2 0 0 1 1 1 0 0 1 1 0 1 0 1 0 0 1 2 0 1 2 2 0 2 0 0 2 2 0 2 0 0 0 0 2 0 0 1 1 0 0 0 2 1 1 2 0 2 0 0 0 2 1 2 1 0 2 1 2 2 0 1 0 1 0 1 0 2 1 0 0 1 1 1 1 1 0 1 0 0 0 1 0 0 0 2 0 0 0 0 1 0 0 0 0 0 0 0 0 1 0 0 0 0 1 1 1 0 2 1 2 0 1 0 1 0 0 1 1 2 0 0 0 0 0 0 0 0 1 1 0 1 1 1 2 2 2 2 0 2 2 1 0 0 1 1 1 0 0 2 2 2 1 1 0 1 1 1 0 0 2 0 0 2 0 2 2 2 0 0 0 1 0 0 2 0 0 0 0 1 0 0 2 2 0 0 1 2 1 2 0 0 0 0 0 0 0 0 0 0 1 1 1 0 0 0 0 0 2 0 0 0 0 2 2 0 1 1 1 0 0 0 1 1 0 1 2 0 0 1 0 0 0 0 1 0 0 0 1 1 0 0 1 0 0 1 0 1 0 0 0 0 1 1 2 0 2 2 2 1 0 2 0 0 0 1 1 0 2 2 0 0 1 0 0 0 2 0 0 0 0 1 2 1 0 0 0 1 0 0 0 2 0 1 0 0 0 1 2 1 0 1 0 0 1 1 0 2 0 2 0 0 2 1 0 1 1 0 2 1 1 0 1 1 0 2 1 0 0 2 1 0 1 1 0 0 1 0 0 2 1 1 0 1 1 0 2 0 0 0 0 0 0 0 2 0 0 0 0 1 2 1 0 0 0 0 2 0 1 1 1 0 0 0 1 0 1 0 0 0 0 0 0 0 1 0 1 1 1 1 2 0 1 0 0 0 0 0 1 2 1 2 1 0 1 1 0 0 0 0 1 1 1 0 0 0 1 2 0 0 1 0 1 2 0 1 1 0 0 0 1 0 0 2 0 0 0 0 2 0 0 2 0 0 0 0 2 1 1 0 1 1 2 0 0 0 0 0 1 1 0 0 0 0 1 0 2 2 2 0 1 0 0 0 2 1 1 0 0 0 0 0 0 2 2 0 1 0 0 0 1 2 2 0 2 1 1 0 0 1 1 0 0 0 1 1 0 0 0 0 0 0 1 1 1 0 1 1 0 1 0 1 1 2 1 2 0 2 0 1 1 2 0 1 2 0 0 1 0 0 0 0 0 0 0 1 1 0 1 1 2 1 0 0 1 1 1 0 1 1 2 0 1 0 0 0 0 0 0 0 0 1 0 1 1 0 0 1 0 2 0 2 0 0 0 1 1 2 2 2 0 1 0 0 0 1 1 0 1 1 1 0 2 2 1 1 0 0 2 0 2 1 1 0 1 0 0 0 1 1 2 0 0 1 1 1 1 2 2 1 1 1 1 1 0 1 1 0 0 0 0 1 0 0 1 0 1 0 0 0 2 1 2 2 1 0 0 0 0 0 0 0 2 1 1 1 0 0 0 1 0 1 1 1 1 1 1 0 0 0 1 0 1 0 1 0 1 0 0 1 0 1 1 0 0 0 0 0 0 0 2 0 0 1 1 0 1 2 2 0 0 1 2 0 2 0 0 2 0 0 0 0 2 2 2 0 0 1 0 1 1 0 1 0 2 0 1 2 0 1 1 0 1 0 0 0 0 0 1 1 1 1 0 0 0 0 0 0 0 2 2 0 2 1 0 1 1 0 0 0 0 0 0 0 2 0 2 1 1 0 2 0 1 2 0 1 1 1 1 0 0 1 0 0 0 2 2 0 0 1 0 1 0 0 0 0 1 1 0 1 0 2 0 1 1 0 0 1 0 1 2 0 0 1 0 2 0 1 0 0 0 0 1 0 0 1 0 0 0 1 1 1 0 0 0 0 2 2 0 2 0 1 0 0 2 0 1 0 0 0 0 1 1 2 0 0 0 0 1 1 0 1 2 0 0 0 2 0 1 0 0 0 0 1 1 0 0 2 2 2 1 2 2 0 0 1 0 2 0 0 0 0 1 1 1 0 1 1 0 1 1 0 0 0 0 0 0 0 0 0 0 0 1 1 0 0 0 0 1 0 1 1 0 0 0 0 0 1 1 1 0 0 0 0 0 2 1
172 0 1 0 0 0 0 1 0 0 0 2 0 1 1 0 0 0 0 0 0 0 0 0 2 0 0 0 0 2 2 2 0 0 1 0 2 0 0 0 1 0 1 1 2 1 2 0 0 1 1 1 0 0 1 2 0 0 1 2 0 1 0 2 0 1 0 0 1 1 0 1 1 1 1 2 2 0 1 0 1 2 2 0 2 0 0 0 0 2 0 0 1 2 0 1 0 1 0 0 2 1 1 0 1 1 2 1 1 1 0 1 1 1 1 0 0 0 1 0 1 1 1 0 1 0 1 2 2 2 1 0 0 0 0 0 0 0 1 0 1 0 0 0 0 1 0 0 0 0 0 0 1 0 1 0 1 1 0 2 1 1 0 2 0 2 0 1 0 1 1 1 0 2 1 1 1 0 0 0 0 0 1 2 0 0 2 0 0 0 0 1 2 1 2 1 1 0 0 0 0 1 0 1 2 2 2 1 1 0 1 1 0 0 0 2 0 0 1 0 1 1 2 0 1 1 0 0 0 0 0 0 1 1 1 1 0 2 2 1 0 0 2 0 1 0 0 1 1 0 0 0 1 0 0 2 1 1 0 1 1 0 0 0 0 0 0 1 1 1 0 2 2 2 1 1 0 2 2 0 1 2 0 0 0 0 0 1 0 2 0 0 1 2 1 1 1 0 0 0 0 0 2 0 0 0 0 2 0 0 0 0 1 2 0 0 1 0 0 1 0 1 1 0 2 0 1 1 0 1 0 1 1 0 0 1 0 1 1 0 0 1 0 0 1 0 1 0 1 1 0 0 1 1 1 1 0 0 0 0 0 0 2 2 1 1 0 2 1 0 1 1 0 2 0 0 2 1 0 0 0 0 1 1 1 0 0 0 0 0 0 1 0 0 1 0 1 0 1 1 0 1 0 2 2 0 0 2 0 1 0 0 0 0 1 1 1 1 0 1 0 1 0 0 1 1 0 0 0 0 0 0 0 0 0 0 0 2 1 1 2 1 1 1 0 2 1 1 0 0 0 0 0 2 0 0 0 1 1 1 0 0 1 0 0 1 1 2 0 1 1 2 2 0 0 1 0 0 1 0 1 1 0 1 0 2 0 1 0 1 1 0 0 0 0 0 0 1 2 1 0 2 1 1 0 1 1 1 0 0 0 2 2 0 0 0 0 0 0 2 0 2 2 2 0 2 0 0 0 2 1 0 0 0 0 0 1 0 2 1 0 0 0 1 1 2 1 1 1 1 0 0 0 0 2 0 0 1 0 1 1 0 0 1 1 0 2 1 1 1 0 0 1 0 1 0 1 2 2 2 2 0 1 0 0 1 1 2 0 2 0 0 1 0 0 0 1 0 0 0 0 2 1 0 0 2 1 1 0 0 0 0 0 1 0 1 0 0 0 0 1 0 0 1 1 0 0 1 0 0 1 1 1 0 1 1 2 0 0 0 0 1 0 0 1 0 2 1 1 1 0 2 0 1 1 1 0 2 2 0 0 0 0 2 0 2 1 2 0 0 1 0 1 0 0 2 1 0 1 1 1 0 2 2 2 2 0 1 2 0 1 1 0 2 0 0 1 0 0 1 1 0 0 1 1 2 1 1 1 0 0 0 0 1 1 1 0 0 0 0 0 1 0 0 1 0 0 0 0 0 0 0 0 0 0 0 0 1 1 2 1 2 1 0 1 1 2 0 0 0 0 0 1 0 0 1 1 1 0 1 1 2 2 2 1 0 1 0 0 1 1 0 1 0 0 0 2 0 0 0 1 2 1 1 2 1 1 2 2 2 0 2 2 0 1 1 0 1 1 1 0 0 0 0 1 0 1 1 1 1 1 0 0 0 2 0 1 2 0 0 0 0 0 1 0 0 0 0 0 2 1 1 0 1 0 2 0 0 1 0 0 0 0 0 0 0 0 0 1 0 2 2 0 0 1 0 1 0 0 1 0 2 0 0 0 0 0 1 2 1 0 0 0 1 1 2 0 2 2 2 2 0 0 0 0 0 0 0 1 0 1 1 1 1 1 1 1 0 0 1 0 0 2 0 2 0 1 0 0 1 0 2 0 1 0 2 2 1 2 1 0 1 1 0 2 0 2 0 1 1 0 2 0 1 0 0 0 0 0 0 0 1 2 0 0 0 0 0 0 0 2 0 0 0 1 0 0 0 0 0 2 0 1 0 1 1 2 0 1 0 1 0 0 0 0 1 1 0 1 0 0 0 0 0 0 1 1 0 0 0 0 1 2 2 2 0 1 1 1 0 2 1
173 1 2 0 0 0 0 1 2 2 2 0 0 1 0 0 0 1 1 1 1 1 0 1 1 0 1 0 0 2 2 0 0 1 1 1 1 1 0 0 1 0 0 0 1 1 0 0 2 0 0 2 0 0 1 2 0 1 2 0 1 2 0 2 0 2 0 0 2 0 1 2 2 0 1 2 2 0 1 0 2 2 2 0 1 0 0 1 1 2 1 1 1 1 0 1 0 1 0 0 2 2 0 0 1 1 1 2 1 0 0 1 0 1 1 1 1 0 1 0 1 0 2 0 0 0 1 1 2 0 1 1 0 0 1 0 1 1 1 1 1 1 0 0 0 0 1 0 0 0 0 0 0 0 0 0 1 0 0 1 1 1 1 2 2 2 0 0 0 0 0 0 0 2 1 1 0 0 0 1 0 0 0 2 1 1 1 1 0 1 0 2 1 0 1 1 1 0 0 0 0 0 1 0 2 1 1 0 0 0 2 1 1 0 0 2 0 1 0 0 1 1 2 0 0 0 1 0 0 1 0 0 0 1 0 1 1 2 2 0 0 0 2 0 1 0 0 0 0 0 0 0 0 0 0 2 1 0 0 0 1 0 0 0 0 0 1 0 2 1 0 2 0 0 0 0 0 1 1 0 0 0 1 1 1 1 1 2 0 2 2 0 0 2 1 0 1 1 1 0 0 0 2 1 1 1 2 2 1 1 1 2 2 2 2 0 1 1 0 1 0 1 0 2 2 0 1 0 0 1 0 1 0 0 0 0 0 1 2 0 0 0 2 0 0 0 2 0 1 1 0 0 0 0 0 2 0 1 0 2 2 0 1 0 1 0 0 1 2 0 0 0 0 2 0 0 2 1 1 0 1 1 0 1 2 0 0 0 0 1 0 0 0 0 2 1 1 0 1 1 0 1 0 2 2 0 0 0 0 0 0 2 0 0 0 1 0 1 0 1 0 1 0 0 0 0 2 0 0 0 1 0 0 0 0 0 0 2 0 0 1 0 2 0 1 1 0 0 0 1 0 0 0 1 1 0 1 2 2 1 1 0 1 0 0 1 1 1 0 0 0 1 2 1 1 0 0 1 1 0 2 1 0 1 1 1 1 0 1 0 1 1 0 2 1 0 1 0 1 0 1 1 1 1 0 1 1 1 2 0 1 0 1 1 1 0 0 0 1 1 1 2 2 2 0 2 0 0 0 2 0 2 0 0 1 0 1 0 1 1 0 1 0 2 2 1 1 0 2 1 0 0 0 0 1 1 0 0 0 0 0 0 1 0 0 0 0 1 1 1 0 1 0 0 0 0 1 0 2 0 2 0 0 0 0 0 0 0 0 0 1 1 0 0 1 0 1 1 0 0 1 1 0 1 0 2 0 2 0 2 0 0 0 0 0 0 0 0 0 0 0 0 0 1 1 1 2 1 0 0 2 2 0 0 1 1 2 0 0 0 0 1 0 0 1 0 2 1 2 2 0 1 0 2 2 2 0 1 1 1 0 1 0 1 0 1 1 2 0 0 0 0 1 0 0 2 1 0 2 0 1 0 2 2 1 1 1 0 0 0 0 0 1 1 0 0 1 0 0 2 0 1 0 0 1 1 1 2 2 0 0 0 0 1 0 1 1 1 1 1 0 0 0 0 2 1 0 2 2 1 1 1 1 0 0 1 0 0 0 0 0 0 0 0 0 1 1 0 0 0 0 0 1 0 0 0 0 0 0 0 0 0 1 0 0 1 0 1 0 2 0 0 2 0 0 1 0 1 1 1 2 2 2 0 2 2 0 2 2 1 0 1 2 1 1 1 0 0 0 1 0 0 0 0 1 0 1 0 1 1 1 0 0 0 2 1 0 0 2 0 2 2 0 1 0 0 0 0 0 1 1 0 0 1 0 1 1 0 2 0 1 0 0 0 0 0 0 1 0 0 1 1 0 0 1 0 1 0 0 1 0 2 0 0 0 0 0 0 2 0 0 0 0 0 2 2 0 0 1 0 0 0 0 0 0 0 0 1 1 0 2 1 0 0 2 2 2 0 0 0 0 1 0 0 2 1 1 2 0 1 0 1 0 0 1 0 0 0 2 0 0 0 0 2 0 0 1 1 1 1 0 2 0 2 0 0 0 1 0 1 1 0 1 1 0 0 1 0 0 0 2 0 1 0 0 1 1 0 0 1 1 0 0 1 1 0 0 0 0 0 0 1 0 0 0 2 2 0 2 0 0 0 1 1 0 1 2 0 0 1 0 2 0 2 2 0 0 0 0 0 2 0
174 0 2 1 0 0 0 1 0 0 0 2 0 0 0 0 0 0 1 2 0 0 0 0 2 0 0 0 1 2 2 0 0 1 0 2 1 2 1 1 0 0 1 1 2 0 1 0 0 1 1 1 0 0 1 1 0 1 2 0 2 0 0 0 1 0 1 0 1 0 0 0 2 0 2 2 2 0 2 1 1 2 1 1 1 0 0 1 1 2 1 2 2 2 0 1 0 1 0 2 2 2 0 0 1 0 2 1 1 0 0 2 1 1 1 1 1 0 2 0 1 0 2 1 0 1 1 1 2 0 0 0 0 0 0 0 0 0 0 0 0 0 0 0 0 1 0 0 0 0 0 0 0 1 0 0 0 0 0 1 1 0 0 2 1 2 0 0 1 1 0 0 0 2 1 0 0 0 0 0 0 0 0 1 0 0 1 2 1 1 2 2 2 0 2 2 0 1 0 1 1 1 1 1 2 2 2 1 0 0 2 1 1 1 0 2 0 2 2 2 0 0 2 0 0 0 1 0 0 1 0 0 0 0 2 0 0 2 2 1 0 1 1 1 1 0 0 0 1 1 1 1 0 0 0 2 0 0 0 0 0 0 0 0 0 0 0 0 2 2 0 1 0 0 0 1 0 1 1 0 1 1 0 0 1 1 1 1 0 2 1 2 0 2 2 0 0 1 1 0 0 0 2 2 2 0 1 2 1 1 0 2 2 1 1 0 2 0 0 1 0 0 1 1 2 0 0 1 0 0 0 1 1 0 0 0 0 2 0 1 1 1 2 0 0 0 2 0 1 2 0 0 1 1 0 1 0 0 0 0 0 0 1 1 1 2 0 1 2 0 0 0 0 2 0 0 0 1 1 0 1 1 0 0 1 0 0 0 0 0 0 1 1 1 2 1 1 1 1 1 0 2 0 0 0 0 0 0 1 2 0 2 0 0 0 1 0 0 0 0 0 1 0 1 0 1 1 1 1 1 0 1 0 0 1 1 0 1 0 0 0 1 1 1 0 2 0 1 0 0 0 1 0 2 0 0 0 2 1 2 2 0 0 0 0 2 0 0 0 0 0 1 2 0 1 0 1 1 2 1 1 1 0 0 2 2 1 0 0 0 0 0 0 1 1 0 1 1 1 0 0 2 0 0 1 1 1 0 0 0 0 1 1 1 0 1 0 0 0 1 0 2 2 2 0 2 1 1 1 1 1 0 0 0 0 1 2 0 2 1 0 0 0 1 1 2 0 1 1 1 1 1 0 0 2 0 0 0 0 1 1 0 2 0 0 1 1 0 0 0 0 0 1 0 0 0 1 0 1 1 2 0 1 0 1 0 1 1 0 1 1 1 1 0 1 0 0 0 0 0 0 2 0 1 0 2 1 0 1 0 1 0 0 0 0 0 0 1 0 0 1 0 0 0 0 1 1 2 0 0 0 1 0 0 1 1 2 0 0 0 1 0 1 1 1 0 1 1 1 1 0 2 0 1 2 2 0 1 1 0 0 0 1 2 0 2 0 2 1 0 1 0 1 0 0 2 0 0 2 0 2 0 2 1 0 1 2 1 1 2 0 0 1 1 1 0 1 0 0 1 0 1 0 0 2 1 1 0 1 1 1 0 0 2 0 0 0 1 1 1 0 1 0 0 1 1 0 1 1 1 1 1 0 0 0 0 1 0 1 1 0 2 0 0 1 0 1 1 0 0 0 0 0 0 0 0 1 0 1 0 0 1 2 1 0 1 1 2 0 2 0 0 2 1 0 0 1 2 2 2 1 2 0 0 0 1 1 2 2 2 1 2 2 2 0 0 1 0 0 1 0 0 0 0 2 1 2 1 1 0 1 1 0 0 2 1 1 2 1 0 1 1 0 0 0 0 0 0 0 2 1 2 1 1 0 2 0 0 0 0 0 0 0 0 0 0 0 0 1 0 1 0 0 0 0 1 2 0 0 0 1 1 0 1 1 1 2 0 2 1 0 0 1 1 1 1 0 1 2 2 1 1 1 0 0 0 0 1 0 0 2 1 2 0 1 1 1 0 0 0 0 2 1 0 1 1 0 0 0 1 0 2 0 0 1 1 1 0 1 0 0 0 0 1 0 0 1 1 1 1 0 1 1 1 0 0 1 1 0 0 0 1 2 2 1 1 0 1 0 0 0 0 0 0 2 0 2 1 0 1 2 0 0 0 1 0 0 0 1 0 1 0 0 0 1 0 0 1 1 0 0 0 1 2 0 1 0 0 1 0 1 0 0 2 0 1 0 0 0 0 1 1
175 1 0 0 0 0 0 2 0 2 1 0 1 2 0 0 1 1 0 1 2 1 0 0 2 0 0 0 0 1 2 0 0 1 1 1 1 2 0 0 0 0 1 0 0 0 0 0 0 0 0 0 0 1 0 1 1 0 1 1 1 0 0 2 0 2 0 0 1 0 0 1 1 0 1 2 2 0 2 0 2 2 1 1 0 0 1 0 0 2 0 0 0 1 2 2 0 0 0 0 1 2 0 0 1 1 2 1 1 0 0 1 0 2 2 2 2 0 1 0 1 0 1 1 1 1 0 1 2 0 0 1 0 0 0 0 1 0 0 0 1 0 0 0 0 1 1 0 0 1 0 0 0 0 1 0 0 0 0 2 2 2 0 2 1 1 0 1 1 1 1 0 0 2 1 0 0 0 0 0 0 0 0 2 0 0 2 0 0 1 1 1 1 0 2 2 0 0 0 0 0 0 0 1 2 1 1 1 0 0 1 1 1 0 0 2 0 0 2 1 1 1 2 0 0 0 0 0 0 1 0 1 0 0 2 0 0 2 2 0 0 0 2 0 2 0 0 0 1 1 1 1 0 0 0 2 0 2 2 2 0 2 0 0 1 1 1 2 1 1 0 1 0 0 0 0 0 2 1 0 0 1 1 1 1 0 0 1 1 2 1 2 1 2 2 1 1 0 0 0 0 0 2 1 1 0 1 2 1 2 0 2 1 1 2 0 1 0 0 0 1 1 1 2 1 0 1 1 0 0 0 2 2 2 0 0 0 1 1 2 0 2 1 0 0 0 1 0 0 1 0 1 1 1 0 1 1 0 0 1 1 0 1 0 1 0 0 1 2 0 0 0 1 2 0 0 2 1 1 0 1 1 1 1 1 1 0 0 0 1 0 0 0 0 2 0 0 1 0 0 0 0 0 2 1 0 1 1 0 1 1 0 0 0 0 1 0 0 0 0 0 1 0 1 2 2 0 0 0 1 0 0 0 1 0 1 0 0 0 0 1 0 1 1 0 1 0 1 1 0 0 1 0 2 2 1 1 2 1 1 1 0 0 0 0 2 0 1 0 0 0 1 2 0 2 0 2 0 2 0 0 0 0 0 1 1 1 1 1 0 0 0 0 2 0 0 2 0 0 2 0 2 0 0 0 2 2 1 1 0 0 0 1 0 1 0 0 0 0 2 1 1 2 2 0 2 1 0 0 2 0 2 0 0 1 1 1 0 2 0 2 2 0 0 0 1 1 1 1 1 1 1 0 0 2 0 0 1 0 0 0 0 1 0 0 1 1 1 1 0 1 1 0 0 0 0 0 0 0 2 0 0 0 0 1 0 1 0 0 0 0 0 1 2 0 1 0 0 0 0 0 2 0 0 2 2 0 0 1 0 0 0 0 1 1 1 0 1 0 1 1 1 0 2 2 0 0 1 0 0 2 2 0 0 2 1 2 0 0 0 0 0 0 0 1 0 2 1 1 0 1 2 0 2 2 2 0 2 2 0 0 0 2 0 2 1 1 2 1 0 0 0 0 1 1 2 0 0 2 0 0 1 1 1 0 1 1 1 1 0 0 0 1 2 1 0 1 1 0 1 0 1 0 0 1 2 0 2 2 0 1 0 0 1 1 1 0 0 0 0 0 0 1 0 2 1 0 1 0 0 0 0 0 0 0 0 0 2 0 2 0 2 0 0 1 0 1 1 0 0 0 0 1 0 0 1 0 0 1 0 0 1 2 0 0 0 0 1 0 2 0 0 1 2 2 0 0 1 1 1 2 2 0 1 1 2 0 1 1 2 0 2 2 0 0 0 0 1 0 0 0 0 0 0 2 1 2 0 1 1 1 0 1 1 1 2 0 2 1 0 1 1 0 1 0 0 0 0 1 1 1 1 1 1 0 1 0 0 2 1 1 1 1 1 0 0 1 0 0 0 1 1 0 0 1 0 1 1 0 0 1 1 0 0 0 1 1 1 2 1 0 0 0 1 1 1 0 0 1 2 2 0 0 0 0 0 1 1 0 0 2 1 1 0 2 2 2 0 0 1 0 1 2 0 1 1 1 0 0 2 0 1 0 0 0 2 2 0 2 1 0 1 0 0 2 0 2 0 1 1 0 2 0 2 0 0 0 0 0 1 0 0 1 0 0 2 2 0 0 0 1 0 0 0 2 0 2 1 1 1 0 1 0 0 2 0 0 1 0 0 0 0 1 0 0 1 1 0 2 0 0 0 0 0 0 2 2 0 0 0 0 2 0 2 0 1 0 0 0 0 1 1
176 1 1 0 0 0 0 2 0 2 2 0 0 0 0 0 0 1 1 1 1 1 0 0 2 0 0 0 2 2 2 1 0 0 2 0 2 2 0 0 2 1 0 0 2 0 1 0 0 0 0 1 1 2 0 0 1 1 2 0 1 0 1 2 0 2 0 0 0 0 0 1 2 0 2 2 2 1 0 0 2 2 2 0 2 0 0 0 0 2 0 0 2 1 0 1 0 1 0 1 0 2 0 0 1 0 2 0 1 1 0 1 1 1 1 1 1 0 1 0 2 0 2 1 0 1 1 0 1 0 2 0 0 0 1 1 0 0 0 0 0 0 1 0 0 2 1 0 0 0 1 0 0 0 0 0 0 0 0 2 1 0 0 1 2 2 1 0 0 2 0 0 1 1 2 1 0 1 1 0 0 1 1 2 0 0 2 2 0 0 0 2 1 1 1 2 1 0 0 0 0 1 1 1 2 2 1 0 1 0 2 0 1 0 0 2 0 1 0 0 1 1 2 0 0 0 0 0 0 2 1 0 0 0 1 0 0 2 2 0 0 0 2 1 2 1 1 1 0 0 0 0 0 1 1 2 2 0 0 0 0 0 0 0 0 0 0 1 2 1 0 1 0 0 1 1 0 2 2 0 1 0 0 0 1 0 1 1 0 2 2 1 1 1 1 1 0 1 0 1 1 0 2 2 1 0 0 1 1 2 0 2 1 1 0 0 2 0 0 1 1 0 1 2 0 0 1 1 1 0 0 2 0 0 0 0 0 2 0 1 0 2 2 0 1 0 1 1 1 0 1 0 0 0 0 2 0 0 0 0 0 0 2 2 2 1 0 2 2 0 0 0 0 2 0 0 1 1 1 0 0 0 1 1 1 0 0 0 0 0 0 1 1 0 1 1 2 0 1 1 0 1 0 1 1 0 0 0 0 1 1 0 0 0 0 1 0 1 0 1 0 0 1 1 0 1 1 0 0 0 0 0 1 1 2 2 1 0 0 0 1 1 2 0 0 0 0 0 1 0 0 0 0 2 2 2 0 2 1 1 2 0 0 0 0 2 0 1 0 0 0 1 2 1 1 1 1 1 2 1 1 1 0 1 1 1 1 1 1 1 1 0 0 2 0 2 0 1 2 0 0 1 1 0 0 2 1 0 0 0 0 0 1 1 1 0 0 2 0 2 1 2 2 2 0 2 2 0 0 2 0 2 0 0 1 0 0 0 1 2 0 0 0 1 1 0 0 0 2 0 0 0 0 0 2 0 0 0 0 1 1 0 0 1 1 0 1 0 0 0 0 0 1 0 1 0 1 1 2 1 2 0 0 0 0 0 0 0 1 1 1 0 1 0 0 0 2 0 0 0 2 0 0 0 0 2 0 2 0 2 0 0 1 2 2 2 0 1 0 1 1 1 0 0 0 1 1 1 0 0 0 1 0 0 1 1 2 2 0 1 0 1 0 0 1 0 2 1 2 2 0 1 0 1 2 1 0 2 2 0 0 0 2 1 1 1 0 2 0 0 0 0 0 0 0 2 0 0 1 1 0 0 2 1 1 2 0 0 2 0 0 0 0 0 0 1 1 0 0 1 1 1 0 0 1 2 1 2 2 0 0 0 0 1 0 0 0 0 0 0 0 1 0 0 2 0 0 1 1 1 1 1 0 0 0 0 0 0 2 2 0 2 0 0 1 0 1 0 0 1 1 1 0 0 0 1 1 0 0 0 0 1 2 0 0 1 1 1 0 2 0 0 1 0 0 0 0 0 0 0 2 2 1 1 2 2 0 2 2 2 1 2 1 1 0 0 0 1 0 0 0 0 0 1 1 1 0 0 0 0 0 0 0 0 2 1 1 1 1 0 1 1 0 0 0 0 0 0 0 2 0 2 1 1 0 1 1 0 0 0 0 0 0 0 0 0 1 0 0 0 2 2 0 0 2 0 0 0 0 0 0 0 0 0 0 1 1 0 1 0 0 0 0 1 1 2 0 0 0 2 1 0 0 0 0 0 0 1 0 0 2 2 1 1 1 1 1 0 0 0 0 1 2 0 1 1 1 1 0 2 0 0 0 0 1 1 2 1 1 1 0 1 0 0 1 0 1 0 1 1 0 2 0 1 0 0 0 1 0 1 0 2 2 0 0 0 0 0 0 0 0 0 0 0 1 0 1 1 0 2 1 0 0 0 0 1 2 0 0 0 0 0 0 0 1 0 1 0 2 0 0 0 2 2 0 0 1 0 0 0 0 0 0 2 1 1 0 0 0 0 0 0
177 0 2 0 0 0 0 1 0 1 1 1 0 0 0 0 0 0 0 2 0 0 0 0 2 0 0 0 0 1 1 0 2 1 0 2 0 2 1 0 1 0 0 0 2 0 0 0 0 0 0 0 0 0 1 0 2 1 0 1 1 1 0 2 0 1 1 0 1 0 0 0 1 0 1 2 1 0 2 1 1 2 2 0 2 0 0 1 1 2 1 2 1 1 1 1 0 0 0 0 2 1 0 1 1 0 2 1 0 0 1 1 1 2 2 2 2 0 0 0 2 0 2 2 0 2 0 1 1 1 0 1 0 0 0 0 0 0 0 0 2 0 0 0 0 1 1 0 0 1 0 0 1 0 0 0 1 1 0 1 0 1 0 2 1 1 1 0 1 0 0 2 0 2 1 0 0 0 0 0 0 1 0 2 1 1 1 1 1 2 2 2 1 0 1 2 1 0 0 0 0 2 0 1 2 1 1 0 1 0 1 1 2 0 0 2 0 0 2 2 0 0 2 0 0 0 0 1 1 0 0 1 0 0 1 0 0 2 2 0 0 0 2 0 1 0 0 0 0 0 0 0 0 1 1 1 2 0 0 0 0 0 0 1 0 0 0 0 2 1 1 0 2 2 0 1 0 2 2 0 2 2 0 0 1 0 0 1 0 2 1 1 0 2 2 0 2 0 0 0 0 1 2 1 1 0 0 2 1 2 0 2 2 1 0 0 2 0 1 0 1 1 1 1 2 0 0 2 1 2 0 1 0 0 0 0 0 0 2 0 1 1 2 0 0 0 1 1 1 1 0 1 2 2 1 0 1 0 0 1 1 0 1 1 1 0 0 1 2 0 0 0 0 2 0 0 2 0 0 0 1 1 0 0 2 0 0 0 0 2 1 1 1 0 2 2 2 1 0 0 0 0 0 2 1 1 1 0 0 2 0 1 1 1 0 2 0 1 0 1 0 1 1 1 0 1 1 0 0 1 0 1 2 1 1 0 1 2 0 0 0 2 2 1 1 2 0 0 1 0 0 1 0 2 2 1 0 1 0 1 0 0 0 0 0 2 0 1 0 0 0 1 2 0 1 1 1 0 2 0 0 0 0 0 0 0 0 0 0 0 2 2 0 1 1 1 0 1 1 0 0 2 2 1 0 1 2 1 0 0 0 1 1 1 1 0 0 0 0 1 0 2 1 1 0 1 1 0 0 2 1 0 0 1 1 1 1 0 2 1 1 1 0 0 0 0 2 0 2 0 0 0 0 0 2 0 0 1 0 1 0 0 0 0 1 0 1 1 1 1 0 2 1 0 1 0 1 2 2 2 2 0 2 0 1 0 0 0 1 2 1 0 1 0 1 0 1 1 0 1 0 2 0 0 1 2 0 0 1 0 1 0 0 0 0 0 0 1 0 1 0 1 0 0 0 0 0 1 0 0 2 2 0 0 1 0 2 0 1 0 0 1 1 2 2 0 1 1 0 1 0 1 0 1 2 2 0 1 1 0 0 0 0 0 1 1 0 2 1 0 1 1 0 0 0 2 0 0 1 1 1 0 2 1 0 1 1 1 1 0 1 1 0 1 1 0 2 0 0 1 0 1 0 0 2 1 1 0 0 1 0 0 0 0 0 0 0 1 1 1 0 0 0 1 1 0 1 1 1 1 0 0 0 0 0 0 0 1 0 2 1 2 0 0 0 2 2 2 0 0 1 0 0 0 0 1 2 0 0 0 0 0 2 0 0 1 0 1 0 2 0 0 2 0 0 1 1 1 1 2 0 0 0 1 2 2 0 1 0 2 0 1 2 1 0 0 1 0 0 1 0 0 0 0 2 1 1 0 0 2 2 0 1 1 1 1 0 2 2 0 2 2 0 0 0 0 0 0 0 2 0 2 1 1 0 1 0 0 2 0 0 1 0 0 0 0 1 0 0 0 1 1 0 0 2 0 0 0 1 0 1 2 1 0 1 1 1 0 2 0 0 0 0 2 1 2 0 0 2 2 1 1 0 0 0 0 1 0 0 0 1 2 1 1 1 1 1 0 0 0 0 0 2 0 2 0 0 1 1 1 1 1 0 0 1 1 1 0 1 1 0 1 0 0 1 0 2 1 0 0 0 2 0 2 0 0 0 2 0 0 0 0 1 0 0 0 2 0 0 0 0 1 0 0 1 0 2 1 0 1 2 0 0 0 2 0 1 0 0 0 0 1 0 0 0 1 1 1 1 0 0 0 1 1 0 0 0 0 0 0 0 0 0 2 0 1 0 0 0 0 1 0
178 0 0 0 0 1 1 1 0 1 0 2 1 1 0 0 1 1 1 1 1 0 0 0 2 0 0 0 1 1 2 1 0 0 1 1 1 0 0 1 1 0 0 0 1 0 0 0 0 1 1 1 1 1 0 1 0 0 2 0 1 0 0 0 0 0 0 0 1 1 0 1 2 1 2 2 1 0 2 1 0 1 2 0 2 0 0 0 0 2 0 1 1 0 0 1 0 2 0 2 1 2 2 0 0 0 2 0 0 0 0 1 1 2 2 1 2 0 0 0 2 0 2 0 0 0 1 1 2 0 0 0 0 0 1 0 1 0 1 0 0 0 0 0 0 2 0 0 0 0 0 0 0 1 0 0 0 1 0 0 1 0 0 1 0 1 0 0 0 2 0 0 1 1 1 1 1 0 0 0 0 0 1 2 1 1 1 2 0 0 1 1 1 0 2 2 0 0 0 1 1 1 0 0 2 1 1 1 1 0 1 2 1 0 0 2 0 1 0 0 0 0 2 0 1 1 0 1 1 0 1 0 0 0 1 1 1 2 2 0 0 0 2 0 0 0 0 0 0 0 0 0 1 0 0 0 0 2 0 0 0 0 0 1 1 1 0 0 2 0 0 2 2 2 1 0 0 2 1 0 0 1 0 0 2 1 0 1 0 2 0 0 1 2 2 1 1 1 1 0 0 0 2 1 1 0 0 2 0 0 1 2 2 1 1 0 2 1 0 0 0 1 0 2 1 0 0 1 0 2 0 1 0 0 0 0 0 1 1 0 0 0 1 0 1 0 1 0 2 0 0 0 2 2 1 0 1 0 0 2 2 0 1 1 1 0 0 2 2 0 0 0 1 2 1 1 1 1 0 0 1 0 1 1 0 0 0 0 0 0 0 1 0 0 2 0 0 0 0 0 0 0 0 2 2 0 0 1 0 2 0 0 0 0 2 2 2 0 0 0 0 2 1 2 0 1 2 0 0 0 2 0 0 1 1 2 0 2 0 0 2 1 2 0 1 0 0 1 0 0 0 0 0 2 2 2 0 2 2 1 1 0 0 1 0 1 1 1 0 0 0 1 2 0 0 1 0 0 2 0 1 0 0 1 0 0 0 0 1 0 1 1 0 1 0 0 0 1 1 1 0 2 2 2 0 0 2 1 2 0 2 0 1 0 1 0 1 0 0 1 0 2 2 2 0 2 1 0 0 2 1 0 0 2 1 0 1 0 1 1 1 1 0 1 1 1 1 2 0 2 1 1 0 0 1 1 0 0 0 0 0 0 0 0 0 1 1 1 1 1 0 0 2 0 1 0 2 1 1 2 2 0 2 0 1 1 2 0 0 1 0 0 0 0 0 2 1 0 0 0 0 2 1 1 0 2 0 1 0 1 1 1 0 0 0 0 1 1 1 0 0 0 0 0 0 1 2 1 0 0 1 1 0 0 2 0 2 0 0 0 0 1 1 2 2 0 1 1 1 0 1 2 1 0 1 1 0 1 0 0 0 0 2 2 0 2 0 2 0 0 1 0 0 1 1 2 0 0 2 0 1 1 2 2 1 2 1 1 1 0 1 1 0 1 2 0 2 0 0 0 0 0 0 0 1 2 1 2 2 1 0 0 0 0 0 0 0 1 1 1 0 1 0 0 2 1 1 0 0 0 0 0 0 1 0 1 1 1 0 1 0 1 0 1 1 0 1 0 0 0 0 0 0 0 0 1 0 1 0 1 1 1 1 0 0 1 1 0 0 1 1 0 2 1 1 0 2 0 0 0 2 2 0 0 0 2 0 2 1 2 1 1 2 1 1 1 0 1 0 0 0 0 0 0 1 1 1 0 0 2 2 0 0 0 0 2 1 2 1 0 2 1 0 1 0 0 0 0 1 2 2 1 1 1 0 1 1 0 1 0 0 1 0 0 0 0 0 0 0 0 2 2 0 0 1 0 1 0 0 0 1 1 0 0 0 0 2 1 2 1 1 1 0 2 0 1 0 1 1 2 2 0 0 0 0 0 0 0 2 0 0 0 2 0 1 1 1 0 0 0 0 2 1 1 1 1 0 1 0 2 0 0 0 0 2 0 0 0 2 0 0 0 2 1 2 0 1 0 1 1 0 2 0 1 0 0 0 2 0 0 0 2 1 0 0 0 0 1 0 0 2 0 0 0 0 0 2 2 0 2 2 0 0 0 2 0 1 0 0 0 0 0 0 0 0 1 1 2 0 0 0 0 1 1 0 1 2 0 1 0 1 1 1 2 2 0 0 0 0 0 1 0
179 1 2 1 0 0 0 2 0 2 1 1 0 1 1 0 0 2 1 1 0 0 1 1 1 1 1 1 1 2 2 0 1 1 0 1 1 1 0 0 1 0 0 0 0 0 0 0 1 0 0 1 0 0 1 0 2 0 1 0 1 1 0 2 0 1 0 0 0 0 1 0 2 0 2 1 1 0 1 0 1 1 2 0 2 0 0 1 1 2 0 1 0 1 1 2 1 2 1 1 0 2 1 0 2 2 1 2 2 0 0 2 1 2 2 1 2 0 1 0 1 0 2 0 0 0 2 2 2 1 0 0 0 0 0 0 0 0 0 0 0 0 0 0 0 2 2 0 0 1 0 0 0 1 0 0 0 1 0 2 1 1 1 1 0 1 0 1 1 0 1 1 1 1 1 1 1 0 0 0 0 0 2 2 0 0 2 1 0 1 1 2 1 0 1 1 0 0 0 1 1 0 1 2 2 0 0 1 1 0 1 1 2 0 1 1 0 0 2 0 1 1 2 0 1 1 0 1 0 2 0 0 0 0 1 0 0 2 2 0 0 1 2 0 1 0 1 0 0 0 0 0 0 0 0 1 1 1 0 0 0 0 0 0 0 0 1 0 1 1 1 1 0 0 1 1 0 2 2 0 1 1 0 0 2 1 1 2 0 2 1 1 1 2 1 1 0 1 1 0 0 1 1 0 0 0 0 2 1 2 0 2 1 1 1 0 1 0 1 0 1 1 1 1 1 0 0 0 0 0 0 2 0 0 0 1 0 2 0 0 0 0 2 2 1 0 1 0 2 0 0 0 2 2 0 0 2 0 0 1 1 0 0 0 0 0 0 1 2 0 0 0 1 2 0 0 0 2 2 0 2 1 0 0 1 0 0 1 1 0 0 0 1 0 1 0 1 1 1 1 0 1 0 1 0 0 1 0 1 2 0 2 0 0 0 0 0 0 1 0 0 1 1 1 0 1 2 0 0 0 0 0 0 0 0 0 0 1 0 0 2 0 1 1 1 1 0 0 1 0 0 0 0 2 1 1 0 0 0 0 0 0 2 1 0 1 1 1 0 1 0 0 1 2 1 0 0 0 2 0 1 0 0 1 2 2 2 0 1 0 0 0 1 1 0 1 2 0 0 2 0 2 2 2 0 1 1 1 1 0 1 0 1 0 0 1 1 0 0 1 1 2 1 1 1 1 0 2 2 1 1 0 0 0 0 1 0 0 2 1 0 1 1 0 0 1 0 0 2 0 0 0 0 0 2 1 1 0 1 0 0 0 0 2 2 0 2 2 2 2 0 0 2 0 1 0 2 1 1 2 2 0 1 0 0 1 1 0 0 1 0 0 1 0 0 0 0 0 0 0 0 1 2 0 0 1 2 1 0 2 1 0 1 1 1 1 1 1 0 1 0 1 0 0 0 1 1 2 0 0 1 1 0 0 2 1 2 0 0 1 0 0 0 1 1 0 2 1 1 1 1 1 0 1 1 1 0 2 2 1 1 0 1 0 2 2 0 2 0 0 2 1 0 0 0 2 0 0 2 1 0 1 2 1 0 2 0 0 2 0 0 0 1 2 2 0 2 0 0 2 1 1 0 1 1 2 1 1 1 0 0 0 0 0 0 0 0 1 1 1 0 0 1 0 1 1 1 1 1 1 0 0 0 0 1 0 1 2 0 2 0 2 0 1 1 1 2 1 0 1 1 1 0 1 0 2 1 1 0 0 0 1 2 1 0 1 2 2 1 1 0 1 2 2 2 0 1 1 1 1 1 1 0 1 2 2 0 1 1 2 1 2 2 1 0 0 0 0 0 0 0 0 0 0 2 1 0 0 1 1 2 0 0 0 2 1 1 2 1 0 1 1 0 1 1 0 0 0 0 1 0 2 1 1 0 1 0 0 0 0 0 0 0 0 0 0 0 0 0 0 1 1 0 0 2 0 0 2 0 0 1 1 0 0 0 0 0 2 2 1 0 0 0 1 2 2 0 0 1 1 1 0 0 0 0 0 0 2 0 0 1 2 1 0 2 2 2 0 0 0 1 1 1 0 1 1 1 1 1 0 1 2 0 0 0 1 1 0 1 0 0 0 0 0 1 0 1 0 2 2 0 2 0 2 0 0 0 1 0 0 0 0 1 1 0 0 1 0 0 0 1 0 0 0 1 0 1 1 1 1 1 1 0 0 2 0 0 0 0 0 0 0 0 0 0 0 0 2 1 0 0 0 0 1 0 0 2 0 0 0 0 0 1 2 1 0 1 0 0 0 1 1
180 1 0 0 0 1 1 2 1 1 1 0 1 1 0 0 0 1 1 0 0 0 0 1 1 1 1 0 0 2 1 0 0 1 1 1 1 1 0 0 1 0 0 0 2 0 0 0 0 0 0 0 1 1 0 2 0 0 0 0 1 0 0 2 0 2 0 0 1 0 0 0 0 0 0 2 2 0 2 0 2 2 2 0 2 0 0 0 0 2 0 0 1 2 0 1 0 0 0 0 2 2 1 0 0 0 2 1 1 0 0 2 1 1 1 1 1 0 1 0 0 1 2 2 0 1 1 1 2 2 1 0 0 0 0 0 0 0 0 0 1 0 1 0 0 0 0 0 0 0 0 0 0 0 1 0 0 0 1 1 2 1 0 2 1 2 1 0 0 2 0 1 0 2 1 0 0 1 1 0 0 1 0 0 0 0 0 1 0 1 0 1 2 2 2 0 0 0 1 0 0 1 1 2 2 0 0 1 1 0 1 2 1 1 0 2 0 1 0 0 2 2 1 1 1 0 1 0 0 0 0 0 1 0 1 0 0 2 2 0 0 1 1 0 2 1 1 0 0 0 0 0 1 0 0 1 2 2 0 0 2 0 0 0 1 1 0 0 2 1 0 1 1 1 0 0 0 2 1 0 0 1 0 0 1 1 0 0 0 1 0 0 0 2 2 0 1 0 0 0 0 0 2 0 0 1 1 2 1 1 0 1 1 0 2 0 2 0 0 0 0 2 0 2 2 0 0 2 1 0 0 2 1 1 0 1 0 1 1 0 0 1 2 0 1 0 1 0 2 2 0 0 2 2 2 0 1 0 0 2 2 0 2 0 2 0 0 1 1 0 1 1 0 2 0 0 2 1 1 0 0 1 0 0 1 0 0 0 0 1 0 0 1 1 2 0 0 0 2 2 0 2 0 2 2 0 0 2 0 1 0 1 0 0 1 2 1 0 0 0 1 2 0 1 1 1 0 0 0 0 0 0 0 1 0 0 0 1 0 0 2 0 1 1 0 2 1 1 0 0 0 0 0 2 1 1 0 2 1 0 0 0 1 0 0 1 1 1 0 1 1 1 2 1 0 0 0 0 1 0 1 1 0 1 0 2 0 0 1 0 0 0 1 2 0 0 0 0 1 0 0 2 2 1 0 1 2 2 2 0 0 1 0 1 1 1 0 0 0 0 0 2 2 2 1 2 1 2 2 0 2 0 0 1 1 0 2 1 1 0 2 2 0 0 0 2 0 1 1 2 0 0 1 0 2 0 0 1 0 0 0 0 1 0 0 0 1 0 0 0 0 1 0 0 0 0 0 1 1 2 2 0 2 0 1 1 2 0 0 1 0 0 1 0 0 0 1 0 0 0 0 1 0 1 0 2 0 2 0 2 1 1 0 0 0 0 0 1 0 0 1 0 0 0 1 0 1 2 0 0 1 1 0 0 0 0 1 0 0 1 0 0 1 2 2 0 2 1 2 2 1 1 0 0 2 1 0 2 2 1 0 1 1 1 1 2 0 2 2 0 2 0 0 1 1 2 0 0 2 0 1 0 2 2 1 1 1 1 2 0 1 1 0 2 1 0 2 0 0 1 1 0 1 0 1 2 0 1 2 1 0 0 0 0 0 1 0 1 1 1 0 0 0 0 1 1 0 1 1 1 0 0 0 0 0 0 1 0 1 1 1 1 0 0 0 0 0 0 0 0 0 0 1 0 0 1 1 2 0 0 0 0 2 1 0 0 1 2 0 2 0 0 1 0 0 0 2 2 1 2 2 1 0 1 1 2 0 2 1 2 0 1 2 1 0 0 0 0 0 1 0 0 0 0 1 1 0 0 0 1 1 0 1 1 1 1 0 1 1 0 2 1 0 2 0 0 0 0 0 1 0 1 1 1 1 1 0 0 1 0 0 0 0 0 0 0 0 1 0 0 2 2 0 0 2 0 0 0 0 0 1 2 0 1 1 1 1 1 0 1 1 1 0 1 2 1 0 0 2 1 2 0 1 0 0 0 0 0 0 0 2 2 0 0 2 2 2 0 0 0 0 2 0 0 1 2 0 1 1 1 0 0 0 0 1 1 2 1 1 1 0 1 0 1 1 0 0 0 0 1 1 1 0 2 0 0 0 0 0 1 1 1 2 2 1 0 1 0 0 0 1 0 1 0 1 0 1 1 0 1 2 0 0 1 0 0 1 0 0 0 0 0 0 1 0 0 0 0 0 0 0 0 1 2 0 1 2 0 0 0 0 0 0 0 0 0 0 0 0 0 1 1
181 0 1 0 0 1 1 2 0 2 0 1 0 0 0 0 0 1 1 2 1 0 0 0 2 0 0 0 0 2 2 0 0 0 1 0 2 0 0 0 2 0 0 0 2 1 1 0 0 0 0 0 0 0 1 2 0 1 2 0 2 0 0 0 0 1 0 1 1 0 0 1 1 0 1 2 2 0 1 0 1 1 2 0 2 0 0 1 1 2 1 1 1 2 2 2 0 2 0 2 0 2 1 0 0 0 2 1 2 0 0 2 0 0 0 1 1 0 1 0 2 0 2 2 0 2 0 1 1 1 1 0 0 0 1 1 1 0 1 0 1 0 0 0 0 2 0 0 0 1 0 0 0 0 0 0 1 1 0 2 1 1 1 2 0 1 0 0 0 2 0 0 2 0 2 1 1 0 0 0 0 0 1 2 0 0 2 1 0 0 1 1 2 0 2 2 1 0 0 0 0 1 0 1 2 1 1 1 2 0 2 1 2 0 0 2 1 1 0 0 1 1 2 0 1 1 0 0 0 1 0 0 0 0 0 0 0 2 2 0 0 1 2 0 2 0 1 0 0 0 0 0 0 1 1 1 0 2 1 1 0 1 0 0 0 0 0 1 1 0 0 0 1 0 0 0 0 1 1 0 0 1 2 2 2 2 2 1 0 2 1 0 1 2 2 1 1 1 0 1 0 1 2 2 2 0 0 2 0 1 1 1 1 1 0 0 2 1 0 0 0 0 2 2 2 0 0 2 1 1 0 1 0 0 0 0 0 1 1 0 0 0 2 1 2 0 0 0 0 1 0 1 1 1 1 1 2 0 0 1 1 0 0 0 0 2 0 2 2 0 0 0 1 2 1 1 1 1 0 0 2 1 1 1 1 0 0 0 0 0 0 0 2 0 2 1 1 0 0 0 0 0 0 1 0 0 1 0 0 1 1 1 0 0 0 2 0 0 0 0 0 1 1 0 0 0 2 0 0 0 0 0 0 0 1 1 0 1 0 1 1 1 1 1 0 1 0 1 0 0 0 1 0 2 1 1 0 2 1 1 1 0 2 0 0 0 2 1 0 1 1 1 2 0 0 1 0 0 1 0 2 1 0 0 2 2 2 1 0 0 1 1 0 1 0 0 0 2 2 0 0 2 2 2 0 1 1 1 1 0 0 0 1 0 0 1 0 0 0 1 0 2 1 1 1 1 0 2 2 0 1 1 0 0 2 0 1 0 1 2 0 1 0 2 1 1 1 1 1 1 1 1 0 0 1 1 0 2 0 1 1 0 0 0 0 2 0 1 1 0 1 1 0 0 0 0 0 2 2 2 2 0 1 1 1 1 1 0 1 1 0 1 1 0 1 0 0 0 0 0 1 1 0 0 0 2 0 0 0 0 2 2 0 0 0 0 0 1 1 0 1 0 0 1 1 0 0 0 0 0 1 1 0 0 2 0 2 0 1 0 0 0 0 0 2 0 1 1 1 1 1 1 0 1 1 2 0 1 1 0 0 0 1 0 1 1 1 2 0 0 0 1 0 0 0 1 1 0 1 1 0 1 2 1 1 1 2 0 0 1 0 0 0 0 0 0 0 0 0 1 0 1 0 0 1 2 0 2 2 0 1 0 0 0 0 2 1 1 1 1 0 0 1 0 1 1 0 1 1 1 1 1 0 0 0 1 0 0 0 0 0 0 1 0 0 1 1 1 0 0 0 0 0 0 0 2 1 0 1 0 0 1 2 1 1 0 1 0 0 2 0 0 2 0 0 1 1 2 2 2 0 0 0 0 0 2 0 2 1 1 0 0 2 0 0 0 0 1 0 0 1 0 0 0 1 2 0 0 1 1 2 0 0 0 1 2 1 2 1 0 1 1 0 1 0 0 0 0 0 1 0 1 0 0 0 1 0 1 1 0 1 0 1 1 0 0 1 0 0 0 2 1 0 0 2 0 0 0 0 0 0 2 0 0 0 0 1 1 2 0 0 0 0 1 1 1 1 0 0 1 1 0 0 0 0 0 0 0 0 0 1 2 1 0 2 2 2 0 0 0 0 1 1 0 1 1 1 0 0 2 0 1 0 0 0 1 1 2 0 2 0 2 0 2 2 0 2 1 0 0 1 1 0 2 0 0 0 0 0 1 0 0 2 0 0 0 0 1 0 0 1 0 0 0 2 0 2 0 0 0 0 2 0 0 1 1 2 1 0 0 0 0 0 1 0 0 0 1 2 1 1 1 0 1 0 0 2 0 0 2 0 0 0 0 0 0 0 1 1 0 1 2
182 1 0 0 0 0 0 1 0 1 1 1 0 0 0 0 0 1 0 1 0 0 0 1 1 1 1 0 1 2 2 1 1 1 2 1 2 1 0 0 1 0 0 0 2 0 0 0 0 0 0 2 0 1 0 1 0 0 2 0 2 0 0 2 0 0 0 0 2 0 1 0 2 0 1 2 2 0 1 0 1 1 2 0 1 0 0 1 1 2 0 0 1 1 0 0 0 0 0 0 1 1 1 1 0 0 2 1 1 0 1 2 1 2 2 2 2 0 2 0 1 0 2 2 0 1 0 0 1 0 0 0 0 0 1 1 0 0 0 0 0 0 0 0 0 1 0 0 0 1 0 0 0 0 0 0 0 1 1 1 1 0 0 2 0 2 0 1 0 1 2 0 2 0 2 1 2 0 0 0 0 0 0 2 0 0 2 0 0 2 2 2 2 1 2 2 1 0 0 0 0 0 0 1 2 2 1 2 2 0 1 0 0 0 0 2 0 1 2 0 1 1 2 0 0 0 0 1 1 0 0 1 0 0 1 0 0 2 2 1 0 0 2 1 2 0 0 1 1 0 0 0 1 0 0 0 1 2 1 1 0 1 0 1 0 0 1 0 2 2 0 0 0 0 0 0 0 2 2 0 1 1 1 1 2 1 1 0 0 1 0 0 0 2 2 0 1 0 0 0 0 0 2 0 0 0 1 1 0 0 0 0 1 1 2 0 2 0 0 2 0 0 1 2 2 0 1 0 0 1 0 1 0 0 0 0 0 2 0 0 0 0 1 0 0 0 1 0 0 0 0 0 1 1 1 1 0 0 0 0 0 0 1 1 1 0 0 0 2 0 0 0 1 2 0 0 2 2 1 0 2 1 0 0 1 0 0 0 0 2 0 1 1 1 2 1 1 0 0 0 0 0 0 2 1 0 1 0 1 1 1 1 0 0 1 2 1 0 1 0 0 1 0 0 2 2 0 0 0 1 1 1 0 0 1 1 0 0 0 1 1 0 2 0 1 2 1 0 1 0 0 1 0 0 2 0 2 1 0 1 1 0 0 1 0 1 1 0 0 0 1 1 2 0 2 0 1 0 2 1 1 0 0 0 1 1 1 0 2 0 0 0 1 2 2 0 2 0 1 0 1 2 1 1 0 1 1 0 1 0 0 0 0 1 0 1 0 0 0 2 0 2 0 0 0 0 0 0 0 2 0 2 1 0 0 1 1 0 1 2 1 0 0 1 0 2 0 2 0 2 1 1 1 0 1 1 0 0 0 1 0 0 1 1 1 0 0 0 0 0 0 2 2 0 2 0 2 0 0 2 2 0 1 0 0 1 1 0 0 1 0 0 1 0 0 0 0 1 0 0 0 2 1 0 0 1 2 0 0 0 0 0 1 1 1 1 1 1 0 0 0 0 0 1 1 0 0 1 0 0 1 2 0 0 1 1 2 0 0 0 1 0 0 0 0 0 2 2 1 1 0 2 0 1 1 2 0 2 2 0 0 0 2 1 1 2 0 2 1 0 0 1 0 0 0 2 0 0 2 0 0 0 2 1 0 1 0 1 2 0 0 0 0 1 0 1 2 0 0 0 0 0 0 0 2 1 1 0 1 2 0 0 0 1 0 1 0 1 1 1 0 0 0 0 0 0 0 0 0 0 0 0 0 0 0 1 0 0 1 1 1 1 0 0 0 1 1 0 0 1 1 1 1 0 0 2 2 0 0 0 0 0 2 2 1 0 1 1 0 2 0 0 1 1 1 0 2 2 2 2 0 0 2 0 2 0 2 2 1 2 1 1 2 0 0 0 1 2 0 0 0 0 0 0 1 2 2 0 0 1 1 0 1 1 1 1 1 2 2 0 2 1 0 0 0 0 0 0 1 2 1 2 0 1 0 2 0 0 0 0 0 0 0 0 0 0 0 0 0 0 2 2 0 1 1 0 0 1 0 0 1 1 0 0 0 2 2 0 1 0 0 0 0 1 1 1 0 1 1 2 2 0 0 0 0 0 1 0 0 0 0 2 1 0 1 1 1 0 0 0 1 1 1 0 1 1 1 2 0 1 0 0 1 0 1 1 1 1 2 0 0 0 1 1 2 0 2 2 0 0 2 0 0 2 0 0 0 0 0 2 0 1 2 0 0 1 1 0 0 0 2 0 1 1 0 0 1 1 1 1 0 1 0 0 1 1 2 0 0 0 0 1 0 0 0 2 2 1 1 0 0 1 2 2 0 0 2 0 0 0 0 0 1 1 0 0 0 0 0 0 2 2
183 0 0 0 0 1 1 2 1 1 1 0 1 1 0 0 1 1 1 1 1 0 0 0 2 0 0 0 0 2 2 0 1 1 2 0 2 2 1 0 0 0 0 0 2 0 1 0 0 0 0 1 0 1 1 1 0 0 1 1 1 0 0 0 0 0 0 0 2 0 1 1 2 2 2 2 2 0 2 0 2 2 2 0 1 0 0 1 0 2 0 1 1 1 0 2 0 1 0 1 1 2 0 0 0 0 2 0 1 1 1 2 0 1 1 0 1 0 2 0 1 0 1 0 1 0 1 0 1 0 1 1 0 0 0 0 0 0 2 0 1 0 0 0 0 1 0 0 0 1 1 0 0 0 0 1 0 0 0 0 0 0 0 2 0 2 0 0 0 1 0 1 1 1 2 2 1 0 0 0 0 0 1 2 1 1 1 1 0 1 1 1 1 0 1 2 0 1 0 0 0 0 0 0 2 2 2 0 0 0 1 1 0 0 0 2 0 0 1 0 1 1 1 0 1 0 0 0 0 0 0 1 1 0 1 0 0 2 2 0 0 0 2 0 2 0 0 0 0 0 0 0 0 0 0 1 1 2 0 0 0 0 0 0 0 0 1 1 2 0 2 0 1 1 0 0 0 2 2 0 1 2 0 0 0 0 0 1 0 2 1 1 1 2 1 1 0 1 0 0 0 0 1 1 1 0 0 2 0 0 0 0 0 0 1 0 1 1 1 0 0 1 1 0 1 0 1 1 1 2 0 1 1 0 0 0 0 2 0 0 0 0 1 1 0 0 2 1 1 1 1 0 1 1 1 1 0 0 0 2 2 0 2 2 1 1 0 1 2 0 0 0 0 2 0 0 2 2 0 0 0 0 1 1 1 1 0 0 0 0 0 1 1 0 2 1 1 0 1 1 0 1 0 2 2 1 0 0 1 1 0 2 0 0 0 1 0 0 1 0 0 1 1 0 1 1 1 0 0 0 0 0 0 0 0 0 0 0 0 1 1 0 2 0 1 1 0 2 0 0 0 0 0 2 1 1 0 2 1 0 1 0 0 0 0 2 0 1 0 0 0 1 2 1 1 1 0 0 2 0 0 0 0 1 1 1 1 0 0 0 0 0 0 2 1 0 2 1 1 0 0 2 1 1 0 1 2 1 1 0 0 0 0 0 2 0 0 0 0 0 0 2 2 2 1 2 1 0 0 2 1 2 0 0 1 0 1 0 0 1 1 1 0 1 0 1 1 0 2 1 0 0 0 0 2 0 0 1 0 2 1 0 0 2 2 0 2 1 1 1 0 0 1 0 1 0 1 1 1 2 1 0 0 0 1 0 1 1 0 1 0 0 1 1 1 0 0 1 0 0 1 1 0 0 1 2 0 2 0 2 0 0 0 0 0 0 2 1 1 0 1 0 0 1 1 0 0 1 0 0 1 1 0 0 1 1 2 0 0 0 0 1 0 1 1 0 2 0 1 1 0 1 0 0 2 2 0 1 1 0 0 0 1 2 0 2 0 2 1 1 1 1 1 0 0 1 1 0 1 1 1 1 2 1 1 1 1 0 1 1 1 1 0 0 0 0 0 0 0 0 0 1 0 0 0 2 0 2 2 0 1 0 0 0 0 2 1 2 2 2 0 0 2 0 2 0 0 1 0 0 0 0 1 0 0 1 1 2 0 2 0 1 1 0 0 1 1 1 0 1 2 1 1 1 0 1 0 0 0 0 0 2 2 2 0 0 2 1 0 1 1 0 2 0 0 0 1 0 0 0 2 2 1 1 2 2 0 2 1 2 0 1 1 0 0 0 0 1 0 1 0 0 0 0 1 0 1 1 1 1 1 0 1 1 1 2 0 2 1 0 1 1 0 0 1 0 0 0 1 2 2 1 1 1 1 1 0 0 1 0 0 0 0 0 0 0 0 0 0 0 2 2 0 0 0 1 2 0 1 0 2 2 1 1 2 2 1 0 2 0 0 1 0 0 2 2 1 0 2 2 2 0 0 0 0 0 0 1 0 0 2 2 2 0 1 1 1 0 0 0 2 0 2 0 2 0 1 1 0 2 0 2 0 0 0 2 2 0 2 0 0 0 1 0 0 0 1 1 1 1 0 2 0 2 1 1 1 1 0 0 0 0 1 1 0 0 2 0 0 0 1 0 1 0 1 0 1 1 1 0 0 2 0 0 2 0 2 0 1 0 1 0 0 0 0 0 0 1 0 0 0 0 2 2 0 0 2 0 1 1 1 0 1 1 1 0 0 0 0 0 1 1
184 0 1 0 0 0 0 2 0 2 2 0 0 0 0 0 1 1 1 1 1 1 0 0 2 0 0 0 0 2 2 1 1 1 1 0 2 1 0 0 1 0 0 0 2 0 0 0 0 1 1 1 0 1 2 0 1 1 2 1 1 1 0 0 1 0 1 0 1 1 0 1 2 1 2 2 2 0 2 0 2 1 2 0 1 0 0 0 0 2 0 0 1 2 0 2 0 2 1 1 1 1 1 0 0 0 2 0 0 0 1 1 0 1 1 0 1 0 0 0 2 0 2 1 0 0 1 1 1 0 1 0 0 0 0 0 0 0 0 0 1 0 0 1 0 0 0 0 0 0 0 0 0 0 1 0 0 1 0 1 1 1 0 2 1 1 1 1 0 0 0 0 1 1 1 1 1 0 0 0 0 1 1 1 0 0 1 2 1 0 0 2 1 1 1 1 0 0 0 1 1 1 0 1 2 2 2 0 0 0 1 1 0 0 0 2 0 0 1 0 1 1 2 0 0 1 0 1 0 1 0 0 1 2 0 0 0 2 2 0 0 0 2 0 2 0 0 0 0 0 0 0 1 1 1 1 1 1 1 0 1 0 0 0 0 0 1 1 2 0 0 1 2 2 0 1 0 1 1 0 1 1 1 1 1 1 1 0 0 1 0 0 1 2 1 2 0 1 1 0 1 0 2 1 1 0 0 2 1 1 0 1 2 2 1 0 2 1 1 1 0 0 1 1 2 0 0 1 1 1 0 1 0 0 0 0 0 1 1 0 1 1 1 0 0 1 2 0 1 2 1 0 1 1 1 1 0 0 0 1 1 0 2 0 2 1 0 1 2 0 0 0 0 2 1 1 1 0 0 0 1 1 0 0 0 0 0 0 0 1 0 1 1 0 1 0 1 0 0 0 0 0 0 2 2 0 0 1 1 2 0 1 0 1 1 1 0 1 0 0 0 0 0 1 2 2 0 0 0 0 1 0 0 1 0 1 0 0 0 0 1 0 0 1 0 1 1 1 1 0 0 0 0 2 1 1 0 2 1 0 1 0 1 1 0 1 1 2 0 0 0 1 0 2 1 0 0 0 1 1 2 0 0 0 0 0 0 0 0 0 2 2 0 0 0 0 1 0 0 0 0 2 2 2 0 0 2 1 0 0 0 0 1 1 0 1 0 0 0 2 1 1 2 2 0 2 1 0 0 2 0 1 0 1 0 1 1 0 2 0 2 2 0 2 1 1 1 1 1 1 0 1 0 1 2 0 1 1 0 1 0 0 0 2 2 0 2 1 1 0 1 0 0 0 0 0 0 2 2 2 2 0 1 0 0 1 2 0 0 1 2 1 2 0 2 0 0 0 0 0 0 1 1 0 0 2 1 2 0 2 1 0 0 0 1 1 0 1 1 0 1 0 0 0 0 0 1 2 0 0 2 2 0 0 1 0 2 1 0 1 1 0 1 1 2 0 2 1 2 2 0 1 0 0 2 2 0 1 1 1 1 0 0 1 1 2 0 2 0 0 0 0 0 0 0 1 1 0 1 1 0 2 1 1 0 1 0 1 1 1 0 0 0 0 0 0 0 1 0 0 0 0 0 0 1 1 2 2 1 2 0 0 0 1 0 0 0 0 0 0 0 2 1 0 0 1 1 1 1 1 1 1 1 0 0 0 0 0 1 1 0 1 0 0 0 2 2 1 0 0 0 0 2 1 0 1 0 0 1 0 0 0 2 2 1 0 1 1 0 2 0 0 1 1 1 0 2 1 1 2 2 0 0 0 0 2 0 2 2 2 0 2 2 0 2 2 0 0 1 0 0 1 0 0 2 2 1 0 0 2 2 0 0 0 2 2 0 2 2 0 2 2 0 0 0 0 0 0 0 2 0 2 0 0 0 2 0 1 2 0 0 0 1 1 0 0 1 0 1 0 1 1 0 0 2 0 0 1 0 1 1 1 0 0 1 0 1 0 1 1 0 0 1 1 2 2 0 1 2 2 2 0 0 0 0 0 0 0 0 1 1 2 1 0 2 2 2 0 0 0 1 0 2 1 2 1 1 0 0 2 0 0 0 0 1 0 0 0 1 0 0 0 0 1 0 1 1 0 0 0 0 1 0 2 0 0 0 1 2 0 1 0 2 0 0 1 2 1 0 0 2 0 0 1 1 0 2 1 0 2 1 0 0 0 1 0 0 0 0 0 0 1 0 0 1 0 1 0 2 0 0 0 0 1 0 0 1 0 0 0 0 0 0 0 0 0 0 0 0 0 0 0
185 1 2 0 0 0 0 1 0 1 0 1 0 1 1 0 0 1 0 1 1 0 0 0 2 0 0 0 1 1 1 0 0 2 1 2 1 2 0 0 1 1 0 0 1 0 0 0 1 0 0 1 2 2 0 0 1 0 1 1 1 1 0 0 1 0 1 0 2 0 0 2 0 0 0 2 2 0 2 0 0 0 2 1 2 0 0 0 0 2 0 0 0 2 1 1 0 2 0 1 0 2 1 0 1 1 1 0 1 1 0 1 2 2 2 1 2 1 2 0 1 1 1 0 1 0 1 1 2 0 0 0 0 0 1 0 0 0 0 1 2 0 0 0 0 2 0 0 0 0 0 1 0 2 0 0 0 0 0 2 1 1 0 2 1 2 1 0 1 2 0 1 1 1 1 0 0 1 0 1 0 1 0 1 1 0 1 1 0 1 2 2 0 0 0 1 1 0 0 0 0 0 0 2 2 0 1 2 1 0 0 2 1 0 0 2 0 1 0 1 1 1 2 0 0 0 1 1 1 0 1 0 0 0 2 0 0 2 2 0 0 1 2 0 2 0 0 0 0 0 0 0 0 1 1 1 1 2 0 0 2 0 0 0 0 0 0 1 2 2 0 1 1 1 1 0 0 2 2 0 1 1 0 0 2 1 1 1 0 2 1 1 1 2 1 1 1 2 0 2 0 0 2 2 2 0 0 2 0 1 0 2 1 0 0 0 2 0 0 2 0 0 2 2 2 0 0 2 2 0 0 1 1 0 0 0 0 1 1 2 0 2 2 0 0 0 1 0 1 1 0 0 0 0 0 1 0 0 0 1 1 0 1 0 1 0 0 2 1 0 1 1 1 2 0 0 2 2 1 0 2 0 0 0 2 1 0 0 0 0 0 2 0 0 1 0 1 1 0 0 0 1 0 2 1 0 1 1 0 2 0 0 0 0 0 0 0 1 1 1 0 0 0 0 1 2 1 0 0 0 0 0 0 1 1 2 0 2 2 2 2 1 2 0 0 2 0 1 0 0 0 0 0 2 1 1 0 1 1 0 0 0 1 1 0 1 1 1 0 1 2 2 2 0 0 2 0 0 2 0 0 0 0 1 1 2 1 0 1 0 1 1 1 2 1 1 1 1 2 0 1 1 1 1 0 1 1 1 0 0 0 0 0 1 0 0 1 1 0 2 1 2 1 1 1 1 0 0 0 2 1 0 0 0 0 0 0 0 0 1 1 1 0 2 0 2 0 1 1 1 0 0 0 0 2 0 0 0 0 1 1 0 0 1 1 0 2 0 0 0 0 0 0 0 0 0 1 1 1 2 2 0 1 0 1 0 0 1 0 1 2 1 0 0 2 0 1 0 0 0 0 2 0 1 1 2 0 1 0 1 0 0 0 0 0 0 2 0 0 0 1 0 0 0 0 1 1 2 0 0 1 1 1 1 2 1 1 0 0 1 0 0 0 0 1 0 2 0 1 0 0 2 0 0 1 1 0 1 1 0 0 0 1 2 0 2 1 2 1 0 1 0 1 1 1 2 1 0 2 1 0 0 2 1 1 1 1 1 1 0 0 0 0 2 1 0 2 0 0 2 0 2 0 0 2 2 0 2 2 0 0 0 0 0 0 0 0 1 1 1 0 0 1 0 2 1 0 0 0 0 0 0 1 0 0 1 1 0 0 0 0 0 0 0 0 0 0 0 0 0 0 0 1 0 0 1 1 0 0 0 0 0 2 0 0 2 0 2 0 2 0 0 1 0 0 0 1 2 2 2 1 1 0 0 1 2 0 2 1 2 0 1 2 0 1 0 0 0 0 0 1 0 0 0 2 1 2 0 0 1 1 0 0 0 2 2 0 2 2 0 2 2 0 1 0 0 0 0 0 2 0 2 1 2 1 2 0 0 1 0 0 1 0 0 0 0 0 0 0 1 1 1 0 0 2 0 0 0 0 0 1 1 1 1 2 2 1 0 2 0 0 0 0 1 2 2 0 0 2 1 2 0 1 0 0 0 0 0 0 1 1 2 1 0 2 2 2 0 0 0 0 1 2 1 1 1 0 0 1 0 1 2 0 0 0 2 2 1 0 1 0 1 0 0 2 0 2 1 0 0 1 1 1 1 2 2 2 1 0 0 0 0 2 2 2 0 1 1 0 0 1 0 1 1 0 1 2 1 1 0 0 2 1 0 2 0 0 0 1 0 1 0 0 0 0 1 1 0 2 0 0 0 0 1 0 1 0 0 0 0 0 0 0 1 0 0 1 0 0 0 1 1
186 1 2 0 0 1 1 1 1 2 2 0 0 1 1 0 0 1 1 1 0 0 0 0 2 0 0 1 0 2 2 0 1 2 0 0 2 2 1 0 1 0 0 0 2 1 0 0 0 0 0 0 0 0 1 2 0 0 2 1 1 0 1 2 0 0 0 0 1 0 0 0 2 0 2 2 2 0 2 0 1 2 2 0 2 0 0 0 0 2 0 1 1 1 0 1 0 0 0 0 1 2 2 0 0 0 2 2 2 0 0 2 1 1 1 1 1 0 2 0 0 1 2 1 0 1 1 0 1 0 1 0 0 0 0 0 0 0 0 0 1 0 2 0 0 2 1 0 0 0 0 0 0 0 1 0 0 0 0 2 1 1 0 2 1 2 0 1 1 1 0 1 0 2 1 1 0 2 0 2 0 1 1 2 0 0 2 2 2 0 0 2 2 1 2 1 0 0 0 1 1 1 1 1 2 1 1 1 1 0 2 0 2 1 0 2 0 0 2 1 0 0 2 0 0 0 1 0 0 0 0 0 0 0 1 0 0 2 1 1 0 0 2 0 2 0 0 0 0 0 0 0 0 1 1 2 0 1 1 0 0 0 0 1 0 0 1 0 2 1 1 1 1 1 0 1 0 1 1 0 0 0 1 1 2 1 0 2 0 2 2 0 0 2 2 0 0 2 0 2 0 0 2 1 1 0 0 2 0 1 1 2 2 1 0 0 2 0 1 0 1 1 1 0 2 0 0 1 1 0 0 1 1 0 0 1 0 2 1 1 1 1 1 0 0 1 1 1 1 2 2 0 2 2 2 0 0 1 0 2 2 0 2 1 2 1 0 2 2 0 0 0 0 2 0 0 2 2 0 0 2 0 2 2 0 1 0 0 0 2 0 0 1 1 1 1 2 0 1 1 0 1 0 2 2 0 0 0 0 1 1 1 1 1 0 2 0 0 1 0 0 1 0 1 0 1 1 0 0 1 0 0 0 1 0 1 0 0 0 0 2 0 2 0 1 0 0 2 0 0 0 1 0 2 1 1 0 1 1 1 1 0 1 0 0 1 1 0 0 0 1 1 1 2 0 2 0 0 2 0 0 0 0 0 0 1 0 1 0 0 1 1 0 1 0 0 1 0 1 0 0 2 1 1 1 0 2 0 0 0 0 0 1 1 0 0 0 0 0 1 0 2 1 1 0 1 0 0 0 2 1 1 0 1 0 0 1 0 2 1 1 1 0 1 1 1 1 0 2 1 0 0 0 0 2 0 0 0 0 1 0 0 0 2 2 0 2 0 0 0 0 0 1 0 1 0 2 0 2 0 2 0 1 0 2 0 0 1 0 2 0 0 1 0 1 0 1 0 0 0 0 1 1 1 0 1 2 1 0 1 0 0 0 1 0 1 0 1 1 0 0 0 0 0 1 2 2 2 0 0 1 1 0 0 1 0 1 1 1 0 1 0 1 1 1 0 2 1 2 2 0 1 1 1 2 1 0 1 1 0 0 0 1 1 1 1 1 2 1 0 1 0 0 1 1 2 0 0 2 1 0 0 2 2 0 2 0 0 1 0 0 0 1 2 1 0 2 0 0 1 0 2 0 0 1 1 1 2 2 1 0 0 0 0 0 1 0 2 1 1 1 0 1 0 0 1 0 1 1 1 0 0 0 1 0 1 1 1 0 1 0 1 0 0 0 1 1 0 0 0 0 0 2 1 0 1 0 2 0 0 0 0 2 1 1 1 0 1 0 1 1 0 2 0 0 0 0 1 1 1 1 2 1 1 2 2 0 2 1 2 1 1 2 2 0 0 0 1 0 0 1 0 0 0 1 0 1 0 1 1 2 0 0 0 2 1 0 1 2 0 2 2 0 0 0 0 0 0 0 1 0 2 0 1 2 1 0 0 1 0 0 1 0 0 0 0 0 0 0 0 2 2 0 1 1 0 1 0 1 1 1 2 0 0 0 0 1 1 2 0 0 0 1 2 1 2 0 1 2 2 1 1 0 0 0 0 0 0 0 1 2 2 1 0 1 1 1 0 0 0 0 1 0 0 1 2 0 0 0 1 0 0 0 0 1 1 1 1 2 0 0 0 0 2 2 0 2 2 1 0 0 2 0 1 0 0 0 2 0 0 0 1 2 0 0 1 1 1 0 1 0 0 1 0 0 1 1 1 0 2 0 2 1 0 1 1 1 0 0 0 0 0 0 0 0 1 2 0 2 0 0 0 0 1 0 1 0 0 0 2 0 0 0 1 0 1 0 0 0 0 1 0
187 0 1 0 0 0 0 2 0 2 2 0 0 0 0 0 0 0 0 2 0 0 0 0 2 0 0 0 1 2 2 0 2 1 1 0 2 1 0 0 2 0 0 0 2 0 0 0 0 0 0 0 0 0 0 1 0 0 1 1 0 1 0 1 1 0 1 1 1 0 0 1 2 0 2 1 0 0 2 0 0 1 1 1 1 0 0 0 0 1 0 0 1 1 2 2 0 0 0 0 1 2 2 0 0 0 2 0 1 1 0 1 1 1 1 1 1 0 0 0 0 2 1 1 0 1 0 0 0 0 0 0 0 0 0 0 0 0 0 0 0 0 0 0 0 0 1 1 1 1 0 0 0 1 0 0 0 1 0 0 1 0 0 1 1 2 0 1 1 1 0 1 0 2 2 1 1 1 0 1 0 1 1 2 1 1 1 1 0 1 2 2 1 0 1 2 0 0 0 0 0 1 0 2 2 1 1 2 1 0 0 2 1 0 0 2 0 0 1 0 0 0 2 0 0 0 1 0 0 1 1 0 0 0 0 0 0 2 2 0 0 1 2 0 2 1 1 0 0 0 0 0 0 0 0 2 1 2 1 0 0 0 0 0 0 0 0 0 2 2 0 1 2 2 0 0 1 0 0 0 0 1 1 1 2 0 0 1 0 2 2 0 1 2 1 2 0 0 1 0 1 0 2 1 1 0 1 2 1 1 0 1 2 2 1 0 0 0 2 0 0 2 1 1 1 0 0 0 0 1 0 1 1 1 0 0 0 0 2 0 0 0 1 0 1 0 0 0 0 2 0 2 1 1 1 1 0 0 0 1 1 0 0 0 0 0 0 1 2 0 0 0 1 2 0 0 1 2 1 1 1 1 1 1 2 1 0 0 0 0 0 1 2 0 2 1 1 1 0 0 0 0 0 2 1 1 1 2 1 2 0 0 0 0 1 1 1 0 0 0 1 2 0 0 1 1 1 0 0 1 0 1 2 2 2 1 0 0 0 0 2 1 1 1 1 1 0 2 0 0 0 1 0 1 2 0 2 1 1 1 0 0 1 0 1 2 0 1 0 0 0 1 1 1 0 1 0 1 2 0 1 0 0 0 0 2 0 0 1 0 0 0 0 2 0 0 1 0 1 0 1 2 2 2 0 0 2 1 2 0 1 0 0 1 0 1 0 0 0 2 0 2 2 2 0 2 1 0 0 2 1 1 0 2 2 0 1 0 1 2 0 1 0 1 0 2 0 1 1 2 0 0 0 0 2 0 0 1 0 1 0 0 0 0 0 2 0 1 1 0 1 0 0 0 0 0 0 0 0 2 2 0 0 0 0 0 1 0 0 1 0 0 1 0 1 0 0 1 1 0 1 2 1 0 0 1 1 1 0 2 1 0 1 1 1 1 1 0 0 0 1 0 0 1 1 0 1 1 0 0 1 1 0 0 1 0 2 0 0 0 1 1 1 1 2 0 1 0 1 1 0 1 0 1 2 2 0 2 2 0 0 0 1 0 1 1 0 2 0 1 0 1 1 1 1 2 1 0 2 0 1 1 2 1 0 2 0 0 1 1 0 0 0 1 0 0 2 0 0 1 0 1 0 0 1 1 0 2 2 0 0 0 0 0 0 0 0 0 0 0 0 1 0 0 2 0 0 2 1 1 0 0 1 0 0 2 0 2 0 2 0 2 0 0 0 0 1 1 0 0 0 0 0 0 0 0 0 1 0 1 1 2 2 0 0 1 0 2 0 2 0 0 1 1 1 1 1 0 0 1 1 1 0 1 1 2 1 2 1 2 1 1 2 2 0 0 2 1 0 0 1 0 0 0 2 2 0 0 0 2 2 0 0 0 2 2 0 1 0 0 0 0 0 0 0 0 0 0 0 2 0 2 0 0 0 1 0 0 0 0 0 0 0 0 0 0 1 0 0 0 1 1 0 0 1 0 1 0 0 0 0 0 0 0 0 0 2 0 1 1 0 0 0 2 0 2 0 0 0 0 1 0 0 0 0 0 0 0 1 0 1 1 0 1 1 0 0 0 0 1 0 1 2 1 2 1 1 1 0 2 0 0 1 1 2 0 1 1 2 1 0 1 0 1 1 0 1 1 1 1 0 2 0 1 1 1 1 0 1 1 0 0 2 0 0 0 1 0 0 0 1 0 1 0 0 1 1 0 0 1 0 1 0 0 1 0 0 0 0 0 0 0 0 0 1 0 1 1 2 0 0 1 0 0 0 0 0 0 0 0 0 0 0 2 0 1 0 0 0 0 2 2
188 1 0 0 0 1 1 1 0 1 0 2 1 0 0 0 0 1 0 1 0 0 0 0 2 0 0 0 1 2 1 0 0 1 2 1 1 0 0 0 2 0 0 0 2 1 0 0 0 1 1 1 0 1 0 1 1 0 1 0 1 0 0 0 0 2 0 0 2 0 0 2 1 0 1 2 2 0 2 0 1 1 2 0 2 0 0 0 0 2 0 0 1 1 0 1 0 0 0 0 1 2 1 0 0 0 2 0 1 1 1 1 0 2 1 0 1 0 0 0 2 0 2 2 0 1 0 0 2 0 1 0 1 0 1 1 0 0 0 0 1 0 0 0 0 0 0 0 0 0 0 0 0 0 0 1 0 0 0 2 1 1 0 2 1 2 0 1 0 1 0 1 1 1 2 2 1 0 0 0 0 0 1 2 0 0 2 0 0 0 0 1 0 1 1 1 1 0 0 0 0 0 0 1 2 1 1 2 2 0 1 1 1 0 0 2 0 1 0 0 2 2 1 0 1 0 0 0 0 1 0 1 0 0 1 0 0 2 2 0 0 0 2 0 1 0 0 0 0 0 0 0 0 1 1 2 1 1 0 0 0 0 0 0 0 0 1 0 2 2 0 1 1 0 0 0 0 1 1 0 0 1 2 2 2 2 2 0 0 1 1 1 0 2 2 0 1 0 0 0 0 1 2 2 2 0 1 2 0 1 0 2 2 1 1 0 2 0 0 1 0 1 0 2 1 0 0 1 1 2 0 1 1 0 0 0 0 1 1 0 0 1 2 0 0 0 1 0 1 2 0 2 0 0 0 2 0 0 0 0 1 1 0 0 0 0 0 2 0 0 0 2 0 2 0 0 1 2 1 0 2 1 0 0 0 0 0 0 0 0 1 2 1 0 2 0 0 1 0 0 0 0 0 2 2 0 0 0 0 1 1 1 0 0 1 1 0 1 1 1 0 0 0 1 0 1 1 0 0 0 0 0 0 0 1 1 0 1 0 0 2 0 2 0 1 2 0 0 1 0 0 1 0 2 0 0 0 2 1 1 2 1 0 0 0 1 1 0 0 0 0 1 2 1 0 0 0 0 2 0 1 1 0 1 0 1 0 0 2 0 0 0 0 2 0 0 1 0 0 2 0 2 0 0 0 2 1 1 1 0 1 0 0 2 0 0 0 1 0 2 1 2 2 1 0 1 1 0 0 2 1 0 0 0 0 0 1 0 0 1 0 0 0 2 0 1 0 2 0 2 1 1 1 0 1 1 0 1 0 1 1 0 0 0 0 0 0 1 1 1 0 2 1 0 1 0 1 1 2 1 2 0 0 0 0 0 0 0 0 0 0 0 0 0 0 1 0 1 0 0 1 1 0 0 0 2 2 1 0 1 0 0 1 1 1 1 1 0 0 0 1 0 0 0 0 2 2 1 0 0 0 1 0 0 2 1 2 0 1 0 0 0 0 1 1 0 2 2 0 0 0 2 1 1 2 2 0 1 1 0 0 0 1 0 2 1 1 1 0 1 1 1 0 1 1 2 0 0 2 0 1 0 1 0 0 0 1 0 2 0 0 0 0 1 0 0 1 0 0 2 0 2 0 0 1 1 1 1 1 0 0 0 0 0 0 0 0 1 0 1 0 0 0 0 1 0 0 1 1 1 1 1 0 0 0 1 1 0 1 1 1 1 0 0 0 2 2 1 0 0 0 0 0 0 0 1 1 0 0 0 0 1 2 2 1 0 0 2 0 2 0 0 2 0 1 1 1 0 0 2 1 1 0 0 0 2 0 2 1 2 0 1 1 0 1 1 0 0 0 2 0 0 0 0 1 1 1 0 1 1 2 0 0 0 2 2 0 2 2 0 0 2 0 1 0 0 0 0 0 2 0 2 1 1 0 1 1 1 1 1 1 0 0 0 0 0 0 0 0 0 1 1 0 0 2 0 0 0 0 1 1 2 0 1 1 1 1 0 1 1 0 0 0 2 1 2 0 0 2 1 0 1 1 0 0 1 0 0 0 0 1 2 0 0 2 2 2 0 0 0 1 1 2 0 2 1 1 1 0 1 0 1 0 0 1 1 1 1 2 0 0 0 0 0 2 0 1 0 1 1 0 2 0 0 0 1 0 2 0 0 0 1 0 0 0 0 0 1 0 1 0 0 0 0 2 0 1 1 0 1 2 0 0 0 1 0 0 0 0 0 0 1 1 0 0 0 0 0 2 0 0 0 1 1 0 1 1 0 1 0 1 0 0 2 0 1 0 0 0 0 2 2
189 0 1 0 0 0 0 2 0 1 1 1 1 1 0 0 1 1 1 1 1 0 0 0 2 0 0 0 1 2 2 1 1 1 1 0 2 2 0 0 1 0 2 1 2 1 0 0 0 0 0 0 1 0 0 1 0 0 1 1 0 1 0 1 0 1 0 0 0 0 0 2 2 0 1 2 2 0 2 0 0 1 1 1 1 0 0 0 0 2 0 0 0 1 1 1 0 2 0 2 0 2 1 0 1 1 2 0 0 0 0 1 0 1 1 0 1 1 2 0 2 1 1 1 1 0 0 1 1 1 2 1 0 0 0 0 0 0 0 0 0 0 0 0 0 0 0 0 0 0 0 0 0 2 1 1 0 0 0 2 1 0 0 2 2 2 1 1 0 0 1 0 1 1 2 1 1 0 0 0 0 1 0 2 0 0 2 0 0 2 1 2 1 1 1 2 0 0 0 0 0 1 0 0 2 1 1 0 1 0 1 2 2 0 0 2 1 0 2 0 1 1 2 0 0 0 1 0 0 1 0 1 0 1 1 0 0 2 2 0 0 1 2 0 2 0 0 1 1 0 0 0 1 0 0 2 2 0 0 0 0 0 0 0 1 1 0 2 2 0 0 1 1 1 0 1 0 1 1 0 0 0 1 1 1 1 2 1 0 1 0 1 2 2 2 2 0 2 0 1 0 1 2 2 2 0 1 2 0 2 0 2 1 2 1 0 2 0 1 0 0 2 1 2 1 0 0 1 0 1 0 2 1 0 0 0 0 2 0 0 0 0 1 0 0 0 2 1 1 0 0 0 2 2 2 0 0 0 0 0 0 0 1 0 1 0 0 1 1 0 1 1 0 2 0 0 0 2 1 0 0 0 1 1 1 1 0 1 1 0 1 1 0 0 2 0 0 1 1 1 0 1 0 2 1 0 1 1 0 2 0 0 0 0 0 1 0 0 1 0 0 1 0 2 0 0 2 1 1 1 0 2 0 1 0 1 0 2 0 0 2 1 1 1 0 0 0 1 1 0 0 1 0 2 1 1 0 2 1 1 2 0 0 0 0 2 0 0 1 0 1 1 2 2 1 1 1 0 1 0 1 1 0 1 1 1 1 0 0 0 0 0 0 1 0 1 1 1 1 1 0 2 1 1 0 1 2 1 1 0 1 1 0 2 0 0 0 1 0 1 1 2 2 2 2 2 0 0 0 2 1 0 0 0 0 0 1 0 0 1 1 1 0 1 0 2 1 1 1 1 1 1 0 1 2 0 0 1 0 0 0 0 0 0 0 0 0 1 1 1 0 1 1 0 1 0 1 0 1 1 1 0 2 0 2 0 2 0 1 2 2 1 2 0 2 1 0 1 0 0 2 0 1 1 0 1 2 1 0 1 1 0 0 1 0 0 0 1 1 0 0 0 0 1 1 0 1 2 0 0 2 2 0 0 1 1 2 1 1 0 1 0 0 1 2 0 1 1 2 2 0 1 0 1 2 2 0 2 1 1 1 0 2 1 0 1 0 2 1 0 0 1 0 1 1 2 1 0 1 1 1 0 2 2 1 1 1 0 1 0 0 0 0 1 0 0 0 0 0 0 0 0 0 1 0 2 1 1 2 0 0 0 0 0 0 1 0 2 2 2 0 0 1 0 0 1 0 1 1 1 0 0 0 1 0 1 1 0 1 1 1 1 0 1 1 0 1 0 0 0 0 0 1 0 0 1 0 0 0 1 0 1 2 1 0 1 2 1 0 1 1 1 2 0 1 1 1 1 1 1 1 1 0 0 0 2 0 2 0 2 0 0 2 1 0 0 0 1 0 0 1 0 0 0 2 1 1 0 0 1 1 1 1 1 1 2 0 1 0 0 1 0 0 0 0 0 0 0 0 1 1 0 1 2 0 2 0 0 0 0 0 0 1 1 0 0 1 0 0 0 1 1 0 1 2 0 0 0 0 0 1 1 0 0 0 2 1 1 2 0 0 0 1 0 2 2 1 1 1 2 2 0 0 0 0 0 1 1 2 0 1 1 0 0 2 2 2 0 0 0 0 2 2 0 2 0 2 1 0 2 0 0 0 0 0 2 2 1 2 0 1 0 1 2 2 0 0 2 0 1 0 2 0 0 0 0 1 2 0 0 0 2 2 0 0 0 1 0 0 0 1 0 2 0 0 0 0 0 0 2 0 0 0 0 2 1 1 0 1 0 1 0 0 0 0 1 1 1 0 1 0 0 0 0 0 0 0 0 0 0 0 0 0 2 0 0 0 0 0 0 1 1
190 1 0 0 0 0 0 2 0 1 1 0 0 1 1 0 0 1 0 1 1 0 1 0 2 0 0 0 0 2 1 0 0 0 0 1 1 1 0 1 1 0 1 1 2 2 2 0 0 0 0 2 2 2 0 0 1 0 0 2 0 2 0 2 0 0 0 0 0 0 0 0 2 0 2 2 2 0 1 0 1 1 2 0 2 0 1 1 1 2 0 1 1 2 0 2 1 0 0 0 2 1 2 0 0 0 2 1 1 0 0 1 1 2 2 1 2 0 0 0 2 0 2 1 0 0 1 0 0 0 2 0 0 0 1 0 1 0 0 0 2 0 0 0 0 1 0 1 1 1 0 1 0 1 0 0 0 0 0 1 1 0 0 2 0 2 0 1 1 0 1 1 1 1 2 2 2 1 0 1 0 1 0 2 1 1 1 1 0 0 0 2 1 0 1 2 0 0 0 0 0 0 0 2 2 0 1 0 1 0 2 0 1 0 0 2 0 0 0 0 1 1 2 0 1 0 1 0 0 0 0 0 0 0 1 0 0 1 1 0 0 1 2 1 1 0 0 0 0 0 0 0 2 1 1 2 1 1 0 0 0 0 1 0 0 0 0 0 1 0 0 0 0 1 0 0 0 1 1 0 0 0 1 1 1 1 2 1 0 2 2 0 0 2 2 0 2 2 0 1 0 0 2 0 0 0 0 2 1 2 0 1 2 2 1 0 2 0 1 1 0 1 0 2 2 0 0 1 1 0 0 1 1 0 0 0 0 1 1 1 1 1 2 0 1 0 1 0 0 1 0 1 0 0 0 2 0 0 0 1 1 0 1 0 1 1 0 2 1 1 1 1 1 2 0 0 2 2 0 0 0 0 1 2 0 2 0 0 0 0 0 1 1 0 1 0 1 0 0 0 0 0 0 1 1 1 0 2 0 1 1 0 0 0 1 2 0 1 0 1 0 1 0 1 0 1 1 0 0 2 0 0 0 0 0 0 0 1 1 1 2 1 2 0 1 1 0 0 0 1 0 0 0 1 1 0 1 2 1 0 1 0 2 0 0 0 2 0 0 0 0 1 0 2 0 1 0 1 1 0 0 0 0 0 0 0 0 0 1 0 1 1 0 1 0 0 1 1 1 1 0 2 1 0 0 2 2 1 0 0 0 1 1 1 0 0 0 0 0 1 1 1 2 2 1 1 1 0 0 2 1 1 0 1 0 0 1 0 2 0 2 1 0 2 2 2 1 1 1 1 0 0 0 0 1 2 1 0 0 0 0 0 2 0 0 0 1 0 0 0 0 0 1 0 1 0 1 0 1 1 1 0 2 0 1 1 2 0 0 0 1 1 1 0 0 0 0 1 0 0 0 1 0 0 0 2 0 1 0 2 1 0 1 1 1 1 1 0 0 0 1 0 0 1 2 1 1 1 0 0 0 1 0 0 1 1 2 0 0 0 2 0 0 0 1 0 2 1 1 1 0 0 1 0 0 2 0 1 1 0 0 0 2 1 1 2 0 2 1 0 1 0 0 0 0 1 1 0 2 1 0 0 1 1 0 1 1 0 1 0 0 0 1 1 0 0 1 0 0 1 0 1 0 0 2 0 2 1 1 0 0 0 0 0 0 0 0 0 0 0 0 0 0 1 1 1 1 0 0 0 0 0 0 0 0 0 0 0 1 1 1 1 0 0 1 0 1 0 1 0 0 1 1 0 0 1 1 0 0 0 0 0 2 0 0 1 0 2 0 2 0 0 2 0 0 0 1 1 1 1 1 1 0 1 2 2 0 0 0 2 0 2 2 1 0 0 0 1 0 0 0 0 0 0 0 1 0 0 1 0 1 0 0 0 2 1 0 2 2 0 2 2 0 0 0 0 0 0 1 2 1 2 0 0 0 2 0 0 2 0 0 2 0 0 0 0 0 0 0 0 2 2 0 0 2 0 0 0 0 0 2 2 0 0 0 0 0 0 2 0 0 0 0 0 2 2 0 1 2 2 2 0 1 0 0 1 0 0 0 1 2 2 0 0 1 0 0 1 0 0 0 2 1 0 1 1 0 0 1 1 1 0 1 0 1 1 1 1 2 0 0 0 0 1 1 0 1 0 0 0 0 1 0 1 0 0 0 1 0 0 0 1 2 1 1 0 1 1 1 0 1 0 1 0 0 1 1 1 0 2 1 0 0 0 0 1 2 0 0 0 0 1 0 0 0 0 1 0 2 0 0 0 0 0 0 0 0 0 0 2 0 0 0 1 0 0 0 0 0 0 0 0
191 1 0 0 0 0 0 1 1 1 1 1 1 1 0 0 1 1 0 1 2 1 0 0 2 0 0 0 0 2 2 0 0 1 2 1 1 0 1 0 1 0 1 1 2 1 2 0 0 0 0 0 0 1 1 2 0 0 2 1 1 1 0 0 0 2 0 0 1 0 0 2 2 1 2 2 2 0 2 1 0 1 1 1 1 0 1 0 0 2 0 0 0 1 0 1 1 1 0 1 0 2 1 0 1 1 1 1 1 0 1 2 1 2 2 1 2 0 0 0 2 0 1 1 1 0 0 2 2 2 1 1 1 0 0 0 1 0 0 0 0 0 0 0 0 2 0 0 0 1 0 1 0 0 0 0 0 1 0 0 0 0 0 2 1 2 0 1 1 0 0 2 0 2 0 0 0 1 0 1 0 0 0 2 0 0 2 2 2 0 0 2 1 1 1 0 0 0 0 0 0 1 1 2 2 0 0 0 0 0 2 1 2 0 0 2 0 0 0 0 2 2 1 0 1 1 1 0 0 1 1 0 0 0 1 0 0 2 2 1 0 0 2 0 1 0 0 0 0 0 0 0 0 0 0 2 1 0 0 0 0 0 0 0 0 0 0 1 2 1 1 0 1 1 0 0 0 1 1 0 1 2 0 0 0 0 1 2 0 2 1 1 2 2 2 2 0 1 0 0 1 1 2 1 1 0 0 1 0 1 0 1 1 1 2 0 2 0 1 0 1 1 0 0 0 0 0 1 0 1 0 1 0 0 0 0 0 0 2 1 2 1 2 0 1 1 2 0 1 2 0 0 1 1 1 1 0 1 0 1 1 1 1 1 1 0 0 2 1 0 1 1 2 2 0 0 2 1 1 0 1 0 1 1 0 0 0 0 0 0 0 1 1 0 2 0 0 1 0 0 0 0 0 0 0 0 0 0 0 2 0 0 0 0 0 2 0 0 1 0 0 0 0 2 0 0 0 0 0 0 0 0 0 1 0 1 0 2 0 0 2 0 2 0 1 0 0 0 0 0 0 0 0 1 2 0 2 2 0 1 0 0 0 0 1 2 0 2 0 0 0 1 1 2 0 1 0 1 2 1 1 1 0 1 1 1 1 0 0 0 1 1 1 2 1 0 2 1 1 1 0 2 1 1 0 1 1 0 0 0 0 1 1 1 0 0 1 0 0 0 0 2 2 2 1 2 0 1 1 1 1 1 0 0 1 0 1 0 1 2 0 0 0 0 0 1 0 1 1 1 0 0 0 0 1 1 0 1 0 0 0 0 0 1 1 0 2 1 1 0 1 0 0 0 0 0 0 1 1 2 2 0 2 0 2 0 2 0 0 1 0 0 1 2 0 1 0 0 0 0 0 2 0 1 0 2 0 0 1 0 1 1 0 0 0 0 2 2 1 1 0 1 0 0 0 0 2 1 0 0 0 0 1 0 1 1 2 0 1 0 0 0 1 1 2 0 2 1 1 1 0 1 1 1 1 2 0 2 2 0 0 0 2 0 1 1 0 1 1 1 1 2 0 0 0 1 1 0 1 1 0 2 2 0 0 2 0 0 2 0 0 0 0 1 0 0 0 0 0 1 1 0 0 0 2 0 2 2 2 0 0 0 0 0 0 1 0 0 0 0 0 1 2 0 2 2 0 0 0 0 0 0 0 0 0 0 1 1 1 2 0 0 0 1 1 0 1 1 0 1 0 1 1 1 0 1 0 0 0 1 0 1 2 2 1 0 1 1 0 2 0 2 2 1 1 0 1 1 2 2 0 0 0 1 1 2 1 2 1 2 0 2 2 1 1 1 0 1 0 0 0 0 0 0 1 1 1 0 0 2 2 0 1 1 0 2 1 2 2 0 2 2 0 1 0 0 0 0 0 1 0 1 0 0 0 0 2 1 2 1 1 0 0 0 0 0 0 0 0 1 1 1 0 0 2 0 0 0 0 0 0 1 0 1 1 1 1 0 1 0 0 0 1 1 1 1 0 1 1 2 2 0 1 0 0 1 0 0 0 0 2 1 0 0 2 1 1 0 0 0 2 0 0 0 1 1 0 1 1 0 1 2 0 1 1 1 2 0 1 0 0 0 0 2 0 0 1 1 0 0 0 2 0 2 0 0 0 1 1 1 1 1 2 1 1 0 0 0 0 0 0 0 1 0 1 0 1 1 0 2 1 0 0 0 1 1 0 0 0 0 0 1 0 0 0 0 1 0 1 0 0 1 0 0 0 0 0 0 0 1 0 0 0 1 1 0 0 1 0 0 0 0
192 1 0 0 0 1 1 2 0 2 0 1 0 0 0 0 0 1 1 1 1 0 0 0 2 0 0 0 0 1 1 0 1 1 1 0 2 1 0 0 1 1 0 0 2 0 0 0 0 0 0 0 0 0 1 1 1 0 0 0 2 0 0 2 0 1 0 0 1 1 0 1 2 1 2 2 2 0 2 0 0 1 1 1 1 0 0 0 0 2 0 0 0 2 0 1 0 2 0 2 0 2 1 0 1 1 1 1 1 0 0 1 1 2 2 1 2 0 1 0 1 0 2 1 0 0 1 1 1 0 0 0 0 0 1 0 0 0 0 0 2 0 0 0 1 2 0 0 0 1 0 0 0 1 0 1 1 1 0 1 1 0 0 2 1 1 1 1 0 1 0 1 0 2 2 1 1 0 0 1 0 1 1 2 0 0 2 1 1 1 1 2 0 0 1 1 0 0 0 0 0 1 0 2 2 1 1 0 1 0 2 1 1 0 0 2 1 0 1 0 2 2 0 0 1 0 0 0 0 1 0 1 0 0 1 0 0 2 2 0 0 0 2 1 2 1 1 0 1 1 1 1 0 1 1 1 0 1 0 0 1 0 0 0 1 1 0 1 1 1 0 0 0 0 0 0 0 1 1 0 1 2 0 0 0 0 0 1 0 2 1 1 0 2 1 0 0 2 0 1 0 0 2 2 2 0 1 2 0 0 0 1 2 1 0 0 1 0 0 1 1 0 1 2 0 0 0 1 1 0 0 2 1 0 0 0 0 1 1 1 1 1 2 0 0 0 2 0 1 1 0 1 1 1 0 1 0 0 0 0 0 0 2 1 2 1 0 2 1 0 0 0 0 2 0 0 1 1 1 0 1 1 0 1 1 1 0 1 1 1 0 0 1 0 1 0 1 0 1 1 0 1 0 1 1 0 0 0 0 1 1 0 0 0 0 2 0 1 1 1 0 0 1 1 0 1 1 0 0 1 0 0 1 1 1 0 0 1 0 0 1 1 1 1 0 1 0 2 0 0 0 1 0 2 1 1 0 2 0 1 1 0 0 1 0 1 1 2 0 2 0 0 2 0 0 0 0 1 2 0 0 0 0 0 1 1 1 1 1 0 0 0 0 1 1 1 1 1 1 1 0 2 2 2 0 0 2 1 1 0 1 1 1 0 0 0 1 1 0 1 2 2 1 2 1 1 0 0 0 2 1 1 0 0 0 1 0 0 0 0 0 1 0 1 1 2 0 0 2 0 0 0 0 0 2 0 0 1 0 0 0 0 0 0 0 0 0 0 0 0 0 0 0 0 0 0 0 0 2 0 2 0 1 0 1 0 0 0 1 1 1 0 1 2 0 0 0 0 0 0 1 1 0 0 1 2 0 2 0 2 1 0 0 0 0 1 1 0 0 0 2 0 0 1 1 0 0 1 0 0 1 1 0 0 1 0 1 0 0 0 1 0 0 1 1 0 2 1 2 1 0 1 0 1 1 1 0 0 0 0 0 0 0 2 0 2 1 2 1 0 2 0 0 0 0 2 0 0 2 0 1 1 2 1 1 1 1 0 0 2 0 0 0 1 0 0 0 0 0 1 0 2 0 0 0 2 0 2 2 0 0 0 0 0 0 0 0 0 0 0 0 0 0 1 1 1 1 1 0 0 0 0 0 0 0 0 1 1 1 2 1 1 1 1 2 0 2 0 0 1 1 1 2 1 0 1 0 0 0 0 0 1 1 0 0 0 1 0 0 0 2 0 2 0 0 0 1 1 1 1 1 1 2 0 2 2 0 1 0 2 0 1 2 1 0 0 0 1 1 0 0 0 0 0 2 1 2 0 0 1 1 0 1 1 0 2 1 2 2 0 1 2 0 0 0 0 0 0 0 1 0 1 1 1 0 2 0 0 1 0 0 1 0 0 1 1 0 1 0 0 1 1 0 0 2 0 0 0 0 1 0 1 0 0 0 0 0 0 1 1 0 0 0 1 2 1 0 1 2 2 2 0 0 0 0 0 0 2 1 0 2 1 0 0 2 2 2 0 0 0 0 2 2 0 1 1 1 0 1 1 1 1 0 0 1 1 1 0 1 0 0 0 0 1 1 0 1 1 0 0 0 2 0 1 0 0 0 1 0 0 0 0 1 0 0 0 0 1 1 0 0 0 1 0 1 0 1 0 0 1 1 0 0 0 2 0 1 0 0 0 0 0 1 0 0 2 2 1 1 0 0 0 1 2 0 1 2 0 1 1 1 0 0 2 0 0 0 0 0 0 0 0
193 0 1 0 0 0 0 2 0 1 0 0 0 0 0 0 0 1 1 1 1 0 1 0 2 0 0 0 0 2 2 1 0 1 0 1 1 1 1 0 1 0 0 1 2 1 1 0 0 0 0 0 0 1 0 2 0 1 1 2 0 0 0 1 1 1 1 0 1 0 0 1 2 1 2 2 2 0 1 0 1 1 2 0 1 0 0 0 0 2 0 0 1 1 0 1 0 2 0 2 0 2 0 0 0 0 2 0 1 1 0 0 1 2 2 1 2 0 2 0 1 0 2 1 0 0 1 2 2 0 0 0 0 0 0 0 0 0 0 0 0 0 0 0 0 1 0 0 0 1 1 0 0 0 0 0 0 0 0 2 2 2 1 2 1 1 0 0 0 1 0 1 0 2 1 0 0 1 0 1 0 0 0 1 1 1 0 1 0 0 1 1 2 1 2 1 2 0 0 0 0 0 0 2 2 0 1 1 1 0 2 0 1 0 0 2 0 0 1 1 1 1 2 0 0 0 1 0 0 0 0 0 1 1 1 1 1 2 2 2 0 0 2 1 1 0 0 0 0 0 0 0 0 0 0 1 0 0 0 0 0 0 1 0 0 0 0 0 1 0 2 0 2 2 0 0 1 2 1 0 1 1 0 1 2 1 0 0 0 2 1 1 2 2 2 2 0 1 0 1 0 1 1 0 0 0 0 2 0 0 0 0 2 2 0 0 2 0 0 0 1 1 1 0 0 0 0 1 1 0 0 1 1 1 0 0 0 2 0 0 0 0 2 0 0 0 2 0 1 0 0 0 1 1 0 1 1 1 0 1 1 0 2 1 2 0 0 2 2 0 0 0 1 2 0 0 1 2 1 0 1 2 1 1 2 0 0 0 0 0 0 0 0 1 2 1 1 0 1 1 0 2 0 1 1 0 0 0 1 1 0 2 0 0 1 1 0 1 0 1 0 1 0 1 1 1 0 0 0 1 0 0 0 0 0 0 0 0 0 1 2 0 0 2 0 0 0 1 1 0 0 0 0 2 1 0 0 1 1 0 0 0 1 0 0 1 1 0 0 0 0 0 2 1 0 0 0 1 2 0 1 1 0 0 0 0 0 0 1 0 0 0 1 1 2 0 1 0 2 0 2 2 1 1 0 1 2 1 1 0 2 0 1 0 0 1 1 0 0 0 0 2 1 1 0 1 1 1 1 1 1 1 0 1 1 0 2 0 2 1 1 1 0 1 1 1 2 0 2 0 0 0 0 0 2 0 0 0 1 1 1 1 1 0 0 0 2 0 0 0 0 1 1 0 0 0 1 0 0 2 1 0 1 0 1 0 1 0 1 1 1 0 0 0 0 0 1 0 0 0 1 1 0 0 0 2 0 1 0 2 1 1 0 1 1 0 0 1 0 1 0 1 0 1 1 0 1 1 0 0 1 1 0 0 1 0 2 0 0 0 0 0 0 0 1 0 1 1 2 2 0 1 1 0 0 2 0 0 0 0 0 0 1 1 1 2 1 1 0 1 0 1 0 0 1 0 2 0 1 1 0 1 2 1 0 1 2 1 1 0 0 0 0 1 0 0 1 0 0 2 0 2 0 0 0 2 1 1 2 0 0 0 0 0 0 0 0 0 0 0 0 0 0 1 1 0 1 0 0 0 0 0 0 0 0 1 0 0 1 1 0 1 0 0 0 1 1 0 0 0 0 0 1 0 0 1 1 0 1 0 0 0 2 2 2 0 0 2 0 2 0 0 1 0 0 0 2 1 1 1 1 1 0 1 1 2 1 2 1 2 0 1 2 0 1 1 0 1 0 0 0 0 0 0 2 0 1 0 0 2 2 0 0 0 0 2 2 1 1 0 0 1 0 1 0 1 0 0 0 2 0 2 0 0 0 1 0 0 1 0 0 1 0 0 0 0 0 0 0 0 2 2 0 0 1 0 1 1 0 2 0 2 0 0 0 1 2 0 2 1 0 0 0 2 1 1 0 1 2 2 2 0 0 0 0 0 1 0 0 2 1 1 1 0 2 1 1 1 0 0 1 1 2 0 2 0 1 1 0 2 0 1 0 0 0 2 2 1 1 1 0 1 0 2 1 0 1 0 0 1 0 2 0 0 1 1 1 2 0 0 0 0 2 0 0 2 2 1 0 1 0 0 1 1 1 0 1 0 0 1 1 0 0 0 0 1 1 0 0 0 0 1 0 1 0 0 1 1 1 0 0 0 0 1 0 0 0 0 0 1 0 1 0 1 1 0 0 0 0 0 2 2
194 1 2 0 0 0 0 2 0 2 1 0 0 0 0 0 0 2 2 1 1 1 0 0 2 0 1 0 1 2 2 0 0 0 2 1 1 0 1 0 1 0 0 1 2 1 1 0 0 0 0 0 0 2 0 1 0 1 1 2 0 0 0 1 1 0 1 0 1 1 0 0 1 0 1 2 2 1 2 2 0 2 1 1 0 0 0 1 0 2 0 1 1 1 0 1 0 1 0 1 2 2 0 0 1 1 1 0 0 0 0 0 0 0 1 1 0 0 0 0 2 0 2 1 0 0 1 0 1 0 0 1 0 0 0 0 0 0 0 0 2 0 1 0 0 0 0 0 0 1 0 0 1 0 0 0 0 1 0 1 1 0 0 1 0 0 0 0 1 1 0 1 0 2 1 0 0 1 0 0 1 1 0 2 1 1 1 2 1 1 1 2 2 0 2 2 1 0 0 1 1 0 0 2 2 1 1 0 1 0 0 2 1 0 0 2 1 0 0 0 1 1 2 0 0 0 2 0 0 0 0 0 1 1 2 1 0 2 2 0 0 0 2 0 2 0 0 0 0 0 0 0 1 0 0 2 0 1 0 0 0 0 0 0 0 0 0 0 1 1 0 0 1 1 1 0 0 2 1 0 0 1 0 0 1 0 0 1 0 1 1 1 1 2 1 1 0 0 0 0 0 0 1 0 0 0 0 2 0 1 0 1 0 1 1 0 2 0 1 1 0 2 1 1 1 0 0 1 1 0 0 2 0 0 0 0 0 1 1 1 0 1 2 0 1 0 0 0 1 1 0 1 2 2 1 0 0 0 0 1 1 0 0 0 0 0 0 2 0 0 0 2 0 2 0 0 1 1 0 0 1 1 1 1 1 0 0 0 0 1 0 2 1 0 2 1 1 1 0 0 0 1 0 2 2 0 0 2 1 2 0 0 0 1 1 1 0 0 0 0 1 2 0 0 1 1 0 0 0 0 0 0 0 1 0 1 0 1 0 1 0 0 2 0 0 1 1 0 1 0 0 0 0 2 0 0 0 1 0 0 1 0 0 0 1 2 0 1 0 1 1 1 2 1 1 0 1 1 2 0 0 0 0 0 0 1 0 0 0 0 0 0 0 2 0 1 1 0 1 0 0 2 2 2 0 0 2 1 1 0 0 1 0 0 1 0 0 1 0 2 1 2 2 2 1 2 0 0 0 2 1 1 0 2 0 0 0 0 1 1 1 1 0 0 0 2 1 1 1 1 0 1 0 0 2 0 0 0 0 1 1 0 0 0 0 1 0 2 2 2 0 1 2 1 2 0 2 0 1 1 1 0 1 0 1 1 0 0 0 0 1 0 0 0 2 0 0 0 0 0 0 1 2 0 0 0 2 2 0 2 0 0 0 1 0 1 1 1 0 1 0 1 0 1 1 1 1 0 0 0 0 0 0 0 1 1 1 0 0 0 0 1 1 2 2 0 1 0 1 1 0 1 0 2 2 2 0 2 2 0 0 0 0 0 1 1 0 1 0 1 0 0 0 0 1 1 1 1 2 0 1 0 1 0 0 1 0 0 1 0 0 0 0 0 0 0 0 0 0 1 0 1 0 0 2 0 0 1 1 0 1 0 0 1 1 1 0 1 1 1 0 1 0 0 1 0 0 1 1 1 0 0 0 0 0 0 0 1 0 1 0 1 0 0 0 1 1 1 0 0 0 0 1 1 0 1 0 0 1 0 0 1 2 1 0 1 1 1 0 1 1 0 1 0 0 1 0 1 2 1 1 1 2 0 2 0 2 2 2 2 0 2 1 1 0 0 0 0 0 0 0 0 0 0 2 1 0 1 2 0 1 0 2 2 0 2 0 1 1 0 1 1 0 0 0 0 0 0 0 2 0 2 0 0 0 2 0 1 2 0 0 1 1 1 0 0 1 0 0 0 2 2 0 0 1 0 1 0 1 0 1 1 1 0 1 2 2 0 1 1 0 0 0 0 2 2 1 1 1 2 2 0 0 0 0 0 0 0 1 0 1 0 1 1 1 1 1 0 0 0 0 2 1 0 2 1 0 0 0 1 0 0 0 0 1 0 1 0 2 0 0 0 0 1 1 0 1 0 1 1 0 1 0 1 0 0 1 0 1 1 0 0 2 0 0 1 1 2 1 0 1 0 2 0 0 0 0 0 1 0 1 1 0 0 1 0 0 0 1 1 0 0 0 0 2 0 1 1 1 0 0 0 0 2 0 1 1 0 0 1 0 1 0 1 0 0 1 0 0 0 2 2
195 1 1 0 0 1 1 2 1 2 1 0 1 2 1 1 0 1 0 1 0 0 1 0 2 0 0 1 0 2 2 1 1 2 0 0 2 1 0 0 2 0 0 0 2 0 0 0 0 0 0 0 0 0 0 1 0 0 1 2 0 2 2 2 0 0 0 0 2 0 0 2 1 0 1 2 2 0 2 2 0 2 2 0 0 0 0 1 1 2 0 1 1 2 1 2 0 1 0 0 1 1 0 0 2 1 2 0 0 0 0 1 0 2 2 0 2 0 2 0 1 0 2 1 0 1 1 0 1 0 1 1 0 0 1 0 1 0 0 0 0 0 0 0 0 1 0 0 0 0 0 0 0 0 0 0 0 0 1 1 2 1 0 2 1 2 0 1 0 0 1 1 0 2 2 1 1 1 0 1 0 1 0 2 1 1 1 1 0 0 0 1 1 1 1 1 0 0 0 0 0 1 1 2 2 0 0 1 2 0 1 0 0 0 0 2 1 0 1 2 0 0 1 0 0 0 0 0 0 1 1 0 0 0 1 0 0 2 2 0 0 0 2 0 2 1 1 0 0 0 0 0 1 0 0 0 0 1 0 0 0 0 0 0 1 1 1 0 1 1 1 0 1 1 1 0 0 2 2 0 1 1 1 1 2 1 2 2 0 2 2 0 0 2 2 0 2 1 0 1 0 0 1 0 0 0 0 2 0 0 0 0 2 0 1 0 2 0 2 0 0 2 2 1 2 0 0 1 1 1 0 1 0 0 0 0 0 0 2 0 0 1 1 0 2 0 0 0 1 0 0 0 1 1 1 1 0 0 0 2 2 0 2 1 2 1 0 2 2 0 0 0 1 2 0 0 1 0 0 0 2 1 0 1 1 0 0 0 0 2 1 0 0 0 2 1 1 0 1 1 0 1 0 2 2 0 0 1 0 1 0 1 1 1 0 2 0 0 0 0 0 2 1 1 1 1 1 0 0 1 0 0 1 0 0 0 0 1 0 1 1 1 2 0 1 0 0 1 0 0 0 0 0 2 2 0 1 1 0 1 2 0 0 0 0 2 0 1 0 0 0 1 2 0 1 1 1 0 1 0 1 0 0 0 0 0 0 0 1 0 0 0 0 1 0 0 0 1 1 1 0 1 1 1 1 0 2 2 1 0 0 1 1 1 0 0 0 2 0 2 2 2 1 1 0 1 0 0 1 1 1 1 0 1 1 0 0 0 1 1 0 1 0 2 1 2 0 1 1 1 1 1 0 1 2 0 0 0 0 0 0 0 1 0 0 0 0 0 0 0 0 1 2 0 0 0 2 2 2 2 2 0 1 0 0 1 1 0 0 0 1 1 2 0 2 0 0 0 0 0 1 1 1 0 0 1 1 0 1 0 1 0 0 0 0 0 0 1 0 1 0 1 0 1 1 0 1 1 0 0 1 1 0 0 2 2 2 0 0 0 0 0 0 0 1 0 2 2 1 1 1 1 0 2 2 2 0 2 2 1 0 1 1 1 0 1 0 2 1 0 1 0 0 0 1 1 1 1 1 1 1 0 1 1 0 0 0 0 2 0 0 0 0 2 1 0 2 0 0 2 1 1 0 0 2 0 2 1 1 0 0 0 0 0 0 0 0 1 0 1 0 0 1 0 2 1 0 0 0 0 0 0 0 0 0 0 0 0 0 0 0 0 0 1 1 0 1 1 0 0 1 1 0 0 0 0 1 0 0 0 0 1 2 2 0 0 2 1 0 1 1 0 2 2 2 0 1 1 1 1 2 2 0 1 1 1 0 2 2 2 1 2 2 0 1 1 0 1 1 1 0 0 0 0 1 0 1 0 0 2 2 0 1 1 1 2 0 1 1 0 1 1 0 0 0 0 0 0 0 2 0 2 0 1 1 2 0 1 1 1 1 0 0 1 0 0 1 0 1 0 1 1 0 0 2 0 0 0 0 1 0 1 0 0 0 0 2 0 2 0 0 0 0 1 1 2 0 1 2 2 2 0 0 0 0 0 0 2 0 0 2 2 0 0 2 2 2 0 0 0 1 1 1 0 1 1 1 0 1 1 1 1 0 1 1 1 2 0 1 0 0 0 0 1 1 0 0 0 0 0 0 0 0 2 0 0 0 2 0 0 0 2 1 0 0 0 1 1 0 0 2 0 1 0 0 1 1 0 0 1 0 0 0 1 1 0 0 0 0 0 0 0 0 0 0 2 2 0 2 0 0 0 1 2 0 0 1 0 1 0 1 0 1 2 1 0 1 0 0 0 0 0
196 0 2 0 0 0 0 1 0 2 1 0 0 1 0 1 0 1 0 2 1 1 0 0 2 0 0 0 1 2 2 1 0 1 1 0 2 1 0 0 1 0 0 0 2 0 1 0 1 0 0 2 1 2 0 2 0 1 1 0 1 0 0 2 1 1 1 0 0 0 0 1 2 1 2 2 2 0 1 1 1 2 1 1 1 0 1 1 1 2 1 1 1 1 0 1 0 0 0 0 2 1 0 0 1 1 2 1 1 0 1 2 0 2 2 0 2 0 1 0 1 0 2 0 0 0 2 1 2 0 0 0 0 0 1 1 0 0 0 0 2 0 0 0 0 2 0 0 0 0 0 0 0 0 0 0 0 2 0 1 1 0 0 0 0 1 0 1 1 1 0 1 2 0 1 2 1 0 0 1 0 0 0 2 0 0 2 1 0 0 0 0 2 1 2 2 1 0 0 0 0 1 0 2 2 1 1 0 0 0 2 0 0 0 0 2 0 0 1 2 0 0 2 0 0 0 1 0 0 2 0 0 0 0 1 0 0 2 2 0 0 2 2 1 2 0 0 0 0 0 0 0 1 0 0 0 1 1 0 0 1 0 0 0 1 1 1 0 2 1 1 0 0 0 0 0 0 1 1 0 0 1 0 0 2 1 0 1 0 2 1 0 2 2 2 2 0 2 0 1 0 1 2 1 1 0 0 2 1 1 0 1 2 1 1 0 2 0 1 1 0 1 1 1 2 0 0 0 0 0 0 2 0 0 0 0 1 2 2 1 0 1 2 0 1 0 1 0 1 1 0 0 1 1 0 1 1 0 0 0 1 1 2 0 2 0 0 1 2 0 0 0 1 2 0 0 1 2 2 0 1 2 2 2 2 0 0 0 0 1 0 0 1 0 1 1 2 0 0 0 0 0 0 2 2 1 0 2 1 2 0 0 0 0 2 2 2 1 0 1 0 1 1 1 1 1 0 0 0 0 1 0 0 0 1 1 0 0 0 1 1 1 2 0 0 2 0 1 1 1 1 0 0 2 0 0 0 1 1 0 1 0 0 0 0 2 0 1 0 1 1 2 2 2 2 0 2 0 0 0 0 0 0 0 2 1 1 0 1 0 1 1 0 1 1 0 2 0 1 0 0 2 1 1 0 1 1 1 1 0 0 0 1 1 0 1 0 0 0 1 0 2 2 2 0 2 0 1 1 1 1 0 0 0 0 0 0 0 1 1 0 1 0 0 0 1 0 2 0 2 0 0 0 0 1 2 1 0 0 1 0 0 0 0 0 1 1 1 1 1 0 0 0 0 0 1 2 2 2 2 2 0 2 0 0 1 1 0 1 1 1 0 0 0 0 0 0 0 0 0 0 2 1 0 1 1 2 0 0 1 1 0 1 1 1 1 0 2 1 1 0 0 0 0 0 0 0 0 0 0 2 2 1 0 2 0 1 0 1 0 1 1 1 1 2 0 2 1 0 0 0 2 0 1 1 1 0 2 2 1 0 0 1 1 0 1 0 1 0 1 0 1 0 0 0 1 1 0 1 1 1 0 2 1 0 2 1 0 2 0 0 0 0 0 0 0 0 0 0 0 0 0 0 0 2 1 1 1 1 1 0 0 0 0 1 1 0 1 1 1 0 0 0 1 1 0 1 1 1 1 1 1 0 0 0 0 1 2 0 2 0 0 0 0 0 0 1 1 0 1 1 1 0 0 0 1 0 0 0 0 0 1 2 1 0 1 1 2 1 1 0 0 1 0 0 0 2 1 0 1 2 1 0 0 1 2 0 2 1 2 1 1 2 1 0 0 1 1 1 0 0 0 0 0 1 0 1 0 1 1 2 0 0 0 1 2 1 2 2 0 2 2 0 0 0 0 0 0 0 2 1 1 0 0 0 0 2 0 0 0 0 0 0 0 0 0 0 0 0 1 1 1 0 0 2 0 0 0 0 0 0 0 1 0 1 1 1 1 1 1 0 0 0 0 2 2 0 1 2 2 1 0 0 0 0 0 0 0 1 0 1 1 0 0 2 2 2 0 0 0 0 1 1 0 1 1 0 0 0 1 0 0 0 0 1 1 2 0 0 0 0 0 0 0 1 0 1 0 0 0 0 2 0 1 0 0 0 1 0 1 0 1 0 0 0 0 1 0 0 0 1 0 0 0 1 1 2 1 1 0 1 1 0 0 1 1 1 0 0 0 0 0 0 0 0 1 1 1 1 1 0 0 1 2 0 2 1 1 0 0 0 1 0 1 1 0 1 0 0 0 1 0
197 1 2 0 0 0 0 2 0 2 2 0 1 1 1 0 0 1 2 2 0 0 0 0 2 0 0 0 0 2 2 0 1 1 1 0 2 0 0 0 0 0 0 0 2 0 0 0 1 0 0 2 0 1 0 1 0 0 0 2 0 2 1 2 0 0 0 0 1 0 1 2 2 0 2 1 2 0 2 0 0 0 2 1 2 0 0 0 0 2 0 0 2 1 1 1 0 1 1 0 0 2 0 0 2 0 1 1 2 1 0 1 0 0 0 1 1 0 2 0 2 2 1 0 0 0 1 1 2 0 0 0 0 0 1 1 1 0 0 0 0 0 0 1 0 0 0 0 0 1 0 0 1 0 1 0 0 1 0 2 2 1 1 2 1 2 1 0 0 2 0 1 1 1 2 1 1 0 0 0 0 0 2 2 0 0 2 1 0 0 0 1 0 0 1 2 1 0 0 1 1 1 0 0 2 2 2 0 1 0 0 2 1 1 0 2 0 1 2 1 0 0 2 0 2 1 0 0 0 1 0 0 0 0 1 0 0 2 2 0 0 1 2 1 2 0 0 0 0 0 0 0 0 0 0 0 0 1 0 0 0 0 0 0 0 0 1 0 1 1 0 1 1 1 1 2 0 1 1 0 0 2 1 1 2 2 1 2 2 2 0 1 1 2 1 1 1 0 0 0 0 0 1 0 0 0 0 2 0 0 1 2 1 1 1 0 2 0 2 0 0 2 2 2 2 0 0 0 0 0 0 2 0 0 0 0 0 2 0 2 0 1 2 0 1 0 1 0 0 2 0 0 0 0 0 1 0 0 0 2 2 0 2 1 2 2 0 2 1 0 1 1 1 2 2 2 2 2 0 0 1 2 0 0 1 0 0 0 0 0 0 0 1 0 1 0 1 0 1 1 0 1 0 2 2 2 0 1 0 2 0 0 0 0 0 1 0 1 1 1 0 0 1 2 0 0 1 0 0 0 0 0 2 2 2 0 0 0 0 1 2 1 1 1 0 1 1 1 0 0 0 0 0 2 0 0 0 1 1 1 1 0 0 0 0 2 0 1 0 1 1 1 2 0 0 2 0 0 2 1 1 0 0 0 1 1 1 0 1 0 0 0 1 1 2 0 2 0 1 0 0 2 2 1 0 1 2 0 0 0 0 0 1 1 0 0 0 0 0 1 1 1 2 2 1 2 1 0 0 2 0 1 0 0 0 0 2 0 2 1 0 1 0 1 1 1 0 2 0 2 1 1 0 1 2 0 0 0 0 0 0 0 0 0 0 0 2 0 0 0 0 0 0 0 0 0 0 1 1 2 1 0 1 0 1 0 0 0 0 0 0 0 0 0 1 0 1 0 0 0 0 2 0 0 1 2 1 0 0 1 1 1 1 2 1 0 0 1 0 1 1 1 0 2 2 0 0 0 0 0 1 1 1 0 2 1 2 0 1 0 0 1 1 1 2 0 2 1 2 2 0 1 1 0 0 2 0 1 1 0 0 0 1 0 1 1 0 2 0 0 0 0 0 0 0 1 1 0 2 0 2 0 2 2 0 1 1 0 1 0 0 0 0 1 2 0 2 0 0 1 1 1 1 0 1 2 0 2 2 0 1 0 0 1 0 0 0 0 0 0 0 2 1 0 1 1 0 0 0 0 0 0 1 0 0 0 0 1 0 1 0 1 0 1 1 0 1 1 0 1 1 1 2 1 0 1 0 0 0 0 0 0 2 0 1 1 0 1 0 2 0 0 0 1 1 0 1 1 1 1 1 1 1 0 2 1 1 2 2 2 1 2 1 0 0 0 0 1 0 0 0 0 0 0 1 2 0 1 1 1 1 0 1 1 1 2 0 1 1 0 1 1 0 1 0 0 0 0 0 1 0 1 1 1 0 2 0 1 2 1 1 0 0 0 0 0 0 0 0 0 2 2 0 2 0 0 2 0 0 0 1 1 0 0 0 1 1 0 0 2 1 1 1 0 2 2 0 0 1 2 1 1 1 0 0 0 0 1 1 0 0 2 0 1 2 0 1 0 0 0 0 1 0 0 2 1 0 0 0 2 0 1 0 0 0 2 2 1 2 1 0 1 1 1 1 0 1 1 0 0 1 1 0 2 0 0 0 2 0 0 0 2 0 1 0 0 0 0 0 0 0 0 0 0 2 0 2 0 0 0 2 0 0 0 2 1 1 0 1 0 1 0 0 0 0 1 1 0 2 1 1 0 2 2 0 0 1 0 0 0 0 0 0 2 1 0 0 0 0 0 1 1
198 0 1 0 0 0 0 2 0 2 1 1 0 1 0 0 0 1 0 1 0 0 0 0 2 0 0 0 0 2 2 1 0 1 1 1 2 0 0 0 2 0 1 1 2 0 1 0 0 0 0 0 0 0 1 2 0 1 1 1 1 1 0 0 0 0 0 0 2 0 0 2 2 0 2 1 1 0 1 0 1 2 1 1 1 0 0 0 0 1 0 0 1 0 0 1 0 1 0 1 1 2 2 0 0 0 2 1 1 0 0 1 1 1 1 1 1 0 1 0 1 0 2 1 0 1 1 1 2 1 0 0 0 0 0 0 0 0 0 0 0 0 0 0 0 1 0 0 0 0 0 0 0 0 0 0 0 1 1 1 1 0 0 2 1 2 0 0 1 2 0 1 1 1 1 2 0 0 0 0 0 0 2 2 0 0 2 1 0 1 2 2 1 0 1 1 1 0 0 0 0 0 1 0 2 1 1 1 0 0 1 1 2 1 0 2 0 1 0 0 0 0 2 0 1 1 0 1 1 1 0 1 0 0 2 0 0 2 2 0 0 0 2 0 1 0 0 0 0 0 0 0 0 0 0 1 0 1 0 0 0 0 0 0 0 0 1 0 1 1 0 1 2 1 1 0 1 2 2 0 0 2 0 0 1 1 0 1 0 2 1 1 2 2 2 2 0 1 0 1 1 1 1 0 0 0 0 1 1 1 0 1 2 0 2 0 2 0 1 1 0 1 1 2 2 0 1 2 1 2 0 1 1 1 0 1 0 2 1 1 1 1 1 0 1 0 1 0 0 1 1 0 1 1 0 1 0 0 0 1 1 0 2 1 2 0 0 1 2 1 0 0 1 1 1 1 2 0 0 0 1 1 1 1 2 1 0 0 0 1 0 0 0 0 2 1 1 0 0 0 0 0 0 1 0 0 1 0 0 2 0 1 0 0 1 1 1 0 0 0 1 1 1 1 0 1 1 0 0 0 0 0 0 1 0 1 0 0 0 1 2 0 1 1 0 0 0 1 1 0 0 0 0 2 1 1 0 1 1 2 2 0 0 0 0 0 2 1 0 0 0 0 1 1 0 1 0 0 2 0 2 0 0 0 1 1 1 0 1 0 1 1 0 2 1 0 1 1 1 0 0 2 2 2 0 0 2 1 0 0 0 0 2 1 0 0 0 0 0 2 1 1 1 1 0 1 0 1 1 1 1 1 0 2 0 0 1 0 1 1 0 0 0 0 0 2 1 0 2 0 1 1 0 0 1 1 0 0 0 1 0 0 1 0 0 1 1 2 2 1 1 2 1 0 1 0 1 0 2 0 2 0 0 0 0 0 0 0 0 0 1 1 0 2 0 1 0 0 0 0 0 2 1 0 1 1 1 0 1 0 0 0 0 0 0 0 0 1 0 0 1 0 0 0 0 2 2 2 0 0 1 1 0 0 1 0 1 0 0 0 0 1 1 1 2 0 2 0 0 0 0 1 1 0 1 1 0 1 1 0 0 0 0 1 1 2 0 2 1 0 2 0 0 1 1 1 1 0 2 0 0 1 2 2 0 2 1 0 2 0 0 0 0 2 1 0 2 0 0 0 0 0 0 0 2 1 0 2 2 0 1 1 0 0 0 1 0 1 1 1 0 0 0 1 1 1 1 0 0 1 0 0 0 0 0 0 0 0 1 1 0 0 1 0 1 0 1 0 0 0 0 0 0 0 0 0 0 0 1 0 0 0 2 1 0 1 2 1 0 2 0 0 1 0 0 0 1 1 1 1 1 1 2 1 2 0 2 1 0 2 0 1 2 0 1 1 0 2 0 0 0 0 1 0 1 1 0 1 1 0 1 1 1 1 1 1 0 2 2 0 2 2 0 0 0 0 0 0 0 2 0 2 0 1 1 2 0 0 1 0 0 0 0 0 0 0 0 0 0 0 1 0 0 1 0 1 2 0 0 0 1 1 0 0 0 2 2 0 2 0 0 0 0 2 1 1 0 0 2 2 2 0 0 0 0 0 0 0 1 0 1 1 0 1 2 2 2 0 0 1 1 0 2 0 2 1 0 0 0 2 0 1 1 0 1 2 2 1 2 2 0 2 1 1 1 0 1 2 1 1 0 2 0 0 1 1 1 2 0 0 0 1 2 2 2 1 2 0 0 0 1 0 0 0 1 0 2 0 0 1 0 1 0 0 1 0 0 0 1 2 0 0 0 1 0 1 1 1 1 1 0 0 2 2 0 0 2 0 0 0 0 2 1 2 1 0 1 1 1 0 1 1
199 0 0 0 0 1 1 2 1 1 1 1 1 1 1 0 0 0 0 0 0 0 0 0 2 0 0 0 1 2 2 1 1 2 1 1 1 2 0 0 1 0 1 0 1 0 1 0 0 1 1 1 0 0 1 2 0 0 1 2 0 0 0 2 0 2 0 0 1 0 0 2 1 0 1 2 2 0 2 0 1 1 2 0 1 0 0 0 0 2 0 1 2 2 1 1 0 0 0 0 2 2 0 0 1 1 2 1 1 0 1 2 0 2 2 0 2 0 2 0 1 0 2 1 0 1 1 0 2 0 2 0 0 0 1 1 1 0 0 0 2 0 0 0 0 0 0 0 0 0 0 0 0 1 0 0 1 2 0 1 1 0 0 2 0 1 0 1 0 1 1 0 0 2 1 0 0 0 0 0 0 1 0 1 0 0 1 2 0 0 0 2 2 0 2 2 0 0 0 0 0 1 0 0 2 2 2 0 0 0 1 1 1 0 0 2 1 1 0 0 1 1 2 0 1 1 0 0 0 1 0 0 0 0 2 0 0 2 2 0 0 0 2 1 2 0 0 0 0 0 0 0 0 1 1 2 1 1 0 0 0 0 1 0 0 0 0 0 2 1 0 1 0 0 0 2 1 2 2 0 1 0 1 1 2 1 0 0 0 1 0 0 0 2 2 0 1 1 0 1 0 2 1 0 0 1 1 2 0 2 0 2 0 2 1 0 2 0 0 0 1 1 2 1 1 0 0 1 1 0 0 1 0 0 0 0 1 1 1 0 0 0 1 0 0 1 2 1 2 2 1 0 2 2 1 0 1 0 0 1 1 0 1 0 1 2 0 2 1 0 1 1 0 2 1 0 2 2 1 0 1 1 1 1 2 2 0 0 0 1 0 1 1 0 2 1 1 1 1 1 0 2 0 2 1 0 1 1 0 2 0 0 0 0 1 2 1 1 1 1 0 0 0 1 0 1 1 0 0 0 0 0 0 2 1 2 0 1 0 0 2 0 2 0 1 2 0 1 0 0 0 0 0 2 1 1 0 1 0 1 0 0 0 0 0 2 0 0 0 0 1 1 2 0 2 0 1 0 2 1 1 0 0 1 0 0 0 1 1 0 0 0 1 2 2 1 2 0 1 1 0 2 1 0 0 2 1 1 1 0 0 0 0 1 1 0 0 0 0 0 0 2 2 1 0 1 1 0 0 2 1 0 0 0 0 0 0 0 1 1 1 1 0 1 0 1 1 1 1 1 1 1 0 0 2 0 0 0 1 1 0 0 0 1 1 0 2 0 0 0 0 0 0 0 0 0 0 0 0 2 1 0 1 0 0 1 1 0 0 1 0 0 1 1 0 1 1 0 0 0 0 2 1 0 0 2 1 1 0 1 0 0 1 1 1 1 0 1 1 0 0 0 0 1 2 1 1 1 0 0 2 2 2 0 2 0 2 0 1 0 0 1 0 1 1 0 2 2 1 1 1 1 0 1 1 2 0 2 2 0 0 0 2 1 1 2 0 1 0 1 0 1 0 1 1 2 0 1 1 1 1 1 2 2 1 2 0 2 2 0 0 0 0 2 0 0 1 0 0 1 0 1 0 1 2 2 1 2 2 0 1 0 0 0 0 0 0 1 1 1 0 0 0 1 1 0 1 1 0 0 0 0 0 0 0 1 0 0 0 0 0 0 0 0 0 1 1 1 0 0 0 0 0 0 0 2 0 0 0 0 0 0 2 0 0 2 0 1 0 2 0 0 1 0 0 0 1 0 0 0 2 2 0 0 1 2 0 2 1 2 0 1 1 0 0 0 1 1 1 1 0 0 0 0 2 2 1 0 0 2 2 0 1 1 0 2 1 1 0 0 1 0 1 0 0 0 1 0 0 2 0 2 1 1 0 1 0 0 0 0 0 0 0 0 0 0 0 0 0 0 2 2 0 0 0 1 2 0 0 0 1 1 0 1 1 1 1 1 2 1 0 0 0 1 2 2 0 0 1 2 1 1 0 0 0 0 1 1 0 0 1 2 1 1 1 1 1 0 0 0 1 1 1 1 2 1 1 1 1 1 1 1 1 0 1 1 2 0 2 0 0 0 0 1 1 0 1 2 0 1 0 2 0 2 0 0 0 1 0 1 0 1 2 1 1 0 0 0 0 0 1 0 0 0 1 0 2 1 0 2 1 0 0 1 0 1 1 0 1 0 1 0 1 1 0 1 1 0 2 1 1 0 0 0 0 0 0 0 0 1 0 0 1 2 1 0 0 0 0 0 2 2
[truncated: 1,606,808 more chars]
