# Supplementary material for: KNN-MDR: a learning approach for improving interactions mapping performances in genome wide association studies
Source: BMC Bioinformatics. 2017 Mar 21;18:184. doi: 10.1186/s12859-017-1599-7 (PMC5361736; doi:10.1186/s12859-017-1599-7)
Supplement: Supplementary file 3 — The data set(s) supporting the results of Table 2. (ZIP 28603 kb) [file 12859_2017_1599_MOESM3_ESM.zip › 3/SINAN/S81/mkallsimul.dat]

1 1 1 0 1 0 1 1 1 0 0 1 0 0 0 0 0 1 0 0 0 0 0 1 1 1 1 0 2 2 1 2 1 0 0 1 2 1 0 0 0 0 0 0 0 0 0 0 1 0 0 0 0 0 1 1 0 0 0 1 1 1 1 1 0 0 0 0 0 0 0 0 1 0 1 2 1 0 0 0 0 0 2 0 1 0 0 0 0 2 0 0 1 1 1 0 0 0 0 0 0 1 1 1 0 0 2 0 0 0 0 1 1 2 2 2 2 0 2 0 0 0 2 0 1 1 0 0 1 0 0 0 0 0 1 1 0 0 0 0 1 1 0 0 0 1 0 0 0 1 1 0 0 0 0 2 0 1 0 2 1 1 0 2 0 0 0 2 2 0 0 0 0 2 1 0 2 0 0 0 0 0 0 0 1 0 1 2 0 1 1 2 0 0 1 0 0 0 0 0 0 0 1 0 1 0 1 0 1 0 0 0 2 0 2 2 2 1 2 0 2 0 0 0 0 0 0 0 0 0 0 0 0 0 0 0 0 1 1 1 0 1 2 0 2 0 0 0 0 0 0 0 0 0 1 0 0 2 0 2 2 2 0 2 0 0 1 0 2 0 0 1 0 0 0 0 0 1 2 1 0 2 0 0 0 0 0 2 1 2 2 1 1 2 1 0 0 0 0 0 0 1 1 1 1 0 1 1 1 0 0 2 0 1 1 1 0 0 2 0 2 2 0 2 1 0 0 2 1 0 1 1 1 0 0 0 0 2 0 0 0 1 2 1 0 0 1 0 0 1 0 0 0 0 0 2 0 0 0 0 0 0 1 0 1 0 0 2 2 0 0 0 0 2 1 1 2 2 0 2 1 1 0 0 0 0 0 1 1 0 0 0 1 0 2 1 0 1 0 1 1 1 0 1 0 0 0 2 0 0 0 0 0 1 0 1 0 1 0 0 0 2 0 2 1 2 0 0 1 0 2 0 0 0 1 1 1 1 0 0 2 0 0 0 1 1 1 0 1 1 0 0 0 2 2 2 0 0 1 0 2 2 1 0 1 1 1 1 2 1 1 1 2 2 0 0 0 1 1 0 0 2 0 0 2 1 0 1 1 0 1 1 0 1 1 0 0 0 2 2 0 0 1 1 0 1 2 1 2 0 1 1 0 0 2 0 0 0 0 1 1 1 1 1 0 1 1 0 0 2 0 1 1 1 1 0 2 0 0 2 1 1 2 1 0 1 1 1 1 0 1 0 0 0 0 1 0 1 0 2 2 0 1 1 0 1 1 0 0 1 1 0 1 0 0 2 2 2 0 0 1 0 1 0 0 1 0 1 1 1 1 0 0 0 2 0 0 1 1 0 1 1 1 1 2 2 2 0 0 0 0 0 0 1 2 0 0 0 0 0 0 0 1 1 1 0 1 0 0 0 0 0 0 0 1 1 1 0 0 1 1 1 0 2 2 1 1 1 0 0 1 2 0 1 0 0 0 2 1 0 0 0 1 0 2 1 1 1 1 0 0 1 1 0 1 0 1 0 2 0 0 0 1 2 0 1 0 2 1 1 1 0 1 1 2 0 0 0 0 2 2 0 0 1 0 1 1 1 2 0 0 0 1 1 0 0 1 2 0 0 2 0 0 2 0 0 0 1 1 1 1 1 0 0 0 0 0 0 0 1 0 0 0 0 0 0 1 0 0 0 0 0 1 0 0 1 0 0 0 0 0 0 1 1 0 1 1 1 1 1 0 0 0 0 0 0 0 0 0 0 1 2 0 0 0 1 1 2 2 2 0 0 2 1 1 1 0 1 0 0 0 0 1 2 1 0 1 0 1 1 0 0 1 0 2 1 2 1 0 0 0 0 0 1 0 2 0 0 0 0 0 0 1 1 0 2 0 1 0 0 0 0 1 0 0 0 1 0 0 0 2 2 0 2 0 0 0 0 0 0 0 1 0 0 0 0 1 2 1 0 0 0 0 1 0 0 0 1 1 1 1 1 1 1 1 2 0 2 1 0 2 1 0 2 2 2 2 2 0 0 1 1 1 0 2 1 1 2 0 1 1 2 0 0 2 0 0 0 2 0 0 0 2 1 1 0 1 2 0 1 0 2 0 2 0 0 0 1 1 0 0 2 2 2 2 0 1 0 0 0 1 1 2 1 0 0 1 1 0 0 2 0 0 0 1 1 1 0 1 2 1 1 0 0 0 0 2 0 0 0 0 0 0 2 0 0 1 0 1 2 1 0 0 2 0 0 0 0 0 0 0 0
2 0 1 0 2 0 2 2 2 0 0 1 0 1 0 0 1 1 2 0 0 0 1 1 1 0 0 0 1 1 1 1 1 1 0 0 1 1 0 0 2 0 0 1 0 1 0 0 1 0 0 0 0 1 0 1 0 0 0 0 0 0 2 2 0 1 0 0 0 0 0 0 2 0 1 2 0 0 1 0 1 0 2 1 2 0 0 0 0 2 0 0 0 2 0 0 0 1 0 2 0 2 0 2 0 0 2 1 1 0 0 1 0 1 1 0 0 0 0 2 2 0 1 1 1 0 0 0 2 0 0 0 0 0 1 1 1 0 2 0 1 1 0 0 0 1 0 0 0 0 0 0 0 0 0 0 1 1 1 0 0 0 0 1 2 2 2 0 0 1 0 0 0 2 1 0 2 1 1 1 0 1 1 1 1 1 1 1 0 0 1 2 1 1 2 1 1 0 0 0 1 1 0 1 1 0 0 1 0 0 1 0 1 0 1 2 0 0 1 1 1 0 1 0 0 1 1 0 0 0 0 0 0 0 0 0 0 2 0 0 0 0 2 0 2 0 0 0 1 1 1 1 1 1 1 0 0 2 0 2 2 2 0 1 0 0 0 0 1 1 0 0 0 1 1 1 0 2 2 1 0 2 1 1 0 2 2 1 2 2 1 1 0 2 1 1 0 2 0 1 0 0 1 1 0 0 0 0 0 0 0 0 0 1 1 0 0 0 0 0 1 1 1 2 1 0 2 2 1 1 2 2 0 0 0 0 0 2 0 1 0 1 1 0 0 0 0 0 2 1 1 1 1 2 0 0 2 1 0 0 1 0 1 0 1 0 0 2 2 0 0 0 0 2 0 0 1 2 1 1 2 1 0 0 0 0 0 0 0 0 0 0 2 0 1 1 1 0 2 2 1 2 1 0 0 0 1 1 1 0 0 0 0 1 1 1 1 0 0 0 0 1 0 1 0 2 1 0 0 0 2 0 0 1 0 0 2 0 0 0 1 1 0 2 0 0 1 0 0 0 0 0 0 2 2 2 0 2 1 1 0 2 0 0 0 0 0 1 2 1 1 1 2 2 0 0 0 0 1 1 2 0 0 0 2 0 0 1 2 0 2 1 2 1 2 0 2 0 1 2 0 1 1 1 0 1 2 0 0 1 0 2 0 2 0 2 1 0 0 1 1 1 2 1 0 0 0 0 0 0 0 2 1 0 1 0 1 0 1 2 0 0 1 1 0 0 0 2 2 0 0 0 0 0 2 2 2 0 1 1 1 0 0 2 0 1 1 1 1 1 0 0 1 0 0 1 1 1 0 1 1 1 1 0 0 1 1 1 0 0 0 0 2 0 0 0 1 0 0 0 0 1 2 0 0 0 0 0 0 0 0 0 1 2 0 2 2 0 0 0 1 0 0 0 0 1 1 0 0 0 0 0 0 0 2 1 2 0 0 1 1 0 0 1 2 1 1 0 0 0 0 1 0 2 0 0 0 1 0 1 1 0 2 0 0 0 0 1 1 0 0 1 1 0 1 0 1 1 1 1 0 1 2 1 1 1 1 2 0 1 0 1 0 1 1 0 0 0 1 1 1 0 0 0 1 1 2 2 2 0 1 0 0 1 0 0 0 1 1 1 0 0 1 2 0 0 0 1 1 0 0 1 1 0 1 1 0 0 0 2 0 2 0 1 0 1 2 0 0 0 0 0 2 1 0 0 1 0 1 1 0 0 2 2 1 0 1 0 1 1 0 1 0 0 0 0 0 0 2 2 0 0 1 1 2 1 0 2 2 2 0 0 1 0 1 0 0 0 0 0 0 0 1 2 1 1 1 0 0 1 1 1 2 0 2 0 2 1 1 0 1 1 0 0 0 1 0 0 0 0 0 0 2 1 0 2 0 0 1 1 0 1 1 0 0 0 1 1 1 0 2 2 0 1 1 0 1 0 1 0 0 1 0 0 0 2 2 1 2 0 2 0 2 0 0 0 0 0 1 2 2 0 0 0 0 0 0 1 0 0 1 0 1 2 2 2 2 2 1 0 1 1 0 2 2 0 2 0 0 1 0 1 0 1 1 1 2 1 1 1 0 0 2 0 0 0 1 1 0 0 1 0 0 0 1 0 1 2 2 0 0 1 1 1 1 1 1 0 0 0 0 1 2 0 0 0 0 0 0 1 1 0 1 0 0 0 1 0 0 1 0 0 0 0 0 1 1 1 1 0 0 0 0 1 0 1 2 0 1 2 0 0 0 1 0 0 1 1 1 1 0 0
3 1 1 0 1 0 2 1 1 1 0 0 0 0 0 0 0 0 2 1 1 1 0 0 0 0 2 0 0 2 2 0 1 2 0 0 2 2 0 0 0 0 1 1 0 1 1 1 0 0 0 0 1 0 0 1 0 1 1 0 1 2 1 1 1 0 0 1 0 0 0 1 1 1 1 2 1 0 0 0 0 0 2 2 2 0 0 1 1 2 0 1 0 0 1 0 0 1 1 2 1 2 1 1 0 0 2 2 2 0 0 2 0 1 1 0 0 0 0 2 2 0 1 1 0 1 0 1 1 1 1 1 0 0 0 0 1 0 0 0 0 2 0 0 0 2 1 0 0 0 0 0 0 0 0 0 0 1 1 0 0 0 0 1 0 1 1 1 1 0 1 0 0 2 1 0 2 0 0 0 0 0 1 1 2 1 2 1 0 1 0 2 0 0 2 0 1 0 0 0 1 1 0 1 1 0 1 1 1 0 0 0 1 0 2 2 0 0 1 0 2 1 0 0 1 2 1 0 0 0 0 0 0 0 0 0 0 1 0 0 0 0 2 0 2 0 0 0 1 1 1 1 0 0 1 0 2 1 0 1 1 1 0 1 0 0 1 0 2 1 0 2 0 0 0 0 0 0 2 1 0 1 1 1 0 1 1 0 0 2 0 1 1 2 2 1 1 0 0 0 0 0 1 1 1 0 1 1 0 0 0 2 0 1 2 1 0 2 1 0 1 2 0 0 2 0 2 2 2 1 2 2 1 1 0 0 0 2 0 0 0 0 1 1 1 0 1 0 2 0 0 0 2 2 1 0 0 0 1 1 2 1 1 0 1 1 0 1 2 0 0 0 0 2 1 0 1 2 0 2 1 0 0 0 0 1 0 1 1 0 0 0 2 0 2 0 0 1 0 1 0 1 0 2 2 0 0 2 0 0 0 0 0 0 2 2 1 0 0 1 0 0 0 1 0 2 1 0 1 0 2 0 0 2 0 0 0 1 0 0 1 1 0 1 0 0 1 2 0 0 0 0 0 2 1 1 0 1 1 2 0 2 0 1 0 1 1 0 2 0 0 0 0 0 1 1 0 0 0 0 1 1 0 0 1 1 0 0 1 0 0 0 0 1 0 0 1 0 0 2 0 1 2 2 0 0 2 1 0 1 0 1 0 1 1 1 1 2 0 2 2 0 2 2 1 0 0 1 1 1 1 0 2 1 2 0 1 0 0 1 1 0 1 1 0 1 1 2 2 0 0 0 0 0 1 1 1 1 0 1 1 0 0 2 0 2 1 1 1 0 0 0 0 0 0 0 0 2 0 2 0 1 0 0 2 0 1 0 2 2 0 0 1 0 1 0 0 0 0 0 0 2 2 0 0 1 0 0 1 1 0 0 0 1 0 1 1 0 1 0 0 0 0 0 0 0 2 2 0 0 0 0 0 0 0 0 2 0 1 1 2 0 0 1 1 0 0 0 0 0 0 0 0 1 0 0 0 2 1 1 1 0 1 0 1 0 0 2 0 0 0 0 1 0 1 0 1 0 1 1 0 1 2 2 1 2 1 1 2 1 0 1 0 0 1 1 0 0 2 2 0 1 0 0 0 1 1 2 2 0 0 0 0 2 0 0 0 0 0 0 0 0 0 2 0 0 1 1 1 1 1 1 0 0 0 0 1 0 0 0 0 0 0 1 0 1 2 1 0 0 0 0 1 1 0 0 0 0 1 0 0 0 0 0 0 2 1 0 2 2 0 1 0 0 0 0 0 0 2 2 1 1 0 0 2 0 1 2 1 2 0 2 2 1 1 1 0 1 0 0 0 0 0 1 2 1 1 0 1 1 0 0 1 1 1 0 2 2 1 0 2 1 0 0 0 1 0 0 0 1 0 0 2 0 0 1 1 1 1 1 0 0 1 0 1 1 1 0 0 0 2 2 0 1 0 0 1 0 0 0 0 2 0 0 0 0 1 0 1 0 1 0 1 0 0 0 0 1 2 1 1 0 0 0 0 1 1 2 0 0 1 0 0 1 2 1 1 1 1 0 0 1 0 1 1 1 1 1 0 1 0 1 0 0 0 2 2 2 0 2 0 2 2 2 1 0 1 1 0 0 1 1 1 1 1 2 1 0 1 1 0 1 2 0 0 1 1 1 1 0 0 1 2 0 0 0 0 0 0 1 1 1 1 0 2 0 1 1 0 0 0 0 0 2 2 0 1 1 1 0 0 0 0 2 0 1 2 0 1 1 0 0 0 2 0 0 0 0 0 0 2 1
4 1 2 0 0 0 0 2 2 0 0 0 1 1 1 0 0 0 1 0 0 0 0 0 0 0 1 0 0 2 2 0 1 1 0 0 1 2 0 0 2 1 0 0 0 0 1 0 0 0 0 0 1 0 0 0 1 0 0 1 0 2 1 1 1 1 1 0 1 1 0 0 1 0 1 2 1 1 1 1 1 0 2 1 2 0 0 1 1 2 0 1 1 1 0 0 0 2 0 1 0 1 1 0 1 0 2 1 1 0 0 2 0 1 1 0 0 0 1 1 2 0 2 0 0 2 0 1 1 1 1 1 0 0 0 0 1 0 0 0 1 1 1 0 0 0 0 0 0 1 1 0 1 0 0 0 0 0 0 0 0 0 0 1 0 1 0 1 0 2 0 0 1 1 0 0 2 1 0 0 0 1 1 1 1 1 1 1 1 0 1 1 2 2 2 0 0 0 0 0 0 0 0 1 1 0 1 0 1 0 0 0 1 0 0 1 1 0 2 0 2 1 0 0 1 1 1 1 1 1 1 1 0 0 0 0 0 2 0 0 0 0 2 0 1 0 0 0 0 0 0 0 0 0 1 0 0 1 1 1 0 0 0 1 0 0 2 1 2 0 0 0 0 0 0 0 0 1 1 1 1 0 1 1 0 1 1 1 0 2 0 0 2 2 2 0 1 0 0 0 0 0 0 0 0 0 1 0 0 0 1 1 0 1 2 1 0 0 1 0 1 2 1 1 1 0 0 1 1 1 1 1 1 0 0 0 0 1 1 0 1 1 1 2 0 0 0 0 1 2 0 0 0 0 0 1 1 0 1 0 1 1 2 0 2 0 0 1 2 0 0 0 0 2 0 0 1 2 0 2 0 0 0 0 1 1 0 0 0 0 0 0 0 0 2 0 0 1 1 1 1 1 1 0 0 1 0 0 0 0 0 0 0 0 1 2 0 1 0 0 0 2 0 1 0 0 0 0 1 0 1 2 0 2 1 1 0 0 0 0 1 0 0 0 0 1 1 0 1 0 0 0 0 2 1 1 0 1 2 0 2 2 0 1 0 1 1 0 2 0 0 1 1 1 2 2 0 0 1 1 1 1 0 0 1 2 0 2 2 0 0 2 0 0 1 0 0 1 1 2 0 1 1 0 0 2 1 1 1 0 0 2 0 0 0 1 1 0 0 2 2 0 2 1 0 0 0 0 0 2 0 1 0 0 0 0 1 0 2 1 1 0 1 0 0 0 1 2 2 0 0 0 0 0 1 1 0 0 1 0 0 0 1 1 0 1 1 0 0 1 1 1 2 0 1 1 2 0 0 2 0 1 0 0 0 0 0 0 0 0 0 0 1 0 0 0 1 0 0 0 0 1 1 1 1 1 1 0 1 1 0 0 0 2 0 1 0 0 0 0 1 0 0 0 0 0 2 1 0 0 0 0 0 0 2 2 2 0 1 1 2 2 0 1 1 1 1 0 0 0 0 1 0 1 0 0 0 0 0 0 0 0 1 0 0 0 0 2 1 0 0 1 0 0 0 1 1 1 2 0 0 1 2 1 0 2 2 1 1 0 0 1 0 1 0 0 0 0 2 2 1 0 0 1 1 2 2 2 2 0 1 0 0 2 0 0 0 0 0 0 0 0 1 2 0 1 1 0 0 1 1 1 0 0 1 1 0 0 0 1 0 1 1 2 0 0 2 0 1 1 0 1 0 0 0 0 1 0 2 1 0 0 2 1 1 0 0 2 0 0 0 0 0 1 1 0 0 0 0 0 1 2 0 0 1 2 0 2 2 2 0 0 1 1 2 1 0 0 0 0 0 1 0 2 1 2 0 1 0 1 0 0 1 1 1 0 2 2 1 0 2 1 0 1 0 2 0 0 1 1 1 0 1 2 1 2 0 1 0 0 0 0 1 0 0 0 0 0 0 0 0 0 0 1 1 0 0 0 0 0 0 1 2 1 2 1 2 0 1 0 0 0 1 0 0 1 0 1 2 2 1 0 0 0 0 0 1 0 0 0 2 0 0 1 2 1 1 0 1 0 0 2 1 1 2 1 0 1 0 1 0 1 0 0 0 2 2 1 1 1 0 0 2 0 1 0 0 1 0 0 0 1 0 0 1 1 1 1 1 0 0 0 1 1 0 0 0 1 1 0 0 0 1 1 1 0 1 1 0 1 1 0 0 0 1 1 2 0 1 1 1 0 0 0 0 1 1 1 1 0 0 0 0 0 0 0 0 0 1 2 0 0 1 1 0 0 0 0 0 0 2 0
5 1 1 0 0 0 2 1 2 0 0 1 0 1 0 0 0 0 0 1 1 1 0 1 0 1 1 0 0 1 1 2 1 2 1 0 1 0 0 0 1 1 0 1 0 1 0 0 0 1 1 0 1 0 0 1 0 0 0 0 1 1 2 2 0 0 0 0 0 0 0 0 2 0 1 2 0 0 1 0 1 0 2 1 1 0 0 1 1 2 1 1 0 1 1 0 0 0 0 1 1 2 0 0 1 1 2 0 0 0 0 1 1 2 2 0 0 0 1 2 2 1 2 0 1 1 0 1 1 0 1 1 0 0 0 0 0 0 0 0 2 0 0 0 0 2 0 0 0 2 1 0 0 0 0 0 0 0 1 1 0 0 0 1 0 1 0 1 2 0 0 2 1 2 1 0 2 0 0 0 0 0 1 1 1 1 1 1 1 0 2 2 0 0 2 0 1 0 0 0 2 0 0 0 0 0 2 1 0 0 0 0 1 0 1 2 0 0 1 1 1 0 0 0 1 1 0 0 0 0 0 0 0 0 0 0 0 1 0 0 0 0 2 1 2 0 0 0 0 0 0 1 0 0 0 1 0 2 0 2 2 2 0 1 0 0 0 0 2 0 1 0 0 2 0 0 0 0 1 0 1 1 1 1 0 1 1 1 1 2 1 1 0 2 2 2 0 2 0 1 0 0 1 1 0 0 0 1 0 0 1 1 0 0 1 0 1 0 0 0 1 1 1 2 1 0 0 2 1 2 2 1 2 0 0 0 1 1 1 0 1 1 0 2 0 0 0 1 1 2 1 1 1 1 0 1 1 0 0 1 1 0 1 0 1 0 0 2 1 0 1 1 1 2 1 0 1 2 1 1 1 1 0 0 1 0 0 0 0 0 0 0 0 0 1 0 0 0 0 0 0 0 0 2 2 0 0 1 0 0 0 0 0 0 2 2 1 0 0 0 0 1 1 2 1 2 1 1 0 0 1 0 1 1 1 1 0 2 0 2 2 0 0 0 0 2 2 2 0 0 0 1 0 1 2 1 1 1 1 1 1 1 0 0 0 0 0 1 1 0 1 0 1 1 1 1 0 0 2 2 0 1 0 1 1 1 0 2 2 0 1 2 1 1 1 1 1 0 1 2 0 1 2 1 1 0 1 2 0 1 0 1 0 1 0 2 0 1 0 1 2 1 2 2 1 1 1 1 1 1 1 0 0 0 0 0 2 0 1 1 1 0 2 2 0 2 1 1 1 0 0 0 0 0 0 2 0 0 0 0 0 0 0 2 1 1 2 1 1 0 0 1 0 0 0 0 0 2 0 2 0 0 1 0 1 1 2 0 0 0 0 0 1 0 0 0 0 0 0 0 0 2 0 0 2 2 1 1 1 1 0 0 0 0 0 0 1 0 0 0 1 0 0 1 1 0 2 1 0 0 1 0 0 0 1 0 2 1 1 2 1 1 0 0 1 0 0 0 1 0 0 1 0 1 0 0 0 2 2 0 0 0 0 1 1 0 1 2 0 1 1 0 0 0 1 0 0 1 1 1 0 0 2 2 1 1 0 1 2 1 0 0 0 1 1 0 0 1 0 1 1 0 0 1 1 2 2 2 2 0 0 0 0 1 0 0 0 0 0 0 0 0 0 1 1 0 0 0 0 0 0 1 1 0 1 1 0 0 0 0 0 0 0 0 0 1 1 0 0 0 0 0 1 0 0 0 0 1 2 0 1 1 1 2 0 0 1 1 1 1 0 0 0 1 1 0 0 0 1 0 1 2 0 0 0 2 0 1 1 2 0 1 2 0 1 0 0 0 0 0 1 0 2 2 0 1 0 0 0 1 1 1 0 2 0 0 2 2 1 0 2 2 0 0 0 1 0 0 0 1 0 0 2 1 0 1 2 1 1 1 0 1 2 0 1 1 2 1 0 0 1 1 0 2 2 0 0 0 1 0 1 2 0 0 0 0 2 1 1 0 1 0 1 1 0 1 0 0 1 2 1 1 0 0 0 0 1 2 1 0 1 1 0 1 2 1 2 1 1 0 1 1 0 1 1 2 0 1 1 0 1 2 0 0 1 0 1 0 0 0 0 0 2 0 0 0 0 1 0 0 0 1 0 1 1 0 1 0 0 0 0 1 2 1 0 1 1 0 0 1 1 0 2 1 1 0 0 1 2 1 1 0 0 0 2 1 2 1 0 1 0 0 0 0 0 0 1 1 1 0 0 0 0 1 0 0 0 0 0 1 0 1 0 0 0 1 0 0 0 1 1 1
6 1 2 1 1 0 1 1 2 0 0 0 0 0 0 0 0 1 1 0 1 0 0 0 0 0 0 0 0 2 1 1 1 1 0 0 1 1 0 1 0 0 0 1 0 1 1 0 0 0 0 0 1 0 0 1 0 1 1 0 1 2 2 2 0 2 0 0 0 0 0 0 1 0 1 2 1 0 0 0 1 0 2 2 2 0 0 1 1 2 0 1 1 2 1 0 1 2 2 2 1 2 0 1 1 1 2 1 1 0 0 1 1 1 1 0 0 1 1 2 2 1 2 0 0 2 0 0 2 0 1 1 0 0 1 1 0 0 1 0 1 1 0 0 0 2 0 0 0 1 0 0 0 0 0 0 1 0 2 1 1 1 0 1 1 2 0 0 0 2 0 2 0 1 0 0 1 1 1 1 0 1 0 0 1 0 0 1 0 0 1 2 0 0 2 0 1 0 0 0 0 0 0 2 2 0 0 0 1 0 0 0 2 0 2 2 0 0 1 0 2 2 1 0 1 1 1 0 0 0 0 1 0 0 0 0 0 2 0 0 0 0 2 0 2 0 0 0 0 0 0 0 0 0 0 0 0 0 0 0 0 0 1 1 0 0 0 0 2 0 2 0 0 1 0 0 0 1 2 1 1 1 0 0 0 2 2 1 1 1 0 0 0 1 1 1 0 1 1 0 1 0 1 1 0 0 0 1 1 0 0 1 0 0 0 0 1 0 0 0 0 2 2 2 2 0 1 1 1 0 1 0 0 0 0 0 1 1 1 0 1 1 0 2 0 0 0 1 2 0 0 0 2 2 1 0 1 0 0 2 2 0 2 0 2 1 0 1 2 0 0 0 1 1 0 1 2 1 0 2 1 0 0 0 0 0 0 0 0 0 0 0 1 0 2 1 1 2 0 0 0 0 0 0 0 1 0 1 0 0 0 0 1 0 0 1 0 0 0 0 0 1 0 0 0 0 0 0 0 2 2 1 0 2 1 0 1 0 0 0 0 2 0 1 0 1 1 0 1 0 0 0 0 1 2 1 1 2 1 1 0 2 0 0 1 1 1 1 1 0 0 0 2 2 2 1 1 0 1 0 0 2 0 1 1 2 1 0 2 0 2 2 0 1 1 1 2 1 1 2 0 1 2 2 0 0 2 0 1 1 0 1 0 0 0 2 0 1 0 1 1 1 0 0 0 1 0 1 1 1 1 0 1 1 2 0 1 0 0 0 0 2 2 2 0 2 0 1 1 0 1 0 0 0 2 0 0 1 1 1 1 0 0 2 1 1 2 0 0 2 0 0 1 0 1 0 1 1 0 2 0 0 0 0 0 0 0 0 0 0 0 0 1 0 1 0 1 0 0 0 0 2 1 0 1 2 1 0 1 1 1 0 0 1 1 0 0 0 0 0 2 0 1 0 1 0 2 1 0 0 1 0 1 0 2 0 2 0 1 2 2 1 0 1 2 1 1 0 0 0 0 2 0 2 0 0 1 2 2 0 0 0 0 2 0 0 1 2 1 1 1 0 0 1 1 0 0 0 1 1 1 0 2 1 0 2 1 2 2 0 2 0 0 0 0 0 0 0 1 1 0 0 0 1 1 2 2 1 0 0 0 0 0 1 0 0 0 0 0 0 0 0 0 1 1 0 0 0 0 0 0 1 0 0 1 0 0 0 0 1 0 1 0 0 0 0 0 0 1 1 1 1 0 0 0 0 1 0 2 1 0 0 1 1 1 1 1 0 1 1 0 0 1 0 0 0 0 0 2 2 0 1 0 0 2 1 1 2 2 0 1 0 2 1 2 1 0 0 0 0 0 0 1 1 1 1 2 0 0 1 0 0 2 0 2 0 2 2 0 0 1 1 0 1 0 1 0 0 0 0 0 0 2 1 0 1 0 2 2 0 2 2 0 0 0 0 0 1 1 1 1 1 0 2 2 0 0 1 0 1 0 0 0 0 0 0 1 0 1 0 1 0 1 1 0 1 0 0 1 2 1 1 0 0 0 0 0 1 0 0 2 1 0 1 2 1 1 1 0 1 0 1 1 1 2 1 0 0 0 1 0 1 0 0 0 1 1 0 2 0 0 0 2 0 0 0 1 0 0 0 1 1 0 1 1 1 0 0 2 2 0 0 2 1 1 1 0 1 2 0 2 0 1 1 1 0 2 0 0 2 0 2 0 0 0 0 0 0 1 1 0 0 0 0 0 1 1 1 2 1 1 1 0 2 1 0 1 1 1 1 0 0 0 1 0 0 0 1 1 0 0 0
7 1 1 0 0 0 1 1 1 0 0 1 0 0 0 0 0 0 1 1 1 1 0 0 0 0 0 0 1 2 2 0 0 0 0 0 2 2 0 0 1 0 1 1 0 1 2 0 0 0 0 0 0 1 1 1 0 0 1 0 0 2 2 2 1 1 1 0 0 0 1 1 2 0 2 1 0 0 1 0 2 0 1 1 1 0 0 0 0 2 0 0 0 1 1 0 0 1 1 2 0 1 0 1 1 1 2 0 0 0 0 2 0 2 2 0 0 0 1 2 2 0 2 0 1 1 0 1 2 0 1 1 0 0 1 1 1 0 1 0 1 1 0 0 0 1 0 0 0 1 1 0 0 0 0 0 0 0 1 2 0 0 0 0 0 1 1 2 0 1 1 0 0 1 1 0 1 1 0 0 0 1 1 1 2 1 2 0 0 0 2 2 1 1 1 0 0 0 0 1 0 1 0 1 1 0 1 0 2 0 0 0 0 0 2 2 1 0 1 1 1 1 1 0 0 1 1 1 0 0 0 0 0 2 2 2 0 2 0 0 0 0 2 0 1 0 1 0 1 1 1 1 0 0 0 0 1 1 0 0 0 0 0 0 0 0 0 1 1 0 0 1 0 1 1 1 0 1 2 0 0 2 2 2 0 1 2 2 0 2 0 0 0 1 1 0 0 1 0 1 1 1 1 1 0 0 0 0 1 0 0 2 0 1 2 0 0 1 1 1 1 1 0 2 2 0 0 2 1 0 1 1 0 0 1 1 0 2 0 1 1 1 1 2 0 0 1 0 2 2 1 1 1 1 0 1 1 0 0 0 0 0 0 0 0 0 0 2 0 0 2 2 0 2 0 0 1 2 0 2 0 0 0 0 2 1 0 0 0 0 1 1 1 0 2 1 1 0 1 1 1 1 1 1 0 0 1 1 1 1 0 0 0 2 0 2 0 1 0 0 0 1 0 1 0 1 1 1 0 0 1 1 0 1 0 0 0 0 0 0 2 0 0 0 0 2 2 1 0 0 0 0 0 1 1 0 1 2 2 2 0 2 2 0 2 2 2 1 2 0 1 1 2 2 2 2 0 0 1 1 1 1 0 1 1 1 0 2 2 0 0 2 0 2 0 2 0 0 0 2 0 1 2 2 0 0 2 0 1 1 0 1 0 1 0 1 1 0 0 1 1 1 1 1 0 0 0 0 0 2 0 1 1 1 1 1 1 0 0 0 1 1 1 1 1 2 2 0 0 0 0 0 0 0 1 1 1 0 1 1 1 0 0 1 0 1 1 0 0 2 1 0 1 0 1 0 1 1 0 2 0 1 1 0 0 1 1 1 0 0 0 1 0 0 0 0 0 0 0 0 0 2 1 0 2 2 2 0 2 2 1 0 1 1 0 1 1 0 0 0 1 0 0 1 1 0 2 1 0 0 0 0 0 0 1 0 1 0 0 1 1 1 0 2 1 1 1 0 0 0 0 1 0 1 0 0 0 0 0 0 0 0 1 1 1 0 1 1 1 0 0 1 0 0 1 0 0 1 1 1 1 0 2 1 1 1 1 1 2 1 1 0 0 1 1 0 0 0 1 1 0 0 0 2 0 2 1 2 2 0 1 0 0 2 0 0 0 1 1 1 0 0 1 1 1 1 1 1 1 1 0 0 0 0 0 0 1 0 0 0 0 0 1 1 0 0 1 0 0 0 0 0 0 0 0 0 1 0 0 0 0 0 1 0 0 1 0 0 2 2 0 1 0 0 0 1 1 0 1 1 1 1 0 0 1 0 0 2 2 2 0 0 2 1 2 1 1 0 0 1 0 0 0 1 2 2 0 0 1 0 0 0 1 0 2 1 1 2 1 1 1 2 0 0 0 0 0 0 0 0 1 1 1 1 0 1 0 0 0 0 0 0 1 0 1 1 1 1 1 0 2 2 0 2 2 0 0 0 0 0 0 2 0 0 0 0 0 0 2 0 0 0 0 1 0 1 0 1 2 2 0 1 0 1 1 1 0 1 0 0 1 2 0 1 2 1 1 2 0 0 0 1 1 1 2 1 1 1 0 1 1 0 0 0 0 0 1 1 0 1 0 1 1 1 0 0 1 2 0 0 0 2 0 2 0 0 1 2 2 0 0 0 1 1 0 1 1 1 0 1 0 0 2 1 0 0 1 0 0 1 1 0 0 0 0 0 0 0 0 0 0 0 0 0 0 1 1 2 1 0 0 0 0 1 0 0 0 0 0 2 1 0 0 1 1 0 0 1 1 0 1 1
8 1 1 0 0 0 0 0 0 1 0 0 0 1 0 0 1 1 0 0 0 0 0 1 1 1 2 0 0 2 1 0 1 2 1 1 2 1 0 0 2 1 0 0 1 0 0 1 0 0 0 0 0 0 0 0 0 0 0 0 0 1 1 0 0 2 0 0 0 0 0 1 2 0 1 2 1 0 2 1 1 0 2 0 2 1 1 0 0 2 0 0 1 1 1 0 0 0 0 1 0 2 1 1 0 0 2 0 0 0 0 2 0 1 1 1 0 0 0 2 2 0 0 2 0 0 0 2 2 0 2 2 1 0 0 0 2 0 0 0 0 2 0 0 0 2 0 0 0 0 0 0 0 0 1 0 0 0 1 1 1 1 0 1 1 1 1 0 0 2 0 1 0 1 0 0 2 0 0 0 0 0 1 1 2 1 2 1 1 0 2 2 1 1 2 1 1 0 0 0 1 1 0 0 0 0 2 1 1 0 0 0 2 0 1 2 1 0 0 1 1 0 1 1 1 1 1 1 1 1 1 0 1 1 1 1 1 2 0 0 0 0 2 1 2 0 0 0 0 0 0 0 0 1 0 0 1 2 0 0 0 0 0 1 0 0 0 0 1 0 0 1 1 0 0 0 0 2 2 1 0 2 0 0 1 1 2 1 0 2 0 0 1 2 2 1 1 1 0 1 0 1 1 1 0 1 1 0 1 0 0 1 0 1 2 1 0 0 0 0 2 0 0 2 1 0 0 2 2 2 2 1 1 0 0 0 0 1 1 0 1 0 1 2 0 0 0 1 2 1 1 1 2 2 1 0 0 0 0 0 0 0 0 0 0 2 0 2 1 0 1 1 0 2 0 0 1 0 0 2 2 1 0 0 2 0 0 0 0 1 0 0 1 1 2 2 2 0 1 0 0 0 0 2 1 0 0 1 0 0 0 0 0 1 1 2 1 1 0 1 0 1 0 0 0 0 0 1 0 1 2 0 0 0 0 0 1 1 0 0 1 1 0 1 1 2 1 0 1 0 0 0 0 2 2 2 0 2 2 2 0 2 0 1 0 1 1 0 2 0 0 0 2 2 1 0 1 0 2 0 0 2 0 0 2 1 0 2 2 0 1 2 1 1 0 0 2 1 1 2 0 0 1 1 0 1 2 0 0 2 1 0 0 0 0 0 0 0 0 2 2 0 1 1 0 1 0 1 1 2 0 1 1 1 1 0 1 0 1 2 0 0 0 0 0 2 1 1 1 0 0 0 0 0 0 1 0 1 1 0 0 0 0 1 0 1 1 0 0 1 1 0 1 0 0 2 2 0 0 2 0 0 0 0 0 0 0 0 0 0 0 0 1 0 0 0 0 0 0 0 0 2 0 0 2 2 1 0 1 1 0 0 1 1 0 1 2 0 1 0 1 0 0 0 0 0 2 2 0 0 2 0 1 0 2 1 1 0 0 2 0 1 0 2 2 1 1 0 1 0 1 1 0 0 0 0 0 0 0 0 0 0 0 0 1 1 1 2 0 1 1 0 0 0 0 1 1 1 1 1 0 1 1 0 0 0 1 1 1 1 0 1 1 0 0 0 0 0 0 0 0 0 0 1 0 1 1 2 2 0 1 0 0 2 0 2 1 1 1 1 0 0 1 2 1 1 1 0 0 0 0 1 0 0 0 0 0 0 0 1 1 1 0 0 0 1 1 1 1 0 1 1 0 0 0 0 1 0 0 0 0 0 1 0 0 1 0 0 2 2 0 1 1 0 0 2 2 0 1 1 2 2 0 0 1 1 0 1 1 2 0 1 1 0 2 0 0 0 0 0 0 0 1 1 1 2 1 0 0 2 0 0 1 0 2 1 0 1 0 0 1 1 0 1 0 1 0 0 0 0 0 0 1 1 0 0 0 0 0 0 0 0 1 1 0 0 1 0 0 0 2 2 0 2 2 0 0 0 0 0 1 2 0 0 0 0 1 0 0 0 0 0 2 0 0 1 0 1 2 2 1 0 0 0 0 0 0 2 0 0 2 2 0 0 0 0 0 2 0 0 0 2 0 1 1 1 1 1 0 1 0 1 0 0 0 1 1 0 1 0 0 0 1 2 1 0 1 0 1 1 0 2 0 2 0 0 0 2 2 0 0 2 2 1 0 0 1 0 1 0 1 0 2 0 0 0 0 1 1 2 1 1 0 1 0 0 1 0 0 0 0 0 0 0 0 0 1 0 1 0 0 0 0 2 0 0 2 0 0 0 0 0 1 2 0 0 0 0 0 2 2 1
9 0 1 0 1 0 1 2 2 0 0 0 0 1 0 0 1 1 1 1 1 1 0 1 1 1 0 0 0 1 1 2 1 1 1 1 1 2 0 0 2 0 1 1 0 2 0 0 1 1 1 0 0 1 1 0 1 0 1 2 0 0 1 1 0 2 0 0 0 0 0 2 2 0 0 2 2 1 1 0 2 0 2 1 1 0 0 1 0 2 0 1 2 0 0 0 0 2 2 2 1 2 0 1 1 0 2 1 1 0 0 2 0 1 1 0 0 0 1 1 2 0 1 1 0 1 0 0 0 0 0 0 0 0 0 0 0 0 0 0 0 2 0 0 0 1 0 1 1 1 0 0 0 1 0 1 0 0 1 2 1 1 0 2 1 2 1 0 1 1 0 0 2 1 0 0 2 1 0 1 0 1 1 1 1 1 1 1 0 0 1 2 0 1 2 0 0 0 0 0 0 1 0 2 2 0 1 0 1 0 0 0 1 1 2 2 0 0 2 0 2 0 0 0 1 0 0 0 0 0 0 0 0 1 1 0 0 2 0 0 0 0 2 0 1 0 0 0 0 0 0 0 0 1 1 0 1 2 0 0 0 0 0 2 0 0 1 1 2 1 1 1 0 0 0 1 0 1 1 1 0 0 2 2 0 2 2 2 1 2 1 1 2 2 2 0 1 1 0 1 0 1 1 1 0 0 1 0 2 0 0 2 0 0 1 0 0 1 0 0 0 2 1 1 2 0 1 2 2 0 2 2 1 0 0 0 0 1 1 0 0 0 1 1 0 0 0 0 1 1 0 0 1 1 0 1 0 1 0 2 2 0 1 0 1 1 0 2 2 1 0 0 0 2 1 0 1 0 0 2 1 0 0 0 2 0 0 0 0 1 1 1 0 0 1 0 0 0 1 1 1 1 0 2 2 0 0 1 1 0 1 0 0 0 1 1 1 1 0 0 0 1 1 1 1 1 1 0 0 0 0 0 0 1 0 0 0 0 0 0 1 0 0 1 1 1 1 0 1 0 0 0 0 2 0 0 0 1 2 0 2 2 0 0 0 1 0 2 1 0 0 0 1 1 1 0 1 1 2 1 0 1 0 0 2 1 0 2 2 0 1 2 1 2 1 0 2 0 1 2 0 1 2 0 1 1 1 2 0 1 0 1 0 2 0 2 1 0 0 0 0 2 2 2 0 0 0 0 0 1 0 1 2 1 1 1 2 0 1 0 2 0 2 2 1 1 1 1 1 0 0 1 0 1 2 0 0 0 1 0 0 0 1 1 0 0 0 1 1 0 1 2 1 0 0 2 2 2 0 1 1 1 0 0 1 0 1 0 1 1 0 0 1 0 0 0 1 0 0 0 0 1 0 1 2 2 1 0 1 0 1 0 0 0 1 0 0 0 0 0 1 0 0 0 0 1 1 2 0 0 0 0 0 0 1 0 2 1 0 1 0 0 0 2 2 2 1 0 1 0 1 1 0 0 0 0 0 1 1 0 0 0 1 0 2 1 1 2 0 0 0 0 1 0 0 1 1 0 1 1 0 0 0 0 0 0 0 1 1 1 0 1 0 0 0 1 1 0 1 1 0 0 0 0 0 0 0 1 2 0 0 0 0 2 0 0 0 0 0 0 0 0 0 2 1 0 0 1 1 1 1 2 0 0 0 1 1 0 1 1 0 1 0 0 0 1 1 0 0 0 0 0 1 1 0 2 0 0 2 1 0 0 1 0 0 1 0 0 2 2 1 0 1 1 1 0 0 0 1 2 1 1 0 0 1 2 0 1 1 1 0 1 2 0 1 0 1 1 0 0 1 0 0 1 2 2 1 0 0 2 0 0 1 0 2 1 1 1 2 0 1 2 0 0 0 2 0 0 0 0 0 0 2 2 0 2 0 0 1 0 1 0 1 0 0 0 1 0 0 0 1 1 0 1 1 0 1 0 0 0 0 2 2 0 2 1 2 0 1 0 0 0 0 0 0 0 0 0 0 2 1 0 0 0 0 0 1 2 1 0 2 1 0 0 0 0 0 2 0 1 0 2 0 2 2 1 0 1 0 1 0 2 0 0 0 2 2 0 0 0 0 0 1 2 0 1 0 0 0 0 0 2 0 1 1 0 0 1 1 0 0 0 2 0 0 0 2 0 0 1 1 0 0 2 2 0 2 1 1 0 0 0 0 1 1 1 1 0 0 0 0 0 0 0 0 0 2 2 1 0 0 0 0 1 0 0 0 0 0 1 0 0 0 0 0 0 0 0 0 0 1 1
10 0 2 0 0 0 0 2 2 0 0 0 1 1 1 0 0 1 1 1 1 1 0 1 1 1 0 0 1 1 1 1 2 2 0 0 2 1 1 0 0 0 0 0 0 0 1 0 0 1 1 0 1 0 0 0 0 0 0 0 0 1 1 1 0 2 0 0 0 0 0 0 2 0 0 2 1 0 1 0 1 0 2 1 1 0 0 2 2 2 2 2 1 1 0 0 0 1 1 1 1 2 0 0 2 2 2 0 0 0 0 2 0 1 1 0 0 0 0 2 2 0 1 1 0 1 0 1 1 0 1 1 0 0 1 1 1 0 0 0 0 2 0 0 1 2 0 0 0 1 0 0 1 0 0 0 0 0 1 1 0 1 1 0 0 1 0 1 1 1 0 2 0 2 0 0 2 1 1 1 0 0 1 1 2 2 1 0 0 0 0 0 0 0 1 1 0 0 0 1 1 2 0 0 0 0 2 0 1 0 0 0 1 0 2 2 0 0 0 2 0 0 0 0 0 1 1 0 0 0 0 0 0 0 0 0 0 2 0 0 0 1 2 1 1 0 0 0 0 0 0 0 0 0 0 0 1 0 0 0 0 0 0 1 0 0 0 0 2 1 0 1 0 1 0 0 0 0 1 0 1 1 0 0 0 1 1 1 0 1 0 1 0 2 1 1 0 0 0 0 0 0 0 0 0 0 1 1 0 0 0 2 0 1 2 0 0 1 1 0 1 2 2 1 2 0 1 1 0 0 2 1 0 0 0 0 0 1 1 1 0 0 1 1 0 0 0 0 1 2 0 0 2 2 2 0 1 0 0 1 1 0 2 0 2 1 0 1 1 0 1 1 2 2 1 0 2 2 1 1 1 0 0 1 1 0 0 0 0 0 0 0 2 0 2 2 0 0 0 1 0 1 1 1 1 0 1 0 0 0 1 0 0 2 0 2 0 0 0 0 1 2 1 0 2 1 1 1 0 0 1 0 1 1 1 0 1 1 0 0 1 0 0 1 0 0 0 2 0 0 0 0 0 2 0 0 0 1 1 1 1 1 0 0 0 0 0 1 2 1 0 0 2 2 0 0 0 0 2 1 2 0 0 1 2 0 0 1 2 1 2 1 0 1 1 0 1 1 1 2 0 0 1 1 1 0 2 2 1 1 0 2 1 0 1 0 0 0 0 2 2 0 1 1 0 1 0 0 0 1 0 0 1 1 1 1 1 0 1 1 0 1 1 1 1 2 0 2 2 0 0 0 0 0 0 0 0 1 2 0 0 0 1 1 0 0 0 1 1 0 0 1 1 0 0 1 1 2 0 1 1 0 0 0 0 0 1 1 1 1 0 0 0 0 1 0 1 1 1 0 1 1 0 0 2 2 1 0 0 1 1 0 0 0 2 0 0 0 0 0 1 0 1 1 1 1 0 1 0 0 1 0 0 0 2 0 2 1 0 1 1 0 0 2 2 0 0 0 0 0 0 1 0 0 0 0 0 2 2 0 0 0 1 1 1 1 2 2 0 1 1 0 0 1 2 0 1 1 0 2 0 0 2 1 1 2 0 1 1 1 0 2 0 0 0 0 0 1 2 2 1 0 0 2 0 2 2 2 2 0 0 0 0 2 0 1 0 1 1 1 0 0 1 2 1 0 1 1 1 1 0 1 0 1 0 1 1 0 0 0 0 0 0 1 0 0 2 0 1 1 1 1 1 1 0 0 0 0 1 0 0 0 1 2 1 0 1 1 0 0 0 0 0 0 0 0 0 0 0 0 2 2 1 1 2 1 1 2 1 2 0 0 2 1 1 1 0 1 1 0 0 0 0 0 2 1 0 0 0 0 0 0 0 1 0 0 1 2 1 0 1 1 0 2 0 2 0 0 0 1 1 1 2 1 0 1 0 1 1 0 1 1 0 0 0 0 0 0 0 0 2 2 0 2 1 1 0 0 0 0 0 0 1 0 1 1 1 0 1 0 1 0 0 0 0 0 0 1 2 2 1 1 0 1 1 1 0 1 1 0 1 2 0 1 2 2 2 2 0 0 0 1 0 1 2 0 1 1 0 2 0 1 0 0 1 1 1 0 2 0 0 0 2 1 1 0 2 2 0 0 2 1 0 1 1 0 1 0 1 1 0 1 0 1 0 0 0 0 0 1 0 0 1 0 0 0 1 0 0 0 2 0 0 0 1 0 1 2 0 0 0 0 0 0 0 2 0 2 2 0 0 0 0 1 0 0 1 0 0 2 1 1 0 2 0 1 0 1 1 0 1 0
11 0 1 0 0 0 2 2 2 0 0 1 0 0 0 0 0 0 1 1 1 1 0 0 0 0 1 0 0 2 0 0 2 2 0 0 1 2 0 0 2 0 0 0 0 0 1 0 1 0 0 0 0 0 1 1 0 0 0 1 0 2 0 0 1 0 1 0 0 0 0 1 2 0 1 2 1 0 0 0 1 0 2 1 1 0 0 1 1 1 0 1 1 1 1 0 0 0 0 1 0 2 0 2 0 0 2 0 1 1 0 2 1 2 2 1 1 0 1 1 1 0 1 1 1 0 0 1 2 0 0 0 1 0 0 0 2 0 0 0 0 2 0 0 0 2 1 0 0 0 0 0 0 1 0 1 0 1 0 1 0 0 0 1 1 2 2 1 0 1 1 0 0 0 0 0 1 0 0 0 0 0 1 1 1 1 1 1 0 0 1 1 0 0 1 0 2 0 0 1 0 1 0 2 2 0 0 1 0 0 0 0 2 0 2 2 0 0 0 1 1 0 0 0 1 1 0 1 1 1 1 1 0 0 0 0 0 2 0 0 0 1 1 0 2 1 1 1 1 1 0 0 0 0 0 0 0 0 0 0 0 0 0 2 0 0 0 0 1 0 0 2 0 1 0 0 0 0 1 0 2 0 1 1 0 2 2 0 0 2 1 1 2 2 2 0 0 1 0 0 0 1 1 1 1 0 0 0 0 1 0 1 0 0 1 0 1 0 0 0 1 1 2 1 1 0 1 2 2 1 2 0 0 0 0 0 0 2 0 1 2 2 0 1 1 0 0 1 2 2 1 1 2 2 1 0 1 0 0 2 2 0 1 0 1 0 0 2 0 0 2 2 2 1 0 2 2 2 1 1 2 0 0 1 2 0 0 0 0 0 0 0 0 0 2 1 1 0 1 1 1 1 0 2 1 0 0 0 0 0 1 0 0 0 1 1 0 0 1 0 1 1 0 2 1 1 0 0 0 2 2 1 0 2 1 0 0 1 0 0 2 0 0 0 1 2 2 1 0 0 0 1 0 2 2 2 0 0 1 0 0 1 0 0 0 0 0 0 2 0 0 0 1 1 2 0 2 0 2 0 1 0 0 0 2 1 0 2 2 0 1 2 0 1 0 1 1 0 2 0 2 0 2 1 1 1 2 0 1 1 0 1 0 0 1 1 0 0 0 1 1 0 2 2 1 0 0 1 1 1 1 0 1 0 0 0 0 0 1 2 0 1 2 2 2 1 2 1 1 0 0 0 0 0 2 1 1 0 1 0 0 0 0 2 1 0 2 0 0 0 1 2 0 0 0 0 0 2 0 1 0 0 0 0 0 0 0 0 1 1 0 0 1 1 0 0 0 0 0 0 0 2 0 1 2 2 2 0 1 0 0 0 0 0 1 0 0 0 0 0 0 0 0 0 0 0 2 0 0 0 0 0 0 0 1 1 2 0 0 0 2 1 0 1 1 1 1 0 1 1 0 2 1 1 0 0 0 1 1 0 0 0 1 0 2 2 1 2 0 0 0 0 0 0 1 0 0 1 2 0 1 0 2 2 1 2 1 1 2 1 1 0 0 0 0 0 0 0 0 0 0 0 0 1 1 2 1 2 2 0 0 0 0 1 2 2 1 2 2 2 0 0 1 1 1 1 1 0 0 0 0 0 1 0 1 1 0 0 0 1 0 0 0 1 0 0 0 1 1 0 0 1 1 1 0 0 0 2 2 0 2 2 1 0 0 1 1 1 1 2 0 0 0 0 0 0 0 1 1 2 1 0 0 0 0 1 0 2 1 2 0 1 2 1 2 1 0 0 0 0 0 0 1 2 1 0 1 0 0 1 0 1 1 0 0 0 0 1 0 0 0 0 0 1 0 1 0 0 0 1 0 0 1 0 0 1 0 1 0 0 0 0 0 0 0 0 0 0 0 0 1 1 0 2 2 0 0 0 0 1 0 1 0 0 0 1 1 0 1 0 0 0 2 0 0 1 0 0 1 2 2 0 1 1 1 1 1 2 1 0 1 2 1 1 2 2 2 1 1 0 0 1 0 1 2 1 0 1 0 0 1 2 0 0 1 1 1 1 1 1 0 1 2 0 1 0 0 1 0 0 0 2 0 1 0 0 0 0 0 0 0 0 1 1 1 2 0 0 1 0 1 0 1 0 0 0 1 0 0 0 2 0 0 0 1 2 2 0 0 0 0 0 0 0 0 0 2 0 1 1 0 0 0 2 0 1 1 0 1 1 0 0 0 1 1 0 1 0 0 0 1 0
12 1 2 0 0 0 1 1 2 0 0 0 0 0 0 0 0 1 0 1 1 1 0 0 0 0 0 0 0 2 2 1 2 2 2 0 1 0 0 0 1 1 0 0 0 0 1 1 1 0 0 0 1 0 1 1 0 0 0 2 0 1 2 2 1 1 1 0 1 1 0 0 2 0 1 2 1 0 1 0 1 0 2 0 0 1 1 0 0 1 0 0 0 1 1 1 1 1 1 2 2 2 0 0 2 2 2 1 2 1 0 1 1 1 1 1 1 0 0 2 2 0 0 2 0 0 0 1 1 0 0 0 0 0 0 0 0 0 0 0 1 1 0 0 0 1 0 0 0 1 1 0 1 0 0 1 1 2 1 2 2 2 0 1 2 1 1 0 0 1 1 1 0 1 0 0 2 1 0 0 0 1 0 0 1 0 1 1 0 0 1 1 0 1 1 0 0 0 0 0 0 0 0 0 0 0 2 0 2 0 0 0 1 0 0 1 1 0 1 0 2 1 1 0 0 2 2 0 0 0 0 0 0 0 0 0 0 2 0 0 0 0 2 1 1 0 0 0 1 1 1 1 0 1 0 0 1 1 0 0 0 0 0 1 0 0 0 0 1 1 0 1 1 1 0 1 0 1 2 1 1 1 0 1 0 2 2 1 1 1 1 1 1 2 2 1 0 2 0 1 0 0 1 1 1 0 0 0 0 0 0 2 0 0 0 0 0 0 0 0 0 2 2 1 1 0 1 0 0 1 2 1 1 1 0 0 0 1 1 0 0 0 1 1 1 0 1 0 2 1 0 0 0 0 0 2 0 0 0 1 1 0 2 0 2 0 0 1 1 0 1 1 0 2 2 0 1 2 0 2 0 1 0 0 0 0 0 0 0 0 0 0 0 0 2 1 1 1 0 0 0 0 0 2 1 0 0 1 0 0 2 0 0 0 2 2 2 0 0 0 1 2 0 0 1 2 0 0 0 0 0 0 0 0 0 0 0 1 1 1 1 1 0 1 0 1 1 2 0 1 0 0 0 1 2 1 1 0 1 0 0 1 1 0 0 1 0 0 2 0 1 0 1 1 2 0 2 0 1 0 1 2 0 0 1 2 0 1 1 0 0 1 1 1 0 1 1 0 0 2 0 2 2 1 0 1 2 1 1 1 0 2 0 0 1 1 0 1 0 2 2 0 2 2 2 0 0 1 1 2 0 0 2 1 2 1 2 0 0 1 0 1 1 1 1 0 2 1 1 0 0 0 0 0 0 1 1 0 1 1 1 0 1 1 1 0 1 0 0 1 1 1 0 0 0 0 0 2 0 1 0 0 0 0 1 0 0 1 0 0 0 1 0 0 1 0 1 0 0 0 0 2 1 0 1 1 1 0 1 1 2 0 0 0 2 0 0 0 0 0 1 0 0 1 0 1 0 1 0 0 1 0 0 0 1 1 2 0 1 1 1 1 0 1 2 1 1 0 1 0 1 2 0 0 0 0 0 1 0 1 1 1 1 0 1 1 1 1 1 0 0 1 0 0 0 2 2 2 1 1 0 0 2 2 1 2 1 1 1 1 0 1 0 2 1 1 0 0 1 1 1 0 0 0 2 2 2 2 2 0 0 0 0 2 0 1 0 1 1 1 0 0 1 2 0 2 2 2 2 1 1 1 1 0 1 2 1 0 0 2 1 1 0 0 0 0 0 0 0 0 0 0 1 0 0 1 1 1 2 2 1 0 2 1 0 0 1 0 2 2 1 0 1 0 0 0 0 0 1 1 2 2 1 1 1 1 1 2 1 2 0 1 2 1 2 1 0 1 0 0 0 0 0 2 0 2 2 0 1 1 0 0 1 0 1 0 1 1 2 1 2 2 0 1 0 2 0 0 0 0 1 1 0 1 0 2 0 0 0 0 0 0 1 0 0 0 1 1 1 0 1 1 0 1 1 0 0 1 1 0 0 2 1 1 1 0 1 0 1 0 1 0 1 1 0 1 0 1 2 2 2 0 0 0 0 0 0 0 0 0 2 2 0 2 2 2 2 2 1 1 0 0 1 1 2 1 0 1 0 1 0 1 0 0 0 2 2 0 1 0 0 0 1 1 1 0 0 1 0 0 0 2 0 0 1 2 1 0 0 0 1 2 0 0 1 1 2 0 1 0 0 1 1 0 0 0 1 1 1 1 0 0 0 0 1 1 1 0 0 1 0 0 0 0 0 0 1 0 0 0 0 0 0 2 0 0 1 0 0 2 0 0 0 2 2 1 0 1 1 1 2 0
13 0 0 0 0 0 1 1 1 1 0 0 1 2 2 0 0 1 1 1 1 0 0 0 0 0 1 0 0 1 1 1 0 1 2 0 2 2 0 0 2 0 1 1 0 1 1 0 0 0 0 0 0 0 1 0 1 2 2 1 0 0 2 2 1 1 1 1 0 0 0 0 2 0 1 2 1 0 1 1 1 0 2 1 2 0 0 2 2 2 1 1 0 1 1 0 0 2 2 2 2 2 0 1 1 1 2 0 0 0 0 1 1 2 2 1 1 1 2 1 1 1 1 1 0 0 0 1 1 0 0 0 0 0 0 0 0 0 0 0 0 2 0 0 0 0 0 0 0 2 2 1 1 2 1 0 0 1 0 2 0 1 0 1 2 2 2 2 2 0 0 0 0 2 1 0 2 0 0 0 0 1 2 2 2 2 2 1 1 0 1 1 0 0 1 0 1 0 0 0 0 0 0 1 1 0 1 0 1 0 0 0 1 0 0 1 1 0 0 0 2 2 1 1 1 1 1 0 0 0 1 1 0 1 1 0 0 2 0 0 0 0 1 1 1 0 0 0 0 0 0 0 0 0 0 1 2 0 0 0 0 0 0 1 0 0 0 0 1 0 0 0 1 1 0 0 0 1 1 0 0 1 0 0 0 1 1 1 0 2 0 1 1 2 1 1 0 1 0 0 1 1 1 1 0 0 1 0 0 0 0 1 0 1 1 1 0 1 0 1 0 2 1 1 2 0 2 1 1 0 2 0 0 0 0 0 0 2 0 0 1 0 1 2 0 0 0 0 1 0 1 0 1 2 0 0 1 1 0 1 1 0 2 0 2 1 0 2 1 0 1 1 0 2 1 0 1 1 1 1 1 1 0 0 1 0 0 0 0 0 0 0 0 0 1 0 0 0 0 1 1 0 1 1 1 0 1 0 0 0 0 0 0 1 1 2 0 0 0 1 1 0 0 1 1 2 1 0 0 0 0 0 1 1 1 0 1 0 0 0 1 1 0 1 1 1 1 1 0 2 0 0 0 2 1 1 0 0 1 0 1 2 0 1 1 2 2 1 1 0 0 0 1 1 1 1 0 0 2 0 2 2 0 0 2 1 0 1 2 1 0 2 0 0 0 0 2 0 0 2 0 2 2 1 1 0 2 1 2 0 1 1 0 0 0 1 0 0 0 0 0 2 2 2 1 1 1 0 0 2 0 1 0 0 0 1 1 0 2 1 0 1 1 1 1 1 0 0 0 0 1 0 0 0 0 0 0 0 0 1 1 0 1 1 0 0 0 1 1 0 0 0 0 0 0 0 0 1 0 2 0 0 1 0 0 1 1 0 0 0 0 0 2 0 0 0 0 0 0 0 0 1 1 1 1 1 0 0 2 1 0 0 1 1 0 1 1 0 0 0 1 0 1 1 1 0 2 1 0 0 0 0 0 0 1 0 2 0 0 1 0 0 0 1 1 1 1 0 0 0 0 2 0 0 0 0 0 2 1 1 1 0 0 1 1 1 0 2 0 1 1 0 1 0 0 0 0 0 1 1 1 0 1 1 0 1 0 2 0 2 0 0 1 1 0 0 0 0 2 2 0 0 0 0 1 1 1 2 2 0 0 0 0 2 0 1 0 2 2 2 0 0 0 1 1 0 1 0 0 0 0 1 0 0 0 0 2 0 1 2 0 2 0 0 1 1 1 0 1 1 1 1 0 1 0 1 1 0 1 0 0 0 1 0 0 1 1 0 2 2 0 0 0 1 1 0 0 0 1 2 0 0 0 0 0 1 0 2 2 2 0 0 2 2 2 2 0 1 0 1 0 0 1 2 1 1 0 0 0 0 1 1 0 2 0 0 2 2 1 0 2 1 0 1 0 1 0 0 0 0 1 1 2 1 0 1 1 1 1 0 1 0 0 0 0 0 0 0 0 0 2 2 0 2 1 0 0 0 0 0 0 1 1 0 1 1 2 0 1 0 1 0 1 0 0 0 0 1 0 2 1 0 0 0 0 0 0 2 1 0 1 2 0 1 2 2 2 2 0 0 0 1 1 2 2 0 1 0 0 1 0 1 0 0 0 2 2 0 1 0 0 0 2 0 2 0 1 1 0 0 2 1 0 1 0 0 0 0 2 2 0 0 2 1 0 1 1 0 1 0 1 0 2 1 1 0 0 1 1 1 1 0 0 0 1 2 1 0 0 2 0 0 0 0 0 0 2 1 1 0 0 0 0 0 0 1 1 0 0 1 0 0 0 2 0 0 0 0 0 0 0 0
14 1 0 0 0 0 2 0 0 2 0 0 0 1 2 0 0 0 1 1 1 1 0 1 1 1 0 0 0 2 0 0 2 2 1 0 1 1 0 1 0 0 0 0 0 0 0 0 0 0 0 0 0 0 2 0 0 0 0 0 2 2 2 2 2 0 1 1 0 0 0 0 1 1 1 2 1 0 2 0 2 0 1 1 1 0 0 0 0 2 0 0 2 2 0 0 0 2 2 2 2 2 1 1 0 0 2 1 1 0 0 2 0 1 2 1 0 0 2 0 0 0 2 0 1 1 0 1 2 0 0 1 0 0 0 0 0 0 0 0 0 2 0 0 0 1 1 0 0 1 1 0 0 0 0 0 0 1 0 2 1 1 0 2 1 2 2 1 0 2 0 0 0 2 1 0 2 0 0 0 0 1 2 2 2 2 2 0 0 0 2 2 1 2 2 1 0 1 0 0 2 2 1 0 0 0 1 0 2 0 1 0 1 0 1 2 1 0 1 1 1 2 0 0 0 1 1 1 1 1 1 0 0 0 0 0 0 2 0 0 0 0 2 0 1 0 0 0 0 0 0 0 0 0 1 0 1 2 0 0 0 0 0 1 0 0 1 0 2 1 0 1 0 2 0 0 0 0 1 0 0 1 0 0 0 0 0 1 1 1 1 1 0 1 1 1 0 2 0 2 0 0 1 1 1 0 1 0 0 0 0 1 0 1 1 1 0 1 2 0 2 1 0 1 1 0 1 1 0 1 2 1 1 0 0 0 0 2 0 1 1 1 0 2 0 0 0 0 1 1 0 0 1 1 1 1 0 1 1 0 1 1 1 0 1 1 0 2 1 0 1 1 0 2 0 0 2 2 1 1 0 0 0 0 1 0 0 0 0 1 0 0 0 0 1 0 0 1 1 0 0 2 1 1 1 0 1 0 0 1 0 1 1 0 1 2 1 0 0 0 0 2 0 2 1 2 1 0 1 0 1 0 1 1 1 0 1 1 0 0 1 1 1 1 1 2 2 1 1 0 0 0 0 2 1 1 0 2 2 1 1 2 0 1 0 1 1 1 1 0 0 0 0 0 1 1 0 0 2 2 1 2 0 2 2 0 0 1 1 0 0 1 1 2 1 1 1 1 2 2 0 0 1 1 0 1 1 2 1 0 0 2 0 1 1 1 1 0 0 2 2 0 2 2 1 0 0 0 0 2 0 1 2 1 1 0 2 0 0 0 2 0 1 1 0 1 0 1 1 0 0 0 0 0 0 0 0 0 1 0 0 0 1 2 1 1 2 1 1 0 0 1 1 0 1 0 1 1 0 2 0 1 1 0 0 1 1 0 1 1 0 0 0 0 0 0 0 0 0 0 0 1 1 0 1 1 1 0 1 1 2 0 2 2 0 2 2 0 0 0 1 0 0 1 1 0 2 1 0 0 0 0 1 1 2 0 1 0 0 2 1 1 0 0 1 1 1 0 0 0 0 0 0 2 0 0 1 1 1 0 0 0 1 0 1 1 0 2 1 1 1 1 0 1 1 0 0 2 1 1 0 0 2 2 1 2 1 1 1 2 0 0 0 1 1 0 0 1 2 2 0 2 0 1 1 2 2 2 2 0 0 0 0 1 0 0 0 0 0 0 0 0 1 1 1 1 1 0 0 0 0 2 1 0 0 0 1 0 0 1 1 1 1 1 0 0 1 2 0 0 1 1 0 0 0 0 0 1 2 1 1 0 2 1 1 0 0 0 2 2 1 0 1 1 2 0 0 0 1 1 1 2 0 0 1 2 0 2 2 0 2 0 2 0 1 0 1 0 0 1 0 0 1 2 0 0 1 0 1 0 0 0 1 1 1 0 2 2 2 0 2 2 0 0 0 0 0 0 0 0 2 2 2 0 0 0 2 1 1 0 1 1 1 0 0 0 1 1 0 0 1 1 0 1 1 0 0 0 1 0 1 2 1 1 1 1 2 1 1 0 0 0 2 1 0 0 0 0 0 1 1 0 1 1 0 1 0 2 0 0 1 2 0 1 2 1 1 2 1 0 1 1 0 1 0 2 0 0 0 2 0 0 1 0 1 2 2 0 2 0 0 0 2 1 0 0 1 1 0 0 0 2 0 1 1 0 0 1 2 1 0 2 2 0 0 1 2 0 0 0 1 0 1 2 2 0 1 0 1 0 1 0 0 0 0 0 0 0 0 0 0 0 0 0 0 1 1 1 1 1 1 0 0 2 0 0 1 0 0 2 0 0 0 1 0 1 0 1 2 0 0 0
15 1 2 0 0 0 1 1 1 0 0 0 0 0 0 0 0 0 0 1 1 1 0 1 1 1 0 0 0 2 2 0 1 1 0 0 1 1 1 1 2 2 1 1 0 1 1 0 0 0 0 0 0 0 2 1 1 0 0 1 1 1 2 2 1 0 0 1 0 0 0 1 2 1 1 2 0 0 2 1 1 0 1 0 0 0 0 0 0 2 0 0 0 0 1 1 0 2 0 1 0 2 0 0 2 1 2 0 0 0 0 2 1 2 2 2 2 0 0 2 2 0 1 1 0 1 1 0 2 0 0 0 0 0 0 0 0 0 0 1 1 1 2 0 0 0 0 1 1 2 1 1 0 1 1 0 0 0 0 1 0 0 1 0 1 0 0 1 1 0 0 0 0 1 0 0 2 1 1 1 0 1 0 0 2 1 1 0 0 0 1 2 0 0 1 0 0 0 0 0 0 0 0 1 1 0 1 0 0 0 1 0 1 1 2 2 1 0 2 0 2 0 0 0 0 0 0 0 0 0 0 0 0 0 0 0 0 2 0 0 0 0 2 0 2 1 1 0 0 0 0 0 0 0 1 0 0 0 0 0 0 0 0 0 1 0 0 0 2 0 0 1 0 0 0 0 0 0 0 0 0 1 1 1 0 0 1 1 1 2 1 0 2 2 2 0 1 1 0 1 0 0 1 1 0 0 0 0 0 0 0 1 0 1 1 0 1 0 0 0 0 2 1 0 0 0 1 1 1 0 1 1 0 0 0 0 0 2 0 2 2 2 0 1 0 0 0 0 2 1 0 0 1 1 1 1 0 0 0 2 2 0 1 0 1 0 0 1 2 0 0 0 1 2 0 0 1 0 0 2 2 2 0 1 1 0 0 0 0 0 0 0 0 0 2 0 0 1 0 0 0 1 1 0 0 0 1 2 0 0 0 0 0 0 1 1 1 1 0 0 0 1 0 2 1 2 1 1 0 0 1 0 1 0 1 1 1 0 0 1 2 0 0 0 0 0 0 2 0 0 0 1 0 1 2 1 1 1 1 1 1 1 1 0 1 1 1 1 2 1 1 1 2 2 1 0 1 2 2 0 0 2 0 1 2 0 0 1 2 0 1 1 0 1 1 0 0 1 2 1 1 0 2 2 0 0 2 0 0 0 0 2 0 1 0 2 1 0 0 1 1 1 2 2 0 0 0 1 1 0 1 0 0 0 0 0 2 0 0 0 2 0 0 0 0 1 2 2 2 0 0 0 0 0 0 0 0 1 0 2 1 0 1 2 0 1 1 1 1 0 0 1 1 0 0 1 1 2 0 2 0 1 2 0 0 2 2 0 0 0 1 1 0 1 0 0 0 0 0 0 0 1 0 1 2 2 0 0 1 1 2 0 0 0 2 0 0 0 0 0 2 0 0 1 1 0 2 1 0 0 0 0 0 0 2 0 2 0 0 1 1 1 0 2 1 1 1 0 0 0 0 1 0 1 1 1 0 2 1 0 0 0 1 0 0 0 0 2 0 1 1 0 1 0 0 1 1 1 0 2 0 1 1 1 1 1 0 0 2 1 0 0 0 1 1 1 0 0 1 1 0 2 0 0 2 2 1 0 1 0 0 0 0 1 0 0 0 2 2 2 0 0 1 2 0 1 2 1 1 1 1 1 0 0 0 0 0 0 0 1 0 2 0 0 0 0 1 1 0 0 0 0 1 1 0 0 0 0 0 0 0 0 2 1 0 0 0 0 2 2 0 1 0 1 1 0 0 1 1 2 2 1 1 1 2 0 2 1 1 1 0 1 2 0 1 0 0 0 0 1 1 0 0 2 2 1 1 0 0 2 0 0 2 0 2 0 2 0 1 0 0 1 0 1 0 1 0 0 0 1 0 0 2 2 2 2 0 1 1 0 1 1 1 0 0 0 1 0 0 0 2 2 0 2 2 0 0 0 0 0 0 1 1 1 1 1 1 0 1 0 1 0 1 0 0 0 0 1 1 1 0 2 0 1 0 0 0 2 1 0 1 2 2 1 2 2 2 1 2 0 0 2 0 1 2 1 0 2 0 1 1 2 0 1 1 1 2 1 2 2 0 2 2 0 0 0 1 1 0 0 0 1 0 1 1 0 0 0 2 2 0 0 2 0 0 1 1 1 0 0 1 0 2 0 0 0 0 1 1 2 1 1 0 1 0 1 1 0 0 1 0 0 0 0 0 0 1 0 0 0 0 0 0 2 0 0 1 0 0 2 0 1 0 1 0 0 1 0 0 1 2 1
16 1 1 1 1 0 2 2 2 0 0 1 1 1 1 0 0 1 1 1 1 0 0 0 0 0 0 0 1 2 2 1 1 1 0 0 1 1 0 0 1 0 0 2 0 0 0 0 0 0 0 0 0 1 1 1 0 0 0 1 0 0 2 2 0 2 0 0 0 0 0 0 2 0 2 2 0 0 1 1 0 0 2 2 2 0 0 0 0 2 0 0 0 2 1 1 0 0 0 2 0 2 0 1 1 1 2 0 0 0 0 1 0 0 1 2 1 1 2 2 2 1 2 1 0 0 0 0 0 0 0 0 0 0 0 0 0 0 0 0 0 2 0 0 1 2 0 0 0 1 0 0 1 1 0 0 0 2 1 2 2 2 1 0 1 2 1 1 1 1 0 2 1 0 0 0 0 1 0 1 0 0 2 2 2 2 2 2 1 0 1 1 0 0 2 0 0 0 0 0 0 0 1 2 2 0 1 1 1 0 2 0 2 0 1 2 1 1 1 0 2 1 1 0 1 1 1 0 0 0 0 0 0 0 0 0 0 2 0 0 0 0 2 0 2 0 0 0 0 0 0 0 0 0 0 0 0 1 0 0 0 0 0 0 1 1 0 1 1 0 1 2 0 1 1 1 0 0 1 0 1 1 0 1 0 1 1 1 0 2 0 1 1 2 1 0 1 1 0 1 0 1 1 1 1 0 1 0 0 0 2 2 0 1 2 1 0 0 0 0 0 2 1 0 2 0 0 0 0 2 2 1 0 0 0 0 0 0 2 0 0 0 2 1 0 0 1 0 1 2 0 0 1 2 1 0 1 0 1 0 1 1 2 0 2 0 0 2 1 0 1 1 0 2 0 0 2 2 1 1 2 0 0 0 2 1 0 0 0 1 0 0 0 0 2 0 0 0 0 0 0 0 1 0 0 1 0 0 0 0 0 0 0 0 1 1 0 0 0 0 0 2 0 1 1 2 1 0 0 0 0 0 0 2 1 1 1 2 0 0 1 1 0 0 0 2 2 0 0 1 0 0 0 1 2 1 1 1 0 1 0 2 0 1 0 1 1 0 2 0 0 0 2 2 1 1 0 0 1 1 1 1 0 0 2 0 0 0 2 1 1 2 1 2 1 1 1 0 1 2 0 0 1 0 0 2 2 2 2 1 0 2 0 1 0 1 0 1 0 2 2 1 2 2 1 0 0 1 0 2 0 1 0 0 0 1 0 0 0 0 2 0 2 1 1 1 2 2 2 0 0 0 0 0 1 1 0 0 1 0 0 0 0 2 1 1 2 0 0 0 1 2 0 0 0 1 1 1 0 1 0 0 0 0 1 0 0 1 0 0 0 1 0 2 0 1 0 0 0 0 0 2 2 0 0 2 0 0 2 1 0 0 0 2 1 1 0 0 1 0 1 0 1 1 1 0 1 1 0 0 1 0 0 0 1 1 2 0 0 0 1 2 0 1 1 1 1 0 0 1 0 1 1 2 1 1 0 1 1 0 0 0 1 1 0 0 1 1 1 0 0 1 1 1 0 0 0 0 1 1 0 0 2 2 0 2 2 1 1 1 0 1 0 0 0 0 0 1 2 2 0 1 0 1 0 1 1 2 2 0 1 0 0 2 0 0 0 1 2 1 0 0 0 1 1 0 0 1 1 1 1 1 1 0 1 1 1 0 0 2 1 1 0 0 0 0 0 0 1 1 1 1 2 1 0 0 0 0 0 0 0 0 2 2 1 0 0 0 2 2 0 1 1 1 1 0 0 1 0 1 2 1 1 1 2 1 1 1 1 2 0 1 2 0 0 0 0 1 0 0 0 0 1 2 1 1 0 0 1 1 0 0 1 0 1 0 1 1 1 0 1 1 0 1 0 1 0 0 0 0 0 0 0 0 0 2 0 0 2 2 0 0 0 0 0 0 0 1 0 0 1 1 0 1 0 1 1 0 0 0 0 2 1 0 1 1 2 0 1 0 1 0 2 1 0 2 0 0 1 1 1 0 0 0 0 1 0 1 0 0 1 1 1 2 2 2 2 0 1 1 0 0 1 1 2 2 1 2 0 1 0 0 1 0 2 0 0 1 2 1 0 1 2 0 1 0 1 1 0 1 0 2 1 2 0 1 1 1 1 0 0 0 2 0 0 1 2 2 0 1 0 0 0 1 1 0 2 0 0 1 0 1 0 0 1 0 1 1 0 0 0 0 0 0 0 0 2 2 2 1 1 1 0 2 0 0 1 0 0 1 0 0 0 2 0 0 0 0 0 0 0 0
17 1 2 0 0 0 0 2 2 0 0 0 0 1 1 0 0 1 2 0 0 0 0 0 0 0 1 0 1 2 0 1 1 1 1 0 2 1 0 0 0 0 0 0 0 0 1 0 0 1 1 0 1 1 0 1 0 0 0 0 1 1 0 0 0 0 0 0 0 1 0 0 1 0 1 2 1 0 0 0 0 0 1 0 0 0 0 0 0 2 0 0 1 2 1 0 0 1 1 1 1 2 0 0 2 2 2 0 0 0 0 1 0 2 1 0 0 0 0 2 2 0 2 0 0 2 0 1 2 1 0 0 0 0 0 0 0 0 1 0 1 1 0 0 0 0 1 0 0 0 0 0 1 0 0 0 0 1 1 1 0 1 0 1 1 1 1 2 1 1 1 1 0 1 0 0 1 1 1 1 0 0 1 1 1 1 1 0 0 0 2 2 1 1 1 1 0 0 0 0 1 1 0 0 0 0 0 1 0 0 1 0 2 0 2 2 1 0 1 1 1 0 1 0 0 2 2 0 0 0 0 0 0 0 0 0 1 2 0 0 0 0 2 0 1 0 0 0 1 1 1 1 0 0 1 0 0 2 1 1 0 0 0 0 0 0 0 1 1 0 0 1 1 1 1 0 0 1 1 1 0 2 0 0 1 1 2 2 0 2 1 0 1 2 1 0 0 2 0 2 0 0 2 2 1 0 0 1 0 1 0 1 0 1 2 1 0 0 1 0 1 2 1 0 1 0 0 2 1 0 1 0 1 1 0 1 1 2 0 1 1 1 0 2 0 0 0 0 2 1 0 0 2 2 1 0 1 0 0 2 2 0 2 0 2 1 0 2 1 0 1 1 1 2 1 0 2 1 1 1 1 1 0 0 1 0 0 0 0 0 1 1 1 1 1 1 1 1 1 1 1 1 0 1 0 0 0 1 1 1 0 0 0 0 0 0 0 0 1 0 1 1 0 2 1 2 2 1 0 0 1 0 0 0 0 0 0 2 0 0 2 0 0 0 0 1 2 1 0 0 0 0 0 2 1 1 0 1 1 0 2 0 1 0 0 1 1 2 1 1 1 1 2 2 2 0 2 1 2 0 1 2 1 0 2 1 0 2 2 0 1 2 0 2 2 0 2 0 2 2 0 0 1 0 0 2 1 0 0 1 0 2 0 0 2 0 0 0 0 2 2 0 2 2 1 1 1 0 0 1 0 0 1 1 0 0 1 0 1 1 1 0 1 1 1 1 2 1 1 0 1 0 0 1 0 0 0 0 1 1 1 0 0 1 1 0 1 0 0 0 0 0 0 0 0 1 1 2 0 0 1 0 0 0 2 0 1 0 0 0 0 0 0 0 1 0 0 0 0 0 0 1 2 0 0 2 0 0 2 1 0 0 1 1 1 0 0 0 0 0 1 0 1 1 1 0 2 1 0 0 0 1 1 0 2 0 2 1 0 0 1 0 0 1 1 1 1 0 0 0 0 2 0 0 0 0 0 2 2 0 0 0 1 2 0 0 2 1 1 1 1 1 0 0 1 1 1 0 2 0 1 1 2 2 0 2 2 1 2 2 0 0 1 1 1 0 0 0 1 2 1 0 0 1 0 1 1 0 2 0 0 0 0 1 1 1 0 0 0 0 0 0 1 1 0 1 1 0 0 0 0 1 0 0 1 0 2 0 1 1 0 1 0 0 0 0 0 0 0 0 0 0 0 0 0 1 0 0 2 2 0 0 1 0 0 1 0 1 0 0 0 2 0 0 0 0 0 0 2 2 2 2 1 1 2 0 1 2 2 1 1 0 2 0 2 0 0 0 0 1 0 0 1 2 1 2 1 0 0 2 0 0 0 2 0 0 2 1 1 1 1 2 0 0 0 0 0 0 0 0 1 1 2 1 0 1 1 0 0 0 0 0 1 0 0 0 1 1 1 1 1 1 0 2 2 0 0 0 0 1 0 2 0 0 0 0 2 0 1 0 0 0 1 1 0 1 0 0 1 1 0 1 0 0 0 0 0 1 0 0 2 2 1 2 2 2 2 2 0 1 0 2 0 1 2 1 0 2 0 1 1 1 0 0 1 1 1 2 1 1 1 1 1 1 0 1 1 0 0 0 0 1 0 1 1 0 0 1 2 1 0 0 1 1 1 1 1 1 0 0 1 0 1 0 0 0 1 1 2 1 1 0 0 1 0 0 0 0 0 1 0 0 0 0 0 1 1 0 2 0 0 0 0 0 0 0 0 0 1 2 1 0 1 2 1 0 0 1 1 2 1 2
18 0 1 0 1 0 2 1 2 0 0 0 1 1 1 0 0 2 0 0 0 0 0 0 0 0 1 0 0 1 1 2 1 1 0 0 1 1 0 0 2 0 0 0 0 0 1 0 0 0 0 0 0 0 1 1 2 0 0 0 0 1 1 1 0 1 0 0 0 0 0 0 2 0 2 2 0 0 2 1 1 0 2 2 2 0 0 0 0 2 0 0 1 1 0 0 0 0 0 1 0 2 0 1 1 1 2 0 0 0 0 2 0 0 0 0 0 0 0 2 2 0 0 2 0 0 0 2 2 1 0 0 0 0 0 0 0 0 0 0 0 2 0 0 0 2 0 0 0 0 0 0 0 0 0 0 0 1 0 1 1 0 1 0 2 1 1 1 1 1 1 0 0 2 0 0 1 0 0 0 0 0 1 1 1 1 1 0 0 0 1 2 1 2 2 0 0 0 0 0 0 0 0 0 0 0 2 0 0 0 1 0 0 0 1 2 1 0 1 1 1 0 1 0 0 1 1 0 0 0 0 1 0 0 0 0 0 1 0 1 0 1 2 0 2 0 0 0 0 0 0 0 0 0 0 0 0 1 1 1 0 0 0 1 0 0 0 1 2 1 0 1 0 0 1 0 0 0 2 1 0 1 0 0 0 0 0 1 0 2 0 0 2 2 2 1 1 1 0 1 0 0 1 1 0 0 0 0 1 0 0 2 0 0 1 0 2 0 1 0 1 2 1 1 0 0 1 1 1 1 2 1 0 0 0 1 0 1 1 0 0 0 2 1 0 1 0 0 1 1 0 0 1 1 1 1 0 0 1 1 2 1 1 1 1 1 0 2 2 0 0 0 0 2 0 0 1 2 1 1 0 0 1 1 2 0 0 0 0 2 0 0 0 0 2 0 1 0 0 0 0 0 1 1 0 2 0 1 0 0 0 0 0 0 1 1 1 0 0 0 1 1 0 1 1 2 0 1 1 1 2 1 0 1 1 1 0 2 0 0 2 0 0 1 1 2 1 2 0 0 0 1 0 2 2 2 0 2 1 1 0 2 1 1 1 2 2 1 2 0 0 0 2 2 1 1 0 0 1 1 2 0 0 1 0 2 1 1 1 0 0 2 1 1 2 0 2 2 2 2 0 0 1 0 0 2 2 2 0 1 0 1 0 0 1 1 0 1 0 2 2 0 2 2 0 1 1 0 0 1 0 0 2 2 1 1 2 0 0 0 1 1 2 2 1 1 1 2 2 0 0 0 0 0 1 0 0 0 0 0 0 0 0 1 1 0 1 0 0 1 2 2 0 0 0 1 1 1 0 1 0 1 0 0 0 0 1 0 0 0 0 0 2 1 0 0 0 0 0 0 0 2 1 0 1 2 1 0 0 0 0 0 0 1 1 1 1 0 0 1 0 0 1 1 1 0 1 1 0 0 0 0 1 0 1 1 2 0 0 1 2 2 0 0 2 2 2 1 0 0 1 1 1 2 1 1 0 1 1 0 0 0 1 0 2 1 2 2 0 0 0 0 0 0 0 0 0 1 2 0 1 0 1 1 2 2 0 0 2 2 0 0 0 0 1 0 0 1 1 2 2 0 0 1 2 2 0 2 2 0 1 0 0 1 0 1 1 1 0 0 1 0 0 1 0 0 0 2 1 1 0 1 1 0 1 1 1 0 0 2 1 2 0 0 0 0 0 0 0 0 0 0 0 0 0 1 1 0 2 1 0 1 2 1 1 0 0 1 1 1 1 0 0 0 0 1 1 0 0 0 2 2 0 0 1 1 1 2 1 1 1 1 2 0 1 0 1 1 0 0 0 0 0 0 2 2 2 1 0 0 1 1 1 0 1 0 1 1 0 0 0 0 0 1 0 1 0 0 0 0 1 1 2 2 0 2 0 1 1 0 1 1 1 0 0 0 0 0 0 0 2 2 0 2 2 0 0 0 0 1 0 2 0 0 0 1 2 1 1 0 1 0 2 1 0 2 0 1 1 2 1 0 0 0 0 1 0 0 0 0 2 0 0 1 1 1 1 2 0 0 0 1 0 1 1 1 1 0 1 1 0 0 1 0 1 1 2 1 1 0 1 0 2 1 1 1 1 0 1 1 0 2 0 1 0 1 1 1 1 0 0 0 2 0 0 0 1 2 0 0 0 0 2 0 1 0 0 1 0 1 0 1 1 0 1 1 2 0 0 2 0 0 0 0 0 0 2 1 1 0 0 0 0 2 0 0 1 1 0 2 0 0 0 1 0 0 0 0 0 1 2 0
19 1 1 0 0 0 1 1 1 1 0 0 0 0 0 0 0 1 1 1 1 1 0 0 0 1 1 0 1 2 0 1 0 1 1 0 1 1 1 1 1 1 2 1 0 1 0 0 0 1 1 0 0 0 1 0 0 0 0 2 0 0 1 1 0 2 0 0 1 1 0 1 1 1 1 2 1 0 0 0 0 0 2 1 1 0 0 0 0 2 0 0 0 1 1 0 0 0 0 0 0 2 0 0 1 0 2 0 1 1 0 0 1 1 1 1 1 1 1 2 2 1 2 0 1 0 0 0 1 0 0 0 0 0 0 0 0 0 0 0 1 1 1 1 1 2 0 0 0 1 0 0 0 0 0 0 0 1 0 2 1 2 0 0 1 2 1 1 1 1 0 0 0 2 1 0 2 0 0 0 0 0 1 1 2 1 2 2 0 0 1 2 0 2 1 1 1 0 0 0 1 1 0 1 1 0 0 1 1 0 1 0 1 0 1 2 0 0 2 0 2 1 0 0 1 1 0 0 0 0 0 0 0 0 0 0 0 2 0 0 0 0 2 1 2 1 1 0 0 0 0 0 0 0 0 1 1 2 0 0 0 0 0 0 0 0 2 1 2 0 0 1 0 1 1 1 0 1 2 1 1 1 0 0 1 1 2 2 0 2 1 0 2 2 2 0 1 1 1 0 1 1 1 1 2 0 0 0 0 0 1 2 0 1 2 0 0 0 1 0 1 2 0 2 2 0 1 1 0 0 2 1 0 0 0 0 0 2 0 1 2 1 1 2 0 0 1 0 2 1 0 0 2 2 1 0 0 0 0 2 2 0 2 0 2 1 0 2 2 1 0 0 0 2 0 0 0 2 1 1 2 1 0 0 2 1 0 1 1 0 0 0 1 0 2 1 1 1 0 1 0 1 2 0 0 0 2 1 0 0 0 0 0 0 2 2 2 0 0 0 0 2 0 2 1 1 1 2 0 0 2 0 0 2 1 1 1 1 0 0 2 0 0 1 0 2 1 0 0 0 1 1 0 1 2 1 1 0 2 0 2 2 0 1 0 1 1 2 1 0 0 0 2 2 2 0 1 1 2 0 0 2 0 1 2 0 0 1 1 0 1 1 0 0 0 0 1 0 2 1 1 0 2 2 0 1 1 1 0 1 0 0 1 0 2 0 0 0 0 0 0 2 1 1 0 1 0 0 0 2 0 2 2 0 2 0 2 0 1 2 0 0 2 1 1 1 1 0 0 0 2 0 0 0 0 0 0 0 0 1 1 0 0 2 0 2 1 2 2 0 1 1 1 0 1 0 1 1 0 2 0 1 0 0 0 0 0 1 0 0 0 1 1 1 0 0 0 0 0 0 0 1 2 0 0 1 0 0 1 1 1 0 1 1 1 1 1 0 0 2 0 1 0 0 1 2 0 1 0 0 0 0 0 0 1 0 2 0 0 2 0 1 0 1 1 0 1 1 0 0 0 1 0 0 0 0 0 2 1 0 0 0 0 0 2 2 2 2 0 1 1 0 1 0 0 1 1 0 2 2 1 1 2 2 1 2 1 1 2 1 0 1 0 1 0 1 0 0 1 2 1 0 0 1 0 1 1 1 2 0 0 0 0 2 0 0 0 1 1 1 0 0 0 2 0 0 0 1 1 1 0 1 0 1 1 1 1 0 0 2 1 1 0 1 0 0 1 0 0 0 0 0 1 1 0 1 0 0 1 0 0 0 2 1 0 0 1 0 2 2 0 0 2 1 1 0 0 0 1 1 2 2 1 1 2 0 2 1 1 1 1 1 2 1 2 1 1 0 0 1 0 0 2 2 0 0 1 0 0 2 0 0 2 0 2 0 2 1 1 1 1 1 0 2 0 2 0 0 0 0 0 0 2 1 0 2 1 1 2 0 2 1 1 1 0 0 0 0 0 0 2 2 0 2 2 0 0 0 0 0 0 2 1 0 1 1 2 0 1 0 0 0 1 0 0 0 0 1 1 2 2 0 0 0 0 0 1 1 1 1 2 2 0 1 2 2 2 2 0 1 0 1 1 1 1 2 0 1 0 2 0 0 0 1 1 1 2 1 1 1 0 1 2 1 0 0 1 0 0 0 0 2 0 1 0 1 1 2 2 0 0 0 1 1 1 2 0 0 0 0 0 2 1 1 0 0 1 0 0 2 0 2 0 0 0 0 1 0 1 1 0 0 0 1 1 1 1 1 1 0 0 0 0 1 0 1 2 0 1 2 1 0 0 2 1 0 0 1 1 1 2 1
20 1 1 0 1 0 1 1 1 1 0 0 0 1 0 0 0 1 1 1 1 0 0 1 0 0 2 0 1 2 2 1 1 2 2 2 2 2 0 0 1 0 1 1 0 1 1 0 0 0 0 0 0 0 1 0 0 0 1 1 1 1 1 1 1 0 2 0 0 0 0 1 2 0 2 2 0 0 1 0 1 0 2 2 2 0 0 0 0 1 0 0 0 1 1 0 1 1 1 1 1 2 0 2 0 0 2 0 0 0 0 2 1 2 2 1 1 0 1 1 1 0 2 0 0 2 0 1 1 1 0 0 0 0 0 0 0 0 0 0 1 1 1 0 1 2 0 1 1 1 0 0 0 0 0 0 1 0 0 2 0 0 0 2 1 2 1 0 0 1 1 1 0 2 1 0 2 1 1 1 0 1 0 0 0 0 0 1 0 0 0 1 0 1 2 1 1 0 0 0 0 0 0 0 0 0 1 0 1 0 0 0 2 0 1 2 1 1 1 1 1 0 0 0 0 1 1 2 1 1 0 0 1 1 1 0 0 0 1 1 0 1 2 1 1 0 0 0 0 1 1 1 0 0 0 0 0 2 2 2 0 0 0 1 0 0 0 0 0 0 1 1 0 1 0 0 0 2 2 2 0 1 0 0 2 0 2 0 1 2 1 1 2 2 2 0 2 1 0 1 0 0 1 1 0 0 0 0 0 0 0 1 0 2 0 0 0 0 0 0 0 2 0 2 1 0 1 0 0 1 2 1 0 0 0 0 0 0 2 0 0 0 1 1 0 0 1 0 1 2 0 0 2 2 0 0 1 0 1 1 2 1 1 0 1 0 0 0 2 0 0 0 1 2 1 0 2 2 1 1 1 0 0 0 2 0 0 0 0 0 0 0 0 0 1 0 0 0 1 1 1 1 2 0 0 0 1 2 0 0 0 0 0 0 1 1 1 1 0 0 0 1 0 1 1 2 1 0 1 0 0 2 1 0 1 0 1 1 0 0 1 1 0 1 0 0 0 1 0 0 0 0 0 2 1 1 0 1 1 1 1 2 0 0 0 0 0 0 2 0 0 1 2 2 2 0 2 0 2 1 2 1 0 0 1 1 0 0 1 0 0 0 0 1 0 1 1 0 2 0 2 0 1 0 0 2 1 1 1 0 0 2 0 0 1 1 0 0 0 1 1 1 1 1 0 0 0 1 1 1 1 0 1 0 1 0 0 0 0 1 0 1 2 1 0 2 1 2 2 0 0 0 0 0 0 1 0 0 0 0 0 0 0 2 0 1 1 2 2 0 1 1 2 0 0 1 1 1 0 2 0 1 1 0 0 1 1 0 0 0 0 0 2 0 0 0 0 1 1 0 0 0 1 1 1 1 0 0 0 1 0 0 0 1 1 1 0 1 1 0 0 0 0 0 0 1 1 1 0 0 0 0 0 0 1 0 0 0 0 2 0 0 0 2 2 1 1 0 0 0 1 1 0 0 0 0 0 2 1 1 1 0 1 0 1 0 0 2 0 1 1 0 0 0 1 0 1 0 2 0 0 0 2 2 1 2 0 1 1 2 0 0 0 1 1 0 0 0 2 2 1 1 0 0 2 2 2 1 1 0 0 0 0 1 0 0 0 1 1 1 0 0 1 2 0 1 1 0 0 0 0 1 0 0 1 1 0 0 0 1 0 1 0 1 0 0 1 1 0 0 0 0 0 0 0 0 0 0 1 0 0 0 2 0 0 0 0 0 2 2 0 0 1 1 1 0 0 0 2 2 0 0 1 1 2 1 1 2 2 1 1 0 2 1 2 1 0 1 0 0 0 0 1 2 1 1 1 0 0 0 1 1 1 1 1 0 2 2 2 0 2 2 0 0 0 1 0 0 0 0 0 0 2 0 0 2 0 0 0 0 0 0 1 0 1 1 1 1 0 0 1 0 0 1 1 0 1 0 0 0 0 1 0 0 0 1 1 1 2 0 0 0 1 1 0 1 0 1 2 2 1 0 1 1 0 1 0 1 0 0 0 2 1 2 2 2 2 0 2 1 1 0 0 1 1 1 0 2 0 1 1 1 0 0 2 0 2 1 2 0 1 0 1 1 2 0 0 1 0 0 1 1 1 2 0 1 0 2 2 0 0 0 2 0 0 0 1 0 0 0 1 1 2 0 1 0 0 1 1 1 2 0 0 0 0 0 0 0 0 1 0 0 2 0 0 0 0 1 2 1 0 0 0 0 0 0 0 0 0 1 0 1 1 2 0 0 0 0 0 0 1 0
21 1 0 0 1 0 2 2 2 0 0 1 0 0 0 0 0 1 0 1 1 1 0 1 0 0 1 0 1 2 2 0 1 1 0 0 1 1 1 0 1 0 2 2 0 1 1 0 0 0 0 0 0 0 0 1 1 0 0 1 1 1 1 0 0 2 0 1 0 0 0 0 2 1 2 2 0 0 0 0 1 0 1 1 1 0 0 1 1 1 1 1 1 2 1 0 0 1 1 1 1 2 0 1 1 1 2 1 0 0 0 0 1 2 2 1 1 0 2 0 0 0 1 1 0 0 0 0 2 0 0 0 0 0 1 1 0 0 0 0 0 2 0 0 0 2 1 0 0 0 0 0 0 0 0 0 0 0 0 1 0 1 0 0 0 1 1 0 1 1 0 0 1 1 1 0 2 0 0 0 0 1 0 0 0 0 0 0 0 0 1 1 0 1 1 0 0 0 0 0 0 0 0 2 2 1 1 0 1 0 1 0 1 0 1 2 0 2 2 0 2 2 1 0 0 0 0 0 0 0 0 0 1 1 0 0 0 2 0 0 0 0 2 0 2 0 1 0 0 0 0 0 0 2 0 0 0 2 1 1 0 0 0 0 0 0 0 0 2 1 1 0 0 2 0 0 0 0 2 0 2 0 1 2 0 2 2 1 1 2 0 0 0 2 1 1 0 1 0 0 1 0 1 1 0 0 0 0 1 0 0 1 0 0 2 1 1 0 1 0 1 2 0 1 2 0 2 1 0 0 1 0 1 0 0 0 0 2 0 0 0 0 0 2 0 0 0 0 1 1 0 0 1 1 1 1 0 0 1 1 2 1 1 0 1 0 0 2 2 1 0 0 0 2 0 0 2 1 1 1 0 0 0 0 1 0 0 0 0 0 1 1 1 0 2 0 0 1 1 1 1 1 1 1 0 0 1 0 0 0 0 0 0 0 0 0 0 0 0 0 0 0 0 2 1 2 1 1 0 1 2 0 0 1 1 1 0 0 0 0 0 2 0 0 2 2 1 1 0 0 1 0 0 2 1 1 0 1 1 1 1 1 0 0 0 0 0 2 1 1 1 1 2 2 1 0 1 0 2 1 0 2 0 0 1 2 0 1 2 0 2 2 0 1 0 0 2 0 1 2 0 2 1 1 0 1 1 0 0 1 0 1 0 0 0 2 0 0 0 0 0 2 2 2 0 2 1 1 1 1 1 0 0 0 0 1 1 0 1 1 1 0 2 0 0 2 1 1 1 0 1 0 0 0 1 1 1 1 1 1 1 0 2 2 0 0 0 0 0 1 1 1 0 0 0 0 0 0 0 2 0 0 2 0 1 2 1 0 0 0 0 0 2 0 0 0 0 0 0 0 0 2 1 0 1 1 1 0 0 0 0 0 0 0 1 0 0 0 1 0 1 0 0 0 0 0 2 0 0 0 1 0 1 0 1 1 2 0 0 2 0 1 0 0 1 1 1 0 0 1 0 1 0 2 0 0 1 1 1 0 0 0 2 0 1 1 0 2 1 0 0 1 1 0 0 0 0 1 2 0 0 0 2 1 0 2 1 1 1 1 0 1 0 0 0 0 0 1 1 1 1 1 0 1 1 2 2 2 2 0 1 0 0 1 0 0 0 1 1 1 0 0 1 2 1 0 1 0 0 0 0 0 0 1 1 1 1 0 0 0 0 0 0 0 0 0 0 0 1 1 1 1 0 0 0 1 1 0 2 0 0 0 0 0 0 2 0 0 1 1 0 0 0 0 0 0 0 0 1 2 0 0 0 0 1 2 0 1 1 1 1 1 2 1 1 1 0 1 0 0 0 0 2 2 0 1 0 1 0 1 0 0 1 1 1 0 2 1 0 0 1 0 0 1 0 1 0 0 0 1 1 1 1 1 1 1 0 0 0 0 0 0 0 0 0 0 0 2 1 0 1 0 0 1 1 0 1 0 0 0 0 1 1 1 1 1 0 1 2 0 2 0 0 0 0 1 0 1 1 1 1 1 0 0 0 0 1 1 0 0 2 0 0 2 2 1 2 1 0 0 0 1 0 2 2 0 0 2 0 1 1 1 0 0 1 1 2 1 2 1 0 1 1 0 1 0 0 2 0 0 0 2 0 2 0 0 0 0 1 1 0 1 2 0 0 1 1 1 0 0 2 0 0 2 2 0 2 0 0 1 1 1 0 1 0 0 0 0 1 2 1 0 0 0 0 1 1 2 2 0 0 0 0 2 0 1 1 0 0 2 0 0 0 1 1 0 0 0 0 0 2 1
22 1 1 0 1 0 2 2 2 1 0 1 0 0 0 0 0 0 1 0 0 0 0 0 0 0 0 0 0 1 1 1 0 1 1 0 2 2 0 0 0 0 0 0 1 0 1 0 0 1 1 0 0 0 0 2 0 0 0 1 0 1 1 1 0 1 0 0 1 1 0 0 2 0 2 2 0 0 1 0 1 0 2 0 2 1 0 0 0 2 0 0 0 2 0 0 0 1 0 0 0 2 0 1 1 1 2 0 1 1 0 2 0 2 1 0 0 0 1 1 1 0 1 1 0 1 0 1 2 0 0 0 0 0 1 1 0 0 1 0 0 2 0 0 0 2 2 0 0 1 1 0 0 0 1 0 0 1 1 1 0 0 0 1 1 2 2 0 1 0 1 0 1 1 0 0 2 1 1 1 0 1 1 1 1 1 1 2 1 0 2 2 1 1 1 1 2 0 0 0 0 0 0 0 0 0 2 0 0 0 0 1 2 0 2 2 0 1 2 1 1 0 0 0 0 0 0 0 0 0 0 1 1 1 1 1 1 2 0 0 0 0 2 0 1 0 1 0 0 0 0 0 0 0 1 0 0 0 0 0 0 0 0 1 1 0 0 0 1 0 2 0 1 0 0 0 0 0 0 0 0 1 1 1 1 1 2 0 0 1 0 0 2 2 2 0 2 1 0 1 0 0 0 0 0 0 2 0 1 0 0 1 0 0 2 0 1 0 0 0 0 2 0 2 0 0 0 2 0 1 1 0 0 0 0 0 0 0 2 0 1 1 2 2 0 0 1 1 2 2 1 1 2 2 2 0 0 0 0 0 0 0 1 1 1 0 0 2 1 0 1 1 1 1 0 2 1 2 1 1 1 2 0 0 1 2 0 0 0 0 0 0 2 0 2 1 1 0 1 1 0 1 0 1 1 0 0 1 0 0 0 0 0 0 1 1 1 1 0 0 0 1 1 1 1 2 2 0 1 0 1 1 0 1 1 1 0 2 0 1 2 0 0 1 0 0 1 1 1 0 0 0 0 2 0 0 0 2 1 0 1 2 0 0 0 0 0 1 2 1 1 1 2 2 1 0 1 0 1 0 1 1 0 0 1 2 0 1 2 0 2 1 0 2 1 0 2 0 2 2 0 0 1 1 0 1 1 1 1 1 0 2 1 0 1 1 0 2 0 2 2 0 2 2 0 0 0 0 0 1 0 1 1 0 0 1 0 0 0 1 1 0 2 2 1 1 1 1 1 0 1 0 0 0 1 0 0 2 1 0 0 0 0 2 1 1 2 1 1 0 0 0 1 0 0 2 2 2 0 1 1 1 1 0 0 1 1 0 0 0 1 0 0 2 0 1 0 0 0 0 0 2 1 1 2 2 0 0 1 1 0 0 0 0 1 0 0 0 0 0 0 0 1 1 1 0 1 1 0 0 1 0 0 0 1 1 2 0 1 2 1 2 0 1 2 2 2 0 0 0 0 1 1 1 1 0 0 2 0 1 1 0 2 0 1 1 0 0 2 0 0 2 0 0 1 1 1 1 2 0 1 0 2 2 0 2 1 1 0 1 0 1 0 0 0 0 0 0 1 1 0 0 0 2 1 2 0 1 2 0 0 0 0 2 0 1 0 1 1 1 0 0 0 2 0 0 1 2 1 1 0 2 1 0 1 1 1 0 1 2 1 2 0 0 0 0 0 0 1 1 1 1 0 0 0 2 1 0 0 0 0 0 2 1 0 0 0 0 2 2 0 1 1 1 1 0 0 0 1 1 2 2 0 0 2 0 1 0 0 2 0 2 2 0 0 0 0 2 0 1 0 0 1 1 1 2 0 0 1 1 0 0 1 1 1 0 2 1 1 0 2 2 0 1 0 2 0 0 0 0 0 0 2 2 0 2 1 0 0 0 0 0 0 0 0 0 0 0 0 0 1 1 0 2 2 0 0 0 0 0 0 1 0 0 0 0 1 0 1 0 1 0 0 0 0 0 0 0 2 2 2 0 0 0 0 0 0 1 1 0 2 2 1 1 2 2 2 1 0 1 0 1 0 2 1 1 1 0 0 0 0 0 0 0 1 1 1 1 2 1 0 1 1 1 1 0 0 1 0 0 0 2 0 2 0 0 1 0 2 2 0 0 1 0 0 0 1 0 1 0 1 0 2 0 0 1 1 0 0 0 2 0 1 0 1 0 1 0 0 1 0 0 0 0 0 0 2 1 1 0 0 0 0 2 0 0 1 0 1 2 0 0 0 2 0 0 0 0 0 0 1 0
23 0 1 0 0 0 1 1 2 0 0 1 0 1 0 0 1 2 0 0 0 0 0 1 1 1 1 0 0 2 1 0 1 1 0 0 1 2 0 0 1 0 0 0 1 1 1 1 0 0 0 0 0 0 0 1 1 0 0 0 2 2 1 2 0 0 0 0 0 0 0 0 2 1 1 2 1 0 2 1 1 0 1 1 1 0 0 0 0 1 0 0 0 2 1 0 1 1 1 2 0 1 1 0 1 1 2 0 0 0 0 2 0 1 1 0 0 0 2 0 1 0 2 0 0 0 0 1 2 2 0 1 1 0 0 0 1 0 0 0 0 2 0 0 0 2 0 0 0 0 0 0 1 1 1 0 0 0 0 1 0 0 0 2 2 2 2 0 0 1 1 0 0 2 1 0 2 0 0 0 0 0 0 0 1 0 0 1 0 0 2 2 0 0 0 0 0 0 0 0 0 0 0 1 1 0 1 1 0 0 2 0 0 0 2 2 0 0 1 0 2 1 0 0 1 0 0 0 0 0 1 0 1 1 1 0 0 1 1 1 0 1 2 1 2 0 0 0 0 0 0 0 0 0 0 0 0 2 1 2 0 0 1 1 0 0 0 0 2 1 0 1 1 1 0 0 1 2 2 2 0 2 0 0 0 0 0 2 1 2 1 1 1 2 2 1 0 0 0 0 0 0 1 1 0 0 2 0 0 0 0 2 0 0 1 0 1 1 1 0 1 2 2 1 0 0 0 0 1 2 2 1 0 0 0 0 0 1 1 1 1 1 2 2 0 0 1 1 2 1 1 1 2 2 1 0 1 0 0 1 1 0 1 0 1 2 0 2 1 0 1 1 0 2 1 0 0 1 1 1 0 1 0 0 0 0 0 0 0 0 0 0 0 0 2 1 1 1 0 0 0 0 2 0 0 1 1 1 0 0 1 0 1 0 1 2 0 0 0 1 0 1 1 1 1 2 1 1 0 0 1 0 0 1 1 1 0 1 0 1 1 1 0 0 1 1 2 1 0 0 1 0 0 2 1 1 0 0 1 0 2 1 0 1 0 1 1 0 2 0 0 0 2 2 0 0 0 0 1 0 0 2 0 0 2 0 0 1 2 1 0 2 1 1 0 1 0 1 2 2 0 1 2 1 0 1 2 1 1 1 1 0 1 0 2 0 0 0 0 1 1 0 1 1 0 0 0 0 0 2 0 1 1 1 1 0 1 0 1 0 0 2 1 1 1 1 1 1 1 0 0 0 1 0 1 0 0 1 2 0 0 0 0 0 0 1 1 1 1 1 1 1 0 0 0 0 0 1 0 2 0 0 0 0 1 0 1 0 1 1 0 0 1 0 1 0 1 0 0 0 0 2 0 0 1 2 0 0 1 1 0 0 0 0 1 0 0 0 0 0 1 0 1 0 1 0 2 1 0 0 0 1 0 0 1 1 1 0 1 1 1 1 0 2 2 0 0 0 0 0 1 1 0 1 0 0 0 1 0 1 1 0 0 0 1 0 0 2 0 2 2 0 0 0 0 1 1 0 1 1 0 0 2 1 0 1 2 1 2 1 0 0 0 0 0 1 0 0 1 1 1 0 0 2 0 2 1 1 1 0 1 0 0 1 0 0 0 2 2 2 0 0 0 2 0 1 2 2 2 2 2 2 0 0 0 0 0 0 0 2 0 2 0 1 0 0 1 0 0 0 0 0 0 1 0 0 0 0 1 0 0 0 1 0 0 1 1 1 1 1 0 0 0 1 1 1 1 0 1 0 1 2 1 1 1 1 0 1 1 2 0 1 2 1 2 0 1 0 0 0 0 0 0 2 1 0 2 0 0 1 0 0 0 1 0 0 1 1 2 1 1 2 0 1 0 2 0 0 0 1 0 0 2 1 0 0 1 1 1 0 0 0 1 1 0 0 0 0 0 0 2 2 0 2 1 0 0 0 0 1 0 2 0 0 0 1 1 0 1 0 0 0 1 1 0 1 0 0 1 2 2 0 0 0 0 2 0 0 0 0 1 1 1 2 0 0 0 2 0 0 0 1 1 1 2 0 0 2 0 2 0 1 0 0 0 2 2 0 1 1 0 1 2 0 2 0 2 0 0 0 0 2 0 2 0 0 0 1 1 0 1 1 2 0 0 1 1 0 1 0 1 0 2 0 0 1 1 0 0 1 1 1 1 0 1 0 1 0 0 2 0 0 0 0 0 0 2 0 0 1 1 0 0 1 0 0 0 0 0 2 1 0 0 1 0 0 1 0 0 1 2 2
24 0 1 0 0 0 1 1 2 0 0 0 0 1 0 0 0 1 0 0 0 0 0 1 1 0 1 0 1 2 1 2 2 2 0 0 1 0 0 0 1 1 1 1 0 1 1 0 0 0 0 0 0 0 1 0 0 0 0 2 1 2 2 2 0 0 0 0 1 1 0 1 2 0 2 2 0 0 1 0 1 0 1 0 0 0 0 0 0 2 0 0 0 1 1 0 0 1 1 2 1 2 1 1 0 0 2 1 1 0 0 1 0 1 1 1 1 0 0 2 2 1 2 0 1 1 0 1 2 1 0 0 1 0 1 1 1 0 0 0 0 2 0 0 0 0 0 0 0 1 0 0 2 2 0 0 0 0 0 1 1 1 0 2 0 1 1 0 1 0 1 0 2 2 1 0 1 0 0 0 0 0 0 1 0 0 0 1 1 0 2 2 0 1 1 0 0 0 0 0 1 1 0 1 1 0 1 0 1 0 1 0 1 1 2 2 1 1 1 1 1 1 0 0 0 1 1 0 0 0 0 1 0 0 0 0 0 2 0 0 0 0 2 0 2 0 0 0 0 0 0 0 0 0 0 0 0 1 0 0 0 0 0 1 0 0 1 0 2 0 0 0 0 2 0 0 1 0 1 0 1 1 1 1 0 2 2 2 1 2 1 0 1 2 2 1 1 0 0 0 0 1 0 0 0 1 0 1 1 0 1 2 0 0 2 0 0 0 1 0 1 2 2 0 2 1 1 1 1 1 1 1 1 1 0 0 0 0 2 0 0 0 1 1 0 0 1 0 2 1 1 0 2 2 2 0 0 0 0 0 0 0 1 0 1 1 0 1 2 0 0 0 0 2 0 0 1 1 0 2 0 0 0 0 1 0 0 1 1 0 0 0 0 0 1 0 0 1 1 1 1 1 0 2 1 0 0 0 0 0 0 0 0 1 1 2 0 0 0 2 0 0 0 1 0 1 1 0 1 1 2 1 0 2 1 1 0 2 0 1 0 2 0 0 1 2 2 1 0 0 1 0 0 1 1 0 1 1 1 1 1 1 0 0 1 1 1 0 2 0 1 1 2 2 2 1 1 1 2 1 0 2 0 0 1 2 0 1 2 1 0 2 0 1 0 0 1 0 1 1 1 1 1 1 0 1 2 1 1 1 0 1 1 1 1 1 0 0 0 1 1 1 2 2 0 2 1 2 2 1 1 0 1 1 0 0 1 0 1 1 0 1 1 1 1 2 2 1 1 0 0 0 0 0 0 0 0 1 1 1 1 0 0 2 1 1 2 0 0 1 0 1 0 0 0 0 0 0 0 2 0 0 0 0 1 0 1 0 0 0 0 0 1 2 0 1 0 2 2 0 1 0 2 1 2 2 1 0 1 0 0 0 0 0 1 0 1 0 0 0 1 0 0 0 0 0 2 1 0 0 0 0 1 1 2 0 2 1 1 1 1 0 0 2 2 1 1 0 1 0 0 1 2 2 0 0 0 2 2 0 0 0 1 0 1 1 0 2 0 0 0 2 0 0 0 1 1 2 1 1 0 0 2 0 0 1 1 2 1 0 1 1 0 0 0 0 0 0 2 2 0 0 0 1 1 2 2 2 2 0 0 0 0 2 0 0 0 0 0 0 0 0 0 1 1 0 1 0 0 0 0 0 1 0 1 1 0 0 0 0 0 1 0 0 0 1 1 0 2 1 2 2 0 1 0 0 0 0 2 1 0 1 2 2 1 0 0 1 1 1 0 0 0 1 1 0 0 0 1 1 1 1 0 0 2 0 0 1 1 2 0 1 1 1 1 1 0 1 0 0 0 0 0 1 2 2 1 0 0 1 0 0 1 1 1 0 2 2 1 0 2 2 0 0 0 0 0 0 0 1 0 0 2 1 0 1 1 2 1 0 0 0 0 0 0 0 0 1 1 1 1 1 0 2 2 0 0 0 0 0 0 2 0 0 0 0 1 1 0 0 0 1 1 0 0 0 0 0 1 1 0 1 0 0 0 0 0 0 1 1 0 0 0 1 1 1 1 2 0 0 0 1 0 1 0 1 0 2 1 1 0 0 0 0 0 2 2 2 2 0 2 0 2 0 0 0 1 2 0 0 2 0 2 2 0 2 2 0 0 0 0 0 2 2 2 1 2 0 1 0 1 0 0 2 1 0 1 0 1 0 1 0 0 0 1 0 1 0 1 2 1 0 0 1 1 0 2 2 2 0 0 0 0 1 0 0 1 0 0 2 1 1 0 1 0 0 0 0 1 0 0 0
25 0 0 0 0 0 1 1 2 0 0 1 2 1 1 0 0 2 1 0 0 0 0 1 1 0 1 1 0 2 1 0 1 2 2 2 2 2 0 0 1 1 0 1 0 1 0 0 1 0 0 0 0 0 1 0 0 0 0 1 1 1 2 2 0 1 0 1 0 0 0 1 1 0 1 2 1 0 0 0 1 0 2 0 1 0 0 1 1 2 0 1 1 2 1 0 0 1 1 2 1 2 0 0 2 2 2 1 1 0 0 2 2 2 2 2 2 0 0 0 1 0 0 2 0 0 0 1 2 0 1 1 0 0 0 0 0 0 0 0 0 2 0 0 0 0 0 0 0 1 1 0 2 0 0 0 0 1 1 1 1 1 0 1 1 1 1 1 1 1 0 0 1 1 0 0 0 2 2 2 0 0 0 0 2 1 0 2 1 0 2 2 1 1 1 0 1 0 0 0 1 1 0 2 1 1 2 1 1 0 1 0 1 0 2 2 0 0 1 2 0 0 1 0 0 2 2 0 0 0 0 0 0 0 0 0 0 2 0 0 0 0 1 0 2 1 1 0 0 0 0 0 0 0 1 1 0 2 0 1 1 1 0 1 0 0 1 0 1 0 0 1 0 1 1 0 0 0 2 0 1 1 1 1 0 1 1 2 0 2 2 0 0 2 0 1 0 1 1 1 0 0 0 0 0 0 1 0 0 0 0 0 0 1 1 1 0 1 1 0 1 2 0 1 2 0 2 1 1 1 1 1 1 0 0 0 0 0 2 1 1 1 2 1 0 0 0 0 2 1 0 0 2 2 0 0 2 0 1 1 2 1 1 0 1 0 0 2 1 0 1 1 1 2 0 2 2 2 0 2 0 0 0 0 0 0 0 0 0 0 0 0 1 0 2 0 0 0 0 0 0 0 0 2 0 0 1 1 0 0 0 0 0 0 2 2 0 0 0 0 1 1 1 1 1 2 2 1 0 0 1 1 0 2 1 1 0 0 0 0 2 0 0 2 0 2 1 1 1 0 0 0 0 1 1 0 1 2 2 2 0 2 0 1 0 0 0 2 2 2 2 2 2 2 0 0 0 0 1 0 1 2 1 0 2 0 0 1 1 0 1 1 0 2 1 0 1 0 1 2 0 1 1 1 0 1 2 0 0 1 0 2 1 2 0 2 2 0 0 0 0 1 2 2 0 0 0 0 0 2 0 1 1 1 1 0 1 0 0 0 1 1 1 1 1 1 0 1 1 0 0 0 0 0 0 0 0 0 1 0 0 0 0 2 0 2 2 1 1 0 0 0 1 0 0 1 1 1 0 1 0 1 0 0 1 0 1 1 0 0 1 0 1 0 1 0 0 1 1 0 1 1 2 0 0 1 0 0 2 2 1 0 1 1 1 1 1 0 0 0 0 0 0 0 1 0 2 1 0 0 0 0 0 0 0 0 2 1 0 1 1 0 0 1 2 2 2 0 0 0 0 2 0 1 0 0 0 2 2 0 0 0 1 0 2 1 1 1 1 0 0 1 1 0 0 1 2 0 1 1 0 0 1 1 1 1 0 2 1 0 1 1 0 1 1 0 0 0 2 1 0 1 0 1 1 2 0 2 2 0 0 0 0 1 0 1 1 0 0 0 0 0 0 2 0 0 1 1 0 0 0 2 0 0 0 0 0 0 0 1 1 0 0 1 0 0 2 0 0 0 0 0 0 2 0 0 0 0 2 0 0 1 2 1 1 0 1 2 0 0 0 0 1 1 1 0 0 0 2 2 1 1 0 0 2 0 0 2 2 1 1 0 2 1 2 1 1 1 0 1 0 0 1 2 1 0 0 1 0 1 0 0 0 1 0 0 1 2 0 0 0 0 0 1 0 2 0 0 1 0 1 0 1 1 0 2 0 0 1 0 0 0 0 0 0 0 0 2 2 1 1 1 0 2 2 0 0 0 0 0 0 2 2 1 2 1 2 0 1 0 0 0 2 0 0 0 0 0 1 2 2 0 0 0 0 1 0 2 1 0 1 2 1 2 2 2 2 0 0 1 0 1 0 2 2 0 1 1 0 1 0 1 0 0 0 2 2 1 1 1 0 0 1 1 1 0 1 0 0 0 0 1 0 2 0 0 0 0 0 0 0 0 1 1 1 1 0 0 0 0 0 0 1 1 1 0 1 0 0 0 2 0 0 0 0 0 2 1 0 0 0 0 0 0 0 0 2 0 2 2 1 1 0 1 0 0 1 0 0 2 1 0 0 1 0 0 0 0 0 0 2 0
26 0 2 0 0 0 0 0 0 2 0 0 0 1 0 0 0 1 2 1 1 1 0 0 0 0 1 0 1 2 1 1 1 1 0 0 0 1 0 0 2 0 1 0 0 1 1 0 0 0 0 0 0 1 0 1 0 0 0 1 0 1 2 2 1 1 1 0 0 0 0 2 2 1 1 2 1 0 1 0 1 0 2 1 1 0 0 0 0 2 0 1 0 2 0 0 0 2 1 2 1 1 0 0 2 2 2 2 2 0 0 2 0 0 0 0 0 0 2 0 0 0 1 1 0 0 0 1 1 0 1 1 1 0 1 1 1 0 0 0 0 2 0 0 0 2 1 0 0 2 1 0 0 0 0 0 0 1 1 1 0 0 0 2 1 2 1 1 0 2 0 2 1 1 0 1 1 0 0 0 0 0 2 2 2 2 2 0 0 0 2 2 1 1 2 0 2 0 0 1 1 2 0 1 1 0 1 0 1 0 2 0 0 0 1 2 0 0 2 1 1 0 0 0 0 0 0 0 0 0 0 1 0 0 1 1 1 2 0 0 0 0 2 0 2 0 0 0 1 1 1 1 0 0 0 0 1 2 0 1 1 1 0 0 0 0 2 0 1 0 0 2 0 0 0 0 0 1 1 1 0 0 1 1 1 1 2 2 1 2 1 0 1 2 2 1 1 2 0 2 0 0 1 1 1 0 1 0 0 0 0 0 0 0 1 0 1 0 0 0 0 2 0 0 2 0 1 1 1 1 2 2 1 1 0 0 0 1 1 0 1 1 1 2 0 0 0 0 1 2 1 1 1 1 0 1 0 0 0 1 1 0 1 1 1 0 0 0 2 0 0 0 0 2 0 0 1 2 1 1 1 2 0 0 1 0 0 0 0 2 0 0 2 0 2 2 1 1 0 0 0 0 0 2 1 0 0 1 0 0 0 0 0 0 1 1 1 0 0 0 0 1 1 2 1 2 1 1 0 0 0 0 1 1 1 0 0 0 0 0 2 0 0 1 0 0 1 2 0 0 0 0 0 2 1 1 0 2 2 2 1 1 0 1 0 1 1 0 2 0 0 0 1 1 1 0 1 0 2 0 0 2 0 0 1 2 0 1 2 0 2 2 1 1 1 1 1 0 1 1 1 1 1 1 0 1 2 1 1 0 0 2 0 2 0 2 1 0 0 1 2 1 1 1 0 0 0 0 0 1 0 0 1 0 1 1 2 0 0 1 1 0 2 1 0 1 1 1 1 0 1 0 0 0 1 0 0 1 1 0 0 0 0 1 0 1 1 1 1 1 0 0 1 0 0 1 1 2 0 0 1 0 0 0 0 0 0 0 0 0 0 1 0 1 1 0 1 1 2 0 0 0 2 0 0 0 0 1 1 1 0 0 0 1 2 0 0 0 0 0 0 0 1 1 1 0 1 0 0 0 0 0 0 0 1 0 2 0 0 1 1 1 0 1 2 1 1 0 0 0 0 2 0 1 0 0 0 2 2 0 0 0 1 0 2 2 1 1 0 1 1 0 1 0 0 1 2 1 1 1 1 0 2 2 0 2 2 1 2 1 0 1 0 2 1 1 0 1 1 1 0 1 0 1 1 2 2 2 2 0 1 0 0 1 0 0 1 1 2 1 0 0 0 2 0 0 1 1 1 1 1 1 0 0 1 0 0 0 0 0 0 0 0 1 0 0 2 0 0 0 0 0 1 2 0 0 0 0 0 0 0 0 1 1 1 1 0 1 1 1 0 1 1 0 0 1 0 0 1 1 1 1 0 0 0 1 0 2 2 1 1 0 2 0 0 0 0 1 0 0 0 0 1 2 1 1 0 0 1 1 0 0 0 0 0 0 0 2 1 1 1 2 0 2 0 2 0 0 0 1 0 0 1 2 1 2 0 0 0 0 0 0 1 0 0 0 1 0 0 0 2 2 0 1 1 0 0 0 0 0 0 1 0 0 0 1 1 0 1 0 1 0 1 1 0 0 0 2 2 2 2 0 1 0 1 1 0 2 0 0 1 1 1 1 2 2 2 2 0 0 1 1 0 2 2 1 1 0 0 2 0 0 0 0 0 2 2 1 1 1 0 1 2 1 2 0 1 2 1 1 0 2 0 2 0 0 0 0 1 1 0 0 2 0 0 0 2 0 0 0 1 1 1 2 1 0 1 1 1 1 2 0 0 0 1 1 0 0 0 2 0 1 0 0 0 0 2 2 2 1 0 0 0 0 0 0 0 0 0 1 0 0 1 1 0 2 0 0 0 1 2 0
27 1 0 0 0 0 1 1 2 0 0 1 1 1 1 0 0 2 0 0 0 0 0 0 0 0 1 0 1 2 1 2 2 2 1 1 1 1 0 0 0 0 0 0 0 1 0 1 0 1 1 0 0 0 1 2 0 1 1 2 0 1 1 1 1 0 1 1 0 0 0 1 2 0 1 2 0 1 2 2 0 0 2 0 0 0 0 1 1 2 1 1 1 1 1 0 0 0 0 2 0 2 0 0 1 1 2 0 0 0 1 2 0 2 2 0 0 0 0 2 2 0 0 2 0 0 0 0 1 0 1 1 1 0 0 0 1 0 2 0 2 0 1 0 0 1 0 0 0 1 1 0 0 0 0 0 0 2 0 1 1 0 0 1 1 1 0 1 1 1 0 1 1 2 0 0 2 1 1 1 0 0 1 1 2 2 2 1 1 0 2 2 0 1 2 0 0 0 0 0 1 1 0 0 0 0 2 0 1 0 0 0 1 1 0 2 0 1 1 1 1 1 0 1 1 1 1 0 0 0 0 0 1 1 1 1 1 1 0 0 0 0 2 0 2 2 2 0 0 0 0 0 0 0 0 0 1 2 1 1 0 0 0 1 0 0 0 0 1 0 1 1 0 1 0 0 0 1 1 1 0 1 0 0 0 0 0 2 0 2 2 1 1 2 2 0 0 0 0 0 0 0 1 1 0 0 0 1 0 0 0 2 0 1 1 0 0 1 2 0 2 1 0 1 2 0 1 1 1 1 1 1 1 1 0 0 0 2 0 0 0 0 1 2 0 0 0 0 1 1 0 0 2 2 2 0 0 0 0 0 0 0 1 1 1 0 0 1 2 0 0 0 1 2 0 0 2 0 0 2 2 0 0 0 1 0 0 0 0 0 0 0 1 1 1 1 1 0 1 1 1 0 2 0 0 1 1 1 0 0 2 0 0 2 0 2 0 0 0 0 0 1 2 2 2 2 0 2 0 0 1 0 0 2 1 1 1 0 0 0 2 0 0 2 1 2 2 1 0 0 0 0 0 2 0 0 0 2 2 2 0 2 0 0 0 0 0 1 2 1 1 1 1 1 1 1 0 0 2 2 2 1 0 1 2 0 0 2 2 0 1 2 1 2 1 0 2 1 1 2 0 1 1 0 0 2 2 0 1 0 1 1 0 0 1 1 0 1 0 1 1 1 2 2 0 0 0 0 0 2 0 1 1 1 0 0 1 0 1 1 0 1 2 2 0 2 1 0 0 0 1 0 0 0 1 1 0 2 0 1 1 1 0 0 0 0 0 0 0 0 0 2 2 0 1 1 2 2 0 2 0 0 1 0 1 1 2 0 0 0 0 1 0 0 1 0 0 0 0 0 0 2 1 0 1 2 1 0 0 0 0 0 0 1 2 0 0 0 1 0 2 0 1 1 1 0 1 2 0 0 0 0 0 0 2 2 2 0 1 2 1 2 0 1 0 0 0 0 1 0 1 1 0 2 1 1 0 1 0 1 1 0 1 0 1 0 0 2 0 2 2 0 1 0 0 0 0 1 2 0 1 0 2 1 2 2 0 0 1 1 0 1 0 0 1 0 0 1 1 1 0 0 0 2 0 2 1 2 2 0 0 0 0 2 0 1 0 1 1 1 0 0 1 2 0 1 2 2 1 1 0 2 1 0 1 1 1 0 0 1 1 0 0 0 0 1 1 1 1 0 1 1 1 0 0 1 1 1 1 0 1 0 0 0 0 1 1 1 1 1 0 1 0 1 1 0 0 0 2 2 0 0 1 2 2 1 1 2 1 1 1 1 2 0 0 0 0 1 1 0 0 0 1 2 1 1 1 1 0 1 0 0 1 1 1 0 1 2 1 0 1 1 0 0 0 0 0 0 0 0 0 0 1 0 0 1 1 1 1 1 0 1 2 0 1 1 1 0 0 0 1 1 0 1 1 0 0 0 0 0 2 2 1 0 1 0 0 0 1 0 1 0 1 0 0 1 0 2 2 2 2 0 0 0 0 0 0 1 0 0 2 1 0 0 1 1 1 1 1 1 0 1 0 0 0 2 0 2 0 2 0 1 0 0 1 1 1 0 2 0 0 0 2 1 1 0 2 2 0 0 0 2 1 2 0 1 1 0 1 0 0 0 1 1 0 0 0 0 0 0 2 0 1 0 0 0 2 1 1 2 1 1 0 0 0 0 0 0 1 1 0 0 0 0 0 1 1 1 1 0 0 0 0 2 1 0 2 0 0 2 1 0 0 0 0 0 0 1 1 1 1 0
28 0 0 0 2 0 2 1 2 0 1 0 1 2 2 0 0 2 1 1 1 1 0 0 0 0 1 0 0 2 1 1 1 1 1 1 1 1 0 0 0 0 1 1 1 1 1 0 0 0 0 0 0 0 1 0 0 0 1 1 2 2 1 1 0 1 0 0 1 0 0 0 1 0 1 2 1 0 2 0 2 0 1 0 0 0 1 0 0 2 0 0 0 2 0 0 0 2 1 2 0 0 2 0 0 0 2 0 0 0 0 2 1 2 2 1 1 0 1 2 2 0 1 1 0 1 0 1 2 1 1 1 0 0 0 0 0 0 1 0 1 1 0 0 0 0 0 0 0 1 0 0 0 0 1 0 0 1 0 1 0 0 0 1 1 1 1 0 0 1 1 1 1 2 0 0 2 1 1 1 0 1 1 1 1 1 1 0 0 0 2 2 0 0 2 0 0 0 0 0 1 1 0 1 1 0 0 1 1 0 0 0 2 0 1 2 0 0 1 0 2 1 0 0 0 1 1 0 0 0 0 0 1 1 0 0 0 2 0 0 0 0 2 0 2 0 0 0 1 1 1 1 0 1 0 0 1 2 0 0 0 0 0 1 0 0 0 0 1 0 1 0 0 1 0 1 0 1 2 0 1 1 0 0 1 0 1 1 1 2 1 0 1 1 1 0 1 1 0 0 1 0 0 0 0 0 2 0 0 0 1 2 0 0 1 0 1 1 0 0 1 2 0 2 1 0 1 2 2 0 2 1 0 0 0 0 0 1 1 0 1 0 0 2 0 0 0 0 2 1 0 0 0 0 0 2 0 0 1 1 1 0 1 1 1 1 0 2 2 0 0 0 0 2 0 1 1 2 0 2 1 2 0 0 2 1 0 1 1 0 0 0 2 0 2 2 2 0 0 0 0 0 0 2 1 1 0 2 0 0 0 0 0 1 1 2 1 0 0 1 0 0 0 0 0 0 0 0 0 0 0 0 0 2 0 0 1 0 0 0 1 0 0 0 1 1 2 0 0 0 1 1 0 2 0 0 0 2 1 1 0 2 0 0 0 0 0 1 2 1 1 1 2 2 2 1 1 0 1 0 0 2 1 1 2 0 0 0 1 0 0 1 1 2 1 1 1 0 1 2 0 1 1 0 0 2 1 1 2 0 1 1 0 1 0 2 0 0 0 1 1 1 1 1 1 0 0 1 1 1 1 0 2 1 2 1 1 0 0 0 1 1 1 0 0 2 0 2 2 0 0 0 0 0 1 1 1 0 1 0 0 0 1 1 1 0 1 0 0 1 2 2 0 0 0 1 1 0 0 2 0 0 1 0 1 1 2 0 1 1 1 0 0 0 1 0 1 0 0 0 0 2 1 0 1 1 1 0 1 2 0 0 1 1 0 1 2 0 0 0 2 0 0 0 1 1 1 1 0 0 1 0 0 0 1 1 2 0 0 2 0 0 0 1 2 2 2 0 0 1 0 1 0 2 0 0 0 2 0 1 1 0 0 0 1 1 1 2 0 0 0 0 0 0 0 0 0 0 1 1 0 2 2 1 0 2 1 1 1 1 0 0 0 0 1 0 0 0 1 2 1 0 0 2 1 2 0 2 2 0 1 0 0 1 0 0 1 1 1 1 0 0 0 2 0 1 1 1 1 1 1 1 0 0 0 0 0 0 0 2 1 1 1 1 0 1 1 0 0 0 0 0 0 0 0 0 1 1 2 1 1 0 1 1 0 1 1 2 0 0 0 0 0 0 0 0 0 0 1 1 2 2 1 1 1 1 0 2 1 2 0 1 2 1 1 0 0 0 0 1 0 0 1 1 1 2 1 0 0 1 0 0 1 0 2 1 1 2 2 0 2 2 0 0 0 1 0 0 0 0 1 1 2 1 0 1 1 0 0 0 0 0 1 0 0 0 0 0 0 0 1 1 0 2 1 0 1 0 0 0 0 1 0 0 0 0 1 0 1 0 0 0 1 0 0 1 0 1 0 2 1 0 0 0 0 0 0 2 0 0 2 1 2 2 2 2 2 1 0 1 1 0 1 0 2 1 0 1 0 1 1 1 0 0 1 1 2 1 1 1 0 1 2 0 0 0 0 0 0 0 1 1 0 2 0 0 0 1 1 0 0 0 1 1 0 1 2 0 1 0 1 0 2 1 1 0 0 1 2 2 2 0 0 2 0 0 0 0 0 0 0 0 0 0 0 1 1 1 1 0 0 0 0 2 1 0 2 0 0 0 0 0 0 1 0 0 0 0 0 0 0 0
29 0 1 0 1 0 1 1 1 1 0 0 0 0 0 0 0 2 1 1 1 1 0 1 1 1 1 0 0 2 1 0 0 0 1 0 1 1 1 0 1 0 0 1 0 1 0 0 0 1 1 0 1 0 2 1 1 0 0 0 1 1 2 2 0 1 1 0 0 0 0 1 2 0 1 1 1 0 2 1 1 0 2 1 2 0 0 1 1 1 0 1 1 1 1 0 0 1 1 2 1 2 1 1 0 0 2 1 0 0 0 1 0 1 1 0 0 0 1 2 2 0 2 0 0 2 0 1 1 0 0 0 1 0 1 1 1 0 1 0 0 2 0 0 0 1 1 0 0 0 0 0 0 0 1 0 0 1 0 1 0 0 1 0 1 1 1 1 1 1 0 1 0 2 0 0 1 1 0 0 1 1 2 2 2 2 2 2 0 0 2 2 0 1 2 0 0 0 0 0 1 1 1 1 1 0 1 0 2 0 0 1 2 0 2 2 1 0 2 0 2 0 0 0 0 0 0 0 0 0 0 0 1 1 1 1 1 1 0 1 0 1 2 1 1 0 0 0 1 1 1 1 0 1 1 0 2 2 1 2 0 0 0 1 0 0 1 0 2 0 2 0 0 0 0 0 0 0 1 0 1 0 0 0 0 1 1 2 0 2 1 1 0 2 1 1 0 1 0 1 1 0 1 1 0 0 0 0 1 0 0 1 0 1 1 1 0 0 0 0 1 1 1 1 2 0 1 1 1 1 1 1 2 1 0 0 0 1 1 1 1 1 1 2 1 0 1 0 2 2 2 2 2 2 1 0 1 0 0 1 1 0 1 0 1 0 0 2 2 0 0 0 0 2 1 0 2 1 1 1 2 0 1 1 2 0 0 0 0 0 1 1 1 0 2 1 0 2 0 0 0 1 1 1 0 0 1 0 0 0 0 0 0 1 0 1 0 0 0 0 0 1 1 1 0 0 0 0 0 0 0 0 0 0 1 1 0 1 0 1 0 2 1 1 2 2 2 1 0 0 0 1 0 2 0 0 0 0 1 0 1 1 0 0 0 0 0 1 2 1 1 1 1 1 2 1 1 0 1 1 0 1 0 0 1 1 0 2 2 0 2 2 0 2 1 2 0 2 2 2 0 0 2 2 0 0 2 0 1 1 1 1 0 1 1 1 1 0 0 1 1 1 2 2 1 1 1 1 1 1 0 1 1 1 1 0 0 0 0 0 1 1 2 2 1 0 1 1 1 1 0 1 0 0 0 2 0 1 0 0 0 0 2 2 0 0 1 0 0 0 1 1 2 0 1 1 2 0 0 2 0 1 0 0 1 0 1 1 0 0 0 1 0 0 0 0 0 1 1 0 1 0 1 0 1 2 0 0 1 1 0 0 0 0 1 0 0 0 0 1 0 1 0 0 0 1 2 2 0 0 0 0 0 0 2 0 2 0 0 2 0 0 0 1 2 1 0 1 0 0 1 1 0 0 0 0 0 2 2 0 0 0 0 0 1 1 1 2 1 0 0 0 0 0 0 1 1 1 2 1 0 0 0 0 0 1 1 1 1 1 0 1 0 0 0 0 0 1 0 1 1 0 0 0 0 0 1 0 1 0 0 0 0 0 0 1 0 0 0 0 0 0 0 2 0 0 0 0 0 0 0 1 0 0 0 0 1 0 1 2 0 2 0 0 0 0 1 1 0 0 0 0 1 0 0 0 0 0 1 0 0 0 2 2 1 0 1 0 2 2 1 1 0 1 1 0 0 0 1 2 1 0 0 0 1 0 2 2 2 0 1 0 2 1 1 1 0 0 0 0 0 0 0 1 2 2 0 0 1 1 0 0 1 1 1 0 2 0 1 0 1 1 0 2 0 2 0 0 1 0 2 1 1 0 0 2 0 1 1 0 1 1 1 0 0 0 1 2 1 1 1 0 0 2 2 0 0 1 0 0 0 1 0 0 0 0 1 1 0 0 0 0 0 0 0 0 0 1 2 2 2 0 0 0 0 1 0 1 0 0 0 1 2 1 1 1 1 1 0 0 0 2 0 2 1 1 0 1 0 0 1 2 0 0 1 2 2 0 2 0 0 0 2 0 2 0 1 0 0 0 1 1 0 2 0 0 0 1 1 0 0 1 0 0 0 1 1 0 1 0 1 1 0 2 1 0 2 1 2 1 1 0 0 0 1 1 0 0 0 0 0 0 0 0 0 2 0 1 1 0 0 0 0 2 0 0 2 0 1 2 1 0 0 2 0 0 0 1 1 0 0 0
30 1 2 0 1 0 1 1 2 0 1 0 0 2 2 0 0 0 1 0 0 0 0 1 1 1 1 0 1 2 1 0 1 2 1 1 2 1 0 1 1 0 0 0 1 0 0 0 2 0 0 0 0 1 1 1 0 0 1 0 0 0 1 1 0 0 0 0 0 0 0 0 2 0 2 2 0 0 1 1 0 0 1 0 1 0 0 0 0 1 0 0 1 1 0 0 0 1 0 0 0 2 0 2 0 0 2 0 1 0 0 2 0 2 2 0 0 0 2 0 0 0 2 0 0 1 0 0 1 0 1 1 0 0 0 0 0 0 0 0 0 2 0 0 0 1 0 0 0 0 0 0 0 0 0 0 0 1 0 2 1 2 0 1 2 2 2 1 1 1 0 2 2 2 2 0 2 1 1 1 0 0 1 1 2 2 1 1 0 0 0 0 0 1 2 0 2 0 0 0 2 2 0 1 1 0 0 0 1 0 0 0 1 0 1 2 0 0 1 1 1 0 1 0 1 2 1 0 0 0 0 0 1 1 1 0 0 2 0 0 0 0 2 1 2 0 0 1 1 1 0 0 0 1 1 0 2 1 1 1 0 0 0 2 0 0 0 0 1 0 1 1 0 0 0 0 0 1 1 1 0 0 0 1 0 1 1 1 0 2 0 0 2 2 2 0 2 0 0 0 0 0 1 1 0 0 0 0 1 0 0 2 0 1 1 0 0 1 0 0 0 2 0 2 1 0 1 1 1 2 2 2 1 0 0 0 0 0 2 1 1 1 1 1 0 0 0 0 2 1 1 0 2 2 1 0 0 0 0 1 1 0 1 0 1 0 0 1 2 0 0 0 0 2 1 0 0 1 1 1 2 1 0 0 1 0 0 0 0 0 0 0 0 1 2 1 1 0 0 1 0 1 1 1 1 1 0 1 0 0 2 0 0 0 1 1 1 0 0 0 0 1 1 2 1 1 1 0 1 0 1 0 0 0 0 0 1 0 0 0 1 1 0 0 0 2 2 1 1 1 0 0 0 2 1 1 0 1 1 2 0 2 0 1 0 1 1 0 2 0 0 0 2 2 0 0 0 1 2 0 0 1 0 0 2 1 0 0 1 0 0 1 1 1 1 1 0 0 1 1 1 1 2 1 1 0 1 2 2 0 0 2 0 0 1 1 0 1 0 1 1 1 2 2 1 0 0 0 0 2 0 1 2 1 1 1 2 0 0 0 0 1 2 2 1 1 1 1 1 0 0 0 0 0 1 1 1 0 0 0 0 0 2 2 0 0 1 2 2 0 1 1 1 0 0 1 1 2 0 1 0 0 1 0 1 1 2 0 1 1 1 0 1 2 0 0 0 1 1 1 0 2 1 0 1 2 0 0 1 1 0 0 0 0 2 0 0 0 0 1 0 1 0 0 0 0 0 1 0 0 0 0 1 0 1 0 2 0 0 1 1 1 0 0 2 0 2 0 1 1 0 2 1 1 1 0 0 1 0 1 1 0 1 0 2 2 0 1 1 1 1 1 0 0 0 0 0 0 2 1 1 1 2 2 1 2 1 1 1 1 0 1 1 0 0 1 0 0 0 1 1 0 0 1 0 1 1 2 2 0 1 0 0 1 0 1 0 1 1 1 0 0 1 2 0 1 1 0 0 1 1 1 1 0 1 1 0 0 0 1 1 0 0 1 0 1 2 1 2 1 0 2 0 0 0 0 1 1 1 0 1 0 1 1 0 1 1 0 2 2 1 0 0 1 1 0 0 0 2 2 0 0 1 2 2 1 1 1 1 2 0 1 2 0 1 0 1 0 0 0 0 0 1 2 1 1 2 0 0 2 0 0 2 0 2 0 1 0 2 0 0 2 0 1 0 1 0 0 1 0 2 1 2 1 0 1 1 0 0 0 0 0 1 0 0 0 1 1 1 1 1 1 0 2 2 0 0 0 0 0 1 2 0 0 0 1 1 0 1 0 0 0 2 0 0 1 0 1 1 1 1 0 1 1 0 1 0 2 0 0 2 0 0 2 2 2 2 2 0 1 0 1 1 1 2 1 0 2 0 2 0 1 0 0 0 0 1 0 1 1 0 1 2 1 1 0 2 1 0 0 0 1 0 2 0 0 0 1 1 0 0 1 2 2 2 2 0 1 0 1 0 0 0 2 2 0 2 1 1 2 1 1 0 0 1 1 0 0 0 0 0 0 0 0 0 2 0 0 0 0 0 0 0 2 0 0 1 0 0 1 0 1 1 1 0 0 0 0 0 0 0 0
31 0 0 0 1 0 2 1 1 0 0 0 0 0 0 0 0 1 1 1 1 1 0 1 0 0 1 0 0 2 2 0 1 1 0 0 0 0 1 0 0 0 0 0 0 0 0 0 0 0 0 0 0 0 1 1 1 0 0 1 1 1 1 1 2 0 2 0 0 0 0 2 2 1 2 2 0 0 1 1 0 0 2 0 1 0 0 1 0 1 0 0 0 2 0 1 1 0 0 2 0 2 0 1 1 1 2 1 0 0 0 0 1 1 1 1 1 0 1 1 1 0 1 1 0 2 0 2 2 2 0 0 0 0 1 1 0 0 0 0 1 1 0 0 0 1 0 0 0 1 0 0 0 0 1 0 1 1 2 1 1 1 0 1 1 2 2 1 2 0 0 0 0 1 0 0 2 1 0 0 1 1 1 1 1 1 1 1 0 0 0 1 0 0 2 0 2 0 0 0 1 1 1 1 1 0 0 0 1 0 1 0 1 0 1 2 0 0 1 1 1 1 1 0 0 0 0 1 1 1 1 0 1 1 0 0 0 2 0 0 0 0 2 1 2 0 1 0 0 0 0 0 0 0 1 0 0 2 1 1 0 0 0 0 0 0 0 0 2 0 0 1 0 2 0 1 0 1 1 1 0 2 0 0 0 2 2 0 0 2 0 0 0 2 0 1 0 0 1 0 0 1 0 0 0 0 0 0 2 0 0 2 0 0 1 0 1 0 0 0 1 1 0 0 2 0 1 2 2 1 2 0 1 1 0 0 0 1 1 0 1 1 1 2 0 0 1 0 2 1 0 0 0 0 0 1 0 0 1 0 1 1 2 0 2 1 0 1 1 0 1 1 1 2 0 0 1 1 1 1 2 1 0 0 1 0 0 0 0 2 1 1 0 1 1 1 1 0 1 1 0 1 0 0 0 0 0 1 0 0 0 0 0 1 1 2 1 0 0 0 0 1 1 0 2 1 1 0 0 0 1 0 0 2 0 0 2 2 0 2 0 1 0 0 2 2 2 0 0 0 0 0 0 2 2 1 1 1 1 1 1 1 1 0 2 2 2 0 2 0 0 0 2 2 0 0 0 0 1 1 1 1 0 0 2 0 0 0 1 0 0 1 1 1 1 2 0 0 1 2 0 1 1 2 0 0 2 1 1 1 0 2 0 0 1 1 0 1 0 2 2 1 0 1 0 1 0 1 1 1 1 0 1 1 1 0 0 0 1 1 0 1 2 2 2 1 2 1 1 1 0 1 0 1 1 0 0 0 1 0 0 0 0 1 1 0 1 1 1 1 1 1 0 0 0 0 0 2 0 0 0 0 0 0 2 0 2 0 2 2 1 0 1 0 0 0 0 1 1 0 1 0 1 1 0 1 0 0 1 1 0 0 0 0 0 0 1 1 0 1 1 1 0 1 1 0 2 2 0 0 0 0 1 0 2 1 2 0 0 2 0 0 0 1 2 1 2 1 0 0 1 1 1 1 1 0 0 1 1 0 0 0 1 0 2 2 1 2 0 0 0 0 0 0 1 0 0 0 2 2 1 1 1 1 0 1 1 0 2 2 0 0 0 1 0 1 0 0 1 1 0 2 0 0 1 2 2 1 2 0 0 0 0 1 0 1 0 0 0 0 0 0 2 2 0 0 0 0 0 0 0 2 1 0 0 1 0 0 0 2 0 2 0 0 0 1 2 1 0 0 0 0 0 0 0 0 0 0 1 1 0 0 2 1 1 0 1 0 1 1 0 0 0 1 1 0 0 1 0 1 2 2 0 1 2 0 1 2 2 2 0 0 2 0 2 0 1 2 0 0 0 0 1 1 1 1 1 0 0 2 0 0 1 1 1 0 2 2 1 0 1 1 0 0 0 0 0 0 0 0 0 0 2 2 0 2 0 0 1 1 0 0 2 0 2 2 2 2 1 0 1 1 0 2 2 0 0 1 2 0 1 2 1 1 1 2 1 1 2 0 1 0 1 0 0 1 0 0 2 2 1 1 0 0 0 0 0 1 0 0 2 0 1 2 2 2 2 0 0 0 0 2 0 1 2 1 1 1 0 0 1 0 1 0 1 2 2 0 2 0 0 0 2 1 2 0 1 1 1 2 0 2 0 1 1 0 1 1 2 1 0 0 2 0 0 1 2 2 0 1 0 0 2 1 0 0 1 1 1 1 0 1 0 0 1 1 2 0 0 1 0 0 0 1 1 0 2 0 1 1 0 0 0 2 0 0 1 1 2 1 0 0 0 1 0 1 0 1 1 1 1 1
32 0 1 0 0 0 1 1 1 0 0 0 1 1 1 0 0 1 1 1 1 0 0 0 0 0 0 0 0 2 2 0 1 1 0 0 0 0 1 0 0 0 0 0 0 0 1 0 0 0 0 0 1 1 1 0 1 0 0 2 1 2 1 1 1 0 0 0 0 0 0 0 2 2 2 2 0 0 0 0 0 0 2 1 2 0 0 0 0 2 0 0 1 2 1 0 1 2 2 2 2 2 0 0 2 2 2 0 1 1 0 1 1 1 1 1 1 0 2 0 2 0 0 2 0 1 0 1 1 1 0 0 0 0 0 0 0 0 0 0 1 1 0 0 0 2 2 0 0 0 0 0 0 0 1 0 0 0 1 2 0 0 0 2 0 1 1 1 1 1 0 1 0 1 0 0 2 0 0 0 0 0 1 1 2 1 1 0 0 0 2 2 0 0 1 0 0 0 0 0 0 0 0 1 1 0 1 1 1 0 2 0 0 0 1 2 1 0 1 1 1 1 0 0 1 0 0 1 0 0 0 0 0 0 0 0 0 2 0 0 0 0 2 0 2 0 0 0 0 0 0 0 1 0 1 0 1 2 1 1 0 0 0 0 0 0 0 0 0 0 0 1 0 1 0 1 0 1 2 1 1 1 1 1 1 1 2 2 2 2 1 1 1 2 2 1 0 1 0 1 0 0 1 1 1 1 0 0 0 0 1 2 0 0 1 0 0 0 0 0 0 2 1 2 2 0 0 1 1 2 2 2 1 0 0 0 1 2 1 0 0 1 1 1 0 0 0 0 2 1 0 0 2 2 1 0 1 0 0 0 0 0 2 0 2 0 0 1 2 0 0 0 0 2 1 0 0 2 0 2 1 1 1 1 1 0 0 0 0 1 0 0 0 0 1 1 1 0 0 1 1 0 2 0 0 1 1 1 0 0 2 0 1 0 1 1 0 1 0 1 0 1 1 1 0 2 1 1 0 0 0 0 0 1 0 0 1 1 0 0 1 1 0 0 1 2 2 1 1 0 0 0 0 1 1 0 1 2 1 1 0 2 0 0 0 0 0 2 2 2 0 0 2 2 1 0 1 0 2 0 0 2 0 0 1 1 0 2 2 0 0 2 1 1 1 0 2 0 1 2 0 1 2 2 0 0 2 1 1 0 0 2 0 0 1 0 0 0 0 0 0 2 2 2 1 0 0 0 0 1 0 1 0 0 0 0 2 0 0 0 0 2 1 2 0 2 0 0 0 1 0 1 0 1 1 0 0 0 1 0 0 0 0 1 1 0 1 0 0 1 1 1 0 0 0 0 1 2 1 2 0 0 0 0 2 0 2 0 0 0 1 1 1 0 0 0 1 0 0 0 0 1 0 0 2 2 2 0 1 1 1 0 0 0 0 0 0 0 0 1 0 1 0 0 0 1 1 0 0 0 0 0 1 0 2 1 2 0 1 2 1 1 1 1 2 1 1 0 0 0 0 2 0 1 0 0 0 0 0 0 0 0 1 1 1 1 2 2 0 1 1 0 0 0 1 1 1 0 2 0 1 0 1 0 0 1 1 1 2 1 0 1 0 1 2 0 0 0 1 1 0 1 0 1 0 1 2 2 2 0 0 0 0 2 1 2 1 2 1 1 1 0 0 2 0 1 1 1 0 0 0 1 0 0 0 0 0 0 0 1 0 1 0 0 0 0 2 0 1 0 1 1 2 0 0 0 0 0 1 0 0 0 2 1 0 0 1 0 2 2 1 0 1 0 0 0 0 0 2 2 1 2 1 1 2 1 1 2 1 2 0 1 2 1 1 1 0 0 0 0 0 0 1 2 1 0 1 1 0 1 0 0 2 0 1 0 1 2 0 1 0 1 0 0 0 0 0 0 0 0 0 0 1 0 1 1 0 0 0 0 0 0 0 0 0 0 0 0 0 0 0 0 0 2 2 0 1 0 0 0 0 1 0 0 0 0 1 0 1 0 1 0 1 0 0 0 0 0 1 2 1 1 0 0 0 1 0 1 0 0 1 1 2 1 2 2 2 2 0 0 1 1 1 0 2 2 0 1 0 2 0 0 0 0 1 2 2 2 2 1 0 1 2 1 0 1 0 0 0 0 0 1 0 1 0 1 1 1 1 1 0 1 1 0 0 0 1 2 0 0 0 0 2 0 1 0 0 1 2 1 1 0 1 0 0 0 1 1 1 1 1 0 0 1 1 1 1 1 1 0 0 0 0 1 0 0 1 0 1 2 0 0 0 1 1 0 0 0 0 0 0 0
33 1 1 0 0 0 2 1 1 1 0 1 1 2 1 0 0 2 1 1 1 1 0 1 1 1 2 0 0 2 1 1 1 1 0 0 2 1 0 0 1 0 0 0 0 0 0 1 0 0 0 0 1 0 0 0 0 0 0 2 0 2 1 1 0 0 0 0 0 0 0 1 1 0 1 1 1 0 2 0 2 0 2 0 1 0 0 1 1 2 0 1 0 0 0 0 1 1 0 1 0 1 0 1 1 1 2 0 1 1 0 1 1 2 2 2 2 0 2 0 0 0 2 0 0 0 0 2 2 1 0 0 0 0 0 0 0 0 0 0 0 1 0 0 0 1 0 0 0 2 0 0 0 0 0 0 0 0 0 0 0 0 0 0 1 1 1 0 0 1 1 1 0 2 0 1 1 0 0 0 0 1 0 0 2 2 0 1 0 0 1 2 0 0 1 0 0 0 0 1 0 1 0 1 1 0 1 0 1 0 0 0 0 0 1 2 0 0 1 1 1 1 1 0 0 0 0 0 0 0 0 0 0 1 1 1 1 2 0 0 0 0 2 0 2 0 0 0 0 0 0 0 0 0 1 0 0 1 1 1 0 0 0 0 0 0 0 0 1 0 0 0 0 1 0 0 0 1 2 1 0 1 0 0 1 0 1 2 0 2 1 0 1 2 1 1 0 1 0 0 0 0 0 0 0 0 0 0 0 0 0 1 0 0 2 0 0 0 1 0 1 2 0 1 2 0 1 1 1 1 1 1 1 0 0 0 0 0 2 0 1 1 0 2 0 0 0 0 2 0 0 0 2 2 1 0 0 0 0 0 0 0 1 0 1 1 0 1 1 0 1 1 1 1 0 1 1 2 1 2 0 1 0 0 1 1 0 0 0 0 0 0 1 0 2 1 0 0 0 0 0 0 1 1 1 1 0 0 0 0 1 0 0 0 1 1 1 0 0 1 0 0 0 2 1 2 1 1 0 0 0 0 0 1 1 0 0 0 0 0 1 0 0 2 1 2 2 0 1 0 1 0 0 1 2 1 1 2 2 1 0 2 0 1 0 1 1 0 2 0 0 0 2 2 2 2 0 1 2 0 0 1 0 1 2 0 0 0 0 0 0 0 1 1 0 0 2 0 1 2 0 1 1 1 0 1 1 0 0 1 0 1 1 0 1 1 0 0 0 1 1 1 2 2 0 0 0 1 2 1 1 1 0 0 0 0 1 0 1 0 2 0 0 0 0 1 2 0 0 0 1 0 0 0 1 0 0 0 1 0 0 0 1 2 0 1 2 0 0 1 0 1 0 0 0 0 0 0 0 2 0 1 0 0 2 0 1 1 0 0 0 0 2 0 2 0 0 1 1 0 1 1 0 0 2 2 0 0 1 1 2 0 0 1 1 1 0 0 1 0 0 0 0 2 2 0 2 1 0 0 0 0 0 0 1 0 2 0 0 1 2 2 0 0 0 0 0 0 0 0 0 2 0 0 0 0 0 1 1 0 0 0 1 1 1 1 0 2 0 0 0 0 0 0 1 0 0 0 2 0 1 0 2 2 0 2 2 1 2 1 1 1 0 0 1 1 0 0 1 1 0 1 0 0 1 2 2 2 2 0 0 0 0 2 0 0 1 1 1 1 0 0 0 1 0 0 0 1 0 0 0 1 0 0 0 0 1 0 0 0 0 1 1 2 0 1 2 0 0 0 0 0 1 0 0 2 0 0 2 1 0 0 2 1 0 0 1 1 1 1 0 1 0 0 0 0 0 0 1 1 1 2 0 0 0 1 0 2 2 2 0 0 2 1 2 0 1 1 0 0 0 0 0 2 2 1 1 0 0 2 0 0 2 0 2 0 1 2 2 0 2 2 0 0 0 1 0 0 1 0 2 1 2 0 0 1 0 0 2 1 1 0 1 0 0 0 1 0 0 0 2 2 0 2 2 0 0 0 0 1 0 2 0 0 0 1 1 0 2 0 1 0 1 0 0 1 0 0 0 0 0 0 0 0 0 1 0 2 0 0 2 2 0 2 2 2 2 2 0 0 0 2 0 1 2 0 1 1 0 0 0 1 0 0 1 1 1 0 1 0 0 0 2 1 1 0 1 1 0 0 1 1 0 2 0 0 0 0 0 0 0 1 1 1 1 1 1 0 2 0 1 0 2 0 1 0 0 1 1 0 1 0 0 0 1 0 1 1 0 0 0 0 0 1 1 1 0 1 1 0 0 0 0 2 0 0 1 0 0 1 1 0 0 1 0 0 0 1 1 0 2 0
34 0 2 0 0 0 1 2 2 0 0 0 1 1 1 0 0 2 0 0 0 0 0 0 0 0 0 0 0 1 1 1 0 0 0 0 2 0 0 0 0 0 1 1 0 0 1 1 0 0 0 0 0 1 0 1 1 0 0 1 1 2 2 2 1 1 1 1 0 0 0 0 2 0 2 2 0 0 0 0 0 0 2 1 2 0 0 1 1 2 1 1 0 1 0 0 0 0 0 1 0 2 1 1 0 0 2 0 0 0 0 2 0 2 1 0 0 0 1 1 1 0 1 1 0 1 0 1 2 0 1 1 1 0 0 0 1 0 0 0 1 1 0 0 0 2 1 0 0 1 1 0 0 0 0 0 0 1 0 0 1 1 0 1 1 2 1 1 0 2 0 0 1 2 0 0 2 1 1 1 0 0 0 0 1 0 0 0 0 0 2 2 0 0 2 0 2 0 0 1 1 2 0 0 0 0 1 0 1 0 1 0 1 0 2 2 1 0 1 1 1 0 0 0 0 1 1 0 0 0 0 0 0 0 0 0 0 2 0 0 0 0 2 0 0 0 0 0 0 0 0 0 0 0 1 0 0 2 0 0 0 0 0 1 0 0 1 1 2 0 1 1 0 1 0 0 0 2 2 2 0 2 0 0 1 0 1 2 0 2 0 0 2 2 2 0 1 1 0 1 0 0 1 1 0 1 0 0 0 0 1 2 0 0 2 0 0 0 0 0 1 1 2 1 2 0 2 1 1 1 1 1 1 0 0 0 0 2 0 1 2 1 1 1 0 0 0 0 2 0 0 0 2 2 1 0 0 0 1 1 2 1 1 0 1 0 0 2 1 0 1 1 0 2 2 0 1 2 0 2 1 1 0 0 1 1 0 0 0 1 0 0 1 0 2 1 1 1 0 0 0 1 1 1 1 0 1 0 1 0 0 0 0 1 0 1 0 0 0 0 1 1 0 2 0 2 1 0 2 0 2 1 1 1 0 0 0 0 0 0 2 0 0 1 1 2 1 1 0 0 0 0 0 2 0 0 0 2 1 1 1 1 1 0 1 1 1 1 2 0 0 0 2 2 2 0 2 1 2 0 1 2 0 1 2 0 0 1 2 1 1 2 0 1 1 1 1 1 2 2 0 0 1 1 0 1 2 1 2 0 1 1 0 0 2 0 0 0 0 1 1 0 1 1 0 0 0 0 0 1 0 0 1 0 1 0 2 1 0 0 0 1 2 2 1 1 0 2 2 0 0 0 0 0 0 0 0 0 1 0 0 0 0 1 0 1 1 0 0 0 0 0 2 0 0 2 2 2 0 2 0 0 0 0 2 1 1 0 0 0 0 0 0 1 1 0 0 0 0 0 0 2 0 0 2 2 2 0 0 1 0 0 1 1 0 1 1 0 0 0 1 0 1 1 1 1 0 0 0 0 0 0 0 0 2 0 2 0 0 1 2 1 0 1 1 1 1 0 0 1 0 1 0 0 0 0 0 1 1 0 0 0 0 0 2 2 2 2 1 0 0 1 0 1 0 1 1 0 1 1 1 1 2 2 0 2 1 1 2 1 1 1 0 0 0 1 0 0 2 2 1 0 0 0 1 1 0 1 2 0 0 0 0 0 0 0 0 0 0 0 0 0 0 2 0 0 0 1 1 0 0 1 0 0 1 1 1 0 0 0 0 0 0 0 0 0 0 2 1 0 1 1 1 0 0 0 0 0 2 0 0 0 0 0 0 2 2 1 1 1 0 0 0 0 0 0 0 0 0 1 0 0 0 0 1 2 0 2 2 2 0 0 2 2 2 2 0 1 0 0 0 0 0 2 0 0 1 0 0 1 0 0 1 0 2 1 1 2 1 0 1 1 0 1 1 2 0 0 0 0 1 1 2 0 0 1 1 1 1 0 1 1 0 0 0 0 0 1 0 0 2 1 0 2 2 0 0 0 0 0 1 2 1 1 1 0 1 0 2 0 1 0 0 0 0 0 0 0 1 0 0 0 1 1 0 1 0 1 0 0 1 1 1 2 2 2 2 2 0 0 0 1 0 2 2 0 1 1 0 1 1 1 1 0 1 0 1 1 1 1 0 1 2 0 0 0 1 1 0 0 1 1 0 2 0 0 0 0 1 1 0 0 2 0 0 1 2 0 0 0 2 0 2 0 1 0 0 2 2 2 2 0 1 0 2 1 0 0 1 2 1 0 0 1 1 1 1 2 2 0 0 0 0 2 0 0 1 0 0 2 0 0 0 2 0 0 0 0 1 1 1 1
35 1 2 0 0 0 0 1 1 1 0 1 1 1 1 0 0 1 0 0 0 0 0 2 0 0 0 0 1 2 0 1 1 1 1 0 1 0 0 1 1 1 1 1 0 1 0 0 0 1 1 0 1 0 0 1 0 0 0 2 0 2 1 2 0 1 0 0 0 0 1 1 2 0 2 2 0 1 2 1 1 0 2 1 1 0 0 0 0 2 0 0 0 2 0 0 0 0 0 1 0 2 0 1 0 0 2 0 1 1 0 1 1 2 2 0 0 0 2 0 2 0 1 1 1 0 0 1 1 0 0 0 0 0 0 0 0 0 0 0 0 2 0 0 0 0 0 0 0 0 0 0 0 0 1 0 0 0 0 2 2 2 0 0 0 2 1 2 0 1 1 0 1 2 1 1 1 1 1 1 0 1 2 2 2 2 2 2 1 0 2 2 0 0 2 0 1 1 0 0 1 1 1 0 0 0 1 0 1 0 1 0 1 0 1 2 0 0 1 0 2 2 0 1 1 0 0 0 0 0 0 0 1 2 2 1 0 2 0 0 0 0 1 0 1 0 0 0 0 0 0 0 1 0 0 0 1 1 0 0 0 0 0 2 0 0 0 0 1 1 0 2 0 2 1 0 0 2 2 2 0 2 1 1 0 1 2 0 0 1 0 1 0 2 1 1 0 1 0 0 0 0 1 1 0 0 1 0 0 0 0 2 0 0 2 1 0 0 1 0 1 2 1 0 1 0 1 0 0 1 2 1 0 0 0 0 0 1 1 0 1 1 1 1 0 0 0 0 0 2 0 0 1 1 0 1 1 0 0 0 0 0 2 0 2 0 0 2 2 0 0 0 0 2 1 0 1 2 0 2 0 0 0 0 1 2 0 1 1 1 1 1 0 0 1 0 0 1 1 1 0 1 1 1 1 0 1 0 0 0 1 0 1 1 1 2 1 0 0 0 1 2 0 1 1 2 1 1 1 0 2 0 1 0 1 1 0 0 0 0 2 0 0 1 0 1 1 0 2 0 0 0 0 1 1 0 1 1 0 1 1 1 0 0 0 0 0 0 2 0 1 0 2 2 0 0 0 0 2 2 2 1 0 1 1 2 1 1 2 0 1 1 1 1 2 1 2 2 2 2 0 0 2 2 0 0 2 0 0 1 0 1 0 0 0 1 0 2 0 2 2 1 2 2 0 0 0 0 0 2 0 0 0 0 1 0 1 0 1 1 0 1 2 1 1 2 0 1 1 0 0 0 0 0 1 1 1 0 0 0 0 0 1 2 0 1 2 1 1 0 0 0 0 0 0 0 0 1 0 1 0 0 1 0 0 1 1 0 0 0 0 0 1 0 2 0 1 1 1 0 0 2 0 1 2 2 2 0 2 2 0 0 0 0 1 0 0 0 2 0 0 0 0 0 0 0 2 2 0 0 0 0 0 0 2 1 2 0 0 2 1 1 0 1 1 0 0 1 0 0 1 1 0 0 0 0 0 1 1 0 0 0 1 0 1 1 0 2 1 0 0 1 0 0 0 1 1 0 1 1 1 0 1 1 0 1 0 2 0 1 0 1 0 1 2 0 0 0 1 1 0 1 0 0 0 1 1 2 1 0 0 0 0 1 0 0 0 1 0 0 1 0 0 2 0 0 0 1 0 0 0 1 1 0 1 1 1 0 0 1 1 1 1 1 0 1 1 0 0 0 0 0 0 0 0 0 1 0 1 0 0 1 1 0 0 0 0 0 2 2 1 0 0 1 1 0 0 0 1 1 1 1 1 1 2 0 1 2 1 1 1 1 2 1 2 1 0 0 0 0 0 0 0 2 2 0 1 0 1 1 0 0 1 0 1 0 1 2 1 1 1 1 0 1 0 1 0 0 0 0 0 0 2 1 0 2 0 0 1 0 1 0 1 1 0 0 1 2 0 0 1 0 0 2 2 0 0 1 1 0 1 2 2 0 2 0 1 1 1 0 1 0 0 2 0 2 0 0 1 2 2 0 0 0 0 0 0 2 0 0 1 1 0 1 1 1 1 2 1 0 1 1 2 0 2 1 0 2 0 1 1 2 1 0 2 0 0 0 2 0 0 0 1 2 0 0 1 1 1 1 0 2 0 0 1 0 0 0 1 1 0 1 2 2 2 2 0 1 0 0 1 0 1 2 0 0 1 1 1 1 0 1 0 0 0 0 1 0 1 1 0 0 0 0 0 1 1 0 1 1 1 1 0 1 0 0 0 0 0 1 0 0 0 2 1 0 0 1 1 1 2 1
36 1 1 0 1 0 2 1 1 1 0 1 1 2 1 0 0 0 1 1 1 1 1 0 0 0 2 0 1 1 1 2 1 2 0 0 1 1 1 0 1 0 1 1 0 1 0 0 0 0 0 0 0 0 1 0 0 0 0 0 2 2 2 2 1 1 1 0 1 1 0 0 1 0 2 1 0 0 1 0 1 0 1 1 1 0 0 0 0 1 0 0 0 1 1 1 1 1 1 2 2 2 2 0 0 0 2 0 0 0 0 1 0 1 1 0 0 0 2 0 2 0 2 0 1 1 0 1 2 1 0 0 0 0 0 0 1 0 0 0 0 2 0 0 0 0 0 0 0 0 0 0 0 0 0 0 0 1 0 0 0 0 1 1 0 1 1 1 0 2 0 0 0 2 0 0 1 1 1 1 0 0 1 2 1 1 1 1 0 0 1 1 0 0 2 0 0 0 0 0 1 1 0 2 2 0 1 0 1 0 0 0 1 0 2 2 1 0 2 0 2 0 0 0 0 0 0 1 1 1 0 1 0 0 0 0 0 2 0 0 0 0 1 0 0 0 0 1 1 1 1 1 0 0 1 0 1 0 0 0 0 0 0 0 0 0 0 0 2 1 0 2 0 0 0 0 0 1 1 1 0 1 0 0 1 0 1 0 1 2 1 1 1 2 2 1 1 0 0 1 0 0 1 1 0 0 0 0 1 0 0 2 0 1 2 1 0 1 2 0 2 1 1 1 2 0 2 1 1 0 2 1 0 0 1 1 0 1 1 1 1 1 0 0 1 0 1 0 2 2 0 0 1 1 0 1 1 0 0 0 0 0 2 0 2 1 0 1 1 0 1 1 2 1 1 1 1 0 0 2 1 1 0 1 1 0 0 1 1 0 0 0 0 0 1 1 1 2 0 0 0 1 1 0 0 0 1 0 0 0 1 0 0 1 1 2 1 0 0 1 0 1 1 2 1 2 1 0 2 0 1 1 0 0 0 0 0 0 0 0 1 1 0 0 0 1 1 2 0 0 0 0 0 1 1 0 1 2 2 2 0 2 1 0 1 1 1 0 2 0 0 0 1 1 0 0 0 0 2 0 0 2 0 1 2 0 0 1 2 1 2 1 0 1 1 0 2 0 0 2 0 2 1 1 0 1 2 1 0 1 0 1 0 0 0 1 0 0 0 2 2 0 2 2 0 1 1 0 0 2 0 2 1 1 1 0 1 0 0 0 2 0 2 1 1 1 1 1 1 1 0 1 0 0 1 1 1 0 1 0 0 0 0 1 0 1 1 1 1 0 0 0 0 0 0 0 0 2 0 1 1 0 1 0 0 1 1 0 0 0 0 0 2 0 1 0 0 1 1 0 1 1 1 0 1 1 1 0 0 0 0 0 0 0 1 0 1 0 0 0 1 0 1 1 1 0 1 1 0 0 0 0 0 0 2 0 2 0 0 1 1 1 0 0 2 1 1 0 0 0 1 0 1 2 2 1 0 0 0 0 0 0 1 0 1 1 2 1 1 1 1 1 0 0 1 1 1 1 2 0 0 1 0 0 0 0 0 0 1 1 0 0 1 0 2 0 0 0 1 1 0 0 0 1 0 1 1 1 2 0 0 0 0 2 0 2 0 1 1 1 0 1 0 2 0 0 0 0 0 0 0 1 1 0 1 1 0 0 1 2 0 2 0 0 0 0 1 2 0 0 1 1 1 0 0 0 1 0 1 0 0 0 1 1 1 1 0 0 2 2 0 1 0 1 1 0 0 1 0 1 2 1 0 0 0 2 0 1 1 2 0 1 2 1 2 1 0 1 0 0 0 0 0 1 1 1 1 1 0 1 0 0 1 0 1 0 1 2 2 0 2 2 0 2 0 2 0 0 0 0 0 0 1 0 0 2 0 1 1 0 0 0 0 0 0 0 0 0 0 0 2 2 0 2 1 0 0 0 0 1 0 1 0 0 0 1 1 0 1 0 1 0 2 1 0 2 1 0 0 2 1 0 0 0 0 0 0 1 1 0 1 1 0 1 2 1 1 2 0 0 0 1 0 1 2 1 0 2 0 1 1 1 0 1 2 0 1 0 2 0 0 0 2 0 0 0 1 1 0 0 0 0 0 0 0 1 1 0 2 2 0 1 2 1 1 2 0 0 1 0 0 0 2 0 0 0 1 0 0 1 0 1 0 0 0 0 1 0 1 1 0 0 0 1 1 1 0 1 1 1 1 1 0 1 0 0 0 0 0 2 0 0 0 2 0 0 0 0 1 0 1 1
37 1 2 0 0 0 1 2 2 0 0 0 0 0 0 0 0 0 0 0 0 0 0 0 0 0 2 0 2 2 1 1 1 2 0 1 2 1 0 0 0 0 0 0 0 0 1 0 0 1 2 1 0 0 0 1 0 1 1 2 0 1 0 0 1 0 1 0 0 0 1 2 1 0 1 2 1 0 2 0 2 0 2 0 1 0 0 0 0 2 0 0 0 0 1 0 0 2 2 2 2 2 1 0 0 0 2 1 1 0 0 1 0 1 1 0 0 0 0 2 2 0 1 1 0 1 0 0 2 0 1 1 0 0 0 0 0 0 0 0 1 1 1 0 0 1 0 0 0 2 1 0 1 1 0 0 0 1 0 0 1 1 0 2 1 1 1 1 0 2 0 0 0 2 0 0 2 0 0 0 0 1 2 2 2 2 2 1 1 0 2 2 1 0 1 0 1 0 0 0 0 0 0 2 1 0 0 0 1 0 1 0 2 0 2 2 0 1 2 0 2 0 0 0 0 0 0 1 1 1 1 0 0 0 0 0 0 2 0 0 0 0 2 0 1 0 0 0 0 0 0 0 0 0 0 0 0 1 0 0 0 0 0 2 1 0 1 1 2 0 1 0 0 1 0 0 0 1 1 2 0 2 0 0 1 1 2 1 2 2 1 1 1 2 2 1 0 0 0 0 0 0 1 1 0 1 0 1 0 0 0 1 0 1 2 0 0 0 0 0 0 1 0 1 1 0 1 2 1 0 0 0 1 0 0 0 0 1 1 1 2 1 2 2 0 0 1 0 2 1 0 0 2 2 1 0 1 0 1 0 1 1 1 1 1 1 0 1 2 1 0 0 1 1 0 0 2 2 0 2 0 1 0 0 1 0 0 0 0 1 0 0 0 0 2 1 0 0 1 1 1 2 2 0 0 1 1 1 1 1 1 1 0 1 1 2 1 0 0 0 0 2 0 2 1 2 1 1 0 0 0 0 0 0 0 0 0 0 0 0 1 1 1 1 2 1 2 0 2 2 0 0 0 2 2 0 0 0 0 0 2 1 0 1 0 1 1 2 2 1 1 1 2 2 1 1 0 0 1 1 2 0 0 0 2 2 0 2 2 0 2 2 1 0 0 0 1 0 1 2 0 1 1 1 0 1 1 2 2 0 0 2 1 0 1 0 0 0 0 0 0 1 2 2 0 0 0 0 0 1 0 0 1 0 1 1 2 0 1 1 0 1 0 1 1 0 2 1 1 0 1 0 0 1 1 0 0 1 1 0 0 0 0 0 0 0 0 0 0 0 1 1 1 0 0 1 1 1 0 2 0 0 2 0 0 2 2 0 0 0 1 1 1 0 2 0 1 0 0 0 0 0 1 0 1 1 1 0 1 0 1 0 0 2 0 2 0 0 0 0 1 0 0 0 0 0 2 1 0 0 0 0 1 1 2 1 1 0 0 2 0 0 0 0 1 1 1 0 1 0 0 1 1 2 1 1 0 2 1 0 0 0 2 0 0 0 0 2 0 1 0 0 0 0 0 0 0 0 1 1 1 0 2 2 0 2 1 1 1 2 1 0 0 1 0 2 0 0 1 2 1 0 0 0 2 2 1 2 2 0 0 0 0 0 0 1 1 2 2 2 0 1 1 2 0 1 1 0 0 0 0 0 0 0 0 0 0 0 1 2 0 2 0 0 1 0 1 0 0 0 0 0 1 0 0 1 0 0 2 0 0 0 2 1 0 0 2 0 2 2 1 1 1 0 0 1 0 0 1 1 1 0 1 1 1 1 1 2 2 2 0 0 2 0 0 0 0 1 0 0 0 0 1 1 1 1 1 0 1 0 0 0 0 0 0 0 0 2 1 0 1 1 0 1 0 1 0 0 0 0 0 0 2 2 0 2 1 0 1 1 0 1 1 0 1 0 2 0 0 0 2 2 0 1 1 0 1 0 0 0 0 0 1 1 1 1 1 0 1 0 1 0 2 0 0 1 0 0 1 2 2 0 0 0 0 0 1 1 1 0 1 1 0 2 2 2 2 2 0 0 0 2 0 2 2 0 0 0 0 2 0 1 0 0 0 2 2 0 1 0 0 0 2 2 1 0 0 0 0 0 0 1 0 1 1 0 0 0 1 1 0 0 2 0 0 1 2 0 1 0 1 0 2 1 0 0 0 1 1 1 2 0 0 0 0 1 1 0 0 0 0 0 0 0 0 1 0 1 1 0 0 0 0 1 0 1 1 0 0 1 0 0 0 0 0 0 0 0 1 1 1 1
38 0 0 0 0 0 1 1 1 1 0 0 2 2 2 0 0 2 2 2 2 0 0 1 0 0 2 0 0 2 2 0 1 1 0 0 2 2 0 0 1 0 0 0 0 2 2 0 0 1 1 0 0 0 1 0 1 1 1 1 0 1 0 2 0 0 0 0 0 0 2 1 0 0 0 2 2 0 2 1 1 0 1 1 1 0 0 1 1 2 0 1 1 2 0 0 0 0 0 1 0 2 0 1 1 0 2 0 1 1 0 2 0 2 2 0 0 0 0 1 1 0 1 1 0 1 0 1 2 0 1 1 0 0 0 0 0 0 1 0 1 1 0 0 0 2 0 0 0 0 0 0 0 0 0 0 0 0 1 1 0 0 1 1 0 1 0 1 1 1 0 0 0 2 0 0 1 0 0 0 0 0 0 0 1 1 0 0 0 0 1 2 1 1 2 0 0 0 0 1 0 1 0 2 2 0 0 0 2 0 1 0 1 0 1 2 1 0 2 0 2 0 1 0 0 1 1 0 0 0 0 0 1 2 1 1 0 1 1 1 0 1 2 0 2 1 1 0 0 0 0 0 0 0 0 0 1 1 0 0 0 0 0 1 0 0 0 0 1 0 0 1 0 1 0 0 0 2 2 1 1 1 0 0 0 0 0 1 1 2 1 2 1 2 2 1 1 1 1 1 0 0 0 0 0 0 0 0 1 0 0 2 0 0 1 0 0 1 0 0 1 1 1 2 2 0 1 0 1 2 2 0 2 1 0 0 0 2 0 0 0 0 1 1 1 0 1 0 0 2 0 0 2 2 1 0 0 0 0 1 1 0 0 0 0 1 0 2 2 0 0 0 1 2 0 0 0 0 0 2 2 1 0 0 1 1 0 0 0 1 1 1 1 0 1 0 0 0 0 1 0 1 0 1 0 0 0 0 0 0 1 0 0 0 0 0 0 0 0 0 0 0 1 1 1 2 0 2 0 0 2 0 1 1 1 1 1 1 1 0 0 2 0 0 0 1 2 2 0 0 0 1 0 2 1 1 0 0 0 0 2 0 1 0 1 1 1 1 2 1 0 0 2 2 1 1 0 0 2 1 1 0 0 0 1 2 0 1 1 0 0 0 0 1 0 0 2 0 0 2 0 2 1 1 0 1 1 1 1 0 0 2 1 0 1 1 0 0 0 0 0 2 2 2 1 1 1 0 0 2 0 1 2 1 2 0 1 0 0 2 0 1 2 2 2 2 1 1 1 0 1 0 0 0 2 2 2 1 0 1 1 0 0 2 0 2 2 1 1 0 0 1 0 0 0 1 1 2 0 1 1 0 1 0 0 1 2 0 0 0 0 0 0 0 1 0 0 0 0 0 0 2 0 0 2 2 2 0 1 0 0 0 1 1 1 1 1 0 0 0 1 0 1 1 1 0 2 1 0 0 1 0 0 0 1 0 1 0 0 1 1 0 0 2 2 1 1 0 0 0 0 1 0 1 0 0 0 2 2 0 0 0 1 0 2 2 0 1 1 1 1 1 1 0 1 0 2 1 0 2 0 0 2 2 1 2 1 0 2 1 0 0 0 2 2 0 0 0 1 1 0 0 0 1 1 2 2 1 1 0 1 0 0 2 0 1 0 1 1 1 0 0 1 2 0 1 1 0 0 0 0 1 0 0 1 0 0 0 0 1 0 2 1 0 0 0 1 1 2 2 1 1 1 1 0 0 1 0 1 0 0 0 2 1 0 0 0 0 1 1 0 1 2 0 0 0 0 0 1 0 2 2 0 0 1 1 0 2 2 2 0 0 2 1 2 1 0 0 0 1 0 0 1 1 1 0 2 1 0 1 0 0 0 1 0 0 1 1 1 0 1 1 0 0 0 0 0 0 0 0 1 1 2 0 0 1 1 0 0 0 0 0 1 0 0 0 1 1 1 0 1 1 0 0 0 0 2 0 0 0 0 1 1 0 1 2 0 2 2 0 0 0 2 0 0 1 0 1 2 2 2 0 0 0 0 1 0 2 0 0 2 2 0 1 2 1 2 2 0 0 1 1 0 1 2 0 1 2 0 1 1 1 0 0 0 2 2 1 1 0 1 0 2 1 0 0 2 1 0 0 1 2 0 2 0 0 0 2 2 0 0 0 1 2 1 2 2 0 0 0 1 1 2 1 0 0 1 1 1 0 0 0 0 0 0 1 2 0 0 0 0 0 0 0 0 2 0 1 2 0 0 0 0 2 0 1 2 0 0 1 0 0 0 0 0 0 0 0 0 0 2 1
39 0 2 0 0 0 1 0 0 2 0 0 1 1 0 0 0 1 0 1 1 1 0 0 0 0 1 0 1 2 1 2 2 2 0 0 2 1 0 0 1 0 0 0 0 0 1 0 0 1 1 0 1 1 1 0 0 0 0 1 0 1 2 2 0 0 0 0 0 0 1 2 2 0 2 2 0 0 1 0 1 0 2 2 2 0 0 0 0 1 0 0 1 2 1 0 0 2 1 1 1 2 0 1 1 0 1 0 1 1 0 0 0 2 2 0 0 1 1 2 2 1 0 2 0 0 0 1 2 0 1 1 0 0 0 0 0 0 0 0 2 0 0 0 0 2 0 0 0 0 0 0 0 0 2 0 1 1 0 0 0 0 0 1 1 2 0 1 1 1 0 1 0 2 1 0 2 0 0 0 0 0 2 2 2 2 2 2 0 1 0 2 1 2 2 0 0 0 0 0 0 0 1 0 0 0 1 0 0 0 0 0 1 0 1 2 0 1 1 0 2 1 0 1 1 0 0 0 0 0 0 0 0 1 1 0 0 2 0 0 0 0 2 1 1 0 0 0 1 1 1 1 1 1 0 0 2 1 0 1 1 1 0 0 1 0 1 0 0 0 1 1 0 1 1 1 0 1 2 0 0 2 1 1 0 1 1 0 1 2 1 2 1 2 1 0 0 0 0 0 0 0 0 0 0 1 0 1 0 0 0 2 0 0 2 0 0 1 1 0 1 2 2 1 2 0 1 1 1 2 2 1 1 0 0 0 0 2 0 1 2 0 1 2 0 0 0 1 2 1 1 1 2 2 1 0 1 0 0 0 0 0 2 0 2 0 0 2 1 0 1 1 1 1 0 2 1 1 1 1 0 1 0 1 1 1 0 0 0 0 0 0 1 1 2 1 1 0 1 1 1 1 0 1 0 0 0 2 0 0 0 0 0 0 2 2 2 0 0 0 0 1 1 1 0 2 2 1 0 1 1 0 1 0 1 1 0 2 0 0 1 1 0 1 1 2 2 1 0 0 0 0 0 2 2 2 0 1 2 0 2 1 2 0 2 2 2 1 2 1 1 1 1 2 1 1 0 0 1 0 1 2 0 0 0 2 0 2 2 0 2 2 1 1 0 0 1 0 1 1 1 0 2 1 0 0 2 2 2 0 0 2 0 0 1 1 0 0 0 0 0 1 1 1 0 1 1 0 0 2 0 1 1 1 1 1 1 0 2 1 0 1 2 1 0 1 1 1 1 1 0 1 0 0 1 0 0 1 1 1 1 0 0 0 0 0 0 1 1 0 0 0 1 0 1 0 1 0 0 2 0 0 0 0 0 0 1 1 0 0 0 0 0 2 0 1 0 0 0 0 0 2 1 0 0 1 0 0 1 0 0 0 0 1 0 1 0 0 0 0 1 0 0 0 0 0 2 2 0 0 1 0 0 0 1 0 2 0 0 2 0 0 0 1 1 1 1 0 1 0 0 1 1 1 1 1 0 1 1 0 0 0 2 0 2 1 0 2 0 2 1 0 1 0 0 0 0 2 1 1 0 0 2 2 0 2 2 0 2 2 0 0 0 0 0 0 0 0 1 0 0 1 0 1 1 2 2 2 2 1 1 1 0 0 0 0 0 1 1 1 0 0 0 2 0 0 1 2 2 2 2 2 0 0 1 1 0 0 0 1 1 0 0 1 0 1 2 0 1 1 1 1 1 1 0 1 0 1 1 0 1 0 2 0 0 0 0 0 2 2 1 0 0 0 0 1 1 0 1 1 2 2 0 0 1 1 0 0 0 2 0 2 2 2 2 1 0 0 0 1 0 0 1 2 1 1 2 0 1 1 0 0 0 1 1 1 2 1 1 0 1 1 0 0 0 0 0 0 0 0 0 0 2 1 0 2 0 1 1 0 0 0 0 0 0 0 0 0 0 0 2 2 0 2 2 0 0 0 0 0 0 2 0 0 0 1 1 1 0 0 0 1 0 0 0 1 0 1 2 2 2 0 0 0 0 1 0 2 1 0 1 2 2 0 0 0 0 2 0 0 0 2 0 0 1 2 0 2 1 0 1 0 0 0 0 2 2 2 2 0 2 0 2 1 0 0 1 1 0 0 0 2 1 1 1 0 0 0 1 1 0 0 2 1 1 0 0 0 2 0 2 0 2 1 0 1 1 2 1 1 2 0 0 0 0 0 0 0 0 0 0 0 0 0 0 0 1 0 0 0 0 0 0 1 0 1 1 1 0 2 0 1 0 1 1 0 0 1 1 1 2 1
40 1 1 1 0 1 1 0 1 1 0 0 0 1 0 0 1 0 1 0 0 0 1 1 1 1 1 0 0 2 1 2 1 1 0 0 1 2 0 0 1 0 0 0 0 0 1 0 0 0 0 0 0 1 1 1 0 0 0 1 0 0 2 2 1 1 1 0 0 0 0 0 1 1 1 2 1 1 1 1 1 0 1 0 0 0 0 1 0 2 0 0 1 1 0 0 0 1 1 1 1 2 1 0 0 0 2 1 1 1 0 1 0 1 2 1 0 0 2 0 0 0 1 1 0 0 0 1 1 1 1 1 0 0 0 0 0 0 0 0 0 2 0 0 0 0 0 0 0 1 1 0 0 0 1 0 0 0 0 2 1 1 0 1 1 2 2 0 1 1 0 0 0 2 1 0 2 1 0 0 1 1 2 2 2 2 2 1 0 0 0 1 0 2 2 0 0 0 0 0 1 1 0 1 1 0 1 1 0 0 1 0 2 0 2 2 0 0 1 1 1 0 1 0 1 1 1 0 0 0 0 1 0 0 0 0 0 1 0 0 0 0 2 0 1 0 0 0 0 0 0 0 0 0 0 0 1 1 0 0 0 0 1 0 0 0 1 1 2 0 0 2 0 0 1 0 0 0 0 0 0 1 1 1 0 1 1 2 1 2 1 1 1 2 1 0 1 0 0 0 0 0 1 1 1 0 0 0 0 0 0 1 0 1 2 0 0 1 1 0 1 2 2 2 1 0 0 1 1 1 2 1 1 1 0 0 0 1 1 0 1 1 1 1 0 0 0 0 2 2 0 0 1 1 0 1 0 0 0 2 2 0 0 0 0 0 0 0 2 0 0 0 1 2 1 0 2 1 1 1 0 1 0 0 1 0 0 0 0 2 1 1 1 1 1 1 1 1 1 1 0 1 1 1 1 1 0 0 0 0 0 0 0 0 0 0 0 0 0 0 0 2 1 0 1 2 2 1 0 0 0 0 0 2 1 1 0 2 0 1 2 0 0 2 0 2 1 0 1 0 0 0 0 1 2 1 1 0 0 0 2 1 1 1 1 2 2 2 1 0 0 0 0 0 2 2 1 0 1 0 1 0 0 0 1 2 0 0 1 1 1 0 1 0 0 0 1 0 0 2 0 2 2 0 1 1 2 1 1 0 0 2 0 0 1 1 0 0 0 0 1 2 1 1 0 1 0 0 0 2 0 1 1 1 1 0 1 0 2 1 0 1 1 1 1 2 2 0 0 1 0 1 0 0 1 1 0 1 2 0 0 0 2 2 0 0 0 0 0 2 1 1 0 0 0 0 0 2 0 1 0 0 0 0 1 0 1 0 0 0 0 1 2 1 0 0 1 1 1 0 1 1 1 0 1 1 1 0 2 2 2 0 0 0 0 0 0 0 1 1 0 1 0 2 2 0 2 1 0 0 0 0 1 1 1 0 2 1 1 2 1 1 0 2 2 1 1 1 0 0 1 1 0 1 1 1 0 1 1 0 0 0 2 0 1 1 0 2 0 1 0 0 1 0 0 0 1 0 2 0 1 1 2 2 1 2 1 1 1 2 0 0 0 0 0 0 0 0 1 2 0 2 0 1 0 1 0 1 1 0 0 0 0 1 0 1 0 1 1 1 0 0 0 2 0 0 1 0 0 0 0 0 1 0 1 1 1 0 0 0 0 0 1 1 0 0 1 0 0 0 0 0 1 1 0 2 0 0 2 1 0 0 2 2 2 0 0 0 1 1 0 0 0 0 0 0 0 0 1 1 2 2 0 0 0 2 0 2 2 2 0 0 2 2 2 1 0 0 0 0 0 1 1 2 2 2 2 0 1 1 0 0 1 1 1 0 2 2 1 0 2 2 0 0 1 1 0 0 0 0 1 1 2 1 0 1 1 0 1 0 1 0 0 0 0 0 0 1 0 0 1 1 0 2 1 0 0 0 0 0 1 1 0 0 0 0 1 1 2 0 0 0 2 1 0 1 0 0 2 2 2 0 1 1 1 2 0 2 0 1 2 1 0 2 1 1 1 1 0 0 0 2 0 2 1 1 0 1 0 1 0 1 0 0 1 1 2 0 2 1 0 1 2 1 1 0 2 1 0 0 0 2 0 2 0 0 0 1 2 1 0 2 2 0 0 1 1 0 0 1 1 0 2 0 0 0 0 0 0 1 1 1 1 0 2 1 0 0 1 1 0 0 0 0 0 0 2 1 2 2 2 2 0 1 0 0 0 0 1 2 1 0 0 2 0 0 0 1 1 0 0 0
41 0 1 1 1 0 1 2 2 0 0 0 0 0 0 0 0 2 1 1 1 1 0 0 0 0 2 0 1 1 1 1 1 2 1 1 1 1 2 0 0 0 0 0 0 0 0 0 1 0 0 0 1 0 0 0 1 1 0 1 0 1 1 1 0 1 0 0 0 0 1 2 1 0 0 2 2 0 1 0 1 0 1 1 1 0 0 1 1 2 0 1 0 1 1 1 1 2 1 2 1 2 2 0 0 0 2 1 1 0 0 1 1 1 1 1 1 0 2 1 1 0 2 0 0 1 0 1 1 0 0 0 0 0 0 0 0 0 0 1 1 1 0 0 0 0 0 0 0 2 1 0 0 0 0 0 0 0 0 1 1 1 0 1 2 2 2 0 0 0 1 0 1 1 0 0 2 1 1 1 0 0 0 1 0 0 0 2 1 0 2 2 1 0 2 0 2 0 0 0 1 1 0 2 2 0 1 1 1 0 2 0 1 0 0 2 0 0 2 0 2 1 0 0 0 0 0 0 0 0 0 0 0 0 0 0 0 1 0 1 0 0 2 0 2 0 1 0 0 0 0 0 1 1 1 0 0 0 0 0 0 0 0 0 1 0 0 0 1 0 1 1 0 0 1 0 1 1 2 0 0 1 0 0 1 1 2 0 0 2 1 1 1 2 1 1 0 1 1 0 1 0 1 1 0 0 0 1 0 0 0 2 0 1 1 0 0 2 0 1 0 1 2 1 1 0 0 1 1 1 2 0 1 0 0 0 0 0 2 1 0 2 1 1 0 0 0 0 2 1 1 1 2 2 1 0 0 0 0 2 2 0 0 0 0 0 0 2 2 0 0 0 1 1 1 0 1 2 1 1 2 1 0 0 0 0 0 0 0 0 1 1 1 1 1 1 1 1 0 1 0 1 1 1 0 0 1 1 0 0 0 0 0 2 0 2 0 0 0 2 0 0 0 1 1 1 1 1 0 1 0 0 0 1 0 0 1 1 0 0 1 1 1 1 0 2 2 1 0 0 0 0 0 2 0 0 0 2 2 1 1 1 1 0 1 2 1 1 1 0 0 0 2 2 1 0 1 0 2 0 0 2 0 0 2 1 0 2 2 0 1 2 1 1 0 0 1 0 1 1 1 1 1 1 0 1 1 0 0 2 0 0 0 0 1 1 0 1 0 1 1 1 2 2 0 0 0 0 0 2 0 1 0 0 0 0 2 0 0 0 1 1 2 2 0 1 0 2 2 0 1 0 0 0 0 0 0 1 0 1 1 0 1 1 1 0 1 0 0 0 0 0 0 0 0 0 0 2 0 0 1 0 1 0 0 1 1 1 0 0 0 1 0 0 1 0 0 1 1 0 1 1 0 1 2 2 0 1 2 2 0 0 0 0 2 0 0 0 1 0 0 0 1 2 1 0 0 2 0 0 0 1 0 0 1 2 2 0 2 2 2 0 0 2 2 1 2 0 1 0 1 1 0 0 0 0 0 1 0 0 0 0 2 1 1 1 1 2 0 1 1 0 0 0 1 0 0 1 1 1 1 0 2 2 2 2 1 0 1 1 0 0 0 0 0 2 0 0 1 1 0 1 0 1 0 1 1 2 2 0 1 0 0 2 0 0 1 1 1 1 0 0 0 1 0 1 1 1 1 1 1 1 0 0 0 1 1 0 0 1 0 1 0 1 0 1 2 1 1 0 0 1 0 0 1 0 1 0 1 0 0 0 1 2 0 0 2 1 1 1 0 0 0 0 0 0 0 0 1 1 1 2 1 1 2 1 1 0 0 2 0 2 2 1 1 1 0 1 0 0 1 0 1 2 1 0 1 0 1 1 0 0 1 0 1 0 1 1 0 0 2 1 0 0 1 1 0 0 0 1 1 1 2 2 0 2 0 0 0 0 0 0 1 0 0 0 1 0 0 0 2 2 0 2 2 0 0 1 0 0 0 2 0 0 0 0 2 1 1 0 0 0 1 1 0 1 0 0 1 2 2 0 0 0 0 0 1 1 0 0 1 2 0 0 2 1 2 0 2 1 1 0 0 2 1 1 0 0 1 1 0 1 0 1 1 1 2 1 2 1 0 1 1 1 1 0 2 0 0 0 0 2 1 2 0 0 0 1 1 0 0 0 1 0 0 0 1 0 0 1 1 0 2 0 0 0 1 1 1 1 2 0 0 0 0 1 1 0 0 0 0 0 0 0 0 0 2 1 1 1 1 1 0 1 0 0 0 0 0 1 0 0 0 2 0 0 0 0 0 1 1 0
42 0 2 1 1 0 1 1 1 1 0 0 1 2 1 0 0 1 0 2 1 1 0 0 0 0 1 1 2 2 1 1 0 0 0 1 2 2 0 0 1 0 1 1 0 0 1 0 0 1 1 0 0 0 0 0 0 0 0 0 1 2 2 2 1 1 1 1 0 0 1 0 2 1 2 2 0 0 0 0 0 0 2 1 2 0 0 0 0 2 0 0 1 2 1 0 0 1 1 1 1 2 0 1 0 0 2 2 2 0 0 2 2 2 2 1 1 0 2 0 1 0 1 1 0 1 0 0 1 0 1 1 0 0 0 0 0 0 0 0 1 1 0 0 0 0 0 0 0 2 0 0 0 0 1 1 0 2 1 2 2 2 0 1 1 2 0 1 1 0 1 1 0 1 0 0 2 0 0 0 0 0 0 0 1 0 0 2 0 1 0 2 0 1 1 0 0 0 0 0 0 0 0 2 2 0 1 0 1 0 0 0 2 1 1 2 0 0 1 0 2 0 0 0 0 0 0 0 0 0 1 0 0 0 0 0 0 1 0 1 1 1 1 1 2 1 1 0 0 0 0 0 0 0 1 0 0 0 0 0 0 0 0 1 0 0 0 0 2 0 0 1 0 2 1 1 0 0 1 1 0 2 0 0 0 0 0 2 2 2 2 2 2 2 2 0 1 1 1 0 1 0 2 2 2 0 0 1 0 0 0 1 0 0 1 0 2 0 0 0 1 2 0 1 2 0 1 1 1 0 2 2 0 0 0 0 0 2 0 1 2 1 2 1 0 1 0 0 2 0 0 0 2 2 2 0 0 0 0 1 1 0 2 0 2 1 0 1 1 0 1 1 0 2 1 0 0 2 0 2 0 0 0 0 1 0 0 0 0 0 0 0 0 0 2 0 0 1 1 1 1 1 1 1 0 0 1 0 0 1 0 1 0 2 0 2 0 0 0 0 0 1 0 1 0 2 2 1 0 0 2 0 0 2 1 1 0 1 0 0 1 1 0 0 2 2 2 0 2 0 0 0 0 2 0 0 0 1 1 0 2 2 0 0 0 0 0 2 1 0 0 0 0 0 2 2 1 1 1 0 0 1 0 0 1 2 0 0 1 0 1 1 0 1 0 0 1 1 1 2 0 0 0 0 0 2 1 0 0 1 0 2 0 0 1 1 0 0 0 2 2 0 1 1 0 1 0 0 0 2 0 1 1 1 1 1 2 0 1 1 1 0 2 2 2 2 2 2 2 0 0 0 0 0 0 0 0 0 0 0 0 0 0 2 1 1 2 1 1 0 1 2 0 0 0 0 0 2 0 2 0 0 0 0 1 0 1 0 0 0 0 0 0 1 0 0 0 0 0 0 0 1 0 1 2 2 1 0 2 2 0 0 0 1 0 1 0 0 0 1 1 0 0 1 0 0 2 2 0 0 0 0 1 0 1 0 2 1 0 1 1 0 0 2 2 1 1 0 0 0 0 1 0 1 1 1 0 1 1 0 0 0 0 1 1 1 0 1 1 0 0 1 0 0 0 1 2 0 2 1 0 1 1 1 0 1 1 1 2 1 0 0 0 0 0 0 0 0 2 2 1 0 1 0 0 1 1 1 1 0 1 0 0 0 0 0 0 0 0 0 0 0 0 2 0 0 1 0 0 0 0 1 0 0 1 0 0 0 0 1 0 1 0 0 0 0 1 1 1 0 2 2 1 0 0 0 0 0 2 1 0 1 2 2 1 0 1 0 2 2 0 0 0 0 0 0 0 1 1 2 1 1 0 0 0 1 0 2 1 1 1 1 2 1 1 1 0 1 0 1 0 0 1 2 1 0 1 1 1 0 0 0 0 1 0 0 1 1 1 0 1 1 0 1 0 1 0 0 0 0 0 0 2 1 0 2 0 1 1 0 1 1 0 0 0 0 1 0 0 0 2 2 0 1 1 0 1 0 0 1 0 1 0 0 0 0 1 1 2 0 0 0 0 0 0 0 0 1 2 2 2 0 0 0 0 0 0 0 0 1 2 2 0 1 2 2 2 1 0 1 0 1 0 0 2 1 0 2 0 2 0 0 0 0 0 2 2 1 2 0 0 0 2 1 0 0 0 0 0 1 0 2 1 2 0 1 1 1 2 1 0 0 2 1 0 0 1 0 1 0 1 0 2 0 0 0 0 0 0 0 2 0 0 0 1 1 1 0 0 0 0 0 0 0 0 1 1 2 2 0 0 0 0 1 0 0 0 0 0 2 0 1 0 0 0 0 0 0 0 0 0 0
43 0 0 1 1 1 1 2 2 0 0 0 0 0 0 0 0 2 0 0 0 0 1 0 0 0 2 0 0 2 1 0 1 1 2 0 1 2 0 0 2 0 0 0 0 0 0 0 0 0 0 0 0 0 0 2 0 0 0 0 2 2 0 0 1 0 1 1 0 0 1 0 2 0 2 2 0 0 2 0 2 0 2 1 1 0 0 2 2 2 1 2 1 0 2 0 0 0 0 1 0 1 0 0 1 1 2 1 1 0 0 2 1 2 2 1 1 0 0 2 2 0 2 0 0 2 0 0 2 0 0 0 0 0 0 0 0 0 0 0 1 2 0 0 0 0 0 0 0 1 0 0 0 0 1 0 0 1 0 0 1 1 0 0 1 2 2 1 0 2 0 0 1 1 0 0 1 0 0 0 0 0 0 0 1 0 1 1 1 0 2 2 1 1 2 0 2 1 0 0 1 1 0 0 0 0 2 1 0 0 1 0 2 0 0 1 1 0 1 0 2 1 0 0 1 0 0 1 0 0 1 0 0 0 0 0 0 2 0 0 0 0 2 0 1 0 0 0 0 0 0 0 0 0 0 1 2 0 0 0 0 0 0 0 0 0 0 0 1 0 1 0 0 1 0 0 0 0 1 0 0 2 1 1 0 2 2 2 0 2 1 0 0 1 1 1 0 0 0 0 1 0 1 1 1 0 0 0 1 0 0 1 0 0 1 0 0 1 1 0 1 2 1 1 0 0 1 1 2 1 2 1 0 0 0 1 1 2 0 1 1 2 2 2 0 0 0 0 2 1 0 0 2 2 2 0 0 1 0 1 1 0 1 0 1 1 0 2 1 0 1 1 0 2 0 0 0 1 0 2 2 1 0 0 0 0 0 1 1 0 0 0 0 0 2 0 0 0 0 0 0 0 2 0 0 1 1 1 0 0 0 0 0 0 0 0 0 1 0 0 0 1 0 0 0 0 0 0 2 0 0 1 0 2 0 0 2 0 0 0 1 1 0 0 0 1 1 1 1 0 0 0 0 2 2 1 1 2 1 1 0 2 1 0 1 1 1 0 2 1 1 1 2 2 0 0 0 0 2 0 1 1 0 0 2 1 0 1 2 1 1 1 2 1 0 0 0 0 2 0 2 0 1 1 0 1 1 1 1 0 0 2 0 0 1 0 0 0 0 1 1 0 2 2 0 0 0 0 0 2 0 1 2 0 1 1 1 0 0 0 1 1 1 1 1 1 2 2 2 0 0 0 0 0 0 1 0 0 2 0 0 0 0 2 0 2 2 1 1 0 1 2 1 0 0 1 1 0 0 2 0 0 0 0 0 0 0 0 0 0 0 0 2 1 1 0 1 1 1 0 1 1 1 1 1 1 0 0 1 1 1 0 0 1 1 1 0 0 0 0 1 0 0 1 1 1 1 1 0 0 0 0 0 0 0 1 2 0 1 2 1 1 0 2 2 1 1 0 1 0 0 2 1 2 1 1 0 1 1 0 0 0 0 1 1 1 2 2 0 1 0 0 1 1 0 0 1 1 1 1 1 1 1 1 0 1 1 1 1 2 0 0 0 0 0 2 0 0 0 1 2 0 0 1 1 2 2 1 1 0 0 0 0 1 0 1 0 1 1 1 0 0 1 2 1 0 0 0 0 0 0 0 0 0 2 1 1 0 0 1 0 1 0 0 0 0 0 1 0 0 1 1 0 0 0 0 0 0 1 0 0 0 1 0 0 1 0 0 1 1 0 0 1 0 0 0 0 0 2 2 0 1 0 0 1 2 0 2 2 1 1 0 2 0 1 0 1 0 0 0 0 0 0 1 2 1 1 0 0 1 1 1 2 0 2 0 2 2 1 0 2 1 0 1 0 1 0 0 1 0 2 1 2 2 0 2 0 0 1 0 0 0 2 0 0 0 1 0 0 0 2 2 0 2 2 0 0 0 0 1 1 1 0 0 0 1 2 0 1 0 0 1 2 0 0 1 0 0 1 2 2 0 0 0 0 1 1 2 0 0 0 0 0 1 2 2 2 2 0 0 0 2 0 1 2 1 1 2 0 2 0 1 1 0 1 2 2 0 2 0 0 0 2 1 0 1 0 0 1 1 0 2 0 2 0 0 0 0 2 2 0 0 1 0 0 1 0 0 1 1 1 0 2 1 0 0 2 1 1 1 2 0 0 0 0 1 1 0 0 0 0 0 0 0 0 0 1 0 1 1 0 0 0 0 1 0 1 0 1 2 0 1 0 1 0 0 0 1 1 1 1 0
44 0 0 0 1 0 2 2 2 0 0 1 0 1 0 0 0 1 2 2 2 2 0 1 1 1 1 0 0 1 1 2 2 2 0 0 0 2 0 0 2 0 0 0 0 0 2 0 0 0 0 0 0 0 2 0 1 0 0 1 1 2 2 2 0 1 0 0 0 0 1 1 0 0 0 2 2 0 1 0 1 0 2 0 1 0 0 0 0 2 0 0 1 1 0 0 0 2 2 2 1 2 1 1 0 0 2 2 2 0 0 2 1 1 1 1 1 0 2 0 0 0 2 0 1 1 0 1 1 0 0 0 0 0 0 0 0 0 0 0 0 2 0 0 0 2 1 0 0 0 0 0 1 1 0 0 0 2 1 1 0 0 0 1 1 0 0 1 1 1 0 0 0 1 0 0 1 1 1 1 0 0 0 0 1 0 0 0 0 0 1 1 0 1 2 0 0 0 0 1 0 1 0 0 0 0 2 1 1 0 0 0 1 2 1 2 1 1 2 0 2 1 0 0 1 2 1 0 0 0 0 0 0 0 0 0 0 2 0 0 0 1 2 0 2 0 0 0 0 0 0 0 0 0 0 0 1 1 1 1 0 0 0 0 1 0 1 0 1 1 0 1 0 2 0 0 1 0 1 0 1 1 0 0 0 0 1 1 0 2 1 1 1 2 1 0 0 1 0 0 0 0 1 1 1 0 1 0 0 0 1 1 0 0 2 0 0 1 0 0 0 2 1 1 2 0 2 0 0 1 2 2 1 1 0 0 0 2 0 0 1 0 1 2 0 0 0 0 2 0 0 0 2 2 0 0 1 0 0 1 1 0 1 0 1 0 0 2 2 0 0 0 0 2 0 0 1 1 0 2 2 0 0 0 1 1 0 0 0 0 0 0 0 0 2 0 0 1 0 0 0 1 2 0 0 0 2 0 0 0 0 0 0 1 0 1 0 0 0 1 0 1 0 1 0 2 1 1 0 0 0 0 2 0 2 0 0 0 0 0 1 1 0 2 0 1 2 1 0 1 0 1 0 2 1 1 0 1 1 0 1 2 1 1 0 1 1 1 1 0 0 0 1 1 0 0 0 0 2 1 0 2 0 1 2 0 0 1 2 0 1 2 0 1 2 0 2 1 1 2 0 1 1 0 0 2 1 0 0 1 0 2 1 0 1 0 0 0 0 1 2 1 2 2 1 0 0 1 1 0 1 0 0 0 0 0 1 0 0 0 0 1 2 1 1 1 2 2 2 0 0 0 0 0 2 1 1 0 1 0 0 1 0 1 0 1 1 2 2 0 1 1 0 0 0 0 0 2 0 1 1 0 0 0 2 0 1 0 0 0 0 0 2 0 2 0 0 0 0 0 0 2 0 1 2 2 0 0 2 2 1 0 0 0 1 1 0 0 1 0 0 0 0 1 1 0 1 1 0 0 0 0 0 0 1 0 2 0 0 2 0 0 0 1 2 2 2 0 0 0 0 2 0 0 0 0 0 1 0 1 1 0 1 0 1 1 0 2 0 0 0 1 0 0 2 0 0 1 2 0 1 0 2 1 1 1 1 1 1 1 0 0 1 1 1 0 0 1 0 0 0 0 0 1 1 2 2 2 2 0 0 0 1 0 1 1 0 1 1 1 0 0 1 2 0 1 1 2 1 1 1 2 1 0 1 1 0 0 0 0 0 1 0 1 0 0 2 0 0 0 0 0 0 0 0 0 0 0 1 0 0 0 1 2 0 0 2 0 2 2 0 1 0 0 0 0 0 0 1 1 1 1 0 0 1 2 0 1 1 2 0 1 2 0 1 0 0 0 0 1 0 0 0 1 2 1 1 0 1 0 0 0 2 0 2 0 2 2 0 0 0 0 0 1 0 1 0 0 0 1 0 0 2 2 0 2 0 0 1 0 1 0 0 0 0 0 0 0 0 0 2 2 0 2 2 0 0 1 0 0 0 1 0 0 0 1 1 0 1 0 0 0 0 1 0 1 0 0 1 1 0 1 0 0 0 0 0 0 0 0 1 1 1 2 1 1 1 1 0 0 0 2 1 1 2 2 1 1 1 0 1 0 0 0 1 1 1 0 2 0 0 0 2 1 0 0 1 1 0 0 1 1 0 2 0 0 0 1 2 0 0 2 1 0 0 0 0 0 0 0 2 0 1 0 1 0 1 0 0 2 0 0 1 0 1 0 1 0 0 0 0 0 0 0 0 1 1 0 1 1 1 0 0 2 1 0 0 0 1 2 1 0 0 1 0 0 0 1 1 1 2 0
45 0 2 0 0 0 2 2 2 0 0 0 0 1 0 0 1 0 2 0 1 0 0 0 0 1 2 0 0 2 2 1 1 1 1 1 1 2 0 0 1 0 1 1 0 1 0 0 0 0 1 1 0 0 1 1 0 0 0 0 0 0 1 1 1 0 1 0 0 0 0 0 1 0 1 2 1 0 0 0 0 0 2 1 1 0 0 0 0 2 0 0 0 2 0 1 1 0 0 0 0 1 0 1 1 1 2 2 2 0 0 2 1 1 1 1 1 0 1 0 0 0 0 2 0 0 0 1 2 0 1 1 0 0 0 0 1 0 1 0 0 2 0 0 0 2 0 0 0 1 1 0 1 0 0 0 0 1 0 1 0 0 0 0 1 2 2 0 2 0 0 0 1 2 1 0 2 2 0 0 0 0 0 0 1 0 1 0 0 0 0 0 0 0 2 0 0 0 0 0 0 0 0 2 1 1 1 0 0 0 1 0 2 0 1 2 0 0 0 0 2 2 1 0 0 1 1 0 0 0 1 1 0 0 0 0 0 2 0 0 0 0 2 0 2 0 0 0 0 0 0 0 0 1 0 0 0 2 1 2 1 1 0 0 0 0 0 0 2 1 1 0 1 0 0 0 0 1 1 1 1 1 1 1 0 2 2 2 2 2 2 2 2 2 2 0 2 1 0 0 0 0 1 1 0 0 0 0 0 0 0 1 0 1 2 1 0 0 0 0 0 2 0 1 1 0 2 1 1 0 1 0 1 1 0 0 1 0 2 1 1 1 0 1 0 0 0 0 1 2 0 0 1 1 0 1 1 0 0 2 2 0 2 0 1 0 0 2 1 0 1 1 0 2 0 0 0 2 1 1 1 2 0 0 2 0 0 1 1 1 2 2 0 0 2 0 0 1 1 1 1 2 0 2 1 1 0 2 0 0 1 0 0 2 0 2 0 0 0 0 1 1 1 1 0 2 2 0 0 0 0 0 0 2 2 2 0 0 0 0 2 0 0 2 0 2 1 1 0 0 0 0 0 2 1 1 0 2 2 1 1 1 0 0 0 0 0 1 2 1 1 1 2 2 1 1 0 0 2 0 1 0 0 1 1 1 1 1 1 0 1 0 1 2 1 1 1 1 1 2 0 0 1 0 0 2 2 1 0 0 0 2 0 0 0 2 0 0 0 2 2 0 1 1 0 1 1 0 0 2 0 0 0 0 0 0 2 0 0 2 1 0 1 1 1 1 2 0 0 1 0 1 0 1 1 0 0 0 1 0 0 0 1 2 0 1 2 0 0 0 0 2 1 0 1 0 1 2 0 2 0 0 1 0 0 1 1 0 0 0 1 0 0 1 0 0 1 0 0 0 0 1 0 0 1 2 1 0 1 1 1 0 0 0 1 0 1 0 0 0 2 0 1 1 1 0 1 1 0 0 0 0 1 0 2 0 2 0 2 2 2 0 0 1 2 1 1 1 0 0 1 1 2 2 1 1 0 2 1 0 0 0 1 0 1 1 0 2 0 0 0 0 0 0 0 1 1 1 2 0 0 1 2 2 0 2 1 2 1 0 0 2 0 0 0 0 0 0 0 0 0 0 0 2 0 2 2 2 2 0 1 0 0 0 0 1 1 1 1 1 0 1 1 2 0 1 2 0 0 0 0 1 0 0 0 0 0 0 0 2 1 2 0 0 0 0 0 0 1 1 1 1 0 1 0 0 0 0 1 0 0 0 1 1 1 1 0 2 0 0 0 0 1 0 0 0 0 1 0 1 2 2 0 0 0 2 0 2 2 2 0 0 2 1 2 1 0 2 0 0 0 0 0 1 1 1 1 1 1 0 0 0 1 1 1 0 2 1 1 0 1 2 0 0 0 0 0 0 0 0 1 1 2 1 1 2 0 0 0 0 0 0 0 0 0 0 0 1 1 0 2 2 0 0 0 0 1 0 1 0 0 2 0 0 0 0 0 1 2 0 1 0 0 0 0 0 0 0 1 2 1 1 0 1 0 1 0 0 0 0 2 1 1 2 2 2 2 2 1 0 1 1 0 1 1 1 1 1 0 2 0 1 2 0 2 0 0 1 2 1 0 1 2 1 0 0 1 1 1 1 1 1 1 1 0 2 2 2 2 0 0 2 0 0 0 1 1 1 1 0 0 0 2 0 0 0 0 2 1 1 2 0 0 0 1 1 2 0 0 0 0 0 0 1 1 1 0 0 0 0 0 0 0 2 0 0 1 1 1 1 0 0 0 1 0 0 0 0 0 0 2 1
46 0 2 0 0 0 0 2 2 0 0 2 0 1 0 0 1 0 1 0 0 0 0 1 1 1 1 0 1 1 1 1 0 2 1 0 2 2 0 0 0 0 0 0 0 0 0 0 0 0 0 0 0 0 1 1 1 0 0 0 0 0 0 0 0 0 0 0 0 0 0 0 2 0 2 2 0 0 1 0 2 0 1 1 1 0 0 0 0 2 0 0 0 1 0 0 0 2 2 2 2 2 1 1 0 0 2 1 1 0 0 1 0 1 2 1 1 1 2 1 1 1 2 0 0 2 0 1 1 0 0 0 0 0 0 0 0 0 0 1 1 1 0 0 0 1 0 0 0 0 0 0 0 0 0 0 1 1 0 1 2 2 0 0 1 2 2 1 0 2 0 0 1 1 0 2 1 0 0 0 0 0 0 0 0 0 0 1 1 0 2 2 0 0 2 0 1 0 0 0 0 0 0 2 2 0 1 0 1 0 2 0 0 0 2 2 0 0 2 0 2 0 0 0 1 1 0 0 0 0 1 0 0 0 0 0 0 2 0 0 0 0 2 0 2 1 1 0 0 0 0 0 1 0 1 0 0 2 0 1 1 1 0 0 0 0 1 0 2 1 0 0 1 1 0 0 0 0 1 0 0 1 2 2 0 2 2 1 1 2 1 0 1 2 1 0 1 1 0 0 0 0 0 0 0 0 0 0 0 0 0 0 0 0 2 0 1 1 0 0 0 2 2 1 0 0 0 1 0 0 2 1 1 0 0 0 0 0 2 0 0 0 1 2 0 0 0 0 1 2 0 0 1 1 0 1 0 0 0 1 1 0 1 0 1 0 0 2 0 0 2 2 0 2 1 1 1 2 2 0 2 2 0 0 1 0 0 0 0 0 0 0 1 0 2 1 1 0 1 1 1 1 0 1 0 0 0 0 0 0 0 0 1 1 1 2 1 0 0 1 0 1 1 1 1 2 1 0 0 0 1 0 0 0 0 0 1 1 0 0 1 1 0 0 1 0 2 0 1 0 1 0 0 2 1 1 0 2 1 1 0 2 0 1 1 2 2 1 2 1 1 1 2 2 1 1 0 1 2 1 1 2 0 0 2 1 0 1 2 0 2 2 1 2 0 1 1 0 1 1 1 1 2 2 0 1 1 0 0 1 0 1 0 1 1 1 1 0 0 1 1 2 2 2 2 0 0 0 0 1 0 1 2 1 2 1 2 0 1 2 0 0 1 1 1 2 0 2 2 0 0 0 0 0 0 1 1 1 1 1 1 0 1 1 1 0 1 1 1 0 0 1 0 0 0 0 0 2 0 0 2 0 0 0 1 0 0 0 0 0 0 0 0 2 0 0 0 0 0 0 0 1 2 0 0 0 0 0 1 0 1 0 0 0 1 0 0 0 0 0 1 0 0 1 1 0 2 0 0 0 0 0 2 0 2 1 2 0 1 2 1 2 0 1 1 1 0 0 1 0 1 2 0 2 0 0 1 1 1 0 0 0 1 0 2 2 0 1 1 0 0 1 1 0 1 0 2 1 2 0 0 0 2 2 1 1 0 1 1 1 0 1 1 1 1 0 0 0 2 2 1 0 0 1 0 2 2 2 2 0 0 0 0 2 0 1 0 0 1 0 0 0 2 2 0 1 2 1 1 1 1 1 1 0 1 1 0 0 0 0 0 0 0 0 0 1 2 1 0 0 0 0 1 0 0 2 0 0 2 1 0 1 0 1 0 1 1 1 1 1 0 1 0 0 0 0 0 0 1 1 2 2 1 1 2 2 0 2 1 2 0 0 2 0 2 0 1 0 0 0 0 0 1 2 1 1 1 0 0 1 0 0 1 1 1 0 2 2 1 0 0 1 0 1 0 1 0 0 0 0 1 1 0 0 0 1 1 1 1 0 1 1 1 0 0 0 1 2 2 1 1 1 0 2 2 0 0 0 0 0 0 2 1 1 1 0 1 0 1 0 1 0 1 1 0 1 0 1 2 2 2 0 0 0 0 0 0 1 2 0 1 2 1 2 2 2 2 2 0 1 0 2 0 1 1 1 0 1 0 1 0 0 0 0 1 1 1 0 1 0 0 0 2 0 0 0 1 1 0 1 1 1 0 1 1 0 0 1 2 0 0 2 2 1 0 0 1 0 0 0 2 0 1 2 1 0 1 1 1 2 1 0 0 0 1 1 1 0 0 2 0 1 0 0 0 2 0 1 1 0 0 0 0 1 0 0 0 0 0 1 0 0 0 1 0 0 0 0 0 0 2 1
47 0 1 0 0 0 1 1 2 0 0 0 0 0 0 0 0 0 2 1 1 1 0 0 0 0 0 0 1 2 1 1 1 1 0 0 1 2 0 0 0 0 0 0 1 1 1 0 0 0 0 0 1 1 0 1 0 0 1 1 1 1 1 2 0 0 0 0 0 0 2 1 1 0 1 1 1 0 0 0 0 0 1 1 1 0 0 0 0 1 0 0 0 1 0 0 0 0 0 0 0 2 1 1 0 0 2 0 0 0 0 2 1 1 1 1 1 0 1 1 2 0 0 2 0 0 0 1 1 0 0 0 0 0 0 0 0 0 0 0 0 2 0 0 0 1 1 0 0 2 2 0 0 0 0 0 0 1 0 0 0 0 0 2 1 2 1 1 0 1 1 2 1 0 0 0 2 2 0 0 0 2 0 0 0 0 0 2 1 1 1 2 0 1 2 0 0 1 0 0 0 0 0 2 2 0 0 0 1 0 2 0 2 0 2 2 0 1 2 0 2 1 0 0 1 1 0 0 0 0 0 1 0 0 0 0 0 2 0 0 0 0 2 2 2 0 0 1 1 1 0 0 0 0 1 0 0 2 0 2 2 2 0 0 1 1 1 0 2 0 0 1 0 1 0 0 0 0 2 1 1 1 1 1 0 1 1 2 1 2 1 1 2 2 2 0 2 0 0 1 0 1 0 0 0 0 0 1 0 0 0 1 0 0 2 0 2 0 0 0 0 2 1 0 2 0 0 2 1 2 2 1 1 0 0 0 0 0 2 2 1 2 1 2 0 0 0 0 2 1 0 0 2 2 2 0 1 0 0 0 0 0 0 0 0 0 0 2 1 0 1 1 0 2 1 0 2 1 1 1 0 1 0 0 1 0 0 0 0 0 0 0 0 0 2 1 1 0 1 1 0 1 1 1 1 0 1 0 0 1 0 1 0 2 0 2 0 0 0 0 1 1 0 1 0 2 1 0 0 0 0 0 1 1 2 1 0 2 0 1 1 1 0 2 0 1 1 0 0 1 1 0 0 2 1 1 0 1 1 0 2 0 2 0 2 2 2 0 2 0 0 0 2 2 0 0 0 0 1 1 1 1 0 0 2 0 0 1 2 0 2 1 0 0 0 0 2 0 2 1 1 0 0 0 0 2 0 0 1 1 1 0 0 1 0 2 0 0 0 2 2 0 2 2 1 1 1 1 1 1 1 0 0 0 0 0 2 0 1 1 1 0 1 1 0 0 1 1 1 0 0 1 0 0 1 0 0 0 2 0 0 0 1 2 0 1 1 0 0 0 0 0 1 0 0 2 2 2 0 0 2 1 2 0 0 1 1 0 1 1 0 1 0 2 0 1 0 0 0 0 0 1 1 1 2 2 1 0 0 0 0 0 0 1 0 0 0 0 0 0 0 0 0 0 0 0 2 1 0 0 0 0 0 0 1 2 2 0 0 0 2 1 0 2 2 1 1 0 1 0 0 1 0 1 0 0 0 2 1 1 1 0 0 1 1 0 0 2 0 0 0 0 2 0 0 0 2 0 1 2 0 1 2 2 0 2 2 2 1 1 0 0 0 0 1 0 0 0 0 0 0 0 0 0 1 1 1 1 1 0 0 0 0 2 0 1 0 0 0 0 0 0 2 2 0 2 2 1 1 1 1 1 2 0 2 1 0 0 0 1 0 1 0 0 0 1 1 1 1 0 1 1 1 0 0 1 1 0 2 1 0 0 1 1 1 1 1 2 0 0 0 0 0 0 0 0 0 0 1 1 1 1 1 1 2 1 0 2 1 2 0 1 2 1 1 1 1 0 0 0 0 0 1 2 2 1 1 0 0 2 0 0 1 1 1 0 2 1 1 1 1 2 0 1 0 1 0 0 0 0 0 0 1 0 0 1 0 1 1 0 1 0 0 0 0 0 0 1 1 1 0 0 0 2 1 1 1 0 1 0 0 2 1 0 1 1 1 1 2 0 0 0 1 0 0 0 0 1 2 2 2 0 0 0 0 0 1 0 0 0 1 1 0 1 1 1 1 2 0 1 0 0 0 2 2 0 0 1 0 0 1 2 0 0 0 2 2 0 1 1 0 1 1 0 0 0 0 1 0 0 0 2 0 2 0 0 1 1 2 1 0 1 2 1 0 1 2 2 0 2 0 0 1 1 1 1 2 1 1 2 1 1 0 0 0 0 1 1 0 0 0 0 1 0 0 0 0 1 1 0 0 0 0 2 1 1 2 0 0 2 1 0 0 1 0 0 0 0 0 0 0 0
48 1 1 0 0 0 1 0 0 2 0 0 0 0 0 0 0 1 0 1 2 1 0 1 0 0 2 0 1 1 0 2 0 0 0 0 2 1 0 0 1 0 0 0 1 0 1 0 0 1 1 0 0 1 0 1 0 0 0 1 0 1 2 2 0 1 1 0 0 0 1 1 0 0 0 2 2 0 1 1 0 0 1 0 0 0 0 1 1 2 1 1 1 2 0 0 1 2 2 2 2 2 1 1 0 0 2 2 2 0 0 2 1 2 2 1 1 0 2 0 1 0 1 1 0 1 1 2 2 0 0 0 0 0 0 0 0 0 1 0 1 1 0 0 0 1 0 0 0 1 1 0 0 0 0 0 0 1 0 1 0 0 0 0 0 2 1 1 1 1 0 1 0 2 0 0 1 0 0 0 0 0 0 0 0 0 0 1 0 0 2 2 1 1 2 0 2 0 0 0 0 0 1 1 1 0 1 0 2 0 1 0 1 0 2 2 0 0 2 0 2 0 0 0 1 0 0 0 0 0 0 0 0 0 0 0 0 1 0 0 0 0 2 1 1 0 0 1 1 1 0 0 0 0 1 0 0 0 0 0 0 0 0 0 0 0 0 0 2 0 0 1 0 2 0 0 0 2 2 2 0 2 1 1 0 1 1 2 1 2 2 1 2 2 2 0 2 0 0 0 1 0 2 2 2 0 0 0 0 0 0 0 0 0 2 1 1 0 1 0 1 2 2 1 1 0 0 1 1 2 2 1 0 0 0 0 0 1 1 0 0 0 1 2 0 0 0 0 2 0 0 0 1 1 1 1 1 0 1 0 1 1 2 0 2 0 0 1 1 0 1 1 0 2 1 1 2 2 1 1 1 2 0 1 2 0 0 0 0 0 0 0 0 0 2 0 0 0 1 1 1 1 1 0 0 0 1 1 0 0 1 0 0 1 0 1 0 0 0 0 1 1 0 0 2 2 1 1 0 0 1 0 0 2 0 0 0 1 1 0 2 0 0 0 1 1 2 0 0 0 0 0 0 2 1 1 0 2 2 1 0 2 1 1 1 2 2 1 2 1 1 1 2 2 1 0 1 1 2 1 1 2 0 0 2 2 0 2 2 0 2 2 0 1 1 1 0 1 1 2 0 1 0 0 0 2 1 1 1 0 0 2 0 0 1 1 0 0 0 2 2 0 1 1 0 1 0 1 1 1 0 2 1 0 1 0 0 0 0 1 1 0 2 2 1 1 1 2 2 0 0 0 0 0 1 0 0 0 2 0 0 0 0 1 1 0 1 1 1 1 0 2 1 0 0 2 2 1 0 2 0 1 1 0 0 1 1 0 0 0 0 0 1 0 0 0 0 0 0 0 0 2 1 0 1 1 1 0 1 0 0 0 0 1 2 0 0 0 0 0 1 0 0 0 0 0 2 1 0 0 0 0 0 0 0 0 2 0 2 2 2 2 0 1 0 0 0 1 0 0 1 1 0 0 0 0 0 2 1 0 0 0 1 0 1 1 2 2 0 0 0 0 0 0 0 0 0 0 1 1 2 1 2 2 0 2 2 0 2 1 0 0 1 0 0 0 0 0 1 1 0 0 0 1 1 1 0 1 1 0 2 0 0 1 0 0 0 0 0 0 0 0 0 1 0 0 0 0 0 0 0 1 1 0 1 1 0 0 0 1 1 1 0 0 0 1 1 0 1 1 0 1 1 1 0 2 0 0 1 0 0 0 2 1 0 0 1 0 1 1 1 0 1 1 1 0 0 0 1 1 2 2 0 0 1 1 0 2 0 2 0 2 2 1 1 1 0 0 0 0 1 0 1 2 1 1 1 0 0 1 0 0 0 2 0 0 2 2 1 0 1 1 0 1 0 2 0 0 0 0 0 0 2 1 0 1 0 0 0 0 0 0 1 1 0 0 1 1 0 0 1 1 0 2 2 0 0 0 0 0 0 2 0 0 1 0 1 1 1 0 1 0 1 0 0 0 0 1 2 2 2 0 0 0 0 0 2 1 0 0 1 2 1 1 2 2 2 2 0 0 0 2 0 2 2 0 1 0 0 1 0 1 0 0 1 1 1 0 2 0 0 0 0 1 0 0 1 1 0 0 1 0 0 2 0 0 0 2 2 0 0 2 2 1 1 2 1 1 0 0 1 0 1 0 0 0 1 0 0 0 0 0 0 0 0 0 0 0 1 2 1 0 0 0 0 2 0 1 1 0 0 0 0 2 0 0 1 0 0 1 0 1 0 2 0 0 0 0 0 0 2 1
49 1 1 0 0 0 0 1 1 1 0 1 0 1 0 0 0 1 1 0 0 0 0 0 0 0 2 0 0 2 2 1 2 2 0 1 2 2 0 0 1 0 1 1 0 0 0 0 0 0 0 0 0 1 0 1 0 0 0 0 1 2 0 1 0 1 0 0 0 0 1 2 2 0 2 1 0 0 1 0 1 0 2 0 1 0 0 1 1 2 0 1 1 2 1 0 0 1 1 2 1 1 1 0 1 1 2 0 0 0 0 1 1 1 2 2 1 0 0 2 2 0 2 0 1 1 0 2 2 1 0 0 0 0 0 0 0 0 0 0 1 1 0 0 0 0 0 0 0 1 1 0 1 1 1 0 0 1 1 0 0 0 0 1 1 2 2 1 0 2 0 1 1 2 1 1 1 0 0 0 0 0 0 0 1 0 1 0 0 0 1 1 1 0 2 0 1 0 0 0 0 0 0 1 1 0 0 1 1 0 0 0 2 0 2 2 2 0 1 1 1 1 0 0 0 0 0 0 0 0 0 0 0 0 0 0 0 1 0 0 0 0 2 0 2 1 1 0 0 0 0 0 0 1 0 0 1 1 0 0 0 0 0 0 0 0 0 0 2 0 0 0 0 1 0 0 1 1 2 1 1 0 1 1 1 1 2 2 1 2 1 0 2 2 2 0 1 0 0 0 0 0 1 1 1 0 0 0 0 0 0 1 0 1 2 0 0 0 1 0 1 2 0 0 2 0 1 2 2 1 2 2 1 1 0 0 0 1 1 0 1 0 1 2 0 0 0 0 1 1 0 0 1 1 1 1 0 0 0 1 1 0 1 0 1 0 0 0 2 0 0 0 1 2 1 1 1 1 0 2 0 1 0 0 0 1 0 1 1 1 1 1 1 1 2 1 1 0 1 1 1 1 1 1 0 0 1 2 0 0 1 0 1 0 1 1 0 1 0 0 0 2 1 1 1 2 1 0 1 0 1 2 0 2 0 0 1 1 1 0 1 1 0 0 0 1 2 1 0 0 0 1 0 2 1 1 0 2 0 0 0 1 0 0 1 1 1 2 2 1 1 1 2 2 2 1 2 0 2 1 1 1 0 1 1 2 1 1 2 0 1 2 1 2 2 1 2 1 2 1 1 0 2 2 0 0 2 0 0 2 0 0 0 0 0 0 0 0 0 1 1 1 1 1 1 0 0 1 1 1 1 0 1 0 1 0 2 0 1 2 1 0 0 0 0 2 2 1 1 1 0 1 0 0 0 0 0 0 1 0 0 1 1 2 0 1 2 1 1 0 1 1 0 0 0 0 0 2 0 0 2 0 0 0 2 0 1 1 0 0 0 0 2 1 0 0 0 0 0 0 0 2 0 1 2 2 2 0 1 1 0 0 0 1 0 1 1 0 0 0 1 0 0 0 0 1 1 1 1 1 0 0 1 0 2 0 1 0 0 2 1 1 0 1 1 1 1 0 1 0 0 2 0 0 0 0 0 2 2 0 0 0 0 1 1 0 1 1 1 0 0 2 0 0 0 0 1 0 1 1 1 0 2 1 0 2 1 1 1 1 0 1 0 1 1 0 1 0 2 2 1 0 0 1 1 2 2 1 1 0 1 0 0 1 0 0 0 1 1 1 0 1 1 2 0 1 2 1 1 1 1 1 0 0 0 0 1 0 0 0 0 0 0 0 0 0 0 0 0 0 0 0 0 0 0 1 0 0 1 0 0 0 2 1 0 0 1 0 0 0 0 0 0 0 0 0 0 0 1 0 2 2 0 1 1 1 0 2 2 1 1 0 2 0 1 0 1 0 1 1 0 0 0 1 2 1 1 0 0 2 0 0 2 0 2 0 2 1 1 0 1 1 0 1 0 1 0 0 0 0 0 0 2 2 0 1 1 1 2 1 0 0 1 0 0 0 0 2 2 1 0 0 0 2 2 0 0 0 0 0 0 1 0 0 0 1 0 0 2 0 1 0 0 1 0 0 0 0 2 2 2 0 0 0 0 0 1 2 1 0 1 2 0 2 2 1 2 2 0 1 1 0 0 2 2 0 0 1 0 2 0 0 0 0 1 1 1 0 0 0 0 0 1 1 0 0 1 1 0 0 0 1 1 1 0 2 2 1 1 0 0 1 0 0 0 1 1 1 0 0 1 0 1 0 0 0 2 0 0 0 2 0 0 0 1 0 1 0 0 1 0 0 0 1 1 1 0 0 1 1 1 1 0 1 0 0 0 0 1 2 0 0 1 2 1 0 0 0 0 0 0 0
50 0 1 0 1 0 1 0 1 1 0 0 0 0 0 0 0 2 2 1 1 1 0 0 0 0 2 0 0 2 1 1 2 2 0 0 2 1 0 0 1 0 1 0 0 1 1 0 1 0 0 0 0 0 1 1 0 0 0 2 0 1 0 0 0 1 0 0 0 0 0 1 0 0 0 2 2 0 0 0 2 0 2 1 2 0 0 1 1 2 1 1 0 2 2 0 0 0 0 2 0 1 0 0 1 1 2 1 1 0 0 1 1 1 1 1 1 0 1 1 2 0 2 0 0 1 0 1 2 0 0 0 0 0 0 0 1 0 0 0 2 0 1 0 0 2 1 0 0 0 0 0 1 0 0 0 0 0 0 2 0 0 0 0 2 2 2 1 1 1 0 0 1 1 1 0 1 1 1 1 0 0 1 1 2 2 1 1 0 0 0 1 0 0 2 0 1 1 0 0 0 0 0 1 1 0 0 0 1 0 0 0 0 0 1 2 0 0 1 0 2 1 0 1 1 0 0 0 0 0 0 0 0 0 0 0 0 2 0 0 0 0 2 0 1 0 0 0 0 0 0 0 0 0 0 0 0 0 0 0 0 0 0 1 0 0 1 0 0 0 1 1 0 1 1 0 0 1 1 1 0 0 1 1 0 1 1 2 2 2 2 2 0 2 1 1 0 0 0 0 1 0 1 1 0 0 0 0 0 0 1 2 0 2 0 0 0 0 0 0 0 2 2 0 1 0 1 0 0 1 2 2 1 0 0 0 0 2 0 2 2 1 1 2 0 0 1 0 2 1 0 0 2 2 1 0 1 0 0 2 2 0 1 0 1 1 0 1 2 1 0 0 1 2 0 0 2 1 1 1 1 1 0 0 1 1 0 0 0 0 0 0 0 0 2 1 1 0 0 0 0 0 0 2 0 0 0 1 0 0 0 0 0 1 1 2 0 0 0 0 0 1 0 0 0 0 0 2 0 2 1 0 0 2 1 1 1 1 0 0 2 0 0 1 1 2 2 0 1 0 0 2 0 1 2 0 1 0 1 0 2 1 0 1 0 0 0 0 2 0 0 0 2 2 1 1 0 0 2 1 0 2 0 1 2 0 0 1 2 0 2 1 1 1 0 0 1 2 2 2 0 0 1 0 0 2 1 1 1 1 0 1 0 0 0 0 0 0 0 1 1 1 0 0 0 0 0 1 1 1 1 0 2 2 2 0 1 0 1 0 2 0 2 2 2 2 2 1 1 0 0 0 0 0 1 2 1 0 2 0 0 0 0 2 1 1 1 2 2 0 0 1 1 0 0 1 1 2 0 0 2 0 0 0 0 0 1 0 1 1 0 0 2 1 0 0 0 1 1 0 1 0 1 0 1 1 1 0 1 1 0 0 0 0 2 0 0 0 1 0 0 0 1 1 1 0 1 2 0 0 1 0 0 0 1 1 2 0 1 1 2 1 0 1 1 1 1 0 0 0 1 1 1 1 1 1 0 2 1 1 1 0 0 0 1 1 2 2 0 0 0 0 0 0 1 0 0 1 1 1 0 1 2 1 1 1 1 1 1 1 0 1 0 1 0 1 0 0 2 2 1 1 0 0 2 2 1 2 2 0 1 0 0 2 0 0 2 0 0 0 0 0 0 2 0 1 2 1 1 1 1 2 1 0 0 0 1 0 0 1 1 0 0 0 0 1 1 0 0 0 0 0 0 0 0 0 0 1 2 0 1 1 2 1 0 0 0 2 0 0 0 1 1 0 0 1 0 0 1 2 0 0 1 0 1 0 1 1 1 2 0 1 2 0 2 0 0 1 0 0 0 0 0 2 2 0 0 0 1 1 0 0 2 0 2 0 1 2 1 2 1 2 0 0 1 2 0 0 0 0 1 1 0 0 0 2 0 1 1 1 0 1 0 0 0 0 0 1 0 0 2 1 0 2 2 0 0 0 0 1 0 1 1 0 1 1 2 1 1 0 1 0 0 0 0 0 0 1 2 2 2 0 1 1 1 2 0 2 0 0 1 0 0 1 2 1 1 2 0 0 1 1 0 2 1 1 0 1 1 1 0 0 0 0 1 1 2 1 2 1 0 1 1 1 1 0 2 0 0 1 1 1 0 2 0 0 0 0 0 0 0 1 2 2 2 0 1 0 0 0 0 0 2 0 1 0 0 0 0 0 2 0 0 0 1 0 2 0 0 0 0 0 0 0 0 2 0 0 2 1 1 1 0 2 0 0 0 0 0 2 0 0 0 1 0 0 0 0 0 0 1 0
51 1 1 0 0 0 2 1 2 0 0 1 0 0 0 0 0 1 2 2 2 1 0 1 1 1 1 0 0 1 1 1 1 1 2 1 2 1 0 0 1 0 1 1 0 1 0 0 1 1 1 0 1 1 0 1 1 0 0 1 1 1 2 2 1 1 1 1 0 0 0 1 0 0 0 2 2 0 1 1 1 0 1 1 1 0 0 0 0 1 0 0 1 0 1 0 0 1 1 2 1 2 1 0 1 1 2 1 1 0 0 1 0 0 0 0 0 0 0 2 2 0 2 0 0 2 0 2 2 0 0 0 0 0 0 0 0 0 0 0 2 1 1 0 0 0 0 1 1 1 0 0 0 0 0 0 0 0 0 0 0 0 1 1 1 1 0 1 2 0 0 1 1 1 1 0 1 0 0 0 0 0 1 1 1 1 1 1 0 0 0 1 0 1 1 1 0 0 0 0 2 2 0 1 1 0 1 0 2 0 1 0 2 0 2 2 0 0 1 1 1 1 0 0 1 0 0 0 0 0 0 0 0 0 0 0 0 1 0 0 0 0 2 0 2 0 0 0 0 0 0 0 0 2 0 0 1 1 0 1 1 1 0 0 0 0 0 0 0 0 0 1 0 2 0 0 1 1 1 1 1 1 1 1 0 0 1 2 0 2 1 0 0 2 2 2 0 0 1 0 1 0 1 1 1 0 0 0 1 0 0 1 0 1 1 1 0 0 0 0 0 2 1 1 2 0 1 0 1 2 2 1 1 0 0 0 0 0 2 0 0 0 2 1 0 0 1 0 2 0 0 0 2 2 2 0 0 0 1 0 1 1 1 0 1 0 0 1 2 1 0 0 0 2 1 0 1 1 0 2 1 1 0 0 0 0 0 0 0 1 0 0 0 0 1 0 0 0 0 0 0 0 0 1 0 0 0 0 0 0 0 0 0 1 1 2 0 0 0 0 0 1 0 1 1 2 1 1 0 0 1 0 1 0 0 0 0 1 0 1 1 1 0 0 0 1 1 1 0 0 0 1 0 2 1 1 0 2 1 2 1 2 1 1 0 1 1 1 1 0 0 0 2 2 0 0 0 1 1 0 2 1 0 0 2 2 0 0 2 0 2 2 1 1 0 0 1 2 2 2 0 1 1 1 0 1 2 1 0 0 0 2 0 0 1 1 0 0 0 1 1 1 2 2 0 0 0 0 0 2 0 2 0 0 0 0 1 0 1 1 0 1 1 1 1 2 0 1 1 0 0 0 0 0 1 1 1 0 1 0 0 0 1 2 0 1 1 1 1 0 0 1 0 0 0 1 1 2 0 1 0 0 0 0 1 1 2 0 0 0 0 0 1 2 0 1 0 0 0 0 0 2 0 0 2 2 1 0 1 1 0 0 0 1 1 1 0 0 1 0 0 0 0 0 0 1 1 2 0 0 0 0 1 0 1 0 2 0 0 2 0 1 0 2 2 1 2 0 0 0 0 2 0 0 0 0 0 1 1 0 0 0 2 1 0 0 0 2 0 0 0 0 0 1 1 0 1 1 1 1 1 0 2 2 0 2 2 2 1 0 0 1 0 0 0 1 1 1 2 2 1 0 0 1 0 1 2 2 2 0 0 0 1 1 0 0 1 1 1 1 0 0 1 1 2 0 0 0 0 0 0 0 0 0 0 0 1 0 1 1 0 1 0 0 0 1 1 0 0 0 0 0 0 0 0 1 0 0 2 0 0 0 2 2 2 0 0 0 1 1 0 1 0 0 1 1 0 0 2 2 1 1 1 1 2 0 1 2 1 2 0 1 2 0 2 0 0 0 0 1 0 0 1 2 1 1 1 1 0 1 0 0 2 0 2 0 1 2 1 0 2 1 0 1 0 1 0 0 0 0 1 1 1 1 0 0 0 1 2 0 2 1 0 0 0 0 0 0 0 0 1 1 0 0 0 0 1 0 0 0 0 0 0 0 0 1 1 0 1 0 1 0 0 0 0 0 0 1 2 2 1 1 0 0 0 0 0 1 0 0 2 2 0 1 2 1 2 1 0 0 0 2 0 2 2 0 1 2 0 1 1 1 0 0 1 1 1 1 2 1 0 1 2 1 0 0 0 1 0 0 0 2 0 0 1 0 0 0 1 1 0 1 2 2 1 2 0 0 0 0 2 0 2 1 0 0 0 0 0 0 1 1 0 0 1 0 2 0 0 0 0 0 0 0 0 0 2 0 1 1 1 1 0 1 0 1 2 0 0 1 0 1 0 0 0 0 0 0 0 0 1 0
52 0 1 0 1 0 2 0 0 2 0 0 0 2 1 0 0 2 0 0 0 0 0 0 0 0 1 0 2 2 1 2 1 1 1 2 2 1 0 0 0 0 1 1 0 1 1 1 1 0 0 0 0 1 1 0 0 0 0 0 2 2 2 2 1 1 1 0 0 0 0 0 2 1 2 1 0 0 0 0 1 0 0 0 0 0 0 1 1 2 0 1 1 2 1 0 0 2 2 2 2 2 0 2 0 0 2 0 1 1 0 0 0 1 1 0 0 0 1 1 2 0 0 2 0 0 0 2 2 0 0 0 0 0 0 0 0 0 1 1 0 2 0 0 0 0 1 0 0 0 0 0 0 0 0 0 0 0 0 0 0 0 0 1 1 2 2 0 2 0 0 0 0 0 0 0 1 0 0 0 0 1 2 2 2 2 2 2 1 0 1 1 1 2 2 1 0 0 0 0 0 0 0 1 1 0 1 0 1 0 0 0 1 0 1 2 0 1 2 0 2 1 0 1 1 0 0 0 0 1 0 0 0 1 1 0 0 1 1 1 0 1 2 0 2 0 0 0 1 1 1 1 0 0 0 0 0 0 0 0 0 0 0 1 0 0 0 0 1 0 0 2 1 0 2 2 0 1 1 1 1 1 0 0 0 1 1 2 1 2 1 0 0 1 0 0 0 1 0 1 0 0 1 1 1 1 0 0 0 0 1 1 0 1 1 1 1 0 1 0 1 2 1 0 0 0 0 2 1 0 1 1 0 0 0 0 0 0 2 0 0 0 1 1 1 1 0 1 1 2 0 0 2 2 1 0 1 0 0 1 1 0 0 1 0 2 0 1 2 0 0 0 1 1 0 2 1 1 0 2 1 0 0 0 0 1 0 0 0 1 0 1 1 0 2 2 1 2 0 0 0 1 0 1 0 1 0 0 0 0 0 0 0 1 0 1 0 1 0 0 0 2 1 1 0 1 1 1 0 1 1 0 0 1 1 1 0 1 0 0 0 2 0 1 1 1 1 0 1 0 0 0 0 2 1 1 0 1 2 0 1 0 0 0 0 0 0 1 2 0 0 0 2 2 2 1 1 1 2 1 0 1 1 0 2 0 0 1 2 0 2 2 1 1 1 0 1 0 1 1 1 1 2 2 0 0 2 1 0 1 0 1 1 0 1 0 0 0 0 2 2 0 2 2 1 0 0 0 0 2 0 2 0 0 1 1 2 0 0 2 1 1 1 1 1 1 2 1 1 0 1 0 0 0 1 1 1 0 1 0 0 0 0 1 1 0 1 1 1 0 0 0 0 0 0 0 0 2 0 1 1 1 0 0 1 0 1 0 2 2 0 0 1 1 1 0 0 0 0 0 0 2 1 0 1 1 1 0 0 1 0 0 0 2 0 1 0 0 0 0 0 0 1 1 1 0 1 0 0 0 0 0 1 0 1 1 2 0 2 2 2 1 0 1 1 0 1 0 0 0 1 1 0 0 0 0 0 2 2 0 0 0 1 0 1 1 0 2 1 1 1 0 0 0 1 1 1 0 0 2 0 0 2 2 0 2 1 0 2 2 0 1 0 0 1 0 0 0 1 2 1 0 0 1 1 2 1 2 2 0 0 0 0 2 0 1 0 1 1 1 0 0 0 1 1 0 0 0 0 0 0 0 1 0 1 1 0 0 0 1 1 1 0 0 0 1 1 0 0 0 0 0 0 0 0 0 1 0 0 0 0 0 2 1 0 0 0 0 2 2 0 0 0 1 1 0 0 0 2 2 0 1 0 0 1 1 0 1 1 1 0 1 2 2 2 1 0 1 0 1 0 0 2 1 0 0 1 0 0 0 1 1 1 1 1 0 2 1 1 1 1 2 0 1 0 1 0 0 0 0 0 0 1 0 0 1 0 1 1 1 0 1 0 0 0 0 0 0 0 0 2 2 0 2 2 0 0 0 1 0 1 2 0 0 0 0 1 1 2 0 0 0 1 1 0 1 0 1 1 1 1 1 0 0 0 0 0 2 0 0 2 1 1 1 2 2 2 2 0 0 0 2 0 2 2 0 0 1 0 0 1 1 0 0 0 1 1 0 1 0 0 0 1 0 0 0 1 0 0 0 0 2 0 2 0 0 1 1 1 0 0 1 1 2 0 0 0 2 0 1 0 0 2 0 0 0 0 0 0 0 2 0 0 1 1 1 1 0 0 1 0 0 0 0 0 0 1 1 2 1 1 1 0 0 0 0 0 0 1 2 1 0 1 2 1 0 0 0 0 0 0 0
53 1 0 0 0 0 1 2 2 0 0 1 0 1 1 0 0 1 1 1 1 1 0 0 0 1 1 0 1 2 0 1 0 0 0 1 2 1 0 0 1 0 0 1 0 0 0 0 0 0 0 0 0 1 0 0 0 0 0 0 1 1 2 2 1 0 1 0 0 0 1 0 2 1 2 1 0 0 0 0 1 0 1 1 1 1 1 0 0 2 0 0 0 1 0 0 0 0 0 1 0 2 0 1 1 1 2 0 0 0 0 2 1 1 1 1 1 0 0 1 1 0 1 2 0 0 0 0 2 0 0 0 0 0 0 0 0 0 1 0 0 2 0 0 1 2 0 0 0 0 0 0 0 0 0 0 0 1 1 1 0 0 1 0 1 2 1 0 1 1 0 0 0 1 0 0 1 0 0 0 0 0 1 1 2 1 2 2 0 2 0 2 0 0 2 0 1 1 0 0 1 1 0 2 2 0 1 0 2 0 0 0 0 0 2 2 0 0 1 1 1 0 0 0 2 1 0 0 0 0 0 0 0 0 0 0 0 2 0 0 0 0 2 0 2 0 0 0 0 0 0 0 0 0 1 0 0 1 0 0 0 0 0 0 0 0 0 0 2 0 1 2 1 0 0 0 0 1 2 1 0 1 0 0 0 0 0 2 0 2 1 1 2 2 2 0 1 1 1 0 1 0 1 1 1 0 1 0 1 0 0 2 0 0 1 0 0 0 0 0 0 2 2 2 2 0 1 2 0 1 1 0 1 0 0 0 0 2 0 0 0 0 1 2 0 0 0 0 2 0 0 0 1 1 0 1 1 0 0 1 1 0 1 0 1 0 0 1 2 0 0 0 0 2 0 0 1 1 1 1 0 0 0 0 1 1 0 0 0 0 0 0 0 0 2 1 1 0 2 2 1 2 1 0 0 0 1 1 1 1 0 1 0 0 2 2 0 1 0 0 0 1 1 1 0 1 1 2 0 0 2 0 0 1 1 1 1 2 0 0 0 1 0 0 1 1 2 1 0 0 0 0 0 1 1 0 1 1 2 1 1 2 2 0 2 2 2 1 1 0 0 0 2 2 1 0 1 0 2 1 1 2 0 0 2 1 0 0 1 0 1 1 0 1 0 1 1 0 2 0 2 0 1 0 2 0 2 2 2 0 0 2 0 0 0 1 0 0 0 1 2 1 2 2 0 1 1 0 0 2 0 2 1 0 1 1 2 0 0 0 1 1 0 1 0 2 0 1 1 0 1 0 0 0 1 1 1 0 1 1 1 0 1 0 0 0 0 0 0 0 0 0 1 0 1 0 1 2 0 1 1 0 0 0 1 0 0 1 1 1 1 0 0 2 0 0 1 1 1 0 1 1 1 0 1 1 1 0 1 1 0 0 1 1 0 1 1 0 0 0 0 0 0 0 0 1 1 2 0 0 1 0 1 1 2 1 1 0 0 2 2 1 0 1 2 0 0 2 0 0 0 1 0 0 0 0 0 2 2 0 0 0 1 0 1 0 2 1 1 0 0 1 0 1 0 0 0 1 0 2 1 1 2 1 0 2 0 1 2 1 0 1 0 0 0 0 1 0 0 0 0 0 0 2 0 2 2 1 1 0 1 0 1 1 0 1 0 0 0 0 0 0 1 1 2 0 0 0 0 0 0 1 1 0 1 1 0 0 0 1 0 1 0 0 1 1 1 1 1 1 1 1 0 2 0 0 0 0 2 1 0 0 2 1 1 0 0 1 1 1 0 0 2 0 0 0 0 0 2 2 1 1 0 0 2 1 0 2 2 2 0 0 2 1 1 1 0 0 0 0 0 0 0 0 2 2 1 0 1 0 1 1 2 0 2 0 2 2 2 0 1 2 0 1 0 1 0 0 0 0 0 0 2 0 0 1 0 2 2 0 1 1 0 0 0 0 0 0 0 0 2 2 0 2 1 0 1 1 0 1 0 0 0 0 0 0 1 1 2 0 1 0 1 0 0 0 1 0 1 2 1 1 0 0 0 2 0 1 0 0 2 1 1 1 2 1 2 1 0 1 0 2 0 1 2 0 1 2 0 1 1 0 0 0 0 2 2 1 2 1 0 1 2 0 1 0 1 2 0 1 0 2 0 0 1 0 0 0 0 0 0 1 1 1 0 1 1 2 0 0 0 0 2 0 1 0 0 1 1 2 1 1 0 0 2 0 2 0 0 0 0 0 0 0 0 1 1 1 1 0 0 0 0 1 0 0 1 0 1 1 0 1 0 1 0 1 0 0 0 0 0 0
54 1 1 0 1 0 1 1 1 2 0 0 1 2 2 0 0 1 1 0 1 0 0 1 1 1 0 0 0 2 1 0 2 2 0 0 2 1 1 1 2 1 1 0 0 0 0 0 0 0 0 0 2 0 0 0 1 0 0 1 0 0 2 2 0 1 0 1 0 0 0 0 2 0 2 1 0 0 0 0 1 0 2 2 2 0 0 0 0 2 0 0 1 2 0 0 0 1 1 2 1 2 0 0 2 0 1 1 1 0 0 2 1 2 2 2 2 0 1 1 2 0 1 1 0 1 0 0 2 0 1 1 1 0 0 0 1 0 1 0 0 2 0 1 0 1 1 0 0 0 0 0 0 1 0 1 0 1 0 1 1 1 0 1 0 1 0 1 1 0 0 0 0 2 1 0 2 2 0 0 1 1 0 0 1 0 0 0 0 0 2 2 0 1 2 0 0 0 0 0 1 1 0 1 1 0 1 0 0 0 1 0 2 0 2 2 1 0 1 1 1 1 1 0 1 1 1 0 0 0 0 0 0 0 0 0 0 2 0 0 0 0 2 0 1 0 0 0 1 1 1 1 1 1 0 0 1 1 0 0 0 0 0 0 0 0 0 0 2 0 0 0 0 1 0 0 0 0 1 0 0 2 1 1 0 1 1 2 1 2 2 0 0 0 0 0 0 2 0 1 0 0 0 0 0 0 0 0 2 0 0 1 0 0 2 0 0 0 0 0 2 0 1 1 2 0 0 1 1 0 1 1 0 0 0 0 0 2 0 0 1 0 1 1 0 0 0 0 1 1 0 0 2 2 1 0 1 0 2 0 2 2 1 0 1 0 0 1 2 0 0 0 2 1 1 2 2 1 1 1 1 0 0 1 1 1 0 0 0 1 0 0 1 0 2 1 1 1 1 1 1 1 1 1 0 1 0 0 0 0 0 0 0 1 0 1 0 1 0 0 0 1 1 2 0 2 2 0 1 1 1 0 0 1 1 1 0 0 2 0 1 1 0 1 1 0 1 0 2 0 0 0 0 2 0 0 0 2 2 2 0 2 0 0 0 0 0 2 1 1 1 1 1 1 1 0 1 0 2 1 2 1 0 0 1 0 0 1 2 0 2 1 1 1 1 1 0 2 2 2 0 0 2 2 0 0 1 1 0 1 0 1 0 0 0 2 0 0 0 1 2 1 1 1 0 0 0 1 1 2 0 0 2 1 2 1 2 0 0 0 1 1 1 1 1 0 2 0 0 1 0 1 0 0 0 1 0 0 0 0 0 0 1 1 0 0 0 0 0 0 0 2 1 0 1 0 1 2 0 2 0 0 0 0 1 0 0 0 0 0 0 0 1 1 0 0 1 0 0 0 0 2 1 0 1 1 1 0 1 1 0 0 0 1 1 1 1 0 0 0 2 0 0 1 1 1 1 1 0 0 0 0 1 0 1 0 2 0 0 2 2 1 0 1 2 1 1 0 0 0 0 1 1 1 1 0 0 2 2 0 0 0 0 2 0 0 1 2 0 0 0 0 0 1 1 0 0 0 2 0 1 0 1 0 0 1 1 1 2 1 0 0 1 0 0 1 0 1 0 0 0 0 0 1 1 2 2 1 1 0 1 0 0 1 0 0 0 0 0 0 0 0 0 2 1 0 1 2 1 1 1 2 0 0 1 1 1 0 0 0 0 0 0 0 0 0 1 1 0 0 0 0 1 1 0 1 0 1 1 0 1 1 1 1 0 1 1 2 0 0 0 0 0 2 2 0 0 1 1 2 1 1 0 0 1 2 0 2 2 2 0 0 2 0 1 0 0 1 0 0 0 0 1 2 1 1 2 0 1 1 0 0 1 1 1 0 1 2 1 0 2 2 0 0 0 0 0 0 1 0 2 1 0 0 0 2 0 0 1 0 1 1 1 0 0 0 0 1 1 1 1 1 0 2 2 0 0 0 0 0 2 2 2 0 2 1 2 2 2 0 0 0 2 0 0 0 0 0 1 1 1 0 0 0 1 1 0 2 0 0 1 1 0 2 2 2 2 2 0 0 0 2 0 1 2 1 1 0 0 1 0 1 0 0 1 1 2 1 2 0 1 0 2 1 0 0 1 1 0 0 0 1 0 1 0 1 1 1 1 0 0 0 1 1 0 0 1 0 0 0 0 0 2 0 0 0 0 1 1 2 1 1 0 0 1 0 1 0 0 0 0 0 1 0 0 0 1 0 2 1 1 1 0 1 0 1 2 0 0 2 1 0 0 2 0 0 0 0 0 0 0 0
55 1 1 0 1 0 1 1 1 1 0 0 1 1 1 0 0 0 1 2 1 1 0 0 0 0 0 0 0 2 2 1 1 1 0 0 0 2 0 0 1 0 0 0 0 1 1 1 1 0 0 0 0 0 2 0 1 0 0 1 0 1 2 1 0 2 0 0 0 0 0 0 2 0 1 2 1 0 0 0 1 0 2 0 1 0 0 1 1 2 1 1 0 1 0 0 0 1 1 1 1 2 1 1 0 0 2 1 1 0 0 1 0 2 2 1 1 0 2 0 0 0 2 0 0 2 0 2 2 0 2 2 0 0 0 0 0 0 1 0 1 1 0 0 0 0 0 0 0 1 1 0 0 0 0 0 0 0 0 2 2 2 0 0 0 2 1 1 1 1 0 1 0 1 1 0 2 0 0 0 0 1 0 0 1 0 1 1 0 0 1 2 1 1 2 0 0 0 0 0 1 1 0 0 0 0 2 1 1 0 1 0 2 0 1 2 1 0 1 1 1 0 0 0 0 1 1 0 0 0 0 0 1 1 1 0 0 2 0 0 0 0 0 0 0 0 0 0 0 0 0 0 0 0 1 0 0 2 0 2 2 2 0 0 0 0 0 0 1 0 1 0 1 1 0 0 0 2 2 1 0 2 0 0 0 1 1 1 1 2 1 0 0 2 1 1 0 0 0 0 0 0 1 1 0 0 0 1 1 1 0 2 0 1 2 1 1 1 2 0 2 1 0 1 1 0 1 2 2 1 1 1 0 0 0 0 0 2 0 0 0 0 1 2 1 0 1 0 1 1 0 0 2 2 2 0 0 0 0 2 2 0 0 0 0 0 0 1 2 0 0 0 0 2 1 1 1 2 1 1 1 0 0 0 0 0 0 0 0 1 0 0 2 1 2 2 2 1 0 0 0 0 1 1 0 0 1 0 1 1 0 1 0 1 0 1 0 1 0 0 0 1 0 1 0 1 1 1 0 0 2 0 0 2 0 0 1 1 0 0 1 1 0 0 0 1 2 2 0 0 0 1 0 2 2 2 0 1 0 0 1 1 0 0 0 0 0 1 1 0 0 0 2 2 1 0 1 0 2 1 2 1 0 0 2 1 0 1 2 1 0 2 0 1 1 0 2 0 2 0 2 0 1 1 0 1 2 1 0 1 0 1 0 0 1 1 0 0 0 1 1 2 0 1 0 1 0 0 0 2 0 2 2 1 2 0 2 0 0 1 0 1 2 2 1 2 1 1 1 0 0 0 0 1 1 0 0 0 1 1 1 0 0 1 1 0 1 1 1 1 0 1 1 0 0 1 0 2 0 1 1 0 0 0 0 0 0 0 0 0 0 0 1 1 0 0 1 1 1 0 1 1 0 1 2 2 2 0 1 1 1 0 0 0 1 0 0 0 1 0 0 0 1 1 1 0 1 2 0 0 2 0 0 0 2 0 1 0 0 1 1 0 0 2 2 1 1 1 0 0 0 2 0 0 0 0 0 2 2 0 0 0 2 0 0 0 1 2 0 0 0 0 1 0 1 0 1 1 2 0 0 0 2 2 1 2 2 1 1 0 0 1 0 0 1 0 0 0 1 1 0 0 0 1 1 2 1 2 2 0 0 0 0 1 0 1 0 0 0 0 0 0 1 2 0 0 0 1 1 1 0 0 0 0 0 0 0 0 0 0 0 0 0 0 0 1 1 0 0 0 0 0 2 0 1 0 0 0 0 0 0 0 2 1 0 0 1 0 2 2 0 0 1 0 0 0 0 0 0 1 0 0 0 0 2 1 0 2 2 2 0 0 2 0 2 0 0 0 0 1 0 0 1 2 1 0 1 1 0 1 0 0 0 1 2 1 2 2 1 1 0 2 0 0 0 1 0 0 0 1 1 1 2 1 1 2 0 0 0 0 0 0 1 1 0 0 1 0 0 0 2 2 0 2 2 0 0 0 0 0 1 2 0 0 0 1 1 1 2 0 1 0 1 0 0 1 0 0 1 1 0 1 0 0 0 1 0 2 2 0 1 2 1 0 0 0 0 2 0 0 0 2 0 2 2 0 1 1 0 1 0 1 0 0 0 2 2 0 2 0 0 0 1 1 0 0 2 1 1 1 0 2 1 2 0 1 0 0 2 2 0 0 1 1 1 1 1 1 0 0 1 0 2 0 0 0 0 0 0 1 1 1 0 0 0 0 0 0 0 0 0 0 1 0 0 0 0 0 0 0 0 0 0 0 2 0 2 0 0 2 1 0 0 1 0 0 0 0 0 0 2 1
56 1 0 0 0 0 1 1 2 0 0 1 1 1 1 0 0 2 0 0 0 0 0 0 0 1 2 0 0 2 1 0 0 1 1 1 2 2 0 0 2 1 0 0 0 0 2 0 0 1 1 0 1 1 0 0 1 0 0 0 0 1 1 1 1 0 1 1 0 0 0 1 2 0 2 2 0 0 1 0 0 0 1 1 1 0 0 0 0 1 0 0 0 0 0 0 1 0 0 2 0 2 0 0 1 0 2 0 0 0 0 1 1 2 2 1 1 1 2 1 1 1 2 0 1 1 0 2 2 0 0 0 0 0 0 0 0 0 0 0 0 2 0 0 0 1 0 0 0 0 0 0 1 0 0 0 0 0 0 2 1 1 1 0 1 2 1 0 0 1 0 0 0 2 1 0 2 1 0 0 0 1 1 1 1 1 1 1 0 0 2 2 0 1 1 0 0 0 0 0 1 1 0 1 1 0 0 0 2 0 0 0 1 0 2 2 0 1 2 1 1 0 1 0 0 1 1 0 0 0 0 0 1 0 0 0 0 1 0 1 0 1 1 1 1 0 0 0 0 0 0 0 0 0 1 0 0 2 1 1 0 0 0 1 0 0 0 0 1 0 0 0 0 1 1 0 1 2 2 2 0 1 0 0 0 1 1 2 0 2 1 1 1 2 2 1 1 1 0 1 0 0 0 0 0 1 0 1 0 1 0 2 0 0 2 0 0 0 0 0 0 2 2 1 1 0 0 2 1 2 1 1 1 1 0 1 1 2 0 1 0 1 1 1 1 0 0 1 2 2 1 1 2 2 1 0 0 0 0 2 2 0 1 0 1 1 0 2 1 0 1 1 1 1 1 0 1 1 1 1 1 0 0 0 1 1 0 1 1 0 0 0 1 0 1 1 1 1 1 1 1 1 1 1 0 1 0 2 0 0 0 0 0 1 0 1 0 0 0 0 0 0 0 0 1 1 0 0 0 0 0 0 0 2 1 1 0 0 0 0 1 1 0 0 2 2 1 0 1 0 0 0 0 2 0 0 0 0 0 1 1 1 1 1 1 1 1 1 1 0 0 0 2 2 2 1 1 0 2 0 0 2 0 1 2 1 0 2 2 0 2 2 1 2 1 1 1 0 0 2 0 2 2 2 0 0 2 0 0 1 0 2 0 0 1 1 0 0 0 1 1 0 0 0 0 1 0 0 0 2 0 0 1 1 1 1 2 0 1 0 0 2 2 2 0 2 1 0 0 0 1 0 0 1 1 0 0 1 0 0 1 0 0 2 1 0 2 0 0 0 0 0 1 0 0 1 1 1 0 2 0 0 0 0 0 0 0 1 0 0 0 1 0 0 1 0 0 0 0 0 0 1 1 0 2 2 1 1 1 1 0 0 0 1 0 1 0 0 0 0 1 0 2 1 2 0 1 2 0 0 0 0 0 0 2 2 2 1 0 1 1 0 0 1 1 1 0 1 0 0 0 2 0 0 0 0 0 2 2 0 0 0 0 0 1 1 1 2 1 0 0 1 1 1 0 0 0 1 1 1 1 1 2 1 1 2 0 1 2 1 0 1 0 0 1 0 0 0 1 1 0 0 0 2 1 2 1 1 1 0 0 0 0 2 0 0 0 1 1 1 0 0 0 1 1 0 1 0 0 1 1 1 0 0 0 0 1 0 0 1 1 0 0 0 1 0 1 0 0 0 0 0 0 0 0 1 0 1 2 1 1 1 0 1 0 0 1 2 0 0 0 0 2 0 0 0 0 2 0 1 2 1 0 0 1 1 0 2 2 2 0 0 2 1 1 1 0 1 0 0 0 0 1 1 1 1 2 0 1 1 0 0 2 0 2 0 2 1 2 0 1 2 0 1 0 2 0 0 0 0 1 1 2 1 0 1 1 2 1 0 0 0 1 0 1 1 1 1 0 0 2 1 0 2 1 0 0 0 0 0 1 2 0 0 0 0 1 0 1 0 2 0 2 0 0 1 0 1 1 1 1 0 0 0 0 0 0 2 0 0 1 2 1 1 1 1 1 2 0 0 0 2 1 0 1 1 0 1 0 2 0 0 0 0 0 1 1 2 0 2 0 2 2 1 0 0 1 0 1 0 1 1 0 2 0 0 0 1 1 1 0 1 2 0 0 1 2 1 0 0 0 1 1 0 0 0 1 1 2 2 2 0 0 0 0 0 0 0 0 0 0 0 0 0 0 1 1 1 1 0 0 0 0 2 0 0 1 0 1 2 0 0 0 1 1 0 1 2 2 0 0 0
57 1 1 0 1 0 2 1 1 1 0 0 1 2 2 0 0 1 0 0 0 0 0 0 0 0 2 0 1 2 0 1 1 1 2 1 1 1 0 0 1 0 2 1 0 1 0 0 0 0 0 0 0 0 0 1 0 0 0 1 1 1 2 2 1 1 1 0 0 0 0 2 2 2 2 2 0 0 0 0 0 0 2 1 1 0 0 0 0 2 0 0 0 1 0 1 0 1 1 1 0 2 0 1 1 0 1 1 1 0 0 1 1 2 2 0 0 0 0 2 2 0 2 0 1 1 0 0 2 0 0 0 0 0 0 0 0 0 0 0 0 2 0 0 0 2 1 0 0 1 1 0 1 0 1 0 0 1 0 1 1 1 0 1 1 1 1 1 2 0 0 0 0 1 0 0 1 1 1 1 0 0 1 1 2 1 2 2 0 1 1 2 0 0 1 0 0 0 0 0 0 0 0 0 0 0 2 0 1 0 1 0 2 0 1 2 0 0 2 0 2 1 0 0 1 0 0 1 0 0 0 1 0 0 0 0 0 2 0 0 0 1 2 0 2 1 1 0 0 0 0 0 0 0 0 0 1 1 0 0 0 0 0 1 1 1 0 0 1 1 1 0 0 1 0 0 0 1 1 1 0 0 0 0 1 0 1 1 0 2 0 1 0 1 1 1 0 0 1 0 1 0 0 0 0 1 0 0 1 0 0 2 0 0 1 0 0 1 0 0 1 1 1 2 2 0 0 2 2 0 2 1 0 0 0 1 0 1 1 0 1 1 1 1 0 0 0 1 2 1 1 1 1 0 0 2 1 0 1 0 1 1 2 0 2 0 0 2 1 0 1 1 1 2 0 0 0 1 1 1 2 1 1 1 2 1 0 0 0 0 0 0 1 0 0 0 0 1 0 0 0 0 0 2 0 1 0 1 0 0 1 0 0 1 0 1 0 0 0 0 0 1 0 0 1 1 0 0 0 2 2 0 1 0 1 0 0 1 0 1 1 1 0 2 0 1 2 1 0 0 0 1 0 2 1 0 1 2 1 1 0 2 0 0 0 0 0 2 2 1 1 0 1 1 2 2 0 1 2 0 1 2 0 1 1 2 1 0 1 0 1 1 1 1 0 0 1 1 1 2 0 1 2 2 0 0 2 0 0 1 0 1 0 1 1 1 1 1 0 2 2 0 1 1 0 1 0 1 1 1 1 0 1 1 1 1 2 0 1 2 1 1 2 2 0 2 0 1 1 1 0 1 0 0 2 2 2 0 0 1 1 1 1 2 0 0 1 2 2 0 0 0 1 0 1 1 2 1 0 2 0 0 0 0 0 0 0 0 1 1 1 0 0 0 0 0 1 0 0 0 0 2 1 0 0 1 0 0 1 1 0 0 0 1 1 1 0 0 0 0 1 0 0 0 0 1 1 0 0 0 0 0 0 0 2 0 2 1 0 2 0 1 0 1 2 2 2 0 0 0 0 1 1 1 0 0 0 2 0 1 1 0 1 0 2 2 1 1 1 1 0 1 0 0 1 0 0 0 2 0 1 0 2 2 0 2 1 0 2 2 0 0 0 0 1 0 0 0 1 1 0 0 0 1 1 2 1 1 2 0 0 0 0 1 0 0 0 0 0 0 0 0 0 2 0 1 2 0 0 0 0 1 1 0 1 0 1 0 0 2 2 1 0 0 0 0 0 0 2 1 1 1 0 0 0 0 1 1 2 0 1 1 2 1 0 0 2 2 0 0 0 0 0 1 1 0 0 0 1 1 1 1 1 1 2 1 1 2 2 0 2 0 1 0 0 0 1 0 0 0 0 0 0 2 1 0 2 0 1 1 0 0 1 0 0 0 1 2 1 0 1 1 0 0 0 0 0 0 0 1 1 1 2 1 0 2 0 1 1 0 0 0 0 0 0 0 0 0 0 0 2 2 0 2 1 1 0 0 1 0 1 2 0 0 0 0 1 1 1 0 1 0 0 1 0 1 0 1 2 1 1 0 0 0 0 0 1 0 0 0 1 1 1 1 1 1 1 2 0 0 0 2 0 2 1 1 0 2 0 1 0 1 0 0 0 2 2 1 1 0 1 0 1 1 0 0 2 1 1 1 0 2 0 2 0 0 0 1 1 0 0 1 0 1 0 2 2 2 0 1 0 0 2 0 0 1 1 2 2 2 2 0 0 0 0 2 1 0 0 0 0 0 0 0 0 1 1 1 1 0 0 0 0 0 0 0 0 0 0 1 0 1 0 2 1 1 0 1 1 0 0 0
58 0 1 0 1 0 1 1 1 2 0 0 0 0 0 0 0 0 2 1 1 1 0 0 0 0 2 0 2 2 2 0 1 1 0 0 1 1 0 0 1 0 1 1 0 1 1 0 1 0 0 0 0 0 1 2 0 1 1 0 1 2 2 2 1 1 1 0 0 0 0 2 2 0 2 2 0 0 0 0 1 0 1 1 1 0 0 1 0 2 0 1 0 2 1 0 0 1 1 1 0 1 0 1 0 0 2 1 1 0 0 2 0 2 2 0 0 0 1 1 2 0 1 1 0 1 0 0 2 0 1 1 0 0 0 0 0 0 0 0 1 1 0 0 0 1 0 0 0 1 1 1 0 1 2 1 0 1 1 0 0 0 0 0 0 1 1 0 2 0 1 0 2 1 1 0 2 1 1 1 0 0 1 1 2 2 1 2 0 1 0 2 0 0 2 0 0 0 0 0 1 1 0 1 1 0 2 1 1 0 2 0 1 0 1 1 0 1 1 0 2 1 1 0 0 1 1 1 0 0 0 1 1 1 1 1 1 2 0 0 0 0 2 0 2 0 0 1 1 1 0 0 0 0 0 0 1 0 0 0 0 0 0 2 0 0 0 0 1 0 0 1 0 0 0 1 0 2 2 2 0 0 0 0 0 1 1 2 0 2 2 0 0 1 1 1 0 1 0 1 0 0 0 0 0 0 1 0 0 0 1 1 0 0 1 0 0 1 1 0 1 2 0 1 2 0 1 1 0 1 1 1 0 0 0 0 0 1 1 1 2 1 2 1 0 0 0 0 1 0 1 0 1 1 1 1 0 0 0 2 2 0 1 0 1 1 0 2 1 0 1 1 0 2 0 0 2 2 0 2 1 1 0 0 0 0 0 0 0 0 1 1 0 1 1 1 1 1 0 0 0 1 0 1 0 0 1 0 0 0 0 0 0 0 1 1 0 0 0 0 0 0 0 1 0 2 1 0 0 0 0 0 1 1 1 0 1 0 0 0 1 0 0 1 0 2 1 2 0 0 0 1 0 1 2 1 1 0 0 0 2 0 0 1 0 1 1 1 1 0 0 0 2 2 2 1 1 0 2 1 2 1 0 1 1 2 1 1 2 1 1 1 0 2 1 0 1 2 2 2 0 0 2 1 1 0 1 1 0 1 0 1 0 1 0 1 0 0 0 1 1 1 2 2 1 1 1 0 0 2 0 2 1 1 0 0 2 0 1 1 0 1 1 1 0 1 1 2 2 0 0 0 0 0 0 1 0 0 0 0 0 1 0 2 1 1 2 1 1 1 0 1 1 0 1 0 1 2 0 1 1 1 0 0 2 0 2 2 0 0 0 1 0 1 0 0 0 1 1 0 1 0 0 0 1 2 1 0 1 1 1 0 0 1 1 1 0 0 1 0 0 0 2 2 2 0 0 1 0 0 0 0 0 0 2 1 1 0 0 1 0 0 0 2 2 1 1 0 0 0 0 2 0 1 0 0 0 2 2 0 0 0 0 1 1 1 2 2 0 1 0 0 1 0 0 0 0 1 2 0 0 1 2 1 0 2 2 2 1 0 0 1 0 0 1 0 0 0 2 2 0 1 0 1 1 2 1 1 2 0 0 0 0 2 0 2 0 1 1 1 0 0 2 2 0 1 1 2 2 1 0 0 0 0 1 0 0 0 0 1 0 1 0 0 0 0 0 0 0 0 0 1 1 0 0 1 1 1 2 0 1 1 2 1 1 0 0 0 1 1 1 0 2 1 1 0 0 0 2 2 0 0 2 2 2 0 2 2 1 1 1 1 2 1 2 1 0 1 0 0 0 0 0 1 2 2 1 1 0 1 0 0 2 0 2 0 2 1 0 0 1 1 0 1 0 1 0 0 1 0 1 0 2 2 0 2 0 0 1 1 0 0 1 0 1 1 1 0 0 0 2 2 0 2 1 0 0 1 0 0 0 2 0 0 0 0 1 0 1 0 0 0 1 0 0 1 0 1 2 2 2 0 1 1 1 2 0 1 0 0 1 1 1 0 2 1 2 1 0 0 0 2 0 2 2 1 1 1 0 1 0 0 0 1 2 0 1 0 2 0 0 0 2 0 1 0 2 1 0 0 0 2 0 2 0 0 0 0 0 0 1 2 1 0 0 1 0 0 0 0 2 0 1 2 1 0 1 0 1 0 1 0 0 0 0 0 0 0 1 1 0 0 0 1 1 0 1 1 1 0 0 0 0 0 0 0 0 0 0 1 0 0 0 0 0 0 0 0 1 0 0 0
59 1 0 0 0 0 0 0 0 2 0 0 1 1 1 0 0 1 0 0 0 0 0 0 0 1 2 0 0 2 1 0 0 1 1 0 1 0 0 0 0 1 1 1 0 1 0 0 0 0 0 0 1 0 1 0 0 1 1 2 0 1 1 0 0 2 0 0 0 0 0 1 1 0 1 2 1 0 1 0 1 0 2 0 1 0 0 0 0 2 0 0 0 2 1 0 0 2 0 1 0 1 0 1 1 2 2 2 1 0 0 1 0 0 0 0 1 0 1 1 1 0 2 0 0 2 0 0 0 0 0 0 0 0 0 0 0 0 0 0 1 1 0 0 0 0 0 0 0 1 0 0 0 0 1 1 0 0 0 0 0 0 1 1 0 1 0 1 2 0 0 0 1 1 1 0 1 1 1 1 0 0 0 0 1 1 0 0 0 0 2 2 1 1 2 1 2 1 0 0 0 0 0 0 0 0 1 0 1 0 2 0 0 0 0 2 1 0 2 0 2 1 0 0 1 0 0 0 0 0 0 0 0 0 0 0 0 1 1 1 0 1 2 2 2 0 0 0 1 1 1 1 0 0 1 0 0 2 1 1 0 0 0 1 0 0 0 0 2 0 0 0 1 1 0 0 0 0 1 0 1 0 1 1 0 1 1 2 1 2 2 0 2 2 2 0 2 2 0 2 0 0 1 1 1 0 0 1 1 0 0 2 0 0 2 1 0 0 1 0 1 2 1 2 1 0 0 0 0 0 2 1 1 0 0 0 0 1 0 2 1 1 1 1 1 0 1 0 1 1 0 0 2 2 1 0 1 0 0 0 0 0 1 0 1 0 0 2 1 0 1 1 0 2 1 0 1 2 1 1 2 1 0 1 1 0 0 0 0 0 0 0 1 0 1 0 0 1 1 2 2 2 0 1 0 0 1 0 0 0 0 1 0 0 1 1 1 0 0 1 0 1 1 1 0 2 2 1 0 0 1 0 2 0 2 1 0 2 0 1 1 1 0 0 0 2 2 2 0 1 0 2 0 2 1 1 0 0 0 0 2 0 0 0 1 2 2 1 2 1 1 0 2 2 2 0 2 0 0 0 0 2 0 1 2 1 0 1 2 1 0 2 0 1 2 1 1 0 1 1 1 1 1 0 0 2 2 1 0 1 0 1 0 1 0 2 0 0 0 0 1 2 2 2 1 1 1 0 0 2 0 1 1 1 1 0 2 0 1 2 1 1 1 1 1 2 1 0 0 0 0 0 0 0 0 2 0 0 1 0 0 0 0 2 0 2 1 1 1 0 0 1 0 0 0 0 0 2 0 2 0 1 0 0 1 0 1 0 2 2 2 0 1 0 1 0 1 0 0 0 0 2 1 1 1 1 1 0 2 2 1 0 0 1 0 0 0 0 0 1 0 1 1 1 1 0 1 1 0 0 1 0 1 0 1 0 2 1 0 0 1 1 0 1 2 2 2 0 0 0 0 0 0 1 0 0 0 2 1 0 0 0 1 0 2 2 1 2 0 0 0 0 0 1 1 0 0 1 0 2 0 1 2 1 0 2 0 2 1 1 1 0 0 1 2 0 0 0 1 1 0 0 0 1 1 2 2 1 2 1 1 1 0 0 0 0 0 1 1 1 0 0 0 1 1 0 1 0 0 0 0 0 0 0 1 1 0 0 0 0 0 0 0 1 0 1 2 0 1 1 1 1 0 0 0 0 1 0 2 2 0 0 2 1 1 0 0 1 0 0 0 0 0 0 0 0 0 0 1 1 1 1 0 0 2 0 1 0 0 2 0 2 2 1 1 1 0 1 0 0 0 0 1 2 0 1 2 0 0 2 0 0 2 0 2 0 2 2 2 0 2 2 0 1 0 1 0 0 0 0 1 1 2 1 0 1 0 0 0 0 0 0 1 1 0 0 1 0 0 0 1 1 0 1 1 0 0 0 0 1 0 2 2 0 2 2 2 0 1 0 1 1 1 0 0 0 0 1 1 2 2 0 0 0 0 0 1 1 0 1 1 1 0 2 1 0 1 1 1 0 1 0 0 1 2 1 0 2 0 2 0 0 1 0 2 0 0 1 1 0 1 0 2 1 0 0 1 1 0 0 1 1 1 2 0 0 0 2 2 1 0 1 2 2 1 1 1 0 0 1 1 0 1 2 1 0 1 0 0 1 1 1 1 0 2 0 1 0 0 1 0 0 0 0 0 2 0 0 2 0 0 0 0 1 0 0 1 0 0 2 0 0 0 1 0 1 0 0 1 0 0 0
60 0 1 1 1 0 1 0 0 2 0 0 1 1 1 0 0 0 1 0 0 0 0 1 0 0 1 0 0 2 2 0 1 2 0 0 0 1 1 0 1 0 1 1 0 1 0 1 0 0 0 0 0 0 2 2 0 1 1 0 0 0 2 2 0 0 0 1 0 0 0 0 1 0 1 1 1 0 2 1 0 0 2 0 2 0 0 0 0 2 0 0 1 1 0 0 0 0 0 2 0 1 1 0 1 0 2 1 2 1 0 1 0 2 2 0 0 1 1 2 2 1 0 2 0 0 0 2 2 0 0 0 0 0 0 0 0 0 0 0 0 2 0 0 0 2 0 0 0 1 0 0 1 0 2 0 0 1 2 0 0 0 2 0 1 2 2 1 0 1 0 1 1 0 0 0 0 1 0 0 0 1 1 1 1 1 1 0 0 0 2 2 1 1 1 1 2 0 0 0 0 0 0 2 1 1 1 0 0 0 1 0 0 0 1 2 0 0 1 1 1 1 1 0 1 1 1 0 0 0 0 0 0 0 0 0 0 2 0 0 0 0 2 0 2 0 0 0 0 0 0 0 0 0 0 0 0 1 0 0 0 0 0 1 0 0 1 0 2 1 0 1 0 1 0 0 0 0 1 0 2 0 0 0 0 0 0 1 2 2 2 2 2 2 2 0 1 0 0 0 0 0 2 2 0 0 0 0 0 0 0 2 0 0 1 0 0 0 0 0 0 2 0 0 2 0 0 1 1 1 2 0 0 0 0 0 0 2 0 0 0 0 1 1 0 0 0 0 2 1 0 0 2 2 1 0 2 0 0 1 1 0 2 0 2 1 0 1 2 0 0 0 1 2 1 0 1 1 0 2 2 1 0 0 1 2 0 1 1 0 0 0 2 0 1 0 0 0 0 0 0 0 1 1 0 1 0 2 0 0 0 0 0 1 1 2 0 0 0 0 0 1 1 1 1 2 1 2 0 0 2 0 0 1 1 1 0 0 0 0 1 1 0 1 0 1 1 2 0 0 0 0 0 2 1 1 0 1 1 0 1 1 0 1 0 1 1 0 2 0 0 0 2 2 2 1 1 0 2 1 2 1 0 0 2 0 0 1 1 0 1 1 0 2 1 0 1 0 1 2 0 0 2 2 0 0 1 2 0 1 0 1 0 0 2 0 0 0 0 2 2 0 2 2 0 1 0 1 1 1 1 0 2 1 1 1 2 0 1 1 0 1 1 1 1 1 2 1 1 0 0 0 0 0 1 0 0 0 1 0 0 1 1 1 0 0 0 1 1 0 0 1 0 0 0 0 0 1 0 2 0 1 0 0 1 0 1 0 0 0 0 0 1 1 0 0 0 1 1 0 0 1 2 0 0 1 1 0 1 0 0 0 0 1 1 0 0 0 0 0 1 0 1 0 1 0 2 1 0 0 0 0 1 1 2 0 0 0 0 0 2 0 0 1 2 2 2 1 0 0 1 2 0 1 0 0 0 2 2 0 0 0 1 0 2 1 2 2 2 0 0 1 1 0 0 0 0 1 1 1 1 0 1 1 0 1 1 1 2 2 0 0 1 0 1 0 0 1 1 1 0 0 0 1 1 2 1 2 2 0 1 0 1 1 0 1 0 2 2 2 0 0 2 2 0 2 2 2 2 2 1 2 1 0 1 1 0 0 0 0 0 0 0 1 0 1 2 0 0 0 0 0 0 1 0 0 0 1 1 1 0 0 2 0 0 0 0 0 2 2 1 0 0 0 0 0 0 0 1 1 1 2 0 0 1 0 0 2 2 1 1 0 2 0 2 0 0 1 0 1 0 0 0 1 2 1 2 0 0 2 0 0 1 0 1 0 1 1 2 0 0 2 0 1 0 1 0 0 0 1 0 0 2 2 0 2 0 1 1 0 1 1 0 0 0 0 0 1 0 0 1 1 0 2 2 0 0 0 1 0 1 2 1 1 1 1 1 0 1 0 0 0 0 0 0 0 0 1 2 2 1 0 1 1 1 1 0 2 0 0 1 1 0 1 2 2 2 2 0 0 0 1 0 0 2 0 1 1 0 2 0 0 0 0 0 2 2 1 2 1 0 1 2 0 0 0 1 2 0 1 0 2 0 1 0 1 1 1 2 1 0 2 1 2 1 2 2 1 1 0 0 0 2 1 0 0 0 1 2 0 0 0 0 0 1 1 0 0 0 1 0 0 0 0 0 0 2 0 0 0 0 0 0 1 0 0 2 0 0 0 0 0 0 1 0 0 0 0 0 1 1 1
61 0 0 0 0 0 1 1 1 1 0 0 0 0 0 0 0 1 1 1 1 1 0 0 0 0 1 0 1 2 0 1 1 1 1 1 1 1 0 0 0 0 0 1 0 1 1 0 0 0 0 0 0 0 1 0 0 1 1 2 0 1 1 2 0 1 0 0 0 0 0 0 2 0 2 2 0 0 2 0 2 0 1 0 1 0 1 1 1 2 0 1 0 1 0 0 0 2 2 2 2 2 1 0 1 1 2 0 0 0 1 2 0 0 0 1 0 1 2 1 1 1 1 1 0 1 0 1 2 1 2 2 0 0 0 0 0 0 0 0 0 2 0 0 0 2 0 0 0 0 0 0 0 0 0 0 0 2 0 1 0 0 0 0 0 1 1 0 2 0 0 0 0 2 0 0 1 2 1 2 0 0 1 1 1 1 1 2 0 1 1 2 0 1 1 0 0 0 1 0 0 0 0 1 1 0 1 0 0 0 1 0 1 0 2 2 0 1 1 1 1 1 1 0 0 1 1 0 0 0 0 0 0 0 0 0 0 2 0 0 0 0 2 0 2 0 0 0 0 0 0 0 0 0 1 0 0 1 0 0 0 0 0 1 0 0 0 1 1 0 0 1 0 1 0 0 0 1 1 1 0 2 1 1 1 1 2 1 1 1 1 2 1 2 2 1 1 1 0 1 0 0 0 0 0 0 1 0 1 0 0 1 0 0 0 1 0 0 0 0 0 2 1 0 1 0 1 2 2 1 2 0 1 0 0 0 0 0 2 2 1 2 1 1 0 0 0 0 2 0 0 0 1 2 1 0 1 0 0 0 0 0 1 1 1 1 0 1 2 0 0 0 0 2 0 0 1 1 0 2 1 0 0 0 2 1 0 0 0 0 0 0 1 0 1 1 0 0 1 1 1 1 0 2 1 0 0 1 0 0 0 0 1 0 0 1 0 0 0 0 0 1 1 1 2 1 0 0 0 1 1 0 0 2 1 1 0 0 0 0 2 0 0 1 0 1 2 2 0 0 0 0 0 2 1 1 0 2 1 1 2 1 0 0 0 0 0 1 1 0 0 0 2 2 0 0 0 1 2 0 0 2 0 0 2 2 0 1 2 1 2 1 1 2 1 1 1 0 0 2 0 0 2 0 1 1 2 2 2 0 0 2 0 0 1 1 0 0 0 0 0 2 1 1 0 1 0 1 1 1 1 0 2 1 2 1 2 0 0 1 0 1 2 1 0 1 1 0 0 1 0 1 0 0 0 0 0 0 0 0 0 0 0 2 2 0 2 1 1 1 1 1 1 0 0 1 1 2 0 1 1 0 0 0 1 0 1 0 1 1 0 0 0 0 2 0 0 0 0 0 0 2 1 0 1 2 1 0 0 0 0 0 0 0 2 0 0 0 0 0 0 0 0 1 1 0 2 1 0 0 0 0 0 0 1 0 2 0 0 1 1 0 0 1 1 1 1 0 1 0 0 2 0 1 0 0 0 2 2 0 0 0 1 2 0 0 2 1 1 0 0 1 0 0 0 0 0 1 2 0 0 0 2 2 0 2 2 1 2 1 0 1 0 1 1 1 0 0 1 1 0 0 0 1 0 1 0 1 1 0 1 0 0 2 0 1 2 0 0 0 0 0 0 2 0 1 1 1 1 1 0 0 1 1 1 1 2 0 0 0 0 0 0 0 0 0 0 1 1 1 0 0 0 0 0 0 0 0 1 0 0 0 2 1 1 0 0 0 2 2 1 1 1 0 0 0 0 0 1 1 0 0 0 0 2 1 0 2 2 1 1 0 2 1 2 1 0 1 0 0 0 0 1 1 1 0 1 0 1 1 0 0 1 1 1 0 2 1 0 0 0 0 0 1 0 1 0 0 0 0 0 0 2 0 0 1 0 1 1 0 1 0 2 0 2 2 2 1 0 0 2 1 0 2 2 0 0 1 0 0 0 2 0 0 0 0 1 2 2 0 0 2 0 1 0 1 0 1 1 2 2 0 0 0 0 0 0 0 0 0 2 2 1 1 1 1 1 1 0 2 0 0 1 2 2 0 1 1 0 2 0 1 0 1 1 2 2 0 1 0 0 0 2 0 0 0 0 1 0 0 0 2 0 2 0 0 0 1 1 0 0 0 2 0 0 0 1 0 0 0 0 0 1 0 1 0 1 0 0 1 1 1 0 1 0 0 1 0 0 0 0 0 0 0 0 1 1 0 0 1 1 0 0 2 1 1 2 0 0 0 0 0 0 1 0 1 0 0 0 0 0 0
62 0 1 0 0 0 1 1 1 1 0 1 2 2 2 0 0 1 0 1 0 0 0 1 0 0 1 0 1 1 1 1 2 2 1 0 0 0 0 0 0 0 1 0 0 1 0 0 0 0 0 0 0 1 1 1 0 0 0 0 1 2 2 2 0 1 0 0 0 0 1 1 1 0 2 1 0 0 1 0 1 0 2 0 1 0 0 2 2 2 2 2 0 1 1 0 0 1 1 2 1 1 0 1 1 1 2 0 0 0 0 2 0 1 2 1 0 0 1 1 1 0 1 1 0 1 0 0 0 0 1 1 0 0 0 0 1 0 0 0 0 2 0 0 0 1 0 0 0 1 0 0 0 0 0 0 1 1 0 1 0 1 0 1 0 1 1 2 0 2 0 0 2 2 2 0 2 0 0 0 0 0 1 1 1 1 1 2 1 0 1 2 0 0 1 0 2 0 0 0 1 1 0 1 1 0 1 1 1 0 2 0 2 0 1 2 1 0 1 1 1 1 0 0 1 0 0 1 0 0 0 1 0 0 0 0 0 2 0 0 0 1 2 0 1 1 1 0 0 0 0 0 0 1 0 1 0 1 0 0 0 0 0 1 1 0 0 0 0 0 2 0 1 1 0 0 0 1 2 2 0 1 0 0 0 1 1 1 1 2 1 0 2 2 2 0 2 1 0 1 0 0 1 1 0 0 0 0 0 0 0 2 0 0 2 1 0 2 1 0 1 2 0 1 2 0 1 2 1 1 2 1 0 0 0 0 0 2 0 0 0 1 1 1 1 0 1 0 2 1 0 0 2 2 0 0 2 0 0 2 2 0 1 0 1 1 0 2 2 0 0 0 1 2 2 0 2 1 1 1 1 0 0 0 2 1 0 1 1 0 0 0 0 0 1 0 0 1 0 0 0 0 1 1 1 0 1 2 0 0 0 0 0 1 0 2 0 0 0 0 1 2 1 1 2 1 0 0 0 1 2 0 0 2 1 1 0 2 0 1 1 1 0 2 0 1 1 1 1 0 0 0 0 2 0 0 0 2 2 1 1 1 0 0 1 1 1 2 2 2 2 2 2 2 0 0 0 0 2 2 2 1 0 1 1 2 1 1 2 0 2 2 0 1 0 0 1 1 1 2 0 1 1 0 0 2 1 2 2 0 0 2 0 0 1 0 0 1 0 1 1 1 2 2 0 0 0 0 0 2 0 1 0 0 0 0 1 0 1 0 0 1 2 1 1 0 1 2 2 0 0 0 0 0 1 1 0 0 0 1 0 0 0 1 1 0 0 1 1 0 1 1 0 0 0 0 0 1 0 2 0 0 0 0 2 0 1 0 1 1 1 1 1 1 0 0 0 1 0 0 0 2 0 1 2 2 2 0 2 2 1 0 0 0 2 0 0 0 1 0 1 0 0 0 0 0 2 1 0 0 0 0 0 0 1 0 2 0 1 2 1 2 0 0 0 0 0 0 1 0 0 1 0 0 0 0 0 2 2 0 0 0 1 1 1 1 0 2 0 0 0 0 0 0 1 0 0 1 2 0 0 0 2 2 0 2 2 1 2 1 1 0 0 0 0 0 0 0 0 1 1 0 0 0 1 1 1 2 2 0 0 0 0 2 0 1 2 0 0 0 0 0 1 2 0 1 1 1 1 1 1 2 0 0 1 0 0 0 0 0 0 0 1 0 0 0 1 1 0 0 0 0 1 0 0 1 0 0 1 0 0 0 2 1 1 0 1 0 1 1 0 0 0 1 1 0 0 1 0 1 2 2 1 1 1 1 1 2 2 1 1 0 2 1 1 1 0 1 1 0 0 0 1 2 1 1 0 0 0 1 1 1 1 1 1 0 2 0 1 0 1 2 0 0 0 0 0 0 0 0 1 0 2 2 0 2 1 1 1 0 0 0 0 0 0 0 0 1 0 0 1 1 0 2 2 0 0 0 0 0 0 2 2 1 2 0 1 0 1 0 2 0 2 0 0 1 0 0 1 1 0 1 1 0 1 1 0 2 0 0 2 0 1 2 2 2 2 2 0 0 0 1 0 0 2 2 0 1 0 2 0 0 0 0 0 1 1 0 1 0 0 0 2 0 0 0 1 2 0 0 0 2 0 0 1 0 1 1 1 0 0 1 0 2 1 1 1 0 2 0 2 0 2 0 1 0 0 0 0 1 1 1 0 0 2 1 2 0 0 2 0 0 0 0 0 0 2 0 0 0 0 0 1 1 0 0 0 0 1 1 0 0 0 1 0 0 0 0 0 0 2 1
63 1 1 0 0 0 1 1 1 0 0 0 2 2 2 0 0 1 0 0 0 0 0 0 0 1 1 0 0 2 2 0 1 0 1 0 2 1 0 0 1 0 1 1 0 1 0 0 0 0 0 0 1 0 0 1 0 0 0 0 0 0 1 1 1 1 1 0 0 0 0 0 2 1 2 2 0 0 1 1 1 0 1 0 1 0 0 1 1 2 0 1 0 0 0 0 1 1 1 2 2 2 0 2 0 0 2 0 0 0 0 1 0 0 0 0 0 0 1 1 2 0 1 1 0 0 0 0 0 0 0 0 0 0 0 0 0 0 0 0 0 2 0 0 0 0 0 0 0 1 1 0 0 0 0 0 0 0 1 1 1 1 0 1 0 1 1 1 0 2 0 0 1 2 0 0 2 0 0 1 0 1 1 1 1 1 1 2 1 1 1 2 0 0 1 0 1 0 0 0 1 1 0 1 0 1 1 0 1 0 0 0 1 0 1 2 0 0 1 1 1 1 1 0 0 0 0 0 0 0 0 1 1 2 2 2 2 2 0 0 0 0 2 1 2 0 0 0 0 0 0 0 0 0 0 0 0 2 0 1 1 1 0 1 0 0 1 0 1 1 0 2 0 1 0 0 1 0 1 1 0 2 0 0 0 0 0 1 0 2 0 0 2 2 2 0 1 2 0 1 0 1 0 0 0 0 0 1 0 0 0 2 0 1 1 1 0 0 0 0 0 2 2 0 1 0 1 2 0 0 2 2 0 0 0 0 0 1 0 2 1 1 1 1 0 0 0 0 2 0 0 0 1 1 1 0 1 0 1 0 1 1 0 0 0 0 0 2 1 0 1 1 1 2 2 0 2 1 1 1 0 0 0 0 2 1 0 0 0 1 0 0 2 0 1 1 1 2 0 0 0 0 1 0 0 1 0 1 0 0 1 0 0 0 2 2 1 1 0 0 0 1 1 2 0 2 1 1 0 1 1 0 0 2 0 0 1 0 0 0 0 1 0 0 0 1 1 2 0 0 0 1 0 1 2 0 2 0 2 0 2 2 1 1 1 2 2 1 1 0 0 0 1 1 0 0 0 1 2 0 1 2 0 2 1 0 0 0 1 1 0 1 0 0 1 1 1 1 1 2 0 0 2 1 1 0 1 1 0 2 1 0 0 0 0 1 0 0 0 1 1 2 2 2 0 0 0 0 0 2 0 0 1 0 1 1 2 0 0 0 0 2 1 1 1 2 1 1 1 0 0 0 0 0 1 1 2 1 0 0 0 0 1 1 0 0 0 1 1 0 0 0 0 0 0 0 0 2 0 2 0 0 0 0 2 0 2 0 0 0 0 0 1 0 1 0 1 0 0 0 0 2 1 0 1 2 1 1 1 1 0 0 0 0 1 0 0 0 1 0 1 0 0 0 0 0 2 2 0 0 0 0 0 0 0 1 2 0 1 1 1 2 0 2 2 0 1 0 0 0 0 0 0 0 0 0 0 2 2 0 0 0 1 0 2 1 0 2 0 1 1 0 1 0 0 1 1 1 1 1 0 0 1 1 1 1 0 2 1 0 0 2 1 1 0 0 0 0 1 1 0 1 0 1 1 2 1 1 1 0 0 0 0 1 0 0 1 0 0 0 0 0 0 2 0 1 0 1 1 1 1 2 0 1 1 1 1 0 0 1 0 1 0 0 0 0 1 1 0 0 0 0 0 0 0 0 0 0 2 2 0 0 2 1 0 0 0 0 2 2 1 1 1 0 0 1 0 0 1 1 1 1 0 0 1 0 2 1 1 2 0 1 2 2 2 2 0 0 0 1 0 0 0 1 2 1 2 0 0 2 0 0 1 0 2 1 1 2 2 0 1 2 0 0 0 0 0 0 0 0 1 1 1 1 0 1 1 2 2 0 1 1 1 0 0 0 1 0 0 0 2 2 0 2 1 0 1 0 0 0 1 2 0 0 0 2 1 1 1 0 0 0 1 0 0 0 0 0 1 1 0 1 0 0 0 0 1 1 0 1 1 1 1 1 2 2 2 2 0 1 0 1 1 1 2 1 1 2 0 2 0 0 1 0 1 1 1 0 1 0 0 0 2 0 0 0 0 1 1 1 0 1 0 0 2 1 0 1 1 0 0 1 2 1 1 1 0 0 0 0 1 0 2 0 1 0 1 0 0 1 1 1 1 0 2 0 1 0 0 0 0 0 0 0 0 2 0 0 0 0 0 0 0 2 0 0 1 0 0 2 1 0 0 1 0 0 1 1 1 1 1 0
64 1 1 0 1 0 1 2 2 1 0 1 0 2 1 0 1 2 2 2 2 0 0 1 1 1 1 0 0 2 2 0 2 1 0 1 2 1 1 1 0 0 2 2 0 1 1 0 0 1 1 0 2 0 1 0 1 0 0 0 0 1 0 0 0 1 0 0 0 0 0 1 2 0 2 1 0 0 2 0 2 0 0 0 0 0 0 1 1 2 1 1 0 1 1 1 0 0 0 1 0 2 1 0 1 0 2 1 1 0 0 1 0 2 1 0 0 0 1 1 1 0 1 1 1 0 0 1 1 1 0 0 1 0 0 0 1 0 0 0 1 1 0 0 0 2 1 0 0 0 0 0 1 1 0 0 0 1 0 0 1 1 0 1 2 2 1 2 0 2 0 0 1 1 1 0 1 0 0 1 0 0 1 1 1 1 1 1 0 0 1 2 0 1 1 0 0 0 0 0 0 0 0 2 2 0 1 0 2 0 1 0 2 0 2 2 1 1 1 1 1 1 0 0 0 1 1 0 0 1 1 0 0 0 0 0 0 2 0 0 0 0 2 1 2 0 0 0 0 0 0 0 1 0 0 0 1 2 1 1 0 0 0 0 0 0 1 0 2 1 0 0 0 2 0 0 0 1 1 1 0 2 1 1 0 2 2 1 1 1 1 1 1 2 2 1 0 1 1 1 1 1 0 0 0 0 0 0 1 0 0 1 0 0 2 0 1 0 0 0 0 2 1 0 1 0 0 1 0 1 2 1 2 1 0 0 0 1 1 0 1 0 1 2 0 0 0 0 1 1 1 1 2 2 1 0 0 0 0 2 2 0 2 0 2 0 0 1 2 0 0 0 1 1 0 1 2 2 0 2 0 0 0 0 1 0 0 1 1 0 1 1 1 0 2 2 2 0 1 1 1 2 1 1 1 0 1 1 1 1 1 1 0 0 2 2 2 0 0 0 0 1 1 1 1 2 2 1 0 0 1 1 1 1 1 0 1 0 0 0 1 1 1 1 2 2 2 0 1 0 0 0 0 2 1 1 0 1 1 1 1 2 0 1 0 1 1 0 2 0 1 0 2 2 1 1 0 1 2 0 1 2 0 0 2 2 0 1 1 0 1 1 1 2 2 0 2 1 2 1 1 0 1 1 0 1 1 1 1 0 0 2 1 1 0 2 1 1 0 1 1 1 2 2 1 0 0 2 2 0 2 0 2 2 2 0 2 0 0 2 0 2 2 0 0 2 1 0 0 0 0 0 0 0 2 2 2 0 2 0 0 0 1 1 1 0 1 1 1 0 0 1 2 0 0 2 2 1 0 2 0 1 1 0 0 1 1 0 1 1 0 0 1 0 1 0 2 1 1 0 1 0 0 0 1 2 1 1 2 2 1 0 0 0 1 0 0 0 1 0 0 0 0 0 0 1 1 1 0 0 0 0 0 0 1 1 1 0 1 2 1 0 0 1 2 1 1 0 0 1 0 2 0 1 0 0 0 2 1 0 0 0 1 1 0 0 1 2 0 0 0 0 1 0 1 0 2 1 1 1 0 0 1 0 0 0 1 2 1 0 0 1 0 0 0 0 0 1 2 2 0 0 0 1 1 2 2 2 2 0 0 0 0 1 0 1 1 1 1 1 0 0 1 2 0 1 1 0 0 0 0 1 1 0 1 1 0 0 0 2 0 2 0 0 0 1 1 0 0 0 0 0 0 0 0 0 1 0 1 0 0 0 2 1 0 0 1 1 1 1 0 0 1 0 0 0 0 0 1 1 1 1 0 0 2 0 0 2 2 2 0 0 2 1 2 1 1 0 0 1 1 0 0 1 2 2 1 1 0 1 0 0 1 0 1 0 1 1 1 1 0 2 0 0 0 0 0 0 0 0 1 1 2 1 0 2 0 1 1 0 1 0 0 0 0 0 0 0 0 0 2 2 0 2 2 0 0 0 0 0 1 2 0 0 0 0 1 0 0 0 0 0 0 0 0 0 1 0 2 1 0 0 0 0 0 0 0 2 0 0 1 2 1 1 1 1 1 2 0 1 0 1 1 1 2 0 1 0 0 1 1 1 0 0 1 1 2 1 2 0 1 0 2 1 0 0 0 0 0 0 0 1 0 2 0 0 0 0 1 1 0 1 2 0 0 2 2 0 0 1 1 0 2 1 1 0 0 1 1 2 1 0 0 0 1 1 1 0 0 1 0 0 2 0 0 0 0 1 1 0 0 0 0 0 0 0 0 0 0 1 0 0 1 2 1 0 0 0 0 0 0 0
65 0 1 0 1 0 2 1 1 1 0 0 0 0 0 0 0 2 1 0 0 0 0 2 1 1 1 0 1 2 1 1 0 2 0 0 2 2 0 0 2 0 0 0 0 0 1 0 1 0 0 0 0 0 1 0 1 0 0 0 1 1 2 2 1 0 1 1 0 0 0 1 2 0 1 1 1 0 2 1 1 0 2 1 1 0 0 2 2 2 1 2 0 0 0 1 0 0 0 1 1 2 1 1 0 0 2 0 0 0 0 1 1 1 1 1 0 0 0 2 2 0 2 0 0 0 0 1 2 0 0 0 0 0 0 0 0 0 0 0 0 2 0 0 0 1 0 0 0 1 0 0 0 0 1 0 0 1 2 1 1 1 0 0 1 2 2 0 1 1 0 1 2 1 1 0 0 1 1 1 0 0 0 0 1 0 1 1 0 0 2 2 1 1 1 1 1 0 0 0 1 1 0 1 1 0 1 0 1 0 0 0 2 0 2 2 0 1 1 1 1 2 0 0 0 1 1 0 0 1 0 0 0 0 0 0 0 2 0 0 0 1 1 0 1 0 0 0 0 0 0 0 1 0 0 0 0 2 0 1 1 1 0 2 2 2 0 1 0 0 0 2 0 2 0 0 0 1 1 1 0 2 1 1 0 2 2 2 0 2 0 0 0 0 0 0 0 0 0 0 1 0 0 0 0 0 0 0 0 0 0 0 0 0 0 1 1 1 1 0 1 2 0 2 1 0 1 0 0 0 2 0 0 0 0 0 0 2 0 1 1 1 1 2 0 0 0 0 1 1 0 0 1 1 1 1 0 0 0 1 1 0 2 0 2 0 0 1 2 0 0 0 2 2 1 0 2 1 0 2 1 0 0 0 2 1 0 0 0 0 0 0 1 0 1 0 0 0 2 2 2 2 0 1 1 0 0 0 0 0 0 0 0 0 0 0 0 0 0 1 0 1 1 1 0 1 0 2 0 0 2 0 0 2 1 1 0 2 0 1 1 1 0 1 0 1 1 1 1 1 0 0 0 2 0 0 0 1 0 1 1 1 1 0 1 1 1 1 2 1 1 1 2 2 0 0 0 0 2 1 0 2 0 0 1 1 0 0 1 0 0 0 1 1 0 0 2 1 2 1 1 0 2 1 1 0 2 0 0 0 0 2 0 1 1 1 1 0 0 2 2 0 2 2 0 1 1 0 0 2 0 0 2 1 2 1 2 0 0 2 0 1 1 1 1 2 2 1 1 0 1 0 0 0 1 1 1 0 1 0 0 0 0 1 0 1 1 1 1 0 0 1 1 0 0 1 1 2 0 2 0 0 0 0 0 0 0 0 0 0 0 0 0 2 0 0 0 0 1 0 0 1 2 0 0 0 0 1 2 2 1 0 0 1 0 2 2 0 1 0 0 0 0 1 1 1 1 2 0 0 0 0 0 0 2 2 2 0 1 1 1 2 1 1 1 0 1 0 0 0 0 1 0 0 0 0 0 1 1 0 0 0 2 0 1 0 0 2 1 0 1 0 1 0 0 0 0 0 0 2 0 1 2 0 0 2 1 1 2 1 0 1 0 0 0 0 0 0 1 0 0 1 0 0 0 1 1 0 1 0 0 0 0 2 0 0 0 0 0 0 0 0 1 2 0 1 1 1 0 0 0 2 0 0 1 0 1 0 0 1 0 1 1 0 0 0 1 1 0 0 0 0 0 1 0 0 0 0 2 2 0 0 1 0 0 1 1 2 0 0 0 0 1 0 0 0 0 0 2 2 0 1 0 0 1 2 0 1 1 2 0 1 2 1 1 1 0 1 0 0 1 0 0 2 1 2 0 0 2 0 0 0 1 0 2 0 2 2 2 0 2 2 0 0 0 0 0 0 0 0 1 1 1 2 0 2 1 2 2 1 1 2 0 0 0 0 0 0 0 0 2 2 0 2 2 0 0 0 0 0 1 1 0 0 0 0 0 0 1 0 0 0 0 1 0 1 0 0 1 2 2 0 0 0 0 0 0 2 0 0 1 1 1 1 2 2 2 1 1 0 1 0 1 1 1 1 1 1 0 0 1 2 0 0 1 1 1 2 2 0 1 0 2 1 1 0 1 1 0 0 1 1 0 1 0 0 0 2 2 0 0 0 0 0 0 2 0 2 1 0 1 0 0 1 1 0 2 1 2 1 0 0 0 1 1 0 1 0 1 1 0 0 0 0 0 1 1 0 1 0 0 0 0 2 0 0 2 0 1 2 1 0 0 2 0 0 0 1 1 0 1 0
66 0 0 0 0 0 1 1 1 1 0 1 1 2 1 0 1 2 1 0 0 0 0 0 0 1 1 0 0 2 1 0 1 2 0 0 2 2 0 0 0 0 0 0 0 0 0 0 0 0 0 0 0 0 1 0 1 1 1 2 0 1 1 0 1 0 1 0 0 0 0 0 2 0 2 2 0 0 0 0 0 0 2 0 2 0 0 1 1 2 1 1 0 1 0 0 0 0 0 2 0 2 0 2 0 0 2 0 0 0 1 2 0 2 1 0 0 0 0 2 2 0 1 1 0 1 0 0 0 0 0 0 0 0 0 0 0 0 0 0 1 1 0 0 0 0 1 0 0 1 0 0 0 0 1 0 0 0 0 0 0 0 0 0 1 2 1 2 1 1 1 1 2 1 1 0 2 1 1 1 0 0 0 0 2 1 1 2 0 1 0 1 0 2 2 0 0 0 0 0 0 0 0 0 0 0 1 0 1 0 1 0 0 0 2 2 1 0 1 0 2 1 0 0 0 0 0 0 0 0 1 1 0 0 0 0 0 2 0 0 0 0 2 0 1 0 0 1 1 1 0 0 0 1 1 0 0 1 0 0 0 0 0 0 0 0 0 0 1 0 1 1 0 1 0 0 0 1 2 1 1 0 2 2 0 2 2 0 0 2 1 0 1 2 1 1 0 1 1 1 0 0 1 1 0 0 2 1 0 0 1 1 0 1 2 0 1 0 1 0 1 2 1 2 1 0 0 1 0 1 1 0 0 0 0 0 0 2 0 0 1 0 1 2 0 0 0 0 1 2 0 0 2 2 1 0 1 0 0 0 0 0 1 1 1 0 0 2 1 0 1 1 0 2 1 1 2 1 0 2 0 1 0 0 1 0 0 0 0 0 0 0 1 0 1 0 0 2 0 1 1 1 1 1 1 1 0 0 0 0 0 0 0 0 2 2 2 0 0 0 0 1 0 1 2 1 0 2 0 0 2 0 0 0 0 0 1 1 0 0 1 1 0 1 0 1 0 2 0 0 0 1 0 2 1 1 0 0 0 0 2 1 0 0 0 0 0 0 2 0 0 0 1 1 0 0 0 0 2 1 1 1 0 0 2 1 0 0 2 2 0 2 0 0 1 1 0 0 2 1 1 0 0 0 0 2 1 2 2 0 0 2 1 0 1 0 0 0 0 0 1 2 2 2 0 1 1 0 0 2 0 0 1 0 0 0 1 0 1 0 0 2 1 1 1 1 2 2 2 0 1 0 0 0 2 2 2 0 0 0 0 1 0 2 0 2 1 1 0 0 0 2 1 0 1 0 1 1 0 1 0 0 1 0 0 1 2 0 0 0 1 0 2 0 1 0 0 0 0 0 0 1 1 0 1 1 1 0 1 1 0 0 0 1 0 1 0 0 2 0 0 0 0 1 1 0 2 2 0 0 0 0 1 0 1 1 2 0 0 0 2 0 0 0 1 1 1 0 0 1 0 1 0 1 1 1 0 1 1 0 0 0 0 0 2 1 2 2 1 0 0 1 0 0 2 0 1 0 2 1 1 1 2 2 0 2 1 1 1 1 1 1 0 1 1 0 0 0 2 2 0 0 0 0 1 1 1 1 1 0 0 0 0 2 0 0 1 1 1 1 0 0 1 2 0 1 1 0 0 0 0 1 0 0 0 0 0 0 0 1 1 1 0 1 0 0 1 1 1 0 1 1 2 1 0 0 1 1 1 0 1 0 1 1 0 1 1 1 0 0 0 0 2 2 1 0 0 0 1 1 2 2 0 0 2 0 0 2 2 0 2 0 2 2 2 2 0 1 0 0 0 0 1 2 1 1 0 2 0 0 0 0 1 0 1 0 1 1 0 0 0 0 0 0 0 0 0 0 0 0 0 0 2 2 1 2 0 1 1 0 1 1 0 0 1 0 1 2 1 0 0 0 0 2 1 0 1 0 0 0 1 2 0 0 0 1 2 0 0 0 0 2 0 1 0 1 0 0 0 2 1 0 0 0 0 0 1 1 1 0 1 1 0 0 2 2 2 2 0 0 0 0 1 1 2 1 1 1 0 2 0 0 0 1 0 2 2 0 2 0 0 0 2 1 0 0 1 1 0 0 1 0 0 1 0 0 0 0 1 1 0 1 2 0 0 0 1 2 0 0 0 0 2 0 1 0 0 1 1 2 1 1 1 0 0 0 0 0 1 2 1 0 0 0 0 2 0 2 2 0 0 0 0 1 0 0 1 0 0 2 0 0 0 1 1 0 0 0 0 0 1 0
67 0 0 0 1 0 2 1 2 0 0 1 1 2 1 0 1 1 2 2 2 1 0 0 0 0 1 0 0 2 1 1 2 2 1 0 0 1 0 0 2 0 0 0 0 0 0 0 0 0 0 0 0 0 1 0 0 0 0 1 0 1 0 0 0 0 0 1 0 0 0 0 1 0 0 2 2 0 1 0 1 0 2 2 2 0 0 1 1 1 0 0 2 2 1 0 0 0 0 1 0 2 0 1 1 1 2 0 0 0 0 1 0 0 0 0 0 1 1 2 2 1 2 0 0 1 0 1 2 0 0 0 0 0 0 0 0 0 0 0 0 2 0 0 0 1 1 0 0 0 0 0 0 0 0 0 1 1 1 2 0 0 0 0 1 1 1 1 1 1 0 1 1 2 0 0 2 1 1 1 0 1 0 0 1 0 0 1 0 0 2 2 1 0 2 0 2 0 0 0 2 2 0 1 1 0 0 0 1 0 1 1 0 0 2 2 0 1 1 1 1 1 1 0 0 2 2 0 0 0 0 1 0 0 0 0 0 1 0 0 0 0 2 0 1 0 0 0 1 1 1 1 0 0 1 0 0 2 2 2 0 0 0 2 0 0 1 1 2 0 0 1 0 1 0 0 0 0 2 0 0 2 0 0 0 1 1 1 0 2 2 1 1 2 1 0 1 0 1 0 0 0 1 1 1 0 0 0 0 0 0 0 0 0 2 0 0 0 1 0 1 2 0 2 1 0 1 1 1 1 0 0 0 0 0 0 0 2 0 0 0 0 0 1 1 0 0 1 1 2 1 1 1 1 1 1 0 0 0 2 2 0 1 0 1 0 0 2 2 1 0 0 0 2 1 0 1 1 0 2 0 0 0 0 0 0 0 0 0 1 0 0 0 0 1 0 0 1 0 0 0 0 0 0 0 1 0 2 0 0 0 0 0 0 0 0 0 0 0 0 1 1 0 1 0 1 1 2 0 1 1 0 0 2 2 1 0 0 0 0 1 1 0 1 0 1 1 1 1 0 0 0 0 2 1 1 0 1 1 1 1 1 1 0 0 1 0 1 2 1 0 0 2 2 0 0 0 0 0 0 0 1 0 0 2 0 0 1 2 0 1 2 0 0 1 0 1 2 2 2 0 0 1 1 0 1 2 1 1 1 0 1 0 1 1 1 1 1 0 1 1 1 1 1 0 1 1 0 0 1 0 0 0 0 0 0 1 0 0 2 0 0 1 0 0 2 0 2 2 0 1 0 0 0 1 0 0 1 1 0 0 0 0 2 0 1 2 2 2 0 0 0 2 0 1 1 2 2 0 1 1 0 0 0 1 0 0 0 0 0 0 0 0 1 0 0 0 1 0 0 0 2 1 0 0 1 0 0 1 1 0 0 0 0 2 0 0 0 0 1 1 1 0 0 0 0 2 0 0 0 0 0 0 0 2 1 2 0 0 1 1 1 0 1 2 2 2 0 1 0 0 1 1 1 1 1 0 0 0 0 0 0 1 1 1 0 0 1 1 0 0 1 0 0 0 0 1 1 2 0 0 1 2 0 1 2 0 1 2 1 1 0 1 1 0 1 0 0 0 1 1 0 0 2 0 2 2 1 2 1 1 1 0 1 0 1 0 0 0 0 0 0 0 2 0 0 1 1 1 1 1 1 1 1 2 2 1 0 0 2 0 2 0 0 0 1 2 0 0 0 0 0 0 1 0 0 0 0 1 0 0 0 2 0 0 0 1 1 0 0 0 1 0 1 1 0 0 0 0 0 2 2 0 0 2 1 0 2 2 1 1 0 2 0 0 0 0 1 0 0 1 0 0 1 2 2 2 0 0 2 0 0 0 2 0 0 2 1 2 0 2 2 0 0 1 1 0 0 0 0 0 0 2 1 0 1 1 1 2 1 1 1 0 0 0 0 0 0 0 0 2 2 0 2 2 0 0 0 1 1 0 0 0 0 0 0 2 0 1 0 1 0 1 0 0 1 0 1 2 2 1 0 0 0 0 0 1 1 0 1 2 1 1 2 2 2 2 2 1 0 1 1 1 1 2 1 0 2 0 1 0 1 0 1 1 1 2 1 1 2 0 2 2 1 2 0 0 0 1 1 0 1 1 2 0 0 0 0 2 2 0 2 1 0 0 1 1 0 0 0 1 1 1 2 1 0 2 0 1 1 0 1 0 0 1 1 1 0 0 1 0 0 0 0 0 0 2 1 1 0 0 0 0 2 0 0 1 0 0 2 1 0 0 2 0 0 0 0 0 0 1 0
68 0 2 0 0 0 0 1 1 1 0 0 0 1 1 0 0 2 1 1 1 1 0 0 0 0 0 0 1 2 1 1 1 2 0 0 0 0 0 0 0 0 1 1 1 1 2 0 2 0 0 0 0 0 0 1 0 0 0 1 1 1 2 2 0 0 0 1 0 0 0 1 0 0 0 2 2 0 1 0 1 0 2 2 2 0 0 0 0 2 0 0 0 2 0 1 0 0 0 2 0 1 0 0 2 1 1 0 1 1 0 1 0 1 1 0 0 0 1 0 1 0 2 0 0 2 0 1 2 0 1 1 0 0 0 0 1 0 0 0 0 2 0 0 0 0 0 0 0 0 0 0 0 0 1 0 0 1 0 1 1 1 0 1 2 1 1 0 0 1 0 0 0 1 1 0 2 1 1 1 0 1 0 0 0 0 0 1 0 0 0 1 0 1 1 0 0 0 0 0 0 0 1 2 2 0 0 1 1 0 1 0 1 0 2 2 2 1 1 1 1 1 0 1 1 0 0 0 0 0 0 0 1 2 1 1 0 2 0 0 0 1 2 0 2 1 1 0 0 0 0 1 0 0 0 0 1 2 1 2 1 1 0 0 1 0 0 0 2 0 2 0 0 1 0 0 0 1 1 1 0 2 0 0 0 0 0 2 1 2 1 1 1 1 1 0 2 0 0 0 0 1 0 0 0 0 0 1 1 0 0 1 0 1 2 0 0 0 1 0 1 2 1 2 0 0 0 1 0 2 1 1 1 0 0 0 0 1 1 0 1 0 1 1 1 0 1 0 2 1 0 0 1 1 1 1 0 0 0 0 0 0 1 0 1 0 0 2 1 0 1 1 0 2 1 0 2 2 0 2 1 0 0 1 1 0 0 0 0 0 0 0 0 0 2 0 0 1 1 1 1 1 0 2 1 0 0 0 0 0 0 0 0 1 1 2 1 0 0 0 0 1 0 1 0 2 1 0 0 1 2 1 1 0 1 0 0 1 0 0 1 0 0 1 0 1 1 2 0 0 0 1 0 2 0 0 0 2 2 2 1 1 0 1 0 1 1 1 2 1 1 1 1 1 0 0 0 0 2 1 2 1 0 0 1 2 0 2 2 0 2 2 1 1 0 0 2 0 0 2 0 1 2 1 1 0 1 1 1 0 0 2 0 0 0 0 0 0 0 2 2 0 2 2 0 1 0 1 1 1 1 0 0 0 0 0 1 0 0 1 2 0 2 2 2 1 1 0 0 0 1 0 0 0 0 0 0 1 1 0 0 0 0 1 1 0 1 2 2 0 0 0 0 0 0 0 0 1 0 1 1 0 1 0 0 1 1 1 0 0 0 0 0 0 0 0 0 0 0 0 0 1 2 0 0 0 0 0 2 2 0 0 1 1 0 1 2 0 0 0 1 0 0 0 0 0 2 1 0 0 0 0 0 0 2 1 2 0 1 2 1 2 0 0 2 2 2 1 0 0 0 1 1 1 1 1 0 2 2 0 0 0 0 0 2 1 1 2 1 1 0 1 0 0 0 2 2 1 1 1 0 0 2 2 0 2 0 1 1 1 0 1 0 1 1 0 0 0 0 2 2 0 0 0 1 1 1 1 1 0 1 0 0 2 0 1 0 0 0 0 0 0 0 1 1 0 1 0 0 0 0 0 0 0 0 0 0 0 0 1 1 1 0 0 0 1 1 1 0 0 0 0 1 0 0 1 1 0 2 2 0 0 2 2 1 0 1 0 1 1 0 0 0 1 1 0 0 0 0 1 2 2 1 1 2 0 1 2 1 2 0 1 2 1 2 1 1 0 0 0 1 0 1 2 1 0 1 1 0 1 0 0 0 0 2 2 1 2 1 1 1 2 0 0 0 2 0 0 0 0 0 0 0 1 0 1 0 0 1 0 1 0 2 1 0 1 2 1 0 0 1 1 0 1 1 0 1 0 0 1 0 1 1 0 1 1 2 1 1 0 1 0 1 0 0 0 0 1 1 1 0 2 1 1 1 2 0 2 0 1 1 2 0 2 1 1 1 1 0 0 0 2 1 1 1 2 0 0 0 1 0 1 0 0 2 0 0 0 1 0 0 0 1 1 0 0 0 1 0 0 1 1 0 1 0 0 0 2 2 0 0 1 1 0 0 1 2 0 0 0 2 0 2 1 0 0 0 1 1 2 1 1 0 0 0 0 0 0 0 0 0 0 0 0 0 1 1 1 1 1 1 0 0 1 0 0 1 0 0 1 0 0 0 2 1 0 0 1 0 1 2 1
69 0 0 0 0 0 1 0 1 1 0 1 0 1 0 0 1 1 0 1 1 1 1 0 0 0 1 1 0 2 2 0 1 2 2 2 2 2 0 0 1 0 1 1 0 1 2 0 0 0 0 0 0 0 0 2 0 0 0 1 0 1 0 0 0 0 0 0 0 0 0 1 2 1 2 2 0 0 1 1 0 0 2 0 1 0 0 1 1 2 0 0 2 0 0 0 0 2 2 2 0 2 0 0 1 1 2 0 0 0 0 1 1 2 2 1 1 1 1 1 1 1 1 1 0 1 0 1 2 0 0 0 0 0 0 0 0 0 0 0 0 2 1 1 1 2 0 0 0 0 0 0 0 0 0 0 0 0 2 1 1 1 0 1 1 1 1 0 0 1 1 1 1 2 1 0 2 0 1 0 0 0 0 0 1 0 1 0 0 0 1 2 0 0 1 0 1 0 0 0 0 0 0 2 1 1 1 0 1 0 0 0 0 0 2 2 0 0 2 0 2 2 0 0 1 1 1 0 0 0 0 0 0 0 0 0 0 2 0 0 0 0 1 0 1 0 0 0 1 1 1 1 0 0 0 0 1 2 1 1 0 0 0 1 0 0 0 1 1 0 0 0 0 1 0 1 0 0 0 0 1 1 0 0 0 0 0 0 0 1 0 0 0 1 0 0 0 2 0 2 0 1 1 1 0 0 2 1 0 0 1 1 0 1 1 0 0 1 0 0 1 1 2 0 2 0 2 0 0 1 2 1 1 0 0 1 1 0 2 0 0 0 1 1 1 0 1 1 2 2 1 1 1 1 1 1 0 0 0 2 2 0 2 0 2 1 0 1 2 0 0 0 1 1 1 1 2 1 0 2 0 1 0 1 1 0 0 0 0 0 0 0 1 0 2 1 1 0 1 1 1 1 0 2 2 0 0 1 0 0 0 0 0 0 2 2 2 1 0 0 0 2 1 1 0 1 1 0 0 0 2 0 0 2 1 0 0 1 1 0 2 0 0 1 0 1 1 0 1 0 0 0 0 2 1 1 0 2 2 2 1 1 0 1 0 1 1 1 2 0 0 0 2 2 0 0 0 1 1 0 2 1 0 0 1 1 0 2 2 0 1 2 0 0 0 0 1 0 2 1 1 0 2 1 0 1 2 1 1 1 0 1 0 0 1 0 0 1 0 1 1 1 2 2 1 1 1 2 2 1 1 0 0 0 0 0 1 0 1 1 1 0 1 1 1 2 1 2 2 0 0 0 0 0 1 0 0 2 0 0 0 0 0 0 0 0 0 1 1 0 0 0 1 0 1 0 1 1 0 1 0 1 0 0 1 0 1 1 0 0 0 1 1 2 0 0 0 0 0 0 0 2 0 0 2 2 1 0 2 2 0 0 1 1 0 1 1 0 0 0 0 0 1 1 1 0 1 1 0 0 0 1 0 0 1 1 2 0 1 1 1 1 0 1 2 2 2 1 0 0 0 0 0 0 0 0 0 1 1 0 0 0 0 1 0 0 1 2 1 0 0 1 2 0 0 0 0 1 2 0 1 0 2 2 0 2 2 1 2 2 0 0 0 0 0 0 0 0 0 0 0 0 0 1 1 2 1 2 2 0 1 0 0 1 0 0 0 0 0 0 0 0 0 2 1 1 1 0 0 0 0 1 0 0 0 0 1 0 0 2 1 1 0 0 0 1 1 0 0 0 0 0 2 1 0 1 0 0 1 0 0 0 1 1 0 0 1 1 1 1 0 0 0 0 0 0 0 0 2 2 1 1 0 0 1 0 2 2 0 2 0 2 2 0 0 0 0 0 1 0 0 0 0 2 1 1 1 1 0 1 0 0 2 0 1 0 2 2 2 0 2 2 0 1 0 1 0 0 0 1 0 0 2 1 0 2 0 0 0 0 0 0 1 0 0 0 1 0 0 0 2 2 1 2 1 0 1 0 1 0 0 2 0 0 0 0 1 0 1 0 1 1 1 0 0 0 0 0 1 1 1 0 1 1 1 2 0 2 1 0 2 1 0 1 2 2 2 1 1 0 1 0 0 2 2 0 1 1 0 2 0 0 0 0 0 2 2 0 2 0 0 0 2 0 0 0 0 0 0 0 0 1 1 1 0 1 2 0 0 0 0 2 2 1 1 2 2 0 1 0 1 1 2 1 1 0 1 0 2 0 0 0 1 0 2 0 1 0 1 1 1 0 0 0 0 1 0 0 0 0 0 0 0 1 0 0 0 0 1 2 0 0 0 1 0 0 1 0 0 2 2 0
70 0 1 0 1 0 2 1 1 1 0 0 1 2 1 0 1 1 1 2 2 1 1 0 0 0 0 0 0 2 1 0 1 2 0 0 2 1 0 0 1 0 0 0 0 0 1 1 1 0 0 0 1 1 0 0 0 0 0 0 1 1 1 1 0 1 0 1 0 0 0 1 2 1 2 2 0 0 0 1 0 0 1 1 1 0 0 0 0 2 0 0 0 2 0 1 1 1 1 1 1 2 1 1 0 0 2 1 1 0 1 2 1 2 2 1 1 0 1 1 2 0 0 2 0 0 0 1 2 1 1 1 0 0 0 0 1 0 1 1 1 1 1 0 0 0 0 0 0 1 1 0 0 0 0 1 0 0 0 2 1 1 0 1 0 1 1 1 0 1 0 0 1 1 0 0 0 2 2 2 0 1 0 0 0 0 0 1 0 0 0 1 0 1 2 1 1 1 0 0 1 1 0 2 2 0 1 1 1 0 0 0 0 0 2 2 0 0 1 1 1 0 1 1 2 0 0 1 0 0 0 1 0 0 0 0 0 2 0 0 0 0 2 0 2 0 1 0 0 0 0 0 0 0 1 0 1 0 0 0 0 0 0 1 0 0 1 0 1 0 0 1 0 1 1 1 0 0 1 0 1 1 2 2 0 2 2 2 1 2 2 0 2 2 2 0 2 0 0 0 1 0 0 0 0 0 0 1 0 1 0 2 0 1 1 1 0 0 0 0 0 2 0 1 2 0 1 1 0 1 2 1 0 0 0 0 0 1 1 0 1 0 2 2 0 0 1 1 2 2 1 1 2 2 2 0 0 0 0 0 0 0 2 0 2 0 0 2 2 0 0 0 1 2 0 0 1 2 2 0 0 1 0 0 1 0 0 0 0 1 0 0 0 1 2 0 1 1 0 0 0 0 0 1 0 0 0 1 0 0 1 0 0 1 1 2 0 0 0 0 1 2 0 2 0 1 0 0 0 0 0 0 0 2 2 2 0 0 0 0 2 0 0 0 1 0 1 1 0 0 0 0 0 2 1 1 0 0 0 0 1 1 0 0 0 0 0 1 1 0 0 0 1 1 0 0 0 0 1 0 2 1 1 0 2 0 0 2 2 0 0 2 0 2 2 0 1 1 2 2 0 0 1 1 0 1 2 0 0 1 0 2 0 0 1 0 0 1 0 1 1 1 2 2 0 2 1 0 0 1 0 1 1 1 1 2 2 0 1 0 2 0 1 1 1 2 2 1 1 0 1 0 0 0 0 1 0 0 0 1 1 1 0 1 0 1 1 2 2 0 1 1 0 0 0 0 0 1 0 2 0 1 0 0 0 0 0 0 0 0 0 0 0 1 0 0 0 0 0 0 0 1 1 2 2 2 0 0 1 0 1 0 0 0 2 0 0 0 0 0 1 0 0 1 1 0 2 0 0 0 1 1 0 0 1 1 2 0 0 1 0 1 0 0 1 1 1 0 0 0 0 1 1 2 1 0 0 2 1 0 0 0 1 1 1 1 1 1 1 1 1 1 1 0 0 1 1 1 2 0 0 1 2 2 1 2 1 1 2 1 0 0 0 1 1 1 0 1 0 1 1 0 0 0 2 2 1 0 2 0 0 0 0 1 0 0 0 1 1 1 0 0 0 1 0 0 0 2 2 2 1 2 1 0 2 2 1 0 1 2 0 2 0 1 0 0 1 0 0 0 0 0 0 0 0 0 0 1 1 0 1 1 2 2 2 0 0 0 2 2 0 0 0 1 1 0 0 0 0 1 0 1 1 1 1 0 1 2 2 1 1 0 1 0 1 0 0 1 0 1 0 0 1 2 1 0 1 0 2 0 0 0 1 1 1 0 1 1 2 0 0 2 0 2 0 2 0 0 0 0 1 1 2 2 0 2 1 0 0 0 0 0 0 0 0 0 0 0 0 0 2 2 0 1 1 0 0 1 0 0 0 2 0 0 0 1 1 0 1 0 0 0 2 0 0 0 0 0 1 2 2 0 1 1 1 1 0 1 0 1 1 1 1 1 2 2 2 2 0 1 0 1 0 0 0 2 0 2 0 1 1 2 0 0 1 1 1 1 2 1 0 1 2 1 0 0 0 1 0 0 0 2 0 1 0 0 0 1 2 1 0 1 1 0 0 1 2 0 0 0 1 1 1 0 0 0 1 0 0 0 0 0 1 0 2 0 1 0 0 1 0 0 0 0 0 2 0 1 1 0 0 0 0 1 0 1 2 0 0 2 0 0 1 2 0 0 0 0 0 0 2 1
71 0 1 0 0 0 0 0 0 2 0 0 1 1 1 0 0 1 0 1 1 1 0 0 0 0 1 0 0 2 0 1 1 1 1 1 2 2 0 0 1 0 0 0 0 0 0 0 0 0 0 0 0 1 0 1 0 0 0 1 0 0 0 2 0 0 0 0 0 0 0 0 1 1 1 2 1 0 1 0 1 0 1 0 0 0 0 1 1 2 0 0 0 2 1 0 0 2 1 2 1 2 1 0 1 0 1 1 1 0 0 1 0 1 1 0 0 0 1 1 2 0 0 2 0 0 0 0 1 0 1 1 1 0 0 0 0 0 1 0 2 0 0 0 0 1 0 0 0 0 0 0 1 0 0 0 0 0 1 2 1 1 0 0 1 2 2 1 1 1 0 0 1 2 0 0 2 1 0 1 0 2 1 1 2 1 1 2 0 0 1 1 0 0 1 1 0 0 0 1 0 1 1 1 1 0 0 1 0 0 0 0 1 2 1 2 1 0 1 0 2 0 0 0 0 0 0 0 0 0 0 0 0 0 0 0 0 2 0 0 0 0 2 0 2 0 0 0 0 0 0 0 0 0 1 0 0 2 0 1 1 1 0 1 0 0 0 0 1 0 0 0 0 1 0 0 0 1 2 1 0 2 1 1 0 1 1 2 2 2 2 2 1 2 2 1 1 0 0 0 0 1 1 1 0 0 0 0 0 1 0 2 0 0 2 1 0 0 0 0 1 1 1 1 1 0 1 1 1 2 2 1 1 0 0 0 1 2 0 0 0 0 2 0 0 0 1 0 2 1 1 1 1 1 0 1 1 0 0 2 2 0 2 0 2 2 0 2 1 0 1 1 0 2 0 0 1 2 2 0 1 0 0 1 1 0 0 1 1 1 1 1 0 0 1 0 0 0 0 1 1 2 0 2 1 0 0 0 0 0 0 0 0 0 1 1 1 0 0 0 0 1 0 1 0 2 1 0 0 0 1 0 0 2 1 1 1 1 0 0 0 2 0 0 0 1 2 0 0 0 1 0 0 2 1 1 0 2 2 2 1 1 0 1 0 2 1 1 1 0 0 0 2 2 1 0 1 0 2 0 0 2 0 1 2 0 0 0 2 2 0 2 1 2 1 1 1 0 1 2 0 1 1 1 0 1 1 2 2 0 0 2 0 1 0 2 1 0 0 1 1 0 2 2 0 0 0 1 1 2 0 0 0 0 0 0 2 1 0 1 1 0 1 1 1 2 0 1 1 0 1 0 0 0 1 1 1 0 1 0 0 0 0 2 2 0 2 0 0 1 0 0 0 0 0 0 0 2 0 1 1 0 0 0 1 0 1 1 0 0 0 1 0 1 0 0 0 0 0 0 0 2 0 1 2 2 1 0 2 2 0 0 1 1 0 1 1 0 0 1 1 1 1 1 1 0 1 1 0 0 0 0 0 0 2 0 1 0 0 1 1 1 0 1 2 1 1 0 0 0 1 1 0 1 0 0 0 2 1 1 1 0 2 1 1 1 1 2 0 1 1 0 0 0 0 0 0 0 1 1 1 0 1 1 0 2 2 2 1 1 0 0 0 1 0 1 0 0 1 1 1 0 0 0 1 1 1 2 1 0 0 0 0 0 0 1 1 2 2 2 0 0 1 2 0 1 1 0 0 0 0 1 0 0 0 0 0 0 0 1 1 0 0 0 0 1 1 0 0 0 0 0 0 1 0 0 1 0 1 0 0 1 2 1 1 0 0 0 1 0 0 1 0 0 0 0 0 0 0 0 2 2 0 0 1 2 0 0 0 2 0 2 2 1 1 1 0 1 0 1 0 0 0 1 1 0 1 0 1 1 0 0 1 1 1 0 2 1 1 0 2 2 0 0 0 1 0 0 0 0 0 0 1 1 0 1 0 2 1 0 0 0 1 0 0 0 1 1 1 0 2 2 0 2 2 0 0 1 0 0 0 2 0 0 0 1 1 1 1 0 1 0 1 0 0 0 0 1 1 2 2 0 0 0 0 0 1 1 1 0 1 2 1 0 2 0 1 2 2 1 0 0 0 2 2 2 0 1 1 1 0 1 0 0 0 2 2 1 1 0 0 0 2 0 0 0 0 1 1 1 0 2 0 2 0 0 0 1 1 0 0 1 2 1 0 1 2 0 0 0 1 1 2 2 1 0 1 1 0 1 1 1 0 0 1 0 1 1 0 0 0 0 0 0 0 2 0 1 1 0 0 0 0 2 0 0 1 0 0 1 0 0 0 1 0 0 1 0 0 0 0 0
72 1 1 0 0 0 2 1 1 1 0 0 1 2 1 0 1 1 0 0 0 0 0 0 0 0 0 0 1 1 1 1 1 1 1 0 1 2 0 0 2 0 0 1 0 1 1 0 0 1 1 0 0 0 0 1 0 1 1 1 1 1 1 2 0 0 0 0 1 0 0 0 1 0 1 1 1 0 0 0 1 0 2 1 2 0 0 1 0 2 0 0 1 1 0 0 1 0 0 1 0 2 1 0 1 0 2 1 1 0 0 1 1 2 2 0 0 0 2 0 0 0 0 2 0 0 0 1 2 0 0 0 0 0 1 1 1 0 0 0 0 1 0 0 0 1 0 0 0 1 1 0 1 0 0 0 0 1 1 1 1 1 0 2 1 1 1 1 1 1 0 0 1 1 0 0 1 0 0 0 0 0 1 2 1 1 1 1 0 0 2 2 0 0 2 0 0 0 0 0 1 1 1 2 2 0 0 0 0 0 1 0 1 0 1 2 0 1 1 1 1 0 1 0 0 1 1 1 1 1 0 1 0 0 0 0 0 2 0 0 0 1 2 0 2 0 0 0 0 0 0 0 0 0 0 0 0 2 0 0 0 0 0 0 0 0 0 0 2 0 1 0 0 2 0 0 1 0 0 0 2 0 1 1 0 2 2 1 1 2 0 0 0 2 1 1 0 0 0 0 0 1 1 1 0 1 1 0 0 0 0 0 0 1 2 1 1 0 1 0 1 2 0 2 0 0 2 1 0 0 1 1 0 0 0 0 0 2 0 2 2 1 2 1 0 0 1 0 2 0 0 0 2 2 2 0 0 1 0 1 1 0 0 0 0 1 0 1 1 0 1 1 1 1 0 1 2 2 0 2 1 1 0 1 1 0 0 0 0 1 0 0 0 0 1 0 0 0 1 1 1 1 0 2 2 0 0 0 0 0 0 0 0 1 0 1 0 0 0 0 0 1 0 1 0 1 1 2 0 2 2 0 1 1 1 0 0 2 0 1 1 1 0 1 0 0 1 1 0 0 0 1 0 2 0 0 0 1 1 0 1 2 1 1 1 2 2 1 2 1 1 2 1 1 1 1 0 0 2 1 2 0 0 0 1 2 0 1 2 1 0 2 0 1 1 0 2 0 0 2 0 2 1 0 2 0 2 1 1 1 0 1 0 0 1 0 0 1 0 1 1 1 2 1 1 0 0 0 0 1 0 1 2 2 1 0 2 0 0 2 0 1 2 1 1 1 0 0 0 0 1 0 0 0 1 1 0 0 1 0 0 0 0 2 2 0 2 2 2 0 1 1 0 0 0 0 0 1 0 1 0 1 0 0 2 0 2 0 0 0 0 0 1 1 0 0 0 1 1 0 1 1 0 0 2 2 1 0 2 2 0 0 1 1 0 0 1 0 2 0 0 0 0 0 0 0 2 1 0 0 0 0 0 0 2 2 2 0 0 1 1 0 0 1 1 1 1 0 0 0 0 1 1 1 1 1 0 1 1 0 0 0 2 0 1 1 1 2 0 0 0 0 1 0 0 1 2 1 2 0 0 0 1 1 0 2 2 1 2 1 1 0 0 0 0 0 1 0 0 1 1 0 0 2 0 2 1 2 2 0 0 0 0 1 0 1 0 1 1 1 0 0 0 2 0 0 1 1 1 1 1 2 0 0 0 0 0 0 0 0 0 0 0 0 0 1 1 0 0 0 0 0 1 0 0 1 0 0 1 0 0 0 1 0 0 1 0 0 2 2 0 1 0 1 1 0 0 0 1 1 2 2 1 1 1 1 1 1 0 2 0 2 2 0 0 0 0 1 0 1 0 0 0 1 2 2 2 0 0 1 0 0 0 2 0 0 2 2 1 1 1 2 0 1 1 2 0 0 0 0 0 0 2 0 0 2 0 2 2 1 1 2 1 1 0 0 1 2 1 1 1 0 0 1 1 0 1 0 0 1 0 1 1 1 1 2 2 0 2 0 0 0 1 1 0 2 0 2 2 2 2 0 1 0 1 1 0 2 0 0 1 1 0 1 1 1 1 1 0 1 1 0 2 0 2 0 2 1 0 1 0 2 0 0 2 1 1 0 1 0 0 0 1 1 2 0 0 1 0 1 1 1 0 1 0 0 0 0 0 0 0 0 1 1 0 1 2 1 1 1 0 0 2 0 0 0 0 0 0 0 2 0 1 0 1 0 1 0 0 1 0 0 0 0 0 1 0 1 1 0 0 0 0 1 0 0 1 0 0 2 1 0 0 2 1 0 0 1 1 1 1 0
73 0 2 1 0 0 1 2 2 0 0 0 1 1 1 0 0 1 2 1 1 1 0 0 0 0 0 0 1 2 1 2 0 1 1 0 2 2 0 0 1 0 1 1 0 1 0 0 0 0 0 0 1 0 0 1 0 0 0 1 1 2 2 2 0 1 0 0 0 0 0 2 2 0 0 2 2 1 2 1 1 0 2 0 2 0 0 1 1 2 1 1 0 2 1 0 0 1 1 2 2 2 1 0 1 0 2 0 0 0 1 2 0 2 2 0 0 0 1 1 1 0 0 2 0 0 0 0 1 0 0 0 0 0 0 0 0 0 0 0 0 2 0 0 0 2 0 1 1 1 0 1 0 0 0 0 0 2 0 1 0 0 0 1 0 0 0 1 1 0 1 0 1 0 0 0 2 1 0 0 0 1 2 2 2 2 2 1 0 0 1 1 0 0 1 0 1 0 0 0 0 0 0 2 0 1 1 0 2 0 1 0 1 0 2 2 1 0 2 0 2 1 2 0 0 2 2 1 0 0 0 1 0 0 0 0 0 2 0 0 0 0 2 1 2 0 0 0 0 0 0 0 0 0 1 1 1 2 0 1 1 1 0 1 1 1 0 1 1 0 0 1 0 2 0 0 0 1 2 0 1 1 0 0 0 0 0 1 0 2 0 1 1 1 1 0 2 1 1 1 0 0 1 1 1 0 0 1 0 0 0 1 0 0 2 0 1 1 0 0 1 1 0 2 2 0 2 2 2 0 1 1 0 0 0 0 0 2 0 1 1 1 1 2 0 0 0 0 0 2 0 0 1 1 1 1 0 0 0 1 1 0 0 0 0 0 0 2 1 0 1 1 0 2 0 0 1 2 0 2 1 1 1 1 2 1 0 0 0 1 0 0 1 2 2 2 2 0 1 1 1 1 1 1 0 0 0 0 0 0 1 0 0 0 2 2 0 0 0 0 1 1 0 1 1 2 1 1 0 0 0 0 0 2 1 1 0 0 0 0 1 1 1 1 2 2 2 1 0 0 0 0 0 1 2 0 1 1 0 0 1 2 1 0 0 0 0 2 2 2 2 2 2 2 1 0 1 0 2 0 1 2 0 0 0 2 0 2 2 0 2 2 0 0 0 0 2 0 1 2 0 1 1 0 1 1 1 1 0 1 0 1 0 0 0 2 0 1 0 2 2 0 1 1 0 1 1 0 0 0 0 0 1 0 1 1 2 0 0 2 0 1 1 1 1 2 0 1 1 0 1 0 0 1 1 0 0 1 0 0 0 0 1 1 0 0 0 2 2 0 0 0 2 0 1 1 2 1 0 1 1 0 1 0 1 1 1 0 1 1 0 0 0 1 1 0 0 1 1 0 0 1 1 0 0 1 0 0 1 1 0 0 0 1 1 0 0 0 1 0 0 0 1 1 1 0 1 1 0 0 0 0 1 0 1 0 2 0 0 1 1 0 0 2 1 2 1 0 1 0 0 1 0 0 0 0 0 2 1 1 0 0 1 0 2 1 1 2 0 0 0 0 0 1 1 0 1 0 0 2 0 0 2 1 1 1 0 1 2 1 1 1 0 0 0 1 0 1 0 2 1 1 0 1 0 1 1 1 2 0 1 0 0 2 0 1 0 1 1 1 0 0 1 2 0 1 1 0 0 0 0 0 0 0 0 0 1 0 1 2 0 2 0 0 0 1 2 0 0 0 0 0 1 0 0 1 0 1 1 0 1 0 1 0 0 1 1 0 2 2 1 1 1 1 1 0 0 0 0 0 2 2 2 1 1 0 2 1 1 2 0 1 2 1 1 1 0 1 0 0 0 0 1 2 1 2 1 0 0 2 0 0 0 1 1 1 1 0 1 0 0 1 0 0 0 0 0 0 0 0 1 1 2 1 0 0 0 0 1 1 0 0 1 0 0 0 1 0 0 0 2 2 0 1 1 0 0 0 0 0 0 2 1 0 1 0 1 0 1 0 0 0 0 1 0 1 0 0 1 1 1 0 2 2 0 2 0 2 1 0 1 2 0 2 2 2 2 1 2 1 1 0 0 2 2 0 1 2 0 2 0 2 0 0 0 2 2 2 2 2 0 2 1 1 1 0 0 1 0 0 1 1 0 2 0 0 0 1 1 0 0 2 2 2 2 1 0 0 2 0 2 0 2 0 0 0 0 0 0 2 0 1 0 0 0 0 0 0 0 0 0 0 0 1 1 0 0 0 0 0 0 0 0 0 0 0 0 0 0 2 2 0 0 0 0 0 0 0 0 2 2 0
74 1 1 0 0 0 1 2 2 1 0 0 0 2 0 0 1 0 1 0 0 0 0 0 0 1 0 0 1 1 1 1 1 1 1 0 0 2 0 0 1 0 2 1 0 1 0 1 0 1 1 0 2 0 1 0 2 0 0 0 1 2 1 1 0 0 0 0 0 0 1 1 2 0 1 2 1 0 1 0 2 0 2 0 1 0 0 0 0 2 0 0 0 1 1 0 0 1 0 0 0 2 0 0 2 2 2 1 1 0 0 1 1 2 2 1 1 0 1 1 1 0 1 1 0 0 0 2 2 1 0 0 0 0 1 1 0 0 0 0 0 2 0 0 0 1 1 0 0 0 0 0 0 0 0 0 0 1 0 1 0 0 0 1 1 1 0 2 1 1 0 1 2 1 0 0 2 0 0 0 0 0 2 2 2 2 2 2 0 1 0 2 0 1 2 0 0 0 0 0 1 1 0 1 1 0 1 0 2 0 0 0 0 0 2 2 1 2 2 0 2 2 1 0 0 1 1 0 0 0 0 0 2 2 1 0 0 0 0 1 0 1 2 0 1 0 0 1 1 1 1 1 1 1 0 0 1 1 1 1 0 0 0 1 0 0 0 0 2 0 1 1 2 0 0 0 0 1 1 1 0 2 2 2 0 2 2 2 1 2 1 1 1 2 1 0 0 0 0 0 0 0 1 1 0 0 0 0 1 0 1 2 0 0 1 0 0 1 0 0 0 2 1 1 1 0 0 2 2 1 1 1 0 0 0 0 0 1 1 1 1 1 1 2 2 0 1 0 1 2 0 0 1 0 0 2 1 0 0 2 2 0 2 0 2 2 0 2 0 0 2 2 0 2 0 0 2 2 1 1 1 0 0 0 1 1 0 0 0 1 0 0 0 0 1 0 0 0 1 1 1 1 0 1 1 0 0 0 1 1 0 1 0 0 1 1 1 0 0 0 0 1 1 0 0 2 1 0 0 0 0 0 0 1 1 1 1 2 0 1 1 1 0 1 1 1 1 0 0 0 0 0 0 1 1 0 1 0 2 0 2 2 1 1 1 1 1 2 1 0 0 0 1 1 1 0 0 0 2 1 1 0 0 1 2 1 0 1 2 0 2 2 1 1 1 1 1 1 1 2 0 1 1 1 0 1 2 0 0 1 0 2 0 0 1 1 0 0 0 1 1 1 1 1 0 0 0 2 2 0 1 1 2 2 2 0 2 0 1 1 0 0 1 1 1 1 2 2 2 0 0 0 0 0 0 0 0 0 0 0 0 0 1 2 0 1 1 1 1 1 0 0 0 0 0 0 0 2 0 1 0 0 0 0 0 0 1 0 1 1 0 0 0 1 0 0 0 0 0 0 0 2 0 1 1 2 0 0 1 1 0 0 1 2 0 1 1 0 0 1 1 0 0 0 0 0 2 0 0 0 0 0 0 0 2 1 2 1 0 0 1 0 0 2 1 1 1 1 0 0 0 1 0 1 0 0 0 2 2 0 0 0 2 0 2 2 0 2 1 0 0 1 0 0 2 0 0 0 1 1 0 1 1 1 0 1 1 1 1 1 0 1 0 0 0 0 0 0 0 0 0 0 0 2 0 2 2 1 2 0 0 0 1 0 0 1 0 1 1 1 0 0 0 2 0 0 0 1 1 1 1 1 0 1 1 1 1 0 1 1 0 1 0 0 0 1 1 0 0 0 0 0 1 2 0 0 0 0 2 1 0 0 2 1 0 0 0 1 1 1 0 0 0 0 0 0 0 0 1 1 1 1 0 0 2 0 0 2 1 2 0 1 2 1 2 1 0 1 0 0 0 0 0 2 2 0 1 0 0 0 0 0 1 1 1 0 2 0 2 0 0 2 0 1 0 1 0 0 0 0 0 0 2 1 0 1 1 2 2 0 2 2 1 0 1 1 1 0 0 0 1 1 0 2 2 0 0 2 0 0 0 0 1 1 0 1 1 1 0 0 0 1 1 0 0 0 0 0 1 1 1 0 1 1 1 2 0 2 0 0 2 1 1 1 1 1 1 2 0 0 0 2 1 0 1 2 0 1 0 2 0 0 0 0 1 2 2 0 1 0 1 0 2 1 0 0 0 2 0 1 0 2 0 2 0 0 0 1 2 0 0 1 1 1 1 1 1 1 0 1 0 0 2 0 0 0 0 1 0 0 2 0 1 0 0 0 0 0 0 2 0 0 0 0 0 1 1 2 2 0 0 0 0 1 0 0 1 0 0 2 0 0 0 1 0 1 0 0 0 1 2 2
75 1 2 1 1 0 1 1 2 0 0 1 1 1 1 0 0 0 0 0 1 1 0 0 0 0 1 0 0 1 1 2 1 1 0 0 1 1 0 1 1 1 0 1 0 1 1 0 0 0 1 1 0 1 0 1 1 0 0 1 0 1 1 1 1 0 1 0 0 0 0 1 2 1 1 2 1 1 1 1 1 0 2 0 2 0 1 0 0 2 0 0 1 2 0 0 0 2 1 2 0 0 1 1 0 0 2 1 1 0 0 2 0 0 0 0 0 0 1 1 1 0 2 0 0 0 0 1 1 1 0 0 1 0 1 1 1 0 0 0 1 1 2 0 0 1 0 0 0 0 0 0 0 0 0 0 0 1 1 1 0 0 0 1 1 1 1 1 1 0 1 0 0 1 0 0 1 0 0 0 0 0 1 1 1 1 1 2 0 2 0 2 1 1 1 0 0 0 0 0 0 0 0 0 0 0 0 1 0 0 0 0 1 0 0 2 1 1 0 1 1 0 0 0 1 1 1 1 0 0 0 1 0 1 1 1 0 2 0 0 0 0 2 0 2 0 0 0 0 0 0 0 1 0 0 0 1 1 0 0 0 0 0 0 0 0 0 1 1 0 0 1 0 1 0 2 0 2 2 1 0 2 2 2 0 2 2 1 0 2 2 0 2 2 2 0 1 2 0 1 0 0 0 0 0 0 1 0 0 0 1 1 0 0 2 0 0 0 0 0 1 1 1 2 2 0 1 0 0 1 2 1 1 0 0 0 0 1 1 0 0 0 0 2 0 0 0 0 1 2 1 1 2 2 1 0 0 1 0 1 1 1 2 0 2 0 0 1 1 0 1 1 0 2 1 0 2 2 0 2 1 0 0 1 2 1 0 2 2 0 1 1 0 1 1 1 1 1 0 1 1 1 1 1 0 1 0 0 0 0 1 0 0 1 1 2 1 0 0 0 1 2 1 1 2 2 1 1 0 0 1 0 0 1 0 0 0 0 0 0 2 0 0 1 0 1 1 1 0 0 0 1 0 2 1 0 1 2 1 2 0 2 0 0 0 0 0 0 2 0 0 0 1 1 1 1 0 0 2 1 1 1 0 1 0 2 1 1 1 0 0 2 0 1 0 1 1 1 1 2 0 1 2 1 0 1 2 2 1 1 0 1 1 1 1 1 1 0 0 2 2 0 2 2 1 1 1 0 0 1 0 2 1 0 1 0 2 0 0 2 0 1 1 0 0 1 2 1 1 0 1 0 0 0 2 1 1 0 2 0 0 0 0 1 1 0 1 1 0 0 0 2 1 0 1 0 1 1 0 2 0 0 0 0 1 0 1 0 0 0 0 0 1 1 1 0 1 0 0 0 0 2 1 1 1 1 0 0 2 1 1 0 0 1 1 0 0 0 0 0 1 0 0 0 0 1 1 1 0 0 0 1 0 0 1 0 1 0 0 1 0 0 0 0 2 0 2 1 0 0 1 1 1 2 2 1 0 1 1 0 0 0 0 1 1 1 2 2 0 1 1 0 0 0 0 1 1 0 1 1 0 2 2 1 0 2 0 1 2 1 0 1 0 1 0 0 1 0 1 1 0 0 0 0 1 1 1 1 1 0 0 0 0 0 0 0 0 0 0 0 0 0 2 2 0 1 2 1 1 1 0 2 0 1 1 1 1 0 0 1 1 0 0 0 0 1 1 0 1 1 1 1 1 0 0 0 0 1 2 0 1 1 1 2 0 0 2 0 1 1 1 0 0 1 1 0 0 0 2 2 0 0 0 0 2 1 0 1 1 2 0 1 2 1 1 1 0 0 0 1 0 0 2 2 0 0 2 0 0 0 1 1 1 0 1 0 0 2 2 0 2 2 0 0 0 1 0 0 0 1 0 0 1 0 0 0 2 2 2 0 1 1 1 0 1 1 1 1 1 1 0 0 0 1 1 0 1 0 0 0 0 1 0 0 0 1 2 2 2 0 0 2 2 0 0 0 0 1 2 2 2 0 0 0 0 2 0 2 0 1 1 2 1 2 1 1 1 1 0 0 0 2 0 0 2 2 0 2 0 2 1 2 1 0 1 1 1 0 2 0 0 0 1 0 1 0 1 1 0 0 0 2 0 1 0 0 0 1 2 1 0 1 1 1 1 0 0 1 0 1 0 1 1 2 1 0 1 0 0 0 2 0 0 0 0 0 0 0 0 1 0 0 1 0 0 0 1 0 0 0 0 0 0 2 0 0 1 0 0 1 0 1 0 1 0 0 0 0 0 1 0 0
76 0 2 0 2 0 2 0 1 1 0 0 1 1 1 0 0 0 1 0 0 0 0 0 0 0 1 0 0 2 2 1 1 1 1 2 2 2 0 0 2 0 0 0 0 0 1 0 0 0 0 0 0 1 1 1 0 0 0 1 2 1 2 2 0 0 0 0 1 1 0 0 1 0 0 2 2 0 1 1 1 0 2 0 2 0 1 0 0 1 0 0 2 1 0 1 0 2 1 1 1 2 1 0 1 1 2 0 0 0 0 0 1 1 1 0 0 0 0 2 2 0 0 2 0 0 0 1 1 0 0 0 0 0 0 0 0 0 0 0 0 2 1 0 0 2 0 0 0 1 0 0 0 0 0 1 1 1 1 0 0 0 0 1 0 2 1 1 2 0 0 1 1 1 0 0 2 0 0 0 0 1 0 0 0 0 0 2 0 2 0 2 0 0 1 0 2 0 0 0 1 1 0 2 2 0 0 0 2 0 0 0 1 0 2 2 0 0 1 1 1 1 0 0 0 1 1 0 0 0 0 0 0 1 1 0 0 1 0 0 0 0 2 1 2 1 1 0 0 0 0 0 0 0 0 1 2 0 0 0 0 0 0 2 0 0 0 0 2 1 0 0 1 1 0 1 0 0 0 0 0 1 0 0 1 0 1 2 1 2 1 0 1 2 2 1 1 0 0 0 1 0 1 1 0 0 0 2 2 0 0 2 0 0 2 1 0 0 0 0 0 2 1 1 2 0 2 1 0 2 2 2 1 0 0 0 0 2 0 2 2 2 2 2 1 0 0 0 1 1 0 0 1 1 1 1 0 0 0 1 1 0 1 0 1 0 0 2 2 0 0 0 1 2 1 0 2 1 0 2 1 0 0 0 1 1 0 0 0 0 0 0 0 0 1 0 0 1 0 0 1 0 2 0 0 1 1 1 0 0 1 0 0 2 0 1 0 1 0 0 0 1 0 0 1 1 1 0 1 0 0 1 0 0 0 0 0 1 1 0 2 0 0 0 1 1 2 0 0 0 1 0 0 0 2 0 2 1 2 1 0 1 2 0 2 2 2 1 2 1 1 1 1 1 0 0 0 0 2 1 1 1 0 0 1 0 0 0 1 0 1 1 1 1 1 0 1 1 2 1 1 0 1 0 0 2 1 0 0 2 0 0 0 1 0 2 1 1 0 1 1 1 2 2 1 0 0 1 1 1 1 0 1 0 1 0 1 0 0 0 0 2 1 0 0 0 1 1 1 0 0 0 0 1 2 1 1 0 1 0 0 0 1 2 1 0 1 1 1 0 1 2 0 0 0 0 0 2 0 2 0 1 0 0 1 1 1 0 0 0 1 0 0 0 1 0 0 0 0 0 0 1 0 0 2 2 1 0 1 1 2 0 0 0 0 0 0 0 0 0 0 0 0 0 0 0 1 1 0 0 0 0 0 0 2 0 2 1 1 1 1 0 0 0 1 0 0 0 0 0 0 1 0 1 0 0 0 1 0 1 1 1 0 0 1 1 2 2 0 1 1 0 1 0 0 0 1 1 0 2 0 1 2 2 0 2 2 2 2 1 1 0 0 0 1 0 0 0 0 0 0 0 0 1 1 2 1 2 2 0 1 0 0 2 0 0 0 2 2 2 0 1 1 2 0 1 1 0 0 0 0 0 0 0 0 0 0 0 0 1 1 0 0 0 1 0 0 0 0 0 0 0 1 0 0 0 1 0 2 1 0 0 1 0 0 1 0 0 2 2 1 0 0 0 0 0 0 0 2 2 0 0 0 0 1 2 0 2 2 2 0 0 2 1 1 1 0 0 0 0 0 0 0 1 2 2 0 1 1 0 0 0 0 1 0 0 1 2 2 0 2 2 0 1 0 1 0 0 0 0 0 0 2 1 0 2 0 0 0 0 0 0 1 0 0 0 1 0 0 0 2 2 0 1 0 1 0 0 0 0 0 1 0 0 0 0 0 0 1 0 0 0 0 1 0 1 0 1 2 2 1 0 0 0 0 0 1 1 0 0 0 1 0 1 2 1 1 1 0 0 0 1 0 2 2 0 1 2 0 1 1 1 1 0 1 1 1 0 1 0 0 0 2 1 0 0 1 1 0 0 0 2 0 2 0 1 1 0 1 1 0 1 2 1 1 2 2 0 0 0 0 1 2 0 1 0 0 1 1 1 1 0 1 0 0 1 1 0 0 0 0 0 1 0 0 0 1 1 1 0 0 0 0 2 0 0 1 0 1 1 0 0 0 1 1 0 0 1 0 1 2 1
77 0 2 0 0 0 0 1 1 1 0 0 1 0 0 0 0 1 1 1 1 0 0 0 0 1 0 0 0 2 1 1 0 0 0 0 1 1 1 0 1 0 1 2 0 1 0 1 0 0 0 0 0 1 0 0 2 0 0 1 0 2 2 2 1 1 1 0 0 0 0 0 2 0 2 2 0 0 2 0 2 0 2 1 2 0 1 0 0 2 0 0 1 1 2 0 0 0 0 2 0 1 0 1 1 0 2 0 1 1 0 2 0 1 2 1 1 0 1 1 2 0 1 1 0 1 0 0 2 0 0 0 0 0 0 0 0 0 0 0 0 2 0 0 0 1 0 0 0 0 0 0 0 0 1 0 0 1 0 1 0 0 0 0 1 0 0 0 0 1 1 0 0 2 1 0 2 1 1 1 0 1 0 0 0 0 0 0 0 0 1 2 1 1 1 1 2 0 0 1 0 1 0 2 1 1 1 0 2 1 0 0 1 0 2 2 0 0 2 2 0 0 0 0 0 0 0 0 0 0 0 0 0 0 0 0 0 2 0 0 0 1 2 0 2 0 0 0 0 0 0 0 0 0 1 0 0 2 2 2 0 0 0 0 1 0 0 1 1 0 0 1 1 1 0 0 0 2 2 1 0 2 1 1 0 1 2 2 0 2 0 0 2 2 2 0 1 0 0 0 0 0 0 0 0 0 1 0 0 0 0 0 0 0 2 0 1 0 0 0 1 1 0 2 1 0 1 1 1 1 2 2 1 0 0 0 0 0 2 0 1 1 1 1 0 0 1 0 1 1 0 0 2 2 0 0 1 1 0 1 1 0 1 1 1 0 0 2 1 0 1 1 0 2 1 0 1 1 1 1 1 1 1 1 1 1 0 0 0 0 0 0 1 1 1 1 1 2 0 1 1 1 0 2 1 0 0 1 0 0 1 0 0 0 0 0 0 0 0 0 0 1 1 1 2 2 1 0 0 0 1 0 0 2 1 1 1 0 0 0 2 0 0 0 1 2 1 2 0 0 0 0 0 2 1 1 0 1 0 0 1 2 0 0 0 0 0 1 2 1 1 1 2 1 1 0 1 0 1 1 2 0 0 0 2 1 0 2 2 0 0 2 0 1 1 1 1 0 2 1 1 1 2 1 0 1 2 0 0 1 0 1 0 1 0 2 1 0 0 0 0 2 2 2 0 0 0 0 0 2 0 2 1 1 0 0 2 0 1 1 1 0 2 2 0 2 0 0 0 0 1 0 0 0 1 0 0 0 0 1 1 1 0 2 1 1 2 0 0 1 0 2 1 0 0 1 1 2 0 1 1 0 0 0 1 0 0 0 0 0 0 0 1 1 1 0 0 1 1 0 1 0 1 0 1 1 2 0 2 2 0 0 0 2 0 1 0 0 0 0 0 0 1 1 1 0 1 2 0 0 0 0 0 0 2 0 2 0 1 2 1 0 0 0 2 1 1 0 0 0 0 1 1 2 2 1 0 1 1 0 0 0 1 0 1 1 2 2 1 1 0 1 1 0 0 0 0 1 2 0 1 0 2 1 0 2 2 2 2 0 0 1 0 0 0 0 1 0 2 2 0 0 0 1 1 2 2 2 2 1 1 1 0 2 0 0 1 1 0 0 1 0 0 2 0 0 1 1 1 1 0 1 0 0 0 0 1 0 0 2 1 1 0 0 0 2 2 0 1 1 1 1 1 1 0 0 0 0 2 0 0 0 0 0 0 2 0 1 1 1 0 0 1 2 2 0 0 0 0 0 2 2 1 1 2 0 0 1 1 2 0 1 2 0 1 0 1 1 0 1 0 0 0 2 2 0 0 1 0 1 0 0 1 1 1 0 1 1 1 0 1 1 0 1 0 1 0 0 0 0 1 1 2 1 1 1 0 1 2 1 0 0 0 0 0 0 0 2 2 1 1 1 0 2 2 0 0 0 0 0 0 2 0 0 0 1 1 0 1 0 1 0 1 0 0 0 0 0 1 2 2 0 0 0 0 0 1 2 0 0 1 1 0 1 2 1 1 2 0 0 0 1 1 1 2 1 1 0 0 0 0 0 1 0 1 1 1 0 1 0 1 0 2 0 0 0 1 0 1 1 1 1 1 2 0 1 0 1 2 1 0 1 2 1 0 1 2 0 0 0 1 1 2 1 0 0 0 0 0 2 0 1 0 0 0 0 2 0 0 1 0 0 0 0 0 1 1 0 1 1 0 0 0 1 0 0 0 0 1 2 0 0 0 2 0 0 0 0 0 0 1 1
78 0 2 0 0 0 1 1 1 1 0 1 0 0 0 0 0 0 1 1 0 0 0 2 1 1 0 0 1 1 1 2 0 1 0 0 2 2 0 0 2 0 0 1 0 1 0 0 0 1 1 0 0 0 1 1 0 1 1 0 1 1 2 2 0 1 0 0 1 1 0 1 1 0 0 2 2 0 1 0 1 0 2 1 1 0 0 2 2 2 1 2 1 0 0 0 0 1 1 2 1 2 2 0 0 0 2 0 1 0 0 2 0 1 1 0 0 0 2 0 0 0 2 0 0 1 0 1 2 1 0 0 0 0 1 1 1 0 1 0 0 2 0 0 0 0 0 0 0 0 0 0 0 0 0 0 0 2 1 1 0 2 0 2 1 1 1 0 1 1 0 0 0 1 0 0 2 1 0 1 0 1 2 2 2 2 2 1 0 0 1 2 0 0 1 0 0 0 0 0 1 1 0 1 1 0 1 0 1 0 1 0 1 0 0 1 1 0 1 1 1 1 1 0 0 2 2 1 0 0 0 0 0 0 0 0 0 1 0 0 0 0 2 0 2 0 0 0 0 0 0 0 0 0 0 0 0 0 0 0 0 0 0 1 1 0 0 1 1 1 0 1 1 0 0 0 0 0 1 1 0 0 1 1 0 1 1 2 0 2 2 1 1 2 1 1 0 0 0 1 0 1 1 1 1 0 0 0 0 0 0 1 0 2 0 0 0 0 0 0 2 2 1 2 1 0 1 1 1 0 2 2 1 0 0 0 0 1 1 1 2 1 0 1 0 0 0 0 1 2 0 0 1 1 0 1 1 0 0 2 2 0 1 0 1 0 0 2 1 0 1 1 1 2 2 0 1 1 1 1 0 0 0 1 0 0 0 0 0 0 0 0 1 0 2 2 2 1 1 1 1 1 2 0 0 0 2 0 0 0 0 0 0 2 0 2 0 0 0 0 0 0 0 2 1 1 1 0 1 0 0 1 0 0 0 0 0 0 0 0 1 1 0 0 2 2 1 0 0 0 0 0 0 1 1 0 1 2 0 1 1 1 0 1 0 2 2 0 2 0 1 1 2 2 2 1 1 1 2 0 0 1 0 0 2 0 0 2 2 0 1 2 0 2 2 1 1 1 2 0 2 0 1 1 0 1 2 1 0 1 0 1 0 0 1 0 0 0 0 1 1 1 2 2 0 2 2 0 0 2 1 1 2 1 1 0 2 1 1 1 0 1 1 1 0 1 1 1 1 0 0 0 0 0 1 1 1 0 0 1 1 0 1 1 0 0 0 1 1 1 1 1 0 0 0 0 0 1 0 2 0 1 1 0 1 1 1 2 0 0 0 0 0 0 0 0 0 1 2 0 0 0 0 1 2 2 2 0 2 2 0 0 0 0 2 0 0 0 1 0 1 0 1 1 1 0 1 0 0 0 2 0 0 0 1 2 2 0 1 2 1 1 0 2 2 0 0 0 1 0 0 1 0 1 0 0 0 2 2 0 0 0 1 0 2 1 1 2 0 1 1 1 0 0 0 1 1 1 2 0 0 0 2 1 0 2 0 1 1 1 0 1 0 1 2 0 0 0 0 1 1 0 0 1 1 2 2 2 2 0 0 0 0 2 1 2 1 0 0 0 0 0 1 2 0 1 1 0 0 0 0 2 0 0 0 0 0 0 0 2 0 2 1 1 0 0 1 1 0 0 0 0 1 0 0 0 1 0 1 0 0 0 2 1 1 0 0 2 0 0 0 0 0 0 0 0 0 0 2 1 2 2 0 0 0 1 0 2 1 1 1 1 2 0 0 0 0 0 0 0 0 0 1 2 1 1 1 1 0 1 0 0 2 0 2 0 2 2 1 0 1 2 0 1 0 1 0 0 1 0 2 1 2 1 0 1 0 0 0 0 0 0 1 0 0 0 1 1 0 0 1 0 0 0 0 0 1 0 0 0 0 1 0 0 0 1 1 0 1 0 1 0 2 0 0 0 0 2 2 2 2 0 1 1 1 2 0 2 0 0 1 1 1 0 2 0 1 2 0 1 0 1 0 1 2 1 1 1 0 2 0 0 1 0 1 1 1 0 1 0 0 0 2 0 1 0 1 1 0 0 1 1 0 1 1 0 0 2 2 0 0 2 2 2 2 2 0 1 0 1 0 0 2 1 1 0 2 0 0 1 1 0 0 0 0 0 0 0 0 0 0 0 0 0 0 0 2 1 1 0 0 0 0 1 0 0 2 0 0 2 2 0 0 1 0 0 0 0 0 0 2 0
79 0 1 0 1 0 1 0 1 1 0 0 1 2 1 0 0 2 0 0 0 0 0 0 0 1 1 0 2 2 2 0 1 1 0 0 1 1 0 0 1 0 0 0 0 1 1 0 0 0 0 0 0 2 0 1 0 0 0 1 0 0 1 1 0 1 0 1 0 0 0 0 1 0 1 2 1 0 1 0 1 0 2 1 1 1 0 1 1 1 1 1 0 1 1 0 0 1 0 0 0 2 0 1 1 1 2 0 2 2 0 2 1 2 2 1 1 0 0 2 2 0 1 1 1 0 0 0 2 0 0 0 1 0 1 1 0 0 0 0 0 2 0 0 0 2 1 0 0 2 0 0 0 0 0 0 0 0 0 1 0 0 0 1 1 2 2 1 1 1 0 0 1 2 0 0 2 0 0 1 0 0 0 0 1 0 0 2 0 0 1 2 0 1 2 1 0 0 0 0 0 0 0 2 2 0 0 1 0 0 0 0 1 0 2 1 0 0 1 0 2 1 0 0 0 1 1 1 1 1 0 1 1 1 0 0 0 2 0 0 0 0 2 0 2 0 0 0 0 0 0 0 0 0 1 0 1 2 0 0 0 0 0 0 0 0 1 0 1 0 1 0 0 0 0 0 0 1 1 1 0 2 1 1 0 0 1 0 0 2 1 0 1 2 1 0 0 2 0 1 0 1 1 1 0 1 1 1 1 0 0 2 0 0 2 0 0 1 1 0 1 2 0 2 1 0 1 2 2 1 1 1 0 0 0 0 0 1 1 1 2 1 2 2 0 0 0 0 2 2 1 1 1 2 0 0 2 0 0 2 2 0 1 0 1 2 1 1 2 0 0 0 1 2 1 0 1 2 0 2 1 0 0 0 1 1 0 0 0 2 1 1 2 0 2 1 1 1 1 1 1 1 1 1 0 0 1 1 0 0 0 0 0 0 1 1 0 0 1 0 0 0 0 2 0 2 1 1 0 0 1 0 0 2 1 1 1 0 0 0 2 0 0 1 1 0 1 1 0 0 0 1 0 2 0 0 0 2 2 2 1 1 1 1 0 1 1 0 2 1 1 1 2 2 1 0 1 0 0 0 1 1 0 1 2 0 0 1 2 0 1 2 0 1 2 0 2 0 1 1 1 1 2 2 0 0 2 0 1 1 1 0 1 0 2 0 0 0 0 0 0 1 2 2 1 0 0 0 0 2 0 2 2 1 2 0 1 0 1 1 1 0 0 0 0 0 2 1 1 0 2 0 0 1 2 1 1 1 1 1 1 0 1 1 0 0 0 1 1 1 1 1 1 0 0 1 1 1 0 2 0 0 1 0 1 1 2 0 1 1 0 0 1 0 1 1 1 0 0 0 0 2 0 0 2 2 1 0 1 0 0 0 2 2 0 1 1 0 0 0 2 0 1 1 1 0 2 2 0 0 0 0 0 0 1 1 2 0 1 1 2 0 0 1 1 1 1 0 0 0 0 2 0 1 1 1 0 2 2 0 0 0 1 1 1 1 2 1 1 0 0 1 1 0 1 0 0 0 1 1 0 1 1 0 0 1 0 2 1 1 1 0 0 0 0 0 0 0 1 0 0 1 0 1 1 2 2 2 2 0 1 0 0 2 0 0 0 0 0 0 0 0 2 2 0 1 2 0 0 0 0 0 0 0 1 0 0 0 0 1 0 1 0 0 0 1 1 1 0 0 0 0 0 0 0 0 0 0 2 0 0 0 2 2 0 0 1 0 2 2 0 1 0 0 0 1 0 0 2 2 0 0 1 1 2 1 0 1 0 2 0 2 2 2 2 2 0 1 0 0 0 0 2 2 0 0 1 1 0 1 0 0 2 0 2 0 2 2 0 0 0 0 0 0 0 0 0 0 0 1 0 0 1 1 0 2 0 1 1 0 1 1 0 0 0 0 1 0 0 0 1 1 0 2 2 0 0 0 0 0 1 2 1 0 1 0 1 1 0 0 0 0 1 1 0 1 0 1 1 2 2 0 0 0 0 0 0 1 0 1 1 1 0 1 1 1 1 1 1 0 1 0 0 1 2 1 0 2 0 2 0 0 0 0 2 1 1 1 2 1 0 1 2 1 0 0 0 2 0 0 2 0 0 2 0 0 0 1 2 0 0 0 2 1 0 2 2 0 2 0 1 1 1 2 0 0 2 0 1 1 1 1 0 0 0 2 1 0 0 0 0 0 0 0 0 0 1 1 1 0 0 0 0 2 0 0 1 0 0 1 0 0 1 2 1 0 0 0 0 0 0 0
80 0 2 0 0 0 0 0 1 1 0 1 0 1 0 0 0 1 0 0 0 0 0 0 0 0 0 0 0 1 1 1 1 1 0 0 1 1 0 1 1 1 0 1 0 1 1 0 0 1 1 0 1 0 1 1 1 2 2 1 0 0 2 2 0 0 0 0 0 0 0 0 2 0 1 2 1 0 1 1 1 0 2 1 2 0 0 0 0 2 0 1 0 1 1 0 0 0 0 1 0 2 1 1 0 0 2 0 1 1 0 2 1 1 1 1 1 0 1 1 1 0 2 0 0 1 0 1 1 0 0 0 0 0 0 0 1 0 0 0 0 2 0 0 0 0 0 0 0 2 1 1 0 0 1 0 0 0 1 1 1 1 0 1 1 2 1 2 0 2 0 2 0 2 1 0 2 2 1 1 0 0 0 0 2 1 1 1 0 0 1 2 1 1 2 0 0 0 0 0 1 1 0 2 2 0 1 0 1 0 1 0 2 1 0 2 0 0 0 1 1 1 0 0 0 1 1 1 1 1 0 0 0 0 0 0 0 2 0 0 0 0 1 0 0 0 0 0 0 0 0 0 0 0 0 0 0 0 0 0 0 0 0 0 0 0 0 1 1 0 1 0 0 1 0 0 0 1 2 2 0 1 1 1 0 0 1 1 0 2 1 0 2 2 2 0 2 1 0 1 0 0 1 1 1 0 0 0 0 0 0 1 0 0 1 0 1 0 1 0 2 1 2 1 1 0 1 1 0 0 1 0 1 0 0 0 0 1 1 0 1 1 1 0 0 0 0 0 2 1 0 0 2 2 1 0 1 0 0 1 1 0 1 0 1 1 0 2 2 0 0 0 0 2 0 0 2 1 1 1 0 0 0 0 0 0 0 0 0 1 0 0 0 0 1 0 0 2 0 1 1 1 1 1 0 1 0 0 0 0 1 0 0 0 0 0 0 0 0 1 1 0 0 2 1 1 0 1 0 0 1 0 1 1 1 0 1 2 0 1 1 1 0 0 1 2 2 1 0 0 0 1 0 1 1 0 1 2 2 2 1 1 0 0 1 2 1 1 2 1 1 1 2 2 0 0 0 1 1 0 0 2 0 0 2 0 0 1 2 0 2 2 2 1 1 0 2 2 2 2 0 0 1 0 0 2 1 2 2 1 0 2 0 1 0 2 2 0 0 0 1 2 2 2 0 2 2 1 1 1 1 1 0 0 0 0 2 1 1 2 0 1 1 1 1 2 0 2 2 0 0 0 1 0 1 1 1 2 1 1 1 0 0 1 0 1 1 0 0 0 0 1 1 0 1 0 1 2 0 2 0 0 0 0 1 1 0 0 0 0 1 0 1 0 0 0 0 1 1 0 0 1 1 0 1 2 0 1 2 2 1 0 1 1 0 1 1 0 0 2 0 2 0 0 0 1 1 2 0 0 0 0 0 0 1 1 1 1 0 0 1 0 0 1 1 1 1 0 0 0 0 1 0 0 0 0 0 1 1 0 0 0 1 0 2 2 1 2 0 0 0 0 0 0 0 1 1 1 1 1 1 0 2 2 1 2 1 1 2 1 1 0 0 0 1 0 1 0 0 0 0 0 0 0 2 2 2 1 1 0 0 0 0 2 0 1 0 0 0 0 0 0 0 1 1 0 0 1 1 1 1 2 0 0 0 0 0 0 0 2 1 2 0 0 0 0 0 0 1 1 1 1 0 1 0 0 0 0 1 1 0 0 1 0 0 1 0 0 1 1 1 1 0 0 0 1 0 0 1 1 1 2 1 1 1 0 1 1 1 2 0 1 2 0 1 0 0 0 0 1 0 0 0 2 1 1 1 0 0 0 0 0 2 0 2 0 2 2 2 0 2 2 0 0 0 1 0 0 0 1 1 1 1 1 0 1 0 1 1 1 0 1 1 0 0 0 0 1 1 0 1 1 0 0 0 0 2 0 0 0 0 1 1 1 1 0 1 0 1 0 0 1 0 0 0 0 0 0 1 2 1 1 0 0 1 1 0 1 0 0 2 1 1 1 1 1 1 2 1 0 2 0 0 1 1 1 0 2 0 1 1 2 0 0 1 1 1 0 2 0 0 0 2 2 0 0 2 0 1 2 0 2 0 2 0 0 0 2 2 0 0 1 2 0 0 0 1 1 1 0 0 0 1 2 1 0 1 0 0 0 2 0 0 0 0 0 0 0 0 1 0 0 0 0 0 1 1 0 0 0 0 0 0 2 0 0 0 0 0 2 0 0 0 1 1 0 1 0 0 0 0 0
81 1 2 0 0 0 0 2 2 1 0 0 1 1 1 0 0 1 1 1 1 1 0 1 0 0 1 0 0 2 1 0 2 2 0 0 1 1 0 0 1 0 0 1 0 1 1 0 0 0 0 0 0 0 2 1 1 0 0 1 1 2 0 0 0 0 0 0 0 0 1 1 2 0 2 1 0 0 2 1 1 0 1 0 1 0 1 0 0 2 0 0 0 0 1 1 0 1 1 1 1 2 0 1 1 1 2 0 1 1 0 1 0 1 1 0 0 0 2 0 0 0 1 1 0 1 0 1 2 1 0 0 0 0 0 0 0 0 0 0 0 2 0 0 0 1 0 0 0 0 0 0 0 0 1 0 1 0 1 2 1 1 0 1 1 1 0 1 1 1 0 2 0 1 0 0 2 1 0 1 0 0 0 0 2 1 0 2 1 1 1 2 1 1 2 1 2 0 0 0 0 0 0 2 1 0 1 1 0 0 0 0 2 1 1 2 1 1 1 1 1 1 1 0 0 1 1 0 0 0 0 0 0 0 0 0 0 2 0 0 0 0 2 1 1 0 0 0 1 1 1 1 0 0 0 0 1 2 1 2 1 1 0 1 0 0 0 0 2 0 0 2 0 1 2 2 1 1 2 0 0 1 2 2 0 2 2 2 1 2 2 1 0 2 1 1 0 2 0 0 0 0 1 1 0 0 0 0 0 1 0 1 0 0 2 0 1 1 0 0 1 1 0 2 2 0 0 2 2 1 2 2 1 0 0 0 0 2 0 1 0 1 1 0 0 0 0 1 1 2 0 0 1 1 1 1 0 0 0 2 2 0 2 0 2 0 0 2 2 0 0 0 0 2 0 0 1 2 1 1 0 1 0 0 1 0 0 0 0 1 0 0 1 1 1 1 1 0 0 1 1 0 0 1 0 0 0 1 1 1 0 1 1 1 0 2 0 0 0 0 0 1 1 1 0 1 1 0 0 0 0 0 0 0 0 0 0 2 0 0 1 0 0 1 1 0 1 0 1 1 0 0 0 1 2 1 1 0 0 0 2 1 0 0 0 0 0 1 1 0 0 0 2 2 0 0 0 0 2 0 0 2 0 0 1 2 0 1 2 1 0 2 1 1 0 1 1 0 1 1 1 1 1 0 0 2 1 1 1 1 0 1 0 1 0 1 0 1 0 1 1 1 2 2 2 0 0 1 1 0 1 0 1 1 2 1 0 0 0 1 0 0 2 1 1 2 0 1 1 0 1 0 0 0 1 0 0 0 1 0 0 0 1 1 1 0 1 1 1 0 0 0 0 0 0 0 1 2 0 2 0 0 1 0 1 1 1 0 0 0 0 0 1 0 1 0 0 0 0 0 0 2 0 0 2 2 2 0 2 2 0 0 0 1 1 1 0 0 0 1 0 0 0 1 1 0 2 0 0 0 0 0 0 0 1 0 2 0 0 0 1 1 0 0 1 1 1 0 0 0 0 1 0 0 0 0 0 2 2 0 0 0 2 1 0 0 2 2 1 0 0 1 1 0 0 1 1 1 2 0 1 0 1 1 1 1 0 0 1 1 0 1 1 0 0 1 0 0 1 2 1 0 0 2 0 2 2 0 1 0 0 0 0 1 0 0 0 2 0 0 2 0 1 2 0 1 1 2 1 1 1 2 0 0 1 0 0 0 0 2 1 1 0 0 0 1 1 1 2 1 0 2 0 1 0 0 2 0 1 0 0 0 2 2 2 0 0 1 1 1 0 0 0 1 1 0 0 0 1 1 1 0 0 0 0 1 0 1 1 2 0 1 2 1 2 1 0 1 0 0 0 0 0 2 2 1 0 0 0 0 1 1 2 0 2 0 2 0 2 0 0 2 0 1 0 1 0 0 0 0 0 0 2 1 1 2 0 1 1 0 0 0 1 0 1 1 1 0 0 0 2 2 0 2 2 0 0 0 0 0 0 2 0 0 0 0 0 0 1 0 1 0 1 1 0 1 0 0 1 2 1 1 0 0 0 0 1 2 0 0 1 1 0 1 2 1 1 2 0 0 0 1 0 1 2 1 1 2 0 0 2 1 0 0 2 1 1 0 2 1 0 1 1 1 1 0 2 0 0 0 0 2 0 2 0 0 0 0 0 0 0 0 2 2 1 0 1 1 1 1 1 0 2 0 1 0 0 0 1 1 1 1 0 1 0 0 0 0 0 1 0 1 0 1 1 1 1 2 2 0 0 0 0 1 0 0 2 0 0 1 0 0 0 1 0 0 0 1 1 1 2 0
82 0 1 0 1 0 1 1 1 1 0 1 1 2 1 0 0 1 1 0 0 0 0 0 0 0 0 0 0 2 2 0 2 2 1 0 0 0 1 0 0 0 0 0 0 0 0 0 0 0 0 0 0 1 0 1 1 0 0 0 0 0 1 1 0 1 0 1 0 0 0 1 1 0 0 2 2 0 0 0 0 0 2 2 2 0 0 0 0 1 0 0 1 2 1 0 0 1 1 2 0 2 1 1 0 0 2 1 1 0 0 1 0 1 1 0 0 0 1 0 1 0 1 1 0 1 0 1 2 0 1 1 0 0 0 0 0 0 1 0 0 2 1 0 0 0 0 0 0 1 1 0 0 0 0 0 0 1 0 0 0 0 0 1 0 1 1 2 1 1 0 1 0 1 0 0 2 0 0 0 0 0 0 0 1 0 0 2 0 1 0 2 0 0 2 0 1 0 0 0 1 1 0 1 1 0 0 0 0 0 0 0 0 0 2 2 1 2 0 1 1 1 0 0 0 0 0 2 2 2 0 0 0 0 0 0 1 2 0 0 0 0 2 0 2 0 0 0 0 0 0 0 0 0 0 0 1 1 1 1 0 0 0 2 0 0 0 0 2 1 0 1 0 1 0 0 0 1 2 1 1 0 0 0 0 0 0 1 2 2 2 2 1 2 2 1 1 0 1 0 0 0 1 1 1 1 0 0 0 0 0 1 0 0 2 0 0 0 0 0 1 1 1 1 0 0 0 1 1 0 2 0 2 1 0 0 0 2 0 0 1 0 2 0 0 0 1 0 0 2 0 0 1 1 1 1 0 0 0 1 1 0 1 1 1 0 0 1 2 0 0 0 1 2 1 0 1 1 1 1 1 1 0 0 2 1 0 0 0 1 0 0 0 1 1 1 1 0 0 1 0 1 0 2 1 0 0 0 0 0 1 0 0 0 2 2 0 0 0 0 0 0 0 2 2 2 0 0 0 1 2 0 0 0 1 0 0 2 0 1 2 0 0 1 0 2 2 1 1 0 0 1 0 1 1 0 1 1 2 0 1 0 1 1 0 1 1 0 2 0 1 1 0 0 1 1 0 0 1 1 2 0 0 0 1 2 0 0 1 1 1 1 0 2 0 2 0 1 2 2 0 0 1 0 0 2 1 0 0 2 0 0 1 2 0 2 2 0 0 2 2 0 2 2 1 1 1 2 2 0 1 1 2 2 2 0 2 0 0 0 1 1 2 2 1 2 0 0 0 0 2 0 0 0 1 1 1 0 0 1 1 1 0 1 1 0 1 1 1 1 0 1 1 0 1 0 1 2 0 1 0 1 0 0 1 0 1 0 0 0 0 0 2 0 1 0 0 0 0 0 0 2 0 0 2 2 0 0 1 1 1 0 0 0 0 0 0 0 0 0 1 0 0 0 0 0 2 0 0 0 0 0 2 0 2 1 2 0 0 2 0 1 0 0 1 1 1 0 0 0 1 2 0 1 0 0 0 2 2 0 0 0 0 1 1 0 0 1 1 0 0 1 0 0 1 1 1 2 2 0 0 0 1 0 0 0 1 2 0 2 0 0 0 0 0 1 0 0 0 0 0 0 0 2 0 2 2 1 1 0 0 0 0 0 0 1 0 2 1 1 1 0 1 2 0 1 1 1 1 1 1 1 0 0 0 0 1 0 0 0 0 1 0 0 0 0 0 0 0 0 0 0 0 0 1 0 0 0 1 0 0 0 2 0 0 0 0 1 1 1 0 0 0 0 0 0 0 0 2 2 1 1 0 0 1 1 1 0 0 2 0 2 2 0 1 0 0 1 0 0 1 0 0 2 1 0 0 1 0 0 0 0 1 1 1 0 2 2 2 0 2 2 0 0 0 0 0 0 0 0 0 0 2 1 0 2 1 1 1 0 0 0 2 0 1 1 2 1 1 0 1 1 0 2 1 1 0 0 0 0 0 1 1 0 1 2 2 1 2 0 1 0 1 0 0 0 0 1 2 2 1 1 0 0 0 0 0 1 0 0 0 2 1 1 1 1 1 1 1 0 1 1 0 2 2 1 1 2 0 2 0 0 0 0 0 2 2 1 2 2 0 2 1 1 0 1 1 1 1 1 0 2 0 2 0 0 0 2 2 0 0 1 2 1 0 1 2 0 0 0 0 1 0 1 1 0 2 0 1 0 1 0 0 0 1 0 1 0 1 1 0 0 0 0 0 2 0 0 0 0 0 0 0 2 1 0 0 0 0 1 0 0 0 0 0 0 0 1 2 0 0 0
83 0 2 1 2 0 2 2 2 0 0 0 0 2 1 0 0 0 2 0 0 0 0 1 0 1 0 0 0 1 1 2 1 1 0 0 1 2 0 0 1 0 1 1 0 0 1 0 0 1 1 0 0 1 0 1 0 1 1 1 1 1 1 1 0 1 0 0 0 0 0 1 1 0 1 2 1 0 1 0 1 0 2 1 2 0 0 1 0 1 0 0 0 2 1 0 0 2 0 2 0 1 2 0 0 0 2 2 1 0 0 1 1 1 2 2 1 0 1 1 1 0 2 0 0 1 0 1 1 0 0 0 0 0 0 0 0 0 1 1 1 1 0 0 0 2 1 1 1 1 0 2 0 0 0 0 0 0 0 1 1 1 0 1 1 2 2 1 2 0 0 0 1 0 0 0 2 0 0 0 0 0 1 1 2 1 2 0 0 0 0 0 0 1 2 1 1 0 0 1 0 1 0 2 2 0 0 0 1 0 0 0 0 0 2 2 0 0 0 1 1 1 1 0 0 0 0 0 0 0 0 1 0 0 0 0 0 0 0 1 0 1 2 0 2 0 0 0 1 1 1 1 0 0 0 0 0 0 0 0 0 0 0 0 0 0 0 0 2 1 0 2 0 1 0 0 0 2 2 2 0 2 1 1 1 1 2 2 1 2 1 2 2 2 2 0 1 1 1 1 0 0 0 0 0 0 1 0 0 0 0 0 0 0 1 0 1 1 0 2 0 1 2 1 2 0 0 1 1 1 2 2 0 0 0 0 0 1 1 0 2 1 0 1 0 0 1 0 2 2 0 0 1 1 0 1 0 0 1 1 1 1 1 1 1 0 0 2 2 0 0 0 2 2 1 0 2 2 1 1 1 2 0 0 2 0 0 0 0 1 0 0 0 0 1 0 0 1 1 1 1 1 0 0 0 0 0 1 0 0 0 0 0 1 1 2 1 1 0 0 0 1 1 1 1 2 2 1 0 1 1 0 0 0 1 0 0 0 0 0 1 0 0 1 0 0 1 1 0 0 0 0 0 2 0 0 0 2 2 2 0 2 1 0 0 1 0 1 2 1 1 1 1 1 1 0 1 0 2 1 0 1 0 0 2 0 0 1 2 2 0 2 0 1 0 1 1 0 2 1 1 1 1 1 0 1 1 1 1 0 0 2 1 0 2 0 0 0 1 2 2 0 2 2 1 0 0 1 1 1 0 0 1 1 1 1 2 0 0 1 0 1 1 1 1 2 1 1 1 0 0 0 0 0 2 2 2 1 0 1 0 1 1 1 0 0 0 1 1 0 1 1 0 0 0 1 2 1 0 1 0 2 0 0 0 0 0 0 0 0 0 0 1 0 0 0 0 0 0 0 0 2 2 0 1 1 1 0 1 1 0 0 0 0 0 0 0 0 0 0 1 0 0 0 0 1 1 1 0 0 0 0 0 0 1 0 1 0 0 1 0 0 0 0 0 0 0 0 0 1 0 1 0 1 0 0 1 2 2 0 0 0 0 1 1 1 2 1 2 0 0 2 0 1 2 0 1 1 2 0 1 0 1 1 0 1 1 1 1 2 0 0 0 0 0 0 0 0 0 0 0 0 0 2 0 2 2 1 2 0 0 0 0 1 0 1 0 1 1 1 0 0 1 2 0 2 2 1 1 1 1 1 0 0 1 0 0 0 0 1 0 0 0 0 0 0 0 0 1 1 0 1 0 0 0 0 1 0 2 1 0 0 2 2 2 0 0 0 2 2 0 0 0 0 0 2 1 0 1 2 0 0 1 1 1 0 1 2 2 2 0 0 2 1 2 1 0 0 0 1 0 0 1 2 0 1 2 0 0 2 0 0 1 0 1 0 1 2 0 1 1 2 0 0 1 2 0 0 0 0 0 0 2 1 0 1 1 0 0 0 0 0 0 0 0 0 0 0 0 0 2 2 0 1 0 0 1 0 0 0 0 1 0 0 0 0 1 0 2 0 0 0 1 1 0 1 0 0 1 2 1 1 1 1 1 1 0 1 1 0 1 2 2 2 1 1 1 2 0 0 1 1 0 2 2 0 1 2 0 2 0 0 0 0 1 1 1 0 1 0 0 0 2 0 0 0 1 2 0 0 0 1 0 2 0 0 0 0 1 1 0 1 2 0 0 0 0 1 0 0 1 0 1 1 0 0 1 0 0 1 1 1 1 0 2 1 1 0 0 1 0 0 0 1 1 1 1 1 2 1 1 1 0 2 0 1 2 1 0 2 0 0 0 1 1 0 0 0 0 2 2 0
84 1 1 0 1 0 2 2 2 0 0 0 0 0 0 0 0 1 1 2 2 1 0 0 0 0 0 0 0 2 2 1 0 2 0 0 2 2 0 0 1 0 0 0 0 0 1 0 0 2 2 0 0 0 1 1 0 0 0 2 0 0 0 0 0 0 0 0 0 0 0 1 2 0 2 2 0 0 0 0 0 0 2 1 2 0 0 0 0 2 0 0 0 2 1 0 1 0 0 1 0 2 0 2 0 0 2 2 2 0 0 2 0 2 2 1 1 0 2 0 0 0 1 1 0 1 0 1 1 1 0 0 0 0 1 0 0 0 0 0 0 2 1 0 0 1 1 0 0 0 0 0 0 0 0 0 0 0 2 1 0 0 0 0 2 2 2 1 1 1 0 1 1 2 1 0 2 2 2 2 0 1 0 0 1 0 1 1 1 0 2 2 0 1 2 0 0 0 0 0 1 1 0 1 1 0 1 0 1 0 1 0 0 0 1 2 0 1 1 2 0 0 0 0 0 1 1 0 0 0 0 0 1 1 1 0 0 2 0 0 0 0 2 0 2 0 0 1 1 1 0 0 0 0 1 0 0 0 0 0 0 0 0 2 0 0 0 0 1 1 0 1 0 1 0 0 1 1 2 1 1 1 0 0 0 0 0 2 1 2 2 1 0 1 1 0 0 0 1 0 1 0 1 1 1 0 0 0 0 0 0 1 0 2 0 0 0 0 0 0 1 1 2 0 2 0 1 1 0 1 2 2 0 0 0 0 0 1 1 1 1 1 1 2 0 0 0 0 2 1 0 0 2 2 2 0 0 0 0 0 0 0 0 1 0 0 0 2 0 0 2 2 0 2 1 0 2 2 0 2 1 1 0 0 1 1 0 0 0 0 0 0 0 0 2 1 1 0 0 0 0 0 0 1 0 0 0 0 0 0 0 0 0 0 2 2 2 1 0 0 1 2 1 1 0 2 1 1 0 0 0 0 0 2 2 2 0 1 1 0 0 2 0 1 1 1 1 0 0 1 0 0 0 1 1 0 1 2 1 1 0 2 0 1 1 2 2 1 2 1 1 1 1 1 0 0 0 0 1 0 1 2 0 0 1 1 0 0 1 1 1 0 0 2 0 0 2 1 1 2 0 0 1 0 0 1 2 1 0 1 0 1 0 1 0 2 0 0 0 1 1 1 2 2 0 0 0 0 0 1 0 0 0 0 1 1 1 0 0 2 0 1 1 1 1 1 2 1 1 0 1 0 0 0 0 0 0 0 1 0 0 0 0 2 0 2 1 1 1 0 0 1 1 1 0 0 1 1 0 2 0 0 1 0 0 1 1 0 0 0 1 0 1 0 2 0 1 0 0 0 0 2 1 0 1 1 1 0 2 2 0 0 1 1 0 1 2 0 1 0 0 0 0 1 0 0 1 1 0 0 0 0 1 1 2 1 1 0 1 2 1 1 0 1 2 2 2 0 1 0 0 1 1 1 1 1 0 1 1 0 0 0 1 0 2 1 1 1 1 0 0 1 0 0 1 0 1 2 2 0 0 0 2 2 1 2 2 1 1 2 0 0 1 0 1 0 0 1 2 2 0 0 0 2 0 2 2 1 2 0 1 0 0 1 0 0 0 1 2 1 0 0 1 2 0 1 1 1 0 0 0 1 1 0 1 1 1 0 0 0 0 0 0 0 0 1 1 1 0 0 1 1 0 1 0 1 0 0 1 0 0 0 1 1 0 1 0 0 2 2 0 0 2 1 1 0 0 0 2 2 1 1 0 0 1 1 0 2 1 2 0 1 2 1 1 1 0 0 0 0 0 1 0 0 2 2 1 0 0 0 0 0 0 0 0 0 0 2 1 0 1 1 0 2 0 2 0 0 0 1 0 0 2 2 0 2 0 2 2 0 2 1 1 0 1 1 1 0 0 0 2 2 0 1 1 0 1 2 0 0 1 2 1 1 1 1 0 0 2 0 0 0 1 0 0 0 0 1 1 2 2 0 0 0 0 1 1 1 0 0 1 0 0 1 1 1 1 2 1 0 1 1 0 1 2 1 1 2 0 1 1 1 1 1 2 0 1 1 1 0 0 0 1 2 1 0 1 0 1 1 0 2 0 1 1 1 0 1 2 1 0 1 1 0 0 1 1 1 1 0 1 0 1 0 0 0 1 0 2 0 0 0 0 0 2 1 2 0 0 0 0 0 0 0 0 0 2 0 2 0 0 0 0 2 1 1 2 0 1 1 0 0 1 1 0 2 0 0 0 0 0 0
85 1 1 0 0 0 0 1 1 1 0 0 1 1 1 0 0 2 1 1 0 0 0 0 0 0 1 1 1 2 0 1 1 2 0 0 2 0 1 1 0 0 1 1 0 1 2 1 0 1 1 0 0 0 2 2 0 2 2 1 0 0 2 2 0 1 1 1 0 0 0 1 2 1 2 2 0 0 1 0 2 0 2 0 0 1 1 0 0 2 0 0 0 1 0 0 0 2 1 1 0 2 1 0 0 0 2 0 0 0 1 2 0 1 1 0 0 0 1 1 2 0 2 0 0 2 0 1 2 1 0 0 1 0 0 0 1 0 0 0 0 2 0 0 0 1 0 0 0 1 1 0 0 1 1 0 0 1 0 1 1 0 0 0 0 1 1 0 1 0 0 0 0 2 0 0 2 0 0 0 0 0 0 0 0 0 0 1 0 1 0 1 0 0 1 0 1 0 0 0 0 0 1 1 1 0 1 0 1 0 1 0 0 0 1 2 0 0 1 1 1 1 0 0 1 1 1 0 0 0 0 0 0 0 0 0 0 2 0 0 0 0 1 0 2 1 1 0 0 0 0 0 0 1 0 0 1 2 1 1 0 0 0 1 0 0 0 0 2 1 0 1 0 0 0 0 0 2 2 1 1 1 1 1 0 2 2 2 1 2 2 1 0 2 1 1 0 0 0 0 0 0 1 1 1 0 0 0 0 0 0 1 0 0 1 0 1 0 0 0 0 2 1 1 2 0 2 1 1 1 2 0 0 0 0 0 0 1 1 0 2 1 0 1 0 0 2 1 2 1 0 0 1 1 1 1 0 0 0 2 2 0 1 0 1 0 0 0 2 0 0 0 0 2 1 0 2 2 1 1 1 1 0 1 1 0 0 0 0 1 1 1 1 0 2 0 1 2 0 0 0 0 0 1 0 0 0 1 0 0 1 0 0 2 0 2 0 1 0 0 0 1 0 1 1 1 0 0 1 0 2 1 1 0 1 0 0 2 0 0 1 1 0 0 0 0 0 0 1 0 0 1 0 2 0 0 0 1 2 0 2 1 1 1 1 2 2 2 2 2 2 2 1 1 2 2 0 1 1 0 1 1 0 0 1 1 0 1 2 0 2 1 1 1 0 1 1 1 2 1 1 0 1 0 0 2 1 1 1 1 0 1 0 0 1 0 0 1 0 1 1 1 1 2 1 0 0 0 0 2 0 1 1 1 1 1 2 1 0 0 1 1 1 1 1 1 1 1 1 0 0 0 0 0 1 1 2 1 2 0 0 0 0 1 1 0 1 2 2 0 0 0 1 0 0 1 1 2 0 2 0 0 0 0 2 0 0 0 0 0 0 0 0 0 1 0 1 0 0 0 0 2 0 1 2 2 2 0 1 1 0 0 0 0 0 0 0 0 0 0 1 0 0 0 0 1 2 1 0 0 0 1 0 0 1 1 2 0 1 2 1 2 0 1 2 2 2 0 0 0 0 2 1 2 1 1 0 2 1 1 1 1 2 0 1 1 1 2 0 2 2 0 0 0 1 1 1 0 2 1 1 1 2 2 0 2 2 1 1 1 0 1 1 0 0 1 0 0 0 0 0 0 0 0 2 2 1 1 2 0 0 0 0 1 0 0 0 1 1 1 0 0 1 2 0 0 0 0 0 0 0 1 1 0 1 2 1 0 0 1 0 1 0 1 0 0 1 1 0 0 0 0 0 0 0 0 0 0 1 0 0 1 2 0 0 0 1 0 2 2 0 0 1 0 0 0 0 0 1 1 1 1 0 0 0 1 0 2 2 1 1 0 2 1 1 1 0 1 0 0 1 0 0 2 2 2 2 0 0 0 1 1 0 0 0 0 0 2 1 1 1 2 0 0 1 1 0 0 0 0 1 1 2 0 0 2 0 0 1 0 1 0 0 0 0 0 0 1 1 1 1 1 0 2 2 0 0 1 0 0 0 2 0 0 0 0 1 0 0 0 0 1 1 0 0 0 1 1 1 1 1 0 0 0 0 1 1 1 1 0 1 2 2 1 1 1 1 2 0 0 1 1 0 0 1 1 0 0 0 2 0 0 1 0 1 0 1 1 1 1 0 1 1 1 1 0 1 0 0 0 1 1 0 1 0 0 0 1 2 1 0 1 2 1 1 0 2 1 0 0 0 0 2 1 0 0 1 1 1 1 1 0 1 0 0 0 0 0 1 2 0 0 0 0 0 2 0 1 2 2 2 2 0 2 0 1 1 0 0 2 0 1 0 0 0 0 0 0 0 1 1 0
86 1 1 1 0 1 1 2 2 0 0 0 1 1 0 0 0 2 1 1 1 1 0 0 0 0 1 1 0 2 1 0 1 1 1 1 2 2 0 0 1 0 0 1 0 1 0 0 2 0 0 0 0 0 1 1 0 0 0 2 0 2 1 1 1 0 1 0 0 0 1 1 2 0 1 2 1 0 1 1 0 0 1 0 1 0 0 0 0 2 0 0 2 0 0 0 0 1 1 1 1 2 0 0 1 1 2 0 1 1 0 2 0 1 1 0 0 0 0 1 1 0 1 1 1 0 0 0 0 0 0 0 0 0 1 1 0 0 0 1 1 1 1 0 0 1 0 0 0 1 0 0 2 1 1 0 0 0 0 0 0 0 1 0 1 2 1 1 1 1 0 1 0 1 1 0 1 0 0 0 0 0 0 0 0 0 0 0 0 0 1 1 1 2 2 1 2 0 0 0 0 0 0 2 2 0 0 0 1 0 1 0 0 0 1 2 0 1 2 0 2 1 0 0 0 0 0 0 0 0 0 0 0 0 0 0 0 1 0 1 0 1 2 0 2 0 0 0 0 0 0 0 0 1 0 0 2 1 1 1 0 0 0 1 0 0 0 1 1 0 0 1 1 1 0 1 0 1 1 1 0 2 0 0 1 1 2 1 1 2 1 2 1 2 1 1 1 1 0 0 0 0 1 1 0 0 0 1 1 0 1 2 0 0 1 0 1 1 1 0 2 2 0 2 0 0 0 1 1 1 1 1 0 0 0 0 0 2 0 2 1 1 1 1 1 1 0 0 1 1 0 0 1 1 1 1 0 0 0 2 2 0 2 0 2 0 0 1 2 0 0 0 1 2 1 0 1 1 0 2 0 2 0 0 1 1 0 0 0 0 0 0 0 0 1 0 0 0 1 1 1 1 1 1 0 0 1 0 1 1 0 1 1 1 0 2 0 1 0 0 0 1 0 2 1 2 0 1 0 0 2 0 0 2 2 2 0 1 0 0 2 0 0 0 1 1 2 0 1 0 0 0 0 2 0 0 0 1 2 1 1 2 1 1 0 1 1 1 1 0 0 0 2 2 0 0 0 1 2 1 1 2 0 1 2 0 0 0 2 0 2 2 2 1 1 0 2 1 1 2 0 0 2 1 0 1 2 1 1 1 0 2 0 0 0 2 0 0 0 2 2 0 2 2 0 0 0 0 0 1 0 1 0 0 0 1 1 0 1 1 1 0 1 0 0 2 0 0 0 0 0 0 0 0 1 1 1 0 1 0 0 1 0 2 1 1 2 0 1 0 0 0 1 0 1 0 1 0 0 2 0 0 1 0 0 1 1 1 0 0 0 1 0 1 0 0 0 0 0 0 0 2 0 0 2 2 0 0 1 0 0 0 0 1 0 1 0 0 0 0 0 0 0 1 1 0 2 1 0 0 0 0 0 0 2 0 2 0 1 1 2 0 0 0 2 1 1 0 1 0 0 1 1 1 1 1 0 1 1 0 0 0 0 2 0 0 1 2 1 1 1 0 0 0 0 0 0 0 2 0 0 0 2 1 1 1 0 1 2 1 0 0 0 1 0 1 0 0 0 1 1 0 0 1 1 2 2 2 2 0 0 0 0 0 0 0 1 1 1 1 0 0 1 2 0 1 2 1 1 1 0 2 0 0 1 0 0 0 0 1 1 1 0 0 0 1 1 0 1 0 1 1 0 0 0 2 1 1 2 0 1 1 2 1 0 0 0 0 0 0 0 1 0 0 0 1 0 0 0 0 2 2 1 1 2 1 1 1 0 2 0 2 2 0 1 0 0 0 0 1 0 0 0 1 2 2 2 0 0 2 0 0 0 1 0 0 1 2 0 0 1 0 0 0 1 1 0 0 1 0 2 1 2 2 0 2 0 0 0 0 0 0 1 0 0 0 1 0 0 0 2 2 0 0 0 0 1 2 0 0 0 0 1 1 1 1 1 1 1 0 0 0 2 1 0 2 0 0 2 2 2 0 0 1 1 2 0 2 0 0 2 1 2 2 2 2 2 2 1 0 0 1 1 1 2 1 1 1 0 1 0 0 0 0 0 2 2 2 2 2 0 2 2 0 1 0 1 1 0 0 0 2 1 2 0 0 0 1 1 0 0 1 2 1 0 2 2 1 0 0 1 0 2 0 0 1 1 0 0 0 2 0 0 0 0 0 0 0 0 1 0 0 0 1 1 0 1 1 1 0 0 0 0 1 0 0 1 0 1 2 1 0 0 1 0 0 0 0 0 0 2 0
87 1 2 1 1 0 1 2 2 0 0 2 0 1 1 0 0 1 1 0 0 0 0 0 0 0 1 0 0 2 1 1 1 2 2 2 2 1 1 0 1 0 0 0 0 0 1 0 0 1 1 0 1 0 0 1 0 0 0 0 2 2 0 0 0 0 0 1 0 0 0 0 1 0 1 2 1 0 1 1 0 0 2 0 0 0 0 0 0 1 0 0 0 1 1 0 0 1 1 1 1 1 1 0 1 0 2 2 2 0 0 2 0 0 2 1 1 0 2 0 0 0 1 1 1 0 0 2 2 0 0 0 1 0 0 0 2 0 0 0 0 2 1 0 0 1 0 0 0 0 0 1 1 0 1 0 1 2 0 0 0 0 0 1 1 1 1 1 0 2 0 0 0 2 0 1 1 1 2 2 0 0 0 0 1 1 0 1 0 0 0 1 2 2 2 1 1 0 0 0 0 0 0 1 1 0 1 0 0 0 0 0 1 1 0 2 0 1 2 0 2 0 0 0 0 0 0 1 0 0 0 1 0 0 0 0 0 2 0 0 0 0 2 1 2 0 0 1 1 1 0 0 0 0 1 0 0 1 1 1 0 0 0 1 0 0 1 1 2 0 0 1 0 2 0 0 1 1 1 1 0 2 1 1 0 1 1 1 0 2 0 1 0 2 1 1 0 0 0 0 0 0 0 0 0 0 0 0 1 0 0 1 0 1 1 1 0 0 0 0 1 0 1 1 2 0 1 2 1 0 1 1 2 2 0 0 0 2 0 2 2 1 2 2 0 0 0 0 2 0 0 0 2 2 1 0 1 0 0 2 2 0 1 0 1 2 0 1 2 0 0 0 0 2 0 0 0 1 1 1 2 0 0 1 2 1 0 0 0 0 0 0 0 0 1 0 0 0 0 0 0 0 2 0 0 2 0 1 0 0 2 0 0 1 0 1 0 1 0 0 0 1 0 1 2 1 0 0 1 0 1 1 0 0 0 0 0 1 0 1 1 1 0 0 1 1 1 0 2 2 0 0 0 2 1 1 0 0 1 0 2 1 0 1 0 2 1 1 1 0 0 0 2 2 0 0 2 0 2 1 1 2 0 0 2 2 0 1 2 0 0 1 0 2 1 0 1 1 2 2 0 1 2 1 1 0 2 0 0 1 0 2 1 0 1 0 0 1 0 1 1 1 2 2 2 0 0 0 0 1 0 1 1 0 1 0 2 0 0 2 1 0 1 1 1 2 1 1 1 0 0 0 0 0 1 0 0 0 1 1 1 0 1 2 0 1 1 1 1 0 0 0 0 0 0 0 0 0 0 2 0 0 1 0 1 1 2 0 1 1 1 0 1 0 0 0 0 1 2 0 0 0 0 1 2 2 2 0 2 2 0 0 0 1 0 0 0 0 2 1 0 1 0 0 0 0 2 1 0 0 1 0 0 0 1 1 2 0 1 1 1 1 0 1 1 0 0 1 0 0 1 1 0 1 0 0 0 1 1 0 0 0 1 1 0 0 1 1 1 0 0 1 1 0 0 0 1 0 1 1 0 1 2 0 0 2 0 1 1 1 0 1 0 0 0 0 0 1 1 1 0 0 0 1 0 1 1 0 1 0 0 0 0 2 0 1 0 0 0 0 0 0 1 2 0 0 0 1 0 0 0 2 0 0 0 0 1 0 0 1 0 1 1 0 0 0 0 0 0 0 0 0 0 0 0 0 1 1 1 0 1 0 1 1 1 1 0 1 1 1 1 0 0 1 1 0 0 0 1 2 0 0 1 1 2 1 1 2 2 1 1 0 2 0 1 0 1 1 0 0 0 0 1 2 1 1 2 0 0 1 0 0 0 1 0 0 1 2 1 0 2 1 0 0 0 0 0 0 0 1 0 0 2 2 0 1 1 0 0 0 0 0 1 0 0 0 1 0 0 0 1 1 0 1 1 0 1 0 1 0 0 1 1 0 1 2 1 1 1 0 0 0 1 1 0 1 0 1 2 2 2 0 1 1 1 2 0 1 1 0 1 2 0 1 2 2 2 2 1 0 1 0 1 0 2 1 0 0 0 1 0 1 0 1 1 1 2 1 2 1 0 1 2 1 2 0 0 0 0 0 0 2 0 1 0 1 1 1 1 0 0 0 2 0 0 2 2 0 1 0 1 0 2 0 0 1 1 1 2 1 1 0 0 1 1 1 1 0 0 1 0 0 0 1 1 0 2 1 1 0 0 0 0 1 0 0 0 0 0 0 0 0 1 1 0 2 0 0 0 0 1 0
88 0 2 0 0 0 0 2 2 1 0 1 1 2 1 0 0 0 2 0 0 0 0 0 0 0 0 0 0 2 2 1 2 2 1 0 1 1 0 0 0 1 0 1 1 1 0 0 0 1 1 0 0 1 0 0 2 0 0 1 1 2 0 0 0 0 0 1 0 0 0 1 1 0 1 2 1 0 1 1 0 0 1 0 1 1 0 1 1 2 1 1 0 1 1 0 0 0 0 0 0 2 0 2 0 0 2 2 1 0 0 1 0 2 2 0 0 0 1 0 1 0 1 1 0 1 0 1 1 0 0 0 0 0 0 0 0 0 0 0 0 2 0 0 0 0 0 0 0 0 0 0 0 0 0 0 0 1 1 0 1 1 1 1 1 1 0 0 0 1 1 0 0 1 1 0 2 0 0 0 0 0 2 2 2 2 2 1 1 0 1 2 0 0 1 0 1 0 0 0 1 1 0 1 1 0 1 0 1 0 0 0 1 0 1 2 0 0 1 0 2 1 0 0 0 0 0 1 1 1 0 0 0 0 0 0 0 2 0 0 0 0 2 0 2 0 0 0 0 0 0 0 0 0 1 0 1 0 0 0 0 0 0 1 0 0 0 0 2 2 0 1 0 2 0 0 1 1 2 1 0 2 1 1 0 1 1 2 1 2 2 1 2 2 2 0 1 1 1 0 1 0 0 0 0 0 1 0 0 0 0 1 0 0 1 0 1 0 0 0 1 1 1 1 1 0 1 2 2 1 1 1 1 0 0 0 0 1 1 0 1 1 2 2 0 0 1 0 2 2 0 0 1 1 1 1 0 0 0 1 1 0 0 0 0 0 0 2 2 0 0 0 0 2 1 0 1 2 1 1 2 1 0 0 1 1 0 0 0 2 1 1 0 0 2 1 1 1 0 0 0 0 0 1 0 0 0 0 0 0 0 0 0 0 0 0 0 1 0 0 0 2 0 2 0 2 2 0 0 0 0 1 0 2 1 1 1 1 0 1 0 2 0 1 0 0 0 0 0 0 0 0 0 2 0 0 0 0 0 0 2 0 2 0 2 2 2 2 2 1 1 1 2 2 2 1 1 0 2 1 1 2 0 0 2 2 0 2 2 0 0 2 0 1 2 0 2 0 0 2 0 1 2 1 0 1 2 1 0 0 0 2 0 0 1 1 0 0 0 2 2 0 1 2 1 0 0 0 0 1 0 0 0 0 0 1 2 0 0 0 0 1 1 2 0 2 0 0 0 0 1 0 0 0 2 0 0 0 1 0 0 0 1 1 0 0 0 1 1 1 0 0 2 0 1 0 1 2 0 2 0 0 0 0 2 0 2 0 1 1 1 0 0 2 0 2 0 0 0 0 0 2 1 0 1 1 1 0 0 1 0 0 0 0 1 0 0 0 0 0 0 0 0 0 0 1 1 2 0 0 0 0 0 0 2 0 2 0 0 1 1 1 0 0 2 1 1 0 0 0 1 0 0 0 0 0 0 2 2 0 0 0 1 0 1 1 0 1 1 0 0 1 0 0 0 1 1 0 1 1 0 2 2 2 0 2 2 1 1 1 0 0 0 0 1 0 0 0 1 1 0 0 0 0 1 1 1 2 2 0 1 1 0 0 0 1 1 1 2 1 0 0 0 2 0 1 2 0 0 0 0 0 0 0 0 0 1 0 0 0 0 0 1 2 0 0 2 0 1 1 1 1 0 0 0 0 0 0 1 0 0 0 2 1 0 0 0 0 2 2 0 1 0 1 1 0 0 0 0 1 0 0 0 0 0 1 0 2 2 1 1 0 2 0 1 0 1 0 0 0 0 0 1 2 1 1 1 0 0 2 0 0 2 0 2 0 2 1 1 0 1 1 0 0 0 0 0 0 0 0 0 0 2 1 1 1 0 1 2 0 2 1 0 0 0 0 0 0 0 0 2 2 0 1 1 0 0 0 0 0 0 1 0 0 0 0 1 1 0 0 0 1 1 0 0 2 0 1 2 2 1 0 0 0 0 0 0 1 0 1 1 1 1 1 0 0 0 1 0 1 0 2 1 1 2 1 1 1 0 1 0 1 0 0 0 2 2 1 2 1 0 1 2 0 0 0 1 0 0 0 0 2 0 1 0 1 1 0 0 0 0 2 2 2 2 1 0 2 0 0 0 0 1 2 2 0 1 0 0 1 1 1 0 1 1 1 1 0 0 1 0 0 0 1 1 1 0 1 1 0 0 0 0 2 0 0 1 0 0 2 2 0 0 1 0 0 0 0 0 0 1 1
89 1 0 0 1 0 2 1 1 1 0 1 1 2 2 0 0 2 1 1 1 1 0 0 0 0 2 0 1 1 1 1 0 2 1 0 1 1 0 1 1 0 1 0 0 2 1 1 0 0 0 0 1 0 0 1 1 0 0 0 1 1 2 1 0 1 0 0 0 0 0 1 2 1 2 2 0 0 1 1 0 0 2 1 1 0 0 1 1 2 1 1 0 2 0 1 1 0 0 1 0 2 1 0 1 1 2 0 0 0 0 1 0 1 1 0 0 0 2 0 0 0 2 0 0 1 0 1 1 0 0 0 0 0 0 0 0 0 0 0 0 2 0 0 0 1 0 0 0 0 0 0 0 0 0 0 0 1 0 0 0 0 2 0 1 2 2 0 1 0 1 0 0 0 1 0 1 0 0 0 0 0 1 1 1 1 1 2 0 0 1 2 0 0 0 0 1 0 0 0 0 0 0 1 1 0 2 1 1 0 0 0 2 0 2 2 1 0 1 0 2 2 0 0 0 0 0 0 0 0 0 0 1 1 1 1 1 1 0 0 0 0 2 2 2 0 0 0 0 0 0 0 0 0 1 0 1 0 1 1 0 0 0 1 0 0 0 1 2 0 0 0 0 1 1 0 0 0 2 1 1 1 0 0 1 0 0 0 1 1 1 1 0 2 0 1 0 0 0 0 0 0 1 1 0 0 0 1 1 1 0 2 0 1 1 1 0 0 0 0 0 2 0 2 1 0 1 1 1 1 2 2 1 1 0 0 0 2 0 1 1 1 2 1 0 0 0 0 0 1 1 1 1 1 0 1 1 0 0 1 1 0 2 0 2 0 0 2 1 0 1 1 1 2 0 1 0 2 1 1 0 2 0 0 1 1 0 0 0 2 0 0 1 0 2 0 0 0 1 1 0 1 0 2 1 0 0 2 0 0 1 0 0 0 1 1 1 1 0 0 0 2 2 0 0 1 1 0 2 0 1 1 0 1 1 1 0 2 0 0 0 2 0 1 0 0 1 0 2 1 0 0 0 2 1 1 0 2 2 2 1 1 0 1 0 1 1 1 2 0 0 0 2 2 0 0 2 0 2 0 0 2 0 0 2 1 0 1 2 0 0 1 0 1 1 0 1 0 1 2 0 0 0 0 0 2 1 1 1 0 1 1 1 0 1 0 0 1 0 2 2 0 1 1 0 1 1 0 0 2 0 2 2 1 2 1 2 0 1 1 1 0 1 1 1 2 2 0 0 0 1 0 0 1 1 0 0 1 2 0 0 0 0 1 0 1 1 2 2 0 1 1 1 0 0 1 1 1 0 1 0 1 0 0 0 0 1 1 0 0 0 1 1 0 0 0 1 0 0 0 0 1 1 0 1 1 1 0 2 2 0 0 1 2 0 2 1 0 0 2 0 2 0 1 0 0 1 1 0 0 1 0 0 0 2 1 1 0 2 2 2 2 0 0 1 0 0 0 1 0 0 1 0 0 0 0 0 2 1 1 1 1 0 1 0 0 0 1 1 1 1 1 0 0 1 1 1 1 1 1 1 1 2 2 0 2 2 2 1 1 1 0 0 0 0 1 0 0 0 0 0 0 0 2 1 2 0 2 1 0 0 0 0 2 0 1 1 0 0 0 0 0 1 2 0 1 1 2 1 1 1 1 0 0 0 0 2 0 0 1 1 1 0 0 0 2 2 0 0 0 0 0 0 0 0 0 0 0 2 1 0 0 1 0 0 1 0 0 1 1 0 0 0 1 1 0 0 0 1 1 2 2 0 0 1 0 0 2 1 1 1 1 2 0 0 0 0 0 0 1 0 0 1 2 0 1 2 1 0 1 0 0 0 1 0 0 1 2 1 0 2 1 0 1 1 2 0 0 0 1 0 0 2 1 0 2 0 0 0 0 0 0 1 1 0 0 1 1 1 0 1 1 0 1 1 0 1 0 0 0 0 1 0 0 0 1 2 0 1 0 1 0 1 0 0 0 0 1 1 1 1 0 0 0 0 1 0 1 0 0 1 0 0 1 1 1 1 1 1 0 0 1 1 1 2 1 0 2 0 1 0 1 0 0 1 1 1 1 1 1 0 1 1 0 0 0 1 1 0 0 1 1 0 1 0 0 0 0 0 0 0 1 1 2 1 2 2 0 0 0 1 0 2 0 0 1 1 2 1 1 2 0 0 0 1 0 0 0 0 1 0 0 0 0 0 0 2 1 1 0 0 0 0 1 0 0 1 0 0 1 0 0 0 1 1 0 0 2 2 0 0 0
90 1 2 0 0 0 0 1 2 0 0 0 1 1 1 0 0 0 0 1 1 1 0 0 0 0 1 0 0 2 1 0 1 2 0 0 1 2 0 0 1 0 1 1 0 1 1 0 0 1 1 0 0 1 0 1 0 0 0 1 1 1 0 0 0 1 0 0 0 0 0 1 1 0 1 1 1 0 0 0 0 0 1 0 1 0 1 1 1 2 1 1 1 1 1 0 0 2 2 2 0 2 0 1 1 1 2 1 1 0 0 2 1 2 2 2 2 1 2 2 2 1 0 2 0 0 0 2 2 0 0 0 0 0 0 0 0 0 1 0 1 1 1 0 0 1 1 0 0 1 0 0 1 1 2 0 0 1 1 0 0 0 0 0 2 1 1 1 1 1 0 0 2 0 0 0 1 1 1 1 0 0 1 1 2 2 1 1 0 0 2 2 0 0 1 0 0 0 0 0 2 2 0 1 1 0 1 0 1 0 0 0 1 0 2 2 1 1 2 0 2 1 0 0 0 0 0 1 1 1 0 1 0 0 0 0 0 2 0 0 0 0 2 1 2 0 0 0 0 0 0 0 0 0 1 0 1 1 0 1 1 1 0 1 1 1 0 1 1 0 1 2 0 0 0 0 0 0 1 0 0 1 0 1 1 0 1 0 0 1 0 0 0 2 1 2 0 1 0 1 0 0 0 0 0 0 1 0 0 0 1 2 0 1 1 0 0 0 0 0 1 1 0 1 1 0 2 1 0 1 0 0 1 1 0 0 0 1 0 2 1 1 1 1 0 0 0 0 2 0 0 0 2 2 1 0 0 0 0 2 2 0 2 0 2 0 0 1 2 0 0 0 0 2 0 1 0 1 0 2 0 0 0 0 0 1 0 0 0 1 0 0 0 0 2 0 0 0 1 1 1 1 1 1 0 1 0 2 0 0 1 0 1 1 1 2 1 1 0 0 1 2 1 2 1 1 1 0 1 0 1 0 0 0 1 1 0 0 0 0 1 1 0 1 1 2 2 1 0 0 0 0 0 2 2 2 0 2 2 1 1 1 0 1 1 2 2 0 2 0 0 0 2 2 0 0 0 0 1 0 1 2 0 0 1 1 0 2 2 0 1 2 0 2 1 0 2 1 2 2 0 0 1 1 0 1 2 1 0 1 0 1 0 1 0 2 1 1 1 1 1 1 1 1 1 0 0 1 1 1 1 1 1 1 1 0 1 0 0 0 1 1 0 0 0 1 2 1 1 0 0 0 0 0 0 0 0 0 0 0 0 1 0 2 1 1 1 1 1 0 0 1 1 0 0 1 1 1 0 2 0 0 0 0 2 0 2 0 1 1 0 0 1 1 0 0 0 0 0 0 0 2 0 0 0 2 0 0 2 2 0 0 0 0 0 1 0 0 2 1 0 1 1 1 1 0 1 1 0 0 0 1 0 0 2 1 2 0 0 1 1 1 0 2 2 1 1 0 0 1 0 1 0 0 0 0 0 2 1 1 1 0 1 1 0 0 0 1 1 0 0 1 0 0 1 1 1 0 1 1 1 1 1 1 0 1 1 1 1 1 0 1 0 0 0 0 0 0 1 1 0 1 0 2 0 2 2 2 2 0 1 1 0 1 0 0 0 0 0 0 0 0 0 2 0 0 0 1 0 0 0 1 0 0 0 0 2 0 0 0 0 1 0 0 0 0 0 0 1 1 1 1 0 0 0 0 0 0 1 0 0 0 0 0 0 1 1 1 1 1 0 0 2 0 0 0 0 0 0 0 2 2 0 0 0 2 0 2 2 1 1 0 2 2 2 2 0 0 0 0 1 0 1 2 1 1 1 0 0 1 0 0 1 1 1 0 2 1 1 0 1 1 0 1 0 1 0 0 0 0 1 1 2 0 0 1 1 1 2 1 0 0 0 0 0 0 0 1 0 0 2 1 0 2 1 1 0 0 0 1 0 1 0 0 0 0 0 1 2 0 1 0 2 0 0 0 0 0 1 2 2 0 1 0 2 2 0 2 1 0 1 1 0 2 2 2 2 2 0 1 0 1 0 0 1 1 0 2 1 1 0 2 0 0 0 1 2 0 1 0 0 0 1 1 1 0 1 0 1 1 2 0 0 1 0 0 1 0 0 0 0 1 1 0 0 2 1 2 0 0 2 0 2 0 0 0 0 1 2 1 1 0 0 0 1 1 1 0 0 1 0 0 0 0 0 0 2 0 0 0 0 0 0 2 0 0 2 0 1 2 0 0 1 2 0 0 0 0 1 0 0 0
91 1 0 0 1 0 2 1 1 1 0 0 0 0 0 0 0 0 0 0 0 0 0 0 0 0 0 0 0 2 1 0 1 1 0 0 2 2 1 0 1 0 1 0 0 1 0 0 0 0 0 0 0 0 2 0 0 0 0 2 1 2 0 0 0 0 0 0 0 0 0 0 0 0 0 2 2 0 1 1 0 0 2 2 2 0 0 0 0 1 0 0 1 1 1 0 0 0 0 1 1 2 1 1 0 0 2 1 1 1 0 1 1 2 2 1 1 0 0 2 2 0 0 2 0 0 0 1 1 0 0 0 1 0 0 0 0 0 0 0 0 2 0 0 0 1 0 0 0 1 1 1 1 0 1 0 0 2 0 0 0 0 0 1 0 1 2 1 0 2 0 2 1 2 1 0 2 0 0 0 0 0 0 0 1 1 0 1 1 0 2 2 0 0 2 0 0 0 0 0 0 0 1 1 1 0 0 1 1 0 1 0 1 0 0 1 1 1 1 1 1 1 0 0 0 1 1 0 0 0 0 0 0 1 1 0 0 2 0 0 0 0 1 0 1 0 0 0 0 0 0 0 0 0 1 0 2 1 0 0 0 0 0 2 0 0 0 1 2 0 1 1 1 1 0 0 0 1 1 1 1 1 1 2 0 2 2 1 1 2 0 1 1 1 1 1 1 2 0 1 0 0 1 1 0 0 1 0 0 0 1 2 0 2 2 2 0 0 0 0 1 1 1 2 1 0 0 2 2 0 2 1 0 0 0 0 0 2 0 1 0 1 1 2 0 0 1 0 2 0 0 0 2 2 1 0 1 0 0 2 2 0 1 0 1 0 0 2 1 0 1 1 0 1 1 1 1 1 0 2 0 0 0 0 1 0 0 0 0 0 0 0 0 0 2 0 0 0 1 1 1 1 1 0 0 0 1 2 0 0 1 0 0 1 0 1 0 1 0 1 0 1 0 1 1 2 1 1 0 0 0 0 1 1 1 0 0 1 0 1 0 2 0 0 0 2 2 1 0 0 0 1 0 2 1 0 0 0 0 0 2 0 0 0 0 0 0 1 2 1 1 1 2 2 0 0 0 0 2 1 1 2 0 0 1 1 0 0 1 0 0 0 1 1 1 0 1 1 1 2 0 1 1 1 0 2 0 2 2 0 0 2 0 1 1 1 1 0 0 2 1 2 1 1 0 1 0 1 1 0 1 0 0 0 0 1 1 0 1 0 1 1 2 1 1 2 0 2 2 0 0 0 0 0 0 0 0 0 0 0 0 0 1 2 1 0 1 1 1 0 0 0 1 0 1 0 1 2 0 1 0 2 0 0 1 0 1 0 0 0 0 0 0 1 0 0 0 0 0 0 0 2 0 0 2 2 2 0 0 0 0 0 1 1 0 1 1 0 0 0 0 0 0 0 0 0 2 1 0 0 0 0 0 0 2 0 2 0 0 2 1 1 0 2 1 1 1 1 0 0 1 1 0 0 0 0 0 2 2 0 0 0 0 1 1 1 1 2 0 0 0 0 0 0 1 0 0 2 2 0 0 0 2 2 1 2 0 2 1 1 0 0 1 0 0 1 0 1 1 2 1 0 0 0 1 1 1 2 1 0 0 0 0 1 0 0 2 2 1 1 1 0 1 2 0 2 2 1 1 1 1 1 1 0 2 1 0 0 0 1 0 1 0 0 0 0 0 0 0 0 0 0 0 0 0 0 0 0 2 2 0 0 1 1 0 0 1 1 1 1 0 0 1 2 2 0 0 0 0 0 2 2 1 1 1 0 1 2 2 1 0 0 2 1 2 1 1 0 0 2 0 0 0 1 2 2 2 0 0 2 0 0 2 0 2 0 2 1 1 0 1 1 0 0 0 0 0 0 0 1 0 0 1 0 0 2 0 1 1 1 1 0 1 0 1 1 1 0 0 0 2 2 0 2 2 0 0 0 0 0 1 1 1 1 1 1 2 1 2 0 0 0 1 0 0 0 1 2 2 2 2 0 0 0 0 1 0 1 0 0 2 1 1 1 1 1 1 1 1 1 1 0 1 1 2 1 1 1 0 1 0 1 0 0 1 2 2 1 2 0 0 0 2 0 0 0 1 0 1 1 1 1 1 1 1 0 0 1 1 0 1 1 1 1 1 0 1 0 1 0 1 1 2 1 1 0 1 1 1 1 2 0 2 0 0 0 1 0 1 1 1 0 0 1 1 1 1 0 0 1 1 0 0 0 0 0 0 1 2 1 0 0 0 1 1 0 0 0 0 0 2 1
92 0 2 0 0 0 0 2 2 0 0 0 0 0 0 0 0 0 0 0 1 1 0 1 0 0 0 0 1 2 1 1 2 2 0 0 1 2 0 0 2 0 0 1 0 0 0 0 0 2 2 0 1 0 0 1 0 0 0 1 0 2 1 1 0 0 0 0 0 0 0 1 1 0 1 1 1 0 0 0 0 0 1 0 1 0 0 0 0 2 0 0 0 2 1 0 1 1 1 2 0 1 0 1 0 0 2 0 0 0 0 1 1 1 1 1 1 0 1 2 2 0 1 1 0 1 0 0 0 0 0 0 0 0 0 0 0 0 0 0 0 2 0 0 0 2 0 0 0 1 0 0 1 0 2 0 0 1 1 1 1 1 0 0 1 2 2 1 1 1 0 0 0 1 0 0 2 2 2 2 0 0 1 1 2 1 2 0 0 0 1 1 1 1 1 1 0 0 0 0 0 0 0 2 1 1 1 0 1 0 1 0 0 0 1 2 1 0 2 0 2 2 0 0 0 1 1 0 0 0 0 0 0 0 0 0 1 2 0 0 0 0 2 0 2 0 0 0 0 0 0 0 0 0 0 0 1 2 0 0 0 0 0 1 0 0 0 0 1 0 0 0 1 0 2 2 0 2 2 1 0 2 1 1 1 1 2 0 0 1 0 1 1 2 2 1 1 1 1 0 1 0 1 1 2 0 0 0 0 0 2 2 0 0 2 0 1 0 0 0 0 2 0 1 2 0 1 1 1 1 1 0 0 0 0 0 0 1 1 0 0 0 0 1 1 0 0 0 2 1 1 1 2 2 0 0 2 0 0 1 1 0 1 0 1 2 0 2 1 0 1 1 0 2 1 0 1 1 1 1 2 1 0 0 1 0 0 0 0 0 0 0 0 0 1 0 0 0 1 2 2 2 0 2 2 0 0 1 0 0 2 0 0 0 1 1 0 0 0 1 0 1 1 1 0 0 0 0 0 0 0 0 0 0 0 0 0 0 0 0 0 2 0 1 0 1 0 1 0 0 0 0 0 2 0 0 0 2 1 2 0 2 0 0 0 0 0 2 1 1 1 1 1 2 1 1 0 0 2 1 1 0 0 1 2 1 0 1 2 2 0 2 0 2 2 1 0 0 0 2 0 1 2 1 0 1 1 0 0 1 0 2 0 2 0 2 1 0 0 0 0 1 2 2 0 1 1 1 1 1 1 1 1 0 1 0 1 0 0 2 1 0 0 1 1 0 2 0 0 0 1 0 0 0 2 1 1 0 0 1 1 0 1 1 0 0 0 1 1 1 1 1 0 0 0 1 1 2 0 1 0 1 0 0 1 0 1 1 0 0 1 0 0 2 1 0 0 2 2 2 0 2 0 2 2 2 1 0 2 2 0 0 1 1 1 1 1 0 0 1 1 1 0 0 0 2 0 1 0 0 0 0 0 0 1 1 2 0 0 2 0 0 0 2 2 1 1 0 0 1 0 2 0 1 0 0 0 1 1 0 0 0 1 1 0 0 1 2 0 2 1 0 0 0 1 0 0 0 0 2 0 0 2 2 0 2 2 1 2 1 0 0 0 0 1 0 0 0 0 0 0 0 0 0 1 1 1 2 2 0 0 0 0 2 0 1 0 0 0 0 0 0 0 2 1 0 1 1 1 1 1 1 1 0 0 0 1 0 0 1 0 1 0 0 0 0 0 1 1 1 1 1 0 0 0 1 0 0 1 0 0 0 2 2 2 0 0 1 1 1 0 0 0 1 1 0 0 0 1 2 0 1 0 0 2 2 0 2 2 0 2 0 2 0 1 0 0 0 0 0 0 0 1 2 1 1 0 0 1 1 0 0 2 0 2 0 2 2 1 0 2 1 0 1 0 1 0 0 1 0 1 0 1 0 1 2 0 0 0 0 0 1 1 0 0 0 1 0 0 0 1 1 0 2 2 0 0 0 0 0 0 0 0 0 0 1 1 1 2 0 0 0 0 1 0 1 0 1 2 2 2 0 0 0 0 0 1 2 1 0 2 1 0 1 1 1 1 1 1 0 1 1 2 0 2 2 0 0 0 2 0 0 0 1 2 1 2 0 1 0 0 0 2 1 0 0 1 1 0 0 0 2 1 1 1 1 0 2 2 0 0 1 2 0 0 1 2 1 0 1 1 1 1 1 1 0 1 0 0 2 0 1 0 0 0 0 0 0 0 1 0 0 1 0 0 0 2 1 2 1 0 0 0 1 0 1 1 0 0 1 0 1 0 2 0 1 0 1 1 0 0 0
93 1 2 0 0 0 1 2 2 0 0 1 1 1 1 0 0 2 1 1 0 0 0 0 0 0 0 0 0 2 1 0 0 1 1 0 1 1 1 0 1 0 0 1 1 2 1 0 0 0 0 0 0 1 1 0 0 1 1 0 1 1 2 2 0 1 0 0 0 0 1 1 1 0 1 2 1 0 1 0 2 0 2 1 2 1 1 0 0 2 0 0 1 0 0 1 0 1 1 2 1 1 0 1 0 0 2 0 1 1 1 1 1 2 2 1 1 0 2 1 1 0 0 2 0 0 0 2 2 2 0 0 0 0 1 1 0 0 0 0 1 1 0 0 0 0 0 0 0 1 0 0 0 0 0 0 0 1 0 1 2 1 0 1 0 1 1 1 0 2 0 1 0 2 0 0 2 2 2 2 0 0 0 0 0 0 0 2 0 1 1 2 1 1 2 0 0 0 0 0 0 0 0 2 2 0 0 2 0 0 1 0 1 0 1 2 0 0 1 0 2 1 1 0 0 1 1 0 0 1 0 0 0 1 1 1 0 1 0 0 0 0 1 0 1 1 1 0 0 1 1 1 0 0 0 0 1 2 0 2 2 2 0 0 1 1 0 0 2 0 0 0 0 1 0 0 0 0 0 0 0 1 1 1 0 1 2 2 1 2 2 1 0 2 2 2 0 0 0 0 0 1 1 1 0 0 0 0 0 0 0 1 0 1 2 0 1 0 0 0 0 2 0 2 1 0 1 0 1 1 2 0 2 0 0 0 0 1 1 1 1 1 1 2 1 0 0 0 1 1 0 0 1 1 1 1 0 0 0 1 1 0 0 0 0 1 0 1 2 0 0 0 1 1 1 0 2 2 1 1 2 0 0 1 1 0 0 0 0 0 0 0 1 0 2 2 2 0 1 1 1 1 0 2 0 0 0 1 1 0 1 0 0 1 0 2 0 1 0 0 0 2 0 2 1 1 0 0 0 1 1 0 0 2 0 0 1 1 0 0 2 0 0 1 0 1 2 2 0 0 0 0 0 1 2 1 1 1 2 1 1 2 0 0 0 0 0 0 2 0 0 0 2 2 1 0 1 0 2 1 1 0 0 0 2 0 0 2 2 0 1 2 1 2 2 1 2 0 1 2 0 1 1 1 0 1 1 1 1 0 0 2 0 1 0 2 0 2 0 2 2 0 2 2 0 1 1 1 1 1 1 1 2 0 1 1 1 0 0 2 1 0 1 1 0 2 0 0 0 0 1 0 0 0 1 1 1 0 2 0 0 0 0 0 0 0 0 1 1 0 0 1 0 0 0 0 0 1 0 2 0 0 0 0 2 1 1 0 1 1 1 0 2 0 1 0 1 0 0 0 0 2 1 0 2 2 1 0 2 2 1 0 0 0 1 0 0 0 0 1 0 1 0 0 0 0 1 1 0 0 0 0 1 0 2 0 2 0 0 2 2 2 0 1 2 1 1 0 0 0 0 1 0 1 1 1 0 1 1 0 0 0 0 1 1 1 0 2 1 0 0 1 0 0 0 0 0 0 1 1 0 1 1 1 0 1 1 0 1 1 0 1 0 1 1 0 0 0 1 1 0 1 0 1 0 1 1 1 1 0 0 0 0 1 0 0 0 2 1 1 1 0 2 2 0 2 2 1 1 1 1 1 1 1 1 1 2 0 0 2 1 2 0 0 0 0 1 1 2 1 2 2 1 0 0 0 0 0 1 0 0 0 0 0 0 2 2 0 1 1 0 1 0 0 0 0 0 0 0 0 2 2 0 0 1 0 0 2 2 1 1 0 2 0 1 0 0 0 0 0 0 0 1 1 1 1 1 1 0 0 0 0 0 0 0 0 0 2 1 1 1 2 0 1 0 1 0 0 0 0 0 0 2 2 0 2 0 1 1 0 1 1 2 0 1 1 2 1 0 0 2 1 0 1 1 0 1 0 0 0 0 1 0 0 0 0 2 0 2 0 0 0 2 1 0 0 0 0 2 1 1 0 0 0 0 1 1 1 0 0 1 1 1 1 2 2 2 2 1 0 0 2 1 1 2 1 1 2 0 2 0 0 0 0 0 2 2 0 2 0 0 0 2 1 0 0 1 1 0 0 0 1 0 1 0 0 0 1 2 1 0 1 2 1 1 0 1 0 0 0 1 1 2 0 0 0 0 2 2 2 2 0 0 0 2 1 2 0 0 0 0 0 0 0 0 0 2 0 0 0 0 0 0 0 1 0 1 0 0 1 1 0 0 1 0 0 0 0 0 0 1 0
94 1 1 0 0 0 0 2 2 0 0 0 1 1 1 0 0 1 0 0 0 0 0 1 1 1 1 0 0 1 1 1 1 1 0 0 2 2 0 0 2 0 1 1 0 1 1 0 0 0 0 0 0 1 1 0 0 0 0 1 2 1 2 2 0 1 0 0 0 0 0 1 1 0 1 1 1 0 1 0 1 0 2 1 2 0 0 0 0 1 0 0 1 1 0 0 0 1 1 2 1 2 1 0 1 1 2 0 0 0 0 1 0 0 1 1 0 0 1 1 2 0 1 1 0 1 0 1 2 0 0 0 2 0 0 0 2 0 1 1 0 2 0 0 0 1 0 0 0 2 2 0 1 1 0 1 0 0 0 1 1 1 1 0 2 1 1 1 2 0 0 0 1 2 1 0 2 1 0 0 0 1 0 0 0 0 0 1 0 0 0 0 0 1 2 0 1 0 0 0 0 0 0 2 2 0 0 0 0 0 1 0 1 0 2 2 0 0 1 1 1 0 0 0 0 1 1 0 0 0 0 0 0 0 0 0 0 1 1 1 0 2 2 0 2 1 1 0 0 0 0 0 0 0 0 0 0 2 0 1 1 1 1 0 0 0 0 0 0 0 1 1 0 2 0 0 1 1 1 1 1 1 1 1 0 1 1 2 0 2 1 0 2 2 2 0 2 1 0 0 0 0 2 2 0 0 2 1 1 0 0 1 0 0 1 1 0 0 2 0 2 2 1 1 1 0 1 0 0 1 2 0 0 0 0 0 0 1 1 1 1 1 1 1 1 1 0 1 2 1 1 1 1 1 0 1 1 0 0 2 2 0 2 0 2 1 0 2 2 1 0 0 1 2 1 0 2 1 1 1 1 1 0 1 1 0 0 0 0 0 0 0 0 0 1 0 0 0 2 2 2 2 2 0 0 1 1 1 0 0 1 0 0 1 1 2 0 0 1 0 0 0 1 1 1 2 2 1 1 0 2 0 1 1 1 0 0 0 0 0 1 1 0 1 0 0 1 1 1 0 0 0 0 1 2 1 1 1 0 1 1 1 0 0 0 0 0 2 1 1 1 1 0 0 1 0 1 0 1 0 0 2 0 0 1 1 0 1 2 0 2 1 0 2 0 0 2 0 0 2 0 2 2 2 0 0 2 1 0 0 0 2 0 0 2 0 0 0 0 0 1 2 1 1 0 1 0 0 0 2 0 0 1 1 1 0 2 0 1 1 1 0 1 1 0 1 1 2 2 0 0 0 0 0 0 0 0 0 1 0 0 0 0 2 2 0 2 0 0 1 1 2 0 0 0 0 0 2 0 0 0 0 0 0 0 0 0 0 0 0 0 0 0 0 0 0 0 1 1 0 1 0 0 0 1 2 1 0 1 0 0 0 0 0 1 0 0 0 2 1 0 1 1 1 1 0 1 1 0 0 0 0 0 0 1 0 1 0 0 2 1 1 0 0 1 1 1 0 0 1 0 2 0 1 0 0 0 2 2 0 0 0 0 1 0 0 1 2 1 0 0 1 0 0 0 1 1 1 2 0 0 0 2 2 0 2 1 1 2 1 0 0 0 1 1 1 0 0 0 0 0 0 0 0 2 2 2 0 1 0 0 0 0 1 0 0 1 2 0 0 2 0 0 1 1 0 0 0 0 0 0 0 0 0 1 1 1 0 0 1 1 0 0 0 0 0 1 0 0 0 0 0 0 0 0 0 0 0 2 0 0 0 2 2 2 0 0 2 0 0 0 0 0 0 0 0 0 0 0 0 2 2 0 0 1 1 1 1 1 1 1 1 1 1 1 1 0 2 0 0 0 0 2 2 0 0 0 0 1 0 1 1 1 0 1 0 1 2 2 0 2 2 0 1 0 2 0 0 0 0 0 0 2 1 0 1 1 1 1 0 0 0 0 0 0 0 0 0 0 0 2 2 0 1 1 0 1 0 1 1 0 2 0 0 0 0 1 0 0 0 0 0 2 0 0 0 0 0 0 1 0 1 1 1 0 2 0 1 0 1 0 0 1 1 1 1 1 2 0 1 0 1 0 1 2 1 0 1 0 2 0 0 0 0 0 2 2 1 2 1 0 1 2 0 0 0 2 1 0 1 0 2 0 1 1 0 0 1 1 0 0 1 2 0 0 0 2 0 1 0 1 1 2 1 1 0 1 0 0 1 1 1 0 0 1 0 1 0 1 2 0 0 0 1 1 2 0 0 1 1 1 1 0 1 0 1 1 0 0 2 1 0 0 2 0 1 0 0 1 0 0 0
95 0 2 0 0 0 0 1 1 1 0 0 1 1 1 0 0 2 0 0 0 0 0 1 1 1 1 0 0 2 2 1 1 2 0 0 1 1 0 0 1 0 0 1 0 1 0 0 0 0 0 0 0 0 0 1 0 1 1 2 0 1 2 2 0 0 0 0 0 0 1 1 1 1 1 2 1 0 0 0 0 0 2 2 2 0 0 1 1 2 1 1 0 1 2 0 0 0 0 2 0 2 1 1 0 0 2 0 0 0 0 1 1 1 1 1 1 0 0 2 2 0 2 0 0 2 0 2 2 1 0 0 0 0 0 0 0 0 1 1 0 2 0 0 0 1 1 0 0 1 1 0 1 1 0 1 0 1 0 2 1 1 0 2 1 1 1 1 1 0 1 2 0 1 1 0 1 1 0 0 0 1 0 0 0 0 0 0 0 0 1 2 1 1 1 0 1 0 0 0 1 1 0 0 0 0 1 0 2 0 1 0 0 0 2 2 0 0 2 0 2 0 0 1 1 0 0 1 1 1 1 0 1 1 1 0 0 1 0 1 0 0 1 0 2 0 1 0 0 0 0 0 0 0 0 1 1 2 0 2 2 2 0 1 1 1 0 0 2 0 1 0 1 1 0 0 0 0 0 0 0 1 0 0 1 0 1 0 1 2 1 1 1 2 2 1 1 0 0 1 0 1 1 1 1 0 1 0 1 0 0 2 0 0 2 0 2 0 0 0 1 1 1 0 2 0 1 0 0 1 2 1 0 0 0 0 0 2 0 2 1 1 1 1 0 0 0 2 2 2 2 2 2 2 2 0 0 0 0 2 2 0 2 0 2 0 0 1 2 0 0 0 0 2 0 0 2 2 0 2 1 1 0 0 2 0 0 0 0 1 0 0 0 0 2 1 1 1 0 0 0 0 1 1 0 1 1 1 0 0 1 0 0 2 0 2 0 0 0 0 0 1 1 1 0 1 1 1 0 0 2 0 1 1 2 1 0 0 0 0 1 0 0 1 0 0 0 2 0 0 0 0 0 1 2 1 1 0 1 0 2 1 0 0 0 0 0 2 1 1 2 1 2 2 2 2 0 0 1 0 0 2 0 0 2 1 0 2 2 0 0 2 1 1 1 1 0 1 1 1 1 1 1 1 0 1 1 1 1 1 0 1 0 0 1 0 0 0 0 2 2 0 2 2 0 1 1 1 1 1 1 1 0 0 0 0 2 0 1 1 0 1 1 1 1 0 2 2 2 0 0 0 0 0 0 0 0 0 2 0 0 0 1 2 0 1 1 1 1 0 1 2 1 0 0 1 1 2 0 2 0 1 0 0 1 0 0 1 0 0 0 0 1 1 0 0 0 0 0 0 0 2 1 0 1 1 1 0 0 1 0 0 0 0 1 0 0 0 1 0 0 0 0 0 0 0 2 2 0 0 0 0 0 0 2 0 2 0 0 1 1 1 0 1 1 1 1 0 0 0 0 2 0 1 1 1 0 2 2 0 0 0 1 0 2 2 1 2 0 1 0 0 1 0 0 1 2 0 1 1 1 2 2 2 0 2 1 1 2 1 0 1 0 1 0 1 0 0 1 1 0 1 0 1 0 1 1 1 1 0 0 0 1 1 1 2 1 0 0 0 0 0 0 1 0 0 0 1 0 0 0 2 0 1 1 1 1 0 0 1 1 0 0 0 0 1 1 0 1 1 1 1 1 1 0 0 0 0 2 2 0 0 0 0 0 2 0 0 1 1 0 1 0 1 1 0 0 0 0 0 2 2 0 0 2 0 0 1 1 2 0 1 2 1 1 0 0 0 0 0 1 0 1 2 1 0 1 1 0 1 0 0 2 0 2 0 2 1 1 0 2 2 0 1 0 1 0 0 1 0 2 1 2 2 0 2 0 1 0 0 0 0 1 0 0 0 1 0 0 0 2 2 0 1 1 0 1 0 0 0 1 2 0 0 0 1 1 0 1 0 0 0 1 0 0 1 0 1 1 2 2 0 1 1 1 1 0 2 0 0 0 0 0 1 2 2 2 2 1 0 2 0 1 1 2 1 1 1 0 1 1 1 0 0 0 2 2 0 2 0 0 0 1 0 1 0 1 1 0 0 0 1 0 2 0 0 0 1 2 1 0 1 2 1 0 1 2 0 0 0 0 2 2 0 0 0 0 0 0 1 1 1 0 0 1 0 0 0 0 0 0 0 0 0 0 1 0 2 2 0 0 0 0 1 0 0 1 0 0 1 0 0 0 2 0 0 0 1 1 0 0 0
96 1 1 0 1 0 1 1 1 1 0 0 1 2 1 0 1 1 0 1 1 1 0 0 0 0 2 0 0 2 2 0 0 0 0 0 2 2 0 0 1 0 0 0 0 2 2 0 0 0 1 1 1 0 0 0 0 0 0 0 2 2 2 2 0 1 0 0 0 0 0 1 1 0 1 2 1 0 1 1 0 0 1 0 1 0 1 1 1 2 0 1 1 2 1 0 0 2 2 2 1 2 0 1 1 1 2 0 0 0 0 1 0 1 1 0 0 0 1 0 0 0 1 1 0 0 0 1 1 0 1 1 0 0 0 0 0 0 1 0 1 1 0 0 0 1 0 0 0 1 1 0 0 0 0 0 0 0 0 2 0 1 0 0 0 2 1 1 1 0 1 1 0 1 0 0 1 0 0 0 0 0 0 0 1 0 0 2 0 1 1 2 0 0 0 0 2 1 0 0 0 0 0 0 0 0 2 0 0 0 0 0 1 0 2 2 0 0 1 0 2 1 2 0 0 1 1 0 0 0 0 0 0 0 1 0 0 1 0 0 0 0 2 0 2 0 0 0 0 0 0 0 0 0 2 0 0 0 0 0 0 0 0 1 0 0 1 0 1 1 0 1 0 0 0 0 0 1 1 1 1 0 1 1 0 1 1 2 2 2 1 1 0 1 0 0 0 1 0 0 0 1 1 1 1 0 0 0 0 0 0 0 0 0 1 0 0 0 0 0 0 2 0 1 1 0 0 1 0 1 2 1 0 0 0 0 0 0 2 1 0 2 2 1 0 0 0 0 1 2 0 0 2 2 2 0 1 1 0 1 1 0 1 0 1 0 0 1 2 0 0 0 0 2 0 0 1 1 0 2 1 0 0 0 1 0 0 0 0 1 0 0 1 0 2 1 1 0 1 1 1 1 0 2 2 0 0 0 0 0 0 0 0 0 1 1 1 1 0 0 0 1 0 1 1 2 1 0 0 0 1 0 0 2 1 1 0 0 0 0 2 0 1 1 0 1 1 0 1 0 1 0 0 2 2 2 0 1 1 1 1 2 0 0 1 1 1 1 1 0 0 0 1 1 1 0 1 0 1 0 1 1 0 1 0 2 1 1 1 0 1 1 1 2 2 0 2 1 2 2 0 1 2 2 0 0 1 0 0 1 0 1 0 2 0 2 1 1 0 1 1 1 2 1 0 0 0 1 1 1 1 1 0 0 0 0 1 0 1 1 1 1 2 2 2 1 1 0 0 0 0 0 0 0 0 0 0 1 0 1 1 0 1 1 0 0 1 1 1 0 0 1 1 0 0 1 1 2 0 0 0 0 2 0 0 1 1 2 0 0 0 0 0 1 0 0 0 1 1 0 0 1 1 0 1 1 1 0 2 1 1 0 1 1 0 1 1 0 0 0 0 0 0 1 0 0 1 2 0 0 0 0 0 0 0 0 2 0 2 1 2 1 0 0 0 0 0 0 1 0 0 2 0 0 0 0 0 2 1 1 1 0 0 1 0 0 1 1 1 0 0 1 0 1 1 0 1 0 1 1 0 1 2 2 1 2 1 1 1 1 0 0 0 0 0 0 0 0 2 2 0 2 0 0 1 1 1 2 2 0 1 0 0 1 0 0 0 0 0 0 0 0 0 1 1 0 0 1 1 1 1 1 1 0 2 1 1 0 0 1 0 1 1 1 0 0 1 1 2 1 2 2 1 0 0 0 1 1 1 0 1 1 2 0 0 0 0 1 1 1 0 0 1 0 0 1 0 1 1 2 1 0 0 0 1 1 0 0 0 2 0 2 2 1 1 1 0 1 0 0 0 0 0 1 2 1 1 1 0 0 0 0 0 0 0 0 0 2 1 2 1 2 0 0 0 1 0 0 0 0 0 0 2 0 0 2 0 1 2 0 2 1 1 0 0 0 1 0 0 0 1 1 0 2 2 0 0 0 0 0 0 0 1 0 1 1 1 0 1 0 1 0 0 1 0 1 0 0 2 2 2 0 0 0 0 0 0 0 0 0 2 1 0 1 2 1 1 1 0 0 0 2 0 2 2 0 2 2 0 2 0 1 0 0 1 0 0 0 2 0 0 0 0 2 1 0 2 0 1 1 0 2 0 2 0 0 0 1 1 0 0 0 2 0 0 1 1 2 0 0 2 0 2 2 0 0 1 1 1 1 2 0 0 0 0 0 1 0 0 2 0 0 0 0 0 0 0 0 0 0 0 0 0 2 0 0 1 0 0 2 1 0 0 2 0 0 0 0 0 0 2 1
97 0 1 0 1 0 1 2 2 0 0 1 0 0 0 0 0 1 1 0 0 0 0 1 0 0 1 0 0 2 2 0 1 2 0 0 2 1 0 0 0 1 0 0 0 0 1 0 1 1 1 0 0 1 1 1 0 0 1 2 0 0 2 2 0 2 0 1 0 0 0 1 2 0 2 2 0 0 0 0 0 0 1 0 0 0 0 0 0 2 0 0 1 1 1 0 0 2 1 2 1 2 1 1 0 0 2 1 1 0 0 2 1 2 2 1 0 0 0 1 1 0 2 0 0 2 0 1 1 0 0 0 0 0 0 0 1 0 0 0 0 2 1 0 0 1 1 0 0 1 1 0 0 0 0 1 1 0 2 1 0 0 0 1 1 2 2 2 1 1 0 1 1 1 0 0 2 0 0 0 0 0 2 2 2 2 2 0 0 0 1 2 0 1 2 0 0 0 0 0 1 1 0 2 1 0 1 1 1 0 2 0 2 0 2 2 0 0 1 1 1 0 0 0 0 0 0 0 0 0 0 1 0 0 0 0 0 1 0 0 0 0 1 0 1 1 1 0 1 1 0 0 0 0 0 0 2 2 1 2 1 1 0 1 0 0 0 1 2 0 1 0 0 0 0 0 0 0 0 0 0 1 1 1 0 2 2 2 1 2 2 0 2 2 2 0 2 0 1 0 1 0 2 2 1 0 0 0 0 0 0 1 0 1 1 0 0 0 2 0 2 2 0 1 2 0 1 0 0 1 2 0 1 0 0 0 0 2 0 1 0 1 1 1 0 0 0 1 2 1 1 1 1 1 0 1 1 0 1 0 1 1 1 0 1 1 0 2 2 1 0 0 0 2 0 0 0 0 0 2 1 0 1 1 1 0 0 0 0 1 0 0 0 0 2 0 0 1 1 1 1 1 1 0 0 0 1 1 0 0 1 0 0 2 0 2 0 1 1 0 1 1 0 2 2 2 1 1 0 0 0 0 1 1 1 0 0 2 0 2 0 1 0 0 0 1 2 1 0 0 0 1 0 2 2 2 0 1 0 0 2 0 0 0 1 1 1 1 2 1 0 0 1 1 2 0 2 0 2 0 1 2 0 1 2 0 0 0 0 0 0 0 1 1 1 0 1 0 0 2 0 1 1 1 0 1 2 1 1 1 0 1 0 1 1 1 1 0 0 2 2 0 2 1 1 0 0 0 0 2 0 2 2 1 2 1 2 1 0 0 1 1 1 1 1 2 1 0 0 0 1 0 0 0 0 0 0 0 1 0 0 0 0 2 0 1 0 0 0 0 1 2 0 0 0 0 0 1 0 2 0 1 0 0 2 0 2 0 0 0 0 0 0 0 0 0 0 0 0 0 0 1 1 0 0 1 0 0 0 0 1 0 1 1 0 1 1 0 0 0 0 0 1 1 1 0 1 1 0 0 0 1 0 0 1 0 2 0 0 2 1 1 0 1 2 1 1 0 0 0 0 1 0 2 0 0 0 2 0 2 2 0 1 0 0 0 1 2 0 1 1 0 2 0 0 0 1 1 1 1 0 0 1 1 0 2 2 2 1 0 0 1 1 0 0 1 0 0 0 0 0 0 0 0 1 1 0 1 1 0 0 0 0 0 1 1 0 0 0 0 0 0 0 2 0 1 2 1 0 0 0 2 1 0 0 0 1 0 0 1 0 1 0 0 0 1 1 1 0 0 0 0 1 0 0 0 0 1 1 0 1 1 0 1 0 1 2 0 2 2 1 1 0 1 1 0 0 0 0 1 0 1 0 0 2 2 0 1 0 2 0 2 2 0 1 0 1 1 0 1 0 0 1 2 0 1 2 0 1 0 0 0 0 2 0 0 2 1 0 0 1 0 0 0 0 0 0 0 0 0 0 0 2 1 1 1 1 0 0 0 0 0 1 0 0 0 1 0 0 0 2 2 0 2 1 1 0 2 0 0 0 1 0 0 0 1 0 0 2 0 1 0 1 0 0 0 0 1 2 2 2 0 0 0 0 0 0 2 0 0 2 1 0 1 2 2 2 2 0 0 0 2 0 2 2 0 1 0 0 2 0 0 1 0 1 2 2 0 2 1 0 1 1 0 0 0 1 1 0 0 1 1 0 1 0 1 1 2 2 0 0 1 1 0 0 0 0 1 1 0 1 0 1 2 2 0 1 1 1 2 1 0 0 0 1 1 0 0 0 1 0 0 0 0 0 0 2 0 0 0 0 0 0 1 0 0 0 0 0 1 1 0 0 1 0 0 0 0 0 0 1 0
98 0 1 0 1 0 1 1 1 2 0 0 0 2 0 0 1 2 0 0 0 0 0 0 0 0 2 1 0 1 0 1 2 2 0 0 0 2 0 0 0 0 0 2 0 0 0 1 0 0 0 0 0 0 1 1 0 0 0 0 1 1 0 0 0 1 0 0 0 0 2 1 2 0 1 2 1 1 2 0 2 0 2 1 1 0 0 2 1 2 1 2 0 1 0 0 0 1 1 1 1 2 0 2 0 0 2 1 1 0 0 2 0 1 1 0 0 0 0 1 1 0 0 2 0 0 0 2 2 0 0 0 0 0 0 0 0 0 0 0 1 1 0 0 0 0 0 0 0 1 1 0 1 0 0 0 0 0 0 1 1 1 1 0 1 1 1 1 1 1 0 0 1 2 0 0 1 0 0 0 0 0 1 1 2 2 2 1 0 0 0 2 0 1 1 0 0 1 0 0 0 0 0 1 1 0 1 0 2 1 0 0 1 0 2 2 1 0 0 2 0 0 1 0 0 1 1 0 0 0 0 1 0 0 0 0 1 1 1 1 0 1 2 1 1 0 0 0 0 0 0 0 0 0 0 0 1 0 0 0 0 0 0 1 0 0 0 0 2 0 1 0 0 1 0 0 0 2 2 1 0 2 0 0 0 1 2 1 0 2 0 1 0 1 1 1 0 0 1 0 0 0 0 0 0 1 1 0 0 0 0 0 0 0 1 0 1 0 0 0 0 2 1 0 1 0 2 2 1 0 0 0 0 0 0 0 0 1 1 0 2 1 1 2 1 0 0 0 1 2 0 0 1 1 0 1 1 0 0 2 2 0 1 0 1 2 0 1 1 0 1 1 1 2 1 1 1 1 0 2 2 1 0 0 1 0 0 0 0 1 0 0 2 0 2 2 2 1 0 0 0 0 0 1 0 0 0 1 1 1 1 1 0 0 0 0 0 1 0 0 0 2 0 0 1 1 0 2 0 0 1 0 0 1 0 0 2 1 0 0 1 0 0 1 0 1 0 1 0 0 0 0 0 2 1 1 0 2 2 2 1 1 1 1 0 1 1 0 2 0 0 0 2 2 1 0 1 0 2 0 1 2 0 0 0 2 0 1 2 0 1 2 2 2 1 0 1 0 0 2 0 0 1 1 0 1 2 1 0 1 0 1 0 0 2 0 0 0 0 1 1 1 2 2 0 1 1 0 0 1 0 0 1 1 1 1 2 0 0 1 0 1 2 2 0 2 0 2 2 0 0 1 1 0 1 1 1 0 1 1 1 0 0 0 0 1 1 1 1 0 1 1 1 0 0 2 2 0 0 2 0 1 0 0 1 0 0 0 0 0 0 0 0 0 1 0 0 1 1 0 0 1 1 1 1 1 0 0 0 0 0 0 0 1 2 0 0 0 0 0 1 0 2 2 2 0 0 0 0 0 0 0 0 0 2 1 1 0 0 2 0 1 0 2 1 1 1 0 0 0 0 1 0 0 0 0 0 1 0 1 1 1 1 0 2 2 1 2 0 1 1 0 0 0 0 0 0 0 1 1 1 1 2 1 0 2 0 2 1 0 0 2 0 0 1 1 0 0 2 2 0 0 0 0 2 2 1 0 1 0 0 0 0 1 0 1 1 1 0 0 1 0 1 2 0 2 2 2 1 1 1 2 0 0 0 0 0 0 0 2 1 1 0 0 0 0 1 0 0 0 0 0 0 0 0 1 1 0 2 1 0 0 1 1 0 1 1 1 1 1 0 0 1 1 1 0 0 0 2 2 1 1 0 0 2 1 0 1 1 1 0 1 2 0 0 0 0 1 0 0 0 0 0 1 2 1 1 0 0 1 0 0 0 2 0 0 2 2 2 0 2 2 0 1 0 1 0 0 0 1 0 0 2 0 0 2 0 1 1 0 0 0 1 0 1 1 1 0 0 0 2 2 0 1 0 1 1 0 0 0 0 2 1 0 1 2 2 0 1 0 1 0 1 0 0 0 1 0 1 0 0 0 0 0 0 2 0 2 0 0 1 1 1 1 1 1 1 2 2 1 0 0 0 2 2 0 1 0 1 0 1 1 0 0 1 1 1 1 1 0 1 0 1 1 1 0 2 1 0 1 0 2 0 1 1 0 1 1 1 0 0 0 2 1 1 0 0 0 1 0 1 0 2 0 0 0 1 1 1 1 0 1 0 0 0 1 1 0 0 1 0 0 0 1 1 0 2 1 1 0 0 0 0 1 0 0 1 0 0 2 0 0 0 1 0 0 0 0 0 1 2 0
99 1 2 0 0 0 0 2 2 0 0 1 0 1 0 0 0 2 0 0 1 1 0 0 0 0 1 0 1 1 1 1 1 1 0 0 2 0 1 0 1 0 0 0 0 0 0 0 0 1 1 0 0 0 0 2 0 0 0 1 1 1 0 0 0 0 0 0 0 0 1 2 2 0 2 2 0 0 0 0 1 0 1 1 1 0 0 1 1 2 0 1 1 2 0 0 0 0 0 0 0 2 1 0 1 1 2 1 1 0 0 1 0 0 0 0 0 0 1 1 1 0 1 1 0 1 0 0 0 0 0 0 0 0 0 0 0 0 0 0 1 1 1 0 0 1 0 0 0 1 0 0 0 0 0 0 0 0 0 1 0 0 0 1 0 1 2 0 0 1 1 1 1 1 0 0 2 0 0 0 0 0 0 1 0 0 0 0 0 0 2 2 0 0 1 0 1 0 0 0 0 0 0 2 2 0 0 0 1 0 1 0 2 1 2 2 2 0 0 2 0 0 0 0 0 2 2 0 0 0 0 0 0 0 0 0 0 2 0 0 0 0 2 0 1 0 0 0 1 1 1 1 1 0 0 0 1 2 0 2 2 2 0 0 1 0 1 0 0 0 0 1 0 2 1 1 0 1 1 1 1 0 1 1 1 2 2 2 0 2 0 1 1 1 2 0 1 1 1 1 1 1 2 2 1 0 1 0 0 0 0 0 0 0 2 1 0 1 1 0 1 2 1 1 2 0 2 2 2 1 1 1 0 0 0 0 0 2 0 2 1 1 1 2 0 0 0 0 1 2 0 0 1 1 0 1 1 0 0 1 1 0 2 0 2 1 0 2 1 0 1 1 1 1 2 1 1 2 0 2 1 0 1 1 1 1 0 0 0 2 1 1 1 1 2 2 2 1 0 0 0 1 0 0 0 0 0 0 0 0 0 0 0 0 0 0 0 0 0 0 0 1 0 2 0 2 2 1 1 0 2 0 0 1 0 0 0 1 0 0 2 1 1 1 1 2 2 1 0 0 0 0 0 2 2 2 0 2 1 1 0 2 1 0 1 2 1 1 2 1 1 1 0 0 1 0 1 0 2 0 1 2 0 0 2 1 0 1 2 1 0 2 1 1 0 1 0 1 1 2 0 1 2 1 0 0 2 2 0 2 0 0 0 1 1 1 0 1 0 1 1 1 2 2 1 0 0 1 1 1 1 1 1 0 1 1 2 0 0 1 0 2 1 1 1 1 1 2 2 0 0 0 0 0 0 0 0 0 1 1 1 0 1 1 0 0 0 0 0 1 1 1 1 0 0 1 1 1 0 1 1 0 0 0 1 0 0 0 1 1 0 0 1 2 0 1 0 1 1 0 1 1 0 1 2 2 1 0 2 2 0 0 2 2 0 1 1 0 0 0 1 0 0 0 0 0 0 0 0 0 0 0 0 0 1 0 2 0 1 1 2 1 0 0 1 1 1 0 1 0 1 1 0 1 0 0 0 2 1 1 1 1 0 1 0 0 0 1 1 1 1 1 1 0 0 0 0 0 2 1 1 0 2 1 0 2 1 0 2 2 0 0 1 0 0 0 0 0 1 1 0 0 0 1 0 1 2 2 2 0 0 0 0 1 0 1 1 2 2 2 0 0 0 2 0 1 1 1 1 1 0 0 0 0 0 1 2 0 0 1 0 1 0 1 0 1 2 1 0 0 0 0 1 0 0 2 0 1 1 0 1 0 1 1 1 1 0 0 2 2 0 0 0 0 0 1 0 1 1 2 2 1 0 0 0 1 0 1 1 1 0 1 2 1 1 1 0 1 0 0 0 1 0 1 2 1 2 1 0 1 0 0 1 1 1 0 2 1 1 1 1 2 0 0 1 1 0 0 0 1 0 0 1 1 0 0 0 0 0 0 0 0 0 0 0 0 0 1 1 1 1 1 0 2 2 0 0 0 0 1 0 2 1 0 1 1 1 1 2 0 0 0 1 0 0 0 0 0 2 1 1 0 0 1 0 0 0 1 1 0 1 1 2 1 1 1 1 1 2 0 2 0 0 1 1 1 0 0 0 2 0 0 0 1 2 1 2 0 1 0 0 0 2 1 1 0 1 2 0 0 1 2 0 1 0 1 1 2 2 0 0 0 2 0 0 1 1 2 0 1 0 0 1 1 1 0 1 1 1 1 2 0 0 0 0 1 1 0 0 1 0 0 0 2 2 0 1 0 0 0 0 0 0 1 0 0 1 1 0 2 0 1 0 1 0 0 0 0 0 0 2 1
100 1 1 0 1 0 1 1 1 1 1 1 0 0 0 0 0 1 2 1 1 1 0 0 0 0 0 0 0 2 1 0 2 2 0 1 2 1 0 0 1 0 1 1 0 0 0 0 0 0 0 0 1 0 1 1 1 0 0 1 0 0 2 2 0 1 1 0 1 1 0 1 2 0 1 2 0 0 1 0 1 0 1 0 0 0 0 1 1 2 0 1 2 2 1 0 0 2 2 2 2 2 0 1 0 0 2 0 0 0 0 2 1 2 2 1 1 0 1 1 1 0 0 2 0 0 0 1 2 0 0 0 0 0 1 1 0 0 0 0 1 1 0 0 0 1 0 0 0 1 0 0 1 0 1 0 0 2 1 1 0 0 0 1 1 1 1 1 1 0 1 1 0 0 0 0 2 1 1 1 0 0 1 1 1 1 1 2 0 1 0 2 0 0 1 0 0 1 0 0 0 0 1 1 0 1 1 0 1 0 0 0 1 0 2 2 0 0 0 2 0 0 0 0 0 0 0 0 0 0 0 1 0 0 0 0 0 2 0 0 0 0 2 0 2 0 1 0 0 0 0 0 0 0 0 0 1 1 0 0 0 0 0 0 0 0 0 0 2 0 1 1 0 0 0 0 0 0 0 0 2 0 2 2 0 2 2 2 1 2 2 1 1 2 1 0 0 1 0 0 0 1 1 1 1 0 0 0 1 0 0 1 0 1 2 2 0 1 0 1 0 1 1 1 1 0 1 2 1 2 2 1 2 1 0 0 0 2 0 1 1 1 2 1 0 1 0 1 1 2 1 1 1 1 1 1 0 0 0 0 0 0 1 1 1 0 0 1 2 0 0 0 0 2 0 0 0 1 0 2 1 0 0 0 1 1 0 0 0 0 0 0 1 0 2 0 0 2 0 0 0 1 0 0 0 0 0 2 0 0 1 0 0 0 0 0 0 0 1 0 1 1 0 1 0 1 1 2 0 0 2 0 0 2 1 1 0 0 0 0 0 1 0 0 0 1 1 0 0 0 0 0 0 2 2 2 0 2 2 2 1 1 1 0 0 1 1 1 2 1 1 1 1 1 1 1 1 2 2 0 0 2 0 0 2 0 0 1 2 1 1 1 0 2 0 0 2 0 1 1 1 1 2 2 0 0 2 1 2 0 0 2 0 0 0 1 1 0 0 1 1 1 2 2 1 0 0 0 0 2 0 1 1 1 1 0 2 0 1 0 2 0 1 1 1 1 2 1 1 0 1 0 1 0 1 1 1 0 0 0 0 2 1 1 1 0 1 0 0 1 1 1 1 0 1 0 1 1 0 2 0 1 0 0 1 0 1 0 0 0 0 0 0 2 0 0 0 0 0 0 0 1 0 0 1 2 1 0 2 2 1 0 0 1 1 1 0 0 0 0 0 0 0 0 0 1 2 1 0 0 1 0 0 0 2 0 2 0 0 2 1 2 0 1 2 1 1 0 0 0 0 2 1 2 2 1 0 2 2 0 0 0 1 1 1 1 1 2 0 1 0 0 1 0 0 0 0 1 1 1 1 0 2 1 0 2 2 2 1 0 1 1 0 1 1 0 0 0 1 0 0 1 0 1 0 2 2 2 2 0 1 0 0 2 0 0 0 2 2 2 0 1 1 2 0 0 1 1 1 1 1 2 1 1 2 2 1 0 0 1 0 1 0 0 0 0 1 1 1 0 1 1 0 0 0 0 0 0 1 0 0 0 2 2 2 0 0 1 0 0 0 0 1 1 1 0 0 0 1 1 1 1 0 0 2 2 0 2 1 2 0 1 2 1 2 1 1 1 0 0 0 0 1 2 0 1 2 0 0 0 1 1 1 0 1 0 1 2 1 0 1 1 0 0 0 0 0 0 1 0 2 2 2 1 0 2 0 1 1 0 1 1 0 0 0 0 0 1 1 0 2 2 0 2 2 0 0 0 1 0 0 2 0 0 0 0 1 0 2 0 0 0 1 0 0 0 0 0 2 2 0 2 0 0 0 0 0 1 0 0 2 1 1 2 2 2 2 2 1 1 0 0 0 1 2 0 1 0 0 0 0 0 0 0 0 2 2 0 1 0 0 0 2 0 0 0 1 1 0 0 0 2 1 1 0 2 2 1 1 0 0 1 1 0 0 1 2 1 1 0 1 1 1 2 1 0 1 0 0 2 0 1 0 0 0 0 0 0 0 0 0 0 2 0 1 1 0 0 0 0 0 0 0 2 0 0 2 0 0 2 0 1 0 1 1 1 0 0 0 2 2 1
101 1 2 1 1 1 1 2 2 0 0 0 0 2 2 0 0 0 1 0 1 0 0 0 0 1 0 1 0 1 0 1 0 0 0 0 1 0 0 0 0 0 0 0 0 0 0 1 0 1 1 0 1 0 0 1 0 0 0 0 2 2 1 2 0 1 0 0 0 0 0 0 2 0 2 2 0 0 2 1 1 0 0 0 0 0 0 1 0 2 0 1 0 1 1 0 0 1 1 2 0 2 0 1 1 1 2 0 2 1 0 1 1 1 1 1 1 0 1 1 1 0 2 0 1 1 0 2 2 1 0 0 0 0 0 0 0 0 0 0 0 2 0 0 0 1 0 0 0 0 0 0 1 0 0 0 0 0 0 0 0 0 0 1 0 2 0 0 1 0 1 0 1 1 0 0 1 1 0 0 0 1 1 1 1 1 1 1 0 1 0 1 0 0 1 0 1 0 0 0 0 0 1 2 2 0 0 0 1 0 1 0 1 1 0 2 0 1 2 0 2 0 1 0 1 1 1 1 1 0 0 0 0 1 1 1 1 2 0 0 0 0 2 0 1 0 0 0 0 0 0 0 0 0 0 0 0 2 2 2 0 0 0 0 0 0 1 0 1 1 0 2 0 0 0 0 0 1 2 2 0 1 1 1 0 1 2 0 0 1 0 0 1 2 2 1 1 0 0 0 0 1 0 0 0 1 1 0 0 0 0 1 0 1 2 1 0 0 0 0 0 2 1 2 1 0 1 1 1 1 0 0 0 0 0 0 0 1 1 1 1 0 1 1 0 0 0 0 0 2 0 0 2 2 2 0 1 0 0 2 2 0 0 0 0 2 0 1 1 0 1 1 0 2 0 0 2 2 0 2 2 0 0 0 1 2 0 1 1 0 0 0 1 0 2 1 0 0 0 0 0 0 1 1 0 1 0 0 0 0 0 0 0 0 2 2 2 0 0 0 1 2 1 1 0 1 0 0 1 0 1 1 0 2 1 1 0 1 0 0 2 0 0 1 0 2 1 1 0 0 0 0 0 2 1 1 0 1 2 1 1 2 0 0 0 0 0 0 2 0 0 0 2 2 0 0 0 0 2 0 0 2 1 0 2 1 0 2 2 0 1 2 1 0 1 0 0 1 1 2 0 0 1 1 0 1 1 0 0 0 0 2 0 0 1 1 0 0 0 1 1 1 2 2 0 2 1 0 0 2 0 1 0 0 0 0 1 0 1 1 0 1 2 1 0 1 1 0 0 0 1 0 0 0 0 1 0 0 1 0 0 0 1 2 1 0 1 0 0 1 1 0 1 0 0 2 2 2 0 1 0 2 0 0 1 0 1 0 1 1 0 0 1 0 0 0 0 0 0 0 0 1 2 0 1 1 1 0 2 2 0 0 0 1 1 1 0 0 0 0 1 0 0 1 0 0 1 1 0 0 0 2 0 0 1 1 2 0 0 0 2 0 0 1 1 1 1 0 0 0 0 2 1 1 1 0 0 1 0 0 0 0 0 1 1 0 0 1 0 2 1 0 1 0 0 0 0 1 2 0 0 0 2 1 0 2 0 2 0 2 0 0 1 1 0 1 0 0 1 1 0 0 0 0 1 1 2 0 2 0 0 0 0 1 0 0 1 1 1 1 0 0 0 1 1 0 0 2 2 2 2 2 0 0 0 0 2 0 0 0 0 1 0 1 0 0 1 0 0 0 0 0 1 0 0 0 0 0 2 0 0 0 2 2 2 0 0 0 2 2 0 0 0 0 0 0 0 0 1 1 1 1 1 1 1 1 0 2 1 2 0 1 2 0 1 0 1 1 1 0 0 0 1 2 2 2 2 0 1 0 0 0 2 0 2 0 1 2 1 0 2 1 0 1 0 0 0 0 0 0 0 0 1 0 0 2 0 2 2 0 1 1 0 0 0 0 0 1 1 1 0 0 0 2 0 1 0 0 0 0 0 2 1 0 1 1 2 1 0 0 0 0 1 0 0 0 1 0 2 2 2 0 0 0 0 1 0 1 0 0 0 2 1 2 2 2 2 1 1 0 0 1 0 2 2 1 0 1 0 1 0 1 0 0 1 1 2 0 2 0 0 0 1 0 1 0 0 0 0 0 0 2 1 2 0 1 0 0 2 2 0 1 0 0 0 2 0 1 0 1 0 0 1 0 0 0 1 1 1 0 1 0 0 0 1 1 1 0 2 2 1 0 0 0 0 2 0 1 1 0 0 0 0 1 0 0 1 0 0 1 1 0 0 2 0 0 0 0 0 1 2 2
102 1 2 0 0 0 0 0 1 0 0 1 1 2 1 0 0 0 1 0 0 0 1 0 0 0 0 0 0 2 2 0 1 1 0 0 1 2 0 0 1 0 0 0 1 0 1 0 0 1 1 0 1 0 1 0 1 0 1 1 1 1 2 2 0 1 0 1 0 0 0 1 1 0 2 1 0 0 0 0 0 0 1 0 0 0 0 1 1 2 0 1 0 2 0 1 1 2 2 2 1 1 1 1 0 0 2 1 1 0 0 1 1 2 2 1 1 0 1 1 1 0 1 1 1 0 0 1 2 1 0 0 0 0 1 1 0 0 0 0 0 2 0 0 0 0 0 0 0 0 0 0 1 0 1 0 1 0 2 1 0 0 0 0 1 1 1 1 2 0 0 0 0 2 1 0 2 1 1 1 0 0 0 0 2 1 1 2 1 0 1 2 1 1 1 0 1 0 0 0 1 1 0 0 0 0 1 0 0 0 0 0 0 0 1 2 0 0 2 1 1 0 1 0 0 0 0 0 0 0 0 0 0 0 0 0 0 1 1 1 0 1 2 1 2 0 0 0 0 0 0 0 0 0 0 1 1 2 1 1 0 0 0 1 1 0 0 0 1 0 0 2 0 2 0 0 1 1 2 2 0 2 1 1 0 1 1 0 1 2 1 2 1 1 2 0 1 0 0 0 0 1 0 0 0 0 1 0 0 0 0 2 0 0 1 1 0 1 0 1 1 1 1 2 1 0 0 1 1 2 2 1 1 0 0 0 0 1 1 0 1 1 1 2 0 0 0 0 2 0 0 0 2 2 1 0 1 0 0 2 2 0 2 0 2 1 0 2 1 0 1 1 1 1 0 0 2 1 1 1 1 1 0 0 1 0 0 0 0 0 0 0 0 0 1 0 0 0 0 0 0 0 0 0 0 0 0 1 0 0 0 0 0 1 1 2 0 0 0 0 0 2 0 2 1 2 0 2 0 0 2 0 0 2 0 0 0 0 1 0 2 0 0 0 0 2 2 0 0 0 0 0 0 2 1 1 0 2 1 0 2 0 2 0 2 2 2 1 2 0 0 0 1 1 2 2 0 0 1 0 1 1 0 0 0 1 0 1 2 0 2 2 0 1 1 1 1 0 0 2 0 1 2 2 0 0 2 2 1 1 0 1 0 0 0 1 0 1 0 1 1 0 2 2 0 1 1 0 0 2 0 1 2 1 2 1 1 0 0 0 2 0 0 0 0 1 1 2 2 0 0 0 1 0 1 0 0 1 2 0 0 0 2 2 0 0 1 0 0 1 1 0 0 0 0 0 1 2 1 2 0 0 1 0 1 1 1 0 0 0 0 0 0 0 0 0 0 0 0 0 0 1 1 1 1 1 1 0 1 1 0 0 1 1 0 1 1 0 0 0 0 0 0 0 1 2 0 1 0 0 0 1 0 0 1 0 0 0 1 2 1 1 0 1 2 1 1 0 1 1 0 2 1 1 0 0 0 2 2 0 0 0 2 0 2 2 2 2 0 2 2 0 0 1 1 0 0 0 1 1 1 2 1 0 0 1 1 2 0 0 0 2 1 0 1 0 0 1 2 2 0 0 0 1 1 2 2 1 2 0 1 0 0 2 0 0 2 0 0 0 0 0 0 2 0 0 0 1 0 0 0 1 0 0 1 0 1 0 0 2 1 2 1 0 0 0 0 1 0 0 0 0 0 0 0 0 0 0 2 2 0 0 2 1 0 0 0 0 2 2 0 1 0 0 0 0 0 0 1 1 0 0 0 0 0 1 0 2 1 2 0 1 2 0 1 0 1 0 0 1 0 0 0 1 2 1 2 0 0 2 0 0 1 0 1 0 0 1 2 0 2 2 0 0 0 1 0 0 0 0 0 0 2 1 0 1 1 1 2 0 1 0 0 0 0 0 0 1 1 1 1 1 1 1 1 0 0 0 0 1 1 2 0 0 0 1 2 0 1 0 0 0 1 0 0 0 0 0 2 1 0 0 0 0 0 1 0 2 1 0 1 1 0 2 2 2 2 2 1 0 1 1 0 1 2 0 1 2 0 1 1 2 0 0 1 1 1 0 2 0 0 0 1 2 0 0 1 1 1 1 0 2 0 1 1 0 0 2 2 0 0 0 2 2 2 1 0 1 1 0 2 0 2 1 1 0 0 0 0 0 2 0 0 0 0 0 1 0 0 1 0 0 0 0 0 1 1 0 1 0 0 0 0 1 0 0 1 0 0 1 0 0 0 1 1 0 0 1 1 0 0 0
103 0 2 0 0 0 1 1 2 0 0 1 0 0 0 0 0 1 2 0 0 0 0 1 1 1 1 0 1 2 2 1 1 1 0 0 1 1 1 0 1 0 0 0 1 0 1 0 0 0 0 0 0 0 1 1 0 0 0 1 0 0 1 2 0 0 0 0 0 0 0 0 1 0 1 2 1 0 1 0 1 0 2 1 2 0 0 0 0 2 0 1 1 1 2 0 0 2 0 2 0 0 0 1 1 0 1 1 1 0 0 2 0 2 2 0 0 0 1 1 1 0 2 0 0 2 0 2 2 1 0 0 0 0 2 2 0 0 0 0 0 2 0 0 0 1 0 0 0 2 1 1 0 0 0 0 0 1 2 1 0 0 1 1 0 1 1 0 1 1 0 0 1 1 0 0 2 0 0 0 0 0 0 0 1 0 0 0 0 0 1 2 1 1 1 0 1 0 0 0 0 0 1 0 0 0 0 1 1 0 0 0 2 1 1 2 1 2 2 0 2 2 0 0 1 0 0 0 0 0 0 0 1 1 0 0 0 2 0 0 0 0 1 0 1 0 0 0 0 0 0 0 0 0 0 0 0 1 0 0 0 0 0 1 1 1 0 0 1 0 0 0 1 0 0 0 0 2 2 1 0 0 1 1 0 1 2 1 0 2 2 0 2 2 2 0 2 0 0 0 0 1 0 0 0 0 0 2 2 0 0 2 0 0 1 1 1 0 0 0 0 2 1 1 1 0 1 0 0 1 2 2 1 0 0 0 0 1 1 1 2 1 2 2 0 0 0 1 2 1 1 1 2 2 2 0 0 0 0 0 0 0 0 1 0 0 0 2 1 0 1 1 0 2 1 0 2 2 1 1 2 0 0 0 1 1 0 0 0 0 1 1 0 0 1 0 0 1 0 0 0 0 1 1 1 1 0 1 0 0 0 0 1 0 0 1 0 0 0 0 0 1 0 1 0 2 1 1 0 0 1 0 0 2 1 1 1 0 0 0 2 0 0 1 0 2 1 2 0 0 0 0 0 1 2 1 1 0 0 0 1 1 0 0 0 0 0 0 2 0 0 0 2 2 1 1 0 0 2 1 0 1 0 1 0 2 1 2 2 0 1 2 0 0 0 0 1 0 2 1 1 0 1 0 1 1 1 1 0 1 0 0 0 0 0 1 0 0 0 2 2 0 2 2 1 1 1 0 0 2 0 0 0 0 0 0 2 0 0 1 0 1 2 0 0 2 0 2 2 0 0 0 0 0 0 0 0 0 2 0 0 0 0 2 2 0 2 1 1 1 1 1 0 0 0 1 1 2 0 2 0 0 1 0 0 1 1 0 0 0 0 0 1 0 0 0 0 0 0 0 0 1 0 0 2 2 2 0 2 2 0 0 1 1 0 1 2 0 1 0 1 0 1 1 1 1 1 2 0 0 0 0 1 0 2 0 2 1 0 1 2 2 0 1 0 0 0 0 0 0 0 1 1 2 1 1 0 1 1 0 0 0 0 0 1 1 1 2 0 1 1 1 1 1 0 0 1 0 2 0 0 0 1 0 0 0 1 0 2 2 0 0 0 0 0 1 0 0 0 0 0 0 0 1 1 2 1 1 1 0 1 0 1 0 0 1 0 0 1 1 0 0 1 1 1 0 0 1 1 1 0 0 0 0 1 0 0 0 0 2 1 2 0 1 0 0 1 0 0 0 0 0 1 0 0 1 0 0 1 0 0 0 2 2 1 0 1 0 2 2 0 0 1 0 0 0 0 0 0 0 2 2 0 1 1 1 0 1 1 1 1 1 2 1 2 1 0 0 0 0 1 0 0 1 2 1 1 0 0 1 0 0 2 0 2 0 1 1 2 0 1 2 0 0 0 0 0 0 1 0 1 0 2 1 0 2 0 0 1 0 1 0 0 0 0 0 0 0 0 0 2 2 0 1 1 0 2 0 0 0 0 0 0 0 0 0 0 1 0 0 0 0 2 1 0 0 0 0 2 1 0 0 1 1 1 1 0 2 0 1 1 2 0 2 2 2 2 2 1 0 1 1 0 1 2 0 0 1 0 2 0 0 0 0 1 1 1 0 1 0 0 0 2 1 0 0 1 0 1 2 0 2 0 0 1 1 1 0 0 0 0 1 2 1 1 2 1 1 0 0 1 0 2 0 0 0 0 1 1 1 2 0 0 0 0 0 0 0 1 0 0 0 0 0 0 0 2 2 2 0 0 0 0 2 0 0 2 0 1 1 0 0 0 1 0 1 1 0 0 0 1 1
104 0 0 0 0 0 2 0 0 2 0 0 0 0 0 0 0 0 1 1 1 1 0 0 0 1 2 0 1 2 1 1 2 2 1 0 2 1 0 1 0 0 1 1 0 0 0 0 0 2 2 0 0 1 0 1 0 1 1 1 1 2 2 2 0 1 0 0 0 0 0 1 0 0 0 2 2 0 0 0 0 0 2 0 2 0 0 1 1 2 0 1 0 2 0 0 0 2 2 2 2 2 1 1 0 0 2 1 1 0 0 2 2 2 2 2 2 0 1 1 1 0 1 1 1 0 0 1 1 0 1 1 0 0 0 0 0 0 0 0 0 2 2 0 0 2 0 1 1 2 1 0 2 0 0 0 0 1 1 1 0 1 0 1 0 1 0 0 2 0 0 0 0 1 0 0 1 1 0 0 0 1 0 0 1 1 0 1 1 0 1 1 0 0 1 0 2 0 0 0 1 1 0 2 2 1 1 1 0 0 2 0 1 0 1 2 0 0 0 1 1 0 0 0 1 1 0 0 0 0 0 0 0 0 0 0 0 2 0 0 0 0 2 0 1 0 0 0 1 1 1 1 0 0 0 0 1 2 0 0 0 0 0 0 1 0 0 0 1 0 2 0 1 1 0 0 0 1 2 0 1 1 0 0 0 0 0 1 1 2 1 2 2 2 2 0 0 1 0 0 0 1 1 1 0 0 0 0 0 0 1 2 0 0 2 0 0 0 0 0 1 1 1 2 1 0 0 0 1 2 2 1 0 0 0 0 0 2 0 1 1 1 2 2 0 0 0 0 1 2 1 1 2 2 1 0 1 0 0 1 1 0 2 0 2 0 0 1 1 0 1 1 0 2 0 0 2 1 1 1 2 0 0 0 1 0 0 1 1 1 0 0 0 0 1 0 0 0 1 1 1 1 1 1 0 0 1 0 0 0 0 0 0 0 0 0 0 1 0 0 0 2 0 1 2 1 0 0 0 0 2 0 0 0 0 0 0 0 0 0 2 0 0 0 1 2 2 1 0 0 0 0 0 2 2 2 0 2 2 1 2 1 0 1 0 1 1 0 2 0 0 0 2 2 1 0 1 1 1 0 1 1 0 1 2 0 0 0 1 0 0 1 1 2 1 0 2 0 0 2 0 2 2 1 1 0 1 1 1 0 0 2 0 1 0 1 0 0 0 2 2 0 1 1 0 2 1 1 1 1 1 0 0 0 0 1 1 0 2 2 0 1 2 2 2 2 2 0 0 0 0 0 0 0 0 1 0 0 2 0 0 0 1 2 0 1 1 1 1 1 1 1 1 0 0 1 1 1 0 2 0 1 1 0 1 1 1 0 0 0 0 0 1 0 0 0 0 0 0 0 0 2 1 0 2 2 2 0 1 1 1 0 0 0 1 0 0 0 0 0 1 0 0 0 0 1 1 2 0 0 2 0 1 1 1 1 2 0 1 2 1 1 0 0 2 0 1 0 0 1 1 1 0 1 0 0 0 2 2 0 0 0 1 0 1 1 0 2 0 0 0 0 1 0 0 0 1 0 2 0 0 1 2 2 2 2 1 2 2 0 1 1 0 1 1 0 0 1 1 1 0 0 0 1 1 2 1 1 1 0 0 0 0 2 0 0 0 1 0 0 1 0 0 2 0 1 1 2 2 2 1 2 0 0 0 0 1 0 0 2 0 2 0 1 0 1 2 1 0 0 0 0 1 0 0 0 0 0 2 0 0 0 2 2 2 0 0 2 0 0 0 1 1 0 0 0 0 0 0 0 2 2 0 0 1 1 1 2 2 2 0 0 2 0 0 0 0 1 0 1 0 0 0 1 2 2 1 0 0 0 1 1 1 1 1 0 2 2 2 2 1 2 0 1 0 1 0 0 0 0 1 1 2 2 0 2 0 0 1 0 1 1 2 0 1 1 2 2 2 1 1 1 0 2 2 0 0 0 1 0 0 1 0 0 0 0 1 0 2 0 0 0 2 0 0 0 0 1 0 1 1 0 1 1 0 1 0 2 2 0 1 2 1 2 2 2 2 2 0 0 0 1 1 1 2 1 1 2 0 2 0 0 0 0 0 1 2 1 2 1 0 1 2 2 1 0 1 0 0 0 0 2 0 1 1 0 0 1 2 0 0 1 1 1 0 1 1 0 0 0 1 1 2 0 0 0 1 0 0 2 0 1 0 0 1 1 2 0 0 1 0 0 0 0 0 0 2 0 0 0 0 0 0 0 0 0 0 0 1 2 1 0 0 1 0 0 0 2 2 1 2 0
105 0 1 0 0 0 1 2 2 0 0 1 1 2 1 0 0 0 1 0 0 0 0 0 0 1 1 0 0 2 2 0 0 0 0 0 2 2 0 1 1 0 0 2 0 0 0 0 0 1 1 0 0 0 2 0 0 1 1 2 0 1 1 1 1 0 1 0 0 0 0 2 2 2 2 2 0 0 1 0 1 0 1 1 1 0 0 1 1 2 1 1 2 1 0 0 0 1 1 1 0 2 1 1 0 0 2 1 1 0 0 1 1 2 2 2 2 0 0 2 2 0 1 1 0 1 0 2 2 0 1 1 0 0 0 0 0 0 0 0 1 1 0 0 0 2 0 1 1 1 0 0 0 1 0 0 0 1 0 1 0 0 2 0 1 2 1 2 0 2 0 1 0 2 1 0 2 2 2 2 0 0 0 0 0 0 0 1 1 0 2 2 2 2 2 2 2 0 0 0 1 1 0 1 1 0 1 0 1 0 0 0 1 0 2 2 0 0 1 0 2 1 0 0 0 1 1 0 0 0 0 0 1 2 2 2 2 2 0 0 0 0 2 0 1 0 0 0 0 0 0 0 0 0 0 0 2 1 1 0 0 0 0 1 1 1 1 0 0 0 0 1 0 1 0 0 0 0 1 0 1 1 0 0 0 0 0 1 1 2 1 1 0 1 0 0 0 1 0 1 0 0 0 0 0 0 0 0 1 0 0 1 0 1 1 1 0 0 0 0 0 2 2 2 0 0 1 1 0 1 2 1 1 0 0 0 0 0 2 0 1 1 1 2 1 0 0 0 2 1 0 0 2 2 1 0 0 0 0 2 2 0 1 0 1 0 0 1 2 0 0 0 0 2 1 1 2 2 1 1 0 1 0 0 0 0 0 0 0 1 0 0 0 0 2 0 0 0 0 0 0 0 1 1 1 0 1 0 0 0 1 0 0 1 1 2 0 1 0 0 0 2 0 2 1 2 1 1 0 0 1 0 0 0 1 1 0 1 0 0 2 0 0 0 1 1 1 1 0 0 0 0 0 2 0 0 0 1 1 0 1 0 0 0 0 1 1 1 2 1 1 1 2 2 1 1 0 0 1 0 1 2 0 0 2 2 0 0 1 1 0 1 2 1 0 0 2 0 2 0 2 0 1 1 0 1 1 0 0 1 0 1 0 2 0 2 1 1 0 1 1 1 1 1 0 2 1 1 1 2 0 0 2 1 1 1 2 0 0 1 0 1 2 1 1 2 1 1 1 0 1 0 0 0 0 0 0 1 2 0 0 0 2 2 0 0 1 1 1 0 0 1 0 0 0 0 0 1 0 2 0 0 0 0 1 0 0 1 0 0 0 1 1 2 0 0 0 0 0 0 0 2 1 0 1 1 1 0 1 1 0 0 0 0 1 0 0 0 1 0 1 0 0 0 0 0 2 1 0 0 1 0 0 0 1 1 2 0 0 2 0 1 0 0 0 0 0 0 0 0 0 2 0 1 0 0 0 1 0 0 0 0 2 0 1 1 1 2 1 0 0 1 0 0 0 1 2 0 2 0 0 1 2 1 0 2 2 1 2 1 0 1 0 1 0 0 0 0 0 1 0 0 0 0 1 1 0 1 2 0 0 0 1 1 0 0 1 2 2 2 0 0 1 2 0 1 2 0 0 0 0 1 0 0 2 0 2 0 0 1 0 0 0 0 0 0 1 0 1 1 1 1 0 0 0 1 0 0 2 0 0 0 0 0 0 2 1 0 2 2 1 1 0 0 0 0 0 0 2 2 0 0 0 0 2 2 0 2 1 1 1 1 2 1 1 1 0 1 1 0 0 0 1 2 1 0 1 0 0 1 0 0 2 0 2 0 2 1 0 0 1 1 0 0 0 0 0 0 0 0 0 0 2 2 1 2 0 1 1 0 1 0 0 0 0 0 0 0 0 0 2 2 0 2 2 0 0 0 0 0 0 1 2 1 2 1 2 0 1 0 0 0 1 1 0 0 0 0 2 1 1 0 0 0 0 0 1 1 1 0 1 1 0 0 2 0 1 2 1 0 0 0 0 1 1 1 0 2 0 2 0 1 0 0 0 2 2 0 1 0 0 0 2 0 1 0 1 0 0 0 0 2 0 2 0 0 0 0 0 0 0 1 2 0 0 0 2 1 0 0 1 0 2 0 0 0 0 0 0 1 0 1 0 0 0 0 2 0 1 1 0 0 2 0 1 1 0 1 1 1 1 1 0 1 0 0 0 0 1 2 0 0 0 2 0 0 0 0 1 0 1 1
106 1 2 1 1 1 1 0 0 2 0 0 0 1 1 0 0 2 2 2 2 0 0 0 0 0 1 0 0 2 2 1 2 2 1 0 1 1 1 0 0 0 0 0 0 0 1 1 0 0 0 0 0 1 1 1 0 0 0 0 0 0 1 1 1 1 1 0 0 0 0 2 2 0 2 1 0 0 2 1 1 0 2 1 2 0 0 0 0 2 0 0 2 1 0 0 0 2 2 2 2 2 0 2 0 0 2 1 1 0 0 2 0 1 2 1 0 0 0 2 2 0 2 0 1 0 0 1 1 1 1 1 1 0 0 0 1 0 0 0 0 2 0 0 0 1 0 0 0 0 0 0 0 1 0 0 0 2 1 0 0 0 0 1 0 0 0 0 2 0 0 0 0 0 0 0 0 2 2 2 0 1 0 0 1 0 1 2 0 0 1 2 0 0 1 0 1 0 0 0 0 0 1 1 1 1 1 0 2 0 0 0 1 1 2 2 0 0 1 0 2 2 1 0 2 1 0 0 0 1 1 0 0 0 0 0 0 2 0 0 0 0 2 0 2 1 1 0 0 0 0 0 0 0 0 0 0 1 0 0 0 0 0 0 1 1 1 1 2 0 1 0 0 1 0 0 0 1 2 1 0 1 1 1 0 2 2 0 0 1 1 0 0 2 2 2 0 0 1 0 1 0 0 0 0 0 0 1 0 0 0 2 0 0 1 1 0 0 0 0 0 2 2 1 1 0 1 2 0 0 2 2 0 0 0 0 0 1 1 0 0 0 1 2 0 0 2 0 2 2 1 1 1 1 0 1 1 0 0 2 2 0 1 1 1 0 0 2 2 0 0 0 0 2 0 0 2 1 0 2 1 0 0 0 2 1 0 0 0 0 0 0 1 0 2 0 0 1 1 0 0 2 1 1 0 0 1 1 1 0 1 0 0 0 1 1 0 1 0 0 0 1 2 0 0 1 1 0 1 0 1 2 0 0 1 1 0 0 0 0 2 0 0 0 1 1 1 0 1 0 0 1 0 2 1 0 0 1 1 1 1 1 0 1 1 2 2 0 2 0 1 0 2 2 2 0 2 1 1 0 0 1 0 0 1 2 0 1 2 0 2 1 0 2 1 0 2 0 0 2 0 1 1 1 0 1 1 1 1 1 0 1 0 1 1 1 1 0 0 1 1 1 2 2 0 0 0 0 0 2 0 1 1 1 1 1 2 0 1 1 0 1 1 1 1 1 1 0 0 0 0 0 0 0 0 0 0 0 0 0 0 0 0 2 0 2 2 1 1 1 1 1 1 0 1 0 1 1 0 2 0 0 1 0 0 1 1 0 1 1 0 0 2 0 1 0 0 0 0 0 0 1 0 1 2 2 2 0 2 2 0 0 0 1 1 1 0 0 0 0 1 0 0 1 1 0 2 1 0 0 0 0 1 0 2 0 2 0 0 2 0 1 0 1 1 1 1 0 0 0 0 2 0 0 0 0 0 0 0 0 0 0 0 0 2 2 1 2 0 2 2 0 1 0 1 0 2 0 2 1 1 0 1 0 0 1 0 2 2 0 0 2 1 1 2 0 0 1 1 1 0 0 0 1 1 2 0 1 2 0 0 0 0 2 0 0 0 0 0 0 0 0 2 2 0 2 2 0 0 1 0 1 1 1 1 1 2 0 0 1 0 1 1 1 0 0 1 1 1 1 1 1 1 0 0 1 1 0 2 1 0 1 2 1 1 0 0 1 1 1 0 0 0 0 0 0 0 0 2 2 1 1 1 1 1 1 1 1 1 2 0 1 2 1 1 1 0 0 0 1 0 0 0 0 2 2 1 0 0 1 0 0 1 0 1 0 1 2 2 0 1 2 0 0 0 0 0 0 0 0 1 1 1 1 1 1 0 1 2 1 0 0 0 0 0 0 0 0 0 0 2 2 0 2 2 0 0 0 1 0 1 2 0 0 0 1 1 0 1 0 1 0 1 0 0 1 0 1 1 2 0 1 0 0 0 0 0 2 0 0 1 1 1 1 1 1 1 2 0 0 0 2 1 0 1 1 0 2 0 2 0 2 0 0 1 1 1 0 1 0 0 0 1 1 0 0 2 1 0 0 0 2 0 2 0 0 0 0 0 0 0 1 2 0 0 2 2 2 1 0 1 0 1 0 0 0 1 0 0 0 2 0 1 0 1 0 0 0 0 2 0 0 0 0 0 2 0 0 1 0 0 0 0 1 0 0 0 0 0 1 0 1 0 1 0 0 0 1 1 0 0 0
107 1 1 0 1 0 1 1 2 0 0 0 0 1 0 0 1 2 0 0 0 0 0 0 0 1 1 0 1 2 1 2 1 1 1 1 1 2 0 0 2 0 0 1 0 1 0 0 0 1 1 0 0 0 2 0 0 0 0 1 0 2 1 1 1 0 1 0 0 0 0 0 2 0 2 2 0 0 1 0 1 0 2 1 2 0 0 2 2 2 1 2 0 2 0 0 0 1 1 1 0 2 1 0 0 0 2 2 2 0 0 2 1 2 2 1 1 0 0 1 0 0 1 1 0 2 0 1 2 1 0 0 1 0 1 1 1 0 1 1 0 2 0 0 0 1 1 0 0 2 1 0 0 0 0 0 0 0 0 1 1 1 0 0 1 1 1 2 0 2 0 0 1 2 2 0 2 1 0 0 0 1 0 0 2 1 1 2 1 0 2 2 0 0 0 0 1 0 0 1 0 1 0 0 0 1 2 1 1 0 0 0 2 0 2 2 0 1 2 1 1 0 0 0 1 0 0 1 1 0 0 1 0 0 0 0 0 2 0 0 0 1 2 0 2 0 0 1 1 1 0 0 2 0 1 0 0 1 0 1 1 1 0 1 0 0 1 0 2 1 0 2 0 1 0 0 0 0 2 0 1 1 1 1 0 0 1 2 0 2 1 0 2 2 2 0 1 1 0 1 0 0 0 0 0 0 0 0 1 0 0 1 0 0 2 0 0 0 0 0 0 2 1 0 0 0 2 2 0 1 1 0 0 0 0 0 0 1 1 0 1 0 0 0 0 0 0 0 2 0 0 0 2 2 1 0 1 1 0 1 1 0 2 0 2 0 0 1 2 0 0 0 1 2 0 0 1 1 0 2 1 0 0 1 1 0 0 0 0 1 1 2 1 0 2 0 0 0 0 0 0 0 1 1 0 0 1 1 0 0 0 0 0 1 1 2 1 0 0 0 0 1 1 2 0 1 1 0 0 0 0 0 0 1 0 0 1 0 0 0 2 0 0 1 0 1 1 0 0 0 0 0 0 2 1 1 0 2 1 1 1 1 1 0 0 0 0 1 2 1 1 1 2 2 1 1 0 0 2 1 1 1 0 0 2 1 0 1 1 0 0 1 0 0 0 0 1 1 1 1 1 1 0 0 0 2 1 1 1 0 0 2 0 0 1 1 0 1 0 2 2 0 1 1 0 1 1 0 0 1 0 0 0 0 0 0 2 0 0 1 1 0 1 1 0 1 1 2 2 0 0 0 0 0 1 1 0 1 0 0 1 0 0 2 1 1 1 0 0 0 0 0 1 0 0 1 1 1 0 1 1 1 0 0 0 0 0 1 0 0 0 1 0 0 0 0 0 1 1 0 1 1 1 0 0 1 0 1 2 2 0 0 0 1 0 0 2 0 0 1 1 0 0 0 0 0 2 2 0 0 0 1 1 0 1 1 2 0 0 0 1 2 0 2 2 1 1 1 0 0 1 1 0 0 0 0 0 2 2 0 0 0 0 1 0 0 0 2 0 0 0 0 0 0 1 1 2 1 2 1 0 0 2 1 1 2 0 0 2 2 0 0 0 1 1 0 1 0 0 2 1 1 0 1 0 1 1 2 2 0 1 0 0 1 0 0 0 0 0 0 0 0 0 2 0 0 1 0 0 0 0 1 2 0 2 1 0 0 0 1 0 1 0 1 0 0 1 0 0 0 0 0 0 0 0 1 1 0 2 0 0 0 2 2 2 0 0 2 0 0 0 0 0 1 1 1 1 0 2 2 0 0 0 0 1 0 0 2 2 0 2 0 2 0 1 0 1 2 0 0 0 0 1 2 1 1 0 0 2 0 0 0 1 1 1 0 2 2 2 0 2 2 0 1 0 1 0 0 1 0 2 1 1 1 0 2 0 1 1 1 0 1 0 0 0 0 0 1 0 0 1 1 0 2 1 0 0 0 1 0 0 2 0 0 0 1 2 1 2 0 1 1 0 1 0 1 0 0 1 1 0 1 0 0 0 0 0 2 1 0 2 1 1 2 1 1 1 2 0 0 0 2 0 2 2 0 1 1 0 1 1 1 0 0 0 2 2 0 2 0 0 0 2 0 0 0 1 1 0 0 0 2 0 2 0 0 0 1 1 0 0 0 2 1 0 1 1 1 1 1 0 0 2 0 0 0 0 0 0 1 1 1 0 0 0 0 0 0 0 1 0 0 0 0 0 2 0 0 1 1 0 0 0 0 0 1 1 0 0 2 1 0 0 1 0 0 0 0 0 1 2 0
108 1 0 0 0 0 0 0 1 1 0 0 0 1 0 0 0 2 1 1 1 1 0 0 0 0 0 0 0 2 2 1 2 2 0 0 2 2 0 0 2 0 0 0 1 0 0 1 1 0 0 0 0 1 0 0 0 0 0 1 0 0 1 2 0 0 0 0 0 1 0 1 2 1 2 2 0 0 2 0 2 0 2 1 2 0 0 0 0 2 0 0 1 2 1 0 0 1 1 1 1 2 0 2 0 0 2 0 1 1 0 1 1 2 2 0 0 0 1 1 1 0 1 1 1 0 0 1 1 1 0 0 0 0 0 0 0 0 0 0 0 2 0 0 0 1 0 0 0 2 1 0 1 0 0 0 0 0 1 0 0 0 0 2 1 2 2 1 1 0 1 1 1 0 0 0 0 1 1 1 0 1 0 0 1 0 0 1 0 1 0 1 0 1 2 0 0 0 0 0 0 1 0 1 1 0 1 0 1 0 1 0 2 1 0 2 0 0 2 0 2 2 0 0 0 0 0 1 1 1 0 1 0 0 0 0 0 1 0 0 0 0 2 0 2 1 1 0 0 0 0 0 0 0 0 0 1 1 0 0 0 0 0 1 0 0 0 0 1 0 1 0 0 1 0 0 0 0 1 0 1 1 2 2 0 2 2 1 1 2 1 1 0 1 1 1 0 2 0 2 0 0 0 0 0 1 1 2 1 0 0 2 0 1 1 1 0 0 0 0 2 0 1 0 0 0 0 2 1 1 1 0 1 0 0 0 0 1 1 0 1 1 1 1 0 0 0 0 2 2 1 1 1 2 0 0 2 1 0 2 2 0 2 0 1 0 0 2 1 0 1 1 1 2 2 0 2 1 1 1 0 1 0 0 2 0 0 0 0 1 0 0 1 0 2 0 0 0 0 0 0 0 1 0 0 1 1 2 0 0 0 0 0 1 1 2 0 1 0 1 0 1 1 0 0 1 1 1 0 1 1 2 0 1 1 1 0 0 0 0 2 0 0 1 0 0 0 0 0 0 0 0 0 2 1 1 0 2 1 1 0 2 1 1 1 2 2 0 2 0 1 1 2 2 0 0 0 0 2 0 1 2 0 0 1 1 0 1 2 0 2 2 1 1 1 1 1 2 2 2 0 0 1 1 0 1 1 2 2 0 0 2 0 0 0 1 0 0 0 1 1 1 2 2 0 0 0 0 0 0 0 2 0 0 0 1 1 0 0 1 1 0 2 1 0 1 1 0 0 0 1 0 0 1 1 0 0 2 0 1 1 1 0 2 0 2 2 1 1 0 1 1 0 0 0 0 0 1 0 1 0 0 1 0 1 1 1 1 0 0 0 0 2 0 1 0 0 0 0 0 0 1 1 0 1 1 2 0 2 2 0 0 0 0 0 0 1 0 0 0 0 0 0 0 0 0 2 2 0 0 1 0 0 0 1 1 2 0 0 1 1 1 0 1 0 0 0 0 1 0 0 2 0 1 0 0 0 2 0 1 1 0 0 1 1 1 2 0 2 0 0 2 1 1 0 0 0 1 1 1 0 0 2 2 0 2 0 1 2 1 0 1 0 0 0 0 0 1 0 1 1 0 0 1 1 2 2 2 2 0 1 0 0 2 0 1 1 1 1 1 0 0 1 2 0 1 1 1 1 1 1 2 0 0 0 0 0 0 0 2 1 1 0 0 0 0 1 1 1 0 1 1 1 0 0 0 0 0 2 1 0 0 0 0 0 2 0 1 1 1 0 0 0 1 1 0 0 0 1 1 1 2 1 0 2 1 0 2 1 2 0 1 2 0 2 0 1 1 0 0 1 0 2 2 0 0 1 1 0 1 0 0 1 0 1 0 0 1 2 0 1 2 0 0 0 1 0 0 0 0 0 0 2 1 0 2 0 2 2 0 1 1 0 0 0 0 0 0 0 0 2 1 0 1 1 0 1 0 0 0 2 1 0 0 0 1 1 1 1 0 0 0 2 0 0 0 0 1 1 1 1 1 0 0 0 2 0 2 0 0 2 1 0 1 2 2 2 1 0 0 0 1 0 2 2 0 0 1 0 1 0 0 0 0 1 1 1 1 2 0 1 0 1 2 1 1 0 0 1 1 0 1 1 2 0 0 0 0 2 2 0 2 2 2 2 0 1 2 0 1 0 0 1 0 0 0 1 0 1 0 1 0 0 0 0 0 0 0 1 2 1 0 0 0 0 1 1 2 2 0 0 0 0 1 0 0 0 1 1 1 0 0 0 1 0 1 0 0 0 2 2 0
109 0 2 0 0 0 0 0 0 2 0 0 1 1 1 0 0 1 2 1 1 1 1 0 0 0 0 0 0 2 2 1 1 1 1 2 2 1 1 0 0 0 0 0 0 0 0 0 1 1 1 0 2 0 0 0 1 0 0 1 0 0 2 2 0 1 0 0 0 0 0 0 1 0 0 2 2 0 1 0 2 0 1 1 1 0 0 0 0 2 0 0 0 2 0 0 0 2 2 2 2 2 1 1 0 0 2 1 1 0 0 2 1 1 1 1 1 0 2 0 0 0 1 1 1 0 0 1 1 0 0 0 0 0 0 0 0 0 1 0 0 2 0 0 0 2 1 0 0 0 0 0 0 0 1 0 1 1 0 2 1 2 0 1 1 2 2 1 1 0 1 0 0 1 0 0 2 1 0 0 0 1 0 1 0 0 0 1 0 0 2 2 0 1 2 0 0 0 0 0 1 1 0 2 1 1 1 1 0 0 0 0 1 0 0 1 1 1 1 1 1 0 0 0 0 1 1 1 1 1 0 1 1 1 1 0 0 2 0 0 0 0 2 0 2 0 0 0 0 0 0 0 0 0 1 0 0 1 0 0 0 0 0 1 0 0 0 0 2 0 0 1 1 1 0 0 0 2 2 1 0 2 0 1 1 0 1 2 1 2 0 0 0 0 0 0 0 1 0 0 0 0 1 1 0 0 0 1 1 1 0 2 0 0 1 0 0 1 1 0 2 2 1 1 2 1 1 1 1 0 1 0 0 0 0 0 0 1 1 2 1 0 0 2 0 0 0 1 2 1 1 1 2 2 1 0 1 0 0 2 2 0 2 0 2 1 0 2 1 0 1 1 0 2 1 0 2 1 1 1 1 1 0 1 1 1 0 0 0 0 1 1 0 0 2 0 0 1 1 1 1 2 1 1 1 0 1 0 0 0 0 0 0 2 0 2 0 0 0 0 0 1 2 1 0 2 1 1 0 2 1 0 0 2 2 2 0 0 0 0 1 0 0 1 1 0 1 1 0 0 0 1 0 2 1 1 0 1 1 1 1 1 1 1 1 2 2 1 2 1 1 1 2 2 1 0 1 0 1 0 2 1 0 0 2 2 0 2 2 0 0 2 0 2 0 0 1 1 1 2 0 1 2 2 0 0 2 0 0 1 0 1 1 0 2 0 0 1 0 1 1 1 2 2 0 1 1 1 1 1 0 2 2 1 2 1 1 0 1 1 0 1 2 2 0 2 0 2 2 0 0 0 1 0 1 1 1 0 1 0 0 0 2 2 0 0 0 2 2 0 0 1 1 0 0 1 1 1 0 2 0 1 0 0 2 1 2 0 0 0 0 0 2 0 1 0 0 1 1 0 0 1 0 0 1 2 1 0 0 0 1 0 0 0 1 0 0 0 1 0 1 0 1 0 1 0 2 1 0 0 0 0 0 0 1 0 1 0 0 2 2 1 0 0 1 1 1 0 0 1 0 1 0 1 0 0 0 1 0 1 1 0 2 1 1 1 1 1 1 1 1 1 1 0 0 0 0 1 2 0 1 0 1 0 0 1 1 1 2 0 0 1 0 2 1 0 0 0 0 1 0 0 0 1 1 2 2 2 2 0 0 0 0 2 0 0 1 0 0 0 0 0 1 2 0 1 2 1 0 0 0 1 1 0 1 1 1 0 0 0 0 1 0 1 0 0 1 1 0 0 0 0 1 0 0 0 1 0 2 1 0 1 1 0 0 1 1 1 1 1 1 0 1 0 0 0 0 0 2 2 0 0 0 0 1 2 0 2 1 1 1 1 2 0 2 0 0 0 0 1 0 0 0 1 2 2 0 0 0 2 0 0 2 0 1 0 1 2 2 0 2 2 0 0 0 1 0 0 0 0 1 1 2 0 0 2 0 1 1 1 0 1 0 0 0 0 0 2 2 0 0 0 0 2 2 0 0 0 0 0 0 2 0 0 0 1 1 0 1 0 0 0 2 0 0 0 0 1 2 2 2 0 0 0 0 0 0 2 0 0 2 2 0 2 2 2 2 1 0 0 0 2 0 0 1 2 0 1 0 2 0 0 0 0 1 1 1 1 2 0 0 0 2 0 0 0 0 0 1 1 2 0 1 2 0 1 1 0 0 0 0 1 2 1 1 0 1 0 0 0 2 0 2 0 0 1 1 0 0 0 2 0 0 0 0 1 1 0 0 0 0 0 1 0 0 1 0 1 1 1 1 0 0 1 0 0 0 0 0 1 0 0 0 1 0 0 0 0 0 0 0 0
110 1 2 0 0 0 0 1 1 1 0 1 1 1 0 1 0 2 0 0 0 0 0 0 0 0 1 0 1 2 0 1 1 2 2 2 2 1 0 1 1 0 0 2 0 0 0 0 0 0 0 0 0 0 1 0 0 0 0 0 1 1 1 2 0 0 0 0 0 0 0 1 1 0 1 1 1 0 1 0 1 0 2 1 2 0 0 0 0 2 0 0 1 0 0 1 0 0 0 0 0 1 0 1 1 1 2 0 0 0 0 2 1 2 2 1 1 1 1 1 1 1 2 0 1 1 0 2 2 2 2 2 0 0 1 0 2 0 0 0 0 2 0 0 0 2 0 0 0 0 0 0 0 0 1 0 1 0 0 2 0 2 0 1 1 2 1 2 1 1 0 0 0 2 1 0 1 1 1 1 0 0 1 1 2 2 1 2 1 0 2 2 0 1 2 0 1 1 0 0 1 1 1 0 0 0 1 0 1 0 1 0 1 0 0 2 0 0 0 2 0 0 0 0 1 0 0 1 0 0 0 0 0 1 1 0 0 1 0 1 0 1 2 0 2 0 0 0 1 1 1 2 0 1 0 0 2 2 1 1 0 0 0 0 1 1 0 1 1 0 0 1 1 1 0 0 0 1 1 1 1 0 0 0 1 0 1 2 2 2 2 2 2 2 2 0 2 1 0 1 1 0 1 1 1 1 1 1 0 0 0 1 0 0 1 1 0 1 0 0 1 1 1 2 1 0 2 2 1 0 2 2 2 0 0 0 0 2 0 0 0 1 1 0 0 0 0 1 2 0 0 0 0 0 0 1 1 0 0 1 1 0 2 0 2 1 0 2 0 0 2 2 1 2 0 2 2 2 0 2 0 0 0 0 1 0 0 0 0 0 1 1 0 0 2 0 0 1 1 1 1 1 2 0 0 0 2 0 0 0 0 0 0 1 1 2 1 0 0 1 0 0 0 1 1 1 0 2 0 2 2 0 0 1 1 1 0 1 0 0 2 0 0 1 0 0 1 1 1 0 0 0 0 2 1 0 0 2 2 2 1 1 0 0 1 1 1 2 1 0 0 0 2 2 1 1 0 1 2 1 1 2 0 1 1 1 0 0 1 0 1 1 1 2 1 0 2 0 1 1 1 1 1 1 0 1 2 0 1 0 1 1 0 1 1 1 0 0 0 1 1 1 1 1 0 0 0 1 1 1 1 0 2 1 2 1 1 0 1 1 1 0 1 1 0 2 1 0 0 0 1 0 0 1 1 1 0 1 0 1 1 0 0 1 1 0 1 1 1 0 0 1 1 0 0 1 1 1 0 2 0 1 0 0 1 0 1 0 1 1 0 0 0 0 0 0 0 0 0 0 0 2 0 1 2 2 1 0 2 2 0 0 0 1 0 0 0 0 0 0 0 0 1 1 1 1 0 1 0 0 0 0 0 0 1 1 2 0 0 1 1 0 0 0 1 1 1 0 0 1 0 1 0 1 1 1 0 2 2 0 0 0 0 0 2 2 1 2 0 0 0 0 0 0 1 0 0 1 2 0 1 0 2 1 1 1 0 2 1 0 0 2 0 0 1 0 1 0 1 1 0 0 0 1 1 2 2 2 2 0 0 0 0 2 0 0 1 2 2 2 0 0 0 1 1 0 0 1 0 0 0 2 0 0 0 0 0 0 0 1 0 1 1 2 0 0 2 0 0 0 0 0 1 1 0 2 0 0 2 1 0 1 1 0 0 1 0 0 2 2 1 0 0 0 0 0 0 0 2 2 1 1 0 0 0 1 0 0 0 2 0 2 1 0 0 0 1 0 0 1 0 0 0 1 2 2 1 0 0 1 0 0 2 0 2 0 2 2 2 0 1 2 0 1 0 1 0 0 1 0 1 0 2 1 0 2 0 0 0 0 0 0 0 0 0 0 0 0 0 0 2 2 0 2 2 0 0 0 0 1 1 1 0 0 0 1 1 0 1 0 1 1 1 0 0 0 0 0 1 0 0 0 0 0 0 0 0 2 0 0 2 2 1 2 2 2 2 2 1 0 1 1 0 1 2 1 0 0 0 2 0 0 0 0 1 1 2 2 2 1 0 1 0 2 0 0 1 0 0 0 0 1 0 1 1 1 0 2 2 0 0 1 2 1 1 0 0 0 0 0 1 1 2 1 1 0 1 1 1 2 1 0 1 1 0 0 0 0 2 2 1 0 0 0 0 2 0 0 0 0 0 0 0 1 0 0 1 0 1 2 1 0 0 2 0 0 0 1 1 0 2 1
111 0 0 0 0 0 2 2 2 0 0 2 0 0 0 0 0 2 1 1 0 0 0 0 0 0 1 0 0 1 0 1 0 0 0 0 1 2 0 0 2 0 0 0 1 0 0 0 0 0 0 0 0 0 1 0 0 0 0 1 0 0 2 2 0 1 0 0 0 0 1 2 2 1 2 2 0 1 2 2 0 0 1 0 1 0 0 1 1 2 1 1 0 1 1 0 0 1 0 1 0 1 1 1 0 0 2 0 0 0 0 2 0 0 0 0 0 0 0 2 2 0 1 1 0 1 0 1 1 1 1 1 0 0 0 0 0 0 1 0 1 1 0 0 0 0 0 0 0 2 1 0 0 0 0 0 0 1 1 1 0 0 0 0 1 2 2 1 0 1 0 1 1 0 0 0 2 1 1 1 0 0 1 1 1 1 1 1 0 0 2 2 0 0 1 0 0 0 0 0 1 1 0 2 2 0 1 0 0 0 0 0 1 0 2 2 0 0 2 0 2 1 0 0 1 0 0 1 1 1 1 1 2 2 1 1 1 1 1 1 0 1 2 0 2 0 0 0 0 0 0 0 1 0 0 0 0 1 0 1 1 1 0 1 0 0 0 1 2 1 1 0 0 1 1 1 0 0 1 0 0 1 1 1 0 1 2 1 0 2 1 1 1 2 1 0 0 0 0 0 0 2 0 0 0 0 1 1 1 0 0 1 0 0 1 0 1 0 0 0 1 0 1 1 1 0 0 1 0 1 1 0 0 0 0 0 0 2 0 2 2 2 2 1 0 1 0 0 2 1 0 0 2 2 1 0 1 0 0 0 0 0 1 1 1 0 0 1 2 0 0 0 1 2 2 0 2 1 0 2 0 1 0 0 1 0 0 0 0 0 0 0 1 0 2 1 1 1 0 0 0 0 1 1 0 0 1 0 0 0 0 0 1 0 1 2 0 1 0 0 0 1 1 1 0 2 2 1 0 1 1 0 1 1 2 1 0 1 0 0 1 1 0 1 0 0 1 0 1 0 0 1 0 2 0 0 0 1 2 1 1 2 1 0 1 1 1 1 2 0 0 0 1 1 2 0 2 0 1 0 1 1 0 1 2 0 0 0 1 0 1 1 2 1 2 0 2 0 0 2 0 1 1 1 0 1 2 1 1 2 1 2 0 0 1 1 0 0 0 0 0 2 2 2 0 1 1 1 1 2 0 1 2 1 1 0 0 0 1 1 1 0 1 0 0 2 0 1 1 0 0 0 0 0 1 1 1 0 1 1 1 0 0 1 0 1 1 2 2 0 1 1 0 0 0 0 0 1 0 1 0 1 0 0 0 0 0 0 0 0 0 1 1 1 1 0 1 1 0 0 0 2 1 0 1 1 1 0 1 1 0 0 0 0 2 0 0 0 0 0 1 0 0 0 0 1 1 1 0 0 0 0 1 0 2 0 2 0 0 0 2 0 0 0 1 1 1 0 0 1 0 1 0 2 0 0 0 1 1 0 0 0 1 1 1 1 2 2 0 1 1 0 1 0 1 0 0 2 2 0 0 0 2 0 1 2 0 2 1 0 0 1 0 0 0 0 0 0 1 1 0 0 0 1 0 1 2 1 2 1 1 1 0 1 0 2 0 2 1 1 1 0 0 2 0 0 0 0 0 0 0 1 1 0 1 1 0 1 1 1 0 1 0 0 0 0 0 1 1 0 1 1 1 0 0 0 1 0 2 2 0 0 1 1 0 0 1 0 2 2 0 0 1 1 1 0 0 0 1 0 2 2 0 1 1 1 0 2 1 2 0 1 2 0 1 0 0 1 0 1 0 0 1 2 1 1 0 0 0 1 1 1 2 0 2 0 2 2 0 0 1 0 0 0 0 2 0 0 0 0 0 0 1 0 0 1 0 0 0 0 0 0 1 0 0 0 0 1 1 1 0 0 0 2 1 0 1 0 0 0 0 1 0 0 0 1 1 1 0 0 0 1 1 0 0 0 0 1 1 2 2 0 0 0 0 1 0 1 1 0 1 1 1 1 2 2 2 2 0 1 1 0 0 1 1 1 1 1 0 1 0 0 0 1 1 1 2 1 1 1 0 0 1 1 1 0 0 0 0 0 0 0 0 0 0 0 0 2 2 0 0 2 0 0 0 0 0 1 0 0 0 1 1 1 1 0 1 1 1 2 1 1 0 0 1 1 1 0 0 1 0 0 0 0 0 1 1 1 1 0 0 0 0 1 0 1 1 0 1 2 0 0 0 1 0 0 0 1 1 2 2 0
112 0 1 0 1 0 1 1 1 1 0 1 1 2 2 0 0 2 2 2 2 0 0 1 0 1 1 0 2 1 1 1 0 0 0 0 2 1 0 0 0 0 1 0 0 2 1 0 0 0 0 0 2 0 1 0 1 0 0 1 0 0 1 1 1 0 1 0 0 0 0 0 2 0 2 2 0 0 2 1 1 0 2 0 0 1 1 0 0 1 0 0 1 2 1 0 0 0 0 2 0 1 0 1 1 1 2 0 0 0 0 0 0 2 2 2 2 0 0 1 1 0 1 1 0 1 0 1 2 1 0 0 0 0 0 0 0 0 0 0 1 1 0 0 0 1 0 0 0 1 1 0 0 0 1 1 0 1 1 0 0 0 1 0 1 2 1 1 2 0 0 0 1 1 0 0 0 0 0 0 0 0 1 1 1 1 1 1 0 0 1 2 0 2 1 1 1 0 0 0 2 2 0 1 1 0 1 1 1 0 0 0 0 0 2 2 0 0 0 1 1 0 1 0 1 2 1 1 0 0 0 1 0 0 0 0 0 2 0 0 0 1 2 0 2 1 1 0 0 0 0 0 0 1 0 0 0 1 0 0 0 0 0 0 0 0 0 1 2 0 0 0 1 0 0 0 0 0 1 0 0 1 0 0 1 0 1 2 0 2 2 1 0 2 0 1 0 0 0 1 0 0 1 1 0 0 0 0 0 1 0 2 0 0 1 0 0 0 0 0 1 1 0 2 1 0 0 2 0 0 2 2 0 0 0 0 0 2 0 1 1 1 1 2 0 0 0 0 2 0 0 0 2 2 0 0 1 0 1 1 2 1 2 0 2 0 0 2 2 1 0 0 1 1 0 1 1 2 2 0 1 1 0 0 2 1 0 0 0 0 0 0 0 1 0 0 0 1 0 0 0 1 0 1 0 1 0 0 0 0 0 0 0 0 1 1 1 1 0 0 0 1 0 1 1 2 1 1 0 0 1 1 1 0 0 0 0 0 0 0 2 0 0 0 1 2 1 1 1 0 0 0 1 2 0 0 0 1 0 1 1 1 0 0 0 0 0 1 2 0 0 0 1 1 1 1 0 0 1 0 1 2 0 0 2 0 0 1 1 0 1 1 1 2 1 1 1 0 2 0 2 0 2 2 0 0 2 0 2 0 2 0 0 1 0 2 0 0 0 0 1 2 2 2 1 0 0 0 0 1 0 0 1 0 1 0 1 0 0 2 0 0 2 1 1 2 1 1 1 1 0 1 0 0 0 1 0 1 1 0 0 0 0 0 0 0 0 0 0 1 0 0 1 0 0 1 1 2 0 1 0 0 0 0 2 1 0 0 1 1 0 0 1 0 0 0 0 1 1 0 1 1 1 0 1 1 1 0 0 1 0 0 0 0 2 0 0 0 0 0 0 0 1 1 1 0 1 0 0 0 1 0 0 0 0 0 1 0 0 2 0 0 0 1 1 1 1 0 0 0 1 1 0 1 0 0 0 2 2 0 0 0 1 0 2 2 1 2 1 1 1 1 1 0 0 0 0 0 2 1 1 1 2 2 0 2 1 1 2 1 1 0 0 0 1 1 0 0 1 1 0 0 0 0 1 1 0 0 1 0 0 0 0 2 0 1 0 0 1 1 0 0 0 1 1 0 0 1 0 0 0 1 0 0 0 0 0 0 0 1 1 0 0 1 0 0 0 0 1 1 1 1 1 0 0 1 0 0 2 2 0 0 2 2 1 0 0 1 1 1 0 0 1 1 1 0 0 0 0 0 1 2 0 0 1 1 1 2 1 1 1 1 2 2 2 0 0 0 0 1 0 0 1 2 1 1 1 0 0 1 0 0 2 0 2 0 1 1 2 0 2 2 0 0 0 0 0 0 0 0 1 1 2 2 0 2 0 0 0 0 0 0 0 0 0 0 0 0 0 0 2 2 0 1 1 0 1 0 0 1 0 1 2 1 2 2 1 0 1 0 0 0 0 1 0 1 0 1 1 2 0 1 0 0 0 0 0 1 0 0 2 1 2 1 2 2 2 2 0 0 0 2 0 2 2 0 1 1 1 0 1 1 1 0 2 0 1 2 1 1 1 1 1 2 1 0 0 1 1 1 0 2 1 2 0 1 1 1 1 0 1 0 1 0 0 2 1 2 0 1 0 0 1 1 1 0 1 1 1 2 1 1 0 0 1 1 1 0 0 1 0 1 0 0 0 1 0 1 1 0 0 0 0 1 0 0 0 0 1 1 0 0 0 1 0 0 0 0 0 0 1 1
113 1 1 0 0 0 1 1 1 1 0 0 0 1 0 0 0 2 0 0 0 0 0 0 0 1 2 0 2 1 0 2 1 1 0 0 2 2 0 0 1 0 1 1 0 1 1 0 0 0 0 0 1 0 0 0 0 0 0 1 1 1 0 1 1 1 1 0 0 0 0 1 2 0 2 2 0 0 0 0 0 0 2 1 1 0 0 1 1 2 0 1 2 0 0 0 0 2 2 2 1 2 0 0 2 1 2 0 0 0 1 2 2 2 2 2 2 1 1 1 2 1 1 1 0 1 0 0 1 0 1 1 0 0 0 0 0 0 1 0 1 1 0 0 0 2 1 0 0 1 0 1 0 0 1 0 1 1 1 1 0 0 0 1 1 1 1 0 0 2 0 0 1 0 0 0 1 0 0 0 0 0 1 1 1 1 1 2 1 0 2 2 2 2 2 1 1 0 0 0 0 1 1 1 1 0 1 0 1 0 0 0 0 0 2 2 1 0 0 0 2 2 0 0 1 0 0 0 0 0 0 0 0 0 0 0 0 2 0 0 0 0 2 0 2 0 0 0 0 0 0 0 0 0 1 0 0 0 0 0 0 0 0 2 0 0 0 2 2 0 0 0 0 1 1 1 0 0 1 0 1 1 0 0 0 0 0 1 1 2 1 1 2 2 2 0 1 2 0 2 0 0 0 0 0 0 1 1 0 0 0 1 0 0 1 1 0 1 0 0 0 1 1 1 1 0 0 0 0 1 2 2 0 0 0 0 0 0 2 0 0 0 1 2 0 0 0 0 0 2 0 0 2 2 0 0 1 1 0 2 2 0 2 0 2 1 0 2 1 0 1 1 0 2 0 1 1 1 1 1 2 2 0 0 1 0 0 0 0 0 1 1 0 0 1 0 0 0 1 1 1 1 2 0 0 0 1 0 0 0 1 0 0 0 0 0 0 1 0 0 0 2 0 2 1 2 1 2 0 0 2 0 0 2 1 1 0 1 1 0 2 0 0 0 1 0 1 0 0 1 0 0 0 2 1 1 0 1 1 1 1 1 0 1 0 2 1 1 2 1 1 1 2 1 2 1 2 0 2 2 2 1 0 1 2 0 0 2 2 0 1 2 0 1 0 1 1 0 2 2 0 1 2 2 0 0 2 1 1 1 0 2 0 0 0 2 0 0 0 1 1 2 1 1 1 0 0 0 0 1 0 1 0 0 0 0 1 0 0 0 1 0 2 1 1 2 0 2 2 0 0 0 0 0 1 1 1 1 2 0 0 0 0 0 0 0 0 0 0 0 1 1 1 0 0 1 1 1 0 2 0 1 0 0 0 0 0 0 1 1 0 0 1 0 1 1 1 0 0 0 0 1 2 0 0 0 0 0 1 1 0 0 0 0 1 0 0 0 0 0 1 0 0 0 0 1 1 2 0 0 0 0 0 0 1 0 1 0 1 2 1 1 0 1 2 2 2 0 0 0 0 1 0 1 0 0 0 1 1 0 0 0 1 0 1 1 1 2 0 1 1 0 0 0 0 2 2 0 1 1 1 0 2 2 0 1 2 1 1 1 0 2 0 0 0 1 1 0 1 1 0 1 0 0 1 1 2 1 2 0 2 1 0 2 0 0 1 1 1 1 0 0 0 2 0 2 2 1 0 0 0 2 0 0 0 0 0 0 0 2 1 1 0 0 0 0 0 0 1 1 1 1 0 1 0 0 0 0 0 0 0 0 2 2 1 0 1 0 2 2 1 0 1 2 1 0 0 0 1 1 1 1 0 0 0 0 1 2 2 2 0 0 2 1 2 1 1 0 0 0 0 0 0 2 1 2 2 0 0 2 0 0 1 1 1 0 2 2 1 0 2 1 0 1 0 1 0 0 0 1 0 0 2 1 0 1 1 1 2 1 1 1 0 0 0 0 0 1 1 0 1 1 0 2 2 0 0 0 0 1 0 1 0 0 0 0 1 0 1 0 1 0 1 1 0 1 0 1 1 1 1 1 2 2 0 2 0 0 0 0 2 1 0 2 1 1 1 2 1 0 0 1 0 2 2 0 2 1 0 1 1 0 0 0 1 1 1 1 1 1 0 1 1 2 0 0 1 1 0 1 0 2 0 1 1 0 0 0 1 1 0 0 2 1 1 0 0 0 1 0 1 0 0 2 2 0 2 0 0 1 1 0 0 0 0 0 1 0 1 1 0 0 0 0 0 0 2 0 0 0 0 0 0 2 1 0 1 0 1 2 0 0 0 0 0 0 0 1 1 0 1 1
114 1 1 1 0 1 2 1 2 0 0 0 0 1 0 0 0 1 1 1 1 0 0 0 0 0 1 0 1 2 1 1 0 0 1 2 2 1 0 0 1 0 0 1 0 1 0 0 0 0 0 0 0 0 1 0 0 0 0 2 0 0 1 1 1 0 1 0 1 1 0 0 0 0 0 2 2 0 0 0 0 0 2 1 2 0 0 1 1 1 1 1 0 1 0 0 0 2 1 2 1 1 0 0 1 1 2 2 2 0 0 2 0 1 1 1 0 0 1 1 2 0 1 1 0 1 0 0 2 0 1 1 1 0 0 0 1 0 0 0 0 2 0 0 0 0 0 0 0 0 0 0 1 0 0 0 0 1 0 1 0 0 0 0 0 1 0 1 1 1 0 0 1 1 0 0 2 0 0 0 0 0 1 1 1 1 1 1 1 0 1 2 1 1 2 1 1 0 0 0 0 0 0 1 1 1 1 0 1 0 1 0 1 0 2 2 2 0 1 0 2 1 0 0 0 1 1 1 0 0 0 1 0 0 0 0 0 2 0 0 0 0 1 1 1 0 0 0 0 0 0 0 1 0 0 0 0 2 0 0 0 0 0 0 0 0 0 0 2 0 0 1 0 0 0 0 0 1 1 1 1 1 0 1 0 2 2 2 1 2 1 1 1 1 1 0 2 1 1 1 0 0 0 0 0 0 0 0 1 0 0 1 0 0 2 0 2 0 0 0 0 2 1 1 1 0 1 1 1 1 2 1 1 1 0 0 0 0 2 0 1 1 0 2 0 0 1 0 2 0 0 0 2 2 1 0 1 0 0 0 0 0 2 0 2 0 0 2 2 0 0 0 1 2 0 0 2 0 0 2 1 0 0 0 1 0 0 0 0 0 0 0 0 0 1 1 1 1 0 0 0 0 0 2 0 0 0 0 0 0 0 0 0 0 0 0 0 1 0 0 0 1 0 1 1 2 1 0 0 0 0 0 0 2 2 2 0 0 0 0 2 0 0 0 1 1 1 0 1 0 0 0 0 1 2 1 1 2 1 1 0 2 0 1 0 1 1 1 1 0 0 0 2 2 1 0 1 0 2 0 0 2 0 1 0 2 1 0 2 2 0 2 1 1 0 1 1 1 1 2 0 0 1 1 0 1 2 1 1 0 0 2 0 1 0 2 1 1 0 1 1 1 2 2 0 1 1 0 0 1 0 1 1 1 1 0 1 0 0 0 0 1 2 2 0 1 0 1 1 0 0 0 0 0 0 0 0 0 1 1 1 0 0 2 0 2 1 1 1 1 0 1 1 0 0 1 0 0 0 2 0 1 1 0 1 1 2 0 0 0 0 0 1 0 0 0 0 0 0 0 0 2 0 0 2 2 2 0 2 2 1 0 1 1 1 1 1 0 0 0 2 0 0 0 0 0 2 1 0 0 1 0 0 0 1 1 1 0 1 2 2 1 0 0 1 0 0 0 0 0 2 0 0 1 0 0 0 2 2 0 0 0 2 0 2 2 1 1 2 0 0 2 0 0 1 0 0 0 1 1 0 0 2 2 0 2 2 2 1 0 0 2 0 0 0 0 0 0 1 0 0 1 0 0 2 2 2 2 2 0 1 0 0 1 0 0 1 2 2 2 0 0 0 2 0 0 0 0 0 0 0 0 0 1 1 1 1 0 0 1 0 1 1 1 0 0 2 0 1 1 1 1 0 1 0 0 0 0 2 2 0 0 1 1 0 1 1 0 2 2 0 0 0 1 1 0 0 0 0 0 2 2 1 1 2 1 1 1 0 2 0 2 2 0 0 0 0 1 0 0 0 0 0 2 2 1 0 0 0 2 0 0 2 0 2 0 2 0 1 0 2 2 0 2 0 1 0 0 0 0 0 0 1 1 1 2 0 2 2 0 2 2 1 0 0 0 1 0 0 0 2 2 0 1 1 0 0 0 0 0 0 0 1 1 1 0 1 0 2 0 0 0 1 1 0 0 0 1 2 2 1 0 0 0 0 1 0 1 1 0 1 1 1 1 1 1 1 2 0 0 0 1 0 1 1 1 0 1 0 2 0 0 0 0 1 0 0 1 1 1 0 1 1 1 0 0 1 1 0 0 2 0 0 0 1 1 1 1 1 0 0 0 1 1 1 0 1 0 2 0 1 0 2 1 0 0 2 0 0 1 0 1 0 0 1 0 1 0 0 1 0 0 0 0 0 1 1 0 1 1 0 0 0 1 1 1 2 0 0 2 0 0 0 1 0 0 0 0 0 0 2 0
115 0 0 0 0 0 1 0 1 1 0 0 0 0 0 0 0 1 1 0 0 0 0 1 1 1 0 0 1 2 1 2 1 1 0 0 1 1 0 0 1 0 0 0 0 0 0 0 0 0 0 0 0 1 0 1 0 0 0 0 0 1 0 0 0 1 0 1 0 0 0 1 2 0 1 2 1 0 1 1 1 0 1 0 1 0 0 0 0 2 0 0 1 2 1 0 0 1 1 2 0 1 0 1 0 0 2 0 1 1 0 2 0 0 0 0 0 0 1 1 1 0 1 1 0 1 0 0 0 0 0 0 1 0 0 0 1 0 0 0 1 1 0 0 0 0 0 0 0 2 1 0 0 0 0 0 0 0 0 1 1 1 1 0 0 2 1 1 0 1 1 2 0 2 1 0 2 1 0 0 0 1 1 1 1 1 1 1 0 0 0 1 1 1 1 0 1 0 0 0 0 0 0 0 0 0 2 1 1 0 2 0 1 0 1 2 2 0 2 0 2 0 0 0 2 0 0 0 0 0 0 1 0 0 0 0 0 1 0 0 0 0 2 0 2 0 0 0 0 0 0 0 0 0 0 0 1 0 0 0 0 0 0 0 0 0 0 0 1 0 1 1 0 2 0 0 0 0 1 1 1 1 1 1 0 1 1 1 0 1 0 1 0 2 1 1 0 0 0 1 0 1 1 1 1 0 0 0 1 0 0 1 0 0 1 0 0 0 1 0 1 2 0 2 1 0 0 1 0 1 1 0 0 0 0 0 0 2 1 0 0 0 0 2 0 0 0 0 2 1 0 0 1 1 0 1 1 0 1 0 1 1 2 0 2 1 0 2 2 0 0 0 0 2 0 0 0 0 0 2 2 2 0 0 2 0 0 0 0 1 0 1 1 0 2 1 1 0 1 1 1 1 0 2 1 0 0 0 0 0 0 0 0 0 1 1 0 0 0 0 0 0 1 0 0 2 1 0 0 0 0 1 0 0 1 1 0 1 1 0 0 2 0 1 0 0 1 0 1 1 0 0 0 2 2 2 0 2 1 2 1 2 1 0 1 1 1 1 1 0 1 0 1 1 2 2 0 1 2 1 2 0 0 0 0 1 0 1 2 0 2 1 0 1 0 0 1 0 1 2 0 1 1 1 0 1 1 1 1 1 1 0 0 0 1 1 0 1 0 1 1 1 2 2 0 2 2 1 1 1 1 0 1 1 0 1 1 1 0 0 2 0 1 1 1 0 2 0 0 0 1 0 0 1 2 0 0 1 1 1 1 0 0 1 0 1 1 1 1 0 0 1 2 0 1 1 2 2 0 2 0 0 1 0 1 1 1 0 0 0 0 0 1 0 1 1 1 0 0 0 0 0 0 0 2 2 2 0 2 2 1 0 0 1 0 1 0 0 0 0 1 0 0 0 0 1 2 0 0 0 1 0 0 0 2 0 2 0 0 2 2 2 0 0 1 1 1 0 0 0 0 2 0 0 0 0 0 1 1 0 0 0 1 0 2 2 1 2 1 0 0 1 1 0 0 0 0 0 2 1 2 0 2 2 0 2 2 1 1 2 0 0 0 1 2 0 0 0 1 1 0 1 0 1 0 1 1 2 2 0 0 0 0 2 0 0 0 0 0 0 0 0 1 2 0 2 2 1 1 1 1 2 0 0 1 1 0 0 0 2 1 1 0 0 0 0 1 0 1 1 0 1 0 0 0 0 0 0 1 1 0 0 2 2 1 0 1 0 2 2 0 0 2 1 1 0 0 0 0 1 1 1 0 1 1 0 1 2 2 1 1 0 2 1 1 1 0 0 0 0 0 0 1 1 1 0 0 1 0 0 0 0 1 1 1 0 2 2 1 0 1 1 0 1 0 1 0 0 0 0 0 0 2 1 0 2 0 0 2 2 0 0 0 0 0 0 1 0 0 0 0 0 0 2 0 1 0 0 1 0 1 2 0 0 0 0 1 0 2 1 1 0 1 0 0 0 0 1 2 2 1 1 0 0 0 1 1 0 1 1 1 2 0 1 2 1 1 2 0 0 0 2 1 1 2 1 1 0 0 1 1 1 0 1 0 2 2 0 1 0 0 0 2 1 1 0 1 1 1 0 1 1 0 1 0 0 0 1 1 0 0 0 1 2 2 2 1 1 0 0 1 0 1 0 0 0 2 1 1 2 1 0 0 0 2 0 2 0 0 0 0 0 1 0 0 0 2 1 1 0 0 0 0 1 0 0 0 0 0 1 0 0 0 1 1 0 0 0 0 0 0 0
116 0 2 1 0 0 0 2 2 0 1 0 0 0 0 0 0 1 1 0 1 0 1 0 0 0 1 0 2 2 2 0 1 1 0 0 2 1 0 0 0 0 0 0 0 0 1 0 0 0 0 0 0 1 0 1 0 0 0 1 0 1 1 1 0 1 0 0 0 0 0 1 2 1 1 2 0 0 1 1 0 0 2 0 1 0 0 1 1 1 0 0 1 1 0 0 0 1 0 2 0 1 1 1 0 0 2 2 1 0 0 1 0 1 2 2 1 0 2 0 1 0 2 0 1 1 0 1 2 0 1 1 0 0 0 0 0 0 0 0 0 2 0 0 0 1 0 0 0 1 1 0 1 2 1 0 0 2 1 1 0 0 0 0 1 1 0 0 0 1 0 0 0 1 0 0 2 1 0 1 0 0 0 0 1 0 1 0 0 0 1 2 1 1 2 1 0 0 0 0 0 0 0 1 1 0 1 0 1 0 1 1 0 0 1 2 1 1 2 0 2 2 0 0 1 0 0 0 0 0 0 0 0 0 0 0 0 2 0 0 0 0 2 0 1 0 0 0 0 0 0 0 0 0 1 0 1 2 1 2 1 1 0 0 0 0 0 0 2 2 0 1 1 1 0 0 0 1 2 1 0 0 1 1 0 1 1 1 1 2 1 1 1 1 2 0 1 0 1 0 0 0 1 1 0 0 1 1 0 0 0 1 0 2 0 0 0 0 0 0 0 2 0 1 2 0 1 1 0 1 2 1 0 0 0 0 0 2 0 0 0 0 2 2 0 0 0 1 2 1 1 1 2 2 1 0 1 1 1 1 2 1 2 0 2 0 0 2 1 1 1 1 0 2 0 1 1 2 1 1 1 2 0 1 1 1 0 0 0 0 0 0 0 0 1 0 0 1 0 0 0 0 1 0 0 0 1 2 0 0 0 0 0 1 0 1 0 2 0 0 0 2 0 2 1 2 1 1 0 0 0 0 0 2 2 1 1 0 0 0 1 0 0 1 0 2 1 1 0 0 0 0 0 2 1 1 0 0 1 0 2 2 0 1 0 1 1 2 1 1 1 1 1 1 0 0 2 0 1 0 1 1 0 0 2 2 0 0 2 1 0 2 1 1 2 0 2 1 1 2 0 1 1 1 0 1 1 0 0 1 0 2 0 1 1 1 1 0 0 2 2 0 2 1 0 0 0 1 1 1 1 0 0 0 0 1 2 0 0 2 0 0 1 1 1 1 1 2 2 0 0 0 0 0 1 1 1 1 1 0 0 0 0 0 0 0 0 1 1 0 0 0 2 0 1 1 2 2 0 1 1 1 0 0 0 0 0 0 1 1 0 0 1 0 2 0 1 0 0 0 0 2 1 1 2 2 0 0 2 2 0 0 0 0 0 0 0 0 0 0 0 0 0 0 0 1 1 1 0 0 1 0 1 1 2 1 2 0 0 2 0 1 0 1 1 0 0 0 0 0 0 2 0 0 0 0 0 1 1 0 0 0 1 1 0 0 0 2 0 1 1 0 0 0 1 0 1 0 1 1 0 2 1 1 2 2 0 2 0 1 0 1 0 1 1 0 0 0 1 1 0 1 0 1 1 2 2 0 1 0 0 0 0 1 0 0 0 0 0 0 0 0 0 1 1 0 1 0 0 0 0 0 1 0 1 1 0 0 0 1 0 2 0 1 0 0 1 0 1 1 1 1 1 0 0 0 0 1 1 1 0 0 2 1 1 0 0 0 2 2 0 0 1 1 1 0 0 0 0 0 2 2 0 0 0 2 0 1 1 1 0 1 2 1 2 1 1 1 0 0 0 0 0 1 2 1 1 0 0 0 1 1 1 0 1 0 1 2 1 0 2 1 0 1 0 1 0 0 0 0 0 0 2 1 0 2 0 1 2 0 1 0 1 0 0 0 0 1 1 0 2 2 0 1 1 0 1 0 0 0 0 1 0 0 0 1 1 0 2 0 2 0 1 1 0 1 0 1 2 2 2 1 0 0 0 1 0 2 0 0 1 1 1 2 2 2 2 2 1 1 0 1 0 1 2 1 0 2 0 0 2 1 1 0 2 0 0 1 1 1 0 1 2 1 1 0 2 1 0 0 0 2 1 2 0 1 1 1 1 0 0 1 1 1 1 1 1 1 1 0 0 1 1 1 1 0 1 1 2 1 1 0 1 0 0 0 1 0 1 1 0 0 1 0 0 0 0 2 2 0 0 0 0 0 0 0 0 0 0 1 0 0 0 0 0 0 0 0 0 0 1 0
117 1 1 0 1 0 2 2 2 0 0 1 1 2 2 0 0 1 1 1 1 0 0 0 0 0 1 0 1 1 1 1 1 1 1 2 2 1 0 0 2 0 0 0 0 1 0 0 0 0 0 0 0 0 0 1 2 0 0 1 1 1 0 1 0 1 0 0 0 0 0 1 1 0 1 2 1 0 2 0 2 0 2 0 1 0 0 1 1 2 1 1 0 2 1 0 0 0 0 1 0 2 0 2 0 0 2 0 2 2 0 2 0 1 1 0 0 0 0 2 2 0 1 2 0 0 0 0 1 0 0 0 0 0 0 0 0 0 0 0 1 1 0 0 0 0 0 0 0 0 0 0 0 0 0 0 0 2 1 2 1 1 0 1 1 1 0 0 0 2 0 1 1 1 0 0 0 1 0 0 0 1 0 1 0 0 0 2 1 0 2 2 1 2 2 1 0 0 0 0 0 0 0 1 1 0 1 0 1 0 0 0 1 0 2 2 2 1 0 2 0 0 2 0 0 2 2 0 0 0 0 0 0 0 0 0 0 2 0 0 0 0 2 0 1 0 0 1 1 1 1 1 0 0 0 0 0 1 0 0 0 0 0 0 0 0 0 1 1 0 0 2 2 0 0 0 0 0 0 0 2 0 1 1 0 2 1 0 0 1 0 1 2 2 2 0 1 1 0 1 0 2 2 2 0 0 0 0 1 0 0 2 0 0 2 0 1 2 0 1 0 1 2 2 2 0 0 0 0 0 1 1 0 0 0 0 0 0 2 1 2 1 1 1 0 0 0 0 1 2 0 0 2 2 1 0 1 0 0 1 1 0 2 0 2 0 0 1 2 0 0 0 2 1 0 1 2 1 1 1 0 1 0 1 1 0 0 0 0 0 0 0 0 0 2 0 0 0 0 1 0 2 0 1 0 0 1 1 1 0 1 0 0 0 0 0 0 0 0 1 0 0 1 1 2 2 2 1 0 0 1 0 1 1 2 2 0 0 0 0 0 1 0 1 1 2 1 1 0 1 1 1 0 1 2 1 1 1 1 1 2 0 0 0 1 2 1 1 2 0 0 0 2 2 1 1 0 1 2 1 1 1 0 1 2 0 0 0 1 0 1 1 1 2 0 0 2 0 1 2 0 1 1 1 0 1 2 1 0 1 0 1 0 0 0 2 0 0 0 1 1 2 1 1 1 0 0 1 1 1 1 1 2 1 2 1 2 0 0 1 1 0 1 1 1 1 2 2 2 0 0 0 0 1 1 0 0 0 1 0 0 0 0 2 1 1 2 1 1 1 0 0 0 0 0 0 0 2 0 0 2 0 1 0 0 1 1 0 1 1 0 0 1 1 2 0 0 0 1 0 1 1 1 0 1 1 1 0 2 2 0 0 0 1 0 1 0 0 0 1 0 1 0 0 0 1 2 1 0 0 0 0 1 0 1 1 2 1 0 1 0 1 0 0 1 1 1 0 0 0 0 1 0 0 0 0 0 2 1 0 0 0 1 0 2 1 1 1 2 1 1 1 0 0 1 0 0 1 0 2 0 1 2 2 0 2 2 1 1 1 0 1 0 0 0 0 0 0 0 1 0 0 0 0 1 2 2 1 1 0 1 0 0 2 0 1 1 1 1 1 0 0 1 2 0 0 0 2 2 1 0 0 0 0 1 1 2 0 0 1 0 1 0 0 0 0 0 1 0 0 0 0 0 0 0 1 0 0 1 0 0 0 2 1 0 0 0 0 1 1 0 1 2 0 0 0 0 1 0 2 0 0 0 0 0 2 0 2 2 1 1 0 2 1 1 1 0 1 0 0 1 0 0 1 2 1 1 0 0 2 0 0 1 2 0 0 1 2 1 2 1 2 0 1 1 2 0 0 1 0 2 1 2 1 0 2 0 0 0 0 0 0 1 0 1 1 1 0 0 0 1 1 0 0 0 0 1 0 0 0 0 1 0 0 0 1 1 0 2 0 1 0 1 1 0 2 0 1 2 2 2 0 0 0 0 0 0 0 0 1 2 2 0 2 2 1 2 2 0 0 0 1 0 1 2 1 0 2 0 2 0 0 0 1 1 1 2 1 2 1 0 1 2 1 1 0 1 2 0 0 0 2 0 1 0 0 0 0 2 2 0 1 2 1 1 2 2 1 0 0 2 0 2 0 0 0 0 2 2 2 2 0 0 0 1 0 1 0 1 2 0 0 0 0 0 1 1 0 0 0 0 0 0 1 0 0 1 0 0 2 0 0 0 0 0 0 1 0 0 1 2 2
118 0 1 0 1 0 1 2 2 0 0 1 0 1 0 0 1 1 1 1 1 1 0 2 1 1 0 0 0 1 1 0 2 2 0 1 1 2 0 0 2 0 0 1 0 1 1 0 0 0 0 0 1 1 1 0 1 0 0 0 2 2 2 2 0 1 0 0 0 0 1 1 1 0 1 2 1 0 1 0 1 0 2 0 1 0 0 0 0 1 0 0 1 1 0 0 0 1 1 2 0 2 0 1 1 1 2 2 1 0 0 1 1 1 2 2 2 0 2 0 0 0 2 0 0 2 0 0 1 0 1 1 1 0 1 1 1 1 1 1 0 1 0 0 0 0 0 0 0 0 0 0 1 0 0 0 1 0 0 1 0 0 1 0 2 0 0 1 0 2 0 0 1 2 1 0 1 0 0 0 0 0 0 0 1 1 0 1 0 0 0 1 0 1 1 0 0 0 0 0 0 0 0 2 2 0 0 1 0 0 0 0 1 0 0 2 1 1 2 0 2 0 0 0 0 1 1 0 0 0 0 1 0 1 1 0 0 2 0 0 0 0 2 0 2 0 0 0 0 0 0 0 0 0 0 0 1 2 0 1 1 1 0 0 0 0 0 0 0 0 1 1 0 0 0 0 0 1 1 2 0 2 1 1 0 0 1 2 0 2 1 1 0 2 1 1 0 0 0 1 0 0 1 1 0 0 1 1 0 0 2 2 0 0 1 0 1 0 0 0 0 2 1 1 2 0 1 2 1 2 1 1 1 1 0 1 1 1 1 0 1 1 1 2 0 0 0 0 2 1 0 0 1 2 1 0 1 0 1 0 1 1 1 0 1 1 0 2 1 0 1 1 0 2 0 1 0 1 1 1 1 0 0 2 1 0 0 0 0 0 0 0 0 0 2 0 0 0 1 2 2 2 1 0 0 1 0 0 0 0 1 0 0 1 0 1 0 0 0 1 0 1 0 1 1 2 1 0 0 0 1 0 0 0 0 0 0 0 0 0 1 1 0 1 0 1 2 1 0 0 0 1 0 2 1 0 0 1 1 1 2 1 0 1 0 1 1 0 2 0 0 1 1 1 0 0 0 0 2 2 2 1 0 1 1 2 1 0 0 0 0 0 0 2 1 0 1 1 2 1 1 0 2 1 1 0 2 1 1 1 0 1 0 1 0 1 1 0 0 0 0 2 2 2 0 0 0 0 0 2 0 2 2 2 2 1 1 0 1 1 1 0 1 1 1 2 0 0 0 0 2 0 0 0 0 2 0 0 1 0 0 0 0 2 2 0 2 1 1 1 0 1 0 0 0 0 0 1 0 1 0 0 0 0 1 0 0 0 1 1 1 1 0 2 0 0 1 1 1 0 1 1 1 0 0 0 0 0 2 2 1 0 0 0 1 0 0 0 0 0 1 0 1 1 1 1 0 2 0 0 0 0 0 0 1 1 2 0 0 2 2 2 0 0 0 0 0 0 0 1 0 1 0 0 0 0 0 2 2 0 0 0 1 1 1 1 0 2 0 0 0 0 0 0 0 0 0 0 2 1 0 1 1 0 0 1 1 2 1 1 0 0 0 0 0 0 0 0 1 2 1 0 0 0 2 2 2 2 2 0 1 0 0 1 0 0 0 0 0 0 0 0 1 2 0 2 2 0 0 0 0 1 1 0 1 1 0 0 0 1 0 1 0 0 0 2 2 1 0 0 0 0 2 0 0 0 0 0 1 0 0 0 1 0 0 1 0 1 1 1 1 0 1 1 1 0 0 0 2 2 0 1 1 1 1 0 1 1 1 2 0 1 1 0 0 0 0 1 0 0 1 0 1 2 2 2 2 0 0 2 0 0 1 0 2 0 2 1 1 0 1 1 0 1 0 1 0 0 0 0 0 0 1 1 0 2 0 1 0 0 0 0 0 0 0 0 0 0 0 0 2 2 0 2 2 0 0 1 0 0 0 1 1 0 1 1 1 1 2 0 1 0 1 1 0 0 1 1 2 2 0 0 0 0 0 0 0 2 0 0 1 2 0 1 2 1 1 1 0 0 0 2 0 2 2 0 1 1 0 1 1 1 0 0 1 1 1 0 1 0 0 0 2 1 0 0 1 1 0 0 0 2 0 2 0 1 1 0 0 0 0 1 1 0 0 0 0 1 0 0 2 0 2 0 0 1 2 1 1 1 2 0 0 0 1 0 1 0 2 2 0 0 0 0 0 0 1 2 2 0 0 0 0 0 0 0 0 0 0 0 0 0 0 2 1 0 1 0 0 0 1 1
119 1 1 0 1 0 1 1 2 0 0 0 0 0 0 0 0 0 0 1 1 1 0 0 0 0 1 0 1 2 1 1 1 2 2 1 2 1 1 1 0 0 0 1 0 0 1 1 1 0 0 0 1 0 0 1 0 0 0 1 1 2 1 1 0 1 0 0 0 0 0 0 1 0 1 1 1 0 1 1 0 0 2 1 2 0 0 1 1 2 1 1 0 1 0 1 0 2 1 2 1 1 0 0 2 1 2 0 1 1 0 0 0 2 2 0 0 0 0 2 2 0 0 2 0 0 0 1 1 0 0 0 0 0 0 0 1 0 1 0 1 1 1 0 0 1 0 0 0 1 0 0 1 0 1 0 1 0 0 2 0 1 0 0 0 2 1 0 1 1 0 0 1 0 0 0 1 0 0 0 0 0 0 0 1 0 0 2 1 1 1 2 1 1 1 1 1 0 0 0 1 1 1 2 2 0 0 0 2 0 0 0 1 0 2 2 0 2 2 0 2 1 0 1 1 0 0 0 0 0 0 0 1 2 1 1 0 2 0 0 0 0 2 0 1 0 0 0 0 0 0 0 2 0 1 0 1 2 1 2 1 1 0 0 0 0 0 0 1 0 1 1 0 0 0 0 0 0 0 0 0 2 2 2 0 2 2 2 1 2 1 1 1 1 1 1 1 1 0 1 0 0 1 1 0 0 1 1 0 0 0 2 0 0 2 2 0 1 0 0 1 1 1 0 2 0 2 0 0 1 2 1 1 0 0 0 0 1 1 0 0 0 1 2 0 0 0 1 2 0 0 0 2 2 1 0 1 0 0 2 2 0 1 1 1 1 0 2 2 0 0 0 1 2 1 0 2 2 1 1 2 0 0 0 1 0 0 0 0 0 2 2 1 0 2 1 1 2 0 0 0 0 1 1 1 0 0 0 0 0 0 0 0 0 1 1 1 0 0 1 0 0 0 1 0 1 1 2 0 2 2 0 1 0 1 0 0 2 0 0 1 1 0 0 1 2 2 1 0 0 0 0 0 1 2 1 1 1 1 1 0 2 0 0 0 0 0 1 1 0 0 0 2 2 1 0 1 0 2 2 2 1 0 0 1 2 0 2 2 0 2 2 0 2 1 1 1 0 1 1 1 1 2 2 0 1 1 1 1 1 1 0 0 0 1 1 0 0 0 2 2 0 0 1 0 1 0 0 0 2 0 2 0 0 0 0 1 0 0 1 0 1 2 1 1 0 1 2 2 0 0 0 0 0 1 1 1 0 0 0 0 0 0 1 0 1 1 0 0 0 0 0 0 0 0 0 0 0 0 2 0 2 0 0 2 0 2 0 0 0 0 0 0 1 1 0 1 1 1 0 0 1 1 1 1 2 0 0 2 2 2 0 0 0 1 0 0 0 0 0 0 0 0 1 1 0 2 2 0 0 0 0 2 0 2 0 2 1 1 1 1 0 0 1 1 1 1 0 1 1 0 1 1 1 1 0 0 2 2 0 0 0 2 0 1 1 0 2 0 0 0 0 1 0 0 1 1 1 2 0 1 0 2 2 2 2 0 0 1 1 0 1 1 1 0 1 0 0 1 1 0 1 0 1 0 2 1 2 2 0 0 0 1 1 0 0 0 0 0 0 0 0 2 2 0 0 0 1 1 1 1 2 1 0 1 1 1 0 1 2 0 2 0 0 0 1 1 2 1 0 1 1 0 0 0 0 0 1 1 0 1 0 2 1 0 0 1 2 0 0 0 1 0 0 0 0 0 0 2 2 0 1 0 0 0 1 0 1 0 2 0 2 2 0 1 0 0 0 1 1 0 0 1 2 1 1 0 0 1 1 0 0 1 0 1 0 1 2 2 0 1 1 0 1 0 2 0 0 0 0 0 0 1 0 1 1 0 0 0 0 0 0 0 0 0 0 0 0 0 0 2 2 0 2 2 0 0 0 0 1 0 2 0 0 0 0 1 0 2 1 0 0 0 1 0 0 0 0 1 2 2 0 0 0 0 0 1 1 0 1 2 2 1 1 2 1 2 0 1 1 0 1 0 2 1 1 0 1 0 1 1 1 0 0 0 1 1 1 0 1 0 1 2 0 0 0 2 1 0 0 0 2 0 1 1 0 0 0 2 1 0 0 1 1 1 0 1 0 1 0 1 0 0 0 0 0 2 0 0 0 2 0 0 2 0 0 0 0 0 1 0 0 0 0 0 2 0 0 0 0 1 0 0 1 0 0 1 0 1 2 1 0 0 1 1 0 0 0 0 0 1 0
120 0 0 0 0 0 2 1 2 0 1 0 0 1 0 0 0 2 1 0 0 0 0 0 0 0 1 0 1 2 0 1 1 2 0 1 2 2 0 0 2 0 0 0 0 0 0 0 0 1 1 0 1 0 0 0 0 0 1 2 0 0 1 1 1 1 1 0 0 0 2 1 2 0 2 2 0 0 0 0 1 0 2 1 2 0 0 1 1 2 1 1 0 1 1 0 1 0 0 1 0 1 0 0 2 2 2 0 0 0 1 2 0 1 2 2 1 0 0 1 1 0 2 0 0 0 0 2 2 0 0 0 1 0 0 0 0 0 0 0 1 1 1 0 0 0 0 0 0 0 0 0 1 1 1 0 0 1 1 1 0 0 0 2 0 0 0 0 1 1 0 0 0 2 1 0 2 1 1 1 0 0 0 0 1 1 0 2 1 0 2 2 1 1 1 1 1 0 0 0 0 0 0 1 1 0 0 0 1 0 0 0 2 0 1 2 0 0 2 0 2 0 0 0 0 0 0 1 0 0 0 1 1 1 1 1 1 1 1 1 0 1 2 0 1 0 0 0 1 1 0 0 0 0 0 0 1 2 1 1 0 0 0 1 0 0 2 0 2 0 0 2 0 1 0 0 0 1 1 1 0 2 1 1 0 2 2 0 0 2 0 1 2 2 2 0 1 0 0 0 0 1 0 0 0 0 0 1 0 0 0 1 0 2 0 0 0 0 0 0 2 0 1 1 2 0 2 1 0 1 2 0 1 0 0 0 0 1 1 0 0 0 0 2 0 0 0 0 1 2 1 1 2 2 1 0 0 0 0 1 1 0 2 0 2 0 0 2 1 0 1 1 0 2 1 1 2 0 0 2 1 1 0 1 1 0 0 0 0 0 0 0 1 0 2 1 1 0 1 2 2 2 1 0 0 1 0 1 1 1 1 1 0 0 0 0 0 0 0 0 0 1 0 1 0 0 0 0 0 0 0 0 2 0 2 0 0 0 0 0 1 0 0 0 2 0 2 1 1 0 0 0 0 2 0 0 0 0 1 0 0 1 0 0 1 1 1 1 1 0 0 0 2 2 1 0 1 1 2 0 1 2 1 0 2 0 0 1 1 0 1 0 0 0 0 0 1 0 2 1 1 0 2 1 0 1 1 1 2 0 0 2 0 0 1 1 0 0 0 1 1 1 2 2 1 0 0 0 0 2 0 2 1 1 1 0 1 0 1 1 1 0 1 1 0 0 1 1 1 0 1 0 0 1 2 1 1 0 1 0 0 0 0 1 0 1 1 0 0 0 0 0 1 0 1 1 1 2 0 1 1 0 1 0 0 1 2 1 0 0 1 0 0 2 0 0 0 0 0 0 0 2 1 0 1 1 1 0 1 1 1 0 0 1 0 1 0 0 0 0 2 0 1 1 1 0 1 1 0 0 1 0 0 0 1 0 1 0 0 1 1 0 0 1 2 0 0 1 0 0 0 2 1 2 2 1 0 2 2 0 0 0 1 0 1 0 0 2 0 0 0 0 0 0 0 0 0 1 0 2 0 1 1 0 0 0 1 0 2 2 0 0 0 0 0 0 0 1 1 1 0 1 0 1 1 2 1 0 1 0 1 0 0 0 0 0 0 1 1 1 0 0 1 2 1 1 1 0 0 0 0 0 0 0 0 0 0 0 0 2 1 1 0 0 0 0 1 2 0 0 1 1 2 0 0 0 0 0 1 0 0 0 2 0 0 0 0 0 2 2 1 0 0 1 1 0 0 0 1 0 1 1 1 1 1 1 1 2 2 2 0 0 2 2 2 1 0 0 0 2 0 0 0 2 0 1 1 1 0 1 0 0 0 2 0 0 2 1 0 0 1 1 0 0 0 0 0 0 0 0 1 1 2 0 0 1 1 2 1 0 0 0 1 0 0 0 1 0 0 0 2 2 0 1 1 0 0 0 1 0 1 2 0 0 0 1 0 0 0 0 1 1 2 1 0 2 0 0 1 2 2 0 0 1 1 1 0 1 0 1 1 2 2 1 2 2 2 1 1 0 0 1 0 0 1 1 0 1 0 2 0 0 0 0 0 2 2 2 1 1 0 1 2 1 1 0 0 1 0 0 0 2 0 0 1 2 2 1 2 0 0 1 2 0 0 1 2 0 0 0 1 1 2 1 1 0 0 0 1 1 0 1 1 0 0 0 0 0 0 1 0 0 0 0 0 2 0 1 1 0 0 0 0 1 0 1 2 0 0 2 0 0 0 1 0 0 0 0 0 0 0 0
121 1 0 0 0 0 1 1 1 1 0 0 0 0 0 0 0 2 0 0 0 0 0 1 0 0 0 0 0 1 0 1 1 2 2 2 2 1 0 0 2 1 1 1 0 0 0 0 0 0 0 0 1 0 1 0 0 0 0 0 1 1 2 2 1 1 1 0 1 1 0 0 2 1 2 2 0 0 1 0 0 0 2 1 2 0 1 1 1 1 0 0 0 2 0 0 0 1 0 2 0 1 0 1 1 1 2 0 0 0 0 1 1 2 2 1 1 0 0 2 2 0 2 0 0 1 0 0 0 0 0 0 0 0 0 0 0 0 0 0 0 2 0 0 0 1 1 0 0 2 2 0 0 0 0 0 0 2 1 0 0 0 0 2 2 1 1 1 0 2 0 1 0 2 1 0 2 1 2 2 0 0 1 1 1 1 1 2 0 0 0 2 2 2 2 1 1 0 0 1 0 1 1 1 1 0 1 0 1 0 1 1 1 0 0 2 1 0 1 1 1 0 0 0 1 2 1 1 0 0 0 0 0 0 0 0 0 2 0 0 0 0 2 0 1 0 0 0 1 1 1 1 0 0 1 0 0 2 0 1 1 1 1 0 0 0 0 1 2 0 0 1 0 1 1 1 0 1 1 1 1 0 1 1 0 0 1 2 0 2 0 0 0 2 1 1 0 1 0 1 0 0 1 1 1 0 1 0 0 1 0 1 0 0 1 1 0 1 1 0 1 2 1 0 2 0 2 1 0 0 1 1 1 0 0 0 0 0 2 1 1 1 0 1 1 0 1 0 2 2 0 0 2 2 1 0 1 0 0 2 2 0 1 0 1 1 0 2 1 0 1 1 1 2 0 0 1 1 0 2 1 0 0 0 0 0 0 1 1 0 0 0 1 0 2 0 0 1 0 0 0 1 0 1 1 0 0 0 0 0 0 0 1 0 1 2 1 1 0 0 0 1 1 0 1 2 2 0 0 1 1 1 0 0 1 0 0 1 0 1 1 1 0 0 0 0 1 1 1 1 0 0 0 2 0 0 0 2 2 2 1 1 1 0 1 1 1 1 1 0 0 0 2 2 2 2 0 0 2 0 0 2 0 1 2 1 0 0 1 0 1 1 1 2 1 0 2 0 0 2 0 1 2 2 0 1 1 0 0 0 0 1 0 0 1 1 0 1 0 1 1 1 1 2 1 0 0 2 2 1 1 0 0 0 0 0 2 0 1 0 2 0 2 0 0 2 0 2 2 0 0 0 0 0 0 2 0 0 1 1 1 0 0 2 0 2 2 0 0 0 0 0 1 0 1 0 1 2 0 1 0 0 0 0 0 0 0 0 1 1 0 0 2 0 1 0 0 1 0 0 0 2 1 0 1 1 1 0 1 1 0 0 1 1 1 1 1 0 0 0 2 0 1 1 1 0 2 0 0 0 1 0 1 0 2 1 1 0 0 2 1 2 0 1 2 2 2 0 0 0 0 1 0 0 0 0 0 2 2 0 0 0 0 1 1 1 0 2 0 0 0 1 1 0 0 1 1 1 2 0 0 0 2 2 2 2 0 2 1 1 1 0 0 0 1 0 0 0 1 1 0 0 0 1 1 2 1 2 2 0 0 0 0 1 0 0 0 1 1 1 0 0 1 2 0 2 2 0 0 0 0 1 1 0 2 0 0 0 0 1 0 1 0 0 0 0 1 0 1 1 1 1 0 0 0 0 0 0 1 0 0 0 1 0 0 1 1 0 2 2 0 1 0 0 0 0 0 0 1 1 1 1 2 2 2 0 2 1 0 2 0 2 2 0 1 0 0 0 0 0 0 0 0 0 2 2 1 0 0 1 0 0 2 0 2 0 2 2 1 0 1 1 0 0 1 1 0 0 0 0 0 0 2 1 0 2 0 2 2 1 0 0 0 0 1 0 1 0 0 0 2 2 0 2 1 1 0 0 0 0 0 2 0 0 0 0 1 0 2 0 1 0 2 0 0 0 0 1 0 2 1 0 0 0 0 0 0 1 0 0 2 1 0 1 2 1 1 2 0 1 0 2 1 0 2 2 0 0 0 2 0 0 0 0 1 1 1 0 1 0 0 0 2 0 0 0 2 0 1 1 0 1 1 1 0 1 2 0 1 1 1 0 2 1 1 0 0 1 1 1 1 1 1 1 1 1 2 0 0 0 1 0 1 0 0 0 0 0 0 0 0 0 0 0 0 2 0 1 1 0 0 0 0 2 0 0 0 0 0 2 1 0 1 2 0 0 0 1 1 0 0 0
122 1 2 0 0 0 0 1 2 0 0 1 1 2 1 0 1 1 1 1 1 0 0 1 0 0 1 0 1 2 1 2 1 1 2 1 1 1 0 0 2 0 1 2 0 1 0 0 0 1 1 0 0 0 1 0 0 0 0 0 1 1 1 1 1 0 1 0 0 0 0 0 1 0 1 2 1 0 0 0 0 0 2 1 2 0 0 1 1 2 1 1 0 1 1 0 0 1 0 2 0 1 0 1 1 1 2 0 1 0 0 1 0 2 2 0 0 0 1 1 1 0 0 2 0 0 0 0 1 0 0 1 0 0 0 0 1 0 1 0 1 0 1 0 0 0 0 0 0 0 0 0 0 0 0 0 0 0 0 1 1 1 0 1 1 2 1 1 1 1 0 0 1 0 0 0 2 1 0 1 0 1 0 0 1 0 0 1 1 0 2 2 0 0 2 0 1 0 0 0 0 0 0 1 1 0 1 0 2 0 0 0 1 0 2 1 1 0 1 1 1 1 0 0 1 0 0 0 0 0 0 1 1 1 0 0 0 1 1 1 0 1 2 1 1 0 0 0 0 0 0 0 0 0 1 0 0 2 1 2 1 1 0 1 0 0 1 0 1 0 0 1 0 1 0 0 0 2 2 1 0 2 2 2 0 2 2 2 0 2 2 0 1 2 2 1 1 1 1 0 1 0 2 2 0 0 0 1 0 0 1 1 0 2 0 0 0 1 0 0 1 2 2 0 1 0 0 2 0 0 2 2 0 0 0 0 0 2 0 0 1 2 2 0 0 0 0 1 1 2 1 1 1 1 1 1 1 0 0 2 2 0 1 0 1 0 0 1 2 0 0 0 0 2 1 0 1 1 0 2 2 1 0 0 2 0 0 0 0 0 0 0 0 0 2 1 1 1 1 1 0 1 1 0 0 1 0 0 0 0 0 0 0 1 0 1 0 0 1 0 0 0 0 1 1 1 1 0 2 0 2 0 1 1 1 0 1 0 0 0 1 1 0 1 2 2 2 2 0 1 0 2 0 2 2 0 1 0 1 0 2 1 2 0 2 2 2 0 2 0 0 1 2 2 1 1 0 0 1 0 0 1 0 0 2 0 0 0 1 1 0 1 1 1 0 0 1 0 0 2 0 0 2 1 1 0 2 1 1 1 1 0 0 0 0 2 0 0 0 1 2 1 2 2 1 1 1 0 0 1 0 1 0 0 0 0 2 0 1 1 0 1 2 2 1 1 1 1 1 0 1 0 0 0 0 1 0 0 1 0 0 0 1 1 0 0 0 0 0 0 1 1 1 0 0 1 1 1 0 2 0 0 0 0 0 0 0 0 0 0 0 1 1 0 1 0 0 0 0 0 0 2 0 1 2 2 1 0 0 1 0 0 0 0 1 0 0 0 0 0 0 0 0 1 1 0 2 1 0 0 0 0 1 1 2 1 1 0 0 1 1 1 0 2 2 2 2 0 0 0 0 2 0 1 0 0 0 2 2 0 0 0 1 1 0 0 1 2 1 0 0 2 1 1 0 0 1 0 1 1 0 1 1 1 1 0 0 1 0 1 0 0 0 1 1 0 0 0 1 2 0 0 0 0 0 0 0 2 2 0 0 0 0 1 0 1 0 0 0 0 0 0 0 1 1 0 1 1 0 0 0 2 0 0 0 0 1 0 0 1 0 1 0 0 0 0 1 0 0 0 0 0 1 0 1 1 0 0 2 1 0 0 2 1 1 0 0 0 2 2 0 0 0 1 1 1 1 0 0 0 2 2 0 0 0 2 0 2 1 2 0 1 2 1 1 0 0 0 0 0 1 0 1 2 1 1 0 0 0 0 0 0 2 0 1 0 0 1 2 0 2 2 0 1 0 1 0 0 0 0 1 1 2 1 0 1 1 0 0 0 0 0 1 0 0 0 1 0 0 0 2 2 0 2 2 0 0 0 0 1 0 2 1 1 1 0 0 0 2 0 1 0 2 0 0 0 0 0 2 1 1 0 1 1 1 2 0 1 1 0 1 2 1 2 2 2 2 2 0 0 0 1 0 1 1 1 1 1 0 2 0 1 1 0 1 1 1 0 1 0 0 0 1 1 1 0 1 0 0 0 0 2 0 2 0 0 0 1 0 0 0 0 1 1 0 0 1 0 0 0 2 0 2 1 1 0 2 2 2 2 2 0 0 1 1 1 1 0 0 0 0 0 0 0 0 1 1 0 1 0 0 0 0 1 0 0 2 0 0 2 1 1 0 2 0 0 0 0 0 0 0 0
123 0 1 1 1 0 2 1 1 1 0 0 1 1 1 0 0 1 0 0 0 0 0 1 1 1 1 0 1 2 1 1 2 2 0 0 2 1 0 0 0 0 0 0 0 1 0 1 0 0 0 0 1 1 0 0 0 0 0 1 1 2 1 1 0 2 0 1 0 0 0 2 0 0 0 2 2 0 1 0 1 0 2 1 1 0 0 0 0 2 0 0 0 0 0 1 0 1 0 1 1 2 0 0 2 1 1 1 1 0 0 2 0 2 2 1 1 0 1 1 1 0 0 2 0 0 0 0 1 0 0 0 1 0 0 0 1 0 0 0 1 1 0 0 0 0 0 0 0 1 0 0 0 1 1 0 0 0 0 1 1 1 1 1 0 1 1 1 1 1 0 1 1 1 0 0 0 1 2 2 0 0 1 1 2 2 1 0 0 0 0 0 0 0 1 0 1 0 1 0 1 1 0 0 0 0 2 0 2 0 0 0 1 0 1 2 0 0 2 0 2 1 1 0 0 1 1 1 0 0 0 1 0 0 0 0 0 2 0 0 0 0 1 0 1 0 0 0 0 0 0 0 0 0 1 0 1 2 1 1 0 0 0 0 0 0 0 0 1 0 0 0 2 0 0 0 0 1 1 1 0 2 0 0 0 0 0 2 1 2 2 1 2 2 2 0 2 2 0 1 0 1 0 0 0 0 1 0 1 0 0 2 0 0 2 0 1 0 0 0 0 1 2 2 2 0 2 0 0 1 2 0 0 0 0 0 0 2 1 0 0 0 2 2 1 0 1 0 2 2 0 0 2 2 2 0 0 0 0 2 2 0 2 0 2 1 0 2 0 0 2 2 1 2 1 0 2 2 0 2 1 2 0 0 1 0 0 0 0 0 0 0 0 0 2 0 0 0 1 2 2 2 0 2 0 0 0 0 0 0 0 0 0 1 1 2 1 0 0 0 0 1 0 2 1 2 1 0 0 0 1 0 1 1 2 1 0 0 0 0 1 1 0 0 1 2 2 2 0 0 0 1 0 2 1 1 0 1 2 0 1 0 1 0 1 1 1 0 2 0 0 0 2 2 0 0 0 0 2 0 1 2 0 2 2 0 0 2 2 0 1 2 1 1 1 0 1 0 0 2 0 1 1 0 2 0 2 1 0 1 0 1 0 0 1 0 0 0 0 0 0 2 1 1 0 0 0 0 0 2 0 2 2 0 1 1 2 0 0 1 1 0 2 1 1 2 1 1 1 0 0 0 0 0 0 2 0 0 0 0 0 0 0 1 0 1 1 0 0 0 0 0 2 0 1 1 2 2 0 1 0 1 0 0 1 0 1 0 2 2 2 0 0 0 1 0 0 0 0 0 0 2 1 0 1 2 0 0 2 2 0 0 0 0 1 0 0 0 0 1 1 0 0 0 0 0 2 1 0 0 1 0 2 0 2 1 2 0 0 0 2 0 0 1 1 1 1 1 0 0 0 0 0 1 0 0 0 1 1 0 0 0 2 0 1 0 2 2 0 1 1 0 0 1 1 0 0 1 2 0 0 0 2 2 1 2 1 1 2 2 0 0 0 1 2 0 0 0 0 0 0 0 0 1 1 2 1 1 1 0 0 0 0 0 0 0 0 1 1 1 0 0 1 2 0 1 1 0 0 0 0 1 1 0 1 1 1 0 0 0 0 1 0 0 0 0 0 0 1 1 1 1 1 0 0 0 0 0 2 1 0 0 2 2 2 0 0 0 1 1 0 0 1 0 0 2 2 0 0 0 2 2 0 0 2 0 0 2 1 1 1 1 2 0 2 1 1 0 0 2 0 0 2 2 0 1 0 1 0 1 0 0 1 1 1 0 2 2 2 0 1 2 0 0 1 1 0 0 0 0 1 1 2 1 1 1 0 0 0 0 0 0 0 0 0 0 0 0 0 0 2 2 0 2 2 0 0 0 0 1 0 2 0 0 0 0 2 0 2 0 0 0 0 2 0 2 0 1 2 2 2 0 0 0 0 0 0 2 0 0 2 2 0 0 2 1 2 2 0 1 0 2 1 1 1 1 1 1 0 1 1 1 0 1 1 2 2 1 2 0 1 0 1 1 0 0 0 1 0 0 0 2 0 1 1 0 0 1 2 1 0 0 1 0 0 2 1 0 1 0 0 0 1 2 1 0 1 0 0 1 1 0 0 0 0 0 1 1 0 1 0 0 0 0 0 1 1 0 0 0 0 0 0 2 0 1 2 1 2 1 0 0 1 2 0 2 0 1 1 0 0 0
124 1 1 0 0 0 0 0 0 2 0 0 0 1 2 0 0 0 0 1 1 1 0 1 0 1 1 0 0 2 1 0 1 1 0 0 0 1 0 0 1 0 0 0 0 0 2 0 0 0 0 0 0 1 1 1 0 0 0 1 0 0 0 0 1 0 1 0 0 0 0 1 1 0 1 2 1 0 1 0 1 0 1 0 1 0 0 0 0 1 0 0 0 1 0 0 0 1 0 2 0 2 1 1 0 0 2 1 1 0 0 1 0 1 0 0 0 1 1 2 2 1 1 1 0 1 0 1 1 1 0 0 0 0 0 0 1 0 0 0 0 2 1 1 0 0 0 1 1 1 0 0 0 0 1 0 0 1 0 1 2 2 0 0 0 2 2 0 0 1 0 0 0 1 1 0 2 1 1 1 0 0 0 0 0 0 0 0 0 0 2 2 0 1 2 1 1 0 0 0 0 0 0 1 1 0 1 0 1 0 0 0 1 0 2 2 0 0 1 0 2 1 0 0 1 1 0 0 0 0 0 0 1 1 0 0 0 2 0 0 0 0 2 0 1 0 1 0 1 1 1 1 0 0 0 1 1 0 0 0 0 0 0 0 0 0 1 1 2 0 0 1 0 1 0 0 0 0 1 0 0 2 1 1 0 1 1 0 0 2 1 0 1 2 1 0 1 2 0 1 0 0 0 0 0 0 0 0 0 0 0 0 0 1 1 1 0 0 0 0 0 2 0 2 2 0 0 0 0 1 1 0 1 1 0 0 0 0 2 2 1 2 1 1 1 0 1 0 2 2 0 0 1 1 1 1 0 0 0 1 1 0 1 0 1 0 0 2 2 0 0 0 1 2 1 1 1 2 1 1 2 1 0 0 0 0 0 0 0 0 0 0 0 0 2 0 1 0 1 2 2 2 1 1 1 1 0 1 0 0 0 0 0 0 1 1 1 0 0 1 1 0 1 0 1 2 2 0 0 1 2 1 1 1 1 0 0 2 0 0 2 0 0 0 0 0 1 0 0 0 0 1 0 2 1 1 0 1 0 0 1 2 0 0 0 0 0 0 2 0 0 0 2 2 0 0 0 1 2 0 0 2 0 1 2 1 0 1 1 0 0 1 1 0 1 0 0 0 1 2 0 1 0 0 0 2 1 1 0 1 0 1 0 0 1 1 0 0 0 1 1 1 2 2 0 1 1 0 0 2 0 1 1 1 0 0 1 0 0 1 0 0 1 2 1 2 0 1 1 0 1 0 0 0 0 1 0 0 1 0 0 0 0 0 0 0 0 1 1 0 0 1 1 0 0 0 0 1 0 2 0 0 0 0 2 1 1 1 0 0 0 0 1 1 0 0 0 1 1 0 1 1 1 0 1 1 1 0 1 0 0 0 0 1 0 1 1 0 0 0 1 0 0 0 0 0 2 0 1 1 0 0 1 0 2 1 1 0 0 1 2 1 0 0 2 2 2 0 1 0 0 1 1 2 1 1 0 1 1 0 0 0 2 0 2 2 1 1 1 1 1 1 1 0 0 1 2 1 0 2 0 1 1 1 0 1 1 2 0 2 0 0 1 0 1 0 0 0 1 1 0 1 0 1 1 2 2 2 2 0 1 0 0 2 0 1 1 2 2 2 0 0 1 2 0 0 0 0 0 1 0 1 0 0 0 0 0 0 0 1 0 1 0 1 0 0 2 0 0 0 0 0 1 0 0 1 0 0 2 2 0 0 1 0 0 1 0 0 0 0 0 0 0 0 0 0 0 0 1 2 2 0 1 1 2 2 0 2 1 1 1 1 2 0 1 0 0 1 0 0 0 0 1 2 1 0 1 1 0 1 0 0 1 0 1 0 0 2 0 1 0 1 0 1 0 1 0 0 0 0 1 1 2 2 0 2 0 1 1 0 1 0 0 0 0 0 0 2 1 0 1 0 0 2 2 0 0 0 0 1 0 1 1 1 1 0 2 0 1 0 1 1 1 0 0 0 0 2 2 2 1 0 0 0 0 0 0 0 0 0 0 0 2 1 2 2 2 2 0 1 0 2 0 1 2 1 0 1 0 1 0 1 1 0 2 0 0 0 1 0 0 0 2 1 0 0 0 1 0 0 1 1 0 1 0 0 0 1 1 1 0 2 1 1 1 2 1 0 0 0 2 0 2 0 0 0 0 0 0 0 0 0 0 0 1 1 2 0 0 0 0 0 0 0 0 2 0 0 0 0 0 0 0 1 0 0 1 0 0 0 0 0 0 0 0 0 0 0 0 1 2 1
125 0 2 0 0 0 0 2 2 0 0 1 1 1 1 0 0 1 0 1 2 1 0 1 1 0 1 0 2 2 2 0 2 2 0 0 2 1 0 0 0 0 1 1 0 1 2 0 2 0 0 0 0 2 0 1 0 0 0 0 1 1 1 1 0 1 0 0 1 1 0 1 1 1 1 2 1 0 1 0 2 0 2 1 2 0 0 1 0 2 0 1 0 1 0 0 0 0 0 1 0 2 0 2 0 0 2 2 2 0 0 2 1 1 1 1 1 0 2 0 0 0 2 0 0 2 0 1 1 0 0 0 0 0 0 0 1 0 0 0 0 2 0 0 0 1 0 0 0 1 0 0 0 0 0 0 0 0 1 2 1 1 0 0 1 1 1 1 0 1 1 1 0 2 0 0 2 2 2 2 0 0 0 0 1 0 1 1 0 0 0 1 1 0 2 0 2 0 0 0 0 0 0 1 1 0 1 0 0 0 1 0 0 0 2 2 0 0 2 0 2 1 0 0 0 0 0 0 0 0 0 0 0 1 1 0 0 2 0 0 0 0 2 0 2 1 1 0 0 0 0 0 0 0 0 1 1 1 0 1 1 1 0 1 0 0 0 0 1 0 2 0 0 0 0 0 0 1 2 0 1 1 0 1 1 0 1 1 1 1 1 1 2 2 2 0 2 0 0 1 0 2 1 1 1 1 1 0 0 0 0 0 0 0 1 0 0 0 0 0 0 1 0 1 2 0 2 1 1 1 1 1 0 0 0 0 0 1 1 1 1 1 0 2 0 0 0 0 1 0 1 0 2 2 2 0 1 0 0 1 1 0 2 0 2 0 0 2 1 0 1 1 0 1 1 1 1 2 2 0 1 1 0 0 2 0 0 1 1 0 0 0 1 1 2 1 1 0 0 0 0 0 0 1 1 0 0 0 0 0 0 0 0 0 0 0 0 0 0 0 1 1 1 1 0 2 2 0 1 0 0 1 0 2 0 0 1 0 1 0 2 0 0 1 0 0 0 0 1 1 0 0 0 2 0 0 0 2 1 1 1 1 1 0 1 1 1 2 2 2 1 0 2 2 1 0 1 1 2 1 1 1 0 0 1 1 0 2 2 0 1 2 0 2 1 0 2 1 2 2 0 0 1 1 0 1 2 1 0 2 1 0 0 1 0 1 0 1 0 1 1 1 1 0 0 0 0 1 1 1 1 1 2 1 2 1 2 0 1 1 0 1 1 1 1 2 1 0 0 0 1 0 0 0 0 0 0 1 1 1 1 0 0 2 0 2 2 1 1 1 0 1 0 0 0 0 0 1 0 1 0 1 0 0 2 0 1 2 0 0 0 0 1 0 1 0 0 0 0 0 0 2 1 1 2 2 2 0 2 2 1 0 0 1 1 1 0 0 1 0 0 0 1 1 1 0 1 2 0 0 0 1 0 0 1 1 2 0 1 1 2 1 0 1 1 1 1 0 0 0 0 1 0 1 0 0 0 2 2 0 0 0 0 1 0 0 1 2 0 1 1 0 0 1 0 1 1 1 1 1 0 0 2 1 0 2 2 1 0 1 0 2 1 1 0 1 0 0 1 1 0 0 0 0 0 0 1 2 2 0 0 0 0 1 0 1 0 1 1 1 0 0 0 2 0 0 0 0 0 0 0 2 0 1 1 1 1 0 0 1 1 0 0 0 0 2 2 0 0 0 0 0 1 1 0 1 0 0 0 0 0 0 2 1 0 0 1 1 0 0 0 0 0 0 0 0 0 0 1 1 1 2 1 0 1 0 1 2 1 1 1 1 2 1 1 1 0 0 0 1 0 0 1 1 1 1 0 0 0 1 1 1 1 1 1 0 2 2 2 0 2 2 0 0 0 2 0 0 0 0 0 0 1 2 0 2 1 1 1 0 1 1 1 0 1 1 1 0 0 0 1 1 0 2 2 0 0 0 0 1 0 2 0 0 0 0 2 2 1 0 0 0 1 0 0 1 0 1 2 2 2 0 0 0 0 1 1 2 1 0 0 2 0 2 2 2 2 1 1 0 0 1 0 1 1 1 0 0 0 2 0 1 1 0 1 1 1 1 2 1 0 1 1 0 0 0 0 0 0 0 0 1 0 2 0 1 1 0 0 0 0 2 1 1 1 1 1 0 1 0 1 0 2 1 0 0 1 0 0 0 2 0 0 0 0 0 1 0 1 1 1 0 0 0 0 1 1 0 0 0 0 0 0 0 0 1 1 0 0 2 2 0 0 1 1 0 0 1 1 1 2 1
126 1 2 0 0 0 0 1 0 1 0 0 1 1 0 0 0 0 0 1 1 1 0 0 0 0 1 0 1 2 2 0 1 1 0 0 2 1 1 1 1 1 0 0 0 0 1 1 0 0 0 0 1 0 0 0 0 0 0 1 1 1 2 2 1 1 0 0 0 0 2 2 1 0 1 2 1 0 0 0 1 0 2 0 1 0 0 0 0 2 0 0 1 2 1 0 0 2 1 1 1 2 1 1 0 0 2 1 0 0 0 1 0 1 1 0 0 0 1 1 2 0 2 0 0 1 0 1 1 1 0 0 0 0 0 0 1 0 0 0 1 1 0 0 0 1 0 0 0 1 0 0 1 0 0 1 0 1 1 1 1 1 1 1 1 2 1 0 0 0 2 1 0 1 0 0 1 1 1 1 0 0 0 0 1 1 0 1 1 0 2 2 2 2 2 0 0 0 0 0 1 1 1 1 1 0 1 0 1 0 0 0 1 1 2 2 0 1 1 1 1 2 0 0 0 1 1 1 1 1 0 1 0 2 2 2 1 1 1 1 0 1 2 0 2 0 0 0 0 0 0 0 0 0 1 0 1 2 0 1 1 1 0 0 0 0 1 0 1 1 1 0 0 0 0 1 0 0 2 0 0 0 0 0 0 0 0 2 0 2 1 0 0 1 1 1 0 0 0 0 0 0 1 1 0 0 1 0 0 0 0 1 0 1 2 0 0 0 0 0 2 2 1 0 1 0 1 1 1 1 1 1 1 0 0 0 0 2 0 0 0 0 2 1 0 0 1 0 2 0 0 0 2 2 0 0 1 0 1 1 2 1 2 0 2 0 0 1 1 0 1 1 0 2 0 0 1 1 1 1 1 1 0 0 1 1 0 2 2 0 1 1 0 0 1 0 0 0 0 0 0 0 1 1 0 0 1 1 0 0 2 0 0 1 0 2 0 0 0 0 0 1 0 1 2 2 1 1 1 0 1 2 0 1 1 1 0 1 0 1 1 1 0 1 0 1 1 1 0 0 1 0 0 2 1 1 0 0 1 0 2 1 1 1 1 2 2 0 2 0 1 1 1 1 1 1 0 0 2 0 1 1 0 0 2 1 0 1 2 0 2 2 1 2 1 1 1 0 0 2 0 1 2 1 0 1 2 1 2 0 1 1 0 0 1 1 0 0 0 1 1 1 1 0 0 1 0 0 0 2 0 2 2 2 2 0 1 1 0 0 1 1 2 2 2 2 0 2 2 0 0 1 0 0 1 1 1 0 0 0 0 1 0 1 0 1 1 2 2 0 0 0 0 0 0 0 0 2 0 0 1 0 0 0 1 1 0 1 0 0 1 0 0 0 1 0 0 0 0 0 0 1 1 0 0 1 0 0 0 0 0 0 2 2 0 2 2 0 0 0 1 0 1 0 1 1 1 1 0 0 0 1 0 0 1 1 2 2 0 1 0 0 0 1 1 0 0 0 0 1 1 1 0 0 0 0 0 2 2 0 0 0 1 1 0 0 1 2 0 1 1 0 1 0 0 1 1 0 2 0 2 0 2 2 1 2 0 2 1 1 0 1 0 0 0 0 0 0 2 2 1 0 0 2 0 2 1 1 1 0 0 0 0 2 0 0 0 1 1 1 0 0 0 2 0 1 2 1 1 1 1 1 0 0 0 0 0 0 0 0 0 0 0 1 0 0 1 0 2 1 2 2 1 0 0 0 0 1 2 0 1 1 2 2 0 0 2 1 1 1 0 0 1 0 0 0 0 0 2 2 1 1 0 0 1 1 0 2 1 2 0 1 2 1 1 1 0 0 0 0 0 2 2 2 0 1 0 0 0 2 0 0 1 1 1 0 2 1 0 0 0 0 0 0 0 2 0 0 0 1 1 1 0 1 0 1 0 0 0 0 0 0 1 0 0 0 1 1 0 0 2 1 0 2 2 0 0 0 0 0 0 1 0 0 0 1 2 0 1 1 0 0 1 1 0 1 0 0 2 2 2 0 0 0 0 0 0 1 0 0 1 1 1 1 0 0 0 1 0 0 0 1 1 1 2 0 1 2 0 1 1 0 0 0 0 1 1 2 1 1 1 1 2 1 1 1 1 2 0 1 0 2 1 1 0 0 1 1 1 0 0 1 2 2 2 2 0 1 1 0 2 0 0 1 1 0 2 0 0 1 1 1 0 0 1 0 1 0 2 2 1 0 0 1 1 1 1 1 1 0 0 0 0 2 0 0 2 0 0 2 0 0 0 2 0 0 0 0 0 1 0 0
127 1 0 0 0 0 1 2 2 0 0 0 0 0 0 0 0 2 1 1 1 1 0 0 0 0 1 0 0 2 1 1 1 1 0 1 2 2 0 0 1 0 0 0 0 0 1 1 0 0 0 0 0 0 0 1 0 0 0 0 1 2 2 2 1 0 1 0 0 0 0 0 1 0 1 2 1 0 1 0 1 0 0 0 0 0 0 1 1 2 1 1 0 1 1 0 1 1 0 2 0 1 1 1 0 0 2 0 0 0 0 0 1 2 1 1 1 0 2 0 1 0 1 1 0 0 0 2 2 1 0 0 0 0 1 1 1 0 0 0 1 2 0 0 0 2 0 1 1 1 0 1 0 0 0 1 1 0 1 1 0 0 0 1 1 1 1 1 1 1 0 0 1 0 0 0 2 0 0 0 0 0 0 0 1 1 0 0 0 0 0 1 1 1 1 1 0 0 0 0 1 1 0 2 2 0 0 0 1 0 0 0 1 1 0 2 0 1 2 0 2 1 0 0 0 0 0 0 0 0 0 0 1 1 0 0 0 2 0 0 0 0 2 0 1 0 0 0 0 0 0 0 0 0 1 0 1 1 0 0 0 0 0 0 1 1 1 0 2 0 0 1 0 1 0 0 0 0 0 0 0 1 2 2 0 2 2 1 1 2 0 1 1 2 2 1 1 0 0 0 0 0 1 1 1 0 1 0 0 0 0 1 0 1 2 0 0 0 0 0 0 2 1 1 1 0 0 0 0 1 2 1 0 0 0 0 0 1 1 1 0 1 1 2 0 0 2 0 1 1 0 0 1 1 1 1 0 0 0 1 1 0 1 0 1 0 0 2 0 0 2 2 1 2 0 0 1 2 0 2 1 0 0 0 1 1 0 0 0 0 0 0 1 0 2 1 1 1 0 0 0 0 0 2 1 1 0 1 0 0 0 0 0 1 0 1 0 1 0 0 0 1 0 1 1 2 1 2 0 1 1 0 1 1 1 0 1 1 0 0 1 1 1 1 1 2 2 2 0 0 0 0 0 1 2 1 1 2 2 1 1 1 0 0 0 0 0 0 2 0 0 1 1 1 1 0 1 0 1 0 0 2 1 0 2 0 0 2 2 0 2 2 1 1 2 0 2 0 2 0 2 0 2 1 0 1 1 1 2 1 1 1 1 0 1 0 0 1 0 1 1 0 2 2 0 0 0 0 0 2 0 2 1 0 1 0 2 0 0 1 0 1 1 1 0 1 1 1 1 0 0 0 0 0 2 0 0 0 0 0 0 1 0 2 1 0 2 0 0 1 0 0 2 0 0 1 1 1 0 2 0 0 1 0 1 1 2 0 0 0 1 1 0 2 0 0 0 2 2 2 0 2 1 1 1 2 0 0 1 1 1 0 1 1 1 1 1 0 0 1 0 1 0 0 0 0 2 0 0 0 0 0 1 0 2 0 2 0 0 1 2 1 0 1 1 1 1 0 1 0 0 2 0 0 0 0 0 1 1 0 0 0 1 1 1 1 2 2 0 0 0 1 0 0 0 0 0 0 1 1 0 1 1 0 0 1 1 1 1 2 1 0 0 0 0 0 0 0 0 1 1 0 0 1 1 2 1 2 2 0 0 0 1 1 1 1 1 0 0 0 0 0 0 2 0 0 1 1 1 1 0 0 1 0 1 2 1 0 0 1 0 1 0 1 0 1 2 0 0 0 0 0 2 0 1 0 0 0 2 0 0 0 1 1 1 0 0 1 1 1 0 0 1 1 1 0 0 0 1 1 1 1 0 0 0 1 1 2 2 2 0 0 2 2 2 1 0 0 0 1 0 0 0 2 1 2 0 0 0 0 2 2 2 0 2 0 2 2 1 0 2 1 0 0 0 1 0 0 0 0 0 0 1 1 1 2 0 0 0 0 0 0 0 0 0 0 0 1 1 0 2 2 0 1 1 0 0 0 1 0 0 1 2 0 2 2 2 1 2 1 2 0 0 1 0 1 0 0 1 2 2 0 0 0 0 1 0 2 0 0 1 1 0 2 2 2 2 1 0 1 0 1 0 1 1 1 0 1 0 2 1 1 1 0 1 1 1 2 2 0 0 0 1 1 0 0 1 1 0 0 1 0 0 0 0 0 0 1 1 0 0 2 2 0 0 1 1 0 0 0 1 0 1 1 1 0 1 0 0 1 1 1 1 0 0 0 0 0 0 0 0 0 0 0 0 0 1 0 1 1 1 1 0 2 1 0 0 0 0 1 1 0 0 1 0 0 0 0 0 1 2 0
128 1 1 0 0 0 1 1 1 1 0 1 0 0 0 0 0 2 1 1 1 1 0 1 1 1 1 1 0 2 1 0 1 1 2 0 1 0 0 0 0 0 0 0 1 0 0 0 0 0 0 0 1 0 0 1 0 0 1 2 0 0 2 2 1 0 1 0 0 0 0 0 1 0 1 1 1 0 0 1 0 0 1 0 0 0 0 0 0 2 0 0 0 1 1 0 0 1 1 1 1 2 1 0 0 0 2 1 2 1 0 1 0 0 0 0 0 0 0 2 2 0 1 1 0 1 0 1 1 0 0 0 0 0 0 0 0 0 0 0 0 2 0 0 0 2 1 0 0 1 1 1 1 2 0 0 0 2 1 2 1 1 0 1 1 0 0 1 1 1 0 1 1 0 1 0 2 1 1 1 0 0 1 1 2 2 2 2 0 1 0 2 0 0 2 0 0 0 0 0 1 1 0 1 1 0 2 0 1 0 0 0 1 1 2 2 1 0 1 0 2 0 1 0 1 1 1 0 0 0 0 0 2 2 1 0 0 2 0 0 0 0 2 0 1 0 0 0 0 0 0 0 0 0 0 0 1 2 2 2 0 0 0 1 0 0 0 0 1 0 1 0 0 1 1 1 0 1 1 0 2 0 0 0 1 1 2 2 1 2 1 2 2 2 2 0 1 1 0 0 1 1 2 2 0 1 0 0 1 0 0 1 0 0 1 0 1 0 0 0 0 1 0 2 2 0 1 1 1 0 1 0 1 0 0 0 0 2 0 2 1 1 0 2 0 0 0 0 2 0 0 0 2 2 1 0 1 0 0 0 0 0 1 0 1 0 0 2 2 0 0 0 1 2 0 0 0 1 0 2 1 1 0 0 0 0 0 0 0 0 1 1 0 1 2 1 1 1 0 0 0 0 0 0 0 0 0 0 0 0 1 0 0 0 1 1 1 0 0 0 0 0 1 1 2 2 1 1 1 1 2 1 0 0 1 1 0 1 0 0 1 1 0 0 0 1 1 1 0 0 0 0 0 2 1 1 0 0 0 0 2 1 0 1 0 1 1 0 2 0 0 0 2 2 2 0 2 0 1 0 0 2 0 0 2 0 0 0 1 0 1 1 0 1 1 0 2 0 1 2 0 2 2 0 1 2 2 0 0 1 0 1 0 0 0 2 0 0 0 1 1 1 2 2 0 1 0 1 1 2 0 1 1 0 1 0 1 0 0 2 0 0 2 1 1 2 0 0 0 0 1 0 0 0 2 1 1 1 0 1 1 0 0 2 1 1 2 1 1 0 0 2 0 0 0 0 0 2 1 1 0 0 0 0 0 0 0 1 0 0 0 0 0 1 0 1 0 0 0 0 0 1 2 0 0 1 1 0 2 2 0 0 0 0 2 0 0 0 0 1 0 1 1 1 1 1 1 0 0 0 0 0 0 0 0 1 2 0 0 0 1 1 1 1 1 0 1 0 1 0 0 2 0 1 1 1 0 2 2 0 0 0 2 0 2 2 0 1 0 0 0 0 1 0 0 1 1 1 2 0 1 1 1 0 0 1 1 1 1 2 0 0 0 0 1 0 0 0 1 1 0 0 0 0 2 2 2 2 2 1 1 1 0 1 0 0 0 2 2 2 0 0 0 2 0 0 0 1 1 1 0 1 0 0 1 0 0 0 0 1 0 1 0 0 0 1 2 1 1 1 0 0 2 0 0 1 1 0 0 0 0 0 2 1 1 0 1 0 1 1 0 1 0 1 1 0 0 0 0 0 2 2 0 0 2 1 0 2 1 2 0 1 2 1 1 1 0 0 1 0 1 0 1 2 0 1 2 0 0 1 0 0 1 1 1 0 1 2 2 0 2 1 0 0 1 1 0 0 0 0 1 0 2 0 0 2 0 1 1 0 0 1 2 0 0 0 2 1 1 0 1 1 0 0 0 0 2 0 0 0 1 1 0 0 0 1 1 0 1 1 0 1 0 1 0 1 0 1 2 2 2 0 0 0 0 1 0 1 0 0 2 0 1 1 2 2 2 2 0 0 0 2 0 2 2 0 1 0 0 1 0 1 1 0 1 1 1 0 1 0 0 0 2 1 0 1 0 1 1 1 0 2 0 1 0 0 1 0 0 0 0 1 1 0 0 1 0 0 0 0 1 1 2 0 1 0 0 0 0 0 1 0 0 0 0 0 0 0 0 0 0 0 0 1 1 1 1 2 2 1 1 0 0 0 0 0 0 1 0 2 0 0 0 1 0 0 0 1 1 0 2 1
129 1 2 0 0 0 0 0 0 2 0 0 0 0 0 0 0 1 0 0 0 0 0 1 0 1 0 1 0 2 1 0 1 1 1 1 1 1 0 0 0 0 0 2 0 0 0 2 0 0 0 0 0 0 1 2 0 0 0 0 1 1 2 2 0 1 0 0 0 0 0 1 2 0 2 2 0 0 1 0 1 0 2 0 2 0 0 0 0 2 0 0 2 2 0 0 0 0 0 2 0 1 1 0 1 0 2 0 0 0 0 1 0 2 2 0 0 0 0 2 2 0 0 2 0 0 0 1 2 0 0 0 0 0 0 0 0 0 1 0 1 1 0 0 0 0 0 0 0 1 0 0 1 2 0 0 0 2 0 1 0 0 0 1 1 2 2 0 0 1 0 0 1 0 0 0 0 1 0 1 0 1 0 0 2 2 0 0 0 0 2 2 1 1 1 0 0 0 0 0 0 0 0 1 1 0 1 0 1 0 1 0 1 0 1 1 1 1 1 2 0 0 0 0 0 1 1 0 0 0 1 1 1 1 1 0 0 2 0 0 0 0 2 0 2 0 0 0 0 0 0 0 0 0 0 1 1 1 0 1 1 1 0 2 0 0 1 0 1 0 1 1 0 2 0 0 1 1 1 0 0 1 0 0 1 0 1 1 0 2 0 1 0 2 2 2 0 0 0 0 0 1 1 1 0 0 0 0 0 0 1 1 0 0 1 0 1 1 0 0 0 2 2 1 1 0 0 0 0 0 1 1 0 0 0 0 0 2 0 1 1 1 0 1 0 0 1 0 1 1 0 0 2 2 1 0 1 0 1 0 1 1 1 0 1 0 0 1 1 0 1 1 1 2 2 0 2 1 1 1 2 1 0 0 1 0 0 2 2 0 1 1 1 0 2 1 1 0 0 0 0 0 0 2 1 1 0 0 0 0 1 0 0 1 0 0 0 0 0 0 1 2 1 2 1 2 1 0 0 0 0 0 0 2 1 0 1 0 0 0 1 1 0 0 1 2 2 2 0 0 0 0 0 2 2 1 1 0 1 0 2 2 0 1 0 1 1 1 2 1 1 1 1 1 1 1 1 1 2 1 1 2 0 0 1 1 0 0 2 0 2 2 0 1 1 1 2 1 2 0 2 0 2 2 0 0 2 2 1 0 0 2 0 0 0 0 0 0 0 1 1 1 1 1 0 0 0 1 1 1 1 0 2 2 2 0 1 0 1 1 1 0 1 0 0 0 1 1 1 0 1 0 0 0 2 1 1 0 0 0 0 1 1 2 1 0 2 0 0 0 0 2 1 0 1 0 1 2 0 1 1 0 0 0 1 0 1 1 0 0 1 1 2 0 0 0 1 1 1 1 0 1 0 1 1 2 1 0 0 0 0 0 1 1 0 1 2 0 0 0 1 0 0 1 1 1 1 1 0 0 1 0 0 0 1 0 2 0 0 2 1 1 0 0 1 1 1 0 0 0 1 1 0 2 0 0 0 1 1 0 0 0 1 1 1 1 1 2 0 1 1 0 1 0 1 0 2 1 1 1 0 1 2 2 1 2 1 2 0 1 0 1 0 0 0 0 0 1 2 2 1 0 0 0 1 1 1 0 0 1 1 1 0 1 1 1 0 1 1 1 0 0 1 2 0 1 1 1 1 1 1 2 0 0 0 0 0 0 0 2 0 2 0 0 0 0 2 1 1 0 1 1 0 0 0 0 0 0 2 1 0 0 1 0 0 1 0 1 1 1 0 0 0 0 0 0 0 0 2 2 2 2 0 0 1 1 0 2 2 2 0 0 2 1 1 1 0 0 0 1 0 0 1 2 1 1 1 0 0 1 0 0 0 1 0 0 1 2 1 0 1 1 0 0 0 0 0 0 0 0 1 1 1 1 0 2 0 1 0 0 0 0 1 1 0 0 1 1 1 0 1 1 0 2 1 0 0 0 0 1 0 1 0 0 0 1 1 0 2 1 0 1 1 1 0 0 0 1 1 2 2 0 1 1 2 2 0 1 0 0 2 2 0 2 2 2 2 1 1 1 1 0 0 0 1 2 0 1 0 2 0 0 0 0 0 2 2 1 2 0 0 0 0 1 0 0 1 1 0 0 0 2 0 0 0 0 0 1 1 0 0 1 2 0 0 1 1 0 0 0 0 0 2 0 0 0 0 2 2 2 2 0 1 0 1 0 1 0 0 1 0 0 0 0 0 0 2 0 0 0 0 0 0 2 0 0 1 0 0 2 2 0 0 1 0 0 1 0 0 0 1 0
130 0 1 0 0 0 0 2 2 0 0 1 0 0 0 0 0 1 0 0 0 0 0 1 0 0 1 0 0 2 1 1 1 1 1 0 0 1 0 1 1 1 0 2 0 1 0 0 0 0 0 0 2 0 0 0 1 0 0 0 0 1 2 2 1 1 1 1 0 0 0 1 2 1 2 2 0 0 1 1 0 0 2 1 1 0 0 0 0 2 0 0 1 2 1 0 0 2 2 2 1 2 0 1 1 1 2 0 0 0 0 1 1 2 2 1 1 1 2 1 1 0 2 0 0 2 0 1 2 0 1 1 1 0 1 1 0 0 0 0 1 1 0 0 0 1 0 0 0 1 1 1 0 0 0 0 1 0 1 1 0 1 0 2 0 0 0 0 2 0 0 0 0 1 0 0 1 1 0 1 0 1 1 1 2 1 2 1 0 0 1 2 0 1 2 0 0 0 0 0 0 0 0 0 0 0 2 0 1 0 0 0 1 0 1 1 0 0 1 1 1 0 0 0 0 0 0 0 0 0 0 0 0 0 0 0 0 1 0 0 0 0 2 0 2 0 1 0 0 0 0 0 0 0 1 0 1 1 0 1 1 1 0 0 0 0 1 2 2 0 0 0 0 1 0 0 0 1 1 0 0 2 1 1 0 1 1 2 0 1 0 0 1 2 1 0 1 0 0 0 0 0 0 0 0 0 0 0 0 0 0 1 0 1 1 1 1 1 2 0 2 1 0 1 2 0 0 2 1 2 2 1 0 0 0 0 0 0 2 0 0 0 1 1 0 0 0 1 2 2 1 1 0 0 0 2 0 0 1 1 2 1 2 0 2 0 0 2 2 0 0 0 1 2 2 0 2 1 0 2 2 0 0 1 1 1 0 0 0 1 0 1 0 0 1 0 0 2 0 0 0 0 1 1 1 1 0 0 0 0 0 0 0 1 0 1 0 0 0 0 0 1 1 1 0 2 0 0 0 0 0 0 0 2 2 2 0 2 0 1 2 0 0 1 0 0 1 1 0 0 0 0 0 2 1 1 0 1 1 1 1 1 1 0 1 1 1 0 2 0 0 0 2 2 2 0 2 1 2 1 1 2 0 1 1 1 1 1 2 0 2 1 0 1 1 0 2 0 1 1 1 1 2 0 0 1 2 1 0 2 1 0 0 0 0 1 0 0 0 2 2 0 2 2 0 1 1 0 0 2 0 2 1 1 2 1 0 0 0 1 1 0 2 2 0 2 0 0 0 0 1 0 0 0 0 0 0 1 0 1 1 0 1 1 0 0 0 0 0 2 0 1 2 0 0 2 2 2 0 2 0 0 0 0 1 0 1 1 0 0 0 1 0 0 0 0 0 1 1 0 1 0 2 0 0 2 0 1 2 2 0 0 0 0 1 0 0 0 0 0 0 0 0 0 0 0 2 0 0 0 0 0 0 0 1 1 2 0 0 1 0 0 0 0 0 0 0 0 0 0 0 1 0 1 0 0 0 1 1 0 0 0 1 0 0 0 1 2 1 0 0 2 0 0 1 0 0 0 1 1 0 2 2 1 1 2 0 2 0 1 0 1 0 0 1 0 0 0 0 0 0 0 0 2 1 2 1 1 1 0 0 0 1 1 0 0 0 1 1 1 0 0 0 1 0 0 0 1 1 1 1 2 0 0 0 0 1 0 0 0 0 0 1 2 0 0 2 1 0 0 0 0 0 0 0 0 0 0 0 0 0 0 2 2 1 0 0 0 2 2 1 0 0 0 0 0 0 0 0 0 2 2 0 1 2 2 0 2 2 2 0 0 2 0 1 0 1 1 0 1 0 0 2 2 0 0 1 1 0 1 0 0 0 1 0 0 1 1 1 0 1 1 0 0 0 0 0 0 0 0 0 0 2 1 1 1 0 0 0 0 0 0 0 0 0 0 0 1 1 0 2 2 0 1 1 0 0 0 0 0 0 1 1 0 1 1 1 1 1 0 1 0 1 0 0 0 0 1 1 2 2 0 0 0 1 1 0 1 0 1 2 1 0 2 1 1 1 2 0 0 0 1 1 1 2 1 1 1 1 0 0 1 1 0 2 0 0 0 0 0 0 0 1 1 0 0 2 0 0 0 0 0 0 1 0 0 0 1 1 0 0 0 2 2 0 2 2 1 0 0 0 0 1 0 0 0 1 1 0 1 1 1 0 0 1 1 0 0 0 1 0 0 1 0 0 0 1 1 1 0 0 0 0 2 0 0 2 0 1 1 0 0 0 2 0 0 0 0 0 1 1 0
131 1 1 0 0 0 1 1 1 2 0 0 1 2 2 0 0 1 2 2 2 1 1 1 1 0 0 0 0 2 2 1 2 2 1 0 0 1 0 1 1 1 0 0 0 0 0 0 0 0 0 0 0 1 1 0 0 0 0 0 0 0 1 1 0 2 0 0 0 0 0 1 2 0 1 2 1 0 1 0 1 0 2 1 2 0 0 0 0 1 0 0 0 2 0 0 0 0 0 2 0 2 1 0 1 1 2 0 0 0 1 2 2 2 2 2 1 0 0 2 2 0 1 1 0 1 0 1 2 0 0 0 0 0 0 0 0 0 0 0 1 2 1 0 0 0 0 0 0 1 1 0 0 0 0 0 0 0 1 2 1 1 0 1 1 2 2 1 0 1 1 2 0 0 1 0 1 1 1 1 0 0 0 0 1 1 0 2 2 0 2 2 1 2 2 0 1 0 0 0 0 0 0 1 1 0 1 0 1 0 0 0 2 0 1 2 1 1 1 1 1 0 0 0 1 0 0 0 0 0 0 0 0 0 0 0 0 2 0 0 0 0 2 0 1 0 1 0 0 0 0 0 0 0 1 1 1 0 0 0 0 0 0 1 0 0 0 1 2 1 0 1 0 0 1 0 0 0 0 0 0 0 2 2 0 2 2 1 0 2 2 2 0 2 1 1 0 0 0 0 0 0 1 1 0 0 1 0 0 0 0 1 0 0 1 1 0 1 0 0 0 2 0 2 0 0 0 2 1 1 2 1 0 0 0 0 0 1 1 0 0 0 1 1 1 0 1 2 2 1 1 1 1 1 0 1 1 0 0 1 1 0 1 0 1 0 0 2 2 1 0 0 1 1 0 0 0 1 0 2 0 0 0 1 1 0 0 0 0 0 0 0 1 0 2 2 1 2 0 0 0 1 0 2 1 0 0 2 0 0 0 0 0 1 1 2 0 1 0 0 1 2 1 0 0 0 0 1 0 0 1 1 0 1 1 1 0 1 0 1 0 2 0 0 0 1 1 0 0 2 0 0 0 2 1 0 1 1 1 0 2 0 1 0 0 0 0 0 2 0 0 0 2 2 0 0 0 0 2 1 2 0 0 0 1 2 0 2 2 0 1 2 1 1 0 0 0 1 2 2 0 0 1 1 0 1 2 1 1 1 1 0 0 1 1 1 1 1 0 1 1 1 2 2 0 0 0 1 1 0 1 0 0 0 0 0 2 0 0 2 0 0 1 1 1 1 1 0 0 0 1 0 0 0 1 2 1 1 1 1 1 0 1 1 0 0 0 1 1 1 0 0 0 0 0 0 0 2 0 2 0 0 1 0 0 1 0 1 0 0 1 0 0 2 0 0 0 0 0 0 0 1 2 0 0 0 0 1 1 1 0 0 0 2 0 1 0 0 0 0 1 0 0 0 0 0 2 0 0 0 0 0 0 0 1 1 2 1 1 1 1 0 0 2 2 1 1 0 1 0 1 2 1 2 1 1 0 2 2 0 0 0 1 0 2 1 2 2 0 1 1 0 0 1 1 0 0 0 1 1 0 2 2 0 1 1 1 1 2 0 1 1 0 0 0 1 0 1 0 0 0 0 0 0 2 2 1 1 1 0 0 0 0 1 0 1 0 2 1 1 1 0 0 2 0 0 0 1 1 1 1 1 0 0 1 0 0 0 0 2 0 2 0 0 0 1 1 1 0 0 0 0 1 2 0 0 0 0 2 0 0 0 2 2 1 0 0 0 2 2 1 1 0 0 0 0 0 1 1 1 1 1 0 0 2 0 1 2 1 2 0 1 2 2 2 2 0 1 0 0 0 0 1 2 1 1 1 0 0 0 1 1 2 0 2 0 2 1 1 0 1 2 0 0 0 2 0 0 0 0 1 1 2 0 0 2 0 1 1 0 1 1 0 0 0 0 0 2 2 1 1 1 0 1 1 0 0 0 0 1 0 1 0 0 0 0 0 2 2 0 0 1 1 0 0 0 0 1 2 2 1 1 0 0 0 0 1 2 1 0 1 1 1 1 2 0 0 1 0 0 0 2 0 1 2 1 0 1 0 1 1 1 0 0 1 2 2 1 1 0 1 0 2 2 0 0 1 1 0 0 0 1 1 1 0 1 1 0 1 1 0 1 2 2 1 1 1 1 0 0 0 0 0 2 1 0 1 0 1 0 1 0 0 0 1 0 1 0 0 1 0 0 0 0 0 1 1 0 1 0 0 0 1 1 0 0 0 0 0 1 0 0 1 1 0 0 0 0 1 0 1 0
132 0 0 0 0 0 1 1 2 0 0 1 0 0 0 0 0 1 2 1 1 1 0 1 0 0 1 0 1 1 1 2 1 1 0 0 2 1 0 0 1 0 0 0 0 0 1 0 0 0 0 0 1 0 0 1 0 0 0 1 0 1 2 2 0 1 0 1 0 0 0 1 2 0 0 2 2 0 1 0 1 0 2 0 1 0 0 2 2 2 1 2 0 1 1 0 0 2 1 2 0 0 0 1 1 1 2 0 0 0 0 2 1 1 2 2 1 0 0 2 2 0 2 0 0 2 0 1 2 2 0 1 0 0 0 0 0 0 0 0 0 2 0 0 0 1 1 2 2 2 0 1 0 0 1 0 0 1 0 1 1 0 1 0 0 1 0 0 1 1 0 0 0 1 2 0 2 1 1 1 0 1 0 0 2 2 0 1 0 0 1 2 0 1 1 0 0 0 0 0 0 0 0 1 1 0 1 0 2 0 1 0 2 0 2 2 0 0 2 0 2 1 0 0 0 0 0 0 0 0 1 1 0 1 1 1 1 1 0 1 0 0 1 0 2 0 0 0 0 0 0 0 1 0 0 0 1 2 0 1 1 1 0 1 0 0 0 0 1 1 0 0 0 0 0 0 0 2 2 1 1 1 1 1 0 1 1 1 0 2 1 0 1 2 1 1 0 2 0 1 0 0 0 0 0 1 1 0 0 0 0 1 0 0 2 0 1 0 0 0 0 2 2 0 2 0 1 1 1 0 2 0 1 1 0 1 1 2 0 1 2 1 2 1 1 0 2 1 1 2 1 1 1 1 0 1 1 0 0 1 1 0 0 0 0 0 0 2 2 0 0 0 0 1 0 0 2 1 0 2 1 0 0 0 1 2 0 0 0 0 0 0 1 1 2 2 2 0 1 1 1 1 0 2 1 0 0 1 1 1 1 1 0 0 1 1 1 0 0 0 0 1 0 0 1 1 0 0 0 1 2 1 0 0 0 0 0 0 0 0 0 2 0 1 0 2 2 1 0 0 0 0 0 2 1 1 0 2 2 1 1 1 0 0 0 0 0 2 1 1 1 1 1 1 0 0 0 0 1 1 2 0 0 1 0 2 1 2 2 0 1 2 0 1 1 0 0 1 2 0 2 0 2 2 0 0 2 2 1 1 0 1 0 0 0 1 0 0 0 0 0 2 2 2 1 1 1 0 0 2 0 1 2 2 2 0 1 0 0 1 1 0 1 1 1 1 2 1 1 0 1 0 0 0 2 1 1 1 1 1 0 0 0 2 0 2 1 0 0 2 1 1 2 0 1 0 1 2 0 2 0 0 0 0 1 0 1 0 0 0 0 0 1 1 0 0 0 0 0 0 0 2 1 0 1 1 1 0 0 0 0 0 0 1 1 1 0 0 0 0 1 0 1 1 1 0 1 1 0 0 0 0 0 0 1 1 2 0 0 2 2 1 0 0 1 1 1 0 0 1 0 1 0 0 0 0 0 1 1 0 0 0 2 0 2 2 2 1 1 0 0 1 0 0 1 0 0 2 1 1 0 0 2 2 1 2 1 1 2 1 0 1 0 0 0 1 0 0 0 1 0 1 0 1 0 1 2 2 2 0 1 0 1 1 0 1 2 0 1 0 0 0 0 1 1 0 0 1 0 0 0 1 0 0 0 0 1 0 0 2 1 1 0 1 0 0 1 0 0 0 0 0 2 0 0 1 2 0 0 0 0 0 2 0 0 0 1 2 0 0 0 0 0 1 1 0 0 0 1 1 2 2 0 0 1 2 0 2 2 0 2 0 2 0 1 0 1 1 0 0 0 0 1 2 1 2 1 0 0 1 0 0 1 1 1 0 1 2 0 0 0 0 0 1 0 1 0 0 1 1 1 0 2 0 0 1 0 0 0 0 0 0 0 0 0 0 0 1 1 1 1 1 0 2 2 0 0 0 0 0 1 2 0 0 0 0 1 0 0 0 1 1 1 0 0 0 0 0 0 2 1 0 0 0 0 1 1 2 1 0 1 1 1 2 2 2 2 2 1 0 0 0 1 1 1 2 0 2 0 1 0 1 0 0 0 2 2 1 1 0 1 0 2 0 1 0 1 1 0 1 0 2 0 1 1 1 1 1 1 0 0 0 1 1 0 1 1 1 1 1 0 0 1 0 0 0 1 0 0 1 1 1 0 0 1 0 1 0 0 0 0 0 0 0 0 0 2 1 1 0 0 0 0 0 0 0 0 0 0 1 1 0 0 0 0 0 0 0 0 1 1 1
133 1 1 0 0 0 1 1 1 2 0 0 0 1 0 0 1 2 0 0 0 0 0 0 0 0 1 0 0 2 0 0 1 1 1 2 2 2 0 0 2 0 1 1 0 1 2 0 0 1 1 0 0 0 1 0 0 0 0 0 1 1 2 2 0 1 0 0 0 0 0 1 1 1 1 2 1 0 1 0 1 0 2 2 2 0 0 1 1 2 1 1 0 1 2 0 0 0 0 2 0 1 1 0 0 0 2 0 0 0 0 2 0 1 1 0 0 0 0 2 2 0 1 1 0 1 0 1 1 0 0 0 0 0 0 0 0 0 0 0 1 1 0 0 0 0 0 0 0 0 0 0 1 0 1 0 0 1 1 0 1 1 0 0 0 2 1 1 0 1 0 1 0 1 1 0 2 0 1 0 0 0 0 0 0 0 0 1 0 0 2 2 0 0 2 0 0 0 0 0 1 1 1 1 1 0 2 0 2 0 0 0 1 0 1 2 2 0 1 1 1 1 0 0 0 1 1 0 0 0 0 0 0 0 0 0 0 2 0 0 0 0 2 0 1 0 1 0 0 0 0 0 0 0 0 0 0 1 0 0 0 0 0 1 0 0 0 0 1 0 0 0 1 0 0 0 0 0 0 0 0 0 0 0 0 0 1 2 1 2 1 0 1 2 2 1 0 1 1 0 1 0 1 1 0 0 0 0 0 0 0 1 0 2 0 0 0 1 1 1 1 1 1 2 1 0 1 2 1 0 2 1 1 0 0 0 0 0 2 0 0 0 2 2 1 0 0 1 2 2 1 1 2 2 2 0 0 0 0 0 0 0 1 1 1 0 0 2 2 0 0 0 1 1 1 0 2 2 1 1 2 0 0 0 1 1 0 0 0 0 0 0 2 0 1 1 1 1 1 1 1 1 0 1 1 0 0 1 0 0 1 0 0 0 2 2 1 1 0 1 0 1 0 1 1 1 1 0 1 1 2 1 0 1 0 0 0 2 0 1 1 1 0 0 0 1 1 0 0 1 1 0 0 2 1 1 0 0 1 0 2 1 1 1 0 2 2 0 2 0 0 0 1 1 2 0 2 0 2 0 1 2 0 1 2 1 0 1 2 0 2 2 1 1 2 0 2 2 2 2 0 0 2 2 0 0 2 1 1 0 0 2 0 1 0 1 0 1 0 2 2 0 2 2 2 0 0 1 1 1 1 1 1 1 0 0 1 0 1 0 1 0 1 1 1 2 0 1 1 0 0 0 0 0 1 0 0 1 1 1 1 0 0 1 1 0 1 1 1 0 0 1 1 0 1 0 1 0 0 2 0 0 0 0 2 0 2 0 0 0 0 0 1 0 0 0 1 1 1 0 1 0 1 0 0 2 0 0 2 2 0 0 1 1 0 1 1 0 0 0 0 0 0 0 0 1 2 1 0 0 1 0 1 0 2 1 2 1 0 1 2 2 0 2 2 1 1 0 0 0 0 2 0 2 0 0 0 2 0 1 1 0 1 1 1 0 0 1 1 0 0 1 0 0 0 1 1 1 2 0 1 0 2 2 1 2 1 2 1 1 1 0 0 1 2 0 0 0 0 0 0 0 0 0 1 2 1 1 1 0 0 0 0 1 0 1 0 0 0 0 0 0 0 2 0 0 1 0 0 0 0 1 0 1 1 1 1 0 0 1 1 1 0 0 0 0 1 0 0 0 0 0 0 0 0 1 1 0 2 1 0 0 2 2 1 0 1 1 1 1 0 1 0 0 0 0 0 0 1 2 1 1 0 0 0 2 0 1 0 2 0 2 2 0 0 0 0 0 1 1 0 0 0 1 2 1 1 1 0 0 0 0 1 1 1 0 1 1 1 1 0 2 0 1 0 1 0 0 0 1 1 1 1 1 0 1 0 0 0 0 0 0 2 0 1 1 2 0 0 0 2 2 0 2 2 0 0 1 0 0 0 0 1 0 1 0 1 2 2 0 0 0 1 0 0 0 0 0 1 1 1 0 0 0 0 0 0 0 0 0 1 1 2 0 0 0 0 2 0 1 0 0 0 2 2 0 1 2 0 1 1 2 0 0 1 1 1 0 2 0 0 0 1 2 1 0 2 1 0 0 0 2 0 2 0 0 0 2 2 0 0 2 2 0 0 1 2 2 1 0 1 0 2 1 1 0 2 1 1 1 2 0 0 0 0 0 0 0 0 0 0 0 0 0 0 2 0 1 1 0 0 0 1 0 1 0 1 0 0 1 1 0 0 1 0 0 0 1 1 1 1 0
134 1 1 0 1 0 1 1 1 0 0 0 1 2 1 0 1 1 0 1 1 1 0 0 0 0 1 0 0 2 1 2 2 2 0 1 2 0 1 0 1 0 0 1 1 2 0 0 0 1 1 0 0 0 1 1 0 0 0 0 0 0 1 1 1 0 1 0 0 0 0 1 2 0 2 2 0 0 1 0 1 0 2 1 1 0 0 1 1 2 1 1 0 1 1 1 0 1 0 1 0 1 0 0 2 2 2 1 1 0 0 1 1 2 2 2 2 0 0 2 2 0 1 1 0 1 0 2 2 2 1 1 0 0 0 0 0 0 0 0 0 2 0 0 0 0 1 0 0 1 1 0 0 0 1 1 0 1 0 1 0 0 0 0 0 2 2 0 1 1 1 1 0 2 2 0 2 1 1 1 0 0 1 1 1 1 1 0 0 0 1 2 0 0 2 0 1 0 0 0 0 0 0 1 1 0 1 0 1 0 1 0 1 0 1 2 0 1 2 0 2 0 1 0 0 1 1 0 0 0 0 0 0 0 0 0 0 1 0 0 0 1 2 0 2 1 1 0 1 1 1 1 0 0 0 0 0 1 0 0 0 0 0 0 0 0 0 0 0 0 0 2 0 2 0 0 1 1 1 0 0 2 1 1 0 2 2 1 0 1 1 0 0 2 2 2 0 0 0 0 0 0 0 0 0 0 1 0 1 0 0 1 0 0 0 0 0 0 0 0 2 0 0 2 0 0 2 2 2 1 2 2 2 0 0 0 0 1 1 1 2 2 2 0 0 0 1 0 1 2 1 1 2 2 1 0 0 0 1 0 1 1 2 0 2 1 0 1 1 0 1 1 0 2 0 0 0 2 0 2 2 0 0 0 1 1 0 0 0 0 0 0 0 0 2 1 1 1 1 1 1 1 1 1 1 0 1 0 0 0 0 0 0 1 1 2 0 1 0 1 0 1 0 1 1 2 1 1 0 0 0 0 0 2 1 1 1 0 0 0 2 0 0 1 0 2 2 0 2 0 0 0 0 2 1 1 0 2 2 2 0 2 1 0 1 1 1 1 2 1 2 2 2 2 2 1 1 1 2 0 1 2 0 0 0 2 0 0 1 0 1 1 1 2 2 1 1 1 1 2 0 1 1 0 0 1 2 0 0 1 0 2 0 0 2 0 0 0 0 0 0 1 2 2 0 1 1 0 0 2 0 2 1 1 1 0 2 0 1 0 2 0 0 1 1 1 1 1 1 0 0 0 0 0 1 0 0 1 0 1 1 0 1 2 0 0 1 0 0 1 1 1 2 0 1 0 1 1 0 1 1 0 1 0 0 1 1 1 0 0 0 1 1 1 0 0 0 0 0 0 0 2 0 0 2 2 2 0 1 1 0 0 0 0 0 0 0 0 0 1 1 0 0 0 0 1 1 1 0 0 0 0 0 0 2 0 2 0 1 2 1 0 0 0 1 1 1 0 0 0 0 2 0 2 1 0 0 2 2 0 0 0 1 0 2 1 1 0 2 0 0 2 0 0 1 0 0 0 1 1 0 2 2 2 1 2 1 1 1 0 0 1 0 0 1 0 0 0 2 2 1 0 0 2 0 2 1 1 2 0 0 0 1 0 0 0 1 2 0 0 2 0 0 2 0 0 0 1 1 1 1 1 0 1 1 1 1 0 0 0 0 1 0 1 0 0 2 0 1 1 1 1 0 0 0 1 0 1 2 0 0 0 1 0 0 1 0 0 2 2 0 0 1 0 0 0 0 0 0 0 2 2 2 1 2 0 2 1 1 1 1 1 2 0 2 0 0 1 1 0 0 0 0 2 1 1 0 0 1 0 0 0 2 0 2 0 2 2 1 0 2 1 0 1 0 1 0 0 0 1 0 0 1 1 0 1 0 1 1 1 1 0 1 0 0 0 1 0 0 0 2 2 0 2 1 1 0 1 1 0 1 2 0 0 0 0 1 0 2 0 1 0 0 1 0 1 0 0 1 1 0 2 0 0 0 2 0 0 0 1 2 2 1 0 2 2 2 1 0 2 0 0 1 1 2 0 1 0 1 1 0 1 0 0 0 2 2 1 2 1 0 1 2 1 0 0 0 1 1 1 0 2 1 2 0 0 0 1 1 0 0 0 2 1 1 0 1 0 0 1 1 0 2 0 1 0 1 0 0 0 0 0 0 0 1 0 0 0 1 2 1 0 0 1 1 1 0 1 1 0 0 0 0 2 0 0 0 0 0 2 0 0 1 1 0 2 0 0 0 1 1 1
135 0 0 0 0 0 2 1 2 1 0 0 1 1 1 0 0 1 1 1 1 1 0 0 0 0 1 0 2 2 1 1 0 0 0 1 2 1 1 0 1 0 0 1 0 1 0 0 0 0 0 0 1 0 0 0 1 0 0 1 1 2 2 2 1 1 1 0 0 0 0 0 2 0 2 2 0 0 0 0 0 0 1 0 1 0 1 1 0 2 0 0 0 1 1 1 0 0 0 1 0 2 0 2 0 0 2 1 1 0 0 1 1 1 1 1 1 0 0 2 2 0 2 1 0 0 0 1 1 0 0 0 1 0 0 0 1 0 0 0 0 2 0 0 0 2 0 0 0 1 0 0 0 0 1 0 0 0 1 2 1 1 0 1 0 1 0 1 0 1 1 0 1 2 1 0 1 1 1 1 0 0 1 1 1 1 1 2 0 1 0 2 0 0 1 0 1 0 0 0 0 0 0 1 1 0 1 0 1 0 0 0 1 0 1 2 2 0 1 1 1 1 1 0 0 1 1 0 0 0 0 1 0 1 1 0 0 2 0 0 0 0 2 0 2 1 1 0 0 0 0 1 0 0 0 0 1 2 0 0 0 0 0 2 0 0 0 0 2 0 1 0 0 0 1 0 0 1 2 1 1 1 1 1 0 2 2 2 0 2 2 0 1 1 1 1 1 2 0 2 0 0 2 2 2 0 0 0 1 0 0 1 0 1 2 0 0 1 0 0 0 2 1 2 0 0 1 2 1 0 2 0 1 1 0 0 0 0 2 0 1 1 2 2 0 0 0 0 1 1 0 0 1 0 0 2 1 0 0 1 1 0 2 0 2 1 0 1 1 0 1 1 0 2 0 1 1 1 0 2 1 1 0 0 1 0 0 1 1 0 1 1 1 1 2 1 1 0 0 0 0 0 0 2 1 1 0 0 0 0 0 0 0 0 1 1 0 1 0 0 0 1 1 1 1 2 2 1 0 0 0 0 0 2 2 0 0 0 0 0 2 0 0 1 0 1 0 1 0 0 0 1 0 1 1 0 1 0 1 0 2 1 0 0 0 0 0 1 1 0 0 0 2 2 2 1 1 0 2 1 1 2 0 1 1 2 1 0 1 0 1 1 1 1 0 0 1 0 0 2 0 1 1 1 0 1 2 1 1 0 1 1 0 1 0 2 1 0 0 0 0 2 2 2 1 1 1 1 1 2 0 0 1 0 1 1 2 0 0 1 0 1 1 1 0 1 1 2 2 0 0 0 0 0 0 1 0 0 1 0 0 0 1 2 1 0 2 2 2 0 1 1 1 0 0 0 0 2 0 1 1 0 0 0 0 0 0 0 0 0 0 0 0 0 0 0 0 1 1 0 1 1 1 0 1 1 2 0 1 0 1 0 0 0 2 0 0 0 1 0 0 0 0 0 0 1 1 1 0 0 0 1 0 0 2 0 1 0 0 1 0 0 0 1 2 0 0 0 0 0 2 0 1 2 1 1 0 2 1 1 1 0 1 1 0 0 1 2 0 1 1 0 1 0 0 1 2 1 2 0 0 0 2 2 0 2 1 1 1 1 0 1 0 0 1 0 0 0 1 1 0 0 0 0 0 0 2 1 2 0 0 0 0 1 0 0 0 2 1 1 1 0 0 2 0 0 1 2 1 1 1 2 0 1 1 1 1 0 0 1 1 0 0 0 0 0 0 0 1 1 1 1 1 1 0 2 0 0 1 0 0 0 2 0 0 0 1 1 0 0 0 1 1 0 0 0 0 0 1 1 1 1 0 0 2 2 0 2 2 1 1 0 2 1 1 1 0 0 0 0 0 1 0 0 2 2 1 0 0 0 0 0 1 0 2 1 1 1 0 0 2 1 0 0 0 0 0 0 0 1 0 0 2 2 0 2 0 1 1 0 1 1 0 0 0 0 0 2 1 0 1 0 0 1 1 0 1 0 0 0 0 1 0 0 0 1 2 1 2 0 1 0 2 0 0 1 0 0 0 2 2 0 0 0 0 0 1 2 0 0 2 2 2 1 2 2 2 1 1 1 0 0 0 2 2 0 0 2 1 1 0 1 0 0 0 2 2 0 2 0 0 0 1 0 0 0 1 2 0 0 0 2 0 1 0 1 0 0 0 0 0 0 2 1 0 1 2 0 0 0 1 0 1 1 1 0 1 1 1 0 1 0 0 0 0 0 0 0 0 2 0 0 0 0 0 1 1 1 1 0 0 0 0 0 0 0 0 0 0 2 1 0 0 1 0 0 0 0 1 0 0 0
136 1 0 0 0 0 2 0 1 1 0 0 0 1 0 0 1 1 0 0 0 0 1 0 0 0 0 0 0 2 1 0 1 1 1 2 2 2 0 0 2 0 0 0 1 1 1 0 0 0 1 1 0 0 1 0 0 0 0 1 0 1 2 2 0 1 1 1 0 0 1 2 1 0 1 2 1 0 1 1 0 0 2 1 1 0 0 0 0 2 0 0 1 2 0 0 0 1 1 2 0 2 0 1 1 0 2 1 1 0 0 2 0 2 1 0 0 1 2 1 1 1 2 0 0 1 0 0 1 0 0 1 1 0 0 0 0 0 0 0 0 2 0 0 0 2 1 0 0 1 1 0 0 0 0 0 0 1 0 1 1 1 0 1 1 2 2 1 0 1 1 2 1 1 0 0 2 2 0 0 0 1 0 0 0 0 0 0 0 0 1 1 0 1 2 0 0 0 0 0 0 0 0 1 1 0 1 2 0 0 2 0 1 0 2 2 0 0 1 1 1 0 1 0 0 1 1 0 0 0 1 1 0 1 1 0 0 1 0 1 0 1 2 0 1 0 0 2 2 2 0 0 1 0 0 0 0 2 0 1 1 1 0 0 1 0 1 1 2 1 1 1 1 1 0 0 0 0 1 0 1 1 1 1 0 2 1 1 0 2 0 0 0 1 1 1 0 0 0 0 0 0 2 2 2 0 0 0 2 0 0 2 0 0 0 0 0 0 0 0 0 2 1 1 1 0 0 0 0 1 1 1 0 0 0 0 0 0 2 0 0 0 2 2 0 0 1 0 2 0 0 0 2 2 1 0 1 0 0 1 1 0 1 0 1 0 0 1 2 0 0 0 0 2 1 0 2 1 0 2 1 1 0 0 1 1 0 0 0 1 1 1 0 0 2 0 0 2 0 0 0 0 2 0 0 1 1 1 0 0 0 1 1 0 1 2 1 1 0 1 0 1 1 2 2 2 1 1 2 0 2 1 0 0 0 0 0 1 0 0 1 1 0 2 0 1 2 1 0 0 0 0 0 2 2 2 0 1 1 1 1 2 1 0 1 1 1 1 2 0 0 0 2 2 1 0 1 1 1 0 1 1 0 0 2 1 0 0 2 0 2 2 1 1 1 0 1 1 2 2 0 0 1 1 0 1 1 2 1 0 0 2 1 0 1 1 0 0 0 1 1 1 2 2 1 0 0 0 0 2 0 2 1 1 0 0 2 0 2 2 0 1 2 2 0 0 0 1 1 0 0 0 0 0 1 0 0 0 2 0 0 0 1 1 0 0 0 0 0 1 0 0 0 0 0 0 0 2 0 1 0 1 0 0 1 0 1 0 1 1 1 0 2 0 1 0 0 1 1 0 1 1 1 0 1 2 1 0 1 1 0 0 0 2 1 1 0 0 0 0 0 0 0 0 0 0 2 1 0 0 0 0 0 0 2 1 2 0 1 1 1 0 0 2 2 1 1 0 1 0 0 2 0 0 0 0 0 1 1 0 0 0 1 0 1 1 0 2 0 0 0 0 1 0 0 0 0 1 1 1 1 1 2 2 1 2 1 1 2 1 1 0 0 1 0 1 0 1 1 1 0 1 0 1 1 2 2 1 2 0 0 0 0 2 0 0 0 1 1 1 0 0 0 2 0 0 1 1 0 0 0 2 0 0 0 0 0 0 0 0 0 0 1 1 0 0 1 1 2 1 2 2 0 0 0 0 1 0 2 1 0 0 1 0 0 1 1 0 2 2 0 0 0 0 1 1 0 0 0 0 1 2 0 0 1 1 1 2 2 0 1 0 1 0 2 0 0 0 0 0 0 0 0 2 0 1 1 1 0 1 0 0 0 1 0 0 1 2 2 0 2 2 0 0 0 2 0 0 0 0 0 0 2 1 0 1 1 0 2 0 1 0 1 1 0 0 1 0 0 0 1 1 0 2 2 0 0 0 0 0 1 2 0 0 0 0 1 0 1 0 0 0 1 1 0 1 0 1 2 2 2 0 0 0 0 0 0 2 0 0 2 1 0 1 2 2 2 1 2 0 0 2 1 0 2 0 0 1 0 1 0 2 0 1 1 1 2 0 1 1 0 1 1 0 0 0 0 1 0 0 0 1 1 1 0 1 1 1 1 0 0 0 1 1 0 1 1 1 1 1 1 0 1 1 1 0 1 1 1 1 2 0 0 0 1 2 1 0 0 1 0 0 0 0 0 0 2 0 0 1 1 0 0 1 0 0 0 0 0 0 0 0 1 1 0 0 0 0 0 0 1 1
137 1 1 1 0 1 1 1 1 1 0 0 0 0 0 0 0 1 1 1 1 1 0 1 1 1 1 0 2 1 0 2 0 2 0 0 2 1 1 0 1 0 0 0 0 0 1 0 0 0 0 0 1 0 0 1 0 0 0 0 2 2 2 2 1 0 1 0 0 0 0 0 1 0 1 2 1 0 2 0 2 0 2 0 2 0 0 1 1 1 1 1 0 2 1 0 0 1 1 1 1 2 1 1 0 0 2 1 1 0 0 2 0 2 1 0 0 0 0 2 2 0 2 0 0 1 0 1 1 1 1 1 0 0 0 0 0 0 0 0 2 0 1 0 0 0 0 0 0 0 0 0 0 0 1 0 0 0 1 1 1 0 0 0 2 2 2 1 2 0 0 1 0 2 1 0 2 0 0 0 0 0 0 0 1 0 2 1 0 0 1 2 0 0 1 0 2 0 0 0 0 0 0 1 1 0 1 1 1 0 0 0 1 0 2 2 0 1 1 1 1 1 1 0 0 2 2 0 0 0 0 0 1 1 0 0 0 2 0 0 0 0 2 0 1 0 0 0 0 0 0 0 0 0 0 0 0 0 0 0 0 0 0 1 0 0 1 0 1 0 0 2 0 1 0 0 0 2 2 2 0 2 2 2 0 2 2 1 1 2 0 0 1 2 2 1 0 0 0 0 0 1 0 0 0 0 0 0 0 0 0 1 0 0 1 0 2 1 1 0 1 2 0 1 2 0 1 1 1 1 1 1 0 0 0 0 0 1 1 1 1 1 2 1 1 0 1 0 2 1 0 0 2 2 2 0 0 0 0 1 1 0 2 0 2 1 0 2 1 0 1 1 1 2 0 1 2 2 2 0 0 0 0 0 1 0 0 0 0 1 0 0 1 0 2 1 1 1 1 1 1 1 2 0 0 0 2 0 0 0 0 0 0 0 2 2 2 0 0 1 0 1 0 1 1 2 2 1 0 0 0 0 0 0 0 0 1 1 0 0 2 0 1 1 1 2 1 0 0 1 0 0 0 2 0 0 0 0 1 0 2 1 0 0 1 1 1 1 2 1 2 1 1 1 1 1 0 0 0 0 0 2 0 0 2 0 0 0 0 0 0 0 1 2 1 0 1 0 2 2 0 1 2 2 0 1 1 1 0 2 0 0 0 0 1 0 0 0 0 2 2 0 2 2 1 0 0 1 1 1 1 1 2 1 1 0 2 0 1 1 0 1 2 2 1 0 1 2 2 0 0 0 0 0 0 2 0 1 0 1 1 0 0 1 1 0 1 2 2 0 0 0 2 0 0 1 1 1 0 1 0 1 0 0 2 0 2 0 0 0 0 0 1 1 0 0 0 0 0 0 0 1 1 0 1 1 1 0 1 1 0 0 0 2 0 1 0 0 0 0 1 0 1 1 1 0 2 2 0 0 0 0 1 0 2 0 2 0 0 1 0 0 0 1 1 1 1 0 1 0 0 1 0 0 0 0 0 2 1 1 1 0 1 1 0 0 0 2 0 1 1 0 0 0 0 1 1 1 2 0 0 0 1 0 0 0 1 1 1 1 0 1 0 0 0 0 0 0 0 1 2 0 0 1 0 1 1 1 2 0 1 0 0 1 0 0 0 1 1 1 0 1 1 2 0 1 1 1 1 1 1 2 0 0 0 0 1 0 0 0 0 0 0 0 0 0 1 0 0 0 0 0 1 2 0 0 0 1 2 0 1 1 1 0 0 1 1 0 2 2 1 0 1 0 0 1 0 0 1 2 0 0 1 1 1 1 1 2 1 2 0 1 2 0 1 0 0 1 0 0 0 0 0 1 2 2 1 0 1 1 0 0 1 1 1 0 1 1 2 0 2 2 0 0 0 1 0 0 0 0 1 1 2 1 0 2 0 0 1 0 1 0 2 0 0 0 1 1 1 1 1 1 0 2 2 0 0 1 0 0 0 2 1 0 1 1 2 0 1 0 1 0 1 1 0 1 0 0 2 2 2 0 1 1 1 1 0 1 0 0 2 2 1 1 2 2 2 2 0 0 1 1 0 2 2 1 1 1 0 1 0 1 0 1 1 2 2 1 2 1 0 1 2 1 2 0 0 1 0 0 0 1 0 0 0 1 1 2 2 0 0 0 2 1 0 1 2 0 1 0 1 1 1 1 1 0 1 0 0 0 2 0 1 0 0 0 1 0 0 1 0 0 0 1 1 0 2 0 0 0 0 0 0 2 0 1 1 0 0 2 1 0 0 1 0 0 0 1 1 1 1 1
138 0 2 1 1 0 1 1 1 1 0 0 1 1 1 0 0 1 0 1 1 1 0 0 0 0 1 0 0 2 1 2 1 2 0 0 2 2 0 0 1 0 0 0 1 0 1 0 0 0 0 0 1 0 0 0 1 0 0 0 0 0 0 0 0 0 0 0 1 1 0 1 1 1 1 2 1 0 1 0 2 0 2 2 2 0 0 0 0 2 0 0 0 1 1 0 0 0 0 1 0 2 0 1 1 1 2 2 2 0 0 2 1 2 2 1 1 0 1 0 0 0 1 1 0 0 0 0 1 0 0 0 0 0 0 0 0 0 0 0 0 2 1 0 0 0 0 0 0 0 0 0 0 0 1 0 0 1 1 2 0 0 0 1 1 1 0 1 1 0 1 1 1 0 0 0 2 1 1 1 0 1 0 0 0 0 0 1 0 0 0 1 0 0 0 0 1 0 0 0 2 2 0 0 0 0 2 1 1 0 0 0 1 0 1 2 0 0 2 1 1 0 1 0 1 1 1 0 0 0 0 0 0 0 0 0 0 2 0 0 0 0 2 0 1 0 0 0 0 0 0 0 0 0 1 0 1 1 0 1 1 1 0 0 0 0 1 0 2 0 0 0 0 1 0 0 0 0 2 0 2 0 0 0 0 2 2 2 1 2 0 0 1 1 1 0 2 1 0 0 0 0 1 1 0 0 1 1 0 0 1 1 0 0 1 1 0 0 0 0 2 0 2 1 0 0 0 1 1 0 2 0 0 0 0 0 0 1 1 0 1 1 1 1 0 0 0 0 1 1 0 0 1 1 1 0 1 0 1 0 1 1 1 0 1 1 0 0 2 0 0 0 0 2 1 0 1 2 0 2 0 0 1 1 2 0 0 0 0 0 0 0 0 0 1 0 0 2 0 0 0 0 0 2 0 0 0 1 0 0 1 0 0 1 1 2 1 0 0 0 0 0 1 0 0 0 0 0 0 0 0 0 0 0 0 0 0 0 0 0 1 1 0 1 1 1 1 0 2 0 0 0 0 2 2 1 1 1 1 0 1 0 1 0 1 1 1 1 2 1 1 1 2 2 0 0 0 0 2 0 0 2 0 1 2 0 0 1 2 2 0 2 0 0 0 0 1 0 1 2 0 1 1 0 0 2 1 1 2 0 1 1 0 1 0 2 1 0 0 0 1 2 0 1 0 1 0 1 1 2 0 1 2 0 1 1 2 0 1 1 0 1 2 1 1 2 1 1 1 0 0 0 1 0 2 1 1 0 0 2 2 0 1 2 0 1 1 0 1 0 0 0 1 0 0 2 2 1 0 1 0 1 2 0 0 1 1 0 0 0 0 0 2 1 0 0 0 0 0 0 0 2 2 0 0 2 0 1 2 1 0 0 0 0 1 0 0 0 0 0 0 0 0 0 0 0 2 2 0 0 0 0 1 0 1 0 2 0 1 1 2 1 0 1 0 0 0 0 0 0 0 0 0 0 0 0 0 2 1 0 0 0 1 0 1 1 2 2 1 0 0 2 1 0 0 0 0 2 2 0 0 0 2 2 0 2 2 2 1 1 0 1 0 0 0 0 0 0 0 0 0 0 0 1 0 1 1 1 1 0 1 0 0 2 1 1 0 0 0 0 0 0 2 2 0 2 2 0 0 0 0 1 0 0 0 0 0 0 0 0 0 0 0 1 0 0 1 1 0 0 0 0 1 0 0 0 0 0 2 2 0 0 1 1 0 0 2 1 1 1 0 0 0 0 0 0 0 1 1 2 2 1 0 0 1 2 0 1 1 2 0 1 2 1 2 1 0 1 0 0 0 0 0 2 2 0 1 0 0 2 0 0 2 0 2 0 2 2 1 0 1 1 0 2 0 2 0 0 0 0 0 0 1 1 0 1 1 0 0 0 0 0 1 0 0 0 1 2 2 1 0 0 0 1 0 0 1 0 0 0 1 1 0 0 0 0 2 0 1 0 1 0 0 0 0 0 0 1 1 1 0 2 0 0 0 1 0 2 1 0 1 1 0 1 2 1 2 2 0 0 1 1 0 1 2 0 1 2 0 1 0 1 0 1 1 1 2 1 1 1 0 1 0 1 0 0 1 1 0 1 0 2 0 1 0 0 0 1 1 0 0 0 0 0 0 1 2 0 0 1 1 1 1 1 1 1 2 1 1 1 2 0 0 0 0 0 1 0 1 1 1 0 0 0 0 1 1 1 2 1 1 1 0 2 0 0 1 0 0 2 0 1 0 1 0 0 0 0 0 0 1 0
139 1 2 0 0 0 0 1 1 0 0 0 0 1 0 1 0 1 0 1 1 1 0 0 0 0 0 0 1 1 1 1 2 2 0 0 0 2 0 0 2 0 0 0 0 0 1 0 1 0 0 0 0 1 0 0 0 0 0 1 0 0 0 0 0 1 0 0 0 0 0 0 2 0 2 2 0 0 1 0 1 0 1 1 1 0 0 0 0 2 0 0 0 2 1 0 0 1 1 2 1 1 0 1 1 1 2 1 1 0 0 2 1 2 2 0 0 0 0 1 1 0 1 1 1 0 0 1 1 0 0 0 0 0 0 0 0 0 0 0 0 2 0 0 0 1 1 0 0 2 2 1 0 1 0 1 1 1 1 0 0 0 0 1 0 0 0 1 1 1 0 0 1 1 0 2 1 0 0 0 0 0 0 0 1 0 0 0 0 0 0 0 0 0 1 1 0 0 1 0 0 0 0 1 1 0 1 0 0 0 0 0 1 0 1 2 0 0 2 0 2 0 0 0 0 0 0 0 0 0 0 0 0 0 0 0 0 2 0 0 0 0 2 0 2 0 0 0 0 0 0 0 0 0 0 0 0 1 0 0 0 0 0 0 0 0 0 0 1 0 0 1 0 1 0 1 0 2 2 2 0 0 0 0 1 0 1 2 1 2 1 1 1 2 2 0 0 1 0 1 0 0 0 0 0 0 1 0 1 0 0 2 0 0 0 0 0 1 1 0 1 1 0 2 1 0 1 2 1 0 2 1 1 0 0 0 0 1 1 2 1 0 1 2 0 0 0 0 1 1 0 0 2 2 1 0 1 0 0 2 2 0 1 0 1 0 0 1 2 1 0 0 0 2 0 0 1 2 0 2 0 0 0 0 1 0 0 0 0 0 0 0 2 0 2 2 1 1 0 1 1 1 0 1 1 0 0 0 0 0 0 0 0 1 1 2 1 1 0 0 1 2 0 2 0 0 0 0 0 0 1 0 0 1 0 0 0 0 0 0 2 0 0 0 0 1 1 2 0 0 0 0 0 1 2 1 1 2 2 2 1 1 0 0 0 0 0 0 2 0 0 0 2 2 0 0 0 0 1 0 0 1 0 0 2 1 0 1 2 1 2 2 0 2 1 0 2 1 1 2 0 0 2 1 1 0 2 0 1 1 1 0 0 0 1 0 0 2 0 2 2 0 2 2 0 1 0 1 1 1 1 0 0 0 0 0 1 0 1 1 1 0 1 2 1 2 1 1 1 0 1 0 0 0 1 1 1 1 1 1 1 0 1 2 1 0 1 1 1 1 1 1 1 0 1 0 1 2 0 1 1 0 0 0 0 0 0 0 1 1 1 0 0 0 1 0 0 0 0 0 0 1 0 1 2 2 2 0 1 1 0 0 0 0 2 0 0 1 1 0 0 0 0 0 0 2 0 1 0 0 0 1 0 0 2 2 2 0 1 1 2 0 0 1 2 2 2 0 0 1 0 2 0 1 0 0 0 0 0 0 0 0 1 1 0 0 1 2 0 0 0 0 1 0 0 0 0 0 2 0 0 1 1 0 0 1 1 1 1 2 0 0 0 0 0 1 0 0 0 1 1 0 0 1 2 2 2 2 2 0 0 0 0 2 0 0 0 0 0 0 0 0 0 2 0 1 1 1 1 1 1 1 0 0 0 0 0 0 0 0 0 0 0 0 0 1 1 0 0 0 0 0 1 0 0 1 1 0 2 0 0 0 2 1 1 0 0 0 2 2 0 0 0 0 0 0 0 0 1 1 1 2 0 0 1 1 0 2 2 1 1 0 2 1 2 1 0 0 0 0 0 0 0 2 2 2 0 1 1 0 0 0 1 1 1 0 2 2 2 0 1 2 0 1 0 1 0 0 0 1 0 0 2 2 0 2 0 0 0 0 0 0 0 0 0 0 0 2 1 1 0 0 0 1 1 0 1 1 0 0 0 1 0 0 0 0 1 0 2 0 0 0 1 1 0 1 0 0 1 1 1 0 1 1 1 1 0 2 0 0 2 0 2 1 1 1 1 2 0 0 0 2 0 2 2 1 1 2 1 1 0 2 0 1 1 1 2 0 2 0 0 0 2 2 1 0 1 1 1 1 0 2 0 1 0 0 0 0 1 1 0 1 2 0 0 1 1 1 0 1 0 0 1 2 1 0 2 0 0 1 1 0 0 0 1 0 1 0 1 1 1 0 0 0 0 1 1 1 1 0 0 0 0 1 0 0 1 0 0 2 1 0 1 1 0 0 0 0 0 0 2 2
140 1 2 0 0 0 0 0 2 0 0 1 0 0 0 0 0 2 0 0 0 0 0 0 0 0 2 0 0 2 0 1 2 2 0 1 2 1 0 1 0 0 0 0 0 0 0 1 0 0 0 0 0 1 0 1 0 0 0 0 1 1 2 2 2 0 1 0 0 0 1 2 2 0 0 2 2 0 1 0 1 0 2 2 2 0 0 1 1 2 1 1 1 1 2 0 0 2 0 2 0 0 1 1 0 0 2 1 2 1 0 1 0 0 0 0 0 0 1 1 1 0 1 1 0 1 0 0 0 0 0 0 0 0 0 0 0 0 0 0 0 2 0 0 0 0 0 0 0 0 0 0 1 1 0 1 0 0 1 1 1 1 1 1 1 2 1 2 2 0 0 0 0 2 1 0 2 0 0 0 0 0 0 0 0 0 0 0 0 0 0 0 0 0 1 0 1 0 0 0 0 0 0 1 1 0 2 0 0 0 1 0 2 0 2 2 0 1 2 0 2 1 0 1 0 1 1 0 0 0 0 0 0 1 1 0 0 2 0 0 0 1 2 1 2 0 0 0 0 0 0 0 0 0 0 0 0 0 0 0 0 0 0 0 0 0 1 1 1 1 1 1 1 0 0 0 0 0 0 0 0 2 0 0 0 0 0 2 2 2 2 2 0 2 1 1 0 0 0 0 0 0 2 2 1 0 1 2 1 0 0 1 0 0 1 0 0 1 1 0 1 2 1 1 2 0 1 1 1 2 2 1 1 0 0 0 0 2 0 0 0 0 2 1 0 1 0 0 2 0 0 0 1 1 0 1 1 0 0 0 0 0 1 0 1 1 0 1 2 0 0 0 0 2 0 0 1 2 1 1 1 0 1 1 1 0 0 0 0 1 0 0 1 0 1 0 0 0 0 0 0 0 1 1 0 0 1 1 1 1 0 0 0 2 0 2 0 0 1 0 0 0 0 1 2 1 0 1 0 0 1 0 0 1 1 1 0 0 0 0 1 1 0 0 1 2 2 0 1 0 0 0 0 1 1 0 1 2 1 1 1 1 0 0 0 0 0 1 1 0 0 0 0 0 1 0 1 0 2 2 2 2 0 0 2 1 0 0 1 1 1 1 1 1 1 0 1 0 1 2 0 1 2 1 0 1 2 1 0 2 0 1 1 0 1 1 0 0 0 2 2 0 2 2 1 0 0 0 0 2 0 2 1 1 0 0 1 0 0 2 0 1 2 1 1 2 1 1 1 0 0 0 0 0 1 1 0 1 1 0 0 1 1 1 0 0 0 1 1 1 0 2 1 0 0 1 1 2 0 2 0 0 1 0 1 1 2 0 1 1 0 0 0 1 0 0 0 0 0 0 0 2 1 0 1 1 1 0 1 1 2 0 0 0 1 1 1 0 1 0 0 0 1 1 1 1 0 0 0 0 0 0 0 0 2 1 1 0 0 2 0 0 1 1 1 1 1 1 0 0 1 1 0 0 0 0 0 2 1 0 0 0 1 0 2 2 2 2 1 1 0 1 0 1 1 0 1 0 1 1 1 2 1 2 0 1 0 1 2 1 1 0 0 0 0 0 1 0 1 1 0 1 0 0 0 1 1 2 2 0 0 0 0 1 0 1 0 0 0 0 0 0 0 2 0 0 0 0 0 0 0 2 0 1 1 1 1 0 0 0 0 0 0 0 0 0 1 0 0 0 1 1 0 0 0 0 0 0 2 0 0 0 2 0 0 0 1 1 1 1 0 0 1 0 0 0 0 0 1 2 0 0 0 0 0 2 0 2 1 1 0 1 2 1 1 1 0 1 0 0 0 0 1 1 1 1 1 1 1 0 0 0 1 0 1 0 1 1 2 1 2 2 0 1 0 1 0 0 0 0 1 1 2 1 0 2 1 0 2 1 1 0 1 0 0 0 1 2 2 0 1 1 0 2 0 0 0 0 0 1 0 2 1 1 1 0 2 1 1 0 1 0 1 0 0 0 0 0 1 1 0 1 0 0 0 1 0 1 0 0 2 2 2 1 1 1 1 2 0 1 0 2 0 2 2 0 1 2 1 1 0 2 1 0 1 0 0 0 1 0 0 0 1 1 0 0 0 2 0 0 2 0 1 2 0 1 1 1 1 0 0 0 1 2 0 0 0 0 1 0 1 0 1 1 1 0 0 0 1 1 1 1 0 0 1 1 0 0 0 1 0 0 0 0 0 1 1 2 2 0 0 0 0 0 0 0 0 0 1 1 0 0 0 2 0 0 0 0 1 0 0 0
141 1 2 0 0 0 0 1 1 1 0 0 0 2 0 1 1 0 1 1 2 1 0 0 0 0 0 0 0 2 2 1 1 1 0 0 2 1 0 0 0 0 0 1 0 1 0 0 0 0 0 0 0 1 1 0 0 0 0 1 1 1 2 2 0 0 0 1 0 0 0 0 2 1 2 2 0 1 1 1 0 0 2 1 1 0 0 1 0 2 0 0 0 1 0 0 0 2 2 2 2 2 1 0 0 0 2 0 0 0 0 1 1 2 2 2 2 0 1 1 1 0 1 1 0 1 0 0 0 0 1 1 0 0 0 0 1 0 0 0 1 1 0 0 0 1 0 0 0 1 1 0 1 2 0 0 0 0 0 1 1 1 0 1 0 0 0 0 0 1 0 0 1 0 0 0 2 1 1 1 0 0 1 1 1 1 1 1 1 0 2 2 0 0 2 0 1 0 0 0 1 1 0 1 1 0 1 1 0 0 1 0 1 0 2 2 0 0 0 2 0 0 0 0 0 1 1 0 0 0 0 1 0 0 0 0 0 1 0 0 0 1 2 0 1 0 0 0 0 0 0 0 0 1 0 0 2 2 0 0 0 0 0 0 0 0 1 0 1 1 0 1 0 1 0 0 0 0 1 0 0 1 0 0 1 1 2 1 0 2 2 0 2 2 2 0 2 0 0 0 0 2 1 1 0 0 0 1 0 0 0 2 0 0 1 0 1 2 2 0 2 2 0 2 2 0 0 1 1 1 0 0 1 0 0 0 0 2 0 0 0 1 0 1 0 0 0 0 2 2 1 0 2 2 2 0 0 0 0 0 0 0 2 0 2 0 0 2 1 0 1 1 0 2 0 0 0 2 0 2 1 0 0 1 2 1 0 0 0 0 0 0 1 0 2 1 1 0 1 1 1 1 0 1 0 1 0 0 0 0 0 0 0 0 1 1 1 1 0 0 1 2 0 0 1 1 0 0 0 0 0 0 0 0 0 0 1 1 0 0 2 0 0 1 1 2 1 0 1 0 0 0 0 1 1 0 1 2 0 0 0 1 0 0 0 1 0 0 2 0 0 0 2 2 1 1 0 0 2 0 0 1 0 0 1 2 0 0 1 1 0 1 1 1 2 0 2 1 1 2 0 1 2 2 0 0 2 0 0 1 0 1 1 0 1 1 0 0 0 2 2 0 2 2 1 1 1 0 0 1 0 1 1 0 1 0 2 0 2 2 0 0 2 2 1 1 0 1 1 0 0 0 0 0 0 1 0 2 1 0 0 0 1 1 0 0 1 0 0 2 1 0 0 0 0 0 0 2 0 0 2 0 0 0 0 0 0 0 1 1 0 0 1 2 0 0 0 1 1 0 1 1 1 0 1 1 1 0 2 2 0 0 0 1 0 0 2 0 1 0 0 0 1 1 1 0 2 0 0 0 0 0 0 0 2 2 2 0 1 1 2 0 0 0 2 0 1 0 0 0 0 2 0 0 0 0 0 2 2 0 0 0 1 2 0 0 2 2 0 1 1 0 1 0 0 0 0 0 1 2 0 1 1 1 0 1 2 0 1 1 0 0 0 1 0 1 0 0 1 1 0 0 0 1 0 1 2 1 1 0 1 0 0 1 0 0 0 2 2 2 0 0 0 2 0 1 2 1 1 1 0 0 1 0 0 0 1 0 0 2 1 1 0 0 0 1 1 0 0 0 0 0 1 1 0 0 0 0 1 0 0 1 1 1 1 1 0 1 1 2 0 0 1 0 0 0 0 0 1 1 1 1 0 0 0 0 1 1 0 2 0 2 2 0 2 1 0 0 1 0 0 0 0 1 2 2 1 0 1 0 0 0 1 0 1 0 1 1 0 0 2 1 0 1 0 1 0 0 0 0 1 1 1 2 1 2 0 1 0 0 0 0 0 0 0 0 0 0 0 0 2 2 0 2 1 1 0 0 0 0 1 2 1 0 1 1 1 0 2 0 1 0 2 0 0 0 0 0 2 2 2 0 0 1 1 1 1 2 0 1 1 2 1 1 2 2 2 2 0 0 0 1 0 0 2 1 0 0 1 1 0 1 1 0 2 0 0 0 1 0 0 0 0 1 0 0 1 1 1 1 0 2 0 2 0 0 0 0 0 0 0 1 1 2 0 0 0 0 0 0 1 1 2 1 1 0 0 2 1 1 2 0 0 0 1 0 0 0 0 1 0 0 0 0 0 2 0 1 1 0 0 0 0 1 0 0 1 0 1 1 0 0 0 2 0 1 0 0 0 0 0 0
142 1 0 0 0 0 1 1 1 1 0 0 1 1 0 0 0 2 1 1 1 1 0 0 0 0 0 0 2 0 0 2 2 2 0 0 1 1 1 1 2 1 0 0 0 0 0 0 1 0 0 0 2 0 0 1 0 0 0 1 0 2 0 0 0 0 0 1 0 0 0 1 1 0 1 1 1 0 1 1 1 0 2 1 2 0 0 1 1 2 0 1 0 0 0 1 0 1 0 1 0 2 2 0 0 0 2 2 2 0 0 2 1 2 2 2 1 0 0 2 2 0 1 1 0 1 0 0 1 0 1 1 1 0 1 1 2 0 0 0 1 1 0 0 0 0 0 0 0 1 1 0 2 1 1 0 0 0 0 1 0 1 0 1 1 2 1 1 0 2 0 0 2 1 1 0 0 1 1 1 0 0 1 1 2 1 1 0 0 0 1 2 0 0 1 1 2 0 0 0 0 0 0 0 0 0 1 0 1 0 1 0 0 0 1 2 0 0 1 0 2 1 0 0 1 0 0 0 0 0 0 0 0 0 0 0 0 1 0 0 0 0 2 0 2 0 0 1 1 1 0 0 0 0 0 0 2 0 0 0 0 0 0 1 0 0 0 0 2 0 1 1 1 0 0 0 0 1 2 1 0 2 0 0 0 0 0 2 0 2 1 1 0 1 1 1 0 1 1 1 0 0 0 0 0 0 0 1 0 0 0 2 0 0 1 0 1 1 1 0 2 2 2 1 1 0 0 1 1 1 2 2 0 0 0 0 0 0 2 0 1 1 1 2 0 0 0 0 2 0 0 0 1 2 0 0 1 0 0 0 0 0 2 0 2 0 0 2 2 0 0 0 0 2 0 0 2 1 1 1 1 1 0 0 1 0 0 0 0 0 0 0 1 0 2 1 1 0 1 1 0 0 0 1 0 0 0 1 0 0 0 1 0 1 1 2 0 0 0 0 1 1 0 0 2 2 1 1 1 0 2 0 0 1 1 1 1 0 0 0 1 1 0 1 1 1 2 2 0 0 0 1 0 1 2 1 1 1 0 0 1 1 0 2 1 2 2 1 1 0 0 0 2 2 0 0 0 0 1 1 2 0 0 0 1 2 0 1 1 0 0 1 0 1 2 0 2 0 0 2 0 1 2 2 0 0 2 0 0 1 0 1 0 0 0 2 0 2 0 2 2 0 2 2 1 0 0 0 0 1 0 1 2 1 2 0 2 0 0 1 0 1 2 2 1 1 1 0 0 0 1 0 0 0 2 2 2 1 2 0 0 0 0 2 1 1 2 2 2 0 0 0 0 0 0 0 0 1 0 2 0 0 1 0 0 1 1 0 1 1 0 0 1 0 0 0 0 0 0 0 0 2 1 0 1 1 1 0 2 2 1 0 1 1 0 0 0 0 0 0 0 0 0 0 0 2 0 2 0 0 0 0 0 0 0 1 2 0 1 1 2 1 0 0 0 0 0 0 0 0 0 1 0 0 0 0 0 1 1 0 0 0 1 1 1 0 2 2 1 0 0 1 0 0 1 0 0 1 1 1 0 1 2 1 0 2 1 2 2 1 1 0 0 0 0 0 0 0 0 0 0 0 0 1 1 2 2 2 1 0 0 0 0 1 0 0 0 1 1 1 0 0 1 2 0 1 1 0 0 0 0 1 1 0 1 1 0 0 0 1 0 0 0 1 0 0 2 0 1 0 1 1 1 0 0 0 0 0 1 0 0 0 1 0 0 1 1 1 1 1 0 0 0 0 0 0 0 0 2 2 0 1 0 0 1 1 1 2 2 1 1 0 2 2 2 1 0 1 0 1 0 0 0 1 2 2 0 0 0 1 0 0 1 1 0 0 1 0 2 0 0 2 0 1 0 1 0 0 0 0 0 0 2 0 0 1 0 2 2 1 1 2 1 0 0 0 1 1 0 0 2 1 1 1 1 0 0 1 0 1 0 2 0 0 0 0 0 0 1 0 0 0 2 1 0 1 0 2 1 2 2 0 0 0 0 1 0 2 0 0 2 2 0 1 2 1 2 1 0 0 0 2 0 2 2 0 2 0 0 1 0 1 0 1 2 1 2 1 1 1 0 1 1 0 0 0 2 1 0 0 0 2 0 1 0 0 0 0 1 1 0 0 2 1 1 0 2 2 0 0 0 0 2 0 1 0 0 1 1 2 1 1 0 0 2 0 2 0 0 0 0 0 0 0 0 0 2 1 1 1 1 0 0 1 0 1 1 0 0 2 1 0 1 2 0 0 0 1 1 1 1 1
143 0 2 0 0 0 1 2 2 0 0 0 2 2 2 0 0 1 1 1 1 0 0 0 0 0 0 0 0 1 1 1 1 2 0 0 1 1 0 0 2 0 0 0 1 1 2 0 0 1 1 0 0 0 1 1 1 0 1 0 0 2 1 1 0 1 0 1 0 0 0 0 1 0 1 2 1 0 1 0 2 0 2 0 0 1 1 1 0 1 0 0 1 2 0 0 0 1 0 1 0 2 0 1 1 1 2 2 2 0 0 2 1 2 2 1 1 0 0 2 2 0 1 1 0 0 0 1 1 0 0 0 0 0 0 0 1 0 0 0 1 1 0 0 0 1 0 0 0 0 0 0 0 0 0 0 0 1 1 1 1 1 0 2 1 1 1 1 1 0 1 0 2 2 2 0 2 1 1 1 0 0 1 1 1 1 1 1 1 0 1 2 1 1 2 0 1 1 0 0 1 1 0 0 0 0 2 0 1 0 0 0 0 0 1 2 1 0 1 0 2 1 1 0 0 1 1 1 1 1 1 1 0 1 1 0 0 1 0 0 0 0 2 0 2 1 1 0 0 0 0 0 0 0 0 0 0 2 0 0 0 0 0 0 0 0 0 1 2 1 0 1 0 1 1 1 0 1 1 1 1 1 0 0 0 1 1 0 1 1 1 1 1 2 1 0 0 1 1 1 1 1 0 0 0 0 0 0 0 0 1 2 0 0 1 0 0 1 0 0 0 2 1 2 1 0 0 1 1 0 1 0 0 0 0 0 0 1 1 1 1 1 0 2 0 0 0 0 2 2 2 2 2 2 1 0 0 0 0 2 2 0 2 0 2 1 0 2 1 0 1 1 1 2 1 0 2 2 1 1 2 0 0 0 1 0 0 0 0 1 0 0 0 0 2 1 1 2 0 1 1 1 1 1 1 0 1 2 0 0 0 0 0 1 1 2 1 0 0 0 0 1 1 1 0 1 1 1 0 1 1 0 0 1 1 1 1 2 0 0 1 1 0 0 0 2 2 0 0 0 1 0 0 2 1 1 0 1 1 1 1 2 0 0 1 1 1 1 1 0 0 0 2 2 2 1 1 0 1 0 1 2 0 0 2 0 0 1 2 0 0 2 1 1 1 0 2 0 1 2 0 1 2 1 1 0 1 0 0 1 0 2 0 1 1 1 1 0 0 1 1 0 2 1 0 0 0 2 2 1 1 0 2 1 2 1 2 0 0 0 1 1 1 1 1 0 2 2 2 0 0 0 0 0 0 1 0 0 0 1 1 0 1 1 0 0 0 0 0 1 1 1 0 0 0 0 0 1 0 2 0 1 0 0 1 0 1 0 0 0 0 0 0 2 0 1 0 2 2 0 0 0 2 0 0 1 0 0 2 2 0 0 0 0 1 0 0 0 0 0 1 0 2 2 2 0 0 1 0 0 0 0 1 0 2 1 2 0 1 1 2 0 0 1 1 1 0 0 1 0 0 1 0 0 0 0 0 1 1 0 0 0 1 1 0 0 1 1 1 0 0 2 0 0 1 0 0 0 1 1 1 1 1 1 0 1 1 2 2 0 0 2 0 0 1 0 1 0 0 0 0 0 0 1 0 1 1 1 2 0 0 0 1 1 0 1 1 1 1 1 0 0 1 2 0 0 0 1 1 1 1 1 0 0 1 0 0 0 0 0 0 0 0 1 0 0 1 1 1 1 0 0 0 1 0 1 0 0 0 0 0 0 2 1 0 0 0 0 1 1 1 1 0 1 1 0 0 0 2 2 0 0 0 0 0 1 1 2 2 2 0 0 2 1 1 1 0 0 0 1 0 0 0 2 0 0 0 0 0 1 1 1 0 1 0 0 1 2 1 0 2 1 0 2 0 2 0 0 0 0 1 1 2 0 0 1 1 1 1 0 1 1 2 0 0 0 2 0 0 0 2 2 0 2 2 0 0 0 1 0 1 2 0 0 0 0 1 1 1 0 0 1 1 1 0 0 0 0 0 0 0 0 1 1 1 1 1 1 0 1 2 1 0 2 1 1 1 0 0 1 0 1 0 2 2 0 2 1 0 2 0 0 1 0 1 2 2 1 2 2 0 2 2 1 0 0 0 0 0 0 0 1 1 2 0 0 0 0 0 0 0 0 2 1 1 1 1 1 1 1 1 0 2 0 1 0 0 0 0 2 0 2 0 0 0 0 2 1 1 1 1 0 1 0 0 0 1 2 2 0 0 0 0 0 1 0 0 0 0 2 2 0 0 1 0 0 0 0 0 0 0 0
144 0 2 1 0 1 1 1 1 1 0 0 0 0 0 0 0 1 1 0 1 0 0 1 1 1 1 0 0 2 0 0 2 2 0 0 1 1 0 0 1 0 0 0 0 0 0 0 0 1 1 0 0 1 0 1 1 0 0 0 1 1 1 1 1 0 1 0 0 0 0 0 2 1 2 2 0 0 0 0 1 0 2 0 1 0 0 0 0 2 0 0 2 2 0 1 0 1 0 1 0 2 0 1 0 0 2 0 2 2 0 2 1 2 2 1 1 1 2 1 1 0 1 1 0 1 0 1 2 0 1 1 0 0 0 0 1 0 0 0 0 2 0 0 0 1 0 0 0 0 0 0 1 0 0 0 0 1 0 2 0 1 0 1 1 2 2 1 1 1 0 0 0 1 0 0 2 0 0 0 0 0 0 0 1 0 1 0 0 0 0 1 2 2 2 1 1 0 1 0 0 0 0 1 1 0 0 1 1 0 0 0 1 0 1 2 1 0 1 1 1 0 0 0 1 0 0 0 0 1 0 0 0 0 0 0 0 1 0 1 0 1 2 1 2 0 0 1 1 1 0 0 0 0 0 1 1 1 0 0 0 0 0 0 1 0 0 0 2 2 0 1 0 1 0 0 0 1 2 1 1 1 0 0 1 0 1 1 0 2 1 0 1 2 2 1 1 1 0 0 0 0 0 0 0 0 0 2 0 0 0 1 0 0 0 0 1 1 0 0 0 2 2 0 1 0 1 1 1 1 2 2 0 0 0 1 2 1 1 1 1 1 1 1 0 0 0 0 1 1 0 0 2 2 1 0 1 0 0 2 2 0 1 0 1 1 0 1 2 0 0 0 0 2 0 1 1 2 2 0 1 1 0 0 2 1 0 0 0 0 0 0 0 0 0 0 0 0 1 1 1 1 0 2 1 0 1 1 1 1 1 1 0 2 0 2 0 1 0 0 0 1 0 2 0 1 0 1 0 0 2 0 1 0 0 0 0 2 0 0 1 1 0 1 0 1 1 1 1 0 0 0 0 2 0 0 0 0 1 0 0 1 1 1 1 2 2 1 2 1 1 1 1 1 1 1 0 0 2 2 1 1 0 0 2 0 0 0 1 0 1 1 0 0 0 0 1 0 2 1 1 0 1 0 0 2 2 1 1 1 0 1 1 0 2 0 0 0 0 0 0 1 0 0 0 0 0 0 0 2 0 1 0 0 0 0 2 0 0 1 1 0 2 1 1 2 1 0 0 0 0 0 0 0 2 2 2 0 2 0 0 0 1 1 0 0 0 1 1 0 0 0 0 0 0 0 0 0 0 2 0 1 0 0 2 0 1 1 0 0 0 1 0 2 0 1 0 0 0 0 0 2 0 1 2 2 0 0 1 1 0 0 0 1 0 1 0 0 0 0 1 0 0 0 0 2 0 1 0 0 0 0 1 0 1 0 2 0 1 1 2 1 0 1 1 1 1 0 0 0 0 2 0 2 0 0 1 2 2 0 0 0 1 1 1 0 2 2 1 0 0 1 0 0 0 1 1 2 1 1 0 0 2 2 1 2 1 2 0 1 0 1 0 0 1 1 0 0 0 0 0 0 0 0 1 1 1 0 1 1 1 1 0 1 0 0 0 1 1 1 0 0 0 2 0 0 0 0 0 0 0 1 0 0 0 0 0 0 0 0 0 0 0 0 0 1 1 0 1 1 1 1 0 0 0 0 2 0 2 0 0 0 1 0 0 1 0 2 0 0 0 0 0 1 1 0 0 0 0 0 2 2 1 1 1 0 1 2 2 2 0 1 2 0 2 0 0 1 0 0 0 0 1 2 1 0 0 0 0 1 0 0 2 0 2 0 1 2 1 0 2 1 0 0 1 1 0 0 0 0 0 0 1 1 0 2 0 1 1 0 1 1 0 0 0 0 0 1 0 0 1 1 0 2 2 0 0 0 0 0 0 1 1 0 0 0 0 0 1 0 0 0 1 1 0 1 0 0 2 2 0 1 0 0 0 2 0 0 0 0 2 2 1 2 2 2 2 2 0 0 0 1 0 2 2 1 0 2 0 1 1 0 0 1 2 0 1 0 1 1 0 1 1 2 0 0 1 1 1 1 0 2 0 2 0 0 0 2 2 0 0 2 1 0 0 2 1 0 0 1 1 0 1 1 1 0 2 2 2 2 2 0 1 0 1 0 1 0 0 1 0 0 0 0 0 0 2 1 1 0 0 0 0 1 0 0 0 0 1 2 0 0 0 2 0 1 0 1 1 0 0 0
145 1 0 0 0 0 1 1 1 0 0 0 0 0 0 0 0 2 1 1 0 0 0 0 0 0 2 0 0 2 1 1 1 1 0 1 2 1 0 0 2 0 0 0 1 0 1 0 0 0 0 0 0 1 1 0 1 0 1 1 2 2 1 0 0 2 0 1 0 0 0 1 2 0 1 2 1 0 1 1 0 0 2 2 2 0 0 1 1 2 1 1 0 0 0 1 0 1 1 1 1 2 0 1 0 0 2 1 1 0 0 2 0 2 1 0 0 0 1 1 1 0 1 1 0 1 0 0 0 0 0 0 0 0 0 0 0 0 0 0 0 2 0 0 0 0 0 0 0 0 0 0 2 1 1 0 1 1 2 1 1 1 0 2 1 1 1 2 0 1 1 0 0 1 1 0 2 1 1 1 0 0 1 1 2 1 1 0 0 0 1 1 0 1 2 0 1 0 0 0 0 0 0 2 1 0 1 0 1 0 0 0 2 1 2 2 2 0 1 1 1 0 0 0 0 1 1 0 0 0 0 0 0 0 0 0 0 1 0 1 0 1 2 1 1 0 0 1 1 1 0 0 0 0 0 1 1 1 1 1 0 0 0 1 0 0 0 0 1 0 0 0 1 0 1 1 0 0 2 0 0 2 1 1 0 1 1 2 1 2 1 1 1 1 1 0 1 1 1 0 1 0 1 1 1 0 0 0 0 0 0 1 0 0 0 1 0 0 1 0 1 2 0 2 1 0 0 1 1 0 2 0 0 0 0 0 0 1 1 0 1 0 0 0 0 0 0 0 2 0 0 0 0 0 0 2 0 0 0 1 1 0 2 0 2 2 0 2 2 0 0 0 0 2 1 0 1 2 2 0 1 0 0 1 1 1 0 0 0 1 1 1 0 1 1 1 1 1 1 1 1 1 1 0 0 0 1 1 0 0 0 0 0 0 1 1 0 1 0 0 0 2 0 0 1 1 1 2 0 1 1 0 0 2 0 0 1 0 0 0 1 1 0 0 0 1 1 0 1 0 0 1 0 2 2 2 0 2 2 1 1 1 1 0 1 1 1 0 2 0 0 0 1 1 1 1 0 0 1 1 2 0 0 0 1 1 0 0 2 1 1 1 1 2 1 1 1 1 1 2 0 1 0 0 1 1 2 1 0 1 0 1 0 0 0 1 0 1 0 1 1 1 2 1 0 1 1 0 0 2 1 1 0 0 0 0 2 0 2 1 1 0 0 0 0 1 2 1 1 1 0 1 0 0 1 1 1 0 0 0 0 2 0 2 0 0 1 1 1 1 0 1 0 0 0 0 0 2 0 1 0 0 0 0 2 0 2 0 1 1 1 0 1 0 0 0 1 0 0 0 0 1 1 1 2 2 0 0 2 1 1 0 0 2 1 1 0 0 0 1 1 1 0 0 0 1 1 0 0 0 0 0 0 0 2 1 2 0 2 1 2 1 0 1 2 2 2 0 0 0 0 0 0 1 0 0 0 1 1 0 0 0 2 1 1 1 0 1 1 0 0 1 0 0 0 1 1 1 2 0 0 0 2 1 0 1 2 1 2 1 0 0 0 0 1 1 0 0 2 2 1 0 0 0 2 2 1 1 1 0 0 0 0 1 0 1 0 0 0 0 0 0 1 2 0 1 1 1 1 1 1 1 0 1 2 1 1 0 0 1 0 1 0 1 0 0 2 1 1 0 1 1 0 0 0 0 1 0 0 0 0 0 1 2 0 0 1 0 1 1 0 1 0 0 0 0 0 0 1 2 0 0 0 0 2 1 0 2 2 1 1 0 2 0 1 0 1 1 0 0 1 0 1 2 2 1 1 0 0 1 1 1 2 0 2 0 1 2 1 1 2 1 0 0 0 1 0 0 1 0 0 0 2 1 0 1 1 0 0 0 0 0 1 0 0 0 1 0 0 0 2 2 0 2 2 0 0 0 0 0 1 1 0 0 0 1 2 0 2 0 2 0 2 0 0 1 0 0 1 1 0 2 1 1 1 1 0 1 0 1 2 2 2 1 2 2 2 2 0 1 0 2 1 1 2 1 1 1 0 2 0 1 0 0 1 1 2 0 1 0 0 0 1 2 1 0 2 1 0 0 0 2 1 1 0 2 2 1 2 1 0 0 2 0 0 0 2 0 0 1 1 0 1 2 2 0 2 0 1 1 1 1 0 0 1 0 1 0 0 0 0 0 0 0 0 1 1 2 2 0 0 0 0 0 0 0 0 0 0 1 0 0 0 2 0 0 0 0 0 1 2 0
146 1 0 1 1 1 1 0 0 2 0 0 1 1 1 0 0 1 1 1 1 1 1 1 0 0 1 0 2 1 0 2 0 0 1 2 2 1 1 1 0 0 0 0 0 2 2 1 1 0 0 0 0 0 1 0 0 1 1 0 1 1 2 2 0 1 0 0 0 0 0 1 1 0 1 2 1 0 0 0 0 0 2 1 2 0 0 1 1 2 1 1 1 1 0 0 0 1 1 2 1 1 0 2 0 0 2 2 1 0 0 1 1 2 2 1 1 0 1 0 0 0 1 1 0 0 0 2 2 0 0 0 0 0 0 0 0 0 0 0 0 2 0 0 0 2 1 1 1 1 0 0 0 1 1 0 0 0 0 0 0 0 1 1 0 1 0 0 0 1 0 0 0 1 0 0 1 1 1 1 0 0 2 2 2 2 2 0 0 0 1 2 0 1 2 0 1 0 0 0 0 0 0 2 1 1 1 1 1 0 1 0 0 0 1 2 1 0 1 0 2 1 0 0 1 0 0 0 0 0 0 0 0 0 0 0 0 0 0 1 0 1 2 0 1 0 0 0 0 0 0 0 0 1 0 0 2 1 0 0 0 0 0 0 1 0 0 0 2 1 0 1 0 1 2 2 1 1 2 1 0 2 1 1 1 2 2 2 1 2 0 0 0 2 1 1 0 0 0 0 0 0 0 0 0 0 0 0 0 1 0 1 0 0 2 0 0 0 0 0 1 2 1 0 2 0 1 1 1 1 1 2 0 0 0 0 0 2 0 1 1 1 0 2 0 0 0 0 2 0 0 0 2 2 2 0 1 1 0 1 1 0 1 0 1 1 0 2 2 0 0 0 2 1 0 0 1 0 0 2 1 0 0 0 0 0 0 0 0 0 0 0 0 0 1 1 1 0 0 0 0 0 2 0 0 0 2 0 0 0 0 0 0 0 2 2 2 0 0 0 0 1 0 0 1 1 0 1 1 0 2 0 0 2 0 0 2 1 0 0 2 0 1 1 1 2 1 2 0 0 0 0 0 2 1 1 0 0 1 0 2 1 0 0 1 2 2 0 2 0 0 0 1 1 1 0 1 0 2 0 0 2 1 0 2 1 0 2 2 0 1 2 0 1 1 1 1 0 1 2 0 1 2 1 0 1 1 1 0 2 0 0 0 0 2 0 0 0 0 2 2 1 2 2 2 1 1 1 1 1 1 0 0 0 0 0 2 0 1 1 0 1 2 2 2 1 1 1 1 0 0 0 0 0 0 0 0 0 0 1 1 0 1 1 0 0 0 2 2 0 0 1 0 0 0 0 0 2 0 1 0 0 0 0 0 0 0 0 0 0 0 0 2 0 1 0 0 0 0 0 0 2 0 0 1 2 1 0 2 2 1 0 2 2 0 2 2 0 1 1 1 0 0 0 0 1 2 1 0 0 0 0 0 0 2 1 2 0 2 2 2 2 0 0 1 0 0 0 0 0 0 1 0 0 0 0 0 1 1 0 0 0 1 0 2 1 0 2 0 0 0 0 0 0 1 1 1 1 2 0 0 0 2 2 1 2 1 1 1 0 0 0 0 0 1 0 0 0 1 1 0 0 0 0 1 1 1 2 2 0 0 0 0 1 0 0 0 1 1 1 0 0 0 2 1 0 1 2 2 2 1 1 0 0 0 0 0 0 0 2 0 2 0 0 0 0 0 0 0 0 0 0 0 0 0 0 0 0 1 0 0 0 2 1 0 0 1 0 1 1 0 1 1 1 1 0 0 0 0 1 1 1 1 1 1 0 1 2 2 2 0 0 2 1 2 1 1 0 1 0 0 0 0 2 2 1 1 0 0 1 0 0 1 1 1 0 2 2 2 0 2 2 0 0 0 0 0 0 0 0 1 1 2 2 0 2 0 1 1 0 0 0 1 0 1 1 1 0 0 0 2 2 0 0 0 0 1 0 1 1 0 1 1 0 1 1 2 1 0 0 0 1 0 2 0 2 0 2 2 2 1 0 0 0 0 0 2 0 1 1 0 0 0 0 0 0 0 2 0 0 0 1 2 0 2 1 1 1 1 0 0 1 1 0 2 0 0 1 2 0 1 0 2 1 0 0 1 0 0 0 1 1 0 2 0 0 0 0 0 0 0 2 1 1 0 2 2 0 1 0 1 0 1 2 2 0 2 0 0 0 2 0 0 1 2 0 0 0 0 1 0 1 0 0 0 0 1 0 0 0 0 0 0 1 1 0 1 1 0 2 0 0 0 1 0 0 1 1 1 1 2 1
147 0 0 0 0 0 1 1 1 1 0 0 0 0 0 0 0 1 0 0 0 0 0 0 0 0 2 1 0 2 1 0 0 1 0 0 2 1 0 0 1 0 0 1 0 1 0 1 0 0 0 0 0 0 0 2 0 0 1 1 2 2 0 1 0 1 0 0 0 0 0 1 2 1 2 2 0 0 0 0 0 0 2 2 2 0 0 1 1 2 0 1 0 2 0 1 1 2 2 2 1 2 0 1 1 1 2 1 1 0 0 2 0 1 1 1 0 0 0 2 2 0 2 0 0 2 0 1 1 0 0 0 0 0 1 1 0 0 0 0 1 1 0 0 0 0 0 0 0 0 0 0 1 1 1 1 0 1 1 2 1 1 0 1 1 1 1 0 2 0 1 0 0 2 0 0 1 1 1 1 0 0 1 1 1 1 1 0 0 0 0 1 0 0 2 0 2 0 0 1 0 1 0 1 1 0 0 0 1 0 1 0 1 0 1 2 0 0 1 0 2 1 1 0 0 1 1 0 0 0 1 1 0 0 0 0 0 1 0 0 0 0 2 0 1 0 0 0 0 0 0 0 0 0 0 1 1 1 0 0 0 0 0 0 1 0 1 0 2 0 0 2 0 0 1 0 0 1 1 0 0 2 1 1 0 2 2 2 1 2 1 0 1 2 1 1 1 2 1 1 0 0 1 1 0 0 0 0 0 1 0 2 0 0 1 1 1 0 1 0 1 2 1 1 2 1 1 1 1 2 2 2 1 0 0 0 0 2 0 0 0 0 1 2 0 0 0 0 1 1 0 0 2 2 2 0 1 0 0 1 1 0 1 1 1 0 0 2 2 0 0 0 1 2 0 0 2 2 1 1 1 2 0 1 1 0 0 2 2 0 1 1 1 0 1 1 1 1 1 0 0 0 1 1 0 0 1 1 0 0 1 0 0 1 1 2 1 0 0 0 1 1 2 1 0 2 1 1 0 1 2 0 0 2 0 0 1 0 0 0 1 1 0 1 0 1 0 1 1 0 0 1 0 1 2 1 1 0 0 0 1 0 0 1 0 1 1 1 1 0 0 0 2 1 2 1 2 0 1 1 2 0 0 0 2 1 0 2 2 0 1 2 0 2 0 0 1 0 2 1 1 1 2 2 0 1 1 1 1 1 0 1 0 0 1 1 0 0 0 1 1 1 1 1 1 0 0 1 1 2 0 1 0 0 0 1 2 0 1 1 0 1 1 1 1 1 1 1 1 0 0 1 0 0 1 0 0 0 0 2 2 0 0 1 0 1 1 0 0 2 1 0 1 0 1 0 1 1 0 1 0 0 0 0 0 0 0 0 0 0 0 0 0 0 1 0 0 0 0 0 0 1 0 0 1 2 1 0 2 2 0 0 0 0 2 0 0 0 1 0 0 0 0 0 0 1 1 1 0 0 2 0 0 0 0 0 2 0 0 2 1 1 0 1 2 2 2 0 0 0 0 2 0 2 0 0 0 1 0 0 0 0 0 1 0 0 1 2 1 0 0 1 1 0 0 0 0 1 1 1 1 0 2 1 0 2 2 1 1 1 0 1 1 1 1 1 0 1 1 2 1 1 0 2 0 2 2 1 1 0 1 0 0 1 0 1 0 0 1 1 0 0 1 2 0 1 1 0 0 0 0 0 1 0 1 1 0 0 0 1 0 1 0 0 0 0 0 1 0 0 0 0 0 0 0 1 0 0 2 1 0 0 0 0 0 2 0 1 0 0 0 0 1 1 1 0 0 0 0 1 0 0 0 0 1 0 0 2 2 1 1 0 2 1 1 0 0 0 1 0 0 0 1 1 1 1 2 1 0 1 0 0 1 1 1 0 2 2 2 0 2 2 0 0 1 2 0 0 0 0 0 0 1 2 0 2 0 0 0 0 0 0 0 0 0 0 0 1 1 0 2 2 0 2 2 0 0 2 0 0 1 2 0 0 0 1 2 1 2 1 2 0 1 0 0 0 0 0 1 1 1 1 1 1 1 1 0 1 1 0 1 1 0 2 2 2 2 2 0 0 0 2 1 1 2 0 1 2 0 1 1 2 0 1 0 1 1 2 1 2 0 2 1 2 0 0 1 1 0 0 0 2 0 2 0 0 0 1 2 0 0 0 1 0 0 2 1 0 1 0 1 1 2 1 0 1 1 0 0 1 0 0 2 0 0 0 1 0 0 0 0 0 0 0 0 0 1 0 1 0 0 0 1 1 0 0 0 0 0 2 1 0 0 2 0 0 0 0 1 0 1 0
148 1 0 0 2 0 2 1 1 2 0 0 1 1 1 0 0 1 0 0 0 0 0 0 0 0 1 0 0 2 1 0 2 2 0 0 0 1 1 0 1 0 0 1 1 2 1 0 2 0 0 0 0 0 2 1 1 1 1 2 0 1 1 1 1 0 1 1 0 0 0 0 1 0 0 2 2 0 0 0 0 0 2 1 1 0 0 0 0 2 0 0 0 2 2 0 0 1 0 2 0 1 1 0 0 1 2 2 2 0 0 2 0 1 1 0 0 0 1 1 2 0 2 0 0 2 0 2 2 1 0 0 1 0 0 0 0 0 0 0 0 2 0 0 0 2 1 0 0 1 0 0 0 0 0 0 1 2 1 1 0 0 0 1 1 2 2 1 1 1 0 0 1 1 0 0 1 0 0 0 0 0 0 0 1 0 1 1 0 0 2 2 0 0 2 0 1 0 0 0 0 1 0 0 0 0 2 1 1 0 2 0 2 0 0 1 1 0 1 0 2 1 1 1 2 0 0 0 0 0 0 0 0 0 0 0 1 2 0 0 0 0 2 0 2 0 0 0 1 1 1 1 1 0 0 0 0 2 0 1 1 1 0 1 0 0 1 0 2 0 0 0 0 2 0 1 0 1 2 1 0 2 0 1 0 2 2 0 1 1 1 1 0 1 0 0 0 0 0 1 0 1 1 1 0 0 0 0 1 0 1 2 0 1 1 1 0 0 0 0 1 1 0 1 1 0 1 2 2 1 2 2 1 1 0 1 0 1 1 0 0 0 1 2 0 0 0 0 2 0 0 0 1 2 1 0 1 0 0 0 0 0 1 0 1 1 0 1 2 0 0 0 0 2 2 0 1 1 1 1 0 1 0 1 1 0 0 1 1 0 0 0 2 0 1 0 0 0 0 0 0 0 1 0 0 1 0 1 0 0 1 0 0 0 1 1 1 1 0 0 0 2 0 2 2 2 1 0 0 0 0 0 1 0 0 0 0 1 0 0 1 1 0 0 1 1 1 1 0 1 0 0 0 2 0 0 0 1 0 1 0 2 2 0 2 2 2 1 2 1 1 1 2 2 0 0 0 2 2 0 0 2 0 1 1 1 1 2 2 0 1 2 1 1 1 1 1 2 2 2 0 0 1 1 0 1 1 1 1 0 1 1 0 1 0 1 1 0 0 2 2 0 2 2 0 1 1 1 1 1 1 0 1 1 1 0 2 0 0 1 1 1 2 2 1 1 1 0 0 0 1 0 0 0 0 0 0 1 1 0 0 0 0 2 2 0 2 2 2 0 0 2 2 0 2 0 2 2 0 1 1 1 0 0 2 0 2 0 0 0 0 0 1 0 1 0 0 0 0 0 0 2 1 0 1 1 1 0 0 0 0 0 0 0 1 0 0 0 0 0 0 0 0 0 0 1 2 0 0 0 0 0 1 0 1 0 2 0 1 2 1 2 0 2 2 1 0 0 0 0 1 1 1 1 0 0 0 2 2 0 0 0 0 1 0 0 1 1 1 0 0 1 1 0 1 0 1 1 1 1 0 1 1 1 1 1 0 1 2 1 1 1 0 0 0 1 0 0 1 1 0 1 0 1 0 1 1 2 2 0 1 0 0 1 0 0 1 2 1 1 1 0 0 2 0 0 0 0 0 0 0 0 0 0 0 0 0 0 0 1 0 1 0 1 0 1 2 0 0 0 0 0 1 1 0 1 0 0 2 2 0 0 1 0 0 1 1 1 0 0 0 0 0 1 1 0 0 0 1 2 1 1 1 1 2 2 0 2 2 2 0 0 2 2 2 2 0 1 0 0 0 1 0 1 2 2 1 0 0 1 0 0 1 1 1 0 1 2 1 0 1 1 0 0 0 1 0 0 0 0 0 0 2 2 0 2 0 2 2 0 2 2 1 0 0 0 1 0 0 0 2 2 0 1 1 0 1 0 0 1 1 2 0 0 0 1 1 2 2 0 0 1 1 1 0 2 0 0 1 1 0 2 1 1 1 1 0 1 0 0 2 2 1 1 2 2 2 1 1 1 0 1 0 2 2 0 1 2 0 2 0 0 0 0 1 1 1 2 2 1 1 1 2 0 1 0 1 0 1 1 0 2 0 1 0 0 0 1 1 0 0 0 2 0 0 0 2 0 0 0 2 0 1 0 0 0 1 0 0 0 2 0 0 0 1 0 0 0 1 1 0 0 1 1 1 0 1 1 1 0 0 0 0 1 0 0 1 0 0 1 1 0 1 2 0 0 0 0 0 0 0 0
149 1 0 0 1 0 2 1 1 0 0 0 0 1 0 0 1 0 1 1 1 1 0 1 0 1 2 0 0 2 2 1 2 2 0 0 1 1 0 0 1 0 0 1 0 1 0 0 0 0 0 0 1 1 1 0 0 0 1 0 0 0 1 2 0 1 0 0 0 0 1 1 2 0 2 2 0 0 0 0 1 0 2 2 2 0 0 2 2 2 1 1 2 2 0 1 0 1 0 2 0 1 0 1 1 1 2 2 2 0 0 2 1 1 1 1 1 0 2 0 0 0 2 0 1 1 0 2 2 2 1 1 0 0 0 0 0 0 1 0 1 1 0 0 0 2 1 0 0 1 0 0 0 1 1 0 0 0 0 1 1 1 0 1 1 1 0 1 0 2 0 0 0 1 0 1 1 1 0 0 0 0 1 1 1 1 1 0 0 0 0 1 0 0 1 1 0 0 0 0 0 0 0 1 1 0 1 0 1 0 1 0 1 0 1 2 0 0 2 1 2 1 0 0 1 0 0 0 0 1 1 0 0 0 0 0 0 2 0 0 0 0 1 0 2 0 1 0 0 0 0 0 0 0 1 1 0 1 0 0 0 0 0 0 0 0 1 0 1 0 0 0 1 1 0 1 0 1 2 1 1 0 0 0 0 0 0 0 0 2 1 1 0 2 1 1 0 0 0 1 0 1 1 1 1 0 0 1 0 0 1 1 0 0 1 0 1 0 0 0 0 2 0 1 2 0 2 0 0 2 2 2 0 0 0 0 0 2 0 0 0 0 1 2 1 0 0 1 2 2 1 1 1 1 0 1 1 0 0 1 1 0 2 0 2 0 0 2 1 0 1 1 0 2 0 1 1 0 0 2 1 1 0 1 2 1 0 0 0 0 0 0 0 0 2 0 0 0 1 2 2 2 0 0 0 0 1 1 1 1 1 1 0 2 0 2 0 0 0 0 1 1 1 0 0 2 1 1 2 0 2 1 0 2 2 1 0 1 0 0 1 0 0 0 1 0 1 2 0 0 0 0 0 2 0 0 0 1 1 1 1 1 0 0 0 1 1 1 2 1 1 1 2 2 2 1 1 0 2 0 0 2 0 1 1 1 0 0 2 0 1 2 0 2 1 1 1 1 1 2 0 1 0 0 0 2 2 0 0 1 0 1 0 0 1 0 0 0 0 1 1 1 2 2 1 0 0 1 1 1 1 1 1 1 1 0 1 0 1 0 2 0 2 2 1 1 1 0 0 0 0 0 0 0 0 2 0 1 0 1 0 0 1 2 0 1 1 0 0 0 1 2 0 0 0 0 0 1 0 2 0 1 0 1 1 1 1 0 1 1 1 0 1 0 1 0 0 1 1 0 0 1 1 0 1 1 1 0 1 1 0 0 0 2 1 1 0 0 0 0 1 0 0 0 0 0 2 0 0 0 0 0 1 0 2 0 2 1 0 0 1 0 0 2 2 2 1 0 0 0 0 1 1 2 2 1 0 2 2 0 0 0 0 1 1 1 1 2 1 1 0 1 1 0 0 0 0 0 2 0 1 1 2 2 0 2 2 1 2 1 0 0 0 1 1 1 0 0 2 1 0 1 0 1 1 2 1 1 2 0 2 1 0 2 0 1 0 0 0 0 0 0 0 1 1 0 1 0 0 0 0 1 0 0 1 0 1 0 0 2 1 1 1 1 0 0 1 1 0 0 0 0 0 1 0 0 0 0 1 0 0 0 2 1 0 0 0 2 0 0 0 0 0 1 1 0 0 0 2 2 0 0 1 0 2 1 0 2 1 2 0 1 2 1 1 1 0 1 0 0 0 0 0 1 1 0 1 1 0 1 0 0 0 1 0 0 1 2 1 0 2 1 0 1 0 1 0 0 0 0 0 0 1 2 1 2 0 0 1 0 0 0 2 0 0 0 2 0 0 0 2 2 0 0 0 0 1 0 0 1 1 1 1 1 1 0 0 0 1 0 0 0 2 0 0 0 0 0 1 1 1 0 0 0 0 0 1 2 1 0 1 2 1 2 2 2 2 2 0 0 0 2 0 2 2 1 1 0 0 1 1 1 0 0 1 1 1 1 1 1 0 1 2 1 0 0 0 0 0 0 2 1 0 2 0 0 0 1 1 0 0 1 1 1 0 0 0 0 2 0 1 0 2 0 0 0 0 0 0 1 1 1 1 0 0 0 0 0 2 2 1 0 0 1 1 1 0 0 0 0 0 0 0 0 0 0 0 0 0 0 0 0 0 2 0 1 0 0 0 0 1 1
150 1 0 0 1 0 2 0 1 1 0 1 0 0 0 0 0 1 0 1 0 0 0 0 0 0 2 0 1 2 1 1 1 1 1 2 2 1 0 1 1 1 0 0 0 0 0 0 0 0 0 0 1 0 0 0 1 0 0 0 1 1 2 2 1 0 1 0 0 0 0 2 2 1 2 2 0 0 0 0 2 0 2 1 1 0 0 0 0 2 0 0 1 1 0 0 0 1 0 1 0 2 0 2 0 0 2 2 2 0 0 2 1 2 2 2 2 0 0 2 2 0 2 0 0 2 0 0 1 0 0 0 0 0 1 0 0 0 0 0 1 1 0 0 0 1 1 1 1 1 0 2 1 1 2 0 0 1 1 2 1 1 0 0 1 1 1 1 2 0 0 0 1 1 1 0 2 1 0 0 0 1 0 0 0 0 0 1 1 0 1 2 0 1 1 0 0 0 0 0 1 1 1 1 1 0 1 0 2 0 0 1 2 0 2 2 0 1 1 1 1 1 0 0 0 0 0 0 1 1 2 1 0 1 1 1 0 1 0 2 0 2 2 0 2 0 0 0 0 0 0 0 0 0 0 0 0 0 1 1 0 0 0 2 0 0 0 0 1 0 0 0 1 0 0 0 1 0 0 0 0 1 0 0 0 0 1 0 1 1 1 1 0 2 0 1 0 1 0 0 0 0 2 2 1 0 1 2 1 0 0 2 0 0 1 0 0 0 0 0 0 0 1 1 2 0 1 0 1 1 2 0 0 0 0 0 0 0 2 0 0 0 1 2 0 0 0 0 2 1 0 0 1 1 0 1 1 0 0 2 2 0 1 0 1 0 0 1 1 0 1 1 1 2 1 0 1 2 0 2 2 1 0 0 1 1 0 1 1 0 0 0 0 0 2 0 0 1 0 1 1 2 1 1 0 0 1 0 0 0 1 0 0 1 1 1 0 0 0 0 1 2 1 0 0 1 1 1 0 0 0 0 0 2 1 1 0 1 0 1 1 1 0 1 0 0 0 1 0 0 0 0 0 2 2 1 1 1 1 1 0 2 0 0 0 0 0 0 2 0 0 0 1 1 2 0 2 0 2 2 1 1 0 0 1 0 0 1 2 2 0 2 0 0 1 0 1 1 2 1 1 1 2 1 0 1 1 1 0 2 1 0 0 1 0 1 1 0 0 2 2 0 0 0 0 0 0 0 0 2 0 0 1 1 1 0 2 0 1 0 2 0 2 1 1 0 1 0 0 0 2 0 0 0 1 1 1 0 2 0 0 0 0 1 1 0 1 2 2 0 0 0 0 0 0 0 0 2 0 1 1 0 0 0 0 0 0 0 1 1 1 0 2 0 0 0 0 1 1 0 1 0 1 1 1 2 0 0 1 1 0 0 0 0 1 0 0 0 0 1 1 0 0 0 0 0 2 1 0 0 0 1 0 0 2 0 2 1 1 1 2 1 0 1 0 0 0 0 0 0 0 1 0 0 0 0 1 2 0 1 1 0 1 0 1 1 0 2 0 1 1 0 0 1 1 0 1 0 2 0 0 0 2 1 1 2 0 2 1 1 1 0 0 1 1 1 0 0 0 1 1 0 0 0 0 2 2 2 2 0 0 0 0 1 0 1 0 0 0 0 0 0 0 1 1 1 1 1 0 0 0 2 0 1 1 1 1 0 0 0 0 1 0 1 0 0 1 2 0 0 0 0 0 1 0 0 0 0 1 0 0 0 1 1 0 1 0 0 1 1 0 0 1 0 0 0 0 0 1 2 0 0 0 0 2 0 0 2 2 1 1 0 1 0 1 0 1 1 0 0 0 0 0 1 2 2 1 0 0 1 0 0 0 2 0 0 2 2 2 0 2 2 0 1 0 1 0 0 0 0 1 1 1 1 0 2 0 0 1 0 0 0 0 0 0 0 1 1 0 0 1 0 0 2 2 0 0 1 0 1 0 1 0 0 0 1 1 0 2 0 0 0 1 1 0 1 0 0 1 2 2 0 0 0 0 0 0 2 0 0 1 1 1 2 2 2 2 2 0 0 1 1 0 2 2 0 1 1 0 1 0 0 0 0 1 1 1 1 2 0 0 0 2 1 1 0 1 1 0 0 1 1 0 2 0 0 0 2 2 0 0 0 0 0 0 2 0 1 0 0 1 0 2 1 0 0 1 0 0 0 2 0 0 1 1 1 1 0 0 1 0 0 0 0 0 1 1 0 0 0 0 0 0 1 0 0 0 0 1 1 0 0 1 2 0 0 0 0 0 1 2 2
151 0 0 0 0 0 1 2 2 1 0 0 0 0 0 0 0 1 1 0 0 0 0 2 0 0 1 0 0 2 2 1 1 1 0 0 1 1 1 0 0 0 0 0 1 0 0 0 0 0 0 0 0 0 0 0 0 0 0 0 1 2 0 0 0 1 0 0 0 0 0 0 2 0 2 2 0 0 1 1 1 0 2 1 1 0 0 1 1 2 1 1 0 1 1 0 0 0 0 1 0 2 0 1 1 0 1 1 1 0 1 2 1 1 1 1 1 0 1 1 1 0 1 1 0 1 0 1 2 1 1 1 0 0 0 0 0 0 0 0 1 1 0 0 0 0 0 0 0 1 0 0 0 0 0 0 0 0 0 1 1 1 0 1 1 0 0 0 1 1 1 1 1 2 0 0 2 1 0 0 0 1 0 0 1 1 0 1 0 0 1 2 0 0 2 1 2 0 0 0 0 0 0 1 1 0 0 0 1 0 0 0 2 0 2 2 0 0 2 1 1 0 1 1 1 1 1 0 0 0 0 0 0 0 0 0 0 2 0 0 0 1 1 1 1 0 0 0 0 0 0 0 0 0 1 0 1 1 0 0 0 0 0 0 0 0 0 1 1 0 1 0 0 1 0 0 0 0 0 0 0 1 1 1 0 1 1 2 1 2 2 0 0 1 1 1 0 0 0 0 0 1 1 1 1 0 0 0 1 0 0 2 0 0 1 0 1 0 0 0 1 1 1 0 2 0 2 2 2 2 2 1 0 0 0 0 0 1 1 0 0 0 0 2 0 0 0 0 1 2 0 0 2 2 0 0 1 0 0 1 1 0 1 0 1 1 0 1 1 0 1 1 0 2 0 1 1 1 1 1 1 1 0 0 1 1 0 0 0 0 0 0 0 1 1 1 1 0 1 1 1 1 1 1 0 1 0 0 0 0 0 0 0 0 1 1 1 0 0 0 1 1 1 0 0 2 1 0 0 0 1 0 0 1 1 1 0 0 0 0 2 0 0 0 1 0 2 1 0 0 0 1 0 2 0 0 0 0 1 0 1 1 0 1 0 1 1 1 2 1 1 1 1 1 1 1 0 0 2 2 1 1 0 0 2 0 0 2 2 0 1 2 1 1 1 0 2 0 0 2 0 1 1 0 0 2 1 1 2 0 1 1 0 1 0 2 1 0 0 2 2 0 2 2 0 0 0 0 0 2 0 2 2 1 2 0 1 0 0 2 0 1 1 2 1 2 1 2 2 0 0 0 0 0 1 0 0 0 2 0 0 0 0 0 0 0 0 1 1 1 0 0 0 0 0 0 0 2 0 0 1 0 0 0 1 0 1 0 0 0 0 1 1 0 0 0 0 2 2 2 0 2 1 0 1 1 1 0 2 1 1 0 1 1 1 0 0 0 0 0 1 0 0 0 0 1 1 1 0 0 0 0 1 0 2 1 2 0 2 2 2 1 0 1 2 1 2 0 0 1 0 1 0 1 0 0 0 2 1 1 1 1 1 0 1 1 0 2 0 1 1 0 0 0 0 1 1 1 1 1 1 0 2 2 1 2 1 2 1 1 1 0 1 1 0 1 0 0 0 0 0 0 0 0 1 1 2 2 2 0 0 0 1 1 1 1 0 0 0 0 0 0 0 2 1 0 1 1 1 1 0 1 0 1 2 1 1 0 0 1 0 1 0 0 0 0 2 0 1 1 0 1 1 0 0 0 0 1 2 0 0 0 2 2 0 0 1 0 1 1 0 1 1 1 1 0 0 0 1 1 2 2 0 0 1 1 0 1 1 2 0 1 1 0 0 0 1 0 0 0 0 0 0 1 2 1 1 1 0 1 0 0 0 2 0 0 2 2 1 1 1 2 0 0 0 0 0 0 0 0 0 0 2 1 0 0 1 1 0 0 0 0 1 0 0 0 0 0 0 0 1 1 0 1 1 0 0 0 0 0 0 2 0 0 1 0 1 1 2 0 1 0 0 0 0 2 0 1 2 2 2 0 2 2 2 1 0 2 0 0 1 1 2 2 2 2 2 2 0 1 0 1 0 2 2 0 2 1 1 0 1 0 1 0 2 0 0 0 1 0 0 0 2 0 1 0 1 1 0 0 2 0 0 2 0 0 1 0 0 0 0 0 1 1 1 1 1 0 1 0 1 0 2 0 0 0 0 1 1 1 2 0 1 0 1 0 1 0 1 2 1 0 0 0 0 0 2 0 2 0 0 0 0 2 1 0 2 0 0 1 0 0 1 1 0 0 0 1 1 1 2 1
152 0 1 1 0 1 2 1 1 1 1 0 0 0 0 0 0 1 1 1 1 1 0 0 0 1 2 0 0 2 1 0 0 1 1 0 2 1 0 1 1 0 0 0 0 1 0 0 0 0 0 0 1 0 0 1 0 0 0 0 0 1 2 2 1 0 1 0 0 0 0 1 1 0 0 2 2 0 1 0 1 0 2 1 2 0 0 0 0 2 0 1 2 1 0 0 0 2 1 1 1 2 0 1 0 0 2 0 1 1 0 1 0 2 2 0 0 0 1 1 2 0 1 1 0 0 0 1 2 0 1 1 0 0 0 0 1 0 0 0 1 1 0 0 0 2 0 0 0 0 0 0 0 1 0 0 0 0 0 2 1 1 1 0 2 1 1 0 0 2 0 0 0 1 1 0 1 1 1 1 0 1 1 1 1 1 1 2 1 0 2 2 1 1 1 1 1 0 0 0 0 0 0 1 1 0 1 0 1 0 0 0 1 0 0 2 1 0 2 0 2 1 1 0 0 0 0 0 0 0 0 0 0 0 0 0 0 2 0 0 0 0 2 0 1 0 0 0 0 0 0 0 1 1 0 0 1 1 0 0 0 0 0 0 0 0 1 1 0 0 0 1 1 1 0 0 0 2 2 1 0 2 0 0 1 0 1 2 2 2 1 1 0 2 0 1 0 1 0 1 0 1 0 0 0 0 0 0 0 0 1 1 0 0 0 1 0 0 0 0 0 1 1 1 1 0 0 1 1 1 1 1 0 0 0 0 0 1 1 0 0 0 1 2 0 0 2 0 2 2 0 0 2 2 2 0 0 0 0 1 1 0 0 0 0 0 0 2 2 0 0 0 0 2 1 1 2 1 1 1 1 1 0 1 2 0 0 1 1 0 0 0 0 0 2 0 0 1 0 0 0 0 0 0 0 0 0 0 0 0 1 0 0 1 0 1 0 1 0 1 0 1 0 0 0 2 2 1 1 1 0 1 0 1 1 1 0 0 1 0 1 1 0 0 1 2 2 2 0 0 0 0 0 2 1 1 0 2 0 1 1 1 2 0 2 2 2 2 2 1 1 1 1 1 1 0 1 0 0 0 0 2 0 1 2 1 0 2 2 0 1 2 1 2 2 0 1 0 1 2 0 1 2 1 0 1 2 2 1 1 0 1 0 1 0 2 1 0 0 0 0 2 2 2 0 1 1 1 1 2 0 0 1 0 1 0 1 0 0 1 0 0 2 0 0 2 1 2 2 0 0 0 0 0 1 1 1 0 1 0 0 0 0 2 0 1 2 1 1 0 0 1 0 0 0 0 0 1 0 2 0 0 0 0 0 0 0 1 0 0 1 0 0 0 0 0 0 0 0 0 0 2 0 0 2 2 1 0 2 1 0 0 0 0 0 1 0 0 0 0 0 0 0 1 1 0 2 1 0 0 0 0 1 0 1 1 2 0 0 1 0 0 0 1 0 0 0 0 0 0 0 0 1 1 1 1 0 1 1 0 0 0 1 2 0 0 2 1 1 0 0 1 0 1 0 0 0 1 1 1 1 0 2 2 0 2 0 1 1 2 0 0 0 1 1 0 0 1 1 1 0 0 0 0 0 0 0 1 2 0 1 0 0 0 0 0 0 2 2 2 0 0 1 2 0 1 1 0 0 0 0 1 0 1 2 1 1 0 0 1 0 1 1 1 0 1 1 0 0 0 0 0 0 1 0 1 1 0 1 0 0 0 2 2 2 0 0 1 1 1 0 0 1 0 0 0 0 0 1 1 1 1 0 0 1 1 0 1 0 2 0 2 2 1 1 1 0 0 0 0 1 0 0 1 2 2 1 0 2 0 0 0 1 0 2 1 1 2 0 0 1 0 0 1 0 1 0 0 0 1 0 0 2 2 0 2 0 1 1 0 1 1 1 0 0 0 1 1 1 0 0 0 0 2 2 0 0 1 0 1 0 2 0 0 0 2 2 0 1 0 1 0 1 0 0 0 0 1 2 2 2 0 0 0 0 0 0 2 0 0 2 0 0 1 2 2 2 0 1 0 0 2 0 2 2 0 1 1 0 2 0 0 0 0 2 0 0 0 1 1 1 1 2 0 0 0 1 1 0 0 0 2 0 2 0 1 1 0 1 1 0 1 2 0 0 0 1 0 1 0 1 0 1 2 2 0 1 1 1 1 2 0 0 0 1 1 2 0 1 2 0 0 0 0 0 0 2 0 0 0 0 0 0 1 0 0 0 0 0 1 0 0 1 2 0 0 1 1 1 0 2 1
153 0 1 0 0 0 0 2 2 1 0 0 2 2 1 1 0 2 2 2 2 2 0 0 0 0 0 0 1 2 2 0 1 2 1 0 1 1 0 0 1 0 0 0 0 0 1 0 0 0 0 0 2 0 1 0 0 1 1 0 1 1 1 1 2 0 2 1 0 1 0 0 1 0 1 2 1 0 0 0 0 0 2 1 1 0 0 1 1 2 0 1 0 0 0 0 1 2 2 2 2 2 0 2 0 0 2 0 0 0 0 1 1 2 2 2 2 0 2 0 0 0 1 1 0 1 0 0 0 0 1 1 0 0 0 0 0 0 1 0 1 1 1 0 0 2 1 0 0 0 0 0 0 0 1 0 0 1 0 1 1 0 0 1 1 2 2 1 1 1 0 0 1 2 0 0 1 1 0 1 0 1 1 1 1 1 1 0 0 0 1 2 0 0 0 0 1 0 1 0 0 0 1 1 1 0 1 0 0 0 0 0 2 0 1 1 1 1 1 1 1 2 0 0 1 1 1 0 0 0 0 0 0 1 1 0 0 1 0 0 0 0 1 0 1 0 0 0 0 0 0 0 0 0 1 0 1 1 0 0 0 0 0 2 0 0 1 0 1 1 0 1 0 0 0 1 0 0 1 0 1 1 1 1 0 1 1 0 0 2 0 1 0 2 1 1 0 2 0 1 0 1 0 0 0 1 0 0 1 0 1 2 0 0 1 0 0 0 0 0 0 2 1 1 1 0 0 1 1 0 1 0 0 0 0 0 0 2 0 0 0 0 2 1 0 0 0 0 2 2 1 1 2 2 1 0 1 0 1 1 2 1 2 0 2 1 0 1 1 0 1 1 0 2 1 0 0 1 1 1 2 0 0 0 1 0 0 1 1 0 0 0 1 1 2 2 2 1 0 0 0 0 0 1 0 0 0 1 0 0 0 0 0 0 1 1 1 0 0 1 0 1 1 2 2 2 1 1 0 0 1 0 0 2 1 1 0 2 0 0 2 0 0 1 0 1 1 1 0 0 0 0 0 1 2 1 1 1 2 0 2 1 0 1 0 1 1 1 2 1 1 1 2 2 1 1 0 1 1 0 0 1 0 1 1 1 0 2 2 0 2 2 1 2 0 0 1 1 2 1 1 0 1 0 0 2 1 2 1 1 0 1 0 0 0 1 0 0 0 2 2 0 2 2 0 1 0 0 0 2 0 1 0 0 0 0 2 0 0 2 0 1 2 0 0 2 1 1 1 0 0 1 0 0 2 2 2 0 1 1 1 0 2 2 0 0 0 1 1 1 0 0 1 0 1 0 1 1 0 2 1 0 0 1 1 1 1 0 0 0 0 0 1 1 0 0 1 0 0 0 0 2 0 0 1 2 0 1 1 1 1 0 0 1 0 0 2 0 0 1 0 0 0 0 0 0 2 0 0 0 1 0 1 1 1 0 2 1 0 0 1 0 0 1 1 1 1 0 1 0 0 1 0 0 0 0 0 1 1 0 0 0 0 1 1 0 1 2 0 0 0 0 1 0 1 0 1 1 2 0 0 2 2 1 0 2 0 2 2 0 0 2 0 1 2 0 0 1 2 2 0 2 0 1 0 1 1 2 2 0 0 0 0 1 0 2 1 1 2 2 0 0 1 2 0 1 1 0 0 0 0 0 1 0 1 1 0 0 0 1 1 0 0 0 0 0 0 1 0 0 0 0 1 0 0 1 0 2 2 0 2 2 1 0 0 1 0 0 0 0 0 0 2 1 1 0 0 0 1 1 2 2 0 0 2 2 0 2 1 1 1 1 2 1 2 1 0 0 0 0 0 0 0 1 2 2 0 0 0 1 0 0 2 0 2 0 2 1 1 1 1 1 0 0 0 0 0 0 0 1 0 0 2 0 0 2 0 0 0 0 0 0 1 0 0 0 1 1 1 0 1 1 0 2 2 0 0 0 0 1 0 1 1 1 1 0 2 2 2 0 1 0 1 0 0 0 0 1 2 1 0 0 0 0 0 0 1 1 0 0 2 1 1 2 2 2 2 2 0 1 0 2 0 2 2 0 1 1 0 2 0 0 0 0 0 1 1 1 0 1 0 1 2 1 0 0 1 1 0 0 0 2 0 1 0 1 1 2 2 0 0 2 2 2 1 0 1 0 1 0 1 0 0 2 2 0 2 0 0 1 1 1 0 0 0 0 0 0 1 1 0 0 0 1 1 0 2 0 0 0 0 0 0 2 0 0 2 0 0 1 1 0 0 0 0 0 0 1 1 1 2 0
154 1 1 0 0 0 1 1 1 1 0 0 1 1 1 0 0 2 0 0 0 0 0 0 0 0 0 0 0 2 2 0 1 0 0 0 1 1 0 0 2 1 2 2 0 2 1 0 0 0 0 0 0 0 0 1 0 0 0 1 1 1 2 2 1 0 1 0 0 0 0 1 2 0 2 2 0 0 1 0 2 0 2 1 2 0 0 0 0 1 0 0 2 0 0 0 0 1 1 1 1 2 0 1 1 1 2 2 1 0 0 1 2 2 2 2 1 0 1 1 1 0 2 0 1 1 0 2 2 1 1 1 1 0 1 1 1 0 0 0 1 1 0 0 0 0 0 0 0 2 2 0 0 0 0 1 1 1 0 1 1 1 0 1 0 1 2 1 1 0 0 0 1 2 2 0 2 1 0 0 0 0 0 0 1 0 1 2 0 1 1 2 0 0 0 1 1 0 0 0 0 0 0 1 1 0 1 1 1 0 2 0 1 1 1 2 0 0 0 1 1 1 1 0 0 1 1 0 0 0 0 0 0 0 0 0 0 1 1 1 0 1 2 0 2 1 1 0 0 0 0 0 1 1 1 0 0 1 0 0 0 0 0 0 0 0 0 0 2 0 0 1 0 1 1 0 0 1 2 1 0 2 0 1 0 1 1 2 2 2 1 1 2 2 2 0 1 1 0 1 1 0 1 1 0 0 0 0 0 1 0 1 0 0 1 0 1 0 0 0 1 1 2 0 2 0 1 1 1 1 0 0 0 0 0 1 1 0 2 0 0 0 0 1 1 0 0 1 2 1 1 1 0 0 0 2 0 0 0 2 2 0 1 0 1 0 0 1 2 0 0 0 0 2 1 1 2 1 0 2 1 0 0 0 1 0 0 0 0 0 0 0 1 1 2 1 1 0 1 1 1 1 0 2 1 0 0 1 0 0 0 0 0 1 0 1 0 0 0 0 0 0 0 0 1 1 0 0 0 0 1 0 0 1 0 0 1 0 0 0 0 1 0 0 2 2 2 2 0 0 0 0 0 1 1 0 1 1 2 1 1 2 0 1 0 1 1 2 1 0 0 0 2 2 0 0 0 0 2 0 0 2 0 0 1 1 0 1 2 0 1 2 1 1 0 1 1 1 2 2 0 0 1 1 0 1 1 0 0 0 0 1 0 0 2 0 0 1 0 1 1 1 0 0 0 0 0 1 1 1 1 0 2 2 2 0 2 0 0 1 1 0 1 0 0 2 0 1 1 1 0 1 0 0 2 2 1 0 0 0 0 0 1 1 0 0 0 1 1 0 1 2 1 0 1 0 1 2 0 1 1 0 0 0 1 0 0 0 1 1 1 0 1 0 0 0 0 1 1 0 1 0 2 0 0 1 1 0 1 1 1 0 0 2 0 2 1 0 0 0 1 0 0 0 0 0 2 2 0 0 0 0 1 0 1 0 2 0 1 2 1 2 0 1 2 2 2 0 0 0 0 1 1 2 1 1 0 2 2 0 0 0 1 0 1 1 1 1 1 0 0 1 0 2 0 0 0 0 2 0 1 1 2 0 0 2 0 2 1 0 1 1 0 0 0 1 1 0 1 2 1 0 0 1 1 2 0 1 1 0 1 0 0 2 0 0 1 0 0 0 0 0 1 2 0 1 1 2 2 1 0 0 0 0 1 0 0 0 1 2 0 2 0 0 0 0 2 0 0 0 0 0 0 1 0 0 0 1 1 0 1 1 2 2 1 0 0 0 1 1 0 1 1 1 1 0 0 0 0 0 1 2 1 1 2 0 2 2 1 2 0 2 2 0 2 0 0 0 0 0 0 0 1 2 1 0 0 0 0 1 0 0 1 0 2 1 1 1 2 0 2 2 0 1 1 2 0 0 0 1 0 0 2 1 0 2 0 2 2 0 1 0 1 0 0 0 1 0 0 0 2 2 0 2 1 1 0 0 0 0 1 0 1 1 1 0 0 0 1 0 0 1 2 0 0 1 0 1 1 2 2 0 0 0 0 0 0 2 0 0 1 0 1 1 2 1 1 2 0 0 0 2 0 2 2 0 1 2 0 1 1 1 1 0 1 1 1 2 2 0 2 0 2 1 1 0 0 1 1 1 0 2 0 1 0 0 0 1 1 0 0 2 1 1 1 1 1 1 0 2 1 0 1 2 1 0 1 0 0 1 1 1 0 0 2 1 2 0 2 2 1 0 0 0 0 2 0 2 1 0 0 0 0 2 0 1 1 0 1 2 0 0 0 2 0 0 0 0 0 0 0 0
155 0 0 0 2 0 2 0 0 2 0 0 0 1 0 0 1 0 0 1 1 1 0 0 0 0 1 0 1 2 0 1 1 0 1 0 2 2 0 0 0 0 0 1 0 1 0 0 0 0 0 0 1 1 0 1 0 0 1 0 1 2 2 2 0 1 1 0 0 0 0 0 1 0 1 2 1 0 1 0 2 0 2 1 2 0 0 1 1 2 1 1 1 1 0 2 0 1 1 2 1 1 1 0 1 0 2 1 2 0 0 2 0 0 2 1 1 0 1 1 2 0 2 0 1 0 0 1 2 0 0 0 0 0 0 0 0 0 0 0 0 2 0 0 0 1 0 0 0 0 0 0 0 0 1 1 0 1 0 1 0 0 1 1 0 1 1 0 1 0 1 0 0 2 1 0 2 2 2 2 0 0 0 0 0 0 0 0 0 0 0 1 1 0 2 0 1 0 0 0 0 0 1 1 1 0 1 0 1 0 0 0 1 1 0 2 0 0 2 1 1 0 0 0 2 2 0 0 0 0 0 0 0 0 0 0 0 2 0 0 0 0 2 0 2 0 1 0 0 0 0 0 0 0 1 0 0 2 0 1 1 1 0 0 0 0 0 1 2 0 0 0 0 1 1 0 0 0 1 0 1 1 1 1 0 2 2 1 2 2 1 2 2 2 2 0 2 2 0 1 0 0 1 1 1 0 1 0 0 0 0 1 0 0 2 0 0 1 0 0 1 1 1 1 2 0 0 0 1 2 2 1 0 0 0 0 0 0 2 0 0 0 1 2 0 0 1 0 1 1 0 0 0 1 0 1 1 0 0 1 1 0 1 0 1 0 0 2 1 0 1 1 1 2 1 0 2 1 1 1 2 2 0 0 2 1 0 0 0 0 2 2 0 0 2 1 1 0 1 1 0 2 0 0 0 0 0 2 0 0 1 0 0 0 1 1 1 0 0 0 0 0 1 0 0 0 0 2 0 0 2 0 0 0 1 1 0 1 1 0 0 2 0 0 0 1 2 2 0 0 0 0 0 2 1 1 0 0 0 0 2 1 0 0 0 1 0 1 2 1 1 1 1 0 0 0 0 0 1 1 2 0 0 1 1 1 0 0 1 0 0 1 1 0 0 0 2 1 1 2 0 1 2 1 0 1 2 0 0 1 0 2 0 0 2 0 0 0 0 2 2 0 2 2 1 0 0 1 1 1 1 0 1 1 0 0 1 0 2 1 0 1 1 1 0 1 1 2 2 0 0 0 0 1 1 1 0 1 0 2 1 0 0 1 0 1 0 0 0 2 0 0 0 0 0 0 0 0 0 2 0 1 0 0 1 1 0 0 0 0 0 1 1 0 0 0 0 1 1 0 1 0 2 0 0 1 1 0 2 1 1 0 0 1 0 1 0 0 0 0 0 1 0 0 0 1 1 1 0 0 1 0 1 0 1 0 1 0 0 2 0 1 0 1 1 0 0 1 0 0 1 2 0 0 0 0 0 2 2 0 0 0 1 0 1 1 1 2 0 1 1 0 0 0 0 0 0 0 0 2 1 1 1 0 0 1 1 1 2 1 1 0 0 0 1 0 0 0 2 2 0 2 0 1 0 1 1 1 1 0 1 0 0 0 1 1 0 1 1 1 0 0 0 2 0 0 1 1 0 0 0 2 1 0 2 2 1 0 0 1 1 1 0 0 0 0 1 0 0 0 0 0 1 0 0 2 0 0 2 1 0 0 1 1 1 1 0 0 1 1 0 1 0 1 1 0 0 0 1 1 2 2 1 1 2 0 2 2 2 1 1 0 2 1 2 1 0 1 0 0 0 0 0 1 2 1 1 0 0 1 0 0 2 0 2 0 1 0 1 0 0 1 0 1 0 0 0 0 0 0 0 0 1 0 0 1 0 0 1 1 0 0 0 0 0 0 0 0 0 0 1 1 0 2 2 0 1 0 0 0 0 2 0 0 0 0 1 0 1 0 1 0 2 0 0 1 0 1 1 1 1 1 0 0 0 0 0 1 0 0 2 2 1 2 2 2 2 2 0 0 0 2 1 0 2 0 0 0 1 1 0 0 0 0 1 0 1 2 1 1 0 1 2 1 0 0 0 0 1 1 0 1 0 1 0 0 1 1 2 1 1 0 0 2 1 1 1 1 1 1 1 1 2 0 0 0 0 0 0 1 1 1 0 1 0 0 0 0 0 1 0 1 0 0 0 0 2 2 2 1 0 0 0 2 0 1 1 0 0 2 1 1 0 2 1 0 0 0 0 0 1 0
156 1 0 0 0 0 0 1 1 1 0 0 0 1 0 0 0 1 0 0 0 0 0 0 0 0 1 0 0 2 1 0 2 2 0 1 2 1 0 0 1 0 1 1 0 1 1 0 1 0 0 0 0 0 1 0 0 0 0 0 2 2 2 1 0 1 0 0 0 0 0 1 2 0 2 1 0 0 2 0 2 0 2 0 2 0 0 1 1 2 0 1 0 2 0 0 1 0 0 1 0 2 0 2 0 0 2 0 1 0 0 2 1 2 2 1 0 0 1 1 1 0 0 2 0 0 0 2 2 2 1 1 0 0 0 0 1 0 0 0 0 2 0 1 0 1 1 0 0 2 1 0 0 0 0 0 0 1 0 0 0 0 0 1 0 2 2 1 1 0 1 0 1 1 0 0 1 0 0 0 0 0 1 1 1 1 1 2 0 2 0 2 0 0 1 0 0 0 0 0 0 0 1 1 1 0 2 1 1 0 2 0 0 0 0 1 1 0 1 0 2 1 0 0 0 1 1 1 1 1 1 0 0 1 1 0 0 2 0 0 0 1 2 1 2 0 0 0 0 0 0 0 0 0 1 0 1 1 0 0 0 0 0 0 0 0 1 1 2 0 0 2 1 0 2 2 0 0 2 0 1 1 1 1 0 2 2 0 0 2 0 1 0 2 2 1 0 0 0 0 0 0 1 1 0 0 0 2 2 0 0 2 0 1 1 1 0 0 0 0 0 2 2 1 1 0 0 2 2 1 1 1 0 0 0 0 0 1 1 0 0 0 2 2 0 0 0 1 1 2 1 1 2 2 2 0 0 1 0 1 1 0 2 0 2 0 0 2 1 0 1 1 0 2 2 0 1 1 0 2 2 1 0 0 1 0 0 0 0 1 0 0 1 0 2 0 0 0 1 1 1 1 0 0 0 1 0 0 0 0 0 0 0 0 1 1 0 0 0 0 0 1 0 2 1 2 2 0 0 0 1 0 0 1 0 0 0 0 0 0 2 0 0 1 1 1 1 2 0 0 0 1 0 2 1 1 0 0 1 0 2 1 0 0 0 0 0 0 2 0 1 1 2 2 1 0 1 0 2 1 0 2 0 0 1 1 0 1 2 0 1 1 0 0 1 1 0 0 1 2 0 1 2 1 0 0 2 1 0 1 0 0 0 1 0 1 1 0 0 1 1 2 2 2 0 0 0 1 1 1 1 1 0 0 0 1 1 0 1 1 0 1 1 0 0 0 1 0 0 0 0 0 0 0 0 1 1 0 0 2 2 0 0 1 0 1 1 2 2 0 0 2 2 0 1 1 2 2 0 2 0 0 0 0 2 0 2 1 0 0 0 1 0 0 0 0 0 0 0 0 0 1 0 0 2 2 1 0 1 1 0 0 1 2 0 1 1 0 0 0 1 0 1 1 1 0 2 0 0 0 1 0 0 0 1 1 2 0 1 2 1 0 0 0 2 2 2 0 0 0 0 2 0 0 0 0 0 2 2 0 0 0 1 1 0 0 1 2 0 0 0 0 0 0 0 1 1 0 0 2 1 1 2 1 2 2 0 1 2 1 0 1 0 0 0 2 0 0 1 1 0 0 0 1 1 2 2 2 2 0 0 0 0 2 0 0 1 1 1 1 0 0 1 1 1 1 1 0 0 0 0 0 1 0 1 1 0 0 1 2 0 2 1 1 0 0 2 1 1 0 1 1 2 1 0 0 1 0 0 0 0 1 0 1 0 1 2 1 1 1 0 1 0 0 0 1 0 0 1 1 1 2 0 0 1 1 0 1 0 2 0 2 2 0 1 0 0 1 0 0 0 1 0 1 2 2 0 0 0 0 0 0 2 0 2 0 2 2 2 0 2 2 0 1 0 1 0 0 0 1 0 0 1 1 0 1 0 0 1 0 0 0 1 0 0 0 1 0 0 0 1 1 0 1 1 0 1 0 1 0 1 2 0 0 0 0 1 0 2 0 1 0 1 1 0 1 0 1 2 2 1 0 1 1 0 2 0 1 0 0 2 0 0 2 2 1 2 2 0 0 0 2 0 2 2 0 0 1 0 2 0 0 1 1 2 0 1 1 2 1 1 1 2 0 0 0 0 1 1 1 0 2 0 2 0 0 0 2 2 0 0 2 2 1 1 0 1 1 1 0 2 0 2 2 1 0 1 0 2 0 0 0 0 0 0 0 1 0 0 2 0 0 0 0 0 2 0 1 1 0 0 0 0 0 0 0 0 0 0 2 1 0 0 2 0 0 0 0 0 0 1 0
157 0 0 0 0 0 1 0 1 0 0 0 1 1 1 0 0 1 2 0 0 0 0 0 0 0 1 0 1 2 1 2 1 1 0 0 2 1 1 0 1 0 0 1 1 1 1 0 1 0 0 0 1 1 0 0 0 0 0 0 1 1 2 2 1 0 1 1 0 0 0 0 1 0 1 2 1 0 2 0 2 0 2 0 1 0 0 1 1 2 0 0 1 1 2 0 0 2 1 2 0 0 0 2 0 0 2 0 0 0 0 1 1 2 2 2 2 0 1 1 1 0 0 2 0 0 0 1 2 0 0 0 0 0 0 0 1 0 1 0 1 1 0 0 0 1 0 0 0 0 0 0 0 0 0 0 0 1 1 1 0 0 0 2 0 0 0 0 0 0 1 0 1 2 0 0 1 0 0 0 0 0 0 1 0 0 0 2 0 1 1 2 0 0 2 0 2 0 0 0 0 0 1 0 0 0 0 0 1 0 2 0 2 0 2 2 2 1 1 1 1 1 1 0 0 1 1 1 1 1 1 1 1 1 0 0 0 2 0 0 0 0 1 0 1 0 0 0 0 0 0 0 0 0 1 0 0 2 0 1 1 1 0 0 0 0 0 0 2 2 0 1 1 0 1 0 0 1 2 1 0 2 0 0 1 1 2 2 2 2 2 2 2 2 2 0 1 0 0 1 0 0 0 0 0 0 0 1 0 0 0 1 0 0 2 0 0 0 0 0 1 2 1 1 1 0 0 1 1 2 2 2 1 0 0 0 0 1 1 0 1 1 0 2 0 0 0 0 2 0 0 0 2 2 0 0 1 0 0 1 1 0 0 0 0 2 0 1 2 0 0 0 0 2 0 1 0 0 0 2 2 2 0 1 0 0 0 1 1 0 1 1 0 0 1 1 1 1 0 0 0 0 0 0 0 1 0 0 0 0 0 0 1 0 0 1 0 0 0 0 0 1 1 0 2 2 1 0 1 0 2 1 0 1 1 1 0 1 0 0 1 1 0 1 0 1 1 1 0 0 1 0 0 2 1 1 0 1 0 0 1 1 0 0 1 2 1 1 1 0 0 0 1 1 1 0 1 0 2 0 1 1 0 1 1 1 0 1 2 1 1 2 1 1 0 1 1 0 0 2 0 1 1 1 0 1 2 1 0 2 0 0 0 0 0 2 0 0 0 1 0 1 1 1 0 0 0 0 0 1 0 1 1 0 1 0 2 0 1 0 0 2 1 1 1 1 2 1 1 0 1 1 0 0 1 0 0 0 1 0 0 0 0 1 1 0 1 1 1 0 0 0 0 0 0 0 0 0 0 2 0 0 1 0 1 1 2 0 1 1 0 1 1 0 0 0 0 1 1 0 0 1 0 0 2 2 2 0 1 1 1 0 0 0 0 0 0 0 0 1 0 0 0 1 0 0 1 1 0 0 0 0 0 0 1 1 2 1 0 2 0 1 0 1 1 1 1 1 0 0 1 1 1 2 1 1 0 2 2 0 0 0 0 1 2 2 0 2 0 0 0 0 1 0 0 1 1 1 2 0 0 0 1 0 0 1 1 1 1 1 0 1 0 1 1 1 0 1 1 1 0 1 0 0 0 1 1 1 1 0 0 0 0 2 0 1 1 1 1 1 0 0 0 1 1 0 0 0 0 0 0 1 0 0 1 1 0 0 0 1 0 1 1 1 0 0 2 0 0 0 0 0 1 0 0 1 0 1 2 1 0 1 1 0 0 1 1 0 2 2 0 0 0 0 0 0 0 0 1 1 1 2 0 0 0 1 0 2 2 2 0 0 2 2 2 0 0 1 0 0 1 0 1 2 1 1 1 0 0 2 0 0 1 1 1 0 2 2 1 0 1 1 0 0 0 1 0 0 0 1 1 1 2 0 0 1 1 1 1 0 0 0 1 0 0 0 1 1 1 0 2 2 0 2 1 0 1 0 0 0 0 2 0 0 0 0 2 0 1 0 1 0 1 1 0 1 0 1 1 2 2 0 0 0 0 0 0 1 1 0 1 1 1 2 1 1 1 1 1 0 1 1 0 0 1 2 0 2 1 1 0 0 0 0 1 0 0 0 2 0 0 0 2 1 0 0 1 1 0 0 1 1 0 1 1 0 0 0 1 1 0 1 1 0 0 1 1 0 0 0 0 2 2 1 1 0 0 0 0 0 2 0 1 0 1 0 1 0 0 0 0 0 0 0 0 1 0 0 0 1 1 0 0 0 0 0 0 1 0 2 0 0 0 2 0 1 0 1 1 0 2 1
158 0 1 0 0 0 1 2 2 0 0 1 1 1 1 0 0 2 0 0 0 0 0 0 0 1 2 0 0 2 1 1 1 1 0 0 1 1 0 0 1 1 0 0 1 1 1 0 0 0 0 0 0 0 1 2 1 0 0 0 1 1 0 0 0 0 0 0 0 0 1 1 2 0 1 2 1 0 2 1 1 0 1 1 1 0 0 1 0 2 0 1 0 1 2 0 0 1 1 2 1 2 1 1 0 0 2 2 2 0 0 2 0 0 0 0 0 1 2 1 2 1 0 2 0 0 0 2 2 2 2 2 0 0 0 0 0 0 0 0 0 2 0 0 0 0 0 0 0 1 0 0 1 0 1 0 0 1 1 1 1 1 0 2 1 2 0 1 1 1 0 0 0 2 0 1 2 0 0 0 0 1 1 1 2 2 1 2 1 1 1 2 1 1 2 0 1 0 0 0 0 0 0 0 1 0 2 0 1 0 1 0 1 0 0 1 1 1 1 2 0 0 0 1 1 1 1 0 0 0 0 0 0 0 0 0 0 2 0 0 0 0 2 0 1 0 0 0 0 0 0 0 0 0 0 0 1 2 0 1 1 1 0 1 1 0 0 0 2 0 0 2 0 2 0 0 0 0 1 0 1 0 2 2 0 2 2 2 1 2 1 1 0 1 0 1 0 0 0 0 0 1 1 1 0 0 1 0 0 0 0 1 0 0 2 1 1 0 0 0 0 2 1 1 1 0 1 2 1 0 0 0 0 0 0 0 0 2 0 1 1 1 1 2 0 0 0 0 1 1 0 0 2 2 1 0 1 0 0 2 2 0 2 0 2 1 0 2 1 0 1 1 1 2 0 0 2 1 1 1 2 1 0 1 2 1 0 0 0 1 1 1 0 1 2 1 1 0 1 1 1 1 1 1 1 0 1 0 0 0 1 0 0 0 2 2 2 1 0 0 0 1 1 0 1 2 2 1 1 0 0 1 0 2 1 1 0 0 2 0 1 1 0 1 0 0 1 1 0 0 1 0 0 2 1 1 0 0 1 0 1 2 1 0 1 1 1 0 2 0 1 1 1 1 1 1 0 0 2 0 1 1 0 0 1 0 0 0 1 0 1 1 0 1 1 1 1 0 1 2 0 1 0 0 0 2 1 1 1 1 0 1 0 0 0 1 0 1 0 1 1 1 2 2 2 0 0 0 0 1 0 0 1 1 1 0 2 0 0 1 1 0 2 1 0 2 1 1 1 0 1 0 0 1 2 1 1 0 1 0 0 0 0 1 1 0 1 0 0 0 0 0 0 0 0 2 2 2 0 2 0 0 0 0 0 0 0 0 0 0 0 1 0 2 0 0 0 0 0 0 0 1 0 2 2 2 1 0 1 0 0 0 0 1 2 0 0 0 1 0 1 0 0 0 0 0 2 1 0 0 0 0 1 0 1 0 2 0 0 2 1 1 0 2 1 1 1 0 0 0 1 2 0 1 0 0 0 1 1 0 0 0 0 1 1 1 1 2 0 0 0 2 1 0 0 0 1 0 1 2 0 2 2 2 0 2 1 2 1 0 0 2 1 0 1 1 0 0 1 1 0 0 0 0 2 2 1 1 2 0 0 0 0 2 0 1 1 2 1 1 1 0 1 2 0 1 1 1 1 1 1 1 0 0 0 0 1 0 0 1 0 0 0 0 0 0 1 0 0 0 0 0 2 1 0 0 1 0 2 2 0 0 2 1 1 0 0 1 0 0 0 0 1 0 0 0 0 0 2 1 0 1 1 1 2 0 0 1 1 1 0 1 2 2 2 0 0 0 0 0 1 0 0 1 2 2 2 0 0 0 1 1 0 2 0 0 2 1 1 1 1 2 0 0 1 1 0 0 1 0 1 0 2 0 0 2 0 1 2 1 0 0 1 0 0 0 1 2 1 0 1 1 0 2 2 0 0 0 0 0 0 1 1 1 0 1 1 0 1 1 0 1 1 0 0 0 0 2 2 2 2 0 0 0 0 0 0 1 0 1 2 2 1 2 1 1 1 2 1 0 0 1 0 2 1 1 1 0 1 1 0 0 1 1 2 0 1 1 2 0 1 0 2 1 0 0 1 0 1 2 0 2 0 2 0 0 0 1 2 1 1 0 1 1 1 1 1 2 1 0 1 0 1 1 1 0 1 0 0 1 1 1 0 0 2 1 2 0 0 0 0 0 0 0 0 0 2 2 2 0 0 0 0 0 1 0 0 0 1 2 1 0 0 1 0 0 2 0 0 0 1 0
159 0 2 0 0 0 2 1 1 1 0 0 0 1 0 0 0 2 0 0 0 0 0 0 0 0 1 0 0 1 1 0 1 1 0 0 2 2 0 0 1 0 1 1 1 1 1 0 0 0 0 0 1 1 1 0 1 0 0 0 2 2 1 1 1 0 1 0 1 1 0 1 2 0 1 2 1 1 2 1 1 0 2 1 2 0 0 0 0 2 0 0 0 2 1 0 0 1 1 1 0 2 1 0 0 1 2 0 0 0 0 0 1 2 2 1 1 0 1 0 0 0 2 0 0 2 0 2 2 1 1 1 0 0 0 0 0 0 1 0 0 2 0 0 0 1 0 0 0 1 1 0 1 2 0 0 0 1 0 1 1 1 0 1 1 2 1 2 0 1 1 0 0 2 0 0 0 0 0 0 0 0 1 1 1 1 1 0 0 0 0 1 0 0 2 0 0 0 0 0 0 0 0 0 0 0 1 0 1 0 1 0 1 0 0 2 2 0 1 1 1 0 0 0 0 0 0 0 0 0 0 0 0 0 0 0 0 2 0 0 0 0 2 2 2 0 0 0 0 0 0 0 0 0 0 1 1 1 0 0 0 0 0 0 0 0 0 0 1 0 0 0 0 2 0 1 0 2 2 1 0 0 0 0 1 0 2 0 0 2 1 0 1 2 1 1 0 2 0 1 0 0 1 1 0 0 0 1 1 1 0 2 0 0 2 0 0 1 0 0 0 2 2 1 2 0 1 1 1 0 1 0 0 0 0 0 0 1 1 1 1 1 1 2 0 0 0 0 1 2 0 0 2 2 2 0 1 0 1 0 1 1 0 1 0 0 0 2 0 0 2 2 0 2 1 1 0 2 1 1 1 0 0 0 0 0 0 0 0 0 2 2 0 0 1 0 0 0 2 2 2 2 1 0 0 1 0 1 0 0 0 0 0 1 1 2 0 0 0 2 0 0 1 1 1 2 0 1 0 0 2 0 0 2 0 0 1 0 1 0 0 2 1 1 0 2 2 1 1 0 0 0 0 0 2 0 2 1 1 1 1 1 0 0 0 0 0 1 2 0 0 0 2 2 0 0 0 0 1 0 1 1 0 1 0 2 1 0 0 0 0 0 1 1 0 1 1 0 1 1 1 1 2 2 0 0 2 1 2 0 1 1 1 0 1 1 0 1 0 1 1 1 2 2 1 0 0 1 1 1 1 0 2 1 2 1 1 0 0 1 1 0 1 1 0 1 1 1 1 0 1 0 0 0 0 2 0 1 0 1 1 0 0 1 1 0 1 2 2 0 0 1 0 0 0 0 1 2 0 0 1 0 0 0 0 0 0 0 0 0 0 0 0 0 1 0 1 1 1 0 1 1 0 0 1 2 1 0 1 1 0 0 1 1 1 1 1 0 0 1 0 1 0 1 1 0 2 1 0 0 1 1 0 0 2 2 2 1 0 1 1 1 0 0 2 2 2 0 0 0 0 2 1 2 1 1 0 2 2 0 0 0 1 0 2 1 1 0 2 0 0 2 0 0 1 0 0 1 2 0 0 0 1 1 0 1 1 0 2 2 0 1 0 1 0 0 0 0 1 1 1 1 0 0 2 2 2 2 2 0 0 0 0 2 0 0 0 1 1 1 0 0 1 2 0 1 1 1 1 1 1 2 0 0 1 1 1 0 1 2 0 2 1 2 0 0 2 1 1 1 1 1 0 0 0 1 0 0 1 0 0 0 2 1 1 0 0 0 2 2 1 0 0 1 1 0 0 0 2 2 1 1 0 0 2 2 0 2 1 2 0 0 2 0 0 0 0 0 0 0 0 0 0 1 2 2 2 0 0 1 0 0 1 0 1 0 1 1 1 0 1 1 0 0 0 0 0 0 0 0 1 1 2 1 0 1 0 0 1 0 1 0 1 0 0 0 1 0 0 0 2 2 0 2 2 0 1 0 0 0 0 2 0 0 0 2 2 1 1 0 1 0 1 1 0 1 0 1 2 1 1 0 0 0 1 2 0 1 0 0 1 1 1 1 1 1 1 2 0 0 0 2 1 1 1 2 0 2 0 1 0 0 0 0 2 1 1 0 1 0 0 0 1 0 0 0 0 1 0 0 0 2 0 2 0 1 1 2 2 0 0 2 2 2 1 1 1 0 1 0 1 0 2 1 1 0 1 0 0 1 1 1 0 0 0 0 0 0 0 0 0 0 0 0 0 1 1 1 1 0 0 0 0 1 0 0 0 0 1 2 0 0 0 2 0 0 0 0 0 2 2 1
160 0 1 0 0 0 1 1 2 0 0 0 0 0 0 0 0 1 1 0 0 0 0 1 0 0 1 0 1 2 1 1 0 0 0 0 2 1 0 0 1 0 2 2 0 2 1 0 0 0 0 0 1 1 0 2 0 0 0 0 2 2 2 2 0 0 0 0 1 1 0 1 1 0 1 2 1 0 1 1 0 0 1 0 0 0 0 0 0 1 0 0 0 0 0 0 1 0 0 0 0 1 0 0 2 2 2 1 2 1 0 1 0 1 1 0 0 0 0 2 2 0 2 0 0 2 0 0 0 0 0 0 0 0 0 0 0 0 0 0 0 2 0 0 0 2 0 0 0 2 2 0 0 0 0 0 0 0 0 1 1 1 0 2 1 1 1 1 1 1 0 2 1 0 0 0 2 0 0 0 0 1 0 0 0 0 0 1 0 0 0 1 0 1 2 0 1 0 0 0 1 1 0 1 1 0 0 0 1 0 2 0 0 0 1 2 0 0 1 1 1 1 1 0 1 1 1 0 0 0 0 0 0 0 0 0 0 2 0 0 0 0 2 0 2 0 0 1 1 1 0 0 0 0 0 0 0 0 0 0 0 0 0 2 0 0 0 0 1 1 0 1 0 1 1 1 0 0 2 1 1 1 1 1 1 1 2 2 0 2 0 0 0 2 1 1 0 0 0 0 0 0 1 1 0 0 2 0 1 1 0 2 0 0 2 0 1 0 1 0 1 1 1 1 2 1 1 1 1 0 2 2 2 0 0 0 0 2 0 1 2 1 2 1 1 0 2 1 1 2 1 1 2 2 1 0 1 0 0 0 0 0 2 0 2 1 0 2 0 0 2 2 1 2 1 0 2 1 1 1 0 0 0 0 2 2 0 1 1 0 1 1 0 0 2 0 0 0 2 1 1 1 0 1 1 0 0 1 1 1 0 1 0 1 0 1 0 1 0 0 0 0 1 0 0 2 1 1 0 0 0 0 0 0 0 0 0 0 0 0 1 0 0 1 1 1 1 2 0 0 0 0 0 2 2 1 1 0 1 0 1 0 0 0 0 1 0 0 2 0 0 0 1 1 1 0 1 0 2 2 2 1 1 0 2 0 0 2 2 0 1 2 1 0 1 0 1 0 0 2 0 1 1 1 0 1 1 2 1 1 0 1 0 0 0 1 0 0 0 2 2 0 2 2 0 1 1 1 1 1 1 0 0 0 0 0 1 0 1 1 0 1 1 1 1 2 0 1 1 0 0 0 0 0 1 0 0 0 1 0 0 0 0 1 0 1 1 1 1 0 1 2 2 0 1 1 2 1 0 2 0 0 1 0 0 1 1 1 1 1 0 1 0 0 1 0 1 0 0 0 0 2 1 0 0 2 0 0 0 0 1 0 0 2 0 2 1 0 0 0 0 0 0 0 0 1 1 1 0 0 0 0 0 0 2 0 2 0 0 2 0 1 0 2 1 1 1 0 1 0 0 2 0 1 1 0 0 1 1 0 0 0 1 0 0 0 1 2 1 1 1 0 0 1 1 0 0 1 1 1 0 2 1 0 0 1 0 1 1 0 0 0 0 0 0 0 0 0 0 1 0 0 0 0 1 1 1 2 2 0 0 0 0 0 0 0 0 1 1 1 0 0 0 2 0 0 0 1 1 1 0 0 0 1 2 1 2 0 0 1 1 0 1 2 0 1 2 2 0 0 0 0 1 0 0 0 0 0 1 0 0 0 2 1 0 0 1 1 1 1 0 0 0 0 0 0 0 0 0 0 2 2 0 0 1 1 1 1 1 1 1 1 2 1 1 1 0 1 0 0 0 0 1 2 2 1 1 1 0 0 0 0 1 0 2 1 1 2 1 0 2 1 0 0 0 1 0 0 0 1 0 0 2 1 0 1 1 1 1 1 0 1 0 0 0 0 0 1 1 1 1 1 0 2 2 0 0 0 0 1 0 1 0 0 0 1 1 0 1 0 0 0 1 0 0 0 0 1 1 2 2 0 0 0 0 1 0 1 0 1 2 2 0 1 1 1 1 2 0 1 0 1 0 2 2 0 1 1 0 1 0 2 0 0 1 1 1 1 1 1 0 0 2 1 0 0 0 0 0 0 0 2 0 2 0 0 0 1 1 0 0 0 1 1 0 1 1 0 1 0 1 0 1 0 1 0 1 0 0 1 1 0 0 0 0 0 0 0 0 0 0 0 0 0 0 1 1 1 1 0 0 0 0 2 0 1 1 0 0 2 0 0 0 1 0 0 0 0 0 0 1 0
161 0 0 0 0 0 2 0 1 1 0 0 0 0 0 0 0 2 1 0 0 0 0 2 0 0 0 0 1 2 1 1 0 1 1 0 2 1 0 0 2 1 0 1 1 2 1 1 0 0 0 0 0 0 2 0 0 0 0 1 0 1 0 0 1 1 1 0 1 1 0 1 2 0 2 2 0 0 0 0 0 0 2 1 2 0 0 0 0 1 0 0 0 2 1 0 0 1 0 1 0 2 1 0 1 1 2 0 0 0 0 2 0 1 2 1 0 0 2 1 1 0 1 1 0 1 0 1 1 0 0 0 0 0 0 0 0 0 1 1 1 1 0 0 0 1 0 0 0 2 1 0 1 0 0 0 0 1 0 0 0 0 0 1 1 2 2 1 1 1 0 0 1 1 0 0 2 1 1 1 0 0 1 1 1 1 1 1 0 0 0 1 0 0 1 0 1 0 0 0 0 0 0 0 0 0 0 0 2 0 0 0 1 0 2 2 0 0 1 1 1 0 1 0 0 1 1 0 0 0 1 1 0 0 0 0 0 0 2 2 0 2 2 1 2 0 0 0 1 1 1 1 0 0 0 0 1 2 0 1 1 1 0 0 0 0 1 1 1 1 0 1 0 1 0 0 0 1 1 1 0 2 1 1 0 1 1 2 0 2 0 0 2 2 2 0 2 1 0 0 0 0 0 0 0 0 0 0 1 0 1 2 0 0 1 0 0 0 0 0 1 0 0 1 2 0 1 1 1 1 2 2 0 0 0 1 0 1 1 1 0 0 2 1 0 1 0 0 0 2 0 0 2 2 2 0 0 0 0 0 0 0 1 0 1 0 0 2 2 1 0 0 1 2 0 1 2 2 1 1 1 0 0 0 2 0 1 0 0 0 0 0 2 0 2 2 1 1 0 0 0 0 0 1 0 0 0 0 0 0 0 0 0 0 2 2 2 1 0 0 1 1 0 1 1 2 1 0 0 1 1 0 0 0 0 0 0 1 0 0 1 1 0 0 1 0 1 1 0 0 1 0 0 2 0 0 0 2 2 1 0 2 0 1 0 1 1 2 1 1 1 2 2 2 1 0 2 0 2 0 0 2 0 0 1 1 0 1 2 0 2 2 0 1 1 0 2 2 2 2 0 0 1 1 0 1 1 0 2 0 2 0 0 0 1 1 0 2 0 2 2 0 2 2 0 1 1 0 0 2 0 1 2 1 1 1 2 0 0 2 0 0 2 2 1 2 1 1 1 0 0 0 0 1 2 1 1 1 1 1 1 0 1 2 0 1 0 0 0 2 1 2 1 0 1 0 1 1 0 1 1 0 0 0 2 1 1 0 1 1 0 0 1 1 0 0 0 1 2 0 0 0 0 0 2 2 2 0 2 1 1 0 0 1 1 1 1 0 0 2 0 1 0 0 0 0 2 2 0 0 0 0 1 0 1 0 2 0 0 0 2 0 0 0 2 2 2 0 0 0 0 0 0 1 0 0 0 2 2 0 0 0 1 1 0 0 1 2 0 2 2 0 0 0 1 1 1 1 1 1 0 1 2 2 0 2 1 1 1 2 0 0 0 0 0 1 0 0 0 1 1 0 0 1 2 2 1 1 2 0 1 0 0 1 0 1 1 2 2 2 0 0 0 2 0 1 2 0 0 0 0 1 0 1 1 1 1 0 0 0 0 0 0 0 0 1 1 0 0 0 0 0 2 1 0 0 1 0 0 0 0 1 1 1 1 1 0 0 2 2 0 1 1 0 0 0 0 0 1 2 0 1 2 1 1 0 2 2 1 1 1 1 2 1 1 1 0 1 0 0 0 0 0 2 2 0 0 0 0 2 0 0 0 0 0 0 0 2 2 0 2 2 0 1 0 1 0 0 0 0 1 1 1 2 0 1 0 0 1 1 0 0 0 0 0 0 0 0 0 0 0 0 0 2 1 1 0 0 0 1 0 1 1 0 1 2 2 0 2 0 0 0 1 1 0 1 0 1 1 2 1 0 0 0 0 0 1 1 0 1 1 2 0 0 0 0 0 2 1 0 1 1 1 2 2 0 1 2 1 1 0 0 0 1 1 1 2 1 1 1 0 0 1 2 0 0 1 0 0 0 0 1 0 1 1 0 0 0 2 2 0 0 0 0 0 1 1 0 0 1 1 0 1 0 0 1 2 1 1 0 0 0 0 0 0 0 0 1 0 0 0 0 0 0 0 1 1 0 0 0 0 0 0 2 0 0 0 0 0 2 0 0 1 2 0 0 0 0 0 0 0 0
162 1 0 0 0 0 1 2 2 0 0 1 0 0 0 0 0 1 2 1 0 0 0 1 0 0 1 0 0 2 1 2 2 2 1 0 2 1 1 0 1 0 0 0 1 0 0 0 0 0 0 0 0 1 0 1 1 0 0 1 1 1 1 1 1 0 1 1 0 0 0 1 2 1 2 2 0 0 2 2 0 0 1 0 1 0 0 2 1 2 1 2 2 2 0 0 0 0 0 2 0 0 1 1 0 0 2 2 1 0 0 1 0 2 1 0 0 1 2 1 1 1 1 1 1 0 0 1 2 1 2 2 0 0 1 1 0 0 0 0 0 2 0 0 0 0 0 0 0 2 2 0 0 0 1 0 0 1 0 2 1 1 0 1 1 2 0 2 1 1 0 0 0 2 2 0 2 2 1 1 0 1 0 0 0 0 0 0 0 0 1 2 0 0 2 0 1 0 0 0 2 0 0 1 1 0 2 0 0 0 1 0 1 1 2 2 0 1 1 1 1 2 0 0 0 1 1 0 0 0 0 0 0 0 0 0 0 2 0 0 0 0 2 1 2 1 1 0 0 0 0 0 0 0 1 0 0 1 1 1 0 0 0 0 0 0 0 0 2 1 0 1 0 1 0 0 0 1 2 0 1 1 1 1 0 1 1 2 2 2 2 2 1 2 1 0 1 0 0 0 0 2 1 1 0 0 2 0 0 0 0 2 0 1 1 0 1 2 2 0 2 2 0 1 2 0 2 1 0 0 1 0 0 0 0 0 0 2 0 2 1 1 1 1 0 0 0 0 2 0 0 0 2 2 1 0 2 0 0 0 0 0 2 0 2 0 0 2 2 0 0 0 0 2 1 0 1 1 1 1 2 1 0 0 1 1 0 1 1 0 0 0 2 0 2 0 0 0 0 0 1 1 0 2 0 0 0 0 0 0 0 0 0 0 2 2 1 1 0 0 0 1 1 1 1 2 0 2 0 1 2 0 1 1 2 1 0 0 0 0 2 0 1 1 2 1 2 1 0 0 0 1 0 2 1 1 0 2 1 1 2 1 0 1 0 1 1 1 2 1 1 2 2 2 2 2 0 1 2 0 0 2 0 0 1 1 0 2 2 0 0 2 1 0 0 0 1 0 1 1 1 1 2 2 0 1 1 1 0 1 0 0 0 0 1 1 0 0 0 0 0 2 2 2 0 0 0 1 1 1 1 1 1 1 1 1 1 0 0 1 1 0 0 0 0 1 2 2 2 0 0 0 0 0 1 1 1 0 0 1 1 0 1 1 1 0 0 0 0 0 0 2 0 0 0 0 0 1 0 2 0 1 1 0 1 1 2 0 1 1 0 0 0 0 1 0 0 1 1 0 1 1 0 2 2 2 1 0 1 1 0 0 0 0 1 1 1 0 0 1 1 0 0 1 1 0 2 2 0 0 0 2 0 0 2 0 2 0 1 1 1 1 0 1 1 0 1 0 0 0 0 1 1 1 1 1 0 1 1 0 0 0 1 0 1 1 1 2 0 1 1 0 0 0 1 0 1 1 2 1 0 0 2 2 1 2 1 1 0 0 0 2 0 0 0 1 0 0 0 1 0 1 0 1 0 1 1 1 2 0 1 0 0 2 0 1 0 0 0 0 0 0 2 2 0 2 2 1 1 1 0 1 0 0 2 0 2 0 0 0 0 0 0 0 1 1 1 1 0 0 0 0 0 1 0 1 0 1 1 1 0 0 1 2 1 0 1 0 2 2 0 1 1 1 1 0 0 0 2 2 0 1 0 0 2 1 1 2 2 2 0 0 2 1 2 1 1 0 0 1 0 0 0 2 1 1 0 0 1 0 0 0 2 0 1 0 0 2 0 0 0 0 0 0 0 1 0 0 0 1 0 0 1 1 0 2 0 0 0 0 0 0 0 0 0 0 0 0 0 0 1 1 0 2 2 0 0 0 1 0 1 2 0 0 0 0 1 0 1 0 0 0 1 0 0 1 0 0 1 1 0 1 0 0 0 1 1 1 1 0 2 2 1 1 2 1 1 1 0 1 0 1 0 0 1 2 0 1 0 2 0 0 0 1 2 1 2 0 1 1 0 1 1 0 0 0 0 1 0 0 0 2 0 2 0 0 0 2 2 0 0 1 2 0 0 1 1 1 0 1 1 1 2 0 1 0 0 1 1 2 1 1 1 0 2 1 1 0 0 0 0 0 0 0 0 1 1 1 1 0 0 0 0 2 0 1 1 0 0 2 0 1 1 2 1 0 0 0 1 0 1 0
163 1 2 1 1 0 1 0 0 2 0 0 0 0 0 0 0 2 0 0 1 0 0 1 1 1 1 0 0 1 1 1 1 1 1 1 2 1 0 0 1 0 0 0 0 0 1 0 0 0 0 0 0 1 0 1 0 0 0 1 0 1 1 1 0 0 0 0 0 0 1 1 1 0 1 2 1 0 0 0 1 0 2 1 1 0 0 2 1 2 1 2 1 1 0 0 0 2 2 2 0 2 1 1 0 0 2 0 1 1 0 2 0 2 2 0 0 0 1 1 1 0 2 0 0 1 0 1 2 1 0 0 0 0 0 0 0 0 0 0 0 2 1 0 0 1 0 0 0 1 0 0 0 0 0 0 0 0 1 1 1 0 1 0 1 2 1 1 1 1 0 0 0 2 0 0 2 0 0 0 0 0 0 0 0 0 0 0 0 0 1 2 0 0 2 0 1 0 0 0 0 0 0 1 1 0 1 0 1 0 0 0 2 0 2 2 0 0 2 0 2 0 0 0 1 0 0 1 1 1 0 1 0 1 1 1 0 0 1 1 0 1 2 0 2 0 0 1 1 1 0 0 0 0 0 0 1 0 0 0 0 0 0 1 0 0 1 0 2 1 0 0 1 1 0 0 0 0 0 0 1 1 0 0 0 1 1 2 2 2 2 1 1 1 1 0 1 1 1 0 0 0 2 2 1 0 1 0 0 0 1 2 0 1 2 0 0 0 0 0 2 0 1 0 2 0 2 1 0 1 0 0 1 0 0 0 0 0 2 0 0 1 0 2 1 1 0 0 2 1 0 0 1 1 0 1 1 0 1 1 2 1 1 0 1 1 0 2 1 0 1 1 0 2 0 0 1 0 0 2 2 1 0 1 0 0 0 0 0 0 0 0 1 0 2 1 1 0 0 0 0 0 1 0 0 1 0 1 0 0 0 0 0 0 1 1 0 1 0 0 1 1 1 2 2 2 2 0 2 0 1 2 0 2 0 0 1 1 0 0 1 1 0 1 0 1 1 1 0 0 0 0 0 2 0 0 0 2 2 0 1 1 0 1 1 2 2 2 1 0 0 0 1 1 1 1 0 0 2 0 1 2 0 0 2 1 0 2 2 0 1 2 0 2 2 0 2 0 0 2 0 1 1 1 0 1 2 1 1 1 1 0 0 0 0 2 0 0 0 1 1 1 2 1 0 0 0 1 1 1 1 1 0 0 0 0 2 0 0 0 0 2 1 0 0 1 0 1 1 0 1 0 0 0 1 1 1 0 1 0 1 0 1 1 0 0 0 0 0 2 0 1 0 0 0 0 0 2 0 2 0 0 0 0 0 0 0 0 1 1 1 0 2 0 2 0 0 0 0 0 0 2 1 1 1 1 1 0 2 1 0 0 0 2 0 2 1 0 0 0 0 0 0 0 0 1 1 1 0 0 0 0 0 0 1 1 2 0 0 2 0 2 0 1 2 2 2 0 0 1 0 1 0 0 0 0 0 1 1 0 0 0 0 1 1 1 1 0 2 0 0 2 0 1 1 0 1 1 2 0 0 0 2 1 0 2 1 2 1 0 0 1 0 0 1 0 0 1 1 1 0 1 0 2 1 2 1 1 1 0 0 0 0 0 0 0 0 0 1 1 0 1 1 2 0 2 2 2 1 1 1 2 0 0 0 0 0 0 0 1 0 0 0 0 0 1 1 0 1 1 1 1 0 1 0 0 0 0 2 1 0 0 2 1 1 0 0 0 1 1 1 0 0 0 0 0 0 0 2 2 0 0 0 0 2 1 0 1 0 2 0 2 2 0 2 0 0 0 0 0 0 0 0 1 2 1 0 0 1 0 0 0 0 0 0 0 0 2 0 0 0 0 0 0 0 2 0 0 0 0 1 1 1 0 0 1 0 1 1 0 1 0 1 0 0 0 1 2 2 1 1 1 0 2 2 0 0 0 0 0 0 2 0 0 0 0 0 1 0 0 0 1 1 0 0 0 0 1 2 2 2 0 1 1 1 1 0 2 1 0 2 1 0 1 2 2 2 2 0 1 0 0 0 2 2 0 1 1 0 1 1 1 1 0 1 1 1 0 1 0 0 0 1 1 1 0 1 1 0 0 0 2 0 2 0 0 1 1 0 0 0 0 2 2 1 2 0 1 1 0 2 0 2 2 0 0 2 0 1 0 1 0 1 0 1 0 0 0 0 0 0 0 0 1 1 1 1 1 1 0 0 0 0 2 0 0 2 0 0 2 0 1 0 2 0 0 0 0 0 0 0 0
164 1 0 0 0 0 1 1 1 1 1 0 0 1 0 0 0 1 0 0 0 0 0 1 0 0 0 0 0 2 2 0 1 1 0 1 2 1 0 0 0 1 0 0 0 0 1 0 0 1 1 0 1 0 1 0 1 0 1 0 1 1 2 2 0 0 0 0 0 1 0 0 2 1 2 2 0 1 1 2 0 0 2 0 1 0 0 1 0 2 0 0 0 2 0 0 0 1 0 2 0 2 1 0 1 1 2 0 0 0 0 0 0 1 1 1 0 0 0 2 2 0 1 1 0 1 0 2 2 2 2 2 0 0 0 0 1 0 0 0 0 2 0 0 0 2 0 0 0 2 1 0 2 1 1 0 0 1 0 1 0 0 0 2 0 2 1 1 1 1 0 0 1 1 0 0 2 2 1 2 0 0 1 1 1 1 1 1 1 0 1 2 2 2 2 1 1 0 0 0 0 0 0 2 2 0 1 0 0 0 0 0 0 0 2 2 1 0 2 0 2 1 0 0 0 1 1 1 0 0 0 1 0 0 0 0 0 2 0 0 0 0 2 0 2 0 0 0 0 0 0 0 0 0 0 0 1 1 0 1 1 1 0 2 0 0 0 0 1 1 0 2 1 1 0 0 0 0 2 0 0 2 1 1 0 2 2 2 1 2 1 1 0 2 1 1 0 1 0 0 0 1 1 1 0 0 2 1 0 0 0 2 0 0 1 1 0 0 1 0 1 2 0 2 1 0 0 1 1 0 1 1 0 0 0 0 0 1 1 0 1 1 0 2 0 0 1 0 2 0 0 0 1 1 1 1 0 0 0 1 1 0 1 0 1 1 0 1 2 0 0 0 1 1 0 1 2 2 1 1 2 1 0 0 2 1 0 0 0 2 1 1 0 0 2 0 0 1 1 1 1 1 0 1 0 2 0 2 0 0 1 0 0 0 1 1 0 0 0 0 0 1 1 0 1 2 2 2 1 0 2 0 0 1 0 0 2 0 0 0 2 0 0 0 0 1 1 2 0 0 0 1 0 1 1 0 1 1 1 1 1 2 0 1 0 1 2 1 1 0 0 0 2 2 1 0 1 1 2 1 2 1 0 2 0 2 2 0 1 1 0 1 1 1 1 0 1 1 2 1 1 0 1 1 0 1 2 2 2 0 0 2 0 0 1 1 0 0 1 2 2 0 2 2 1 0 0 0 0 2 0 2 0 0 0 1 1 0 1 1 0 0 1 1 0 2 0 0 0 0 1 0 0 0 1 0 0 0 1 0 0 0 1 2 0 1 1 1 1 0 0 0 1 0 0 1 1 2 0 2 0 0 0 0 0 0 0 0 1 1 0 0 0 1 0 0 0 1 1 0 1 0 1 1 2 2 1 0 0 0 0 0 0 1 1 1 0 0 0 0 1 0 0 0 0 1 2 1 0 0 0 0 1 0 2 0 1 0 1 1 2 0 0 0 1 1 1 0 0 0 0 1 0 2 0 0 0 1 0 1 1 0 1 0 1 1 0 2 1 1 0 1 0 0 1 0 0 0 1 1 0 0 2 2 0 2 2 1 0 0 0 2 0 2 2 0 0 0 1 1 0 1 0 0 0 0 1 1 1 0 0 0 0 0 0 1 0 1 1 1 0 0 1 1 1 1 1 1 1 1 0 1 1 0 1 1 0 0 0 1 1 0 0 0 0 0 0 0 0 0 0 0 0 1 0 0 0 0 2 2 0 0 1 1 1 1 0 0 2 2 0 1 0 1 1 0 0 0 1 2 0 1 0 0 1 2 0 2 1 2 0 1 2 0 0 0 0 0 0 0 0 0 1 2 1 0 1 0 1 0 0 0 0 1 1 1 1 2 0 0 0 0 0 0 0 1 0 0 0 0 0 0 2 1 0 1 1 1 1 0 0 0 1 0 0 0 1 1 1 1 0 0 0 1 1 0 1 0 0 0 0 1 0 0 1 0 1 0 2 1 1 0 1 0 0 0 0 2 2 2 2 0 1 1 0 1 0 1 1 0 0 1 0 1 1 1 1 2 0 0 1 1 0 1 1 2 0 1 0 2 0 0 0 0 2 1 1 0 1 0 0 0 1 0 0 0 1 0 0 0 0 1 0 1 1 1 1 2 2 0 0 0 2 0 0 0 0 1 0 0 1 0 2 0 0 1 1 1 1 0 0 0 0 0 0 0 0 0 0 1 0 0 0 1 1 1 1 2 2 0 0 0 0 1 0 0 1 0 1 1 0 0 0 2 0 0 0 0 0 0 0 0
165 1 1 0 0 0 2 2 2 0 0 1 1 1 1 0 0 1 0 0 0 0 0 0 0 0 0 1 0 1 0 1 2 2 0 1 2 1 0 0 1 0 0 1 0 0 1 0 0 0 0 0 0 1 1 0 1 0 0 1 0 1 0 0 0 0 0 0 0 0 0 0 2 0 2 1 0 0 2 0 2 0 2 1 2 0 0 0 0 2 0 0 1 0 0 0 0 0 0 2 0 1 1 1 0 0 2 2 2 0 0 2 1 1 1 1 1 1 2 1 1 0 1 1 0 1 0 1 2 0 0 0 0 0 1 0 0 0 0 0 0 2 0 0 0 0 0 0 0 0 0 0 0 0 0 0 0 0 0 0 0 0 0 1 0 2 1 2 0 2 0 1 0 2 0 0 1 0 0 0 0 0 0 0 2 0 0 2 0 1 0 2 0 0 1 0 0 0 0 0 0 0 1 1 1 0 2 0 2 0 0 0 1 0 2 2 0 0 1 0 2 2 0 0 0 1 1 1 1 1 0 1 0 1 1 0 0 2 0 0 0 1 2 0 2 0 0 0 0 0 0 0 0 0 0 0 1 1 0 1 1 1 0 0 0 0 0 0 2 1 0 1 0 1 0 0 0 0 1 0 0 1 0 0 1 0 1 2 2 2 2 1 1 1 1 0 0 0 0 0 0 0 1 1 0 0 1 1 1 1 0 2 0 1 2 1 0 0 0 0 1 1 1 2 1 0 0 1 1 0 1 1 0 0 0 1 0 2 0 0 0 0 0 2 0 0 0 1 1 2 0 0 1 1 0 1 0 0 0 1 1 0 2 0 2 1 1 1 2 1 0 0 1 2 0 0 1 1 0 2 2 2 0 0 2 0 0 1 1 0 0 0 0 0 2 0 0 0 0 0 0 0 0 1 1 0 0 0 0 0 0 0 0 0 2 2 1 0 0 0 0 1 0 1 2 1 0 1 0 0 2 0 0 1 0 0 0 0 0 0 1 1 0 0 0 2 0 0 0 2 0 0 0 2 0 0 0 1 1 0 2 0 0 0 0 0 0 2 1 0 0 0 2 2 2 0 2 0 2 0 0 1 0 1 2 0 0 2 2 0 1 2 1 1 0 1 0 0 1 1 1 1 0 1 0 2 1 0 0 1 0 2 0 0 1 1 0 0 0 2 2 0 2 2 0 0 0 1 1 0 1 0 2 1 2 1 2 0 0 1 0 1 1 1 1 2 2 2 2 0 0 0 0 1 1 0 0 0 1 0 0 0 0 0 0 0 0 0 0 2 1 1 1 0 0 1 1 2 0 2 0 0 0 0 0 0 0 0 1 1 0 0 1 1 1 1 0 0 0 0 0 1 1 0 2 2 1 0 1 1 1 0 1 1 0 1 1 0 0 0 1 0 0 0 0 1 1 1 0 0 0 0 0 0 1 1 1 0 1 1 1 0 0 1 2 1 0 0 0 0 0 2 0 1 0 0 0 2 2 0 0 0 0 1 0 0 2 2 0 1 1 0 0 0 0 0 0 1 1 1 1 0 2 1 0 2 0 2 0 1 0 1 0 2 1 1 0 0 1 2 1 1 0 1 1 2 2 1 2 0 2 1 0 1 0 0 1 1 1 1 0 0 2 2 0 1 1 1 1 1 1 1 1 0 1 1 1 0 0 0 0 0 0 0 0 0 1 0 0 0 0 0 0 0 0 0 0 0 2 1 0 0 0 1 0 0 1 0 2 2 1 1 0 0 0 0 0 0 2 2 0 0 0 1 1 1 0 2 1 1 1 1 2 0 1 0 1 2 0 1 0 0 0 2 1 2 0 1 0 2 0 0 2 0 2 0 2 2 2 0 1 2 0 0 1 1 0 0 0 0 0 0 1 2 1 1 1 1 2 2 0 1 1 0 1 1 1 0 0 0 2 2 0 2 2 0 0 0 0 0 0 0 1 0 1 2 1 0 1 0 1 1 0 1 0 1 0 1 2 1 0 0 0 0 0 0 0 0 0 0 2 2 2 1 1 1 1 2 0 1 0 2 0 2 1 1 0 2 0 1 1 0 0 0 0 1 2 0 1 0 0 0 1 1 1 0 1 1 0 1 0 2 0 2 0 0 0 1 1 0 0 0 1 1 1 0 1 0 0 1 1 0 1 1 1 0 1 0 0 1 1 1 0 0 0 1 2 0 1 1 1 0 1 0 0 0 1 1 2 0 0 0 0 2 0 0 2 0 1 2 0 1 0 1 0 0 1 1 1 1 1 0
166 1 0 1 0 1 1 1 2 0 0 0 1 2 1 0 0 0 1 1 1 1 0 1 0 0 1 1 1 2 1 0 0 0 0 0 1 2 0 0 2 0 1 1 0 1 0 0 0 0 0 0 0 0 2 1 1 0 0 0 1 1 1 1 1 0 1 0 0 0 0 1 2 0 1 1 1 0 2 0 2 0 2 0 1 0 0 0 0 2 0 0 1 2 0 0 0 1 1 1 1 2 0 0 2 2 2 1 2 0 0 2 0 0 0 0 0 0 1 2 2 0 2 0 0 2 0 0 1 0 1 1 1 0 1 1 1 0 0 0 1 1 0 0 0 1 1 0 0 1 1 0 1 2 0 0 0 0 0 0 0 0 0 2 2 2 2 1 1 0 1 0 0 0 0 0 2 0 0 1 0 0 0 0 1 0 1 1 0 0 1 2 0 0 2 0 2 0 0 0 1 1 0 1 1 0 1 1 0 0 0 0 1 0 1 2 0 0 2 0 2 2 1 0 0 1 1 1 0 0 0 1 0 0 0 0 0 1 1 1 0 1 2 0 1 0 0 0 0 0 0 1 0 0 0 0 0 2 1 1 0 0 0 2 0 0 0 0 1 0 2 0 1 1 0 1 0 1 2 1 0 1 1 1 0 1 1 1 0 2 1 0 1 1 2 0 1 0 0 1 0 0 1 1 0 0 1 0 0 0 1 1 0 0 0 1 1 0 0 0 2 2 2 2 2 0 1 1 1 0 2 2 1 0 0 0 0 0 2 0 0 0 1 2 0 0 1 0 2 1 1 1 2 2 1 0 1 0 1 1 2 1 0 1 0 0 0 1 1 0 1 1 1 2 0 0 2 1 1 1 1 0 0 0 1 1 0 0 0 1 0 0 0 0 1 0 0 2 0 0 0 0 1 1 1 0 1 0 0 0 1 0 1 0 0 1 0 1 0 0 0 2 1 1 0 2 2 0 0 1 2 0 0 1 1 0 0 1 0 1 1 1 0 0 1 1 2 2 0 0 0 0 0 2 0 0 0 1 2 1 1 1 0 1 0 1 1 0 2 0 1 1 2 2 2 0 2 0 1 0 0 1 0 0 0 1 0 2 2 0 2 2 1 2 0 0 0 0 1 2 0 1 2 1 0 1 2 1 1 0 0 2 0 0 1 1 0 1 0 2 2 0 2 1 0 1 1 0 0 2 0 1 1 1 0 0 1 0 0 1 1 0 1 1 1 0 1 2 2 0 0 0 0 0 0 0 0 1 1 0 0 1 1 1 0 0 0 1 1 0 0 1 1 0 0 0 1 2 0 0 0 0 1 0 0 1 1 0 0 0 0 0 1 0 1 0 0 0 0 0 0 2 0 0 2 2 2 0 0 0 1 0 0 1 0 1 0 0 1 0 1 0 0 0 0 0 2 1 0 0 0 0 0 0 0 1 2 1 1 1 1 1 0 1 1 1 1 1 0 0 0 0 1 1 1 1 0 2 1 0 0 0 2 0 1 0 2 2 0 0 0 0 0 1 0 0 0 0 1 1 0 2 2 2 0 2 2 2 1 0 0 1 0 1 1 0 1 0 1 2 1 0 0 1 0 1 1 1 2 0 0 0 0 2 0 1 0 0 0 0 0 0 0 2 0 0 0 2 1 1 0 1 1 0 0 0 1 0 0 0 0 1 1 1 0 0 2 0 0 0 0 0 0 0 0 1 0 0 1 0 0 0 2 1 0 0 2 0 2 2 0 0 2 0 0 0 0 0 2 2 2 2 0 0 1 2 0 2 1 2 0 1 2 0 1 0 1 1 0 0 0 0 1 1 1 1 1 0 0 1 1 1 0 1 0 0 1 1 0 0 1 1 0 1 0 1 0 0 0 0 0 0 1 1 1 2 0 1 1 0 1 1 1 0 0 0 1 0 0 0 2 2 0 2 2 0 0 0 2 0 0 2 0 0 0 0 0 0 1 0 0 0 1 0 0 1 0 1 2 2 1 0 1 0 1 1 0 2 0 0 2 1 2 1 2 2 2 2 1 1 0 0 0 2 2 0 0 1 0 2 0 1 0 1 0 1 1 1 2 0 0 0 1 0 0 0 1 1 1 1 0 2 0 2 0 0 0 1 2 1 0 0 2 0 0 1 2 1 2 0 2 0 1 0 0 0 1 0 1 1 0 1 0 0 2 0 2 0 0 1 0 0 0 0 0 2 0 1 1 0 0 0 0 1 0 0 0 1 1 1 1 0 0 2 0 0 0 0 0 0 0 0
167 0 1 0 1 0 1 1 1 0 0 0 0 0 0 0 0 1 1 0 1 0 0 0 0 1 2 0 0 2 0 1 1 2 0 0 2 1 0 0 1 0 1 1 0 0 1 0 0 1 1 0 1 0 0 0 1 0 0 0 1 2 1 1 0 0 0 0 0 0 1 1 1 0 1 2 1 0 0 0 1 0 1 0 0 0 0 0 0 2 0 0 0 1 1 0 0 1 1 2 1 2 0 0 1 0 2 0 0 0 0 2 0 2 2 1 1 0 1 1 1 0 2 0 0 2 0 1 1 0 0 0 0 0 0 0 0 0 0 0 1 1 0 0 0 0 0 0 0 2 0 0 0 0 0 0 0 1 1 1 0 0 0 1 2 2 2 1 1 1 0 1 1 1 0 0 1 1 1 1 0 0 0 0 2 1 1 2 0 2 0 2 0 0 1 0 1 0 0 0 0 0 1 0 0 0 2 0 1 0 2 0 1 0 1 2 0 0 2 0 2 0 1 0 0 1 1 0 0 0 1 0 0 0 0 0 0 2 0 0 0 0 2 0 1 0 0 0 0 0 0 0 0 0 0 0 0 1 0 0 0 0 0 1 0 0 0 1 0 0 0 1 1 1 2 2 0 1 2 1 0 1 2 2 0 2 2 2 0 2 1 0 1 2 1 0 1 0 0 0 0 0 1 1 0 1 0 1 0 0 0 2 0 1 1 1 0 1 1 0 2 2 2 1 1 0 0 1 1 1 2 2 2 0 0 0 0 1 1 0 1 0 1 2 0 0 0 0 1 2 0 0 2 2 2 0 0 0 0 2 2 0 1 0 1 0 0 1 2 0 0 0 0 2 1 0 0 1 0 2 0 1 1 1 1 1 0 0 0 0 0 0 0 0 1 1 1 1 0 0 0 0 0 0 0 0 0 1 0 0 1 0 0 0 2 2 1 0 1 0 1 1 1 1 2 2 2 1 0 0 1 0 0 2 2 2 0 0 0 0 1 1 0 0 0 1 2 1 0 0 0 0 0 2 1 0 1 1 0 0 2 0 0 1 0 1 1 2 2 2 2 2 2 2 2 2 0 0 0 0 1 1 0 0 2 1 0 0 1 0 0 1 1 1 0 0 0 1 2 2 0 0 2 1 1 0 1 1 1 0 1 1 1 0 2 0 0 0 0 2 2 0 0 1 0 1 0 2 2 1 1 0 1 0 1 1 1 0 1 1 1 1 1 0 0 2 0 1 1 0 0 0 0 0 2 2 2 0 0 1 1 1 1 2 0 1 1 1 1 0 0 2 0 0 0 1 1 1 0 2 0 0 0 0 1 0 1 1 0 0 0 0 1 0 0 0 1 0 0 0 0 2 1 0 0 2 0 0 1 1 0 0 2 2 0 2 2 0 0 0 1 0 2 2 2 0 0 1 0 0 1 0 1 0 1 0 2 0 1 2 1 1 0 0 2 2 2 0 0 1 0 2 0 1 0 0 0 2 1 0 0 0 2 0 1 1 0 2 0 0 0 0 1 0 0 0 1 0 2 0 0 1 2 1 0 1 2 2 0 1 0 1 0 0 0 0 0 0 0 0 0 0 0 2 0 2 1 2 2 0 1 0 0 1 0 0 0 1 1 1 0 0 0 2 0 1 1 1 1 1 1 2 0 0 0 0 0 0 0 1 0 1 0 0 0 0 0 1 0 0 0 0 0 0 0 0 0 0 0 0 0 0 0 1 0 1 1 1 1 1 0 1 1 0 0 0 0 0 0 0 2 2 1 1 1 1 1 2 2 0 2 0 2 0 1 0 1 0 0 0 0 0 0 2 2 1 1 0 0 1 1 1 1 1 1 0 2 1 1 0 1 1 0 2 0 2 0 0 0 0 1 1 2 1 1 1 0 0 1 0 1 0 0 0 0 0 0 1 1 1 1 1 0 2 1 0 1 0 0 0 1 1 1 0 1 1 1 0 1 0 0 0 1 0 0 0 0 0 0 2 2 0 2 2 0 2 0 2 0 1 1 2 0 1 2 2 2 2 0 1 0 1 0 2 2 0 2 1 0 1 0 2 1 0 2 0 0 0 2 0 0 0 2 1 0 0 1 1 1 1 0 2 0 0 0 1 1 1 1 0 0 1 2 1 0 1 2 0 0 0 0 0 2 0 0 0 0 1 1 0 1 0 1 0 0 0 0 0 0 1 0 0 0 0 0 1 1 1 1 0 0 0 0 1 0 1 2 0 0 1 0 0 0 2 0 0 0 0 0 0 2 1
168 1 2 1 1 0 1 2 2 0 0 1 0 0 0 0 0 1 1 1 1 0 0 0 0 0 0 0 1 1 1 2 1 2 2 2 2 1 0 0 1 0 1 0 0 0 1 0 0 0 0 0 1 0 0 1 0 0 0 0 1 2 2 2 0 0 0 0 0 0 0 1 2 0 0 2 1 0 0 0 0 0 2 1 2 0 0 1 1 2 1 1 0 1 1 0 0 0 0 1 0 2 1 0 1 0 2 1 1 0 0 1 2 2 2 2 2 0 0 2 2 0 1 1 0 1 0 1 2 0 0 0 1 0 0 0 0 0 0 0 0 2 0 0 0 2 0 0 0 1 1 0 0 0 1 0 0 1 1 0 0 0 2 0 1 2 2 1 1 1 0 1 1 0 0 0 2 0 0 0 0 0 0 0 2 0 1 2 0 1 1 2 1 1 1 1 0 0 0 0 0 0 0 0 0 0 2 1 1 0 1 0 2 1 2 2 2 0 0 1 1 1 0 1 1 1 1 0 0 0 1 0 0 0 0 0 0 1 0 0 0 0 2 1 1 0 0 1 1 1 0 0 0 0 0 0 0 1 0 0 0 0 0 1 0 0 1 0 2 0 0 1 0 2 0 0 0 0 0 0 0 2 2 2 0 2 2 2 0 2 0 0 2 2 2 0 1 0 1 0 1 0 1 1 0 0 2 2 1 0 0 2 0 0 1 0 0 1 0 1 0 1 1 2 2 0 0 1 1 1 1 1 0 0 0 0 0 1 1 0 1 1 2 2 0 0 0 0 2 1 1 1 1 1 1 1 0 1 0 0 1 0 1 0 1 0 0 2 1 0 1 1 1 2 0 0 1 0 1 1 0 0 0 0 1 0 0 0 0 1 0 0 1 0 1 0 0 0 1 1 1 1 1 1 0 2 0 0 0 0 0 0 0 1 1 2 0 0 0 1 0 1 1 2 0 2 2 1 0 0 1 0 0 1 1 1 0 0 0 1 1 1 0 1 0 1 1 0 0 0 1 0 0 2 0 0 0 1 2 1 0 2 2 0 1 2 2 0 2 0 0 0 2 2 0 0 0 1 2 0 0 1 0 0 1 1 0 0 2 2 0 2 1 1 1 1 0 0 2 1 1 0 1 0 1 1 2 1 0 1 0 1 0 0 0 1 0 0 0 0 0 1 2 2 1 0 0 1 2 1 1 1 0 0 0 1 2 1 0 0 1 1 2 2 1 1 2 1 1 0 1 0 0 1 1 1 0 0 1 1 1 0 1 2 0 1 1 0 0 2 1 1 0 0 0 0 0 1 0 1 0 0 0 0 1 0 0 0 0 0 0 0 0 0 2 0 0 0 0 0 0 2 0 1 2 2 2 0 0 0 1 0 0 1 0 0 0 0 0 0 1 0 0 1 1 0 2 1 0 0 1 0 0 0 2 1 2 1 0 1 2 2 0 1 2 2 2 1 0 0 1 1 0 0 0 0 0 1 1 0 0 0 2 0 2 1 0 1 1 0 0 1 0 0 1 0 0 0 2 0 0 0 1 0 0 1 0 2 1 1 0 0 1 0 0 1 0 0 2 2 0 1 0 1 0 1 2 2 2 0 0 0 0 2 0 0 0 1 1 1 0 0 0 2 0 0 0 0 0 0 0 1 0 1 2 2 1 0 0 0 0 0 0 0 0 0 1 1 0 0 1 1 1 0 1 0 2 0 0 0 0 1 1 0 0 1 0 0 2 2 0 0 0 0 0 0 0 1 0 2 0 0 1 1 1 1 1 2 2 0 2 0 2 1 2 1 1 0 0 1 0 0 0 1 2 1 1 1 0 1 0 0 1 0 1 0 1 1 1 0 0 1 0 0 0 1 0 0 0 0 0 0 2 2 0 1 0 0 1 1 0 0 0 0 0 0 0 0 0 0 2 2 0 2 1 0 0 1 0 1 0 2 0 0 0 0 0 0 2 0 0 0 1 0 0 0 0 2 2 2 2 0 0 0 0 0 0 2 1 0 1 1 1 2 2 2 2 2 0 0 1 1 0 2 2 0 1 2 0 2 0 1 0 0 1 1 2 1 0 1 0 1 1 2 0 1 0 1 1 2 0 2 0 1 1 1 1 1 1 0 1 1 2 1 0 0 0 0 1 0 1 1 1 0 0 0 1 0 0 1 1 0 0 2 0 0 0 1 0 0 0 0 0 2 2 0 1 1 1 0 0 0 0 2 0 0 2 0 0 0 0 0 0 2 0 0 1 0 0 0 1 1
169 0 1 0 1 0 1 0 1 1 0 0 0 1 0 0 1 0 0 1 1 1 0 0 0 0 1 0 0 2 1 0 0 1 2 1 1 1 0 0 1 0 0 0 2 0 2 0 0 0 0 0 0 0 0 1 1 1 1 0 1 1 2 1 0 1 0 0 0 0 0 1 2 0 1 2 1 0 0 0 1 0 2 1 2 0 0 0 0 1 0 0 0 2 2 0 0 1 0 2 0 2 1 0 1 0 2 0 0 0 0 1 2 2 2 2 2 0 1 0 1 0 2 0 0 1 0 1 2 0 1 1 0 0 1 1 1 0 1 0 1 1 0 0 0 0 0 1 1 1 0 0 0 0 0 0 0 1 0 0 0 0 1 1 0 1 0 0 1 0 1 1 1 2 0 0 2 0 0 0 0 0 0 0 1 0 1 1 0 0 0 1 1 1 1 1 2 0 0 0 1 1 0 1 1 0 0 1 1 0 0 0 1 0 2 2 0 0 2 0 2 0 1 0 1 1 1 0 0 1 0 0 0 0 0 0 0 1 1 1 0 1 2 0 2 0 0 0 0 0 0 1 0 0 0 0 0 1 1 1 0 0 0 2 1 1 0 1 1 0 0 1 1 0 1 1 0 1 2 1 0 2 0 1 0 2 2 0 0 2 0 1 1 2 2 1 0 1 0 1 0 0 1 1 0 1 0 1 2 0 0 2 0 0 2 0 0 2 0 0 2 2 0 2 1 0 1 2 0 1 1 0 0 0 0 1 1 0 2 1 2 1 0 1 0 0 0 0 2 2 0 0 1 1 0 1 1 0 0 2 2 0 1 0 1 1 0 2 1 1 1 1 1 2 2 0 2 1 0 2 1 2 0 0 1 0 0 1 1 0 1 1 1 0 2 2 2 0 0 1 0 1 0 1 0 1 0 0 0 0 0 0 0 1 1 2 1 1 0 1 0 1 0 0 1 1 1 0 0 0 0 0 1 1 1 0 1 2 0 0 1 0 0 0 1 1 1 1 0 0 0 1 0 2 1 1 0 1 2 1 0 2 0 0 0 0 0 2 1 0 0 0 1 1 1 0 1 0 2 0 2 1 0 0 2 2 0 2 2 0 2 2 0 2 2 1 0 0 1 2 0 1 1 1 0 1 1 1 2 0 1 1 0 0 2 0 0 1 0 1 1 1 2 2 0 1 1 0 0 2 0 1 2 0 2 1 2 0 1 1 1 0 1 1 0 1 1 1 1 0 0 0 0 0 0 0 0 0 1 1 1 0 0 1 0 1 1 1 1 0 0 1 1 0 1 0 1 2 0 2 0 0 0 0 1 0 1 1 0 0 0 1 0 0 0 1 0 0 0 0 0 1 0 0 1 2 1 0 1 0 0 0 0 1 1 0 1 0 0 0 0 0 0 1 1 1 1 0 0 0 0 0 1 1 2 0 1 0 0 2 0 0 0 1 2 2 2 0 1 0 0 1 0 0 0 0 0 2 2 0 0 0 0 0 2 2 1 1 2 1 1 1 0 0 1 0 0 0 1 1 0 0 2 2 1 1 0 2 1 1 0 1 0 0 1 1 0 0 1 1 0 0 0 2 0 2 2 2 2 0 1 0 1 1 0 2 2 1 1 1 0 1 0 2 0 0 0 0 0 0 0 1 1 0 1 1 1 0 0 1 1 1 0 0 0 1 1 1 1 0 1 1 1 0 0 0 1 1 1 1 0 0 1 1 0 0 1 1 1 1 0 0 0 0 0 0 0 1 1 2 2 1 1 1 2 2 0 2 1 1 1 1 2 0 0 0 0 1 0 0 0 0 2 2 0 0 1 1 0 0 0 0 0 0 0 0 0 2 1 0 1 1 0 0 0 1 0 0 1 0 1 0 1 0 0 1 0 0 0 0 0 0 0 0 0 0 0 0 0 0 2 2 0 2 2 0 0 0 0 0 1 1 0 0 0 1 1 0 1 0 0 0 1 0 0 0 0 0 1 2 2 0 0 0 1 1 0 1 2 0 1 2 1 0 2 0 2 2 0 0 0 2 0 0 1 2 0 2 0 2 0 0 0 0 1 1 1 0 1 0 0 0 2 1 0 0 1 0 0 0 0 2 0 0 1 1 0 0 0 0 0 1 2 1 0 1 2 0 0 0 1 0 1 0 0 0 1 1 1 2 1 1 0 0 0 0 0 0 1 1 0 0 0 1 1 1 1 1 1 0 0 0 0 2 0 0 0 0 0 1 1 0 0 0 0 0 0 0 0 0 0 0
170 0 2 0 0 0 0 1 2 0 0 1 0 0 0 0 1 2 2 1 0 0 0 0 0 0 0 0 0 2 2 0 1 2 0 0 2 1 0 1 1 0 0 0 0 0 1 0 0 0 0 0 0 0 0 1 2 1 1 1 1 1 0 0 1 0 1 0 0 0 1 1 2 0 2 1 0 1 2 1 1 0 1 0 1 0 0 0 0 1 0 0 0 1 1 0 0 1 1 1 1 2 1 1 0 0 2 1 2 1 0 2 1 2 2 1 1 1 2 1 1 0 1 1 1 0 0 1 1 0 0 0 0 0 0 0 1 0 0 0 1 1 0 0 0 2 1 0 0 1 1 1 1 1 1 0 0 1 1 1 1 1 0 1 1 1 0 1 1 1 0 0 1 2 0 0 1 1 1 1 0 1 0 0 1 0 1 1 0 0 1 2 1 1 2 0 2 0 0 0 2 2 0 0 0 0 2 0 1 0 2 0 1 0 1 2 1 0 1 0 2 2 0 0 0 1 1 0 0 0 0 0 0 0 1 0 0 1 0 0 0 1 2 0 2 0 0 0 0 0 0 0 0 1 0 0 1 2 1 2 1 1 0 2 0 0 1 0 1 0 1 0 0 2 0 0 1 1 2 1 0 1 0 0 1 1 1 2 1 2 2 0 0 2 1 1 0 0 0 0 0 1 0 0 0 0 0 0 0 0 0 1 0 1 1 1 0 0 0 0 1 1 1 1 1 0 0 1 0 0 1 0 0 0 0 1 2 2 0 0 0 1 2 1 0 1 0 0 2 0 0 0 1 2 0 0 2 0 0 0 0 0 2 0 2 0 0 1 2 0 0 0 1 2 1 1 2 0 0 2 1 0 0 0 2 1 0 0 0 0 0 0 0 0 2 1 1 1 1 1 1 1 0 2 1 1 0 1 0 0 0 0 0 1 1 2 1 0 0 0 1 2 1 0 2 2 1 1 0 0 0 0 0 2 0 0 0 1 0 0 2 0 0 1 0 0 0 0 1 0 0 0 0 2 0 0 0 1 1 0 1 0 2 0 2 2 2 1 2 0 0 0 2 2 1 1 0 1 1 0 1 0 0 0 1 2 0 1 2 0 1 2 0 1 1 1 1 1 2 2 0 0 1 1 1 0 2 2 1 1 0 1 0 0 2 0 0 0 0 1 1 1 2 1 0 0 0 0 0 1 0 0 1 0 1 0 2 0 0 0 0 1 0 0 0 1 2 1 1 0 1 0 0 0 2 1 1 1 1 0 0 0 0 1 1 0 1 0 0 0 1 1 1 0 1 1 1 1 0 2 0 0 0 0 2 0 2 0 0 0 0 0 1 1 0 0 0 0 0 0 0 2 1 0 0 1 0 0 0 1 1 0 0 0 2 0 0 0 1 0 0 0 0 0 0 1 1 1 0 0 1 0 1 1 2 1 1 0 1 1 1 1 0 1 2 2 2 0 0 1 0 2 1 2 1 1 0 2 1 1 0 0 2 0 0 0 0 2 0 1 0 0 1 0 1 0 0 1 2 0 0 0 2 2 0 2 2 1 1 2 1 0 1 0 0 1 0 0 1 1 0 0 0 1 1 2 1 1 1 0 0 0 0 2 0 2 1 2 2 2 0 0 0 1 1 0 1 0 0 0 0 2 0 0 1 1 0 0 0 2 0 2 0 0 0 1 1 1 1 1 1 1 2 0 0 0 0 0 1 0 0 0 1 2 0 0 1 0 1 1 0 1 0 0 0 1 0 0 0 2 0 0 1 1 1 1 1 2 1 2 0 1 2 0 0 0 0 0 1 0 0 0 0 1 2 2 1 0 0 1 1 1 2 0 2 0 1 1 0 0 1 1 0 1 0 2 0 0 0 0 0 0 1 0 0 2 0 0 0 0 0 0 0 0 0 0 0 0 0 0 2 2 0 1 1 0 1 1 0 0 0 1 0 0 0 0 0 1 1 0 1 0 2 0 0 1 0 1 1 2 2 0 0 1 1 1 0 1 0 0 2 2 0 1 2 2 2 1 0 0 0 1 0 1 2 1 1 1 0 1 0 0 0 0 0 1 1 0 2 0 0 0 2 0 0 0 0 0 0 0 1 1 0 1 0 0 0 0 1 1 0 0 0 0 1 1 2 0 1 0 1 0 1 0 0 0 1 0 0 2 0 2 0 0 0 0 0 0 1 1 0 0 0 0 0 1 1 0 1 1 1 1 0 2 0 0 1 0 1 1 0 0 0 2 0 0 0 0 0 1 2 2
171 0 2 1 1 0 1 0 0 2 0 0 0 0 0 0 0 1 1 0 0 0 0 0 0 0 1 1 0 2 2 0 2 2 0 0 0 2 0 0 1 0 0 0 0 1 0 0 1 0 0 0 0 0 1 1 0 0 0 1 0 1 1 1 0 1 0 0 0 0 0 1 1 0 1 1 1 0 1 0 1 0 2 2 2 0 1 0 0 2 0 0 0 1 0 1 0 1 0 1 1 2 0 1 1 1 2 0 1 1 0 2 0 2 2 0 0 1 2 1 1 1 1 1 0 1 1 1 2 0 0 0 0 0 0 0 0 0 0 0 0 2 0 0 0 0 0 0 0 0 0 0 0 0 0 0 0 0 0 0 0 0 0 2 2 2 2 0 0 0 2 0 1 1 1 0 2 2 1 2 0 0 0 0 0 0 0 2 1 1 1 2 0 0 2 0 1 0 0 0 0 0 1 0 0 0 2 0 1 0 0 0 2 0 2 2 0 0 0 1 1 1 1 0 0 1 1 0 0 1 0 0 1 1 1 0 0 0 1 1 0 1 2 0 1 0 0 0 0 0 0 0 0 0 1 1 1 2 1 2 1 1 0 2 0 0 1 0 2 0 1 0 0 1 0 0 1 1 1 1 0 0 0 0 2 0 2 1 2 2 2 2 2 2 2 0 1 0 1 0 0 0 0 0 0 0 0 0 0 0 0 2 0 0 2 0 0 0 0 0 0 2 1 2 1 0 0 1 1 0 1 0 0 0 0 1 1 0 2 1 1 1 2 2 0 0 0 0 1 1 0 0 1 1 0 1 1 0 0 1 1 0 2 0 2 1 0 2 2 0 0 0 1 1 0 0 0 1 1 1 2 1 0 0 1 0 0 0 0 0 1 1 1 0 2 1 1 1 1 1 1 0 1 1 0 0 1 1 0 0 0 0 0 2 0 2 0 2 0 0 0 2 0 1 1 2 2 0 0 0 0 1 0 2 1 1 0 1 0 0 1 1 0 1 0 2 1 1 1 0 0 1 0 2 1 1 0 1 2 1 1 2 0 0 0 0 0 1 2 1 2 2 2 2 2 1 1 0 0 0 1 1 1 0 1 1 0 1 2 1 1 2 0 2 2 0 1 2 2 2 0 0 1 1 0 1 1 1 1 1 0 1 1 0 1 1 0 1 0 1 1 1 2 2 0 1 1 1 1 1 1 0 1 1 1 1 1 0 1 1 0 1 1 1 1 1 1 0 0 0 1 0 0 0 1 1 1 0 0 0 0 1 0 1 0 1 1 2 2 0 0 0 0 0 0 0 0 1 0 1 0 1 0 0 1 0 0 0 0 0 0 1 0 0 0 1 0 0 0 0 0 2 0 1 2 2 2 0 2 2 1 0 0 1 2 0 0 0 0 0 1 0 1 1 1 0 2 1 0 0 1 0 0 0 0 0 2 0 0 1 1 1 0 1 2 2 2 0 0 0 0 2 1 1 1 0 0 2 1 0 0 0 1 1 0 0 1 1 1 1 0 1 0 0 1 1 2 0 2 0 2 0 2 2 1 2 1 2 1 0 0 1 0 0 0 1 0 0 2 2 0 0 0 0 2 2 1 1 2 0 0 0 0 2 0 1 2 0 0 0 0 0 0 2 0 1 1 0 0 0 0 2 0 0 1 1 0 0 0 1 0 1 0 0 0 0 0 0 2 1 2 2 0 0 0 0 1 0 1 0 0 1 2 1 0 0 0 1 1 1 1 1 1 1 1 0 0 0 0 0 2 2 1 1 1 1 0 1 1 1 1 1 2 1 1 1 0 0 0 1 1 0 0 1 1 0 1 0 0 1 0 1 2 0 2 0 2 1 0 0 2 1 0 1 0 1 0 0 0 0 1 1 1 2 1 2 0 0 2 1 1 0 0 0 0 0 1 0 0 0 1 1 0 1 0 0 0 0 0 1 0 2 0 0 0 0 2 0 2 0 1 0 1 0 0 0 1 1 2 2 2 0 1 1 0 1 0 1 0 0 2 1 1 1 1 1 1 2 0 0 0 1 0 2 2 0 1 1 0 2 0 0 1 0 2 0 0 1 2 0 0 0 2 0 1 0 0 1 0 0 0 2 0 1 0 0 0 0 1 1 0 0 2 0 0 1 2 1 1 1 1 0 1 1 1 0 2 0 0 0 0 0 0 0 0 1 1 0 0 0 0 0 0 0 0 2 0 0 0 1 1 0 0 1 1 0 2 0 0 0 0 0 0 0 0 0 0 0 0 1 2 2
172 1 0 0 0 0 2 1 2 0 0 1 1 1 1 0 0 1 0 1 2 1 0 0 0 1 2 0 0 2 2 0 1 2 0 0 1 0 0 0 1 0 0 0 0 1 1 0 0 0 0 0 0 1 1 1 0 0 0 1 1 1 0 0 2 0 2 0 0 0 1 2 2 0 2 2 0 0 2 0 2 0 2 1 1 0 0 1 1 2 0 1 1 0 1 0 0 1 1 1 1 2 1 0 0 0 2 0 0 0 0 2 0 1 2 1 0 0 0 2 2 0 2 0 0 2 0 0 0 0 0 0 0 0 0 0 0 0 0 0 0 2 0 0 0 1 0 0 0 1 1 0 0 0 0 0 0 1 1 1 0 0 1 0 0 0 0 2 0 2 0 1 0 1 1 0 1 1 0 0 1 1 2 2 2 2 2 1 0 0 1 2 0 0 2 0 1 0 0 0 1 1 1 1 1 0 1 0 2 0 0 0 1 0 1 2 2 0 1 1 1 0 0 0 0 1 1 0 0 0 0 0 1 1 0 0 0 2 0 0 0 0 2 0 2 1 1 1 1 1 0 0 0 1 0 0 0 2 2 2 0 0 0 0 0 0 0 0 2 2 0 1 0 0 0 0 0 0 2 0 1 1 2 2 0 2 2 2 2 2 2 1 1 2 1 1 1 0 0 1 0 0 0 0 0 0 0 0 0 0 0 1 0 1 1 0 0 0 0 0 2 0 2 2 2 0 1 1 0 1 2 0 0 0 0 0 0 1 1 0 1 1 1 1 0 0 0 0 2 0 0 0 2 2 1 0 1 0 0 0 0 0 1 1 1 1 0 1 2 0 0 0 1 2 1 0 1 0 0 2 2 1 0 0 2 0 0 1 1 1 1 1 0 0 2 0 0 0 2 2 1 2 0 1 0 0 0 1 1 0 0 0 0 0 1 1 0 0 0 1 0 1 1 1 0 2 1 0 0 0 0 0 0 1 1 1 1 0 0 0 0 2 0 0 0 1 2 1 1 0 0 0 0 2 0 0 0 1 0 2 0 2 1 1 1 1 1 1 1 0 1 0 2 2 2 1 1 0 2 1 0 2 0 0 2 0 0 1 1 0 1 0 0 0 0 0 1 1 1 2 0 0 2 2 0 0 2 2 2 0 0 2 0 1 1 1 1 0 0 1 1 2 2 2 0 1 0 1 1 1 1 1 0 0 0 0 2 0 0 0 1 1 2 2 2 1 2 0 0 0 1 1 0 0 2 2 1 2 1 1 1 0 0 0 0 0 0 1 1 0 0 1 0 0 0 0 0 1 0 2 0 0 0 0 1 0 1 0 0 0 1 0 1 0 0 0 0 0 0 0 0 1 0 0 2 2 1 0 2 2 0 0 0 1 0 1 0 0 1 0 0 0 0 0 0 1 1 1 0 0 0 0 1 1 2 1 1 0 0 1 1 0 0 2 2 2 1 0 1 0 0 2 0 1 0 0 0 1 1 0 0 0 0 0 2 1 2 1 0 1 1 0 1 0 0 0 1 0 2 0 0 0 2 1 1 2 1 1 1 2 0 0 0 1 1 0 0 1 1 1 0 0 0 1 1 2 2 2 2 0 0 0 0 0 0 0 0 0 0 0 0 0 0 2 0 0 1 0 0 0 0 0 1 0 1 1 1 0 1 2 1 2 1 2 0 0 2 0 1 1 1 1 0 0 0 1 0 0 2 0 0 0 2 0 0 0 1 1 1 1 0 0 1 0 0 1 0 0 1 0 2 2 2 2 2 0 2 0 0 2 0 2 2 1 1 1 0 1 0 0 0 0 0 1 2 1 1 0 0 1 0 0 1 1 1 0 2 2 1 0 1 1 0 0 0 1 0 0 0 0 0 0 2 2 0 2 0 0 0 0 0 0 0 0 0 0 0 1 1 0 1 1 0 2 2 0 0 1 2 0 1 2 0 0 0 0 0 2 2 0 1 0 2 0 0 0 0 0 1 2 1 1 0 0 0 1 0 1 0 0 2 1 1 2 1 1 1 0 1 1 0 1 0 2 2 0 2 2 0 2 0 2 0 0 2 1 1 1 2 1 0 1 1 0 0 0 1 0 0 0 0 2 0 2 0 0 0 0 1 1 0 0 1 1 0 0 0 0 0 0 2 0 1 1 1 1 2 1 1 1 2 0 0 0 1 1 2 0 0 0 0 0 0 0 0 1 1 1 1 0 0 0 0 1 0 0 1 0 0 1 0 0 0 2 0 1 0 1 1 1 0 0
173 1 2 0 0 0 0 1 1 1 0 0 0 0 0 0 0 2 1 1 1 1 0 0 0 0 1 0 1 2 2 0 1 1 2 1 2 1 0 0 0 0 1 1 0 1 0 1 1 0 0 0 1 0 1 1 1 1 1 2 0 0 1 1 1 0 0 0 0 0 0 0 2 0 1 2 1 1 2 0 2 0 2 2 2 0 1 0 0 2 0 0 0 2 0 0 0 1 0 2 0 1 0 0 2 2 2 0 0 0 0 2 1 1 1 1 1 0 2 0 0 0 2 0 1 1 0 1 2 0 0 0 0 0 1 1 1 0 0 0 1 1 0 0 0 2 0 0 0 1 1 0 0 0 1 0 1 1 0 2 0 1 1 0 2 1 1 0 0 2 0 0 0 1 0 0 2 0 0 0 0 1 0 0 1 0 0 1 0 0 0 1 1 1 2 0 1 1 0 0 0 0 0 2 2 0 0 0 2 0 0 0 1 0 2 2 1 0 1 1 1 0 1 0 0 0 1 1 1 1 0 1 0 0 0 0 0 2 0 0 0 0 2 1 2 0 0 0 0 0 0 0 0 0 0 0 1 2 0 1 1 1 0 2 0 0 0 1 2 1 0 1 0 1 0 2 0 2 2 2 0 2 0 0 2 0 2 1 1 2 2 1 1 2 2 1 1 2 0 2 0 0 2 2 1 1 0 0 0 0 0 1 0 0 2 0 1 0 0 0 2 2 0 0 2 0 0 1 0 1 2 1 0 0 0 0 0 2 0 0 0 0 2 2 1 0 0 0 1 1 0 0 0 0 0 2 0 0 0 0 0 0 1 0 1 1 0 2 1 0 0 0 0 2 0 1 1 1 1 1 1 1 0 0 2 1 0 0 0 1 0 0 1 1 1 1 1 1 0 1 0 1 0 2 1 0 0 0 0 0 1 0 0 1 0 1 0 1 0 0 0 2 0 2 0 1 0 1 0 0 0 0 1 1 1 0 0 1 0 0 1 1 0 1 0 1 1 1 1 0 0 1 0 1 2 0 2 1 2 1 1 2 1 0 0 0 0 1 2 1 1 1 1 1 0 0 0 1 2 0 2 0 0 0 2 1 0 0 1 0 1 1 0 0 0 0 1 0 2 1 1 0 0 0 0 2 0 2 0 1 0 1 0 0 0 0 0 0 0 2 2 0 2 2 1 0 0 1 1 2 0 1 0 0 0 0 1 0 0 2 0 0 0 0 0 0 2 1 1 0 1 0 0 1 1 0 0 0 0 0 0 1 0 2 0 2 2 1 1 0 1 2 0 0 0 0 0 2 0 1 0 0 0 0 0 0 0 0 0 0 1 0 0 0 0 0 2 0 0 0 0 2 1 0 1 1 1 0 1 1 0 0 0 0 2 0 0 0 0 1 0 0 0 0 0 0 2 1 0 0 0 0 1 0 1 0 2 0 1 1 1 1 0 2 2 0 0 0 0 0 0 2 1 2 1 1 0 2 1 1 1 1 0 0 1 1 1 1 0 0 0 0 0 0 0 1 1 1 1 1 0 1 1 1 0 1 1 1 1 1 0 1 0 0 0 1 0 0 2 2 0 0 0 2 1 2 1 2 1 0 0 0 0 0 0 1 1 1 1 1 0 1 0 1 0 1 1 1 1 1 1 1 0 0 1 0 0 0 0 1 1 0 0 1 0 0 1 0 0 0 0 0 1 0 0 0 0 0 1 0 0 0 2 2 0 0 1 0 0 0 0 0 1 1 1 0 0 0 2 2 1 1 0 0 0 1 1 2 2 1 1 0 1 1 1 0 0 0 0 0 0 0 1 1 1 1 1 0 1 1 0 0 2 0 2 0 2 1 2 0 0 2 0 0 0 2 0 0 0 0 0 0 2 1 0 2 0 0 0 0 0 0 1 0 0 0 1 1 1 1 1 1 0 2 2 0 0 0 0 1 0 1 1 1 1 0 0 0 1 1 0 0 1 1 0 1 0 1 1 2 2 0 0 0 0 0 1 1 0 0 2 1 1 1 1 1 1 1 0 0 0 2 2 0 2 2 0 1 0 2 0 0 0 0 0 2 2 0 1 0 0 0 2 1 0 0 1 0 0 0 0 2 2 2 0 1 1 2 2 0 0 1 2 0 0 1 1 0 0 0 0 0 2 0 1 0 0 1 1 2 1 1 1 0 1 1 2 0 0 1 0 1 0 0 0 0 2 0 0 0 0 0 0 0 0 0 0 1 0 2 0 0 1 2 0 0 0 0 0 0 1 0
174 0 2 1 1 0 1 2 2 0 0 2 0 0 0 0 0 2 0 0 0 0 0 0 0 1 0 0 1 2 1 2 1 1 0 0 1 1 0 0 1 0 0 1 0 1 0 0 0 0 0 0 0 1 0 0 0 0 1 0 1 1 2 2 0 1 1 0 0 0 1 1 1 0 1 2 1 0 1 0 1 0 1 0 1 1 1 1 1 2 0 0 0 2 1 0 0 1 0 2 0 1 0 1 1 1 2 0 1 1 0 1 1 1 1 1 1 0 1 1 1 0 2 0 0 2 0 1 1 0 0 0 0 0 1 0 0 0 0 0 0 2 0 0 0 1 0 0 0 1 1 0 0 0 0 0 0 1 0 1 1 1 0 0 0 2 1 0 0 1 1 1 2 1 0 0 1 1 1 1 0 1 1 1 2 2 1 1 0 0 1 1 0 0 1 0 1 0 0 0 1 1 0 1 1 0 1 0 2 0 0 0 0 1 1 2 1 0 1 1 1 0 1 0 0 2 2 0 0 0 1 0 0 1 1 0 0 2 0 0 0 0 2 0 2 1 1 1 1 1 0 0 0 0 1 0 0 2 0 0 0 0 0 0 0 0 0 0 2 0 0 0 0 1 0 0 0 0 2 0 2 0 0 0 0 1 2 2 1 2 1 1 1 1 1 0 1 1 0 0 0 0 1 1 1 0 0 0 0 0 0 1 0 0 2 1 0 0 1 0 1 2 2 1 1 0 2 2 2 1 1 0 1 0 0 0 0 2 0 0 0 1 0 0 1 0 1 0 1 2 0 0 1 1 0 1 2 0 0 2 2 0 0 0 0 0 0 2 2 0 0 0 0 2 1 1 2 2 0 2 1 1 0 0 1 0 0 1 1 0 0 0 0 0 2 0 0 1 0 0 0 0 2 0 0 0 2 1 0 0 0 0 0 0 2 2 1 0 0 1 0 1 0 1 0 2 1 1 1 0 1 2 0 1 1 1 0 2 0 1 1 0 2 2 1 2 2 0 0 0 0 0 0 2 1 1 0 1 1 1 1 2 0 1 0 1 1 2 1 1 1 0 1 1 2 1 2 0 2 0 1 1 0 1 1 1 0 1 2 1 0 2 0 1 1 1 1 0 2 1 1 0 1 1 0 1 2 2 2 0 0 2 0 0 0 1 0 1 0 1 1 1 2 1 1 0 0 1 1 1 1 0 1 0 1 1 2 0 1 0 1 1 1 0 0 2 0 1 1 0 1 0 0 0 0 1 0 0 0 0 0 1 0 2 0 1 1 0 0 2 1 0 0 0 0 0 0 1 0 2 0 0 0 0 2 1 1 0 0 0 0 0 1 0 1 0 1 1 1 0 1 0 1 0 1 2 0 0 1 0 0 0 0 2 0 2 1 0 0 0 0 0 0 1 1 0 2 1 0 0 1 0 0 0 2 2 2 0 1 2 2 1 0 1 2 1 1 2 0 0 1 1 0 1 0 0 0 2 2 0 0 0 1 1 0 0 1 1 1 0 0 1 0 0 0 1 1 1 2 1 0 0 2 1 1 1 1 1 1 2 0 0 0 0 0 1 0 0 2 2 0 2 0 2 0 2 1 1 2 0 0 0 0 2 0 0 0 0 0 0 0 0 0 2 1 0 1 1 1 1 1 1 0 0 0 0 0 0 0 0 0 0 1 0 0 0 1 0 0 0 0 0 0 0 0 1 0 0 1 0 0 1 1 0 0 1 1 1 1 1 0 0 2 0 0 1 0 0 1 1 2 2 0 0 0 1 0 2 1 2 0 1 1 0 1 0 1 1 0 0 0 0 0 2 2 1 1 0 0 1 0 0 2 0 2 0 1 2 2 0 0 2 0 0 0 1 0 0 0 0 0 0 1 1 0 1 0 0 0 0 0 0 1 0 0 0 1 1 0 0 2 1 0 1 1 0 1 0 1 0 1 2 0 0 0 0 2 0 1 0 1 0 2 0 0 1 0 0 1 2 2 0 0 0 0 1 0 0 1 0 1 2 1 2 2 2 2 2 0 1 0 2 0 2 2 0 1 2 0 2 0 1 1 0 1 1 1 0 1 1 0 1 2 1 0 0 1 0 1 1 0 2 0 0 2 1 1 0 2 2 0 1 2 2 0 1 0 1 0 0 2 0 1 0 0 0 1 0 0 0 2 0 1 0 1 0 0 0 0 0 0 0 0 0 0 2 0 0 0 0 0 0 0 0 0 0 0 0 0 1 0 0 0 2 0 0 0 0 0 0 1 0
175 1 2 0 0 0 1 1 1 1 1 0 1 2 1 0 0 2 1 0 1 1 1 0 0 0 1 0 0 2 0 0 1 1 1 1 2 2 0 0 1 0 0 0 0 0 1 0 0 0 0 0 1 1 0 1 1 0 0 0 2 2 1 1 1 0 1 0 0 0 1 1 1 0 0 2 2 0 1 0 1 0 2 1 2 0 1 0 0 2 0 0 0 1 0 0 0 1 1 1 2 2 0 0 1 1 2 2 2 0 0 2 1 2 2 1 1 0 0 2 2 0 2 0 0 0 0 1 1 0 0 0 0 0 0 0 1 0 0 0 1 1 0 0 0 1 0 0 0 1 1 0 0 0 0 0 1 0 0 2 0 0 0 0 1 1 1 1 2 0 0 0 0 0 1 0 1 1 1 1 0 0 0 0 0 0 0 0 0 0 1 2 0 0 1 1 0 0 0 0 0 0 1 1 1 0 0 0 1 0 1 0 2 0 2 2 1 0 0 0 2 2 1 0 0 2 2 0 0 0 1 0 0 0 0 0 0 2 0 0 0 0 2 0 1 0 0 0 1 1 1 1 0 0 1 0 0 2 0 0 0 0 0 2 0 0 0 0 1 0 1 1 1 1 0 0 0 0 0 0 0 1 0 0 0 1 1 1 2 2 2 2 1 2 1 1 1 1 1 0 0 1 2 2 1 0 0 1 0 0 0 2 0 1 2 1 0 0 0 0 0 2 1 0 2 0 1 2 0 0 2 2 1 0 0 0 0 1 1 1 2 2 2 1 1 1 0 0 1 2 0 0 2 2 2 0 0 0 0 2 2 0 1 0 1 0 0 0 2 0 0 0 0 2 0 0 1 1 1 1 0 0 0 0 2 1 0 1 1 1 1 1 0 1 2 1 1 1 1 1 1 1 1 0 0 0 1 2 0 0 1 0 0 0 0 0 0 1 0 1 0 1 0 2 2 2 1 1 0 1 2 0 0 2 1 0 0 0 0 0 1 1 0 0 2 2 2 1 0 1 1 1 0 2 0 0 0 2 0 1 1 1 1 0 1 1 1 1 2 0 0 0 1 1 0 0 0 1 2 0 0 2 0 0 2 1 0 1 2 1 2 1 0 2 1 0 1 1 1 2 0 1 2 1 1 0 1 1 2 0 0 2 1 1 0 2 1 0 0 1 1 0 2 2 0 1 1 1 1 1 1 0 1 1 1 0 1 0 1 0 1 1 0 0 0 2 2 1 1 0 0 0 0 0 0 0 0 0 2 0 0 0 1 1 0 0 0 0 0 2 1 0 0 0 0 0 0 2 1 2 0 1 0 0 0 0 0 0 0 0 0 0 1 1 0 0 0 0 0 0 0 1 1 0 1 2 1 0 1 1 1 0 0 0 1 0 1 0 0 1 1 1 0 0 0 1 1 1 0 0 1 0 0 0 2 1 2 0 1 1 2 2 0 1 2 1 1 0 0 0 1 1 1 2 1 1 0 1 1 0 0 0 1 1 1 1 0 2 0 0 0 0 1 1 0 0 0 0 2 1 0 1 1 1 0 1 1 1 1 2 0 0 0 0 1 0 0 0 1 1 0 0 0 1 0 1 2 2 2 0 0 0 0 1 0 0 0 1 1 1 0 0 0 1 1 0 1 1 1 0 0 0 1 0 2 1 0 0 0 1 0 1 0 0 0 1 1 0 0 0 0 0 2 1 0 1 1 0 1 0 0 1 2 1 1 0 0 0 1 1 0 1 0 0 0 1 0 0 1 1 2 2 0 0 2 0 1 2 1 2 0 1 2 0 2 0 0 1 0 0 0 0 1 2 1 1 2 0 0 2 0 0 2 0 1 0 1 2 0 0 1 0 0 0 0 0 0 0 0 0 1 1 1 1 0 2 0 1 1 0 1 1 0 0 0 0 0 1 0 0 2 1 0 2 2 0 0 0 0 0 0 1 0 0 0 1 1 0 0 0 0 0 1 0 0 1 0 0 1 1 0 2 0 0 0 1 0 2 2 0 1 2 0 0 2 1 2 1 0 0 0 2 2 0 2 2 0 1 0 0 1 2 0 0 1 1 1 0 1 0 0 0 2 0 0 0 1 0 1 1 1 2 1 2 0 0 0 1 1 0 0 0 2 0 0 0 0 1 0 0 2 0 1 1 1 0 1 1 0 1 0 1 0 0 1 1 2 0 0 1 0 0 0 1 1 0 1 1 1 0 0 0 0 2 0 2 2 0 0 2 1 0 0 2 0 0 0 0 0 0 1 0
176 0 2 1 2 0 2 1 2 0 0 0 0 1 0 0 0 1 1 0 0 0 0 2 0 0 1 0 0 2 2 1 0 0 0 1 2 1 1 0 0 0 2 2 0 2 1 0 0 0 0 0 1 1 0 0 1 0 0 2 0 2 1 1 1 1 1 0 1 1 0 0 2 0 2 1 0 0 0 1 0 0 2 1 1 0 0 0 0 2 0 0 1 1 2 0 0 1 0 1 0 1 0 0 1 1 2 0 1 1 0 0 1 2 2 1 1 0 0 2 2 0 1 1 0 1 0 2 2 2 1 1 1 0 0 0 0 0 0 0 1 1 1 0 0 1 0 0 0 1 0 0 1 0 0 0 0 1 0 0 0 0 2 0 1 2 1 1 0 2 0 2 0 2 0 0 2 1 1 1 0 0 0 0 1 0 1 1 0 0 2 2 0 1 2 0 0 0 0 0 1 1 1 0 0 0 1 0 1 0 1 0 1 0 1 2 0 0 1 0 2 2 0 0 0 1 1 0 0 0 0 1 0 0 0 0 0 1 0 0 0 0 2 0 1 0 0 1 0 1 0 0 0 1 0 0 0 0 0 0 0 0 0 0 0 0 0 0 1 0 0 2 0 1 1 0 0 0 0 0 2 0 0 0 0 0 0 2 1 2 0 0 1 2 2 1 1 0 1 0 0 2 0 0 0 0 0 0 1 0 0 1 0 0 2 0 0 0 0 0 1 1 1 0 1 0 2 0 0 0 2 0 0 0 0 0 0 2 0 0 0 0 0 1 0 0 1 1 2 1 0 0 2 2 2 0 0 0 0 0 0 0 2 0 2 1 0 2 1 1 1 1 0 2 1 0 2 2 0 2 1 1 0 0 1 0 0 0 0 0 1 1 0 0 1 1 1 1 1 1 1 1 0 2 1 0 0 1 0 0 0 0 0 1 0 1 0 1 0 0 0 0 1 2 0 1 1 2 0 0 2 0 0 1 1 1 0 0 0 0 0 2 0 1 1 1 2 0 1 0 0 0 0 2 0 0 0 2 2 2 1 1 1 1 1 2 2 1 1 0 0 0 2 2 0 0 2 0 1 1 1 1 0 0 1 2 0 2 2 0 1 2 1 2 2 1 1 1 2 0 2 0 2 1 1 0 2 1 1 1 0 1 0 1 1 1 1 0 0 0 0 2 2 2 0 1 1 0 0 1 0 0 1 1 1 1 2 0 1 1 0 1 0 0 0 1 1 1 1 0 0 0 0 0 1 0 0 0 0 0 0 0 0 2 0 2 1 0 0 2 2 1 1 0 1 0 1 1 0 1 1 0 0 0 1 0 1 0 1 1 0 0 0 1 0 0 0 1 1 0 0 1 1 0 2 2 1 0 2 2 0 0 0 1 1 0 0 0 1 0 0 0 0 0 0 2 0 1 0 0 0 1 1 0 2 1 2 1 0 1 1 0 0 2 2 2 2 0 0 0 0 2 0 0 0 0 0 1 1 0 0 0 0 0 2 2 1 2 1 1 1 0 0 1 1 0 1 1 1 1 1 1 2 1 0 2 1 1 1 1 0 1 0 0 0 0 0 0 1 1 0 0 0 1 1 2 2 1 1 0 0 0 0 1 0 1 0 2 1 1 1 0 0 2 1 0 1 0 0 0 0 1 0 0 1 0 0 0 0 0 0 0 0 0 0 0 1 1 0 0 0 0 0 0 0 0 0 0 1 0 0 0 2 2 2 0 0 1 1 1 0 0 0 1 1 0 0 0 1 1 1 1 0 0 2 0 0 2 2 0 1 0 1 0 1 0 1 1 0 0 0 0 1 2 1 1 2 0 1 0 0 0 2 0 2 0 2 2 1 0 2 1 0 1 0 1 0 0 0 0 0 0 0 1 0 2 0 0 1 1 0 1 0 0 0 0 0 1 0 0 2 1 0 2 2 0 0 1 0 2 0 2 1 1 1 2 1 0 0 0 0 1 2 1 0 2 1 0 2 2 1 1 0 0 0 0 0 2 0 1 1 2 0 2 2 2 2 1 1 0 1 1 1 1 2 1 0 1 1 0 1 2 0 0 0 2 2 0 1 0 0 0 2 1 0 0 0 2 0 0 0 2 0 1 0 0 0 0 1 1 0 0 1 0 0 0 1 0 0 0 0 2 2 1 1 0 1 1 1 2 1 1 0 0 0 0 0 1 0 0 0 0 0 0 0 1 1 0 1 1 1 1 0 1 0 1 1 0 1 2 0 0 0 2 2 1 0 1 1 2 2 0
177 1 2 0 0 0 1 2 2 0 0 1 0 2 1 0 0 1 1 0 0 0 1 0 0 0 1 0 0 2 1 0 2 2 0 0 1 1 0 0 2 1 0 1 0 0 0 0 0 0 0 0 0 1 1 1 0 0 0 1 1 2 2 2 1 1 0 1 0 0 0 1 1 0 1 2 1 0 1 0 1 0 2 1 2 1 1 0 0 2 0 0 0 1 1 0 0 1 1 1 1 2 2 0 0 0 2 1 1 0 0 2 1 2 2 2 2 0 1 1 2 0 1 1 0 1 0 1 2 1 0 0 0 0 0 0 0 0 1 1 1 1 0 0 0 0 0 0 0 0 0 1 1 0 0 0 0 0 1 1 1 1 0 2 0 0 0 1 0 1 0 1 1 2 1 0 2 0 0 0 0 0 0 0 2 1 1 2 0 0 1 1 0 0 1 0 1 0 0 0 0 0 0 1 1 0 1 1 1 0 1 0 1 0 2 1 1 0 2 0 2 1 0 0 0 1 1 0 0 0 1 0 1 1 1 1 1 2 0 0 0 0 1 0 1 0 0 1 1 1 0 0 0 0 0 0 1 0 0 0 0 0 1 0 0 0 1 0 1 1 0 2 1 0 1 1 0 1 1 1 0 2 0 0 0 0 0 1 1 2 1 1 1 2 1 0 1 1 1 1 0 0 0 0 0 0 1 1 1 0 1 2 0 0 1 0 0 0 0 0 0 2 1 1 1 0 0 2 1 1 2 1 1 1 0 0 0 0 2 0 0 0 2 1 1 0 1 0 2 1 0 0 2 2 1 0 1 0 0 2 2 0 1 0 1 0 0 2 0 0 2 2 0 2 0 0 1 1 0 2 2 1 0 1 2 1 0 0 0 0 0 0 0 0 0 0 0 0 1 1 1 1 0 1 0 0 0 0 1 1 0 0 0 0 1 1 0 2 0 0 0 2 0 2 1 2 1 0 1 0 2 1 1 0 1 0 0 0 0 0 1 0 0 1 0 2 1 1 0 0 0 0 0 2 0 0 0 2 1 1 1 1 0 0 1 1 1 1 1 0 0 0 2 2 2 1 1 0 2 1 2 0 0 0 1 2 0 1 1 0 1 1 0 1 1 1 1 0 1 2 0 1 2 2 0 0 2 2 2 0 0 2 0 0 1 0 0 0 0 0 1 1 0 0 0 0 0 0 0 1 0 0 1 1 1 0 1 0 0 1 0 1 2 2 0 1 0 0 0 0 0 0 0 1 1 0 0 0 0 0 0 1 0 1 1 0 1 1 1 1 0 0 1 0 0 1 1 2 0 2 0 1 1 0 0 1 2 0 0 0 1 0 1 0 1 0 2 0 0 0 0 2 0 0 2 2 1 1 1 1 0 0 0 1 0 0 1 0 1 0 0 0 0 0 0 0 1 1 0 0 0 1 0 0 2 1 2 0 1 2 1 2 0 2 2 0 1 0 0 0 0 2 0 0 0 0 0 1 1 0 0 0 0 1 1 0 2 1 0 0 0 0 1 0 0 0 2 0 0 2 0 1 0 0 0 0 0 1 1 2 0 0 0 1 1 0 0 0 1 1 0 0 0 1 1 2 1 2 2 0 0 0 0 2 0 1 0 2 2 2 0 0 0 2 0 1 1 2 2 1 1 1 0 0 0 0 0 0 0 1 0 1 0 0 1 1 1 1 1 0 1 1 0 0 1 0 0 0 1 0 0 0 0 0 0 2 1 1 0 0 0 1 1 1 1 0 0 0 0 2 0 0 0 0 0 1 1 1 1 2 0 1 2 1 2 1 0 0 0 1 0 0 0 2 1 2 0 1 1 0 0 0 2 0 2 0 1 2 2 1 2 2 0 1 0 1 0 0 0 0 0 0 2 1 0 2 0 1 1 0 1 1 1 1 0 0 1 0 0 0 2 2 0 2 2 0 0 0 1 2 0 2 1 0 1 1 2 1 1 0 0 1 1 1 0 1 0 0 2 2 2 0 0 0 0 1 1 1 0 0 2 1 1 2 2 2 2 1 2 2 0 0 0 2 2 0 2 2 0 2 0 0 1 1 2 0 1 0 1 0 0 0 2 0 0 0 1 1 0 0 0 2 0 0 0 1 1 2 2 0 0 1 2 0 0 0 1 1 0 1 1 0 0 2 2 0 2 0 1 0 1 0 0 0 1 0 1 0 1 1 0 0 0 0 0 1 0 0 1 0 0 0 0 2 0 1 1 0 0 2 0 0 0 1 0 1 1 0 0 0 2 0
178 1 2 0 0 0 0 2 2 0 0 0 0 1 0 0 0 2 0 0 0 0 0 0 0 0 0 0 0 2 1 2 0 0 1 0 1 1 1 1 0 0 0 0 0 0 0 0 0 0 0 0 0 0 0 1 0 0 0 1 1 2 1 1 0 1 0 0 0 0 0 0 1 0 0 2 2 1 1 1 0 0 2 2 2 0 0 0 0 2 0 0 1 2 1 0 0 1 1 1 1 1 0 0 1 1 2 2 2 0 0 2 0 2 2 0 0 0 1 1 1 0 2 0 1 1 0 2 2 1 0 0 1 0 0 0 1 0 2 1 1 1 0 0 0 1 0 0 0 0 0 0 0 0 0 0 0 0 0 1 1 1 0 2 1 1 1 0 1 1 0 0 0 1 0 0 2 1 0 1 0 0 1 1 1 1 1 1 0 0 2 2 0 1 2 1 1 1 0 0 2 2 0 1 1 0 0 0 2 0 0 0 1 0 1 2 1 1 2 0 2 0 0 0 1 1 1 1 1 1 0 1 1 1 1 1 1 2 0 0 0 0 2 0 1 0 0 1 0 0 0 0 0 1 0 0 1 2 0 1 1 1 0 0 0 0 2 0 1 0 1 0 0 1 0 0 1 2 2 2 0 2 1 1 0 2 2 2 1 2 1 1 1 2 2 1 1 1 0 1 0 0 0 0 0 0 0 0 0 1 0 1 0 1 2 1 1 0 1 0 1 2 0 1 2 0 1 1 0 1 2 1 1 0 0 0 0 1 1 1 2 1 2 1 1 0 2 0 2 1 0 0 2 2 1 0 0 0 0 1 1 0 1 0 1 1 0 1 1 0 1 1 1 2 0 0 1 1 1 1 2 1 0 0 0 0 0 0 0 1 1 1 0 1 1 1 1 0 1 1 0 2 1 1 0 0 1 1 0 0 0 0 1 0 1 2 1 0 0 0 1 1 0 2 1 2 1 2 0 0 2 0 1 0 1 0 0 2 0 0 1 1 0 0 0 2 2 1 0 1 0 0 0 2 2 0 1 1 2 1 1 2 1 0 2 2 2 0 2 1 1 1 0 0 1 0 1 1 1 0 0 2 0 0 1 1 0 0 1 1 0 1 1 1 2 1 2 0 1 2 0 1 1 1 0 1 2 1 1 1 1 1 0 1 1 1 0 0 0 1 1 1 1 1 0 1 1 1 1 1 1 1 1 0 1 1 2 0 1 1 0 1 2 2 1 2 1 1 1 0 0 1 0 0 0 0 0 0 0 0 0 0 1 1 0 0 0 0 0 0 1 1 1 0 0 1 1 1 0 2 0 0 0 0 1 0 0 0 0 0 0 0 0 2 0 1 0 1 1 0 1 1 1 1 2 2 2 0 2 2 0 0 0 1 1 0 0 0 0 2 0 2 0 0 0 0 2 1 0 0 0 0 0 0 2 2 2 0 0 0 1 0 0 0 1 0 0 0 0 0 0 1 0 1 0 0 0 2 2 0 0 0 0 0 1 1 1 2 1 1 0 1 0 0 1 0 0 0 1 1 0 0 2 1 1 1 1 2 1 1 0 0 1 1 1 1 0 0 1 1 1 1 0 0 2 2 2 1 1 0 1 0 0 1 0 0 0 0 0 0 0 0 0 1 0 0 0 0 0 0 0 2 0 0 0 0 0 0 0 2 0 2 0 1 0 0 1 0 1 1 1 1 0 0 0 2 0 1 2 0 0 0 1 1 0 0 1 1 0 0 0 0 0 0 0 1 0 0 0 0 2 2 1 0 1 0 1 0 0 2 0 2 2 1 1 1 0 1 0 0 0 0 1 1 1 1 1 0 0 2 0 0 0 1 0 0 2 2 0 1 1 2 0 1 0 1 0 0 0 0 1 1 0 0 0 2 0 0 0 0 0 0 1 1 0 0 0 1 0 0 2 1 0 2 2 0 0 0 0 0 0 1 0 0 0 0 2 0 1 0 1 0 2 1 0 2 0 1 2 1 1 0 1 1 0 0 0 2 0 0 2 1 1 2 2 2 2 1 1 0 1 0 1 0 2 0 0 1 0 2 0 0 0 0 0 1 1 1 1 0 1 0 1 1 1 0 2 1 0 0 0 2 1 2 0 0 0 1 1 0 0 2 1 2 0 0 0 1 1 0 0 1 2 2 1 0 1 1 0 1 0 1 0 0 0 0 2 0 0 1 0 0 0 0 0 0 2 1 1 0 0 0 0 1 0 1 1 0 0 1 0 0 0 1 0 0 0 1 1 0 1 0
179 0 1 0 1 0 1 1 2 0 0 1 0 1 0 0 0 1 0 1 0 0 0 0 0 0 1 0 2 2 1 1 0 0 1 1 1 2 0 0 0 0 0 0 0 0 2 0 2 0 0 0 1 1 0 0 1 0 0 2 0 0 2 1 0 1 0 0 0 0 0 1 2 1 2 2 0 0 1 0 1 0 2 0 1 0 0 1 0 2 0 1 0 0 0 0 1 1 1 1 1 2 0 1 1 0 1 2 1 0 0 1 0 1 1 0 0 0 0 2 2 0 1 1 0 1 0 1 1 0 0 0 0 0 0 0 0 0 1 0 2 1 0 0 0 2 0 0 0 0 0 0 0 0 0 0 0 0 1 1 1 1 1 0 1 1 1 0 1 1 0 2 0 1 0 0 1 0 0 1 0 0 2 2 2 2 2 1 1 0 1 1 1 1 1 1 1 0 0 0 0 0 0 0 0 0 2 0 1 1 0 1 2 0 1 2 1 1 2 0 2 1 0 0 0 0 0 0 0 0 1 0 0 0 0 0 0 2 0 0 0 0 2 1 2 0 0 0 1 1 1 1 0 0 0 0 1 1 0 1 1 1 0 0 0 0 1 1 1 0 0 1 0 1 1 0 0 2 2 2 0 2 0 0 0 0 0 2 0 2 0 0 1 1 1 0 1 0 1 0 1 0 0 0 0 0 0 0 1 0 0 2 0 1 2 0 1 2 0 0 0 2 0 2 1 0 1 1 0 1 2 1 1 0 0 0 0 0 2 0 0 0 0 2 0 0 1 1 2 1 1 1 2 2 1 0 0 0 1 0 1 1 1 0 1 1 0 2 1 0 1 1 1 2 1 0 2 1 2 0 1 0 0 0 1 1 0 0 0 0 0 0 0 0 2 0 0 1 0 0 0 0 0 2 1 0 1 2 0 0 0 0 0 1 1 1 0 1 0 0 0 1 1 1 0 2 2 0 0 0 0 0 0 2 1 1 0 1 0 1 0 2 0 0 0 1 1 1 0 0 0 1 0 2 1 1 0 2 1 2 0 2 1 1 1 2 2 0 2 1 1 1 1 1 2 0 2 0 1 1 2 0 0 1 1 1 0 2 2 0 0 2 1 1 0 1 1 1 1 2 0 0 1 1 0 1 2 0 1 0 1 1 0 1 0 2 1 0 0 2 2 0 0 1 0 1 0 1 1 1 1 0 2 1 2 1 1 0 1 2 0 0 0 0 0 1 2 1 1 0 1 0 0 0 2 1 1 0 2 0 0 0 0 1 0 1 1 1 1 0 0 1 0 0 0 2 2 1 0 1 1 0 0 0 2 0 2 0 0 0 0 0 1 0 0 0 0 1 2 0 0 0 0 0 1 2 1 0 1 1 0 0 0 0 1 1 1 0 1 0 0 0 2 2 2 0 0 0 0 0 0 0 0 0 2 1 2 0 1 2 1 2 0 0 0 0 0 1 0 0 1 1 1 1 1 1 0 1 1 0 0 0 1 1 0 0 1 2 0 0 0 1 1 0 1 0 0 1 2 0 1 0 2 2 1 2 2 1 2 1 1 0 0 0 0 0 0 0 1 1 0 0 0 0 1 1 1 2 2 0 0 0 0 1 0 0 0 0 0 0 0 0 0 2 0 1 2 0 0 0 0 0 1 0 1 1 1 0 0 2 1 1 0 1 0 0 2 0 0 0 0 0 1 0 0 2 0 0 1 1 0 0 2 0 0 0 0 1 1 1 0 1 0 0 1 1 0 0 1 1 1 1 1 1 2 1 1 1 1 1 1 1 2 0 1 0 0 0 0 0 0 0 0 1 2 1 1 0 0 1 0 0 1 1 1 0 1 1 2 0 1 2 0 2 0 2 0 0 0 0 0 0 2 1 0 1 1 1 0 0 0 0 1 0 1 1 2 1 0 0 1 1 0 2 1 0 0 0 1 0 0 2 2 1 2 2 1 2 2 0 0 0 1 0 0 0 0 1 1 1 1 0 0 0 0 0 0 2 0 0 2 1 0 1 2 2 2 2 0 0 0 1 0 0 0 2 0 1 0 2 0 0 0 1 1 1 2 0 1 0 0 0 1 1 1 0 2 1 0 0 0 2 1 2 0 0 1 1 1 0 0 1 2 1 1 1 2 2 0 0 0 0 1 0 1 0 1 1 1 2 1 1 1 0 0 1 2 0 0 0 0 0 2 0 1 1 0 0 0 1 1 0 0 2 0 1 1 0 0 0 0 0 0 1 0 0 0 0 0 1 2 0
180 0 1 0 1 0 2 2 2 0 0 0 0 1 0 0 0 2 0 0 0 0 0 0 0 0 2 0 1 2 1 2 1 1 1 1 1 0 1 0 0 0 0 0 2 0 2 0 1 0 0 0 1 1 0 0 1 0 0 0 1 1 0 0 1 0 1 0 0 0 1 1 2 0 2 2 0 0 1 1 0 0 1 1 1 0 0 2 2 2 1 1 0 1 1 0 0 1 1 1 1 2 1 1 0 0 2 2 2 0 0 2 0 1 1 0 0 0 2 0 2 0 1 2 0 0 0 0 1 0 0 0 0 0 1 0 0 0 0 0 0 2 0 0 0 0 0 0 0 0 0 0 1 0 1 0 0 1 0 1 1 0 0 1 1 2 0 0 1 1 0 0 1 2 1 1 1 1 0 1 0 2 0 0 0 0 0 1 0 0 1 2 0 1 1 0 0 0 0 0 1 1 1 1 1 0 1 0 1 0 1 0 1 0 2 2 0 0 2 1 1 0 0 0 0 1 1 0 0 0 1 0 1 1 0 0 0 2 0 0 0 0 2 1 2 0 0 0 0 0 0 0 1 0 0 0 1 2 1 2 1 1 0 1 0 0 1 0 2 0 0 1 0 2 0 0 0 0 1 0 0 1 0 0 1 0 1 1 1 2 0 1 1 1 1 1 1 0 0 0 0 0 2 2 2 0 0 0 0 0 0 1 0 0 2 0 0 1 1 0 1 2 0 1 2 0 2 1 1 1 1 1 0 0 0 0 0 1 1 0 1 0 1 1 1 1 0 0 1 2 0 0 2 2 1 0 1 0 0 2 2 0 1 0 1 1 0 1 2 1 0 0 1 2 0 1 0 1 1 1 0 1 0 0 2 0 0 0 0 2 1 1 1 0 2 0 0 0 0 0 0 0 0 1 0 0 0 0 0 0 0 1 0 0 1 1 1 0 0 2 0 0 1 0 0 1 1 1 0 0 1 0 0 2 1 1 0 0 0 1 1 1 0 0 0 2 2 2 0 0 0 0 0 2 2 2 0 1 1 0 1 2 1 0 1 1 1 0 2 0 1 1 1 1 2 0 2 0 2 0 0 2 0 0 0 2 0 1 1 0 1 1 1 1 2 1 2 0 1 1 1 1 1 1 0 1 2 1 1 1 1 0 0 1 0 2 0 2 0 2 2 0 1 1 0 0 0 0 0 2 0 1 1 1 1 0 2 0 0 0 0 2 2 2 1 2 1 2 2 0 0 0 0 0 0 1 1 1 0 2 1 0 1 1 0 0 0 0 0 0 0 1 0 0 0 0 0 2 0 1 0 0 0 0 1 0 1 0 0 0 0 0 1 0 1 0 1 1 0 0 0 2 0 0 2 2 1 0 2 2 1 0 0 1 0 0 0 0 0 2 0 1 0 0 0 0 2 1 0 0 0 1 1 0 2 0 1 0 0 2 0 1 0 1 1 1 1 0 0 1 0 1 0 0 0 0 0 2 1 1 1 0 1 1 1 1 1 1 1 0 0 1 0 0 0 0 0 0 2 1 0 1 2 1 1 2 1 1 1 2 0 1 0 0 0 0 0 1 2 2 0 2 0 1 1 1 1 2 1 0 0 0 0 2 0 0 0 2 2 2 0 0 1 2 0 1 1 1 1 1 0 1 0 0 0 0 1 0 0 0 0 0 0 0 0 0 1 0 0 0 0 0 0 0 0 0 0 0 0 0 0 0 1 1 1 1 0 0 1 1 1 0 1 1 1 0 0 0 1 1 1 1 0 0 2 2 0 2 1 1 1 1 2 0 2 1 0 1 0 0 0 0 1 2 0 1 2 0 0 2 0 0 1 1 0 0 1 1 1 0 1 2 0 1 0 2 0 0 0 0 1 1 2 0 0 1 1 0 1 0 1 1 0 0 0 0 0 0 0 0 2 2 0 2 0 0 0 0 0 0 1 2 1 0 1 2 2 0 1 0 1 0 1 0 0 1 0 1 1 2 2 0 1 1 1 1 0 2 0 0 2 1 1 1 2 2 2 1 1 0 1 0 0 2 2 0 0 2 0 0 1 1 0 0 0 1 1 1 1 1 0 1 1 1 1 0 1 1 0 0 1 1 0 1 0 0 1 1 1 0 0 0 2 0 0 1 1 0 0 0 2 0 1 1 1 0 1 0 0 0 2 0 0 0 0 0 0 0 1 1 1 0 0 0 0 0 2 1 1 0 0 0 0 0 0 0 1 0 0 2 0 1 1 2 0 0 0 1 1 0 0 0
181 0 1 0 1 0 1 2 2 0 0 1 1 1 1 0 0 1 1 1 1 1 0 0 0 0 1 0 2 2 1 2 1 0 0 0 1 0 0 0 0 0 0 0 1 0 1 0 0 0 0 0 1 1 0 1 1 1 1 0 1 2 1 1 0 1 0 0 0 0 1 1 1 0 1 2 1 1 1 0 2 0 2 1 2 0 1 0 0 2 0 0 0 1 1 0 0 2 1 2 0 2 1 0 1 0 2 1 1 0 1 2 0 1 1 0 0 0 2 1 1 0 2 0 0 0 0 0 2 0 0 0 1 0 0 0 0 0 0 0 2 0 2 0 0 1 1 0 0 2 0 0 0 0 0 0 0 1 0 1 1 1 0 1 0 1 2 1 0 1 1 2 2 1 1 1 1 1 1 1 0 0 2 2 2 2 2 1 0 0 0 1 2 2 2 2 2 0 0 0 0 0 0 1 1 1 1 0 1 0 1 0 1 0 1 1 0 1 2 0 2 1 0 0 1 0 0 0 0 0 0 0 0 1 1 1 0 2 0 0 0 0 2 0 1 0 0 0 0 0 0 0 0 1 0 0 1 2 1 1 0 0 0 2 2 2 0 0 2 0 1 1 0 0 0 0 0 0 0 0 0 0 1 1 0 2 1 1 0 2 0 0 2 2 2 0 2 1 0 1 0 1 1 1 1 0 0 0 1 0 0 1 0 0 1 0 2 0 0 0 0 2 0 1 1 0 1 1 1 2 2 1 1 0 0 0 0 1 1 0 1 1 1 1 0 0 0 0 0 2 0 0 1 1 0 1 1 0 0 2 2 0 2 0 2 0 0 1 2 0 0 0 0 2 1 0 0 1 1 1 1 1 0 1 1 0 0 0 0 0 0 0 2 0 2 1 1 0 1 0 0 1 1 0 0 0 1 2 0 0 0 0 0 0 1 1 1 0 0 1 0 0 0 1 1 1 1 0 1 0 1 2 0 2 0 0 0 1 0 0 0 1 0 1 1 0 1 0 1 1 0 0 0 2 0 0 0 2 1 0 1 2 1 0 2 2 2 0 2 0 0 0 2 2 1 0 1 0 2 2 2 1 0 0 1 2 0 0 1 0 1 1 1 2 2 0 2 1 1 2 0 1 1 1 0 2 0 1 1 1 0 2 0 1 0 2 1 0 0 1 1 1 1 2 1 0 0 1 1 1 1 0 1 1 0 1 1 0 1 1 1 0 2 2 2 1 2 1 1 0 1 0 0 0 1 1 1 1 0 1 1 0 1 1 0 1 1 1 1 0 0 0 1 0 1 0 1 1 0 2 0 1 1 0 0 1 1 1 0 0 0 0 0 0 1 0 0 0 1 0 0 1 1 1 2 2 1 0 0 0 2 0 0 1 1 0 0 0 0 1 0 1 0 0 0 0 2 2 0 0 0 2 0 0 2 2 2 0 1 2 2 1 0 0 1 1 1 0 0 0 0 1 0 0 0 0 0 1 1 0 0 0 1 0 2 1 1 2 0 0 0 0 0 1 1 0 1 1 2 0 0 0 2 2 2 2 0 1 2 1 1 0 0 0 0 1 0 0 2 2 0 0 0 1 1 2 2 0 1 0 0 0 0 1 0 0 1 1 1 1 0 0 1 2 0 1 2 1 1 0 0 0 0 0 1 0 0 0 0 1 0 1 0 0 0 1 1 0 1 1 1 1 0 0 0 1 1 0 1 0 0 0 1 1 0 1 0 0 2 2 1 1 0 0 0 1 0 0 1 0 2 2 1 1 1 1 0 2 1 1 1 1 2 1 2 1 1 1 0 0 1 0 0 1 2 1 1 1 0 1 0 0 2 0 2 0 1 1 2 1 1 2 0 1 0 1 0 0 0 0 0 0 2 1 1 2 0 0 0 0 0 0 1 0 0 0 1 1 1 1 1 1 0 1 1 0 1 1 1 0 0 2 0 0 0 2 1 0 1 0 0 0 1 1 0 1 0 1 1 1 1 0 1 1 1 2 0 0 0 0 1 1 2 2 2 2 2 2 0 1 0 1 0 1 2 1 0 1 0 1 0 0 1 0 2 0 1 0 2 0 0 0 2 1 0 0 1 1 0 0 1 1 0 1 1 0 0 2 2 0 0 2 1 0 0 0 0 2 0 0 1 0 1 0 1 0 1 1 1 2 1 1 0 0 2 1 2 0 0 1 0 0 0 0 0 0 2 0 0 1 1 0 0 1 0 0 1 0 0 1 0 0 1 2 0 2 0 0 0 0 0 0
182 0 0 0 0 0 1 2 2 0 0 0 0 0 0 0 0 2 1 1 1 1 0 0 0 0 2 0 0 1 0 1 1 1 1 1 1 1 0 0 0 0 0 0 0 0 1 1 0 0 0 0 0 0 1 0 0 0 0 1 1 2 2 2 0 1 1 0 0 0 0 2 2 1 2 2 0 0 1 0 1 0 2 2 2 0 0 0 0 2 0 0 0 2 0 0 0 1 1 1 1 1 1 1 0 0 2 0 0 0 1 2 0 2 2 0 0 0 1 1 1 0 1 1 0 1 1 1 1 1 0 0 0 0 0 0 0 0 0 0 1 2 0 0 0 0 0 0 0 0 0 0 0 1 0 0 0 1 0 0 0 0 0 2 2 1 1 1 1 1 0 0 1 0 0 0 2 1 0 0 0 1 0 0 1 0 0 1 0 0 0 1 0 0 1 0 0 0 0 0 1 1 1 1 0 1 1 0 1 0 0 0 1 0 1 2 0 0 0 2 0 0 1 0 0 1 1 0 0 0 0 1 0 0 0 0 1 2 0 0 0 0 2 0 2 0 0 0 0 0 0 0 1 1 0 0 1 2 0 0 0 0 0 1 1 1 2 0 1 0 0 0 0 0 0 0 0 0 2 0 1 1 0 1 0 1 1 0 0 1 0 0 2 2 2 0 1 0 1 0 0 2 0 0 0 0 2 0 1 0 1 2 0 0 2 0 1 2 0 1 0 1 2 0 1 0 0 1 2 1 1 0 0 0 0 0 0 1 1 1 1 1 0 1 0 0 1 0 2 0 0 0 1 1 1 0 1 0 0 1 1 0 0 0 0 1 0 2 2 0 0 0 1 2 1 0 2 1 0 2 2 0 0 0 2 0 0 0 0 1 0 0 0 0 2 1 1 1 0 0 0 0 0 1 0 0 0 1 0 0 0 0 0 0 1 2 1 1 0 0 0 2 0 1 0 2 1 0 0 1 2 0 0 2 1 1 1 1 1 0 1 1 0 1 0 1 0 1 0 0 0 0 0 2 1 1 0 1 1 0 1 0 0 0 0 1 1 1 1 0 0 0 1 1 1 0 2 1 1 0 0 1 0 1 1 1 0 1 2 1 2 1 0 0 1 1 0 0 2 1 1 0 0 0 0 2 1 1 0 2 0 0 0 1 1 1 1 0 0 2 2 0 2 2 2 0 0 0 0 0 0 0 0 0 0 1 1 0 0 0 1 1 2 1 1 2 2 1 1 0 0 0 0 0 0 2 0 0 2 0 0 0 0 2 0 2 2 0 0 0 0 1 0 0 0 0 0 1 0 2 0 0 0 0 1 0 1 0 0 0 1 0 1 0 1 0 0 0 0 0 0 2 1 0 1 1 1 0 2 2 0 0 0 1 1 1 1 0 0 0 1 0 1 1 1 0 1 0 0 0 0 0 1 0 2 0 2 0 2 2 2 2 0 1 1 0 0 0 1 0 0 2 0 0 0 0 0 2 2 0 0 0 1 0 1 1 0 1 1 1 1 1 0 0 0 1 1 0 2 0 1 0 2 1 0 2 1 1 2 1 0 0 0 0 0 1 0 0 1 1 0 0 0 1 1 2 1 2 2 0 1 0 1 1 0 0 0 1 2 1 0 0 1 2 0 1 1 0 0 0 0 0 0 0 1 0 0 0 1 2 0 2 0 0 0 1 1 1 0 0 0 0 0 0 0 2 0 0 0 0 0 0 1 1 1 1 1 1 1 1 1 1 0 1 1 0 0 0 2 2 0 0 0 0 2 0 0 1 1 1 1 1 2 0 2 0 0 0 0 0 0 0 1 2 0 1 2 0 0 0 1 1 1 1 1 0 1 2 1 0 0 1 0 0 0 0 0 1 0 0 1 1 2 1 0 1 1 0 0 0 0 0 1 0 0 0 0 0 0 0 2 2 0 2 2 0 0 0 0 0 0 1 0 0 0 0 1 0 1 0 0 0 1 0 0 0 0 2 2 2 2 0 1 1 1 1 0 1 0 0 2 2 1 1 1 1 1 2 0 0 0 2 0 2 2 0 1 2 0 2 0 2 0 0 2 0 0 0 1 1 0 1 2 1 0 0 1 1 0 0 1 1 0 2 0 0 0 1 1 1 0 1 1 1 1 0 1 0 0 1 1 0 1 0 1 1 2 0 0 1 1 0 0 1 0 0 0 0 0 1 0 0 0 1 1 0 2 1 1 0 0 0 0 1 0 1 1 0 0 1 0 1 0 2 0 0 0 0 0 0 0 0
183 0 0 0 0 0 1 0 0 1 0 0 0 0 0 0 0 2 0 0 0 0 1 1 0 0 1 0 0 1 0 1 1 1 0 0 1 2 0 0 1 0 0 0 1 0 1 0 0 1 1 0 0 0 1 1 0 0 0 1 1 1 2 1 0 1 0 1 0 0 0 1 2 0 0 2 2 0 1 0 0 1 2 1 1 0 0 0 0 2 0 0 1 1 2 0 0 1 1 2 1 2 0 1 1 2 2 1 1 0 0 1 1 1 1 1 0 0 1 1 1 0 1 1 0 1 0 0 0 0 0 0 0 0 0 0 0 0 0 0 0 2 0 0 0 0 1 0 0 2 1 0 0 1 1 0 0 1 0 2 1 1 0 1 0 1 1 1 1 1 0 0 0 0 1 0 1 1 0 0 0 1 1 1 2 1 2 0 0 0 2 2 0 0 0 1 1 0 0 0 1 1 0 0 0 0 1 0 2 0 1 0 1 0 2 2 0 0 2 1 2 1 0 0 1 2 1 1 1 0 1 0 0 0 0 0 0 2 0 0 0 1 2 0 1 0 0 0 0 0 0 0 0 0 0 0 1 1 0 0 0 0 0 1 1 0 0 0 1 0 0 1 1 0 0 0 0 0 1 0 1 1 0 0 0 1 1 1 0 2 0 1 0 2 1 1 0 0 0 0 1 0 1 1 0 0 1 0 0 0 0 1 0 0 2 2 0 0 0 0 0 2 0 0 2 0 2 1 0 1 1 1 1 1 0 0 0 2 0 0 0 0 1 2 1 0 0 0 1 2 0 0 1 1 0 1 1 0 0 0 0 0 2 0 2 1 0 2 1 0 1 1 0 1 0 0 1 1 1 1 0 0 0 0 1 0 0 0 0 0 1 1 0 1 1 1 1 1 1 1 1 2 1 0 0 0 1 2 0 0 0 0 0 0 1 1 1 0 0 2 0 0 0 1 0 2 1 0 0 1 2 0 0 1 1 1 0 0 0 0 2 0 0 0 0 1 1 1 0 0 0 1 0 2 1 1 0 0 1 0 2 1 0 1 0 1 1 1 1 0 0 0 2 2 0 0 0 0 2 0 1 2 0 1 0 2 1 1 2 0 2 2 0 1 2 0 2 1 2 1 1 0 1 1 0 1 2 2 2 0 0 2 0 0 1 0 0 0 0 1 1 1 2 1 1 0 0 0 0 2 0 1 2 1 1 1 2 0 0 2 0 0 1 0 0 2 0 2 2 0 0 0 0 0 2 2 2 1 1 0 1 0 1 1 1 0 1 0 0 0 0 0 2 0 0 2 2 1 0 1 0 0 0 0 0 0 1 0 0 0 0 0 0 0 1 0 1 0 0 0 0 2 2 0 0 1 1 1 2 1 0 0 0 1 2 0 0 0 0 0 0 0 2 2 2 0 0 0 0 0 0 0 2 0 2 0 2 0 0 0 2 0 0 1 2 2 2 0 0 0 0 2 0 1 0 0 0 2 2 0 0 0 1 1 1 1 0 1 1 0 0 1 0 0 1 0 1 0 1 1 0 0 1 1 0 1 1 1 2 1 0 1 0 0 1 0 0 1 1 2 1 0 0 0 0 2 2 2 2 0 0 0 0 2 0 1 0 2 2 2 0 1 0 2 0 0 0 0 0 0 0 0 0 0 0 1 1 0 0 1 0 1 0 0 0 1 1 0 0 0 0 0 2 0 0 1 1 0 1 0 0 0 2 2 1 0 0 1 1 1 0 0 0 0 0 0 0 0 2 2 1 1 0 0 1 1 0 1 0 2 0 2 2 1 1 1 1 0 0 1 0 0 0 2 2 1 0 0 1 1 0 0 2 0 2 0 2 2 1 0 0 1 0 1 0 1 0 0 1 0 2 2 1 1 0 1 1 0 2 1 1 0 0 1 0 0 1 0 0 0 2 2 0 1 0 0 1 0 0 0 0 2 0 0 0 1 0 0 2 0 2 0 1 0 0 2 0 0 1 1 1 1 0 0 0 0 0 1 0 1 2 2 1 1 2 2 2 2 0 0 0 1 0 1 0 2 0 2 0 1 1 1 0 1 1 2 2 0 1 0 0 0 1 1 0 0 2 2 0 0 0 1 0 2 0 0 0 0 2 2 0 1 2 0 0 0 0 1 2 0 2 0 2 1 0 0 2 0 0 1 1 1 1 0 1 1 2 0 1 2 1 0 1 0 0 0 2 2 2 0 0 0 0 1 0 0 1 0 1 1 0 0 0 2 0 0 0 0 0 0 1 1
184 0 2 0 0 0 0 0 1 0 0 0 1 2 2 0 0 1 0 0 0 0 0 1 0 0 0 0 0 2 0 0 1 2 0 0 2 1 1 0 1 0 0 0 0 0 0 0 0 1 1 0 0 0 1 0 0 0 0 1 0 0 2 2 0 1 0 0 0 0 0 0 0 0 0 2 2 0 2 0 2 0 1 1 1 0 0 0 0 2 0 0 0 2 2 0 0 2 1 2 1 2 0 0 2 1 2 0 1 1 0 1 0 2 2 0 0 0 1 2 2 0 2 0 1 1 0 1 2 0 0 0 0 0 0 0 0 0 0 0 1 1 0 0 0 1 1 0 0 0 0 0 1 0 0 0 0 0 0 0 0 0 1 0 1 2 1 2 1 1 0 1 1 0 0 1 1 1 0 0 0 0 0 0 2 1 1 2 1 0 2 2 0 0 1 0 1 0 1 0 0 0 0 1 1 0 2 0 1 0 0 0 2 0 1 2 1 0 1 0 2 1 1 0 0 1 1 0 0 0 0 0 0 1 1 0 0 2 0 0 0 0 2 0 1 0 0 0 0 0 0 0 0 0 0 0 0 2 0 0 0 0 0 0 0 0 1 2 0 0 0 2 0 2 0 0 1 1 1 0 2 0 2 2 0 2 2 2 0 2 0 1 0 1 1 1 0 1 0 1 0 1 1 1 0 0 0 0 1 0 0 2 0 0 2 0 0 0 1 0 2 1 0 1 2 0 1 2 1 1 1 1 1 0 0 0 0 1 1 0 0 0 2 1 1 0 1 0 2 0 0 0 1 1 0 1 1 0 0 2 2 0 1 0 1 0 0 0 2 0 0 0 2 1 1 1 1 2 1 1 2 1 0 0 1 1 0 0 0 0 1 1 0 0 2 0 0 0 1 1 0 1 1 1 0 0 1 1 0 0 2 0 0 1 1 2 0 1 0 0 0 2 1 0 2 2 1 0 0 0 0 0 1 0 1 0 0 0 0 0 0 0 0 1 0 2 2 0 0 0 1 0 0 1 1 0 1 0 1 0 2 1 0 1 0 1 1 0 2 0 1 1 2 2 2 0 2 0 1 0 1 1 0 1 1 1 0 0 1 1 0 1 0 1 1 0 1 0 0 2 0 2 2 0 1 2 2 2 0 1 0 1 0 0 0 1 0 1 0 2 2 0 1 1 0 1 0 1 1 1 1 0 2 1 2 0 2 0 0 1 1 0 2 2 0 0 0 2 2 0 0 0 1 0 1 1 1 1 1 1 1 0 1 2 0 1 1 0 0 1 0 0 1 0 0 1 1 2 0 1 1 1 0 0 2 0 2 1 0 0 0 0 1 0 0 0 0 0 0 0 0 1 1 0 1 2 1 0 1 0 1 0 0 1 0 0 2 0 0 1 1 0 0 0 0 0 2 1 0 0 0 0 0 0 1 1 2 1 0 1 0 1 0 2 2 2 2 0 1 0 0 2 0 1 0 0 0 1 0 0 0 0 2 0 2 2 2 2 0 0 0 0 0 0 1 0 0 1 2 0 1 0 2 1 1 2 1 1 1 2 0 0 1 0 0 0 0 1 0 0 0 1 0 1 1 2 2 2 2 0 1 0 0 1 0 1 1 1 1 1 0 0 1 2 0 1 1 2 2 2 2 2 0 0 1 1 1 0 0 1 0 1 0 0 1 0 1 0 0 0 1 1 0 0 0 0 1 0 0 0 0 0 2 1 0 0 0 0 1 1 0 0 1 0 0 0 0 0 1 1 1 1 0 0 1 2 0 2 1 1 1 1 2 1 2 1 0 2 0 0 0 0 0 2 2 0 0 0 0 1 0 0 1 0 2 1 1 2 1 1 1 2 0 1 0 0 0 0 0 0 0 0 1 1 0 2 0 1 1 0 1 1 0 0 0 0 0 0 0 0 2 2 0 1 1 0 1 1 0 1 0 1 0 0 0 1 0 0 1 0 0 0 0 0 0 0 0 0 2 1 0 0 0 0 0 0 0 2 0 0 2 1 2 1 2 2 2 2 0 1 0 1 0 2 2 0 2 0 0 1 0 1 1 0 1 1 1 0 1 0 0 0 1 2 1 0 1 1 0 0 0 1 0 1 0 1 1 1 1 0 0 1 2 1 0 1 2 1 0 0 1 0 2 0 1 0 0 1 1 2 1 0 0 0 1 1 1 0 0 0 0 0 0 0 0 2 0 0 0 0 0 0 0 2 0 0 1 0 0 2 1 0 0 2 1 0 0 0 0 1 2 2
185 1 1 0 0 0 0 1 1 1 0 1 0 1 1 0 0 1 1 1 1 0 0 0 0 0 1 1 0 1 0 1 1 1 0 0 1 1 1 0 1 0 0 0 0 0 0 1 1 0 0 0 1 1 0 1 0 0 0 1 1 2 1 1 0 0 0 0 0 0 0 0 2 0 2 1 0 0 1 0 1 0 2 1 2 0 0 2 2 2 1 1 0 2 2 0 0 2 1 2 1 1 0 1 1 1 2 0 0 0 0 1 0 1 1 0 0 0 0 2 2 0 1 1 0 1 0 1 1 1 0 0 0 0 1 1 0 0 1 0 1 1 0 0 0 1 0 0 0 1 0 0 0 0 1 0 0 1 0 1 1 1 0 1 2 2 1 0 1 1 0 0 1 1 0 0 2 0 0 0 0 0 1 1 1 1 1 1 0 0 2 2 1 1 1 0 1 0 0 0 0 0 0 0 0 0 1 0 2 0 0 0 1 0 1 2 2 1 2 0 2 1 0 0 0 1 1 2 2 2 0 0 1 1 0 0 0 2 0 0 0 0 2 1 2 0 0 0 0 0 0 0 0 0 0 0 0 1 0 0 0 0 0 0 0 0 0 0 1 0 0 2 0 1 0 0 1 0 1 0 0 2 1 1 0 2 2 1 1 2 2 1 1 2 2 1 0 0 0 0 0 1 1 1 1 0 0 1 1 0 0 2 0 0 1 0 0 0 1 0 1 2 1 1 1 0 0 2 2 2 2 1 1 0 0 0 0 1 1 1 0 1 1 1 0 0 0 0 1 1 0 0 1 1 1 1 0 1 0 2 2 0 1 0 1 1 0 1 2 0 0 0 0 2 1 0 1 1 1 1 1 0 0 1 1 0 0 0 0 0 0 0 0 0 2 0 0 2 0 0 0 0 1 1 0 0 1 0 0 0 0 0 0 0 1 1 0 0 0 1 0 0 1 0 1 2 2 0 0 0 0 0 1 1 1 0 0 2 0 2 0 1 0 1 0 1 1 1 1 0 0 0 0 2 1 0 1 1 2 1 1 2 0 0 0 0 0 2 1 1 1 0 2 2 2 2 0 1 2 0 1 1 0 1 1 1 0 1 1 0 1 0 1 2 2 1 1 0 0 2 0 1 1 1 0 1 1 1 1 1 0 2 0 2 0 2 1 0 0 1 1 1 2 2 0 2 1 1 1 0 1 0 2 1 1 1 2 0 1 2 0 0 1 1 1 1 2 1 1 0 0 0 0 0 1 0 0 2 0 0 0 0 0 1 1 0 1 1 1 0 0 1 0 0 0 1 1 2 0 2 0 1 0 0 1 0 0 0 0 0 0 0 0 0 0 0 2 0 0 0 0 2 1 0 1 1 1 0 2 2 2 0 1 1 1 1 1 0 0 0 0 0 0 0 0 2 0 1 0 0 2 0 1 0 2 0 1 1 0 1 0 0 0 1 1 1 1 0 0 0 0 0 0 0 0 0 0 2 2 0 0 0 1 1 1 1 0 2 1 1 0 1 1 0 0 0 1 0 2 1 0 1 2 1 0 2 1 1 1 2 0 0 0 2 2 0 0 1 0 1 1 0 0 1 1 2 2 0 2 0 0 0 0 2 0 0 0 0 0 0 0 0 0 2 0 0 0 1 1 1 1 1 0 0 1 0 0 0 1 2 0 2 0 0 0 1 1 0 0 0 0 0 2 0 1 0 0 0 1 0 0 0 2 0 0 0 0 0 2 2 1 1 1 1 1 0 0 0 1 1 1 2 0 0 1 1 0 2 2 1 0 0 1 0 1 0 0 1 0 0 0 0 0 2 1 0 2 2 0 0 0 0 1 1 1 0 1 2 2 0 2 2 0 0 1 1 0 0 0 0 0 0 2 2 0 2 0 0 0 0 0 0 2 0 0 0 1 1 0 0 1 1 0 1 1 0 1 0 0 0 0 1 0 0 0 0 0 1 0 0 0 1 0 0 0 0 0 1 2 2 2 0 0 0 0 0 0 1 0 0 2 2 1 1 2 2 2 2 0 0 1 1 0 2 2 0 1 1 0 1 0 1 0 0 1 1 1 1 1 0 1 0 1 2 1 0 1 1 0 0 0 2 0 2 0 0 0 1 2 1 0 2 0 0 0 2 1 1 1 0 0 0 2 1 1 0 1 0 0 1 1 1 1 0 0 0 0 0 0 0 0 0 1 0 0 0 1 1 1 0 0 0 0 1 0 0 0 0 1 1 0 0 0 2 0 0 0 1 1 1 1 0
186 0 0 0 0 0 1 1 1 1 1 2 0 0 0 0 0 1 0 0 0 0 0 0 0 1 0 0 0 2 1 1 0 1 2 0 2 0 1 0 0 0 1 0 0 1 1 0 0 1 1 0 0 0 1 0 0 0 1 0 2 2 2 2 0 0 0 0 0 0 1 2 2 1 2 2 0 0 1 0 2 0 1 0 1 0 0 1 1 2 0 1 1 0 1 0 0 0 0 0 0 2 1 1 0 0 2 0 0 0 0 1 1 2 2 1 1 0 1 2 2 0 0 2 0 0 0 0 2 0 1 1 1 0 1 1 1 0 0 0 1 1 0 0 0 2 1 0 0 0 0 0 0 0 1 0 0 1 0 1 1 1 0 1 0 1 1 1 1 0 0 0 1 1 0 0 2 1 2 2 0 0 0 1 1 0 1 1 1 0 2 2 0 1 1 0 0 0 0 0 0 0 0 0 0 0 2 0 1 0 1 0 0 0 1 2 0 1 2 0 2 1 0 0 0 0 0 0 0 0 0 1 1 1 1 0 0 2 0 0 0 1 2 0 0 0 0 0 0 0 0 0 0 0 0 0 1 1 1 1 0 0 0 1 0 0 0 0 2 1 0 2 0 0 0 0 0 1 2 0 1 1 1 1 0 1 1 2 1 2 2 0 1 1 2 0 1 1 0 0 0 0 2 2 0 0 0 1 1 0 0 2 0 0 2 0 2 1 0 1 1 1 1 1 1 0 0 2 0 1 1 0 1 0 0 0 0 2 0 2 2 2 0 2 0 0 0 1 2 1 1 1 1 1 0 1 0 1 0 1 1 0 0 0 0 0 0 2 0 0 2 2 1 1 0 0 0 2 0 2 1 1 0 0 2 1 0 0 0 0 1 1 0 0 2 0 0 0 0 0 0 0 0 1 1 0 0 1 0 0 2 0 1 0 1 2 0 0 0 0 0 1 0 0 1 1 0 0 0 0 1 0 0 1 0 0 2 1 0 0 2 0 0 1 0 0 1 1 1 1 0 0 0 2 1 1 0 2 1 1 1 1 0 1 1 2 2 0 2 0 1 1 1 1 1 1 1 0 2 0 1 1 0 0 2 1 0 1 2 1 2 1 0 1 0 0 1 0 2 2 0 0 2 2 0 0 2 2 0 1 0 1 1 0 1 0 0 0 0 0 0 2 2 2 1 2 1 0 0 2 0 2 0 0 0 1 1 0 0 1 0 0 1 1 0 1 1 0 0 1 0 1 0 0 0 0 0 1 0 0 0 0 0 1 1 0 0 1 1 1 1 1 0 0 0 0 1 2 0 1 0 0 0 0 2 0 2 0 1 1 0 0 1 0 0 0 0 0 0 0 0 2 0 0 2 2 2 0 2 2 1 0 0 0 2 0 0 0 1 0 0 0 0 0 0 0 0 2 0 0 0 0 0 0 1 0 1 0 0 1 2 1 0 1 1 1 0 1 0 0 0 1 2 2 0 0 0 2 1 0 0 0 1 0 0 0 0 1 1 0 0 2 1 0 1 0 0 1 1 1 0 0 2 2 0 2 1 2 1 1 0 1 0 0 0 1 0 1 0 0 0 0 0 1 1 1 1 1 1 0 1 0 0 1 0 0 0 0 1 1 0 1 1 1 1 1 1 2 2 2 2 2 0 1 1 1 1 0 0 0 0 0 0 0 0 0 1 0 0 0 0 0 0 0 0 0 0 1 2 0 1 1 0 0 0 2 1 0 2 2 0 0 1 0 0 0 0 0 0 0 1 2 1 1 2 1 1 2 1 2 0 1 2 1 2 1 0 0 0 0 0 1 0 1 2 2 2 0 0 2 0 0 1 1 1 0 2 2 1 0 2 1 0 2 0 2 0 0 0 0 1 1 2 2 0 2 0 1 1 0 1 0 1 1 0 0 1 2 2 0 1 1 0 1 0 1 0 1 0 0 0 2 0 0 0 1 1 2 1 0 0 0 1 0 0 0 1 1 2 2 1 1 0 0 0 0 0 2 0 0 2 2 1 2 2 1 2 2 0 0 0 1 0 2 2 0 0 1 0 2 0 0 1 0 2 0 0 0 1 0 0 0 1 1 1 0 0 1 0 0 0 2 0 1 0 0 1 1 1 0 0 1 2 1 1 0 2 2 0 2 0 0 1 0 1 0 1 0 1 1 0 1 0 0 0 0 2 0 1 1 0 0 0 1 1 1 1 0 1 2 2 1 0 0 0 0 0 1 0 2 0 1 0 1 0 1 1 0 0 0 0 0
187 0 2 0 0 0 0 1 2 0 0 0 1 1 0 0 0 1 2 0 0 0 0 0 0 1 2 0 0 2 2 1 1 1 0 0 2 1 0 0 1 0 0 0 0 1 1 0 0 0 0 0 0 0 1 1 2 1 1 0 1 2 1 1 0 1 0 0 0 0 1 1 1 0 1 2 1 0 0 0 1 0 2 0 0 0 0 1 1 2 0 1 1 2 0 0 2 0 0 1 0 2 0 0 1 1 2 1 1 0 0 2 2 2 2 2 2 0 0 2 2 0 1 1 1 0 0 1 2 1 0 0 0 0 0 0 0 0 0 0 0 2 0 0 0 1 0 0 0 1 0 0 0 0 0 0 1 1 2 1 0 0 0 1 2 2 2 1 1 0 0 0 1 0 0 0 2 1 1 1 0 0 0 1 1 1 1 0 0 0 1 1 0 1 2 0 0 0 0 0 1 1 0 2 2 0 0 0 1 0 0 0 2 1 1 2 0 1 2 0 2 1 0 0 0 0 0 0 0 0 0 0 0 1 1 1 1 1 1 1 0 1 2 0 2 1 1 0 1 1 1 1 0 0 0 0 0 0 0 0 0 0 0 1 0 0 0 0 2 0 0 1 0 2 0 0 0 1 1 1 0 0 1 1 0 2 2 1 0 2 1 0 2 2 2 0 1 2 0 2 0 1 0 0 0 0 1 0 0 0 0 1 0 1 2 1 0 1 0 0 0 2 1 1 1 0 0 1 1 0 1 0 0 0 0 0 0 2 0 1 0 1 1 2 0 0 0 0 2 2 0 0 0 0 0 2 0 0 0 1 1 0 1 0 1 2 1 1 1 0 1 1 2 1 1 0 1 2 0 2 0 1 0 1 2 0 0 0 0 1 0 0 1 0 2 0 0 0 0 0 0 0 2 0 0 1 1 0 1 1 0 1 0 1 0 1 0 0 0 0 0 2 0 1 1 1 0 0 1 0 1 1 1 1 2 1 0 1 0 0 1 1 0 1 1 1 1 1 0 0 1 0 0 2 1 1 0 1 1 0 2 0 1 0 1 2 1 2 1 0 0 0 2 2 2 1 1 1 2 1 1 2 0 0 1 1 0 1 2 0 1 2 1 1 0 0 1 1 2 1 1 0 2 1 0 1 1 2 2 0 0 2 0 1 0 1 1 0 0 1 1 0 2 2 1 0 0 0 0 2 0 1 2 1 2 1 1 0 0 0 1 1 1 1 1 1 2 0 0 0 0 0 0 0 0 1 0 1 2 0 0 0 1 1 1 0 1 0 0 1 1 1 0 0 0 0 0 1 0 2 0 1 0 0 1 0 1 0 1 1 1 0 1 0 2 0 1 1 1 0 1 1 0 0 1 2 1 0 1 1 0 0 0 1 0 1 0 0 2 0 0 0 0 0 1 0 2 0 1 1 0 0 0 0 2 1 2 0 1 1 1 0 0 1 2 2 2 0 0 1 0 2 0 1 0 0 0 2 1 1 1 1 1 1 1 1 2 2 0 0 0 0 0 0 1 0 0 1 2 0 0 2 1 1 1 1 0 2 1 0 1 1 1 0 0 1 0 0 1 2 1 0 0 1 1 2 2 1 2 0 0 0 0 1 0 0 0 1 1 1 0 1 0 2 0 0 0 1 1 1 0 1 0 1 1 1 1 0 0 1 0 1 0 1 0 1 2 1 1 0 1 1 0 0 0 0 0 0 2 1 0 0 0 1 0 1 2 0 1 2 0 0 0 0 0 1 0 1 1 1 2 2 1 1 2 1 1 2 2 2 0 0 2 1 1 1 0 0 0 0 1 0 1 2 1 1 2 0 0 1 0 0 0 1 2 1 2 1 2 0 1 2 0 1 0 0 0 0 0 0 1 1 1 1 1 2 0 2 2 0 2 2 1 0 0 0 0 0 0 0 1 1 0 2 2 0 0 0 0 0 0 1 0 0 0 0 0 1 0 0 0 1 1 0 0 0 0 0 1 1 0 1 0 0 0 0 0 1 1 0 1 1 0 1 1 1 1 1 0 2 0 0 1 1 2 1 1 2 1 1 0 1 0 0 0 2 2 0 2 0 0 0 2 0 0 0 1 0 1 1 0 2 0 0 1 0 1 2 2 0 0 2 0 0 0 1 1 0 0 1 1 0 1 1 1 0 1 2 2 2 2 0 0 0 1 0 1 0 1 2 1 0 0 0 0 2 0 0 0 0 0 0 1 1 0 0 0 0 1 2 0 0 0 2 0 0 0 1 1 1 2 1
188 0 1 0 1 0 2 2 2 0 0 2 1 2 1 0 1 1 1 0 0 0 0 1 1 1 0 0 0 2 2 0 1 2 1 1 2 1 1 1 2 2 0 0 0 0 0 0 1 0 0 0 0 1 0 1 0 0 1 0 2 2 0 0 0 1 0 0 0 0 0 1 2 1 2 1 0 0 1 1 0 0 2 0 1 0 0 1 1 1 0 1 2 1 0 0 0 2 2 2 2 2 0 1 1 1 2 0 1 1 0 1 1 2 2 1 1 0 2 0 2 0 2 0 0 2 0 0 1 0 1 1 0 0 0 0 0 0 0 0 0 2 1 0 0 2 0 0 0 1 1 0 1 1 1 0 0 1 0 2 0 1 0 1 1 2 2 0 1 1 0 0 0 1 0 0 1 1 1 1 0 0 0 0 0 0 0 0 0 0 2 2 1 1 2 0 0 0 0 0 2 2 0 1 1 0 1 0 1 0 2 0 2 0 2 2 0 0 1 2 0 0 0 0 1 0 0 0 0 0 0 0 0 2 2 2 1 2 0 0 0 1 2 0 2 0 0 0 1 1 1 1 0 0 0 1 1 0 0 0 0 0 0 1 0 0 0 1 2 0 0 0 0 2 0 0 0 0 1 0 1 0 1 1 1 1 1 0 0 1 0 0 2 2 2 0 0 1 0 1 0 0 0 0 0 0 0 0 0 0 0 0 0 1 1 0 0 0 0 0 0 2 0 1 1 0 1 1 1 2 2 1 1 0 0 0 0 2 0 2 2 1 1 2 1 0 1 2 2 1 1 1 2 2 2 0 0 0 0 1 1 0 1 0 1 0 0 2 2 0 0 0 0 2 0 1 1 2 2 0 2 2 0 0 1 2 0 0 0 0 0 0 0 0 0 0 0 1 0 0 0 1 1 0 0 1 0 1 1 0 0 0 0 0 0 0 0 1 0 0 0 2 0 2 1 2 1 1 0 0 1 0 1 0 1 0 0 1 0 0 2 0 0 1 0 0 1 0 0 0 0 1 0 1 2 0 1 1 1 0 1 2 1 0 1 1 1 0 2 0 0 0 2 2 0 0 0 0 1 1 2 0 1 0 1 1 0 2 2 0 2 2 1 1 0 1 1 1 1 2 0 0 2 2 0 0 2 0 0 1 0 1 0 1 0 2 0 0 0 2 2 0 2 2 1 0 0 1 1 1 1 0 2 1 1 0 1 0 1 1 1 0 1 1 1 2 1 1 1 1 0 1 0 0 0 2 0 1 1 0 0 0 1 2 0 1 2 1 1 0 0 0 2 0 1 1 2 2 0 1 0 0 0 0 1 0 0 1 1 1 0 1 1 0 1 0 0 0 0 0 0 2 1 0 0 1 0 0 0 0 0 0 0 0 2 0 0 0 0 0 0 0 1 0 1 0 2 1 0 0 0 0 2 0 2 0 2 0 0 0 1 2 0 0 1 1 1 1 0 0 1 1 0 1 0 0 0 1 1 0 0 0 0 0 2 1 2 1 1 1 1 1 1 0 0 1 1 0 1 1 0 0 1 0 0 1 1 1 2 1 0 0 0 0 1 1 0 0 0 0 0 0 0 1 2 2 1 2 2 0 2 0 0 2 0 2 1 1 1 1 0 0 0 2 0 0 1 0 0 0 0 1 0 0 0 0 1 0 0 2 1 1 1 1 0 0 2 0 0 0 0 0 0 0 0 2 1 0 2 1 0 1 1 1 0 0 1 0 2 2 1 0 0 0 0 1 0 0 1 1 0 1 0 0 0 2 0 2 2 1 1 0 1 0 1 0 1 0 0 0 0 0 0 1 2 2 2 0 1 1 0 0 1 0 1 0 1 2 2 0 2 2 0 1 0 1 0 0 1 0 1 0 0 0 0 2 0 2 2 0 1 0 1 1 0 0 1 1 1 1 1 1 0 2 1 1 0 0 1 0 0 2 2 2 2 0 1 0 2 0 0 0 1 0 0 0 0 1 2 2 0 0 1 1 2 2 0 2 0 0 1 1 1 1 2 1 1 0 0 1 0 0 0 2 2 0 1 0 0 0 0 1 1 0 2 1 1 0 1 0 0 0 1 1 0 0 0 1 0 0 1 1 0 1 0 0 0 1 1 0 0 1 2 2 0 1 0 0 0 0 1 1 2 0 1 0 0 0 0 2 0 2 1 0 0 1 1 0 0 0 0 0 0 0 0 0 1 2 2 0 0 0 0 2 0 1 1 0 0 1 0 0 1 1 0 0 0 0 0 0 1 1
189 1 2 1 0 0 0 1 1 1 1 0 1 2 1 0 0 2 1 0 1 1 0 0 0 0 0 1 1 1 0 1 2 2 0 0 0 0 2 0 0 0 1 1 0 1 1 0 1 0 0 0 2 0 0 0 0 0 0 1 1 1 2 2 0 1 0 0 0 0 0 1 2 1 1 2 1 0 1 0 1 0 2 1 2 0 0 1 1 2 1 1 0 1 1 0 0 1 1 1 1 2 1 1 0 0 2 1 1 0 0 2 1 2 2 2 2 0 0 2 2 0 2 0 0 2 0 0 0 0 0 0 1 0 0 0 0 0 1 0 0 2 0 0 0 0 0 0 0 1 1 0 0 0 0 0 0 0 0 2 0 1 0 1 2 2 2 2 1 1 0 1 0 2 1 0 2 1 1 1 0 0 0 0 0 0 0 1 0 0 2 2 0 0 1 0 0 0 0 0 1 1 1 1 1 0 0 0 2 0 1 0 0 0 1 2 0 0 1 0 2 1 0 0 0 2 2 0 0 0 0 0 0 0 0 0 0 2 0 0 0 0 2 1 2 0 0 0 0 0 0 0 0 0 0 1 1 2 1 1 0 0 0 0 0 0 0 0 1 0 0 1 0 2 0 0 1 1 2 0 0 1 0 1 0 2 2 0 0 1 0 0 0 1 0 1 0 0 0 0 0 1 0 0 0 0 1 0 0 0 0 0 0 0 2 0 2 0 0 0 1 1 2 2 2 0 0 0 0 1 2 1 0 0 0 0 0 1 1 0 0 0 2 2 0 0 0 0 2 0 0 0 2 2 2 0 1 0 0 2 2 0 0 1 0 0 0 2 1 1 1 1 0 1 0 0 1 1 1 1 0 1 0 1 2 1 0 1 1 0 0 0 0 0 1 0 0 1 0 0 1 0 1 0 0 0 0 2 0 0 0 0 1 0 2 2 2 1 0 0 1 2 1 2 1 2 1 1 0 1 2 0 0 2 1 1 0 1 0 0 1 1 0 0 1 1 1 2 0 0 0 0 0 2 0 0 0 0 1 1 1 2 0 0 0 0 0 1 2 0 0 0 1 1 0 0 0 0 0 0 0 2 0 2 1 1 1 2 2 0 1 2 0 1 0 0 2 0 0 2 0 0 2 2 0 0 2 1 1 1 0 1 0 1 0 2 1 0 0 1 0 1 1 1 0 0 0 0 0 1 0 1 0 0 0 0 2 0 0 1 2 0 2 1 0 0 1 0 0 0 1 0 0 0 2 2 2 1 0 0 0 0 1 2 1 0 1 1 1 1 1 1 1 0 1 0 1 2 0 2 0 1 1 0 1 1 2 0 0 0 0 0 0 0 1 0 0 0 0 0 0 2 2 0 0 1 0 0 2 1 0 0 0 1 1 0 0 0 0 2 0 1 1 0 1 0 2 1 0 0 0 0 1 0 2 1 2 0 1 1 2 2 0 1 2 2 2 1 0 0 0 0 0 0 0 0 0 2 1 1 1 1 1 0 0 0 0 1 2 0 0 2 0 0 0 0 0 2 2 0 0 0 2 2 0 2 1 2 2 0 0 1 1 1 2 0 0 0 0 0 0 0 0 0 2 2 1 1 1 0 1 0 0 1 0 1 0 2 2 2 0 1 1 2 0 0 0 1 0 0 0 2 1 0 2 2 1 0 1 2 0 2 0 1 0 0 1 2 1 1 1 1 0 0 0 0 0 0 1 1 0 0 2 1 0 0 0 2 0 0 0 0 2 0 0 0 0 0 1 1 2 2 0 0 1 2 0 2 2 1 1 0 1 1 1 1 0 1 0 0 1 0 1 2 0 0 1 0 0 1 1 1 2 0 2 0 1 2 1 0 1 1 0 0 0 0 0 0 0 0 0 0 2 1 1 1 0 0 1 0 1 0 0 0 0 0 0 1 1 1 1 1 0 1 1 0 1 0 0 0 0 2 0 0 0 1 0 1 2 0 2 0 0 1 0 1 0 0 1 1 0 1 0 0 0 2 0 2 0 1 1 2 2 2 2 2 2 1 0 0 0 0 0 1 1 2 0 1 0 2 0 1 0 0 1 1 1 0 2 0 0 0 0 1 0 0 0 1 1 1 0 1 0 1 0 0 0 1 2 1 0 1 2 0 0 0 1 0 0 1 1 0 0 2 2 0 2 2 2 2 2 0 0 0 0 0 0 0 0 1 0 0 0 0 0 1 1 2 2 0 0 0 0 2 0 0 2 0 0 1 0 1 0 1 0 0 0 0 0 0 1 0
190 1 1 0 0 0 1 2 2 1 0 0 0 0 0 0 0 1 1 1 1 0 0 1 0 0 2 0 0 2 2 0 2 2 0 0 0 1 0 1 1 0 0 0 0 2 1 0 0 0 0 0 1 0 0 1 0 0 0 1 0 0 2 2 1 0 1 0 0 0 1 1 1 0 1 2 1 0 1 0 2 0 1 1 1 0 0 0 0 2 0 0 0 0 1 1 0 1 0 2 0 2 1 0 1 1 2 0 0 0 1 2 1 1 0 0 0 0 1 2 2 0 1 1 0 1 0 2 2 1 1 1 0 0 0 0 0 0 0 0 1 1 0 0 0 1 0 0 0 1 1 0 1 1 1 0 0 0 0 2 1 1 0 0 1 2 1 1 0 1 1 0 0 1 0 0 2 0 0 0 0 1 1 1 2 2 1 1 0 0 1 2 0 0 2 0 0 0 0 0 0 1 0 2 1 1 2 0 1 0 1 0 2 0 2 2 0 0 0 0 2 2 0 0 1 1 0 0 0 1 0 0 0 0 0 0 1 1 0 0 0 0 2 0 1 0 0 0 0 0 0 0 0 0 0 0 2 0 0 0 0 0 0 1 0 0 0 0 2 2 0 1 1 0 0 0 1 1 1 0 0 2 1 1 0 1 2 0 0 2 0 1 0 2 1 1 0 2 1 0 1 0 1 1 1 0 1 0 0 0 1 1 0 0 1 0 0 0 0 0 1 1 1 2 2 0 2 1 1 1 1 1 1 0 0 0 1 1 1 0 1 1 1 2 0 0 0 0 2 0 0 0 1 1 0 1 1 0 0 1 1 0 1 0 1 0 0 2 1 0 1 1 0 2 0 0 1 1 0 2 0 1 0 0 1 0 0 1 1 0 0 0 1 0 2 1 1 0 1 1 1 0 1 1 1 1 0 1 0 0 0 0 0 1 1 2 0 0 1 0 0 1 1 2 2 2 1 0 0 0 0 0 0 1 0 0 0 0 0 0 1 0 0 0 0 1 2 2 0 0 0 0 0 2 1 1 0 0 0 0 2 1 0 1 1 2 2 1 1 0 0 0 2 2 2 1 1 0 0 0 0 2 0 0 2 2 0 0 1 0 0 0 1 2 0 0 2 1 2 1 1 0 1 0 0 2 1 1 2 0 0 2 0 1 0 1 1 0 0 0 0 2 1 1 0 1 0 0 0 2 0 1 2 0 2 0 1 0 0 2 0 0 1 1 0 2 1 0 0 0 0 0 0 0 2 0 0 0 2 0 0 0 1 1 0 0 0 2 2 0 0 2 0 0 0 0 0 1 0 1 0 0 1 0 0 1 1 0 1 1 0 0 1 2 0 1 0 1 1 0 1 0 1 0 1 2 0 0 1 1 0 0 0 0 0 0 0 0 0 0 1 0 0 0 0 1 1 1 0 0 0 1 0 0 2 1 2 0 2 2 2 2 0 1 2 1 2 0 0 0 0 2 0 1 1 1 0 2 2 0 0 0 1 0 2 2 1 1 1 1 1 1 0 0 0 1 1 0 2 0 0 0 2 2 1 2 1 1 1 1 0 1 0 0 2 0 0 0 0 0 0 0 0 1 1 2 2 1 1 0 2 0 0 1 0 0 0 1 1 1 0 1 0 2 1 0 0 0 0 0 0 1 0 0 0 0 0 0 0 0 0 1 1 1 0 0 1 0 0 0 0 0 1 0 0 0 0 0 1 0 0 0 2 0 1 0 1 0 2 2 1 1 1 1 1 0 0 0 1 2 0 0 0 0 1 1 1 1 1 2 0 1 2 1 1 1 0 0 0 2 0 0 1 2 1 1 0 1 0 1 0 0 1 0 1 0 1 1 1 0 2 1 0 1 0 1 0 0 0 1 1 1 2 1 1 1 0 0 1 1 0 1 1 0 0 0 1 1 0 0 2 1 0 1 1 0 0 0 0 1 0 1 2 1 2 2 1 2 1 0 0 0 2 1 0 0 0 1 1 2 2 0 0 0 0 1 1 2 0 0 2 2 1 1 2 1 1 2 1 0 0 0 1 1 2 0 1 2 1 1 0 0 0 1 1 2 2 1 2 0 0 0 2 1 1 0 0 1 0 0 2 0 1 1 1 1 1 2 2 0 0 0 2 1 0 1 1 0 1 0 2 0 1 0 1 0 1 1 1 2 1 1 0 0 0 0 0 2 0 0 0 0 1 0 0 0 1 0 2 0 0 0 0 0 0 0 0 0 0 2 0 0 0 2 0 0 0 0 1 1 1 1
191 0 0 0 0 0 1 1 1 1 1 0 0 1 1 0 0 2 1 1 1 1 1 0 0 0 0 0 0 2 2 1 2 2 1 0 2 1 0 0 2 1 0 2 0 1 0 0 0 1 1 0 1 0 1 1 1 0 0 2 0 1 1 2 0 1 0 1 0 0 0 0 2 0 1 2 1 0 0 0 0 0 2 0 2 1 0 0 0 1 0 0 0 1 2 0 0 0 0 1 0 2 1 0 1 0 2 1 1 0 0 1 1 2 2 2 2 0 1 2 2 1 0 2 0 0 0 1 1 1 0 0 0 0 0 0 0 0 0 0 0 2 0 0 0 1 1 0 0 1 1 0 1 0 0 0 1 0 1 0 0 0 0 2 0 2 0 1 0 1 1 1 1 0 1 0 2 0 0 0 0 0 0 0 1 0 0 2 0 1 1 2 0 0 2 0 0 0 0 0 1 1 0 1 1 0 1 1 0 0 1 0 2 0 2 2 0 1 1 1 1 1 0 1 1 0 0 1 1 1 1 1 1 1 0 0 0 2 0 0 0 0 2 0 2 0 0 0 1 1 1 1 1 1 0 0 1 2 1 1 0 0 0 2 0 0 1 0 1 0 0 1 0 0 1 0 0 1 1 0 0 2 1 1 1 1 1 2 1 2 2 0 1 2 2 1 0 0 1 0 1 1 1 1 1 0 0 1 1 1 0 2 0 1 2 1 1 0 0 0 0 2 0 1 1 0 1 1 1 0 1 0 1 0 0 0 0 1 1 0 0 0 1 1 1 1 0 0 2 2 1 1 2 2 1 0 1 0 0 2 2 0 2 0 2 1 0 2 1 1 1 1 0 2 1 0 2 2 0 2 0 0 0 0 0 0 0 0 0 0 0 0 2 0 2 1 1 1 0 0 0 0 1 1 1 0 1 1 0 0 1 0 0 0 1 1 1 0 0 1 0 1 2 0 0 1 1 1 0 0 0 0 0 2 0 0 1 0 0 1 2 0 0 1 0 2 2 1 0 0 1 0 0 2 1 1 0 1 1 1 2 0 0 1 0 2 2 2 2 1 1 0 1 1 0 0 0 0 1 1 2 0 1 0 1 1 0 0 1 0 1 1 1 2 2 0 2 1 1 1 2 1 2 2 0 0 2 1 1 0 0 2 0 0 2 0 0 1 0 1 1 1 2 2 0 1 0 1 1 1 1 0 1 1 1 0 1 0 0 1 1 0 2 2 2 2 2 2 2 0 0 0 1 0 1 1 1 0 0 1 1 0 0 1 0 1 1 1 1 0 0 0 1 0 1 0 1 2 0 1 0 0 1 0 1 1 2 1 0 0 0 1 0 2 0 0 0 2 2 0 1 0 0 0 2 2 1 0 2 2 0 0 0 0 2 0 0 0 0 1 1 1 1 0 1 0 2 1 0 0 0 1 1 1 2 1 1 1 0 1 1 0 0 1 1 0 0 1 0 0 1 1 0 2 0 0 0 2 1 1 1 0 1 0 2 2 0 2 0 0 0 0 0 0 1 1 2 0 1 1 0 2 0 0 0 0 0 2 1 1 0 0 0 1 0 1 0 0 2 2 1 0 0 2 1 2 1 1 1 0 0 0 0 2 0 0 0 0 1 1 0 0 0 2 0 0 1 2 2 1 0 0 1 0 2 0 0 0 1 1 0 1 0 1 0 0 1 0 0 0 0 0 1 1 0 1 0 0 1 1 0 0 2 0 0 0 0 0 2 2 1 0 1 1 1 0 0 0 0 0 1 2 1 0 1 0 1 1 0 2 0 2 2 1 1 1 0 0 0 0 0 0 0 2 2 0 1 0 2 0 0 0 1 1 1 0 2 2 0 0 0 0 0 0 0 0 0 0 0 0 0 0 1 1 0 0 0 1 0 0 0 0 0 0 0 0 0 0 0 0 1 1 1 1 1 0 0 0 0 1 0 1 0 0 0 0 2 0 1 0 0 0 2 0 0 0 0 0 1 2 2 0 0 0 0 1 0 2 1 0 0 1 1 1 1 0 0 1 1 2 0 0 0 1 0 1 0 1 1 1 0 1 0 1 2 1 2 1 1 1 0 1 0 1 0 0 1 2 0 0 0 2 0 2 0 0 0 1 2 1 0 1 2 1 0 0 1 0 0 0 2 0 1 1 1 0 1 0 0 1 1 1 0 0 1 0 2 0 0 1 0 0 0 0 0 1 1 1 1 0 0 0 0 2 0 0 2 0 1 1 0 0 0 1 0 0 0 1 1 1 1 0
192 1 1 0 2 0 2 2 2 0 0 0 0 1 0 0 1 1 1 1 1 1 0 0 0 0 0 0 0 2 1 1 2 2 0 0 0 2 1 1 2 1 0 0 0 0 1 0 0 1 1 0 0 1 0 1 0 0 0 1 1 2 0 0 0 0 0 1 0 0 0 1 2 0 0 2 1 0 1 0 1 0 1 0 0 0 0 1 1 2 1 1 0 2 1 0 1 1 1 2 2 2 0 1 1 1 2 1 2 1 0 1 0 1 1 0 0 0 1 1 1 0 1 1 0 1 0 1 2 1 2 2 0 0 0 0 0 0 2 1 1 1 0 0 0 1 0 0 0 1 0 0 0 0 0 0 0 1 0 0 0 0 1 0 2 1 1 2 1 1 0 0 0 1 0 1 1 0 0 0 0 0 0 0 2 0 1 0 0 0 1 1 0 0 2 0 0 0 0 0 1 1 1 1 1 1 1 0 2 0 0 0 0 0 2 2 1 0 1 1 1 1 0 0 0 0 0 0 0 0 0 0 0 2 2 2 0 1 1 1 0 1 2 0 2 0 0 1 1 1 0 0 0 0 0 1 1 2 2 2 0 0 0 0 0 0 0 0 2 0 0 2 0 0 0 0 0 0 1 0 1 1 0 0 1 1 2 1 0 2 0 1 2 2 2 0 2 1 0 1 0 0 1 1 1 0 0 0 2 0 0 2 0 2 2 2 0 0 1 0 1 2 1 1 2 0 1 1 1 0 2 2 0 0 0 0 0 0 2 0 0 0 1 2 1 0 1 0 2 0 0 0 2 2 1 0 1 0 0 0 0 0 2 0 2 0 0 1 1 0 1 1 0 2 0 0 2 1 0 2 2 0 1 1 1 0 0 0 0 1 0 0 0 0 2 0 0 0 1 1 1 1 1 1 1 0 1 0 0 0 0 0 0 0 1 1 1 0 0 1 0 1 0 2 1 2 2 0 0 0 0 0 0 0 1 1 0 2 0 0 1 1 0 1 0 1 1 2 0 0 0 1 0 2 0 0 0 1 2 1 1 1 2 0 1 1 1 2 1 1 1 1 2 2 1 0 2 0 2 0 0 1 0 0 2 0 0 1 2 0 2 1 2 1 2 0 2 1 1 2 0 1 1 0 0 2 2 0 0 1 0 2 0 1 0 2 1 1 0 2 2 0 1 1 0 1 1 1 1 1 0 1 1 0 1 1 2 0 0 1 0 0 2 2 1 2 1 1 1 1 0 1 1 0 1 1 1 1 2 0 0 0 0 1 0 1 1 0 0 0 0 0 0 0 0 0 0 2 0 2 0 0 1 0 0 1 0 0 1 1 0 1 0 1 0 0 1 1 1 0 1 1 0 0 1 2 1 0 1 1 1 0 1 1 0 1 1 0 0 0 1 0 2 2 2 0 0 1 0 0 0 1 0 0 1 0 2 0 1 2 1 1 0 1 2 2 2 0 1 0 0 2 1 1 0 0 0 2 1 0 0 0 1 0 2 2 0 1 1 0 0 2 1 0 1 0 2 0 1 1 1 1 2 1 0 2 0 1 2 1 1 0 0 0 0 0 0 0 1 1 0 2 0 1 1 2 1 2 2 0 1 0 0 1 0 0 0 1 1 1 0 0 2 2 0 1 2 0 0 0 0 0 0 0 0 0 1 0 0 0 0 0 0 1 0 0 1 0 1 1 0 1 1 0 1 0 0 0 2 0 0 0 2 2 2 0 0 0 2 2 1 1 1 0 0 0 0 0 2 2 1 2 0 0 2 1 0 2 1 1 1 1 1 0 1 0 0 1 0 0 0 0 2 2 1 1 1 0 0 1 0 0 2 0 2 0 2 2 2 0 2 2 0 0 1 1 0 0 0 0 2 2 2 0 0 2 0 1 2 0 2 1 0 0 0 0 0 1 1 1 1 1 0 2 2 0 0 1 0 0 0 2 0 0 0 0 2 1 2 0 1 0 1 1 0 2 0 0 1 1 1 0 0 0 0 0 2 0 1 1 0 2 0 1 0 0 0 2 0 0 1 1 0 1 2 1 0 2 0 2 0 1 0 0 1 1 1 1 1 1 0 1 1 1 1 0 0 0 1 1 1 1 1 2 0 1 1 1 2 1 0 2 1 0 0 1 2 1 1 1 1 1 1 1 1 0 1 0 0 1 1 0 0 0 0 0 0 0 0 1 0 0 1 0 0 0 1 1 1 0 0 0 0 1 0 1 2 0 0 0 0 0 0 1 1 0 0 0 0 0 0 0
193 0 1 0 0 0 1 2 2 0 0 1 0 1 0 0 1 2 1 1 1 1 0 1 1 1 0 0 1 2 1 0 1 1 1 0 1 1 0 1 1 1 1 1 0 0 1 0 0 0 0 0 2 0 0 1 0 0 0 1 1 2 2 2 1 0 1 1 0 0 0 1 2 0 2 2 0 0 1 0 2 0 2 1 2 0 0 0 0 1 0 0 0 2 0 1 1 2 0 2 0 1 0 0 2 2 1 1 1 0 0 2 0 1 0 0 0 0 2 1 1 0 2 0 0 1 0 1 1 1 0 0 0 0 1 1 0 0 0 0 0 2 0 0 0 1 0 0 0 0 0 0 0 0 0 0 0 1 1 1 0 0 0 0 0 1 1 0 0 1 1 1 2 1 1 0 2 1 1 1 0 0 1 1 2 1 1 0 0 0 0 0 0 0 2 0 1 0 0 0 1 1 0 0 0 0 2 0 0 0 1 0 1 1 2 2 0 1 1 1 1 2 0 0 0 0 0 0 0 0 0 0 0 0 0 0 0 2 0 0 0 0 1 0 1 0 0 0 0 0 0 0 0 0 0 0 1 2 1 1 0 0 0 1 0 0 0 0 1 0 0 1 1 1 0 0 0 0 1 0 1 1 2 2 0 2 2 1 1 2 0 0 1 2 1 1 1 2 2 0 1 0 0 0 0 0 0 0 0 1 0 2 0 0 1 0 0 0 0 0 0 2 1 2 1 0 0 2 2 0 2 1 0 0 0 0 0 0 2 0 1 1 2 1 0 0 0 0 2 0 0 0 2 2 2 0 0 0 0 0 0 0 1 0 1 0 0 2 2 1 0 0 0 2 0 0 1 2 1 1 1 2 2 2 2 0 0 1 1 1 0 0 0 0 2 0 0 0 0 1 0 1 1 1 1 0 1 1 0 0 0 0 0 1 0 0 0 1 0 0 0 2 1 1 0 2 2 1 0 1 1 1 0 0 0 0 0 2 0 1 2 0 0 0 1 2 2 1 0 0 0 0 0 2 2 0 1 2 2 2 1 1 1 0 0 1 0 1 2 0 0 0 2 2 1 0 1 0 2 0 0 2 0 0 1 2 0 1 1 0 0 1 1 1 1 0 1 2 2 2 0 0 1 0 1 1 1 0 0 1 0 2 0 0 2 0 0 0 0 2 2 0 2 2 1 0 0 1 1 1 1 0 2 1 2 1 2 0 0 0 1 0 1 1 0 1 1 1 1 0 1 1 0 0 1 1 1 0 1 0 0 0 0 1 1 0 1 1 1 0 1 1 1 0 0 1 2 2 0 1 0 0 1 0 0 1 1 0 0 0 0 0 0 0 0 1 0 0 0 0 0 1 2 0 0 0 0 1 2 2 0 0 0 0 1 0 0 0 1 0 0 0 0 0 0 0 2 0 0 0 0 0 0 0 2 1 2 0 0 1 1 0 0 1 1 1 1 0 0 1 0 1 0 2 0 0 1 1 0 1 1 0 2 1 1 0 0 2 1 1 1 1 0 1 1 0 1 0 2 0 0 1 2 2 0 2 2 2 0 0 0 2 0 0 0 0 0 0 1 2 1 0 0 0 1 2 2 1 1 0 0 0 0 0 0 0 0 2 2 2 0 0 0 1 1 0 0 1 1 1 0 0 0 0 0 0 1 0 0 0 0 0 0 0 0 1 1 0 0 0 0 0 1 1 0 0 0 0 0 0 0 0 1 0 0 1 1 0 1 1 1 0 1 1 1 0 0 0 0 0 2 2 1 1 1 0 2 0 0 2 0 2 2 1 1 1 1 1 0 1 0 0 0 1 2 2 1 2 0 0 0 0 2 0 1 0 0 1 1 0 1 1 0 2 0 2 0 0 0 1 0 0 2 2 0 2 0 1 1 0 1 0 1 1 0 0 1 1 1 0 1 1 0 1 0 0 1 1 0 0 0 2 0 0 0 0 1 0 1 0 0 0 0 1 0 1 0 1 2 2 2 0 0 0 1 1 0 1 0 1 1 2 0 1 2 2 2 2 0 0 0 1 0 2 2 0 0 1 0 1 0 1 0 0 0 2 2 0 2 0 0 0 1 2 0 0 1 1 0 0 0 1 0 1 0 0 0 0 1 1 0 0 2 1 0 1 2 0 0 1 1 0 1 1 1 0 1 1 1 2 1 1 0 1 1 1 1 0 0 1 0 0 0 1 1 1 0 0 0 0 0 0 0 2 0 1 1 0 1 1 0 0 0 2 0 0 0 0 0 0 1 1
194 0 1 0 0 0 0 1 1 0 0 0 0 0 0 0 0 2 2 1 1 1 0 0 0 0 1 0 1 2 1 1 1 2 0 0 2 1 0 0 2 0 0 0 1 1 1 0 0 0 0 0 0 0 1 0 0 0 0 0 1 1 0 1 0 0 1 0 0 0 0 1 2 0 2 2 0 0 0 1 0 0 2 0 1 0 0 1 1 2 0 1 0 1 1 1 1 0 0 2 0 1 0 1 1 0 2 0 1 0 0 2 1 1 1 1 1 0 1 1 2 0 2 0 0 2 0 1 2 0 1 1 0 0 0 0 0 0 0 0 0 2 0 0 0 0 0 0 0 2 1 1 0 0 1 0 0 1 0 2 1 2 0 1 1 2 2 2 1 1 0 0 0 1 0 0 2 2 2 2 0 0 0 0 0 0 0 2 0 1 1 2 0 0 1 1 0 0 0 0 0 0 0 2 2 0 0 0 2 0 0 0 1 0 2 2 0 0 1 1 1 0 1 0 0 2 2 0 0 0 1 0 0 0 0 0 0 1 0 0 0 0 2 1 2 0 1 1 1 1 1 1 0 0 0 0 0 2 0 1 1 1 0 0 0 0 1 1 1 1 1 1 0 1 0 0 0 0 2 1 1 1 1 1 1 1 2 1 0 2 2 1 1 2 1 1 0 1 0 0 1 0 1 1 1 0 0 0 1 0 0 1 0 0 2 1 0 1 1 0 1 2 1 1 2 0 1 1 0 1 2 1 0 0 0 0 0 0 2 0 0 0 1 2 0 0 0 0 1 2 0 0 2 2 1 0 0 0 0 0 0 0 1 0 1 0 0 2 1 0 1 1 1 2 1 0 1 1 1 1 1 1 0 2 1 0 0 0 0 1 0 0 0 0 2 0 0 0 2 2 1 2 1 0 0 0 1 1 0 0 1 0 0 1 0 1 0 0 0 0 0 0 0 1 0 0 0 1 0 0 1 0 0 1 1 0 0 1 0 0 0 2 0 0 0 1 1 1 0 0 0 0 0 1 2 0 2 2 1 1 1 1 1 0 1 1 1 2 1 0 0 0 1 1 2 0 2 0 1 1 0 1 0 0 1 1 0 1 2 1 1 1 0 2 1 0 2 0 1 1 1 1 1 1 0 1 1 2 2 1 0 2 0 0 2 0 0 1 0 1 1 1 2 2 1 1 1 1 1 1 0 1 2 1 2 1 2 0 1 1 1 0 2 1 1 2 1 2 2 0 0 0 0 0 2 2 2 1 2 0 0 0 0 0 0 0 0 1 1 0 1 1 2 0 0 2 2 1 0 2 0 0 0 0 2 0 2 0 1 1 0 0 1 1 0 0 1 0 0 0 0 2 2 1 1 2 0 0 1 1 1 0 0 1 1 1 1 0 0 0 2 0 0 0 0 0 2 1 0 0 0 1 0 0 1 1 2 0 0 2 0 1 0 2 1 1 1 0 0 0 0 2 0 1 1 1 0 2 2 0 0 0 2 0 1 1 1 2 0 0 0 0 1 1 0 0 0 1 1 1 0 0 2 1 0 1 2 0 2 2 0 0 0 1 2 0 0 1 0 2 1 0 0 1 0 1 2 2 2 0 0 0 0 1 0 0 0 1 1 1 0 0 1 2 0 2 2 0 0 0 0 0 0 0 1 0 0 0 0 0 0 0 0 0 0 1 1 1 0 1 1 1 2 0 0 1 1 0 2 0 0 0 1 1 0 0 1 0 2 2 0 0 0 0 0 0 0 0 2 2 0 0 1 1 2 0 1 2 2 2 0 0 2 1 1 0 0 0 0 1 1 0 1 2 1 1 0 0 0 2 0 0 1 0 1 0 1 2 0 0 0 0 0 2 0 2 0 0 0 1 0 0 1 1 1 1 0 0 2 0 2 0 1 0 1 1 1 0 0 0 2 2 0 1 1 0 0 0 2 0 0 2 1 0 1 1 0 0 2 0 0 0 2 0 0 0 0 1 2 2 2 0 0 0 0 0 0 1 0 0 2 2 1 1 1 1 1 2 0 0 1 1 0 1 1 1 0 1 0 2 0 0 0 0 1 1 1 0 1 1 0 1 2 1 1 1 1 0 1 1 1 1 0 1 1 0 0 1 1 0 0 0 0 2 1 1 1 1 0 0 1 0 2 1 1 0 1 1 1 1 1 0 0 0 0 0 0 0 1 2 1 0 1 0 0 0 0 1 2 0 0 0 1 1 0 0 0 0 0 0 0 0 1 2 0 0 0 0 0 0 2 0
195 1 2 1 1 0 1 2 2 1 0 0 0 0 0 0 0 1 0 0 0 0 0 0 0 0 0 0 0 2 2 0 1 1 0 0 0 0 0 0 0 0 2 2 0 2 0 1 0 1 1 0 0 0 2 0 0 0 0 1 1 2 2 2 1 1 0 0 0 0 1 1 1 0 1 2 1 1 1 1 1 0 2 1 2 0 0 1 1 2 1 1 1 1 1 0 0 0 0 1 0 2 0 1 1 1 2 0 1 1 0 2 1 2 2 0 0 0 1 1 1 0 2 0 0 1 0 1 2 0 1 1 0 0 0 0 1 0 0 0 0 2 0 0 0 1 0 1 1 2 1 0 0 0 0 0 0 1 1 0 1 1 0 2 0 0 0 0 1 0 1 0 0 2 0 0 1 2 0 0 0 1 0 0 1 0 1 2 1 0 2 2 0 1 2 0 1 0 0 0 1 1 0 0 0 0 2 1 1 0 1 0 0 0 1 2 1 0 1 1 1 1 0 0 1 0 0 0 0 0 1 0 0 1 1 1 1 2 0 0 0 1 2 0 2 0 0 0 0 0 0 0 0 0 0 0 1 2 0 0 0 0 0 0 0 0 0 0 2 2 0 1 0 1 0 0 0 1 2 0 0 1 0 0 0 0 0 2 1 2 1 1 0 1 0 0 0 1 1 0 1 0 1 1 1 0 0 0 0 0 1 1 0 0 0 0 1 0 1 0 2 1 0 1 0 0 0 1 0 0 2 1 1 1 0 1 1 2 0 0 0 0 1 2 1 0 0 0 2 0 0 0 0 0 0 2 0 0 0 2 2 0 2 0 2 1 0 2 2 0 0 0 1 2 1 0 2 2 2 0 0 0 0 0 2 1 0 0 0 1 0 0 0 0 1 0 0 0 0 0 0 0 2 0 0 1 1 0 0 0 0 0 0 2 0 2 0 0 0 1 0 1 0 2 0 2 2 0 2 0 2 0 1 1 1 0 0 1 0 0 0 2 0 1 0 1 1 2 0 0 0 0 0 2 1 1 0 0 1 0 2 0 0 1 0 1 1 1 2 1 1 2 2 2 2 2 0 0 0 0 0 1 0 1 0 2 1 1 2 0 2 1 0 1 0 0 2 0 1 1 1 1 1 1 0 1 2 1 0 1 0 0 0 0 0 2 0 0 0 0 0 1 2 2 1 1 1 0 0 2 1 0 1 1 1 0 1 0 0 0 2 0 0 0 0 1 2 1 1 0 1 0 0 0 0 0 0 0 0 0 0 0 1 1 0 0 0 2 2 0 0 0 1 1 0 1 2 1 0 1 0 0 0 0 2 0 2 1 1 1 0 1 2 0 0 0 0 1 1 0 1 0 0 1 1 2 1 0 1 1 0 0 0 1 1 1 0 0 0 0 1 0 0 0 0 1 1 1 0 0 0 0 0 0 2 1 2 0 1 1 1 1 0 1 0 0 0 0 0 1 0 1 0 0 0 0 0 2 2 0 0 0 0 1 1 1 1 2 0 2 1 0 0 0 1 0 0 1 1 1 0 1 2 1 1 2 0 1 0 1 0 1 0 1 1 0 1 0 1 2 0 2 0 0 1 1 1 2 2 1 1 1 0 1 0 0 0 1 0 0 1 0 0 1 1 0 0 0 0 0 0 0 0 0 0 0 0 0 0 2 0 2 0 0 0 0 0 1 0 0 0 0 0 0 1 0 1 0 0 0 0 0 2 2 1 0 1 0 1 1 0 0 0 0 0 0 0 0 0 1 0 1 0 0 1 1 0 2 2 1 1 0 2 2 2 1 0 0 0 1 0 0 1 2 0 1 2 0 1 1 0 0 1 1 1 0 2 2 1 0 1 1 0 0 0 0 0 0 1 0 1 0 1 2 1 2 1 0 0 0 0 0 1 1 0 0 1 1 1 1 1 1 0 0 0 0 1 0 0 1 0 2 0 0 1 0 1 0 1 0 0 0 1 1 0 1 0 1 2 2 1 1 0 0 0 1 0 1 0 0 1 1 1 1 2 1 1 2 0 0 1 1 0 2 2 1 1 1 0 1 0 1 1 0 1 0 0 2 2 0 2 0 0 2 1 0 2 1 0 1 0 1 0 1 1 0 0 2 2 0 0 2 2 1 1 0 0 0 0 0 1 1 2 0 0 1 1 0 0 2 0 1 0 0 0 2 1 0 1 1 0 0 0 1 1 0 2 1 1 0 0 0 0 1 0 0 0 0 0 2 0 1 0 2 0 1 0 0 0 0 1 0
196 1 0 0 0 0 1 1 1 1 0 0 0 1 1 0 0 1 2 0 0 0 0 0 0 0 1 0 0 2 2 1 1 1 0 0 2 1 0 0 1 0 0 1 0 1 1 0 0 0 0 0 0 0 2 0 0 0 1 2 0 0 1 2 0 1 0 0 0 0 0 1 2 0 1 2 0 0 1 1 0 0 2 2 2 1 1 0 0 2 0 0 1 2 0 0 2 0 0 2 0 2 0 0 2 1 1 0 0 0 0 2 1 1 1 1 1 1 1 2 2 1 1 1 0 1 0 1 2 0 0 1 0 0 0 0 0 0 2 1 1 1 0 0 0 1 0 0 0 0 0 0 0 0 1 0 1 0 1 2 1 1 0 1 2 1 1 0 1 0 1 0 1 2 1 0 2 1 1 1 0 0 0 0 2 2 0 1 0 0 0 1 0 2 1 1 1 0 0 1 0 1 1 0 0 0 1 0 1 0 2 0 1 0 2 1 1 1 1 0 2 1 0 0 0 1 1 0 0 0 0 0 0 2 2 2 1 2 0 0 0 0 2 0 2 2 2 0 0 0 0 0 1 0 0 0 1 2 0 1 1 1 0 0 0 0 0 1 2 0 0 0 0 2 1 1 0 0 0 0 0 1 1 1 1 1 2 0 0 2 0 1 0 2 1 2 0 1 0 0 0 0 1 1 1 0 1 1 1 0 0 1 0 1 0 0 0 1 1 0 1 2 1 1 1 0 0 1 1 2 2 2 0 0 0 0 0 2 0 0 0 0 2 2 1 0 0 0 1 1 0 0 1 1 1 0 1 0 0 0 0 0 1 0 1 0 0 1 1 0 1 1 1 2 1 0 2 2 0 2 1 1 0 0 2 0 0 0 0 0 0 0 0 0 2 1 0 1 0 0 0 0 0 2 1 1 0 0 0 0 1 0 0 0 2 2 1 2 0 0 0 2 0 2 1 2 1 0 1 0 1 1 1 0 1 1 0 1 0 0 1 1 0 1 1 1 2 0 1 0 0 1 0 2 1 1 0 1 2 0 1 0 0 1 0 1 1 1 1 0 0 0 1 1 1 0 2 1 2 1 1 1 0 0 1 2 0 1 2 1 0 2 0 0 0 0 1 0 2 0 2 0 2 1 0 1 1 1 2 0 1 1 0 0 2 0 0 0 0 1 1 1 2 2 1 0 0 0 0 1 0 2 1 0 1 0 1 0 1 0 2 0 1 1 1 1 2 0 0 0 1 0 0 0 0 2 0 1 0 2 1 0 0 1 0 1 1 1 1 1 0 1 1 0 0 1 1 2 0 1 0 0 0 0 1 1 0 1 0 0 0 0 1 1 1 0 1 0 0 0 0 2 2 0 0 1 0 0 2 2 0 0 0 1 1 0 0 0 0 0 0 0 0 0 0 1 1 0 0 0 0 0 0 0 1 0 2 0 0 0 1 1 0 2 1 1 1 0 0 0 0 1 0 1 0 0 0 1 1 0 0 0 1 0 1 1 0 2 0 1 0 0 0 0 1 0 0 2 0 2 0 0 2 2 1 1 0 0 2 2 0 0 0 2 2 0 0 1 1 1 0 0 0 0 1 1 1 1 1 0 1 0 0 1 0 0 0 1 1 1 0 1 0 2 0 1 1 1 1 1 1 1 0 0 0 0 1 0 0 2 1 1 0 0 0 1 1 1 0 0 0 0 0 1 0 0 0 0 2 1 0 0 2 0 1 0 0 2 0 0 0 0 0 0 0 1 1 0 1 1 1 1 1 1 2 1 1 2 1 1 0 1 2 0 1 0 1 1 0 0 1 0 0 2 2 2 1 1 0 1 0 0 1 0 2 1 1 1 1 1 0 2 0 0 0 0 0 0 1 0 2 1 2 2 0 2 0 0 0 0 0 0 1 0 0 0 0 0 0 0 1 1 0 2 0 1 0 0 0 0 1 2 0 0 0 1 1 0 1 0 0 0 1 0 0 0 0 0 2 2 1 1 0 0 0 0 0 1 1 0 1 1 2 2 2 1 1 1 1 0 1 1 0 2 2 1 1 2 0 2 0 1 0 0 2 2 2 1 2 1 0 1 1 1 2 0 0 0 1 1 1 1 0 2 0 0 0 1 1 0 0 0 2 0 0 0 2 1 1 0 1 1 1 1 1 0 1 0 1 1 0 1 0 0 0 1 2 0 0 0 0 0 0 0 0 1 1 2 2 1 0 0 0 1 1 1 2 0 0 1 0 0 0 0 0 0 0 1 1 1 1 0
197 1 0 0 0 0 1 2 2 0 0 0 1 2 1 0 0 1 2 1 1 1 1 0 0 0 0 0 0 2 2 0 2 2 0 1 1 2 0 0 1 0 0 1 0 0 2 1 0 0 0 0 0 0 2 1 0 1 1 1 1 1 1 1 0 2 0 0 0 0 1 0 2 0 2 2 0 0 2 0 2 0 2 1 2 0 0 1 1 2 1 1 0 2 0 0 1 0 0 2 0 2 0 0 2 1 2 0 0 0 0 0 0 2 2 0 0 0 1 1 2 0 2 0 0 0 0 1 1 1 1 1 0 0 0 0 1 0 0 0 0 2 0 0 0 0 1 1 1 2 1 1 0 0 1 0 0 1 0 2 2 2 0 1 1 0 0 2 0 2 0 2 1 2 0 0 1 1 0 1 0 1 0 0 1 1 0 2 1 1 1 2 2 2 2 1 1 0 0 0 0 0 1 1 1 0 0 0 1 0 0 0 0 1 0 2 0 1 1 1 1 1 1 0 0 0 0 0 0 0 0 0 0 0 0 0 0 2 0 0 0 0 2 0 2 0 0 0 0 0 0 0 0 1 0 0 0 2 0 0 0 0 0 0 0 0 0 1 2 0 1 0 0 0 0 0 0 1 2 1 1 1 0 0 0 0 0 1 1 2 1 1 1 2 2 1 0 0 0 0 0 1 2 2 0 0 0 0 1 0 0 1 0 0 2 0 0 1 1 0 2 1 1 2 1 0 1 2 0 0 2 2 2 0 0 0 0 1 1 0 1 0 2 1 0 0 0 0 1 1 0 0 2 2 0 0 2 0 1 1 2 1 1 0 1 0 0 1 2 0 0 0 0 2 0 1 0 1 0 2 0 0 0 0 1 0 0 0 0 0 0 0 1 0 2 1 1 1 0 0 0 0 0 0 0 1 0 2 0 0 0 0 0 1 0 1 0 0 0 1 0 0 0 0 1 1 1 1 1 0 2 0 0 0 0 0 1 2 0 1 1 1 0 1 0 0 1 0 0 0 0 0 0 1 2 0 2 2 2 2 0 2 1 1 1 1 1 0 2 0 0 0 2 2 1 1 0 0 2 0 0 1 0 1 2 1 0 1 2 0 2 2 1 2 2 0 2 1 1 2 0 1 2 1 1 0 1 0 0 1 0 1 0 0 1 1 0 1 0 1 1 1 1 0 0 0 0 0 0 2 0 1 1 0 1 0 1 0 1 1 1 0 1 1 1 2 1 1 1 0 1 0 0 0 0 0 0 0 0 0 0 0 1 1 0 0 0 1 1 0 0 0 1 0 1 0 2 2 0 1 0 0 0 0 0 0 0 0 1 1 0 0 1 2 0 0 0 1 1 0 1 0 0 1 2 2 1 0 0 1 0 0 1 1 0 1 1 0 1 0 1 0 0 0 0 0 1 2 0 0 0 0 0 0 0 0 2 0 2 2 2 1 0 1 2 1 1 0 1 0 0 2 1 1 0 0 0 2 2 0 0 0 1 1 0 0 1 2 1 0 0 1 2 0 0 1 1 0 1 1 0 0 2 2 0 2 1 1 1 1 0 1 0 1 1 0 0 1 0 2 1 0 0 0 1 1 1 2 2 0 0 0 0 1 0 0 0 1 1 1 0 0 0 1 1 0 1 0 0 0 0 1 0 0 0 0 1 0 0 0 0 0 0 0 0 1 2 0 1 1 0 1 0 0 0 0 0 0 1 1 0 0 2 2 1 0 1 0 1 1 1 0 1 1 1 0 0 0 0 0 2 2 0 0 1 2 0 2 2 0 2 0 2 1 2 1 0 1 0 0 0 1 0 2 2 0 0 0 2 0 0 0 2 0 2 0 2 1 1 0 1 1 0 1 0 1 0 0 0 0 2 1 1 0 0 1 0 0 1 0 1 0 2 0 0 0 2 2 2 1 1 1 0 2 2 0 0 0 0 0 0 1 0 0 0 0 0 0 2 0 0 0 1 0 0 1 0 1 1 1 0 2 0 0 0 0 0 1 0 0 1 1 1 2 1 1 1 1 0 1 0 0 0 2 2 0 1 1 0 0 1 2 0 0 0 0 1 1 2 1 1 1 1 1 1 0 0 0 0 0 0 2 0 1 1 0 0 0 2 2 0 1 1 0 0 0 0 1 1 0 0 0 2 0 0 0 0 0 0 1 1 1 0 0 1 0 1 0 0 0 0 0 0 0 0 1 1 1 1 0 0 0 0 2 0 1 1 0 0 1 1 0 0 0 0 0 0 1 1 0 0 0
198 0 1 1 1 0 2 2 2 0 0 0 0 1 0 0 1 1 1 0 0 0 0 2 1 1 1 0 0 1 0 1 2 2 1 0 0 2 0 0 2 0 1 1 0 1 0 0 0 0 0 0 0 1 1 1 0 0 0 0 0 1 2 2 0 1 0 0 1 1 0 0 2 0 2 2 0 0 2 1 1 0 0 0 0 0 0 0 0 1 0 0 0 2 0 0 0 0 0 1 1 2 2 0 0 0 2 1 0 0 0 1 0 0 1 1 0 0 1 1 1 0 1 1 0 1 0 0 2 0 0 0 0 0 0 0 1 0 0 0 1 1 0 0 0 1 0 0 0 1 0 0 0 0 0 0 0 2 1 2 1 1 1 1 1 2 1 1 1 0 1 0 2 2 1 0 1 0 0 0 0 0 0 0 0 0 0 0 0 0 1 1 0 1 2 0 0 0 0 0 1 1 1 2 2 0 1 0 0 0 0 0 2 0 1 2 1 1 0 2 0 0 1 0 0 0 0 0 0 0 0 0 0 0 0 0 0 2 0 0 0 0 2 1 2 0 0 0 0 0 0 0 0 0 0 0 0 2 0 2 2 2 0 1 0 0 1 0 2 0 0 0 0 1 2 2 1 1 1 0 0 1 0 0 0 1 1 2 0 2 1 1 0 1 1 1 0 0 0 0 0 0 1 1 1 0 0 0 1 0 0 1 0 0 1 0 1 0 0 0 0 1 2 0 1 0 1 1 1 0 1 0 2 0 0 0 0 2 0 2 2 1 2 1 0 0 0 0 2 0 0 0 1 1 0 1 2 0 0 2 2 0 2 0 2 1 0 2 2 0 0 0 1 2 1 0 2 2 1 1 0 1 0 0 1 0 0 0 0 0 0 0 1 1 2 1 1 0 0 1 0 1 1 1 1 0 1 0 0 0 1 0 0 1 0 0 0 0 0 0 0 1 0 1 1 2 0 2 0 0 2 0 1 0 1 1 1 2 0 1 1 1 0 1 0 2 1 2 0 0 0 0 0 2 1 1 0 2 2 1 2 1 1 0 2 2 2 0 2 0 0 0 2 2 1 1 0 0 2 0 0 1 0 0 2 1 0 1 2 1 1 2 1 0 0 0 2 0 0 2 0 0 2 1 1 0 1 1 1 1 1 1 0 0 1 1 0 0 0 1 1 1 2 2 1 1 0 0 0 2 0 0 1 0 0 0 1 0 0 2 0 1 1 1 1 2 0 2 2 0 0 0 0 0 2 2 2 1 1 0 0 0 0 1 0 1 1 0 0 1 0 1 0 0 0 0 0 1 0 2 0 1 0 0 0 0 0 0 0 0 1 0 0 1 0 0 0 0 0 0 0 2 0 0 2 2 2 0 1 1 1 0 0 1 0 1 0 0 0 0 2 0 0 0 0 1 1 1 0 0 0 0 0 0 2 1 2 0 1 2 1 1 0 2 2 0 0 0 1 0 0 1 0 0 0 0 0 2 1 0 0 0 1 0 2 1 1 2 0 0 0 1 0 0 1 0 0 0 2 1 0 1 1 0 0 1 1 1 1 2 0 0 0 1 1 0 1 0 0 0 0 0 0 0 0 0 0 0 1 0 0 0 0 1 0 0 0 2 0 0 2 0 0 1 1 0 0 1 1 1 1 1 0 0 0 0 1 0 0 2 1 1 1 1 0 0 1 0 0 0 0 0 0 0 0 0 1 0 2 0 0 0 1 0 0 1 0 0 2 2 0 1 1 0 0 1 0 0 0 1 1 1 0 0 1 1 1 2 2 1 1 0 2 0 0 0 0 0 1 0 0 1 1 2 1 0 1 0 0 2 0 0 2 0 2 0 1 1 0 0 1 1 0 0 0 1 0 0 0 0 1 0 1 1 1 2 0 1 1 1 0 1 1 0 0 0 1 1 1 1 1 1 0 1 1 0 1 0 0 1 0 1 0 0 0 1 0 2 1 0 0 0 0 0 0 1 0 2 1 2 2 0 0 0 1 1 0 2 1 0 1 2 0 0 2 1 2 1 0 2 0 0 0 2 2 1 0 2 0 2 1 2 0 0 1 1 2 1 2 0 0 0 2 1 0 0 1 1 0 0 0 2 0 1 1 0 1 2 2 0 0 1 2 2 1 1 1 2 0 0 0 0 2 0 1 0 0 1 1 1 2 0 0 0 0 1 1 0 0 0 0 0 0 0 0 1 1 2 2 0 0 0 0 1 0 0 0 0 0 1 0 1 0 1 0 0 0 0 0 0 2 1
199 0 0 0 0 0 1 2 2 0 0 0 0 0 0 0 0 0 2 2 1 0 0 0 0 0 1 0 0 2 1 0 1 1 1 1 2 1 1 0 1 0 1 1 0 1 0 0 0 1 1 0 0 2 0 1 0 0 1 0 2 2 2 2 1 0 1 0 0 0 0 1 1 1 1 2 1 1 1 2 0 0 1 1 1 0 0 1 1 2 0 1 1 1 0 2 0 0 0 1 0 2 0 1 0 0 2 0 1 1 0 1 0 1 0 0 0 0 0 2 2 0 1 1 1 0 0 2 2 1 0 0 0 0 0 0 0 0 0 0 0 2 0 0 0 0 0 0 0 1 1 0 1 0 0 0 0 0 0 2 0 0 0 0 0 2 1 0 0 1 1 0 0 2 1 0 2 1 1 1 0 0 0 0 0 0 0 2 0 1 0 2 0 0 2 0 0 0 0 0 0 0 1 1 1 0 0 1 0 0 0 0 1 0 1 2 0 1 1 1 1 2 0 0 1 0 0 0 0 1 1 0 1 1 1 0 0 0 2 2 0 2 1 0 1 0 0 0 0 0 0 0 0 0 0 0 1 1 0 1 1 1 0 0 0 0 0 0 2 0 0 1 2 0 0 0 0 0 0 0 0 0 0 0 0 0 0 2 0 2 2 1 2 2 2 0 0 1 0 1 1 0 1 1 1 0 0 0 1 0 0 1 0 1 1 1 0 0 1 0 1 2 1 1 2 0 0 0 0 1 2 1 0 0 0 0 0 0 2 0 0 0 1 1 0 0 1 1 1 2 1 1 0 0 0 2 0 1 0 2 2 0 1 0 1 0 0 1 2 0 0 0 1 2 1 0 2 2 2 0 1 0 0 0 1 0 0 0 0 1 0 0 1 0 2 1 2 1 2 2 2 1 0 2 1 1 0 0 1 1 0 0 0 1 0 0 0 0 0 0 0 0 0 1 1 1 0 0 0 1 1 1 0 2 0 0 0 0 0 0 1 1 1 1 2 1 2 1 1 0 0 0 0 2 2 1 1 1 2 0 1 2 1 0 2 2 2 0 2 0 0 0 2 2 2 1 1 1 1 0 0 2 0 1 0 2 0 1 2 1 2 1 0 2 2 1 0 1 1 2 0 0 1 1 0 1 1 2 1 1 0 1 0 0 0 0 0 1 0 2 2 0 2 2 1 2 2 0 0 2 0 1 1 0 1 1 1 0 0 1 0 0 1 1 1 2 0 0 0 0 1 0 0 0 1 1 0 0 0 0 0 1 0 2 1 1 2 0 0 1 0 0 2 0 0 2 2 1 0 1 0 1 0 0 0 0 0 0 1 1 0 0 2 1 0 0 0 0 0 0 0 2 0 0 2 2 1 0 0 1 0 0 0 0 2 0 0 1 0 1 1 1 1 1 1 1 1 2 0 0 0 0 0 0 1 1 2 1 1 1 1 1 0 0 1 1 1 0 0 0 0 2 0 2 0 0 0 2 2 0 0 0 2 1 0 0 0 2 0 0 0 0 2 0 0 0 1 0 2 0 1 0 1 1 0 1 1 1 1 2 0 1 0 0 1 0 0 0 1 1 0 0 0 0 0 1 1 2 2 0 0 0 1 1 0 2 2 1 1 1 0 0 1 2 0 1 1 0 0 0 0 0 0 0 0 0 0 0 0 0 0 1 0 1 0 0 0 0 0 0 0 0 1 0 0 0 0 0 2 0 0 0 1 1 0 0 1 0 1 1 0 0 1 1 1 1 0 0 2 1 0 1 1 1 1 1 1 1 1 2 0 1 1 0 0 0 0 1 0 1 0 0 0 1 2 1 1 0 0 0 2 2 1 0 1 0 1 2 1 1 1 2 0 0 0 0 0 0 0 0 1 1 2 2 0 2 0 0 0 0 0 0 1 0 0 0 1 0 0 0 1 1 0 1 1 0 1 0 0 0 0 1 1 1 0 1 1 0 1 0 0 0 0 1 0 1 0 1 1 2 2 0 0 0 0 0 0 0 0 1 2 2 1 2 2 2 2 2 0 0 0 1 0 2 2 1 1 2 0 1 1 1 0 0 1 1 1 0 0 0 0 0 2 0 0 0 2 2 0 0 0 1 1 2 0 0 0 1 1 0 0 1 2 1 0 1 2 0 1 0 1 0 2 0 0 0 1 1 1 0 2 0 1 0 2 1 2 0 0 0 0 0 0 0 0 1 1 1 1 0 0 0 0 2 0 0 1 0 0 2 0 0 0 2 0 1 0 0 0 0 2 1
[truncated: 1,606,808 more chars]
