# Supplementary material for: KNN-MDR: a learning approach for improving interactions mapping performances in genome wide association studies
Source: BMC Bioinformatics. 2017 Mar 21;18:184. doi: 10.1186/s12859-017-1599-7 (PMC5361736; doi:10.1186/s12859-017-1599-7)
Supplement: Supplementary file 3 — The data set(s) supporting the results of Table 2. (ZIP 28603 kb) [file 12859_2017_1599_MOESM3_ESM.zip › 3/SINAN/S82/mkallsimul.dat]

1 1 0 0 1 0 1 0 0 2 0 0 0 0 0 0 0 0 1 1 1 1 2 1 1 1 1 2 2 2 1 0 2 2 0 0 0 0 0 0 0 1 0 0 0 1 0 0 1 1 1 1 0 0 1 1 0 0 1 1 1 1 1 1 0 0 0 1 0 0 0 0 1 2 1 2 1 0 0 0 1 2 1 1 2 0 0 1 1 2 1 1 1 0 0 1 0 0 0 0 0 1 1 0 2 0 2 1 1 1 0 2 1 2 2 1 1 0 0 0 2 0 2 1 0 1 1 2 2 0 0 0 0 0 0 0 0 0 0 0 1 1 0 0 2 0 1 0 0 1 0 0 0 0 1 0 1 2 0 1 0 0 0 2 1 2 0 1 0 1 1 1 0 1 0 1 0 0 0 0 0 0 1 1 1 1 1 0 0 1 0 0 1 2 2 2 0 0 0 0 1 1 0 0 0 2 2 0 2 1 2 1 1 0 1 2 0 1 1 1 1 1 2 2 0 0 2 1 0 1 0 0 0 0 2 1 1 2 0 1 1 1 1 1 1 2 1 0 1 1 0 0 0 0 1 0 1 1 0 0 0 0 0 0 1 0 0 0 2 0 1 1 1 2 0 0 1 1 1 0 0 2 2 1 1 2 0 2 2 2 0 2 2 2 2 1 1 1 0 1 0 0 1 0 0 0 0 0 2 0 2 2 0 1 0 0 1 0 1 1 1 1 0 0 0 0 0 1 0 1 0 2 0 0 0 0 0 2 0 2 1 1 2 1 1 1 1 1 2 0 1 0 0 2 0 0 1 0 1 1 1 2 2 0 1 0 1 1 2 0 0 2 1 1 1 0 0 1 1 1 1 1 1 1 1 0 0 0 0 0 0 1 2 0 2 0 1 1 1 1 1 1 0 1 1 0 0 1 1 2 1 2 0 0 2 2 0 0 0 0 1 1 2 0 1 0 1 0 0 0 1 1 0 1 1 0 0 1 0 1 2 2 2 0 0 0 0 0 1 1 0 1 1 1 2 1 1 1 0 0 2 0 1 0 0 1 1 0 2 0 1 1 2 2 1 1 1 1 2 0 1 2 0 0 2 0 0 1 2 1 0 2 0 1 2 0 1 1 1 0 0 1 1 1 1 1 2 0 0 0 0 1 1 0 0 1 0 2 1 1 1 2 2 0 0 2 1 1 0 2 0 2 0 0 0 1 2 0 1 1 0 0 1 0 0 1 0 2 2 2 1 0 0 2 2 0 0 1 1 0 0 0 0 2 0 1 1 1 0 1 1 1 2 0 1 1 2 2 0 2 2 0 0 0 1 1 1 1 0 1 0 0 1 0 0 0 1 0 1 0 0 1 0 0 1 1 1 0 0 1 2 2 0 2 0 2 0 0 0 0 0 0 0 0 0 0 2 1 0 0 0 0 1 0 0 1 1 0 2 2 0 1 0 2 2 2 2 1 0 2 1 1 1 0 2 0 2 0 2 0 0 0 0 1 0 1 0 2 0 2 0 0 0 1 1 0 0 0 0 2 0 1 2 0 0 2 0 1 0 1 0 0 0 0 0 0 0 0 0 2 0 1 0 0 1 0 2 2 2 0 1 0 0 1 2 2 1 1 1 1 0 0 0 1 1 1 1 0 1 0 0 0 0 2 0 0 1 0 0 0 0 0 0 0 0 0 0 0 0 0 0 0 0 1 0 1 1 0 0 0 0 0 2 0 0 0 2 2 0 2 0 1 1 1 0 0 1 0 0 0 1 2 0 0 0 0 1 1 1 1 1 1 1 1 1 0 0 0 0 2 1 0 0 2 2 0 0 0 0 2 1 0 2 0 2 2 2 2 1 2 2 1 0 2 0 0 1 1 0 0 1 1 0 0 0 2 0 2 1 0 1 1 0 0 1 1 0 1 0 0 2 0 0 0 2 0 0 0 0 1 1 0 0 0 0 0 1 1 1 0 0 0 2 0 0 0 0 1 1 0 1 1 0 0 0 0 0 0 0 0 0 0 0 2 2 2 2 0 0 1 0 1 1 0 0 0 1 2 1 1 0 1 0 0 1 0 0 0 2 1 0 2 0 1 0 0 1 0 0 0 0 0 0 2 0 0 1 1 1 0 0 0 1 1 1 2 0 0 0 0 1 0 1 1 2 0 1 0 0 1 1 2 1 0 2 0 0 0 0 0 1 0 0 0 0 0 0 1 2 2 0 2 1 2 0 0 1 1 0 0 0 0 1 2 0 0 0 0 1 1 1 1
2 0 0 0 0 0 0 1 0 1 0 0 0 1 0 0 0 0 1 1 0 0 0 0 0 0 1 0 2 1 2 2 1 1 1 0 2 1 0 0 0 2 0 0 1 0 1 1 1 2 0 2 2 0 1 0 0 0 0 0 1 1 1 0 0 1 0 0 0 0 0 0 1 2 1 2 1 0 0 0 1 1 1 1 1 0 1 0 2 2 0 0 0 0 0 0 0 1 0 1 1 0 1 0 2 0 2 2 2 0 0 2 0 0 0 0 0 0 2 0 0 0 2 2 2 0 1 0 0 0 0 0 0 0 1 1 0 0 1 0 1 1 0 0 0 0 0 0 1 2 0 0 0 1 1 0 1 0 0 0 0 0 1 2 1 2 0 1 0 0 0 1 0 2 0 1 1 1 0 0 1 1 0 0 0 0 0 2 1 0 2 2 2 0 0 2 1 0 0 0 0 0 0 2 1 0 0 1 1 0 0 1 1 1 2 2 0 1 0 0 0 0 2 2 0 0 2 1 0 0 0 0 1 1 1 0 0 2 0 0 0 0 2 1 0 1 0 0 2 0 0 0 0 0 1 0 1 2 0 1 0 1 0 1 1 0 0 1 1 0 1 1 1 2 0 0 0 2 1 0 1 0 2 2 0 2 2 1 1 2 0 2 1 2 1 2 1 2 1 1 1 0 2 0 0 2 1 1 0 0 0 2 0 2 2 1 0 0 0 0 1 1 1 1 2 0 1 2 2 0 0 0 0 0 0 0 0 1 1 1 1 1 1 0 0 2 0 0 2 1 2 0 0 0 0 2 0 0 0 2 0 1 2 0 2 0 1 2 2 1 0 2 1 1 2 1 1 1 0 1 2 0 2 1 2 0 2 0 0 1 0 0 2 0 1 1 1 2 0 0 0 0 0 0 0 0 1 0 0 2 0 0 0 1 1 1 0 0 0 2 0 0 1 2 0 0 1 1 0 0 1 0 0 1 0 0 1 0 0 1 0 2 1 0 0 2 0 0 0 2 0 0 1 2 1 1 0 2 1 2 1 2 0 0 1 1 1 1 2 0 0 0 1 1 1 0 0 0 2 0 2 2 0 0 2 2 0 2 2 0 2 2 1 2 0 0 0 1 2 0 0 2 1 1 1 1 2 1 0 0 1 1 1 0 1 1 0 2 1 2 2 2 0 0 0 1 0 1 0 2 0 2 0 0 1 0 0 0 0 1 1 0 1 0 0 2 0 1 1 2 0 0 1 0 2 2 2 0 0 0 0 0 0 2 0 1 1 2 0 2 0 0 0 0 0 1 2 1 0 1 2 1 1 1 0 0 0 2 0 2 1 0 2 0 1 0 0 1 1 0 0 1 0 0 1 1 1 0 1 0 1 1 1 2 1 2 0 0 0 0 1 0 0 0 0 0 1 1 0 0 0 1 0 0 0 0 0 0 1 1 1 1 0 1 2 2 2 1 0 1 1 1 0 1 1 1 1 0 2 0 0 0 1 1 0 1 0 2 0 2 0 0 0 1 1 0 0 1 1 1 1 1 2 1 1 2 1 2 1 1 0 0 0 1 1 1 0 0 0 1 0 1 0 0 1 0 1 2 2 0 0 0 0 1 1 1 0 0 0 0 0 0 1 0 2 2 1 0 0 0 0 0 0 2 0 2 0 0 0 0 0 0 0 0 0 0 0 0 0 0 0 0 0 0 0 1 0 0 2 0 0 2 2 0 0 0 2 1 2 1 1 0 2 1 0 0 1 1 2 2 0 1 1 1 1 1 1 2 1 2 0 1 2 2 0 1 0 1 0 0 0 0 0 2 1 1 1 1 0 1 0 0 1 1 1 2 2 1 2 2 0 2 0 1 0 0 0 1 0 0 1 1 1 0 0 2 0 0 0 0 0 0 0 0 1 0 1 1 0 0 2 0 1 0 1 1 0 0 0 1 0 0 0 0 0 1 0 0 1 0 0 0 0 2 0 1 0 2 2 0 1 1 0 0 0 2 2 0 1 0 1 0 0 2 2 2 2 0 0 0 0 2 0 0 0 0 1 2 0 2 0 2 1 0 1 1 0 0 1 0 1 0 0 0 1 1 1 1 0 0 0 0 0 2 0 0 0 1 1 0 0 0 0 1 1 0 1 0 1 0 2 0 2 0 0 0 0 1 0 1 0 0 2 0 1 1 2 0 0 0 2 0 1 0 1 0 0 0 2 0 0 0 1 1 0 0 1 1 0 0 0 0 1 1 0 0 0 0 0 0 0 0
3 0 0 0 0 0 1 1 0 0 0 0 1 2 0 1 1 0 0 2 0 0 0 0 0 0 0 2 2 1 1 2 1 2 0 0 0 2 0 1 1 0 1 0 0 0 0 0 0 0 0 0 0 1 1 1 0 0 0 1 0 1 2 1 1 1 1 0 0 1 1 1 2 2 2 2 0 0 0 1 0 1 1 2 1 0 0 1 2 2 1 1 0 0 0 0 0 1 0 1 1 1 0 0 2 1 2 1 1 1 0 2 0 0 1 0 0 0 1 0 1 0 2 1 1 1 1 0 0 0 1 1 1 0 0 0 0 0 0 0 1 1 0 0 0 0 0 0 1 0 0 0 0 1 0 0 0 2 0 0 0 2 0 1 0 1 0 1 1 1 0 1 0 2 0 0 1 1 1 1 1 1 1 1 2 1 2 2 0 0 0 2 1 1 1 2 0 0 0 0 0 0 0 1 1 1 1 0 0 0 1 1 1 0 1 2 0 2 0 0 2 2 1 0 0 1 1 1 0 1 0 0 0 0 2 0 0 2 2 2 0 2 2 2 0 2 0 0 2 0 0 0 0 0 0 0 0 0 0 0 0 0 0 1 1 0 1 0 2 0 0 1 1 2 0 0 0 1 1 0 2 0 1 1 0 1 1 1 2 2 0 2 2 2 2 0 1 1 0 0 0 0 2 0 1 1 1 0 0 0 0 0 0 2 1 0 0 1 0 0 1 1 0 1 0 0 1 1 1 1 0 1 0 0 0 0 0 1 1 1 0 0 1 0 0 1 2 1 2 1 2 0 0 2 0 0 2 0 0 1 0 1 0 1 0 0 0 2 2 0 0 2 1 1 2 1 2 2 1 2 1 0 1 0 2 1 1 0 0 0 0 0 0 0 2 0 0 1 0 1 1 1 0 1 1 0 1 1 0 0 0 0 0 1 0 1 0 0 1 1 0 0 0 2 1 2 0 1 0 0 0 0 2 2 2 0 0 0 0 0 2 0 2 1 1 2 1 0 0 0 0 1 1 1 2 1 1 2 1 2 1 2 0 1 1 1 1 1 2 1 1 1 1 1 1 0 2 1 2 0 2 1 0 0 2 1 0 1 1 0 0 1 1 1 0 0 0 1 1 0 0 2 2 1 2 1 2 0 1 0 0 1 0 2 0 0 0 1 0 1 1 1 1 1 1 1 0 0 0 2 1 0 0 0 0 0 2 0 0 0 0 1 1 0 1 1 0 0 1 1 0 1 0 1 2 1 1 0 0 0 0 0 0 2 0 2 2 2 2 0 1 1 1 0 1 0 1 2 0 2 2 1 0 0 1 0 0 1 1 1 1 0 2 0 0 0 1 0 0 0 0 1 0 0 0 1 1 0 0 0 0 0 0 1 0 1 0 1 0 0 1 0 2 2 2 0 0 1 0 0 0 1 0 0 0 0 0 0 2 1 0 1 0 0 1 0 1 0 1 2 0 2 1 1 2 0 2 0 1 0 0 0 1 0 2 2 0 2 0 1 0 0 2 0 0 1 1 0 2 0 0 0 1 0 0 1 0 2 1 1 0 0 0 0 0 0 0 0 0 1 0 2 1 1 2 1 1 1 2 0 1 0 0 2 0 1 0 1 0 0 0 0 0 1 1 2 0 0 0 0 0 0 0 2 0 1 1 0 1 1 0 2 0 0 0 1 1 0 0 0 0 0 1 1 0 1 2 0 1 0 0 1 2 0 0 0 2 2 1 2 0 0 0 1 0 0 2 0 0 0 0 2 1 1 0 1 0 1 2 1 1 0 0 1 1 0 0 0 0 2 0 0 0 0 0 1 0 0 1 2 2 0 1 0 0 0 0 0 1 1 0 1 0 2 0 0 0 1 0 0 2 2 0 1 0 1 0 0 1 0 1 0 0 0 1 0 0 0 0 0 2 0 2 0 0 1 2 0 1 0 0 0 0 0 0 1 1 0 2 0 0 0 0 2 0 0 0 1 2 2 2 0 0 0 0 1 1 0 0 1 0 1 0 1 2 2 2 0 0 1 0 2 0 0 1 1 1 1 0 1 0 0 1 0 2 2 0 2 2 2 0 2 1 2 0 0 1 1 0 1 0 1 0 1 2 0 2 1 2 1 0 0 2 1 1 0 1 2 0 0 1 0 1 0 1 0 1 1 0 1 0 0 1 0 0 1 0 0 0 0 2 0 0 1 0 1 0 0 1 0 0 0 2 2 0 1 2 0 0 0 0 0 0 1 0 0 1 0 0 1 2 1
4 1 0 0 0 1 2 0 0 0 0 0 0 0 0 0 0 1 2 0 2 1 0 1 1 1 1 2 2 2 2 0 1 1 1 0 2 1 0 0 0 2 0 0 0 0 0 0 0 0 0 0 1 0 1 1 0 0 0 2 0 1 2 1 0 0 0 0 0 0 0 1 1 2 1 2 1 0 0 1 0 2 1 1 1 0 0 0 2 2 0 0 0 0 2 2 0 1 0 1 0 0 1 1 2 0 2 0 2 0 0 2 0 0 1 0 0 0 2 0 1 0 2 2 2 0 2 1 0 1 2 0 1 0 0 0 1 0 0 0 0 2 0 0 1 0 1 0 1 1 1 0 0 0 0 0 1 0 0 0 1 1 0 2 1 2 0 0 0 2 2 0 0 2 0 0 0 1 1 1 1 1 1 1 2 2 1 1 0 2 0 0 1 1 1 2 0 0 0 1 1 2 0 2 2 2 1 1 1 0 2 0 1 0 2 2 1 1 0 0 1 1 1 1 0 0 1 1 0 0 0 0 1 1 1 0 0 2 1 1 0 1 2 2 0 2 0 0 2 0 0 0 1 1 1 0 1 1 0 1 1 0 0 0 0 0 0 0 1 0 0 2 1 1 0 0 0 1 1 0 1 1 0 2 0 0 0 2 0 2 0 0 1 2 1 0 1 2 1 1 1 0 1 1 1 0 0 0 0 0 0 1 0 2 0 0 0 1 0 0 1 1 2 2 0 0 0 0 0 0 0 0 2 2 0 0 0 1 1 0 0 0 1 0 0 0 2 0 2 1 0 0 0 2 0 0 1 0 0 1 0 1 2 0 2 0 1 2 2 0 0 2 0 0 1 0 1 1 0 1 1 2 0 0 1 0 0 0 0 0 0 0 0 0 2 0 0 0 0 0 0 0 0 2 2 1 0 2 0 2 0 0 1 0 0 1 0 1 0 0 0 1 0 2 2 2 1 0 1 0 1 1 0 0 0 0 0 0 0 0 2 1 2 1 1 1 0 0 0 1 0 1 1 2 1 1 0 2 1 0 2 0 0 1 1 1 1 0 2 0 0 0 1 1 1 0 0 1 2 0 2 1 0 1 1 2 0 0 2 1 1 1 1 1 0 0 0 0 1 1 1 1 0 0 0 2 1 1 0 0 0 0 0 2 0 0 0 2 1 1 1 2 2 0 0 1 1 0 1 1 0 0 0 1 0 1 1 1 1 1 1 1 2 1 1 2 0 1 1 1 0 0 0 2 1 0 0 2 0 0 0 0 1 1 0 0 0 1 1 0 0 0 1 0 0 1 1 1 0 2 1 0 0 0 2 2 2 1 0 1 0 0 0 0 0 0 0 1 1 0 0 1 0 1 2 0 1 0 0 2 2 0 0 1 0 1 0 1 0 0 0 0 0 0 0 1 2 0 0 0 1 1 0 0 0 1 0 1 2 2 1 0 0 1 1 1 2 0 0 1 0 2 1 1 1 0 1 1 2 1 1 0 1 0 2 2 0 1 1 1 0 1 0 0 0 0 0 0 2 1 0 1 2 2 1 2 1 2 0 0 0 0 0 0 0 0 0 0 0 1 0 1 0 0 1 0 1 2 2 0 0 0 0 1 0 0 0 1 1 1 0 0 0 1 1 2 0 0 1 0 1 1 0 1 0 1 1 0 2 2 1 2 0 0 1 1 1 0 0 0 0 0 0 2 0 0 2 0 2 0 0 0 2 0 0 0 2 2 2 2 0 0 0 1 1 1 2 1 0 0 0 2 0 0 0 2 1 1 1 1 1 1 2 2 1 1 0 1 0 2 1 1 0 2 1 0 0 2 0 0 0 0 1 1 0 1 1 2 0 0 0 0 0 2 0 1 0 2 0 0 0 0 1 0 0 2 0 0 1 2 0 2 1 0 1 0 1 0 0 0 2 0 0 0 2 0 0 0 0 0 1 0 0 0 0 1 0 0 2 0 0 0 1 1 0 1 0 1 2 2 2 0 0 0 0 1 1 1 0 0 1 0 0 0 2 2 2 0 0 1 0 1 0 0 1 1 1 1 1 2 0 1 2 0 2 2 0 0 2 1 0 2 0 1 2 1 2 0 1 0 0 0 0 2 0 0 0 0 2 2 0 0 0 0 0 2 0 1 0 0 2 0 1 0 2 1 2 0 0 0 0 0 0 1 0 0 2 0 1 0 0 0 1 0 0 0 0 0 0 0 0 0 0 2 1 0 2 0 0 0 0 0 0 1 1 0 0 0 2 1 1 0
5 0 0 1 0 0 1 0 0 1 0 1 1 2 0 1 0 0 1 1 1 1 1 0 0 0 0 0 1 1 1 1 0 1 2 0 2 1 0 0 0 1 0 0 1 0 1 0 0 0 0 0 0 1 1 1 0 1 0 1 0 1 1 0 0 0 0 0 0 1 1 1 2 2 2 2 0 0 1 0 1 1 2 1 1 0 0 1 2 2 1 1 0 0 0 2 1 1 0 1 1 1 1 1 2 0 2 1 2 0 0 1 0 2 2 0 0 0 0 0 0 0 2 1 0 1 1 0 0 0 1 1 1 0 0 0 0 0 0 0 0 2 0 0 0 0 0 0 0 0 0 0 1 1 0 0 0 0 0 0 0 0 0 1 1 2 1 1 0 0 0 1 1 1 1 1 1 0 0 0 0 0 0 0 0 0 0 1 0 1 0 0 1 1 1 2 0 0 0 0 0 0 1 2 2 1 1 0 1 0 2 1 1 0 1 2 0 1 1 1 0 0 0 2 0 0 0 2 0 2 1 0 1 1 0 1 1 2 0 0 0 0 2 2 0 2 0 1 2 0 0 0 0 0 0 0 1 0 0 0 0 0 0 0 0 0 0 1 2 1 1 1 0 2 0 0 0 2 2 0 2 0 1 1 1 0 0 2 1 2 0 1 2 2 2 0 0 0 0 0 1 0 2 1 0 0 1 0 1 0 1 2 0 2 1 0 0 1 0 0 1 1 0 2 2 0 2 0 0 1 0 0 1 1 0 0 0 1 0 0 0 0 2 0 0 1 1 1 1 0 1 1 0 1 0 1 0 0 1 0 1 1 0 1 0 0 1 2 2 0 0 1 1 1 1 0 2 1 0 2 1 2 0 1 1 1 1 0 0 0 0 1 0 0 2 0 1 1 1 1 1 1 0 1 2 1 0 0 1 2 1 1 0 1 1 2 1 0 0 1 0 0 0 0 0 0 0 0 0 0 0 0 0 0 0 0 0 2 0 1 1 1 2 0 0 0 0 0 0 2 0 0 1 1 2 1 1 2 0 2 0 2 1 0 0 1 1 1 2 1 1 2 2 2 2 0 2 1 2 1 1 1 0 1 2 0 0 1 1 0 0 1 0 2 1 0 1 0 0 0 1 2 2 1 2 0 2 1 0 0 0 0 1 0 0 2 0 2 2 1 1 2 1 0 0 1 0 0 1 1 1 0 0 0 1 0 1 0 0 1 1 0 1 0 0 1 0 1 1 1 0 0 0 2 1 0 0 0 1 0 0 1 1 2 1 0 0 2 2 0 0 0 1 0 1 0 1 1 0 2 2 0 0 0 1 0 0 2 2 2 0 0 0 0 0 0 1 0 0 0 0 1 1 0 2 0 2 1 0 2 1 0 1 2 1 1 0 0 0 0 1 0 1 1 1 0 1 1 0 0 1 1 0 0 0 2 0 1 2 1 0 1 0 2 2 2 2 0 0 1 0 2 1 1 2 0 1 1 1 0 0 0 1 0 1 2 0 2 0 0 0 2 1 0 0 1 2 1 1 1 2 0 2 1 1 2 1 0 0 2 0 0 0 0 0 0 0 0 0 1 0 2 0 1 1 0 0 2 2 0 1 0 0 2 0 0 0 1 1 1 0 0 0 1 0 2 1 0 0 0 0 0 1 2 0 0 0 1 1 2 1 2 0 0 0 0 1 0 0 0 0 0 1 0 0 0 0 0 0 0 0 0 2 0 0 0 2 0 0 2 0 0 1 1 0 0 0 0 0 0 0 2 0 0 0 1 1 2 2 2 0 0 0 0 0 0 0 1 1 2 1 0 0 2 2 1 0 1 0 1 1 0 2 0 1 1 1 2 2 2 2 2 0 2 0 0 0 1 0 1 0 0 1 1 1 2 0 0 0 0 0 1 1 0 1 0 1 0 0 0 1 0 0 0 2 0 0 0 0 0 2 0 0 0 0 0 1 0 1 0 0 0 1 1 0 0 0 2 2 1 0 1 0 0 0 0 0 0 0 1 0 0 0 1 2 1 1 0 0 0 0 1 1 0 1 1 1 1 0 2 0 2 1 1 1 1 0 0 1 1 0 1 0 0 2 2 0 1 0 1 0 0 0 2 0 0 0 0 1 1 0 0 2 1 2 2 0 0 0 0 2 0 2 0 0 0 0 0 0 0 0 0 1 0 0 1 1 0 1 1 0 1 0 0 1 1 0 0 1 0 0 0 1 1 0 0 1 0 1 0 0 0 1 2 1 0 0 1 2 1 2 0
6 0 0 0 0 0 1 0 0 1 0 1 0 2 0 2 0 1 2 1 0 0 1 0 0 0 0 2 2 2 1 0 0 0 2 1 2 1 0 0 0 2 1 0 0 0 0 0 0 0 0 2 1 1 0 0 0 0 0 0 2 0 2 1 0 0 0 0 0 0 0 0 2 2 2 2 0 0 2 2 0 2 1 1 2 0 0 1 2 2 0 2 1 0 1 2 0 1 0 1 1 0 1 0 2 1 2 1 1 1 0 2 0 2 2 0 0 0 1 0 1 0 2 1 1 0 1 0 0 0 1 0 0 0 1 1 1 0 0 0 0 2 0 0 2 0 0 0 0 0 0 0 1 0 1 0 0 0 0 0 0 0 0 1 1 2 1 1 2 0 0 2 0 0 1 1 1 0 0 0 0 0 1 1 2 1 2 1 1 1 0 0 1 0 1 1 0 0 0 0 0 0 0 1 1 0 1 1 0 0 0 2 2 0 1 2 0 1 1 2 0 0 2 2 0 0 0 1 0 1 0 0 0 0 1 0 0 2 0 1 0 0 2 1 0 1 0 0 1 1 1 1 0 0 1 0 0 2 0 0 0 0 0 0 1 0 1 1 2 1 0 1 1 2 0 0 2 2 2 0 1 1 2 2 0 2 0 0 0 1 1 0 1 1 1 0 1 0 0 0 2 0 2 0 1 1 0 1 0 0 0 1 0 1 0 0 1 1 0 0 1 1 1 2 0 0 0 1 0 2 0 1 0 0 0 0 0 2 0 1 2 2 1 0 0 1 1 0 2 1 1 0 0 2 0 0 0 0 0 1 0 2 2 0 2 1 0 2 2 0 0 2 0 0 0 1 1 1 0 1 1 0 0 0 0 0 0 0 0 1 1 2 1 0 2 0 1 1 1 1 1 1 0 1 1 0 1 1 0 2 0 0 0 0 2 2 1 1 0 0 1 2 0 2 0 0 0 1 0 0 1 0 0 0 1 1 1 1 0 1 2 2 1 0 0 2 0 0 0 1 0 0 2 2 2 2 0 2 0 2 1 2 1 0 0 1 1 0 2 0 0 1 2 2 2 0 1 2 1 1 2 1 0 1 2 0 0 1 1 0 1 1 2 1 2 0 0 0 0 1 2 2 1 1 1 1 1 1 0 0 0 0 0 0 2 0 0 1 0 2 2 1 2 1 1 1 0 2 0 2 0 2 0 0 0 1 2 0 1 1 0 0 0 0 0 2 0 1 1 1 0 0 0 0 2 2 2 1 0 1 1 0 1 2 1 0 0 2 2 0 0 0 1 0 1 0 1 2 0 2 2 1 0 1 1 0 0 1 0 0 0 0 0 0 0 0 1 0 0 0 0 2 1 0 0 2 2 0 0 1 1 0 0 0 0 0 0 1 1 0 1 0 0 0 0 2 2 0 0 0 0 0 1 1 1 1 0 0 2 0 1 1 1 1 2 1 1 0 0 1 0 1 1 1 1 0 1 0 1 1 1 0 2 0 1 2 0 2 0 1 1 0 1 0 1 0 1 0 2 0 1 0 2 1 0 2 1 0 0 2 0 0 0 2 1 1 0 0 0 1 0 1 0 0 1 0 1 2 2 0 0 0 0 2 0 1 0 1 1 1 0 0 1 0 1 1 0 0 0 0 0 0 0 2 0 1 1 1 0 0 0 1 0 0 0 0 1 0 0 0 0 0 0 1 0 0 1 0 0 0 0 0 2 0 0 0 2 2 2 2 0 0 0 1 0 1 2 0 0 1 0 1 0 0 0 2 0 2 1 2 0 1 1 1 1 0 1 1 0 2 2 0 0 2 1 0 1 0 0 2 2 1 1 0 1 2 1 0 1 1 1 1 0 0 0 0 1 2 0 0 0 0 0 1 0 2 0 0 1 0 1 0 0 0 0 0 0 0 0 0 2 0 2 0 1 0 1 0 0 0 0 0 0 0 0 1 1 0 0 0 0 0 1 1 0 1 0 1 2 0 1 0 0 0 0 1 1 0 1 0 0 0 0 1 2 1 2 0 1 0 1 2 0 0 2 2 0 1 1 1 0 1 1 0 1 1 1 0 1 0 0 1 1 2 1 2 1 2 0 2 1 0 0 1 1 0 0 1 1 0 0 0 1 2 2 0 1 1 1 1 1 0 1 1 1 0 1 0 0 1 0 0 1 0 2 0 0 0 2 1 1 0 0 1 0 1 0 0 1 0 0 0 2 2 0 0 2 0 0 0 0 0 1 2 0 0 0 0 2 1 1 1
7 1 0 1 0 0 1 2 0 0 0 1 0 1 0 1 1 0 1 1 1 1 0 0 0 0 1 2 2 2 2 2 1 1 1 0 1 2 0 2 1 0 0 0 0 1 0 0 0 0 0 0 0 0 0 0 0 0 0 1 1 0 2 2 0 0 1 1 0 0 0 0 2 2 2 2 0 0 1 0 1 2 1 1 1 1 1 0 2 2 0 1 0 0 0 1 1 1 1 0 0 0 1 0 2 1 2 1 1 1 0 1 0 1 2 1 0 1 1 0 1 0 2 2 2 0 2 1 0 2 1 0 0 0 0 0 0 0 0 0 0 2 0 0 0 0 0 0 0 0 0 0 0 0 1 0 1 1 0 0 0 1 0 2 2 2 1 1 1 1 1 0 1 0 0 1 0 2 2 2 2 2 0 0 1 1 0 1 0 1 0 2 1 1 1 1 1 1 1 0 0 0 0 0 0 2 2 0 1 0 1 1 0 0 1 2 0 1 1 1 1 1 2 2 0 0 2 2 0 2 0 0 0 1 2 1 0 2 0 0 0 0 2 2 0 2 0 0 2 0 0 0 0 0 0 0 0 1 0 0 0 0 0 1 2 0 0 1 2 1 0 1 0 1 0 0 1 2 2 0 1 1 2 2 1 1 0 1 1 2 0 1 1 2 2 1 1 0 0 0 0 0 2 0 1 1 0 0 0 0 0 0 0 1 2 0 1 0 1 1 1 2 0 0 0 0 0 2 1 1 0 1 0 0 0 0 0 2 0 0 0 1 1 0 0 0 1 0 1 0 0 1 1 2 1 0 0 0 1 0 1 1 1 0 1 0 1 1 2 0 0 2 1 1 0 0 1 2 0 2 1 2 0 1 1 0 0 0 0 0 0 1 0 0 2 0 0 0 0 0 0 0 0 1 1 0 0 0 0 2 0 1 1 0 0 2 0 0 0 0 1 1 0 0 1 1 0 1 0 0 1 0 1 1 1 0 1 1 0 0 2 0 1 1 1 1 0 0 0 2 0 0 1 2 1 1 0 2 0 2 0 2 0 1 1 1 1 2 1 1 1 1 1 1 0 0 0 2 1 1 1 2 0 0 2 0 0 0 1 1 0 1 1 2 1 0 0 1 1 0 0 2 2 2 2 0 2 0 1 0 2 0 0 2 0 0 0 2 1 2 2 2 2 1 1 2 0 1 0 2 0 1 0 1 0 1 1 1 1 1 1 1 2 1 1 0 0 2 2 2 1 0 0 2 2 2 0 1 0 0 0 0 0 1 0 1 1 1 1 0 0 0 0 0 0 0 0 1 0 2 1 0 0 1 1 0 0 0 0 0 0 0 1 0 0 0 0 1 1 0 1 1 0 1 1 0 0 0 1 1 0 0 0 2 0 0 2 0 0 0 1 0 0 0 0 0 1 1 0 0 0 0 0 0 0 0 1 1 2 2 1 1 0 2 2 1 1 0 0 1 0 1 1 2 2 0 1 0 1 0 0 0 1 0 2 2 1 2 1 1 0 1 0 0 0 1 1 0 1 2 0 2 2 1 1 2 1 1 0 0 0 0 0 0 0 0 0 1 0 2 1 0 1 0 1 0 2 2 2 0 0 0 0 1 0 0 0 2 2 2 0 0 1 0 1 2 0 0 0 0 0 0 0 2 0 0 2 1 0 1 0 1 0 0 0 0 0 0 0 1 1 1 0 0 0 0 0 0 2 0 0 0 2 0 0 1 2 2 1 2 0 0 0 1 0 1 2 0 0 0 0 2 0 0 1 2 0 1 1 1 1 1 1 1 1 0 0 1 0 1 1 0 0 2 1 1 2 0 0 2 2 0 1 1 1 2 2 1 1 1 1 1 0 2 0 0 1 0 1 0 1 0 1 1 1 2 0 0 0 0 1 1 0 0 0 0 0 0 0 0 1 0 0 0 2 0 0 0 0 0 2 0 1 0 1 1 1 0 1 0 1 1 2 1 0 0 0 2 1 0 1 1 0 0 0 0 0 0 1 0 1 0 0 2 2 2 2 1 1 1 0 1 0 0 1 1 0 1 0 1 0 1 0 0 0 0 0 0 2 0 1 1 0 2 1 0 1 0 0 2 0 0 1 2 1 0 0 1 2 1 0 0 1 0 1 2 0 0 1 0 1 0 1 0 1 0 1 0 0 1 0 0 1 0 1 0 1 0 1 1 1 0 0 0 0 0 1 0 1 0 0 0 1 2 0 1 2 2 0 1 1 0 0 1 0 1 0 0 1 0 1 0
8 1 0 0 0 0 1 1 0 0 0 0 2 1 0 2 1 0 1 1 0 0 1 1 1 1 1 2 2 1 1 1 1 1 1 1 1 2 0 1 1 1 1 1 0 1 1 0 2 2 0 0 1 0 1 1 0 0 2 1 1 0 2 2 0 0 1 1 0 0 0 1 1 1 1 1 1 0 0 0 0 1 2 0 0 0 0 1 2 2 1 2 1 1 0 2 1 0 0 0 0 0 2 0 2 0 2 2 2 0 0 2 0 0 0 0 0 1 2 0 0 0 2 2 1 0 1 0 0 0 1 1 0 0 1 0 0 0 0 0 1 1 0 0 1 0 0 0 0 0 0 1 1 1 1 0 1 2 0 0 1 1 0 1 1 2 0 1 1 1 1 0 0 2 0 1 0 1 0 0 1 1 1 2 1 1 2 1 0 0 1 1 1 1 1 2 1 0 2 0 0 0 0 1 1 0 0 0 1 0 1 0 2 1 0 2 0 0 2 1 0 0 2 2 0 0 0 2 0 2 1 0 0 1 1 1 1 2 0 0 0 0 2 1 1 2 1 0 1 1 1 1 0 0 1 1 1 2 2 2 2 0 0 0 0 0 1 0 1 0 0 2 1 1 0 0 0 2 2 0 1 1 1 1 0 1 1 1 0 2 0 0 0 2 0 1 0 0 0 0 2 0 2 0 0 1 1 0 0 0 0 1 0 1 1 0 0 0 0 0 1 2 1 2 0 0 0 2 1 0 0 1 1 1 0 1 1 1 1 0 1 0 2 0 0 2 0 0 2 1 0 0 1 1 1 1 0 0 0 0 0 0 2 0 2 0 1 2 2 0 0 2 1 1 0 0 2 1 1 1 1 1 1 1 1 1 2 1 1 1 0 0 1 0 2 1 0 1 0 0 0 0 0 0 0 0 2 0 0 1 0 0 0 1 1 2 1 1 0 0 1 1 0 1 2 2 0 1 0 0 0 0 0 1 1 1 0 0 0 0 1 1 0 0 0 2 2 0 0 0 0 0 1 2 2 1 1 1 1 2 2 1 0 0 0 0 0 0 2 0 0 0 1 0 1 1 0 0 2 0 1 1 0 0 2 0 0 1 1 0 1 1 1 1 1 0 0 2 2 0 0 2 2 0 2 1 1 1 0 0 0 0 1 0 0 1 0 2 1 2 2 2 2 0 0 2 0 0 1 1 1 0 0 1 0 0 1 1 0 1 2 0 2 1 1 0 1 0 0 0 1 0 0 2 2 0 0 0 0 0 0 0 1 1 1 0 0 1 1 0 0 0 0 0 0 1 1 1 0 2 2 1 1 1 1 0 0 1 1 1 0 0 0 0 0 0 1 1 1 0 0 1 1 1 2 0 1 0 1 0 0 0 0 0 0 0 0 1 0 0 0 0 0 0 0 0 1 0 0 0 0 1 0 0 0 2 0 0 2 0 0 0 0 0 0 0 2 0 0 0 0 2 0 0 0 1 2 0 0 0 0 0 0 0 2 2 1 1 0 0 2 0 1 0 0 0 1 0 2 0 1 0 2 0 1 2 0 1 1 2 0 0 0 2 1 0 0 0 0 1 0 1 0 0 1 0 1 1 2 0 1 0 0 0 0 0 0 1 0 0 0 0 0 1 0 2 1 0 1 0 0 0 0 2 0 0 1 1 1 2 0 0 0 0 0 1 1 0 0 0 0 0 0 0 0 0 1 0 2 1 0 1 2 0 0 0 2 0 0 2 0 0 0 1 1 2 1 0 0 0 0 2 0 0 0 2 0 1 1 1 1 1 2 2 2 0 0 1 0 1 1 0 0 1 0 0 1 0 0 2 2 0 1 1 1 2 1 2 0 1 1 0 0 1 0 0 1 2 0 0 0 0 0 0 0 1 0 0 0 0 0 0 0 0 0 0 0 0 0 0 1 0 0 0 2 0 0 0 0 0 1 0 0 1 1 1 1 0 1 0 0 0 0 2 0 0 0 0 1 0 0 1 0 0 0 0 0 0 0 1 1 0 0 2 2 2 2 0 0 2 0 1 0 1 1 1 0 1 0 1 0 2 1 0 1 1 0 1 1 0 0 1 0 1 0 1 1 1 0 0 0 1 0 1 0 0 0 1 1 0 0 0 2 1 2 0 1 0 0 0 1 0 2 0 0 0 0 1 1 1 1 1 1 0 1 0 1 0 1 0 1 0 0 0 1 0 0 0 0 0 0 0 0 1 0 0 0 1 0 1 1 0 1 2 0 0 0 0 2 1 0 0
9 0 0 0 0 0 0 1 0 1 0 0 0 0 0 0 0 1 2 0 2 1 1 0 0 0 0 2 2 2 1 0 1 0 1 0 1 1 1 0 0 0 0 0 0 0 0 0 0 0 0 0 1 0 0 1 0 1 1 1 1 1 0 0 1 1 1 1 0 0 0 0 2 2 2 2 0 0 1 0 1 1 1 0 1 0 0 1 2 2 1 1 2 1 1 1 0 2 1 0 0 0 0 0 2 0 2 1 1 1 0 1 0 0 1 2 1 0 0 0 2 0 1 1 0 0 1 1 1 0 0 0 0 0 0 0 0 0 0 0 0 2 0 0 2 0 0 0 0 2 1 1 0 1 0 1 1 0 0 0 1 1 0 2 0 2 0 1 0 1 1 1 0 2 0 0 0 1 0 0 1 0 2 2 2 2 2 2 0 0 1 2 2 2 2 2 0 0 1 0 0 0 0 0 0 2 2 1 1 0 1 1 1 0 2 2 0 0 2 0 2 2 2 1 0 1 1 1 1 0 0 0 0 0 1 1 1 2 0 0 0 1 1 1 0 1 0 0 2 0 0 0 0 0 0 1 2 0 0 0 0 0 0 1 1 0 0 0 2 0 1 1 0 2 0 0 0 2 2 0 0 0 1 1 0 0 0 1 0 2 0 0 2 2 2 1 2 2 0 1 1 0 1 1 0 1 0 0 0 0 0 2 0 1 2 0 1 0 0 0 2 0 1 2 0 0 0 2 2 1 0 2 0 0 0 0 0 0 2 0 0 0 1 0 1 0 2 1 2 0 1 0 0 1 0 1 2 0 0 1 0 1 0 0 0 0 1 1 2 0 0 2 1 1 1 0 1 0 1 2 2 0 1 0 1 0 0 0 0 0 0 1 0 0 2 0 0 0 1 1 0 1 0 1 2 1 0 1 1 1 0 1 0 0 2 2 1 1 0 1 0 1 0 1 1 1 1 0 0 1 1 0 0 0 1 1 0 0 0 0 2 0 2 0 0 1 0 0 0 0 0 1 1 1 2 1 1 2 1 2 1 2 0 1 1 1 1 0 2 0 0 0 2 2 0 0 0 1 2 0 2 1 0 0 1 1 1 1 2 1 1 1 0 0 0 0 0 1 1 0 1 2 1 1 1 1 2 0 1 0 0 0 0 1 1 0 0 2 1 0 1 2 2 0 0 2 0 0 1 1 1 0 0 0 1 1 2 1 1 1 0 2 1 1 1 1 0 0 0 0 0 0 0 1 1 1 1 0 1 0 0 0 1 1 0 0 0 1 0 1 1 1 0 0 0 0 0 1 0 2 1 0 1 1 0 0 0 1 0 1 0 0 0 0 0 0 0 0 0 0 0 2 0 0 0 0 0 0 0 2 1 0 0 0 1 2 0 1 0 0 0 0 0 0 0 1 1 1 0 0 0 1 1 1 1 0 1 0 2 2 0 1 0 1 1 1 2 0 0 2 0 1 1 1 2 0 1 0 2 1 1 1 1 1 1 1 0 1 1 1 0 1 1 1 1 0 0 0 2 1 0 0 2 0 0 2 0 2 0 1 0 0 0 0 0 0 0 0 0 1 0 1 0 0 0 0 2 2 2 0 0 0 0 2 1 1 0 1 1 1 0 0 1 0 1 1 0 0 0 0 0 0 1 1 0 2 1 1 0 1 0 0 0 0 0 0 2 0 0 0 0 0 1 0 0 1 1 0 1 0 0 0 2 0 0 0 2 1 2 1 1 0 0 1 0 0 2 0 1 1 0 2 1 1 1 2 1 1 1 1 1 1 0 0 0 0 1 0 1 1 1 0 0 1 0 0 1 0 1 2 2 1 0 1 0 1 1 2 1 2 2 1 0 1 0 0 0 1 0 1 0 0 1 0 0 2 1 1 0 0 0 1 0 0 0 0 0 0 0 0 2 1 1 1 0 1 2 0 1 0 1 0 0 0 0 0 0 0 1 0 1 0 1 1 0 0 0 0 2 2 2 0 0 0 0 0 0 0 1 0 0 0 0 2 2 1 2 0 0 0 1 2 0 0 2 2 0 0 1 1 0 0 1 0 1 1 0 1 1 1 0 1 0 2 1 0 1 1 1 0 1 0 1 2 1 0 0 0 0 0 0 0 2 0 0 0 1 0 0 0 1 0 0 2 2 0 1 0 0 1 1 1 2 0 1 1 1 1 2 0 1 0 0 0 0 0 0 0 1 0 0 0 1 1 0 0 1 0 1 0 0 0 1 2 1 0 0 0 0 1 2 1
10 1 0 0 0 0 1 0 0 1 0 1 0 0 0 0 0 0 0 2 0 0 0 0 0 0 0 1 2 2 2 0 0 0 1 0 2 1 0 0 0 2 0 0 0 0 1 0 0 1 1 1 1 0 1 0 0 0 0 0 0 0 0 0 0 0 0 0 0 0 0 0 1 1 1 1 1 0 1 0 1 1 1 0 2 0 0 1 2 2 0 1 0 0 0 2 1 1 0 1 1 1 2 0 2 0 2 1 1 1 0 2 0 1 1 0 0 0 1 0 1 0 2 2 2 0 2 1 1 0 0 0 0 0 0 0 0 0 1 0 0 2 0 0 1 0 1 0 1 1 0 0 0 0 0 0 0 1 0 0 0 0 1 1 0 1 0 1 0 1 1 0 1 1 0 1 0 0 0 0 0 0 1 1 1 1 1 2 2 0 2 2 2 1 1 1 1 1 0 0 2 2 1 1 1 2 2 1 1 0 2 1 1 0 1 2 0 0 1 0 0 0 2 2 0 0 0 2 0 2 0 0 0 0 1 0 0 2 0 0 0 0 2 2 0 1 0 0 2 0 0 0 0 0 0 1 1 0 0 0 0 0 0 0 0 0 2 0 2 0 1 2 1 1 0 0 0 2 2 0 0 2 1 2 0 1 1 1 0 2 0 1 1 1 1 1 2 1 0 1 2 1 2 0 1 0 0 0 0 0 0 2 0 2 1 1 1 1 0 0 1 2 1 0 2 0 2 1 1 1 0 2 1 0 0 1 0 1 1 1 1 1 1 0 0 2 0 0 2 2 0 0 0 2 0 0 0 0 0 2 0 2 1 0 1 0 0 2 2 0 0 2 0 0 0 0 2 2 1 1 1 1 1 0 1 1 1 0 0 2 0 1 0 0 1 1 0 0 1 0 0 0 0 1 2 1 0 0 0 1 0 1 1 0 0 1 0 1 0 0 0 1 1 1 2 1 0 1 0 1 1 1 0 0 1 1 0 1 0 1 0 2 2 0 0 1 0 0 0 1 0 0 1 2 1 1 0 1 0 0 2 0 0 1 0 0 0 1 2 1 1 1 2 2 0 1 0 1 2 1 1 2 0 2 2 0 0 1 2 0 1 1 1 2 1 0 0 0 1 1 1 1 1 1 1 1 2 0 0 0 0 0 1 0 0 2 0 2 1 1 1 2 0 0 0 0 0 1 1 1 1 1 0 0 0 1 2 0 0 0 0 0 0 1 1 2 0 1 1 1 0 0 1 1 2 1 1 0 0 0 0 0 1 2 1 0 0 2 2 0 1 2 0 0 0 0 0 1 0 2 1 1 0 1 1 0 0 1 1 1 0 0 1 0 0 0 2 0 0 0 0 1 1 1 1 1 1 0 0 1 1 0 0 2 0 1 1 2 1 1 1 1 0 0 0 2 2 2 0 0 0 1 0 0 0 0 0 1 2 2 1 0 1 1 2 1 1 1 0 2 1 1 0 1 1 1 2 0 1 0 0 0 1 1 1 1 0 2 0 0 0 1 1 0 0 0 0 0 2 0 2 0 2 0 1 1 1 1 0 1 0 0 0 0 0 0 0 0 0 1 1 1 0 0 1 0 1 2 2 0 1 1 0 1 1 0 0 0 0 0 0 0 0 0 2 1 0 0 0 0 0 0 0 2 0 1 0 0 1 1 0 1 0 0 0 1 1 1 0 0 0 0 2 0 0 1 0 0 1 0 0 0 1 0 0 1 2 2 2 2 0 0 0 0 0 0 1 0 0 1 0 1 0 0 0 1 1 2 1 2 0 2 1 2 2 0 0 0 0 1 0 0 0 2 2 1 1 0 0 1 1 0 1 1 0 1 1 2 1 2 1 1 0 2 0 0 0 1 0 1 0 0 1 1 1 2 0 0 0 0 0 0 0 0 1 0 1 0 1 0 1 0 0 0 2 0 0 0 0 0 1 0 0 0 0 0 2 0 2 0 0 0 1 1 0 0 0 1 1 0 0 2 0 0 0 0 0 1 0 0 1 0 0 1 1 1 2 0 1 1 0 2 0 0 2 2 0 1 1 1 1 1 0 0 0 0 0 1 2 1 0 2 0 1 1 2 0 1 0 0 0 1 1 2 1 0 0 2 2 0 0 0 0 0 0 2 0 0 2 0 1 0 0 2 2 0 2 1 0 2 0 0 0 0 2 0 1 0 2 2 0 0 0 1 1 1 0 0 1 0 0 0 0 1 0 0 1 1 0 0 0 0 1 1 0 0 1 0 0 1 2 0
11 1 0 0 0 0 1 1 0 1 0 0 1 1 0 0 0 0 2 0 1 1 1 0 0 0 0 2 2 2 2 2 1 1 1 0 2 2 0 2 1 0 1 1 0 1 1 0 0 0 0 0 1 1 1 0 0 0 0 1 0 1 1 1 2 2 2 1 0 0 0 0 0 2 0 2 2 0 2 0 2 2 2 0 2 0 0 0 2 2 0 0 1 0 1 1 0 0 0 1 1 1 1 0 2 1 2 0 0 2 0 1 0 0 1 1 0 0 0 0 2 0 1 2 1 0 1 0 0 0 1 0 0 0 0 0 0 0 0 0 1 1 0 0 2 0 0 0 0 1 1 0 0 1 0 0 0 1 0 1 0 0 0 2 0 1 0 1 0 0 0 1 0 2 1 0 0 1 1 1 1 2 1 1 2 1 1 1 1 2 0 0 2 1 2 2 2 0 0 0 0 0 0 1 1 1 2 1 1 0 1 0 1 0 1 2 0 0 1 1 0 1 1 1 0 0 2 0 0 1 1 0 0 0 0 0 0 2 0 0 0 0 2 1 0 1 0 1 1 0 0 0 0 0 0 0 0 2 1 1 1 0 0 2 1 0 0 0 1 1 1 1 0 2 0 0 1 2 2 0 0 2 2 2 0 2 2 0 0 1 1 0 1 2 2 1 2 2 0 0 0 0 2 0 1 0 1 1 1 0 0 2 0 2 2 2 0 0 0 0 1 2 0 1 1 0 2 2 1 0 0 1 1 1 0 0 0 2 0 0 0 0 2 2 0 1 1 0 0 0 0 2 1 2 1 0 1 0 0 1 0 1 0 1 0 0 1 0 2 0 0 2 0 0 0 0 0 2 1 1 2 0 0 0 2 1 2 0 0 0 0 1 0 0 2 0 0 0 0 0 0 0 0 1 1 0 1 0 0 2 0 0 0 1 0 1 0 0 0 0 0 0 0 1 1 1 1 1 0 0 1 0 2 2 2 0 0 1 0 1 1 1 2 1 1 2 0 0 0 1 0 0 0 2 0 0 0 2 2 1 1 1 0 0 0 1 1 2 1 1 1 2 1 1 1 0 2 0 2 0 1 2 0 1 1 1 1 1 1 0 0 2 0 0 0 0 0 1 1 0 1 1 1 1 1 1 2 1 0 0 0 0 0 1 0 1 0 2 1 1 0 2 1 0 1 1 0 0 0 1 0 0 0 0 1 0 1 0 1 1 2 0 2 2 2 1 0 1 1 2 1 1 0 2 2 0 0 0 0 0 0 0 0 0 0 0 0 1 1 0 0 0 0 0 0 1 1 2 0 2 2 1 0 0 1 0 0 0 0 0 0 0 1 0 2 1 1 0 0 0 0 2 1 1 1 0 0 0 0 2 0 0 0 0 1 1 1 0 0 0 1 0 0 0 0 1 1 1 0 0 0 2 1 0 0 1 0 2 2 2 2 0 1 1 2 1 1 1 0 1 0 1 2 0 1 0 2 1 2 0 0 0 1 0 2 2 0 1 2 0 0 2 0 0 0 0 0 2 0 2 2 0 2 0 0 2 1 1 0 1 0 0 0 1 0 0 1 1 1 1 0 1 0 1 0 0 1 2 2 0 1 0 0 2 0 0 0 0 0 0 0 0 0 0 2 1 0 0 0 0 0 0 1 2 0 0 0 1 1 2 0 2 1 0 0 0 1 1 0 1 0 1 1 0 0 0 1 1 2 1 1 2 2 1 0 0 2 1 2 1 1 0 1 1 0 1 1 0 0 0 0 2 1 1 0 1 1 1 1 1 1 1 1 2 2 0 0 0 0 1 1 0 0 2 1 0 1 0 0 2 1 0 1 1 1 2 1 2 2 2 2 2 0 2 0 0 1 1 1 0 2 1 1 0 0 1 1 0 0 0 0 0 0 1 2 0 2 0 0 0 2 0 0 0 2 0 0 0 0 0 0 0 0 0 0 0 1 1 1 0 0 0 1 1 0 2 0 1 1 0 1 1 0 0 0 0 0 1 0 0 0 0 0 1 1 1 1 0 0 1 0 1 0 0 1 1 0 0 0 2 0 1 0 0 1 1 0 0 1 1 0 1 1 1 1 2 0 0 1 0 0 0 0 1 0 0 0 1 1 0 0 0 2 1 1 2 0 0 0 0 2 0 0 2 2 0 1 0 0 1 0 0 2 0 1 0 1 0 1 0 0 0 0 0 0 0 1 0 2 0 0 0 0 0 0 0 0 1 0 0 1 0 1 1 0 0 0 0 1 0 0 0
12 1 1 0 0 1 2 2 0 0 1 0 0 0 0 0 0 1 2 1 1 0 0 0 0 0 1 1 1 1 1 1 1 2 0 0 2 2 1 0 0 0 1 1 1 0 1 1 1 2 0 1 0 0 2 1 0 0 1 0 1 1 2 2 1 1 1 0 0 1 1 2 2 2 2 2 0 0 0 0 1 2 1 0 1 0 0 0 2 2 0 0 1 1 1 2 0 0 0 0 0 1 2 0 2 0 2 1 1 1 0 2 2 2 2 1 1 0 2 0 1 0 2 2 2 0 1 1 0 1 0 0 0 0 0 0 0 0 0 0 0 2 0 0 2 0 0 0 0 0 0 1 0 1 2 1 0 1 0 0 1 0 0 1 1 2 1 1 0 1 1 0 0 2 0 0 0 1 0 0 1 1 0 0 2 2 0 1 1 2 0 0 1 0 0 2 1 0 1 0 0 0 0 2 2 0 0 1 2 0 1 2 2 0 2 2 0 0 1 0 1 1 2 2 0 0 2 2 1 1 1 0 1 1 1 0 0 2 0 0 0 0 2 2 0 2 0 0 2 1 1 1 0 2 0 0 1 2 1 1 1 0 0 1 1 1 0 0 1 0 1 1 1 2 0 1 0 1 1 0 1 1 1 1 1 0 1 2 1 2 0 0 0 2 1 1 2 1 0 1 0 0 2 0 2 0 1 1 0 1 0 2 0 2 0 0 1 0 1 1 1 2 0 1 1 0 1 0 0 1 0 1 1 0 0 0 0 1 1 0 0 0 2 0 0 1 1 0 1 1 0 1 1 1 1 1 0 0 0 0 0 0 2 0 2 2 0 1 2 0 0 2 1 1 2 1 1 2 0 2 0 1 1 1 1 0 1 0 0 1 0 0 0 0 2 0 1 0 1 1 1 1 0 0 0 0 0 1 0 2 0 2 0 1 0 1 0 1 0 0 0 2 1 1 2 1 1 0 0 2 2 0 0 0 0 0 0 1 0 0 1 1 1 0 0 2 1 0 0 1 0 0 1 2 1 1 0 2 1 0 1 0 0 1 1 1 1 2 1 1 1 2 2 2 1 1 0 2 1 1 2 1 0 0 1 1 1 1 1 0 0 1 0 1 0 0 1 1 1 0 1 1 1 1 1 1 1 0 0 0 0 1 1 0 0 2 0 2 1 2 2 2 2 0 0 2 1 0 0 1 0 0 0 1 1 0 1 1 0 1 1 0 2 2 1 2 0 2 2 2 0 0 0 2 1 0 0 0 0 1 1 0 1 1 1 0 0 1 0 1 1 1 0 0 0 0 0 1 0 1 1 0 0 0 1 0 0 1 0 1 0 0 1 0 0 0 1 0 0 0 0 1 0 1 2 1 2 0 0 2 0 0 0 0 0 0 0 0 0 0 0 0 0 0 0 1 2 2 0 0 0 2 0 0 0 1 0 1 2 2 0 0 2 2 2 0 0 0 1 2 1 2 1 1 1 0 1 0 1 0 0 0 1 1 1 1 0 2 1 0 1 1 1 0 0 1 1 0 2 0 1 0 0 0 0 0 0 1 0 0 0 0 0 0 0 0 0 0 0 2 1 1 2 0 1 0 1 2 2 0 0 0 0 2 0 0 0 1 0 1 0 1 0 0 1 2 0 0 0 0 0 0 0 2 0 2 1 0 0 0 0 1 0 0 0 1 2 0 0 0 0 0 1 0 0 0 0 0 2 0 0 0 2 0 0 0 2 2 2 2 0 1 2 1 1 0 1 1 1 1 1 2 0 0 0 1 1 2 1 2 0 1 1 2 1 1 0 0 0 0 0 0 0 2 0 0 0 2 0 0 0 0 0 2 0 2 2 1 2 2 1 2 0 2 1 0 0 1 0 0 1 1 2 0 0 2 0 1 1 0 1 1 1 1 2 0 2 0 0 0 2 1 0 0 2 0 0 0 0 1 0 0 1 0 1 0 1 1 1 0 0 0 0 2 0 2 0 1 1 2 2 0 0 0 0 1 1 0 1 0 0 0 0 2 2 2 2 0 0 0 0 1 0 1 1 1 1 2 1 1 1 1 0 0 0 1 0 2 2 1 0 2 1 1 0 0 0 0 1 0 0 1 0 0 0 0 0 1 1 0 0 0 1 1 1 1 1 0 1 0 1 0 1 1 0 0 0 0 0 1 0 0 1 0 1 0 1 0 2 2 0 1 0 0 0 1 0 0 2 0 0 0 1 1 0 0 1 0 0 0 0 0 0 2 1 1 0 0 1 2 1 1
13 1 0 0 0 2 2 1 1 1 0 0 0 1 0 1 0 0 1 1 1 1 0 0 0 0 0 2 2 2 2 0 1 1 1 0 2 2 0 0 0 1 0 0 0 1 0 1 1 1 0 0 1 1 0 1 1 0 1 1 1 1 0 0 0 0 0 0 0 0 0 1 2 2 2 2 0 0 0 0 1 2 2 0 2 0 0 1 2 2 0 1 0 0 1 1 0 0 0 0 0 0 0 1 1 1 1 0 1 1 0 0 0 0 1 1 1 0 1 0 1 0 2 0 0 2 0 0 0 0 0 0 0 0 0 0 0 0 0 0 0 2 0 0 2 0 0 0 0 0 0 0 1 2 0 1 2 1 0 0 2 1 1 1 1 1 0 0 2 1 0 1 1 1 0 1 0 1 1 1 1 2 0 0 1 0 0 1 0 0 0 1 1 1 1 1 1 0 0 0 0 0 0 2 2 2 1 0 2 0 2 1 2 1 1 2 0 0 2 0 2 2 1 1 0 0 2 2 1 1 1 1 0 0 2 0 0 2 0 1 0 1 1 1 1 2 1 0 2 0 0 0 0 0 0 0 0 1 0 1 0 1 0 1 2 0 1 0 1 0 2 0 2 2 1 1 0 1 1 0 0 2 2 2 0 2 0 2 0 2 0 0 1 2 1 0 2 1 0 1 1 0 2 0 1 0 1 0 1 0 1 1 0 2 1 1 0 0 2 2 0 2 1 2 1 0 2 2 2 0 0 2 1 0 0 0 0 2 0 0 2 1 1 0 1 0 2 0 1 1 0 1 0 2 0 0 2 0 1 1 1 2 1 0 1 0 1 1 1 0 1 1 0 0 0 0 1 0 0 2 1 0 0 0 1 0 0 0 0 0 0 0 1 0 1 1 1 2 0 0 0 0 0 1 1 0 0 0 0 1 0 0 0 0 0 0 0 0 1 0 0 1 0 1 0 0 1 1 0 0 0 0 0 1 1 0 0 2 0 0 2 1 1 1 1 1 0 0 0 1 0 1 1 2 1 1 0 2 2 1 1 1 0 1 1 1 1 0 2 0 0 0 1 1 1 0 0 2 0 1 1 1 0 0 0 2 2 1 2 0 2 2 1 1 1 0 0 1 1 1 1 2 1 1 1 1 2 1 0 0 0 0 1 1 0 1 1 2 0 1 0 2 2 1 1 1 0 0 0 1 0 0 0 1 1 0 0 0 0 1 1 0 1 0 0 0 0 0 0 0 0 0 0 1 1 1 1 0 0 1 0 0 0 1 0 0 0 2 1 1 0 1 1 0 0 1 1 2 0 0 2 0 0 0 0 0 0 1 0 1 1 0 1 0 0 0 1 0 0 0 0 2 0 1 2 0 1 1 1 1 0 0 0 0 0 0 0 1 0 0 1 0 1 1 1 1 1 1 0 0 0 1 0 0 0 1 0 1 2 1 0 0 1 1 2 1 2 0 0 0 1 2 1 0 1 0 2 0 0 0 0 0 1 0 2 2 1 1 2 0 0 1 0 0 0 0 0 0 2 0 1 0 2 0 1 2 0 2 1 1 0 0 0 2 1 1 0 0 0 2 0 2 1 0 1 0 2 0 1 0 1 0 0 1 0 0 0 2 1 1 0 0 1 0 1 2 0 0 1 0 0 0 0 2 0 0 1 0 2 2 0 2 0 1 0 0 1 0 0 0 0 0 0 0 0 1 1 0 2 0 0 1 2 0 0 1 1 1 1 1 0 0 1 1 1 2 1 1 1 1 0 1 0 0 0 1 0 2 2 2 0 0 2 2 1 0 0 0 0 0 0 0 0 1 0 0 1 0 1 2 1 0 1 1 1 2 2 1 0 0 0 0 0 2 0 0 1 2 0 0 0 0 1 0 0 1 0 1 0 0 0 0 1 0 2 0 1 0 0 0 2 0 1 0 1 0 1 0 0 0 0 0 0 1 1 0 2 0 1 0 0 1 1 1 0 1 0 0 1 1 2 0 0 0 0 0 0 0 0 0 0 0 2 0 2 1 2 0 0 1 0 1 0 0 1 1 1 0 0 1 0 1 0 1 2 1 0 1 2 2 0 2 1 1 0 0 1 1 1 1 1 0 0 2 0 0 0 1 1 1 0 0 1 1 1 1 0 1 0 0 2 0 2 0 0 0 0 0 0 1 0 0 0 0 2 0 1 0 0 0 1 0 0 0 1 0 0 0 2 0 0 0 1 2 0 0 1 0 0 0 0 0 0 1 0 0 0 0 0 0 0 0
14 1 0 0 0 0 0 0 0 2 0 0 0 1 0 1 0 0 2 1 0 0 0 0 0 0 1 1 2 1 1 1 1 1 1 0 2 2 0 1 1 1 1 0 0 0 0 0 0 0 0 1 2 0 0 1 0 1 0 2 1 0 2 2 0 1 1 0 0 0 0 0 2 2 2 2 0 0 0 0 0 0 2 0 1 0 0 1 2 2 1 1 0 0 0 1 1 2 0 1 0 0 0 0 2 1 2 1 1 1 0 1 2 2 2 2 2 0 1 0 1 1 2 0 0 1 0 0 0 0 0 0 0 0 1 0 0 0 0 0 0 2 0 0 1 0 0 0 1 1 1 0 0 1 0 0 0 1 0 0 0 1 0 2 0 1 0 0 0 0 0 0 1 1 0 1 1 0 0 0 0 1 0 0 1 0 1 0 0 2 0 0 2 2 2 1 0 0 0 0 1 1 0 2 2 0 1 0 2 1 1 1 1 0 2 2 0 1 1 0 0 0 2 2 0 0 0 1 0 1 0 0 1 1 1 1 1 2 1 1 0 1 2 1 0 1 0 0 2 0 0 0 0 0 0 0 1 2 0 0 0 0 0 0 0 0 0 0 1 0 0 2 0 2 0 0 0 0 0 0 0 2 1 0 2 0 1 2 1 2 0 1 1 2 2 1 2 2 0 2 2 1 2 0 1 1 0 0 0 0 0 1 0 2 1 0 1 0 0 0 2 1 1 0 1 0 1 1 0 2 0 1 0 0 0 1 1 0 2 1 1 1 1 0 0 1 1 0 2 1 0 0 0 0 0 2 0 0 0 2 0 2 2 0 2 1 0 2 1 1 1 1 0 0 0 1 1 1 1 1 1 1 0 1 1 1 1 1 1 0 0 0 1 0 2 0 0 1 1 1 1 1 0 1 1 0 1 1 0 2 0 1 0 2 0 2 0 0 0 0 0 1 0 2 1 1 1 1 0 0 1 0 1 1 1 0 0 1 0 1 2 0 1 0 0 1 0 0 0 0 0 0 1 2 1 1 0 2 1 2 1 2 0 1 1 1 1 0 2 1 1 1 2 2 1 0 1 2 2 1 1 2 0 1 1 1 1 1 2 0 2 2 2 0 0 0 0 1 1 0 1 2 2 0 2 2 2 0 0 0 0 0 2 2 0 0 0 2 2 2 2 2 2 0 0 2 1 1 0 1 0 1 1 0 0 0 2 0 0 0 0 0 1 0 0 2 0 1 1 2 1 0 0 1 2 1 1 0 0 0 0 0 0 1 0 0 0 1 0 1 0 0 0 0 0 0 0 2 0 1 2 0 0 0 0 1 1 2 0 2 0 0 0 0 0 0 1 0 0 0 0 1 1 0 0 2 2 0 0 1 0 0 0 0 0 1 0 0 0 0 0 0 0 0 0 0 2 2 0 0 2 1 1 0 0 0 1 0 2 1 0 0 0 1 2 2 2 0 1 1 1 2 2 0 1 0 2 0 1 0 0 0 2 1 0 1 0 1 0 1 0 1 0 0 0 0 0 0 2 0 1 0 2 0 1 2 0 1 0 1 0 0 0 2 0 1 0 0 0 2 0 2 1 0 1 0 2 2 2 0 1 0 0 1 1 0 0 0 0 1 0 1 0 1 1 1 0 0 0 0 0 0 0 2 0 1 1 0 2 2 1 2 1 0 0 0 1 0 0 0 0 0 0 0 0 0 0 0 1 0 0 0 2 0 0 0 2 2 1 2 0 1 0 1 0 1 1 1 1 1 0 1 0 0 0 1 1 2 1 2 0 1 1 1 0 1 0 1 0 1 1 0 1 1 0 1 0 1 0 1 1 0 1 0 1 1 1 2 1 1 1 1 0 2 0 0 0 0 1 0 2 1 1 1 1 1 0 1 1 1 0 1 0 0 0 0 0 0 0 0 1 0 1 0 1 0 1 1 0 0 1 0 0 0 0 1 1 0 2 0 0 0 1 1 0 0 0 1 2 2 2 0 0 0 0 0 0 0 0 1 0 0 1 1 2 1 1 0 0 0 0 1 1 0 0 0 1 2 0 2 0 1 0 0 0 0 0 0 2 1 0 2 1 0 1 1 0 1 1 0 1 1 0 1 1 0 1 1 1 0 1 0 1 0 0 0 0 0 1 0 1 0 1 0 1 0 1 0 0 2 0 1 1 0 1 1 1 0 2 2 0 0 0 2 0 1 0 0 1 0 0 0 1 1 0 0 1 1 0 1 0 0 0 0 0 0 0 0 1 0 0 0
15 1 1 0 0 1 2 0 0 1 0 0 0 0 0 0 0 0 0 2 0 0 0 0 0 0 1 2 2 2 2 2 0 1 1 0 2 1 0 1 1 1 0 0 1 1 0 0 0 1 0 1 0 0 1 1 0 0 0 0 0 0 2 1 0 0 0 0 0 0 0 0 2 2 2 2 0 0 0 0 0 1 1 1 2 0 0 0 0 2 0 0 1 0 1 2 0 0 0 0 0 0 1 0 2 1 2 1 1 1 0 2 1 2 2 1 1 0 0 0 2 0 0 2 0 0 0 1 1 0 0 1 0 0 0 0 0 0 0 0 1 1 1 0 1 0 0 0 1 1 0 0 1 1 0 0 0 1 0 0 1 2 1 2 1 2 1 1 0 1 0 0 0 0 0 0 0 0 0 0 0 0 1 1 2 1 1 1 0 1 0 1 1 1 1 1 1 0 0 0 0 0 0 1 1 0 0 0 1 0 2 1 1 0 2 2 1 0 2 0 2 2 2 1 0 1 1 2 0 2 1 0 0 0 2 0 0 2 0 0 0 1 2 0 0 0 0 0 1 0 0 0 0 0 0 0 1 0 0 0 0 0 0 0 0 0 0 1 2 0 0 2 1 2 0 0 0 2 2 0 1 1 1 2 0 0 0 2 1 2 0 0 1 2 1 0 1 1 0 0 1 0 2 0 0 1 0 0 1 0 1 1 0 2 1 0 0 0 1 1 1 2 2 2 1 0 1 1 0 1 0 0 0 0 0 0 0 0 1 0 0 0 2 0 0 0 1 0 1 0 1 1 0 2 0 0 0 0 0 2 0 2 1 0 1 0 2 1 2 0 0 2 1 1 0 0 0 2 1 1 2 1 1 0 1 0 0 0 0 1 0 2 0 1 2 0 0 0 1 1 1 1 0 1 1 0 0 1 0 2 0 1 0 1 1 1 0 0 1 0 0 0 1 2 1 1 1 1 0 0 1 0 0 0 1 1 1 0 0 0 1 1 2 0 0 1 0 0 0 0 0 0 0 2 0 0 0 2 0 1 0 1 0 1 1 1 1 1 2 1 1 0 1 1 0 1 0 2 1 1 2 0 0 0 1 2 1 2 2 0 2 2 1 0 1 0 0 0 0 1 2 2 0 0 0 2 1 1 0 0 0 0 0 1 0 1 1 1 1 2 2 1 1 1 1 1 0 1 0 1 0 1 0 0 0 0 1 1 0 1 0 0 1 1 1 2 0 2 2 2 0 0 0 2 1 0 0 0 0 0 0 0 1 2 1 0 0 1 0 1 0 1 0 0 0 1 1 2 0 1 2 0 0 1 0 0 0 2 0 2 1 1 0 0 0 0 2 0 0 0 0 2 0 0 1 1 1 0 0 1 1 0 0 0 0 0 0 1 0 0 1 0 0 0 0 1 1 1 0 0 0 2 0 0 0 1 0 1 2 1 0 1 0 0 1 1 2 0 1 1 0 1 1 0 0 1 2 0 2 0 0 0 2 0 1 1 0 2 0 1 1 0 0 1 1 0 0 1 0 2 1 2 2 0 1 2 1 1 1 2 0 0 0 1 0 0 0 1 0 1 1 1 0 0 0 0 2 1 1 0 1 0 0 1 1 0 0 1 1 1 0 0 1 0 1 1 0 0 0 0 0 0 0 2 0 1 0 0 1 1 0 1 0 0 0 1 1 1 0 0 0 0 1 0 0 1 1 1 1 1 1 0 1 0 1 0 2 1 0 2 0 0 1 0 0 1 1 1 1 1 0 1 1 1 0 0 1 2 1 2 0 1 1 2 2 0 0 0 0 1 0 0 0 2 0 0 2 0 0 0 0 0 0 1 0 2 1 0 1 2 2 1 0 2 0 0 0 1 0 0 1 1 0 0 0 2 0 0 0 0 0 0 0 0 1 0 0 0 0 1 1 0 1 0 1 0 1 1 1 1 0 0 0 0 0 1 1 0 2 0 0 0 1 2 0 0 0 1 2 1 2 0 0 0 0 0 0 1 0 0 0 0 0 2 2 1 2 0 0 0 0 1 0 0 2 2 0 1 0 2 0 1 0 0 1 1 0 1 0 0 0 0 0 0 1 0 0 1 0 0 0 0 0 2 0 0 0 0 1 1 0 0 0 1 1 0 1 0 1 0 1 0 2 0 0 0 0 0 0 1 0 0 0 0 0 0 2 0 2 1 1 0 0 1 0 1 0 0 1 1 0 0 1 1 0 1 2 0 0 0 0 0 0 1 0 0 0 0 1 0 2 2
16 1 0 0 1 0 1 1 0 1 0 0 1 2 0 1 0 0 0 2 0 0 0 0 0 0 2 2 2 2 1 1 0 0 1 0 1 1 0 2 2 0 0 0 1 1 1 1 0 1 0 0 2 0 0 0 0 0 0 1 1 1 2 2 0 0 0 0 0 0 0 1 2 1 1 1 1 0 2 2 0 2 2 0 0 0 0 1 2 2 1 2 0 0 1 2 0 0 0 0 0 0 2 0 2 0 2 2 2 0 0 2 1 1 2 2 2 0 1 0 1 0 1 1 0 2 0 1 1 0 0 0 0 0 1 1 0 0 0 0 0 2 0 0 1 0 0 0 1 1 0 0 0 0 0 0 0 2 0 0 0 0 0 2 0 2 1 1 1 1 1 1 1 0 0 1 0 0 0 0 0 0 1 1 2 1 1 1 0 0 1 1 1 0 0 0 0 0 0 0 0 0 0 1 1 0 0 0 1 0 2 0 0 1 1 2 1 0 2 0 1 1 1 2 1 0 2 0 0 0 0 0 0 1 0 0 0 2 0 0 0 1 2 2 0 2 0 0 2 0 0 0 0 0 0 1 0 1 1 1 1 0 0 0 1 0 0 0 1 0 1 0 2 2 0 0 0 2 1 0 1 0 1 1 0 0 0 2 1 2 0 1 1 2 2 1 1 1 0 1 1 0 2 0 2 0 0 0 0 0 0 2 0 2 0 1 0 1 0 0 1 2 0 1 1 0 1 0 0 1 0 1 0 0 0 0 0 1 1 0 0 0 1 0 0 0 2 0 2 1 1 0 0 2 0 0 0 0 0 0 0 0 1 1 1 0 0 1 2 0 0 2 1 1 2 1 1 0 0 2 1 1 1 0 1 1 1 0 0 0 0 2 0 0 1 1 0 1 0 0 0 0 0 1 1 0 1 1 0 0 0 1 0 0 1 1 1 1 0 0 0 2 1 2 1 1 1 0 0 0 0 0 0 1 1 1 0 0 0 0 1 1 0 2 1 2 1 0 0 0 0 0 0 2 0 0 0 2 1 2 1 2 1 0 0 1 1 0 2 0 0 0 2 2 1 1 0 2 2 0 1 1 0 1 1 1 0 1 2 0 2 1 1 2 1 0 1 1 1 0 0 2 2 2 2 0 2 0 0 0 0 0 1 0 0 1 0 2 1 1 1 2 1 1 1 1 0 1 1 1 1 1 0 0 0 1 2 1 1 1 0 1 2 1 1 2 0 0 0 0 0 0 0 2 1 0 0 0 0 0 0 0 0 2 0 0 0 1 0 1 0 0 1 0 0 1 1 2 0 0 2 0 0 1 1 0 0 2 0 2 0 0 2 0 1 0 0 0 0 0 0 1 0 0 2 0 1 0 0 1 0 0 0 0 1 1 1 1 1 1 1 1 0 0 0 0 1 2 0 0 0 1 1 0 0 0 1 1 2 1 0 0 0 0 0 0 2 1 0 2 0 1 1 0 0 1 2 1 1 0 0 0 1 1 1 1 1 2 1 1 0 0 1 0 0 0 1 0 2 1 0 0 1 0 0 1 1 2 0 0 0 0 2 2 1 1 0 0 0 1 0 0 0 0 1 0 1 1 1 0 1 0 0 1 1 1 1 0 0 0 0 0 0 0 1 1 0 0 0 0 0 0 0 2 0 2 1 1 0 2 1 2 0 0 0 0 1 1 0 0 0 0 2 0 0 0 0 0 1 0 0 0 2 0 0 1 1 2 1 2 0 0 1 0 1 1 2 0 0 1 0 1 0 0 0 2 1 2 2 2 0 0 2 2 0 2 0 1 0 2 2 0 0 1 0 0 2 2 0 0 0 0 1 1 0 1 1 1 1 1 1 1 0 2 0 1 1 2 0 0 0 0 0 0 0 1 0 1 2 0 1 0 0 0 1 0 1 1 0 0 1 0 0 0 2 0 0 0 1 0 1 0 0 0 0 1 0 0 2 1 1 0 1 1 0 1 0 1 1 0 0 1 0 0 0 0 0 0 0 0 0 0 0 1 2 2 2 0 1 0 0 1 2 0 2 1 1 2 0 2 0 2 1 0 1 1 0 1 2 1 0 2 0 1 1 1 1 1 0 0 1 0 0 2 0 0 0 0 1 1 0 0 2 1 2 0 0 0 1 0 1 0 2 0 0 0 0 0 0 0 0 0 1 0 2 0 0 0 2 2 0 0 0 0 0 1 1 0 0 1 0 0 0 2 0 0 1 0 0 0 0 0 1 1 0 0 0 0 2 0 0 0
17 1 0 0 0 0 1 1 0 1 1 1 0 1 0 1 0 0 0 2 0 0 0 0 0 0 0 2 2 2 2 0 0 0 1 0 2 1 0 0 0 2 0 0 0 0 2 0 1 0 0 0 1 0 1 0 1 1 0 2 0 1 2 0 0 0 0 0 0 0 0 1 1 2 1 2 1 0 2 1 1 2 1 1 1 0 0 0 2 2 0 1 1 1 1 2 0 1 1 0 0 1 2 0 2 0 2 1 1 1 0 1 0 2 2 0 0 0 0 0 2 0 2 0 0 1 0 0 0 0 2 0 1 0 0 0 2 0 0 0 1 1 0 0 2 0 0 0 0 1 0 0 0 0 0 0 0 1 0 1 1 1 1 2 1 2 0 1 0 1 1 1 0 2 0 0 0 1 1 1 1 2 0 0 1 0 1 1 1 1 1 0 2 2 2 2 2 0 0 0 0 0 0 2 2 0 0 2 1 0 1 0 1 0 2 2 0 0 0 0 0 0 2 2 0 0 0 1 0 2 0 0 0 1 2 1 1 2 0 0 0 0 2 1 0 1 0 1 1 1 0 0 0 0 0 0 0 0 0 0 0 0 0 0 1 0 2 1 1 1 0 2 1 1 0 1 0 2 2 0 0 2 2 1 0 1 0 2 0 2 0 0 2 2 2 0 2 0 0 0 1 0 2 0 0 1 0 1 0 0 0 2 0 1 1 0 2 0 0 0 1 2 1 1 1 0 1 1 0 1 0 0 0 0 0 0 0 1 1 1 1 1 0 0 0 1 0 0 2 2 0 0 1 2 1 0 2 0 0 0 0 0 0 1 0 0 0 2 2 0 0 2 0 0 0 0 1 1 1 2 2 0 0 0 1 0 0 0 0 1 0 0 1 1 2 0 1 0 0 0 0 0 0 1 1 0 1 1 0 2 0 1 0 0 1 1 0 0 0 1 1 0 1 1 0 0 2 0 0 0 2 0 0 1 1 1 0 0 0 0 2 1 1 0 0 1 0 0 0 2 0 0 2 2 2 1 1 1 1 1 0 1 0 0 0 0 0 1 1 0 0 1 2 2 2 0 1 2 2 1 1 1 0 0 1 2 1 0 2 0 1 2 0 1 0 0 0 0 1 1 1 1 2 1 1 0 1 0 0 0 0 1 0 0 1 1 0 2 1 1 0 2 2 0 0 2 0 1 0 2 0 1 0 0 1 0 1 2 1 1 0 1 2 0 0 2 0 1 1 1 0 0 0 2 0 0 0 0 0 1 1 0 0 2 1 1 1 1 1 0 1 1 1 0 0 1 1 1 0 2 2 1 1 1 1 1 1 1 0 1 1 1 0 0 0 1 1 0 1 0 0 1 0 2 2 0 1 0 0 1 1 0 0 1 0 0 1 0 0 0 1 0 0 0 0 1 1 1 0 0 0 0 1 0 0 0 2 0 2 2 1 1 1 1 1 1 2 0 1 1 0 1 1 0 1 1 2 1 1 0 0 0 1 0 1 1 0 2 2 0 0 2 0 1 1 1 1 0 2 0 1 0 2 1 0 2 2 1 0 1 0 0 0 2 0 0 0 0 0 2 0 2 0 0 1 0 2 1 1 0 0 0 0 1 1 1 0 0 0 0 0 0 0 0 1 2 0 0 0 0 0 0 0 2 0 0 0 1 1 2 1 2 0 0 0 0 1 0 1 1 0 1 1 0 0 1 0 0 1 0 0 1 2 0 0 0 2 0 0 2 0 0 0 1 0 1 2 1 1 1 0 1 1 1 1 2 1 2 2 2 0 0 0 1 1 0 0 0 1 1 0 0 0 1 1 0 1 2 0 0 0 0 1 0 1 2 1 2 1 1 1 1 0 2 1 0 0 2 0 0 0 0 0 0 0 1 0 1 1 0 1 1 1 0 1 0 1 0 0 1 1 0 0 0 2 0 0 0 2 0 2 0 0 0 0 1 1 0 2 0 0 0 0 2 0 0 0 2 1 0 0 2 0 0 0 1 1 1 0 0 1 0 0 1 1 1 2 0 1 1 0 1 1 0 1 1 0 1 0 1 0 1 1 0 0 0 0 1 1 1 0 1 0 1 1 1 1 1 0 0 0 0 1 2 1 0 1 1 1 0 1 1 2 0 2 0 0 0 1 0 1 0 0 0 2 1 2 1 0 1 0 0 2 0 2 1 2 0 2 1 0 0 0 1 0 1 1 0 1 0 0 0 1 2 1 0 1 1 0 0 0 0 0 1 0 0 0 0 1 0 1 1
18 0 0 0 2 0 2 1 1 0 0 0 1 2 0 2 0 0 1 1 1 0 0 0 0 0 1 0 1 1 1 1 2 2 0 0 0 1 0 1 1 1 0 0 0 1 0 0 0 1 0 0 1 0 1 0 0 1 1 1 1 1 1 1 0 0 0 1 0 0 0 0 2 1 2 1 0 0 2 2 0 2 2 0 1 0 0 2 2 2 0 1 1 0 1 2 0 2 0 2 0 0 1 0 2 1 2 1 1 1 1 2 0 2 2 0 0 0 1 0 2 1 2 1 1 1 1 0 0 0 1 1 1 0 0 0 1 0 0 0 0 2 0 0 0 0 0 1 1 1 0 0 0 0 1 1 0 1 0 0 1 1 0 1 0 1 0 1 0 1 1 1 0 0 0 1 0 0 0 0 0 0 1 1 1 1 1 1 0 1 1 1 1 1 1 0 0 0 1 0 1 1 0 2 2 0 0 2 0 0 1 1 2 0 2 2 1 0 0 0 0 0 0 0 0 0 0 1 0 1 0 1 1 1 1 1 1 2 1 1 0 1 2 1 0 1 1 0 1 0 0 0 0 0 0 0 1 2 0 0 0 0 0 0 0 1 0 0 2 0 1 0 1 2 0 0 0 2 2 0 1 1 2 1 1 0 1 2 1 2 0 0 2 2 2 0 1 2 0 1 1 0 1 1 0 1 0 0 0 0 0 0 0 1 1 0 2 1 0 0 0 2 0 0 0 0 0 1 1 0 0 1 0 0 0 0 0 1 1 1 0 1 1 0 0 1 1 1 2 1 2 0 0 1 0 1 1 0 0 1 0 1 2 0 2 1 0 2 2 0 0 2 1 1 1 0 1 2 2 2 1 0 1 0 2 0 1 1 1 0 0 0 1 0 2 0 1 2 0 0 0 0 0 1 2 1 0 1 0 1 0 1 0 1 0 1 0 0 0 0 0 1 0 2 1 1 1 1 0 0 1 0 0 1 0 0 1 1 0 1 0 1 1 1 1 2 0 0 0 1 0 1 0 2 0 0 0 2 1 2 1 2 0 1 1 1 1 1 1 0 0 1 1 1 2 0 1 1 2 0 1 1 0 1 2 0 0 0 2 1 0 2 0 2 1 0 1 1 2 1 1 2 2 2 2 0 2 1 0 0 0 0 1 0 0 2 1 2 2 1 1 2 1 0 0 2 0 0 1 1 1 0 0 1 1 0 2 1 1 1 1 0 2 0 0 2 0 1 1 1 1 0 0 2 1 0 0 1 0 1 1 0 0 1 0 0 0 0 0 0 1 2 2 0 1 1 2 1 0 1 1 0 0 1 2 1 1 1 1 1 0 1 0 0 0 0 2 2 2 0 1 0 0 1 1 1 1 0 0 1 1 0 0 0 0 0 1 1 0 0 0 0 1 1 1 0 1 2 0 0 2 2 0 0 0 0 1 0 2 2 1 0 0 1 2 1 1 0 0 1 0 1 1 1 1 0 1 0 1 0 0 0 2 0 1 1 0 2 0 1 1 0 0 0 0 0 0 0 2 0 1 0 2 1 0 2 1 1 1 2 1 1 1 2 1 0 0 0 0 1 0 1 0 0 0 0 2 2 2 0 1 0 0 1 0 0 0 0 0 0 0 0 0 0 2 0 0 0 0 0 0 0 0 2 0 0 0 1 1 2 0 2 0 0 0 0 1 0 0 0 0 0 0 0 0 0 0 0 2 0 0 0 2 0 0 1 1 1 2 1 1 0 1 1 0 1 1 1 1 1 0 1 1 1 0 1 1 1 1 1 1 1 1 1 0 1 0 0 0 1 1 0 0 1 0 0 2 0 0 2 2 1 1 1 1 2 2 2 0 2 2 0 0 1 0 0 0 2 0 0 0 0 1 1 1 2 0 0 1 0 1 0 0 0 0 0 0 0 0 0 2 0 0 0 2 0 0 0 0 0 1 0 0 0 0 0 0 0 2 0 0 0 0 2 0 0 0 0 1 1 2 0 0 0 0 0 0 0 0 0 2 0 1 1 2 2 2 0 0 0 0 1 1 1 2 2 0 1 1 1 1 1 0 0 1 0 0 2 2 2 0 2 0 1 2 2 0 0 0 0 0 0 0 1 0 0 0 0 1 1 0 0 2 0 1 1 0 0 0 0 1 1 2 0 0 0 0 1 0 1 1 1 1 0 1 0 1 1 1 0 1 0 0 0 0 0 0 0 1 0 0 0 1 2 0 0 1 0 0 0 0 0 0 1 0 0 1 0 2 1 2 0
19 0 0 0 0 0 0 1 1 0 0 0 0 0 0 0 0 1 2 1 0 0 0 0 0 0 1 2 2 2 2 0 1 2 1 0 1 1 0 1 1 1 0 0 0 1 0 0 0 2 0 1 0 1 1 1 0 1 1 2 0 1 2 1 0 0 0 0 1 1 0 1 2 2 2 2 0 0 1 1 0 1 2 1 1 0 0 1 1 2 1 1 1 0 1 2 0 2 0 1 0 0 0 0 2 1 2 1 1 1 0 2 0 1 1 0 0 1 1 0 1 0 1 2 1 0 1 1 0 1 2 0 0 0 0 0 0 0 2 0 0 2 0 0 1 0 0 0 0 1 0 0 1 0 1 0 1 0 0 0 0 0 0 2 1 1 0 2 0 0 0 0 1 1 0 1 0 0 0 0 0 0 0 0 1 0 1 1 0 1 0 1 1 1 1 2 1 0 0 0 0 0 0 1 1 2 2 1 0 0 0 2 1 0 1 1 0 2 2 1 0 0 1 1 0 0 0 1 0 2 0 1 1 1 1 0 0 2 0 2 0 2 2 0 0 1 0 1 1 1 0 0 1 0 0 0 0 0 0 0 0 0 0 1 1 0 1 0 2 1 0 2 1 2 0 0 1 2 2 0 1 0 2 2 0 1 0 2 0 2 0 1 1 2 1 1 2 1 0 0 1 0 2 0 0 0 0 0 0 1 0 2 0 2 0 0 0 0 1 1 1 1 0 2 1 0 1 2 1 1 0 2 0 0 0 0 0 1 1 0 0 0 1 0 1 1 1 0 2 2 0 0 0 2 0 0 1 0 1 0 1 1 1 1 1 0 0 2 2 0 0 2 0 0 0 0 1 2 2 2 0 2 2 0 0 0 0 0 0 1 0 0 1 0 1 1 0 1 0 1 1 1 0 1 2 2 0 0 0 2 0 1 1 0 1 2 0 0 1 0 0 1 1 0 0 1 0 2 0 0 1 1 1 1 1 0 0 0 0 0 0 1 1 1 0 1 0 1 0 0 0 1 1 2 1 1 0 2 0 2 1 1 0 0 0 0 0 1 2 1 1 1 2 2 1 0 1 2 2 0 0 2 0 0 2 1 0 1 2 0 2 2 0 1 0 0 0 0 0 0 0 0 2 0 2 1 2 0 0 0 0 1 0 2 0 0 0 2 1 0 0 2 2 2 2 2 0 1 1 1 1 1 0 2 1 0 1 0 0 1 0 2 2 1 0 0 1 1 1 1 0 0 0 2 0 0 0 1 0 0 0 1 0 1 0 0 0 1 1 0 0 1 0 0 0 1 1 2 1 2 2 1 0 1 1 0 0 1 0 1 0 0 1 0 0 0 0 0 0 0 0 2 0 1 2 0 0 0 0 1 2 1 0 0 0 0 0 0 1 0 0 1 0 1 1 1 1 1 0 0 1 1 0 0 0 1 1 1 2 2 1 1 1 1 1 1 2 0 0 0 1 1 0 2 2 0 0 0 0 0 0 0 0 1 0 0 0 2 0 1 1 0 1 0 0 1 2 0 1 2 0 1 2 1 0 2 1 1 1 2 0 0 0 1 0 0 1 0 0 2 1 1 0 0 2 0 1 2 2 0 0 0 0 1 2 2 1 1 1 1 0 0 0 0 1 1 0 0 0 0 0 0 1 1 0 1 1 2 0 2 0 2 0 0 0 2 2 0 0 1 0 0 0 1 0 0 0 1 1 1 1 0 2 0 0 0 2 2 1 2 0 0 0 0 1 0 0 1 0 1 0 1 0 0 0 2 0 2 1 2 0 1 1 2 2 0 0 0 0 2 1 1 0 1 1 1 1 1 1 1 1 0 1 1 1 2 2 2 1 1 0 1 0 2 0 0 1 0 0 0 1 1 1 0 0 1 1 1 1 0 1 1 0 0 1 0 0 0 0 0 2 0 1 0 1 0 1 1 0 0 2 0 0 0 0 1 1 0 2 0 0 0 1 1 0 1 0 0 2 2 2 0 0 0 0 0 0 1 0 0 0 0 0 1 2 1 1 0 0 0 0 2 0 0 0 1 1 1 0 1 0 0 1 0 1 1 0 0 2 0 2 0 1 0 2 2 0 1 0 0 0 0 0 2 0 0 0 1 1 0 1 1 1 1 0 1 0 0 1 0 1 0 0 2 1 0 1 0 0 0 0 0 0 0 2 0 0 0 2 1 0 0 0 1 0 1 1 0 2 0 0 0 0 1 0 0 2 0 1 0 0 1 0 1 0 0 1 1 2 1 2 0
20 0 0 0 1 0 1 2 0 0 0 0 0 1 0 0 0 0 0 2 0 0 0 0 0 0 1 1 1 1 1 0 2 2 0 0 1 2 0 0 0 0 0 0 0 0 0 0 0 1 0 0 0 0 2 0 0 0 1 1 0 2 1 2 1 1 1 0 0 0 0 0 2 2 2 2 0 0 1 0 0 1 1 1 2 1 1 0 2 2 0 1 1 0 0 2 0 0 0 0 0 0 0 0 2 0 2 2 2 1 0 2 0 2 2 0 0 0 1 0 1 0 2 1 1 1 0 1 1 0 1 0 0 0 0 0 0 0 0 0 0 2 0 0 0 1 0 1 1 0 0 0 0 0 1 0 0 0 0 0 0 0 0 2 0 1 0 1 0 0 0 1 0 0 1 1 1 0 0 0 0 1 1 2 1 1 2 2 1 0 1 2 2 0 0 1 1 0 0 0 0 0 0 1 1 1 1 1 1 0 2 2 1 0 1 1 0 0 2 0 2 2 2 2 0 0 0 1 0 0 0 0 0 0 1 0 0 2 0 0 0 0 1 0 0 0 0 1 1 1 1 1 0 0 1 0 1 1 1 1 1 0 0 0 0 1 0 2 2 0 0 2 1 2 0 1 0 2 2 0 0 2 1 1 0 0 0 1 0 2 0 1 0 1 1 1 2 1 0 1 0 0 0 2 0 0 0 0 1 0 1 1 0 0 0 1 1 0 0 0 1 2 1 1 0 0 2 1 0 1 0 0 1 0 0 0 0 1 1 0 1 1 1 0 1 1 0 0 2 1 0 0 0 2 0 0 1 0 0 0 0 0 2 0 2 0 1 2 2 0 0 2 0 0 0 0 1 1 0 1 1 0 0 0 2 1 1 0 0 1 0 0 2 0 2 0 1 0 0 0 0 0 0 1 2 1 0 2 0 2 0 1 0 1 1 2 1 1 0 0 1 2 0 0 1 2 0 1 0 2 1 0 0 0 1 1 1 2 1 1 2 0 0 0 0 1 0 0 0 0 0 1 2 2 2 2 0 2 2 2 1 2 0 1 1 1 1 2 1 1 2 2 2 2 1 0 1 2 2 2 0 1 0 0 1 1 1 2 2 0 1 2 0 2 1 0 1 1 1 0 0 2 2 2 2 0 2 0 0 0 0 1 1 0 0 2 1 2 0 1 1 2 2 1 2 2 0 1 0 2 0 1 1 0 1 0 1 0 0 1 0 0 2 2 2 1 0 0 0 0 0 0 0 2 2 1 0 0 0 0 0 0 1 2 0 1 1 1 0 1 1 1 0 0 0 0 0 1 0 1 1 1 0 1 1 0 0 1 1 1 0 0 0 0 0 0 0 1 1 0 0 1 1 1 0 1 2 1 0 1 0 0 0 1 0 0 0 2 1 0 1 0 0 0 0 0 1 1 0 0 0 1 0 0 0 1 0 1 2 1 1 0 0 1 2 1 2 0 1 1 0 2 0 0 1 0 1 0 2 0 0 0 1 0 2 2 0 1 1 0 0 2 1 0 0 0 1 0 0 2 0 0 2 1 1 1 1 1 0 0 0 0 0 1 1 1 0 0 0 1 0 1 0 0 2 0 1 2 2 0 1 0 0 1 1 0 0 0 0 0 0 0 1 1 0 2 1 1 0 1 0 0 0 1 0 0 0 1 0 1 0 0 0 1 0 0 1 1 1 2 1 2 1 0 0 0 0 0 1 0 0 0 2 0 0 1 2 2 1 2 0 0 1 2 0 0 0 0 0 0 1 2 1 1 1 2 0 1 1 1 1 1 0 2 2 0 0 0 0 1 1 0 0 2 1 0 1 0 0 2 2 1 0 1 0 2 2 1 1 1 1 1 0 1 0 0 0 2 0 0 0 0 1 1 1 1 0 1 1 0 1 0 0 1 2 1 1 0 0 0 1 0 1 0 1 1 0 0 0 1 0 1 0 0 0 0 0 0 1 0 1 0 0 2 0 0 0 1 2 2 2 0 0 0 0 0 0 0 0 0 1 0 1 1 1 1 2 0 0 0 0 2 0 0 0 1 1 1 0 2 0 1 0 1 1 1 0 2 2 1 0 2 0 0 1 0 0 1 1 0 1 0 0 1 1 0 0 1 2 1 0 1 0 0 0 0 0 1 1 0 0 0 0 2 1 0 2 1 0 2 0 0 1 0 0 0 1 0 1 0 0 0 0 2 0 1 0 0 2 0 0 0 1 1 0 0 1 0 0 0 0 0 0 2 1 0 0 1 2 1 2 0
21 0 0 0 1 0 1 1 1 0 0 0 0 0 0 0 0 0 1 1 1 0 1 1 0 0 1 2 2 2 2 0 1 1 2 0 2 2 0 0 0 1 0 0 0 2 2 0 0 0 0 0 0 0 2 1 0 0 0 1 0 0 0 0 0 0 0 0 0 0 0 1 1 2 0 2 2 0 2 0 2 2 2 0 1 0 0 0 2 2 0 0 1 0 1 2 0 1 0 1 1 0 2 0 2 0 2 0 0 2 0 1 1 1 1 1 1 1 1 0 1 0 2 2 2 0 2 1 0 1 2 0 1 0 0 0 1 0 0 0 0 2 0 0 1 0 0 1 1 0 0 0 0 0 0 1 1 2 0 1 0 0 0 2 0 1 0 0 0 1 0 0 0 2 0 0 0 2 0 0 1 2 2 2 2 2 2 2 0 0 0 2 1 1 1 2 1 1 0 0 2 2 0 0 0 2 2 0 1 0 0 2 1 0 2 2 1 1 1 0 1 1 2 2 0 0 1 1 0 1 0 1 0 0 2 0 0 2 1 1 0 1 2 2 0 2 0 1 1 0 0 0 0 0 0 0 0 1 0 0 0 0 0 0 0 1 0 0 1 0 1 1 1 1 0 0 1 1 1 0 0 2 0 2 0 0 0 1 0 2 0 2 1 2 1 0 1 0 0 0 0 0 1 0 0 0 0 0 0 0 0 0 0 1 0 0 0 1 0 0 0 2 1 2 1 0 1 2 1 2 0 1 0 0 0 0 0 1 0 1 1 1 2 1 0 0 1 1 1 0 1 1 1 2 1 0 1 0 0 2 0 2 0 1 0 0 0 2 1 0 1 1 0 0 1 1 2 2 0 1 1 1 2 0 0 1 1 0 0 0 0 0 1 0 2 0 1 0 1 1 1 1 0 1 1 0 1 0 0 2 0 0 0 0 0 0 0 0 1 1 0 0 1 2 0 0 2 0 2 0 1 1 0 1 1 1 0 1 0 0 2 1 2 0 0 0 0 0 0 0 0 0 0 1 2 0 2 1 0 2 0 2 1 0 0 1 2 1 2 1 0 0 1 1 1 0 0 1 2 0 2 1 0 0 0 2 2 1 1 0 1 1 1 1 0 0 1 0 1 0 0 2 2 1 2 1 2 0 0 0 1 1 1 0 1 1 0 2 2 2 2 2 2 0 0 1 1 1 0 1 0 1 0 1 0 0 1 1 0 1 0 2 2 0 1 2 0 0 1 1 0 1 0 1 1 1 1 0 1 0 0 0 0 1 0 0 0 1 1 0 0 1 1 0 0 1 1 1 0 1 1 1 0 1 1 0 0 0 0 0 0 0 2 0 0 0 0 1 1 0 0 2 0 1 1 0 0 0 0 1 0 0 1 1 1 1 0 1 1 1 0 0 0 0 0 0 1 1 1 1 0 0 1 0 0 0 2 0 2 1 1 0 0 1 2 2 2 0 0 1 0 1 0 0 0 1 1 1 1 0 0 0 0 0 2 2 1 2 0 0 2 0 1 0 0 0 0 1 2 0 1 0 2 0 1 2 1 2 0 0 0 0 0 1 0 0 0 0 0 1 0 1 0 1 1 1 1 1 2 0 0 0 0 1 1 0 0 1 1 1 0 0 1 0 1 2 0 0 1 0 1 1 0 2 0 1 0 2 0 1 0 0 0 0 0 1 1 2 0 0 0 0 0 1 0 0 0 0 2 0 0 1 2 1 0 0 2 2 2 2 0 0 0 0 2 1 1 1 1 2 0 1 0 0 0 1 1 1 1 1 1 1 0 0 0 0 0 0 0 0 0 0 0 2 0 0 1 0 1 2 2 0 1 0 1 2 1 1 1 1 1 1 0 2 0 0 0 0 1 0 2 1 0 0 0 1 0 0 0 0 0 1 0 0 0 0 0 0 0 0 2 0 0 0 2 0 0 0 1 0 1 0 2 0 2 2 0 0 2 0 0 0 1 1 0 0 0 2 2 2 2 0 0 0 0 0 0 0 1 0 0 0 0 1 2 2 2 0 0 0 0 2 0 0 2 2 0 1 1 1 1 1 0 0 1 0 0 1 1 1 0 1 1 2 2 2 0 2 1 0 1 0 1 2 1 0 0 0 1 1 0 0 1 1 1 1 1 2 0 0 2 0 0 2 2 0 2 0 0 1 0 0 1 0 0 1 1 0 2 2 0 1 0 1 0 0 2 0 2 0 0 0 1 2 1 1 2 1 0 1 0 0 0 0 0 0 0 0 2 0 1 0
22 1 0 0 0 0 1 2 0 0 0 1 1 1 0 0 0 0 0 2 0 0 1 0 0 0 0 1 1 2 2 0 0 2 1 0 2 1 0 1 1 1 0 0 0 0 0 0 0 0 0 0 0 0 2 0 0 0 2 1 1 0 1 2 1 1 1 0 0 1 1 1 1 2 1 2 1 0 1 0 2 2 2 0 2 0 0 1 2 2 0 1 0 1 1 1 0 1 0 1 1 0 1 0 2 1 2 1 1 1 0 1 0 1 2 1 0 0 0 0 2 0 2 1 1 0 0 2 0 2 2 0 0 0 0 0 0 0 0 0 1 1 0 0 0 0 0 0 1 1 0 0 0 1 1 0 1 2 0 0 0 0 0 2 1 2 0 0 2 1 0 1 0 1 0 1 0 0 0 0 0 0 1 1 2 2 1 2 0 0 0 1 2 1 2 2 0 0 0 1 0 1 1 1 1 2 2 1 1 0 1 1 1 0 1 2 0 1 0 0 2 2 2 2 0 0 0 0 0 0 0 0 0 0 1 0 0 2 1 1 0 1 2 2 0 2 0 0 2 0 0 0 0 0 1 0 0 1 0 1 0 1 0 0 1 1 0 1 2 1 0 1 0 2 0 1 0 0 0 0 0 0 1 0 2 0 1 1 1 2 0 1 1 1 1 0 1 2 1 1 1 0 1 1 0 0 2 2 1 0 1 2 0 0 0 0 1 1 0 0 1 2 2 1 0 0 0 2 1 2 0 2 1 0 0 0 0 1 1 0 0 0 1 1 0 2 0 0 2 0 1 0 0 0 0 2 0 0 0 2 0 2 2 0 2 1 0 2 1 0 1 1 0 0 1 0 2 2 0 0 1 1 2 0 2 1 1 0 0 1 0 0 1 0 2 0 2 0 0 1 1 1 0 1 2 1 0 1 0 2 0 1 0 1 1 2 0 0 0 0 0 2 0 1 1 2 1 0 1 0 0 1 1 1 1 0 1 1 0 0 1 1 1 1 0 2 1 0 0 0 0 0 0 2 0 0 0 1 0 1 1 1 0 0 0 0 0 1 2 1 1 1 1 1 2 0 2 1 2 0 2 1 0 0 2 2 0 2 2 0 1 2 0 2 2 0 0 0 0 0 1 1 1 0 1 2 1 0 0 0 0 1 1 1 0 1 1 2 2 1 1 2 2 0 1 1 1 0 0 1 0 0 0 1 1 1 2 0 1 1 1 0 1 0 0 2 0 2 2 2 1 0 0 1 2 1 0 0 0 0 0 0 0 2 0 1 1 1 1 0 0 0 1 0 1 0 1 2 0 2 2 0 1 1 0 0 0 1 0 1 1 0 1 0 0 0 0 0 0 0 0 1 0 0 0 1 1 0 1 0 2 1 0 2 0 2 0 1 0 0 1 0 0 0 0 0 2 1 0 0 0 2 0 0 0 1 0 1 2 2 0 0 0 1 2 2 2 0 1 1 1 1 0 0 1 1 2 0 0 0 0 0 1 0 1 2 0 2 0 1 0 1 0 0 0 2 2 0 1 1 0 2 2 1 1 2 0 1 0 1 1 1 1 2 0 0 0 0 0 0 0 0 0 0 1 0 2 0 1 0 0 0 0 0 1 0 0 2 2 2 0 0 0 1 0 2 1 0 1 0 0 0 0 1 0 0 0 0 2 2 1 2 0 0 0 1 2 0 0 0 0 0 0 0 0 0 1 0 0 0 0 0 2 1 0 0 2 2 1 2 0 0 0 0 0 1 2 0 0 0 1 2 0 0 0 1 2 1 2 1 1 0 1 2 2 0 0 0 0 1 1 0 0 0 0 0 1 1 1 1 1 0 1 1 1 2 2 2 0 1 1 1 0 2 0 0 1 1 0 0 2 2 0 0 0 1 0 0 0 0 0 1 0 0 1 0 1 0 0 1 1 0 2 1 0 2 2 0 0 0 0 1 0 0 0 0 1 1 1 0 0 0 0 2 0 1 0 0 1 1 2 0 0 0 0 2 2 0 0 1 0 0 1 0 2 0 1 0 1 2 0 1 0 0 2 0 2 2 0 2 0 0 0 0 0 0 0 1 2 1 0 2 0 0 2 2 1 1 0 0 0 0 1 2 1 0 0 1 1 0 0 0 0 2 1 1 1 0 1 0 1 0 0 2 1 0 1 0 0 0 0 0 2 0 0 2 2 0 0 0 1 0 0 1 0 0 1 1 1 1 0 1 0 0 0 0 0 0 0 1 0 0 0 2 0 0 0 0 1 0 0 0
23 1 0 0 0 0 2 1 1 1 0 0 0 0 0 0 0 1 2 0 2 2 0 0 0 0 1 1 2 1 1 1 1 2 0 0 1 1 0 2 2 0 1 1 0 1 1 0 1 1 0 0 0 1 0 0 0 0 1 0 1 0 2 2 0 0 1 0 0 0 0 0 2 1 2 1 0 0 1 0 1 1 2 0 1 0 0 1 2 2 1 1 1 0 1 1 0 0 0 0 0 0 2 0 2 0 2 1 1 1 0 2 0 1 2 1 1 0 1 0 1 0 2 0 0 2 0 0 0 0 2 0 0 0 1 1 0 0 1 0 2 1 0 0 0 0 0 0 0 0 0 0 1 0 0 0 0 1 0 0 1 0 0 2 1 1 0 1 0 1 1 0 0 2 0 1 0 1 1 1 1 1 0 0 1 0 1 1 0 2 0 0 2 2 2 1 1 0 0 0 0 0 1 1 1 0 0 1 2 0 2 0 0 0 2 2 0 1 0 0 1 1 2 2 0 0 1 2 1 0 0 1 0 0 1 0 0 2 0 0 0 0 2 1 0 1 0 1 1 1 0 0 0 0 1 0 1 1 0 1 0 1 0 1 2 0 1 1 2 0 1 1 0 1 0 0 0 1 1 0 0 2 2 2 0 2 1 2 2 2 0 1 1 2 1 0 1 0 0 0 1 0 1 1 0 0 1 1 1 0 0 2 0 2 1 1 0 1 0 0 1 2 1 2 1 0 2 2 2 0 0 2 1 0 0 0 0 1 1 0 2 1 1 0 0 1 1 1 2 2 0 0 0 1 0 1 2 0 0 1 0 1 2 0 2 0 0 2 1 0 1 1 2 2 1 0 2 1 0 1 2 0 0 0 1 1 0 0 0 0 0 2 1 1 2 0 2 0 1 0 0 0 0 0 1 1 0 0 0 2 0 0 0 2 0 2 0 1 0 0 0 1 0 1 0 0 0 0 0 1 1 0 0 0 2 2 0 1 0 1 2 0 1 0 0 2 2 0 1 1 0 1 1 1 2 1 1 1 0 2 0 2 1 0 0 1 1 1 2 1 1 1 1 1 1 0 1 2 2 0 1 2 0 0 2 2 0 0 2 0 1 2 1 2 2 0 1 0 2 0 0 2 1 1 1 2 0 1 0 0 0 0 1 0 1 1 1 1 0 1 1 1 2 1 1 2 0 2 0 2 0 2 0 2 0 0 1 0 1 1 1 0 1 0 1 1 0 0 0 0 0 0 0 1 2 1 1 1 0 0 0 0 0 2 0 1 1 1 1 0 1 1 0 0 0 0 0 2 0 2 2 0 0 0 1 1 1 1 1 1 0 0 1 0 1 0 0 0 0 0 0 1 1 0 1 1 1 0 0 1 0 0 0 1 0 0 0 0 0 0 1 0 0 0 0 1 2 0 0 0 0 2 0 0 0 1 0 1 2 2 2 0 0 1 1 1 2 0 0 1 1 2 1 1 2 0 1 2 2 1 1 0 0 0 2 2 0 1 1 0 1 1 0 1 1 0 0 0 2 1 0 0 1 0 0 1 1 1 0 1 0 0 0 1 0 0 0 0 0 1 1 1 0 0 0 0 2 1 1 0 0 0 0 2 0 1 0 2 2 2 0 0 0 0 2 2 0 0 0 0 0 0 0 2 0 0 0 0 1 1 0 1 0 0 0 0 0 1 0 0 0 0 0 0 0 0 0 0 2 0 0 1 2 0 0 0 2 2 2 1 0 0 0 0 1 1 1 1 1 1 1 2 0 0 0 1 0 1 1 1 1 1 1 1 1 0 0 1 0 2 2 0 0 1 2 1 1 1 0 1 1 0 0 1 0 2 1 2 1 1 1 2 0 2 0 0 2 1 0 0 1 1 0 2 2 1 0 1 1 0 1 1 0 0 0 0 0 0 0 0 2 0 1 0 1 0 1 0 0 0 0 1 1 0 1 2 0 0 2 1 1 0 1 1 0 0 0 0 1 1 2 0 0 0 0 0 0 1 1 0 1 1 0 1 1 1 1 0 0 0 0 2 1 0 0 0 1 2 1 1 1 1 0 0 1 0 0 1 1 1 0 1 0 0 1 1 1 2 1 0 1 0 0 2 0 0 0 1 1 0 0 0 1 0 1 1 0 1 1 0 2 0 2 0 1 1 1 0 0 0 0 0 1 0 2 0 0 0 1 1 1 0 0 0 0 1 0 0 2 0 0 0 1 1 0 1 1 2 1 0 0 1 0 2 0 0 0 0 2 1 1 1
24 1 0 0 1 0 1 1 0 1 1 0 0 1 0 1 0 0 0 2 0 0 1 0 0 0 1 1 1 2 2 1 1 1 2 2 2 2 0 1 1 1 0 0 0 0 1 0 2 2 0 0 0 1 1 1 0 0 1 2 0 0 0 0 0 0 0 1 1 1 0 1 1 2 1 2 1 0 0 0 1 2 2 0 1 0 0 0 2 2 0 0 0 0 0 0 0 1 0 1 1 0 1 0 2 0 2 1 1 1 0 1 1 2 2 2 2 0 0 0 2 0 2 1 1 0 1 2 1 1 1 0 0 0 0 0 0 0 0 0 0 2 1 0 0 0 0 0 0 1 0 0 0 0 0 0 0 1 0 0 0 0 1 2 1 1 0 1 0 0 0 1 0 2 0 0 0 1 1 1 1 1 1 1 1 1 1 0 0 1 1 0 1 1 1 1 1 0 0 0 0 0 0 1 1 0 0 1 2 0 1 2 1 0 2 2 0 0 1 1 0 0 2 2 0 0 1 2 1 1 1 0 0 0 1 0 0 2 0 0 0 0 2 2 0 2 0 0 2 0 0 0 1 0 0 0 0 2 0 0 0 0 0 0 1 0 1 0 1 1 0 2 0 0 0 0 0 2 2 0 0 2 2 2 0 1 0 0 0 2 0 1 1 2 2 1 2 0 0 0 1 0 2 0 0 0 0 1 0 0 0 1 0 2 1 1 0 1 1 1 1 2 1 2 1 0 1 1 1 1 0 1 1 0 0 0 0 1 1 1 1 1 1 0 0 0 0 0 1 0 0 0 0 2 0 0 0 0 0 2 0 2 1 0 1 0 1 1 2 0 0 2 1 1 1 0 0 2 1 1 0 1 0 0 1 0 0 0 0 1 0 0 1 0 1 1 0 0 0 0 0 0 0 1 1 0 1 1 0 1 0 0 0 1 0 1 0 1 0 0 0 1 0 2 1 1 0 1 0 0 2 0 0 0 0 0 0 1 0 0 1 1 2 1 1 1 0 0 0 1 0 1 2 2 2 2 0 1 0 0 2 0 0 1 1 2 2 2 1 1 1 2 2 2 1 0 1 1 2 0 2 1 0 0 2 1 0 0 1 1 0 1 0 2 1 0 0 1 1 0 1 2 2 0 2 0 2 0 0 0 0 0 0 1 0 1 0 2 1 1 1 2 1 0 0 1 1 0 1 0 1 0 0 0 0 1 1 0 0 2 2 0 1 1 0 2 0 1 1 1 0 0 0 0 2 2 2 0 2 0 0 0 0 0 0 0 0 2 1 1 1 1 0 0 0 1 1 1 0 1 2 0 2 2 0 0 0 0 0 0 0 0 0 0 0 0 0 1 1 0 1 1 1 0 2 1 1 0 0 2 2 0 0 2 1 2 0 1 0 0 1 0 0 0 0 2 2 1 0 0 1 0 1 1 0 0 1 0 2 1 0 0 0 0 1 0 1 0 0 0 0 1 1 2 2 0 0 0 2 1 1 0 2 2 0 0 0 2 0 0 1 1 1 0 0 0 1 0 1 1 1 1 1 0 0 1 1 1 1 2 0 0 0 2 1 1 0 0 0 2 1 1 0 0 2 0 2 1 2 1 1 1 0 2 0 1 0 2 2 2 0 0 1 1 1 2 0 1 1 0 1 1 0 2 0 2 1 1 0 1 0 0 0 0 0 1 1 0 0 0 0 0 0 0 0 0 0 0 1 0 0 0 2 0 0 0 2 2 1 2 0 0 0 1 0 1 2 0 1 1 0 2 1 1 1 1 1 1 2 1 1 0 0 1 1 0 0 1 0 0 0 0 0 2 1 0 1 0 0 2 2 1 0 1 0 2 2 2 2 2 2 1 0 2 0 1 0 1 0 1 0 0 1 1 1 2 0 0 0 0 0 0 0 0 1 1 0 0 0 2 1 0 0 0 2 0 0 0 0 1 0 0 0 0 0 1 0 0 2 0 0 0 1 1 0 1 0 0 1 0 1 0 0 0 0 1 0 0 1 0 1 0 1 2 2 2 2 0 0 0 0 2 0 0 1 1 1 0 1 1 0 0 0 0 1 1 0 1 2 1 1 1 0 1 0 1 1 2 0 0 0 1 0 2 0 0 0 0 2 2 0 0 1 2 2 1 0 0 2 0 1 0 1 0 1 1 1 0 0 0 1 1 0 0 2 0 1 0 0 0 1 0 1 0 0 1 0 0 1 0 0 0 0 0 0 0 0 0 0 0 0 0 0 1 1 0 1 1 2 0 1 0
25 0 0 0 0 0 0 1 0 0 0 0 0 0 0 0 0 0 1 1 0 0 0 0 0 0 2 1 2 2 2 0 1 0 2 2 2 1 0 1 1 1 0 0 1 2 0 0 0 1 0 0 1 1 0 1 1 0 1 1 1 0 2 2 0 0 1 0 0 0 0 0 1 2 1 2 1 0 0 0 1 2 1 1 1 0 0 0 1 2 0 0 0 0 1 2 0 2 1 1 1 0 0 0 2 1 2 0 1 1 0 2 1 2 2 1 1 0 1 0 2 0 2 2 2 0 2 2 1 1 1 1 0 0 0 0 0 0 0 0 1 1 1 0 0 0 0 0 0 0 0 0 1 0 0 0 0 0 1 0 1 1 0 2 1 2 0 0 1 0 0 2 2 0 0 2 2 1 1 1 1 0 0 0 1 0 0 1 0 0 0 1 2 2 2 2 1 0 0 0 0 0 0 1 1 1 1 0 2 0 2 0 1 0 2 2 0 0 2 0 0 0 1 1 0 0 1 1 0 1 1 1 1 1 2 1 0 2 0 0 0 0 2 2 0 2 0 1 1 1 0 0 1 1 0 0 1 2 1 1 1 0 0 0 0 0 1 0 2 0 0 2 1 2 0 0 1 2 2 0 0 2 2 1 1 1 0 1 0 2 0 0 2 2 2 0 0 2 0 0 0 0 2 0 0 1 0 1 1 0 1 2 0 1 0 0 0 0 0 0 0 1 2 0 0 0 2 1 1 1 0 2 1 1 0 0 0 0 2 2 1 2 1 0 1 1 1 0 2 0 1 0 0 1 0 1 0 0 0 0 0 1 2 0 2 0 0 2 2 1 0 2 2 1 1 0 2 1 0 2 1 1 0 0 1 1 1 0 0 0 0 0 2 0 2 0 2 0 0 0 0 0 0 0 1 1 1 0 0 2 0 1 0 2 0 2 0 0 1 1 0 0 0 1 1 2 1 1 0 0 1 0 0 0 1 1 0 0 0 1 1 0 1 2 2 2 0 1 0 0 0 0 1 1 2 1 1 2 1 2 2 0 0 0 0 1 1 1 1 0 0 1 1 1 0 0 0 1 2 0 2 1 0 0 0 2 2 1 1 0 1 1 1 2 0 0 1 2 2 0 0 1 1 1 1 1 2 0 1 0 1 1 0 0 1 0 0 2 0 0 0 2 2 0 0 2 2 1 0 2 0 1 0 1 0 1 2 0 1 1 1 0 0 0 0 1 0 1 1 1 0 0 0 2 2 0 0 1 0 0 0 0 0 2 0 2 2 1 1 0 0 0 1 0 0 1 1 1 0 1 1 1 0 0 0 0 0 1 1 1 1 0 0 0 0 0 0 1 1 0 0 1 0 0 1 0 1 0 0 2 0 0 1 1 1 1 0 0 0 0 1 0 0 0 0 1 1 1 0 0 0 0 1 0 0 1 0 0 2 1 1 0 0 0 0 0 2 0 0 0 0 2 1 1 2 0 1 0 2 1 0 0 0 2 0 0 0 1 1 1 0 1 0 1 1 0 0 0 0 2 0 1 1 0 0 1 0 2 1 1 0 0 0 0 0 0 0 0 0 1 0 1 1 0 0 0 1 2 2 0 0 0 0 2 1 1 0 2 2 2 1 0 0 0 2 1 0 1 1 1 0 0 0 2 0 1 1 0 1 1 0 1 0 1 0 0 1 0 0 0 0 1 1 1 0 0 0 0 2 0 0 0 2 0 0 0 2 2 2 2 0 0 0 1 0 0 1 1 1 1 0 1 0 0 0 1 1 1 1 1 1 1 0 1 1 0 0 1 0 1 1 0 0 2 0 0 2 2 0 0 0 0 1 1 1 2 2 1 1 1 1 1 0 2 0 0 1 1 0 0 0 0 1 0 0 1 0 1 0 0 1 1 0 0 0 0 0 0 0 0 2 0 2 1 1 0 1 0 1 0 1 0 0 0 0 0 1 0 1 0 0 0 2 1 0 1 0 1 2 2 2 0 0 0 0 0 0 0 0 0 0 0 1 1 2 2 2 0 1 1 0 2 0 0 1 1 1 1 1 1 1 1 0 0 0 0 0 0 1 0 0 1 1 1 1 1 0 0 1 0 2 0 0 1 1 0 1 1 1 0 0 0 1 1 1 2 0 0 0 1 0 0 1 1 1 0 1 1 0 1 1 1 2 0 2 0 0 0 2 1 0 1 0 0 0 1 1 1 1 1 0 1 1 1 0 0 1 0 0 1 0 0 0 1 0 0 0 0 0 1 1 0
26 1 0 0 1 0 1 2 0 1 0 1 1 2 0 1 1 0 1 1 0 0 1 0 0 0 0 2 2 2 2 1 2 1 2 1 2 2 0 1 1 1 0 0 0 0 2 0 0 1 0 0 0 1 1 1 0 1 2 1 0 1 2 2 0 0 0 0 0 0 0 0 0 2 0 2 2 0 1 0 1 2 1 1 1 0 0 0 2 2 0 0 0 1 0 2 1 2 0 0 1 0 1 0 2 1 2 0 0 2 0 1 1 2 2 1 1 0 0 0 2 0 2 0 0 2 0 2 0 2 0 2 0 0 1 1 0 0 0 1 0 2 0 0 1 0 1 0 1 1 1 1 0 1 0 0 1 1 0 0 0 1 0 1 0 0 0 0 0 1 1 1 1 1 0 2 1 1 0 0 1 1 0 0 1 0 0 0 0 1 1 0 1 1 1 2 1 0 0 0 0 0 0 2 2 1 1 0 2 0 1 1 0 1 0 2 1 1 0 1 1 1 2 2 0 0 1 2 1 1 1 1 0 0 0 0 0 2 0 0 0 1 2 0 0 1 0 0 2 0 0 0 0 0 0 0 0 1 0 0 0 0 0 2 2 0 0 0 2 0 0 0 1 1 1 1 0 2 2 0 0 1 1 1 0 1 0 1 1 2 0 1 1 2 1 1 1 1 1 0 0 0 2 0 1 0 1 0 0 0 0 0 0 1 1 0 0 0 1 1 1 2 2 2 1 0 1 1 1 0 0 2 1 0 0 0 0 1 1 1 1 1 0 0 0 2 0 0 2 1 0 0 0 2 0 0 1 0 0 1 0 1 1 0 1 0 1 2 1 0 1 1 1 0 0 0 2 2 0 1 1 1 0 0 1 0 0 1 1 1 1 1 2 0 2 0 0 1 1 1 1 1 0 0 1 1 1 0 0 1 0 0 1 0 1 2 0 0 1 0 1 1 0 2 2 2 1 1 0 1 1 0 0 1 1 0 0 0 0 0 1 1 1 0 0 2 1 0 0 1 0 0 1 2 1 1 0 1 0 1 1 1 2 0 0 2 2 2 2 2 0 0 2 2 0 1 0 1 2 0 2 1 0 1 2 1 0 0 1 0 1 1 0 1 1 0 0 1 2 0 1 2 2 2 2 0 2 0 0 0 0 1 0 1 0 1 0 2 1 1 1 2 2 0 0 2 0 1 0 1 0 0 0 0 1 1 2 1 0 1 0 1 1 0 1 2 0 2 2 2 0 0 0 2 1 1 0 1 0 0 0 0 0 2 0 0 0 1 0 1 0 0 0 0 0 0 0 1 0 2 1 0 1 1 1 1 1 2 1 2 0 0 0 0 0 0 1 1 1 0 1 1 0 0 1 2 1 0 0 0 0 0 1 1 1 1 0 0 0 0 1 0 0 1 1 1 1 1 0 0 0 1 0 0 0 0 2 0 2 1 0 1 2 2 2 0 0 0 0 0 0 2 0 1 1 1 1 0 2 0 0 0 1 0 0 1 0 1 0 0 1 1 1 0 0 0 1 1 1 1 2 0 2 0 0 2 2 2 0 0 0 0 0 0 0 0 0 0 0 2 1 2 0 0 2 0 2 2 2 0 1 0 1 0 1 1 0 2 2 2 1 0 0 0 2 1 0 1 1 0 0 0 0 2 0 0 0 0 2 2 1 2 0 0 0 1 1 0 0 0 0 0 0 0 0 0 0 0 2 0 0 0 2 0 0 0 2 0 1 1 1 0 2 1 0 0 1 1 1 1 0 1 0 0 1 1 1 1 2 1 1 0 1 2 2 0 0 0 0 1 1 0 0 2 1 0 2 1 0 0 0 0 1 1 1 2 2 2 0 1 1 1 0 2 0 0 1 2 0 0 0 0 0 0 0 0 0 1 0 0 1 1 0 0 1 0 1 0 0 0 2 0 2 0 2 0 0 0 0 0 1 0 0 0 0 1 0 0 1 0 1 1 2 0 0 0 0 2 2 0 1 1 0 0 0 0 0 0 0 1 0 0 0 2 1 1 2 0 0 1 0 0 2 0 2 1 1 1 0 1 0 1 1 1 1 1 0 1 1 1 0 1 1 1 2 1 2 0 0 0 0 1 0 2 0 0 0 1 1 0 0 0 1 0 0 1 0 2 0 0 0 0 1 0 1 0 1 1 0 1 0 0 2 0 1 1 1 0 1 1 1 1 0 0 0 2 0 0 0 0 0 0 0 1 0 0 0 1 0 1 1 0 0 2 1 1 0 0 0 0 2 0
27 1 0 0 1 0 2 2 1 0 0 0 1 1 0 1 0 0 1 1 0 0 1 0 0 0 0 2 2 2 2 0 0 1 1 0 2 1 0 0 0 1 0 0 0 0 0 0 0 0 0 0 0 0 2 0 1 0 0 0 2 0 2 1 0 0 0 0 0 1 1 2 2 1 2 1 0 0 2 0 2 2 2 0 1 0 1 1 2 2 0 1 1 0 0 1 0 0 0 0 0 1 0 0 2 1 2 1 0 2 0 0 1 2 2 2 2 0 0 0 2 0 2 1 1 0 1 1 0 1 0 1 0 0 1 1 0 0 0 0 0 2 0 0 0 0 0 0 0 1 1 0 0 0 0 1 2 1 0 1 1 1 0 2 1 2 0 2 0 2 1 1 2 1 0 1 1 1 1 1 1 1 2 2 2 2 2 2 2 1 1 1 2 2 2 1 1 0 0 0 0 0 1 1 1 1 0 0 1 0 0 2 1 1 2 2 0 0 1 1 1 1 0 1 1 0 2 1 0 1 0 0 0 0 1 0 0 2 1 1 0 1 2 2 0 2 0 0 2 0 0 0 0 0 0 0 1 2 1 2 1 1 0 0 0 0 1 0 1 0 0 2 2 2 0 0 1 0 0 0 0 2 2 1 1 1 1 2 0 1 1 1 1 2 2 0 1 1 0 0 0 0 2 0 0 0 0 0 0 0 0 1 0 0 2 0 0 0 0 0 1 1 1 2 1 0 1 2 1 1 0 1 0 0 0 0 0 1 0 0 0 0 2 0 0 0 1 0 2 1 0 0 0 2 0 0 1 0 0 2 0 2 2 0 2 2 0 1 2 0 0 2 0 0 0 0 1 1 0 2 1 1 0 0 0 0 0 0 0 1 0 0 0 0 1 1 0 0 0 0 0 0 0 0 1 1 0 1 1 1 1 1 1 0 0 1 0 0 0 0 0 1 1 0 1 1 1 0 0 1 1 0 0 0 1 1 1 0 0 0 0 1 0 0 0 2 2 0 0 2 0 0 0 2 0 0 0 2 2 2 1 2 1 0 1 2 2 2 1 1 0 0 2 2 1 0 1 2 2 1 1 0 0 1 2 0 0 0 1 0 1 0 0 0 0 0 0 1 1 1 1 2 2 2 2 0 2 0 0 0 0 1 1 1 0 1 0 2 2 1 1 2 2 0 0 2 2 1 1 1 1 1 0 0 0 0 1 1 1 1 0 1 1 1 1 2 0 1 2 2 0 1 0 1 2 1 1 1 1 0 0 0 0 2 0 1 1 2 2 0 2 2 2 0 1 1 2 0 0 2 1 0 0 1 1 0 0 1 0 1 0 0 1 0 0 0 0 0 0 0 0 2 0 1 2 0 1 0 0 1 1 0 0 0 0 0 1 2 1 2 0 2 0 0 0 0 0 1 0 0 0 2 1 0 0 1 1 1 2 1 0 2 0 0 0 0 2 1 0 0 0 2 2 0 1 0 2 0 2 1 1 1 1 0 2 2 0 1 1 0 1 1 1 0 0 1 1 0 2 0 2 0 2 1 1 2 1 1 0 0 0 0 1 1 0 0 0 0 0 0 0 1 0 1 0 0 1 0 0 1 1 1 0 0 0 1 0 0 0 0 0 0 1 0 1 2 0 0 1 0 1 1 0 2 0 2 0 0 0 0 0 0 0 1 0 0 2 0 0 0 0 0 0 0 0 1 1 0 1 0 0 1 2 0 0 0 2 1 0 2 0 0 1 1 1 1 1 0 1 1 0 1 1 1 1 2 0 2 0 2 0 2 0 1 1 0 0 1 0 1 1 0 0 2 1 0 0 1 0 1 0 0 1 0 1 2 1 1 1 1 1 1 0 2 0 0 1 1 1 0 2 1 0 1 1 1 0 1 2 1 1 2 0 0 0 0 0 0 0 0 2 0 2 0 1 0 1 0 0 1 0 0 0 0 0 2 1 1 1 0 0 0 1 1 0 0 0 1 2 1 2 0 0 0 0 0 0 0 1 0 1 0 0 1 1 1 1 0 0 0 1 2 0 1 1 1 1 2 0 1 0 1 0 1 1 1 0 1 1 1 0 1 0 1 1 0 1 1 0 1 0 1 0 1 0 0 0 0 1 1 0 0 1 0 2 0 0 0 1 0 1 0 0 2 1 0 1 0 0 0 0 0 0 0 1 1 1 0 2 1 1 0 0 0 1 0 0 0 1 0 0 0 0 0 1 0 1 1 0 0 0 0 1 2 0 0 0 0 0 0 1 0
28 0 0 0 0 0 2 0 0 0 0 0 0 0 0 0 0 0 1 1 1 1 0 1 0 0 1 0 2 1 1 1 1 0 1 0 1 0 0 1 0 1 0 0 0 0 0 1 1 2 0 2 1 0 0 1 0 1 1 1 1 0 1 0 0 0 0 0 0 1 1 2 2 2 2 2 0 0 0 1 0 1 2 0 1 0 0 1 2 2 1 2 1 0 0 1 0 1 0 1 1 0 1 0 2 1 2 0 0 2 0 1 0 0 0 0 0 1 1 0 1 0 2 0 0 1 0 1 0 1 2 0 0 0 0 0 0 0 0 1 1 1 1 0 0 0 0 0 1 1 1 0 1 0 0 0 0 0 1 1 0 0 0 2 1 2 0 0 2 0 0 2 0 2 1 0 0 1 0 0 1 1 1 1 2 1 2 2 1 1 0 0 2 2 2 1 1 0 0 0 0 0 0 0 0 1 1 2 0 0 2 1 1 0 2 2 0 0 1 1 0 0 1 2 0 0 1 1 0 1 1 0 0 0 2 0 0 2 0 0 0 0 2 1 1 2 1 0 1 0 0 0 0 0 0 0 0 0 0 0 0 0 0 0 1 0 1 0 1 0 1 2 0 1 0 0 0 2 1 0 2 0 1 2 0 1 1 2 0 2 0 1 0 1 0 0 2 0 0 0 1 0 1 1 0 0 0 1 0 0 0 2 0 1 2 0 0 1 0 0 0 2 1 1 0 0 0 1 1 0 0 0 0 0 0 1 0 1 1 0 0 0 1 0 0 0 1 0 2 2 0 0 1 2 1 0 0 0 1 0 1 2 1 1 1 0 1 2 2 0 0 2 0 0 0 0 1 1 1 1 2 0 1 1 2 1 1 1 1 0 0 1 0 0 2 0 0 1 1 0 0 0 0 0 0 0 0 0 0 2 0 1 1 1 0 2 1 0 0 0 0 1 0 1 1 1 1 0 0 0 0 0 1 1 1 1 1 1 0 1 1 1 2 0 0 0 0 0 0 2 0 0 1 1 1 0 1 1 1 0 1 1 1 0 0 0 0 1 2 1 1 2 2 1 1 0 1 1 1 0 1 2 0 0 1 1 1 0 1 0 0 1 0 2 2 0 0 0 1 0 1 2 2 1 1 0 1 0 2 0 2 0 0 2 0 0 0 2 1 1 1 2 2 0 0 2 1 0 1 1 1 0 0 0 0 1 2 0 1 1 1 0 1 1 1 2 0 0 1 1 0 0 0 2 2 0 0 0 0 0 0 0 0 1 0 1 1 0 0 0 2 2 1 0 1 0 1 2 0 0 2 0 0 0 1 1 1 2 0 2 0 0 1 0 0 1 1 1 1 0 1 1 0 0 2 0 0 0 1 0 1 0 1 2 2 2 0 2 1 1 1 1 0 0 0 1 2 1 0 0 0 2 0 0 0 2 0 0 1 1 0 0 1 1 1 0 1 0 0 1 0 1 0 1 2 0 1 0 1 0 0 0 1 1 2 2 0 2 1 1 0 0 1 0 1 0 1 0 2 0 0 0 1 0 0 1 1 2 2 2 0 0 0 2 1 1 0 1 0 0 0 0 0 0 2 0 2 2 2 0 1 0 0 2 0 0 0 1 1 1 0 0 1 1 0 2 1 0 1 0 0 0 0 2 0 0 0 1 0 1 0 0 0 1 0 1 2 0 0 0 0 0 0 1 0 0 0 1 1 0 0 0 2 1 0 0 2 2 0 2 0 0 1 0 1 1 1 1 1 2 0 1 0 0 1 2 0 2 0 2 0 2 2 2 1 1 0 0 0 1 1 0 0 1 1 0 2 0 0 2 2 0 0 1 0 1 1 2 1 1 1 2 0 2 0 0 0 1 1 0 1 0 0 2 1 1 0 0 0 0 0 0 1 0 1 0 1 0 0 0 2 1 2 0 1 0 2 1 2 0 1 0 0 0 0 1 0 0 1 0 0 0 0 1 0 1 0 2 2 2 2 0 0 0 0 0 0 0 0 1 0 0 1 1 2 2 2 0 1 0 1 2 1 0 1 0 1 2 0 2 0 0 2 1 1 1 0 1 2 1 1 1 0 1 0 1 1 0 1 1 2 0 0 1 1 0 0 0 0 0 0 0 1 2 2 2 0 0 0 0 1 0 1 0 0 0 0 0 0 1 0 0 1 0 1 0 1 0 1 0 2 0 0 0 0 0 1 0 2 0 0 0 0 1 0 0 0 0 1 0 0 0 1 2 0 0 0 0 1 1 2 0
29 0 0 0 1 0 1 0 0 2 0 0 0 0 0 0 0 1 2 0 2 1 0 1 1 1 0 2 2 2 2 0 1 1 0 0 1 1 1 0 0 1 0 0 0 0 0 0 0 0 0 2 0 0 2 2 1 0 1 0 0 0 1 1 0 0 0 0 0 0 0 0 1 2 0 2 2 0 0 1 0 2 1 1 1 0 0 0 2 2 0 1 0 0 0 0 0 1 0 1 0 0 0 1 1 1 1 2 2 0 0 2 1 2 2 1 1 1 2 0 0 0 2 1 1 1 1 0 0 0 0 0 1 0 0 0 1 0 0 0 0 2 0 1 0 0 0 0 1 2 1 0 2 0 0 0 0 0 0 1 0 1 0 2 1 2 0 1 0 0 0 1 1 1 1 1 0 1 0 0 1 1 2 2 2 2 2 2 1 0 1 2 2 2 2 2 1 0 0 0 1 1 0 1 1 1 1 1 1 0 2 0 1 0 1 2 0 0 2 1 1 1 2 2 0 0 1 1 0 1 0 0 0 0 2 0 0 2 0 0 0 1 2 1 0 1 0 1 2 0 0 0 0 0 0 0 0 0 0 0 0 0 0 0 1 0 0 1 2 0 0 1 1 2 1 1 0 2 2 0 1 1 1 1 0 0 0 2 1 2 0 0 1 2 1 1 1 0 0 0 0 0 1 1 0 1 0 2 1 0 1 2 0 0 2 0 0 0 0 0 1 2 1 1 1 0 1 2 1 0 0 1 0 0 0 0 0 0 2 0 1 1 1 0 0 2 0 0 2 2 0 0 1 2 1 0 0 0 0 1 0 2 2 0 2 0 1 2 2 0 0 2 0 0 0 0 0 2 1 1 1 2 0 0 1 0 1 1 1 1 1 1 0 0 2 0 1 2 0 0 0 0 0 1 1 0 1 1 0 1 0 1 0 1 0 0 0 0 0 2 0 0 0 2 1 1 0 2 0 1 2 0 0 1 0 0 0 0 0 0 1 1 1 1 0 1 1 2 2 2 0 0 1 2 1 1 0 1 0 2 0 2 1 0 0 1 1 1 2 0 0 0 0 0 0 0 1 1 2 0 2 1 0 0 2 0 0 1 1 0 0 1 0 1 1 0 0 1 1 1 1 2 0 0 0 1 2 0 0 0 0 0 1 1 1 0 0 2 0 1 1 2 1 0 0 1 1 0 2 0 1 0 0 0 1 0 2 1 1 2 1 1 2 1 2 1 0 1 1 1 1 0 0 1 2 1 1 0 0 0 0 0 1 1 0 0 0 1 1 0 1 1 0 0 0 0 0 2 0 1 2 0 1 1 1 1 1 0 0 0 1 1 1 0 0 0 0 0 0 0 0 2 0 0 2 1 1 0 1 1 0 0 1 2 2 2 0 2 0 0 0 0 0 0 0 0 1 0 0 0 1 2 0 0 0 1 0 0 2 2 0 1 0 1 2 2 2 0 0 1 0 2 1 0 0 0 2 0 2 0 0 0 1 0 2 2 0 1 0 0 2 0 1 0 0 1 1 1 1 1 1 1 2 1 1 2 1 0 0 1 0 0 0 1 0 0 0 0 0 1 0 1 0 0 1 0 1 2 2 0 1 0 0 2 0 1 0 0 0 0 0 0 1 0 1 2 0 0 0 0 0 0 0 2 1 0 2 2 0 2 0 0 0 0 0 0 1 0 0 0 0 0 1 1 0 0 1 0 1 0 0 0 2 0 0 1 2 1 1 2 0 0 0 0 0 1 0 1 1 0 0 2 0 0 1 2 0 1 2 1 1 0 1 2 2 0 1 1 0 1 1 0 0 2 1 0 2 1 1 1 1 0 1 1 1 2 2 1 0 0 0 1 0 2 0 0 1 1 1 0 2 2 1 0 0 2 0 1 0 0 1 1 0 0 0 0 0 0 0 0 0 0 1 0 1 0 1 0 0 0 1 0 0 0 0 0 0 0 0 0 0 0 1 1 0 0 0 0 2 2 2 0 0 0 0 1 1 1 1 0 0 0 1 1 2 1 1 0 0 0 0 2 0 0 2 2 0 1 0 1 0 1 2 0 2 2 0 2 2 1 0 2 1 1 0 1 0 1 0 0 0 0 0 1 0 0 0 0 0 0 1 0 2 0 1 1 0 0 0 0 0 0 0 1 2 0 2 1 1 1 1 1 1 0 1 1 1 0 0 0 1 0 0 0 0 1 0 1 1 1 0 1 0 1 0 0 1 0 0 0 0 0 0 2 0 0 0 0 1 0 2 1
30 0 0 0 0 0 2 0 0 2 0 0 0 1 0 1 0 0 0 2 0 0 0 1 1 1 1 1 1 2 2 0 0 1 1 0 2 1 0 0 0 2 1 0 0 1 0 2 0 2 0 2 2 0 0 0 0 0 1 0 1 0 2 1 0 0 0 0 0 0 0 1 2 1 1 1 1 0 0 0 1 1 1 1 1 0 0 0 2 2 0 0 1 1 2 2 0 2 0 2 1 0 1 0 2 1 2 0 0 2 0 0 0 2 2 0 0 0 2 0 1 1 2 2 2 0 2 1 0 2 2 1 0 0 0 0 0 0 0 0 0 2 2 0 1 0 1 0 0 0 0 0 0 1 1 0 2 1 0 0 0 0 0 1 1 1 0 0 0 1 1 0 1 0 0 1 0 0 0 0 0 0 0 0 1 1 0 1 1 2 0 0 1 1 1 2 0 1 0 0 2 2 0 1 1 1 1 1 1 0 1 2 1 0 2 2 0 2 1 1 0 0 2 1 0 0 1 1 0 1 0 1 1 1 0 1 0 2 0 0 0 1 2 1 0 1 0 0 2 0 0 0 0 0 0 0 0 1 0 1 0 1 0 1 1 0 0 0 2 0 0 2 1 1 0 0 0 2 2 0 0 1 1 1 1 0 0 1 0 2 0 1 1 1 1 0 1 1 0 0 1 0 1 1 0 1 1 0 0 0 0 1 0 1 1 0 2 2 0 0 0 2 1 1 0 0 1 1 1 0 0 2 1 0 0 0 0 0 2 0 1 1 1 0 0 1 1 0 0 0 0 2 0 2 0 0 1 0 0 2 0 2 2 0 2 1 0 2 2 1 0 2 0 0 0 0 1 2 0 0 1 1 0 0 0 1 1 0 0 1 0 0 0 0 2 1 0 0 2 2 1 2 0 0 0 0 1 1 1 2 0 0 0 1 1 2 1 0 2 0 0 0 0 0 0 0 0 0 0 0 0 0 1 2 1 0 1 1 0 2 2 1 1 1 1 2 0 0 0 1 0 0 0 0 2 0 2 2 1 2 0 2 0 0 0 0 0 1 2 1 1 1 1 1 1 0 0 2 2 1 0 1 1 0 2 1 0 1 1 0 0 1 1 0 1 0 0 0 1 1 1 1 1 1 1 2 0 0 1 0 1 0 0 1 1 0 0 2 1 1 2 2 1 0 0 1 0 0 0 1 0 0 1 0 1 0 1 0 0 1 0 2 1 1 1 2 0 1 1 1 1 0 0 2 1 0 0 0 0 1 1 0 0 0 0 0 0 1 1 0 1 0 1 0 1 0 1 0 0 2 2 1 1 2 1 0 0 1 0 1 0 0 1 0 0 1 1 0 0 0 0 0 0 0 2 0 0 0 0 2 2 0 0 1 0 0 0 0 0 1 1 0 0 0 0 1 1 1 0 0 1 1 1 0 0 1 0 0 1 1 1 0 0 1 1 0 1 0 0 1 0 2 0 0 0 1 2 0 2 0 0 0 1 0 1 2 0 2 0 1 0 1 0 0 1 0 0 1 1 1 2 0 2 1 0 2 2 0 0 2 0 0 0 1 0 0 0 0 0 1 0 1 0 0 1 0 1 1 2 0 1 0 0 1 0 1 0 2 2 2 0 0 0 0 2 0 0 0 0 0 0 0 0 2 0 1 0 0 2 2 1 2 0 0 0 1 1 1 0 0 0 0 0 0 0 0 2 0 0 0 0 0 2 1 0 1 1 2 2 2 0 0 0 0 0 0 0 2 1 2 0 0 0 1 0 1 1 1 2 1 1 0 1 1 0 1 0 0 1 2 1 0 0 2 1 0 1 0 0 2 1 0 2 0 2 2 2 2 0 0 0 1 1 2 0 0 0 2 0 0 0 0 0 0 0 1 0 0 0 0 0 0 0 0 0 0 0 0 0 1 1 0 0 0 2 0 0 0 0 0 1 0 1 0 1 0 1 0 1 0 0 0 0 2 0 1 0 2 2 0 1 1 1 1 0 0 0 0 1 0 0 0 1 2 2 2 2 0 0 1 0 1 0 0 2 2 0 2 1 1 1 2 0 0 1 1 0 1 1 0 0 1 0 2 2 2 1 1 0 1 0 0 1 1 1 0 1 0 1 1 0 0 1 1 1 1 0 1 1 0 2 0 2 0 0 0 0 1 0 2 0 1 1 0 1 0 0 0 1 1 0 0 0 0 0 0 0 0 1 1 0 0 0 1 0 0 0 0 0 1 0 0 0 1 0 0 0 1 2 0 0 0
31 1 0 0 0 0 1 1 0 0 0 0 0 1 0 0 0 0 1 1 0 0 0 0 0 0 1 2 2 2 2 0 2 2 0 0 1 0 0 0 0 2 0 0 0 0 0 0 0 0 0 1 0 1 1 1 0 1 2 1 1 2 0 1 0 0 0 0 0 0 0 1 2 2 2 2 0 0 1 1 0 2 2 1 1 0 0 1 2 2 1 1 2 0 0 2 0 1 0 1 1 0 1 0 2 1 2 1 2 0 0 2 1 1 1 1 1 0 1 0 1 0 1 1 0 0 0 1 0 1 0 0 1 0 0 0 1 0 0 0 1 1 0 0 1 0 0 0 0 0 0 0 1 0 1 1 1 0 1 1 0 1 0 2 0 2 0 2 0 1 1 0 2 2 1 2 1 2 0 0 1 2 2 2 2 2 2 1 0 0 0 1 1 1 1 2 0 0 0 0 1 1 0 1 1 2 1 0 1 0 2 0 1 0 1 2 0 1 2 1 0 0 2 1 0 1 0 2 0 1 1 0 0 0 1 0 0 2 0 0 0 0 2 0 0 2 2 0 1 1 1 1 0 0 0 0 0 2 0 0 0 0 0 0 1 1 0 0 2 0 0 1 1 2 0 0 0 1 1 0 0 0 1 0 2 0 1 2 0 2 0 0 0 2 1 1 2 0 0 0 0 0 2 0 0 0 0 0 0 0 0 1 0 2 0 0 0 0 0 0 0 1 2 2 0 0 0 1 1 1 0 1 1 0 0 0 0 1 0 1 1 1 0 0 0 1 1 0 1 0 0 1 1 2 1 0 0 0 0 2 0 2 1 0 1 1 1 2 2 0 0 2 0 0 0 0 0 1 1 2 2 0 1 0 1 0 0 0 0 0 0 1 0 1 1 1 0 0 0 0 0 0 0 2 2 0 0 1 0 0 0 1 0 1 1 1 0 0 0 0 1 1 0 1 1 2 1 1 0 1 0 0 1 2 2 1 0 0 0 0 2 0 1 1 1 2 0 0 0 1 0 0 0 1 1 0 1 0 0 0 1 0 1 0 0 1 1 0 2 0 1 0 2 2 2 0 2 2 2 1 1 1 0 1 2 0 0 2 2 0 2 2 0 2 1 0 0 1 1 1 1 2 1 0 1 2 1 0 0 0 0 0 1 0 0 2 1 2 2 2 2 2 2 0 0 2 1 0 1 0 1 0 0 0 1 1 2 1 1 1 1 0 1 1 1 1 1 0 2 1 0 1 0 1 2 1 1 0 1 0 0 1 0 1 0 0 0 2 1 1 1 1 0 0 0 0 0 1 0 2 2 1 0 0 1 1 1 1 0 1 0 0 1 0 0 0 0 1 1 0 0 1 0 1 1 0 0 0 1 0 0 0 1 1 1 1 0 1 0 1 0 1 0 1 1 0 1 2 0 0 1 1 0 0 0 1 1 0 2 1 0 1 0 0 2 1 1 0 1 2 2 2 1 1 2 0 1 0 1 1 1 0 1 0 1 2 2 1 1 0 1 1 0 0 0 2 2 1 1 1 2 1 1 1 1 0 0 0 0 1 0 0 0 1 0 0 0 1 1 1 0 1 1 0 2 0 1 2 2 0 1 0 1 0 1 1 0 1 1 1 0 0 0 0 2 1 0 0 0 0 0 0 1 1 0 2 1 0 0 0 0 0 0 0 0 1 1 0 0 0 0 0 0 0 0 1 1 1 2 1 1 1 2 0 0 0 2 0 1 1 1 0 0 0 1 1 1 1 0 0 0 2 0 0 0 2 0 1 2 1 0 0 0 1 1 0 0 0 0 1 1 0 0 1 0 1 1 1 0 0 0 0 2 0 1 1 2 2 1 1 0 1 0 2 1 0 1 2 0 0 0 0 0 1 1 2 0 1 0 0 0 1 1 0 1 0 1 1 0 0 2 0 1 0 1 1 1 0 1 0 0 1 0 0 0 0 0 0 2 0 0 0 1 2 0 1 0 1 2 1 2 0 0 0 0 1 1 0 1 0 0 0 0 2 2 1 1 0 1 0 0 0 1 0 1 1 1 2 0 2 0 0 1 0 1 1 0 2 2 2 0 2 1 2 0 0 1 0 0 1 0 0 0 1 0 0 0 1 2 1 0 0 1 1 1 1 1 1 1 0 1 0 2 0 0 0 0 0 0 1 0 1 1 0 2 1 1 0 1 0 1 0 1 0 0 0 0 0 2 0 0 0 0 0 0 0 0 1 0 1 1 0 0 2 1 0 0 0 1 1 2 1
32 1 0 0 0 0 2 1 1 1 0 0 0 0 0 0 0 0 0 2 0 0 1 0 0 0 0 2 2 2 2 0 0 2 0 0 2 2 0 1 1 1 1 1 0 1 0 1 1 2 0 1 0 1 1 1 0 0 0 0 1 1 1 0 0 0 0 1 0 0 0 0 0 2 0 2 1 0 1 0 1 2 2 1 0 0 0 0 1 2 0 1 0 0 2 2 0 1 0 1 1 0 1 0 2 0 2 1 1 1 0 1 1 2 2 0 0 0 1 0 1 0 2 2 2 0 2 1 1 0 1 0 0 0 0 0 0 0 0 0 0 2 0 0 1 0 0 0 0 1 0 0 0 0 0 0 0 0 0 0 0 0 1 2 1 2 0 1 1 1 0 1 1 2 0 1 1 1 0 1 1 1 0 0 1 1 0 1 0 0 0 1 0 0 1 2 1 0 0 0 0 0 0 2 2 0 1 2 0 0 0 2 2 0 1 2 1 1 1 0 1 1 2 2 0 0 1 1 0 0 0 0 0 0 1 0 0 2 0 0 0 0 2 2 0 2 0 0 2 0 0 0 0 1 0 0 0 2 1 1 1 0 0 0 1 0 0 0 1 1 1 1 0 2 0 0 1 2 2 0 0 1 1 1 0 1 2 1 1 2 0 1 0 1 1 1 0 0 0 0 0 0 2 0 0 0 0 0 1 1 1 2 0 2 1 0 0 2 0 0 0 2 1 1 2 0 2 1 1 0 0 1 0 0 0 1 1 1 1 0 2 1 0 0 0 1 1 1 2 0 1 0 0 2 0 0 1 0 0 2 0 2 1 0 1 0 0 0 2 0 0 2 0 0 0 0 0 1 1 2 1 0 1 1 1 1 1 1 1 1 0 0 0 0 2 0 1 1 1 1 1 1 0 1 2 1 0 0 0 2 0 0 0 1 1 1 0 0 1 0 0 1 0 0 0 1 1 2 0 1 2 0 0 0 1 1 1 0 0 0 2 1 0 0 0 2 2 0 0 0 0 0 0 2 0 0 0 0 0 0 2 0 1 1 1 2 2 1 2 1 1 1 2 2 1 1 0 1 2 0 1 2 0 0 1 2 1 1 2 0 1 2 1 0 1 0 0 0 1 0 1 1 1 0 1 2 1 1 0 0 1 0 0 2 0 0 0 1 1 1 1 1 2 1 1 2 0 1 0 1 0 0 0 1 0 1 2 0 0 2 1 1 2 2 2 2 0 1 1 1 1 0 0 0 2 1 1 1 0 0 0 0 0 1 0 0 0 1 1 0 1 1 1 0 0 1 1 1 0 2 2 0 0 1 1 1 1 2 0 2 1 0 1 0 0 0 0 0 0 0 0 2 0 0 1 1 1 0 0 2 1 0 0 1 0 1 0 0 0 0 0 0 0 0 1 0 1 1 0 0 0 1 0 0 0 0 1 1 2 2 1 1 0 0 2 2 2 0 0 0 1 2 1 1 1 0 1 0 2 1 1 1 0 1 1 1 0 2 0 2 0 0 0 0 0 1 1 0 2 0 1 1 2 1 1 1 1 2 1 1 1 1 0 2 1 1 0 1 0 2 1 0 0 0 1 0 1 0 1 0 1 0 0 2 0 1 0 0 0 1 0 1 1 0 1 1 1 0 2 0 1 1 0 2 0 0 0 1 0 1 0 0 0 0 0 1 1 1 0 0 0 0 0 0 0 1 1 0 1 0 0 0 2 1 0 1 1 1 0 2 0 0 0 0 0 1 0 0 1 1 0 1 0 0 0 1 0 1 1 1 1 1 0 1 1 0 0 1 0 1 1 0 0 1 0 0 1 0 0 2 2 0 2 0 2 2 2 2 1 1 1 1 0 2 0 0 0 2 0 0 0 0 1 0 0 1 0 1 1 0 1 1 0 0 0 0 0 0 0 0 2 0 2 1 0 1 2 0 0 0 0 0 0 0 0 1 1 0 0 0 0 0 1 1 0 0 0 0 2 1 1 0 0 1 0 1 1 0 1 0 0 0 0 1 1 1 1 0 0 1 0 1 0 1 1 1 0 1 0 2 0 0 0 0 1 1 0 0 2 2 0 2 0 1 1 1 0 0 0 1 0 0 0 2 0 0 0 2 2 0 0 0 2 1 1 0 1 1 0 0 1 0 1 1 2 0 2 0 0 0 0 0 2 0 2 0 1 1 2 1 1 0 0 0 0 0 0 0 1 0 0 0 1 1 1 0 0 1 0 2 2 0 1 1 0 0 0 0 0 0 2 1
33 1 0 0 0 0 1 1 0 2 0 0 2 2 0 1 0 0 1 1 1 1 1 0 0 0 0 2 2 2 2 0 1 2 0 0 1 1 0 0 0 1 0 0 0 1 0 0 1 2 1 0 0 0 1 0 0 0 0 2 0 0 2 2 0 0 1 1 0 0 0 0 2 2 1 2 0 0 1 1 1 2 2 0 2 0 0 1 2 2 1 2 2 0 0 2 0 0 0 0 0 0 1 0 2 1 2 1 1 1 1 2 0 1 1 0 0 0 0 0 2 0 1 2 1 0 1 1 0 1 1 0 1 0 0 0 0 0 1 0 2 1 0 0 0 0 0 0 1 1 0 0 0 0 0 0 1 1 0 1 0 0 0 1 0 1 0 2 0 0 0 0 1 1 0 0 0 1 0 0 1 1 1 1 1 1 1 0 0 1 0 0 1 0 1 1 0 0 0 0 1 1 0 2 2 0 0 1 0 1 2 0 2 0 2 2 1 0 1 0 0 0 1 1 1 0 2 2 0 2 0 0 1 1 1 0 0 2 0 0 0 0 2 1 0 1 0 0 2 0 0 0 0 0 0 0 0 2 0 0 0 0 0 0 0 0 1 0 2 0 0 2 0 2 0 0 0 2 1 0 1 1 2 2 0 2 2 0 0 2 0 0 1 2 2 1 1 1 0 0 0 0 2 0 1 1 2 1 0 0 0 1 0 1 1 0 0 0 0 0 2 2 2 0 0 0 2 0 1 1 0 0 1 0 0 0 0 2 0 0 0 0 0 0 0 0 2 1 1 1 0 1 1 2 1 0 0 0 1 0 1 1 2 0 2 2 0 1 2 0 0 2 1 1 1 0 1 2 0 0 1 1 1 1 1 0 0 1 1 0 0 0 1 0 2 0 1 0 1 2 2 2 0 1 1 0 1 1 1 1 1 1 0 2 0 2 0 1 0 0 0 1 0 1 2 2 0 1 0 0 1 0 0 1 1 0 1 0 0 0 2 0 1 0 0 1 0 0 0 0 0 1 0 2 0 0 0 1 0 1 1 1 1 0 0 0 0 0 2 0 0 0 2 2 2 0 1 1 2 0 1 1 0 0 1 1 1 0 1 0 1 1 1 2 2 0 1 1 1 2 2 2 1 1 1 1 2 0 1 0 1 0 0 0 2 0 0 2 0 1 2 2 2 0 1 1 1 0 1 1 0 0 0 2 0 0 2 1 0 1 1 0 1 1 1 2 0 0 0 0 0 0 0 1 2 2 1 0 0 0 0 0 0 1 0 0 0 2 2 0 1 1 1 0 1 0 1 2 0 1 2 0 0 0 1 1 1 1 1 1 0 0 2 0 0 0 0 1 1 0 1 0 0 1 2 0 1 0 0 1 0 0 0 1 0 0 1 1 0 1 1 1 0 0 0 0 2 1 0 0 0 1 0 0 0 0 0 0 2 1 0 0 1 1 1 0 2 0 0 0 0 2 2 1 2 0 1 0 1 0 0 0 1 1 0 1 0 2 1 1 0 2 0 0 0 1 1 0 0 2 0 0 1 0 0 1 1 2 0 1 0 0 0 2 2 1 1 0 0 0 0 0 0 0 2 0 1 2 2 0 2 0 0 0 1 1 0 1 0 0 0 0 2 0 0 2 0 0 0 0 0 0 0 2 0 1 1 0 1 1 0 1 0 0 0 1 2 1 0 1 0 1 2 1 0 1 0 1 1 0 0 0 2 0 1 1 2 2 2 1 0 0 0 0 0 0 0 2 1 2 1 1 1 1 1 2 0 1 2 1 1 0 2 2 2 0 1 0 0 1 1 0 0 2 1 0 2 0 0 2 1 0 1 1 1 2 2 2 2 2 1 2 0 1 0 0 1 1 0 0 1 1 1 0 0 2 1 1 1 0 1 1 0 0 2 1 0 0 0 0 2 0 0 0 2 0 0 0 0 0 2 0 0 0 0 1 0 0 0 0 0 0 0 1 0 0 0 0 1 1 2 0 0 1 0 1 1 0 0 1 0 0 1 1 2 1 2 0 0 1 0 1 0 0 1 1 1 1 0 1 0 1 0 0 0 0 0 1 1 1 0 1 1 2 0 1 0 1 1 0 1 1 0 2 0 0 0 1 1 0 0 0 1 0 0 1 0 1 0 0 1 0 0 1 0 0 0 1 1 0 1 1 1 1 0 1 2 0 1 2 1 0 1 0 0 2 0 1 2 0 0 0 0 1 0 1 2 0 0 0 0 0 0 2 0 0 0 0 2 1 0 0
34 0 1 0 0 0 1 1 0 0 0 0 1 1 0 1 0 0 1 1 0 0 0 1 0 0 1 2 2 2 2 1 1 0 2 0 2 1 1 0 0 1 0 0 0 1 1 0 1 1 0 1 0 0 2 0 0 0 1 1 1 1 0 1 0 0 0 0 0 0 0 0 2 2 2 2 0 0 1 1 0 1 2 2 1 1 1 0 2 2 0 0 1 0 0 2 1 0 0 0 1 0 1 0 2 1 2 1 2 0 0 1 1 1 1 1 1 0 1 0 1 0 2 1 1 1 1 2 2 0 0 2 0 0 0 0 0 0 0 0 0 2 0 0 0 0 0 0 0 1 1 0 0 1 1 0 0 1 0 0 1 2 0 1 1 2 1 0 0 2 2 0 0 2 0 1 0 2 2 2 2 2 0 0 0 0 0 1 0 1 0 1 2 2 2 2 0 1 0 0 1 1 0 2 2 0 0 1 1 0 1 0 2 0 0 2 1 1 2 1 0 0 2 2 0 0 1 2 0 2 1 0 1 1 2 1 0 2 0 1 0 1 2 0 0 0 0 1 1 1 0 0 0 1 0 0 2 1 0 1 0 1 0 0 1 0 1 0 1 0 1 1 0 0 1 1 0 2 2 0 0 2 2 1 1 1 1 2 2 2 0 2 2 2 2 0 2 2 0 0 0 0 2 0 0 0 0 0 0 1 0 1 0 1 1 0 0 0 1 1 1 1 2 0 0 0 0 1 0 1 0 0 1 1 0 0 0 0 2 0 1 1 1 0 0 0 1 0 2 1 0 0 0 2 0 0 1 0 0 2 0 2 2 0 2 1 0 1 2 0 0 2 1 1 0 1 2 2 1 2 1 2 1 0 1 1 1 0 0 0 1 2 1 0 1 1 1 0 1 1 1 1 0 1 1 0 1 0 0 1 0 0 0 0 1 1 0 0 1 0 0 1 0 2 0 0 0 0 2 1 1 0 1 1 1 1 1 1 0 1 2 2 2 1 1 2 0 1 2 1 1 0 0 2 0 0 0 2 2 1 1 1 1 0 0 2 2 1 2 1 0 2 2 1 0 1 0 2 1 1 0 2 0 1 2 1 0 1 2 0 1 2 2 2 1 0 0 1 1 1 1 1 2 2 2 0 1 0 0 0 1 0 1 1 0 1 0 2 0 0 1 2 2 1 1 1 0 0 0 2 0 0 0 0 1 0 1 1 0 0 0 1 1 0 1 1 0 0 1 1 0 0 0 1 1 0 0 0 0 0 0 0 1 2 0 1 1 1 1 0 0 0 1 0 1 0 1 1 0 1 1 0 0 1 0 0 0 2 0 2 0 0 2 0 1 0 0 0 0 0 0 1 1 1 1 0 2 0 1 0 0 0 0 1 0 0 0 1 0 0 1 0 0 0 0 1 1 0 0 0 0 1 0 0 0 1 0 1 2 2 1 0 0 0 1 1 2 0 0 2 0 2 1 0 2 0 2 0 0 0 0 0 1 1 1 1 1 2 0 1 1 0 1 0 0 0 1 0 1 1 0 1 2 0 1 2 0 1 0 1 0 0 0 1 1 0 0 0 0 0 0 0 0 0 1 0 2 2 2 0 1 0 0 1 1 0 0 1 1 1 0 0 1 0 2 2 0 0 2 0 0 0 0 2 0 1 0 1 0 1 0 0 0 0 0 0 0 1 0 1 0 1 1 0 0 0 0 0 1 0 0 0 2 1 0 0 2 0 0 2 0 0 1 2 0 0 1 0 0 1 0 1 0 0 0 2 0 2 0 2 0 2 0 0 0 0 0 1 0 1 1 0 0 2 0 0 1 0 2 2 2 0 1 0 1 1 2 2 1 1 0 1 0 2 0 0 0 2 0 0 0 0 1 0 0 2 0 1 0 0 0 1 0 0 0 0 0 0 0 0 1 0 2 0 1 0 2 0 1 0 1 0 2 0 2 2 0 0 1 0 0 0 0 2 0 0 0 0 2 1 1 0 0 0 0 1 1 0 0 0 0 0 0 0 2 2 2 0 0 0 0 1 0 0 1 1 0 1 0 1 1 1 0 0 1 1 0 0 2 0 2 0 0 1 0 0 1 0 0 0 0 0 0 2 0 0 0 0 0 0 0 0 1 2 2 1 0 2 0 1 0 0 1 0 1 1 1 0 0 0 0 0 1 0 1 1 0 0 0 0 2 0 0 0 0 0 0 0 0 0 0 0 2 2 0 0 2 0 1 1 0 0 0 2 0 0 0 0 1 0 0 0
35 1 0 1 0 0 2 0 0 1 0 1 0 1 0 1 1 1 2 0 1 1 0 0 0 0 1 0 2 1 1 1 1 1 1 0 2 2 0 1 1 1 0 0 0 0 1 0 1 2 0 1 0 0 2 1 0 2 1 1 1 1 2 2 0 0 0 0 0 0 0 1 0 2 0 2 2 0 2 0 2 2 2 0 1 0 0 1 1 2 0 1 1 0 1 1 0 1 0 1 1 0 1 0 2 0 2 0 0 2 0 0 1 1 1 1 1 1 2 0 0 0 2 2 2 0 2 1 0 1 0 1 1 0 0 0 1 0 0 0 1 1 0 0 1 0 0 0 1 1 1 0 2 0 1 0 0 2 0 0 0 0 1 2 0 2 0 0 0 2 2 1 1 1 1 1 1 0 0 1 0 1 1 1 1 1 1 0 0 2 0 0 1 1 1 2 1 0 0 0 0 0 1 1 1 1 0 0 1 0 1 1 1 1 1 2 0 1 0 0 1 1 1 1 0 0 1 2 0 2 0 1 0 0 1 0 0 2 0 1 0 1 2 2 0 2 0 0 2 0 0 0 0 0 0 0 1 2 0 1 0 1 0 0 0 0 0 1 2 0 0 0 0 0 0 1 0 2 2 0 0 2 2 1 0 1 1 2 0 2 0 0 0 2 1 1 0 1 0 1 2 0 2 0 0 0 0 0 0 0 0 0 0 2 0 0 0 0 0 0 1 2 1 0 0 0 0 1 1 1 0 2 1 1 0 1 1 2 0 0 0 0 0 0 0 1 1 1 2 1 0 1 0 1 0 1 1 0 0 1 0 1 0 1 0 0 2 1 1 0 1 1 0 0 0 0 2 1 0 2 1 1 2 0 1 2 1 0 0 0 0 1 1 0 1 1 0 1 1 1 1 1 0 1 1 0 1 0 0 2 0 0 0 0 0 0 0 0 0 0 1 2 0 1 0 0 1 0 0 0 0 1 0 0 1 1 0 1 0 0 0 2 0 2 1 2 1 1 0 0 0 1 1 2 1 1 0 2 1 2 1 2 0 0 0 1 0 1 2 1 1 1 1 1 0 0 0 1 2 0 1 1 0 1 2 0 0 2 2 0 1 2 1 1 0 0 0 1 1 0 1 2 0 0 0 2 1 0 0 0 0 1 0 1 0 1 0 2 2 2 2 2 2 0 0 2 1 0 0 1 0 0 1 1 0 1 1 0 0 1 1 0 2 2 2 2 0 2 2 2 1 0 0 2 1 0 0 1 0 1 0 0 1 2 1 1 1 2 2 0 0 0 0 0 0 1 1 1 0 2 1 0 1 1 1 1 1 1 0 1 0 0 1 0 0 0 1 0 0 0 0 1 1 0 1 1 0 0 0 1 0 0 0 1 0 1 0 1 1 1 0 1 0 0 0 0 0 1 0 0 1 0 0 0 0 1 1 1 2 2 1 0 0 1 1 1 2 0 0 1 0 0 1 1 2 0 1 1 1 1 1 0 2 0 1 2 0 2 1 1 0 0 0 0 0 1 1 0 1 1 1 1 2 2 1 2 1 1 0 0 0 0 0 1 0 0 0 0 0 0 0 1 0 0 1 0 1 2 2 0 0 0 0 2 0 0 0 0 0 0 0 0 0 0 1 2 0 0 1 0 1 1 0 2 0 0 2 0 1 1 1 1 0 0 0 1 2 0 0 0 0 0 0 1 0 0 0 1 2 1 1 2 2 0 0 2 2 2 2 1 0 0 0 0 1 1 2 0 1 1 0 2 0 1 0 1 1 1 1 1 1 1 2 2 1 1 1 1 0 1 1 0 0 1 0 0 1 1 0 1 1 0 1 0 1 1 1 2 1 1 1 1 0 2 0 0 1 1 0 0 1 1 1 0 0 2 0 0 1 0 1 1 0 1 1 0 1 0 0 1 1 0 1 0 1 1 1 0 1 0 1 0 0 0 0 0 0 0 0 0 0 0 1 0 0 0 0 0 1 2 2 0 2 2 0 2 0 0 0 0 2 0 0 1 2 1 1 0 2 1 0 1 0 0 1 1 1 0 0 0 0 0 0 0 0 0 0 0 2 0 0 2 0 0 1 1 2 1 0 0 1 1 0 1 0 0 0 0 0 0 0 0 2 1 2 0 1 0 0 1 1 0 1 1 1 0 2 1 0 2 0 0 2 0 1 0 1 0 1 1 0 0 1 0 0 1 1 1 1 1 0 1 1 1 0 0 1 1 0 1 1 0 0 2 1 1 0 0 2 0 1 1
36 0 1 0 0 1 1 1 0 1 0 0 0 0 0 0 0 0 1 1 0 0 1 0 0 0 1 1 1 2 2 1 1 2 0 0 2 2 1 1 1 0 0 0 0 0 1 0 1 1 1 1 0 1 1 0 0 0 1 0 0 1 0 0 1 1 1 0 0 0 0 0 1 2 1 2 1 0 0 0 1 2 1 1 2 0 0 1 2 2 1 1 1 0 0 1 0 1 0 0 0 1 1 0 2 0 2 1 1 1 0 2 0 1 1 0 0 0 0 0 2 0 1 1 0 0 0 1 0 0 1 0 0 0 0 0 0 0 0 0 1 1 0 0 0 0 0 0 0 0 0 0 1 0 1 0 0 1 0 1 1 1 1 2 1 2 1 0 1 0 0 2 0 1 0 1 1 1 0 1 1 1 0 0 1 0 1 1 0 1 0 1 2 1 1 2 2 0 0 0 1 1 0 2 2 2 1 1 1 0 2 1 1 0 1 2 0 2 2 2 0 0 2 1 0 1 1 2 0 2 0 0 0 0 2 0 0 2 1 1 0 0 2 2 0 2 0 0 2 0 0 0 1 0 0 0 1 2 0 2 0 2 0 0 1 0 0 0 0 0 0 2 1 2 0 0 0 1 1 0 0 2 1 1 0 1 1 2 1 2 0 1 1 2 2 1 2 2 0 1 1 0 2 0 1 1 2 0 0 0 0 2 0 1 2 1 0 0 0 0 2 1 2 2 0 0 0 1 1 1 0 2 2 0 0 0 0 0 2 0 0 0 1 0 0 1 1 0 2 2 0 0 0 2 0 0 2 0 0 2 0 2 2 0 2 0 1 2 2 0 0 2 0 0 0 1 1 1 1 1 2 0 2 0 1 0 0 0 0 0 0 0 1 0 1 1 0 0 0 0 0 0 0 1 2 1 0 0 0 2 0 0 0 1 1 1 0 0 1 0 0 0 1 1 0 0 1 1 0 0 1 0 0 0 1 1 1 1 0 0 1 2 2 0 0 1 1 0 1 2 0 0 0 2 0 0 0 1 1 1 2 0 0 1 0 1 1 1 2 1 1 1 2 2 2 0 0 2 2 2 0 1 0 0 2 0 0 0 0 0 0 0 0 2 1 0 0 0 1 0 1 2 1 1 1 1 1 0 0 0 0 2 0 1 0 1 0 1 0 1 1 1 2 1 1 2 0 1 1 1 1 1 0 1 0 0 1 1 0 2 1 0 1 1 1 1 0 1 1 1 0 0 0 1 1 0 0 0 0 0 0 0 1 1 0 0 0 2 2 0 2 2 0 0 0 0 0 2 0 2 2 0 1 2 1 0 0 1 0 1 0 0 2 0 2 0 0 0 0 0 0 1 0 2 2 0 0 0 0 1 1 0 0 0 0 0 0 0 0 0 1 0 0 0 0 1 1 1 0 0 1 1 0 0 0 1 0 0 2 0 1 0 1 1 1 0 2 1 0 1 1 1 2 0 1 0 2 0 2 1 1 0 1 0 2 2 1 2 0 0 2 0 0 1 1 1 1 0 1 1 1 1 2 0 0 2 1 1 0 1 0 0 0 1 0 0 0 0 0 1 0 1 0 0 1 0 2 2 2 0 1 0 1 1 1 0 0 0 0 0 0 0 0 0 2 0 0 0 0 0 0 0 0 1 0 1 1 0 1 1 1 1 0 0 0 1 2 0 0 0 0 0 0 0 0 0 0 0 1 0 0 1 2 1 0 0 2 1 1 2 0 0 0 0 0 0 1 1 1 1 1 2 0 0 0 1 1 2 0 2 0 2 2 2 1 0 0 1 0 2 1 0 0 2 1 2 1 0 1 2 2 0 1 1 1 2 2 1 1 1 0 1 0 2 0 1 0 1 0 1 0 0 1 0 0 1 1 1 0 0 0 0 0 1 1 0 1 0 0 0 2 0 0 0 2 0 0 0 0 1 0 0 0 0 0 0 1 0 2 0 1 2 1 1 0 0 0 0 2 2 2 0 2 2 0 2 0 0 0 1 1 0 0 1 1 1 1 0 0 0 0 2 0 0 1 1 1 1 1 1 0 1 2 0 1 1 0 1 1 1 0 1 1 0 1 1 0 0 1 1 1 0 0 1 0 0 0 1 2 1 0 0 1 0 1 2 0 0 2 0 1 0 0 2 1 0 1 1 0 1 0 0 1 0 1 0 1 0 2 1 0 0 0 0 0 0 0 0 2 0 0 0 0 1 1 0 1 1 2 1 0 1 1 1 0 0 1 1 1 1 2 1
37 1 0 0 1 1 2 1 0 0 0 0 0 0 0 0 0 0 1 1 1 1 0 0 0 0 1 1 1 2 2 1 2 2 0 0 0 0 0 0 0 1 0 0 0 0 0 0 0 1 0 0 0 0 2 2 0 1 2 1 1 1 2 1 1 1 1 0 0 1 1 2 2 2 2 2 0 1 1 2 0 2 1 1 2 0 0 0 0 1 0 0 1 0 1 2 0 1 0 1 1 0 1 0 1 1 1 0 0 1 0 1 1 1 2 2 2 0 1 0 2 1 0 2 0 0 0 0 0 0 1 0 0 0 0 0 0 0 0 0 0 2 0 0 0 0 0 0 2 2 1 0 0 0 0 0 0 1 0 0 1 1 0 1 0 2 0 1 1 0 0 0 0 1 0 1 1 1 0 0 1 1 0 0 1 0 1 0 0 1 0 0 2 0 1 0 0 1 0 0 2 2 0 1 1 1 1 1 1 0 1 1 1 0 1 2 0 0 2 1 0 0 2 2 0 0 0 0 0 0 0 1 0 0 2 0 0 1 0 0 0 0 2 2 0 2 0 0 2 0 0 0 0 0 0 1 1 0 0 0 0 0 0 0 1 0 1 0 2 0 1 0 1 2 0 0 2 2 2 0 0 2 2 2 0 2 2 1 0 1 1 0 0 1 0 0 1 2 0 2 2 1 2 0 0 1 0 0 0 1 0 1 0 1 1 1 0 0 1 1 0 2 2 0 1 0 1 1 2 1 0 0 0 0 0 0 0 1 1 2 1 2 1 1 0 2 0 0 2 2 1 0 0 2 0 0 1 0 0 1 0 1 0 0 0 0 0 2 1 0 1 1 0 0 0 0 2 1 0 0 1 1 2 0 0 0 0 0 0 1 0 0 1 0 1 1 0 0 0 0 0 0 0 1 1 0 0 0 0 2 0 0 0 1 1 2 0 0 0 1 0 1 0 2 2 2 0 0 0 0 0 0 0 0 0 0 2 0 0 1 1 0 1 0 0 0 0 0 0 1 0 0 0 1 1 0 1 1 1 1 2 1 1 0 1 1 1 0 2 0 0 0 1 1 2 0 1 1 2 1 0 2 0 0 2 1 0 0 1 0 0 1 0 2 1 0 0 1 2 1 1 2 2 2 2 0 2 1 0 0 0 0 0 2 0 0 0 1 1 2 2 1 2 0 0 2 1 1 0 1 0 1 0 0 0 0 1 1 1 1 1 0 2 1 0 1 0 1 1 1 1 0 0 1 2 0 0 0 0 1 1 0 1 1 0 0 0 1 0 1 0 1 0 0 0 0 0 2 0 2 2 1 1 2 1 1 1 2 1 2 0 0 0 0 0 0 0 1 1 0 0 1 0 0 2 0 1 0 1 1 0 0 0 1 0 0 1 0 0 0 1 0 0 0 0 1 1 2 0 0 1 1 1 0 0 1 0 1 2 2 1 0 1 1 1 0 1 1 0 1 1 1 0 0 0 1 2 1 2 0 0 0 1 0 2 2 0 2 0 1 1 0 1 0 0 1 2 0 2 0 2 0 2 0 0 2 0 1 1 2 0 0 0 2 1 1 0 0 0 1 0 1 0 0 2 1 1 1 1 0 1 0 0 2 0 0 0 1 1 1 0 0 1 0 1 2 0 0 0 0 0 0 0 2 0 1 0 0 1 1 0 1 1 0 0 0 2 1 0 0 0 0 0 0 1 0 0 0 1 0 0 1 2 1 0 0 2 1 1 2 0 0 0 0 0 0 1 2 2 2 0 1 1 1 0 1 1 0 2 0 2 0 0 1 1 0 0 0 1 1 1 0 0 1 0 0 1 1 0 1 0 0 2 0 1 1 2 2 0 1 1 0 0 0 0 0 1 2 0 0 1 1 0 0 0 1 0 0 0 0 0 0 0 0 0 0 0 0 1 1 0 0 2 0 0 2 2 0 0 0 0 0 0 0 0 1 0 0 0 0 0 0 1 0 0 0 0 1 0 0 1 0 0 0 0 0 0 1 1 0 0 1 0 2 2 2 2 0 1 1 0 2 1 0 1 1 1 1 0 2 0 1 0 1 1 1 0 1 2 1 0 2 0 1 1 1 1 1 0 1 0 0 0 1 0 0 0 1 0 0 1 1 1 0 1 0 1 2 0 0 1 0 1 1 1 0 1 2 0 2 0 0 1 0 1 1 0 0 2 1 0 0 0 0 1 0 0 0 0 0 0 0 0 0 1 0 1 1 1 0 0 1 1 1 0 0 1 0 2 0 0 0
38 1 0 0 0 0 0 2 1 0 0 1 0 1 0 1 0 0 1 1 1 0 0 0 0 0 1 1 2 2 1 0 1 0 1 1 2 2 0 2 1 0 1 1 0 1 0 0 0 1 1 1 1 1 0 1 0 0 1 0 0 2 0 0 1 1 1 0 0 0 0 0 2 2 2 2 0 0 2 0 2 2 1 1 2 0 0 0 1 1 0 1 1 0 1 1 0 2 2 0 0 0 0 0 2 1 2 1 1 1 0 2 0 1 1 0 0 0 0 0 2 0 2 0 0 1 0 2 2 0 1 0 0 0 0 0 0 0 0 0 0 2 0 0 0 1 1 0 1 1 1 0 0 2 1 0 1 0 0 1 2 2 1 2 0 2 0 1 0 1 1 0 1 1 0 1 1 0 0 0 0 0 0 0 1 0 1 2 0 0 0 2 2 1 2 2 1 0 0 0 0 0 0 1 1 1 1 1 2 0 1 2 1 0 0 2 0 0 2 0 2 2 1 2 1 0 2 1 0 1 0 0 0 0 2 0 0 2 0 1 0 0 2 2 0 2 0 0 2 0 0 0 0 1 0 0 0 2 0 2 0 2 0 0 0 0 0 0 2 1 0 2 1 2 0 0 0 0 0 0 0 1 1 1 1 0 1 1 2 2 0 1 1 1 1 0 2 0 0 0 1 0 2 0 0 1 0 0 0 1 0 2 0 1 1 0 0 1 0 0 1 1 1 2 0 0 0 2 1 0 0 0 0 0 0 2 0 1 1 0 0 0 1 0 0 0 2 0 2 0 0 0 0 2 0 0 1 0 0 0 0 0 1 0 1 1 0 2 1 0 1 1 1 1 0 1 2 1 0 1 0 2 0 0 0 0 0 1 1 1 0 1 2 0 2 0 2 0 1 1 1 1 0 0 1 1 0 1 0 2 0 0 0 1 1 1 1 0 0 0 0 1 0 2 1 1 1 0 2 0 1 2 0 1 0 0 0 1 0 0 1 2 2 2 2 2 0 0 0 0 1 0 1 2 2 2 0 2 1 2 1 2 1 1 1 2 2 1 2 1 0 0 1 1 0 0 0 0 2 0 2 2 0 1 2 0 0 2 2 0 1 2 1 2 1 0 1 0 1 0 0 2 1 1 1 1 1 1 0 0 0 0 1 0 1 1 0 2 0 1 1 2 2 1 1 2 0 0 0 1 0 0 0 1 1 0 2 2 0 1 0 1 1 0 1 2 0 1 1 1 0 0 0 2 1 0 0 0 0 0 0 0 0 2 0 0 0 0 0 0 0 0 1 0 1 0 1 1 0 2 1 0 0 0 0 0 0 2 0 2 0 0 2 0 2 0 0 1 1 0 0 2 1 0 1 0 1 0 0 0 0 0 0 0 0 0 0 0 0 0 1 0 1 1 1 0 1 1 0 0 1 0 0 0 0 1 1 0 2 2 0 1 1 1 2 2 2 0 0 0 0 2 1 0 1 0 2 0 2 0 0 0 0 2 0 0 0 2 0 0 2 0 0 0 1 0 1 1 1 1 2 1 2 0 1 2 0 0 0 2 1 1 0 0 0 0 0 0 0 1 0 1 1 1 2 1 1 2 2 0 1 0 0 2 0 1 0 1 2 1 0 0 0 0 2 0 0 1 1 1 0 0 0 2 0 0 0 0 0 0 0 0 0 0 0 1 1 0 0 0 0 0 1 0 0 1 0 0 2 0 0 1 2 0 0 0 2 1 1 2 0 1 0 0 0 0 0 0 0 1 0 2 0 0 0 1 0 0 2 0 2 0 2 2 2 0 0 0 0 0 0 0 0 2 2 0 0 0 0 1 1 1 1 0 1 2 1 1 1 1 0 1 0 2 0 0 0 0 0 0 2 2 2 0 0 2 0 1 1 0 1 1 0 0 1 0 1 1 0 0 2 0 1 0 1 0 1 0 1 0 1 0 0 0 0 1 0 0 2 0 0 0 0 2 0 0 0 1 2 2 2 0 0 0 0 0 1 0 1 0 0 0 1 1 2 2 2 0 0 1 0 2 0 0 1 1 0 1 2 0 1 0 0 0 1 0 0 1 2 1 0 2 0 2 1 1 2 0 1 1 1 0 0 2 0 0 0 0 1 1 0 0 0 0 0 2 0 1 1 0 1 0 1 0 1 0 1 1 1 1 1 1 1 0 2 0 0 0 1 0 0 0 1 0 1 0 0 0 1 0 0 0 1 2 0 0 2 0 0 1 0 0 0 1 0 0 1 0 1 0 0 0
39 1 0 0 0 0 2 0 0 2 0 0 0 0 0 0 0 0 1 1 0 0 0 0 0 0 2 1 2 2 2 1 0 1 2 1 1 2 0 0 0 1 0 0 1 2 1 0 0 1 1 1 1 0 1 1 0 1 2 0 1 0 2 1 0 0 0 0 0 0 0 0 1 2 1 2 1 0 2 1 1 2 2 1 1 0 0 0 1 1 0 0 1 0 1 1 0 1 0 1 1 1 0 0 2 1 2 0 0 2 1 2 0 1 2 1 1 0 2 0 1 0 2 0 0 1 0 0 0 0 2 0 1 0 0 0 0 0 1 0 0 2 1 0 0 0 0 0 0 1 1 0 0 0 0 0 0 2 0 0 0 0 1 2 0 2 0 2 0 1 1 0 1 2 0 0 0 1 1 1 1 1 0 0 1 0 1 2 0 0 0 2 1 1 1 2 1 0 1 0 0 0 0 2 2 1 0 2 0 0 1 0 1 0 1 2 1 0 1 0 0 0 2 1 0 1 1 1 0 1 0 0 1 1 1 0 0 2 0 0 0 0 2 1 0 1 1 0 2 0 0 0 0 0 1 0 0 2 0 1 0 1 0 0 1 1 0 2 2 0 0 2 0 1 1 0 0 2 2 0 0 1 1 2 0 1 1 2 0 2 0 0 0 2 2 2 2 0 1 0 1 0 2 1 0 0 0 0 0 0 0 0 0 2 1 1 0 1 1 1 1 2 2 1 1 0 2 1 1 1 0 2 0 0 0 0 0 1 1 0 1 1 1 0 0 1 1 0 2 1 0 0 0 2 0 0 0 1 0 1 0 1 1 0 1 0 0 2 2 0 0 2 0 0 0 0 0 2 0 1 1 2 1 1 1 1 1 0 0 0 0 1 0 1 2 0 2 1 1 1 1 1 0 1 2 1 0 1 0 2 0 2 0 0 0 0 0 0 0 1 0 0 0 1 0 1 1 1 0 0 1 0 0 1 2 2 0 2 0 0 1 1 1 0 0 1 0 0 0 0 0 1 1 2 1 0 1 1 0 0 2 0 1 0 0 0 0 0 2 1 1 1 2 1 0 1 0 2 2 0 0 2 0 0 2 1 0 1 2 1 1 1 1 1 2 0 0 0 0 0 0 1 2 2 2 0 2 0 0 0 0 0 1 0 1 1 0 2 1 1 1 2 2 0 0 2 0 1 0 2 0 1 0 0 0 0 2 1 1 2 0 0 2 1 1 2 0 0 0 0 0 0 0 2 2 0 0 0 2 0 0 2 0 1 0 0 0 1 1 0 1 0 1 0 1 0 1 2 0 1 2 0 0 1 1 0 0 0 0 0 0 0 0 0 0 0 0 0 1 0 0 1 0 0 1 2 1 0 0 1 1 1 0 0 0 0 0 2 1 1 1 0 2 1 2 1 1 2 0 0 0 1 1 0 0 0 0 0 2 2 1 1 1 2 2 0 0 0 1 1 0 2 1 1 2 0 1 0 1 0 0 0 2 0 1 2 0 1 1 0 0 2 1 0 0 0 0 0 2 1 0 1 2 1 0 2 1 0 0 2 0 0 1 1 0 0 0 0 0 0 0 1 0 0 2 0 0 2 2 0 1 0 0 1 0 0 0 1 2 1 0 0 0 0 2 0 0 0 1 0 0 0 0 2 0 1 1 1 1 2 1 2 0 0 0 0 1 0 0 0 0 0 1 0 1 0 0 0 1 0 0 0 2 0 0 1 2 1 1 1 1 1 1 0 0 1 0 1 1 1 0 1 0 0 1 2 0 2 2 2 0 0 2 2 0 2 0 0 0 1 1 0 0 2 1 1 2 0 0 2 1 0 2 0 2 2 2 2 1 2 2 1 0 2 0 0 1 1 1 0 0 0 1 1 1 1 0 0 1 1 0 1 0 0 0 0 0 0 0 0 1 0 1 0 2 0 0 1 0 0 1 0 1 1 2 1 0 0 2 1 1 0 1 1 0 1 0 0 0 0 2 0 0 0 0 2 2 0 1 1 0 0 0 2 2 2 2 0 2 1 1 2 1 1 2 2 0 1 1 1 1 1 0 0 0 0 0 0 2 1 0 2 1 1 0 0 0 1 0 0 0 0 1 1 2 0 2 2 2 0 0 0 2 2 2 0 0 0 0 0 2 0 0 2 2 0 2 0 0 1 0 0 0 0 1 0 0 0 1 1 1 1 1 0 1 0 0 0 2 0 0 0 0 0 0 1 1 2 0 2 2 0 0 1 0 0 1 0 1 0 0 0
40 1 0 0 1 0 1 1 2 0 0 0 0 1 0 1 0 0 0 2 0 0 0 0 0 0 1 1 2 2 1 1 1 1 2 0 2 2 0 2 1 0 0 0 1 0 1 0 0 0 0 0 0 1 0 0 0 1 1 1 0 2 1 1 1 1 1 1 0 0 0 1 1 2 1 2 1 1 2 0 2 2 2 0 2 0 0 0 1 2 0 0 1 0 0 2 0 1 0 1 1 1 0 0 2 0 2 1 1 1 0 2 2 2 2 2 2 0 0 0 1 0 0 2 0 0 0 2 1 1 1 0 0 0 0 0 0 0 0 0 1 1 0 0 1 1 0 0 0 0 0 0 0 0 0 0 0 1 0 1 0 0 0 2 0 1 0 1 1 1 1 0 0 2 0 0 0 1 1 1 1 1 0 0 1 1 0 2 0 1 0 1 1 1 1 0 0 0 0 0 0 0 1 1 1 0 0 1 0 0 0 1 2 0 1 2 0 1 0 0 1 1 1 0 0 1 1 2 0 2 0 0 0 0 2 0 0 2 0 0 0 0 2 1 0 2 1 0 0 0 0 0 0 0 0 0 0 2 1 1 1 0 0 0 0 0 0 0 2 0 1 1 2 2 0 0 1 2 2 0 0 2 1 1 0 0 0 0 0 2 0 1 2 2 2 0 2 1 0 1 2 0 2 0 0 0 0 1 2 0 2 2 0 1 1 0 1 0 0 0 1 1 1 2 1 0 1 1 0 1 0 1 1 0 0 0 0 1 1 0 0 0 2 1 0 0 1 0 1 0 0 1 1 2 1 0 0 0 0 1 0 2 2 0 2 1 0 1 2 1 0 2 1 0 0 1 0 1 0 2 1 2 0 0 1 0 0 1 1 1 1 2 1 0 2 0 1 1 0 1 1 2 0 2 2 0 0 0 0 1 0 0 0 0 1 1 0 1 0 0 1 2 0 1 1 1 1 0 1 0 0 2 0 2 0 0 0 1 0 1 1 1 1 1 1 2 1 0 0 2 0 0 0 1 1 0 1 2 0 1 1 1 0 0 1 1 1 2 1 1 1 2 1 1 0 0 0 2 2 1 1 2 0 0 1 2 1 1 2 1 2 1 1 0 0 0 0 1 1 0 1 1 2 2 1 1 1 0 0 0 0 0 1 0 1 1 0 2 1 0 1 2 2 0 1 2 0 0 2 0 2 0 0 0 0 0 2 0 0 0 1 0 1 0 0 2 0 0 0 1 0 0 0 2 1 0 0 0 0 1 1 0 1 1 0 0 0 0 0 0 1 2 0 0 0 0 0 2 0 0 2 0 1 1 0 0 0 2 0 2 0 0 0 0 1 0 0 1 1 0 0 2 0 0 0 1 1 0 0 0 0 0 1 1 1 1 1 1 0 0 0 0 0 0 0 1 1 1 0 0 0 0 1 0 0 0 1 0 2 2 1 1 1 1 1 0 1 0 0 1 0 2 1 1 1 1 1 0 2 1 0 0 1 0 1 2 0 2 0 1 1 0 1 0 0 1 1 0 2 0 0 1 2 0 0 2 2 2 0 0 0 0 0 2 1 1 0 0 0 1 0 1 0 0 2 0 2 1 1 0 0 0 0 1 1 0 0 0 0 0 0 0 1 0 1 2 0 0 0 0 0 0 0 2 0 2 0 0 0 0 0 0 0 0 0 1 1 0 0 0 0 0 1 0 0 0 0 0 0 0 0 0 2 0 0 1 2 1 1 2 0 0 0 0 0 0 0 2 2 2 1 1 1 1 0 1 1 1 2 1 1 0 1 2 2 0 0 0 0 0 0 0 0 1 0 0 2 2 0 0 0 0 1 0 0 1 1 2 2 2 2 2 0 1 0 0 0 2 0 0 0 0 0 0 0 1 1 0 1 0 0 1 0 0 2 0 1 0 0 0 1 0 1 0 1 0 1 0 0 1 1 0 1 0 0 0 1 1 1 0 0 0 2 1 0 0 0 1 1 0 1 1 1 1 0 0 0 0 1 0 0 0 0 1 1 0 1 0 1 0 0 2 0 0 2 2 0 1 0 2 0 0 0 0 1 1 0 2 2 2 0 2 1 2 0 0 1 0 1 0 0 0 0 1 1 0 0 0 0 0 0 0 1 2 2 1 0 1 0 0 1 0 1 0 1 0 1 1 0 1 0 0 1 0 1 0 1 0 0 0 2 0 0 0 1 0 0 0 1 0 0 0 0 1 1 0 1 0 0 0 0 0 1 2 0 0 0 1 2 0 0 0
41 1 0 0 0 0 0 2 0 1 0 1 0 0 0 0 0 0 0 2 1 1 1 0 0 0 1 1 1 1 1 2 0 1 1 0 2 1 0 0 0 1 1 0 0 0 0 0 1 1 1 1 0 0 1 0 0 0 1 0 2 0 2 0 0 0 0 0 1 1 0 1 1 2 1 2 1 0 1 0 1 2 2 0 1 0 0 0 1 2 0 1 1 0 1 2 0 1 1 0 0 1 2 0 2 0 2 2 2 0 0 2 1 2 2 1 1 0 2 0 1 0 1 2 1 0 1 0 0 0 2 0 0 0 0 0 0 0 0 0 0 2 0 0 2 0 1 1 2 1 1 0 0 0 0 0 0 1 0 0 0 0 1 2 1 2 1 0 0 1 1 1 1 0 0 1 0 1 1 1 1 0 0 0 0 0 0 1 0 1 0 1 2 1 1 2 1 0 1 0 0 0 0 2 1 1 1 1 1 0 0 1 1 0 0 2 0 0 2 1 0 0 2 2 0 0 1 2 1 1 1 1 0 0 2 0 0 2 0 0 0 0 2 2 0 2 0 0 2 0 0 0 0 0 0 1 1 2 2 2 2 0 0 0 1 0 0 0 2 0 1 1 1 2 1 1 0 2 2 0 1 1 2 2 0 2 1 2 1 2 0 2 1 1 1 1 2 1 0 0 1 0 2 0 2 0 1 0 2 0 2 2 0 2 1 0 0 1 0 0 1 2 2 0 1 0 1 2 2 1 0 1 0 0 0 0 0 0 2 1 2 1 1 0 1 0 1 0 0 0 0 2 0 0 0 1 1 0 0 1 0 2 2 0 2 0 0 2 1 1 1 1 2 2 1 1 1 2 1 2 2 1 0 0 1 0 0 1 1 0 0 2 1 0 1 1 0 0 1 1 0 1 0 1 1 0 1 2 0 2 0 1 0 1 0 0 0 0 0 0 0 0 1 2 2 2 1 1 0 0 1 0 0 1 0 0 1 0 0 0 2 0 0 2 1 2 1 1 1 1 0 1 2 2 1 1 0 2 0 1 1 1 0 0 0 0 0 1 1 0 0 1 1 1 1 1 0 2 2 0 2 1 0 0 2 1 0 0 1 0 0 1 0 2 1 0 0 0 2 0 0 2 2 1 2 0 2 0 0 0 0 1 0 1 1 0 0 1 1 2 2 2 2 0 0 2 1 0 0 1 0 0 0 0 1 0 2 0 1 1 0 1 1 0 0 0 1 1 1 1 0 0 0 0 2 1 1 1 0 1 1 0 0 1 0 1 1 2 1 1 1 1 0 0 0 1 1 2 0 0 2 0 0 0 0 0 0 1 1 1 0 0 1 0 0 0 2 1 1 0 0 2 0 0 2 1 0 0 1 1 1 0 0 2 1 2 0 0 0 0 0 0 0 0 0 0 0 1 0 0 0 1 0 0 0 1 0 0 2 2 1 0 0 1 1 1 2 0 0 0 0 2 2 1 2 0 1 1 2 0 0 0 0 2 0 0 0 1 1 0 1 1 2 0 0 1 1 0 2 1 0 0 2 2 1 2 1 2 0 0 0 0 0 0 0 0 0 0 0 2 1 1 0 0 1 0 2 1 2 0 0 0 0 2 0 1 1 0 0 0 0 0 0 1 1 1 1 0 0 0 0 0 0 2 0 1 1 1 1 2 1 1 0 0 1 1 1 0 0 1 1 1 0 0 0 0 0 0 2 0 0 0 2 1 0 1 2 0 1 1 1 0 0 1 0 1 1 2 1 1 1 2 1 1 1 1 1 2 1 2 0 1 0 1 1 0 0 1 0 2 1 0 0 2 2 0 1 1 0 1 1 0 2 0 2 2 2 2 0 1 1 1 0 1 0 0 0 1 0 1 0 0 2 1 0 2 0 1 0 0 1 1 0 0 1 0 1 0 0 1 1 0 2 0 0 0 2 0 1 0 2 0 1 0 1 0 1 0 1 0 0 0 1 0 0 1 0 0 2 1 2 0 0 0 0 0 0 0 0 1 1 0 0 2 2 2 2 0 0 1 0 2 0 1 2 2 0 0 0 1 0 1 1 0 1 1 0 0 2 1 0 2 0 0 0 1 0 1 1 0 2 0 0 1 0 0 0 0 1 1 0 0 2 1 2 0 1 0 0 1 1 0 2 0 0 0 0 1 1 0 1 1 2 0 2 0 0 0 0 0 0 0 0 1 0 1 1 0 2 0 0 0 1 1 0 0 1 1 0 0 0 0 0 2 1 0 0 1 2 1 2 0
42 0 0 1 1 0 1 1 1 0 0 0 0 0 0 0 0 0 1 1 1 1 1 0 0 0 1 1 1 1 1 1 0 1 1 1 1 1 0 0 0 2 0 0 0 0 1 0 0 0 0 0 1 0 1 0 0 2 2 2 0 2 0 0 0 0 0 0 0 0 0 0 2 2 2 2 0 0 1 1 0 1 2 0 0 0 0 0 1 1 0 0 2 0 0 0 0 0 0 0 0 0 0 1 2 1 2 1 1 1 0 1 0 1 2 1 0 0 0 0 2 0 2 2 1 1 1 1 1 0 0 0 0 0 1 1 0 0 0 0 1 1 2 0 0 0 0 0 0 1 1 0 1 0 0 0 0 0 0 0 1 1 0 2 2 2 0 1 0 1 1 0 0 1 0 1 1 1 0 0 0 1 1 1 2 2 2 1 1 1 0 0 2 1 2 1 1 0 0 0 0 0 1 2 2 1 1 1 1 0 1 1 0 0 2 2 1 2 0 0 2 2 2 2 0 0 1 2 0 1 0 0 0 0 1 0 0 2 0 0 0 0 2 1 0 1 0 0 2 0 0 0 1 1 1 0 1 0 1 1 1 0 0 0 0 0 0 0 2 1 0 1 0 2 0 0 1 2 2 0 1 1 1 2 0 2 1 1 0 2 0 0 2 2 2 0 2 0 0 0 0 0 2 0 0 1 0 0 0 1 0 1 0 1 1 0 1 0 1 1 1 2 2 2 1 0 1 2 1 2 0 1 0 0 0 0 0 1 1 0 0 0 1 0 0 1 1 0 1 0 0 1 0 1 0 1 0 0 0 0 0 0 1 0 1 1 0 2 2 1 0 2 0 0 0 0 0 1 0 1 1 0 1 1 1 0 0 0 0 0 0 1 1 1 2 0 2 0 0 0 0 0 0 0 0 0 0 1 0 0 0 1 0 0 1 1 0 1 0 0 0 1 0 2 2 2 0 1 0 0 1 0 2 2 2 0 0 1 0 1 1 1 2 0 0 1 0 1 0 1 0 0 1 2 1 0 0 2 1 1 1 0 0 1 2 2 2 2 1 0 0 2 1 1 2 0 2 2 1 1 1 2 1 1 2 0 0 1 2 0 0 1 0 2 0 0 0 0 1 0 0 2 1 0 1 2 1 0 0 0 0 0 1 1 0 1 1 2 0 1 1 2 1 0 0 0 0 1 1 1 1 1 0 0 0 1 2 1 0 1 0 1 0 0 0 2 0 1 1 1 0 0 0 2 2 1 0 1 0 0 0 0 0 2 0 2 2 1 0 1 0 0 0 0 0 0 0 1 0 1 1 0 0 1 1 1 1 2 1 2 0 0 0 0 0 1 1 0 0 0 0 2 0 0 2 0 1 0 1 0 0 0 1 1 1 1 0 1 0 0 0 0 0 0 0 0 0 1 0 0 0 2 1 0 0 0 2 1 2 2 0 2 1 1 1 1 2 0 0 0 0 2 1 1 2 0 1 0 1 0 0 0 0 1 0 1 0 2 0 0 0 2 1 0 0 0 0 0 2 1 0 0 2 1 1 2 1 1 0 1 1 1 0 1 0 0 0 0 0 0 0 0 0 0 1 0 2 1 1 0 1 0 0 1 0 0 0 1 1 1 0 0 1 1 0 2 1 1 1 0 0 0 0 2 0 0 0 1 1 2 1 2 1 0 0 1 2 0 1 1 0 1 0 1 0 0 0 0 1 0 0 1 2 1 0 0 2 1 1 2 0 0 1 1 0 0 2 1 1 1 0 1 0 0 1 2 0 1 1 1 0 1 2 2 1 1 0 1 0 1 1 0 0 2 1 0 0 0 0 2 2 1 2 0 2 2 2 2 2 2 2 2 0 2 0 0 2 2 0 0 1 1 2 0 0 2 0 0 0 0 0 0 0 0 0 0 0 0 0 1 1 0 1 0 2 0 0 1 0 1 1 0 0 1 1 2 0 0 1 0 0 0 1 1 0 0 0 1 2 2 2 0 1 1 0 2 1 0 1 0 1 0 0 2 1 1 2 0 0 0 0 2 0 0 1 1 1 1 0 2 0 1 0 1 0 0 0 1 1 0 0 1 0 1 0 0 1 2 0 0 0 0 0 0 1 1 1 1 1 0 1 0 1 1 0 1 1 0 0 0 1 0 1 1 0 0 1 0 0 2 0 0 1 0 1 0 1 0 1 0 0 0 0 0 0 0 0 1 1 1 0 1 0 0 0 0 0 1 0 1 1 0 0 2 1 0 0 0 0 0 2 2
43 1 0 0 0 0 1 1 1 1 0 0 1 1 0 0 0 0 0 2 1 0 1 1 1 1 0 2 2 2 2 0 1 2 1 1 1 0 0 0 0 2 0 0 0 0 0 0 0 1 0 0 0 0 2 2 0 0 1 0 2 0 2 2 0 0 0 0 0 0 0 1 2 2 2 2 0 0 2 1 1 2 2 0 2 0 1 0 1 2 0 1 1 1 0 2 2 2 1 1 1 0 1 0 2 0 2 0 1 1 0 2 0 2 2 0 0 0 0 0 1 0 1 1 0 0 0 1 0 1 1 1 1 0 0 0 1 0 0 0 0 2 0 0 1 0 0 0 2 2 1 1 0 0 0 0 0 1 0 0 0 0 0 2 1 2 0 0 1 1 0 1 0 2 1 0 0 2 0 2 2 2 2 2 2 2 2 0 0 2 0 0 2 1 1 2 1 0 0 0 0 0 0 0 0 0 0 1 1 0 2 1 2 0 2 2 0 0 1 1 0 0 2 2 0 0 1 0 0 0 0 0 0 0 2 0 0 2 0 0 0 0 2 2 0 2 0 0 2 0 0 0 1 0 0 0 1 1 0 1 0 1 0 0 2 0 0 0 2 0 1 1 1 2 0 0 1 2 2 0 1 1 2 1 0 1 0 1 0 2 0 0 1 1 1 0 2 0 0 0 1 0 2 0 0 0 1 0 1 0 1 1 0 1 0 0 0 0 1 1 0 2 1 0 0 0 0 1 0 0 0 0 0 0 0 0 0 1 1 0 1 0 2 0 0 0 1 0 1 0 0 1 1 2 1 0 1 0 0 0 0 0 1 0 1 0 1 1 2 0 0 2 1 1 0 0 0 1 1 2 0 1 0 0 0 0 0 0 0 0 0 1 2 0 2 0 1 0 1 1 1 1 0 1 2 1 0 2 0 2 0 0 0 1 0 1 0 0 1 0 1 1 0 0 0 0 0 1 0 0 0 0 0 1 0 0 2 1 0 1 1 0 2 1 1 2 1 1 1 1 0 0 0 1 1 0 1 2 1 2 0 2 1 0 0 1 1 1 1 1 1 2 2 2 1 1 1 2 1 1 1 1 1 0 2 1 0 1 2 0 1 1 1 1 1 0 0 0 2 1 1 2 1 1 1 0 2 0 0 0 0 1 1 1 0 1 1 2 0 1 1 2 2 0 0 2 2 0 1 1 1 0 0 0 1 1 2 1 1 2 1 1 0 0 0 1 0 2 2 2 1 0 0 1 1 0 0 0 1 0 0 0 0 2 0 0 0 1 0 1 0 1 0 0 0 0 0 1 0 2 2 1 0 1 2 1 1 1 0 1 0 0 0 1 1 0 1 1 1 0 0 2 0 0 2 0 0 1 0 2 1 0 1 1 1 1 0 2 1 1 0 1 0 0 0 1 2 2 0 0 0 2 0 0 0 1 0 0 2 2 1 0 1 1 2 1 2 0 0 0 1 0 1 0 1 0 2 0 2 0 0 0 2 0 2 2 1 2 1 0 0 2 0 1 1 0 0 0 1 1 1 1 2 1 0 2 1 1 0 1 0 0 0 1 0 0 0 0 0 1 1 1 1 1 2 1 1 1 2 0 1 0 0 1 1 0 0 0 0 0 0 0 0 0 2 1 0 0 1 0 1 1 0 2 0 1 1 1 0 1 0 0 0 0 0 0 0 0 0 0 0 0 0 1 0 0 1 0 1 0 0 1 1 0 2 0 2 2 1 2 0 1 1 0 0 0 0 0 0 0 1 2 1 1 1 2 1 1 1 1 1 1 1 2 2 0 0 0 0 0 0 0 0 2 1 1 2 0 2 2 2 0 2 0 2 2 2 2 0 0 0 1 0 2 0 0 0 0 1 0 2 1 0 0 0 2 0 0 1 0 1 1 0 0 0 0 0 0 0 1 0 0 1 0 2 0 0 0 1 0 1 0 0 1 1 1 0 0 0 0 0 0 1 1 0 1 0 0 1 1 2 0 1 1 0 1 0 0 1 0 0 0 1 2 2 2 2 0 1 1 0 2 0 0 1 1 1 0 0 1 0 1 0 1 1 0 0 1 1 0 0 1 1 1 1 1 1 1 0 0 0 0 0 1 0 0 0 1 1 0 0 0 2 2 2 1 0 1 0 1 0 0 1 1 1 0 1 0 0 0 0 1 2 0 2 2 2 0 1 1 1 0 0 0 0 1 0 1 1 1 0 1 1 1 0 0 1 0 0 0 0 0 0 2 0 0 0 2 1 0 2 0
44 1 0 0 0 0 0 1 0 1 0 1 1 0 0 1 1 0 1 1 1 1 0 0 0 0 1 2 2 2 2 1 1 1 1 0 2 1 0 2 2 0 0 0 0 0 1 0 0 1 0 0 0 0 2 2 0 1 0 1 1 0 2 2 1 1 1 0 0 0 0 0 2 2 2 2 0 0 2 1 1 2 2 0 1 0 0 0 2 2 0 0 0 0 0 0 0 2 2 0 0 0 1 0 2 1 2 0 0 2 1 1 0 1 2 1 0 0 1 0 1 0 2 2 1 1 1 0 0 0 0 0 0 0 0 0 0 0 0 0 0 2 0 0 0 0 0 0 0 0 0 0 1 0 0 0 0 0 0 0 0 0 0 2 1 1 0 1 0 1 1 0 1 0 1 1 0 0 0 0 0 0 0 0 0 0 0 0 0 1 0 0 2 1 1 1 0 0 0 1 0 1 0 1 1 1 1 1 1 0 0 2 1 0 1 1 0 1 0 0 1 1 1 1 0 0 1 0 0 0 0 0 0 0 2 0 0 2 0 0 0 1 2 2 0 2 0 0 2 0 0 0 0 0 0 0 0 1 0 0 0 0 0 0 0 0 0 0 2 0 0 0 0 2 0 0 0 2 2 0 0 1 2 2 0 0 0 2 1 2 0 0 1 2 1 0 2 1 0 2 2 2 1 1 1 0 1 1 0 0 0 1 0 1 1 0 0 1 1 1 0 2 2 1 0 0 0 1 0 1 0 1 0 0 0 0 0 2 0 0 1 0 1 0 0 0 2 0 2 0 0 0 0 2 0 0 1 0 0 2 0 1 1 0 1 1 0 1 2 0 0 2 0 0 0 0 1 0 0 2 2 1 1 0 1 1 1 0 0 0 0 1 0 0 2 0 1 0 0 0 0 0 0 0 1 1 1 0 0 1 0 0 0 1 1 2 1 0 0 1 0 1 0 1 1 2 1 1 0 0 0 0 1 1 1 0 0 0 0 1 0 1 2 1 1 2 0 0 0 2 0 0 1 2 1 0 1 2 0 2 0 2 0 0 0 1 1 0 2 0 0 1 1 1 1 1 1 2 1 1 2 1 0 1 0 2 1 0 2 0 1 2 1 1 0 0 1 1 1 0 1 2 1 1 1 1 1 1 0 0 0 0 1 1 1 0 0 2 1 2 2 2 0 0 0 1 0 0 0 1 0 0 2 0 1 0 2 1 0 1 0 1 1 0 1 1 0 1 1 2 0 1 0 0 2 2 1 0 0 1 1 0 0 1 0 1 1 0 0 0 0 0 0 0 0 0 0 1 0 1 1 0 1 1 0 0 0 2 1 2 2 1 1 0 0 0 1 0 0 0 0 2 1 1 1 1 1 0 0 0 1 1 0 1 0 1 0 1 1 0 0 0 1 1 1 1 0 1 0 0 0 1 0 0 0 2 0 0 2 0 1 0 0 0 1 1 2 0 0 2 0 1 1 1 2 0 1 1 2 1 1 1 1 1 0 1 0 1 2 0 0 2 1 0 0 0 0 0 2 0 2 0 2 0 0 2 1 2 0 0 0 0 1 1 0 0 0 0 0 0 0 1 0 0 1 0 1 2 2 0 2 0 0 1 1 2 0 1 1 1 0 0 0 0 1 0 0 0 1 0 1 1 0 2 0 0 0 0 1 1 0 1 0 0 0 0 1 1 0 1 1 1 1 0 0 2 0 0 0 0 0 0 2 0 0 0 2 2 2 2 0 1 1 0 0 0 0 1 1 0 0 2 0 0 1 1 1 1 1 1 1 1 1 2 2 0 1 1 0 2 1 1 0 1 0 1 1 1 1 1 1 0 2 0 1 2 2 1 1 2 1 1 0 2 0 0 2 0 0 1 1 1 1 0 0 2 0 2 1 0 1 1 0 0 1 1 0 0 0 1 1 0 2 1 0 2 2 1 0 0 2 0 0 0 0 0 0 0 1 0 0 0 2 0 0 0 0 1 2 2 2 0 0 0 0 0 0 0 0 1 1 0 0 2 1 1 2 0 0 0 0 2 0 0 1 1 1 1 0 1 0 1 2 0 2 2 0 1 2 1 0 2 0 2 2 1 1 2 2 0 2 0 0 2 0 0 0 1 2 1 0 0 0 0 0 2 0 1 0 0 2 0 0 0 2 0 2 0 0 1 1 1 1 0 1 0 0 1 2 1 0 0 0 0 0 1 0 0 0 0 0 0 1 1 0 0 2 1 0 1 0 0 0 1 0 0 1 0 1 1 1 0
45 1 0 0 0 0 0 1 1 1 0 0 1 2 0 2 0 0 1 1 1 0 0 0 0 0 0 1 1 1 1 1 0 0 2 0 2 0 0 0 0 2 1 1 0 1 0 0 0 1 0 0 0 1 1 1 0 1 1 1 1 0 0 0 1 1 1 0 0 0 0 0 1 2 1 2 1 0 0 0 1 1 2 0 0 0 1 0 1 2 0 0 0 0 1 2 1 0 0 0 0 0 1 0 2 2 2 0 0 2 0 2 0 2 2 0 0 0 1 0 0 0 1 2 1 0 1 0 0 0 0 0 0 0 1 1 1 0 0 0 0 2 0 0 1 0 0 0 0 0 0 0 0 1 0 0 0 0 0 0 1 1 0 1 0 1 0 0 1 1 0 1 1 1 1 1 0 1 0 1 1 1 0 0 2 2 0 1 0 0 0 1 1 1 2 2 0 0 0 0 0 0 0 1 1 0 0 0 2 0 1 2 0 0 2 2 0 1 2 2 0 0 2 2 0 0 1 2 0 1 0 0 0 0 1 0 0 2 0 0 0 0 2 2 0 2 0 0 2 0 0 1 0 1 0 0 0 0 0 0 0 0 0 1 1 0 0 0 2 1 0 2 1 2 0 0 0 1 1 0 0 2 0 1 0 0 0 1 1 2 0 1 1 2 2 1 0 0 0 0 1 0 2 0 0 0 0 0 0 0 0 1 0 1 1 0 0 1 1 1 1 2 0 1 0 0 1 1 0 1 0 0 0 0 0 0 0 0 2 0 0 0 1 0 0 1 1 0 2 0 0 0 1 2 0 0 1 1 0 1 0 1 2 0 2 0 0 1 2 0 0 2 1 0 0 2 2 2 1 2 1 2 1 1 1 1 1 1 1 0 1 2 1 0 2 0 1 1 0 0 0 0 0 1 1 0 1 0 0 1 0 0 0 0 2 2 0 0 0 0 0 2 0 2 1 1 0 1 0 1 1 0 0 0 0 0 1 0 0 0 1 1 0 2 1 2 1 0 0 2 0 0 0 2 0 0 0 1 1 1 2 1 0 0 1 1 1 2 2 2 1 1 0 0 1 1 1 2 1 1 2 1 0 0 1 2 1 1 1 0 0 1 1 1 0 0 0 0 1 0 0 2 1 1 1 1 1 1 0 0 0 1 1 0 1 1 1 2 1 1 1 2 2 2 2 2 0 0 1 1 1 0 1 0 0 0 2 1 0 1 1 0 2 0 0 2 0 2 2 2 1 0 0 2 2 0 0 0 0 1 1 0 0 2 0 1 1 0 0 0 0 0 0 0 0 0 0 1 0 2 1 0 0 1 1 0 0 2 0 2 0 0 0 0 0 1 1 0 0 0 0 2 0 0 1 0 1 0 0 2 1 1 0 0 0 0 0 1 0 1 1 1 0 0 0 0 2 1 0 0 1 1 1 0 0 1 1 1 1 0 0 0 0 1 1 1 2 0 0 1 0 2 1 1 1 0 1 1 1 0 0 0 1 1 1 1 0 2 1 1 0 1 0 0 0 0 0 0 2 1 0 1 2 2 1 2 1 2 0 0 0 0 0 2 0 1 0 0 0 0 0 0 0 0 2 0 1 2 2 0 1 0 1 1 1 1 1 0 0 0 0 0 1 0 1 1 1 0 2 0 2 2 0 2 0 1 0 0 1 0 0 1 0 0 0 0 0 1 0 2 1 1 1 0 0 1 0 1 1 1 1 1 2 0 0 1 1 0 0 2 0 0 1 0 0 0 1 2 1 2 0 0 1 1 0 2 0 0 2 0 2 0 1 1 0 1 0 1 0 1 1 0 0 1 0 0 0 0 0 2 2 0 1 1 1 2 2 2 1 2 2 1 0 2 0 0 1 1 0 1 0 0 0 0 0 1 0 1 0 0 1 1 0 0 0 0 0 0 1 1 0 0 1 0 1 1 1 0 1 1 1 0 0 0 0 0 1 0 1 0 0 0 0 1 0 0 0 1 1 1 2 0 1 1 0 1 0 2 1 0 0 0 1 1 2 2 2 0 1 0 1 2 1 1 2 2 0 1 2 0 1 0 0 0 0 0 0 1 2 1 0 2 1 1 0 1 1 1 1 0 1 0 0 1 0 0 0 1 2 1 0 0 2 0 0 1 1 2 0 0 2 0 2 0 0 0 0 0 0 1 1 1 0 0 2 0 0 0 1 1 1 0 0 0 0 2 0 0 0 0 0 0 0 0 0 0 0 0 0 0 0 0 0 2 0 0 0 0 1 1 1 1
46 0 0 1 1 0 1 0 0 2 0 0 0 0 0 0 0 0 0 2 0 0 0 1 0 0 1 1 1 2 2 0 0 1 2 0 2 2 0 0 1 1 0 0 0 0 1 0 0 0 0 0 0 0 1 0 0 0 1 1 1 0 1 1 0 0 0 0 1 1 0 1 2 2 2 2 0 0 1 0 1 2 1 1 2 0 0 0 1 1 0 0 2 0 0 2 0 2 0 2 2 0 2 0 2 0 2 0 0 2 0 2 1 1 1 1 1 0 1 0 0 0 2 1 1 1 1 0 0 1 0 1 0 0 0 0 0 0 0 0 0 2 0 0 0 0 0 0 0 1 0 0 0 0 1 0 0 0 0 0 1 1 1 2 0 2 0 1 0 1 1 0 0 1 0 1 1 1 0 0 1 1 0 0 2 1 1 1 0 0 0 1 2 2 2 1 1 0 0 0 0 1 0 0 0 2 1 0 2 0 2 1 1 0 2 2 1 0 0 0 0 0 1 1 0 0 1 2 0 2 1 0 1 1 1 0 0 0 0 0 0 0 2 2 0 2 0 0 2 0 0 0 1 0 0 0 1 2 0 2 0 2 0 1 0 1 0 0 2 1 1 1 1 2 0 0 1 1 0 0 0 1 2 1 0 1 1 1 1 2 0 2 2 2 2 0 2 1 0 1 1 1 2 0 0 0 0 0 1 0 1 1 0 0 1 1 0 0 1 1 1 2 1 0 1 0 1 0 0 0 0 1 0 0 0 1 0 1 0 1 1 1 1 0 0 0 2 0 1 0 1 1 0 1 0 1 1 0 0 1 0 1 0 1 0 0 1 1 2 0 0 2 1 1 2 0 2 1 0 1 1 1 0 0 2 1 1 1 1 0 0 0 1 0 1 1 0 0 0 0 0 0 0 1 1 0 1 0 0 2 0 0 0 0 1 1 0 1 0 0 0 2 0 1 1 1 1 0 0 0 0 0 0 1 1 1 0 0 0 0 1 1 2 1 1 2 1 1 1 1 0 0 0 2 0 0 0 0 0 0 2 0 0 1 0 0 0 2 2 2 2 2 1 1 0 1 0 1 2 1 0 2 0 0 1 1 1 0 1 1 1 1 1 2 2 0 0 1 1 1 1 2 1 1 1 1 2 1 0 0 0 1 0 1 1 0 0 2 0 0 0 2 1 0 0 1 0 1 0 1 0 1 0 2 1 0 1 0 1 1 0 2 0 0 0 0 1 1 2 2 0 1 0 2 2 2 0 0 0 1 1 0 0 1 0 1 1 2 2 0 0 0 0 0 0 0 0 1 0 2 1 0 0 1 1 1 1 0 0 0 1 0 1 0 0 0 0 0 0 0 0 2 0 1 1 0 1 0 0 2 1 0 0 0 0 0 0 1 1 0 0 0 0 0 0 1 1 0 0 0 0 1 0 0 0 1 0 0 2 2 0 1 0 2 1 1 2 1 0 0 0 1 1 0 1 1 2 0 1 0 0 0 1 0 2 2 1 2 1 1 1 1 1 0 0 0 0 0 1 1 0 2 0 0 0 1 1 1 1 2 0 0 0 2 0 0 1 0 0 0 0 0 1 0 1 1 2 2 2 0 0 0 0 1 0 2 1 1 1 1 0 0 0 0 1 1 0 0 1 0 1 1 0 2 0 1 1 0 1 1 0 1 1 0 0 0 1 0 0 1 1 1 1 0 0 0 0 0 2 0 0 0 2 0 0 0 2 0 0 2 0 0 1 0 1 2 2 0 0 0 0 2 1 1 2 2 0 2 0 2 0 2 2 2 2 0 0 0 0 2 1 1 0 1 0 0 1 1 0 1 0 0 1 1 1 2 2 0 2 2 2 2 0 2 0 0 1 2 0 0 0 0 2 1 0 2 0 0 0 1 0 1 0 0 0 0 0 0 0 1 1 0 1 0 1 1 1 0 0 0 1 1 0 1 1 0 1 0 2 0 0 0 2 0 0 0 0 2 2 0 1 1 0 0 0 0 0 0 0 1 1 1 0 1 2 2 2 0 0 0 1 1 0 0 1 1 0 2 1 0 1 1 1 0 1 2 0 1 2 2 0 2 0 0 1 1 0 0 1 1 1 0 0 1 0 0 0 0 1 0 0 0 1 0 0 0 0 1 0 0 1 0 0 1 2 1 2 0 0 1 0 0 0 0 0 1 1 0 2 2 1 1 0 0 0 0 1 0 0 0 0 0 0 1 0 0 0 1 1 0 0 1 0 2 1 0 0 0 2 1 2 1
47 0 0 0 1 0 1 0 0 2 0 0 0 2 0 2 1 1 0 2 1 1 0 1 0 0 0 0 1 2 2 0 0 1 1 0 1 1 0 0 0 1 0 0 0 0 0 0 0 0 0 0 1 0 1 1 0 0 2 2 0 1 1 1 0 0 0 1 0 1 1 2 2 2 2 2 0 0 1 1 1 2 1 1 2 1 1 1 1 2 0 1 0 0 1 2 0 2 0 2 1 0 1 0 2 0 2 0 0 2 0 1 1 2 2 1 1 0 0 0 2 0 2 1 1 1 1 1 1 0 1 0 0 0 2 2 0 0 0 0 0 2 1 0 2 0 1 0 0 1 0 0 0 0 0 2 1 1 0 1 0 0 0 2 1 2 1 0 1 0 0 2 1 0 0 1 1 0 0 0 0 0 1 1 1 1 1 2 2 1 1 1 1 1 1 2 1 0 0 0 0 0 0 2 2 0 0 1 1 0 2 0 2 0 1 2 1 1 0 0 0 0 2 2 0 0 0 1 1 0 0 0 0 0 1 0 0 2 0 0 0 0 2 2 0 2 0 0 1 1 1 1 1 1 0 0 1 2 0 0 0 0 0 0 0 0 0 0 2 0 1 1 0 2 0 0 1 2 2 0 1 1 1 1 0 1 0 0 0 2 0 1 1 2 1 0 1 0 0 0 0 0 2 0 0 0 1 0 0 0 0 1 0 1 1 0 0 1 0 0 0 2 1 2 0 0 0 2 1 0 0 0 0 0 0 0 0 1 1 0 1 0 1 0 0 0 0 0 2 2 0 0 0 2 0 0 2 0 0 0 0 0 1 0 1 1 0 1 1 0 1 2 1 1 1 0 2 1 1 2 1 1 0 0 0 1 1 0 0 1 1 0 0 0 2 0 0 2 0 0 0 0 0 1 1 0 1 0 0 2 0 0 0 0 0 0 0 1 0 0 0 2 0 1 1 2 1 1 0 0 1 0 0 1 1 1 0 1 0 0 1 0 2 0 0 2 1 0 0 0 0 1 0 2 0 0 0 1 0 0 2 0 0 0 1 2 2 1 2 1 1 1 2 2 0 1 0 2 1 1 0 1 0 1 2 0 0 1 2 2 0 2 2 0 0 0 0 0 1 0 1 2 1 1 1 1 2 0 0 0 1 0 2 0 0 2 1 2 1 1 1 2 0 0 0 0 0 1 0 2 0 1 0 1 0 0 1 0 0 0 1 0 0 0 0 2 0 0 0 2 0 0 0 2 2 1 0 0 0 0 0 0 0 2 0 2 2 1 1 0 0 0 1 0 1 0 1 1 0 2 2 1 1 1 1 1 1 2 0 2 0 0 0 0 0 0 0 0 0 0 0 2 0 1 2 0 0 0 0 0 1 1 0 0 0 0 1 1 0 0 0 0 1 1 1 0 0 2 0 0 0 1 1 0 0 1 1 0 2 1 0 1 0 0 0 0 2 1 0 0 0 0 1 0 0 1 2 0 2 0 0 0 1 1 1 1 1 1 1 1 0 1 1 0 0 1 1 0 2 0 1 1 1 0 0 1 0 2 1 1 0 0 0 2 1 1 0 0 0 1 0 1 0 0 0 0 2 2 2 0 0 0 0 1 0 0 0 0 0 0 0 0 0 0 1 1 0 0 2 0 1 1 0 1 0 1 1 0 0 0 0 0 0 0 0 1 1 0 0 0 0 0 1 2 0 0 1 0 2 0 0 2 2 0 0 0 2 1 1 1 1 0 2 0 0 2 1 0 0 1 0 1 1 1 1 2 0 2 1 2 0 1 1 2 2 0 0 0 1 1 0 0 0 2 0 0 2 1 0 1 1 1 0 1 0 1 2 2 0 0 0 0 0 2 0 0 1 1 0 0 1 1 1 1 1 2 0 0 1 0 1 1 0 0 1 1 0 1 0 0 1 1 1 0 2 0 0 1 1 0 2 0 1 0 1 2 1 0 1 0 0 0 0 2 0 0 0 1 2 2 2 0 1 1 0 2 1 0 0 1 1 1 2 1 2 2 2 0 0 0 0 2 0 0 1 1 1 1 0 2 0 0 0 1 1 1 0 1 2 1 0 2 0 2 1 1 1 1 1 1 1 0 0 1 0 0 0 2 2 1 0 0 1 0 0 2 0 1 0 0 1 0 0 1 2 0 2 1 0 2 0 1 1 0 0 2 1 1 2 0 1 0 1 1 0 1 0 0 1 0 0 0 0 1 0 0 1 0 0 0 0 0 0 2 0 0 0 0 0 0 1 0
48 0 0 0 0 0 1 1 0 2 0 0 0 0 0 0 0 0 0 2 0 0 0 0 0 0 1 1 0 1 2 1 0 1 1 0 2 2 0 1 0 2 1 1 0 1 0 0 0 1 0 0 0 0 2 0 0 2 1 1 1 1 1 1 0 1 0 1 0 0 0 1 2 2 1 2 1 0 2 0 2 1 2 0 2 0 0 0 2 2 0 1 0 0 0 1 0 1 0 1 0 0 2 0 2 0 2 1 2 0 0 1 0 0 2 2 1 0 0 0 2 0 2 2 2 0 2 1 0 1 0 1 0 0 1 1 0 0 0 0 0 1 0 0 2 0 1 0 0 1 0 0 0 0 0 0 0 1 0 0 0 0 1 2 2 2 0 0 1 1 0 2 1 1 0 1 1 1 1 1 1 1 1 1 2 1 1 1 1 2 0 0 2 2 2 2 2 0 1 0 0 0 1 2 2 1 1 1 0 0 0 2 2 0 1 2 1 1 1 0 0 0 1 1 0 0 1 2 0 2 0 0 1 1 1 0 0 2 0 0 0 0 2 2 0 2 0 0 2 0 0 0 0 0 0 0 1 1 0 0 0 0 0 0 1 0 0 0 2 2 0 2 2 2 0 0 0 1 1 0 1 1 2 2 0 2 2 2 0 2 0 1 1 2 2 1 1 1 0 1 1 1 2 0 0 2 0 0 1 0 0 1 0 1 2 1 0 0 0 0 2 1 1 1 0 0 0 2 2 1 0 1 2 0 0 0 0 1 1 0 1 1 1 0 1 0 1 0 0 0 0 2 0 1 0 1 1 0 0 2 0 2 1 0 1 1 0 1 1 0 1 2 0 0 1 0 0 2 0 2 2 0 2 0 1 2 1 0 0 1 0 1 1 0 2 0 0 2 0 0 0 0 0 1 1 0 1 1 0 2 0 0 0 1 0 1 0 0 2 0 0 0 0 1 1 1 1 0 0 1 1 0 0 0 1 1 1 0 0 1 2 1 1 1 0 1 0 0 1 1 0 1 2 2 2 1 0 2 0 2 1 2 1 1 1 2 2 1 1 0 0 1 2 2 1 1 1 2 2 1 1 1 0 0 1 2 1 1 2 0 1 2 0 2 0 0 2 0 0 0 1 2 1 1 1 1 1 0 0 0 0 1 1 0 0 2 0 2 1 1 1 2 2 2 2 2 0 1 1 1 1 1 0 0 1 0 1 0 0 1 0 0 2 1 1 1 0 0 0 1 0 0 0 1 2 2 1 0 1 0 0 1 0 2 0 1 0 0 0 0 0 1 0 0 0 0 0 1 0 1 2 1 0 1 1 1 1 1 1 0 1 0 0 0 0 2 2 0 0 0 0 2 0 0 1 0 1 0 0 2 0 0 0 1 0 0 0 0 0 0 1 0 0 1 0 2 2 1 0 0 0 1 0 0 0 2 0 0 2 1 1 0 0 0 1 1 2 0 1 2 0 2 1 1 1 0 1 2 2 1 1 0 1 1 0 1 0 1 1 1 0 1 0 1 1 0 0 0 2 0 2 0 2 1 0 2 1 0 0 2 0 0 0 0 0 0 0 0 0 2 0 1 0 0 1 0 2 1 1 0 0 0 0 2 0 1 0 2 2 2 0 0 0 1 0 1 1 1 1 0 1 1 0 1 0 1 1 1 1 2 2 2 0 2 0 0 2 0 0 0 0 0 1 0 0 1 0 1 1 1 1 1 2 1 0 0 2 1 2 2 0 1 1 0 1 2 1 2 2 1 1 2 0 0 1 2 0 2 1 2 0 1 0 0 0 0 0 0 0 2 2 0 0 2 1 1 2 1 0 1 1 1 2 0 2 2 2 2 0 1 1 0 1 2 0 0 0 1 0 0 0 0 2 1 1 2 0 0 1 2 0 2 0 0 1 1 0 0 1 0 1 0 0 0 2 0 0 0 0 0 1 1 0 0 0 0 1 0 1 0 0 0 0 2 0 0 0 1 1 0 0 1 0 0 0 0 0 0 0 0 2 0 2 1 2 2 2 0 0 0 0 2 0 0 1 1 1 1 1 1 0 0 1 0 1 1 0 1 2 0 1 1 0 0 0 0 0 0 0 0 0 1 1 1 2 0 2 0 0 0 0 0 0 1 1 0 1 1 0 1 1 0 1 1 1 0 1 0 1 0 1 1 0 0 1 0 2 0 0 0 1 0 0 0 0 0 0 0 1 0 0 0 1 1 0 0 0 0 0 0 0 0 2 2 0 0 1 0 0 0 2 0
49 1 0 0 0 0 1 2 0 0 0 0 0 0 0 0 0 0 0 2 1 1 1 1 1 1 1 0 0 2 1 0 0 1 0 0 2 2 0 0 0 1 0 0 0 0 0 0 0 0 0 0 1 1 0 0 0 0 0 0 1 1 1 1 1 1 1 1 0 0 0 1 1 2 1 2 1 0 2 0 2 2 2 0 2 0 0 0 1 2 0 0 0 0 1 2 1 1 0 1 1 0 0 0 2 0 2 2 1 1 0 1 0 0 2 2 1 0 1 0 2 0 2 2 2 0 2 0 0 0 1 0 1 0 0 0 1 0 0 0 1 1 0 0 2 0 0 0 0 0 0 0 0 0 0 0 1 1 0 1 0 0 0 2 2 2 0 1 0 0 0 1 0 1 0 0 0 1 0 1 0 1 1 1 1 1 1 0 0 0 0 0 2 0 0 2 2 0 0 0 0 0 0 2 2 2 0 2 0 0 1 1 0 1 1 2 1 0 1 0 0 0 1 1 0 0 2 1 0 1 0 0 0 0 0 0 0 2 0 0 0 0 2 1 0 1 0 0 1 0 0 1 0 0 0 0 0 2 0 0 0 0 0 0 0 0 0 1 2 0 0 1 2 2 0 0 1 1 1 0 1 1 1 2 0 2 0 2 0 2 0 0 0 2 1 2 0 2 0 2 1 1 2 0 0 2 0 0 0 0 0 2 0 1 1 0 0 0 0 0 2 2 0 2 1 0 0 1 1 0 0 2 0 0 0 0 0 2 0 0 0 0 1 0 0 1 1 0 0 0 0 2 0 2 0 0 2 0 0 1 0 1 0 0 0 1 0 1 2 1 0 2 0 0 0 0 2 2 2 2 0 2 1 0 1 1 1 0 0 2 1 2 0 0 2 0 0 1 1 1 1 1 0 1 1 0 0 0 0 1 0 0 0 2 0 2 0 0 0 0 1 2 0 0 0 1 0 1 0 0 1 1 2 2 2 0 0 1 1 1 2 0 0 0 0 1 0 0 0 0 0 0 0 1 1 0 1 2 1 2 1 2 0 1 0 1 0 1 2 1 1 1 2 2 2 0 2 1 2 0 0 2 0 0 2 0 0 2 2 0 1 2 1 2 2 0 0 2 2 0 0 2 2 1 1 1 1 0 0 0 0 0 0 2 0 0 0 2 0 1 0 2 2 0 0 1 0 1 0 1 0 0 0 1 0 2 2 0 0 1 0 0 2 2 2 1 0 1 1 1 1 0 0 1 2 1 1 0 0 0 0 0 0 2 0 2 1 0 0 0 0 0 1 0 1 0 1 2 0 2 2 1 1 2 0 1 1 1 1 1 1 0 2 0 0 0 0 0 0 0 0 1 0 0 1 1 1 0 0 0 0 1 0 0 0 0 0 1 0 0 1 0 0 0 0 1 1 1 0 0 0 1 0 0 0 1 1 1 2 2 1 1 0 1 2 2 2 0 1 2 2 2 1 0 1 1 2 0 2 0 0 0 0 0 1 2 0 2 0 1 1 0 1 0 0 0 0 0 2 0 2 0 2 1 0 2 1 0 0 2 1 1 0 0 1 0 0 0 0 2 1 2 1 0 1 0 1 2 2 0 0 0 0 1 0 0 0 1 1 1 0 0 0 1 1 1 1 1 0 1 0 0 0 2 0 1 0 0 1 1 0 1 0 0 0 1 1 0 0 1 1 1 0 1 0 0 1 0 2 0 0 2 2 0 0 1 2 2 2 2 0 0 1 0 0 0 1 0 0 0 0 2 1 1 0 0 1 1 1 1 1 1 0 0 0 0 0 1 0 2 1 0 0 1 0 0 1 0 1 2 1 0 1 1 1 2 2 1 1 1 1 1 0 2 0 0 1 1 1 0 1 0 0 0 0 1 0 0 1 0 0 0 0 1 1 0 1 0 0 1 1 0 0 0 2 0 0 0 1 1 1 0 0 1 1 1 0 0 1 0 0 0 2 0 0 1 0 2 1 1 0 2 0 0 0 2 2 0 1 0 0 0 0 1 2 1 1 0 0 1 0 2 1 0 1 1 0 0 0 1 1 1 1 0 1 1 0 0 2 1 1 1 0 0 1 2 1 1 1 0 1 0 0 2 0 0 0 1 1 0 0 0 2 2 2 0 1 0 0 0 1 0 0 1 1 0 2 0 0 1 0 0 0 0 1 0 2 1 2 0 1 0 1 0 0 1 0 0 2 0 0 0 1 1 0 1 1 0 0 0 0 0 0 1 0 0 0 0 1 0 0 0
50 1 0 0 1 0 1 1 0 0 0 1 0 1 0 1 0 0 1 0 1 1 1 1 0 0 0 1 1 2 2 1 0 0 1 0 1 1 0 0 0 2 0 0 0 0 0 1 0 1 0 0 0 2 0 1 0 0 1 1 0 1 2 2 0 0 1 0 0 1 1 1 2 2 2 2 0 0 1 1 0 1 1 1 2 1 1 1 2 2 1 1 2 1 1 1 0 0 0 0 0 0 1 0 2 1 2 1 1 1 0 1 0 0 1 1 0 0 1 0 1 0 2 1 1 1 1 0 0 0 0 0 1 0 0 0 0 0 0 0 1 1 0 0 0 1 1 0 0 1 0 0 0 1 1 0 1 0 0 0 1 1 0 2 0 1 0 0 1 0 0 2 0 0 1 1 1 1 1 1 1 1 1 1 2 1 2 1 0 0 0 1 1 0 0 2 1 0 0 1 1 2 0 2 2 0 0 2 1 0 1 1 2 0 2 2 1 0 1 1 1 1 1 1 1 0 2 1 0 1 0 0 0 0 2 0 0 2 0 0 0 0 2 1 0 1 0 0 2 0 0 0 1 0 0 0 1 2 0 0 0 0 0 0 0 0 0 1 2 0 1 1 0 1 0 0 0 2 2 0 0 1 1 1 0 1 0 1 1 1 1 1 0 2 2 2 2 1 0 1 1 0 1 1 1 0 1 0 1 0 0 1 0 1 1 0 0 0 1 1 1 2 1 1 0 0 1 0 0 0 0 0 1 0 0 0 0 0 2 0 0 0 2 0 0 1 1 0 2 1 1 0 0 2 0 0 1 0 0 2 0 1 0 0 0 1 0 2 1 0 1 1 1 1 1 0 2 2 1 1 1 1 2 1 2 0 2 0 0 0 0 1 1 0 2 0 0 1 1 1 1 1 0 0 1 1 0 0 0 2 0 0 0 1 1 1 0 1 1 0 0 1 0 2 2 2 1 0 1 0 2 0 0 0 0 0 0 1 0 0 2 0 1 0 0 2 1 1 2 1 0 0 0 2 1 0 1 1 1 1 1 1 0 0 0 0 0 0 2 0 1 1 0 0 2 0 2 1 1 1 2 1 0 1 1 1 1 0 1 0 1 1 1 1 0 0 1 2 2 0 1 2 2 0 2 1 2 0 1 1 0 0 1 1 1 0 0 2 0 1 1 2 1 1 1 1 0 1 0 1 0 1 0 1 0 1 2 1 0 1 1 1 1 0 0 1 0 1 1 2 1 0 0 2 2 1 0 0 0 1 1 0 0 1 0 1 1 2 1 1 1 1 1 0 1 0 1 1 0 2 1 1 1 1 1 1 1 1 0 1 0 0 2 0 0 0 0 0 0 0 0 2 1 0 2 1 2 0 0 2 0 0 0 1 1 1 1 2 1 1 1 0 1 1 1 1 1 1 0 0 0 0 1 0 0 0 1 1 2 2 1 0 0 2 2 1 1 0 1 1 0 2 1 0 0 1 2 0 1 0 0 0 1 0 2 2 0 2 1 0 1 1 0 1 1 0 0 0 1 1 0 0 2 1 1 2 1 1 1 2 0 0 0 1 0 0 0 0 0 2 0 1 0 0 2 0 1 0 1 0 0 0 0 1 1 1 0 1 1 1 1 0 0 1 0 2 1 0 0 0 0 0 0 2 0 1 1 1 1 2 0 2 0 0 0 0 0 0 0 0 0 0 0 2 0 0 2 0 0 0 0 0 2 0 0 2 1 2 1 2 0 1 1 0 0 0 1 2 2 2 0 0 0 1 1 1 1 1 1 1 1 1 2 2 1 1 0 1 0 1 1 0 0 2 1 0 1 0 2 1 1 0 2 0 1 1 2 2 0 0 0 0 0 2 0 0 0 1 0 0 0 0 0 1 1 2 0 0 1 0 1 0 0 0 0 0 0 0 0 0 2 1 1 0 1 0 0 1 0 0 1 0 0 0 0 0 1 0 1 0 0 0 0 2 0 1 0 1 2 2 2 0 0 0 0 2 2 0 1 0 0 0 1 0 2 1 2 0 0 1 0 1 0 0 0 0 1 2 1 1 1 1 0 0 1 0 0 1 1 0 0 1 0 1 1 1 1 1 0 0 0 1 0 1 0 1 0 0 2 2 0 0 0 0 0 2 0 0 0 0 1 1 2 0 0 0 0 1 1 1 1 1 1 0 2 0 0 0 2 1 0 1 0 0 0 1 0 0 1 0 0 0 0 1 0 0 0 0 0 0 0 0 1 1 0 0 0 0 0 0 0 0
51 0 0 0 0 1 1 2 0 0 0 1 1 1 0 0 0 0 1 2 1 1 0 1 0 0 2 1 1 2 2 0 1 0 1 0 2 0 0 0 0 2 1 1 0 1 0 0 0 0 0 0 0 0 2 0 0 1 1 1 1 1 2 1 0 0 0 1 0 0 0 1 2 2 1 2 1 0 2 1 1 2 2 0 1 1 1 1 1 1 0 0 1 0 0 1 0 2 1 1 0 1 0 0 1 1 1 0 0 2 0 0 1 2 2 1 1 0 0 0 2 0 2 1 1 0 1 1 0 1 1 0 1 0 0 0 1 0 0 0 0 2 0 0 0 1 0 0 2 2 0 1 0 0 0 1 0 1 0 0 2 1 0 1 1 2 0 2 0 1 1 1 0 0 1 0 0 0 0 0 0 1 1 1 1 1 1 2 0 0 0 2 2 1 2 1 0 0 1 0 0 0 0 2 2 1 1 1 1 0 2 2 1 0 1 2 0 0 0 1 1 1 2 2 0 0 1 1 0 1 0 1 0 0 2 0 0 2 1 1 0 1 2 2 0 2 0 0 2 0 0 0 0 0 1 1 1 2 0 0 0 0 0 0 0 0 0 1 2 0 1 1 1 2 0 0 1 0 0 0 0 1 2 1 0 1 1 2 1 2 0 2 2 2 2 0 2 2 0 2 2 2 2 0 1 1 0 1 1 0 1 1 0 2 0 0 1 0 0 0 2 1 1 2 1 0 1 0 0 1 0 1 1 0 0 0 0 1 2 1 1 1 1 0 0 0 1 0 1 0 0 0 2 2 2 0 1 0 0 1 0 1 1 0 1 0 0 1 2 0 0 2 0 0 1 1 0 1 0 2 2 0 2 0 2 1 2 0 0 1 0 1 0 0 2 0 1 1 1 1 1 1 0 1 2 1 0 2 0 1 0 0 0 1 0 1 0 1 0 0 0 2 1 1 0 0 0 2 1 0 1 1 0 1 1 0 1 0 0 0 1 1 2 1 1 2 0 1 1 2 0 0 1 2 1 1 0 2 0 1 1 1 0 0 0 1 1 2 2 0 0 2 1 1 1 0 0 2 1 2 1 2 0 0 2 0 0 1 2 0 2 1 0 0 0 0 0 0 0 0 1 2 2 2 2 0 2 0 0 0 0 0 1 0 1 1 0 2 0 1 1 2 2 0 0 2 1 0 1 1 1 0 0 0 0 0 2 1 0 1 0 0 1 0 0 1 0 1 1 2 1 1 0 2 2 1 0 0 0 1 0 0 0 1 0 1 1 2 2 0 1 1 1 0 0 1 2 1 0 1 1 0 0 1 1 0 0 0 0 0 0 0 1 0 0 0 1 0 0 0 0 1 0 0 2 0 1 0 1 0 0 0 0 0 0 0 1 1 1 0 0 0 1 0 1 1 1 2 0 0 1 0 2 0 0 0 1 1 2 2 0 0 0 1 2 2 2 0 0 0 0 2 1 1 2 0 1 1 2 0 0 0 0 1 1 1 1 2 1 0 1 0 1 0 0 0 1 0 2 0 1 0 1 1 0 2 2 2 0 0 1 1 1 1 0 0 0 0 0 1 1 1 0 0 1 0 1 1 2 0 1 0 0 1 1 0 0 0 0 0 0 0 0 0 1 1 0 0 1 0 1 1 0 2 0 2 1 0 0 0 0 0 0 0 0 0 1 0 0 0 0 0 0 0 0 0 1 0 1 0 0 0 2 0 0 0 2 1 1 1 1 1 0 0 1 1 1 1 1 1 0 1 1 1 0 1 1 1 1 1 1 1 1 2 2 0 0 0 0 0 0 0 0 2 1 0 1 0 2 2 2 0 1 1 1 2 2 2 1 1 1 2 0 2 0 0 2 1 0 0 0 0 1 1 1 1 0 0 1 1 0 1 1 0 1 0 1 0 0 1 1 0 1 0 1 0 1 0 0 0 1 1 0 0 0 0 1 0 1 0 0 0 2 1 0 0 0 1 2 1 1 0 0 1 0 1 1 0 1 0 0 0 0 1 1 1 2 0 0 0 0 2 0 0 1 1 1 1 1 1 0 1 1 0 1 1 0 0 1 0 0 1 1 0 2 1 1 1 0 0 0 1 0 2 0 0 0 0 1 1 0 0 1 1 1 1 1 0 0 0 0 0 1 1 0 0 0 0 0 1 0 0 0 0 1 0 2 0 2 2 0 0 0 0 1 0 1 0 1 0 0 0 2 2 0 0 1 0 0 0 0 0 0 1 0 2 0 0 1 1 1 0
52 0 0 0 1 0 1 1 0 1 0 0 1 0 0 1 1 0 0 2 0 0 0 1 0 0 2 0 1 1 1 1 1 1 1 0 2 0 0 0 0 2 2 2 0 1 1 0 0 2 0 1 0 0 0 0 0 0 1 1 1 0 1 2 1 1 1 0 0 1 1 1 1 2 1 2 1 0 2 1 1 2 2 0 2 0 1 1 1 1 1 1 1 0 0 2 0 2 0 2 2 0 0 0 2 0 2 0 1 1 0 1 1 2 2 1 1 1 1 0 1 0 2 2 2 0 2 1 1 0 0 0 0 0 1 1 0 0 0 1 1 1 0 0 2 0 1 0 0 0 0 0 0 1 1 0 0 1 0 2 0 0 0 2 1 2 1 0 2 1 0 2 2 0 1 1 2 0 0 1 0 0 0 0 2 1 1 1 0 0 0 1 1 1 1 1 1 0 0 0 1 1 1 1 1 0 0 0 0 0 1 1 1 0 2 2 0 1 2 1 0 0 1 1 0 0 2 1 0 1 0 0 0 0 2 0 1 2 0 0 0 0 1 1 0 1 0 0 2 0 0 0 0 0 0 1 1 0 0 0 0 0 0 0 0 0 1 1 2 0 0 2 1 1 0 0 1 2 2 0 0 2 0 1 0 0 0 1 0 2 0 0 2 2 2 0 1 1 0 1 2 0 1 1 0 1 0 0 0 0 0 1 0 0 1 0 0 0 0 0 2 2 0 1 0 0 0 1 2 1 0 0 0 0 0 1 0 2 0 0 1 0 1 0 0 0 2 0 0 0 0 2 0 2 0 0 2 0 0 1 0 1 1 0 1 0 0 2 2 0 0 2 1 1 0 0 0 1 0 2 2 0 0 0 1 0 0 0 0 0 0 1 1 0 1 1 0 0 0 1 1 1 0 0 0 0 2 1 0 1 0 0 0 1 1 2 0 1 0 0 0 2 0 2 1 1 0 0 2 0 2 0 0 2 0 0 0 2 0 0 2 0 1 1 1 1 0 0 0 2 0 0 1 1 2 1 1 2 1 1 2 1 0 1 1 1 1 1 2 0 0 1 2 2 2 0 1 2 2 2 0 2 1 1 2 0 0 1 2 0 2 2 1 1 1 0 1 0 1 0 1 2 1 0 1 1 1 2 0 0 0 1 1 0 1 1 0 2 0 1 2 2 1 0 0 1 0 0 0 1 0 0 0 0 0 0 0 1 1 1 0 1 1 1 0 1 0 2 2 2 1 0 0 2 2 0 0 0 0 0 0 0 1 2 0 1 1 1 1 0 1 0 1 0 0 1 1 2 0 1 2 0 0 0 1 1 1 1 0 1 1 1 2 1 1 0 1 0 0 0 0 1 0 0 1 1 0 0 0 2 1 0 2 2 2 2 1 1 0 0 0 0 0 0 0 0 1 1 0 0 1 0 1 0 0 1 1 0 2 1 0 1 1 1 1 1 2 0 0 1 0 1 1 2 2 0 0 0 1 0 0 0 0 1 1 1 0 1 1 0 0 1 0 0 0 0 0 0 2 0 2 0 2 1 0 2 2 2 0 0 1 1 0 1 1 1 0 0 0 1 0 1 0 0 1 0 1 1 2 0 1 0 0 1 1 1 0 2 1 1 0 0 0 0 1 1 0 0 1 0 1 1 0 2 0 0 0 0 2 2 1 2 1 0 0 0 1 1 1 2 1 2 0 0 0 0 0 1 1 0 0 0 2 0 0 1 1 0 1 1 1 0 0 1 0 1 1 1 0 1 1 1 0 0 0 2 0 2 0 2 0 2 2 2 1 1 0 0 0 0 0 0 0 2 0 0 1 0 0 2 1 0 1 1 0 1 1 2 1 2 2 1 0 2 0 0 0 2 0 0 0 0 1 0 0 2 0 1 0 0 0 0 0 0 1 1 0 0 0 0 2 0 1 0 1 1 1 0 0 0 0 0 0 0 0 0 0 0 1 0 0 0 1 1 0 1 0 0 1 2 2 0 2 2 0 2 0 1 0 0 0 0 0 1 2 2 2 1 1 0 1 2 0 0 2 2 0 2 1 1 0 2 0 0 0 0 0 0 2 0 1 1 0 2 0 1 1 1 1 0 1 0 1 2 1 0 0 0 1 1 0 0 2 1 1 1 0 0 0 0 0 0 0 2 2 0 2 0 0 0 0 2 0 1 1 0 0 0 2 1 2 0 0 0 0 0 0 0 2 0 0 0 0 0 0 0 0 1 0 1 1 0 1 1 0 0 1 1 1 1 1 1
53 1 0 0 0 0 0 1 0 1 0 0 0 1 0 1 0 0 1 2 1 1 0 0 0 0 1 1 2 1 1 1 1 2 0 0 1 1 0 1 0 1 0 0 0 1 1 0 0 1 1 1 1 0 0 0 0 0 1 1 1 1 0 0 0 0 0 0 1 1 0 0 1 1 1 1 1 0 1 0 1 2 2 0 0 1 2 0 2 2 0 1 1 0 0 0 0 1 0 1 1 0 0 0 2 2 2 2 2 0 0 2 1 2 2 2 2 1 1 0 0 0 2 2 2 0 2 1 1 0 0 0 0 0 0 0 0 0 1 0 0 2 0 0 1 0 0 0 0 2 1 1 1 0 0 0 0 0 0 0 0 0 0 1 0 1 0 1 1 1 1 0 0 2 0 1 1 1 0 0 1 1 1 1 2 1 2 2 1 0 1 2 1 0 0 0 1 0 0 0 1 0 0 2 2 0 0 1 0 0 2 1 1 0 1 1 0 0 2 2 0 0 2 1 0 0 1 2 2 0 0 0 2 2 1 1 0 2 0 0 0 1 2 2 0 1 0 1 1 1 0 0 0 0 1 0 0 1 0 0 0 0 0 0 1 0 1 1 1 0 1 2 1 2 0 0 0 1 1 0 0 2 1 1 1 0 1 2 1 2 0 1 0 1 1 1 2 1 0 1 1 0 2 0 1 0 0 1 0 0 0 2 0 2 0 0 0 0 1 1 1 2 1 2 2 0 2 1 0 0 0 0 2 1 0 0 0 2 1 1 1 1 1 0 0 1 1 0 0 0 0 2 0 0 0 2 0 0 0 2 0 1 2 0 2 0 0 2 2 0 0 2 0 0 0 1 1 1 1 2 0 2 1 1 1 0 0 0 0 1 1 1 0 1 2 0 2 0 1 1 0 0 0 2 2 0 0 1 0 2 0 0 1 1 0 2 0 0 0 0 0 2 0 1 1 2 1 1 0 0 2 0 0 0 1 1 0 0 0 0 2 0 1 0 0 1 0 0 0 0 0 0 0 2 0 0 0 1 0 1 1 1 0 2 2 2 2 1 2 1 1 1 1 1 0 0 0 1 2 1 0 2 0 0 2 1 0 2 2 0 1 2 1 2 1 0 0 2 2 0 0 2 0 0 0 2 1 1 0 0 0 0 0 1 0 1 0 2 1 0 1 2 1 0 0 1 1 1 0 2 0 2 0 0 1 0 2 1 1 2 0 0 1 1 0 1 1 2 2 2 0 0 0 0 2 2 2 0 0 1 1 0 2 2 1 0 0 2 0 2 0 2 1 0 0 2 2 1 0 2 2 0 0 1 1 0 0 1 0 1 0 0 0 0 0 0 0 2 2 0 2 0 1 0 1 0 0 0 0 0 1 1 0 0 0 0 0 1 0 0 0 0 1 1 1 0 1 0 0 0 0 2 0 0 0 1 1 1 2 2 1 1 0 1 2 2 2 0 1 1 0 1 0 1 2 0 1 0 1 0 0 0 2 0 0 1 0 2 0 0 1 1 0 0 0 2 2 1 1 1 2 0 1 0 0 1 1 1 0 1 1 1 0 1 0 0 0 0 0 1 0 1 0 0 2 0 2 2 2 0 1 0 0 1 0 0 0 1 1 1 1 0 0 0 2 2 0 0 0 0 0 0 0 2 0 0 1 1 1 2 0 2 0 0 1 1 1 0 0 0 0 0 0 1 0 0 2 0 0 0 0 1 2 0 0 0 2 1 0 2 0 0 2 1 1 0 1 0 0 0 0 2 0 0 2 2 0 1 1 1 1 1 1 1 1 0 0 1 0 0 0 0 0 2 1 0 1 1 0 1 1 0 1 1 1 2 2 2 1 2 2 1 0 2 0 0 1 2 0 0 1 0 1 0 0 1 1 2 2 0 2 2 0 1 1 0 1 0 0 0 2 0 1 0 1 1 1 0 0 1 0 0 1 1 2 0 1 0 1 0 0 0 2 0 0 0 0 1 2 2 2 0 1 1 0 1 0 0 1 0 1 0 1 1 1 1 2 0 1 2 0 1 0 0 0 1 1 1 1 1 1 1 0 0 1 1 0 0 0 0 0 0 0 0 1 1 1 1 2 0 2 0 0 2 0 0 0 1 1 0 0 1 1 1 0 1 1 2 0 1 0 0 1 1 1 1 1 0 0 0 0 0 0 1 1 0 1 0 1 0 0 0 0 0 0 1 0 0 2 0 0 0 1 1 0 1 2 1 0 0 0 1 0 1 0 1 0 0 1 1 2 2
54 0 0 0 0 0 1 1 1 1 0 0 2 2 0 0 0 0 1 1 1 1 0 0 0 0 0 2 2 2 1 0 0 1 1 1 1 2 1 0 0 0 0 0 0 0 0 0 0 0 0 1 0 1 1 1 0 0 1 0 1 1 2 2 0 0 0 0 0 0 0 1 2 1 2 1 0 0 1 1 1 2 1 1 1 0 0 1 1 2 0 1 0 0 2 2 0 2 0 2 2 0 2 0 2 0 2 0 1 1 0 2 1 1 1 1 1 0 1 0 2 0 2 1 1 1 1 2 0 2 2 0 0 0 0 0 0 0 0 0 1 1 1 0 1 1 0 0 0 1 1 0 0 1 1 1 1 0 2 2 0 0 0 2 1 1 0 1 1 1 1 1 1 0 0 1 0 1 1 1 1 1 1 1 1 1 1 1 0 1 0 1 1 1 2 2 0 0 0 0 0 0 0 1 1 1 1 1 1 0 2 0 2 0 2 2 0 1 0 0 1 1 2 2 0 0 1 2 1 1 1 1 0 0 0 0 0 2 0 1 1 1 2 2 0 2 0 0 2 0 0 0 0 1 0 0 0 2 0 2 0 1 0 0 0 0 2 0 1 0 0 2 0 1 0 0 1 2 2 0 0 2 2 2 0 1 1 0 0 1 1 0 0 2 0 1 1 1 1 1 1 0 2 0 0 0 0 0 0 1 0 2 0 1 1 0 1 0 1 1 0 2 2 1 0 0 0 1 1 0 0 0 0 0 0 0 0 0 1 2 2 1 1 0 0 1 1 0 2 1 0 0 0 1 0 1 1 0 1 1 1 2 2 0 2 1 0 1 1 0 1 1 0 0 1 0 1 1 1 2 1 0 2 0 1 2 1 0 0 0 0 2 0 0 2 0 2 0 0 0 0 0 0 1 1 0 0 1 0 2 0 0 0 1 0 1 0 0 0 1 0 0 0 1 1 0 1 0 0 1 1 1 0 0 0 0 0 0 0 1 1 1 0 0 0 2 2 0 0 2 0 0 1 2 2 1 1 2 1 2 1 2 0 2 2 2 2 1 2 0 0 0 0 0 1 1 1 1 2 1 1 2 0 1 1 1 0 1 1 0 1 1 0 1 2 0 0 0 1 1 2 2 1 0 1 1 1 0 1 0 0 1 0 0 1 1 0 2 2 2 2 2 2 1 1 2 0 2 0 2 0 2 0 1 1 0 0 1 0 1 0 1 2 0 0 1 0 1 2 2 0 1 0 2 0 0 0 1 0 1 1 0 0 2 0 2 2 1 0 1 0 0 0 0 0 0 0 2 0 0 2 0 1 1 0 0 0 2 0 2 0 0 2 1 1 0 1 1 1 0 0 2 0 0 1 0 2 0 0 1 0 0 0 1 0 1 0 0 0 0 1 0 0 0 0 1 1 2 0 0 2 1 0 0 0 1 0 1 1 1 1 1 1 1 2 1 1 0 1 2 0 2 1 0 1 0 2 0 2 0 0 0 1 1 0 0 0 2 1 0 1 0 1 0 0 1 1 0 0 2 0 1 1 0 0 1 0 2 0 0 0 0 1 2 2 0 0 0 0 0 0 0 0 0 1 0 1 1 1 0 1 0 0 2 0 1 0 1 1 1 0 0 0 0 1 0 0 0 1 0 1 1 0 2 0 1 0 0 1 1 1 1 0 0 0 1 2 0 0 0 0 0 0 0 0 0 1 0 1 0 0 0 2 1 0 0 2 2 0 2 0 1 0 0 1 1 2 1 1 1 0 1 0 0 0 2 0 1 1 1 1 1 1 2 2 0 1 1 0 1 1 0 0 2 2 0 1 1 0 1 1 1 2 0 2 2 2 2 1 1 1 1 0 1 0 0 1 1 0 0 0 0 0 0 0 2 0 1 1 0 1 1 0 0 1 0 1 0 0 0 2 0 1 0 1 0 1 0 1 1 1 0 0 0 0 0 1 0 2 0 0 1 2 0 0 1 0 2 1 1 2 0 0 0 0 0 1 1 0 0 0 0 1 1 1 0 1 0 0 0 0 1 0 0 2 2 0 2 1 1 0 1 0 1 1 1 0 1 2 1 0 2 1 1 0 0 0 2 0 0 0 2 0 0 0 0 0 1 1 0 1 1 1 0 0 0 0 1 1 0 2 0 2 0 0 0 0 0 0 0 2 2 1 0 1 0 1 0 1 1 1 0 0 0 0 0 1 0 2 0 0 0 1 2 0 1 2 0 0 0 0 0 1 2 0 0 0 1 1 1 2 1
55 1 0 0 1 0 2 2 0 0 0 2 0 0 0 0 0 0 2 0 1 0 0 0 0 0 1 2 2 2 2 0 0 0 1 0 1 2 0 2 2 0 0 0 0 0 1 1 1 2 0 2 0 1 1 1 0 0 0 0 2 0 2 1 0 0 0 0 0 0 0 0 2 2 2 2 0 0 2 1 1 2 2 1 0 0 0 0 2 2 0 0 1 2 1 1 0 0 0 1 0 1 1 0 2 0 2 0 0 2 0 2 1 2 2 1 1 1 1 0 1 0 2 1 1 1 1 0 0 0 1 0 0 0 1 0 0 0 0 0 0 2 0 0 0 1 0 1 1 0 0 0 0 1 0 0 0 0 0 1 2 1 0 2 1 2 1 1 1 1 1 1 1 1 1 1 0 0 0 0 0 0 0 0 1 0 0 1 0 0 0 1 2 1 2 2 0 0 1 0 0 0 0 1 1 0 0 1 0 0 1 1 1 0 1 2 0 0 0 0 2 2 2 2 0 0 2 1 1 1 2 1 0 0 2 0 0 2 1 1 0 1 1 1 0 1 0 0 1 0 0 0 0 0 0 0 1 2 0 1 0 1 0 0 1 0 0 0 2 0 1 1 1 2 0 0 0 2 2 0 0 2 2 1 0 1 0 1 1 2 0 1 0 2 0 1 2 0 0 0 0 0 2 0 0 1 0 1 0 0 0 2 0 1 1 0 1 1 1 1 0 2 2 0 1 0 1 0 0 0 0 2 1 1 0 0 0 0 2 0 0 0 1 0 0 0 2 0 1 0 0 1 1 1 1 1 0 0 0 1 0 0 1 0 1 0 1 2 1 0 1 1 1 1 0 0 2 1 1 1 1 1 0 1 1 0 0 0 0 0 0 1 0 0 2 0 0 1 0 0 0 0 0 1 1 0 0 2 0 2 0 1 1 0 0 1 0 1 0 1 0 1 0 1 1 1 0 0 0 0 0 0 0 1 0 0 1 0 0 0 2 0 1 2 2 2 0 0 1 1 0 0 0 1 1 0 1 2 2 2 1 2 0 1 0 1 0 2 2 2 1 1 2 2 1 0 1 2 1 1 2 1 0 0 1 1 1 1 1 0 1 1 1 1 2 0 1 1 1 1 1 2 2 2 2 0 2 1 0 0 0 0 1 0 0 2 0 1 1 2 2 1 2 0 0 2 0 0 1 1 0 0 0 2 0 0 1 0 1 2 0 1 1 0 0 1 0 1 1 2 1 1 0 2 1 0 0 0 0 0 0 0 0 2 0 1 0 2 1 1 0 0 0 0 0 0 0 1 0 1 1 1 1 1 0 0 0 1 0 0 0 0 0 0 0 0 2 0 0 0 0 2 0 0 2 1 0 0 0 0 0 0 0 0 0 0 0 1 0 0 0 0 0 0 0 1 1 2 0 0 0 0 0 0 0 0 0 0 2 0 0 1 0 2 2 2 2 1 1 1 0 2 1 0 2 0 2 1 1 0 0 0 1 0 2 2 0 1 1 1 0 1 0 1 1 1 1 0 2 0 2 0 2 1 1 1 0 1 0 1 0 0 0 1 0 0 0 1 0 2 1 0 1 0 2 0 1 1 1 0 0 0 0 2 0 0 0 2 1 1 0 0 0 0 2 1 0 0 1 0 0 0 0 2 0 0 1 1 0 2 1 1 1 0 0 0 1 0 0 0 0 0 0 0 0 0 0 0 2 0 0 1 2 1 0 0 2 2 1 2 0 0 1 1 0 0 1 1 1 1 0 1 1 1 1 1 0 0 2 0 1 0 1 1 1 0 0 0 0 2 2 0 0 1 1 1 0 0 0 2 2 0 2 0 1 1 1 1 0 1 1 0 0 2 0 0 1 2 0 0 1 1 0 0 0 1 0 1 1 0 1 1 0 0 1 0 1 0 0 2 1 0 1 0 1 1 1 1 1 0 2 0 0 0 0 0 0 1 1 0 0 0 1 1 0 1 0 0 1 1 2 0 0 0 0 0 0 0 1 0 1 0 0 1 2 1 1 0 0 1 0 2 1 0 0 0 1 1 0 1 0 1 0 0 0 0 0 1 2 1 0 2 0 1 0 0 1 1 0 1 0 0 0 2 0 0 0 0 2 2 0 0 2 0 1 2 0 1 0 0 1 0 0 2 1 0 2 0 0 0 0 0 2 0 1 0 2 0 0 0 2 0 0 0 0 2 0 0 1 0 0 0 0 0 1 0 1 0 0 1 0 0 1 1 0 0 0 0 0 0 2 1
56 0 0 0 0 0 1 2 0 0 0 0 1 1 0 1 0 0 1 1 1 0 0 0 0 0 2 2 2 2 1 1 1 1 1 0 2 1 1 0 0 1 1 1 1 0 1 1 0 2 0 1 1 1 0 1 1 0 2 1 1 0 1 1 0 1 0 0 1 1 0 1 2 2 1 2 1 0 2 1 1 2 2 0 1 0 0 0 2 2 0 1 2 0 0 2 0 2 0 2 2 0 0 0 2 1 2 0 2 0 0 1 1 1 2 2 1 0 1 0 2 1 2 0 0 1 0 1 1 0 0 0 0 0 0 0 1 0 0 0 0 2 2 0 1 0 0 0 0 2 1 0 0 1 0 0 1 1 0 0 0 0 0 2 1 1 0 1 0 0 0 1 1 1 0 2 1 1 1 1 1 0 2 2 2 2 2 1 0 1 0 1 2 1 1 1 1 1 0 0 2 2 0 2 2 0 0 1 0 0 2 0 1 0 1 2 0 1 1 0 0 0 1 1 0 0 2 1 0 1 0 1 0 1 1 0 0 2 0 0 0 1 2 2 0 2 0 0 2 0 0 0 0 0 0 0 1 2 1 1 1 0 0 0 1 1 1 0 1 0 0 2 1 1 0 0 0 2 2 0 0 1 1 2 0 1 1 1 0 1 1 0 0 1 1 1 2 0 1 0 2 0 2 0 2 0 1 0 0 0 0 1 0 1 1 1 0 0 0 0 1 1 0 1 1 0 1 0 0 2 0 2 1 0 0 0 0 1 1 0 1 0 0 0 0 0 1 0 1 1 0 1 0 1 0 1 1 0 0 1 0 1 1 0 1 0 1 1 1 0 1 1 1 1 1 0 2 2 1 1 1 1 0 0 1 1 1 0 0 2 1 1 0 0 2 0 0 1 1 0 0 0 0 2 2 0 0 0 0 1 0 1 0 2 0 2 0 1 0 0 1 1 0 2 1 0 2 0 0 1 1 2 0 0 0 0 0 1 0 0 2 0 2 1 0 1 0 0 0 2 0 0 1 2 1 1 0 2 1 2 1 2 1 0 0 0 0 2 1 1 1 2 2 2 1 0 1 2 2 2 0 1 0 0 0 2 2 0 1 1 1 0 0 1 1 0 1 0 1 0 0 2 2 1 1 0 1 0 1 0 1 1 1 0 1 1 0 1 1 2 2 1 2 0 0 1 0 1 0 2 0 2 0 0 1 0 1 0 0 1 0 0 1 1 0 1 0 0 0 0 1 0 0 0 2 1 1 0 0 0 0 0 0 1 0 1 1 2 2 0 0 0 1 0 1 0 1 0 0 2 2 1 0 2 2 1 1 1 1 1 0 0 0 0 0 0 0 0 0 0 0 2 1 1 2 0 2 0 0 1 1 0 1 1 1 1 0 1 0 0 0 0 0 0 0 0 2 1 0 0 0 1 0 0 0 1 0 1 2 2 0 0 0 0 0 0 2 0 0 1 0 2 1 1 2 0 1 0 1 0 0 0 0 0 2 2 2 1 2 0 0 1 0 1 1 1 1 0 2 0 2 0 0 0 0 0 0 1 0 0 0 0 0 2 0 1 1 0 0 1 0 1 0 0 1 0 1 0 1 0 0 0 0 1 0 0 0 1 0 1 0 1 0 1 1 2 1 2 1 1 0 0 0 2 0 0 1 1 0 2 0 1 0 1 0 0 1 1 0 1 0 1 0 0 0 0 1 0 1 0 0 0 2 0 0 0 2 1 2 1 1 0 1 0 0 0 0 1 1 1 0 1 0 0 0 0 2 1 2 1 1 0 1 2 1 1 0 1 0 1 1 0 0 2 0 0 1 0 0 2 2 0 0 1 0 2 1 1 2 2 2 2 0 2 1 0 0 2 0 0 0 0 0 0 0 2 0 0 1 0 0 0 0 0 0 0 0 0 0 0 2 0 2 0 1 0 1 2 0 0 2 0 0 1 1 1 0 0 2 1 0 0 1 1 0 1 0 2 2 1 1 1 0 0 0 0 0 0 0 0 0 0 0 1 2 2 2 0 0 0 0 2 1 0 1 1 1 2 1 1 1 1 2 0 1 1 0 1 1 1 0 1 0 2 0 0 1 1 0 0 0 0 0 2 0 0 0 2 2 0 0 0 1 1 1 1 1 0 0 0 1 0 1 0 1 1 1 1 1 0 1 1 1 0 2 1 1 0 1 1 0 0 0 0 0 2 0 0 1 0 0 0 2 2 0 0 2 0 0 0 0 0 0 2 1 0 0 1 2 0 1 1
57 0 0 0 0 0 0 1 1 0 0 0 0 0 0 0 0 0 0 2 0 0 0 1 0 0 2 2 2 2 1 0 2 2 0 0 0 2 0 1 1 1 0 0 0 0 1 0 0 1 0 1 0 1 1 1 1 1 0 2 0 1 2 2 0 0 1 1 0 0 0 0 1 2 1 2 1 0 1 0 2 2 1 1 2 0 0 0 2 2 0 0 0 0 0 2 1 1 0 1 1 0 1 0 2 1 2 0 0 2 0 1 0 2 2 0 0 0 1 0 0 0 2 2 2 0 2 1 1 0 0 0 0 0 1 1 0 0 0 0 0 2 1 0 1 0 1 0 0 0 0 0 0 0 0 1 1 0 1 2 0 0 0 2 1 2 0 2 0 1 0 0 0 2 0 0 0 1 1 1 1 1 1 1 2 2 1 2 0 0 0 1 1 2 2 2 0 0 1 0 0 0 0 1 1 2 1 1 0 0 2 1 1 0 1 2 1 0 1 0 0 0 1 1 0 0 2 1 0 1 0 0 0 0 1 0 0 2 0 0 0 0 1 1 0 1 0 0 1 1 1 1 0 1 0 0 2 1 0 0 0 0 0 1 0 0 1 0 2 0 0 0 0 1 1 0 0 2 1 0 1 1 2 1 0 2 2 0 0 1 1 0 0 2 0 1 2 1 0 0 1 1 1 1 0 1 1 0 0 0 0 1 0 0 2 0 0 1 1 1 0 2 2 1 0 0 1 1 1 0 0 0 0 0 0 0 0 2 0 0 0 0 2 1 0 1 1 0 2 0 0 0 0 2 0 0 1 0 0 1 0 1 0 0 0 1 0 2 2 0 0 2 1 1 2 1 2 1 1 2 2 0 0 0 1 0 0 1 1 0 0 2 0 0 2 0 1 0 0 0 0 0 0 2 2 0 1 0 0 2 0 0 0 1 0 1 0 1 0 0 0 1 0 1 2 2 0 0 0 0 1 1 0 0 1 1 0 0 0 0 1 2 1 1 1 2 0 0 1 2 0 1 2 2 2 2 0 2 0 1 0 1 1 0 0 1 1 1 2 0 0 1 2 2 1 1 1 2 2 0 2 1 0 0 1 2 1 1 2 0 2 1 0 1 1 0 0 1 1 0 1 1 0 0 0 2 1 0 0 0 0 0 1 1 1 0 0 2 1 1 1 2 2 0 0 1 1 0 1 1 1 0 0 0 0 0 2 0 0 1 1 0 1 0 0 1 0 2 2 2 0 0 0 2 1 1 0 0 0 0 0 0 0 2 0 2 1 1 1 0 0 2 0 0 0 0 0 1 0 2 1 0 0 0 0 0 0 0 0 0 1 1 1 0 0 0 1 0 0 0 0 2 1 0 0 2 2 0 0 1 1 0 0 0 0 0 0 0 0 0 0 0 0 0 0 1 1 1 0 0 1 0 1 0 0 0 1 1 2 2 0 0 0 0 0 0 2 1 0 0 0 1 1 2 2 0 0 2 2 1 1 0 2 1 1 1 1 1 1 0 0 1 0 0 0 1 1 0 2 0 1 0 2 1 0 2 1 2 1 1 0 0 0 1 0 0 0 0 0 2 0 2 0 0 1 0 2 2 2 0 0 0 0 1 1 0 0 2 2 2 0 0 1 0 1 1 0 0 0 0 0 0 0 2 0 2 1 1 0 1 0 1 0 0 0 0 1 0 0 0 0 0 1 0 0 1 1 1 2 1 1 0 2 0 0 0 2 2 1 2 0 0 1 1 0 1 1 2 2 2 1 1 0 0 0 2 0 1 1 1 1 1 1 1 1 0 0 0 0 1 0 0 0 1 0 0 1 1 1 1 1 0 1 0 1 2 1 2 1 2 2 1 0 2 0 0 1 0 0 1 0 0 1 1 1 1 0 0 1 0 0 0 0 0 0 0 0 0 0 0 0 0 0 0 2 0 0 0 0 1 1 0 1 0 1 2 0 0 1 0 0 0 2 0 0 0 0 1 2 2 2 0 0 0 0 0 0 2 0 0 0 0 0 1 1 1 2 0 1 1 1 2 1 0 2 2 0 1 0 1 0 2 0 0 0 1 1 1 1 0 0 1 0 1 2 0 1 0 0 0 1 0 1 1 2 0 2 0 0 0 0 0 2 1 2 0 1 1 1 0 0 0 0 2 1 0 2 0 0 0 0 0 1 0 1 0 1 0 1 0 1 0 0 0 0 2 0 0 2 0 0 0 0 1 0 0 0 1 0 0 0 0 0 2 0 0 0 0 1 0 1 1
58 0 0 0 0 0 1 1 0 1 0 0 0 0 0 0 0 0 0 2 0 0 0 0 0 0 0 2 2 2 2 1 1 1 0 0 1 1 1 0 0 1 0 0 1 1 1 0 0 1 0 2 1 0 1 0 1 0 0 1 0 1 2 2 0 0 0 0 0 0 0 1 2 2 1 2 1 0 2 1 0 1 1 1 1 0 0 0 0 2 0 1 0 0 1 2 1 0 0 0 0 1 0 0 2 0 2 0 0 2 0 1 0 0 2 2 2 0 0 0 2 0 2 1 1 0 1 1 1 0 1 0 0 0 0 0 0 0 0 0 1 1 0 0 1 0 0 0 1 1 0 1 0 1 1 0 2 1 0 0 1 2 0 2 1 1 1 2 0 1 1 1 1 1 0 1 0 1 1 1 1 2 0 0 2 2 0 1 1 0 1 1 2 1 2 2 1 0 0 0 0 0 0 2 2 0 0 0 0 0 1 1 2 1 1 2 0 0 1 1 0 0 1 1 0 0 2 2 0 1 1 0 0 0 1 0 0 2 1 1 0 1 2 1 0 1 0 0 1 0 0 1 1 0 0 0 0 0 0 0 0 0 0 1 1 0 0 0 1 0 0 1 0 0 0 1 0 1 0 0 2 0 1 2 0 1 1 0 0 1 1 0 1 1 1 0 1 0 0 0 0 0 1 1 0 0 1 1 1 0 1 1 0 2 0 1 0 1 0 0 0 1 1 2 0 0 0 1 0 0 0 0 0 0 0 0 0 1 1 1 1 1 2 0 1 0 2 0 1 1 0 1 1 1 1 1 0 0 0 0 0 0 1 0 1 0 0 2 2 0 0 2 0 0 0 0 1 2 0 0 1 1 0 0 0 0 0 1 1 0 0 2 0 0 1 1 0 1 1 0 0 0 0 2 2 0 0 0 0 1 0 0 0 0 1 1 1 0 1 0 0 1 0 1 1 2 1 1 1 0 1 1 0 0 0 0 2 1 0 0 1 1 1 2 2 2 0 0 0 1 0 0 0 2 1 0 1 2 1 2 2 0 1 0 0 1 2 1 1 0 0 1 2 2 0 0 0 1 2 1 0 2 0 0 1 2 1 2 2 0 1 2 0 1 0 0 1 1 1 0 1 2 2 1 2 1 2 0 0 0 0 0 0 1 0 1 0 2 0 0 0 2 1 0 0 1 0 0 1 0 1 0 0 0 2 1 2 1 0 0 0 1 2 0 1 1 0 1 1 1 0 0 0 2 1 1 0 0 1 0 0 0 0 2 0 2 1 1 1 0 0 2 0 0 0 0 1 2 0 2 2 0 0 1 1 0 0 2 0 2 0 0 1 0 0 0 0 0 0 0 0 1 0 0 0 1 1 0 0 2 0 0 0 0 0 0 1 1 0 0 1 0 0 0 0 1 1 0 0 0 0 1 0 0 0 0 1 1 2 2 1 0 1 1 2 2 2 0 0 0 0 1 1 1 2 0 1 1 1 0 0 0 1 1 1 1 1 2 1 0 0 2 0 1 1 0 0 0 2 0 0 1 1 1 0 1 1 0 0 2 0 0 0 1 0 0 0 1 0 1 1 0 1 0 2 0 0 1 0 0 0 0 0 1 0 1 0 0 0 0 0 0 0 1 0 2 1 0 2 0 1 1 0 2 0 1 1 1 0 1 0 0 0 0 0 1 1 1 0 0 0 0 0 0 0 0 0 0 2 0 0 0 2 0 0 0 2 2 2 2 0 0 0 0 0 0 1 0 0 2 0 0 0 0 0 1 0 2 0 2 0 2 1 2 1 1 0 1 1 2 1 0 0 2 1 1 0 0 0 2 1 0 1 0 1 2 1 2 2 2 1 2 0 1 0 0 1 1 0 0 1 1 0 0 0 2 0 0 0 0 0 0 0 0 0 0 0 0 0 0 2 0 0 0 2 0 0 0 0 0 1 0 0 0 0 0 2 1 1 0 1 1 2 0 0 1 0 1 1 0 1 1 1 1 0 1 0 1 0 0 1 0 0 1 2 2 2 0 0 0 1 2 0 0 1 1 1 1 0 1 0 1 0 0 0 0 0 0 2 0 2 0 0 2 0 2 2 2 1 0 0 1 0 1 0 0 0 1 1 0 0 0 0 0 0 2 0 0 0 0 1 0 0 2 2 0 2 2 0 2 0 0 2 0 1 0 1 0 1 2 1 0 0 1 0 1 0 0 1 0 0 0 0 1 0 0 0 1 0 1 1 0 0 1 0 0 0 0 0 0 0 0
59 1 0 0 1 0 1 1 0 0 0 1 1 1 0 1 0 0 0 2 0 0 0 0 0 0 2 2 2 2 2 0 0 0 2 0 2 1 0 0 0 2 0 0 0 0 1 1 0 1 0 2 0 0 2 0 1 1 1 1 1 1 2 2 0 0 0 1 0 0 0 0 1 2 0 2 2 0 0 0 2 2 2 1 0 0 0 2 2 2 1 1 2 0 0 0 0 1 0 0 0 2 2 0 2 0 2 1 1 0 0 2 2 2 2 2 1 1 1 0 1 0 1 2 1 0 1 2 1 1 1 0 0 0 0 0 0 0 0 0 0 2 0 0 0 0 0 0 0 0 0 0 0 0 0 0 1 1 0 0 0 0 0 2 0 1 0 0 1 1 1 1 0 2 0 0 0 0 0 1 0 0 1 1 1 1 1 2 1 0 1 2 1 0 0 2 0 0 0 0 0 0 0 0 0 1 1 0 1 0 1 1 2 0 2 2 0 0 2 0 2 2 1 1 0 0 2 2 0 2 0 0 0 0 2 0 0 2 0 0 0 1 2 2 0 2 0 2 1 1 0 0 0 0 0 0 0 2 0 0 0 0 0 0 1 0 0 0 2 0 1 0 1 1 0 1 0 2 2 0 1 1 1 1 0 1 1 2 1 2 0 1 0 2 1 1 2 0 0 0 0 0 2 0 0 0 0 0 0 0 0 1 0 1 2 0 1 0 1 1 1 2 1 2 1 0 1 1 0 0 0 0 2 0 0 0 0 2 0 2 2 2 1 0 0 1 1 1 2 1 0 0 0 1 0 1 1 0 0 2 0 2 2 0 2 0 0 2 1 0 1 1 0 0 1 0 2 1 0 1 2 1 0 0 0 0 0 0 0 1 1 1 0 0 2 0 0 0 1 1 0 1 0 1 2 1 0 1 0 1 0 0 0 0 1 2 1 1 0 0 0 1 0 0 2 2 1 1 0 0 0 0 0 0 0 0 0 1 0 0 1 2 1 2 2 2 0 0 0 1 0 0 2 2 2 2 0 2 1 2 1 2 0 1 1 1 1 1 2 1 1 1 0 0 2 0 2 1 2 1 1 2 0 0 0 2 2 1 1 0 1 1 1 1 0 0 1 0 0 0 1 2 2 2 2 0 2 0 0 0 0 0 2 1 0 1 0 1 0 1 1 1 2 0 0 2 2 0 0 2 0 0 0 0 0 1 2 0 0 0 1 0 2 1 1 2 0 1 1 1 0 0 0 1 1 1 2 0 1 0 0 1 0 2 0 1 1 2 2 0 2 1 1 0 1 0 1 1 0 2 1 0 0 1 1 0 0 2 0 2 0 0 0 0 0 0 1 0 0 0 0 2 0 1 1 0 1 0 0 1 1 0 0 0 0 0 0 2 1 1 1 1 1 1 1 1 1 2 0 0 0 1 2 0 0 0 1 0 2 1 0 0 0 1 2 2 2 0 0 1 0 2 1 1 1 0 0 1 1 0 0 0 1 1 1 1 0 2 1 0 1 1 1 0 0 1 1 0 2 0 2 0 2 0 0 2 1 2 1 1 0 0 0 1 0 0 1 1 0 2 0 2 0 0 1 0 2 1 1 0 0 0 0 1 0 1 0 1 1 1 0 0 1 0 1 2 0 0 2 0 1 1 1 1 0 1 1 0 0 0 0 1 1 0 0 1 1 0 0 1 1 1 0 0 0 0 1 0 2 0 0 1 2 0 0 1 2 2 1 2 0 0 0 1 0 2 1 0 0 1 0 2 0 0 0 2 0 2 1 2 0 1 2 2 1 1 0 0 1 1 0 0 0 2 0 0 1 0 0 2 1 0 1 0 1 1 1 2 0 0 0 0 0 2 0 0 0 1 0 0 1 1 0 0 0 2 0 0 1 0 1 0 1 0 1 0 1 0 0 0 2 0 1 0 1 0 1 0 0 0 2 0 0 0 0 1 0 0 2 0 0 0 0 2 0 1 0 0 1 2 2 0 0 0 0 0 0 0 0 0 1 0 0 1 1 1 2 0 0 1 0 2 0 0 2 2 1 2 0 2 0 1 0 0 1 0 0 0 2 0 2 0 0 2 1 1 1 2 0 0 0 2 0 1 0 0 0 1 1 0 0 0 1 0 0 0 0 0 1 0 1 0 1 1 1 0 2 1 0 0 0 0 0 0 1 0 2 0 1 1 1 0 0 0 0 2 0 0 0 0 0 0 1 1 0 1 1 1 0 0 0 0 1 2 1 0 0 0 0 0 2 1
60 0 0 0 0 0 1 2 1 0 0 0 1 2 1 1 1 0 2 0 1 1 2 1 1 1 1 1 1 1 1 1 0 1 1 0 2 1 1 0 0 0 0 0 0 0 2 0 1 2 0 1 1 0 1 0 1 0 1 1 1 0 1 1 1 1 1 0 0 0 0 1 2 2 2 2 0 0 1 0 1 1 2 0 2 0 0 1 2 2 1 1 0 0 1 2 0 2 0 1 1 0 0 0 2 2 2 0 1 1 0 2 0 0 0 0 0 0 2 0 1 1 1 2 0 1 0 1 1 0 1 1 1 0 0 0 1 0 0 0 1 1 0 0 1 0 0 1 1 0 0 0 1 1 1 0 1 0 0 1 0 0 0 0 0 2 0 1 0 2 1 0 1 1 0 1 0 1 0 1 1 1 0 0 1 0 1 1 1 0 1 1 1 1 1 2 1 0 1 1 0 1 0 0 0 2 2 0 2 0 2 1 1 0 0 2 0 2 1 1 0 0 1 1 0 0 2 1 0 1 0 0 1 1 0 1 1 2 0 0 0 0 1 2 0 2 1 0 2 0 0 0 0 0 1 1 1 2 1 1 1 0 0 0 1 0 1 0 2 1 0 2 1 2 0 0 0 1 1 0 1 0 1 1 1 0 1 1 1 2 0 0 2 2 2 0 2 0 0 1 0 0 2 0 2 2 0 1 0 0 0 1 0 1 1 0 1 1 1 1 0 2 1 1 0 0 0 1 1 0 0 2 0 0 0 0 0 2 0 1 0 1 1 0 1 0 2 0 1 1 0 1 0 2 0 0 1 0 0 2 0 2 0 0 0 0 0 1 2 0 0 2 0 0 0 0 0 1 1 2 0 1 0 0 2 0 0 0 0 0 0 2 1 0 1 1 1 0 0 0 1 1 0 1 1 0 1 1 0 2 0 0 0 1 1 2 0 1 0 0 0 2 0 2 1 1 1 1 1 0 2 0 1 1 1 0 1 1 0 1 1 1 0 0 0 1 0 0 0 0 0 1 0 2 0 0 0 2 1 1 2 0 1 0 0 1 1 1 1 0 0 1 2 2 1 0 1 1 0 1 2 2 1 0 2 1 0 1 1 0 0 1 0 2 2 0 1 1 1 1 1 1 2 0 2 2 2 0 1 0 1 0 1 0 0 2 1 1 0 1 1 1 2 0 1 2 1 0 1 0 1 0 0 1 0 0 2 0 1 2 1 0 2 1 1 1 0 0 0 0 0 0 1 1 2 0 0 1 0 0 0 1 0 2 0 0 0 1 1 0 1 1 0 0 0 0 0 2 0 1 2 0 0 0 0 0 0 1 1 1 0 0 0 0 0 0 0 0 0 0 0 2 0 0 1 0 1 0 0 1 1 0 0 1 1 2 0 0 0 0 1 0 0 0 0 0 0 1 0 0 0 0 0 0 0 0 1 2 1 0 0 0 0 0 1 1 2 0 1 1 0 2 0 1 1 1 2 0 2 1 0 0 1 1 1 1 0 2 0 1 1 0 0 0 1 0 1 0 1 1 0 0 2 0 0 2 2 0 0 2 0 0 0 0 0 0 0 0 0 1 0 1 1 0 2 0 1 2 2 0 0 0 0 2 0 2 0 2 1 1 0 0 0 0 2 1 0 1 0 1 0 0 0 2 0 2 1 1 0 1 0 0 0 0 0 0 0 1 0 1 0 0 0 1 0 1 1 0 2 0 0 1 1 0 1 0 2 2 2 1 0 0 2 1 0 0 1 1 1 1 1 2 1 1 1 2 0 2 2 2 0 0 2 2 2 0 0 1 0 1 1 0 0 2 1 0 0 0 0 2 1 1 1 1 1 2 2 0 2 2 0 2 0 2 0 0 0 2 0 0 0 0 2 0 0 0 0 1 0 0 1 1 0 0 1 1 0 0 0 0 2 0 1 1 2 0 0 0 0 0 2 0 0 1 1 1 1 0 2 0 0 0 1 1 0 1 0 0 2 2 2 0 0 0 0 0 0 0 0 1 0 1 1 1 1 1 1 1 0 0 0 2 1 0 1 1 1 2 1 1 1 2 1 0 1 1 0 1 2 1 0 2 0 1 2 0 1 1 1 0 1 0 1 1 2 0 0 0 2 2 0 0 2 0 0 0 0 1 0 0 1 0 2 0 1 0 1 1 1 1 1 1 1 0 1 1 1 0 1 1 1 1 0 0 1 0 0 0 2 0 0 0 2 2 0 1 1 1 0 1 1 0 1 2 0 0 1 0 1 0 0 0
61 1 0 0 1 0 2 0 0 2 0 0 1 2 0 2 0 1 2 1 1 0 1 0 0 0 1 0 1 2 2 0 0 1 1 1 1 1 1 0 0 1 0 0 0 0 1 0 0 1 2 2 0 0 1 1 0 0 0 1 0 1 1 2 1 1 1 0 0 1 1 2 2 2 2 2 0 0 1 0 1 2 1 1 2 0 0 0 2 2 0 1 0 1 0 1 0 2 2 0 0 0 1 0 2 1 2 1 1 1 0 1 1 1 1 1 1 0 0 0 2 0 1 1 0 1 0 0 0 0 1 0 0 0 0 0 0 0 1 0 2 0 1 0 0 1 0 0 0 1 0 0 0 0 1 0 0 0 0 0 0 1 0 1 0 1 1 1 1 2 1 1 0 1 0 2 1 0 0 0 0 0 0 0 0 0 0 1 0 1 0 1 2 0 0 1 0 0 1 0 0 0 0 1 1 1 1 2 1 0 1 1 2 0 2 2 1 0 1 0 1 1 2 1 0 1 1 1 0 0 0 0 0 0 1 0 0 2 0 0 0 0 2 2 0 2 0 1 1 1 1 1 0 0 0 0 0 1 0 0 0 0 0 0 1 0 1 0 1 0 0 2 0 1 0 0 1 2 2 0 1 1 2 2 0 1 0 0 0 1 1 0 1 2 1 1 2 1 1 0 1 0 1 1 0 0 1 0 1 0 1 2 0 0 0 0 1 0 0 0 2 0 1 0 1 0 1 1 0 1 0 1 1 0 0 0 0 1 1 2 1 2 1 0 0 1 1 0 1 0 0 1 0 2 0 0 1 0 0 1 0 1 1 0 1 0 0 2 2 0 0 2 1 1 1 0 2 2 1 1 0 2 1 0 0 0 0 0 0 1 0 0 1 0 2 0 1 1 1 1 1 1 0 1 1 0 1 0 1 1 0 1 1 0 1 2 1 1 0 0 0 1 0 1 1 2 0 2 0 0 2 1 0 0 0 0 0 2 0 0 0 1 1 0 0 2 1 0 0 1 0 0 0 2 1 0 1 1 1 1 1 1 0 0 0 0 0 0 2 0 0 0 2 2 1 1 1 1 0 1 2 2 0 2 1 1 0 2 2 0 0 2 0 2 0 0 0 1 1 0 1 2 2 1 2 0 2 0 0 0 0 1 1 1 0 1 0 2 1 1 1 2 0 0 0 1 0 0 0 2 0 1 0 0 0 0 2 0 0 0 0 2 2 0 1 2 0 2 2 2 0 0 0 2 0 0 0 0 1 0 0 1 0 2 0 2 1 0 0 0 0 0 0 0 0 0 1 1 0 2 2 0 0 0 1 1 1 1 0 1 0 0 1 1 1 0 1 1 1 0 1 0 1 2 2 0 1 0 1 1 1 0 0 0 0 0 0 1 0 0 1 0 0 1 0 1 1 1 0 0 0 0 2 0 0 1 1 1 2 1 1 0 1 1 2 1 2 0 0 1 0 1 1 2 2 0 0 0 1 0 0 0 1 1 1 1 0 1 1 1 0 1 2 0 1 0 0 0 2 0 1 0 2 1 1 2 1 1 0 1 1 1 0 1 0 0 1 0 0 1 0 1 0 0 1 0 1 1 2 0 1 1 0 1 0 0 0 0 1 0 0 0 0 0 1 2 0 2 1 1 0 0 0 2 0 0 2 1 0 1 0 1 0 0 0 0 1 1 0 1 1 1 1 0 1 0 0 0 1 0 0 1 2 0 0 1 1 2 2 2 0 0 1 1 0 1 1 2 2 1 0 1 1 1 0 2 0 1 1 1 1 1 1 2 2 0 0 1 0 1 1 0 0 2 1 1 0 1 0 1 1 0 1 0 1 1 1 2 2 1 1 1 0 2 0 0 1 1 0 0 1 1 0 0 0 2 0 1 0 0 0 0 0 0 0 0 0 0 0 1 1 0 1 0 2 0 0 1 0 0 0 0 0 0 0 0 0 0 1 0 1 1 2 1 0 0 0 1 1 0 1 1 1 1 0 1 1 1 2 0 0 1 0 1 2 2 2 0 0 1 0 2 0 0 1 1 0 2 0 2 0 0 0 0 1 0 0 0 1 0 0 1 0 1 0 1 0 1 1 0 1 1 0 2 0 0 0 0 2 2 0 0 1 0 1 2 0 1 0 0 1 0 2 0 0 0 0 0 0 1 0 0 1 0 1 0 1 0 1 1 1 0 0 0 0 0 1 0 1 0 0 0 1 1 0 1 1 0 0 0 0 0 0 1 0 0 0 0 0 1 1 0
62 1 0 0 0 0 0 1 1 0 0 0 0 1 0 1 0 0 0 1 0 0 0 0 0 0 0 1 1 1 1 1 0 1 0 0 1 2 0 0 0 1 0 0 1 0 1 1 0 2 0 0 0 1 1 0 0 1 1 1 1 1 0 0 0 0 0 1 0 0 0 1 2 2 2 2 0 0 2 0 2 2 1 1 1 0 0 0 0 2 0 0 0 0 1 1 0 2 0 2 2 0 2 0 2 0 2 0 0 2 1 1 0 1 1 0 0 0 1 0 2 1 2 1 1 0 1 1 1 0 0 0 0 0 1 1 0 0 0 0 1 1 0 0 0 0 0 0 0 0 0 0 0 1 0 1 0 1 0 0 1 1 0 2 1 1 1 1 0 0 0 0 0 2 1 1 0 0 0 0 0 0 1 1 2 1 1 1 0 1 0 0 1 1 1 2 0 0 0 0 0 0 0 1 1 0 1 1 1 0 1 1 1 0 2 2 0 1 0 0 1 1 2 2 0 0 2 2 1 1 1 1 0 1 2 1 1 2 1 1 0 1 1 2 0 2 0 0 2 0 0 0 1 1 0 0 0 2 0 1 0 1 0 1 1 0 0 0 1 0 0 2 1 2 0 0 0 1 1 0 0 2 2 2 0 2 0 0 0 2 0 0 2 2 2 0 2 1 0 0 0 0 2 0 0 1 1 0 0 0 0 0 0 2 0 0 0 0 1 1 1 2 2 2 0 0 0 2 2 0 0 2 0 0 0 1 1 2 0 0 0 0 0 0 1 1 0 0 2 2 0 0 0 1 0 1 1 1 0 1 0 1 1 0 1 0 1 1 2 0 0 2 1 1 1 0 2 1 0 1 2 1 1 0 1 1 1 1 1 0 1 1 1 1 2 0 1 0 1 1 1 1 0 1 1 0 1 0 0 0 0 1 0 0 1 1 1 1 0 0 0 1 2 2 1 1 0 0 1 0 2 0 0 0 1 1 0 1 0 0 1 2 1 1 0 2 1 0 0 0 0 0 0 2 1 0 1 2 2 2 1 2 0 0 1 2 1 1 2 0 0 1 1 1 1 1 0 2 1 1 0 2 0 0 2 0 0 2 2 0 1 2 1 0 0 0 0 1 1 0 1 1 1 1 1 1 2 0 0 0 0 1 0 1 1 0 0 2 1 1 1 2 1 1 1 1 0 0 0 2 1 0 0 1 0 1 2 1 2 2 0 1 1 1 1 1 0 2 2 2 0 0 0 0 2 2 2 1 0 1 1 0 0 1 0 0 0 2 1 1 0 0 0 0 0 0 0 2 0 1 2 0 0 0 0 0 0 1 0 1 1 0 1 0 0 1 1 0 0 0 0 2 0 0 1 1 1 0 1 0 0 0 1 1 1 1 1 2 1 0 0 0 0 0 0 0 1 1 0 0 0 2 1 0 0 0 1 0 2 1 0 0 0 2 2 2 2 0 0 1 0 2 1 1 2 0 1 1 2 0 0 0 1 0 2 2 1 2 1 1 0 1 0 1 1 1 1 0 2 0 2 0 2 1 0 2 1 1 1 1 0 0 0 2 1 0 1 0 0 2 1 2 0 0 1 0 2 2 2 0 1 0 0 0 1 0 0 2 2 2 0 0 0 0 2 2 0 0 0 0 0 0 0 2 0 1 1 0 1 1 1 1 1 0 0 1 1 0 0 0 0 0 0 0 0 0 1 0 0 0 0 0 2 0 0 0 2 2 2 2 0 0 0 1 0 0 0 0 0 1 0 1 1 1 2 2 0 2 0 2 0 2 1 1 0 1 0 1 0 1 1 0 0 1 0 0 1 0 1 2 1 0 0 2 0 2 2 2 2 1 0 2 0 2 0 1 1 2 0 0 0 0 1 1 1 2 0 0 0 0 0 0 1 0 1 0 1 0 1 0 1 0 0 0 2 0 0 0 0 0 1 1 0 0 0 0 0 0 2 0 0 0 1 1 0 0 0 0 0 0 0 0 0 0 0 0 0 0 1 0 1 0 1 0 0 0 2 0 1 0 0 2 0 2 2 2 0 1 0 1 0 1 0 0 0 0 0 2 2 1 0 2 0 0 1 1 0 0 1 0 1 0 0 2 0 0 0 2 2 0 0 0 2 1 1 0 1 0 0 1 0 0 1 1 0 0 1 1 1 0 1 2 0 0 2 0 0 0 1 1 0 1 0 0 0 0 0 0 1 0 0 0 1 1 1 1 2 0 0 0 0 0 0 2 0 0 0 0 1 0 2 1
63 1 0 0 0 0 1 1 1 0 0 0 0 0 0 0 0 0 1 0 1 1 0 1 0 0 0 2 2 2 2 0 1 2 0 0 1 0 0 0 0 2 1 1 0 0 0 0 0 1 0 0 0 1 0 2 0 1 1 0 1 1 2 2 1 1 1 1 0 0 0 1 2 2 2 2 0 1 1 1 1 2 2 0 0 0 0 0 1 2 0 0 0 1 1 2 0 0 0 0 0 0 1 0 2 0 2 0 1 1 0 2 1 2 2 0 0 0 1 0 1 0 2 0 0 1 0 1 1 0 0 1 0 0 0 0 1 0 0 0 0 2 0 0 1 0 1 0 0 1 0 0 0 0 1 0 0 0 0 0 1 1 1 1 0 1 0 1 1 0 0 2 0 1 2 0 0 0 0 0 0 0 1 1 1 1 1 2 2 0 2 2 1 0 0 1 1 0 0 0 0 0 1 1 1 2 2 0 0 0 1 1 1 0 2 2 0 0 2 2 0 0 2 1 0 1 0 2 1 1 1 0 0 0 1 0 0 2 0 0 0 0 2 2 0 2 0 0 2 0 0 0 0 0 1 0 0 2 0 1 0 1 0 0 1 1 1 1 2 1 0 2 1 2 0 0 0 2 2 0 0 1 1 2 0 1 0 2 1 2 0 1 2 2 2 0 2 1 0 1 1 1 2 0 0 0 0 0 0 0 0 1 0 1 0 0 2 0 0 0 1 1 2 0 2 1 1 1 1 1 0 1 0 0 0 2 0 1 1 0 1 0 1 0 0 1 0 0 1 0 0 1 0 2 0 0 0 0 1 0 1 1 1 0 2 0 0 1 1 0 1 1 0 0 1 0 2 2 1 2 1 2 1 0 2 1 1 0 0 0 0 0 0 0 1 1 0 0 0 0 0 1 0 1 1 0 1 1 0 2 0 2 0 0 2 2 1 0 0 1 0 1 0 1 1 2 1 0 0 0 1 0 0 0 1 1 1 0 0 1 0 1 1 0 0 2 1 0 0 1 0 1 1 2 1 1 0 2 1 2 0 2 1 1 1 1 1 1 2 1 2 2 2 2 0 0 0 0 2 0 2 2 0 0 1 2 1 0 2 0 1 2 1 1 1 0 1 1 1 0 1 2 1 0 1 2 2 0 0 0 1 0 1 0 1 0 0 2 0 1 1 2 2 0 0 2 0 1 1 2 0 1 0 2 0 0 1 0 0 2 1 0 1 1 1 2 0 0 1 1 0 0 0 1 2 2 1 0 1 0 0 1 1 1 0 0 0 2 2 0 1 1 1 0 0 1 1 2 0 1 2 0 0 1 1 0 0 1 0 0 0 0 2 0 1 0 0 0 0 0 0 2 0 0 1 1 1 0 1 0 1 0 0 1 0 0 0 0 0 0 0 0 1 1 1 0 1 2 0 0 0 2 1 0 0 0 0 0 2 2 1 1 0 0 2 1 1 0 0 0 0 1 1 1 1 0 1 1 1 0 0 0 1 0 1 2 0 2 0 0 1 1 0 0 1 0 0 0 2 0 2 0 1 1 1 1 0 1 0 1 0 0 0 2 0 1 0 0 0 2 1 1 0 0 2 0 1 2 2 0 2 0 0 1 0 0 0 0 1 0 0 0 0 0 1 2 0 0 1 0 1 1 0 1 0 0 0 0 1 1 1 1 0 1 0 0 1 0 0 0 0 0 1 0 0 2 0 0 1 0 0 0 2 0 0 1 2 2 1 2 0 0 1 1 2 1 0 0 0 0 0 2 1 1 1 2 0 1 2 1 1 0 1 2 2 0 0 0 0 0 0 0 0 2 0 0 0 0 2 2 2 0 2 0 0 0 0 1 1 2 2 1 0 2 1 0 1 1 0 0 0 0 2 1 0 2 0 0 1 0 1 1 0 1 1 0 1 0 0 0 1 0 2 0 0 0 2 0 0 0 1 1 0 0 0 1 0 0 1 0 1 1 0 2 0 0 0 1 2 1 1 0 0 0 0 0 0 0 1 0 0 1 0 2 1 1 1 0 1 0 0 0 0 1 1 2 0 1 1 0 1 2 1 0 2 2 0 0 1 0 0 1 0 2 0 1 0 2 0 1 0 0 0 1 1 0 0 1 1 0 0 0 1 2 1 0 0 0 0 0 2 0 1 0 1 0 1 1 1 0 1 1 2 0 1 1 2 0 2 2 0 1 0 0 0 1 0 1 2 1 0 1 1 1 0 1 2 0 0 1 0 0 0 1 0 0 0 0 0 0 1 0
64 0 0 0 0 0 0 2 0 0 0 0 1 2 0 2 0 0 1 1 1 0 2 1 1 1 1 1 2 2 1 0 0 1 1 0 2 2 0 2 2 1 0 0 0 0 0 0 1 0 0 0 1 0 1 0 0 0 2 1 0 1 0 0 0 0 0 0 0 0 0 2 2 1 2 1 0 0 1 1 0 1 1 1 0 0 0 1 2 2 1 1 1 0 0 1 0 2 0 2 1 0 1 1 2 0 2 1 1 1 0 2 1 1 1 1 1 0 1 0 1 0 2 1 1 1 1 0 0 0 0 0 0 0 0 0 1 0 0 0 1 1 0 0 1 0 0 0 1 0 0 0 0 0 0 0 0 2 0 0 1 1 0 2 2 2 0 2 0 2 2 0 1 0 0 1 0 1 1 1 1 1 2 2 2 2 2 2 1 0 1 2 2 1 2 2 1 0 1 0 0 0 0 1 0 1 2 1 1 0 1 0 0 0 1 2 0 1 1 0 2 2 1 2 1 0 1 2 0 2 0 0 1 1 1 1 0 2 1 1 0 1 1 1 0 1 0 0 2 0 0 0 1 0 0 0 1 1 1 1 1 0 0 0 1 0 1 0 2 1 0 2 1 1 0 0 0 1 1 0 0 0 2 2 0 1 0 2 0 2 0 0 1 1 1 0 1 2 0 2 1 0 2 0 1 1 0 0 0 0 0 1 0 1 2 0 1 0 0 0 0 1 1 1 1 0 1 0 0 1 0 0 0 0 0 0 0 2 0 0 0 0 1 1 0 0 1 0 0 0 0 1 0 2 0 0 0 0 0 2 0 2 1 0 1 0 1 2 0 0 2 1 0 0 0 0 1 1 0 1 1 2 0 0 1 1 0 1 1 1 1 1 1 0 2 0 1 2 0 0 0 0 0 1 1 0 1 0 0 2 0 1 1 0 0 1 0 0 0 1 0 0 0 2 1 1 2 0 0 0 0 0 2 2 2 1 0 1 0 1 0 1 0 0 0 1 0 0 1 1 0 1 2 2 2 2 0 0 0 0 1 0 0 2 0 2 2 1 1 0 0 0 2 2 1 1 1 2 1 1 2 0 0 0 1 1 1 1 2 0 2 2 1 1 1 0 1 2 2 0 0 1 1 1 1 1 2 0 0 0 0 0 1 0 0 1 0 1 1 1 1 1 2 0 0 2 2 2 0 2 0 2 0 0 0 0 2 0 0 0 2 0 0 0 0 1 0 0 0 0 0 0 0 0 2 2 2 1 0 2 1 0 0 2 0 1 1 2 2 0 2 2 1 0 1 0 1 2 0 1 2 2 0 1 1 1 1 1 0 1 1 1 0 0 0 0 1 0 0 0 0 1 0 1 2 0 1 0 0 2 1 0 0 2 0 2 0 1 0 0 1 0 0 1 0 2 2 1 0 0 0 2 0 0 0 0 1 2 2 2 0 0 0 1 2 2 2 0 0 1 0 2 0 2 2 0 0 1 1 1 1 1 1 0 1 2 0 2 0 0 2 0 1 0 0 1 2 1 0 2 1 0 2 0 0 2 0 1 1 2 0 0 0 1 0 0 1 0 0 0 0 1 0 0 1 0 2 2 2 0 0 0 0 1 0 0 0 1 1 1 0 0 0 0 2 1 0 0 0 0 0 0 0 2 0 0 0 0 0 0 0 0 0 0 0 1 2 0 0 0 0 0 0 0 0 0 0 0 1 0 0 1 2 0 0 1 2 2 1 2 0 0 0 0 1 1 1 1 1 1 0 2 0 0 0 2 0 2 0 2 0 2 2 2 0 2 0 0 0 1 1 0 0 1 0 0 2 0 1 2 2 0 2 0 1 1 1 2 1 2 2 1 0 2 0 0 1 2 0 0 0 0 2 0 0 2 0 1 0 0 1 1 1 0 1 0 1 0 0 0 2 1 1 0 1 1 1 1 2 0 1 0 0 0 0 1 0 0 1 0 0 0 2 1 0 0 0 0 1 1 2 0 0 0 0 1 1 2 0 0 0 0 0 1 2 1 2 0 1 0 1 1 0 1 1 1 1 0 0 1 0 1 0 0 1 1 0 2 2 1 0 2 0 1 1 0 1 0 0 1 0 0 0 2 0 0 1 1 1 0 0 1 2 2 2 2 0 1 0 1 0 0 2 0 0 0 0 0 0 2 0 0 0 1 0 0 2 0 0 0 1 0 0 0 0 1 0 1 1 2 0 1 0 0 0 0 0 1 0 1 1 0 0 2 1 0 0 0 0 0 0 0
65 1 0 0 0 1 2 2 0 0 0 0 0 0 0 0 0 0 1 1 1 1 0 0 0 0 1 2 2 2 2 2 0 1 0 0 2 1 0 0 0 2 1 1 0 1 1 0 0 1 0 0 1 0 0 0 0 0 0 0 1 1 0 0 0 0 0 0 0 1 1 1 2 1 2 1 0 0 1 0 2 2 2 0 2 0 0 0 2 2 0 0 0 1 1 2 1 0 0 0 0 0 0 0 2 0 2 0 1 1 0 0 0 1 1 0 0 0 2 0 1 0 2 0 0 1 0 1 0 1 1 0 0 0 0 0 0 0 0 0 0 2 1 0 1 0 0 0 0 1 0 0 0 0 1 1 1 1 0 1 0 0 0 2 1 2 0 1 1 0 0 1 1 0 0 1 0 2 2 2 2 2 1 1 2 1 1 1 0 1 0 1 2 1 1 1 2 0 1 0 0 0 1 1 1 1 0 0 0 0 1 1 1 0 0 2 1 0 0 1 1 1 2 2 0 0 1 1 0 1 0 1 1 1 1 1 1 2 1 1 0 1 2 2 0 2 0 0 2 0 0 0 0 0 0 0 1 1 0 0 0 0 0 0 1 0 1 1 2 0 1 1 0 1 0 0 0 1 1 0 0 0 2 1 1 1 0 2 1 2 0 2 2 2 2 0 1 1 0 0 0 0 2 0 0 0 1 1 0 0 0 2 0 1 1 0 1 0 0 0 0 1 1 1 0 0 0 0 0 0 0 0 1 1 0 0 0 2 0 0 0 0 0 0 0 0 1 0 0 0 0 2 0 2 0 0 1 0 0 0 0 0 0 0 0 1 0 1 1 0 1 1 2 2 0 0 1 1 1 2 2 0 1 0 1 1 0 0 0 1 0 0 2 0 2 0 2 1 0 0 0 0 0 1 1 0 0 0 0 2 0 0 0 1 0 1 0 1 1 0 0 1 0 1 1 2 1 2 0 0 2 1 0 1 1 1 0 0 0 0 2 1 1 0 0 1 0 0 0 0 0 1 0 2 0 0 0 2 1 2 1 2 0 1 1 1 1 1 1 0 0 1 1 1 0 0 2 1 2 1 1 1 0 0 2 2 0 0 1 0 1 1 1 1 1 0 1 2 2 0 0 1 2 2 2 0 2 0 0 0 0 0 0 1 0 1 0 2 1 2 2 2 2 0 0 2 1 0 0 2 0 0 0 0 0 0 1 2 0 2 1 1 1 1 1 0 0 1 1 1 0 0 0 2 0 0 0 0 1 0 0 1 1 1 0 1 1 2 2 0 1 0 0 0 0 0 0 2 0 2 2 0 1 1 0 1 0 1 1 1 0 0 2 0 1 0 0 1 1 0 0 2 0 0 1 1 1 0 0 0 2 0 0 1 0 1 0 1 0 0 1 0 0 0 0 0 1 2 0 0 0 2 1 1 1 1 1 0 2 1 0 0 1 2 2 1 1 0 1 1 0 1 1 2 2 0 0 1 2 0 0 0 0 1 1 1 0 2 0 2 0 0 0 0 0 1 1 0 1 1 1 1 2 1 0 2 1 2 0 0 0 0 0 1 0 0 0 0 0 0 0 0 0 0 2 0 2 2 2 0 0 0 0 2 0 1 0 1 1 1 0 0 1 0 1 2 0 0 1 0 0 0 0 2 0 1 1 1 1 2 1 2 0 0 0 0 1 0 0 0 0 0 0 1 0 1 1 0 1 0 0 1 2 1 0 1 2 1 1 1 1 0 0 1 0 0 1 0 0 2 0 0 1 1 1 2 0 2 0 2 0 2 2 2 1 1 0 1 1 2 1 0 0 2 1 0 1 0 0 2 2 0 1 1 0 1 1 2 2 2 1 2 0 2 0 0 1 1 1 0 1 0 1 0 0 1 0 1 2 0 1 0 1 0 1 0 1 0 0 0 2 0 1 1 1 1 1 0 0 1 1 0 0 0 0 1 0 0 0 0 1 1 2 0 0 2 0 1 1 0 0 1 1 1 0 2 1 2 0 0 0 0 1 0 2 0 2 0 1 0 1 1 0 0 2 2 0 1 0 1 0 2 0 0 0 0 0 1 2 1 1 1 0 2 1 1 1 1 0 0 0 0 0 1 0 0 0 2 2 0 0 0 0 1 1 0 1 1 1 0 0 0 2 0 0 0 0 0 0 1 0 0 0 1 1 0 1 0 0 0 1 0 0 1 0 2 0 0 1 0 0 0 0 1 0 0 0 0 0 0 0 0 2 2 0 0 0 0 1 0 1 1
66 0 0 0 0 0 1 1 0 1 0 0 0 1 0 1 1 0 2 0 1 1 0 0 0 0 1 1 1 1 1 0 1 1 1 0 2 2 0 1 1 1 0 0 0 0 0 2 0 2 0 2 1 0 1 0 0 0 1 0 2 0 2 2 0 0 0 0 1 1 0 0 1 1 1 2 1 0 1 0 2 2 2 0 1 0 0 1 2 2 0 1 2 0 0 0 0 1 1 0 0 1 0 0 2 1 2 1 1 1 0 2 0 1 1 0 0 0 1 0 1 0 2 1 1 0 1 1 0 0 0 1 0 0 0 0 0 0 0 0 0 2 1 0 0 0 0 0 1 2 1 0 0 0 0 0 1 1 0 0 1 2 0 2 1 2 0 2 1 1 0 1 0 0 1 0 0 2 2 2 2 2 0 0 2 0 2 0 0 2 0 0 2 1 1 2 1 0 0 0 0 0 0 2 1 1 2 0 2 0 2 0 1 0 2 2 0 2 1 1 0 0 2 2 0 0 0 1 0 1 0 0 0 0 1 0 0 2 0 0 0 0 2 1 0 1 0 0 2 0 0 0 0 0 1 0 0 1 0 0 0 0 0 0 1 0 1 0 2 0 0 2 1 1 1 0 0 2 2 0 1 1 1 2 0 0 0 2 0 2 0 0 1 2 1 1 2 0 0 0 0 0 2 0 0 1 0 1 1 0 1 1 0 2 1 1 0 0 1 1 1 2 1 2 0 0 0 2 2 1 0 1 1 0 0 0 0 2 0 1 1 0 2 0 0 1 2 1 2 0 0 0 0 2 0 0 1 0 1 1 1 1 2 0 2 1 0 1 2 0 0 2 1 1 0 1 2 2 0 1 1 1 1 0 1 0 0 0 0 0 0 0 1 0 2 0 2 0 1 1 1 1 0 1 1 0 1 1 1 1 0 1 0 1 1 2 0 1 0 1 0 1 0 1 0 0 0 2 0 2 2 0 0 0 1 1 0 0 0 1 2 1 2 2 1 2 0 0 0 0 0 1 0 2 0 0 0 2 0 2 0 2 1 0 0 1 1 2 1 1 1 2 2 2 0 1 0 2 2 0 0 2 0 0 1 2 1 0 2 1 1 1 1 2 0 0 0 0 0 1 1 2 2 2 2 0 2 0 0 0 0 0 1 1 1 0 0 2 0 2 2 2 2 0 0 1 1 1 0 2 0 1 1 1 1 0 1 1 0 1 0 1 2 0 0 2 0 1 1 2 1 1 0 2 2 2 0 1 0 0 0 0 0 0 0 0 0 1 0 1 0 1 0 0 0 0 0 1 0 2 1 0 0 2 2 1 1 2 0 2 1 0 1 1 1 0 2 1 1 0 1 1 0 0 0 2 0 0 0 2 0 0 1 1 1 1 0 1 0 0 0 0 0 0 0 0 1 0 0 0 0 2 0 0 0 1 1 0 2 2 1 0 0 0 2 2 2 0 0 1 0 2 1 2 2 0 0 0 1 0 0 0 1 1 1 1 0 2 1 0 1 0 1 1 1 0 0 1 1 1 1 0 0 0 0 1 1 1 0 1 0 0 0 0 0 0 0 0 0 2 0 2 0 1 1 0 1 1 1 0 0 0 0 1 1 1 0 0 0 0 0 0 0 0 1 2 0 1 0 1 0 0 0 2 0 0 1 1 0 1 0 1 1 0 0 1 1 0 0 0 0 0 0 0 0 0 1 2 2 1 1 1 2 0 0 0 2 2 2 2 0 1 0 0 0 0 2 1 1 1 0 1 1 1 1 2 0 2 1 2 0 1 2 2 1 1 1 1 0 2 1 1 0 1 1 1 1 0 0 2 2 1 1 0 1 2 1 2 1 1 1 1 0 2 0 0 0 1 0 1 0 0 0 0 0 1 0 1 0 0 0 0 0 0 1 0 0 0 0 1 0 0 2 0 0 2 2 0 1 0 0 1 0 0 0 1 0 0 1 0 1 0 0 2 0 2 0 2 2 2 2 0 0 0 0 0 0 0 1 0 0 1 1 1 2 2 2 0 0 0 2 2 1 1 1 0 1 2 1 0 1 1 0 0 0 0 0 2 2 2 0 2 0 1 2 1 1 0 0 0 0 2 0 2 0 0 0 2 2 1 0 0 1 1 2 2 0 0 0 0 2 0 2 0 0 0 0 1 0 1 0 0 2 0 2 0 0 0 2 1 0 0 0 0 0 0 1 0 1 1 0 0 0 0 0 0 0 0 0 0 0 0 1 2 0 0 0 0 2 0 1 0
67 0 0 0 0 0 0 1 0 1 0 0 0 0 0 0 0 0 0 2 0 0 0 2 0 0 0 2 2 2 2 1 1 2 1 0 1 0 0 0 0 2 0 0 0 0 0 0 0 1 0 0 1 0 1 0 0 0 0 1 0 1 2 1 0 0 0 0 0 0 0 0 2 2 2 2 0 0 2 0 2 2 2 0 0 0 0 0 2 2 0 1 2 0 0 2 0 0 0 0 0 0 1 0 2 2 2 0 2 1 0 2 0 1 1 0 0 0 0 0 2 0 1 2 0 1 0 1 0 1 0 0 0 0 1 1 0 0 0 0 2 0 0 0 1 0 0 0 1 2 0 0 1 1 2 0 1 0 0 1 0 1 0 2 1 2 0 2 0 0 0 0 0 2 0 1 0 2 0 0 2 2 0 0 1 0 0 1 0 0 0 1 0 0 0 1 2 0 1 1 0 1 1 1 1 1 1 0 1 0 0 1 2 0 2 2 0 0 2 0 1 1 1 1 0 0 1 1 0 1 0 0 0 0 1 0 0 2 1 1 0 1 2 2 0 2 0 1 1 1 0 0 0 1 0 0 0 2 0 0 0 0 0 1 1 0 1 0 1 0 2 0 1 2 0 0 0 2 2 0 2 0 2 2 1 1 1 2 1 2 0 1 1 1 1 0 2 1 1 0 0 0 2 0 1 0 1 0 0 0 0 2 0 2 1 1 0 1 0 0 2 0 0 1 0 0 1 2 2 1 0 1 0 0 0 0 0 0 2 0 1 0 1 0 0 1 1 0 2 1 0 0 0 1 0 1 1 0 0 1 0 1 0 0 0 0 2 2 1 0 1 1 0 0 0 0 1 1 1 2 2 0 0 1 2 0 0 1 1 0 0 0 0 1 2 0 1 2 0 1 1 1 0 1 1 0 1 0 1 2 0 0 1 0 0 1 0 0 1 1 0 0 0 0 0 1 0 0 0 2 2 1 0 1 0 0 0 1 0 1 2 0 1 0 0 1 0 2 2 2 0 0 1 1 1 0 1 2 1 1 2 1 0 1 1 1 1 1 2 1 0 0 1 1 1 0 1 2 2 0 2 2 1 0 2 0 0 2 2 0 1 2 0 1 1 0 0 0 1 1 2 2 1 0 1 2 2 0 0 0 0 0 0 1 0 1 0 1 0 1 1 1 2 0 0 2 1 0 1 1 1 0 0 1 0 0 1 1 1 2 0 0 1 1 1 1 0 0 0 0 0 0 0 2 1 0 0 0 0 0 0 0 0 0 0 0 0 1 1 0 1 1 2 0 1 1 2 2 0 2 2 0 1 1 0 0 0 0 0 0 0 0 1 0 0 0 0 1 1 0 1 1 0 1 2 1 2 0 0 1 0 0 0 1 0 1 0 1 0 0 2 0 1 1 1 1 1 1 0 0 2 1 1 0 0 0 1 0 2 1 0 1 0 0 0 0 2 0 0 0 0 2 1 1 2 0 1 1 1 1 1 0 1 0 1 2 0 2 1 1 1 1 0 0 0 1 1 0 2 0 0 1 2 0 0 2 1 2 0 0 0 0 0 1 0 0 0 0 0 0 0 0 0 0 0 0 1 1 1 0 1 0 0 0 1 0 0 2 2 2 0 0 0 0 0 1 0 0 0 0 0 0 0 2 0 1 0 0 0 0 0 0 1 0 0 0 1 0 0 1 1 1 1 0 0 0 1 0 2 0 0 2 2 0 1 0 2 2 1 2 0 0 0 1 0 1 2 1 1 1 1 2 0 0 0 2 0 1 1 1 1 1 0 1 1 0 1 1 0 1 1 0 0 2 1 0 1 0 0 2 2 0 1 1 1 2 2 1 2 2 1 2 0 2 0 0 1 1 1 0 1 0 2 0 0 2 0 0 2 1 1 2 0 0 1 0 1 0 0 1 1 1 0 0 2 0 0 0 0 0 1 1 1 0 1 2 0 0 0 0 0 0 1 1 0 0 0 0 1 1 2 0 0 1 0 1 1 0 1 0 1 0 0 2 2 2 2 0 1 0 1 2 1 1 2 2 0 1 0 2 0 1 0 1 1 1 0 1 2 2 0 2 0 0 1 1 1 1 1 0 1 1 0 0 0 0 0 2 2 0 0 0 1 0 0 1 0 1 0 0 0 0 1 0 1 0 1 0 0 1 0 1 1 0 0 2 1 0 0 0 2 0 0 1 0 1 1 0 2 0 0 0 1 1 0 1 1 0 0 0 0 0 0 2 0 0 0 1 2 0 0 0
68 1 0 0 0 0 0 2 0 0 0 0 0 0 0 0 0 0 0 1 0 0 0 0 0 0 1 2 2 1 1 1 1 0 1 1 2 0 0 0 0 2 0 0 0 0 1 0 0 2 0 1 2 0 1 0 0 0 2 1 0 1 1 1 0 0 0 0 0 1 1 1 2 2 2 2 0 0 0 0 1 1 2 0 1 0 0 2 2 2 0 1 1 0 0 2 0 1 0 1 1 0 2 0 2 0 2 0 0 2 0 2 1 1 1 1 1 0 0 0 2 0 1 1 0 1 0 0 0 0 1 1 0 0 0 0 0 0 0 0 2 0 0 0 0 0 0 0 0 2 0 0 0 0 0 1 1 1 0 0 1 1 0 2 1 2 0 0 1 2 1 1 1 1 0 1 0 0 0 0 0 0 0 0 1 0 1 0 0 2 0 0 2 0 0 2 2 0 0 0 0 0 0 0 0 0 0 0 2 0 2 1 1 0 2 2 0 1 2 2 0 0 1 2 1 0 2 1 0 1 0 0 0 1 1 0 0 2 0 0 0 0 2 1 0 2 0 0 2 0 0 0 0 1 0 0 1 2 1 1 1 0 0 0 0 0 1 1 1 0 0 1 2 2 0 0 2 2 2 0 0 2 1 2 0 1 0 2 0 2 0 0 1 2 1 0 2 0 0 0 1 0 1 1 0 1 0 0 0 0 0 1 0 1 1 0 0 1 0 0 1 2 2 1 1 0 1 0 0 0 0 0 1 0 0 0 0 1 1 0 1 1 0 0 0 0 2 0 2 1 0 0 1 2 1 0 0 1 0 2 0 2 2 0 2 1 1 1 2 1 0 2 0 0 0 0 1 2 2 2 1 0 0 0 1 0 1 0 0 1 0 0 1 0 1 1 0 0 1 1 0 0 0 0 1 1 1 2 0 2 0 1 0 0 1 1 1 1 0 0 0 1 0 2 1 1 2 1 0 0 1 0 1 0 0 0 0 1 0 1 2 1 0 0 0 1 0 0 0 0 0 0 1 1 2 1 1 2 0 2 0 2 1 0 0 1 1 2 1 1 1 2 1 1 0 0 0 2 2 1 1 2 0 0 2 2 0 0 2 2 2 0 0 2 1 0 1 0 0 1 2 2 0 0 0 2 1 0 0 0 0 0 0 0 1 1 0 2 0 2 2 2 2 0 0 2 1 0 2 1 1 0 0 1 0 0 2 1 0 1 0 2 1 1 1 2 0 1 2 2 0 0 0 2 1 0 0 1 0 1 1 0 0 2 0 2 1 0 0 0 1 1 0 0 0 1 1 2 0 2 2 0 0 1 1 0 0 0 0 0 0 0 1 0 0 0 1 0 0 0 0 2 1 0 2 0 1 0 1 1 1 1 0 1 0 1 0 1 1 0 1 0 0 0 0 0 1 1 0 0 0 2 0 0 0 1 0 0 2 1 0 1 0 2 1 2 2 0 1 2 1 2 1 0 0 1 2 0 2 1 1 0 1 0 2 2 1 2 0 0 2 0 0 0 0 1 1 0 1 1 0 1 2 1 0 2 2 2 0 0 0 0 1 1 0 0 0 0 0 0 0 1 0 0 0 0 2 2 2 0 2 0 0 2 1 0 0 1 1 1 0 0 0 0 1 1 0 0 1 0 0 0 0 2 0 2 0 0 2 2 1 2 0 1 0 0 1 0 0 0 0 0 1 1 0 2 0 0 2 0 0 1 2 0 0 1 1 1 1 2 0 0 0 1 0 1 2 1 1 1 1 0 1 1 1 2 0 2 0 2 0 2 2 2 1 1 0 1 0 1 1 0 0 1 0 0 1 1 0 1 1 0 1 1 1 2 2 1 0 0 0 0 0 2 0 0 0 0 0 0 2 2 1 1 1 1 0 1 0 0 1 1 0 0 1 1 0 0 0 1 0 0 0 0 2 0 0 0 0 1 1 0 0 0 0 0 0 0 0 0 0 0 0 2 0 1 0 1 1 0 2 0 0 0 0 1 0 0 0 1 0 0 1 1 1 1 2 0 0 0 0 1 1 0 1 1 1 1 1 1 0 1 0 0 1 0 0 0 0 0 0 0 1 1 1 1 1 0 0 1 1 0 0 1 1 0 1 1 2 1 0 0 0 0 0 1 0 0 1 0 1 0 0 1 1 0 1 1 0 1 1 1 0 0 2 0 1 0 1 1 0 1 0 0 0 1 0 1 2 1 0 1 0 1 0 0 1 0 0 0 0 0 0 2 1 0 0 0 2 0 0 0
69 1 0 0 0 1 1 1 1 0 0 0 0 0 0 0 0 0 0 1 0 0 0 0 0 0 1 1 2 2 2 2 0 0 2 2 2 1 0 1 1 1 1 0 0 2 1 0 1 1 1 1 0 1 0 2 0 0 1 1 1 1 0 0 0 0 0 1 0 0 0 0 2 2 1 2 1 0 1 0 1 1 2 0 1 0 0 0 2 2 0 0 0 0 1 1 1 0 0 0 0 0 1 0 2 0 2 0 0 2 0 1 0 1 1 1 0 0 0 0 0 0 2 1 0 1 0 1 1 0 0 0 0 1 1 1 1 0 0 0 0 2 0 0 0 0 0 0 1 1 0 2 2 0 1 1 0 2 0 1 0 0 0 2 0 1 0 2 0 2 2 1 0 2 0 1 1 1 0 1 1 1 1 1 1 1 1 2 0 1 0 1 2 1 1 2 1 0 0 0 0 0 0 2 2 1 1 1 1 0 2 0 0 1 0 2 0 0 1 1 1 1 1 1 0 0 2 2 0 2 0 1 0 0 1 0 1 2 0 0 0 0 2 1 0 2 0 0 0 0 0 0 0 1 0 0 0 0 1 1 1 0 0 0 1 0 1 0 1 0 1 1 1 1 0 0 1 2 1 0 0 1 1 1 0 1 0 1 1 2 0 2 1 1 2 0 1 1 1 1 1 0 1 1 0 0 1 0 0 0 0 1 0 2 2 0 0 2 0 0 0 2 1 1 2 0 2 1 1 0 0 2 0 0 0 0 0 1 1 0 1 1 2 0 0 0 2 0 1 1 1 0 0 1 0 1 1 0 0 1 0 1 1 0 1 0 0 2 1 0 1 1 1 1 1 0 2 1 0 1 1 1 1 0 2 0 1 0 0 1 0 0 0 0 2 0 0 2 0 0 0 0 0 2 2 0 0 0 0 1 0 1 0 1 0 1 0 0 1 1 0 0 0 0 0 1 1 0 0 0 0 0 0 1 0 0 1 1 0 1 2 0 1 1 1 2 0 0 0 1 0 0 1 2 1 1 0 2 1 2 1 2 0 0 1 1 1 1 2 1 0 0 2 2 1 0 1 2 1 1 1 2 0 1 1 1 0 0 0 0 0 0 1 1 1 0 1 0 0 1 2 2 1 0 1 0 2 0 0 0 0 0 1 0 0 2 1 1 1 2 2 1 2 0 0 1 0 1 0 2 0 1 0 1 1 0 0 0 0 1 1 0 0 0 0 1 0 1 1 2 1 1 0 2 2 0 0 1 0 1 1 0 0 1 0 0 0 1 0 1 0 1 0 0 0 0 0 2 0 1 2 0 1 1 0 1 1 1 1 1 0 0 1 0 0 1 1 0 0 0 0 1 0 1 2 0 1 0 0 1 0 0 1 2 2 2 0 2 1 1 0 1 0 0 0 0 0 0 0 0 0 1 0 0 0 1 0 0 1 1 0 0 0 0 0 0 2 2 0 0 0 1 2 0 2 0 2 0 2 2 2 0 1 0 1 2 1 2 0 0 2 0 1 1 1 0 0 1 1 1 2 1 2 0 0 2 2 1 0 1 0 0 1 1 0 0 0 0 0 2 0 2 0 0 1 0 1 1 2 0 1 0 0 2 0 0 0 0 0 0 0 0 0 0 1 1 0 0 1 0 0 0 0 2 0 2 0 0 1 0 0 1 0 0 0 1 1 0 0 0 0 0 1 1 0 1 0 0 2 0 0 0 2 1 0 0 2 1 1 1 1 0 0 0 0 1 1 1 1 1 0 1 0 0 0 2 0 1 1 1 1 1 0 1 1 0 0 1 0 1 1 0 0 2 0 0 1 2 0 0 0 0 1 0 1 2 1 2 1 1 1 1 0 2 0 0 0 1 0 1 0 0 1 0 0 2 0 0 0 0 0 0 0 0 1 0 1 0 0 0 2 0 1 0 1 0 1 1 0 0 2 0 1 0 1 2 0 0 1 0 1 0 0 2 0 1 1 1 1 0 1 1 0 0 0 0 0 0 0 0 1 0 0 2 2 2 2 0 0 0 0 2 0 0 0 0 2 2 1 1 0 0 2 0 2 2 0 0 2 1 0 2 0 1 0 1 1 0 0 0 0 0 1 2 1 0 0 0 1 1 0 0 0 0 0 1 0 0 0 0 1 0 1 0 1 0 1 0 0 1 0 1 0 0 1 1 1 0 1 0 0 0 0 0 1 0 0 0 2 0 0 0 1 1 0 0 1 2 0 1 1 0 0 1 1 0 0 0 1 1 0 0
70 0 0 0 0 1 1 2 1 0 0 0 0 2 0 1 0 0 0 1 0 0 0 0 0 0 1 2 2 2 2 0 1 1 0 0 1 2 0 0 0 1 0 0 1 0 0 0 0 0 0 0 0 1 0 0 0 0 0 1 0 1 2 2 1 1 1 1 0 0 0 2 1 1 1 1 1 0 1 1 0 1 1 1 0 0 0 1 2 2 1 2 0 0 0 1 0 0 0 1 1 1 1 0 2 1 2 1 1 1 0 2 1 1 1 1 1 1 1 0 1 0 2 0 0 1 0 0 0 0 2 1 0 0 0 0 0 0 0 0 1 1 0 0 0 0 0 0 0 1 0 0 0 0 0 0 0 1 0 1 2 2 0 2 1 1 0 1 0 2 1 0 0 1 1 1 0 0 0 0 0 0 0 0 1 0 1 2 2 1 1 1 2 0 1 1 1 0 0 0 0 0 0 2 0 0 2 1 0 0 1 1 1 0 2 2 0 2 2 1 0 0 2 2 0 0 1 2 0 2 1 0 1 1 0 0 0 2 0 0 0 0 2 0 0 0 0 0 2 0 0 0 0 0 0 0 0 2 0 1 0 1 0 0 0 0 0 0 2 1 0 0 1 2 0 0 0 2 2 0 1 1 2 1 1 2 0 2 1 2 0 1 1 2 1 0 2 1 0 0 0 0 1 1 0 1 0 1 0 0 0 1 0 1 2 1 0 1 0 0 1 1 1 2 1 0 1 1 2 0 0 1 0 0 0 0 0 1 1 1 2 1 2 0 0 0 1 0 1 0 0 1 0 0 0 2 0 0 0 1 0 1 2 0 2 0 2 1 2 0 0 2 1 1 1 0 2 1 0 2 1 1 1 0 2 1 1 0 0 1 0 0 0 0 1 1 1 1 0 0 0 0 0 2 2 0 0 0 0 1 0 1 0 2 0 1 0 1 0 0 0 1 0 2 1 1 0 0 1 0 0 1 0 1 1 0 1 0 0 0 1 1 2 1 1 0 0 0 1 1 1 0 1 2 2 1 1 2 2 0 1 0 0 0 0 0 0 1 1 1 1 2 1 1 0 0 0 2 2 1 0 1 0 1 0 2 1 0 0 0 0 0 1 2 0 0 0 1 1 0 0 1 1 1 1 1 1 0 0 0 0 1 2 1 0 1 0 2 0 0 0 2 2 1 1 2 1 1 0 2 0 1 0 0 1 0 1 1 2 1 1 0 2 2 2 2 0 0 1 1 0 0 1 1 2 0 0 1 0 0 0 0 0 1 0 1 0 0 0 0 1 1 0 0 0 0 0 2 0 0 2 0 0 0 0 0 0 0 0 0 0 0 0 0 0 0 0 1 1 0 1 1 0 0 0 2 0 0 0 0 2 0 0 0 0 0 0 0 0 0 1 0 0 1 1 0 0 2 0 0 0 1 0 0 0 0 1 0 1 1 0 0 0 1 1 1 2 0 0 2 1 0 0 1 2 0 1 1 1 1 1 0 0 1 1 1 0 2 0 1 1 0 0 0 1 1 2 1 1 1 1 1 1 1 1 1 0 1 1 2 1 1 0 1 0 0 0 0 0 0 0 0 0 0 2 0 1 1 1 0 0 0 0 2 0 1 0 0 0 0 0 0 0 0 1 2 0 0 0 0 0 0 0 2 0 1 0 0 2 2 1 2 0 0 0 0 0 1 0 1 0 0 1 2 0 0 1 0 1 0 0 0 2 0 0 0 2 1 2 1 1 0 0 0 1 1 1 1 1 1 0 1 0 0 1 1 1 1 1 1 1 1 2 2 2 0 1 1 0 1 1 0 0 2 0 0 2 1 0 1 0 0 1 1 0 1 1 1 1 1 1 2 0 2 0 0 1 1 0 0 0 0 1 0 0 2 0 1 0 0 0 0 0 0 0 0 0 0 0 0 2 0 1 0 1 1 1 0 0 1 1 0 1 0 1 1 0 0 1 0 0 0 2 1 0 0 0 0 2 1 2 0 0 0 0 2 2 0 1 0 1 0 1 0 1 0 1 0 0 0 0 2 0 0 2 2 0 2 0 2 0 0 1 0 1 2 0 1 2 1 0 2 0 1 1 1 1 1 0 1 0 0 0 0 0 0 0 0 1 1 0 0 2 1 1 1 0 1 0 0 1 0 0 2 2 0 2 1 0 1 1 1 1 0 1 0 1 0 1 1 1 0 0 1 0 1 1 1 1 1 0 1 0 0 0 1 1 1 0 1 1 0 1 2 0 0 0 0 1 0 0 0
71 1 0 0 0 1 2 2 1 0 0 0 1 1 0 0 0 0 2 0 1 0 2 1 1 1 1 1 1 2 2 1 0 1 2 0 2 2 0 0 0 1 0 0 0 0 0 0 1 0 0 1 1 1 0 1 0 0 0 0 1 1 2 1 1 0 0 0 0 0 0 0 1 2 1 2 1 0 0 0 1 2 2 1 1 0 0 1 1 2 1 1 1 0 1 2 0 1 0 1 1 0 1 0 1 1 1 0 0 2 0 1 1 1 1 1 1 1 1 0 1 0 2 1 1 0 1 1 0 1 2 0 1 0 0 0 0 0 0 0 0 2 1 0 1 0 0 0 0 0 0 0 0 0 0 0 0 2 0 0 0 2 1 2 0 2 0 0 1 1 1 1 0 2 1 1 0 1 1 1 1 1 0 0 1 0 0 2 1 1 0 1 2 2 2 1 1 1 0 0 1 1 0 1 1 1 1 1 1 0 0 2 1 1 1 2 0 0 2 0 1 2 2 1 0 1 0 1 0 1 1 0 0 0 2 0 0 2 0 0 0 0 2 1 0 1 0 0 2 0 0 0 0 1 0 0 2 2 1 1 1 0 0 0 0 0 1 0 2 1 0 2 1 2 2 2 0 2 2 0 1 1 1 2 0 0 0 2 0 2 0 0 2 2 2 0 2 1 0 0 0 0 1 1 0 0 0 0 1 0 1 1 0 1 0 0 0 0 2 2 0 2 1 0 0 0 1 2 0 0 0 2 1 0 0 0 0 1 1 0 1 1 1 0 0 0 2 1 2 1 0 0 0 1 0 1 0 0 0 2 0 2 2 0 2 0 0 1 1 0 1 1 0 0 0 0 1 2 0 1 1 1 0 0 0 0 0 0 0 1 0 1 0 1 2 0 0 0 0 0 0 0 0 1 1 0 0 0 1 2 0 0 0 2 0 2 0 0 0 0 0 0 0 1 1 1 0 1 0 0 1 0 0 1 1 1 0 0 0 0 2 0 1 1 0 2 1 0 1 1 0 0 1 1 2 1 1 1 0 1 1 1 0 1 1 1 1 0 2 0 0 1 1 1 2 0 1 2 1 2 1 1 0 1 1 2 0 2 2 0 1 1 0 0 1 0 0 2 2 0 1 2 2 2 2 0 2 0 0 0 0 1 0 1 1 0 0 1 0 1 2 1 2 1 1 2 1 2 0 2 0 2 0 1 2 0 1 1 1 1 0 1 1 1 1 2 0 2 2 2 0 0 0 2 2 0 0 0 1 0 0 1 0 0 0 0 0 1 0 1 0 0 1 0 0 1 1 2 0 1 2 0 0 0 1 1 1 1 0 1 0 1 0 0 0 0 0 0 0 0 0 2 0 1 2 0 1 0 1 0 0 0 0 1 0 0 0 1 1 0 1 0 0 0 0 1 1 1 0 0 0 1 1 1 1 0 1 2 1 0 0 0 1 2 2 1 1 0 1 1 0 1 1 1 2 0 1 1 2 0 0 0 1 1 1 1 0 2 0 0 1 1 0 0 0 1 1 0 1 1 1 1 1 0 0 0 1 2 0 0 0 0 0 1 0 0 0 0 0 1 0 2 0 0 2 0 0 0 1 0 0 0 1 1 0 0 0 0 0 0 0 0 0 0 2 0 0 0 1 0 0 0 0 2 0 0 1 1 1 2 0 2 0 0 0 2 2 1 1 1 0 1 0 0 0 0 0 1 2 1 1 0 2 0 0 1 1 2 2 2 0 0 1 2 2 2 1 0 0 0 0 2 0 0 1 2 0 2 0 2 0 2 1 2 1 0 0 1 0 1 1 0 0 2 1 1 1 1 0 1 0 0 1 1 1 2 2 2 2 2 2 2 0 2 0 0 1 2 0 0 0 0 1 0 0 2 0 0 0 1 0 1 0 1 2 0 2 0 0 0 1 0 1 0 2 0 0 1 0 0 1 0 0 0 0 1 0 0 1 0 0 0 1 1 0 2 0 0 2 2 2 0 0 0 0 0 0 1 0 0 1 0 2 1 2 2 2 0 0 0 0 1 1 0 2 2 0 1 0 2 0 0 1 1 2 2 0 1 1 1 0 1 1 1 1 1 1 1 0 0 0 1 0 1 0 0 0 1 1 0 0 0 1 1 1 0 1 1 0 0 1 0 1 1 0 0 0 0 0 1 0 0 2 0 1 1 1 0 0 1 2 0 0 0 0 0 1 0 1 0 0 0 1 1 1 1 2 1 0 1 0 0 1 2 0 0 0 0 2 1 1 0
72 0 0 1 1 0 2 1 0 1 0 1 0 1 0 1 0 0 1 1 0 0 0 0 0 0 1 2 2 2 2 0 1 0 2 1 2 1 0 1 0 1 0 0 1 0 1 0 0 1 0 0 0 0 2 0 0 0 0 1 0 0 2 1 0 0 0 0 0 0 0 1 2 2 1 2 1 0 0 0 0 1 2 0 1 1 1 0 2 2 0 0 0 1 0 1 0 1 0 1 1 0 0 0 2 0 2 0 0 2 0 2 0 1 2 1 0 0 0 0 1 0 2 1 1 1 1 1 1 0 0 0 0 0 0 0 0 0 0 0 0 2 1 0 0 1 0 0 0 0 0 1 0 1 0 0 0 0 1 1 1 1 0 2 1 1 1 1 1 0 1 0 1 2 0 0 0 0 0 0 0 1 1 1 2 1 1 0 0 2 0 0 2 2 2 1 1 0 0 0 1 1 1 0 0 1 1 0 1 0 0 1 1 0 0 1 1 0 2 1 1 1 2 1 0 1 1 0 0 1 0 0 0 0 2 0 0 2 0 0 0 0 2 2 0 2 0 1 0 2 2 2 0 0 1 0 1 1 1 1 1 0 0 0 0 0 1 1 1 0 0 1 0 2 0 1 0 1 2 0 0 1 2 2 1 1 0 1 0 2 0 0 2 2 2 0 1 0 0 0 1 1 1 1 0 0 2 0 0 0 0 1 0 1 1 0 0 1 1 1 0 2 2 0 2 1 1 1 0 1 0 1 1 0 0 0 0 1 1 0 1 0 0 0 0 1 1 1 2 2 0 0 0 0 0 2 0 0 1 0 1 1 1 0 1 0 0 2 2 0 0 2 1 1 1 0 2 1 1 2 1 0 0 0 1 1 0 0 0 0 0 1 0 0 1 1 0 1 0 0 0 0 0 0 0 0 0 2 1 1 0 1 0 1 1 2 1 1 0 0 0 1 0 1 1 2 0 1 0 0 1 1 0 1 0 0 0 0 0 0 2 0 2 0 0 0 0 0 0 1 0 1 0 2 0 0 0 2 0 2 0 2 0 1 2 2 2 1 2 1 1 1 2 2 0 0 0 2 2 1 1 1 0 0 1 1 1 1 2 2 0 2 0 2 0 0 0 1 1 0 1 2 2 1 2 0 2 0 0 0 0 1 0 0 1 1 0 2 2 1 2 2 1 1 1 1 0 2 0 2 0 2 0 1 1 1 2 1 1 2 1 0 1 0 0 1 0 0 0 0 0 0 0 1 1 1 1 1 0 0 0 0 0 0 0 0 0 1 0 1 0 0 0 0 0 0 0 2 0 0 2 0 0 1 2 1 1 2 0 2 1 1 1 0 0 1 1 0 0 0 0 2 1 2 2 0 1 0 0 2 0 0 0 0 0 0 0 1 0 1 1 0 0 0 0 0 2 2 0 0 0 0 0 0 0 0 0 0 2 1 0 0 1 2 2 1 1 0 0 0 0 2 1 0 1 1 2 0 2 0 0 0 2 1 1 1 0 2 0 2 0 0 1 0 0 0 0 1 1 1 1 0 2 1 1 2 1 2 1 1 0 0 0 1 0 0 0 1 0 2 1 0 0 0 0 0 2 2 2 0 0 0 0 2 0 1 0 1 2 1 1 0 1 0 1 2 0 1 0 1 0 0 0 2 0 1 1 0 1 1 0 1 0 0 0 1 1 1 0 0 0 0 1 0 0 0 1 0 1 0 0 0 2 0 0 1 2 1 1 2 0 0 0 0 0 0 2 1 2 2 0 0 1 1 1 2 0 2 2 2 0 0 2 2 1 1 0 0 0 1 1 0 0 1 0 1 1 0 0 1 1 0 1 1 1 2 2 2 1 2 2 1 0 2 0 0 2 2 0 0 1 1 1 1 0 2 0 0 0 0 0 0 0 0 0 0 0 0 1 1 1 0 2 0 0 0 2 0 1 1 0 0 0 1 1 0 0 0 2 0 0 0 2 0 0 0 0 0 2 2 2 0 0 0 0 1 1 0 0 0 1 0 1 0 2 0 1 0 1 1 0 1 0 0 2 2 0 0 1 1 0 0 0 0 1 1 0 0 1 0 1 0 0 1 0 0 1 0 0 1 0 0 0 2 0 0 0 0 1 1 0 0 2 0 1 1 0 2 0 0 2 0 2 0 0 0 0 0 0 0 1 1 2 0 1 1 1 0 2 1 0 0 0 0 0 1 0 0 1 0 0 0 0 2 1 0 1 0 0 0 0 0 0 1 0 0 1 0 1 0 2 0
73 1 0 0 0 1 1 2 0 0 0 1 0 0 0 0 0 0 0 2 1 1 0 0 0 0 1 1 2 2 2 0 0 0 2 0 2 2 0 2 1 0 0 0 0 0 0 1 0 1 1 2 0 1 0 0 0 0 1 1 1 1 2 2 0 0 0 0 0 1 1 1 2 2 1 2 1 0 1 1 0 2 2 0 2 0 0 1 1 1 0 1 1 1 1 2 0 1 0 1 0 0 1 1 2 0 2 0 0 2 0 1 0 0 2 1 1 0 1 0 1 0 2 0 0 1 0 0 0 0 2 0 0 0 1 1 0 0 1 0 1 1 0 0 1 0 0 0 0 0 0 0 1 1 0 0 0 1 0 0 0 1 0 1 1 1 0 0 0 2 2 0 1 1 1 1 0 1 1 1 1 0 1 1 2 1 2 2 1 0 2 2 1 0 0 0 0 0 1 1 0 1 1 2 2 1 1 1 0 0 1 1 1 0 2 2 0 1 2 1 0 0 1 1 0 0 2 1 0 1 0 0 0 0 2 0 0 2 0 0 0 0 2 2 0 2 0 0 1 0 0 1 1 1 1 0 1 1 1 1 1 0 0 0 0 0 1 0 2 0 0 2 0 2 1 1 0 2 2 0 1 1 1 2 0 0 0 0 0 1 1 1 0 2 0 1 1 2 0 2 2 0 1 1 0 1 0 1 0 0 0 1 0 1 0 0 2 0 1 1 1 2 2 1 1 0 1 1 0 0 0 1 0 0 0 0 0 2 0 1 2 1 1 1 0 0 1 0 1 1 0 1 0 1 0 1 0 0 0 1 0 1 1 0 1 0 0 2 1 0 1 1 0 0 0 0 2 2 0 2 2 0 1 0 1 0 1 0 0 0 0 1 0 0 2 0 2 1 0 0 0 0 0 0 1 1 0 2 0 2 0 0 1 0 0 1 0 0 0 1 1 0 0 0 1 2 0 0 0 1 1 0 1 2 1 0 0 2 0 0 0 2 1 1 1 2 0 1 2 1 0 0 0 1 1 0 1 2 1 2 0 2 0 0 0 0 0 2 2 2 1 1 1 1 0 0 0 2 2 1 1 1 0 0 1 1 1 1 1 0 0 1 0 1 2 0 0 0 1 1 2 2 2 0 2 2 2 0 0 0 0 0 1 0 0 2 0 2 0 1 1 2 2 0 0 2 0 1 1 1 1 1 0 1 0 0 2 0 0 0 0 0 2 0 0 2 0 1 1 1 0 0 0 1 2 1 1 0 1 0 0 0 1 1 0 0 0 1 0 1 0 0 1 0 1 0 1 1 0 2 2 1 0 1 1 0 0 1 0 1 1 0 0 0 0 0 1 0 0 0 0 1 0 1 2 0 0 0 0 1 1 1 0 0 0 0 1 0 0 0 0 0 0 1 1 1 1 2 0 0 1 1 0 0 0 1 1 0 2 2 1 0 0 1 2 2 2 0 0 1 0 1 0 1 1 1 1 1 2 0 0 0 0 0 1 1 0 2 0 2 0 0 1 0 1 0 1 0 2 0 2 0 2 1 1 2 1 2 0 0 0 0 0 2 0 0 0 0 0 1 0 2 0 0 1 0 2 2 2 0 0 0 0 2 0 0 0 0 0 0 0 0 0 0 2 1 0 0 0 0 0 0 0 1 0 0 0 1 0 1 0 1 0 1 0 0 1 0 0 0 0 0 1 0 0 0 0 0 2 0 0 2 1 0 0 1 1 1 1 1 1 1 2 0 0 0 1 1 1 2 1 1 0 0 0 2 0 2 2 2 0 0 0 1 1 0 0 0 1 1 0 0 1 1 0 1 0 0 0 2 2 0 0 1 0 2 2 1 2 2 1 2 0 2 0 0 1 2 0 0 1 0 0 0 0 2 0 1 0 0 0 0 0 1 1 0 1 1 0 0 1 0 0 0 1 0 1 0 1 0 0 0 0 0 0 0 0 0 2 0 0 0 0 2 0 0 0 1 1 0 1 1 0 0 0 0 0 0 1 0 0 1 0 1 1 0 1 0 1 0 0 0 0 1 1 1 1 1 1 1 0 0 1 0 1 1 0 2 2 2 0 2 0 0 1 0 2 2 1 0 2 0 0 2 0 0 0 0 0 0 1 1 1 1 1 1 1 0 1 0 1 0 1 1 0 0 1 0 0 0 0 1 1 0 1 0 1 0 1 1 0 0 0 0 0 1 0 0 1 0 0 0 0 1 0 0 0 0 0 0 0 0 0 1 0 0 0 0 1 0 1 1
74 1 0 0 0 1 2 0 0 2 0 0 0 0 0 0 0 1 0 2 1 1 0 0 0 0 0 1 2 2 2 0 0 1 2 0 2 1 1 0 0 1 0 0 1 1 1 0 0 1 1 1 1 0 1 0 0 0 0 2 0 0 2 2 1 1 0 0 0 1 1 2 1 2 1 2 1 0 1 0 2 2 2 0 1 0 0 0 2 2 0 1 1 0 1 2 0 1 0 0 0 0 0 0 1 1 1 2 2 0 0 2 0 0 1 2 1 0 1 0 1 0 2 2 2 0 2 0 0 0 0 0 0 0 0 0 0 0 0 0 0 2 0 0 1 0 0 0 1 2 0 0 1 0 0 1 0 1 0 0 0 0 0 2 0 1 0 2 0 1 1 0 0 1 0 0 0 1 0 0 1 1 1 1 2 1 2 0 0 0 0 1 1 1 1 2 1 0 1 0 0 1 0 1 1 1 1 2 0 0 0 2 1 0 1 2 1 0 1 0 1 1 2 1 0 1 1 1 0 1 0 0 0 0 2 0 0 2 0 0 0 1 2 2 0 2 0 0 2 0 0 0 0 0 1 0 1 1 0 1 0 1 0 1 1 0 0 0 1 0 0 1 1 2 0 1 0 1 1 0 1 1 2 2 0 0 0 0 1 1 1 1 0 1 1 1 2 1 0 0 0 0 1 1 0 0 0 0 1 0 1 2 0 2 1 0 2 0 0 0 2 1 1 1 1 0 0 0 0 0 0 0 1 1 0 0 0 0 1 1 1 1 1 0 0 1 1 0 1 1 0 0 1 1 0 1 0 0 0 1 0 1 2 0 2 0 1 2 0 0 2 0 0 0 0 1 1 1 0 1 1 1 1 0 0 0 0 0 0 1 0 0 1 0 1 1 1 0 0 1 0 1 0 1 1 0 0 2 0 2 0 1 0 1 1 2 0 0 1 1 0 0 0 1 2 2 0 2 0 0 1 1 0 0 1 1 1 0 0 0 2 0 2 1 1 2 0 1 1 0 1 0 2 2 2 1 1 2 2 2 1 2 1 0 0 0 0 0 2 0 0 0 2 2 0 0 0 1 2 1 1 2 0 1 0 2 1 1 2 0 2 2 1 1 0 0 0 1 1 1 1 2 1 0 2 1 2 0 0 0 0 0 1 0 1 1 1 2 2 1 1 2 2 0 0 2 0 1 1 1 1 1 0 0 0 0 2 0 0 2 1 0 0 0 0 0 1 0 0 0 0 0 0 2 1 1 0 0 0 0 0 0 0 1 0 1 1 1 1 0 2 2 0 0 0 1 1 2 0 0 2 0 1 1 0 0 0 2 0 2 0 0 2 0 0 0 0 1 1 1 0 2 0 0 2 0 0 0 0 1 1 0 0 0 0 0 0 1 0 0 0 0 1 0 1 2 2 1 0 0 0 2 0 0 0 0 0 1 2 1 0 1 0 1 1 1 2 0 0 0 1 2 2 1 2 0 1 0 0 0 0 0 1 0 2 2 0 2 0 1 0 0 0 1 1 0 0 0 1 1 1 0 1 1 2 2 0 0 0 1 0 0 0 2 0 1 0 0 0 2 0 2 0 0 1 0 1 1 1 0 0 0 0 1 0 1 0 0 0 0 0 0 1 0 1 0 1 1 0 1 0 0 0 2 0 1 1 0 1 1 0 1 0 0 0 0 0 1 0 1 0 1 0 2 0 0 0 0 1 1 0 1 1 0 1 1 2 2 1 2 0 0 1 0 1 1 2 1 1 1 1 2 0 0 0 2 1 1 1 1 1 1 0 1 1 0 0 1 0 2 2 0 0 2 1 0 1 0 0 2 1 0 0 2 0 2 2 2 2 2 1 2 0 1 0 0 1 1 0 1 0 0 1 0 0 2 0 0 0 0 0 0 0 0 1 0 0 0 0 0 2 1 0 0 2 0 0 0 0 0 0 0 1 0 1 1 0 0 1 0 0 0 2 0 0 1 0 2 2 1 1 1 0 0 0 0 0 0 0 0 0 0 0 2 2 2 2 0 0 0 0 2 1 0 1 1 1 0 0 1 0 1 0 0 1 0 0 1 2 1 0 2 0 1 2 2 1 1 1 0 1 1 1 1 1 0 1 0 0 0 0 0 2 1 1 1 0 2 0 0 0 0 1 1 1 0 1 0 0 2 0 0 0 0 1 1 1 0 1 1 1 0 1 0 0 0 0 0 2 0 0 0 0 1 0 0 1 0 0 0 0 0 1 1 0 0 0 0 1 1 1 1
75 0 0 0 0 1 1 1 0 1 0 0 1 1 0 0 0 0 2 0 1 0 1 2 1 1 1 1 1 2 2 0 2 2 2 1 2 1 0 0 0 2 1 1 0 0 1 0 0 1 0 0 1 1 1 0 0 1 1 1 0 2 1 1 0 0 0 0 0 1 1 2 1 2 1 2 1 1 1 1 1 2 2 0 1 0 0 0 2 2 0 1 1 2 1 1 0 0 0 0 0 0 1 0 2 1 2 0 1 1 0 2 0 1 1 0 0 0 0 0 2 0 2 1 1 0 1 1 1 0 1 0 0 0 0 0 0 0 0 0 0 2 0 0 1 1 1 1 2 1 1 0 0 0 1 0 1 1 0 1 1 1 0 2 1 1 0 0 1 1 0 1 2 1 0 1 1 1 0 0 1 1 0 0 1 0 0 2 1 0 1 2 1 0 1 1 1 0 0 0 2 0 0 1 1 1 1 0 2 0 2 1 1 0 1 2 1 0 2 0 1 2 2 1 0 1 1 2 1 1 1 0 0 0 1 0 0 2 0 0 0 1 2 1 0 1 0 1 1 1 0 0 0 0 1 0 0 0 0 0 0 0 0 0 1 0 0 0 1 0 0 1 1 2 0 0 0 1 1 0 0 0 2 2 0 2 1 2 1 2 0 1 1 2 2 1 2 2 0 1 1 0 2 0 0 0 0 0 1 0 1 1 0 2 2 0 2 0 1 1 0 2 1 0 1 0 2 2 1 0 0 1 1 0 0 0 0 1 2 0 0 0 2 1 0 0 1 0 2 2 0 0 0 2 0 0 0 0 0 1 0 1 2 0 2 0 2 2 2 0 0 2 0 0 1 0 1 1 0 1 1 1 0 0 1 0 0 0 0 1 0 1 0 0 1 1 1 0 1 1 1 1 0 1 1 0 1 1 0 1 0 0 1 0 1 2 0 1 0 0 0 1 0 2 1 1 0 0 0 0 0 0 0 1 0 0 1 1 0 1 1 1 1 0 0 1 0 1 1 1 0 0 1 2 1 1 0 1 0 1 1 1 1 0 0 2 1 2 1 1 1 2 1 1 0 1 0 2 1 1 1 1 0 1 2 1 0 1 2 0 2 2 1 1 2 0 0 0 1 1 2 2 1 1 1 1 2 2 0 0 0 0 0 2 0 0 0 2 1 1 1 2 2 0 0 2 1 0 1 1 1 0 0 0 0 0 2 0 0 2 1 0 1 1 1 0 0 1 2 2 0 1 0 1 1 1 1 1 1 1 0 1 1 1 1 0 0 0 0 0 1 1 2 1 0 1 2 2 0 1 2 2 0 0 1 0 0 0 0 0 0 0 0 0 0 0 0 0 0 0 0 1 0 0 2 1 0 1 0 1 0 0 0 0 0 0 0 2 0 0 0 0 1 1 1 1 1 1 0 0 0 1 0 0 0 1 0 0 2 2 0 1 1 1 0 0 2 1 0 1 0 2 1 2 2 0 0 0 1 0 0 0 1 1 1 1 1 2 0 0 1 1 1 0 0 0 0 1 1 1 1 0 2 0 0 2 2 2 2 2 0 0 1 2 0 0 0 0 0 2 1 1 0 0 2 0 2 2 2 0 1 0 0 2 0 0 0 1 0 1 0 0 0 0 1 2 0 0 0 0 0 0 0 2 0 0 0 0 1 1 1 1 0 0 0 0 1 0 0 1 1 1 1 0 0 1 1 0 2 0 0 1 2 0 0 0 2 2 2 2 0 0 1 0 0 1 2 2 1 2 1 1 1 1 1 1 0 1 1 1 1 1 1 2 2 0 0 0 0 1 1 0 0 2 0 1 1 0 0 2 1 0 1 1 1 2 2 2 2 2 1 2 0 2 1 0 1 2 1 0 0 0 0 1 1 1 0 0 1 0 0 0 0 0 0 0 0 0 0 0 2 0 1 0 1 0 1 0 0 0 2 0 2 0 2 0 1 0 0 0 0 0 1 1 0 1 0 2 2 1 1 1 0 0 0 0 0 0 0 0 2 0 0 1 1 1 2 0 0 0 0 2 1 0 1 1 1 1 0 1 0 1 0 0 1 1 0 1 1 0 0 1 0 0 0 0 0 2 0 1 1 0 0 2 0 0 0 0 1 1 0 0 1 1 1 2 0 0 0 0 2 0 0 2 2 0 2 0 0 0 0 0 2 0 1 1 2 0 1 1 0 0 0 0 1 0 0 0 1 1 0 0 1 1 0 0 1 0 1 0 0 0 1 1 0 0 0 0 1 0 1 0
76 0 0 0 0 0 1 0 0 2 0 0 0 2 1 1 1 0 0 2 1 0 1 0 0 0 0 1 1 2 2 1 0 1 1 0 2 2 0 1 0 1 1 0 0 0 0 0 0 1 0 1 0 0 2 1 0 0 1 0 1 1 0 0 1 1 1 0 0 0 0 0 1 2 1 2 1 0 0 0 1 2 2 0 2 0 0 1 2 2 0 2 0 1 1 2 1 1 0 1 1 1 1 0 2 0 2 0 1 1 0 2 1 2 2 1 1 1 2 0 0 0 2 1 1 1 1 1 1 0 0 0 0 0 0 0 0 0 0 0 1 1 1 0 0 0 0 0 0 1 1 1 1 0 1 0 0 1 0 0 1 2 0 2 1 2 0 1 0 1 1 1 2 0 0 1 0 0 0 0 0 1 0 0 0 0 0 1 1 2 0 0 2 0 2 0 0 0 0 0 1 1 0 2 2 1 1 1 1 0 0 2 1 0 1 2 0 0 0 0 0 0 2 2 0 0 1 2 1 1 1 1 1 1 1 0 0 2 1 1 0 1 2 2 0 2 0 0 2 0 0 0 0 0 0 0 1 1 0 0 0 0 0 0 1 0 0 0 1 0 0 2 0 2 0 0 1 1 1 0 0 1 1 1 0 1 1 0 0 2 0 0 1 2 2 1 2 0 0 1 2 0 1 1 0 0 0 0 1 0 1 2 0 1 1 1 0 0 0 0 1 1 1 2 0 0 0 2 2 0 0 1 0 0 0 0 0 0 1 0 0 0 0 0 0 0 2 1 1 0 1 1 1 2 1 0 1 0 0 2 0 2 2 0 2 0 1 2 1 0 1 1 0 0 0 0 2 1 1 2 1 0 0 0 1 0 0 1 1 0 0 0 1 0 1 1 1 2 0 0 0 0 0 0 1 1 1 0 0 1 0 2 0 0 2 2 2 0 1 0 0 0 0 1 1 2 1 0 2 0 1 2 0 1 0 0 1 0 0 0 2 0 1 1 1 2 1 1 1 2 0 0 2 2 2 1 1 1 1 1 2 1 2 0 0 2 2 1 2 0 0 0 1 1 0 0 0 2 1 1 0 2 0 0 1 1 1 0 1 0 1 1 1 1 1 0 0 1 2 0 1 2 1 1 1 1 1 1 0 0 0 0 1 1 0 1 0 2 1 1 1 2 1 0 0 1 0 0 0 2 0 0 0 1 0 0 2 1 1 0 0 1 2 1 1 1 0 1 2 2 0 1 1 2 2 0 0 0 0 0 0 0 1 2 1 1 1 2 2 0 0 1 0 0 0 0 0 2 0 1 2 0 0 1 1 0 0 1 0 1 1 0 2 0 2 0 1 1 1 0 1 1 1 2 2 0 1 0 0 1 0 0 0 0 0 0 1 1 0 0 0 0 0 0 0 0 1 2 0 0 0 1 1 0 0 1 1 2 2 1 1 0 0 0 1 1 2 0 0 0 0 2 2 1 2 0 1 1 1 0 0 0 1 0 2 2 0 1 2 0 0 1 1 1 1 0 0 0 2 0 1 0 2 0 0 2 1 2 1 1 1 1 0 1 0 0 0 0 0 0 0 2 0 0 1 0 1 1 2 0 1 0 0 1 0 0 0 0 0 0 0 0 0 0 1 2 0 0 1 0 1 1 1 1 0 1 0 0 0 0 0 0 0 0 0 0 0 0 0 0 0 0 1 0 0 0 1 1 1 1 1 0 2 0 1 0 2 2 0 2 0 1 0 0 1 1 0 1 1 0 0 2 0 0 0 0 2 1 1 1 1 1 1 2 2 0 0 0 0 2 2 0 0 2 0 0 2 0 0 2 2 1 0 2 0 2 2 1 1 2 2 1 0 2 0 0 1 2 0 0 0 0 0 0 0 1 0 0 1 0 0 0 1 0 1 0 1 0 0 0 2 0 1 0 1 1 1 1 0 0 2 0 0 0 0 0 1 0 2 0 0 0 1 1 0 0 0 0 1 1 2 0 0 0 0 0 0 1 0 0 0 0 0 2 2 2 2 0 0 1 0 0 0 1 1 1 1 1 1 1 1 1 0 0 0 1 0 2 2 2 0 2 0 1 1 1 1 1 1 0 1 0 1 2 1 0 0 1 2 1 0 0 1 1 1 0 1 1 0 0 1 0 0 1 2 1 1 1 1 1 1 1 1 1 0 1 2 0 1 1 0 0 0 0 0 0 0 0 0 1 0 0 1 1 0 0 1 0 0 0 0 0 1 1 0 0 1 0 0 0 0 0
77 1 0 0 0 0 1 1 0 1 0 1 1 2 0 2 0 0 1 1 0 0 0 0 0 0 1 1 1 2 2 0 2 1 1 0 1 2 0 1 0 1 0 0 0 1 0 0 1 2 0 1 0 0 1 1 0 0 1 0 0 2 2 2 0 0 1 1 0 0 0 0 2 2 2 2 0 0 1 0 2 2 1 1 1 0 0 0 2 2 0 0 1 1 0 2 1 1 0 1 1 1 2 0 2 0 2 1 1 1 1 2 1 1 1 1 1 0 0 0 2 0 1 0 0 1 0 2 2 0 0 0 0 0 0 0 0 0 0 0 1 1 0 0 0 0 0 0 1 1 1 0 0 0 0 0 0 2 0 0 0 0 0 2 1 2 0 0 0 1 1 1 1 2 1 1 0 0 0 0 0 0 0 0 1 1 0 1 1 0 2 1 2 2 2 1 1 0 1 0 0 0 0 1 1 0 0 0 1 0 1 1 2 0 2 2 1 0 1 1 1 1 2 2 0 0 1 1 0 1 0 0 0 0 1 0 0 2 0 2 0 2 2 1 0 1 1 0 1 0 0 0 0 0 0 0 0 1 0 1 0 1 0 0 0 0 0 0 2 1 0 1 0 2 0 0 0 1 0 0 2 0 1 1 1 0 1 2 0 2 0 0 1 1 1 0 2 1 1 0 0 0 2 0 0 0 0 1 1 0 1 1 0 1 0 0 2 0 0 0 2 1 2 1 1 0 1 1 0 0 0 0 1 0 0 0 0 0 2 0 0 0 0 0 0 0 2 0 0 0 0 2 0 1 0 1 0 0 0 2 0 2 2 0 1 1 0 2 0 0 0 0 1 1 2 0 2 1 1 2 0 0 0 1 1 0 0 0 0 1 1 1 0 0 2 0 1 0 0 0 0 0 0 2 2 0 0 1 0 2 0 1 0 1 1 2 0 1 0 1 0 1 1 2 0 0 1 1 0 0 2 0 0 0 1 1 0 1 0 1 2 0 1 1 1 0 0 0 0 1 0 0 1 1 2 1 1 2 1 1 1 1 0 0 0 0 0 2 1 1 1 2 1 1 2 0 2 2 2 0 2 1 0 0 1 2 1 0 1 0 1 1 0 0 0 0 0 1 1 0 0 1 1 0 1 1 2 0 1 0 1 0 0 0 2 0 0 2 1 2 2 2 2 0 0 2 1 1 1 2 0 1 0 0 0 1 2 0 1 1 2 0 1 1 1 1 0 0 1 1 0 0 0 1 1 1 1 0 1 0 0 1 0 1 0 0 0 0 0 0 0 0 0 0 0 0 0 2 0 1 2 0 1 2 1 0 0 1 0 1 1 1 0 0 0 0 0 0 0 0 0 1 0 0 1 1 1 0 1 1 1 1 0 1 0 0 2 0 0 1 0 1 0 1 1 0 0 0 0 0 1 0 0 0 0 1 0 2 2 2 0 1 0 1 2 2 2 0 0 1 0 1 0 2 2 0 0 1 1 0 0 0 2 0 2 2 1 2 0 1 1 0 1 0 0 0 0 0 2 0 1 1 2 0 0 2 0 1 0 1 0 0 0 2 1 0 1 0 0 1 1 1 1 1 2 1 1 2 2 0 0 0 0 0 2 1 0 1 2 1 0 0 0 0 1 2 0 0 1 0 0 0 0 2 0 0 0 1 1 2 0 2 0 0 0 0 0 0 0 0 0 0 1 0 0 0 0 0 1 1 0 1 1 0 1 0 2 0 1 1 1 0 1 0 0 1 0 1 1 1 1 2 0 0 0 1 0 2 0 2 0 2 2 2 2 0 1 1 0 1 1 0 0 1 0 0 1 1 1 1 1 0 0 0 0 2 0 2 1 1 0 1 0 2 1 0 0 1 0 0 1 1 1 1 1 2 0 0 0 0 1 1 1 0 1 0 1 0 1 0 1 0 0 0 2 0 0 0 0 0 2 0 0 1 1 0 1 0 2 1 1 0 2 1 0 0 0 0 2 2 2 0 1 1 0 1 0 0 2 0 0 0 1 2 2 2 2 0 0 0 0 2 0 0 2 2 0 2 2 1 1 2 0 0 0 0 0 1 1 0 0 1 1 1 2 1 2 2 0 2 1 0 0 1 0 0 0 2 2 0 0 0 2 1 1 1 1 0 2 0 1 0 1 1 0 0 1 1 0 2 0 2 0 0 1 0 0 0 2 2 0 1 0 0 1 0 0 0 1 0 0 0 1 1 0 1 0 0 0 1 0 0 0 2 0 1 0 1 2 0 1 0
78 1 0 0 0 2 2 1 1 1 0 0 0 0 0 0 0 0 1 1 1 1 1 0 0 0 2 1 2 1 1 2 1 1 0 0 1 0 0 0 0 1 1 0 0 0 0 1 1 2 0 1 1 0 1 0 0 0 1 0 2 0 2 2 0 0 1 0 1 1 0 0 1 2 1 2 1 0 1 1 0 1 2 0 1 0 0 0 2 2 0 1 1 0 0 2 0 0 0 0 0 0 2 0 2 1 2 2 1 1 0 1 0 1 1 0 0 0 1 0 1 0 2 1 1 1 1 0 0 0 2 1 0 0 0 0 0 0 0 0 0 2 0 0 1 0 0 0 0 1 1 0 0 0 0 0 0 0 0 1 1 1 1 1 1 1 0 1 1 1 0 0 0 2 2 1 0 2 0 0 1 2 1 1 2 1 2 0 0 2 0 0 1 0 1 0 0 0 0 0 1 1 0 1 1 2 2 2 0 0 1 1 2 0 2 2 0 1 1 1 1 1 2 1 0 1 1 2 0 1 1 0 0 0 1 0 0 2 0 0 0 0 2 1 0 1 0 0 2 0 0 0 0 1 0 1 2 0 0 0 0 0 0 0 0 0 0 1 2 1 0 2 1 2 0 0 1 1 1 0 1 1 1 2 0 1 0 2 2 2 0 1 2 2 2 0 2 1 0 1 0 0 1 0 0 0 0 0 1 0 1 1 0 1 1 0 0 2 0 0 0 2 1 2 1 0 1 1 1 0 0 0 0 0 0 0 0 2 0 0 0 0 1 0 0 0 2 0 2 1 0 0 0 1 0 1 0 0 0 1 0 1 2 0 2 1 0 2 1 0 1 1 1 1 1 1 1 2 1 1 2 0 1 1 1 0 1 0 0 0 0 0 0 0 2 1 1 1 1 1 1 1 0 0 0 0 1 1 0 1 0 0 0 0 2 2 2 0 0 1 0 1 0 2 1 1 1 1 0 0 1 0 0 2 1 1 1 0 0 0 2 0 1 0 0 1 1 0 0 0 0 0 1 2 2 1 1 2 1 2 1 2 1 0 0 2 1 1 2 1 0 0 2 2 1 1 1 2 1 0 0 2 0 0 2 0 0 1 2 0 1 2 1 2 2 0 0 0 0 1 2 2 1 1 1 1 2 0 0 0 0 1 1 0 0 2 0 1 1 2 2 2 2 1 1 2 0 1 0 2 0 1 0 0 1 1 2 1 0 1 1 0 2 0 0 1 0 0 0 0 0 0 0 1 1 0 0 0 1 0 0 1 0 1 0 1 1 2 2 0 0 1 0 0 0 0 1 0 0 2 1 0 0 1 1 1 1 2 1 2 0 0 0 0 1 0 0 0 0 0 0 1 0 1 2 0 2 0 0 1 0 0 0 1 0 0 0 1 0 0 1 0 0 0 0 0 0 1 0 0 0 0 0 0 0 1 0 0 2 0 0 0 0 0 1 1 2 0 0 2 0 1 0 0 0 1 2 0 2 0 0 0 1 0 1 1 0 1 2 1 0 2 0 1 1 0 0 1 0 2 1 1 2 2 1 2 1 1 0 1 0 0 0 0 0 0 1 1 0 1 1 1 0 0 1 0 2 1 1 0 0 0 0 1 0 0 0 1 1 1 0 0 1 0 0 0 0 0 0 0 0 0 0 2 0 1 1 0 0 0 0 0 0 0 0 0 1 1 0 0 0 0 1 0 0 1 0 0 2 0 0 0 2 0 0 0 2 1 1 2 0 0 0 0 1 1 1 1 1 1 0 1 0 0 0 2 0 2 1 2 0 1 0 1 1 0 0 1 0 2 2 0 0 2 0 1 1 0 0 2 1 0 2 0 2 2 2 2 1 2 2 1 0 2 1 0 1 1 0 0 1 1 1 0 0 1 0 0 2 1 0 2 0 1 1 0 0 0 0 0 2 0 0 0 2 0 0 1 0 0 2 0 0 0 0 1 0 0 2 0 0 0 1 1 0 0 0 1 2 1 1 0 0 0 0 0 0 0 1 0 0 0 0 2 2 2 2 0 1 0 0 1 0 0 1 1 1 1 0 2 0 1 0 0 1 0 0 1 2 1 1 1 0 1 1 0 0 1 1 0 1 1 0 1 0 0 0 1 2 0 0 0 1 2 2 1 1 1 1 0 0 0 1 1 0 0 1 1 1 1 1 2 1 0 2 0 0 0 0 0 1 0 0 0 0 0 0 0 1 0 0 0 1 1 1 1 2 0 0 0 0 0 0 2 1 0 0 0 2 1 1 0
79 1 0 0 1 0 2 1 0 1 1 1 1 1 0 0 0 0 1 1 1 1 0 0 0 0 1 1 2 2 2 0 1 1 0 0 1 1 0 1 1 1 0 0 0 2 2 0 0 1 0 0 1 0 1 1 0 1 1 1 1 1 0 0 0 0 0 1 0 0 0 0 0 2 0 2 2 0 1 1 0 1 2 0 0 0 0 0 1 2 0 1 1 0 1 2 0 0 1 0 0 0 1 1 2 0 2 0 0 2 0 2 1 1 2 2 2 0 0 0 1 0 2 1 1 1 1 0 0 0 1 0 0 0 0 0 0 0 0 0 0 2 0 0 0 1 0 0 0 2 0 0 0 0 0 0 0 2 0 1 0 0 0 2 0 1 0 0 1 0 0 1 1 0 0 1 0 0 0 1 0 0 1 1 1 1 1 0 0 1 0 0 2 1 2 1 2 0 1 0 0 0 0 1 1 1 1 1 1 0 1 2 1 0 1 2 0 1 2 0 1 1 2 2 0 0 1 0 0 1 1 0 0 0 2 0 0 2 0 0 0 0 2 1 0 2 0 0 1 1 1 1 0 0 0 0 0 2 0 0 0 0 0 0 2 2 0 1 2 0 0 1 0 1 0 0 0 2 2 0 0 2 1 1 0 1 0 2 0 2 0 0 0 2 2 2 2 1 0 1 1 1 2 0 0 1 1 0 0 0 0 1 0 1 1 0 0 1 0 0 2 1 1 1 1 0 1 1 1 2 0 2 0 0 0 0 0 1 1 0 1 1 2 0 1 0 2 1 2 1 0 0 1 2 1 0 0 0 0 1 0 1 2 0 2 0 0 1 2 0 0 2 1 1 1 0 2 2 1 1 0 2 1 0 0 0 0 1 1 0 0 1 2 0 2 0 1 0 1 1 1 1 0 2 2 0 0 2 1 1 0 1 0 1 1 2 1 1 1 0 0 1 1 1 0 1 1 1 0 1 2 0 2 2 2 0 0 2 2 2 2 1 2 0 0 1 0 0 1 1 0 0 0 1 2 1 2 1 0 1 1 0 0 2 0 2 2 0 2 0 0 0 1 0 1 1 0 0 2 0 1 2 0 0 1 1 1 1 2 0 2 1 1 1 0 0 1 0 1 0 1 1 1 0 1 2 1 0 0 0 1 0 0 2 0 0 0 2 1 2 2 2 1 0 0 1 1 1 0 2 0 1 1 0 0 0 2 1 1 2 1 0 0 0 0 1 0 1 2 2 0 0 0 2 2 1 0 0 0 1 0 0 0 1 0 1 1 1 0 1 0 0 1 0 1 0 1 2 0 2 2 0 0 0 0 0 0 1 1 1 1 0 0 1 1 0 0 0 0 0 0 1 1 0 2 0 1 0 0 2 2 0 0 1 0 1 0 0 0 0 1 0 0 0 0 0 0 0 0 0 0 2 1 1 1 0 1 1 2 2 1 1 1 1 2 2 2 0 0 1 0 1 0 1 1 1 2 0 2 0 0 0 1 0 0 1 0 1 1 0 1 1 0 0 0 0 0 2 0 2 2 0 1 0 0 1 0 2 0 0 0 0 0 1 0 0 0 0 0 0 0 0 0 0 0 0 2 1 1 0 1 0 0 1 0 0 0 1 0 1 0 1 0 0 2 2 0 0 0 0 0 0 0 2 0 1 1 1 0 1 0 0 0 0 0 1 1 1 0 0 0 0 0 0 0 0 1 0 2 0 0 2 2 0 0 0 2 1 0 2 0 1 1 2 0 0 1 0 0 0 0 1 1 1 0 0 2 2 2 2 0 0 0 1 1 0 0 1 0 1 1 0 0 2 0 1 0 0 0 2 2 0 2 0 1 1 1 2 2 2 1 2 0 1 0 0 1 1 0 0 1 1 0 0 0 2 0 0 0 0 0 0 0 0 0 0 0 0 0 0 2 0 0 0 2 0 0 0 0 1 1 0 0 0 0 0 0 0 1 0 0 0 1 2 0 1 0 0 0 0 1 0 0 0 0 0 1 0 1 0 0 0 0 2 2 2 2 0 1 0 1 2 0 0 1 1 0 1 0 1 0 0 1 0 1 0 0 1 0 0 0 0 0 0 1 1 1 0 1 0 0 1 1 2 1 0 0 1 2 1 0 0 1 1 1 2 0 1 1 0 1 0 2 0 1 0 1 0 0 0 0 0 2 0 1 1 2 0 0 1 1 1 0 0 0 2 0 1 2 2 0 2 0 1 0 0 0 1 1 0 0 1 0 1 0 0 1 0 1 1 2 0
80 1 0 0 1 0 1 2 0 1 0 0 0 0 0 0 0 0 0 1 1 1 0 1 0 0 1 1 2 2 2 1 1 2 1 0 2 1 0 1 1 1 1 1 0 1 1 0 0 1 0 1 0 1 1 1 0 0 0 1 1 1 2 1 1 1 1 0 0 0 0 1 1 2 1 2 1 0 1 1 0 1 1 1 1 0 0 0 1 1 0 0 2 2 0 1 0 1 0 1 1 1 1 0 2 1 2 2 2 0 0 2 0 1 2 1 1 0 1 0 1 0 2 1 1 0 1 1 0 0 1 0 0 1 1 1 1 0 0 0 1 1 0 0 0 0 0 0 0 1 0 1 0 0 1 0 1 1 0 0 0 0 0 2 0 2 0 1 1 2 1 1 1 1 1 2 0 0 0 0 0 0 1 1 1 1 1 1 0 2 0 0 2 1 1 2 0 1 0 0 2 2 0 1 1 1 1 0 2 0 2 0 1 1 2 2 0 0 0 0 1 1 2 2 0 0 0 0 0 0 0 0 1 1 1 1 1 1 0 0 0 0 2 1 0 2 0 0 2 0 0 0 0 0 0 1 0 1 0 0 0 0 0 0 0 0 2 0 0 0 0 1 0 2 1 0 0 1 1 0 2 1 1 2 0 1 0 1 0 2 0 0 2 2 2 0 2 0 0 0 1 1 2 0 1 1 0 0 0 1 0 2 0 1 1 0 0 1 0 0 0 2 0 0 1 0 2 2 1 0 0 0 1 0 0 0 0 1 0 1 0 1 1 0 0 1 1 0 1 0 0 0 0 1 0 1 0 0 0 1 0 1 1 0 1 0 0 2 1 0 0 1 0 0 0 1 0 2 0 0 1 1 1 0 1 1 1 0 0 0 0 0 0 0 2 1 0 2 0 0 0 0 0 1 1 0 0 2 0 1 0 1 0 2 0 2 0 0 0 0 0 2 1 1 0 0 2 0 2 0 0 1 0 1 2 1 0 2 0 1 1 1 1 2 1 2 0 0 1 0 1 0 1 2 1 1 0 2 0 1 1 1 0 1 1 1 1 1 2 0 0 0 2 2 0 0 0 1 2 1 1 1 0 0 2 0 0 2 2 0 1 2 1 0 1 0 0 1 1 1 1 1 1 1 1 1 2 0 0 0 0 1 0 0 1 1 0 2 0 1 0 2 2 1 1 2 0 0 0 2 0 0 0 1 0 1 1 0 1 1 2 0 2 1 2 1 0 0 0 0 0 0 0 2 1 0 0 0 0 0 0 0 0 1 0 1 1 0 0 0 0 0 0 0 0 0 0 0 0 2 1 1 0 0 0 0 0 0 0 0 0 0 1 0 0 0 0 1 1 0 0 2 0 1 2 0 0 0 0 2 0 1 1 1 1 1 0 2 0 0 0 0 0 0 0 1 2 1 0 0 0 1 1 0 0 0 0 0 2 1 0 1 0 0 0 0 2 0 1 1 0 1 1 1 1 0 1 1 1 0 0 0 0 1 1 1 0 2 0 1 1 0 1 0 0 0 1 0 2 0 1 1 2 0 0 2 0 1 0 1 0 0 0 1 0 0 0 0 0 1 1 0 0 0 1 0 2 2 2 0 0 0 0 1 0 1 0 1 0 1 0 1 0 0 2 0 0 0 0 0 1 1 0 1 0 0 1 1 0 2 1 2 0 1 0 0 1 0 0 0 0 0 0 1 0 0 0 0 2 0 0 1 2 0 0 1 2 1 2 1 1 0 0 0 2 2 2 0 0 0 0 2 0 0 0 0 2 1 2 0 1 0 1 2 2 0 0 0 0 1 1 0 0 1 1 1 0 0 1 1 1 0 1 0 1 2 1 2 1 1 1 2 0 1 0 0 0 1 0 0 0 0 0 0 0 2 0 0 0 0 1 1 1 0 1 0 1 0 0 0 2 0 0 0 2 0 0 0 0 1 1 0 0 0 0 1 1 0 2 0 0 0 0 2 0 0 0 0 2 1 1 0 0 0 0 1 0 0 1 0 0 0 0 1 2 2 2 0 0 1 0 2 0 0 1 1 0 1 0 1 0 1 0 0 1 0 0 0 1 0 0 1 1 2 0 0 1 1 0 0 0 0 0 2 0 0 0 1 1 0 0 0 0 1 1 0 1 0 1 0 1 0 2 0 0 0 0 0 0 0 2 2 2 0 2 1 1 0 2 1 1 0 0 0 0 1 1 0 0 0 0 0 0 0 0 0 0 1 0 0 0 0 0 2 1 1 0 0 0 0 0 0
81 1 0 0 1 0 1 1 0 0 0 1 2 2 1 0 1 0 2 0 0 0 0 0 0 0 1 1 2 2 2 1 2 1 2 1 2 1 1 0 0 0 1 1 1 0 1 0 1 1 0 0 0 0 1 1 0 1 0 1 1 0 1 1 1 1 1 0 0 1 1 1 1 2 0 2 2 0 2 1 1 2 1 1 1 0 0 0 2 2 0 0 1 0 0 2 0 0 0 0 0 0 2 0 2 0 2 0 1 1 0 2 2 2 2 1 1 0 0 0 2 0 2 1 1 1 1 1 1 0 0 0 0 0 0 0 0 0 0 0 1 1 0 0 0 0 0 0 1 1 1 0 0 0 1 0 1 1 0 0 0 0 0 2 1 1 0 1 0 2 2 1 1 2 0 0 0 0 0 0 0 1 0 0 0 0 0 2 1 2 0 0 2 1 2 1 1 0 0 1 1 2 0 2 2 2 1 1 1 0 1 1 0 0 1 2 1 2 1 1 1 1 2 2 0 0 1 2 1 0 0 0 0 1 1 0 0 2 0 0 0 0 2 2 0 2 0 0 1 0 0 0 0 0 0 0 0 2 0 0 0 0 0 0 0 0 1 1 2 0 1 1 0 1 0 0 1 1 1 0 2 1 1 1 0 1 1 1 0 2 0 1 1 2 2 1 1 1 0 1 1 0 2 0 0 0 2 1 0 0 0 2 0 1 2 0 1 0 1 1 1 2 2 2 0 0 0 2 2 1 0 1 0 0 0 0 0 1 1 1 2 1 0 0 0 0 1 1 1 0 1 1 0 2 0 0 1 0 1 1 1 2 1 1 1 0 1 2 1 0 1 1 0 0 1 1 1 1 0 2 2 0 1 0 1 0 0 0 0 0 0 0 1 0 2 0 1 1 1 1 1 1 0 1 1 0 0 0 0 0 1 2 0 1 1 2 0 1 0 0 1 2 0 1 1 1 1 0 0 2 2 0 2 2 2 0 0 0 0 0 0 2 2 0 0 1 1 0 0 0 0 1 1 1 2 1 1 2 0 2 1 2 0 0 0 1 0 1 2 1 1 1 0 0 1 0 0 2 1 2 1 2 0 0 2 1 0 1 2 0 2 2 0 2 2 0 0 0 1 1 1 2 2 1 2 0 2 1 0 0 0 0 0 1 1 0 0 2 1 2 2 2 2 1 1 2 0 1 1 1 1 1 0 1 1 1 2 0 0 0 0 1 1 1 1 2 0 1 1 1 0 0 0 1 2 1 1 0 0 0 0 0 1 2 0 0 0 1 1 0 0 1 1 0 0 1 1 0 0 2 2 0 0 1 1 1 1 1 0 1 0 0 0 0 0 0 0 2 2 0 2 0 0 0 1 0 0 0 1 0 0 0 1 2 2 2 0 0 0 0 1 0 0 0 1 0 1 2 0 0 1 1 0 0 0 0 0 1 2 2 1 0 2 2 2 0 2 0 0 1 0 1 1 0 1 0 1 0 1 0 0 0 0 1 0 1 1 2 0 0 2 0 1 0 0 1 1 0 1 1 0 2 1 1 1 1 0 0 0 2 0 0 0 1 0 0 0 0 0 1 0 2 0 0 0 0 1 1 1 0 1 0 0 1 1 0 0 2 2 2 0 0 0 0 1 2 0 0 0 0 0 0 0 2 0 0 2 0 1 1 1 1 0 0 0 0 0 1 0 0 0 0 0 0 0 0 0 0 2 0 0 2 2 0 0 0 2 2 1 2 0 0 0 1 0 2 1 1 0 1 0 1 0 0 0 2 0 2 2 2 0 0 2 2 1 0 0 0 0 1 0 0 0 1 0 0 2 0 0 1 1 0 2 0 1 1 2 1 1 1 0 1 0 1 0 0 0 1 1 0 2 1 2 0 0 2 0 0 0 0 0 1 0 0 0 0 0 0 0 0 2 0 0 0 2 0 0 1 0 0 2 0 0 0 1 1 1 0 1 0 0 0 1 1 0 1 0 0 2 2 2 0 0 0 0 0 0 0 0 0 0 0 0 1 2 2 2 0 0 0 1 1 0 0 2 2 0 1 1 0 1 2 0 0 1 1 0 1 2 1 0 2 0 1 1 0 2 0 1 0 0 0 0 1 0 0 0 1 1 0 0 0 2 1 1 0 0 0 1 0 0 0 1 1 1 0 1 1 0 0 0 1 1 0 1 1 1 0 1 1 0 0 0 0 0 0 0 0 2 1 0 1 1 2 0 0 0 1 2 0 0 1 0 1 0 0 0 0 1 0 1 1
82 1 0 0 1 0 1 0 0 1 0 0 0 0 0 0 0 0 2 1 0 0 0 0 0 0 1 2 2 2 2 0 2 2 0 0 0 1 1 0 0 1 0 0 0 1 0 0 1 1 0 1 0 0 2 1 0 1 0 0 0 1 2 2 0 0 0 1 0 0 0 0 2 2 1 2 1 0 2 1 1 2 1 1 2 1 1 0 2 2 0 0 0 0 1 1 0 2 1 1 1 0 0 0 2 1 2 2 1 1 0 1 1 2 2 0 0 0 1 0 0 0 2 1 1 1 1 0 0 0 0 0 0 0 1 1 0 0 0 0 0 2 1 0 0 0 0 0 0 0 0 0 1 0 1 0 1 0 1 1 0 1 0 2 1 1 1 1 1 1 1 1 1 1 0 1 0 1 1 1 1 2 0 0 0 0 0 1 0 2 0 0 2 1 1 2 1 0 0 0 0 0 0 0 0 2 2 0 1 0 2 1 2 1 1 2 0 0 2 0 2 2 2 0 0 1 1 2 0 1 1 0 0 0 1 0 0 2 0 0 0 0 2 1 0 1 0 0 2 0 0 0 1 0 0 0 2 2 0 0 0 0 0 0 1 0 0 1 2 1 0 1 1 2 0 0 1 2 2 0 0 0 2 2 0 2 1 2 1 2 0 2 1 1 1 0 2 1 0 1 0 0 2 0 1 0 1 0 0 0 0 0 0 0 1 1 0 0 1 1 1 2 1 1 1 0 1 0 0 2 0 2 0 0 0 0 0 2 0 2 1 1 1 0 1 0 2 0 1 2 0 0 0 2 0 0 1 0 0 0 0 0 2 0 2 2 0 2 2 0 0 1 0 0 0 0 1 1 0 2 0 2 0 1 1 1 1 0 0 0 0 0 2 0 1 1 1 1 0 0 0 0 0 1 1 0 1 1 0 1 0 0 0 1 0 2 0 1 0 1 0 1 0 1 1 1 1 1 0 1 0 0 0 0 0 0 1 2 0 0 2 1 2 0 0 1 0 0 0 1 0 0 1 2 1 1 0 1 1 1 1 1 0 0 0 1 0 0 2 0 0 1 1 1 0 1 0 1 0 1 2 2 0 1 1 1 1 1 1 0 1 1 1 1 0 0 0 0 0 0 1 2 2 1 2 0 2 2 0 0 1 0 0 1 0 1 1 2 2 2 2 2 2 2 2 2 1 0 0 1 0 0 0 0 1 0 1 1 0 1 0 0 1 1 1 1 0 2 2 2 1 0 0 2 2 0 0 2 0 0 0 0 1 2 1 0 0 1 1 0 0 0 1 0 1 0 1 0 0 2 1 1 0 2 2 1 1 2 0 1 0 0 1 0 0 0 1 0 0 0 0 1 1 0 0 2 2 0 0 1 0 0 0 1 0 1 0 1 0 0 1 0 0 0 0 1 1 0 0 0 2 0 0 0 0 1 1 1 2 2 1 1 1 1 2 1 1 0 0 1 0 2 1 0 1 0 2 0 1 0 0 0 2 0 2 2 0 1 1 0 1 1 0 1 1 1 1 0 2 0 1 1 2 0 0 2 0 0 0 2 0 0 0 0 0 0 0 0 0 1 0 1 0 1 0 0 1 2 2 0 1 0 0 1 0 0 0 0 0 0 0 0 0 1 0 1 1 0 0 0 0 0 0 2 0 0 0 0 0 0 0 2 0 0 0 1 1 1 0 0 0 0 0 0 0 0 1 0 2 0 0 0 2 0 0 1 1 1 2 1 1 0 0 0 1 1 1 1 0 1 0 1 0 0 0 0 1 1 2 1 1 0 1 2 2 0 0 2 0 2 2 0 0 2 1 1 1 0 0 2 1 0 1 0 1 2 1 1 1 1 1 1 0 1 0 0 0 1 0 1 0 0 0 0 0 1 0 1 0 0 1 1 0 0 1 0 1 0 0 0 2 0 1 0 2 0 0 0 1 0 1 0 0 0 0 0 0 0 1 0 0 0 1 1 0 1 0 0 0 0 0 1 1 0 0 1 0 1 0 0 0 0 1 0 2 0 1 0 1 0 0 1 0 1 1 1 1 1 0 1 0 1 0 0 1 1 0 1 2 1 0 2 0 0 1 0 1 0 0 0 0 0 0 1 1 0 1 1 1 0 0 0 2 1 2 0 1 0 2 0 2 0 2 0 1 1 1 0 0 1 0 0 1 0 1 1 0 0 1 0 1 0 0 1 0 0 0 0 1 0 0 0 1 2 0 0 1 1 0 1 1 0 0 1 0 0 0 0 1 1 1 0
83 1 0 0 0 1 1 1 0 0 0 0 0 0 0 0 0 0 0 2 1 1 0 0 0 0 1 1 2 2 2 0 1 1 0 0 1 2 1 0 0 0 0 0 0 0 1 0 0 2 1 1 0 0 2 2 0 0 0 1 0 1 0 0 1 1 1 1 0 0 0 1 1 2 1 2 1 0 1 0 1 1 2 0 0 1 1 1 1 2 1 1 1 0 1 2 0 2 1 1 1 0 1 1 2 0 2 0 0 2 0 2 1 2 2 1 1 0 0 0 0 0 1 1 0 0 1 1 0 2 2 1 0 0 0 0 0 0 1 0 2 0 0 0 1 0 0 0 1 2 0 0 1 0 0 0 0 1 0 0 0 1 2 2 1 2 0 1 0 1 1 0 0 2 1 1 0 0 0 1 0 1 0 0 0 0 0 1 0 1 0 1 2 1 1 2 0 0 0 0 0 0 1 1 1 1 1 1 1 0 0 1 2 1 1 2 0 0 2 0 2 2 2 2 0 0 1 1 0 1 1 0 0 0 2 0 0 2 0 0 0 0 2 1 0 1 0 0 2 0 0 0 0 0 1 0 0 1 0 0 0 0 0 1 1 0 0 0 1 0 0 1 0 2 0 0 0 2 2 0 0 2 1 1 0 1 0 2 0 2 0 1 0 2 2 2 2 1 0 1 1 1 2 0 0 0 0 0 0 0 0 0 0 2 0 0 0 0 1 0 2 1 2 0 0 0 0 1 0 2 0 1 0 0 0 0 0 1 0 1 1 2 0 0 0 0 0 0 2 1 1 0 0 1 0 1 0 0 0 0 0 0 1 0 1 1 0 2 0 0 2 0 1 1 1 1 1 0 0 1 0 2 1 0 0 1 1 0 0 1 1 0 1 0 2 0 0 2 0 0 0 0 0 1 1 0 1 0 0 1 0 0 0 1 1 2 1 0 1 0 1 1 0 1 0 1 1 1 0 1 2 0 0 1 0 0 1 1 0 0 2 0 0 0 0 2 1 0 0 1 0 0 1 2 1 1 0 1 0 0 2 0 1 0 0 1 1 1 1 0 0 1 2 2 0 0 0 1 2 1 1 0 0 1 1 1 1 2 2 0 1 2 1 2 2 0 1 0 0 0 1 1 1 0 1 1 1 0 1 0 1 0 1 0 0 2 1 2 0 1 1 2 2 1 2 2 0 0 0 2 0 0 0 0 0 1 1 1 0 1 1 1 0 0 0 1 0 1 2 2 0 0 0 1 2 1 1 0 0 0 0 0 0 1 0 0 0 2 0 2 0 0 1 0 0 0 0 2 0 0 2 0 0 2 2 0 0 0 0 0 0 0 1 0 0 1 1 1 1 0 1 1 0 0 1 0 1 0 0 1 1 1 0 0 0 0 1 1 0 0 1 0 0 0 0 0 1 2 0 0 0 2 0 0 0 2 0 1 2 2 0 0 2 2 2 0 0 0 0 0 0 1 0 0 0 1 2 0 2 1 1 0 1 0 2 2 0 2 1 1 0 0 0 0 0 1 1 0 1 1 1 0 1 0 0 1 1 1 1 2 1 1 0 2 1 1 0 0 0 2 1 1 1 0 1 0 2 1 1 0 1 0 0 2 0 1 0 1 1 1 0 0 0 0 1 1 0 0 1 0 0 0 1 1 0 1 0 0 1 1 0 1 0 0 0 0 1 2 0 0 0 0 1 0 0 1 0 0 1 0 0 1 2 0 0 0 2 1 1 2 0 0 1 1 1 1 1 0 0 0 1 2 0 0 0 2 0 2 0 2 0 2 1 2 2 0 0 2 0 2 2 0 0 2 0 0 1 0 0 2 2 0 1 0 1 2 1 2 0 0 0 0 0 2 0 0 1 2 0 0 0 0 0 0 0 1 0 1 0 0 0 1 0 0 0 0 1 0 0 0 0 0 0 0 2 0 0 0 0 1 1 0 0 0 0 0 1 0 1 0 0 0 0 2 0 2 0 0 2 2 2 0 1 1 0 1 0 0 0 0 0 0 0 2 2 2 2 0 0 0 1 2 1 0 1 1 0 1 0 1 0 1 0 0 1 1 0 0 1 1 0 1 0 0 1 1 1 0 0 0 0 2 0 2 0 0 0 2 2 0 1 1 1 2 2 2 0 2 0 0 0 0 2 0 0 0 0 0 0 0 0 0 0 0 1 0 2 0 0 0 1 0 0 0 0 0 0 0 1 0 0 0 1 2 0 0 0 0 0 0 0 0 1 2 0 0 0 1 1 1 2 1
84 0 0 0 1 0 2 2 0 1 0 0 0 1 0 0 0 0 2 1 0 0 1 0 0 0 2 1 1 2 2 0 1 0 1 0 1 1 0 0 0 1 0 0 0 0 1 0 0 2 1 2 0 0 2 2 0 0 0 0 1 0 2 2 0 0 0 0 0 0 0 0 1 2 1 2 1 0 1 0 1 2 2 0 1 0 0 1 2 2 1 2 0 0 0 0 0 1 0 1 1 1 0 0 2 1 2 0 0 2 0 1 1 2 2 1 1 0 0 0 2 0 1 1 0 1 0 1 1 0 0 0 0 0 1 1 0 0 0 0 0 2 1 0 0 0 0 0 1 1 0 0 1 1 1 0 1 2 0 0 0 0 0 2 0 1 0 0 1 0 0 2 0 2 0 1 0 1 0 0 0 1 1 1 1 1 1 2 1 0 1 2 1 1 1 2 0 0 2 0 0 0 0 2 2 2 0 0 2 0 2 1 1 0 0 2 0 1 1 0 2 2 2 2 0 0 1 1 0 1 0 0 1 1 1 1 1 2 0 0 0 0 2 1 0 2 0 1 1 1 0 0 0 0 0 0 1 2 1 1 1 0 0 0 0 0 1 0 1 0 0 1 0 2 0 1 0 2 2 0 1 1 2 2 0 2 1 2 0 2 0 0 1 2 2 1 2 0 0 0 1 0 2 0 0 0 1 1 1 0 1 2 0 1 2 1 0 0 1 1 1 1 1 1 1 0 1 1 0 2 0 1 0 0 0 2 0 1 1 1 0 0 1 0 0 1 1 1 2 1 2 0 1 1 1 1 0 0 1 0 1 1 2 0 2 1 0 2 1 0 0 1 0 0 0 0 1 1 0 1 2 0 0 0 2 0 1 0 0 0 0 0 1 0 0 2 0 0 2 2 2 2 0 0 0 0 1 1 0 2 0 1 0 1 1 2 1 1 0 1 0 1 1 2 0 0 1 0 1 0 1 1 0 0 0 0 1 0 0 1 1 0 1 1 1 2 1 1 0 1 0 0 1 2 2 2 0 1 1 1 2 0 1 0 0 1 1 1 1 0 0 1 2 2 1 0 0 2 1 1 1 2 0 0 2 1 0 0 1 0 0 0 1 1 1 0 0 1 1 0 1 2 2 2 2 0 2 0 1 0 1 1 1 1 1 0 0 2 1 1 1 2 2 0 0 2 1 0 1 1 1 0 0 0 0 1 2 0 1 1 0 0 1 1 1 1 1 1 1 2 1 0 0 2 2 1 1 1 0 2 2 0 2 2 2 0 0 1 1 0 1 1 1 0 1 0 1 1 0 1 1 1 0 1 1 0 0 1 0 1 0 0 0 1 2 0 0 0 0 0 0 1 1 0 2 0 1 0 0 0 0 0 0 0 0 0 0 1 0 0 1 0 0 1 1 0 0 0 0 0 2 0 1 1 1 1 0 2 2 2 0 1 0 2 1 1 2 0 1 1 0 1 1 1 2 0 1 1 1 0 0 0 2 0 2 2 0 2 0 1 1 0 0 0 0 0 0 0 2 0 1 0 1 1 1 1 0 0 0 2 0 0 0 1 2 2 0 0 0 1 0 1 0 0 1 0 2 1 2 0 1 0 0 1 1 1 0 1 0 1 0 1 2 0 2 2 0 0 0 0 0 0 0 2 0 0 0 0 1 1 1 1 0 0 0 0 0 0 0 0 0 0 1 0 0 0 0 0 2 0 0 2 2 1 0 1 1 1 1 2 0 0 1 2 0 0 1 1 1 1 1 2 0 0 1 1 2 2 0 2 0 2 1 2 2 0 0 0 1 1 0 0 0 1 0 0 2 1 0 1 1 1 1 1 1 2 2 1 2 2 1 2 0 2 0 0 1 1 0 0 0 0 1 0 0 1 0 0 1 1 0 1 0 0 2 0 1 1 0 0 2 2 1 0 2 0 0 0 1 0 0 0 0 0 0 0 1 0 2 0 0 0 1 1 0 1 0 0 0 0 1 0 1 1 0 1 0 0 0 0 0 0 0 2 1 0 2 0 1 0 0 1 0 0 1 1 1 0 0 1 0 1 1 1 2 1 0 1 2 2 0 2 0 0 2 2 0 0 0 0 0 0 0 1 0 0 0 0 1 1 0 0 0 0 0 2 0 0 0 0 2 0 2 0 0 0 0 0 0 2 0 0 1 0 1 0 0 0 1 1 0 1 0 0 0 2 0 0 0 0 0 0 0 1 0 0 0 0 0 0 0 0 0 1 0 0 0 0 2 0 1 0
85 0 0 1 0 0 2 1 1 1 0 1 1 1 0 0 0 0 1 1 1 1 0 0 0 0 2 2 2 2 2 2 0 0 2 0 2 2 0 0 0 1 0 0 1 0 1 0 0 1 0 0 0 0 2 1 0 0 2 1 0 1 0 0 1 2 1 0 0 1 0 0 2 2 2 2 0 0 2 1 0 1 2 0 1 0 0 1 1 1 0 0 2 1 1 1 0 1 1 1 0 1 0 0 2 0 2 0 1 1 0 1 0 1 1 0 0 0 2 0 1 0 1 2 1 0 1 1 0 1 0 1 0 0 0 0 0 0 0 0 0 2 0 0 1 0 0 0 0 0 0 1 0 1 1 0 1 1 0 0 0 0 0 1 0 1 0 0 0 2 2 1 0 1 0 0 0 0 0 0 0 1 1 1 2 2 1 2 1 1 0 0 2 2 2 2 0 1 0 0 0 0 0 1 1 1 1 0 1 0 1 1 1 0 1 1 0 1 0 0 2 2 0 1 1 0 2 2 0 2 1 0 0 0 2 0 0 2 0 1 0 1 2 2 0 2 0 0 2 0 0 0 0 1 0 0 1 1 1 1 1 0 0 0 1 0 1 0 2 1 0 1 2 2 1 1 0 1 1 0 0 2 1 2 0 0 0 1 0 2 0 0 1 2 2 1 1 0 0 0 0 0 1 1 0 1 0 0 2 0 2 2 0 2 0 1 0 0 2 2 0 2 2 2 0 0 0 2 1 2 0 2 0 0 0 0 0 2 0 1 2 1 1 0 0 0 2 0 2 1 0 0 0 2 0 0 0 0 0 1 0 1 1 0 1 0 1 2 1 0 1 1 0 0 0 0 2 1 0 2 2 2 2 0 1 1 1 0 0 0 1 1 2 0 2 0 0 1 0 0 0 0 0 2 2 0 0 0 0 0 0 0 0 0 1 1 0 0 1 0 0 0 2 2 0 0 2 2 0 1 1 0 0 0 0 0 1 1 0 0 2 0 1 1 0 1 0 0 0 0 0 0 1 2 1 1 0 1 0 1 1 1 0 0 0 0 0 2 1 1 2 2 0 0 1 0 0 1 2 1 1 2 0 0 1 1 1 1 2 1 0 2 0 1 1 0 1 0 0 0 1 1 2 1 2 1 2 0 0 0 0 0 1 1 1 0 0 2 0 1 1 2 2 0 0 2 1 2 0 2 0 2 0 0 2 1 2 0 0 0 1 0 2 0 1 1 0 0 1 1 0 1 0 2 1 0 0 0 0 0 0 0 0 2 0 2 2 1 0 1 0 2 0 0 0 0 0 1 0 1 2 1 1 1 1 1 1 1 1 1 1 0 0 0 0 0 0 0 0 0 0 2 0 0 0 1 1 0 0 1 2 2 0 0 0 0 0 1 0 0 2 0 1 1 1 0 0 0 0 0 0 1 0 0 0 0 1 0 2 1 0 1 0 2 2 1 1 0 0 0 0 2 0 2 2 0 0 1 2 0 0 0 0 1 0 1 0 2 0 0 2 0 0 0 0 1 1 0 2 0 0 1 2 2 1 2 1 0 0 2 0 0 0 2 1 1 0 0 0 0 0 0 0 0 1 0 1 2 2 0 0 0 0 1 0 1 0 0 0 0 0 0 0 0 1 1 0 0 0 0 0 0 0 2 0 1 1 0 1 1 1 1 0 0 0 1 2 1 0 1 0 1 1 1 0 0 0 1 1 1 1 0 2 1 0 1 2 1 1 1 1 0 1 1 1 1 0 0 0 1 0 0 0 0 1 1 2 2 2 2 0 0 2 2 0 2 0 0 0 1 0 0 0 2 2 1 0 0 0 2 2 0 1 1 1 2 1 1 2 2 2 2 0 1 0 0 1 2 0 0 0 0 2 0 0 2 0 1 0 0 0 1 1 0 1 0 1 0 0 1 1 1 0 0 2 0 0 0 0 0 0 0 0 0 0 0 2 0 2 0 0 0 1 1 0 0 0 0 2 1 1 0 0 0 0 2 2 0 0 0 0 0 0 1 2 1 1 0 1 0 1 2 0 1 1 1 1 1 0 2 0 0 0 0 1 0 0 1 1 1 0 1 0 1 1 1 1 2 1 0 1 0 0 0 0 0 0 0 0 0 0 0 1 2 2 2 0 0 1 0 1 0 2 0 0 0 0 0 0 0 0 0 1 0 0 0 2 0 0 0 1 0 0 0 0 0 0 0 1 0 0 0 2 2 0 0 2 1 1 1 1 1 0 2 0 0 0 0 0 0 2 1
86 0 0 0 0 0 2 2 0 0 0 2 0 0 0 0 0 0 2 0 1 1 0 0 0 0 1 1 1 2 2 1 0 1 2 1 1 1 1 1 1 0 1 1 0 1 1 1 1 2 0 2 1 1 0 0 0 1 2 1 1 2 2 2 1 1 1 0 0 1 1 1 1 2 1 2 1 0 0 0 0 1 2 0 2 0 1 2 2 2 1 1 0 0 0 2 1 1 0 0 0 0 2 0 2 0 2 0 0 2 0 1 1 1 1 1 1 0 1 0 0 0 1 1 0 0 0 2 1 1 1 0 1 0 0 0 0 0 0 0 1 1 0 0 1 0 0 0 0 1 0 1 0 1 0 0 0 1 0 2 0 0 1 1 0 1 0 0 1 1 1 2 2 2 1 2 1 0 0 0 0 0 1 1 1 1 1 0 0 2 0 0 2 1 2 1 2 0 0 0 0 0 1 1 1 1 1 0 1 0 2 0 1 0 1 2 0 0 1 0 0 0 2 2 0 0 1 2 0 2 0 1 0 0 0 0 0 2 0 0 0 1 2 1 0 2 0 0 2 0 0 0 0 1 0 0 1 1 0 0 0 0 0 0 0 0 0 2 2 0 0 2 1 1 1 1 1 2 1 0 0 2 1 1 0 1 0 2 0 1 1 0 0 2 1 1 1 1 0 0 1 0 2 0 0 0 0 0 1 0 1 2 0 0 1 0 0 0 0 0 2 2 1 1 0 0 0 1 0 0 0 0 2 0 0 0 0 0 2 0 1 1 1 0 0 1 1 1 2 1 1 0 0 2 0 0 1 0 0 1 0 0 2 0 2 0 0 2 1 0 1 1 0 0 0 0 1 1 0 2 2 0 1 0 0 0 0 0 0 0 0 1 1 1 2 0 2 1 1 1 1 1 0 1 1 1 0 0 0 1 0 0 1 0 0 1 0 1 0 0 1 2 1 0 0 1 0 2 0 0 2 0 0 0 1 1 0 1 0 1 1 1 1 2 2 2 0 2 2 2 0 0 1 2 1 1 0 0 0 0 2 0 0 0 0 0 0 0 2 0 1 1 2 2 0 1 0 1 2 0 2 1 0 0 2 1 0 0 1 0 1 1 2 0 0 0 0 1 2 0 0 1 0 0 0 2 0 0 0 0 0 0 0 1 0 1 0 2 1 0 0 2 1 0 0 1 1 2 0 2 0 2 0 0 0 0 2 1 1 1 1 1 1 0 0 2 0 1 2 2 0 1 0 2 2 2 0 1 0 0 0 0 1 1 1 0 0 1 1 0 1 1 0 0 0 0 0 2 0 1 2 0 0 1 1 1 1 1 0 1 0 0 1 0 2 0 0 0 0 0 0 2 1 1 2 0 0 0 0 1 1 0 0 1 0 1 0 0 0 0 0 0 0 0 0 0 1 0 0 0 1 1 0 0 0 2 0 1 1 0 0 0 0 1 2 1 2 1 0 1 0 2 2 0 2 0 2 0 1 0 0 0 0 1 0 1 0 2 0 0 1 0 0 0 0 0 0 0 2 0 2 0 1 0 0 1 0 0 0 2 0 0 0 2 1 0 0 1 0 1 1 0 1 1 2 1 1 2 2 0 1 0 0 2 0 0 0 0 0 0 0 0 1 0 1 1 1 0 1 0 0 0 0 2 0 0 1 0 1 1 0 2 0 1 0 0 1 1 0 0 0 0 0 2 0 0 2 0 0 0 0 0 2 0 0 1 2 2 2 2 0 0 0 1 0 0 1 1 1 0 0 2 1 1 1 2 1 2 0 2 0 2 0 1 1 0 0 1 0 1 1 0 0 2 1 1 2 0 1 2 2 1 0 1 0 2 1 1 1 1 1 1 0 2 0 0 0 1 0 0 0 0 0 0 0 2 0 0 0 0 0 0 0 0 1 0 0 0 0 0 2 0 1 0 1 1 0 0 0 0 0 1 0 1 1 0 1 0 1 0 0 0 1 1 0 0 0 1 1 1 1 1 0 0 0 0 0 0 1 1 0 0 1 1 2 1 2 0 2 1 0 1 0 1 2 2 0 1 0 1 0 1 0 1 2 1 0 1 1 1 0 1 0 1 1 0 0 0 0 1 1 0 1 2 1 0 0 1 0 0 1 1 0 1 1 0 1 0 2 0 2 0 1 0 1 1 1 0 0 1 1 2 1 1 0 1 2 0 1 1 0 0 0 1 0 0 2 0 1 0 0 0 1 1 0 0 1 1 1 0 0 1 0 2 0 0 0 0 1 0 1 0
87 1 0 0 1 0 2 1 0 1 0 0 0 2 0 1 0 0 0 1 0 0 0 0 0 0 1 1 2 1 1 2 0 1 0 0 1 1 0 1 1 1 0 0 1 0 1 0 1 1 0 1 0 1 1 0 0 1 1 1 1 0 1 1 0 1 0 1 0 0 0 0 2 2 1 2 1 0 1 0 1 2 1 1 1 1 1 0 2 2 0 2 1 0 0 1 0 1 0 1 0 0 0 0 2 2 2 0 0 2 0 2 0 2 2 0 0 0 2 0 0 0 2 1 1 1 1 1 0 1 0 0 0 0 0 0 0 0 0 0 1 1 0 0 1 0 1 0 0 1 1 0 0 0 0 0 0 0 0 0 0 0 2 2 1 1 0 2 0 0 0 0 0 0 0 1 0 1 0 0 1 2 0 0 0 0 0 0 0 2 0 0 2 1 1 2 1 0 0 0 0 0 1 1 1 1 1 1 1 0 2 1 2 0 2 2 0 1 0 0 1 1 2 2 1 0 1 1 0 1 0 0 0 0 1 0 0 2 0 0 0 0 2 1 0 2 0 0 2 0 0 0 0 0 0 0 1 1 1 0 1 0 0 0 0 0 1 1 1 1 0 2 1 2 1 1 0 1 1 0 0 2 2 2 0 2 1 1 0 2 0 0 1 2 1 1 2 0 0 0 0 0 2 0 0 0 1 0 1 0 1 2 0 2 1 0 1 0 1 1 1 1 2 2 0 0 0 1 1 1 0 2 1 0 0 0 0 1 1 0 0 0 1 0 0 1 0 0 0 0 0 1 2 2 2 0 2 0 1 0 1 1 2 0 2 0 1 1 2 0 0 2 1 1 0 0 0 2 1 1 0 2 1 1 2 1 1 0 0 1 0 0 1 0 2 0 1 2 0 0 0 0 0 1 1 0 1 0 0 2 0 0 0 2 0 2 0 0 0 0 0 0 2 2 0 0 1 1 0 1 0 0 0 1 0 0 1 0 0 0 1 1 2 1 1 1 0 2 2 2 0 0 0 1 1 0 1 0 0 1 2 1 1 0 0 1 1 1 2 0 1 1 2 2 2 0 2 2 2 1 1 2 0 1 1 1 1 0 2 0 2 2 2 0 0 0 0 1 2 0 0 2 1 0 1 2 2 0 0 0 0 0 1 0 0 1 0 2 0 1 1 2 2 2 2 2 0 1 1 1 1 1 0 2 0 0 1 2 0 1 1 0 2 1 1 2 0 0 1 1 0 0 0 1 2 1 1 0 1 1 1 1 0 2 0 1 1 1 0 1 0 0 1 0 0 1 2 0 0 2 2 1 1 1 1 0 0 1 0 1 1 0 0 0 0 0 1 1 1 0 1 1 0 0 1 1 1 0 1 0 0 0 1 1 1 1 0 1 1 0 0 0 0 0 0 1 2 1 0 0 0 2 1 0 0 0 0 1 2 2 0 1 1 2 1 1 2 0 1 2 1 2 2 0 1 0 2 0 1 0 0 0 1 0 2 2 1 2 0 2 0 0 1 0 0 1 1 0 2 0 2 0 2 2 1 2 1 1 1 2 0 0 0 2 0 0 1 1 0 1 0 1 0 0 0 0 2 1 1 0 1 0 0 2 0 1 1 2 1 1 0 0 0 0 2 2 0 0 1 0 0 0 0 2 0 0 0 0 1 1 1 1 1 0 0 0 1 1 0 0 0 0 2 0 1 0 0 0 2 1 0 1 2 1 0 0 2 2 2 2 0 0 2 1 1 0 1 0 0 0 1 2 0 0 2 2 0 2 0 2 0 2 2 2 0 1 0 1 0 0 0 0 0 2 1 0 2 0 0 2 2 0 1 0 1 1 0 2 1 2 2 1 0 2 0 0 0 1 0 0 0 0 0 0 0 0 2 0 0 0 0 0 0 0 1 0 1 1 0 0 2 0 2 1 0 1 2 0 0 1 1 0 0 0 1 0 0 0 1 1 1 1 1 0 1 1 1 2 1 0 1 1 2 2 0 1 0 0 1 0 0 0 1 1 1 1 2 0 0 0 0 1 0 1 0 0 1 0 1 1 0 0 0 0 0 0 0 0 2 0 2 0 0 0 1 1 0 1 1 2 0 0 0 1 0 0 0 2 2 0 0 0 1 1 1 1 1 0 0 0 2 0 1 1 1 0 1 1 0 0 0 0 1 0 1 0 0 0 0 0 2 0 0 0 0 2 0 0 0 0 0 0 0 0 0 0 0 0 0 1 0 0 1 1 0 0 0 0 0 0 0 0
88 0 0 2 0 0 0 2 0 0 0 2 0 0 0 0 0 0 0 2 1 1 0 0 0 0 1 0 2 0 0 2 0 1 2 0 1 1 0 0 0 2 0 0 0 0 1 0 0 0 0 0 1 0 2 0 0 1 1 2 0 1 0 1 1 0 1 0 0 0 0 1 2 2 1 2 1 0 0 0 0 1 2 0 1 0 0 1 2 2 1 2 1 0 0 1 0 1 0 1 1 0 0 1 2 0 2 1 1 1 0 2 1 2 2 1 1 0 0 0 2 0 1 2 1 0 1 1 1 0 1 0 0 0 1 1 0 0 0 0 0 2 0 0 2 0 0 0 0 1 1 0 0 0 0 0 0 2 1 1 0 0 1 1 0 1 0 1 1 1 0 1 0 2 0 1 1 1 1 1 1 2 1 1 1 1 1 2 0 0 0 2 1 1 1 1 0 0 0 0 1 1 0 2 2 1 1 0 1 0 0 2 1 0 1 2 2 1 0 0 1 1 1 1 0 0 2 1 0 1 0 0 0 0 1 0 0 2 0 0 0 0 2 2 0 2 0 0 1 0 0 1 0 0 1 0 0 0 0 0 0 0 0 0 1 0 0 0 2 1 1 0 1 1 0 0 0 1 0 0 2 0 1 2 0 1 1 1 0 2 0 1 1 2 2 1 1 1 0 1 0 0 2 0 0 0 1 0 1 0 1 2 0 2 2 0 2 1 1 1 0 2 0 1 1 0 2 0 0 0 0 1 1 1 0 0 0 1 1 1 1 1 0 0 0 0 1 1 1 1 0 1 0 1 0 1 1 0 0 2 0 2 1 0 1 0 1 1 2 0 0 2 0 0 1 0 2 2 0 0 1 1 1 0 1 1 1 0 0 0 0 2 1 0 1 1 0 1 1 1 1 1 0 0 0 0 1 0 0 2 0 2 1 1 0 2 0 0 0 1 0 1 1 1 2 1 1 1 0 0 1 0 0 1 0 0 0 1 0 0 1 1 2 1 1 1 0 0 0 0 0 0 1 2 1 1 0 2 0 2 0 2 1 0 0 1 1 2 2 2 2 2 2 2 0 1 0 2 1 1 0 1 0 0 0 2 2 0 1 0 1 1 0 0 1 0 0 0 2 0 1 2 2 1 2 0 2 0 1 0 1 0 2 1 0 1 0 2 2 1 1 2 2 0 1 2 0 0 2 0 2 0 0 0 0 0 2 1 0 0 2 0 0 0 0 1 0 1 2 2 1 0 0 2 2 1 0 0 0 0 0 0 1 2 0 1 1 0 0 0 1 1 1 0 1 0 1 2 0 1 2 0 0 0 1 1 1 1 0 1 0 0 1 0 1 0 0 0 0 0 0 2 0 0 0 2 0 0 0 1 0 0 1 1 1 1 0 0 0 0 0 0 1 1 1 1 1 1 0 0 0 2 0 0 0 0 0 1 2 2 1 0 0 2 2 2 2 0 0 1 0 2 1 1 1 0 0 1 1 0 0 0 1 0 2 2 1 1 1 0 0 2 0 1 1 0 0 0 1 1 0 1 2 1 1 2 1 0 0 1 0 0 0 1 0 0 0 0 0 1 0 1 0 0 2 0 2 2 2 0 0 0 0 1 0 1 0 2 2 1 0 0 0 0 1 2 0 1 0 1 0 0 0 2 0 1 0 1 0 1 0 0 1 0 0 0 0 0 0 0 0 0 0 1 0 1 1 0 2 0 0 0 2 0 0 0 2 2 2 2 0 0 0 0 0 0 0 1 1 1 1 2 0 0 0 0 2 2 1 2 0 1 1 2 1 1 0 1 0 2 2 0 0 1 1 0 1 0 0 2 2 1 1 0 1 2 1 2 2 1 1 1 0 2 0 0 1 1 0 1 0 0 1 0 0 0 0 1 1 0 1 1 0 0 1 1 0 1 0 0 2 0 1 0 1 0 1 0 0 1 0 0 0 0 0 0 1 0 1 0 0 0 1 1 0 2 0 1 2 0 1 0 0 0 0 0 0 2 0 0 0 0 0 1 1 1 2 0 0 0 0 1 0 1 2 2 0 0 1 1 0 1 0 0 1 1 0 1 2 2 0 2 1 2 2 2 2 0 0 1 0 0 0 1 0 0 0 1 2 1 0 0 0 0 0 2 0 0 0 0 2 0 2 0 0 0 1 0 0 0 0 0 1 0 1 0 1 0 1 2 1 0 1 0 0 0 0 0 2 0 0 0 2 2 0 0 2 1 0 1 1 0 0 1 0 0 0 0 1 0 0 0
89 0 0 0 0 0 2 1 0 1 0 1 1 2 0 1 1 0 1 1 1 0 0 0 0 0 0 1 1 2 2 0 0 1 1 0 2 0 0 0 0 2 1 1 0 1 0 0 0 0 0 0 1 0 1 1 0 1 2 0 1 0 2 2 0 0 0 0 0 1 1 2 1 2 1 2 1 0 2 1 1 2 1 1 1 0 0 0 2 2 0 0 0 0 0 1 1 1 1 0 0 0 0 0 2 1 2 0 0 2 0 1 1 2 2 1 1 1 1 0 1 0 2 1 1 1 1 0 0 1 0 1 0 0 0 0 0 0 0 0 0 2 0 0 0 1 1 0 0 2 0 0 0 0 1 0 0 1 0 0 0 1 0 2 2 2 0 2 0 0 0 1 0 2 1 0 0 1 0 0 0 1 1 1 1 1 1 0 0 2 0 0 1 1 1 1 1 0 0 0 1 1 0 1 1 2 2 1 1 0 1 1 0 0 2 2 1 1 0 1 1 1 1 1 0 1 1 0 0 0 0 1 0 0 1 0 0 2 0 0 0 1 2 1 0 1 0 0 1 0 0 0 0 0 0 0 2 1 0 0 0 0 0 0 1 0 0 0 1 0 0 2 1 1 0 0 0 2 1 0 1 1 1 2 0 1 1 1 2 2 0 1 2 2 2 0 1 0 0 0 1 1 1 1 0 0 0 0 0 0 0 0 0 2 2 2 0 0 0 0 2 1 1 1 2 0 2 1 0 0 0 0 1 0 0 0 0 1 0 1 1 2 1 0 1 0 2 1 2 1 0 1 0 2 0 0 1 0 0 1 0 2 0 0 0 1 0 2 2 0 0 2 1 1 1 0 2 2 1 2 2 1 1 0 2 0 0 0 0 2 0 0 1 0 2 0 1 0 1 1 1 1 0 0 0 0 1 0 0 2 0 0 0 0 2 2 2 0 1 1 0 0 1 1 0 1 1 0 0 0 0 0 0 2 0 0 1 1 0 0 1 1 2 1 1 2 0 1 1 2 0 0 1 1 2 1 1 2 1 1 2 2 0 1 1 1 1 0 2 0 0 1 2 2 0 1 0 2 2 0 1 2 0 1 1 1 1 1 1 0 0 1 0 0 1 0 0 1 2 1 0 2 1 1 1 1 1 0 0 0 0 0 2 0 1 1 1 2 0 1 1 2 1 0 0 1 0 1 0 2 0 1 0 0 0 0 2 1 1 1 0 0 1 0 1 2 0 0 1 1 0 1 0 1 2 1 1 1 1 1 1 0 1 1 0 1 1 2 2 0 0 0 0 0 0 0 0 0 0 2 1 2 0 1 1 0 0 0 0 0 0 0 2 0 0 0 0 1 0 0 0 2 1 0 2 0 1 0 0 2 1 0 0 1 0 1 2 0 0 0 1 0 0 0 0 0 1 1 0 0 0 1 0 0 0 1 0 0 2 1 0 1 1 2 2 2 2 0 0 0 0 2 1 1 2 0 1 1 1 0 0 0 0 2 0 0 0 2 0 2 0 0 1 1 1 0 1 2 0 2 2 0 1 0 0 1 1 1 0 1 0 0 1 2 0 0 0 1 0 1 0 1 0 0 0 0 2 2 2 0 1 0 0 1 0 1 0 0 0 0 0 0 0 1 0 1 1 0 1 0 1 1 0 2 0 1 0 1 0 1 0 0 0 0 0 0 0 1 0 0 0 0 1 0 0 0 1 0 1 0 0 1 2 1 1 0 2 2 2 1 0 1 0 1 0 0 2 1 1 1 0 1 0 0 0 2 0 2 1 2 0 1 2 2 2 0 0 0 0 1 1 0 0 2 1 0 1 1 0 1 1 0 1 1 1 1 1 2 2 2 2 2 0 2 0 0 0 1 0 0 0 0 1 0 0 1 1 0 0 0 0 0 0 0 1 0 1 0 0 0 1 0 1 0 1 1 1 0 0 1 0 0 0 0 0 0 1 0 1 0 0 0 1 1 0 1 0 2 1 0 0 2 0 0 0 1 1 0 0 0 1 0 0 2 2 2 2 0 0 1 0 2 1 0 1 1 0 2 1 1 1 1 0 0 1 0 0 1 2 1 1 1 0 1 1 0 2 1 0 0 0 0 0 1 1 0 1 0 1 1 1 1 1 1 1 2 0 0 0 0 1 0 1 1 1 0 1 0 0 0 0 1 1 0 2 0 0 0 1 1 0 1 0 0 0 1 0 0 2 1 1 0 1 1 0 1 1 1 0 1 1 0 0 0 0 0 1 0 1 0 0 0
90 0 0 0 0 0 2 1 0 1 0 0 0 0 0 0 0 0 1 1 1 1 0 0 0 0 0 2 2 2 2 1 0 1 1 0 2 2 0 0 0 2 0 0 0 1 0 0 0 0 0 0 0 0 2 0 0 0 1 1 1 0 1 1 1 1 1 0 0 1 1 2 2 1 2 1 0 0 1 0 1 2 2 0 1 0 0 0 2 2 0 1 2 0 0 2 0 1 0 1 1 0 1 0 2 0 2 1 1 1 0 1 1 1 1 1 1 0 1 0 1 0 2 2 2 0 2 2 0 2 2 0 0 0 0 0 0 0 0 0 0 2 0 0 2 0 1 0 0 1 1 0 0 1 0 0 0 1 0 0 0 0 1 2 1 2 0 1 0 1 1 0 1 2 1 2 0 0 0 0 0 0 1 1 2 2 1 0 0 1 0 0 2 1 2 1 0 0 0 0 1 1 0 1 1 1 1 0 1 0 2 0 1 0 1 2 0 0 2 0 1 1 1 2 0 0 0 1 0 1 0 0 0 0 1 0 0 2 0 0 0 0 2 2 0 2 0 0 2 0 0 0 0 0 0 0 0 0 0 0 0 0 0 1 2 0 0 0 1 0 0 2 1 2 0 0 0 0 0 0 0 1 2 2 0 0 0 2 1 2 0 1 1 2 2 0 2 1 1 0 0 0 2 0 0 0 2 0 0 0 0 0 0 2 1 1 0 0 0 0 1 2 2 2 0 0 0 2 1 1 0 0 1 0 0 0 0 0 2 0 0 0 1 0 1 1 1 0 1 0 0 0 0 1 0 1 1 0 0 1 0 1 0 0 0 0 0 1 1 0 1 1 1 1 1 0 1 2 1 1 1 1 0 0 2 1 1 2 2 0 1 1 0 0 2 0 0 1 0 0 0 0 0 1 2 1 0 0 1 2 1 1 0 0 1 1 1 0 0 0 1 1 0 2 1 1 1 0 0 1 1 0 0 0 1 1 0 0 0 0 2 1 2 1 1 2 0 0 1 2 0 1 0 2 2 1 1 0 0 0 2 1 0 1 1 1 1 0 2 0 0 0 2 2 0 0 0 2 2 1 1 1 0 0 2 2 0 2 2 0 1 2 0 0 1 0 1 0 0 1 2 2 1 0 1 0 2 0 0 0 0 0 0 1 0 1 0 2 1 1 1 2 2 1 1 2 1 0 0 0 0 1 1 0 1 1 1 1 1 1 1 0 1 1 0 1 0 2 2 2 1 1 0 2 2 0 0 0 1 0 0 0 1 1 1 0 0 0 0 0 0 0 2 0 0 2 2 2 0 0 2 0 0 0 0 0 0 0 0 0 1 1 1 0 0 0 1 1 1 0 1 1 0 0 2 0 0 0 0 2 1 1 0 0 0 1 0 0 0 0 0 0 0 0 0 0 1 1 0 0 1 0 0 0 0 2 0 2 2 2 1 1 0 0 1 1 2 0 0 1 0 2 1 1 2 0 1 1 2 0 0 0 0 1 1 1 0 2 1 0 1 0 0 0 1 0 1 1 0 2 1 1 2 0 1 1 1 1 0 2 0 0 1 1 1 0 0 0 0 2 1 1 0 0 2 0 1 2 2 0 0 0 0 2 0 0 0 1 1 1 0 0 0 0 1 1 0 0 0 0 0 0 0 1 0 0 0 0 0 0 0 0 0 1 0 0 1 0 0 0 0 0 1 1 0 0 0 0 1 0 0 0 2 0 0 1 2 1 2 1 1 1 0 0 1 1 1 0 0 0 0 2 1 1 1 2 0 1 1 1 1 1 1 2 2 0 0 0 1 1 0 0 0 2 1 0 0 0 0 2 2 0 0 0 0 2 0 1 2 2 1 2 0 2 0 0 0 1 0 1 0 0 0 0 0 2 0 1 1 0 0 0 0 1 2 1 1 0 0 0 2 0 0 0 2 0 0 0 0 0 1 0 0 0 0 1 1 0 1 0 0 0 0 2 0 1 0 1 1 0 0 1 0 0 0 0 0 1 0 0 0 0 0 2 2 2 2 0 1 1 0 2 1 0 1 1 1 1 0 1 0 1 1 0 1 1 0 1 2 2 0 2 1 1 0 1 1 0 0 0 0 0 0 1 0 0 0 1 1 1 1 1 1 0 0 0 0 1 0 0 2 0 1 1 1 0 1 1 0 0 0 0 2 0 2 0 0 0 0 0 1 0 0 1 0 2 0 0 1 0 0 0 0 0 0 0 0 1 0 0 0 0 0 1 0 0 0 0 0 0 1 0
91 0 1 0 0 0 1 0 0 2 0 0 0 0 0 0 0 0 0 2 0 0 1 1 1 1 1 1 0 2 2 0 0 0 2 0 2 2 0 2 2 1 0 0 0 0 1 0 0 1 1 0 0 0 2 1 0 0 2 2 0 1 2 2 1 1 1 1 0 0 0 1 1 2 0 2 2 1 1 1 1 2 2 0 1 0 0 1 2 2 0 1 0 0 1 1 0 1 0 1 1 1 0 0 2 0 2 0 0 2 0 1 0 0 0 0 0 0 2 0 1 1 2 0 0 0 0 1 0 1 1 0 1 0 0 0 1 0 0 1 0 2 0 0 1 0 0 0 0 0 0 0 1 1 1 0 1 1 0 0 0 1 1 2 1 2 0 0 0 1 1 1 0 0 1 1 1 0 0 0 0 0 1 1 2 1 2 1 0 1 0 1 1 1 1 1 1 0 0 0 1 1 0 2 2 1 1 0 2 0 2 0 2 0 0 2 0 0 1 0 0 0 1 2 0 0 0 1 0 1 0 0 0 0 1 0 0 2 0 0 0 0 2 1 0 2 0 0 2 0 0 0 0 0 0 1 1 1 0 0 0 0 0 0 0 0 0 1 0 0 0 1 0 1 0 0 0 1 1 0 1 1 1 1 0 1 0 2 1 2 0 0 1 2 1 0 2 1 0 0 1 0 2 0 1 0 1 0 0 0 0 0 0 1 1 1 0 0 1 1 1 2 0 1 1 0 1 1 1 1 0 2 0 0 0 0 0 0 2 1 2 1 0 0 0 0 1 0 2 0 0 0 0 1 0 1 1 0 1 0 1 1 1 0 1 0 0 2 1 0 1 1 0 0 0 0 1 2 1 2 0 2 1 0 1 0 0 1 1 0 0 0 0 0 2 0 1 2 0 0 0 0 0 2 2 0 0 1 0 2 0 1 0 1 0 1 0 1 0 1 0 1 1 0 0 1 1 1 0 1 2 0 1 1 2 2 0 2 0 0 2 1 2 2 2 2 0 0 0 1 0 0 0 2 0 0 0 0 0 1 1 1 1 0 0 1 1 1 2 1 1 1 2 2 1 1 1 1 1 1 1 2 0 0 1 1 1 1 1 0 1 0 1 0 1 0 0 1 1 1 1 2 2 1 1 0 1 0 0 0 0 1 1 0 1 1 0 1 0 1 1 2 2 0 0 1 1 1 0 1 0 0 0 0 1 1 2 0 1 2 0 1 0 0 0 2 0 2 2 2 0 0 0 1 2 1 1 0 0 1 1 0 1 1 1 0 0 1 0 1 0 0 0 0 0 0 0 1 0 2 2 1 0 0 2 1 1 0 0 0 0 0 0 0 0 0 0 0 0 0 0 1 1 1 2 0 2 0 0 0 0 0 0 0 0 0 0 0 0 0 2 0 0 0 0 0 1 1 0 0 2 1 1 1 0 0 0 0 2 2 0 1 0 0 1 1 2 0 0 0 0 2 1 0 2 0 2 0 1 0 0 0 1 0 2 2 0 2 0 0 1 0 0 0 0 1 1 0 2 0 1 0 2 0 0 2 0 0 0 2 0 0 0 2 1 1 0 1 0 2 0 2 0 0 1 0 2 1 1 0 1 0 0 1 2 2 1 1 1 1 0 0 0 1 0 1 1 0 0 0 0 0 0 2 0 0 1 1 0 1 0 1 0 0 0 1 1 1 0 0 0 0 0 0 0 0 1 0 1 0 0 0 2 0 0 0 2 1 0 2 0 0 1 1 0 0 1 1 1 1 1 2 0 0 0 2 0 2 1 2 0 1 0 1 1 0 0 1 0 2 1 0 0 1 0 0 1 0 0 2 1 0 0 1 0 2 1 2 0 1 1 0 0 2 0 0 2 2 0 0 0 0 1 0 0 1 0 0 0 0 0 0 0 0 0 0 0 0 0 0 2 0 1 0 1 0 1 0 0 0 2 0 0 1 0 1 1 1 1 0 0 0 0 2 0 1 0 1 2 2 2 0 0 0 0 0 0 0 1 0 0 0 1 1 2 2 2 0 1 1 0 2 0 0 1 1 1 0 1 1 0 1 0 0 0 0 0 2 2 1 0 2 0 2 1 1 1 1 0 1 0 0 0 2 0 0 0 1 1 0 0 0 0 0 0 1 0 1 0 1 0 0 1 1 0 0 1 1 0 2 0 0 2 0 1 0 0 0 1 0 0 1 0 0 1 1 0 0 1 0 0 0 0 1 1 0 1 1 0 1 1 0 0 2 0 1 0 0 1 0 0 0
92 1 0 0 0 1 1 1 0 0 0 1 0 0 0 0 0 1 1 1 1 1 1 1 1 1 1 1 1 2 2 0 0 1 1 0 2 2 0 2 2 0 0 0 1 1 1 1 0 1 0 0 1 1 0 0 0 1 0 1 0 1 2 1 0 0 0 1 0 0 0 1 1 2 1 2 1 0 1 0 1 2 1 1 1 0 1 1 1 1 0 1 0 0 0 1 0 0 0 0 0 0 0 0 1 1 1 2 2 0 0 2 0 1 1 0 0 0 1 0 1 0 2 1 0 2 0 1 0 1 0 1 0 0 0 0 0 0 0 0 0 2 0 0 1 0 0 0 0 1 1 1 0 1 0 0 1 1 0 0 0 0 0 2 2 2 1 2 0 2 2 0 0 2 0 0 0 1 0 1 1 2 0 0 2 2 0 0 0 1 0 0 2 1 1 1 0 0 0 0 0 0 1 2 2 1 1 1 1 0 1 0 2 0 2 2 0 1 1 1 0 0 1 2 1 0 1 1 1 0 0 0 0 0 1 0 0 2 1 1 0 1 2 1 1 2 1 0 1 1 1 1 0 1 0 0 1 0 0 0 0 0 0 1 0 0 0 0 1 0 0 2 0 2 0 0 0 2 2 0 0 0 2 2 0 1 0 1 0 1 1 0 2 2 2 0 2 1 0 1 1 0 2 0 1 1 0 2 1 0 1 1 0 1 1 0 0 1 0 0 1 2 2 1 2 0 1 2 1 1 0 1 0 0 0 0 0 2 0 0 0 0 0 0 0 1 1 1 2 0 1 0 0 2 0 0 1 0 0 2 0 1 2 0 2 1 1 0 2 0 0 2 1 1 1 0 2 2 1 1 1 1 0 1 2 0 1 0 0 0 0 0 0 0 2 0 0 1 0 0 0 0 0 1 2 1 0 1 1 1 1 1 0 2 0 2 0 1 1 0 0 1 1 1 1 1 1 0 1 1 2 1 0 1 2 2 0 1 0 0 1 1 1 1 1 1 0 0 0 0 0 0 1 2 1 1 0 1 0 1 1 1 1 0 1 1 1 0 2 0 0 0 2 2 1 1 1 2 2 2 0 1 0 0 0 2 2 1 2 1 1 2 1 2 1 0 0 0 1 1 1 1 2 1 2 1 2 1 0 0 0 0 2 0 0 2 0 1 0 1 1 1 2 1 1 2 1 1 0 1 0 1 0 0 2 0 0 0 0 2 1 0 1 1 1 2 0 0 0 2 0 0 0 2 1 0 0 1 0 1 0 0 0 2 0 2 2 1 1 0 0 1 0 0 0 0 0 2 0 1 2 0 1 1 0 0 0 0 0 0 0 0 2 1 1 0 1 0 0 0 0 2 0 1 2 0 1 0 1 1 1 0 0 2 0 0 2 0 0 0 1 0 0 0 0 2 2 2 0 0 1 1 0 0 0 0 1 0 2 2 1 0 0 1 2 2 2 0 1 1 0 2 1 1 1 0 1 1 2 0 0 0 1 0 2 2 1 2 0 0 0 2 1 0 0 1 1 0 1 1 1 0 2 2 1 2 1 1 0 1 0 0 0 1 0 1 0 0 0 0 0 0 0 0 2 0 0 2 2 0 1 0 0 1 0 1 0 2 2 2 0 0 1 0 1 1 0 0 1 0 1 1 0 2 0 1 0 0 1 1 0 1 1 0 0 0 1 0 0 0 0 0 1 0 0 0 1 1 1 1 1 1 2 0 0 0 2 2 2 2 0 1 0 0 1 0 1 1 1 1 0 2 0 0 0 2 0 2 2 2 0 0 2 2 1 1 0 1 1 2 1 0 0 1 0 0 2 0 0 2 2 0 1 1 0 1 1 2 2 2 2 2 0 1 0 0 0 1 1 0 1 0 1 1 0 0 0 1 0 0 0 1 0 1 1 0 1 0 0 0 1 0 1 0 1 0 1 0 0 0 1 0 0 0 0 0 1 0 2 0 0 0 0 2 0 1 0 0 1 1 1 0 0 0 0 0 1 1 1 0 0 0 0 2 2 2 2 0 0 0 0 2 0 1 1 2 0 2 0 2 0 0 0 0 0 0 0 0 1 0 0 1 0 0 0 0 0 1 0 1 0 0 0 1 0 0 0 0 0 0 0 0 2 2 2 1 0 0 0 1 1 0 0 2 1 0 1 0 0 1 0 1 1 0 1 0 1 0 1 1 0 0 0 0 1 0 0 0 0 0 0 0 1 1 1 1 2 0 0 1 0 0 0 2 1 0 0 1 2 0 1 1
93 0 0 0 0 1 2 1 0 0 0 1 0 0 0 0 0 0 0 2 1 1 0 0 0 0 0 2 2 2 2 1 0 2 0 0 2 1 0 0 0 1 0 0 0 1 0 0 0 1 0 0 0 0 2 2 1 1 1 1 1 0 2 2 0 0 0 0 0 1 1 2 1 2 1 2 1 0 1 0 2 2 0 2 2 0 0 0 2 2 0 1 0 0 0 1 0 0 0 0 0 1 0 1 2 1 2 0 1 1 0 1 2 2 2 2 2 0 1 0 1 0 2 2 1 1 1 1 0 1 1 2 1 0 0 0 1 0 0 0 0 2 2 0 0 0 0 0 1 2 0 0 0 1 0 0 1 1 0 0 1 0 0 2 2 2 0 0 1 1 0 2 0 2 0 1 0 1 1 1 1 1 0 0 2 1 0 0 0 2 0 0 1 1 1 1 1 0 0 0 1 1 0 1 1 2 1 0 1 0 1 1 0 0 1 2 0 0 1 1 1 1 1 1 0 0 2 1 0 1 1 0 1 2 1 1 1 2 0 0 0 1 2 1 0 2 0 0 2 0 0 0 1 0 1 0 0 0 0 0 0 0 0 2 1 0 1 1 2 0 0 1 1 2 1 1 0 2 1 0 1 1 2 1 0 1 1 1 1 2 0 0 1 2 2 1 1 1 0 0 0 0 2 1 0 0 0 0 0 0 0 0 0 1 2 1 0 0 2 2 0 2 1 1 1 0 1 1 1 1 0 1 1 0 0 0 0 1 1 0 0 0 2 2 0 1 1 1 2 0 1 1 0 0 0 1 0 0 0 1 0 1 2 0 2 1 0 0 2 0 0 2 2 2 0 1 2 2 0 1 2 1 2 0 0 1 1 0 0 1 1 0 1 1 2 0 2 1 1 1 1 1 0 2 2 0 0 0 0 1 0 0 0 1 1 1 0 0 1 0 0 1 0 1 1 2 1 1 0 1 2 0 1 2 2 0 0 0 0 0 2 1 1 0 0 1 0 0 0 0 0 0 1 2 1 1 0 2 1 2 1 2 0 0 0 0 0 1 2 1 1 1 2 2 2 0 1 1 2 0 1 2 0 0 1 1 1 0 1 0 1 1 1 1 1 0 0 1 1 1 1 2 2 1 2 1 2 0 1 0 2 0 0 1 0 1 0 2 1 1 1 2 2 1 1 2 0 2 0 2 0 2 0 1 0 1 2 0 0 0 0 0 1 0 0 1 0 0 0 0 1 0 0 2 1 1 0 1 0 0 0 1 0 0 0 0 0 1 0 1 0 0 0 0 0 1 1 2 0 0 2 0 1 1 0 0 0 0 0 0 0 0 0 0 0 0 0 1 1 0 0 2 0 1 0 1 2 0 0 1 1 0 0 1 0 1 0 1 0 0 1 0 1 1 1 0 0 1 0 0 2 1 0 0 0 1 1 0 1 1 0 2 0 2 1 1 2 0 0 0 0 1 0 2 2 0 0 1 2 0 0 0 0 0 0 1 0 2 0 1 1 0 2 0 0 0 1 0 1 1 0 2 2 0 0 2 2 0 0 2 0 0 0 0 0 0 0 1 0 1 1 0 2 0 1 0 1 0 1 1 1 1 0 2 1 0 0 1 1 1 0 0 1 0 0 1 1 1 1 1 0 0 0 1 0 0 0 0 1 1 0 1 0 1 0 0 1 2 0 0 0 0 0 1 0 0 0 0 2 0 0 1 2 0 0 0 2 1 1 2 0 0 0 0 0 2 1 1 1 1 0 1 0 0 0 2 0 2 0 2 0 2 0 0 0 0 0 1 0 1 1 0 0 0 0 0 1 0 0 2 2 0 2 0 1 1 2 1 1 1 0 1 0 2 0 0 0 1 1 0 1 0 1 0 0 1 0 0 0 0 0 0 0 0 2 1 0 1 0 0 2 0 1 0 1 0 1 0 1 1 1 0 0 1 1 2 0 0 2 1 1 0 1 1 0 1 0 1 2 1 1 0 0 0 0 1 1 1 0 0 1 0 2 1 2 2 2 0 0 2 0 1 0 0 1 1 1 2 0 2 0 1 1 0 1 1 0 1 1 1 0 1 0 1 2 2 0 0 0 0 0 0 0 2 0 0 0 0 1 1 0 0 2 1 1 2 0 1 0 0 1 0 1 0 1 0 1 1 0 2 0 0 2 0 0 2 2 0 1 1 0 0 0 0 0 2 0 0 2 1 1 0 2 2 0 0 2 0 0 0 0 0 0 2 0 0 0 0 1 0 0 0
94 1 0 0 0 1 2 2 0 0 0 2 0 1 0 1 1 0 1 1 1 0 0 0 0 0 0 0 1 2 2 0 2 2 0 0 0 1 0 0 0 2 0 0 0 0 1 0 0 1 2 2 0 0 2 2 0 0 0 1 0 1 1 1 0 0 0 0 1 1 0 0 1 1 1 1 1 0 2 0 2 1 2 1 0 0 0 0 1 1 0 0 0 0 0 0 0 2 1 1 1 0 1 0 2 1 2 0 1 1 0 2 0 2 2 0 0 0 0 0 2 0 2 1 1 1 1 1 1 0 0 1 0 0 0 0 0 0 0 0 0 1 1 0 2 0 1 0 0 1 0 1 0 0 0 2 1 1 0 1 2 2 1 1 0 1 0 2 0 2 2 0 1 1 0 1 0 0 0 0 0 1 0 0 2 1 1 1 0 0 1 1 1 1 1 2 1 0 0 0 0 0 1 0 0 1 1 1 1 0 1 2 2 1 1 2 0 0 1 1 0 0 1 1 0 0 1 0 0 0 0 0 0 0 2 0 0 2 1 1 0 1 2 2 0 2 0 0 2 0 0 0 0 0 0 0 0 1 0 0 0 0 0 0 2 0 1 0 1 1 0 1 1 2 0 0 0 0 0 0 0 0 2 1 1 1 2 0 1 2 0 1 2 2 2 0 2 1 0 1 0 0 2 0 0 0 2 0 0 0 0 1 0 2 2 0 0 1 0 0 0 1 1 1 1 0 0 2 2 1 0 2 0 0 0 0 0 2 0 1 1 1 1 0 1 1 1 1 2 0 1 0 1 2 1 0 1 0 1 1 1 2 2 0 2 1 0 2 1 0 1 1 1 1 1 1 1 2 2 2 1 0 1 0 1 0 0 0 0 0 0 0 0 0 1 1 0 1 0 1 1 1 0 1 1 0 0 1 0 1 0 0 0 1 1 2 1 0 0 0 0 1 2 0 1 0 1 0 0 1 1 1 0 1 1 0 1 1 1 1 2 2 1 0 0 1 0 2 2 1 1 0 1 1 2 1 1 1 0 1 2 1 1 0 1 2 2 2 1 1 1 2 2 2 0 1 0 2 2 0 2 1 1 0 2 0 0 2 2 0 1 2 1 2 1 0 0 0 1 1 1 1 2 2 2 0 2 0 1 0 1 0 0 1 1 0 0 2 1 1 1 2 0 0 0 1 0 1 0 2 1 1 0 0 0 1 2 2 1 1 0 1 0 1 1 2 0 2 2 2 2 0 0 2 2 0 0 0 0 0 0 0 0 2 0 1 1 2 1 1 1 1 1 0 0 1 1 0 0 2 0 0 0 0 0 0 0 1 0 1 0 0 0 1 1 0 1 2 2 0 1 0 0 0 1 1 1 0 0 2 1 1 0 0 0 0 0 0 0 0 1 0 0 0 0 0 0 1 0 0 0 2 0 0 0 0 0 1 2 1 0 1 0 1 2 2 2 0 0 0 0 1 0 2 2 0 1 2 1 0 0 0 1 0 2 2 1 2 0 1 1 0 2 0 0 0 2 0 1 1 0 2 2 0 0 2 1 2 1 1 0 0 0 1 0 0 0 0 0 1 0 1 0 1 1 0 0 2 2 0 0 0 0 1 0 2 0 1 1 1 0 0 0 0 1 2 0 0 0 0 0 0 0 2 0 1 1 0 1 1 1 1 0 0 0 0 1 0 0 0 0 0 1 0 0 0 0 0 1 0 0 0 2 0 0 0 2 1 2 1 1 0 0 1 0 0 2 1 1 1 0 1 0 0 0 2 0 1 2 1 1 0 1 2 2 0 1 0 0 1 0 0 0 2 0 0 2 0 0 2 1 0 2 0 0 0 1 2 2 2 2 2 0 1 0 0 0 1 0 0 0 0 0 0 0 0 1 0 0 0 0 0 2 0 2 0 2 0 0 0 1 0 1 0 1 0 0 0 0 0 1 0 1 0 1 2 0 0 1 0 0 0 2 0 0 1 0 1 2 2 2 0 0 0 0 1 0 0 1 0 1 0 0 1 2 2 2 0 0 0 0 2 1 0 1 1 1 2 1 1 1 2 0 0 1 0 0 0 0 0 0 0 0 0 1 1 2 0 0 1 0 0 0 2 0 0 0 1 1 0 0 0 0 0 0 0 0 1 1 0 1 0 2 0 0 0 0 1 1 0 1 1 1 0 2 0 0 0 1 1 1 0 1 0 1 0 0 1 2 2 0 2 0 0 0 0 1 1 0 1 1 0 1 2 1 0 1 1 2 1 2 1
95 1 0 0 0 0 1 1 0 0 0 1 0 0 0 0 0 0 1 1 0 0 0 0 0 0 1 2 2 2 1 0 0 1 2 2 2 2 0 1 1 0 0 0 0 0 0 0 0 1 1 1 0 0 1 1 0 0 0 1 0 0 1 0 0 0 0 0 0 1 1 1 1 2 1 2 1 0 2 1 0 1 2 0 0 0 0 1 2 2 1 1 0 0 0 0 0 2 0 2 2 0 1 0 2 0 2 1 1 1 0 1 0 0 2 2 1 0 1 0 1 0 2 2 2 0 2 1 1 0 0 1 0 0 0 0 0 0 0 0 2 0 0 0 0 0 1 0 0 0 0 0 0 0 1 1 0 0 0 0 1 1 0 2 1 1 0 1 1 1 0 1 1 1 0 0 0 0 0 0 0 1 0 1 0 0 0 0 0 1 0 0 2 1 2 1 0 0 0 0 0 0 0 2 1 0 1 1 2 0 1 2 1 0 1 2 0 1 0 1 1 1 2 0 0 1 1 2 0 1 0 0 0 0 1 0 0 2 0 0 0 0 2 2 0 2 0 0 2 0 0 0 0 0 0 0 0 2 0 0 0 0 0 0 0 0 0 0 2 1 0 1 0 1 0 0 1 2 2 0 0 0 1 1 0 1 1 0 0 2 0 2 1 2 2 0 1 0 0 0 0 0 2 0 1 0 1 0 1 0 1 1 0 2 2 1 0 1 0 0 0 2 0 1 1 0 2 1 1 1 0 1 0 0 0 0 0 1 1 0 1 0 1 0 0 1 0 0 2 2 0 0 0 0 0 2 0 0 0 2 0 1 2 0 2 1 1 1 2 0 0 2 0 0 0 0 1 1 0 1 2 0 0 0 1 0 0 0 0 0 0 1 1 0 1 1 1 1 1 1 0 2 0 2 2 0 1 1 0 1 0 1 0 0 1 1 1 1 0 0 1 1 0 0 0 1 0 0 0 2 2 1 0 0 1 1 0 1 1 1 2 1 1 2 2 2 0 1 2 1 1 0 0 2 0 0 0 2 0 2 0 2 0 0 0 0 0 1 2 1 0 2 2 2 0 0 0 1 2 0 0 2 0 1 1 2 0 1 2 0 1 2 1 0 1 0 0 1 1 0 0 1 1 0 2 1 2 0 0 0 0 0 1 0 0 2 0 2 2 1 1 2 2 0 1 1 1 1 0 1 0 1 0 0 0 0 1 1 1 2 0 1 1 0 0 0 0 1 1 1 0 0 0 2 0 0 0 0 0 0 0 0 0 2 0 0 0 2 2 0 0 0 1 0 0 1 0 2 0 2 1 0 1 1 1 1 1 1 0 1 0 0 1 0 1 0 0 1 1 0 1 1 1 1 1 0 0 0 0 0 0 0 0 0 0 0 0 1 0 0 0 0 0 0 0 0 1 1 0 0 0 0 0 0 0 0 1 0 2 1 1 0 0 0 1 1 2 0 0 0 0 1 1 1 1 0 1 0 2 1 1 1 0 1 0 1 0 2 0 1 0 1 0 0 1 0 2 1 1 1 2 1 1 0 0 1 1 1 0 1 0 0 0 0 0 0 0 0 0 1 0 1 1 1 2 1 1 0 0 0 0 0 0 2 0 0 0 1 1 1 0 0 0 0 2 0 0 0 2 0 1 1 0 2 0 0 0 0 1 1 0 0 0 0 0 0 1 1 0 1 0 1 0 0 0 0 0 0 2 0 0 2 2 0 0 1 2 0 1 1 1 0 1 2 2 2 0 1 1 1 1 1 1 1 1 2 0 1 1 1 1 1 1 2 1 1 0 0 0 0 0 0 0 2 2 1 1 0 1 2 1 0 2 0 2 2 2 1 0 0 0 0 0 2 0 0 0 0 0 1 0 0 1 0 0 1 0 1 1 0 1 1 0 0 0 0 0 0 1 1 1 0 1 0 1 0 1 0 1 1 1 0 0 0 0 0 0 0 0 0 0 0 0 2 0 1 0 1 1 0 1 1 0 0 0 1 0 0 1 0 0 0 0 2 2 1 2 0 1 1 1 1 0 0 2 2 1 2 1 1 1 1 1 0 2 2 0 0 2 0 2 0 0 1 1 1 0 1 0 0 0 0 1 2 1 0 0 1 1 0 0 0 2 0 0 0 0 1 1 0 0 0 1 0 1 0 0 0 0 1 0 0 0 0 1 1 1 0 2 1 0 0 0 0 0 1 0 0 2 0 0 0 0 2 0 0 2 1 0 1 1 0 0 2 0 1 0 1 2 1 2 1
96 1 0 0 1 0 1 2 0 1 0 0 0 1 0 1 0 0 2 0 1 1 1 0 0 0 2 1 1 1 1 0 0 0 1 1 2 2 0 1 1 0 0 0 0 0 1 0 0 0 0 0 0 0 2 0 0 1 2 0 1 0 2 2 1 1 1 0 1 0 0 0 2 1 1 1 1 0 1 1 0 1 1 1 1 0 0 1 2 2 0 2 1 1 2 2 0 1 0 1 1 0 1 0 2 1 2 2 2 0 0 2 2 2 2 2 2 0 0 0 2 0 1 1 1 1 1 1 0 1 1 0 0 0 0 0 0 0 0 0 1 1 0 0 0 0 0 0 1 0 0 0 0 0 0 0 0 2 0 1 0 0 0 2 0 1 0 2 1 1 0 1 1 2 0 0 0 0 0 0 0 0 1 1 2 2 1 0 0 2 0 0 1 1 1 2 1 0 0 0 0 0 0 1 1 2 1 0 0 0 1 1 2 1 1 2 0 0 2 0 2 2 2 2 0 0 0 1 0 1 0 0 0 1 0 0 0 2 1 1 0 0 2 2 0 2 0 0 1 1 1 1 0 0 0 0 0 2 1 2 1 1 0 0 1 0 1 0 2 0 0 2 1 2 0 0 1 2 2 0 1 1 1 2 1 0 1 2 0 2 0 0 0 2 1 1 2 0 0 0 0 0 2 0 1 0 0 1 0 0 0 2 0 2 1 0 0 1 1 1 1 2 0 1 0 0 1 1 0 2 0 1 0 0 0 0 0 1 1 0 0 0 1 0 0 1 1 0 2 2 1 0 0 1 0 1 0 0 0 0 0 0 2 0 2 1 0 1 1 0 1 2 1 1 0 2 1 1 1 2 0 2 2 2 1 0 1 1 1 0 1 1 1 0 2 0 1 1 0 0 0 0 0 0 0 0 1 1 0 2 0 1 0 1 1 2 1 0 0 0 1 1 1 1 0 0 2 1 0 1 2 0 0 0 2 2 0 0 0 0 2 0 1 1 0 2 0 0 0 1 0 0 1 1 2 1 1 2 1 2 0 2 1 0 0 1 1 1 2 1 1 1 1 1 0 0 0 1 2 0 2 2 0 0 2 0 0 0 1 0 1 1 0 1 0 0 1 1 2 0 1 2 1 0 1 1 2 0 0 0 0 0 1 0 0 2 0 2 1 1 1 2 1 1 1 1 0 1 0 2 0 1 0 1 0 1 2 1 0 1 0 1 0 0 0 2 0 1 1 1 1 0 0 0 2 1 1 1 0 0 0 0 1 1 0 0 0 1 0 1 0 0 0 0 0 0 0 2 0 1 2 1 0 2 2 0 0 2 0 2 1 0 1 0 1 0 1 1 1 0 0 2 0 0 1 0 1 0 0 1 1 0 0 0 0 0 1 1 0 0 0 0 0 1 1 1 1 1 0 0 0 1 2 0 0 0 1 2 2 2 0 0 1 2 2 2 2 0 0 1 1 1 1 1 1 0 0 0 1 1 1 1 2 1 0 1 0 2 0 1 1 0 1 0 0 1 1 1 1 1 1 0 2 1 1 2 0 1 0 1 0 0 0 1 0 0 0 1 0 1 1 0 0 0 1 0 1 1 1 0 0 0 0 2 0 1 0 2 2 2 0 0 1 0 1 2 0 0 1 0 1 1 0 2 0 0 2 1 0 1 0 1 0 0 0 0 1 0 0 0 0 0 0 0 0 0 0 0 2 0 0 1 1 0 0 1 1 2 2 1 0 0 0 0 1 1 1 2 1 2 0 0 0 0 0 1 1 1 1 1 1 1 1 2 1 1 0 0 0 0 0 0 0 2 1 0 1 0 0 2 2 2 2 0 2 2 2 2 1 2 2 1 0 2 0 0 1 1 0 0 1 1 0 2 2 1 0 0 1 0 1 0 0 0 0 0 0 0 0 0 2 0 0 0 2 0 0 2 0 0 1 0 0 0 0 1 0 0 0 0 1 1 0 1 0 0 1 1 2 2 2 0 0 0 0 0 0 1 0 0 0 0 0 1 2 2 2 0 1 1 0 2 1 0 1 1 1 2 1 1 1 2 0 0 0 0 0 2 2 2 0 2 0 0 1 1 2 1 0 1 0 1 0 2 0 0 1 0 2 2 0 0 0 2 1 1 1 1 1 1 1 0 0 1 1 0 1 0 0 2 0 1 0 0 0 0 0 0 1 1 0 0 0 0 1 2 0 0 2 0 0 0 0 2 0 0 1 0 0 0 0 0 0 2 0 0 0 0 0 0 2 0
97 0 0 0 1 0 2 0 0 2 0 0 0 0 0 0 0 0 1 1 1 1 0 0 0 0 2 1 1 2 2 0 0 1 2 1 2 1 1 0 0 0 1 1 0 1 0 0 1 0 0 0 0 0 1 0 0 0 2 0 1 0 1 0 1 2 2 0 0 0 0 0 1 1 1 1 1 0 2 0 2 2 2 0 2 0 0 2 2 2 1 1 0 1 1 1 0 0 0 0 0 0 0 0 2 1 2 1 1 1 0 2 1 1 1 1 1 0 2 0 0 0 2 1 1 1 1 0 0 0 2 1 1 0 0 0 0 0 0 0 0 2 1 0 0 0 0 0 0 1 1 0 1 0 0 0 0 1 0 0 0 0 1 2 1 2 1 1 0 1 0 1 0 1 0 0 0 1 1 1 1 2 1 1 2 1 2 2 1 0 1 2 0 0 0 1 1 0 0 0 1 1 1 1 1 1 1 1 1 0 1 1 0 0 1 2 1 0 1 0 0 0 2 2 0 0 1 2 0 2 0 0 0 0 1 0 0 1 0 0 0 0 2 1 0 1 0 0 2 0 0 0 0 0 1 0 0 0 0 0 0 0 0 0 0 0 1 0 0 0 0 1 1 1 2 2 1 1 1 0 1 1 1 1 0 1 0 0 0 1 1 0 2 2 2 0 2 0 2 0 0 0 2 0 0 0 0 1 0 0 0 1 0 1 0 0 0 0 1 1 2 2 0 1 1 0 2 1 0 1 0 0 0 0 0 0 0 1 1 0 1 0 0 0 0 1 1 0 2 0 0 0 0 1 0 1 2 0 1 0 1 1 2 0 2 1 0 2 1 0 1 1 0 0 1 0 1 2 1 2 1 1 0 0 0 0 0 1 1 0 0 2 1 0 2 0 0 0 0 0 0 0 0 2 2 0 0 2 0 1 0 0 1 0 0 1 0 2 0 0 0 2 1 2 0 0 2 0 0 0 0 0 0 0 0 0 0 1 0 0 2 0 2 1 1 0 0 1 0 1 0 0 0 2 0 0 0 2 2 2 0 1 1 0 1 1 1 1 2 0 0 0 2 2 0 0 0 2 2 1 1 0 0 1 2 0 0 0 1 1 0 1 2 1 0 0 0 1 2 1 0 2 2 1 2 1 2 1 0 0 0 0 0 1 0 1 0 2 1 1 1 2 2 1 1 2 1 1 0 1 0 0 0 0 1 0 1 1 0 2 0 1 2 0 1 1 0 1 1 1 0 0 0 2 1 1 0 0 0 0 0 0 0 1 0 1 1 1 0 1 0 1 0 0 0 1 1 1 0 2 2 0 0 0 0 0 0 1 0 1 1 1 1 1 1 0 1 1 1 0 0 2 0 0 0 1 1 0 0 0 0 0 0 1 0 1 1 2 1 0 1 0 1 1 1 0 1 1 0 0 0 1 1 0 0 1 0 1 2 2 1 0 0 1 1 1 2 0 0 1 0 2 1 1 1 0 1 0 2 0 0 0 0 2 0 0 0 1 0 2 0 0 2 0 0 0 0 0 2 1 0 1 1 0 0 1 0 1 0 1 1 1 0 1 0 0 0 0 0 1 0 1 1 0 2 0 0 2 2 0 1 0 0 1 1 1 1 1 1 1 0 0 0 1 1 2 1 0 0 0 0 0 0 2 0 0 1 0 1 1 1 1 0 1 0 0 1 0 0 1 0 0 0 0 0 0 1 0 2 1 0 1 2 0 1 0 2 2 2 2 0 0 1 2 0 0 1 2 1 1 0 2 0 0 0 1 1 2 0 2 0 2 1 1 1 0 0 1 0 1 1 0 0 1 0 0 1 0 0 2 2 0 1 1 1 2 2 2 1 2 2 1 0 2 0 0 0 2 1 0 1 0 0 1 0 0 0 2 1 0 1 1 0 0 0 0 0 0 0 0 2 1 2 0 0 1 2 0 1 0 2 0 0 0 0 1 2 0 2 0 0 0 1 1 0 2 0 0 1 1 1 0 0 1 0 1 1 0 0 0 1 0 0 1 2 1 1 0 0 0 0 2 1 0 0 0 1 1 0 1 0 0 0 0 1 0 0 0 1 1 0 1 0 0 1 1 0 0 0 1 0 0 0 1 0 0 0 2 2 0 0 0 1 0 0 0 0 0 0 0 2 0 0 1 2 0 2 0 0 0 0 0 1 0 2 0 0 0 1 1 1 0 0 1 0 1 0 0 0 0 0 0 0 0 0 0 0 0 0 0 0 0 0 0 0 0 0 0 2 1 1 0
98 1 0 0 1 0 1 0 0 1 0 0 0 2 1 1 1 0 0 2 0 0 1 1 1 1 1 1 1 2 2 1 0 1 1 0 1 2 0 2 2 0 1 1 0 0 1 1 0 1 0 0 0 0 1 1 0 1 1 1 0 0 1 0 0 0 0 0 0 0 0 1 2 2 2 2 0 0 1 0 1 2 2 0 2 0 0 1 2 2 0 0 1 0 0 2 0 0 0 0 1 0 0 1 2 1 2 1 0 2 0 0 1 2 2 0 0 0 0 0 1 0 2 2 2 0 2 2 2 0 1 0 0 0 0 0 0 0 0 0 0 2 0 0 1 0 1 0 0 1 0 0 0 0 0 0 0 2 0 1 0 0 0 2 1 2 0 0 1 0 0 0 0 2 0 0 0 1 0 0 1 2 1 1 2 2 1 0 0 1 0 0 1 1 1 1 0 0 1 0 0 0 0 2 2 1 1 0 0 0 1 1 1 0 2 2 0 1 1 0 2 2 2 2 0 0 1 1 0 0 0 0 0 0 1 0 0 2 2 2 0 1 2 2 0 2 0 0 1 1 1 1 0 1 0 0 0 0 0 0 0 0 0 0 0 1 0 0 2 2 0 2 1 2 1 1 0 2 2 0 0 1 0 2 0 0 0 2 2 2 0 1 1 2 2 1 1 0 0 0 0 0 2 0 0 0 1 1 1 0 1 1 0 1 2 0 1 1 0 0 1 1 2 1 0 0 0 1 1 0 0 1 1 1 0 0 0 1 1 0 1 1 0 0 0 0 1 1 1 0 1 1 0 2 0 0 1 0 0 2 0 2 1 0 1 1 0 1 2 0 0 2 1 1 1 0 2 2 0 1 1 1 1 0 1 1 1 0 0 1 0 0 1 0 2 0 0 0 1 1 1 1 0 1 2 1 0 1 0 1 0 1 0 1 0 1 0 1 0 0 1 1 0 2 1 1 2 1 0 0 1 0 0 1 0 0 1 1 0 1 2 0 1 0 0 1 0 2 2 1 1 0 1 1 2 1 1 1 1 1 2 1 1 0 0 1 1 0 2 0 0 1 2 2 1 1 0 1 2 0 1 2 0 0 2 1 0 1 2 0 2 1 1 1 0 0 1 0 0 0 1 1 0 0 0 2 1 0 0 0 0 1 2 2 0 0 0 2 2 2 2 2 2 1 1 2 0 0 1 1 1 0 0 0 0 0 2 0 0 2 0 0 2 1 1 1 0 0 0 0 0 0 0 1 2 1 1 0 1 0 0 1 1 0 0 0 0 2 2 0 0 0 0 0 0 0 1 1 0 2 1 0 0 1 1 1 1 0 0 0 0 0 0 0 0 1 1 0 0 0 0 2 0 0 1 1 2 0 0 1 1 1 0 0 0 0 1 1 0 0 0 0 0 0 0 0 2 1 0 0 0 2 1 1 1 0 1 0 2 2 0 1 0 0 1 1 2 0 0 0 0 2 1 0 0 0 2 0 1 0 0 0 1 0 1 2 1 1 1 0 1 1 0 0 1 0 1 0 2 0 1 0 2 2 1 2 1 1 0 1 0 0 0 1 0 0 0 0 0 1 0 2 0 0 1 0 1 1 1 0 0 0 0 1 1 0 0 1 1 1 0 0 1 1 1 2 0 1 0 0 0 0 0 2 0 0 0 1 0 1 0 0 0 1 0 0 2 1 0 0 0 0 0 0 0 0 0 0 2 0 0 0 1 0 1 0 2 0 1 1 1 1 0 1 0 0 2 1 0 1 0 1 0 0 0 1 1 2 0 2 0 2 1 2 1 1 0 0 0 0 0 0 0 1 0 0 1 1 0 1 1 1 0 1 0 2 1 2 1 1 1 2 0 1 0 0 0 0 0 1 1 1 0 0 0 2 0 1 2 1 1 2 0 1 1 0 1 0 0 1 1 0 1 0 1 1 1 0 0 0 0 1 0 0 0 0 1 0 2 0 0 0 0 2 0 1 0 1 2 2 2 0 0 0 0 1 1 0 1 1 0 0 0 1 2 2 2 0 1 0 1 2 1 0 2 2 0 0 0 1 1 1 1 1 2 2 0 1 2 1 0 2 0 0 1 1 1 1 1 0 1 0 0 0 1 0 1 1 2 1 0 0 1 0 0 1 0 0 0 0 0 0 1 1 1 0 0 0 0 0 0 0 1 0 1 0 1 0 2 2 1 2 0 1 0 0 0 0 1 0 0 0 1 1 0 0 0 1 0 0 0 0 0 1 0 0 0 0 1 1 1 0
99 0 0 0 0 0 1 1 0 2 0 0 0 1 0 1 0 0 0 2 0 0 0 0 0 0 1 1 1 2 2 1 1 1 1 0 2 1 1 0 0 1 0 0 0 0 2 0 0 2 1 0 0 0 2 1 0 0 0 1 0 1 1 1 0 1 0 0 0 0 0 0 1 2 1 2 1 0 1 0 0 1 2 0 1 0 0 0 2 2 0 0 0 0 0 1 0 1 0 0 0 0 1 0 2 1 2 1 1 1 0 2 0 2 2 0 0 0 1 0 0 0 1 2 1 0 1 0 0 0 1 1 1 0 0 0 1 0 0 0 1 1 1 0 1 0 0 0 0 0 0 0 0 1 0 0 0 2 0 0 0 0 0 2 0 2 0 2 0 1 1 0 1 2 0 0 0 0 0 0 0 0 0 0 0 0 0 2 0 1 1 1 2 1 2 2 2 0 0 0 0 0 1 2 2 0 0 0 0 0 1 1 2 0 2 2 0 1 1 0 1 1 1 1 0 0 2 1 0 2 0 1 0 1 0 0 0 2 0 0 0 0 2 1 0 1 0 1 1 1 0 0 0 0 0 0 0 1 0 0 0 0 0 0 0 0 1 0 0 0 0 1 1 2 0 0 1 0 0 0 0 0 2 2 1 1 1 0 0 1 1 0 2 2 2 0 2 0 0 0 0 0 1 1 0 0 1 0 0 0 1 2 0 2 2 0 1 0 2 2 0 2 1 1 2 0 1 2 2 1 0 0 0 0 0 1 0 2 0 0 2 1 1 0 0 2 0 1 2 1 1 0 0 1 0 1 1 0 0 0 0 0 1 0 1 1 1 2 0 0 2 0 0 0 1 1 0 2 1 1 1 1 2 1 1 0 1 0 0 1 0 1 0 1 2 0 1 1 0 0 0 1 0 1 1 0 1 1 1 1 1 1 0 0 2 2 2 1 1 0 0 1 0 1 1 1 1 0 0 0 0 0 0 0 1 1 0 0 0 0 2 0 1 0 0 2 0 0 0 0 0 0 2 2 2 2 0 2 1 2 2 1 0 0 1 1 1 0 2 0 0 0 1 1 0 0 0 1 2 0 1 2 0 0 2 0 0 2 2 0 1 2 1 1 1 0 0 0 0 2 2 2 2 1 2 1 2 1 0 0 0 1 1 2 0 0 0 2 1 2 2 2 2 0 0 2 1 0 1 1 0 0 0 1 0 1 2 0 0 2 0 1 1 1 1 1 1 2 2 2 1 0 0 2 2 0 0 0 1 0 0 1 0 1 0 1 1 0 0 0 0 1 1 0 0 2 2 0 0 2 0 0 1 1 1 1 1 2 1 2 0 0 2 0 1 0 0 0 0 0 0 2 1 0 1 0 1 0 0 2 1 0 1 1 0 0 1 0 0 0 1 0 0 0 0 0 2 1 0 0 0 1 0 0 0 0 0 2 2 1 1 1 1 1 1 0 1 0 0 1 0 2 0 0 1 0 2 0 1 0 0 0 0 1 0 1 0 2 1 0 1 1 0 1 1 1 1 0 2 0 1 1 2 0 0 1 1 1 0 1 0 0 0 1 0 0 0 1 0 1 0 1 1 1 2 1 1 1 1 0 1 0 0 2 0 0 0 2 2 2 0 0 0 1 0 1 1 0 0 0 0 0 0 2 0 1 1 1 0 1 0 1 0 0 0 0 0 2 0 1 0 1 1 1 0 0 0 0 1 0 0 1 2 0 0 0 2 2 2 2 0 0 1 0 0 0 0 2 1 1 1 2 0 0 0 2 1 2 1 2 0 1 2 2 1 1 0 1 0 2 2 0 0 1 2 1 1 0 0 2 0 0 2 0 2 2 2 2 2 2 2 2 0 2 0 0 1 1 0 1 0 0 0 2 2 1 0 0 0 0 0 0 0 0 0 0 0 0 0 0 2 0 1 0 1 0 1 0 0 0 0 0 0 1 1 0 0 0 1 0 1 0 1 1 0 0 0 0 1 1 2 0 0 0 0 0 1 0 1 1 0 0 0 2 2 2 2 0 0 0 1 2 1 0 1 1 0 0 0 1 1 1 0 0 0 0 0 1 1 0 0 1 0 1 0 0 1 2 0 0 0 0 1 1 2 0 2 1 1 0 0 0 0 0 0 0 1 1 0 0 2 0 2 0 1 1 1 2 0 2 0 0 0 0 2 0 1 0 1 1 0 0 0 0 1 1 0 0 2 0 0 0 0 0 0 0 0 0 0 0 0 0 0 1 0 0 0 0 0 1 2 2
100 1 0 0 0 0 1 1 1 1 0 0 0 0 0 0 0 0 0 2 0 0 0 0 0 0 0 1 1 2 2 0 1 1 1 0 2 1 0 0 0 1 1 1 0 0 1 0 0 0 0 0 0 0 1 1 0 0 0 0 2 0 2 2 0 0 0 1 0 0 0 2 2 2 2 2 0 0 2 0 2 2 2 0 1 0 0 0 1 2 0 1 2 0 0 1 0 1 0 1 1 0 2 0 2 0 2 0 0 2 0 1 0 2 2 0 0 2 2 0 0 0 1 2 1 0 1 1 0 1 0 0 0 0 1 1 0 0 0 0 1 1 0 0 1 0 0 0 0 1 0 0 1 0 0 0 0 0 0 0 1 1 0 2 1 2 0 2 0 0 0 1 0 2 0 1 1 1 1 1 1 1 0 0 1 1 0 2 1 1 0 1 1 1 1 2 1 0 1 0 1 1 0 1 1 1 0 1 0 0 1 1 2 1 2 2 2 1 0 0 2 2 1 2 0 0 0 1 0 1 0 0 1 2 1 1 1 2 0 0 0 0 2 2 0 2 0 2 1 1 0 0 0 0 0 0 2 2 0 0 0 0 0 0 1 0 0 0 1 1 1 1 1 1 0 0 0 1 1 0 2 0 2 2 0 2 1 1 0 1 1 0 0 2 2 1 0 0 0 0 0 0 1 1 0 1 0 0 1 0 1 1 0 0 2 0 0 0 0 0 0 1 0 1 1 0 1 1 1 1 0 1 1 1 0 0 0 2 0 0 0 0 2 0 0 1 1 0 2 1 0 0 1 2 1 0 2 0 0 1 0 1 1 0 1 0 0 1 2 0 0 2 1 1 1 0 1 2 0 2 2 0 1 0 1 1 1 0 0 1 0 1 0 0 1 1 1 0 1 1 1 1 0 2 2 0 0 1 0 2 0 0 0 0 1 1 1 0 0 0 0 0 0 2 2 2 1 0 2 0 1 2 0 0 1 1 0 0 0 0 1 0 1 1 0 2 1 0 0 1 0 0 2 2 2 2 0 2 1 2 1 2 0 1 1 1 1 1 2 1 1 1 2 2 0 0 0 2 1 2 1 2 0 0 1 1 1 1 2 1 0 2 0 1 2 0 1 1 1 0 0 2 1 0 0 1 1 0 1 0 1 0 0 1 0 1 0 2 1 1 1 2 1 0 1 1 0 1 0 1 0 1 0 0 0 0 2 0 0 1 0 1 0 0 0 2 0 2 2 2 1 0 0 2 1 0 0 0 0 0 0 0 1 2 1 1 1 1 0 1 1 2 1 0 0 1 1 2 0 2 2 0 0 0 1 0 0 1 1 1 0 0 1 0 0 1 1 0 0 0 0 2 1 1 1 1 1 0 0 2 2 0 0 1 0 1 0 0 0 0 0 0 0 0 0 0 2 1 0 0 0 2 0 0 0 2 0 0 2 2 1 1 2 2 2 0 0 0 1 2 0 1 1 1 2 0 1 0 2 1 1 0 0 1 1 1 0 1 1 0 1 1 1 0 0 0 1 1 0 2 1 1 0 0 0 1 1 0 0 2 0 0 0 0 0 0 0 0 0 2 0 2 0 0 0 0 2 1 1 0 0 0 0 2 0 0 0 2 1 1 0 0 0 1 0 2 1 0 1 0 1 1 0 1 0 1 1 0 0 0 0 0 0 0 0 1 1 1 0 0 0 0 0 0 0 1 0 0 1 0 0 1 2 0 0 1 2 2 1 1 0 0 0 0 1 0 2 0 0 1 0 2 0 0 1 2 0 1 1 1 1 1 1 1 1 0 0 1 0 2 1 0 0 1 1 1 1 0 2 2 2 0 0 1 0 2 1 2 1 1 1 1 0 2 1 0 1 2 0 0 1 0 1 0 0 2 0 0 1 1 0 1 0 0 1 0 0 0 0 0 2 0 2 1 0 1 2 1 0 0 1 0 0 1 1 2 0 0 2 0 0 0 2 0 0 0 0 1 2 2 1 1 1 1 0 0 0 1 0 0 0 0 1 1 0 0 2 0 0 0 0 1 0 0 0 1 1 0 0 1 1 1 0 0 1 1 0 2 1 1 0 1 1 2 0 0 1 0 0 1 0 0 0 2 0 0 0 0 0 0 0 0 1 1 0 1 0 1 0 0 2 0 1 0 1 0 1 0 1 0 1 1 0 0 2 0 0 0 2 2 0 0 0 1 0 0 0 0 0 0 0 0 0 1 0 0 2 1 0 0 0 0 1 2 0 0 0 0 1 0 1 0
101 0 0 0 0 1 2 1 0 1 0 0 0 2 0 2 1 0 1 1 1 0 1 0 0 0 0 1 1 2 2 1 0 0 1 1 1 1 0 0 0 2 0 0 0 0 1 0 0 2 1 1 0 0 2 1 0 0 0 1 0 1 2 2 0 0 0 1 0 0 0 2 2 2 2 2 0 0 0 0 0 1 2 0 1 0 0 0 1 1 0 0 1 0 1 1 1 0 0 0 0 0 2 0 2 0 2 0 1 1 0 2 1 2 2 1 1 1 2 0 0 0 2 0 0 2 0 1 0 1 1 0 0 0 0 0 0 0 0 0 1 1 0 0 0 1 0 0 0 1 1 0 0 0 2 1 0 1 0 1 0 0 0 2 1 1 1 1 0 2 1 0 0 2 1 0 0 0 0 0 0 1 0 0 1 0 0 1 0 0 0 1 2 0 0 2 0 0 0 0 0 0 0 1 0 0 1 0 2 0 2 0 1 1 0 2 0 0 0 0 0 0 2 2 0 0 0 2 0 1 1 0 0 1 1 0 0 2 0 0 0 0 2 2 0 2 0 0 2 0 0 1 0 1 1 0 0 2 0 1 0 1 0 1 1 1 0 1 1 1 0 2 2 2 0 1 0 1 1 0 2 1 0 1 1 0 0 1 0 2 0 0 0 2 2 1 0 2 0 1 2 1 2 1 0 0 1 2 1 0 1 2 0 2 1 1 0 0 0 0 1 2 1 1 2 0 2 2 2 1 0 2 0 0 0 1 0 2 0 0 0 0 2 0 0 1 1 0 0 0 1 0 1 2 1 0 0 0 0 0 0 0 2 0 2 0 2 2 2 0 0 2 1 1 1 1 2 0 0 2 1 1 1 0 2 1 1 1 1 1 0 0 1 0 2 0 0 1 2 2 2 2 0 1 1 0 1 0 0 2 0 0 0 1 0 2 0 1 0 1 0 1 0 2 1 1 0 0 0 1 1 1 0 1 0 0 0 0 0 0 1 1 2 1 1 2 0 0 0 0 0 0 1 2 1 1 0 1 0 1 1 1 0 0 0 2 0 1 1 0 0 1 2 2 2 0 1 1 0 1 2 2 0 1 2 0 0 0 1 0 1 1 0 1 1 0 1 1 1 0 1 2 1 1 1 1 1 0 1 0 1 0 1 0 1 1 0 2 1 1 1 2 1 0 0 1 0 0 1 1 1 0 0 1 1 0 2 0 0 2 0 1 1 0 1 1 0 2 2 2 0 0 0 1 1 1 1 1 1 1 0 1 1 1 1 0 0 2 1 1 0 0 0 0 0 0 0 0 0 2 2 0 0 1 1 0 0 0 0 0 1 0 1 0 0 0 1 1 1 1 0 2 0 1 1 0 1 0 0 2 1 0 0 0 0 0 0 0 0 0 1 0 1 1 1 0 0 2 0 0 0 1 0 0 0 0 1 0 1 1 1 0 0 1 2 1 1 1 0 2 1 1 0 0 0 1 2 0 2 1 0 0 0 0 2 2 0 2 0 1 0 1 0 0 1 0 1 0 1 1 1 0 2 1 0 2 2 0 0 2 0 0 0 0 0 0 0 0 0 2 0 1 0 0 0 0 2 1 2 0 1 0 0 1 0 1 1 0 0 0 0 0 0 0 2 2 0 0 1 0 0 0 1 1 0 1 0 0 1 1 1 1 0 0 0 1 1 0 0 1 1 1 0 0 0 1 0 0 1 0 0 0 2 0 0 0 2 2 1 2 0 0 1 1 0 0 1 0 0 0 0 2 0 0 0 0 1 2 2 2 0 0 1 1 1 0 0 0 0 0 0 0 0 2 0 1 1 1 0 0 0 0 2 0 2 2 2 1 1 1 1 1 0 2 0 0 0 2 0 0 0 0 0 1 1 1 0 1 1 0 1 1 0 0 0 0 0 0 0 0 1 0 1 1 1 1 1 0 0 0 1 0 0 1 0 1 1 0 1 0 0 0 0 1 0 1 0 0 0 0 1 0 1 0 0 2 0 0 0 0 2 0 0 2 2 2 2 0 1 0 0 1 0 1 2 2 0 2 0 2 0 1 1 0 1 1 0 2 2 1 0 2 0 1 2 1 2 1 0 0 0 0 0 1 1 0 1 0 0 0 0 0 2 0 2 0 0 1 0 0 2 0 0 1 1 1 1 0 0 1 0 0 0 0 0 0 0 0 1 1 1 1 1 0 0 2 0 0 1 0 0 0 1 2 1 1 2 1 0 1 0 0 1 2 1 0 0 0 2 1 2 0
102 0 0 1 1 0 1 1 0 1 0 0 0 2 0 1 0 0 2 0 1 1 0 0 0 0 0 1 1 2 2 1 0 0 2 1 2 2 0 1 1 1 1 1 0 1 0 0 1 0 0 0 0 0 2 1 0 1 1 1 1 1 0 0 0 0 0 1 0 0 0 1 2 2 1 2 0 0 0 0 1 1 2 0 1 0 0 1 2 2 1 1 0 0 0 1 1 2 1 1 1 0 0 0 2 2 1 1 0 1 0 1 0 0 0 0 0 0 0 0 2 0 1 1 0 1 0 0 0 0 1 1 0 0 0 0 0 0 1 0 1 1 1 0 1 0 1 0 0 1 0 0 1 0 0 0 0 1 0 0 1 1 0 2 0 1 0 1 1 1 1 2 1 1 1 1 1 1 1 1 1 1 0 0 1 1 0 1 0 1 0 0 2 2 2 2 1 0 0 0 1 1 0 0 0 0 0 1 0 0 0 2 1 0 2 2 0 1 2 1 0 0 2 2 1 0 1 1 0 0 0 0 0 1 1 0 0 2 0 0 0 0 2 2 0 2 0 0 2 0 0 0 0 1 0 0 2 1 0 0 0 0 0 0 1 0 0 0 1 0 0 2 1 2 1 1 0 1 0 0 0 1 1 1 0 1 0 1 1 1 1 0 0 2 2 2 2 0 2 0 0 0 2 0 0 0 0 0 1 1 0 2 0 1 1 0 1 0 1 1 1 1 2 1 1 0 2 1 1 0 0 0 0 0 0 1 0 2 0 0 0 0 1 0 0 0 2 0 1 1 0 1 0 1 0 1 1 1 0 1 0 1 0 0 0 0 1 1 2 0 0 2 0 0 0 0 1 1 0 1 0 2 0 0 0 0 0 0 0 1 0 2 0 1 2 0 2 0 1 1 1 1 0 1 1 0 0 0 0 2 0 0 0 1 1 2 0 1 0 0 1 1 0 2 2 2 0 0 0 0 0 0 0 0 0 0 1 0 0 0 1 1 2 1 1 2 0 0 0 2 0 0 1 2 1 1 0 2 1 2 1 2 1 0 0 1 1 0 2 0 0 0 2 2 0 1 0 2 2 2 0 1 0 0 1 1 1 0 2 0 1 2 1 2 2 0 1 2 2 0 1 2 0 0 0 2 1 0 0 0 0 0 1 0 1 1 1 2 2 2 2 2 2 1 1 2 0 1 0 1 0 1 0 0 1 0 1 1 0 1 1 0 2 1 1 2 0 1 1 1 0 0 0 0 2 2 2 0 0 0 0 0 1 2 1 1 1 2 2 0 1 1 0 0 0 0 0 1 0 2 2 0 0 0 1 1 1 1 0 1 0 0 0 0 1 0 0 1 1 0 1 1 2 1 1 1 2 0 0 1 0 0 1 1 1 1 1 1 1 0 1 0 0 0 0 2 2 1 0 0 1 0 0 0 0 2 1 2 2 2 0 0 1 1 1 0 2 0 0 1 0 2 1 0 2 0 2 1 2 0 0 0 2 0 2 2 1 2 0 1 1 0 0 0 1 0 1 0 2 0 1 0 1 1 0 2 2 0 0 1 0 0 0 1 0 0 1 0 0 2 0 1 1 0 2 0 1 2 2 0 0 0 0 1 1 1 0 1 1 1 0 0 0 0 1 2 0 0 1 0 1 1 0 2 0 1 1 1 1 2 1 1 0 0 0 1 1 0 0 0 0 0 1 0 0 0 0 0 1 0 0 1 2 1 0 1 1 2 2 2 0 0 0 1 0 1 2 1 1 1 1 2 0 0 0 1 0 1 1 1 1 1 2 2 1 1 0 0 0 0 0 0 0 2 1 0 0 1 1 1 1 0 2 0 0 0 1 2 1 2 2 1 0 2 0 0 1 2 0 0 0 0 1 0 0 1 1 0 1 2 0 2 0 0 1 0 0 0 0 0 1 0 0 0 2 0 0 1 0 0 2 0 0 0 0 1 0 0 2 0 0 0 1 1 0 0 0 2 2 0 1 1 0 0 0 0 0 1 0 0 1 0 0 2 2 2 2 0 0 0 1 2 1 0 1 1 1 2 0 1 0 1 2 0 2 2 0 0 1 0 1 0 0 1 0 0 1 1 0 1 0 0 0 1 0 0 0 0 1 1 0 0 2 0 1 0 0 1 1 1 1 0 1 1 2 0 2 0 0 0 0 0 1 0 1 1 0 1 2 1 0 0 0 1 1 0 0 0 0 0 0 0 0 2 1 0 1 1 1 0 0 1 0 2 0 1 0 0 1 0 1 1
103 0 1 0 0 1 1 1 0 0 0 1 0 0 0 0 0 0 0 2 0 0 0 1 0 0 1 2 2 2 2 0 2 2 0 0 1 2 0 2 2 0 0 0 0 0 1 0 0 1 1 1 0 0 1 1 0 1 2 0 1 0 2 2 1 0 0 1 0 0 0 0 2 2 2 2 0 0 2 0 2 2 0 2 2 0 0 0 2 2 0 0 0 0 2 2 0 2 0 1 1 0 1 0 2 1 2 0 0 2 0 2 0 1 1 0 0 0 0 0 2 0 2 2 2 0 2 2 1 1 1 0 0 0 0 0 0 0 1 0 1 1 0 0 1 0 0 0 0 0 0 0 0 0 0 0 0 1 0 0 0 0 0 2 1 2 0 0 2 1 0 2 1 1 0 1 0 1 0 0 0 0 1 1 1 1 1 0 0 2 0 0 1 0 0 2 0 0 0 0 1 1 0 1 1 1 1 1 0 0 1 1 1 0 1 2 0 0 0 0 1 1 2 2 0 0 0 2 0 2 0 0 0 0 0 0 0 2 0 0 0 0 2 1 0 1 0 0 2 0 0 0 0 0 0 0 1 1 0 0 0 0 0 0 0 0 1 2 2 0 0 1 1 1 0 0 0 2 2 0 0 2 0 1 0 0 0 2 2 2 0 2 1 1 1 0 1 1 1 0 1 0 1 1 0 1 0 0 0 0 0 2 0 2 1 0 0 0 0 0 0 1 0 2 0 0 1 1 0 0 0 1 0 0 0 0 0 1 1 0 0 0 1 0 0 1 2 0 1 0 0 0 1 1 1 1 0 0 0 2 0 2 2 0 2 2 0 2 2 1 0 2 0 1 0 0 1 1 0 1 1 0 0 0 1 0 0 1 1 1 1 1 1 0 2 0 1 0 1 1 1 1 0 1 1 1 0 1 0 1 0 0 0 0 0 1 0 1 0 0 0 1 0 1 1 2 2 0 0 0 0 0 0 0 0 0 1 0 0 0 2 1 1 0 0 2 0 0 0 0 0 1 2 2 2 2 0 1 0 0 2 0 0 1 1 1 1 1 2 1 1 1 0 0 1 0 0 2 1 0 0 0 0 1 2 0 0 0 1 0 1 1 1 1 0 0 1 0 0 0 1 2 1 0 1 1 2 0 0 0 0 0 0 0 1 1 0 2 0 1 1 2 1 0 0 1 0 1 1 1 1 1 0 0 1 0 1 0 0 0 1 0 1 1 1 0 0 1 1 2 0 0 1 1 2 1 1 1 0 0 0 0 0 1 0 0 0 2 2 0 0 0 0 0 0 0 0 1 0 1 2 1 0 0 2 0 0 1 0 1 1 1 0 0 1 0 0 0 0 0 0 1 0 0 0 1 1 0 0 1 1 1 1 1 1 1 0 1 0 0 0 0 0 0 0 0 0 1 0 0 0 1 2 0 0 0 1 1 2 1 0 1 1 1 2 1 2 0 0 1 0 1 0 1 1 1 1 0 1 0 0 0 0 1 0 1 0 1 0 0 1 1 0 0 1 1 2 0 1 1 1 2 2 0 0 2 0 0 0 2 0 0 0 2 1 1 0 0 0 1 0 1 0 0 2 0 1 2 2 0 0 0 0 2 0 1 0 0 0 0 0 0 0 0 2 1 0 0 0 0 0 0 0 2 0 0 1 2 0 1 0 0 0 0 0 1 1 0 0 0 0 0 1 0 0 0 0 1 2 1 1 0 1 0 0 0 2 0 0 2 0 0 0 1 1 1 0 2 2 2 0 0 1 1 0 0 2 2 0 2 0 2 1 2 2 0 0 0 0 0 0 0 0 2 1 2 1 0 0 2 2 0 0 2 0 2 2 1 0 0 0 0 0 2 0 0 1 1 0 0 1 1 0 0 0 0 0 1 0 0 1 1 0 0 2 1 1 0 1 0 1 0 2 1 0 1 2 0 0 1 0 0 0 0 0 2 0 0 1 0 0 0 0 2 0 0 0 1 1 1 2 0 0 0 0 0 0 0 0 0 0 0 0 2 2 2 2 0 0 1 0 2 0 0 2 2 0 2 0 1 0 1 1 0 1 1 0 2 2 2 0 2 0 0 1 1 1 1 0 1 0 1 0 1 0 0 0 2 2 1 0 0 2 2 2 1 0 1 1 0 2 0 1 0 1 1 1 1 0 1 0 0 1 0 0 0 2 0 1 1 1 1 0 1 0 1 0 0 2 1 0 0 0 1 0 0 1 1 0 1 1 0 0 2 0 1 0 0 0 0 2 1
104 1 0 0 0 1 1 1 0 0 0 1 0 0 0 0 0 1 2 1 0 0 1 0 0 0 0 1 2 1 1 2 1 2 1 0 2 1 0 1 1 1 0 0 0 0 0 0 0 1 1 1 1 1 0 0 0 2 2 1 0 0 2 2 0 0 1 0 1 1 0 0 1 2 0 2 2 0 2 0 2 2 1 1 2 0 0 0 0 2 0 1 0 0 0 1 0 0 0 0 0 0 2 0 2 0 2 0 1 1 0 2 1 1 1 1 1 0 1 0 1 0 2 1 1 1 1 1 1 0 0 0 0 0 0 0 0 0 0 0 1 1 0 0 2 0 0 1 1 1 0 0 0 0 0 1 0 0 0 0 0 0 0 1 1 2 1 0 0 1 1 1 0 2 0 0 0 1 1 1 1 1 1 1 1 1 1 1 1 1 0 0 1 1 1 1 2 0 0 0 1 1 0 2 2 0 0 1 1 0 2 2 1 0 1 2 0 0 2 1 1 1 1 1 0 0 2 1 0 1 0 0 0 0 2 0 0 1 0 0 0 0 2 1 0 1 0 0 2 0 0 0 0 0 0 0 0 2 0 0 0 0 0 0 0 0 0 0 0 0 1 2 0 0 0 0 0 1 0 0 0 1 1 2 0 1 1 1 0 2 0 0 1 2 1 1 2 1 0 1 1 0 2 0 0 0 2 0 0 0 0 1 0 1 1 0 2 0 1 1 0 2 1 1 0 0 0 2 1 0 0 0 1 0 0 0 0 1 1 1 1 1 0 0 0 1 1 0 2 2 0 0 0 1 0 1 1 1 0 1 0 1 1 0 1 0 1 2 2 0 0 2 0 0 1 1 1 1 1 2 2 0 0 1 1 0 0 0 0 0 1 1 0 0 2 0 1 1 0 1 1 1 0 0 1 1 0 1 0 1 0 1 0 1 0 1 0 0 1 1 0 0 1 2 1 1 0 1 0 0 1 0 0 1 1 0 0 1 0 1 1 1 2 2 1 2 1 1 0 1 0 1 1 1 2 1 1 2 1 2 1 2 0 0 1 1 1 1 1 0 0 1 1 1 1 0 1 2 1 1 2 1 0 0 0 2 2 0 2 1 1 1 1 2 0 0 0 0 0 1 2 2 2 2 1 1 1 0 1 0 0 0 0 2 0 0 0 2 0 1 1 2 2 0 0 2 1 0 0 2 0 0 0 0 0 0 1 0 1 2 1 1 1 0 0 1 0 1 1 1 0 0 0 2 1 0 0 2 0 1 1 0 0 1 0 0 0 2 2 0 1 1 0 0 0 0 0 1 0 2 1 0 0 1 1 0 0 1 0 1 0 0 0 0 0 0 0 0 0 0 0 1 0 0 2 1 0 0 0 0 0 0 1 1 1 1 1 1 0 0 2 0 0 1 1 0 0 2 0 0 1 0 1 0 0 1 0 2 2 2 0 1 0 1 1 1 2 0 0 2 0 1 0 0 0 1 2 0 1 0 0 0 1 1 1 1 0 1 1 0 0 2 0 1 1 0 0 0 1 1 0 1 2 2 0 2 2 1 1 1 0 0 1 2 1 1 1 1 0 1 1 1 1 0 2 0 1 1 1 0 0 0 0 1 0 1 0 0 0 0 0 0 1 0 1 2 0 0 0 0 0 0 0 2 0 2 1 0 1 1 1 1 0 1 0 0 2 1 0 0 0 0 1 0 0 1 0 1 2 1 1 1 2 0 0 0 2 0 1 1 1 0 1 0 0 0 1 0 0 1 0 1 0 0 0 1 0 2 1 2 0 1 2 2 1 1 0 2 0 2 2 0 0 2 1 0 1 0 0 2 0 0 0 0 0 2 0 2 2 2 2 2 0 0 0 0 1 1 0 0 0 0 1 0 0 1 0 1 2 1 0 1 0 1 1 0 1 0 0 1 0 0 1 0 1 1 0 0 0 0 2 0 1 0 1 2 0 0 1 0 0 0 2 0 0 0 0 1 2 2 2 0 0 0 0 0 0 0 1 0 1 0 1 0 0 0 2 0 0 0 0 2 0 0 1 1 1 2 1 1 0 2 0 0 0 0 0 1 2 1 0 2 0 0 1 1 0 1 0 0 1 0 0 2 0 0 0 1 1 0 0 0 1 1 1 1 1 1 0 0 1 0 2 0 0 0 0 0 0 1 0 0 0 0 1 0 2 0 1 1 0 0 0 0 0 0 1 0 2 0 0 0 1 2 0 0 2 0 0 0 0 0 0 1 0 0 0 0 1 0 2 0
105 1 0 0 0 0 0 1 1 0 0 0 0 2 0 1 0 0 1 0 2 2 1 0 0 0 2 2 2 2 2 2 0 0 1 0 2 2 0 0 0 1 0 0 0 0 0 0 0 2 2 2 0 0 2 0 0 0 2 1 1 1 1 0 0 0 0 0 0 0 0 0 2 2 1 2 1 0 0 0 0 1 2 1 0 1 0 1 1 2 0 1 0 0 1 1 1 0 0 0 0 0 2 0 2 1 2 1 1 1 0 2 1 1 1 1 1 0 2 0 0 0 2 2 0 1 0 0 0 0 0 0 0 0 0 0 0 0 1 0 1 1 1 0 0 0 0 0 1 1 1 0 1 0 0 0 0 0 0 0 1 1 0 2 2 2 1 0 1 2 1 0 0 1 0 1 1 0 0 0 0 2 1 1 1 1 1 1 0 0 1 1 2 0 0 2 1 0 0 0 0 0 0 2 2 0 0 0 1 0 2 1 2 0 1 2 1 0 1 1 0 0 2 2 0 0 1 2 1 1 0 0 0 0 2 0 0 2 1 1 0 1 2 2 0 2 0 1 1 1 0 0 0 0 0 0 1 1 0 1 0 1 0 1 1 0 1 0 2 0 0 2 0 0 0 1 0 1 1 0 1 0 2 2 0 2 2 2 0 2 0 0 0 1 0 0 2 1 1 0 2 0 2 0 0 1 0 0 0 0 0 2 0 1 1 0 1 0 2 2 0 2 1 0 2 0 1 2 1 0 0 0 1 0 0 0 0 2 0 0 0 0 2 1 0 0 1 1 2 1 1 0 0 2 0 0 0 0 0 1 0 1 1 0 1 1 0 1 2 0 0 2 1 1 0 1 2 1 1 1 2 0 0 0 2 1 1 0 0 0 0 1 1 1 2 0 2 1 1 1 1 1 0 1 1 0 1 1 0 1 0 0 0 1 0 0 0 0 1 0 0 1 1 1 0 0 2 2 0 1 1 0 0 0 1 1 1 1 0 1 1 1 2 0 0 1 0 0 0 1 0 0 1 2 2 2 0 1 0 1 1 1 0 1 1 1 1 1 1 0 0 1 1 1 1 0 1 0 2 0 2 2 0 0 1 2 1 2 2 0 2 2 1 2 0 0 0 1 1 0 1 1 1 1 1 1 2 1 0 0 0 1 1 1 0 1 0 2 1 1 1 2 2 0 0 2 1 1 0 2 0 1 0 0 0 0 1 0 0 1 1 1 1 0 1 1 0 1 1 2 1 1 0 1 2 1 1 0 0 0 0 0 0 1 0 1 1 2 0 2 0 0 1 0 0 0 0 1 0 2 1 1 0 0 1 1 1 1 0 1 1 1 1 0 1 0 2 0 0 0 0 1 0 0 1 1 0 0 1 0 0 0 0 0 0 0 0 0 0 0 0 0 0 0 0 0 0 1 0 0 0 0 0 0 0 0 1 0 2 0 0 0 0 0 2 1 1 0 1 2 1 1 1 1 1 0 1 0 2 0 0 0 2 1 1 2 0 2 1 0 0 2 0 1 1 1 1 0 1 1 1 0 2 2 1 2 1 0 0 2 1 1 0 1 0 1 0 0 0 1 0 1 0 0 1 0 2 2 2 0 0 0 0 2 0 0 0 1 1 1 0 0 1 0 1 1 0 0 1 0 0 0 0 2 0 0 0 1 0 1 0 1 0 0 0 1 1 2 0 0 0 0 0 1 0 1 0 1 2 1 1 2 2 1 0 1 1 1 1 2 0 0 0 0 0 0 1 1 1 1 0 1 0 0 0 1 1 2 1 2 0 1 1 1 0 1 0 1 1 2 1 0 0 1 0 0 1 0 0 2 2 0 1 1 1 2 2 1 1 2 2 1 0 2 0 0 0 2 1 0 1 0 0 0 0 2 0 0 0 0 0 0 0 1 1 0 1 0 0 0 1 1 1 0 1 0 1 0 0 0 1 0 0 0 0 1 1 0 0 0 0 0 1 1 0 1 0 1 2 2 1 1 0 0 0 0 0 0 0 1 0 1 1 1 1 1 2 0 1 0 1 2 0 0 0 1 1 1 1 1 0 0 0 0 0 0 0 1 1 1 0 1 0 1 1 1 1 0 0 1 0 0 0 2 0 0 0 1 1 1 0 0 1 2 2 1 0 1 0 0 2 0 1 1 0 0 1 1 0 1 0 0 2 0 2 1 1 0 1 2 1 0 0 0 0 0 0 0 1 0 0 0 0 1 0 1 1 0 1 0 0 0 0 1 0 0 0 0 1 0 0 0
106 1 1 0 0 1 2 1 0 1 0 1 0 0 0 0 0 0 0 2 0 0 0 0 0 0 1 2 2 2 2 1 1 0 2 1 2 2 0 1 1 1 0 0 0 1 0 0 0 2 0 1 0 0 1 1 0 0 2 1 1 0 1 1 2 2 2 1 0 0 0 1 1 2 1 2 1 0 2 0 2 2 2 1 0 0 0 1 1 1 0 1 0 0 0 2 1 1 0 1 1 0 1 0 2 0 2 0 0 2 0 2 0 0 0 0 0 0 2 1 0 0 2 1 1 0 1 1 0 1 1 0 0 0 0 0 0 0 0 0 1 1 0 0 0 0 0 0 0 1 0 0 1 2 1 0 1 1 0 0 1 1 1 1 0 1 0 0 1 1 1 1 0 2 0 0 0 1 1 1 1 1 0 0 1 0 1 2 0 1 0 1 2 0 0 2 1 0 0 1 0 1 0 1 1 2 1 1 1 0 2 0 2 1 0 2 0 0 1 1 0 0 2 1 0 1 1 2 1 1 0 0 0 0 1 0 0 2 0 0 0 0 2 2 0 2 0 0 1 1 1 1 0 0 0 0 1 0 1 1 1 0 0 0 0 0 1 1 2 0 0 2 1 1 0 0 0 1 1 0 0 0 2 2 0 1 0 1 1 2 0 1 2 2 2 1 1 0 0 0 1 0 2 0 1 0 1 0 0 0 0 0 0 1 1 0 1 1 0 0 1 1 1 0 1 0 1 1 0 0 0 0 0 0 0 0 0 2 0 2 1 1 1 0 0 1 1 0 1 0 0 0 0 2 0 0 0 0 0 2 0 2 2 0 2 1 0 2 2 0 0 2 0 0 1 0 2 2 0 2 1 1 1 0 2 0 0 0 0 1 0 0 1 0 1 1 0 0 1 0 0 0 0 2 2 0 0 0 0 2 0 0 0 1 0 1 0 0 0 0 0 2 0 1 1 2 2 1 0 0 1 0 0 0 0 0 1 2 0 0 0 2 2 0 0 2 1 0 1 0 0 1 1 2 1 1 0 1 1 1 2 1 0 0 0 1 1 1 2 1 1 1 1 1 2 0 2 1 2 0 2 2 0 0 1 1 1 1 2 1 0 2 0 0 0 0 0 0 0 2 2 2 2 2 2 0 2 0 0 0 0 0 1 1 1 0 0 2 1 1 2 2 2 2 2 2 0 2 0 2 0 2 0 0 1 0 1 1 1 2 0 1 0 0 0 1 0 1 1 1 1 0 0 2 1 0 0 0 0 0 0 0 0 2 0 2 2 1 1 0 0 0 0 0 0 1 1 2 0 1 2 0 1 1 0 0 0 0 0 0 0 0 1 0 2 0 0 0 0 0 0 2 0 0 1 2 2 0 0 1 1 0 0 2 0 1 1 0 0 0 0 0 0 0 0 0 1 1 0 0 0 1 1 0 0 0 1 0 1 1 1 1 1 2 1 1 2 0 0 1 1 1 2 1 2 0 2 0 2 0 0 0 1 1 1 1 0 2 0 0 1 1 1 0 0 0 0 0 0 2 0 0 2 1 1 2 0 1 0 1 0 0 0 1 0 1 1 0 0 1 0 2 0 1 2 1 0 1 2 0 0 0 0 2 1 0 0 2 2 2 0 0 0 1 1 1 1 0 0 0 0 0 1 2 0 1 1 0 1 1 1 1 0 0 0 1 1 1 0 0 0 0 0 1 0 0 0 0 2 0 0 1 2 0 0 0 2 1 1 1 1 0 2 1 1 0 1 0 0 1 0 2 1 1 0 1 1 2 1 2 0 1 1 2 1 1 0 0 0 0 0 0 0 2 2 0 1 1 1 1 1 0 1 2 0 2 1 2 1 2 2 1 0 1 0 0 1 2 0 1 1 0 0 0 0 2 0 0 2 1 1 2 0 0 0 0 0 0 0 1 1 0 0 0 2 0 0 0 0 0 0 0 0 1 1 1 1 0 1 0 0 0 2 1 0 0 0 0 2 2 2 0 0 0 0 1 1 0 1 0 0 0 0 2 2 2 2 0 0 0 0 1 0 1 0 0 1 0 0 2 0 0 0 0 1 0 0 1 1 1 0 1 0 1 2 1 1 0 1 0 0 1 0 1 0 0 0 1 1 1 0 0 2 2 2 2 0 1 0 0 1 0 1 1 1 0 1 1 0 1 0 0 1 0 2 0 0 0 0 0 2 0 1 0 1 0 0 0 1 0 0 0 1 1 0 0 1 1 0 1 1 0 1 2 0 0 1 0 0 0 1 1
107 1 0 0 0 1 1 1 0 0 1 0 1 1 0 0 0 0 0 2 0 0 1 1 1 1 1 1 2 2 2 1 0 0 2 0 2 2 0 1 1 1 0 0 0 0 0 1 0 1 0 0 0 0 1 0 0 0 0 0 0 1 1 0 1 1 1 0 0 1 1 1 2 2 2 2 0 0 0 0 1 1 1 1 1 1 0 1 2 2 1 2 0 0 1 2 1 2 0 2 0 0 2 0 2 0 2 1 1 1 0 2 0 0 1 1 0 0 1 0 1 0 2 1 1 1 1 0 0 0 1 0 0 0 1 0 0 0 0 0 1 1 0 0 1 0 0 0 2 2 0 1 1 0 0 0 0 0 0 0 0 0 0 2 0 2 0 0 1 2 1 1 0 2 2 1 0 1 2 2 2 1 1 1 2 1 2 1 0 0 0 1 1 1 1 2 2 0 1 0 0 0 0 1 1 1 1 2 0 0 1 1 2 0 2 2 2 1 1 0 0 0 2 1 0 1 1 1 0 0 0 0 0 0 2 0 0 2 0 0 0 0 2 1 0 1 0 0 2 0 0 0 0 0 0 0 1 0 0 0 0 0 0 0 0 0 0 0 2 1 0 2 1 1 0 0 0 1 1 0 0 2 1 1 0 1 1 1 0 2 0 0 2 2 2 0 1 0 0 0 1 0 2 0 1 2 0 1 0 0 0 1 0 1 0 0 0 0 2 2 0 2 2 1 0 0 1 1 0 2 0 1 2 0 0 0 0 1 2 1 1 1 1 0 0 2 0 1 2 1 1 0 0 2 0 0 0 0 0 2 0 2 1 0 1 0 1 2 2 0 0 2 1 0 0 0 2 1 1 1 0 1 0 0 0 0 0 0 0 0 0 1 0 0 2 0 0 0 0 0 0 0 0 2 2 0 0 1 0 0 0 1 0 1 0 1 0 0 0 0 0 2 2 0 2 2 0 1 0 0 0 0 0 0 0 0 1 1 0 1 0 1 2 1 1 2 0 0 0 0 0 1 1 2 0 0 0 2 2 2 1 2 1 1 1 2 2 0 2 0 1 1 1 1 0 0 0 2 2 2 0 2 0 0 2 1 0 1 1 0 0 1 1 1 1 0 1 0 2 0 0 2 2 1 2 1 2 1 0 0 0 0 1 0 0 2 1 2 2 1 1 2 1 0 0 1 1 0 0 2 1 0 0 1 1 0 2 1 0 1 1 0 1 1 1 1 0 1 1 1 1 0 0 1 1 0 0 1 0 2 1 0 1 1 1 0 0 1 1 0 1 1 1 0 0 2 2 2 0 0 2 0 1 1 1 1 1 2 1 2 1 0 0 0 0 0 0 0 0 0 0 2 0 0 1 2 1 0 0 2 0 0 0 1 0 1 0 0 0 0 0 0 1 1 1 1 1 1 0 0 0 2 0 0 0 0 1 0 2 1 0 0 0 1 1 1 2 0 0 1 1 1 1 1 1 0 1 0 2 1 1 0 1 0 1 2 1 2 0 1 0 1 1 0 0 0 1 0 2 0 1 1 2 1 1 2 1 2 1 1 0 0 0 1 1 1 0 0 0 1 1 0 1 0 0 0 2 1 1 1 2 1 0 1 1 0 0 0 0 0 0 0 1 0 2 2 0 0 0 0 0 0 0 2 0 0 1 0 1 1 1 1 0 1 0 1 2 1 0 1 0 1 0 0 0 0 1 1 1 1 1 1 2 0 0 0 2 1 1 2 0 0 1 0 0 0 1 2 1 2 0 0 1 1 1 2 0 1 1 1 1 1 0 1 1 0 0 0 0 1 1 0 0 2 1 0 2 0 0 2 1 0 1 1 0 1 2 1 1 2 2 1 0 1 0 0 0 1 0 0 1 1 1 0 0 2 0 0 1 1 0 1 1 0 1 0 1 0 0 0 2 0 1 0 1 0 1 0 0 1 1 0 0 0 0 0 0 0 1 0 0 0 1 1 0 1 0 1 1 0 1 1 0 0 0 1 1 1 0 0 0 0 0 2 2 2 2 0 0 0 0 2 2 0 0 0 2 2 0 2 0 2 1 0 1 1 0 0 2 1 1 1 2 0 2 2 0 1 1 1 1 0 0 2 0 0 0 1 1 0 0 0 1 2 2 2 0 0 1 0 1 0 1 1 0 0 1 0 0 1 0 1 1 0 1 0 2 0 1 1 0 1 0 0 0 2 0 1 2 1 0 1 1 1 0 1 2 0 0 0 0 0 0 0 0 0 0 1 1 0 1 0
108 1 0 0 2 0 2 2 0 1 0 0 0 1 0 1 0 0 1 2 1 1 0 0 0 0 1 1 1 2 2 1 0 2 0 0 2 1 0 0 0 2 1 1 0 1 0 0 0 1 0 0 1 0 1 0 0 1 2 1 1 1 0 0 0 0 0 0 0 0 0 0 1 2 1 2 1 0 0 0 1 2 2 0 1 1 1 0 2 2 0 1 1 0 1 2 0 0 0 0 0 0 2 0 2 0 2 0 1 1 0 1 0 1 1 0 0 1 2 0 0 0 2 1 1 0 1 0 0 0 0 0 1 0 0 0 1 0 0 0 1 1 0 0 1 0 1 0 0 0 0 0 0 2 0 1 0 1 0 0 0 0 1 1 0 0 0 1 0 0 0 1 1 1 1 1 0 0 0 0 0 1 1 1 1 1 1 1 0 2 1 0 1 1 1 2 1 0 0 0 0 0 0 0 0 2 2 1 1 0 1 1 0 0 1 2 0 1 1 0 1 1 1 1 0 0 1 0 0 0 0 0 0 1 2 1 0 2 1 1 0 0 2 2 0 2 0 0 2 0 0 0 0 0 0 0 0 2 0 2 0 2 0 0 0 0 0 0 2 1 0 2 0 2 0 0 0 2 2 0 1 1 2 2 0 0 0 2 0 2 0 0 2 2 2 0 2 0 0 0 0 0 2 0 0 0 1 0 0 0 0 0 0 1 1 0 0 0 1 1 1 2 1 1 1 0 0 1 0 1 0 2 1 0 0 0 0 2 0 0 1 0 0 0 0 0 0 0 2 1 2 0 0 2 0 0 1 0 0 2 0 2 1 0 1 1 0 1 2 0 0 2 0 0 1 1 1 0 0 1 0 0 0 0 0 0 0 0 0 2 0 0 0 0 2 0 1 1 0 1 1 1 0 1 1 0 0 1 0 1 0 1 0 0 2 2 1 0 1 0 0 1 0 1 0 1 0 1 0 1 2 0 0 0 0 0 0 2 0 0 2 0 2 1 1 1 0 1 1 2 0 0 1 2 1 1 0 2 2 2 1 2 1 1 1 2 2 1 2 1 2 2 2 2 2 0 1 2 2 1 1 1 0 1 1 1 1 1 1 0 0 1 1 1 0 0 1 0 1 0 0 2 1 1 1 1 1 0 0 0 0 0 1 1 0 1 0 1 1 2 2 1 1 0 0 1 1 1 0 1 0 1 0 2 1 1 1 0 0 2 0 1 1 0 1 1 0 2 2 2 2 0 0 1 1 1 1 0 2 0 0 1 1 1 1 0 0 2 1 1 0 0 1 1 0 1 2 2 0 0 2 0 0 0 1 0 0 2 1 2 0 0 1 0 0 0 0 0 0 0 0 1 0 0 2 0 1 0 0 2 0 0 0 1 0 1 0 2 1 1 0 1 0 0 0 0 1 1 0 0 0 2 0 0 0 1 1 1 2 2 0 0 1 2 2 1 1 0 0 0 1 1 1 1 2 0 1 1 0 0 0 0 1 1 0 1 0 1 1 1 0 2 0 0 0 0 1 1 1 1 2 0 2 1 0 2 1 2 0 0 0 0 0 1 0 0 0 0 0 1 1 1 1 0 1 0 2 2 2 0 1 0 0 1 0 1 0 1 2 1 1 0 1 0 1 1 0 0 0 0 0 0 0 2 0 0 1 0 1 1 1 1 1 0 0 0 1 0 0 0 0 0 1 1 0 1 2 0 1 0 0 1 1 0 0 1 1 2 2 2 0 0 0 0 1 0 1 2 2 2 0 1 0 0 0 2 0 2 2 2 0 0 2 2 2 0 1 1 0 1 1 0 0 1 1 1 2 1 0 1 0 0 1 1 1 1 1 2 1 1 1 2 0 2 0 0 0 1 0 0 0 0 0 0 0 2 0 0 1 0 0 1 1 0 1 0 1 0 0 0 2 0 1 0 1 0 1 0 0 0 2 0 0 0 0 0 0 0 1 0 1 1 1 1 0 0 0 1 1 1 0 0 0 0 0 0 0 0 1 0 0 0 0 1 2 1 1 0 1 0 1 1 0 0 1 1 0 0 1 1 0 0 1 0 1 1 0 1 1 0 0 1 0 1 2 2 0 1 1 0 0 0 0 2 0 0 0 1 2 0 0 0 0 1 1 2 1 0 0 0 2 0 1 1 1 0 0 1 0 2 0 0 1 1 1 0 1 0 0 0 2 0 0 0 1 2 0 1 1 1 0 1 0 0 2 0 2 1 0 1 1 0 0 1 0 0 0 0 1 2 1 1
109 0 1 0 0 0 1 0 0 1 0 1 0 0 0 0 0 0 1 2 0 0 0 0 0 0 1 2 2 2 2 0 1 1 1 0 1 2 0 2 2 0 0 0 1 0 1 1 1 2 0 2 0 0 1 1 0 0 1 1 0 1 0 0 0 0 0 0 0 0 0 2 1 2 1 2 1 0 0 0 1 1 2 0 2 0 0 0 2 2 0 1 0 1 2 2 0 0 0 0 0 0 0 0 2 1 2 0 1 1 0 1 1 1 0 0 0 0 2 0 0 0 1 1 0 0 0 1 1 0 1 1 0 0 0 0 0 0 0 0 0 2 0 0 1 0 1 0 0 1 0 0 0 0 0 0 1 1 0 0 0 0 0 2 1 1 1 0 2 1 0 2 1 2 1 1 0 0 0 0 0 0 2 2 2 2 2 0 0 2 0 0 1 0 0 2 1 0 1 0 0 0 0 0 0 2 2 0 0 0 0 2 1 0 2 2 0 1 1 0 0 0 0 1 0 0 1 1 0 0 0 0 0 0 1 0 0 2 0 0 0 0 2 2 0 2 0 1 1 1 1 1 0 0 0 1 2 2 1 1 1 0 0 1 1 0 1 0 1 0 1 2 1 2 0 0 2 2 2 0 0 1 1 1 0 1 1 0 0 2 0 1 1 2 1 1 1 1 0 1 1 0 2 0 2 0 0 1 1 0 1 2 0 1 1 0 2 1 0 0 1 1 1 1 0 0 0 2 2 0 0 2 0 0 0 0 0 1 0 1 1 1 1 0 1 1 0 1 2 1 1 0 0 0 0 2 0 1 0 1 0 1 1 0 1 1 0 2 1 0 1 1 1 1 0 0 2 1 1 1 2 0 0 1 1 0 0 0 0 0 1 2 1 0 2 0 2 1 0 0 0 0 0 2 2 1 0 0 0 0 0 1 0 0 1 1 1 0 1 0 0 1 1 2 1 1 0 1 0 0 1 0 0 0 1 1 0 0 0 0 2 0 2 0 0 1 0 1 0 1 0 0 2 2 2 2 0 1 0 1 2 1 0 0 0 0 0 0 2 0 0 0 1 1 1 0 1 2 2 0 2 2 0 1 1 2 0 1 2 0 1 2 0 1 0 0 0 1 1 1 1 2 2 2 2 0 2 0 0 0 0 0 0 0 1 1 0 2 0 1 1 2 2 1 1 2 0 2 0 2 0 2 0 0 1 0 1 0 2 2 1 0 2 0 0 2 0 1 1 1 0 0 1 1 2 1 1 0 2 0 0 2 1 2 0 1 1 2 2 0 1 1 0 0 0 0 0 0 0 2 1 2 0 1 1 0 0 1 1 1 1 0 0 0 0 0 0 0 0 0 0 2 0 0 0 1 1 0 0 2 1 0 0 1 0 1 2 1 0 0 0 0 0 0 0 1 2 1 0 0 2 1 1 0 0 0 1 0 2 2 0 0 0 2 1 1 2 0 1 1 0 1 0 2 2 0 0 0 1 0 0 0 1 2 0 0 0 2 0 0 1 1 0 0 1 0 1 0 1 1 1 1 2 0 0 1 2 1 0 0 0 0 0 2 2 1 1 1 0 1 1 0 1 0 0 0 1 2 2 0 1 0 0 2 0 0 0 0 0 0 0 0 0 0 1 2 0 0 0 0 0 0 0 2 0 2 0 1 0 2 1 2 0 0 0 1 2 1 1 1 0 1 0 0 0 1 0 0 2 0 0 0 2 0 0 0 2 0 0 2 0 0 1 1 0 0 2 1 1 1 1 1 0 0 0 1 2 2 1 2 0 1 2 2 1 1 1 1 0 2 2 0 0 2 1 1 1 1 0 1 1 1 1 0 1 2 1 1 0 0 0 0 0 2 0 0 1 2 0 0 0 0 0 0 0 2 0 0 0 0 0 0 1 0 1 0 1 0 0 1 1 0 1 0 1 0 1 0 0 0 2 0 0 0 0 0 0 0 1 0 0 0 1 1 0 1 0 2 1 1 1 1 0 0 0 0 0 0 1 0 0 0 0 2 2 2 2 0 0 1 0 2 2 0 2 1 0 1 0 1 0 2 0 0 1 0 0 1 2 1 0 2 0 1 2 2 1 0 0 1 0 0 0 0 1 0 1 2 2 0 0 0 0 0 0 2 0 0 1 0 2 0 0 1 2 0 2 0 0 2 0 1 0 1 0 0 2 0 1 0 1 0 0 0 1 0 0 0 2 0 0 0 2 2 0 0 2 2 1 1 1 1 1 2 0 0 0 0 1 0 2 1
110 1 0 1 0 0 1 2 1 0 0 1 0 2 0 2 0 0 1 1 1 1 1 0 0 0 1 2 2 2 2 2 0 2 0 0 1 1 0 1 1 1 0 0 0 0 1 0 0 0 0 0 1 1 0 0 0 1 1 1 1 0 1 0 0 0 0 0 0 0 0 2 2 2 2 2 0 1 2 1 1 2 2 0 1 0 0 0 2 2 0 1 1 0 1 2 0 0 0 1 0 1 0 0 2 0 2 0 0 2 0 0 1 2 2 1 1 0 1 0 1 0 2 1 1 1 1 1 0 1 2 0 0 0 1 0 0 0 0 0 0 2 0 0 0 0 0 0 0 0 0 0 0 0 0 0 0 0 0 0 1 1 0 2 0 0 0 1 0 1 1 2 1 2 0 0 0 1 1 1 1 1 1 1 1 1 1 0 0 2 0 0 2 1 1 1 2 0 0 0 0 0 0 2 2 1 1 0 0 0 2 1 1 0 2 2 0 1 1 2 0 0 2 2 0 0 1 1 0 0 0 0 1 1 1 1 0 2 0 0 0 0 2 1 0 2 1 0 1 0 0 0 0 0 0 0 0 1 0 0 0 0 0 0 1 0 0 0 1 0 1 2 1 2 2 2 0 1 1 0 0 2 2 2 0 2 1 1 0 2 0 1 0 2 1 1 1 0 0 0 0 0 2 0 0 1 2 0 0 0 0 0 0 2 1 0 2 1 0 0 1 1 1 1 0 0 0 0 0 0 0 0 0 0 0 0 0 0 1 0 0 0 1 0 0 1 1 0 2 2 0 0 1 2 1 0 2 0 0 1 0 1 2 0 2 0 1 1 1 0 1 1 1 1 1 1 2 1 1 2 0 1 0 0 2 1 2 0 0 1 0 0 2 0 1 1 1 1 0 0 0 0 0 0 1 1 1 1 0 1 0 1 1 1 0 2 1 0 0 1 0 1 0 2 1 1 0 1 0 0 0 0 1 2 2 0 0 1 0 1 2 1 1 2 2 2 0 0 1 1 0 0 1 2 1 1 0 1 0 0 2 0 0 1 1 1 1 1 2 0 0 0 2 2 0 0 0 2 2 1 1 1 0 0 1 2 1 1 1 0 1 0 1 2 0 0 1 0 0 0 0 0 2 1 2 1 2 1 0 0 0 1 0 2 0 0 0 2 2 1 1 2 1 0 0 1 1 2 0 2 0 2 0 1 0 1 0 1 1 1 0 1 2 1 1 1 0 1 1 2 0 0 0 2 2 0 0 0 0 0 0 0 0 0 0 0 0 2 1 1 0 0 1 0 1 0 1 0 0 2 1 2 0 0 1 1 1 1 1 1 0 0 0 0 0 0 0 0 0 0 0 1 0 1 1 0 0 0 0 2 1 0 0 1 0 1 2 0 0 0 1 0 0 0 0 0 2 2 0 0 0 0 0 0 0 1 1 0 2 1 1 0 1 1 2 2 2 0 0 2 0 1 2 0 1 0 2 1 2 0 0 0 0 1 1 1 0 2 0 0 1 1 0 0 0 1 1 1 0 2 1 2 1 1 0 1 1 2 0 0 0 0 0 1 0 1 0 0 0 1 0 2 0 1 1 1 0 0 0 0 0 0 0 0 0 0 0 1 1 1 0 0 1 0 0 1 0 0 2 0 0 0 0 2 0 1 1 1 1 2 0 2 0 2 0 0 2 0 0 1 1 1 1 0 0 0 0 0 1 0 0 0 2 0 0 2 0 0 2 0 1 0 1 0 0 0 1 0 0 0 0 1 1 1 1 1 0 2 1 2 0 1 1 2 2 0 0 0 0 0 0 0 0 1 1 0 2 0 0 2 2 0 1 0 1 1 1 2 2 2 2 2 0 1 0 0 1 1 0 0 1 1 1 0 0 0 0 1 0 0 1 1 1 0 1 0 1 0 0 0 2 0 0 0 2 0 0 0 0 0 2 0 1 0 1 1 1 0 1 0 0 0 2 1 0 1 0 0 0 0 1 0 0 0 0 2 2 2 0 0 0 0 1 1 1 1 2 0 2 1 0 1 1 0 2 1 0 1 1 1 1 0 0 0 1 0 0 1 0 0 0 0 0 2 1 1 1 1 0 0 1 0 0 1 1 0 1 0 1 1 0 0 0 0 0 2 0 0 1 0 1 0 1 0 1 0 1 1 0 0 0 0 0 0 1 0 0 0 1 0 2 0 0 0 1 0 0 1 2 0 0 0 0 1 0 0 1 0 0 0 0 0 0 1 1 0 0 0 0 0 1 1
111 1 1 0 0 0 1 0 0 1 0 1 0 0 0 0 0 0 0 2 0 0 0 0 0 0 0 2 2 2 2 2 1 1 0 0 1 1 0 0 0 2 0 0 0 0 0 0 0 1 0 1 0 0 2 1 0 0 0 1 1 1 0 0 2 2 2 1 0 0 0 0 2 2 2 2 0 0 1 1 1 2 2 0 0 0 0 0 2 2 0 0 1 0 2 2 0 1 1 0 1 0 0 0 2 1 2 0 0 2 0 2 1 2 2 1 1 0 2 0 0 0 2 2 2 0 1 0 0 0 0 0 0 0 0 0 0 0 0 0 0 2 1 0 0 0 0 0 0 0 0 0 0 0 0 0 0 0 0 0 1 1 0 2 0 2 1 1 0 1 0 1 0 1 0 0 0 0 0 0 0 1 1 1 2 2 1 2 0 1 0 1 2 1 1 1 1 1 0 0 0 0 0 2 2 0 0 0 2 1 2 1 1 0 2 2 0 0 1 0 1 1 1 1 0 0 2 1 0 1 0 0 0 0 1 0 0 2 0 0 0 0 2 1 0 1 0 0 1 1 1 1 0 0 1 0 0 2 0 1 0 1 0 0 0 0 1 0 2 1 0 0 1 1 1 1 0 2 2 0 0 2 2 1 0 1 0 1 1 1 1 1 0 2 1 1 1 1 0 1 1 1 1 1 0 0 1 0 1 0 1 2 0 1 1 0 1 2 0 0 0 2 1 1 1 0 1 1 1 1 0 1 2 0 0 0 0 0 2 0 1 0 1 0 0 0 1 1 1 0 1 1 1 1 1 1 1 0 0 1 0 1 0 0 0 2 0 2 0 0 2 0 1 1 2 0 2 1 0 2 2 0 0 0 0 0 0 0 0 1 0 0 0 0 1 1 0 0 0 0 0 0 0 1 1 0 1 1 0 1 0 0 0 2 0 2 0 0 0 0 1 2 0 1 1 2 1 0 1 0 1 1 0 1 2 1 0 0 0 1 0 0 1 2 2 2 0 0 0 0 0 1 0 2 1 0 1 1 0 1 1 1 0 2 2 2 2 0 2 1 1 1 2 2 1 1 0 1 2 1 1 2 1 1 2 1 0 1 2 2 0 2 1 2 1 0 0 2 2 0 2 2 1 1 1 1 2 0 0 0 1 0 2 0 0 2 0 2 2 2 2 2 1 0 0 0 0 1 1 1 1 1 0 1 0 1 2 0 1 1 0 2 1 1 1 1 0 2 2 2 0 0 0 0 2 1 1 2 1 0 0 0 0 1 0 0 0 2 1 1 0 1 0 0 0 0 0 1 0 2 2 0 0 1 1 0 0 1 1 1 1 0 2 0 0 0 1 1 1 0 1 0 1 0 2 0 1 0 0 2 1 0 0 0 0 0 1 1 1 1 0 1 0 0 0 0 1 2 0 0 0 1 0 0 0 2 0 0 1 1 0 0 1 1 2 2 2 0 0 1 0 1 2 0 1 0 2 1 1 1 1 0 0 1 1 1 0 2 0 0 2 0 1 0 0 0 0 0 2 0 1 0 2 0 0 1 2 0 0 2 1 1 0 0 0 0 0 1 0 1 0 1 0 0 1 0 1 1 1 0 0 0 0 2 1 0 0 1 1 1 0 0 1 0 1 1 0 0 1 0 1 1 0 2 0 0 1 0 1 1 1 1 0 0 0 0 0 0 0 0 0 0 1 1 0 1 2 1 1 1 1 0 2 0 0 1 2 1 1 1 1 0 0 1 1 1 0 0 0 1 0 2 2 2 2 2 0 2 1 2 0 1 2 2 2 0 1 1 0 2 1 1 0 2 0 2 1 1 1 1 1 0 2 0 2 2 2 1 1 1 1 1 0 2 0 0 0 1 0 0 1 1 0 1 1 1 0 0 0 1 0 0 0 0 1 0 0 0 0 1 1 0 1 0 1 0 1 0 0 0 1 0 0 0 0 0 0 0 2 0 0 0 1 1 0 0 0 0 1 2 2 0 0 0 0 1 0 1 0 0 0 0 0 2 2 2 2 1 1 0 0 0 0 0 2 2 1 1 0 0 0 1 0 0 1 0 0 1 2 1 1 1 0 0 0 1 1 1 1 1 0 0 0 1 1 0 1 0 2 2 0 0 2 0 1 1 0 0 0 1 1 0 1 1 1 0 1 0 0 1 0 0 0 0 1 0 1 0 0 0 2 0 0 0 1 0 0 0 0 0 0 0 0 1 0 0 0 0 0 0 0 0 0 1 1 1 0 0 0 0 2 0
112 1 0 0 0 1 1 2 1 0 0 0 0 2 1 1 1 0 1 1 1 1 1 1 1 1 1 1 1 2 2 1 1 1 1 1 1 1 0 0 0 2 0 0 0 1 0 0 0 1 1 0 0 0 1 0 0 0 1 1 0 1 0 0 0 0 0 0 0 0 0 1 1 2 1 2 1 0 0 0 1 1 1 1 1 0 0 0 2 2 0 1 1 0 0 1 0 0 0 0 0 0 0 0 1 2 1 1 1 1 0 2 1 1 2 2 2 0 2 0 1 0 1 2 1 0 1 1 0 1 0 1 1 0 0 0 1 0 0 0 0 2 0 0 1 0 0 0 0 1 1 0 1 0 1 0 1 1 0 1 0 0 0 2 1 2 1 1 1 1 1 1 1 2 1 1 0 0 0 0 0 0 0 0 1 0 0 1 1 2 0 0 2 2 2 1 0 0 0 0 0 0 0 1 1 1 1 1 2 0 1 2 1 0 1 2 0 0 1 0 0 0 2 2 0 0 0 0 0 1 1 0 0 0 2 0 0 2 0 0 0 0 2 2 0 2 0 1 1 1 0 0 0 0 0 1 1 1 0 0 0 0 0 0 0 1 0 0 0 0 0 2 0 1 0 0 1 2 2 0 1 1 1 2 0 1 1 1 0 1 1 1 1 2 2 1 1 0 0 0 2 0 1 1 0 1 0 0 0 0 0 1 0 1 0 0 0 0 2 2 0 2 1 0 0 0 1 2 2 0 0 1 1 0 0 0 0 0 2 1 1 1 0 0 0 1 1 0 2 1 0 0 0 2 0 0 0 0 0 1 0 2 2 0 2 2 0 1 1 0 1 1 1 1 1 1 1 2 1 1 0 2 0 0 0 0 0 0 0 1 1 1 1 0 2 0 1 0 1 1 1 1 0 1 2 1 0 2 0 1 0 0 0 0 1 1 1 0 0 0 1 1 0 2 1 1 1 0 0 0 0 0 0 1 0 0 1 1 0 0 0 2 2 0 0 0 0 0 0 1 0 0 1 1 2 1 1 2 1 2 1 2 0 1 2 2 2 2 1 1 2 2 1 1 1 0 1 1 2 0 2 1 0 0 1 2 1 2 2 0 1 2 0 2 0 0 0 0 0 1 2 2 1 0 1 0 2 0 0 0 0 1 0 1 0 1 0 2 0 1 1 2 2 1 2 2 0 0 1 1 1 0 0 1 1 0 2 0 1 2 0 0 1 0 0 1 0 2 2 2 1 0 1 1 2 0 0 2 0 0 0 0 0 2 0 2 2 1 1 0 1 1 0 0 0 0 0 0 0 2 1 1 0 1 1 0 0 1 1 1 0 0 0 0 0 0 1 0 0 0 0 1 2 1 1 1 2 0 1 0 0 0 0 0 0 0 0 0 0 0 1 0 1 1 1 1 2 0 0 0 1 2 0 0 0 0 0 1 2 1 0 1 1 1 2 1 1 0 0 2 0 1 1 1 1 0 0 1 2 0 0 0 0 2 0 0 0 2 1 0 1 1 1 1 1 0 0 0 2 0 1 0 2 0 0 2 2 2 1 1 0 0 1 1 0 0 0 0 0 2 0 2 0 0 1 0 1 2 2 0 0 0 0 0 0 0 0 0 1 0 0 0 2 0 0 2 0 0 0 0 0 0 0 2 0 2 0 0 1 1 0 1 0 0 0 0 0 1 0 0 0 0 0 2 0 0 0 0 2 0 0 0 2 0 0 1 1 2 1 2 0 0 0 0 0 0 1 2 2 2 1 1 0 0 0 1 1 2 1 2 0 1 1 1 1 0 0 1 0 1 1 0 0 1 0 1 1 0 0 2 2 1 1 1 0 1 1 2 1 1 1 1 0 2 0 0 1 1 1 0 2 1 1 0 0 2 0 1 1 1 1 2 0 0 0 0 0 0 0 0 2 0 0 0 2 0 0 1 0 1 0 1 0 0 0 0 2 0 1 0 1 1 0 2 0 1 1 2 2 1 1 1 0 0 0 0 0 1 0 0 0 0 2 0 1 0 2 0 0 0 0 1 1 0 2 2 1 2 0 2 1 2 0 0 2 1 0 0 2 1 0 2 0 2 0 2 2 2 1 0 0 1 0 2 0 0 0 0 1 1 0 0 0 1 1 0 1 0 1 0 0 0 1 1 1 0 1 0 0 1 0 1 2 0 1 0 1 0 1 1 1 0 1 0 0 0 0 0 1 0 0 0 0 1 0 0 1 1 2 1 0 1 0 2 1 0 0 0 0 0 1 0
113 0 0 0 2 0 2 1 0 0 0 1 0 1 0 1 1 0 1 2 0 0 1 1 1 1 1 2 2 2 2 1 0 1 2 0 2 2 0 1 1 1 1 1 0 0 0 0 0 2 2 2 1 1 1 0 0 1 1 2 0 1 1 1 0 0 0 0 0 0 0 1 2 1 2 1 0 0 2 1 1 2 1 1 1 0 0 1 2 2 1 2 0 0 0 0 0 0 0 0 0 0 1 0 2 2 2 0 1 1 0 0 0 2 2 1 1 2 2 0 0 0 2 2 1 1 1 1 0 1 0 1 0 0 1 1 0 0 0 0 0 2 0 0 1 0 0 0 0 0 0 0 1 0 0 0 0 1 0 1 1 1 0 1 0 1 1 1 1 1 1 1 2 2 1 2 1 2 2 2 2 2 1 1 1 1 1 0 0 0 0 0 1 0 1 1 1 0 0 1 1 2 0 1 1 2 2 1 1 0 0 1 2 0 1 2 1 0 2 1 1 2 2 1 0 1 1 2 0 2 0 0 1 1 1 0 0 2 0 0 0 0 2 1 0 1 0 1 1 1 1 1 0 0 0 0 0 0 1 1 0 1 0 0 0 0 0 0 1 0 0 2 0 2 0 0 1 1 1 0 0 1 2 2 1 1 0 1 0 2 0 0 2 2 2 0 2 2 0 1 1 0 2 0 0 1 0 0 0 0 0 1 0 1 1 0 1 1 0 0 0 2 2 1 0 0 1 0 0 0 0 0 2 0 0 0 0 1 1 0 1 1 1 0 0 1 1 0 1 1 0 1 0 2 0 0 2 0 1 0 1 1 1 0 1 0 0 2 1 0 0 1 0 0 1 0 1 2 0 1 2 0 1 0 1 1 1 0 0 2 1 2 2 0 2 0 0 2 0 1 1 1 0 0 1 1 0 0 1 2 1 1 0 2 0 2 0 0 0 1 0 1 0 2 0 0 2 0 1 1 1 0 0 1 1 1 0 0 0 0 0 1 2 0 0 1 0 0 0 1 0 1 1 2 1 1 0 1 0 1 1 1 0 1 2 2 2 2 1 0 0 1 1 1 0 1 0 1 0 1 2 2 0 1 0 2 1 2 2 0 1 2 0 2 1 0 0 0 1 1 2 2 1 1 1 1 2 0 0 0 0 0 1 0 0 2 1 2 2 1 2 2 0 0 0 0 0 1 1 2 0 1 0 0 0 1 1 1 1 2 1 1 2 1 1 2 0 1 1 2 0 0 0 2 1 0 0 0 0 2 2 0 0 0 0 0 0 0 0 0 0 1 0 0 0 0 0 1 0 1 2 0 0 1 2 1 1 1 0 1 1 0 0 1 1 0 1 0 0 0 0 2 0 0 1 1 1 0 1 1 0 0 0 1 0 1 1 1 1 0 0 0 1 1 1 1 1 0 0 0 2 0 0 0 0 1 0 0 2 1 0 1 0 1 2 2 2 0 0 1 0 2 1 0 2 0 2 1 1 0 0 0 0 0 0 0 0 2 0 1 1 0 0 1 1 0 0 0 2 0 2 0 2 2 1 2 1 1 0 1 1 1 0 0 0 0 0 0 0 2 1 1 1 1 2 1 1 1 1 0 0 0 0 2 0 1 0 0 0 0 0 0 0 0 2 2 0 0 1 0 1 1 0 2 0 0 1 0 1 1 1 1 0 0 1 0 0 1 0 0 0 0 0 0 0 0 0 0 2 0 0 0 2 0 0 0 2 1 1 2 0 0 0 0 2 2 0 2 1 1 1 2 1 1 1 2 0 1 1 1 1 1 1 2 2 0 0 1 0 1 1 0 0 1 1 1 0 0 1 2 2 0 1 1 1 2 2 2 1 2 2 1 0 2 0 0 0 2 0 0 0 0 1 1 0 1 0 1 1 1 0 1 0 0 0 0 0 0 0 0 2 1 1 0 1 0 1 0 1 0 2 0 0 0 0 0 1 0 1 0 0 0 1 1 0 0 0 1 1 1 1 0 0 0 0 0 0 1 0 0 0 0 0 1 2 2 2 0 1 1 0 1 0 0 1 2 0 1 0 2 0 0 0 0 1 0 0 2 2 1 0 1 0 1 1 1 1 1 1 0 0 1 0 1 0 0 0 1 2 0 0 0 2 1 1 1 0 0 1 0 1 0 1 1 0 0 1 0 0 1 0 0 0 0 2 0 0 0 1 1 0 1 0 0 0 1 0 0 2 0 0 0 1 1 0 1 1 0 0 0 0 0 0 2 1 0 0 0 1 1 2 1
114 0 0 0 0 1 2 1 0 1 0 1 0 1 0 1 0 0 0 2 0 0 0 0 0 0 1 2 2 2 2 1 0 1 2 0 2 0 0 0 0 2 1 1 0 0 1 0 0 1 1 1 1 0 1 0 1 0 0 2 0 0 2 0 0 0 0 1 0 0 0 0 1 2 1 2 1 0 1 0 1 2 1 1 2 0 0 0 1 1 0 0 2 0 0 2 0 0 0 0 0 0 1 0 2 0 2 2 2 0 0 2 2 2 2 2 2 0 0 0 2 0 2 1 1 1 1 1 0 2 1 0 0 0 0 0 0 0 1 0 1 1 0 1 1 0 1 0 0 2 1 0 1 0 0 0 1 0 0 0 1 1 1 2 1 2 0 1 1 1 0 1 1 1 0 1 1 0 0 0 0 0 1 1 1 1 1 2 0 0 1 2 2 1 1 0 1 0 0 0 0 0 0 2 2 0 0 1 1 0 1 1 1 0 1 2 0 0 1 0 1 1 0 2 0 0 0 1 0 1 0 0 0 0 2 0 0 2 0 0 0 0 1 2 0 2 0 0 2 0 0 0 0 0 0 0 1 1 0 0 0 0 0 0 1 0 0 0 0 0 2 1 1 2 0 1 0 1 1 0 0 2 1 1 0 1 0 2 1 2 0 1 1 1 1 0 2 1 1 0 1 0 2 0 0 0 2 1 0 0 0 2 0 2 0 0 0 0 1 1 1 0 0 2 1 0 1 2 2 1 0 1 0 0 0 0 0 2 0 1 1 1 1 0 0 0 2 1 2 2 0 0 0 2 0 0 0 0 0 0 0 0 0 0 0 0 0 0 2 0 0 2 1 1 1 0 0 0 1 2 0 0 1 1 2 1 1 0 0 0 0 1 1 0 2 0 1 1 1 1 1 1 0 1 2 1 0 1 0 1 0 0 0 0 2 2 1 0 1 0 0 1 1 1 0 0 1 0 0 1 1 0 0 1 0 0 0 2 0 0 2 1 1 0 0 1 0 1 1 1 0 1 0 2 0 0 0 2 1 0 2 0 1 0 0 1 1 1 2 1 0 0 1 1 0 0 0 0 2 0 2 2 0 0 2 1 0 1 2 2 0 2 1 2 1 0 0 0 1 1 1 2 2 1 1 0 1 0 1 0 1 0 0 0 1 1 0 2 1 0 1 2 2 1 1 2 1 2 0 2 0 2 0 0 0 1 2 1 0 1 0 2 2 1 1 0 0 0 0 0 0 0 0 2 2 1 0 1 1 0 0 0 0 2 1 1 1 2 2 0 2 1 0 0 0 0 0 1 0 1 1 0 1 1 0 0 0 0 0 0 0 0 0 0 0 0 1 1 2 0 0 0 1 0 2 0 0 0 0 2 0 0 0 1 0 0 0 1 0 0 1 0 0 0 0 1 2 0 0 0 0 0 0 0 0 2 1 1 2 2 1 0 1 1 2 1 2 0 0 2 0 2 0 1 1 1 2 0 1 0 0 0 1 0 1 1 0 2 0 0 2 0 1 1 1 0 0 0 1 1 0 0 2 0 0 2 1 1 0 1 0 0 1 2 0 0 0 1 0 1 1 0 1 0 1 0 1 1 1 0 0 0 1 1 1 0 0 1 1 1 0 0 1 0 1 1 1 1 1 0 0 0 1 2 0 2 1 1 0 1 0 1 1 0 0 0 1 0 0 0 0 0 0 1 0 1 1 0 1 0 0 0 2 1 0 0 2 1 0 2 0 1 1 0 0 1 1 0 0 0 0 2 0 0 0 1 0 2 1 2 0 1 1 2 2 0 0 0 0 1 1 0 0 2 0 0 1 0 0 1 1 0 2 0 2 2 2 2 1 2 2 1 0 2 0 0 0 2 0 0 1 0 0 1 0 1 1 0 0 0 0 0 1 0 1 0 1 1 0 0 1 0 1 0 1 0 1 0 0 2 0 1 0 0 0 1 0 0 1 0 0 0 1 1 0 1 0 1 2 1 1 1 1 1 0 1 0 0 1 0 1 0 0 1 2 1 1 0 1 0 0 1 0 0 2 2 0 0 0 1 0 1 0 1 1 1 0 1 2 2 0 2 0 2 2 2 0 2 0 2 1 0 0 1 0 0 0 1 1 0 0 0 0 1 1 1 0 0 2 0 1 0 2 0 0 0 0 1 0 2 0 0 0 1 0 1 1 0 0 0 2 0 0 0 0 0 1 0 1 1 0 0 1 2 0 1 2 1 0 0 0 0 0 1 0 0 0 0 0 0 1 1
115 0 0 0 0 0 2 1 0 1 0 0 1 0 0 1 1 0 1 1 0 0 0 1 0 0 0 1 1 2 2 0 0 0 1 0 1 1 0 0 0 1 1 0 0 0 1 0 0 2 0 1 0 0 1 1 0 1 1 0 0 0 1 0 0 0 0 0 0 0 0 1 1 2 1 2 1 0 1 0 2 2 1 1 2 1 1 1 2 2 0 1 0 0 0 1 1 0 0 0 0 0 0 0 2 0 2 0 0 2 0 1 0 0 1 1 1 0 0 0 2 0 2 1 1 1 1 1 1 0 0 1 1 0 0 0 1 0 0 0 0 2 0 0 2 0 1 0 0 0 0 0 0 0 0 0 0 0 0 0 0 0 0 2 0 2 0 1 0 2 2 0 0 2 1 2 0 1 1 1 1 1 0 0 2 1 1 2 1 1 0 0 1 1 1 1 1 0 0 0 0 0 0 2 0 1 1 1 1 0 1 2 2 0 2 2 0 0 1 1 1 1 2 2 0 0 0 0 0 0 0 0 0 0 1 0 0 2 1 1 0 1 2 1 1 2 1 0 2 0 0 0 1 0 0 0 2 2 0 2 0 2 0 0 1 1 0 0 0 0 2 1 1 2 2 2 0 1 0 0 0 1 1 1 1 0 0 1 0 2 0 1 0 2 0 1 1 1 1 0 0 0 2 0 0 0 1 0 0 0 0 1 0 1 1 0 1 0 1 1 0 2 1 1 1 0 0 0 0 1 0 1 2 1 0 1 1 2 0 0 0 0 2 1 0 0 1 0 1 1 0 1 0 2 0 0 2 1 1 0 1 1 1 0 1 0 0 2 1 0 1 1 0 0 0 0 2 1 0 1 1 2 0 0 2 1 1 0 0 1 1 1 1 0 1 1 0 0 0 0 0 0 0 0 0 0 0 0 0 2 0 0 0 1 0 1 0 1 0 0 0 1 1 2 0 1 1 0 1 0 2 1 0 0 1 1 0 1 0 1 2 0 1 0 0 2 0 0 0 0 0 0 2 2 2 2 0 2 0 2 0 2 1 0 0 0 0 1 2 1 1 1 1 1 1 1 0 1 2 1 1 2 0 1 1 1 1 0 0 0 0 0 0 2 2 0 0 0 1 1 1 2 1 1 1 1 2 1 0 0 0 0 1 1 0 1 1 1 1 2 2 1 2 0 0 1 0 1 0 2 0 2 0 1 0 1 1 0 0 0 1 0 0 0 0 1 0 2 2 2 2 0 1 1 2 1 1 1 1 1 1 0 0 1 0 0 0 1 1 0 0 0 1 0 0 1 1 2 0 1 2 0 1 1 0 0 0 0 0 0 0 0 1 0 0 0 0 0 0 0 0 2 1 0 1 1 2 0 0 2 0 0 0 0 0 0 1 1 0 0 0 0 0 1 1 0 0 2 0 0 1 1 0 0 0 1 0 0 2 2 1 0 2 2 2 0 1 0 1 2 0 1 2 0 1 0 2 0 2 0 0 0 1 1 1 1 1 2 0 0 2 0 0 1 1 0 0 0 2 0 2 0 2 1 1 2 1 1 0 0 0 0 0 1 0 1 0 0 0 1 0 1 0 0 1 0 2 0 1 0 0 0 0 2 0 0 0 2 2 1 0 0 0 0 2 2 0 0 0 0 0 0 0 2 0 0 1 0 1 2 0 1 1 0 0 1 1 1 0 1 0 0 1 1 0 0 1 0 1 0 0 0 2 0 0 0 2 1 1 2 0 0 0 1 1 0 2 1 0 1 1 1 1 1 1 1 1 2 0 2 0 2 2 2 2 0 0 0 0 2 2 0 0 0 0 0 2 0 1 2 2 0 2 0 1 1 2 1 0 1 1 0 0 2 0 0 0 2 0 0 0 0 1 0 0 0 0 1 1 0 1 1 0 0 0 0 0 0 0 0 1 0 1 0 1 1 0 1 0 0 1 0 1 0 1 0 1 0 0 0 0 0 1 1 0 0 0 1 2 2 2 0 1 1 0 1 0 0 1 0 0 1 0 2 2 2 2 0 0 1 1 2 0 0 2 0 2 1 2 0 1 0 0 1 1 0 0 2 2 1 0 2 0 1 0 0 1 1 0 0 1 0 0 1 0 0 0 2 2 0 0 0 1 0 1 1 0 1 0 0 0 0 0 1 2 1 2 1 0 1 0 0 0 0 1 1 0 0 2 2 0 2 0 1 0 0 0 0 2 0 0 0 1 1 0 0 1 1 0 1 0 0 0 2 0 0 1 0 1 1 1 1
116 0 0 1 0 0 0 1 0 0 0 1 1 2 1 1 1 0 1 1 1 0 0 1 1 1 2 1 2 2 2 2 1 2 2 1 2 1 0 0 0 2 0 0 0 0 0 0 0 0 0 0 0 0 2 0 0 0 0 1 1 0 0 0 1 1 1 0 0 1 1 1 0 2 0 2 2 0 0 0 0 1 2 0 1 0 0 0 1 2 0 0 2 0 0 2 0 0 0 0 1 0 1 1 2 0 2 2 2 0 0 2 0 1 2 1 0 0 1 0 1 0 0 2 0 0 0 2 0 2 2 0 1 0 0 0 1 0 0 0 2 0 0 0 1 0 0 0 0 2 1 0 1 1 1 1 1 1 0 1 1 1 1 2 2 2 0 0 1 1 0 1 0 2 0 1 1 0 0 0 0 2 0 0 1 0 1 1 1 0 2 1 0 0 1 1 0 0 0 0 0 0 1 1 1 1 0 1 0 0 0 2 1 0 2 2 0 0 0 0 2 2 1 1 1 0 2 2 0 2 0 1 0 0 1 0 0 1 0 0 0 0 2 1 0 1 0 0 1 1 1 1 1 0 0 0 1 2 1 1 1 0 0 1 1 0 0 0 2 1 0 0 0 2 0 0 0 1 1 0 0 2 1 1 0 1 0 2 0 1 1 0 0 1 0 1 1 0 0 0 0 0 2 0 2 2 0 0 2 0 2 2 0 2 1 0 0 2 0 0 0 2 1 1 2 0 2 1 1 1 0 2 0 0 0 0 0 2 0 2 1 1 0 0 0 1 1 1 2 1 1 0 0 2 0 0 1 0 0 1 0 1 1 0 1 0 1 2 0 0 2 1 0 0 1 0 1 2 1 1 1 2 1 0 2 0 0 0 0 0 0 2 2 0 1 1 1 2 0 0 0 0 0 0 0 0 2 0 1 2 0 0 1 0 2 2 2 1 0 0 0 1 1 0 0 1 1 1 0 0 2 0 0 0 1 1 0 1 0 0 1 1 2 1 1 2 0 0 0 1 0 1 1 1 2 1 1 2 0 2 0 2 1 0 0 2 1 2 1 0 0 1 0 0 1 1 1 0 2 0 2 2 0 0 1 1 1 1 2 0 1 2 0 0 0 0 0 1 2 0 0 2 2 1 1 0 2 0 0 0 0 0 0 1 0 1 0 1 0 1 1 1 2 1 1 2 1 0 0 1 0 0 0 0 1 1 1 1 1 1 0 0 1 1 1 1 0 1 2 2 0 1 0 1 1 0 0 0 0 0 0 0 0 1 0 0 0 0 0 0 0 1 1 1 0 0 1 1 0 1 1 1 0 0 1 0 0 2 1 2 0 0 0 0 0 0 0 2 2 0 2 0 1 0 2 0 0 0 0 1 0 0 1 1 1 1 1 0 0 0 1 0 0 0 0 1 1 0 0 0 0 2 1 0 0 0 2 1 2 1 0 0 0 0 1 1 2 0 1 2 0 1 0 0 0 1 1 1 2 0 0 0 0 0 1 1 1 2 1 0 1 1 1 0 0 0 1 0 1 1 1 0 2 1 1 2 0 2 1 1 0 0 0 2 1 1 0 1 0 1 1 1 0 0 1 0 2 2 2 0 0 0 0 2 0 1 0 1 1 1 0 0 0 0 2 2 0 0 0 0 0 0 0 2 1 1 2 1 0 1 0 1 0 0 0 0 0 2 0 1 0 1 0 0 0 2 0 0 2 0 0 2 2 0 0 0 2 0 0 2 0 0 1 0 0 0 2 1 1 1 0 1 1 1 0 2 0 1 2 1 1 0 1 2 1 1 0 2 0 2 2 0 0 2 1 0 2 0 1 2 1 0 0 1 0 2 1 2 2 2 1 2 0 2 0 0 1 2 0 0 0 0 2 0 0 1 1 0 1 0 0 1 0 0 1 1 0 1 0 0 2 0 1 0 1 0 1 0 1 0 0 0 0 0 0 0 1 0 2 0 0 0 2 0 0 0 0 0 0 0 0 0 0 0 0 0 0 2 0 0 0 0 0 0 2 2 2 0 0 0 0 1 0 0 1 2 0 1 1 2 0 0 0 0 0 0 0 1 2 1 0 2 0 0 1 1 1 1 0 1 0 1 0 1 0 0 0 0 1 1 0 0 1 0 2 0 0 0 0 0 1 0 2 0 0 0 0 1 0 2 0 0 1 0 1 0 1 0 1 0 2 0 0 0 0 1 0 0 0 0 0 0 0 2 0 1 1 1 0 1 1 0 2 2 0 0 0 0 2 0 0 0
117 1 0 0 0 1 1 2 0 1 0 1 0 1 0 1 0 0 0 2 0 0 1 0 0 0 0 1 1 1 1 0 1 1 1 0 2 0 0 1 1 1 0 0 0 0 1 0 1 1 0 1 1 1 0 2 1 0 1 0 1 0 2 1 1 2 1 0 1 1 0 0 1 2 1 2 1 0 0 0 2 2 2 0 1 0 0 0 2 2 0 1 1 0 0 1 0 2 0 2 1 0 1 0 2 2 2 0 0 2 0 0 0 1 1 0 0 1 1 0 1 0 2 2 2 0 2 0 0 0 1 1 0 0 0 0 0 0 0 0 0 2 0 0 0 0 0 0 0 0 0 0 1 0 0 0 0 1 0 0 0 0 0 1 2 2 1 1 1 1 0 1 0 0 0 1 0 0 0 0 0 0 0 0 1 0 0 2 1 0 0 2 2 2 2 0 1 0 0 0 1 1 0 1 1 1 1 0 2 0 2 0 1 0 0 2 0 0 1 0 1 1 1 1 0 0 2 1 0 1 0 0 0 0 1 0 0 2 1 1 0 0 2 1 0 1 0 0 2 0 0 0 1 0 0 0 0 2 1 1 1 0 0 0 0 0 0 0 2 0 0 2 1 2 0 0 0 1 1 0 0 2 0 1 0 1 0 1 1 2 0 0 1 2 2 1 2 1 1 0 1 0 1 1 0 1 0 0 1 0 1 2 0 2 2 0 1 0 0 0 2 1 2 2 0 0 0 2 1 1 0 1 2 0 0 0 0 2 0 0 0 0 0 0 0 0 1 1 2 2 0 0 1 2 1 0 1 0 0 0 0 0 1 0 1 0 0 1 1 0 1 1 2 2 1 1 1 1 0 1 0 2 1 0 1 1 0 0 0 1 0 1 0 1 2 0 1 1 0 1 1 1 0 2 2 0 0 0 0 1 0 0 0 1 0 0 0 0 0 0 0 2 0 1 1 2 1 2 0 0 2 1 0 0 0 0 0 0 0 0 2 0 2 1 1 2 0 0 0 2 0 0 0 2 0 0 0 2 0 1 1 1 0 1 1 1 1 2 2 1 2 2 1 1 0 1 0 2 1 1 2 1 0 0 1 2 1 1 1 0 0 1 0 2 1 0 0 1 1 1 1 2 2 0 2 2 2 0 0 0 0 0 0 2 0 2 1 2 1 2 2 2 2 0 0 2 2 1 0 2 0 1 0 0 0 0 2 1 1 1 0 1 2 2 2 2 0 1 1 1 0 0 0 1 1 1 1 0 0 0 0 0 1 1 1 0 0 2 2 0 1 1 0 0 0 1 1 2 0 1 1 1 0 0 0 0 0 0 0 0 0 0 0 0 0 0 0 0 0 0 0 1 0 0 1 1 1 0 0 2 0 0 1 1 0 1 0 1 0 0 1 0 0 0 0 1 2 1 0 0 0 1 0 0 0 1 0 1 2 1 0 1 1 1 2 1 1 1 0 2 1 1 2 0 2 0 2 1 2 0 0 0 0 1 1 1 1 2 1 0 0 1 2 0 0 0 1 0 2 1 1 0 2 2 1 2 1 1 0 0 0 0 0 1 0 0 0 0 0 1 0 1 0 0 1 0 1 1 1 0 0 0 0 1 1 0 1 0 0 0 0 0 0 0 2 2 0 0 1 0 1 1 1 0 0 0 0 0 1 1 1 1 0 1 0 0 1 1 0 1 0 1 1 0 0 0 0 0 2 0 0 0 2 0 0 1 1 1 1 2 0 0 1 1 0 0 1 1 1 2 0 0 0 0 0 2 0 2 0 2 0 2 1 2 2 0 0 0 1 1 0 0 0 2 0 0 0 0 0 2 1 0 0 1 0 2 1 2 0 1 1 1 0 2 0 0 0 2 0 0 0 0 1 1 0 1 0 0 0 0 0 0 0 0 1 0 0 1 0 0 2 0 1 0 1 0 1 0 0 0 1 0 0 0 0 0 1 0 2 0 0 0 1 1 0 0 0 1 1 0 1 1 0 0 0 0 1 2 0 0 0 0 0 1 2 1 1 0 0 0 1 2 0 2 2 2 0 1 1 1 1 1 2 0 2 2 0 2 1 1 0 1 0 1 0 0 1 1 0 0 0 0 1 1 0 1 1 0 1 1 0 0 2 1 0 1 0 1 0 0 2 0 2 0 1 1 1 1 1 1 1 1 1 0 1 0 0 0 1 1 0 0 0 1 0 1 0 0 1 0 0 0 1 1 0 0 1 1 0 0 1 0 0 0 0 0 1 0 1 0 0 0
118 1 0 0 0 0 1 1 0 0 0 1 0 0 0 0 0 0 1 1 1 1 0 0 0 0 1 1 1 1 1 2 2 1 1 0 0 0 1 0 0 1 0 0 1 2 0 0 0 0 0 0 0 1 1 1 0 0 0 1 1 1 2 2 0 0 1 0 0 0 0 1 1 2 0 2 2 0 2 0 2 2 2 0 0 0 0 0 0 2 0 0 1 0 0 1 0 1 0 1 1 0 0 0 2 0 2 1 1 1 0 2 0 0 2 2 1 0 0 0 2 0 2 0 0 1 0 1 0 1 1 0 0 0 0 0 0 0 0 0 1 1 0 0 0 0 0 0 1 1 0 0 1 0 0 0 0 0 0 1 0 0 1 2 1 2 0 1 0 1 1 0 0 1 0 0 0 0 0 0 0 1 1 1 1 1 1 1 1 1 1 0 2 1 1 1 1 0 0 0 0 0 1 2 2 0 0 0 1 0 1 1 1 1 2 2 0 0 2 0 1 1 2 2 0 0 0 2 0 2 0 0 0 0 1 0 0 2 1 1 0 1 2 1 0 1 0 1 1 1 0 0 0 0 0 1 1 1 0 0 0 0 0 0 1 0 1 0 2 0 0 1 0 2 1 1 0 2 2 0 0 2 1 2 0 1 0 1 1 1 1 0 0 2 1 2 0 0 0 0 0 0 2 0 0 0 0 1 0 0 0 1 0 1 2 0 1 0 1 1 1 1 1 0 0 0 1 1 1 1 0 2 1 0 0 0 0 2 0 2 1 1 1 0 0 0 1 1 2 2 0 0 1 2 1 0 1 0 1 1 1 2 1 1 1 0 0 2 2 0 0 2 1 1 2 0 2 1 0 2 2 0 0 0 0 0 0 0 0 1 0 0 1 0 2 0 1 1 1 1 1 1 0 1 2 1 0 1 0 2 0 1 0 1 1 2 1 0 0 0 0 1 0 1 0 0 1 0 0 0 2 0 0 1 1 0 0 2 0 1 2 0 2 0 0 2 0 0 1 1 0 0 1 1 2 1 1 2 0 1 1 1 1 0 0 2 2 1 1 0 0 1 2 2 1 1 1 1 2 0 1 2 0 0 1 1 0 1 1 0 0 1 0 2 2 0 0 0 0 0 2 2 2 2 2 0 2 0 0 0 0 1 0 1 1 0 0 2 2 2 2 2 2 1 1 2 1 0 0 1 0 0 0 0 0 1 1 0 1 1 1 0 1 1 1 1 0 0 0 0 0 0 0 2 2 1 0 1 0 1 1 0 1 2 0 0 0 2 1 1 1 1 0 0 0 0 0 1 0 2 1 0 0 0 2 1 1 2 0 2 0 0 0 0 0 0 0 0 0 0 0 1 0 1 2 0 1 0 1 0 0 0 0 1 0 1 0 0 0 0 0 0 0 0 0 2 2 1 0 0 0 1 2 0 0 0 0 2 2 1 1 1 1 1 1 0 1 0 0 1 1 1 1 1 1 1 1 0 0 0 0 0 0 1 1 1 0 2 0 0 0 1 0 0 0 0 0 0 2 1 1 0 2 0 0 2 1 0 0 2 0 0 0 0 0 0 0 0 0 1 0 1 0 0 0 0 2 1 1 0 1 0 0 0 0 0 0 1 1 1 1 0 0 0 2 2 0 0 0 0 0 0 0 2 0 0 0 1 0 1 0 1 0 1 0 0 1 0 0 1 0 1 0 0 0 2 0 0 1 0 0 0 2 1 0 1 1 2 2 2 0 0 2 0 0 1 2 0 0 0 1 2 0 0 0 0 2 2 0 2 0 2 1 1 0 1 0 1 0 1 1 0 0 1 0 0 1 1 0 0 0 0 1 1 1 2 2 1 1 1 1 1 0 2 0 0 1 1 0 0 1 1 1 0 0 1 0 1 0 0 1 1 0 0 0 0 0 0 0 0 2 0 0 0 2 0 0 0 0 1 0 0 0 0 0 0 1 0 2 0 0 0 1 1 0 0 0 2 1 1 2 0 0 0 0 0 0 0 0 0 1 0 2 1 2 2 2 0 0 0 0 2 1 0 2 2 0 0 0 0 0 0 1 0 1 1 0 1 2 1 0 1 0 2 0 2 0 0 1 0 0 0 0 2 0 0 0 1 1 0 0 0 2 2 2 2 0 1 0 0 1 0 1 0 1 0 1 1 1 1 1 2 0 0 1 0 1 0 1 1 1 0 0 0 1 0 0 0 1 1 0 0 1 1 0 0 1 1 0 1 1 0 0 2 0 0 0 0 0 0 1 1
119 0 0 0 0 1 1 0 0 1 0 1 0 0 0 0 0 0 0 2 0 0 0 0 0 0 1 1 2 2 2 1 2 1 0 0 0 0 0 0 0 2 0 0 0 1 0 0 0 1 0 0 0 0 1 0 0 0 1 1 1 0 0 0 0 0 0 0 0 0 0 0 1 1 1 1 1 0 1 0 2 2 1 1 1 0 0 0 1 2 0 1 0 2 1 1 0 2 1 0 0 0 1 0 2 1 2 0 0 2 1 2 1 1 2 2 1 0 1 0 1 0 1 1 0 1 0 0 0 0 1 1 0 0 0 0 0 0 0 0 1 1 0 0 1 0 0 0 0 0 0 0 1 0 0 0 0 1 0 1 2 2 0 1 0 0 0 1 0 0 0 0 1 2 1 0 0 0 0 0 0 0 2 2 2 2 2 2 1 1 0 0 1 1 1 2 0 1 0 0 1 1 0 1 1 1 1 0 1 0 2 1 0 0 1 2 0 0 0 0 2 2 2 2 0 0 1 2 0 2 0 0 0 0 0 0 0 2 0 0 0 0 2 2 0 2 0 0 2 0 0 0 1 1 0 0 1 1 1 1 1 0 0 0 1 0 0 0 1 0 1 0 1 2 1 1 0 2 2 0 2 0 2 2 0 1 0 1 0 2 0 0 2 2 2 0 2 0 0 0 0 0 2 0 0 0 1 0 0 1 0 1 0 1 1 0 0 1 1 1 0 1 0 1 1 0 1 1 1 1 0 2 0 0 0 0 0 0 2 0 0 0 1 0 0 0 1 1 2 2 0 0 1 2 1 0 2 0 0 1 0 1 1 0 1 0 2 1 2 1 0 2 0 0 0 1 0 1 1 1 1 0 0 0 1 0 0 1 1 0 0 1 2 0 2 0 0 0 1 2 1 2 0 1 1 0 1 1 0 2 0 1 0 0 1 1 0 0 0 0 0 1 1 2 2 2 1 1 0 0 1 0 0 0 2 2 0 1 0 0 0 2 1 0 0 2 1 0 1 2 0 0 1 2 2 1 1 2 0 2 1 2 0 0 0 2 1 0 2 0 0 0 2 2 0 1 0 2 2 1 1 2 0 0 2 1 0 1 2 1 0 2 0 0 0 0 0 0 0 0 0 2 1 0 1 1 1 0 1 1 0 0 0 0 0 2 0 2 0 0 1 2 2 1 1 2 1 1 0 1 0 1 0 0 0 0 2 1 0 1 1 0 1 1 1 2 0 2 2 2 1 1 0 1 2 1 0 0 0 0 0 0 0 0 0 0 0 1 1 0 0 0 2 0 2 0 2 2 0 2 2 0 0 2 2 1 1 1 1 1 0 0 0 0 0 0 0 0 0 0 0 2 1 0 2 0 1 0 0 2 1 0 0 1 0 0 1 0 0 0 0 0 0 1 1 0 1 2 0 0 0 1 0 0 0 1 0 1 2 2 1 0 0 0 1 1 2 0 0 2 0 1 1 0 1 0 2 1 1 0 0 0 2 1 0 1 0 2 0 0 2 0 0 0 0 0 0 0 1 1 0 1 2 1 0 2 2 2 0 0 0 0 0 2 1 1 0 0 0 0 0 1 0 0 0 0 1 2 2 1 1 1 0 0 1 1 0 1 1 1 0 0 0 0 1 1 0 1 0 1 0 0 0 2 0 0 1 1 0 1 0 0 0 0 0 0 1 0 0 0 0 0 2 1 0 0 0 2 2 2 2 2 2 0 0 1 1 2 1 2 0 1 1 0 0 0 1 1 1 1 0 2 0 0 0 0 2 2 1 2 0 1 1 2 2 0 0 2 0 2 2 0 0 2 1 1 1 1 0 1 1 0 1 1 1 2 2 1 0 1 1 0 0 2 0 0 0 1 0 0 0 0 1 0 0 2 0 1 1 0 1 1 1 0 1 0 1 0 0 1 1 1 1 0 2 0 0 0 0 1 1 0 1 0 1 1 0 0 2 0 0 0 1 1 0 0 0 0 2 2 1 0 0 0 0 1 1 1 0 0 0 0 1 1 2 2 2 0 0 0 0 1 0 0 0 0 1 0 0 1 0 1 0 0 0 0 0 1 1 1 0 1 0 1 0 0 1 0 1 0 0 0 0 1 1 0 1 0 0 0 0 0 1 0 0 1 0 1 1 0 2 0 2 0 0 0 0 0 0 1 0 1 0 0 1 0 1 0 2 1 0 0 0 0 0 2 0 0 1 0 0 0 0 1 0 0 0 1 0 1 0 0 0 1 0 0 0 0 1 0 1 1
120 1 0 0 1 0 1 0 0 1 0 0 0 0 0 0 0 0 2 0 1 1 1 0 0 0 0 1 2 1 1 1 0 0 1 0 2 1 0 0 0 1 1 0 0 0 0 1 0 2 0 0 1 0 1 0 0 1 2 1 1 1 1 2 1 1 1 0 0 0 0 0 2 2 2 2 0 0 1 0 2 2 2 0 0 0 0 0 2 2 0 2 0 0 1 1 0 1 1 1 0 1 2 0 2 0 2 0 0 2 0 2 0 1 1 0 0 0 0 0 1 0 1 2 1 0 1 1 0 2 2 1 0 0 0 0 0 0 0 0 1 1 0 0 0 0 0 0 0 0 0 0 1 0 0 0 0 2 0 0 0 0 0 2 1 1 0 0 2 1 0 1 1 1 0 0 0 0 0 0 0 0 1 1 2 1 2 1 0 1 0 1 2 1 1 2 0 0 0 0 0 0 1 2 2 1 1 1 1 0 1 1 0 0 2 2 0 2 0 0 2 2 2 2 0 0 0 2 0 2 0 1 0 0 0 0 0 2 0 0 0 0 2 2 0 2 0 0 2 0 0 0 0 0 0 1 1 0 0 0 0 0 0 1 0 0 0 0 2 0 0 2 0 1 0 0 1 2 2 0 0 2 2 0 2 0 1 1 0 2 0 0 1 1 1 0 1 1 0 1 1 0 2 0 0 1 0 1 1 0 1 1 0 2 1 1 0 0 0 0 1 2 0 1 0 0 1 0 0 0 0 0 1 1 0 0 0 2 0 0 0 0 1 0 0 0 2 1 1 0 1 1 1 1 0 1 1 0 0 1 0 1 0 1 0 0 1 2 1 0 1 1 0 0 0 1 0 2 1 1 1 1 2 0 1 1 1 0 0 1 0 0 0 0 2 0 1 1 1 1 1 1 0 1 2 1 0 0 0 2 0 0 0 1 0 1 0 0 1 0 1 1 0 2 1 1 0 0 0 1 1 1 1 1 1 0 0 1 0 0 2 0 1 1 1 1 0 0 0 0 1 2 1 2 1 1 0 1 0 2 0 2 0 1 0 1 0 0 2 0 0 0 2 2 2 0 0 0 2 0 2 2 0 0 1 2 1 1 2 0 0 1 0 0 0 0 0 0 0 2 2 2 1 0 0 1 2 0 0 0 0 1 1 1 0 1 0 2 1 1 1 2 1 0 0 1 0 1 0 1 0 1 0 1 0 1 2 0 1 2 0 1 2 1 1 2 0 0 0 1 0 1 0 1 2 1 1 0 0 0 0 0 1 2 0 1 1 1 1 0 1 1 1 0 0 1 2 1 0 2 2 0 0 0 0 0 0 0 0 0 0 0 0 0 0 0 1 0 0 0 0 2 1 0 0 2 2 0 0 1 2 0 1 1 1 1 0 1 1 0 0 0 0 0 0 1 2 2 0 0 0 1 0 0 0 1 0 1 2 2 2 0 0 1 1 1 2 0 1 2 0 2 1 1 1 0 1 0 2 2 2 1 1 1 1 1 1 2 0 2 0 0 1 0 0 0 0 0 1 1 1 0 2 0 1 2 0 1 0 1 1 1 0 2 2 1 0 0 0 1 0 1 2 1 1 1 0 2 2 0 0 0 0 0 1 0 0 0 0 0 0 0 0 0 1 2 0 0 1 0 1 1 0 2 0 1 0 0 0 0 0 0 0 1 0 0 1 1 0 0 0 0 0 0 0 1 0 2 2 0 0 0 2 0 0 0 2 2 2 1 0 0 1 1 0 1 1 1 1 1 1 2 1 1 0 1 1 1 1 1 1 1 1 1 1 0 0 2 0 2 2 0 0 2 1 0 1 1 1 1 1 0 0 1 0 2 1 1 0 0 0 1 0 2 0 0 0 2 0 0 1 1 0 0 0 0 0 0 2 1 0 2 0 1 2 0 2 0 0 1 1 0 0 0 2 0 0 0 0 1 0 1 0 0 0 2 0 0 0 0 0 0 2 0 0 0 0 2 2 1 1 1 0 0 0 2 2 1 1 0 0 0 0 2 2 2 2 0 0 0 1 2 0 1 1 1 1 2 0 2 0 0 1 0 2 2 0 1 2 1 1 1 0 0 0 1 1 1 0 0 1 0 0 1 0 0 0 1 1 1 1 1 1 0 1 2 0 1 1 1 1 0 1 1 1 0 1 1 0 1 0 0 2 0 0 1 2 0 0 1 1 1 0 0 0 0 0 1 2 0 0 0 0 0 0 0 0 0 0 0 0 0 0 0 0 0 0 0 1 0 2 1
121 1 0 0 1 1 2 2 0 0 0 1 0 0 0 0 0 0 0 2 0 0 0 0 0 0 1 1 1 2 2 1 1 1 1 1 1 2 0 1 1 1 0 0 0 0 0 0 0 0 0 0 0 0 1 1 0 0 0 2 0 0 2 2 0 0 0 0 0 1 1 1 2 1 2 1 0 0 1 0 1 2 1 1 2 0 0 1 1 2 0 0 0 0 2 2 0 0 0 0 0 0 1 0 2 0 2 0 0 2 0 1 1 1 1 1 1 0 1 0 1 0 2 0 0 2 0 0 0 0 0 0 0 0 1 1 0 0 1 0 2 0 0 0 0 0 0 0 0 0 0 0 1 0 0 0 1 1 0 0 1 1 1 2 1 1 0 0 2 0 0 2 0 2 0 1 0 1 1 1 1 1 0 0 1 0 0 1 1 2 0 0 2 1 2 1 0 0 0 0 1 1 0 1 1 2 2 0 1 0 2 2 0 0 1 2 0 1 2 1 0 0 2 2 1 0 1 1 0 1 0 0 0 0 1 0 0 2 0 0 0 0 2 2 0 2 0 0 1 1 0 0 0 0 1 0 0 1 0 0 0 0 0 1 1 0 1 0 1 0 0 2 1 2 0 0 0 1 1 0 0 1 2 2 1 1 2 1 1 2 0 1 2 2 2 0 2 0 0 0 0 0 2 0 0 1 0 0 1 0 1 1 0 2 1 0 0 0 0 0 1 2 1 1 0 0 1 2 2 1 0 2 1 0 0 0 0 1 1 0 1 0 0 0 0 2 0 0 0 0 0 2 0 1 0 1 1 0 1 0 1 1 2 0 2 0 0 1 2 0 0 2 2 2 0 1 2 1 0 1 2 0 0 0 1 0 0 0 0 0 0 2 0 0 1 1 0 1 0 0 0 0 0 0 0 0 0 0 1 0 0 0 0 0 0 0 0 0 0 0 0 1 1 1 0 1 2 1 0 0 0 0 1 1 2 1 0 0 0 0 1 0 1 2 1 2 0 1 1 1 0 0 1 2 1 1 0 1 1 1 2 1 0 1 1 1 1 0 2 0 0 2 2 2 1 0 1 2 2 0 2 1 0 0 1 2 1 2 2 0 1 2 0 1 1 0 0 0 1 0 1 2 2 2 2 0 2 0 0 0 0 0 1 1 0 1 1 2 0 1 1 1 1 0 0 0 0 1 1 1 0 1 0 0 0 0 0 0 0 1 0 1 1 1 1 2 0 0 1 1 0 0 0 1 2 1 1 1 1 1 1 0 1 1 1 0 0 0 0 0 0 0 0 0 0 0 0 1 0 1 2 2 0 1 2 0 0 1 0 1 1 1 1 0 1 0 1 0 0 0 0 1 0 0 1 0 1 0 0 1 1 1 2 2 2 2 0 2 1 1 0 0 0 0 0 1 1 0 0 0 0 0 0 0 0 1 1 0 2 1 1 0 0 2 2 2 2 1 0 2 0 1 0 0 1 1 2 0 2 0 0 0 2 1 1 1 0 2 0 0 0 1 0 0 0 0 0 1 1 1 2 0 2 1 1 2 1 1 0 0 0 0 0 1 0 0 0 0 0 2 0 2 1 0 0 0 2 2 2 1 1 1 1 1 0 0 0 0 0 0 0 0 0 0 0 1 0 1 1 0 1 1 0 1 0 0 0 0 0 0 0 0 0 0 0 0 1 1 0 1 0 0 0 1 0 1 1 0 0 0 0 0 2 0 0 0 2 1 1 1 1 0 0 0 1 1 1 1 0 2 0 0 2 2 2 2 0 2 2 2 0 0 0 1 1 0 0 1 0 2 1 0 0 2 1 0 1 0 0 2 2 0 0 0 0 2 0 2 2 2 2 2 0 2 0 0 1 1 0 0 1 1 0 1 0 1 0 1 0 0 0 0 0 0 0 0 0 0 0 0 2 0 1 0 1 1 1 0 1 0 1 0 0 0 0 0 1 1 1 0 0 0 2 0 0 0 0 1 2 2 2 0 0 0 0 0 0 1 0 0 0 0 0 1 1 0 1 0 1 2 0 1 0 0 2 2 0 2 0 2 0 0 0 0 0 0 0 2 2 2 0 2 0 1 0 0 1 1 0 1 0 0 0 1 0 1 0 0 0 0 0 0 1 1 1 1 0 1 0 0 1 0 2 0 0 0 0 0 0 0 0 0 2 0 2 0 0 0 1 1 0 0 0 0 0 1 0 0 0 0 0 0 0 0 0 0 0 0 0 0 0 0 1 2 0 0 0 1 2 0 1 0
122 0 0 0 0 0 0 2 0 0 0 1 0 0 0 0 0 0 1 1 1 1 0 0 0 0 1 2 2 2 2 2 1 1 0 0 1 1 0 0 0 1 0 0 0 0 0 0 0 1 0 1 1 1 0 2 1 0 1 0 1 1 1 2 1 1 1 0 0 0 0 0 1 1 1 1 1 0 1 0 1 2 2 0 2 0 0 1 2 2 1 1 1 0 1 1 0 2 0 2 1 0 0 0 2 1 2 1 1 1 0 1 0 0 0 0 0 0 2 0 1 1 2 0 0 0 0 1 0 1 2 1 0 0 1 0 0 0 0 0 2 0 0 0 0 0 0 0 2 2 0 0 0 1 0 0 1 0 0 0 0 0 0 2 2 2 0 1 2 0 0 2 1 1 1 0 0 1 1 1 1 1 1 1 1 1 1 1 0 1 0 1 2 1 1 2 1 1 0 0 0 0 0 2 1 1 1 0 1 0 2 1 1 0 1 2 0 1 1 1 1 2 0 0 0 0 2 0 0 0 0 0 0 0 2 0 0 2 0 0 0 0 2 2 0 2 0 0 1 1 1 1 0 1 0 0 1 1 0 0 0 0 0 0 1 0 1 0 2 1 0 0 0 2 1 1 0 1 0 0 0 1 2 2 0 2 0 1 0 2 0 1 0 2 1 1 2 1 1 0 2 0 2 0 1 1 0 0 0 1 0 1 0 2 2 0 2 0 1 1 0 1 0 0 0 0 1 2 2 1 0 1 0 0 0 0 0 2 0 0 0 0 2 0 0 1 0 1 1 0 1 1 0 2 0 0 0 0 0 2 0 1 1 0 1 1 0 2 1 0 1 1 1 1 1 0 2 1 0 0 0 2 1 0 1 0 0 0 0 1 1 1 1 0 1 1 0 0 1 1 1 1 0 1 1 0 0 0 0 2 0 1 0 1 1 2 0 0 0 0 0 2 0 0 0 1 2 0 1 0 0 1 0 1 1 0 0 1 0 0 1 1 1 0 0 1 1 1 1 1 0 0 0 2 0 0 0 2 1 2 0 2 0 1 0 1 1 0 2 0 0 1 1 1 1 1 1 1 2 0 2 1 0 0 2 0 0 0 2 0 1 2 2 1 0 0 0 2 2 0 2 2 2 2 1 1 1 0 0 0 0 1 0 2 0 0 0 2 1 1 1 2 2 0 0 1 1 1 0 2 0 2 0 0 0 0 2 0 1 1 1 0 1 1 1 1 0 0 0 1 0 0 0 2 2 1 0 0 0 0 0 0 0 2 0 1 1 1 0 1 1 1 0 0 0 0 0 1 0 2 2 0 0 1 2 1 1 1 0 0 0 0 0 1 1 0 1 1 2 0 0 0 0 0 1 1 1 0 0 1 0 0 1 2 1 1 0 1 0 1 0 1 0 0 0 0 0 1 0 0 1 1 1 0 0 1 0 0 2 0 1 1 0 1 0 0 2 0 1 1 0 2 1 2 2 0 0 1 2 0 0 0 1 0 0 2 0 1 1 1 0 1 0 0 1 0 1 1 0 2 1 1 1 1 0 1 1 1 1 2 0 0 0 1 0 0 0 1 0 1 1 0 0 1 1 0 1 1 1 0 0 0 0 2 0 0 0 0 0 0 0 0 0 0 1 0 0 0 0 0 0 0 0 1 0 1 2 1 1 2 0 2 0 0 0 0 0 1 0 0 0 0 1 1 0 0 0 0 1 0 0 1 2 1 0 0 2 1 2 1 1 0 0 1 0 0 1 0 0 1 0 2 1 1 1 1 1 2 1 2 0 1 0 1 1 0 0 1 0 1 1 0 0 1 0 1 1 0 1 2 2 0 0 1 0 2 1 2 0 0 0 0 0 2 0 0 0 1 0 0 0 0 0 0 0 2 0 0 0 0 0 0 0 1 2 0 2 0 0 0 2 0 0 0 2 0 0 0 0 0 1 0 1 0 1 2 0 0 0 0 0 0 2 0 0 0 0 1 2 2 2 0 0 0 0 2 2 0 0 0 1 0 0 1 2 1 1 0 1 1 0 1 1 0 1 2 0 1 1 1 1 0 1 0 2 2 0 1 0 0 0 0 0 1 0 0 0 1 0 0 0 1 1 1 0 0 1 0 0 0 0 0 2 1 0 1 0 0 0 0 2 0 0 2 2 0 2 1 0 2 0 0 0 0 2 0 0 0 1 1 0 0 0 0 0 1 0 0 0 0 0 0 0 0 0 0 0 1 0 1 0 0 0 2 0 0 0 0 0 0 0 0
123 1 0 0 0 0 0 0 0 1 0 0 0 1 0 1 0 0 0 2 0 0 0 0 0 0 1 0 1 1 0 2 0 0 2 0 2 2 0 1 1 0 0 0 0 0 0 0 0 0 0 0 0 0 2 1 0 0 1 0 1 1 2 1 0 0 0 0 0 1 1 1 1 2 1 2 1 0 0 0 1 1 2 0 1 0 0 2 2 2 1 1 1 0 1 2 0 1 0 1 0 1 2 0 2 0 2 2 2 0 0 2 1 1 1 1 1 0 2 0 1 0 2 2 2 0 2 1 1 0 0 0 0 0 1 1 1 0 0 0 1 1 0 0 2 0 1 0 0 1 0 0 2 0 0 0 0 0 0 0 1 1 0 2 1 2 0 0 0 1 1 1 0 1 1 2 1 1 1 1 1 2 0 0 1 0 0 1 1 1 1 1 2 1 1 2 0 1 1 0 0 0 0 2 1 1 1 1 1 0 1 1 2 0 2 2 1 2 2 2 0 0 2 2 0 0 1 1 1 1 1 0 0 0 2 0 0 2 0 0 0 0 2 1 0 2 1 0 1 0 0 0 1 0 0 1 1 2 0 0 0 0 0 0 0 0 0 0 1 0 0 2 1 2 0 1 0 2 2 0 0 0 1 2 0 0 0 1 0 2 0 1 0 2 2 2 2 2 0 1 2 1 1 1 0 0 0 0 0 0 0 0 0 2 1 1 0 0 0 0 2 1 1 2 0 0 0 0 0 1 0 0 0 0 0 1 0 1 0 0 0 0 1 0 0 0 1 0 2 0 0 0 0 0 0 2 0 0 0 1 0 2 1 0 1 0 0 2 1 0 1 1 0 0 0 0 2 1 0 1 1 0 1 0 0 0 0 0 0 0 0 1 1 0 1 1 1 0 1 1 1 1 0 1 1 0 1 1 0 2 0 0 0 0 0 0 0 0 0 0 2 1 0 1 1 2 1 1 0 0 1 0 2 2 2 0 0 0 0 0 2 0 1 0 0 2 0 0 0 0 0 0 0 2 1 0 0 2 0 2 0 2 0 0 0 0 0 1 1 0 0 1 1 1 0 0 0 1 2 0 1 2 0 1 1 2 0 1 1 0 1 1 1 2 0 0 0 2 2 0 0 2 2 1 2 0 2 1 0 0 0 1 1 0 0 2 0 1 0 2 2 1 2 1 1 2 1 0 1 1 1 0 0 0 0 0 2 0 0 0 2 0 0 0 0 1 0 1 1 2 1 0 1 2 2 0 0 1 0 0 0 0 0 2 0 2 2 0 0 0 0 0 0 0 0 0 0 2 0 1 2 0 0 0 2 1 1 1 0 1 1 1 1 0 1 0 0 0 0 0 0 2 1 1 0 1 2 0 0 1 1 0 0 2 0 2 0 0 0 0 0 0 1 1 1 0 0 1 0 0 0 1 2 0 0 0 1 0 2 2 1 0 0 1 1 1 2 0 0 0 0 2 2 2 2 0 0 0 1 0 0 0 1 0 2 2 0 2 0 1 0 1 1 0 1 0 1 1 1 1 2 0 1 1 0 1 1 1 0 1 1 1 0 0 0 0 0 1 1 1 0 1 0 0 1 0 2 2 2 0 0 0 0 2 0 0 0 1 1 1 0 0 0 0 1 2 0 0 0 0 0 0 1 1 0 1 1 1 0 1 0 0 0 0 0 1 1 1 0 1 1 1 2 1 0 1 0 0 2 0 0 1 2 0 0 1 1 1 1 2 0 0 0 0 0 0 2 1 1 0 0 2 0 0 0 2 0 2 1 2 0 1 1 2 2 0 0 0 0 0 0 0 0 0 0 1 0 0 1 2 2 0 0 2 0 2 2 1 2 2 1 2 0 1 0 0 1 1 0 1 1 1 1 0 0 1 0 1 0 0 0 1 0 0 1 1 0 0 0 0 2 0 1 0 2 0 0 0 0 0 1 0 0 0 0 1 0 0 1 0 0 0 1 1 0 1 0 1 2 1 1 1 0 0 0 0 0 0 0 0 0 0 1 1 1 1 2 0 0 0 0 2 0 0 1 2 0 0 1 1 0 0 1 0 1 1 0 0 1 1 0 1 0 2 1 2 1 1 1 0 0 1 0 1 0 0 0 0 1 1 0 0 0 1 2 1 0 1 0 0 1 0 0 2 2 0 1 1 0 0 0 1 1 0 1 0 1 2 2 0 2 0 0 0 0 1 0 0 2 0 0 0 0 0 0 0 0 1 0 1 1 0 1 1 0 0 0 0 0 1 2 2
124 1 0 0 0 0 0 0 0 1 0 1 1 1 0 0 0 0 1 1 1 1 1 2 1 1 1 1 2 2 2 1 2 2 0 0 1 2 0 1 1 1 1 1 0 1 0 1 0 1 0 2 1 0 0 1 0 0 0 1 1 1 2 1 0 0 0 0 0 0 0 0 2 1 2 1 0 0 1 0 2 2 1 1 2 0 0 0 2 2 0 1 0 0 0 2 1 1 0 1 1 0 2 0 2 0 2 2 2 0 0 2 1 1 1 1 1 0 1 0 1 0 2 1 1 0 1 2 1 1 1 0 0 0 0 0 0 0 0 0 1 1 0 0 1 0 1 0 1 1 1 0 0 0 0 0 0 1 0 0 1 1 0 1 1 1 0 2 0 0 0 1 0 1 2 0 0 1 1 1 1 1 0 1 0 0 0 1 0 1 0 0 1 1 1 1 1 1 0 0 0 0 0 2 2 0 0 1 2 0 1 1 1 0 0 2 0 0 2 1 1 1 2 2 0 0 1 2 1 1 1 1 1 1 1 1 1 2 0 0 0 0 2 2 0 2 0 0 1 0 0 1 0 0 0 0 1 0 0 0 0 0 0 0 0 0 0 0 2 1 0 0 0 1 0 0 1 0 0 0 0 1 0 1 0 1 0 2 2 2 0 1 1 2 1 1 1 1 0 0 0 0 2 0 0 0 2 0 1 0 0 2 0 1 2 1 0 1 1 1 0 2 2 1 1 0 2 1 0 2 0 1 0 0 0 0 0 1 2 1 1 1 1 0 0 1 1 1 1 0 0 2 0 1 0 1 1 0 0 1 0 0 0 0 0 1 0 2 1 0 1 1 1 1 1 0 2 0 0 2 2 1 0 1 1 0 0 0 0 1 1 1 0 0 2 0 1 1 1 1 1 1 0 1 2 1 0 2 0 2 0 1 0 1 1 2 1 0 0 0 0 2 1 1 0 1 1 2 1 0 2 0 0 1 0 0 1 0 0 0 1 1 1 2 2 2 0 0 0 0 0 1 0 2 0 0 0 2 0 2 0 2 0 0 0 0 0 1 1 0 0 1 2 2 2 0 1 2 1 2 1 0 0 0 1 2 1 1 2 0 2 2 0 1 1 0 0 0 2 1 1 2 2 2 2 0 2 0 0 0 0 0 0 1 1 0 0 2 1 1 1 2 2 1 1 2 1 2 0 2 0 2 0 1 2 0 1 0 1 1 1 0 1 0 0 1 1 0 0 0 1 0 0 1 2 2 1 1 0 1 1 0 1 1 1 0 0 1 0 1 1 1 2 0 2 0 2 2 0 2 2 2 0 0 1 0 0 1 1 1 0 0 0 1 1 0 0 0 0 0 0 1 0 1 1 0 1 1 1 1 0 0 0 1 0 1 0 0 0 0 1 0 0 1 0 1 1 0 0 0 0 2 0 0 0 1 0 2 2 1 0 0 1 2 2 1 1 0 0 2 0 1 1 0 2 0 2 0 2 0 0 0 0 0 2 2 1 1 1 0 1 1 1 0 0 0 0 0 2 1 0 0 1 1 1 1 0 1 0 0 0 0 1 1 1 1 0 1 0 2 1 0 0 1 1 0 1 1 2 0 1 0 0 1 1 1 0 1 1 1 0 0 0 1 1 1 1 1 0 0 0 0 0 2 0 0 1 1 1 2 1 2 0 0 0 1 1 0 0 0 0 0 0 0 0 2 0 0 1 0 0 0 2 0 0 0 2 1 1 2 0 0 0 0 0 0 1 2 2 2 0 1 0 0 0 1 0 2 2 2 0 1 2 2 2 0 0 1 1 2 1 0 0 2 1 0 2 1 0 1 1 0 1 1 1 2 2 2 1 1 1 2 0 2 0 0 1 1 0 0 0 0 1 0 0 1 0 0 0 0 0 0 1 0 2 0 1 0 0 0 1 0 0 0 2 0 0 0 0 0 0 0 0 0 1 1 1 0 1 0 0 0 2 1 0 0 0 0 1 1 1 0 0 0 0 0 0 0 1 0 1 0 0 1 1 0 2 0 0 1 1 2 0 0 0 0 2 0 0 0 0 0 1 0 1 1 0 0 1 1 0 1 0 1 2 0 1 1 0 0 0 0 0 2 0 0 0 2 2 0 0 0 1 2 2 1 0 0 0 1 0 0 1 1 1 1 1 0 0 0 0 1 1 0 1 1 2 0 1 0 1 0 0 0 0 0 0 0 2 0 0 0 0 1 0 0 0 0 0 0 0 0 0 2 1 0 0 0 1 0 0 0
125 1 0 0 0 0 0 1 0 0 0 0 0 1 1 0 1 0 2 0 0 0 0 0 0 0 0 2 2 2 2 0 0 2 1 0 2 2 0 1 1 1 0 0 0 0 0 0 0 0 0 0 0 0 1 0 0 0 0 1 0 1 1 0 0 0 0 0 0 0 0 1 1 2 1 2 1 0 0 0 1 2 1 1 1 0 0 1 1 2 1 1 2 1 0 0 0 1 1 0 0 0 0 0 1 1 1 0 0 2 0 1 1 1 1 1 1 0 0 0 1 0 2 1 1 0 1 0 0 0 0 0 0 0 1 1 0 0 1 0 2 0 1 0 0 0 0 0 1 1 0 0 0 1 0 0 1 1 0 0 1 1 0 1 1 2 0 1 1 1 1 1 0 1 0 0 0 1 0 0 0 1 0 0 1 0 0 0 0 2 0 0 1 1 2 2 0 1 0 0 2 2 0 2 2 1 1 0 1 0 0 1 1 0 2 2 0 0 1 1 0 0 0 2 0 0 0 2 0 2 0 0 0 0 1 0 0 2 0 0 0 0 2 2 0 2 0 1 1 1 0 0 0 0 0 0 0 0 0 0 0 0 0 0 2 2 0 0 2 0 1 0 0 2 0 0 1 2 2 0 0 0 2 1 0 1 1 2 0 2 0 0 1 1 1 0 2 1 1 0 1 0 2 0 0 0 2 0 0 0 0 2 0 2 1 1 0 0 1 1 0 2 1 1 1 0 1 2 1 1 0 1 0 0 0 0 0 2 0 0 2 1 2 0 0 0 1 2 2 2 0 0 0 2 0 0 2 0 0 2 0 2 0 1 0 0 0 1 2 1 0 2 0 0 0 0 1 1 2 2 0 0 0 1 1 0 0 0 0 0 1 1 1 0 1 1 1 1 0 0 0 0 0 1 1 0 1 0 1 2 1 1 0 1 1 2 1 0 1 0 0 1 0 1 0 0 1 1 0 0 1 0 0 0 1 1 1 1 0 1 1 1 1 1 0 2 0 0 1 1 0 1 0 2 0 0 0 2 2 2 1 2 0 0 0 1 0 2 1 1 1 2 1 1 2 0 1 1 2 0 1 2 0 0 2 2 0 1 2 0 1 2 0 1 1 0 1 0 0 0 1 1 0 0 0 1 2 0 0 0 0 2 1 0 0 2 0 1 0 1 1 1 2 1 1 2 0 2 0 2 0 2 0 0 1 0 2 0 0 0 0 1 0 0 0 2 0 0 1 1 0 0 0 2 2 1 1 1 0 0 0 0 1 2 1 0 0 1 0 1 1 1 1 0 1 0 1 1 0 1 1 0 1 1 0 0 0 1 0 1 1 1 0 1 1 0 1 2 2 0 1 0 1 0 0 0 0 0 0 1 0 0 0 1 0 0 0 0 0 0 1 0 0 0 0 1 1 2 0 0 0 1 0 0 0 2 0 0 2 2 1 1 0 1 2 2 2 0 1 1 0 2 1 0 0 1 2 1 1 0 0 0 1 1 1 1 0 2 1 0 1 1 0 0 1 0 1 0 2 0 2 0 1 0 0 2 2 1 0 1 0 0 0 1 0 0 1 1 0 2 1 1 0 0 0 0 2 2 1 0 0 0 0 2 0 0 0 1 0 1 0 1 0 1 1 1 0 0 0 0 0 0 0 2 0 1 0 1 1 2 1 1 0 1 0 0 2 1 0 1 0 1 0 0 0 0 1 1 1 1 1 0 2 0 0 0 2 2 1 2 0 0 0 0 0 1 1 2 2 2 1 1 0 0 0 1 0 2 1 2 0 1 1 2 2 0 1 1 0 2 2 0 0 2 0 0 2 0 0 2 1 0 1 0 1 2 1 1 1 1 1 1 0 2 0 0 0 1 0 0 2 1 2 0 0 2 0 1 0 0 1 1 0 0 2 1 0 0 0 0 2 0 1 0 1 0 1 1 0 0 1 0 1 1 2 1 0 0 0 0 1 0 2 0 0 0 0 0 1 0 1 0 0 0 0 0 0 0 0 1 0 0 0 1 0 0 2 0 1 0 1 2 1 0 1 1 1 1 1 2 0 0 0 0 0 0 0 2 2 2 0 2 0 1 2 2 1 2 2 0 2 0 0 2 0 0 0 1 1 0 0 0 2 2 2 0 2 1 0 0 2 0 2 0 0 0 0 0 0 0 0 0 2 0 2 2 2 0 1 1 0 0 1 0 0 0 0 0 1 1 0 0 1 2 0 1 1 2 1 1 1 1 0 2 0 0 0 0 1 0 0 0
126 0 0 0 0 0 1 2 1 0 0 1 0 1 0 1 1 0 1 1 1 0 0 0 0 0 1 0 2 2 2 1 1 1 0 0 1 1 0 0 0 1 0 0 0 0 0 1 0 2 1 2 0 0 2 0 0 1 2 1 0 1 2 1 1 2 1 0 0 0 0 1 0 2 0 2 2 0 0 0 1 2 2 0 1 0 0 0 2 2 0 1 1 0 2 2 0 1 0 1 1 0 1 0 2 1 2 0 1 1 0 1 0 0 2 2 1 0 2 0 1 1 2 1 0 1 1 1 0 1 1 1 0 0 0 0 0 0 1 0 0 2 1 0 0 0 0 0 1 1 0 0 0 0 1 1 1 0 2 2 0 0 0 2 1 1 1 1 0 0 0 1 0 1 0 0 0 1 1 1 1 2 2 2 2 2 2 1 0 1 0 1 0 0 0 1 1 0 0 0 1 1 0 1 1 1 1 1 1 0 0 2 1 0 2 2 0 2 1 1 1 1 2 2 0 0 2 1 0 1 0 1 0 0 2 0 0 2 0 0 0 0 1 1 0 0 1 0 2 0 0 0 0 0 0 1 1 1 0 0 0 0 0 0 1 0 0 0 2 0 0 2 1 2 0 0 0 2 2 0 0 0 2 2 1 1 2 0 0 2 0 1 0 1 0 0 2 0 0 0 0 0 2 0 1 0 1 2 1 0 1 2 0 2 1 1 1 0 2 2 0 2 1 1 1 0 1 0 1 1 0 1 1 1 0 0 0 2 0 0 0 0 0 0 0 1 1 0 2 1 0 0 0 1 0 1 0 0 0 1 0 1 2 0 2 0 1 2 1 0 1 1 0 0 0 0 0 1 0 1 2 0 1 0 1 1 1 0 0 0 0 1 1 0 2 0 0 0 0 0 0 0 0 1 1 0 1 0 0 1 0 1 0 1 0 1 0 0 0 0 1 2 0 2 2 2 1 0 0 1 1 0 0 0 0 0 1 1 0 1 0 0 2 0 0 1 1 0 0 1 0 0 1 2 1 1 0 1 0 1 1 1 1 0 0 1 1 1 1 0 0 1 2 2 2 0 2 2 2 0 2 1 0 0 1 2 1 0 2 1 1 2 2 1 0 0 0 1 2 0 0 2 1 0 1 2 2 0 0 0 0 0 1 0 1 1 1 2 1 0 0 2 2 0 0 1 0 0 1 1 1 0 0 0 0 1 2 1 1 2 1 0 1 0 0 1 0 2 2 2 1 0 0 1 2 1 1 0 1 0 0 1 1 1 1 0 0 0 0 0 0 1 0 0 0 0 1 2 0 2 2 0 0 1 1 0 0 1 0 0 0 0 0 0 0 0 0 2 2 0 1 0 0 0 2 0 0 0 1 0 1 0 0 0 0 0 1 1 0 1 1 0 0 1 1 0 0 1 0 0 0 1 0 0 0 1 0 1 2 1 0 0 2 2 2 1 2 1 0 1 1 1 1 1 2 0 1 0 2 1 1 1 2 1 1 1 1 1 2 0 0 1 0 0 0 0 0 0 1 1 1 0 0 0 0 1 1 2 2 2 0 0 0 2 0 1 0 0 0 1 0 1 0 0 0 0 2 1 2 0 0 0 0 2 0 0 0 1 0 1 0 1 0 0 2 2 0 0 2 0 1 1 0 2 0 1 0 1 0 1 0 0 0 0 0 0 1 0 0 0 0 0 1 0 0 0 0 0 1 0 0 1 2 0 1 0 2 0 1 1 1 0 1 1 0 1 1 2 2 2 0 1 1 1 1 1 0 1 1 1 1 1 1 2 1 1 0 0 0 1 0 0 0 2 1 1 1 0 0 2 2 0 2 0 1 0 0 2 1 1 1 2 0 2 0 0 0 1 0 0 2 2 1 0 0 1 0 1 0 0 1 1 0 0 0 0 0 0 0 2 1 0 2 0 0 1 2 0 1 0 0 0 1 0 1 1 1 0 2 0 0 0 1 0 0 1 1 0 0 0 2 0 1 1 0 2 1 0 0 0 2 0 1 1 2 2 2 0 0 0 1 1 0 0 1 1 1 1 0 1 0 0 0 0 0 0 0 0 1 0 0 1 0 1 2 0 1 1 0 0 1 0 1 2 1 0 1 0 0 0 0 0 2 1 1 1 0 0 1 0 0 0 1 0 1 0 1 1 0 1 0 0 1 0 2 1 1 0 2 1 0 0 0 0 1 0 1 0 1 0 0 0 0 1 0 0 1 1 0 1 1 0 1 2 0 0 0 1 1 1 2 1
127 0 1 0 0 1 2 1 0 1 0 0 0 2 0 2 0 1 2 1 0 0 1 2 1 1 0 0 2 0 0 2 1 1 1 0 2 1 0 0 0 2 0 0 0 0 2 0 0 0 0 0 0 0 2 0 0 0 0 1 1 0 0 0 0 0 0 1 0 0 0 1 2 2 1 2 1 0 0 0 0 2 1 1 1 0 0 0 2 2 0 0 1 1 1 2 1 1 1 0 0 1 0 0 2 0 2 0 0 2 0 1 0 0 2 2 1 1 2 0 0 0 2 1 1 0 0 1 0 1 0 0 0 0 0 0 0 0 1 0 1 0 1 0 2 0 1 0 2 2 0 0 1 1 1 0 1 0 0 0 1 1 0 2 1 2 1 1 1 0 0 2 0 1 0 2 1 2 0 0 1 2 0 0 1 0 1 1 1 1 0 0 1 0 0 1 1 1 0 0 0 0 1 0 0 1 1 1 1 0 0 1 2 0 2 2 0 0 2 2 0 0 2 1 0 1 0 2 0 2 1 0 0 0 0 0 0 2 0 0 0 0 2 1 0 1 0 0 2 0 0 0 0 0 1 0 0 1 1 1 1 0 0 0 1 0 1 0 1 0 0 2 1 1 0 0 1 2 2 0 1 1 1 2 0 2 0 1 1 2 0 1 1 2 2 1 1 0 0 0 0 0 2 0 1 0 1 0 0 0 0 2 0 0 2 0 0 0 2 2 0 2 1 2 2 0 2 1 0 1 0 1 1 0 0 0 0 1 0 1 0 1 0 0 0 1 1 0 2 2 0 0 0 0 0 2 0 0 0 2 0 2 1 0 1 1 0 2 1 0 1 1 0 0 0 0 2 2 1 2 0 1 0 0 1 0 0 0 0 1 0 2 0 0 2 0 1 0 0 1 0 1 0 1 1 0 1 0 0 2 0 0 0 0 1 1 1 1 0 1 0 1 1 1 1 1 1 1 0 0 1 0 0 0 0 0 1 0 0 1 0 1 2 0 0 1 1 0 0 0 0 1 1 2 1 1 0 2 0 2 0 2 0 1 1 2 2 1 2 1 1 1 2 2 1 1 0 2 2 1 1 2 0 1 1 1 1 1 2 0 2 1 0 1 1 0 0 0 1 1 1 2 1 1 1 1 1 0 1 0 0 1 1 1 0 1 1 2 0 1 1 2 0 0 0 0 0 1 0 1 0 1 0 1 1 1 1 0 1 2 0 0 2 0 0 2 0 2 2 2 1 0 0 2 2 0 0 0 0 1 1 0 1 1 1 0 0 1 0 1 1 1 2 0 2 0 2 2 0 2 2 0 1 1 0 0 0 1 0 1 1 0 0 0 1 0 0 0 0 0 0 2 0 1 2 0 1 0 0 1 1 0 1 2 1 1 0 2 1 1 1 1 1 2 1 1 1 1 0 0 0 1 1 0 0 1 0 1 1 1 0 1 0 1 2 1 1 0 0 2 0 2 1 0 1 0 1 0 2 0 0 0 1 1 0 1 0 2 0 1 1 0 0 0 0 0 0 0 2 0 1 0 2 0 0 2 2 2 1 1 1 1 0 1 0 0 0 0 0 0 0 0 0 0 2 0 2 1 1 0 0 0 0 2 0 1 0 1 1 1 0 0 0 0 1 1 0 0 0 0 0 0 0 2 0 0 0 1 0 1 0 0 0 0 0 0 1 1 0 0 0 0 0 0 0 1 1 2 2 2 2 1 2 1 0 1 2 2 2 2 0 0 1 0 0 0 1 0 0 0 1 2 0 0 0 2 0 2 0 2 0 2 1 1 0 1 0 0 0 1 1 0 0 1 0 0 2 0 1 2 2 0 0 1 0 2 2 1 1 1 1 1 0 2 0 0 1 2 0 0 0 0 1 0 0 1 0 2 1 0 1 2 2 0 2 0 2 1 0 0 2 0 1 0 1 0 1 0 1 0 2 0 0 0 0 1 0 0 1 0 0 0 2 1 0 0 0 1 2 0 0 1 0 0 0 0 0 1 0 0 0 0 1 1 2 1 2 0 0 0 0 2 0 0 0 0 2 0 0 1 0 1 0 0 1 1 0 0 1 0 0 1 0 1 1 1 1 1 0 1 0 1 0 2 0 0 0 1 1 1 1 1 2 2 2 1 1 2 0 1 0 0 2 0 0 0 0 0 0 0 0 0 0 0 1 0 1 0 0 0 2 0 0 0 0 2 0 0 1 0 0 0 1 1 0 1 1 0 1 0 0 0 1 1 0 0 0 0 1 1 1 0
128 0 0 0 0 1 1 0 0 2 0 0 0 1 0 0 0 0 1 1 1 1 0 0 0 0 2 1 1 2 2 0 0 0 2 2 2 1 0 0 0 1 2 2 0 1 1 0 0 1 0 0 1 1 0 1 0 0 2 0 1 0 0 0 1 1 1 1 0 0 0 2 2 1 2 1 0 0 1 1 1 2 2 1 1 0 0 0 2 2 0 1 1 0 1 2 0 0 0 1 0 1 1 0 2 1 2 1 1 1 1 2 1 2 2 2 2 0 0 0 2 0 2 1 0 2 0 1 0 0 2 0 0 0 1 1 1 0 0 0 0 2 0 0 1 0 0 0 1 1 1 1 1 0 0 0 1 0 0 0 1 1 0 2 0 2 0 0 0 0 0 0 2 0 0 1 0 0 1 0 0 0 0 0 1 0 0 2 0 0 0 2 1 1 1 1 1 0 0 0 0 0 0 1 1 1 1 0 1 0 0 1 2 0 2 2 0 2 1 1 1 1 1 2 1 0 2 2 0 2 1 0 1 1 1 0 0 2 0 0 0 0 2 1 0 1 1 0 2 0 0 0 0 0 0 0 0 2 1 1 1 0 0 0 1 0 1 0 0 0 1 2 1 2 0 0 1 1 1 0 1 1 2 2 0 1 0 2 1 2 0 2 2 2 2 0 0 0 0 0 1 0 2 0 1 1 0 1 0 0 0 1 0 1 0 0 0 1 1 1 1 2 2 0 1 0 1 1 1 1 0 2 1 1 0 1 0 1 1 1 1 0 1 1 0 0 2 0 2 1 0 0 1 2 1 0 0 0 0 1 0 2 2 0 2 1 1 1 2 1 0 2 0 0 0 1 1 1 1 1 2 0 0 0 2 0 1 0 0 1 0 0 0 0 2 0 0 0 0 1 1 2 0 1 2 1 0 0 0 2 0 0 0 0 1 1 1 0 0 0 0 2 1 1 0 0 1 1 0 1 1 0 0 0 0 0 2 1 0 0 0 2 1 1 1 2 0 0 0 1 0 0 1 2 1 1 0 2 0 2 0 2 0 0 0 0 0 1 1 0 0 1 2 2 2 0 2 2 2 1 1 2 0 0 1 1 1 2 2 0 1 2 1 1 1 0 0 1 2 0 0 2 1 1 1 1 1 0 1 0 1 0 0 1 1 0 0 2 0 1 1 2 2 1 1 2 0 1 1 1 1 1 0 1 1 0 2 0 2 2 1 0 1 1 1 1 0 0 1 1 0 1 0 2 2 0 0 0 1 0 0 1 1 1 1 0 0 1 1 0 0 0 0 0 0 0 0 2 0 2 2 0 0 1 1 0 0 1 0 1 0 0 2 0 1 0 0 0 0 0 0 1 0 0 1 1 1 0 0 1 0 0 0 0 0 0 0 2 0 0 0 0 1 1 1 0 1 2 0 0 1 1 1 1 1 0 1 1 2 1 0 1 0 1 2 1 1 0 0 1 0 1 0 1 1 1 1 0 1 0 0 0 1 0 2 2 1 2 0 2 0 0 0 0 0 0 1 0 2 0 2 0 2 0 0 1 2 1 0 1 0 0 0 2 0 1 0 0 0 0 0 0 0 1 2 1 0 2 1 0 2 0 0 1 0 1 0 0 0 0 0 0 0 0 1 1 0 0 1 0 0 0 0 2 0 2 1 1 0 1 0 1 0 1 0 0 1 1 0 0 0 0 1 0 0 0 2 0 1 0 0 0 2 0 0 0 2 1 2 1 1 0 0 1 1 1 0 2 2 2 1 1 0 0 0 2 0 2 0 2 0 2 1 1 1 0 0 0 1 1 0 0 0 2 1 1 1 1 0 1 1 1 1 1 1 2 2 2 2 2 1 2 0 2 0 0 0 1 0 0 1 1 0 2 2 1 0 0 0 1 0 1 1 0 1 0 1 0 0 0 2 0 0 0 2 0 0 0 0 0 0 0 0 1 1 0 2 0 0 0 0 0 2 0 0 1 0 0 2 1 1 0 1 1 0 1 0 1 0 0 1 0 1 0 2 0 1 0 0 0 0 1 0 1 1 1 0 1 0 2 0 1 2 0 1 1 0 1 2 2 0 2 0 2 1 1 2 2 0 0 0 1 1 2 1 0 0 1 2 1 0 0 1 2 2 1 1 1 1 1 0 0 1 1 1 0 1 2 0 1 0 0 0 1 0 0 2 1 1 0 2 0 0 0 1 1 0 0 1 0 0 0 0 0 0 0 0 1 0 2 1 0 1 2 0 0 0 0 1 0 0 0
129 1 0 0 0 0 1 0 0 1 0 0 0 1 0 1 0 1 1 2 1 1 0 0 0 0 0 1 1 2 2 0 0 0 1 1 1 1 1 0 0 1 0 0 0 0 0 0 0 1 1 1 0 0 1 1 0 0 1 0 0 0 2 2 0 0 0 1 0 0 0 1 1 2 1 2 1 0 0 0 0 2 1 1 1 0 0 1 2 2 0 0 0 1 1 2 1 2 1 1 1 0 2 0 2 0 2 1 1 1 0 2 0 0 2 2 1 0 1 0 2 0 1 0 0 1 0 1 0 1 2 0 0 0 0 0 0 0 0 0 1 1 0 1 0 0 0 0 0 1 0 0 2 0 1 0 0 1 0 0 1 1 0 2 2 2 0 0 1 1 0 0 0 2 0 1 0 0 0 0 0 1 0 0 2 1 1 0 0 2 0 0 2 0 0 2 1 0 1 0 0 0 0 2 2 0 1 1 1 0 2 0 2 1 1 2 0 0 0 1 1 1 2 1 0 1 1 2 0 1 0 0 0 0 0 0 0 2 0 0 0 0 2 2 0 2 0 0 1 0 0 0 0 0 0 0 0 1 0 0 0 0 0 0 0 0 1 0 1 0 1 2 2 2 0 0 0 1 1 0 1 1 2 2 0 2 1 1 1 2 0 1 2 2 2 0 2 0 0 0 1 0 2 0 0 0 1 0 0 0 1 2 0 2 1 0 1 0 0 0 1 2 0 1 2 0 1 2 1 1 0 1 1 0 0 0 0 2 0 1 1 1 1 0 1 1 1 0 2 1 0 0 1 2 1 0 1 0 1 1 1 2 1 1 1 0 1 2 2 0 0 2 0 0 0 1 1 0 1 2 2 1 0 0 2 1 1 0 0 0 1 2 1 0 1 1 1 0 1 1 0 1 0 1 1 0 1 2 0 2 0 0 0 0 0 0 0 1 0 0 0 1 1 1 0 1 1 1 0 0 0 0 0 1 1 0 1 1 0 1 2 0 1 0 0 1 0 0 0 1 0 0 1 2 1 1 0 2 1 2 1 2 0 0 0 0 0 2 2 2 1 1 2 2 1 0 0 2 2 0 1 1 0 1 1 2 0 0 2 0 1 2 1 2 0 0 0 1 1 0 1 2 1 1 1 1 2 0 0 0 0 0 1 0 1 1 0 2 0 1 1 2 1 0 0 1 0 0 0 2 0 0 1 1 1 0 1 0 1 1 0 2 2 1 1 2 0 1 1 1 0 0 0 2 1 1 0 0 0 1 1 0 0 2 0 0 0 0 0 0 1 1 1 0 0 1 1 2 0 2 2 1 0 1 1 0 0 1 1 1 1 0 1 0 2 1 1 1 0 0 0 2 0 0 0 1 1 0 0 2 0 0 0 0 0 0 0 1 0 0 1 0 0 0 0 2 2 1 0 0 0 1 0 0 0 2 0 1 2 1 0 0 0 0 2 0 2 0 0 1 0 2 0 0 0 0 2 0 2 0 0 0 1 1 1 1 0 2 0 1 1 0 0 1 1 1 1 0 2 0 1 0 1 1 0 1 1 2 0 1 0 0 0 1 0 0 1 0 0 1 1 1 0 0 1 0 1 1 1 0 1 0 0 1 1 1 0 1 1 1 0 0 1 0 1 1 1 0 1 0 1 1 0 2 0 1 0 0 1 1 1 1 1 0 0 0 1 0 0 1 1 1 1 1 0 2 0 1 1 1 1 0 2 0 0 0 2 0 0 2 0 0 1 1 1 1 1 0 0 0 0 2 0 0 0 2 0 1 1 1 1 1 1 2 2 0 0 2 0 2 2 0 0 2 1 0 0 1 0 1 1 0 1 1 1 2 2 2 1 1 1 2 0 2 0 0 1 2 0 0 0 0 2 0 0 2 0 0 1 0 0 1 0 0 0 0 0 1 0 0 2 1 2 0 1 0 1 0 0 0 2 0 0 0 0 0 0 0 0 0 0 0 1 1 0 1 0 0 2 2 2 0 0 0 0 1 0 0 0 1 2 0 0 1 1 0 1 1 1 1 0 1 0 0 1 2 0 1 0 2 0 1 0 0 2 1 0 1 1 1 0 1 0 1 0 0 1 2 0 0 0 1 0 2 0 0 0 2 2 0 0 0 0 2 1 2 0 0 0 0 1 1 1 1 0 0 1 0 0 0 0 0 2 0 2 0 0 0 2 1 0 0 0 0 1 0 0 0 2 0 0 0 1 2 0 0 1 0 0 0 0 0 1 2 0 1 0 0 2 1 1 0
130 1 0 1 0 0 1 0 0 1 0 0 0 1 0 1 1 0 0 2 0 0 0 0 0 0 0 2 2 2 2 0 1 1 1 0 2 2 1 0 0 0 0 0 0 0 0 1 0 1 0 1 0 0 2 2 0 0 1 0 0 1 2 1 1 2 1 0 0 0 0 1 2 2 2 2 0 0 1 0 2 2 2 0 2 0 0 1 1 2 1 1 1 0 1 2 0 1 1 0 0 0 0 0 1 2 1 0 1 1 0 1 0 1 1 1 1 1 2 0 1 1 1 1 0 1 0 1 0 2 2 1 0 0 0 0 0 0 0 0 0 2 0 0 2 0 0 1 2 1 1 0 0 0 0 0 0 1 0 0 0 0 2 1 0 2 0 1 0 1 0 1 2 2 1 2 1 1 1 1 1 1 1 1 1 1 1 1 0 2 0 0 0 0 0 0 0 1 0 0 2 2 0 1 1 1 1 0 2 0 1 1 2 1 1 2 0 1 2 1 0 0 0 1 1 0 2 2 0 2 0 0 0 0 2 0 0 2 0 0 0 1 1 1 1 2 1 1 1 1 0 0 0 0 0 0 0 2 1 1 1 0 0 0 0 0 0 0 2 1 1 1 0 2 0 0 0 2 2 0 0 2 2 1 0 2 1 1 0 2 0 0 2 2 2 0 2 2 0 2 2 1 2 0 1 0 1 0 1 1 1 2 0 1 2 0 1 1 0 0 1 1 1 2 2 0 1 1 1 1 0 1 0 0 0 0 0 2 1 2 1 2 1 0 0 1 1 1 1 2 1 0 0 1 0 1 2 0 1 0 1 1 1 0 1 0 1 2 1 0 0 2 0 0 0 0 1 2 0 1 1 2 0 0 1 1 1 0 0 0 0 0 2 0 1 1 1 1 1 1 1 1 0 1 2 1 0 0 0 1 0 0 0 2 0 2 0 1 1 0 0 1 0 1 0 0 1 0 2 0 1 1 1 2 1 1 0 2 0 0 1 0 1 1 1 2 0 1 0 0 0 1 0 2 0 0 0 2 0 1 1 1 0 0 0 0 0 2 0 0 0 2 2 2 0 0 0 2 1 1 1 1 0 0 2 0 0 1 2 1 1 2 1 0 1 0 0 0 0 1 2 2 2 1 2 1 2 1 0 0 0 1 0 2 0 0 0 2 2 1 1 2 2 0 1 1 0 0 2 0 1 0 0 0 0 0 1 0 0 1 0 1 2 0 2 1 0 0 0 0 0 0 1 1 2 1 1 2 0 1 1 0 1 1 1 0 0 1 1 0 0 1 2 0 1 1 2 2 0 0 2 0 1 1 0 0 0 1 0 1 1 1 1 0 0 0 0 0 0 0 0 1 0 0 1 1 1 0 0 1 1 0 0 1 0 1 0 2 1 0 0 0 0 0 0 0 1 0 0 0 2 0 0 0 1 0 0 1 2 2 0 1 0 1 1 1 2 0 0 0 1 2 1 1 1 0 1 0 1 0 0 0 2 1 0 1 0 2 0 1 1 0 1 0 0 0 0 0 2 0 2 0 2 2 1 2 1 2 0 0 0 0 0 1 1 1 0 1 0 2 1 1 0 0 1 0 0 2 2 0 0 0 0 1 1 0 0 2 2 2 0 0 0 0 1 2 0 0 0 0 0 0 0 2 0 1 1 0 0 0 0 0 0 1 0 0 1 1 0 1 1 1 0 0 0 0 0 0 2 0 0 2 2 0 0 0 2 1 1 2 0 0 1 0 1 2 2 0 0 2 0 1 0 0 0 2 0 1 2 1 0 0 1 2 2 0 0 0 0 2 0 2 0 2 1 0 1 0 1 2 2 0 2 0 2 2 2 2 1 2 2 1 0 2 0 0 0 1 0 0 1 1 1 0 0 2 0 0 1 0 1 0 0 0 1 1 0 0 0 1 1 0 0 0 2 0 0 0 0 0 0 0 0 0 0 2 0 0 2 0 0 0 1 1 0 0 0 1 1 0 2 0 1 1 0 2 1 0 1 0 0 0 0 1 1 1 1 0 0 0 0 2 0 0 1 1 0 2 0 2 0 1 1 0 2 2 0 1 2 1 1 1 0 1 1 0 1 1 0 1 0 0 0 2 0 0 0 1 1 0 0 0 1 0 0 1 0 0 1 0 1 0 0 2 2 0 1 0 0 1 0 1 1 0 1 1 1 0 1 1 0 1 1 0 0 1 1 0 1 0 0 0 1 1 0 1 0 0 0 0 0 0 0 1 0 0 0 0 0 0 2 1
131 1 0 0 0 0 0 1 0 1 0 0 0 1 0 0 0 0 0 1 0 0 0 1 0 0 1 2 2 2 2 1 1 1 2 1 2 1 0 1 1 1 0 0 0 0 1 0 0 0 0 0 1 0 0 0 0 0 0 0 0 2 1 0 0 0 0 0 0 0 0 0 2 2 2 2 0 1 2 2 0 2 2 0 1 0 1 1 2 2 1 1 0 1 1 1 0 1 0 0 0 0 1 0 2 1 2 1 2 0 0 1 0 1 1 1 0 0 2 0 1 1 1 1 0 0 0 0 0 0 0 0 0 0 0 0 0 0 0 0 0 2 0 0 1 0 0 0 0 2 1 0 1 0 0 0 0 0 0 0 1 1 0 2 1 1 0 1 0 1 1 1 0 2 0 0 0 1 1 1 1 0 1 1 2 2 1 1 1 1 1 1 2 2 2 2 1 0 0 0 0 0 0 1 1 1 2 1 0 0 1 1 2 0 2 2 1 1 1 2 0 0 2 2 0 0 0 1 1 0 0 0 0 0 2 0 0 2 0 0 0 0 2 1 1 2 1 0 2 0 0 0 0 1 0 0 1 1 0 1 0 1 0 0 1 0 1 0 2 1 0 2 1 2 0 0 0 2 1 0 1 1 2 1 1 0 0 2 2 2 0 2 2 2 2 0 2 0 0 1 0 0 2 0 1 0 1 0 0 0 0 1 0 1 2 1 0 0 0 0 1 2 1 0 0 0 0 1 1 0 0 0 0 0 0 0 0 1 2 1 1 1 0 0 0 1 0 0 1 1 0 1 0 2 0 0 0 0 0 2 0 1 1 1 1 1 0 1 2 0 0 2 0 0 0 0 1 1 0 0 1 1 0 0 1 0 0 0 0 0 1 1 1 1 2 0 1 0 0 1 0 1 0 1 1 0 1 1 0 2 0 1 0 1 0 1 0 1 0 1 0 1 1 1 1 1 1 0 0 0 0 1 0 2 1 1 0 0 0 0 1 1 2 2 1 2 1 0 1 2 0 2 1 1 1 0 1 1 1 2 0 2 0 0 0 1 0 1 2 0 0 1 2 2 0 1 0 1 2 0 2 2 0 1 0 2 1 2 2 0 1 2 1 2 2 0 0 0 0 1 1 2 0 0 0 2 1 0 0 0 0 1 1 1 1 0 0 2 0 0 0 2 2 0 0 2 2 0 0 1 0 0 0 1 0 0 1 1 1 1 0 2 0 0 0 2 0 2 2 2 1 0 0 2 2 1 0 0 0 0 1 0 0 1 0 0 0 2 2 0 1 1 1 0 0 1 1 2 0 2 2 0 0 1 1 0 0 1 0 1 1 1 1 1 1 0 1 1 1 0 1 1 0 0 1 0 1 0 0 2 0 0 0 1 0 0 0 0 0 0 1 0 0 0 0 1 1 0 0 0 0 1 0 0 0 0 0 1 2 1 1 0 0 1 1 1 2 0 1 2 1 2 0 1 2 0 1 0 2 0 0 0 2 0 1 1 0 2 0 1 1 0 1 1 1 0 0 0 1 1 0 2 2 1 1 1 0 1 0 1 1 1 0 2 0 1 0 0 0 1 0 1 0 0 2 0 2 1 1 0 1 0 0 1 1 1 0 2 2 2 0 0 0 0 2 1 0 0 0 0 0 0 1 2 0 1 1 0 2 2 1 2 0 0 0 0 2 1 0 0 0 0 0 1 0 1 0 1 1 0 0 0 2 0 0 0 2 0 1 1 1 1 1 1 0 0 2 1 0 2 0 0 0 0 0 2 0 1 1 1 1 1 2 2 2 0 0 0 0 2 2 0 0 0 0 0 1 0 0 2 1 0 2 0 2 2 2 1 1 1 1 2 0 2 0 0 0 1 0 1 0 0 0 0 0 1 1 0 2 1 1 1 0 0 0 0 0 0 0 0 2 0 1 0 1 1 1 0 0 0 1 0 0 0 0 1 0 0 1 0 0 0 1 0 0 0 0 2 2 1 2 0 0 0 0 0 0 0 1 0 1 0 0 1 2 2 2 0 0 0 0 2 0 0 1 1 1 1 1 2 0 0 0 0 1 1 0 1 2 2 0 2 0 0 0 0 0 1 0 0 0 1 0 2 1 0 0 0 0 0 0 0 1 0 1 2 0 0 1 0 0 0 1 0 1 0 1 0 0 2 0 1 1 0 2 0 0 0 1 2 0 1 0 0 0 1 1 0 1 1 0 0 0 1 0 0 0 0 1 0 0 0 0 1 0 0 0 0 1 0 2 1
132 0 0 1 0 0 2 1 1 0 0 0 0 0 0 0 0 0 0 2 0 0 0 0 0 0 1 0 1 2 2 1 0 0 2 0 1 2 0 1 1 1 1 0 0 0 1 0 0 2 1 1 2 0 1 0 0 0 1 2 0 0 1 0 0 1 0 1 0 0 0 0 0 2 0 2 2 0 1 2 0 2 2 0 0 0 0 0 2 2 0 1 0 1 1 2 0 1 0 1 1 1 1 0 2 0 2 1 1 1 1 2 1 1 1 1 1 0 0 0 2 0 1 1 0 0 0 2 2 0 1 0 0 0 0 0 0 0 0 0 0 2 0 0 0 0 0 0 0 0 0 0 0 0 0 0 1 1 0 1 1 1 0 2 1 2 1 2 1 1 0 1 0 1 0 1 1 1 0 0 1 1 0 0 0 0 0 2 1 1 0 1 1 1 1 2 2 0 0 0 0 0 0 1 1 2 1 0 2 0 2 1 1 0 1 1 0 0 2 0 0 0 2 2 0 0 2 1 0 1 0 1 0 0 1 0 0 2 0 0 0 0 2 0 1 2 2 0 2 0 0 0 0 0 1 0 0 2 1 1 1 0 0 0 0 0 1 0 1 0 0 2 0 1 1 0 0 2 2 0 1 1 0 1 0 1 0 1 1 2 0 1 1 2 2 1 2 0 1 0 0 0 2 0 0 1 1 0 0 0 0 0 0 1 2 0 0 0 2 2 0 2 1 1 1 0 1 0 0 0 0 0 0 0 0 0 0 2 0 1 2 0 2 1 0 1 1 0 2 0 0 0 0 1 0 1 1 0 1 0 1 1 2 0 2 1 1 2 1 0 1 1 0 0 0 1 1 0 0 2 1 0 1 1 1 1 1 0 0 1 0 0 0 0 2 0 1 1 1 1 1 1 0 0 1 1 1 1 0 1 0 1 0 2 0 2 0 1 0 1 0 1 1 0 0 1 2 1 0 0 1 0 0 1 0 0 1 0 0 0 1 1 2 1 1 2 0 0 0 1 0 0 1 2 1 1 0 1 0 1 1 1 1 0 0 1 1 0 2 1 1 1 1 1 0 0 0 2 1 0 1 1 0 1 1 1 1 0 1 0 1 1 1 1 1 0 0 1 1 1 1 2 2 2 2 0 2 0 0 0 0 0 1 0 0 2 1 2 0 0 0 2 2 0 0 2 0 1 0 1 0 1 1 0 0 0 2 1 0 1 0 0 1 0 0 0 1 0 0 1 0 0 0 1 1 1 1 1 0 1 1 0 1 2 1 1 1 2 2 0 0 0 1 0 0 1 1 2 0 2 2 0 0 0 0 0 0 2 1 2 0 0 0 0 0 0 1 0 0 0 0 0 1 0 0 2 2 0 0 2 1 0 0 1 0 1 0 0 1 1 1 1 0 0 0 2 2 2 0 0 1 1 1 0 0 1 0 1 2 1 1 0 0 0 2 1 1 0 0 0 0 2 0 1 2 0 2 0 1 1 1 0 1 0 2 2 1 2 0 1 1 0 0 0 1 1 2 0 1 1 0 1 2 0 0 2 2 2 0 0 0 0 0 0 0 0 0 0 0 0 0 1 0 0 1 0 2 2 2 0 1 0 0 1 0 1 0 0 1 0 0 0 0 0 2 0 0 0 1 0 0 0 0 2 0 1 1 1 0 1 0 1 1 0 0 0 1 0 0 0 0 0 0 0 0 0 0 0 2 0 0 0 2 0 0 1 1 1 2 1 1 0 0 0 1 1 2 1 0 1 0 1 0 1 0 1 1 2 1 2 0 1 1 2 2 0 1 0 0 0 0 0 0 2 0 0 0 1 0 1 0 0 1 0 1 1 2 1 2 2 2 2 0 2 1 0 0 2 1 0 1 0 0 0 0 1 0 1 1 0 1 1 0 0 1 1 0 1 1 0 1 0 1 0 1 0 1 0 0 0 1 1 0 0 0 0 0 0 1 0 0 0 1 1 0 0 1 2 1 1 0 2 0 0 0 0 0 0 0 1 0 0 1 0 2 1 2 0 0 0 0 2 0 0 0 1 1 0 0 1 0 1 0 0 0 0 0 1 2 1 1 1 0 0 1 1 1 1 1 0 0 1 0 2 0 0 0 1 1 0 0 0 0 2 1 1 1 0 0 0 2 0 2 0 0 0 0 0 0 1 0 0 0 0 2 0 0 0 0 0 1 0 1 0 0 0 0 0 1 1 0 0 0 0 0 1 1 1 0 0 0 0 0 1 1 0 0 0 0 1 1 0
133 1 0 0 0 0 1 2 0 0 0 1 1 1 0 1 0 0 0 2 0 0 1 1 1 1 1 2 2 2 2 2 1 2 0 0 1 0 0 0 0 1 0 0 0 0 1 0 0 0 0 1 0 1 1 0 1 0 1 2 0 1 2 2 1 1 1 0 0 0 0 0 2 1 2 1 0 0 0 0 1 1 2 0 1 1 1 0 1 2 0 0 0 0 0 1 0 1 0 1 1 0 0 0 2 1 2 1 1 1 0 2 1 2 2 0 0 0 0 0 2 0 2 2 2 0 2 1 1 0 0 0 0 0 0 0 0 0 0 0 1 1 0 0 0 0 0 0 0 2 1 1 0 0 0 1 1 0 0 0 0 0 0 2 1 2 1 1 1 2 1 0 0 2 0 0 0 1 1 1 1 2 0 0 0 0 0 0 0 1 0 0 1 1 1 2 0 1 0 0 1 1 1 2 2 1 1 0 2 0 1 1 2 0 2 2 0 1 1 0 1 1 2 2 0 0 0 1 0 1 0 0 0 1 2 1 1 2 0 1 0 0 2 2 0 2 0 0 1 1 1 1 1 0 0 0 0 2 0 0 0 0 0 0 1 0 0 0 2 0 0 2 0 1 0 0 1 2 1 0 1 1 0 2 0 0 0 2 1 2 0 1 2 2 2 0 0 1 1 0 0 0 2 0 0 0 0 1 0 0 0 1 0 1 1 0 1 0 1 0 2 1 2 1 1 0 2 1 1 0 0 1 0 0 0 0 0 0 2 0 0 0 0 0 0 0 1 0 0 0 0 2 0 1 0 1 0 0 0 1 0 1 1 0 1 1 0 1 2 0 0 2 1 1 0 0 1 2 1 2 0 2 1 1 1 0 1 0 0 1 0 0 1 0 2 0 0 0 0 0 0 0 0 0 1 1 1 1 0 1 0 0 1 0 0 1 0 0 0 0 0 1 0 1 1 1 1 1 0 0 0 0 0 0 0 0 0 0 0 0 1 1 1 1 1 1 0 0 0 1 0 0 0 2 0 0 0 2 0 2 1 2 0 0 0 0 0 0 2 0 0 1 1 1 0 0 0 1 2 0 1 1 0 1 1 2 0 0 1 0 1 1 0 2 1 0 0 0 0 2 2 2 1 1 1 1 1 0 0 0 0 0 0 2 0 2 1 2 0 0 0 2 2 1 1 2 0 0 2 0 2 0 1 0 0 0 2 0 0 2 0 0 1 0 0 2 0 1 1 1 1 0 1 1 2 1 1 1 0 1 1 0 0 0 0 0 0 0 0 0 2 2 0 0 0 0 0 2 0 0 2 0 0 2 2 0 0 2 1 2 0 0 1 0 0 0 0 0 0 0 0 2 1 0 1 1 1 0 0 0 0 0 0 2 0 1 0 1 1 1 1 1 0 0 0 0 1 1 0 0 0 1 0 0 0 1 0 0 2 1 0 1 0 1 1 1 2 0 0 0 0 1 2 1 2 0 1 0 2 0 0 0 1 0 2 2 1 2 0 1 1 0 0 0 0 2 2 1 1 1 2 1 2 0 0 1 1 2 1 1 0 0 0 2 0 0 1 0 0 1 0 1 1 1 1 1 1 2 2 1 2 1 0 1 1 1 0 2 2 2 1 0 0 0 2 1 0 0 0 0 0 0 0 2 0 1 1 1 0 0 0 1 0 0 0 1 1 1 0 0 0 0 1 0 0 0 0 0 2 0 0 2 2 1 0 1 2 1 2 2 0 0 0 1 0 0 2 0 0 1 0 1 0 0 0 1 1 0 2 0 2 0 0 1 1 0 0 0 0 0 0 0 0 1 0 0 1 0 1 2 2 0 2 0 1 1 1 2 1 1 1 2 0 2 0 0 0 1 0 0 0 0 1 0 0 1 0 0 0 0 0 0 1 0 1 0 1 0 0 0 2 0 0 0 2 0 0 0 0 0 0 0 1 0 1 2 0 0 2 0 0 0 1 1 0 0 0 0 1 1 0 0 0 0 0 0 0 0 1 0 0 0 1 1 0 0 2 0 2 1 1 1 0 1 0 0 2 1 0 1 0 2 1 0 2 2 0 2 1 1 0 1 0 1 1 1 1 1 0 1 0 0 0 2 0 0 1 1 1 0 0 0 2 0 0 0 0 2 0 0 0 0 0 2 2 0 1 0 0 1 0 0 1 0 1 1 1 2 2 0 2 0 1 0 0 1 1 0 2 1 1 0 1 2 0 1 1 0 0 0 0 0 0 1 0 0 0 0 1 0 2 1
134 0 0 0 0 0 1 2 0 0 0 1 0 2 0 1 0 0 0 2 0 0 0 1 0 0 2 1 1 2 2 0 1 2 0 0 0 1 1 0 0 1 0 0 0 1 0 0 0 1 1 1 0 0 2 1 0 0 1 1 0 1 1 1 0 0 0 1 0 0 0 0 0 2 0 2 2 0 2 0 2 2 2 0 2 0 0 1 2 2 1 2 2 0 0 2 0 1 0 2 0 1 1 0 1 1 1 1 1 1 0 2 0 1 1 0 0 0 1 0 1 0 1 0 0 1 0 1 0 1 1 2 0 0 0 0 0 0 2 0 0 2 0 0 1 0 0 0 0 2 0 0 0 0 0 0 0 1 0 1 0 0 0 1 1 2 0 0 1 1 1 0 0 1 0 0 0 0 0 0 0 1 0 0 0 0 0 0 0 1 0 0 1 1 1 1 0 0 0 0 0 0 1 1 1 1 1 1 1 0 2 0 1 0 2 2 1 0 1 0 0 0 2 2 0 0 1 2 0 2 1 0 0 2 1 2 0 2 0 0 0 0 1 1 0 1 0 0 2 0 0 0 0 0 0 0 1 0 1 1 0 1 0 0 1 1 0 0 2 2 0 2 2 2 0 1 0 1 1 0 0 2 2 2 0 2 1 1 0 1 1 1 1 2 2 1 2 1 0 0 0 0 1 1 0 1 1 0 0 1 0 1 0 1 2 0 0 1 0 0 1 2 1 1 0 0 0 1 1 1 0 1 0 0 0 0 0 1 1 0 1 0 0 0 0 1 1 0 1 1 0 1 2 2 2 0 1 0 0 0 0 1 2 0 2 0 0 2 1 0 1 1 1 1 1 1 2 1 0 1 2 1 1 0 1 1 1 0 0 1 0 0 1 0 2 0 1 0 0 1 1 1 0 2 2 0 0 0 0 2 0 0 0 0 2 2 1 1 1 0 0 1 0 1 1 2 1 1 0 1 1 0 0 0 1 0 1 1 0 1 2 0 2 1 1 2 0 0 0 0 0 1 0 2 0 0 0 1 0 0 2 0 0 0 0 1 1 1 1 0 0 1 2 2 2 0 2 2 0 2 2 2 0 0 1 1 1 1 2 0 2 2 0 1 2 0 2 1 1 0 1 2 1 1 1 1 2 0 0 0 0 1 2 2 0 0 0 1 0 1 1 1 2 0 1 1 0 0 1 0 1 0 0 1 1 0 2 0 0 0 0 1 2 2 2 1 0 1 1 2 0 1 0 1 1 0 0 1 0 1 1 0 1 1 0 0 0 0 0 0 0 0 1 0 0 1 1 2 0 2 2 0 0 0 1 0 0 1 0 1 0 0 0 1 1 0 1 0 0 0 0 1 0 0 0 2 2 0 1 0 0 0 0 0 0 0 0 0 0 0 0 0 0 0 0 0 0 1 0 0 1 1 0 0 0 1 0 0 2 1 0 0 1 1 2 1 1 0 0 1 0 1 0 1 2 0 1 0 2 0 0 0 1 0 1 2 0 2 0 0 1 1 0 0 1 0 1 0 2 0 1 1 2 1 1 2 0 1 0 1 0 0 0 1 0 0 0 0 0 1 0 1 0 0 0 0 1 0 1 0 0 0 0 2 0 0 0 1 1 1 0 0 0 1 0 2 1 0 0 0 0 0 0 2 0 1 0 1 0 1 0 1 0 0 0 0 0 1 0 1 0 1 0 0 0 0 0 0 1 0 0 0 2 0 0 0 2 2 1 1 0 1 1 1 0 1 1 2 2 2 0 0 0 0 0 2 0 1 1 1 1 1 0 1 1 0 0 0 0 0 0 0 0 2 0 2 1 0 0 2 1 0 0 1 0 1 2 2 1 1 1 1 0 2 1 0 1 2 0 0 1 1 0 1 0 2 0 0 2 0 2 0 0 0 1 0 0 0 0 0 2 0 1 0 1 0 1 0 0 1 0 0 0 1 1 1 1 0 2 0 0 0 0 2 0 1 0 2 2 2 2 0 0 0 0 0 0 0 1 0 1 0 0 1 2 2 2 0 0 0 1 2 1 0 2 1 0 1 0 1 0 1 1 0 1 1 0 1 1 1 0 1 0 2 0 0 1 1 0 0 0 0 0 0 0 0 0 1 1 0 0 0 0 1 0 1 1 0 1 0 0 0 1 0 0 0 2 0 0 1 0 0 2 0 2 1 1 0 2 0 0 0 0 0 0 2 0 1 1 0 0 0 0 1 1 0 1 1 0 1 1 0 0 1 0 0 1 0 0 1 2 0
135 1 0 0 0 1 2 1 0 1 0 0 0 1 0 1 0 0 1 1 0 0 1 0 0 0 2 1 1 2 2 1 0 1 0 0 2 0 0 1 1 1 1 1 0 1 0 0 0 1 0 0 1 1 0 1 1 0 0 0 1 0 1 1 0 0 0 0 0 1 1 1 2 1 1 1 1 0 1 1 1 2 1 1 1 0 0 0 1 2 0 1 0 0 1 1 0 0 0 0 0 0 2 0 2 0 2 0 1 1 0 1 0 0 1 0 0 0 0 0 2 0 2 0 0 2 0 1 1 0 1 1 0 0 1 1 0 0 0 0 1 1 0 0 1 0 0 0 0 0 0 0 1 1 1 1 1 2 0 1 0 0 0 2 1 2 0 2 1 1 0 1 0 2 0 1 0 1 0 0 1 2 0 0 0 0 0 1 0 2 0 0 2 0 1 1 2 1 0 0 1 1 1 1 1 2 2 0 2 0 1 1 1 0 1 2 0 0 1 0 1 1 2 2 0 0 1 2 0 2 1 0 0 0 2 0 0 2 0 0 0 1 2 1 0 1 1 0 2 0 0 0 0 0 1 0 0 1 0 0 0 0 0 0 1 0 0 0 2 0 0 2 1 2 0 0 2 1 1 0 0 2 1 1 0 0 0 2 2 2 0 2 1 2 2 1 2 0 0 0 0 0 1 1 0 0 0 0 0 0 0 1 0 2 1 0 0 0 0 0 2 0 2 1 0 0 0 1 0 1 0 0 0 0 0 0 0 1 1 0 0 0 2 0 0 0 2 0 1 0 0 0 0 1 0 1 1 0 1 0 1 1 1 1 1 1 0 1 2 0 0 2 1 1 1 0 1 1 1 2 2 1 1 1 1 0 0 0 0 0 0 1 0 0 2 0 1 0 0 1 1 1 0 1 1 0 1 1 1 2 0 0 0 1 1 2 1 0 0 0 1 2 0 1 1 1 1 1 0 1 2 0 1 2 1 1 0 0 0 0 1 1 1 0 0 2 0 1 1 2 0 0 1 1 2 1 1 2 1 2 0 2 1 1 0 2 2 1 2 0 0 1 2 2 0 1 0 2 2 2 0 1 0 0 2 0 0 1 2 0 2 1 1 2 0 0 0 0 1 1 2 2 2 2 2 0 2 1 0 0 1 0 1 0 0 2 1 2 1 1 2 2 2 1 1 2 0 0 1 1 1 0 0 0 0 1 0 0 1 2 0 0 2 2 1 2 0 1 1 1 0 0 0 2 2 1 0 1 0 0 0 0 0 1 0 1 1 2 1 1 0 0 1 0 1 0 1 1 0 2 1 0 1 1 0 0 0 2 1 2 0 0 0 0 0 0 0 0 0 0 0 2 0 0 2 1 1 1 0 2 1 0 0 0 0 0 0 1 0 0 0 0 0 1 1 0 1 2 0 0 0 1 0 0 0 1 0 0 2 2 1 1 0 1 1 0 1 0 0 1 0 1 2 1 2 0 2 0 1 0 0 0 0 1 1 1 1 1 1 0 1 1 1 0 0 0 1 0 2 0 2 0 2 0 0 2 1 1 0 1 1 1 0 0 0 0 0 0 0 0 0 0 0 0 0 0 2 2 2 0 0 0 0 1 1 0 0 1 2 1 1 0 0 0 1 1 0 1 0 1 0 0 0 2 0 0 0 0 0 0 0 0 0 1 0 0 1 1 0 1 0 1 0 1 0 0 1 0 2 1 0 1 2 0 0 0 2 1 0 2 0 0 1 1 0 1 1 1 0 0 0 2 0 0 1 2 0 2 1 2 0 1 2 2 1 0 0 0 0 2 1 0 0 1 0 0 1 0 1 2 2 0 0 0 0 2 0 1 1 1 0 1 0 2 0 0 0 1 0 0 0 0 1 0 0 2 0 0 1 1 0 1 1 1 1 0 0 1 0 1 1 0 0 0 2 0 0 0 1 0 1 0 0 0 0 1 0 0 2 0 0 0 0 2 0 1 0 2 2 1 1 1 0 1 0 1 1 0 1 0 0 0 0 1 2 1 1 0 1 1 0 1 0 0 0 0 1 1 0 2 0 0 0 0 1 1 1 1 2 1 1 1 0 1 1 1 1 1 0 0 1 0 0 2 0 0 0 1 1 0 1 1 1 1 1 1 1 0 1 0 1 0 1 0 0 0 0 1 0 1 0 0 2 0 2 0 1 0 2 2 0 1 0 0 0 2 0 0 1 0 0 0 1 1 0 1 2 0 0 0 0 0 0 1 0 0 1 0 1 0 0 0
136 0 0 0 0 0 0 2 0 0 0 1 1 2 0 2 0 1 2 1 0 0 0 0 0 0 1 1 1 2 2 0 0 0 2 2 2 2 1 0 0 0 0 0 0 1 0 0 0 0 0 0 0 0 1 1 0 0 0 1 0 1 1 1 1 1 1 0 0 1 1 1 1 2 1 2 1 0 1 0 1 2 2 0 1 0 0 1 1 2 1 1 1 0 0 0 0 1 0 1 1 0 2 0 2 0 2 1 1 1 0 1 1 1 2 2 2 0 1 0 1 0 1 2 1 0 1 0 0 0 1 1 0 0 0 0 0 0 0 0 1 1 0 0 0 0 0 0 1 0 0 0 0 0 0 0 0 1 0 0 1 1 0 2 1 1 0 1 0 1 1 1 1 0 0 0 0 1 1 1 1 1 1 1 2 2 1 1 0 0 0 1 1 0 0 2 0 0 0 0 0 0 0 1 1 1 1 0 1 0 1 1 1 0 1 2 0 0 1 0 1 1 2 1 0 1 1 1 1 0 0 1 1 1 1 1 1 2 0 0 0 1 2 1 0 1 0 0 2 0 0 0 0 0 1 0 0 1 0 0 0 0 0 0 1 0 1 0 2 1 0 0 1 2 0 0 0 2 2 0 0 0 2 2 0 2 1 1 1 1 1 1 2 2 2 0 2 1 0 1 0 0 2 0 0 0 1 1 0 0 0 2 0 1 1 0 1 0 1 1 2 2 2 1 1 0 1 1 0 1 0 1 0 0 0 1 1 1 1 0 0 0 0 0 0 1 1 0 2 0 0 0 0 1 0 1 1 0 0 2 0 2 1 0 1 0 0 2 0 0 2 0 0 0 0 0 2 2 0 1 2 0 0 0 1 1 1 0 0 1 0 0 0 0 2 0 1 1 0 1 0 1 0 0 1 1 1 0 0 0 0 1 0 2 0 2 0 0 1 1 0 0 0 1 0 0 1 0 0 0 1 0 0 0 1 0 0 1 0 0 0 1 1 1 0 2 1 1 1 1 1 0 1 2 1 1 0 0 0 0 2 1 0 0 0 1 1 1 2 0 0 1 2 2 1 1 0 2 2 0 1 2 0 0 1 2 1 0 2 0 2 2 1 1 0 0 0 0 1 0 1 2 0 0 0 2 1 0 1 0 1 1 0 1 0 1 0 2 1 1 1 2 1 0 0 1 0 0 1 1 1 1 0 1 0 1 1 2 0 0 1 1 2 2 1 2 0 2 2 2 0 0 0 2 1 0 0 0 0 0 0 0 0 2 0 0 0 2 2 0 1 1 0 0 0 0 0 1 0 1 1 0 0 1 1 0 0 2 0 2 1 1 0 0 0 1 1 1 1 0 1 1 0 0 1 1 1 0 0 0 1 1 0 0 0 0 0 2 1 2 0 2 1 1 1 0 1 0 0 0 0 2 0 0 0 1 0 1 2 1 0 0 1 1 2 1 1 0 1 1 0 2 0 1 1 1 2 1 2 1 1 0 1 1 1 1 1 2 0 0 2 0 0 1 1 0 0 0 2 0 1 0 1 0 0 1 1 1 0 1 0 0 0 1 1 1 0 0 0 1 0 1 0 0 1 0 2 2 1 0 0 0 0 1 0 0 0 2 1 2 0 0 0 0 1 2 0 0 0 0 0 0 0 2 0 0 1 1 0 1 0 1 0 0 0 1 2 2 0 0 0 0 1 0 0 1 0 0 1 0 0 0 2 0 0 0 2 2 2 1 0 0 2 0 0 0 2 2 2 2 0 1 0 0 0 1 0 1 2 1 1 0 1 2 2 0 1 0 0 1 1 0 0 2 1 0 1 1 0 1 1 0 2 0 2 2 2 1 2 2 1 2 0 2 0 1 0 1 0 1 0 0 0 1 0 1 0 1 1 0 1 1 1 0 2 1 1 0 0 0 1 0 1 0 1 0 1 0 0 0 1 1 0 0 0 0 1 0 1 0 0 0 1 1 0 0 0 2 2 1 0 1 0 0 0 0 0 0 1 1 0 0 1 0 2 1 2 0 1 0 0 1 0 0 1 1 0 2 0 2 0 2 0 0 1 1 0 1 2 2 0 2 0 0 1 1 1 0 1 0 0 0 0 1 0 0 0 0 0 0 0 0 2 0 0 0 0 0 0 0 0 1 1 1 0 0 1 0 0 2 0 1 1 1 1 0 1 0 0 0 1 0 0 0 1 0 0 0 2 1 1 0 0 1 0 0 1 0 1 1 0 0 0 2 0 0 0 0 1 0 0 0
137 1 0 0 0 0 0 1 0 0 0 0 0 1 0 1 0 0 1 1 0 0 2 1 1 1 1 1 1 2 2 0 1 1 1 0 1 2 0 0 0 0 1 1 0 1 0 0 0 1 1 1 1 0 1 0 0 0 1 1 1 0 1 1 0 0 0 0 0 0 0 1 1 1 1 1 1 0 0 0 0 1 2 0 2 0 0 1 2 2 1 1 1 0 2 2 0 2 0 2 2 0 0 0 2 0 2 1 1 1 0 2 1 2 2 1 1 0 1 0 2 0 2 1 1 0 1 1 0 1 1 0 0 0 1 1 0 0 0 0 1 1 0 0 2 0 1 0 0 0 0 0 0 0 0 1 1 1 0 0 0 0 0 2 2 2 1 1 0 2 2 1 2 0 0 2 2 0 0 0 0 1 1 1 1 1 1 0 0 1 0 0 2 2 2 2 1 1 0 0 0 0 1 0 0 1 1 1 1 0 1 1 0 0 1 2 0 0 2 0 1 1 1 2 0 0 0 0 0 0 0 0 0 0 1 0 0 2 0 1 0 1 2 1 0 2 1 0 2 0 0 0 0 0 0 0 1 2 0 0 0 0 0 0 0 0 1 0 2 0 0 2 0 0 1 1 0 2 2 0 1 1 2 2 0 1 0 2 1 2 0 1 0 2 1 1 1 1 1 0 2 0 1 1 1 0 0 0 1 0 1 1 0 1 2 0 1 0 0 0 1 2 2 1 2 0 1 0 1 0 0 0 0 0 0 0 0 2 0 0 0 0 2 0 0 1 1 0 2 1 1 0 0 2 0 0 1 0 0 2 0 2 1 1 1 0 1 2 2 1 0 2 0 0 0 1 1 2 0 0 2 1 0 0 0 0 0 0 0 0 0 0 1 0 2 0 1 0 0 0 0 0 0 1 1 0 1 1 0 2 0 1 0 0 0 0 0 1 1 0 0 1 2 0 1 0 1 0 1 0 0 0 0 1 1 0 1 0 0 0 2 1 1 0 0 0 0 1 1 2 0 0 0 2 0 0 0 1 1 2 1 2 1 0 0 1 1 2 2 1 2 2 1 1 0 0 0 1 2 1 1 1 0 0 1 1 1 0 1 1 1 0 0 1 1 0 0 1 1 0 0 2 1 1 1 1 2 0 0 0 0 1 1 0 1 1 1 2 2 2 2 2 1 1 1 1 0 0 1 1 1 0 0 1 2 0 2 2 1 1 1 0 1 0 0 2 0 1 2 2 0 0 0 2 2 0 0 0 0 0 0 0 1 2 1 0 0 1 1 0 0 1 1 0 0 2 2 2 0 2 2 0 0 1 1 1 1 1 0 1 0 0 1 0 0 0 0 0 1 0 0 1 0 1 2 0 0 0 0 2 1 0 0 0 0 0 0 0 0 0 1 0 0 0 0 0 1 2 0 0 1 1 0 0 0 0 0 0 2 2 0 2 1 1 1 0 2 2 0 1 1 2 1 2 2 0 0 0 1 0 0 0 0 1 0 1 0 2 0 2 0 0 2 0 1 0 0 1 1 1 1 0 2 1 1 2 1 2 1 1 0 0 0 0 0 0 0 0 0 1 0 1 0 0 1 0 1 0 1 0 0 0 0 1 1 0 0 1 1 1 0 0 1 0 1 1 0 0 0 0 0 0 0 2 0 0 0 1 0 2 1 2 0 0 0 1 1 0 0 0 0 0 1 0 0 1 1 0 2 0 0 0 2 0 0 0 2 1 1 2 0 0 1 0 1 1 2 1 1 1 0 1 1 1 1 2 0 1 1 1 1 1 1 2 2 0 0 0 0 0 0 0 0 2 1 0 0 1 0 0 0 0 1 1 1 2 2 2 1 1 1 2 0 2 0 0 0 1 1 0 1 0 1 0 0 2 0 1 2 1 1 2 0 0 0 0 0 0 0 0 2 0 1 0 1 1 1 0 0 0 1 0 0 0 0 0 1 0 1 0 0 0 1 1 0 0 0 0 2 2 2 0 0 0 0 0 0 0 1 0 0 1 2 1 2 2 2 0 0 0 1 2 2 0 2 1 0 1 0 1 0 1 2 0 1 1 0 0 0 0 0 0 0 0 0 1 1 1 1 0 1 0 1 2 1 0 0 0 0 0 1 1 2 0 0 0 0 0 2 0 1 0 2 0 0 0 0 1 0 2 0 0 2 0 2 0 0 0 1 0 1 0 0 0 0 2 0 0 0 0 0 0 2 2 0 0 2 1 1 0 0 1 0 2 0 0 0 0 0 0 1 0
138 0 0 0 0 0 0 1 0 1 0 0 0 0 0 0 0 0 0 1 0 0 0 0 0 0 1 1 2 2 1 1 2 2 0 0 0 0 0 0 0 1 0 0 0 0 1 0 0 0 0 0 0 0 1 1 0 0 1 0 0 1 1 1 0 0 0 0 1 1 0 1 2 2 2 2 0 0 1 0 1 1 2 1 1 0 0 2 2 2 1 1 2 1 0 0 0 2 1 1 0 0 0 0 2 1 2 1 1 1 0 2 1 1 1 1 1 0 0 0 2 0 2 0 0 1 0 1 0 1 1 0 0 0 1 1 0 0 1 0 1 1 1 0 0 0 0 0 0 1 0 0 0 1 0 0 0 0 1 0 1 1 0 2 0 0 0 0 2 0 0 2 0 1 0 1 0 0 0 1 0 0 1 1 1 1 1 1 0 0 0 1 2 2 2 2 2 0 1 0 1 1 0 1 1 1 1 1 1 0 0 2 2 0 2 2 0 1 0 0 2 2 1 2 0 0 1 2 0 2 0 0 1 1 0 0 0 2 0 0 0 0 2 1 0 1 0 0 2 0 0 0 0 0 0 0 0 1 0 0 0 0 0 0 0 0 0 0 2 1 1 1 0 2 0 0 0 2 2 0 0 2 2 2 0 2 1 2 0 1 1 0 2 2 2 0 2 0 0 0 0 0 2 0 0 1 1 0 0 0 0 0 0 0 2 0 0 0 2 2 0 2 2 1 1 0 1 1 1 0 0 0 1 1 0 0 0 1 1 1 1 1 0 0 0 0 1 0 2 1 0 0 2 2 2 0 2 0 0 0 0 0 1 0 1 0 2 1 2 0 0 2 1 1 1 0 1 2 2 2 0 2 0 0 1 0 0 0 0 0 0 1 1 0 2 0 1 0 1 1 1 1 0 1 1 0 1 2 0 2 0 0 0 1 1 2 1 0 0 0 1 2 0 2 1 1 0 1 0 1 1 0 1 1 2 1 0 0 0 0 2 0 2 0 0 1 0 0 1 2 0 0 1 2 1 1 0 2 1 1 1 1 0 1 1 1 1 0 2 0 0 1 2 2 0 1 0 2 2 1 0 1 1 0 2 0 0 0 1 1 1 0 0 0 0 0 0 0 0 1 1 2 1 1 1 1 2 0 1 1 0 0 1 2 0 0 0 2 2 2 2 2 2 1 1 2 0 0 0 0 0 1 0 0 1 0 2 0 0 0 1 1 1 1 1 2 0 1 1 2 1 0 0 2 1 0 0 0 0 0 0 0 0 1 0 1 1 1 1 0 1 0 0 0 0 0 0 0 0 2 1 0 1 1 0 1 0 1 0 1 0 0 0 0 0 0 0 0 0 0 0 2 2 1 1 1 2 0 0 1 1 0 1 2 1 2 0 2 1 1 0 1 0 0 0 1 1 2 0 0 0 0 0 0 0 1 1 0 2 1 1 0 0 2 2 2 2 0 0 0 0 2 1 2 2 0 0 1 2 0 0 0 2 0 2 2 1 2 0 0 1 1 1 0 0 0 1 0 0 2 0 1 2 1 2 2 0 1 0 1 0 0 0 2 1 1 0 1 0 2 0 2 0 0 2 0 2 2 2 0 0 0 1 1 0 0 0 0 0 0 0 0 1 0 2 2 0 0 0 0 0 0 0 1 0 0 0 1 0 1 0 1 0 1 0 1 2 0 0 0 0 0 1 1 0 2 0 0 1 0 0 1 2 0 0 0 2 1 1 2 0 0 0 1 0 1 2 2 1 2 0 0 0 0 0 2 1 2 2 2 0 0 1 2 2 0 0 1 0 1 1 0 0 2 2 1 0 0 1 2 2 0 1 0 1 1 1 1 1 1 1 1 0 2 0 0 0 0 0 0 1 1 0 0 0 1 0 0 0 0 0 0 0 0 0 0 0 0 1 0 1 0 2 1 0 1 2 0 1 0 0 0 0 0 0 0 1 0 1 0 0 0 1 1 0 1 0 0 2 1 1 0 0 0 0 2 1 0 0 1 1 0 1 2 2 2 2 0 1 0 1 2 0 0 0 1 0 1 0 2 0 0 1 0 2 2 0 0 2 0 2 0 0 2 2 2 0 1 2 0 2 0 0 1 1 0 1 1 1 0 0 0 2 1 1 2 0 2 0 1 0 0 1 1 1 0 1 1 0 2 0 0 0 0 1 0 0 0 1 2 1 0 0 0 0 1 0 0 1 0 0 0 2 2 0 0 2 1 0 1 1 0 0 1 0 0 0 0 0 0 0 0
139 0 0 0 0 0 1 2 1 0 0 0 0 0 0 0 0 1 2 1 1 0 1 0 0 0 1 1 1 2 2 0 0 1 2 2 2 2 1 1 1 0 0 0 0 0 0 1 1 2 0 2 0 1 1 0 0 0 1 0 1 0 1 1 0 0 0 1 0 0 0 0 2 2 1 2 1 0 0 0 0 2 2 0 0 0 0 0 2 2 0 0 0 0 0 0 0 2 0 1 1 0 1 0 2 0 2 1 1 1 1 2 1 2 2 1 0 0 0 0 2 0 2 1 1 0 1 0 0 0 1 0 1 0 0 0 1 0 1 0 2 1 1 0 0 0 0 0 1 2 1 0 0 0 1 1 1 0 0 0 1 1 0 2 1 2 0 1 1 0 0 2 1 2 1 1 1 1 0 0 0 1 0 0 0 0 0 2 1 1 1 1 2 1 1 1 1 0 0 0 0 0 1 2 2 1 1 1 1 0 2 0 1 0 0 2 0 1 0 1 1 1 2 2 0 0 1 1 0 1 0 0 0 0 1 0 0 2 0 0 0 0 2 1 0 1 0 0 2 0 0 0 0 0 1 0 0 0 0 0 0 0 0 0 1 0 0 2 0 0 0 2 1 2 1 1 0 1 1 0 0 0 1 1 1 0 0 1 1 2 0 1 1 1 1 1 2 1 0 1 0 0 1 1 0 1 0 0 0 1 0 1 0 2 2 0 0 1 0 0 0 1 0 2 1 0 1 1 0 0 0 0 0 0 0 0 0 0 1 0 0 0 2 0 0 1 0 0 2 1 1 0 0 2 0 0 1 0 0 2 0 2 2 0 2 0 0 2 2 0 0 2 1 1 1 0 2 1 0 1 1 1 0 0 0 0 0 0 0 0 0 0 1 1 2 0 1 0 0 0 0 0 0 2 2 0 0 1 0 1 0 0 0 0 0 0 0 1 0 0 0 1 0 2 0 1 1 2 0 0 2 0 0 1 1 1 0 2 0 0 1 0 1 0 0 2 1 0 0 1 0 0 1 2 1 1 0 0 0 0 2 1 0 0 1 1 1 1 1 0 0 2 2 2 0 1 0 1 0 1 2 2 0 0 2 0 0 0 1 1 1 0 1 0 1 0 1 2 2 0 0 1 0 0 0 2 0 0 0 0 0 1 1 0 0 2 1 2 1 1 1 2 2 0 0 1 1 1 0 2 0 1 0 0 0 0 2 0 0 0 0 1 1 0 0 2 0 1 1 2 1 0 0 1 1 1 1 0 0 0 0 0 1 2 1 1 1 1 1 0 0 2 1 0 0 1 1 2 0 0 2 0 0 0 0 0 0 0 0 0 1 1 1 0 0 0 0 1 1 0 1 1 0 0 1 1 1 0 0 1 1 0 1 1 1 1 1 1 0 0 1 0 1 1 1 0 1 1 0 0 0 2 1 1 1 1 1 1 2 2 0 1 2 2 2 0 0 0 0 1 0 2 1 1 1 0 1 0 2 1 0 0 0 1 1 1 1 1 1 0 1 1 0 0 0 1 1 1 0 2 1 1 2 1 0 1 2 1 0 0 0 0 0 1 0 0 0 0 0 2 0 2 1 1 1 1 1 2 2 0 0 0 0 1 1 0 0 0 0 0 0 0 0 0 1 1 0 0 0 0 0 0 0 2 0 0 1 0 1 1 1 1 0 1 0 0 2 1 0 0 0 0 0 0 0 0 1 1 2 1 1 1 2 0 0 1 1 1 2 1 1 0 0 1 0 0 1 0 0 1 0 1 0 0 0 2 0 1 2 1 1 0 0 2 2 0 0 1 0 1 1 0 0 2 1 0 1 0 1 2 1 0 0 1 0 2 1 2 0 2 2 0 0 2 1 0 0 1 0 1 0 0 1 0 0 2 0 1 1 0 0 0 0 0 0 0 0 0 0 0 1 0 1 0 1 1 1 0 0 0 2 0 0 0 0 0 1 0 1 0 0 0 1 1 0 1 0 0 1 1 2 0 0 0 0 0 0 1 0 0 0 0 1 1 2 2 2 0 0 0 0 2 0 0 0 0 2 1 0 1 0 2 1 0 2 2 0 1 1 0 0 1 0 1 2 1 1 1 1 2 0 0 0 1 0 0 0 2 2 0 0 0 2 1 1 0 1 0 2 0 2 0 2 0 0 0 0 1 1 1 1 2 0 0 2 0 0 0 1 1 1 0 0 0 0 1 0 0 1 0 0 0 0 2 0 0 1 0 0 0 0 0 0 1 0 0 0 0 1 0 2 1
140 0 0 0 0 0 1 2 1 0 0 0 0 1 0 1 0 1 2 1 1 1 1 0 0 0 0 2 2 2 2 0 1 1 0 0 1 0 0 0 0 2 1 1 0 1 0 0 0 1 0 0 0 0 2 1 0 0 0 0 1 1 2 1 0 0 0 0 0 0 0 0 1 2 0 2 2 0 1 0 2 2 2 0 2 0 0 0 2 2 0 0 1 0 0 1 0 2 1 1 1 0 1 0 1 1 1 0 0 2 0 1 0 1 1 1 0 0 2 0 0 0 1 1 0 2 0 1 1 0 1 0 0 0 0 0 0 0 0 0 0 2 1 0 0 0 0 0 0 1 0 0 0 1 1 0 1 1 0 0 0 1 0 2 0 1 0 0 0 1 1 1 1 2 0 0 0 0 0 0 0 0 1 1 1 1 1 1 1 0 1 2 1 1 1 1 1 0 0 0 0 0 0 1 1 1 1 0 1 0 1 0 1 0 2 2 0 1 1 2 0 1 1 1 0 0 1 2 1 1 1 0 0 0 2 0 0 2 0 0 0 0 2 1 0 1 0 1 1 1 0 0 0 0 1 0 0 2 0 0 0 0 0 0 0 0 0 0 2 0 0 1 1 1 1 1 0 2 2 0 1 1 2 2 0 2 2 1 0 2 0 1 0 2 0 1 1 1 1 0 0 0 2 0 0 0 1 1 0 0 0 1 0 2 2 0 1 0 1 1 0 2 1 2 0 0 0 2 2 0 0 2 0 0 0 0 0 1 1 0 1 0 1 1 0 1 1 0 0 0 0 2 1 2 1 0 1 0 0 2 0 2 1 1 1 2 0 2 0 0 2 0 1 1 1 0 0 0 0 2 1 0 1 0 2 0 0 0 0 0 0 0 0 0 2 0 0 0 1 2 2 2 0 2 2 0 0 1 0 1 0 0 0 2 0 2 0 1 0 0 1 1 1 0 1 1 2 1 0 1 0 0 0 0 1 1 1 0 0 0 1 1 2 1 1 0 0 0 0 0 1 2 0 2 0 0 0 2 2 0 0 0 0 1 1 2 2 1 2 0 0 1 2 2 2 0 2 0 2 0 2 2 0 1 2 0 0 1 2 0 0 2 0 2 1 0 0 2 2 0 0 2 2 1 1 1 1 0 0 0 0 1 1 0 0 2 0 2 1 2 2 2 1 0 0 2 0 0 1 1 1 0 0 0 2 1 2 2 1 1 0 1 2 1 1 1 1 1 1 1 1 0 0 2 2 0 0 0 0 0 0 0 0 2 0 1 1 2 0 2 0 0 0 0 0 0 0 1 0 1 1 1 0 0 1 0 0 0 0 0 0 0 1 0 1 0 1 0 0 0 0 2 0 0 1 1 1 0 0 2 1 0 0 0 0 1 0 0 0 0 1 0 0 0 0 2 2 1 0 0 0 1 1 0 0 0 1 0 1 1 0 1 1 2 2 1 1 0 0 0 0 1 1 0 1 0 1 0 1 0 0 0 1 0 2 2 1 2 1 1 1 1 0 0 1 1 2 0 1 1 0 1 2 0 0 2 2 2 1 1 0 0 0 1 0 0 0 0 0 1 1 1 1 0 2 0 0 1 1 0 0 0 0 2 0 0 0 0 0 0 0 0 1 0 0 2 0 0 1 0 1 1 0 2 0 1 1 0 0 0 0 0 0 0 0 0 1 1 0 0 0 0 1 0 0 0 0 1 1 0 0 0 2 0 0 0 2 1 2 1 1 0 0 0 0 0 0 0 0 0 1 2 0 0 0 1 0 1 1 1 0 1 2 2 2 0 0 0 0 1 1 0 0 2 2 1 1 0 0 2 1 0 2 0 2 2 2 2 1 2 2 1 0 2 0 0 0 0 0 0 1 1 1 1 1 2 0 1 1 0 0 0 1 0 2 1 1 0 0 0 2 0 0 0 2 0 0 0 0 0 0 0 1 0 1 1 0 0 2 0 0 0 2 0 0 0 0 1 1 0 0 1 0 0 0 2 1 0 0 0 0 0 1 1 2 1 2 0 0 1 0 2 0 0 2 2 0 1 0 2 0 1 0 0 0 0 0 0 1 0 0 1 0 0 1 1 1 1 0 0 0 0 0 1 1 0 0 0 1 1 0 0 0 0 0 2 0 1 0 1 1 0 0 2 2 0 2 0 0 0 0 0 1 0 1 1 0 0 2 1 0 0 0 1 0 1 0 0 0 0 0 0 0 1 0 0 0 1 1 0 0 1 0 0 0 1 0 0 0 0 2 1
141 0 0 0 0 1 2 1 0 1 1 0 0 0 0 0 0 0 1 1 2 1 0 0 0 0 0 2 2 2 2 2 1 1 1 0 1 1 0 1 1 1 0 0 0 0 0 1 0 1 0 0 0 1 1 1 0 1 1 2 0 1 2 2 1 1 1 0 0 0 0 0 2 2 2 2 0 0 1 0 1 1 2 0 2 0 0 0 1 1 0 1 1 0 0 2 2 1 0 1 1 0 1 0 2 1 2 1 1 1 0 2 1 2 2 1 1 0 0 0 2 0 2 1 1 1 1 1 1 0 0 0 1 0 0 0 1 0 0 0 0 2 0 0 1 0 0 0 0 1 1 0 0 1 1 0 0 1 0 1 1 0 0 2 0 1 0 2 0 1 1 0 0 1 0 0 0 1 1 1 1 1 1 2 1 1 1 1 1 1 0 0 2 0 1 1 1 0 0 0 1 1 0 1 1 2 1 1 0 0 1 1 1 0 1 2 0 0 1 0 1 1 2 2 0 0 1 2 0 2 0 0 1 1 0 1 0 2 0 1 1 1 2 2 0 2 0 0 2 0 0 0 0 0 1 0 1 1 0 0 0 0 0 0 0 0 1 0 2 0 0 2 2 2 0 0 0 1 1 0 0 1 0 2 0 0 0 0 0 2 0 1 0 1 0 1 1 0 0 0 0 0 1 1 0 0 0 0 1 0 1 2 0 2 1 0 0 0 1 1 1 2 2 1 0 0 1 1 2 0 0 1 0 0 0 0 0 2 0 0 1 0 1 0 0 1 1 1 2 0 1 0 0 2 0 0 0 0 0 1 0 1 2 0 2 0 1 1 2 0 0 2 1 1 1 0 0 2 1 2 2 1 0 0 1 0 0 0 0 0 1 1 1 0 1 1 0 0 2 1 1 1 0 1 2 1 0 1 0 1 0 0 0 0 1 1 0 0 0 1 1 1 1 1 1 0 1 0 1 0 1 1 0 1 0 0 1 0 0 0 1 1 1 1 1 2 0 0 0 1 0 0 0 1 1 0 1 1 0 0 2 0 1 0 0 1 1 0 2 0 0 0 1 1 1 0 1 1 2 1 0 2 0 1 2 1 0 1 2 1 0 2 0 1 1 0 1 0 1 1 1 1 0 0 0 2 2 0 0 0 0 0 1 1 0 1 0 2 2 2 2 2 2 0 0 2 1 0 0 0 0 1 0 0 1 0 1 2 0 2 1 1 0 0 0 1 0 1 1 1 0 0 0 2 2 0 0 0 0 1 1 0 0 1 0 1 1 1 1 0 0 0 1 1 0 1 2 1 0 1 2 1 0 1 1 1 1 1 0 1 1 1 0 1 2 0 1 1 1 0 1 0 0 0 0 1 2 0 0 1 1 0 0 0 0 0 0 2 1 0 1 0 0 0 0 0 0 0 0 0 1 1 0 0 0 1 0 0 2 2 0 2 1 1 2 1 1 0 1 2 0 2 2 1 2 0 1 0 1 0 0 0 0 0 2 2 0 2 0 1 0 1 0 0 0 0 0 0 1 1 0 1 1 1 0 1 1 2 0 0 1 1 0 1 0 0 0 0 0 2 0 1 1 0 2 0 1 1 2 0 0 0 0 1 1 0 0 0 0 0 0 0 0 0 2 0 0 0 0 0 0 0 0 2 0 1 1 1 0 1 0 1 0 0 0 1 1 0 0 0 0 0 1 0 0 0 1 0 1 0 0 0 2 0 0 1 1 2 1 2 0 1 0 0 1 1 1 0 0 1 0 1 1 1 1 2 0 1 1 1 1 1 1 1 1 0 0 0 0 1 1 0 0 2 0 0 2 0 2 2 2 0 0 0 0 2 0 1 2 2 1 2 0 2 1 0 0 0 1 0 2 1 2 0 0 2 0 1 0 0 0 0 0 0 1 0 0 0 0 1 0 0 0 0 2 0 0 0 0 1 0 0 0 0 0 0 0 0 1 0 0 0 1 1 0 0 0 2 2 2 2 0 0 0 0 0 0 0 0 0 1 0 1 1 2 2 2 0 0 1 0 2 0 0 1 2 0 1 0 1 0 0 0 1 1 0 0 0 1 0 0 1 1 1 1 1 1 2 0 0 0 1 0 2 0 0 0 1 1 0 1 1 1 1 1 2 0 0 2 0 0 0 1 1 0 0 0 0 0 0 0 0 0 0 2 0 1 0 1 0 1 0 0 0 0 0 1 0 1 1 0 0 0 0 0 0 0 0 0 0 0 0 0 2 1 0 0 0 1 0 0 0
142 1 0 0 0 1 1 1 1 1 0 0 0 0 0 0 0 0 0 2 0 0 0 1 0 0 0 1 1 2 2 0 1 1 1 0 2 0 0 0 0 2 0 0 0 0 0 1 0 2 1 2 1 0 1 0 0 0 1 1 1 1 2 2 0 0 1 0 0 0 0 0 2 2 1 2 0 1 1 1 0 1 2 1 0 0 0 1 2 2 0 2 1 0 1 1 1 1 0 1 1 0 0 1 2 0 2 1 0 2 0 1 1 1 1 1 1 0 2 0 0 0 1 2 1 0 1 1 0 1 2 0 0 0 0 0 0 0 0 0 2 0 0 0 1 0 1 0 0 0 0 0 1 1 1 0 1 1 0 1 0 0 0 1 1 2 0 0 1 1 0 0 2 0 1 1 2 0 0 0 0 0 1 1 2 2 1 1 0 1 0 1 2 1 2 2 1 0 0 1 0 1 0 1 1 1 1 1 1 0 0 2 2 0 2 2 0 1 1 1 0 0 2 2 0 0 2 2 0 2 0 0 0 1 2 1 0 2 0 0 0 0 2 1 0 2 1 1 1 1 0 0 1 0 1 0 0 1 0 1 0 1 0 0 1 0 1 0 1 0 1 0 1 1 0 0 0 2 2 0 1 0 2 2 0 2 1 2 0 2 0 0 1 2 1 1 1 0 0 0 1 0 2 0 1 1 0 0 0 0 0 0 0 2 0 0 0 0 0 0 0 2 1 0 1 0 1 0 0 0 0 0 0 0 0 0 0 2 0 2 1 1 1 0 0 1 1 0 2 1 0 0 0 0 0 2 0 0 0 2 0 2 2 0 2 0 1 2 1 0 1 1 0 0 0 0 2 0 0 2 2 1 2 0 2 1 1 0 0 0 0 0 0 0 2 0 0 1 0 0 0 0 0 0 1 1 0 1 0 2 0 0 0 2 0 2 0 2 0 0 0 2 1 1 0 0 1 1 0 0 2 0 0 0 0 0 1 1 0 0 1 0 2 2 2 2 0 0 0 1 0 1 0 2 2 1 1 2 1 2 0 2 0 1 1 1 1 2 1 1 1 2 2 2 0 0 0 2 2 2 0 2 0 0 2 0 0 0 1 1 0 1 1 0 0 0 0 0 1 1 1 2 1 1 1 1 2 1 0 0 0 0 0 0 1 1 0 2 0 2 2 2 1 1 1 1 0 0 1 1 1 0 0 1 0 0 1 1 1 0 0 1 0 0 0 0 1 2 2 2 1 0 0 1 1 0 0 1 1 0 0 1 0 1 0 0 0 0 0 0 0 0 0 0 0 0 0 2 0 2 2 0 1 2 1 0 0 1 0 1 0 0 0 0 0 0 0 0 0 0 0 1 0 0 0 2 2 1 0 2 0 0 0 2 0 1 1 0 0 0 1 0 1 1 1 0 2 2 0 0 0 1 0 0 0 0 1 1 2 2 0 2 1 1 1 0 2 0 0 1 0 1 0 0 0 1 2 0 2 0 0 0 2 0 2 2 0 1 1 0 1 1 0 0 0 0 0 1 1 1 2 0 2 0 0 2 1 2 0 0 0 0 0 2 0 0 0 1 0 2 0 2 0 0 1 0 2 1 1 0 2 0 0 2 0 0 0 0 1 0 0 0 0 0 1 2 0 0 0 0 0 0 0 2 0 1 1 1 1 2 0 2 1 0 0 0 1 1 0 2 1 1 0 0 1 0 1 0 1 0 0 1 2 1 0 0 2 2 1 1 0 0 0 2 0 0 1 1 1 1 0 1 1 1 0 1 1 1 1 1 1 1 1 2 2 0 0 0 0 0 0 0 0 2 1 0 1 0 0 2 1 0 1 1 1 2 2 2 2 2 2 2 0 1 0 0 0 1 0 1 0 0 0 1 0 0 0 2 1 0 0 0 0 0 1 0 0 0 0 0 1 0 0 0 2 0 0 1 0 0 1 0 0 1 1 0 1 1 1 0 0 0 0 2 0 1 0 0 1 1 2 0 0 1 0 1 1 0 0 0 0 0 0 1 2 2 2 0 0 1 0 1 0 0 0 1 1 2 0 1 0 0 1 0 1 1 0 2 2 2 0 2 1 1 2 2 1 1 0 0 0 1 0 1 1 0 1 1 2 1 1 1 1 0 0 1 0 0 0 0 2 0 1 0 1 0 1 0 0 0 0 2 1 0 2 0 0 0 1 1 1 1 0 1 0 1 0 0 1 0 0 0 0 1 0 0 0 2 0 2 2 0 1 1 0 0 0 1 2 0 1 1
143 0 0 0 0 0 1 1 0 1 0 0 0 1 0 1 0 0 1 1 1 1 0 0 0 0 2 1 1 2 2 1 0 1 1 1 2 2 0 0 0 0 2 2 0 1 0 0 0 1 1 1 0 0 1 1 0 0 0 0 1 1 2 1 1 1 0 0 0 0 0 1 1 2 1 2 1 0 2 1 1 2 0 2 2 0 0 1 1 2 1 1 0 0 1 2 1 0 0 0 0 0 1 1 2 0 2 0 0 2 0 1 1 2 2 2 2 0 1 0 2 0 2 1 1 0 1 1 1 0 0 0 0 0 1 1 0 0 0 0 0 2 0 0 1 0 0 0 0 0 0 0 2 0 0 0 1 0 0 0 0 0 1 2 1 2 0 1 0 0 0 1 0 2 1 1 0 0 0 0 0 0 0 0 1 0 0 0 0 1 0 1 1 0 0 2 1 0 0 1 0 1 0 2 2 1 1 1 0 0 1 2 1 0 1 2 0 0 1 0 0 0 2 2 0 0 1 2 1 1 0 0 1 2 1 2 2 2 0 0 0 0 2 2 0 2 1 0 2 0 0 0 1 0 0 0 0 1 0 0 0 0 0 0 0 1 0 0 2 0 0 1 1 2 0 0 0 2 2 0 0 2 1 1 0 0 0 0 0 1 1 1 1 2 2 1 2 1 0 1 1 1 1 1 0 0 1 0 1 0 1 2 0 1 2 0 0 0 1 1 1 1 2 0 1 0 1 2 2 0 0 2 0 0 0 1 0 1 0 0 1 1 1 0 0 1 2 0 1 1 0 0 0 2 0 0 1 0 0 0 0 0 2 0 2 1 1 2 1 1 1 1 1 1 1 0 2 1 0 1 0 1 0 0 2 2 2 1 1 0 0 1 2 0 2 0 2 1 0 0 0 0 0 1 1 0 1 2 0 1 0 0 0 2 0 2 0 0 0 0 0 1 0 2 1 1 1 0 1 0 2 1 1 1 2 1 0 2 2 2 2 1 1 0 0 1 0 0 0 1 0 1 1 1 2 1 1 2 1 2 1 2 0 0 1 2 2 1 2 0 0 0 0 0 0 0 1 0 2 0 1 2 0 1 2 1 0 1 2 0 2 2 0 1 1 0 2 2 2 0 0 2 1 1 1 1 2 0 0 0 0 0 1 1 0 1 1 2 1 1 1 2 2 1 1 2 0 1 0 1 0 1 0 1 0 1 1 1 2 1 1 0 0 0 0 0 0 1 1 2 1 0 0 2 1 1 0 0 0 0 0 0 0 2 0 1 1 1 1 0 1 1 1 0 1 0 1 1 0 1 1 0 1 1 1 1 1 0 0 0 0 0 0 0 0 0 0 0 0 0 0 1 0 0 1 1 2 0 0 2 2 0 1 1 1 1 0 1 0 0 0 0 0 0 0 1 1 0 0 0 0 1 1 0 0 0 0 1 2 2 1 1 1 2 2 1 1 0 0 1 1 0 0 1 2 0 2 0 1 1 1 0 0 1 0 1 1 2 1 0 1 0 1 0 0 0 1 2 0 2 2 0 2 1 1 1 1 1 0 1 0 0 0 1 0 1 0 0 0 0 0 1 0 0 1 0 2 2 2 0 0 0 0 0 2 1 0 1 1 1 0 0 0 0 1 2 0 0 0 0 0 0 0 0 0 0 0 0 2 2 1 2 0 0 0 1 2 0 0 0 0 0 1 0 0 0 1 0 2 0 0 0 2 0 0 0 2 2 2 2 0 1 1 1 0 1 1 0 0 0 0 2 2 2 2 2 0 2 2 2 0 0 1 2 2 0 0 0 0 0 0 0 0 1 1 1 0 0 1 2 2 0 1 1 1 2 2 2 1 1 1 2 0 2 0 0 1 1 1 1 1 0 1 0 0 1 0 1 0 0 0 0 0 0 2 0 0 0 0 0 1 0 1 0 1 0 1 0 0 0 0 0 0 0 0 0 2 0 1 0 0 0 1 0 0 1 0 2 2 1 0 1 0 0 0 0 0 0 1 0 1 0 0 1 1 1 1 0 1 0 0 1 0 0 0 0 1 0 0 2 0 0 1 0 2 2 0 2 2 1 0 1 0 0 1 0 1 1 1 0 1 0 0 1 0 0 0 0 1 0 0 0 1 1 1 2 0 0 0 0 0 0 2 0 0 0 0 0 0 0 0 1 1 0 0 1 2 0 1 1 0 0 0 0 0 1 1 0 1 0 0 0 1 1 0 0 1 0 2 0 0 1 0 1 0 1 0 0 0 0 2 0
144 0 1 1 1 0 1 1 1 0 0 0 2 2 0 2 0 0 2 0 0 0 0 0 0 0 1 1 2 2 1 1 0 0 1 1 2 1 0 0 0 2 1 1 0 0 1 0 0 0 0 0 2 0 1 0 0 0 2 0 1 0 1 1 0 0 0 1 0 0 0 1 2 2 2 2 0 0 1 1 1 2 2 0 2 0 0 0 0 1 0 0 0 1 1 2 0 0 0 0 0 0 0 0 2 1 2 2 1 1 0 1 1 2 2 1 1 0 1 0 1 0 2 1 1 1 1 1 0 1 0 0 0 0 1 1 0 0 1 0 1 1 1 0 1 0 1 0 1 2 1 0 0 1 0 0 0 1 0 0 1 1 0 2 1 2 0 1 0 2 2 0 0 2 1 1 0 1 1 1 1 0 1 1 2 1 2 1 1 1 0 0 2 2 2 1 1 1 0 0 1 1 0 1 1 0 0 1 1 0 0 2 2 1 1 2 0 1 1 2 0 0 2 2 0 0 0 2 1 1 1 0 0 0 1 0 0 1 0 0 0 0 2 2 0 2 0 0 2 0 0 0 0 0 0 0 1 2 0 1 0 1 0 0 1 0 0 1 2 1 0 2 1 2 0 0 0 1 0 0 2 0 2 2 0 2 0 1 0 2 0 0 2 2 2 0 2 1 0 0 1 0 2 0 1 0 0 0 1 0 0 1 0 1 1 0 0 0 1 1 0 2 0 0 0 0 0 1 1 0 0 1 1 0 0 0 0 1 1 1 0 1 1 0 1 0 2 0 2 1 0 0 0 1 0 0 1 0 0 2 0 2 0 1 0 0 1 1 2 1 0 2 0 0 0 0 1 1 1 2 2 0 2 2 1 0 1 0 0 0 0 2 0 0 2 0 0 1 1 1 1 1 0 1 2 2 0 2 0 1 0 0 1 0 1 2 0 2 0 0 0 2 0 2 1 1 0 1 0 0 1 0 0 0 1 1 0 0 0 0 2 1 1 2 1 2 0 0 0 0 0 0 2 2 2 1 0 2 1 1 1 1 1 0 0 1 1 2 2 1 1 1 2 2 1 0 1 2 2 1 1 0 0 1 2 0 0 0 1 0 1 0 0 0 0 0 0 0 1 0 0 2 1 1 1 1 1 1 0 0 0 0 1 0 1 1 1 1 0 1 1 1 2 0 0 1 0 1 1 1 0 2 0 0 1 1 2 2 1 2 0 1 1 0 0 0 0 0 0 0 0 0 0 1 2 1 1 0 0 0 0 0 1 1 1 0 0 2 0 2 0 0 0 0 0 0 0 1 0 2 1 0 1 1 0 0 0 1 0 1 0 0 0 0 0 1 1 0 0 0 0 2 1 1 2 1 1 0 0 2 0 0 0 0 0 0 1 2 0 0 0 0 0 0 0 2 2 2 0 0 1 1 0 0 0 1 0 1 2 1 0 0 0 2 2 2 2 0 0 2 0 1 1 0 1 0 2 1 1 0 0 0 1 1 1 1 0 1 1 0 1 1 0 0 1 1 2 0 1 1 1 1 1 1 0 1 1 1 0 1 0 0 0 1 0 0 1 0 0 0 0 1 0 0 1 0 1 1 1 0 0 0 0 2 0 0 0 0 0 0 0 0 0 0 1 0 0 0 0 0 0 0 0 2 0 0 0 0 1 1 0 0 0 1 0 0 1 0 0 0 0 0 0 0 0 2 0 0 2 0 0 1 2 0 0 0 2 1 0 2 0 1 0 0 0 0 1 1 1 1 1 2 0 0 0 1 0 1 1 1 1 1 1 1 1 0 0 0 1 1 0 0 0 1 0 0 2 0 0 2 2 0 1 0 2 2 2 2 0 0 0 0 0 2 0 0 1 1 0 0 1 1 0 0 0 2 0 1 0 0 0 0 1 0 1 0 1 0 0 0 1 0 0 0 2 0 0 0 0 0 0 0 0 0 0 2 0 0 1 0 0 0 1 1 0 1 0 2 2 2 2 0 0 0 0 1 1 0 0 0 0 0 0 1 2 2 2 0 0 2 0 2 0 1 2 2 0 1 0 1 0 0 2 0 1 1 0 1 2 2 0 2 1 0 1 1 0 0 0 1 0 0 0 2 0 0 0 1 1 0 0 0 1 0 2 0 0 0 1 0 0 0 1 0 1 0 1 1 0 1 1 1 2 0 1 1 2 0 2 1 0 0 0 0 0 0 0 0 0 0 0 0 1 1 0 1 0 2 0 0 0 0 1 1 0 0 0 0 2 1 0 0
145 1 0 0 0 0 0 1 0 0 0 1 0 1 0 0 0 0 0 2 0 0 0 0 0 0 1 0 2 2 2 1 2 2 1 0 2 2 0 1 1 1 1 1 0 1 1 0 0 0 0 0 0 0 2 1 0 0 2 0 1 0 1 0 0 0 0 0 1 1 0 1 2 1 2 1 0 0 0 0 0 0 1 1 1 0 0 0 1 2 0 0 1 0 0 2 0 2 1 1 1 0 0 0 2 0 2 2 2 0 0 2 0 2 2 0 0 0 2 0 0 0 2 1 1 1 1 0 0 0 1 1 1 0 0 0 0 0 0 1 0 2 1 0 0 0 0 0 0 1 0 0 0 0 1 1 1 2 0 0 1 1 0 1 0 1 1 0 2 1 0 1 1 1 0 1 0 1 0 0 1 0 2 2 2 2 2 1 1 2 0 0 0 0 0 0 1 0 0 0 1 1 0 2 2 0 0 1 0 0 1 2 1 0 1 2 1 1 1 0 1 1 2 1 0 1 0 2 0 2 0 0 0 0 2 1 1 2 0 0 0 0 2 1 0 1 1 1 0 2 2 2 1 0 0 0 0 2 0 2 0 1 0 0 0 0 1 0 2 1 0 1 1 2 0 1 0 1 1 0 0 2 0 1 0 1 0 1 1 2 0 0 1 2 1 0 2 0 0 0 0 0 2 0 0 0 0 0 0 0 0 1 0 0 0 0 1 0 2 2 0 2 0 1 1 0 1 1 1 1 0 0 0 0 0 0 0 0 2 0 0 0 1 1 0 0 1 0 2 0 0 0 0 1 0 1 0 0 0 1 0 2 1 0 1 0 1 2 0 0 2 0 1 1 1 0 1 2 2 2 1 0 0 0 1 0 1 0 0 0 1 1 0 0 2 0 0 1 0 0 0 0 0 0 0 0 1 1 0 2 0 0 0 1 0 1 0 0 1 0 0 1 0 0 2 2 1 1 0 0 0 0 0 0 1 0 1 0 0 0 2 1 2 1 1 0 0 0 0 2 0 0 0 2 0 0 0 1 1 1 2 1 0 1 1 1 1 0 2 0 0 0 2 2 1 0 1 2 2 2 0 1 0 1 0 2 1 1 2 1 1 1 0 2 0 0 0 1 1 0 1 1 1 1 1 1 2 1 0 0 1 1 2 0 0 2 0 2 0 1 1 2 2 2 2 2 0 0 0 2 0 0 0 1 2 1 1 0 1 1 0 0 2 2 2 1 0 0 1 1 0 1 0 2 1 0 0 1 0 1 1 0 2 2 2 0 0 2 2 0 1 1 1 0 0 1 1 1 0 2 2 1 0 0 1 1 1 1 0 1 0 0 1 0 0 0 1 2 2 0 0 0 1 0 2 0 1 0 0 2 2 0 0 0 0 0 1 0 0 0 1 0 0 1 1 0 1 1 0 0 0 2 1 0 0 1 1 1 2 2 0 0 0 1 1 1 2 0 1 2 0 2 1 2 2 0 0 1 1 0 0 0 2 0 1 1 0 2 0 1 1 0 0 0 0 1 1 0 1 1 1 0 2 2 1 2 1 1 0 1 0 0 0 2 1 1 0 0 0 1 1 0 0 0 1 0 1 1 1 0 1 0 0 1 0 1 0 0 0 0 0 0 1 0 1 1 0 0 1 0 0 0 0 2 0 0 0 1 1 2 0 2 0 0 1 1 1 0 0 0 0 0 0 0 0 0 1 0 2 0 0 1 2 0 0 0 2 1 2 1 1 0 0 0 0 0 1 0 0 0 0 2 0 0 0 1 1 2 0 2 0 2 1 1 1 0 0 1 1 1 0 0 0 1 1 0 1 1 0 1 1 0 2 0 2 2 2 2 1 1 1 1 0 2 0 0 0 1 0 0 0 0 1 1 0 1 0 1 1 0 1 0 0 1 1 0 1 0 1 0 1 0 1 0 1 1 1 1 0 0 1 0 0 0 0 1 2 0 0 0 1 1 2 0 0 0 0 2 1 0 1 1 0 0 0 0 1 1 0 0 0 0 0 2 2 2 2 0 0 2 0 1 0 1 2 2 0 1 1 0 0 1 0 0 0 0 0 1 1 1 0 1 0 0 2 1 1 0 0 0 1 0 0 2 0 0 0 0 2 2 0 0 2 1 1 0 0 1 1 1 0 0 0 2 1 0 1 1 1 0 1 1 1 0 0 0 2 0 2 2 1 2 0 0 0 1 1 0 0 0 0 0 1 2 0 0 2 1 0 0 0 0 1 2 0 0 0 0 1 0 0 0
146 0 0 0 1 0 1 0 0 1 0 1 0 1 0 1 0 0 0 2 1 1 0 1 1 1 1 1 1 2 2 1 1 1 0 0 0 1 0 1 1 1 1 1 0 1 1 0 1 1 0 1 0 0 2 0 0 0 0 0 2 0 1 0 1 1 1 0 0 0 0 0 1 1 1 2 1 0 1 0 1 1 2 0 1 0 0 0 0 2 0 0 2 0 0 2 0 2 0 2 2 0 1 0 2 1 2 0 0 2 1 2 0 1 1 0 0 0 1 0 1 0 2 1 1 1 1 0 0 0 0 0 0 0 0 0 0 0 0 0 1 1 0 0 0 0 0 0 1 1 1 0 1 1 1 1 1 1 0 0 1 0 1 2 2 2 0 0 1 0 0 2 1 0 0 0 0 1 0 0 0 1 0 0 1 1 0 2 1 1 0 0 1 1 1 1 0 0 0 0 0 0 0 1 1 1 1 1 1 0 1 0 0 1 1 2 1 1 0 0 1 1 2 1 0 0 1 2 0 2 1 0 0 0 1 0 0 2 0 0 0 0 2 1 0 2 1 0 2 0 0 0 0 0 0 0 1 2 0 0 0 0 0 0 0 0 0 1 2 0 0 2 1 1 2 2 1 1 1 0 1 0 2 1 1 1 2 2 1 2 0 1 1 2 2 1 2 2 0 2 2 2 2 0 1 2 0 0 1 0 1 2 0 1 1 0 1 0 1 1 1 2 1 1 1 0 0 1 1 0 0 0 0 0 0 0 0 0 2 0 0 0 1 0 0 1 1 1 2 1 0 0 0 1 0 1 1 0 0 0 0 0 1 0 1 2 0 2 1 1 1 1 0 0 0 0 2 2 1 2 1 0 1 1 2 1 1 0 0 1 0 0 0 0 2 0 0 0 0 0 0 0 0 1 1 0 0 2 0 2 0 1 0 0 1 1 0 0 0 0 1 1 0 1 1 1 0 0 1 0 1 1 0 0 1 1 1 1 0 0 1 1 0 1 1 2 0 1 0 1 0 0 1 2 1 1 0 2 0 2 1 2 1 0 0 0 0 2 1 0 0 1 1 1 2 0 1 2 2 2 0 0 0 0 1 1 1 2 2 0 1 2 0 1 2 0 1 0 1 0 1 2 2 2 1 1 1 0 1 0 1 0 1 1 0 1 1 1 1 2 2 1 1 0 0 1 1 0 0 0 0 1 0 0 0 0 1 1 0 2 1 1 1 0 1 1 0 1 1 1 0 0 0 2 2 0 0 0 2 0 0 0 1 1 0 0 0 2 2 0 0 0 2 1 0 1 2 1 0 2 2 0 0 1 2 1 1 1 0 1 0 0 2 0 0 0 0 0 0 0 0 0 1 0 0 2 2 0 0 0 0 0 0 1 0 1 0 1 1 1 1 1 1 1 1 1 1 2 0 0 0 1 0 0 0 0 0 1 2 2 0 1 0 0 1 1 2 0 0 1 1 1 1 1 2 0 1 0 2 0 0 0 0 0 1 2 0 2 1 0 1 1 0 0 0 1 1 1 1 1 2 0 2 0 0 2 1 2 0 0 1 1 0 1 0 0 1 0 0 0 0 0 0 0 2 0 1 1 2 0 0 0 0 1 0 0 0 1 1 1 0 0 0 0 2 0 0 0 0 0 0 0 0 2 0 0 0 1 1 2 1 1 0 0 0 0 0 0 0 0 0 0 2 0 0 0 1 0 0 0 0 0 1 0 1 0 2 1 2 1 1 0 2 1 0 0 1 2 1 2 1 1 1 1 1 2 0 1 1 1 1 1 1 2 1 1 0 1 0 1 1 0 0 2 0 0 2 0 0 2 2 0 1 1 1 2 2 2 1 2 2 1 0 0 0 0 0 2 0 0 0 0 1 0 0 0 0 0 0 0 0 0 0 0 1 0 0 0 0 0 2 0 0 0 2 0 0 0 0 0 0 0 1 0 1 2 0 1 1 0 0 0 2 0 0 0 0 0 1 0 0 0 1 0 0 1 0 0 0 1 0 1 0 1 2 1 2 0 2 1 1 1 0 1 1 1 1 0 1 1 0 1 1 0 1 1 0 1 2 1 0 2 1 2 0 1 0 2 0 1 0 0 1 2 1 0 0 1 1 0 0 0 1 2 2 1 0 0 0 0 2 0 0 1 2 0 2 1 0 1 0 0 0 0 1 1 0 0 2 1 1 0 0 0 0 2 0 0 2 0 0 0 0 2 0 0 1 0 0 0 0 0 0 2 0 0 1 0 0 0 1 0
147 0 1 0 0 1 1 0 0 1 0 0 1 2 0 1 0 0 0 2 1 1 0 0 0 0 1 2 2 2 2 0 0 1 0 0 1 2 1 1 1 0 0 0 0 0 1 0 1 2 1 0 1 0 1 0 0 0 0 1 0 1 2 1 1 1 1 0 0 0 0 0 2 2 2 2 0 0 2 0 2 2 1 1 2 0 0 0 2 2 0 1 2 0 0 0 0 0 0 0 0 0 0 0 2 1 2 0 0 2 0 2 1 1 1 1 1 0 1 0 1 0 1 2 1 0 1 1 0 1 0 0 0 0 0 0 0 0 0 0 0 2 0 0 0 0 0 0 0 1 0 0 1 0 0 0 0 0 0 0 0 2 0 2 1 0 0 2 0 2 1 0 1 1 0 2 1 0 0 0 0 0 1 1 2 1 1 0 0 1 0 0 2 2 2 2 1 1 0 0 0 0 0 1 1 2 1 1 1 0 1 1 1 0 1 2 0 0 2 1 1 1 1 0 0 1 1 0 0 0 0 1 1 1 1 0 0 2 0 0 0 0 2 2 0 2 0 0 2 0 0 0 0 0 1 0 1 2 0 0 0 0 0 1 0 1 0 0 1 1 0 2 1 2 0 0 1 2 2 0 1 1 2 1 0 1 1 0 0 2 0 1 1 2 2 1 1 0 0 0 1 0 2 0 0 0 2 0 0 0 0 1 0 1 1 0 0 1 0 0 1 1 2 1 1 0 1 0 0 1 0 2 0 0 0 0 0 1 1 0 1 0 2 0 0 1 2 0 1 1 0 1 0 2 0 0 0 0 0 2 0 1 2 0 2 0 1 2 1 0 1 1 1 1 0 1 1 1 1 2 1 2 0 1 1 1 1 0 0 1 0 0 1 0 1 1 0 2 0 0 0 0 0 0 0 0 0 1 1 1 0 2 0 1 0 1 0 1 0 0 0 2 0 2 1 0 2 1 0 0 1 0 0 0 0 0 1 2 0 0 2 0 2 1 1 1 0 1 1 1 0 0 0 2 0 0 0 0 0 0 2 0 0 0 0 0 0 0 2 0 0 0 2 1 1 0 1 2 2 2 1 2 0 0 2 2 0 1 2 1 1 1 0 2 0 0 0 2 2 0 0 1 2 1 2 1 2 0 0 0 0 0 0 1 1 0 0 2 0 1 1 2 0 0 0 1 0 0 1 1 1 0 1 0 0 1 1 1 0 0 1 1 2 0 1 2 0 2 2 2 0 0 0 2 1 0 0 0 0 0 0 0 1 2 0 1 1 1 1 0 0 0 1 0 1 0 1 2 0 1 2 0 0 2 2 0 0 1 1 2 1 1 0 0 0 0 0 0 0 0 0 1 1 0 2 1 1 0 0 2 0 0 0 0 0 0 1 1 0 0 1 0 0 0 0 1 1 1 0 0 0 2 0 0 0 0 1 1 2 2 0 1 1 2 1 1 2 0 0 0 0 1 1 0 2 0 2 0 1 1 1 0 1 0 2 2 1 2 1 0 1 1 0 0 0 0 0 1 1 1 2 0 1 0 0 1 0 1 0 1 0 0 1 1 0 0 0 0 0 0 0 0 0 0 0 0 2 0 1 0 0 0 0 1 1 0 0 0 0 0 0 0 1 0 0 2 0 0 0 0 0 0 0 2 0 0 0 1 0 1 0 0 0 0 0 1 1 1 0 0 0 0 1 0 0 0 1 0 1 1 0 1 2 0 0 0 2 1 1 2 0 0 0 1 0 0 1 0 0 2 0 0 0 0 0 2 0 0 2 0 2 0 2 2 1 1 0 0 0 0 0 0 0 2 2 1 1 0 1 2 2 0 2 0 2 2 2 2 2 2 2 2 0 2 0 0 2 2 0 0 0 0 1 0 0 1 0 0 0 0 0 0 0 0 0 0 0 0 1 0 1 0 1 0 1 0 1 0 0 0 2 0 0 0 0 0 1 0 2 0 0 0 1 1 0 0 0 1 2 2 2 0 0 0 0 0 0 0 0 1 1 0 0 2 1 0 2 0 0 0 0 2 1 0 1 1 0 0 0 1 0 1 0 0 0 0 0 2 2 1 0 2 0 0 1 1 0 2 0 0 0 0 0 1 1 0 1 0 1 0 0 0 0 0 1 0 0 0 0 0 1 0 1 1 1 0 1 0 0 1 0 0 0 1 0 1 1 0 2 1 0 0 0 0 0 0 1 0 2 0 0 0 2 2 0 0 1 1 2 1 0 1 0 2 0 0 0 0 0 0 1 0
148 1 1 1 1 0 2 1 0 0 0 0 0 1 0 1 0 0 0 2 1 1 1 1 1 1 1 2 2 2 2 1 2 2 1 0 2 0 0 1 1 1 0 0 0 0 0 0 1 0 0 0 0 0 2 1 0 0 2 1 1 0 2 2 0 0 1 0 1 1 0 1 1 2 1 2 1 0 0 0 0 1 2 0 1 1 1 1 2 2 1 1 1 1 1 1 0 1 1 0 0 0 1 0 2 0 2 0 0 2 0 2 1 1 2 2 2 0 2 0 1 0 2 1 1 0 1 0 0 0 2 1 0 0 0 0 0 0 0 0 0 2 1 0 2 0 1 0 0 2 0 0 0 0 0 0 0 0 2 2 0 0 0 1 1 1 0 1 0 0 0 1 1 0 0 1 1 1 1 1 1 1 1 1 2 2 1 1 1 2 0 0 1 0 0 1 2 0 0 0 0 0 0 1 1 0 0 0 1 0 1 1 1 0 1 2 0 0 1 0 1 1 2 2 0 0 0 1 0 1 0 0 1 1 1 1 1 2 0 0 0 0 2 2 0 2 0 0 2 0 0 0 0 0 0 0 0 0 0 0 0 0 0 0 0 0 0 0 0 0 1 2 1 2 0 0 0 2 2 0 0 1 1 2 0 1 1 1 1 2 0 1 0 2 0 1 2 1 0 1 2 1 2 0 1 0 1 0 0 0 0 1 0 1 1 0 0 1 0 0 1 1 0 1 1 0 1 0 0 0 0 1 0 0 0 0 0 2 0 1 0 1 1 0 0 0 2 0 1 1 0 1 2 2 2 0 2 0 0 2 0 2 0 0 0 2 0 2 0 0 2 1 0 0 2 0 2 1 1 2 0 2 1 1 1 1 1 1 1 0 0 1 1 0 2 0 1 0 0 1 1 1 0 1 1 0 1 0 0 1 0 0 0 0 2 2 2 0 0 1 0 0 0 1 0 0 1 1 0 1 0 0 0 0 1 1 1 0 0 0 2 0 1 0 0 1 0 0 0 0 0 0 0 2 1 1 0 2 2 2 1 2 0 0 0 1 0 2 1 0 0 1 2 2 1 1 1 1 2 0 1 1 0 1 1 1 1 1 2 0 0 1 1 2 1 0 1 1 1 1 1 2 1 1 1 1 2 0 1 0 1 1 1 1 0 1 1 2 1 0 1 2 2 0 1 2 0 0 1 0 1 0 1 0 0 1 1 0 1 1 0 1 2 2 1 2 0 0 0 0 0 0 0 2 2 1 0 1 0 0 0 0 1 2 1 0 0 2 2 0 1 0 1 0 0 1 1 1 0 1 1 1 0 1 2 1 1 1 0 1 1 0 0 0 0 0 1 0 0 0 0 1 2 1 1 1 2 0 1 0 0 0 0 1 0 1 0 1 1 0 1 0 0 0 0 2 2 1 0 0 0 2 1 0 0 0 1 0 1 0 0 0 0 1 1 1 2 0 0 0 0 1 0 0 1 1 2 1 1 0 0 0 1 1 1 1 0 2 0 1 1 0 1 0 0 0 0 0 1 1 1 0 2 2 1 2 1 1 1 2 1 1 0 1 1 1 0 0 0 0 0 1 2 0 1 0 1 2 2 0 0 0 0 2 0 0 0 1 1 1 0 0 0 0 2 1 0 1 1 0 0 0 0 2 0 1 0 1 1 2 1 2 0 1 0 0 1 1 0 1 1 1 0 0 0 2 0 0 0 0 0 0 2 0 0 2 1 1 2 2 0 1 0 1 0 1 1 2 1 1 0 2 0 0 0 0 2 0 2 0 2 0 1 1 1 0 1 0 0 1 1 0 0 1 0 1 1 0 1 2 2 0 1 1 1 2 2 2 2 2 2 2 0 2 0 0 0 0 0 0 1 1 0 0 0 2 0 1 1 0 0 0 0 0 0 0 0 0 0 0 2 1 1 0 1 0 1 0 0 0 0 0 0 0 0 1 1 0 1 0 0 0 0 2 0 0 0 1 1 1 1 1 0 1 0 0 0 0 0 0 1 0 0 2 2 2 2 0 0 0 0 2 1 0 1 1 0 0 0 2 0 1 0 1 1 1 0 2 2 1 0 2 0 1 1 1 0 1 0 0 1 0 0 2 0 0 0 1 2 1 0 0 2 1 1 1 0 1 0 1 0 1 1 1 0 0 1 1 0 1 0 0 1 0 1 0 1 0 1 0 1 0 0 0 0 0 0 0 0 0 0 0 1 1 0 1 1 0 0 0 0 0 0 1 0 0 1 0 1 0 0 0
149 1 0 0 1 0 1 0 0 2 0 0 0 0 0 0 0 0 2 1 0 0 0 0 0 0 1 0 1 2 2 0 1 1 1 0 2 1 0 0 0 1 1 0 0 0 1 0 0 1 1 1 0 0 2 1 1 2 1 1 1 1 1 0 0 0 0 1 0 0 0 0 1 2 1 2 1 1 1 2 0 2 2 0 1 0 0 0 2 2 0 1 1 0 0 2 0 0 0 0 0 0 1 0 2 0 2 0 1 1 0 2 1 2 2 1 1 1 1 0 0 0 2 1 1 1 0 1 1 0 0 1 0 0 0 0 0 1 1 1 0 1 0 0 0 0 0 0 1 2 1 1 1 0 0 0 0 0 0 0 1 1 1 2 1 2 0 2 0 2 2 0 0 2 0 0 0 1 1 1 1 1 0 0 1 0 1 1 0 0 0 1 1 0 0 1 1 0 0 0 0 0 0 1 1 1 0 0 1 0 2 0 1 0 1 2 1 0 1 0 0 0 2 2 0 0 2 1 0 1 0 0 0 0 2 0 0 2 0 0 0 0 2 1 1 2 1 0 2 0 0 0 0 0 0 0 0 2 1 1 1 0 0 0 0 0 1 0 1 1 1 1 1 2 0 1 0 2 1 0 1 1 1 2 0 0 0 2 0 2 0 0 1 1 1 0 1 1 0 1 2 1 2 0 0 0 0 0 0 0 0 1 0 1 1 0 1 1 0 0 0 2 0 1 1 0 2 1 1 1 0 1 1 1 0 0 0 1 0 1 2 1 2 0 0 2 0 0 1 0 0 1 1 2 1 0 2 1 0 2 0 2 2 0 2 1 1 0 2 0 0 2 1 1 0 1 1 0 0 1 1 0 0 0 1 0 1 0 0 0 0 2 1 0 2 0 1 0 0 0 0 0 0 0 0 0 1 0 1 2 0 0 0 1 0 1 0 1 0 0 0 2 1 1 0 0 2 1 0 1 1 0 0 0 1 1 0 1 0 1 1 1 1 1 1 2 1 1 1 0 1 0 0 2 0 0 0 2 2 2 1 2 0 0 0 1 1 1 2 1 1 1 2 2 1 1 1 1 2 0 0 2 1 0 1 0 0 1 1 0 0 1 1 1 1 0 1 0 1 0 1 2 2 2 2 0 2 0 1 0 1 0 0 0 1 1 0 2 1 2 2 2 0 0 0 0 0 0 1 1 1 0 0 1 0 1 2 0 0 1 0 2 0 0 0 2 0 0 0 0 0 0 0 0 2 1 1 0 0 1 1 0 0 1 0 0 0 1 1 0 1 0 0 0 0 1 1 2 0 1 2 0 0 0 2 1 1 1 0 1 0 0 0 0 0 0 0 0 0 0 0 2 1 0 2 0 1 0 0 1 2 1 0 0 0 0 1 2 0 0 0 0 0 0 1 0 0 0 0 0 0 1 0 0 0 0 0 1 1 1 1 0 0 0 1 1 2 1 0 1 1 1 1 1 1 0 1 0 2 0 0 0 2 0 2 2 0 2 0 1 1 0 0 0 0 1 1 0 2 0 1 0 1 1 0 2 2 1 1 1 0 0 0 2 1 1 0 0 0 0 0 1 0 1 1 0 1 1 0 0 0 0 1 1 0 0 0 0 0 1 0 1 0 1 0 2 1 0 1 0 1 1 0 2 0 2 1 0 2 2 0 2 1 0 0 1 1 2 0 0 0 0 2 1 0 1 0 0 2 0 0 2 2 0 0 1 1 1 1 2 0 0 0 0 0 0 2 0 1 0 0 2 2 2 1 2 0 2 0 2 0 2 2 2 1 1 0 0 0 1 0 0 0 2 0 1 0 2 0 0 0 0 2 0 1 1 1 2 1 1 1 1 0 2 0 0 0 1 0 0 1 1 0 0 0 1 0 0 2 0 1 0 0 0 1 0 1 1 0 0 1 1 1 0 1 0 1 0 0 0 1 0 0 0 0 1 1 0 2 0 0 0 1 0 0 0 0 0 2 1 2 0 0 0 0 0 0 0 0 1 1 0 1 1 1 1 2 0 1 0 0 1 0 0 0 1 0 1 0 1 0 0 1 0 1 1 0 2 2 2 0 2 1 1 0 1 0 1 1 1 0 0 1 2 1 0 0 0 0 0 0 0 0 0 0 1 0 0 1 0 1 0 0 2 2 0 2 1 1 1 1 2 1 0 1 1 0 0 0 0 1 0 0 0 0 0 0 0 2 1 0 1 0 0 1 0 1 0 1 1 0 0 0 1 0 0 1 0 0 1 2 2
150 1 0 0 1 0 2 1 0 0 0 0 0 1 0 1 0 0 0 2 0 0 0 1 1 1 1 2 2 2 1 0 0 1 0 0 1 1 0 2 2 0 1 1 0 1 0 0 1 2 1 0 0 0 2 0 0 0 0 1 1 1 1 1 0 0 0 0 0 0 0 1 2 2 2 2 0 0 0 0 0 0 2 1 0 0 0 1 2 2 0 2 1 1 2 2 0 2 0 2 2 0 0 0 2 2 2 0 0 2 1 2 0 1 1 1 1 0 1 0 1 0 2 0 0 1 0 1 0 0 1 0 0 0 0 0 0 0 0 0 0 2 0 1 1 0 0 0 0 1 0 1 0 1 0 2 0 1 0 0 0 0 2 1 0 2 0 0 2 0 0 2 1 2 0 0 0 0 0 0 0 0 1 2 1 1 1 1 0 0 0 1 2 1 1 1 2 0 1 0 0 0 0 2 2 0 0 1 1 0 1 1 0 1 0 2 0 0 2 0 1 1 2 2 0 0 0 1 0 1 0 0 0 0 1 0 0 2 0 0 0 0 2 1 0 1 0 0 2 0 1 0 0 0 0 2 2 1 0 0 0 0 0 0 2 0 1 1 2 1 0 2 1 2 2 2 0 2 2 0 0 1 2 2 0 1 1 2 2 2 0 1 0 2 1 1 2 0 1 0 1 0 1 1 0 1 0 0 2 0 2 2 0 2 1 0 0 0 1 1 1 0 2 2 1 0 1 0 0 0 0 1 0 0 0 0 0 2 0 2 1 1 1 0 0 1 0 1 2 2 0 0 0 1 0 1 0 0 0 1 0 2 1 0 1 0 1 0 2 0 0 2 1 1 2 1 2 2 1 1 1 1 1 0 1 0 1 1 1 0 0 0 0 1 2 0 2 1 1 1 1 1 0 0 0 0 0 0 0 2 0 0 0 1 1 2 1 0 1 0 1 1 1 1 0 1 1 0 2 0 1 1 0 1 1 1 0 0 0 0 1 1 2 1 1 1 0 0 0 2 0 0 1 2 1 1 0 2 0 1 1 1 1 0 0 0 0 0 2 0 0 0 2 2 2 0 1 1 2 0 2 2 1 1 2 0 0 1 2 1 2 1 0 0 1 0 1 0 1 1 1 2 0 0 0 2 0 0 0 0 0 1 0 1 1 0 0 1 1 2 2 1 1 0 0 1 1 0 1 1 1 0 0 0 2 0 2 1 1 2 1 0 1 0 0 1 0 1 1 2 1 1 1 1 2 1 1 0 0 0 0 0 2 2 1 0 0 2 1 1 1 1 0 0 0 0 0 2 0 1 2 0 0 0 2 1 1 0 0 0 0 0 1 0 1 0 0 1 1 0 1 1 0 1 1 1 0 0 0 1 1 1 0 2 0 1 1 0 0 0 1 0 2 1 2 1 1 1 0 0 0 1 1 0 0 1 1 2 2 2 2 0 1 2 2 1 1 1 0 1 1 1 1 0 2 0 2 0 2 0 0 0 1 0 2 2 0 2 0 0 2 0 2 0 0 0 1 0 2 0 1 0 2 0 1 2 1 1 0 0 1 1 0 1 0 0 0 0 0 1 0 1 0 0 1 0 2 2 2 0 0 0 1 1 0 0 0 0 0 0 0 0 0 0 1 1 0 0 2 0 1 1 0 2 0 1 1 2 0 2 0 1 0 0 0 2 2 1 0 2 1 1 1 1 0 1 0 0 2 1 0 1 2 0 0 0 2 0 1 1 1 0 0 1 1 1 1 2 2 2 2 2 0 0 0 0 1 0 2 0 2 0 1 2 2 0 0 0 0 0 0 0 0 1 0 0 0 0 1 2 1 0 0 1 0 2 1 0 1 1 0 1 0 2 0 0 0 2 0 0 0 0 1 0 0 1 0 0 1 0 0 1 0 0 1 0 1 0 0 0 2 0 0 0 2 0 0 0 0 0 1 0 0 0 0 2 0 0 2 1 1 0 1 1 0 1 0 0 0 0 1 0 1 0 0 1 0 1 0 0 1 0 1 1 1 1 2 0 0 0 0 1 0 0 2 2 0 1 0 1 0 1 1 0 1 1 0 0 2 1 0 2 1 2 1 1 1 1 1 2 0 0 0 2 0 0 0 1 2 1 0 0 1 0 1 2 0 1 1 0 1 0 2 0 1 0 1 2 0 2 0 0 0 0 0 0 2 0 1 1 1 0 0 0 0 1 0 1 2 1 0 1 1 2 0 1 1 0 0 0 0 0 2 2 0 0 0 0 0 0 0 0
151 1 0 0 0 0 0 2 1 0 0 1 0 0 0 0 0 0 1 1 0 0 1 0 0 0 1 1 2 2 2 2 1 1 2 0 2 2 0 1 1 0 0 0 0 0 2 0 0 1 1 1 1 1 0 0 0 2 0 1 0 1 0 0 0 0 0 0 0 1 1 1 2 2 1 2 1 0 2 2 0 2 1 1 1 0 0 1 2 2 1 2 1 2 1 1 0 0 0 0 0 0 0 1 2 0 2 0 1 1 0 2 0 1 1 0 0 0 0 0 2 0 2 0 0 1 0 1 1 0 0 0 1 0 0 0 1 0 0 1 1 1 0 0 0 0 0 0 2 2 0 0 0 0 0 0 0 0 0 0 0 0 0 1 0 2 0 1 0 1 1 1 1 0 0 1 0 1 0 1 1 1 0 1 1 0 1 2 1 0 1 2 1 1 1 1 2 0 0 0 0 0 0 1 1 1 1 1 1 0 0 1 0 0 1 2 0 0 1 1 0 0 1 1 0 0 2 2 1 1 1 1 0 0 0 0 0 2 0 0 0 0 2 1 0 2 0 1 1 1 0 0 0 1 0 0 1 0 0 0 0 0 0 0 1 0 0 0 1 0 1 2 2 2 0 0 1 2 2 0 1 1 1 2 0 1 0 2 1 2 0 0 1 2 1 1 2 1 1 0 0 0 2 0 0 0 1 0 1 0 0 1 0 0 0 0 1 0 0 0 1 1 1 2 0 0 0 0 1 1 0 1 1 1 0 0 0 1 1 1 1 1 1 0 1 1 1 0 2 1 2 0 0 1 0 1 1 0 0 2 0 2 1 0 1 0 1 1 1 0 1 1 1 1 1 0 2 0 0 2 2 0 0 0 0 0 0 0 0 1 0 0 1 0 2 0 1 0 0 1 0 1 0 1 2 1 0 0 0 2 0 1 0 1 0 1 0 1 0 0 0 2 1 1 1 1 1 0 2 0 1 2 0 1 0 0 1 2 1 2 2 0 1 0 0 1 0 1 2 1 1 0 1 1 2 1 1 1 0 1 1 1 1 1 1 2 2 0 2 0 0 0 2 2 1 1 1 2 2 0 2 2 0 0 1 1 1 1 1 0 1 1 1 1 0 0 0 1 1 0 1 1 2 2 2 0 2 0 0 0 0 0 0 0 2 0 0 1 0 1 1 1 2 2 2 2 0 2 0 2 0 2 0 0 1 0 0 1 0 2 2 0 2 0 0 2 0 1 1 1 0 0 0 2 2 0 0 1 1 0 0 1 0 1 0 1 1 1 0 1 0 0 1 0 0 1 1 1 0 2 2 0 0 1 1 0 0 0 0 0 0 0 2 0 2 0 1 2 2 2 0 2 0 1 1 0 1 0 0 2 1 0 0 0 0 0 0 2 0 1 0 1 2 2 2 0 0 1 0 0 0 0 0 0 0 0 1 0 2 0 0 1 0 1 1 1 2 0 0 1 1 1 0 0 1 0 1 0 2 0 0 0 1 0 1 2 0 2 0 0 1 0 0 0 1 0 1 0 2 0 2 0 2 1 1 1 1 1 1 2 1 1 0 1 1 1 0 1 0 2 1 1 0 0 0 0 1 1 1 0 0 0 0 0 1 1 1 0 0 0 0 0 0 0 2 1 0 0 1 0 1 1 0 2 0 1 2 1 1 2 2 2 1 1 0 0 2 1 0 0 0 0 0 0 0 0 1 0 0 0 0 0 2 0 0 1 2 1 1 2 0 0 0 1 1 1 0 1 1 1 0 2 0 0 0 0 1 2 0 2 0 2 2 2 2 0 1 1 0 1 1 0 0 2 1 0 2 1 0 1 1 1 0 1 0 1 2 1 1 1 1 1 0 2 0 0 0 1 0 1 0 0 0 0 0 2 0 2 0 0 0 1 0 0 1 1 0 0 0 0 1 1 0 0 2 0 0 0 1 0 1 0 0 0 0 1 1 0 0 0 0 0 0 2 0 0 0 2 2 0 1 0 0 0 0 0 0 0 0 1 0 0 1 2 2 2 2 0 0 0 0 2 0 0 2 2 0 1 0 2 0 0 1 0 1 1 0 1 1 0 0 1 0 1 1 1 1 1 0 0 0 1 1 1 0 0 1 1 1 0 0 0 1 1 2 1 0 2 0 2 0 0 1 0 1 0 0 0 0 1 0 0 1 0 1 1 1 0 1 1 0 1 1 0 0 0 0 1 1 1 0 1 2 2 0 0 2 0 0 0 0 0 0 2 0 0 0 0 0 1 1 0
152 0 0 0 0 0 1 1 0 0 0 0 1 1 0 0 0 0 1 1 1 1 0 1 0 0 1 2 2 2 2 2 2 1 0 0 1 1 0 1 1 1 0 0 0 0 0 0 0 1 1 1 1 0 1 1 0 0 0 2 0 0 0 0 0 0 0 0 0 0 0 0 1 2 1 2 1 0 1 0 1 1 1 1 0 0 0 1 2 2 0 1 0 0 2 2 0 0 0 1 1 0 1 0 2 1 2 0 0 2 0 0 0 2 2 1 1 0 1 0 0 0 1 1 0 1 0 0 0 0 1 1 0 0 0 0 0 0 0 0 1 1 0 0 2 0 0 0 0 1 0 1 0 0 0 1 1 0 0 0 0 0 0 2 1 2 1 2 0 0 1 1 2 1 1 2 1 1 1 1 1 1 0 0 2 0 1 0 0 1 0 0 2 1 1 2 0 0 1 0 0 0 1 2 2 1 1 0 1 0 1 1 0 0 1 2 0 0 2 1 0 0 2 2 0 0 1 1 0 1 0 0 0 0 2 0 0 2 0 0 0 1 2 1 0 2 1 0 2 0 0 0 0 0 0 0 1 2 0 1 0 1 0 0 1 0 1 0 1 0 1 1 1 2 0 0 0 1 1 0 0 0 0 1 1 0 0 2 1 2 0 1 0 2 0 0 2 2 1 1 1 0 2 0 1 0 1 2 1 0 1 2 0 2 1 0 1 1 0 0 1 2 1 0 1 0 1 2 0 1 0 2 0 0 0 0 0 2 0 0 0 0 1 0 0 0 2 0 0 0 0 2 1 2 0 0 1 0 0 2 0 2 1 0 1 0 0 1 1 0 1 1 1 1 0 0 1 1 1 1 2 0 0 0 2 1 1 0 0 1 1 0 1 0 1 1 0 0 0 0 0 0 0 2 2 0 0 0 0 1 0 1 0 1 1 2 1 1 0 0 0 2 0 1 1 2 1 0 0 0 0 0 1 1 1 1 1 0 0 0 1 0 2 2 2 2 0 0 0 0 0 0 2 2 2 2 0 2 1 2 1 2 0 1 1 1 1 2 2 2 2 2 2 2 2 0 2 2 1 1 1 1 0 0 1 1 0 2 2 0 1 2 0 1 0 0 0 2 2 0 0 2 2 1 2 1 2 1 0 0 0 0 1 0 1 1 0 1 0 2 2 1 2 0 0 2 1 1 0 1 0 0 0 0 0 1 1 1 0 1 0 0 2 2 2 2 0 0 0 0 0 0 0 2 2 0 0 0 1 0 0 1 0 1 0 0 0 2 2 0 0 2 0 0 0 0 0 0 0 2 1 1 0 1 1 0 0 1 0 1 1 0 0 1 1 0 1 1 2 0 0 0 0 0 1 0 1 0 0 0 0 1 0 0 0 0 0 2 0 0 0 0 1 1 1 0 0 0 0 0 0 1 0 0 0 2 0 0 2 2 1 0 0 1 2 1 1 0 0 2 0 1 1 1 1 0 1 0 2 0 0 0 1 0 1 2 0 2 1 0 1 0 1 0 0 0 0 0 2 0 1 0 2 1 1 1 1 0 0 2 1 1 1 1 0 0 0 0 0 0 0 0 0 0 0 0 2 2 2 0 1 0 0 2 0 0 0 1 1 1 0 0 0 0 1 0 0 1 0 0 0 0 0 2 0 1 1 0 0 0 0 0 0 0 0 1 1 1 0 0 0 0 0 0 0 0 1 0 1 0 0 0 2 0 0 0 2 2 2 2 0 0 0 0 0 0 0 0 0 0 0 2 1 1 0 0 2 2 1 2 0 1 1 1 0 1 0 0 0 0 0 0 0 2 1 0 1 0 0 2 2 0 1 1 1 2 2 2 1 1 1 1 0 2 0 0 2 1 1 0 1 0 1 0 0 1 1 1 1 0 1 0 0 0 0 0 0 0 0 0 2 0 0 0 2 0 0 0 0 2 0 0 0 0 0 0 0 0 1 0 0 0 2 0 0 1 0 1 2 0 0 1 1 1 0 1 0 0 0 0 1 0 0 1 1 1 2 0 0 1 1 1 0 0 1 1 1 1 1 1 1 0 0 0 0 0 0 2 2 2 0 2 0 0 1 1 2 1 0 0 0 0 0 2 0 0 0 2 2 0 0 0 1 2 2 2 0 0 0 0 1 1 1 1 0 0 1 1 1 0 1 1 1 0 2 0 0 0 2 2 0 0 0 0 1 0 1 0 0 0 0 0 0 0 0 0 0 0 0 0 0 0 2 2 0 0 1 0 2 1 2 0
153 1 0 0 0 0 0 1 1 0 0 0 0 1 0 1 1 0 1 1 1 1 1 0 0 0 1 2 2 2 2 0 1 2 1 1 1 1 0 0 0 1 0 0 1 2 1 0 0 0 0 0 0 2 0 1 0 1 0 2 1 0 2 2 0 0 0 0 1 1 0 0 2 2 2 2 0 0 0 0 1 2 2 0 1 0 0 1 2 2 1 2 0 0 0 0 0 0 0 0 0 0 0 1 2 1 2 2 2 0 0 2 2 2 2 2 1 0 1 0 1 0 2 0 0 1 0 0 0 0 1 1 0 0 0 0 0 0 1 1 0 2 0 0 1 0 0 0 1 1 1 0 1 0 0 0 0 2 0 0 0 0 0 2 0 1 0 2 0 1 1 0 0 2 1 1 0 1 1 1 1 0 2 2 2 2 2 0 0 2 0 0 1 0 0 1 0 0 0 0 0 0 0 2 2 0 1 1 1 0 2 1 1 0 1 2 0 1 1 0 0 0 2 2 0 0 1 2 0 2 1 0 0 0 1 0 0 2 0 0 0 0 2 1 0 1 1 0 2 0 0 0 0 0 0 0 0 1 0 0 0 0 0 0 1 0 0 0 0 0 1 2 1 1 0 0 1 1 1 0 2 0 2 2 0 1 1 2 1 2 0 1 1 1 1 0 2 1 0 1 1 0 1 1 1 0 0 0 1 0 1 2 0 2 1 1 0 0 0 0 0 2 2 2 0 0 0 1 1 1 0 0 1 0 0 0 0 1 1 1 2 1 2 0 0 1 1 0 1 0 1 0 0 1 0 1 1 0 0 2 0 1 2 0 2 0 2 2 2 0 0 2 1 1 0 0 1 1 0 1 0 1 1 1 1 0 0 0 0 0 0 1 0 1 2 0 1 0 0 1 1 1 0 1 1 0 1 1 0 0 0 1 0 1 1 2 0 0 1 1 0 1 0 2 0 0 2 0 0 1 1 0 0 0 1 1 0 0 0 0 2 0 1 0 0 2 0 0 0 0 0 0 1 1 2 1 1 1 1 0 2 0 1 0 0 1 1 1 1 0 0 1 1 1 1 0 1 2 2 0 1 2 0 0 2 1 0 0 2 0 2 2 1 2 1 0 1 1 1 1 2 2 1 1 1 1 1 0 0 0 0 1 0 0 2 0 0 1 0 1 1 1 1 1 1 1 0 2 0 2 0 2 0 0 1 0 2 1 0 1 2 0 1 1 0 2 0 1 1 2 0 0 0 1 1 1 1 0 0 0 0 0 0 1 0 0 0 1 1 0 1 0 0 0 0 0 0 0 0 2 0 0 0 0 0 0 0 2 0 2 1 1 1 0 1 0 0 0 0 0 0 2 0 0 0 2 0 0 0 0 0 0 2 2 2 2 0 1 0 0 0 0 0 1 1 0 1 2 0 0 2 2 1 1 1 1 1 1 0 0 0 0 0 1 2 2 2 0 1 1 0 1 0 2 2 0 0 1 1 0 0 0 1 0 0 2 1 1 1 0 0 2 0 1 1 1 1 0 1 1 1 0 2 0 0 2 0 0 0 2 0 0 0 2 0 0 0 0 0 2 1 1 0 0 0 0 2 1 1 0 1 0 0 2 0 1 0 0 0 0 0 0 0 0 2 0 0 0 0 0 0 0 1 1 0 1 0 0 0 0 0 1 0 0 0 0 1 1 0 0 0 0 1 1 0 1 0 0 2 0 1 2 2 0 0 1 1 0 1 1 1 0 1 0 1 2 2 0 0 0 0 2 0 0 0 1 1 2 2 2 0 0 1 1 1 0 0 0 0 1 1 0 1 2 0 0 2 0 0 2 2 1 2 0 2 2 2 1 1 1 1 1 0 1 0 0 0 1 0 0 1 1 0 1 0 1 0 1 1 1 1 2 0 0 0 0 0 0 0 0 1 0 0 0 2 0 0 0 1 2 0 0 0 1 1 0 0 0 1 0 0 0 1 2 0 1 0 1 1 0 1 1 0 0 0 1 1 1 0 0 1 0 0 1 2 2 2 0 0 1 1 1 1 0 1 1 0 0 0 2 0 0 0 0 1 0 0 2 2 2 0 2 0 1 1 1 0 0 0 1 0 0 0 2 1 0 1 1 1 0 0 0 2 0 1 1 0 1 0 1 0 0 0 0 2 1 2 2 0 2 0 0 0 0 0 1 1 0 0 1 2 0 0 0 1 0 1 0 1 1 0 0 1 1 1 1 2 1 0 1 0 0 1 2 0 0 0 0 1 0 1 1
154 1 0 0 0 0 0 1 0 0 0 1 1 2 0 1 0 0 2 0 1 1 0 1 0 0 0 1 1 2 2 1 0 0 2 2 2 0 1 0 0 1 1 1 0 2 2 0 0 0 0 0 1 0 1 0 0 0 2 1 1 1 0 0 0 0 0 0 1 1 0 0 1 2 1 2 1 0 1 1 0 2 1 1 1 0 0 0 0 2 0 0 2 0 0 2 0 1 0 0 0 0 1 1 2 0 2 0 0 2 0 0 0 1 1 0 0 0 1 0 2 0 2 1 1 1 1 1 1 0 1 0 0 0 0 0 0 0 0 0 0 2 0 0 0 0 0 0 0 1 1 0 0 0 0 1 1 2 0 1 0 0 0 0 0 1 0 1 0 1 1 0 0 1 0 1 0 1 1 1 1 0 1 1 2 1 1 0 0 2 0 0 2 0 2 0 0 0 0 0 0 0 0 2 1 1 0 0 1 0 1 1 1 1 2 2 0 0 0 0 1 1 2 2 0 0 2 1 0 1 0 0 0 1 2 1 1 2 0 0 0 0 2 1 0 1 0 2 0 2 0 0 0 0 0 0 1 0 0 0 0 0 0 0 0 0 1 0 2 1 0 2 1 1 0 0 1 2 2 0 1 1 1 2 0 1 1 1 1 2 0 2 2 2 2 0 2 0 0 1 0 0 1 1 0 0 1 1 0 0 0 2 0 1 2 0 1 0 0 0 1 1 2 1 0 0 0 0 0 0 0 1 0 0 0 0 0 1 1 0 1 1 2 1 0 1 1 0 2 1 0 0 0 1 0 1 1 1 0 2 0 2 2 0 2 1 0 2 1 0 1 1 2 2 1 0 2 1 0 1 1 1 1 0 1 1 1 0 0 0 0 1 0 0 2 0 0 1 0 0 0 0 0 1 2 1 0 1 0 1 0 1 0 0 0 0 0 1 0 1 0 1 1 2 0 0 2 1 0 0 2 0 1 1 1 0 0 0 0 0 1 1 1 1 1 2 1 0 0 2 0 0 0 2 0 0 0 1 1 0 2 0 0 0 0 0 0 1 2 0 0 0 2 2 1 0 1 1 2 0 0 2 0 0 2 0 0 2 2 0 0 1 0 2 2 0 0 0 0 1 1 1 1 0 1 2 2 1 0 0 0 0 1 1 0 0 0 1 0 2 2 1 2 0 0 2 1 1 0 2 0 1 0 1 1 1 2 0 0 1 0 2 2 1 1 2 0 1 1 1 1 0 0 1 2 1 1 0 0 0 0 0 2 2 1 0 0 1 1 0 0 1 0 0 0 0 0 2 0 2 2 0 2 1 0 0 0 2 1 2 0 0 2 0 2 0 0 0 0 0 0 2 0 0 1 0 1 0 0 0 1 1 0 1 0 1 0 0 0 0 1 0 1 1 1 1 1 1 0 0 0 0 0 0 0 2 0 0 2 2 0 0 0 1 2 2 2 0 0 1 0 1 0 0 1 0 2 0 2 0 0 0 0 0 2 2 1 2 1 0 0 1 0 0 0 0 0 0 2 0 2 0 2 1 0 2 1 2 0 0 0 0 0 2 1 1 0 0 0 1 0 1 1 0 1 0 1 2 2 0 0 0 0 1 0 0 0 1 0 1 0 0 0 0 0 0 1 0 0 0 0 0 0 2 0 1 2 1 1 2 0 2 0 1 0 0 2 0 0 0 0 0 1 1 0 0 0 0 1 0 0 0 2 1 0 0 2 2 1 2 0 0 0 0 0 0 0 1 1 2 0 0 0 0 0 2 0 1 1 1 1 1 1 2 2 0 0 0 0 0 0 0 0 2 1 0 1 0 0 2 1 0 1 0 1 2 1 1 1 2 2 1 0 2 0 0 1 2 0 0 1 1 0 0 0 2 0 1 0 0 0 0 0 0 1 0 0 0 0 0 1 0 1 0 1 0 1 1 0 0 1 0 0 0 0 0 0 0 2 0 0 0 0 1 0 0 0 0 2 2 2 0 0 0 0 0 0 0 1 0 0 0 0 2 2 2 2 0 0 0 1 2 0 1 2 2 0 1 0 2 0 0 0 0 1 1 0 0 2 1 0 2 1 0 0 0 0 2 0 0 0 0 0 1 0 0 0 1 1 0 0 0 2 2 2 0 2 0 0 0 2 0 0 1 2 0 1 0 0 0 1 1 1 0 1 1 0 1 0 0 0 0 0 0 0 2 0 0 1 1 0 1 1 2 0 0 1 0 0 0 0 0 0 2 0 0 1 0 1 1 2 0
155 1 0 0 0 1 1 0 0 1 0 1 1 2 0 1 0 0 0 2 1 1 1 0 0 0 0 0 1 2 2 0 0 0 2 0 2 2 1 1 1 0 0 0 0 0 1 1 1 2 0 1 1 0 1 0 0 0 0 1 0 0 1 1 0 0 0 0 1 1 0 1 2 2 2 2 0 0 1 0 1 2 2 1 0 1 0 0 2 2 0 0 0 1 1 2 0 0 0 0 0 1 0 0 2 0 2 1 1 1 0 1 1 1 1 1 1 0 0 0 2 0 2 0 0 1 0 2 0 2 2 0 0 0 0 0 0 0 0 0 0 2 0 1 0 0 0 0 0 2 1 0 0 0 0 0 0 0 0 0 1 1 0 2 2 2 1 1 1 2 1 1 0 1 0 0 0 2 0 0 1 2 1 1 1 1 1 0 0 2 0 0 1 1 1 0 0 0 1 0 0 0 0 1 1 1 1 1 1 0 2 0 2 1 1 2 0 1 1 1 0 0 2 0 0 1 1 2 0 2 1 0 0 0 1 0 0 2 0 1 0 1 1 1 0 1 0 0 2 0 0 0 0 1 0 0 0 2 1 2 1 1 0 0 1 0 1 0 2 1 0 2 0 0 0 0 0 2 1 0 1 1 2 2 0 1 1 1 0 1 1 0 1 2 1 0 0 2 0 2 2 1 1 1 0 0 1 0 0 0 0 1 0 1 1 0 0 0 0 0 1 2 1 1 2 0 2 1 1 0 0 0 0 0 0 0 0 2 0 1 0 1 1 0 0 0 2 2 2 2 0 0 0 2 0 0 0 0 0 1 0 1 2 0 2 0 0 2 1 0 1 1 1 1 1 0 1 1 0 1 1 0 2 0 1 2 1 0 0 0 0 0 1 0 2 0 0 0 1 1 1 1 0 1 1 0 0 0 0 1 0 0 0 1 1 2 1 0 1 0 0 0 0 0 0 1 1 0 0 1 2 0 0 0 1 0 1 0 0 1 0 1 1 1 0 2 1 0 0 1 0 0 0 1 1 0 1 2 1 2 0 2 0 0 0 0 0 1 2 1 1 1 1 1 0 0 0 2 2 0 1 1 0 0 1 2 0 0 1 0 0 1 0 1 1 0 1 1 1 0 1 1 0 0 0 2 1 0 0 0 0 1 0 1 0 1 0 2 0 1 1 2 0 0 0 0 0 1 0 2 0 1 0 0 0 0 1 1 1 2 0 0 2 0 0 2 0 1 1 2 0 0 0 2 0 0 0 0 0 0 0 0 0 1 0 1 1 2 1 1 0 0 0 0 0 0 0 2 0 2 2 0 0 1 1 0 0 0 0 0 1 0 0 0 0 0 0 0 0 0 0 2 1 0 0 2 2 0 0 1 0 0 0 0 0 1 0 2 1 1 0 1 0 0 0 1 1 1 0 0 0 2 2 0 0 0 2 1 2 2 0 0 1 2 2 1 1 1 0 1 0 1 1 0 2 0 2 0 2 0 0 0 1 0 2 2 0 1 2 0 0 2 1 1 1 0 1 0 2 0 2 0 1 0 0 1 1 2 0 0 0 0 0 1 0 0 1 1 0 2 1 0 0 0 1 0 0 1 2 0 1 0 0 1 0 0 0 0 0 0 0 0 0 1 0 2 1 0 0 0 0 0 0 2 0 0 0 0 2 2 1 2 0 2 0 0 2 0 0 0 0 0 0 1 0 0 0 0 1 0 0 1 2 0 0 0 2 0 0 2 0 0 2 0 0 0 2 0 0 0 0 2 1 1 1 2 0 2 1 2 0 1 2 2 2 0 0 0 0 0 0 0 0 2 2 0 2 0 1 2 1 0 1 1 1 2 2 1 1 2 2 1 0 2 0 0 1 1 1 0 2 1 1 0 0 0 0 0 0 0 0 0 1 0 1 0 1 1 0 0 2 0 0 0 2 0 0 0 1 0 1 0 1 0 1 1 1 0 1 0 0 0 0 2 0 2 0 2 2 1 1 1 0 0 0 1 1 0 1 0 0 0 0 1 1 1 2 0 1 0 1 1 1 0 1 1 1 1 0 0 1 2 1 0 1 1 0 0 2 0 2 0 0 1 1 1 1 1 0 0 1 0 0 1 0 0 0 1 2 1 0 0 0 0 0 2 0 1 1 0 0 0 0 1 2 0 2 0 0 1 0 0 0 0 2 0 0 0 2 1 1 0 0 0 0 2 0 0 2 1 0 0 0 0 0 0 0 0 1 0 0 0 0 0 0 0 0 0 2 0 1 1
156 1 0 0 1 0 2 0 0 2 0 0 0 0 0 0 0 0 1 1 1 1 2 1 1 1 1 0 2 1 2 2 1 1 1 0 2 0 0 1 1 1 0 0 0 0 1 0 0 1 1 1 1 0 0 0 1 0 0 2 0 1 0 0 1 1 1 0 1 1 0 0 1 2 1 2 1 0 1 0 1 1 2 0 1 0 0 1 2 2 1 2 1 0 0 0 0 2 0 2 1 0 1 0 2 0 2 1 1 1 0 2 1 1 0 0 0 0 2 0 1 0 1 2 1 0 1 1 1 0 0 1 0 0 0 0 0 0 0 0 1 1 0 0 0 0 0 0 0 1 1 0 1 0 0 0 0 2 0 1 0 0 1 2 1 2 0 2 0 0 0 0 1 2 1 0 0 1 1 1 1 2 0 0 2 1 1 1 0 1 0 0 2 2 2 2 2 0 1 0 0 0 0 1 1 1 1 1 1 0 1 0 2 0 2 2 1 0 1 0 0 0 2 2 0 0 2 1 0 1 0 0 0 0 2 0 0 1 0 0 0 0 2 2 0 2 0 0 1 0 0 0 0 0 0 0 0 2 0 1 0 1 0 0 0 0 0 1 1 0 0 2 1 2 0 0 0 1 1 0 1 1 1 2 0 0 0 1 1 2 0 1 1 2 2 1 2 2 0 2 1 0 1 1 0 0 0 0 0 0 0 0 0 0 2 0 0 0 0 0 2 1 1 2 1 0 1 1 1 0 0 2 1 0 0 1 0 0 2 0 0 0 2 0 0 0 1 0 1 1 0 0 1 2 1 0 0 0 0 1 0 1 2 0 2 0 1 1 2 0 0 2 0 0 0 0 1 0 0 2 1 0 1 0 2 2 2 1 1 1 2 2 0 0 1 1 0 0 0 0 1 1 0 2 2 1 0 0 0 1 0 1 0 0 1 1 1 0 0 2 0 0 0 1 1 1 0 0 0 0 0 0 0 2 2 0 0 1 1 2 1 0 1 0 0 2 0 0 0 0 0 1 1 2 0 0 0 2 2 2 1 2 1 1 0 1 1 1 2 0 0 1 2 2 0 1 0 1 2 1 1 1 0 1 2 0 0 0 0 0 0 0 1 2 2 0 0 1 1 0 0 2 2 0 2 1 1 1 0 0 0 0 1 1 0 1 0 2 0 1 1 2 2 1 1 1 0 0 0 2 0 0 0 0 1 0 2 1 0 0 1 1 1 1 1 1 1 0 0 0 0 0 0 1 1 0 0 1 0 0 0 0 0 2 1 1 1 1 1 0 0 1 1 0 0 2 2 2 0 2 2 0 0 0 0 0 0 1 0 1 0 0 1 0 0 0 0 1 1 0 0 1 1 0 2 0 1 0 0 2 0 0 1 2 2 2 0 0 0 0 1 0 1 1 1 0 1 2 0 0 0 1 0 0 0 2 0 1 2 2 0 1 0 0 2 2 2 1 0 1 1 1 1 0 2 0 2 0 2 0 0 0 2 2 0 0 0 2 1 0 1 1 0 0 1 1 2 0 1 1 1 0 2 1 0 2 1 1 1 2 1 1 1 1 1 1 0 0 0 1 0 1 0 0 2 0 2 2 2 1 2 1 0 0 1 0 0 2 1 1 0 0 1 0 1 1 0 0 0 0 0 0 0 2 0 0 2 0 0 0 0 0 1 0 0 0 1 0 0 0 0 0 0 1 0 0 2 0 2 0 0 1 2 0 0 0 2 2 2 1 0 0 1 1 0 0 0 0 0 0 0 2 0 0 2 2 0 2 1 2 0 1 2 2 0 2 0 1 0 1 1 0 0 1 0 1 1 1 0 0 0 0 1 1 1 2 2 1 1 2 2 1 0 2 0 0 1 2 0 0 1 1 1 1 1 2 0 0 0 0 1 1 2 0 2 0 2 0 0 1 1 0 1 0 1 0 1 0 0 0 0 0 1 0 1 0 1 0 1 0 0 0 1 1 0 1 0 0 1 1 2 0 0 0 0 1 1 1 0 0 1 0 1 1 2 2 2 0 1 0 2 2 1 0 1 2 0 1 1 0 1 2 0 0 0 0 0 0 2 0 1 1 2 0 2 2 0 1 1 0 1 0 0 1 0 0 0 1 1 0 0 0 1 1 2 2 0 1 0 0 1 0 2 0 0 0 0 1 0 2 0 0 2 0 1 1 2 0 2 1 0 0 0 0 0 1 1 0 0 0 0 0 2 2 0 1 1 0 0 1 0 0 0 1 0 0 0 0 0 0 2 0
157 0 0 0 0 0 2 2 0 1 0 0 0 0 0 0 0 1 1 2 0 0 0 0 0 0 1 1 2 2 2 1 0 1 2 0 2 1 1 0 0 1 0 0 0 1 1 0 1 1 0 2 0 1 1 0 0 0 0 1 1 1 2 2 0 0 0 0 0 0 0 1 2 2 2 2 0 0 1 1 0 2 1 1 1 0 0 1 2 2 1 1 1 0 0 1 0 1 0 0 1 0 0 1 2 0 2 1 1 1 0 2 2 2 2 2 2 1 1 0 1 0 2 0 0 2 0 0 0 0 1 0 0 0 0 0 0 0 1 0 0 2 0 0 1 0 0 0 0 1 0 0 1 0 0 0 0 1 0 0 1 0 0 1 2 2 1 2 0 2 2 0 0 1 0 0 0 1 0 0 0 1 1 1 2 1 1 2 0 0 0 2 1 0 1 0 0 0 0 0 0 0 0 1 1 1 1 0 2 0 2 0 1 0 2 2 1 1 2 1 0 0 2 2 0 0 1 0 0 0 0 1 0 0 2 0 0 2 0 0 0 0 2 1 0 1 0 0 2 0 0 0 0 0 0 0 0 1 1 1 1 0 0 0 1 1 0 0 1 0 0 2 0 2 0 1 0 1 1 0 0 1 2 1 1 1 1 2 1 2 0 2 1 2 2 1 2 0 0 1 1 0 2 0 1 1 0 0 0 0 0 2 0 2 1 0 0 0 0 0 1 1 1 0 2 0 2 2 1 1 0 2 1 0 0 0 0 1 1 0 0 0 1 0 1 1 1 0 1 1 0 1 0 2 0 0 0 0 2 0 2 2 0 0 0 0 1 2 2 0 0 2 1 1 1 0 2 1 0 2 2 0 1 1 0 2 2 0 0 1 0 1 1 0 1 1 1 1 0 0 0 0 0 0 0 0 1 2 0 2 0 0 0 0 1 1 0 0 0 1 1 0 1 1 0 0 2 0 0 0 0 0 0 1 1 0 0 2 0 0 2 1 2 0 0 0 0 0 0 0 0 1 1 2 1 1 0 2 0 2 0 2 0 0 1 1 1 2 0 0 0 2 1 1 2 0 2 0 2 0 1 1 0 0 1 2 1 1 2 0 1 2 1 0 0 0 0 0 2 0 1 2 0 0 0 2 0 0 0 0 0 1 1 1 1 0 0 1 1 2 2 1 0 0 0 0 0 1 1 1 1 1 0 0 0 1 2 0 1 1 1 0 1 0 0 2 0 2 2 2 2 0 0 1 1 1 1 0 0 0 0 0 1 2 1 1 1 0 0 0 0 1 1 0 1 0 1 0 0 2 2 1 1 1 1 1 1 1 0 1 1 0 0 0 0 0 0 2 2 2 0 2 0 0 0 0 1 0 0 1 0 0 0 2 0 1 1 0 0 0 1 0 0 0 0 1 1 1 0 0 0 1 2 0 0 1 1 2 2 1 1 1 1 1 2 2 2 0 1 2 0 1 0 1 1 1 1 0 2 0 0 0 1 2 0 0 0 2 0 1 0 1 1 1 1 0 1 1 1 1 1 0 1 0 0 0 1 1 0 0 0 0 1 2 0 0 0 0 0 2 1 1 0 0 1 0 1 0 1 0 1 0 0 1 0 0 0 1 1 1 0 0 0 0 2 2 0 0 1 0 1 1 0 2 0 0 0 0 2 2 1 2 0 0 0 1 1 2 0 0 0 0 0 0 0 0 0 0 1 0 0 0 2 1 0 0 2 0 1 1 1 0 0 0 0 1 1 1 1 1 1 2 1 1 1 2 0 2 2 2 0 0 2 2 2 0 0 0 0 2 0 0 0 1 1 0 2 0 0 2 1 0 0 1 0 2 1 2 2 2 2 2 0 2 0 1 1 1 0 0 1 1 0 1 1 1 1 0 0 0 0 0 0 1 1 0 1 0 0 0 1 0 1 1 1 1 1 0 0 1 1 0 0 0 0 2 0 0 1 0 0 0 0 1 0 1 0 1 1 1 2 0 0 0 0 1 1 0 0 0 0 0 0 1 2 2 2 0 0 0 0 2 0 1 2 2 0 1 0 1 0 1 1 1 0 1 0 2 2 2 0 2 0 1 2 1 1 0 0 0 0 0 0 2 0 0 0 0 1 1 0 0 2 1 1 0 0 0 2 0 0 0 1 1 1 0 1 0 0 0 0 0 2 0 2 0 0 0 0 0 1 0 0 0 0 0 0 0 1 0 0 0 1 2 0 0 2 0 0 0 0 0 0 2 1 0 0 0 0 0 1 1
158 0 0 0 0 1 2 1 0 0 0 1 0 0 0 0 0 0 1 0 1 1 1 0 0 0 1 1 2 1 2 2 1 1 0 0 1 1 0 0 0 0 1 1 0 1 0 0 0 0 0 0 2 0 0 0 0 1 1 1 0 0 1 0 1 1 1 0 0 0 0 0 2 1 2 1 0 0 0 0 1 1 1 1 2 0 0 1 1 1 0 1 1 0 0 2 2 2 0 2 2 0 1 1 2 0 2 2 2 0 0 2 1 1 1 1 1 0 1 0 0 0 2 0 0 1 0 1 0 2 2 0 1 0 0 0 0 0 0 0 2 0 0 0 0 0 0 1 1 0 0 0 1 1 1 0 1 1 1 2 1 1 0 2 2 2 0 1 0 1 1 1 0 1 0 0 0 0 0 0 0 0 1 1 2 1 1 1 0 0 1 1 1 1 1 2 0 1 0 0 2 2 1 1 1 1 1 1 1 0 1 0 2 0 0 2 1 1 1 1 1 1 2 1 0 1 1 1 0 1 0 1 0 1 2 1 1 2 1 1 0 1 2 0 0 0 0 0 2 0 0 0 0 0 0 0 0 2 0 1 0 1 0 0 1 0 0 1 2 0 1 0 1 1 0 0 0 2 2 0 0 0 2 2 0 1 0 1 1 2 0 1 0 2 1 2 0 0 0 0 0 0 1 1 0 1 0 0 2 0 2 2 0 1 0 0 2 0 1 1 1 2 1 2 0 0 0 0 0 2 0 1 1 0 0 0 0 1 1 0 0 0 2 0 0 1 0 1 2 0 0 1 1 2 1 0 0 0 0 2 0 2 1 1 1 0 1 2 1 0 1 1 1 1 1 0 2 1 0 1 0 1 0 0 0 0 0 1 1 1 0 0 2 0 2 0 1 1 1 1 1 1 0 1 1 0 1 0 0 0 0 0 0 0 2 2 2 0 0 0 0 1 0 2 0 1 1 0 0 0 0 0 2 2 2 0 0 2 0 0 2 1 1 0 0 2 0 2 2 2 0 0 1 2 1 1 0 2 1 2 1 1 1 0 0 0 0 2 1 1 1 2 1 1 0 0 1 1 2 1 1 2 0 1 1 1 1 0 1 0 1 1 0 2 1 0 0 1 1 0 0 1 2 1 2 1 2 0 0 0 0 1 2 0 0 2 1 2 1 1 1 2 2 1 1 2 0 0 0 0 0 0 0 1 0 0 0 2 0 1 1 0 0 0 0 0 1 2 2 2 1 0 0 2 2 1 1 1 1 1 0 1 1 2 0 1 1 0 0 0 0 0 1 0 1 0 1 1 0 1 1 0 0 1 1 0 0 2 1 2 1 0 1 0 1 0 0 0 0 0 1 1 0 0 2 0 1 0 0 1 0 0 0 0 0 0 0 1 0 0 0 0 1 1 1 1 1 2 0 0 1 0 0 0 0 1 0 0 2 2 1 1 1 2 2 1 1 1 0 1 0 1 1 1 2 0 1 0 2 1 1 0 1 0 1 2 0 2 0 0 0 1 0 1 1 0 0 1 1 1 1 0 1 0 0 1 1 0 0 2 1 1 0 2 0 0 0 1 0 0 0 0 0 0 2 0 1 2 2 0 0 0 0 1 0 1 0 1 1 1 0 0 0 0 1 2 0 0 0 0 0 0 0 2 0 0 1 2 0 2 0 1 0 0 0 0 0 2 0 1 0 0 0 2 0 0 2 0 0 0 0 0 2 0 0 2 1 1 1 2 0 0 1 0 0 1 1 2 2 2 0 0 0 0 0 0 2 1 1 1 1 1 1 2 2 0 1 1 1 2 1 0 0 1 0 0 0 0 0 1 1 0 2 0 1 1 1 2 1 1 1 1 0 2 0 0 0 1 0 1 0 0 0 0 0 2 0 1 0 0 0 0 0 0 1 1 0 0 0 1 1 0 1 1 1 1 1 0 0 0 1 0 0 0 0 2 0 0 2 0 0 0 1 1 0 1 0 1 0 0 1 0 0 0 0 0 0 0 1 1 0 0 0 2 1 1 2 0 0 1 0 1 0 0 2 2 0 2 0 2 0 1 0 0 0 0 0 1 2 2 0 2 0 0 1 1 0 1 1 0 1 0 0 1 0 0 0 1 2 0 1 1 0 1 1 0 1 2 0 0 0 0 1 1 1 0 0 0 0 1 0 1 0 0 1 0 1 0 0 0 1 0 0 0 0 0 0 0 1 0 0 0 0 1 1 0 1 0 0 0 0 0 1 2 0 0 1 0 1 0 0 0
159 1 0 0 0 2 2 1 0 0 0 1 0 0 0 0 0 0 2 1 0 0 0 0 0 0 2 2 2 2 2 0 0 0 2 0 1 2 1 0 0 0 1 1 0 1 0 0 0 2 1 1 0 0 1 1 0 0 1 0 0 0 0 0 0 0 0 0 1 2 1 1 2 2 2 2 0 1 1 1 0 1 1 1 1 0 1 0 1 1 0 0 1 0 0 0 0 1 1 0 0 0 0 0 2 0 2 0 0 2 0 2 1 1 1 1 1 0 0 0 2 0 1 1 0 1 0 1 0 1 0 0 1 0 0 0 0 0 0 0 1 1 0 0 0 1 0 0 0 2 1 0 0 0 1 0 0 1 0 0 1 1 0 2 2 2 1 1 0 0 0 0 0 2 0 1 0 1 1 1 1 1 0 0 1 0 0 2 2 1 1 1 2 2 2 2 0 0 1 0 1 1 1 2 2 1 1 1 1 0 2 1 1 0 0 1 1 1 2 0 2 2 1 2 2 0 2 2 0 2 0 0 0 0 1 0 0 2 0 0 0 0 2 2 0 2 0 0 2 0 0 1 0 0 1 0 1 2 0 0 0 0 0 0 0 0 0 1 2 1 0 2 2 2 1 0 0 1 1 0 0 0 2 1 0 2 1 2 0 2 0 0 0 2 1 1 1 1 1 0 2 0 1 0 0 0 0 0 0 0 0 1 0 2 1 0 0 0 2 2 0 1 1 2 1 0 2 2 2 1 0 0 1 0 0 0 0 2 0 1 0 2 1 0 0 1 0 0 1 1 0 1 1 2 1 0 2 0 0 1 0 1 1 1 1 1 0 1 1 0 1 1 1 1 0 0 0 2 0 1 2 0 1 0 1 1 0 0 0 0 0 0 1 1 2 0 2 0 1 1 1 1 0 1 1 0 0 0 0 2 0 0 0 0 0 1 0 0 0 0 0 0 0 1 0 0 1 1 0 0 1 0 1 1 2 2 0 1 0 1 2 1 1 0 0 1 0 0 0 1 0 1 1 2 1 1 0 2 2 2 2 2 1 0 0 1 1 1 2 0 0 0 1 1 0 0 0 2 2 0 2 1 0 1 1 1 0 0 0 0 0 0 2 2 1 0 0 1 1 1 1 2 2 1 2 1 2 0 0 0 0 1 1 1 0 2 0 1 0 1 1 1 2 0 0 2 1 0 0 2 0 0 0 0 0 1 2 0 0 1 0 2 1 0 0 2 0 0 0 0 0 0 0 2 2 1 0 0 0 0 1 0 0 1 0 1 1 1 1 0 1 2 0 0 0 1 1 2 0 1 2 0 0 1 0 0 0 1 0 1 1 0 0 1 1 0 1 0 0 0 0 2 0 0 1 1 1 0 0 1 0 0 0 0 0 0 0 1 0 0 0 0 0 0 0 0 0 1 0 0 1 1 0 0 0 0 0 0 1 1 1 0 0 1 2 2 2 1 0 1 1 1 1 1 2 0 1 1 1 1 1 0 0 1 0 1 0 2 0 2 0 0 1 0 0 1 1 0 1 1 0 0 1 0 0 2 2 2 1 1 0 0 0 0 1 1 0 0 0 0 0 0 0 0 1 0 1 1 1 0 1 0 0 2 0 0 0 1 0 0 0 0 1 1 1 2 1 0 0 0 0 0 0 2 0 1 0 0 0 0 0 0 0 0 1 1 1 1 0 0 0 0 0 1 0 0 1 1 1 1 1 0 2 0 0 2 0 2 2 2 0 0 0 0 1 1 1 1 0 0 0 2 1 1 1 2 0 2 0 2 0 2 1 1 0 1 0 1 0 0 0 0 0 2 1 0 1 1 0 1 1 0 1 1 1 2 2 2 1 1 1 1 0 2 0 1 0 1 0 0 0 0 1 0 0 1 0 1 0 0 0 0 0 1 1 0 1 1 0 0 2 0 1 0 1 0 1 0 1 0 0 0 0 1 1 0 1 0 1 0 0 0 1 1 0 1 0 0 1 1 1 0 0 0 0 2 2 0 0 0 1 0 0 2 1 1 2 0 0 0 0 1 2 0 2 1 1 1 0 1 0 1 1 0 2 2 0 2 2 2 0 2 0 2 1 1 2 1 2 0 2 0 1 2 0 0 0 1 1 0 0 0 0 0 0 1 0 0 0 0 1 0 0 2 2 0 1 1 0 2 0 0 0 0 1 0 2 0 1 1 0 0 0 0 0 0 1 0 2 1 1 0 1 2 0 2 2 0 0 0 0 0 1 2 0 0 0 0 2 0 1 0
160 1 0 1 0 0 1 0 0 0 0 0 1 1 0 0 0 0 0 2 0 0 1 0 0 0 0 0 2 1 1 2 1 0 2 1 2 1 1 0 0 1 1 1 0 1 0 0 1 2 1 0 0 1 1 1 0 0 1 1 0 2 0 0 0 0 0 1 0 0 0 0 1 2 0 2 2 0 2 2 0 2 2 0 0 1 1 1 1 1 0 0 0 1 0 1 0 1 0 0 0 0 1 0 2 1 2 0 0 2 0 0 0 1 2 1 1 0 2 0 1 0 1 2 1 0 1 0 0 0 1 1 0 0 0 0 0 0 0 0 0 2 0 0 1 0 0 0 0 1 1 1 0 1 1 1 1 0 0 1 0 1 0 2 0 2 0 0 1 1 0 2 1 1 0 2 1 0 0 0 0 0 1 1 2 1 1 1 1 0 1 1 2 2 2 2 0 0 0 0 0 0 0 1 1 1 2 2 0 0 1 1 1 0 2 2 1 0 1 0 0 0 2 2 0 0 1 1 0 0 0 1 0 0 2 0 0 2 1 1 0 1 2 1 0 1 1 0 2 0 0 0 0 0 0 0 1 2 0 0 0 0 0 0 0 0 1 0 2 0 1 1 1 2 0 0 0 1 1 0 1 1 2 2 0 2 2 2 0 2 0 0 0 2 1 2 1 0 0 0 1 0 2 0 2 0 0 0 0 0 0 2 0 2 2 2 0 0 1 1 1 1 1 0 0 0 1 1 1 0 0 1 1 1 0 0 0 1 1 1 2 1 1 0 0 0 1 1 2 1 1 0 0 2 0 0 1 0 1 0 1 1 1 0 1 0 1 1 2 0 0 2 1 1 0 1 2 1 1 2 1 0 0 0 1 0 0 0 0 1 0 0 0 0 2 0 1 1 0 0 0 0 0 1 1 0 0 1 0 2 0 2 0 0 1 1 1 1 0 0 0 1 0 0 0 1 0 1 0 0 0 0 0 0 0 0 1 0 0 0 1 1 1 1 1 2 1 1 1 2 0 0 1 1 2 1 1 0 0 1 2 1 0 1 2 2 2 1 2 0 0 0 0 0 1 0 0 2 1 1 1 1 0 0 1 1 1 1 2 0 2 2 1 0 1 0 0 1 1 0 0 1 2 1 2 0 2 0 0 0 0 0 0 1 1 0 0 2 2 2 2 2 2 1 1 2 0 1 0 2 0 1 0 1 0 1 2 0 0 1 1 0 2 2 2 2 0 2 2 2 1 0 0 2 2 1 0 1 0 0 0 0 1 2 1 0 0 2 2 0 1 1 1 0 0 1 1 1 0 1 1 0 0 2 1 0 0 1 0 1 0 0 0 0 0 0 0 1 1 0 1 1 0 1 0 0 1 0 0 2 0 0 1 1 1 1 0 1 1 0 1 0 1 0 1 1 1 0 0 0 0 1 1 0 0 1 1 1 2 2 1 1 0 0 1 1 2 0 0 1 0 1 0 1 1 1 1 1 2 0 0 0 0 0 1 2 0 1 2 1 0 2 1 0 0 0 0 0 2 0 1 1 2 1 0 2 2 0 0 2 0 0 0 1 0 0 0 1 0 2 1 0 0 0 0 0 2 2 2 0 1 0 0 1 0 1 1 1 1 1 0 0 1 0 1 1 0 0 0 0 0 0 1 2 0 0 0 0 0 0 0 0 0 0 0 0 0 1 0 0 0 0 0 2 0 0 0 0 2 0 0 0 2 0 1 1 2 0 1 1 1 0 1 1 1 1 1 0 0 1 0 1 1 1 1 2 0 2 1 2 0 1 0 1 1 0 1 0 0 1 1 0 0 2 1 0 1 0 0 1 1 0 1 1 1 2 2 1 1 1 1 1 0 2 1 0 0 2 0 0 0 0 1 1 1 2 0 0 1 1 0 1 0 0 0 0 0 1 0 0 2 1 1 0 1 1 1 0 0 0 1 0 1 1 2 1 0 0 1 0 0 0 1 1 0 0 0 1 2 2 2 0 0 0 0 0 0 0 0 0 1 0 0 2 0 0 2 0 0 2 0 2 0 0 2 2 0 1 0 1 0 2 1 0 1 1 0 2 2 1 0 2 1 1 0 0 0 0 0 0 0 1 0 1 1 0 0 0 0 0 0 0 0 1 2 0 1 1 0 0 2 0 0 2 1 0 1 1 0 2 0 0 0 0 0 0 1 0 1 1 1 1 0 0 0 0 1 1 1 1 0 1 0 0 0 0 0 1 0 2 1 0 0 2 0 0 1 0 2 2 2 0
161 1 1 0 0 0 1 1 1 1 0 0 1 1 0 0 0 0 1 1 0 0 0 2 0 0 1 2 2 2 2 1 0 0 2 1 2 0 0 0 0 1 1 0 0 0 0 0 0 1 0 0 1 0 1 0 0 0 1 1 0 0 1 0 0 0 0 0 1 1 0 1 1 2 0 2 2 0 2 0 2 2 2 0 0 0 0 1 2 2 0 1 1 0 1 1 0 1 0 1 1 0 0 0 2 2 1 1 1 1 0 1 2 2 2 2 2 0 1 0 2 0 2 2 2 0 2 1 0 1 0 0 0 0 0 0 0 0 0 0 1 1 0 0 0 0 0 0 0 0 0 0 0 0 1 0 0 1 0 1 2 2 0 2 1 1 0 2 0 2 2 0 1 0 1 1 0 0 0 0 0 0 0 0 0 0 0 2 1 0 2 2 1 1 1 2 1 0 0 0 0 0 0 2 2 0 0 1 1 0 1 1 0 0 1 2 1 1 0 0 2 2 0 0 0 0 0 1 0 1 0 0 0 0 2 0 0 2 0 1 0 1 1 0 0 0 0 0 2 0 0 0 2 0 1 0 1 2 1 1 1 0 0 0 0 0 1 0 1 0 0 1 1 2 0 0 0 2 2 0 0 2 2 2 0 2 0 2 0 1 1 1 1 2 2 1 1 2 0 2 2 2 2 0 0 0 2 0 1 0 1 2 0 1 2 0 0 0 0 0 1 2 1 1 1 0 0 2 2 0 0 2 0 0 0 1 1 0 2 0 1 0 1 1 0 0 1 1 2 1 0 0 0 1 0 1 1 0 0 2 0 2 0 1 0 0 1 1 2 0 0 2 0 0 0 1 1 2 0 0 1 1 0 0 0 1 1 0 0 0 0 0 0 1 2 0 1 0 1 1 1 1 0 0 0 0 1 2 0 1 0 0 0 0 1 1 0 1 0 1 0 1 0 1 1 1 0 1 0 0 1 0 0 1 1 0 0 0 0 0 1 1 1 1 0 2 1 0 0 1 0 0 2 2 2 2 0 1 1 1 1 1 0 0 0 0 0 1 2 1 0 0 0 0 0 0 1 1 2 0 2 2 0 0 1 2 1 0 1 0 0 1 0 1 0 0 0 1 1 0 0 1 1 1 1 1 1 1 0 0 0 0 2 0 0 2 0 2 0 1 1 2 2 1 1 2 1 1 0 2 0 1 0 0 1 0 2 0 0 2 1 0 1 0 0 0 0 1 1 1 0 0 0 2 2 0 0 1 0 2 1 0 0 1 0 1 1 2 1 1 0 2 0 0 0 0 0 1 0 2 1 0 0 0 0 0 0 2 0 2 0 0 1 0 1 0 0 0 1 0 0 1 1 1 1 1 1 0 1 1 0 0 0 1 0 1 0 1 0 0 0 0 1 1 1 0 2 2 0 0 0 0 0 0 0 1 0 0 2 2 0 1 1 1 1 0 1 0 1 1 0 1 1 0 1 0 2 1 1 1 1 0 2 0 2 2 0 2 1 1 0 1 2 0 0 0 1 2 0 2 2 0 2 2 1 2 1 2 1 1 0 0 0 1 1 1 0 0 0 1 0 1 0 0 1 0 2 0 1 0 0 0 0 2 0 0 0 0 0 0 0 0 1 0 1 1 1 0 1 0 1 1 0 2 0 1 0 0 2 2 0 2 0 0 0 1 1 1 0 0 0 0 1 1 0 1 0 0 1 0 0 0 2 1 0 0 2 0 1 1 1 0 1 0 1 2 2 1 1 2 0 1 0 0 1 2 0 1 1 1 1 1 1 2 2 0 0 1 0 1 1 0 0 2 0 0 1 0 1 2 2 1 1 1 0 1 2 2 1 1 1 2 0 2 0 0 1 2 0 0 0 0 1 0 0 2 0 0 0 0 0 1 0 1 1 0 0 0 1 0 1 0 0 0 2 0 0 0 1 0 1 0 0 0 0 1 0 0 1 0 0 0 1 1 0 1 0 1 1 1 2 0 0 0 0 0 0 0 0 0 1 0 1 1 1 0 1 0 0 0 0 2 1 0 1 1 1 1 1 1 0 0 1 0 1 1 0 1 1 1 0 1 0 2 2 2 1 1 1 0 1 0 0 2 0 0 0 0 1 1 0 0 1 1 1 0 0 0 0 1 1 0 1 1 0 0 1 0 0 1 1 1 1 1 1 0 1 0 0 1 0 0 0 0 0 1 0 0 1 0 0 0 1 2 0 1 1 0 0 0 0 0 0 2 0 0 1 0 2 0 1 0
162 0 0 0 0 0 1 1 1 1 0 0 1 1 1 0 1 0 0 1 1 1 0 0 0 0 2 1 2 2 2 0 2 1 0 0 1 2 1 1 1 0 0 0 0 0 1 0 0 1 1 1 1 0 1 1 0 0 0 1 1 1 2 1 0 0 0 1 0 0 0 1 1 2 1 2 1 0 2 0 2 2 2 0 1 0 0 0 2 2 0 1 0 1 1 1 0 1 0 1 1 0 1 0 2 1 2 1 1 1 0 2 1 1 1 1 1 1 2 0 0 0 2 1 1 0 1 0 0 0 0 0 0 0 0 0 0 0 0 0 1 1 0 0 1 1 0 0 1 1 0 0 0 0 2 1 0 0 0 0 1 1 0 2 1 1 0 0 1 2 1 1 0 2 0 0 0 1 0 0 0 0 0 0 1 0 0 0 0 1 0 0 2 1 2 1 1 1 0 0 1 1 0 0 0 1 0 2 0 0 0 2 1 0 2 2 2 0 1 1 0 0 2 2 1 0 1 2 0 2 1 0 0 0 1 0 0 2 0 0 0 0 2 2 0 2 0 0 2 0 0 0 0 0 0 0 1 1 0 0 0 0 0 0 0 0 2 0 1 0 0 2 2 2 0 0 1 1 1 0 0 2 2 1 1 1 1 0 0 1 1 0 1 1 1 0 1 1 1 0 1 0 2 1 0 0 0 1 0 0 0 1 0 2 2 1 0 0 1 1 1 0 1 1 2 0 2 1 1 1 0 1 2 1 0 1 1 1 0 0 1 1 1 1 0 0 2 1 2 1 0 0 1 2 1 0 0 0 1 1 1 1 2 0 2 1 0 2 1 0 1 1 1 1 1 1 2 2 0 1 2 0 1 0 1 1 1 0 0 0 0 0 0 0 2 0 0 0 1 1 1 1 0 1 1 0 1 1 0 1 0 0 0 2 0 2 0 1 0 1 0 1 0 2 0 0 2 1 0 0 1 0 0 1 0 0 1 0 0 0 2 1 1 1 0 1 0 0 1 1 0 0 2 2 2 2 0 2 2 2 0 1 1 0 0 1 1 0 2 0 0 0 2 2 1 1 0 2 2 1 0 1 0 1 2 0 0 1 2 1 0 2 1 1 0 0 1 1 2 0 1 2 2 1 1 0 2 1 0 0 0 1 0 1 1 0 0 2 1 1 1 2 2 1 1 2 1 0 1 1 1 0 0 1 0 0 1 0 1 2 0 1 1 1 1 0 0 1 2 2 0 1 0 2 0 0 0 2 1 0 0 0 0 1 0 0 0 1 1 0 0 1 1 0 0 2 2 2 0 2 2 0 0 0 1 0 0 0 0 0 0 0 0 0 0 0 1 1 1 0 0 2 0 0 2 1 1 0 0 1 0 0 0 0 0 0 0 0 0 0 0 0 1 1 1 0 1 2 0 0 0 2 0 0 0 0 0 0 2 1 0 1 0 2 1 1 2 0 1 1 0 1 1 1 2 0 1 1 2 0 0 0 1 1 1 1 0 2 0 1 1 0 1 1 1 0 0 0 1 1 1 1 2 2 0 2 2 2 1 1 1 1 0 2 1 1 0 1 0 2 1 1 0 0 1 0 2 2 2 0 0 0 0 0 0 1 0 2 2 2 0 0 1 0 1 2 0 0 0 0 0 0 0 2 0 1 1 0 2 2 0 2 0 0 0 1 1 0 0 1 1 1 1 1 0 1 1 0 2 0 0 1 2 0 0 0 2 1 2 1 1 0 0 0 0 1 1 0 0 0 0 1 1 1 1 1 1 1 2 1 1 0 2 2 1 1 1 1 0 1 1 0 0 1 0 0 1 0 0 2 2 0 1 0 1 2 1 1 0 0 0 0 0 2 0 0 0 1 0 1 0 0 0 1 0 2 0 0 0 0 1 1 0 0 0 0 0 0 0 0 2 0 0 0 2 0 0 0 2 0 2 0 0 0 0 1 0 0 2 0 0 0 1 1 0 1 0 0 2 2 1 0 0 0 0 1 0 1 1 0 0 1 0 1 2 2 2 0 0 0 0 1 0 0 1 2 0 1 0 1 0 1 0 0 1 1 0 1 2 0 0 1 1 1 2 2 1 1 1 2 0 0 0 2 0 0 0 1 1 0 0 0 1 0 0 1 0 1 1 0 2 0 2 0 0 0 0 0 0 1 1 1 1 0 2 1 1 0 0 1 1 1 0 0 0 1 0 0 0 0 0 0 0 0 0 0 0 0 0 0 0 1 0 1 1 0 0 0 1 0 1 0
163 1 0 0 1 0 1 2 1 0 0 1 0 0 0 0 0 0 2 0 0 0 0 1 0 0 1 1 2 2 2 0 0 0 1 1 2 1 0 0 0 1 1 0 0 0 0 0 0 1 1 1 0 2 0 2 0 0 1 0 1 0 1 1 1 0 1 0 0 0 0 1 1 2 1 2 1 0 1 1 0 1 1 2 1 0 0 1 1 2 0 0 0 0 0 2 0 1 0 1 1 0 1 0 2 0 2 1 1 1 0 1 1 2 2 0 0 0 1 0 1 0 2 2 2 0 2 2 1 1 1 1 0 0 0 0 0 0 0 0 1 1 0 0 1 0 0 0 0 0 0 0 0 0 0 1 0 0 0 0 1 0 0 2 2 2 0 2 1 2 2 2 1 1 1 0 0 0 0 0 0 1 1 1 2 1 1 2 1 0 1 2 1 0 0 1 1 0 0 0 0 0 0 2 2 1 0 1 1 0 2 0 1 0 2 2 0 0 2 1 1 1 2 2 0 0 1 0 0 0 0 0 0 0 2 0 0 2 0 0 0 0 2 2 0 2 0 1 0 1 0 0 0 0 1 0 0 1 1 1 1 0 0 0 0 0 0 0 2 0 0 2 1 2 1 1 0 2 1 0 1 1 1 1 1 0 1 1 0 2 0 1 2 2 2 0 2 0 0 0 0 0 2 0 1 0 0 2 1 0 1 1 0 0 2 0 0 0 1 1 1 2 0 2 0 0 0 1 1 1 1 1 0 0 0 0 0 1 1 0 1 0 0 0 0 0 2 1 2 1 0 0 0 2 0 0 1 0 0 0 0 0 2 0 2 0 1 1 1 0 1 1 1 1 1 0 2 1 0 2 1 0 1 1 1 0 0 0 0 0 0 1 1 0 1 1 1 0 0 0 0 0 0 2 2 0 0 0 0 0 0 1 0 1 1 2 1 0 0 0 1 2 0 1 0 0 0 0 1 0 2 1 0 0 0 0 0 0 0 0 2 0 2 0 0 2 0 0 0 1 0 1 0 1 2 1 2 2 0 0 2 0 0 0 0 1 1 0 2 0 0 1 2 2 2 0 1 2 2 1 1 2 0 0 2 1 0 1 1 0 0 1 1 0 0 0 0 1 1 0 1 2 1 1 1 1 2 1 0 0 1 0 1 0 0 1 0 2 1 1 2 2 2 0 0 2 1 0 1 1 1 0 0 0 0 0 0 1 0 1 0 0 1 0 0 2 0 1 1 1 0 0 0 2 1 1 0 0 1 0 0 1 0 2 0 2 2 2 1 1 0 0 0 0 0 0 0 1 0 2 1 0 0 1 2 1 1 1 0 1 0 0 0 0 1 0 0 0 0 0 0 1 0 0 2 0 0 0 0 2 0 0 0 0 0 0 0 0 1 1 1 1 0 0 0 0 1 1 0 0 0 1 0 0 0 0 2 1 0 0 0 0 0 1 2 2 2 0 0 1 0 1 1 1 2 0 1 1 2 1 0 0 1 0 1 2 1 1 1 1 0 1 0 0 0 2 2 0 2 0 1 0 2 0 1 2 0 1 0 1 0 0 0 1 0 0 0 0 0 0 0 1 0 0 1 0 2 2 2 0 1 0 0 0 1 1 0 1 0 0 0 0 0 0 1 1 0 0 0 0 0 0 0 1 0 0 1 1 0 1 0 0 0 0 0 1 1 1 0 0 0 0 1 1 0 0 0 0 2 0 0 0 2 0 1 0 2 2 2 1 0 0 0 1 0 0 1 2 2 2 0 0 0 0 0 1 1 2 0 2 0 2 0 0 0 0 0 1 0 2 2 0 0 1 1 0 2 0 0 0 0 0 1 1 1 2 2 2 2 1 0 2 0 2 0 0 1 1 0 0 0 0 0 0 0 2 0 0 0 1 0 0 0 1 1 0 1 0 0 0 2 0 0 0 2 0 0 1 0 1 1 0 0 0 0 0 0 0 1 0 0 1 0 1 0 0 0 1 1 1 2 0 0 0 0 2 2 0 0 0 0 0 0 2 2 2 2 0 1 0 1 2 0 0 0 0 1 1 0 2 0 1 0 0 2 1 0 1 1 0 1 0 0 2 2 0 0 1 0 0 0 0 0 2 1 0 1 2 2 0 0 0 2 0 2 0 0 0 0 0 2 0 1 1 0 0 1 0 0 1 1 1 0 0 0 0 0 1 1 0 1 0 0 0 0 1 0 0 0 0 0 0 0 0 0 0 0 0 0 0 0 1 1 2 0 0 0 0 1 1 1 1
164 0 0 1 0 0 0 2 1 0 0 1 1 1 0 1 0 0 2 0 1 0 0 0 0 0 1 2 2 2 2 1 0 1 1 0 1 2 0 1 1 1 0 0 0 0 0 0 0 1 0 0 0 1 1 0 0 1 0 0 0 1 1 1 0 0 0 0 0 0 0 1 1 1 1 1 1 0 1 0 1 2 2 0 2 0 0 0 0 2 0 1 0 0 0 1 1 0 0 0 0 0 1 0 2 1 2 2 2 0 0 2 0 1 1 0 0 1 2 0 0 0 2 1 1 0 1 1 1 0 0 1 0 0 0 0 0 0 0 0 0 2 0 0 0 0 0 0 0 0 0 0 0 0 0 0 0 2 0 1 0 0 1 2 2 2 0 0 1 1 0 2 1 1 0 0 0 1 0 0 1 0 1 1 1 1 1 0 0 1 0 0 2 1 1 2 1 0 0 0 1 1 0 2 2 0 0 1 1 1 2 0 0 0 1 2 0 0 0 1 1 1 1 2 1 0 1 1 0 1 0 0 0 0 2 0 0 2 0 0 0 0 2 2 0 2 0 1 1 1 0 0 0 1 0 0 1 1 0 0 0 0 0 0 0 0 1 0 2 0 1 0 1 1 0 1 0 1 0 0 2 0 1 1 0 1 0 1 1 2 0 1 0 1 1 1 0 1 1 0 2 0 1 1 0 0 0 0 0 0 0 2 0 2 0 0 0 0 0 0 1 0 0 0 1 0 2 1 1 1 0 0 1 1 0 0 0 2 0 1 1 1 1 0 0 0 1 1 2 0 1 0 1 2 1 0 1 0 0 2 0 2 0 0 0 1 0 2 1 0 1 1 0 0 1 0 2 2 1 2 1 0 0 0 0 0 0 1 1 0 0 0 1 0 1 1 0 0 0 0 0 0 0 1 2 1 0 0 0 2 0 0 0 2 0 2 0 1 0 0 0 1 1 1 1 0 1 0 1 0 2 0 0 0 1 1 0 1 0 1 1 1 2 2 2 2 0 0 0 0 0 1 2 2 0 0 0 1 0 0 2 0 0 0 0 1 1 1 2 1 1 1 2 2 0 1 0 2 1 2 1 1 0 0 1 1 1 1 2 0 1 2 0 1 1 0 0 0 0 1 2 2 2 2 2 0 2 1 0 0 0 0 0 0 1 1 0 2 2 2 2 2 2 0 1 1 0 1 0 2 0 2 0 1 1 1 2 1 0 1 0 1 2 2 2 1 0 1 2 2 0 1 0 2 1 1 0 1 0 1 1 0 0 2 1 1 1 1 1 0 1 2 2 0 1 1 2 2 0 1 2 0 1 1 1 1 1 2 1 2 0 0 0 0 0 0 0 2 2 0 2 0 0 0 0 1 1 0 0 2 1 0 0 0 0 0 1 2 0 0 0 0 0 1 1 0 0 1 0 0 0 1 0 0 0 1 0 0 2 1 0 1 1 2 2 1 1 0 0 2 0 1 0 2 2 0 0 1 1 1 1 0 0 0 2 2 0 2 0 0 1 1 0 0 0 0 0 0 2 0 0 0 2 1 0 1 2 2 1 1 0 0 0 1 0 0 1 0 0 0 0 1 0 0 0 0 2 2 2 0 0 0 0 1 1 0 0 0 0 0 0 0 0 1 1 2 1 0 0 0 0 0 0 1 0 1 1 0 0 0 0 1 0 0 0 0 1 1 0 1 0 1 1 0 0 1 1 1 2 1 1 2 2 0 0 1 1 1 2 1 1 0 0 0 0 0 1 1 1 1 0 1 0 0 1 2 0 1 2 1 0 0 0 2 2 0 0 1 0 1 1 0 0 1 0 0 1 0 0 1 1 0 1 1 1 2 2 2 0 1 1 0 0 1 0 0 1 2 0 0 0 0 1 0 0 2 0 1 0 0 0 0 0 0 1 1 0 1 0 0 2 1 1 0 1 0 1 0 0 0 0 0 0 0 0 1 1 1 1 0 0 0 0 2 0 0 0 0 2 2 2 0 0 0 0 0 0 1 0 0 0 0 1 1 1 1 2 0 0 1 0 2 1 0 0 0 1 2 0 2 0 1 0 0 0 0 0 1 2 2 0 2 0 1 1 1 1 1 0 0 0 0 0 1 0 0 0 1 1 0 0 0 0 1 0 1 1 0 0 0 1 0 1 0 1 1 1 0 0 1 0 0 0 0 1 0 0 0 0 0 0 0 0 0 0 0 0 0 0 0 0 0 0 1 0 0 0 0 0 0 0 1 1 2 0 0 0 0 0 0 2 0
165 1 0 0 0 1 2 1 0 0 0 1 0 1 0 1 0 0 1 1 1 1 0 0 0 0 1 2 2 1 1 1 0 1 0 0 2 1 0 1 1 1 0 0 0 1 1 0 0 0 0 1 1 0 1 1 0 0 0 0 0 0 2 1 1 1 1 0 0 0 0 0 2 2 0 2 2 0 0 0 0 0 2 0 0 0 0 0 1 2 0 1 1 1 0 2 1 2 0 1 1 0 0 0 2 0 2 1 1 1 0 2 1 2 2 1 1 0 2 0 1 0 2 2 2 0 2 1 0 1 1 1 1 0 0 0 1 0 1 0 1 1 0 0 1 0 1 0 1 1 0 0 0 0 0 0 0 1 0 0 1 1 0 2 1 2 0 0 1 1 1 2 2 1 1 2 1 2 1 2 2 2 1 1 2 2 1 2 0 1 0 1 2 2 2 1 2 0 0 1 0 1 0 2 1 1 1 1 1 0 0 2 2 1 1 2 0 0 1 1 0 0 1 1 0 0 2 2 0 1 0 0 0 0 2 0 0 1 0 0 0 0 2 1 0 2 0 1 1 1 1 1 0 0 0 0 1 1 0 0 0 0 1 1 1 0 0 1 1 0 0 1 0 2 0 0 1 2 2 0 1 1 1 1 0 1 0 2 1 2 0 1 0 2 0 1 1 1 0 0 1 1 1 1 0 1 0 0 1 0 0 1 0 1 2 1 0 0 1 1 1 2 2 0 1 0 1 1 1 0 0 1 0 0 0 0 0 2 0 1 1 1 2 1 1 1 1 0 2 1 0 0 0 2 0 0 2 0 0 1 0 1 1 0 1 1 0 2 2 0 0 2 1 1 1 0 1 1 0 1 0 2 0 0 0 0 0 0 0 1 0 0 1 0 2 0 1 1 1 1 0 1 0 2 2 0 0 1 0 1 0 0 0 2 0 2 0 0 1 0 0 0 2 0 1 0 1 0 2 1 1 0 1 1 1 1 1 0 0 0 2 0 1 0 0 1 1 0 0 0 0 1 0 2 1 1 0 2 1 1 1 1 1 0 0 1 1 1 1 0 0 1 1 0 0 1 1 1 0 1 2 2 0 0 2 0 0 1 1 0 1 1 1 2 1 0 0 1 1 0 1 1 2 2 2 0 2 1 0 0 0 0 1 1 0 1 1 2 1 1 1 2 2 1 1 1 0 1 0 1 0 1 0 0 0 0 1 1 0 0 1 1 0 0 0 1 0 0 0 0 0 0 0 2 1 0 0 0 0 0 0 0 0 1 0 0 0 2 0 2 0 0 1 0 1 0 1 2 0 1 2 0 0 1 1 0 0 0 0 1 0 0 0 0 0 0 0 1 1 0 1 1 0 1 2 0 1 0 1 1 0 0 0 2 0 1 1 2 2 1 0 1 0 0 0 1 1 2 0 0 1 1 0 0 0 0 0 1 2 2 1 1 0 0 0 0 2 0 0 1 0 1 0 0 1 0 1 1 2 0 0 0 2 0 2 2 1 2 1 0 1 0 1 0 1 0 1 1 1 1 2 0 2 2 2 2 0 2 1 1 1 1 0 0 0 0 0 0 0 2 0 2 0 0 2 0 1 2 2 0 1 0 0 1 0 1 0 0 0 0 0 0 0 1 1 2 1 0 0 0 0 0 0 2 0 0 1 1 0 1 0 1 0 0 0 0 1 0 0 1 1 1 1 0 0 0 2 0 0 0 0 0 2 0 0 1 2 1 2 1 1 0 0 0 1 1 1 2 2 1 0 1 1 1 1 1 1 2 1 2 0 1 0 1 1 0 0 1 0 1 1 0 0 1 0 0 1 1 0 1 1 0 0 2 0 2 2 1 1 1 1 1 0 1 0 0 1 1 1 0 1 0 1 0 0 1 1 1 1 0 1 1 2 0 2 0 2 0 0 0 2 0 2 0 0 1 2 0 0 0 1 0 0 0 0 1 0 0 1 0 0 0 1 1 0 0 0 2 2 1 2 0 0 0 0 1 1 0 0 0 1 0 0 1 2 1 2 0 0 1 1 1 0 0 0 0 1 2 1 1 1 1 0 0 0 0 0 2 2 2 0 2 1 1 1 1 0 1 0 0 0 0 0 1 0 0 0 1 1 0 0 0 0 0 0 0 1 0 0 0 1 1 0 2 2 0 2 1 1 0 1 2 2 0 1 1 2 0 1 0 2 0 0 0 0 1 1 1 2 0 0 0 2 2 0 0 1 0 0 1 1 0 0 2 0 0 0 0 2 1 0 0
166 1 0 0 1 1 2 2 0 0 0 0 0 1 0 0 0 0 0 2 0 0 0 0 0 0 2 2 2 2 2 1 1 0 1 0 2 1 0 1 1 1 0 0 0 0 0 0 0 1 0 1 0 0 2 1 0 0 0 1 1 1 2 2 1 0 0 0 0 0 0 1 1 2 1 2 1 0 1 1 0 2 2 0 2 0 0 0 2 2 0 1 1 0 0 2 0 1 0 0 0 0 1 0 2 0 2 1 2 0 0 1 0 1 1 0 0 0 2 0 1 1 2 0 0 2 0 2 0 2 0 2 0 0 0 0 0 0 0 0 1 1 0 0 2 0 1 0 0 0 0 0 1 0 1 0 1 2 0 0 1 1 0 2 0 1 0 1 1 1 1 1 1 0 0 1 1 0 0 1 0 0 1 2 1 1 1 2 0 0 1 2 2 1 2 1 0 0 0 0 1 1 0 2 2 0 0 1 1 0 1 0 1 1 1 2 0 0 1 0 0 0 2 2 0 0 0 2 0 1 1 0 0 0 2 0 0 2 0 0 0 0 2 1 0 2 0 0 2 0 0 0 0 0 1 0 0 2 1 1 1 0 0 1 2 0 1 0 2 0 1 0 0 1 0 0 1 2 2 0 2 0 2 2 0 1 0 1 0 2 0 1 1 2 2 1 2 2 0 1 1 0 1 1 0 0 0 0 0 0 0 1 0 1 0 1 1 0 0 0 2 1 0 1 1 0 1 0 0 1 0 0 1 1 0 0 0 1 1 1 1 1 0 0 0 0 1 1 2 1 0 1 0 2 0 0 1 0 0 0 0 0 2 0 2 2 0 2 2 0 0 2 1 1 0 0 2 2 1 2 2 1 0 0 0 0 0 0 0 1 0 0 1 2 2 0 2 0 0 0 0 0 0 1 2 1 0 1 0 0 0 1 0 0 1 1 0 0 0 0 0 1 0 1 0 0 1 0 0 1 1 0 0 0 0 0 0 2 0 0 0 2 2 0 0 1 0 0 0 2 0 0 0 2 0 0 0 1 0 1 2 1 0 1 1 1 1 1 1 0 1 1 1 1 0 0 0 2 2 0 2 2 0 1 1 1 1 1 1 0 1 1 1 2 0 0 0 2 2 0 0 1 2 0 2 2 2 0 0 0 0 1 0 0 1 1 0 2 1 1 1 1 2 0 0 1 0 1 0 1 0 1 0 1 0 0 1 2 0 1 0 1 1 0 0 1 0 2 2 2 1 0 0 1 2 0 0 0 0 1 1 0 1 1 0 0 0 1 0 1 0 0 0 0 0 0 0 1 0 1 1 0 1 1 1 1 1 0 0 0 0 0 0 1 1 0 1 0 0 0 0 1 0 0 1 0 1 0 0 2 0 0 0 0 0 0 1 2 0 0 0 0 0 0 0 0 0 0 0 0 0 2 0 0 0 1 1 0 2 1 0 1 1 1 2 2 2 1 0 2 1 2 1 2 2 0 0 0 2 0 0 0 1 0 1 1 0 2 1 0 1 1 0 0 0 2 2 1 1 1 1 0 2 1 0 2 2 1 0 1 0 0 0 2 2 1 1 0 0 1 0 2 1 1 2 1 1 2 2 0 1 0 0 2 1 1 0 0 0 0 0 0 0 1 0 2 1 0 0 0 0 0 0 2 0 0 0 1 0 1 0 1 0 1 0 0 1 1 0 1 0 1 0 1 0 0 1 0 2 0 0 2 2 0 0 1 1 1 0 2 0 0 0 0 0 1 1 2 2 2 1 2 1 1 1 2 0 2 1 2 0 1 0 1 1 0 0 1 0 1 1 0 0 2 2 1 1 1 0 1 1 0 0 2 0 2 2 2 1 1 1 1 0 2 0 0 0 1 0 0 1 1 0 0 0 1 0 2 1 0 1 1 0 0 1 1 0 0 0 0 2 0 1 0 1 0 1 0 1 0 1 0 0 0 0 1 1 0 1 0 0 1 2 0 0 1 0 2 2 1 1 1 0 0 0 1 0 2 0 0 0 0 0 2 2 2 2 0 0 1 0 2 0 0 1 2 0 1 0 1 0 1 1 0 1 1 0 1 1 0 0 1 0 1 0 0 1 1 0 1 0 0 1 2 0 0 0 0 0 0 0 0 0 1 2 1 0 1 1 0 0 0 1 0 1 1 1 0 0 0 0 0 1 0 0 1 1 0 1 1 1 0 0 0 1 1 0 0 1 0 0 0 1 2 1 1 2 0 0 0 0 0 1 2 0 0 1 0 1 0 0 0
167 1 1 0 0 0 1 1 0 0 0 0 1 1 0 2 1 0 1 1 1 1 0 0 0 0 1 1 0 1 2 1 2 2 1 1 2 0 0 0 0 1 0 0 0 0 1 0 1 0 0 0 0 1 1 1 0 1 2 0 2 0 0 0 0 0 0 0 0 0 0 1 2 2 1 2 1 0 0 0 0 2 2 0 0 0 1 1 2 2 0 1 0 0 0 2 1 0 0 0 0 0 1 1 2 0 2 2 2 0 0 2 1 2 2 1 1 0 2 0 1 1 1 1 0 0 0 1 1 0 1 0 0 0 1 1 0 0 0 0 0 2 1 0 2 0 1 0 0 1 1 0 0 0 0 0 0 1 0 1 0 0 0 1 1 2 1 0 1 1 1 1 0 2 0 0 0 2 0 0 1 2 1 1 1 1 1 2 1 2 0 0 2 2 2 2 0 1 0 0 1 1 0 1 1 0 0 0 2 0 2 0 1 0 1 2 1 1 1 1 1 1 2 2 0 0 2 1 0 1 1 0 1 1 1 1 0 2 0 0 0 0 2 1 1 2 1 1 1 1 0 0 0 0 0 0 1 1 0 0 0 0 0 0 1 0 0 0 2 1 0 0 0 0 0 0 0 2 2 0 1 1 1 1 0 1 1 1 0 2 0 0 2 2 2 0 1 0 0 0 1 0 2 0 0 1 0 0 1 0 0 1 0 1 0 0 0 1 1 1 0 2 2 1 1 0 1 1 1 0 0 0 1 1 0 1 0 0 2 1 1 1 1 0 1 0 2 0 1 1 0 1 0 1 0 1 1 0 0 2 0 2 2 0 2 0 1 2 1 0 1 1 1 1 0 2 1 2 1 1 0 1 0 1 2 1 1 0 0 0 0 0 0 0 2 0 0 0 1 1 1 1 0 1 2 1 0 2 0 2 0 1 0 1 1 2 0 0 0 0 0 0 0 0 0 0 0 1 0 0 1 1 1 1 1 0 0 1 1 1 2 2 1 0 0 1 0 1 1 0 1 0 1 2 1 1 0 1 0 0 2 0 1 1 1 1 1 2 2 2 2 2 2 2 0 1 0 1 2 1 1 0 0 0 1 1 1 2 2 0 2 2 1 1 0 0 1 0 0 0 0 2 1 1 1 1 2 0 0 0 0 0 2 0 0 2 1 2 0 1 1 2 1 0 0 0 0 0 1 1 1 0 0 2 0 0 2 1 0 2 1 1 0 0 0 2 0 2 2 2 0 0 0 2 1 0 0 1 0 0 0 0 2 2 2 0 0 2 2 0 1 2 1 0 1 0 1 2 0 1 2 0 0 0 1 1 1 0 0 0 1 0 0 0 0 0 0 1 1 0 1 1 0 1 2 0 2 0 0 0 2 0 0 0 1 1 1 1 0 0 1 0 0 0 0 0 0 2 0 0 0 0 2 0 0 1 1 1 2 1 0 0 1 1 0 0 2 0 0 1 1 0 1 0 1 0 1 0 2 0 0 0 0 1 0 0 0 2 0 0 2 0 0 1 1 1 1 0 2 0 0 0 0 0 0 0 0 1 1 2 0 0 0 2 1 1 0 0 0 0 0 1 0 0 0 0 1 1 2 0 0 0 0 0 2 1 0 1 1 1 0 0 1 1 0 2 1 0 0 0 0 0 0 2 0 0 2 0 1 1 0 2 0 0 0 1 2 1 1 2 1 2 2 1 0 0 1 0 2 0 0 2 2 0 0 0 2 2 0 2 0 1 0 1 0 1 1 1 1 2 0 0 0 0 0 2 0 2 0 2 0 2 0 2 2 0 0 1 0 0 0 0 0 2 2 0 1 1 1 1 1 0 2 0 1 1 2 2 1 2 2 1 0 2 0 0 1 2 0 0 0 0 1 1 1 1 0 0 0 0 0 0 0 0 0 0 0 0 0 0 2 0 0 0 2 0 0 1 0 0 0 0 0 0 0 0 0 0 1 0 0 0 2 0 0 0 0 0 2 2 2 0 0 0 0 0 0 1 0 0 1 0 0 2 2 2 2 0 1 0 1 1 0 1 2 2 0 1 0 2 0 0 1 1 1 1 0 1 1 1 0 1 0 1 1 0 0 0 0 1 0 0 0 1 0 0 0 0 0 0 0 0 1 0 1 2 0 0 0 0 1 0 2 0 0 0 0 1 0 1 0 0 1 0 0 0 1 0 2 2 0 0 1 0 0 2 0 1 1 1 0 1 1 1 0 1 1 0 0 0 0 0 0 1 0 1 1 0 1 0 1 0
168 0 0 0 1 0 1 0 0 0 0 0 1 2 0 2 0 0 0 1 0 0 2 1 1 1 1 1 2 1 1 1 1 1 2 2 2 2 0 2 2 0 0 0 1 1 0 0 1 2 0 0 0 0 2 0 1 0 1 0 0 1 1 1 0 0 0 1 0 0 0 0 0 2 0 2 2 0 1 1 0 2 2 0 1 0 0 1 2 2 0 1 2 1 0 0 0 0 0 0 0 0 0 0 2 0 2 1 1 1 1 2 0 1 1 0 0 0 0 0 1 0 2 1 1 1 1 1 1 0 0 0 0 0 0 0 0 0 0 0 1 1 1 0 1 0 0 0 0 1 1 0 0 2 1 0 1 2 0 1 0 0 0 2 1 2 0 1 1 1 1 1 1 0 0 0 0 1 1 1 1 0 0 0 1 1 0 0 0 2 0 0 2 2 2 1 1 0 0 0 0 1 1 1 1 1 0 2 1 0 1 1 1 0 2 2 1 0 0 0 0 0 2 2 0 0 0 0 0 0 0 0 1 1 2 1 0 2 0 0 0 0 2 2 0 2 0 1 1 1 1 1 1 0 1 0 0 2 1 1 1 0 0 0 0 0 1 0 1 0 0 1 1 2 0 1 0 2 2 0 0 2 2 2 0 2 2 1 2 2 0 1 1 2 2 1 1 1 0 1 1 0 2 0 1 0 1 1 0 0 0 2 0 1 0 0 0 0 1 1 0 2 1 2 2 0 1 0 0 0 0 1 1 0 0 0 0 2 0 1 2 2 1 0 1 0 2 0 2 2 0 0 0 1 0 1 0 0 0 1 0 1 1 0 1 0 2 1 2 0 0 2 0 0 0 0 1 1 0 2 1 2 1 1 1 1 1 0 0 2 1 1 1 0 2 0 1 1 0 0 0 0 0 2 2 0 0 2 0 2 0 0 0 1 1 2 1 0 0 0 1 1 0 2 1 1 2 0 0 0 0 1 0 2 2 0 0 0 0 0 2 1 1 0 0 1 0 0 0 1 0 0 1 2 2 1 1 2 1 2 0 1 1 0 0 1 1 0 2 0 0 1 2 2 1 0 0 2 1 1 2 1 0 0 1 2 1 0 1 0 1 1 0 0 0 0 0 0 0 1 2 2 2 2 2 0 2 0 0 0 0 0 0 0 1 1 0 2 1 1 1 2 1 0 0 1 1 1 0 1 0 1 0 2 0 0 2 1 2 2 0 1 2 2 2 1 0 0 0 1 0 0 0 1 1 1 2 0 0 0 0 0 0 1 0 0 0 1 1 0 1 1 0 0 0 0 0 1 0 1 1 0 1 2 1 0 0 1 0 1 0 0 0 0 1 0 0 0 0 0 0 2 0 0 1 0 0 0 1 0 0 0 0 1 0 1 0 0 0 0 1 0 0 0 0 0 0 1 0 0 1 1 0 0 0 1 0 1 2 2 0 0 0 1 1 1 2 0 0 0 0 1 0 1 1 1 1 1 1 0 0 0 0 1 0 2 0 1 1 1 0 1 1 0 0 1 1 0 2 0 1 0 2 1 0 2 2 1 0 1 0 0 0 1 0 0 1 0 0 2 0 2 0 0 1 0 1 1 2 0 1 0 1 1 1 0 0 2 2 2 0 0 0 0 1 2 0 0 1 0 1 1 1 0 0 0 0 1 0 1 0 1 0 0 0 0 0 1 0 1 1 1 1 0 0 0 1 0 0 0 0 0 2 0 0 1 1 1 1 1 1 0 0 0 0 0 1 0 0 0 0 2 0 0 0 2 0 2 1 2 0 0 0 2 2 0 0 1 0 1 1 0 0 2 1 2 1 0 0 2 1 0 1 1 1 1 1 1 1 1 1 1 0 2 0 0 0 1 0 0 1 1 1 1 1 2 0 1 0 0 0 0 0 1 1 0 1 0 0 0 1 0 1 0 2 0 0 1 0 0 1 0 2 0 2 1 0 0 2 0 0 1 1 1 0 0 0 0 2 2 2 0 0 0 0 1 0 0 0 1 2 0 0 2 2 2 2 0 1 0 1 1 0 0 2 2 0 2 1 1 1 2 0 0 1 1 0 0 2 0 1 1 1 1 1 1 2 1 0 1 0 0 1 2 1 0 0 1 0 0 1 1 1 2 2 1 0 0 2 0 2 0 2 0 0 0 0 0 0 1 0 0 2 0 1 1 2 0 2 1 1 1 0 1 0 2 0 1 1 1 0 1 0 0 0 0 0 2 0 2 2 0 0 1 1 0 0 0 1 0 1 1
169 1 0 0 1 0 1 1 0 1 0 0 0 0 0 0 0 0 2 0 1 1 1 0 0 0 2 2 1 2 2 1 1 0 1 1 2 0 0 1 1 1 0 0 0 0 0 0 0 1 0 0 1 0 1 1 0 0 0 0 1 1 1 1 0 0 0 0 0 0 0 1 2 2 2 2 0 0 1 0 1 2 2 0 1 0 0 1 2 2 1 2 0 0 2 2 0 1 0 1 1 1 1 0 2 1 2 1 1 1 0 1 1 2 2 1 1 1 1 0 1 0 2 1 1 0 1 1 0 1 2 0 0 0 1 1 0 0 0 0 0 2 1 0 1 0 1 0 0 1 0 0 0 0 2 1 0 1 0 0 2 1 0 2 1 0 0 1 0 0 0 1 1 1 1 1 0 0 0 0 0 1 0 0 2 2 0 0 0 0 0 0 2 2 2 2 1 0 1 0 0 1 1 2 2 0 0 2 0 0 1 0 1 0 2 2 0 0 2 1 0 0 2 2 0 0 1 2 0 1 0 0 0 0 1 0 0 0 0 0 0 0 2 1 0 1 0 0 2 0 0 0 0 0 1 0 1 2 0 1 0 1 0 2 1 0 1 0 0 0 1 2 0 0 0 0 0 2 2 0 0 2 2 2 1 1 1 2 0 2 0 1 1 2 1 0 1 0 0 0 0 0 2 0 0 0 1 1 0 0 0 1 0 0 2 0 0 1 1 1 0 2 1 2 0 0 0 0 0 2 0 2 0 0 0 0 0 1 1 0 2 1 0 0 0 0 2 0 0 0 0 2 0 2 0 0 0 0 0 1 0 1 0 0 0 0 1 2 0 0 2 1 1 1 1 0 2 1 1 2 2 1 0 0 0 0 0 0 0 1 0 0 1 0 1 1 1 1 0 0 0 0 0 0 1 1 1 1 0 2 0 1 0 2 0 2 0 0 0 0 1 2 0 0 0 1 0 1 0 0 1 0 0 0 0 0 1 0 0 1 2 0 1 1 1 1 0 0 0 1 0 0 0 1 1 0 1 1 1 0 2 0 0 0 0 0 0 2 2 2 1 1 2 2 1 0 0 1 2 1 0 2 1 0 2 1 0 2 2 0 1 2 0 1 0 0 0 1 1 0 1 2 1 1 1 1 1 0 0 0 0 0 0 1 1 0 0 2 1 2 2 2 2 1 1 2 1 1 0 2 0 1 0 0 0 1 2 0 0 1 1 1 0 0 0 1 0 0 0 0 0 0 0 2 1 0 0 0 0 0 0 0 1 1 1 0 0 1 1 0 2 2 0 0 0 0 0 1 0 1 1 0 0 1 1 0 0 2 1 2 0 0 2 0 0 0 0 1 1 0 0 2 1 0 2 1 1 0 0 1 1 0 0 1 0 0 0 1 0 0 1 0 1 1 1 0 0 1 0 0 1 0 0 0 0 0 0 1 2 2 1 1 0 1 1 1 2 2 0 0 0 1 2 0 1 0 2 0 0 0 0 0 1 0 1 1 0 2 1 0 1 0 1 0 0 1 2 0 2 0 2 0 2 1 0 2 2 1 0 1 0 0 0 1 0 0 0 1 0 1 1 0 0 0 1 0 1 2 2 0 0 0 0 2 1 1 0 0 0 0 0 0 0 0 1 2 0 0 0 0 0 0 0 2 0 1 1 1 0 2 1 1 0 0 0 0 0 1 0 1 0 1 1 0 0 1 0 1 1 1 1 0 2 1 0 1 2 2 0 2 0 0 1 1 0 0 1 2 2 2 0 0 0 0 0 1 1 2 1 1 0 1 0 0 0 0 0 1 0 1 1 0 0 2 1 1 1 0 0 2 2 0 1 1 1 2 2 1 1 1 1 1 0 2 0 0 1 0 0 0 2 2 0 1 0 2 0 0 1 1 0 1 0 0 1 0 0 1 0 0 2 0 1 0 1 0 1 0 0 0 1 0 0 0 0 1 1 0 2 1 0 0 1 0 0 1 0 1 1 1 2 0 0 0 0 2 2 1 2 0 0 1 1 1 1 0 1 0 1 2 0 2 2 0 0 0 2 1 0 2 0 2 0 0 1 0 0 1 2 1 1 1 0 1 1 1 2 1 0 0 0 0 0 2 0 0 1 2 2 0 0 0 2 2 2 2 0 1 0 1 0 0 0 1 2 0 2 1 0 1 0 1 2 0 1 1 1 0 1 1 1 0 0 0 0 1 0 0 1 0 0 0 0 0 0 0 0 0 1 0 0 0 0 2 1 0 0 0 2 1 1 0
170 0 0 0 1 0 2 1 0 1 0 0 0 0 0 0 0 0 0 1 1 1 0 0 0 0 1 2 1 2 2 0 1 1 1 0 2 1 0 0 0 1 1 1 0 0 0 0 1 1 0 1 0 1 1 0 1 1 1 1 1 0 1 1 0 0 0 0 0 0 0 0 1 1 1 2 1 0 1 0 1 2 2 0 1 0 0 0 2 2 0 0 0 2 1 1 0 1 0 1 2 0 1 0 2 0 2 0 0 2 0 0 2 2 2 1 1 0 2 0 0 0 1 1 0 0 0 1 1 0 0 0 0 0 0 0 0 0 0 0 0 2 0 0 2 0 0 0 0 0 0 0 0 0 0 0 1 0 1 2 0 0 0 2 0 2 0 1 0 1 1 1 0 1 0 1 1 0 0 0 0 0 0 0 0 0 0 1 1 0 1 1 2 1 2 2 1 0 0 0 0 0 0 1 1 0 1 0 1 0 0 2 1 1 0 2 1 0 1 0 1 1 2 2 0 0 1 1 0 1 1 0 1 1 1 0 0 2 0 0 0 1 2 1 0 1 0 0 2 0 0 0 0 0 0 0 0 2 1 2 1 1 0 0 1 0 1 0 2 0 0 2 2 2 1 1 0 1 1 0 1 1 1 2 1 1 1 2 0 2 0 0 0 2 1 2 1 0 0 0 0 0 2 0 0 0 2 0 0 0 0 0 0 0 2 0 0 1 0 0 2 1 1 2 0 0 0 2 2 0 0 0 1 0 0 0 0 2 0 2 2 1 1 1 0 0 1 1 2 2 0 0 1 2 1 0 1 0 0 0 0 0 0 1 0 0 0 2 2 0 0 2 2 1 1 1 2 1 0 2 0 2 0 0 1 0 1 0 0 0 0 2 0 0 1 1 0 0 1 1 1 1 0 1 2 1 0 0 0 2 1 1 0 1 1 1 0 1 0 0 1 2 1 1 0 0 1 0 0 0 1 0 0 0 1 1 1 0 0 0 2 0 1 1 1 2 0 0 0 2 0 0 1 1 2 1 1 0 0 0 2 0 0 0 0 0 0 0 2 0 0 0 2 2 2 0 1 2 2 0 1 2 0 0 1 1 1 0 2 1 0 2 0 1 1 0 0 0 0 0 1 1 2 2 2 0 2 0 0 0 0 1 0 1 0 0 0 2 2 1 1 2 1 1 1 1 0 0 0 1 0 0 0 0 2 0 1 1 0 1 2 0 2 2 2 1 0 2 2 2 1 0 1 1 2 1 1 1 0 1 1 0 0 2 0 2 1 1 1 0 1 0 1 0 0 1 1 2 0 1 1 1 0 1 1 0 0 0 0 0 0 0 1 0 0 0 1 0 0 0 0 2 0 0 0 0 1 0 1 0 1 0 0 1 0 1 1 1 0 0 1 0 0 0 0 1 1 0 0 0 0 2 0 0 0 0 1 0 2 2 0 1 1 1 2 1 1 0 0 0 0 1 1 0 2 0 2 0 1 0 0 0 0 1 1 1 0 2 0 0 2 0 1 0 1 0 1 0 2 0 1 0 2 1 0 1 2 2 0 0 1 1 0 1 2 1 0 0 0 0 0 1 0 0 1 0 2 0 1 0 0 0 0 2 0 0 0 1 1 1 0 0 0 0 2 2 0 0 0 0 0 0 0 2 0 1 1 0 0 0 0 0 0 1 0 0 1 0 0 0 0 0 0 0 0 0 0 0 2 0 0 1 2 0 0 2 2 2 2 2 0 0 0 1 1 1 0 2 2 2 0 1 0 0 1 1 1 2 0 2 0 2 0 1 1 0 0 1 0 1 1 0 0 2 0 0 0 0 1 2 2 0 1 0 1 2 1 1 0 1 1 0 0 2 0 0 0 2 0 0 0 0 0 0 0 2 0 0 0 1 0 1 1 0 2 1 1 0 0 1 1 0 1 0 1 0 1 0 0 0 0 0 1 1 2 1 0 0 2 0 0 0 2 1 0 1 0 1 1 0 0 1 2 2 0 2 0 0 0 1 0 1 0 1 2 2 2 0 1 0 1 2 0 0 1 1 0 1 1 1 1 1 1 0 0 0 0 0 0 0 0 0 0 1 0 0 1 0 0 1 0 0 0 1 0 0 0 1 1 0 1 1 2 0 1 1 0 1 0 0 2 0 0 1 2 1 2 0 0 0 0 0 1 0 1 0 1 1 1 0 1 0 0 0 1 0 0 0 0 0 0 0 1 2 0 1 2 0 1 0 0 0 0 1 0 1 0 2 1 0 2 0
171 1 0 0 0 0 0 0 0 2 0 0 0 1 0 1 0 0 1 1 1 1 1 1 1 1 2 2 2 2 2 2 0 1 2 0 2 0 0 0 0 1 0 1 0 0 1 0 1 1 0 1 0 1 1 1 0 0 0 1 0 1 1 1 0 0 0 0 0 1 1 1 2 2 1 2 1 0 1 0 0 1 1 0 1 0 0 1 2 2 0 2 1 0 0 2 0 0 0 0 0 0 2 0 2 0 2 0 0 2 0 2 0 2 2 0 0 0 0 0 2 0 1 1 0 1 0 1 0 1 2 0 0 0 0 0 0 0 0 0 1 1 0 0 1 0 0 0 1 1 0 0 0 0 0 0 0 1 0 0 0 0 1 1 0 1 0 1 1 1 0 1 0 2 1 1 0 1 0 1 1 1 0 0 0 0 0 2 1 0 1 2 2 2 2 2 0 0 1 0 1 1 0 0 1 2 2 1 1 0 2 1 1 0 0 1 0 1 1 2 0 0 2 2 0 0 0 1 0 1 0 0 0 0 0 0 0 1 0 0 0 1 2 1 1 1 0 0 2 0 0 0 0 0 1 0 0 2 0 1 0 1 0 0 1 0 1 1 1 1 0 2 1 1 0 0 1 2 2 0 1 1 2 1 0 1 1 2 0 2 0 0 1 1 1 0 1 0 0 0 0 0 2 0 0 1 0 0 0 0 0 0 0 1 1 1 1 0 1 1 0 2 2 1 0 0 0 1 1 1 0 1 1 1 0 0 0 1 1 0 1 0 0 0 0 0 1 0 2 1 0 0 1 2 1 0 0 0 0 1 0 2 2 0 2 1 1 1 2 1 0 2 1 1 1 0 1 2 0 2 2 0 1 0 1 1 0 0 0 0 0 0 1 0 2 0 1 1 0 1 0 1 0 2 2 0 0 1 1 2 0 0 0 2 0 2 0 1 0 0 0 0 1 2 0 1 1 1 1 0 1 2 1 1 1 0 0 1 0 0 2 0 1 1 1 1 0 0 0 0 0 0 1 2 1 1 0 2 1 1 1 0 1 0 1 2 2 2 1 0 0 2 2 2 1 1 1 1 2 1 0 2 1 0 2 1 0 1 2 1 0 2 0 2 1 0 0 0 0 1 1 2 2 0 2 1 2 1 0 0 0 0 0 2 0 0 0 2 0 0 0 2 1 0 0 0 0 2 0 2 0 2 0 1 1 0 2 1 0 1 1 1 0 0 0 2 0 1 1 1 1 0 0 1 1 1 1 1 0 2 2 0 0 1 0 1 1 2 1 1 0 0 0 0 0 0 0 2 0 2 2 0 0 2 2 0 0 1 1 1 0 0 0 0 0 1 1 1 1 0 0 1 1 0 1 0 1 1 0 1 0 0 0 0 0 0 0 0 0 0 1 0 0 0 0 1 1 1 0 0 1 2 0 0 0 0 1 0 1 1 1 0 0 1 2 2 2 0 0 1 0 1 1 1 2 0 1 0 1 0 0 0 1 0 1 2 0 2 0 1 1 0 1 0 0 0 1 0 2 0 2 0 1 0 0 2 2 1 0 1 1 1 1 1 0 0 0 0 0 1 0 1 0 0 1 0 2 2 2 0 1 0 0 0 0 0 0 1 1 1 0 0 1 0 1 1 1 0 1 0 0 0 0 2 0 1 1 0 0 0 0 0 0 0 0 0 0 1 0 1 0 1 0 1 0 0 0 1 2 1 1 2 2 0 0 1 2 1 2 1 1 0 0 1 1 2 1 2 2 2 0 0 0 0 0 2 0 2 2 2 0 0 1 2 2 0 0 0 0 1 1 0 0 2 0 0 1 0 1 2 2 0 2 0 1 1 1 1 2 2 2 2 0 2 0 0 1 1 0 0 0 0 0 2 2 1 0 1 0 0 0 0 0 0 2 1 1 0 0 0 2 0 0 0 2 0 0 0 0 0 1 0 0 0 0 0 0 0 2 1 1 1 0 2 0 1 0 1 2 2 2 0 1 1 0 0 0 0 0 0 0 0 1 0 2 2 2 0 1 0 1 2 0 0 1 1 0 1 2 0 1 1 1 0 1 1 0 2 2 2 0 2 0 0 2 2 0 1 1 1 0 0 0 0 0 0 0 0 1 1 0 0 2 1 1 1 0 0 0 0 2 0 1 1 1 0 1 0 0 0 0 0 2 0 2 0 0 0 1 1 0 0 0 0 0 0 0 0 1 1 0 0 0 1 1 0 1 1 0 1 1 0 0 1 1 0 0 0 1 0 0 0
172 0 1 1 1 0 2 1 0 0 0 0 1 1 0 0 0 0 0 2 0 0 0 0 0 0 1 1 1 2 2 0 0 0 2 0 2 0 0 1 1 1 1 0 0 1 1 0 1 2 0 1 0 0 2 0 0 0 0 2 0 1 0 0 1 1 1 1 0 0 0 0 2 2 1 2 0 0 1 0 2 2 2 0 0 0 0 0 1 2 0 0 0 0 2 2 0 0 0 0 0 0 1 0 2 1 2 0 0 2 0 0 1 1 2 2 2 1 1 0 1 0 2 1 1 1 1 0 0 0 0 0 0 0 0 0 0 0 0 0 0 2 0 0 0 1 0 0 1 2 2 0 0 1 0 1 0 1 0 1 1 0 1 2 0 2 0 0 2 0 0 2 1 1 1 2 1 1 0 1 1 2 0 0 1 1 0 2 1 2 0 0 2 0 1 0 0 0 2 0 0 0 1 0 0 2 2 2 0 0 0 2 2 0 2 2 0 1 1 1 1 1 1 1 0 0 2 2 0 2 1 0 0 0 1 0 0 2 0 0 0 0 2 1 0 1 0 0 2 0 0 0 0 0 0 0 0 1 0 1 0 1 0 0 0 0 0 0 2 0 0 2 1 2 0 0 0 0 0 0 0 2 0 1 0 0 0 1 1 2 0 1 1 2 1 0 2 1 0 1 1 0 2 0 1 1 0 0 1 0 1 2 0 1 1 0 1 0 2 2 0 2 1 1 2 0 2 2 1 2 0 1 0 0 0 0 0 1 1 1 1 1 2 2 0 1 1 0 2 1 0 0 0 0 0 2 0 0 1 0 1 2 1 0 1 0 1 1 2 0 0 2 1 1 1 0 2 1 0 2 2 1 0 0 2 1 2 0 0 0 0 1 1 0 2 0 1 0 0 0 0 0 0 1 1 0 1 1 0 0 0 0 0 2 0 2 0 1 0 0 0 2 0 1 1 1 0 0 0 0 2 0 2 2 2 0 0 0 0 0 0 1 1 0 0 0 0 0 0 0 0 0 0 1 1 0 1 1 0 1 1 1 0 0 1 2 2 1 1 0 0 1 2 2 1 0 1 2 1 2 1 1 0 0 1 2 1 1 2 0 1 1 1 2 1 0 0 1 1 0 1 2 1 1 1 0 2 0 1 0 0 0 1 1 1 0 0 2 1 2 2 2 1 0 0 0 0 1 0 2 0 1 0 1 1 0 2 1 1 1 0 0 0 0 0 2 0 0 1 0 0 0 0 1 2 0 0 0 0 1 1 0 0 2 0 1 0 1 1 0 0 0 1 0 1 0 1 1 0 2 2 1 1 1 0 0 0 0 0 0 0 0 2 0 1 0 0 1 1 0 0 2 0 0 1 1 1 0 0 1 0 0 0 0 0 0 0 1 0 0 0 0 0 0 0 0 1 0 0 0 0 2 0 0 0 1 0 1 1 0 0 0 1 1 1 1 2 0 0 1 0 2 1 2 2 0 0 0 0 0 0 0 1 1 1 1 1 2 0 1 1 0 0 1 1 0 0 0 1 1 1 0 1 0 0 0 1 1 0 2 0 0 1 2 1 1 0 0 0 0 0 2 1 0 1 0 1 1 2 0 0 0 0 1 0 0 0 0 0 0 0 0 1 0 1 2 0 0 0 0 0 0 1 1 0 1 1 1 0 1 0 0 0 0 0 0 0 2 0 1 1 1 0 0 0 1 0 0 2 0 0 1 2 0 0 0 2 2 1 2 0 1 0 0 0 0 0 2 2 2 1 2 1 1 1 2 0 1 2 1 1 0 2 2 1 1 1 0 1 1 0 0 0 2 2 0 2 0 0 2 2 0 2 0 1 1 2 2 2 2 2 2 0 2 1 0 0 2 0 0 0 0 0 1 0 2 0 1 0 0 1 1 1 0 2 0 2 0 0 0 2 0 1 0 1 0 1 0 0 0 0 0 0 0 0 1 0 0 1 0 0 0 0 2 0 0 0 1 2 2 2 0 0 0 0 2 2 0 1 0 0 0 0 2 2 1 2 0 2 1 1 2 1 0 1 1 0 2 0 2 0 1 0 0 1 0 0 1 1 0 0 1 0 2 2 2 1 0 1 1 1 0 1 1 1 0 1 1 2 1 0 0 1 2 2 0 1 0 0 0 1 0 0 2 2 0 1 0 0 1 0 1 1 0 1 1 1 0 1 0 0 0 0 0 0 1 0 0 1 0 0 0 0 0 1 0 0 0 0 0 0 0 0 2 1 0 0 0 0 0 0 0
173 0 0 0 1 0 2 1 0 1 0 0 0 1 1 0 1 0 1 1 1 1 1 0 0 0 0 2 0 1 1 1 0 2 1 0 2 2 0 2 2 0 0 0 1 0 1 0 0 0 0 1 0 0 2 1 0 0 0 2 0 1 1 1 1 1 1 0 0 1 1 1 2 2 2 2 0 0 1 0 2 2 1 1 2 0 0 0 1 2 0 0 2 1 0 0 0 0 0 1 0 1 1 0 2 1 2 0 1 1 0 2 1 2 2 2 2 1 1 0 0 0 2 1 0 2 0 0 0 0 1 1 0 0 0 0 0 0 0 0 1 1 0 0 1 0 1 0 1 1 1 0 0 0 0 0 0 0 0 0 1 1 1 2 0 2 0 1 0 1 1 0 0 2 0 1 1 1 0 0 1 0 0 0 2 2 0 2 1 0 1 2 1 1 2 2 0 0 1 0 0 1 0 0 0 2 2 1 1 0 2 0 0 0 1 2 0 1 2 1 0 0 2 1 0 0 1 2 0 2 1 0 0 1 0 0 0 2 0 1 0 0 2 2 0 2 0 0 2 0 0 0 0 0 0 0 1 2 0 0 0 0 0 2 1 0 0 0 1 0 0 2 1 2 0 0 0 2 1 0 1 1 0 2 0 0 0 2 0 2 0 1 1 2 2 1 2 1 0 1 1 0 2 0 2 1 0 0 0 1 0 2 0 2 1 0 0 1 0 0 0 1 1 2 1 0 1 1 1 1 0 2 0 0 0 0 0 0 2 0 0 0 1 0 0 1 1 0 0 0 0 1 1 2 1 0 0 0 0 0 0 0 1 0 1 0 0 1 1 0 1 2 1 1 1 1 2 1 0 1 1 2 1 0 1 0 1 0 0 1 0 0 0 0 2 0 0 0 2 2 2 2 0 2 2 0 1 2 0 2 0 1 0 1 1 1 0 0 0 0 1 1 1 1 1 1 1 0 0 1 1 0 2 2 2 0 0 0 0 0 2 0 1 2 1 2 0 0 0 1 0 1 1 2 1 1 0 2 0 2 1 2 0 0 0 0 0 1 2 1 1 1 1 1 1 0 2 2 2 1 0 2 0 0 2 1 0 1 1 0 0 1 0 1 1 0 0 0 0 0 0 1 2 1 2 1 2 0 1 0 1 0 1 1 0 1 1 2 0 0 0 2 1 0 0 1 1 1 0 2 0 1 0 1 0 0 1 0 0 0 0 1 1 1 1 2 0 2 2 2 1 0 0 1 2 1 1 1 0 1 1 0 0 1 0 1 1 1 1 0 0 1 1 0 1 0 1 0 0 2 1 1 0 0 0 0 0 1 1 1 0 0 1 0 0 0 0 0 0 0 0 2 1 0 2 0 2 0 0 1 1 0 0 0 0 0 0 1 0 0 0 0 0 1 1 0 1 1 0 0 1 1 2 0 0 1 1 0 2 2 0 1 0 0 1 0 1 0 0 0 0 2 2 0 1 0 2 0 1 0 0 0 0 1 1 1 0 2 0 0 1 0 0 1 1 0 0 0 2 0 0 0 2 1 0 2 1 1 0 1 0 0 0 1 0 0 0 0 0 1 0 1 1 0 2 0 1 2 2 0 2 0 0 2 1 0 0 1 1 1 0 0 0 1 0 2 1 0 1 0 1 1 0 1 0 0 0 1 1 2 1 2 0 0 0 0 1 0 0 0 0 0 0 0 0 2 0 0 0 0 0 0 2 0 0 2 1 2 1 2 0 0 1 0 0 0 0 1 1 1 1 2 1 1 1 2 0 1 1 1 1 1 1 2 2 0 0 0 0 1 0 0 0 2 2 1 0 0 0 1 0 0 0 1 0 2 1 2 0 1 1 1 0 2 0 0 1 1 1 0 1 0 0 1 0 1 0 0 1 0 1 1 0 0 1 0 0 1 0 0 1 0 2 0 1 1 1 0 0 0 0 1 1 1 2 2 0 0 0 0 0 0 0 1 0 1 0 1 1 1 1 1 0 0 0 0 0 1 1 0 0 1 0 1 1 0 1 0 1 1 0 2 0 0 2 2 0 1 1 1 0 1 1 0 1 1 0 1 2 0 0 1 1 2 0 0 1 1 1 0 0 1 0 2 0 0 0 1 1 0 0 0 0 1 1 2 0 0 0 0 2 0 2 0 0 0 0 0 0 0 0 0 2 0 0 2 2 1 1 0 1 0 0 0 1 0 0 0 0 0 0 0 0 0 0 0 0 1 0 1 0 0 0 2 0 0 0 0 1 0 0 0
174 0 0 0 0 1 2 1 0 0 0 1 1 2 0 2 0 0 1 1 2 1 0 0 0 0 2 0 0 1 2 1 1 1 1 0 2 2 0 0 0 1 0 0 0 0 2 0 0 0 0 0 0 1 1 1 0 0 1 0 1 0 1 1 1 0 0 0 0 0 0 2 2 2 1 2 1 0 0 0 1 2 2 0 1 0 0 2 2 2 1 1 0 1 1 1 0 0 0 0 0 0 0 0 2 0 2 0 0 2 0 0 1 1 1 1 1 1 1 0 1 0 1 0 0 1 0 1 0 0 2 0 0 0 0 0 0 0 0 0 1 1 0 0 0 0 0 0 0 0 0 0 0 0 2 1 0 0 0 0 0 2 0 2 2 2 0 2 0 2 2 0 0 0 0 0 0 1 0 0 0 1 0 0 1 0 1 1 0 1 0 1 2 2 2 2 2 0 0 0 2 2 0 2 2 2 0 0 1 0 1 1 0 0 2 2 0 1 1 0 1 1 2 1 0 1 1 2 1 1 1 1 0 0 2 0 0 2 0 0 0 0 2 1 0 1 0 0 1 0 0 0 0 0 0 0 1 2 0 2 0 2 0 0 1 0 1 0 2 1 0 1 1 2 2 2 0 1 1 0 0 1 2 1 0 1 1 1 1 2 0 2 1 2 1 1 1 0 0 0 1 0 2 0 0 0 1 0 0 0 0 1 0 1 1 0 0 0 1 1 1 2 1 1 1 0 1 1 1 0 0 1 1 0 0 0 0 1 2 0 0 0 0 0 0 0 2 0 1 0 1 1 0 1 0 1 1 1 0 1 0 1 0 0 0 1 0 2 1 0 1 1 1 1 0 0 1 0 0 1 1 0 1 1 0 2 2 1 1 0 0 1 1 0 1 1 1 0 0 0 0 0 0 1 1 0 1 0 0 0 0 1 1 0 0 1 0 0 2 0 0 0 2 2 1 1 0 1 0 0 1 0 0 1 0 0 1 1 0 0 1 1 2 1 0 2 0 0 0 2 0 1 1 1 2 0 2 2 1 2 0 2 0 2 2 2 2 1 1 0 0 1 1 1 1 0 0 2 1 1 1 2 0 0 2 1 0 0 1 0 0 1 0 1 0 0 1 0 0 2 2 2 2 2 2 0 2 0 0 0 0 1 0 2 0 0 0 1 1 2 2 1 2 0 0 2 2 0 0 2 0 0 0 1 0 2 1 0 1 2 0 0 1 1 1 1 0 1 1 1 1 0 0 2 2 0 0 1 0 0 0 0 1 1 0 0 0 1 1 0 0 0 1 0 1 0 1 2 0 1 2 0 1 1 1 1 1 2 2 1 2 0 2 0 0 0 0 1 1 0 0 1 0 0 2 0 0 0 0 0 0 0 0 0 0 0 0 0 0 0 0 0 1 1 1 1 1 0 0 0 0 0 1 0 0 1 1 0 2 1 0 0 0 0 1 0 1 1 1 1 0 2 1 0 1 0 1 0 2 0 0 0 0 1 1 1 0 2 1 0 1 1 1 0 1 0 2 0 2 0 1 0 2 1 0 2 1 1 1 2 0 0 0 2 0 0 0 0 0 2 0 2 1 1 1 1 1 1 1 0 1 0 1 1 1 0 0 0 0 0 0 0 1 0 2 2 1 0 1 0 1 1 0 2 0 0 2 0 1 1 0 1 0 0 0 0 0 0 0 0 0 0 0 0 0 0 1 0 2 0 0 0 2 0 0 1 1 1 2 1 1 0 1 0 0 0 1 1 1 0 0 2 1 1 1 2 0 1 2 1 1 0 1 2 2 0 0 1 0 2 2 0 0 2 0 0 2 0 1 2 2 0 2 0 2 2 2 1 0 0 0 0 0 2 0 0 0 2 0 0 0 0 0 2 2 1 0 2 0 0 2 2 1 0 1 0 1 0 0 0 1 1 1 1 1 1 1 0 0 0 1 0 0 0 0 0 1 0 2 0 0 0 1 1 0 2 0 2 2 0 1 1 0 0 0 0 0 1 0 0 1 0 1 1 2 2 2 0 0 0 1 2 0 0 2 2 1 2 0 2 0 1 0 0 0 0 0 0 1 0 1 0 0 0 0 1 0 0 1 0 0 0 0 2 0 0 0 1 1 0 0 0 2 1 1 1 0 1 0 0 1 0 1 1 0 0 0 0 0 1 0 1 1 0 1 0 1 0 1 1 1 0 0 0 0 0 0 0 0 0 0 0 0 1 1 0 1 0 0 0 0 0 0 2 1 0 0 0 1 0 0 0
175 1 0 0 1 0 1 2 0 1 0 1 1 2 0 1 0 0 0 2 0 0 0 0 0 0 1 1 1 2 2 1 2 1 1 0 1 1 1 0 0 0 1 1 0 1 2 0 0 1 0 0 0 0 1 0 0 0 1 0 1 1 1 0 0 0 0 0 1 1 0 0 2 2 2 2 0 0 2 0 2 2 2 0 1 0 0 0 1 2 0 1 0 0 0 2 1 1 0 0 0 0 1 0 2 1 2 0 0 2 0 1 1 2 2 1 1 0 1 1 1 0 2 1 0 2 0 2 2 0 1 0 0 0 0 0 0 0 0 0 0 2 0 0 2 0 0 0 0 0 0 0 0 0 0 0 0 1 0 0 1 1 1 2 1 2 1 1 1 1 0 1 1 0 0 0 0 0 0 0 0 2 2 2 2 2 2 2 0 0 0 2 2 1 2 1 0 0 1 0 0 1 0 0 0 2 2 0 1 0 0 1 0 0 2 2 0 0 1 1 0 1 2 2 0 0 1 2 0 2 0 0 0 0 0 0 0 2 0 0 0 0 2 2 0 2 0 0 2 0 0 0 0 0 0 0 2 2 0 1 0 1 0 0 0 0 1 0 2 1 0 2 2 2 0 0 0 2 2 0 0 2 1 1 1 0 1 2 2 2 0 1 1 2 1 1 1 1 0 1 2 1 1 1 0 0 0 0 0 0 0 1 0 1 0 1 0 0 1 1 1 2 0 1 1 0 1 0 0 0 0 1 0 0 0 0 0 2 1 1 1 1 2 1 0 0 2 0 1 1 0 1 0 2 0 0 2 0 0 1 0 0 2 0 2 0 0 2 1 0 1 1 1 1 1 0 2 2 1 2 2 0 1 0 1 0 0 0 0 1 0 0 1 0 1 1 0 0 0 0 0 0 0 1 1 0 1 1 1 1 1 1 1 0 1 2 0 1 1 0 0 1 1 0 0 1 1 1 0 0 1 0 0 1 1 1 0 2 0 0 1 0 1 1 1 1 0 0 0 1 0 0 1 2 1 0 0 1 1 1 2 2 0 2 1 2 1 0 2 0 0 0 1 1 1 0 2 2 1 2 1 2 0 0 2 1 0 0 1 0 1 1 0 1 0 0 2 2 2 0 0 1 1 1 1 1 2 0 0 0 0 0 1 0 0 2 0 2 2 1 2 2 2 0 0 2 2 0 0 2 0 0 0 1 0 0 2 1 0 1 0 1 1 0 0 2 0 1 1 2 1 0 1 1 2 1 1 1 0 0 0 0 1 1 1 0 0 2 1 1 0 0 0 0 0 2 2 2 0 1 2 0 0 1 2 1 1 0 0 0 1 1 1 0 0 0 0 1 0 0 0 2 0 0 1 0 1 0 0 1 0 0 0 1 0 0 1 1 0 0 0 0 1 1 1 0 1 1 0 0 0 2 1 0 0 1 1 1 2 2 0 1 2 2 2 0 0 0 1 2 0 2 0 1 1 0 1 0 2 1 1 1 1 0 2 2 1 2 0 0 2 0 0 0 1 0 0 0 2 1 1 1 2 2 1 2 1 1 1 2 0 0 0 1 0 0 0 0 0 2 1 1 0 0 2 0 1 2 2 0 0 0 0 1 0 1 0 0 0 0 0 0 0 0 1 1 0 1 0 0 0 0 0 2 0 1 1 1 0 1 0 1 0 0 0 1 1 0 0 0 0 0 2 1 0 0 0 1 2 1 1 1 2 0 0 1 1 1 2 1 1 1 0 0 1 0 2 0 0 1 0 1 1 1 1 2 1 2 1 2 0 1 1 2 2 0 0 1 0 1 1 0 0 1 0 0 1 1 0 2 2 0 1 1 1 2 2 2 1 1 1 1 0 1 0 0 0 1 0 0 1 1 0 0 0 2 0 1 1 1 1 2 1 0 2 0 1 0 1 0 1 1 2 1 0 2 2 1 0 0 2 0 0 1 1 2 0 0 2 0 0 0 1 1 0 1 0 2 2 0 1 1 0 0 0 0 1 1 2 0 0 1 1 1 1 1 1 0 1 0 1 2 1 0 1 1 1 1 1 1 1 1 0 0 0 0 0 1 1 1 0 1 1 2 1 2 1 0 1 0 0 0 0 1 0 0 0 0 1 1 0 0 2 1 1 0 1 0 1 0 1 0 1 1 1 0 0 1 0 2 0 0 1 0 2 0 0 0 1 0 0 0 1 0 0 1 0 0 1 1 0 0 1 2 1 0 2 0 1 0 0 1 0 1 0 0 0 0 0 0 1 1
176 1 0 0 1 0 1 2 0 0 0 0 0 1 0 0 0 0 1 1 0 0 0 1 0 0 1 2 2 2 2 2 0 1 2 2 2 1 1 0 0 1 2 2 0 0 1 0 0 1 1 1 1 0 1 0 0 0 0 0 1 0 0 0 0 0 0 0 0 1 0 1 2 2 1 2 1 0 0 0 1 2 2 1 0 0 0 0 1 1 0 1 0 0 1 1 0 1 0 0 0 0 1 0 1 1 2 0 1 1 0 1 0 1 1 1 1 0 0 0 2 0 1 1 0 0 0 0 0 0 1 1 0 0 0 0 0 0 0 0 2 0 0 0 0 0 0 0 1 1 0 0 0 1 0 0 1 1 0 1 0 0 0 2 0 2 0 1 2 0 0 2 1 1 0 0 0 1 1 1 1 1 1 1 2 2 1 0 0 1 0 0 1 0 0 1 0 0 0 0 0 0 1 1 1 2 2 2 1 0 2 0 1 0 2 2 2 0 1 0 1 1 2 2 0 0 0 2 0 2 1 0 0 0 1 0 0 2 0 0 0 0 2 2 0 2 0 0 1 1 1 1 1 0 0 0 1 0 0 0 0 0 0 0 0 0 1 0 2 1 1 1 1 1 0 0 0 1 1 0 0 2 2 1 0 0 0 2 1 2 0 1 1 1 1 0 2 0 0 0 0 0 2 0 0 0 0 1 1 0 1 2 0 1 2 0 1 0 1 1 1 2 1 2 2 0 2 1 1 0 0 1 2 1 0 1 1 2 0 0 0 0 1 1 0 1 1 0 1 1 0 1 1 2 1 0 0 0 0 1 0 1 1 0 1 1 0 2 0 0 2 0 0 0 0 0 1 2 0 0 0 2 0 0 1 0 0 0 0 0 0 1 2 0 2 0 2 1 0 0 0 1 0 1 1 0 0 0 0 2 0 1 0 2 0 2 0 0 0 0 0 2 0 2 1 1 1 1 0 1 2 1 1 2 1 0 0 1 1 1 2 0 2 0 0 1 1 0 0 1 0 1 1 2 1 1 0 2 0 2 0 2 0 1 2 2 2 0 2 0 0 0 2 2 2 0 2 1 2 0 1 2 0 1 1 1 0 0 0 0 0 0 0 2 1 0 1 0 0 2 2 2 1 0 2 2 2 0 0 0 0 0 0 1 0 1 0 2 1 0 1 2 2 1 1 1 0 1 0 1 0 1 0 0 1 0 1 0 0 0 2 0 2 1 1 2 0 1 1 1 1 0 0 2 1 1 0 2 0 0 0 0 0 2 0 2 1 1 1 0 0 0 1 0 1 0 1 1 0 1 1 0 0 0 0 0 0 1 0 1 0 0 1 0 2 1 1 1 1 0 0 2 1 1 2 0 0 0 1 0 1 0 0 0 0 0 0 0 0 0 2 0 1 1 1 0 0 2 0 0 0 1 1 0 0 1 0 0 1 0 0 0 0 2 1 2 2 0 0 1 0 2 1 2 2 0 0 0 2 1 1 0 0 0 2 2 0 1 1 0 0 2 0 1 1 0 0 0 2 0 1 1 2 0 1 2 1 2 2 2 0 0 0 2 1 1 0 0 0 0 0 1 0 0 0 0 1 0 1 0 1 0 1 1 1 0 0 1 1 1 0 0 0 0 0 1 0 0 0 0 0 0 0 2 0 1 0 0 1 1 0 1 0 0 0 0 1 1 0 1 0 0 2 0 0 1 0 0 2 1 0 1 2 1 0 0 2 1 0 2 0 0 1 0 1 0 0 1 1 1 1 2 0 0 1 2 0 2 1 2 0 1 2 2 1 1 0 1 0 1 1 0 0 1 0 0 2 0 1 1 1 0 1 0 1 1 2 1 0 0 0 0 0 2 0 0 0 1 0 0 0 0 1 1 0 2 0 1 0 0 1 1 0 0 0 0 0 0 0 0 1 0 1 0 1 1 1 1 0 2 0 0 0 0 0 0 0 0 1 1 1 0 1 1 0 0 0 1 2 0 1 0 1 1 0 1 0 1 0 0 0 0 0 2 2 2 2 0 0 1 0 1 0 0 1 1 1 1 0 1 0 0 0 0 0 0 0 1 1 1 0 1 0 1 0 0 1 2 0 0 0 0 1 1 2 0 1 1 1 0 0 0 0 2 1 2 0 1 0 0 1 0 0 1 1 0 1 0 0 1 1 1 0 1 1 0 1 0 1 1 1 0 0 0 0 0 0 0 0 0 0 0 0 2 1 0 1 1 0 1 1 0 0 2 0 0 0 0 2 0 0 0
177 0 0 0 0 0 1 1 0 1 0 1 0 0 0 0 0 0 1 1 2 1 0 1 0 0 0 1 1 2 2 0 0 1 0 0 1 1 0 1 1 1 0 0 1 0 0 0 0 0 0 0 0 1 1 1 0 0 0 1 0 1 2 0 0 0 0 0 1 2 1 1 1 2 1 2 1 0 2 1 0 1 1 1 2 0 0 1 2 2 0 0 1 1 0 1 0 2 0 2 2 0 2 0 2 0 2 1 1 1 0 2 0 1 1 0 0 0 1 0 1 0 2 0 0 1 0 1 0 1 0 1 0 0 0 0 0 1 1 1 0 1 0 0 2 0 2 1 1 1 1 0 0 0 0 0 1 0 0 0 1 1 0 2 0 0 0 2 0 1 1 1 1 0 0 1 0 2 0 0 1 1 0 0 1 0 0 2 0 0 1 2 2 2 2 2 1 0 1 0 1 1 0 1 1 1 1 2 0 0 0 2 1 0 2 2 1 0 1 0 2 2 1 0 0 1 1 1 0 1 0 0 0 0 2 0 0 2 1 1 0 1 1 2 0 1 0 0 2 0 0 0 0 0 0 0 2 1 0 0 0 0 0 0 1 1 0 0 1 0 0 1 1 2 0 1 0 1 2 0 1 1 2 1 1 1 1 2 1 2 0 1 1 1 1 0 1 2 0 2 2 1 1 1 0 0 2 0 0 0 0 1 0 2 2 0 0 0 0 0 2 1 0 0 2 0 2 1 1 0 0 0 1 1 0 0 0 0 2 0 0 1 0 0 0 0 1 1 2 2 0 0 0 1 0 1 0 0 0 1 0 1 0 0 0 0 1 2 2 0 0 2 0 0 1 1 2 2 0 1 1 1 1 0 2 1 0 0 0 0 0 1 0 0 2 0 0 0 1 1 1 1 0 2 2 1 0 0 0 2 0 0 0 1 1 2 0 1 0 0 0 2 1 2 1 1 0 1 0 0 0 0 0 1 0 0 1 1 0 1 1 0 2 0 0 1 1 1 1 2 0 0 1 1 2 1 1 1 0 1 1 1 0 1 2 2 2 2 2 2 2 2 2 2 0 0 0 2 2 0 1 1 0 1 1 1 1 1 2 0 1 1 0 1 1 0 0 0 0 1 1 1 1 0 1 1 2 1 1 0 0 1 2 0 0 2 1 2 2 0 1 2 1 0 0 1 0 0 0 2 0 0 0 0 0 0 1 1 0 1 1 0 2 1 1 2 0 0 0 0 0 0 0 1 2 2 1 0 0 1 1 0 0 2 0 1 1 1 0 1 0 0 0 0 0 1 1 1 0 2 2 1 0 0 0 0 0 2 0 2 1 1 2 0 1 0 0 0 0 0 0 1 0 0 1 1 1 0 0 1 1 0 0 0 0 0 0 1 0 0 2 0 1 1 1 1 2 1 0 0 0 1 0 0 0 0 0 1 2 2 0 1 0 1 1 1 2 0 0 1 0 2 0 1 2 0 0 0 2 0 0 0 0 0 1 2 1 2 0 0 1 1 0 1 1 1 1 0 2 0 1 0 2 2 0 2 2 1 1 2 0 0 0 1 0 0 1 0 0 0 0 0 0 0 2 0 0 1 1 0 1 0 0 2 0 1 0 1 1 1 0 0 2 0 1 1 1 0 1 0 1 1 1 1 0 2 1 0 1 1 0 1 0 1 0 0 2 0 0 0 0 0 0 0 0 0 0 0 1 0 0 1 2 0 0 0 2 1 0 2 0 0 0 0 0 0 1 1 1 1 0 1 0 0 1 1 1 1 2 1 1 0 2 2 2 0 0 1 0 2 2 0 0 1 0 0 2 0 0 2 2 0 2 0 1 1 2 2 0 1 1 0 0 2 0 0 2 1 0 0 1 1 2 1 1 2 0 1 0 0 0 0 0 0 1 0 0 0 0 1 1 0 0 0 2 0 0 0 0 0 1 0 2 0 2 0 1 1 1 0 0 0 1 0 0 1 1 0 1 0 0 0 0 0 0 0 0 0 0 0 0 0 0 1 2 1 1 0 0 0 0 2 0 0 0 0 1 1 1 1 0 0 0 0 2 1 0 0 1 0 0 1 0 0 1 0 1 0 1 0 0 0 1 1 1 0 1 1 1 0 0 0 0 0 0 1 1 1 1 1 0 0 1 0 2 1 2 0 0 1 0 0 1 0 2 0 0 0 1 1 0 0 0 0 0 0 0 0 2 1 1 0 1 1 0 0 1 1 0 1 1 0 0 2 0 0 0 0 1 0 1 0
178 0 0 0 1 0 2 1 0 0 0 0 0 0 0 0 0 0 0 2 1 1 0 0 0 0 2 1 2 2 1 1 0 1 0 0 2 1 0 0 0 2 1 1 0 1 1 0 0 0 0 1 0 0 1 1 0 0 2 0 1 0 2 1 1 1 1 0 0 0 0 1 2 2 2 2 0 0 0 0 1 1 2 0 0 0 0 1 2 2 0 1 2 0 0 2 0 1 1 0 0 1 2 0 2 0 2 0 0 2 0 1 0 1 1 1 1 0 2 0 1 1 2 0 0 2 0 2 1 1 1 0 0 0 0 0 0 0 0 0 0 2 1 0 0 0 0 0 0 1 0 0 1 0 0 0 0 0 0 1 0 0 0 1 1 2 0 0 1 1 1 2 1 1 0 0 0 0 0 0 0 0 1 1 2 1 1 1 0 0 0 1 1 1 1 1 1 0 0 0 0 0 0 0 0 2 2 0 1 0 1 1 2 0 2 2 0 1 1 0 1 1 1 2 0 0 0 1 1 0 1 0 1 0 1 0 0 2 0 0 0 0 1 1 0 1 0 0 2 0 0 0 0 0 0 0 0 2 0 1 0 1 0 0 2 0 0 1 2 0 1 0 0 0 0 0 0 2 1 0 0 2 2 2 1 1 2 1 1 2 0 1 1 1 1 0 2 0 0 0 0 0 2 0 0 0 1 1 1 0 1 1 0 1 1 1 1 0 0 0 2 2 0 1 1 0 2 0 0 1 0 1 1 1 0 0 0 2 0 0 0 0 0 0 0 1 1 0 2 1 0 0 0 2 0 0 1 0 0 1 0 1 0 0 0 0 0 2 1 0 1 1 2 2 0 1 2 1 0 2 2 0 1 1 1 1 1 0 0 1 0 0 1 0 1 1 1 1 1 1 1 1 0 1 2 1 0 1 0 2 0 0 0 1 1 2 1 1 0 1 0 1 1 1 1 1 1 0 0 0 1 0 1 1 1 0 0 0 0 0 1 1 2 1 1 1 0 0 0 0 0 0 0 2 0 0 0 2 0 1 1 1 0 1 1 1 1 0 2 0 0 0 2 2 1 0 1 2 2 1 1 0 0 0 2 2 0 1 2 0 1 2 2 1 2 0 0 1 1 0 1 2 2 1 2 1 2 0 0 0 0 2 1 0 0 2 0 1 1 2 2 1 1 0 0 1 0 0 0 1 0 0 0 0 0 1 2 0 1 1 1 1 1 1 1 0 1 0 0 0 0 0 0 2 1 0 0 0 0 0 0 0 0 2 1 1 1 1 1 0 0 1 1 0 0 2 2 1 0 2 1 0 0 1 2 0 0 1 0 1 0 0 0 0 0 0 2 0 0 0 0 2 0 0 2 0 0 0 0 0 0 0 0 1 1 1 0 0 0 0 0 0 1 1 1 1 1 1 0 0 0 1 0 0 0 0 1 0 2 2 0 0 0 1 1 1 2 0 0 0 0 1 1 0 1 0 2 0 1 0 0 0 0 0 1 2 1 1 0 0 2 0 1 0 0 0 0 0 1 2 0 1 1 0 0 1 1 1 0 1 0 0 0 1 0 0 0 0 0 1 1 0 0 0 1 0 2 1 2 0 1 0 0 2 0 0 0 0 0 0 0 0 1 0 0 1 1 1 1 1 0 0 0 2 0 1 0 0 1 1 0 2 1 0 0 1 2 1 0 1 0 1 1 0 1 0 0 0 2 0 0 2 2 0 0 1 2 1 2 0 1 0 0 0 0 1 0 0 0 0 0 2 2 2 2 2 0 1 2 1 1 0 2 2 2 0 1 1 0 2 2 0 2 2 1 1 1 0 1 2 1 0 1 0 2 2 2 1 0 0 0 0 0 1 0 0 1 0 1 0 2 1 0 0 0 2 0 1 2 1 0 1 0 0 0 0 0 1 0 0 2 1 1 0 1 1 1 0 0 0 0 0 0 0 0 0 1 0 1 0 0 0 0 1 0 1 0 0 1 1 1 0 0 0 0 2 1 0 1 0 1 0 0 1 2 2 2 0 0 2 0 1 1 1 2 2 0 1 0 1 0 1 1 0 1 1 0 1 2 1 1 1 0 1 0 0 1 1 0 0 0 0 0 2 0 0 0 0 0 0 0 0 2 1 2 0 0 0 1 0 1 0 2 0 0 0 0 0 0 1 0 1 0 0 1 1 0 0 1 0 1 0 0 0 1 0 0 0 1 0 0 0 0 1 0 0 1 0 0 0 0 0 1 1 0 0 0 0 1 1 2 0
179 1 0 0 1 1 2 1 1 1 0 0 0 2 0 2 0 0 0 2 0 0 0 0 0 0 1 1 2 2 2 0 1 1 0 0 1 0 0 0 0 1 1 1 0 1 1 0 0 1 1 1 1 0 1 0 0 0 1 0 0 1 2 2 0 0 1 0 0 0 0 1 1 2 1 2 1 0 1 1 1 2 2 1 1 1 1 0 1 1 0 0 1 1 1 2 0 0 0 1 1 1 2 0 2 0 2 0 1 1 0 1 0 0 1 0 0 0 2 0 1 0 2 1 1 1 1 1 0 1 0 1 0 0 0 0 0 0 0 0 1 1 0 0 1 0 0 0 1 1 1 0 1 0 0 0 0 0 0 0 0 0 0 2 0 2 0 2 0 2 2 0 0 2 0 1 0 2 1 1 1 1 0 0 1 0 1 1 0 0 1 1 2 0 1 2 2 0 0 0 0 0 1 0 0 1 1 2 0 0 0 1 2 0 1 2 1 0 2 1 0 0 2 2 0 0 0 0 0 0 0 0 0 0 0 0 0 2 0 0 0 0 1 1 1 2 1 0 2 0 0 0 0 1 0 0 0 2 0 1 0 1 0 0 0 0 0 1 2 1 1 1 1 2 0 0 1 2 2 0 0 2 2 2 0 1 1 2 1 2 0 2 2 2 2 0 1 2 0 1 2 1 2 0 1 1 0 1 1 0 1 2 0 0 1 0 0 1 0 0 0 2 1 2 1 0 1 2 1 2 0 2 1 0 0 0 0 1 1 0 1 1 1 0 1 1 1 1 1 0 1 1 0 2 0 0 0 0 0 1 0 1 1 0 1 0 1 2 2 0 0 2 1 1 0 0 1 1 0 2 0 2 0 0 0 0 0 0 0 0 0 0 1 0 2 0 1 0 1 1 1 1 0 2 2 1 0 1 0 1 0 0 0 0 1 1 0 1 0 0 0 1 0 1 1 2 1 1 0 0 1 0 0 1 0 0 1 0 0 0 1 0 2 2 1 2 1 0 0 2 0 0 1 2 1 1 0 1 0 1 1 1 1 0 0 0 0 1 1 0 0 1 2 2 0 0 0 2 2 0 2 1 0 0 0 2 2 0 1 0 1 1 0 2 1 0 0 0 1 0 1 2 2 2 2 0 2 0 0 0 0 0 2 0 0 2 1 2 2 1 1 2 1 0 0 1 1 1 1 2 0 1 0 0 2 1 2 0 0 1 2 0 1 1 1 2 0 0 0 0 0 0 0 2 2 2 0 1 0 0 0 0 0 1 0 1 0 1 0 1 1 1 2 0 2 0 2 1 0 1 1 1 0 1 1 0 0 1 1 1 1 1 2 0 0 0 0 0 0 0 0 2 0 2 2 0 0 0 0 0 0 0 0 1 0 0 1 0 0 0 1 0 0 0 0 0 1 1 0 0 1 1 0 0 0 0 1 1 2 2 0 1 0 1 2 1 1 1 0 2 1 2 1 1 2 0 1 0 2 0 0 0 1 0 0 2 0 2 1 1 0 0 2 0 0 0 2 0 1 1 1 1 2 1 1 2 1 1 0 0 1 1 0 2 1 1 0 0 0 1 1 0 0 0 1 0 2 1 1 0 0 0 0 2 0 1 0 1 1 1 0 0 1 0 1 2 0 0 0 0 0 0 0 2 0 2 0 1 1 2 1 2 0 0 0 0 1 0 0 0 0 0 1 0 0 0 1 0 1 0 0 1 2 0 0 0 2 0 1 1 1 0 0 0 0 1 1 0 0 1 0 1 1 1 1 1 1 2 2 2 0 0 1 2 2 0 0 0 0 0 0 0 0 2 0 0 0 0 0 2 2 1 0 1 0 2 1 2 0 1 1 1 0 2 0 0 0 1 0 1 0 0 0 0 0 1 0 0 0 0 0 0 0 0 1 1 0 0 0 0 2 0 0 0 2 0 0 0 1 0 2 0 0 0 0 1 1 0 1 0 0 1 0 2 0 1 0 1 2 1 1 1 0 0 0 0 0 0 1 0 0 0 0 2 2 2 2 0 1 0 1 2 1 0 2 2 0 2 1 1 1 1 1 0 1 1 0 1 2 1 1 1 0 0 1 1 2 1 1 0 1 0 0 2 0 0 0 1 2 1 1 1 0 0 1 1 0 2 0 0 0 0 2 0 0 0 0 1 0 1 0 0 1 0 2 0 0 1 1 0 1 0 1 0 1 0 0 0 1 1 0 0 2 2 0 0 2 0 1 0 0 1 1 2 1 0 0 1 2 0 2 1
180 0 0 0 1 0 1 2 1 0 0 0 1 0 0 0 0 1 2 0 2 2 0 0 0 0 2 0 1 2 2 0 1 1 2 0 2 1 0 1 1 1 0 0 0 1 1 0 0 2 1 1 0 1 1 2 1 0 2 0 1 0 2 2 0 0 0 0 0 0 0 0 1 2 1 2 1 0 2 0 2 2 2 0 0 0 0 1 2 2 1 1 0 0 1 2 0 0 0 0 0 0 0 1 2 0 2 1 1 1 0 2 0 1 1 0 0 0 1 0 1 0 2 2 2 0 2 1 0 1 2 0 0 0 0 0 0 0 0 0 0 2 0 0 0 0 0 0 0 1 1 0 0 1 1 0 0 1 0 1 1 0 0 2 0 1 0 1 1 1 0 1 1 2 0 1 1 1 0 0 0 1 1 1 1 1 1 1 0 0 0 1 2 0 2 0 0 0 0 0 0 0 0 2 1 0 0 1 1 0 1 1 1 0 2 2 0 0 1 0 1 1 1 2 2 0 2 0 0 0 0 0 1 1 1 1 0 2 0 0 0 1 2 2 0 2 0 0 2 0 0 0 0 0 1 0 0 2 1 2 1 1 0 0 1 0 1 0 2 1 1 1 1 1 0 0 1 1 1 0 2 0 2 2 1 1 1 2 1 2 0 1 1 2 1 0 2 1 0 0 1 1 0 2 0 0 0 1 0 0 0 1 0 1 0 0 0 1 1 1 0 2 2 2 1 0 1 0 0 1 0 1 1 1 0 1 0 1 0 1 0 1 1 0 0 0 1 1 2 0 1 0 0 2 0 0 2 0 0 2 0 2 1 0 1 1 0 2 1 0 1 1 1 1 1 0 2 2 0 2 0 1 1 0 1 0 1 1 1 0 0 0 1 0 1 1 1 0 1 1 0 1 0 2 2 0 0 1 0 2 0 0 1 1 0 2 0 1 0 1 0 1 0 1 2 2 0 0 0 1 1 0 0 1 0 0 1 0 0 0 1 1 2 1 1 2 0 1 1 2 0 0 1 1 2 1 1 2 2 2 2 2 1 0 0 1 1 0 2 0 0 1 2 2 0 0 0 2 2 1 1 2 0 0 2 1 0 1 2 0 2 2 0 2 2 0 0 0 0 1 2 2 1 1 1 1 2 0 0 0 0 0 1 0 0 2 0 2 2 1 1 2 2 0 0 2 1 1 1 2 0 1 0 0 0 0 2 2 1 1 0 1 1 1 1 1 0 0 0 0 0 0 0 2 2 1 0 1 1 1 1 0 0 2 0 0 0 2 2 0 1 2 0 0 0 0 0 1 0 2 1 0 0 0 0 0 0 1 1 1 0 0 1 1 1 0 1 0 0 0 0 2 0 0 1 0 1 1 1 1 0 0 0 1 0 1 0 0 0 0 1 0 1 1 1 1 1 1 0 0 0 2 0 0 0 0 0 0 2 2 1 1 0 1 2 1 2 0 1 2 0 0 1 1 1 0 1 0 2 0 0 0 1 1 0 0 0 1 1 0 1 1 1 0 0 0 1 0 2 1 0 0 2 1 0 2 1 2 0 0 0 0 0 1 1 0 0 0 0 2 0 2 1 0 2 0 1 1 1 0 0 0 0 1 1 0 0 2 2 2 0 0 0 0 1 1 0 0 0 0 0 0 0 2 0 1 0 1 0 1 0 1 0 0 0 0 0 1 0 0 0 0 1 0 0 2 0 1 2 1 1 1 2 0 1 0 2 1 0 2 0 0 0 0 1 0 2 2 1 1 1 2 1 1 1 2 0 0 2 0 2 0 1 1 0 1 0 0 0 2 1 0 0 2 0 0 1 1 0 1 1 1 0 2 0 2 2 2 2 2 2 2 0 2 0 0 2 2 0 0 0 0 0 1 0 2 0 0 1 0 0 0 1 0 1 0 1 0 0 0 2 0 1 0 2 0 0 2 0 0 1 0 0 0 1 0 0 0 1 0 0 0 1 1 0 0 0 1 2 1 1 0 1 1 0 1 0 1 0 0 0 0 0 2 2 2 2 0 0 0 0 1 0 0 0 1 1 2 1 1 1 1 0 0 1 1 0 1 2 1 0 2 0 1 1 1 1 1 0 0 0 1 0 2 0 0 0 1 2 0 0 0 2 0 2 0 0 0 1 0 1 0 0 2 1 0 2 2 0 2 0 0 0 0 2 0 0 0 1 0 1 0 0 0 1 0 1 0 2 0 0 0 0 0 1 0 1 0 1 0 0 0 1 1 0 0 1 0 1 0 0 0
181 1 0 1 0 0 1 2 1 0 0 0 0 1 0 1 1 0 0 2 0 0 2 1 1 1 1 2 2 2 2 1 1 1 2 0 2 2 0 1 1 1 1 1 0 1 2 0 0 0 0 2 0 1 1 1 0 1 0 0 0 1 0 1 0 0 0 0 0 1 1 1 2 2 2 2 0 1 1 2 0 2 2 0 2 0 0 0 1 1 0 1 0 0 1 2 1 1 0 1 0 0 0 0 2 0 2 1 1 1 0 2 1 2 2 1 1 0 0 0 1 0 2 1 1 1 1 1 1 0 0 0 0 0 1 1 1 0 0 0 0 2 0 0 1 0 0 0 0 0 0 0 0 1 1 0 0 0 0 0 1 1 0 2 1 2 0 0 0 0 0 0 1 0 0 1 1 1 0 1 1 1 1 1 2 2 1 0 0 2 0 0 1 1 1 1 0 0 0 0 1 1 0 1 1 1 1 1 1 0 1 0 1 0 2 2 1 0 1 1 0 0 1 1 0 0 2 1 0 1 0 0 0 0 2 0 0 2 0 1 0 1 2 2 0 2 0 0 2 0 0 0 0 0 0 1 1 1 0 0 0 0 0 0 0 0 0 1 2 0 0 2 0 0 0 0 0 2 2 0 0 2 1 2 0 1 0 2 0 2 0 0 1 1 1 0 2 1 0 1 2 0 2 0 1 0 0 1 1 0 1 2 0 2 0 0 0 1 0 0 0 2 2 1 2 0 1 0 0 0 0 1 0 0 0 0 0 1 0 0 0 0 0 0 0 0 1 0 2 1 0 0 0 2 0 0 0 0 0 0 0 1 1 1 1 0 1 1 1 0 1 1 0 0 0 0 1 1 1 2 2 0 0 0 1 0 0 0 0 1 0 0 1 0 1 1 1 0 1 2 1 2 0 0 1 1 0 0 0 2 0 0 1 0 1 2 1 0 1 1 0 0 0 1 2 2 0 1 1 0 2 0 1 0 0 0 1 0 0 0 2 0 0 0 0 1 0 0 0 0 0 0 2 2 2 2 0 2 1 1 1 1 0 1 1 1 1 2 1 1 2 2 2 2 0 0 0 1 2 1 1 2 1 0 2 1 0 1 1 0 1 1 0 1 1 1 0 1 2 0 0 1 1 1 1 1 2 0 0 0 0 1 1 0 1 1 1 2 1 2 2 2 2 0 0 2 0 1 0 2 0 1 0 0 0 0 1 0 0 2 1 0 1 0 0 1 0 1 1 1 1 0 0 2 2 0 0 0 0 0 0 0 0 2 0 1 0 1 1 0 0 0 1 0 0 1 1 1 0 2 1 0 0 1 1 0 0 1 0 1 1 1 0 0 0 0 0 0 0 0 0 2 0 0 0 1 1 0 0 2 2 0 0 1 0 1 1 2 0 0 2 0 0 1 1 0 1 0 0 0 0 1 1 1 0 0 1 0 2 2 0 1 1 1 2 1 1 0 0 0 0 2 0 1 2 0 1 1 2 0 0 0 0 1 0 0 0 1 1 0 1 1 0 0 0 1 1 0 2 0 1 2 1 0 0 1 1 2 1 1 0 0 1 2 1 1 0 0 0 1 1 0 0 0 0 0 2 2 2 0 0 0 0 2 0 1 0 1 1 1 1 0 0 0 2 0 0 0 0 0 0 0 0 2 0 0 0 1 0 1 0 0 0 1 0 0 1 1 0 0 0 0 0 0 0 0 1 0 1 0 0 0 2 0 0 0 2 2 0 2 0 0 0 0 1 2 0 0 0 1 0 0 0 0 0 2 0 2 2 2 0 0 1 1 1 0 1 2 0 2 1 0 0 1 0 0 1 2 0 0 0 0 0 0 0 2 0 2 1 1 1 1 1 2 0 0 0 1 0 0 1 1 1 0 0 1 1 0 1 0 1 0 0 0 1 1 0 0 2 0 0 0 1 0 1 0 1 0 0 0 1 0 0 1 0 1 1 0 2 1 1 0 2 0 0 1 1 0 0 0 2 0 2 2 0 2 0 0 0 1 0 1 1 1 1 0 2 0 1 0 1 1 0 0 1 1 1 0 0 1 1 1 0 0 1 0 0 1 2 1 0 1 0 0 1 0 2 0 1 0 0 0 0 1 0 0 0 0 1 1 0 0 0 0 0 1 0 0 1 0 1 0 1 0 1 0 1 0 0 1 0 0 1 0 2 0 0 0 2 2 0 1 0 0 0 0 1 1 2 1 0 1 1 1 0 1 1 1 1 1 1 0 1 1 0 0 0 0 0 0 1 1
182 1 0 0 0 0 0 1 0 1 1 2 0 1 0 1 0 0 2 0 1 1 0 0 0 0 1 1 1 2 2 1 0 0 2 1 2 1 0 0 0 1 2 2 0 1 1 0 1 1 0 1 0 2 0 2 0 0 1 0 2 0 2 1 0 0 0 0 0 1 1 1 1 2 1 2 1 0 1 1 0 1 1 1 1 1 1 1 1 2 0 0 0 0 1 1 0 1 0 1 1 0 0 0 2 0 2 2 1 1 0 1 0 1 1 0 0 0 0 0 2 0 2 1 1 1 1 1 0 1 0 0 0 0 0 0 0 0 0 0 1 1 0 0 2 0 0 0 0 1 1 0 0 1 1 0 0 0 1 1 0 0 0 1 2 2 1 1 0 1 1 1 0 2 0 0 0 1 1 1 1 1 0 0 2 0 0 1 1 2 0 0 1 1 1 1 0 0 0 1 1 2 0 1 1 1 1 1 1 0 1 1 2 0 1 2 0 1 0 0 2 2 2 2 0 0 2 1 0 1 0 0 0 0 2 0 0 2 0 0 0 0 1 1 1 2 1 0 2 0 0 0 0 1 1 0 1 2 1 2 1 1 0 0 0 0 0 1 2 1 1 2 1 2 0 0 0 1 2 0 1 1 1 1 0 1 0 0 0 1 1 0 1 2 2 1 2 0 0 0 2 0 1 1 0 0 1 1 1 0 0 2 0 0 1 0 0 0 1 1 1 2 2 1 2 0 1 1 1 0 0 2 1 0 0 0 0 2 1 0 0 0 1 0 0 2 0 1 1 0 0 1 0 0 0 2 0 0 1 1 1 2 0 0 0 0 2 2 0 0 2 0 1 1 2 0 1 1 0 1 1 1 1 0 1 0 0 0 0 1 1 1 0 0 1 2 0 0 0 0 0 0 0 2 2 0 0 0 0 2 0 1 0 0 1 1 1 0 2 0 0 0 1 2 0 2 2 0 0 0 1 0 0 0 0 0 0 0 0 0 1 1 1 0 0 1 0 1 1 2 0 0 2 2 2 2 0 2 1 2 1 2 0 0 0 1 0 0 2 0 0 0 2 2 2 0 2 1 2 0 1 2 0 1 1 1 1 1 2 1 1 2 1 1 0 0 1 0 0 0 2 2 1 0 0 2 1 0 1 0 2 0 0 0 2 0 0 2 2 2 2 2 1 0 0 1 0 1 0 1 0 1 0 0 2 1 1 1 0 2 2 0 2 1 1 1 0 1 1 1 1 0 0 2 0 0 0 0 0 1 1 0 0 1 0 1 1 2 2 0 0 0 0 0 0 0 0 2 0 1 2 0 0 1 1 0 0 2 0 2 0 0 0 0 0 0 0 1 1 0 0 1 1 0 1 1 0 0 1 1 1 0 0 1 0 1 0 1 1 0 1 0 0 0 0 1 1 0 0 0 1 2 0 0 0 0 1 1 2 2 0 0 1 2 2 1 1 1 0 1 0 1 1 2 2 0 0 0 2 0 0 0 1 0 2 2 0 2 0 0 2 0 0 0 0 1 1 1 1 1 1 0 2 1 0 2 2 1 0 0 0 0 0 2 0 0 0 0 0 2 0 2 0 0 1 0 1 1 1 0 1 0 0 1 0 0 0 2 1 1 0 0 0 0 1 2 0 0 0 0 0 0 0 2 0 1 1 1 0 1 0 0 0 0 0 0 1 0 0 0 0 0 1 1 0 1 0 0 2 0 0 2 2 1 0 1 1 2 2 2 0 0 1 1 0 1 1 1 1 0 0 2 2 2 0 1 1 1 2 1 1 0 0 1 1 0 0 0 0 2 1 1 0 1 0 0 1 0 1 2 2 0 1 1 1 2 2 2 1 1 1 1 0 2 0 0 0 1 0 0 2 2 1 0 0 1 0 0 0 0 0 0 0 0 1 0 1 0 0 0 2 0 1 0 1 0 1 0 0 1 2 0 0 1 1 0 1 0 2 0 0 0 2 1 0 1 0 2 1 0 0 2 1 1 0 2 1 2 0 0 0 0 0 2 2 2 2 0 0 0 0 2 0 0 2 2 0 1 1 2 0 0 0 0 0 0 0 0 2 2 0 2 0 2 0 0 1 2 0 1 0 0 0 0 0 0 0 2 2 0 0 0 0 0 1 0 0 0 1 0 1 0 1 1 1 0 2 2 0 2 0 0 0 0 1 0 2 0 0 0 2 0 0 0 1 0 0 0 1 0 0 0 0 0 0 0 1 0 0 0 0 0 0 0 0 0 0 0 1 0 1 1
183 1 1 0 0 0 1 1 0 1 0 0 0 0 0 0 0 0 2 0 0 0 0 1 0 0 0 1 2 2 2 0 0 0 1 0 1 1 0 1 1 1 0 0 0 0 0 0 0 2 0 1 0 0 1 0 0 0 0 1 0 2 2 0 0 0 0 0 0 0 0 1 1 2 0 2 2 0 2 1 1 2 1 1 1 0 0 1 2 2 0 1 1 2 1 1 0 1 1 0 0 0 0 0 2 0 2 0 0 2 0 2 0 0 0 0 0 0 1 0 1 0 2 0 0 1 0 2 2 0 1 0 0 0 0 0 0 0 0 0 0 2 0 0 0 0 0 0 0 2 0 0 0 0 0 1 1 0 0 0 1 1 0 1 1 1 0 1 1 2 1 1 1 2 0 0 0 2 2 2 2 2 0 0 1 0 1 1 0 0 0 1 2 1 2 1 0 0 0 0 0 0 0 0 0 1 1 0 1 0 1 1 2 0 2 2 0 0 1 1 0 0 2 2 0 0 1 0 0 1 1 0 0 0 2 0 0 2 1 1 0 1 2 2 0 2 0 0 2 0 0 0 0 0 0 0 0 0 0 0 0 0 0 0 0 0 0 0 2 2 0 2 0 0 0 0 0 2 1 0 0 2 2 2 0 1 0 2 2 2 0 1 2 2 2 0 2 1 1 0 0 0 2 0 1 1 1 0 1 0 1 2 0 2 1 1 0 0 1 1 1 2 2 1 0 0 1 2 1 1 0 1 1 1 0 0 0 2 0 1 1 0 0 0 0 0 2 1 1 1 0 1 1 1 0 1 0 0 0 2 0 1 0 1 0 0 2 1 1 0 1 2 2 1 0 2 2 1 1 2 2 0 1 0 2 2 1 0 0 1 0 1 0 0 2 0 1 0 0 0 0 0 0 1 0 0 1 1 0 1 0 1 0 0 2 2 1 1 0 0 0 2 0 2 1 1 1 1 0 0 1 0 0 2 0 0 0 2 0 0 2 0 2 1 1 1 0 0 0 2 0 0 1 2 1 1 0 1 0 0 2 0 0 0 1 1 1 0 2 0 0 0 2 2 1 0 1 2 1 2 1 2 0 0 2 2 0 1 2 0 2 1 1 2 1 0 0 1 1 0 1 2 2 1 2 0 2 0 0 0 0 1 1 1 0 1 1 2 0 1 1 2 1 0 0 0 0 2 0 2 0 1 0 0 1 0 0 0 1 2 0 1 2 0 0 1 0 0 1 1 0 0 0 2 1 0 0 0 0 1 1 0 0 2 0 2 1 2 0 2 1 1 0 0 0 0 0 2 0 0 2 0 0 0 2 1 1 1 0 1 0 0 2 0 1 0 1 1 0 0 0 2 1 1 1 1 1 0 0 0 2 0 0 1 1 1 0 1 0 0 0 0 0 0 1 0 0 2 0 0 1 1 1 0 0 0 1 1 2 2 1 0 1 1 2 1 2 1 0 2 0 1 2 0 1 0 2 0 1 0 0 0 1 0 0 2 0 1 1 0 1 1 1 0 0 0 0 0 2 0 1 0 2 0 0 2 1 2 0 0 1 1 0 1 0 0 1 0 0 2 0 1 0 0 0 0 2 1 2 0 0 0 0 1 0 1 0 2 2 2 1 0 1 1 1 2 1 2 0 1 0 0 0 2 0 0 1 0 0 0 0 0 0 0 0 1 1 0 0 0 0 0 0 0 0 1 0 1 1 0 0 0 2 0 0 1 2 2 1 2 0 0 0 0 2 2 2 1 1 1 0 1 0 0 0 0 1 2 1 2 0 1 1 1 0 0 0 0 0 0 0 0 0 1 0 1 1 0 2 1 1 0 2 0 2 2 2 2 0 1 1 1 0 2 0 0 1 1 0 1 0 0 0 1 1 1 1 1 1 0 1 1 1 0 2 0 1 0 1 0 0 0 1 0 1 1 1 0 1 0 1 0 0 0 0 0 1 0 0 0 0 0 1 1 0 0 0 1 2 1 1 0 1 1 0 0 0 1 0 1 1 0 1 1 1 1 2 1 1 0 1 2 0 0 1 1 1 2 1 1 1 1 1 0 1 1 0 2 2 1 0 2 1 1 0 0 0 1 0 0 0 0 1 2 1 0 0 2 2 0 0 0 0 1 1 0 1 1 0 1 0 0 1 0 1 0 1 1 0 1 1 1 1 0 0 0 2 0 0 0 1 0 1 0 0 1 0 0 0 0 0 0 0 0 1 0 1 1 1 0 0 1 1 2 0 0 0 0 2 1 1 1
184 1 0 0 0 0 1 1 0 0 0 0 1 1 0 0 0 0 0 2 1 1 0 0 0 0 1 1 2 1 1 2 0 1 0 0 2 2 0 2 2 0 0 0 0 0 1 0 1 1 1 1 2 0 1 0 0 1 1 1 0 0 1 1 0 0 0 0 1 1 0 1 2 2 2 2 0 0 1 0 1 1 2 0 0 1 2 0 2 2 0 0 1 0 0 1 0 0 0 0 0 0 1 0 1 1 2 0 0 2 0 2 1 2 2 2 2 0 0 0 2 0 2 1 1 0 1 1 0 1 1 0 0 0 0 0 0 0 0 0 1 1 1 0 1 0 0 0 2 2 0 0 0 1 0 0 0 0 2 2 0 0 1 1 1 1 1 1 1 1 0 1 0 2 0 1 1 0 0 0 0 0 0 0 1 0 1 1 0 1 0 0 2 2 2 1 2 0 0 0 0 0 0 1 1 2 2 0 1 0 1 1 0 0 2 2 0 0 1 0 1 1 1 1 0 0 1 0 0 0 0 0 0 0 2 0 0 2 0 0 0 0 2 2 0 2 0 0 1 1 1 1 0 0 0 0 1 2 0 1 0 1 0 1 0 0 1 0 2 0 0 2 1 2 0 0 1 1 1 0 1 1 2 2 0 2 2 0 0 2 0 0 1 2 1 0 1 0 0 0 1 0 1 1 0 1 0 0 0 0 0 0 0 0 1 0 0 0 1 1 1 1 1 1 1 0 0 0 0 1 0 2 1 0 0 0 0 2 1 1 1 1 0 0 0 0 2 0 2 1 1 0 0 2 0 0 1 1 0 1 0 1 1 0 1 0 0 2 1 0 1 1 1 1 1 0 1 2 0 1 0 1 0 0 1 0 0 0 0 0 0 1 0 0 2 0 1 1 0 0 0 0 0 0 0 0 1 1 0 2 0 0 0 2 0 2 0 0 0 1 0 1 0 2 1 2 1 1 0 0 1 0 0 0 0 0 0 2 0 0 2 0 1 1 0 1 0 0 0 1 0 1 0 2 0 0 0 2 1 2 1 2 0 1 1 1 1 0 2 0 0 1 1 1 1 1 1 2 1 1 2 1 0 2 1 0 0 1 1 0 0 1 0 1 1 0 2 0 0 2 2 2 2 2 2 0 2 0 0 0 0 0 1 0 0 2 1 2 0 1 1 2 2 0 0 2 1 2 0 2 0 2 0 1 0 0 2 1 0 1 0 0 0 0 1 0 0 1 1 1 0 0 1 1 2 1 1 0 1 0 0 0 0 2 0 2 2 1 0 1 0 0 0 0 0 0 0 2 0 0 2 1 0 1 2 1 1 1 0 1 1 0 2 0 0 0 1 0 0 0 0 0 1 0 2 0 1 0 0 1 0 0 0 2 0 2 0 0 0 0 1 0 0 0 0 0 1 1 0 0 1 1 0 0 0 1 0 1 2 2 0 0 0 1 2 2 2 1 0 0 0 0 1 1 2 0 1 1 2 0 0 0 1 1 0 0 0 2 0 0 2 0 0 1 1 0 0 0 2 0 1 0 2 1 0 2 2 2 1 1 1 1 0 2 1 2 0 0 0 1 1 0 0 0 0 0 2 1 1 0 0 0 0 2 0 2 0 1 1 1 0 0 0 0 1 1 0 0 0 0 0 0 0 2 0 1 0 0 0 1 1 1 0 0 1 1 1 1 0 2 1 1 1 0 0 2 0 0 1 0 0 1 2 0 0 0 2 2 1 1 0 0 1 0 1 1 0 2 2 2 1 1 0 0 0 1 1 2 1 2 0 1 1 1 1 0 0 0 0 2 2 0 0 2 2 0 1 0 1 2 2 0 1 1 1 2 2 2 1 1 1 2 0 2 0 1 0 1 0 0 1 1 0 0 0 2 0 0 0 0 0 0 0 0 0 0 0 0 0 0 2 0 0 0 2 0 0 0 0 0 1 0 1 0 1 1 0 0 2 0 0 0 1 1 0 2 0 0 0 0 0 1 0 0 0 1 1 2 0 0 0 0 0 2 2 1 1 0 0 0 1 2 0 0 0 0 2 2 1 1 1 1 0 0 0 0 0 0 1 0 1 0 0 0 1 2 1 1 0 0 0 1 1 2 1 0 0 1 2 1 0 0 0 2 1 0 1 0 1 0 0 0 0 2 2 0 1 1 1 1 1 1 0 0 0 0 2 0 1 0 0 0 0 0 0 1 0 0 1 0 0 0 1 1 0 1 2 0 0 0 0 0 0 2 0 0 1 0 2 0 0 0
185 1 0 0 0 0 1 1 1 1 0 0 0 0 0 0 0 1 2 0 2 2 0 1 1 1 2 1 1 2 2 0 1 1 1 0 2 0 0 0 0 2 0 0 0 0 0 0 0 0 0 0 0 0 2 1 0 0 0 1 0 0 0 0 0 0 0 0 0 0 0 0 0 2 0 2 2 0 1 1 0 1 2 0 2 0 0 0 2 2 0 0 1 0 0 1 0 1 0 1 1 1 0 0 2 0 2 0 0 2 0 2 0 2 2 0 0 0 0 0 2 0 2 1 1 1 1 2 0 2 1 1 0 0 0 0 1 0 0 0 1 1 0 0 1 0 0 0 0 1 0 0 0 0 1 1 1 1 0 0 0 0 0 2 0 2 1 0 0 2 2 0 0 1 0 2 1 0 0 0 0 0 1 1 1 1 1 1 0 0 0 1 0 0 0 1 1 0 0 0 0 0 0 1 1 1 1 0 2 0 1 1 1 1 2 2 0 0 1 0 2 2 2 2 0 0 1 1 0 0 0 0 1 1 1 1 0 2 0 0 0 1 1 2 0 2 1 0 1 1 1 1 0 0 0 0 0 1 1 1 1 0 0 0 0 0 1 1 2 0 0 2 0 2 1 1 0 2 2 0 0 1 2 2 0 1 1 1 1 1 1 1 1 2 1 1 2 0 2 0 0 0 2 0 1 1 0 0 1 0 1 2 0 0 1 0 1 1 0 0 0 2 2 1 1 0 1 0 0 1 0 1 1 0 0 0 0 2 1 2 1 2 2 0 0 1 2 0 1 1 0 1 0 0 0 2 0 0 0 1 0 1 1 0 1 0 2 1 1 0 1 1 1 1 0 0 0 2 0 2 0 1 1 0 2 1 0 0 0 0 0 0 1 0 2 0 2 0 0 0 0 0 0 0 0 0 1 1 0 2 0 0 0 1 0 0 0 1 0 1 0 1 0 0 0 1 1 0 1 0 2 1 0 0 0 0 1 0 0 0 1 0 0 2 0 2 0 0 0 1 0 0 1 2 1 1 0 1 0 1 1 1 0 0 0 0 0 1 2 0 0 0 2 2 1 1 1 2 1 1 0 1 0 0 0 2 2 0 1 1 1 0 0 1 2 0 2 2 2 0 2 2 2 2 2 0 2 1 0 0 0 1 1 0 1 1 0 2 1 1 1 2 2 1 1 2 1 0 0 1 0 0 0 0 0 1 1 1 0 1 0 0 1 2 2 0 0 1 2 2 0 1 0 2 1 0 0 0 0 0 0 0 0 0 0 0 0 1 0 1 1 1 1 0 0 1 1 1 0 2 2 0 0 0 0 0 0 1 0 1 2 1 1 0 0 1 1 0 0 0 0 2 1 0 1 0 0 0 0 2 0 0 0 0 0 0 0 0 0 0 1 0 1 1 1 1 1 1 0 0 0 1 1 0 0 0 0 1 2 2 1 1 0 1 2 2 2 0 0 2 0 1 0 0 0 1 2 0 2 0 0 0 2 1 0 1 0 2 0 0 2 0 0 0 0 1 1 0 2 1 0 1 1 1 1 1 0 1 1 2 0 0 0 0 0 0 0 0 0 0 0 0 0 0 1 0 2 0 1 0 1 0 0 2 0 0 0 1 1 1 0 0 0 0 2 0 1 0 0 0 0 0 0 2 0 0 1 0 1 1 0 1 0 0 0 0 0 0 0 0 0 0 0 0 0 0 0 0 2 0 0 2 1 0 1 0 2 2 1 2 0 0 1 1 0 0 1 1 1 1 0 1 0 0 1 2 0 1 1 1 1 1 1 2 2 0 1 1 0 1 1 0 0 2 1 1 1 0 0 2 1 0 0 1 0 2 2 1 1 1 1 1 0 2 0 0 0 1 0 0 1 1 0 1 0 1 0 1 1 0 0 0 1 0 1 0 1 0 0 0 2 0 0 0 2 0 0 0 0 1 1 0 0 0 0 1 1 0 1 0 0 0 1 1 0 0 0 2 2 0 0 2 0 0 0 1 1 0 1 0 1 0 0 2 2 2 1 0 0 0 0 2 0 0 2 2 0 1 1 1 1 0 1 0 1 1 0 1 2 2 0 2 1 1 0 0 0 1 1 0 1 0 0 1 1 0 1 0 0 0 0 0 2 2 2 1 0 0 1 0 0 0 0 2 1 0 1 1 1 1 1 2 2 0 1 1 2 0 2 1 0 0 0 0 0 1 0 0 0 0 0 0 1 2 0 0 2 0 0 0 0 0 0 2 0 0 1 0 1 0 0 0
186 1 0 0 1 0 1 2 0 1 0 1 1 2 0 1 0 0 2 0 1 1 0 0 0 0 1 1 2 2 2 1 1 1 0 0 0 1 0 2 2 0 0 0 0 0 1 0 0 1 0 0 0 2 0 2 0 0 0 0 0 1 2 1 1 1 1 1 0 0 0 1 2 2 2 2 0 0 2 1 1 2 2 0 1 0 1 0 1 2 0 0 1 0 0 0 0 0 0 0 0 0 0 0 2 1 2 1 1 1 0 2 0 1 1 0 0 1 2 0 0 0 2 1 1 1 1 1 1 0 0 0 0 0 1 0 1 0 1 0 0 2 0 0 0 1 0 0 0 1 1 0 1 0 0 0 0 1 0 0 0 1 0 2 0 1 0 1 0 1 1 0 2 2 2 2 0 1 0 0 1 0 0 0 1 0 1 1 0 2 1 0 2 0 1 1 1 0 0 0 2 2 1 1 1 0 0 1 0 0 1 2 1 0 2 2 2 1 1 1 1 1 2 1 0 1 0 2 0 2 1 0 1 1 1 1 0 2 0 0 0 0 2 2 0 1 0 0 2 0 0 0 0 1 1 0 0 2 0 1 0 1 0 0 1 0 1 0 2 1 0 0 2 2 1 1 0 1 0 0 2 0 1 1 0 0 0 1 1 2 0 1 1 2 2 0 1 1 1 1 1 1 2 0 0 0 1 1 1 0 1 1 0 1 1 0 0 0 0 0 0 1 0 2 1 0 0 1 2 0 0 1 1 0 0 1 0 2 0 0 0 1 1 0 0 0 2 1 2 0 1 0 0 2 0 0 1 0 1 0 1 1 2 0 2 2 0 2 2 0 0 2 0 0 0 0 2 1 0 2 1 0 1 0 2 1 1 1 1 0 0 0 2 0 1 1 1 1 0 0 0 0 0 1 1 0 1 0 0 0 0 1 0 0 1 1 1 0 0 0 0 1 0 0 1 1 0 0 0 0 0 0 0 1 0 0 0 1 0 0 0 2 2 2 1 2 0 0 0 0 0 1 1 2 1 1 0 2 1 1 1 0 1 0 0 1 1 1 2 0 0 1 1 1 0 0 0 1 1 1 2 0 0 0 2 0 0 1 2 0 2 2 0 2 0 0 0 1 1 0 1 2 2 0 2 0 2 1 0 0 0 1 1 1 0 1 0 2 2 2 2 2 2 1 1 1 0 1 1 1 1 1 0 0 1 0 1 0 0 0 0 0 2 1 1 1 0 2 2 2 2 0 0 1 1 1 1 0 0 0 0 0 1 2 1 0 0 2 0 2 1 1 0 0 0 0 0 2 0 1 1 0 1 1 1 1 1 0 0 0 0 0 0 0 0 0 0 1 1 0 1 1 0 0 2 0 0 0 0 2 1 0 0 1 0 1 0 1 0 0 0 0 0 0 0 0 2 1 0 0 0 1 0 0 0 1 0 1 2 1 0 1 0 1 1 1 2 0 1 1 0 1 1 1 2 0 1 0 2 0 0 0 1 1 1 1 0 2 1 0 0 2 0 2 2 0 0 0 1 1 0 2 2 1 1 2 1 1 0 1 0 0 0 2 0 1 0 0 0 1 0 1 0 0 1 0 1 2 2 0 0 0 1 1 1 0 0 0 0 0 0 0 1 0 1 1 1 0 1 0 1 1 0 2 0 0 0 1 0 1 0 0 0 0 0 1 2 1 0 1 0 1 0 0 0 0 1 0 1 0 0 0 2 0 0 0 2 1 2 1 1 0 1 1 1 1 0 0 0 2 0 0 1 1 1 1 0 2 1 2 0 1 1 2 2 0 0 1 0 1 1 0 0 2 0 0 1 1 0 1 1 0 1 0 1 1 1 1 1 2 2 1 0 2 0 0 1 1 0 1 0 0 1 1 1 2 0 0 1 0 1 0 0 0 2 1 1 0 1 0 0 0 1 1 1 1 1 0 1 0 2 0 0 1 1 1 0 0 0 0 0 0 1 0 0 1 0 1 2 2 2 0 0 0 0 0 0 0 0 0 0 0 1 0 2 2 2 0 0 1 0 2 0 0 1 2 0 2 0 2 0 1 0 0 1 1 0 1 2 1 1 1 0 2 1 0 1 1 1 1 0 0 1 1 1 0 1 1 1 0 0 0 2 0 1 1 0 0 1 0 1 0 1 1 0 0 0 0 0 1 0 0 1 1 1 0 1 0 0 0 0 0 0 0 1 1 0 1 2 2 0 2 1 1 0 0 1 1 0 1 1 0 0 1 0 0 0 0 1 1 2 2
187 0 0 1 1 0 1 1 1 1 0 0 1 1 0 1 0 0 1 1 0 0 1 0 0 0 2 2 2 2 2 2 0 2 1 0 2 0 0 0 0 2 0 1 0 1 0 0 0 1 1 1 0 1 1 1 0 0 1 1 1 1 0 0 0 0 0 0 0 1 1 1 2 2 2 2 0 0 2 1 1 2 1 2 1 0 0 2 2 2 1 1 0 0 0 0 0 2 0 1 0 0 1 0 2 1 2 0 0 2 0 2 0 2 2 2 2 0 1 0 1 0 1 2 1 0 1 1 0 1 2 0 0 0 0 0 0 0 1 1 0 2 0 0 0 0 0 0 0 0 0 0 0 0 0 0 0 1 0 0 1 1 0 2 1 1 1 1 0 1 1 1 1 1 1 0 0 0 0 1 0 1 0 0 2 2 0 0 0 0 0 1 2 2 2 2 1 0 0 0 2 2 1 1 1 0 0 1 1 0 2 1 1 0 2 2 1 0 1 0 0 0 2 2 0 0 1 1 0 0 0 1 0 0 0 0 0 2 0 0 0 0 2 2 0 2 0 0 1 0 0 0 1 1 1 0 0 0 0 0 0 0 0 0 1 0 1 0 0 0 1 2 1 2 0 0 1 1 1 0 0 2 2 1 0 1 1 2 0 2 0 0 1 2 2 1 2 1 0 0 0 0 2 0 0 0 0 0 1 0 1 1 0 1 2 0 1 0 0 0 1 2 0 2 0 0 0 1 1 0 0 2 1 0 0 0 0 2 0 0 1 0 0 0 0 1 0 1 1 1 1 0 1 2 1 0 0 0 0 1 0 2 0 1 0 0 1 1 2 0 0 2 1 1 1 0 2 1 0 1 1 2 1 1 1 1 1 1 1 0 2 2 0 0 2 0 1 1 0 0 0 0 0 1 0 0 1 1 1 2 0 0 0 1 1 2 0 0 0 0 0 2 1 1 0 0 0 1 0 0 1 0 0 1 0 0 0 0 0 1 2 1 1 0 0 1 1 0 0 2 0 0 2 2 0 0 0 2 0 1 0 1 0 0 0 0 0 2 1 0 0 2 1 1 0 0 1 2 0 2 2 2 0 1 2 0 0 0 1 0 0 1 0 0 0 0 0 0 0 1 1 2 1 1 1 0 2 0 1 0 1 0 0 1 1 0 0 2 2 1 1 2 2 0 0 1 1 0 0 1 0 0 0 0 0 0 2 2 0 1 1 0 1 1 1 2 0 1 1 2 0 1 0 1 2 1 1 0 0 1 1 0 0 0 0 0 0 2 2 0 0 0 2 0 0 2 2 1 0 2 1 1 0 1 2 0 0 1 1 1 0 0 1 0 1 0 0 1 0 0 0 2 0 0 1 0 1 0 0 0 0 0 0 1 0 1 0 0 0 0 1 0 1 1 1 0 1 1 0 0 0 0 1 1 1 0 1 1 2 1 0 0 0 1 2 2 2 0 0 1 1 1 1 0 2 0 2 1 1 1 1 1 0 0 2 2 0 1 1 0 1 1 0 0 0 0 0 0 1 1 1 0 2 2 0 2 2 2 1 1 0 0 0 1 0 0 0 0 0 2 0 2 1 0 1 0 1 0 2 0 0 0 0 2 0 0 0 0 0 0 0 0 0 0 2 1 0 0 1 0 0 0 1 1 0 2 1 0 0 0 0 0 0 1 0 0 1 0 0 1 1 1 0 0 0 2 0 0 2 0 0 2 2 0 0 2 1 1 1 2 0 0 0 0 0 0 0 1 1 1 0 1 1 1 0 2 0 2 1 2 0 1 0 1 1 0 0 1 0 2 1 1 0 2 2 0 2 0 1 2 2 0 2 0 1 2 2 2 2 2 2 2 0 1 0 0 0 2 0 0 1 1 0 0 0 2 0 0 1 0 0 1 0 0 1 1 0 0 0 1 1 0 0 0 2 0 0 0 1 1 1 0 0 0 0 0 1 1 1 0 0 0 1 1 0 0 0 1 1 0 1 1 0 0 0 0 0 0 1 0 0 1 1 1 2 2 2 0 1 0 0 1 1 0 2 1 0 2 0 2 0 1 0 0 1 0 0 2 2 1 0 1 0 2 2 2 0 0 1 0 0 0 0 1 0 0 0 1 1 0 1 1 1 2 2 1 0 1 1 0 1 0 0 2 2 0 1 0 0 0 0 0 0 0 2 0 1 0 0 0 1 0 0 0 0 0 1 1 2 1 0 1 0 1 0 0 0 0 0 0 0 0 0 2 0 0 0 0 1 1 2 0
188 1 0 0 0 0 0 0 0 2 0 0 1 1 0 0 0 0 2 0 2 0 0 0 0 0 0 2 2 2 2 1 0 0 1 0 1 1 0 0 0 2 1 0 0 1 1 1 0 1 0 0 0 0 1 1 0 1 1 1 0 0 1 1 0 0 0 1 0 0 0 1 2 2 2 2 0 0 0 0 0 1 1 1 2 0 0 0 1 2 0 1 1 0 1 2 0 0 0 0 0 0 1 1 2 0 2 0 0 2 0 1 1 1 1 0 0 0 0 0 2 0 1 2 1 0 1 1 1 0 1 1 0 0 1 1 0 0 0 0 0 2 0 0 1 0 0 0 0 0 0 0 0 0 0 0 0 1 0 1 1 1 0 1 0 1 0 0 0 1 1 1 0 1 0 0 0 0 0 0 0 0 0 0 2 1 1 1 1 2 0 0 1 0 1 0 0 0 1 0 0 0 1 0 0 1 1 0 0 0 1 1 1 0 1 2 1 0 1 1 0 1 2 2 0 0 1 0 0 0 0 1 0 0 1 0 0 2 0 0 0 1 2 2 0 2 0 0 2 0 0 0 0 0 0 1 1 1 1 1 1 0 0 0 1 0 1 1 1 0 1 2 2 2 0 0 0 2 2 0 0 2 2 2 0 2 2 1 0 2 0 0 1 1 1 0 2 1 0 1 1 0 2 0 0 1 1 0 0 0 0 1 0 1 1 0 1 0 0 0 1 2 2 1 1 0 1 2 1 2 0 1 0 0 0 0 0 2 0 2 1 1 1 0 0 1 0 0 1 1 0 1 1 1 1 1 0 0 0 0 0 0 1 0 1 1 0 1 2 0 0 2 1 1 1 0 1 2 1 2 2 0 2 1 1 0 1 1 1 1 2 2 0 0 1 1 0 1 2 2 2 2 0 0 1 1 1 1 0 1 0 1 1 0 1 2 1 0 1 0 0 1 1 1 0 2 2 1 0 0 0 0 0 0 0 0 1 1 0 0 1 0 2 0 0 1 0 0 0 1 0 0 0 1 1 0 1 2 0 2 1 1 0 0 0 0 0 2 1 1 1 2 2 2 1 0 1 2 2 0 2 1 0 0 0 2 2 1 1 0 1 1 1 1 1 0 1 0 0 1 1 2 2 1 2 1 2 0 0 0 0 0 0 1 1 0 0 1 1 1 1 1 2 0 1 1 0 1 1 1 1 1 0 0 0 1 2 0 0 2 0 0 1 1 1 2 0 0 0 0 0 0 1 1 2 1 1 0 0 0 0 0 1 2 1 0 0 1 0 1 0 1 0 0 0 0 0 0 0 2 0 0 0 1 1 0 0 1 0 1 0 0 1 0 0 0 0 1 1 0 1 1 0 0 2 0 1 0 0 1 0 0 0 1 0 1 0 1 0 0 2 0 0 0 0 0 1 1 0 0 0 1 0 0 0 2 0 1 2 2 1 1 0 2 2 2 2 0 1 1 0 1 2 0 1 0 2 0 0 0 0 0 0 1 0 1 0 2 0 0 1 1 0 1 1 0 0 1 1 2 1 0 2 1 0 2 1 2 0 0 2 2 1 2 0 0 0 0 0 1 0 1 0 0 1 0 2 2 2 0 0 0 0 2 0 0 0 1 1 1 0 0 1 0 1 2 0 1 2 0 1 1 0 2 0 1 0 0 0 0 0 0 0 1 0 0 2 0 0 0 0 0 1 1 0 1 2 0 1 0 0 0 2 0 0 0 2 2 2 2 0 0 0 0 0 0 0 0 0 0 0 2 1 1 1 1 1 2 1 2 0 1 1 2 2 0 0 1 0 1 1 0 1 2 1 1 1 0 0 2 1 0 1 1 1 2 2 2 2 2 1 2 0 2 0 0 1 0 1 0 2 1 2 1 1 2 0 1 0 0 0 0 0 0 0 0 0 0 1 0 0 0 1 0 1 0 1 1 0 1 0 0 0 0 0 0 1 0 1 0 0 0 0 1 0 0 0 0 1 1 2 0 0 0 0 0 0 0 0 1 0 0 0 1 1 1 2 0 0 1 0 0 1 0 1 1 0 2 1 1 0 2 0 0 0 0 0 0 2 2 0 2 0 1 0 1 1 2 0 1 0 0 0 1 1 0 1 0 1 1 0 0 1 2 2 1 0 1 1 0 2 0 1 0 0 0 2 1 0 1 0 1 0 1 0 1 2 0 1 0 0 0 1 0 1 0 0 0 2 0 0 0 1 2 0 0 2 0 0 1 1 0 0 0 0 0 0 0 1 0 0 0
189 1 0 1 0 0 1 1 0 1 0 0 0 1 0 1 0 0 0 1 0 0 2 0 0 0 0 2 2 2 2 1 1 2 2 0 2 2 0 2 2 0 1 0 0 0 0 0 0 0 0 0 0 0 2 1 0 0 1 1 1 0 0 0 1 1 1 0 0 0 0 1 2 2 2 2 0 0 2 0 2 2 2 0 0 0 0 0 2 2 0 1 0 0 1 1 0 2 0 2 2 0 1 0 2 1 2 0 1 1 0 2 1 1 2 2 2 0 0 0 2 0 2 1 1 0 1 1 0 1 1 1 0 0 0 0 0 0 0 0 1 1 0 0 2 0 0 0 0 1 0 0 0 0 2 1 0 2 0 1 1 1 0 2 1 1 0 1 1 1 1 0 0 2 0 0 0 0 0 0 0 0 0 0 1 0 0 2 0 0 0 2 2 2 2 2 0 0 0 0 0 0 0 2 2 0 0 1 1 0 1 1 2 0 1 2 1 0 0 0 0 0 2 2 0 0 0 2 0 1 0 0 2 2 1 2 1 2 0 0 0 0 2 2 0 2 0 0 2 0 0 0 0 0 1 0 1 0 0 0 0 0 0 0 1 0 1 0 1 1 0 2 0 2 0 0 1 1 1 0 1 0 1 1 0 0 0 2 2 2 0 2 2 2 2 0 2 1 0 1 1 0 2 0 0 0 0 1 0 0 0 2 0 1 2 1 0 2 0 0 0 2 1 1 1 0 1 1 1 0 0 0 1 0 0 0 0 0 2 0 0 1 1 0 0 1 0 0 1 1 0 1 1 2 1 0 0 0 0 0 0 0 2 0 2 1 1 0 2 0 0 2 0 0 0 1 1 2 0 1 1 2 1 1 1 1 1 0 0 1 0 0 0 0 1 1 1 0 0 0 0 0 0 2 2 0 0 0 0 2 0 1 0 2 0 2 0 0 0 1 0 1 1 2 1 1 1 2 0 0 2 1 0 0 1 1 1 1 0 0 1 0 2 0 0 1 1 0 0 1 0 1 1 2 1 1 0 1 0 1 2 1 0 0 1 2 1 1 1 0 0 2 2 2 1 0 0 2 2 1 0 0 0 0 1 1 1 0 1 0 1 1 1 1 0 0 1 2 2 0 1 2 2 2 2 0 2 1 0 0 0 1 0 1 1 0 0 2 2 2 2 2 2 1 1 2 0 0 2 1 1 0 0 1 1 0 0 1 0 1 1 1 2 2 2 1 0 2 2 2 2 0 0 1 1 0 0 0 1 0 0 0 0 2 0 1 1 1 1 0 0 1 2 0 1 1 2 2 0 2 2 0 1 1 0 0 0 0 0 0 1 0 0 0 0 0 0 0 0 0 0 1 0 0 2 0 0 0 0 2 0 0 0 1 0 1 0 1 0 1 1 1 0 0 1 0 0 0 0 0 0 1 1 0 0 0 1 2 1 1 0 0 0 1 2 2 2 1 0 1 1 1 0 1 1 0 1 1 2 0 0 0 2 1 0 1 0 2 0 0 1 1 1 0 0 1 2 0 1 1 1 0 2 0 0 2 0 2 1 1 0 0 0 0 0 0 0 0 0 0 0 0 1 0 1 0 2 2 1 0 2 0 0 2 0 1 1 0 0 0 0 0 2 0 0 2 0 0 0 0 0 0 0 2 0 1 2 1 0 1 0 1 0 0 0 1 1 0 0 0 0 0 0 0 0 2 0 0 2 0 0 0 2 0 1 0 2 2 2 2 0 0 2 0 0 0 1 1 1 1 1 2 0 0 0 2 0 1 1 1 1 1 1 2 2 0 0 0 1 2 1 0 0 2 1 0 0 1 0 1 0 0 0 1 0 1 1 2 1 1 1 1 0 2 0 0 1 0 0 0 1 1 0 0 0 2 0 0 0 0 1 1 0 0 0 0 0 0 0 0 2 0 0 0 2 0 0 0 0 0 2 0 0 0 0 0 2 0 1 0 0 0 1 1 0 0 0 1 1 1 0 0 0 0 0 2 2 1 0 0 1 0 1 1 2 1 1 0 0 1 0 1 0 0 0 1 0 1 0 2 0 1 0 0 1 0 0 0 2 0 2 0 0 0 1 1 1 1 1 0 0 2 0 0 0 0 0 0 0 0 0 0 2 0 0 0 0 1 0 0 2 0 2 0 0 0 0 1 0 1 0 0 1 0 1 0 0 0 1 1 1 0 0 0 1 0 1 0 2 0 0 0 0 0 0 0 0 0 1 0 0 0 0 2 0 0 0 0 1 1 2 1
190 1 0 0 0 1 2 2 0 0 0 1 0 2 0 2 0 1 2 1 1 1 0 0 0 0 2 2 2 2 1 1 1 2 1 0 2 2 0 1 1 1 1 1 0 1 2 0 0 1 1 1 0 0 2 1 1 0 1 1 1 1 2 2 0 0 0 0 0 1 1 1 1 2 1 2 1 0 2 0 2 2 2 0 2 0 0 1 2 2 1 1 1 0 0 1 0 2 1 1 1 0 1 1 2 0 2 1 2 0 0 1 0 2 2 0 0 0 1 0 1 0 2 0 0 0 0 1 0 1 2 0 0 0 1 1 0 0 0 0 2 1 0 0 1 0 0 0 0 1 0 0 0 1 1 0 1 2 0 0 0 0 0 2 1 1 0 1 0 2 2 1 1 0 1 1 1 2 1 1 1 2 0 0 1 0 1 2 0 0 1 1 1 1 1 2 1 1 1 0 0 0 1 0 0 1 1 1 1 0 1 1 0 0 1 2 1 1 0 0 1 1 1 1 0 0 1 2 0 2 1 0 1 1 0 0 0 2 2 2 0 2 2 1 0 1 0 0 2 0 0 0 0 0 0 1 0 1 0 0 0 0 0 0 0 0 0 2 0 0 0 2 1 1 0 0 0 1 1 0 0 0 1 0 1 1 0 1 1 1 1 0 2 2 2 0 1 0 0 0 1 0 2 0 1 1 0 1 1 0 1 1 0 1 0 1 1 0 1 1 1 1 1 2 2 0 2 0 0 0 0 0 0 0 0 1 0 1 1 1 1 1 0 0 1 1 0 0 1 0 1 1 0 1 0 1 0 0 0 1 0 0 1 0 1 1 0 2 2 1 0 2 1 1 0 1 2 1 0 1 0 1 0 1 2 0 1 0 0 0 0 0 1 0 1 2 0 0 1 1 1 1 0 1 1 0 0 1 0 1 0 0 0 1 1 2 1 0 0 0 1 2 0 1 2 2 0 1 0 1 0 0 0 2 0 0 1 2 1 2 1 1 1 1 1 2 1 1 0 1 0 1 1 2 1 1 0 1 1 1 2 2 0 1 1 1 1 1 1 0 0 1 0 0 0 1 0 2 2 2 0 1 0 1 2 1 0 2 2 0 1 2 0 2 1 0 1 0 2 0 0 2 2 1 1 0 1 0 1 0 1 0 1 2 0 0 0 2 1 1 1 2 2 0 0 2 1 1 0 2 0 1 1 1 1 0 1 1 1 2 0 1 2 0 0 2 0 1 1 1 0 0 0 1 1 1 1 0 0 1 1 0 0 2 0 1 1 2 2 0 0 0 1 0 0 1 1 2 0 1 2 0 0 1 1 0 0 1 0 1 0 0 0 0 1 0 1 0 0 0 0 1 1 0 0 1 0 0 1 0 1 0 0 1 0 1 1 1 1 1 0 1 0 0 0 0 1 2 0 0 0 2 0 0 0 0 1 1 2 1 0 2 0 1 2 1 1 0 0 0 1 1 1 0 1 0 1 1 1 0 0 0 0 1 1 1 0 2 0 1 1 0 1 0 0 0 0 0 1 2 0 0 2 1 2 2 0 1 0 1 0 0 1 2 2 1 0 0 0 0 0 1 0 0 1 0 2 2 1 0 0 0 0 0 0 1 0 1 1 1 0 0 0 0 2 0 0 0 0 0 0 0 0 2 0 0 1 0 1 0 0 0 0 1 0 1 2 0 0 0 0 0 1 0 0 1 0 0 1 1 0 0 2 0 0 0 2 2 2 2 0 0 0 0 0 0 1 0 0 0 0 2 1 1 1 1 1 2 1 2 0 0 2 2 1 1 1 1 0 1 1 0 0 2 1 0 2 0 1 2 2 0 0 1 0 1 2 2 1 1 0 1 0 2 0 0 1 0 0 0 1 1 1 0 0 1 0 1 0 0 0 1 0 0 0 0 0 1 0 0 2 0 1 0 1 1 1 0 0 0 2 0 0 1 1 0 1 0 1 0 0 0 1 1 0 1 0 0 1 1 2 0 0 0 0 0 0 0 0 1 0 0 1 2 2 2 2 0 0 0 0 2 0 0 2 2 0 1 0 0 0 1 0 0 1 0 0 1 2 1 0 2 0 2 2 2 1 0 0 1 0 0 1 2 1 0 0 2 2 0 0 0 1 0 0 0 0 0 1 0 0 0 0 2 1 0 1 0 0 0 0 0 1 0 1 0 1 0 1 1 1 0 0 0 0 1 0 1 2 0 0 0 1 2 0 1 2 1 0 1 1 0 0 2 1 1 0 0 0 0 1 0
191 1 0 0 0 0 2 0 0 0 0 0 1 1 0 0 0 0 0 2 1 0 1 0 0 0 2 2 2 2 2 2 1 0 2 1 2 2 0 0 0 0 0 0 0 1 0 1 0 2 0 1 1 0 1 1 0 1 0 1 0 1 2 2 0 0 1 0 0 1 1 2 2 2 1 2 1 0 1 1 0 1 2 0 1 0 0 0 1 2 0 1 0 1 0 0 0 1 0 1 1 0 2 0 2 0 2 0 1 1 0 2 1 1 1 1 1 0 0 0 1 0 2 1 1 1 1 1 1 0 1 0 0 0 1 1 0 0 0 0 0 2 0 0 1 0 0 0 0 0 0 0 0 0 1 0 1 0 0 0 1 1 0 2 0 2 0 0 1 1 0 2 0 2 0 0 0 1 1 1 1 2 1 1 1 1 1 0 0 0 0 0 0 0 0 2 1 1 0 0 0 0 1 1 1 1 1 1 0 0 2 0 2 0 2 2 0 1 1 1 1 1 2 2 0 0 1 2 0 2 1 0 0 0 2 0 0 2 0 0 0 0 2 1 0 1 0 0 2 0 0 0 0 0 1 0 1 0 0 0 0 0 0 2 1 0 1 0 2 0 0 2 0 2 0 0 1 2 2 0 0 2 0 1 0 1 0 2 0 2 0 1 1 1 1 0 2 1 0 1 1 1 2 0 1 0 0 0 1 0 0 1 0 1 0 0 0 0 1 1 1 2 1 1 1 0 0 0 0 1 0 1 0 0 0 0 0 2 0 1 2 0 1 0 0 1 1 0 2 0 0 0 0 2 0 0 1 0 1 1 1 2 1 1 1 0 1 2 1 0 1 1 0 0 0 0 1 2 1 1 2 0 1 0 2 0 0 0 0 0 0 0 0 0 2 1 0 0 1 1 1 1 0 1 2 1 0 0 0 2 0 0 0 1 1 2 0 0 0 0 1 1 1 1 1 1 1 1 0 1 1 0 1 1 2 2 0 1 0 0 2 0 1 0 0 1 0 0 0 1 0 0 1 1 2 1 1 1 0 0 1 0 0 0 0 0 0 1 1 0 0 1 1 1 2 0 0 2 2 1 1 2 0 0 1 1 1 1 2 1 0 2 1 1 1 0 1 0 0 0 2 2 1 0 0 1 1 1 0 0 0 0 1 1 0 1 1 1 0 1 1 1 2 1 1 2 1 0 1 1 1 0 0 1 0 1 1 1 0 2 1 0 1 0 0 2 0 1 2 2 0 1 0 2 1 0 0 2 1 1 1 1 0 2 0 0 0 1 1 0 2 2 2 0 0 1 2 1 0 2 1 1 0 1 1 0 0 1 0 0 0 0 0 0 0 0 0 1 0 0 0 2 1 1 0 2 2 0 1 1 0 0 0 0 0 0 0 1 0 0 1 0 1 0 1 1 1 2 0 0 0 2 0 0 0 2 0 0 1 1 0 0 0 0 2 0 2 1 0 1 0 2 1 0 2 0 2 0 1 0 0 0 0 1 1 1 0 2 0 1 0 1 1 0 0 1 1 0 1 1 0 0 2 0 1 2 1 2 1 1 0 0 1 2 2 1 0 0 0 2 0 2 0 0 1 0 1 2 2 0 0 0 0 1 1 1 0 1 1 1 0 0 1 0 1 2 0 0 0 0 0 0 0 1 0 1 1 1 1 2 0 2 0 1 0 0 1 0 0 0 0 0 0 0 0 0 1 0 0 0 0 0 2 0 0 1 1 2 2 2 0 1 1 1 0 1 1 1 2 2 0 1 1 1 1 2 0 1 1 1 1 1 1 2 1 1 0 1 0 0 0 0 1 2 1 1 1 0 0 2 1 0 0 1 0 1 1 1 1 1 1 2 0 2 0 0 1 2 0 0 1 1 2 1 1 2 0 2 1 0 0 0 0 0 0 0 0 0 0 0 2 0 1 0 2 0 0 0 0 0 0 0 0 0 0 0 1 0 1 0 0 0 2 0 0 1 0 1 2 2 2 0 0 0 0 0 0 0 0 0 1 0 0 1 2 2 2 0 1 1 0 2 0 0 2 2 0 1 1 1 0 0 0 0 1 1 0 2 2 1 0 1 0 2 2 2 0 1 0 1 0 1 0 1 0 0 0 1 1 0 0 0 1 1 1 0 0 1 0 1 0 1 0 2 1 0 1 1 0 1 0 1 1 0 2 0 0 1 1 0 1 0 0 0 0 0 0 0 0 0 0 0 0 0 0 0 0 1 0 2 2 0 0 2 0 1 0 0 0 0 2 0
192 1 1 1 1 0 1 2 0 1 0 1 0 0 0 0 0 0 0 2 0 0 1 0 0 0 2 2 1 2 2 1 1 1 1 0 2 2 1 1 1 0 0 0 0 0 1 0 0 0 0 0 0 0 1 0 0 1 2 0 2 0 1 1 1 0 0 0 0 1 1 2 1 2 1 2 1 0 1 0 1 2 2 0 0 0 0 1 2 2 0 0 0 0 0 2 1 0 1 0 0 0 1 0 1 1 1 1 0 2 1 1 1 1 1 1 1 0 2 0 1 0 2 1 2 0 1 1 1 0 0 0 0 0 0 0 0 0 0 0 0 2 0 0 1 0 2 0 1 1 1 0 1 0 0 0 1 1 1 2 1 1 1 2 0 1 0 0 1 0 0 2 0 2 0 0 0 0 0 0 0 0 2 2 2 2 2 1 0 0 0 1 0 0 0 1 1 0 1 0 0 0 0 2 2 1 1 1 0 0 1 1 1 0 2 2 1 0 2 0 1 1 1 2 0 1 0 2 0 2 0 1 0 0 1 0 0 2 0 0 0 0 2 1 0 1 1 0 2 0 0 0 0 0 1 0 0 0 0 0 0 0 0 0 1 0 0 0 2 1 0 1 2 2 0 0 0 2 2 0 0 2 2 2 0 2 1 1 0 2 0 1 2 2 2 0 0 1 0 1 2 1 2 0 1 1 0 1 0 0 0 2 0 1 2 0 1 0 0 0 2 0 0 1 1 0 1 1 0 0 0 0 0 0 0 0 0 2 2 1 1 1 1 0 0 1 1 0 1 0 0 0 0 1 0 1 0 0 1 1 1 2 0 1 0 0 0 2 2 0 0 2 1 0 1 1 1 2 0 1 1 1 0 0 1 0 0 0 0 0 0 0 0 1 2 0 1 1 0 0 0 0 0 0 0 0 2 1 0 2 0 0 0 1 1 2 0 0 0 0 0 1 0 0 0 1 0 1 0 0 1 0 0 1 1 1 0 0 0 0 2 0 2 1 1 1 0 0 0 0 0 0 1 2 1 1 0 2 1 2 1 2 0 0 0 0 0 1 2 1 1 1 2 2 1 1 0 2 2 1 1 2 0 0 2 2 0 1 2 0 2 1 0 2 1 0 0 0 0 0 1 2 2 2 2 0 2 0 0 0 0 0 1 0 1 1 0 2 0 0 0 2 1 0 0 1 0 1 0 1 0 1 0 0 0 1 1 1 0 2 1 1 1 1 1 1 0 1 1 1 0 0 0 2 2 0 0 0 0 0 0 0 1 2 0 1 1 2 2 0 0 0 1 0 0 1 1 2 0 2 2 1 0 1 1 0 0 1 0 1 1 0 0 1 1 0 2 0 0 0 0 2 1 0 2 0 0 0 0 1 0 0 0 0 0 0 0 1 0 0 0 0 0 0 0 1 1 1 0 0 0 1 0 0 0 0 1 0 1 0 0 0 0 1 2 2 2 0 0 1 0 2 2 1 1 0 0 1 2 0 0 0 0 0 1 2 1 2 0 0 1 1 1 0 0 0 0 1 1 1 2 0 2 1 1 2 1 0 0 1 0 0 0 0 0 1 0 1 0 2 1 0 0 0 0 0 2 1 1 0 0 0 0 2 0 0 0 1 0 1 0 1 0 0 1 1 0 0 0 0 0 0 0 2 0 1 0 2 0 2 0 1 0 0 0 1 1 1 0 1 0 1 1 1 0 0 0 0 2 0 0 2 2 0 0 1 1 1 1 1 1 0 1 0 0 1 1 1 1 1 0 1 1 1 0 1 1 1 2 1 1 0 2 2 1 1 1 1 0 2 2 0 0 2 1 1 0 0 1 2 2 0 1 0 1 2 1 1 1 1 0 1 0 2 0 1 1 2 0 0 0 0 0 1 1 2 0 1 1 0 1 1 0 1 1 0 1 0 0 0 2 1 1 0 1 0 1 0 1 0 1 0 0 0 0 1 2 0 1 0 0 0 0 2 0 0 0 1 2 2 2 0 0 0 0 1 1 0 1 0 0 0 1 2 2 2 2 0 1 1 0 2 0 0 1 1 1 1 0 2 0 0 1 0 1 2 0 1 1 1 0 1 0 1 1 0 0 2 0 0 0 0 0 1 0 0 0 1 1 0 0 0 2 0 0 0 0 0 0 0 2 0 1 0 1 0 1 1 0 0 0 0 1 0 0 1 2 0 0 0 1 0 0 0 0 2 0 0 0 0 0 0 1 2 0 0 1 1 0 1 0 0 0 0 0 0 1 1 2 0 1 0
193 1 0 0 0 0 1 2 0 2 0 0 0 1 0 1 0 0 2 0 1 1 0 0 0 0 0 2 2 2 2 0 0 1 1 0 1 0 0 0 1 1 1 1 0 1 0 0 0 2 0 1 1 0 1 0 1 0 1 2 0 0 1 0 2 2 2 0 0 0 0 0 2 1 1 1 1 0 2 0 2 2 2 0 1 0 0 1 2 2 1 2 0 1 0 1 0 2 0 2 2 0 1 0 2 1 2 1 2 0 0 2 2 2 2 1 1 0 2 0 0 0 1 2 1 0 1 0 0 0 1 0 0 0 0 0 0 0 0 0 1 1 0 0 0 0 0 0 0 0 0 0 1 1 1 0 1 2 0 0 1 1 0 2 0 1 0 1 1 1 0 1 1 2 1 2 0 0 0 0 0 0 1 1 2 1 2 0 0 2 0 0 2 1 2 1 1 0 0 0 0 0 0 1 1 1 1 0 1 0 2 1 2 0 2 2 0 2 1 1 0 0 2 1 1 0 1 1 0 0 0 0 0 1 2 1 1 2 2 2 0 1 1 1 0 1 0 0 2 0 0 0 0 0 1 0 2 1 0 0 0 0 0 0 1 0 0 0 1 0 1 2 1 2 0 0 1 1 1 0 1 0 1 0 2 0 1 2 1 2 0 0 1 1 2 0 1 1 0 0 0 0 1 1 0 0 0 0 0 0 0 1 0 1 1 1 0 1 1 1 1 2 1 1 1 0 0 1 1 1 0 2 0 0 0 0 0 2 0 1 0 1 1 1 0 1 1 0 1 0 1 1 0 2 0 0 1 1 0 1 0 1 2 0 2 1 0 1 2 0 0 2 1 1 1 0 2 1 0 1 1 0 0 0 1 1 1 0 0 0 0 1 1 1 2 0 1 1 1 1 1 1 0 2 2 0 0 0 0 1 0 0 0 2 0 2 0 1 0 0 1 1 1 1 0 1 1 1 0 1 2 1 1 0 0 0 0 1 0 1 2 1 2 1 0 1 0 0 0 2 0 0 1 2 2 0 1 2 2 2 2 2 0 2 2 2 2 2 1 1 1 2 2 2 0 1 1 2 2 1 0 0 0 0 2 1 0 1 1 0 1 1 1 0 0 0 0 0 1 1 2 2 2 2 2 0 2 0 1 0 1 1 0 0 0 2 2 2 1 1 1 2 2 1 1 2 0 0 0 1 0 0 0 0 1 0 2 1 0 1 0 1 1 0 1 1 0 1 1 2 1 0 0 1 2 2 1 1 0 0 0 0 0 1 0 0 0 1 0 1 0 1 0 0 0 0 0 1 0 2 2 0 0 0 1 0 0 1 1 1 1 0 1 0 0 0 1 0 0 0 0 1 1 1 2 0 1 0 0 0 2 0 0 0 0 0 1 0 0 0 0 0 0 0 0 2 2 1 0 0 0 0 0 0 0 1 1 0 2 2 1 1 1 1 2 1 1 0 0 0 0 1 2 0 1 0 2 0 2 0 0 0 1 0 2 2 1 2 1 1 0 1 2 0 0 0 2 0 2 1 1 0 2 1 1 2 1 1 0 1 0 0 0 1 0 0 0 0 0 1 0 2 2 1 1 1 0 2 2 0 1 0 0 2 0 1 0 1 0 1 0 1 1 0 0 1 0 0 0 0 0 0 0 2 1 0 2 0 0 0 0 0 0 0 0 0 0 1 0 1 1 1 2 1 0 1 0 0 0 0 0 0 2 0 0 0 2 2 1 2 0 0 0 0 1 1 2 2 2 2 1 1 0 1 0 1 1 1 1 1 1 1 1 2 2 0 0 1 0 1 1 0 0 2 1 0 2 0 0 2 2 0 0 1 0 1 2 0 1 1 1 1 0 2 0 0 1 2 0 0 0 0 0 0 0 1 0 0 0 0 0 1 0 0 1 0 0 0 0 0 1 0 1 1 1 1 1 0 0 0 0 0 0 0 0 1 0 0 1 0 0 0 0 2 0 0 0 1 1 1 1 0 0 0 0 0 0 0 2 0 0 0 0 1 1 0 1 0 1 1 0 2 0 1 0 0 2 0 0 1 1 1 0 0 0 0 0 1 1 0 0 1 0 1 1 0 0 0 0 0 1 1 0 2 0 0 0 2 2 0 0 0 1 1 1 1 1 0 1 0 1 0 0 1 1 0 1 1 1 0 1 1 1 0 2 0 1 0 2 2 1 1 0 0 0 2 0 0 0 0 0 0 1 1 0 0 1 1 2 0 0 1 0 2 1 0 0 0 0 0 1 0
194 1 0 0 1 0 2 1 0 1 0 0 0 1 0 1 0 0 0 2 0 0 0 2 0 0 1 1 1 2 2 1 0 1 1 0 1 2 0 1 1 1 1 1 0 1 0 0 0 1 0 1 0 1 1 1 0 0 1 0 1 0 2 2 0 0 0 0 0 0 0 1 1 2 0 2 1 0 2 2 0 2 2 0 1 0 0 0 2 2 0 1 2 0 0 1 0 1 0 1 1 0 1 0 2 0 2 1 0 2 1 1 1 2 2 1 1 1 2 0 0 0 1 2 1 0 1 0 0 0 2 0 0 0 0 0 1 0 0 0 0 2 1 0 1 1 0 0 2 2 0 1 0 0 0 0 0 0 0 0 0 0 0 2 1 2 0 1 1 1 1 1 1 1 1 1 1 0 0 0 0 0 0 0 2 1 1 1 0 1 0 1 2 2 2 2 1 0 0 0 0 0 0 1 1 0 0 2 0 0 2 1 2 1 1 2 0 0 1 0 2 2 1 1 0 0 2 0 0 0 1 1 0 0 0 0 0 2 0 1 0 0 2 2 0 2 0 0 1 1 1 1 0 0 0 0 0 0 0 0 0 0 0 0 0 0 1 0 1 0 0 1 1 2 0 0 1 2 2 0 0 2 2 0 2 0 1 1 1 2 0 0 0 2 2 1 0 2 0 2 2 2 2 0 1 0 1 0 0 0 0 1 0 2 2 2 0 0 1 1 1 2 0 1 1 0 2 1 0 0 0 0 1 1 0 0 0 1 0 1 1 1 1 0 0 1 1 0 2 1 0 0 1 2 1 0 1 0 1 1 1 2 1 0 1 0 0 1 1 0 1 1 1 1 1 0 2 2 0 0 1 2 1 0 1 1 1 0 0 0 0 1 2 0 2 0 1 0 0 0 0 0 0 0 1 1 1 1 0 1 0 1 0 0 2 2 0 1 0 0 0 2 1 2 0 0 2 1 0 0 1 0 1 1 1 0 0 0 0 0 1 1 2 1 1 2 0 1 1 2 0 0 1 2 1 1 0 1 0 0 2 0 1 0 0 0 0 1 2 0 0 0 2 2 1 0 1 2 2 1 1 1 0 0 2 1 0 1 2 0 2 2 1 2 2 0 0 1 1 1 1 2 2 2 1 1 1 0 1 0 1 0 1 1 0 1 0 2 1 1 1 2 1 0 0 1 1 0 1 1 1 0 0 0 0 1 2 1 0 1 1 0 2 0 0 1 0 0 0 0 0 0 0 2 2 1 0 0 0 1 1 0 0 2 0 0 0 1 1 0 0 0 1 0 0 1 1 2 0 2 2 0 0 1 1 0 0 1 0 1 0 0 1 0 0 0 0 0 0 0 0 2 0 0 1 0 0 0 0 1 0 0 0 0 0 0 0 2 1 0 0 0 1 1 1 0 0 1 0 0 0 1 0 0 0 1 0 0 2 0 1 0 0 0 0 0 2 0 1 2 1 2 2 0 2 0 2 0 1 0 0 0 1 0 2 2 0 2 0 1 0 1 0 1 1 0 0 1 1 1 2 0 2 0 0 2 2 2 1 1 1 1 0 1 1 0 0 0 0 2 0 2 0 0 2 0 1 2 2 0 1 0 0 1 1 1 0 1 1 1 0 0 0 0 2 1 0 0 2 0 1 1 0 2 0 1 0 0 1 1 1 1 0 2 0 0 2 1 0 1 0 0 0 0 0 2 0 0 0 0 0 0 2 0 0 1 1 2 0 2 0 0 1 0 0 2 1 0 0 0 0 2 1 1 1 2 0 2 0 2 0 2 0 1 1 0 0 0 0 2 1 1 0 1 1 0 1 0 1 2 1 0 0 1 0 2 1 2 2 2 2 2 0 2 0 0 1 1 0 0 1 1 2 0 0 1 0 0 0 0 0 0 1 0 2 1 1 0 0 0 2 0 1 0 1 0 1 0 1 0 2 0 0 1 1 2 0 0 2 0 0 0 0 2 0 1 0 1 2 1 2 0 0 0 0 0 0 0 0 1 1 1 1 1 2 2 2 0 0 1 0 1 0 1 2 2 0 2 0 2 0 1 0 0 1 0 0 1 2 2 0 2 0 1 0 0 2 1 1 0 0 0 0 2 0 0 0 2 2 0 0 0 1 0 1 1 0 2 0 0 0 0 0 2 1 0 2 1 0 0 0 0 2 0 1 1 2 1 0 0 1 0 0 0 1 0 1 0 2 0 0 0 1 1 0 0 1 0 0 0 0 0 0 1 1 0 0 0 1 0 0 0
195 1 0 2 0 0 0 0 0 1 0 0 0 1 0 1 0 0 1 2 0 0 1 0 0 0 0 0 1 1 1 1 0 1 1 0 2 2 0 2 2 0 1 0 0 0 1 0 0 1 1 1 2 0 1 0 0 0 0 1 0 1 1 1 0 0 0 0 0 0 0 0 1 2 1 2 1 0 1 0 1 2 1 1 1 0 0 0 0 2 0 0 0 0 0 0 0 2 0 2 1 0 1 0 2 0 2 1 1 1 1 2 0 2 2 1 1 0 2 0 1 1 2 0 0 1 0 0 0 0 1 0 0 0 0 0 0 0 0 0 0 2 0 0 1 0 0 0 0 0 0 0 0 0 1 1 0 0 1 1 0 0 0 2 1 2 0 0 1 0 0 0 0 0 0 0 0 0 0 0 0 0 1 1 2 2 1 2 2 1 1 1 1 1 1 1 0 0 1 0 1 1 0 2 2 0 1 0 1 0 0 2 1 0 2 2 1 0 0 0 2 2 1 2 0 0 0 1 0 1 0 0 2 2 1 1 0 2 0 0 0 0 2 2 0 2 0 0 2 0 0 0 0 0 0 0 1 1 0 1 1 0 0 0 0 0 0 0 1 0 0 2 0 2 0 0 2 2 2 0 0 2 1 2 0 1 1 1 0 2 0 0 2 2 2 0 1 1 1 0 1 0 1 1 0 0 0 0 0 0 0 1 0 1 0 0 0 0 1 1 1 2 0 2 0 0 1 0 0 0 0 1 1 0 0 0 0 2 0 0 0 0 1 0 0 0 1 0 2 2 0 0 0 2 0 0 0 0 0 1 0 1 1 0 1 0 0 1 2 0 0 2 1 1 0 1 2 1 2 2 2 0 1 0 1 2 2 1 1 0 1 0 0 2 2 0 1 1 0 0 0 0 0 0 0 0 1 1 0 1 0 0 0 0 2 2 2 1 0 0 0 2 1 1 1 1 0 1 0 1 2 0 1 0 0 0 0 0 0 0 1 1 1 0 0 1 0 0 0 0 0 0 2 2 2 2 0 1 1 1 1 1 0 0 0 0 0 0 2 0 1 1 2 2 2 0 2 1 2 0 2 2 0 0 2 1 0 0 0 0 0 0 1 1 1 0 1 2 2 0 0 2 1 1 1 1 1 0 0 0 0 1 1 0 1 1 0 2 1 1 2 2 2 1 1 2 0 2 0 2 0 2 0 0 0 0 1 0 0 1 0 0 2 1 1 0 1 0 1 1 0 1 0 0 2 2 2 2 0 0 0 0 0 1 0 0 0 2 1 1 0 0 0 0 0 0 0 1 0 1 1 0 2 2 0 0 0 0 0 0 0 0 1 0 2 1 1 0 0 0 0 2 0 0 2 0 1 0 0 0 0 0 0 0 0 0 0 0 0 0 1 0 0 0 0 1 1 1 0 0 0 2 1 0 0 1 1 0 2 1 0 1 0 0 0 0 2 0 0 2 2 0 1 1 1 0 1 1 1 1 1 1 1 0 2 2 1 1 1 0 1 1 0 0 1 0 1 0 1 1 1 0 2 0 0 2 1 1 0 1 0 0 0 2 1 0 1 0 0 1 0 1 0 0 2 0 2 1 2 0 0 0 0 2 0 2 0 2 1 1 0 0 0 0 1 2 0 0 1 0 0 0 0 2 0 0 1 0 1 0 0 1 0 1 0 0 1 0 0 0 0 0 0 0 0 0 0 1 1 1 1 1 2 0 0 0 2 2 1 2 0 1 0 1 1 0 1 2 1 2 1 1 0 0 0 2 0 2 2 2 0 1 2 2 0 1 0 1 1 2 1 0 1 2 0 1 0 0 0 2 2 0 0 2 0 2 2 2 1 2 2 1 0 2 0 0 0 0 1 0 2 1 0 0 0 2 0 0 1 0 1 0 1 0 1 0 1 0 0 0 1 0 1 0 1 0 1 0 0 0 0 1 0 0 0 0 2 0 2 1 1 0 1 1 0 0 0 1 1 2 2 0 0 0 0 0 0 0 0 1 1 1 0 2 1 1 2 0 1 1 0 2 0 1 1 1 1 2 0 1 0 1 0 0 0 0 0 1 1 1 0 1 1 2 0 1 0 1 1 1 1 0 0 0 0 0 0 1 2 1 0 0 2 0 1 1 0 1 0 0 1 0 1 1 1 0 0 0 0 0 0 0 0 0 1 0 1 0 2 0 1 0 0 1 0 0 0 0 0 0 0 0 1 1 1 1 2 0 0 0 0 0 0 1 0 0 0 0 0 0 0 0
196 1 0 0 0 0 1 1 1 0 0 0 1 2 0 1 0 0 2 0 1 0 1 0 0 0 0 0 1 1 1 1 1 0 1 0 1 1 0 0 0 2 0 0 0 0 1 1 1 1 0 0 0 0 2 1 0 1 0 0 0 0 1 0 0 0 0 0 0 0 0 1 2 1 2 1 0 1 1 2 0 2 2 0 1 0 0 0 2 2 0 1 0 0 0 1 0 1 0 1 1 1 1 0 2 0 2 0 1 1 0 2 1 2 2 1 1 1 1 0 1 0 2 0 0 1 0 1 1 0 0 0 0 0 1 1 1 0 1 0 1 0 0 0 0 0 0 0 1 1 1 0 0 0 0 0 0 0 0 1 0 0 1 2 1 1 0 0 1 1 1 1 1 1 0 2 1 0 0 1 0 0 1 1 2 2 1 1 1 1 0 0 1 1 1 2 2 0 0 0 2 2 1 1 1 0 1 1 1 0 0 1 1 0 1 2 0 0 1 0 1 1 2 2 0 0 2 0 0 0 0 0 1 1 1 0 0 2 0 0 0 0 2 1 1 2 1 1 1 1 1 1 0 0 0 0 1 1 0 0 0 0 0 0 0 0 0 1 2 0 0 1 2 2 1 0 0 1 1 0 0 2 1 2 1 0 1 2 1 2 0 1 2 2 2 0 2 0 0 0 0 0 2 1 0 0 1 1 1 0 1 1 0 2 2 0 2 0 1 1 1 2 2 1 0 0 0 0 0 0 0 0 2 2 0 0 0 0 2 1 1 1 2 0 0 2 0 0 1 1 0 1 0 1 0 1 1 0 0 1 0 0 2 0 2 0 0 1 1 0 1 1 0 0 1 2 1 2 0 1 1 1 0 0 1 0 1 1 1 0 1 1 1 0 2 0 1 0 1 1 1 1 0 1 1 0 1 2 1 1 0 1 0 1 0 1 0 0 0 0 0 1 1 1 1 1 0 0 2 0 2 1 0 1 0 0 0 1 0 0 2 0 2 1 1 2 0 0 0 1 0 0 1 2 1 1 0 1 1 1 2 0 1 0 0 1 1 1 1 0 0 1 1 1 1 0 0 1 1 1 2 2 0 0 2 2 0 1 2 0 2 2 1 1 1 0 1 1 1 0 0 2 2 1 2 0 2 0 1 0 1 0 2 0 0 1 0 2 1 1 1 2 2 0 0 1 1 1 0 2 0 1 0 0 0 0 0 1 1 2 1 1 1 0 1 2 0 0 0 1 0 0 0 2 2 1 0 0 0 0 0 0 0 0 0 0 0 2 2 0 1 1 1 0 0 1 1 1 0 2 1 1 1 1 0 0 0 0 0 0 1 1 0 1 1 0 1 1 1 0 1 1 1 0 2 0 2 0 0 1 1 0 1 1 1 1 0 1 0 0 0 0 0 0 0 0 1 1 0 0 0 0 0 0 0 1 1 1 2 2 0 0 0 0 2 2 2 0 0 0 0 2 1 1 1 1 1 0 1 0 0 0 1 1 0 1 0 2 0 1 1 0 1 1 1 0 1 1 1 1 2 0 2 1 1 2 0 1 0 0 0 0 0 1 0 0 1 1 0 0 0 1 0 0 0 0 2 2 2 0 0 0 0 1 0 0 0 1 1 1 0 0 0 0 2 1 0 0 0 0 0 0 0 2 0 1 1 0 0 0 0 0 0 0 0 0 0 0 0 0 0 0 0 0 0 0 1 0 1 0 0 1 2 0 0 1 2 1 2 2 0 1 1 0 0 0 0 0 0 0 0 2 0 0 0 2 0 0 2 0 2 0 1 1 0 1 0 1 0 2 1 0 0 2 2 0 2 0 0 2 2 0 0 0 0 0 1 2 0 1 1 1 0 2 1 0 0 1 0 0 1 0 1 0 0 1 1 0 0 0 0 0 0 0 0 0 0 0 0 0 1 0 2 0 0 0 2 0 0 0 1 1 0 0 0 1 0 0 1 0 1 1 1 1 0 0 0 0 2 2 1 0 0 0 0 1 1 0 0 0 0 0 0 2 2 2 2 0 1 0 1 2 0 0 0 1 0 1 0 2 0 0 0 0 1 1 0 2 2 1 0 2 0 2 1 0 0 1 0 0 1 1 0 2 0 0 0 0 2 2 0 0 2 1 2 0 0 1 1 1 1 0 2 0 0 0 0 0 0 0 0 0 1 0 2 0 0 0 2 0 0 0 1 1 0 1 0 0 1 0 0 0 1 2 1 0 1 1 0 1 0 0 0 2 0 0 0 0 0 0 2 1
197 0 0 0 1 0 1 1 1 1 0 1 2 1 0 2 1 0 0 1 0 0 1 0 0 0 1 0 2 2 2 1 1 1 0 0 1 1 1 0 0 1 0 0 0 0 1 0 0 0 0 0 1 0 1 1 0 0 1 0 1 1 0 0 0 0 0 0 0 0 0 2 1 2 1 2 1 0 0 0 0 1 2 0 1 2 0 1 1 1 1 1 1 0 1 2 0 2 1 0 0 0 0 0 2 1 2 0 0 2 0 0 0 2 2 0 0 1 1 0 1 0 1 1 0 0 0 1 0 2 2 0 1 0 0 0 1 0 1 0 1 1 0 0 0 0 0 0 1 2 0 0 0 1 0 0 0 0 1 0 0 0 0 2 0 0 0 0 0 1 1 0 0 2 0 0 0 1 1 1 1 1 2 2 2 2 2 0 0 0 0 0 2 2 2 2 1 0 1 0 1 1 1 2 2 0 0 1 0 0 1 1 1 0 2 2 1 0 1 0 1 1 2 2 0 0 1 1 0 1 0 0 0 0 1 0 0 2 0 0 0 0 2 1 0 2 1 0 2 0 0 0 0 0 0 0 1 2 0 1 0 1 0 0 1 0 0 1 0 0 0 2 0 1 0 0 0 1 1 0 2 0 2 1 1 0 0 1 1 1 1 1 1 2 2 1 1 0 0 0 2 0 2 0 0 2 0 0 0 0 0 2 1 1 1 1 0 0 1 1 1 1 1 2 1 0 1 0 1 0 0 1 0 0 0 0 0 1 1 0 1 0 1 0 0 0 2 0 1 2 0 0 0 0 0 2 0 0 0 2 0 2 0 1 0 0 0 1 2 0 0 2 1 0 1 0 2 1 1 2 2 1 1 0 1 2 1 0 0 0 0 0 1 0 1 1 0 0 0 0 0 0 0 2 2 1 0 0 0 1 0 1 0 1 1 1 0 1 0 0 1 2 0 1 0 0 1 0 0 0 1 0 0 1 1 1 0 0 0 0 2 0 1 1 1 2 0 0 0 1 0 0 1 2 1 1 0 2 2 2 1 2 0 1 1 1 1 2 1 1 1 2 1 1 2 0 2 2 1 2 1 1 0 0 1 1 1 1 2 0 2 2 1 2 1 0 0 0 0 1 2 2 2 1 2 1 2 1 0 0 0 0 0 0 2 0 0 2 0 1 1 2 2 1 1 2 1 0 1 1 1 0 0 2 0 0 1 0 1 1 0 1 1 1 1 2 0 0 0 0 0 0 0 2 2 1 0 1 0 0 0 0 0 1 0 1 0 1 1 0 1 1 0 0 0 0 0 1 0 2 1 0 0 0 1 0 0 0 0 0 0 0 0 0 0 0 0 0 0 0 0 2 0 0 1 0 1 0 0 0 2 0 1 2 2 2 0 1 0 0 0 0 0 1 1 0 0 1 0 0 0 1 0 0 0 0 0 2 2 1 0 1 0 0 2 0 2 1 0 0 0 1 0 1 1 1 1 0 1 0 0 0 0 0 1 2 0 2 0 1 1 0 0 1 1 0 0 0 1 1 1 0 1 0 0 1 0 0 0 2 0 0 1 1 1 1 0 0 0 1 1 1 1 1 1 1 1 2 2 0 0 0 1 1 1 0 0 1 1 1 0 0 0 0 1 0 0 0 1 0 1 1 0 2 0 0 0 0 0 0 0 0 0 0 0 0 1 1 0 1 0 0 0 0 0 0 0 0 1 0 0 0 2 1 1 0 2 2 2 2 0 0 1 0 0 1 1 1 1 1 1 2 1 1 1 1 1 1 2 1 0 0 0 1 1 0 0 1 0 2 2 0 0 2 2 1 0 0 0 2 1 0 1 1 0 1 1 2 1 1 1 1 0 2 0 1 1 1 0 0 1 1 0 0 0 1 0 0 1 0 0 0 0 0 0 0 0 1 0 0 2 0 0 0 2 0 0 0 0 0 2 0 0 0 0 0 0 0 0 0 0 0 2 0 0 2 0 2 2 2 2 0 0 0 0 0 1 0 0 0 0 0 0 2 2 2 2 0 1 0 1 2 0 0 1 1 1 2 0 2 0 2 1 0 2 1 0 2 1 1 0 1 0 1 0 0 1 0 0 0 0 0 1 1 2 0 2 0 0 0 0 0 0 0 0 0 0 1 0 0 1 0 0 2 2 0 1 2 0 1 0 0 0 1 1 0 1 0 1 1 1 0 0 0 0 1 0 0 2 0 0 0 0 0 0 0 0 1 0 1 1 0 0 2 0 0 0 0 2 1 2 0
198 1 0 0 1 0 1 0 0 1 0 0 0 1 0 1 0 0 0 2 1 1 1 0 0 0 1 1 2 2 1 1 1 1 1 0 2 1 1 0 0 1 0 0 0 1 1 1 0 2 1 1 0 0 2 0 1 1 0 2 1 0 2 1 0 0 0 0 0 1 1 1 1 2 1 2 1 0 1 0 1 1 2 0 1 0 0 0 2 2 0 0 1 1 1 2 0 1 1 0 0 1 2 0 2 0 2 0 0 2 1 2 0 2 2 1 1 0 0 0 2 0 2 2 2 0 2 2 1 1 1 0 0 0 1 0 0 0 0 0 0 2 1 0 0 0 0 0 0 1 1 0 0 0 0 2 1 0 0 0 0 0 0 2 1 1 0 2 0 1 1 1 1 1 1 0 0 1 0 0 0 1 1 1 1 1 1 2 0 1 0 1 2 2 2 0 1 0 0 0 0 0 0 1 1 1 1 0 1 0 2 0 2 0 2 2 0 0 1 1 0 0 2 1 0 1 0 0 0 0 0 0 0 1 2 1 0 2 0 0 0 0 2 1 0 1 0 0 2 0 0 0 0 0 1 0 1 1 0 0 0 0 0 0 1 0 0 1 1 0 0 2 1 2 0 1 0 2 2 0 0 2 2 1 1 1 1 1 0 2 0 0 0 2 0 1 1 1 0 0 0 0 2 0 2 0 0 1 0 0 0 2 0 0 2 0 0 0 1 1 0 2 1 1 2 1 1 0 0 0 0 0 1 1 0 0 0 2 0 0 2 1 1 0 1 1 0 0 2 2 0 0 0 1 0 1 1 0 0 1 0 1 1 0 1 0 0 1 2 0 0 2 0 0 1 0 1 1 2 2 2 0 2 0 1 1 1 0 0 1 0 1 1 0 2 0 2 0 0 0 0 0 0 1 1 0 1 0 0 2 0 0 0 0 1 2 0 1 0 0 0 2 0 2 1 1 0 0 1 0 2 1 0 0 0 0 0 2 0 1 2 0 2 2 2 2 0 0 0 0 0 0 2 2 2 2 0 2 1 1 1 1 0 1 2 2 2 2 2 2 2 2 1 1 1 0 1 0 1 0 0 2 0 0 1 1 1 1 2 1 1 1 0 2 2 0 0 0 1 1 1 1 1 1 1 1 1 0 0 0 0 1 1 0 0 2 0 2 1 1 1 2 1 0 0 2 1 1 0 1 0 1 0 0 0 0 2 1 0 1 2 0 2 1 1 2 0 0 0 0 0 0 0 1 1 0 0 0 0 0 0 0 0 2 0 2 2 1 0 1 0 0 2 0 0 2 2 0 0 2 1 0 0 1 2 0 0 1 0 1 1 1 1 0 0 0 2 0 0 0 0 1 0 0 2 0 1 0 0 0 0 0 0 1 0 0 1 1 0 0 1 0 0 0 0 1 1 2 0 0 0 1 1 0 0 1 0 1 2 0 0 1 1 2 2 1 2 1 0 0 0 0 1 2 2 0 0 0 0 0 0 0 1 0 1 2 0 2 1 0 1 0 1 0 0 0 1 0 1 1 1 0 2 0 0 2 1 0 0 2 0 0 0 1 0 0 0 1 0 1 1 0 1 0 2 0 0 1 1 0 1 0 0 1 0 1 0 0 1 1 0 0 0 0 1 0 0 0 2 0 1 1 0 2 0 1 1 1 0 1 0 0 0 0 0 0 0 1 0 1 0 1 0 1 0 1 1 0 0 0 0 0 2 1 0 0 2 1 1 2 0 0 0 1 0 1 2 2 2 2 1 1 1 1 0 1 0 2 2 2 0 0 2 2 2 0 0 1 0 1 1 0 0 2 0 1 0 0 0 2 1 0 0 1 0 1 2 2 0 1 1 1 0 2 0 0 0 2 0 0 0 0 0 0 0 0 0 0 1 1 0 1 0 0 0 0 0 0 1 0 1 0 2 1 0 1 2 0 0 0 2 0 0 0 0 0 0 0 1 0 0 0 2 0 0 1 0 2 2 1 2 0 0 0 0 2 2 1 0 0 0 0 1 1 1 0 1 0 1 0 0 0 1 0 2 1 0 2 1 1 0 2 0 0 0 0 0 2 2 2 0 2 1 2 0 0 1 1 0 0 0 0 0 1 1 0 1 0 0 0 1 0 2 1 1 0 1 0 0 0 2 0 2 0 0 0 0 0 0 0 0 0 0 0 2 0 1 0 0 0 0 0 0 0 0 0 0 0 1 0 0 0 2 2 0 0 2 0 0 0 0 0 2 2 0 0 0 0 0 0 1 1
199 1 0 0 0 0 1 2 1 0 0 1 1 2 0 1 1 0 1 1 1 1 1 0 0 0 0 2 2 2 2 2 0 2 1 0 1 0 0 0 0 2 0 0 0 1 0 0 0 1 0 0 1 0 1 0 0 0 1 0 0 0 2 0 0 1 0 0 0 1 1 1 2 2 1 2 1 0 2 0 2 2 2 0 1 0 0 1 2 2 1 2 0 0 0 1 0 1 0 1 1 0 2 0 2 0 2 1 1 1 0 2 0 2 2 1 1 0 1 0 1 0 2 1 1 1 1 1 0 1 2 0 0 0 0 0 0 0 1 0 1 1 0 0 0 1 0 0 0 0 0 0 0 1 1 0 0 2 0 1 0 0 0 2 0 0 0 1 1 2 1 1 0 2 0 1 0 0 0 0 0 0 0 0 2 2 0 1 1 1 0 1 2 2 2 2 1 0 1 0 0 0 0 2 1 1 1 2 1 0 2 0 1 0 2 2 0 0 2 0 1 2 2 2 0 0 1 0 0 0 0 0 0 0 2 0 0 2 0 0 0 0 2 1 0 1 0 1 1 1 1 1 0 1 0 0 0 1 0 1 0 1 0 0 1 0 0 0 1 0 0 2 0 1 2 2 0 1 1 0 0 2 1 2 0 1 1 0 0 2 0 2 2 2 2 0 1 1 0 0 1 1 1 1 0 0 0 0 1 0 1 2 0 1 1 0 0 0 0 0 1 2 2 1 1 0 1 2 1 0 0 0 1 0 0 0 0 2 0 2 1 1 0 0 0 0 1 0 1 0 0 1 0 2 0 0 0 0 0 0 0 0 2 0 2 1 0 2 1 0 1 1 2 2 1 1 1 0 0 2 1 0 1 1 1 0 1 0 0 0 0 0 1 0 1 1 1 1 1 1 1 1 0 2 2 0 0 0 0 2 0 0 0 0 2 2 1 0 0 1 0 1 0 2 1 1 0 0 0 0 0 0 0 1 0 0 0 0 0 0 1 1 1 1 1 2 1 0 0 1 0 1 1 2 1 1 0 2 2 1 1 1 1 0 1 2 2 1 2 1 1 1 2 2 0 2 0 2 1 2 1 1 0 1 1 1 1 0 1 0 1 1 0 2 2 0 1 0 0 1 1 1 2 2 2 0 2 0 0 0 0 0 1 1 0 1 0 2 1 1 1 2 2 0 1 2 1 1 0 2 0 2 0 1 0 0 1 0 0 0 0 0 1 1 0 1 0 0 0 0 0 0 0 1 1 0 0 0 0 1 1 0 0 0 0 0 0 1 1 0 0 0 0 0 0 1 1 2 0 2 2 0 0 1 0 0 0 0 0 0 0 0 2 0 0 0 1 1 1 0 1 0 1 1 2 0 0 0 0 1 0 0 1 1 1 1 0 0 0 1 0 1 0 0 0 0 2 1 0 0 0 1 0 0 0 2 0 1 2 0 0 1 0 2 1 2 2 1 0 0 0 2 1 0 1 0 2 1 1 0 0 0 1 1 0 1 0 2 1 0 0 1 0 0 1 1 2 0 0 2 0 0 2 1 0 2 2 2 1 1 0 0 1 2 1 0 0 1 0 2 0 2 0 0 1 0 2 2 2 0 1 0 0 2 0 1 0 2 2 2 0 0 0 1 1 2 1 0 1 0 0 0 0 2 0 0 0 0 1 1 0 1 0 1 0 0 1 1 0 0 0 0 0 0 1 0 1 0 1 0 0 0 2 0 0 0 2 2 2 1 0 0 0 1 1 2 1 1 1 1 0 1 0 0 0 1 0 1 2 1 1 1 1 1 1 0 0 1 0 1 1 0 0 2 1 0 1 1 1 1 1 0 0 1 0 2 1 1 1 1 0 1 0 1 0 0 0 2 0 0 1 1 0 0 0 1 0 2 1 0 2 2 0 0 1 1 0 0 0 0 2 0 0 0 2 0 0 0 0 0 1 0 1 0 1 1 1 0 2 0 0 0 2 1 0 0 0 1 2 1 1 1 0 0 0 0 0 1 0 0 0 0 0 1 0 0 2 0 1 1 0 2 1 1 2 2 0 2 1 1 1 1 0 0 0 0 0 1 2 2 0 2 0 1 0 0 0 1 1 0 1 0 0 2 0 0 0 1 1 0 0 0 1 0 1 1 0 0 0 0 0 1 1 1 1 0 1 0 0 0 0 0 1 0 2 0 0 0 1 1 1 1 1 0 1 0 0 1 1 0 0 0 1 2 0 0 0 1 0 0 0 0 0 2 0 0 0 0 0 0 2 1
[truncated: 1,606,808 more chars]
