# Supplementary material for: KNN-MDR: a learning approach for improving interactions mapping performances in genome wide association studies
Source: BMC Bioinformatics. 2017 Mar 21;18:184. doi: 10.1186/s12859-017-1599-7 (PMC5361736; doi:10.1186/s12859-017-1599-7)
Supplement: Supplementary file 3 — The data set(s) supporting the results of Table 2. (ZIP 28603 kb) [file 12859_2017_1599_MOESM3_ESM.zip › 3/SINAN/S83/mkallsimul.dat]

1 0 0 0 0 0 0 2 0 2 0 0 0 2 0 1 1 0 2 1 0 0 1 1 0 0 0 0 2 0 2 0 1 1 2 1 2 0 0 0 2 2 0 0 2 1 0 0 0 0 0 2 1 0 0 2 0 0 2 1 2 2 0 1 1 0 1 1 0 0 0 1 2 0 1 2 1 0 0 0 2 0 0 0 0 1 1 0 0 2 0 0 1 2 0 0 0 2 1 1 2 0 1 1 2 0 2 1 1 1 0 1 0 1 1 1 0 0 2 0 0 0 2 2 0 0 0 0 0 0 2 0 1 1 0 0 0 0 0 0 0 2 0 0 0 1 0 0 0 1 1 0 0 0 0 0 0 1 1 1 0 0 0 1 1 2 0 0 0 2 2 1 1 2 1 0 2 0 0 0 0 0 0 1 1 1 1 2 0 0 0 2 2 0 0 2 1 0 0 1 1 1 0 2 1 0 2 0 0 0 0 0 0 1 0 0 0 1 0 2 0 1 2 0 1 0 0 0 0 0 1 1 0 0 0 0 0 2 2 1 0 1 2 1 0 0 1 0 0 0 0 1 0 0 0 0 0 2 2 2 0 2 0 0 0 0 0 0 2 0 0 0 0 1 1 0 1 0 1 0 0 1 1 1 2 1 1 2 0 2 0 0 1 2 2 0 2 0 0 2 0 0 1 1 0 0 0 1 0 0 0 0 1 2 0 0 0 1 1 0 0 2 0 0 2 0 0 0 1 1 1 2 2 0 0 0 0 0 0 1 1 1 2 1 0 0 1 0 0 0 0 0 2 0 2 0 0 0 0 1 0 1 1 0 1 1 0 1 1 0 0 2 0 1 0 0 2 1 1 2 2 1 0 1 0 0 0 0 0 0 0 0 2 0 1 1 2 1 0 0 0 0 0 1 1 0 0 1 0 0 0 1 0 0 1 0 1 0 1 0 0 0 0 1 0 1 1 1 1 1 2 0 0 0 0 1 0 1 0 0 1 0 0 0 1 2 2 2 2 1 0 1 1 1 0 0 0 1 1 0 1 1 1 1 0 2 2 2 2 1 1 0 1 1 1 0 1 0 0 0 1 0 1 0 2 1 0 0 1 0 0 0 0 2 0 0 1 0 1 1 1 2 2 2 2 0 2 0 0 0 0 2 0 1 0 1 1 2 0 1 1 2 2 1 0 1 1 0 1 2 0 1 1 0 0 1 2 0 0 2 0 1 0 0 0 2 0 1 1 0 0 0 0 0 1 1 1 1 1 0 1 0 0 1 1 0 0 2 2 0 1 1 0 0 0 0 1 0 0 0 0 0 2 1 1 1 2 0 0 0 1 0 1 0 0 1 0 0 0 0 0 2 2 0 1 1 2 1 0 2 0 0 1 1 1 1 1 1 0 0 2 0 0 0 0 0 2 1 0 0 0 0 0 2 0 1 0 0 2 2 0 1 0 1 0 2 2 2 0 0 1 1 2 2 2 0 0 2 2 0 0 0 0 1 1 1 1 1 0 0 0 1 0 0 0 2 2 0 2 0 1 1 0 2 0 2 2 1 0 1 1 1 0 0 1 0 0 2 0 1 0 1 0 1 1 2 1 1 1 0 0 0 0 0 0 0 0 0 1 1 0 1 2 0 0 2 0 0 0 0 0 0 1 0 1 1 0 1 0 1 0 0 0 1 1 0 1 0 0 0 0 0 1 0 1 0 1 0 1 1 0 1 2 0 0 0 1 0 1 1 0 1 2 0 0 0 0 0 0 0 1 2 0 0 2 2 1 2 0 0 1 0 2 2 1 0 0 1 1 0 0 0 0 0 1 1 1 0 0 2 0 1 1 1 0 1 2 1 0 0 0 0 0 2 2 0 0 1 1 0 0 2 1 1 0 0 0 1 1 0 0 0 1 1 1 1 1 1 1 0 2 1 1 1 1 0 1 0 0 1 0 0 1 0 1 2 2 0 1 1 0 0 0 0 0 1 0 0 2 1 2 0 2 0 0 0 0 2 0 0 0 0 2 0 1 1 2 0 0 0 0 2 2 2 2 1 1 2 0 2 0 0 0 0 1 1 0 1 1 0 0 1 1 1 1 2 0 1 0 0 0 2 0 0 1 0 1 0 1 0 0 1 1 2 1 1 1 0 0 0 1 1 1 0 1 0 1 2 0 0 2 0 0 0 0 0 0 0 0 0 0 0 0 0 0 2 0 1 1 1 0 0 0 1 0 0 0 0 1 1 0 0 0 0 0 0 0 0 0 0 1 1
2 0 0 0 0 0 0 2 0 1 0 1 0 1 1 0 1 1 0 1 0 0 1 1 0 0 0 0 2 1 1 1 1 1 2 1 2 2 0 0 0 0 0 0 2 1 0 0 0 0 0 0 0 0 0 1 0 1 1 2 0 0 0 1 0 0 0 2 0 0 0 0 2 1 2 2 0 1 1 1 1 0 0 0 2 0 0 1 1 1 1 1 0 1 0 0 0 1 0 1 1 2 0 2 2 0 2 2 0 2 0 0 2 2 2 2 1 1 1 0 1 0 2 0 0 2 0 0 0 0 1 1 1 1 0 0 0 0 0 0 1 1 0 0 0 0 0 0 1 1 0 0 0 0 1 1 1 1 1 1 1 1 1 1 2 2 0 0 1 2 1 0 1 2 1 1 1 0 0 0 1 1 0 0 0 0 0 1 1 0 0 1 1 0 0 2 1 0 0 2 2 2 0 1 1 1 1 1 1 0 0 0 1 0 2 1 1 0 0 0 2 2 2 0 0 0 0 2 0 0 0 0 0 1 1 0 0 2 2 2 0 0 2 2 0 1 0 0 0 0 0 1 0 0 0 0 2 1 0 0 0 0 0 0 1 1 1 0 1 0 0 1 0 0 0 0 0 1 2 0 1 0 1 2 2 1 1 1 1 2 0 0 1 2 2 0 2 1 0 1 0 1 1 1 0 0 1 2 0 0 0 1 1 2 2 0 0 0 0 1 0 1 1 1 1 0 0 0 1 1 1 1 1 0 0 0 0 1 0 1 1 1 1 0 0 0 1 0 2 1 0 0 2 0 1 0 1 0 0 0 0 0 1 0 1 2 0 2 2 1 1 1 0 2 0 0 1 1 0 2 1 1 0 0 0 0 0 0 0 0 0 0 1 1 2 1 2 1 1 1 1 1 0 1 1 0 1 1 0 0 0 0 0 0 2 0 0 1 0 0 0 0 0 0 0 0 0 1 1 1 1 2 1 1 1 2 0 1 0 0 1 0 2 0 1 0 1 1 2 1 0 0 1 2 2 1 1 0 0 0 1 1 0 0 0 1 1 1 2 0 0 0 1 1 1 1 0 0 0 0 0 2 1 0 1 1 0 1 2 0 2 2 0 2 1 0 2 2 2 0 0 2 2 2 2 0 2 1 0 1 1 0 0 0 1 1 0 2 0 1 1 2 1 1 0 0 0 0 0 1 1 0 1 1 0 0 1 0 0 1 0 1 0 0 1 1 0 1 2 0 0 0 1 0 1 1 1 1 1 0 0 0 0 0 1 0 0 1 1 0 0 1 0 0 0 0 1 0 0 0 0 0 0 0 0 0 0 0 1 1 0 0 0 0 0 0 0 1 0 0 0 0 0 2 1 0 1 0 0 1 1 0 0 0 0 0 0 0 0 0 1 0 1 1 0 1 1 2 0 0 0 1 1 1 2 1 0 1 1 1 0 0 0 1 1 1 2 1 0 1 0 2 0 1 1 0 1 2 1 0 0 0 2 1 0 0 0 1 0 1 1 0 0 0 0 2 2 0 1 0 1 1 0 1 0 2 1 1 0 1 0 0 1 0 2 0 0 1 0 1 1 1 0 0 0 1 1 2 0 1 1 0 0 0 0 0 0 1 0 0 1 0 2 0 0 2 0 0 0 0 0 0 0 0 0 0 0 0 0 1 0 0 0 2 2 0 0 1 2 2 1 1 1 0 0 1 1 0 1 0 0 0 2 2 1 1 1 0 1 1 0 0 1 1 1 0 0 2 2 2 0 0 2 1 2 2 2 2 0 1 1 0 0 1 0 1 0 2 1 0 0 1 0 0 1 1 1 0 1 2 0 0 1 1 1 2 2 0 2 0 2 2 0 2 2 1 1 1 0 0 1 2 0 0 0 1 0 0 1 0 1 0 1 1 0 1 1 0 0 0 2 0 0 0 2 0 0 0 1 1 0 1 0 1 1 1 1 1 2 0 0 0 0 0 0 1 0 2 1 2 2 0 1 0 0 0 1 0 0 0 0 1 0 0 1 1 2 0 0 1 0 0 1 1 2 1 1 0 0 1 0 0 0 0 0 0 0 0 0 0 0 0 1 0 1 1 1 1 0 0 1 0 0 2 0 0 0 0 0 1 0 1 0 2 1 0 0 0 0 0 2 0 1 0 0 1 2 1 0 0 1 1 2 0 1 1 1 0 1 0 0 0 0 0 0 1 0 2 0 0 0 0 1 2 0 1 1 0 0 2 1 0 0 0 0 0 0 0 0 0 2 1
3 1 0 0 0 0 0 1 0 1 0 1 0 0 0 0 0 1 0 2 0 0 0 0 0 0 0 2 2 1 0 1 1 1 2 0 2 0 0 0 1 1 0 0 2 0 1 0 0 1 1 2 0 0 1 0 2 1 1 2 0 0 0 0 0 0 0 1 0 0 0 0 2 0 1 2 1 1 1 1 1 0 1 1 1 0 0 1 1 1 0 1 0 2 0 0 1 0 0 0 1 2 1 1 2 0 2 1 1 1 0 1 0 0 0 0 0 0 0 0 2 0 2 0 0 1 0 0 0 0 1 0 0 0 0 0 0 0 0 1 0 2 0 0 0 1 1 0 0 1 0 0 0 0 0 0 0 0 0 2 0 2 2 2 0 1 1 0 1 2 1 0 1 1 1 0 2 1 0 0 0 0 1 0 0 0 1 0 0 0 0 1 2 0 0 2 1 0 0 1 1 1 0 1 1 1 1 0 0 0 1 0 0 0 1 1 1 0 2 0 0 0 2 0 0 1 1 0 0 0 0 0 1 0 1 1 1 2 2 2 0 0 2 2 0 2 0 0 0 0 0 1 0 0 0 0 2 0 0 0 0 0 0 0 0 0 0 0 0 0 0 2 1 0 0 0 2 1 2 0 0 1 1 1 1 1 1 1 0 2 1 0 0 1 1 0 2 0 0 2 1 0 1 1 1 0 0 2 1 0 1 1 2 1 1 1 2 1 0 0 0 2 0 0 2 0 2 1 0 0 2 2 1 0 0 0 0 1 1 2 1 1 1 0 0 0 1 0 1 0 0 0 2 0 2 0 0 0 0 2 0 2 1 1 0 1 0 1 1 0 0 2 0 2 0 0 1 2 1 1 1 2 0 1 0 2 0 0 0 0 0 1 1 0 1 1 2 1 0 0 0 0 0 0 0 0 0 1 0 0 0 0 0 0 1 0 1 1 0 0 0 2 0 0 1 1 2 0 0 0 0 0 0 0 0 0 1 2 0 0 0 0 2 0 0 2 1 2 2 0 0 1 1 1 1 0 1 2 1 2 2 2 0 0 0 0 0 1 1 1 1 0 2 1 1 1 0 0 0 1 2 2 1 0 2 1 0 0 2 0 2 2 0 1 1 0 1 1 1 0 0 2 2 0 2 1 1 0 0 1 0 1 0 0 1 1 0 1 0 2 2 2 1 1 0 1 0 1 0 1 1 0 0 0 1 0 2 0 1 1 1 0 0 0 0 2 0 1 1 0 0 1 0 0 1 1 0 0 0 0 0 0 0 1 0 0 0 0 0 1 0 2 2 0 2 0 2 2 2 0 2 0 1 1 0 0 1 0 1 0 0 0 0 1 1 0 1 0 0 0 0 2 0 2 2 0 2 0 0 0 2 0 1 1 1 1 1 0 0 0 1 0 1 1 0 0 2 2 0 0 0 0 0 2 1 0 0 0 1 0 0 0 1 1 1 0 0 2 0 0 1 2 0 1 1 1 1 2 2 0 0 0 1 2 0 2 0 0 2 0 1 0 0 1 1 2 2 0 1 1 0 0 0 1 1 0 1 1 1 2 0 0 0 0 0 0 0 1 0 2 1 1 0 0 1 1 2 2 0 0 0 0 0 0 0 1 0 1 1 0 1 0 1 0 0 2 0 0 1 0 0 0 1 0 1 1 1 0 0 1 0 0 0 0 0 1 0 0 0 0 0 0 0 0 0 1 0 0 2 0 0 0 2 2 1 1 1 0 2 2 2 0 0 1 1 0 0 0 1 2 0 0 2 2 2 2 2 2 0 0 2 0 0 2 0 2 0 1 0 1 0 2 0 0 1 0 1 1 0 2 0 0 1 1 1 2 2 1 1 0 1 1 0 2 2 1 0 0 0 0 0 1 1 1 0 1 0 1 1 1 0 1 2 2 0 2 2 0 1 0 1 1 1 0 1 0 1 0 0 0 1 0 0 0 0 0 1 0 1 2 1 0 0 1 0 2 0 0 1 1 2 0 2 0 0 1 0 2 0 0 0 2 0 1 2 2 2 0 0 0 0 1 2 1 2 2 0 1 1 1 0 0 0 0 1 1 0 1 1 1 0 1 2 0 2 0 0 0 0 1 0 2 0 2 0 0 0 0 0 0 1 0 1 1 0 0 0 1 1 0 2 0 2 0 0 0 0 1 0 0 1 0 1 0 0 0 0 1 2 1 1 0 0 0 1 0 0 1 1 0 0 1 1 2 0 0 0 0 0 2 1 0 0 0 0 0 0 0 0 0 2 2
4 0 0 1 0 0 0 1 0 0 0 0 1 0 0 0 0 1 2 0 1 1 1 2 0 0 0 0 2 1 1 1 0 1 1 0 2 2 0 0 0 0 0 0 1 0 0 0 0 1 1 2 0 0 1 1 0 1 0 1 0 0 0 1 1 0 1 0 0 0 1 1 1 0 1 1 0 1 1 1 0 0 1 1 1 1 0 0 0 1 0 0 2 1 1 1 0 2 0 2 0 2 1 0 2 0 2 2 0 2 0 0 0 2 2 2 0 0 0 0 1 0 2 1 0 1 0 1 0 1 2 1 0 1 2 1 1 0 0 1 0 2 1 0 0 1 0 0 1 1 1 0 0 0 0 0 1 1 0 2 2 0 1 2 1 2 2 0 1 1 0 0 0 2 2 1 2 0 0 1 1 1 0 1 1 1 1 1 1 0 0 2 1 0 1 0 0 0 0 0 0 0 0 2 2 1 1 0 0 0 0 0 0 1 1 0 0 1 2 0 1 1 1 1 1 0 0 2 0 0 0 0 0 0 0 0 0 2 2 2 0 0 2 2 0 2 0 0 0 0 0 0 0 1 0 0 0 0 0 0 0 0 0 0 1 0 1 0 0 0 0 1 1 1 1 0 0 1 1 0 1 0 1 2 2 0 2 1 1 2 1 1 1 1 1 0 2 0 0 1 0 0 0 0 0 0 0 2 0 0 0 0 1 2 1 0 1 0 0 0 0 1 1 1 2 0 1 0 1 1 1 1 0 0 0 0 0 1 1 2 0 2 2 0 0 0 2 0 2 1 1 0 2 0 1 0 0 0 0 1 0 1 1 0 1 0 0 1 1 0 0 2 1 2 1 1 2 1 1 1 1 0 0 0 0 1 0 0 0 0 0 1 1 0 2 2 2 0 0 0 0 0 0 2 1 1 0 0 0 0 0 1 0 0 2 0 0 0 1 1 1 1 1 2 2 2 1 0 0 1 2 1 1 1 1 0 1 1 0 0 0 0 2 0 0 2 1 2 2 1 0 0 0 1 2 0 2 1 1 1 1 1 0 0 0 2 2 1 2 1 1 0 1 1 2 0 1 0 0 2 2 1 0 0 2 0 0 1 2 0 1 2 0 1 0 0 2 0 1 0 0 2 2 1 1 1 1 0 1 1 1 1 0 1 0 2 2 2 0 1 1 2 2 2 0 1 0 2 0 2 0 2 2 1 0 1 1 0 0 0 1 1 0 1 1 1 0 0 1 0 0 0 0 0 2 0 2 0 1 1 1 0 0 1 1 0 0 2 2 0 0 2 1 0 1 0 1 2 2 2 0 0 2 2 0 0 2 1 1 0 1 1 0 0 0 0 1 1 0 0 1 0 0 2 2 0 2 1 0 2 0 0 0 0 0 0 0 1 0 0 0 0 0 0 0 0 2 0 0 0 1 1 0 2 0 1 0 0 2 1 2 0 0 1 1 1 2 1 1 0 0 1 1 2 0 1 1 2 2 1 1 0 1 0 1 0 0 1 1 1 1 0 0 0 0 2 2 0 2 0 0 0 0 2 1 2 1 2 1 1 0 0 0 1 0 1 0 0 0 0 0 0 0 0 2 2 0 2 0 0 2 2 0 1 0 1 0 1 1 0 1 0 0 0 0 1 0 0 1 1 1 1 0 0 0 0 2 1 0 2 1 1 0 0 0 1 0 0 0 0 0 0 1 0 0 0 0 0 1 0 0 0 2 1 1 0 0 0 2 2 1 0 1 0 0 1 0 1 1 2 1 1 1 1 1 1 0 2 0 2 0 0 1 1 1 0 0 1 0 0 0 2 0 0 0 0 2 1 0 2 0 0 1 1 1 2 2 1 2 0 1 2 0 1 1 2 1 0 0 1 0 0 1 1 0 2 0 0 0 0 0 0 0 0 0 0 0 0 0 0 2 0 0 0 2 0 0 1 0 0 0 0 0 0 0 2 2 1 0 1 1 1 1 0 0 2 0 1 2 1 1 1 1 1 0 1 0 1 0 1 1 2 0 0 2 2 2 0 0 0 0 2 2 2 2 0 1 1 0 2 0 0 0 0 1 1 0 0 2 1 1 1 2 1 0 1 0 2 0 0 0 2 1 2 0 0 1 0 0 1 0 0 2 0 1 1 0 0 1 0 1 0 2 0 1 0 0 0 0 0 1 1 2 0 1 2 1 0 1 0 0 0 1 0 0 1 0 1 0 0 0 0 1 1 0 0 0 0 0 2 0 0 1 2 1 0 0 0 0 0 0 0
5 1 0 0 0 0 0 1 0 1 0 1 0 1 0 0 0 2 0 1 0 0 0 2 0 0 0 0 2 0 2 0 2 2 0 0 0 1 0 1 2 1 1 0 1 0 0 0 0 1 1 1 1 0 0 2 0 0 1 2 0 1 1 0 0 0 0 1 0 1 1 2 2 1 2 2 0 0 0 1 0 0 0 0 1 0 0 1 1 2 1 1 0 2 0 0 0 2 2 0 1 2 0 1 2 1 2 1 1 1 0 2 1 1 1 1 1 0 0 0 2 0 1 0 1 1 0 1 0 1 1 1 0 1 1 1 0 0 0 0 1 1 0 0 0 0 0 0 2 2 2 0 0 0 0 0 0 0 0 2 2 2 2 2 2 2 1 0 1 1 0 0 1 0 0 1 2 0 0 0 0 0 0 0 0 0 0 2 2 2 2 2 1 1 1 2 0 0 0 2 2 2 0 0 0 2 2 2 2 0 0 0 2 0 1 0 1 1 2 0 0 0 2 0 0 1 1 0 0 0 0 0 0 0 0 0 0 2 2 2 0 0 0 0 0 2 2 0 0 0 0 1 0 1 0 0 1 1 0 0 0 0 0 0 0 0 0 0 0 0 1 1 0 1 1 1 0 1 2 0 0 0 1 1 1 0 1 2 1 2 1 1 1 1 1 0 2 1 0 1 0 1 2 2 2 0 1 1 0 0 0 1 2 2 2 0 2 0 1 0 0 2 1 0 0 0 0 0 1 1 2 1 1 0 0 0 0 1 0 1 0 0 1 0 0 0 1 0 1 1 0 0 2 1 1 0 1 0 0 2 0 2 2 1 1 0 0 1 1 0 0 2 0 2 1 1 1 2 1 2 2 1 0 0 1 0 0 0 0 0 0 1 0 0 2 0 1 1 0 0 0 0 0 2 1 0 0 1 0 0 0 0 1 0 1 0 0 0 0 0 0 2 0 0 1 1 2 1 0 1 1 1 2 2 2 0 0 1 0 1 0 0 2 0 2 1 1 1 2 2 0 1 2 2 2 2 0 1 1 1 1 1 1 1 0 1 1 2 1 1 1 0 2 0 0 1 0 0 0 0 2 2 1 1 2 1 0 0 2 0 1 2 0 2 2 0 2 1 1 1 0 2 1 1 1 0 2 0 0 1 0 1 0 0 1 0 0 2 0 1 1 2 1 1 0 0 0 1 0 2 1 1 2 1 2 0 1 0 2 0 2 0 0 2 2 2 0 1 1 0 0 0 1 0 1 1 1 0 1 0 1 0 0 1 0 0 0 0 0 1 0 0 1 0 1 0 1 1 1 1 1 0 2 2 0 0 2 0 2 1 1 0 1 1 0 0 1 0 0 0 0 2 0 1 1 0 0 2 0 0 1 1 1 1 1 1 1 1 1 0 1 0 0 1 0 0 2 0 0 0 1 1 1 2 2 2 0 1 2 2 0 0 0 1 0 1 1 1 0 0 2 0 0 0 2 0 2 2 2 1 0 1 1 0 1 1 0 0 1 1 1 0 1 0 0 2 1 2 0 2 0 0 0 2 1 2 1 1 0 1 0 0 0 0 0 0 0 0 0 0 0 0 0 0 2 2 1 1 0 0 1 1 0 0 0 0 0 1 1 0 1 0 1 0 0 1 0 1 1 1 1 1 1 0 1 1 1 0 0 1 0 0 0 0 0 2 0 0 0 0 0 0 2 0 1 0 1 0 1 0 0 0 2 1 0 1 1 0 2 2 1 1 2 0 0 0 0 1 1 1 0 1 0 0 0 2 0 2 1 1 1 1 2 2 0 0 1 2 0 0 0 1 0 0 1 0 2 1 0 2 0 0 0 0 1 1 1 0 0 0 2 1 0 2 1 1 1 1 0 1 0 1 1 1 0 2 0 0 0 0 1 0 0 0 0 0 0 0 0 0 1 0 1 1 1 0 1 0 1 1 1 0 0 0 0 0 1 1 2 1 1 1 0 1 0 1 0 0 1 1 2 0 1 1 0 1 0 1 0 1 0 2 0 0 1 1 2 0 0 1 1 1 1 0 2 2 0 0 0 1 0 0 0 0 0 0 0 1 2 1 0 2 2 2 0 1 1 2 0 0 0 0 0 1 1 0 0 1 0 0 0 1 1 1 1 1 0 1 1 1 2 0 1 0 1 0 1 0 0 0 2 0 1 0 2 2 2 1 2 0 1 0 0 0 0 1 0 2 0 0 0 0 0 0 0 0 0 0 0 2 1 0 0 0 0 1 0 0 0 0 2 2
6 0 0 0 0 0 0 1 0 2 0 0 0 1 0 0 0 0 2 0 1 1 0 2 0 0 0 0 1 1 1 0 2 1 1 0 2 1 0 0 1 1 1 0 0 0 0 0 0 0 0 1 2 1 0 1 0 0 2 1 1 1 0 1 0 0 0 0 0 1 0 1 2 0 2 2 0 0 0 0 0 0 0 0 1 0 0 0 0 2 0 0 0 0 0 0 0 2 0 1 1 2 0 0 2 1 2 2 0 2 0 2 1 2 2 2 1 0 1 0 1 0 2 1 0 1 0 1 0 1 1 2 0 0 0 0 0 0 0 0 0 2 0 0 0 0 0 0 0 1 1 0 0 0 0 0 0 1 0 1 1 1 1 2 2 2 2 1 0 1 1 2 0 1 1 0 1 1 1 0 0 1 0 0 2 2 0 2 0 0 0 2 2 0 1 1 1 0 0 2 2 2 0 1 1 2 2 0 2 0 2 0 1 0 2 1 1 0 2 0 0 0 2 0 0 1 1 1 0 0 0 0 1 1 1 0 0 2 2 0 1 1 2 1 0 2 0 0 0 0 0 0 0 1 1 1 2 2 0 1 1 1 1 1 0 0 0 0 0 0 1 1 0 1 0 0 0 0 2 0 0 0 1 1 2 1 1 2 2 2 2 1 2 2 2 0 2 0 0 1 1 0 1 1 0 1 2 2 1 0 1 2 1 2 0 0 0 0 0 0 1 2 1 0 0 0 0 0 1 1 2 0 2 0 0 0 0 0 0 0 0 1 2 0 0 0 2 0 0 0 0 1 2 0 1 0 0 0 0 2 0 1 2 1 2 0 0 1 2 1 1 1 1 2 0 0 2 1 1 2 2 2 0 0 1 1 0 1 1 1 1 1 0 0 1 0 0 0 1 1 1 1 0 1 1 0 0 0 0 0 0 0 0 1 1 0 0 0 0 1 0 1 1 1 2 2 0 1 1 2 2 1 0 0 0 1 1 1 0 0 0 0 1 1 2 2 1 1 1 1 0 0 0 0 0 0 0 2 2 1 1 1 0 0 0 2 2 1 2 0 0 0 1 2 0 2 0 0 0 1 2 1 0 0 2 0 0 0 2 0 0 2 0 1 0 0 2 1 2 0 2 1 1 0 1 2 2 0 0 1 0 1 0 1 0 2 1 2 0 1 1 2 2 2 0 0 0 0 0 1 1 0 0 0 1 0 2 0 1 0 1 0 0 1 2 0 0 2 2 0 0 1 0 1 2 0 0 0 0 0 0 0 1 0 1 1 1 0 1 0 0 0 1 0 1 0 1 1 1 1 0 0 2 2 0 0 2 0 1 0 1 1 1 0 1 0 0 1 0 0 0 1 0 2 2 0 0 0 1 1 2 0 1 1 1 1 1 0 0 0 0 0 1 1 0 0 1 0 0 0 0 0 0 2 0 0 0 0 2 0 1 0 0 0 1 1 2 1 0 0 1 1 1 2 1 1 1 2 2 1 0 1 1 2 0 1 0 0 0 1 2 0 1 0 1 1 1 0 2 0 0 0 0 1 0 1 2 0 0 2 0 0 1 0 1 0 0 1 0 1 1 0 0 1 2 2 1 1 0 0 1 0 0 0 0 1 0 2 0 0 0 0 0 0 0 0 0 1 0 0 0 0 0 0 1 1 1 0 0 0 0 0 0 0 0 0 0 0 0 0 0 0 1 0 0 0 1 0 2 0 0 0 2 0 1 1 1 1 1 1 2 0 2 0 0 0 0 2 2 2 1 1 0 0 1 2 0 2 1 1 1 1 1 2 0 1 1 1 0 0 0 1 0 0 1 1 0 0 0 2 0 0 0 0 1 2 1 0 2 0 2 2 0 2 2 1 1 1 0 0 0 1 1 1 0 1 0 0 0 0 0 1 1 1 0 1 1 0 0 0 2 0 1 0 2 0 0 0 1 2 0 0 0 0 0 0 2 1 2 1 0 0 0 0 0 2 0 0 1 0 1 1 2 0 0 0 1 2 0 0 1 1 0 0 2 2 2 0 0 1 1 1 2 2 2 1 1 1 1 0 1 0 0 0 2 0 0 1 0 0 0 0 2 0 0 0 0 0 0 1 0 2 1 2 0 0 0 1 0 0 0 0 1 1 0 1 0 0 1 1 1 0 2 0 1 0 0 1 0 0 1 1 1 0 1 1 1 0 1 0 0 0 0 0 0 1 1 0 2 0 0 0 0 1 0 0 0 0 1 1 0 0 0 0 0 0 1 1 1 1 2 0
7 0 0 0 0 0 0 1 0 1 0 1 0 1 0 1 1 1 1 1 1 1 1 1 0 0 0 0 1 2 0 1 0 0 2 0 2 1 0 0 1 1 1 1 1 1 1 0 0 0 0 1 2 1 0 1 0 1 2 0 2 2 0 0 0 0 0 1 0 0 0 1 2 0 1 2 1 1 1 0 1 0 0 0 1 0 0 0 0 2 0 0 0 1 0 0 1 2 1 1 1 1 2 0 2 0 2 1 0 2 0 1 1 1 1 1 1 1 1 0 2 0 1 0 1 1 0 2 1 1 1 0 0 0 1 0 0 0 0 1 2 0 0 0 0 2 0 0 0 0 0 0 0 0 1 0 2 0 1 1 0 0 2 2 1 1 2 1 0 1 1 0 0 1 1 0 2 0 0 0 0 0 0 0 1 1 0 1 1 0 1 2 0 0 0 2 0 0 2 0 0 0 0 1 1 1 1 1 1 0 1 0 1 0 2 2 1 0 2 0 1 1 2 0 0 0 0 1 0 0 0 0 0 0 0 0 0 0 0 0 0 0 2 2 0 2 0 0 0 0 0 1 1 0 0 0 1 0 0 0 0 0 1 0 0 0 0 0 1 1 1 1 0 2 0 0 1 0 1 0 1 1 0 1 2 0 2 2 0 2 1 0 0 2 2 0 1 1 0 1 1 0 1 1 0 0 0 1 1 0 1 1 1 0 2 0 1 0 0 0 0 2 2 1 2 0 0 0 1 1 2 1 1 0 0 0 0 1 1 1 1 1 2 1 0 0 1 0 1 1 1 0 1 0 0 1 0 0 0 1 0 1 1 0 1 0 0 1 1 0 0 2 0 2 0 0 0 2 0 2 1 1 0 0 0 1 0 0 0 0 1 2 2 0 2 2 2 1 0 0 0 0 0 2 1 1 0 0 0 0 0 0 0 0 1 0 1 1 0 1 1 2 0 1 0 1 1 1 0 1 2 1 0 1 1 2 1 2 0 1 1 0 2 0 1 2 2 1 1 0 0 0 0 1 0 0 0 2 2 1 1 1 0 1 0 1 1 2 2 1 1 0 2 2 1 0 1 2 2 0 0 2 2 1 1 1 0 1 2 0 2 2 1 1 0 0 0 1 2 0 1 2 1 0 1 0 1 0 0 2 0 0 0 0 0 0 0 2 0 0 0 2 2 2 0 0 0 1 1 2 0 1 0 0 0 1 2 0 2 1 0 1 0 1 1 1 0 0 0 0 1 1 0 0 2 0 1 0 2 0 0 0 0 0 0 1 1 2 2 0 2 1 1 0 0 0 2 1 0 0 0 0 1 0 1 1 1 0 2 2 1 0 0 0 0 1 0 0 0 0 0 2 1 1 0 0 0 0 0 1 0 0 0 1 0 1 0 0 0 0 0 0 0 0 0 0 2 2 0 0 0 1 0 2 2 1 0 1 2 2 0 0 0 0 1 1 2 1 0 0 0 2 1 1 1 0 1 1 1 0 0 0 1 1 1 0 1 1 1 0 0 0 0 0 0 1 1 1 0 1 1 0 0 1 1 1 0 2 1 1 0 0 0 0 0 0 0 1 0 1 1 1 0 0 2 2 1 2 0 0 2 2 0 0 0 1 0 1 2 0 0 0 0 1 0 0 1 0 0 0 0 0 0 0 1 1 1 1 0 1 0 1 1 0 2 0 0 1 0 0 0 0 0 0 0 0 1 0 1 0 0 0 2 2 1 1 1 0 0 0 0 0 2 0 0 0 0 0 0 0 0 2 1 1 1 2 1 1 0 2 0 1 1 1 0 0 1 1 1 1 0 0 0 0 1 1 1 0 0 2 0 0 1 1 0 2 1 1 1 1 1 2 0 1 1 1 0 0 0 0 0 0 1 2 1 2 0 0 0 0 0 0 1 0 0 0 0 0 0 0 1 0 1 0 1 0 1 0 0 0 1 0 0 0 0 2 1 1 2 1 1 0 0 1 0 0 0 0 1 0 0 1 2 0 0 0 0 2 0 0 1 1 1 1 2 2 2 0 0 0 0 1 2 2 2 0 0 0 0 2 0 0 0 0 0 0 0 1 2 2 0 2 2 0 2 2 0 0 0 0 1 1 0 2 0 0 0 0 0 0 0 1 0 1 0 0 0 0 0 0 2 0 1 0 1 0 1 0 0 0 2 0 1 0 1 1 2 0 1 0 0 0 0 0 0 0 0 0 2 0 0 0 1 1 0 1 0 0 0 2 2 0 0 1 1 0 0 0 0 0 1 1
8 0 0 0 0 0 0 2 0 1 0 0 1 0 0 0 0 2 0 2 0 0 0 2 0 1 1 0 2 1 1 2 1 0 2 1 2 2 0 0 1 1 1 1 2 0 1 0 0 0 0 2 0 0 1 1 1 0 0 0 1 2 0 2 0 0 0 1 0 1 1 1 2 0 1 2 1 2 2 1 1 0 2 2 0 0 0 0 0 2 0 0 0 2 0 0 0 1 1 0 0 2 0 0 2 2 2 2 0 2 0 2 0 0 0 0 0 0 1 0 2 0 2 0 0 2 0 2 1 1 1 0 0 0 0 0 0 0 0 1 0 2 0 0 0 1 0 0 1 1 1 0 1 2 0 0 1 0 0 0 0 0 2 2 2 2 0 1 0 1 0 0 1 1 2 1 1 0 1 0 1 1 0 1 1 1 1 1 1 0 0 1 2 1 1 2 1 0 0 0 0 0 1 0 0 1 2 1 0 0 0 0 1 1 1 1 1 1 2 0 1 1 2 0 1 1 0 2 0 0 0 0 0 0 0 0 0 2 2 2 0 0 2 1 0 1 0 0 0 0 0 1 0 0 0 0 0 2 1 1 0 1 0 0 0 0 0 1 2 0 0 1 1 0 0 0 0 1 1 0 1 0 1 2 2 0 2 1 0 2 1 0 2 2 2 0 2 1 1 1 0 0 1 1 0 0 1 2 0 0 0 1 2 1 1 0 1 1 0 0 0 1 1 0 0 0 0 0 2 2 2 0 1 1 0 1 1 1 0 0 0 0 2 0 0 0 1 0 2 1 1 0 2 1 1 0 1 1 0 1 0 2 1 1 0 0 0 1 2 1 1 1 1 2 0 0 0 2 0 1 0 2 0 0 0 1 0 0 0 0 0 0 1 0 1 0 0 1 1 1 1 1 0 1 1 0 0 1 1 1 1 1 0 1 1 1 0 0 1 0 0 0 0 1 1 1 1 0 0 0 0 0 0 1 0 2 0 0 1 0 1 0 2 0 1 2 2 1 1 1 0 0 0 1 1 0 1 2 1 1 1 1 1 1 0 1 1 1 2 1 0 0 2 2 0 1 0 0 0 0 1 2 2 1 1 1 0 1 2 1 1 1 1 1 1 0 1 0 1 0 1 1 2 2 2 0 2 0 0 1 0 1 0 0 0 2 0 1 0 2 2 1 2 1 0 1 1 0 1 1 1 0 0 0 0 1 1 0 0 1 1 0 0 2 2 1 0 1 1 0 0 0 0 0 2 0 0 1 0 0 1 0 0 1 0 0 0 0 0 1 0 1 1 0 1 0 2 1 1 1 0 0 2 1 1 1 1 1 1 0 1 1 0 2 1 1 0 0 0 0 0 1 0 2 2 0 0 1 0 0 1 0 0 2 0 2 0 1 0 0 0 0 1 1 0 0 2 2 0 0 0 1 0 1 2 0 0 1 2 2 0 0 0 1 0 2 2 1 0 0 0 2 0 1 1 0 1 1 0 0 0 0 1 1 0 1 0 0 2 0 1 0 1 0 0 2 0 0 2 0 1 1 1 1 1 2 0 0 0 2 1 1 0 0 1 0 1 2 0 1 0 1 0 1 1 2 1 2 0 0 0 0 0 0 0 0 0 2 0 0 0 0 0 1 0 0 1 0 0 0 0 0 1 0 1 1 1 0 0 1 0 0 0 0 0 1 0 1 1 1 1 1 1 0 1 0 0 0 1 0 0 0 1 0 0 1 0 0 2 2 0 0 0 1 1 1 0 2 2 2 0 0 0 0 1 2 0 1 0 2 0 1 1 1 0 0 0 1 0 0 0 1 0 0 1 0 1 1 0 2 0 0 1 1 1 2 2 0 0 0 1 0 0 2 2 2 2 1 1 0 0 2 0 0 0 2 0 0 0 0 0 0 2 1 0 1 1 0 0 0 2 0 0 0 1 0 1 0 0 0 0 0 1 0 1 0 1 1 2 0 0 0 0 0 0 2 0 1 2 1 1 0 0 0 0 0 0 2 1 0 0 2 0 0 2 2 2 0 0 0 0 1 2 2 2 0 1 1 0 1 0 0 0 0 0 0 0 0 2 0 0 2 2 1 2 2 0 2 0 0 1 1 0 0 2 0 0 1 0 1 0 2 1 1 1 1 0 2 1 0 1 0 0 0 1 0 2 1 0 1 1 0 1 0 0 0 0 0 2 0 0 1 0 0 0 2 0 0 2 0 0 1 0 1 0 0 0 0 0 0 0 1 0 2 1 1 0 0 2 0 0 0
9 0 1 0 0 1 1 2 0 2 0 0 0 0 0 0 0 1 0 2 0 0 0 2 0 0 0 0 2 1 1 1 0 0 2 0 2 2 0 0 1 1 1 1 1 1 1 0 0 0 0 1 0 0 0 2 0 0 1 0 1 2 0 1 1 1 1 0 1 1 0 1 2 0 0 2 2 2 2 2 0 0 0 0 1 0 0 2 2 2 2 1 2 0 0 0 0 0 0 0 2 2 0 2 2 0 2 0 2 0 0 2 1 1 1 1 0 0 0 0 2 0 2 2 0 0 0 2 1 1 1 0 0 1 1 0 0 0 0 2 0 2 0 0 0 1 2 0 0 1 1 0 0 0 0 0 0 0 0 0 0 0 1 2 1 2 1 2 0 0 0 1 0 2 2 1 2 0 0 0 0 0 0 1 1 1 1 2 1 0 0 2 2 2 2 2 1 0 1 1 1 1 0 1 1 1 2 0 1 0 0 1 1 0 1 1 0 0 2 0 1 1 1 1 1 0 0 2 0 0 0 0 1 1 1 0 0 2 1 1 0 0 2 1 1 2 1 0 0 0 0 1 0 0 0 0 0 2 0 0 0 0 0 0 1 0 0 2 1 0 1 0 0 1 1 0 0 1 2 0 1 0 1 2 1 0 2 2 0 2 2 0 0 2 1 0 1 0 0 1 0 0 1 1 0 0 1 2 0 0 0 1 2 1 1 0 1 0 1 0 1 2 0 1 1 0 0 0 1 1 2 1 0 0 0 0 0 2 0 0 0 1 0 0 0 0 1 0 1 1 2 0 2 1 1 0 1 0 0 1 1 2 2 1 1 0 0 2 2 0 0 2 1 2 0 0 1 0 1 2 2 2 0 0 0 1 0 1 1 1 1 2 0 0 2 0 0 1 0 2 1 2 0 0 0 0 1 0 0 0 0 0 0 1 1 0 1 0 0 0 0 1 0 1 2 1 1 1 0 1 1 1 0 1 1 1 0 1 0 1 1 0 0 0 1 2 2 2 2 0 0 0 0 0 0 0 0 2 1 2 2 2 1 1 0 1 2 1 1 1 1 0 1 1 0 1 0 0 0 0 1 1 1 1 2 0 0 0 1 0 0 1 1 1 1 0 1 0 1 0 1 1 2 2 2 0 2 1 0 1 0 1 0 0 1 0 0 2 0 1 1 2 2 2 2 0 0 1 0 1 1 2 0 0 1 1 1 0 0 1 1 0 0 2 2 1 0 1 1 0 0 1 0 0 2 1 1 0 1 0 1 0 0 0 0 0 0 0 0 2 0 0 0 0 0 0 1 1 1 0 0 0 2 1 1 1 2 0 0 0 0 0 0 2 0 1 0 1 0 0 1 1 0 2 0 0 2 2 0 1 1 0 1 2 1 2 1 2 2 0 0 0 0 1 0 0 2 1 0 0 0 0 0 0 2 0 1 0 2 1 0 1 0 0 1 0 2 1 0 0 1 2 0 1 0 0 2 2 2 0 0 0 2 1 1 0 0 0 0 0 0 2 0 0 0 2 2 0 2 0 2 0 1 2 1 2 0 1 0 1 0 0 0 0 0 0 0 1 0 0 0 0 0 0 2 2 1 1 1 1 0 0 0 0 1 2 0 1 2 0 0 0 0 1 1 0 1 0 1 1 1 1 0 0 0 0 0 2 0 2 0 2 0 0 0 0 0 1 1 1 1 1 0 0 0 0 0 1 1 0 0 0 2 0 0 1 1 0 1 1 0 0 0 0 0 0 0 1 1 1 0 1 1 1 2 1 1 1 0 2 0 1 1 2 0 1 1 1 1 0 1 0 0 1 0 0 0 1 0 1 0 0 0 0 0 2 0 0 1 0 2 1 0 2 2 1 1 1 0 0 1 2 1 0 1 2 0 0 1 1 0 0 1 0 0 0 0 0 0 0 2 0 0 0 2 0 0 0 0 0 0 0 1 1 2 0 1 0 1 1 0 0 0 1 0 1 0 1 2 2 2 0 2 0 0 0 1 2 1 0 1 2 0 0 2 2 2 0 1 1 0 2 2 1 1 2 0 2 0 1 0 0 0 0 0 0 0 2 1 1 0 2 2 1 0 0 1 1 1 0 1 1 0 1 0 0 0 0 0 0 1 2 2 2 2 0 0 1 1 0 1 0 0 0 1 0 2 1 0 0 2 0 1 0 0 0 0 0 2 0 0 2 0 1 0 0 2 2 0 0 0 0 2 2 0 0 0 1 0 2 0 1 0 0 0 0 0 0 1 0 2 2
10 1 0 0 0 0 0 1 0 1 1 1 0 1 0 0 0 2 0 1 0 0 0 2 0 0 0 0 2 2 0 1 2 2 0 0 0 1 0 0 2 2 0 0 1 0 0 0 1 0 0 0 2 0 0 0 1 0 1 0 0 2 0 2 1 1 1 1 0 0 0 1 2 0 1 2 1 1 1 0 1 0 0 1 1 0 0 1 1 1 0 0 1 2 1 0 1 0 0 0 2 2 0 1 1 1 1 1 1 1 0 0 1 1 1 1 1 0 2 0 2 1 2 1 0 1 0 0 0 0 0 0 0 0 0 0 0 0 0 0 1 1 0 0 0 0 0 0 1 2 2 1 1 1 1 0 1 2 0 1 0 0 2 2 1 2 0 0 0 1 1 1 2 0 2 2 0 0 0 1 1 1 1 1 1 0 1 1 1 0 0 1 1 1 1 2 2 0 0 1 1 1 0 2 2 0 2 0 0 0 0 1 0 0 2 1 2 1 1 1 1 1 1 1 1 0 0 0 0 0 1 1 0 0 0 0 0 2 1 1 1 0 1 2 0 2 0 0 0 0 0 0 0 0 1 1 1 2 1 0 0 0 0 0 1 0 1 0 1 1 0 1 0 0 1 1 0 1 1 0 1 0 0 2 2 0 1 0 0 1 0 2 1 1 1 0 1 0 0 2 1 0 0 0 0 0 1 2 0 0 0 0 1 0 2 0 2 0 0 0 1 1 1 1 1 0 0 0 1 1 1 1 1 1 0 1 0 0 0 2 0 0 1 0 0 1 0 0 1 2 2 0 2 1 1 0 1 0 0 1 0 1 1 1 0 1 0 2 2 0 0 2 0 2 0 0 2 1 0 2 1 0 0 1 2 0 0 1 1 1 2 2 1 2 2 2 2 2 0 0 0 0 0 0 0 0 0 2 0 0 0 0 0 0 2 0 0 1 0 0 0 2 1 0 1 2 0 0 0 0 1 0 0 0 0 1 1 1 0 0 0 0 1 1 2 1 1 1 2 0 0 0 0 0 0 0 0 1 0 0 0 0 0 0 0 1 1 2 1 2 2 0 2 1 1 1 0 0 0 0 1 1 1 0 1 1 0 0 2 0 1 2 1 0 1 0 0 0 1 0 0 2 1 1 1 0 2 0 0 1 0 1 0 0 1 1 0 2 0 0 1 2 2 2 1 1 1 2 0 2 1 1 1 0 1 0 1 0 1 0 1 1 0 1 1 0 0 1 1 0 0 0 0 0 2 0 0 0 0 0 0 0 0 0 0 1 1 2 2 0 0 1 1 0 1 0 1 1 1 1 0 0 0 0 0 0 0 1 0 0 0 0 0 2 0 1 0 0 0 0 0 1 0 2 2 1 0 1 0 1 0 0 0 0 0 0 0 1 1 0 0 0 0 0 0 0 2 1 0 0 0 0 0 2 1 1 1 1 2 2 1 1 0 2 0 1 1 1 1 0 1 2 0 0 2 0 1 2 2 0 0 0 1 1 1 1 1 0 0 1 2 0 0 1 1 2 2 0 2 0 0 0 0 1 1 1 0 0 0 1 0 0 1 1 2 0 0 2 0 2 0 2 0 0 0 0 1 1 0 0 0 0 0 0 0 0 0 2 0 0 0 0 1 0 0 1 0 0 1 1 1 1 0 0 1 1 2 1 1 1 0 0 0 0 0 1 0 1 0 0 0 0 1 0 0 0 1 0 2 0 0 0 2 1 1 1 0 0 1 1 0 0 1 0 0 0 0 2 1 2 1 1 1 1 1 2 1 2 0 1 1 0 1 2 0 1 1 0 0 1 0 1 0 0 1 0 1 0 0 2 0 0 0 0 1 2 1 1 1 0 2 1 0 1 1 1 0 2 0 0 0 1 2 2 0 2 0 0 0 1 0 0 2 2 0 2 2 0 0 0 1 0 0 0 2 0 0 0 0 0 0 1 0 0 0 1 2 1 2 2 0 0 0 0 0 2 0 0 2 2 2 0 1 1 0 0 0 1 0 1 0 2 0 0 2 2 2 0 0 0 0 0 2 2 1 1 1 0 0 1 1 0 0 0 1 1 0 1 2 2 0 2 2 0 1 2 1 1 0 0 1 1 0 2 0 0 0 1 0 0 0 0 2 2 2 0 2 0 0 0 2 0 2 0 0 0 0 0 0 2 0 0 0 0 0 0 0 0 0 0 0 0 1 0 0 0 0 1 1 0 0 0 2 2 0 0 0 0 0 2 0 0 1 0 0 0 0 0 0 0 1 1
11 1 0 1 1 0 1 2 0 2 0 0 0 0 0 0 0 1 2 1 0 0 1 0 1 1 1 0 1 2 0 1 1 1 2 1 1 2 1 1 0 0 2 2 2 1 1 0 0 0 0 1 2 0 0 0 1 0 1 0 1 2 0 0 0 0 0 0 1 1 0 2 1 0 1 1 0 0 0 0 1 0 0 0 2 0 0 0 0 1 0 0 1 2 1 0 1 1 0 1 1 2 1 1 2 0 2 0 0 1 0 1 1 2 2 2 1 0 2 0 0 0 2 1 0 1 0 2 1 1 1 0 0 1 1 0 0 0 0 1 1 2 0 0 0 1 0 0 0 1 0 0 0 0 1 0 1 2 0 1 0 0 1 1 0 2 2 1 0 1 1 1 0 2 2 0 2 0 0 2 2 2 0 1 1 1 1 1 0 0 0 2 2 1 1 1 0 0 1 0 0 0 0 2 1 0 2 0 0 0 0 0 1 0 2 0 0 1 1 1 1 1 2 0 1 0 0 2 1 1 1 1 0 0 0 0 0 2 1 1 0 0 2 2 0 2 0 0 0 0 0 1 1 0 0 0 1 1 0 0 0 0 1 1 0 0 1 1 1 0 1 0 2 0 0 1 1 0 2 0 1 0 0 2 2 1 1 2 1 2 1 2 1 2 2 0 2 0 0 1 0 0 0 0 0 0 0 2 1 0 1 1 2 1 1 1 2 0 1 0 0 2 1 0 2 0 0 0 1 1 2 1 1 0 0 0 0 2 0 1 0 0 2 0 1 0 1 0 1 2 1 0 1 0 1 1 0 0 0 1 0 2 0 0 0 0 0 1 1 0 0 2 1 1 1 1 2 2 1 1 0 1 0 0 1 0 0 0 0 0 0 1 1 0 1 0 0 0 2 1 1 1 0 1 0 1 1 0 0 0 0 0 0 1 0 0 1 1 0 0 0 1 0 1 0 0 2 1 0 1 1 0 0 0 0 1 0 1 0 1 0 0 1 1 1 0 1 1 2 2 0 0 1 2 2 1 1 1 0 2 0 1 0 0 1 1 0 1 2 1 1 0 1 1 1 0 1 0 0 0 2 1 1 0 1 2 0 0 1 0 0 1 0 1 1 0 1 2 2 0 0 2 1 0 1 0 1 0 0 1 0 1 0 0 0 1 0 2 0 1 1 2 2 1 0 0 0 1 0 1 1 1 0 0 1 0 1 0 2 0 1 1 0 1 2 0 0 1 1 0 0 0 0 0 2 0 0 0 0 0 0 0 0 0 1 0 0 0 0 0 0 0 1 0 1 0 2 2 2 2 0 0 2 1 1 1 2 0 1 1 1 0 2 0 1 0 1 0 0 0 0 1 1 1 1 0 0 1 0 0 0 0 0 1 0 0 0 0 0 1 1 1 0 0 0 0 2 1 0 0 1 0 0 1 1 0 1 0 1 1 0 1 0 0 1 1 2 0 0 1 0 1 0 0 1 0 1 2 2 1 0 0 0 0 1 0 0 1 1 0 0 1 0 0 0 2 2 1 0 1 0 1 1 0 0 1 1 1 1 2 0 0 1 0 1 0 0 2 0 1 0 1 0 0 1 2 0 1 0 0 1 1 0 0 0 0 0 1 0 0 0 0 0 1 0 0 1 0 0 0 0 0 0 1 1 0 1 1 0 1 0 1 1 1 2 0 0 1 0 0 0 0 0 0 0 0 2 0 0 0 0 0 2 1 0 0 0 0 1 1 1 0 2 1 1 0 0 1 1 1 1 2 2 1 1 2 2 2 1 2 0 1 2 2 1 0 0 0 0 1 0 2 0 0 2 0 2 1 0 2 0 0 0 0 1 2 1 1 1 0 2 2 0 2 2 1 1 1 0 0 0 2 1 2 0 1 0 0 0 0 0 0 0 0 0 0 0 1 1 0 1 1 0 0 2 0 0 0 0 0 0 0 1 0 1 1 1 1 1 2 0 0 0 1 0 2 0 1 2 2 2 0 1 0 0 0 1 0 0 1 0 2 1 1 1 1 2 0 0 0 0 1 1 1 1 1 0 0 1 0 1 0 1 1 2 2 0 1 1 1 0 1 2 2 1 0 2 1 0 0 0 2 0 0 0 0 0 1 0 0 0 0 2 0 0 0 1 0 0 0 2 0 1 0 1 0 1 0 0 0 2 0 1 0 1 1 1 0 0 0 0 0 0 0 0 0 0 0 2 0 0 0 1 1 0 1 1 0 0 2 1 0 0 1 1 0 0 0 0 0 2 2
12 1 0 0 0 0 0 2 0 1 0 1 0 0 0 0 0 0 1 1 1 1 1 2 0 0 0 0 1 2 0 0 1 0 2 2 2 1 0 0 2 2 0 0 1 0 1 0 0 1 1 2 2 0 0 0 1 1 0 1 1 1 0 1 0 0 0 1 0 0 0 1 1 0 0 1 1 0 0 0 0 0 1 1 0 0 0 0 0 2 0 0 0 2 0 0 0 2 0 2 0 2 1 0 2 1 2 2 1 1 0 1 0 0 0 0 0 0 0 0 2 0 1 0 1 1 0 1 0 1 1 0 0 0 0 0 0 0 0 0 0 2 0 0 0 1 0 0 2 1 0 0 0 0 0 0 1 1 0 0 0 0 2 2 1 1 0 1 0 1 1 0 1 2 1 1 2 2 0 1 0 1 1 0 0 0 1 1 1 1 1 2 1 1 1 1 1 0 0 0 0 0 0 0 1 2 1 2 1 0 0 1 1 0 2 0 0 1 2 0 1 1 2 0 0 0 0 2 0 0 0 0 0 0 0 0 0 2 2 2 0 0 2 2 0 2 0 0 1 1 1 1 0 0 0 0 1 1 0 0 0 0 0 0 0 0 0 0 0 0 2 0 0 2 1 0 0 0 1 0 0 1 1 1 2 0 2 1 0 1 0 0 1 2 1 1 2 0 0 1 0 0 0 0 0 0 0 2 0 0 0 0 2 1 1 0 2 0 1 0 1 2 1 0 1 0 0 0 0 0 2 0 0 0 0 0 0 1 0 0 0 0 2 1 0 0 1 0 1 0 0 0 2 0 2 0 0 0 0 0 0 0 2 1 2 1 0 2 2 0 0 2 0 2 0 0 1 1 1 1 1 1 0 0 1 1 0 0 0 0 0 0 1 0 2 1 1 0 0 1 0 1 0 2 0 1 0 1 0 0 0 0 1 0 1 0 0 0 0 0 0 0 0 2 0 1 1 0 1 1 2 1 0 1 1 0 0 2 0 1 2 0 2 0 1 2 1 1 1 1 0 0 1 2 1 1 0 0 0 0 0 0 0 0 0 1 1 1 1 1 1 0 2 0 1 1 1 0 0 0 0 1 2 0 0 2 0 0 2 0 1 1 0 1 0 0 2 1 1 0 0 2 2 1 1 1 1 0 0 1 0 2 0 0 1 1 0 2 0 2 2 2 2 2 1 0 0 0 0 2 0 2 1 0 1 0 2 0 1 1 1 0 0 1 1 2 0 2 2 0 0 1 0 1 2 0 0 1 1 0 0 0 0 0 1 0 0 1 1 0 0 0 1 0 0 0 1 2 2 1 1 0 0 1 0 0 1 0 2 2 1 0 2 0 1 1 0 0 0 0 0 2 0 2 2 0 1 2 0 2 2 0 1 1 1 1 1 0 0 0 2 0 0 0 0 0 2 1 0 0 0 0 0 1 2 1 1 2 2 2 0 1 0 0 2 1 2 0 0 0 0 2 1 1 1 0 1 1 1 0 0 0 2 1 1 1 1 2 0 0 0 0 0 1 1 2 2 0 1 0 0 2 0 2 1 2 1 1 0 1 1 1 1 0 0 1 0 2 0 2 0 2 0 0 2 2 1 1 1 1 0 0 0 1 0 1 0 1 2 0 0 0 1 0 0 1 0 0 0 0 0 0 0 1 1 0 1 1 0 1 0 1 0 0 0 0 0 0 0 0 0 0 0 0 0 0 0 0 1 0 0 0 2 0 1 0 0 0 1 1 0 0 1 2 1 0 0 1 1 1 0 1 1 0 2 1 1 1 0 2 0 1 0 1 0 1 0 1 0 0 0 1 0 0 0 0 0 0 0 0 0 0 0 0 1 1 1 0 1 1 2 1 0 1 1 2 1 2 0 0 0 1 1 1 0 2 0 0 1 0 0 1 1 1 0 1 1 0 2 0 0 0 0 0 2 0 0 0 0 0 1 0 0 0 0 2 2 2 2 1 0 0 0 0 0 1 1 2 2 2 2 0 2 0 0 0 0 2 0 0 0 1 0 1 1 1 1 0 0 1 1 0 2 2 2 1 0 1 0 1 0 0 0 0 1 1 0 1 2 1 0 2 2 2 2 2 0 2 1 1 0 1 0 1 1 0 0 0 0 0 1 2 2 2 2 0 0 1 0 0 2 0 1 0 0 0 1 0 0 0 2 0 1 0 1 1 0 0 1 0 0 0 0 0 0 2 0 0 2 1 1 0 1 2 0 0 0 0 0 1 0 0 0 0 0 0 0 0 1 0 1 1
13 1 0 0 0 1 1 2 0 1 0 0 0 0 0 0 0 1 1 1 1 0 0 1 0 0 0 0 1 1 1 0 1 0 1 0 1 0 1 1 1 1 0 2 2 0 1 0 0 1 1 2 1 1 0 2 0 1 1 2 0 0 0 1 1 2 1 1 0 1 0 1 2 0 0 2 2 1 1 0 1 0 0 0 2 1 1 0 0 2 0 0 0 2 0 0 1 1 0 1 1 2 1 1 2 0 2 0 2 0 0 1 1 1 1 0 0 0 0 0 2 0 1 1 0 0 0 0 0 0 0 0 0 0 1 0 0 0 2 0 2 0 0 0 0 2 0 0 0 1 0 0 1 0 0 0 0 1 1 0 0 0 0 2 1 1 2 1 0 1 1 0 0 2 2 2 2 1 0 1 1 1 0 1 0 0 1 0 0 0 0 2 1 0 0 1 1 0 1 1 1 1 1 1 1 0 2 0 2 0 0 0 1 0 2 0 0 1 1 2 0 0 0 0 1 0 0 1 0 0 0 0 0 0 0 0 0 2 2 2 0 0 1 1 1 2 1 0 0 0 0 1 0 0 0 0 0 1 0 0 0 0 0 0 1 1 1 0 1 1 1 0 0 0 0 0 0 2 2 0 2 0 0 2 2 0 1 2 0 2 1 0 1 1 1 0 1 1 1 2 1 0 1 1 1 1 1 2 0 0 0 0 1 2 1 0 1 0 1 0 0 1 0 0 2 0 0 0 0 0 2 2 0 0 0 0 0 1 0 1 0 1 1 1 0 1 0 0 1 2 2 0 2 0 1 0 1 0 0 2 0 2 0 0 0 1 0 1 1 0 0 2 0 2 0 0 1 1 0 1 1 1 0 0 1 0 0 0 0 0 0 0 0 0 1 0 1 0 0 0 0 0 0 0 0 0 1 0 0 0 0 0 1 0 1 1 0 0 0 0 0 0 1 1 2 2 1 1 0 0 1 0 0 0 0 0 1 1 0 0 1 0 2 0 2 0 0 1 2 0 0 0 0 2 1 0 1 2 2 1 2 1 0 0 0 0 0 1 2 0 0 0 2 0 1 0 1 0 0 2 2 2 1 0 1 2 0 0 2 0 1 2 0 0 0 0 1 1 1 1 0 2 1 1 1 0 2 1 0 1 0 2 0 0 0 1 0 1 0 1 1 1 2 2 1 0 0 1 1 2 0 1 0 0 0 0 2 1 2 1 1 0 0 0 0 2 0 1 1 0 0 1 0 0 2 0 2 0 1 0 1 0 0 0 0 0 0 1 1 1 0 1 1 0 1 0 1 1 1 1 0 0 1 1 0 1 1 0 1 0 0 0 0 1 1 1 0 1 0 0 1 1 0 1 2 0 0 1 1 1 0 0 0 1 0 1 0 2 1 1 1 1 0 1 0 1 1 0 0 0 0 0 0 1 2 1 0 0 2 2 1 0 0 1 1 1 2 1 0 1 0 2 0 0 1 0 1 1 1 0 0 0 1 0 0 0 0 0 1 1 1 0 1 0 0 1 1 0 1 0 1 1 0 2 0 2 1 0 0 2 0 0 0 0 0 0 0 2 0 1 0 1 0 0 2 2 0 2 0 1 0 0 0 1 1 1 1 1 1 0 0 0 1 0 0 2 0 0 2 1 0 0 0 0 0 0 1 0 0 1 0 0 0 1 1 1 0 1 1 1 1 1 1 0 1 2 0 0 2 0 0 0 2 1 0 0 0 0 2 2 0 0 0 0 0 0 0 2 1 2 1 1 0 0 1 1 0 2 0 2 0 0 1 2 0 1 1 0 0 0 0 1 0 0 1 0 1 1 1 2 0 0 1 1 1 2 2 0 1 0 2 1 0 2 1 0 0 1 0 0 0 1 0 1 0 2 0 1 2 0 1 0 1 0 0 0 0 0 0 0 1 0 1 0 1 0 1 0 1 1 1 0 0 1 1 0 2 0 0 2 0 0 1 1 0 0 0 1 2 2 2 0 2 0 0 0 1 1 0 0 0 0 1 0 2 2 2 0 0 0 0 2 2 1 2 2 0 0 0 1 1 0 0 0 2 2 0 1 2 2 0 2 1 2 2 1 1 2 0 0 2 1 0 1 1 0 0 1 0 0 1 0 0 1 1 0 0 0 0 0 1 0 2 0 1 0 1 1 1 1 0 1 1 0 0 0 0 0 2 0 0 1 0 0 0 1 0 1 1 0 0 0 0 1 1 0 0 0 0 2 0 0 0 0 0 0 0 0 0 0 1 0
14 1 0 1 0 0 0 1 0 0 0 1 0 1 0 0 1 0 2 1 0 0 0 2 0 0 0 0 2 1 0 1 0 1 1 0 2 1 0 0 2 1 0 0 2 0 1 0 0 1 1 0 2 0 0 2 0 1 0 0 2 2 0 2 0 0 0 0 0 0 0 2 2 0 1 2 1 0 0 0 1 0 0 0 1 0 0 1 0 1 0 0 1 2 0 0 1 0 0 0 2 2 1 0 2 0 2 2 0 2 1 2 0 2 1 1 0 1 1 0 2 0 2 2 0 0 0 2 0 2 0 2 0 0 0 0 0 0 0 1 1 1 0 0 0 2 1 0 1 1 0 0 1 0 0 1 0 1 0 1 0 0 1 2 0 1 1 0 1 2 1 0 0 1 2 0 1 1 0 0 0 0 0 0 1 1 0 1 0 0 0 2 2 1 2 1 0 0 0 1 0 1 1 2 2 0 2 1 1 0 0 0 2 0 2 2 1 1 2 0 1 1 2 0 1 1 0 0 0 0 1 1 0 1 1 0 0 2 2 1 0 1 1 0 0 0 0 0 0 0 0 1 0 1 0 0 2 2 0 1 1 1 0 0 0 0 1 0 1 0 0 1 1 0 1 1 0 2 2 0 1 0 1 1 1 0 2 0 0 1 0 2 0 1 1 0 2 2 0 1 0 0 1 1 1 0 0 2 0 0 0 2 2 2 1 0 1 0 0 0 1 2 2 1 0 0 0 0 2 1 1 1 1 0 0 0 0 1 0 1 0 0 1 0 0 0 1 0 2 1 0 0 0 0 0 2 0 0 0 2 0 2 2 0 2 0 0 1 2 1 1 1 0 2 0 0 1 2 1 2 1 2 0 0 0 2 0 0 0 0 0 1 1 0 2 0 0 0 1 1 1 1 0 0 0 0 0 1 0 0 0 1 0 2 0 0 0 0 0 0 0 2 0 2 0 0 0 1 0 0 0 0 0 1 1 1 1 0 0 0 1 0 2 0 1 0 1 2 2 1 0 0 0 2 1 0 1 0 0 1 0 1 0 0 0 1 1 0 2 0 1 1 2 0 1 0 0 0 0 0 2 2 1 0 1 1 0 0 2 0 2 2 0 1 2 0 1 0 1 1 1 1 2 2 2 1 2 0 0 0 0 2 1 0 0 0 0 2 0 1 2 2 2 2 0 1 1 1 0 1 1 2 1 1 0 1 2 0 2 2 0 0 0 2 2 1 0 1 1 0 1 1 0 0 2 0 1 1 0 1 0 0 0 0 1 0 0 0 0 2 0 1 0 0 0 0 1 2 2 1 0 0 0 0 0 0 0 0 0 0 0 0 0 0 0 0 0 0 0 0 0 2 1 0 1 0 0 0 1 2 1 0 0 0 1 1 1 2 0 1 0 1 0 0 0 0 2 1 0 0 2 0 0 1 2 0 1 0 2 1 0 1 0 1 1 0 1 1 0 0 2 2 1 1 1 0 1 2 2 0 0 0 2 0 1 1 0 1 0 1 1 0 0 1 1 1 1 0 1 0 0 2 1 2 1 2 0 1 0 0 0 0 0 1 1 1 0 2 0 2 0 2 0 0 2 2 0 1 1 1 0 0 0 1 0 0 0 2 1 0 0 0 0 0 0 0 0 0 0 0 0 0 0 0 0 0 2 0 0 0 0 0 0 2 2 0 0 0 0 0 0 0 1 0 0 0 0 0 2 1 0 1 2 0 0 0 0 1 0 0 1 0 1 0 0 1 0 1 1 2 0 1 1 1 1 2 1 1 1 2 0 2 1 2 0 1 0 2 0 1 0 2 0 0 1 0 1 0 1 1 0 0 0 0 0 2 0 0 0 0 0 0 0 2 2 1 1 2 0 0 0 1 2 2 0 1 1 1 0 1 0 0 0 0 0 0 0 0 0 0 2 0 1 0 1 0 1 2 0 0 0 0 0 0 0 0 2 0 2 0 0 0 0 2 0 2 0 1 1 1 1 1 2 0 0 0 1 1 0 0 0 2 0 1 1 1 2 0 0 0 0 2 2 1 2 1 1 0 0 1 0 0 0 0 1 0 0 1 2 1 1 1 2 1 1 0 2 1 0 0 0 2 0 1 0 0 0 1 0 1 0 0 0 1 1 1 1 1 0 0 2 0 1 0 0 0 2 1 0 0 1 1 2 0 1 2 1 0 0 0 0 0 0 1 0 0 1 0 2 0 0 0 0 1 0 0 0 0 1 2 1 1 0 0 0 0 0 0 0 0 1 1
15 0 0 0 0 0 0 2 0 1 0 0 0 0 0 0 0 0 2 1 0 0 0 2 0 1 1 0 2 2 1 2 1 2 0 0 2 1 1 0 1 1 1 0 1 0 0 0 0 0 0 1 1 0 1 1 0 1 2 0 2 2 0 1 0 0 0 1 0 0 0 0 2 0 2 2 0 1 1 0 1 0 0 1 2 1 0 1 1 2 1 1 1 2 0 0 1 2 0 2 0 2 0 1 2 1 2 0 2 0 0 1 1 1 1 1 1 0 1 0 1 0 2 2 0 0 0 0 0 0 2 1 0 0 0 0 0 0 0 2 0 2 0 0 0 2 0 0 0 0 0 0 0 0 0 0 0 1 0 1 0 0 1 2 1 1 1 2 0 0 0 1 0 1 2 0 2 1 0 0 0 0 0 0 1 1 0 1 1 0 0 2 1 1 1 1 1 0 0 1 1 1 0 0 0 2 0 1 0 0 0 0 2 0 2 1 1 1 1 1 0 0 2 0 0 1 1 2 1 0 0 0 0 0 0 0 0 2 2 2 0 0 0 1 0 1 0 0 0 0 0 0 0 0 1 1 1 0 0 1 0 1 0 0 1 0 1 0 2 0 0 0 0 1 0 0 0 0 1 0 1 1 0 2 0 0 0 2 1 2 1 1 1 2 1 1 1 1 0 0 0 0 1 1 0 0 1 1 0 0 0 1 1 1 1 0 2 0 1 0 1 2 0 0 2 0 0 0 1 2 2 1 1 0 0 0 0 0 0 1 0 1 2 0 0 0 1 0 0 2 1 1 2 0 1 0 0 0 0 0 0 0 0 0 0 2 0 1 2 1 1 1 0 2 0 0 1 1 0 1 2 1 0 0 1 1 0 0 0 0 0 0 0 1 1 1 1 1 0 0 0 0 0 1 1 0 1 2 0 0 0 0 0 0 2 0 0 0 1 0 0 0 1 1 0 0 0 1 0 1 2 1 0 0 0 1 0 0 0 0 2 0 1 1 1 2 2 0 1 2 0 0 1 1 2 1 1 1 1 2 1 2 0 0 0 0 0 0 2 0 0 0 2 0 1 0 1 0 0 0 2 2 1 1 2 0 0 0 2 0 1 2 0 1 1 0 0 1 1 0 0 2 2 2 2 0 1 0 1 0 1 1 1 0 0 0 0 2 0 2 2 2 1 2 1 0 0 1 1 2 0 1 0 0 0 0 1 0 1 1 1 0 0 2 2 1 1 2 2 0 0 1 0 0 0 2 0 0 1 0 1 0 0 1 1 0 0 2 2 0 2 0 0 0 0 0 1 0 0 0 0 0 1 1 0 0 1 1 0 0 1 1 0 0 1 0 1 0 0 0 0 2 0 2 2 1 0 0 0 0 1 0 1 1 1 0 1 1 0 0 2 0 0 0 0 0 2 2 0 0 1 0 0 1 1 1 1 0 2 2 1 1 0 2 0 2 2 1 1 0 0 1 0 0 2 0 0 1 1 0 0 0 1 1 0 1 0 2 0 1 1 0 0 0 0 0 0 0 1 0 1 0 0 1 0 2 1 1 0 1 1 1 0 0 1 0 0 1 0 1 1 0 0 0 0 1 1 1 1 0 0 0 0 2 0 0 0 2 0 0 0 0 1 0 0 1 1 0 0 0 0 0 0 0 1 1 1 1 0 2 1 1 1 0 1 0 0 0 0 0 0 1 1 0 0 0 1 0 1 1 1 1 2 1 0 1 1 0 2 2 0 0 2 1 1 0 0 1 1 1 0 1 0 0 0 2 0 1 0 2 0 1 1 2 1 1 0 0 0 0 0 1 0 0 0 0 1 1 0 2 0 0 2 2 0 2 2 0 2 0 2 2 0 2 2 1 1 1 0 0 0 2 1 1 0 2 0 0 0 0 0 0 1 0 0 0 0 0 2 1 1 1 0 0 2 0 1 0 0 0 0 0 0 0 0 0 1 1 0 2 0 0 1 1 0 1 0 0 1 1 2 0 2 0 0 1 0 1 1 0 1 1 1 0 1 1 2 0 0 0 0 1 2 2 2 0 1 0 1 0 1 0 0 0 2 2 0 1 2 1 0 2 2 0 0 0 1 2 0 0 0 2 1 1 0 0 2 2 0 0 0 1 1 1 0 0 0 0 0 0 2 0 2 0 1 0 1 0 0 1 1 0 1 0 1 1 1 0 2 1 0 1 0 0 0 0 0 0 2 1 0 0 0 1 0 0 0 0 0 2 0 0 0 0 0 0 0 0 0 0 1 0
16 1 0 0 0 0 0 1 0 0 0 1 0 1 1 0 0 0 1 1 0 0 0 2 0 2 2 0 2 0 2 0 1 1 2 1 1 2 0 0 0 0 0 0 2 0 1 0 0 0 0 0 0 0 0 2 0 1 0 0 0 1 0 2 1 1 1 0 0 0 0 1 1 0 0 1 1 1 1 0 1 0 1 2 1 0 0 0 0 1 0 0 0 1 0 0 1 2 0 2 1 2 0 2 2 0 2 1 1 1 0 1 1 2 2 2 2 1 1 0 2 0 2 1 0 1 0 2 2 0 0 0 0 0 1 0 1 0 0 1 1 1 0 0 0 1 1 0 1 2 0 0 1 0 0 0 0 1 0 1 0 0 0 1 1 2 0 0 1 1 0 0 2 0 0 1 2 0 0 1 1 1 0 1 1 1 1 1 1 1 1 2 1 2 2 2 0 0 0 1 1 1 0 1 0 1 2 1 1 0 0 0 0 0 0 0 1 0 2 0 0 0 2 0 0 1 1 0 0 0 0 0 1 1 1 0 0 2 2 2 0 0 2 0 0 0 0 0 0 0 0 0 0 0 0 0 0 0 0 0 0 0 0 0 0 0 0 1 0 0 2 0 1 1 0 1 0 0 1 0 1 0 0 2 2 0 2 1 1 2 2 1 1 2 1 0 2 1 0 1 1 0 2 2 0 0 0 2 1 0 0 2 1 2 1 0 1 0 0 0 1 2 1 2 0 0 0 2 0 2 2 1 2 0 0 0 0 1 0 1 1 1 1 1 0 1 0 1 1 1 1 1 1 1 1 0 1 0 0 1 1 2 1 1 0 1 0 2 2 0 0 2 1 2 0 0 2 1 0 1 1 1 0 1 0 0 0 0 0 1 0 1 0 0 1 0 1 0 0 1 0 1 0 1 0 1 1 1 0 0 0 1 0 1 0 1 1 1 1 0 0 1 0 2 0 0 1 1 0 1 1 2 1 2 2 0 0 1 0 0 1 0 1 1 1 2 2 0 2 2 0 0 0 0 0 0 0 2 2 2 1 2 1 1 0 1 1 0 2 0 0 0 2 0 2 0 2 0 0 0 2 0 2 0 0 2 0 2 2 2 2 0 0 2 1 0 1 1 2 0 0 2 2 2 2 0 2 1 0 1 0 1 0 1 1 1 0 2 0 1 1 2 2 2 1 0 0 0 0 0 2 0 1 0 1 1 2 0 1 1 1 0 0 1 2 1 0 0 1 0 0 0 0 0 1 2 0 2 1 0 1 0 0 0 1 1 1 1 1 0 0 0 1 0 1 0 1 1 1 1 0 0 1 0 1 1 1 0 1 1 0 0 1 2 0 2 0 0 0 0 0 1 1 2 2 0 1 0 0 1 1 0 0 1 0 1 0 0 0 0 0 0 1 1 0 1 0 0 0 0 1 1 1 1 2 1 1 1 1 0 0 0 0 0 2 0 2 0 0 0 1 1 0 2 2 0 0 1 1 0 0 0 2 1 1 1 0 1 1 0 0 0 0 1 1 2 2 0 2 0 1 0 0 2 0 2 1 2 1 1 0 0 0 1 1 1 0 2 0 2 0 2 0 0 1 2 0 1 0 0 0 0 0 1 0 1 0 2 1 0 0 0 1 0 1 0 1 0 1 1 0 0 0 0 1 1 1 2 0 2 0 2 0 0 0 0 0 1 0 0 0 0 0 0 1 1 1 0 2 2 1 2 2 2 1 1 1 1 1 1 0 0 2 1 1 0 0 2 2 2 1 1 1 0 1 1 1 2 0 1 1 0 1 2 0 1 0 1 0 0 0 2 0 0 1 0 2 1 1 2 0 0 0 0 2 2 2 0 1 1 1 1 0 1 0 1 0 1 0 0 0 1 0 0 0 2 0 0 1 0 0 1 1 0 0 0 0 0 0 0 2 0 1 0 1 0 1 0 0 0 0 0 0 0 0 0 0 1 1 1 0 0 0 0 0 1 0 1 2 2 2 0 1 0 0 0 1 1 0 0 0 2 1 0 2 2 2 0 0 0 0 1 2 1 2 0 2 1 0 1 1 0 1 1 2 2 0 1 2 1 0 2 2 0 1 2 1 1 0 0 0 0 0 2 0 0 0 1 0 1 0 0 2 2 0 1 0 0 0 0 1 0 1 0 0 0 1 1 0 0 1 1 1 0 1 1 1 2 2 0 2 0 0 0 0 1 0 1 1 0 0 0 2 2 0 0 0 0 1 2 0 0 1 0 0 0 0 0 0 0 2 1
17 0 1 0 0 1 1 2 0 1 0 1 0 0 0 0 0 1 2 0 2 2 0 2 1 1 2 0 2 0 1 1 1 1 1 0 2 2 0 1 2 1 0 2 2 1 0 0 0 0 0 0 0 0 0 1 0 0 1 1 1 1 0 1 1 2 1 0 0 0 0 0 2 0 0 2 2 0 0 0 1 0 0 0 2 1 1 0 0 2 0 0 1 1 0 0 1 1 0 1 1 2 0 1 2 2 2 2 0 2 0 2 0 0 1 1 0 0 0 0 2 0 2 1 0 1 0 1 1 0 0 0 1 1 0 0 0 0 0 0 2 0 1 0 0 1 0 0 0 0 0 0 0 0 0 0 0 2 1 0 0 0 1 2 2 2 2 0 0 2 2 1 1 1 0 1 2 1 0 0 0 0 1 0 0 0 0 0 0 0 0 1 2 0 1 1 2 0 0 0 0 0 0 1 1 0 2 1 1 0 1 1 0 0 1 1 1 1 2 0 1 1 2 0 0 0 0 2 0 0 0 0 0 0 0 0 0 2 2 2 0 0 1 0 0 0 0 0 0 0 0 0 0 0 0 0 0 2 0 0 0 0 1 0 0 0 1 0 1 1 1 1 0 1 0 0 0 0 1 0 0 0 0 2 2 1 1 2 1 2 1 1 1 2 1 0 1 2 0 2 0 1 1 1 0 0 2 2 0 0 0 0 0 1 1 0 2 0 1 1 0 1 1 1 2 0 0 0 0 0 2 1 0 0 0 0 0 1 0 0 0 0 2 0 0 0 1 0 0 1 1 0 1 0 0 1 1 0 0 1 1 2 0 0 0 0 0 2 2 0 0 2 1 2 0 0 1 0 0 1 1 1 0 0 1 0 0 0 0 0 0 1 1 1 2 1 1 0 1 1 1 1 0 1 0 1 0 0 0 0 0 1 0 1 0 0 2 0 1 0 0 0 1 0 0 1 2 1 0 1 2 2 1 1 1 0 0 1 0 1 0 0 0 2 1 2 2 0 0 2 0 1 2 2 2 2 0 2 1 2 1 2 1 1 0 1 1 0 2 1 1 0 1 2 0 2 0 0 0 0 1 2 1 0 1 2 0 1 2 1 1 1 0 1 0 0 1 1 2 0 2 1 2 1 2 0 2 0 0 1 0 2 0 1 0 2 1 2 0 0 1 2 2 2 1 2 2 0 0 1 1 0 1 0 1 0 1 0 1 1 0 2 0 1 2 1 0 1 1 0 0 0 0 0 2 0 0 1 0 0 0 0 0 0 0 0 0 1 1 0 0 0 1 0 1 0 1 2 2 1 1 0 1 1 0 0 1 0 2 1 0 0 0 0 0 0 2 0 0 0 0 1 0 2 2 0 0 0 1 1 0 0 0 1 1 0 0 0 0 0 0 1 0 0 0 1 1 0 0 0 1 0 0 0 1 1 1 0 2 1 0 0 0 0 2 0 1 1 0 0 1 1 0 2 1 0 1 2 2 0 0 0 1 1 1 1 1 1 1 1 0 0 1 0 0 2 2 1 1 1 0 0 0 0 0 2 0 1 0 1 0 0 0 0 0 1 0 2 0 2 0 1 0 1 0 1 1 2 0 0 1 1 0 0 0 1 0 1 0 0 0 0 1 0 0 2 0 0 0 0 0 0 0 0 0 0 0 0 0 2 0 0 0 1 1 0 0 0 1 0 0 1 0 0 0 0 0 0 2 0 0 0 2 0 0 1 1 0 1 1 0 0 1 0 0 0 0 1 1 1 0 1 0 0 1 2 0 1 0 1 1 1 0 0 0 0 0 1 0 0 0 1 0 1 0 0 2 0 0 1 0 0 0 0 1 1 1 1 1 1 1 1 0 1 1 1 0 1 0 0 0 2 0 1 0 2 0 2 0 0 2 0 1 0 1 0 0 0 0 0 2 0 0 0 2 0 1 1 0 0 1 0 0 0 0 2 2 0 2 1 1 1 0 0 0 1 0 1 1 1 1 0 0 1 0 0 0 1 0 0 0 1 1 0 2 2 2 0 0 0 0 0 1 1 1 1 1 0 0 1 1 0 0 0 1 1 0 1 1 0 0 1 2 1 1 1 1 1 0 0 0 2 0 0 0 0 0 0 1 1 0 1 2 1 0 0 0 0 0 0 1 0 2 1 1 0 1 1 0 1 1 0 1 1 1 2 1 0 2 0 0 0 0 1 1 0 0 1 1 0 0 0 0 1 0 0 0 0 0 1 1 1 1 0 0 0 0 0 0 0 2 1
18 1 1 0 0 1 1 1 1 1 0 1 1 1 1 0 0 1 2 1 1 0 0 1 0 1 1 0 2 2 1 1 2 2 1 0 1 2 0 0 0 0 1 0 1 0 0 0 0 0 0 0 2 0 0 0 1 0 2 0 1 1 0 2 0 0 0 2 0 1 1 1 2 0 1 2 1 1 1 1 0 0 0 0 2 0 1 1 1 2 1 1 1 2 0 0 0 1 0 0 1 2 0 1 2 1 2 2 0 2 1 2 0 0 0 0 0 0 1 0 2 0 2 2 0 0 0 1 0 1 2 0 0 0 1 0 0 0 0 0 1 1 0 0 0 1 0 0 0 1 1 0 0 0 0 0 0 2 0 1 1 0 1 2 1 1 1 0 1 0 0 1 2 0 2 1 1 0 0 0 1 1 1 0 0 0 1 0 0 0 0 2 2 1 1 1 2 0 0 0 0 1 1 1 1 2 1 1 1 0 0 0 1 0 1 0 0 1 1 0 1 1 1 0 0 1 1 1 1 1 0 0 0 0 0 0 0 2 2 0 0 1 2 2 0 2 0 0 0 0 0 0 0 0 0 0 1 1 0 0 0 0 0 0 0 0 0 0 2 1 1 0 1 0 0 0 1 1 1 0 1 1 1 2 2 0 2 2 1 2 1 0 1 1 1 0 2 1 0 0 1 0 0 0 0 0 1 2 0 0 0 2 2 1 1 0 2 0 0 0 0 2 1 1 2 0 0 0 0 1 2 0 0 0 0 0 0 0 0 1 0 0 2 0 1 0 2 1 1 0 0 1 0 0 0 2 0 0 0 1 0 1 2 2 1 0 0 2 2 0 0 2 1 1 0 0 0 2 0 1 1 0 1 1 1 1 0 1 1 0 0 1 2 1 1 1 2 1 0 1 1 1 0 1 0 1 0 0 0 0 0 1 0 0 1 0 1 1 0 1 1 0 1 1 1 2 0 1 0 1 2 0 1 0 0 0 0 0 0 0 1 0 2 0 1 1 1 1 1 0 0 0 1 1 0 0 0 1 0 0 0 0 0 0 0 1 1 1 2 0 1 1 1 2 0 0 0 0 0 0 1 2 1 0 1 2 0 0 1 0 1 1 1 2 2 0 2 0 2 0 1 2 2 2 1 1 1 1 0 0 0 2 0 0 0 1 0 2 0 1 1 2 2 1 1 0 0 1 0 1 2 0 2 0 1 1 2 0 0 1 1 0 0 1 1 1 0 1 1 0 0 2 0 0 2 1 0 1 1 0 1 0 0 0 0 0 0 0 0 0 0 2 1 0 1 0 1 2 2 1 1 0 1 1 0 1 1 0 0 0 1 1 0 1 0 2 0 1 0 0 1 1 1 1 2 0 0 2 0 2 0 0 0 1 0 0 2 0 0 0 1 0 0 1 1 1 0 1 0 0 0 0 1 1 2 1 0 1 1 0 0 0 0 2 0 1 1 2 0 1 0 1 1 2 1 1 1 2 1 1 1 0 0 0 1 0 0 1 0 0 0 1 0 0 0 2 2 0 2 0 0 0 0 2 0 2 2 2 2 2 0 0 0 1 0 2 0 2 0 1 0 1 0 1 0 2 1 1 0 1 0 0 0 0 0 1 0 0 1 0 0 0 1 0 0 1 1 0 1 1 0 0 0 0 0 1 1 1 1 2 0 0 0 0 0 0 0 0 1 1 0 0 0 0 0 0 1 0 2 0 0 1 2 1 0 0 1 0 2 2 0 0 2 0 0 1 0 1 1 1 1 2 0 0 1 1 0 1 0 1 1 1 2 2 1 0 0 0 0 1 0 2 0 0 1 1 0 0 0 1 0 0 1 1 1 2 2 0 0 0 0 0 0 2 2 0 0 1 0 0 0 1 2 0 0 1 0 0 1 0 1 1 0 0 0 0 0 0 0 0 2 0 0 0 2 0 0 0 0 0 1 0 1 0 1 2 2 0 2 0 0 0 0 1 0 2 0 0 2 0 0 1 2 2 0 1 0 2 0 0 0 1 1 1 1 0 1 1 0 1 1 1 0 0 1 1 0 1 0 2 0 0 0 0 1 1 0 1 1 1 0 1 2 2 2 2 0 1 1 1 1 1 1 2 0 0 0 0 0 0 0 1 0 1 0 1 0 0 0 0 2 0 1 0 0 0 1 1 0 0 2 0 1 0 0 0 0 0 0 0 0 0 0 0 0 1 0 2 0 0 0 0 0 0 0 0 0 0 1 2 0 1 0 0 0 0 0 0 0 0 1 0
19 0 0 0 0 0 0 0 0 1 1 1 1 1 0 1 1 1 1 1 1 1 0 2 0 2 2 0 2 0 0 0 1 1 1 0 2 0 0 0 2 2 0 1 2 0 0 0 0 1 1 1 2 0 0 2 0 0 1 0 2 2 0 0 0 0 0 0 0 0 0 0 2 0 1 2 1 0 0 0 0 0 0 0 2 0 0 0 0 2 1 1 2 2 0 0 0 2 0 2 0 2 0 1 1 1 1 1 1 1 0 1 1 2 2 2 2 0 1 0 1 0 2 2 0 0 0 1 1 0 0 0 0 1 1 0 0 0 0 1 0 2 0 0 0 2 0 0 0 2 1 0 1 0 1 0 1 1 1 2 0 1 2 1 1 1 0 2 0 0 0 2 1 1 1 1 0 1 0 0 0 0 0 1 0 0 1 1 0 0 0 1 2 2 2 1 1 0 1 0 0 0 0 1 1 1 1 1 0 0 0 0 0 1 2 0 0 1 2 0 1 1 2 0 0 1 1 2 0 0 0 0 0 1 1 0 0 2 2 2 0 0 2 1 1 2 1 0 0 0 0 0 0 0 0 0 1 1 0 0 0 0 0 0 1 1 0 1 2 0 1 0 1 1 2 2 0 1 2 0 2 0 0 2 1 0 0 2 0 2 0 0 1 2 1 1 2 1 1 1 1 1 1 1 0 0 0 2 0 0 0 1 2 2 0 0 0 2 0 0 0 2 0 0 1 0 0 0 0 0 2 1 1 0 0 1 1 2 1 0 0 2 2 0 0 0 1 0 1 0 0 0 2 1 1 0 1 0 0 1 0 2 2 0 1 2 0 0 2 2 2 0 1 2 0 0 0 0 0 1 0 2 0 0 0 0 0 0 0 0 0 1 0 0 2 0 0 1 1 1 0 1 0 2 1 1 0 0 0 0 0 1 0 2 0 0 0 0 1 0 0 0 0 2 2 1 1 1 0 0 1 0 1 2 2 0 0 1 1 0 2 0 2 0 1 1 1 2 2 0 0 1 0 1 0 0 0 1 1 1 1 1 1 1 0 1 2 1 2 0 0 0 1 2 0 2 0 0 0 1 1 0 1 0 2 1 0 0 2 0 1 2 1 0 1 0 1 0 0 1 0 2 2 2 1 0 1 0 0 0 0 2 0 1 1 1 0 2 0 0 0 2 2 2 2 0 0 0 1 1 1 0 1 0 0 0 1 0 1 1 1 0 0 2 2 1 0 0 0 0 0 0 0 0 2 0 1 1 1 1 1 0 0 1 0 0 0 0 0 0 0 0 1 0 1 0 1 1 1 0 0 0 1 2 0 0 2 0 0 0 1 0 0 0 0 0 0 1 0 0 1 0 0 2 2 0 2 0 0 1 0 0 0 0 0 0 0 1 1 0 1 0 0 0 0 0 2 1 0 0 0 0 0 2 1 2 0 0 2 1 0 0 0 2 0 2 2 1 0 0 0 1 0 1 2 0 1 1 1 0 0 0 0 2 0 2 1 0 1 0 0 2 0 0 0 0 0 0 1 0 0 2 0 1 1 2 0 1 0 1 0 0 0 0 0 1 0 2 0 2 0 1 0 0 0 0 1 1 0 0 1 1 0 0 0 1 0 1 1 0 0 0 0 0 0 0 0 0 1 1 1 1 0 1 0 0 1 0 0 0 0 0 0 0 0 1 0 0 0 0 0 0 1 0 0 2 0 0 2 0 0 0 2 1 1 0 1 0 2 2 0 0 1 0 0 1 1 2 2 2 0 0 1 1 1 1 1 1 1 2 0 2 1 2 1 1 0 1 0 0 0 2 0 0 2 1 1 1 1 2 0 0 1 1 0 2 1 0 1 0 2 1 0 2 2 1 1 2 0 0 0 2 1 1 0 1 0 1 1 0 0 0 1 1 0 1 1 0 2 1 0 0 1 1 1 0 1 0 0 0 0 0 0 0 0 1 1 1 1 1 0 0 0 1 0 1 0 0 1 0 1 1 2 0 0 0 0 1 0 0 1 1 0 0 2 1 1 0 0 0 0 2 1 1 1 1 1 2 0 1 1 0 0 0 1 1 1 2 2 2 0 2 2 0 0 0 0 1 0 0 0 1 0 1 1 0 0 1 0 0 0 0 0 1 0 0 1 0 0 0 2 0 2 0 0 0 0 1 0 0 2 0 1 0 2 1 1 0 0 0 0 0 1 0 0 0 1 1 1 0 0 0 1 1 0 0 0 0 0 1 0 0 0 0 0 1 0 0 2 0 0 0
20 0 1 0 0 0 0 2 1 1 0 0 2 2 1 1 1 2 0 2 0 0 0 0 0 0 1 1 2 2 1 1 1 1 2 1 2 1 0 0 2 2 0 1 1 0 2 0 0 0 0 1 1 1 0 0 1 0 2 1 1 1 0 0 0 0 0 2 0 1 1 1 2 0 0 2 2 2 2 1 1 0 0 0 0 0 0 0 0 2 0 0 1 2 0 0 0 1 0 1 1 2 1 0 2 0 2 1 1 1 1 2 0 1 1 1 0 0 2 0 1 0 2 1 0 1 0 2 0 2 1 1 1 2 0 0 0 0 0 1 1 1 0 1 0 1 1 0 0 1 0 0 0 0 0 1 0 0 1 2 1 1 1 1 0 1 1 0 1 2 1 0 1 1 2 2 1 1 0 0 0 1 1 0 1 1 1 1 1 0 0 1 2 1 1 1 1 0 0 2 2 2 0 0 0 2 0 0 0 0 1 0 0 0 2 1 1 0 1 0 1 1 1 0 0 2 2 1 1 0 0 0 0 0 0 0 0 2 2 1 0 0 2 2 0 2 0 0 0 0 0 1 0 0 2 1 0 0 0 0 0 0 0 0 1 1 0 0 1 0 1 0 0 1 0 0 0 0 1 0 0 0 0 2 1 0 1 2 1 2 0 0 0 2 1 0 2 0 0 0 0 0 1 1 1 0 0 2 2 0 2 1 1 1 0 0 2 1 0 1 0 2 1 1 2 0 1 0 1 1 2 0 1 0 0 0 0 1 0 1 1 1 2 0 0 0 1 0 1 1 1 0 1 1 0 1 1 0 0 2 0 2 1 0 1 0 0 1 2 1 1 1 0 2 0 0 2 1 1 2 0 0 0 0 0 1 0 1 1 1 1 1 1 0 2 0 0 1 0 0 0 0 0 1 1 0 0 1 1 0 0 1 0 0 2 0 0 0 0 0 0 1 0 2 1 1 0 1 0 2 2 2 0 1 1 0 0 1 0 0 1 0 2 0 1 0 1 2 2 2 0 0 0 2 2 0 2 2 1 1 0 1 0 0 0 2 2 2 1 1 2 1 2 0 0 1 0 0 0 0 0 1 0 0 2 0 0 0 2 0 1 2 0 1 1 0 1 0 1 0 0 2 1 1 1 0 1 0 0 1 0 1 0 0 0 0 0 2 0 1 2 2 2 2 1 0 0 0 1 1 1 0 1 1 0 1 2 0 1 2 0 0 0 1 1 1 0 0 0 0 0 0 0 0 2 0 1 1 1 0 1 0 1 0 0 0 0 1 1 1 0 1 0 0 0 0 2 2 2 1 1 0 1 0 1 0 0 0 1 1 0 0 1 2 0 0 0 0 0 0 0 2 0 1 1 2 1 1 0 0 0 0 0 2 0 1 0 0 0 0 0 0 0 0 0 0 2 1 0 0 0 0 0 1 2 0 0 0 1 1 0 1 0 0 1 1 2 0 1 0 0 2 0 0 2 0 1 1 1 0 0 0 1 2 0 2 0 2 0 0 0 1 0 1 1 1 1 0 2 0 0 0 0 2 1 2 1 1 0 1 0 0 0 0 0 1 0 2 0 2 0 1 0 0 2 2 0 2 0 0 1 1 0 1 0 1 0 0 0 0 0 0 0 0 0 0 0 0 1 1 0 0 0 0 1 1 1 0 0 1 1 0 0 0 0 1 0 0 0 0 0 0 1 0 0 0 0 0 2 0 0 0 2 2 2 0 0 2 0 0 0 0 1 1 1 0 0 0 1 2 0 0 1 1 1 1 0 2 1 1 1 1 1 1 1 0 0 1 1 1 0 1 0 0 1 0 0 0 1 1 0 0 1 1 1 2 2 2 1 0 1 1 0 2 2 0 0 1 0 1 0 1 0 0 1 1 0 1 0 0 0 0 0 0 0 0 0 0 1 1 1 0 0 0 1 0 1 1 2 2 0 0 0 0 0 0 0 2 2 0 0 0 0 0 0 1 0 0 1 1 2 0 2 0 0 0 1 1 0 0 1 1 1 1 1 0 1 0 0 1 0 0 2 2 2 1 1 1 0 1 0 0 0 0 2 2 0 1 2 1 0 2 1 0 1 0 0 0 0 0 0 2 0 2 0 0 0 1 0 1 0 2 0 0 0 1 0 0 0 0 2 0 2 0 1 0 0 0 0 1 1 0 1 0 1 1 1 2 2 0 1 0 0 0 0 1 0 0 2 1 1 0 1 1 0 0 0 0 0 2 1 0 0 0 0 0 0 0 0 0 0 0
21 1 0 0 0 0 0 1 0 0 0 1 1 1 1 0 0 1 0 1 1 1 1 0 1 0 1 0 1 0 1 0 0 0 2 1 2 0 0 0 1 1 0 1 1 0 2 0 1 0 0 1 1 1 0 1 1 0 2 0 1 1 0 2 0 1 1 1 0 0 0 0 2 0 1 2 1 1 1 0 1 0 0 0 0 0 0 0 0 1 0 0 1 1 0 0 1 1 0 2 2 2 1 1 2 0 2 2 0 2 0 1 0 2 2 2 0 0 1 0 1 0 2 1 0 0 0 1 1 0 0 1 0 0 1 0 0 0 1 1 2 1 0 0 0 1 0 0 0 1 0 0 0 0 0 1 0 1 0 2 1 1 1 2 1 2 1 1 1 1 0 0 1 1 2 2 1 0 0 0 0 0 1 0 0 0 0 0 0 0 0 1 2 2 2 2 2 1 0 2 2 2 0 2 2 2 1 1 1 0 2 0 0 0 1 0 0 0 0 0 2 2 2 0 0 0 0 1 0 0 0 0 0 0 0 0 0 2 2 1 0 1 1 2 0 2 1 0 0 0 0 0 0 0 0 0 2 1 0 0 0 0 0 0 0 0 1 1 1 0 1 0 0 1 2 2 1 1 2 0 2 0 1 2 2 0 1 1 1 2 1 1 1 1 1 0 2 0 0 1 0 0 0 0 0 0 0 2 1 0 1 1 1 1 1 0 2 0 2 0 0 2 1 1 1 0 1 0 1 1 1 0 0 0 0 0 0 1 0 1 1 1 1 0 0 0 2 0 0 2 2 0 2 1 1 0 1 0 0 2 0 2 2 1 2 2 0 1 1 0 0 2 2 1 0 0 1 1 0 2 2 1 0 0 2 2 0 1 1 0 0 0 0 0 2 0 0 0 0 0 0 0 0 2 1 1 0 0 0 0 0 0 0 1 1 0 0 1 0 1 1 2 0 1 0 0 2 1 1 2 2 1 1 0 0 0 0 2 0 1 1 0 2 0 1 1 1 2 2 0 0 0 0 2 1 0 1 2 2 2 1 2 0 0 1 1 0 0 2 0 2 1 1 2 1 0 1 0 0 1 2 1 2 1 1 1 0 0 1 0 1 0 0 1 1 0 1 0 0 1 0 2 1 1 1 0 2 1 0 1 0 1 0 0 1 0 0 2 0 1 0 2 0 0 0 1 0 1 0 2 0 2 1 0 1 1 1 0 2 1 1 0 0 1 2 2 0 2 2 0 0 1 0 0 2 0 1 0 1 0 1 1 0 0 0 0 0 0 0 0 0 1 0 0 0 0 2 2 2 1 0 0 2 2 0 0 2 0 2 1 1 0 1 1 0 0 1 1 0 0 1 1 0 2 2 0 1 0 0 1 0 0 1 1 1 0 1 1 0 1 0 1 0 1 1 0 2 1 0 0 0 0 0 1 1 1 0 1 2 2 0 1 0 1 2 1 2 1 0 0 1 2 0 1 1 0 1 1 1 0 0 0 0 2 0 1 1 1 0 2 1 0 0 1 1 1 1 1 1 1 1 0 0 2 0 1 2 1 0 1 1 1 0 1 1 0 0 2 0 1 0 1 0 0 0 0 2 1 1 0 1 1 0 0 0 0 0 2 2 0 0 0 0 0 1 0 0 0 0 0 0 0 1 0 1 1 1 0 0 1 0 0 1 0 1 0 0 1 0 0 0 0 0 0 0 0 0 0 1 0 0 0 1 0 0 0 0 1 1 1 0 0 2 0 0 0 0 1 1 1 0 1 0 0 1 2 0 2 0 0 1 0 1 1 1 0 0 0 0 1 0 2 0 0 1 0 2 1 0 2 0 0 1 1 1 2 2 0 2 0 2 2 0 2 1 1 1 1 0 0 1 2 1 1 0 1 0 0 1 0 1 0 1 0 0 0 0 0 1 1 1 0 0 0 1 1 1 0 0 0 0 0 0 0 0 0 0 1 2 1 0 0 0 0 0 2 0 0 2 2 2 0 1 1 0 1 0 1 0 0 0 1 0 0 1 0 1 0 0 0 0 1 1 1 1 2 0 1 0 0 0 0 0 0 1 0 0 1 1 0 1 0 1 2 0 0 1 2 1 1 0 2 1 2 0 0 0 2 0 0 0 0 2 2 2 0 0 1 0 0 2 0 2 0 1 1 1 1 0 1 1 0 1 0 0 0 0 1 2 0 1 0 0 0 1 1 0 0 2 0 0 0 0 1 0 0 0 0 1 2 0 2 0 1 1 0 0 0 0 0 1 1
22 0 0 1 0 0 0 2 0 2 0 0 1 1 1 0 0 1 1 1 0 0 0 2 0 2 2 0 1 1 1 1 2 1 1 0 2 0 0 0 2 2 0 0 0 0 1 0 0 0 0 0 0 1 0 1 0 0 1 1 0 1 0 2 1 1 1 0 0 0 0 1 1 0 1 1 0 2 2 1 0 0 0 0 1 0 0 1 1 2 1 1 1 1 0 0 1 0 0 0 1 2 0 1 2 1 2 1 1 1 0 1 0 1 1 1 0 1 2 0 1 0 2 1 0 1 0 1 1 0 1 0 0 0 0 0 0 0 0 0 0 2 0 0 0 1 1 0 0 1 1 0 0 0 1 0 0 0 2 1 1 1 2 2 2 2 1 1 0 1 0 0 0 1 0 1 1 1 0 1 1 1 0 0 1 1 0 1 0 0 0 1 1 0 0 1 2 0 1 0 0 0 0 1 1 1 2 0 1 0 2 0 1 0 2 0 0 1 0 1 1 1 2 0 0 2 2 1 0 0 0 0 0 0 0 0 0 2 1 0 1 0 2 0 0 0 0 0 0 0 0 0 0 0 0 0 0 2 0 1 1 1 0 0 0 0 0 2 1 0 1 0 0 0 0 0 0 0 0 0 0 0 1 1 1 1 1 0 1 1 1 2 2 2 2 0 2 2 0 1 0 0 0 0 0 1 1 2 1 0 1 0 0 1 2 0 2 0 0 0 0 1 1 1 1 0 0 0 1 1 2 1 0 0 0 0 0 1 0 1 1 1 2 0 1 0 2 1 1 0 0 1 1 1 0 1 1 0 0 1 0 0 0 0 0 0 0 2 2 0 0 2 0 2 1 1 1 2 1 1 1 2 0 0 0 1 0 0 0 0 0 0 0 0 2 0 0 0 0 1 1 1 0 1 0 1 0 1 1 1 0 0 0 0 2 0 0 0 0 0 0 1 1 1 1 1 0 1 0 0 1 0 0 1 1 1 1 2 0 1 2 0 1 1 1 1 1 1 1 2 0 0 0 0 0 0 0 1 1 1 0 1 0 0 0 1 1 1 2 0 2 1 1 1 0 1 0 0 0 1 1 0 1 0 1 2 0 1 2 0 2 1 0 1 0 0 0 0 2 0 0 2 1 0 0 1 2 1 0 1 0 1 0 0 0 1 0 2 0 0 0 2 2 1 0 1 1 1 1 1 1 0 1 1 2 1 1 0 1 0 1 1 1 1 2 2 0 1 1 0 0 0 0 0 1 1 1 0 1 0 0 0 0 0 0 1 1 0 0 1 0 0 0 0 0 0 1 2 2 0 2 0 2 2 0 1 2 0 1 1 1 0 0 0 1 0 2 0 0 0 0 1 0 2 2 0 2 1 0 2 0 0 0 0 0 0 0 2 0 0 0 0 0 0 0 0 2 2 0 0 1 0 0 2 1 1 0 0 2 1 0 1 0 1 0 1 1 2 0 0 1 2 0 1 2 0 1 2 2 1 0 1 2 1 0 1 1 1 0 1 1 1 1 0 0 2 1 1 1 1 1 0 1 2 0 2 1 1 0 1 0 0 0 1 1 0 0 1 0 1 0 1 0 0 0 1 1 1 1 1 1 0 0 0 1 1 1 0 0 0 0 0 1 0 0 1 0 0 1 1 1 1 0 0 1 1 1 1 0 1 0 1 0 1 1 0 0 0 1 1 1 1 1 0 1 0 0 0 0 0 0 0 2 0 0 0 1 0 1 1 0 1 2 0 0 0 0 2 1 1 1 2 0 0 1 2 0 1 0 1 1 1 0 1 0 1 0 0 0 0 0 2 0 1 1 1 1 1 0 2 0 0 0 0 2 2 2 1 2 0 1 2 0 1 1 1 0 1 1 0 0 2 1 1 0 1 0 0 2 0 2 0 0 0 0 0 0 0 0 0 2 0 0 0 2 0 0 0 0 0 2 0 1 0 1 0 1 0 2 0 0 0 0 1 0 2 0 0 1 0 0 1 2 0 0 0 1 1 0 0 1 2 0 0 2 2 2 0 0 0 0 2 1 1 1 1 0 1 0 1 0 0 0 0 1 1 0 2 2 1 0 2 1 1 1 1 1 1 1 1 0 1 1 2 0 0 0 0 0 0 1 2 1 1 1 1 0 1 0 0 1 0 1 0 0 0 1 0 0 0 0 1 0 0 0 0 0 0 0 0 0 0 0 0 0 2 0 0 2 1 1 0 2 2 0 0 0 0 0 1 0 0 0 1 0 0 0 0 1 0 0 0
23 1 0 0 0 0 0 1 1 2 0 0 0 0 0 0 0 1 1 1 1 1 0 2 0 0 0 0 2 1 2 0 1 2 2 1 2 2 0 1 1 0 0 1 2 1 0 0 0 0 0 1 1 0 0 1 1 2 2 1 0 0 0 2 1 1 1 1 1 1 0 0 1 0 0 1 1 1 1 0 1 0 0 0 2 0 0 1 1 2 1 1 0 2 0 0 0 1 0 0 1 2 0 1 2 1 2 2 0 2 0 1 2 2 2 2 1 1 1 0 2 0 2 1 0 1 0 1 0 1 0 0 1 1 0 0 1 0 0 0 1 1 1 0 0 2 1 0 0 0 0 0 0 0 0 0 0 0 1 2 0 0 1 2 1 2 0 0 1 1 0 0 1 2 2 1 2 0 0 0 0 0 1 1 0 0 1 1 0 0 0 1 2 1 2 1 0 0 0 0 0 0 1 1 1 1 2 1 1 0 1 0 1 0 1 0 0 0 2 1 1 1 0 0 2 0 0 0 0 0 1 1 0 0 1 1 0 2 2 1 0 1 2 1 0 1 0 0 0 0 0 0 0 0 1 1 1 1 1 1 1 1 0 0 0 0 0 1 2 0 0 0 2 0 0 2 2 0 1 0 0 0 1 1 2 1 0 1 0 2 1 0 1 2 1 0 1 1 1 2 1 0 0 0 0 1 1 2 1 0 1 0 1 0 2 0 1 0 1 0 0 2 1 1 2 0 0 0 1 1 1 1 0 0 0 0 0 2 0 0 0 0 1 0 0 0 0 0 1 0 0 0 1 0 1 1 0 0 0 0 0 0 0 0 0 1 0 1 2 1 1 1 0 2 1 1 1 1 0 1 1 1 0 1 1 1 0 0 0 0 0 1 1 0 1 0 1 1 0 0 0 0 0 0 0 0 1 2 0 0 0 0 0 1 1 0 0 0 1 1 1 1 0 1 2 1 1 0 0 1 1 1 1 1 1 0 1 1 0 0 0 0 1 1 1 1 1 1 2 1 0 1 1 2 1 1 0 2 1 2 2 2 0 0 0 1 1 1 2 1 1 0 1 1 1 1 1 0 0 0 2 2 1 1 2 1 0 0 1 0 0 1 0 1 1 0 2 0 0 2 0 2 2 1 1 1 1 0 1 2 1 0 0 0 0 2 0 2 0 2 2 2 1 1 0 1 0 1 0 1 1 1 2 1 2 0 2 0 1 0 1 0 0 2 2 2 0 1 1 0 0 1 0 0 2 0 1 0 1 1 0 0 1 0 0 0 0 1 1 0 1 1 0 0 0 1 2 1 1 1 0 0 2 1 1 1 2 1 0 0 0 0 1 0 1 0 1 0 0 0 0 2 0 1 1 0 0 0 1 0 1 0 0 1 1 1 1 1 0 0 1 0 1 1 0 0 2 2 0 0 0 0 1 2 2 1 1 1 2 2 0 2 0 2 0 2 2 1 0 1 1 1 0 0 1 0 0 2 1 0 0 0 1 2 0 1 0 1 0 1 1 0 0 0 0 1 1 0 2 0 0 0 0 1 0 1 1 0 0 2 0 0 0 1 1 1 0 2 0 1 1 1 0 0 0 1 1 1 0 0 0 0 0 0 0 1 0 1 0 0 0 0 2 0 0 1 0 0 2 1 0 0 0 0 0 0 2 1 0 2 1 1 0 0 0 1 0 0 0 0 0 1 0 0 1 0 0 0 2 1 1 1 2 1 0 0 0 0 0 0 0 0 1 1 0 0 0 0 0 1 0 1 1 1 2 1 0 1 0 1 1 1 1 2 1 1 0 0 0 2 0 2 0 1 0 0 2 1 0 2 0 0 0 0 0 0 1 1 2 0 2 2 0 2 2 1 1 1 1 0 0 2 0 0 0 1 0 1 0 0 1 1 2 1 0 1 1 0 0 0 2 0 1 0 1 0 1 1 0 0 0 0 2 0 2 0 1 0 1 1 0 0 0 0 0 0 0 1 2 1 1 0 2 0 0 0 0 1 0 0 0 0 1 0 2 1 2 0 0 0 0 1 0 0 1 1 0 0 1 1 0 0 0 0 0 0 0 0 2 2 0 2 2 1 0 0 2 1 0 0 1 1 0 1 0 0 1 1 0 1 0 1 1 2 2 0 1 0 0 0 2 0 2 0 0 0 0 1 0 0 2 0 0 1 0 0 0 0 1 1 0 0 0 0 0 1 0 2 0 0 0 0 0 1 0 0 0 0 0 1 0 1 0 1 1 0 0 0 0 0 1 0
24 1 0 0 0 0 0 1 0 1 0 1 0 0 0 0 0 2 0 2 1 0 0 2 0 0 0 1 2 0 1 0 2 1 0 0 1 1 0 0 1 1 0 1 2 1 1 0 0 0 0 1 0 0 0 2 0 1 2 0 2 2 0 0 0 0 0 1 0 1 1 1 2 0 1 2 1 0 0 0 1 0 0 0 2 0 0 0 0 2 0 1 0 1 0 0 0 2 0 1 1 2 1 0 2 1 2 1 0 2 0 0 0 2 2 2 0 0 0 0 2 0 2 1 0 1 0 1 1 0 1 1 1 1 0 0 1 0 0 0 0 2 0 0 0 0 0 0 0 1 0 0 1 1 1 0 1 0 0 0 0 0 0 2 1 0 0 0 1 1 0 0 0 2 2 2 2 0 0 0 0 1 0 0 0 0 0 1 0 0 0 1 2 1 2 1 1 0 0 0 0 0 0 0 0 1 2 0 1 0 0 0 1 0 2 0 0 0 2 0 1 1 2 0 0 0 0 2 0 0 0 0 0 0 0 0 0 2 2 2 0 0 1 2 0 2 0 0 0 0 0 0 1 0 0 0 1 1 0 0 0 0 0 0 0 0 0 0 1 1 0 1 0 0 0 0 0 1 2 0 1 0 0 1 1 1 1 2 1 2 1 2 2 2 2 0 1 0 0 2 1 0 0 0 0 0 0 2 0 0 0 2 1 2 0 0 1 0 1 0 0 1 0 0 2 0 0 0 0 0 1 1 2 0 0 0 0 0 0 0 0 0 1 0 0 0 1 1 1 1 1 1 1 1 0 1 1 0 0 2 0 2 0 0 0 1 0 1 1 0 0 2 0 2 0 0 0 2 0 0 1 1 0 0 1 1 0 0 0 0 0 0 2 1 2 2 2 0 1 1 1 1 0 1 1 0 1 1 0 0 0 0 0 0 1 0 1 1 0 0 0 2 1 1 0 0 2 1 0 1 2 1 0 1 1 1 1 0 0 0 2 1 1 1 0 2 2 1 1 0 0 1 0 1 1 0 1 1 0 1 1 1 0 0 0 1 1 1 2 0 0 0 1 1 2 0 0 0 0 0 1 2 1 0 1 2 0 1 2 0 1 2 1 0 1 0 1 0 2 0 2 1 1 1 1 0 2 1 0 0 0 2 0 0 0 0 0 2 0 2 2 2 2 2 1 1 1 0 1 1 1 0 0 0 0 0 1 0 0 1 0 1 0 0 1 1 0 0 1 1 0 1 0 0 2 1 0 0 0 1 0 1 1 1 1 0 0 0 0 1 0 1 0 0 0 0 0 2 2 2 0 0 1 1 0 0 1 0 1 1 0 0 1 0 1 1 1 1 0 1 0 1 0 0 0 1 2 1 0 1 1 0 0 1 1 1 1 0 0 0 0 0 1 1 0 0 1 2 0 0 1 0 0 1 1 0 1 1 2 2 1 1 0 1 1 1 2 0 0 1 0 1 0 0 1 0 2 2 2 0 0 0 0 1 1 2 0 1 0 1 1 1 0 1 1 2 2 0 2 0 1 0 1 2 0 2 2 1 0 1 0 0 0 0 2 0 0 1 0 1 1 0 0 0 2 2 0 2 1 0 0 0 0 0 0 1 0 2 0 0 0 0 0 0 0 0 0 0 0 0 0 0 0 0 0 0 1 0 0 0 0 0 0 2 2 0 1 0 0 0 0 0 1 0 1 1 0 0 2 1 1 1 2 1 1 0 1 0 2 2 1 0 1 0 0 1 0 0 1 0 0 2 0 0 1 2 0 2 0 2 0 0 0 2 0 2 0 1 0 0 0 2 0 0 0 0 1 1 0 1 0 0 1 1 1 2 2 1 1 0 1 1 0 2 2 0 0 2 0 0 0 1 1 1 0 1 0 1 2 1 0 0 0 0 0 0 0 1 1 1 1 0 1 0 1 0 1 2 0 0 1 0 0 0 1 0 1 0 1 2 0 0 1 0 0 2 0 0 0 0 0 2 1 0 0 0 0 1 0 0 0 1 0 0 1 1 2 0 0 1 1 1 1 1 2 1 1 1 0 1 0 0 0 0 1 0 0 2 2 2 0 2 0 2 2 2 1 2 0 0 2 1 1 1 0 0 1 1 1 0 0 0 1 1 1 0 0 0 0 0 2 0 2 1 0 0 0 0 0 2 0 0 2 0 0 0 0 0 2 1 0 0 0 0 0 0 0 1 1 0 0 0 0 0 0 0 0 0 0 1 0 0 1 0 0 0 1 0 0 0 2 2
25 1 0 0 0 0 1 2 0 2 0 0 0 0 0 0 0 2 1 2 1 1 0 1 0 1 1 0 1 2 0 0 0 0 1 0 1 1 0 0 2 2 0 1 1 0 1 0 0 0 0 0 0 0 1 2 0 1 0 0 0 1 0 0 0 0 0 1 0 0 0 2 2 1 2 2 0 1 1 0 1 0 0 0 2 0 0 2 2 2 2 2 0 1 1 1 0 1 1 0 2 1 0 2 2 0 2 1 1 1 0 2 0 2 2 2 0 1 1 0 1 0 1 1 1 0 0 1 1 0 0 1 0 0 1 0 0 0 0 1 1 1 0 1 0 1 1 0 1 2 1 0 1 0 0 1 1 0 0 1 0 0 1 2 1 2 1 1 0 1 1 2 1 1 1 1 0 0 0 0 1 1 1 0 0 0 1 2 2 2 2 2 1 1 1 2 1 0 0 0 0 0 1 0 0 1 2 0 0 0 0 0 1 0 2 1 0 0 1 1 0 0 1 0 1 0 0 2 0 0 0 0 1 1 1 0 0 2 1 0 1 1 2 1 0 1 0 0 0 0 0 1 0 0 0 0 0 2 0 2 2 2 1 1 0 0 0 0 1 1 0 1 0 1 0 0 0 0 1 0 0 2 2 2 2 0 2 2 1 2 1 1 1 1 1 0 1 2 0 2 0 2 2 2 2 0 0 2 2 0 2 1 1 0 2 0 1 0 0 0 1 1 2 1 2 0 0 0 1 1 2 0 1 1 0 0 0 2 0 0 0 0 1 0 0 0 1 0 1 1 1 1 1 0 1 1 0 0 0 2 0 2 2 1 2 0 0 0 1 1 1 1 0 2 1 1 1 0 0 1 1 1 0 0 1 1 0 1 1 0 0 0 1 0 2 1 1 1 1 1 1 1 0 0 0 0 0 1 0 0 0 0 0 0 2 0 0 0 0 1 1 1 0 1 1 1 0 0 0 0 1 1 0 1 1 1 1 1 0 0 1 0 2 0 0 2 2 0 0 0 0 0 2 2 2 2 0 2 2 2 1 1 0 0 0 0 0 1 1 1 1 0 2 0 1 0 1 0 0 0 0 2 1 1 2 0 0 1 1 0 1 1 1 2 1 0 1 1 2 0 2 1 1 1 1 0 2 1 0 0 0 2 0 0 0 0 0 1 0 2 2 1 0 1 0 1 0 0 0 0 2 0 1 0 1 0 1 1 2 0 1 1 0 1 1 1 1 2 2 0 0 2 0 0 1 2 0 1 0 1 0 1 0 2 0 0 0 0 0 0 0 1 1 0 1 0 2 2 2 0 0 0 0 0 0 0 0 0 1 1 1 0 0 1 1 0 1 0 0 0 0 1 0 2 2 0 0 0 0 0 1 0 1 1 1 1 1 0 0 0 1 0 0 0 0 0 2 0 0 0 1 0 0 1 2 0 0 0 2 1 0 1 0 1 0 1 2 1 0 0 2 1 1 2 1 1 2 2 2 0 0 0 0 2 0 1 0 1 0 2 2 0 1 0 0 1 0 1 1 1 0 1 0 2 1 2 1 1 0 1 0 0 0 1 1 1 0 2 0 0 0 0 0 0 2 2 0 2 0 1 0 0 0 0 0 0 0 1 0 0 0 0 1 0 0 1 0 0 0 0 0 0 0 0 0 0 1 0 0 0 0 0 0 1 0 1 0 1 0 0 0 0 2 0 0 1 0 0 1 0 0 0 2 2 1 1 1 0 1 1 1 0 1 0 0 0 0 0 0 0 1 2 2 2 2 2 1 2 0 2 0 1 1 2 0 1 1 1 1 0 0 0 0 0 1 1 0 0 1 2 1 1 0 0 1 2 1 1 2 0 1 2 0 2 1 0 1 2 0 0 0 1 0 1 0 2 0 0 0 0 0 1 0 0 0 0 0 0 2 1 1 1 0 0 2 0 0 0 0 0 0 0 0 1 1 0 1 0 1 0 0 0 0 0 0 1 0 1 2 1 1 1 2 0 0 0 0 1 0 0 0 2 1 0 1 1 2 1 0 0 0 2 2 2 2 2 1 0 0 2 0 0 0 0 1 1 1 1 2 1 0 2 2 0 0 0 1 1 1 1 0 2 0 1 0 0 0 1 0 0 0 1 2 2 1 2 0 1 0 0 2 0 2 0 0 0 0 1 0 0 0 0 0 0 0 0 0 0 1 0 0 0 1 0 0 0 0 2 0 0 0 0 0 1 0 0 0 0 0 1 0 1 0 0 0 0 0 0 0 0 1 1
26 0 0 0 0 1 1 2 0 2 0 0 1 1 1 0 0 1 1 1 1 1 0 1 0 0 0 0 2 0 2 0 2 2 0 0 1 1 0 0 0 0 0 2 2 0 0 0 0 0 0 0 0 0 0 1 1 0 1 0 1 2 0 2 1 1 1 0 0 0 0 1 2 0 1 2 1 0 0 0 1 0 0 0 1 0 0 0 0 2 0 0 0 1 0 0 0 1 0 1 1 2 0 0 1 2 1 2 0 2 1 2 1 2 2 2 2 1 1 0 2 0 2 2 0 0 0 1 1 0 0 0 1 1 0 0 1 0 1 1 1 1 0 0 0 0 0 0 0 2 1 0 1 0 0 0 0 1 0 1 1 0 2 2 0 2 0 0 1 1 0 0 1 1 1 1 0 1 0 0 0 0 0 1 0 0 1 2 1 0 0 2 1 1 1 2 1 0 0 0 0 0 0 0 0 1 2 0 0 0 1 0 0 1 0 0 0 0 0 2 0 0 2 0 0 0 0 2 0 0 0 0 0 0 1 1 1 2 2 1 0 1 1 1 0 2 1 1 1 0 0 0 0 0 0 0 1 2 0 0 0 0 0 0 0 0 1 0 0 0 1 0 0 0 0 1 0 0 1 0 0 1 0 2 2 1 2 2 0 2 2 0 1 2 2 0 2 1 0 0 0 0 0 0 0 0 0 1 0 0 0 0 2 2 1 0 2 0 1 0 1 2 1 0 1 0 1 0 1 2 2 0 0 0 0 0 0 0 0 1 1 1 2 2 0 0 1 0 1 2 1 0 1 0 1 1 0 0 0 2 0 2 1 1 0 0 0 1 2 1 1 1 1 1 0 0 0 0 0 1 1 1 0 0 0 1 0 0 0 0 0 0 1 0 2 1 1 0 0 0 0 0 0 2 1 1 0 1 0 0 0 0 0 1 0 0 1 0 0 1 1 2 0 1 1 2 1 2 0 0 1 2 1 1 1 1 1 2 0 2 2 0 1 1 2 2 2 1 2 0 0 0 0 2 0 0 0 1 0 1 1 1 1 1 0 1 1 1 2 1 1 0 2 1 1 0 0 0 0 1 2 1 2 1 1 1 0 1 2 0 1 2 0 1 0 0 1 1 1 1 0 2 1 0 1 1 1 2 0 0 1 1 0 1 0 2 0 2 0 1 1 2 1 1 0 1 1 0 0 1 1 0 1 1 0 0 0 0 2 1 1 0 0 1 1 1 0 0 0 0 0 0 0 0 2 0 0 2 0 1 0 1 0 0 0 0 0 2 2 0 1 0 1 0 0 0 1 2 2 0 2 0 1 0 0 0 0 0 1 1 1 0 0 1 0 0 0 1 0 0 0 1 0 2 2 1 0 2 0 2 1 0 0 0 0 0 1 0 0 0 0 0 0 0 0 0 2 1 0 0 0 1 0 2 2 0 0 0 2 1 1 0 0 0 0 2 2 1 0 1 1 0 0 0 2 0 2 1 1 0 0 0 1 2 0 1 1 1 0 2 1 0 0 1 1 1 1 0 1 0 2 1 0 1 0 1 1 0 0 1 0 0 0 1 1 0 0 2 0 0 0 0 0 0 0 1 1 2 0 0 1 1 1 0 0 0 0 2 1 0 0 0 0 0 0 1 0 0 0 0 0 0 0 0 0 0 1 0 0 0 0 0 0 0 0 0 0 0 0 0 0 0 0 0 0 1 0 0 1 1 0 1 2 1 1 0 0 0 2 2 1 0 2 1 1 0 0 2 2 2 1 1 1 1 2 1 1 2 0 1 0 0 2 2 1 0 1 1 0 0 1 0 0 0 1 1 0 1 0 2 0 0 0 0 2 2 2 1 1 1 1 2 0 2 2 1 0 2 0 0 0 2 1 1 0 1 0 0 1 0 0 0 0 0 0 0 0 0 0 0 1 0 1 0 1 0 1 0 1 1 0 1 0 0 0 0 0 1 1 1 0 0 1 0 0 2 0 0 1 1 2 0 2 0 0 0 1 1 0 2 0 1 1 0 1 1 2 0 0 1 0 0 2 2 2 1 0 0 1 1 0 0 0 0 0 0 0 2 2 1 0 2 2 0 1 1 0 1 1 1 1 1 0 1 0 0 0 1 0 0 0 1 1 1 1 1 1 1 1 0 1 0 2 0 0 0 0 1 1 1 0 1 0 0 0 1 0 0 1 0 0 0 0 1 0 0 0 1 1 0 0 0 0 0 1 0 1 0 0 2 0 1 0 1 1 0 0 0 0 0 1 0
27 1 0 0 0 1 1 2 0 2 0 0 0 0 0 0 0 1 0 1 0 0 0 0 0 0 0 0 2 2 1 0 2 2 0 0 0 2 0 0 0 0 0 1 1 1 1 0 0 1 1 1 2 2 0 1 1 0 0 1 0 0 1 0 1 2 2 0 0 1 1 2 2 0 1 2 1 0 0 0 0 0 1 1 0 0 0 0 0 1 0 0 0 1 0 0 0 1 0 1 1 2 0 0 2 1 2 2 0 2 0 0 0 1 1 1 0 0 2 0 1 0 2 1 0 1 0 2 0 2 0 2 1 1 0 0 1 0 0 2 1 1 0 0 0 0 0 0 1 1 0 0 0 0 0 0 0 0 1 2 1 1 2 2 0 2 1 0 0 1 1 0 0 2 2 1 2 0 0 1 1 1 0 1 0 0 1 1 1 0 0 2 0 0 0 1 0 0 0 0 0 0 0 2 2 2 2 1 1 0 2 0 2 0 1 1 1 1 1 2 0 1 1 0 0 1 1 1 0 0 0 0 0 0 0 0 0 2 2 1 0 1 1 2 0 2 0 1 2 2 2 0 2 0 0 0 1 1 0 0 0 0 1 1 0 0 1 0 1 0 1 1 0 1 0 0 0 1 2 0 2 0 1 2 2 0 2 1 1 1 1 1 2 2 2 0 2 1 0 0 0 0 0 0 0 0 0 1 2 0 2 0 0 1 1 0 2 0 0 0 1 1 2 1 1 0 0 0 0 0 2 0 1 0 0 0 0 1 0 1 0 0 2 0 1 0 2 0 1 1 1 0 1 1 0 1 1 0 0 1 0 1 2 0 2 0 0 1 2 1 1 1 0 2 0 0 2 2 2 2 2 1 0 0 0 0 0 0 0 0 1 1 1 0 2 2 2 1 0 0 0 0 0 1 0 1 0 0 0 0 0 0 0 1 0 1 1 0 0 0 0 0 0 2 1 1 0 0 1 0 0 1 0 0 0 0 1 0 0 0 1 0 2 0 0 1 2 1 2 2 0 0 1 2 2 1 1 1 1 0 0 0 1 1 0 2 2 1 1 1 1 0 2 0 0 2 0 1 1 0 0 2 0 0 2 0 0 1 2 1 1 0 0 0 1 0 2 1 2 0 1 2 1 0 1 0 1 0 0 1 0 1 1 0 0 0 0 2 0 1 1 2 2 2 1 0 0 0 1 1 1 1 1 0 1 0 1 0 2 0 1 1 0 2 2 2 0 1 1 0 0 1 0 0 1 1 0 1 1 0 1 0 0 1 0 0 0 1 1 0 0 0 1 0 0 0 1 1 1 0 0 0 0 0 0 0 0 0 2 1 0 0 0 0 1 0 0 0 0 0 0 1 0 0 0 1 1 2 0 2 2 0 0 0 0 0 0 1 0 0 1 0 1 1 0 1 0 1 0 0 0 0 0 2 2 0 2 1 2 1 0 0 0 1 1 1 2 0 0 0 2 2 0 0 1 0 2 1 1 0 0 0 1 2 0 2 0 1 1 0 0 0 0 0 0 1 1 1 1 1 1 0 0 2 1 2 1 2 1 1 0 0 1 1 0 0 0 2 0 2 1 1 0 0 0 1 1 2 0 0 1 0 0 1 0 1 0 1 0 0 0 0 0 0 0 0 0 0 1 1 1 1 0 0 1 1 1 1 0 1 0 1 0 1 0 1 0 1 0 0 0 0 0 0 0 0 0 0 1 0 0 0 2 1 1 0 0 0 2 2 0 0 0 1 1 0 0 0 0 0 0 2 0 0 0 2 0 2 1 2 0 1 1 2 0 1 1 1 0 1 0 2 0 0 0 1 1 0 0 2 1 1 0 0 0 1 1 1 1 1 1 2 0 2 2 2 1 1 1 0 0 2 0 0 0 0 1 1 0 0 0 1 1 0 0 0 1 0 1 1 1 0 2 0 1 0 2 0 0 0 1 0 0 0 0 1 0 0 2 0 0 1 0 1 0 2 0 1 1 0 0 2 2 0 0 0 0 1 0 0 0 0 0 0 2 2 2 0 0 0 0 2 1 1 2 0 2 1 0 0 2 0 0 0 0 0 0 1 1 1 0 1 2 0 1 2 1 1 0 0 0 0 0 2 0 0 0 0 0 0 0 1 1 0 0 0 0 1 0 0 2 0 2 1 1 0 2 2 1 1 1 0 1 0 0 0 1 1 2 0 1 0 0 0 1 0 0 2 0 0 0 0 0 0 0 0 0 0 1 2 0 0 0 0 0 0 0 0 1 0 2 1
28 1 0 0 0 0 0 1 0 1 1 1 1 1 1 0 0 1 0 2 0 0 0 2 0 0 0 0 1 1 1 0 1 1 2 0 2 0 0 0 1 1 1 1 1 1 1 0 0 1 1 1 0 0 0 1 0 0 1 0 2 2 0 1 1 1 1 2 0 0 0 2 2 0 1 2 1 2 2 1 1 0 0 0 1 0 0 0 0 2 0 0 1 1 2 2 0 2 2 0 2 0 0 0 2 1 2 2 0 2 0 1 1 1 1 1 0 2 2 0 2 0 2 1 0 0 0 1 1 0 0 1 0 1 1 0 1 0 0 1 1 1 0 0 0 1 0 0 0 1 0 0 0 0 1 0 2 1 1 1 0 0 1 1 1 2 2 1 0 1 1 1 0 2 2 1 2 0 0 0 0 0 0 0 0 0 0 1 1 0 0 2 2 2 2 2 0 0 0 0 0 0 0 2 1 1 2 2 0 0 1 0 1 0 1 0 0 0 2 0 1 1 2 0 1 1 0 2 0 0 0 0 1 1 0 1 0 2 2 2 0 0 2 1 1 2 1 0 0 0 0 0 0 0 0 0 0 1 0 0 0 0 0 0 0 0 1 0 0 0 0 0 0 2 1 1 0 2 2 0 1 1 0 1 1 0 2 2 1 2 2 0 1 2 2 0 2 2 0 1 0 0 1 1 1 0 1 1 0 0 0 1 1 1 1 0 2 0 0 0 0 1 1 0 2 0 0 0 0 0 0 2 1 1 0 0 1 2 0 0 0 0 2 0 1 0 1 1 2 1 1 1 0 0 0 2 0 0 0 2 0 2 2 1 2 0 0 1 2 0 0 2 1 2 0 0 1 2 0 1 2 0 0 0 1 1 0 0 0 1 0 1 1 0 2 2 2 0 0 0 0 0 0 2 0 1 1 1 1 1 0 0 0 1 1 0 0 2 0 0 0 2 1 1 2 1 0 0 0 0 0 0 0 0 0 0 1 1 0 1 1 0 0 2 0 1 2 2 2 0 0 0 0 1 1 0 0 2 1 2 2 2 0 0 0 0 0 1 2 1 1 0 2 0 2 0 2 0 0 0 2 2 1 0 1 1 0 1 2 1 1 2 0 2 2 0 2 0 1 0 1 1 1 1 1 0 1 0 0 0 0 2 0 1 0 2 0 2 0 1 1 2 2 1 0 0 0 0 0 0 0 2 0 0 2 0 1 0 2 1 0 1 0 1 1 1 0 0 1 1 0 1 0 0 2 0 0 1 0 1 0 0 0 1 0 0 0 0 0 0 0 0 0 0 0 0 1 2 2 1 0 0 1 1 0 0 0 0 1 1 0 0 2 0 1 0 0 1 0 0 1 0 1 1 1 1 0 0 0 0 2 0 0 0 0 1 0 1 1 0 1 0 0 0 0 0 2 0 0 0 0 0 0 0 2 2 1 0 2 0 1 0 0 1 0 1 1 2 0 0 1 1 0 1 2 0 1 1 1 0 0 0 0 1 1 1 1 1 1 1 1 0 0 0 0 2 2 0 2 0 0 0 0 1 1 1 0 0 0 2 0 0 0 0 1 0 0 0 0 0 0 0 0 0 1 1 0 1 1 0 1 1 0 1 0 0 0 2 1 0 0 0 1 0 1 1 0 1 0 0 0 0 0 0 0 0 1 1 0 1 0 1 0 1 1 1 1 1 0 0 0 0 0 0 0 0 1 0 2 0 0 0 2 2 1 1 1 0 2 2 0 0 2 0 0 0 0 1 1 2 1 1 1 1 2 2 1 2 1 1 0 1 2 2 1 0 0 1 0 0 0 1 0 0 1 0 2 2 0 2 0 0 1 1 0 1 2 2 2 0 0 2 0 2 2 1 1 1 1 0 0 2 1 1 0 2 0 2 1 0 1 2 2 1 0 1 1 0 0 0 2 0 1 0 1 0 1 1 0 0 0 0 0 1 1 0 2 0 2 0 0 0 0 0 0 2 0 1 2 1 1 0 1 0 0 0 0 2 0 1 1 2 1 0 1 1 2 0 1 1 1 0 1 1 2 1 1 1 0 1 1 0 0 0 1 0 0 1 1 1 0 1 2 1 2 2 0 2 0 0 0 0 0 2 0 0 0 1 0 0 0 0 1 1 0 0 0 2 0 0 2 0 2 0 1 1 1 0 0 0 2 0 2 0 0 0 0 0 0 0 0 1 0 0 0 0 0 0 1 1 0 0 2 2 0 0 0 0 1 1 0 0 0 0 0 0 0 0 0 0 1 1
29 1 1 1 0 0 0 2 1 2 0 0 0 0 0 0 0 2 1 2 1 1 0 2 0 0 0 0 2 0 1 0 2 1 0 0 1 2 1 1 0 0 0 0 1 1 1 0 0 0 0 0 0 2 0 2 0 0 1 0 2 2 0 1 1 1 1 1 0 0 0 1 2 0 1 2 1 1 1 0 1 0 0 1 2 0 0 2 2 2 2 1 0 1 1 1 0 2 0 2 0 2 0 0 1 2 1 1 1 1 0 1 0 1 1 1 0 0 2 0 1 0 1 0 0 1 0 1 1 0 1 1 0 0 0 0 0 0 0 1 0 2 0 0 0 2 0 0 0 0 0 0 0 0 0 0 0 0 1 0 0 0 1 2 1 2 0 1 0 1 1 0 0 1 2 0 1 0 1 0 1 1 1 0 0 0 2 2 1 1 1 2 2 0 1 2 2 0 1 0 0 0 1 0 0 1 2 0 0 0 0 0 2 0 2 1 1 1 1 0 2 2 2 0 0 1 1 1 0 0 1 1 1 1 1 1 0 2 1 1 1 0 2 1 0 1 0 1 0 0 0 0 0 0 2 1 0 1 0 0 0 0 0 0 0 0 0 1 1 0 1 2 2 0 0 0 0 1 1 0 1 0 0 2 0 0 0 1 1 2 0 2 1 2 1 0 2 0 0 0 0 0 0 0 0 0 0 1 1 0 1 1 2 1 0 0 2 0 0 0 0 1 1 0 0 0 0 0 1 1 2 1 0 0 0 0 0 1 0 1 1 1 1 0 0 0 1 0 1 0 0 0 0 0 0 2 0 0 0 1 0 0 2 1 2 1 0 1 2 1 1 1 0 2 1 1 1 2 1 1 1 1 0 0 1 2 0 0 0 0 0 1 0 0 1 1 1 1 0 0 0 0 0 1 0 1 1 0 0 0 0 1 0 1 1 0 0 0 1 0 0 0 0 2 0 1 1 0 1 1 0 1 0 1 1 1 0 1 0 0 2 0 2 0 1 0 1 1 1 1 0 0 1 2 1 0 1 1 1 0 1 1 1 0 0 1 1 0 2 0 0 0 2 0 0 2 0 1 1 0 1 1 2 0 0 2 0 0 2 0 0 2 0 1 0 0 2 0 1 1 1 2 1 1 1 0 1 0 0 1 0 1 0 0 0 1 0 1 0 1 1 1 2 2 0 1 1 0 1 1 1 0 0 0 0 0 2 0 1 0 0 2 0 0 1 2 0 0 1 1 0 1 0 0 2 0 0 0 0 2 0 0 1 0 0 1 1 0 0 1 0 1 0 0 0 0 1 1 1 1 0 0 1 0 0 0 0 0 1 1 0 0 0 0 0 0 0 0 0 0 0 1 0 0 0 1 2 0 0 1 0 0 0 0 0 0 0 1 0 0 0 0 0 0 0 1 1 0 0 0 0 0 0 2 1 0 1 0 2 2 0 2 0 0 2 1 2 0 1 0 1 2 0 2 1 0 1 1 1 1 0 1 1 1 1 1 0 0 1 0 0 1 0 0 0 2 2 0 1 0 1 1 0 1 1 1 0 2 0 0 0 0 0 1 0 1 0 1 0 1 1 0 0 0 1 2 0 1 1 1 1 0 0 0 0 0 0 1 1 0 0 0 0 0 1 0 0 0 0 0 0 0 0 0 0 0 1 1 0 2 1 1 0 0 0 1 0 1 1 1 1 1 0 0 0 0 0 0 1 0 0 0 2 1 0 1 2 0 2 2 0 0 1 1 1 0 0 0 0 0 0 2 1 1 2 1 1 1 0 1 1 1 2 2 1 0 1 1 0 0 0 1 0 0 1 0 2 0 2 2 0 0 1 1 1 2 2 1 1 0 0 1 0 2 2 1 1 2 0 0 0 1 0 0 0 1 0 0 0 0 1 0 1 0 1 0 0 0 0 0 1 0 1 0 1 0 1 0 0 0 0 1 0 1 1 1 0 0 2 0 0 0 0 1 0 2 0 0 2 1 2 0 1 0 0 1 0 1 1 0 1 1 0 0 2 1 1 0 0 1 0 0 0 0 1 2 0 0 1 1 0 0 0 0 1 1 0 1 1 1 0 1 2 1 1 0 2 2 0 0 0 1 1 2 0 0 0 0 1 0 0 0 1 1 1 1 1 1 0 1 2 0 2 1 1 0 2 0 0 0 1 1 1 0 0 0 0 2 2 0 2 0 0 0 2 0 0 2 0 0 0 0 1 2 0 0 0 0 0 2 1 0 0 0 0 0 0 0 0 0 0 1
30 0 0 0 0 0 0 2 0 2 0 0 0 1 0 0 0 1 1 1 1 1 0 2 0 0 0 1 2 0 1 0 1 1 1 0 2 2 0 1 2 1 1 1 2 1 1 0 1 0 0 0 0 0 1 2 0 1 1 0 0 2 0 0 0 0 0 0 0 1 1 1 2 0 2 2 0 0 0 0 0 0 1 1 1 0 0 0 0 1 0 0 1 1 0 0 0 1 0 1 0 2 1 1 2 0 2 1 1 1 0 1 1 2 2 2 1 1 1 0 1 0 2 2 0 0 0 0 0 0 2 1 0 1 1 1 0 0 0 1 0 2 0 0 0 0 1 0 0 0 0 0 0 0 0 0 0 0 0 0 0 0 1 2 0 2 1 0 0 0 0 0 0 1 1 0 2 0 0 2 2 2 1 0 0 0 2 2 1 1 1 2 1 1 1 2 0 0 0 2 2 2 0 0 0 2 2 0 0 0 1 0 0 0 1 0 0 2 2 0 1 1 0 0 1 0 0 1 1 0 0 0 0 0 0 0 0 2 2 1 0 0 2 2 0 2 1 0 1 1 1 0 0 0 0 0 0 0 0 0 0 0 0 0 0 0 1 0 2 0 0 0 0 0 0 0 1 0 0 0 0 0 0 1 0 0 1 2 2 2 2 2 0 2 1 0 2 0 0 2 1 0 0 0 0 1 1 1 2 0 2 1 1 2 0 0 1 0 0 0 0 1 1 0 0 0 0 0 1 1 2 0 0 0 0 0 0 2 0 1 0 0 1 0 0 0 2 0 1 0 0 1 1 1 0 1 1 0 0 1 1 1 1 1 1 0 0 2 2 0 0 2 0 2 1 1 1 1 1 2 0 0 0 0 1 0 0 0 0 0 0 1 2 0 2 2 2 2 0 0 0 0 0 2 1 1 0 0 0 0 0 0 0 1 0 0 1 1 0 0 0 1 1 1 1 1 0 0 2 1 1 2 0 0 0 0 1 1 0 0 0 0 1 1 0 1 2 1 1 0 0 0 1 1 1 0 1 1 1 1 1 1 0 0 0 2 2 0 2 0 2 1 1 1 1 0 1 0 0 1 1 2 0 0 2 1 0 0 2 0 1 2 0 2 0 0 1 1 2 0 0 2 1 1 1 0 1 1 0 1 0 1 0 2 0 2 1 2 0 0 1 2 1 1 0 1 1 2 0 2 0 1 2 0 1 0 2 1 2 0 0 2 0 2 2 2 0 1 1 0 0 0 0 1 2 0 0 0 1 0 0 0 0 0 1 0 0 1 1 1 0 0 0 0 0 0 0 2 2 1 1 0 1 1 0 0 0 1 1 1 0 0 0 0 2 0 0 0 0 0 0 1 0 1 1 1 2 0 0 1 1 0 1 1 1 1 0 1 0 1 0 1 0 0 0 1 1 0 0 0 0 0 0 2 1 1 0 1 1 0 1 0 0 1 0 2 2 1 0 1 0 2 0 2 2 0 0 1 1 0 0 0 0 0 1 0 0 1 1 1 0 0 1 0 0 1 0 0 2 0 0 0 1 1 0 1 1 1 0 1 0 0 0 1 1 0 0 2 0 1 0 2 0 0 1 1 2 1 0 0 1 1 0 0 0 0 0 1 0 0 0 0 0 0 0 0 0 0 0 0 0 0 0 0 1 1 1 0 0 0 0 0 0 0 0 1 0 1 2 1 1 2 1 0 0 0 0 0 2 1 1 1 2 1 0 1 1 0 2 2 1 0 2 1 1 0 0 1 1 0 0 2 1 1 2 2 1 1 0 2 0 1 2 2 1 0 0 1 0 0 0 1 0 0 0 0 2 0 0 1 0 0 1 1 0 1 2 1 2 0 2 2 0 1 1 2 1 2 0 0 0 2 0 0 0 1 0 0 1 0 1 0 0 0 0 0 0 0 0 0 2 0 0 0 2 0 0 0 0 0 0 0 0 0 0 1 0 0 1 1 0 0 0 1 0 2 0 0 1 1 2 0 2 0 0 1 0 2 0 0 0 1 1 0 1 1 2 0 0 0 0 2 2 1 2 1 1 1 0 1 0 0 1 1 1 0 0 1 2 2 0 2 2 0 1 2 1 2 1 1 0 2 0 2 0 0 0 0 0 1 0 0 0 1 0 0 1 0 0 0 2 0 2 1 0 0 1 0 0 0 2 0 1 1 0 1 0 0 0 0 0 0 0 0 0 2 0 1 1 0 0 0 1 2 1 0 1 0 1 2 0 0 2 1 0 0 1 0 1 0 2 0
31 1 0 0 0 1 1 2 0 2 0 1 2 1 1 0 0 1 2 0 2 2 0 2 0 0 0 0 2 1 1 2 2 1 2 0 1 2 1 1 1 0 0 0 1 0 1 0 0 1 1 1 0 0 0 1 0 0 0 0 1 1 1 0 0 0 0 1 0 1 1 0 2 0 1 2 1 0 0 0 0 0 1 1 1 0 0 0 0 1 0 0 1 0 0 0 0 1 0 1 2 1 0 0 2 0 2 1 1 1 0 1 0 1 1 1 0 0 0 0 2 0 2 1 0 1 0 0 0 1 0 1 0 0 1 0 0 0 1 0 1 2 0 0 0 1 0 0 0 0 0 0 0 0 0 1 0 1 1 1 1 1 0 1 1 2 1 1 0 0 0 0 0 2 2 1 2 0 0 0 2 2 0 0 0 0 0 1 1 0 0 2 1 1 1 2 1 0 0 0 0 0 1 1 1 2 2 1 1 0 0 0 1 0 2 1 1 0 2 0 0 0 1 0 0 1 1 1 0 0 0 0 1 0 0 0 0 2 2 2 0 0 0 0 0 0 0 0 0 0 0 1 0 0 0 0 0 2 1 1 0 1 0 0 0 0 0 0 1 1 0 2 0 0 1 1 1 1 2 0 2 0 2 2 2 0 2 1 0 2 1 1 2 2 2 0 2 0 0 2 0 0 0 0 0 0 0 2 1 0 1 0 2 2 1 1 1 0 0 0 0 1 0 1 1 0 1 0 0 0 2 1 0 0 0 0 0 2 0 0 0 0 1 0 1 0 1 1 1 1 0 1 1 1 0 0 2 0 0 0 0 0 1 0 1 1 0 1 1 0 0 2 2 1 1 1 1 1 0 1 0 1 0 0 0 2 0 1 1 0 0 0 1 0 2 1 1 0 1 1 1 1 0 0 0 0 0 1 1 1 1 1 0 0 2 0 0 0 1 0 0 0 1 1 1 1 1 0 0 0 0 0 0 1 1 2 0 1 0 0 2 0 0 2 1 1 1 1 1 0 0 0 1 2 2 1 1 2 2 2 1 2 0 0 0 1 1 1 2 0 1 1 1 2 0 2 0 0 0 2 2 2 0 0 2 0 0 0 2 0 2 1 0 1 1 0 0 0 2 0 0 2 2 0 2 0 2 0 0 1 0 1 0 0 2 0 0 1 0 2 2 1 2 2 1 0 0 0 0 0 2 0 2 1 1 0 2 1 1 0 0 1 0 2 2 2 0 1 1 0 0 0 0 0 1 2 0 1 0 1 0 0 0 0 1 0 0 2 2 0 0 2 1 0 0 0 0 2 2 2 0 0 0 0 0 0 0 0 0 0 1 0 0 1 0 0 0 1 0 0 1 1 1 1 1 0 0 1 0 1 0 0 0 1 0 1 0 2 1 0 0 0 0 1 0 0 2 0 0 0 0 0 1 2 1 1 0 0 2 1 0 1 0 1 1 1 2 1 0 1 1 2 0 0 2 0 2 2 2 0 0 0 2 1 1 1 0 1 0 1 1 1 0 1 1 2 2 0 2 0 0 1 0 2 1 2 1 1 1 2 0 0 0 1 1 0 0 2 0 1 1 1 0 1 1 2 1 2 0 0 1 0 0 0 0 2 0 1 0 0 1 0 1 0 1 1 0 0 0 0 0 0 0 0 1 0 2 0 0 2 0 0 0 0 0 1 0 0 0 0 0 0 1 0 1 0 0 0 0 0 0 0 2 1 0 1 2 1 1 1 1 1 0 1 1 0 0 1 1 2 0 0 1 1 1 2 1 2 0 0 2 0 0 2 0 2 0 2 2 0 0 0 0 0 0 0 2 0 1 2 0 0 0 0 0 2 0 1 1 0 1 1 0 2 2 0 0 1 0 0 1 2 1 2 0 2 0 1 0 1 0 0 1 0 1 0 0 0 1 0 2 1 1 0 1 0 1 1 0 0 0 0 0 0 0 0 1 0 1 2 2 2 0 0 0 1 0 0 2 1 0 1 2 0 0 0 0 2 2 0 1 2 0 0 0 0 2 0 1 2 2 0 1 1 0 2 0 0 0 1 0 0 0 0 1 1 0 1 2 2 0 2 2 0 2 1 1 2 0 0 1 1 0 0 1 0 0 1 1 1 0 0 0 0 0 0 1 0 0 0 2 0 2 0 0 1 1 0 0 0 1 1 1 0 1 1 1 1 2 0 1 0 1 0 0 0 1 1 1 0 0 1 2 2 0 0 0 0 1 2 0 0 1 0 0 0 1 0 0 0 2 2
32 1 0 0 0 1 1 1 0 1 0 1 0 2 1 0 0 2 0 2 1 0 0 2 0 0 0 0 1 1 0 0 1 1 1 1 2 1 0 0 2 2 1 1 2 1 1 0 0 0 0 0 1 0 0 1 1 0 1 1 0 0 0 1 1 1 1 0 0 1 1 1 2 0 1 2 1 0 0 0 2 0 0 0 2 0 1 0 0 1 0 0 0 1 0 0 0 1 0 2 2 2 1 0 2 0 2 0 2 0 0 2 0 0 0 0 0 0 0 0 2 0 2 0 0 0 0 1 0 1 0 1 0 0 1 0 0 0 0 1 0 2 0 0 0 2 1 0 1 1 1 0 0 0 0 0 1 0 1 2 1 1 2 2 0 2 1 1 1 0 1 1 0 2 2 1 1 0 1 0 0 1 0 1 1 1 1 1 0 0 1 2 2 0 1 1 1 0 0 0 0 0 0 1 1 2 0 0 0 0 0 1 2 0 2 0 0 1 2 1 0 0 2 1 1 0 0 2 1 1 0 0 1 1 2 1 1 2 1 2 0 0 1 2 0 2 0 1 0 0 0 1 0 0 0 0 1 2 0 0 0 0 1 1 0 0 0 1 2 0 0 1 0 1 0 0 1 2 2 0 2 0 1 2 2 0 2 2 1 2 2 1 2 2 2 0 2 1 1 2 0 0 0 0 0 0 0 2 1 0 1 0 2 2 1 0 2 2 1 0 0 2 0 1 1 0 1 0 1 1 0 2 0 0 0 0 0 1 0 2 0 2 2 1 0 0 0 1 1 0 0 1 2 0 0 0 2 0 0 2 0 2 1 1 1 1 0 2 2 0 0 2 0 2 0 1 1 2 0 2 1 0 0 1 0 1 0 0 0 1 1 1 0 1 2 1 1 1 1 1 1 1 0 1 1 0 0 2 0 0 0 1 0 2 0 0 0 1 0 0 0 1 0 0 0 0 0 0 1 1 1 0 0 0 0 1 0 1 0 0 1 0 2 0 1 0 1 1 1 0 0 1 1 1 1 1 0 2 2 1 1 0 0 0 0 1 1 1 2 1 2 1 2 2 0 1 0 0 0 0 2 2 0 0 2 0 0 1 2 0 2 2 0 1 0 0 1 0 0 1 0 2 2 2 1 0 1 0 0 1 0 1 0 0 0 1 0 2 0 1 1 2 2 2 0 0 0 0 0 2 0 0 2 1 0 1 2 1 2 0 0 2 0 1 2 1 0 2 2 0 0 2 0 0 2 1 0 0 2 0 0 0 1 0 0 0 0 0 0 0 0 0 1 0 0 0 1 1 1 0 0 0 0 0 0 0 0 0 2 1 0 0 0 1 0 0 0 0 0 0 0 2 1 1 1 1 2 0 0 1 1 0 1 1 1 1 1 0 0 0 0 0 1 1 0 1 0 1 0 0 0 1 1 0 2 2 0 1 2 1 0 0 0 0 1 2 2 1 1 0 0 2 1 1 2 0 2 1 1 0 0 0 1 0 2 0 1 0 2 0 0 1 0 0 0 2 2 0 2 0 0 0 0 1 0 2 1 1 1 2 0 0 1 1 0 0 0 1 0 0 0 0 0 0 0 1 1 0 1 2 0 0 0 1 0 0 0 2 1 0 0 0 1 0 0 0 0 0 1 1 0 0 0 0 0 0 1 1 0 1 0 0 0 2 2 0 0 1 0 0 0 0 2 0 1 0 0 0 2 1 0 1 1 0 0 0 0 0 2 2 0 0 2 1 1 0 0 1 0 1 0 1 2 1 2 1 0 2 1 2 0 1 1 2 0 1 1 1 0 0 0 2 0 0 0 0 1 0 1 2 0 0 1 1 0 2 1 1 2 0 1 2 0 1 1 2 1 1 0 0 0 2 0 0 0 1 0 1 1 0 1 1 1 1 0 0 1 0 0 0 2 0 0 0 2 0 0 1 0 0 0 0 1 1 2 2 1 0 2 0 0 0 0 1 0 2 0 0 0 0 1 0 1 0 0 0 0 2 0 0 0 0 1 1 2 2 2 0 0 0 0 2 1 1 0 2 0 0 0 2 0 0 1 1 1 0 0 0 0 0 0 0 2 2 1 1 2 2 0 0 0 1 0 1 1 0 0 1 0 0 0 0 0 1 1 0 0 0 0 0 1 1 1 0 1 0 1 0 0 0 1 1 1 0 1 1 1 1 2 0 1 0 0 0 0 1 0 0 2 0 0 0 0 1 0 0 0 0 0 0 0 0 0 0 0 0 0 0 0 0 1 1
33 0 1 1 0 0 0 1 0 1 0 1 0 0 0 0 0 0 2 0 1 0 0 2 0 0 0 2 2 1 0 1 2 1 1 1 2 0 0 0 2 2 0 0 2 0 1 0 0 1 1 1 0 0 1 2 0 1 1 0 1 2 0 1 0 0 0 0 1 1 0 1 2 0 2 2 0 0 0 0 0 0 1 1 1 1 1 0 0 2 0 0 1 1 1 0 0 2 0 2 2 2 1 0 2 0 2 2 0 1 0 2 0 2 2 2 1 0 2 0 1 1 1 0 0 0 0 1 0 1 2 0 1 1 0 0 1 0 0 1 0 2 0 1 0 1 1 0 0 1 0 0 0 0 1 0 2 0 1 1 1 1 1 2 0 2 1 0 2 1 0 0 2 1 0 1 2 0 0 1 1 1 0 1 0 0 1 1 0 0 0 1 0 0 0 2 1 0 1 0 0 0 1 1 1 2 1 0 0 0 1 0 1 1 0 0 0 2 1 1 1 1 2 0 0 1 1 0 0 0 0 0 0 1 0 0 0 2 2 1 0 0 1 1 0 2 0 0 0 0 0 1 0 1 0 0 0 2 1 1 0 1 0 0 0 0 1 0 0 0 1 0 0 2 1 1 0 0 0 0 0 0 1 2 2 1 1 2 1 2 1 0 0 2 2 0 2 1 0 2 0 0 2 2 1 0 0 1 0 0 0 1 1 2 0 0 1 2 0 0 0 2 1 1 1 0 1 0 2 2 2 0 2 0 0 0 0 0 0 0 0 0 2 0 0 0 1 1 1 0 0 1 1 0 1 1 0 0 0 1 0 1 2 1 1 0 0 0 1 0 0 2 0 2 0 0 1 0 0 2 2 1 1 1 0 0 0 0 0 0 1 1 1 2 2 2 2 0 1 2 2 2 0 1 1 0 1 2 0 0 0 0 0 2 0 2 0 0 0 0 0 0 0 2 0 1 1 0 0 0 0 0 0 1 1 0 0 1 0 0 1 0 2 0 0 1 2 1 2 1 0 0 0 1 1 0 1 2 1 1 1 1 1 1 0 1 1 1 2 1 1 0 1 2 0 1 0 0 0 0 1 1 1 0 1 1 0 0 2 0 1 2 2 0 2 0 0 0 1 0 0 2 1 1 1 0 0 0 1 0 1 1 1 0 1 0 0 2 0 1 1 2 1 2 0 2 0 0 0 1 1 0 0 0 0 0 2 0 1 0 1 1 0 1 2 1 0 0 0 0 0 0 0 0 2 0 0 1 0 2 0 0 0 0 0 0 0 2 2 0 1 1 1 0 1 0 1 1 1 1 0 0 2 2 0 0 2 1 1 1 0 0 0 0 0 1 0 1 0 0 1 1 0 2 2 0 2 1 0 0 1 0 0 1 1 1 1 1 1 0 0 0 1 0 0 0 2 0 0 0 0 0 0 1 2 0 1 0 2 1 1 0 0 2 0 1 1 1 1 0 0 1 0 1 2 0 1 2 2 0 0 0 0 1 0 1 0 1 1 0 0 0 0 0 0 2 2 0 2 0 1 1 1 2 0 2 1 2 1 1 0 0 0 1 1 0 0 2 0 1 0 1 0 1 1 2 1 2 0 1 1 0 0 1 0 0 0 1 0 0 0 0 1 0 0 1 0 1 0 0 0 0 0 1 1 0 2 0 0 0 0 0 0 1 1 1 1 1 0 0 0 0 1 0 0 1 2 0 2 0 0 0 2 1 1 0 0 0 1 0 1 0 2 0 0 0 0 1 1 2 0 1 1 1 1 2 0 1 0 1 1 1 2 2 1 0 0 1 0 1 0 2 0 0 0 0 2 0 0 2 0 0 0 1 1 1 1 0 2 0 2 2 0 2 2 1 1 1 0 1 0 1 1 1 0 1 0 0 0 0 0 0 2 2 0 2 2 1 0 0 2 0 0 0 2 0 0 0 1 1 0 0 0 0 0 1 2 1 0 2 0 0 1 0 0 2 0 0 2 0 1 1 2 0 0 0 1 1 1 0 1 1 1 0 2 2 2 0 1 1 1 0 2 2 1 1 1 1 0 2 0 0 0 0 1 0 0 0 2 0 0 2 2 2 0 1 0 2 0 0 0 2 0 2 0 0 0 1 1 1 0 0 1 0 0 0 0 0 0 0 2 0 2 0 0 0 0 0 0 0 2 0 1 0 1 1 1 1 2 0 1 0 0 0 0 0 0 1 1 0 0 0 2 2 0 0 0 1 0 2 0 0 0 0 0 0 0 0 0 0 0 0
34 1 0 0 0 0 0 0 0 1 1 1 1 2 1 0 0 0 2 0 0 0 1 1 0 0 0 0 2 1 2 0 2 2 0 0 1 1 1 0 0 0 1 1 1 1 1 0 1 0 0 0 1 1 1 1 0 0 0 0 0 1 0 1 1 1 1 2 0 0 0 0 1 0 0 1 1 1 1 0 1 0 1 1 1 0 0 0 0 2 0 0 0 1 0 0 0 0 0 0 1 2 1 0 2 0 2 0 2 0 0 2 1 1 1 1 1 0 1 0 1 0 2 1 0 1 0 1 1 0 0 0 0 1 1 1 0 0 1 1 2 1 0 0 0 0 0 0 0 1 0 0 0 0 1 0 0 1 0 1 1 1 1 0 0 2 1 0 1 2 1 1 0 2 1 0 1 1 0 1 1 2 0 0 0 0 0 2 1 1 1 2 0 0 0 1 2 0 0 2 2 2 0 1 1 1 1 1 1 0 0 0 1 0 1 2 2 1 2 0 1 1 2 0 1 0 0 1 0 0 1 1 0 0 0 0 0 2 2 2 0 0 2 1 0 1 0 0 0 0 0 1 0 0 0 0 0 2 2 2 0 2 0 0 1 1 0 0 1 0 0 0 0 1 0 2 1 0 1 0 0 1 1 2 2 0 2 0 1 2 1 1 2 2 2 0 2 0 2 2 2 0 0 0 0 0 0 1 0 0 0 1 2 2 1 0 1 0 0 0 1 1 0 0 2 0 1 0 1 1 2 1 1 1 0 0 0 0 0 1 1 1 1 0 0 0 2 1 1 1 1 1 1 1 1 0 1 0 0 0 1 1 0 0 0 0 0 0 2 2 2 1 1 2 0 0 1 2 1 2 1 0 0 0 1 2 0 0 0 0 0 0 1 0 1 0 0 1 0 0 0 0 0 0 0 0 1 0 0 0 0 0 0 1 0 0 1 1 1 0 0 1 0 1 0 0 1 1 0 1 2 1 0 0 0 1 1 1 0 0 0 0 1 1 2 0 0 1 2 0 0 0 0 0 0 0 0 2 1 2 2 2 0 0 0 1 1 0 2 0 2 0 1 1 0 1 0 0 0 0 1 1 1 1 1 2 1 1 2 0 1 2 0 1 1 0 2 1 2 0 1 1 1 0 1 0 2 0 0 1 0 1 0 0 1 1 0 2 0 2 2 2 1 2 1 0 0 0 1 2 0 1 1 0 1 0 1 0 0 1 0 0 1 0 2 1 0 1 2 0 0 0 0 0 1 1 0 0 1 0 0 0 0 1 1 0 0 0 0 1 0 0 0 0 0 0 0 2 2 2 0 0 2 2 0 1 1 0 1 0 0 0 1 0 0 0 0 1 0 0 1 0 0 1 1 1 1 0 1 1 2 0 1 1 1 1 1 0 0 0 1 0 0 0 0 0 2 1 0 0 1 0 0 2 1 1 0 0 1 0 0 1 0 1 0 1 1 2 0 0 1 1 0 1 0 0 2 1 1 0 0 0 0 0 1 0 0 1 0 0 0 1 0 1 1 2 2 2 0 2 0 0 0 2 0 2 1 1 1 2 0 0 0 0 1 0 1 2 0 2 0 2 0 0 2 2 1 1 0 0 0 0 0 0 0 0 0 0 0 0 0 0 1 0 1 1 0 0 1 1 1 1 1 0 1 1 1 0 0 1 0 0 0 0 0 1 0 0 1 0 0 1 1 0 0 0 0 0 2 0 0 0 2 1 1 0 0 1 1 1 1 0 1 1 0 0 0 1 1 1 0 1 0 0 1 2 0 2 1 2 0 2 1 2 0 1 0 0 0 0 0 1 0 0 0 0 0 0 0 2 0 0 0 0 1 2 1 2 0 0 2 1 0 2 1 1 0 1 0 0 0 1 0 0 0 1 0 1 1 0 1 1 0 0 0 0 0 0 0 0 2 0 0 0 2 0 0 0 0 0 1 0 0 0 0 1 2 2 2 1 1 2 0 0 0 0 0 1 1 1 1 0 2 0 0 0 0 2 1 1 2 2 2 0 2 2 2 0 0 0 0 1 1 1 2 0 2 0 0 1 0 0 0 0 2 2 0 0 1 0 0 1 2 1 0 1 0 0 0 1 0 2 0 2 0 0 0 0 0 0 0 1 2 1 1 1 0 1 0 0 2 0 0 0 1 0 2 0 1 1 1 0 1 0 0 1 1 2 2 0 1 0 0 0 1 0 0 2 0 0 0 0 1 1 0 0 0 0 0 2 0 0 0 1 1 1 0 0 0 0 0 0
35 0 0 0 0 0 0 2 0 2 0 0 0 0 0 0 0 1 0 2 0 0 0 2 0 1 1 0 2 0 1 2 0 0 0 0 1 2 0 0 1 1 0 1 2 0 1 0 0 0 0 1 1 0 0 2 0 0 0 1 0 1 0 2 0 0 1 1 0 0 0 1 1 0 1 1 0 2 2 0 2 0 0 0 1 0 0 0 0 1 0 0 0 2 0 0 1 0 0 0 1 2 0 0 2 2 2 2 0 2 0 1 0 1 1 1 1 0 0 0 2 0 1 0 0 0 0 2 1 1 1 0 0 0 0 0 0 0 0 0 1 1 0 0 0 0 1 0 1 2 0 0 0 0 0 0 0 0 0 1 1 1 0 2 0 1 1 1 0 0 0 2 1 1 2 1 1 0 0 1 1 2 0 1 0 0 1 1 1 0 0 1 1 1 1 1 1 0 0 1 1 1 0 1 1 1 2 0 1 0 1 0 2 0 1 2 2 2 1 1 0 0 2 0 0 0 0 1 1 0 1 1 0 0 0 0 0 2 1 1 0 0 2 1 0 1 0 0 1 1 1 1 0 1 0 0 2 1 0 1 1 1 0 0 0 0 0 0 2 0 0 1 0 1 1 0 1 1 2 0 0 0 0 2 1 0 2 1 1 2 1 2 1 2 1 0 2 0 0 0 1 0 1 1 0 0 1 1 0 0 0 1 1 2 1 0 1 0 0 0 0 2 0 0 1 0 0 0 0 0 2 1 0 0 0 0 0 1 0 1 1 1 2 0 1 1 1 1 2 1 0 1 1 0 1 1 0 0 0 2 0 1 1 0 1 0 0 1 1 0 0 2 0 1 0 0 2 1 0 2 2 1 0 0 0 1 0 0 0 0 0 1 1 0 2 0 0 1 0 0 0 0 0 1 0 1 0 1 0 0 0 1 0 1 0 0 1 0 1 0 0 0 1 1 0 1 1 1 0 1 2 1 0 0 0 1 0 1 0 0 1 0 1 1 2 0 0 0 0 1 0 0 1 2 1 1 0 2 2 2 2 2 0 0 0 1 1 1 2 0 1 1 2 0 1 0 1 0 0 0 0 1 2 1 0 2 1 0 2 0 0 2 0 1 1 0 0 1 2 0 0 2 2 2 2 0 2 0 0 1 0 2 0 0 0 0 0 2 0 0 1 2 2 2 1 0 0 1 1 2 0 0 2 1 1 0 2 0 0 1 0 1 0 0 1 1 0 0 0 0 0 0 0 0 2 0 2 2 0 1 1 0 0 2 0 0 0 0 0 0 0 0 0 0 0 0 1 2 2 0 1 0 1 0 1 0 0 1 1 0 1 0 1 1 0 1 0 0 0 0 0 2 1 1 2 0 0 0 0 0 1 0 0 2 0 1 0 1 0 0 2 0 0 2 0 0 2 1 0 0 0 0 0 1 2 1 0 0 2 1 1 0 0 0 1 2 2 0 0 0 0 0 0 1 1 0 2 2 2 0 0 0 0 1 0 1 1 0 1 0 0 2 1 0 0 2 1 0 2 0 0 0 1 2 0 2 1 1 1 2 0 0 0 0 0 0 0 2 0 1 0 1 0 0 2 2 0 1 0 0 0 0 0 2 0 2 0 1 0 0 0 0 1 0 0 0 0 0 0 0 0 0 1 0 1 1 2 0 0 0 0 0 0 0 1 0 0 1 1 1 1 1 0 0 0 2 0 0 2 0 0 0 2 1 0 1 1 1 1 1 0 0 2 1 0 1 1 1 1 1 1 2 1 0 2 1 0 2 1 1 1 1 2 2 1 0 0 1 0 0 0 2 0 0 0 0 0 1 0 2 0 0 1 1 0 2 1 0 1 0 2 1 0 2 2 0 0 1 0 0 1 2 1 0 0 1 0 0 0 0 0 0 1 0 1 0 0 0 1 1 1 0 1 0 1 0 1 0 0 0 0 0 0 0 0 0 0 0 1 0 0 0 0 0 0 1 0 2 2 2 2 0 2 0 0 0 0 1 1 0 1 1 0 0 2 2 1 0 0 0 0 2 0 0 2 0 2 1 0 1 0 0 0 0 0 0 0 2 2 2 0 2 2 0 0 0 2 1 0 0 0 2 0 1 0 0 0 1 1 1 0 1 1 2 1 0 0 0 0 0 2 0 1 0 2 0 2 1 0 0 2 0 2 0 1 2 0 0 2 2 0 0 0 0 1 1 0 0 2 1 1 0 0 1 0 1 1 0 0 2 1 0 1 0 0 0 0 1 2 0 0 0
36 0 0 0 0 0 0 2 0 1 0 0 0 1 0 1 1 2 1 1 1 1 1 2 0 0 0 0 2 0 2 0 1 1 2 0 2 1 0 0 0 0 1 1 2 2 2 0 0 0 0 0 0 1 1 2 0 0 1 1 1 1 0 1 1 1 1 0 0 0 1 2 2 1 1 2 1 0 0 0 0 0 0 1 2 0 0 0 0 2 0 0 0 1 0 0 0 1 0 1 0 2 0 0 1 1 1 1 1 1 0 1 0 1 2 2 0 0 2 0 1 0 2 0 0 2 0 2 2 0 0 1 0 1 1 1 0 0 0 0 1 1 0 0 0 0 0 0 0 0 0 0 0 0 0 1 1 1 0 2 1 1 1 2 1 2 0 0 0 2 2 2 0 1 1 0 2 0 0 0 0 2 0 1 1 1 1 0 0 0 0 2 1 0 0 1 0 1 0 2 2 2 0 0 0 2 1 0 1 0 0 1 1 0 2 0 0 0 0 0 2 2 2 0 1 0 0 2 0 0 1 1 0 0 0 0 0 2 2 1 0 1 0 1 0 1 0 0 0 0 0 0 1 0 0 0 2 2 2 2 0 1 0 0 0 0 0 1 1 0 2 0 1 0 0 0 0 0 0 0 1 0 0 1 2 1 1 1 0 1 0 1 2 2 2 0 2 2 1 1 1 0 1 1 0 0 2 1 0 0 0 1 1 1 1 0 2 0 1 0 0 1 1 1 2 0 0 0 1 1 1 1 0 0 0 1 0 1 0 0 0 0 2 0 0 0 2 0 0 0 0 0 1 0 1 1 0 0 0 0 1 1 1 1 1 1 0 1 1 0 0 2 1 1 0 0 2 1 1 1 2 0 0 0 0 0 0 0 0 0 0 1 0 1 2 1 1 1 1 2 2 2 0 0 0 0 0 0 0 0 0 0 1 1 0 1 0 0 1 0 0 0 0 1 0 0 1 1 0 1 2 2 0 0 0 0 0 1 0 0 1 0 2 0 1 0 1 2 2 0 0 1 0 1 0 0 0 2 1 2 2 2 0 0 0 1 1 2 2 1 1 0 2 0 1 0 1 0 0 0 1 1 0 0 2 0 0 0 2 0 1 2 0 1 1 0 1 0 0 1 0 2 1 1 1 0 2 0 1 1 1 0 0 0 0 2 0 2 0 0 0 2 2 2 0 1 1 2 0 2 0 1 0 0 2 1 2 0 1 1 1 1 0 1 1 2 0 2 2 0 0 1 0 0 1 1 1 0 0 0 0 0 0 0 1 0 0 0 0 1 0 1 0 0 0 0 1 2 2 1 0 0 0 0 0 0 0 1 0 0 0 0 0 1 1 0 1 1 0 0 0 2 1 0 1 0 0 0 0 0 1 0 1 2 1 2 1 0 0 0 1 0 2 2 0 0 0 1 0 0 0 0 0 2 1 0 0 0 1 1 0 0 0 0 2 1 2 1 1 0 2 1 0 1 2 0 1 2 2 0 0 0 0 0 1 0 0 1 1 0 0 0 0 1 1 2 1 0 2 0 0 1 0 1 0 1 1 2 1 1 0 0 0 0 0 0 0 1 0 1 0 1 0 0 0 1 1 2 0 0 1 1 0 0 0 0 0 1 1 0 0 0 0 1 0 1 1 0 0 0 0 0 1 0 2 2 2 0 0 0 0 0 1 1 2 0 0 1 0 0 0 0 0 0 0 0 1 0 2 0 0 0 2 1 1 0 0 0 2 2 1 1 1 0 0 1 0 1 2 1 0 1 1 0 2 0 0 1 1 2 0 2 1 2 0 1 1 1 1 0 0 0 0 0 1 1 0 1 0 2 0 0 1 1 1 2 2 1 1 0 2 2 0 1 1 1 0 1 0 1 0 0 1 2 1 2 0 2 2 0 2 2 1 0 1 0 0 0 0 0 2 0 1 0 1 0 1 0 0 0 1 0 0 0 0 0 2 0 1 1 0 0 1 0 0 1 0 1 2 1 1 0 2 0 0 0 0 0 0 0 0 0 0 0 2 1 1 1 0 0 0 2 2 2 2 1 2 1 0 0 0 0 1 1 1 1 0 1 2 1 1 1 1 0 0 0 1 1 0 0 0 0 0 1 0 0 1 1 0 0 0 1 0 1 0 0 1 0 0 0 1 0 2 1 0 1 2 1 1 1 1 0 1 0 0 0 0 0 1 0 0 1 1 0 0 0 0 2 0 0 0 0 0 0 0 0 0 0 0 1 1 0 0 0 0 0 1 0 1 0 0 0
37 0 0 0 0 0 0 1 0 0 0 0 1 1 1 0 0 1 2 0 0 0 0 2 0 0 0 0 1 0 1 1 1 1 2 1 1 1 0 0 1 1 0 0 2 0 0 0 0 0 0 0 0 0 1 2 0 1 1 0 1 2 0 1 0 0 0 0 0 0 0 0 2 1 1 2 0 0 0 0 1 0 1 2 2 1 1 1 1 2 1 0 0 1 0 0 2 2 1 0 2 1 2 0 2 0 2 0 2 0 0 1 1 2 2 2 1 0 1 0 1 0 2 2 0 0 0 2 1 1 0 0 1 1 0 0 0 0 0 1 1 2 0 0 0 2 0 0 0 0 0 0 0 0 0 0 0 0 1 2 1 1 1 2 0 2 0 1 0 1 1 1 0 2 2 1 1 0 0 1 1 2 0 1 0 0 1 1 0 0 0 2 2 2 2 1 0 0 0 0 0 0 1 1 1 1 2 2 2 0 0 0 1 1 1 1 1 0 1 1 1 1 1 0 0 0 0 1 1 1 0 0 1 1 0 1 0 2 1 1 0 0 2 1 0 1 0 0 0 0 0 0 0 1 0 0 2 2 1 2 1 2 0 0 0 0 1 0 1 1 0 1 0 0 0 0 0 0 0 0 0 0 0 2 1 0 1 0 1 1 1 2 2 2 2 0 2 1 0 2 1 0 0 0 0 0 0 1 0 0 0 1 2 1 2 0 2 1 0 0 0 1 1 1 1 0 0 0 0 0 2 0 1 0 0 0 0 1 0 0 0 1 1 0 0 0 0 0 1 2 2 0 1 1 0 1 1 0 0 0 1 1 1 0 1 0 0 0 2 2 2 0 0 2 1 1 2 2 0 2 1 1 0 0 0 0 1 1 1 0 0 0 0 0 2 0 0 2 0 0 0 0 0 1 0 0 0 0 0 0 0 1 0 1 0 0 1 0 0 0 0 1 0 0 0 0 1 1 0 0 1 0 0 0 0 1 0 1 0 0 0 0 2 0 2 2 0 2 2 1 0 1 1 2 1 1 0 1 1 1 1 1 1 1 0 2 2 1 2 0 1 1 2 0 0 2 0 0 0 0 1 1 0 0 2 1 0 1 2 0 1 2 0 1 1 0 1 0 2 0 1 2 1 0 1 0 1 0 0 1 0 1 1 0 0 0 0 2 0 1 1 2 2 2 0 0 0 0 1 1 1 0 1 1 1 0 2 0 1 1 0 0 0 1 1 2 0 0 1 1 0 1 0 0 1 1 1 0 1 1 1 0 0 0 1 0 0 0 0 0 0 0 0 0 0 0 0 1 1 1 0 0 2 0 2 1 1 0 0 0 1 0 1 0 0 0 0 2 0 0 0 0 0 0 0 0 0 0 0 0 1 0 0 0 0 0 0 2 0 1 0 1 0 0 0 0 2 0 1 1 0 0 0 2 2 0 1 2 2 1 1 1 0 1 0 2 2 0 0 0 0 1 0 0 2 0 0 2 2 1 1 0 2 0 2 0 0 2 0 1 1 0 1 0 0 1 1 0 2 0 0 0 0 2 1 2 1 2 0 0 0 0 0 0 1 0 0 2 0 2 1 1 0 0 1 2 1 2 0 0 1 1 0 0 0 1 0 1 1 0 0 0 0 0 0 1 0 0 0 0 0 0 0 0 2 2 1 1 0 1 0 1 1 0 1 0 0 1 0 0 0 0 0 0 0 0 1 0 1 0 0 0 2 2 1 1 1 0 2 2 1 0 1 2 2 0 0 1 1 1 1 0 1 1 1 2 1 1 0 2 0 1 2 2 0 0 1 1 0 0 0 1 0 0 1 0 1 0 0 0 0 0 1 1 0 1 2 0 1 0 2 1 0 2 2 1 1 1 0 1 0 1 1 2 0 2 0 2 0 0 1 1 0 0 0 0 0 0 1 1 1 0 2 0 2 0 0 0 1 1 0 0 0 0 0 0 0 1 1 1 0 0 0 0 0 1 0 1 1 1 1 0 2 1 0 1 0 2 0 0 0 0 0 0 2 2 2 0 1 2 1 0 0 0 0 2 0 0 1 1 0 0 0 0 1 1 0 1 1 1 0 1 2 0 1 0 1 1 0 0 1 1 0 1 0 0 0 2 0 0 0 0 2 1 1 0 2 0 0 1 2 0 2 0 1 0 0 1 0 0 1 1 2 0 2 1 0 1 1 0 1 0 0 0 0 0 0 1 1 1 0 0 0 0 1 0 1 0 0 2 0 0 1 0 0 0 0 0 0 0 1 1
38 0 0 0 0 0 0 2 0 2 0 0 1 2 2 0 0 0 0 2 1 1 0 1 0 0 0 0 1 2 0 1 0 0 1 0 1 1 0 0 2 2 0 0 0 0 1 0 0 1 1 1 0 0 0 1 0 0 2 1 1 1 0 1 0 0 0 1 0 0 0 0 2 0 1 2 1 1 1 0 2 0 1 1 1 0 0 1 0 1 0 0 0 2 0 0 1 0 0 0 1 2 1 1 2 0 2 1 1 1 0 2 1 2 2 2 1 0 1 0 1 0 2 1 0 1 0 1 1 0 0 0 0 1 0 1 1 0 0 2 1 1 0 0 0 0 0 0 2 1 0 0 1 0 1 1 1 0 1 1 1 1 2 2 1 1 1 0 0 0 0 0 0 2 0 0 2 0 0 0 0 0 0 0 0 0 0 2 1 2 2 2 1 1 1 2 0 0 0 1 1 1 0 1 1 0 2 1 0 0 1 0 2 0 1 1 2 0 1 1 0 0 1 0 1 0 0 1 1 0 0 0 0 0 0 0 0 2 1 1 1 0 2 2 0 2 0 0 1 1 1 0 0 0 0 0 1 1 0 0 0 0 0 0 0 0 0 0 2 0 0 0 0 1 0 0 0 1 2 0 1 0 1 1 1 0 2 1 1 1 1 1 1 2 2 0 2 1 0 1 0 0 1 1 1 0 0 2 1 0 1 0 1 1 1 0 2 2 0 0 0 2 1 0 2 0 0 0 0 0 1 2 1 0 0 0 0 1 0 0 0 0 2 0 0 0 1 0 1 1 1 0 2 0 2 0 0 1 0 1 0 1 2 1 2 1 0 2 2 0 0 2 0 2 1 1 0 1 2 2 0 0 0 0 0 0 0 0 0 1 1 1 1 0 2 1 1 0 2 2 1 2 0 1 0 1 0 0 0 0 0 1 0 1 0 0 2 0 0 0 0 0 1 0 1 1 0 1 0 0 2 0 0 0 0 1 0 2 0 1 1 0 0 2 1 2 1 2 2 2 0 1 1 1 1 1 0 1 0 2 2 2 0 0 0 1 1 2 1 1 2 1 2 0 1 0 1 1 1 0 2 1 1 0 1 2 0 1 2 1 0 2 1 0 1 0 2 0 2 1 1 1 2 0 2 1 2 0 0 2 0 1 0 1 0 1 1 2 0 2 2 2 1 1 0 0 0 0 1 2 0 0 1 0 1 0 2 0 1 1 0 1 0 2 2 1 0 1 1 0 0 0 0 1 2 0 1 0 0 0 0 0 0 0 0 0 0 0 0 1 0 2 1 0 1 1 2 2 2 0 1 0 0 0 0 0 0 0 1 0 0 0 1 0 0 0 0 0 0 0 0 1 1 1 1 1 1 0 0 0 2 0 0 1 0 1 0 0 0 1 0 1 0 0 0 1 1 0 0 0 0 0 0 0 2 1 0 1 2 2 0 1 0 0 2 1 2 1 0 0 1 2 1 2 2 0 0 2 1 1 1 0 0 2 0 2 2 1 1 1 0 1 0 0 0 2 2 1 0 1 0 1 0 1 0 2 0 1 0 1 0 0 0 1 2 0 0 2 0 1 0 1 0 0 1 2 0 1 1 1 0 0 0 1 0 0 0 1 1 0 0 0 1 0 1 1 0 0 0 0 0 0 0 0 0 0 1 0 0 1 0 0 0 1 1 0 1 0 0 0 0 0 2 1 0 0 0 0 1 0 0 0 2 1 0 1 1 0 2 2 1 1 2 0 0 1 0 1 1 1 0 1 1 1 2 2 1 1 0 2 0 1 0 0 0 0 0 0 0 0 0 2 0 0 0 0 1 0 0 1 0 0 0 0 1 2 1 1 0 0 0 0 0 2 2 0 0 2 0 0 0 2 1 0 0 2 1 2 1 0 2 1 0 0 0 0 0 1 0 0 1 0 0 0 2 0 0 0 0 0 0 0 1 0 1 1 2 0 1 1 1 1 0 0 0 1 0 0 1 1 2 0 1 0 0 0 1 1 0 0 0 0 0 1 1 1 2 0 0 0 0 0 2 2 2 2 0 1 0 1 0 0 0 0 0 1 0 1 2 2 0 2 2 2 2 1 2 0 0 0 1 1 1 2 1 0 0 0 0 0 0 2 2 2 2 0 0 1 0 0 1 0 2 1 1 0 1 1 0 0 2 0 2 0 0 0 0 0 1 0 0 0 0 1 0 1 0 1 1 0 0 0 1 2 0 1 1 0 0 2 0 1 0 0 0 0 0 0 0 0 2 2
39 1 1 0 0 1 1 2 0 2 0 0 0 0 0 0 0 0 2 0 1 0 0 0 0 0 0 1 2 1 1 0 1 1 2 1 2 0 0 0 1 1 0 0 2 0 0 0 0 1 1 1 0 1 0 0 2 1 0 0 2 2 0 2 0 0 0 1 0 0 0 0 1 0 1 1 0 1 1 2 0 0 0 1 2 0 0 1 1 2 0 1 0 2 0 0 0 1 0 1 0 2 0 2 2 0 2 1 0 2 0 1 1 1 2 2 1 0 1 0 1 0 2 1 0 1 0 2 2 0 1 0 0 0 0 0 0 0 0 0 1 1 0 0 0 1 0 0 0 1 0 0 0 0 0 0 0 1 0 1 0 0 2 2 1 1 2 1 0 1 1 1 0 2 2 0 2 1 0 1 1 1 1 0 0 0 0 2 0 0 0 2 1 1 1 1 1 0 1 0 0 0 0 2 2 0 2 1 1 0 0 0 0 0 2 0 0 0 2 0 0 0 1 0 1 0 0 0 0 0 0 0 1 1 0 1 0 2 2 0 0 1 2 2 0 2 0 0 0 0 0 0 0 0 0 0 1 1 0 0 0 0 0 0 0 0 0 0 1 1 0 1 0 0 0 0 0 0 1 0 0 0 0 2 2 0 2 0 0 2 1 0 0 2 1 0 2 0 0 2 0 0 1 1 0 0 0 2 0 1 0 1 1 2 0 0 1 0 0 0 0 2 2 1 1 0 0 0 1 0 0 2 0 0 0 0 0 0 0 0 0 0 2 0 1 0 1 0 2 1 1 0 2 1 1 0 1 0 0 2 0 1 1 0 1 1 0 0 1 1 1 1 0 1 1 1 0 1 0 1 1 0 0 0 0 2 0 0 0 0 0 1 1 0 1 0 0 0 1 1 1 1 0 1 1 0 0 0 0 0 0 0 0 0 2 0 0 0 0 0 0 1 1 1 2 2 1 0 1 1 2 1 0 0 0 0 2 2 0 0 2 0 1 1 0 2 2 0 1 2 0 0 0 1 0 0 0 1 0 1 1 1 0 1 0 2 2 1 2 0 0 0 2 0 1 0 1 0 0 0 1 0 1 0 1 1 0 1 1 0 1 1 0 1 1 0 0 2 2 0 0 2 1 1 1 0 1 0 0 0 0 2 0 0 0 2 0 2 0 2 2 2 1 1 0 1 0 1 0 1 1 1 2 1 1 0 2 0 2 2 1 0 0 2 2 0 0 1 2 1 0 1 0 0 2 0 1 0 0 0 0 0 1 1 0 0 0 1 1 0 0 0 1 0 0 0 1 2 2 2 0 0 1 1 0 0 0 0 0 0 0 0 0 1 0 0 1 0 0 0 0 2 0 1 1 0 0 1 0 1 1 0 1 1 1 1 1 0 0 0 1 0 1 1 0 0 1 1 0 0 0 1 0 2 1 1 0 0 2 2 1 0 0 0 2 1 2 1 0 0 1 0 0 2 1 0 1 2 1 0 0 0 2 1 0 1 1 0 0 1 2 0 0 0 0 2 2 1 1 1 1 0 0 1 1 1 1 0 0 2 0 0 1 0 1 0 0 2 0 2 1 1 0 0 0 1 1 1 0 0 0 0 0 1 0 0 0 1 2 0 0 0 0 0 1 1 1 0 1 1 0 0 0 0 2 2 1 1 0 1 0 1 1 0 2 0 0 0 0 0 0 0 1 0 0 0 0 0 2 0 0 1 2 2 2 0 0 1 1 1 1 1 2 0 0 0 0 1 2 2 0 0 0 0 0 2 0 2 0 2 0 0 1 1 1 0 0 0 0 0 0 1 0 0 1 0 1 0 0 0 0 0 1 1 0 1 1 0 0 0 0 0 0 2 2 2 2 1 1 0 0 2 2 0 0 1 0 1 2 0 1 0 1 1 0 1 1 0 0 0 1 0 1 1 1 0 1 0 0 0 1 0 0 0 0 1 2 1 1 1 0 0 2 0 0 1 0 0 2 0 0 1 2 0 0 0 0 1 0 1 0 2 1 0 2 2 2 0 0 0 0 1 1 1 1 2 0 1 0 2 0 0 1 1 2 1 0 2 2 1 0 2 1 1 1 2 0 1 0 0 0 1 0 1 1 0 0 0 0 0 0 0 1 2 2 0 0 1 0 1 2 0 2 0 0 1 1 1 1 1 0 0 1 0 0 0 1 0 1 0 0 0 0 0 0 1 0 0 2 0 0 0 2 2 0 1 1 0 0 1 1 0 0 0 0 0 0 0 1 0 2 1
40 0 0 0 0 0 0 0 0 0 0 1 0 1 1 0 0 1 0 2 0 0 1 2 0 0 0 0 2 1 2 0 1 1 1 1 1 2 0 0 0 0 0 0 2 0 0 0 0 1 1 1 0 0 1 2 0 0 0 0 1 2 0 1 0 0 0 1 0 0 0 1 1 0 1 1 0 1 1 0 1 0 0 0 1 0 0 0 0 2 0 0 0 2 0 0 0 1 1 0 0 2 1 1 2 0 2 1 1 1 0 1 0 1 1 1 0 0 1 0 1 0 1 0 1 1 0 1 1 0 0 0 0 0 1 0 1 0 0 0 0 2 0 0 0 2 0 1 1 0 0 0 0 0 0 1 1 0 0 1 1 2 1 2 0 2 1 0 1 1 0 0 1 1 1 1 2 0 0 1 1 1 0 1 0 0 1 0 0 0 0 2 2 2 2 2 2 0 0 0 0 0 0 1 1 0 2 2 0 0 0 0 0 0 1 0 0 2 2 0 2 2 2 0 2 2 0 1 0 0 0 0 0 0 0 0 0 2 2 2 0 0 2 2 0 2 0 2 2 0 0 0 0 0 0 0 0 2 1 2 1 2 0 0 0 0 0 0 0 0 1 1 2 0 0 1 1 0 1 0 1 0 0 1 1 1 2 2 0 2 2 0 0 2 2 0 0 1 0 2 0 0 0 0 0 0 1 1 1 1 0 2 1 2 2 0 2 0 1 0 0 1 1 0 1 0 0 0 1 1 1 2 1 1 0 0 1 2 0 0 0 0 2 0 0 0 2 0 0 0 0 0 2 1 1 0 2 0 0 1 0 1 2 0 2 1 0 1 2 1 1 1 0 2 0 0 2 1 0 2 2 1 0 0 0 1 0 0 0 1 1 2 1 0 2 2 2 1 0 0 0 0 0 1 1 0 0 0 0 0 0 0 0 2 0 0 0 0 1 0 0 1 0 1 0 0 0 2 1 1 1 1 1 2 2 1 1 0 0 0 1 0 0 2 1 2 1 2 2 0 0 1 0 1 0 0 0 2 2 2 2 1 0 1 0 1 1 1 2 1 2 1 1 2 0 0 0 0 0 0 1 2 1 0 1 1 0 0 2 0 1 2 0 1 0 0 2 2 2 0 0 2 2 0 2 0 2 1 0 0 1 1 0 0 0 2 0 1 0 2 2 1 2 2 1 0 0 1 0 1 1 1 1 1 0 0 2 0 1 0 2 0 0 1 1 2 0 1 1 0 0 0 0 0 2 0 0 2 0 0 0 0 0 1 1 0 0 0 0 2 0 1 1 0 1 0 2 2 2 1 1 0 1 1 0 0 0 0 0 0 0 0 0 1 0 0 0 1 0 0 0 0 1 0 0 2 2 1 0 1 1 0 0 1 1 2 0 0 0 0 1 0 0 0 0 1 1 1 0 0 0 0 1 1 1 1 0 0 2 2 1 1 0 1 1 1 2 1 0 0 1 0 2 2 0 1 2 2 2 0 0 0 1 2 0 1 0 1 1 1 0 1 0 0 0 1 1 1 1 1 1 0 1 2 0 2 1 0 0 2 0 0 0 1 1 1 0 2 0 2 1 1 0 0 1 2 1 2 0 0 1 1 0 0 0 0 0 1 0 0 1 0 0 0 0 0 0 0 0 0 0 0 0 0 1 1 0 1 0 2 1 1 0 0 0 0 0 1 1 1 1 1 0 0 1 0 0 0 1 0 0 0 2 1 0 0 0 1 1 1 0 0 1 0 0 0 0 1 1 1 0 1 0 0 1 1 0 2 0 1 1 0 1 2 0 1 0 1 1 1 0 1 0 0 1 1 0 0 0 2 0 0 0 0 2 2 2 0 1 0 1 1 0 2 2 1 1 1 0 1 0 0 0 0 0 1 0 0 0 0 0 0 1 0 0 0 0 0 0 0 1 0 0 0 2 0 0 1 1 1 0 0 1 0 1 2 1 0 1 1 0 0 0 0 0 0 0 0 1 0 0 0 0 0 0 0 0 2 0 0 0 2 0 1 2 2 2 0 0 1 1 0 1 1 1 1 1 0 0 1 1 0 0 0 2 1 0 1 1 1 0 1 2 1 2 2 0 2 0 0 0 2 0 0 0 0 0 1 0 0 0 0 2 1 1 0 0 0 0 0 2 0 2 1 0 0 0 1 0 0 1 1 1 0 0 0 0 0 2 1 0 0 0 0 1 1 0 1 0 0 0 0 0 1 0 0 0 0 0 0 0 1 1 2 1 0 0 0 0 0 2 1
41 1 0 1 0 1 1 1 0 1 0 1 0 0 0 0 0 0 1 1 0 0 0 2 0 0 0 0 2 2 0 0 0 0 2 0 2 1 0 0 2 2 0 1 2 0 0 0 0 0 0 0 0 0 1 1 0 1 2 0 1 2 0 1 0 0 0 0 0 0 1 1 2 0 0 2 2 0 0 0 1 0 0 0 2 1 2 1 1 2 1 1 2 2 0 0 1 2 0 1 1 2 0 1 2 1 2 0 2 0 0 2 1 2 2 2 2 0 1 0 1 0 2 1 0 0 0 1 1 0 0 0 0 0 0 0 0 0 0 2 0 2 0 0 0 0 0 0 2 2 2 0 0 0 0 0 0 1 0 1 1 1 1 2 1 1 1 0 1 1 1 0 2 1 1 2 1 0 0 1 1 1 0 1 1 1 1 2 0 0 0 1 1 0 0 2 1 0 1 1 0 1 0 2 2 0 2 0 0 0 0 0 2 0 1 0 0 0 2 0 1 1 1 0 0 0 0 2 1 1 0 0 0 1 1 0 0 2 2 1 0 1 2 1 0 2 0 0 0 0 0 0 0 1 0 0 0 2 0 0 0 0 0 0 0 0 1 0 1 0 0 2 0 2 0 0 1 0 1 0 0 0 2 2 2 0 2 2 0 2 1 1 1 2 2 0 1 1 0 1 1 1 0 0 0 0 1 2 0 0 0 1 1 1 0 0 2 0 0 0 1 1 1 1 2 0 1 0 0 0 2 1 0 0 0 0 1 2 1 1 0 2 2 0 0 0 2 0 0 1 1 0 2 0 1 0 1 0 0 2 0 2 2 0 2 0 0 1 1 0 0 2 0 2 1 1 1 1 0 1 0 0 0 1 1 1 0 0 0 0 1 1 1 0 0 0 0 0 2 2 1 2 0 2 0 2 0 1 1 0 0 1 0 0 0 0 1 0 1 1 1 1 0 1 1 0 2 1 0 0 1 0 0 1 1 1 1 0 0 0 1 0 1 1 0 1 2 2 2 1 0 1 0 1 1 0 1 2 1 2 2 2 0 0 0 1 1 2 1 1 2 1 2 0 2 0 2 0 0 0 0 0 1 1 2 0 0 0 1 0 1 1 0 1 0 0 2 1 2 0 0 2 2 1 1 1 1 0 0 0 0 2 1 0 1 0 0 2 0 1 1 2 2 1 1 0 0 0 1 1 1 0 1 1 1 0 0 0 2 1 0 1 1 0 1 1 0 0 1 1 0 1 0 0 1 2 0 0 1 0 1 0 1 1 0 1 1 1 1 0 0 0 1 0 1 0 0 2 2 2 0 0 1 1 0 0 1 1 1 0 1 1 0 1 2 0 0 1 0 0 1 1 0 2 1 0 1 0 0 0 1 0 0 0 0 1 1 0 0 0 0 0 1 1 0 0 2 1 0 0 0 0 0 1 1 0 0 1 2 2 0 0 0 1 0 1 2 1 0 1 0 2 0 0 2 0 1 2 1 0 0 0 1 0 2 2 0 0 0 1 1 1 0 0 0 2 2 0 2 0 0 0 0 2 1 2 1 0 0 2 0 0 1 0 2 0 0 2 0 1 0 1 0 0 1 2 1 2 0 1 0 0 0 0 0 1 0 1 1 0 0 0 0 0 0 0 0 0 0 0 0 0 0 0 1 1 2 1 1 1 0 0 0 0 0 1 0 1 0 0 0 0 1 0 0 1 0 0 2 1 1 1 2 1 0 0 0 1 1 2 1 0 2 0 0 0 0 0 0 1 0 1 0 0 0 2 0 2 0 1 1 0 2 2 1 0 0 0 0 0 0 2 0 0 1 0 2 0 1 2 0 0 1 1 1 2 2 2 0 0 2 1 0 2 2 0 0 2 0 0 2 2 0 0 0 2 0 1 0 0 0 0 1 0 0 0 0 0 1 0 1 0 1 1 1 0 1 0 0 0 0 0 1 0 1 0 1 0 1 1 0 0 0 0 0 1 0 1 2 2 2 0 1 0 0 0 0 2 0 0 0 1 0 0 2 2 2 0 0 0 0 0 1 1 2 0 1 2 1 1 0 0 0 0 1 1 0 1 1 1 0 1 2 1 1 1 1 0 0 0 0 2 0 2 0 0 1 1 0 0 0 1 1 1 0 0 0 1 1 0 2 0 1 0 0 0 1 0 0 1 0 0 1 0 0 0 2 0 0 0 0 0 0 1 0 1 0 2 0 0 0 0 0 1 0 0 0 0 1 1 0 0 1 0 0 0 0 0 0 0 1 1
42 1 0 1 1 0 1 1 0 2 0 0 0 1 1 0 0 1 0 2 0 0 0 1 0 0 0 0 1 2 0 1 1 1 1 1 1 1 0 0 0 0 0 1 2 0 0 0 0 1 1 1 0 0 1 1 1 0 2 1 1 1 0 0 0 0 0 0 0 0 0 1 2 0 2 2 0 0 0 0 1 0 2 2 0 0 0 1 1 2 1 1 1 1 1 0 0 1 1 0 1 2 1 0 2 0 2 1 0 2 0 1 0 2 2 2 0 0 0 0 2 0 2 2 0 0 0 0 0 0 1 0 0 0 1 0 1 0 0 0 0 2 0 0 0 2 1 0 0 0 0 0 0 0 1 0 0 1 1 0 0 0 0 2 1 0 0 0 0 2 2 2 1 1 1 1 2 0 0 0 0 0 0 1 0 0 1 2 1 0 0 1 0 0 0 1 1 0 0 0 0 0 1 2 2 1 2 2 2 0 0 0 1 0 0 0 0 1 1 1 1 1 1 1 2 0 0 1 1 1 0 0 0 0 0 0 1 2 2 0 1 1 2 1 0 2 0 0 1 1 1 1 0 0 2 1 1 1 0 0 0 0 0 0 0 0 1 0 2 0 0 0 1 0 0 0 0 0 2 0 0 0 0 2 2 0 2 1 0 1 0 1 1 2 2 1 2 1 1 2 1 0 1 1 1 1 1 1 0 0 0 2 1 0 0 0 2 0 0 0 1 1 2 0 2 0 0 0 0 0 1 2 1 0 0 0 0 2 0 1 1 0 2 0 1 0 1 0 1 0 0 1 1 1 0 1 1 0 0 1 1 2 2 0 2 1 0 0 1 1 1 1 0 2 0 0 1 1 0 2 1 1 1 1 1 1 0 0 0 0 0 0 1 0 2 2 2 2 0 0 0 0 0 1 0 1 0 1 1 0 0 2 0 1 0 0 1 0 0 0 0 0 0 0 0 0 1 0 0 1 2 1 0 0 0 0 0 1 0 0 2 0 1 1 0 1 2 1 1 2 0 0 1 2 2 1 1 2 2 2 1 2 0 0 0 1 1 1 2 0 2 1 2 2 2 0 2 0 0 0 1 1 1 0 1 2 0 1 1 1 1 1 0 1 0 0 1 2 2 0 0 2 2 1 2 0 2 0 0 2 0 0 1 1 0 1 1 2 0 1 1 2 1 1 0 1 1 1 0 1 0 2 2 1 0 0 2 0 1 1 0 1 0 1 1 2 0 2 2 0 0 2 0 0 2 0 0 1 1 1 1 0 2 0 0 1 1 0 0 1 0 1 0 0 0 0 0 1 1 1 0 0 1 1 1 1 2 0 1 1 1 0 1 1 0 0 0 0 0 0 0 1 1 1 2 0 0 1 1 2 0 0 0 0 0 0 0 1 0 1 1 1 0 0 0 0 1 0 0 0 2 0 0 2 2 1 0 2 2 2 0 1 0 1 0 2 2 2 0 0 0 2 0 2 2 0 1 2 1 0 0 0 1 0 1 0 1 0 1 0 0 1 0 0 0 0 0 2 0 2 0 0 1 1 1 2 1 1 0 1 0 0 0 0 0 0 0 1 0 0 0 1 0 0 2 2 1 2 0 0 2 1 0 0 0 0 0 2 0 0 0 0 1 0 0 2 0 0 1 1 1 1 1 0 2 2 2 2 0 2 0 1 0 1 1 1 0 1 0 0 0 0 0 0 1 0 0 0 1 0 0 1 2 1 1 0 0 1 1 1 0 0 2 0 0 0 0 0 0 1 0 1 1 1 1 2 1 2 1 1 1 1 1 1 1 0 0 1 1 0 0 1 0 0 0 0 2 0 0 2 0 0 0 0 1 1 1 0 1 0 2 1 0 2 2 1 1 2 0 1 0 1 1 2 0 1 0 0 0 1 0 0 0 0 0 0 0 0 1 1 1 0 1 1 1 0 1 0 0 1 0 0 0 1 0 1 1 1 1 1 1 1 0 0 0 2 0 0 2 1 1 1 2 0 0 0 0 2 0 0 0 0 1 1 2 2 2 0 0 0 0 1 0 0 0 2 0 1 1 0 1 0 0 1 1 1 0 0 2 2 0 2 1 1 1 0 2 1 0 0 1 1 1 2 0 0 0 1 1 1 0 0 1 1 1 2 0 0 0 0 2 0 2 0 1 0 0 0 0 0 2 0 0 0 2 2 2 0 1 0 0 0 0 0 0 0 0 1 1 0 0 0 0 0 0 0 0 0 1 2 0 2 0 0 0 0 1 0 0 0 2 2
43 0 0 0 0 0 0 2 0 1 0 0 0 2 1 0 0 1 1 1 0 1 0 2 0 1 1 0 2 1 1 0 2 2 1 1 1 0 0 0 1 1 0 0 2 0 2 0 0 0 0 0 0 0 1 1 0 1 1 0 1 2 0 0 0 0 0 1 0 0 0 2 2 0 1 2 1 2 2 1 1 0 0 1 2 0 0 1 1 2 0 1 0 0 0 0 0 0 0 0 1 1 1 0 2 1 2 0 2 0 0 2 1 2 2 2 1 0 1 0 1 0 2 1 0 1 0 0 0 0 1 0 1 1 0 0 0 0 0 2 0 2 0 0 0 1 0 0 0 1 1 0 1 0 1 0 0 1 1 1 1 1 2 1 0 1 0 0 1 1 1 1 1 1 1 1 1 0 1 0 0 1 1 0 0 0 0 1 0 0 0 2 1 1 1 1 0 0 0 0 0 0 0 1 1 0 2 0 0 0 0 0 0 0 1 0 1 1 2 1 0 0 1 1 1 1 1 1 0 0 0 0 0 0 0 0 0 2 2 2 0 0 1 2 0 2 0 0 0 0 0 0 0 1 1 0 1 2 1 1 0 1 1 1 0 0 0 0 1 1 1 0 0 1 0 0 1 2 2 0 1 0 2 2 2 0 2 2 0 2 1 0 0 1 0 0 2 0 0 0 0 0 0 0 0 0 0 0 1 0 1 1 0 1 1 0 2 0 0 0 0 2 1 1 2 0 0 0 0 0 2 1 0 0 0 1 0 1 0 0 0 0 2 0 0 0 2 0 0 2 2 0 2 0 2 0 0 0 0 1 0 1 2 0 2 1 0 1 2 1 1 1 1 1 1 1 2 2 1 2 2 1 0 0 0 0 0 0 0 0 0 1 0 0 2 0 0 0 1 1 1 1 0 2 1 0 0 1 0 0 0 1 0 1 1 0 1 0 1 0 0 0 1 2 0 0 2 0 0 0 0 0 0 0 0 1 1 1 0 0 0 0 2 0 1 0 1 2 2 1 0 0 1 1 1 1 0 1 1 1 1 1 0 0 0 0 0 1 1 1 1 0 2 0 2 0 1 0 0 0 2 2 1 0 2 1 0 2 2 1 1 1 0 2 0 0 2 0 1 0 0 2 1 1 1 2 2 0 0 2 0 0 0 1 1 1 1 2 1 2 2 2 2 2 1 1 1 1 0 1 1 1 1 0 1 0 1 0 2 2 0 0 0 1 2 0 0 2 2 0 0 1 0 0 1 1 0 2 0 1 0 1 0 1 0 0 0 2 2 0 1 1 0 0 0 0 0 2 2 0 2 0 1 0 1 0 0 1 1 0 1 1 0 1 0 1 0 0 0 0 0 1 0 0 0 1 1 0 1 2 0 0 0 0 0 0 0 1 1 0 0 0 0 0 0 0 2 2 0 0 0 0 0 2 1 2 0 2 2 1 0 1 0 2 0 1 1 2 0 0 0 2 0 0 1 0 2 2 2 0 0 0 1 0 2 2 0 1 1 0 0 0 1 0 0 1 0 1 1 1 0 0 0 1 1 1 1 2 2 2 0 0 0 0 0 0 0 2 0 2 1 2 0 2 1 2 2 1 0 0 1 1 1 0 0 0 0 1 1 0 1 0 1 0 0 1 0 0 1 1 1 1 1 0 1 1 0 1 1 1 0 0 1 1 2 0 0 1 0 0 0 0 0 0 0 0 0 0 0 0 0 0 2 2 1 1 1 1 1 1 0 0 2 0 0 0 0 1 1 1 1 2 1 1 2 2 0 2 1 1 1 1 2 2 0 0 1 1 0 1 0 2 0 0 1 0 1 0 1 2 0 0 0 0 1 1 1 1 1 0 1 1 0 2 2 1 0 1 1 0 0 2 0 1 0 2 0 1 0 0 0 0 0 0 0 0 0 0 1 1 1 0 1 1 1 0 1 0 0 0 0 0 1 0 1 0 2 0 1 0 0 0 0 0 0 2 0 1 1 0 1 1 2 0 0 0 1 1 0 0 0 0 0 0 2 1 1 0 0 1 0 2 2 2 2 1 0 2 1 1 0 0 0 0 0 0 0 0 1 1 0 1 1 0 1 1 0 2 0 0 0 1 0 1 0 0 1 1 1 1 0 1 0 1 0 0 0 0 0 0 2 0 2 1 0 1 1 0 0 0 1 0 1 0 1 1 1 0 1 0 0 0 0 1 0 0 1 1 1 0 0 0 0 0 0 0 0 0 0 2 0 2 0 1 1 0 1 0 1 0 2 0
44 0 0 0 0 0 0 2 0 2 0 0 0 2 1 0 0 1 2 0 1 1 0 2 0 0 0 0 2 1 1 1 2 1 0 0 1 0 0 0 2 2 0 0 2 1 1 0 1 0 0 1 0 1 0 2 0 0 0 2 0 0 0 1 0 0 0 1 0 1 1 2 2 0 1 2 1 0 0 0 0 0 0 0 0 0 0 0 0 2 0 0 1 1 0 0 0 1 0 1 0 2 0 1 2 0 2 0 2 0 0 1 0 1 1 1 0 0 0 0 2 0 2 1 0 1 0 0 0 0 1 0 0 0 0 0 0 0 0 0 1 1 0 0 0 1 1 0 0 1 0 1 1 0 1 0 0 0 1 1 1 1 1 2 1 2 1 1 1 0 0 0 1 1 1 1 2 1 0 0 0 0 0 1 0 0 1 2 1 1 1 2 2 1 1 1 0 1 0 2 2 2 0 1 1 2 1 0 0 0 1 0 0 0 1 1 1 2 0 1 0 0 2 0 0 1 1 2 0 0 1 1 0 0 0 0 0 2 2 0 0 0 2 1 0 2 0 0 0 1 1 0 0 0 0 0 1 1 1 1 0 1 0 0 0 0 0 0 1 0 0 1 0 2 0 0 1 1 1 0 1 0 1 1 1 0 2 1 2 2 2 2 2 2 2 0 2 1 0 1 0 0 1 1 1 0 0 2 0 0 0 1 1 1 1 0 2 1 1 0 0 2 0 0 2 0 0 0 0 0 1 2 0 0 0 0 0 0 0 1 0 0 2 0 1 0 2 1 2 1 1 1 2 1 1 0 2 0 0 2 0 2 1 1 1 1 0 0 1 1 1 1 1 2 0 0 2 1 0 2 2 1 0 0 0 0 0 0 0 0 0 1 0 0 2 1 1 1 0 0 0 0 0 1 0 1 1 0 0 0 0 1 0 1 0 0 1 2 0 0 0 1 1 2 2 2 2 0 1 1 1 2 1 1 1 1 0 0 0 0 1 0 2 0 1 2 2 1 1 2 0 0 0 1 2 0 2 1 1 1 0 1 0 1 0 2 2 1 2 1 1 0 1 1 2 0 2 0 0 1 1 1 1 0 1 1 0 0 2 0 1 2 0 1 1 0 2 0 1 1 1 2 1 1 1 0 1 1 0 1 0 2 0 0 0 2 0 2 0 1 1 1 2 2 1 1 1 1 1 1 1 1 1 0 1 1 2 0 2 1 0 1 0 1 1 1 0 1 1 0 0 1 0 0 2 0 0 2 0 1 0 0 0 0 0 0 0 1 1 1 1 2 0 0 0 0 2 1 1 1 0 0 2 1 1 1 2 1 1 0 1 0 1 0 1 0 0 1 0 0 0 1 0 1 1 1 1 0 1 2 0 0 0 0 0 0 0 0 0 0 2 0 0 1 0 0 2 1 0 0 1 1 1 1 2 0 0 1 2 1 0 0 0 2 0 0 1 1 0 0 1 1 0 0 2 0 2 2 1 0 0 0 1 2 0 2 0 1 1 0 0 0 1 0 0 2 1 0 2 0 0 0 0 1 0 1 1 2 0 1 0 0 0 0 0 1 0 2 0 1 0 2 1 0 1 2 0 1 0 0 1 1 0 1 0 0 0 2 2 0 0 0 1 0 0 1 0 0 1 0 0 0 0 0 0 0 1 1 1 2 0 0 1 1 2 0 0 0 0 0 0 0 0 0 0 1 0 0 2 0 0 0 2 2 1 1 1 2 0 0 0 0 1 0 0 0 0 1 1 1 1 2 0 0 2 1 1 1 0 1 1 1 2 2 2 0 0 1 0 0 1 1 0 0 1 1 1 0 0 1 0 0 1 1 1 2 2 1 0 0 1 1 0 2 1 0 0 1 0 0 1 2 1 1 1 2 0 0 0 0 0 0 1 1 0 1 1 0 0 0 1 0 0 0 2 0 0 0 0 0 1 0 0 0 0 1 2 2 2 0 0 0 1 0 0 2 0 0 1 0 0 0 2 0 0 0 2 1 0 1 0 1 0 0 2 2 2 0 0 1 0 1 2 2 1 2 0 0 0 1 1 0 0 0 0 0 0 2 2 2 0 2 2 1 1 1 1 1 0 0 1 1 0 2 0 0 0 1 0 0 0 2 1 2 2 0 0 1 0 0 2 0 1 0 0 0 1 0 0 0 1 1 1 0 0 0 1 1 2 1 1 0 0 0 0 0 0 0 2 0 0 0 0 1 0 0 0 0 1 2 0 0 0 0 0 0 0 0 0 0 0 0
45 1 0 0 0 0 0 2 0 2 0 0 0 0 0 0 0 1 1 1 1 1 0 2 0 0 0 0 2 1 0 0 0 1 1 0 2 0 0 0 1 1 0 0 1 0 0 0 0 0 0 0 1 0 0 1 0 0 0 0 0 1 1 0 0 0 0 2 0 0 0 1 1 0 0 1 1 1 1 0 1 0 0 0 2 1 0 0 0 2 0 0 1 0 0 0 2 0 0 0 2 2 0 0 2 1 2 1 1 1 0 2 1 2 2 2 1 0 0 0 2 0 2 2 0 0 0 0 0 0 2 1 0 0 0 0 0 0 0 0 1 2 0 0 0 1 0 0 0 1 1 0 0 0 0 1 1 1 0 0 0 0 1 2 1 1 1 0 1 2 1 0 0 2 1 0 1 0 0 0 0 0 0 1 1 1 1 1 0 0 0 1 1 1 1 1 1 0 1 1 1 1 0 1 1 1 2 1 1 0 0 0 1 0 2 0 0 1 1 1 1 2 2 0 1 1 0 1 1 1 0 0 0 0 0 0 0 2 1 0 1 1 2 1 0 2 0 0 0 0 0 0 0 0 0 0 1 1 0 0 0 0 1 1 0 0 0 0 2 2 0 1 1 0 0 0 1 0 2 0 0 1 1 1 1 0 2 1 1 2 1 1 1 2 1 1 1 0 0 2 0 0 0 0 0 1 1 2 1 0 0 2 2 2 2 0 1 0 1 0 0 2 2 0 2 0 0 0 2 2 2 1 1 1 0 0 0 1 0 1 0 1 2 0 0 0 1 1 1 1 1 0 1 1 0 1 1 0 0 1 0 1 2 1 2 1 0 0 1 1 1 1 0 2 1 1 1 1 1 2 0 0 0 0 0 1 0 1 1 0 0 0 0 1 2 2 2 1 0 0 0 0 0 0 0 0 0 0 0 0 0 1 0 1 0 0 1 0 0 0 0 0 0 2 1 1 2 0 0 0 1 1 0 1 1 1 0 1 0 0 1 0 1 1 1 1 1 1 2 1 0 0 0 2 1 0 1 2 2 2 1 2 0 0 1 1 0 1 2 0 0 0 0 2 0 1 0 0 0 0 0 1 1 1 1 2 1 0 2 0 1 2 1 1 1 0 1 0 1 0 1 1 2 2 2 0 1 1 0 1 0 2 1 1 0 2 1 1 0 1 1 1 2 2 0 1 0 1 0 1 1 1 2 1 0 1 1 0 0 1 1 0 0 2 2 1 1 1 1 0 0 0 0 0 2 0 0 1 0 0 0 0 0 0 1 0 0 0 0 1 0 2 0 0 0 0 1 1 1 1 0 0 2 0 1 1 1 0 1 0 0 0 0 0 1 2 0 0 0 0 0 2 0 2 1 0 1 1 1 1 0 0 1 1 1 1 1 0 0 0 2 0 1 0 0 0 2 1 0 0 0 1 1 2 2 2 0 1 2 2 1 1 0 2 0 0 0 0 0 0 0 1 0 0 1 0 1 2 1 0 0 0 2 2 0 2 1 0 2 0 0 0 0 1 2 2 2 0 2 0 1 0 0 1 1 2 0 1 0 1 0 0 0 1 0 0 0 2 0 1 1 1 0 1 2 2 1 1 0 0 1 1 1 0 0 1 0 1 1 0 0 0 1 1 0 1 1 0 0 0 0 0 0 0 1 1 1 1 0 1 0 1 0 1 0 2 0 0 1 0 0 1 0 0 0 1 0 0 1 0 0 0 2 2 1 1 1 0 2 2 0 0 0 1 1 0 0 0 0 1 0 1 1 1 2 2 1 2 1 2 0 1 0 0 0 0 0 2 2 0 0 0 0 1 0 0 2 0 0 2 1 1 0 0 1 1 2 1 0 0 0 0 0 2 2 1 1 1 0 0 1 2 1 2 1 2 0 1 0 0 1 1 1 1 0 1 1 0 0 0 2 0 0 0 2 0 1 0 1 0 0 0 1 1 2 0 1 0 1 1 0 0 0 0 0 2 0 0 2 1 1 1 2 0 0 0 0 2 1 0 0 1 1 0 2 2 2 0 0 0 0 2 1 1 1 1 1 1 0 1 0 0 0 0 1 1 0 2 2 2 0 2 2 0 1 2 1 0 0 1 0 2 0 1 0 0 0 0 0 0 0 1 1 1 1 1 0 1 0 1 1 0 1 0 1 0 1 0 0 2 0 0 1 0 1 2 1 0 1 0 0 1 0 0 0 1 0 0 2 0 0 0 0 1 0 0 0 0 0 2 0 0 1 0 0 0 0 0 1 0 0 0
46 0 0 0 0 0 0 2 0 1 0 0 0 0 0 0 0 2 0 2 0 0 0 2 0 0 0 0 2 1 1 0 2 2 1 0 1 2 0 0 2 2 0 0 1 0 0 0 1 0 0 1 1 1 0 1 0 0 1 0 2 2 0 1 0 0 0 0 0 0 0 0 2 1 1 2 1 1 1 0 1 0 0 0 1 0 0 0 0 2 0 0 0 1 1 0 1 2 0 2 1 1 0 0 2 2 2 2 0 2 0 1 1 2 2 2 1 1 2 0 1 0 1 1 1 0 0 2 0 2 0 2 0 0 0 0 0 0 0 0 1 1 1 0 0 1 0 0 0 1 1 0 0 0 1 0 1 0 1 1 1 1 1 1 0 1 1 0 1 1 1 0 0 0 1 0 1 1 0 0 0 1 1 1 0 0 1 1 0 0 1 1 2 2 2 1 2 0 0 0 0 0 0 1 1 1 2 0 1 0 0 0 2 0 2 0 0 0 1 1 0 0 1 0 0 1 1 1 0 0 0 0 0 0 0 0 0 2 2 0 1 1 2 1 0 1 0 0 0 0 0 1 0 0 0 0 1 1 1 1 0 1 0 0 0 0 0 0 2 0 0 1 1 1 0 0 0 1 1 0 1 0 0 2 2 1 1 1 2 1 1 1 0 1 1 0 2 1 0 0 0 1 0 0 0 0 0 2 1 0 1 1 1 1 0 0 2 0 1 0 0 1 1 1 1 0 0 0 1 1 2 1 1 0 0 1 1 0 0 1 1 1 2 0 0 0 1 0 1 0 0 1 2 0 2 0 0 0 0 1 0 1 1 1 0 0 0 2 2 0 0 2 1 1 2 2 1 0 0 2 1 1 0 1 0 0 0 1 1 0 0 2 1 0 2 1 1 0 1 1 1 1 0 1 0 0 0 1 0 0 0 0 0 0 2 0 0 1 0 0 0 2 0 1 1 1 1 0 2 1 1 1 0 0 0 1 0 2 0 0 1 0 2 0 0 1 2 0 1 1 0 1 1 2 1 1 0 1 1 0 0 0 0 0 0 1 1 1 2 0 1 0 1 1 2 0 1 0 0 1 1 2 2 0 0 2 0 1 2 1 1 1 0 1 2 0 1 1 1 1 0 2 1 1 1 1 2 1 0 0 0 1 0 0 1 0 0 2 0 1 1 2 1 1 0 1 0 1 1 1 1 1 2 1 2 0 1 0 2 0 1 1 0 0 0 2 0 0 0 0 0 0 0 0 2 0 1 0 1 1 0 0 1 0 0 1 1 2 2 0 1 1 0 0 0 0 0 2 1 1 1 0 1 1 0 1 1 0 0 0 0 0 0 1 0 0 0 1 0 0 1 1 1 1 0 1 2 0 0 1 0 0 0 0 0 0 0 0 0 0 1 0 0 0 0 0 1 2 0 0 0 0 0 1 2 1 0 1 2 1 0 2 0 0 1 1 2 0 0 1 0 1 0 1 1 0 1 2 2 0 0 0 1 1 0 0 0 1 0 1 1 1 0 0 1 1 2 0 2 0 0 1 0 1 0 1 1 1 0 1 0 0 0 0 0 0 0 2 0 2 1 2 0 1 1 1 1 2 0 1 0 0 0 0 0 1 0 1 2 0 0 0 0 0 0 0 0 0 0 0 0 0 0 0 0 0 0 0 0 0 0 0 0 1 1 0 0 2 1 1 1 1 1 0 1 2 0 0 1 0 0 1 2 1 1 0 1 1 1 1 1 0 1 0 0 0 0 0 0 1 0 2 2 1 1 2 2 1 0 2 0 1 1 2 0 1 1 0 0 0 0 1 0 0 0 0 2 1 0 1 0 0 1 1 0 1 2 0 2 0 2 2 0 2 2 1 0 1 0 0 0 2 1 1 0 1 0 1 0 0 1 1 2 0 0 0 0 0 1 0 1 1 0 0 2 0 0 1 0 0 0 0 1 0 1 2 1 0 1 0 0 0 1 0 0 2 0 2 2 2 2 0 2 0 0 0 0 2 1 0 0 1 1 0 2 2 2 0 0 1 0 1 1 1 2 0 1 1 1 0 1 0 1 1 1 1 0 1 2 1 0 2 2 1 1 1 2 1 1 1 0 2 0 2 0 0 0 0 0 0 0 1 1 0 1 1 0 1 1 0 2 0 1 0 1 0 1 1 1 2 0 0 1 0 2 1 2 1 1 0 0 0 0 0 1 1 0 2 0 0 0 0 0 2 1 0 1 0 0 1 0 0 0 0 0 0 0 0 2 0 0 0
47 0 0 0 0 1 1 2 0 1 0 1 0 1 0 0 0 2 1 1 1 0 0 0 0 0 0 0 1 0 1 0 1 1 1 0 1 2 0 0 0 0 0 1 2 1 0 0 0 0 0 0 0 0 1 2 0 0 0 1 1 1 0 1 0 0 0 1 0 0 0 1 2 0 2 2 0 2 2 1 1 0 0 0 1 0 0 1 0 2 0 1 0 2 0 0 1 1 0 1 1 1 0 1 2 1 2 2 0 2 0 0 1 2 2 2 1 0 2 0 1 0 1 0 0 2 0 1 1 0 0 0 0 0 0 0 0 0 0 1 1 1 1 0 0 1 0 0 1 1 0 0 1 0 1 1 1 2 0 0 0 0 2 2 2 2 1 1 0 1 1 1 0 1 1 1 2 0 0 0 0 1 1 0 1 1 1 0 0 0 0 2 2 1 1 2 1 0 1 1 1 1 0 1 1 2 1 0 0 0 1 0 0 0 1 0 1 0 1 1 1 1 2 0 0 1 1 2 0 0 0 0 0 0 0 0 0 2 2 0 0 0 1 2 0 2 0 0 0 0 0 0 0 0 0 0 2 2 1 1 0 1 1 0 0 0 0 0 0 0 1 1 1 1 0 0 0 0 0 1 1 1 2 2 2 0 2 2 1 2 1 2 1 2 1 0 1 0 0 1 0 0 1 1 0 0 0 2 1 0 1 1 1 1 2 0 1 1 1 0 0 2 1 0 0 0 0 0 2 2 2 2 0 0 0 0 0 1 0 1 1 1 1 1 0 1 0 0 0 1 1 0 2 0 1 0 0 0 0 0 1 2 2 1 1 1 0 1 2 1 1 1 0 2 0 0 0 2 1 1 1 2 0 0 0 1 0 0 0 0 0 1 0 0 2 1 1 0 1 1 1 1 0 1 0 1 0 0 1 1 1 1 0 1 0 0 2 1 0 0 0 0 0 1 0 0 2 0 0 0 0 0 0 0 0 1 1 1 0 1 1 0 2 0 0 1 2 1 1 1 0 0 1 1 0 0 0 2 1 2 2 2 0 0 0 1 1 1 2 1 1 0 2 1 1 0 0 0 0 1 2 1 2 1 1 1 0 0 2 0 1 2 0 1 0 0 0 1 1 0 0 2 1 0 1 0 1 0 0 1 0 1 0 1 0 1 1 2 0 1 1 2 2 2 1 0 0 1 0 1 1 1 2 1 0 1 1 1 1 0 0 1 0 1 2 2 0 1 1 0 0 1 0 0 2 0 1 0 2 0 1 0 0 0 1 0 0 1 1 0 0 1 2 0 1 0 2 1 1 1 1 0 0 0 0 0 0 0 1 1 1 0 0 0 0 1 0 0 0 0 0 1 1 0 0 2 2 0 0 1 2 0 0 1 0 0 0 1 1 0 1 0 0 0 0 0 0 2 0 0 0 1 0 2 2 1 0 0 1 1 1 0 0 0 2 0 1 1 0 1 0 1 0 1 1 0 1 2 2 0 0 0 0 0 1 0 0 1 0 0 0 1 0 1 1 2 2 0 2 0 0 0 1 2 0 2 2 2 0 0 0 0 0 0 0 0 0 1 0 1 1 1 0 0 1 2 0 0 0 1 0 0 0 0 0 1 0 1 2 0 0 0 1 0 1 1 0 0 1 1 0 0 0 0 1 1 0 1 0 1 0 0 0 2 1 1 1 1 0 0 0 1 2 0 1 1 0 0 2 0 0 0 2 0 0 0 0 0 2 2 1 0 1 0 0 0 0 2 2 2 0 0 0 0 1 2 0 1 0 1 0 1 1 2 0 1 1 1 0 0 0 1 0 0 1 0 1 0 0 1 0 0 1 1 1 2 2 1 1 0 1 1 0 2 2 1 1 0 0 0 0 1 2 2 0 2 0 0 1 0 0 1 1 0 0 0 0 0 2 0 1 1 1 1 1 0 1 0 0 0 1 0 0 0 0 0 1 0 1 1 0 0 1 0 0 2 0 1 2 2 2 0 2 0 0 0 0 1 0 0 0 0 1 0 2 2 2 0 0 1 0 0 1 1 1 1 1 0 1 1 0 0 0 0 0 0 0 2 2 2 0 2 2 2 2 2 0 0 0 0 2 0 0 2 0 0 1 1 0 0 0 1 0 0 0 0 1 0 0 0 2 0 2 0 0 2 2 0 0 0 2 0 2 0 1 1 1 1 2 0 1 0 0 0 0 0 1 0 1 0 0 0 0 0 0 0 0 0 0 2 0 2 1 0 0 0 0 0 0 0 1 1
48 1 0 0 0 0 0 2 0 2 0 0 0 2 1 0 0 0 1 1 0 0 0 2 0 0 0 0 2 0 2 0 1 1 0 0 1 2 0 0 1 1 1 1 2 1 0 0 0 0 0 1 0 0 1 1 0 1 1 1 1 1 0 0 0 0 0 1 1 1 0 1 2 0 1 2 1 0 0 0 0 0 0 1 2 0 0 0 0 2 0 0 1 1 0 0 0 1 0 0 2 2 0 1 2 0 2 1 1 1 0 2 0 1 1 1 0 0 0 0 2 0 2 2 0 0 0 1 1 0 0 0 0 0 2 0 0 0 0 0 0 2 1 0 0 2 0 0 0 1 1 1 0 0 1 1 1 1 0 0 0 0 0 2 1 1 2 0 1 1 1 0 1 2 2 1 2 1 0 0 0 0 0 1 1 1 1 1 0 0 0 1 1 1 2 2 0 0 0 0 0 0 0 2 2 0 2 1 0 0 1 0 0 1 1 0 0 0 1 1 0 0 2 0 0 0 1 0 0 0 0 0 0 0 0 0 0 2 2 2 0 0 2 1 0 1 0 0 0 0 0 1 0 1 0 0 2 1 0 0 0 0 0 0 1 1 0 0 2 2 0 1 0 1 2 2 1 1 2 0 1 0 1 1 2 1 1 2 0 2 1 0 1 1 1 0 2 0 0 1 1 0 1 1 0 0 0 1 0 0 0 0 0 2 2 0 2 0 1 0 1 2 2 2 2 0 1 0 1 1 2 0 1 1 0 0 0 2 0 0 0 0 2 0 0 0 1 0 0 1 1 0 1 0 0 1 0 0 0 1 0 1 0 0 0 0 0 1 2 1 1 1 1 1 2 2 1 1 1 1 2 1 0 0 0 0 0 0 0 1 1 1 1 0 2 1 1 1 1 1 1 1 0 0 0 0 0 0 0 0 0 1 0 1 0 0 1 0 1 0 0 0 0 1 1 1 1 0 0 1 1 1 0 0 0 0 0 0 0 0 1 0 2 0 0 1 2 2 2 1 0 0 0 1 1 0 1 1 1 1 1 1 0 0 0 1 1 0 2 0 0 1 2 0 1 0 2 0 0 0 0 2 1 0 1 2 0 0 1 0 1 0 0 1 0 0 2 1 2 0 0 2 1 1 1 0 2 0 0 0 0 2 0 0 1 1 0 2 1 2 2 2 2 1 1 0 0 0 2 2 0 0 2 1 1 1 2 0 1 1 0 1 0 0 1 1 0 1 1 0 0 1 0 0 2 0 1 1 0 0 0 1 0 0 1 1 0 1 1 0 0 1 0 0 0 0 2 2 2 0 2 0 2 1 1 1 2 0 1 0 0 1 1 1 1 1 0 0 0 0 0 0 0 2 2 0 0 1 0 0 1 0 0 1 0 1 0 0 0 0 0 0 0 1 0 0 2 2 0 0 1 0 0 1 2 1 0 1 2 2 0 1 0 1 0 2 2 1 0 0 1 1 1 1 1 1 2 2 2 0 0 0 2 1 1 1 0 1 0 0 0 1 0 1 1 2 2 0 1 0 1 2 1 1 1 1 0 1 0 1 1 1 0 1 1 0 0 2 0 2 1 1 0 0 2 2 1 2 0 0 0 0 0 0 0 2 0 2 1 0 0 0 0 0 1 0 0 0 1 1 1 1 0 0 1 1 1 2 0 2 0 2 0 0 0 0 0 1 1 1 1 1 1 0 1 1 0 0 1 0 0 0 2 1 0 1 0 1 1 1 1 0 2 1 1 1 1 1 1 2 0 0 0 0 1 2 1 1 0 1 0 1 1 2 1 1 0 2 0 0 0 1 0 0 0 0 2 0 2 2 0 0 1 1 1 2 1 0 2 0 2 2 0 2 1 0 0 0 0 1 0 0 1 2 0 2 0 1 1 0 1 1 1 0 0 0 0 0 0 0 1 0 0 0 2 0 0 0 0 0 1 0 0 1 1 1 0 0 2 0 0 0 0 0 0 2 0 0 1 0 2 1 1 0 0 0 0 1 1 0 1 2 0 0 1 1 2 0 0 1 1 1 0 0 1 2 0 1 0 2 0 0 0 0 1 1 0 1 2 2 0 2 2 1 2 1 1 1 0 0 0 1 0 2 0 0 0 1 0 0 0 0 0 1 0 0 0 1 0 0 2 0 2 0 0 0 0 1 1 1 1 0 1 0 1 1 1 0 1 0 0 0 2 0 0 0 0 0 1 0 0 0 0 0 0 0 0 0 0 2 1 1 0 1 1 0 0 0 1 0 1 2
49 0 0 1 0 0 0 1 0 1 0 1 1 1 0 0 0 2 1 1 1 0 0 2 0 0 0 0 1 1 1 0 1 1 1 0 2 2 0 0 0 0 0 1 2 0 0 0 0 0 0 0 0 1 1 1 0 0 0 0 0 1 0 0 0 0 0 1 1 1 0 1 2 0 1 2 1 0 0 0 1 0 0 1 2 1 1 1 1 2 0 1 0 2 0 0 0 1 0 1 0 2 2 0 2 0 2 1 0 2 1 1 1 1 1 1 1 0 1 0 1 0 1 1 1 0 0 0 0 0 1 1 0 0 1 0 0 0 0 0 0 2 1 0 0 1 0 1 1 1 1 0 0 0 2 1 0 0 0 1 1 1 2 2 1 1 2 0 0 1 1 2 1 0 1 1 1 0 0 1 1 2 0 2 1 0 1 0 0 0 0 1 0 0 1 2 1 0 0 1 1 1 1 1 1 0 2 1 2 0 0 0 1 0 2 0 1 0 2 0 0 0 2 0 0 0 0 0 0 0 0 0 1 1 1 1 1 2 2 2 0 0 2 1 0 1 0 0 0 0 0 1 1 0 0 0 1 0 0 0 0 0 0 0 0 0 0 1 1 0 0 0 0 0 0 1 0 1 2 0 0 1 2 2 2 0 2 1 1 2 1 2 1 1 1 0 2 1 1 1 1 1 1 1 0 0 0 2 0 1 0 1 1 1 0 0 2 1 0 0 0 1 2 2 0 0 0 0 1 1 1 1 0 0 0 0 0 1 0 0 0 0 2 1 1 0 2 1 1 1 1 1 2 0 2 0 1 0 0 1 0 1 2 0 2 1 0 2 2 0 0 2 0 2 0 0 2 2 0 0 1 1 0 1 0 0 0 0 0 1 1 2 1 0 1 0 1 0 1 1 1 1 0 2 0 2 0 1 1 1 0 0 1 0 1 0 0 2 0 0 0 2 0 1 2 1 1 1 0 0 1 0 0 1 1 1 0 2 0 0 1 0 2 0 1 2 2 2 2 2 1 0 0 1 0 0 0 1 1 1 1 1 0 0 1 1 0 0 2 1 1 0 1 2 0 2 0 1 1 0 0 2 0 0 2 0 0 0 2 0 1 0 0 1 0 0 0 0 1 0 0 2 2 1 1 1 1 0 0 1 0 1 1 1 0 1 0 2 0 0 0 2 1 1 0 0 0 2 0 2 0 2 0 0 0 0 2 0 2 2 0 0 0 1 1 0 0 1 1 0 0 1 0 0 2 1 1 0 2 0 0 0 0 1 0 0 0 1 1 0 1 2 1 0 1 0 0 2 2 1 1 0 1 1 0 1 1 0 0 0 0 0 1 0 2 0 1 0 0 0 0 2 0 1 1 1 1 0 1 1 2 0 0 0 0 0 0 1 0 0 0 0 1 1 0 0 1 1 0 0 1 0 1 0 2 1 0 2 2 2 0 1 0 2 0 1 1 1 1 0 0 1 0 0 1 0 2 2 2 1 1 0 1 2 0 1 1 1 1 1 1 1 0 1 1 2 2 0 2 0 0 0 0 2 2 2 0 1 0 1 0 0 0 1 0 0 0 2 0 0 0 1 0 0 0 0 2 2 0 0 0 0 0 0 0 1 0 1 1 0 0 0 0 0 0 1 0 0 0 0 0 0 1 0 1 1 2 0 0 1 0 0 0 0 0 1 0 1 0 0 0 1 0 0 0 0 1 0 1 1 0 1 2 0 0 0 0 2 0 0 0 0 1 0 0 1 0 0 0 0 0 2 0 0 1 1 0 1 0 2 0 1 1 2 0 1 0 2 2 0 0 0 0 0 1 0 2 0 0 1 0 0 0 0 2 2 2 1 1 1 0 2 0 1 1 1 0 2 0 0 0 2 1 2 0 2 0 0 2 1 1 0 2 1 0 1 1 0 0 0 1 0 0 0 2 0 0 1 0 0 0 0 1 0 1 2 2 0 0 2 0 0 0 1 0 2 0 1 2 1 1 1 2 0 0 0 0 2 2 0 2 2 1 1 1 0 1 0 0 0 0 1 2 2 2 0 1 0 0 1 1 0 0 0 1 1 0 1 0 0 0 0 2 1 1 1 0 1 0 0 0 2 1 2 0 0 0 0 0 1 0 1 0 2 1 1 0 0 0 0 1 1 2 0 1 0 1 1 0 0 2 0 1 0 1 1 1 1 1 0 1 0 0 1 0 1 0 1 1 0 0 0 0 0 0 0 1 0 0 1 0 0 1 0 0 0 0 0 0 0 0 0
50 0 1 1 0 0 0 1 0 2 0 0 0 0 0 0 0 1 1 1 1 0 0 0 0 0 0 0 1 1 1 0 1 1 1 1 1 1 0 0 1 1 0 0 1 0 1 0 1 0 0 1 1 0 0 1 1 1 0 0 0 1 0 2 0 0 0 0 0 0 1 1 2 0 1 2 1 1 1 1 0 0 1 2 1 0 0 1 1 2 1 1 1 1 1 0 0 0 0 0 0 2 0 2 2 0 2 0 2 0 0 2 0 1 1 1 0 0 0 0 2 0 1 0 0 0 0 1 0 1 2 0 1 1 0 1 0 0 0 1 0 2 0 1 0 0 0 0 1 1 1 0 0 0 1 0 0 1 0 0 0 0 1 2 1 2 1 0 1 1 1 0 1 1 1 1 0 1 0 0 0 0 0 0 0 0 0 0 0 0 0 0 0 0 1 2 1 0 0 1 0 1 0 1 1 1 1 1 1 0 1 0 0 1 1 1 0 1 2 0 1 1 2 0 0 1 1 1 1 0 0 0 0 0 0 0 0 2 2 1 0 1 2 2 0 2 0 0 0 0 0 1 0 1 0 0 0 1 1 1 0 1 1 1 0 0 0 1 2 0 0 1 0 1 1 1 0 0 1 0 0 1 2 2 2 0 2 1 1 2 0 2 1 1 1 0 2 1 0 0 0 0 0 0 0 0 0 1 0 1 0 2 0 1 1 0 2 0 0 0 2 2 0 0 2 0 0 0 1 1 2 0 0 0 0 1 0 0 0 0 0 1 1 0 0 0 0 1 1 0 1 1 2 0 2 0 0 1 0 2 0 1 2 2 0 0 0 1 1 0 0 2 1 2 0 0 2 1 1 2 2 0 1 1 1 1 0 0 0 0 0 0 2 0 2 1 1 0 1 1 1 1 0 0 0 0 1 2 0 0 0 0 0 0 0 0 2 0 1 0 1 1 1 1 2 2 2 2 0 0 2 0 0 0 0 1 0 0 0 0 2 0 0 2 2 2 2 2 2 0 0 0 1 1 1 1 0 1 1 1 0 1 0 1 0 1 1 0 2 0 0 0 2 0 0 1 0 0 0 1 1 1 0 0 2 0 0 0 1 0 0 1 0 2 1 0 1 0 2 0 1 1 1 1 1 0 1 0 0 2 0 0 0 0 1 0 0 2 0 1 1 2 2 2 0 1 1 0 0 0 2 0 0 0 0 0 1 0 1 1 0 1 0 0 0 1 0 2 2 0 0 1 0 0 2 0 2 1 0 0 0 1 0 0 1 0 0 2 2 0 1 0 0 0 0 0 2 2 2 1 0 0 0 0 0 0 0 0 2 1 0 0 1 0 0 1 0 0 0 0 0 1 0 0 0 2 2 1 0 1 0 0 0 0 0 0 0 1 1 0 0 0 0 0 0 1 2 1 0 0 1 0 1 1 1 1 0 0 1 1 1 1 0 1 0 2 2 1 1 0 0 1 0 1 1 0 2 2 2 0 0 0 1 1 0 1 0 1 0 1 1 0 0 0 0 2 2 0 1 0 0 0 0 2 1 2 1 0 0 2 0 0 0 0 0 1 1 2 0 2 1 1 0 0 0 1 1 2 0 0 1 1 1 0 0 0 0 1 2 0 0 0 1 0 0 1 0 0 1 1 0 0 0 1 2 1 1 0 0 0 0 0 0 0 0 0 0 0 1 1 0 0 1 0 0 0 1 0 2 1 1 1 2 1 0 1 1 1 1 1 1 0 1 2 1 0 0 1 1 1 0 1 0 0 0 1 0 1 0 1 0 1 2 2 1 0 0 0 0 1 0 2 0 0 0 0 0 1 0 2 0 0 2 2 0 2 2 1 1 1 0 2 0 2 2 1 1 1 0 0 0 1 1 0 0 1 1 1 0 0 1 1 0 0 0 0 0 0 0 0 2 0 0 0 2 0 0 0 0 0 0 0 0 0 0 1 2 0 0 2 0 0 0 1 0 2 0 1 0 0 1 0 2 0 0 0 1 2 0 0 0 0 0 0 1 0 2 0 0 0 0 1 1 1 1 2 0 1 0 1 0 0 0 0 2 2 0 0 2 2 0 2 2 0 2 2 0 2 0 0 0 2 0 2 0 0 0 1 0 0 0 1 1 2 1 0 0 0 0 0 2 0 2 1 0 1 2 0 0 0 1 1 1 0 1 1 1 0 0 0 0 0 0 0 0 1 0 1 0 1 0 0 0 1 0 0 0 1 2 2 0 0 0 0 0 0 1 0 0 0 2 2
51 0 0 1 0 0 0 2 0 2 0 0 1 2 1 1 1 0 1 1 0 0 0 2 0 0 0 0 2 1 0 0 1 1 1 1 2 2 0 0 0 0 0 0 2 0 2 0 0 0 0 1 1 1 1 1 0 0 1 0 2 2 0 0 1 1 1 0 0 0 0 2 2 1 1 2 1 0 0 0 0 0 1 1 1 1 1 1 1 2 0 1 1 1 0 0 0 1 0 0 2 1 0 1 2 1 2 0 2 0 0 2 1 1 1 1 1 0 0 0 2 0 1 1 0 0 0 0 0 0 2 0 0 0 1 0 0 0 0 0 1 2 0 0 0 0 1 0 0 2 1 0 1 0 2 0 1 1 0 1 0 0 0 0 0 1 0 0 1 0 0 1 0 1 2 1 1 0 0 1 1 1 0 0 0 0 0 2 1 1 1 2 1 1 1 1 1 0 1 0 0 0 0 2 2 0 2 1 1 0 1 0 1 0 1 1 1 0 2 0 1 1 1 0 0 0 0 1 0 0 0 0 0 0 0 0 0 2 2 2 0 0 1 2 0 1 0 0 0 0 0 0 1 0 0 0 1 2 1 2 1 2 0 0 1 1 0 1 1 0 0 0 0 0 0 0 0 1 2 0 1 1 1 2 1 0 1 1 0 2 0 0 2 2 2 0 1 2 0 2 0 2 1 1 0 0 2 1 1 0 1 1 2 2 2 1 2 1 0 0 0 2 1 0 2 0 0 0 1 1 2 1 0 0 0 0 0 2 0 0 0 0 2 0 0 0 0 1 2 1 1 1 2 0 1 0 0 0 0 1 0 1 2 1 1 1 0 0 1 1 1 1 0 2 0 0 2 2 0 1 2 1 0 0 0 0 1 1 1 0 0 0 0 1 2 2 2 0 0 0 0 0 0 1 0 1 0 1 1 1 1 1 0 0 1 0 1 0 0 0 0 1 0 0 1 1 1 1 0 0 2 0 0 1 1 1 0 1 0 0 2 0 1 1 1 0 1 2 2 2 0 1 1 2 2 1 1 2 1 1 1 1 0 0 0 1 0 0 2 0 0 0 1 2 0 0 0 0 0 1 2 2 2 0 0 2 0 0 2 0 1 2 0 0 1 0 2 1 1 0 0 1 1 1 1 0 1 1 0 1 0 1 0 0 0 1 0 2 0 1 1 1 0 1 0 1 0 2 0 2 0 2 0 0 0 1 2 0 1 1 0 0 0 2 2 1 0 1 1 0 0 0 0 1 2 0 1 0 2 0 2 0 1 0 0 1 1 1 1 1 0 1 0 0 0 0 1 1 1 1 0 0 2 0 2 1 1 0 0 0 1 0 0 1 0 2 0 0 0 0 0 1 0 2 2 0 1 1 0 1 0 0 0 0 0 0 0 0 0 0 1 0 1 1 0 0 2 1 0 0 0 1 1 1 2 1 0 2 2 2 0 1 0 2 0 1 1 0 1 1 0 2 0 2 1 0 1 2 2 0 0 0 0 0 0 0 0 1 0 1 1 0 0 0 0 2 2 0 2 0 0 0 0 1 1 2 0 2 1 1 0 0 1 1 0 1 0 1 0 1 0 1 0 0 2 2 0 1 0 1 0 0 0 0 0 1 0 1 1 0 0 0 1 1 0 0 1 1 0 0 0 0 0 0 1 1 1 0 0 1 0 0 0 0 1 1 0 0 0 0 0 0 0 0 0 0 1 0 2 0 0 0 2 0 0 0 0 1 1 2 0 0 2 1 1 0 0 1 1 1 0 1 0 0 0 2 0 2 0 2 0 0 1 1 0 0 1 1 0 0 0 2 0 0 1 0 1 0 0 1 0 0 1 1 0 1 2 0 1 0 0 1 0 2 2 1 1 1 0 0 0 1 1 1 0 1 0 1 1 0 1 1 0 0 0 0 0 0 1 0 1 0 1 0 1 0 1 0 0 0 0 0 0 0 0 0 1 1 2 0 0 0 0 0 0 2 0 0 1 0 1 1 0 0 0 0 0 2 0 0 0 1 1 1 2 2 2 1 0 0 0 0 1 0 2 2 0 0 1 1 0 0 0 0 1 1 1 1 2 2 0 2 1 1 2 2 0 1 1 1 0 2 0 1 0 0 0 2 0 1 0 2 0 1 0 0 0 1 1 0 1 0 1 0 1 0 1 1 1 1 0 0 1 0 1 1 1 1 2 0 1 0 1 0 0 0 1 1 1 0 0 0 1 2 0 1 1 0 1 2 0 2 0 1 1 0 0 0 0 0 0 0
52 0 0 0 0 0 0 1 0 0 0 1 1 2 1 0 0 2 0 2 0 0 0 2 0 0 0 0 2 0 2 2 1 0 2 2 2 1 0 0 1 1 0 0 2 0 1 0 0 0 0 0 0 0 0 2 0 0 1 1 0 1 0 0 0 0 0 1 0 0 0 1 2 0 1 2 1 1 1 1 0 0 1 1 0 0 0 0 0 2 0 1 0 1 1 0 0 1 0 1 2 2 0 0 2 2 2 1 1 1 0 1 1 1 2 2 1 0 2 0 1 0 1 1 1 0 0 0 0 0 0 0 1 1 0 0 0 0 0 1 1 1 0 0 0 1 1 0 0 1 1 0 1 0 0 0 0 1 2 1 1 1 1 1 0 1 1 0 0 1 0 1 0 1 1 0 1 1 0 1 1 1 1 1 0 0 2 2 1 1 1 2 2 1 1 1 1 0 0 2 2 2 1 1 1 1 2 0 1 0 0 0 1 0 2 1 1 1 1 1 1 1 2 0 2 1 0 1 0 0 0 0 0 0 0 0 0 2 2 2 0 0 2 2 0 2 0 0 0 0 0 0 0 1 0 0 1 2 1 1 0 1 0 0 1 0 1 0 0 0 0 2 0 1 0 0 0 1 1 0 1 1 0 1 0 0 1 2 0 2 0 0 2 2 2 0 2 2 0 1 0 0 0 0 0 0 0 2 0 0 0 1 1 2 0 0 1 0 0 1 0 1 2 1 0 0 0 1 0 1 2 1 2 2 0 0 0 0 0 1 0 2 1 0 1 0 1 2 2 0 0 2 2 0 2 0 0 0 0 1 0 1 2 1 2 1 0 1 1 0 0 2 0 2 0 0 1 1 0 2 2 1 1 1 1 1 0 0 0 0 0 0 1 0 2 2 2 1 0 0 0 0 0 0 0 0 1 1 0 0 0 0 0 0 0 0 2 1 0 0 0 1 1 0 1 1 1 0 1 0 1 0 1 2 2 2 0 0 0 1 1 0 2 0 0 2 2 1 1 1 0 0 0 2 1 0 1 1 1 1 0 2 0 0 0 0 0 0 2 0 1 1 2 1 1 1 1 0 0 0 1 2 2 1 0 2 1 1 2 0 2 2 0 1 1 0 0 0 0 2 0 2 1 0 1 1 2 2 0 0 1 1 0 0 1 0 0 1 1 1 1 2 2 2 2 0 0 2 0 2 0 2 1 1 1 1 1 0 2 1 0 1 0 0 1 2 0 2 2 0 0 2 0 0 1 1 0 2 1 0 1 0 0 1 0 0 0 0 0 0 0 1 0 0 0 0 1 1 1 1 0 0 1 0 1 1 1 0 1 1 0 0 0 0 0 2 0 0 0 0 0 1 0 1 2 0 0 1 0 0 1 0 0 1 0 1 0 1 1 0 0 0 0 0 0 2 0 2 0 0 0 0 1 2 1 0 2 1 2 1 0 0 0 2 0 1 1 1 0 1 0 2 0 1 2 0 0 2 2 0 0 0 1 2 0 0 0 0 1 0 0 1 0 1 1 2 2 0 2 0 0 0 0 1 0 2 1 1 0 1 0 0 0 1 0 1 0 2 0 1 0 1 0 0 1 2 1 1 0 1 1 1 0 1 0 0 0 1 1 0 0 0 1 0 0 1 1 0 1 0 0 0 0 1 1 0 1 1 0 1 0 0 0 0 0 0 0 0 0 0 0 0 1 0 1 2 0 0 1 0 0 0 2 1 0 1 1 0 2 2 1 0 2 0 0 0 0 0 0 1 0 2 1 0 2 1 0 2 1 1 1 1 1 2 0 1 0 1 0 0 1 1 0 1 0 0 0 1 0 2 0 0 0 0 1 2 1 1 1 0 1 1 1 2 2 0 0 0 0 0 0 1 1 1 0 1 1 2 1 0 2 2 0 0 0 0 0 0 1 1 1 0 0 0 2 0 0 0 1 1 1 0 0 1 1 1 1 2 1 1 0 0 0 1 0 2 0 1 1 1 2 0 2 0 0 0 0 2 0 0 0 0 0 0 1 0 2 0 0 1 0 1 1 1 2 2 0 1 0 2 0 0 0 1 2 2 0 1 2 1 1 1 2 0 0 0 1 2 0 0 0 2 1 2 0 0 0 1 0 2 0 0 0 2 1 0 1 1 0 0 2 0 0 0 1 0 2 0 0 2 0 0 0 0 0 1 1 0 0 1 0 0 0 0 0 1 1 0 2 0 0 1 2 2 0 0 0 1 0 2 0 0 0 0 0 1 1 1 1 0 1 1
53 0 0 1 0 1 1 1 0 1 0 0 0 1 0 0 0 0 1 2 1 1 0 1 1 1 1 0 2 0 2 0 1 1 1 1 2 2 0 0 1 1 0 0 2 0 0 0 2 0 0 2 1 0 0 2 0 1 1 1 2 1 0 0 0 1 0 1 0 0 0 1 2 0 2 2 0 0 0 0 0 0 0 0 2 0 1 1 0 2 0 1 0 2 1 0 0 1 0 1 1 2 1 1 2 0 2 0 2 0 0 1 1 1 1 1 1 0 1 0 1 0 2 1 0 1 0 0 0 0 1 0 0 0 0 0 0 0 0 2 1 1 1 1 0 0 0 0 1 1 1 0 1 0 0 0 0 0 0 0 0 0 1 2 0 1 2 0 0 2 2 2 0 2 2 1 2 1 0 1 1 1 0 0 2 2 0 2 1 0 0 2 2 2 2 2 0 0 0 1 1 1 0 1 1 1 2 1 1 0 0 0 0 0 2 0 0 1 2 0 2 2 2 0 0 1 1 2 0 0 0 0 0 0 0 0 0 2 2 1 0 0 2 1 0 1 0 0 0 0 0 0 0 0 2 1 1 1 0 0 0 0 0 0 1 0 0 0 0 0 1 1 1 0 0 0 1 1 1 0 1 0 0 1 1 0 2 0 0 2 1 0 1 2 2 0 2 1 0 0 1 0 2 2 2 0 0 2 1 0 1 0 1 2 1 0 1 0 0 0 0 1 2 1 0 0 0 0 0 0 2 1 0 0 0 1 0 1 1 1 1 1 1 0 0 0 1 0 2 2 2 0 2 0 0 0 2 0 0 1 0 1 1 0 1 0 0 1 1 0 0 2 2 2 0 0 2 2 1 1 2 0 0 0 0 0 0 0 0 0 0 1 0 0 2 0 0 1 0 0 0 0 0 0 0 0 0 1 0 0 0 1 1 1 0 0 0 0 0 0 0 0 0 1 0 0 2 1 0 0 1 0 0 1 1 1 1 1 0 0 0 0 1 1 0 0 2 1 1 0 0 0 1 1 1 1 0 1 1 1 1 1 0 0 0 0 0 2 1 1 2 0 2 0 2 0 1 0 0 0 2 2 1 1 2 0 0 0 2 0 1 0 0 1 1 0 2 1 1 0 0 2 2 1 2 0 2 0 0 1 0 1 0 1 0 1 1 1 0 1 1 2 2 2 0 1 1 0 1 2 0 0 2 0 0 1 1 0 1 0 0 1 0 0 0 0 0 1 1 0 0 0 0 0 1 1 0 2 0 1 0 0 1 0 0 0 0 1 1 1 1 2 1 0 1 0 1 2 2 2 0 0 1 1 0 1 1 0 0 0 1 1 0 0 0 0 0 0 0 0 0 2 0 2 2 1 1 0 1 1 2 0 0 0 0 0 0 1 0 1 0 1 0 1 1 0 2 0 0 0 0 0 0 0 2 0 0 0 2 2 1 1 0 1 1 1 2 1 0 0 0 0 2 2 0 1 2 2 2 0 0 0 1 0 1 0 0 2 0 1 0 1 0 0 0 2 2 0 1 0 1 1 0 1 0 2 2 2 0 0 0 0 0 0 0 1 1 1 0 1 0 1 0 0 1 2 1 2 0 0 0 0 0 0 0 0 0 2 1 0 0 0 0 1 0 0 1 0 0 0 0 0 1 0 1 1 1 1 1 2 0 0 0 1 1 1 0 0 0 0 0 0 1 0 0 1 0 0 1 0 0 0 2 1 0 1 1 0 2 2 1 0 2 1 1 0 0 0 0 0 1 2 0 0 1 0 0 2 0 2 0 0 2 2 0 0 0 1 1 0 1 0 0 0 0 0 1 0 0 1 0 0 0 0 2 2 2 0 1 0 1 1 0 2 1 1 0 1 1 0 0 2 1 1 0 2 0 0 1 1 0 0 1 0 0 0 0 0 0 0 2 0 1 0 1 0 1 0 0 0 1 1 0 0 0 0 0 0 1 2 0 0 0 1 0 1 0 0 2 0 1 0 1 1 0 1 0 1 0 0 0 2 0 0 2 1 1 0 0 0 0 1 2 1 1 2 0 1 0 1 1 0 1 1 2 2 0 2 2 1 0 2 2 1 0 1 0 1 0 0 1 1 0 0 0 0 0 0 0 1 0 2 0 1 0 0 1 1 0 1 2 0 1 0 1 0 1 2 0 0 2 0 0 0 0 0 0 0 1 0 0 0 0 0 0 0 0 0 2 0 0 0 1 1 0 1 1 0 0 1 0 0 0 0 0 0 0 0 0 0 2 1
54 0 0 0 0 0 0 2 1 2 0 0 0 2 2 0 0 1 0 2 0 0 0 2 0 0 0 0 1 0 1 1 1 1 1 0 1 0 1 1 1 1 0 0 2 0 1 0 0 1 1 1 1 0 1 1 1 0 1 1 1 1 0 2 0 0 0 1 0 0 0 1 2 0 2 2 0 2 2 0 2 0 0 1 1 0 0 1 1 2 1 1 2 0 0 0 0 0 0 0 1 2 0 1 2 1 2 1 1 1 0 1 0 2 2 2 0 0 0 0 2 0 2 0 0 2 0 1 1 0 0 0 1 1 0 0 1 0 0 1 1 1 0 0 0 2 2 0 0 0 0 0 1 0 0 0 0 1 0 1 0 0 2 2 1 2 2 1 0 0 0 0 2 1 2 2 1 0 0 0 0 0 1 0 0 0 0 1 1 0 0 1 1 0 0 0 1 0 0 1 1 1 1 0 0 1 2 1 2 0 0 0 1 0 1 1 0 1 1 0 2 2 1 0 1 0 0 2 0 0 0 0 0 1 2 2 0 2 2 1 0 1 2 1 0 0 1 0 0 0 0 0 1 0 0 0 1 1 0 0 0 0 1 1 0 0 1 0 1 0 0 2 0 2 0 0 2 1 1 0 0 1 1 2 1 0 1 2 1 2 2 0 2 2 2 0 2 1 0 1 0 0 1 1 1 0 0 2 0 0 0 1 1 2 0 0 0 1 0 0 0 2 2 1 0 0 0 0 2 2 2 1 1 1 0 0 0 2 0 0 0 0 1 0 0 0 1 0 0 0 0 0 2 0 1 0 1 0 0 1 1 1 1 2 0 1 0 1 1 0 0 2 2 1 0 0 1 1 0 1 1 1 1 1 1 1 0 0 0 0 0 1 0 0 2 0 0 0 0 0 0 0 0 1 1 0 0 1 1 1 0 0 0 1 1 1 0 1 0 0 0 1 0 2 2 0 2 1 0 0 1 0 0 0 0 0 0 1 0 0 2 0 2 0 0 2 2 1 2 2 0 1 1 1 1 1 0 2 2 2 1 2 0 1 1 2 1 1 1 1 1 0 2 0 0 1 0 1 1 0 0 2 1 0 1 2 0 0 2 0 2 2 1 1 1 0 0 1 1 1 0 2 0 0 0 0 1 0 0 1 0 2 0 0 1 1 0 1 0 1 1 2 2 2 1 0 0 0 0 1 1 1 0 0 0 0 2 0 0 0 0 2 0 2 2 1 0 1 1 0 0 1 0 0 2 0 0 0 1 0 0 1 1 0 0 1 1 0 0 0 0 0 2 0 0 0 0 1 1 1 0 1 0 0 0 0 0 1 1 1 0 0 0 0 0 1 0 0 0 0 0 1 0 2 1 0 1 1 0 2 0 0 1 2 2 2 2 0 0 0 1 0 0 0 0 0 2 1 0 0 0 0 1 2 1 0 2 0 2 1 0 1 0 0 2 0 2 1 0 0 0 2 0 0 1 0 1 1 1 1 0 0 2 0 1 0 0 0 1 1 1 0 0 1 1 2 2 0 1 0 0 1 1 1 0 2 0 1 0 1 0 0 0 0 1 1 0 2 0 1 1 0 0 0 0 1 1 1 1 1 0 0 0 1 0 1 0 1 1 0 0 0 0 0 0 0 0 0 1 1 0 0 0 0 0 0 2 0 0 0 0 0 1 1 2 0 1 0 1 0 0 1 0 0 0 0 2 0 1 0 0 0 2 1 1 0 0 1 1 1 0 0 1 1 0 0 0 2 2 1 1 2 1 1 1 2 1 1 1 2 0 2 2 2 1 0 0 1 0 0 1 2 0 0 0 1 0 0 0 2 1 1 1 1 1 2 2 0 2 1 2 2 0 2 1 0 0 0 0 1 0 0 1 1 0 1 0 1 1 0 1 1 0 0 0 0 0 0 0 0 2 0 0 0 2 0 0 0 1 1 0 0 0 0 0 2 1 0 2 1 1 0 0 0 0 1 0 0 1 0 1 1 0 1 0 0 0 0 0 1 1 2 1 1 2 0 1 0 0 0 0 1 2 2 2 1 1 0 0 0 1 0 1 1 2 1 0 1 1 1 0 1 1 2 2 2 2 2 1 2 0 2 0 1 0 0 0 2 0 1 0 1 0 2 2 0 0 0 0 0 2 0 2 0 1 0 0 0 0 0 2 0 2 0 1 1 0 0 1 0 0 1 0 0 1 2 0 1 1 0 0 0 1 2 0 0 0 0 1 2 0 1 0 0 0 0 0 0 0 0 1 1
55 1 0 1 1 0 1 1 0 0 0 0 0 1 0 0 0 1 0 2 1 1 0 2 0 0 0 0 2 0 2 0 1 1 2 0 2 0 0 0 1 1 0 2 2 1 0 0 0 0 0 0 0 0 2 1 0 0 0 1 0 1 0 1 0 0 0 0 0 0 0 2 2 0 1 2 1 1 1 0 2 0 0 0 1 0 0 0 0 2 0 0 0 2 0 0 1 1 0 1 1 1 0 0 2 1 2 1 1 1 0 2 1 1 1 1 1 0 0 0 2 0 2 0 0 2 0 0 0 0 1 0 1 1 0 0 0 0 0 2 1 1 0 0 0 0 0 0 2 2 1 1 0 0 1 0 1 0 1 1 1 1 1 2 1 2 1 0 1 1 0 0 1 2 2 1 2 1 0 0 0 1 0 1 0 0 1 2 1 0 0 2 0 0 0 0 1 0 0 0 0 0 0 2 1 0 2 0 0 0 2 0 1 0 2 0 0 0 1 0 1 1 2 0 2 1 0 0 0 0 0 0 0 0 0 0 0 2 2 1 0 0 2 1 0 1 0 0 0 0 0 1 0 0 0 0 1 2 1 2 1 2 1 1 0 0 0 1 2 1 0 2 1 1 0 0 0 1 2 0 0 1 2 2 2 0 2 2 1 2 1 1 0 2 1 1 1 0 0 1 0 0 0 0 0 0 1 2 0 0 0 2 2 2 1 1 1 1 0 0 1 2 1 1 1 0 0 0 0 0 0 2 1 1 0 1 1 1 0 2 0 1 2 0 0 0 1 1 1 1 1 0 2 0 1 0 1 1 1 1 0 1 1 0 1 0 0 2 2 0 0 2 1 2 0 0 1 1 0 1 1 1 0 1 1 1 0 1 1 0 0 0 0 0 1 0 1 0 1 1 1 1 0 1 0 1 0 1 0 0 0 0 0 0 0 0 2 1 0 0 0 1 0 2 2 0 2 0 0 0 0 1 2 2 2 1 0 1 0 0 1 0 1 1 1 0 1 2 2 1 0 0 1 2 1 1 0 0 0 0 0 0 1 0 0 1 1 1 1 1 1 0 2 1 1 1 1 0 0 0 2 0 1 0 1 1 0 1 2 1 0 2 1 1 0 0 1 0 2 0 0 2 0 0 0 0 2 1 0 0 0 2 0 0 1 1 0 2 0 1 1 2 0 0 0 0 0 0 0 1 1 0 1 0 0 0 2 0 2 0 2 0 0 1 2 1 0 1 1 0 0 0 0 0 1 1 0 2 1 0 1 0 0 2 0 0 0 1 1 0 0 2 0 0 0 0 1 1 1 1 0 0 1 1 0 0 1 0 2 1 0 0 0 0 2 0 0 0 0 0 0 1 0 0 0 2 2 0 0 0 0 0 0 0 0 0 0 1 1 0 0 0 0 0 0 0 2 2 0 0 1 0 1 2 2 1 0 0 2 2 1 0 0 1 0 1 2 0 0 0 0 1 1 2 1 1 1 2 1 0 0 0 1 1 1 1 0 1 1 0 0 0 0 0 0 1 1 0 2 0 0 1 1 0 1 1 1 2 1 1 0 0 0 1 1 0 1 1 0 0 0 0 0 1 1 2 1 2 0 0 1 0 0 0 0 1 0 0 0 0 0 0 1 0 1 1 0 0 0 0 0 0 1 0 2 2 2 0 0 2 0 0 0 0 0 1 0 0 0 0 0 0 0 0 1 0 2 0 1 0 0 0 2 1 1 0 0 0 2 2 0 0 1 0 0 0 0 1 1 1 0 1 0 0 1 2 0 2 0 2 0 0 2 2 1 0 0 1 1 0 0 2 0 1 1 1 1 0 0 0 0 0 1 1 1 2 2 1 1 1 1 1 0 2 2 0 0 0 0 0 1 1 1 1 0 2 0 0 0 0 0 0 0 0 0 0 0 1 0 0 2 0 0 0 2 0 0 0 0 0 0 0 1 0 1 2 1 0 2 1 1 0 0 0 0 1 0 0 1 0 1 1 2 1 0 0 0 1 0 1 0 1 0 1 1 1 1 0 0 0 0 1 2 2 2 1 1 0 0 1 1 0 0 0 0 0 0 1 2 2 0 2 1 0 0 0 1 1 0 0 0 2 0 1 1 0 1 2 0 0 0 1 2 1 2 1 0 0 0 0 2 0 2 0 0 0 1 1 0 1 1 0 0 0 0 0 0 2 2 0 1 0 0 0 0 0 0 1 1 0 0 0 1 2 1 0 1 0 0 0 0 0 0 0 0 0 0 0 0 0 0 0
56 0 0 0 0 0 0 2 1 2 0 0 0 1 1 0 1 1 1 1 1 1 0 2 0 0 0 0 2 0 2 0 2 1 2 0 2 0 0 0 1 1 1 1 1 1 1 0 0 1 1 1 0 0 1 2 0 1 1 1 0 1 0 1 0 0 0 1 0 0 0 1 2 0 2 2 0 0 0 0 0 0 0 0 1 0 0 0 0 2 0 0 0 1 0 0 1 2 1 1 2 0 0 1 2 1 2 1 1 1 0 2 1 1 1 1 1 2 2 0 2 0 2 2 0 1 0 1 1 0 0 1 0 1 1 1 0 0 0 0 0 2 0 0 0 1 0 1 2 1 1 0 0 0 1 0 0 1 1 0 1 1 2 2 1 1 1 0 0 0 0 0 1 1 2 1 1 1 0 0 0 0 0 0 0 0 0 2 1 0 0 2 2 2 2 2 2 0 0 0 0 0 1 1 1 2 1 1 0 0 0 0 2 0 2 1 1 1 1 0 1 1 1 1 1 0 0 1 1 1 0 0 0 0 0 0 0 0 0 0 0 0 2 1 0 1 1 1 1 1 1 1 1 1 1 1 1 1 1 1 0 1 0 0 0 0 0 0 0 0 0 2 0 0 0 0 0 1 1 0 1 1 1 2 1 0 1 1 1 1 1 0 1 1 1 0 2 0 1 2 1 0 0 0 0 0 0 2 0 0 0 1 2 2 1 0 1 0 0 0 1 2 2 2 2 0 0 0 1 1 2 2 1 0 0 0 0 2 0 0 0 0 1 0 0 0 1 0 1 1 1 0 1 1 0 1 1 0 0 2 0 2 1 1 0 0 0 0 0 0 0 2 1 1 1 0 1 1 0 0 1 0 0 0 0 1 0 1 1 0 0 0 0 0 2 1 1 0 0 0 0 0 0 2 0 2 0 1 0 0 0 1 0 0 1 0 1 1 0 0 0 1 1 1 2 2 1 1 0 0 0 0 0 0 0 0 2 0 0 0 2 0 2 1 1 2 1 2 2 1 0 1 1 2 2 1 1 1 1 1 1 1 0 1 0 2 2 1 1 1 0 0 1 2 1 1 0 1 1 0 0 2 2 1 1 1 0 0 1 0 0 1 2 0 2 0 1 2 2 0 0 2 2 2 2 0 2 0 0 1 0 1 0 0 1 0 0 2 0 1 1 2 2 2 0 0 0 1 1 2 0 1 1 0 1 1 1 0 1 1 1 0 0 1 2 2 0 1 2 1 0 1 0 0 2 1 1 1 0 0 0 0 0 0 0 0 0 0 0 1 0 2 0 0 0 0 2 0 0 0 0 0 0 0 0 0 0 0 0 0 2 1 1 0 0 1 0 0 0 0 0 2 1 0 0 2 2 0 0 1 0 0 0 0 0 0 0 2 2 0 0 0 1 2 0 0 1 1 0 0 1 0 0 2 1 1 1 1 2 1 0 0 0 1 1 1 2 0 1 0 0 1 1 2 1 1 1 2 2 0 0 0 0 1 1 2 0 1 0 1 1 1 0 1 1 2 2 0 2 0 0 0 0 1 1 1 0 1 0 1 0 0 0 2 2 0 0 2 0 1 0 1 0 1 1 2 1 0 1 1 0 0 0 0 0 0 0 1 0 0 0 0 1 0 0 1 1 0 0 0 0 0 0 0 0 0 0 0 0 1 0 0 1 0 1 0 0 1 1 1 1 1 0 0 0 0 2 0 1 0 0 0 2 1 1 0 0 0 2 2 1 0 1 1 0 1 0 0 0 0 1 2 0 1 1 1 0 1 1 2 0 2 0 0 0 0 0 0 0 0 0 1 0 0 1 1 2 0 0 2 1 1 0 0 1 1 1 1 0 1 0 1 0 2 2 0 0 2 0 0 0 2 0 0 0 1 0 0 2 1 1 0 2 1 1 0 1 0 0 0 1 0 2 0 0 1 2 0 0 0 0 0 0 0 0 2 2 0 1 0 0 0 0 0 0 2 0 0 1 0 0 1 2 0 0 0 0 2 1 0 1 2 0 0 1 1 2 0 0 0 0 1 2 2 2 1 0 0 0 2 0 0 0 0 0 0 0 1 1 1 0 1 1 0 2 2 0 1 1 2 0 2 0 2 1 0 0 2 0 0 0 2 1 2 2 1 0 2 1 0 2 0 1 0 0 0 1 0 0 0 1 0 0 0 0 0 1 0 1 0 0 0 0 0 0 0 1 0 1 0 0 0 1 1 0 1 1 0 1 2 0 0 0 0 0 0 1 0 0 0 2 1
57 1 0 0 0 0 0 1 1 2 0 0 0 0 0 0 0 1 0 2 0 0 0 1 1 1 1 0 2 1 1 1 0 0 2 1 2 1 0 0 1 1 0 0 0 0 1 0 0 0 0 0 1 0 0 1 1 0 0 1 0 0 0 2 0 0 0 1 0 0 0 0 2 0 2 2 0 1 1 0 1 0 0 0 2 0 0 0 0 2 0 0 0 2 0 0 0 2 0 2 0 2 1 0 2 0 2 0 2 0 0 2 1 1 2 2 2 1 2 0 1 0 2 1 0 1 0 1 1 0 0 0 0 1 1 1 0 0 0 0 0 2 1 0 0 1 0 0 1 1 1 0 0 0 1 0 0 0 1 2 1 1 0 1 1 1 1 0 0 2 2 0 0 1 1 0 1 1 0 1 0 0 0 0 1 1 0 2 0 0 0 1 1 0 0 2 1 0 0 2 2 2 0 1 0 1 2 1 2 0 1 0 1 0 2 0 0 1 2 0 1 1 2 0 0 2 2 1 0 0 0 0 0 0 0 0 0 1 0 0 1 0 2 1 0 1 0 0 0 0 0 0 0 0 2 1 0 2 1 1 0 1 0 0 0 0 1 0 2 1 0 1 1 1 0 0 0 2 2 0 1 0 0 2 2 0 2 2 1 2 1 1 1 2 1 0 2 0 0 0 0 0 2 2 1 0 2 2 1 0 1 1 1 1 0 0 2 0 0 0 0 2 0 0 1 0 1 0 1 1 1 2 0 0 0 0 0 1 0 1 0 1 2 0 0 0 1 0 2 1 0 0 2 0 2 0 0 0 0 2 0 2 2 0 1 2 0 1 1 0 0 2 1 2 1 1 1 1 0 1 1 1 0 0 0 1 0 0 0 1 1 0 0 1 2 2 2 1 0 0 0 0 0 2 1 0 0 0 0 0 0 1 0 0 1 0 1 0 0 0 0 0 0 1 1 2 0 0 0 0 0 0 0 0 0 1 0 1 0 1 2 0 0 2 1 1 1 1 1 1 0 1 0 0 0 0 0 2 1 1 0 1 0 0 0 2 2 1 1 1 1 0 2 0 1 0 1 0 0 2 2 2 1 1 2 0 0 1 2 0 2 2 1 1 1 0 1 0 1 1 0 2 2 2 2 0 2 0 0 1 1 0 0 0 0 2 0 2 0 1 1 2 2 2 1 0 0 0 1 1 1 0 2 2 1 1 1 0 2 0 2 0 0 2 2 1 1 2 2 0 0 1 0 1 1 1 0 1 1 1 1 0 1 0 0 1 1 0 0 0 0 0 0 0 0 0 1 1 1 0 1 0 1 0 2 0 0 0 1 1 0 0 0 0 1 0 1 2 0 0 2 0 1 2 2 0 1 2 0 1 1 0 0 1 1 1 1 0 0 0 1 0 0 0 0 1 2 1 0 0 0 1 1 2 0 0 0 0 2 0 0 1 0 1 1 2 2 1 0 0 1 2 1 2 1 1 1 2 2 0 0 0 1 1 1 1 1 1 1 0 0 0 0 0 0 1 2 1 1 1 0 0 1 2 0 2 1 2 1 1 0 0 1 0 1 0 0 1 0 0 0 0 0 0 1 2 0 1 0 1 1 1 0 0 0 0 0 1 0 0 0 0 1 1 1 0 1 1 1 1 0 0 0 0 1 1 0 0 0 1 0 0 0 0 0 1 0 0 0 0 0 0 0 0 0 0 1 0 2 0 0 0 2 1 1 0 0 0 2 2 0 1 2 0 0 0 0 2 2 2 1 2 0 0 0 2 0 2 0 1 1 0 2 2 2 0 0 1 0 1 0 2 0 0 0 0 2 1 0 1 0 0 1 1 0 1 1 0 2 0 2 2 0 1 1 1 0 2 0 0 0 2 0 0 0 1 0 1 0 0 0 1 1 1 0 1 1 0 0 0 1 0 0 0 2 0 0 0 1 1 0 0 0 0 0 1 1 0 1 2 0 0 0 0 0 1 0 0 0 0 1 0 0 0 0 0 0 2 1 0 1 2 0 0 1 1 2 0 0 1 1 1 0 0 1 2 0 0 0 2 0 0 0 0 0 0 0 1 1 0 0 1 2 1 0 2 2 2 1 1 0 2 1 2 0 0 0 2 0 0 0 1 2 0 0 0 1 0 0 0 2 0 2 2 0 0 2 1 0 0 1 1 1 0 1 1 1 0 1 0 0 0 0 0 0 0 0 1 1 0 0 0 0 0 0 0 0 0 0 0 0 0 1 0 0 0 0 0 1 0 1 0
58 0 0 0 0 0 0 2 0 2 0 0 0 1 1 0 0 0 2 1 0 0 0 2 0 0 0 0 2 0 1 0 0 1 1 0 2 2 0 0 1 1 0 0 2 1 0 0 0 0 0 0 0 0 1 2 0 0 1 0 1 2 1 0 1 1 1 1 0 0 0 0 2 1 1 2 1 0 0 0 1 0 1 1 1 0 0 0 0 2 0 0 1 2 0 0 1 1 0 1 0 2 1 0 1 1 1 2 0 2 0 2 0 2 2 2 0 0 2 0 0 0 2 1 0 1 0 1 1 0 1 0 1 1 0 0 1 0 0 1 1 1 0 0 0 1 0 0 0 1 0 0 0 0 1 0 0 2 1 2 1 1 2 2 0 1 1 0 1 1 1 0 2 1 0 1 2 0 0 0 0 1 0 0 1 1 0 1 0 0 0 2 1 1 1 2 1 0 0 0 0 0 0 1 1 0 2 1 0 0 1 0 1 1 0 0 0 1 2 0 1 1 1 0 0 1 1 0 0 0 0 0 0 0 0 0 0 2 2 1 0 0 2 1 0 1 0 0 0 0 0 0 2 0 0 0 1 0 0 0 0 0 1 1 0 0 0 0 1 0 0 1 1 1 0 1 2 1 1 0 1 1 1 2 2 0 2 2 0 2 2 0 1 1 1 0 2 1 0 2 0 1 0 0 0 1 1 1 0 0 0 1 1 1 1 0 0 0 1 0 0 1 2 2 2 0 0 0 0 0 2 1 1 1 0 0 0 0 0 0 0 1 2 0 0 0 2 0 0 1 1 0 1 0 1 1 2 0 0 2 0 2 2 1 2 1 0 1 2 0 0 2 1 2 0 0 2 1 0 1 2 1 1 1 1 1 0 0 0 0 0 0 1 0 2 2 2 2 0 0 0 0 0 1 1 0 1 1 0 0 0 0 0 1 1 1 0 0 2 0 0 0 1 1 1 1 2 0 0 2 2 1 0 1 1 1 2 1 0 0 1 0 1 1 1 2 2 1 1 0 0 1 0 2 0 0 0 1 1 2 2 2 0 0 0 2 2 2 2 0 2 1 1 2 0 2 0 0 0 0 1 0 1 1 2 0 0 1 1 0 1 1 0 2 2 0 0 1 1 0 0 2 2 1 2 0 2 0 1 0 1 1 0 0 0 1 0 2 0 0 0 2 2 2 1 1 0 0 0 0 2 0 1 0 1 0 1 0 2 0 2 0 0 0 0 2 0 1 1 0 0 0 0 1 2 0 0 0 0 1 0 0 0 2 0 0 0 1 1 0 1 1 0 0 0 0 1 1 1 1 0 0 1 1 0 0 0 0 1 1 0 0 1 0 0 1 0 0 0 0 0 2 1 0 0 2 2 0 0 1 1 0 1 1 1 1 1 0 0 0 2 0 2 1 0 0 1 1 0 0 1 0 0 2 1 2 0 0 2 2 0 0 0 0 1 1 2 0 0 0 2 2 0 0 2 0 1 1 1 0 0 0 2 1 1 1 0 0 2 0 0 0 0 0 0 2 2 0 0 0 1 1 1 2 0 2 1 1 1 2 0 0 0 1 1 1 0 2 0 2 1 1 0 0 1 1 1 1 1 0 0 0 0 0 0 1 1 2 2 0 0 0 0 0 0 0 0 1 1 1 0 0 0 0 0 0 1 2 1 2 0 1 1 1 2 0 1 1 1 1 1 1 0 0 0 1 0 0 2 0 0 1 1 1 0 1 1 2 0 0 0 0 2 0 0 0 0 1 1 2 1 1 1 1 2 2 1 1 0 1 1 1 2 2 1 0 1 2 1 0 0 1 0 1 1 0 0 0 2 2 0 0 0 0 1 1 1 0 1 0 2 1 0 1 1 1 0 1 0 0 0 1 1 1 0 1 1 0 1 0 1 0 0 0 0 0 0 0 0 0 2 0 0 0 2 0 0 0 1 1 0 0 1 0 1 0 0 0 2 0 0 0 0 1 0 1 0 1 2 2 2 0 2 2 0 0 0 1 1 0 1 1 0 0 1 1 2 0 0 1 1 0 0 0 2 2 0 0 1 1 0 0 0 0 1 1 0 0 1 0 0 1 2 2 0 1 0 1 0 0 0 2 0 2 0 0 0 2 0 0 0 0 2 1 1 0 1 1 0 1 1 0 1 0 1 0 2 1 1 1 0 1 1 0 2 2 2 0 2 0 0 0 0 0 1 1 0 1 1 0 0 0 0 0 0 0 0 0 0 2 0 0 0 0 0 0 0 0 0 0 0 1
59 1 0 0 0 1 1 1 0 1 0 1 1 2 1 1 1 2 2 0 2 1 2 0 0 0 0 0 2 0 2 1 1 1 0 0 1 1 0 0 2 2 0 0 1 0 1 0 0 0 0 0 0 0 0 0 2 1 1 1 1 1 0 1 1 0 1 1 0 0 0 0 2 0 1 2 1 1 1 1 1 0 0 0 1 0 0 1 1 1 0 0 1 1 0 0 0 1 0 1 1 2 0 1 2 1 2 1 1 1 0 2 1 2 2 2 1 0 1 0 2 1 2 1 0 1 0 1 1 0 1 1 0 0 1 0 0 0 0 0 0 1 0 0 0 1 0 0 1 1 1 0 1 1 0 1 0 0 0 1 1 1 2 2 1 2 2 1 0 1 1 0 0 2 1 0 2 0 0 1 1 1 0 1 0 0 1 1 1 0 0 2 2 1 1 2 1 0 0 1 1 1 0 1 1 1 1 2 1 0 0 0 1 0 1 1 0 0 2 0 1 1 2 0 0 0 0 1 1 1 1 1 1 1 1 1 1 2 2 0 0 1 2 1 0 1 0 0 0 0 0 1 0 0 1 1 1 2 1 1 0 1 1 1 0 0 0 1 2 1 0 2 0 0 1 2 1 1 1 0 1 0 1 2 2 1 1 2 0 2 1 0 0 2 2 0 2 0 0 0 0 0 0 0 0 1 1 1 1 0 1 2 1 2 0 0 2 1 0 0 0 1 1 0 2 0 0 0 2 1 1 1 0 0 0 0 0 1 0 2 0 2 2 0 0 0 1 0 1 0 0 0 2 0 1 0 1 0 0 1 1 2 1 0 1 0 0 1 2 1 1 1 2 0 1 1 2 2 0 1 0 2 0 1 0 1 0 0 0 0 0 1 0 1 1 1 1 2 0 0 0 0 0 2 1 1 0 0 0 0 0 2 0 1 1 0 0 1 0 0 0 0 1 1 1 1 2 0 0 1 1 1 0 1 1 1 0 1 0 1 1 0 1 1 1 0 1 0 0 1 0 1 0 0 0 0 0 1 1 0 0 0 0 1 0 1 1 1 2 0 0 0 2 0 1 0 1 0 0 0 1 2 1 0 1 1 0 0 1 0 0 1 0 1 1 0 1 1 1 1 0 1 2 2 2 0 1 1 0 1 1 0 0 0 1 0 0 2 0 1 1 2 2 2 1 1 1 0 1 1 1 0 0 0 0 0 2 0 1 1 1 0 0 2 2 1 0 0 0 0 0 1 0 0 2 0 1 0 0 1 0 0 0 0 0 1 1 1 1 0 0 1 0 0 0 0 2 2 2 1 0 0 2 0 2 1 1 0 1 0 0 1 1 1 0 0 0 1 0 0 1 1 0 2 2 0 1 2 0 0 1 0 0 0 0 0 0 1 1 0 0 0 1 1 0 1 1 1 0 0 0 0 1 2 1 1 0 0 2 1 0 0 0 0 2 1 2 1 0 0 1 1 0 1 1 1 1 2 2 0 0 0 2 1 1 1 0 0 1 0 0 2 1 0 0 1 0 0 2 0 1 0 0 1 1 0 1 2 1 1 0 0 0 1 0 1 0 1 0 1 0 1 0 0 0 1 1 2 0 0 0 0 1 0 0 0 0 2 0 0 0 0 0 0 0 1 0 0 1 1 1 1 0 0 0 0 0 0 0 1 0 0 1 0 1 0 0 1 0 0 0 0 0 1 0 0 1 0 2 0 0 0 2 2 1 0 0 1 1 1 0 0 0 1 1 0 0 0 0 0 0 2 0 0 2 0 0 2 0 2 0 1 0 1 0 1 0 1 0 0 1 0 0 0 0 1 1 0 0 2 0 0 0 0 1 2 1 1 1 0 1 2 0 2 2 0 0 2 0 0 0 2 1 1 0 1 0 1 0 0 1 1 0 0 0 0 0 0 1 1 1 0 0 0 2 0 0 0 0 0 0 1 0 0 0 1 1 2 2 1 0 0 0 0 0 0 0 0 1 1 1 1 1 1 0 1 0 2 1 0 0 1 1 0 2 1 2 0 0 0 0 0 2 1 2 1 1 0 0 2 0 0 0 0 1 2 0 1 2 1 0 2 2 1 1 0 2 0 0 0 0 2 0 2 0 0 1 1 0 0 0 0 0 1 1 1 1 0 0 1 2 0 2 0 0 0 0 1 0 1 1 0 1 0 2 2 1 0 1 0 0 0 0 0 1 0 0 2 0 0 0 0 1 2 1 0 1 0 1 2 0 2 0 1 1 0 1 0 1 0 0 0
60 0 0 1 0 1 1 2 0 1 0 1 0 0 0 0 0 1 1 1 0 0 0 2 0 0 0 0 2 0 2 0 1 1 1 0 2 2 0 0 0 0 0 0 2 0 2 0 0 0 0 0 1 0 1 1 0 0 0 0 1 2 0 2 0 0 1 1 1 1 0 1 2 0 1 2 1 1 1 0 1 0 0 0 2 0 0 0 0 2 0 0 1 1 0 0 0 0 0 0 1 2 1 1 2 0 2 1 1 1 0 2 1 2 2 2 2 0 0 0 2 0 2 2 0 0 0 1 0 1 0 0 0 0 0 0 0 0 0 1 0 2 0 0 0 0 0 0 1 2 2 1 0 0 1 0 1 1 1 1 1 1 2 0 0 1 2 1 0 0 0 0 0 1 1 0 2 1 0 1 1 1 0 0 0 0 0 1 0 0 0 2 2 1 1 2 2 0 0 0 0 0 0 1 1 0 2 0 1 0 0 0 0 1 1 1 0 1 1 0 1 1 1 0 0 2 2 1 0 0 0 0 2 2 1 1 0 2 2 2 0 0 2 2 0 2 0 0 0 0 0 0 0 0 0 0 1 0 0 0 0 0 0 0 1 0 1 1 1 0 1 0 0 2 0 0 1 1 2 0 1 1 0 1 0 1 1 2 1 2 0 0 1 2 2 0 2 0 1 2 1 0 0 0 0 0 1 2 1 0 1 0 2 0 0 0 2 0 0 1 0 1 1 0 2 0 0 0 1 1 1 1 1 0 0 0 0 2 1 0 0 1 2 0 0 1 1 0 0 0 0 0 2 1 1 0 1 0 0 0 1 1 1 1 0 0 0 2 2 0 0 2 0 2 0 0 2 0 0 2 1 1 0 1 0 1 0 0 0 0 0 1 0 0 2 0 0 1 0 0 0 0 0 1 0 0 0 1 0 0 0 0 0 2 0 0 0 0 0 0 0 0 1 1 0 1 1 1 0 0 1 0 0 0 0 1 0 0 0 0 1 0 2 0 1 1 1 1 1 0 0 1 1 1 1 1 0 1 1 1 1 1 1 1 0 2 2 0 2 0 1 0 1 1 0 1 0 0 0 0 2 1 1 0 1 2 0 1 1 0 1 1 0 1 0 0 2 2 2 0 1 1 1 1 1 1 2 0 0 0 0 2 0 1 0 1 0 2 0 1 1 2 2 2 1 1 0 0 0 0 2 0 2 2 0 0 1 0 2 1 0 1 0 0 1 2 0 1 1 0 0 0 1 0 2 0 1 1 1 0 0 0 1 0 0 1 1 1 1 0 1 1 0 0 0 0 0 0 1 1 0 0 0 0 1 0 0 0 0 0 1 1 0 1 0 0 0 1 0 0 1 0 0 2 2 1 1 0 0 0 2 0 0 1 0 1 0 0 0 0 1 0 0 0 0 1 1 2 0 0 0 0 0 2 2 1 0 1 2 1 0 1 0 2 0 0 0 2 0 0 1 2 0 0 2 0 2 2 1 1 1 0 1 1 1 1 1 1 0 2 2 0 0 1 1 1 1 0 1 0 2 1 0 1 1 2 0 0 0 2 0 0 0 0 0 1 1 1 0 0 0 1 0 1 2 2 1 0 0 1 1 1 1 0 0 0 0 1 1 0 0 0 2 0 0 2 0 0 1 1 0 0 0 0 2 2 0 0 0 1 0 0 0 1 1 1 1 0 0 0 0 1 0 0 0 0 1 0 1 1 0 1 2 1 0 0 0 0 2 2 0 0 2 1 1 0 0 2 2 2 0 0 0 0 1 2 0 0 0 2 0 2 1 2 0 1 1 0 0 0 0 1 0 1 1 0 2 1 0 2 0 0 0 0 2 2 2 1 1 0 1 1 0 2 2 2 2 1 0 0 0 1 0 0 0 2 0 0 0 1 0 0 0 0 0 0 0 0 0 0 1 0 2 0 0 0 2 1 0 0 0 0 0 0 0 1 1 2 1 1 0 0 0 0 0 1 0 1 2 2 2 0 2 0 0 0 0 2 0 0 0 2 0 0 2 2 1 0 1 1 1 0 1 1 2 0 1 0 0 2 0 1 1 1 1 1 0 0 1 0 0 1 2 1 1 1 1 2 0 1 1 1 0 1 0 0 0 1 0 0 0 1 2 1 1 0 1 0 0 1 2 0 0 0 2 0 2 1 0 1 0 1 0 0 0 1 2 0 2 1 0 0 0 0 0 0 0 0 2 1 1 0 1 2 0 1 1 0 0 1 1 0 1 1 0 0 1 0 0 0 1 1
61 0 1 1 0 0 0 2 1 2 0 0 0 2 2 0 0 1 0 1 0 0 0 0 1 1 1 0 2 1 1 1 1 1 1 0 1 2 0 1 2 0 0 0 2 0 1 0 0 0 0 0 0 0 1 1 0 0 1 0 2 2 0 2 0 0 1 1 0 1 1 2 2 0 2 2 0 1 1 0 1 0 0 0 1 1 0 0 0 1 1 0 2 2 0 0 0 2 2 0 2 0 0 1 2 1 2 2 0 2 0 1 2 2 2 2 1 0 0 0 2 0 2 0 0 1 0 0 0 0 1 0 0 0 0 0 0 0 0 2 0 2 0 0 0 0 1 0 1 1 1 0 0 0 1 0 0 1 0 0 1 1 2 2 1 2 1 0 0 1 1 1 0 2 2 0 2 0 1 1 1 2 0 1 0 0 1 2 0 1 1 2 2 2 2 2 1 0 0 0 0 0 0 2 1 0 2 1 1 0 0 0 1 0 2 0 0 0 2 0 1 1 2 0 0 0 0 2 2 2 0 0 1 1 1 1 1 2 2 1 0 0 2 1 0 1 0 1 0 0 0 1 1 0 0 0 1 2 0 1 1 1 0 0 0 0 1 1 2 0 0 1 0 1 0 1 0 0 1 0 0 0 1 2 1 0 1 2 0 2 1 0 1 2 1 0 2 1 0 1 0 0 1 1 1 0 0 1 0 0 0 1 1 1 0 0 2 0 1 0 1 2 2 1 1 0 0 0 0 0 2 1 0 0 0 0 0 1 0 0 1 1 2 0 0 0 1 0 0 1 1 0 1 1 1 0 1 0 0 0 0 0 1 1 1 0 0 1 1 0 0 2 0 2 0 0 1 2 0 2 2 0 0 0 1 1 0 0 0 0 0 0 0 0 1 0 1 0 1 1 1 1 0 1 1 0 0 0 1 1 1 1 0 1 0 0 1 0 1 0 0 0 1 0 0 1 2 0 0 2 2 2 0 0 0 0 1 1 0 0 1 0 1 1 0 2 2 1 1 0 1 0 0 2 1 0 1 1 1 1 1 1 1 1 0 2 2 1 2 0 1 1 1 1 0 1 0 0 0 0 1 2 1 1 2 0 0 0 2 0 2 1 1 0 0 0 1 0 0 1 0 2 1 1 1 1 2 0 0 2 0 0 0 1 1 1 0 2 0 2 2 2 2 2 0 1 1 1 0 1 1 1 0 0 0 0 1 0 1 0 1 1 0 1 1 2 0 1 2 1 0 1 0 0 2 1 0 1 0 1 0 0 0 1 0 0 0 1 1 1 1 2 1 0 0 0 1 1 1 0 0 0 1 1 0 1 1 1 0 0 1 1 0 0 1 1 0 0 0 0 0 2 0 2 1 0 1 0 0 0 2 0 0 2 1 1 0 0 0 1 0 1 0 1 0 0 1 1 0 0 0 0 0 2 0 0 1 1 2 1 0 1 0 1 1 1 2 1 1 0 0 2 1 2 1 1 1 1 0 0 0 0 0 1 1 1 0 1 0 2 1 0 0 0 0 2 2 0 2 0 0 0 0 2 1 2 1 1 1 2 1 1 0 0 0 0 0 2 0 1 0 1 0 1 1 2 2 1 1 1 1 1 0 0 0 0 0 1 1 0 0 0 2 0 0 2 0 0 0 0 0 0 0 0 1 1 0 0 0 0 0 0 0 0 0 0 0 1 0 0 0 1 1 0 0 0 0 0 2 0 0 0 2 0 0 0 0 1 1 1 0 0 2 0 0 1 0 0 0 0 0 2 1 1 2 2 0 2 0 0 1 0 1 1 0 0 0 1 0 1 0 1 0 0 0 0 1 0 1 2 0 0 1 1 1 2 2 0 2 0 2 2 0 2 2 0 0 1 0 0 0 2 1 2 0 1 0 0 0 0 0 0 0 0 0 0 0 0 2 1 1 1 1 0 1 0 1 0 0 0 0 1 2 0 2 2 2 1 1 0 0 0 0 1 0 1 0 1 1 1 2 0 1 1 0 0 0 2 0 0 1 1 1 1 2 1 2 0 1 2 2 0 1 1 2 1 1 2 0 2 0 0 0 0 0 0 0 1 1 1 0 1 1 1 1 1 1 1 1 1 0 2 0 2 0 0 0 0 0 0 0 1 2 2 2 1 0 0 0 0 1 0 1 0 1 0 1 0 0 1 0 1 1 0 1 1 1 0 1 0 0 1 1 0 0 0 0 1 1 0 0 1 1 1 0 0 0 0 0 2 0 1 1 0 0 0 0 0 0 0 0 1
62 1 0 0 0 0 0 2 0 2 0 0 0 0 0 0 0 2 2 1 0 0 0 2 0 0 0 0 2 0 1 2 0 1 2 0 2 2 0 0 2 2 1 1 2 1 1 0 0 0 0 0 0 1 0 1 0 0 0 0 1 2 0 1 1 0 0 2 0 0 0 0 2 0 2 2 0 1 1 0 1 0 1 1 0 0 0 0 0 2 0 0 1 2 0 0 0 2 0 2 0 2 2 0 2 0 2 1 1 1 0 2 0 2 1 1 0 0 1 0 1 0 1 0 1 1 0 0 0 0 1 0 1 1 1 0 1 0 0 1 1 1 0 0 0 1 0 0 1 1 0 0 1 0 1 0 0 1 0 2 1 1 1 2 2 2 1 1 0 0 0 0 0 1 1 2 1 0 0 0 0 0 1 1 0 0 2 1 0 0 0 1 1 0 0 2 0 1 0 1 1 1 0 2 1 0 2 1 1 0 0 0 1 0 1 1 1 0 2 0 0 0 2 0 0 0 0 1 0 0 0 0 0 0 0 0 0 2 2 1 1 0 2 1 0 1 0 0 0 0 0 0 0 0 0 0 1 2 0 0 0 0 0 0 0 0 0 1 1 0 0 2 0 0 0 0 0 0 1 0 0 0 0 1 1 1 0 1 1 1 1 0 0 2 1 0 1 1 0 0 0 0 0 0 0 0 0 2 0 0 0 1 1 2 0 0 2 1 1 0 0 2 1 1 1 0 0 0 2 2 2 0 1 0 0 0 0 2 0 1 1 2 2 0 0 0 1 1 1 0 0 0 1 1 1 0 1 0 0 1 1 2 1 1 0 0 0 1 2 1 1 1 0 1 0 0 2 2 0 0 1 2 0 0 0 0 0 0 0 0 1 2 0 0 1 0 1 2 0 0 0 0 0 0 0 0 1 1 0 0 0 1 1 0 1 0 0 0 0 1 1 1 0 1 1 1 1 0 1 1 2 0 0 1 1 0 0 2 0 0 2 0 1 1 1 2 2 1 1 1 0 0 2 2 2 2 0 2 2 1 1 0 0 0 0 0 0 0 2 0 0 0 1 2 1 1 0 0 0 0 1 2 0 0 1 2 0 1 1 1 0 1 0 2 1 0 1 0 1 0 0 2 1 1 1 0 0 0 0 0 0 2 1 0 1 0 0 2 0 1 1 2 2 2 0 1 1 1 0 1 0 1 0 0 1 0 1 0 1 0 0 2 0 0 0 2 0 1 1 0 1 1 0 0 2 1 1 1 1 1 0 0 0 0 0 0 0 2 2 0 0 2 1 0 0 0 1 1 1 1 0 0 2 1 1 1 2 0 1 1 0 0 0 0 0 2 0 0 0 0 0 1 1 1 1 1 1 2 0 1 1 0 1 1 1 1 1 1 1 0 1 0 1 1 0 0 2 1 0 0 0 0 0 1 2 0 2 0 1 1 0 0 0 1 1 0 2 1 0 0 2 0 0 1 1 0 1 2 2 0 0 0 2 1 1 0 0 0 2 0 0 0 1 0 0 1 0 0 1 0 0 0 0 0 0 1 1 2 0 0 0 0 1 1 1 0 0 1 0 1 0 1 0 0 1 2 0 2 0 1 0 0 0 0 0 1 0 0 1 0 0 0 2 0 0 2 0 1 0 0 0 0 0 0 1 1 0 0 0 0 0 0 0 0 0 0 0 0 1 1 1 1 0 0 1 0 0 0 2 0 0 0 2 1 1 0 0 0 1 1 0 0 2 0 0 0 0 1 1 1 0 1 0 0 2 1 0 2 1 2 0 1 1 1 0 0 1 2 0 0 0 2 0 0 1 0 1 0 1 2 0 0 0 0 0 1 0 1 1 0 1 1 0 2 2 1 1 2 0 0 0 2 0 1 0 0 0 0 0 0 0 0 0 0 0 0 0 0 0 0 2 0 1 0 1 0 1 1 0 0 0 0 0 0 0 1 1 2 2 1 0 0 1 1 0 2 0 1 1 1 2 0 1 0 0 0 1 2 0 0 0 2 1 1 0 0 1 0 0 0 0 1 2 2 1 2 0 0 0 1 1 1 0 0 1 1 0 2 2 2 0 2 1 1 0 1 1 1 0 0 0 2 0 2 0 0 0 0 0 0 0 1 1 1 2 1 0 0 0 0 1 0 2 0 0 0 0 1 1 2 0 0 0 0 1 1 1 0 2 0 0 1 0 0 0 1 0 1 1 1 0 0 0 0 0 0 0 0 1 1 0 1 0 0 0 0 0 0 1 0 2 1
63 0 0 0 0 0 0 0 0 1 1 1 0 0 0 0 0 1 0 2 0 0 0 1 0 0 0 0 2 1 1 1 2 2 1 1 2 2 0 0 1 1 0 0 2 0 0 0 0 0 0 1 1 0 0 1 0 0 2 1 2 2 0 0 0 0 0 1 0 0 0 2 1 0 0 1 1 2 2 0 2 0 0 0 2 0 0 0 0 2 0 0 1 1 0 0 1 0 0 0 2 1 0 1 2 1 2 1 1 1 0 0 1 2 2 2 1 0 1 0 1 0 2 0 0 2 0 1 0 1 0 0 0 0 1 0 0 0 0 1 1 1 2 0 0 2 1 0 0 1 0 0 1 0 1 0 1 1 0 1 0 0 1 2 0 1 1 1 1 1 0 0 0 2 1 0 2 0 0 0 0 0 0 1 1 1 1 2 0 0 0 2 2 2 2 0 0 0 1 0 0 0 0 2 1 1 2 2 1 0 1 0 1 0 2 0 0 1 1 0 1 1 1 0 0 1 1 1 1 0 0 0 0 1 1 0 0 2 2 1 0 1 2 1 0 2 0 0 0 0 0 0 0 0 0 0 1 1 0 0 0 0 0 0 0 0 0 0 1 1 0 0 1 1 0 1 0 2 2 0 2 0 0 1 1 1 1 1 0 2 1 0 2 2 2 0 2 1 0 1 0 0 1 1 0 0 2 2 0 0 0 1 1 2 2 0 0 1 0 0 1 2 2 1 1 0 0 0 0 0 1 1 0 0 0 0 0 1 0 1 1 1 1 0 0 1 1 0 1 0 0 0 2 0 1 0 0 0 0 1 0 1 1 0 1 0 0 1 2 1 1 1 0 2 0 0 2 1 1 1 2 1 0 0 1 0 0 0 0 0 0 0 0 0 2 0 0 1 0 0 1 0 0 0 0 0 1 2 0 0 0 1 1 0 1 1 0 2 0 0 0 2 1 1 1 1 2 0 0 0 0 0 0 0 0 1 0 0 0 0 0 0 1 1 0 2 1 1 1 0 0 0 2 2 2 2 0 2 1 2 1 2 0 1 0 1 1 1 2 0 1 1 2 1 1 1 1 0 0 0 1 2 2 0 0 2 0 1 2 0 1 2 1 0 1 0 2 0 1 0 0 2 2 2 2 0 2 0 0 1 0 1 0 1 0 2 1 1 0 2 2 1 1 1 0 1 1 1 0 1 1 1 1 1 0 1 1 0 1 1 1 0 0 1 2 1 0 1 1 0 0 1 0 0 2 1 0 0 2 0 2 0 1 0 0 0 0 2 2 0 1 2 0 0 0 0 1 2 2 1 1 0 2 2 0 0 1 0 0 0 0 0 0 0 2 0 0 1 1 0 0 2 0 2 2 0 1 0 0 1 1 0 0 1 0 1 0 0 0 0 0 0 1 0 0 0 2 1 0 0 0 0 0 0 2 0 1 1 2 2 0 1 0 1 0 2 2 1 0 0 1 1 1 2 1 1 1 1 1 0 0 0 1 1 1 0 0 1 0 0 0 1 0 1 1 2 2 0 2 0 0 0 0 2 0 2 1 0 0 2 0 0 1 1 1 0 0 0 0 1 0 1 0 0 0 1 0 2 0 2 0 0 0 0 0 1 0 1 0 0 0 0 1 0 1 1 1 0 0 0 0 0 0 0 1 0 2 1 1 2 1 0 0 0 0 1 0 0 0 0 0 0 1 0 0 0 0 0 0 0 0 0 2 1 1 0 0 1 1 1 0 1 2 0 0 1 0 0 0 0 0 2 1 1 1 2 1 1 0 1 0 1 1 2 0 1 1 1 1 0 0 0 0 0 0 0 0 0 0 1 0 0 0 0 1 2 1 2 2 0 2 2 0 2 2 1 1 0 0 1 0 0 0 0 0 1 0 0 1 1 0 0 0 0 0 0 0 0 0 0 2 0 2 1 0 0 2 0 0 0 1 0 0 0 0 0 0 0 2 0 0 0 1 0 0 2 0 0 1 1 2 0 1 0 0 0 0 1 0 0 0 1 0 0 2 2 2 0 0 1 0 0 2 2 2 1 1 1 0 0 0 0 0 1 2 2 0 1 2 2 0 2 2 2 0 1 1 1 1 1 0 1 0 2 0 0 0 1 0 0 0 0 2 1 0 0 0 0 0 0 1 0 1 0 0 0 1 0 0 0 0 1 1 0 1 1 1 1 1 0 1 0 0 0 0 2 0 1 1 0 0 0 0 1 0 0 0 0 0 1 0 1 0 0 0 0 1 0 0 0 2 0
64 1 0 0 0 0 0 2 0 2 0 0 0 1 1 0 0 1 0 2 1 1 0 1 0 0 0 0 2 0 1 1 0 1 2 0 2 0 0 0 2 2 1 1 2 0 1 0 0 0 0 1 0 1 1 2 0 0 0 1 0 0 1 0 1 1 1 1 0 1 1 2 2 0 2 2 0 1 1 0 1 0 0 0 2 0 0 1 1 2 2 1 0 2 0 0 0 1 0 1 1 2 0 2 2 0 2 1 1 1 0 1 1 2 2 2 1 0 0 0 2 0 2 1 0 1 0 0 0 0 0 0 0 0 0 0 0 0 0 2 1 1 0 0 0 0 0 0 0 0 0 0 0 0 1 0 0 0 0 0 0 0 1 2 1 2 2 1 1 1 0 0 0 0 2 1 1 0 0 1 1 1 0 1 0 0 1 1 0 0 0 2 1 1 1 2 1 0 0 0 0 0 0 0 0 2 1 1 1 0 0 0 1 0 1 2 2 0 1 1 1 1 1 0 0 2 2 0 0 0 0 0 0 0 0 0 0 2 2 2 0 0 2 1 1 2 1 1 1 0 0 0 0 0 0 0 0 0 0 0 0 0 0 0 0 0 1 0 1 0 0 0 0 1 1 1 0 0 2 0 0 0 0 1 1 1 1 2 0 2 0 0 0 1 0 0 2 2 0 1 0 0 1 1 0 1 1 2 0 0 0 1 2 2 1 1 1 0 0 0 1 2 0 0 2 0 0 0 0 0 2 1 0 0 0 0 0 0 0 1 0 0 2 0 0 0 1 1 1 0 0 1 2 1 1 0 1 0 0 0 1 1 1 1 1 2 0 0 1 0 0 2 0 1 0 0 1 1 0 2 2 1 0 1 1 1 0 0 0 0 0 1 1 0 1 0 0 1 0 0 0 0 0 1 0 1 1 1 0 0 0 0 0 1 0 1 1 0 1 0 0 0 0 1 0 0 0 0 0 0 0 0 1 1 1 0 0 2 0 0 1 0 2 0 0 2 2 2 2 1 0 0 1 2 2 1 1 1 1 0 0 0 0 0 0 0 0 1 2 0 1 1 2 2 2 0 1 0 0 0 1 1 2 1 2 1 0 2 2 0 2 2 0 1 0 0 0 1 1 0 0 2 1 1 1 0 2 0 0 1 0 1 0 0 1 1 0 1 1 1 1 2 2 2 0 1 1 0 1 1 0 1 2 2 1 1 1 0 1 1 1 0 0 2 2 2 0 0 0 0 0 0 0 0 2 0 1 0 1 0 1 0 0 1 1 0 0 1 1 0 1 0 0 0 0 0 2 1 1 1 0 0 2 2 0 1 2 0 2 2 1 0 1 1 0 0 0 0 0 0 0 1 0 1 1 1 1 1 0 1 2 0 1 2 1 1 1 1 0 0 1 0 0 0 0 0 2 0 0 0 0 0 0 1 2 0 0 0 2 1 0 0 0 1 2 1 2 1 0 0 2 1 1 1 2 0 2 2 2 0 0 0 1 0 1 0 1 1 0 1 1 1 1 0 0 2 0 0 2 0 1 0 0 1 1 2 0 1 0 2 0 0 0 0 2 0 0 1 0 0 0 1 0 0 0 2 0 2 0 0 1 1 0 1 1 1 0 1 1 0 0 0 0 0 0 1 0 0 0 0 0 0 0 1 2 0 2 0 0 2 1 0 1 1 2 0 0 0 0 0 0 0 0 0 0 0 0 0 1 0 0 0 2 0 0 0 1 0 1 1 0 0 1 0 0 1 0 0 0 2 0 1 0 0 1 1 0 2 1 1 1 1 0 1 0 1 0 1 0 0 0 1 0 0 1 0 2 1 1 2 0 0 0 0 2 2 2 0 1 0 2 1 0 2 1 2 1 2 0 0 0 1 0 0 0 1 0 0 0 0 1 0 0 0 0 0 0 0 1 1 1 0 1 0 1 0 1 1 1 1 0 0 0 0 0 2 1 0 1 1 0 0 0 0 0 2 0 1 2 2 1 0 2 0 0 0 1 0 0 0 0 1 0 0 2 2 2 0 0 0 0 1 2 1 2 0 2 0 0 1 1 0 0 0 1 1 0 1 2 1 1 1 2 1 0 0 1 2 0 0 2 0 0 2 0 0 0 1 0 2 0 2 1 0 0 1 0 0 0 0 0 1 1 0 1 0 1 0 0 0 1 1 0 0 0 0 1 0 2 1 0 0 0 0 0 0 0 1 0 0 0 0 0 0 0 0 0 0 0 2 0 1 0 0 0 0 0 0 1 0 2 2
65 0 0 1 0 0 0 1 1 2 0 0 0 0 0 0 1 1 1 1 0 0 0 2 0 0 0 0 2 0 1 1 0 0 2 1 2 1 0 0 1 1 0 0 2 0 0 0 0 0 1 1 1 0 0 1 1 0 2 1 1 1 1 0 0 0 0 0 0 1 1 1 2 0 0 2 2 1 1 0 1 0 1 1 0 0 0 0 0 2 0 0 0 2 0 0 0 1 0 0 2 2 1 0 2 1 2 2 0 2 0 2 1 2 2 2 2 0 1 0 1 0 1 0 1 1 0 1 1 0 1 1 0 1 1 1 0 0 1 0 1 1 1 0 0 2 1 0 1 1 0 0 0 0 0 0 0 1 0 1 1 1 1 2 1 1 1 1 1 1 0 0 1 2 2 0 2 0 0 1 1 2 2 0 0 0 1 1 0 0 0 2 2 2 2 2 2 0 1 1 1 1 0 1 1 1 1 1 0 0 0 0 1 0 2 0 0 1 0 2 0 1 2 0 1 1 0 0 0 0 0 0 0 0 0 0 0 2 2 2 0 0 2 2 0 2 0 0 0 0 0 1 0 0 0 0 1 0 0 0 0 0 0 0 0 0 0 0 2 0 0 0 0 0 1 0 0 0 2 0 1 0 1 1 2 1 1 0 0 1 1 1 1 2 1 1 1 2 0 1 0 0 0 0 0 0 1 2 0 0 0 0 1 1 0 0 2 0 0 0 0 2 0 0 2 0 1 0 1 2 2 0 1 0 0 0 0 2 0 0 0 0 2 0 1 1 0 0 1 1 2 0 2 1 1 0 1 0 0 2 0 2 1 0 1 2 0 0 1 1 1 2 1 1 0 0 2 2 1 2 1 0 0 0 0 1 0 0 0 1 1 2 0 0 2 0 0 1 0 0 0 0 0 0 0 0 1 1 1 0 0 1 0 1 0 1 1 0 0 0 0 2 0 2 1 2 0 0 0 0 0 0 1 1 1 0 0 1 0 0 1 0 1 1 0 1 2 0 1 1 0 1 1 2 2 1 1 2 2 2 1 2 0 0 0 1 1 0 2 0 0 1 2 0 1 0 1 0 0 2 2 2 1 1 2 1 0 1 2 1 1 2 0 1 1 0 2 1 1 0 1 1 1 0 1 0 1 0 0 1 0 1 0 2 0 2 1 1 0 1 1 1 2 2 1 0 0 2 0 2 0 1 1 0 0 1 2 0 1 1 0 1 0 2 2 2 0 0 0 0 0 0 0 0 2 0 1 2 0 0 0 1 0 1 0 0 0 1 1 0 0 1 0 0 0 0 1 2 2 1 0 0 0 0 0 0 0 0 2 1 0 0 1 1 0 0 0 0 0 0 0 1 1 2 2 1 2 1 0 2 0 0 1 2 1 2 1 1 1 0 0 0 0 0 0 0 2 1 0 0 1 0 0 0 1 0 0 1 2 1 0 1 0 1 0 2 2 1 0 0 1 2 1 2 1 1 1 2 2 0 0 0 1 2 0 2 1 1 1 0 0 0 1 0 0 2 1 0 0 0 0 0 0 2 0 2 1 1 0 1 0 0 0 0 0 0 0 2 0 1 0 1 0 0 1 1 1 1 1 1 0 0 0 1 0 0 0 0 1 0 0 0 2 0 0 1 0 0 1 1 1 1 0 0 0 0 2 1 0 1 0 1 0 1 1 1 1 0 1 1 1 1 0 0 0 0 1 0 1 0 0 0 2 2 2 0 0 0 2 2 0 0 2 1 1 0 0 0 0 2 0 1 0 0 2 0 0 2 1 1 1 1 1 2 0 1 1 2 0 0 0 2 0 0 1 1 2 0 0 1 1 1 1 1 1 2 2 0 2 0 2 2 0 2 2 0 0 1 0 0 1 2 2 1 0 2 0 0 2 1 1 0 0 0 0 0 1 0 0 0 2 0 1 0 1 0 1 0 0 0 2 0 0 0 0 0 1 1 0 1 1 1 0 0 0 1 0 1 1 1 1 0 2 0 0 0 1 2 1 0 0 0 1 2 2 1 2 0 0 0 0 1 2 2 1 2 0 0 1 0 0 0 0 0 2 2 0 2 1 1 0 2 2 1 2 2 1 0 0 0 1 1 1 2 0 0 0 1 0 0 0 2 1 1 1 0 1 1 1 0 2 0 2 0 0 2 2 1 0 0 1 1 1 0 1 2 1 0 1 0 0 0 0 0 0 1 0 0 2 0 0 0 0 1 0 0 0 0 0 2 0 1 0 1 0 0 1 0 0 0 1 1
66 1 0 0 0 0 0 1 1 2 0 0 0 2 0 0 0 1 1 1 0 0 0 2 0 0 0 0 2 1 1 2 2 1 0 0 1 2 0 0 2 2 0 1 2 1 1 0 0 1 1 1 0 0 1 0 2 0 1 0 1 1 0 0 2 1 2 0 0 0 0 2 2 0 1 2 1 0 0 1 0 0 0 1 2 0 0 2 2 2 2 2 0 0 2 1 1 1 0 1 1 2 1 1 2 0 2 0 2 0 0 2 1 2 2 2 2 0 0 0 2 0 2 2 0 0 0 1 1 0 1 1 0 1 0 0 0 0 1 1 1 1 0 0 0 1 0 0 1 2 1 0 0 0 0 0 1 1 0 1 1 1 1 2 0 1 1 0 0 1 1 1 0 2 2 0 2 0 0 0 0 0 0 1 0 0 1 0 0 0 1 1 1 0 1 1 1 0 0 0 0 0 0 1 1 0 2 0 2 0 0 0 1 0 2 2 2 0 0 1 0 0 2 0 1 1 0 1 0 0 0 0 1 1 1 1 1 2 2 2 0 0 1 2 0 2 0 0 1 1 1 1 0 0 0 0 0 1 1 1 0 1 1 0 0 0 1 0 1 0 0 1 1 1 0 1 0 0 0 0 0 0 1 1 2 1 1 2 0 2 1 1 2 2 2 0 2 0 0 2 1 0 1 1 0 0 2 2 0 0 0 1 1 2 1 0 1 0 1 0 1 1 1 1 2 0 0 0 0 1 2 0 0 0 0 0 0 2 0 1 0 0 1 0 0 0 0 0 0 1 1 0 1 0 1 1 0 0 0 0 1 1 1 0 1 0 0 2 2 0 0 2 1 2 0 0 0 1 1 2 0 1 0 0 1 1 0 0 0 0 0 0 0 0 2 1 1 1 1 1 1 1 0 1 1 0 1 0 0 0 0 0 0 1 0 0 1 1 0 0 0 1 0 2 1 1 0 2 0 0 2 1 0 0 0 1 1 1 0 0 1 0 2 0 0 2 2 1 1 2 0 0 2 2 2 2 0 1 1 1 1 1 0 0 0 0 0 1 2 0 1 1 2 0 1 0 1 0 0 2 2 1 0 0 2 1 0 0 2 0 1 1 0 1 0 0 2 1 2 0 1 2 1 1 1 0 2 1 0 0 1 1 0 0 0 2 0 2 0 1 1 2 2 2 0 1 1 2 0 2 0 2 0 0 2 0 1 0 2 2 0 0 0 2 2 1 0 2 2 0 0 2 0 0 2 0 2 0 2 0 2 0 0 0 0 0 0 0 0 2 0 0 2 0 2 0 2 1 1 1 0 0 1 0 2 0 0 0 0 0 0 0 0 0 0 1 0 0 0 0 0 2 1 1 2 0 0 0 1 0 0 0 0 1 0 0 0 0 0 0 1 0 0 0 0 0 2 0 0 0 0 0 0 1 1 2 0 1 2 2 0 1 0 2 0 2 2 1 0 0 2 1 1 1 1 0 1 2 2 2 2 0 0 0 1 0 1 1 1 1 0 0 0 0 0 2 1 0 1 0 0 1 0 2 0 2 2 1 1 2 0 0 0 0 0 1 0 2 0 2 0 2 0 0 2 1 1 1 0 1 1 1 0 0 0 0 0 1 0 0 0 0 2 0 0 2 0 0 1 1 1 1 0 0 0 0 1 0 0 1 0 0 0 0 0 0 0 0 0 0 0 0 1 0 1 0 1 0 2 0 0 0 2 0 1 0 1 0 2 2 0 0 2 0 0 0 0 0 1 0 0 2 1 1 2 2 1 2 1 2 0 1 1 1 1 0 0 1 0 0 0 2 0 0 2 0 0 1 0 2 0 0 0 0 1 1 0 1 0 0 1 0 0 2 1 0 0 2 0 0 0 1 2 2 0 2 0 1 1 0 1 1 0 0 1 0 0 0 1 1 1 0 0 0 2 0 0 1 0 0 0 0 0 0 0 0 0 0 1 0 0 0 1 1 0 1 0 1 1 1 2 0 0 1 0 0 0 1 0 0 0 0 0 0 1 1 1 0 0 1 1 1 2 1 2 1 1 0 0 2 0 0 0 0 1 1 0 0 1 1 0 1 2 1 1 1 1 1 1 1 0 2 1 1 1 1 1 1 0 0 0 0 1 2 2 1 0 0 0 1 2 0 2 0 1 0 0 0 0 0 0 0 1 0 0 0 0 0 1 0 0 0 0 1 1 1 0 0 2 1 0 0 1 2 1 2 2 0 0 2 0 0 0 0 0 0 0 0 1 0 2 1
67 0 0 0 0 0 0 1 0 1 0 1 0 0 0 0 0 1 0 1 1 1 0 2 0 0 0 0 2 0 1 1 1 1 2 0 2 2 0 0 0 0 1 0 0 0 0 0 0 0 0 0 1 0 1 1 0 1 1 1 0 0 0 1 0 1 0 0 0 0 0 0 2 0 2 2 0 1 1 0 2 0 0 0 2 1 1 0 0 2 0 1 0 2 1 0 1 0 0 0 2 2 0 1 2 1 2 2 0 2 0 1 0 1 1 1 0 0 0 0 2 0 2 1 0 1 0 1 0 0 1 0 0 0 0 0 0 0 0 0 0 2 0 0 0 2 1 0 0 1 0 0 0 0 1 1 1 1 0 1 0 0 1 2 1 2 1 0 1 2 1 0 0 2 2 0 1 0 0 1 1 1 1 1 0 0 2 2 1 1 1 2 2 2 2 2 1 0 0 0 0 0 0 1 1 1 1 1 0 0 0 1 0 0 2 0 0 0 1 1 1 1 2 0 0 1 1 0 0 0 1 1 0 1 1 0 0 2 2 1 0 1 2 1 0 1 0 0 0 0 0 0 0 0 0 0 0 2 0 0 0 0 0 0 0 0 1 0 1 0 0 2 1 0 1 2 1 1 2 0 0 1 1 2 1 0 1 2 2 2 2 2 1 1 1 0 1 0 0 1 0 1 0 0 0 0 0 1 1 0 1 1 1 1 1 0 2 0 0 0 0 1 0 0 2 0 0 0 1 2 2 1 1 0 0 0 0 1 0 0 0 0 2 1 0 0 1 0 0 0 0 1 1 1 0 1 1 0 0 2 0 2 2 0 2 0 0 2 2 0 0 2 1 2 0 0 2 2 1 1 0 0 0 0 1 0 0 0 0 0 0 0 1 1 2 2 2 0 0 0 0 0 0 2 1 1 0 2 0 0 0 0 0 0 0 0 1 1 0 1 1 2 0 0 1 1 2 2 0 0 1 1 0 0 0 0 1 0 0 0 0 0 0 2 1 0 1 1 1 2 0 0 0 0 0 0 0 1 1 1 1 1 1 1 0 1 1 1 2 0 1 1 1 1 0 0 0 0 0 0 0 1 1 0 1 2 0 0 2 0 1 2 1 1 2 0 2 1 2 0 0 2 2 1 2 0 2 1 0 1 0 1 0 0 1 1 0 2 0 1 1 2 2 2 0 1 1 1 0 2 0 2 0 0 1 1 1 0 0 2 0 0 0 0 1 1 0 1 2 0 0 0 0 1 2 0 0 0 2 0 0 0 0 0 0 2 2 0 0 0 0 1 0 0 0 0 1 1 1 0 1 0 2 2 0 0 2 0 1 1 0 0 0 0 0 0 0 1 0 0 1 0 0 2 2 0 1 0 1 1 0 0 1 1 1 1 1 0 0 0 0 0 1 1 0 0 1 1 0 0 1 0 0 1 0 0 1 1 1 1 1 1 0 1 1 1 2 0 0 0 2 2 0 2 1 0 1 0 0 0 0 0 1 1 1 1 0 1 1 1 1 1 1 0 0 1 0 0 1 0 0 1 0 1 1 1 1 1 0 1 0 0 0 1 1 1 0 2 0 2 0 2 0 0 0 0 2 1 1 1 0 0 0 0 0 0 0 1 0 0 0 0 0 1 0 1 1 0 0 0 0 0 0 0 0 0 2 1 0 2 1 1 0 0 0 0 0 0 0 0 0 0 0 0 0 1 0 0 2 0 0 0 2 1 1 0 0 0 2 2 0 0 0 0 0 0 0 0 0 1 0 2 0 0 1 0 0 1 1 2 0 2 2 2 0 0 1 1 0 0 0 2 0 0 1 0 0 0 0 1 0 0 0 0 0 2 0 2 1 0 1 1 0 2 2 0 0 2 0 0 0 2 1 1 1 2 0 0 0 0 0 0 0 0 0 0 0 1 1 0 2 0 0 0 2 0 0 0 1 1 0 0 1 0 1 2 2 1 1 1 0 0 1 0 0 1 0 1 2 2 2 0 1 0 0 0 1 2 0 0 0 1 0 1 1 1 1 0 0 0 0 0 2 2 2 0 1 0 1 1 0 0 0 0 1 1 0 2 2 1 0 2 2 1 1 0 2 2 1 1 0 2 0 1 0 0 0 1 0 0 0 0 1 1 1 0 0 0 0 1 2 0 2 0 0 0 0 0 0 0 2 0 0 0 2 2 2 0 0 0 0 0 1 0 0 0 1 1 0 0 0 0 1 1 0 0 0 0 1 1 0 0 0 1 0 0 1 2 2 0 2 1
68 0 0 0 0 0 0 2 0 2 0 0 0 2 1 0 1 0 0 2 1 1 0 1 0 0 0 0 0 1 1 0 1 1 0 0 1 1 0 0 2 1 0 1 2 0 0 0 0 0 0 1 1 0 1 2 0 0 0 1 0 1 0 1 1 2 1 0 0 0 1 1 2 2 2 2 0 2 2 0 2 0 0 1 2 1 1 0 0 2 0 0 0 2 0 0 1 1 0 1 1 2 0 0 2 1 2 2 0 2 0 0 1 2 2 2 2 0 2 0 0 0 2 0 0 1 0 0 0 0 0 0 0 1 1 1 0 0 0 1 0 2 0 0 0 2 0 0 1 1 0 0 0 0 0 0 0 0 0 1 1 1 1 1 1 1 2 0 1 1 1 1 1 2 1 2 1 0 0 1 1 1 0 1 2 1 1 0 0 0 0 2 0 0 0 1 1 0 0 0 0 0 0 0 0 2 1 0 2 0 2 0 1 0 1 0 0 1 2 1 0 0 0 0 1 0 0 2 1 0 0 0 0 0 0 0 0 2 2 1 0 0 2 2 0 2 0 1 1 0 0 0 1 0 0 0 0 0 0 0 0 0 0 0 0 0 0 0 1 0 0 2 0 0 0 1 0 2 2 0 1 0 2 2 2 0 2 0 0 1 0 0 2 2 2 0 2 0 0 1 0 0 0 0 0 0 0 2 0 0 0 1 2 0 0 0 2 0 1 0 0 2 1 1 1 0 0 0 1 1 2 1 0 0 0 0 0 1 0 1 1 1 2 0 1 0 2 1 2 1 1 1 2 0 2 0 0 0 0 0 1 1 1 0 1 0 0 1 2 1 1 1 0 2 0 0 2 1 0 1 2 1 0 1 1 0 0 0 0 0 1 1 0 1 2 0 1 0 0 0 0 0 0 1 1 0 1 1 0 0 0 0 0 1 0 1 1 1 0 1 1 2 0 1 0 0 1 0 2 1 1 1 2 2 2 0 0 0 0 0 0 0 1 1 1 0 1 1 1 0 0 0 1 2 1 1 0 1 1 2 2 2 0 0 0 1 1 1 2 0 2 1 1 2 1 0 0 0 0 2 2 2 0 0 1 1 0 0 2 0 0 2 0 1 1 0 2 0 1 0 0 2 1 1 1 0 1 0 1 0 0 2 0 1 0 2 1 2 0 0 0 2 2 2 0 1 0 1 0 1 0 1 1 1 1 0 0 0 1 0 1 1 1 1 2 0 1 1 2 1 0 1 0 0 2 1 0 0 2 0 0 0 1 0 0 2 1 1 1 0 0 2 0 0 0 0 2 2 2 1 1 0 2 1 1 1 2 0 2 1 0 0 0 0 1 0 1 0 0 0 0 2 0 2 1 0 1 0 1 2 0 0 0 1 0 1 1 1 0 0 1 0 0 0 0 1 1 1 0 0 1 1 0 2 1 1 0 1 2 1 0 1 0 2 0 1 1 1 0 0 0 2 0 1 2 0 1 1 1 0 0 0 1 1 0 1 1 1 1 1 0 0 0 1 1 2 2 0 2 0 0 0 0 1 0 1 1 1 0 1 0 0 0 1 2 0 0 1 0 1 0 1 0 0 1 2 1 2 0 0 1 1 0 0 0 0 0 1 0 0 0 0 0 0 1 0 0 0 2 2 1 1 0 0 1 1 1 0 0 0 0 0 0 0 0 1 0 0 1 1 1 1 0 0 0 0 1 0 0 0 0 0 2 0 0 0 0 0 2 2 0 0 1 0 0 0 0 0 0 0 0 2 1 1 1 2 2 1 0 2 0 1 1 1 1 0 0 1 0 1 0 2 0 0 1 0 2 1 0 2 0 0 0 0 1 1 2 2 2 0 0 2 0 2 1 1 1 1 0 0 0 2 2 2 1 2 0 0 1 0 1 0 1 1 0 0 1 0 0 0 2 0 0 0 2 0 0 0 0 0 0 1 0 0 0 0 0 0 0 1 0 0 0 1 0 1 0 1 2 2 2 0 2 0 0 0 0 2 0 0 0 0 1 0 2 2 2 0 0 0 0 1 2 2 2 1 1 0 1 1 0 0 1 1 1 0 0 0 1 0 1 0 2 1 2 0 1 1 0 0 1 0 0 1 0 0 0 2 0 0 0 2 1 0 0 1 0 0 0 0 2 0 2 1 1 0 1 0 0 0 2 0 0 0 0 0 1 0 1 0 0 0 0 0 0 0 0 0 2 0 0 0 0 0 0 0 0 0 1 1 0 0 0 0 0 0 0 2 2 0 2 1
69 0 0 0 0 0 0 2 1 2 0 0 0 0 0 0 0 1 1 1 1 0 0 1 0 0 0 0 1 2 0 1 0 1 1 0 2 1 0 0 2 1 0 0 1 0 1 0 0 2 2 2 0 1 1 2 0 1 1 0 0 2 0 2 1 1 1 0 0 0 0 1 2 1 1 2 1 1 1 1 0 0 1 1 0 0 0 0 0 2 0 0 1 2 0 0 0 2 1 1 1 2 0 1 2 0 2 1 0 2 1 1 0 0 0 0 0 0 2 0 0 0 1 1 1 0 0 1 1 0 1 1 0 0 1 0 0 0 0 0 0 2 0 0 0 1 0 0 0 1 1 0 1 1 0 0 0 1 0 1 0 1 2 2 0 1 1 0 1 0 0 1 0 2 0 0 2 0 0 1 2 2 1 1 0 0 2 2 1 0 0 2 0 0 1 2 1 0 1 0 0 0 0 1 1 0 2 1 0 0 1 0 1 0 0 0 0 0 1 1 1 1 2 0 0 2 2 1 0 0 0 0 0 0 0 0 0 2 2 1 0 1 2 2 0 2 0 0 0 0 0 0 0 1 0 0 1 0 0 0 0 0 0 0 0 0 0 0 1 0 0 1 0 2 1 0 0 1 2 0 1 1 2 2 2 0 2 1 1 2 1 1 0 2 2 0 2 2 0 2 0 0 0 0 0 0 0 2 0 0 0 1 1 1 1 0 0 0 0 0 0 2 1 1 1 0 0 1 0 1 2 0 0 0 0 1 0 0 0 1 1 1 1 0 0 0 1 0 0 1 1 0 2 0 1 0 0 0 0 1 0 0 0 0 0 2 0 0 2 2 2 0 1 2 0 0 2 0 0 1 1 1 1 1 1 1 0 0 0 1 1 0 1 0 2 1 1 0 1 1 1 1 0 0 0 0 1 2 0 0 0 0 0 0 0 0 2 1 0 0 0 2 0 0 0 0 1 0 0 0 0 0 0 0 0 1 0 1 0 0 1 0 1 1 0 1 2 1 1 2 0 0 1 2 2 1 1 2 1 2 1 2 0 0 1 1 0 2 2 0 0 0 2 1 1 1 0 0 0 0 0 2 2 1 0 2 1 0 1 0 1 1 0 2 1 0 0 0 2 0 1 2 2 1 2 0 2 0 1 0 0 2 0 1 1 1 1 2 1 2 2 2 2 2 0 1 0 1 0 1 1 1 0 0 1 1 2 0 1 0 2 0 0 0 0 0 1 2 2 0 0 1 0 0 2 0 2 1 0 0 0 0 1 1 0 0 0 2 2 0 0 0 0 0 0 0 2 1 1 1 0 0 2 1 1 2 2 0 0 0 1 0 0 0 2 1 0 0 0 0 0 2 0 2 1 0 1 0 0 1 0 0 0 0 0 0 0 0 0 0 1 0 0 0 0 1 1 0 0 0 0 0 0 2 1 2 0 0 1 0 0 0 0 1 1 2 2 1 1 0 0 1 0 0 1 0 2 2 1 0 0 0 1 0 1 0 0 1 1 1 1 0 0 0 0 2 2 0 2 0 0 0 0 0 0 0 1 1 0 1 1 1 0 1 0 1 0 2 0 2 1 1 0 0 2 2 0 1 1 0 1 1 0 0 0 0 0 0 1 1 0 1 0 0 1 0 0 0 0 0 0 0 0 0 2 2 2 0 0 0 0 0 0 0 0 0 0 1 1 0 0 1 1 0 0 0 0 0 2 0 0 0 2 1 0 0 1 0 2 2 1 0 2 0 0 0 0 0 0 2 0 0 0 1 1 1 0 1 0 2 0 1 2 2 1 0 1 0 0 0 1 0 0 0 1 0 2 0 0 1 1 1 0 0 1 1 1 0 1 0 2 1 0 2 2 2 2 0 0 1 0 0 1 1 0 1 0 1 0 0 1 1 0 0 0 0 0 0 0 0 2 0 1 0 2 0 0 0 0 0 0 0 0 1 1 0 1 0 2 0 0 0 0 1 0 1 0 1 2 1 2 0 2 0 0 0 1 1 0 0 0 2 0 0 1 1 2 0 0 1 1 0 1 1 1 1 0 0 0 1 1 0 0 0 0 0 0 0 2 0 2 0 2 2 0 1 0 1 1 1 0 2 0 2 0 0 1 1 0 0 0 1 1 2 1 1 1 0 0 0 2 0 1 0 0 0 1 0 0 1 0 0 1 0 0 0 0 0 1 0 0 0 0 0 0 2 0 1 1 0 0 0 2 2 0 0 0 0 0 1 1 0 0 0 0 0 0 0 0 0 2 1
70 0 0 0 0 0 0 2 1 2 0 0 0 1 0 0 0 2 0 2 0 0 0 1 0 0 0 0 1 1 0 0 0 1 1 0 2 2 0 1 1 0 0 0 1 0 1 0 0 1 1 2 0 0 1 2 0 0 1 1 0 1 1 1 1 0 1 1 0 0 0 0 2 1 1 2 1 1 1 2 0 0 0 0 2 0 0 1 1 2 1 1 1 1 0 0 0 1 0 1 1 1 0 1 2 1 2 2 0 2 0 0 1 1 1 1 1 0 0 0 2 0 1 1 1 0 0 1 1 0 1 1 0 0 0 0 0 0 0 0 1 2 1 0 0 1 0 0 0 0 0 0 1 0 0 0 1 1 0 0 0 0 1 2 1 1 0 1 0 0 0 0 1 2 1 0 2 0 0 0 0 0 0 0 1 1 0 1 0 0 0 1 2 1 2 1 1 0 1 0 0 1 0 1 1 1 2 1 1 0 0 0 1 0 0 0 0 1 1 1 1 1 2 0 0 2 2 1 0 0 1 1 1 0 1 1 1 2 2 1 0 1 2 1 1 2 1 0 0 0 0 0 0 0 0 0 1 1 1 1 0 1 2 2 0 0 0 1 1 1 0 0 0 2 0 1 1 1 1 0 1 0 1 1 2 1 1 1 0 2 0 1 1 2 1 0 0 1 0 0 0 0 0 0 0 0 0 2 0 0 0 1 0 1 0 0 2 1 1 0 0 1 0 0 2 0 1 0 0 0 0 2 2 0 0 0 0 1 1 2 0 0 2 0 0 0 1 0 1 2 2 0 1 0 1 1 0 0 0 1 0 1 1 1 0 1 0 1 1 0 0 2 2 1 1 1 1 0 0 2 1 1 0 1 0 0 0 0 0 0 0 1 1 0 1 0 0 0 0 0 0 0 0 1 1 0 0 0 0 0 0 0 0 1 0 0 1 0 1 1 1 1 1 1 1 2 0 0 1 1 1 2 0 1 1 0 0 2 0 1 2 0 2 0 1 2 1 2 2 1 0 1 0 2 1 0 1 2 2 2 2 2 0 0 0 1 1 0 2 0 1 1 1 2 1 1 0 0 0 0 1 0 1 1 1 2 1 0 2 0 1 2 0 2 2 0 1 0 1 0 1 2 1 1 1 0 2 1 0 1 0 2 0 0 1 1 0 2 0 0 0 2 2 2 1 0 0 1 0 1 1 1 1 1 1 0 0 0 0 1 1 0 0 0 1 2 0 1 1 0 0 0 0 0 2 0 0 0 0 1 0 0 1 0 1 1 1 1 1 0 1 0 0 0 0 0 1 1 1 1 0 0 1 0 0 0 0 0 1 0 0 0 0 1 0 1 0 0 0 0 0 2 1 2 2 0 1 0 0 1 0 0 0 0 0 0 0 1 1 0 1 0 0 0 0 0 0 2 0 0 0 0 0 1 2 1 1 1 2 1 0 1 0 2 0 1 1 2 0 0 1 1 0 0 1 0 2 1 1 0 0 0 1 0 1 0 0 0 0 1 1 1 0 0 1 1 2 1 1 1 0 0 1 2 0 2 1 2 1 1 1 1 0 1 1 0 0 0 0 0 0 0 0 0 1 2 0 2 0 0 1 1 0 0 0 2 0 2 0 0 0 0 1 0 0 2 0 0 0 0 0 0 0 0 1 1 2 1 0 2 0 1 0 0 0 0 0 1 1 0 0 1 1 0 0 2 0 0 1 0 0 0 2 2 0 2 2 2 0 0 0 1 1 0 0 0 0 1 1 1 0 1 0 0 1 1 0 1 0 1 0 1 2 2 0 0 1 1 0 1 0 1 0 0 0 0 0 2 0 2 0 0 2 2 0 2 2 0 1 0 0 1 0 2 2 1 0 1 0 0 0 2 1 2 0 2 0 0 1 0 1 0 0 0 0 0 0 0 0 0 2 0 1 0 1 0 1 0 0 0 0 0 0 0 0 1 1 0 1 1 0 0 0 0 0 2 0 0 1 0 0 2 2 1 0 1 0 0 0 0 0 0 1 0 1 1 2 0 0 1 0 0 2 1 2 2 0 0 1 1 0 0 0 0 2 1 0 1 1 0 0 1 1 1 2 2 1 2 0 0 0 2 0 1 0 0 1 0 0 0 0 1 0 1 1 0 0 1 0 0 2 0 2 0 1 0 0 1 0 0 1 1 1 0 0 1 0 0 1 0 0 0 1 0 0 1 0 1 1 0 0 1 1 1 0 0 0 0 1 2 0 1 0 0 0 0 1 0 0 0 2 2
71 0 0 0 0 0 0 0 0 1 0 1 0 1 0 0 0 0 1 1 1 1 0 2 0 0 0 0 1 1 1 1 1 1 1 1 2 2 0 0 1 0 0 1 1 1 0 0 0 0 0 0 0 0 0 1 1 0 0 1 1 1 0 2 0 1 1 1 0 0 0 1 2 0 0 2 2 2 2 0 2 0 1 1 0 0 0 2 2 2 2 1 1 1 0 0 0 0 0 1 1 2 1 0 2 0 2 2 0 2 0 0 0 2 2 2 0 1 1 0 2 0 2 1 0 1 0 1 0 1 1 0 0 0 1 0 0 0 1 0 0 2 0 0 0 0 0 0 0 0 0 0 2 1 1 0 0 0 1 2 0 0 2 2 1 2 2 0 1 1 0 0 0 2 2 1 1 1 0 1 0 0 0 1 0 0 1 0 0 0 0 0 2 2 2 2 1 0 0 1 1 1 0 1 1 1 1 1 1 0 1 0 2 0 2 2 2 1 1 2 0 1 1 1 1 1 1 2 0 0 0 0 1 1 1 1 1 2 2 1 0 1 1 2 0 2 0 0 0 0 0 1 1 0 0 0 1 1 0 0 0 0 0 0 0 0 1 0 1 0 0 2 0 2 0 1 1 0 2 0 0 0 1 2 2 0 2 0 0 1 0 0 2 2 2 0 2 1 1 1 1 0 2 2 1 0 1 2 0 0 0 1 1 1 2 0 2 0 1 0 0 2 1 0 2 0 0 0 1 1 2 2 0 0 0 0 0 0 0 1 0 1 2 0 0 0 0 0 1 0 1 0 1 2 0 0 1 0 0 1 1 2 2 2 2 1 0 1 1 0 0 2 0 2 1 1 2 1 1 1 1 1 0 0 0 0 0 0 0 0 1 1 1 1 2 1 1 1 0 0 0 0 0 1 0 0 0 2 0 0 0 0 0 0 1 0 1 0 0 1 1 1 0 0 1 2 0 0 1 2 2 2 0 0 0 1 1 1 0 0 1 0 1 1 2 0 0 1 1 2 0 0 0 0 0 0 0 1 1 1 0 2 0 1 0 1 1 0 2 0 0 0 2 1 1 0 1 1 1 0 0 0 0 0 2 0 0 1 2 1 1 2 1 1 2 0 2 1 2 1 1 2 2 0 2 1 2 1 0 2 0 0 1 0 0 0 0 2 0 2 2 2 1 1 0 0 0 0 0 1 1 0 2 2 1 0 2 0 1 2 0 0 0 1 1 0 1 0 1 1 0 1 0 0 2 0 0 0 2 0 0 0 1 0 0 1 0 0 0 2 0 1 1 0 1 0 1 2 2 1 1 0 2 1 1 1 2 2 0 0 0 0 0 0 1 0 0 0 0 0 0 2 0 2 2 0 0 1 0 1 1 0 0 0 0 0 0 0 0 0 1 0 0 0 0 0 2 0 0 0 0 0 0 1 2 1 0 1 1 0 0 2 0 0 1 2 2 2 0 0 1 2 0 1 1 0 2 2 2 0 0 0 2 1 1 1 0 0 1 0 0 1 0 1 1 1 1 0 1 0 0 2 0 2 0 2 2 2 1 1 0 0 0 1 1 1 0 1 0 1 0 1 0 0 0 0 2 2 0 0 1 1 0 0 0 1 0 1 2 0 0 0 0 0 0 0 0 0 0 0 0 0 0 0 0 0 2 1 0 1 0 1 0 0 0 0 0 0 0 0 0 0 0 0 1 1 1 0 1 0 0 0 2 0 0 0 0 1 1 1 0 0 1 0 0 1 0 0 0 0 0 2 1 1 2 2 2 1 0 1 1 1 0 0 0 0 0 0 0 0 0 1 0 0 1 1 1 1 0 2 0 0 0 0 1 1 1 0 2 0 0 2 0 2 2 2 1 1 0 0 1 2 0 0 0 1 1 1 0 0 0 0 0 0 0 0 0 0 0 0 2 0 1 0 1 0 1 0 0 1 0 0 0 0 0 0 0 1 2 0 0 0 0 1 0 2 0 1 2 1 1 1 2 0 0 0 1 2 1 0 1 2 1 0 2 2 2 0 0 0 0 0 2 2 2 2 0 1 0 1 1 0 0 0 0 0 0 1 2 1 0 2 2 1 1 0 0 2 0 0 0 2 0 2 0 0 0 1 0 0 0 1 1 1 0 1 0 0 1 1 1 0 0 0 1 0 2 1 0 1 1 0 1 0 0 0 1 0 0 0 0 0 0 0 0 0 0 1 2 0 0 2 2 2 0 1 1 0 0 1 1 0 0 0 0 0 0 0 0 0 1 1
72 1 0 0 0 0 0 1 0 0 0 1 1 1 0 1 1 0 0 2 0 0 0 2 0 1 1 1 2 0 1 1 2 2 0 0 1 2 0 0 1 1 0 0 2 1 1 0 0 1 1 1 0 0 2 2 0 0 1 1 0 1 0 1 1 1 1 1 0 0 0 0 2 0 1 2 1 1 1 0 1 0 1 1 1 1 1 0 0 2 0 0 0 1 0 0 1 2 0 2 1 2 0 1 2 1 2 1 1 1 0 1 0 1 1 1 0 1 2 0 2 1 2 0 0 2 0 1 1 0 1 1 1 1 0 1 0 0 0 0 0 2 0 0 0 0 0 0 0 0 0 0 0 0 0 1 0 0 0 1 1 1 1 2 0 2 2 0 1 1 0 0 0 1 1 1 2 0 0 0 0 0 0 1 1 1 1 1 0 0 0 1 2 2 2 1 0 1 0 0 0 0 0 1 1 1 2 1 0 0 1 0 1 0 2 1 1 2 1 1 1 1 2 0 1 2 1 2 0 0 1 1 2 2 1 1 0 2 2 1 0 0 2 2 0 2 1 0 0 0 0 1 1 0 0 0 0 1 1 0 0 0 0 0 0 0 0 0 0 0 0 2 0 1 0 0 1 1 1 0 1 0 2 2 2 0 2 0 0 1 0 0 2 2 2 0 1 0 0 1 0 0 2 2 1 0 1 2 1 0 0 2 1 1 1 0 1 0 0 0 0 1 2 1 2 0 0 1 0 1 2 1 0 0 0 0 0 2 0 0 0 0 2 0 0 0 1 0 1 1 1 0 0 0 0 2 0 0 0 0 1 1 2 1 2 1 0 1 2 1 1 1 0 2 1 0 2 1 0 1 1 0 0 1 0 1 0 0 0 0 0 1 1 1 1 1 2 0 1 1 1 1 0 0 0 0 0 1 0 0 0 0 1 1 0 0 0 1 0 0 0 0 0 0 0 1 1 1 0 0 1 1 1 1 1 0 1 0 0 0 1 0 0 2 2 1 1 1 1 0 0 1 1 1 1 1 0 2 1 1 1 1 0 1 0 1 1 2 1 1 2 2 0 2 1 1 0 0 0 0 1 2 2 0 0 2 0 0 2 0 2 2 1 1 1 0 1 1 1 1 0 2 2 1 2 0 2 1 0 0 1 1 0 0 2 0 0 2 0 1 1 2 1 1 0 1 0 0 1 2 0 1 1 0 0 1 2 0 1 0 2 0 0 2 2 2 0 1 1 0 0 0 0 0 2 0 0 1 0 1 0 0 2 0 1 1 1 2 2 0 2 0 0 0 0 0 1 1 1 1 0 0 2 0 1 1 1 0 0 0 0 0 0 0 1 0 0 1 0 0 0 1 0 1 1 0 1 0 0 1 1 0 0 1 0 1 0 0 0 0 1 0 0 0 0 0 2 1 0 0 1 0 0 2 1 1 0 0 2 2 0 0 0 1 1 0 2 1 0 0 0 2 0 1 2 0 0 1 1 0 0 0 1 1 1 0 1 1 1 0 0 1 0 1 2 2 2 0 2 0 1 0 0 2 2 2 0 2 1 1 0 0 0 0 0 0 1 2 0 1 0 1 0 0 2 2 0 2 0 0 1 1 0 0 0 0 0 1 0 0 0 0 1 0 1 1 0 1 0 0 0 0 0 0 1 0 2 1 0 1 1 1 1 0 1 1 0 0 0 0 0 0 2 0 1 1 0 0 0 0 0 0 2 2 1 0 0 2 0 0 0 0 1 0 0 0 0 0 0 0 0 2 0 0 1 2 1 2 2 2 0 2 1 2 0 1 0 0 0 0 0 1 1 1 1 0 1 0 2 2 0 0 0 0 0 1 1 2 0 0 1 1 0 2 2 1 1 1 0 0 2 2 1 1 0 1 0 1 0 0 0 1 1 0 0 0 1 0 0 0 2 0 1 0 1 0 1 0 0 0 0 0 0 0 1 0 1 2 2 1 0 0 0 1 0 1 0 1 2 2 2 0 1 0 0 0 0 2 1 0 1 1 1 1 2 1 2 0 0 0 0 2 0 0 1 2 0 2 0 1 0 0 0 0 1 1 0 1 2 1 0 2 0 1 0 0 1 1 0 0 0 1 0 1 1 0 0 0 1 1 0 1 0 0 0 0 0 0 0 0 2 0 2 0 2 0 1 0 0 0 2 0 0 0 1 2 2 0 1 0 0 0 0 1 0 1 0 1 1 0 0 0 1 2 0 0 0 0 0 2 1 0 0 0 0 0 0 0 1 0 2 2
73 0 1 0 0 0 0 1 0 0 0 1 0 0 0 0 0 1 1 1 1 0 0 2 0 0 0 0 1 2 1 0 2 2 0 0 1 1 0 0 1 1 1 1 2 1 0 0 0 0 0 0 0 0 1 1 1 0 0 1 0 1 0 2 1 1 1 1 1 1 0 2 2 1 1 2 1 0 0 0 1 0 0 0 2 0 0 1 1 2 0 1 0 2 0 0 1 1 0 1 2 2 0 1 2 1 2 2 0 2 0 2 0 2 2 2 0 0 0 0 0 0 2 2 0 0 0 1 0 1 1 1 0 1 1 1 1 0 1 0 0 2 0 0 0 0 0 0 1 1 0 0 0 0 2 0 1 0 1 0 0 0 1 2 2 2 1 0 0 2 2 2 1 2 2 2 1 0 0 2 2 2 0 0 0 0 0 0 0 0 0 2 2 0 0 1 0 0 0 1 1 0 0 1 1 0 2 1 0 0 1 0 1 0 2 1 1 0 1 1 0 0 2 0 0 0 0 1 0 0 1 1 1 0 0 0 0 2 2 0 1 0 1 2 0 2 0 0 0 0 0 1 0 0 1 1 1 1 1 1 0 1 0 0 0 0 0 0 2 0 0 0 0 1 0 0 0 0 2 0 0 1 0 1 2 2 1 0 1 1 1 1 0 2 1 1 1 1 1 2 0 0 0 0 0 0 0 1 2 0 2 0 1 2 1 0 1 0 1 0 1 2 1 0 1 0 0 0 1 1 1 2 0 0 0 0 0 1 0 1 1 1 0 0 0 0 1 0 1 1 1 1 1 1 0 1 1 0 0 1 0 1 1 1 1 0 0 1 2 1 0 2 0 2 0 0 1 2 0 0 1 1 0 0 0 1 0 0 0 0 0 0 1 0 2 2 2 2 0 0 0 0 0 2 0 2 0 0 1 1 0 0 0 1 0 0 1 0 1 1 1 1 1 0 1 1 1 0 0 0 0 1 0 1 1 0 1 2 0 1 1 0 2 0 1 1 1 0 1 1 0 0 2 2 2 2 0 2 2 2 2 2 0 0 0 2 1 1 1 1 1 0 1 2 0 0 0 0 0 0 2 2 2 1 1 1 0 0 2 0 0 2 0 1 1 0 1 0 0 2 0 2 2 2 2 0 1 0 0 1 0 1 1 0 0 0 0 2 0 2 2 2 2 2 1 1 1 0 0 1 1 0 0 0 0 0 2 0 0 1 1 0 0 1 1 2 0 1 1 0 0 1 0 1 2 0 0 1 0 0 0 1 0 1 1 0 0 1 1 1 0 1 0 0 0 0 2 1 1 1 1 0 2 1 1 1 2 0 0 0 0 0 1 0 0 1 1 0 0 0 0 2 0 2 1 0 1 0 0 0 1 0 0 0 0 0 0 1 0 0 0 0 1 1 0 0 1 2 0 0 1 1 1 2 0 0 0 0 2 1 0 1 0 0 2 1 2 1 1 0 0 2 0 1 1 0 1 2 2 0 0 0 0 1 0 0 0 0 1 0 0 2 1 0 1 0 1 0 1 0 1 0 1 2 1 1 0 2 0 1 1 1 1 1 0 0 0 1 0 1 0 2 0 0 1 2 0 1 1 0 1 1 0 1 0 0 0 1 1 0 1 0 1 0 0 1 0 0 1 1 1 1 1 0 1 1 1 0 0 2 1 0 0 0 0 1 0 0 0 0 0 0 0 0 0 0 0 0 1 0 0 0 2 0 0 0 0 0 2 2 0 0 1 1 1 0 0 2 1 1 0 0 0 0 1 1 0 2 1 1 1 1 1 2 1 1 0 1 1 0 0 2 0 0 0 0 2 0 1 2 0 0 0 0 1 1 1 0 1 0 2 1 0 2 2 1 0 1 0 1 0 0 0 1 0 2 0 1 1 1 1 0 0 0 0 0 0 0 0 0 2 0 1 0 1 0 1 2 0 0 0 0 0 0 0 1 0 0 1 1 0 0 1 0 0 2 0 1 2 2 2 0 2 0 0 0 2 2 0 0 0 0 1 0 2 2 2 0 0 0 0 1 2 1 2 1 1 0 1 1 0 0 0 0 0 0 0 2 2 1 0 2 2 1 1 1 0 1 0 0 1 0 1 2 0 0 0 0 0 0 0 2 1 2 2 1 0 1 0 0 2 0 2 0 0 0 0 2 0 0 2 0 1 0 2 1 1 0 2 2 0 0 0 0 0 2 0 1 0 0 0 0 0 0 0 0 0 0 1 1 0 1 2 0 0 0 0 0 0 0 1 0
74 1 0 0 0 1 1 1 0 1 0 0 0 1 0 0 0 1 1 1 2 1 0 2 0 0 0 0 2 1 1 2 2 1 1 0 2 2 0 0 0 0 0 0 1 0 0 0 0 2 2 2 0 1 1 0 0 0 0 1 1 1 0 1 0 0 0 1 0 0 0 1 2 0 1 2 1 2 2 1 1 0 0 1 2 0 0 1 1 2 0 1 0 2 1 1 0 0 0 0 2 2 1 0 2 0 2 2 0 2 0 0 1 2 2 2 1 0 1 0 1 0 2 2 0 1 0 1 1 0 1 0 0 1 1 1 0 0 0 2 0 2 0 0 0 1 0 0 0 1 1 0 1 1 0 0 0 1 0 0 1 1 2 1 0 1 1 0 2 0 0 0 1 1 1 1 1 0 0 2 2 2 0 0 0 0 0 2 2 1 1 2 2 1 2 2 1 1 1 0 0 0 0 2 2 0 2 1 0 0 1 0 2 0 2 0 2 1 1 0 2 2 2 0 1 0 0 2 0 0 0 0 0 1 1 0 0 2 2 1 1 0 2 2 0 2 0 0 0 0 0 0 1 0 0 0 0 0 0 0 0 0 1 1 0 0 0 0 1 0 0 1 0 1 0 0 0 1 1 0 0 0 0 1 1 1 1 2 0 2 2 0 1 2 1 0 1 2 0 2 0 0 0 0 0 1 1 2 0 0 0 1 1 1 1 0 1 0 0 2 0 1 0 0 2 0 0 0 1 2 2 0 1 1 0 1 1 2 0 2 0 1 2 0 0 0 1 0 0 2 2 0 2 0 1 0 1 0 0 2 0 2 2 1 2 0 0 2 2 0 0 2 1 1 0 0 1 1 0 2 0 0 0 0 1 1 0 0 0 0 0 0 1 1 1 1 1 1 0 1 1 1 0 1 0 1 1 0 1 1 1 1 1 0 1 0 0 1 0 0 0 1 0 1 0 1 1 0 1 1 2 1 0 1 1 2 0 0 0 0 1 0 1 1 2 1 0 2 2 0 0 1 0 1 0 0 0 2 2 2 1 1 1 0 0 0 0 1 1 2 2 0 2 1 1 0 1 0 0 1 2 2 1 1 2 0 0 0 1 0 1 0 0 2 1 0 1 1 1 0 2 1 1 1 1 0 2 1 0 1 0 1 0 1 0 1 1 2 1 2 2 2 2 2 1 1 0 0 0 0 2 0 1 0 1 0 1 0 2 2 0 1 0 0 2 1 0 0 0 0 0 0 0 0 2 0 1 0 2 0 1 0 0 1 0 0 0 1 1 0 0 0 1 0 1 0 1 1 1 1 0 0 2 1 1 1 2 1 0 1 1 1 2 0 1 0 0 0 0 0 0 1 0 2 1 0 1 1 0 1 1 0 0 1 0 0 0 0 0 0 0 1 0 0 0 1 1 1 0 0 0 1 0 1 2 0 2 1 2 2 0 1 0 1 1 1 2 1 0 0 2 1 0 1 2 0 1 1 1 0 0 0 1 1 0 1 1 0 0 1 1 1 1 0 1 1 1 0 2 0 1 1 0 1 1 1 0 1 0 1 0 0 0 0 0 0 0 2 0 1 0 2 0 0 0 1 1 2 0 0 1 1 0 1 0 0 0 1 1 0 0 0 0 1 0 0 0 0 2 2 1 1 0 0 0 0 2 0 0 1 0 0 0 1 1 0 1 1 0 0 0 0 0 0 0 0 1 0 2 0 0 0 2 1 0 2 2 1 1 2 1 0 2 1 1 0 0 2 2 2 1 1 0 0 1 2 0 0 0 2 0 2 1 2 0 1 1 1 0 0 0 2 0 1 0 0 1 0 0 2 0 0 1 1 0 2 2 1 1 1 1 2 0 1 1 1 0 1 0 0 0 1 0 1 1 1 1 1 0 0 1 0 2 2 0 2 2 0 0 0 1 0 0 0 2 0 0 0 0 0 1 0 0 0 0 1 1 0 1 2 1 1 1 0 0 1 0 0 2 2 2 0 0 1 0 0 0 1 0 0 1 1 0 0 2 1 2 0 0 1 1 1 1 1 2 0 1 0 1 1 0 0 1 1 2 2 0 0 2 0 0 2 1 0 0 0 1 1 0 0 0 2 0 1 0 1 0 0 0 0 0 0 2 1 2 1 0 0 0 0 2 0 2 0 0 1 1 0 0 0 1 1 2 0 0 0 0 0 2 0 0 0 0 0 0 0 0 0 2 0 0 0 1 2 0 0 0 0 0 2 0 0 0 1 0 0 0 0 0 0 0 0
75 0 0 0 0 1 1 2 0 1 0 0 0 0 0 0 0 0 1 0 0 0 0 2 0 1 1 0 2 1 1 0 0 0 1 0 2 2 0 1 1 0 1 1 2 1 0 0 0 0 0 0 0 0 0 2 0 2 2 0 0 2 0 1 2 2 2 2 0 0 0 0 2 0 2 2 0 0 0 1 0 0 0 0 2 0 0 0 0 2 0 0 0 1 0 0 0 2 1 1 1 2 0 1 2 1 2 2 0 2 0 0 1 2 2 2 1 0 0 0 2 0 2 1 0 1 0 2 1 1 0 0 0 0 0 0 0 0 1 2 2 0 0 0 0 1 0 0 1 2 0 0 1 0 0 0 0 0 0 0 0 0 2 2 1 2 1 0 0 1 1 1 0 0 1 1 2 0 1 0 1 2 1 1 0 0 1 1 0 0 0 0 1 1 1 2 0 0 0 1 1 1 0 2 2 1 1 0 1 0 1 0 0 0 1 0 1 0 1 1 0 1 2 0 0 1 1 1 0 0 0 0 0 0 0 0 0 2 1 1 0 0 1 1 0 1 1 1 1 0 0 1 0 0 0 0 2 2 1 2 1 2 0 0 0 0 0 0 0 0 0 2 0 0 1 0 0 0 2 0 0 0 0 1 1 1 0 2 1 2 1 1 2 2 2 0 0 0 0 1 0 0 0 0 0 0 1 2 0 0 0 1 1 2 2 0 0 1 0 0 1 2 0 0 2 0 0 0 1 1 1 2 0 0 0 0 0 1 0 1 0 0 1 0 0 1 1 0 0 0 0 1 1 0 1 1 0 0 0 0 0 0 1 1 1 1 0 1 1 0 0 2 0 2 0 0 0 1 0 1 0 0 0 0 0 0 0 0 0 1 1 2 0 1 2 1 1 0 0 0 0 0 0 0 0 0 0 0 1 0 0 1 1 1 0 0 0 0 0 1 0 1 1 1 0 1 1 1 0 0 0 0 1 1 1 0 1 0 0 0 0 0 1 1 1 2 2 1 2 1 0 1 1 2 2 1 1 2 1 2 0 0 2 2 0 2 2 1 1 2 2 0 2 0 0 1 0 1 1 0 2 1 1 0 1 2 0 0 1 0 0 1 1 1 1 0 1 1 2 0 0 2 1 1 1 0 1 0 0 2 0 0 0 1 0 2 1 2 0 2 2 2 2 2 1 1 1 0 0 0 2 1 2 0 1 1 2 0 0 0 1 0 0 1 1 2 0 1 2 0 0 0 0 0 2 0 0 0 1 0 1 0 1 1 1 0 0 1 1 0 1 0 1 0 1 0 1 2 2 0 1 0 2 2 0 0 1 0 1 1 0 0 1 2 0 0 0 2 0 0 2 0 1 2 2 0 2 0 0 0 2 0 1 1 1 1 1 1 0 0 1 0 0 1 0 0 2 0 0 0 0 0 0 1 2 0 0 1 2 2 0 0 0 0 2 0 1 1 0 0 1 1 0 0 2 0 2 2 1 0 0 0 2 0 1 1 0 1 0 0 0 1 0 1 2 1 2 0 2 0 1 0 0 1 1 2 0 1 0 1 1 1 0 0 0 1 0 1 0 1 0 1 0 0 1 2 0 1 0 0 1 1 0 0 0 0 0 1 1 0 0 0 0 1 0 1 1 0 0 0 0 0 1 0 1 2 1 0 0 1 0 0 0 0 0 1 0 0 0 0 0 0 0 0 1 1 1 0 2 2 2 1 1 0 0 0 0 0 2 2 0 0 1 1 0 1 0 1 1 1 1 2 0 0 1 2 1 2 0 2 0 0 0 1 0 1 0 1 0 0 0 2 0 0 0 0 1 0 0 2 1 1 1 1 1 2 2 1 1 0 2 2 0 1 1 1 0 2 0 0 0 2 0 1 0 2 0 1 0 0 0 1 0 0 0 0 0 1 0 0 2 0 0 0 2 0 0 0 1 0 0 1 0 0 0 1 2 0 2 1 1 0 1 0 0 1 0 2 1 1 1 0 2 0 0 0 0 1 0 0 0 2 0 1 1 1 1 0 0 0 0 1 1 0 1 1 0 1 0 2 0 0 0 0 1 1 0 0 1 0 1 0 2 0 0 0 1 2 1 1 0 1 0 1 0 0 0 0 0 0 0 1 2 1 1 0 1 1 0 1 1 0 2 0 1 0 1 1 0 1 1 0 1 1 1 2 1 0 2 0 0 1 0 0 0 2 0 1 1 0 0 0 2 2 0 0 0 0 0 1 0 1 0 1 1 0 0 0 1 0 1 2
76 0 0 0 0 0 0 2 0 2 0 0 0 0 0 0 0 0 2 0 1 0 0 2 0 0 0 0 2 0 1 0 2 1 1 1 2 2 0 0 1 1 0 0 1 0 0 0 0 0 0 1 0 0 0 1 1 0 0 0 2 2 0 2 1 1 1 1 0 0 0 1 2 0 2 2 0 1 1 0 1 0 1 1 0 0 1 0 0 2 1 1 1 1 0 0 0 1 0 1 1 2 0 1 2 1 2 1 0 2 0 0 2 2 2 2 2 1 2 0 1 0 2 1 0 1 0 1 0 0 2 0 0 1 0 0 0 0 0 1 0 2 1 1 0 1 0 0 0 0 0 0 0 0 0 1 0 1 1 1 1 1 1 2 0 1 0 0 0 0 0 0 2 0 0 1 2 1 1 0 0 1 0 2 0 0 2 2 1 0 0 2 1 1 1 2 0 0 1 0 0 0 0 0 0 1 1 1 2 0 0 0 1 0 2 2 1 0 1 1 1 1 1 1 1 1 1 1 1 1 0 0 0 0 0 0 0 2 2 1 0 0 2 2 0 2 0 2 2 0 0 0 0 0 0 0 1 1 1 0 0 0 0 0 0 0 0 0 1 1 0 1 1 0 0 0 1 0 1 0 0 1 0 2 1 0 2 0 0 2 0 1 1 2 1 1 1 0 0 1 0 0 1 1 0 0 1 2 1 0 1 0 1 2 1 0 1 1 1 0 0 2 1 1 0 0 0 0 0 0 2 1 0 0 0 0 0 2 0 1 1 1 1 0 0 0 1 1 1 0 0 1 2 0 1 0 1 1 1 1 0 1 0 0 0 0 0 1 1 1 1 1 0 2 1 1 0 1 1 2 1 2 0 0 0 2 0 0 0 0 0 0 1 1 2 2 2 1 0 0 0 0 0 2 0 1 1 1 0 0 0 0 0 1 0 0 1 0 0 0 0 0 0 1 1 1 1 1 1 1 2 0 0 1 1 1 0 0 0 0 2 0 1 1 1 1 1 1 1 2 0 0 0 1 1 0 1 2 2 2 2 2 1 0 0 1 1 1 2 1 1 0 2 0 1 0 1 0 0 1 2 1 2 1 1 1 0 0 1 0 0 0 0 1 0 0 1 0 1 1 0 2 1 0 1 0 1 0 1 2 1 0 0 0 0 2 0 2 0 0 0 2 0 0 0 0 0 1 1 2 0 1 1 1 1 0 1 0 2 0 1 0 0 0 2 1 0 2 2 0 0 1 0 0 2 0 0 1 1 0 0 0 1 0 0 1 1 2 2 0 1 0 1 0 0 0 1 2 2 1 1 0 0 0 0 1 1 0 1 0 0 0 0 1 0 1 0 1 1 0 0 2 0 2 2 0 1 1 0 1 0 0 0 0 0 0 0 2 0 1 1 0 0 1 0 0 2 1 0 0 0 0 0 2 1 2 0 2 2 1 0 1 0 1 0 1 1 1 1 0 0 2 0 0 2 0 1 2 2 0 0 0 0 0 1 0 0 1 0 0 0 1 0 0 1 1 2 0 1 0 0 0 0 2 1 2 1 1 0 1 0 0 0 1 1 0 0 2 0 1 0 1 0 0 1 1 0 2 0 0 0 0 0 0 0 0 0 1 0 0 0 0 0 0 1 0 1 0 2 1 0 0 0 0 0 0 1 0 0 1 0 0 1 0 1 0 0 0 0 0 0 0 1 0 1 0 0 1 2 0 0 0 2 2 1 0 0 2 0 0 0 0 1 1 1 0 0 1 1 1 1 2 0 0 0 1 0 2 0 2 0 0 2 2 1 0 0 1 0 0 0 2 0 0 0 0 1 1 0 2 0 0 1 2 0 2 1 1 2 1 2 2 0 2 2 1 1 2 0 0 0 1 2 2 0 2 0 1 1 0 1 1 1 0 0 0 0 0 0 0 2 0 1 0 1 0 1 0 0 0 0 0 0 0 0 1 1 2 2 1 0 0 0 0 0 2 0 1 2 2 2 0 2 0 0 0 0 0 0 1 0 2 0 0 2 2 2 0 0 0 0 2 2 2 2 1 1 1 0 2 0 0 0 0 1 2 0 2 2 2 0 2 2 1 0 0 1 0 0 0 1 1 0 2 0 0 0 0 0 1 0 1 1 2 1 1 0 0 0 0 2 0 1 0 0 0 1 0 0 2 0 0 1 0 0 0 1 0 2 0 0 1 0 0 0 1 0 0 1 0 0 0 1 1 0 1 0 0 1 2 0 1 0 1 1 0 0 0 0 0 1 0
77 1 0 0 0 0 0 1 0 1 0 1 0 1 0 0 0 2 2 0 2 1 0 2 0 0 0 0 2 0 1 0 1 0 2 0 1 2 0 0 1 1 1 1 1 1 2 0 1 0 0 0 1 0 0 1 1 1 0 0 2 2 0 2 1 1 0 0 0 0 0 0 1 0 1 1 0 1 1 0 1 0 0 0 2 0 0 1 1 2 1 1 0 1 0 0 0 1 0 1 1 2 1 1 2 0 2 2 0 2 0 2 0 1 2 2 0 1 2 0 1 0 2 1 0 1 0 1 1 0 0 0 0 1 0 0 0 0 1 0 1 1 0 0 0 0 0 0 2 2 2 0 0 0 1 0 2 1 1 0 0 0 1 2 0 2 0 0 0 2 2 2 1 2 2 1 2 0 0 2 2 2 0 1 1 1 1 1 0 0 0 2 2 2 2 2 0 0 1 0 0 1 0 0 0 2 2 1 2 0 0 0 0 0 2 0 0 0 1 0 1 1 2 0 0 0 0 1 1 1 1 1 1 1 0 1 0 2 1 1 1 0 2 2 0 2 1 0 0 0 0 1 0 0 0 0 2 0 0 1 0 1 2 1 1 0 1 0 1 1 0 1 0 2 1 0 0 1 1 0 1 0 0 2 1 0 1 1 0 1 0 0 2 2 2 0 2 0 0 2 0 0 0 0 0 1 1 2 0 0 0 2 2 2 1 0 2 0 1 0 0 2 1 0 0 0 0 0 1 1 1 2 0 0 0 0 0 1 0 0 0 0 2 0 0 0 1 2 2 1 1 1 0 0 0 2 0 0 0 0 0 0 2 1 2 0 0 2 2 0 0 2 0 2 0 0 2 2 0 0 1 0 1 1 1 1 0 0 0 0 0 0 2 1 2 2 2 1 0 0 0 0 0 1 0 1 0 1 0 0 0 0 0 2 0 1 0 0 0 0 0 1 0 0 1 1 2 1 1 1 2 0 0 0 0 1 0 2 0 1 0 0 2 0 1 0 1 0 2 2 0 0 2 2 2 2 0 2 1 1 1 1 1 1 0 2 2 1 1 1 1 0 1 1 2 0 2 0 0 1 1 0 1 0 1 2 0 0 2 0 2 2 2 0 2 0 1 0 2 1 1 1 1 1 1 0 2 0 0 1 0 1 0 0 0 1 0 2 0 1 1 2 0 0 0 0 0 0 0 0 2 0 1 0 1 0 1 0 1 0 2 0 0 2 2 0 2 1 1 0 0 1 0 0 1 1 0 0 0 2 0 0 0 0 2 0 0 1 1 1 1 1 1 0 1 0 1 1 1 0 1 0 1 1 0 0 1 0 2 1 0 0 1 0 1 1 1 1 0 0 1 1 1 1 0 1 0 1 1 2 0 0 0 1 0 1 0 0 0 0 1 0 1 1 0 0 1 2 0 0 0 0 1 1 1 1 0 0 2 1 0 0 0 2 0 1 1 0 0 0 0 1 0 0 2 0 1 1 1 0 0 0 1 2 0 2 1 0 1 1 1 0 0 0 0 2 2 0 1 0 0 0 0 1 0 2 1 1 1 2 0 0 0 0 0 0 1 1 0 0 0 1 0 0 2 2 0 1 0 0 1 0 0 1 0 1 1 1 1 0 1 0 2 1 0 1 1 1 0 0 0 0 0 0 2 2 0 1 1 2 0 0 0 0 0 0 0 0 0 0 0 0 0 0 0 1 0 0 2 0 0 0 2 2 1 1 1 0 1 1 1 0 2 0 0 0 0 2 2 2 1 1 0 0 2 1 1 1 1 2 0 2 2 2 0 0 0 1 0 0 0 1 0 0 1 0 0 0 0 0 0 0 1 1 1 2 2 0 1 0 1 1 0 1 1 1 0 0 0 1 1 1 1 1 0 2 0 1 0 0 0 1 1 1 0 1 1 0 0 0 1 0 1 0 1 0 1 0 0 0 0 0 0 0 1 0 1 0 0 1 0 0 0 1 0 2 0 0 1 0 1 0 2 0 0 0 1 2 0 0 0 1 1 0 2 2 2 0 0 0 0 1 2 2 2 1 1 0 0 1 0 0 0 0 2 1 0 1 2 1 1 1 2 0 0 1 1 1 1 1 1 1 0 0 1 0 0 1 0 1 0 0 1 2 2 1 0 0 0 0 2 0 1 0 0 0 2 1 0 1 1 0 1 1 0 1 0 0 2 1 0 0 0 0 0 1 0 0 2 0 0 0 1 2 0 0 0 0 0 2 0 1 0 0 0 0 0 0 0 0 1 0
78 0 0 0 0 0 0 1 0 1 0 1 0 0 0 0 0 0 1 1 0 0 0 1 1 1 1 1 2 0 1 0 1 1 1 0 2 1 0 0 1 1 0 0 1 0 1 0 0 0 0 0 0 0 0 0 2 0 1 0 0 1 1 0 0 0 0 0 1 1 0 1 2 1 1 2 0 1 1 1 0 0 1 1 1 0 0 0 0 2 0 0 0 1 0 0 1 2 0 1 1 1 1 0 2 0 2 0 0 1 0 1 1 2 2 2 1 0 2 0 1 1 1 0 1 1 0 1 1 0 1 1 1 1 0 0 1 0 0 2 0 2 0 0 0 1 0 0 0 1 0 0 0 0 1 0 1 2 0 0 0 0 2 2 2 2 2 0 0 1 1 1 0 1 2 1 1 0 1 0 0 1 0 0 1 1 0 2 1 1 1 2 2 1 1 1 1 0 0 0 0 0 0 1 1 1 1 0 0 0 0 0 0 0 2 1 2 0 0 0 2 2 2 0 1 0 0 2 0 0 0 0 0 0 0 0 0 2 2 1 0 0 2 1 0 1 0 0 0 0 0 0 1 0 0 0 1 1 1 0 0 0 0 0 0 0 1 0 1 0 1 0 0 2 0 0 0 1 2 0 0 1 1 2 1 0 1 1 1 2 1 2 1 2 1 0 2 0 2 2 2 0 0 0 0 0 1 2 1 0 1 0 1 1 1 0 1 1 0 0 0 2 0 0 1 0 1 1 1 1 0 2 1 0 0 0 0 1 0 1 1 1 1 0 0 0 2 0 0 0 0 0 2 1 1 0 1 0 0 0 0 0 0 0 0 0 0 0 2 2 2 0 0 2 0 0 1 0 0 2 1 1 0 0 0 1 0 0 0 0 0 1 0 1 2 1 1 1 1 1 0 2 0 2 1 1 0 0 0 0 0 1 1 0 1 0 0 0 1 0 0 0 0 1 2 1 0 0 2 1 0 2 0 0 0 0 1 1 0 0 1 0 2 0 1 1 1 1 1 2 0 0 0 0 0 0 0 2 1 2 1 2 1 1 0 1 1 0 2 0 0 0 1 1 1 0 0 1 1 1 1 2 0 0 2 2 0 1 2 0 1 2 0 2 0 0 1 0 2 1 1 2 2 1 1 1 1 0 0 0 0 2 0 1 0 1 1 2 0 1 1 1 1 1 0 1 1 1 1 2 0 1 0 0 2 0 0 0 2 0 2 0 0 2 2 2 0 0 0 0 0 0 0 0 1 1 0 0 1 1 0 0 1 0 0 2 2 1 1 1 1 0 2 0 0 0 2 1 1 0 0 0 1 2 0 0 0 1 1 0 0 0 0 0 1 0 0 1 0 0 1 0 0 1 1 0 0 1 0 1 0 0 0 1 0 1 0 1 0 1 1 1 0 0 0 0 2 2 0 0 1 0 0 2 1 2 0 0 2 2 0 1 0 1 0 2 2 1 0 0 1 2 1 1 1 1 2 1 1 0 0 0 1 0 2 0 0 2 1 0 0 2 0 0 0 2 2 0 1 0 0 1 0 1 0 1 2 0 0 1 0 0 1 0 1 0 0 2 0 0 0 1 0 0 0 0 1 2 0 0 1 0 0 0 0 0 0 2 1 0 0 0 0 1 1 0 1 0 0 0 0 0 1 0 2 2 2 1 1 2 1 0 0 1 1 0 1 2 0 0 0 0 1 0 0 0 1 0 1 0 0 0 2 2 1 0 0 2 0 0 0 0 1 1 1 0 0 0 0 1 0 1 0 0 1 1 0 2 2 2 0 2 1 1 1 0 0 0 0 0 0 1 0 0 1 0 1 0 1 2 0 0 0 0 0 0 1 0 0 1 1 1 0 1 1 2 1 2 0 0 0 2 1 1 0 1 0 1 0 0 0 1 0 0 0 0 0 0 0 0 2 0 0 0 2 0 0 0 1 1 1 0 0 1 1 0 1 0 1 1 0 0 0 0 0 2 0 1 2 1 1 1 1 0 0 0 1 1 0 0 0 1 0 0 1 1 2 0 0 0 0 2 2 2 2 1 1 0 1 1 0 0 0 0 1 1 0 2 2 2 0 2 2 0 0 0 0 2 0 0 1 1 0 2 0 0 0 1 0 0 0 2 2 1 1 0 2 2 0 0 2 0 1 0 1 0 1 0 0 0 1 0 2 0 1 1 0 0 2 0 0 0 0 1 0 1 1 0 1 0 0 1 0 0 0 1 1 0 0 2 1 0 0 0 0 0 0 0 0 0 0 0
79 1 0 0 0 1 1 2 0 1 0 0 0 0 0 0 0 1 1 1 1 0 0 2 0 0 0 0 2 0 2 0 1 1 0 0 1 1 0 0 1 1 1 1 2 1 0 0 0 0 0 0 1 0 0 2 0 0 1 1 1 1 0 1 1 0 1 1 0 0 0 2 2 0 2 2 0 1 1 0 1 0 1 1 0 0 0 0 0 2 0 0 1 1 0 0 0 1 0 1 1 1 0 1 2 0 2 1 1 1 0 1 0 2 2 2 0 0 0 0 2 0 2 2 0 0 0 0 0 0 1 1 0 0 0 0 0 0 0 0 1 1 0 0 0 1 0 0 0 1 0 0 0 0 0 2 1 0 2 1 1 1 1 2 1 2 1 0 0 2 2 1 0 0 0 0 2 0 0 1 1 1 0 1 1 1 1 1 0 0 0 1 1 1 1 2 0 0 0 0 0 0 0 0 0 2 0 1 2 0 0 0 2 0 0 0 0 1 2 0 1 1 1 1 1 0 0 1 0 0 0 0 0 0 0 0 0 2 1 0 1 0 2 1 0 1 0 0 0 0 0 1 0 0 0 0 1 1 1 1 0 1 0 0 1 1 0 0 2 2 0 1 0 0 0 1 0 0 1 0 1 2 0 1 2 1 1 0 0 1 0 0 2 2 2 0 2 1 0 2 0 0 1 1 1 0 0 2 0 0 0 0 2 1 1 0 2 0 0 0 0 1 1 0 0 0 0 0 0 1 0 2 0 0 0 0 0 0 0 1 0 0 2 1 1 0 2 0 1 0 0 0 0 0 0 2 0 0 0 0 0 0 0 0 0 0 0 1 1 0 0 1 0 2 0 0 2 1 1 1 1 1 1 1 1 1 0 0 0 0 0 1 2 1 2 2 2 0 1 1 1 1 0 1 1 0 1 1 1 1 1 2 0 0 0 0 2 2 0 0 0 2 0 2 0 0 2 0 0 1 1 1 0 0 0 1 0 1 0 1 2 0 2 0 1 2 2 1 2 0 1 0 1 2 1 0 1 0 0 0 1 1 0 0 0 0 0 1 2 0 0 0 2 0 2 0 1 1 1 0 1 2 1 0 2 1 0 0 1 0 0 1 1 2 2 0 2 0 0 0 0 2 2 1 1 0 1 0 1 0 0 2 0 0 0 0 0 1 0 2 2 1 2 2 0 1 1 1 0 1 1 1 0 0 0 1 1 0 0 1 1 0 0 1 2 2 0 0 0 0 0 0 0 0 2 0 1 1 0 0 1 0 0 0 1 0 0 1 1 1 0 1 0 0 0 0 2 1 1 1 0 0 2 1 0 0 0 0 1 1 1 0 1 1 0 1 0 0 0 0 0 2 0 1 2 0 1 1 1 1 1 0 0 1 0 1 1 1 0 1 1 1 0 0 0 2 0 1 0 0 0 0 0 2 1 2 0 2 2 1 1 0 0 1 0 1 2 1 0 0 0 1 0 0 1 0 1 1 0 0 0 0 1 0 2 0 1 2 0 0 0 0 0 1 1 2 2 0 1 0 1 1 0 1 0 2 1 1 1 2 1 1 1 0 1 0 0 1 0 0 0 0 0 0 0 1 0 2 0 0 1 0 0 1 0 1 0 2 0 0 0 0 1 0 1 1 0 0 0 0 0 0 0 0 2 2 2 0 0 1 1 0 0 1 1 0 1 0 0 0 0 0 1 0 0 1 1 0 2 0 0 0 2 1 0 1 1 1 1 1 0 0 1 0 0 1 0 0 0 1 0 1 0 0 1 2 0 2 1 2 0 2 0 0 0 0 0 2 0 0 0 2 0 0 0 0 1 1 0 2 0 0 1 1 1 2 2 0 0 0 1 1 0 2 2 2 1 2 0 0 0 2 0 0 0 1 0 1 0 0 1 1 1 1 0 1 1 0 1 0 1 0 1 0 1 0 1 0 0 0 0 0 0 1 1 0 2 0 1 0 0 0 0 0 0 0 0 1 1 1 2 0 1 0 0 0 1 2 0 0 0 0 0 0 2 1 1 0 0 1 0 0 2 2 2 1 1 0 0 1 1 0 0 0 1 0 0 1 2 1 0 2 2 0 0 1 1 1 0 0 0 2 0 1 1 0 0 2 0 0 0 0 2 1 0 0 0 0 0 0 2 0 2 1 1 0 1 0 0 1 0 1 1 0 0 0 1 0 1 0 0 0 1 0 0 0 1 2 1 0 0 0 0 0 0 0 0 0 0 1 0 0 1 0 0 0 0 0 0 0 2 1
80 0 0 1 0 0 0 2 0 1 0 1 0 0 0 0 0 2 2 1 1 1 0 2 0 1 1 0 2 0 2 0 1 1 1 1 1 0 1 1 1 1 2 2 2 1 1 0 0 1 1 2 0 0 1 1 0 0 1 1 0 0 0 2 0 0 1 1 0 1 1 0 2 0 0 2 1 1 1 0 1 0 0 0 2 0 0 1 1 1 0 1 0 1 0 0 0 1 0 0 1 1 0 2 2 0 2 1 1 1 0 1 1 2 2 2 1 1 2 0 1 0 1 1 0 0 0 0 0 0 2 1 0 1 1 1 0 0 0 0 1 1 0 0 0 0 0 0 0 2 0 0 0 0 0 1 1 1 0 1 1 0 1 2 1 1 0 0 1 1 1 1 0 2 1 0 1 0 0 0 0 0 0 0 0 0 0 2 2 2 2 2 1 1 1 2 0 0 1 0 0 1 0 1 1 1 2 1 1 0 1 0 0 0 2 0 0 1 1 1 0 0 2 0 0 1 1 0 0 0 0 0 1 1 1 1 1 2 2 2 0 0 2 1 0 2 0 0 0 0 0 0 0 0 0 0 1 0 0 1 0 1 0 0 0 0 1 0 0 0 0 1 0 1 0 0 1 2 2 0 2 0 2 2 2 0 2 0 0 1 0 2 0 1 0 0 1 1 1 2 1 0 0 0 0 1 1 2 0 1 0 1 2 2 2 0 1 1 1 0 0 2 1 0 2 0 0 1 1 2 1 1 2 0 0 0 0 1 0 0 0 0 1 0 0 0 1 0 1 1 1 1 0 0 0 2 0 0 0 2 0 2 1 0 1 1 0 0 2 2 2 0 2 1 1 1 1 0 0 1 1 1 0 1 1 1 0 0 1 1 1 1 1 0 2 2 2 1 1 1 1 1 0 2 1 0 0 1 0 0 0 0 0 1 1 1 0 0 1 0 0 0 0 0 0 0 1 2 1 1 1 1 0 0 0 0 0 0 0 1 2 0 1 1 0 1 2 2 2 0 0 0 0 1 1 0 1 2 1 1 1 1 0 0 0 1 1 1 2 0 1 1 2 1 1 0 0 0 0 2 2 2 0 0 2 1 0 0 1 0 1 1 0 2 2 0 2 0 2 0 1 2 0 0 0 0 1 0 0 1 0 1 0 0 0 0 0 2 0 2 2 2 1 2 1 0 0 1 1 2 0 1 1 1 0 2 2 0 2 0 2 0 0 0 2 1 0 2 2 0 0 1 0 0 2 0 1 1 1 0 0 0 0 2 0 0 0 1 1 0 0 0 1 0 1 0 1 1 1 1 0 0 1 0 1 0 0 0 1 0 0 0 0 0 0 0 0 0 0 0 0 1 1 2 2 0 1 1 0 1 1 0 0 2 0 1 0 2 0 1 1 0 1 1 0 1 0 2 0 0 1 0 1 2 2 1 0 0 2 1 1 1 0 1 1 0 1 1 0 0 0 2 0 0 2 0 2 2 2 1 1 0 0 0 0 0 0 1 0 1 1 0 1 0 0 2 1 1 1 1 0 0 0 1 0 2 2 1 0 0 0 0 1 0 0 0 0 2 0 0 0 1 0 0 1 2 1 2 0 0 1 1 0 1 0 0 0 1 1 0 0 0 1 0 2 0 0 0 0 0 0 0 0 0 0 0 1 0 0 0 0 0 0 0 0 1 0 0 0 0 0 0 1 0 1 1 1 0 2 0 0 0 2 0 1 0 0 2 0 0 0 0 2 0 0 0 0 2 2 1 0 1 0 0 1 1 0 2 0 2 0 0 1 1 0 0 1 1 0 0 0 1 0 0 0 0 0 0 0 2 0 0 1 1 1 2 2 1 0 1 1 2 0 2 2 1 1 0 1 0 0 1 1 0 0 2 0 1 0 0 0 1 1 0 1 1 0 1 0 0 2 0 1 0 1 0 1 0 0 0 0 0 0 0 0 0 1 1 2 0 0 0 0 1 0 2 0 2 2 2 2 0 0 0 0 0 0 1 0 0 0 2 0 0 1 1 1 0 0 0 0 0 2 2 2 0 2 1 1 1 0 0 0 0 1 1 0 1 2 2 0 2 2 0 0 0 1 1 1 1 0 2 0 2 0 0 0 1 0 0 0 1 0 0 0 1 0 1 0 0 2 0 2 0 0 0 0 0 0 0 1 1 0 1 1 2 1 0 2 1 0 1 1 0 0 0 1 0 1 0 0 0 1 1 0 0 0 0 0 2 2 0 0 1 1 0 0 0 1 0 0 0
81 0 0 0 0 0 0 2 0 0 0 0 0 2 1 0 0 1 1 2 0 0 0 2 0 0 0 0 2 0 1 1 1 1 0 0 1 2 0 0 0 0 0 0 1 0 0 0 0 0 0 0 0 1 0 1 0 1 1 1 0 1 0 0 0 0 0 2 0 0 0 2 2 0 2 2 0 2 2 0 2 0 0 0 1 0 0 0 0 1 0 0 1 1 2 2 0 2 0 1 1 1 2 0 2 0 2 1 0 2 0 1 1 2 2 2 1 0 0 0 2 0 1 1 1 0 0 1 1 0 0 0 1 1 0 0 1 0 0 1 0 2 0 0 0 0 0 0 0 1 1 1 0 0 0 0 0 2 1 2 2 2 2 2 1 2 1 0 0 1 1 1 1 1 1 0 2 0 0 1 1 1 1 0 0 0 1 1 1 1 1 2 1 1 1 1 1 1 0 0 0 0 1 1 1 1 2 1 1 0 0 0 1 1 2 2 2 2 0 1 0 0 2 0 1 2 1 2 1 0 0 0 1 1 1 1 0 2 2 1 1 0 2 2 0 2 0 0 0 0 0 0 0 0 0 0 0 1 0 0 0 0 1 1 0 0 1 0 2 0 0 0 1 1 1 1 0 0 1 0 0 1 0 1 1 1 1 1 0 1 0 0 1 2 2 0 2 1 0 1 1 0 1 1 0 0 0 1 0 0 0 1 2 2 0 0 0 0 0 0 0 1 0 0 2 0 0 0 1 0 1 1 1 0 0 0 0 0 0 2 0 0 2 0 0 0 1 0 0 0 0 0 1 0 1 1 0 0 0 0 0 1 2 1 2 1 0 1 2 1 1 1 0 2 0 0 2 1 0 1 1 1 0 0 1 2 0 0 0 0 0 0 0 0 2 1 2 0 1 1 1 1 0 1 1 0 0 0 0 0 0 0 0 1 0 0 1 1 0 0 0 2 0 1 1 1 1 1 0 1 2 1 0 1 1 1 0 0 0 0 0 0 1 0 1 2 2 0 1 2 0 0 0 1 0 0 0 2 2 2 2 2 0 0 0 1 1 1 2 0 1 1 1 2 0 1 0 0 0 1 1 2 0 0 2 1 0 2 2 2 0 2 0 0 0 0 2 0 1 0 0 2 0 0 0 0 1 0 0 0 0 2 0 1 0 2 1 2 0 0 0 2 1 1 0 0 0 0 1 2 0 0 0 0 0 0 1 1 2 0 1 1 0 0 1 1 0 1 1 0 0 1 0 0 2 0 1 1 1 0 1 0 0 1 1 0 0 1 1 0 0 0 1 0 1 0 2 0 0 0 0 0 1 1 0 0 1 0 0 0 0 0 1 1 0 0 0 0 0 0 0 1 0 1 1 0 0 1 0 1 0 0 1 1 0 0 0 0 0 0 1 0 1 1 0 0 1 0 0 0 1 0 1 0 2 0 0 1 2 2 1 1 0 2 0 0 1 1 1 0 0 1 1 2 1 1 2 2 2 0 0 0 0 1 0 1 1 1 0 1 1 0 0 0 0 1 1 0 0 0 0 1 0 2 0 1 2 0 0 2 0 0 0 0 0 0 0 0 0 0 0 0 0 0 0 2 0 2 0 0 0 0 0 1 1 1 0 0 0 0 0 0 2 0 0 2 0 0 1 0 0 0 0 0 1 1 1 0 0 1 1 0 1 1 1 0 0 0 1 1 1 1 0 0 0 0 0 0 2 0 0 0 2 1 0 0 1 0 2 2 1 0 2 1 1 0 0 0 0 0 1 2 2 1 2 1 0 1 1 2 0 2 1 1 1 0 0 1 0 0 0 2 0 1 0 0 0 0 0 1 1 1 0 0 1 2 1 1 0 0 0 0 0 2 2 1 1 1 0 0 0 1 0 1 1 1 0 0 0 0 0 0 0 0 0 0 0 0 2 0 1 1 1 0 1 0 1 0 0 0 1 0 0 0 1 1 1 0 1 1 0 0 2 0 0 1 0 1 1 1 2 0 1 0 0 0 0 2 0 1 1 2 1 0 0 0 2 0 0 0 0 0 2 2 1 1 0 0 0 1 1 0 0 0 0 0 0 0 2 1 1 1 0 2 2 1 1 1 0 0 0 2 0 1 1 0 0 1 0 0 0 1 2 0 0 0 0 1 0 1 2 0 1 0 1 0 1 0 0 0 2 0 1 0 1 1 1 0 2 0 0 1 0 0 1 1 0 0 2 1 0 0 1 1 1 1 2 0 0 0 0 0 0 0 0 0 0 0 1 0 0 0
82 1 0 0 0 0 0 2 0 2 0 0 1 1 0 1 1 0 0 2 0 0 0 2 0 1 1 0 1 2 0 1 2 2 1 1 2 0 0 0 2 2 0 1 1 1 1 0 1 0 0 0 1 1 1 1 0 0 1 0 1 2 0 0 0 0 0 0 0 1 1 1 2 0 0 2 2 2 2 0 2 0 0 1 2 1 1 0 0 1 0 0 2 0 0 0 0 0 0 0 2 2 1 0 2 0 2 1 1 1 0 0 0 1 2 2 1 0 1 0 1 1 2 0 0 2 0 0 0 0 0 0 1 2 0 1 0 0 0 1 2 0 0 0 0 2 1 0 1 1 0 0 0 0 0 0 0 2 0 0 0 0 0 2 1 2 1 0 1 1 0 0 0 2 2 0 2 1 0 0 0 0 0 1 0 0 1 2 0 0 0 2 2 1 1 2 2 0 0 1 1 1 0 0 0 1 1 0 0 0 0 0 0 0 1 0 1 2 0 1 0 0 1 0 1 0 0 2 1 1 0 0 0 0 0 0 0 2 2 1 1 0 2 2 0 1 0 0 0 0 0 1 0 2 0 0 0 1 0 0 0 0 0 0 1 1 1 2 1 0 1 0 1 1 0 1 0 1 1 0 0 0 0 2 2 1 2 2 2 2 2 2 0 2 2 0 2 1 0 1 0 0 1 1 1 0 0 1 0 0 0 1 1 1 0 0 1 0 0 0 0 2 2 0 2 0 1 0 0 1 1 1 0 0 0 0 0 1 0 0 0 0 2 0 0 0 1 0 1 0 0 0 1 2 0 0 1 0 0 1 0 1 1 0 1 0 0 1 1 0 0 2 0 2 0 0 1 2 0 2 1 1 2 2 2 2 0 0 0 1 1 0 0 1 2 2 2 1 0 0 0 0 0 2 2 0 0 0 0 0 0 0 0 1 0 0 1 1 0 0 0 2 0 0 1 1 0 0 0 0 0 1 0 1 1 1 0 1 0 0 1 0 1 0 1 2 2 1 2 0 0 0 1 2 1 1 0 2 2 1 1 0 0 0 1 0 0 1 1 1 1 0 1 2 0 2 0 0 0 0 2 2 0 0 2 1 0 1 2 0 1 2 0 2 2 0 2 0 1 0 0 2 2 1 2 0 2 1 1 0 0 1 0 0 1 0 0 1 0 2 2 1 2 2 0 1 1 0 1 1 1 0 1 1 1 0 1 0 2 0 1 0 0 0 1 1 0 1 1 0 0 0 0 0 2 0 2 0 1 1 1 0 0 0 1 1 1 0 0 0 0 1 0 0 0 0 0 1 0 0 0 0 1 1 0 0 0 0 1 1 1 0 0 1 0 0 0 1 0 1 0 2 0 2 2 0 1 1 0 1 2 0 0 1 0 0 0 1 0 1 1 1 1 2 1 0 0 2 0 0 1 0 1 2 2 1 0 1 1 1 1 1 0 1 0 2 2 1 0 0 2 0 0 1 1 0 1 1 1 0 0 0 1 2 0 1 0 2 0 0 0 0 0 0 0 2 2 1 0 1 1 1 0 2 1 2 1 2 1 1 1 1 0 1 2 0 0 2 0 1 1 0 0 0 0 1 1 2 1 1 0 0 0 0 0 0 0 2 0 0 0 0 1 0 1 1 0 0 0 0 0 0 0 0 0 0 1 1 0 2 1 1 0 0 0 0 0 0 1 0 0 1 1 0 0 0 0 0 1 1 1 1 2 1 0 1 2 0 1 1 0 0 0 1 1 0 0 1 1 1 1 1 1 1 1 2 1 2 0 2 0 0 1 1 0 0 0 2 0 0 0 2 0 0 0 0 2 1 0 1 0 0 1 1 1 2 2 1 1 1 1 2 0 2 2 1 1 1 0 1 0 1 0 1 0 2 0 1 0 0 0 1 2 2 0 2 2 1 0 0 2 0 1 1 2 0 0 0 0 0 0 0 0 1 1 2 2 0 1 1 1 1 1 0 0 1 0 0 1 1 2 0 2 1 0 0 0 2 1 0 0 1 2 0 1 1 2 0 0 0 0 2 2 2 2 0 2 0 0 1 1 0 0 0 1 1 0 1 1 1 0 1 2 0 1 1 2 2 0 0 0 2 1 2 0 0 1 1 0 0 0 1 1 2 1 0 1 0 0 1 2 0 2 0 1 0 0 0 0 0 2 0 0 0 0 0 0 0 2 0 0 2 0 0 0 1 0 2 0 1 0 0 1 2 0 0 0 0 0 2 0 1 0 1 0 0 0 0 0 0 1 0
83 1 0 0 0 0 0 1 1 1 0 0 1 1 1 0 0 0 0 2 1 1 0 0 1 1 1 0 2 1 2 0 1 1 0 0 2 1 0 0 1 1 1 1 1 1 1 0 0 0 0 0 1 0 1 1 1 0 0 1 0 2 0 0 0 0 0 2 1 1 0 1 2 1 1 2 1 1 1 0 2 0 1 1 1 0 1 1 1 1 0 0 1 1 0 0 1 0 0 0 2 2 0 2 2 0 2 1 1 1 0 1 1 2 2 2 2 0 2 0 0 0 2 2 0 0 0 1 0 1 0 0 0 1 0 0 0 0 1 2 2 0 0 0 0 2 0 0 0 1 1 1 1 0 1 0 0 1 0 1 0 0 2 2 0 1 1 1 0 1 1 1 0 0 1 0 1 1 0 0 0 1 0 1 0 0 1 2 2 1 1 2 1 1 1 2 0 0 0 0 0 0 0 2 2 0 2 0 0 0 1 0 2 0 2 1 0 0 1 1 1 1 1 0 0 1 1 1 1 1 1 1 0 0 0 0 0 2 2 2 0 0 2 2 0 2 0 0 0 0 0 1 0 0 0 0 0 2 0 0 0 0 1 1 0 0 1 0 1 0 1 2 0 1 1 1 0 0 2 0 0 0 0 1 2 1 1 0 0 1 0 0 2 2 2 0 2 0 0 0 0 0 2 2 2 0 0 2 1 0 0 1 2 1 1 1 2 0 0 0 0 2 1 0 2 0 0 0 0 1 1 2 1 0 0 0 0 1 0 0 2 1 2 0 0 0 2 0 2 0 0 0 2 0 1 0 1 0 0 1 1 2 2 0 1 0 0 0 2 2 2 0 0 2 0 0 2 2 1 1 1 0 0 0 0 0 1 1 1 1 1 2 0 0 2 1 1 1 0 0 0 0 0 1 0 1 1 2 0 0 0 0 0 1 1 0 0 0 1 1 1 1 1 0 0 0 2 1 0 0 1 0 1 1 1 1 0 0 0 0 1 0 1 1 1 0 1 0 1 2 0 0 1 1 1 1 0 2 1 2 1 2 1 1 0 1 1 0 2 0 1 1 2 2 0 0 0 1 1 1 1 0 2 0 0 2 0 0 1 0 1 1 1 1 0 0 2 1 1 0 0 2 1 1 1 0 1 1 0 1 0 1 0 0 1 1 0 2 0 1 1 2 2 2 0 0 0 0 0 1 1 1 2 1 0 0 2 0 2 1 0 1 0 1 2 2 0 0 0 0 0 0 0 1 2 0 0 0 2 0 2 0 0 1 1 0 0 0 0 0 0 1 0 0 0 0 2 2 2 1 1 0 1 1 0 0 1 0 2 1 0 0 0 1 2 0 0 0 0 0 0 2 0 2 2 0 1 0 0 0 2 0 0 1 0 1 0 2 1 0 0 0 0 1 0 0 2 1 0 0 1 0 1 0 2 1 0 2 2 1 0 0 0 1 1 1 2 2 0 0 1 2 0 0 1 0 2 2 1 0 0 0 1 0 1 1 0 1 1 0 0 0 0 1 1 2 2 1 0 1 1 1 0 0 0 1 0 2 2 2 0 0 0 0 0 1 0 2 0 2 0 1 0 0 1 1 1 2 0 0 1 1 0 0 0 0 0 2 0 0 0 0 0 0 0 0 0 0 2 1 0 0 0 0 0 0 1 1 0 1 0 1 0 0 0 0 0 1 0 0 0 0 2 0 0 1 0 0 1 0 0 1 2 1 0 1 2 0 2 2 1 1 2 1 1 0 0 0 1 0 0 1 1 1 1 1 1 2 0 2 0 0 1 1 1 0 0 0 0 1 0 2 0 0 0 1 0 1 0 1 0 0 0 0 1 1 1 0 2 0 1 2 0 1 1 2 1 1 0 0 1 2 0 0 0 1 0 0 2 1 1 0 1 1 0 1 1 0 0 0 1 0 1 0 1 1 1 0 1 1 0 0 0 0 0 1 2 1 1 1 0 0 0 0 0 1 0 2 1 2 2 0 1 0 0 0 0 2 0 0 1 2 0 0 2 2 2 0 0 0 0 2 1 1 1 2 0 0 0 2 0 0 0 0 1 0 0 2 2 2 0 2 2 0 1 0 1 1 0 0 0 2 1 2 0 0 1 2 0 0 0 2 1 1 1 1 0 1 1 0 2 0 2 1 1 0 1 0 0 2 0 0 1 0 1 1 1 1 1 0 1 0 1 0 1 0 0 2 0 1 0 0 0 0 0 0 0 0 0 2 1 0 0 0 0 0 0 0 0 0 0 0
84 0 0 0 0 0 0 0 0 0 0 2 0 1 1 0 0 1 1 1 0 0 0 1 0 1 1 0 2 0 2 0 1 1 1 1 2 2 0 0 2 1 0 0 1 0 0 0 1 0 1 1 0 0 2 2 0 0 1 2 0 0 1 1 0 0 0 1 0 1 1 2 2 0 2 2 0 1 1 0 1 0 0 0 1 0 0 0 0 2 1 0 0 1 0 0 0 1 0 1 1 1 0 2 2 0 2 1 0 2 1 1 1 2 2 2 1 0 0 0 2 0 2 1 0 1 0 0 0 0 1 0 1 1 0 0 0 0 0 1 1 1 0 0 0 1 0 0 0 1 0 0 2 1 1 1 0 0 1 1 1 0 0 2 2 2 2 0 1 1 0 1 1 1 1 1 0 0 0 1 1 1 0 1 0 0 1 0 0 0 0 2 1 1 1 2 0 0 0 1 1 1 0 1 1 1 1 1 1 0 0 0 1 0 1 1 0 1 2 0 0 0 2 0 0 1 1 1 1 0 0 0 0 1 0 0 0 2 2 2 0 0 1 2 0 2 0 0 1 1 1 0 1 1 0 0 0 0 0 0 0 0 0 0 0 0 0 0 2 1 0 1 0 1 0 1 1 0 1 0 0 0 0 1 1 1 1 0 0 1 0 1 1 1 1 0 2 1 1 1 1 0 0 0 0 0 0 2 0 0 0 2 2 1 1 0 2 1 1 0 0 2 1 0 1 0 0 0 0 0 2 1 0 0 0 1 2 1 1 1 0 1 2 0 0 0 0 0 0 0 0 0 1 1 0 1 1 0 0 2 0 2 2 1 1 0 0 2 2 0 0 2 1 1 1 1 2 2 1 1 1 2 0 0 0 1 0 0 0 0 0 0 1 0 1 1 2 0 0 0 0 0 0 2 1 1 0 1 1 1 1 1 0 1 0 0 2 0 1 0 1 1 0 0 2 1 1 1 0 1 2 1 0 1 1 1 0 0 0 0 1 0 2 0 0 2 2 1 1 0 0 0 0 2 1 0 1 1 1 1 0 2 1 1 0 1 1 1 2 0 0 0 2 0 0 1 0 0 0 1 2 1 0 0 2 1 0 0 2 0 1 2 0 2 1 1 0 0 0 1 0 2 0 0 0 0 1 0 0 1 0 1 1 1 0 1 1 2 0 1 1 2 1 0 0 1 0 0 1 2 0 0 1 1 2 1 1 0 1 1 0 0 0 0 2 2 0 1 1 0 0 1 0 1 2 0 0 1 1 0 1 0 1 1 0 0 0 0 0 2 0 0 0 0 0 0 1 2 2 2 0 0 1 0 1 1 1 0 1 0 0 0 0 1 0 0 0 0 0 0 0 1 0 1 0 1 1 1 0 1 1 0 1 1 1 2 1 1 0 0 1 0 0 0 0 1 2 0 0 0 0 0 0 0 2 0 0 2 2 2 0 1 0 1 1 0 1 1 0 0 0 2 0 1 2 0 2 2 1 1 1 0 1 1 0 0 0 1 0 0 0 1 0 0 1 1 2 0 1 0 0 2 2 1 0 2 2 1 0 1 0 0 0 1 1 0 0 2 0 1 0 1 0 0 0 1 0 2 0 0 0 0 0 0 0 0 0 0 1 0 0 0 0 1 0 0 1 0 0 0 0 0 1 0 2 2 2 1 1 1 0 0 0 1 1 0 0 0 0 0 0 0 0 0 0 1 0 0 2 1 0 1 2 0 0 0 0 1 0 0 1 0 1 0 0 1 0 2 1 2 0 0 0 0 0 1 0 1 0 1 1 1 1 1 0 0 0 1 0 0 0 1 0 1 1 0 2 0 0 1 0 0 0 0 2 2 2 1 2 0 2 2 0 2 2 1 1 1 0 0 0 1 0 1 0 2 0 0 0 0 0 0 1 1 0 1 1 0 1 0 0 0 1 0 1 0 1 0 0 0 0 0 0 1 1 0 2 0 2 0 0 0 0 0 0 2 0 0 1 1 2 0 1 0 0 0 1 1 0 0 0 1 0 0 2 0 1 0 0 0 0 2 1 1 2 1 0 1 0 2 0 0 1 1 2 1 0 2 2 2 0 2 0 2 2 1 1 2 0 0 0 1 0 1 0 0 0 0 0 1 0 1 0 2 2 0 0 0 0 0 1 1 1 0 1 1 2 2 0 0 2 0 0 0 1 1 1 0 1 1 0 0 0 1 0 1 0 0 2 0 0 0 0 1 1 0 1 1 0 2 0 0 0 0 0 1 1 0 1 0 1 1
85 0 0 0 0 0 0 1 0 0 0 2 0 0 0 0 0 1 1 1 0 0 0 2 0 0 0 0 1 2 0 0 1 1 1 0 2 2 0 0 0 0 1 0 0 1 1 0 0 1 1 1 0 1 1 2 0 0 1 0 0 2 0 2 0 0 1 1 0 0 0 1 2 0 2 2 0 1 1 0 1 0 0 0 2 0 0 1 0 2 0 0 0 2 0 0 0 0 0 1 1 2 1 1 2 0 2 1 1 1 0 2 0 1 1 1 1 0 0 0 2 0 2 2 0 0 0 1 1 0 0 0 2 2 0 0 2 0 2 0 1 1 0 0 0 1 0 0 0 1 1 0 0 0 1 1 0 1 0 1 1 1 1 2 2 2 1 1 0 1 1 0 1 0 1 1 2 0 0 0 1 1 0 0 2 2 0 0 0 0 0 1 0 0 1 1 0 1 0 0 0 0 1 0 0 1 2 0 0 0 2 0 2 0 1 1 0 0 2 0 0 0 2 0 0 1 1 2 0 0 0 0 0 0 0 0 0 2 2 1 0 0 2 1 0 1 0 0 1 1 1 1 0 0 0 0 1 1 0 0 0 0 0 0 0 0 0 0 1 1 0 1 0 1 0 1 0 1 1 0 1 0 0 0 0 1 1 1 0 2 2 0 1 2 2 0 2 0 0 1 0 0 0 0 0 0 0 2 0 0 0 1 1 1 1 0 0 0 0 0 0 1 0 0 2 0 0 0 0 0 2 1 1 1 0 0 0 1 0 2 0 2 2 0 0 0 2 0 1 2 2 0 2 0 2 0 0 0 0 1 0 2 2 2 2 1 0 2 2 0 0 2 1 1 1 1 2 1 0 1 0 1 0 0 0 0 0 0 0 0 0 0 1 0 2 1 1 0 0 0 0 0 0 1 0 0 0 1 0 0 0 2 0 0 1 0 1 0 0 0 1 1 0 0 2 1 1 0 0 0 0 0 0 0 0 0 1 1 0 0 0 0 2 0 2 1 1 2 2 0 0 1 0 0 0 0 0 1 1 1 1 1 0 0 0 0 0 1 1 1 1 0 1 2 1 1 0 0 0 0 0 0 0 0 2 0 0 0 1 0 1 1 0 1 2 0 2 0 1 1 0 2 2 1 2 1 2 0 1 0 0 2 1 0 0 1 0 1 0 2 2 1 2 2 0 1 1 0 0 2 0 0 1 1 0 0 1 0 1 1 1 1 0 1 1 2 0 2 2 0 0 1 0 0 2 1 0 0 1 0 0 0 0 0 0 1 1 1 1 0 1 1 0 0 0 0 2 1 1 0 1 0 1 2 0 0 2 1 0 0 2 1 0 1 1 1 0 0 0 0 0 1 0 1 1 1 1 0 0 0 1 0 0 0 0 0 0 1 0 0 1 0 1 1 0 0 1 2 0 0 1 1 0 2 1 1 0 1 2 1 0 2 0 1 0 1 2 1 0 0 0 1 0 1 1 0 1 2 2 0 0 0 0 0 1 0 1 2 0 1 1 0 0 1 1 2 2 0 2 0 0 0 0 0 0 1 1 0 0 2 1 1 0 1 1 1 0 2 0 1 1 1 0 0 1 2 0 1 1 1 0 0 0 1 1 1 0 2 0 0 0 0 0 0 0 1 0 0 1 0 0 0 0 0 1 1 0 0 0 1 1 0 0 0 0 1 0 1 1 1 1 1 1 0 0 0 0 0 1 0 0 0 2 2 1 1 1 1 1 1 0 1 1 1 1 0 0 1 1 1 0 1 0 0 0 1 0 1 0 1 0 1 0 0 0 0 0 1 0 0 1 0 0 0 1 0 0 0 0 1 1 1 1 1 1 2 2 1 0 1 0 1 0 2 2 1 1 2 1 0 0 2 1 1 0 1 0 2 1 0 2 1 1 1 0 1 1 0 1 0 0 0 1 0 1 0 1 0 1 1 0 0 0 1 1 1 1 0 1 1 0 0 0 1 0 2 0 1 1 1 2 0 2 1 0 1 0 1 2 0 1 2 1 0 1 1 2 0 1 1 1 0 2 1 2 2 0 2 0 2 0 0 0 0 1 1 1 1 2 1 0 2 2 1 2 2 1 1 0 0 0 1 0 1 0 0 1 1 0 0 0 1 2 2 2 0 2 0 0 0 1 0 2 0 0 1 1 1 0 0 2 0 1 0 1 1 0 0 0 0 0 0 0 0 1 0 1 0 2 0 0 1 0 0 0 0 1 0 1 1 0 1 1 2 1 0 0 0 0 0 2 2
86 0 0 0 0 0 0 0 0 1 1 1 0 0 0 0 0 2 1 1 0 0 0 1 0 1 1 0 1 1 1 1 2 2 0 0 1 2 0 0 0 0 0 2 2 1 0 0 0 0 0 1 1 1 0 2 0 1 1 0 1 1 1 1 1 1 1 0 0 0 0 1 2 0 2 2 0 0 0 0 0 0 0 0 2 0 0 1 1 2 1 1 0 1 0 0 0 1 0 1 0 2 0 1 1 1 2 2 0 2 0 2 1 2 2 2 2 1 2 0 2 1 2 1 0 1 0 0 0 0 1 0 0 1 0 0 0 0 0 0 0 2 0 0 0 2 1 0 0 0 0 0 1 0 0 0 0 0 0 1 1 0 1 2 1 1 1 1 0 0 0 0 0 2 2 0 2 0 0 1 1 1 0 1 0 0 1 0 0 0 0 0 1 0 0 1 0 0 0 0 0 0 0 1 1 1 1 2 1 0 0 0 0 0 2 0 0 2 1 1 1 1 2 0 0 1 1 2 0 0 0 0 0 0 0 1 1 1 1 0 0 1 2 2 0 2 0 0 0 0 0 0 0 0 2 1 0 0 0 1 1 1 0 0 0 0 1 0 2 0 0 1 0 1 0 1 0 0 0 0 0 1 0 2 2 1 2 1 1 2 1 1 2 2 2 0 2 1 0 1 0 0 1 1 1 0 0 1 0 0 0 1 2 1 2 0 2 1 1 0 0 1 0 0 1 0 1 0 1 1 2 1 2 0 0 0 0 0 0 0 0 0 2 1 0 0 0 0 1 2 2 0 1 1 0 1 1 0 0 2 0 2 1 1 1 0 0 2 2 0 0 2 0 2 0 0 2 0 0 2 2 1 0 0 0 0 0 0 0 0 0 0 0 0 2 0 0 1 0 0 0 0 0 0 0 0 1 1 0 0 0 0 0 0 1 0 1 0 0 0 0 0 0 1 0 0 2 0 1 1 1 0 0 1 1 2 1 1 0 0 1 0 1 1 1 1 1 1 1 0 0 0 1 2 2 1 1 2 2 1 1 0 0 0 0 1 1 1 2 0 0 0 2 0 2 0 0 1 1 1 1 2 2 1 1 1 0 0 1 0 1 1 0 1 0 0 1 0 1 1 0 2 2 1 2 1 2 0 0 2 0 1 1 1 0 1 1 2 0 1 1 2 2 2 0 2 2 0 1 1 1 2 2 1 2 0 1 0 2 0 2 0 0 0 1 1 0 0 0 0 0 0 0 0 2 0 0 0 1 0 1 0 1 0 0 1 1 0 0 2 0 1 1 0 0 0 1 1 1 1 0 0 2 0 1 1 1 0 0 0 0 0 0 0 0 0 0 0 0 0 0 2 1 1 1 1 2 0 0 0 1 0 0 0 0 0 0 0 0 0 1 0 0 1 0 0 2 2 0 0 0 0 0 2 1 0 0 0 2 1 0 1 0 0 1 2 2 2 0 0 0 1 0 1 2 0 1 1 1 0 0 0 1 2 0 1 0 0 0 0 0 1 0 0 0 2 2 0 1 0 1 0 0 2 2 2 0 2 0 0 0 0 0 2 1 1 0 0 0 0 0 0 0 0 2 2 0 1 1 0 2 2 0 0 1 1 0 2 0 0 0 0 0 0 0 1 1 0 0 0 0 0 0 1 1 0 1 0 0 1 1 0 0 1 1 0 0 1 0 0 0 0 1 0 0 0 0 0 0 0 0 0 2 2 1 0 0 2 0 0 0 0 1 2 1 0 0 0 0 0 0 2 0 0 1 2 0 2 2 2 0 2 1 2 0 1 0 0 0 0 1 1 0 0 1 0 0 0 0 1 0 0 0 0 1 1 1 0 1 1 1 2 0 2 1 0 1 0 0 0 1 1 1 1 0 2 0 0 0 1 0 0 0 0 0 0 0 0 0 0 2 0 1 0 1 0 1 0 1 0 0 0 0 0 0 1 2 0 1 1 0 0 0 1 0 1 0 1 2 1 1 0 1 1 0 1 0 1 0 0 0 1 0 0 1 1 2 0 0 0 0 2 1 1 2 1 0 1 0 2 0 0 0 0 1 1 0 1 1 1 0 1 2 0 1 1 2 2 0 0 0 2 0 2 0 0 0 1 1 0 0 0 2 1 1 1 0 0 0 0 2 0 2 0 0 0 0 0 0 0 1 1 2 0 1 0 0 0 2 2 0 0 0 0 1 0 0 1 1 1 0 0 0 0 0 0 0 0 0 2 2 0 1 0 0 0 0 0 1 0 2 1
87 0 0 0 0 0 0 1 1 1 0 1 1 2 1 0 0 1 1 2 0 0 0 1 1 1 1 0 1 0 1 0 1 1 2 1 2 1 0 0 1 1 1 1 1 1 1 0 0 1 1 1 1 1 1 2 0 1 1 1 1 1 0 0 2 1 2 0 0 1 1 2 2 0 1 2 1 0 0 0 1 0 0 0 2 0 1 1 1 1 0 1 2 1 0 0 0 1 0 1 1 2 1 0 2 1 2 2 0 2 0 1 0 1 1 1 0 0 0 0 2 0 2 0 0 2 0 1 1 0 0 0 0 1 0 1 1 0 0 0 0 2 1 0 0 1 0 0 0 1 0 0 1 0 0 0 1 1 0 1 1 1 1 2 2 2 1 1 1 1 0 1 0 2 2 1 1 0 0 1 1 1 0 0 1 1 0 0 0 0 0 0 2 2 2 2 1 0 1 0 0 0 0 2 2 1 2 0 1 0 0 1 0 0 2 0 0 0 1 0 1 1 2 0 1 0 0 2 0 0 0 0 0 0 0 0 0 2 2 2 0 0 2 2 0 2 0 0 0 0 0 0 2 0 0 0 0 2 1 1 0 1 0 0 1 1 0 1 2 1 0 2 0 1 1 1 0 0 1 0 0 0 1 2 2 0 2 1 1 2 1 1 2 2 2 0 2 0 0 0 0 1 2 2 1 1 1 2 0 0 0 2 2 2 0 0 1 0 0 0 1 2 0 0 1 0 0 0 1 1 2 1 2 1 0 1 1 1 0 1 0 1 1 0 0 1 1 0 0 2 2 0 2 1 1 0 1 0 0 1 0 2 1 1 0 1 0 2 2 0 0 2 0 2 0 0 1 1 0 1 0 0 0 0 2 1 0 0 1 1 1 1 0 0 2 0 0 2 0 0 0 0 0 0 0 0 0 1 1 1 0 2 0 0 1 0 1 1 1 0 0 1 0 2 1 1 0 1 0 1 2 0 0 0 0 2 0 0 0 0 1 0 2 0 0 1 1 2 2 1 0 0 1 1 1 1 0 1 1 2 1 2 0 0 1 2 1 1 2 0 2 1 1 2 1 1 0 0 0 1 1 0 0 0 1 2 0 1 1 1 0 1 1 1 0 0 2 1 2 0 1 1 1 1 1 0 1 1 0 1 0 0 0 1 0 1 0 2 0 1 1 2 2 2 1 1 1 0 0 0 1 1 1 0 0 0 1 0 0 1 1 0 1 0 1 1 0 2 2 0 0 1 0 0 1 1 0 0 1 1 0 0 1 0 0 2 1 1 1 0 1 2 0 0 0 0 1 1 1 0 1 0 0 0 0 0 0 0 0 0 0 0 0 0 1 0 0 0 0 0 0 0 1 1 2 0 1 1 0 0 0 0 0 2 0 1 0 2 0 0 0 0 0 1 0 0 2 0 0 0 0 0 0 1 2 0 1 1 2 2 1 1 0 2 1 1 1 2 0 0 2 1 1 2 2 0 0 2 2 0 0 0 2 1 1 1 0 1 1 0 0 1 0 0 0 2 2 0 1 0 0 0 0 1 1 1 2 0 0 2 0 0 0 0 0 1 0 2 0 1 0 1 0 0 1 2 1 2 0 0 1 0 0 0 0 1 0 1 0 0 0 0 0 1 0 1 0 0 0 0 0 0 0 0 0 0 2 1 0 1 0 1 0 0 0 0 0 0 0 0 0 0 2 0 2 0 0 0 2 0 0 0 1 0 0 1 1 2 0 0 0 0 2 0 0 0 0 1 1 1 0 1 1 1 2 1 0 1 0 1 1 1 2 2 0 0 1 1 0 0 0 1 0 0 1 0 0 0 0 1 1 1 1 1 0 2 1 0 2 2 1 2 0 2 2 2 1 2 0 0 0 2 0 1 1 2 0 0 0 0 0 0 0 0 0 0 0 1 0 0 2 0 1 0 1 0 1 0 0 0 1 0 0 0 0 0 0 0 1 1 0 0 1 0 0 2 0 0 2 1 1 1 2 0 0 0 0 2 1 1 2 2 0 1 1 1 2 0 0 0 0 2 1 1 1 2 0 0 0 1 0 0 0 0 1 1 0 2 1 1 0 2 1 1 2 1 1 2 0 1 0 2 0 2 0 0 0 2 0 0 0 2 2 0 0 0 0 0 0 0 0 0 1 0 1 0 1 0 0 0 2 0 2 0 2 2 2 0 2 0 0 0 0 0 0 0 0 1 1 0 0 0 0 0 0 0 0 1 1 1 0 0 0 0 0 0 0 0 1 0 1 1
88 1 0 0 0 1 1 1 1 1 1 1 0 0 0 0 0 2 0 2 0 0 0 1 0 0 0 0 2 1 1 1 0 0 2 0 2 1 0 0 1 1 0 0 0 0 1 0 0 0 0 0 0 0 1 1 1 1 2 0 0 1 0 0 1 1 1 0 0 1 1 1 2 0 1 2 1 2 2 0 2 0 0 0 2 1 1 0 0 2 0 0 1 1 0 0 1 1 0 1 0 2 1 1 2 0 2 0 2 0 0 2 0 0 0 0 0 0 1 0 1 0 2 1 0 1 0 1 1 0 1 1 1 1 0 0 0 0 0 0 1 1 0 0 0 1 1 0 0 1 0 0 0 0 0 0 1 0 1 1 1 1 2 2 0 2 1 0 0 1 0 0 2 0 1 1 1 0 0 1 1 1 0 0 2 2 0 2 0 0 0 2 1 0 0 1 1 0 0 0 0 1 0 2 2 0 2 0 0 0 0 0 0 0 2 0 0 0 1 0 1 1 1 0 1 0 0 0 0 0 0 0 0 1 0 0 0 2 2 1 0 0 1 1 0 2 1 0 0 0 0 0 0 0 0 0 1 1 0 0 1 0 0 0 0 0 1 1 1 1 0 0 0 1 0 0 0 0 1 0 0 1 0 2 2 1 1 2 0 2 1 1 0 2 2 0 1 1 1 1 1 0 0 0 0 0 1 2 0 0 0 0 2 1 1 0 1 0 1 0 0 2 1 0 1 0 1 0 2 2 2 1 0 0 0 1 0 1 0 1 0 0 2 0 0 0 2 0 0 0 0 0 1 1 0 0 2 0 0 0 1 1 0 0 0 0 0 1 2 1 0 1 1 2 0 0 2 1 0 0 1 0 0 0 0 0 0 0 0 0 0 0 2 0 2 1 1 1 1 2 2 2 0 0 0 0 0 0 0 0 0 1 0 2 0 0 0 0 1 0 0 0 1 1 0 0 2 0 2 0 1 1 0 1 1 1 0 1 0 0 2 0 1 0 1 2 2 1 1 0 0 0 1 2 2 1 1 1 1 1 1 1 1 1 0 1 1 2 1 1 2 0 2 1 2 0 2 0 0 1 1 2 2 1 1 1 0 0 0 0 0 0 0 1 1 0 2 1 2 0 1 1 2 1 2 0 2 1 0 0 0 2 0 0 0 2 0 2 0 1 2 2 2 2 0 1 1 1 0 1 1 1 0 0 0 1 2 0 1 2 0 1 0 2 2 1 1 0 0 0 0 0 0 0 2 1 0 1 0 0 0 0 2 0 1 1 1 1 1 0 0 2 0 0 0 0 2 1 1 1 0 0 1 1 0 0 0 0 0 0 0 0 1 0 1 1 1 1 0 0 1 1 0 1 1 1 1 2 0 1 1 0 0 0 0 0 0 1 0 1 1 1 0 0 0 0 2 1 0 0 1 0 2 0 2 1 1 1 2 2 0 1 0 0 2 1 2 1 0 0 0 2 0 1 1 1 1 2 1 0 0 0 2 1 0 0 0 1 0 0 0 1 0 0 0 2 2 1 1 1 0 0 0 1 0 1 1 1 0 1 0 0 0 0 1 1 0 2 0 2 0 2 0 0 1 1 0 1 1 1 1 1 0 0 0 0 0 1 2 1 0 0 0 1 1 0 1 0 2 1 1 1 0 0 0 0 1 1 1 2 0 1 0 1 1 0 0 0 0 0 0 0 0 0 0 0 0 0 1 0 0 0 2 2 1 1 1 1 1 1 0 0 1 1 1 0 0 0 0 0 0 1 1 1 1 2 1 1 0 2 0 1 2 2 1 0 0 1 0 1 0 2 0 1 0 0 0 1 0 1 0 0 0 0 2 2 2 1 0 0 1 1 0 2 1 1 0 1 1 0 0 2 1 0 1 2 0 0 1 0 0 0 1 1 1 1 1 1 0 0 2 0 1 0 1 0 1 0 0 0 0 0 0 0 0 0 1 1 1 1 1 1 0 1 0 1 0 1 1 1 2 0 2 0 0 0 0 2 1 0 1 1 1 0 2 2 2 0 0 2 2 0 1 1 1 1 0 2 1 1 0 0 1 1 2 2 0 2 2 1 0 1 2 0 0 0 0 1 0 0 0 2 0 0 1 0 0 0 0 0 0 2 2 0 0 0 1 1 0 1 2 0 2 1 0 0 1 0 0 1 1 0 1 1 0 1 0 0 1 0 0 0 1 0 0 0 0 0 2 0 0 0 1 1 0 0 0 0 1 2 1 2 0 1 1 1 0 0 0 0 2 2
89 1 0 1 0 0 0 1 0 0 0 1 2 2 2 0 0 0 2 0 1 1 0 2 0 0 0 0 1 2 1 0 1 1 1 0 2 1 0 0 2 2 1 1 2 0 1 0 0 0 0 1 0 0 1 1 1 0 0 1 0 1 0 0 1 1 1 1 0 0 0 1 2 0 0 2 2 1 1 1 1 0 1 1 1 0 0 1 1 2 1 1 0 1 0 0 0 2 1 1 0 2 1 0 2 1 2 0 2 0 0 2 1 1 2 2 1 0 1 0 1 0 2 0 0 2 0 1 0 1 1 1 0 0 1 0 0 0 0 2 1 1 0 0 0 0 0 0 0 1 1 1 0 1 0 0 1 0 1 1 0 0 1 2 0 1 0 0 1 1 1 0 1 1 2 1 1 1 0 1 0 0 1 0 0 0 1 1 0 0 0 2 1 1 1 2 0 0 1 0 0 0 0 1 1 1 1 0 2 0 1 0 2 0 2 1 0 0 2 0 0 0 2 0 0 2 2 0 0 0 0 0 0 0 0 0 0 2 2 1 0 1 2 2 0 2 0 0 0 0 0 0 0 0 0 0 2 2 0 1 1 1 0 0 0 0 0 0 1 1 0 0 1 1 0 1 0 2 2 0 2 0 0 1 1 1 1 2 0 2 0 1 2 2 2 0 2 0 0 2 0 0 1 1 0 0 1 2 0 0 0 1 2 1 1 0 2 1 1 0 0 2 2 1 2 0 0 0 0 0 2 1 1 0 0 0 0 1 0 1 1 1 2 0 0 1 1 0 1 2 1 0 1 1 1 0 1 0 0 1 1 2 1 0 1 1 0 2 2 0 0 2 0 2 0 0 1 2 0 1 2 0 0 0 0 1 0 0 0 1 1 0 1 0 1 0 2 0 1 1 0 0 0 0 0 0 0 1 1 1 1 2 0 1 1 0 0 0 1 0 0 0 0 1 1 1 0 1 0 0 1 1 0 0 0 1 1 1 0 1 2 0 1 1 1 1 1 1 1 1 0 1 0 0 0 0 0 2 2 2 1 1 1 1 0 1 1 0 2 0 0 0 2 1 1 0 1 0 0 1 1 1 0 0 1 2 0 0 2 0 1 2 0 2 2 0 1 0 1 1 0 2 1 1 1 0 2 0 0 0 0 2 0 0 1 1 0 2 0 2 2 2 1 1 0 1 0 1 0 1 0 1 2 1 0 1 1 0 2 1 1 0 0 1 2 2 0 1 1 0 0 1 0 0 1 1 1 1 1 0 0 0 1 0 0 1 1 1 1 0 1 1 1 0 1 0 2 2 2 2 0 0 1 1 0 0 1 0 1 0 0 0 1 2 0 0 0 1 0 0 1 1 0 1 1 2 2 1 0 0 0 0 1 1 1 1 1 0 0 0 0 0 0 0 0 1 1 1 0 0 0 0 1 1 2 1 0 1 2 2 0 1 0 0 1 1 2 1 0 0 2 1 1 2 1 1 1 2 2 1 0 1 1 2 0 1 0 1 0 1 1 0 0 0 0 1 1 0 2 0 0 0 0 2 0 2 2 1 1 1 0 0 0 1 1 0 0 1 0 1 0 1 0 0 0 0 1 2 0 0 2 1 0 0 0 0 0 0 1 0 0 0 0 1 0 0 1 0 1 1 1 1 0 0 0 0 1 1 1 2 0 0 0 0 0 0 0 1 1 1 1 1 0 0 0 0 0 0 1 0 0 0 2 1 0 1 1 1 1 1 1 0 0 1 1 0 0 0 0 1 0 1 1 1 1 1 1 1 0 2 0 1 1 1 1 0 0 1 0 0 0 1 0 0 1 0 2 0 2 1 0 0 1 1 1 2 2 0 1 0 2 2 0 2 2 0 0 1 0 0 1 2 0 1 0 2 0 0 0 0 0 0 0 0 0 0 0 0 0 0 2 0 0 0 2 0 0 0 0 0 0 1 0 1 1 1 0 0 2 0 0 1 0 1 0 1 0 2 2 2 2 0 2 0 0 0 0 0 1 1 2 2 0 0 2 2 2 0 0 0 0 2 2 2 2 1 1 0 0 2 0 0 0 0 0 0 0 1 2 1 1 1 2 0 0 1 1 2 0 0 0 1 0 2 0 0 0 0 0 0 0 1 2 1 1 0 0 0 0 1 2 0 1 0 1 0 1 0 0 0 1 1 2 0 2 1 1 0 0 0 0 0 0 0 0 1 0 2 1 0 0 0 1 2 0 1 1 1 2 2 0 0 1 1 0 0 1 1 2 0 0 0
90 0 0 0 0 1 1 1 0 1 0 1 1 2 2 0 0 1 2 0 0 0 0 1 1 2 2 0 1 1 1 0 1 2 1 0 2 0 0 0 1 1 1 0 0 0 0 0 0 0 1 1 0 0 0 2 0 0 0 0 0 2 0 1 0 0 0 0 0 0 0 1 2 0 1 2 1 2 2 1 1 0 0 1 2 0 0 2 2 2 2 2 2 2 1 1 0 2 0 2 1 2 0 0 2 1 2 2 0 2 0 1 1 2 2 2 0 0 0 0 2 0 1 1 1 0 0 1 0 1 1 1 0 0 0 0 0 0 0 1 0 2 0 0 0 1 0 0 0 0 0 0 0 0 0 0 0 0 1 0 0 0 2 2 1 2 1 1 0 0 0 0 0 1 1 2 1 0 0 0 0 0 0 0 0 0 0 2 1 1 1 2 2 1 2 1 0 0 0 0 0 0 0 0 0 2 0 1 0 0 0 0 2 0 2 2 2 1 2 0 2 2 1 0 1 0 0 0 0 0 0 0 0 0 0 0 0 2 2 2 0 0 1 1 0 2 1 0 0 0 0 1 1 0 0 0 1 0 0 0 0 0 0 0 0 0 0 0 1 1 0 1 0 1 0 0 1 0 2 0 1 0 0 2 2 0 2 1 0 1 1 1 0 1 1 0 2 0 0 1 0 0 0 0 0 1 1 2 0 0 0 1 2 1 1 0 2 0 1 0 1 1 0 0 1 0 0 0 1 1 2 1 0 0 0 0 0 2 0 0 0 1 1 0 0 0 0 0 0 2 2 0 0 0 0 2 0 0 0 0 1 1 0 0 0 1 0 0 1 1 1 1 0 2 1 1 2 2 1 1 1 1 0 0 0 0 0 0 0 0 0 0 1 0 2 1 2 0 1 1 1 1 0 1 1 0 1 1 1 1 0 0 0 1 0 1 1 1 0 0 0 1 1 2 1 1 0 0 1 1 1 1 0 0 0 1 0 1 0 1 0 0 1 1 0 2 2 0 1 1 0 0 1 2 1 0 1 1 1 1 1 2 0 1 0 1 1 2 2 0 1 1 2 1 1 0 1 0 0 1 1 2 2 1 0 2 1 1 1 0 1 1 1 1 1 0 1 1 2 0 2 1 1 0 1 0 2 2 0 0 0 2 0 0 0 1 0 2 0 1 1 2 1 1 0 1 1 0 1 1 1 1 2 1 1 0 2 0 1 1 1 0 0 0 0 0 1 1 1 0 0 0 0 0 1 1 0 0 2 0 0 0 1 1 0 1 1 0 0 0 0 2 0 0 0 0 1 2 2 2 0 0 2 1 1 1 2 1 1 1 0 0 0 1 1 1 1 0 0 0 0 1 1 1 1 0 1 1 1 1 1 0 0 0 0 0 0 0 0 0 0 0 0 0 0 1 2 1 0 0 1 1 0 1 2 0 1 1 2 1 0 1 0 0 1 1 2 0 0 1 1 0 0 1 2 0 1 1 1 0 0 0 0 1 0 1 1 0 1 1 1 0 0 0 0 1 1 0 1 0 0 1 0 0 0 1 0 0 0 1 0 0 0 0 1 0 0 2 0 1 1 1 0 0 0 1 0 1 1 1 1 1 0 1 0 1 0 1 0 0 0 0 1 0 0 1 0 1 0 0 0 0 0 0 1 1 2 0 0 2 1 0 1 0 1 0 0 1 0 0 0 0 0 0 0 0 1 0 1 0 0 0 2 0 0 0 0 0 2 2 1 0 2 0 0 0 0 1 1 2 0 0 2 2 2 2 2 2 1 2 0 1 0 1 0 1 0 0 0 0 0 1 0 0 1 0 0 0 1 2 0 0 1 1 1 1 1 1 0 0 0 0 0 1 1 1 0 1 0 0 1 2 0 2 2 2 0 0 0 0 0 0 2 0 0 0 0 0 0 0 2 0 0 0 2 0 0 0 0 0 1 0 1 0 1 2 1 1 1 1 0 0 0 0 0 2 1 1 2 1 1 1 2 0 0 1 0 2 0 0 0 0 0 0 2 2 2 0 0 0 0 0 0 0 1 2 0 1 0 1 1 0 0 0 1 1 0 0 2 1 1 1 2 0 0 0 1 2 0 0 0 2 0 1 1 0 0 1 0 0 0 1 2 1 1 0 0 0 0 0 2 0 1 0 1 0 1 2 1 1 1 0 1 0 2 2 1 1 1 0 1 0 0 0 1 1 1 2 0 0 0 0 1 2 0 1 1 0 1 1 0 0 0 0 0 0 0 0 1 0 0 0
91 1 0 0 0 0 0 2 1 2 0 0 0 0 0 0 0 2 0 2 0 0 0 2 0 0 0 0 2 1 1 0 2 2 0 0 1 1 0 0 1 1 0 0 1 0 1 0 0 0 0 0 0 0 0 1 0 0 2 0 1 1 0 2 1 1 1 0 0 0 0 0 2 0 1 2 1 2 2 0 2 0 0 0 1 0 0 1 0 2 0 1 0 2 0 0 1 0 0 1 2 2 1 1 2 0 2 1 0 2 0 0 0 1 1 1 0 0 1 0 1 0 1 1 1 0 0 0 0 0 0 0 1 1 0 0 1 0 1 0 1 0 0 0 0 2 1 0 0 0 0 0 0 0 1 0 1 1 0 1 0 0 1 2 2 2 2 0 0 1 1 0 0 1 1 0 1 0 0 0 0 0 0 1 1 1 1 1 0 0 0 2 1 0 1 0 0 1 0 1 1 1 0 1 1 0 2 1 0 0 1 0 1 0 1 0 0 0 1 1 1 1 2 0 0 1 1 2 0 0 0 0 0 0 0 0 0 2 2 2 0 0 1 1 0 2 1 0 0 0 0 0 1 0 0 0 2 1 0 0 0 0 0 0 1 1 0 0 1 1 0 1 0 0 1 1 1 0 1 0 0 1 1 1 2 1 0 1 1 2 0 2 0 2 0 1 0 1 0 0 0 0 0 0 0 0 0 1 0 0 0 1 2 1 0 0 2 0 1 0 1 2 1 1 1 0 0 0 0 0 2 0 2 0 0 0 0 1 0 0 0 0 1 0 0 0 1 0 1 1 1 0 2 2 0 0 2 0 0 2 0 2 2 1 1 1 0 2 2 0 0 2 0 2 0 0 0 2 1 2 1 0 1 1 1 1 0 1 1 1 1 1 0 0 1 0 0 0 0 0 0 0 0 1 0 1 0 0 0 0 0 0 0 0 2 0 0 1 0 0 0 1 1 1 0 2 1 1 0 0 1 0 0 1 1 2 0 0 0 0 1 0 2 0 0 2 2 1 2 2 0 0 2 2 1 1 0 1 1 1 1 1 0 1 0 1 1 1 2 0 1 1 1 1 2 0 1 0 0 0 2 1 0 0 2 1 0 1 2 0 1 2 0 0 1 0 1 0 1 0 1 2 1 1 1 0 1 0 0 1 0 1 0 0 0 1 0 2 0 1 1 2 2 2 0 1 1 1 0 2 0 1 2 2 2 0 1 0 0 1 0 0 0 1 1 0 1 1 1 0 0 1 0 0 2 0 0 0 2 0 0 0 1 0 0 1 1 0 0 0 0 1 1 0 1 0 2 1 1 1 0 0 2 2 0 0 2 1 0 0 1 1 1 1 0 0 1 0 0 0 0 2 0 2 1 0 1 1 0 0 1 0 1 1 1 1 2 1 0 0 1 0 1 1 0 0 2 2 0 0 1 0 0 1 1 0 0 2 2 2 0 0 0 0 1 2 2 1 0 0 0 1 0 1 2 0 1 2 2 0 0 0 2 1 1 2 1 2 0 1 1 0 0 1 1 2 2 0 2 0 1 1 0 1 0 1 2 1 0 1 0 0 1 0 0 0 0 2 0 2 0 2 0 0 0 1 0 2 0 0 1 0 0 0 0 0 0 2 2 0 0 0 0 0 0 0 0 1 0 0 0 0 0 0 0 0 1 0 0 0 0 0 0 0 0 0 0 0 1 1 0 0 0 0 0 1 0 0 2 1 1 1 2 1 0 2 1 0 2 2 1 0 1 0 0 0 0 2 2 2 1 2 1 1 1 2 1 0 0 2 0 2 1 2 0 1 1 0 0 0 1 0 0 0 0 0 1 0 0 2 0 0 0 0 1 2 1 0 0 0 1 0 0 1 0 1 0 2 0 0 0 2 1 1 0 2 0 0 0 0 0 0 0 0 0 0 0 0 1 0 2 1 1 0 1 0 1 0 1 1 1 0 0 0 0 1 1 0 1 1 0 0 0 0 0 2 0 1 1 1 2 0 2 0 0 0 0 2 0 0 0 1 0 0 2 2 2 0 0 0 0 2 1 1 2 2 0 1 0 2 0 0 0 0 1 1 0 2 1 1 0 1 2 0 1 1 1 1 0 0 1 1 0 2 0 0 0 0 0 1 1 2 1 2 1 1 1 1 0 1 2 0 2 0 1 0 1 0 0 2 0 0 1 0 0 0 0 0 2 0 0 1 0 0 0 0 0 0 2 0 0 0 0 0 0 0 0 0 0 2 1 1 0 0 0 0 1 0 1 0 1 1
92 0 0 0 0 0 0 0 0 1 0 1 0 0 0 0 0 1 0 1 0 0 0 2 0 0 0 0 2 1 1 1 1 1 0 0 1 2 0 0 1 1 1 1 1 1 0 0 0 2 2 2 0 1 1 1 0 0 1 0 0 2 0 0 0 0 0 0 0 0 0 2 2 0 0 2 1 1 1 1 1 0 0 0 1 0 0 1 1 2 0 1 0 1 0 0 1 1 0 1 1 1 2 0 2 0 2 1 1 1 0 2 1 2 2 2 1 0 1 0 1 0 2 1 0 1 0 1 1 0 1 1 0 0 0 0 0 0 1 0 1 1 0 0 0 1 1 0 0 2 1 0 1 1 0 0 0 0 1 1 0 0 2 2 0 1 1 0 0 2 2 0 1 2 2 1 1 0 0 0 0 0 1 0 0 0 1 2 1 0 0 2 2 1 1 1 1 0 0 0 0 0 0 0 0 1 2 1 1 0 1 0 2 0 2 1 1 2 2 1 0 0 2 0 0 1 1 2 2 2 0 0 0 0 0 0 0 2 2 1 0 1 1 1 1 2 1 1 1 0 0 0 0 0 0 0 0 2 0 0 0 0 0 0 0 0 0 0 1 1 0 1 0 1 0 0 1 0 0 0 0 1 1 2 2 1 0 2 0 2 2 0 2 2 2 0 1 0 0 1 0 0 0 0 0 0 1 2 0 0 0 1 1 2 1 0 2 1 1 0 0 2 1 1 2 0 0 0 1 1 2 0 0 0 0 1 1 2 0 1 1 1 2 0 0 0 1 0 1 1 1 1 2 1 1 0 1 0 0 2 0 2 2 1 1 1 0 1 2 1 1 1 2 2 0 0 1 1 0 0 1 0 0 0 0 1 0 0 0 0 0 0 0 1 1 1 1 1 1 1 1 1 0 2 1 1 0 0 0 1 1 1 0 1 0 0 1 0 0 2 1 1 0 1 0 0 0 1 0 1 1 1 0 1 0 0 1 0 0 0 1 0 2 0 1 2 1 0 1 1 0 1 1 2 2 1 1 1 1 1 0 1 1 1 0 1 1 2 2 0 2 2 2 1 1 1 1 1 1 0 0 1 0 0 2 2 0 0 2 0 2 2 1 2 1 0 1 0 1 0 1 1 1 0 1 0 2 0 0 0 0 2 0 0 0 1 0 2 0 1 2 2 2 2 0 1 1 0 1 2 1 0 0 0 0 1 0 0 1 0 2 0 0 2 2 0 1 0 0 0 0 0 0 0 2 0 1 1 1 0 0 0 1 0 0 1 1 1 1 0 0 0 0 0 1 0 1 2 2 2 0 0 2 0 2 2 2 0 0 0 0 0 0 0 1 0 0 0 0 0 0 2 0 1 1 1 1 0 0 2 0 0 0 1 0 1 0 0 0 0 0 0 1 1 0 0 1 2 0 0 0 0 1 0 2 1 1 2 2 2 2 0 0 2 0 1 1 0 0 0 0 1 0 1 0 1 2 2 1 1 1 0 1 0 2 0 0 2 0 1 0 0 1 1 1 2 1 0 2 0 0 1 0 2 1 2 1 1 0 1 0 0 0 2 2 0 0 2 0 1 0 1 0 0 0 0 2 2 1 1 0 0 0 0 0 1 0 0 0 0 0 0 0 0 0 0 0 1 1 1 0 0 0 1 1 0 1 0 0 2 2 0 0 0 0 1 0 0 0 0 0 0 1 0 0 1 0 0 1 1 0 1 2 0 0 0 0 1 1 1 0 0 1 1 1 0 0 2 2 2 0 0 0 0 1 2 0 2 0 1 1 0 0 1 0 1 0 2 0 0 0 2 0 0 0 0 1 0 1 2 0 0 0 0 1 1 1 1 1 0 1 1 0 2 1 0 1 2 1 0 0 2 0 0 0 2 0 0 0 0 0 0 0 0 0 0 0 1 0 0 1 0 1 0 1 1 1 0 1 2 0 0 0 0 0 0 1 1 0 1 0 0 0 0 0 1 0 1 2 2 2 0 0 0 0 0 0 1 0 0 0 1 1 0 1 1 2 0 0 0 0 2 2 2 2 0 2 0 0 2 0 0 0 0 0 0 0 1 1 1 0 1 2 1 0 1 1 2 0 0 0 0 0 2 0 0 0 2 0 0 0 2 0 0 0 1 0 0 0 1 2 0 1 0 0 0 1 1 0 0 1 0 1 0 1 1 1 0 0 0 0 0 0 0 0 0 0 0 2 0 0 0 0 2 0 0 0 0 0 2 0 0 0 0 0 0 1 1 1 0 2 2
93 1 0 0 0 0 0 2 1 2 0 0 0 0 0 0 0 0 1 1 1 1 0 1 0 1 1 0 2 1 1 0 1 1 1 0 1 2 1 1 1 1 0 0 2 0 2 0 0 0 0 0 0 1 2 0 1 1 1 1 1 1 0 1 0 0 0 0 0 0 0 0 2 0 0 2 2 2 2 0 2 0 0 0 1 0 0 0 0 2 0 0 0 2 1 0 1 2 0 1 1 1 2 0 2 0 2 2 0 1 0 2 1 2 2 2 1 0 2 0 0 0 2 1 0 1 0 2 1 1 1 0 0 0 0 0 0 0 0 0 0 2 0 0 0 1 0 0 0 1 0 0 1 2 0 0 0 1 0 2 0 1 1 2 0 1 0 0 1 1 1 0 0 2 1 1 1 0 0 2 2 2 1 0 0 0 0 1 1 0 0 1 2 2 2 2 0 0 0 1 1 1 0 0 0 1 2 1 1 0 0 0 1 0 1 0 0 0 0 1 0 0 1 0 0 0 0 1 0 0 1 1 0 0 0 0 0 2 2 2 0 0 2 0 0 0 0 0 0 0 0 1 0 0 0 0 1 1 0 0 0 0 0 0 1 1 0 1 1 0 0 1 1 0 2 1 0 0 0 0 0 1 1 1 2 1 1 0 0 2 0 1 0 2 0 1 1 2 0 2 0 1 0 0 0 0 0 2 1 0 1 1 1 1 1 0 2 2 1 0 0 2 1 1 1 0 0 0 1 1 2 1 0 0 0 0 0 1 1 2 1 1 2 0 0 1 2 0 1 1 1 0 2 1 1 0 1 0 0 2 0 2 1 1 1 1 0 2 2 0 0 2 0 2 0 0 2 1 0 2 1 0 0 1 1 1 0 0 0 0 0 1 1 0 2 1 1 1 0 0 0 0 0 2 2 0 0 1 0 0 0 0 0 0 1 0 1 0 1 0 0 0 0 1 0 1 0 1 0 0 1 0 1 1 1 0 0 1 0 0 2 0 2 0 2 1 1 1 2 0 0 1 2 2 2 2 0 2 2 2 2 1 1 1 0 1 1 0 2 0 0 0 2 0 1 0 0 0 0 0 0 2 1 1 1 1 0 0 0 0 0 0 0 1 1 0 2 1 1 0 0 2 2 1 1 1 2 0 1 1 0 2 0 0 0 1 0 2 0 0 0 2 2 2 0 0 0 1 0 1 1 1 1 0 1 0 1 0 1 1 0 1 0 0 1 1 1 1 1 0 0 0 0 0 1 1 2 1 2 0 2 0 1 0 0 1 1 0 0 0 0 2 0 0 0 0 1 2 2 2 0 0 1 1 0 0 1 2 0 0 0 0 0 1 0 0 0 1 0 0 1 0 0 0 2 0 1 1 0 2 0 0 0 1 0 0 0 1 1 0 1 0 0 0 0 1 2 1 0 0 0 1 1 2 1 0 2 0 2 2 0 0 0 1 1 2 2 1 0 0 1 1 0 0 2 0 2 2 2 0 0 0 2 0 2 0 1 0 1 1 1 1 1 0 0 2 1 0 2 0 1 0 0 1 0 2 2 1 0 1 0 0 2 0 1 1 0 0 0 0 0 0 0 1 0 2 1 2 0 0 1 1 0 0 0 1 0 2 0 0 2 0 1 0 1 1 0 0 0 0 0 0 0 1 1 0 2 1 0 1 0 1 0 1 1 0 0 0 0 0 0 0 1 0 0 0 0 0 1 0 0 0 2 0 0 0 0 0 2 2 0 1 2 0 0 0 0 0 0 1 0 0 0 0 1 2 0 2 0 1 1 0 1 1 0 0 2 0 0 2 0 1 0 0 1 0 1 0 0 1 0 0 2 2 0 2 2 2 1 0 0 1 0 1 1 2 1 0 0 0 1 1 0 2 2 2 0 1 1 0 1 1 1 1 0 1 1 0 0 0 2 0 0 0 2 0 0 0 0 0 0 0 0 1 1 1 0 0 2 0 0 0 1 0 0 1 0 1 2 2 2 0 2 1 0 0 0 1 1 0 1 1 1 1 1 0 1 0 0 0 0 1 1 1 1 1 1 1 1 1 0 0 0 0 1 1 0 1 2 1 0 2 2 0 0 0 1 2 0 0 0 0 1 2 0 0 0 1 0 0 0 0 1 2 1 1 0 1 0 0 2 0 2 0 0 0 0 0 0 0 0 2 2 0 2 1 1 1 2 0 1 0 0 0 1 1 0 0 2 0 0 0 0 2 0 0 0 0 0 1 1 0 0 0 0 0 0 0 0 0 0 0
94 0 1 0 0 0 0 2 0 2 0 0 0 1 1 0 0 0 1 1 1 1 0 2 0 0 0 0 2 0 2 0 1 1 1 0 1 1 0 0 0 0 0 1 2 0 0 0 0 0 0 0 1 0 0 2 0 1 2 0 0 1 0 0 0 0 0 1 0 0 0 0 2 0 2 2 0 1 1 1 1 0 0 0 1 0 0 0 0 2 0 0 1 1 0 0 0 1 0 1 1 1 0 1 2 0 2 1 1 1 0 2 0 0 0 0 1 2 2 0 2 0 1 0 0 1 0 0 0 0 1 1 0 0 0 0 0 0 1 0 1 1 0 0 0 2 0 0 0 1 0 0 1 0 0 0 0 0 0 1 1 1 1 2 1 1 0 0 1 2 1 1 0 0 1 1 0 0 0 0 0 0 0 1 0 0 1 1 0 0 0 1 2 2 2 0 1 0 2 0 0 0 1 2 2 1 2 1 1 0 1 0 1 0 2 1 1 0 2 1 1 1 2 0 1 1 1 0 0 0 0 0 1 1 1 1 1 2 2 1 0 0 1 1 1 2 1 0 0 0 0 0 0 0 0 0 2 2 1 1 0 1 0 0 0 0 0 0 2 1 0 1 1 0 0 0 1 1 2 0 2 0 0 1 1 1 0 2 1 2 1 0 1 2 2 0 2 0 0 1 0 0 0 0 0 0 0 2 0 1 0 2 1 0 0 0 2 0 0 0 1 1 1 1 1 0 0 0 1 1 2 0 0 0 0 0 0 2 0 1 0 0 2 0 0 0 1 0 1 2 1 0 2 0 2 0 0 0 0 1 0 1 2 0 2 0 0 2 2 0 0 2 1 2 0 0 0 0 0 2 2 0 0 0 0 1 0 0 0 0 1 2 1 1 1 1 2 0 0 0 0 0 0 0 0 0 0 0 0 0 0 0 0 1 0 0 1 0 0 1 1 1 0 2 2 2 1 1 0 1 2 1 0 0 0 0 0 1 0 0 1 0 0 2 1 2 2 0 1 1 0 0 1 2 2 1 1 2 1 2 2 1 1 0 0 1 1 1 2 0 0 0 2 0 0 1 0 0 0 0 2 2 0 0 1 1 0 1 1 0 1 1 1 0 1 0 1 0 1 1 0 2 2 0 2 1 1 0 0 0 0 2 0 0 0 1 0 1 0 2 2 1 2 1 1 0 0 0 0 1 1 0 0 0 0 0 2 0 1 0 1 1 0 0 0 2 0 1 1 0 0 1 0 0 2 1 0 1 1 0 0 0 0 0 0 0 0 0 0 2 0 1 1 0 1 0 2 2 2 1 0 0 1 1 0 0 1 0 2 2 1 0 0 0 0 0 0 1 0 0 0 1 1 0 0 2 2 0 0 0 1 0 0 0 0 0 1 0 0 0 0 0 0 0 0 0 2 1 0 0 0 0 2 1 1 0 1 0 2 0 0 0 0 0 2 1 2 1 0 0 1 1 1 2 0 1 2 2 2 0 0 0 1 2 0 1 0 2 0 1 0 1 0 1 1 1 1 0 1 1 0 0 0 1 0 2 0 0 0 2 0 0 1 1 1 0 0 2 0 2 0 2 0 1 0 2 1 2 0 0 1 1 0 0 0 0 0 2 0 0 0 0 1 1 0 0 1 0 0 0 0 0 0 0 0 0 2 0 0 1 0 0 0 0 0 1 0 1 1 1 1 1 2 0 1 1 0 0 1 0 0 0 2 0 0 0 0 0 2 2 0 0 0 1 1 0 0 1 1 1 1 2 0 0 2 2 0 1 0 2 0 1 1 2 0 1 1 1 0 1 0 1 0 0 0 1 1 1 0 1 0 0 1 1 1 2 2 1 2 1 1 2 0 2 2 1 1 1 1 0 0 1 1 1 0 1 0 2 0 0 0 1 1 0 0 0 0 0 1 0 2 1 1 1 1 0 0 0 0 0 0 0 0 2 2 0 1 1 1 2 1 1 0 0 0 1 0 1 1 1 1 1 2 0 0 1 0 1 0 0 0 0 0 0 2 2 2 0 0 0 0 2 2 1 2 2 0 0 0 2 0 0 0 0 0 0 0 1 2 1 1 1 2 1 1 1 1 1 0 0 0 2 0 1 0 0 1 1 0 0 0 1 0 0 0 0 0 0 0 0 2 0 1 0 2 0 1 1 1 1 1 0 2 0 2 1 1 0 1 0 0 1 0 0 0 0 0 1 1 0 0 0 1 1 0 0 0 0 1 2 0 0 0 1 1 0 0 0 1 0 0 0
95 1 0 0 0 0 0 2 0 2 0 0 0 0 0 0 0 2 0 2 0 0 0 2 0 0 0 0 2 0 1 1 1 1 1 0 1 1 0 0 1 1 0 1 2 0 0 0 0 1 0 0 0 0 0 2 0 1 0 2 0 1 0 1 1 1 1 0 0 0 0 1 2 0 0 2 2 0 0 0 1 0 0 0 1 1 0 1 1 2 0 1 1 1 0 0 0 1 0 1 1 2 0 1 2 1 2 2 0 2 0 0 1 2 2 2 2 0 2 0 0 0 2 0 0 2 0 1 1 0 0 0 0 0 1 0 0 0 0 0 1 1 0 0 0 0 0 0 0 0 0 0 1 0 0 0 0 1 0 1 1 1 2 2 1 1 2 0 1 0 0 0 0 2 2 0 2 0 0 1 1 2 0 1 0 0 1 1 1 1 1 2 1 1 1 1 1 0 1 0 0 0 0 0 0 2 0 0 1 0 1 0 2 0 2 2 2 0 2 0 1 1 1 0 1 1 1 1 0 0 0 0 0 0 0 0 0 2 2 2 0 0 2 2 0 2 0 0 1 1 1 0 0 0 0 0 0 2 1 2 1 2 0 1 0 0 0 1 2 1 1 0 0 1 0 0 1 1 2 1 1 1 1 2 2 0 2 1 0 1 1 1 2 2 2 0 2 1 0 2 1 0 0 0 0 0 0 1 0 0 0 1 2 2 0 0 2 0 1 0 0 1 1 0 1 0 1 0 2 2 2 0 0 0 0 0 0 2 0 0 0 0 2 0 1 1 1 0 0 1 1 0 1 0 1 0 1 0 0 0 0 0 0 0 0 0 0 1 2 1 1 1 0 2 0 0 2 2 1 2 0 0 0 0 1 2 0 0 0 0 0 0 1 0 1 0 1 0 0 0 0 0 0 0 0 0 1 2 0 0 0 1 0 1 1 0 0 1 0 1 1 2 1 1 0 1 1 0 0 0 1 0 1 1 1 1 1 0 1 0 0 0 1 1 1 1 1 0 1 1 0 0 1 1 0 0 0 1 1 0 0 0 1 1 0 2 2 1 2 0 0 0 2 1 1 0 1 1 1 0 1 2 1 0 1 1 0 0 2 0 2 2 0 2 2 0 1 0 1 0 0 2 1 1 1 0 1 0 0 1 0 1 0 1 0 1 0 1 1 2 2 1 2 2 0 0 0 0 1 2 0 0 0 0 1 0 1 0 1 0 0 2 0 1 1 2 0 0 1 1 0 1 0 0 2 1 0 0 0 1 0 1 2 0 0 2 1 0 0 2 0 1 0 0 1 0 2 1 1 1 0 0 1 1 0 0 1 0 1 0 0 0 0 0 0 0 0 1 0 0 1 0 0 2 2 0 1 0 1 1 1 0 0 1 0 1 0 1 0 0 0 0 1 1 0 0 1 2 0 0 1 0 1 0 2 1 0 1 2 1 0 0 0 1 1 2 2 0 0 0 2 2 0 1 2 0 0 2 2 0 0 0 0 1 1 2 0 2 0 1 0 0 0 2 2 2 2 0 2 0 0 0 1 1 1 2 0 1 1 2 0 0 0 1 1 0 0 2 1 1 0 1 0 0 1 2 0 2 0 0 1 1 0 0 0 0 0 2 2 0 0 0 0 0 0 0 0 0 0 0 0 0 0 0 0 0 1 1 1 1 0 0 0 1 1 0 0 0 1 1 0 0 1 0 0 1 0 0 2 0 0 0 2 1 0 1 1 0 0 0 0 0 2 0 0 0 0 1 1 1 0 1 1 1 2 2 2 1 1 2 0 2 2 2 0 0 0 2 2 0 0 0 0 0 0 2 1 1 0 2 0 0 0 0 1 1 2 1 1 0 1 1 0 2 2 1 1 1 0 0 0 1 0 0 0 1 0 0 1 0 0 0 0 0 0 0 0 0 0 0 2 0 1 1 1 0 1 1 0 0 0 0 0 0 0 2 2 1 2 1 1 0 0 1 0 2 0 1 2 1 1 1 2 0 0 0 0 2 1 0 1 1 0 0 2 2 2 0 0 1 0 0 2 2 1 1 1 0 0 0 1 0 0 0 1 1 0 2 2 2 0 2 1 0 2 2 0 2 0 0 0 2 0 2 0 0 0 1 0 1 0 0 0 1 1 0 1 0 0 0 2 0 2 0 0 0 0 1 0 0 2 0 1 0 0 0 0 0 0 0 0 0 2 0 0 0 0 2 1 0 0 0 1 2 0 1 1 0 1 1 0 0 0 0 0 1 0 0 0 0 2 2
96 1 0 0 0 0 0 2 0 2 0 0 0 0 0 0 0 1 2 0 1 1 0 0 0 0 0 0 2 0 2 0 1 1 1 0 2 0 0 0 1 1 0 0 2 0 0 0 2 0 0 1 1 1 0 0 1 0 1 0 2 2 0 1 1 0 0 0 0 0 0 1 2 1 2 2 0 0 0 0 1 0 0 0 2 1 0 0 0 2 0 0 0 2 1 1 0 2 0 2 0 2 0 0 2 1 2 2 0 2 0 0 1 2 2 2 1 1 2 0 1 0 2 2 0 0 0 1 0 1 0 1 0 0 1 0 0 0 0 1 0 2 0 0 0 0 0 0 1 1 1 0 1 0 1 0 1 1 1 1 1 1 1 1 2 2 0 2 0 1 1 0 1 0 1 1 1 0 0 0 0 0 0 1 0 0 1 1 0 0 0 1 2 1 1 2 0 1 0 1 1 1 1 1 1 1 2 0 2 0 2 0 1 0 1 1 1 0 1 1 0 0 1 0 1 1 1 0 0 0 0 0 0 0 0 0 0 2 2 1 0 0 2 2 0 2 0 0 0 0 0 1 0 0 0 0 0 1 0 0 0 0 0 0 0 0 0 0 1 0 1 1 1 0 0 0 1 1 2 0 0 1 1 2 2 0 2 2 0 2 0 1 2 2 2 0 2 1 0 1 0 1 1 1 1 0 0 2 1 0 1 1 1 1 1 0 1 0 1 0 0 2 1 0 0 0 0 0 0 0 2 1 1 1 0 1 1 1 0 2 0 1 2 0 1 0 1 1 1 1 1 0 2 0 1 0 1 0 0 2 0 2 0 0 0 0 0 0 1 1 1 1 1 2 1 1 1 2 0 0 2 1 0 1 1 0 0 0 0 0 1 1 1 0 1 0 2 1 1 1 1 1 0 2 1 1 0 1 1 1 1 2 0 1 1 0 1 0 1 0 0 1 0 2 2 1 1 0 0 0 2 0 1 1 1 0 1 2 0 0 0 0 1 1 1 1 2 1 1 2 0 0 0 1 0 0 0 1 1 1 1 0 1 0 0 1 1 0 2 0 1 0 1 1 2 0 2 0 0 1 1 2 2 1 1 1 0 0 0 0 0 0 0 0 1 0 2 0 2 1 1 2 1 1 1 2 2 0 1 0 1 1 0 0 1 1 0 1 0 1 1 1 2 2 0 1 1 1 0 1 1 1 1 0 1 0 2 0 2 1 0 1 0 1 2 2 0 1 2 1 0 1 0 0 2 0 2 0 1 0 1 0 0 0 2 0 0 0 0 2 0 1 1 0 1 0 2 2 2 1 1 0 1 1 0 0 1 0 2 1 1 0 2 0 1 0 1 1 0 0 0 1 1 0 0 2 2 1 0 1 1 0 0 1 0 1 1 2 0 1 1 0 0 0 0 1 2 1 0 0 0 0 1 1 2 1 0 1 2 1 0 1 0 0 2 0 2 2 0 0 0 1 0 2 2 0 1 2 1 0 0 0 1 2 0 1 0 1 1 0 0 1 0 0 0 1 1 0 2 0 0 0 0 1 0 2 2 2 0 0 0 0 0 1 1 0 1 2 0 2 0 2 0 0 2 2 0 2 0 1 1 0 0 0 1 1 1 1 1 0 0 0 1 0 0 0 0 1 0 0 0 0 0 1 1 0 2 0 0 1 1 0 0 0 0 1 0 0 0 0 0 0 1 0 0 0 0 0 1 0 0 0 2 1 1 1 0 0 2 2 1 0 2 0 0 0 0 1 1 1 1 2 0 0 2 0 0 2 0 1 1 0 1 2 0 1 0 1 0 0 0 2 0 0 0 0 2 0 0 1 0 0 1 1 0 1 1 1 1 1 0 2 0 2 2 1 1 1 0 1 0 0 0 1 0 1 1 1 1 0 1 1 0 0 0 0 1 0 1 1 1 0 1 0 1 0 1 0 0 0 1 0 1 0 1 0 0 2 1 1 0 0 0 2 0 2 0 0 1 0 0 2 2 0 0 0 1 2 0 0 0 0 0 0 2 2 2 0 0 0 0 1 2 2 2 0 0 1 0 1 1 1 0 0 1 1 0 1 0 0 0 0 1 1 2 2 0 0 0 1 0 2 0 2 0 0 0 1 1 0 0 0 0 1 1 2 0 0 0 0 1 1 1 0 0 0 1 0 0 0 1 1 2 0 0 0 0 0 2 0 0 0 0 0 0 1 0 1 1 1 0 0 0 0 0 0 0 0 0 2 1 0 0 0 0 0 0 0 0 0 1 1
97 1 0 0 0 0 0 1 2 2 0 0 0 0 0 0 0 1 1 1 1 1 0 2 0 0 0 0 2 1 1 0 1 0 1 1 1 1 0 0 2 1 0 0 2 0 1 0 0 0 0 0 1 1 1 0 1 0 1 0 1 2 0 0 1 1 1 2 0 0 0 1 2 1 2 2 0 1 1 1 1 0 0 0 1 0 0 0 0 2 0 0 2 2 0 0 0 1 0 0 2 2 0 1 2 0 2 1 1 1 0 1 1 2 2 2 1 0 1 0 1 0 2 2 0 0 0 0 0 0 1 1 0 1 0 0 0 0 0 1 0 2 0 0 0 2 1 0 1 1 0 0 0 0 0 0 0 0 0 1 0 0 2 2 1 2 1 0 0 1 1 1 0 1 1 1 2 0 0 1 1 1 0 1 0 0 1 2 1 1 1 2 1 0 0 2 1 0 1 1 1 1 0 1 1 1 1 1 0 0 2 0 0 1 0 0 0 0 2 0 1 1 1 1 1 0 0 2 0 0 0 0 0 0 0 0 0 2 2 1 0 0 1 0 0 0 0 0 0 0 0 0 0 0 0 0 1 1 0 0 0 0 0 0 0 0 0 0 1 1 0 1 0 1 1 1 0 1 2 1 1 1 1 2 2 0 2 1 0 1 0 0 0 2 0 2 1 0 0 1 0 0 0 0 0 0 0 2 2 0 2 0 1 2 1 0 2 1 0 0 1 0 1 1 2 0 0 0 1 1 2 1 2 0 0 0 0 1 0 0 0 0 2 0 1 0 0 0 0 1 1 0 2 0 2 0 0 0 0 1 0 1 2 1 2 0 0 1 2 0 0 2 0 2 1 1 1 1 2 2 0 0 0 0 0 1 0 1 1 1 1 1 1 0 2 0 0 0 0 0 0 0 0 1 0 1 0 0 0 0 0 1 0 0 0 0 2 1 0 0 1 2 0 2 0 0 1 0 1 1 1 2 0 0 0 0 0 2 0 0 0 0 1 1 2 1 0 0 0 1 0 0 1 1 1 1 0 2 2 1 0 0 0 0 0 1 0 1 1 1 1 0 2 0 2 0 2 0 0 1 2 1 1 0 1 1 0 0 2 0 1 1 0 2 0 0 1 0 0 0 0 2 2 1 2 0 2 1 0 1 0 1 0 0 0 1 0 2 0 0 0 2 2 1 0 2 0 0 0 1 1 0 2 2 2 0 1 0 1 2 0 0 0 0 1 2 0 2 2 0 0 0 0 1 2 0 0 0 1 0 0 0 0 2 0 1 1 0 0 2 0 1 0 0 0 0 0 2 2 2 0 0 2 1 0 0 0 0 1 0 0 0 0 0 0 0 0 0 0 0 0 2 0 2 2 0 0 1 0 1 0 0 0 0 0 0 0 0 0 0 0 0 0 0 0 0 2 2 0 0 0 0 1 1 1 0 0 1 2 2 0 0 0 1 1 1 2 1 0 1 1 0 1 2 0 1 1 2 2 0 0 0 1 1 1 1 0 0 0 1 1 1 0 1 1 2 2 0 2 0 0 0 0 1 0 2 2 2 1 1 1 1 0 0 0 1 1 2 0 1 0 1 0 0 1 1 1 2 0 0 0 0 0 0 0 2 1 1 1 0 0 0 0 0 0 0 0 0 0 0 0 0 0 0 0 0 0 0 0 0 0 0 0 0 0 0 0 0 0 0 0 0 2 0 0 0 1 0 2 0 0 1 2 2 1 0 0 0 1 1 0 0 1 1 1 0 0 0 1 0 0 2 0 0 1 1 0 2 0 2 0 0 1 2 1 1 0 2 1 0 0 1 0 0 0 0 2 0 0 2 0 0 0 0 2 2 2 0 1 0 1 1 0 1 1 1 0 1 0 1 0 1 1 2 0 2 0 0 1 1 0 0 2 0 1 0 0 0 0 0 2 0 1 1 1 0 1 0 0 0 0 0 0 0 1 0 1 0 1 2 1 1 0 1 0 2 1 0 1 0 1 1 2 0 0 0 0 1 0 1 0 1 1 1 2 2 2 0 0 0 0 1 2 2 1 1 1 0 0 0 1 0 0 0 0 0 0 0 1 1 0 1 2 1 1 1 1 1 0 0 0 2 0 2 0 0 0 2 0 0 0 0 2 1 0 1 0 0 0 0 1 1 2 0 1 0 0 0 0 0 1 1 0 0 0 0 0 0 1 0 0 0 0 0 0 0 0 1 1 0 0 1 0 1 0 0 0 1 1 1 0 0 0 0 0 0 0 0 1 0 1 1
98 0 0 1 0 0 0 2 0 2 0 0 1 1 1 0 0 1 0 2 0 0 1 2 0 0 0 0 2 0 2 1 2 1 2 0 2 1 0 0 2 1 0 0 2 0 0 0 0 0 0 1 0 1 0 2 0 0 1 0 0 1 1 0 1 1 1 0 0 0 0 1 2 1 1 2 1 2 2 0 2 0 0 0 2 0 0 0 0 1 0 0 1 1 0 0 0 0 0 0 1 2 0 1 1 1 2 1 1 1 0 1 1 1 1 1 1 0 0 0 1 0 1 0 1 1 0 1 1 0 0 0 0 1 1 1 0 0 0 1 1 1 0 0 0 0 1 0 0 1 1 0 0 0 1 1 0 1 0 0 1 1 1 1 0 0 1 1 0 1 1 1 2 1 2 1 0 0 0 2 2 2 0 1 0 1 2 0 0 0 0 0 2 1 2 1 1 0 0 0 0 0 0 0 0 1 2 1 1 0 1 0 1 0 1 1 1 1 1 0 1 1 2 0 0 0 0 2 0 1 0 0 0 1 0 0 0 2 2 2 0 0 2 1 1 2 1 0 0 0 0 0 0 0 0 0 0 0 0 1 0 1 0 0 0 0 0 0 2 0 0 1 0 0 0 0 0 1 2 0 1 0 1 2 2 0 2 2 0 2 2 0 2 2 2 0 2 1 1 2 0 0 1 1 1 0 0 2 0 0 0 1 1 2 1 1 2 0 1 0 0 2 0 0 2 0 1 0 0 1 1 2 0 0 0 0 0 1 0 0 0 0 2 0 0 0 2 0 0 0 0 0 2 1 1 0 1 0 0 1 0 1 1 0 1 0 0 2 2 0 0 2 0 2 0 1 2 1 0 2 2 1 0 0 1 0 0 0 0 0 1 2 1 0 0 0 0 0 0 1 1 1 0 1 0 1 0 0 0 0 0 1 0 1 1 0 0 0 1 0 0 0 0 1 1 1 1 1 0 0 1 0 0 0 0 1 1 2 0 1 0 0 1 1 1 1 1 0 1 2 0 0 0 1 1 0 0 1 1 1 1 1 0 0 0 1 1 1 2 0 1 1 0 2 0 1 0 0 0 0 2 2 1 0 1 1 0 1 2 0 2 2 0 1 1 0 1 0 1 0 1 1 2 1 1 2 1 0 1 2 1 0 0 0 1 1 0 2 0 1 0 2 2 2 0 2 2 1 0 1 1 1 1 1 0 1 1 0 0 1 1 0 0 2 2 0 0 1 1 0 0 1 0 0 2 0 2 2 0 1 0 1 1 0 0 1 1 1 1 0 0 1 0 0 0 0 2 2 2 1 1 0 1 1 0 0 1 0 0 0 0 0 0 1 1 1 0 1 0 0 1 1 0 1 2 0 1 0 0 1 0 0 0 1 0 1 0 0 0 0 0 0 0 0 0 1 1 2 0 0 2 0 0 2 0 0 0 0 2 1 0 2 0 2 0 1 2 1 1 0 0 1 0 0 2 0 0 1 1 0 0 0 1 1 0 0 0 1 1 0 0 2 1 0 0 2 1 0 1 0 0 2 0 1 0 1 1 1 0 0 0 0 0 1 1 0 0 2 0 2 1 1 0 0 1 2 0 2 0 0 1 1 0 0 0 1 0 1 1 0 0 0 1 0 1 0 0 0 1 1 0 0 0 0 1 1 1 0 0 1 0 0 0 1 0 1 0 1 1 1 1 1 1 0 0 0 0 0 2 0 0 0 2 1 0 1 2 0 1 1 0 0 1 1 1 1 0 2 2 2 1 2 0 0 2 2 1 1 0 1 1 1 2 2 0 0 2 1 0 1 0 2 0 0 0 0 2 0 0 2 0 0 1 1 1 2 2 0 2 0 2 2 0 2 2 0 0 1 0 0 0 1 1 1 0 1 0 0 1 0 1 0 0 1 0 0 1 0 1 0 1 0 0 0 2 0 0 0 0 1 0 0 0 0 0 2 2 0 1 1 0 0 0 0 0 2 0 0 1 0 2 0 2 0 0 0 0 0 0 0 0 2 0 0 1 1 1 0 0 0 0 1 2 2 2 0 2 0 1 0 1 0 0 0 0 0 0 1 2 2 0 2 2 1 1 0 2 1 0 0 0 2 0 1 1 0 0 1 0 0 0 1 2 2 2 0 0 0 0 0 2 0 2 1 1 0 1 0 0 0 1 1 0 1 0 1 1 0 2 1 0 1 0 0 0 0 0 1 1 0 0 1 2 2 0 0 0 1 1 1 0 0 1 0 0 0 0 0 0 0 2 1
99 1 0 0 0 0 0 2 0 2 0 0 0 0 0 0 0 1 0 1 2 1 0 2 0 0 0 1 2 2 1 1 2 1 1 0 1 0 0 0 2 2 1 0 0 2 0 0 1 0 0 1 0 0 1 0 2 0 0 0 0 0 0 1 0 0 0 1 0 0 0 0 2 0 2 2 0 1 1 1 1 0 0 0 2 1 1 0 0 2 0 0 0 2 0 0 1 2 0 2 0 2 0 1 1 1 1 2 0 2 0 0 0 0 0 0 0 0 1 0 1 0 2 1 0 1 0 1 1 0 1 0 0 0 0 0 0 0 0 2 0 2 0 0 0 2 0 0 1 2 1 0 0 0 0 1 1 1 1 1 0 0 1 2 1 1 1 1 0 1 1 2 0 1 2 2 1 0 1 0 0 1 0 2 0 0 2 2 0 0 0 2 2 1 2 1 0 1 0 1 1 1 0 2 2 0 2 1 1 0 1 0 2 0 2 0 0 0 2 0 0 0 2 0 0 1 1 1 0 0 0 0 0 0 0 0 0 2 2 0 0 1 1 0 0 0 0 1 0 0 0 1 0 0 0 0 1 2 1 1 0 1 0 0 0 0 0 1 2 1 0 1 0 1 1 0 1 0 2 0 1 0 1 1 1 0 2 1 0 1 0 1 2 2 2 0 2 1 0 2 0 0 0 0 0 0 0 2 0 0 0 1 1 1 1 0 2 0 0 0 2 2 2 0 2 0 0 0 0 0 1 1 1 0 0 0 0 2 0 2 1 1 2 0 0 0 2 0 0 2 2 0 2 0 2 0 0 0 0 0 0 0 1 1 0 0 0 2 2 0 0 2 1 2 0 0 2 2 0 1 0 1 0 0 0 2 0 0 0 0 0 1 1 0 1 1 2 1 0 0 0 0 0 2 1 0 0 0 0 0 0 0 0 1 1 1 0 1 1 0 0 1 0 1 2 0 1 1 0 1 1 1 0 1 0 0 1 0 0 0 0 0 1 1 1 0 1 1 2 0 0 1 0 0 0 0 0 2 2 2 1 2 1 1 0 1 1 2 1 1 2 0 2 1 1 1 0 0 0 0 1 1 1 0 1 2 0 1 1 1 0 1 0 1 0 0 2 1 1 0 1 1 2 2 2 0 1 0 0 0 0 2 0 1 0 1 1 1 0 1 1 2 2 2 0 1 1 0 0 0 2 0 1 0 1 0 0 0 0 0 1 0 0 1 2 2 0 2 2 0 0 0 0 0 2 0 1 0 2 0 0 0 1 0 0 1 0 0 0 0 0 0 0 0 0 0 1 0 0 0 0 0 0 0 0 0 0 0 0 0 2 1 1 0 0 0 2 1 0 0 1 1 0 1 1 0 0 2 0 1 1 0 0 0 0 0 0 1 0 1 0 1 0 0 0 0 2 0 0 0 0 0 0 2 1 1 0 0 1 1 0 2 0 1 1 2 2 1 1 0 0 1 0 0 2 0 2 1 1 0 0 0 1 2 0 2 0 2 0 1 1 0 1 1 1 2 1 0 1 0 0 1 0 1 1 2 0 1 0 1 1 1 0 0 0 0 0 2 0 1 0 1 0 0 0 1 0 1 0 1 1 1 1 0 0 0 0 1 2 0 0 0 0 0 1 0 0 1 0 0 0 0 0 0 0 0 0 0 0 0 0 0 1 0 1 0 0 1 1 1 1 1 0 0 0 1 0 0 0 0 0 0 1 1 0 0 0 0 1 1 0 0 2 2 0 1 0 0 0 1 0 2 0 0 2 2 0 1 1 2 0 2 1 1 0 0 0 1 0 0 0 1 0 0 1 0 1 0 0 2 0 0 1 1 1 2 2 0 2 0 2 2 0 2 2 1 1 2 0 0 0 2 2 0 0 1 0 1 0 1 0 0 1 0 0 0 1 0 1 0 1 0 1 1 2 0 0 0 1 1 0 1 0 0 0 1 1 1 2 0 0 0 0 0 0 1 0 1 2 2 2 0 2 0 0 0 0 1 0 1 0 1 1 0 2 2 2 0 0 0 0 1 1 0 2 1 0 1 0 1 0 0 1 2 2 2 0 1 1 1 0 1 2 1 2 1 1 1 1 1 0 2 1 1 0 0 0 0 1 1 0 0 2 2 2 0 1 0 0 0 1 0 2 0 0 0 0 0 0 0 1 1 2 0 2 2 0 1 2 0 1 0 1 0 0 1 0 0 2 0 0 0 1 1 0 0 0 0 1 1 0 1 0 1 1 0 1 0 1 0 1 1
100 0 0 0 0 0 0 1 0 1 1 2 0 0 0 0 0 1 0 2 0 0 1 2 0 0 0 0 2 0 1 1 2 2 2 1 2 0 0 0 1 1 2 2 2 1 1 0 0 0 0 0 0 1 0 2 0 0 1 1 0 1 0 1 1 0 1 2 0 0 0 1 2 1 2 2 0 0 0 0 0 0 0 1 2 0 0 0 0 1 0 0 0 1 0 0 2 0 0 0 1 2 0 1 2 0 2 1 1 1 0 1 1 2 2 2 1 0 0 0 2 0 2 2 0 0 0 2 1 1 1 1 0 0 0 0 0 0 0 0 0 2 0 0 0 1 0 0 0 1 1 0 1 0 0 1 0 0 0 1 0 0 2 2 1 2 1 0 1 0 1 2 1 1 1 1 2 0 0 0 0 0 0 1 1 1 1 2 1 1 1 2 2 2 2 1 1 0 0 1 1 2 1 1 1 2 0 0 1 0 1 0 0 1 1 1 0 1 2 0 1 1 2 1 1 0 0 2 1 0 0 0 0 0 0 0 0 2 2 1 0 0 2 1 0 0 1 0 0 0 0 0 0 1 0 0 1 2 0 0 0 0 0 0 0 0 0 0 1 1 0 1 0 2 0 0 0 1 1 0 0 1 1 1 2 1 0 2 2 2 2 2 1 2 1 0 2 1 0 1 0 0 1 1 1 1 1 2 0 0 0 0 2 1 1 0 2 0 0 0 0 2 0 0 2 0 0 0 0 0 2 2 0 0 0 0 0 1 1 1 1 1 2 0 0 0 1 0 0 1 1 0 1 0 1 1 0 0 0 0 0 0 1 0 1 0 0 1 1 0 0 2 0 2 0 0 2 1 0 1 0 0 0 0 0 0 0 1 1 1 1 1 1 1 0 0 0 1 0 0 0 0 0 1 0 1 0 1 0 0 0 0 0 1 1 1 0 1 1 0 0 1 1 2 2 2 1 0 0 1 1 1 0 1 1 1 1 2 0 1 1 0 2 0 1 2 2 1 2 0 0 1 1 1 1 1 0 1 1 1 1 1 0 0 0 0 0 0 2 0 1 1 2 0 1 1 1 1 1 0 1 2 0 0 2 0 0 1 1 0 1 1 0 2 1 0 2 0 0 1 0 2 1 0 1 1 1 1 0 0 0 1 0 1 0 2 1 2 0 2 2 2 2 2 0 0 0 2 0 2 0 1 0 0 0 1 2 0 2 1 0 1 0 0 1 2 0 0 0 0 0 0 1 0 2 0 2 2 0 2 0 0 0 0 0 1 1 2 2 0 2 0 0 0 0 0 2 2 2 1 0 0 2 1 1 0 1 1 1 0 1 1 2 0 1 1 0 0 0 0 0 2 0 1 1 1 2 1 0 0 1 0 0 1 0 0 0 0 0 0 0 0 0 0 0 1 1 1 0 0 1 0 0 2 1 0 0 0 2 2 0 0 0 1 1 1 2 2 0 0 1 2 0 0 2 0 2 1 1 0 0 0 2 2 0 2 0 2 0 0 0 0 0 0 1 2 2 1 1 1 0 0 0 1 0 1 2 0 0 2 0 0 1 0 1 0 0 1 0 1 0 1 0 0 0 1 1 1 0 1 0 0 0 0 0 0 0 1 2 0 0 0 1 0 0 1 0 0 1 0 0 0 0 0 1 1 1 0 0 0 0 0 0 1 1 0 1 0 0 0 0 0 0 0 0 1 0 0 2 0 0 0 2 1 0 2 2 0 2 2 1 1 2 1 1 0 0 1 1 1 1 2 0 0 2 1 0 2 0 1 1 0 2 2 0 0 1 1 0 0 0 1 0 0 1 0 1 0 0 2 0 0 0 0 1 2 1 0 0 0 1 0 0 2 2 1 0 1 0 1 0 0 0 0 0 1 0 1 0 0 0 0 1 1 0 1 1 1 0 0 1 0 0 0 2 0 0 0 0 0 0 0 0 0 0 1 1 0 0 1 0 0 0 0 0 1 0 1 2 2 2 0 2 0 0 0 0 1 0 0 0 0 1 0 1 1 2 0 0 0 0 1 2 1 2 1 1 1 0 0 0 0 0 0 1 0 0 2 1 1 0 2 2 1 2 0 1 1 0 0 1 1 0 1 2 0 0 0 0 0 0 2 1 2 0 1 0 0 0 0 2 0 1 0 0 0 1 0 0 0 1 1 0 1 1 2 1 0 1 0 0 0 0 1 0 1 0 2 0 0 0 0 1 1 0 1 1 0 0 0 0 0 0 0 0 0 0 0 0 0 0 0
101 1 0 0 0 0 0 2 0 1 0 0 1 2 2 0 0 1 2 0 1 0 0 1 0 0 0 0 2 1 1 1 0 1 1 0 2 2 0 0 0 0 0 1 1 0 2 0 0 0 0 1 2 0 0 1 1 0 2 1 1 1 0 0 0 0 0 1 0 0 0 1 2 1 2 2 0 0 0 0 1 0 0 1 2 0 0 0 0 2 0 0 1 1 0 0 2 1 0 2 2 2 0 2 2 0 2 0 2 0 0 1 0 1 2 2 0 0 2 0 0 0 2 1 0 1 0 0 0 0 1 0 1 1 0 1 0 0 0 2 1 1 0 0 0 0 0 0 1 1 1 0 0 0 0 0 0 0 2 1 0 0 1 2 1 2 2 1 0 1 0 0 1 1 1 1 2 0 0 1 1 1 0 1 1 1 1 1 0 0 0 2 1 1 1 2 0 0 1 0 0 0 0 0 0 2 1 1 1 0 1 0 1 0 2 0 0 1 2 0 1 1 1 1 1 1 1 0 0 0 0 0 0 0 0 0 0 2 2 2 0 0 1 1 0 1 0 0 0 0 0 1 0 0 0 0 0 0 0 0 0 0 1 1 0 0 0 1 2 0 0 1 1 0 1 1 0 0 1 0 0 0 1 1 1 0 2 0 0 2 0 1 0 2 2 0 2 0 0 0 0 0 1 1 0 0 2 2 0 0 0 2 2 2 2 1 2 0 0 0 0 1 0 0 0 0 0 0 1 1 1 2 0 0 0 0 0 2 0 0 0 0 2 0 1 0 1 0 1 0 0 0 1 1 0 1 1 0 0 2 0 2 2 1 2 0 0 1 2 1 1 1 0 2 0 0 2 2 2 2 1 1 0 0 0 1 0 0 0 1 1 1 1 0 2 1 1 1 0 0 0 0 0 0 0 0 1 0 0 0 0 0 0 1 0 0 0 1 1 0 0 1 0 0 0 0 1 1 0 1 0 1 0 1 1 1 0 2 0 0 1 0 2 0 1 1 2 1 1 1 0 0 2 2 1 1 0 1 1 1 0 1 0 0 0 1 1 0 2 0 0 0 2 0 0 1 0 1 1 0 1 2 1 1 1 2 1 0 2 0 2 2 0 2 2 0 1 0 1 0 0 2 1 0 1 0 1 1 0 0 1 1 0 0 0 0 0 2 0 2 2 2 2 2 2 1 1 0 0 1 1 0 1 0 1 0 0 0 1 0 1 1 0 2 2 2 0 2 2 0 0 2 0 0 2 0 0 1 1 1 0 0 0 1 0 0 0 0 0 0 0 2 1 0 1 0 2 1 1 0 1 0 0 0 0 0 0 0 0 0 0 0 1 0 0 0 0 0 0 0 0 2 0 2 1 0 1 0 0 2 0 0 0 1 0 1 1 0 0 0 0 0 0 1 0 0 2 1 0 0 1 0 1 1 2 1 0 1 2 1 0 1 0 1 0 1 2 1 1 0 0 1 0 0 1 0 2 2 1 1 1 0 1 0 2 0 0 2 0 1 0 0 0 0 0 2 2 0 2 0 1 0 0 1 0 1 0 2 2 2 0 0 0 0 0 0 0 2 0 2 0 1 0 1 1 2 1 0 1 1 1 1 0 1 0 0 0 2 0 0 0 0 0 0 0 0 0 0 0 0 0 0 0 0 1 1 1 0 0 2 0 0 0 2 2 0 1 0 1 0 0 1 1 0 0 0 0 0 1 0 0 0 2 1 1 0 0 0 2 2 1 0 2 0 0 0 0 0 0 0 1 2 1 1 2 2 1 2 1 1 1 1 0 0 0 0 0 1 0 0 0 1 0 0 0 0 2 0 0 0 0 0 0 0 1 2 1 0 2 0 2 2 0 2 2 1 1 1 0 0 0 0 2 1 0 2 0 1 1 0 0 0 1 0 0 0 1 0 0 0 1 0 0 0 2 0 0 0 0 0 0 0 0 0 0 0 0 0 2 0 0 0 0 0 0 1 0 0 2 0 0 1 2 0 0 0 0 2 1 0 1 2 0 1 1 1 2 0 1 2 1 0 2 2 2 0 1 0 0 1 1 0 0 0 1 1 0 0 1 0 0 1 2 1 1 1 0 0 0 1 0 2 0 2 0 0 0 1 0 0 1 1 1 1 1 0 1 0 0 0 1 1 2 2 0 0 2 0 0 0 2 0 2 0 1 2 0 1 1 0 0 0 0 0 1 1 0 0 1 0 0 1 0 1 0 0 0 0 0 2 0 0 0 1 1 0 0 0 0 0 0 0
102 0 1 1 0 0 0 1 0 0 0 1 1 0 0 0 0 0 1 2 1 1 0 2 0 0 0 0 2 0 2 1 1 1 1 0 1 1 0 0 1 1 1 0 1 0 1 0 0 1 1 1 1 0 0 1 0 0 1 0 2 2 0 0 0 0 0 1 0 0 0 1 2 0 1 2 1 2 2 2 0 0 0 0 2 0 1 0 0 2 0 0 0 2 0 0 0 0 0 0 1 2 1 1 2 0 2 1 1 1 0 2 0 2 2 2 0 1 2 0 1 0 2 0 0 2 0 1 0 1 1 0 0 0 2 0 0 0 0 0 1 1 0 0 0 1 0 0 0 0 0 0 0 0 0 0 0 1 0 0 0 0 2 2 2 2 1 0 0 2 2 1 0 1 1 0 2 0 0 0 0 2 0 1 0 0 1 1 0 0 0 2 2 1 2 2 1 1 0 0 0 0 1 0 0 2 1 1 0 0 1 0 1 0 1 0 1 0 2 0 0 0 2 0 0 0 0 0 0 0 0 0 0 0 0 0 0 2 2 1 0 1 2 1 0 1 1 0 0 0 0 0 0 0 0 0 0 2 1 1 0 1 1 1 0 0 0 0 2 1 1 0 0 2 0 0 1 0 0 0 0 0 1 2 1 0 1 2 1 2 1 1 1 1 1 0 2 1 0 2 0 0 1 1 0 0 0 2 0 0 0 1 2 2 1 0 2 1 1 0 0 2 1 1 1 0 0 0 1 1 1 2 0 0 0 0 0 0 0 0 0 0 2 0 0 0 0 0 0 2 2 0 1 0 1 1 0 0 0 2 0 2 2 1 2 0 0 0 2 2 2 0 0 2 1 1 1 2 1 2 1 2 0 0 0 0 0 0 0 0 0 0 0 0 1 0 1 0 0 0 0 0 0 1 1 0 1 1 1 1 1 1 0 1 0 0 2 1 0 0 0 1 0 1 2 2 0 1 0 1 2 1 0 0 0 0 1 1 0 0 1 0 1 1 1 0 1 1 1 0 0 0 0 0 0 0 0 1 1 1 1 1 0 0 0 2 2 2 2 0 0 0 2 0 0 0 0 0 0 2 2 1 2 0 0 2 0 0 1 0 0 0 0 2 1 0 2 1 1 0 0 2 1 1 1 0 2 1 0 0 0 2 0 0 0 1 0 2 0 1 1 2 2 2 1 2 2 1 0 1 1 1 1 0 0 0 0 0 1 1 0 2 0 1 2 2 0 0 0 0 0 0 0 0 2 0 1 1 1 0 0 0 0 0 0 0 0 0 0 1 0 1 0 0 0 0 2 0 0 0 0 0 0 0 0 0 0 0 1 1 0 0 1 1 1 0 0 0 0 0 0 1 1 1 1 0 1 2 0 2 1 0 0 0 0 0 0 1 0 0 1 0 0 0 0 1 1 2 0 0 0 1 0 1 1 1 0 0 2 2 1 1 0 0 1 2 2 0 0 1 0 1 1 1 1 0 1 2 2 0 0 0 2 1 1 1 0 2 0 0 0 0 0 1 1 2 2 0 1 0 0 0 0 2 0 2 2 2 0 0 0 0 1 0 0 0 0 2 0 2 0 2 0 1 1 2 1 2 0 0 0 0 0 0 1 1 0 1 1 0 1 0 0 0 0 0 0 0 1 1 0 0 0 0 1 1 1 0 0 0 0 0 0 0 0 0 0 1 0 0 0 0 1 1 0 0 0 0 0 0 0 0 2 2 0 2 2 1 1 1 1 1 2 1 0 1 1 0 0 1 0 1 0 0 1 2 0 2 0 1 1 0 0 1 0 1 0 2 0 0 0 2 0 0 0 0 2 0 0 2 1 1 1 1 0 1 1 1 1 0 1 1 0 2 2 2 2 0 1 0 0 1 2 1 0 1 0 1 1 0 0 0 1 1 0 1 1 0 0 0 2 0 1 0 1 0 1 0 0 0 0 0 0 0 0 0 0 0 1 2 1 0 0 1 0 2 0 0 1 1 2 0 2 0 0 0 1 1 0 1 0 1 1 1 2 2 2 0 1 1 1 0 0 0 0 2 0 1 0 2 0 0 1 1 2 1 0 1 1 0 0 1 2 1 1 1 1 0 0 0 1 1 0 1 1 0 2 1 0 2 0 0 2 2 2 0 2 0 0 1 2 0 1 0 2 0 1 1 1 1 1 0 2 0 1 1 1 0 2 0 0 1 0 0 0 0 0 0 2 1 1 0 0 0 0 0 0 0 0 2 2 0 1 0 0 0 0 0 1 0 1 1
103 0 0 0 0 0 0 2 0 2 0 0 0 0 0 0 0 0 0 2 1 1 0 2 0 2 2 1 1 1 2 0 0 0 2 1 2 1 0 0 1 1 2 2 2 1 1 0 1 0 0 2 1 1 0 0 1 0 2 0 1 2 0 2 0 0 1 2 0 1 0 0 2 1 2 2 0 1 1 0 1 0 0 0 2 0 0 0 0 1 0 0 2 1 0 0 0 1 0 1 1 2 0 2 2 0 2 1 1 1 0 1 0 1 2 2 0 0 0 0 2 0 2 1 0 1 0 0 0 0 1 1 0 0 1 0 0 0 0 1 0 1 1 0 0 1 1 0 1 1 0 0 0 0 1 0 0 1 0 2 0 1 2 2 1 2 1 0 0 2 2 2 0 1 1 0 2 0 0 1 1 2 0 1 0 0 1 1 0 0 0 1 2 2 2 2 2 1 0 0 0 0 0 2 2 0 2 1 1 0 0 0 2 0 2 0 0 0 1 1 0 0 2 0 0 0 0 0 0 0 0 0 0 0 0 0 0 2 2 1 0 0 2 1 0 1 0 1 1 0 0 0 0 0 0 0 1 2 0 0 0 0 0 0 0 0 0 0 1 1 1 1 0 0 0 0 0 1 2 0 0 0 0 1 1 0 1 1 0 1 0 0 0 1 1 0 1 0 0 1 0 0 1 1 1 0 0 1 0 0 0 2 1 2 0 0 2 0 0 0 0 1 0 0 2 0 0 0 1 1 2 1 0 0 0 0 0 2 1 2 0 1 1 0 0 1 1 0 0 0 0 0 0 0 0 2 0 0 0 2 0 2 2 0 2 0 0 1 1 0 0 2 0 2 0 0 2 2 1 2 2 1 0 0 0 1 0 1 1 0 0 0 0 0 2 0 0 2 0 0 0 0 0 1 1 0 1 1 0 0 0 1 1 0 1 0 0 1 0 1 1 2 0 2 1 1 1 0 0 1 2 1 0 1 1 1 0 0 0 0 1 0 1 0 1 2 2 0 0 0 0 0 0 1 1 0 1 1 1 1 0 1 1 0 0 1 1 2 1 1 2 1 1 1 0 0 0 0 0 0 0 2 2 1 2 0 0 0 2 0 0 2 0 1 0 0 2 0 1 1 1 2 1 1 1 2 2 0 0 2 0 0 0 0 1 0 0 1 0 1 1 1 2 2 1 0 0 1 0 1 1 1 0 0 1 0 2 0 1 0 0 2 0 1 2 1 0 2 2 0 0 1 0 0 2 0 2 0 1 0 0 0 0 0 1 0 0 1 1 1 0 2 1 0 1 0 1 1 1 1 0 0 0 1 0 0 0 1 0 0 0 0 0 0 0 0 0 0 0 0 0 2 0 1 1 0 0 0 1 1 0 0 0 0 1 1 0 0 0 0 1 0 0 1 0 1 1 0 0 0 0 0 0 2 2 1 1 0 2 2 1 1 0 1 1 0 1 1 0 0 2 1 0 1 1 0 1 2 1 0 0 0 2 1 1 1 0 1 0 0 0 1 0 1 1 2 2 0 2 0 1 0 0 1 0 1 1 2 0 0 0 0 0 0 0 0 1 2 0 1 0 1 0 0 2 2 0 2 0 0 2 2 0 0 0 0 0 1 2 0 0 0 1 0 1 1 0 0 1 0 0 0 0 1 1 0 2 1 0 1 0 1 1 1 2 0 0 1 0 0 0 0 1 0 0 1 0 0 1 1 0 1 2 2 1 1 1 0 2 2 0 0 1 1 1 0 0 2 2 2 0 0 1 1 1 2 1 2 1 1 1 1 1 1 0 0 0 2 0 0 0 1 0 0 1 0 0 0 0 2 1 1 1 1 0 2 1 0 1 0 1 2 0 2 2 0 0 2 0 0 0 2 0 0 0 1 1 0 1 1 0 0 1 1 0 1 1 0 0 0 2 0 2 0 1 0 1 0 0 0 1 0 0 0 1 1 1 2 2 1 0 0 0 2 0 2 0 1 1 1 1 1 2 1 0 1 0 1 0 0 0 1 1 0 2 2 2 0 0 0 0 1 1 1 2 0 1 1 0 2 0 0 0 0 1 1 0 1 2 1 1 1 0 1 0 0 1 0 0 0 1 2 0 0 0 0 1 1 0 1 0 2 2 1 1 0 0 2 0 1 2 0 0 0 1 0 2 2 0 0 2 0 2 0 1 1 1 0 0 0 0 0 0 1 0 1 0 0 2 0 0 0 0 1 0 0 0 0 0 2 0 0 0 1 0 0 0 0 0 0 0 0
104 1 0 0 0 0 0 2 0 0 0 0 0 1 0 0 0 1 0 1 1 1 0 2 0 0 0 0 2 2 1 2 0 0 2 0 2 1 0 0 1 1 0 0 2 0 0 0 0 0 0 0 0 0 2 1 0 1 1 0 0 1 1 0 0 0 0 1 0 0 0 1 2 0 2 2 0 0 0 0 1 0 0 0 1 0 0 0 0 1 0 0 2 2 0 0 0 1 0 1 1 2 1 1 2 0 2 2 0 2 0 1 2 2 2 2 1 0 1 0 2 0 1 1 0 1 0 0 0 0 0 0 0 0 0 0 0 0 0 1 0 2 0 0 0 1 1 0 0 1 0 0 1 0 0 0 0 1 0 1 2 1 1 2 1 2 0 0 0 2 1 1 0 1 1 0 1 0 0 0 0 0 0 0 0 0 0 0 0 0 0 1 2 2 2 2 0 1 0 2 2 2 0 1 1 1 1 1 1 0 0 0 2 0 2 0 0 0 2 0 0 0 2 0 0 2 2 1 0 0 0 0 0 0 0 1 0 2 1 1 1 0 2 2 0 2 0 0 0 0 0 0 0 0 0 0 0 1 0 0 0 0 0 0 0 0 0 0 2 0 0 0 1 1 2 2 0 2 2 0 2 0 1 2 1 0 1 0 0 0 0 0 1 1 1 0 2 1 0 1 0 0 0 0 0 0 0 2 0 0 0 1 1 2 1 0 2 0 0 0 1 1 1 0 2 0 0 0 0 0 0 2 0 0 0 0 0 1 0 1 0 0 2 0 0 0 1 0 0 1 1 0 1 1 1 0 0 0 0 2 0 2 1 0 1 0 0 1 2 1 1 1 0 2 0 0 0 1 0 2 2 1 0 0 0 1 0 0 0 1 1 0 1 1 2 1 1 1 0 2 1 2 0 1 0 1 0 2 0 0 0 0 1 1 0 1 0 0 1 0 0 0 1 1 2 2 1 1 0 0 1 0 0 1 1 1 1 0 0 0 1 0 2 0 0 2 2 1 1 1 0 0 0 1 1 0 1 2 1 0 0 0 1 1 0 0 0 1 2 0 1 0 2 0 0 1 0 0 0 0 0 1 0 0 2 1 0 0 1 0 0 1 1 1 1 0 1 0 1 1 1 2 2 1 2 0 2 0 0 0 0 2 0 0 1 0 0 1 0 1 1 1 0 0 0 0 0 1 0 1 1 1 0 0 0 0 1 1 2 1 0 1 0 0 0 1 1 0 0 0 0 0 0 0 2 0 1 0 2 0 1 0 0 0 1 0 0 2 2 0 2 0 1 0 1 0 1 1 1 0 1 0 1 1 0 0 1 0 2 2 2 0 0 1 2 0 0 0 0 0 0 2 0 2 2 0 0 0 0 1 1 0 0 0 0 0 0 2 0 1 0 1 0 0 0 1 1 0 0 0 0 0 0 1 1 0 1 2 2 2 2 0 0 1 1 1 2 1 0 1 0 1 0 2 1 0 0 0 0 0 0 0 2 1 1 0 0 2 0 0 0 1 0 1 1 2 2 0 2 0 0 0 0 1 1 2 0 0 0 2 0 0 0 0 0 0 0 1 0 1 0 1 0 0 1 2 0 2 0 0 1 0 0 0 0 0 0 1 1 0 0 0 1 0 0 1 0 0 1 1 1 1 0 0 1 1 0 0 0 1 0 0 0 2 2 0 0 0 0 0 0 0 0 0 0 0 0 0 1 0 0 0 2 1 0 1 1 2 0 0 0 0 2 0 0 0 0 2 2 2 0 0 0 0 1 1 0 1 0 2 0 1 2 2 2 0 0 0 0 0 0 2 0 0 0 0 1 1 0 2 0 0 0 0 0 0 1 1 1 0 0 1 0 2 2 1 1 1 0 0 0 1 1 2 0 2 0 1 0 0 0 1 0 0 0 0 0 0 1 0 2 1 0 0 2 0 0 0 0 0 0 0 1 0 1 0 2 1 1 1 0 0 0 1 0 2 0 0 1 0 1 1 1 0 0 0 0 2 0 0 0 0 1 0 1 1 2 0 0 1 0 1 2 2 2 1 1 2 0 2 0 0 0 0 1 1 0 2 2 2 0 2 2 0 1 1 1 2 1 2 0 2 1 1 0 0 1 0 0 0 0 1 2 2 2 0 1 2 0 0 1 0 0 0 2 0 2 1 1 1 1 0 0 0 1 1 1 0 2 1 0 0 0 0 0 0 1 0 1 0 0 1 1 1 0 0 0 0 0 2 0 0 0 0 0 1 0 0 0 0 0 0
105 1 0 0 0 0 0 1 1 1 0 1 0 0 0 0 0 1 1 1 0 0 0 2 0 0 0 0 1 1 2 0 2 2 0 0 0 1 0 0 1 1 1 0 0 1 1 0 0 0 0 0 0 1 0 2 0 0 1 2 0 1 0 1 0 0 0 0 0 0 0 1 1 0 0 1 1 0 0 0 0 0 1 1 1 0 1 0 0 2 0 0 0 0 2 1 1 0 0 0 1 2 1 0 2 0 2 2 0 2 0 2 1 2 2 2 1 0 1 0 1 0 2 1 0 1 0 1 1 0 0 0 0 0 1 0 1 0 0 0 0 2 0 0 0 2 0 0 2 2 1 0 0 0 0 0 0 0 1 2 0 0 1 2 2 2 2 1 1 1 0 1 0 1 1 1 2 0 0 2 2 2 2 0 0 0 2 0 0 0 0 0 2 2 2 2 1 0 0 0 0 0 0 0 0 1 2 2 1 0 0 0 1 0 1 0 0 0 2 0 1 1 2 0 0 1 1 1 0 0 0 0 0 0 0 0 0 1 1 1 0 0 1 1 0 2 1 0 0 1 1 0 0 0 0 0 0 0 0 0 0 0 2 2 0 0 0 0 1 1 1 0 1 0 1 1 0 0 2 0 0 0 0 1 2 1 1 1 1 2 1 1 0 1 0 0 2 2 1 2 0 0 0 0 0 0 0 2 0 0 0 1 0 0 1 0 2 0 1 0 0 1 0 1 0 0 0 0 1 1 2 0 1 0 0 0 0 1 1 1 1 1 1 0 0 0 1 0 1 0 0 1 2 0 2 0 0 0 0 2 0 2 2 2 2 1 0 0 1 1 1 1 1 1 1 0 1 1 0 1 0 1 0 0 0 2 0 0 0 0 0 1 2 0 2 1 1 1 0 0 0 0 0 0 0 0 0 1 0 0 0 0 0 0 1 0 1 0 0 0 0 1 1 0 1 1 1 1 0 0 1 0 0 0 0 0 1 0 0 0 0 0 2 0 1 2 1 0 0 0 0 0 1 1 1 1 0 0 0 0 0 0 0 1 0 2 2 0 2 0 0 0 2 0 0 0 0 0 0 0 1 1 1 0 1 2 0 1 2 0 1 2 1 0 1 0 2 0 0 0 0 2 2 2 2 0 2 0 0 1 0 1 0 1 1 1 1 2 0 2 2 2 2 2 0 1 1 0 0 1 1 1 0 0 2 0 0 0 1 2 0 0 0 1 2 1 0 0 0 0 0 0 0 0 1 1 0 0 0 0 0 0 0 0 1 1 1 0 0 1 0 1 0 0 0 0 2 2 2 1 0 0 0 0 0 0 0 0 1 1 1 0 0 0 1 0 0 0 0 0 0 2 0 2 2 0 1 1 0 2 0 0 1 1 1 1 1 0 0 0 0 0 0 0 0 0 2 1 0 0 1 0 2 0 2 1 1 0 1 1 1 0 0 0 1 0 0 0 0 1 0 1 0 0 2 0 1 1 0 0 0 0 1 1 1 1 0 2 0 1 1 0 0 0 0 1 1 0 1 0 0 1 0 2 1 2 1 2 0 0 0 0 0 0 0 0 0 1 0 1 0 1 0 0 0 1 0 2 0 0 0 0 0 0 1 1 0 2 1 0 0 0 1 0 1 1 1 0 1 1 1 1 0 1 2 0 2 0 0 0 0 0 0 0 0 1 0 0 0 0 0 0 2 0 1 0 0 0 1 0 0 0 2 1 0 0 0 1 0 0 0 0 2 0 0 0 0 2 1 2 0 0 1 1 2 2 1 1 0 2 0 1 1 1 0 0 1 1 0 0 0 2 0 0 0 0 1 1 0 2 0 0 0 0 0 2 0 0 0 1 1 1 0 2 2 0 0 1 0 0 1 2 1 1 0 1 1 1 0 0 0 0 0 0 0 0 0 0 0 0 0 0 1 0 1 0 1 1 0 0 0 0 0 0 0 1 1 2 2 1 1 2 0 1 0 2 0 0 0 0 1 0 2 0 0 1 0 2 1 0 1 1 0 0 2 1 2 0 0 0 0 0 1 1 1 2 0 1 0 0 1 0 1 1 1 1 0 2 2 2 0 2 2 0 1 1 2 1 0 0 2 0 0 2 0 0 0 1 1 1 0 0 1 1 1 2 0 1 1 0 1 0 2 0 1 1 1 0 0 1 1 0 1 0 0 0 0 0 0 0 0 0 0 0 0 2 0 0 2 0 0 0 0 0 0 0 0 0 0 2 1 0 0 0 0 0 0 0 0 0 2 2
106 0 0 0 0 1 1 2 0 1 0 1 0 1 0 0 0 2 1 1 0 0 0 2 0 0 0 0 0 1 1 0 0 0 1 0 1 0 0 0 1 1 0 0 2 1 0 0 0 1 1 1 0 0 2 2 0 1 1 1 0 0 0 0 0 0 0 1 0 0 0 1 1 0 1 1 0 1 1 0 2 0 1 1 1 0 0 2 1 2 0 1 2 1 0 0 0 2 0 2 0 2 1 0 2 0 2 1 1 1 0 1 0 2 2 2 0 0 0 0 2 0 1 0 1 1 0 0 0 0 0 0 0 0 1 0 0 0 0 1 0 2 0 0 0 1 0 0 1 2 0 0 1 0 0 0 0 1 0 0 1 1 1 2 0 1 1 0 1 1 1 1 1 0 2 2 0 1 1 0 0 1 1 0 0 0 1 1 0 0 0 2 1 2 2 2 0 0 0 1 1 1 1 0 0 2 1 0 0 0 1 0 1 0 1 0 0 0 2 0 0 0 2 0 1 1 0 2 1 0 0 0 0 0 0 0 0 2 2 0 0 1 2 1 0 1 0 0 0 0 0 1 0 0 0 0 0 2 1 1 0 1 1 1 0 0 1 0 1 0 2 0 0 1 0 1 0 2 2 0 1 0 1 1 2 1 1 1 0 2 1 0 0 2 1 0 2 1 0 1 0 0 1 1 0 0 0 2 0 0 0 0 2 1 0 0 2 0 1 0 0 2 0 0 1 0 0 0 1 1 2 1 0 0 1 1 0 1 0 0 0 0 1 0 0 0 1 0 1 1 0 0 2 1 1 0 1 0 0 0 1 1 1 0 1 0 0 1 2 1 1 1 2 2 0 0 2 1 0 1 2 1 0 0 0 0 0 0 0 0 0 1 1 0 2 0 0 0 2 1 1 1 0 2 0 2 0 1 0 0 0 0 0 0 0 0 2 0 0 0 2 1 0 2 1 1 0 0 0 1 1 1 0 2 2 2 0 0 0 0 0 0 1 1 0 0 2 1 1 1 0 1 1 1 1 1 0 0 0 0 0 0 0 1 0 1 1 1 2 0 1 1 2 0 1 0 1 0 0 0 1 2 0 0 1 0 0 0 1 0 0 1 0 2 2 0 1 2 2 0 0 2 2 0 2 1 2 0 0 0 0 2 0 1 0 2 1 2 0 2 2 2 2 2 1 0 0 1 0 2 1 1 1 0 0 0 1 0 1 0 2 0 0 2 2 1 0 2 2 0 0 2 0 0 1 1 1 0 1 0 1 0 1 0 0 2 2 0 0 1 0 0 0 0 0 0 0 1 1 1 0 0 1 1 0 0 0 0 0 0 0 0 1 0 0 0 0 0 0 0 0 2 0 2 2 0 1 0 0 1 1 0 1 1 1 1 1 0 0 0 1 0 0 0 0 1 2 0 0 0 0 0 0 2 0 1 0 1 2 2 1 0 0 0 2 2 2 1 0 0 1 0 0 0 2 0 2 2 1 0 0 0 0 1 0 1 1 1 0 1 1 0 0 2 2 2 2 0 2 0 0 0 1 2 0 2 2 1 1 1 0 0 0 0 0 0 0 2 0 2 0 1 0 0 0 0 0 1 0 0 0 0 0 0 0 0 0 1 1 0 0 0 1 0 0 2 0 1 1 1 0 0 0 0 1 1 1 0 0 0 0 0 0 0 1 0 0 1 0 0 0 0 0 0 0 0 2 0 2 0 0 0 2 2 2 0 0 0 2 2 1 1 2 0 0 1 0 1 0 1 0 1 2 1 2 2 2 2 1 2 0 2 1 2 1 1 0 0 0 1 0 2 0 0 1 1 2 0 1 1 0 0 0 0 2 2 2 1 1 1 1 2 0 2 2 2 1 0 0 1 0 0 1 2 0 1 0 1 1 0 1 1 1 1 0 1 1 0 0 0 2 0 0 0 2 0 0 0 0 0 0 1 0 0 0 0 2 0 1 1 0 0 0 1 0 0 0 1 2 2 1 0 1 0 0 0 1 2 0 0 0 0 0 0 2 2 2 0 0 0 0 2 2 2 1 1 1 1 0 2 0 0 0 0 1 1 0 0 1 0 0 1 2 1 2 1 1 1 0 0 0 1 0 1 1 0 0 0 0 0 0 0 1 2 2 0 0 2 1 0 2 0 2 0 1 0 0 0 0 0 1 0 1 0 1 1 1 0 0 0 0 0 1 0 0 1 0 2 0 1 0 0 1 2 0 0 0 0 1 2 0 0 0 0 0 0 0 0 1 0 0 0
107 1 0 0 0 0 0 2 0 2 0 0 0 1 0 0 0 0 1 0 1 1 0 0 0 0 0 0 1 2 0 1 1 1 1 0 1 1 0 0 1 1 2 2 2 0 1 0 0 0 0 0 1 0 1 0 1 0 0 2 0 0 0 0 0 0 0 1 0 0 1 2 2 1 1 2 1 0 0 0 1 0 1 1 1 0 0 0 0 2 0 0 0 1 0 0 0 0 0 0 1 2 0 1 2 1 2 2 1 1 0 2 0 1 1 1 0 0 0 0 0 0 1 0 1 0 0 0 0 0 0 0 0 0 0 0 0 0 1 0 2 1 0 0 0 2 0 0 0 0 0 0 1 0 0 0 1 1 1 0 0 0 2 2 0 2 1 0 1 1 1 0 0 2 1 1 1 1 0 0 0 0 2 0 0 0 1 0 0 0 0 2 2 2 2 2 1 0 0 0 0 0 0 0 0 2 0 0 0 0 1 0 1 0 2 0 0 0 1 1 1 1 2 0 1 1 1 1 0 0 1 1 0 0 0 0 0 2 2 1 0 1 1 1 0 1 1 0 0 0 0 1 0 0 1 1 2 1 0 1 1 1 1 1 0 0 0 0 2 0 0 1 0 0 1 0 0 1 2 0 1 0 1 1 2 0 2 1 1 2 1 2 1 2 2 0 2 1 0 1 0 1 1 1 0 0 0 0 2 0 2 2 1 1 1 0 2 1 0 0 1 2 1 0 1 0 0 0 0 0 2 0 0 0 0 0 0 1 1 2 1 1 2 0 0 0 1 0 0 0 0 0 2 1 1 0 1 0 0 2 0 2 1 1 0 1 0 1 1 0 0 2 0 2 0 0 2 1 0 2 0 0 0 1 0 1 0 0 0 0 0 0 1 0 2 0 0 2 0 0 0 0 0 2 1 0 0 2 0 0 0 0 0 1 0 0 1 1 0 1 1 0 1 1 0 0 1 0 0 0 0 0 0 0 0 0 0 1 0 0 1 0 2 0 0 2 2 1 1 0 0 0 1 1 0 0 0 2 2 2 2 2 0 0 1 1 0 1 1 1 1 0 2 0 0 0 0 0 0 0 1 1 2 1 0 2 1 0 1 0 1 1 1 0 1 0 1 2 2 0 0 2 1 1 1 0 1 0 0 1 0 1 1 0 0 2 0 2 0 2 2 2 2 1 1 0 0 0 0 1 1 1 0 0 0 0 2 0 1 1 1 0 0 1 2 2 0 1 1 0 0 0 0 0 2 0 1 1 0 0 0 2 0 0 0 0 0 0 0 1 0 0 0 0 0 0 2 1 1 0 0 0 2 1 0 0 0 0 2 0 0 0 0 0 0 2 0 0 0 0 0 2 0 1 1 1 0 0 0 0 1 0 0 1 0 1 0 2 0 1 1 0 0 1 0 0 2 1 0 0 0 1 1 2 2 0 2 0 2 1 0 0 0 0 1 0 0 0 1 0 0 1 0 0 1 0 0 2 1 0 0 0 2 1 0 1 0 1 0 1 1 0 0 0 1 1 2 0 2 0 0 0 0 0 0 1 1 1 0 1 0 0 0 0 0 0 0 1 0 1 1 0 0 0 0 1 0 2 0 1 0 0 0 0 0 1 0 1 1 0 1 0 0 1 1 0 1 1 1 1 0 0 0 0 0 0 0 0 0 1 0 0 0 0 0 1 0 1 0 0 0 0 2 0 1 0 0 0 2 0 0 0 2 1 0 1 2 0 0 0 0 0 2 0 0 0 0 1 1 1 1 2 0 0 0 1 0 1 0 1 1 1 2 2 0 0 1 0 0 0 0 2 0 0 0 1 1 0 0 2 1 1 2 2 0 2 2 1 1 0 0 1 0 2 2 1 1 1 1 0 0 2 1 1 0 2 0 1 0 0 1 1 0 0 0 0 0 0 0 0 2 0 1 0 1 0 1 1 0 0 0 0 0 0 0 1 1 1 2 2 0 0 1 0 0 1 0 1 2 0 1 0 2 1 0 0 0 2 1 1 2 2 1 1 2 0 1 0 0 0 0 0 2 2 2 1 1 1 0 1 1 0 0 0 2 1 0 2 2 1 0 2 1 1 2 2 1 1 0 0 0 1 0 1 0 1 0 2 0 1 0 0 0 1 1 1 0 1 1 0 2 0 2 0 0 0 0 0 0 1 0 1 1 0 1 1 1 0 1 0 1 0 0 0 0 1 0 0 2 0 0 0 0 1 0 0 0 0 0 1 1 0 0 1 1 0 0 0 0 0 0 0
108 0 0 1 0 0 0 2 0 2 0 0 0 0 0 0 0 2 0 2 1 1 0 1 0 0 0 0 2 0 1 0 1 1 1 0 2 0 1 1 1 1 0 0 1 0 0 0 1 1 1 0 2 0 0 2 0 0 2 0 1 1 0 1 0 0 0 1 0 0 0 2 2 0 1 2 1 1 1 1 0 0 0 0 1 0 0 1 1 2 1 1 2 2 0 0 0 0 0 0 2 2 1 0 2 0 2 0 2 0 0 1 0 0 0 0 0 0 1 0 2 0 1 0 1 1 0 1 1 0 0 0 0 0 1 0 1 0 0 1 2 0 0 0 0 0 0 0 0 2 1 0 0 0 0 0 0 0 0 2 0 0 1 2 2 2 1 0 1 1 0 0 2 1 2 1 1 0 0 1 1 1 0 0 2 2 0 0 0 0 1 1 2 1 2 1 1 0 0 1 1 0 0 0 0 1 1 1 0 0 1 0 1 0 2 0 0 0 1 1 1 1 2 0 0 1 1 1 1 0 0 0 1 1 2 2 2 2 2 2 0 0 2 2 0 2 0 0 1 1 1 1 0 0 1 1 1 2 0 1 1 1 0 0 0 0 0 0 1 0 1 1 0 0 0 0 0 2 2 0 1 0 1 1 2 0 2 2 1 2 1 0 2 2 2 0 1 1 0 1 0 0 0 0 0 0 0 2 0 0 0 2 1 1 0 0 2 1 0 0 0 1 0 0 1 0 0 0 1 1 2 2 0 0 0 0 0 2 0 0 0 1 2 0 0 0 2 0 0 1 1 0 2 0 2 0 0 0 0 1 0 2 0 0 0 0 0 2 2 0 0 2 0 2 1 1 0 1 1 2 0 0 0 0 1 1 0 0 0 0 0 1 1 0 2 1 1 2 0 0 0 0 0 1 1 0 0 0 0 0 0 0 0 1 0 0 1 0 0 1 1 1 0 1 1 0 2 1 0 0 0 0 0 0 0 1 0 0 2 0 1 0 2 0 1 2 1 2 2 0 0 1 0 1 0 0 0 1 1 1 0 1 0 0 0 1 1 2 2 1 2 2 2 0 1 0 1 0 0 1 2 0 1 1 2 0 0 1 2 1 1 2 0 2 1 0 1 1 1 1 0 2 1 1 1 0 1 0 1 0 0 2 0 2 0 2 1 2 0 1 1 2 2 2 0 1 0 1 0 2 0 2 2 2 1 1 1 0 0 1 0 0 0 1 2 1 1 1 1 0 0 1 0 0 2 0 1 1 1 0 0 0 1 1 0 0 0 1 1 0 0 0 0 0 0 0 2 1 1 0 0 0 0 0 0 0 0 1 1 0 1 1 0 0 2 1 0 1 0 0 0 1 0 0 0 2 2 1 0 1 1 0 0 1 0 0 0 0 0 0 0 0 0 0 0 0 2 0 0 0 1 0 1 0 2 1 1 0 2 2 1 0 0 1 1 0 2 0 0 0 2 1 1 2 1 1 1 1 1 0 0 0 0 2 0 2 1 1 0 0 0 1 0 1 1 2 1 2 0 2 0 1 2 2 0 2 0 2 0 0 1 1 0 1 0 1 1 1 0 1 1 1 0 0 1 1 1 2 0 0 2 1 0 0 0 0 0 2 0 0 2 0 1 0 1 1 0 1 0 0 0 0 0 0 0 0 1 0 0 1 1 0 0 0 0 1 0 1 2 1 1 2 1 0 0 0 1 0 1 0 0 0 2 1 0 1 1 1 1 1 0 1 2 0 0 0 0 0 0 1 0 2 1 1 2 2 1 2 0 0 2 0 0 1 0 1 0 1 0 0 0 0 0 0 0 1 0 1 0 2 0 0 2 2 0 2 2 0 0 0 0 0 0 1 0 1 0 0 0 1 1 1 1 1 0 1 0 1 2 1 0 0 1 0 0 0 0 0 1 1 1 0 0 0 2 0 0 0 0 0 0 0 1 0 1 1 2 0 2 1 0 0 0 0 0 1 0 1 2 2 2 0 2 1 0 0 0 2 1 0 1 2 0 0 2 2 2 0 0 2 1 0 0 0 2 2 0 1 0 2 0 0 0 0 1 1 0 2 2 2 0 2 2 0 1 2 1 1 0 0 0 2 0 1 1 0 0 0 1 1 0 1 2 0 0 0 1 1 0 0 2 0 1 0 0 0 1 0 0 0 1 0 1 0 0 0 1 0 2 1 0 0 1 0 1 0 0 0 1 0 0 0 1 1 0 1 1 0 0 1 0 0 0 1 0 0 0 0 1 0 2 1
109 1 0 0 0 1 1 1 0 0 1 2 0 0 0 0 1 2 0 2 0 0 1 2 0 1 1 0 2 0 0 0 1 1 2 1 2 1 0 0 1 1 0 0 1 0 1 0 1 0 0 0 0 1 1 0 1 1 1 0 1 1 1 1 0 0 0 1 0 0 0 1 2 0 1 2 1 0 0 0 0 0 0 0 1 0 0 0 0 1 0 0 1 2 0 0 1 1 0 1 1 1 0 1 1 1 2 1 1 1 1 2 0 0 0 0 0 1 1 0 2 0 2 1 0 1 0 0 0 0 2 1 0 0 0 0 0 0 0 2 1 1 0 0 0 2 0 0 1 1 1 0 0 0 0 0 0 1 0 1 1 1 1 2 0 1 0 0 1 1 0 0 1 2 2 1 2 1 0 1 0 0 0 1 1 1 1 2 0 0 0 2 1 1 1 2 0 1 0 0 0 0 0 2 2 0 2 1 1 0 2 0 2 0 1 2 2 0 2 0 0 0 2 0 0 1 1 0 0 0 1 1 0 0 0 0 0 2 2 1 0 1 2 2 0 2 0 0 0 0 0 0 0 0 0 0 0 0 0 0 0 0 2 2 0 0 1 0 2 0 0 1 0 0 1 1 0 1 2 0 1 1 0 1 1 1 0 0 0 1 0 2 2 2 2 0 0 2 0 1 0 0 1 1 0 0 0 2 1 0 0 1 2 1 0 0 1 0 1 0 1 2 1 1 1 0 0 0 1 1 1 2 0 0 0 0 0 1 0 0 0 0 2 0 0 0 0 0 1 1 1 0 1 0 1 1 0 0 0 0 0 0 1 0 1 1 0 2 2 0 0 2 0 2 0 0 1 2 0 0 1 2 0 0 1 1 0 1 1 0 0 0 2 1 2 2 2 0 1 1 1 1 0 2 1 1 0 0 1 0 0 0 0 0 1 0 1 0 0 0 0 0 0 1 1 1 1 0 0 0 1 1 0 1 1 0 0 0 0 0 1 0 1 1 2 1 0 1 2 0 0 0 0 1 1 0 1 2 2 1 1 1 1 1 0 1 1 1 2 0 1 0 2 1 2 0 1 1 0 0 0 1 0 0 2 1 0 0 1 0 1 1 1 0 1 0 2 0 0 2 0 2 1 1 1 0 2 0 1 0 1 1 0 0 0 0 0 2 0 1 1 2 0 0 0 1 0 0 1 1 1 0 2 1 2 0 1 0 2 1 0 1 0 1 1 1 0 2 2 0 0 1 0 0 2 0 1 0 1 1 1 0 0 0 1 0 0 1 1 1 1 2 0 0 0 0 0 2 2 2 0 0 0 0 0 0 0 0 0 0 0 0 1 0 1 1 1 0 0 0 0 1 0 1 2 0 0 0 1 2 1 0 0 1 0 1 0 2 1 0 0 0 0 0 0 0 2 1 0 0 0 0 1 1 1 0 0 1 2 1 0 0 0 1 0 2 2 2 0 0 0 2 0 1 2 0 0 2 2 1 1 0 1 2 0 1 0 2 0 0 0 0 0 0 0 2 2 0 2 0 1 0 0 2 1 2 1 0 0 2 0 0 1 0 1 0 0 2 0 1 0 1 0 0 0 2 0 2 0 0 1 1 0 0 0 0 0 2 1 0 0 0 1 0 0 0 0 0 1 1 1 1 0 0 1 1 1 0 0 0 0 0 0 0 0 0 0 0 0 0 0 0 0 0 0 2 1 0 2 0 0 0 2 0 0 0 0 2 0 0 0 0 0 1 1 1 0 0 0 1 0 1 1 1 1 2 1 2 0 2 0 0 2 2 1 0 0 1 0 0 0 2 0 0 0 0 1 0 0 1 0 0 0 0 1 1 1 0 1 0 1 1 0 1 1 2 1 1 0 0 0 1 1 1 0 1 1 1 0 0 0 0 1 0 0 0 0 1 1 0 2 2 1 0 1 1 1 0 0 0 0 0 1 0 1 2 2 1 2 1 1 0 0 0 0 2 1 1 1 2 2 0 1 0 0 0 1 2 1 0 0 1 0 0 2 2 2 0 0 0 0 0 2 2 2 1 0 2 1 1 0 0 0 0 1 0 0 0 1 0 0 1 1 2 0 1 1 0 0 0 0 2 0 1 0 0 0 0 1 1 0 0 2 1 1 0 1 0 0 0 1 0 2 0 0 0 1 1 0 0 1 1 1 0 1 1 1 0 1 0 0 0 0 0 0 0 0 2 0 0 0 0 0 1 0 0 0 0 0 0 0 0 0 1 1 1 0 0 0 0 1 1
110 1 0 0 0 0 0 2 1 2 0 0 0 0 0 0 0 1 1 1 1 1 0 2 0 0 0 0 1 1 1 0 1 1 1 1 1 1 0 0 1 1 1 1 2 1 0 0 0 0 1 1 1 1 1 1 0 0 2 1 1 1 0 2 0 0 1 1 0 0 0 0 1 0 1 1 0 1 1 0 1 0 0 1 1 0 0 0 0 2 0 0 1 1 0 0 0 0 0 0 1 2 0 0 2 2 1 1 1 1 0 1 0 2 2 2 0 0 2 0 0 0 2 1 0 1 0 0 0 0 1 1 0 1 1 1 1 0 0 1 0 2 0 0 0 1 2 0 0 0 0 0 1 0 0 0 0 1 0 0 0 0 1 2 1 2 0 1 0 1 1 1 0 0 1 1 0 0 0 0 1 2 0 2 0 0 2 2 1 0 0 2 2 1 2 2 1 0 0 1 1 1 0 2 2 0 2 1 2 0 0 0 0 0 1 0 0 0 2 0 0 0 1 1 1 0 0 2 0 0 0 0 1 1 1 0 0 2 2 1 0 0 1 1 0 2 1 0 0 0 0 0 0 0 0 0 0 1 0 0 0 0 0 0 0 0 0 0 2 1 0 0 0 2 0 1 0 1 2 0 0 0 0 2 2 1 1 1 1 1 1 1 2 2 2 0 1 0 0 1 0 1 0 0 0 0 0 2 0 0 0 2 1 2 1 1 2 0 0 0 1 1 1 0 1 0 0 0 1 1 1 1 0 0 0 0 0 2 1 1 0 0 2 0 0 0 1 0 2 1 1 0 2 1 0 0 2 0 0 1 0 1 2 1 2 0 0 1 1 0 0 2 0 2 1 0 2 1 1 2 0 1 0 0 0 0 0 1 0 1 1 1 2 1 2 2 2 1 0 0 0 0 0 2 1 0 0 1 1 1 1 1 0 1 0 0 2 0 0 0 0 1 1 1 2 2 1 0 2 1 2 1 0 1 0 2 0 0 0 0 2 0 2 0 0 2 2 1 1 2 0 0 1 2 2 1 1 2 2 2 2 2 0 0 0 1 1 0 2 0 0 0 2 1 1 1 1 0 0 0 0 1 0 0 2 1 0 0 2 0 2 1 0 2 0 0 1 2 2 0 0 2 1 0 1 1 1 1 0 0 0 2 0 0 1 0 0 2 0 1 1 2 1 1 0 1 1 0 0 0 1 1 2 1 0 1 1 0 1 2 0 0 0 0 0 2 0 2 2 0 0 1 0 0 2 0 0 1 1 0 1 0 0 0 0 0 0 1 1 0 1 0 1 0 1 0 1 0 0 0 0 0 1 1 0 0 1 0 0 0 1 1 0 0 1 0 0 1 0 0 0 2 1 1 0 1 0 1 0 1 1 0 0 1 0 1 0 0 0 0 1 0 0 0 0 0 2 1 0 0 1 0 0 2 2 0 2 2 2 1 1 0 0 2 0 1 2 0 0 0 0 2 0 0 2 0 1 1 1 1 1 0 0 1 1 2 0 1 0 0 0 1 0 0 0 2 2 0 2 0 1 1 1 2 0 2 2 1 0 1 1 1 1 0 0 0 0 2 0 2 0 1 0 0 0 1 0 2 0 0 1 1 0 0 0 0 0 2 0 0 0 0 2 1 0 1 1 0 0 0 0 0 0 0 1 0 2 0 0 0 0 0 0 0 0 1 0 0 0 0 0 0 0 0 1 0 0 0 1 0 0 0 2 1 1 0 1 1 1 1 0 1 0 1 1 0 0 1 1 2 0 0 0 0 1 2 1 2 0 0 2 0 1 1 0 0 0 1 0 0 0 2 0 0 0 0 0 0 0 2 1 1 0 0 0 1 1 1 0 0 1 0 0 2 2 1 1 2 0 0 0 2 0 1 1 2 0 2 0 0 1 1 1 0 0 0 1 0 0 0 2 0 1 0 1 0 1 0 0 0 0 1 0 0 0 1 1 0 0 2 0 0 0 0 0 2 0 0 2 0 1 0 2 0 0 0 0 1 0 1 0 2 0 0 2 2 2 0 0 1 1 0 2 2 1 1 1 0 0 1 0 0 0 0 0 0 0 0 1 0 0 2 2 0 2 2 0 2 0 0 0 2 0 0 0 0 1 2 0 0 0 0 2 2 1 1 0 1 1 1 2 0 0 0 2 0 2 2 0 0 2 0 2 0 2 1 0 0 0 0 0 0 0 0 1 2 0 0 2 0 0 0 1 1 0 0 0 0 1 2 0 0 0 0 0 0 0 0 0 0 0 0
111 1 1 0 0 1 1 2 0 1 0 1 0 0 0 0 0 0 0 1 1 1 0 2 0 0 0 0 2 0 2 0 2 2 0 0 1 2 0 0 1 1 0 1 2 1 0 1 0 0 0 1 0 0 1 1 0 0 0 0 2 2 0 0 0 0 0 1 0 0 0 0 2 0 1 2 1 1 1 0 2 0 0 0 1 0 0 0 0 1 0 0 0 0 0 0 1 0 0 0 2 2 0 0 1 2 1 1 1 1 0 2 1 1 1 1 1 0 1 0 1 1 2 1 0 1 0 0 0 0 1 1 0 0 0 0 0 0 0 0 0 2 1 0 0 0 0 0 0 1 1 0 0 0 0 1 1 1 0 2 2 0 1 1 1 1 0 0 0 0 0 0 0 1 1 1 2 0 0 1 1 1 0 1 0 0 1 2 1 1 1 2 2 2 2 2 1 0 0 1 1 1 0 0 0 1 1 1 0 0 1 0 1 0 0 0 1 1 1 1 1 1 2 0 0 2 2 0 0 0 0 0 0 0 0 0 0 2 2 2 0 0 1 1 0 1 0 0 1 1 1 1 0 0 0 0 0 0 0 0 0 0 0 0 0 0 1 0 0 0 1 1 1 0 0 0 0 2 2 0 2 0 0 0 2 1 1 2 1 2 1 0 1 2 1 1 1 2 0 2 0 0 1 1 0 0 1 2 0 0 0 2 2 0 2 0 2 1 0 0 0 2 2 0 2 0 0 0 0 1 1 1 0 0 0 0 0 1 0 0 0 0 2 2 0 0 1 0 1 1 0 0 2 1 0 0 2 0 0 2 0 2 2 2 0 0 0 1 1 0 0 2 0 2 0 0 1 2 1 2 0 0 0 1 0 1 0 0 0 0 0 0 0 0 2 0 0 0 1 1 1 1 0 0 0 0 2 0 0 0 0 0 0 1 1 0 0 0 0 0 0 0 2 1 1 2 1 0 0 0 0 1 1 2 2 0 0 1 0 1 1 0 1 1 1 0 1 1 2 1 0 1 2 2 2 2 0 2 2 2 1 2 0 1 0 1 1 1 2 0 1 0 2 1 1 1 1 0 0 1 2 0 2 1 0 2 0 0 1 0 0 1 0 1 1 0 2 0 0 0 0 2 0 0 0 0 0 0 0 2 0 0 0 0 0 1 0 2 0 1 1 2 2 2 1 1 0 0 0 0 2 0 2 2 0 0 1 0 2 1 0 1 0 0 1 0 1 2 2 0 0 0 0 0 1 2 0 0 1 1 0 0 1 1 0 1 1 1 1 0 0 1 0 0 0 0 2 2 2 1 1 0 1 2 0 0 0 0 2 1 0 0 0 0 0 0 0 0 0 0 0 2 0 2 2 1 1 0 0 1 0 0 0 1 1 2 0 0 0 0 1 0 0 0 0 0 2 1 0 0 0 0 0 2 2 0 0 1 2 2 0 0 0 0 1 2 2 2 0 0 1 1 0 1 1 0 2 2 2 0 0 0 0 0 1 0 0 0 2 0 0 1 0 0 0 1 1 0 2 0 1 1 0 1 0 1 2 2 1 1 0 0 1 0 1 0 0 2 0 2 1 2 0 0 1 2 0 2 0 0 1 1 1 0 0 1 0 1 0 0 0 0 0 0 0 1 0 0 1 1 0 0 0 0 0 0 0 0 0 2 0 0 0 0 0 1 0 1 0 0 0 0 1 0 1 0 0 0 1 0 0 1 2 1 1 0 0 1 0 0 0 0 2 0 0 0 0 2 1 1 1 2 0 0 1 0 0 2 0 1 1 1 1 1 0 0 1 1 0 0 0 0 0 1 0 0 0 0 0 2 0 0 0 0 1 2 1 1 1 0 1 1 0 2 2 0 0 1 0 1 1 1 0 1 1 1 0 0 1 0 0 1 2 0 1 0 0 0 0 0 2 0 1 0 2 0 0 0 0 0 1 0 0 0 0 0 1 0 1 1 0 0 0 0 0 1 0 1 2 1 1 1 2 0 0 0 0 2 0 0 0 2 0 0 2 2 2 0 0 1 0 0 1 1 2 2 1 0 0 2 0 0 1 1 2 2 0 1 2 2 0 2 1 0 1 1 0 0 0 0 0 2 0 1 0 0 0 0 0 0 0 1 0 1 1 1 1 2 1 0 2 0 2 0 1 0 0 0 0 0 0 0 0 0 1 1 0 0 1 0 0 0 0 0 0 0 0 2 0 0 0 0 2 2 0 0 0 0 0 1 1 0 0 0 0 0 0 0 1 0 1 1
112 1 0 0 0 0 0 2 0 1 0 0 0 1 0 0 0 1 2 1 1 0 0 2 0 0 0 0 2 0 2 0 2 2 1 0 1 1 0 0 1 1 0 0 0 0 1 0 0 0 0 0 1 0 0 2 0 1 1 1 0 0 0 2 0 0 0 0 0 0 0 0 2 1 1 2 1 1 1 0 1 0 1 1 1 0 0 1 1 2 0 1 0 2 0 0 0 0 0 0 2 1 1 0 2 1 2 1 1 1 1 2 0 1 1 1 1 0 2 0 0 0 2 2 0 0 0 1 1 0 0 0 0 0 1 0 0 0 0 0 0 2 0 0 0 1 0 0 0 0 0 0 1 1 0 0 0 2 1 1 0 0 1 1 1 2 0 0 1 2 1 1 0 2 2 1 2 0 0 0 0 1 1 1 0 0 1 1 0 0 0 2 2 1 1 2 1 0 0 0 0 0 0 1 1 0 2 1 0 0 0 0 0 0 1 0 0 0 1 1 1 1 1 0 0 0 0 1 0 0 0 0 0 0 1 0 0 2 2 2 0 0 2 0 0 0 0 0 0 0 0 1 0 0 0 0 1 2 0 0 0 0 0 0 0 0 1 0 0 0 0 1 0 0 0 1 0 2 2 0 1 0 1 2 1 0 1 2 2 2 2 1 0 2 2 0 2 1 0 2 0 0 1 1 1 0 0 2 0 0 0 2 1 1 0 0 1 0 1 0 0 1 2 1 1 0 0 0 0 0 2 1 1 1 0 0 0 2 0 1 0 0 1 0 0 0 2 0 0 1 1 0 2 0 2 0 0 0 0 1 1 2 2 0 2 1 0 0 1 1 1 1 1 2 0 0 1 2 1 1 2 0 0 0 0 1 0 0 0 0 0 0 0 0 1 0 0 0 0 0 0 0 0 1 0 1 0 0 0 0 0 0 0 1 1 0 0 0 1 0 0 0 1 1 0 0 2 1 0 0 1 0 0 1 1 1 0 0 0 0 1 0 0 0 1 2 2 0 0 1 0 0 1 2 2 1 1 2 1 0 0 0 0 0 0 2 2 1 2 0 1 1 2 0 2 0 2 0 0 0 1 2 1 0 1 1 0 0 1 0 1 0 1 2 1 0 1 2 2 0 0 2 2 2 2 0 2 0 0 0 0 2 1 0 0 0 0 2 0 2 2 2 1 1 0 0 0 1 1 2 0 1 2 1 0 0 2 0 2 1 1 0 0 1 2 2 0 1 1 0 0 0 0 0 1 1 1 2 0 2 0 0 0 1 0 0 0 0 0 1 0 2 0 0 0 0 1 0 0 0 0 0 0 0 0 0 0 0 0 0 0 0 0 0 1 0 0 0 0 0 0 2 0 2 2 1 0 1 0 2 0 0 0 0 0 0 0 1 0 0 0 0 0 1 0 1 2 2 0 0 0 1 0 2 1 2 0 1 2 1 1 0 0 0 2 1 2 1 1 0 0 1 0 1 2 0 1 2 2 0 0 0 2 2 0 2 0 0 0 1 1 1 0 1 1 2 2 1 1 1 0 0 1 2 0 2 1 2 0 0 1 1 0 1 0 1 0 1 0 0 0 0 0 0 0 1 1 2 1 1 0 0 0 0 0 0 0 2 1 0 0 0 0 1 0 0 1 0 0 0 0 0 0 0 1 1 0 1 0 1 0 1 0 0 0 2 0 1 0 0 0 0 0 0 0 0 1 0 0 0 0 0 2 1 1 0 1 0 1 1 1 1 2 1 1 0 0 0 0 0 0 2 0 0 0 2 1 2 0 1 1 0 2 2 1 0 1 1 0 0 0 2 0 0 0 0 1 0 0 0 0 0 1 1 1 2 2 1 1 0 1 1 0 2 2 1 1 1 0 0 0 1 0 0 0 2 0 0 0 0 0 0 1 1 0 1 1 0 0 0 1 0 1 0 1 1 1 0 1 1 0 0 0 0 0 0 0 0 1 0 0 0 0 0 0 1 0 0 1 0 2 1 0 0 0 0 0 1 0 0 0 1 0 0 2 1 2 0 0 1 0 0 2 2 2 1 1 0 0 2 0 0 0 0 0 0 0 1 2 1 0 2 2 1 1 0 1 1 0 0 1 1 0 1 1 0 0 1 0 0 0 0 1 2 2 0 1 0 0 0 2 0 2 0 1 1 1 1 1 1 0 0 1 0 0 0 0 0 0 0 0 1 0 0 0 0 0 1 0 0 0 0 1 1 0 1 1 0 1 2 0 1 0 0 0 0 1 0 0 0 0 0
113 0 0 0 0 0 0 1 0 1 0 1 0 2 0 0 0 0 2 0 2 0 0 2 0 1 1 0 1 2 0 0 1 1 1 1 1 1 0 0 0 0 0 0 2 0 0 0 0 1 1 1 0 0 0 1 1 0 1 1 1 1 2 0 0 0 0 0 0 0 0 1 2 0 1 2 0 2 2 0 2 0 0 1 2 0 0 0 0 2 0 0 1 1 0 0 2 2 0 2 2 2 0 0 2 1 2 2 0 2 0 1 1 2 2 2 1 1 1 0 2 0 2 1 0 0 0 1 1 0 0 0 1 1 0 0 1 0 0 1 0 2 0 0 0 0 0 0 1 1 1 0 1 0 0 1 2 2 1 2 1 1 2 2 0 2 1 0 1 0 0 0 0 1 1 2 1 1 0 0 0 0 2 0 0 0 0 0 0 0 0 2 2 1 2 1 2 0 0 0 0 0 0 1 1 0 2 1 0 0 2 0 1 0 1 2 2 1 1 0 1 1 1 0 0 0 0 1 0 0 0 0 0 0 2 2 1 2 2 1 0 1 2 1 1 2 1 0 0 0 0 1 0 0 1 1 2 2 0 2 2 2 0 0 1 1 0 0 1 0 1 0 0 0 0 1 1 1 2 0 0 0 0 1 1 1 0 1 2 2 2 1 0 1 1 0 2 1 0 2 0 1 0 0 0 0 0 2 0 0 0 2 1 1 0 0 2 1 0 0 0 2 0 0 2 0 0 0 0 0 2 2 0 0 0 0 0 1 1 1 0 0 2 0 0 0 2 1 2 0 0 1 1 0 1 1 2 0 0 1 1 2 1 1 0 1 0 0 1 0 0 2 0 2 0 0 2 1 1 2 1 2 0 1 1 0 0 0 0 1 1 2 0 0 1 1 1 0 1 1 0 1 0 2 2 0 0 1 0 0 0 0 0 1 1 0 0 0 0 0 1 1 1 0 1 1 1 1 0 0 2 0 0 0 0 0 1 2 0 0 1 0 2 0 0 2 1 0 0 0 1 1 1 2 2 1 1 1 1 1 1 1 0 1 1 2 1 1 1 1 1 0 2 2 1 0 0 0 0 1 1 1 1 0 1 2 0 1 2 1 0 2 0 2 2 0 2 1 1 0 1 1 2 2 2 0 2 0 0 1 0 1 1 1 0 1 1 2 0 0 0 2 2 2 0 1 0 1 0 2 0 2 1 0 0 1 2 0 1 0 0 1 0 1 1 1 0 1 1 0 0 1 0 0 2 0 1 0 2 0 0 0 0 0 0 0 0 0 0 0 0 1 2 0 1 0 2 1 1 1 0 0 2 2 0 1 1 0 0 0 0 0 0 1 0 0 0 1 1 0 0 2 1 1 1 1 1 0 1 2 1 0 0 0 0 0 0 1 1 0 1 0 0 0 0 0 1 2 0 0 1 0 0 1 1 1 0 1 2 1 0 1 0 2 0 2 2 2 0 0 0 0 0 1 0 1 2 2 2 0 0 0 2 1 0 1 0 0 1 0 0 1 0 0 0 2 2 2 0 2 0 1 0 2 0 2 2 1 0 1 0 0 0 1 1 0 0 2 0 0 0 1 0 0 1 2 0 2 1 1 0 0 0 0 0 0 0 2 2 0 0 0 0 1 0 1 0 0 0 0 0 0 0 0 1 1 1 1 0 1 0 1 0 1 1 0 0 0 0 0 0 0 1 0 0 1 0 0 2 1 0 1 2 0 0 1 1 0 2 2 0 0 2 0 0 1 0 1 0 1 0 2 0 1 2 1 1 2 0 1 1 0 1 1 1 0 0 0 0 0 0 2 0 0 1 1 1 0 0 2 0 1 0 0 1 2 1 0 1 0 1 1 0 2 2 1 1 2 0 0 1 2 1 1 1 1 0 1 0 0 1 1 0 0 0 1 1 0 1 0 2 1 1 0 2 0 0 1 1 1 0 0 0 0 0 1 2 0 2 1 1 0 0 1 0 1 0 0 2 0 1 1 2 1 0 0 0 1 0 0 0 1 0 0 2 2 2 0 0 0 0 1 0 0 2 2 0 0 0 1 0 0 1 1 1 1 0 1 2 2 0 2 2 0 1 1 0 0 0 1 0 2 1 2 0 0 0 2 0 1 0 0 1 2 1 1 1 0 0 0 2 0 1 1 1 0 2 1 0 0 1 0 0 0 1 2 1 0 1 0 0 0 0 0 0 2 0 2 0 0 0 0 1 1 0 1 1 1 2 1 0 1 0 0 0 0 1 0 1 0 2 2
114 0 0 0 0 0 0 2 1 2 0 0 1 1 1 0 0 1 0 2 1 1 0 2 0 0 0 1 2 1 0 0 0 0 2 1 2 0 0 0 2 2 1 1 2 1 1 0 0 0 0 1 0 0 1 2 0 0 2 0 0 1 0 2 0 0 0 2 0 0 0 1 2 0 0 2 2 0 0 0 0 0 0 0 2 0 0 0 0 1 0 0 0 2 0 0 1 1 1 0 1 2 1 1 2 0 2 2 0 2 1 2 1 2 2 2 1 0 0 0 2 0 1 0 0 0 0 1 0 1 2 0 0 0 0 0 0 0 0 2 1 1 0 0 0 1 0 1 1 0 0 0 1 1 1 1 0 0 0 0 0 0 1 1 1 2 2 2 0 0 0 1 0 2 2 1 2 2 0 1 0 1 0 2 0 0 2 0 0 0 0 2 2 1 2 1 0 0 0 0 0 0 0 2 0 0 2 2 1 0 0 0 0 0 2 0 0 2 1 1 1 1 2 0 0 2 2 0 0 0 0 0 0 1 1 0 0 2 2 2 0 0 1 2 0 2 0 0 0 0 0 1 0 0 1 1 0 2 1 2 1 2 1 1 0 0 1 1 1 0 1 1 0 2 0 0 0 1 2 0 1 0 0 1 1 0 1 1 0 2 2 2 1 2 1 1 1 1 1 1 1 0 1 1 0 0 1 2 1 0 0 2 2 2 2 1 1 0 0 0 1 2 0 0 2 0 0 0 2 2 2 0 2 0 0 0 0 1 1 0 1 1 2 0 0 0 2 0 0 1 1 0 2 0 1 0 1 0 0 1 0 1 0 0 0 2 0 0 1 1 1 1 1 2 1 1 2 1 1 2 2 0 0 0 1 1 0 0 0 0 0 0 1 0 2 1 1 0 2 2 2 2 0 1 1 0 0 1 0 0 0 0 0 0 2 0 0 0 0 0 0 0 0 0 1 1 2 0 0 0 0 0 0 0 0 2 0 1 0 0 2 0 0 2 2 1 1 1 1 0 0 0 1 2 1 1 0 2 1 2 2 2 1 1 0 1 1 0 2 0 0 0 2 0 1 0 1 1 1 0 0 1 2 2 1 0 0 1 2 0 2 2 0 1 0 0 1 0 1 1 1 2 2 1 2 0 2 0 0 1 0 1 1 0 0 0 0 2 0 1 1 2 1 1 1 0 0 1 0 1 1 1 1 0 0 1 2 0 1 0 1 1 0 1 2 1 0 0 0 0 0 0 0 0 0 2 0 0 1 0 1 1 0 0 1 1 1 0 1 0 1 0 0 0 0 0 0 1 1 0 0 0 1 1 0 1 1 1 0 0 0 0 1 2 0 2 0 0 0 0 0 2 0 1 1 1 1 0 1 1 1 0 0 1 0 1 0 0 0 0 1 0 0 0 0 1 2 0 0 0 2 0 0 2 0 0 1 2 2 1 1 0 0 0 1 1 2 1 0 0 0 1 0 0 1 0 2 2 1 0 0 0 0 1 1 1 1 2 0 1 1 0 0 1 1 2 2 0 2 0 1 0 0 1 0 1 2 1 0 1 1 1 0 0 0 1 0 2 0 1 0 1 0 0 1 2 0 2 1 1 0 0 0 0 0 0 0 2 1 0 0 0 0 1 0 1 1 1 1 1 1 1 0 0 0 0 1 1 1 2 1 0 1 0 1 0 0 1 2 1 1 2 0 0 0 0 1 0 2 0 0 0 2 1 0 1 1 0 1 1 0 0 1 0 0 0 0 0 0 0 0 2 1 1 1 2 1 1 0 1 1 1 1 2 0 1 1 2 0 0 0 2 0 0 1 0 0 2 0 2 0 0 1 1 1 2 1 1 1 1 1 2 0 2 2 2 1 2 0 0 0 1 1 1 0 2 0 1 0 0 0 0 0 0 0 0 0 0 0 0 2 0 1 0 1 0 1 0 1 0 0 0 0 0 0 0 1 1 1 1 0 0 0 0 0 2 0 0 2 2 2 0 2 0 0 1 0 1 0 0 0 1 0 0 2 2 2 0 1 1 1 0 0 0 1 2 0 0 0 1 0 0 1 1 2 1 0 2 1 1 0 2 2 0 0 1 1 2 1 1 0 1 0 1 1 0 0 1 0 0 0 1 1 2 2 0 0 0 0 0 2 0 1 0 1 0 1 1 0 1 1 0 1 0 0 1 0 0 0 0 0 0 0 0 2 0 0 1 1 0 0 0 2 2 0 0 0 0 1 1 0 1 0 0 0 0 1 0 1 0 1 1
115 1 0 0 0 0 0 2 0 1 0 1 0 0 0 0 0 0 1 2 0 0 0 2 0 0 0 0 2 1 1 1 2 2 1 0 1 2 0 0 0 0 0 1 2 1 0 0 0 0 0 0 0 0 1 1 0 1 2 0 1 1 0 0 0 0 0 0 0 0 0 1 2 0 1 2 1 2 2 0 2 0 0 0 1 1 0 1 1 2 1 1 1 0 1 1 0 1 0 1 1 2 0 1 2 0 2 2 0 2 0 2 0 1 1 1 0 0 1 0 1 0 2 2 0 1 0 0 0 0 2 0 0 0 0 0 0 0 0 2 1 1 0 0 0 0 1 0 2 2 0 1 0 0 0 0 0 0 1 2 1 1 1 1 1 2 0 1 0 0 0 0 2 1 1 0 1 0 0 2 2 1 0 1 0 0 1 2 1 0 0 2 2 1 0 2 2 0 0 1 1 1 0 1 1 2 1 1 0 0 1 0 0 0 1 0 1 2 2 0 1 1 2 0 0 1 1 2 1 1 1 1 0 0 0 0 0 2 2 1 0 1 2 2 0 2 0 0 0 0 0 1 0 0 0 0 1 2 1 1 0 1 0 0 0 0 1 0 0 0 1 0 1 0 1 1 0 0 0 0 0 1 0 2 1 0 1 2 1 2 1 2 0 2 1 0 2 2 0 1 0 0 1 1 1 0 0 1 1 0 1 1 1 1 2 0 2 0 0 0 0 2 1 1 0 0 0 0 0 0 2 2 0 0 0 0 0 1 0 0 1 1 1 0 1 0 1 1 1 0 0 1 1 1 1 0 1 0 0 1 0 1 1 0 1 1 0 0 0 0 0 2 2 1 1 1 2 0 0 2 2 1 0 0 1 1 0 1 1 0 0 0 0 0 2 0 0 0 0 0 0 0 0 1 0 1 0 1 0 0 0 1 0 1 0 0 1 1 0 0 0 1 0 2 0 1 0 0 0 0 0 1 0 0 0 1 1 0 0 0 1 0 1 0 1 1 1 1 2 2 0 0 1 1 1 0 1 1 1 1 1 1 0 0 0 2 2 1 2 0 1 1 1 2 1 0 0 1 1 1 1 1 1 1 1 2 1 0 2 0 0 2 0 1 2 0 1 0 1 0 1 1 1 1 1 0 1 0 1 0 0 2 0 0 1 0 0 2 0 1 1 2 1 1 0 0 0 0 0 0 2 0 0 0 1 0 2 0 1 2 0 0 0 2 2 2 0 1 1 0 0 1 0 0 2 1 0 2 0 0 0 1 1 1 0 1 1 0 0 0 0 0 1 0 1 0 2 0 0 0 0 0 2 2 0 0 2 0 0 0 1 0 1 0 0 0 0 0 0 0 0 2 0 2 2 0 0 0 0 2 0 0 0 2 0 2 0 0 0 0 0 0 1 1 0 0 1 2 0 0 0 0 1 2 1 2 0 0 2 0 0 1 0 1 0 1 2 0 0 0 1 1 1 1 2 0 1 2 2 0 0 0 0 1 1 1 1 0 2 1 0 1 0 2 2 2 2 1 0 1 1 1 0 1 2 2 0 1 0 1 0 0 1 1 1 1 0 1 0 0 0 0 0 1 1 2 1 1 0 0 0 0 0 0 0 0 0 2 0 0 0 0 0 0 0 0 0 0 0 0 0 0 0 1 1 0 1 1 0 2 1 1 0 1 1 1 1 1 0 0 0 0 0 0 0 0 1 0 1 0 0 0 2 0 0 0 0 1 1 1 0 0 1 0 0 2 2 2 2 2 2 2 0 0 0 1 0 1 1 2 0 2 1 2 0 1 0 1 0 0 0 1 0 0 2 0 2 1 0 2 0 0 1 1 1 2 2 1 1 0 1 1 0 2 2 1 1 1 0 0 0 2 0 0 0 2 0 1 0 0 0 0 1 1 0 0 1 0 1 1 1 0 1 1 1 0 1 0 0 0 0 1 0 0 0 2 1 0 1 1 0 0 0 1 0 2 0 0 1 1 2 0 2 0 0 0 1 2 1 1 2 2 0 1 1 1 1 0 0 0 0 2 2 2 2 1 1 1 0 1 0 0 0 0 0 0 0 1 2 1 0 2 0 2 1 2 1 1 0 0 2 0 1 2 0 0 0 0 1 1 0 1 2 1 2 1 0 0 0 0 2 0 2 1 0 0 0 0 0 0 2 0 1 0 0 1 2 1 2 0 1 0 1 0 1 0 0 0 2 0 0 0 0 0 0 0 0 0 0 1 1 1 0 0 0 0 0 0 0 0 1 1
116 1 0 0 0 0 1 1 0 1 0 0 0 2 0 1 1 2 0 2 0 0 1 1 0 0 0 1 2 1 1 0 1 1 2 0 2 1 0 0 0 0 1 0 1 0 1 0 0 0 0 1 1 1 0 1 1 0 1 0 0 1 0 0 0 0 0 1 0 0 0 0 2 0 2 2 0 1 1 0 1 0 1 1 1 0 0 0 0 2 0 0 2 2 1 1 0 1 0 0 2 1 0 1 2 1 2 0 2 0 0 2 0 2 1 1 0 0 0 0 2 0 1 0 1 1 0 1 0 2 1 1 0 0 0 0 0 0 1 0 1 2 0 0 0 1 1 0 0 1 0 0 1 0 0 1 0 1 1 0 0 0 2 2 0 2 1 0 0 1 1 1 1 2 1 1 2 1 0 0 0 0 0 2 1 0 2 2 1 0 0 1 2 1 2 2 1 0 0 0 0 0 0 1 1 1 1 0 0 0 0 0 1 0 2 0 0 0 1 0 1 1 1 1 1 1 1 1 0 0 0 0 0 1 1 1 1 2 2 2 0 0 2 1 0 1 0 1 0 0 0 1 0 0 0 0 0 2 1 1 0 1 0 0 0 0 0 0 1 0 0 1 1 1 1 1 0 1 2 0 1 0 0 1 1 1 1 2 0 2 1 0 0 1 0 0 1 1 0 1 0 1 1 1 1 0 0 1 0 0 0 1 2 1 1 0 2 0 1 0 0 1 1 1 1 0 0 0 0 0 2 2 1 1 0 1 1 2 0 0 0 0 2 0 0 0 1 0 1 1 1 0 1 1 1 0 1 0 0 1 0 1 2 0 2 0 0 1 1 0 0 2 0 2 0 0 1 2 1 2 2 0 0 0 1 0 0 0 0 0 0 0 1 0 2 2 2 0 1 1 1 1 0 0 0 0 1 1 0 0 0 0 0 0 2 0 0 0 0 0 0 2 0 0 1 1 2 0 2 2 1 1 0 0 0 1 1 0 0 0 1 0 2 0 1 0 1 0 2 2 0 0 2 2 2 2 0 2 1 2 1 2 0 1 0 1 1 1 1 1 1 0 2 0 0 0 0 0 0 0 2 1 2 1 0 2 1 1 2 0 1 2 0 0 0 0 1 1 2 0 1 2 0 0 0 0 0 0 1 0 1 1 0 0 1 0 0 2 0 0 0 2 2 2 1 1 1 0 1 1 1 0 0 0 0 0 2 0 0 2 0 0 0 1 1 1 0 0 0 0 0 0 0 0 2 0 1 2 0 0 0 2 0 0 1 0 0 2 2 0 0 0 0 0 0 0 1 2 2 1 1 0 2 1 1 1 2 1 1 0 1 0 1 0 0 0 0 0 0 0 0 2 0 1 1 1 2 0 0 0 1 0 0 1 1 1 0 1 0 0 0 0 0 0 0 0 2 1 0 0 0 0 0 0 2 1 1 0 2 0 0 1 0 0 2 1 2 0 0 0 0 2 1 1 1 1 2 2 2 0 0 0 1 1 0 1 0 0 1 0 0 2 0 1 1 2 2 1 1 1 0 0 0 1 0 2 2 2 0 0 0 0 0 0 0 0 0 1 0 1 1 0 0 0 2 2 0 2 0 0 1 1 0 1 0 0 0 1 1 0 0 0 1 0 0 1 0 1 0 0 0 0 0 1 1 0 1 1 0 1 0 1 0 0 0 0 0 1 0 0 0 0 0 0 0 1 0 0 0 0 0 0 2 1 1 1 1 0 1 1 2 1 0 1 1 1 1 1 2 2 0 1 0 0 1 1 0 1 0 2 0 1 0 0 0 0 0 1 0 1 0 2 0 0 0 0 1 1 1 2 0 0 0 0 0 1 0 0 1 0 1 1 0 2 2 0 0 1 0 0 0 1 1 2 0 1 0 0 0 0 0 0 2 2 0 2 2 0 1 1 1 0 1 0 1 0 1 2 0 0 0 0 0 0 0 2 2 1 1 1 0 0 0 1 0 1 0 2 2 2 2 0 2 0 0 0 0 2 1 0 1 1 0 0 2 2 2 0 0 0 0 1 0 0 2 1 1 1 0 2 0 0 0 0 2 2 0 2 1 1 0 2 2 0 2 0 0 2 1 1 0 2 1 1 1 0 1 0 0 0 0 0 0 1 1 2 0 0 0 0 2 0 0 0 1 0 2 0 0 1 1 0 1 0 2 1 1 0 0 0 0 0 0 1 0 0 1 1 1 1 1 0 1 2 0 0 0 0 0 2 1 1 0 1 0 0 0 0 0 0 2 2
117 0 0 0 0 0 0 2 0 1 0 1 1 1 1 0 0 1 2 0 0 0 0 1 0 0 0 0 2 0 1 1 1 0 1 1 1 2 0 0 1 1 0 0 1 1 1 0 1 0 0 1 1 1 1 2 0 0 1 1 0 1 0 1 0 0 0 1 0 0 0 1 2 0 1 2 1 0 0 0 0 0 0 0 2 0 0 2 2 2 1 2 1 1 0 0 0 0 0 0 2 2 1 1 2 0 2 1 1 1 0 2 0 1 1 1 0 0 0 0 2 0 2 1 0 1 0 1 1 0 0 0 0 0 0 0 0 0 0 1 1 1 0 0 0 0 0 0 0 1 1 0 1 0 0 0 0 1 0 1 0 1 1 1 0 1 1 0 0 2 2 1 1 1 2 2 0 1 1 0 0 2 1 1 0 0 2 2 2 1 1 2 2 2 1 1 1 0 0 0 0 1 0 1 1 1 1 1 1 0 0 0 1 0 1 0 0 0 1 0 1 1 2 0 0 0 0 1 0 0 0 0 0 0 0 0 0 2 0 1 0 0 1 2 0 2 0 0 0 0 0 0 0 0 0 0 0 1 0 0 0 0 1 1 0 0 0 1 1 0 0 0 0 2 0 1 1 0 2 0 1 0 1 2 1 0 1 1 1 2 2 0 1 2 2 0 2 1 1 1 0 0 1 1 0 0 1 1 0 0 0 1 1 1 2 0 2 1 0 0 0 0 1 0 2 0 1 0 1 2 2 2 1 0 0 0 0 1 1 0 0 0 2 0 1 0 1 1 2 0 0 1 1 0 1 0 1 0 0 2 0 2 2 2 1 0 0 0 1 1 1 1 1 2 1 1 2 1 0 2 1 1 0 0 1 1 0 0 0 0 0 1 1 1 2 1 1 0 0 0 0 0 0 1 1 0 0 0 0 0 0 1 0 0 1 0 1 1 0 0 0 0 0 0 0 0 0 0 1 1 2 0 0 0 0 1 0 1 0 0 2 0 2 0 0 2 2 1 1 1 1 0 0 1 0 0 0 1 0 1 1 1 0 0 0 0 0 0 2 0 0 0 2 1 0 0 0 0 0 0 0 0 0 0 2 1 0 0 1 0 1 1 0 2 0 0 1 0 1 0 0 2 0 0 0 0 1 1 0 0 0 2 0 0 0 1 0 2 0 1 2 2 2 2 1 0 0 1 0 1 1 1 2 2 2 0 1 0 0 2 1 1 0 2 2 2 0 1 1 0 0 1 0 0 1 1 0 1 1 0 0 0 1 0 0 0 0 0 0 1 0 2 0 0 0 0 1 0 0 0 0 0 2 0 1 1 1 1 1 1 0 0 1 2 0 0 0 0 0 0 1 1 0 1 1 1 1 0 1 2 1 0 0 0 0 0 0 1 0 1 1 1 0 0 0 1 1 1 0 0 0 0 1 2 0 0 0 1 2 1 0 0 0 2 0 1 1 1 0 0 0 2 1 2 1 1 1 2 2 1 0 1 1 2 0 2 0 0 1 1 1 0 0 1 1 2 2 0 2 0 1 0 0 1 0 1 1 1 0 0 0 0 0 0 0 0 0 2 0 1 0 1 0 2 1 2 2 1 1 1 1 0 0 1 0 0 0 1 0 0 0 0 0 0 0 0 0 1 1 1 0 0 0 0 1 1 0 0 0 2 1 0 0 1 1 0 0 1 0 0 0 0 2 1 0 0 0 0 2 0 0 0 2 0 0 0 0 0 1 1 0 0 1 1 1 0 0 1 0 1 0 1 0 0 1 1 0 2 0 1 0 0 0 1 0 1 0 1 0 0 0 1 0 0 1 0 1 0 0 1 0 0 0 0 1 1 1 0 2 0 2 2 0 1 1 1 0 1 0 0 1 2 1 1 1 1 0 0 0 1 0 0 1 1 0 1 1 0 0 0 2 0 1 0 1 0 1 0 0 0 0 0 1 0 1 0 1 1 2 1 1 0 0 0 0 1 1 0 2 0 0 1 1 1 0 1 0 2 0 0 0 2 0 0 2 1 1 0 0 0 0 2 2 1 2 2 0 1 0 1 0 0 0 0 1 0 0 1 2 1 0 2 2 1 1 1 1 2 0 0 0 2 0 2 0 0 0 2 0 0 0 1 2 0 0 0 0 0 1 0 1 0 2 0 0 0 0 0 1 1 1 0 2 0 2 2 2 0 2 0 0 0 1 0 0 0 0 1 2 0 0 0 1 2 0 0 0 0 0 2 1 0 1 0 0 0 0 0 0 0 0 0
118 0 0 1 0 0 0 1 0 1 0 1 0 1 0 0 0 0 2 0 1 1 1 2 0 0 0 0 2 0 2 0 2 2 1 1 1 0 0 0 1 1 0 0 2 1 0 0 1 0 1 1 0 2 0 1 0 1 1 0 0 1 0 0 0 0 0 1 0 0 0 2 2 0 2 2 0 1 1 0 0 0 0 0 2 1 1 0 0 2 0 0 0 2 0 0 1 1 0 0 1 1 1 0 2 0 2 2 0 2 0 0 0 1 1 1 1 0 0 0 2 0 2 2 0 0 0 0 0 0 0 0 0 0 1 0 0 0 0 1 1 1 0 0 0 0 0 1 1 0 0 0 0 0 0 0 0 1 1 1 0 0 2 2 0 2 1 0 0 2 2 1 1 1 1 1 2 0 0 1 1 1 0 1 0 0 1 1 0 0 0 1 2 2 2 2 1 0 0 1 1 1 0 1 1 1 2 0 0 0 0 0 0 0 2 0 0 0 0 0 2 2 2 0 0 1 1 0 0 0 0 0 1 1 1 0 0 2 2 1 0 1 2 1 0 1 1 0 0 0 0 0 0 0 0 0 0 2 1 1 0 1 0 0 0 0 0 1 2 0 0 0 0 0 1 0 1 0 2 0 0 1 1 2 1 0 1 1 1 1 1 1 2 2 2 0 2 0 1 2 0 0 0 0 0 0 0 2 0 0 0 2 1 1 1 0 2 0 1 1 0 1 2 0 2 0 0 0 0 0 2 1 1 0 0 1 1 2 0 1 1 1 2 0 0 0 2 0 2 1 1 0 1 0 0 1 0 0 0 0 1 1 1 1 0 1 0 1 2 1 1 1 1 2 0 0 1 1 1 2 0 0 0 1 0 1 0 0 0 0 0 1 0 0 0 0 2 0 1 1 1 1 0 1 0 1 0 0 0 0 0 0 0 1 1 0 0 1 0 0 0 0 0 1 1 1 1 0 0 0 1 0 0 2 1 1 0 1 0 1 1 0 1 1 1 0 1 0 1 1 0 0 0 1 1 0 1 1 1 1 1 1 0 0 1 1 0 0 2 0 0 0 1 2 0 0 0 0 0 0 1 1 1 0 1 2 0 1 2 0 2 2 0 1 2 0 2 0 2 0 2 2 1 1 1 1 2 0 0 1 0 1 0 2 0 2 1 2 0 1 1 2 2 1 0 1 1 0 0 0 1 1 0 0 1 0 2 0 1 1 0 1 0 2 2 2 0 1 1 0 0 0 0 0 2 0 1 1 1 0 1 0 0 0 0 0 0 1 1 1 0 1 1 0 0 0 1 2 2 1 1 0 2 2 0 1 2 0 2 1 0 0 0 0 1 1 0 0 0 0 0 1 0 0 0 2 2 0 1 2 0 0 0 0 0 0 0 1 0 0 0 0 0 0 0 1 1 1 0 0 0 0 0 0 1 0 0 0 2 2 0 1 0 0 1 1 2 2 0 0 0 0 0 1 1 0 2 2 2 0 0 0 2 1 1 1 0 1 1 0 0 0 0 1 1 2 1 1 1 1 0 0 0 0 0 0 0 1 0 1 1 1 1 1 1 0 0 2 0 2 1 2 1 0 0 1 2 2 0 0 1 0 0 0 0 0 0 2 1 0 0 0 2 0 0 2 0 0 0 0 0 0 0 0 0 0 2 0 0 2 0 0 0 1 0 1 0 0 0 0 0 0 0 0 0 1 0 1 2 0 0 0 2 1 0 0 0 0 2 2 0 0 2 0 0 1 1 0 0 0 0 2 0 0 1 2 0 2 0 1 1 0 2 2 1 0 0 1 0 0 0 1 0 0 1 1 0 0 1 1 0 0 0 0 1 2 1 0 1 1 1 2 0 2 2 2 2 1 0 0 2 2 1 1 1 1 0 0 0 0 0 0 0 1 0 0 1 0 2 1 1 1 1 0 1 0 1 0 0 0 1 0 0 0 0 0 2 0 1 2 2 2 0 0 0 2 1 1 2 2 2 0 2 0 0 0 0 1 0 0 1 1 1 0 2 2 2 0 0 0 0 1 1 1 2 2 1 0 0 2 0 0 0 0 1 1 0 0 2 1 1 1 2 1 2 1 1 1 0 0 0 0 0 2 0 0 0 1 0 0 0 1 2 1 1 1 0 0 1 0 2 0 1 0 1 0 2 1 0 0 1 1 1 1 1 2 1 0 1 0 0 1 0 0 1 0 0 1 1 0 0 0 1 1 0 0 1 0 0 1 0 0 0 0 0 0 1 1 1 0 2 2
119 0 0 0 0 1 1 2 0 2 0 0 0 1 0 0 0 1 0 1 0 0 0 1 1 1 1 0 1 0 1 0 1 1 1 0 2 1 0 0 0 0 0 0 1 0 0 0 0 0 0 0 0 0 2 1 1 1 0 1 1 1 0 2 0 1 1 1 0 0 0 1 2 0 1 2 1 1 1 0 1 0 1 1 0 0 0 1 1 2 1 1 2 0 0 0 0 1 0 1 0 2 1 1 2 0 2 2 0 2 0 0 1 2 2 2 1 0 1 0 1 0 2 1 0 1 0 0 0 0 1 1 0 1 1 0 0 0 0 1 1 1 0 0 0 0 1 0 0 1 0 0 0 0 1 1 0 1 0 2 0 1 1 2 1 2 1 0 0 0 1 0 0 1 2 0 1 1 0 1 1 1 1 0 0 0 1 1 0 0 0 1 1 1 1 1 1 0 1 1 0 1 0 2 1 1 2 0 0 0 1 0 2 0 1 1 1 1 1 1 1 1 2 0 2 1 0 2 0 0 0 0 0 0 0 0 0 2 1 1 1 0 2 1 0 1 0 0 0 0 0 1 1 1 0 0 2 2 0 2 2 2 0 0 0 0 0 1 0 0 0 2 1 0 1 1 0 2 2 0 1 0 1 2 2 0 2 2 0 2 1 0 1 2 2 0 2 1 0 2 1 0 1 1 1 1 1 2 1 0 1 0 1 1 1 0 2 1 0 0 0 1 0 1 0 0 0 0 0 1 1 1 0 0 0 0 0 0 0 0 0 0 2 0 1 1 0 1 1 0 0 1 2 0 2 0 0 1 0 2 0 1 1 1 1 0 0 1 1 0 0 2 0 2 0 0 1 2 0 0 1 2 0 0 0 0 0 0 0 1 0 1 0 0 1 0 1 0 1 1 1 1 0 0 0 0 0 2 0 0 0 0 0 1 0 0 0 2 0 0 0 1 1 1 1 0 1 1 0 0 1 0 0 0 0 1 1 0 1 0 1 0 1 1 1 0 1 0 0 0 0 1 1 1 1 0 1 0 0 0 1 1 1 1 0 0 0 0 2 0 1 1 2 2 2 0 2 1 1 0 1 1 1 1 1 1 1 0 1 0 0 1 0 1 0 0 1 0 0 1 0 2 1 0 1 1 2 0 0 0 1 1 0 0 0 2 0 2 0 1 2 2 2 2 0 1 1 0 1 1 1 0 2 0 0 0 2 0 2 2 0 0 0 1 1 1 0 0 1 1 0 1 0 0 1 1 0 0 1 0 0 0 1 0 0 1 0 0 0 0 0 1 2 0 1 0 2 2 2 1 0 0 1 1 0 0 1 0 0 0 0 0 1 1 1 1 0 1 0 0 1 1 1 1 1 1 1 0 0 1 0 0 0 0 1 1 0 1 1 0 0 0 0 1 0 0 2 2 0 0 1 0 0 2 1 1 0 2 2 2 0 0 0 0 1 1 2 0 0 0 0 1 2 2 0 1 2 2 2 0 0 0 1 1 0 1 0 1 1 1 0 1 0 0 0 1 2 0 1 0 1 0 1 2 1 1 0 1 0 1 0 0 0 0 1 0 0 2 0 1 0 1 0 0 1 1 1 2 0 0 1 1 0 0 1 1 0 1 0 0 1 0 0 0 1 0 0 0 1 0 0 0 0 0 1 1 2 1 1 1 0 0 1 0 1 0 0 1 0 0 0 0 0 0 0 0 1 0 1 1 1 0 2 1 0 1 2 1 1 1 0 0 2 0 0 0 0 0 0 2 0 0 0 0 1 2 0 1 0 2 0 1 1 2 1 0 0 1 0 0 1 0 0 0 0 0 1 1 0 1 0 0 0 0 2 2 2 0 1 0 1 1 0 2 2 1 1 1 0 0 0 1 0 0 0 1 0 2 1 0 1 1 2 1 0 1 1 0 0 0 2 0 1 1 0 0 2 0 0 0 0 0 0 0 0 0 1 0 2 0 0 0 0 0 0 2 0 1 2 1 1 1 2 0 0 0 0 1 0 0 1 2 0 0 2 2 2 0 0 0 0 1 2 2 2 0 2 1 0 1 0 0 0 0 1 1 0 1 2 2 0 2 2 2 1 1 1 1 1 1 1 1 0 2 0 0 0 1 0 1 0 0 1 2 0 1 0 0 0 1 2 0 1 0 0 0 2 1 0 0 1 1 2 0 1 1 1 0 1 0 0 1 0 0 0 2 0 2 1 1 0 0 0 1 0 0 0 0 0 2 1 0 1 0 0 0 0 0 0 0 1 1
120 1 0 0 0 0 0 2 0 1 0 0 0 0 0 0 0 1 0 2 1 1 0 1 1 1 1 0 2 0 2 0 0 0 2 0 2 0 0 0 1 1 1 1 2 1 1 0 0 1 1 1 0 0 0 2 0 0 0 0 1 1 0 1 0 0 0 1 0 0 0 0 2 0 2 2 0 0 0 0 0 0 0 0 2 0 0 1 1 2 1 1 0 1 0 0 0 1 0 1 1 2 0 1 2 0 2 0 2 0 0 1 0 1 1 1 1 1 1 0 2 0 2 1 0 1 0 1 0 1 1 2 0 0 0 0 0 0 0 1 1 1 0 0 0 1 0 0 0 0 0 0 0 0 1 0 0 1 0 2 1 2 2 2 1 2 0 1 0 1 1 0 0 2 2 0 2 0 0 1 1 1 0 1 0 0 1 1 1 0 0 2 1 1 1 1 1 0 0 0 0 1 0 2 2 0 2 1 1 0 1 0 1 0 2 0 0 0 1 0 1 1 2 0 0 1 1 2 1 0 0 0 0 1 1 0 0 2 1 1 1 0 2 2 0 2 0 1 0 0 0 1 0 0 0 0 1 2 0 2 2 2 0 0 1 1 0 0 0 0 1 1 0 1 1 0 1 0 2 0 0 1 1 2 2 1 1 2 0 2 1 1 0 1 2 0 1 0 0 2 0 0 1 1 1 0 0 2 1 0 1 1 1 1 0 0 2 0 1 0 0 2 2 1 1 0 0 0 1 1 1 2 1 0 0 0 0 1 1 1 1 1 1 0 0 0 2 2 2 0 0 2 1 0 1 1 0 0 0 1 0 1 1 0 1 0 0 2 2 1 1 1 1 2 1 1 0 2 0 2 0 1 0 0 1 2 0 0 0 0 0 0 1 0 1 1 2 2 0 0 0 0 0 1 1 0 1 0 0 0 0 0 0 0 0 0 1 1 0 0 0 1 0 2 0 0 1 1 0 0 1 0 0 0 0 1 1 0 0 0 1 0 2 0 0 2 2 1 1 2 0 0 1 2 2 0 2 2 0 2 1 1 0 0 0 1 1 1 2 0 1 1 2 0 0 0 0 0 0 0 1 0 1 1 2 0 0 1 2 0 2 2 0 1 1 0 1 0 1 0 0 2 1 1 1 0 1 0 1 1 0 1 0 1 0 2 1 2 0 0 0 2 2 2 1 0 0 1 0 2 0 1 1 0 0 1 2 0 1 1 1 0 0 2 2 1 0 1 1 0 0 0 0 0 0 2 0 1 0 0 0 0 1 0 0 2 2 1 1 0 0 1 0 0 0 0 1 2 2 0 2 0 0 1 0 0 1 0 0 0 0 0 0 0 0 0 1 1 0 0 1 1 0 1 1 0 1 1 0 0 1 0 1 2 2 2 2 1 1 1 0 0 0 0 0 0 2 1 0 0 0 0 1 2 2 1 0 1 2 2 1 0 0 1 0 2 2 1 0 1 1 2 0 0 1 0 2 2 2 0 0 0 0 1 0 0 0 1 1 1 1 0 0 0 0 2 2 0 2 0 0 0 0 2 1 2 0 1 0 1 1 1 0 1 1 0 0 2 0 1 1 0 0 0 1 2 0 1 1 0 1 1 0 1 0 1 0 1 0 0 0 0 0 1 0 1 1 0 2 1 0 0 0 0 0 0 1 0 0 1 0 0 1 1 2 0 0 2 1 1 1 1 1 0 1 2 0 0 1 0 0 0 2 1 0 0 1 0 2 2 0 0 0 1 1 0 0 0 0 1 0 1 0 0 2 0 0 2 2 2 0 2 0 1 0 1 0 0 0 1 0 2 0 0 0 0 2 0 0 1 0 0 1 1 1 2 2 0 2 0 2 2 0 2 2 1 1 1 0 0 0 1 0 0 0 1 0 1 1 0 1 1 0 0 0 0 0 0 0 0 1 0 1 0 1 0 1 0 0 0 0 1 0 0 0 2 2 1 0 2 0 0 1 0 0 2 0 1 1 1 1 0 2 0 0 0 1 1 0 0 0 0 0 0 2 2 2 0 0 0 0 2 2 2 1 2 0 2 0 2 0 0 1 1 1 1 0 1 1 1 0 1 1 1 1 1 0 0 0 0 0 2 0 0 1 0 0 0 0 0 0 1 1 1 1 0 0 0 0 0 2 0 2 0 0 2 2 0 0 2 0 0 0 0 2 2 2 0 0 0 0 0 0 1 0 0 0 1 1 0 0 0 0 1 0 0 0 0 0 2 0 0 0 0 0 0 1 1 1 0 2 2
121 0 1 0 0 0 0 2 1 2 0 0 0 0 0 0 0 1 1 1 1 1 0 2 0 0 0 0 2 1 0 1 1 1 1 0 2 2 1 0 0 0 0 0 2 0 1 0 0 0 0 0 1 0 0 1 1 1 1 1 1 1 0 1 0 0 0 1 0 0 0 0 2 0 1 2 1 1 1 1 0 0 0 0 1 0 0 0 0 1 0 0 0 2 1 0 1 1 0 1 1 1 0 2 2 0 2 1 1 1 0 1 1 1 1 1 1 0 1 0 2 1 1 1 0 0 0 1 0 1 2 0 0 0 0 0 0 0 0 0 0 2 0 0 0 2 0 0 0 0 0 0 0 0 1 0 1 1 1 1 1 1 1 1 1 2 0 0 2 0 0 0 0 1 1 1 1 1 0 0 0 0 0 0 0 0 0 1 1 0 0 2 1 2 2 2 0 0 0 2 2 2 1 1 1 0 2 1 1 0 0 0 2 0 0 0 0 1 2 0 1 1 2 0 0 0 0 1 0 0 1 1 1 0 1 1 1 2 1 2 0 0 1 2 0 2 0 0 0 0 0 0 0 0 0 0 0 2 1 1 0 1 0 0 0 0 1 0 1 0 0 1 1 1 2 2 0 0 2 0 1 0 2 2 2 0 2 1 0 2 1 0 1 2 2 0 2 0 1 2 1 0 1 1 0 1 2 0 0 1 0 1 1 2 1 0 1 0 0 0 0 0 1 0 1 0 1 0 1 2 2 0 0 0 0 1 1 2 0 2 0 1 1 0 0 0 0 0 1 1 1 0 2 1 1 0 1 0 0 1 0 1 2 0 2 0 0 2 2 0 0 2 1 2 0 0 1 2 0 0 1 1 0 0 0 1 0 0 0 0 1 1 1 0 2 2 2 0 0 0 0 0 0 0 0 0 0 0 0 0 0 0 1 0 1 0 1 0 0 0 0 1 0 0 0 2 1 0 1 1 2 0 0 0 0 1 0 1 0 0 2 0 1 1 1 1 1 2 2 1 0 0 1 2 1 1 0 1 1 1 1 1 0 0 0 1 1 1 2 1 1 0 2 0 2 0 2 2 2 0 0 2 0 0 2 0 0 1 2 0 2 1 0 1 1 0 2 2 2 0 0 2 1 0 1 1 1 0 0 0 0 2 1 0 0 0 0 2 0 1 0 2 2 2 0 1 1 0 0 1 1 0 1 0 0 0 2 0 1 1 1 0 0 1 2 1 0 0 0 0 0 0 0 1 2 0 0 0 0 2 0 0 0 0 0 0 0 0 0 0 0 1 0 0 0 0 1 2 2 1 1 0 2 1 1 0 0 0 1 1 1 0 0 1 0 0 0 0 0 0 0 0 0 1 1 1 1 1 0 0 0 0 1 1 1 1 1 2 1 1 0 1 0 1 0 0 2 2 0 0 0 2 0 2 1 0 0 0 2 1 0 0 0 2 0 0 0 1 1 0 0 1 1 2 1 1 2 1 1 0 0 0 1 0 1 0 0 0 2 0 0 1 0 0 0 1 1 0 1 0 0 1 0 2 0 2 1 0 0 1 0 0 0 1 1 0 0 1 0 2 0 2 0 0 1 2 0 2 0 0 2 1 0 0 0 1 0 1 1 0 0 0 1 0 1 1 0 1 0 0 0 0 0 1 2 1 2 0 0 0 0 0 0 0 0 0 0 0 0 0 0 0 0 0 0 0 0 0 2 0 0 1 1 0 0 1 0 0 1 1 0 0 1 2 2 0 0 2 2 2 2 2 0 0 2 2 1 1 0 2 0 1 1 1 0 0 1 1 1 0 0 1 0 0 0 0 2 0 1 2 0 0 1 1 1 2 2 0 1 0 0 1 0 2 2 1 1 2 0 0 1 2 1 1 0 2 0 0 0 0 0 0 1 1 0 1 1 0 0 0 2 0 1 0 2 0 0 0 0 0 1 0 0 0 0 0 2 0 1 0 0 0 0 0 0 2 0 0 0 0 2 0 1 1 0 0 0 2 0 0 0 0 0 0 2 2 2 0 0 0 0 0 2 2 2 1 1 1 0 1 0 0 0 0 0 0 0 1 2 1 0 2 2 1 1 1 1 2 1 1 0 2 1 2 0 0 0 1 0 0 0 0 2 1 2 1 0 2 0 0 1 0 0 0 2 0 2 1 0 1 1 0 0 1 0 1 1 0 2 0 0 0 0 0 0 1 1 1 1 0 0 0 1 2 1 0 1 0 0 1 0 0 0 1 1 0 0 0 0 0 2 2
122 1 0 0 0 2 2 1 0 0 0 1 0 0 0 0 0 2 0 2 0 0 0 2 0 1 1 0 1 1 1 0 1 0 1 0 1 0 0 0 2 2 0 1 2 1 0 0 0 0 0 0 0 0 2 2 0 0 1 0 0 2 0 1 1 0 1 0 0 0 0 1 2 0 0 2 2 2 2 1 1 0 0 1 1 0 0 0 0 2 0 0 0 2 1 0 2 2 0 2 0 2 0 1 2 0 2 2 0 2 0 1 0 1 1 1 0 1 2 0 1 0 1 0 0 0 0 2 0 2 1 0 0 0 1 0 1 0 0 1 0 2 0 0 0 0 0 0 1 1 1 0 0 0 1 0 1 0 2 1 1 1 1 2 1 1 0 1 1 0 0 0 2 1 2 1 1 1 0 0 0 0 1 1 0 0 2 1 0 0 0 2 1 0 0 1 1 0 0 0 0 0 0 2 2 0 2 1 1 0 1 0 1 1 2 2 2 1 2 1 0 0 2 0 0 1 1 0 0 0 1 1 0 0 0 0 0 2 2 2 0 0 2 1 0 2 0 0 0 0 0 1 0 0 0 0 0 0 0 0 0 0 0 0 0 0 0 0 1 1 0 1 0 1 0 1 0 1 1 0 0 0 0 1 1 1 2 2 0 2 2 0 2 2 2 0 2 1 0 0 1 0 1 1 1 0 0 2 1 0 0 2 0 1 2 0 2 0 0 0 0 2 2 0 2 0 0 0 1 1 2 1 0 0 0 0 0 1 0 1 0 0 2 1 0 0 1 1 1 0 0 0 0 0 0 2 0 1 0 2 0 2 2 1 2 0 0 2 2 1 1 1 0 2 0 0 1 2 0 1 0 1 0 0 0 0 0 0 0 0 0 1 0 0 2 0 0 0 1 1 1 1 0 0 0 0 0 1 0 0 0 1 0 0 2 0 0 0 1 0 0 0 1 2 0 1 0 0 0 0 0 0 0 0 0 1 0 2 0 0 1 0 2 0 0 1 1 1 2 1 0 1 1 1 1 1 0 1 1 1 1 2 0 1 0 1 1 0 2 0 0 0 2 2 1 0 0 0 0 2 2 1 2 0 0 2 0 1 2 0 2 2 1 1 0 0 0 0 0 1 0 2 1 1 1 0 2 0 0 1 0 1 0 0 1 1 0 2 0 1 1 2 0 0 0 0 0 0 0 1 1 0 2 1 1 0 2 0 1 2 0 1 0 0 1 0 1 1 1 0 1 1 0 0 1 1 0 1 0 0 0 0 0 2 0 0 0 1 1 0 1 0 1 0 1 0 1 2 2 2 0 0 1 1 0 1 2 0 1 1 0 0 0 0 0 1 0 1 0 0 1 1 1 1 0 1 0 1 1 1 1 0 0 0 0 0 1 2 2 0 0 0 0 0 0 1 2 2 0 0 0 0 0 2 2 0 1 0 1 1 1 0 0 1 1 1 2 1 1 0 2 2 0 0 2 0 0 1 1 1 1 0 1 2 0 0 0 1 1 0 0 0 1 0 0 2 2 0 2 0 0 0 1 1 0 1 1 2 0 0 1 1 0 0 1 1 0 2 0 1 1 0 0 0 1 2 1 2 0 0 1 1 0 0 1 2 0 2 0 0 0 0 2 0 0 2 0 0 1 1 1 1 0 1 2 0 2 0 0 1 0 0 0 1 0 0 0 0 0 0 0 0 2 1 0 0 0 0 2 0 0 0 2 2 1 1 1 0 2 2 0 0 2 1 1 0 0 1 1 1 1 2 0 0 2 2 1 1 0 1 1 1 1 1 0 0 0 1 0 0 0 2 0 0 2 0 1 1 0 1 0 0 0 0 1 2 1 1 2 0 1 2 0 2 2 1 1 2 0 0 0 2 0 0 0 1 0 0 0 0 0 0 1 1 0 1 1 1 0 0 2 0 1 0 1 0 1 0 1 1 0 0 1 0 1 0 1 0 2 0 0 0 0 1 0 2 1 1 2 2 2 0 2 2 0 0 0 0 0 1 0 2 0 0 1 1 2 0 0 1 0 0 1 1 1 1 0 0 0 1 0 0 0 0 1 1 0 1 1 0 0 1 2 0 0 2 0 1 0 0 0 0 0 1 0 0 0 0 0 0 0 1 2 1 1 1 0 0 0 1 2 0 2 0 1 0 1 1 0 1 1 0 2 0 1 1 1 0 1 0 0 1 0 0 0 1 0 1 1 0 0 0 0 0 0 0 0 0 0 1 0 0 0 0 0 0 0 0 0 0 2 0
123 1 0 0 0 0 0 2 0 1 0 1 0 1 0 0 0 2 1 1 1 0 1 2 0 0 0 0 2 1 0 1 1 1 2 2 2 2 0 0 0 0 0 0 2 0 0 0 1 0 1 1 2 1 0 2 0 1 1 0 1 1 0 1 1 1 1 0 0 1 1 2 2 0 1 2 1 1 1 0 2 0 0 0 2 1 1 0 0 2 0 0 0 1 0 0 0 1 1 0 2 1 0 0 2 1 2 1 1 1 0 1 1 1 1 1 1 0 1 0 1 0 1 0 0 1 0 1 0 1 1 2 0 1 0 0 0 0 0 0 1 1 0 0 0 1 0 0 0 1 0 0 0 0 0 0 0 1 0 0 0 0 1 2 1 2 1 0 1 1 0 0 1 2 2 1 1 0 0 1 1 0 0 0 0 0 0 0 0 0 0 0 2 0 0 2 1 0 1 1 1 1 0 2 1 0 2 1 2 0 0 0 2 0 2 1 1 1 1 1 1 1 2 0 0 1 1 0 0 0 0 0 0 0 0 0 0 2 1 1 1 0 2 1 0 2 0 0 0 0 0 0 0 0 0 0 0 2 1 1 0 1 0 0 0 0 2 0 1 1 0 1 0 2 0 0 0 1 2 0 1 0 1 2 2 1 1 1 0 2 0 1 1 2 1 0 2 1 0 1 0 0 2 2 0 0 0 1 0 0 0 2 1 1 0 0 2 1 0 0 0 0 0 0 2 0 1 0 1 1 2 0 0 0 0 0 0 0 0 0 0 0 2 1 0 0 1 0 1 2 2 0 1 0 1 1 1 0 0 1 0 1 0 0 0 0 0 1 1 0 0 2 1 1 0 0 2 2 0 2 0 0 0 0 2 1 0 1 1 0 0 0 1 0 2 1 1 1 1 1 1 1 0 1 0 1 1 1 0 0 0 1 0 1 1 0 0 2 0 0 0 2 1 0 1 2 0 1 0 2 1 2 0 0 0 0 1 0 0 0 1 0 1 1 1 2 1 0 0 0 0 0 1 2 2 1 1 2 1 1 1 1 1 1 0 1 1 1 1 1 1 0 1 2 1 0 0 0 0 1 2 2 1 1 1 1 0 0 1 0 1 1 0 2 2 0 2 1 2 0 0 2 1 1 1 0 2 0 1 1 1 0 1 0 0 0 0 2 0 1 1 2 2 2 1 0 0 1 0 2 1 1 1 1 0 0 2 0 0 1 0 0 0 1 2 2 0 1 1 0 0 1 0 0 2 0 0 2 0 0 0 0 0 0 1 1 1 1 1 0 1 0 1 0 1 0 2 1 1 0 0 0 1 1 0 0 0 0 2 2 1 0 1 1 1 0 1 2 0 0 1 0 0 2 2 0 2 0 1 2 0 0 1 1 1 1 1 2 0 1 0 1 0 0 0 0 2 0 0 0 1 0 0 2 1 0 0 0 1 0 0 0 0 0 1 2 2 1 0 1 0 1 0 0 2 0 2 1 1 0 0 0 1 2 0 1 1 2 0 1 1 0 0 1 1 1 1 0 2 0 2 0 0 0 0 0 1 1 1 2 0 0 0 0 0 0 0 1 0 1 0 1 0 0 1 0 2 1 0 1 1 0 0 1 0 0 0 0 1 0 0 0 0 0 0 0 0 1 0 0 0 0 1 0 1 1 1 1 1 1 0 0 0 0 0 0 0 0 0 0 0 0 0 0 0 0 0 1 1 0 0 0 2 1 0 0 0 2 0 0 0 0 2 1 1 0 0 1 1 0 0 2 1 1 1 2 1 2 0 1 1 0 1 1 0 0 1 1 0 0 0 1 0 0 1 1 1 0 0 1 0 0 0 0 1 2 1 2 1 0 0 1 0 2 2 1 1 0 1 0 1 2 2 1 0 2 0 0 0 0 0 0 2 1 1 1 1 0 1 0 0 0 2 0 0 0 2 0 0 0 0 0 0 0 1 0 0 1 2 1 1 0 0 0 0 1 0 2 2 2 2 0 2 0 0 0 0 1 0 1 0 2 0 0 2 2 2 0 0 1 0 0 1 1 2 1 0 0 1 1 0 0 0 0 1 0 0 1 1 1 0 1 2 2 0 1 0 2 0 0 1 1 1 2 0 0 0 2 0 0 0 1 1 2 2 1 0 0 0 0 2 0 0 0 1 0 2 1 0 0 1 1 2 0 0 0 0 0 1 0 0 0 0 0 0 2 0 2 0 0 0 0 1 1 0 1 1 0 0 1 1 0 0 0 0 0 1 0 0 0 2 1
124 1 0 0 0 0 0 2 0 2 0 0 0 1 0 0 0 0 2 0 1 1 0 2 0 0 0 0 1 2 0 0 1 0 1 0 1 0 0 0 1 1 0 1 2 2 0 0 1 0 0 0 1 1 0 2 0 0 0 1 0 1 0 1 1 0 1 1 0 0 0 1 2 0 1 2 1 0 0 0 0 0 0 0 2 1 1 0 0 2 0 0 1 2 0 0 1 0 0 0 2 2 0 0 2 2 2 1 1 1 0 2 0 2 2 2 0 0 1 0 1 0 2 2 0 0 0 0 0 0 1 0 0 0 0 0 1 0 0 1 0 1 0 0 0 0 0 0 0 2 0 0 1 0 1 0 1 1 0 0 0 0 1 2 1 2 1 1 0 1 1 1 0 1 1 1 2 1 0 0 0 2 0 1 2 1 0 1 0 0 1 2 2 2 2 2 2 1 1 0 0 0 0 2 1 1 2 1 1 0 1 0 2 0 1 1 1 0 1 1 0 0 2 0 0 2 2 1 0 0 1 1 1 1 1 0 0 2 2 1 0 1 2 2 0 2 0 0 0 0 0 1 0 0 0 0 1 2 0 1 1 1 0 0 0 0 1 1 2 1 0 2 1 1 0 0 1 2 2 0 2 0 1 2 2 0 2 2 1 2 0 1 1 2 2 0 1 0 0 1 0 0 2 2 0 0 0 1 0 0 0 2 2 2 1 0 2 0 0 0 1 0 1 1 2 0 1 0 1 1 2 1 0 0 0 0 0 0 0 0 0 0 2 0 0 0 1 1 1 1 1 1 1 0 0 1 0 0 0 2 0 2 0 0 0 2 0 2 2 0 0 2 1 1 0 0 0 1 1 2 0 0 1 1 1 1 0 0 0 0 1 1 1 1 2 1 1 0 1 1 0 1 0 1 1 0 0 1 0 0 0 1 0 1 1 1 0 0 0 0 0 0 0 0 0 0 1 0 0 0 2 0 2 2 2 0 0 2 0 1 1 0 0 2 1 2 2 0 0 1 0 0 1 1 1 1 0 1 0 2 2 2 0 0 1 1 0 0 2 0 1 1 2 0 1 0 0 0 0 0 1 1 1 1 2 0 0 0 1 0 1 1 0 1 1 0 1 0 1 1 1 2 1 0 1 1 1 0 0 0 0 2 1 0 1 0 0 2 0 0 0 2 2 2 0 0 0 1 1 2 0 1 1 1 0 1 1 0 1 0 0 2 0 1 1 1 0 1 1 0 0 0 0 0 1 1 0 1 0 1 0 0 1 0 0 1 1 0 0 2 0 1 1 0 1 1 2 1 1 1 0 0 2 1 1 1 2 0 2 1 0 0 0 1 1 0 1 1 0 1 0 1 0 0 0 2 0 0 0 0 0 0 0 0 0 0 1 1 0 1 1 1 0 0 0 0 2 2 0 0 1 0 0 2 1 2 0 0 2 2 0 0 0 1 1 1 2 1 0 0 0 2 0 1 1 0 0 2 2 0 0 0 0 1 0 1 0 0 2 0 0 1 0 0 0 2 2 0 2 0 1 0 0 1 1 2 1 1 1 2 0 0 0 1 0 1 0 1 0 1 1 0 0 0 0 1 1 2 0 1 1 1 0 1 0 1 1 1 0 0 0 0 1 0 0 1 0 0 2 1 0 0 0 0 0 0 1 0 0 1 0 0 0 2 2 0 0 0 0 0 0 0 1 0 0 0 0 0 2 0 0 0 2 1 0 2 2 0 2 2 1 1 2 0 0 0 0 2 2 2 0 0 0 0 2 0 0 2 1 2 0 1 0 1 0 1 0 0 0 0 0 1 0 1 0 0 2 0 0 2 0 0 0 0 0 0 1 0 2 0 2 2 0 2 2 1 1 2 0 0 1 1 1 2 1 1 0 1 1 0 1 1 1 1 0 1 1 1 0 0 2 0 0 0 2 0 0 0 0 0 1 0 0 0 0 0 1 0 1 1 1 1 0 0 0 0 0 0 1 1 2 0 1 0 0 1 0 2 0 0 0 0 0 0 2 2 2 1 0 1 2 0 2 1 2 1 1 1 0 0 1 0 1 1 1 0 0 1 2 1 0 2 1 2 0 0 1 2 0 0 0 1 2 2 0 0 0 0 2 1 0 1 1 2 1 0 0 1 0 0 2 0 2 0 2 0 2 1 0 1 1 0 2 0 1 1 2 0 1 0 0 1 0 1 0 0 2 0 2 0 0 0 1 1 1 0 0 0 1 2 0 2 0 0 0 0 0 0 0 0 0 0
125 0 0 0 0 0 0 2 1 2 0 0 2 2 2 0 0 2 0 2 0 0 0 2 0 0 0 1 2 1 1 0 1 1 1 0 1 1 1 1 0 0 1 1 1 0 1 0 0 0 0 0 0 1 0 1 1 0 1 1 0 0 0 1 0 0 0 0 0 0 0 1 2 0 2 2 0 2 2 0 2 0 0 0 2 0 0 0 0 2 0 0 0 2 1 0 1 0 0 0 2 2 0 1 1 1 1 2 0 2 0 2 2 2 2 2 2 0 1 0 2 1 1 0 1 1 0 0 0 0 1 0 0 0 0 0 0 0 0 2 0 2 0 0 0 2 0 0 0 0 0 0 0 0 0 0 0 0 1 1 1 1 0 1 1 2 0 2 0 0 0 0 0 2 2 2 0 0 0 0 0 0 0 1 0 0 1 1 1 0 0 2 2 2 2 1 2 0 0 1 1 1 0 1 1 2 1 0 0 0 0 0 1 0 2 0 0 1 2 1 0 0 1 0 1 1 1 2 0 0 1 1 1 1 2 1 1 2 2 0 1 1 2 1 1 2 1 0 1 1 1 1 0 0 0 0 1 2 1 1 0 1 0 0 0 0 1 0 1 0 0 1 0 0 0 1 1 2 2 0 1 0 1 1 1 0 2 2 0 2 1 0 1 2 1 1 1 1 1 1 1 0 0 0 0 0 0 1 0 0 0 1 2 2 1 0 0 2 0 0 0 2 2 2 2 0 0 1 0 1 2 1 1 0 0 0 0 2 0 0 0 0 1 0 0 0 2 0 1 1 1 0 2 1 1 0 1 0 0 0 1 1 2 2 2 1 0 2 2 0 0 2 0 2 0 0 1 1 1 2 0 0 0 0 1 0 0 1 1 0 0 1 1 0 2 1 1 0 1 1 1 1 0 2 1 1 0 1 1 1 0 1 0 0 0 0 2 0 0 0 0 1 0 1 1 1 0 0 1 1 1 1 0 0 0 1 1 1 0 0 1 0 1 1 1 2 1 0 0 2 0 0 1 2 1 1 0 2 1 2 1 2 1 1 0 1 1 2 1 1 2 2 2 0 1 1 1 1 1 1 1 1 1 1 2 0 0 1 1 1 1 0 0 0 0 0 1 2 2 0 0 2 1 2 2 0 2 0 0 2 0 0 0 0 1 0 0 2 0 2 2 2 2 2 1 1 1 1 1 1 1 0 1 0 1 0 0 1 1 0 1 1 1 0 2 0 0 1 1 0 0 1 2 0 2 0 1 1 1 1 0 0 0 0 0 0 0 1 1 1 1 2 1 0 1 0 0 2 2 1 1 1 2 1 1 1 2 0 0 0 1 0 1 1 0 0 1 0 0 0 0 1 0 1 1 0 1 1 0 1 2 0 0 1 0 1 1 1 0 0 0 0 0 0 0 0 2 2 0 0 1 0 0 1 1 0 1 0 2 1 0 2 0 0 1 1 2 0 1 1 0 1 2 2 0 1 2 2 2 0 0 0 2 0 2 0 1 1 1 1 0 0 0 0 0 2 2 0 2 0 1 0 0 2 0 2 1 1 0 1 0 0 0 1 1 0 0 2 0 2 0 1 0 0 1 2 0 1 0 1 1 0 0 1 1 1 0 0 1 0 0 0 1 0 1 1 1 0 2 1 1 1 1 0 2 2 2 0 0 1 0 0 1 0 1 0 0 1 1 0 0 1 1 0 1 1 0 0 1 1 1 1 2 1 1 0 1 0 1 1 1 0 2 0 0 0 0 1 1 1 0 1 1 1 2 1 0 2 1 1 1 1 1 2 0 1 0 1 0 0 0 1 0 0 2 0 2 0 0 2 1 1 0 0 2 2 2 0 2 0 2 2 0 2 2 2 2 2 0 0 0 2 0 1 1 2 0 2 1 0 2 2 1 1 0 1 1 0 0 0 2 0 0 0 2 0 0 0 0 0 0 0 0 0 0 0 1 0 2 0 0 0 0 0 0 1 0 0 2 2 2 0 2 1 0 1 0 2 0 0 0 1 1 1 0 0 1 0 0 1 0 2 1 1 1 2 0 1 0 1 1 0 0 0 1 1 0 1 1 1 0 1 1 0 1 1 0 2 1 1 0 2 0 1 1 0 0 0 1 1 0 0 1 2 2 1 0 0 0 0 2 0 2 1 0 0 0 0 0 1 1 0 1 0 1 1 1 0 2 0 0 1 0 0 0 1 0 0 2 0 0 0 1 2 0 0 0 0 0 1 1 0 1 0 0 1 0 0 0 0 2 2
126 1 0 1 0 0 0 1 0 1 0 1 0 1 0 0 0 1 0 1 0 0 0 2 0 1 1 0 2 1 1 2 0 1 1 0 2 1 0 0 2 1 1 1 2 1 2 0 0 0 0 0 2 2 0 1 1 0 1 2 0 0 1 1 0 0 0 1 0 0 0 1 2 0 2 2 0 1 1 0 2 0 0 0 2 1 1 2 1 2 1 1 0 1 0 0 1 2 1 1 0 2 0 1 2 0 2 1 1 1 1 2 1 2 2 2 1 0 1 0 0 0 2 1 0 1 0 1 1 0 0 0 0 0 0 0 0 0 0 0 1 1 0 0 0 1 0 0 1 1 0 0 0 0 0 1 1 1 0 2 0 1 1 1 1 1 1 0 1 1 1 1 1 0 0 1 2 1 0 0 0 0 1 0 1 1 1 0 0 0 0 2 0 0 0 2 0 0 0 0 0 0 0 1 1 0 2 1 1 0 0 0 1 0 2 1 1 1 0 2 0 0 1 1 1 1 1 2 0 0 0 0 0 0 0 0 0 2 2 2 0 0 2 2 0 2 0 0 0 0 0 1 0 0 0 0 0 2 1 1 0 1 0 0 0 0 0 0 0 0 1 1 0 1 0 0 0 1 1 0 0 1 1 2 1 0 2 2 0 2 1 0 0 2 2 0 2 1 0 2 0 1 1 1 0 0 1 2 0 0 0 0 1 1 1 0 1 1 0 0 0 1 0 0 1 0 1 0 0 0 1 2 0 0 0 0 0 0 0 1 0 1 2 0 0 0 1 0 1 0 0 1 2 0 2 0 1 0 0 0 0 0 1 1 0 1 0 2 2 0 0 2 1 2 0 0 2 1 0 1 1 0 0 0 0 2 0 0 0 0 0 0 1 0 1 1 1 1 0 0 0 0 0 2 1 0 0 0 0 0 0 0 0 1 1 0 0 0 0 1 1 1 0 0 0 0 1 0 1 1 2 0 0 0 0 0 0 0 0 0 0 0 1 1 1 1 2 1 1 1 1 0 0 1 0 0 0 2 1 1 0 1 0 1 0 1 1 1 1 1 2 0 1 2 0 1 0 0 0 0 1 2 2 0 1 0 0 2 2 1 0 2 1 1 1 0 0 0 2 0 0 2 2 1 1 1 1 0 0 2 0 1 0 0 1 0 0 1 0 2 2 1 2 2 0 0 0 2 0 2 0 1 2 1 2 0 1 0 2 2 1 1 0 0 0 0 0 1 1 0 0 0 0 0 2 0 2 1 1 1 0 0 0 0 0 0 0 0 0 0 0 1 0 0 0 0 2 2 2 1 1 0 0 0 0 0 0 0 1 0 0 0 0 0 2 0 1 0 0 0 0 2 1 2 2 0 0 0 0 1 0 0 0 0 0 0 0 0 0 0 0 0 0 0 0 0 2 1 0 0 0 0 0 1 1 0 1 0 2 1 1 0 0 2 0 0 0 1 0 0 0 0 1 1 1 1 1 2 1 0 0 0 0 0 1 0 0 0 1 1 1 0 0 0 0 2 2 0 2 0 0 0 1 1 0 1 1 1 0 1 0 0 1 0 0 1 0 0 0 1 0 1 0 1 2 2 1 2 1 0 0 0 0 1 0 0 0 2 0 0 0 0 0 0 0 0 0 0 1 1 0 0 1 0 2 2 2 1 1 2 1 0 0 0 0 1 0 0 0 0 0 0 1 0 1 0 0 0 1 0 0 0 2 0 0 0 0 0 2 2 1 0 1 0 0 0 0 2 2 2 0 1 0 0 2 2 0 1 0 2 0 1 1 2 0 1 1 1 0 1 0 2 0 0 1 1 2 0 0 2 0 0 0 0 0 0 1 2 2 0 2 2 0 1 1 2 1 1 0 1 0 1 1 1 0 1 0 0 0 0 0 0 1 0 1 0 0 0 0 0 2 0 0 0 2 0 0 0 1 0 0 0 1 0 1 1 2 1 1 1 0 0 0 0 0 1 0 1 1 1 2 0 1 1 0 1 0 1 0 0 0 1 0 1 1 1 2 0 0 0 0 2 1 1 2 1 1 1 0 2 0 0 0 0 1 1 0 2 2 2 0 2 1 2 1 1 1 0 0 0 1 2 1 2 0 0 0 0 0 1 0 1 1 2 1 0 0 0 0 0 1 0 2 1 0 1 2 0 0 0 0 1 2 0 1 0 0 1 1 0 1 0 0 0 0 1 1 1 1 0 0 0 1 2 0 0 0 0 0 2 0 0 0 0 0 0 0 0 0 0 1 1
127 1 0 0 0 0 0 2 0 2 0 0 1 1 1 0 0 1 1 1 0 0 0 2 0 0 0 0 2 0 2 0 1 1 1 0 2 2 1 1 1 1 0 0 1 0 0 0 0 0 0 0 1 1 0 2 0 0 1 0 1 1 0 0 0 0 0 1 0 0 0 1 1 1 1 1 0 2 2 0 2 0 0 0 1 0 0 0 0 1 0 0 2 2 0 0 0 1 0 1 1 2 1 0 2 1 2 1 1 1 0 2 1 1 1 1 1 0 0 0 2 0 1 0 1 0 0 1 1 0 1 0 0 0 0 0 0 0 0 1 0 2 0 0 0 2 0 0 0 1 1 0 0 0 0 0 0 0 1 2 1 1 1 2 0 1 1 0 1 2 1 0 0 2 1 1 1 2 0 1 0 1 0 1 1 1 1 2 1 1 1 2 2 2 2 2 1 0 0 0 0 0 0 1 0 1 2 0 0 0 2 0 1 0 1 1 1 1 2 0 1 1 1 0 0 1 1 1 1 1 0 0 0 0 0 0 0 2 2 2 0 0 1 1 0 1 0 0 0 0 0 1 1 0 0 0 2 2 0 1 1 1 0 0 0 0 1 0 2 0 0 1 1 1 0 1 0 0 2 0 0 1 0 2 1 0 2 2 0 2 0 0 2 2 2 0 2 0 0 0 0 0 0 0 0 0 0 2 0 0 0 0 1 2 0 0 1 0 0 0 1 1 0 0 1 0 1 0 1 1 1 2 0 0 0 0 0 1 0 1 0 0 2 0 0 0 1 0 1 1 1 0 1 1 0 1 1 0 0 2 0 2 1 0 1 0 0 1 1 0 0 2 0 2 0 0 2 2 1 1 0 0 1 1 0 0 0 0 0 0 0 1 2 1 1 1 2 0 0 1 1 1 0 1 0 1 0 1 0 0 0 1 0 1 1 0 0 0 0 0 0 1 0 1 2 0 1 0 0 1 1 2 2 2 2 0 0 2 0 1 1 0 0 2 1 1 1 1 2 0 0 0 1 1 1 0 1 1 1 0 1 1 0 0 1 1 0 1 2 0 1 1 2 0 2 0 1 0 0 0 0 1 2 2 1 0 0 0 1 0 1 0 0 1 2 0 1 1 1 1 1 1 1 0 0 0 1 1 0 0 0 1 0 0 0 1 0 2 0 2 2 2 1 1 0 1 1 0 0 1 1 0 1 0 0 0 1 0 2 1 1 0 0 2 2 1 1 1 2 0 0 1 0 1 1 1 0 1 0 1 0 0 1 0 1 0 0 1 1 0 0 1 0 0 0 0 1 1 1 1 0 0 0 1 0 0 1 0 0 0 0 0 1 1 0 0 2 0 0 0 0 1 0 1 1 0 1 0 0 0 2 0 0 1 0 0 0 1 1 0 0 0 0 0 0 2 0 2 0 0 1 0 0 2 1 0 0 0 2 1 0 2 0 0 1 1 2 0 0 0 0 1 0 0 2 0 2 0 0 0 0 0 1 0 1 0 0 1 1 0 0 2 0 1 1 1 1 0 1 0 2 1 0 0 0 2 0 1 0 1 0 0 1 1 1 1 0 2 0 2 0 2 0 0 2 2 1 2 0 0 2 2 0 1 0 1 0 2 1 1 0 0 1 0 0 1 0 0 1 1 1 1 0 0 0 0 1 0 0 2 1 0 0 1 1 1 1 1 1 1 1 1 1 0 0 1 0 0 1 0 0 1 2 0 0 0 0 1 1 1 0 1 2 2 2 0 0 1 1 1 1 2 1 1 1 1 1 2 0 2 0 0 1 1 0 0 0 1 0 0 1 1 0 0 0 0 1 0 1 2 0 0 1 1 1 2 2 1 2 0 1 2 0 2 2 1 1 2 0 0 0 2 0 1 0 2 0 1 1 0 1 1 1 1 0 1 1 0 0 0 2 0 1 0 1 0 1 0 0 0 2 0 0 0 0 0 1 0 2 1 0 0 0 0 0 2 0 1 2 1 2 0 2 0 0 0 0 1 0 1 1 2 0 0 1 0 1 0 0 0 0 2 2 1 2 2 0 0 0 1 1 0 0 0 2 2 0 2 2 2 0 2 2 2 1 0 2 1 0 1 0 2 0 1 1 0 0 1 0 0 0 1 1 2 2 1 0 0 0 0 1 1 2 0 1 0 1 1 0 0 1 1 0 0 1 1 0 0 1 0 0 0 0 0 0 0 1 1 1 0 0 1 0 0 0 0 0 0 0 2 1 1 1 0 0 0 0 0 0 0 1 2
128 0 0 1 0 0 0 2 0 2 0 0 1 1 0 1 1 0 0 1 1 1 0 2 0 0 0 0 1 1 1 0 2 2 1 1 1 1 1 0 0 0 0 0 2 0 0 0 1 0 0 1 1 0 0 1 0 1 1 1 1 1 0 2 0 0 0 1 1 1 0 2 2 0 1 2 1 0 0 0 0 0 0 0 2 0 0 1 1 2 1 1 0 1 0 0 0 1 0 1 2 1 0 0 2 2 2 1 1 1 0 1 0 1 1 1 0 0 0 0 2 0 2 1 0 1 0 0 0 0 1 0 0 1 1 1 0 0 0 0 1 1 0 1 0 1 1 0 0 1 1 0 1 1 0 0 0 1 1 1 1 1 1 2 1 1 0 1 0 0 0 0 0 2 2 0 2 0 0 0 0 0 0 2 1 0 2 1 0 0 0 2 1 1 1 2 0 0 1 0 0 1 0 2 2 2 2 0 1 0 1 0 1 0 2 2 1 1 2 0 0 0 2 0 0 0 0 2 0 0 1 1 0 0 0 0 0 2 2 1 0 1 2 1 1 2 1 0 0 0 0 0 0 0 0 0 1 0 0 0 0 0 1 1 0 0 0 1 1 0 0 0 0 1 0 1 0 1 1 0 0 0 1 2 2 0 2 2 0 2 0 1 1 2 2 0 2 0 0 0 1 0 1 1 0 0 0 0 1 0 1 0 0 1 1 0 2 0 1 0 1 2 0 0 1 0 0 0 1 0 1 2 1 0 0 0 0 0 0 1 1 1 1 0 0 0 1 0 0 2 2 0 2 0 2 0 0 0 0 1 0 0 1 0 1 0 0 1 2 1 1 1 0 2 0 0 2 2 0 1 2 1 0 0 0 0 0 0 0 0 0 0 1 1 2 1 2 0 0 0 0 0 0 2 2 0 0 1 1 1 0 1 0 0 1 0 1 0 1 0 0 0 1 2 0 0 2 0 0 2 2 1 0 1 1 1 1 2 0 1 1 0 2 0 1 1 1 1 1 0 0 0 1 2 2 1 1 2 1 0 0 0 0 0 0 0 0 0 2 0 1 0 1 1 2 0 1 1 1 0 1 1 2 1 0 2 1 1 2 0 2 2 0 1 1 0 1 0 1 0 1 1 2 1 1 1 2 1 0 1 0 2 0 0 1 0 0 2 0 1 1 2 2 1 0 0 0 0 0 1 1 0 0 0 1 0 2 0 1 1 0 2 0 0 0 1 0 1 1 0 0 0 0 1 2 0 0 0 0 1 0 0 0 0 1 0 0 0 0 0 0 0 1 0 1 0 1 2 2 1 1 0 0 0 0 0 0 0 0 0 1 1 1 0 2 0 0 1 0 0 1 1 0 1 1 1 1 0 1 1 0 0 1 1 0 1 1 1 0 1 1 1 0 0 0 1 1 1 0 0 0 0 0 2 2 1 0 1 2 2 1 0 0 1 1 1 2 1 0 1 0 1 0 1 1 1 2 2 2 1 0 1 0 1 0 0 0 1 0 0 0 1 0 0 0 1 1 1 1 1 1 2 0 1 0 1 2 1 0 1 0 0 0 0 1 0 0 0 0 0 0 0 0 0 1 2 1 2 0 0 1 1 0 0 0 0 0 1 1 0 0 0 2 0 0 1 0 0 2 2 1 1 0 1 1 0 1 0 0 1 0 0 0 0 1 1 0 1 0 1 1 1 0 0 0 1 0 0 1 0 0 0 2 2 1 1 1 0 1 1 0 0 2 1 0 1 0 1 1 2 0 1 0 0 0 1 0 1 0 1 1 1 0 2 0 2 0 1 0 0 0 1 0 0 1 1 1 0 0 2 0 0 0 0 1 1 1 1 1 1 0 2 0 2 2 1 1 1 0 0 0 2 1 1 0 1 0 1 0 0 1 1 1 0 1 1 1 0 0 0 2 0 0 0 2 0 0 0 0 0 0 0 0 1 1 0 1 2 2 1 0 0 0 1 0 2 0 1 2 1 1 1 2 0 0 0 1 1 0 0 0 1 1 1 0 0 1 0 1 2 1 0 1 1 2 1 1 0 0 2 0 0 1 1 1 0 0 1 1 1 0 1 1 2 1 1 1 1 1 1 0 2 0 1 1 0 1 2 0 0 0 0 1 2 1 1 1 0 1 0 1 0 2 0 1 1 1 0 0 0 1 0 2 0 1 1 2 0 0 0 0 0 0 0 0 2 0 1 1 0 0 0 1 2 0 0 0 1 0 2 0 0 1 0 0 0 0 1 2 0 1 1
129 0 1 1 0 0 0 0 0 0 0 2 0 2 1 0 0 1 1 1 1 1 1 2 0 0 0 0 1 1 1 0 1 1 1 1 1 2 0 0 1 1 2 2 2 1 0 0 0 0 0 1 0 0 0 2 0 0 2 1 1 1 0 0 0 0 0 2 0 0 0 1 2 0 2 2 0 0 0 0 1 0 0 0 1 0 0 1 1 2 0 1 0 1 0 0 0 1 0 1 1 2 0 1 2 0 2 1 1 1 0 2 0 1 1 1 0 0 0 0 2 0 2 1 0 1 0 1 0 1 1 0 0 1 1 1 0 0 0 1 0 2 1 0 0 1 0 0 0 2 1 0 1 1 0 0 0 0 1 2 1 1 1 2 1 2 1 1 0 1 1 2 0 1 1 1 2 2 0 1 0 0 0 0 0 0 0 1 0 0 0 2 1 1 1 1 1 0 0 0 0 0 0 2 1 0 2 0 0 0 1 0 1 1 0 0 0 0 2 0 0 0 1 0 1 2 1 1 0 0 1 1 0 0 0 0 0 2 1 1 1 0 2 2 0 2 0 0 0 0 0 1 0 1 0 0 2 2 0 0 0 0 0 0 0 0 0 1 1 0 1 0 1 0 0 0 1 2 2 0 2 0 1 1 1 1 1 2 1 2 1 1 2 2 2 0 2 0 0 1 1 0 1 1 0 0 1 2 0 0 0 1 2 1 2 0 2 0 1 0 0 2 1 1 2 0 0 0 1 1 1 2 0 0 0 0 0 1 1 1 1 1 1 0 1 0 1 1 1 1 0 2 2 1 1 0 1 0 0 1 1 2 2 0 2 0 0 1 1 0 0 2 0 2 0 0 0 1 2 2 0 0 0 1 0 0 0 0 0 0 0 0 1 0 1 0 0 2 0 0 0 0 0 0 0 0 2 0 0 0 0 1 0 2 0 0 0 0 1 0 0 0 0 1 1 1 1 1 0 1 1 1 0 1 1 1 0 0 0 0 0 0 1 1 1 0 1 0 1 0 0 0 1 1 1 1 0 2 1 2 2 2 0 1 0 1 1 2 2 0 2 2 1 2 1 0 0 0 0 0 1 2 1 1 1 1 1 1 1 0 1 1 0 2 0 0 1 1 1 0 0 2 0 0 0 0 1 1 0 1 0 2 0 0 0 2 0 2 0 1 1 2 2 1 0 1 1 0 0 1 1 0 2 1 0 0 1 0 1 1 0 0 0 1 1 2 0 0 0 0 0 0 0 0 1 2 0 1 1 0 0 0 0 0 1 1 0 1 1 0 0 1 1 0 1 0 0 2 2 2 0 0 1 1 0 1 1 0 0 0 0 0 0 2 0 0 0 0 0 0 0 1 0 0 0 1 1 2 0 1 0 0 0 0 1 1 0 2 1 1 0 1 0 1 0 0 2 1 0 0 1 0 0 2 2 0 2 1 2 2 1 1 0 1 0 2 2 0 0 0 0 0 1 1 1 1 1 2 2 0 0 0 0 1 1 1 1 1 0 0 0 0 0 0 1 1 2 0 2 0 1 0 0 1 0 1 2 1 1 2 0 0 2 0 1 1 0 1 0 1 0 1 0 0 0 1 1 2 0 0 1 1 0 1 0 0 0 1 2 0 0 0 0 0 1 0 0 0 1 1 1 1 0 1 2 1 1 0 0 0 0 0 0 0 0 1 0 1 0 0 0 0 1 0 1 2 0 0 1 1 1 1 2 1 1 0 0 0 2 2 2 0 2 0 0 0 0 0 0 0 0 2 0 0 2 1 0 2 0 2 0 0 1 2 1 1 0 1 0 0 0 1 0 0 0 1 2 0 0 2 1 1 0 0 2 2 2 1 1 0 2 2 0 2 2 2 2 1 1 0 0 2 0 0 0 1 0 0 1 0 0 0 1 1 0 1 1 0 0 0 2 0 1 0 1 0 0 1 1 1 0 0 0 0 0 1 2 2 1 0 0 0 0 0 0 2 0 1 1 0 0 2 1 0 0 0 1 1 0 1 0 1 2 0 1 0 2 0 0 0 0 0 2 2 2 2 1 1 0 0 1 0 0 0 1 1 0 1 2 1 0 2 2 0 0 2 0 0 0 1 0 2 0 0 0 0 0 1 0 1 0 0 1 2 2 0 0 1 1 1 2 0 2 1 1 0 2 0 0 0 1 1 0 0 0 0 0 0 1 0 0 0 0 0 0 1 0 2 0 0 0 0 0 1 0 0 0 0 0 1 0 0 1 0 0 0 0 0 1 0 2 1
130 1 0 0 0 1 1 2 0 1 0 0 0 0 0 0 0 2 0 1 0 0 0 2 0 0 0 0 2 1 1 1 0 0 1 0 2 2 0 0 0 0 0 1 1 0 2 0 0 1 1 1 2 1 0 0 0 0 0 1 0 0 0 1 1 1 1 1 0 0 0 2 1 0 0 1 1 1 1 0 1 0 0 0 2 0 0 0 0 2 0 0 0 2 1 0 1 0 0 0 1 2 0 2 2 0 2 2 0 2 0 2 0 2 2 2 0 0 1 0 1 0 2 2 0 0 0 1 1 0 0 0 1 1 0 0 1 0 1 0 0 2 0 0 0 1 0 0 1 1 1 0 0 0 0 0 0 1 1 1 1 1 1 2 1 1 1 0 0 0 1 0 0 2 1 0 2 1 1 0 0 2 0 1 0 0 1 2 1 1 1 2 2 1 1 2 1 0 0 1 1 1 0 1 1 0 2 1 0 0 0 0 1 0 2 0 0 0 1 0 1 1 2 0 0 1 1 1 0 0 1 1 0 0 0 0 0 2 2 1 0 1 2 1 0 1 0 0 0 0 0 1 0 0 0 0 1 0 0 0 0 0 0 0 0 0 0 0 2 1 0 0 0 0 0 0 0 0 1 0 0 1 0 1 1 1 1 2 0 2 0 0 0 1 0 1 1 1 0 1 0 1 1 1 1 0 0 1 1 0 1 1 2 1 0 0 1 0 1 0 0 2 1 0 1 0 0 0 0 0 2 2 1 0 0 0 0 0 0 0 0 1 2 0 0 0 1 0 0 2 2 0 1 1 0 1 1 0 0 1 1 2 0 0 0 0 0 1 2 1 1 1 0 2 0 0 1 2 0 1 2 1 2 2 2 2 0 1 1 0 0 0 0 1 2 2 2 0 1 1 1 1 0 1 0 1 0 2 0 0 0 0 0 0 2 0 0 0 1 0 0 0 0 2 1 2 1 1 0 0 2 0 0 0 0 1 1 1 0 1 0 0 1 1 0 2 1 1 2 2 0 0 1 2 1 0 1 0 0 0 0 0 1 1 0 1 1 1 1 1 1 0 2 0 1 0 0 0 0 1 2 1 2 1 1 1 0 1 1 0 1 1 0 1 1 0 1 1 2 0 2 1 2 0 2 1 1 0 0 1 0 1 0 1 1 1 1 2 0 2 2 2 0 0 0 1 0 1 0 1 1 1 2 1 0 1 2 1 2 1 1 0 0 1 2 2 0 1 1 0 0 1 0 0 1 1 1 0 1 0 0 1 1 0 0 0 0 1 1 0 1 0 0 0 0 0 1 1 1 1 0 0 0 0 0 0 0 0 0 0 1 1 0 0 0 0 1 1 0 0 1 1 0 1 1 1 1 0 0 0 0 0 0 0 1 2 1 1 0 0 1 0 0 0 0 0 0 2 0 0 0 0 0 2 1 1 0 0 2 2 1 1 0 1 1 0 2 2 0 0 1 2 0 1 2 0 1 1 1 0 0 0 1 0 2 1 0 1 0 1 0 1 0 1 1 1 1 0 1 0 0 0 0 1 0 2 2 1 0 1 0 0 0 0 0 1 0 1 0 0 0 0 0 0 2 2 1 2 0 0 0 0 0 1 0 0 0 0 1 0 0 0 1 0 0 1 1 0 0 0 0 0 0 0 0 0 0 0 0 0 0 0 0 1 1 0 0 0 1 1 1 1 0 0 0 0 0 0 1 0 0 0 2 1 1 0 1 1 1 1 0 0 2 0 0 0 0 1 1 1 0 1 1 1 1 1 1 2 1 1 1 1 1 1 0 0 0 1 1 1 0 1 0 0 0 0 0 0 0 2 0 0 2 2 0 2 2 0 2 2 1 2 0 2 2 1 1 1 0 0 1 2 2 0 0 2 0 1 0 0 0 1 2 0 2 0 0 0 1 0 2 1 2 1 0 1 2 0 1 1 0 0 0 0 1 0 1 1 1 0 0 0 2 1 0 2 0 0 2 1 1 1 2 0 0 0 0 0 1 1 0 0 0 0 2 2 2 0 0 1 1 1 2 2 1 1 1 1 0 2 0 0 0 0 0 0 0 1 1 0 0 1 2 1 0 0 2 2 0 0 0 2 0 2 0 0 1 1 1 1 0 1 1 1 0 0 1 0 0 1 2 0 1 0 0 0 1 1 1 1 0 0 0 0 1 2 1 0 1 0 0 1 0 0 0 0 0 2 0 0 0 0 0 1 0 0 0 0 1 2 1 0 1 0 0 0 0 0 0 0 2 1
131 1 0 0 0 1 1 1 0 1 0 0 1 2 1 0 0 1 2 0 1 1 0 2 0 0 0 0 2 0 1 1 1 1 1 0 2 1 0 0 1 1 1 1 2 1 0 0 0 0 0 1 2 0 0 0 1 0 1 0 0 1 0 0 0 0 0 0 1 1 0 1 2 0 1 2 1 1 1 0 1 0 0 0 1 0 0 0 0 2 0 0 1 0 0 0 1 0 0 0 2 2 0 1 2 1 2 0 2 0 0 2 0 2 2 2 0 1 1 0 2 0 1 2 0 0 0 0 0 0 0 0 0 0 0 0 0 0 0 0 0 1 0 0 0 0 0 0 0 0 0 0 0 0 0 1 1 0 0 2 0 2 2 2 1 2 1 1 0 1 1 0 1 2 1 0 2 1 0 1 1 2 0 1 2 1 1 0 0 0 0 1 1 1 1 2 0 0 0 0 0 0 0 2 1 0 2 1 2 0 0 0 0 0 1 0 0 1 1 2 0 0 2 0 0 2 2 0 0 0 0 0 0 0 0 0 0 2 2 2 0 0 1 2 0 2 0 0 0 0 0 1 0 0 0 0 0 2 0 0 0 0 0 0 0 0 0 1 1 0 0 0 1 1 0 0 0 0 1 0 0 0 0 2 2 0 2 2 1 2 1 1 1 2 2 0 2 0 0 2 0 0 0 0 0 0 0 2 0 0 0 1 2 2 2 0 2 0 1 0 0 2 0 0 2 0 1 0 2 2 2 0 0 0 0 0 0 2 0 0 0 0 1 0 0 0 2 0 2 1 0 0 1 0 0 1 0 0 0 0 0 0 2 1 2 0 0 1 1 0 0 2 2 2 0 0 1 2 1 1 1 2 0 0 0 0 0 1 1 1 1 1 1 0 1 0 1 0 1 1 1 1 0 0 0 0 0 1 0 0 0 0 0 1 1 0 1 0 0 0 0 0 0 2 0 1 1 0 0 1 1 1 0 0 0 1 0 1 0 0 0 0 2 0 0 0 2 1 1 0 0 0 0 2 1 0 1 2 2 2 2 1 1 0 0 1 1 1 2 0 2 1 2 0 2 0 2 1 1 0 1 1 1 1 2 0 0 0 2 0 1 2 0 2 1 0 0 0 1 1 1 1 1 0 1 0 2 0 0 1 0 1 0 1 0 1 1 2 0 1 1 2 2 2 0 2 2 1 0 1 1 1 1 0 0 0 1 0 1 1 1 0 1 1 2 1 0 0 0 0 0 0 0 0 2 0 0 0 0 0 0 0 0 0 0 2 2 1 1 0 0 1 1 0 1 0 1 2 2 2 0 0 2 1 1 1 2 1 1 0 1 1 0 0 0 0 0 1 0 0 1 1 1 2 2 1 2 2 0 1 1 0 0 1 0 1 0 1 0 0 1 0 1 1 0 1 1 2 0 0 1 0 0 2 1 1 0 0 2 1 0 1 0 2 0 1 1 1 0 0 0 2 0 1 1 0 2 2 2 1 0 0 2 1 1 1 0 1 0 1 1 0 1 0 0 1 0 0 2 0 0 0 0 1 0 1 1 2 0 0 0 0 1 0 0 0 0 1 0 0 0 0 0 0 1 1 1 0 1 0 1 0 0 0 0 1 0 1 1 0 0 0 0 0 0 1 0 0 0 0 0 0 0 0 0 0 0 0 0 1 1 0 1 0 1 1 0 0 0 0 0 0 1 0 0 0 2 0 2 0 0 0 2 2 1 1 1 0 2 2 0 0 2 1 1 0 0 1 2 1 0 1 1 1 2 2 1 2 0 2 0 0 1 2 0 1 1 0 0 0 0 1 0 0 2 0 2 0 0 2 1 1 0 0 0 0 2 0 0 0 0 0 0 2 2 1 1 1 1 0 0 2 1 1 0 0 0 0 1 0 0 0 0 0 0 0 0 0 0 0 2 0 1 1 1 0 0 0 0 0 0 0 0 0 0 1 2 0 1 1 0 0 0 1 0 2 0 2 2 2 2 0 2 0 0 0 0 0 0 0 0 0 1 0 1 1 2 0 0 0 0 0 1 1 1 1 1 1 1 0 1 0 0 0 0 0 0 1 1 0 0 1 2 1 1 1 2 1 0 0 0 2 0 2 0 0 0 2 0 0 0 2 0 1 1 0 1 1 0 0 2 0 2 0 1 0 0 0 0 0 2 0 1 0 0 0 1 0 1 0 0 1 0 0 0 0 0 1 0 0 0 0 2 2 0 0 0 0 0 2 2 0 0 0 0 0 1 0 0 0 0 0
132 1 0 0 0 0 0 2 0 2 0 0 0 1 1 0 0 1 0 2 1 1 0 2 0 0 0 0 2 0 2 0 1 2 1 0 2 1 0 0 1 1 0 0 2 1 0 0 0 0 0 0 0 0 0 1 1 0 1 1 0 0 0 2 1 1 1 1 0 0 0 0 2 0 1 2 1 2 2 2 0 0 0 0 2 0 0 0 0 1 0 0 1 2 0 0 0 0 0 0 1 2 1 1 2 0 2 2 0 2 1 2 1 2 2 2 1 0 2 0 0 0 1 0 0 0 0 2 2 0 0 0 0 0 0 0 0 0 0 1 0 2 0 0 0 1 0 0 0 0 0 0 0 1 0 0 2 1 0 0 1 1 1 2 0 2 0 1 0 1 1 1 0 1 1 0 1 0 0 0 0 0 0 1 0 0 1 2 1 0 0 1 1 1 1 1 1 0 0 1 1 2 0 1 1 2 1 1 1 0 0 0 2 0 2 0 1 0 2 0 0 0 2 0 0 1 1 2 0 0 1 1 0 0 0 0 0 2 2 1 0 0 2 1 0 2 0 0 0 0 0 1 0 0 0 0 1 2 0 1 1 1 0 0 0 0 0 1 1 0 0 1 0 1 0 1 0 1 1 0 0 1 0 1 1 1 0 2 1 2 1 0 0 2 0 2 1 1 0 1 0 0 1 1 1 0 0 2 0 1 0 1 1 1 1 0 2 0 0 0 0 2 1 1 1 0 0 0 1 1 2 1 0 0 0 0 0 2 1 1 0 1 2 0 0 0 2 0 0 2 2 0 2 0 2 0 1 0 0 0 0 0 1 0 1 0 0 1 1 0 0 2 1 2 1 1 2 1 0 2 0 0 0 0 1 0 0 0 0 0 0 1 0 0 1 0 0 0 1 1 0 1 0 1 0 1 1 0 0 0 0 1 0 1 1 0 0 0 0 0 0 0 0 1 2 1 1 0 0 1 2 1 1 1 1 0 0 0 0 0 1 0 2 0 1 2 1 0 0 2 0 0 2 2 2 2 0 2 2 2 1 1 0 0 0 0 0 1 2 0 0 0 1 1 2 0 2 1 1 1 1 2 2 1 1 1 0 0 2 0 1 2 0 2 1 0 1 1 1 0 0 2 2 1 1 0 1 0 0 2 0 0 0 1 0 1 1 2 0 0 1 2 1 1 0 0 0 0 1 1 1 0 1 0 0 1 2 1 2 0 1 1 0 1 2 2 0 0 0 0 0 0 0 0 0 2 0 1 0 0 0 1 0 2 0 0 0 1 1 1 0 1 0 0 0 0 0 1 1 0 0 0 1 0 1 1 1 0 0 0 0 0 1 1 1 0 1 0 0 0 0 2 0 1 1 0 0 0 0 0 0 0 0 0 0 0 0 1 1 0 0 0 0 0 0 1 2 2 0 0 1 0 0 2 1 0 1 0 2 0 1 0 0 0 2 1 2 2 0 0 0 1 1 1 2 0 1 1 1 0 0 0 1 1 1 1 0 1 0 1 0 0 0 0 0 2 2 0 1 0 1 1 0 2 0 2 1 2 0 0 0 0 0 1 0 0 0 2 0 2 0 2 0 1 1 2 1 2 0 1 0 1 0 1 0 0 0 0 1 0 0 0 1 0 0 1 0 0 1 1 1 1 0 0 0 0 0 2 0 2 0 2 0 0 0 0 0 1 1 1 1 1 0 0 1 1 1 0 1 0 0 0 2 2 1 0 0 1 0 0 0 0 1 2 1 0 0 0 0 0 1 2 0 0 2 1 0 2 1 2 0 1 2 2 1 0 0 1 1 1 0 0 0 0 0 0 2 1 1 2 0 0 0 0 1 1 2 0 2 1 2 2 0 2 2 1 1 1 0 1 0 1 0 1 0 0 0 0 0 0 0 0 0 0 0 0 0 0 2 0 1 1 1 0 1 0 1 0 1 1 0 0 0 0 0 0 0 1 1 1 0 0 0 1 0 2 0 1 2 1 2 0 0 0 0 0 0 2 0 0 0 1 0 0 2 2 2 0 0 0 0 0 1 1 2 1 1 0 0 2 0 0 1 0 2 2 0 0 2 1 1 1 2 1 1 1 2 1 0 0 0 2 0 0 0 0 0 0 2 1 1 0 1 2 2 0 0 0 0 0 2 0 2 0 1 1 1 1 0 0 1 1 1 0 0 0 0 0 1 0 0 0 0 0 0 2 0 1 1 0 0 0 1 2 0 0 0 0 0 1 0 0 0 0 0 0 0 0 0 0 0 0
133 0 0 0 0 0 0 0 0 1 0 1 1 1 1 0 0 1 1 1 1 1 0 1 0 0 0 0 1 1 1 0 1 1 1 0 1 1 0 0 2 1 0 1 2 1 0 0 0 0 0 0 0 0 1 1 1 0 2 0 0 1 0 1 1 0 0 0 0 0 0 1 2 0 2 2 0 1 1 1 0 0 2 2 0 0 0 0 0 1 0 0 1 1 0 0 1 0 0 0 1 1 0 1 1 1 1 2 0 2 0 1 0 0 0 0 1 0 0 0 2 0 1 1 1 0 0 0 0 0 2 0 0 0 0 0 0 0 0 2 0 2 0 0 0 1 0 0 1 1 1 0 0 0 0 0 0 0 0 2 2 1 0 1 1 1 1 0 0 1 0 1 1 2 1 1 2 1 0 1 1 1 0 2 0 0 2 1 0 0 0 1 1 0 1 1 0 0 0 0 0 0 1 1 1 1 2 0 0 0 0 0 1 0 0 1 1 1 0 1 1 1 2 0 1 2 1 0 0 0 0 0 1 2 2 0 0 2 2 1 0 0 0 1 0 1 0 0 0 0 0 0 0 1 1 0 1 2 1 1 0 1 0 0 0 0 1 0 2 0 0 1 0 0 0 0 1 1 1 0 1 0 1 1 2 1 1 2 1 2 1 1 1 2 2 0 2 2 0 1 0 0 0 0 0 0 1 1 1 0 1 1 2 1 1 0 2 0 2 0 0 2 0 0 1 0 1 0 1 1 2 1 0 0 0 0 0 2 1 1 0 0 2 0 1 1 0 0 2 2 2 0 1 0 0 1 0 0 0 2 0 1 0 0 0 2 0 2 2 0 0 2 2 1 0 0 1 1 1 2 2 0 0 0 1 1 0 0 0 0 0 2 1 0 0 0 0 0 0 1 1 1 0 1 0 1 0 0 0 0 0 2 0 0 0 0 2 1 0 0 0 1 0 1 0 0 2 1 0 0 1 0 0 2 1 1 0 0 0 0 0 0 1 1 1 2 2 0 2 1 0 0 0 2 1 0 1 0 0 0 0 0 0 0 0 1 1 0 2 0 0 0 1 2 1 1 0 0 0 0 1 2 1 1 2 0 0 0 2 0 0 1 0 2 1 0 2 2 2 0 0 1 1 0 1 0 1 1 0 0 0 2 0 0 1 0 0 2 0 2 2 2 2 2 0 0 0 0 0 1 1 0 1 1 0 1 2 0 1 1 1 0 0 0 1 0 1 0 0 0 0 1 0 0 1 1 0 1 1 0 0 0 1 0 0 1 1 1 1 0 1 1 0 0 0 0 1 1 1 0 0 0 2 0 1 1 1 1 1 0 0 0 2 0 0 1 0 0 0 0 0 1 0 0 2 0 0 0 0 0 0 0 1 1 1 1 1 0 0 0 1 0 2 1 0 0 1 1 0 0 0 0 0 2 1 1 1 0 2 1 0 1 0 0 2 1 2 1 0 0 1 1 0 1 2 0 1 2 2 0 0 0 1 0 1 0 1 0 1 1 1 0 1 0 0 1 1 0 2 0 1 0 0 0 0 1 1 1 0 1 0 0 0 1 2 0 0 2 0 0 0 1 0 0 0 0 2 1 0 1 1 1 0 1 0 1 0 1 1 0 0 0 0 0 0 0 0 0 0 0 0 0 1 0 1 1 1 0 0 0 0 0 0 0 0 1 0 0 0 0 0 0 0 0 0 0 0 0 1 0 0 0 2 1 0 1 1 1 1 1 1 0 2 0 0 0 0 1 1 1 0 1 0 0 1 1 0 1 1 2 0 2 1 1 1 0 0 1 0 0 0 1 0 0 1 0 1 0 1 1 0 0 0 0 2 2 2 1 1 0 1 1 1 2 2 0 0 1 0 0 1 2 1 2 1 2 0 0 0 0 0 0 1 1 0 1 1 0 1 1 0 0 1 0 1 0 1 0 0 0 0 0 0 1 0 1 1 0 1 0 0 0 0 1 0 2 0 2 1 2 2 0 1 1 0 0 0 2 0 0 1 2 1 1 2 2 2 0 0 1 0 0 1 1 2 1 0 0 0 2 0 0 0 0 2 2 0 2 2 1 0 2 2 0 2 2 1 0 0 1 0 2 0 0 0 0 0 1 0 0 0 1 2 2 1 0 0 0 0 0 2 0 0 0 2 0 2 1 1 1 0 0 2 0 0 0 0 1 2 0 1 0 0 0 0 1 0 1 1 0 0 0 0 1 0 0 0 0 0 2 1 0 0 0 0 0 1 0 0 0 0 0
134 0 0 0 0 0 0 1 1 1 1 1 0 1 0 0 0 2 0 2 0 0 0 2 0 0 0 0 2 0 2 2 2 2 0 0 1 2 0 0 1 0 0 0 0 0 1 0 0 0 0 1 0 0 0 2 0 1 1 1 0 0 1 0 0 0 0 1 0 0 0 1 2 0 0 2 2 0 0 0 1 0 1 1 1 1 0 1 0 1 0 0 0 2 0 0 1 2 0 2 2 2 0 0 2 1 2 0 2 0 0 2 1 2 2 2 1 0 1 0 1 0 2 0 0 2 0 1 0 1 1 1 0 0 0 0 0 0 0 2 1 1 1 0 0 2 1 1 1 0 0 0 0 0 1 0 1 1 0 1 0 0 1 2 1 1 1 0 0 1 1 1 1 1 2 2 0 1 0 0 0 0 0 1 1 1 1 0 0 0 0 2 1 1 1 2 0 0 1 1 1 1 0 1 1 1 1 1 1 0 1 0 2 0 1 1 1 0 0 1 0 1 1 1 1 0 0 0 0 0 0 0 1 1 0 1 0 2 2 2 0 0 2 1 0 1 0 0 0 0 0 0 0 0 0 0 1 2 1 1 0 1 1 1 0 0 0 0 0 0 0 2 0 1 0 0 0 2 2 0 2 0 1 1 1 1 1 1 1 1 1 0 1 2 2 0 0 0 0 1 0 0 0 0 0 0 0 2 0 0 0 1 2 2 0 0 2 1 1 0 0 1 1 0 2 0 0 0 0 0 2 1 1 0 0 0 0 1 0 1 0 0 2 1 0 0 1 0 0 1 1 0 2 0 2 0 1 0 0 2 0 2 2 0 2 1 0 2 2 0 0 2 1 1 1 1 2 2 0 0 0 0 0 0 0 1 0 0 0 0 0 1 1 1 2 1 2 2 0 0 0 0 0 0 0 0 1 0 0 0 0 0 0 0 1 0 0 0 0 0 0 0 1 0 2 2 1 1 0 0 1 0 1 1 1 0 1 2 0 2 0 0 0 0 1 2 2 1 1 1 0 0 0 2 1 0 1 2 1 2 1 2 1 1 0 1 1 0 2 0 0 0 1 1 1 1 1 1 1 0 0 0 2 1 0 2 0 1 2 2 0 2 1 1 0 0 0 0 1 0 1 1 2 0 2 1 2 0 0 0 0 2 1 0 0 2 0 2 0 0 1 2 2 2 1 1 1 1 0 1 1 1 1 0 0 1 2 0 1 0 0 2 0 1 1 2 0 1 1 0 0 1 0 0 2 1 1 1 0 1 0 0 0 0 2 0 0 0 0 1 0 0 1 0 1 0 1 2 2 1 0 0 1 1 0 0 1 0 0 0 0 0 0 0 1 0 0 0 0 0 0 2 0 1 0 1 1 1 0 0 0 0 0 0 0 0 0 0 0 0 0 0 1 1 0 0 2 0 0 0 0 0 0 2 1 0 0 1 2 1 0 1 0 2 0 1 2 1 1 0 0 1 0 1 2 0 1 2 2 0 0 0 0 1 0 1 0 0 1 0 0 2 0 1 1 2 2 1 1 1 0 0 0 1 0 2 1 1 0 1 1 1 0 1 0 1 0 2 0 2 1 2 0 0 2 2 0 0 1 1 0 0 0 0 0 1 0 2 1 1 0 1 1 0 1 1 0 0 2 2 0 0 0 0 0 0 1 1 0 2 1 1 1 0 1 1 0 1 1 1 1 1 0 0 1 1 1 0 1 0 0 0 2 1 0 1 1 0 2 2 2 0 2 0 0 0 0 1 1 1 0 1 0 0 0 2 0 2 0 1 1 0 0 0 0 0 0 1 0 0 0 2 0 0 2 1 1 0 1 1 0 0 0 0 0 0 1 0 1 0 2 1 0 2 1 0 0 1 0 0 0 2 1 2 1 2 0 0 0 1 0 0 1 1 0 1 1 0 0 0 1 0 2 0 0 0 2 1 1 1 0 0 0 0 0 2 2 0 2 1 1 0 1 0 0 2 0 0 2 2 2 0 2 0 0 0 0 2 1 0 1 2 1 0 0 0 2 0 0 1 1 1 2 2 2 1 0 1 0 1 0 0 0 0 2 2 0 1 1 0 0 1 2 0 2 1 1 1 0 0 0 2 0 1 1 0 0 1 0 1 0 0 0 0 0 0 0 1 0 0 2 0 2 0 0 0 0 1 0 0 1 1 1 0 0 0 0 0 1 0 0 0 0 0 1 0 0 1 1 0 0 0 1 2 0 0 0 0 0 0 0 0 0 1 1 0 0 0 0 0 0 0
135 0 1 1 0 0 0 2 1 2 0 0 0 1 1 0 0 0 0 2 0 0 0 2 0 0 0 0 2 2 2 0 1 0 2 2 2 1 0 0 1 1 0 1 2 0 0 0 0 1 1 2 1 1 1 0 1 0 0 0 2 2 0 2 0 0 0 1 0 0 1 2 2 0 1 2 1 1 1 1 1 0 0 0 2 0 0 0 0 2 1 0 1 1 0 0 0 0 0 0 2 1 1 0 2 0 2 1 1 1 0 1 1 1 1 1 1 0 0 0 2 0 2 0 0 2 0 1 1 0 0 0 0 0 0 0 0 0 0 2 0 2 0 0 0 2 1 0 1 1 0 0 0 0 0 0 0 1 0 0 0 0 2 2 1 1 1 0 0 2 2 1 1 1 1 1 0 2 0 0 0 0 0 2 0 0 2 1 0 0 0 1 1 1 1 2 0 1 0 0 0 0 1 0 0 1 2 1 0 0 1 0 1 0 2 0 0 2 1 1 0 0 2 0 0 0 0 1 0 0 0 0 1 1 1 1 0 2 1 1 1 0 2 1 1 2 1 0 0 0 0 0 0 0 0 0 1 0 0 0 0 0 0 0 0 0 0 0 1 0 0 1 0 1 0 0 1 1 2 0 1 1 0 2 1 0 1 1 1 1 1 1 2 2 2 0 0 0 0 1 0 0 1 1 1 0 0 2 0 0 0 1 2 1 0 0 1 0 1 1 0 1 2 2 2 0 0 0 2 2 2 0 0 0 0 0 0 1 0 1 1 2 2 0 0 0 1 1 1 1 1 1 1 0 0 1 0 0 0 2 0 2 1 1 1 0 0 1 1 0 0 2 1 2 1 1 1 1 0 2 1 0 0 0 0 0 0 1 1 0 0 0 1 0 2 1 1 0 1 1 0 1 0 0 0 0 1 1 0 0 0 0 0 1 0 0 1 0 1 1 1 1 1 1 0 0 1 0 0 0 1 0 0 1 1 1 1 2 0 0 1 0 2 0 1 0 1 1 1 2 0 0 1 2 2 1 1 1 1 0 0 0 1 1 0 1 1 0 2 0 0 0 1 1 1 0 1 0 0 0 0 1 2 1 0 2 1 1 1 0 1 1 0 1 0 0 2 2 2 0 0 2 2 2 2 0 2 1 0 1 0 0 0 1 0 2 2 2 0 1 1 2 2 2 0 0 0 0 1 1 1 1 1 0 0 1 2 0 1 0 0 2 0 1 2 0 0 1 1 0 0 0 0 0 2 0 0 2 0 0 0 1 1 1 0 0 0 1 1 1 0 1 0 0 0 0 1 1 1 1 0 0 1 0 1 1 1 1 0 0 1 1 1 1 0 1 0 0 0 0 0 1 0 1 1 1 0 1 0 1 1 0 0 1 0 1 0 0 0 0 2 0 0 0 0 1 1 2 0 0 0 0 0 2 1 0 0 0 2 2 0 1 0 1 1 1 2 1 0 0 2 2 0 1 1 0 1 2 2 0 0 0 0 0 1 0 0 0 0 1 1 1 0 0 0 2 2 0 1 0 0 2 0 1 0 1 1 1 1 2 0 0 2 0 1 1 0 1 0 2 1 1 0 0 0 1 1 2 0 0 1 1 0 1 0 0 0 2 1 0 0 0 1 1 0 1 1 1 0 0 0 0 1 0 1 1 2 1 1 1 0 0 1 1 1 0 0 0 2 1 0 1 0 0 0 0 0 0 2 0 0 0 2 2 2 0 0 0 2 2 2 0 1 0 0 0 0 0 0 0 0 2 1 1 2 2 1 2 0 2 0 0 1 2 1 1 0 1 1 0 0 1 0 0 1 0 1 0 0 2 0 0 0 0 0 0 1 1 1 0 2 2 0 2 2 1 1 2 0 0 1 2 1 1 0 1 1 0 1 0 0 1 1 0 1 1 0 0 1 1 1 0 1 0 1 0 1 0 0 0 0 0 0 0 0 1 1 0 1 0 0 0 0 0 0 2 0 1 2 2 2 0 2 0 0 0 0 2 0 0 0 2 1 0 1 1 2 0 0 1 0 0 2 2 2 1 1 0 0 1 0 0 0 0 0 0 0 0 1 1 0 1 1 2 2 1 2 1 0 1 2 1 0 2 0 0 0 1 0 2 0 1 1 1 0 0 0 0 1 0 2 0 1 0 1 0 1 0 0 0 1 0 1 0 0 0 1 1 2 0 1 0 0 0 0 0 0 0 2 1 0 0 0 2 0 0 0 0 0 2 1 0 0 1 0 0 0 0 0 0 2 2
136 0 0 0 0 0 0 1 0 1 0 1 0 0 0 0 0 1 1 1 1 0 0 2 0 0 0 0 2 0 2 1 2 1 1 1 1 0 0 0 2 2 1 1 1 1 1 0 0 0 0 1 0 2 0 2 0 1 1 1 0 0 1 0 0 0 0 1 0 0 0 2 2 1 2 2 0 1 1 1 0 0 0 0 2 0 0 0 0 2 0 0 0 2 0 0 0 1 0 1 1 2 0 1 2 0 2 2 0 2 1 2 0 1 1 1 0 0 0 0 0 0 1 1 1 0 0 1 1 0 0 0 1 1 0 0 1 0 0 0 2 0 0 0 0 0 0 0 1 1 1 0 2 1 1 1 0 0 0 0 0 0 2 2 1 1 1 0 1 0 1 2 1 1 1 1 2 0 0 0 1 1 1 0 1 1 1 0 0 0 0 1 1 1 1 1 2 0 1 1 1 1 0 1 0 0 2 0 1 0 0 0 1 0 2 0 0 1 1 2 0 1 2 0 0 1 1 1 0 0 0 0 0 0 0 0 0 2 2 2 0 0 2 2 0 2 0 0 0 0 0 0 0 0 0 0 1 1 1 1 0 1 0 0 0 0 0 0 1 0 1 1 0 2 0 0 1 2 2 0 2 0 0 1 2 2 0 1 1 1 1 1 2 2 2 0 2 2 0 1 0 0 0 0 0 0 0 0 1 0 1 1 2 1 1 0 2 0 1 0 0 2 2 1 2 0 0 0 1 1 2 1 1 1 0 0 0 0 0 1 1 1 2 0 1 0 2 0 0 0 0 0 1 1 0 0 2 0 0 0 0 0 1 1 0 0 0 0 0 0 0 2 1 2 0 0 2 2 0 0 1 1 0 0 0 1 0 0 0 0 0 0 1 0 2 1 1 1 0 0 0 0 0 1 0 1 1 0 0 0 0 0 0 1 0 0 2 0 1 0 0 0 0 2 0 1 0 0 0 0 0 0 0 2 2 1 0 0 1 0 0 0 0 2 2 1 1 0 0 1 0 0 0 1 1 0 1 2 2 1 0 0 1 1 0 1 1 1 1 1 1 0 2 0 0 2 0 1 1 0 1 2 2 1 1 1 0 1 2 0 2 2 0 2 2 0 2 0 1 1 1 1 1 1 1 0 2 0 0 0 0 2 0 0 0 1 0 2 0 1 1 2 2 2 0 1 0 0 0 1 1 0 0 0 1 1 2 0 1 0 1 0 0 2 2 1 0 0 0 0 0 0 0 0 0 2 0 0 1 0 1 0 0 0 1 0 0 0 0 1 0 1 1 0 1 0 0 1 1 1 0 0 1 0 1 0 0 1 0 0 0 0 0 0 2 0 2 0 0 0 0 2 0 1 2 0 0 1 0 2 1 0 0 0 0 0 0 1 1 0 0 0 0 0 0 0 2 1 0 0 1 0 0 2 1 1 1 0 1 1 1 1 0 1 2 1 2 2 0 0 2 1 0 1 1 0 1 2 2 1 0 0 2 0 1 1 0 1 0 1 0 1 0 0 0 1 1 0 1 0 0 1 1 0 0 1 1 0 0 2 0 0 0 0 2 0 0 2 0 2 1 1 0 0 1 2 0 1 0 0 0 0 0 0 0 0 0 1 0 0 0 0 0 0 0 0 0 0 1 1 1 1 0 0 0 0 2 0 0 1 0 0 0 1 1 1 1 1 0 0 0 0 0 0 0 0 1 0 2 0 0 0 2 2 1 0 0 0 1 1 1 0 1 1 0 0 0 0 0 0 1 2 1 0 2 1 0 2 0 1 1 0 2 2 0 0 1 0 0 0 0 1 0 0 1 1 0 0 1 1 0 0 0 0 0 0 1 0 1 0 2 1 0 2 2 0 0 1 0 0 0 1 1 2 1 2 0 1 1 0 1 1 1 1 0 1 1 0 0 0 2 0 1 0 1 1 1 0 0 0 0 0 0 0 0 1 0 0 2 0 0 0 1 1 0 1 0 1 2 0 0 1 2 0 0 0 1 0 0 0 0 0 1 0 2 2 2 0 0 0 0 1 2 2 1 1 0 0 0 1 0 0 0 0 0 0 0 1 1 0 1 0 2 0 0 0 1 2 1 1 0 1 0 1 0 0 0 0 2 1 1 0 2 1 0 0 0 0 0 0 1 0 2 0 0 0 0 0 0 0 1 1 0 0 1 1 2 0 1 0 0 0 0 0 2 0 0 1 0 0 0 0 1 2 0 0 0 0 0 2 0 0 0 0 0 0 1 0 0 0 0 0
137 1 0 0 0 0 0 2 0 1 0 0 1 1 1 0 0 2 0 1 0 0 0 1 1 1 1 0 2 0 2 1 1 0 2 2 2 2 0 0 2 2 0 2 2 0 0 0 0 0 0 0 0 1 1 2 0 0 0 1 0 0 1 0 0 0 0 1 0 0 0 0 2 0 1 2 1 2 2 0 2 0 0 0 2 0 0 0 0 2 0 0 1 1 0 0 0 1 0 1 1 2 1 0 2 1 2 0 1 1 0 1 1 2 2 2 2 0 0 0 2 0 1 0 1 1 0 0 0 0 1 0 1 1 0 1 0 0 0 1 1 1 0 0 0 0 0 0 0 1 1 0 0 0 0 0 0 1 0 1 0 0 2 2 1 2 1 0 1 1 1 0 0 2 2 1 2 0 0 0 0 0 0 1 0 0 1 1 1 0 0 2 2 1 2 1 0 0 0 0 0 0 0 2 2 0 2 2 1 0 2 0 1 1 0 0 0 2 1 1 1 1 2 0 0 0 0 1 1 1 1 1 0 0 0 0 0 2 1 0 1 1 2 1 0 1 0 0 0 0 0 0 0 0 1 1 2 2 2 2 0 2 1 1 0 0 1 0 1 1 0 2 2 0 0 0 0 1 1 0 1 0 0 2 2 0 2 2 1 2 1 2 1 2 2 0 2 1 0 0 1 0 2 2 0 0 1 1 0 0 0 0 2 2 2 0 2 0 0 0 1 1 1 0 1 0 1 0 0 0 2 1 0 0 0 0 0 1 0 1 0 1 2 0 0 0 0 1 2 0 0 0 2 1 1 0 1 0 0 2 0 2 0 0 0 0 0 1 2 1 1 1 0 2 1 1 2 2 2 2 0 1 0 1 0 1 0 0 0 0 0 0 0 1 1 1 1 0 1 1 0 1 0 2 0 1 0 1 0 0 0 1 0 0 1 0 1 0 0 0 0 0 0 1 1 2 0 0 0 1 1 1 0 0 0 0 1 1 0 0 2 0 2 0 1 1 1 0 0 0 1 0 1 1 1 1 0 1 1 1 1 1 0 1 0 1 1 1 1 1 1 0 2 0 2 0 2 0 0 0 1 1 1 1 2 0 0 0 1 0 0 1 1 1 1 0 2 0 0 1 0 2 2 2 2 0 2 0 0 1 0 2 0 0 0 0 0 2 0 1 1 2 1 1 1 0 0 1 0 1 0 1 2 1 1 0 2 1 2 0 1 1 0 2 2 2 0 1 1 0 0 0 0 0 2 1 0 0 2 0 0 0 0 1 1 0 0 0 0 0 0 0 0 0 0 0 2 1 1 1 0 0 2 2 0 0 2 0 0 0 0 0 0 1 0 1 0 1 0 1 0 2 1 1 1 1 1 0 0 1 1 0 0 0 0 0 0 1 0 1 0 1 1 0 0 0 2 2 0 0 1 0 0 2 2 1 0 0 2 2 0 1 0 0 2 0 2 0 0 1 0 1 0 1 1 0 1 2 1 0 0 0 2 1 1 1 1 0 1 1 0 0 0 0 0 2 2 0 1 0 0 2 0 1 1 1 0 1 1 2 0 0 0 0 0 1 1 1 0 1 0 1 0 0 0 2 0 1 1 1 1 1 0 0 0 0 0 2 2 0 0 0 0 0 0 0 0 0 2 2 0 0 1 0 1 1 1 0 0 1 0 0 0 0 0 1 0 1 0 0 0 0 0 0 1 0 1 0 1 0 0 0 2 1 0 0 0 0 2 2 0 1 1 2 2 0 0 0 1 2 0 0 0 0 0 2 0 2 0 1 1 0 1 1 1 0 0 2 1 0 0 1 0 0 0 0 0 1 1 2 0 0 0 0 1 1 1 0 1 0 1 1 0 2 2 1 1 0 0 1 0 0 1 1 0 2 0 1 1 0 1 1 2 1 1 1 1 0 0 0 1 0 1 0 1 0 1 0 1 1 0 0 0 0 0 0 1 0 2 0 0 0 0 0 0 1 0 1 2 2 1 0 1 1 0 0 0 2 0 0 0 1 0 1 1 1 2 0 0 0 0 2 2 2 2 2 0 1 0 2 0 0 0 0 0 0 0 2 2 2 0 2 2 2 1 1 0 0 0 0 0 2 0 2 0 0 0 1 0 0 0 1 1 1 0 1 0 1 0 1 2 0 2 0 0 1 1 0 0 0 1 1 0 1 0 2 1 0 0 0 0 0 1 1 0 0 0 0 2 0 0 0 0 0 0 0 0 1 0 2 0 0 0 1 1 1 0 1 2 0 2 2
138 1 0 0 0 1 1 2 1 2 0 0 1 2 2 0 0 0 1 1 0 0 0 2 0 0 0 0 2 1 1 1 1 0 1 1 1 1 2 1 1 1 0 0 2 0 2 0 0 0 0 1 0 0 1 1 1 1 0 0 0 1 0 0 0 0 0 1 0 0 0 0 2 0 1 2 1 2 2 1 1 0 0 0 1 0 0 1 1 2 1 1 0 2 1 0 1 2 1 0 1 2 0 0 1 2 1 2 0 2 1 2 0 1 1 1 0 0 2 0 0 0 2 1 0 1 0 2 1 1 1 0 0 1 0 0 0 0 0 1 0 2 0 0 0 2 0 0 0 0 0 0 0 0 0 0 1 0 0 0 0 0 1 2 0 0 1 1 0 1 1 1 0 2 2 1 1 0 1 0 0 1 1 1 0 0 2 0 0 0 0 2 2 2 2 2 1 0 0 1 1 1 0 2 1 0 2 1 1 0 0 0 1 0 1 0 0 0 0 2 0 0 2 0 1 2 1 0 0 0 0 0 0 0 0 0 0 2 2 1 0 1 2 2 0 2 0 0 0 0 0 0 1 0 0 0 0 2 0 1 1 1 0 0 1 0 1 0 1 1 1 0 0 1 0 0 0 2 2 0 1 0 0 0 2 1 1 2 2 2 2 2 0 2 1 0 2 2 0 2 0 2 0 0 0 0 0 2 0 0 0 0 0 1 1 0 2 1 0 0 1 2 0 0 2 0 0 0 2 2 2 0 0 0 0 1 0 2 0 0 0 0 2 0 0 0 1 0 1 1 1 0 1 2 0 0 2 1 0 1 0 2 2 1 1 1 0 2 2 0 0 2 2 1 0 0 2 2 1 2 1 0 0 0 0 1 0 0 0 1 1 0 0 0 2 0 0 1 1 1 1 1 0 1 0 1 1 0 0 0 0 0 0 0 2 0 0 0 0 0 0 0 1 0 2 2 1 1 0 0 1 0 0 2 2 2 0 1 0 1 2 0 2 0 1 2 2 1 1 2 0 0 0 1 0 0 0 2 2 1 1 0 0 0 1 1 0 0 2 0 0 0 2 0 2 0 2 1 1 1 1 1 1 0 1 2 0 1 1 0 1 1 1 1 1 0 1 0 2 0 0 2 1 1 1 0 2 0 1 1 0 2 0 2 0 2 1 2 0 2 2 2 2 2 0 0 0 0 0 1 1 0 1 1 1 0 1 0 0 1 1 0 0 0 0 2 0 1 1 0 0 0 0 0 0 2 0 0 0 0 0 0 1 0 0 1 1 0 0 1 0 1 0 0 0 0 2 1 2 0 1 0 1 0 1 1 1 1 0 0 1 1 0 1 1 1 1 0 0 0 0 2 0 1 1 1 0 1 0 2 0 0 0 0 0 0 0 1 1 0 1 0 0 1 1 1 0 2 0 0 0 1 0 2 1 1 1 0 1 1 1 0 0 1 1 1 2 0 0 0 1 1 0 1 1 0 1 2 2 1 0 1 1 2 0 2 1 1 0 2 1 0 0 0 0 1 2 1 1 1 0 0 0 2 0 2 2 1 0 1 0 0 1 0 1 0 0 2 0 2 0 2 0 0 2 2 1 0 0 1 0 0 0 0 0 0 0 0 0 0 0 0 0 0 1 0 0 0 0 0 0 0 0 0 0 0 1 0 0 2 0 0 0 0 1 1 0 0 0 0 0 0 0 0 0 0 2 0 2 0 0 0 2 0 0 0 0 1 1 2 0 0 1 0 0 1 1 2 2 2 1 1 0 0 2 1 0 2 0 0 1 0 1 1 1 0 0 2 0 0 0 1 0 0 1 0 0 1 1 2 0 0 1 1 1 1 1 1 2 0 1 2 0 2 2 1 0 1 0 0 2 2 0 0 0 1 0 1 0 0 1 1 1 0 0 0 0 0 0 0 2 0 0 0 2 0 0 1 0 0 0 0 0 1 1 0 2 0 1 0 0 0 1 0 0 2 0 1 1 0 1 0 2 0 0 0 1 2 1 0 0 1 0 1 1 0 1 0 0 0 0 1 1 1 1 1 1 0 0 1 1 0 0 0 1 0 0 0 0 0 0 0 2 2 2 1 2 1 0 1 0 2 0 2 0 0 0 1 0 0 0 2 0 2 1 2 0 1 0 0 2 0 0 0 1 0 2 0 0 0 2 0 1 0 0 0 0 0 0 0 0 0 1 0 1 0 0 0 1 0 0 0 0 0 0 0 0 0 0 1 0 0 0 1 0 2 0 1 1 0 1 1
139 1 0 0 0 0 0 2 1 1 0 0 0 0 0 0 0 0 2 1 0 0 0 2 0 1 1 0 1 1 1 0 2 2 1 0 1 1 0 0 1 1 1 1 2 0 1 0 0 0 0 0 0 0 1 1 1 0 1 0 1 2 0 0 0 0 0 1 0 0 0 0 2 1 1 2 1 2 2 0 2 0 0 0 0 0 0 0 0 2 0 0 1 1 1 0 2 0 0 0 2 2 1 0 2 0 2 1 1 1 0 1 0 0 0 0 0 1 1 0 2 0 2 2 0 0 0 1 1 0 0 0 0 0 1 0 1 0 0 0 0 2 0 0 0 2 0 0 0 1 0 0 0 0 0 1 1 0 0 0 0 0 2 2 1 2 2 2 0 0 0 0 2 1 2 1 1 0 0 1 1 1 0 0 0 0 0 2 1 0 0 2 2 1 1 2 1 0 0 0 0 1 0 2 2 0 2 2 1 0 1 0 0 0 2 0 0 0 1 0 1 1 2 0 0 0 0 0 0 0 0 0 0 1 1 0 0 2 1 1 0 0 1 2 0 2 0 1 1 0 0 1 0 0 2 1 1 1 0 0 0 0 0 0 0 0 0 0 0 0 0 1 0 2 0 0 1 0 2 0 1 1 0 2 2 1 1 1 1 2 1 2 0 2 2 0 0 1 0 2 0 0 1 1 1 0 1 2 0 0 0 0 1 1 2 0 2 0 0 0 1 1 2 0 2 0 1 0 2 2 2 1 1 0 0 0 0 1 0 1 0 0 2 0 0 0 1 0 1 0 0 0 1 0 1 1 0 0 0 2 0 2 2 0 2 0 0 1 2 1 1 1 0 2 1 1 1 2 0 0 1 1 0 1 0 0 0 0 0 0 0 0 0 0 1 0 0 0 1 2 2 2 0 0 0 0 1 1 0 0 0 0 0 1 1 0 0 0 0 0 0 2 1 1 1 1 1 1 0 1 1 1 0 0 0 0 0 0 0 0 0 0 2 0 0 1 2 1 1 1 0 1 0 1 0 0 0 2 1 2 1 2 1 1 0 1 1 2 2 2 2 0 1 1 1 0 0 0 0 1 1 1 1 0 1 2 0 1 1 0 1 1 0 2 0 0 1 1 2 0 0 2 2 0 2 1 2 0 0 1 0 1 0 0 0 2 0 2 0 2 2 2 2 2 1 0 0 0 0 1 1 0 1 0 0 1 2 0 0 1 1 0 0 2 2 0 1 0 0 0 0 0 0 0 2 0 1 1 1 0 1 0 0 0 0 1 1 0 0 0 0 1 0 0 0 0 0 2 2 0 0 0 1 0 1 1 1 0 2 1 0 0 1 0 0 0 0 0 0 0 0 1 0 1 0 1 1 0 0 2 0 0 0 1 0 1 0 0 0 0 0 0 0 0 0 0 0 2 0 0 1 0 0 2 2 0 1 0 1 1 1 0 0 0 2 1 2 2 0 0 0 0 0 0 1 0 2 2 2 0 0 0 1 1 0 1 0 2 0 0 0 0 0 1 1 2 2 0 2 0 0 0 2 2 0 2 0 1 0 1 0 0 0 0 1 0 0 1 0 2 0 2 0 1 2 2 2 1 1 1 0 0 0 0 0 0 0 2 1 0 0 0 1 0 0 1 0 0 0 0 0 0 0 0 0 0 2 0 0 1 1 0 0 1 1 0 1 0 0 0 0 0 1 0 0 0 1 0 2 0 0 0 2 1 1 0 0 1 1 1 0 0 2 2 2 0 0 0 0 1 0 2 0 1 1 1 0 2 2 2 0 2 1 2 0 1 1 0 0 1 0 2 0 0 1 1 1 1 0 2 0 0 1 1 0 1 1 0 1 1 1 2 0 2 2 1 1 0 1 0 0 1 0 1 0 2 0 1 1 0 1 1 0 0 0 0 0 0 1 0 2 1 1 0 1 0 1 2 0 0 1 0 1 1 2 1 2 0 1 1 0 0 0 1 0 1 0 1 2 2 2 0 1 0 0 0 0 0 0 0 0 2 0 0 2 2 2 0 0 1 1 1 1 0 1 2 0 1 0 1 1 0 0 0 2 1 0 1 2 1 0 2 2 1 0 0 1 1 0 0 0 2 0 0 1 0 0 0 1 2 0 1 1 2 2 0 0 0 0 0 0 0 2 0 0 0 0 0 0 0 0 2 0 0 1 1 1 0 1 0 0 0 1 0 0 0 1 1 1 0 0 0 1 1 0 1 1 0 0 2 0 0 0 0 0 1 0 0 0 0 0 0
140 0 0 0 0 1 1 2 1 2 0 0 1 2 1 0 0 2 0 2 0 0 0 2 0 1 1 0 1 1 0 0 2 1 1 0 2 0 0 0 2 2 0 0 0 1 1 0 0 0 0 0 0 0 1 0 1 1 1 1 0 1 0 1 0 0 0 0 1 1 0 1 1 0 0 1 1 1 1 1 0 0 1 1 1 0 0 0 0 2 0 0 2 1 0 0 0 1 0 0 1 2 2 0 2 0 2 1 1 1 0 1 1 1 1 1 1 0 2 0 0 0 2 1 0 1 0 0 0 0 1 0 0 0 0 0 0 0 0 2 1 1 0 0 0 0 0 0 0 0 0 0 0 0 0 1 1 1 0 1 0 0 1 2 1 1 1 0 0 0 0 0 0 1 1 0 2 1 0 1 0 0 0 1 0 0 1 2 0 0 0 2 0 0 0 2 1 1 0 0 0 0 1 1 1 1 2 1 1 0 0 0 0 0 2 2 1 0 1 1 0 0 2 0 0 2 2 2 0 0 0 0 0 0 0 0 0 2 2 1 0 1 1 0 0 1 0 0 0 0 0 0 0 0 0 0 1 1 1 1 0 1 0 0 0 0 0 0 2 1 1 0 0 0 0 0 0 1 2 0 0 1 0 2 2 0 2 1 0 1 0 1 1 2 2 0 2 1 0 0 0 0 0 0 0 0 0 2 0 0 0 1 2 0 2 0 2 0 0 0 0 1 0 1 1 0 0 1 0 0 1 1 1 1 0 0 0 1 0 0 0 0 2 0 0 0 1 0 1 1 1 0 2 0 1 0 0 0 0 1 0 2 1 1 1 0 0 2 2 0 0 2 2 2 0 0 1 1 0 1 0 0 0 0 0 0 0 0 0 0 0 1 0 1 2 1 1 0 0 0 0 0 0 1 0 1 1 0 0 0 0 0 0 2 0 2 0 0 0 0 1 1 1 2 1 1 0 0 0 0 0 0 1 1 1 0 0 2 0 0 2 0 2 0 0 1 2 1 2 0 1 0 2 2 2 2 0 1 0 1 1 1 0 0 2 2 0 1 1 1 1 0 0 2 0 1 0 0 0 1 2 1 2 1 2 1 0 1 2 1 2 1 0 1 0 0 2 0 1 0 0 2 2 2 2 0 2 0 0 1 0 1 0 0 1 0 0 2 0 1 2 2 2 2 0 1 1 0 0 1 1 0 1 1 1 0 2 1 1 2 0 0 0 2 2 2 0 2 2 0 0 2 0 0 2 0 1 1 0 2 0 0 0 1 0 0 0 1 1 1 1 1 0 0 0 0 1 2 2 1 1 0 1 1 0 0 0 0 2 1 0 0 1 0 0 1 0 0 0 0 0 1 1 0 1 1 2 0 1 1 0 0 2 2 2 2 2 1 1 0 1 0 0 0 0 1 2 1 0 0 0 0 0 0 2 0 0 0 2 0 0 0 0 1 2 1 2 0 1 0 0 1 1 1 1 0 1 2 1 0 0 0 1 1 0 0 1 1 1 0 0 2 0 0 0 1 1 0 1 1 0 2 0 1 0 1 1 2 0 0 0 0 0 1 0 0 0 1 0 1 0 1 0 0 0 1 1 1 0 0 0 1 0 0 0 1 0 1 2 0 0 0 1 0 1 1 0 0 1 0 0 0 1 0 2 2 1 1 0 2 1 1 1 0 1 0 0 1 0 0 0 0 0 0 0 0 1 0 1 0 0 0 2 2 2 0 0 1 0 0 1 1 2 1 1 0 0 2 1 2 1 1 1 1 1 2 1 1 1 2 0 2 1 2 1 1 0 1 0 0 1 1 0 0 1 0 1 1 0 2 0 0 1 1 0 2 2 1 1 0 2 1 0 2 2 1 1 1 1 0 0 2 0 0 0 1 0 1 1 0 0 0 0 0 0 0 0 0 0 0 2 0 0 0 2 0 0 0 0 0 1 0 0 0 1 1 1 0 1 0 0 0 0 0 0 2 0 1 1 1 2 0 2 2 0 1 0 1 1 0 1 2 1 1 0 0 1 0 0 0 0 1 2 1 2 1 1 1 0 2 0 0 0 0 0 0 0 1 2 1 0 2 2 0 1 1 2 1 1 1 0 2 0 2 0 0 0 0 2 1 0 1 1 2 2 1 0 0 0 0 2 0 2 0 1 0 1 2 1 1 1 0 1 0 0 0 1 0 1 0 0 1 0 0 0 1 0 0 2 0 0 0 0 2 0 0 0 1 2 1 0 0 0 0 0 2 0 0 0 0 1 0
141 0 0 0 0 0 0 2 0 2 0 0 0 1 0 0 1 1 2 0 1 1 0 2 0 0 0 0 1 2 0 1 1 2 1 0 2 2 1 1 1 0 0 0 2 0 1 0 0 0 0 1 1 1 0 2 0 0 0 1 0 1 0 0 0 0 0 2 0 0 0 1 2 0 0 2 2 1 1 1 0 0 0 0 2 0 0 1 1 2 1 1 1 1 0 0 1 2 0 2 0 2 0 2 2 0 2 1 1 1 0 1 0 1 1 1 0 0 0 0 2 1 2 2 0 0 0 1 0 1 1 0 1 1 0 0 1 0 0 1 0 2 0 0 0 0 0 0 0 0 0 0 0 0 1 1 0 2 0 0 0 0 1 1 0 2 1 0 1 1 0 0 1 1 2 2 0 1 0 1 1 2 0 2 0 0 2 0 0 0 0 0 2 2 2 2 0 0 0 1 1 1 0 1 1 0 2 0 1 0 1 0 1 0 1 1 0 0 2 0 0 0 1 1 1 1 1 1 0 0 0 0 1 1 1 0 0 2 2 0 1 0 2 2 0 2 0 0 0 0 0 0 1 0 0 0 2 2 0 2 2 2 0 0 0 0 0 0 0 0 0 2 0 1 0 0 1 0 0 0 1 0 0 2 1 0 1 2 1 2 2 1 1 2 2 0 2 2 0 2 0 1 0 0 0 1 1 2 1 0 0 1 1 0 2 0 2 0 0 0 0 2 2 0 2 0 0 0 2 2 2 1 1 0 0 0 0 2 1 1 0 1 2 0 1 0 1 0 0 0 0 0 1 0 1 1 0 0 0 0 1 2 1 0 1 0 0 1 2 0 1 2 0 1 1 1 1 0 0 2 1 1 0 0 0 2 0 0 0 0 0 1 1 0 2 0 1 0 0 0 0 0 0 1 0 0 0 1 0 0 0 1 0 0 2 0 0 0 0 0 0 0 1 1 1 1 2 0 1 1 2 1 0 0 0 0 1 1 0 0 1 1 2 0 0 0 2 2 2 1 0 0 2 2 2 2 0 0 0 0 1 1 0 0 0 1 1 1 1 1 1 0 2 2 1 1 1 0 0 2 2 2 2 0 0 2 0 0 2 0 2 2 1 0 0 0 1 0 1 1 0 2 2 2 1 0 1 1 0 0 1 1 0 0 0 1 0 2 0 1 1 2 2 2 0 1 1 1 0 1 1 1 1 0 1 0 1 0 0 1 0 1 0 0 1 2 0 1 1 0 0 1 1 0 1 1 1 0 0 0 0 0 2 0 1 1 1 1 1 0 1 0 1 0 1 0 1 1 1 0 0 0 1 0 1 1 1 0 1 0 0 0 1 0 0 0 1 1 0 0 0 0 1 2 2 0 1 1 0 1 0 0 0 0 0 0 0 0 0 1 1 1 0 0 0 1 1 0 0 0 0 0 1 0 2 2 0 1 1 0 0 0 0 0 2 2 2 1 0 0 1 1 0 1 2 0 0 2 2 0 0 0 1 0 1 1 0 1 0 2 1 0 0 1 1 2 2 0 2 0 1 0 0 2 0 2 2 0 0 1 0 0 0 1 0 0 0 0 0 1 0 1 0 0 1 1 1 1 1 0 2 2 1 1 0 1 0 2 1 0 0 0 1 0 1 1 0 0 0 0 0 0 0 0 0 0 0 0 0 0 0 0 0 0 0 0 0 1 0 0 0 0 1 0 0 2 0 0 2 1 1 1 2 0 0 0 0 0 2 2 0 0 2 1 1 1 0 0 0 0 0 1 0 0 1 2 0 2 0 1 1 0 2 2 0 0 2 0 0 1 0 2 0 1 0 0 2 0 0 1 1 1 0 0 0 2 0 0 2 0 2 2 0 2 2 1 0 1 0 1 1 1 0 0 0 2 0 1 1 0 0 0 0 0 0 0 0 0 0 0 2 0 1 0 1 0 1 0 0 0 1 0 0 0 0 0 1 2 2 1 0 0 0 2 0 2 0 1 2 1 2 0 1 1 0 1 0 1 0 0 0 0 0 0 2 1 1 0 0 2 1 0 1 0 1 2 0 2 0 2 0 0 0 0 1 1 0 0 1 0 0 1 2 1 2 2 2 0 0 0 1 1 0 2 0 0 0 1 1 1 0 1 1 2 1 0 0 1 0 0 2 0 1 0 0 0 1 0 0 0 0 1 0 0 0 0 0 0 0 0 0 0 0 0 0 1 0 0 2 0 0 0 1 1 0 1 1 0 1 2 0 0 0 1 1 0 0 0 1 0 1 0
142 0 0 2 0 0 0 2 0 1 0 0 0 1 0 0 0 1 0 1 0 0 0 0 0 0 0 0 2 0 2 1 2 1 0 0 1 2 0 0 0 0 1 0 1 0 1 0 0 1 1 1 1 0 1 1 1 1 0 1 0 1 0 0 0 0 0 0 0 0 0 1 2 0 1 2 1 0 0 0 1 0 0 0 1 0 0 1 1 1 1 1 1 2 0 0 0 1 0 1 1 1 1 1 2 0 2 1 1 1 0 1 1 2 2 2 1 0 1 0 1 0 2 2 0 0 0 0 0 0 1 1 0 0 0 0 0 0 0 2 1 1 0 0 0 1 0 0 1 2 1 0 0 0 0 1 0 1 1 1 0 0 1 2 1 2 0 0 0 1 1 0 0 1 1 0 2 0 0 0 0 0 1 0 0 0 1 1 1 1 1 2 0 0 0 1 0 0 0 0 0 0 0 1 1 1 1 1 1 0 1 0 0 0 2 0 0 0 1 0 0 0 2 0 0 0 0 2 1 1 0 0 1 1 1 0 0 2 2 1 0 0 2 2 0 2 0 0 0 0 0 1 0 0 0 0 1 2 2 2 0 2 0 0 0 0 0 1 2 0 0 2 0 0 0 0 0 2 2 0 2 0 0 1 1 0 2 2 0 2 2 0 1 2 2 0 2 1 1 1 1 0 1 1 0 0 0 1 0 0 0 2 2 2 1 0 1 0 1 0 1 2 1 1 2 0 0 0 0 0 1 2 0 0 0 0 0 2 0 0 0 1 1 0 0 0 2 0 0 1 1 0 1 0 1 1 0 0 0 1 0 1 2 0 2 1 0 0 2 2 2 0 0 2 0 0 1 1 0 1 0 1 0 1 0 1 0 0 1 1 1 1 0 0 2 1 1 1 2 2 2 2 0 0 0 0 0 1 0 0 0 1 1 0 0 1 1 0 1 0 0 0 0 1 0 0 0 1 0 0 1 0 0 0 0 0 0 0 0 0 1 0 1 1 1 1 1 1 1 1 0 1 2 2 2 2 0 1 1 1 1 1 0 1 0 1 1 0 2 1 1 0 2 0 1 1 1 0 0 0 1 2 1 0 1 2 0 1 1 0 0 1 1 1 1 0 1 0 2 0 1 2 2 1 1 0 1 0 0 1 0 2 0 1 0 2 1 2 0 2 2 2 1 1 0 1 0 1 0 2 0 1 1 0 0 0 1 0 2 1 1 0 0 0 0 0 0 0 0 0 0 1 0 0 1 2 0 0 1 0 0 0 2 0 0 2 2 0 0 0 0 1 0 0 0 0 2 2 2 1 0 0 0 0 0 0 0 0 2 1 0 0 0 0 2 0 0 0 0 0 0 2 0 2 2 0 1 2 0 1 0 0 0 1 0 0 0 2 0 1 0 1 1 1 0 0 2 2 0 0 0 0 0 1 1 0 1 0 2 2 0 0 0 1 2 1 2 1 0 0 1 0 1 2 0 1 1 1 1 1 2 0 1 1 0 1 1 1 0 0 0 0 0 0 0 2 2 0 2 0 1 0 0 1 0 2 1 1 0 1 1 1 0 1 1 0 0 2 0 1 0 1 0 0 0 1 0 1 0 1 1 1 0 0 0 0 0 0 0 0 0 0 1 0 0 1 1 0 0 0 0 0 0 1 2 1 1 1 1 2 0 0 0 0 0 1 0 0 0 0 0 0 1 0 1 2 0 0 2 0 0 0 2 1 0 0 0 1 1 1 1 1 0 1 1 0 0 0 0 1 0 1 1 0 2 1 0 0 0 2 0 2 2 2 0 0 0 1 0 0 1 0 0 0 1 1 2 0 0 1 0 0 0 0 1 1 1 1 1 0 2 2 0 2 2 0 0 1 0 1 0 1 1 1 0 2 0 0 1 0 0 0 2 0 0 0 0 0 1 1 1 0 2 0 0 0 2 0 0 1 1 0 0 1 1 1 1 0 1 1 0 0 0 0 0 2 0 0 2 1 1 1 2 0 0 1 0 2 2 0 2 2 1 0 1 1 2 0 0 0 0 2 2 1 2 1 1 1 0 1 1 0 0 0 0 1 0 1 2 1 0 2 2 1 1 1 0 1 0 0 0 1 1 2 0 0 1 0 0 0 0 1 2 2 0 1 0 0 0 0 1 1 2 1 0 1 2 0 0 0 1 1 2 0 1 0 0 1 1 0 1 0 0 0 1 1 0 0 2 0 0 0 1 2 0 0 0 0 0 0 0 0 1 1 1 0 0 0 1 0 1 2
143 1 0 0 0 1 1 2 0 1 0 1 0 1 0 1 1 1 0 2 0 0 0 0 1 1 1 0 2 0 2 0 1 1 0 0 1 1 0 0 0 0 0 0 1 0 0 1 0 0 0 1 0 2 0 2 0 1 0 0 0 1 0 1 1 2 1 1 0 0 0 0 2 0 1 2 1 1 1 0 2 0 0 0 2 0 0 1 1 1 1 1 0 1 0 0 1 0 1 0 2 0 0 0 2 1 2 1 1 1 1 2 1 2 2 2 1 0 1 0 1 0 1 1 0 0 0 1 1 0 0 0 0 1 1 1 1 0 0 0 0 2 0 0 0 2 0 0 0 1 0 0 2 1 0 1 0 0 0 2 1 1 0 1 1 2 1 1 1 0 0 0 1 2 2 1 2 1 0 1 0 1 0 0 2 2 0 1 1 0 0 2 1 1 1 2 0 0 0 0 0 0 0 2 2 0 2 1 0 0 0 0 1 1 2 0 0 0 0 1 1 1 1 0 1 0 0 1 0 0 0 0 0 0 0 0 0 2 2 1 0 0 2 2 0 2 0 0 0 0 0 1 0 0 0 0 0 1 0 1 1 1 1 0 0 0 0 0 1 0 1 0 0 1 0 0 0 2 2 0 1 0 2 2 2 0 2 1 2 2 2 2 0 2 0 1 1 1 0 0 0 0 0 0 0 0 0 2 0 0 0 0 1 0 2 0 2 0 1 0 0 2 0 0 0 0 0 0 1 1 1 1 1 0 0 0 0 2 0 0 0 0 2 0 0 0 1 0 1 1 2 0 2 1 0 0 2 0 0 1 0 1 2 1 1 0 0 2 2 0 0 2 1 2 0 0 1 0 0 2 1 1 0 0 0 2 0 0 0 0 0 0 1 0 2 2 2 1 1 1 1 1 0 0 0 0 2 0 0 0 0 2 0 1 1 0 0 0 0 0 0 0 0 1 2 1 0 1 0 0 1 0 0 1 1 1 0 2 0 0 0 0 1 1 1 1 1 0 0 0 1 0 2 2 2 2 0 1 1 1 1 1 1 1 0 1 1 1 1 1 1 0 2 1 1 0 0 1 0 0 2 2 0 0 2 1 0 0 1 0 1 0 0 1 2 0 1 0 1 0 0 2 2 1 2 0 2 0 0 1 0 1 0 0 1 0 0 2 0 0 0 2 2 2 1 0 0 1 1 2 0 1 1 1 0 1 1 0 1 1 1 0 0 1 1 1 0 0 0 0 0 0 0 0 2 0 1 2 0 0 0 1 1 0 0 1 1 1 1 0 0 2 0 0 0 0 1 2 2 2 0 0 0 1 0 0 1 0 1 0 0 0 0 0 0 1 0 0 0 0 0 2 0 1 1 0 0 1 0 0 0 0 0 0 0 1 1 0 0 0 0 0 1 1 0 0 2 2 0 0 0 0 0 2 2 0 2 1 1 1 0 0 0 1 1 1 2 1 0 0 2 1 0 0 2 0 2 2 2 0 0 0 1 1 1 1 0 1 1 0 0 1 0 0 1 1 2 0 2 0 0 0 0 0 0 2 1 2 1 1 0 0 0 1 1 1 0 2 0 2 1 1 0 0 0 1 1 2 0 0 1 1 0 1 0 0 0 1 0 0 0 0 1 0 0 1 0 1 0 0 0 0 0 0 0 0 1 0 0 0 0 0 0 0 0 0 0 0 0 0 0 0 0 0 0 0 0 0 2 1 1 1 2 1 1 0 0 0 2 2 1 0 1 0 0 1 0 1 1 1 1 2 0 0 0 1 0 2 0 2 0 0 1 1 1 0 0 1 0 0 0 2 0 1 0 0 0 1 0 2 0 0 1 1 1 2 1 0 2 0 2 2 0 1 1 1 0 2 1 0 0 2 0 0 0 1 0 1 1 0 1 1 0 0 0 0 0 0 0 0 2 0 1 0 1 0 1 0 0 0 0 0 1 1 2 1 2 0 1 0 0 0 0 0 0 1 0 1 1 1 2 0 2 0 0 0 0 2 0 0 0 1 0 1 2 2 2 0 0 0 0 2 2 2 2 1 0 0 1 1 0 0 0 0 1 1 0 1 2 2 0 2 1 0 1 1 0 1 0 0 0 1 0 2 0 0 0 1 1 1 0 0 2 1 1 0 1 0 0 0 1 0 2 1 1 0 1 0 0 0 2 0 1 0 0 0 1 0 1 0 0 0 1 0 0 1 0 2 0 0 0 0 1 1 0 1 1 0 0 2 0 0 1 0 0 0 0 0 0 0 0 0
144 1 0 0 0 0 0 2 0 2 0 0 0 1 1 0 1 2 1 1 1 1 0 2 0 0 0 1 2 0 1 1 0 1 1 0 2 2 0 0 0 0 1 0 0 1 1 0 0 0 0 0 0 2 0 2 0 2 1 2 0 0 0 0 0 0 0 1 0 0 0 1 2 0 1 2 1 0 0 0 1 0 0 0 2 0 0 1 1 1 0 0 0 1 0 0 0 0 0 0 1 2 0 2 2 0 2 1 1 1 0 2 0 2 2 2 1 1 1 0 1 0 2 1 0 1 0 2 2 0 0 1 0 0 0 0 0 0 0 1 1 1 1 0 0 0 0 0 0 0 0 0 0 0 0 0 0 2 0 1 1 0 2 1 0 1 1 0 2 1 0 0 0 0 1 1 0 0 0 1 1 1 0 1 0 0 1 2 1 1 1 2 1 1 1 1 2 0 0 0 0 0 0 1 1 0 2 1 1 0 0 0 1 0 1 0 1 1 1 0 2 2 2 0 0 1 1 0 0 0 0 0 0 0 0 0 0 2 1 1 1 0 1 2 0 2 0 0 1 1 1 0 0 0 0 0 0 0 0 0 0 0 1 1 0 0 0 0 2 0 0 2 0 0 1 1 0 0 1 0 0 2 0 2 2 0 2 2 1 2 1 1 2 2 2 0 0 1 0 1 1 0 1 1 0 0 1 1 0 0 0 0 2 1 0 0 1 1 1 0 0 2 2 1 2 0 0 0 2 2 2 1 0 0 0 1 0 2 0 0 0 0 2 0 1 0 1 0 0 1 1 0 0 0 0 2 0 1 0 1 0 1 1 0 1 1 0 2 2 0 0 2 1 2 2 2 2 1 0 1 2 1 0 0 1 0 0 0 0 0 1 1 0 0 1 0 0 1 1 1 1 1 0 1 1 0 0 0 0 0 0 0 0 0 0 0 2 0 0 0 0 0 1 1 0 2 1 0 0 0 1 0 1 1 1 0 1 0 0 0 2 0 1 1 1 1 2 1 1 1 0 1 1 2 2 1 1 2 2 2 2 2 0 0 0 0 0 1 1 1 2 0 1 1 0 1 0 1 1 0 1 1 2 0 1 2 0 0 1 0 1 1 0 0 0 0 1 1 1 0 0 2 2 2 2 0 2 0 0 2 0 1 1 0 1 0 0 1 0 2 2 1 2 2 0 0 0 1 0 1 1 0 1 0 0 0 1 0 1 2 0 0 0 1 2 0 1 0 1 0 0 0 0 0 1 1 1 2 1 0 0 1 0 2 0 1 1 1 1 0 0 1 1 0 1 0 2 2 2 0 0 0 1 1 0 0 0 0 2 1 0 0 0 0 1 1 0 0 0 0 0 2 0 2 2 0 0 2 0 2 2 0 0 1 1 1 1 1 1 0 0 0 0 1 0 0 2 1 0 0 0 0 0 0 2 0 1 1 2 2 0 0 0 1 1 0 1 0 0 0 0 2 1 2 1 1 1 1 1 1 1 0 1 0 1 0 1 0 1 1 1 0 1 0 0 2 1 0 1 0 0 0 0 2 0 2 2 0 0 2 0 0 0 0 0 0 0 2 0 2 0 1 0 0 1 2 1 2 0 0 1 0 0 0 0 1 0 0 1 0 0 0 0 0 0 0 0 0 1 1 1 1 0 0 0 0 1 1 1 1 0 0 0 0 0 1 0 0 0 0 0 0 0 0 0 0 0 0 0 0 0 0 2 2 1 1 1 0 2 2 1 0 1 0 0 0 0 2 2 2 0 0 0 0 2 1 0 2 0 2 0 0 0 2 0 2 0 0 0 0 0 0 0 0 0 0 2 1 0 2 0 0 0 0 1 1 2 0 0 0 1 0 0 2 1 1 1 1 1 0 0 2 0 1 1 2 0 2 1 0 0 0 0 0 0 0 0 0 0 0 2 0 1 0 1 0 1 0 0 0 0 0 0 0 0 1 1 0 2 0 0 0 0 0 0 1 0 1 2 2 1 1 2 0 0 1 0 1 0 1 0 1 1 1 0 0 1 0 0 0 0 1 2 2 2 1 1 1 0 1 1 0 0 0 0 0 0 2 2 2 0 2 2 0 2 1 1 1 1 1 0 2 0 1 0 0 0 1 1 1 0 0 1 2 2 0 0 1 0 1 2 0 2 0 1 0 0 0 0 0 1 1 1 0 0 1 0 0 1 1 0 0 0 0 0 2 0 0 2 1 1 1 0 0 0 0 0 0 1 2 0 1 0 0 0 0 0 0 1 0 1 1
145 1 0 0 0 0 0 1 0 0 0 0 0 0 0 0 0 2 1 1 1 1 0 2 0 0 0 0 1 1 1 0 0 0 1 0 1 2 0 0 1 1 0 0 2 0 1 0 0 1 1 2 1 0 0 1 0 1 0 0 2 2 0 2 0 0 0 0 0 0 1 2 2 0 2 2 0 1 1 0 1 0 0 0 1 0 0 0 0 2 1 0 0 1 0 0 0 1 1 0 0 2 0 2 2 0 2 1 1 1 0 1 1 1 2 2 2 0 2 0 0 0 1 0 1 0 0 1 1 0 0 0 0 0 1 0 0 0 0 1 2 0 1 0 0 0 0 0 0 0 0 1 1 1 1 1 0 0 0 2 0 0 1 2 1 1 1 0 1 2 1 1 2 2 2 1 2 0 0 0 1 2 1 0 0 0 2 1 0 0 0 1 2 2 2 2 1 0 0 0 0 0 0 2 2 0 2 1 2 0 0 0 1 0 0 2 1 0 2 0 0 0 2 0 0 0 0 0 0 0 0 0 0 0 0 0 0 2 1 1 1 0 2 2 0 2 0 1 1 0 0 0 0 0 0 0 0 1 0 0 0 0 1 1 0 0 0 0 2 1 0 0 0 1 0 1 0 1 1 0 0 1 0 1 1 1 0 1 1 2 1 1 1 1 1 0 2 2 0 1 0 0 0 0 0 0 0 2 0 1 0 1 2 2 0 0 0 1 0 0 1 2 0 0 1 0 1 0 1 1 2 1 0 0 0 1 0 1 0 0 1 1 2 0 0 0 1 0 0 2 2 0 1 1 1 0 1 0 0 1 0 0 1 1 1 0 0 0 1 1 1 1 1 1 0 0 0 2 1 1 0 0 0 0 0 0 0 0 0 0 0 1 0 0 1 0 0 1 0 0 0 0 0 1 1 0 0 2 0 0 0 0 1 1 0 0 0 1 0 0 0 2 1 1 0 1 1 2 0 1 2 1 0 1 1 1 0 2 0 0 1 0 1 1 1 1 1 0 1 1 1 0 1 2 2 1 1 1 0 1 1 1 0 0 0 0 0 0 2 0 0 0 2 0 1 0 1 1 1 0 1 2 1 0 1 1 0 1 2 1 1 0 0 2 1 0 2 0 1 1 1 1 2 1 2 0 2 1 0 1 0 1 0 0 1 1 0 2 0 1 1 2 2 2 1 0 0 0 1 1 1 0 0 0 0 0 2 0 0 0 0 2 0 1 1 0 1 1 1 0 0 1 0 0 2 1 0 0 2 0 1 0 1 0 0 0 0 1 1 0 0 0 0 0 0 0 2 2 2 0 0 0 2 0 1 1 1 1 0 0 0 0 0 0 0 0 0 0 0 0 0 1 0 2 2 1 1 2 0 0 0 0 0 2 1 2 1 1 1 0 0 0 0 0 0 0 2 2 0 0 1 0 0 2 1 1 0 1 2 2 1 0 0 1 0 1 1 0 0 0 0 1 0 0 2 0 2 1 1 0 0 0 1 0 1 0 0 1 1 0 0 1 0 0 0 2 2 0 2 0 1 0 0 1 1 1 0 2 0 0 0 0 0 0 1 0 1 1 0 1 0 1 0 0 1 1 2 1 0 0 1 0 0 1 0 0 0 1 2 0 0 0 1 0 1 0 0 0 0 0 0 0 0 0 2 2 0 1 1 2 0 1 0 1 1 0 0 0 0 0 0 0 0 0 0 1 0 0 1 0 0 0 1 1 0 0 0 0 2 2 1 0 2 0 0 0 0 1 1 0 1 2 1 0 2 1 0 1 1 2 0 2 2 2 2 0 0 1 0 0 1 1 0 0 0 0 1 0 0 1 0 0 1 1 1 2 2 1 0 0 1 0 0 1 0 1 0 1 0 0 1 2 0 1 0 1 0 0 0 0 0 0 1 0 0 0 0 0 1 1 1 0 1 0 1 0 1 0 0 0 0 0 0 0 0 0 1 0 2 0 0 0 1 0 0 1 0 1 2 1 1 0 1 0 0 0 0 0 0 1 0 2 0 1 2 2 2 0 0 0 0 1 2 2 2 0 2 2 1 1 0 0 0 0 1 1 0 2 2 2 0 2 2 0 0 0 1 1 1 1 0 2 2 2 0 0 0 1 0 1 0 2 0 0 0 1 0 1 0 0 1 0 2 0 1 0 0 2 0 0 2 0 1 0 2 1 2 0 1 0 0 0 1 0 0 1 0 0 2 0 0 0 0 1 0 0 0 0 1 1 0 1 0 0 0 0 1 0 1 0 2 1
146 0 0 0 0 0 0 2 0 0 0 0 1 0 0 0 0 1 0 2 1 1 0 1 0 1 1 0 2 1 1 0 1 1 1 0 2 1 0 0 1 1 1 1 1 1 2 0 0 0 0 0 0 1 1 0 0 0 1 0 1 2 0 2 1 1 1 1 0 0 0 1 2 0 0 2 1 1 1 0 1 0 0 0 2 0 0 0 0 2 0 0 0 2 0 0 0 0 0 0 2 1 0 0 1 2 1 2 0 2 0 1 0 0 1 1 0 0 2 0 1 0 1 0 1 1 0 0 0 0 1 0 0 0 0 0 0 1 1 0 0 1 0 0 1 2 0 0 0 0 0 0 0 0 0 0 0 0 0 1 1 1 2 2 1 1 0 0 2 0 0 0 0 2 2 0 2 1 0 1 1 1 1 0 0 0 1 2 1 0 0 2 2 1 1 2 0 0 0 0 0 0 0 1 1 2 1 0 1 0 1 0 0 0 2 0 0 2 2 1 0 0 1 0 1 2 1 2 0 0 0 0 0 0 0 0 0 2 0 1 0 0 1 2 0 2 0 0 0 0 0 0 0 0 0 0 1 1 0 0 0 0 0 0 0 0 0 0 2 0 0 0 0 2 0 1 0 0 0 0 0 0 0 0 0 0 2 1 0 2 0 1 1 2 2 0 1 1 0 1 0 0 1 1 1 0 0 2 1 0 1 2 1 1 1 0 1 0 0 0 1 2 0 0 2 0 0 0 2 2 2 0 0 0 0 0 0 0 0 0 0 0 2 0 1 1 2 0 0 1 1 0 0 0 0 2 0 0 0 0 2 2 1 1 0 0 0 1 1 0 0 2 1 2 0 0 0 1 1 2 0 1 0 1 0 1 0 1 1 0 0 0 1 0 2 1 1 1 1 1 1 1 0 1 0 1 0 1 0 0 0 0 0 0 1 0 1 1 0 0 0 1 0 0 0 0 1 0 0 0 0 0 0 0 0 1 0 1 0 0 1 0 2 0 0 2 2 2 2 1 0 0 0 1 0 0 0 2 2 2 0 1 0 0 0 2 2 1 2 0 1 1 1 1 1 1 0 1 1 0 0 1 2 0 0 2 0 0 1 0 1 0 1 0 2 0 2 1 2 0 1 1 2 1 1 1 1 0 1 2 1 0 0 1 0 2 1 2 0 1 1 2 2 2 2 0 0 0 0 1 1 0 2 0 1 0 1 1 1 2 0 0 0 1 2 0 1 1 1 0 0 1 0 0 1 2 0 0 1 1 0 0 0 1 1 0 0 1 1 0 0 1 0 0 0 0 1 1 2 1 0 0 1 1 0 0 0 0 0 0 0 0 0 0 2 1 0 0 0 0 0 1 0 0 1 1 1 0 0 1 1 0 0 1 0 1 0 1 0 0 0 0 1 2 0 0 1 1 0 0 0 1 2 1 2 1 0 2 2 2 2 0 0 2 0 0 0 0 0 0 0 2 0 1 2 0 2 1 1 0 0 0 0 1 1 1 0 1 0 0 0 1 0 1 1 2 2 0 2 0 0 0 0 2 1 2 1 1 1 2 0 0 1 0 0 0 0 1 0 0 0 0 0 0 1 1 2 1 0 0 0 0 0 0 0 0 0 2 2 0 0 0 0 0 0 0 0 1 1 1 1 1 0 0 0 0 1 0 0 1 0 0 0 0 0 0 0 0 1 0 0 1 0 0 0 0 0 0 1 0 0 0 2 2 2 0 0 0 1 1 0 0 1 1 1 0 0 2 2 2 0 0 2 1 1 2 2 1 0 2 0 1 2 2 2 0 0 0 0 0 0 2 0 0 0 1 1 0 0 2 1 1 1 1 0 2 1 1 0 0 0 0 0 2 1 1 1 2 0 0 0 2 1 1 1 1 0 1 2 0 1 0 0 0 0 0 0 0 2 1 1 1 0 0 2 0 0 0 1 1 0 0 0 0 0 0 1 0 2 0 0 0 1 0 0 2 0 1 1 1 1 1 2 0 0 0 1 2 0 1 0 1 0 0 2 2 2 0 0 0 0 2 0 0 1 2 0 0 0 2 0 0 0 0 1 1 0 2 2 2 0 2 2 0 1 1 2 1 0 0 0 1 0 2 0 0 1 1 0 0 0 1 0 1 1 1 1 0 0 0 2 0 2 0 0 0 0 1 0 0 2 0 2 0 0 0 0 1 1 0 0 0 0 0 0 0 1 1 1 0 0 1 1 2 0 1 1 0 0 1 1 0 1 0 0 0 0 0 0 0 0 0
147 1 0 0 0 0 0 1 0 1 0 0 0 0 0 0 0 2 0 2 0 0 0 2 0 1 1 0 1 0 1 0 0 0 1 0 1 1 0 0 2 2 0 1 2 1 0 0 1 0 0 1 0 1 0 1 0 0 2 0 0 0 0 0 0 0 0 1 0 0 0 1 1 0 0 1 1 1 1 1 1 0 1 1 1 0 0 0 0 2 0 0 1 2 0 0 0 1 1 0 1 2 1 1 2 0 2 0 2 0 0 1 0 2 2 2 0 0 2 0 0 0 2 1 0 1 0 1 1 0 0 0 1 1 1 0 1 0 0 0 0 2 0 0 0 0 0 0 0 2 0 0 2 1 1 1 0 1 0 0 1 1 2 2 1 2 1 0 1 2 1 0 1 2 2 2 1 1 0 0 0 1 0 0 0 0 0 1 0 0 0 2 1 0 0 2 0 1 0 1 1 1 0 2 2 1 1 1 1 0 0 0 1 1 2 2 2 0 1 1 1 1 2 0 0 0 0 2 0 0 0 0 0 0 1 1 1 2 2 2 0 0 1 2 0 2 0 0 0 0 0 1 0 0 0 0 0 1 0 0 0 0 0 0 0 0 0 0 2 1 0 0 0 2 0 0 1 0 1 0 0 1 1 2 2 0 2 1 0 2 2 1 0 2 1 0 2 0 0 1 0 0 1 1 1 0 1 2 0 0 0 1 2 1 1 0 2 0 0 0 0 1 1 0 1 0 0 0 1 1 1 2 0 0 0 1 0 2 0 1 2 2 2 1 0 0 1 0 0 0 0 0 2 0 1 0 0 0 0 0 0 0 2 1 2 0 0 2 2 1 1 1 1 1 0 0 0 1 0 1 0 0 0 0 0 1 0 1 1 0 0 1 0 0 2 0 1 1 0 0 0 1 0 1 1 0 1 0 1 0 0 0 0 1 0 0 2 0 0 0 0 0 0 1 2 1 1 0 0 2 2 2 0 1 1 1 1 1 0 0 1 0 2 0 0 1 2 0 0 2 0 0 1 2 1 1 0 2 1 2 2 2 0 1 0 2 2 0 2 0 0 0 2 0 1 0 1 0 0 0 1 2 2 1 1 1 0 0 2 0 2 2 0 2 0 0 0 1 1 0 0 2 2 2 0 0 0 0 0 0 0 2 0 1 0 2 0 2 0 1 1 2 2 1 1 0 0 0 1 1 1 0 0 0 0 0 1 0 2 0 1 1 0 0 0 2 0 1 1 0 0 1 0 0 2 0 1 1 0 0 0 0 0 0 2 0 0 0 0 2 0 1 2 0 2 0 2 2 2 1 0 0 1 1 0 0 1 0 0 0 0 0 0 0 1 0 0 0 0 0 0 2 1 1 1 1 1 1 0 1 1 0 0 1 1 1 1 2 1 0 0 0 0 1 0 1 2 0 0 0 0 0 0 0 2 0 1 1 2 1 0 1 0 1 1 1 2 2 0 0 0 1 0 2 2 0 0 2 2 0 0 0 0 0 0 0 0 2 0 0 0 1 0 1 1 2 2 0 1 0 1 1 1 2 0 2 1 1 0 1 0 0 0 0 1 1 0 2 0 0 0 0 0 0 0 1 1 1 1 1 1 1 0 1 0 0 0 1 0 0 0 0 0 0 0 1 0 0 1 1 1 1 0 0 0 0 1 0 0 2 1 0 1 1 2 0 1 1 1 1 1 1 0 1 0 0 1 0 1 0 0 0 2 0 0 0 0 2 0 0 0 0 2 1 1 0 0 2 1 1 0 2 0 0 0 2 0 2 1 1 1 1 1 2 1 1 0 1 1 1 0 1 0 0 2 0 2 0 1 2 0 0 0 0 1 1 1 1 1 0 0 1 0 2 2 2 2 0 0 0 0 0 0 1 0 1 0 0 0 0 0 0 2 1 0 1 1 1 0 0 2 0 1 0 1 0 1 0 0 1 0 0 0 0 0 1 0 0 2 0 0 0 0 0 0 2 0 0 1 0 0 2 1 1 0 1 0 2 0 0 0 0 1 0 2 2 2 0 0 0 0 1 1 1 1 2 0 1 0 2 0 0 0 0 1 1 0 2 2 1 0 2 2 1 2 2 1 1 1 1 0 2 0 1 1 0 0 0 1 0 0 1 1 0 0 0 0 1 0 0 2 0 1 0 1 0 1 0 0 0 2 0 1 0 1 1 1 0 1 0 0 0 0 0 0 0 0 0 2 1 1 0 0 2 0 1 1 0 0 2 0 0 0 1 0 0 1 0 0 0 0 1
148 0 0 0 0 0 0 2 0 2 0 0 1 2 1 0 0 0 0 1 1 1 0 2 0 0 0 0 2 0 2 2 1 1 1 0 1 1 0 0 1 1 1 1 1 1 0 0 0 0 0 0 0 0 1 1 1 0 0 1 0 1 0 1 0 0 0 1 0 1 0 2 2 0 2 2 0 0 0 0 0 0 0 0 2 0 0 1 1 2 1 0 1 1 0 0 0 1 0 1 0 2 0 1 2 0 2 2 0 2 0 2 0 2 2 2 2 0 2 0 1 0 2 2 0 0 0 0 0 0 1 0 0 0 0 0 0 0 0 0 0 2 0 0 0 0 1 0 0 0 0 0 0 0 0 0 0 0 0 0 0 0 2 2 0 1 1 0 1 2 1 0 0 2 1 0 2 0 0 1 1 2 0 1 1 1 1 1 1 0 0 1 2 0 0 1 1 1 0 2 2 2 0 1 1 1 1 0 0 0 1 0 0 0 1 1 1 2 2 0 1 1 2 0 0 1 1 1 0 0 0 0 0 0 0 0 0 2 2 1 0 0 1 1 0 2 0 0 0 0 0 1 0 0 0 0 0 1 0 0 0 0 0 0 0 0 0 0 2 0 0 0 0 2 0 1 0 0 1 0 0 0 0 1 1 0 2 1 1 1 1 0 0 2 1 1 1 0 0 2 1 0 0 0 0 0 0 2 0 1 0 2 1 1 1 0 1 1 0 0 1 2 1 0 1 0 1 0 0 0 2 1 0 0 0 0 0 2 1 1 0 1 1 1 0 0 2 2 2 1 1 1 2 0 1 0 0 0 0 2 0 2 2 1 2 0 0 1 2 1 1 1 0 2 0 0 0 1 0 1 1 0 0 0 1 0 0 0 0 0 0 0 1 0 2 1 1 1 0 0 0 0 0 1 1 0 0 1 0 0 0 1 0 0 2 0 0 0 0 1 1 1 0 0 1 1 0 0 0 0 0 0 1 1 1 0 0 1 0 0 1 0 1 0 1 1 1 2 1 0 0 0 0 1 0 0 0 2 2 2 1 2 1 1 0 1 1 1 1 1 1 0 2 0 2 0 2 1 1 1 1 1 2 1 0 2 1 1 2 0 2 2 0 0 0 0 2 0 0 1 0 2 1 0 1 0 1 0 0 1 0 2 0 2 0 2 1 2 0 1 1 2 2 2 0 1 0 1 0 2 0 2 1 0 1 1 1 0 2 0 0 2 0 1 1 1 0 1 2 1 0 1 0 1 2 0 0 1 0 0 0 0 1 1 0 1 1 1 1 1 1 0 2 0 1 0 1 1 1 1 0 0 0 0 0 0 0 0 0 0 0 0 0 1 0 1 0 0 0 0 0 1 1 0 0 2 2 0 0 0 2 0 1 1 1 1 2 0 0 0 1 0 0 0 0 0 2 1 0 0 0 0 2 0 2 1 1 1 2 2 1 1 0 2 0 2 2 2 0 0 1 1 0 1 1 0 1 2 2 1 1 0 0 1 1 1 1 1 1 0 0 2 0 0 0 2 2 0 2 0 1 0 0 1 0 2 2 1 0 1 0 0 0 0 0 0 0 1 0 0 0 0 0 0 2 2 0 1 1 1 1 1 0 1 0 0 0 2 1 0 0 0 0 0 0 0 0 1 1 1 0 0 0 0 1 0 2 0 0 0 0 0 0 2 2 0 0 1 0 1 1 1 1 0 1 1 0 0 2 1 0 1 1 0 0 1 1 1 1 1 1 0 2 0 0 1 0 0 1 0 0 2 1 0 2 1 0 0 0 2 0 2 0 1 0 1 0 0 0 0 0 0 0 0 0 0 1 0 0 2 0 0 0 0 2 2 2 0 1 1 1 2 0 2 2 1 1 0 1 0 0 1 0 0 0 1 0 1 1 0 1 0 0 0 0 0 0 0 0 0 2 0 0 0 1 0 1 0 1 1 0 0 0 0 0 1 1 0 1 0 0 0 0 0 0 1 0 1 2 2 1 0 2 0 0 0 0 1 1 0 1 1 0 0 2 2 2 0 1 2 1 0 2 1 2 1 1 0 0 1 1 0 0 0 0 0 0 1 2 1 1 1 1 2 0 2 1 1 1 1 0 2 1 1 1 1 1 1 0 1 0 0 1 2 1 0 0 0 0 0 1 1 2 0 1 0 1 0 0 0 2 0 2 0 0 1 1 0 0 0 0 0 0 0 1 0 0 1 1 0 0 0 0 1 0 0 0 0 0 1 0 0 1 0 0 0 0 1 1 1 2 0
149 1 0 2 0 0 0 2 1 2 0 0 1 1 1 0 0 1 1 1 2 1 1 2 0 0 0 0 1 1 1 1 1 1 1 1 1 1 0 0 2 1 0 0 2 0 0 0 0 0 0 1 0 2 0 2 0 1 1 0 0 1 0 1 1 0 0 0 0 0 0 2 2 0 0 2 2 2 2 0 2 0 1 1 1 0 0 0 0 2 0 0 0 0 0 0 0 0 0 0 2 1 0 0 1 2 1 2 0 2 0 0 0 0 0 0 0 0 2 0 0 0 2 1 0 1 0 2 0 2 2 0 0 0 0 0 0 0 0 0 1 1 0 0 0 1 0 0 0 1 1 0 1 0 0 0 0 2 0 1 0 0 1 2 1 1 0 1 0 1 1 1 0 0 2 1 1 1 0 1 1 2 0 1 0 0 1 1 0 0 0 2 1 1 1 1 0 0 0 0 0 0 0 2 0 0 2 1 1 0 0 0 0 1 1 0 0 0 1 1 1 1 1 1 1 1 1 0 0 0 0 0 1 1 1 0 0 2 2 0 0 2 1 0 1 2 2 0 0 0 0 1 0 0 0 0 0 1 0 0 0 0 0 0 0 0 0 0 1 0 1 1 2 0 0 0 0 2 2 0 1 0 1 2 2 0 2 1 0 1 0 0 0 2 2 0 1 1 0 1 0 0 1 1 0 0 0 1 0 0 0 1 1 2 1 0 1 0 0 0 0 2 0 0 2 0 0 0 0 0 1 1 1 1 0 0 0 2 1 2 2 2 1 0 0 1 1 0 0 0 0 0 1 1 0 1 1 0 0 2 0 2 1 0 1 1 0 0 0 0 0 2 0 2 1 1 1 1 1 2 0 1 0 0 1 1 0 0 0 0 0 1 0 0 1 0 1 0 0 1 0 1 0 0 0 0 1 1 0 0 0 0 0 0 1 0 1 0 0 2 2 2 0 2 1 1 0 0 0 0 0 0 0 0 0 1 0 1 0 0 0 0 1 1 2 0 0 1 1 0 0 0 1 1 1 1 0 2 0 2 1 1 0 0 2 2 0 1 2 1 1 0 2 0 1 0 1 1 1 0 0 2 0 0 2 1 0 1 2 1 0 2 0 2 1 1 0 0 0 2 0 2 2 2 2 0 2 1 0 1 1 1 0 1 0 1 0 1 0 2 2 1 2 2 1 0 0 0 0 1 1 0 2 0 1 1 2 0 2 1 0 0 0 2 2 2 0 0 0 0 0 0 0 0 2 0 1 0 0 1 0 0 1 0 1 1 1 1 1 1 0 1 0 0 0 0 0 1 1 0 0 0 0 0 0 0 0 0 0 0 0 0 1 2 1 0 1 0 0 0 0 1 0 1 1 0 1 1 0 1 0 0 0 0 0 0 0 1 0 1 0 1 0 0 0 1 1 1 0 0 0 0 1 0 1 1 0 0 2 2 0 0 0 1 1 0 2 1 0 0 1 2 0 1 1 0 2 2 2 0 0 0 1 1 0 1 0 2 0 1 0 0 1 1 1 2 1 0 2 0 1 0 0 2 1 2 1 2 0 0 0 0 0 0 0 0 0 1 0 0 0 1 0 0 0 0 2 1 0 0 1 2 0 0 0 0 0 1 2 0 0 0 1 1 0 1 1 0 1 1 1 1 0 0 0 0 1 1 0 1 0 1 1 0 1 1 0 0 0 0 0 0 1 0 0 0 0 0 0 0 0 0 1 0 0 0 1 0 1 1 1 0 1 0 0 0 0 0 0 0 1 2 1 1 1 2 1 1 1 2 0 2 2 2 1 0 0 0 0 1 0 1 0 0 1 0 1 0 0 2 1 1 0 0 1 1 2 1 1 1 1 2 0 1 2 0 0 2 0 0 0 2 1 1 0 2 0 0 0 0 0 0 0 0 0 0 0 0 1 0 2 0 0 0 2 0 0 0 0 0 0 0 0 0 0 2 2 0 1 1 0 0 0 0 0 1 0 0 1 0 0 1 2 0 0 0 0 1 0 0 1 2 0 1 1 1 2 0 0 0 0 0 2 2 2 2 0 2 1 0 1 1 1 0 2 2 0 1 2 2 0 2 2 1 1 1 2 1 0 0 0 2 0 2 0 0 0 1 0 0 0 2 2 1 1 0 0 0 0 0 2 0 2 0 0 1 1 0 0 0 2 0 1 1 0 1 0 0 1 0 0 0 0 0 1 0 0 1 1 0 0 0 0 1 0 0 1 0 0 1 0 0 1 0 0 0 0 0 0 0 0 0
150 0 0 0 0 1 1 2 1 1 0 0 1 1 1 0 0 1 1 1 2 1 0 2 0 0 0 0 2 0 2 2 0 2 0 0 2 1 1 0 1 1 0 1 1 1 0 0 0 1 1 1 1 1 0 2 0 2 1 0 0 2 0 1 0 0 0 1 0 0 0 2 2 0 0 2 2 1 1 0 0 0 1 1 0 1 1 0 0 2 0 0 2 2 0 0 0 2 1 1 0 2 0 2 2 0 2 2 0 2 0 0 1 1 1 1 1 1 1 0 1 0 2 2 0 0 0 1 1 0 0 0 0 0 0 0 0 0 0 2 1 1 0 0 0 2 2 0 0 0 0 0 1 2 0 0 0 1 1 1 0 0 1 2 1 2 2 0 2 0 0 0 1 2 1 0 2 1 0 0 0 1 1 1 0 0 1 1 0 0 0 1 2 1 1 2 0 1 1 0 0 0 0 1 1 1 1 2 0 0 1 1 1 0 2 0 0 1 1 1 1 1 1 0 1 1 1 1 0 0 1 1 0 0 1 0 0 1 1 1 0 0 2 2 0 2 0 0 0 0 0 0 0 0 0 0 0 1 0 1 1 1 0 0 0 0 1 1 1 0 0 2 0 1 1 1 0 1 2 0 1 0 0 2 2 1 1 2 0 2 0 0 1 1 1 0 2 1 0 2 0 0 0 0 0 0 1 2 0 0 0 0 1 2 2 0 0 0 0 0 1 2 2 2 2 0 0 1 1 2 1 2 1 0 0 1 1 2 1 0 0 1 2 1 0 0 1 0 0 2 2 0 2 0 2 0 0 0 0 2 0 1 1 0 1 0 0 2 2 0 0 2 1 2 0 0 0 0 0 2 1 2 0 0 1 1 0 0 0 1 1 1 1 0 2 0 0 0 0 1 0 1 0 1 0 1 0 1 0 0 0 2 0 1 0 0 1 0 1 0 0 0 1 1 0 0 1 0 2 2 1 1 0 0 0 1 1 0 0 0 0 0 1 1 1 0 1 0 1 1 1 0 1 2 2 1 1 2 1 2 1 2 0 1 0 1 1 1 2 0 0 0 1 2 0 2 0 0 0 2 2 2 1 0 1 1 0 0 2 0 0 2 0 1 1 0 1 2 2 0 0 2 2 2 2 1 2 0 1 0 1 1 0 1 0 1 1 2 0 1 1 2 2 2 2 0 0 0 0 0 2 0 0 0 0 1 1 0 0 2 0 0 1 0 1 1 0 1 1 0 0 1 0 0 2 0 1 1 0 0 0 2 0 0 1 0 0 1 1 0 1 1 0 0 1 1 1 1 1 0 0 0 1 1 0 0 1 1 0 1 1 1 0 0 0 0 0 0 0 0 0 1 1 2 1 0 1 1 0 1 2 0 0 1 0 1 1 0 0 0 1 0 1 1 0 0 2 2 0 0 0 0 0 2 1 1 1 2 1 1 0 0 0 2 0 1 1 0 0 0 0 2 0 1 2 0 1 1 1 0 0 0 1 2 0 2 0 1 0 0 0 1 1 0 0 2 2 0 2 0 1 0 0 0 0 1 1 2 0 0 0 0 0 0 0 1 0 1 0 1 0 1 0 0 0 1 1 1 0 0 1 1 0 1 0 1 0 1 2 0 0 0 1 0 1 0 0 1 0 0 0 0 0 0 0 0 0 0 0 0 0 0 1 0 2 0 0 1 0 0 0 0 1 0 0 0 0 0 2 0 0 0 2 1 1 0 0 0 1 1 1 0 2 1 1 0 0 1 1 1 0 1 0 0 2 1 0 2 0 0 2 0 2 2 0 0 1 1 0 0 0 1 0 0 1 1 2 0 0 1 0 0 1 1 0 1 2 0 1 1 1 2 0 2 2 1 1 1 0 0 0 1 0 0 0 0 0 1 0 0 0 1 1 1 0 1 1 0 0 0 2 0 1 0 1 0 1 0 0 0 1 0 0 0 0 0 2 0 1 1 0 0 0 1 0 2 0 1 2 2 2 0 2 2 0 0 0 2 0 1 0 1 2 1 1 1 2 0 0 0 0 2 1 1 1 2 1 1 0 1 1 0 1 1 1 1 0 1 1 0 0 1 1 0 1 1 0 2 0 0 0 2 0 2 0 0 0 0 0 0 0 0 2 1 0 0 0 0 0 0 2 0 1 0 2 0 1 0 0 2 0 0 1 0 1 1 1 0 0 0 0 0 0 0 0 1 0 1 1 0 0 0 1 2 1 1 2 0 1 1 0 0 0 0 0 0 0 0 0 0 2 2
151 1 0 0 0 0 0 2 0 2 0 0 0 0 0 0 0 1 0 2 1 1 0 2 0 0 0 0 2 0 2 1 1 1 1 0 2 0 0 0 1 1 0 2 2 0 0 0 0 0 0 1 2 1 0 1 0 0 0 0 1 2 0 1 0 0 0 0 1 1 0 1 2 1 1 2 1 1 1 0 2 0 0 0 1 0 0 0 0 2 0 0 1 1 0 0 0 1 1 0 2 1 1 0 2 0 2 1 1 1 0 1 1 2 2 2 1 0 0 0 2 0 1 0 1 1 0 1 1 0 0 0 0 0 0 0 0 0 0 0 0 2 0 0 0 1 1 0 0 1 1 0 0 0 0 0 0 1 1 1 0 0 1 2 0 1 2 0 0 1 0 1 0 0 2 2 0 0 0 0 0 0 1 1 1 0 1 1 1 1 1 2 1 1 1 2 0 0 0 0 0 1 0 2 2 0 2 2 1 0 1 0 1 1 1 0 0 1 2 1 0 0 1 0 1 1 1 1 0 0 0 0 0 0 1 1 0 2 2 1 0 1 2 1 0 1 0 0 0 0 0 0 0 0 0 0 0 2 1 2 1 2 0 0 0 0 1 0 1 0 1 1 1 0 0 0 0 0 0 0 0 0 0 2 0 0 0 2 0 2 1 1 1 2 1 1 1 1 0 2 1 0 0 0 0 0 1 2 1 0 1 0 0 2 2 0 2 0 0 0 0 2 2 0 1 0 0 0 2 1 1 1 0 0 0 0 0 2 1 0 0 2 2 0 0 0 1 0 1 1 1 0 2 0 2 0 0 0 0 1 0 1 1 1 1 0 0 2 2 0 0 2 1 2 1 1 1 1 1 2 2 0 0 0 0 1 0 0 0 0 0 1 1 1 1 1 2 2 0 1 1 1 0 1 0 1 0 1 0 0 0 0 0 1 0 0 1 0 0 0 0 0 1 1 1 1 2 0 1 1 1 1 0 0 0 0 1 2 0 0 2 0 1 1 0 2 1 0 1 2 0 0 0 1 0 0 0 2 2 2 2 1 0 0 0 0 0 0 2 0 1 0 2 0 1 0 0 0 0 0 2 1 1 0 1 1 0 0 2 0 2 2 0 2 0 0 1 0 0 1 0 2 1 0 1 1 1 1 0 1 0 1 0 0 0 1 0 2 0 1 0 2 2 2 1 1 1 0 0 2 0 2 2 0 1 0 2 0 1 1 1 1 0 1 2 0 1 1 1 0 0 1 1 0 2 1 0 2 0 1 0 0 1 1 0 1 1 2 2 0 1 0 0 0 0 0 1 2 2 2 0 0 1 1 0 0 0 0 1 0 0 0 0 2 0 1 0 0 0 0 0 2 0 1 1 1 1 0 0 0 1 0 0 0 0 0 0 1 1 0 0 0 0 0 0 0 2 0 0 0 0 0 0 0 2 1 0 1 0 0 0 0 0 1 2 1 2 1 0 0 1 2 0 2 2 0 0 1 1 1 0 1 1 0 2 0 1 2 0 1 0 1 0 0 1 1 2 0 2 0 0 0 0 2 1 2 1 1 0 0 0 0 1 0 0 1 0 1 0 0 0 0 0 0 0 1 1 1 0 0 0 0 0 1 0 0 0 1 1 0 0 0 1 1 1 0 1 0 0 0 0 0 0 0 2 2 0 0 0 1 1 0 0 0 0 0 0 0 1 1 1 1 1 0 0 0 0 0 1 1 1 0 2 2 1 0 0 0 2 2 0 1 2 0 0 0 0 2 2 2 0 0 0 0 0 1 0 2 0 2 0 0 1 1 1 0 0 0 0 2 0 2 0 0 0 0 1 1 0 1 0 0 0 0 2 2 2 0 0 0 1 0 0 0 1 2 1 2 1 0 0 2 0 0 0 1 0 0 0 0 0 0 0 0 0 0 0 0 2 0 0 0 0 0 2 0 0 0 0 0 0 0 0 0 0 0 2 0 2 0 0 0 0 1 0 1 0 1 2 1 1 0 1 1 0 0 0 0 0 0 0 1 0 0 2 2 2 0 0 0 0 1 2 2 2 0 1 0 0 1 1 0 0 0 0 0 0 0 2 0 1 1 1 0 2 2 0 0 0 0 0 2 0 1 0 0 1 0 0 0 0 0 2 2 2 1 0 1 0 0 2 0 2 0 1 0 0 1 0 0 2 0 2 0 1 1 1 0 0 0 0 0 0 0 0 0 0 1 0 0 0 0 1 2 0 0 0 0 1 1 0 0 1 1 0 0 1 0 0 0 2 2
152 0 0 0 0 0 0 1 0 1 0 0 0 1 0 0 0 1 1 0 2 2 0 2 0 0 0 0 1 1 1 1 0 1 1 0 2 0 0 0 1 1 0 0 2 0 1 0 0 0 0 0 1 1 0 2 0 0 1 1 0 0 0 1 0 0 0 1 0 1 1 0 2 0 1 2 1 1 1 0 1 0 0 0 1 1 1 1 1 2 1 1 0 0 1 1 0 1 0 0 1 2 1 0 2 1 2 1 1 1 0 2 2 2 2 2 2 0 1 0 1 0 2 1 0 0 0 1 1 0 0 0 1 1 0 1 0 0 0 0 0 2 0 0 0 1 0 0 0 0 0 0 0 0 1 0 1 1 0 2 0 1 1 2 1 1 0 0 1 1 1 1 1 2 2 0 2 0 0 1 1 1 0 1 0 0 1 1 0 0 0 2 1 1 1 2 1 0 0 0 0 0 0 2 2 0 2 2 1 0 1 0 1 0 1 1 1 0 1 1 1 1 2 0 0 1 1 1 0 0 1 1 0 0 0 0 0 2 2 2 0 0 1 2 0 2 0 0 0 0 0 1 0 0 0 0 1 1 0 0 0 0 0 0 0 0 1 0 0 0 1 1 0 1 1 0 0 0 0 0 0 1 1 2 1 0 1 2 1 2 1 2 1 2 2 0 2 2 1 2 0 0 1 1 0 0 1 2 1 0 0 1 2 2 2 1 2 0 0 0 1 2 1 0 0 0 0 0 2 2 2 0 0 0 0 1 0 1 1 1 0 0 1 0 0 0 1 1 1 1 1 1 2 0 1 0 1 0 0 0 0 0 2 0 2 0 0 1 2 1 1 1 0 2 0 0 2 1 0 1 0 0 0 0 1 0 0 0 0 1 0 1 2 0 2 1 1 0 1 1 1 1 0 1 0 1 0 0 0 0 0 0 1 0 1 0 0 0 0 1 1 1 0 1 1 1 1 1 0 0 1 0 0 1 1 0 0 0 0 0 1 0 0 2 1 1 1 1 1 0 0 1 2 2 2 2 0 1 1 1 1 1 1 2 0 2 2 0 2 0 1 1 2 0 1 1 1 1 1 1 1 1 2 1 2 1 0 0 0 0 0 0 0 2 1 0 0 1 2 0 1 2 1 0 1 0 1 0 0 1 0 1 0 1 0 1 1 1 0 2 2 1 1 1 1 0 0 0 0 1 1 0 0 0 1 0 2 0 2 0 2 0 0 1 1 2 0 0 2 1 0 1 0 1 2 0 0 2 0 0 0 1 0 0 0 0 0 1 1 1 0 1 0 0 0 0 0 2 2 1 1 0 2 0 1 0 0 0 0 0 0 0 1 0 1 0 0 0 0 0 0 1 1 2 2 0 1 2 0 0 1 1 0 1 0 1 1 1 0 0 0 0 0 1 0 1 1 0 0 0 1 0 1 2 2 1 1 0 2 0 0 1 0 2 0 1 1 1 0 0 2 2 0 1 0 0 2 1 1 0 0 0 1 1 0 0 0 2 0 0 0 0 0 0 0 2 2 0 2 0 1 0 0 2 1 2 0 2 0 0 0 0 1 0 1 0 0 0 0 0 0 0 0 0 1 2 1 1 0 0 1 1 0 0 0 1 0 1 0 0 0 0 0 0 2 0 0 0 0 0 0 0 0 0 1 1 2 1 0 2 1 1 0 0 0 1 0 1 0 0 0 0 1 0 1 1 0 0 1 0 0 0 2 1 1 0 0 0 2 2 0 0 2 0 0 0 0 1 1 1 0 1 1 1 1 2 2 2 0 2 0 0 2 2 1 0 0 1 0 1 0 2 0 0 0 0 1 0 0 2 0 0 0 0 1 1 1 1 0 1 1 2 0 1 1 2 1 1 0 0 0 2 1 2 0 1 0 0 0 0 0 0 1 1 0 1 1 0 0 0 2 0 1 0 1 0 1 0 0 0 0 0 0 0 0 0 1 0 2 2 0 0 0 0 0 1 0 1 2 2 2 0 2 0 0 0 1 2 0 0 1 1 0 0 2 1 1 0 0 0 0 2 1 1 1 1 1 2 0 1 1 0 0 0 2 1 0 0 1 0 1 0 2 0 1 1 0 1 0 0 2 0 1 2 0 0 0 1 0 0 0 1 1 1 1 1 1 0 0 0 2 0 2 2 0 0 2 0 0 0 1 1 1 0 0 0 1 1 1 0 0 0 1 0 0 0 1 1 2 0 0 1 0 0 0 0 0 1 0 2 0 0 1 0 0 0 0 0 1 0 1 1
153 1 0 1 0 0 0 2 0 2 0 0 1 1 1 0 0 2 0 2 0 0 0 2 0 0 0 0 2 1 1 2 2 2 2 0 2 1 0 0 1 1 1 1 2 1 1 0 0 0 0 2 1 0 1 1 1 0 2 0 1 1 0 2 0 0 1 1 0 0 0 1 2 1 1 2 1 2 2 0 1 0 0 0 2 0 0 0 0 2 0 0 0 1 0 0 1 2 0 2 0 2 0 1 2 0 2 2 0 2 0 1 0 1 1 1 1 0 1 0 2 1 2 1 0 1 0 1 0 1 1 1 0 1 1 0 0 0 0 1 1 1 1 0 0 0 0 0 0 0 0 0 1 2 1 0 0 1 0 1 0 0 2 2 2 2 2 1 1 1 0 0 0 0 1 0 1 0 0 0 0 1 1 0 0 0 0 1 0 0 0 1 2 1 1 2 2 0 0 0 0 0 1 1 1 0 2 0 0 0 1 0 1 0 2 0 1 0 1 0 0 0 1 0 0 1 1 0 0 0 0 0 0 0 0 0 0 2 2 2 0 0 2 0 0 0 0 0 0 0 0 1 0 0 0 0 0 1 0 1 1 1 0 0 0 0 1 0 2 1 0 1 1 0 0 0 0 0 1 0 1 0 1 1 1 0 2 1 1 2 0 1 0 2 0 0 2 0 0 1 0 0 1 1 1 0 0 1 0 0 0 1 1 2 0 0 1 0 0 0 0 1 2 0 1 0 0 0 0 0 2 2 1 1 0 0 0 1 1 1 0 0 2 0 0 0 1 0 1 1 1 0 2 1 1 0 1 0 0 0 1 1 0 0 0 0 0 2 2 0 0 2 1 2 0 0 1 1 0 0 1 0 0 1 0 0 0 0 0 1 1 2 0 0 2 0 0 0 0 0 0 0 1 1 1 0 0 1 0 0 0 0 0 1 1 0 0 0 1 1 1 1 1 0 1 1 1 0 0 1 2 1 0 1 1 1 0 1 0 1 0 0 1 1 1 1 1 1 2 1 0 1 0 2 1 0 1 1 1 0 1 1 0 0 0 0 0 0 2 0 1 0 2 0 0 0 0 0 0 1 1 2 1 0 1 2 0 0 1 0 0 1 0 1 1 0 1 0 1 0 1 1 2 1 2 0 2 0 0 1 0 1 1 0 1 0 0 2 0 1 1 2 2 2 1 1 1 0 0 2 0 0 0 0 2 1 1 0 1 0 1 0 0 1 2 2 0 0 0 0 0 0 0 0 0 2 0 0 1 0 0 1 1 1 0 0 0 0 0 0 0 0 0 0 0 0 1 1 1 0 0 0 0 0 0 1 1 1 0 0 0 0 1 1 0 1 1 0 0 0 0 2 2 0 1 1 2 1 1 2 1 0 0 0 0 0 0 1 0 1 0 1 0 0 0 0 2 1 0 0 0 0 0 2 1 0 0 1 1 1 1 0 0 1 2 1 2 1 1 0 0 1 0 1 1 0 1 1 1 0 0 0 1 0 2 0 0 1 0 2 1 0 1 0 0 2 1 0 2 0 1 0 0 2 1 2 1 1 0 1 0 0 0 0 0 0 0 1 0 1 0 1 0 0 1 1 0 2 0 0 1 1 0 0 0 0 0 0 0 0 0 0 0 0 0 0 0 0 1 0 0 0 0 1 1 0 0 1 0 1 0 1 0 0 0 0 0 0 0 0 0 0 0 0 0 1 1 0 2 0 0 0 2 1 0 1 2 0 1 1 1 0 1 1 1 1 1 1 1 1 0 1 0 0 2 2 0 1 0 2 0 1 1 1 1 0 0 1 0 0 0 2 0 0 1 0 1 1 0 2 1 1 1 1 1 2 2 1 1 0 1 1 0 2 2 1 1 1 0 1 0 0 0 0 0 1 0 2 2 0 2 2 1 0 1 0 0 0 0 0 2 0 1 0 1 0 1 0 0 0 0 0 1 0 1 0 1 1 2 1 0 0 0 1 0 1 0 2 1 1 1 0 2 0 0 0 0 1 0 0 0 0 0 0 2 2 2 0 0 0 0 1 2 2 2 1 1 1 0 2 0 0 0 0 1 0 0 2 1 1 0 1 2 2 0 1 1 1 0 0 0 0 0 2 0 0 0 1 0 0 0 1 2 1 1 0 1 1 0 1 2 0 2 0 0 1 1 0 0 1 0 1 0 0 0 0 1 0 2 1 0 0 0 0 0 0 0 2 0 0 0 0 0 2 1 0 1 0 1 1 0 0 1 0 0 0 0 0 0 0 2 2
154 0 0 0 0 0 0 2 1 2 0 0 1 2 1 0 0 0 1 1 1 1 0 2 0 0 0 0 2 1 1 1 0 0 2 0 2 0 0 0 1 1 0 0 1 0 0 0 0 1 1 2 0 1 1 2 0 0 0 1 0 2 1 0 1 1 1 0 0 1 1 1 2 1 2 2 0 2 2 1 1 0 1 1 1 0 0 0 0 1 0 0 1 2 0 0 0 0 0 0 2 2 0 1 2 0 2 2 0 1 0 1 0 0 0 0 0 0 0 0 2 0 1 0 0 1 0 1 0 2 1 1 0 0 2 0 0 0 0 1 0 2 0 0 0 1 1 0 0 0 0 0 0 0 0 0 0 0 1 1 1 1 1 1 0 1 1 1 0 1 1 0 1 2 1 0 2 0 1 0 1 1 0 1 0 0 1 2 0 0 0 2 1 0 0 1 1 0 0 1 1 1 0 1 1 2 0 2 1 0 1 0 0 1 0 1 1 1 2 1 0 0 0 0 0 1 0 2 1 0 0 0 0 0 0 0 0 2 2 1 0 0 2 1 0 1 0 0 1 1 1 1 0 0 0 0 1 2 0 1 1 1 1 1 0 0 0 2 1 0 1 0 0 0 1 1 1 0 0 0 0 0 0 1 1 1 1 0 0 1 1 1 1 2 1 0 1 0 0 1 0 0 1 1 0 0 1 2 0 0 0 1 1 2 0 0 1 0 1 0 1 2 0 0 2 0 0 1 1 2 2 1 0 0 0 0 0 2 0 1 1 1 2 0 1 0 0 0 2 2 2 0 0 0 0 2 0 0 0 1 0 1 0 0 0 0 0 1 2 1 1 1 2 1 0 0 1 2 1 1 2 0 0 0 0 2 0 0 0 0 0 0 1 1 2 2 2 1 0 0 0 0 0 1 0 1 0 0 0 0 0 1 0 0 2 0 0 0 0 0 1 1 1 1 1 1 1 0 0 0 0 0 0 1 1 1 0 0 0 0 2 0 2 0 1 2 2 2 2 0 0 0 2 2 2 2 0 1 1 2 2 2 1 1 0 2 2 1 2 1 1 0 1 2 0 1 0 0 0 2 2 1 0 0 2 1 0 1 2 0 2 2 0 1 1 0 1 0 0 1 0 2 2 1 2 0 2 0 0 1 0 1 0 1 1 1 0 1 0 2 2 1 2 2 0 2 1 1 0 1 1 1 1 0 1 0 1 0 2 1 0 1 0 0 0 1 0 0 0 0 0 0 0 1 2 0 1 0 0 1 0 0 0 0 0 0 0 0 0 1 0 1 2 0 2 0 2 2 2 1 1 0 2 1 1 1 2 0 0 0 0 0 1 0 1 0 1 0 0 0 0 2 0 1 1 0 1 0 0 0 0 0 1 1 1 1 2 0 0 0 0 0 0 0 0 0 2 1 0 0 0 1 0 1 2 0 1 1 2 2 0 1 0 0 2 1 2 1 0 0 1 2 0 1 2 0 1 2 1 0 0 0 1 2 0 1 1 1 1 0 0 1 0 0 0 2 2 1 1 1 1 1 1 2 0 2 2 1 0 1 0 0 0 0 0 1 0 2 0 1 0 1 0 0 1 2 0 1 1 0 1 0 0 0 0 1 0 1 1 0 0 0 0 0 0 0 0 0 0 1 1 1 0 0 0 0 1 0 0 0 0 0 0 0 0 1 0 0 0 0 0 0 0 0 0 0 0 0 2 1 1 1 2 2 2 0 0 2 0 0 0 0 2 0 0 1 0 1 1 1 0 1 0 0 1 2 0 1 0 1 1 1 2 2 1 0 1 1 1 1 0 1 0 0 1 1 1 0 0 1 0 0 1 1 1 1 1 0 2 0 2 2 0 2 2 1 0 1 0 0 0 1 0 1 1 1 0 1 0 0 0 0 0 0 0 0 0 1 1 0 1 0 1 1 1 0 1 0 1 0 1 0 0 0 0 1 1 1 2 1 0 0 0 0 0 1 0 2 1 2 2 0 1 1 0 1 0 1 0 1 0 2 0 0 2 2 2 0 0 1 0 2 0 0 1 1 0 0 0 2 0 0 0 0 2 1 0 0 2 2 0 2 2 1 1 1 2 2 1 1 0 2 0 2 0 0 0 1 0 0 0 1 2 0 1 0 0 0 0 1 2 0 2 0 0 0 0 0 0 1 0 1 2 0 2 1 0 1 1 0 1 1 0 1 0 0 0 0 2 1 1 0 0 1 0 0 0 0 0 1 0 0 0 0 0 0 1 0 0 0 2 2
155 0 0 0 0 0 1 2 0 2 0 0 0 0 0 0 0 2 1 1 1 1 0 2 0 0 0 0 2 1 2 0 0 0 2 1 2 1 0 0 1 1 0 0 2 1 1 0 0 0 0 0 2 1 0 0 0 0 1 1 1 1 0 0 0 1 0 0 0 0 0 2 1 0 0 1 1 0 0 0 0 0 1 1 0 0 0 0 0 2 0 1 0 2 0 0 1 0 0 0 2 2 2 0 2 0 2 1 1 1 0 1 2 2 2 2 2 0 0 0 1 0 2 0 0 2 0 1 0 0 1 0 1 1 0 1 0 0 0 1 2 1 0 0 0 1 0 0 2 2 0 0 0 0 0 0 0 2 0 1 0 0 1 2 1 1 1 0 1 2 1 0 0 2 1 0 2 0 0 2 2 2 0 1 1 1 1 1 1 0 0 2 1 0 0 1 2 0 0 0 0 0 1 1 1 0 2 2 1 0 0 0 0 0 1 0 0 0 1 1 0 0 2 0 1 2 1 1 0 0 0 0 0 0 0 0 0 2 2 1 0 0 2 1 0 1 0 0 0 0 0 0 0 0 1 1 1 2 0 2 2 2 0 0 0 0 0 0 2 1 1 0 0 0 1 1 0 1 1 0 0 0 1 2 2 1 0 2 0 2 0 1 2 2 2 0 1 0 0 0 0 0 0 0 0 0 0 2 1 0 0 1 1 0 2 0 2 0 0 0 1 2 2 0 1 0 0 0 0 0 1 1 0 0 0 0 0 2 0 1 0 0 2 1 0 0 2 0 1 1 1 0 1 0 1 1 0 0 0 0 0 1 1 1 0 0 0 1 1 0 0 2 0 2 0 1 2 1 0 2 1 0 0 0 0 1 0 0 0 0 0 0 1 1 1 1 2 0 2 2 2 2 0 1 1 0 1 0 0 0 0 1 0 1 0 0 1 1 1 0 0 1 1 2 1 1 0 1 1 1 0 2 0 0 0 1 0 0 0 0 1 0 1 1 1 1 1 1 1 0 0 0 0 0 0 0 0 1 1 1 1 1 0 0 0 1 1 2 2 0 1 0 2 1 1 1 1 1 1 1 1 1 1 1 2 0 0 0 2 0 0 2 1 1 0 0 2 0 0 2 0 2 2 2 2 0 2 0 1 1 1 1 0 1 1 1 1 2 0 2 2 2 2 2 1 1 1 1 0 2 0 2 0 0 0 0 1 0 1 1 0 1 0 2 2 2 0 1 1 0 0 0 0 0 2 1 0 0 1 0 1 1 0 0 1 0 0 0 0 1 0 2 0 0 0 0 1 1 1 1 0 0 1 1 0 0 1 0 0 0 0 0 0 1 0 0 0 1 0 0 0 1 0 2 0 0 2 1 0 1 0 0 0 1 0 1 0 2 1 1 0 1 0 0 0 0 2 1 0 0 0 0 0 1 1 2 0 0 2 2 0 2 0 1 0 2 2 0 1 0 0 2 0 2 2 0 0 2 2 0 0 0 1 2 0 1 1 0 1 1 1 0 0 0 0 2 2 0 2 0 0 1 1 1 0 1 0 2 0 0 0 0 0 1 1 0 0 0 0 1 0 1 0 0 1 2 1 1 1 1 0 0 1 1 0 1 0 1 1 0 0 0 0 0 0 0 0 1 1 1 0 0 0 0 0 0 0 0 0 1 0 0 1 1 2 0 1 0 1 1 1 1 0 0 0 0 0 0 2 0 0 1 2 1 0 1 0 0 2 2 0 1 1 0 0 0 0 1 1 1 0 1 1 1 1 1 0 1 0 2 0 1 2 2 0 0 2 1 0 1 0 2 0 0 0 0 2 0 0 1 0 0 0 0 0 0 1 1 1 0 1 1 0 2 2 0 0 1 1 0 0 1 1 1 0 1 0 1 2 1 1 2 1 1 0 1 1 0 1 1 0 0 1 1 1 0 1 0 0 0 0 0 1 0 1 2 2 1 1 1 0 0 1 0 0 1 0 0 1 0 1 1 2 1 0 0 0 2 1 0 1 1 0 0 2 2 2 0 0 2 1 0 2 2 2 0 1 1 0 1 0 0 0 0 1 1 0 0 2 1 1 1 2 1 1 1 2 0 0 0 1 2 0 1 0 0 0 0 0 1 0 0 1 2 2 1 0 1 0 0 1 0 2 1 0 0 1 0 0 0 2 0 1 0 2 2 2 1 2 0 1 1 0 0 0 0 1 1 1 0 0 0 1 2 0 1 1 0 0 0 0 0 0 1 1 1 0 0 0 0 0 0
156 1 0 1 0 0 0 1 0 0 1 2 0 0 0 0 0 1 0 2 0 0 0 1 0 0 0 0 2 1 2 0 1 1 1 0 2 1 0 0 1 1 0 0 0 1 1 0 1 0 0 1 0 0 1 2 0 1 1 0 1 1 0 2 0 1 1 0 0 0 0 2 2 0 2 2 0 0 0 0 1 0 1 1 1 0 0 0 0 1 0 0 1 1 0 0 0 2 0 2 1 2 1 1 2 0 2 0 2 0 0 1 1 2 2 2 1 0 2 0 1 0 2 1 0 1 0 1 1 0 0 0 0 0 0 0 0 0 1 0 1 1 0 0 0 2 1 0 0 0 0 0 1 0 0 0 0 1 0 0 0 0 1 2 1 2 2 0 0 2 2 0 1 0 1 1 2 0 0 1 1 1 0 0 0 0 0 2 0 0 0 2 2 1 1 1 0 0 0 0 0 0 1 1 1 2 1 0 0 0 1 0 2 0 2 1 0 0 1 1 0 0 2 0 0 0 0 2 1 0 0 0 0 0 0 0 0 2 2 2 0 0 2 2 0 2 0 1 0 0 0 0 0 0 0 0 1 2 1 1 0 1 0 0 0 0 0 1 2 0 0 0 0 0 0 1 0 0 0 0 0 0 0 2 2 1 1 1 1 1 1 2 1 2 2 0 1 1 0 2 0 2 0 0 0 0 0 2 1 0 1 0 1 0 1 0 2 1 0 0 0 2 1 0 2 0 1 0 1 1 1 2 0 0 0 0 0 1 0 0 0 0 2 0 0 0 0 0 0 0 0 0 2 0 2 0 0 0 0 2 0 2 1 1 0 0 0 0 2 2 2 1 1 2 0 0 1 1 1 2 0 0 0 0 1 2 0 0 0 1 1 1 0 0 2 0 0 1 0 0 0 0 0 1 1 0 0 2 0 0 0 1 0 0 0 0 2 0 0 0 0 0 1 1 0 2 1 0 0 1 1 1 0 0 0 1 0 0 0 0 2 0 1 1 1 2 1 0 1 1 1 0 0 2 1 0 1 2 1 2 2 2 0 0 0 1 1 1 2 0 1 1 1 1 0 1 0 0 0 0 1 2 0 0 2 1 0 0 1 0 0 1 0 1 0 0 1 1 2 0 0 2 2 2 2 0 2 0 0 1 0 1 0 0 1 0 0 2 0 1 1 2 1 1 0 1 0 1 0 1 1 1 0 0 0 1 1 0 2 1 0 1 0 1 1 2 0 0 0 0 0 0 0 0 2 0 1 0 0 0 0 0 0 1 0 0 0 0 0 1 0 0 0 0 0 0 1 1 1 1 0 0 1 0 0 0 0 0 0 0 0 0 1 2 0 0 0 0 0 0 0 1 0 1 1 1 1 1 0 1 1 0 0 0 0 0 0 0 0 0 0 0 0 1 0 0 2 1 0 0 0 0 0 1 1 1 0 1 2 2 0 0 0 1 1 1 2 1 0 0 1 1 0 0 2 0 2 1 1 1 1 0 1 0 1 1 0 1 0 1 0 0 0 0 1 2 2 1 1 1 0 0 0 0 0 2 0 1 0 1 0 0 0 0 1 0 1 2 0 0 0 1 0 0 0 1 1 1 0 0 0 0 0 1 0 1 0 2 2 0 0 0 0 0 0 0 0 0 1 0 0 0 1 0 1 1 1 1 0 2 0 1 0 0 0 1 0 0 1 1 1 1 1 0 2 1 0 0 0 0 0 0 2 2 1 1 1 1 1 1 0 0 2 1 1 0 0 1 0 1 0 2 1 1 1 2 1 0 0 2 0 2 1 1 1 0 0 0 0 0 0 2 0 0 1 0 0 1 0 2 0 0 0 0 1 2 1 1 1 0 2 2 0 0 1 2 1 1 0 1 0 1 0 0 0 1 0 2 1 0 0 0 0 0 0 1 1 0 0 0 2 0 1 0 1 0 1 0 0 0 0 1 0 0 0 2 2 0 1 0 0 0 0 0 0 2 1 1 2 1 2 0 2 0 0 0 0 2 1 0 1 2 0 0 2 1 1 0 0 0 0 2 1 1 2 1 0 0 0 1 1 0 0 0 0 0 0 0 2 2 0 2 2 1 2 1 2 2 0 0 0 1 0 2 0 0 1 1 0 2 0 0 1 2 1 1 1 2 1 0 1 0 2 0 1 1 2 0 0 1 1 0 1 1 0 1 0 0 0 0 0 0 1 1 0 0 0 0 2 0 0 0 0 1 0 0 0 0 0 2 0 0 0 1 1 0 0 0 0 0 1 1
157 0 0 0 0 0 0 2 0 2 0 0 1 1 1 0 0 1 1 1 0 0 0 2 1 1 2 0 2 1 2 0 2 2 1 0 2 1 0 0 0 0 1 1 1 1 1 0 0 1 1 1 0 1 0 0 2 0 1 1 0 0 0 2 0 0 1 0 0 1 1 1 1 0 1 1 0 0 0 0 0 0 0 0 1 0 0 1 1 2 1 0 1 1 0 0 1 1 0 1 2 1 0 1 2 1 2 1 1 1 0 1 0 1 2 2 0 0 0 0 2 0 2 1 0 1 0 2 1 1 0 0 0 0 1 0 0 0 1 2 2 0 0 0 0 0 0 0 0 1 1 0 1 1 0 1 0 0 0 2 2 1 2 1 0 1 1 0 0 0 1 0 1 1 0 1 1 0 0 0 0 0 0 0 1 1 0 1 1 1 1 2 2 1 2 1 0 1 0 0 0 0 0 2 0 1 2 2 1 0 0 0 0 0 1 1 1 0 1 1 1 1 2 0 0 0 0 2 0 0 0 0 0 0 0 1 1 2 2 2 0 0 1 2 0 2 0 0 0 0 0 1 0 0 0 0 1 1 1 0 0 0 0 0 0 0 1 0 1 0 0 1 0 2 0 0 0 1 2 0 0 1 0 1 1 0 2 2 1 2 1 1 2 2 2 0 2 0 0 0 0 0 1 1 0 0 1 2 1 0 1 1 2 1 1 0 1 0 0 0 0 0 1 1 2 0 0 0 0 0 1 2 0 0 0 0 0 2 0 2 2 2 1 0 1 0 1 0 0 0 0 0 2 1 0 0 2 0 0 2 0 1 2 1 1 0 0 1 1 1 1 1 1 2 0 0 2 1 1 1 2 1 0 0 1 1 0 0 0 0 0 0 2 0 2 2 2 0 1 0 0 0 0 1 1 0 1 1 0 0 0 0 0 0 0 0 2 0 0 0 0 1 0 1 1 1 1 1 0 0 1 1 0 1 1 1 0 1 0 1 0 0 1 1 1 1 1 2 2 1 0 0 0 1 0 0 0 2 2 1 0 0 1 1 0 2 2 0 2 0 2 0 2 1 0 0 0 0 0 0 1 1 2 2 1 0 0 1 1 0 0 1 0 1 0 0 2 1 1 0 2 1 2 1 2 0 2 1 0 0 0 2 1 0 1 0 0 2 0 1 1 2 1 1 0 1 1 0 1 2 0 0 0 0 2 1 2 0 2 2 0 0 0 1 2 2 0 1 1 0 0 0 0 0 1 1 0 0 0 1 0 0 0 1 1 0 0 1 1 1 1 2 0 0 0 0 1 1 2 1 0 0 1 0 2 0 0 0 2 1 0 0 0 1 0 0 0 1 0 0 0 0 1 2 2 1 0 1 1 1 1 0 0 0 0 0 0 1 1 0 0 0 0 1 0 0 2 0 0 0 0 0 1 2 1 1 0 0 2 1 2 0 0 0 1 2 2 1 1 0 2 1 1 2 2 0 0 1 1 0 0 0 2 0 1 0 0 1 1 0 0 0 0 0 1 0 1 0 1 0 0 0 0 1 0 2 2 1 0 1 0 0 0 1 0 0 0 1 0 0 0 0 0 1 0 2 1 2 0 0 0 0 0 1 0 0 0 0 1 0 0 0 0 1 0 1 1 0 0 0 0 0 0 0 0 0 0 0 0 0 0 0 0 0 0 0 0 0 0 0 0 0 0 0 0 0 2 0 2 1 1 1 2 1 0 0 1 0 2 2 0 0 2 1 1 1 0 1 1 1 0 1 2 1 2 1 0 2 0 2 0 0 1 1 1 0 0 0 0 0 1 0 0 0 1 0 0 0 1 1 0 0 0 0 0 0 1 0 2 0 0 2 0 2 2 0 0 1 0 0 0 1 0 1 1 2 0 0 0 0 0 0 1 1 0 1 1 1 0 0 1 0 0 0 2 0 0 1 0 0 0 0 0 0 0 0 2 0 1 1 0 0 1 0 0 1 0 1 1 1 0 0 2 1 0 0 0 0 0 0 0 1 0 1 2 2 2 0 0 0 0 2 2 1 2 2 0 1 0 2 0 0 0 0 2 1 0 1 1 1 0 1 2 0 0 0 1 1 1 1 0 2 0 0 1 0 0 0 0 0 0 0 2 2 1 0 0 0 0 0 2 0 2 0 0 0 0 0 0 0 0 0 2 0 1 1 0 1 1 0 0 0 1 0 0 0 0 1 1 0 0 0 0 0 0 0 0 0 1 2 1 1 0 0 0 0 0 0 0 0 1 1
158 0 0 0 0 0 0 2 0 1 0 0 0 0 0 0 0 0 1 1 1 1 0 2 0 0 0 1 1 1 2 0 0 0 2 0 2 2 0 0 0 0 0 0 2 0 2 0 1 0 0 1 0 0 1 1 0 0 2 0 0 1 0 0 0 1 0 1 0 0 0 0 2 1 1 2 1 0 0 0 0 0 0 0 1 0 0 1 1 2 1 1 2 2 0 0 0 0 0 1 2 2 1 0 2 0 2 1 1 1 0 2 0 2 1 1 0 0 0 0 2 0 2 1 0 1 0 1 0 0 1 0 0 0 0 0 0 0 0 0 1 1 0 0 0 2 0 0 1 2 2 1 0 0 1 0 1 1 1 1 0 1 0 0 0 1 0 2 0 0 0 0 0 2 2 0 2 0 0 0 0 0 0 1 1 1 1 1 0 0 0 1 1 0 0 1 2 1 0 0 0 0 0 0 0 1 1 0 1 0 0 0 1 0 0 0 0 0 2 0 1 1 1 0 0 0 0 2 1 1 0 0 1 1 1 2 0 2 2 2 0 0 2 2 0 2 0 0 1 1 1 1 1 1 1 1 1 0 0 0 0 0 0 0 1 1 0 1 2 0 0 1 0 1 0 0 1 2 2 0 2 0 0 2 2 0 2 1 1 2 1 2 2 2 2 0 2 1 0 2 0 1 0 0 0 0 0 1 2 0 2 0 1 2 0 0 1 0 0 0 0 1 1 0 1 0 1 0 1 1 2 1 1 0 0 0 0 1 0 1 0 1 1 0 0 0 0 0 0 2 2 0 2 1 1 0 1 0 0 0 0 0 1 1 1 0 0 2 2 0 0 2 0 2 0 0 0 1 1 2 0 1 0 0 0 1 0 1 1 1 1 1 0 0 1 0 0 1 0 0 0 0 0 1 0 1 1 2 0 0 0 0 0 0 2 0 0 1 0 0 0 0 1 0 1 1 1 0 0 0 0 0 0 0 0 1 1 0 0 0 0 0 1 1 1 1 1 1 1 2 0 0 0 2 2 0 2 1 1 1 0 1 0 1 0 1 1 2 1 1 1 0 1 1 2 0 2 0 0 1 2 2 2 2 0 2 2 0 1 0 0 1 0 1 1 0 1 1 1 1 0 2 0 0 0 0 0 0 0 1 0 1 0 0 0 1 0 2 0 1 1 2 1 1 0 1 0 1 0 1 1 1 2 1 0 0 2 0 1 0 2 0 0 2 2 2 0 1 1 0 0 0 0 0 2 0 1 1 1 1 1 0 1 0 0 1 1 1 1 0 1 1 1 0 1 0 2 2 2 2 0 0 1 1 0 0 1 0 0 0 0 0 0 0 0 0 0 1 0 0 1 1 0 2 2 0 0 1 1 2 0 0 0 0 0 0 0 0 0 0 0 0 0 1 1 0 1 2 0 0 0 2 0 2 2 1 1 1 2 1 0 0 0 2 0 1 2 1 0 0 1 1 0 1 2 0 2 1 0 0 0 0 0 1 0 1 0 1 0 0 0 1 1 0 0 2 1 0 1 0 0 1 1 2 1 1 0 1 0 1 0 0 0 0 1 1 0 2 0 1 0 1 0 0 2 2 0 2 0 1 0 0 0 0 0 1 0 1 1 0 0 0 2 0 0 2 0 1 0 0 0 0 0 0 1 1 0 1 0 1 0 1 0 0 0 0 0 2 0 0 0 0 0 0 0 0 0 0 1 1 0 1 2 2 2 0 0 0 1 1 0 1 1 1 1 0 0 1 1 1 0 1 0 0 2 1 0 2 1 1 1 1 2 2 1 0 0 0 0 2 0 2 0 0 2 1 1 0 0 2 0 0 1 1 0 1 1 0 1 1 1 2 0 2 2 0 0 1 0 0 0 1 1 2 0 2 0 1 1 0 1 1 0 0 0 0 0 0 1 1 1 0 1 0 2 0 0 0 1 1 0 0 1 0 1 2 1 1 1 1 0 0 0 1 0 2 0 1 1 1 1 1 2 0 0 0 0 1 1 0 1 2 1 0 2 1 1 1 0 0 0 1 1 1 1 2 0 0 0 2 0 0 0 0 0 0 0 2 1 1 0 1 2 0 0 0 1 1 0 0 0 2 0 0 2 0 1 0 0 0 0 0 0 1 1 0 1 1 0 0 1 0 1 0 1 0 1 1 0 1 0 1 0 0 0 1 2 0 2 0 0 1 0 1 0 1 0 2 0 0 0 0 1 1 0 1 1 0 0 1 0 1 0 0 0 0 1 0 0 0 0 0
159 1 0 0 0 0 0 2 0 2 0 0 0 0 0 0 0 1 2 0 1 1 0 2 0 0 0 0 2 2 0 0 1 1 1 1 1 1 0 0 2 2 0 0 1 0 1 0 0 0 0 0 1 0 2 1 1 1 2 0 1 2 0 0 0 0 0 0 0 0 0 1 1 0 1 1 0 1 1 0 1 0 0 0 2 0 0 0 0 1 0 0 1 2 0 0 1 0 0 0 1 2 0 1 1 1 1 1 1 1 0 2 0 1 1 1 0 0 1 0 0 0 1 0 0 1 0 1 0 1 1 0 0 0 1 0 0 0 0 0 0 2 1 0 0 0 0 0 1 1 1 0 0 0 1 0 1 0 0 0 0 0 1 0 0 0 1 0 2 1 0 0 2 1 1 2 2 0 0 1 1 1 1 0 0 0 1 2 1 1 1 2 2 2 2 2 1 0 0 0 0 0 0 0 0 1 1 0 0 0 1 0 1 0 1 0 0 2 0 1 0 0 1 0 1 1 1 0 0 0 0 0 1 1 0 1 0 2 1 1 1 0 2 1 1 2 1 1 0 0 0 1 0 0 0 0 0 2 2 2 0 1 0 0 0 0 0 0 2 1 0 1 0 1 1 1 0 2 2 0 1 0 0 2 0 0 0 2 1 2 1 1 1 2 2 0 1 0 0 2 1 0 0 0 0 0 0 2 0 0 0 0 2 1 1 0 2 0 1 0 0 1 1 0 1 0 0 0 0 1 1 1 0 0 0 1 0 0 0 0 0 0 2 0 0 0 0 0 1 0 0 0 2 1 1 0 1 0 0 2 0 2 1 1 1 0 0 1 2 1 1 1 1 2 1 1 0 1 0 2 0 0 0 0 0 0 0 1 1 0 0 0 0 0 2 0 0 1 1 1 1 1 0 1 0 0 0 0 0 1 1 1 0 0 1 0 1 0 0 0 0 0 1 2 0 1 0 0 0 1 2 1 0 1 1 1 0 0 0 0 1 0 2 0 0 0 2 1 1 2 0 0 0 2 0 0 0 2 1 2 1 2 0 0 0 0 0 0 2 1 1 0 2 0 2 0 2 1 1 0 0 1 1 0 1 2 0 1 2 0 2 2 0 1 2 0 1 1 2 0 0 2 2 1 1 1 1 1 0 0 0 2 0 0 0 1 0 2 0 2 2 2 2 2 0 0 0 1 1 2 0 1 1 0 0 0 1 0 0 1 1 0 0 2 2 2 0 1 1 0 0 0 0 0 2 0 0 1 0 2 1 0 2 0 0 1 1 1 1 1 0 1 0 0 0 0 1 0 0 0 0 0 2 1 1 1 2 0 1 0 0 0 0 0 2 0 0 1 0 0 1 0 1 0 0 2 2 0 1 2 0 0 0 1 0 1 1 2 0 0 1 0 0 0 0 0 2 2 0 0 0 0 0 0 2 1 0 0 2 1 0 1 0 0 2 1 2 0 0 0 0 2 1 1 1 0 2 2 2 1 1 0 2 1 0 0 1 1 0 2 2 0 1 0 1 2 1 0 1 0 0 0 1 2 0 2 1 1 1 2 0 0 0 0 0 0 0 2 0 2 1 2 0 0 2 2 0 1 0 0 2 1 1 0 0 0 0 0 0 0 1 0 0 0 1 1 0 0 0 0 0 0 0 0 0 0 1 1 1 2 0 0 0 0 0 1 0 0 0 0 0 0 1 0 0 0 1 0 2 0 0 1 2 2 2 0 0 1 0 0 1 0 2 0 0 0 0 1 1 1 0 1 2 2 2 2 2 1 0 2 0 1 1 2 0 1 1 0 0 2 0 2 0 0 0 0 2 0 0 2 1 1 1 1 1 2 2 0 1 1 0 2 0 1 1 2 1 1 0 0 0 1 1 1 0 2 0 0 1 1 0 0 1 0 1 0 0 0 0 0 2 0 0 0 2 0 0 0 0 0 0 0 0 0 0 0 1 0 1 0 0 0 0 0 0 1 0 2 2 2 2 0 2 0 0 0 1 2 0 0 0 2 0 0 2 2 2 0 0 0 0 1 2 2 2 2 0 1 0 1 0 0 0 0 1 0 0 2 2 1 0 1 1 1 0 1 0 2 0 0 1 1 0 0 1 0 0 2 0 0 0 1 1 1 2 0 0 0 0 1 2 0 2 1 1 0 1 1 0 0 2 0 1 0 0 0 0 1 2 0 1 0 1 1 0 0 0 1 2 0 0 1 0 0 0 0 0 0 0 1 0 0 1 0 0 0 0 0 1 0 1 1
160 0 0 1 0 0 0 2 0 2 0 0 0 2 1 0 1 0 0 1 1 1 0 2 0 0 0 0 2 0 2 0 1 1 1 0 2 1 0 0 0 0 0 0 2 0 0 0 0 0 0 2 1 0 0 1 1 1 1 0 1 2 0 0 0 0 0 1 0 0 0 1 1 0 1 1 0 1 1 0 1 0 0 1 2 0 0 1 1 2 0 1 0 2 0 0 1 2 0 2 0 2 1 1 2 0 2 0 2 0 0 2 1 2 2 2 1 0 0 0 2 0 2 0 0 2 0 2 2 0 0 0 0 0 0 0 0 0 0 0 0 2 0 1 0 1 1 0 0 1 0 0 0 0 2 0 2 0 1 2 1 1 1 2 1 1 0 0 0 0 0 0 0 2 1 1 1 0 0 0 0 2 0 2 1 0 1 2 1 1 1 2 2 1 2 1 0 0 0 2 2 2 0 1 1 1 2 1 0 0 0 0 2 0 2 1 0 1 2 0 0 0 2 0 0 0 0 2 1 0 0 0 0 1 2 2 0 2 2 1 0 0 1 2 0 2 0 0 0 0 0 0 0 0 0 0 0 2 0 0 0 0 1 1 1 1 0 0 0 0 0 2 1 0 1 1 0 2 2 0 1 0 0 2 2 1 1 1 1 1 1 1 1 2 2 0 2 0 0 1 0 0 0 0 0 1 1 2 0 0 0 2 2 1 0 0 1 0 1 0 1 2 2 1 1 0 1 0 0 1 2 0 1 1 0 0 1 1 0 1 1 1 2 0 0 0 1 1 1 1 0 1 1 1 0 1 1 0 0 0 0 0 2 1 2 0 0 1 2 1 1 1 0 2 1 1 2 1 0 2 1 1 0 0 1 1 0 0 0 0 0 1 0 0 2 0 0 0 1 2 2 2 0 1 0 0 0 1 0 0 0 1 0 0 2 0 0 0 0 0 0 0 0 2 1 1 2 2 0 0 2 1 0 2 2 2 0 1 0 0 0 0 1 1 1 1 1 2 2 1 0 0 1 1 1 1 0 1 1 1 1 1 0 0 0 1 1 1 2 0 1 1 1 1 2 0 1 0 0 0 1 2 0 0 2 0 0 0 1 0 1 1 1 1 1 0 1 0 0 1 0 2 1 1 1 0 1 1 0 0 0 2 0 1 0 2 0 2 0 2 2 2 1 1 0 1 0 2 0 2 0 2 1 0 0 2 2 0 2 0 1 1 0 1 2 2 0 1 1 0 0 0 0 0 2 0 0 1 2 0 1 0 0 0 1 0 0 1 1 1 1 2 2 0 1 0 2 2 2 0 1 0 0 0 0 1 1 0 2 1 2 1 1 1 0 0 1 0 0 0 0 1 0 0 0 0 0 0 0 1 0 0 0 1 0 0 0 2 2 0 0 0 0 0 0 0 2 1 0 0 0 0 1 0 2 0 0 0 2 1 0 1 0 0 2 0 2 0 0 0 0 1 0 1 2 0 1 2 2 1 0 0 2 1 1 2 1 2 0 1 1 0 1 0 0 1 1 0 1 0 0 0 0 2 1 2 1 0 0 1 0 0 0 0 0 1 0 1 0 2 0 2 0 1 2 2 1 2 0 0 0 0 0 0 0 0 0 2 0 0 0 0 1 1 0 1 1 0 0 0 0 0 0 0 0 0 1 0 0 0 0 0 0 0 0 0 0 0 0 0 0 0 0 0 0 0 1 0 2 0 0 0 2 1 1 0 0 0 2 2 2 0 1 2 1 0 0 1 1 2 0 1 1 1 1 1 0 2 1 1 1 1 1 2 0 1 0 2 0 0 0 2 0 0 1 1 1 1 0 1 0 0 0 0 0 0 1 0 1 0 1 1 1 2 2 0 0 1 0 0 1 1 1 0 0 2 1 1 1 0 1 1 0 0 0 0 0 1 0 0 2 0 1 0 1 0 1 0 1 2 0 0 0 0 1 0 0 1 2 0 0 0 0 1 0 2 0 0 1 1 2 0 2 0 0 0 0 2 0 0 0 1 1 0 2 2 2 0 0 1 0 2 1 1 1 1 1 2 0 2 0 0 0 0 1 1 0 1 2 1 0 2 2 1 2 2 0 1 0 0 0 1 1 1 0 0 0 1 0 0 0 0 0 0 0 0 0 1 1 0 2 0 2 0 0 0 0 1 1 1 1 0 1 1 0 1 0 0 1 0 0 0 0 0 0 1 0 1 2 0 0 1 1 2 0 0 0 0 0 1 0 0 0 0 0 0 0 0 0 0 2 2
161 1 0 0 0 0 0 2 0 2 0 0 2 1 1 0 0 2 1 1 1 1 0 2 0 0 0 0 2 0 2 0 2 2 0 0 1 0 0 0 1 1 1 1 2 1 1 0 1 0 0 1 2 1 0 1 0 0 1 0 1 2 0 1 1 1 1 1 0 0 0 1 1 0 0 1 1 2 2 1 1 0 0 0 2 0 0 0 0 2 0 0 1 2 0 0 1 1 1 0 1 2 1 0 1 1 1 1 1 1 0 2 1 1 1 1 1 0 0 0 2 0 1 0 1 1 0 0 0 0 1 0 0 0 1 0 0 0 0 2 0 2 0 0 0 0 0 1 1 0 0 0 0 0 0 0 0 1 1 0 1 1 1 2 1 1 1 0 0 0 0 0 0 2 1 0 2 0 1 0 0 1 1 0 0 0 1 0 0 0 0 0 2 1 1 2 0 0 0 0 0 0 0 1 1 1 1 0 0 0 0 0 2 0 1 2 2 0 1 0 1 1 2 0 1 0 0 0 0 0 0 0 0 0 0 0 0 2 2 2 0 0 2 2 0 2 0 0 0 0 0 1 1 0 0 0 1 2 1 2 1 2 0 0 0 0 1 0 2 0 0 1 2 0 0 0 0 1 2 0 1 0 1 2 1 0 2 2 0 2 0 0 0 2 1 0 2 0 0 0 0 0 0 0 0 0 0 1 0 0 0 1 1 2 0 0 2 1 1 0 0 2 0 0 2 0 1 0 1 1 1 1 0 0 0 0 0 0 0 1 0 0 2 0 0 0 0 0 0 2 2 0 1 1 0 1 1 0 0 0 1 1 2 0 2 0 0 1 2 1 1 1 1 2 0 0 2 1 0 0 0 0 0 1 0 0 0 0 0 0 0 0 0 0 2 0 0 0 0 0 1 1 0 2 0 1 0 0 0 0 0 0 0 0 2 0 0 0 1 0 0 0 0 0 0 0 1 0 0 1 1 0 0 0 0 1 1 0 0 0 1 0 1 0 0 2 2 0 0 1 0 0 1 1 2 1 1 1 1 1 1 1 0 0 0 0 0 2 1 1 0 0 1 2 1 0 1 0 0 1 2 1 1 0 1 1 0 0 2 0 0 1 0 1 0 0 1 2 2 0 0 1 2 2 2 0 2 0 0 1 0 1 0 1 0 1 1 2 0 1 1 2 1 1 0 2 0 2 0 2 0 1 2 2 0 0 1 0 1 2 0 0 0 1 1 0 1 2 2 0 0 1 0 0 1 1 0 2 0 1 1 0 0 0 0 0 0 2 2 0 2 0 0 0 0 0 1 2 2 0 0 0 1 1 0 0 0 1 0 0 1 1 0 1 0 2 0 0 0 0 0 2 0 0 0 2 0 1 0 2 0 0 0 0 1 1 0 0 0 0 1 0 0 1 0 1 1 2 0 0 0 0 0 1 1 2 0 0 2 2 1 0 0 1 0 2 2 0 1 0 0 2 0 1 1 0 1 1 1 0 0 0 1 1 1 1 0 1 1 0 0 0 0 0 1 1 2 0 0 0 0 0 0 2 2 2 0 2 1 1 0 0 0 1 0 1 0 1 0 0 0 0 0 0 0 1 0 2 0 0 0 0 0 0 0 0 0 0 1 0 0 0 0 0 0 1 0 0 0 0 0 0 0 0 2 1 1 1 0 1 0 1 0 0 0 2 0 0 0 0 0 0 1 0 1 0 1 0 2 0 0 0 2 2 2 1 1 1 1 1 0 0 1 1 1 0 0 1 1 1 0 1 0 0 1 2 0 1 1 2 0 2 1 2 0 1 1 1 0 1 0 2 0 0 1 0 1 0 1 1 0 0 1 1 1 2 2 1 1 0 2 2 0 2 2 2 2 1 0 0 0 1 0 0 0 1 0 0 1 1 0 0 0 0 0 0 0 0 1 1 1 0 1 0 2 0 0 1 0 0 0 0 0 0 0 0 1 0 1 1 0 0 0 1 0 2 0 0 2 2 2 0 1 1 0 0 0 1 0 0 0 1 0 1 2 1 2 0 0 0 0 2 2 2 2 0 2 0 0 2 0 0 0 0 0 1 0 1 1 1 0 1 2 0 2 2 1 2 0 0 2 1 0 0 1 0 0 0 0 0 1 2 2 2 1 0 0 0 0 0 2 0 1 0 1 0 1 0 0 1 0 1 2 0 1 1 1 0 0 0 0 0 0 0 1 2 0 0 2 0 0 0 0 0 0 1 1 1 1 1 1 0 0 0 0 0 0 0 0 0 0 0
162 0 0 0 0 1 1 2 1 1 0 0 0 1 0 0 0 0 0 2 0 0 0 2 0 0 0 0 2 0 2 0 1 1 1 0 1 1 0 0 2 2 0 1 2 1 0 0 0 1 1 1 0 0 0 1 1 1 1 1 1 1 0 1 1 1 1 2 0 0 0 1 1 1 1 1 0 0 0 0 0 0 1 2 1 0 0 1 1 2 1 1 1 2 0 0 1 2 0 1 2 2 0 1 2 1 2 2 0 2 1 2 0 1 1 1 0 0 1 0 2 0 2 2 0 0 0 0 0 0 1 0 0 0 1 0 0 0 1 0 0 2 0 0 0 0 0 1 1 0 0 0 0 0 0 0 0 0 0 1 0 0 1 2 1 2 2 1 0 1 1 2 1 1 1 0 1 0 0 0 0 0 0 0 0 0 0 1 1 0 0 1 1 1 1 1 1 0 0 0 0 1 0 0 0 1 2 1 1 0 2 0 1 0 1 0 0 1 2 0 0 0 2 0 0 0 0 2 1 1 0 0 0 0 0 0 0 2 1 1 1 0 1 1 0 1 0 0 1 1 1 0 0 0 0 0 0 2 1 1 0 1 0 0 0 0 1 1 2 1 0 1 0 0 0 0 0 1 2 0 1 0 1 2 2 0 2 1 0 2 0 1 1 2 2 0 1 1 0 2 0 0 1 1 0 0 1 2 0 0 0 1 2 2 2 0 2 0 0 0 0 2 1 0 0 0 0 0 1 0 1 1 1 0 0 0 0 1 1 0 0 0 2 0 0 0 1 0 0 1 1 0 1 1 0 1 1 1 0 2 0 2 1 0 1 1 0 1 1 0 0 2 1 2 2 2 2 1 0 1 1 1 0 0 0 0 0 0 0 0 0 1 1 1 2 1 1 1 0 0 0 0 0 2 1 1 0 2 0 0 0 1 0 1 0 0 1 0 0 0 0 0 0 2 0 1 1 0 0 1 1 1 0 1 1 1 0 1 0 0 2 0 1 0 1 1 1 0 0 0 0 0 1 1 1 1 0 2 2 2 2 2 0 0 0 1 1 2 1 1 2 0 2 1 1 1 0 0 0 1 1 2 0 0 2 0 0 0 2 0 1 1 1 0 1 0 2 1 1 1 0 2 2 2 1 0 1 0 0 1 1 0 0 0 0 2 0 1 0 1 1 1 2 2 0 1 1 1 0 1 1 1 2 1 1 0 0 0 1 1 1 0 0 1 2 1 0 1 1 0 0 1 0 0 1 1 0 0 1 1 0 0 1 0 0 2 1 2 2 0 0 2 1 0 1 0 0 0 0 0 0 0 0 0 0 0 0 0 0 0 0 0 0 0 0 0 0 1 0 0 1 1 0 2 2 0 2 0 0 1 1 0 0 1 1 0 0 0 0 0 1 0 0 0 0 2 1 1 0 0 0 1 1 2 1 2 0 1 2 2 0 0 0 0 1 1 2 1 0 0 2 2 0 0 2 0 2 2 2 0 0 0 0 0 1 0 0 0 1 0 0 1 1 0 0 2 1 0 2 0 0 0 0 2 0 2 1 0 0 1 0 0 0 0 0 0 0 2 0 0 0 2 0 0 1 1 1 2 0 0 1 1 0 1 0 0 0 1 2 0 0 0 1 0 0 2 0 1 0 0 0 0 0 0 0 0 1 0 0 0 0 0 1 1 2 0 0 0 0 0 0 0 0 0 0 1 1 1 2 0 0 0 2 0 0 1 1 0 2 2 2 0 2 1 1 0 0 2 2 2 1 2 0 0 1 0 0 2 0 2 0 0 2 2 1 0 0 1 0 1 0 1 0 0 0 1 0 0 1 2 0 0 0 0 2 2 2 1 0 0 0 0 0 2 2 2 2 1 0 0 1 2 0 1 1 2 0 0 2 1 1 0 0 0 1 0 0 0 0 0 1 0 2 0 0 0 2 1 0 0 0 0 0 0 0 0 1 0 1 2 0 0 0 1 0 2 0 0 0 0 2 0 2 0 1 0 1 1 0 0 0 1 0 0 2 2 2 0 0 0 0 1 1 1 2 1 0 1 0 2 0 0 0 0 1 0 0 0 1 0 1 0 2 0 1 2 1 2 0 0 0 2 0 2 0 0 0 1 0 0 0 0 2 0 1 1 0 1 1 0 2 0 2 1 0 0 1 1 0 0 1 0 2 0 0 0 0 0 2 0 0 1 0 0 0 1 0 0 1 0 0 0 1 2 0 0 0 0 0 1 1 0 0 0 0 0 0 0 0 0 2 1
163 1 0 0 0 1 1 1 0 0 0 0 0 2 1 0 1 2 1 2 0 0 0 2 0 0 0 0 2 0 1 1 1 1 2 1 2 1 0 0 1 1 1 1 2 1 0 0 0 0 0 1 1 0 1 1 1 1 2 0 0 1 0 2 0 0 0 1 0 0 0 2 2 0 0 2 2 2 2 0 2 0 1 1 0 0 0 1 1 2 1 1 1 2 0 0 0 1 0 1 2 1 0 1 2 1 2 0 2 0 0 2 1 2 2 2 0 0 0 0 2 0 1 0 1 1 0 0 0 0 2 0 0 1 2 1 0 0 1 0 2 0 0 0 0 0 0 0 0 1 0 0 1 0 1 0 0 1 1 1 0 0 2 2 1 2 1 0 1 1 1 1 0 2 2 1 2 1 1 0 0 1 0 0 1 1 0 1 0 0 0 2 2 2 2 2 0 0 0 0 0 0 0 1 1 1 1 1 1 0 1 1 1 0 2 0 0 2 2 1 1 1 1 0 1 0 0 1 0 0 0 0 0 0 0 0 0 2 1 1 1 0 1 1 0 1 1 0 0 0 0 1 0 0 0 0 0 1 0 0 0 0 1 1 0 0 1 0 0 0 1 0 0 1 0 1 0 1 1 0 1 0 2 2 2 0 2 1 0 2 0 0 1 2 1 1 1 1 0 0 1 0 1 1 1 0 1 2 1 0 1 1 2 0 2 0 2 0 0 0 1 2 1 0 1 0 1 0 0 0 2 1 1 0 0 0 0 1 1 0 0 1 2 1 1 0 2 0 1 0 0 0 2 1 1 0 1 0 0 0 0 0 2 0 1 2 0 2 2 1 1 1 0 2 0 0 1 2 1 1 0 0 0 0 0 1 0 0 0 0 1 1 1 0 2 1 1 1 0 0 0 0 0 1 0 1 1 2 0 0 0 0 0 2 0 2 0 1 0 0 0 1 0 0 1 1 2 0 0 1 2 1 1 1 1 0 0 0 0 0 2 0 1 0 1 1 1 2 2 2 1 0 1 2 2 1 1 2 1 2 2 2 1 1 0 1 1 1 2 0 1 1 0 2 0 2 0 0 0 0 1 2 0 0 2 1 0 0 2 0 2 2 0 2 2 0 2 0 1 0 0 2 1 1 1 0 2 0 0 1 0 1 0 1 0 2 1 2 0 1 1 2 2 2 0 2 2 1 0 2 1 1 2 1 0 0 2 1 1 0 2 0 0 1 1 1 0 1 1 0 1 2 0 0 2 0 0 0 0 0 0 0 0 2 0 0 0 0 0 2 0 1 1 0 0 0 1 2 2 1 0 0 0 0 0 0 0 1 1 0 0 0 0 1 0 1 1 0 0 0 0 1 0 1 1 0 0 2 0 2 1 0 0 0 0 0 0 0 0 0 0 0 1 1 0 0 1 0 0 0 0 0 0 2 1 1 0 0 2 2 1 0 0 0 2 0 2 0 1 1 0 2 2 2 0 1 2 2 2 1 1 0 1 0 0 0 0 1 1 0 0 1 0 0 0 1 1 0 2 0 1 1 0 2 2 2 1 1 1 1 0 0 0 0 0 0 0 2 0 2 1 1 0 0 1 2 0 1 0 1 0 0 0 2 0 1 0 2 0 0 0 0 0 1 1 0 2 0 0 0 0 0 0 0 1 1 2 0 0 0 0 0 1 0 1 0 0 0 1 1 0 0 0 0 1 0 1 0 1 0 0 0 2 1 0 2 2 0 1 1 0 0 1 1 1 0 0 1 1 1 0 1 0 0 1 1 0 2 1 2 0 1 1 2 0 1 1 0 0 0 0 2 0 0 1 0 1 0 0 2 0 0 0 0 0 0 1 0 1 0 1 1 0 2 1 1 0 1 0 0 1 2 0 0 0 2 0 1 0 0 0 1 1 1 0 1 1 0 1 1 1 0 0 0 2 0 0 0 1 2 0 0 0 0 0 0 1 1 1 1 0 0 1 0 0 1 0 1 2 2 2 0 2 1 0 2 0 1 0 0 0 2 0 0 2 2 2 0 0 0 0 2 1 1 2 1 1 0 1 1 0 0 0 0 0 0 0 1 2 1 1 1 2 1 2 2 2 1 0 0 0 2 1 2 0 0 0 1 1 1 0 0 1 1 2 1 0 1 1 0 1 0 1 0 0 0 1 0 0 1 1 0 0 0 2 1 2 0 0 0 0 0 0 1 0 1 0 0 1 0 0 0 0 0 0 0 0 0 0 2 0 2 0 0 0 0 0 0 1 0 2 2
164 1 1 0 0 0 0 2 0 2 0 0 1 1 1 0 0 0 1 1 1 1 0 2 0 0 0 0 1 0 1 0 1 1 1 0 1 2 1 1 0 0 0 0 2 0 2 1 0 0 0 1 0 0 2 2 0 0 2 1 1 1 0 1 0 0 0 2 0 0 0 1 2 0 2 2 0 1 1 0 1 0 1 1 1 0 0 1 1 2 1 1 1 1 0 0 1 0 0 0 1 2 1 0 2 0 2 1 1 1 0 1 0 2 1 1 0 0 2 0 1 1 2 0 0 2 0 0 0 0 0 0 1 1 0 1 0 0 0 0 0 2 0 1 0 1 1 1 2 0 0 0 0 0 1 1 1 1 1 0 0 0 2 2 2 2 2 1 0 1 1 1 0 2 1 1 2 2 0 0 0 0 0 1 1 1 1 0 0 0 0 2 2 1 1 2 0 0 1 1 1 1 0 1 1 2 0 1 0 0 1 0 1 0 2 0 0 0 0 2 0 0 0 0 1 0 0 1 1 1 0 0 0 0 0 0 0 2 2 1 0 0 2 1 0 1 0 1 1 0 0 0 0 0 0 0 0 2 1 1 0 1 0 0 0 0 0 0 2 0 0 2 0 0 0 0 0 0 0 0 0 0 0 1 0 0 1 2 1 2 2 0 1 2 1 0 2 1 1 2 0 0 1 1 0 0 0 2 0 0 0 1 2 1 1 0 2 0 0 1 0 1 0 0 2 0 1 0 1 0 1 1 1 0 0 0 0 0 0 0 0 0 2 0 0 0 1 1 2 0 0 0 0 0 0 1 1 0 0 1 0 1 1 0 1 1 0 2 2 0 0 2 1 2 0 0 0 2 0 0 2 2 1 1 1 1 0 0 0 0 0 1 0 0 1 0 1 1 0 0 0 0 0 2 1 1 0 0 0 0 0 1 0 0 0 0 2 1 0 0 1 2 0 1 1 1 0 1 0 0 1 1 0 1 1 1 0 0 0 0 2 0 1 1 1 2 2 0 1 2 0 0 1 2 2 1 1 2 2 1 0 1 0 0 0 0 0 0 2 0 1 0 1 2 1 0 1 0 0 0 0 1 1 0 1 1 0 2 2 1 1 1 0 1 0 0 1 1 1 0 0 1 2 1 2 1 2 0 1 1 0 1 0 0 0 1 0 2 1 2 2 2 2 2 2 0 0 1 0 2 0 0 1 0 0 1 2 0 2 1 0 1 0 1 2 2 0 1 1 0 0 0 0 0 2 0 1 0 1 0 0 0 0 2 0 0 0 0 0 1 0 1 0 0 0 0 0 2 2 1 0 0 2 0 2 1 2 0 0 0 0 0 0 2 0 0 0 0 0 0 0 2 0 0 0 2 2 1 0 2 0 0 0 0 0 0 0 1 1 0 2 0 0 0 0 0 2 1 0 0 1 0 1 1 2 1 0 2 2 1 1 1 0 2 0 1 2 1 1 0 0 1 0 2 2 0 0 2 2 1 0 1 1 1 0 1 0 2 0 1 0 1 0 0 0 1 1 0 2 0 0 0 0 1 0 1 1 1 0 1 1 1 1 0 0 1 0 1 0 2 1 1 0 0 0 1 1 2 0 0 0 0 0 0 0 1 1 1 1 0 0 0 1 0 0 1 0 0 0 0 0 0 0 1 1 0 2 1 0 1 0 1 0 1 1 0 1 1 0 0 0 0 0 0 0 1 0 0 2 0 0 0 2 1 1 0 0 0 2 2 0 0 2 0 0 0 0 1 1 1 0 1 1 0 2 1 0 2 0 2 0 1 1 2 0 1 0 0 0 0 1 1 0 0 0 0 1 0 0 2 1 1 1 1 0 2 1 0 1 1 0 2 0 2 1 0 1 2 0 0 0 1 1 1 1 1 0 2 1 0 0 0 1 1 1 1 1 0 1 1 0 0 0 0 2 0 0 0 0 0 0 1 0 0 0 1 0 0 2 0 0 0 1 0 0 2 0 0 0 0 2 0 1 0 0 0 0 1 0 0 0 1 1 1 2 1 1 0 0 0 0 2 0 0 1 1 0 1 0 1 1 0 0 0 0 0 0 1 1 0 0 1 2 1 1 1 2 2 0 0 0 1 0 1 0 0 1 1 0 0 0 0 1 1 1 0 0 1 0 0 2 0 1 0 2 0 1 1 1 1 0 1 0 0 1 0 1 0 2 2 0 0 0 0 1 2 0 0 2 0 0 0 2 2 0 0 1 0 0 1 1 0 0 0 0 0 1 0 1 0 1 0
165 1 0 0 0 0 0 1 0 0 0 2 0 1 1 0 0 1 2 0 1 1 0 1 1 1 1 0 2 2 1 2 1 1 2 0 2 2 0 0 0 0 1 1 1 1 0 0 0 2 2 2 0 1 0 2 0 0 1 0 1 1 0 0 0 0 0 1 0 0 0 1 2 0 2 2 0 2 2 2 0 0 0 0 1 2 0 0 0 2 1 0 0 2 0 0 1 1 0 1 0 2 2 0 2 0 2 2 0 2 0 1 1 1 1 1 1 0 1 0 2 0 2 1 0 1 0 1 1 0 1 1 1 1 0 0 1 0 2 0 2 0 0 0 0 1 1 0 0 1 0 0 0 0 0 1 0 1 0 2 1 1 2 2 0 1 1 0 0 2 1 1 0 1 1 0 2 0 0 1 1 1 0 1 0 0 1 2 1 1 1 2 1 1 1 1 2 0 0 1 1 1 0 1 1 1 1 0 1 0 1 0 1 0 1 0 0 1 1 1 1 1 1 0 0 0 0 0 0 0 0 0 0 0 0 0 0 2 2 2 0 0 1 2 0 2 0 0 0 0 0 0 0 2 0 0 1 1 0 1 1 1 0 0 0 0 0 1 2 1 1 0 0 1 1 0 1 0 2 0 0 0 1 2 2 1 1 0 0 1 0 2 2 2 2 0 1 0 0 0 1 0 0 0 0 0 0 2 0 0 0 2 1 1 0 0 2 1 1 0 0 2 1 0 0 0 0 0 1 1 2 1 1 0 0 0 0 2 0 0 0 1 1 0 0 1 1 0 1 1 1 0 1 0 1 1 0 0 0 2 0 2 2 1 2 1 0 1 1 0 0 2 0 2 0 0 2 1 1 2 1 1 0 0 1 0 0 0 0 0 0 0 1 1 1 0 0 0 0 0 0 0 0 1 0 1 1 2 0 0 0 0 0 0 2 0 0 0 0 0 0 0 0 2 1 1 2 1 1 0 2 0 0 1 1 2 0 1 0 0 1 0 1 1 0 1 2 1 1 0 0 1 0 2 1 0 1 0 0 0 1 1 1 1 0 1 1 1 2 0 1 1 1 1 1 0 1 0 0 1 2 2 0 0 1 2 0 0 1 0 0 1 1 2 2 0 2 1 2 0 0 2 1 0 1 1 1 0 1 0 1 1 0 0 1 0 0 1 0 2 2 1 2 2 0 1 0 0 0 1 1 0 1 1 0 1 2 0 2 1 1 0 0 1 2 2 0 1 2 1 0 1 0 0 2 0 0 0 2 0 2 0 0 1 0 0 0 0 0 1 0 0 0 0 0 0 1 2 1 1 0 0 0 0 0 0 0 0 0 0 0 0 0 0 1 0 0 0 0 0 0 2 1 1 1 1 1 2 0 0 0 0 0 0 1 1 1 0 0 1 0 1 0 1 0 0 2 1 0 0 0 0 1 0 2 2 0 1 2 2 1 0 0 0 2 0 2 2 0 0 1 2 1 2 1 1 1 1 0 0 0 0 2 1 1 0 0 1 0 0 0 0 0 0 1 1 2 0 2 0 0 1 0 0 0 0 0 2 0 0 0 0 0 0 0 2 0 1 0 1 0 1 0 0 1 2 0 2 0 0 0 0 0 1 0 1 0 1 1 0 0 0 1 0 1 1 0 1 0 0 0 0 0 0 0 0 1 0 0 1 1 0 0 1 1 1 1 1 0 0 0 0 2 1 0 0 0 0 1 1 0 0 2 1 0 1 1 2 0 0 0 0 2 1 1 0 0 2 2 2 1 1 0 0 0 2 0 2 1 1 0 1 2 2 1 0 0 0 0 0 0 1 0 0 2 1 1 0 0 1 0 0 0 0 1 1 2 0 2 0 2 2 0 2 2 1 1 1 0 0 0 1 1 1 0 2 0 0 1 0 1 0 0 0 0 0 0 0 0 0 2 0 1 0 1 0 0 0 1 1 0 1 0 0 0 1 1 0 0 2 0 0 0 0 0 1 0 1 2 1 0 0 1 0 0 0 0 1 0 1 0 1 1 1 0 0 1 0 0 1 1 1 1 1 2 1 0 0 0 2 0 0 1 1 1 1 0 1 2 1 1 1 2 1 1 1 2 2 0 0 1 1 0 2 0 0 0 0 2 1 0 1 2 2 0 1 0 0 0 0 2 0 1 0 1 0 1 0 0 0 0 1 1 0 0 0 0 0 0 0 0 0 0 0 0 0 0 0 2 1 1 1 0 1 0 0 0 0 0 2 2 0 1 1 0 0 1 0 1 0 1 1
166 1 0 0 0 0 0 2 0 2 0 0 0 0 0 0 0 1 2 0 1 1 1 1 0 1 1 0 2 1 2 0 2 2 1 0 1 1 0 0 1 1 0 0 2 0 0 0 0 0 0 1 1 1 0 2 0 1 1 1 0 1 0 1 2 2 2 0 0 0 0 0 2 1 2 2 0 2 2 0 2 0 0 0 1 0 0 0 0 2 0 1 1 2 0 0 0 1 0 0 1 2 1 1 2 0 2 1 1 1 0 2 0 1 1 1 1 1 2 0 1 0 2 0 0 2 0 0 0 0 2 0 0 0 1 0 0 0 0 1 0 2 0 0 0 0 0 0 1 1 0 0 0 0 0 0 0 0 0 1 1 1 2 2 1 1 2 0 0 2 2 2 0 1 1 0 1 0 0 1 1 1 0 1 0 0 1 0 0 0 0 1 2 1 2 1 0 0 0 1 1 1 0 0 0 1 1 1 2 0 0 0 0 0 2 2 1 1 1 1 0 0 1 0 0 0 0 1 1 1 0 0 0 0 0 0 0 2 2 0 0 1 1 2 0 2 0 0 0 0 0 0 0 0 0 0 0 1 0 0 0 0 0 0 1 0 0 0 2 0 0 0 1 1 0 1 0 1 1 0 2 0 0 1 1 1 0 0 1 1 1 1 1 2 1 1 1 0 0 1 0 0 0 0 0 0 1 2 0 0 0 1 1 1 0 0 1 0 0 0 1 1 0 0 1 0 0 0 2 2 2 0 0 0 0 1 0 2 0 0 0 0 1 0 0 1 1 0 1 1 1 0 2 1 1 0 1 0 0 2 0 2 2 0 1 0 0 2 2 0 0 2 1 1 1 1 2 2 1 1 0 0 0 0 0 0 0 0 0 0 0 0 0 0 1 0 0 0 1 1 1 1 0 1 0 1 0 0 0 0 0 1 0 0 1 0 1 0 1 0 0 0 1 1 1 1 2 0 1 0 1 0 0 0 0 1 0 2 0 1 0 0 2 0 1 1 1 1 2 0 0 1 1 2 2 1 1 1 1 0 0 0 0 0 0 1 1 1 2 0 1 1 2 0 1 0 0 0 0 0 1 1 2 1 1 1 0 1 1 0 1 1 0 1 0 0 1 0 0 2 0 2 2 1 2 1 2 0 0 1 0 1 0 1 0 2 0 2 0 1 1 2 2 2 1 0 0 0 0 2 0 2 1 1 1 1 1 1 2 0 2 0 0 2 2 1 0 0 0 0 0 0 0 0 1 1 0 1 0 1 0 0 0 1 0 0 0 2 2 0 1 1 2 0 0 0 0 1 1 0 0 0 2 2 0 0 1 0 1 1 0 0 2 0 0 0 0 0 0 0 0 1 0 1 1 0 1 2 0 1 1 0 0 1 0 0 1 0 0 0 1 0 0 0 0 1 2 1 0 0 1 0 0 1 2 0 1 1 2 2 0 0 0 1 1 0 1 1 0 0 0 2 0 1 1 0 0 2 2 0 0 0 2 1 1 1 0 2 0 1 0 0 0 1 1 2 2 0 1 0 1 1 1 1 0 2 0 1 0 1 1 1 0 1 1 0 0 2 0 2 0 2 0 0 0 1 1 1 0 0 0 0 0 0 0 0 0 1 2 0 0 0 0 0 0 0 0 0 1 1 0 0 0 0 0 0 0 2 0 2 0 1 0 0 0 1 0 0 0 0 0 0 1 0 1 1 1 0 2 0 0 0 2 2 2 0 0 1 1 1 0 0 2 0 0 0 0 1 0 0 0 2 0 0 2 2 1 2 2 2 0 2 1 2 0 1 1 1 1 1 0 1 0 0 0 0 1 0 2 2 0 0 1 1 0 1 1 0 1 1 0 2 0 2 1 0 0 1 1 0 0 2 0 1 0 1 0 1 0 0 0 1 2 1 0 1 1 0 0 0 2 0 0 0 2 0 0 0 0 0 1 0 0 0 0 0 1 1 1 1 0 0 0 0 0 2 0 1 1 1 1 1 2 0 0 0 2 2 1 0 1 1 2 0 2 2 2 0 0 0 0 1 1 1 2 2 1 1 0 1 0 0 0 0 1 1 0 0 1 0 0 1 2 0 0 2 0 0 1 1 1 1 0 2 0 0 0 0 0 1 1 2 1 1 1 0 0 0 0 0 2 0 1 0 1 0 2 1 1 1 0 1 2 0 1 1 0 0 1 1 0 0 0 1 0 0 0 1 1 0 0 0 0 1 1 0 2 0 0 1 0 0 1 1 0 0 0 0 0 0 0 0
167 0 1 0 0 1 1 2 1 1 0 1 0 1 0 0 1 1 2 0 2 2 0 2 0 0 0 0 1 0 1 0 0 0 2 0 2 0 0 0 2 2 0 1 1 0 1 0 0 1 1 1 0 0 0 2 0 0 2 0 0 2 0 2 0 0 0 1 1 1 0 2 2 0 2 2 0 2 2 0 2 0 0 1 2 0 0 0 0 2 1 0 1 1 0 0 0 0 1 0 2 0 0 2 2 0 2 0 1 1 0 1 1 1 1 1 1 0 1 0 1 0 2 1 0 1 0 2 0 2 2 0 1 1 0 0 1 0 0 1 1 1 0 0 0 2 0 0 1 2 2 0 1 0 0 0 0 0 0 1 1 1 2 2 0 2 1 0 1 1 1 0 0 1 0 1 1 1 0 1 1 1 0 0 0 0 0 1 0 0 0 2 2 0 0 2 1 0 1 1 0 1 1 0 0 2 1 1 1 0 2 0 1 0 1 0 0 0 0 0 2 2 1 0 0 1 1 1 0 0 0 0 0 0 0 0 0 2 1 2 0 0 2 2 0 2 0 1 1 1 1 1 0 1 0 0 2 1 1 0 0 0 0 0 0 0 0 0 1 0 1 1 1 1 2 2 0 0 1 0 0 0 0 1 1 1 1 1 1 2 1 1 1 1 1 0 2 0 0 1 1 0 1 1 0 0 1 1 0 0 0 1 2 1 0 0 1 0 1 0 0 2 0 0 2 0 1 0 0 1 2 0 1 0 0 0 0 2 0 0 0 1 1 0 0 0 1 0 2 1 1 0 2 1 1 0 1 0 0 1 1 2 1 1 1 1 0 1 2 1 1 1 1 2 0 0 0 2 1 1 1 2 0 0 0 0 0 0 0 0 0 0 1 0 2 0 0 1 0 0 0 0 0 2 1 1 0 0 0 0 0 2 1 1 0 0 0 0 0 0 0 1 0 0 2 1 1 1 0 0 1 0 0 0 0 1 0 1 1 0 1 0 0 2 2 1 1 1 1 1 0 1 1 1 0 0 0 1 1 2 2 2 1 1 0 2 2 1 1 1 1 0 2 1 0 0 0 0 0 1 2 1 1 1 2 0 0 1 1 1 0 1 0 2 2 0 0 0 1 1 0 2 2 1 2 0 2 0 0 1 0 1 0 0 0 2 0 2 0 0 1 2 2 2 0 0 0 0 0 0 2 0 2 0 1 0 2 0 0 0 0 1 0 0 1 0 1 0 0 0 0 0 0 0 0 2 0 0 1 0 1 0 2 0 0 1 1 2 2 0 1 2 1 0 0 0 2 1 1 1 1 0 1 1 0 0 0 1 1 1 1 0 1 0 1 0 1 0 0 0 0 2 0 1 2 1 1 1 0 2 0 0 0 0 1 1 1 1 0 0 1 0 0 0 0 1 1 2 0 0 0 0 1 0 2 2 0 0 2 1 0 1 0 1 0 1 1 1 0 0 1 1 0 0 1 0 2 1 1 0 0 0 0 0 1 0 0 1 1 1 1 1 0 0 0 1 1 0 1 0 0 1 0 2 0 1 2 1 0 1 0 0 0 0 0 1 0 1 0 1 0 1 0 1 1 1 1 2 0 0 0 0 0 0 0 0 0 1 1 0 1 0 1 0 1 0 0 0 0 0 0 0 0 0 1 1 1 0 0 0 0 1 1 0 2 0 0 1 1 1 1 1 1 0 0 0 0 0 0 0 0 0 2 1 1 0 0 1 0 0 0 0 2 1 1 0 0 1 1 0 0 2 0 0 2 0 0 2 0 2 0 0 0 0 0 0 1 1 0 0 1 1 0 0 0 0 2 1 0 2 0 0 2 2 0 2 2 0 2 1 2 2 0 2 2 0 0 2 0 0 0 1 0 1 0 2 0 1 1 0 1 1 1 1 0 1 1 0 1 0 2 1 2 0 0 1 2 0 0 0 0 0 0 0 0 0 1 1 1 1 1 1 0 2 0 2 0 1 2 2 2 0 0 0 0 0 0 1 0 1 0 0 0 0 1 1 2 0 0 0 0 2 1 1 1 2 0 0 0 1 0 0 1 1 1 1 0 0 2 1 1 1 2 1 1 1 1 0 0 0 0 2 0 2 0 0 0 1 1 1 0 1 1 2 2 1 0 0 0 0 1 1 2 1 1 0 2 1 0 0 1 0 1 0 1 1 1 0 1 1 0 0 0 0 0 0 0 1 1 0 0 0 0 1 0 0 0 0 0 2 1 0 0 0 0 0 0 0 2 0 0 0
168 0 0 0 0 1 1 2 1 1 0 0 1 1 1 0 0 0 1 1 0 0 1 1 0 0 0 0 2 0 2 0 1 1 2 0 2 1 0 0 1 1 0 1 2 1 0 0 0 0 0 0 1 1 0 1 0 0 1 0 2 2 0 2 1 1 1 0 0 0 0 1 2 0 2 2 0 1 1 0 0 0 0 0 2 0 0 1 0 2 0 1 0 1 0 0 2 0 0 0 2 2 0 2 2 0 2 2 0 2 0 2 0 2 2 2 0 0 0 0 2 0 2 1 0 1 0 0 0 0 1 1 0 0 0 0 0 0 0 2 0 2 0 0 0 0 0 0 1 2 1 0 1 0 0 0 0 1 0 2 1 2 2 2 1 2 1 0 1 1 0 1 1 2 1 0 2 0 0 0 0 0 1 0 1 1 1 0 0 0 0 2 2 2 2 2 1 0 1 1 1 1 0 1 1 1 1 1 1 0 0 0 1 0 1 0 0 0 1 1 0 0 2 1 1 0 0 1 1 1 0 0 0 0 0 0 0 2 2 0 0 1 1 1 0 1 0 0 0 0 0 1 2 0 0 0 0 0 0 0 0 0 1 1 0 0 1 1 0 0 2 0 0 2 0 1 2 2 2 0 1 0 0 1 1 0 1 2 2 2 2 2 0 1 1 0 2 1 1 2 0 0 2 2 2 0 1 2 0 0 0 1 1 1 1 0 2 0 0 0 0 2 0 0 1 0 1 0 2 2 2 0 1 0 0 0 0 1 1 2 0 2 2 0 0 0 1 0 0 1 1 0 2 0 2 0 0 0 0 2 0 1 0 0 0 0 0 1 2 1 1 1 1 2 0 0 1 2 1 1 0 1 0 1 1 1 0 0 0 0 0 1 0 0 2 0 0 2 0 0 0 0 0 1 1 0 1 1 0 0 0 0 0 0 0 0 2 0 0 1 1 1 1 0 1 1 0 1 0 0 1 0 0 0 0 0 0 1 0 1 1 1 1 1 1 1 1 1 2 0 0 0 0 0 0 0 0 2 2 2 1 2 1 1 0 2 2 1 2 1 1 0 2 1 0 0 0 0 1 0 1 2 1 1 2 0 0 0 1 0 0 1 1 0 1 0 1 1 1 0 0 2 2 2 2 0 2 0 0 0 0 2 1 2 0 2 2 2 0 2 2 2 1 1 0 1 0 1 0 2 0 2 0 0 0 0 2 0 1 1 0 0 0 1 1 2 0 1 2 0 0 0 0 0 2 0 0 1 1 1 0 0 0 0 0 0 0 0 0 0 0 2 1 0 1 0 1 1 1 1 0 0 1 2 0 0 2 0 1 0 0 0 1 1 0 0 0 0 0 0 0 1 0 2 2 1 0 1 1 1 1 0 0 0 0 0 0 0 0 0 0 0 2 2 0 0 0 1 0 0 0 1 1 2 1 0 0 0 2 2 1 0 0 1 1 2 2 2 0 0 1 1 0 1 1 0 2 2 2 1 0 0 1 1 0 1 1 1 0 0 0 1 0 0 0 2 2 1 0 1 0 1 0 1 0 2 2 1 0 1 1 1 0 1 0 0 0 2 0 2 1 1 0 0 1 0 2 2 0 1 1 0 0 0 0 0 0 2 1 0 0 0 0 0 0 1 0 0 0 0 0 0 0 1 1 0 2 0 0 1 1 0 1 0 1 0 0 1 1 1 1 1 0 0 0 0 0 0 2 0 0 0 2 1 0 2 2 1 1 1 0 1 1 2 1 0 0 0 0 0 0 2 1 1 2 2 1 2 1 2 0 1 0 2 0 2 0 2 0 0 0 1 0 0 1 0 0 0 1 2 0 0 1 1 1 2 2 0 2 0 1 2 0 2 2 1 1 1 0 0 0 0 0 0 0 1 0 0 0 0 0 0 0 0 0 0 0 0 0 0 2 0 1 0 1 0 1 0 0 0 0 0 1 0 1 1 1 0 1 1 0 0 0 0 0 2 0 1 1 1 1 1 2 0 0 1 0 2 0 0 0 1 2 0 0 0 2 0 0 0 0 1 1 1 2 1 1 1 0 2 0 0 1 1 1 1 0 2 2 2 0 2 1 1 2 2 0 2 0 0 0 2 0 1 1 0 0 2 0 0 0 1 1 2 2 0 1 1 0 0 2 0 2 0 1 1 2 0 0 2 0 0 0 0 0 0 0 0 0 0 0 0 0 1 0 0 1 1 1 0 0 1 0 1 0 0 0 0 0 1 0 0 0 0 0 1 0 0 1 0 2 1
169 0 0 0 0 0 0 1 0 1 0 1 0 2 1 0 1 1 0 2 0 0 0 2 0 0 0 0 1 1 1 1 0 1 1 0 2 0 0 0 1 1 0 0 1 0 0 1 0 0 0 2 0 0 0 2 0 0 1 0 2 2 0 1 0 0 0 0 0 0 0 2 2 0 2 2 0 1 1 0 1 0 0 0 2 0 0 1 1 2 1 1 0 2 0 0 0 1 0 1 1 1 1 0 2 0 2 0 1 1 0 1 0 1 1 1 1 1 2 0 1 0 1 0 0 1 0 0 0 0 1 0 0 0 0 0 0 0 0 0 0 2 0 0 0 0 0 0 1 1 0 0 0 0 0 1 0 0 1 1 1 1 0 2 1 1 2 1 0 0 0 0 0 2 1 1 1 1 0 0 0 0 1 0 1 1 1 0 0 0 0 2 1 0 1 1 1 0 0 1 1 1 0 2 2 0 2 0 0 1 0 0 0 1 0 0 0 1 2 0 1 1 1 1 1 1 1 1 0 0 0 0 1 1 1 1 1 2 2 1 0 1 1 2 0 2 0 0 0 0 0 0 0 1 0 0 1 0 0 0 0 0 0 0 0 0 0 1 2 1 0 0 0 1 0 0 0 2 2 0 1 0 0 1 2 1 1 2 1 2 1 1 0 2 2 0 2 2 0 2 0 2 2 2 1 0 0 2 0 0 0 0 1 1 1 0 2 0 1 1 0 2 1 1 1 0 0 0 1 1 2 0 2 0 0 0 1 0 0 0 0 0 2 1 0 0 0 0 2 0 0 0 2 0 2 0 0 0 0 1 1 2 1 1 1 0 0 0 2 2 2 0 0 2 0 0 2 1 0 2 2 1 0 1 0 0 0 0 0 0 0 0 1 1 0 0 0 1 0 0 1 0 0 1 1 0 0 2 0 0 0 0 0 0 0 0 2 0 0 1 1 1 0 1 1 1 1 1 0 0 2 0 0 0 0 0 0 0 0 0 0 0 2 0 0 0 2 1 1 2 0 0 2 2 2 2 0 2 2 2 1 2 0 0 0 0 0 1 2 0 1 1 2 0 1 0 1 0 0 0 2 1 1 0 1 2 0 1 1 0 1 1 0 1 2 0 1 0 0 2 0 2 2 2 2 0 2 0 0 2 0 0 0 0 0 2 0 2 0 2 2 2 2 2 0 1 1 0 1 1 1 0 2 2 0 0 2 0 1 1 0 1 0 1 2 0 0 0 0 0 0 0 0 0 2 1 1 1 2 0 0 0 1 0 0 1 1 1 1 0 0 1 0 0 1 1 2 1 1 0 1 0 0 0 0 0 0 0 1 0 1 0 1 0 1 0 0 0 0 0 0 1 0 1 2 0 2 1 0 1 0 0 0 0 0 0 0 1 0 0 0 0 0 0 0 0 2 0 0 0 0 0 0 2 1 0 0 1 2 1 1 0 0 1 0 2 2 2 0 0 1 2 0 0 1 0 2 1 1 0 0 0 0 1 0 1 0 2 0 0 0 1 0 0 1 1 2 0 2 0 1 0 1 2 0 2 1 1 0 1 0 0 1 0 0 1 0 1 0 0 0 0 0 0 0 0 2 2 0 1 0 0 0 0 0 1 0 0 0 0 0 0 0 0 1 1 1 1 0 0 0 0 0 0 0 0 0 0 0 1 1 0 0 0 0 0 0 0 0 0 0 0 1 0 0 1 0 0 1 0 0 1 2 1 1 0 0 1 1 1 0 0 1 1 0 0 0 1 1 1 0 1 0 0 1 2 1 1 0 2 0 1 2 2 0 0 1 1 0 0 0 1 0 1 1 1 2 1 0 2 0 0 1 1 1 2 2 0 1 1 1 1 0 2 2 0 0 1 0 0 0 1 1 1 0 1 0 0 0 0 0 0 0 0 0 0 0 0 1 1 1 0 2 1 0 1 2 0 0 0 2 0 0 0 0 0 1 0 2 1 0 0 1 0 0 2 0 1 2 2 2 0 1 0 0 0 1 1 0 0 0 2 0 0 2 2 2 1 0 1 2 0 1 0 1 2 0 1 0 2 0 0 1 1 1 1 0 1 2 1 0 1 2 0 2 0 0 1 0 1 2 1 0 1 2 0 0 2 0 1 0 1 1 2 2 0 0 0 0 0 2 0 2 0 0 0 0 1 0 1 1 0 1 0 0 0 0 1 1 0 0 0 1 0 1 0 0 1 1 0 0 0 1 2 0 0 0 0 1 1 0 0 0 0 0 0 0 0 2 0 0 0
170 1 0 0 0 2 2 1 1 2 0 0 0 1 0 1 1 1 0 1 1 1 0 1 0 0 0 0 2 0 2 1 0 0 2 0 1 2 0 0 1 1 2 2 2 1 1 1 0 1 0 1 2 1 0 1 0 0 0 1 1 1 0 0 0 0 0 1 0 0 0 1 2 1 1 2 1 2 2 1 1 0 1 1 1 0 0 0 0 2 0 0 1 1 0 0 1 0 0 0 2 2 0 1 2 1 1 1 1 1 0 2 2 2 2 2 1 0 2 0 1 1 2 1 0 1 0 1 0 1 2 0 0 0 0 0 0 0 0 0 0 2 0 0 0 1 1 0 1 2 0 0 0 0 1 0 1 2 0 0 0 0 2 2 1 2 1 1 0 2 2 0 1 0 0 1 1 1 0 0 0 0 0 1 0 0 1 1 0 0 0 2 1 0 0 2 0 0 0 1 1 1 0 1 1 1 2 1 1 0 0 0 2 0 1 0 1 0 2 0 0 0 2 0 0 0 0 1 0 0 0 0 0 0 0 0 0 2 2 1 0 0 1 1 0 2 0 0 0 0 0 0 0 1 0 0 1 1 1 1 0 1 2 2 0 0 1 1 0 0 1 1 0 0 1 2 1 1 2 0 2 0 1 2 1 0 1 1 1 2 1 1 0 2 1 0 2 1 0 0 0 0 0 0 0 0 1 0 1 0 1 0 2 1 0 0 1 0 1 0 0 1 0 0 1 0 0 0 0 1 1 2 1 0 0 0 0 1 0 0 0 0 2 0 0 0 1 2 2 1 1 1 2 0 2 0 0 1 0 1 0 2 2 0 2 0 0 1 1 0 0 2 2 2 0 0 2 2 1 2 0 1 0 0 0 1 0 0 0 0 0 1 1 0 2 1 2 0 1 1 1 1 0 1 0 1 1 1 0 0 0 0 0 0 2 0 0 1 0 0 0 2 1 1 0 1 1 1 0 0 0 1 0 1 1 1 0 0 0 0 2 0 1 1 1 2 2 1 1 1 1 1 1 2 2 1 1 1 0 1 1 1 0 1 0 1 1 1 2 0 1 1 2 0 1 0 2 0 1 0 1 2 1 0 1 1 0 1 2 0 2 2 1 1 2 0 2 0 0 2 0 2 1 0 1 2 2 0 0 2 0 0 0 0 1 0 0 2 0 1 1 2 0 1 0 1 0 1 1 2 0 1 1 1 0 0 1 0 1 0 2 0 0 1 2 2 0 1 1 0 0 0 0 0 2 0 0 1 1 0 0 0 0 0 1 0 0 0 0 2 0 1 2 0 1 0 2 2 2 0 0 0 2 1 1 1 2 0 0 0 2 1 0 1 0 1 0 1 0 0 0 2 0 0 1 2 2 2 0 2 0 0 0 0 0 0 0 0 0 0 1 0 1 0 0 1 1 1 0 0 0 0 0 1 2 0 1 1 2 2 1 1 0 2 0 1 1 1 0 0 1 2 0 1 1 0 1 1 1 0 0 0 1 1 0 0 0 1 0 1 0 0 0 1 1 2 2 0 2 0 0 1 0 0 0 2 0 0 0 2 0 0 0 1 1 0 0 2 0 1 0 1 0 0 1 2 0 2 0 0 1 1 0 0 1 2 1 2 1 0 0 0 0 0 0 2 0 1 0 0 0 0 0 0 0 0 1 0 0 1 0 0 0 0 0 0 0 0 0 0 0 0 0 0 0 2 0 0 2 0 0 0 2 1 1 0 1 1 1 1 1 0 2 0 0 0 0 1 2 2 0 0 0 0 1 2 0 1 0 1 0 1 2 2 1 0 1 0 0 0 1 0 0 0 1 0 1 0 0 1 0 0 0 0 0 0 1 0 1 0 1 1 0 1 1 2 1 2 0 0 0 2 0 0 0 1 0 1 2 0 2 1 1 0 0 0 0 0 0 0 2 0 1 1 2 0 0 0 0 0 0 0 0 0 1 0 0 1 2 0 0 0 0 0 0 2 0 1 1 1 2 0 0 0 0 0 0 1 1 0 1 2 0 0 2 1 1 0 0 0 0 0 1 1 2 2 0 1 0 2 0 0 1 1 1 1 0 1 2 2 0 2 2 2 1 1 1 0 0 0 0 1 0 1 0 0 0 1 0 0 0 0 2 1 0 0 0 0 0 0 2 0 2 0 0 1 1 0 0 0 0 0 1 0 1 0 0 0 2 1 0 0 0 0 0 2 0 2 1 1 0 0 1 2 0 0 0 0 0 0 0 1 0 0 0 0 0 0 0 0 1 0
171 0 0 0 0 0 0 2 0 1 0 1 0 2 2 0 0 1 2 0 2 1 0 2 0 0 0 0 1 2 0 1 1 1 0 0 1 0 0 0 2 2 0 1 1 0 1 0 0 0 0 0 0 1 0 0 2 0 2 0 0 1 1 1 0 0 0 0 0 0 0 0 2 1 2 2 0 0 0 0 1 0 0 0 2 0 1 0 0 1 0 0 0 2 0 0 1 1 0 1 1 2 0 0 2 1 2 0 2 0 0 1 0 1 2 2 0 0 2 0 0 0 2 1 0 1 0 1 1 0 0 0 0 1 0 0 0 0 0 1 1 1 0 0 0 2 0 0 0 1 1 0 0 0 0 0 0 0 0 0 0 0 2 2 0 1 1 0 2 1 0 0 0 1 1 0 2 0 0 0 0 0 0 0 0 0 0 1 1 0 0 2 2 1 1 2 1 0 1 1 1 1 1 2 2 1 2 0 0 0 1 0 1 0 1 1 2 0 2 0 2 2 1 0 0 0 0 2 2 1 1 1 1 1 1 1 1 2 2 2 0 0 1 2 0 2 0 0 0 0 0 0 0 0 0 0 1 1 1 1 0 1 0 0 0 0 1 0 1 0 1 0 1 1 1 1 0 1 2 0 1 0 0 1 1 1 1 1 0 1 0 0 2 2 2 0 0 1 0 1 0 0 1 1 0 0 2 2 1 0 1 1 2 2 0 0 2 2 0 0 0 2 2 1 1 0 1 0 2 2 2 1 0 0 0 0 0 1 0 0 0 0 1 0 0 0 2 1 1 1 1 0 1 0 0 1 0 0 0 1 0 2 2 2 0 1 0 0 1 1 1 1 0 2 1 1 1 0 0 2 1 0 0 0 0 1 0 0 0 0 1 1 2 1 2 2 2 1 0 1 0 1 0 1 0 1 0 0 0 0 0 1 0 0 1 0 1 0 1 0 0 0 1 0 1 1 0 1 0 2 1 2 1 1 1 1 0 0 0 0 2 0 1 1 1 0 1 0 2 1 0 0 1 2 1 1 0 2 1 2 1 2 0 0 0 0 0 1 2 1 1 0 1 2 1 1 0 0 0 1 2 1 1 0 1 2 0 0 2 0 1 2 0 2 0 0 2 1 1 0 0 2 1 1 1 1 2 1 0 1 0 2 0 0 0 0 0 2 0 0 1 2 1 1 0 1 0 0 0 1 1 0 1 1 1 0 2 0 0 1 1 0 0 1 2 2 0 0 0 0 0 0 0 0 2 1 1 1 1 1 1 0 0 2 0 0 0 1 1 0 1 1 0 0 0 0 2 2 2 1 1 0 1 0 1 1 1 0 0 0 0 0 1 0 0 0 1 0 0 0 0 2 0 1 1 0 1 2 0 2 1 0 0 1 0 1 1 1 1 0 0 0 0 0 0 1 1 0 0 0 1 0 0 2 2 0 2 0 2 0 1 0 0 1 1 1 1 0 0 0 0 2 2 2 0 1 2 2 2 1 1 0 1 1 0 1 0 0 1 1 1 0 0 1 1 2 2 0 2 0 1 0 0 1 0 1 1 2 0 0 0 0 0 1 0 0 0 0 0 0 0 0 0 1 2 2 2 2 0 0 0 0 1 0 0 0 0 1 1 0 0 0 0 0 0 0 0 0 0 0 0 0 0 0 0 0 2 2 1 2 0 1 1 0 1 0 0 0 0 0 0 0 0 0 1 0 0 0 2 0 0 1 2 0 0 0 0 1 1 1 1 0 0 2 1 0 0 0 0 0 0 2 1 0 2 0 0 2 0 1 1 0 2 2 0 0 2 0 0 0 0 1 0 0 1 0 2 1 0 1 0 0 0 0 0 0 1 1 0 0 0 0 0 2 1 1 0 1 0 0 1 2 1 1 0 1 0 0 1 0 0 0 1 0 1 0 0 0 0 0 0 0 1 0 1 0 1 0 0 0 0 0 0 0 0 0 1 1 1 1 0 0 0 1 0 1 0 0 1 1 2 0 0 0 0 0 0 2 0 0 0 1 1 1 2 2 2 0 0 1 0 0 0 0 1 2 0 1 0 1 0 0 0 0 0 0 0 0 1 1 0 1 2 2 1 1 1 1 0 0 2 1 0 1 1 0 0 1 1 1 0 1 1 2 2 0 1 0 0 0 2 0 2 0 0 0 1 0 0 0 2 0 1 0 0 0 1 0 1 0 0 0 0 0 1 0 1 1 1 0 0 0 0 0 1 0 1 0 1 2 0 1 0 2 2 1 0 0 0 0 0 0
172 1 0 0 0 0 0 2 0 1 0 0 0 0 0 0 0 2 0 2 0 0 0 2 0 0 0 0 2 1 1 2 0 0 2 2 2 2 1 1 0 0 1 0 1 1 2 0 0 0 0 0 1 0 0 1 1 1 0 0 2 2 0 2 0 0 1 1 0 0 0 1 1 0 1 2 1 1 1 1 0 0 0 0 1 0 0 0 0 2 0 0 1 1 0 0 1 1 1 0 2 2 0 0 2 0 2 2 0 2 1 2 1 2 2 2 1 0 1 0 1 0 2 2 0 0 0 1 1 0 1 1 0 1 1 1 0 0 0 2 0 2 0 0 0 1 0 0 1 2 1 1 1 2 0 0 1 1 0 1 2 1 0 1 2 2 2 1 0 1 1 1 0 2 1 1 1 2 0 1 0 0 1 0 0 0 1 1 0 0 0 1 2 0 2 0 0 0 0 1 1 1 0 2 2 0 2 1 1 0 2 0 2 0 1 1 1 1 1 0 1 1 2 0 0 2 2 0 0 0 0 0 0 0 0 0 0 2 2 1 0 1 2 1 0 1 0 0 0 0 0 1 0 0 0 0 0 1 0 0 0 0 0 1 0 0 0 0 2 2 0 1 0 0 0 0 1 2 2 0 1 1 0 1 1 0 2 1 0 2 0 0 0 2 1 0 2 1 0 1 0 1 2 2 2 0 0 2 0 1 0 2 1 2 0 0 2 0 0 0 0 1 2 1 0 0 0 0 2 2 2 0 2 0 0 0 0 0 0 0 0 0 1 0 0 0 2 0 1 0 0 0 2 0 1 0 0 0 0 0 1 1 2 1 1 0 0 1 1 0 0 2 2 1 2 2 2 1 0 1 2 1 0 0 0 1 0 0 0 0 0 1 0 0 2 0 0 0 1 1 0 1 0 0 0 0 1 1 0 0 0 2 0 0 2 0 0 1 0 0 0 1 0 2 1 1 0 1 0 0 2 0 0 1 1 0 0 0 0 0 1 0 2 0 1 1 1 2 2 0 0 0 0 1 1 0 1 2 2 2 1 1 1 1 0 1 1 2 2 2 2 0 2 1 1 0 1 0 0 2 2 1 1 1 2 0 0 0 2 0 1 1 1 0 2 0 1 0 1 0 0 2 1 0 1 1 1 0 1 1 1 0 0 0 1 1 0 2 0 0 1 2 1 1 0 1 0 1 0 1 1 1 1 1 0 1 2 0 1 1 1 0 0 0 1 1 0 1 1 0 0 0 0 0 1 1 0 0 0 1 0 0 0 0 1 0 0 0 0 1 0 0 1 0 1 0 1 1 1 1 0 0 1 0 0 0 0 1 0 0 1 1 0 0 0 2 0 1 0 0 1 0 0 2 0 0 2 2 0 2 0 0 0 1 0 1 0 1 1 0 0 0 0 0 0 2 1 1 0 0 0 0 0 1 2 1 1 1 2 2 0 1 0 1 1 2 2 1 1 0 1 2 0 2 1 0 1 2 2 1 0 1 2 2 0 1 0 2 0 1 0 0 0 0 1 1 2 0 2 0 0 1 0 1 0 2 1 1 0 1 0 0 0 0 0 0 1 2 0 2 0 1 0 0 1 1 0 2 0 0 0 0 0 0 0 0 0 1 0 0 0 0 1 0 2 0 0 0 1 1 1 1 0 0 0 0 0 0 0 2 1 0 0 0 0 1 0 0 1 1 1 1 0 0 1 0 0 0 2 1 1 1 2 1 0 2 2 0 1 2 1 0 1 1 1 0 0 0 0 0 0 2 1 1 2 2 2 2 0 2 0 0 2 2 1 0 0 1 0 0 1 1 0 0 1 0 0 1 0 2 0 0 2 2 0 2 2 0 1 1 1 2 0 2 2 0 0 1 0 1 0 1 0 0 0 2 0 0 0 1 0 0 1 0 0 0 0 1 0 0 2 0 1 0 1 0 1 1 0 0 0 0 0 0 0 0 2 0 1 1 0 0 1 0 0 2 0 1 2 2 1 0 2 0 0 0 0 2 0 0 1 2 1 0 2 2 2 0 0 0 0 1 1 1 2 1 1 1 0 2 0 0 0 0 0 1 0 2 2 1 0 2 1 0 1 1 0 1 0 0 0 1 0 2 0 0 0 2 0 0 0 1 1 1 0 0 0 1 1 0 2 0 1 0 1 0 1 1 0 0 1 0 0 0 0 0 1 0 0 1 0 0 0 1 0 0 0 1 1 0 0 0 0 1 0 0 0 0 0 2 0 0 0 0 0 0 1 1 1 0 0 0
173 1 0 0 0 0 0 2 0 1 0 0 1 1 1 0 0 2 2 0 1 1 0 2 0 1 1 0 2 0 2 0 0 1 1 0 2 2 0 0 1 1 0 1 2 0 0 0 0 0 0 2 1 2 0 1 0 0 1 0 0 1 0 0 1 1 1 0 1 1 0 1 2 0 1 2 1 2 2 1 1 0 0 1 2 0 0 0 0 2 0 0 0 1 1 1 0 2 0 2 0 2 1 1 2 0 2 0 2 0 0 2 0 2 2 2 0 0 0 0 2 0 2 1 0 1 0 2 2 0 0 1 0 0 0 0 0 0 0 1 1 1 0 0 0 0 0 0 0 1 0 0 0 0 0 0 0 1 0 1 0 0 1 2 1 2 2 0 2 0 0 0 0 2 2 0 2 0 0 0 0 0 0 1 0 0 1 1 1 0 0 1 2 2 2 1 2 0 1 1 1 1 1 0 0 1 2 1 2 0 0 0 1 0 2 0 0 1 1 1 1 1 2 0 0 0 0 1 0 0 0 0 0 0 0 0 0 2 2 2 0 0 2 2 0 2 0 0 0 0 0 0 0 0 0 0 1 2 0 0 0 0 0 0 0 0 0 1 1 0 1 2 0 1 2 2 1 1 2 0 1 1 0 2 2 0 1 0 1 1 1 1 0 1 1 0 2 0 0 1 1 0 0 0 0 0 0 1 2 0 2 0 2 2 1 0 1 0 1 0 0 1 1 0 2 0 0 0 1 1 1 1 1 1 0 0 0 2 0 1 0 0 1 0 0 0 2 0 1 1 0 0 2 0 2 0 1 0 0 1 1 2 1 0 1 1 0 1 2 1 1 1 0 2 1 1 1 1 0 1 0 0 0 0 1 2 0 0 0 0 0 1 0 0 2 1 1 0 0 0 0 0 0 1 1 0 0 2 0 0 0 0 0 0 0 0 1 0 1 1 1 1 1 0 1 2 0 1 0 1 2 2 0 0 0 0 0 0 0 0 1 0 1 1 1 0 1 1 2 2 0 0 1 1 1 1 0 2 0 2 1 1 0 0 1 1 0 0 2 0 0 0 2 0 1 1 1 0 0 0 1 1 0 0 2 1 0 0 2 0 2 2 1 1 1 0 1 0 2 0 1 2 1 2 2 0 2 0 0 1 1 0 0 2 0 2 2 2 0 1 1 2 2 1 0 2 0 0 1 1 1 0 0 0 1 0 2 0 1 0 1 0 0 0 0 2 0 1 1 0 0 1 0 0 2 0 0 0 0 1 0 0 0 0 0 0 0 2 2 0 0 0 0 1 1 0 2 2 2 2 0 0 2 1 1 1 2 0 1 1 0 0 0 0 1 0 0 0 0 0 0 2 1 1 2 0 0 1 0 1 1 0 0 1 0 1 0 1 0 0 0 0 0 0 0 0 2 1 0 0 0 0 0 1 2 0 2 1 2 2 0 1 0 2 0 1 1 1 0 0 2 2 0 2 2 0 1 2 2 0 0 0 1 1 0 1 0 0 0 1 2 0 0 2 2 2 2 0 2 0 1 0 0 1 0 1 1 2 0 0 0 0 1 1 0 1 0 2 0 2 0 2 0 0 2 2 1 1 0 0 0 0 0 0 0 0 0 1 2 0 0 0 2 0 0 1 0 0 0 0 0 0 0 0 1 1 0 1 1 1 0 0 0 0 0 1 0 1 0 0 0 0 2 0 1 0 1 0 2 1 1 1 2 2 1 0 0 0 1 1 1 0 1 1 1 0 0 0 1 0 0 1 1 1 2 2 1 1 1 2 0 2 2 2 0 0 0 1 0 1 0 2 0 1 0 0 0 0 1 2 0 0 1 1 0 2 1 0 2 0 2 2 0 2 1 0 0 1 0 1 0 1 1 2 0 2 0 0 1 0 0 1 0 0 0 0 0 0 0 0 2 0 1 0 1 0 1 0 0 0 1 0 1 0 1 2 2 2 1 1 0 0 0 1 0 1 0 1 1 1 2 0 2 1 0 1 0 2 1 0 1 1 0 0 2 2 2 0 0 0 0 1 2 2 2 0 1 1 0 2 0 0 0 0 0 0 0 2 2 2 0 2 0 1 0 0 1 1 0 0 0 1 0 0 1 0 0 0 0 0 0 1 1 2 2 1 0 2 0 1 2 0 1 0 0 0 1 0 0 1 0 0 2 0 0 1 1 0 1 0 0 0 1 0 0 1 0 0 2 1 1 0 0 1 0 0 0 0 0 2 1 0 0 1 0 0 0 0 0 0 2 2
174 1 0 0 0 0 0 1 0 1 1 0 0 2 1 0 1 1 0 2 1 1 0 2 0 0 0 0 1 1 0 0 1 1 1 0 2 1 0 0 2 2 1 1 2 1 0 0 0 0 0 0 0 0 1 0 2 0 1 0 1 1 1 0 0 0 0 1 0 0 0 2 2 0 2 2 0 0 0 0 0 0 0 0 2 0 0 0 0 2 0 0 0 1 1 0 1 1 0 2 2 2 0 1 2 1 2 0 2 0 0 2 1 2 2 2 1 0 1 0 2 0 2 0 0 2 0 0 0 0 2 0 0 0 0 0 1 0 0 2 0 2 0 0 0 1 1 0 0 1 0 0 0 0 1 1 1 0 1 1 1 1 1 2 1 2 2 0 0 1 0 1 1 1 0 2 2 0 0 2 2 1 0 1 0 0 1 2 0 1 1 2 1 0 0 1 1 0 0 0 0 0 0 1 1 0 2 1 0 0 1 0 1 0 1 1 1 1 1 2 0 0 2 0 0 0 0 2 0 0 0 0 1 1 1 0 0 2 2 1 1 0 2 2 0 2 0 1 0 0 0 1 0 0 1 1 2 0 0 0 0 0 0 0 0 0 0 0 2 0 0 2 1 0 0 0 1 0 0 0 1 0 0 1 1 0 2 2 0 2 0 1 0 2 1 0 2 0 0 1 0 0 1 1 1 0 0 2 1 0 1 1 1 2 1 0 2 1 0 0 0 1 1 0 1 0 0 0 0 1 1 2 0 0 0 0 0 1 0 1 0 0 2 0 0 0 0 0 1 1 1 0 1 0 1 1 0 0 0 0 1 1 1 0 1 1 0 0 1 1 1 1 0 2 0 0 1 1 0 1 1 1 0 0 0 0 0 1 1 0 0 1 1 0 1 0 0 1 0 0 0 0 0 1 0 1 0 1 0 0 0 1 1 0 0 0 1 0 2 0 0 0 0 2 0 0 1 1 0 1 2 1 0 1 1 1 1 1 0 0 1 0 2 0 0 2 2 0 0 2 0 0 0 1 1 0 1 1 0 1 1 1 0 0 0 1 1 2 2 0 1 1 2 0 1 0 1 0 0 0 1 2 0 0 2 1 0 0 0 0 0 0 0 1 1 0 1 0 0 2 0 2 1 0 0 1 1 1 0 1 1 1 0 0 2 0 0 2 0 2 2 2 1 1 0 1 0 1 1 2 0 1 1 0 0 0 1 0 2 2 1 1 0 1 1 2 0 1 1 0 0 1 0 0 0 2 0 1 2 0 1 0 0 1 0 0 0 1 1 1 0 1 0 0 0 0 1 1 1 1 0 0 0 0 0 0 0 0 0 0 1 1 0 0 0 0 1 0 0 0 0 2 0 1 1 0 0 0 0 1 1 0 0 0 0 0 0 0 0 0 0 0 1 1 0 0 1 1 0 0 0 0 0 1 2 1 0 0 2 2 0 1 0 0 2 1 2 1 0 0 0 0 1 1 1 1 2 2 2 2 1 1 1 0 2 2 0 0 1 0 0 2 0 1 1 2 2 0 2 0 0 1 1 2 0 2 0 1 0 1 0 0 0 1 1 0 0 2 0 1 0 1 0 0 0 2 0 0 0 1 1 1 0 0 0 1 0 1 1 0 0 0 1 0 0 1 0 0 1 1 0 0 0 0 0 0 0 0 0 0 0 0 1 0 1 0 0 0 1 1 1 1 0 0 0 0 0 0 2 0 0 0 2 1 1 0 0 0 1 0 1 0 2 0 0 0 0 2 2 2 2 2 1 0 1 1 1 2 1 1 1 1 0 1 0 1 0 0 0 0 0 1 0 0 1 1 1 0 0 2 0 0 0 0 1 1 1 0 1 0 1 1 0 2 2 2 1 1 0 1 0 1 1 0 0 1 0 0 0 0 0 0 1 0 0 0 1 0 0 0 2 0 0 0 2 0 0 0 0 0 1 0 0 0 0 1 1 1 2 0 0 0 2 1 0 2 0 2 2 1 1 0 2 1 0 0 0 2 1 0 1 2 1 1 2 0 1 0 0 0 0 1 1 1 1 2 0 1 0 2 0 0 0 0 2 2 0 0 1 0 0 1 2 2 2 2 1 2 0 0 1 0 0 1 1 0 0 0 1 0 0 1 2 2 2 1 0 1 0 0 2 0 1 0 0 0 1 1 0 0 1 1 2 0 1 1 2 1 1 0 1 0 0 0 0 2 0 1 1 0 0 0 0 1 1 0 0 0 0 2 1 0 0 0 0 0 0 0 0 0 0 0
175 0 0 0 0 1 1 2 0 2 0 0 0 1 0 0 0 0 2 1 0 0 0 2 0 1 1 0 2 1 1 2 1 2 1 0 2 2 0 0 0 0 0 0 2 0 0 0 0 0 0 2 0 0 1 1 1 0 1 1 0 1 0 2 1 1 1 1 0 0 0 2 2 0 1 2 1 0 0 0 1 0 1 1 1 0 0 0 0 2 0 0 1 2 0 0 0 1 0 1 0 2 1 1 2 0 2 1 1 1 0 1 1 1 1 1 0 0 1 0 1 0 2 1 0 1 0 0 0 0 0 0 0 0 0 0 0 0 0 1 1 1 0 0 1 1 0 0 1 1 0 0 1 0 0 0 0 0 0 0 0 0 0 2 1 1 1 0 1 1 1 1 0 1 1 0 2 0 0 1 1 1 1 0 0 0 2 0 0 0 0 0 2 2 2 2 2 0 0 1 1 1 0 1 1 1 2 0 0 0 0 0 1 0 2 0 0 0 2 0 0 0 2 0 1 1 0 1 1 0 1 1 1 0 0 1 0 2 2 1 0 1 2 1 0 1 0 0 0 0 0 0 0 0 0 0 0 2 0 1 1 1 0 0 0 0 0 1 1 0 0 1 0 1 0 0 1 1 2 0 0 0 1 1 2 1 2 0 0 1 1 0 2 2 2 0 2 1 0 1 0 1 1 1 1 0 1 2 1 0 1 0 1 1 0 0 2 0 1 0 0 2 1 0 1 0 1 0 0 0 2 0 0 0 0 1 0 0 0 1 0 0 2 0 1 1 2 0 0 2 2 0 2 1 0 0 1 0 0 0 0 0 1 1 1 1 0 1 2 1 1 1 0 2 0 0 1 1 0 2 1 0 0 1 0 1 0 0 0 0 0 0 0 0 1 0 0 1 0 0 0 0 0 1 1 0 1 1 1 0 0 1 0 0 0 0 2 1 1 0 0 1 1 1 0 1 1 1 0 0 2 0 0 1 1 1 0 0 1 0 1 0 2 0 2 2 0 0 0 1 0 0 1 2 2 1 1 2 2 0 0 0 1 0 0 1 1 2 2 1 2 2 1 2 1 1 0 0 0 0 1 2 1 1 2 0 0 0 1 0 0 1 1 0 0 0 1 1 2 0 0 2 2 1 1 0 1 1 0 1 0 1 0 1 0 2 1 2 0 2 2 2 1 1 1 0 0 1 0 1 1 1 1 0 0 0 1 0 2 0 2 0 0 1 1 1 0 0 0 0 0 0 0 1 2 0 0 0 2 0 1 0 1 0 1 1 1 0 0 2 0 1 1 0 0 0 1 1 1 0 0 0 1 1 0 0 2 0 1 0 0 0 2 0 1 0 0 1 0 0 1 1 1 2 2 1 0 1 0 1 1 0 0 2 0 2 0 1 1 0 1 0 0 0 0 0 2 1 0 0 0 0 0 2 2 0 2 1 1 1 0 1 0 1 1 0 1 0 0 0 0 0 1 1 1 1 2 2 2 0 0 0 0 1 1 1 1 1 1 0 0 0 0 0 0 2 2 0 2 0 1 0 0 2 1 2 1 1 0 1 0 0 0 0 2 0 0 2 0 2 1 1 0 1 1 2 1 1 0 1 0 0 0 1 0 0 0 2 1 0 0 0 0 0 0 0 0 0 0 0 0 0 0 0 1 1 0 0 0 1 0 0 0 0 0 1 0 1 0 0 0 0 0 0 0 1 0 0 0 0 0 0 2 1 0 0 0 0 2 2 2 0 0 2 1 1 1 1 1 0 0 2 0 0 1 0 0 2 0 1 1 0 1 2 0 1 1 0 0 0 0 1 0 0 0 0 1 0 0 2 2 2 0 0 2 2 1 0 0 0 1 0 0 2 2 0 0 1 0 0 0 1 1 1 0 2 0 0 0 0 0 0 2 1 0 1 2 0 0 0 2 0 0 0 2 0 0 0 1 1 0 0 0 0 0 0 1 0 2 1 0 0 1 0 0 1 0 0 1 1 1 1 1 0 0 1 0 1 0 0 0 2 0 0 2 2 2 0 0 0 0 1 0 0 1 2 0 1 0 1 0 0 0 0 1 1 0 1 1 1 0 1 2 1 1 1 1 1 1 1 0 2 0 1 0 0 0 0 0 0 0 1 0 1 1 0 1 2 1 0 2 0 1 0 0 0 1 0 0 0 2 0 0 0 0 1 1 0 2 0 0 1 1 0 0 0 1 0 2 0 0 0 1 1 1 1 2 0 0 1 1 0 2 0 0 0 0 0 0 0 1 1
176 0 0 0 0 0 0 1 0 0 0 0 2 2 2 0 0 2 2 1 0 0 0 2 0 0 0 0 2 0 2 1 1 0 1 1 1 0 0 0 1 1 1 1 2 1 1 0 0 0 0 1 1 1 0 2 0 0 1 0 0 0 0 0 1 1 1 1 0 1 1 0 2 0 2 2 0 0 0 0 0 0 1 1 0 1 1 0 0 2 1 0 0 1 0 0 1 2 0 2 0 2 0 1 2 1 2 1 1 1 0 2 1 2 2 2 1 0 1 0 1 0 2 1 0 1 0 0 0 0 1 0 1 1 0 0 1 0 0 1 1 2 0 0 0 1 0 0 0 2 1 1 1 1 1 1 0 2 0 0 0 0 1 2 1 1 1 1 1 0 0 0 0 2 1 0 2 0 0 1 1 0 0 1 0 0 1 1 0 0 1 2 2 1 2 1 0 0 1 1 1 1 0 1 1 2 2 2 1 0 0 0 1 0 1 1 0 2 2 0 2 2 1 0 1 0 0 0 0 0 0 0 1 1 0 1 0 2 1 2 0 0 2 1 0 1 0 0 0 0 0 0 0 1 0 0 0 1 0 1 1 1 1 1 0 0 0 1 1 0 0 1 0 0 0 1 0 1 2 0 0 0 0 2 2 1 2 1 0 1 0 0 2 2 2 0 2 1 1 1 0 0 0 0 0 0 0 2 1 0 0 1 2 2 1 0 2 0 0 0 1 2 0 0 2 0 1 0 0 0 0 2 0 0 0 0 0 0 0 1 0 1 2 1 1 0 2 0 1 1 1 0 2 1 1 0 2 0 0 0 0 0 0 0 0 0 0 0 0 0 0 2 0 2 1 1 1 2 1 1 0 1 0 1 0 0 0 0 0 0 0 0 1 0 2 1 1 1 0 1 1 1 0 1 1 0 0 0 0 0 0 1 0 1 1 0 0 0 0 0 0 0 0 0 0 0 1 1 1 0 2 0 0 1 1 1 0 0 0 0 1 0 1 1 0 1 2 1 1 1 0 0 0 1 1 0 1 2 1 1 1 1 1 1 0 2 2 1 1 1 1 0 2 0 0 1 0 0 0 1 1 0 0 0 2 1 0 0 2 0 1 2 1 1 1 0 1 0 0 1 0 2 2 2 2 0 2 0 0 0 1 1 0 1 0 1 1 2 0 1 0 2 1 1 1 0 0 0 1 2 0 1 2 0 1 1 2 0 0 1 1 0 0 1 2 2 0 1 1 0 0 1 0 0 2 1 1 1 1 1 1 0 0 2 0 1 1 0 0 0 0 0 0 0 0 0 1 2 2 2 0 0 0 0 0 0 0 1 1 0 1 1 1 0 2 0 1 1 0 0 1 0 0 1 1 1 1 0 0 0 1 0 1 1 1 1 1 1 0 1 0 1 0 0 0 0 2 1 0 0 0 0 0 1 1 2 0 1 2 0 0 1 0 0 1 1 2 0 0 1 0 1 0 2 2 0 1 1 1 0 0 0 1 0 2 2 0 0 1 1 1 0 0 0 0 2 2 0 1 0 0 0 0 2 1 2 1 1 0 1 0 0 0 0 0 0 1 2 0 2 0 1 0 0 1 2 0 1 0 0 1 0 0 0 0 0 0 1 0 0 0 0 0 0 1 0 1 0 0 0 0 0 0 0 0 1 1 1 0 1 0 1 0 0 0 0 0 1 0 0 0 0 0 0 0 0 1 0 1 1 0 1 2 1 1 0 0 0 2 2 0 1 2 1 1 0 0 1 1 0 0 2 0 0 0 2 0 1 0 1 1 1 0 2 0 2 0 2 0 0 0 2 0 0 0 0 2 0 1 1 0 0 1 1 1 2 2 0 1 1 1 2 0 2 2 0 0 1 0 0 1 2 1 2 1 2 0 0 1 0 1 0 1 0 0 0 0 0 0 0 2 0 0 0 2 0 0 0 0 0 1 0 0 0 0 0 1 0 1 2 1 0 0 1 0 2 0 0 1 0 0 1 2 0 0 0 0 2 0 0 1 1 2 0 1 1 2 0 0 0 0 2 2 2 1 1 0 0 0 1 1 0 0 0 1 1 0 0 1 0 1 0 2 1 2 2 1 2 0 0 0 2 0 1 0 0 1 1 0 0 0 1 0 2 1 1 0 0 0 0 2 0 0 0 2 0 2 0 0 1 1 0 0 0 0 0 1 0 1 1 0 0 0 0 0 2 0 1 1 0 0 0 0 1 0 1 2 0 1 2 0 0 0 0 0 0 0 0 0 0 1 1
177 1 0 0 0 0 0 1 0 0 0 1 0 0 0 0 0 2 1 1 1 1 0 2 0 1 1 0 2 0 2 0 0 0 2 0 2 1 0 0 1 1 0 1 1 1 1 0 1 1 1 1 0 0 0 2 0 1 1 0 0 1 0 2 1 1 1 2 0 0 0 1 2 0 1 2 1 2 2 1 1 0 0 0 2 0 0 0 0 2 0 0 0 1 1 1 0 1 0 1 1 2 1 1 2 0 2 1 1 1 0 2 0 0 0 0 0 1 1 0 2 0 2 2 0 0 0 1 0 1 0 1 0 0 1 0 0 0 0 0 1 1 0 0 0 1 1 0 0 1 0 0 0 0 1 0 1 0 0 2 0 0 2 2 1 2 1 1 0 1 1 1 0 1 1 1 0 1 0 1 1 2 0 1 0 0 1 2 0 1 1 2 1 0 1 1 2 0 0 1 1 1 0 1 1 2 2 1 0 0 1 0 1 0 2 0 0 0 1 0 1 1 0 0 1 0 0 2 0 0 0 0 1 1 1 1 1 2 2 1 0 1 2 2 0 2 0 0 0 0 0 1 0 0 1 1 1 1 1 0 0 0 0 0 0 0 0 0 1 1 0 1 1 0 1 1 0 1 2 0 1 1 1 2 1 0 1 0 1 2 1 1 2 2 2 0 1 2 0 2 0 1 0 0 0 0 0 2 1 0 1 0 2 2 1 0 1 0 0 0 0 1 2 1 2 0 0 0 1 1 2 1 1 1 0 0 0 2 0 1 0 0 1 0 1 0 1 0 0 0 0 0 2 0 1 0 1 1 0 1 0 1 1 1 1 0 0 0 2 2 2 1 1 2 0 0 1 1 1 2 2 1 0 0 0 0 0 0 0 0 0 0 2 0 2 2 2 0 1 1 1 1 0 1 0 1 1 0 0 0 1 2 0 1 0 0 0 0 0 0 0 0 0 1 2 1 1 1 0 1 2 2 0 1 1 1 2 0 0 0 0 0 2 0 0 0 2 0 0 1 0 0 0 1 0 0 0 2 2 2 1 1 0 0 0 0 0 2 2 0 1 0 1 1 1 0 1 0 0 1 1 1 1 0 1 1 0 0 1 0 1 1 0 1 2 0 2 1 2 1 0 2 2 1 2 0 2 0 0 1 0 1 0 0 1 0 0 2 0 1 0 2 0 0 0 0 0 1 0 2 1 1 1 0 0 1 2 0 0 1 1 0 0 2 2 2 0 2 2 0 0 0 0 1 2 0 0 1 0 1 0 0 0 1 0 0 0 0 0 0 0 1 0 0 0 0 2 1 1 1 0 0 2 1 1 1 1 0 0 0 1 1 1 0 0 1 0 1 0 0 0 1 0 2 2 0 2 1 0 2 1 0 0 0 0 0 0 1 0 1 0 0 1 1 0 0 1 2 0 0 0 0 0 2 2 0 0 1 2 2 1 0 0 1 1 0 1 2 0 0 2 2 0 0 2 0 2 2 2 0 0 0 1 1 0 1 1 0 1 1 1 1 0 0 0 1 1 0 2 0 1 0 0 1 0 1 0 2 1 1 0 0 0 0 0 0 0 1 0 0 0 1 0 1 0 1 1 1 0 0 0 0 0 0 0 0 0 2 1 0 0 0 0 0 0 1 0 0 0 0 0 0 0 0 0 0 1 0 0 0 0 0 1 0 1 0 0 0 2 1 1 2 0 0 1 1 1 0 0 0 0 0 2 1 0 1 1 0 2 2 0 0 1 0 0 0 0 0 0 0 1 2 1 1 2 2 1 2 0 2 0 0 1 2 0 1 0 1 1 1 0 1 0 0 1 1 0 0 2 2 0 0 1 1 0 1 1 2 1 0 0 1 0 2 1 0 1 2 0 0 1 2 1 0 0 2 0 1 0 0 0 0 1 1 0 1 1 0 0 0 2 0 1 0 1 0 1 0 0 0 2 0 0 0 0 0 1 1 0 1 1 1 0 0 0 1 0 0 2 2 1 0 2 0 0 0 0 2 0 0 0 0 0 0 2 2 2 0 0 1 1 1 0 0 1 1 0 0 0 1 0 0 1 1 2 1 0 0 1 0 0 1 1 2 0 2 1 1 0 0 0 2 0 1 0 0 0 0 0 0 0 1 1 2 1 0 1 1 0 0 2 0 1 0 1 1 2 0 0 0 1 0 2 0 1 1 2 1 1 0 1 0 0 0 0 1 1 1 2 1 1 1 2 2 0 0 0 0 0 2 0 0 0 0 0 0 1 0 0 0 2 1
178 1 0 0 0 0 0 2 0 2 0 0 0 1 1 0 0 1 1 1 0 0 0 2 0 0 0 0 1 0 1 0 0 1 1 0 2 1 0 0 0 0 1 0 1 0 1 0 0 1 0 0 2 0 0 2 0 0 0 1 0 1 0 0 2 2 2 0 0 0 0 1 2 0 0 2 1 0 0 0 1 0 0 1 2 0 0 0 0 2 0 0 1 1 0 0 2 1 0 1 1 2 1 0 2 1 2 2 0 2 0 0 0 1 1 1 0 0 2 0 0 0 2 0 0 2 0 2 1 1 1 0 1 1 0 1 0 0 0 0 0 2 0 0 0 1 0 0 1 1 1 0 0 0 0 0 1 0 0 1 1 1 2 2 0 1 1 1 1 1 0 0 0 1 2 0 2 0 0 2 2 2 0 1 1 1 1 0 0 0 0 2 2 0 1 2 2 0 1 0 0 0 0 2 2 0 2 1 1 0 0 0 1 0 0 2 2 0 1 1 1 1 2 0 0 0 0 2 0 0 0 0 0 0 1 1 1 2 2 1 0 0 2 2 0 2 0 0 1 1 1 1 1 0 0 0 1 1 0 1 1 1 1 0 0 0 0 1 1 0 1 1 1 0 0 0 1 1 1 0 1 1 1 1 1 0 2 2 0 2 1 0 1 2 2 0 2 1 0 2 0 1 1 1 1 0 0 2 0 1 0 1 2 1 2 0 2 0 0 0 0 1 1 0 2 0 0 0 1 1 2 1 1 0 0 0 0 1 0 2 0 2 2 0 0 0 0 0 0 1 1 0 2 2 0 0 1 0 0 2 0 2 1 1 1 0 0 0 0 0 0 2 1 1 1 1 2 1 0 1 1 1 0 0 0 1 0 0 0 0 0 1 1 0 2 1 1 1 1 0 0 0 0 0 0 0 1 2 0 0 0 0 0 1 0 0 1 1 0 0 0 1 0 2 2 1 1 1 0 2 2 2 0 0 0 2 0 0 0 0 1 0 1 1 0 2 1 0 0 1 0 0 0 1 0 0 0 1 1 1 0 1 1 1 0 1 1 1 2 0 1 1 2 1 1 0 1 0 0 1 2 1 1 0 1 2 0 1 2 0 2 2 0 2 1 0 0 0 2 0 0 2 2 1 1 1 1 1 0 1 1 0 1 0 1 0 0 2 0 2 2 2 2 2 1 1 1 1 0 1 1 1 2 1 1 0 2 0 2 0 1 1 0 1 1 0 1 2 2 0 0 1 1 0 1 1 1 1 1 0 0 0 0 1 0 0 0 0 0 0 0 0 1 0 0 0 1 1 1 0 0 0 2 1 1 1 2 0 1 1 1 0 0 0 0 0 0 1 0 0 0 0 0 1 0 1 1 0 1 2 0 0 0 0 0 0 0 1 1 0 1 0 0 0 0 2 0 2 0 0 0 0 0 2 2 0 0 1 2 1 0 0 0 1 0 1 1 1 0 1 0 1 0 0 1 0 1 1 1 1 0 1 1 1 1 2 1 2 0 1 1 0 0 1 1 2 2 0 2 0 0 0 0 1 0 1 1 1 0 1 0 0 1 1 2 0 0 1 0 1 0 1 0 1 2 2 1 2 0 0 0 0 0 0 0 1 0 1 0 0 1 0 0 0 0 0 0 0 2 1 0 0 0 0 0 0 1 0 0 1 0 0 2 0 2 0 0 1 1 1 1 1 0 0 0 0 0 0 1 0 0 0 2 1 0 1 1 0 2 2 0 0 1 1 1 1 1 0 0 1 0 0 0 0 1 0 0 1 0 1 1 1 2 2 1 0 0 0 0 0 0 0 0 0 0 0 1 1 0 1 0 0 0 0 1 1 2 1 1 0 1 1 0 2 2 1 1 1 0 1 0 1 0 0 0 1 0 1 1 0 1 1 1 1 0 1 1 0 0 0 1 0 2 0 1 1 1 0 1 1 0 0 0 0 0 0 2 1 2 0 0 0 1 0 0 1 0 0 1 0 2 0 2 0 0 0 2 1 0 0 0 1 0 1 1 1 1 0 0 0 0 2 1 1 2 2 0 0 0 1 0 0 1 1 1 1 0 1 2 1 0 2 1 0 2 2 0 1 0 0 2 0 0 2 0 0 0 2 0 1 0 0 2 1 0 0 0 0 0 0 1 1 2 0 0 0 1 0 0 0 2 0 1 0 0 0 0 0 0 0 0 0 0 1 0 0 0 2 0 0 0 0 1 2 0 0 0 0 0 2 0 1 0 1 0 1 0 0 0 0 1 1
179 0 0 1 1 0 1 2 0 2 0 0 0 0 0 0 0 1 0 2 0 0 0 2 0 0 0 0 2 2 0 1 1 1 1 0 2 0 0 0 2 2 0 1 1 0 1 0 0 0 0 0 0 0 0 2 0 0 1 0 2 2 0 0 1 1 1 1 0 1 0 2 2 1 2 2 0 2 2 0 2 0 0 0 2 1 2 0 0 2 0 0 1 1 0 0 1 2 1 1 2 2 0 1 2 1 2 2 0 2 0 1 1 2 2 2 1 0 1 0 1 0 2 1 0 0 0 1 1 0 0 0 0 0 0 0 0 0 0 0 0 2 0 0 0 0 0 0 1 2 1 0 1 1 1 0 1 1 0 2 1 1 2 2 2 2 2 1 0 0 0 1 0 1 2 2 1 0 0 1 1 2 0 1 0 0 1 1 0 0 0 2 2 1 2 1 1 0 0 0 0 0 1 1 1 0 2 1 1 0 1 0 1 0 1 0 0 0 1 0 1 1 2 0 0 1 1 1 0 0 0 0 0 0 0 0 0 1 1 1 0 0 2 1 0 1 1 0 0 0 0 0 0 0 0 0 2 1 0 0 0 0 0 0 0 0 0 0 2 2 0 1 0 1 0 0 0 1 2 0 1 0 2 2 2 0 2 2 0 2 0 0 1 2 1 0 2 1 1 1 0 0 2 2 1 0 0 1 0 0 0 1 2 2 1 0 2 0 1 0 0 2 2 1 1 0 0 0 1 0 1 2 1 0 0 1 1 1 1 2 1 1 1 0 0 0 1 1 2 1 1 1 1 1 0 1 1 1 0 1 0 1 0 0 0 0 0 1 1 0 0 2 0 2 0 0 2 0 0 1 0 0 0 1 0 1 0 0 0 0 0 0 0 0 2 0 0 1 1 1 0 1 0 0 0 0 0 1 0 0 0 0 0 0 1 0 1 1 0 0 0 1 1 0 1 1 1 1 0 1 2 2 0 1 1 0 1 1 0 0 1 0 2 0 0 1 2 1 1 0 1 0 0 2 1 0 1 2 1 2 2 2 0 0 0 0 0 0 2 0 1 0 2 0 1 0 1 0 0 0 1 1 0 0 2 0 0 0 2 0 2 1 1 2 2 0 2 0 0 1 0 2 0 0 0 1 2 0 0 2 0 0 0 0 1 1 0 2 0 1 1 2 2 2 2 0 0 0 0 0 2 1 1 1 2 1 1 0 2 1 1 0 0 2 2 2 0 1 2 1 0 1 0 0 1 1 0 1 0 0 0 0 0 1 0 0 0 0 0 0 0 1 0 0 0 0 1 2 2 0 1 0 1 0 1 1 1 0 0 0 0 0 1 0 0 0 0 1 1 0 0 2 0 2 2 0 1 2 0 1 0 0 0 1 0 1 1 0 0 0 2 0 0 0 0 0 2 1 0 0 0 0 0 1 2 0 2 0 2 2 1 0 0 1 1 1 2 1 1 0 0 1 1 2 1 0 1 2 2 2 2 0 1 0 1 0 0 1 1 0 0 0 0 1 1 1 1 1 1 1 0 1 1 1 0 1 1 1 1 2 0 0 0 0 1 0 0 1 0 1 0 1 0 0 0 2 0 1 0 0 0 0 1 0 0 0 0 1 1 1 0 1 1 0 1 0 1 0 2 2 1 1 0 0 1 0 1 1 0 1 0 1 1 0 1 0 0 0 0 0 0 0 1 0 0 1 0 1 2 0 0 0 2 1 1 0 0 1 1 1 0 0 2 0 0 0 0 1 1 0 0 2 0 0 2 0 0 2 0 1 1 0 1 2 1 1 1 1 0 0 0 0 0 0 0 0 2 1 0 1 0 0 1 1 0 1 2 0 0 0 0 0 0 2 2 2 1 0 1 0 0 1 0 1 0 1 1 1 0 0 0 1 1 0 0 0 0 0 0 0 2 0 2 0 1 0 1 2 0 0 1 0 0 0 0 1 1 1 2 1 0 0 0 0 0 1 0 1 2 2 2 0 1 0 0 0 1 2 0 0 0 1 0 0 1 1 2 0 0 0 0 1 1 1 1 2 0 1 0 1 1 0 0 0 0 0 0 0 2 1 0 2 2 0 1 1 0 1 0 1 1 1 1 2 0 0 0 1 1 1 0 0 2 2 2 0 1 1 1 0 2 0 1 0 2 0 1 0 0 0 2 0 0 0 0 1 2 0 1 0 0 0 0 0 0 2 0 2 0 0 0 0 2 2 0 0 0 0 0 2 1 0 0 1 1 0 1 1 1 0 1 1
180 0 0 0 0 1 1 1 0 1 0 1 2 2 1 1 1 0 0 2 1 1 0 2 0 1 1 0 2 0 2 0 1 1 1 1 1 2 0 0 2 1 1 1 2 0 1 0 0 0 0 1 1 0 0 1 0 0 1 0 0 2 0 0 0 0 0 0 0 0 0 1 2 1 1 2 1 2 2 1 1 0 1 1 1 1 0 0 0 2 0 0 0 2 0 0 1 0 0 0 2 1 0 2 2 0 2 2 0 2 0 2 0 1 1 1 0 0 0 0 2 0 2 0 0 2 0 1 0 1 2 1 0 1 0 0 0 0 1 2 2 0 0 0 0 0 0 0 0 0 0 0 0 1 0 0 1 0 2 1 0 0 1 1 1 2 1 0 0 1 0 1 2 1 2 2 0 0 0 2 2 1 0 0 0 0 0 1 0 0 0 2 2 0 0 2 1 0 0 0 0 1 1 0 0 1 2 1 1 0 0 0 0 1 2 0 0 0 2 0 1 1 2 0 0 0 0 2 0 1 0 0 0 0 0 0 0 2 2 0 1 0 2 1 1 2 1 1 1 0 0 0 0 1 0 0 0 1 0 0 1 1 0 0 0 0 1 0 1 0 0 1 0 0 0 1 0 0 1 0 0 0 1 1 2 1 1 1 1 2 0 0 2 2 2 0 2 1 1 1 1 0 1 1 1 0 0 0 0 0 0 1 1 1 2 0 2 0 0 0 1 1 1 1 1 0 0 0 1 1 2 0 1 0 0 0 0 1 1 2 0 2 2 0 0 0 1 1 1 1 1 0 1 1 0 1 2 0 0 0 1 1 2 0 2 0 0 1 1 0 0 2 1 2 0 0 2 2 0 2 0 1 0 0 1 0 0 0 0 0 0 1 0 0 2 1 1 1 0 0 0 0 0 0 0 0 2 1 0 0 0 0 0 2 0 1 0 1 0 0 0 1 1 1 1 2 2 0 1 0 1 0 0 1 1 1 0 1 0 1 1 0 2 0 0 1 2 0 2 2 0 0 2 2 1 1 0 2 1 2 2 2 0 0 0 2 2 1 2 0 1 1 1 1 2 0 2 0 0 0 1 2 1 1 2 1 0 1 1 0 1 1 0 1 0 0 2 0 1 1 1 2 2 2 1 0 1 0 0 0 0 2 0 0 0 2 0 2 0 1 1 2 2 1 0 1 0 0 0 0 2 0 1 1 1 0 1 0 2 0 2 0 0 0 1 2 0 0 1 0 0 0 0 0 2 0 1 0 1 1 1 0 0 0 0 0 0 0 0 0 0 2 0 0 0 0 2 1 0 0 0 0 0 1 0 0 1 0 0 0 0 0 0 0 0 0 1 2 0 0 1 0 0 1 1 2 2 0 0 1 1 0 1 2 1 1 1 0 0 0 1 0 0 0 0 1 2 2 0 0 0 0 0 2 1 2 0 0 2 1 0 1 0 1 1 1 2 1 0 0 1 1 1 2 1 1 1 2 2 1 0 0 0 0 1 0 0 2 0 0 0 1 0 0 1 1 2 0 2 0 0 1 0 0 0 0 1 2 0 0 0 0 0 0 1 1 0 1 0 1 1 1 0 0 1 1 0 2 0 0 1 1 0 1 0 0 0 2 0 0 0 0 1 0 0 1 0 0 1 1 0 0 0 0 0 0 0 0 0 1 0 0 1 0 1 0 0 0 0 0 0 0 1 0 0 2 0 0 2 0 0 0 2 1 0 0 0 0 1 1 2 1 2 0 0 0 0 1 1 1 0 1 0 0 2 0 0 2 0 1 1 0 1 1 0 0 0 0 0 0 0 1 0 0 1 0 2 0 0 1 0 0 1 1 1 2 2 0 1 1 1 2 0 2 2 1 1 1 0 0 1 2 0 0 0 0 2 0 0 0 0 0 1 0 1 0 0 0 0 0 1 0 1 0 1 0 1 0 1 0 0 0 1 0 1 1 2 1 2 0 0 0 0 1 0 2 0 1 1 1 2 0 2 0 0 0 1 1 0 1 0 1 1 0 2 2 2 0 0 0 0 1 1 1 2 2 0 0 0 1 0 0 0 0 1 1 0 1 2 2 0 2 1 1 2 2 1 2 0 0 0 2 1 1 0 0 2 0 0 0 0 1 2 1 0 0 0 1 0 0 2 0 2 0 0 0 0 0 0 1 0 1 0 0 1 2 2 0 1 0 0 0 0 0 0 2 0 2 1 0 0 1 1 1 0 0 0 0 1 1 0 0 0 0 0 0 0 0 1 0 0 0
181 0 0 1 0 0 0 1 0 1 0 1 1 1 1 0 0 1 1 1 1 0 0 2 0 0 0 0 2 0 2 0 2 1 0 0 1 1 0 0 1 1 0 0 1 0 1 0 0 0 0 1 2 1 0 1 0 1 1 2 0 0 0 0 2 2 2 1 0 1 1 0 2 0 1 2 1 1 1 0 1 0 0 0 2 0 1 1 1 2 0 1 0 2 0 0 1 1 1 0 1 1 0 1 2 1 2 0 2 0 0 2 1 2 2 2 1 0 1 0 1 0 1 0 0 1 0 1 0 1 2 0 0 0 0 0 0 0 1 0 1 2 0 0 0 2 0 0 1 1 1 0 0 0 0 0 1 1 0 1 0 0 2 2 1 2 2 0 0 1 1 0 1 1 2 0 2 1 0 0 0 0 0 1 0 0 1 1 0 0 0 1 2 1 2 1 1 1 0 0 0 0 0 1 1 0 2 0 1 0 0 0 1 0 1 1 1 2 1 1 0 0 2 0 1 1 0 2 0 0 0 0 0 0 0 0 0 2 2 2 0 0 2 1 0 1 0 0 0 0 0 1 0 0 0 0 0 2 1 1 0 1 0 0 0 0 0 0 1 1 0 1 0 0 0 1 1 2 2 0 1 0 0 2 0 0 0 2 1 2 1 1 0 2 2 0 2 2 0 2 0 1 1 1 0 0 1 1 1 0 1 0 2 1 0 0 1 0 1 0 0 2 1 1 0 0 0 1 0 0 1 1 2 0 0 0 1 2 0 1 1 1 2 0 0 0 1 0 1 2 2 0 1 0 1 1 0 0 0 1 1 2 2 0 2 1 0 2 2 0 0 2 0 2 0 0 2 2 1 2 2 2 0 0 0 1 0 0 0 0 0 0 0 0 2 1 1 0 0 0 1 1 0 2 1 0 0 0 0 0 0 0 0 0 2 0 0 0 1 0 0 0 0 2 2 2 1 1 0 0 0 1 0 0 0 0 1 0 0 0 1 0 2 0 1 0 1 0 0 0 0 1 0 1 2 0 2 2 2 2 1 2 1 1 0 1 1 1 2 0 1 0 1 1 1 1 0 0 0 1 1 1 0 0 2 0 0 0 2 0 2 1 1 0 0 0 0 0 0 1 0 2 2 2 1 1 1 0 0 2 0 0 0 1 0 2 1 2 0 1 1 2 2 1 0 0 0 1 0 1 1 1 2 1 0 0 2 0 0 1 2 0 0 1 1 2 0 1 2 0 0 1 0 0 1 1 0 1 0 0 0 0 0 1 1 0 0 1 1 0 0 0 0 0 0 0 1 2 2 2 0 0 0 0 0 0 0 0 0 0 1 0 1 0 0 0 2 0 0 0 0 2 0 1 2 0 0 0 0 1 0 0 0 0 0 0 0 1 1 0 1 0 0 0 0 1 1 1 0 0 1 0 0 2 1 0 0 0 2 1 0 0 0 0 1 2 2 1 1 0 1 1 0 0 2 0 0 2 2 0 0 0 0 1 1 1 1 0 1 1 1 0 1 0 0 1 1 0 2 0 0 2 1 2 0 1 0 2 1 1 0 0 0 1 1 0 0 1 0 1 0 1 0 1 1 2 1 2 0 0 1 1 0 0 0 1 1 2 0 0 0 0 0 0 0 0 0 0 0 0 0 0 0 0 0 0 2 0 0 0 0 0 0 0 0 0 0 1 1 1 1 1 2 0 0 0 1 0 0 0 0 0 2 1 0 0 0 1 1 1 1 0 1 1 0 0 0 1 1 1 1 2 0 0 0 2 0 2 1 2 0 1 0 1 0 1 0 1 1 0 0 1 0 0 1 0 1 0 0 2 0 0 0 0 1 1 1 1 1 0 2 2 0 1 1 2 1 1 1 0 0 2 0 0 0 0 0 0 2 1 1 0 0 0 0 0 0 0 0 0 2 0 0 0 2 0 0 0 0 0 0 0 0 0 0 2 2 2 1 1 0 0 0 0 0 1 0 0 0 0 2 0 2 1 0 0 0 2 1 0 1 2 0 0 1 0 1 0 0 0 0 2 1 1 2 0 1 1 0 1 1 1 0 0 1 1 0 0 2 1 0 2 2 0 0 1 0 0 1 1 1 1 1 2 0 0 1 2 0 0 0 2 2 1 1 0 1 1 1 0 2 0 2 1 1 0 1 1 0 1 1 0 2 0 2 1 1 0 2 1 0 0 0 0 0 0 0 1 1 0 0 0 1 2 0 0 0 0 0 1 0 0 0 0 0 0 0 0 1 0 2 1
182 1 0 1 0 1 1 1 0 1 0 0 0 0 0 0 0 1 1 1 0 0 0 2 0 0 0 0 2 2 2 0 1 1 1 0 1 2 0 0 2 2 0 0 0 2 2 0 0 0 0 0 0 0 1 2 0 1 0 1 1 1 1 1 0 0 0 1 1 1 0 2 2 0 1 2 1 2 2 1 1 0 0 0 2 0 0 1 1 2 1 1 2 2 1 1 0 1 1 0 1 2 0 1 2 1 2 0 2 0 0 2 1 1 1 1 1 0 1 0 1 0 1 0 1 1 0 1 1 0 0 1 1 1 0 0 1 0 0 2 0 2 0 0 0 0 0 0 0 0 0 0 0 0 0 1 1 0 0 0 0 0 2 2 1 2 0 0 0 2 1 1 0 2 2 0 2 0 0 1 1 1 0 1 2 1 1 1 0 0 0 2 1 1 1 1 1 0 0 1 1 1 1 1 1 0 2 0 1 0 1 0 1 0 0 1 1 0 1 0 1 1 1 0 1 0 0 1 0 0 1 1 0 0 0 0 0 2 2 0 0 0 2 1 0 1 0 1 1 0 0 0 0 0 2 1 1 1 0 0 0 0 0 0 0 0 0 1 1 0 1 1 0 1 0 0 1 0 1 0 0 0 0 2 2 0 2 0 1 1 1 1 2 2 2 0 2 0 0 1 0 0 1 1 0 0 1 2 0 1 0 1 2 2 0 0 0 0 1 0 1 2 1 1 1 0 0 0 0 0 1 2 0 0 0 0 0 2 0 2 1 1 1 0 1 1 2 1 2 0 0 0 1 1 0 1 1 0 0 1 0 1 2 2 1 1 0 2 2 0 0 2 1 2 0 0 1 1 0 1 1 0 0 0 1 1 0 0 0 1 0 1 0 0 2 0 0 1 0 0 0 0 0 1 0 1 1 0 0 0 0 0 0 0 1 0 1 0 1 0 0 0 0 1 2 1 1 1 0 1 0 1 0 0 0 0 0 0 0 0 1 0 2 0 1 1 1 1 1 1 0 0 0 0 0 0 0 2 1 2 1 2 0 0 0 2 2 1 2 0 0 0 1 2 1 1 0 1 1 1 1 1 1 1 2 0 0 0 1 0 0 1 0 2 1 0 2 1 2 0 1 2 1 1 1 0 2 1 0 2 0 1 0 0 0 0 0 2 0 1 1 2 2 2 1 0 0 0 1 2 0 0 0 0 0 0 1 0 1 1 0 1 0 0 0 0 1 1 1 0 0 0 0 0 2 0 1 0 1 0 1 1 1 0 0 1 1 0 0 1 0 1 1 0 1 0 2 2 2 0 0 0 1 1 0 0 0 0 0 0 0 0 0 0 1 0 2 0 0 0 0 2 0 2 2 0 1 0 0 0 0 0 0 0 0 0 0 1 0 0 0 0 1 1 0 0 1 0 0 0 0 0 1 2 1 0 2 1 1 0 0 0 0 2 0 1 2 1 0 1 0 2 0 1 1 0 1 1 1 0 0 0 1 2 0 1 0 1 1 0 0 2 1 0 0 2 1 0 1 0 0 0 0 1 0 1 1 2 0 0 1 1 1 0 1 0 0 2 0 1 0 1 0 0 2 2 0 1 0 1 0 0 0 1 0 0 0 1 1 0 0 0 0 0 1 0 1 0 0 0 0 0 0 1 1 0 1 1 0 2 0 1 1 0 1 0 0 0 2 1 1 2 0 0 0 1 0 0 2 0 0 0 2 0 0 0 0 1 1 1 0 0 1 0 0 1 0 2 2 2 2 2 0 0 1 1 0 2 0 2 0 0 2 2 0 0 0 1 1 0 0 2 0 1 1 1 0 0 2 2 0 0 0 0 2 2 2 0 1 1 1 2 0 1 1 1 0 2 0 0 1 2 1 0 0 1 0 1 0 1 0 0 2 2 0 2 2 0 0 0 2 0 0 0 2 0 0 0 0 0 0 0 0 0 0 1 1 1 1 2 0 0 0 0 0 1 0 1 2 2 2 0 1 0 0 0 0 2 1 1 2 2 1 0 2 2 2 0 0 1 1 1 2 2 1 2 0 0 0 2 0 0 0 0 1 1 0 1 1 1 0 1 2 2 0 1 1 2 0 0 0 1 0 2 0 0 0 2 0 0 0 2 2 2 1 0 1 0 0 0 2 0 1 0 1 0 1 1 0 1 0 1 1 0 0 1 0 0 1 1 0 0 0 0 0 2 0 0 2 0 0 0 0 2 0 0 0 0 1 2 0 0 0 0 0 0 0 0 1 0 1 0
183 1 0 0 0 0 0 1 0 2 0 0 0 1 0 0 0 1 1 1 1 1 0 2 0 0 0 0 1 1 1 0 1 0 2 1 2 1 0 0 1 1 0 0 1 0 1 0 1 0 0 1 1 1 0 2 0 0 0 0 2 2 0 0 0 0 0 1 0 0 0 1 2 0 1 2 1 1 1 0 1 0 0 1 2 0 0 0 0 2 0 0 0 0 2 1 1 0 0 0 1 2 0 1 2 0 2 2 0 2 0 2 1 2 2 2 2 0 0 0 2 0 1 1 1 0 0 1 1 0 1 0 0 0 0 0 0 0 0 0 0 2 0 0 0 2 0 0 1 1 0 0 1 1 0 0 1 0 0 0 0 0 0 1 1 1 1 0 0 1 1 1 2 1 2 1 2 0 1 0 0 1 0 0 0 0 0 2 2 0 0 2 2 0 1 1 2 0 1 0 0 0 1 0 0 1 2 0 0 0 2 0 1 0 1 1 0 1 2 0 0 0 1 1 1 1 1 2 0 0 0 0 0 1 0 0 0 2 2 1 0 0 2 1 0 1 0 0 0 0 0 1 0 1 0 0 0 2 0 2 2 2 1 1 0 0 0 0 0 0 1 1 1 1 0 0 0 1 1 0 1 1 2 2 2 0 2 2 1 2 2 1 0 2 2 0 0 2 0 1 0 0 1 1 0 0 0 1 2 0 2 0 2 2 1 0 1 1 1 0 0 2 1 0 1 0 0 1 1 2 2 1 0 0 0 1 1 2 1 2 2 1 2 0 0 0 1 0 0 2 2 0 2 1 0 0 2 0 0 1 0 1 1 1 0 0 0 1 2 1 0 2 0 1 1 1 0 1 0 1 2 1 0 0 0 1 0 0 0 0 0 1 1 0 2 2 2 0 0 0 0 0 0 0 0 0 0 0 0 1 1 1 0 2 0 1 0 0 1 0 0 0 0 2 2 1 0 1 0 0 1 0 0 0 0 0 0 2 0 2 2 0 2 0 1 1 1 1 1 1 0 0 1 2 1 1 0 2 1 2 1 2 0 0 1 2 1 0 2 0 0 0 2 1 1 0 0 0 0 0 2 2 1 0 2 2 0 1 2 1 1 1 0 2 0 0 1 0 1 0 0 2 2 2 2 0 2 0 0 2 0 1 1 0 1 0 0 1 0 2 2 1 2 2 1 0 0 1 0 2 0 2 0 0 0 0 2 0 1 0 2 0 0 2 2 1 0 1 1 0 1 2 0 0 2 0 0 0 2 0 1 0 0 0 1 1 1 0 0 0 0 1 0 0 0 0 2 0 0 0 0 0 1 1 0 0 1 0 0 0 0 0 1 0 1 0 1 0 0 0 0 1 0 1 1 1 2 1 0 1 1 0 0 0 0 0 0 1 0 1 0 0 0 0 0 0 0 1 0 0 0 1 0 2 1 2 0 0 1 0 0 0 0 0 1 2 2 2 0 0 2 2 0 0 2 0 0 2 2 0 0 0 1 0 2 0 0 0 1 1 1 0 0 1 1 1 1 0 2 0 1 0 0 2 1 2 1 1 1 2 0 0 0 0 0 0 0 1 0 0 0 0 0 0 2 2 1 2 0 0 0 0 0 0 0 0 0 1 1 0 0 0 1 1 0 1 1 0 1 1 1 1 0 0 0 0 1 0 0 0 0 0 0 1 1 0 0 1 0 0 0 0 0 0 0 0 0 0 1 0 0 0 2 2 2 0 0 0 2 2 1 0 1 1 0 0 0 0 0 0 0 2 0 0 0 2 1 2 0 1 1 0 1 2 0 1 1 1 0 1 0 1 0 0 0 0 1 1 0 2 0 0 1 1 1 2 2 1 1 0 1 1 0 2 2 0 0 0 1 0 0 1 0 1 0 2 0 0 0 0 0 0 1 0 1 0 0 0 2 0 1 1 2 1 0 0 2 0 0 0 0 0 0 0 0 1 1 0 2 1 0 0 0 0 0 2 0 1 0 0 1 0 2 1 0 1 0 2 0 0 1 1 0 0 2 1 1 0 0 0 0 1 1 1 2 2 0 2 0 2 0 0 1 1 2 2 0 1 2 2 0 2 2 0 1 0 2 1 1 1 0 2 2 2 0 0 1 1 0 0 0 0 1 2 2 0 0 1 1 0 2 0 2 1 0 0 0 0 0 0 1 1 1 0 0 0 1 0 0 0 0 0 0 0 0 0 0 0 2 0 0 0 1 1 0 1 1 0 1 1 0 0 0 1 1 0 0 0 0 0 0 0
184 0 0 0 0 0 0 2 0 2 0 0 1 1 1 0 1 0 1 1 2 1 0 2 0 1 1 0 2 0 1 0 1 1 0 0 1 2 0 0 1 1 0 0 2 0 2 0 1 0 0 1 1 1 0 2 0 0 0 1 0 0 0 2 1 0 1 2 0 0 0 0 2 0 1 2 1 1 1 0 1 0 0 0 2 0 1 0 0 2 0 0 0 2 0 0 1 2 0 1 1 2 0 2 2 0 2 1 1 1 0 2 0 1 1 1 0 0 2 0 1 0 2 0 0 2 0 0 0 0 1 1 0 1 0 0 0 0 0 1 2 1 0 0 0 2 0 0 0 0 0 0 2 1 1 1 0 0 0 1 1 0 2 2 1 1 2 1 0 1 1 0 1 1 0 1 1 0 0 0 0 1 1 1 0 0 2 1 1 0 0 2 2 1 2 1 0 1 0 0 0 0 0 2 2 2 1 1 0 0 0 0 1 0 2 0 0 1 1 1 0 0 2 0 1 2 1 1 0 0 0 0 1 1 0 1 0 2 2 2 0 0 1 2 0 2 0 0 1 1 1 0 0 0 0 0 1 1 0 0 0 0 0 0 0 0 1 1 1 0 1 1 0 1 0 1 0 2 2 0 1 1 0 1 2 1 1 1 0 1 0 0 0 1 0 1 1 1 1 1 1 1 1 1 2 0 0 1 0 0 0 1 1 2 1 1 2 0 0 0 1 0 0 0 1 0 0 0 1 1 1 2 0 0 0 1 1 2 0 2 1 1 2 0 1 0 2 0 0 0 0 0 1 1 0 1 1 0 0 1 0 1 2 1 2 0 0 2 2 0 0 2 1 2 0 0 2 1 0 1 2 1 0 0 0 1 0 0 0 0 0 0 1 0 1 0 1 0 1 1 1 1 0 0 0 0 1 1 0 0 0 1 0 0 2 0 0 0 0 0 0 1 1 2 2 2 2 2 0 0 1 1 0 0 0 1 0 0 0 0 1 0 1 1 1 1 1 0 1 0 0 0 1 2 1 1 0 2 2 2 1 2 1 1 0 2 2 2 2 0 1 1 1 1 2 0 2 0 0 0 1 1 2 1 1 1 0 0 2 0 1 1 0 2 1 0 1 1 2 0 0 2 1 0 1 0 1 1 0 1 0 2 0 0 0 1 0 2 0 1 1 2 2 2 0 1 1 0 1 1 1 1 1 1 0 1 1 0 1 1 1 0 0 1 1 2 0 1 1 0 0 0 0 1 2 0 1 1 0 0 0 1 1 1 0 1 1 1 1 1 1 0 1 0 1 0 1 2 2 2 0 0 2 1 1 1 2 0 1 0 0 0 0 1 0 1 0 1 0 0 0 2 0 1 1 1 1 0 0 2 0 0 1 1 1 1 1 1 0 1 1 1 0 0 0 0 2 0 0 0 2 0 0 0 2 2 1 1 2 1 0 0 0 1 0 2 2 1 1 0 0 1 0 0 1 0 2 1 1 0 0 0 1 2 0 2 1 1 1 0 0 0 0 0 0 2 2 0 1 0 0 0 0 2 1 2 1 1 1 2 0 0 0 0 0 0 0 2 0 2 0 1 0 0 0 0 2 2 0 1 0 0 1 0 0 2 0 1 1 0 0 0 0 0 1 0 0 0 1 1 0 0 0 0 1 1 1 0 0 0 0 0 1 1 2 0 0 0 0 0 0 0 2 0 0 0 1 0 1 0 0 0 2 1 0 1 2 0 0 0 1 0 1 2 2 0 0 1 1 1 1 2 2 2 2 1 0 1 0 2 0 1 0 1 0 1 0 1 0 0 0 1 0 0 0 0 1 1 0 2 0 0 0 0 1 2 1 0 1 0 2 1 0 2 2 1 0 0 0 1 0 0 0 0 0 1 0 1 1 0 1 1 0 0 0 0 0 0 0 0 2 0 1 0 1 0 1 1 0 0 0 0 0 1 1 1 0 0 1 1 1 1 0 0 0 2 0 0 1 1 2 0 1 0 0 1 0 2 1 0 0 2 0 0 2 1 1 0 0 0 0 0 2 2 1 2 0 2 0 0 1 0 1 1 1 0 0 0 1 1 0 1 2 1 0 0 1 0 0 0 0 2 0 1 0 0 0 0 0 0 0 1 1 1 1 0 1 0 0 0 1 0 2 0 0 0 0 1 0 1 1 0 0 0 1 1 1 0 1 0 0 0 0 0 1 2 0 0 2 0 0 0 0 1 0 0 0 0 0 2 2 2 0 0 0 0 0 0 0 0 2 1
185 1 0 1 0 0 0 2 1 2 0 0 2 2 1 1 1 2 1 2 1 1 0 1 1 0 0 1 2 1 2 0 1 1 1 0 1 2 0 0 0 0 0 0 1 0 0 0 0 1 1 2 0 0 0 1 0 1 2 0 1 2 0 1 0 0 0 1 0 0 0 0 2 0 1 2 1 2 2 1 1 0 0 0 2 0 0 0 0 2 0 0 1 2 1 0 1 1 1 0 2 1 2 0 2 0 2 0 2 0 0 1 0 1 1 1 0 0 0 0 2 0 2 2 0 0 0 1 1 0 0 0 1 1 0 1 0 0 0 0 1 1 0 0 0 0 0 0 1 0 0 0 0 0 0 1 1 0 0 2 1 1 1 2 2 2 1 0 2 1 0 0 1 1 0 2 1 0 0 1 1 1 0 1 1 1 1 1 1 0 0 2 0 0 0 1 1 0 0 1 1 1 1 1 1 2 0 0 0 0 0 0 0 1 1 0 0 0 1 1 1 1 2 0 0 1 1 1 1 0 0 0 0 0 0 0 0 2 1 0 1 1 2 1 1 2 1 1 1 1 1 0 0 0 0 0 0 1 0 0 0 0 1 1 0 0 1 0 2 0 1 0 1 1 0 1 0 1 1 0 1 1 1 1 1 0 1 2 1 2 0 1 0 1 1 0 1 2 1 2 0 0 1 1 1 0 0 2 1 0 1 0 1 2 1 0 2 1 1 0 0 2 2 1 1 0 0 0 1 2 1 1 0 0 0 1 0 1 0 1 1 1 2 0 0 0 1 1 2 0 0 1 0 0 0 2 0 0 0 1 0 1 1 0 1 0 0 0 1 1 1 1 1 2 1 1 0 1 0 1 0 0 0 1 0 1 0 1 1 0 0 0 1 1 2 2 2 0 1 1 1 1 0 0 0 0 1 1 0 0 0 0 0 0 1 0 1 0 0 0 0 0 1 0 1 1 1 0 0 0 0 0 0 1 1 1 0 1 1 0 2 0 1 1 0 1 2 2 2 2 0 0 1 2 2 1 1 2 2 2 1 1 0 1 0 1 1 1 2 0 1 0 1 1 0 1 0 0 0 1 1 2 0 0 2 1 0 0 2 0 2 2 0 1 1 0 1 1 2 0 1 1 2 1 2 0 2 1 0 1 0 2 0 0 0 0 0 2 0 2 2 2 2 2 0 1 0 1 0 1 1 1 1 0 0 2 2 0 2 1 0 1 0 2 2 2 0 0 0 0 0 0 0 0 2 1 0 0 1 0 0 0 0 1 1 0 0 2 2 0 1 1 1 0 1 0 1 1 1 0 1 0 1 1 0 0 1 0 0 0 0 0 1 0 0 0 1 0 0 0 0 0 0 0 0 1 2 2 0 0 0 0 0 0 0 0 0 1 0 1 0 1 0 1 1 1 0 1 0 0 0 0 1 0 2 1 0 0 2 1 0 0 0 0 1 0 1 1 0 0 2 2 0 1 1 0 0 2 1 0 0 0 1 0 1 0 1 1 0 0 0 1 0 0 1 0 1 0 1 0 1 2 0 0 0 1 0 2 1 1 0 0 0 0 0 0 0 0 0 0 0 0 0 0 1 1 1 1 0 0 0 0 1 0 1 2 0 2 1 1 0 1 2 0 0 2 0 0 0 1 0 0 0 0 0 0 2 0 0 0 0 0 0 1 1 0 0 0 0 0 0 0 1 0 0 1 0 0 2 0 0 0 1 1 0 1 1 0 2 2 1 0 1 1 1 0 0 2 2 2 0 0 1 1 2 2 1 2 1 2 0 1 1 2 0 1 0 1 0 0 0 2 0 0 0 0 2 0 0 2 0 0 1 1 0 2 2 1 1 1 0 2 0 2 2 1 0 1 0 0 2 2 1 1 0 1 0 1 0 0 0 0 1 1 0 1 1 0 0 0 2 0 0 0 2 0 0 0 0 0 0 0 0 1 1 1 2 0 2 1 0 0 1 0 0 2 0 0 0 0 2 0 1 0 0 0 1 2 0 0 0 0 1 1 2 2 2 0 0 2 1 0 1 1 2 1 1 1 0 1 1 0 1 1 2 2 0 2 2 1 0 2 0 2 1 2 1 1 1 1 0 2 1 1 0 0 1 1 0 0 0 1 2 1 1 1 0 0 0 0 2 0 2 0 1 0 1 0 0 0 1 1 1 0 0 1 0 1 1 0 0 0 0 0 0 0 1 1 0 0 0 0 0 1 0 0 0 0 0 0 0 0 0 0 0 0 1 0 0 0 0 0
186 0 0 0 0 1 1 2 0 2 0 0 0 0 0 0 0 2 1 1 0 0 0 0 0 0 0 0 1 1 1 1 0 0 1 1 2 1 0 0 1 1 1 1 2 1 0 0 0 1 1 1 0 0 1 2 0 0 1 1 1 1 0 2 1 1 1 0 0 0 0 1 2 0 1 2 1 2 2 0 2 0 1 1 2 0 0 0 0 2 0 0 0 1 0 0 1 1 0 1 0 2 0 1 2 1 2 0 1 1 0 1 0 1 2 2 0 0 2 0 0 0 2 1 0 1 0 0 0 0 0 0 0 1 1 1 0 0 0 1 1 1 0 0 0 0 0 0 1 1 0 0 0 0 0 1 1 0 0 1 1 0 1 1 1 2 0 1 1 1 0 1 2 0 1 1 1 0 0 1 1 1 0 2 0 0 2 0 0 0 0 1 0 0 1 2 1 0 0 0 0 0 0 1 1 1 1 1 2 0 0 0 2 0 1 0 0 0 2 0 1 1 1 0 1 0 0 0 0 0 0 0 0 1 1 0 0 2 2 2 0 0 1 2 0 2 0 0 0 0 0 0 0 1 1 1 0 0 0 0 0 0 0 0 0 0 0 1 2 2 0 1 1 1 1 1 0 1 1 0 1 1 0 2 2 1 2 2 0 2 0 0 1 2 1 0 2 0 0 0 1 0 0 0 0 0 0 1 0 0 0 0 0 1 1 0 2 0 0 0 0 1 1 1 1 0 0 0 0 0 2 1 0 0 0 0 0 1 0 0 0 0 1 1 0 0 2 1 2 0 0 1 2 0 2 0 0 0 0 0 1 1 1 0 1 1 0 0 1 1 1 1 0 2 1 1 2 2 1 2 0 0 0 0 0 1 0 0 0 0 0 1 1 0 1 0 0 0 0 0 0 0 0 0 0 0 1 1 1 0 0 2 1 0 0 0 1 0 0 0 1 1 0 0 0 2 1 0 0 0 0 1 1 1 1 0 1 0 0 0 0 0 2 0 1 2 1 1 1 1 0 0 1 1 1 1 0 1 1 1 1 1 0 0 0 0 0 0 2 0 0 0 1 1 2 0 1 0 0 0 0 1 0 0 2 1 0 1 1 0 1 1 1 2 1 0 1 0 2 0 1 2 2 2 2 0 2 0 1 1 1 0 0 0 2 0 0 2 0 1 1 2 1 1 0 0 0 0 0 1 1 0 2 1 0 1 1 1 2 1 1 1 0 2 2 0 2 1 2 0 0 1 0 0 2 0 0 1 1 0 1 1 1 1 0 1 1 1 1 0 0 1 1 0 0 0 1 2 2 0 1 0 2 2 0 1 2 1 1 1 1 0 0 0 2 0 2 0 0 0 0 2 0 1 1 0 0 0 0 2 0 0 0 0 0 0 0 2 2 1 0 1 0 0 0 1 1 1 0 0 0 1 0 1 2 0 0 0 2 0 0 1 0 1 0 2 2 1 0 0 1 1 0 1 0 0 2 2 2 0 0 0 0 0 1 0 0 1 1 0 0 0 0 0 1 1 2 0 1 0 0 0 0 0 0 1 0 1 0 1 0 0 1 1 2 0 0 1 0 1 0 1 0 0 2 2 0 2 0 0 1 1 1 0 0 0 0 1 1 1 0 1 0 0 0 0 1 0 1 1 1 1 0 0 0 0 2 0 0 1 0 0 0 1 1 0 0 0 1 0 0 1 0 0 1 0 0 0 1 0 0 0 2 2 0 2 2 0 0 0 0 0 2 0 0 0 0 1 1 1 0 1 0 0 1 2 0 1 0 2 0 1 2 2 0 0 1 0 0 0 0 1 0 1 1 0 2 0 0 0 0 0 0 1 1 1 1 1 2 0 1 2 0 0 0 2 0 1 0 0 0 1 1 0 0 1 0 0 0 0 0 0 1 0 0 0 1 0 0 0 1 0 0 0 2 0 0 0 1 1 1 0 0 0 0 1 0 0 2 0 0 0 0 0 0 2 0 1 2 1 1 0 1 0 0 1 0 2 0 1 0 2 0 1 1 1 1 0 0 1 0 2 2 2 2 1 1 0 1 1 0 0 0 0 2 1 0 1 1 0 0 1 1 1 1 2 0 2 0 0 0 1 0 1 0 1 0 1 0 0 0 1 1 1 1 1 1 0 0 0 0 1 2 1 0 0 0 1 0 0 2 0 1 0 0 1 0 0 1 0 0 0 0 0 0 0 0 1 1 0 0 0 1 1 0 0 0 0 0 2 1 0 0 0 0 0 0 0 0 0 1 1
187 1 0 1 1 0 1 2 0 2 1 0 0 0 0 0 0 0 2 0 2 0 0 1 0 1 1 0 2 0 2 0 1 1 1 1 1 1 0 0 1 1 0 2 2 0 0 0 0 0 0 1 0 0 1 1 1 0 0 1 0 1 1 0 1 2 2 0 0 1 1 1 2 1 2 2 0 2 2 0 2 0 0 0 0 0 0 0 0 2 0 0 0 1 0 0 1 0 0 0 1 1 0 1 2 1 2 2 0 2 0 1 1 2 2 2 1 0 2 0 0 0 1 1 1 0 0 0 0 0 1 1 0 0 1 0 0 0 0 1 1 1 0 0 0 1 0 0 1 2 1 0 0 1 0 0 1 1 1 1 0 1 0 2 0 1 0 1 0 1 1 1 0 2 0 0 2 0 0 1 1 1 1 0 0 0 1 1 0 0 0 2 2 2 2 2 2 0 1 0 0 0 0 0 0 2 0 0 1 0 0 1 1 0 1 1 0 0 1 1 0 0 1 0 0 1 1 1 0 0 0 0 0 0 0 0 0 2 2 2 0 0 2 2 0 2 0 0 0 0 0 0 0 1 0 0 1 1 0 0 0 0 0 0 0 0 0 0 2 0 1 0 0 0 1 2 1 2 2 0 1 1 0 2 1 0 1 0 0 0 0 0 1 2 2 0 2 1 1 1 1 0 1 1 0 1 2 2 0 0 0 2 1 1 0 0 1 1 0 1 0 2 2 1 2 0 0 0 0 0 2 2 0 0 0 0 0 2 0 2 1 1 2 0 0 0 1 0 1 2 2 0 2 1 1 0 2 0 0 1 0 2 0 0 0 2 0 1 2 0 0 2 0 2 0 0 1 0 0 2 1 1 0 0 1 1 0 0 0 0 0 0 1 1 1 1 1 0 0 0 0 0 1 0 0 0 1 1 0 0 0 0 0 1 1 0 0 1 0 0 0 2 0 2 0 0 2 1 1 1 1 2 1 1 1 0 1 2 0 0 0 0 1 1 1 1 1 0 0 2 0 1 0 1 1 0 1 0 0 0 0 0 1 1 0 1 1 0 2 0 0 0 2 1 1 1 1 0 0 1 2 0 0 0 2 1 0 0 2 0 1 2 0 1 1 0 0 1 2 1 0 2 1 1 1 0 2 1 0 0 0 2 0 0 0 0 0 2 0 1 1 2 1 1 0 0 0 0 0 1 1 0 0 0 0 0 0 0 2 1 0 1 0 1 1 2 0 2 2 0 0 1 0 0 1 1 1 0 1 1 1 0 0 0 0 0 0 0 0 1 0 2 0 0 0 0 0 2 1 0 0 0 1 1 0 0 1 0 2 2 0 0 0 1 0 0 0 0 0 0 0 2 0 2 2 0 0 0 0 0 1 0 0 1 1 2 0 0 0 0 1 0 0 0 0 0 2 1 0 0 0 1 2 2 1 1 1 0 1 1 0 0 0 0 2 0 1 1 1 0 0 2 1 1 1 0 1 2 2 1 0 1 0 1 0 1 1 0 2 0 0 1 0 1 1 1 1 0 1 1 0 0 0 1 1 2 0 0 0 2 0 0 0 1 0 1 0 1 0 1 1 0 0 0 0 0 1 2 0 0 1 1 0 1 1 1 0 2 1 0 0 0 1 0 0 0 0 0 2 1 0 0 0 0 0 0 1 0 0 1 1 0 1 0 1 0 0 0 1 1 0 0 0 1 0 0 1 0 1 0 0 0 2 1 1 0 0 0 2 2 0 0 1 2 2 0 0 0 0 1 0 1 1 1 2 2 2 1 1 2 0 2 0 1 0 1 0 1 0 0 0 1 0 0 1 1 0 0 0 2 0 0 0 0 0 0 2 1 2 0 2 2 0 2 2 0 0 1 0 0 1 2 0 0 0 2 0 1 1 0 1 1 0 0 0 0 0 1 1 1 1 0 0 0 2 0 0 0 0 0 0 0 0 0 0 0 1 1 2 0 0 0 0 1 0 2 0 2 2 2 2 0 0 0 0 0 0 2 0 1 0 2 0 1 1 1 2 0 0 0 0 0 2 2 2 1 2 1 1 0 1 0 1 1 1 0 0 1 1 0 0 1 1 1 1 0 1 1 0 0 0 2 0 1 0 0 1 0 2 1 0 1 2 1 0 0 0 0 0 0 2 0 2 0 0 0 1 0 0 1 0 1 0 1 0 0 0 0 2 1 0 1 0 0 0 0 1 0 2 0 0 1 0 1 0 0 0 1 2 2 0 0 0 0 0 0 0 0 0 0 1 1
188 1 0 0 0 1 1 2 0 2 0 0 0 0 0 0 0 2 2 1 1 1 0 1 1 1 1 0 2 0 2 0 2 2 0 0 2 1 0 0 0 0 0 0 2 0 0 0 0 2 2 2 2 0 0 1 1 1 1 0 1 1 0 1 1 0 0 1 0 0 0 2 2 0 1 2 1 1 1 1 0 0 0 0 2 0 0 0 0 2 0 0 2 1 1 1 0 0 0 0 1 2 1 1 2 0 2 1 1 1 1 2 1 1 1 1 1 0 1 0 1 0 2 1 0 0 0 1 1 0 0 0 0 0 0 0 0 0 0 1 0 2 0 0 0 0 0 0 0 1 1 0 1 2 1 0 0 0 0 2 0 0 2 2 2 2 1 1 0 0 0 0 0 2 2 0 2 0 0 1 1 2 1 0 0 0 1 0 0 0 0 2 2 1 2 2 1 0 1 0 0 0 0 0 0 2 0 1 0 0 1 0 1 0 1 1 1 1 1 1 0 0 1 1 1 1 1 1 0 0 0 0 0 0 0 1 0 2 2 1 0 0 2 2 0 2 0 0 0 0 0 1 0 0 0 0 0 2 0 1 1 1 0 0 0 0 0 0 0 0 1 1 0 2 0 2 2 0 0 0 1 0 1 1 1 1 1 1 1 1 1 2 0 2 1 0 2 0 0 2 0 0 0 0 0 0 0 2 0 0 0 1 1 1 2 0 2 1 0 0 1 0 0 1 1 0 1 0 1 2 2 0 0 0 0 0 0 2 1 1 0 0 2 2 0 0 1 0 1 1 0 0 1 0 1 1 0 0 0 0 1 1 1 0 1 1 0 1 2 0 0 2 2 2 0 0 2 1 0 2 1 1 1 1 0 0 0 0 0 0 0 0 0 1 2 2 2 0 0 1 0 1 0 0 0 0 1 0 0 0 0 2 0 0 2 0 0 1 0 0 0 1 0 2 2 2 1 0 1 1 1 2 1 1 1 1 0 1 0 0 0 0 1 1 0 2 2 1 1 0 1 0 1 2 1 1 0 2 2 2 2 2 0 0 0 1 1 0 2 0 2 1 1 1 1 1 0 0 0 1 2 1 1 1 1 1 1 0 1 0 1 0 1 1 0 0 0 1 2 0 0 1 2 2 2 0 2 0 1 2 1 2 0 1 1 1 0 2 0 1 1 2 2 2 0 2 2 0 1 2 0 0 1 1 0 0 1 1 1 0 0 1 0 0 1 1 0 2 2 0 0 2 0 0 2 0 1 0 1 1 0 0 0 0 1 1 1 1 1 0 1 1 1 0 0 0 1 2 2 2 0 0 2 1 1 1 1 0 1 1 0 0 1 0 1 0 1 0 0 0 0 2 0 1 1 1 1 1 0 1 1 0 1 1 1 0 1 0 0 0 0 0 0 0 0 2 0 2 0 0 0 0 0 2 1 0 0 1 2 1 0 1 0 1 1 1 2 0 1 1 0 1 0 1 2 0 0 2 2 0 0 0 1 1 1 0 1 0 1 0 0 1 0 1 1 2 2 1 1 1 1 0 0 1 1 2 0 1 0 1 1 1 0 1 1 0 0 2 0 2 1 1 0 1 1 2 1 1 1 0 0 0 0 0 1 1 1 0 1 0 0 0 0 0 0 0 0 0 0 1 0 0 0 1 2 1 0 0 0 0 0 0 1 0 1 0 0 1 1 1 1 1 1 0 0 1 1 0 0 0 0 0 2 0 0 0 1 0 1 1 1 0 2 0 0 0 0 0 0 0 1 2 0 0 1 2 0 1 0 2 0 1 2 2 1 0 0 0 0 0 0 0 0 0 2 0 2 1 1 2 0 0 0 0 1 2 1 1 2 0 1 2 0 2 2 1 0 1 0 1 0 1 1 1 0 1 0 0 1 1 1 0 1 0 0 0 0 0 0 0 2 0 1 0 1 0 1 0 0 0 0 0 0 0 1 0 1 1 1 1 0 0 0 0 0 0 0 0 2 2 1 0 1 0 0 0 1 1 0 0 0 2 0 0 2 2 2 0 0 0 0 1 2 2 1 1 0 0 1 1 0 0 1 1 2 2 0 1 2 2 0 2 1 0 0 0 1 0 0 0 0 2 0 1 1 0 0 0 1 1 0 0 2 1 0 0 0 0 0 0 2 0 2 0 1 1 1 1 0 1 1 0 2 0 0 0 0 1 1 0 0 0 0 0 1 0 0 0 2 0 0 0 0 0 0 1 1 0 0 2 0 0 0 0 0 0 1 0 0 0 1 1
189 1 0 1 0 0 0 1 1 2 0 0 0 0 0 0 0 1 2 1 1 0 0 1 1 1 1 0 1 2 0 1 1 1 2 0 2 2 0 0 0 0 1 0 0 0 0 0 0 0 0 1 0 0 1 2 0 0 1 1 0 1 0 2 0 0 0 1 0 0 0 1 2 0 1 2 1 2 2 0 2 0 0 1 2 0 0 0 0 2 0 0 0 1 0 0 1 1 0 1 2 2 1 1 2 0 2 0 2 0 0 2 1 2 2 2 1 0 0 0 2 0 2 1 0 1 0 1 0 1 0 1 0 2 1 1 1 0 0 0 0 2 0 0 0 1 0 0 0 1 0 0 0 0 1 0 1 1 1 2 1 1 2 2 0 1 0 2 0 1 0 1 0 2 2 1 2 0 0 1 1 1 1 0 0 0 0 1 1 0 0 2 0 0 1 1 0 0 0 0 0 1 0 2 2 0 2 0 0 0 1 0 1 0 2 1 1 0 1 0 2 2 2 1 0 2 2 0 0 0 0 0 0 0 0 0 0 2 2 2 0 0 1 1 0 2 1 0 0 0 0 0 0 0 0 0 2 2 0 0 0 0 0 0 0 0 0 0 2 1 0 0 0 2 0 1 0 0 1 0 0 1 0 1 0 1 1 1 1 1 0 0 0 1 1 0 2 0 0 1 0 0 0 0 0 0 0 2 2 0 2 0 2 2 1 0 1 1 0 0 0 1 2 1 1 0 0 0 1 1 2 1 0 0 0 1 1 1 0 0 0 0 1 0 0 0 1 1 1 0 0 1 2 0 2 0 0 0 0 0 1 1 2 0 2 1 0 1 1 0 0 2 0 2 0 0 1 2 0 2 2 0 0 0 0 0 0 0 0 0 0 1 0 0 2 0 0 0 0 0 0 0 0 2 1 1 0 0 0 0 0 1 0 2 0 2 0 0 0 1 1 1 0 2 1 1 1 1 1 1 0 2 0 1 1 1 0 1 0 0 1 0 1 1 0 2 2 1 1 0 0 0 1 1 0 0 0 2 2 2 1 2 0 1 1 2 1 0 2 0 1 0 2 1 1 0 0 1 1 0 0 1 2 0 0 2 0 2 2 2 0 2 1 1 0 0 0 0 1 1 1 2 0 0 0 0 1 0 0 1 0 1 0 0 0 1 0 2 0 1 1 1 2 2 1 1 1 0 1 1 1 0 0 0 0 0 1 0 1 1 1 0 0 1 1 2 0 0 1 1 0 1 0 0 2 0 0 1 2 0 0 0 1 0 0 1 1 1 1 0 0 2 0 0 0 0 1 2 2 2 0 0 1 2 0 0 0 2 0 0 0 0 1 1 0 0 1 0 0 0 0 1 0 1 1 1 1 1 0 1 0 0 1 1 1 1 1 0 0 0 0 0 0 1 0 0 2 1 0 0 0 0 1 0 2 0 0 1 1 1 1 0 0 1 1 0 2 1 0 0 1 1 1 1 1 1 2 2 1 0 0 0 0 0 1 0 0 2 0 2 0 0 1 0 0 1 0 0 2 0 0 0 0 1 0 1 0 1 1 2 0 0 0 1 1 1 0 1 0 1 0 1 0 0 0 2 0 1 1 1 1 1 0 1 0 0 0 0 0 0 1 0 0 0 1 0 0 1 1 1 1 1 0 0 0 0 0 0 0 2 1 0 0 0 0 0 0 0 1 0 0 1 0 0 0 1 0 0 1 0 0 1 2 2 1 0 0 1 1 1 0 0 2 1 0 1 1 0 0 1 0 1 0 0 1 2 0 2 1 2 0 1 1 2 1 0 0 0 0 0 0 0 1 0 1 1 1 0 1 2 1 1 1 1 0 1 2 1 2 0 1 2 0 2 2 0 0 1 0 0 1 2 1 1 0 1 0 1 1 0 1 1 2 0 1 0 0 1 0 0 2 0 0 0 2 0 0 0 0 0 0 0 1 0 1 2 1 0 1 0 0 0 0 0 0 2 0 1 1 1 1 0 2 0 0 0 0 2 0 0 0 2 1 0 2 2 2 0 0 1 0 2 1 1 1 2 0 0 0 2 0 0 0 0 0 0 0 1 2 1 0 2 1 0 0 0 1 1 1 1 0 2 0 1 0 1 0 0 0 1 0 0 1 1 1 1 1 1 0 0 2 0 2 0 1 0 0 0 0 0 0 2 1 0 1 1 1 1 1 0 1 0 0 0 1 2 0 1 1 0 0 1 0 1 0 0 0 0 0 2 0 2 1 1 1 0 0 0 1 0 0 0
190 0 0 0 0 0 0 2 0 0 0 1 0 1 0 0 0 2 0 2 1 1 0 2 0 0 0 0 2 1 1 0 1 1 1 0 2 0 0 0 1 1 0 0 0 0 1 0 1 0 0 1 0 0 0 2 0 2 0 0 0 1 0 2 0 0 1 1 0 0 0 0 2 1 1 2 1 0 0 0 0 0 1 1 1 1 1 0 0 1 0 0 0 2 0 0 1 1 0 0 2 1 0 1 2 0 2 2 0 2 0 1 0 2 2 2 1 0 2 0 1 0 2 0 0 2 0 1 1 0 0 0 0 0 1 0 0 0 0 1 1 1 0 0 0 1 0 0 0 1 0 0 1 0 0 0 0 0 0 1 0 0 0 1 2 2 2 0 1 1 1 0 1 2 1 1 1 0 0 1 1 1 1 0 0 0 0 0 0 0 0 2 2 2 2 2 0 0 0 0 0 0 0 1 1 1 2 1 0 0 1 0 2 0 2 2 1 1 2 1 0 0 2 0 1 0 0 1 0 0 1 1 0 0 0 0 0 2 2 1 0 1 1 0 0 0 0 0 0 0 0 1 1 0 0 0 1 2 1 1 0 1 0 0 0 0 1 0 1 1 0 1 1 1 0 1 0 0 1 0 0 0 1 1 2 0 2 0 0 2 0 1 0 2 2 0 0 1 0 1 0 0 1 1 0 0 0 2 0 0 0 0 1 2 1 0 1 0 0 0 1 2 1 0 1 0 0 0 0 1 1 2 0 0 0 0 0 0 0 0 0 0 1 0 0 0 1 0 2 1 0 0 1 0 0 2 1 0 0 2 0 2 1 0 1 2 0 1 2 1 1 1 0 2 0 0 2 2 1 2 0 0 0 0 1 1 0 0 0 1 1 1 0 0 1 0 0 0 1 1 1 1 1 0 0 0 1 2 0 0 0 0 1 0 0 0 0 0 0 0 1 1 0 1 1 0 2 1 0 0 0 1 0 0 0 1 0 1 1 0 2 0 1 1 1 2 2 0 0 0 0 1 1 2 2 1 1 2 2 1 1 0 0 0 1 2 1 1 2 0 0 0 2 0 1 1 0 0 0 0 1 2 0 0 2 0 0 1 2 1 0 2 0 2 0 0 1 0 2 0 1 2 2 2 2 1 2 0 0 0 1 1 0 0 0 1 0 2 0 1 1 2 2 2 0 1 1 0 0 0 2 0 0 0 1 0 2 0 2 1 0 0 1 1 2 1 0 1 1 0 0 0 0 0 1 1 0 0 0 1 0 0 0 0 0 0 0 0 0 1 0 1 1 0 1 0 2 2 2 0 1 0 1 1 0 0 1 0 1 1 0 0 0 1 0 0 0 1 0 0 1 1 1 2 2 0 0 2 0 1 1 0 0 0 0 0 0 0 0 0 1 0 0 0 0 1 1 2 0 0 1 0 0 2 1 1 1 1 2 2 0 0 0 1 1 2 2 1 1 0 0 1 0 1 1 0 2 2 1 1 1 0 1 1 0 0 0 2 0 1 1 0 0 0 0 1 1 0 2 0 0 0 0 2 1 2 0 1 0 1 0 0 0 0 0 1 0 1 0 1 0 1 0 0 0 2 0 1 1 1 0 0 0 1 0 0 0 1 1 0 0 0 0 0 0 0 0 0 2 2 1 1 0 0 1 1 1 0 0 0 0 0 1 0 1 0 0 1 2 1 1 2 1 0 1 1 2 0 1 0 0 0 2 1 0 0 0 1 1 1 0 0 1 0 0 0 0 2 2 1 1 2 1 1 1 2 1 0 0 2 0 2 1 2 0 1 0 1 0 0 0 1 0 0 1 0 0 0 0 2 1 1 1 1 1 2 2 1 1 0 2 2 0 2 2 1 1 2 0 0 0 2 1 2 0 2 0 0 0 0 0 0 1 1 0 1 1 0 0 0 2 0 1 1 1 0 0 1 2 2 0 0 0 0 0 1 2 1 1 2 1 1 0 0 0 0 0 1 1 2 2 0 2 0 0 0 0 1 0 0 0 1 1 0 2 2 2 0 0 0 0 2 0 0 1 2 0 1 0 1 0 0 0 0 1 2 0 0 0 0 0 0 1 1 1 2 0 2 2 2 0 2 0 0 0 0 0 0 0 0 0 0 2 1 1 1 0 0 0 0 2 0 1 0 2 0 1 0 0 0 2 0 1 1 0 1 0 0 0 0 0 0 0 0 0 1 0 0 1 0 0 0 0 1 0 0 0 0 0 2 0 0 0 0 0 0 0 0 1 0 1 0
191 1 1 0 0 0 0 2 0 2 0 0 1 1 1 0 0 2 2 1 0 0 1 1 0 0 0 1 1 1 0 0 0 1 1 0 2 2 1 1 0 0 0 0 2 0 0 0 0 1 1 1 1 0 0 1 1 2 2 1 0 0 0 1 1 1 1 1 1 1 0 1 2 0 1 2 1 0 0 0 0 0 0 0 2 0 0 0 0 2 0 0 1 1 0 0 1 0 0 0 2 1 1 1 2 0 2 2 0 2 0 0 0 1 1 1 1 0 2 0 1 0 1 0 0 1 0 0 0 0 1 0 0 1 0 1 1 0 0 1 1 1 0 0 0 1 0 0 0 0 0 0 1 1 1 1 0 0 0 2 1 1 1 2 1 1 1 1 0 1 1 0 0 2 1 1 1 0 0 1 1 0 0 1 0 0 1 1 0 0 0 2 2 0 1 2 2 1 0 0 0 0 0 1 0 1 2 0 1 0 1 0 1 0 1 0 0 1 2 0 1 1 0 1 1 1 1 2 0 0 0 0 0 1 2 2 0 2 2 1 0 0 1 1 0 1 1 0 0 0 0 0 0 0 0 0 0 0 0 1 1 1 0 0 0 0 1 0 0 0 1 1 0 1 0 0 2 1 2 0 1 0 1 2 2 0 2 1 1 2 1 2 0 2 2 0 2 0 0 1 0 0 2 2 0 0 1 2 0 0 0 0 2 1 1 0 2 0 0 0 1 2 1 0 0 0 0 0 0 1 1 2 0 0 0 1 1 1 0 1 0 1 1 0 0 0 1 0 1 2 1 0 2 0 2 0 1 0 0 1 0 2 0 0 0 0 0 0 1 1 1 1 1 2 1 1 1 1 0 1 1 1 0 0 1 1 0 0 0 0 0 0 0 1 1 1 1 2 0 0 0 0 0 2 1 1 0 0 0 0 0 0 0 0 2 0 0 0 1 0 0 0 0 0 0 0 0 1 0 0 1 0 0 0 0 0 1 1 0 0 0 0 2 0 1 1 1 1 1 1 0 0 0 1 1 0 1 2 2 1 1 0 0 0 0 0 0 1 2 0 1 1 2 1 1 1 1 1 1 0 1 1 1 1 2 0 0 0 2 0 1 1 0 2 0 0 0 1 1 1 1 1 2 1 2 0 2 0 0 1 0 1 0 0 1 0 0 2 0 1 1 2 1 1 0 0 0 0 0 0 1 1 1 0 0 0 0 0 2 1 1 1 1 1 2 1 0 2 2 0 0 1 0 1 2 0 1 1 1 0 0 0 0 0 0 2 2 1 1 0 0 2 0 0 0 0 1 2 2 1 1 0 1 0 1 1 1 0 0 0 0 0 0 0 0 0 0 0 0 0 0 1 0 1 2 0 0 0 0 0 0 0 0 1 0 0 0 1 0 0 1 0 1 1 0 0 1 2 0 0 1 0 1 1 0 0 1 2 1 1 1 0 0 1 0 1 1 1 1 0 2 1 1 1 1 0 2 2 2 0 0 0 1 1 0 0 0 0 1 0 0 1 1 0 0 2 1 1 1 1 0 0 0 2 1 2 1 2 0 0 0 0 0 0 0 1 0 2 1 1 0 1 0 1 2 2 1 0 0 1 1 1 0 0 0 0 0 1 2 0 0 0 0 0 1 0 0 2 0 0 0 0 0 0 0 0 2 0 0 2 1 0 1 0 1 1 0 0 1 0 0 1 0 0 0 1 0 0 2 0 0 0 2 0 0 1 1 0 2 2 1 0 2 0 0 0 0 2 2 2 1 1 0 0 1 2 0 2 1 1 1 1 2 2 0 0 1 1 0 0 0 1 0 0 2 1 0 0 1 1 0 0 0 0 2 2 2 0 1 0 0 1 0 2 2 2 1 1 0 0 1 2 0 0 0 1 1 1 0 0 0 0 0 0 0 0 0 0 2 1 0 0 1 0 1 0 1 0 0 0 0 0 0 0 0 0 0 0 1 1 0 0 0 1 0 2 0 1 2 1 2 0 2 0 0 0 0 1 0 0 0 1 1 1 2 1 2 1 0 0 0 2 0 0 2 1 0 0 0 2 0 0 0 0 1 1 0 1 1 1 0 1 2 1 1 1 0 0 0 0 1 2 0 2 1 0 0 1 0 0 0 0 2 2 1 1 0 0 1 0 2 0 2 1 1 0 0 1 0 0 1 0 0 0 2 1 2 0 1 0 0 0 0 0 0 0 1 1 0 0 0 0 0 0 1 0 1 1 0 2 0 0 0 0 0 0 0 0 0 0 2 2
192 0 0 0 0 1 1 1 0 0 0 1 1 1 1 0 0 0 2 0 1 1 0 2 0 0 0 0 2 0 1 0 1 1 2 2 2 2 1 1 1 0 0 1 1 1 0 0 0 0 0 0 0 0 0 1 0 0 0 1 0 1 0 2 1 1 1 0 0 0 0 1 2 1 1 2 0 0 0 0 2 0 0 1 2 0 0 0 0 2 0 0 0 2 0 0 0 1 0 1 0 2 0 0 1 2 1 1 1 1 0 2 1 1 1 1 1 0 0 0 2 0 2 2 0 0 0 1 1 0 0 0 0 0 0 0 0 0 0 2 1 1 0 0 0 0 0 0 0 0 0 0 1 0 0 0 0 1 0 2 1 1 1 2 0 2 1 1 1 0 0 0 0 1 1 0 1 0 0 1 1 2 0 0 2 2 0 2 1 0 0 2 1 0 1 1 0 0 0 0 0 0 0 0 0 2 0 1 0 0 1 0 2 0 2 2 2 0 1 1 1 1 2 0 1 1 1 2 0 0 0 0 0 0 0 0 0 2 2 0 0 0 2 1 0 1 0 0 0 0 0 0 0 0 0 0 0 1 0 0 0 0 0 0 1 0 1 1 1 0 2 0 0 1 1 0 0 2 2 0 1 0 0 0 0 0 2 2 1 2 2 1 2 2 2 0 0 0 0 0 0 0 0 0 0 0 0 2 1 0 1 1 1 0 0 0 2 0 0 0 1 2 1 0 1 0 1 0 0 1 1 2 0 0 0 0 0 0 0 1 0 2 1 0 0 0 1 0 2 1 0 0 1 1 0 1 1 0 0 1 0 1 1 0 1 0 0 0 1 1 1 1 1 1 1 1 2 1 0 2 0 0 0 0 1 1 0 0 0 0 0 0 0 0 2 0 1 0 0 0 0 0 0 2 1 1 0 1 0 0 0 1 0 1 1 0 0 0 0 0 0 0 0 1 2 2 0 1 0 0 1 0 0 0 0 0 0 1 0 0 1 0 2 0 1 1 1 1 1 0 0 0 0 2 1 0 1 2 2 2 1 2 0 0 0 0 0 0 2 0 0 1 2 0 0 0 0 0 0 0 2 2 0 0 2 0 0 0 1 0 1 1 0 1 0 0 1 0 1 1 1 2 1 1 1 0 1 1 0 2 0 0 0 0 0 2 0 2 1 2 2 2 2 2 1 1 0 0 1 1 1 0 2 1 2 0 1 0 2 1 1 0 0 1 2 1 0 1 1 0 0 1 0 0 2 0 1 1 1 1 0 0 1 0 0 1 1 1 1 0 0 1 1 0 1 0 1 2 2 1 1 0 1 1 0 0 1 0 0 0 0 0 1 1 1 0 0 0 0 0 0 2 0 2 2 0 2 1 0 2 0 0 0 1 0 1 1 1 0 0 1 0 0 0 0 0 2 0 0 0 2 0 0 1 2 0 1 1 2 2 1 1 1 1 1 1 1 1 0 1 0 1 0 1 2 0 1 2 2 0 0 0 1 1 1 2 0 2 0 2 2 0 1 1 1 2 1 1 1 1 0 0 0 1 0 2 0 2 1 1 0 0 0 1 1 0 0 2 0 2 1 1 0 1 1 2 1 2 0 0 1 1 0 0 0 0 0 1 1 0 0 0 1 0 0 1 0 0 1 0 0 0 0 0 2 2 1 1 1 2 0 0 0 0 0 0 0 2 1 1 1 1 1 0 0 0 0 0 1 0 0 0 2 1 0 2 1 0 2 2 2 0 0 0 0 0 0 1 1 1 1 2 1 1 2 1 0 2 0 1 1 0 2 2 1 0 0 1 0 1 0 2 0 0 0 1 1 0 1 2 0 0 0 0 0 0 1 0 2 0 2 2 0 1 1 2 1 1 0 0 0 1 1 2 1 2 0 0 1 0 1 1 0 0 0 0 0 1 1 0 2 1 0 0 2 0 0 0 0 0 1 0 0 0 0 0 1 1 0 2 0 0 0 0 0 1 0 1 1 1 2 0 2 1 0 1 0 1 0 0 0 0 0 1 1 1 1 0 0 0 0 0 1 0 1 2 0 1 0 1 1 0 0 0 0 0 0 1 2 1 0 2 1 0 0 0 1 1 1 1 0 2 0 2 0 0 0 1 1 1 0 0 1 1 2 0 0 0 0 0 2 0 1 0 1 0 1 0 0 0 2 0 1 0 0 0 0 1 2 0 1 0 0 0 0 1 0 0 2 0 0 0 0 0 0 0 0 0 1 1 0 0 0 0 0 0 1 0 0 0 2 2
193 0 0 0 0 1 1 2 0 2 0 0 0 1 0 0 0 2 1 2 1 1 1 1 0 0 0 0 1 1 1 0 0 0 1 1 2 1 0 0 1 1 0 1 1 1 0 0 0 1 1 1 0 0 1 2 0 2 2 0 1 2 0 0 0 0 0 2 0 0 0 2 2 0 1 2 1 1 1 0 1 0 1 1 0 0 0 0 0 2 0 0 1 2 1 0 1 1 0 2 2 2 0 1 2 1 2 0 2 0 0 1 0 1 1 1 0 0 2 0 0 0 2 0 0 1 0 2 1 1 1 0 0 0 0 0 0 0 1 0 1 1 0 0 0 2 1 1 1 0 0 0 0 0 0 0 0 1 0 0 1 1 0 2 1 0 0 1 0 1 1 0 1 1 0 2 1 0 0 1 1 1 1 1 0 0 2 2 1 0 0 2 2 1 2 1 2 0 0 0 0 0 0 1 1 1 1 2 2 0 0 0 1 0 2 0 0 0 1 1 1 1 1 0 0 1 1 0 0 0 1 1 0 0 0 0 0 2 2 1 0 0 1 2 0 2 0 0 0 0 0 0 0 0 1 1 1 1 1 1 0 1 0 0 0 0 0 0 1 1 0 2 1 0 0 0 0 1 1 0 1 0 0 2 1 0 1 1 0 1 0 0 2 2 2 0 2 0 0 0 0 0 1 1 0 0 0 2 0 0 0 1 1 2 0 0 1 0 1 0 0 2 2 1 1 0 0 0 2 2 2 2 1 0 0 0 0 1 0 0 0 0 2 0 1 0 2 0 0 0 0 1 1 0 1 1 0 0 0 2 0 2 1 1 0 1 0 1 2 1 1 1 1 2 0 0 2 1 0 1 1 1 0 0 0 0 0 0 0 0 0 1 0 0 1 0 1 1 0 0 0 0 0 1 1 0 1 2 0 0 0 0 0 0 2 0 0 1 0 0 0 0 0 1 1 0 2 0 0 1 1 1 1 1 1 0 1 0 0 0 2 0 2 0 0 0 2 1 1 0 1 0 0 0 0 0 0 2 2 1 0 1 1 1 0 2 2 2 1 1 1 0 2 0 2 0 1 1 1 0 1 2 1 0 1 1 0 0 2 0 2 1 0 2 0 0 1 0 2 0 1 1 1 0 1 1 1 0 0 1 0 2 0 0 0 0 0 2 0 1 1 2 0 0 0 0 0 0 0 1 1 1 0 0 0 0 2 0 2 1 1 0 0 0 1 1 0 1 1 0 1 2 1 0 2 0 0 0 1 1 1 0 0 0 2 0 0 0 0 0 0 1 1 0 1 0 1 2 2 1 0 0 1 1 0 0 0 0 0 0 0 0 0 0 2 0 0 0 0 0 0 1 1 1 1 1 1 2 0 2 1 0 1 1 1 1 1 1 1 0 2 0 0 1 0 1 1 1 0 0 0 0 0 0 2 0 0 1 2 2 0 1 0 0 2 0 2 0 1 0 0 2 0 1 2 0 0 2 2 1 1 0 0 0 1 0 0 1 0 0 0 1 0 0 1 1 2 0 2 0 1 0 0 0 0 1 0 1 0 2 0 0 1 1 1 0 0 2 0 1 0 1 0 0 2 2 1 2 0 1 1 1 0 0 0 0 0 1 1 0 0 0 0 0 0 0 0 0 0 0 0 0 1 0 0 0 1 2 1 2 0 1 0 0 0 1 0 0 1 0 0 1 0 0 0 0 0 0 0 0 0 0 2 1 0 0 0 0 2 2 0 0 2 1 1 0 0 0 0 0 0 2 0 0 1 1 0 1 0 1 0 1 0 1 0 1 0 0 0 0 0 1 0 0 0 0 0 0 1 1 0 0 1 1 1 2 2 0 0 1 0 1 0 1 1 1 0 2 0 0 0 2 1 1 0 2 0 0 1 1 0 0 0 0 0 0 0 0 0 0 2 0 1 0 1 0 1 0 0 0 2 0 0 2 2 0 1 0 1 1 0 0 1 0 0 2 0 0 1 1 2 0 2 0 0 1 0 2 0 0 0 1 0 0 1 1 2 0 1 1 1 0 2 2 2 1 1 1 0 0 0 0 1 1 1 0 0 1 1 1 0 1 2 1 1 1 1 1 0 0 0 2 0 2 0 0 0 0 2 2 0 0 1 1 1 1 0 1 1 0 2 0 1 0 1 0 1 0 0 0 1 1 2 0 0 0 1 0 0 0 0 0 0 0 0 0 1 0 2 0 0 0 1 1 0 0 0 0 0 1 1 0 0 0 0 1 0 0 0 0 1 1
194 0 0 0 0 0 0 2 0 2 0 0 0 2 1 0 0 1 0 2 1 1 0 1 1 1 2 0 2 0 1 0 1 1 0 0 1 0 0 0 1 1 0 0 1 0 0 0 0 1 1 1 1 0 0 1 0 1 0 2 0 1 0 1 0 0 0 0 0 0 1 1 2 1 1 2 1 1 1 1 0 0 1 1 1 0 0 0 0 2 1 0 0 1 0 0 1 0 0 0 1 2 1 0 2 0 2 1 1 1 0 1 1 1 1 1 0 0 1 0 1 1 2 0 0 2 0 1 1 0 1 0 0 0 0 0 0 0 1 1 1 1 0 0 0 0 0 0 0 1 0 0 0 0 1 0 0 2 0 0 0 0 2 1 0 2 0 1 0 1 1 1 0 0 0 0 1 0 0 1 1 1 0 0 0 0 0 0 0 0 0 2 1 1 1 1 0 0 0 0 0 0 0 1 1 1 2 1 2 0 0 0 2 0 2 0 0 2 1 1 1 1 1 1 1 1 1 2 0 1 0 0 0 1 1 1 1 2 2 1 0 0 2 2 0 2 0 0 0 0 0 0 0 0 0 0 1 2 1 2 1 2 0 0 0 0 0 0 2 0 0 2 0 2 0 1 1 1 2 0 1 0 0 1 2 1 1 1 2 2 1 1 0 2 2 0 2 0 0 2 1 0 0 0 0 0 0 2 0 0 0 1 1 0 0 0 2 0 0 0 0 0 1 1 2 0 1 0 0 0 1 2 0 0 0 0 0 0 0 1 1 1 2 0 0 0 2 0 1 0 0 0 1 0 0 1 0 0 0 2 0 1 2 0 2 1 0 0 1 1 1 1 1 2 1 1 0 1 0 2 1 1 0 0 0 1 0 0 0 1 0 1 1 0 2 1 1 0 1 1 0 1 0 0 0 0 0 0 0 0 0 0 0 1 0 1 1 0 1 0 0 0 0 2 2 2 1 0 0 1 1 1 0 1 1 1 0 1 0 0 1 0 2 0 0 0 2 1 1 2 0 0 1 1 1 1 0 2 2 2 1 2 0 0 0 1 1 0 2 0 0 0 2 0 1 0 1 0 0 0 1 1 0 0 2 0 0 0 0 0 0 0 0 1 2 0 1 0 0 1 0 2 2 2 1 0 1 0 0 1 0 1 0 0 1 1 0 2 0 2 2 2 1 1 0 1 1 1 1 2 0 1 1 1 0 1 0 0 2 0 1 1 0 1 2 2 0 0 0 0 0 0 0 0 2 0 1 1 0 0 0 0 0 2 0 0 0 2 2 0 0 1 0 0 0 0 1 1 1 0 0 0 1 1 0 1 1 0 1 0 0 0 0 1 0 2 0 0 0 0 0 2 0 0 1 1 1 2 0 2 1 0 0 0 0 0 1 0 0 0 1 0 0 0 0 0 2 0 0 0 0 0 0 2 1 1 1 2 2 1 0 0 0 1 0 2 2 1 0 0 0 2 0 1 1 0 1 2 2 0 0 0 2 1 1 1 0 1 0 1 1 0 0 0 0 1 1 0 1 0 2 1 0 1 0 2 2 2 1 1 0 0 0 0 0 0 0 1 0 1 0 1 0 0 0 2 0 2 0 0 0 0 0 1 0 1 0 0 1 0 0 0 0 0 0 0 0 0 0 0 0 0 0 0 1 1 1 0 0 1 0 0 0 0 0 0 0 0 1 1 1 1 0 0 0 0 2 0 2 0 0 0 2 1 1 0 0 0 1 2 1 0 1 1 1 0 0 2 2 2 0 0 1 1 2 2 1 2 0 1 1 0 1 2 0 1 1 2 1 0 0 1 0 0 0 0 1 0 0 2 0 0 2 2 0 2 2 1 2 0 1 2 0 2 2 0 0 1 0 1 0 0 1 1 0 1 0 1 1 0 0 0 2 1 0 1 1 0 0 0 1 0 2 1 1 0 1 0 0 0 1 0 1 0 1 1 0 0 0 1 0 0 1 0 0 1 0 1 2 1 1 0 2 0 0 0 0 1 1 1 1 2 0 0 1 1 2 0 0 0 0 2 1 1 2 2 0 0 1 1 0 0 0 0 1 1 0 2 2 1 0 1 2 2 1 1 0 1 0 0 0 2 0 2 0 0 1 1 0 0 0 0 1 2 2 0 0 1 0 0 2 0 2 0 0 1 1 0 0 0 2 0 0 0 0 0 0 0 0 0 0 0 0 0 0 2 0 0 2 0 0 0 1 2 0 0 0 0 1 1 0 0 1 0 0 0 0 0 1 0 1 0
195 1 0 0 0 0 0 1 0 0 1 1 1 1 1 0 0 0 1 1 1 1 0 2 0 0 0 0 2 0 2 0 0 1 1 0 2 2 0 0 0 0 0 0 1 0 1 0 0 1 1 0 0 0 1 1 1 1 1 1 0 1 0 1 2 1 1 0 0 0 0 1 2 1 1 2 1 2 2 0 2 0 1 1 1 0 0 1 1 1 0 0 2 1 0 0 0 0 0 0 2 1 0 1 2 1 2 2 0 2 0 1 0 1 1 1 1 0 1 0 1 0 2 1 0 1 0 0 0 0 1 0 0 0 0 0 0 0 0 2 0 2 0 0 0 1 0 0 1 2 1 0 0 0 0 0 0 0 1 2 0 0 1 2 0 2 1 1 0 0 0 0 1 2 1 1 1 0 0 1 1 1 0 1 1 1 1 0 0 0 0 2 1 0 0 2 0 0 0 0 0 0 0 0 0 2 0 1 1 0 0 0 0 1 0 0 0 0 0 0 2 2 2 0 0 1 1 0 0 0 1 1 1 1 1 1 1 2 2 1 0 0 2 1 1 2 1 0 1 1 1 0 0 0 0 0 0 2 1 1 0 1 0 0 0 0 0 1 0 0 1 1 1 1 0 0 0 2 2 0 2 0 1 2 1 0 1 2 1 2 0 0 1 1 1 0 1 1 0 2 0 2 0 0 0 0 1 2 0 0 0 1 2 1 1 0 2 0 0 0 0 0 0 0 2 0 2 0 2 1 1 1 0 0 0 0 0 2 1 2 1 1 2 0 0 0 2 0 1 0 0 0 0 0 0 1 0 0 0 0 1 1 2 1 1 0 0 1 2 1 1 1 2 2 0 0 1 2 0 1 1 0 0 0 2 1 0 0 0 0 0 0 0 1 2 2 2 0 0 0 0 0 0 1 1 0 0 0 1 0 0 0 0 1 0 1 0 0 1 0 0 0 0 2 1 1 1 1 0 0 1 0 0 2 2 2 0 1 1 1 1 0 2 0 0 1 2 2 2 2 1 0 0 1 1 0 0 2 2 2 1 2 1 1 0 1 1 0 2 0 1 0 1 1 1 0 0 0 0 0 2 0 0 0 2 0 0 0 1 0 1 0 1 1 0 0 2 1 2 0 0 2 1 1 1 0 1 0 0 1 0 1 0 1 1 1 0 1 0 1 1 1 1 0 0 0 0 1 0 1 1 0 1 1 0 1 1 0 1 0 0 1 0 2 2 2 0 1 1 0 1 2 0 0 1 1 0 0 1 0 1 1 1 0 0 1 1 0 0 1 0 2 1 0 0 0 1 0 0 0 0 0 0 0 0 0 0 0 0 0 2 1 0 0 0 0 0 0 0 0 0 1 0 2 1 0 2 0 0 0 0 0 0 0 0 1 0 1 0 1 0 1 0 0 0 1 1 0 0 0 1 1 0 1 2 1 1 0 2 0 0 1 0 1 1 1 2 1 1 0 0 1 0 0 2 0 1 1 1 0 0 0 2 1 0 1 0 0 2 0 0 0 1 0 0 2 1 0 1 0 0 1 0 2 1 2 1 1 0 1 0 0 0 0 0 0 0 2 0 1 0 1 0 0 1 1 2 2 0 0 2 1 0 0 0 2 0 1 1 0 0 0 1 0 0 1 0 0 1 1 1 1 0 0 1 0 2 1 1 1 0 0 0 1 1 0 0 0 0 0 0 0 0 0 0 0 0 0 2 1 0 1 2 0 0 0 0 1 0 0 1 1 2 1 1 0 0 1 1 1 0 1 2 1 1 2 2 2 1 1 1 1 2 2 0 0 1 1 0 0 1 1 0 0 0 0 0 0 0 2 0 0 1 1 1 2 2 0 0 0 1 0 0 2 2 1 1 0 0 1 0 0 1 1 0 2 0 1 1 0 1 1 0 0 0 0 0 0 1 0 2 1 0 0 2 0 0 0 0 0 0 1 0 0 0 0 2 1 1 1 0 0 0 0 0 2 0 1 2 1 1 1 1 0 0 0 0 1 0 0 0 0 0 1 2 1 1 0 0 1 1 1 2 1 2 1 1 0 0 2 0 0 0 0 2 2 0 1 1 1 0 1 2 1 2 2 1 1 0 0 0 2 0 2 0 0 0 0 0 0 0 0 1 2 1 0 0 0 0 0 2 0 0 0 1 0 2 1 0 0 1 1 0 0 0 1 2 0 1 0 0 0 0 0 0 0 0 1 1 1 0 0 0 1 0 0 0 0 1 1 0 0 0 0 0 0 0 0 0 0 2 1
196 1 0 1 0 1 1 2 0 2 0 0 1 1 2 0 0 1 0 1 0 0 0 2 0 0 0 0 2 0 2 0 1 1 0 0 0 2 0 0 0 0 1 0 0 0 0 0 0 0 0 0 0 0 0 2 0 0 1 0 0 2 0 2 0 0 1 1 0 0 0 1 2 0 1 2 1 1 1 0 2 0 0 0 1 0 0 0 0 2 0 0 2 1 0 0 0 0 0 1 2 2 2 0 2 0 2 1 1 1 0 2 0 1 1 1 0 2 2 0 2 0 2 1 0 0 0 1 1 0 0 0 0 0 1 0 0 0 0 1 0 2 0 0 0 0 0 0 1 1 0 0 0 0 0 0 0 0 0 0 0 0 1 2 0 2 1 2 0 0 0 0 1 1 1 1 2 0 0 0 0 0 0 1 1 1 1 1 1 1 2 2 2 1 2 1 0 0 1 1 1 1 1 0 0 1 2 1 0 0 0 0 1 0 2 0 0 0 1 1 1 1 2 0 0 1 1 2 1 0 0 0 0 0 0 0 0 2 2 2 0 0 1 2 0 2 0 2 2 0 0 1 0 0 0 0 1 2 1 1 1 1 0 0 0 0 0 0 2 1 0 1 0 0 0 0 0 1 1 0 1 0 0 2 2 0 2 2 1 2 1 1 1 2 1 1 1 1 0 2 0 0 1 1 0 0 0 2 1 0 0 1 2 0 2 0 2 0 0 0 0 1 1 0 1 0 1 0 1 1 2 2 0 0 0 0 1 2 1 0 1 1 1 0 0 0 1 0 1 2 2 0 1 1 0 0 2 0 0 1 0 1 2 1 2 1 0 0 2 2 2 0 0 2 0 0 2 1 0 1 1 1 0 0 0 0 0 0 0 0 0 0 1 0 2 1 1 0 0 0 0 1 0 1 0 1 0 2 0 0 0 1 1 0 1 0 0 1 0 0 0 2 1 1 0 2 1 0 0 0 0 1 0 2 1 1 0 1 0 0 2 0 0 1 2 1 2 2 2 1 0 0 0 2 2 0 2 2 2 1 2 1 0 0 0 0 0 2 1 1 1 0 2 0 2 0 1 0 0 0 2 2 0 0 2 1 0 1 2 1 0 2 1 0 2 0 2 0 1 0 1 1 1 1 1 0 1 1 0 1 0 1 0 1 0 2 1 2 0 0 0 2 2 2 1 2 1 0 0 0 2 0 2 1 2 0 1 0 0 1 0 0 0 1 2 2 0 1 1 0 1 1 0 0 1 2 0 1 0 0 0 0 2 0 0 2 2 0 0 1 0 0 1 0 1 0 2 2 2 0 0 0 1 2 0 0 2 0 2 1 0 0 1 0 1 0 0 1 0 0 0 2 1 2 2 0 2 0 0 1 1 0 0 1 0 1 1 1 1 0 0 0 0 0 0 1 1 0 0 0 1 0 1 2 2 1 0 1 2 2 1 1 0 2 0 2 2 1 1 0 1 1 0 1 2 0 1 2 2 1 0 0 1 1 0 0 0 1 1 1 1 1 0 0 0 0 0 0 2 0 0 1 0 0 0 2 0 1 0 1 0 0 0 0 1 0 1 2 0 1 0 1 0 0 0 0 1 1 0 1 1 1 0 0 0 1 0 0 0 0 1 0 1 0 0 2 0 0 1 1 1 1 0 0 0 0 0 0 0 0 0 0 1 0 1 1 0 0 0 0 0 0 1 0 0 1 0 0 2 0 0 0 1 1 0 0 0 0 1 1 0 0 2 0 0 2 1 2 2 2 0 0 0 0 2 2 0 2 1 1 1 1 1 2 0 1 0 0 0 0 1 1 0 0 1 0 1 1 0 1 0 0 1 1 1 2 2 0 2 0 2 2 0 2 2 2 2 2 0 0 0 1 1 1 1 2 0 1 1 0 1 1 0 0 0 0 0 1 0 0 2 0 2 0 0 1 2 0 0 0 0 0 0 1 1 1 1 1 1 2 0 0 0 1 0 2 0 0 1 1 2 0 2 0 0 0 0 1 0 0 0 1 1 0 2 2 2 0 0 0 0 1 1 1 1 1 1 0 1 1 0 0 0 0 1 1 0 1 1 1 0 1 1 1 1 1 0 2 0 0 0 2 0 2 0 0 0 1 1 0 0 1 1 2 1 0 0 0 0 0 2 0 0 0 2 0 2 2 0 0 2 0 2 0 1 1 1 1 1 0 0 0 0 0 1 0 0 2 0 0 0 0 1 2 0 1 1 0 0 2 1 0 0 1 1 0 0 0 0 0 2 0
197 1 0 0 0 0 0 1 0 2 0 0 0 0 0 0 0 0 0 2 1 1 0 2 0 0 0 0 2 0 2 0 1 2 1 0 2 2 0 0 0 0 0 0 1 0 1 0 0 0 0 1 0 0 2 1 1 0 1 0 1 2 0 2 1 1 1 0 1 1 0 2 1 0 0 1 1 2 2 0 2 0 1 2 1 0 0 0 0 2 0 0 0 1 0 0 1 0 0 1 2 2 0 2 2 0 2 0 2 0 0 2 1 2 2 2 1 0 1 0 1 0 2 0 0 2 0 0 0 0 1 1 0 1 1 0 1 0 0 2 0 2 0 0 0 0 0 0 1 1 0 0 0 0 0 0 1 1 1 1 1 1 1 2 0 2 1 0 0 1 0 1 2 2 2 1 2 0 1 0 0 1 0 1 0 0 1 0 0 0 0 0 1 1 1 1 2 1 0 1 1 1 0 2 2 0 2 1 0 0 1 0 2 0 2 0 0 2 1 1 1 1 2 0 0 1 1 2 0 0 0 0 0 0 0 0 0 2 2 2 0 0 2 2 0 2 0 0 0 0 0 0 0 1 0 0 1 1 0 0 0 0 0 0 0 0 0 0 2 0 0 1 0 1 0 0 0 1 1 0 1 1 1 2 2 0 2 1 0 1 0 1 2 2 2 0 2 2 0 2 0 1 1 1 1 0 0 0 1 0 1 1 2 1 2 0 2 2 0 0 0 2 0 0 1 0 0 0 1 1 1 1 2 1 0 0 0 0 0 1 1 1 2 0 0 0 1 0 1 1 1 0 2 0 1 0 0 0 0 1 0 0 2 1 1 0 0 0 2 2 2 0 0 2 1 1 1 2 0 1 2 1 0 0 0 1 0 1 1 0 0 0 0 0 1 0 1 1 1 1 1 1 0 1 0 1 0 0 0 0 0 1 0 0 2 0 0 1 0 0 0 1 1 1 0 0 0 0 0 0 0 0 0 2 1 1 0 0 0 1 2 0 2 0 1 2 2 2 2 1 0 1 0 2 2 0 2 1 1 1 1 1 0 1 0 1 1 2 1 1 1 0 2 0 1 0 1 1 1 0 1 2 0 1 2 1 0 1 2 0 1 2 0 1 2 0 0 0 2 0 1 2 2 2 2 0 2 0 1 0 0 2 0 0 1 0 0 2 0 2 2 2 0 1 0 1 0 0 1 1 1 1 1 0 1 0 2 0 0 0 1 0 0 0 2 2 0 1 2 1 0 1 0 0 1 1 1 1 1 1 1 0 0 1 1 0 0 0 0 2 0 0 0 1 1 0 2 2 2 1 1 0 2 2 0 1 2 0 1 1 0 0 0 0 2 0 1 0 0 0 0 1 0 0 0 1 1 2 0 1 0 0 1 1 1 1 1 1 1 0 0 0 0 0 0 0 2 1 0 0 1 0 1 0 2 2 0 0 2 1 0 1 0 0 2 0 2 1 0 0 2 2 0 0 2 0 2 1 1 0 0 0 0 0 1 0 0 0 1 0 0 2 0 2 2 2 2 0 2 0 1 0 0 1 0 2 2 0 0 2 0 0 0 1 1 0 0 2 0 1 0 1 0 0 0 1 0 2 1 1 0 0 0 0 0 2 0 1 1 0 0 0 1 0 0 2 0 0 2 2 0 0 0 0 0 0 1 1 0 1 0 1 0 0 0 1 0 1 0 0 0 0 1 0 0 0 0 0 2 0 0 0 2 1 0 1 1 1 1 1 0 0 1 0 0 1 1 1 1 1 1 2 2 1 2 1 0 1 1 2 0 2 0 2 0 2 0 0 0 1 0 2 0 0 1 0 1 0 0 1 0 0 0 0 2 2 2 0 2 2 1 2 0 2 2 0 0 2 0 0 0 2 1 2 0 1 0 1 1 1 1 0 0 0 0 0 0 0 1 0 1 0 0 0 2 0 0 0 1 1 0 0 0 0 0 1 1 2 2 1 0 0 0 1 0 0 0 0 1 1 2 0 2 1 0 1 0 0 0 0 0 1 0 0 2 2 2 0 0 0 0 1 2 2 2 0 2 1 1 1 0 0 0 0 1 1 0 1 1 0 1 0 2 1 2 0 1 1 0 0 0 0 0 2 0 0 0 0 1 0 0 1 2 2 0 1 0 0 0 0 1 0 2 0 1 0 0 1 0 1 1 0 1 0 0 0 1 0 0 0 0 0 0 0 0 2 0 1 0 0 0 0 1 1 0 1 1 0 0 1 0 0 1 0 0 0 0 1 1 0 0 0
198 1 0 0 0 2 2 2 1 2 0 0 1 1 1 0 0 1 1 1 1 0 0 2 0 1 1 0 2 1 1 0 2 2 0 0 1 2 0 0 1 1 0 1 2 1 1 0 1 0 0 1 1 0 0 1 0 0 0 0 1 1 0 0 0 0 0 0 0 0 0 2 2 0 2 2 0 0 0 0 1 0 0 0 1 0 0 1 1 1 0 1 0 2 0 0 0 1 0 1 1 2 1 1 2 0 2 1 1 1 0 1 0 2 2 2 0 0 0 0 2 0 1 2 0 0 0 0 0 0 0 0 0 0 0 0 0 0 0 0 2 0 0 0 0 1 1 0 0 0 0 0 0 0 0 0 1 2 0 0 0 0 2 2 1 2 1 1 0 0 0 0 0 2 2 1 2 1 0 1 1 1 0 1 0 0 1 1 0 0 0 2 2 1 2 1 0 0 0 0 0 0 0 0 0 1 2 1 0 0 0 0 1 0 1 0 0 2 1 1 0 0 2 0 0 1 1 1 0 0 0 0 0 0 0 0 0 2 2 2 0 0 2 1 0 2 0 1 1 0 0 0 0 0 0 0 0 1 0 0 0 0 0 0 0 0 0 1 1 0 0 0 0 0 0 1 0 1 2 0 1 0 0 2 0 0 0 0 0 1 0 2 0 2 1 1 1 1 0 1 0 1 1 1 1 0 0 1 0 0 0 1 1 2 1 1 2 0 0 0 1 2 2 1 2 0 0 0 0 0 2 2 1 0 0 0 0 1 1 0 0 0 2 0 1 0 1 0 1 1 1 0 1 0 0 1 0 0 0 0 1 1 1 0 1 0 0 2 2 0 0 2 1 2 0 0 2 2 0 2 0 1 0 0 1 1 0 0 0 0 0 1 0 0 2 0 0 2 0 0 0 0 0 2 1 0 1 2 0 0 0 0 0 1 1 0 0 1 0 0 0 2 0 1 0 0 0 0 2 1 0 2 0 0 0 1 0 1 0 1 1 0 2 0 0 0 2 2 2 1 0 0 1 2 2 1 1 2 1 2 2 1 0 0 0 1 1 2 2 1 1 0 1 1 0 1 0 0 0 0 1 2 1 0 1 2 0 0 1 0 0 1 0 1 1 0 2 1 1 1 0 2 2 1 1 1 1 0 2 1 1 1 0 0 0 0 0 1 0 2 2 1 1 1 1 1 0 1 1 2 0 1 0 0 0 0 2 0 1 0 2 0 0 1 1 2 0 1 1 0 0 0 0 0 0 2 0 1 0 1 0 0 0 1 0 1 1 1 1 0 0 0 0 0 0 0 1 2 2 1 1 0 1 1 0 1 1 0 0 0 0 0 1 0 0 1 0 1 0 1 0 2 0 2 1 0 1 1 0 2 0 0 1 1 1 1 2 1 1 0 1 0 0 0 0 0 2 2 0 0 0 0 0 2 2 0 1 1 2 2 0 0 0 0 2 1 2 1 0 0 1 1 0 1 1 1 1 2 2 1 1 0 1 1 1 0 0 1 1 1 0 1 1 0 0 1 1 0 1 0 1 1 0 1 0 2 1 1 1 2 0 0 0 0 0 0 1 2 0 2 1 2 0 0 0 0 1 2 0 0 0 0 0 0 0 0 0 2 1 1 0 0 0 1 0 0 1 0 1 0 0 0 0 0 0 0 1 0 0 0 0 0 0 0 0 1 0 1 0 0 0 0 0 0 0 0 0 0 1 0 0 0 2 2 0 1 1 0 2 2 0 0 2 1 1 0 0 0 0 0 0 2 0 0 0 2 0 2 1 1 1 1 1 2 1 1 0 0 0 1 0 2 0 0 0 0 2 0 0 2 0 0 2 2 0 2 2 1 0 0 0 0 0 2 2 1 0 1 1 0 0 0 0 2 1 1 1 1 1 0 1 1 0 0 1 0 0 0 0 0 2 0 0 0 2 0 0 0 0 0 0 0 0 0 0 1 1 0 2 1 1 0 0 0 0 2 1 0 1 0 1 0 2 1 0 0 1 2 0 1 0 1 0 0 2 2 2 0 0 1 0 1 2 2 2 0 2 1 0 2 0 0 0 0 0 0 0 1 2 1 0 2 1 0 1 1 0 1 1 1 1 1 0 1 1 0 0 1 0 0 0 1 0 2 1 2 0 1 0 0 2 0 1 0 1 1 2 1 1 1 0 1 0 0 1 2 1 0 1 0 0 0 0 0 0 0 0 0 2 0 0 1 0 0 0 0 1 0 0 1 0 0 1 0 0 0 0 0 1 0 0 0
199 0 0 0 0 0 0 1 1 2 0 0 0 0 0 0 0 2 0 2 0 0 0 2 0 1 1 0 1 1 1 0 2 1 0 0 1 2 0 0 1 1 1 0 0 0 0 0 0 0 0 0 1 0 0 1 1 0 1 1 0 0 0 1 0 0 0 0 1 1 0 0 2 0 1 2 1 0 0 0 1 0 0 0 2 0 0 1 0 2 0 0 0 1 0 0 1 0 0 0 2 2 1 1 2 0 2 2 0 2 0 2 1 1 1 1 1 0 1 0 2 1 2 1 0 1 0 2 0 2 2 0 0 0 0 0 0 0 0 2 1 1 0 0 0 1 0 0 0 1 0 0 0 0 0 1 0 0 0 2 0 0 0 2 0 0 1 1 1 0 0 0 1 1 2 2 1 0 0 0 0 1 0 1 1 1 1 2 1 0 0 2 2 2 2 2 1 0 1 0 0 0 0 1 1 2 1 1 0 0 0 0 1 0 1 0 0 0 1 1 1 1 2 0 0 1 1 1 0 0 1 1 0 0 0 0 0 2 2 1 0 1 1 2 0 2 0 1 0 0 0 0 1 0 0 0 1 2 0 2 2 2 0 0 0 0 1 2 1 0 1 0 0 0 0 1 0 1 2 0 1 1 1 2 1 0 2 2 1 2 1 1 0 1 0 0 1 0 0 2 0 0 1 1 0 0 0 2 1 0 0 1 1 1 2 0 2 1 1 0 0 2 0 1 1 0 1 0 0 1 2 0 1 1 0 0 1 1 1 2 0 2 1 0 0 0 1 1 1 1 1 1 2 0 2 0 0 0 0 2 0 2 1 1 0 0 0 1 2 1 1 1 0 2 0 0 2 2 1 2 1 0 0 0 0 1 0 0 0 0 0 1 0 0 1 0 0 0 2 1 1 1 0 2 1 0 1 1 0 0 0 1 0 1 1 1 0 0 0 1 1 1 0 1 1 1 0 0 0 0 2 1 1 1 1 0 0 2 0 1 2 0 1 1 2 0 0 2 2 0 0 1 1 1 2 1 1 2 1 2 1 2 1 1 0 1 1 1 1 1 1 0 2 0 0 2 0 0 0 1 2 1 0 0 2 0 0 0 1 0 0 1 1 1 1 0 1 0 2 0 1 2 1 0 1 0 2 0 0 1 0 1 0 0 0 1 0 2 0 1 1 2 2 2 1 1 0 2 0 2 0 1 0 0 0 0 2 0 2 0 0 2 0 1 1 1 0 2 2 0 0 1 0 1 2 0 1 1 0 0 0 1 0 0 1 0 0 1 1 0 0 0 0 0 0 0 1 0 0 0 0 0 1 1 0 1 1 1 1 0 1 0 0 0 0 0 0 0 0 0 0 1 0 2 2 0 1 1 0 1 1 0 0 0 0 0 1 1 0 0 1 0 0 0 0 1 1 2 0 0 1 0 0 1 1 0 0 1 2 2 0 0 0 1 1 1 2 1 0 0 1 0 0 1 1 0 1 2 2 0 0 0 0 1 0 1 1 1 1 1 1 1 0 1 1 1 1 0 2 0 0 0 0 2 2 2 1 1 0 1 0 0 0 1 1 0 0 1 0 0 0 0 0 0 0 1 1 2 0 0 1 1 0 0 0 1 0 1 0 0 0 0 1 1 0 1 1 0 0 0 0 0 0 0 0 0 1 0 0 1 0 0 1 1 2 0 1 1 1 1 1 1 1 0 0 0 1 0 1 0 0 0 2 0 0 0 0 0 2 2 1 0 2 0 0 0 0 0 1 0 0 2 2 2 2 2 1 2 0 1 0 0 1 2 1 1 0 1 0 0 0 2 0 0 0 0 1 0 0 1 0 0 0 0 1 2 1 0 0 0 0 0 0 2 2 1 1 1 0 0 0 1 0 1 1 1 1 0 1 0 0 0 1 0 1 0 0 0 1 0 2 1 1 1 1 0 1 0 0 0 1 0 1 0 1 1 2 0 2 0 0 0 0 0 0 0 0 1 0 0 1 0 1 0 0 0 0 2 1 1 2 2 0 0 2 1 1 0 0 0 0 1 1 1 1 2 0 0 1 1 0 0 1 1 1 1 0 1 2 0 1 1 1 2 0 1 1 0 0 0 1 1 1 2 0 0 1 1 0 0 0 0 2 2 2 0 0 0 0 0 2 0 2 0 0 0 0 0 0 0 2 0 0 0 0 0 0 0 1 0 1 0 1 0 0 1 0 1 1 0 0 1 0 1 0 0 0 1 0 0 0 0 0 1 1 0 0 1 2 0 1 1
[truncated: 1,606,808 more chars]
