# Supplementary material for: KNN-MDR: a learning approach for improving interactions mapping performances in genome wide association studies
Source: BMC Bioinformatics. 2017 Mar 21;18:184. doi: 10.1186/s12859-017-1599-7 (PMC5361736; doi:10.1186/s12859-017-1599-7)
Supplement: Supplementary file 3 — The data set(s) supporting the results of Table 2. (ZIP 28603 kb) [file 12859_2017_1599_MOESM3_ESM.zip › 3/SINAN/S84/mkallsimul.dat]

1 1 0 2 0 1 2 1 0 0 0 1 0 1 0 0 0 2 2 0 0 1 0 0 0 0 0 0 0 0 2 0 1 2 2 0 2 1 1 1 1 0 0 1 2 1 1 0 1 2 0 0 1 1 1 1 0 1 0 0 2 0 2 2 1 1 2 1 0 0 0 0 1 0 1 2 1 2 2 0 2 0 2 2 2 0 0 1 2 2 1 1 0 0 0 0 0 1 0 1 1 0 1 0 1 1 2 2 0 2 0 0 0 1 1 1 0 0 2 0 1 0 2 1 1 1 0 1 1 1 0 0 0 0 1 0 0 1 0 0 1 1 0 0 0 0 0 0 0 0 0 0 0 0 0 0 1 0 0 0 1 0 0 2 1 1 0 0 0 1 1 1 0 2 2 1 2 0 0 1 0 1 0 1 1 1 1 1 0 1 0 2 2 0 2 0 0 2 0 0 0 0 0 0 2 1 1 1 0 0 2 0 0 0 1 2 1 0 1 1 1 1 2 0 0 2 2 1 0 0 1 1 0 0 1 0 0 1 1 1 0 1 2 1 0 1 0 0 0 0 0 1 1 0 0 0 0 0 0 0 0 0 0 0 1 0 0 1 1 0 1 0 2 2 0 0 0 2 2 1 1 0 0 1 2 0 1 0 0 2 0 0 0 1 2 0 1 1 0 2 0 1 2 0 1 0 0 1 2 2 2 2 2 1 2 0 2 1 0 0 1 2 1 1 2 0 0 1 1 0 0 1 0 0 0 0 0 1 1 1 0 1 2 0 1 1 1 0 1 1 1 1 0 2 0 0 1 0 0 1 0 1 1 0 1 1 0 1 2 1 0 0 0 2 0 1 1 0 0 0 1 1 0 0 0 0 0 0 0 0 1 1 0 0 1 1 1 0 0 0 0 0 0 0 0 0 0 1 1 0 0 0 0 1 0 0 0 0 0 0 0 1 0 1 0 0 1 0 0 0 1 1 1 1 1 2 0 1 1 0 2 0 1 1 0 1 1 1 1 0 0 1 0 1 0 0 0 1 1 1 1 0 0 0 0 0 2 1 0 1 1 1 2 1 1 1 0 2 1 1 0 1 0 2 1 0 1 1 1 0 0 1 1 1 1 1 1 0 0 2 0 1 1 0 1 0 1 2 1 0 0 1 0 2 2 0 0 0 0 1 1 1 2 2 0 2 0 1 1 1 1 0 0 0 0 0 1 2 2 0 0 2 0 0 0 0 0 0 0 0 0 0 0 2 2 1 0 0 2 0 1 0 0 0 0 0 0 1 1 0 0 1 0 0 0 0 2 0 0 2 0 0 0 0 0 0 0 1 0 0 0 0 0 0 1 0 0 0 0 0 0 1 0 0 0 0 0 0 2 0 1 0 0 1 1 0 0 0 0 0 1 0 0 1 0 0 0 1 0 0 0 0 1 0 2 1 2 1 2 0 0 1 0 1 2 0 2 1 1 0 0 1 0 1 1 2 2 1 0 0 0 0 1 1 1 1 0 1 1 0 1 0 0 1 1 1 2 1 1 1 0 1 2 1 1 2 1 2 2 0 2 2 0 0 1 0 0 0 1 2 0 1 0 0 1 0 1 2 2 0 1 1 0 2 0 0 0 2 2 2 0 0 1 2 2 0 0 0 0 0 1 0 0 1 1 0 2 0 0 0 0 0 1 1 2 0 0 1 0 0 0 0 0 0 0 0 0 0 2 1 0 0 1 1 0 1 2 2 2 2 0 0 1 0 0 1 1 0 0 2 0 1 0 0 2 2 0 1 0 1 1 0 2 2 2 0 0 0 0 0 0 0 1 1 1 1 1 0 0 2 1 0 0 0 0 0 0 1 1 1 0 1 0 2 0 2 0 0 0 1 0 1 1 1 0 0 0 0 0 1 0 0 0 0 0 0 0 1 0 0 0 0 0 2 0 2 1 0 0 0 0 1 0 0 0 0 2 1 1 1 0 0 1 2 0 2 0 1 2 2 1 0 2 0 0 0 0 0 0 1 2 2 0 0 2 2 2 0 0 0 0 1 1 1 2 1 1 1 0 0 0 1 0 0 0 1 0 1 1 0 0 1 2 1 1 0 0 1 0 0 2 1 0 1 0 0 0 1 0 0 0 0 0 0 1 1 2 2 1 0 1 0 1 1 1 0 1 2 0 0 0 1 0 1 1 1 1 0 0 0 0 0 0 0 0 0 0 0 2 0 0 0 0 2 0 0 1 1 0 2 1 1 0 2 1 0 1 0 0 1 0 1
2 0 2 0 0 0 1 1 1 0 1 0 0 1 0 0 1 1 1 1 0 2 0 0 0 1 1 0 0 1 1 1 0 0 0 0 2 1 0 0 0 0 0 2 2 2 1 0 0 1 0 0 1 0 1 1 0 0 0 0 1 0 2 2 0 0 1 0 1 1 0 0 0 0 0 2 1 0 0 0 0 0 1 1 1 0 0 1 2 2 1 1 2 0 0 0 0 1 0 2 1 0 1 0 1 1 2 2 0 2 0 1 2 2 2 2 2 1 2 0 1 0 2 0 2 2 0 1 0 1 0 0 1 1 0 0 0 0 0 0 2 2 0 0 0 0 2 0 0 0 0 0 0 0 1 0 0 0 0 1 1 1 0 2 2 1 0 1 0 0 0 0 1 1 1 1 0 0 0 1 0 2 1 1 2 1 2 0 0 0 2 2 2 1 1 1 2 2 0 0 0 0 0 0 2 0 2 1 2 1 1 0 1 0 2 0 1 0 1 1 1 1 2 0 0 1 1 1 1 2 0 0 0 0 0 0 0 1 1 1 0 1 2 1 0 1 0 0 0 0 0 0 0 0 0 0 1 2 0 2 1 2 0 0 0 0 0 0 0 0 0 2 0 0 0 0 0 1 1 1 1 0 0 2 2 2 2 1 1 2 0 1 0 2 2 1 1 1 0 1 0 0 2 0 1 0 1 0 0 2 0 2 2 1 1 2 2 0 1 1 0 2 0 1 0 0 2 1 0 0 0 0 0 0 0 0 0 1 1 0 0 0 1 0 0 0 0 0 2 0 1 0 0 1 0 1 0 0 0 1 0 2 0 0 0 1 0 2 1 0 1 1 0 2 1 0 1 1 1 0 2 0 1 1 1 2 0 0 0 0 0 1 0 0 2 0 0 1 1 1 0 1 2 2 0 1 1 2 0 0 0 0 0 2 0 1 0 0 0 0 0 1 0 1 1 2 0 0 2 1 2 1 0 2 0 0 2 0 0 0 2 0 2 0 1 0 0 1 0 1 0 1 2 2 2 2 2 1 2 0 1 0 1 1 0 1 0 2 0 0 0 0 2 0 1 0 2 1 0 1 2 2 0 1 1 0 0 0 2 1 1 2 1 1 0 0 2 0 2 1 1 0 1 1 1 1 2 2 1 1 0 0 0 1 1 0 0 1 0 2 1 2 2 2 1 2 0 1 1 1 1 0 0 2 2 0 1 1 0 2 0 1 2 1 2 0 0 1 1 0 0 0 0 2 1 1 0 0 2 1 0 0 0 1 1 0 0 2 2 0 1 1 0 0 0 0 2 1 0 1 0 0 0 0 0 0 0 0 0 0 0 0 0 1 0 0 0 0 0 0 0 1 1 1 0 1 2 0 1 0 2 2 0 0 2 0 0 1 0 0 0 0 0 0 0 0 1 2 0 0 0 0 0 0 2 2 2 0 1 1 1 0 0 2 2 0 2 1 0 0 2 0 1 1 2 2 1 1 2 0 0 0 0 1 1 1 1 1 0 1 0 1 1 0 0 2 1 0 2 0 2 0 2 0 1 2 1 0 2 2 1 1 0 0 1 0 0 0 1 1 0 1 0 1 2 0 1 1 1 0 0 0 0 1 1 1 0 2 2 2 0 0 1 2 1 0 0 1 1 0 1 0 0 0 0 0 2 0 0 0 0 0 0 0 0 0 0 0 0 0 0 0 2 0 0 1 0 0 1 0 0 0 0 1 0 1 1 2 2 2 1 0 2 1 1 0 2 0 0 2 1 0 0 0 0 2 0 2 0 2 0 1 2 2 2 0 0 0 0 2 0 1 1 0 0 0 1 0 1 2 0 0 0 2 2 2 0 1 2 2 1 2 0 1 0 1 0 0 0 0 1 1 0 1 0 0 0 1 1 1 0 0 1 0 1 0 0 0 0 1 0 0 0 2 0 2 0 0 0 1 0 1 0 0 0 0 1 1 1 1 0 0 1 0 0 2 0 1 1 2 2 0 1 0 0 1 1 2 0 0 2 2 0 0 2 2 2 0 0 0 0 1 0 0 2 2 1 0 1 1 1 0 1 0 1 1 0 2 2 2 0 2 2 2 1 0 2 2 0 0 2 1 0 0 0 0 1 0 1 2 0 0 1 2 0 1 1 0 2 0 1 0 0 1 0 1 1 0 0 2 2 2 0 0 0 0 0 0 1 1 0 0 0 0 0 1 0 2 0 0 0 2 0 1 0 0 0 0 0 0 0 0 0 1 1 0 1 0 0 1 2 0
3 1 0 2 0 1 1 1 1 1 2 0 1 1 0 0 0 1 1 1 0 1 0 0 0 0 0 0 2 2 1 2 2 1 0 0 2 2 0 2 2 0 0 0 2 0 0 1 0 1 0 1 0 0 2 2 0 0 0 0 0 2 2 2 1 1 2 1 1 1 0 1 2 0 0 1 1 1 1 0 1 0 2 1 2 0 0 0 2 2 0 1 0 0 0 0 0 2 0 1 0 0 1 0 1 1 2 1 1 1 0 1 0 0 1 1 1 0 2 0 0 2 2 0 2 2 0 0 0 0 0 0 0 2 1 1 0 0 1 0 1 1 2 0 0 0 0 0 0 0 0 0 0 0 0 0 0 0 1 1 2 1 1 2 0 2 0 1 0 0 0 0 0 2 1 0 1 1 0 0 0 1 0 0 2 2 0 1 1 0 1 1 0 0 0 1 2 1 0 0 0 0 1 1 2 0 2 0 0 0 1 0 1 1 2 2 2 0 0 0 2 2 2 0 0 2 2 1 0 1 0 0 0 0 1 0 0 2 0 1 0 0 2 1 0 1 0 0 0 0 0 0 0 0 1 1 2 2 1 2 1 2 1 1 0 0 1 1 0 0 0 2 2 2 0 0 0 1 2 1 1 1 0 1 1 1 1 1 0 2 0 1 0 2 2 0 1 0 0 1 0 0 1 1 1 0 0 0 0 0 0 2 1 0 0 0 1 1 1 1 1 2 1 1 1 0 0 2 1 2 0 1 0 0 0 0 0 1 1 0 1 1 0 0 1 1 0 0 2 1 2 0 0 2 0 0 1 0 0 2 0 2 1 0 1 1 0 2 2 1 0 0 0 2 0 1 1 1 1 1 1 0 1 1 2 2 0 0 0 1 0 1 0 0 2 1 1 0 0 0 0 1 0 2 1 0 0 0 1 0 0 0 0 1 0 1 0 0 0 0 1 2 0 1 1 1 1 0 0 0 1 0 0 1 1 0 0 1 0 0 1 0 1 1 0 1 1 0 2 0 0 0 1 1 1 1 1 1 1 0 1 0 0 0 0 0 0 2 0 0 0 0 2 0 1 0 2 1 2 1 1 2 0 0 2 2 0 0 0 0 0 0 0 1 0 0 1 1 1 2 0 0 2 0 2 0 0 1 1 1 0 0 0 1 1 0 0 1 0 1 2 2 2 2 2 2 0 0 0 2 0 0 0 0 1 0 1 1 0 1 0 1 1 1 1 1 0 0 1 1 0 1 0 2 1 2 0 1 1 0 1 0 0 2 1 1 0 2 2 0 0 1 0 0 0 0 1 1 0 2 0 0 1 0 0 1 1 1 1 1 0 0 0 0 2 0 0 0 0 0 0 1 0 0 0 2 0 0 1 2 0 0 0 2 0 2 2 1 0 0 1 0 0 0 0 0 1 1 0 0 0 0 1 0 1 0 2 2 2 0 1 1 0 2 2 0 0 1 0 0 1 2 1 0 1 1 2 1 1 0 0 0 0 0 1 1 1 2 0 0 1 0 0 0 0 1 2 0 2 0 1 1 2 0 0 2 1 1 2 1 0 0 1 0 1 0 0 0 1 1 1 1 1 0 2 0 1 1 1 0 1 0 0 0 2 1 0 0 0 0 0 0 1 1 1 0 0 0 0 0 1 0 1 0 0 0 1 2 0 2 2 1 0 0 1 0 1 0 0 0 0 0 0 0 0 0 0 0 2 0 0 0 2 2 1 0 2 2 2 2 0 0 2 0 0 0 0 0 0 2 0 0 1 1 2 1 1 2 0 2 0 0 2 2 1 0 0 0 0 2 0 1 1 0 1 0 2 1 0 2 0 0 0 2 2 2 0 0 2 2 1 2 0 1 0 1 0 0 0 0 1 1 0 0 0 0 0 0 0 0 0 1 0 0 0 0 0 1 0 1 1 0 0 1 1 0 0 0 0 0 0 1 0 0 0 1 1 0 1 1 0 0 0 0 0 1 0 0 0 2 1 0 1 0 0 1 1 1 0 0 2 1 0 0 2 2 2 0 0 1 0 2 0 1 2 1 1 1 0 1 1 1 0 0 1 2 0 1 2 1 1 1 1 1 2 0 1 0 0 1 2 2 0 2 1 0 0 1 0 0 0 0 1 1 0 1 2 0 1 0 2 0 0 0 1 1 2 0 0 0 0 0 0 0 1 1 1 0 0 0 0 0 0 0 0 1 0 0 2 1 1 1 0 2 0 0 1 0 0 1 0 0 1 1 1 0 0 0 0 0 0 0
4 1 1 0 0 0 1 1 1 1 2 0 0 0 0 0 0 2 0 1 1 1 0 1 1 1 1 0 0 0 2 1 0 1 1 1 2 1 0 1 1 0 1 1 1 0 2 0 0 0 0 0 1 1 1 0 0 0 1 0 1 1 1 1 0 0 2 1 0 0 0 1 2 0 2 2 0 1 1 0 0 0 1 1 1 0 0 1 2 2 0 2 1 1 1 0 0 1 0 1 0 0 1 0 0 0 2 0 1 1 0 1 0 1 1 1 2 0 1 0 2 0 2 2 0 0 0 1 0 1 0 0 0 1 1 1 0 1 0 0 1 2 0 0 0 0 0 0 0 2 0 0 1 0 0 1 1 1 0 1 2 1 0 1 0 0 0 0 1 1 1 2 0 2 2 1 1 1 0 1 0 0 0 2 2 2 2 1 0 0 1 1 2 1 1 1 2 2 0 0 0 0 0 0 2 1 1 1 0 0 1 0 1 0 2 0 0 1 1 0 1 1 1 1 1 0 0 2 1 0 0 0 2 1 1 2 1 2 0 1 0 0 2 0 0 0 0 0 0 0 0 0 0 0 0 0 0 1 0 1 0 1 0 0 0 0 1 0 0 0 0 1 1 1 0 0 0 1 1 1 1 1 0 2 0 0 0 1 0 2 0 1 0 2 2 0 1 2 0 2 0 1 2 0 1 0 1 0 0 1 0 1 2 0 0 0 2 0 0 0 0 2 1 2 1 0 0 0 0 1 0 1 0 0 0 0 0 0 1 1 0 1 1 1 1 1 0 0 2 2 2 0 0 2 0 0 1 0 0 0 0 0 2 0 2 1 0 2 0 0 2 2 2 1 0 1 1 0 0 0 1 0 0 0 1 0 0 0 0 0 0 1 0 2 2 0 0 0 0 0 0 1 0 0 0 0 0 1 0 0 0 0 0 1 0 0 0 0 0 0 0 0 0 2 2 2 1 1 2 0 2 0 0 2 0 0 0 0 0 0 1 1 2 0 1 1 0 1 0 0 0 1 0 2 0 0 0 1 2 0 0 0 0 1 0 1 1 1 0 1 0 0 1 1 2 0 1 1 2 1 1 1 0 0 2 1 0 0 2 1 2 1 1 1 0 2 0 0 0 2 0 1 2 0 1 0 1 0 0 1 0 0 0 0 1 0 0 0 1 2 1 2 2 2 0 2 0 1 0 1 1 1 0 0 0 0 1 1 0 2 0 1 2 2 2 0 0 0 0 0 1 1 0 2 2 1 0 2 1 0 0 1 0 2 1 1 0 2 1 1 1 0 1 0 0 0 0 2 0 2 0 0 2 0 2 0 1 0 0 0 0 0 1 0 0 0 0 0 0 0 0 0 0 1 1 0 1 0 2 1 1 1 0 1 0 0 1 1 1 1 1 1 0 0 0 0 0 0 0 0 0 0 0 0 2 0 2 2 2 0 1 0 0 0 2 0 1 1 0 0 1 1 0 1 1 2 1 0 1 0 0 0 2 1 1 1 0 1 1 0 1 1 1 0 0 2 1 0 1 0 0 0 2 0 0 2 0 0 0 1 0 0 2 0 0 0 0 1 1 2 2 0 0 1 0 0 1 1 1 0 1 0 0 1 0 1 0 0 0 0 0 1 0 2 1 1 1 0 1 0 2 1 0 0 0 0 1 0 0 1 0 1 0 0 0 0 0 0 0 0 0 0 0 0 0 1 0 0 2 1 0 0 1 1 0 0 2 2 2 2 1 0 2 0 0 0 1 0 0 2 0 1 1 1 1 2 0 1 0 1 0 1 0 1 1 1 0 1 0 2 0 1 2 0 2 0 1 0 0 2 0 0 0 1 1 2 1 1 1 1 1 2 0 2 0 1 0 0 0 0 1 1 0 0 0 0 0 0 0 1 0 0 1 1 1 1 1 0 0 0 0 0 0 2 2 0 0 1 0 0 0 1 0 0 0 1 2 1 2 1 0 0 1 0 0 1 1 1 2 2 2 0 2 0 0 0 0 2 1 0 1 1 0 0 2 2 2 0 0 0 0 2 0 2 2 1 1 0 1 1 1 1 1 0 1 1 0 1 1 1 0 1 2 1 0 0 0 2 2 0 0 1 1 2 0 0 1 1 0 0 0 0 2 2 1 0 1 0 1 0 1 0 2 0 0 0 1 2 1 1 1 1 0 1 0 1 1 0 0 0 0 0 0 0 0 2 0 0 2 0 0 0 0 2 0 0 1 0 1 2 0 0 0 2 0 0 1 0 0 0 0 0
5 1 0 2 0 0 2 1 0 2 2 0 0 0 0 0 0 0 2 0 1 2 0 1 1 1 1 0 0 1 1 1 2 2 1 1 1 1 0 0 0 0 0 0 1 0 0 0 0 0 0 0 1 0 1 1 0 0 0 0 2 0 2 2 1 0 2 1 0 0 0 1 2 0 2 2 0 2 2 0 0 0 2 0 2 0 0 1 1 2 0 1 1 0 1 1 0 1 0 1 1 1 0 0 1 0 2 2 1 1 0 2 0 0 0 0 0 0 1 0 1 1 2 0 2 2 0 1 0 1 1 1 0 0 1 0 1 1 0 0 1 1 0 0 0 0 0 0 0 0 0 0 1 0 0 0 0 1 0 0 1 0 0 2 0 2 0 1 1 0 0 0 0 2 0 0 2 0 0 1 0 1 0 0 0 0 0 0 0 0 2 2 2 0 2 0 2 2 0 0 0 1 0 1 2 0 2 0 2 0 1 1 2 0 1 0 0 0 2 2 0 0 2 0 0 0 0 2 0 2 0 0 0 0 2 0 0 2 0 2 0 0 1 1 0 1 0 0 0 0 0 1 1 1 1 1 1 2 0 0 0 0 0 0 1 0 0 1 0 0 1 1 1 1 1 1 0 1 2 1 0 0 0 1 2 1 1 0 1 2 0 1 0 2 2 0 0 0 0 0 0 0 1 1 0 0 0 0 0 2 0 2 1 0 0 0 2 0 1 1 1 1 1 1 1 0 1 0 1 2 0 0 0 0 0 0 0 2 0 0 0 0 1 0 0 0 0 1 2 2 1 0 0 2 0 0 2 0 0 0 0 0 2 2 2 1 1 1 1 0 1 1 1 2 0 0 2 0 0 0 2 0 2 2 2 0 0 0 0 0 0 1 1 0 2 1 1 1 0 0 0 0 1 2 0 0 0 2 0 0 0 0 1 0 1 1 0 0 0 0 0 2 0 2 1 1 0 0 2 1 2 2 1 0 2 1 0 1 2 1 0 0 2 0 1 2 0 0 0 1 0 0 1 2 2 0 2 0 1 0 2 0 0 0 0 0 0 2 0 0 0 0 2 0 0 0 0 2 2 1 1 2 0 1 1 0 1 0 1 0 1 0 0 2 1 0 1 0 1 1 1 1 1 1 1 1 2 2 2 0 0 0 0 1 1 0 1 0 0 0 0 2 0 0 0 0 2 0 1 2 0 1 0 0 0 1 2 1 0 1 1 1 1 1 2 0 0 1 1 0 0 0 0 2 2 0 0 2 0 0 0 1 0 2 1 0 0 1 1 0 0 0 1 0 0 1 1 1 0 1 0 0 1 0 1 0 1 1 0 0 0 0 1 0 1 0 0 0 0 0 0 2 1 2 0 1 1 0 1 1 0 0 0 1 1 0 0 0 0 0 0 0 0 0 0 2 2 0 0 0 0 0 0 0 1 2 2 1 2 0 0 0 0 0 2 0 2 1 0 1 0 1 1 0 1 1 2 1 2 0 0 0 0 0 0 0 0 2 0 0 1 0 0 0 1 2 2 0 1 0 0 1 2 0 0 2 0 1 2 1 0 0 0 1 1 0 0 0 1 2 0 1 1 2 0 1 1 1 1 0 0 0 0 0 1 0 0 1 1 1 0 0 0 1 1 0 0 0 0 0 1 0 0 0 0 0 1 0 0 0 0 0 0 0 0 0 0 1 0 1 1 1 0 0 0 0 0 0 2 2 0 0 1 1 0 1 2 0 1 1 1 0 2 2 1 0 0 0 2 0 0 2 2 1 1 2 0 2 1 2 0 2 1 2 2 1 0 1 0 0 0 0 0 0 0 1 0 0 1 2 0 0 1 1 1 2 0 0 2 2 2 2 0 2 0 1 0 0 0 1 1 0 0 0 0 0 0 0 1 0 1 1 1 1 1 1 1 0 0 0 0 0 0 2 1 1 0 0 0 1 0 2 0 0 0 1 2 1 1 1 0 0 1 0 0 1 0 0 1 2 2 0 2 0 0 0 0 1 0 2 1 1 1 0 1 1 1 0 0 0 0 0 0 2 2 1 1 0 1 1 1 1 0 0 1 2 0 1 1 0 0 1 1 1 1 0 0 2 0 0 2 2 0 1 1 0 1 2 0 0 0 0 1 2 1 0 2 2 0 1 0 0 0 2 2 0 2 2 0 0 0 1 1 0 1 1 1 0 0 0 1 0 0 0 0 1 0 1 1 0 0 1 0 2 1 1 2 1 1 1 0 0 0 1 0 0 0 0 0 0 0 0
6 1 1 1 0 0 0 1 1 1 2 0 0 0 0 0 0 2 1 1 1 2 0 0 0 0 0 0 0 0 2 0 0 0 0 0 2 1 0 1 1 0 0 0 2 0 0 0 0 1 1 2 0 0 2 1 0 1 0 1 0 0 1 1 1 1 2 1 0 0 0 1 1 0 0 1 1 2 2 0 0 0 2 1 2 0 0 1 2 2 1 2 1 1 1 0 0 1 1 1 0 0 0 0 0 0 2 1 1 1 0 2 0 2 2 2 2 0 2 0 0 0 1 1 1 1 0 0 0 0 1 1 0 2 1 1 0 1 0 0 2 0 0 0 0 0 1 0 0 1 0 0 2 1 0 0 1 1 0 0 1 1 0 2 2 1 1 0 0 1 1 1 1 1 1 1 0 0 0 1 0 1 0 1 2 2 1 2 0 1 1 2 2 0 2 0 2 2 0 0 0 0 1 1 1 1 2 1 1 0 1 0 1 0 2 2 2 0 2 1 1 1 2 0 0 0 0 1 0 1 0 0 0 0 2 0 0 0 2 1 0 1 2 1 0 2 0 0 0 0 0 0 0 1 1 0 1 0 0 0 0 0 0 0 1 1 1 1 1 0 1 1 1 1 1 1 0 2 2 2 2 0 0 1 2 1 1 0 0 2 1 2 1 2 2 2 0 0 0 0 0 0 1 1 0 0 0 0 1 1 1 1 1 0 1 0 1 0 0 0 1 1 1 1 1 0 0 1 1 1 0 1 1 1 1 0 1 2 0 1 2 2 2 0 1 1 0 0 0 2 0 2 0 1 0 1 1 0 1 1 1 2 1 2 1 1 0 1 2 0 0 0 0 1 0 0 1 0 0 0 1 0 0 0 0 0 0 0 0 0 0 0 1 0 1 0 0 2 0 0 0 0 1 2 0 0 1 1 0 0 0 0 0 1 0 0 0 0 0 0 0 1 1 1 1 1 1 0 0 0 1 1 0 1 1 1 0 0 1 1 1 0 1 1 1 2 0 1 1 0 0 1 0 1 1 0 1 1 2 0 0 0 1 1 0 2 0 0 0 1 1 0 2 0 2 0 2 1 2 1 0 2 0 0 2 1 0 0 2 2 0 2 1 2 0 0 1 1 2 0 2 0 1 1 1 0 1 0 0 1 0 0 0 0 0 0 0 0 0 2 1 2 2 2 1 1 1 1 0 1 2 1 0 1 1 1 2 1 0 0 1 2 1 1 1 2 1 2 2 0 0 0 0 2 0 2 0 0 2 0 2 0 1 1 0 0 0 1 1 0 1 0 0 0 0 0 1 2 0 2 0 0 2 0 1 0 2 2 0 2 0 0 0 0 2 2 0 1 1 0 1 1 0 1 0 1 0 0 0 1 1 1 0 1 1 0 0 0 0 1 0 1 0 0 0 1 1 1 0 0 0 0 0 0 1 2 2 1 1 1 1 1 0 1 2 0 2 2 0 0 1 2 1 1 1 1 1 1 2 0 0 0 1 0 1 1 0 1 1 0 0 2 0 0 2 1 2 1 2 0 0 0 2 0 0 1 1 1 2 1 0 0 1 0 0 0 0 1 2 2 0 2 0 1 1 0 0 2 1 1 0 0 0 1 1 1 0 0 0 0 0 0 1 2 1 1 1 0 1 0 1 0 1 0 1 1 1 0 0 0 0 0 0 0 0 1 0 0 0 0 0 0 1 1 0 0 1 0 1 0 0 0 2 2 1 0 2 0 2 2 2 0 2 0 0 0 1 0 0 2 0 0 2 1 2 1 1 2 0 2 0 1 1 2 2 1 0 1 0 1 0 1 0 0 0 0 1 0 0 2 0 1 0 1 1 2 1 1 1 1 1 1 0 1 0 1 0 0 0 0 0 2 1 1 0 0 1 1 1 1 0 0 1 0 1 0 1 2 1 0 0 0 0 2 1 1 0 0 1 0 0 2 1 0 0 2 1 0 1 1 0 0 1 0 0 1 0 0 0 1 1 0 1 0 0 1 1 1 0 0 2 1 0 0 1 1 1 0 0 1 0 2 0 0 1 2 0 2 0 1 0 0 2 0 2 1 0 1 2 1 0 2 2 2 0 0 1 1 0 1 1 1 1 2 0 0 0 0 0 0 0 0 2 1 0 0 1 1 1 1 0 0 2 0 0 0 0 2 0 0 0 0 0 0 1 1 1 0 1 1 0 0 1 1 0 0 0 0 2 0 0 0 0 1 0 0 0 0 0 2 0 0 0 1 1 0 0 0 1 1 0 0
7 1 0 1 0 0 1 1 0 0 0 1 0 0 0 0 0 1 0 2 2 2 0 1 1 1 1 0 1 2 1 0 0 2 0 0 2 1 0 0 0 0 2 2 2 1 0 0 0 0 0 0 0 0 1 1 0 0 0 1 0 1 2 2 1 0 2 0 0 0 0 0 1 0 1 2 1 1 1 0 1 0 2 1 2 0 1 0 1 2 0 0 1 0 0 0 0 0 0 2 0 0 2 0 0 0 2 2 1 2 0 1 0 1 1 1 1 0 1 0 1 1 2 1 1 1 0 0 0 0 1 1 0 0 1 0 2 1 1 0 1 1 0 0 0 0 0 0 0 0 0 0 0 0 0 0 0 1 0 1 2 0 1 1 0 1 0 0 1 1 0 0 0 2 1 0 2 2 0 0 0 0 0 0 0 0 0 1 0 1 1 2 2 2 1 1 1 2 0 0 0 0 0 0 2 1 1 0 2 0 2 0 1 0 2 0 0 0 1 1 0 0 2 0 1 1 1 0 0 0 0 1 0 0 2 0 0 1 1 1 0 1 2 1 0 2 0 0 1 1 1 1 0 0 1 1 1 1 0 0 0 0 0 0 0 0 1 0 1 0 1 0 1 1 0 1 0 1 2 1 1 0 0 0 2 0 0 1 0 2 2 1 1 2 2 2 0 2 0 2 0 1 2 0 0 0 1 0 0 1 0 2 1 0 2 0 2 0 0 0 0 2 2 1 0 0 0 1 1 1 0 1 0 0 0 0 0 1 1 1 1 1 1 0 1 1 0 0 2 0 2 0 2 2 2 0 1 0 0 0 0 0 2 2 2 1 1 2 1 0 1 1 1 2 0 1 2 0 0 0 1 0 0 1 2 0 0 0 0 0 0 0 0 1 2 1 1 0 0 0 0 0 1 1 0 0 1 0 1 0 0 0 0 0 1 0 1 0 0 0 1 1 1 1 2 1 1 0 2 1 2 2 0 2 0 2 0 0 0 1 1 1 1 1 0 1 0 1 0 0 0 1 0 2 1 0 1 2 0 2 1 0 0 1 0 1 0 2 0 0 0 0 1 2 1 0 2 0 2 0 2 2 0 1 1 0 1 0 0 0 0 0 1 1 0 0 1 1 1 2 0 0 1 1 1 0 1 1 0 0 0 2 1 2 2 0 0 1 0 1 1 2 1 1 1 1 1 0 1 2 0 0 0 1 1 0 0 0 0 2 0 1 2 2 2 1 0 1 1 0 0 0 0 2 2 0 0 1 1 0 1 0 0 0 0 0 0 2 0 2 0 0 2 0 0 2 2 0 0 2 0 0 1 0 1 0 1 1 1 1 0 0 1 0 1 1 0 1 0 0 0 2 0 1 1 0 1 0 2 1 1 0 0 1 0 1 1 1 1 0 0 0 1 2 0 0 0 2 0 0 1 0 1 0 1 1 2 0 2 0 0 0 0 1 2 0 1 1 0 1 1 2 2 1 1 2 1 0 2 0 0 0 1 1 1 1 0 1 0 1 1 1 0 0 0 2 2 1 2 0 0 0 2 2 1 2 1 1 1 0 0 0 2 0 0 0 0 0 1 1 0 1 1 2 0 1 1 2 2 0 0 0 0 2 0 0 0 2 1 2 0 0 0 2 2 2 0 1 0 1 1 0 1 0 2 2 2 1 0 2 0 2 0 0 0 1 0 0 0 0 0 0 0 0 0 0 0 0 2 1 0 0 2 2 2 0 2 1 0 0 0 0 2 0 0 0 1 0 0 2 0 1 1 2 2 2 0 1 0 2 1 0 1 1 1 0 0 0 0 2 0 0 0 0 0 0 0 0 0 2 0 0 1 0 0 1 0 1 2 1 1 1 0 2 0 0 0 0 0 0 1 1 1 1 1 0 0 0 0 0 0 0 0 0 0 0 0 0 0 1 0 0 0 1 1 0 1 0 0 0 0 1 1 0 1 1 2 2 1 0 0 0 2 0 0 2 0 0 1 2 2 0 0 0 0 2 2 2 0 0 2 2 1 1 2 2 2 0 0 0 0 1 0 2 2 0 1 1 0 2 0 0 0 0 1 1 0 0 1 1 0 1 1 0 2 0 0 1 0 0 2 1 0 2 0 0 0 1 0 0 0 0 2 0 0 0 0 2 1 0 1 0 2 0 0 0 0 2 0 0 0 1 0 0 1 0 1 0 0 0 1 0 1 1 0 0 1 1 1 0 0 1 0 2 0 1 2 0 0 2 1 1 1 1 0 1 0 0 0 0 1 0
8 0 0 2 0 0 1 1 0 0 0 2 0 0 0 0 0 1 1 1 1 1 0 1 0 1 1 1 1 1 1 0 2 2 1 0 2 1 0 2 2 0 0 1 1 1 1 1 0 1 0 1 0 1 1 1 0 0 0 1 0 1 1 0 1 1 2 1 0 0 0 1 2 0 2 2 0 2 2 0 2 0 1 0 1 0 0 0 2 2 0 1 1 0 1 1 0 0 0 1 0 0 0 0 2 2 1 0 1 1 0 1 1 1 1 1 1 0 1 0 1 0 1 0 1 1 0 0 0 0 0 0 0 0 0 0 0 0 0 0 0 2 0 0 0 1 1 0 0 0 1 0 2 0 1 0 0 1 0 0 1 0 1 2 1 2 0 0 1 2 1 1 0 2 1 0 2 0 0 1 1 2 0 1 2 2 1 2 1 1 1 2 1 0 1 0 1 2 0 0 0 0 0 0 2 2 0 1 1 1 2 0 2 0 2 0 0 0 2 0 2 2 1 1 1 0 0 1 1 1 0 0 0 0 1 0 0 2 0 2 0 0 2 2 0 2 0 0 1 1 1 1 0 0 0 0 0 0 0 0 0 0 0 0 0 0 0 0 1 0 0 2 1 1 0 0 0 1 1 0 0 0 0 2 1 2 2 2 0 2 1 1 0 2 2 1 0 0 0 0 0 0 1 1 0 0 1 0 0 2 0 2 1 1 1 1 2 0 1 1 1 1 2 1 1 0 1 0 0 0 0 2 0 0 0 0 0 1 0 0 0 0 0 0 0 0 0 0 1 1 1 1 0 1 0 1 1 0 0 0 0 0 1 0 1 2 0 1 2 0 0 0 1 2 1 1 1 1 0 0 1 2 1 1 1 0 0 0 0 0 0 0 1 0 2 1 1 0 0 0 0 0 0 2 1 1 0 1 0 0 0 0 0 0 2 0 1 0 0 0 0 2 0 1 0 1 2 0 0 0 1 1 1 1 0 1 0 0 0 0 0 2 1 1 0 1 0 2 0 0 0 1 0 1 0 0 0 2 2 2 2 0 0 1 0 1 0 1 0 1 0 0 2 1 1 1 1 2 2 0 1 2 0 0 2 1 0 1 2 1 0 2 0 1 2 0 2 0 0 2 0 1 2 0 2 0 1 0 0 1 0 0 0 0 0 0 0 0 0 1 0 2 2 2 0 2 0 1 0 1 1 0 0 0 0 0 1 1 1 0 1 2 1 1 1 0 0 0 1 1 0 1 0 2 1 1 0 1 1 0 1 0 0 0 0 0 0 2 2 0 0 0 1 0 0 1 1 1 0 2 0 0 1 0 0 1 2 0 0 0 1 0 1 0 1 0 0 0 1 0 0 1 0 1 0 0 0 0 2 0 0 0 0 0 1 1 1 1 0 0 0 0 0 0 0 0 0 1 0 0 0 0 0 0 1 2 2 0 2 0 1 1 0 1 2 0 2 1 0 0 0 1 2 0 2 2 2 0 2 1 0 0 2 1 1 1 0 2 0 0 0 2 1 0 0 1 0 0 2 0 0 0 2 1 1 2 1 1 1 0 0 0 0 0 0 0 0 1 0 1 1 0 0 2 1 0 1 1 1 0 1 0 0 2 0 0 0 0 0 0 0 1 0 2 2 1 0 1 0 0 2 0 0 0 2 2 0 0 0 0 0 0 0 0 0 1 0 0 0 1 1 1 0 0 0 0 1 0 2 0 0 0 2 1 0 0 2 2 0 0 1 0 1 1 0 0 0 0 1 1 0 1 1 1 2 2 0 1 0 2 1 0 2 2 1 0 1 0 0 2 0 1 0 0 0 0 1 0 0 1 0 0 0 0 0 2 2 0 1 1 1 1 0 1 0 1 0 0 0 1 0 1 1 1 0 0 0 0 1 0 1 1 1 1 1 1 1 2 1 0 1 0 0 1 1 0 1 0 0 0 0 2 0 1 0 0 0 0 0 2 0 0 1 0 0 1 0 0 1 1 1 0 0 0 1 2 2 0 0 1 0 0 1 0 2 2 2 0 1 1 0 2 0 0 1 2 0 0 2 2 2 1 0 0 0 2 0 2 2 2 0 2 2 0 1 0 0 1 0 1 2 2 0 1 0 0 1 1 0 0 0 0 1 0 0 0 2 1 1 0 2 0 0 2 2 0 2 2 0 1 0 1 0 0 2 2 2 0 0 0 0 0 0 0 0 0 0 0 1 1 0 1 0 1 1 1 2 0 0 0 0 0 0 2 1 0 1 0 0 0 0 0
9 0 0 2 0 0 1 2 0 0 0 1 0 0 0 0 0 1 1 1 1 1 0 0 0 0 0 0 1 1 1 2 2 2 0 0 2 2 0 0 0 1 0 0 1 0 0 0 0 0 0 0 0 0 1 1 0 0 0 1 2 0 1 1 0 0 0 0 0 0 0 0 1 0 0 1 1 1 1 1 1 0 2 0 0 0 0 0 2 2 0 0 2 1 0 0 0 1 0 1 1 0 1 0 0 0 2 2 0 1 0 2 0 1 1 1 1 0 1 0 1 1 2 0 2 2 0 2 1 2 1 1 0 0 0 0 0 1 0 0 2 1 1 0 0 1 0 0 0 0 0 0 0 0 0 0 1 2 0 0 2 0 0 2 1 2 0 0 0 2 1 0 0 2 0 0 2 0 0 1 0 1 0 1 1 1 1 1 0 0 2 2 2 1 2 0 0 1 0 0 0 0 0 0 2 1 2 1 1 0 2 0 0 0 1 1 0 0 1 1 0 0 2 1 1 0 0 1 0 1 0 0 0 0 0 0 0 2 0 1 0 1 2 2 0 2 0 0 1 1 1 0 0 0 0 0 0 0 0 0 0 0 0 0 0 0 1 0 2 0 0 0 0 0 0 0 0 1 2 2 2 0 0 1 1 1 1 2 0 2 2 0 1 2 2 2 0 1 0 1 0 0 1 1 1 0 0 0 1 1 1 1 1 1 1 1 2 0 0 0 0 2 0 1 1 0 0 2 1 0 0 0 0 0 0 1 1 0 2 0 1 1 1 0 1 1 0 0 2 1 1 0 1 2 1 0 1 0 1 0 1 1 2 1 2 1 0 2 2 0 0 0 1 2 0 1 2 0 0 0 1 2 0 0 1 0 0 0 0 0 0 1 2 0 1 1 2 1 0 0 0 0 0 1 0 0 0 1 0 0 0 0 0 0 0 0 0 1 0 1 0 1 0 1 1 1 0 0 1 0 1 0 0 1 1 0 0 1 0 0 2 0 1 1 0 2 1 1 0 0 0 0 1 1 1 1 1 2 2 2 2 2 0 0 0 0 0 1 0 1 1 0 1 2 0 1 0 2 2 0 0 2 0 1 1 0 1 0 2 1 1 2 0 1 1 1 1 0 0 2 0 1 2 0 2 0 1 1 1 0 1 1 1 0 0 1 1 0 0 1 0 2 2 2 1 2 1 0 1 2 0 1 0 0 0 0 1 1 0 1 0 1 0 0 0 0 0 2 2 0 0 0 0 1 1 1 0 0 1 0 1 0 0 1 0 1 0 2 2 0 1 1 0 0 0 0 2 2 0 2 0 0 1 0 0 1 2 1 1 1 0 0 1 2 0 1 0 0 1 0 0 1 2 0 0 1 2 0 0 1 1 1 0 0 2 0 0 0 0 0 1 0 0 0 0 0 0 2 0 0 0 1 0 0 1 0 1 1 2 0 2 0 0 1 1 0 1 1 0 0 1 0 1 1 2 1 1 0 2 0 0 0 1 0 1 0 0 1 0 0 0 0 0 0 2 2 2 1 2 0 0 1 2 2 1 2 1 1 1 1 0 0 1 0 0 0 0 0 2 2 0 1 0 1 1 0 0 2 2 0 1 0 0 2 0 0 0 2 1 1 1 0 0 2 2 1 0 0 1 0 1 1 0 0 1 1 1 0 1 1 0 1 0 0 0 1 0 0 0 0 0 0 0 0 0 1 0 0 1 1 0 0 1 1 0 1 2 0 0 0 0 0 1 0 0 1 1 0 1 1 0 2 1 1 2 2 0 2 0 2 0 1 2 2 2 0 1 0 0 0 1 1 0 0 0 1 1 0 0 2 1 1 0 2 1 1 0 1 1 1 1 1 0 2 0 1 0 0 0 0 1 1 0 0 0 1 0 0 0 0 0 0 0 0 0 0 0 1 0 0 1 0 0 2 2 0 0 0 0 1 0 2 0 0 1 0 1 1 0 1 1 0 0 0 0 0 0 1 2 2 2 0 0 0 0 2 2 1 0 0 1 2 1 0 1 1 1 0 0 1 0 2 1 1 2 1 0 0 1 1 1 1 1 0 1 1 0 2 2 1 0 2 2 0 2 1 1 1 0 0 2 1 0 1 1 0 0 1 0 1 0 0 1 1 1 1 1 0 0 2 0 1 2 0 0 0 0 2 0 0 0 0 0 0 0 0 0 0 0 0 0 0 0 0 0 2 0 2 1 1 0 1 0 1 0 1 1 0 1 2 1 1 0 2 1 0 0 0 1 0 0 1
10 0 2 0 0 0 1 2 0 0 0 2 1 2 0 0 1 1 2 0 0 1 0 0 0 0 0 0 0 1 1 0 0 0 0 0 2 2 0 0 0 0 0 1 2 1 1 0 0 0 0 0 0 1 0 0 0 1 0 0 0 0 1 1 0 0 1 1 0 1 0 0 2 0 2 2 0 0 0 1 0 0 2 1 2 0 0 1 2 2 0 1 1 0 0 0 0 1 0 1 1 0 2 0 0 0 2 2 0 2 0 2 2 2 2 2 2 0 1 0 1 0 2 0 1 1 0 0 0 2 0 0 0 1 1 1 0 0 0 0 0 2 0 0 0 0 0 0 0 1 0 0 0 0 0 0 0 1 0 0 1 1 0 1 1 1 0 1 0 1 1 0 0 2 2 2 2 2 0 0 0 1 1 0 1 0 1 2 1 0 1 1 1 1 0 1 1 2 0 0 0 0 0 1 2 0 2 1 1 0 2 1 0 0 1 1 0 1 2 1 0 0 1 0 0 0 0 1 0 1 0 0 0 0 2 0 0 1 0 2 0 0 2 2 0 2 0 0 1 1 1 0 0 0 0 0 0 2 0 0 0 0 0 0 0 0 0 1 0 0 1 1 0 0 0 0 0 0 0 0 1 0 1 2 1 1 1 0 0 2 1 1 0 2 2 0 1 0 0 1 0 0 2 0 1 0 0 0 1 1 1 1 2 0 0 0 0 1 1 1 1 2 1 1 1 0 0 0 1 2 0 0 0 0 0 0 0 1 1 1 1 1 1 0 0 0 1 0 2 0 1 0 0 2 0 0 1 0 0 1 0 1 1 1 1 0 1 1 1 0 1 1 0 2 0 0 1 1 1 0 0 2 0 0 1 1 0 1 1 0 0 1 0 0 2 0 1 1 0 0 0 0 0 1 0 0 0 2 0 0 0 0 0 0 1 0 1 0 0 0 0 0 0 2 1 1 0 0 1 1 1 1 0 2 0 1 0 1 1 0 1 1 2 0 0 0 0 1 1 0 0 1 1 2 2 1 2 2 2 2 1 1 0 1 0 1 0 1 0 0 0 0 2 0 1 1 1 1 2 0 1 2 0 0 2 0 0 1 2 0 1 2 0 1 0 1 1 0 1 2 0 1 1 1 1 0 2 0 0 1 0 0 0 2 2 0 0 1 0 1 2 2 2 2 1 2 0 1 0 1 1 0 0 0 1 1 1 2 0 1 0 1 1 1 2 0 0 0 1 1 0 1 0 1 1 2 0 1 1 1 1 0 1 1 0 0 1 2 2 0 1 1 1 0 1 0 1 1 0 2 0 0 1 0 1 0 0 1 0 0 0 0 1 0 1 0 0 0 0 0 0 1 0 2 0 0 0 0 1 1 0 0 0 1 0 1 1 1 0 0 0 0 0 0 0 1 1 0 0 0 0 0 0 0 1 2 2 1 2 0 0 0 0 2 2 0 1 0 1 0 0 1 2 1 2 2 1 0 1 0 0 0 0 0 1 1 0 0 1 0 1 0 0 0 1 1 1 0 1 0 0 2 2 0 0 2 0 0 0 2 0 0 1 0 0 0 0 0 1 2 0 1 1 2 0 1 1 2 2 0 1 0 0 1 0 0 0 1 1 1 0 0 0 2 2 1 1 0 1 0 1 1 0 0 1 0 0 0 1 0 0 1 0 0 0 0 0 0 0 1 1 1 0 0 0 0 1 1 2 1 0 1 1 1 0 1 1 1 0 0 0 1 1 1 0 0 0 0 1 0 0 1 0 0 2 1 1 1 1 2 1 1 1 2 1 1 0 1 0 1 0 2 0 1 0 0 0 0 0 1 1 1 0 1 1 1 0 1 2 1 0 1 0 2 0 1 0 0 0 0 1 1 1 1 1 0 0 0 0 0 1 1 0 0 0 0 0 0 0 0 0 0 0 2 1 1 0 0 0 0 0 1 0 0 0 1 1 0 1 2 1 0 1 1 0 1 1 1 2 2 2 0 1 0 0 1 1 1 1 0 2 1 0 0 2 2 2 0 0 0 0 1 0 1 2 0 1 1 1 0 0 1 0 0 1 1 0 0 1 0 0 1 1 1 1 0 0 0 1 0 1 1 0 1 1 0 1 1 0 0 0 0 2 1 0 1 2 0 0 0 1 0 1 0 0 0 1 2 0 0 0 0 0 0 1 1 1 1 1 1 0 0 0 0 0 1 0 0 2 0 0 0 1 0 1 1 1 0 0 2 0 0 0 2 0 0 0 0 1 1 1 1
11 1 0 2 0 0 2 1 0 0 0 1 0 1 0 0 0 2 0 1 1 1 0 0 0 0 0 0 0 0 2 0 2 2 0 1 1 2 1 0 0 0 0 1 1 1 2 1 0 2 0 1 1 0 1 0 0 0 0 2 0 0 2 2 0 0 1 1 0 0 0 0 1 0 1 2 1 1 1 1 0 0 2 2 2 0 0 0 2 2 0 0 1 0 0 0 0 0 0 0 0 0 2 0 0 0 2 2 0 2 0 2 1 2 2 2 2 0 0 0 0 1 2 1 1 1 0 0 0 0 0 0 0 0 1 0 0 0 0 0 1 1 1 0 0 0 0 0 0 0 0 0 2 2 0 0 0 1 0 1 1 1 0 2 0 2 0 1 0 1 0 0 1 1 1 1 2 1 0 1 0 0 0 1 1 1 1 1 0 0 2 2 1 1 0 1 2 1 0 0 0 0 1 0 2 2 1 1 1 1 2 0 2 0 2 1 1 0 2 1 1 1 2 0 1 1 0 2 0 2 1 1 0 0 1 0 0 2 0 0 0 0 1 1 1 2 1 0 1 1 1 0 0 1 1 1 0 0 0 0 0 0 0 0 0 0 0 2 1 0 1 0 1 1 0 0 0 2 2 2 2 0 1 2 2 1 2 0 0 2 1 2 0 1 2 1 0 0 0 0 0 0 0 2 0 0 0 0 0 0 0 1 2 0 0 0 0 0 0 0 1 2 2 1 1 0 1 0 0 1 0 2 0 0 0 0 0 1 1 0 0 1 1 0 0 0 1 0 0 1 0 0 0 1 0 1 1 0 1 0 1 1 2 1 2 1 0 1 2 0 0 0 0 2 1 0 1 0 0 0 1 0 1 1 0 1 0 0 0 0 0 0 0 0 2 1 2 0 2 2 0 2 1 1 0 0 1 0 0 0 0 0 0 2 0 2 0 1 0 1 0 0 1 1 1 1 2 0 1 0 1 0 1 1 1 1 1 0 0 0 0 2 1 0 2 2 0 2 0 0 0 1 0 2 1 1 1 2 1 1 1 0 1 0 0 1 0 0 0 2 0 0 1 2 0 0 0 2 1 1 2 0 0 2 1 1 1 0 2 1 1 2 0 1 1 0 1 0 1 2 0 0 1 1 1 0 1 1 1 1 0 0 0 0 0 0 0 0 0 2 0 2 2 2 0 2 0 1 0 1 1 1 0 1 1 1 1 0 2 0 1 2 1 1 2 0 0 0 0 0 0 0 0 2 2 0 1 0 1 2 0 0 1 1 0 0 1 1 0 1 0 1 1 0 1 0 1 0 0 1 0 0 1 0 0 1 1 0 0 0 0 0 1 1 0 0 0 0 1 0 0 1 0 1 0 0 0 0 2 0 0 0 0 2 0 2 2 0 0 0 0 0 1 0 0 2 2 0 0 0 1 0 0 0 0 1 2 1 2 0 0 1 0 2 2 0 1 0 1 1 0 1 1 0 1 1 2 1 1 0 0 0 2 0 1 1 0 0 2 0 2 0 0 0 2 2 2 1 2 0 1 0 2 0 0 2 2 1 1 0 2 2 0 0 0 1 1 1 1 2 1 1 0 1 1 0 0 2 2 1 0 0 1 1 0 0 0 0 0 0 0 1 0 2 2 1 0 1 1 0 1 0 0 0 0 0 0 1 0 2 0 2 0 0 1 0 0 1 0 0 0 0 1 0 0 0 0 0 1 0 0 0 2 2 1 0 2 2 1 1 2 1 1 1 0 0 2 0 1 1 0 1 0 0 2 2 0 2 1 2 0 1 1 1 1 0 1 1 0 1 0 2 0 0 0 0 2 0 0 1 0 0 1 0 0 2 1 2 2 2 2 2 0 1 0 1 0 0 0 0 1 1 1 1 0 0 0 0 0 1 0 0 0 0 0 0 0 0 0 0 0 0 0 1 1 0 0 0 0 1 1 2 0 0 0 0 1 0 2 0 0 0 0 2 0 2 0 0 1 1 1 0 2 0 1 1 0 2 0 1 1 2 0 0 1 1 1 0 0 0 0 1 1 1 2 1 1 0 0 0 0 0 1 0 2 1 0 1 2 1 0 2 2 1 1 0 2 2 1 0 2 2 0 1 0 0 1 0 1 0 0 0 1 1 0 0 2 0 1 0 1 0 2 0 0 0 0 2 0 0 0 0 0 0 1 1 1 0 1 1 0 1 0 0 0 1 0 1 1 0 0 1 0 1 0 0 0 0 0 1 0 0 0 2 1 0 0 0 1 1 1 0
12 1 2 0 0 0 0 1 0 0 0 1 0 0 0 0 0 1 0 2 2 2 0 0 0 0 0 0 0 2 0 0 2 2 0 0 2 2 0 0 0 1 0 0 1 0 1 0 0 1 1 1 0 0 1 1 0 2 0 2 0 0 2 2 1 1 1 0 0 0 0 0 1 0 1 2 1 0 0 1 0 0 2 1 1 0 0 0 2 2 0 1 1 0 0 0 0 1 0 1 1 0 1 0 0 0 2 2 1 1 0 1 0 1 2 2 1 0 1 0 0 1 1 1 0 0 0 1 1 1 1 1 1 1 0 0 0 0 0 0 2 0 0 0 0 0 0 1 1 1 0 0 0 0 2 0 0 1 0 1 2 0 0 2 1 1 0 0 2 0 0 0 1 1 2 1 2 1 0 1 0 1 0 0 0 0 0 2 0 1 1 2 2 0 2 0 1 2 0 0 0 1 1 0 2 2 1 1 1 0 1 0 0 1 1 1 0 1 2 1 0 1 1 0 0 0 0 1 1 0 1 1 0 0 0 0 0 2 0 2 0 0 2 2 0 2 0 0 0 0 0 0 0 0 0 0 1 0 0 0 0 0 0 0 1 1 1 2 0 0 1 0 1 0 0 0 0 2 2 2 2 0 1 2 2 1 2 0 1 2 0 2 0 2 2 0 1 0 0 2 1 0 1 1 1 0 0 0 0 1 0 1 1 0 1 0 2 0 0 0 2 1 1 1 0 0 0 2 1 0 0 1 1 1 1 0 1 2 0 2 1 1 0 0 0 0 0 0 2 1 2 0 1 2 1 0 0 0 0 1 0 1 1 0 1 0 0 2 2 0 0 0 1 1 1 1 2 0 0 0 0 2 0 0 1 0 0 1 1 0 0 0 1 0 2 0 1 0 1 1 0 1 0 1 0 0 0 0 0 0 0 0 0 0 1 0 1 0 0 0 0 1 0 1 0 2 1 0 1 1 1 1 0 2 0 1 0 1 0 1 2 0 1 1 1 2 0 0 0 1 0 0 0 2 2 1 2 1 2 1 1 0 1 1 0 2 0 2 0 1 1 2 1 1 0 1 1 2 2 2 0 0 0 1 1 0 1 0 1 0 1 0 1 1 0 0 2 1 1 2 0 1 1 1 1 0 2 0 0 1 0 0 0 1 1 0 0 1 0 2 1 2 2 2 1 2 0 1 0 2 1 1 0 0 0 0 2 0 0 1 1 1 0 0 0 0 0 0 0 0 0 0 0 2 2 0 1 1 1 1 0 0 1 2 0 0 2 1 1 0 0 0 1 0 1 0 2 1 0 1 0 0 0 0 0 0 1 0 0 0 0 0 0 0 0 0 0 0 0 0 0 2 0 1 0 1 1 0 2 2 0 0 0 0 1 0 0 2 1 1 0 1 0 0 0 1 2 0 0 0 0 0 1 0 2 0 1 1 2 0 1 1 0 2 1 0 1 1 0 0 0 2 1 1 1 2 1 1 1 0 0 0 1 0 0 0 0 0 2 0 0 0 0 0 0 1 1 1 1 1 0 1 1 0 0 1 1 1 1 0 0 0 0 1 1 0 0 1 0 2 1 1 0 1 0 0 0 1 1 1 1 0 1 0 0 0 0 1 1 1 0 0 0 0 1 0 0 0 1 0 1 1 0 0 1 2 1 0 1 1 0 1 0 0 0 0 0 1 0 0 0 0 1 0 0 1 1 0 1 0 0 0 1 2 1 0 2 1 1 1 0 0 2 1 0 0 1 0 1 1 0 0 0 0 1 2 0 2 2 2 0 2 1 2 2 1 0 0 1 1 0 0 1 0 1 0 1 0 2 2 0 0 0 2 2 2 0 1 2 1 1 2 0 2 1 1 0 0 0 0 1 1 1 1 1 0 0 1 1 0 1 0 1 1 1 1 2 1 0 0 0 0 0 2 2 0 0 0 0 1 0 2 0 0 0 1 1 0 1 1 0 0 1 0 0 1 0 1 1 2 2 0 2 0 0 0 1 1 1 0 0 2 2 1 1 1 1 0 0 0 0 1 0 2 2 0 1 1 0 0 0 0 1 0 0 2 0 0 2 2 0 2 1 0 1 0 1 2 0 1 2 2 0 2 0 0 0 0 1 2 0 0 1 1 0 0 1 0 1 0 1 0 1 1 1 0 1 0 0 1 1 1 0 0 2 2 2 0 1 0 0 0 0 0 0 1 0 2 0 0 0 2 0 1 0 0 2 0 0 2 0 0 0 2 0 0 0 0 2 0 0 0
13 0 0 2 0 1 1 2 0 1 1 0 0 0 0 0 0 2 0 2 2 2 0 0 0 0 0 0 0 0 2 1 1 1 1 0 2 0 0 1 1 0 0 0 2 0 0 0 1 2 0 0 1 1 0 0 0 1 0 0 1 2 2 2 0 0 1 0 0 0 0 0 1 0 1 2 1 2 2 0 1 0 2 0 1 0 0 2 2 2 0 1 0 0 0 0 0 1 0 1 1 1 1 0 0 0 2 1 1 1 0 2 0 1 1 1 1 0 1 0 2 0 2 0 2 2 0 0 0 0 0 0 0 0 0 0 0 0 0 0 1 2 0 0 0 0 1 0 0 1 0 0 0 0 0 0 0 1 0 0 0 1 0 2 0 1 0 1 0 1 1 0 1 1 2 1 2 1 0 1 1 1 0 1 1 1 1 1 1 0 2 2 2 0 2 0 2 2 0 0 0 0 0 0 2 1 1 2 0 0 0 0 1 0 1 1 0 1 2 1 1 1 2 0 0 1 1 2 0 2 0 1 1 1 1 0 0 2 0 2 0 1 2 2 0 2 0 0 0 0 0 0 0 0 0 0 0 2 0 0 0 0 0 0 0 0 0 0 1 1 1 0 1 1 1 1 0 0 2 1 1 0 0 2 1 1 2 0 0 1 0 1 1 2 2 1 0 0 0 0 0 0 2 0 0 0 0 0 2 2 2 2 1 0 0 0 1 2 1 1 0 2 1 0 2 0 0 1 1 1 0 0 0 0 0 0 0 1 1 1 0 1 2 1 1 1 2 0 2 1 2 0 0 2 0 0 1 0 0 2 0 2 1 1 1 1 0 1 2 0 0 0 1 1 1 0 2 0 0 0 1 0 1 1 0 0 0 2 2 0 0 1 1 0 1 0 1 1 2 2 0 2 0 2 1 0 0 0 0 0 0 0 0 0 1 0 1 0 0 0 0 0 0 1 1 1 1 2 2 0 2 1 0 2 0 1 0 0 0 0 2 0 1 0 1 1 0 1 0 0 0 1 0 1 0 0 0 1 2 1 1 0 0 0 0 0 2 2 0 0 0 0 1 1 2 0 2 2 2 2 0 1 1 1 2 0 0 1 2 0 2 2 1 2 0 0 2 0 0 2 0 1 2 0 2 0 1 1 0 1 0 0 0 0 0 0 0 1 0 1 1 2 2 2 2 1 1 0 1 2 0 1 0 0 1 0 2 0 1 2 1 0 1 2 2 1 0 1 2 0 0 0 0 2 1 2 0 0 0 1 0 0 1 1 0 0 1 1 1 0 1 0 1 0 0 1 1 0 0 2 0 0 1 0 1 0 1 1 1 1 1 0 0 1 1 1 1 0 0 0 0 2 0 2 0 0 1 0 1 1 0 0 0 2 1 2 1 0 0 0 1 0 0 0 1 1 1 1 0 0 0 0 0 0 0 1 2 0 2 0 0 0 0 2 2 0 1 2 0 0 1 2 0 1 1 2 1 1 1 0 0 0 0 1 1 0 0 1 0 0 1 0 1 0 0 1 0 1 1 1 0 0 2 0 0 2 1 2 2 0 0 0 0 1 0 0 0 0 0 2 1 0 0 0 0 0 1 1 1 1 1 0 0 2 0 1 0 0 0 0 0 0 1 2 0 0 1 1 0 0 2 0 0 0 0 0 0 1 1 2 1 1 0 0 1 0 0 0 0 1 1 1 1 0 0 1 1 0 2 1 0 1 2 1 1 0 2 2 0 0 0 0 2 0 2 0 1 0 0 1 0 1 0 0 0 2 0 2 0 2 0 1 0 1 1 1 0 1 0 1 0 2 1 0 1 0 1 0 0 1 0 0 1 0 0 1 0 1 2 2 2 2 0 2 0 0 0 0 0 1 0 1 0 1 0 0 0 0 0 0 0 0 1 1 1 1 2 0 0 1 0 0 0 2 1 1 0 2 0 0 0 0 0 0 0 0 1 0 1 1 0 0 1 1 0 2 0 1 2 1 1 0 2 0 0 0 0 2 0 1 1 2 0 1 2 2 2 0 0 0 0 1 1 0 1 1 0 1 0 2 1 2 1 0 1 1 0 1 1 1 0 1 2 0 0 0 1 1 0 1 2 2 1 2 0 0 0 2 0 0 0 0 2 2 0 0 0 0 0 0 1 0 0 2 1 0 2 1 0 1 0 1 0 1 1 0 1 0 1 0 0 0 0 0 0 0 0 0 2 0 0 0 0 1 0 0 0 0 1 1 0 0 1 1 0 0 0 0 2 0 0 0
14 0 1 1 0 0 1 1 0 1 1 0 0 1 0 0 0 1 1 1 1 1 0 0 0 1 1 0 2 2 1 2 1 1 2 2 2 1 0 0 0 0 0 0 1 0 0 0 0 2 0 2 1 1 0 0 0 1 0 0 1 1 2 2 1 1 2 0 0 0 0 0 1 0 0 1 1 2 2 0 2 0 0 0 0 0 1 0 1 1 0 0 1 1 0 0 0 1 0 1 0 1 0 0 1 1 1 2 0 2 0 1 1 2 2 2 2 0 1 0 1 1 2 0 2 2 0 0 0 0 1 1 0 1 2 1 1 2 0 0 1 1 1 0 0 0 1 0 0 1 0 0 0 0 0 0 0 2 0 0 1 2 1 1 0 1 0 1 1 1 0 0 1 1 1 0 2 0 0 1 0 0 1 0 1 0 1 0 0 0 1 1 1 0 1 0 2 2 0 0 0 1 0 0 2 1 2 1 1 0 1 0 2 0 2 0 0 0 1 1 0 0 1 1 1 0 0 1 0 0 1 1 1 1 1 0 0 2 0 1 0 1 2 2 0 2 0 0 1 1 1 1 0 1 0 0 2 1 0 0 0 0 0 0 0 0 1 0 1 0 0 2 0 0 0 0 0 0 2 0 1 0 0 0 0 0 1 1 0 2 0 0 1 2 2 1 1 1 0 1 0 0 2 0 0 1 0 0 2 2 2 2 1 1 1 0 1 1 0 0 1 2 1 1 1 0 0 2 1 2 0 1 0 0 0 0 0 1 1 0 0 1 2 1 0 0 1 0 1 0 0 0 0 2 0 0 0 0 0 1 0 1 2 2 2 1 0 2 2 0 0 0 2 2 0 1 2 0 0 0 1 2 0 0 1 0 0 0 0 0 0 0 0 0 2 1 1 0 1 1 0 1 1 1 0 0 1 1 0 0 0 0 0 1 0 1 0 1 0 0 1 1 1 1 0 0 2 0 2 0 2 0 1 0 1 1 0 0 1 1 2 0 1 1 2 2 0 1 0 0 0 1 0 2 1 0 1 1 1 0 0 0 0 1 0 1 0 2 0 0 0 0 1 1 0 0 2 2 0 1 1 1 1 2 1 0 0 1 2 0 2 2 1 1 1 0 2 1 2 0 2 0 2 1 2 0 2 1 1 1 0 0 0 1 1 0 0 1 0 1 1 2 1 1 0 1 1 1 1 1 1 0 0 0 1 0 2 0 1 2 0 1 2 2 2 1 1 0 1 0 0 0 0 2 2 0 0 1 1 0 0 0 0 0 0 0 0 2 2 0 1 0 1 0 1 1 2 0 0 1 1 0 1 0 0 0 0 2 0 1 0 0 1 1 0 0 0 0 0 0 0 1 0 2 0 0 2 0 2 1 2 0 0 1 0 1 0 0 0 1 0 1 0 0 0 1 2 1 0 0 0 0 0 0 2 0 2 0 2 0 1 0 0 2 2 0 0 0 0 0 2 0 0 2 2 2 0 0 2 1 1 0 0 2 0 0 0 1 1 0 1 1 0 0 0 2 1 1 1 1 1 0 2 2 0 2 2 0 2 2 0 0 0 0 2 0 0 0 0 2 0 0 0 1 0 0 1 1 0 1 0 0 0 0 0 0 0 0 0 0 0 0 0 2 0 1 1 0 1 0 2 0 0 0 1 1 1 0 1 1 0 2 0 0 0 0 0 1 0 0 0 0 0 0 0 0 0 0 1 0 0 0 1 0 0 1 2 1 2 2 1 0 1 1 1 0 1 0 1 0 0 1 0 0 2 1 1 1 1 2 1 1 0 2 2 2 0 0 0 1 0 1 1 0 0 0 1 1 0 2 0 0 1 1 1 1 1 1 2 2 1 1 0 1 0 1 0 0 0 0 0 2 0 1 0 1 0 0 0 0 0 0 2 1 2 0 2 0 0 0 0 0 0 1 1 0 0 0 1 0 0 1 0 0 0 2 2 0 0 1 0 0 2 0 0 1 0 1 2 2 2 0 2 0 0 0 0 2 0 1 0 2 0 0 1 1 1 0 0 2 1 0 1 1 2 1 1 1 0 0 0 0 0 1 1 1 0 1 1 0 0 1 2 1 0 0 1 1 1 0 2 1 0 1 1 0 0 0 0 0 0 1 2 1 0 0 0 0 1 0 1 0 2 0 0 0 0 2 0 1 0 1 0 1 1 0 1 0 0 0 2 0 0 0 1 0 0 0 2 1 1 0 0 1 0 0 0 0 0 1 0 0 0 2 1 0 0 0 1 0 1 0
15 0 0 2 0 0 2 2 1 0 1 0 1 1 0 0 0 0 1 1 1 2 0 0 0 0 0 0 0 0 2 0 0 0 0 1 1 1 0 1 1 0 1 1 2 1 0 0 2 2 0 2 1 1 0 0 0 1 0 0 0 0 1 1 0 1 1 1 0 1 1 1 2 1 2 2 0 1 1 0 1 0 2 1 2 0 0 1 1 2 0 1 1 0 0 0 0 1 0 2 1 0 1 0 1 1 2 1 1 1 0 2 1 2 2 2 1 0 1 0 1 1 1 0 1 1 0 1 0 2 0 0 0 1 1 1 0 1 0 0 2 0 0 0 0 0 0 0 0 0 0 0 0 0 0 0 0 0 0 0 1 1 0 2 1 2 1 1 0 0 0 0 0 2 1 1 2 1 0 0 0 1 1 1 2 1 1 2 2 0 2 2 0 0 0 0 0 1 0 0 0 0 0 0 2 1 2 0 1 0 1 0 1 0 1 2 2 0 2 1 0 0 2 0 1 1 0 0 0 0 0 0 0 0 0 0 0 2 0 1 0 0 2 1 0 1 1 0 0 0 0 0 0 0 0 0 0 1 0 1 0 1 1 1 0 0 0 1 2 2 0 1 1 1 0 0 0 0 0 0 0 1 0 1 2 0 1 2 0 2 2 1 0 2 2 1 1 1 0 2 0 0 2 0 1 0 0 0 0 1 0 1 1 0 1 0 1 0 0 0 0 2 1 1 1 0 0 1 0 2 0 1 1 0 0 0 0 2 0 0 0 0 1 0 1 1 0 0 2 1 2 0 0 2 0 0 1 1 0 1 0 1 1 1 1 1 0 2 1 1 1 1 1 2 0 1 0 1 1 0 0 2 0 0 2 0 0 0 0 0 0 1 0 0 1 0 0 1 1 1 0 1 1 2 0 0 1 0 0 0 0 0 0 1 1 0 1 0 1 0 0 0 0 2 1 1 2 0 0 0 0 0 0 2 0 0 1 1 1 0 1 1 2 0 2 2 0 0 1 0 0 0 1 2 2 1 2 0 0 0 0 0 0 0 0 1 0 2 0 0 1 1 2 0 1 1 1 2 2 1 1 0 0 1 1 0 1 0 2 1 1 2 0 2 1 1 1 1 1 2 0 1 1 1 1 0 2 1 1 0 0 0 0 0 0 0 1 1 0 1 1 2 1 1 0 1 1 0 0 2 0 2 0 1 1 0 0 1 0 0 0 2 1 0 2 0 0 0 2 1 0 1 0 2 1 2 0 1 0 1 0 0 1 2 0 1 1 1 0 1 0 1 0 0 0 0 1 1 0 2 0 0 2 0 1 1 2 1 1 1 0 0 1 0 0 0 0 0 0 0 0 1 0 2 0 0 0 0 0 0 2 0 0 1 1 1 0 1 0 0 0 0 0 0 0 1 2 0 0 0 0 0 0 0 1 0 2 1 0 2 0 0 0 0 1 0 1 1 1 0 0 1 1 1 2 1 1 1 1 0 0 0 2 1 1 1 1 0 1 0 0 0 0 1 0 2 2 1 1 0 0 2 2 1 0 1 2 1 1 1 0 0 1 1 0 0 0 0 1 1 0 1 1 1 1 1 1 2 2 0 2 0 0 1 0 0 0 0 0 0 0 0 0 1 1 0 0 0 0 0 1 0 0 0 0 0 0 1 0 1 1 0 0 0 1 0 0 0 0 0 0 0 1 0 0 0 2 0 2 2 0 0 2 1 1 0 2 1 1 1 1 0 0 1 0 0 2 0 1 1 0 1 1 1 1 2 1 0 0 2 2 0 1 1 0 0 0 0 0 2 0 2 1 0 1 0 2 0 0 1 0 0 0 2 2 2 0 0 2 2 2 2 0 2 1 1 0 0 0 0 1 1 0 0 0 2 2 0 0 0 0 0 1 1 1 1 1 1 1 0 0 0 0 1 1 0 0 0 0 0 0 0 0 0 0 1 2 0 2 1 1 0 1 0 0 1 0 1 1 2 2 0 2 0 0 0 0 1 0 0 2 1 1 0 2 2 2 0 0 0 0 2 1 0 2 0 0 0 1 2 1 2 0 0 0 2 0 0 1 0 0 1 2 0 0 0 2 1 0 1 2 2 0 0 1 0 0 1 0 0 1 0 1 2 1 1 1 0 1 0 2 0 1 1 0 0 2 1 0 0 0 1 0 1 0 0 0 0 0 0 1 0 0 0 1 1 0 0 2 0 0 0 0 1 0 0 2 0 0 2 1 1 0 1 0 0 1 0 0 1 0 1
16 0 1 2 0 0 2 1 1 0 1 0 0 2 0 0 0 1 0 2 2 2 0 0 0 0 0 0 0 0 1 2 1 1 0 1 1 1 0 0 0 0 0 0 2 1 0 0 0 1 0 1 0 0 2 2 0 0 0 0 1 0 2 2 1 1 2 0 1 1 0 0 1 0 0 1 1 2 2 0 2 0 2 1 2 0 0 0 2 2 0 0 1 0 0 0 0 1 1 0 0 1 1 0 0 0 2 1 1 1 0 2 1 1 2 2 1 0 1 0 1 0 2 0 2 2 0 0 0 0 1 1 0 0 0 0 0 0 0 0 0 2 1 0 0 1 0 0 0 0 0 0 1 1 0 1 0 2 0 1 1 1 0 1 2 2 1 0 1 1 1 1 0 2 2 1 2 0 0 1 1 1 0 0 0 0 0 0 0 0 1 2 1 0 1 1 1 2 0 0 0 0 0 0 2 1 2 0 2 0 2 0 2 0 0 2 1 0 1 0 1 1 2 0 0 2 2 1 0 1 0 0 0 0 2 0 0 1 0 1 0 0 1 1 0 0 1 0 0 0 0 0 0 0 0 0 0 2 0 1 0 1 0 0 0 0 1 0 0 0 1 0 0 0 1 1 0 1 2 0 0 1 1 2 2 2 2 1 0 2 0 0 0 1 2 0 1 0 0 1 0 0 1 1 1 0 0 1 1 1 1 1 1 0 1 0 2 1 0 0 0 2 1 1 1 0 0 0 0 1 0 1 0 0 0 0 1 2 0 2 1 1 1 0 1 1 0 1 2 2 1 0 0 2 0 0 2 0 0 1 0 1 2 1 2 1 0 2 2 1 0 0 1 2 0 1 2 0 0 0 0 1 1 1 1 0 0 0 0 0 0 0 0 0 2 0 0 2 0 0 0 1 1 2 1 0 1 0 1 0 0 0 0 1 1 0 0 0 0 0 0 1 0 1 2 2 0 0 2 0 2 0 0 1 1 0 0 1 0 0 1 0 1 1 0 2 0 0 1 0 0 0 1 1 1 1 1 1 1 1 1 1 1 0 1 2 0 2 0 0 0 0 1 1 1 0 1 2 2 0 0 2 0 0 2 1 0 1 2 1 2 2 0 1 1 1 1 0 1 1 1 1 1 1 1 0 1 2 1 1 0 1 0 2 2 0 0 1 0 2 2 1 2 2 1 2 0 1 0 1 1 0 0 0 0 0 1 1 1 1 1 1 1 0 1 0 0 1 2 0 0 0 0 2 2 0 0 0 1 1 1 0 0 2 1 0 0 2 1 1 0 1 1 0 1 0 2 0 0 0 1 0 2 0 0 2 2 2 2 2 0 0 0 1 1 0 1 1 1 0 1 1 0 1 0 0 1 0 1 2 0 0 0 0 1 0 0 0 0 0 0 0 0 1 0 0 0 2 0 0 1 0 1 1 2 0 1 0 1 1 1 0 0 2 2 0 1 2 0 0 2 2 2 0 2 2 2 1 1 1 1 0 0 1 1 1 1 1 1 0 0 1 0 0 0 1 1 0 1 0 0 0 2 0 0 2 2 0 0 1 0 0 0 0 0 0 0 0 2 2 1 1 0 1 1 0 0 2 2 1 0 0 0 2 0 1 1 1 1 1 0 0 1 2 0 0 2 0 0 0 1 0 0 0 1 1 2 1 0 1 0 1 0 1 1 0 0 2 0 1 1 1 0 0 0 0 2 0 2 0 0 0 2 1 1 0 2 0 2 2 1 0 2 0 2 1 0 0 2 0 0 2 0 0 0 2 0 2 1 2 0 1 2 2 1 0 0 1 1 1 0 0 1 0 1 1 1 1 1 2 0 0 1 0 0 1 0 1 2 2 2 2 0 2 1 2 0 0 0 0 1 1 1 2 0 1 0 0 1 0 1 1 1 1 1 1 1 0 0 0 0 0 0 2 2 0 0 0 0 0 0 1 0 0 0 1 2 0 1 0 0 0 1 0 0 1 0 2 2 2 1 1 2 0 0 0 0 0 0 1 0 2 0 1 2 2 2 0 0 2 2 0 0 2 2 0 1 1 1 1 1 1 0 0 0 1 0 1 2 1 0 2 2 1 0 0 1 1 0 0 2 1 1 1 0 0 1 1 1 0 0 0 1 1 0 0 0 1 1 0 2 0 2 0 0 0 0 2 0 0 0 2 0 0 2 2 2 0 0 0 1 0 0 0 0 2 0 2 0 0 0 1 0 2 0 1 2 0 0 1 0 0 0 2 1 0 0 1 1 0 0 0
17 0 0 2 0 0 2 2 0 0 0 0 0 1 0 0 0 2 1 1 1 1 0 0 0 0 0 0 0 0 1 1 2 2 1 1 1 1 1 0 0 0 0 0 2 0 1 0 1 2 0 1 1 0 0 1 0 0 0 1 0 1 2 2 0 0 2 2 1 1 0 1 0 0 0 2 2 2 2 0 2 0 1 1 1 0 0 1 2 2 0 1 0 0 1 0 1 1 0 1 1 0 0 1 1 1 1 2 0 2 1 1 0 1 1 1 1 0 0 0 2 0 2 1 1 1 0 1 0 1 1 1 0 0 0 0 0 0 0 0 2 0 0 0 0 0 0 0 0 1 0 0 0 0 0 1 0 0 0 1 2 2 0 2 0 2 0 0 1 1 1 2 2 0 1 1 1 1 0 0 0 0 1 0 1 0 1 1 0 0 1 1 2 0 2 0 2 2 0 0 0 1 0 1 2 2 1 0 2 1 1 0 2 0 2 1 1 1 2 0 2 2 2 0 0 0 0 2 0 1 0 0 1 1 1 1 0 2 0 1 0 0 2 1 0 1 0 0 1 0 0 0 0 0 0 0 1 1 0 0 0 0 1 1 0 0 0 0 0 0 1 1 1 1 0 0 1 1 1 1 1 2 0 1 2 1 1 1 0 1 1 0 0 2 2 0 2 1 0 1 0 0 2 0 2 0 0 0 0 1 0 1 2 1 1 1 1 1 2 2 0 2 0 0 1 0 0 1 1 1 0 1 0 0 0 0 0 0 2 0 1 1 1 0 0 0 1 1 2 1 0 0 0 1 0 1 2 0 0 2 0 2 1 0 1 1 1 2 0 0 2 2 1 2 0 1 2 0 0 0 1 0 2 1 0 0 0 0 0 1 0 0 1 0 1 0 0 0 2 2 0 1 1 1 0 0 1 0 0 0 0 0 1 0 1 1 0 0 0 0 0 0 0 1 2 2 1 0 0 0 0 1 0 1 0 0 1 1 2 2 1 0 1 0 1 2 0 0 0 1 0 0 0 1 0 0 0 1 1 1 1 0 1 0 1 1 0 1 0 1 1 0 0 2 0 1 0 2 1 2 1 1 0 0 1 0 0 0 2 1 1 2 1 2 2 0 2 0 0 2 0 2 1 1 1 1 1 1 2 0 1 1 0 1 1 0 0 1 0 2 1 2 1 1 1 1 1 0 1 1 1 0 0 1 1 1 1 0 2 1 1 1 1 1 2 0 0 2 2 0 0 0 0 0 2 0 2 2 1 0 1 0 1 2 1 0 1 1 1 0 0 2 0 0 0 0 0 0 0 2 0 0 1 0 0 1 1 0 0 0 0 0 0 0 0 0 0 2 2 2 0 2 0 2 0 0 1 0 1 0 1 0 1 1 1 1 1 1 0 0 1 0 1 1 0 1 1 2 0 0 0 0 0 0 1 1 1 2 1 1 0 0 0 1 1 0 1 1 0 0 1 1 1 1 1 1 1 0 1 0 0 0 1 1 1 1 0 2 0 0 1 0 0 0 0 1 1 0 1 0 1 1 2 0 0 2 1 0 0 1 0 0 0 0 1 0 0 1 1 2 0 1 0 1 0 0 0 1 1 1 0 0 0 2 0 0 0 1 0 1 0 0 0 2 2 0 0 0 2 0 2 2 0 0 0 0 1 1 1 2 0 2 0 0 0 0 0 0 0 0 0 0 1 1 1 0 0 0 2 1 0 0 2 1 0 0 2 1 1 2 1 0 1 1 1 0 2 0 0 1 0 0 1 0 2 0 2 1 1 2 1 1 0 1 1 1 0 2 0 2 0 2 0 0 1 1 2 0 0 1 0 0 0 1 1 1 1 1 2 0 0 0 0 2 0 1 0 0 0 0 1 2 0 1 0 2 0 0 0 0 0 0 0 0 0 0 0 1 0 1 0 0 0 2 1 1 0 0 0 0 0 1 0 0 0 0 1 0 0 1 1 0 1 0 0 2 0 1 2 2 0 0 2 0 0 0 0 1 0 0 2 0 0 0 2 1 1 0 0 1 1 0 0 1 2 0 0 1 0 1 0 0 1 0 2 1 0 0 1 0 0 1 1 1 2 0 1 2 1 1 1 2 0 2 0 0 0 1 0 0 0 0 2 2 1 0 0 0 0 0 2 0 0 2 1 0 2 2 0 0 0 0 0 0 0 1 1 0 0 0 1 0 0 0 0 0 0 1 0 0 0 2 0 1 0 0 1 0 0 2 1 1 0 1 1 0 0 0 0 0 0 0
18 1 1 1 0 0 0 2 0 0 0 2 0 0 0 0 0 0 1 0 0 0 0 0 0 0 0 0 1 1 1 2 1 1 1 2 1 1 0 1 0 1 0 0 2 0 1 1 1 2 0 2 1 1 1 2 1 1 0 1 0 1 2 2 0 0 1 0 0 0 0 1 2 1 1 2 1 1 1 0 1 0 1 0 1 0 0 1 2 2 1 1 2 1 0 0 0 1 0 2 0 0 2 0 0 0 2 1 1 1 0 1 2 2 2 2 2 0 1 0 1 0 1 0 1 1 0 1 1 1 1 1 0 1 2 1 1 0 0 0 2 0 0 0 0 0 0 0 0 1 0 0 0 0 0 0 0 0 0 0 1 0 1 2 0 2 0 1 1 1 0 0 2 0 1 0 2 1 0 0 0 0 1 0 1 0 1 1 1 0 2 2 1 1 0 1 1 2 0 0 0 1 0 2 2 0 2 1 1 0 2 1 1 1 0 0 0 1 2 1 0 0 1 0 0 2 2 0 0 0 0 0 0 0 1 0 0 2 0 1 0 0 2 1 0 2 0 0 0 0 0 0 0 0 2 1 1 1 0 0 0 0 1 1 0 0 0 1 2 1 0 1 1 1 1 1 0 0 1 0 0 1 1 1 1 1 2 1 0 1 0 0 1 2 2 2 0 1 0 1 0 0 1 1 1 0 0 0 0 1 0 1 2 0 2 1 2 1 1 1 0 1 2 1 1 0 0 0 0 2 0 1 0 0 0 0 0 0 2 0 1 1 1 0 0 0 1 0 1 1 1 1 0 2 0 0 1 0 0 1 0 1 1 1 1 1 0 2 2 1 0 0 1 1 1 0 2 0 0 0 1 0 0 1 1 0 0 0 0 0 0 2 0 0 2 1 1 0 1 1 0 1 1 2 0 0 1 0 0 0 0 0 1 0 1 0 0 0 0 0 0 2 0 1 1 1 0 0 1 0 1 0 1 1 1 1 0 0 1 1 1 1 1 1 0 1 0 0 1 1 0 0 0 2 1 0 1 1 1 0 0 0 0 1 0 1 0 2 0 0 2 2 2 0 0 0 0 2 1 1 2 1 1 1 2 0 0 0 2 0 2 2 1 0 0 1 0 0 1 2 0 1 1 1 1 0 1 1 0 0 0 0 0 0 0 0 0 0 0 1 0 2 2 2 0 1 1 1 0 1 1 0 1 0 0 0 1 1 0 1 1 1 0 0 1 0 0 1 1 0 0 0 0 0 2 0 2 0 1 1 0 0 0 1 0 1 0 1 0 1 0 1 1 0 0 1 2 0 0 2 0 0 2 0 0 1 0 0 0 0 0 0 1 0 0 1 1 0 0 0 0 2 0 1 0 1 1 0 2 1 0 0 0 0 2 0 0 1 1 1 1 1 0 0 0 1 1 1 0 0 2 0 0 0 2 1 2 2 2 0 0 1 0 1 2 0 2 1 0 0 1 1 2 0 1 0 2 0 2 1 1 0 1 0 2 1 1 2 0 1 0 1 0 0 1 0 1 0 1 0 0 2 2 1 1 1 2 1 1 0 0 0 1 0 0 1 1 0 1 1 1 0 0 2 0 0 0 1 1 1 1 0 0 0 0 0 0 1 1 1 0 0 0 1 0 0 1 1 0 1 2 0 0 0 0 0 2 0 1 1 0 1 0 0 0 1 0 1 0 2 2 2 0 0 0 0 0 1 2 1 0 1 0 0 0 2 1 1 2 2 0 1 2 1 0 0 1 0 2 0 0 2 0 1 1 1 0 1 1 2 1 1 0 1 1 1 0 0 0 0 0 0 0 0 0 0 2 0 1 2 0 0 1 0 0 1 1 1 2 2 1 2 0 2 0 1 0 0 0 0 1 1 0 1 0 0 0 0 1 0 1 1 0 0 0 0 0 0 0 0 0 0 1 1 1 0 0 1 1 0 1 2 1 1 0 1 2 0 1 0 0 0 0 1 0 2 0 2 2 2 0 1 2 0 0 0 0 0 0 1 0 0 1 0 2 2 2 0 0 0 0 0 0 2 2 0 1 0 0 1 0 0 0 0 0 2 0 1 2 1 0 2 2 1 0 0 0 2 1 0 1 1 0 0 1 0 0 0 0 0 0 0 1 2 1 1 2 0 1 0 1 0 1 0 0 0 2 2 1 1 1 1 1 0 1 0 1 1 0 0 2 0 0 0 0 1 0 2 0 0 0 2 0 1 0 0 1 0 0 1 0 0 0 2 2 0 0 0 0 0 0 0
19 0 1 2 0 0 2 1 1 0 1 0 0 0 0 0 0 2 1 1 1 2 0 0 0 0 0 0 0 0 1 2 2 2 1 0 2 2 0 0 0 0 0 1 1 1 1 0 0 1 1 1 0 0 2 1 1 0 0 1 1 0 2 2 0 0 1 0 0 0 0 0 1 0 1 2 1 1 1 0 1 0 2 2 2 0 0 1 2 2 0 1 0 0 0 0 0 2 2 1 0 1 0 0 2 2 1 0 2 0 0 2 0 0 0 0 0 0 2 0 0 0 2 2 0 0 0 1 0 2 1 1 0 0 0 0 0 1 0 0 1 1 0 0 0 0 0 0 0 0 1 0 0 0 0 0 0 1 0 1 1 1 0 2 0 1 0 0 1 1 1 2 0 2 2 1 1 1 0 1 0 0 0 1 1 1 1 2 0 1 0 1 0 0 0 1 1 2 0 0 0 0 0 1 2 1 1 1 1 0 2 0 0 0 1 2 1 0 2 0 2 2 1 0 0 1 1 1 0 1 1 1 0 1 2 0 0 1 1 1 0 1 2 1 0 1 0 0 0 0 0 1 0 0 1 1 1 1 0 0 0 0 1 1 0 0 1 1 2 0 0 1 1 1 0 0 0 0 0 0 0 0 0 2 2 1 2 2 1 2 0 1 0 2 2 0 1 1 0 0 0 0 1 1 1 0 1 0 0 1 0 1 1 0 1 0 2 0 0 0 0 2 1 1 0 0 1 1 0 1 0 1 0 0 0 0 0 1 1 0 0 0 1 0 0 0 1 1 2 1 1 0 1 2 1 0 1 0 0 1 0 1 2 1 2 0 1 2 1 0 1 1 1 2 1 1 1 0 0 0 2 0 2 2 2 0 0 0 0 0 0 1 1 0 1 1 2 1 1 1 0 1 0 0 0 0 0 1 0 0 0 0 0 0 2 0 1 1 0 0 0 1 0 1 1 1 0 0 1 0 1 0 1 1 1 1 1 0 1 1 1 1 2 0 1 2 0 1 1 0 0 1 0 2 1 0 1 0 1 0 1 0 0 0 0 0 1 2 0 0 2 2 1 1 2 0 2 2 2 0 1 2 0 0 1 0 0 1 2 0 0 2 0 0 1 1 1 1 1 1 1 0 2 0 2 0 1 2 1 1 0 0 0 1 1 0 0 0 0 1 1 1 2 2 1 2 0 0 0 0 2 0 0 0 1 1 2 1 0 1 1 1 0 0 1 0 0 1 1 0 0 0 0 2 2 0 1 1 1 1 0 0 0 1 0 1 0 1 0 1 0 1 1 0 1 0 2 1 0 2 0 0 2 0 1 0 0 2 2 2 0 0 1 0 0 0 2 1 1 1 0 2 0 0 1 1 1 0 0 0 0 0 0 1 1 2 1 0 0 0 1 0 0 0 0 0 0 1 0 0 1 0 0 0 2 0 2 0 2 0 0 1 0 0 1 0 1 0 0 0 0 2 1 1 1 1 1 1 2 1 0 1 0 2 0 0 0 1 1 0 1 0 0 0 0 1 1 0 2 0 0 0 2 0 0 1 1 0 2 2 0 0 1 0 0 0 0 0 1 2 0 2 0 0 1 0 1 2 2 0 1 1 0 1 1 1 0 0 0 0 0 0 0 2 2 0 0 0 1 0 1 1 0 0 0 0 2 0 0 0 0 0 0 1 2 0 0 0 0 0 0 0 1 0 0 0 0 0 2 0 0 1 2 1 0 0 2 2 2 2 1 1 2 0 0 0 2 0 0 2 2 0 1 1 2 2 0 2 0 2 0 1 1 2 1 1 0 0 0 1 0 2 2 0 2 0 1 0 0 2 0 0 0 2 2 2 0 1 2 1 1 2 0 2 0 0 0 0 0 0 0 2 0 0 0 1 1 0 0 1 0 0 0 0 0 0 0 1 0 0 0 0 0 2 1 1 0 0 0 0 1 2 0 0 1 0 1 0 1 0 0 0 1 0 0 2 0 0 1 2 2 0 0 0 0 2 2 2 0 0 2 1 1 0 1 1 1 0 0 0 0 1 0 2 2 0 2 0 0 1 0 2 0 0 0 2 0 1 0 0 0 0 2 0 1 0 1 2 0 2 2 2 0 1 0 0 1 0 0 1 0 0 2 2 0 0 0 0 1 1 1 0 1 0 0 0 1 2 0 0 0 0 1 0 2 1 2 1 0 0 0 0 0 0 0 1 0 1 1 0 0 1 0 2 1 1 2 0 0 0 0 0 1 2 2 1 0 0 0 1 0 1
20 0 0 2 0 1 2 2 0 0 0 2 0 0 0 0 0 2 1 1 1 2 0 0 0 1 1 0 2 2 1 1 0 0 0 0 2 2 0 1 1 0 0 0 1 0 1 0 1 0 0 0 0 0 2 0 0 0 0 1 0 0 2 2 1 1 1 0 0 0 0 0 2 0 1 2 1 2 2 0 1 0 2 2 2 0 0 1 1 2 0 1 1 0 0 0 0 2 1 1 1 0 2 0 0 0 2 2 0 2 0 2 1 1 1 1 1 1 2 0 2 0 2 1 1 1 0 1 0 2 1 1 0 0 0 0 0 0 0 0 0 2 0 0 0 0 0 0 0 0 0 1 1 0 0 0 0 1 0 0 1 1 0 2 0 1 0 0 1 0 0 0 0 2 1 1 1 0 0 1 0 1 0 1 1 1 1 1 0 0 2 2 1 0 1 0 2 2 0 0 0 0 0 0 2 1 1 1 1 0 2 0 1 0 1 1 1 0 1 0 0 0 1 0 1 0 0 2 1 2 0 1 0 0 1 0 0 2 0 2 0 0 2 2 0 2 0 0 0 0 0 1 0 0 0 0 0 1 1 1 1 1 1 1 0 0 0 0 1 0 1 0 0 0 0 0 0 1 1 1 1 0 1 2 1 1 1 0 0 1 1 1 0 1 1 0 0 0 0 0 0 0 2 0 1 0 1 1 0 1 0 2 2 1 2 0 2 1 1 1 1 2 2 2 0 0 1 1 1 0 0 1 0 0 0 0 0 0 2 1 1 1 0 0 0 0 0 0 2 0 0 0 0 2 0 0 2 0 0 0 0 0 0 0 0 0 0 2 2 0 0 0 1 2 0 0 2 2 2 0 2 0 1 1 2 1 0 0 0 0 0 0 0 0 2 0 0 0 2 2 0 2 0 2 1 0 1 1 0 0 0 0 0 0 1 0 1 0 0 0 0 1 1 2 0 0 1 1 2 0 0 1 0 0 0 0 0 1 0 0 0 2 1 1 0 2 0 1 0 0 0 1 0 2 2 1 2 2 1 0 1 0 0 0 1 1 0 1 0 0 0 0 1 1 1 0 1 1 2 1 1 0 0 2 1 1 1 0 2 1 1 2 1 2 0 1 0 0 0 2 0 1 1 1 2 1 2 2 2 0 0 0 0 0 0 0 0 0 0 0 0 2 2 2 0 2 0 1 0 1 1 1 0 0 0 0 2 2 1 1 0 1 1 1 1 0 0 1 1 0 0 0 0 2 2 0 0 1 0 1 0 0 1 1 0 0 1 2 1 1 0 1 0 0 0 1 1 2 0 2 0 0 0 0 0 0 0 2 1 2 1 0 0 0 0 0 0 1 1 0 1 0 1 1 0 1 0 0 1 1 0 0 0 1 1 1 1 1 0 1 0 1 0 0 0 2 2 2 0 0 0 0 0 0 1 1 2 0 0 2 0 0 0 1 2 0 2 1 0 0 0 1 0 0 0 2 1 0 1 0 0 0 2 1 1 1 1 1 1 1 1 1 0 0 1 2 2 1 2 0 0 0 1 0 0 1 0 1 1 0 0 0 0 1 1 0 0 0 1 1 0 1 0 0 2 0 0 1 2 1 0 0 0 1 1 1 0 0 0 0 0 0 1 2 1 1 0 1 0 0 2 0 0 1 1 0 1 0 1 1 0 1 0 0 0 0 0 1 0 0 0 0 0 0 0 0 1 0 2 2 0 0 2 2 2 0 2 1 2 2 1 1 2 1 1 0 2 0 2 0 0 1 0 0 0 1 0 2 0 2 0 1 1 2 1 1 0 0 0 0 0 1 0 0 0 0 0 0 2 2 0 0 0 1 1 2 1 0 2 1 1 2 0 2 0 1 0 0 0 0 1 1 0 1 0 0 0 0 0 0 0 1 0 0 0 0 0 0 0 0 0 0 0 2 2 0 0 0 1 0 0 1 0 0 0 0 1 0 1 1 0 0 0 0 0 0 0 0 1 2 2 0 0 0 0 2 2 1 0 0 2 0 1 0 2 2 2 0 0 0 0 1 0 1 1 1 1 0 0 1 0 1 0 0 0 2 0 0 2 1 1 1 2 1 1 0 1 1 0 0 2 2 0 2 0 0 0 0 0 1 0 0 1 1 1 0 1 0 0 0 1 0 1 1 1 0 1 2 0 0 0 0 0 0 0 0 0 0 0 0 0 1 0 0 0 1 0 0 2 1 1 0 0 1 0 0 0 0 1 1 0 0 0 1 0 0 0 0 0 0 0 0
21 0 1 1 0 0 0 1 1 1 2 0 0 2 0 0 1 1 1 1 1 1 0 0 0 0 0 0 1 1 0 1 2 2 0 1 2 1 1 1 1 0 0 0 2 0 2 0 0 0 0 0 1 1 1 2 1 0 0 2 0 0 1 2 0 0 0 2 0 1 1 2 0 0 0 2 2 1 1 0 1 0 1 1 1 0 0 0 2 2 0 1 1 0 0 0 0 2 1 2 1 0 0 1 1 1 2 2 0 2 1 0 0 1 2 2 1 1 2 0 1 0 2 1 1 1 0 2 2 2 0 0 0 1 0 1 2 0 0 0 0 2 0 0 0 0 1 0 0 0 0 0 0 0 0 0 0 0 0 0 1 0 0 2 0 1 0 0 1 1 1 0 0 2 2 0 2 0 0 0 0 0 1 0 2 1 0 2 1 1 1 2 1 1 0 0 0 2 0 0 0 1 0 0 2 2 0 1 1 0 2 0 1 0 2 0 0 1 1 0 1 1 1 0 0 0 0 1 0 1 0 0 0 0 1 0 0 2 0 1 0 0 2 2 0 2 0 0 1 1 1 0 0 0 0 0 1 1 1 1 1 1 0 0 0 0 0 0 1 0 0 1 0 0 1 0 0 0 1 0 0 0 1 2 1 1 2 0 0 1 0 1 1 1 2 1 0 0 0 2 0 0 2 0 0 0 1 0 1 1 1 1 2 0 1 1 2 0 0 0 0 2 0 2 1 0 0 1 1 0 0 0 0 0 0 0 0 0 2 0 1 1 1 0 0 1 0 1 2 1 0 1 0 1 0 1 1 0 0 1 0 1 0 0 0 0 2 2 1 0 1 1 0 2 0 1 2 0 0 0 1 1 1 1 1 0 0 0 0 0 0 1 0 0 2 0 0 1 0 0 0 2 2 2 0 0 2 1 0 0 0 0 1 1 0 0 0 1 0 1 0 0 0 2 1 1 2 0 1 1 1 1 0 0 0 0 1 1 1 1 1 1 2 1 1 1 0 0 1 0 0 0 0 1 1 0 1 2 1 1 2 0 1 0 0 1 0 2 0 0 0 0 1 1 1 1 1 2 1 0 1 1 0 1 1 1 1 0 2 1 1 2 1 1 0 0 0 2 2 2 0 0 2 0 1 0 1 1 1 0 0 0 0 0 0 0 0 0 1 2 1 2 2 2 0 2 0 0 1 1 1 0 0 0 0 0 2 0 1 2 1 0 2 1 2 1 0 2 2 0 0 0 0 1 1 2 0 1 0 1 0 1 0 1 0 1 0 1 0 1 0 0 1 0 1 0 1 0 0 1 1 0 1 0 0 1 2 0 0 0 0 0 0 1 0 0 0 0 0 0 0 2 2 1 0 1 2 0 2 1 1 0 0 0 1 0 0 2 0 0 0 0 0 0 1 1 1 1 0 0 1 0 0 0 1 2 2 0 2 0 0 1 0 2 1 0 1 1 0 0 0 2 2 1 1 1 1 0 2 0 0 0 2 0 2 1 0 1 1 0 2 0 0 0 1 2 2 1 2 0 0 1 2 0 0 2 1 1 2 1 0 0 1 1 1 0 0 0 2 2 1 1 0 0 1 0 0 2 2 0 0 0 0 2 0 1 0 2 1 2 0 0 1 2 2 1 1 0 0 0 1 0 0 1 1 0 2 0 0 0 0 0 0 0 0 2 0 1 0 1 1 1 0 0 0 1 1 0 2 2 0 0 2 1 0 0 2 0 0 0 0 0 1 0 0 1 1 0 0 1 0 0 1 1 2 2 0 1 0 2 1 1 1 1 1 0 0 1 0 1 0 1 0 0 0 0 1 0 0 2 0 0 0 0 0 1 2 0 1 1 1 1 0 1 0 2 0 0 0 0 0 2 1 2 0 1 0 0 0 0 0 0 1 0 1 0 0 1 1 0 0 0 0 2 2 0 0 0 0 1 0 1 0 0 0 0 1 0 1 1 0 0 2 0 0 2 0 0 2 2 2 0 2 0 0 0 0 1 1 0 1 1 1 1 2 0 2 0 0 0 0 1 1 0 2 2 0 1 0 1 0 0 0 0 0 2 0 2 2 2 0 2 2 0 0 0 1 2 1 1 2 2 0 2 0 0 1 0 2 0 0 0 1 1 0 1 2 0 0 0 2 0 1 1 1 0 1 2 0 0 0 0 0 0 1 1 1 0 1 0 0 0 0 0 1 0 0 1 0 0 0 2 0 2 0 0 1 0 0 2 0 0 0 1 1 0 0 1 1 0 0 0
22 0 0 2 0 0 2 2 0 0 0 2 1 1 0 0 0 0 0 1 1 1 0 1 1 1 1 0 0 0 1 0 2 2 1 1 1 1 0 1 1 0 0 0 1 0 1 1 0 1 0 0 0 1 1 0 0 0 0 0 1 0 1 1 1 0 1 1 0 0 0 1 2 0 2 2 0 0 0 1 0 0 2 1 1 0 0 1 2 2 1 2 1 1 1 0 0 1 0 1 0 0 1 0 0 0 2 0 2 0 0 2 0 1 2 2 2 0 1 0 1 0 2 2 0 0 0 1 1 2 1 1 0 0 1 0 1 1 0 0 2 0 2 0 0 0 1 0 0 1 0 0 0 0 0 0 0 0 0 0 1 1 0 2 0 1 0 0 1 1 1 0 1 1 1 1 2 1 0 1 0 0 0 1 2 2 1 0 0 0 1 2 2 0 2 0 2 1 0 0 0 0 0 0 2 1 2 1 1 1 2 0 2 0 2 0 0 1 1 0 1 1 1 0 1 0 0 2 1 0 1 1 0 0 1 0 0 2 0 1 0 1 1 2 0 2 0 0 1 1 1 1 0 0 0 0 0 2 1 1 1 1 1 0 0 0 0 0 2 0 0 1 1 1 0 0 1 1 1 1 1 0 0 2 2 1 1 1 1 2 1 2 1 2 2 2 0 1 1 2 0 0 2 0 1 0 0 0 0 1 0 2 2 0 2 0 2 0 1 1 1 2 2 0 1 0 1 1 0 1 0 1 0 0 0 1 1 1 1 0 0 0 1 0 1 1 0 0 2 0 2 0 0 2 0 0 2 0 0 1 0 1 2 1 2 0 0 2 1 0 1 1 0 2 1 1 2 1 1 1 1 1 0 0 1 0 0 1 1 0 0 1 2 0 1 1 1 0 0 0 0 1 1 1 0 1 0 1 0 1 0 0 0 1 0 0 0 1 0 1 0 0 0 1 1 1 0 0 0 0 0 0 0 0 0 0 1 0 0 0 1 1 2 0 0 1 0 1 1 0 0 1 1 1 1 1 1 1 1 1 1 0 1 1 0 2 0 2 0 0 1 1 1 1 1 0 1 2 1 1 0 1 0 1 1 0 1 0 2 1 0 1 1 1 0 0 0 0 2 1 1 0 1 1 1 0 1 0 0 2 0 0 0 0 0 0 0 0 0 2 2 1 2 2 2 2 0 0 0 2 0 2 0 0 1 1 2 1 0 1 0 1 2 1 1 0 0 1 1 0 1 1 0 1 2 0 1 1 0 1 0 0 2 1 0 0 1 1 0 1 0 0 1 0 0 1 1 2 0 2 0 0 2 0 0 2 1 1 1 1 0 0 1 1 0 1 0 0 0 0 0 2 0 1 1 0 0 0 2 2 0 0 0 1 0 1 1 1 0 1 0 1 0 0 0 0 0 2 0 0 0 0 0 0 2 1 2 2 2 0 1 0 0 2 1 0 1 1 0 0 1 1 1 1 1 2 1 0 2 0 0 0 1 0 1 1 0 1 1 0 1 0 0 0 0 1 2 0 1 0 0 1 1 0 0 1 1 0 0 2 0 0 0 0 1 0 0 0 0 0 0 0 0 0 0 1 2 2 2 0 1 1 0 2 0 0 0 0 0 0 0 0 1 2 1 1 0 0 0 0 0 0 0 0 0 0 1 0 1 1 0 1 0 0 0 1 0 0 0 0 0 0 1 0 0 0 0 0 2 0 0 0 1 2 0 0 2 2 1 1 0 1 2 0 1 0 2 0 1 1 0 1 0 0 2 2 0 2 1 2 0 1 0 1 1 1 0 0 0 0 1 1 1 0 1 0 2 1 0 2 0 0 0 1 1 1 0 0 1 1 1 1 0 2 0 1 0 0 0 1 0 2 0 0 0 1 0 0 0 0 0 1 1 0 1 0 0 0 0 0 0 0 0 2 2 0 0 0 0 0 0 1 1 0 0 2 2 0 2 0 0 0 1 0 0 2 0 1 2 1 1 0 2 0 0 0 0 1 1 0 1 0 1 0 1 1 1 0 0 0 0 1 1 0 2 2 0 0 1 1 1 1 1 0 1 1 0 2 2 0 0 2 2 0 2 0 1 2 1 0 2 0 1 1 0 0 1 0 0 0 0 0 0 1 0 0 1 0 1 0 1 0 1 0 0 1 1 2 0 1 0 1 0 0 1 1 1 0 1 1 1 0 0 0 0 0 0 0 1 0 0 1 0 0 0 0 0 0 0 1 0 0 0 0 0 0 0 0 0 0 2 0
23 0 0 2 0 0 1 2 0 0 0 2 0 1 0 0 0 0 0 2 2 2 0 0 0 0 0 0 2 1 1 1 1 1 0 0 2 2 0 1 1 0 1 1 2 2 0 1 1 2 0 1 1 1 1 1 0 0 0 0 1 0 2 2 0 0 1 0 0 1 1 1 2 0 1 1 0 2 2 0 2 0 2 0 0 0 1 0 1 2 0 0 1 0 0 0 0 2 1 2 0 1 1 1 0 0 2 0 1 1 0 1 0 1 2 2 2 0 1 0 0 2 2 2 0 0 0 1 1 1 0 0 0 1 0 0 0 0 0 0 1 1 1 0 0 0 0 0 0 1 0 0 1 0 0 1 1 1 0 0 1 0 0 2 1 1 0 0 0 1 1 1 1 1 1 1 0 0 0 0 0 1 1 1 2 1 1 2 0 1 0 2 2 1 2 0 1 1 0 0 0 0 0 0 2 2 0 0 2 1 2 0 1 0 1 0 0 0 1 1 1 1 2 0 2 1 0 1 1 2 0 0 1 1 1 0 0 2 0 2 0 0 2 2 0 2 0 0 0 0 0 0 0 0 0 0 0 0 0 0 0 0 0 0 1 0 0 0 2 1 0 0 1 1 0 0 0 1 1 1 1 0 0 1 1 0 1 2 0 2 2 0 0 1 1 0 0 0 0 0 0 0 1 1 0 0 0 0 0 0 0 0 1 0 0 0 1 0 0 0 2 2 2 2 1 0 0 1 1 0 0 0 0 0 0 1 1 1 1 1 0 1 1 0 1 1 0 0 1 1 1 1 0 2 0 0 2 0 0 1 0 1 0 0 0 0 0 2 1 0 1 1 0 2 0 0 2 1 1 0 1 1 0 0 1 0 0 0 0 1 0 0 0 0 1 0 0 1 1 1 0 1 0 1 1 0 0 0 0 1 0 0 1 0 1 0 0 1 0 1 0 1 0 0 0 1 1 0 0 0 0 0 0 2 0 1 0 0 0 0 2 0 1 1 0 0 0 2 0 0 0 2 2 2 2 2 2 2 0 0 2 0 1 1 0 1 0 2 0 0 0 0 2 0 0 0 0 1 2 0 1 1 0 1 2 1 0 0 0 0 0 0 0 1 1 0 1 1 1 1 1 1 1 1 2 1 2 0 0 1 0 0 0 1 1 0 0 0 0 2 0 2 0 0 0 0 2 1 1 1 1 0 0 0 0 0 2 2 0 0 1 2 2 2 2 1 1 2 2 0 0 0 0 2 2 0 0 1 0 1 0 1 1 2 0 0 1 2 1 1 1 1 0 0 0 0 1 1 0 1 1 0 1 0 0 1 1 0 0 1 0 0 0 0 2 0 0 0 1 0 0 1 0 2 0 0 1 0 1 2 0 0 0 1 0 1 0 1 1 1 0 0 0 0 0 1 2 1 0 0 0 2 0 0 2 1 2 1 1 1 0 0 0 2 2 0 1 0 0 0 2 1 1 0 1 1 2 1 1 0 0 0 2 0 0 0 0 2 0 0 1 0 0 0 1 1 1 1 1 0 0 1 2 2 1 2 1 0 2 2 0 0 1 0 1 0 0 0 0 0 0 0 1 0 1 0 1 0 1 2 0 0 0 1 1 0 0 0 0 0 0 0 0 2 1 2 0 0 0 0 1 0 0 0 0 0 1 2 0 2 1 2 0 1 1 1 0 0 0 0 0 0 0 0 0 0 1 0 2 0 0 0 1 1 1 0 2 1 1 1 0 0 2 0 0 0 0 0 2 0 0 1 0 0 2 2 0 2 0 2 0 1 2 2 1 0 0 0 0 2 0 1 1 0 1 0 2 0 2 2 0 0 1 1 1 2 0 0 1 1 0 1 0 2 0 2 0 0 0 0 0 2 2 2 0 0 0 0 1 0 1 2 1 1 1 1 1 1 1 0 0 0 0 2 2 0 0 0 0 0 2 1 1 0 1 1 2 0 0 2 2 1 2 0 0 2 0 2 2 1 1 0 2 0 0 0 0 2 1 0 0 1 1 0 2 2 2 0 0 0 0 1 0 1 1 1 1 0 0 1 1 1 1 0 1 1 0 1 2 1 0 2 2 0 1 0 1 2 1 0 1 1 1 2 0 0 1 2 0 0 0 0 1 1 0 0 1 1 0 0 1 0 1 0 1 1 1 2 0 0 0 1 0 1 1 1 1 0 1 1 1 0 0 0 0 0 0 1 1 0 0 1 0 1 0 0 0 0 0 1 0 0 1 1 1 0 0 0 2 0 0 0
24 1 1 1 0 0 1 1 0 1 1 1 1 2 0 0 0 1 1 1 1 1 0 0 0 0 0 0 0 1 0 0 1 1 0 1 1 2 0 2 2 0 0 0 0 0 1 0 0 0 1 1 0 0 2 2 0 0 0 0 0 2 2 2 1 1 1 0 0 0 0 0 1 0 1 2 1 0 0 0 0 0 1 1 1 0 0 0 1 2 0 0 0 0 0 0 0 1 0 1 1 1 0 0 1 1 2 1 1 1 0 2 0 1 1 1 1 0 0 0 2 1 2 1 1 1 0 1 1 2 0 0 0 0 0 0 0 0 0 0 0 2 0 0 0 0 0 0 0 1 0 1 1 1 0 0 0 0 0 1 0 0 0 2 1 2 1 0 1 0 0 0 0 2 1 1 0 1 0 0 0 1 0 1 1 1 1 2 0 1 1 2 2 0 2 0 2 1 0 0 0 0 0 1 2 2 2 2 0 0 2 0 0 0 2 0 0 0 1 0 1 2 2 0 1 1 0 0 0 0 0 0 1 1 1 0 0 1 0 0 0 0 2 2 0 2 0 0 0 0 0 0 0 0 0 0 1 2 1 2 1 2 0 0 0 0 0 1 1 0 1 1 0 0 1 0 0 1 1 1 1 0 0 2 2 1 1 2 0 2 0 0 1 2 2 1 1 0 1 2 1 0 2 0 0 0 1 0 0 0 0 1 1 0 0 0 1 1 0 0 1 1 1 0 2 0 0 1 1 0 0 1 0 0 0 0 0 2 0 0 0 0 0 0 0 0 0 0 1 1 2 0 1 2 1 0 1 0 0 1 0 2 2 1 2 1 0 2 2 0 0 0 0 2 0 0 0 0 0 0 1 1 0 0 1 0 0 0 0 0 0 1 1 0 1 1 1 0 1 1 0 1 2 2 0 0 2 1 0 0 0 0 0 1 1 0 0 1 0 0 0 1 0 0 1 2 0 0 1 0 1 0 0 2 0 0 2 1 1 0 2 0 1 1 1 1 0 0 2 0 0 0 1 2 1 0 1 1 1 1 1 0 1 1 0 2 0 2 0 0 0 0 2 1 1 1 1 2 1 1 0 1 0 0 2 1 0 1 2 0 2 2 0 0 0 0 1 0 2 0 2 0 2 0 2 1 1 1 0 1 0 0 0 0 0 0 0 0 0 0 0 2 2 1 0 1 1 0 1 2 0 1 0 1 2 0 1 0 1 2 1 0 1 1 1 0 0 1 1 0 0 0 0 1 1 1 1 0 1 0 0 0 1 1 0 0 1 2 1 1 1 1 0 0 0 0 0 1 0 2 0 0 1 0 0 1 1 2 1 2 1 0 0 0 0 0 0 0 0 0 0 2 0 1 1 0 0 0 0 2 0 0 0 0 1 0 0 1 0 0 1 0 1 1 0 0 1 0 0 0 0 0 1 0 2 1 2 1 2 0 0 1 0 2 2 0 1 0 0 1 1 1 0 1 2 2 2 1 2 0 0 0 1 0 2 1 1 1 0 1 1 0 1 0 0 2 2 1 1 1 1 0 1 0 0 0 1 0 1 1 0 0 1 1 0 0 0 0 2 2 1 1 0 1 2 0 1 2 2 0 0 0 0 2 0 2 1 1 1 1 0 0 1 2 1 1 0 0 0 0 1 0 0 0 0 0 1 0 1 1 0 1 0 0 0 1 0 1 0 0 0 0 0 0 0 0 0 0 1 0 0 0 2 1 0 0 2 2 2 2 0 0 2 0 1 0 1 0 1 0 0 2 0 0 0 1 0 2 1 2 0 1 2 2 1 0 0 1 0 1 0 2 0 0 0 0 1 0 0 2 1 1 1 0 0 2 1 0 2 2 2 1 0 2 0 0 0 0 0 1 1 0 0 1 0 1 0 0 0 0 1 0 2 0 2 0 2 1 0 0 0 2 0 1 1 0 0 0 0 0 0 2 0 0 1 1 1 1 1 1 0 0 0 0 0 0 0 0 0 0 0 0 2 0 0 0 0 0 0 1 2 2 0 0 2 2 2 0 0 0 0 1 1 1 1 2 0 0 0 1 1 1 0 0 2 1 0 2 2 0 1 1 2 0 2 0 1 0 0 0 2 2 0 0 1 0 0 1 0 0 0 0 2 1 0 0 1 0 2 0 1 0 0 0 1 1 2 2 0 0 0 0 0 0 0 0 0 0 0 0 0 0 0 0 1 1 0 1 1 1 1 2 0 1 0 0 1 0 0 2 0 0 0 2 1 0 0 0 0 0 1 1
25 1 0 2 0 0 1 0 0 2 2 0 0 1 0 0 0 1 1 1 1 2 0 1 0 0 0 1 1 1 1 0 1 1 1 0 2 0 0 1 1 0 1 1 2 2 0 0 0 0 0 1 0 0 1 0 0 0 0 1 0 0 2 2 1 1 2 1 0 0 0 0 2 0 2 2 0 1 1 1 1 0 1 0 0 0 0 0 2 2 0 0 0 0 2 1 0 0 0 0 0 0 0 0 1 1 2 2 0 2 1 1 0 1 2 2 1 0 1 0 1 0 1 1 0 0 0 1 0 2 1 1 0 0 0 0 0 1 1 0 2 1 1 0 0 0 1 0 0 0 0 0 0 0 0 0 1 1 0 0 2 1 1 1 1 1 1 0 0 2 1 0 1 1 1 0 2 0 0 0 0 1 0 1 2 2 1 0 0 0 1 2 1 1 1 0 1 2 0 0 0 0 0 1 2 1 1 0 2 0 1 0 1 1 1 0 0 0 2 1 1 1 2 0 0 1 1 1 0 1 1 1 0 0 1 0 0 1 0 1 0 0 2 2 0 2 0 0 1 0 0 0 0 0 0 0 0 2 1 1 1 1 0 0 0 0 1 0 1 0 0 2 0 0 0 0 0 0 1 0 0 0 1 2 2 2 2 0 0 2 1 1 0 1 1 0 1 1 0 2 0 0 2 0 1 0 0 1 0 1 0 1 1 0 1 0 1 1 0 0 0 1 0 2 1 0 0 0 0 0 0 1 0 0 1 0 0 1 1 0 0 0 1 0 0 0 1 0 0 2 0 2 0 1 0 1 1 0 0 1 0 1 0 0 0 0 2 2 1 0 0 0 0 2 0 0 0 0 0 0 1 1 0 0 1 0 0 0 0 0 0 1 1 0 2 1 1 1 0 0 0 0 0 0 0 0 0 0 1 0 0 0 0 1 0 0 0 0 0 0 0 0 0 1 2 2 0 1 1 0 1 1 0 1 1 0 1 0 0 0 1 1 0 2 0 2 1 0 1 1 0 0 0 1 0 0 0 1 1 0 0 0 2 0 0 2 0 2 0 0 0 0 2 0 2 0 1 2 2 0 0 2 0 1 1 0 1 0 1 1 0 1 0 2 1 1 1 0 1 2 0 0 1 0 2 1 2 1 1 1 0 0 0 0 0 0 0 1 0 2 1 2 2 2 1 1 1 0 0 1 1 0 0 0 1 1 2 1 0 2 0 1 2 2 2 0 1 1 1 0 0 0 0 2 2 0 0 0 2 2 0 0 0 1 1 0 0 2 2 0 0 1 0 0 0 0 1 0 0 2 0 0 1 0 0 0 1 0 0 0 1 0 2 0 0 0 0 0 0 0 0 1 0 2 0 0 1 0 2 0 0 0 0 0 1 0 0 0 0 0 1 0 0 0 0 0 1 1 0 0 0 1 0 0 2 0 1 0 1 1 0 1 0 2 2 0 1 1 0 0 1 1 2 0 2 2 2 0 1 0 0 0 2 0 2 2 1 2 0 0 0 0 0 0 0 1 1 1 1 1 0 1 1 1 1 1 0 1 1 0 0 0 0 1 0 0 0 0 1 2 0 2 0 0 1 0 1 2 2 0 1 1 0 2 0 0 0 0 0 0 0 0 0 2 1 0 0 1 0 1 1 0 0 0 0 0 1 0 2 2 0 2 0 1 1 0 0 1 0 1 1 1 1 0 0 0 1 0 2 0 0 0 0 1 0 0 2 2 2 2 0 0 2 0 0 1 1 0 0 1 1 0 0 0 1 1 1 2 0 2 0 1 1 1 1 0 1 0 1 1 0 1 0 0 0 1 0 0 1 2 1 1 1 1 1 2 0 1 2 1 1 2 0 2 0 1 0 0 0 1 0 1 2 2 0 0 0 0 0 0 0 0 0 0 0 0 0 0 0 0 0 0 0 2 2 0 0 0 0 1 0 2 0 0 1 0 1 0 2 0 0 0 1 0 0 2 0 1 1 1 1 0 2 1 2 2 0 2 2 0 0 0 0 0 1 0 1 0 0 1 1 1 0 2 2 1 1 2 0 0 0 0 0 0 1 1 0 1 1 0 0 1 2 1 1 0 1 0 1 0 1 1 0 2 0 0 1 1 0 1 0 0 2 2 1 2 2 2 0 1 0 0 0 1 1 0 2 1 0 1 1 1 0 0 1 1 1 0 1 1 1 0 0 0 0 0 0 0 2 1 1 0 0 0 0 0 0 0 0 1 0 0 0 1 1 0 1 0 0 0 1 1
26 1 1 1 0 0 1 1 0 1 1 1 1 2 1 1 0 2 2 0 1 2 0 0 0 0 0 0 0 1 1 0 0 0 1 2 2 0 0 0 0 0 0 0 1 1 1 0 0 1 0 0 0 1 1 0 0 0 0 1 1 0 0 0 1 1 1 0 0 0 0 0 1 0 1 2 1 1 1 1 1 0 1 0 1 0 1 2 2 2 1 2 0 0 0 0 0 1 0 2 0 1 2 0 0 0 2 1 0 2 0 1 0 2 2 2 2 0 1 0 1 1 1 1 0 0 0 2 0 2 0 0 1 1 0 0 1 0 0 0 1 1 0 1 0 0 0 0 0 1 0 0 0 0 0 0 0 1 0 1 2 1 0 2 0 1 0 1 0 0 0 0 0 2 1 1 2 0 0 1 0 1 0 0 2 2 0 2 1 0 1 2 2 0 2 0 1 1 0 0 0 1 0 0 2 0 2 0 0 0 1 0 0 0 0 1 1 0 0 1 0 0 2 0 2 1 0 2 0 1 0 0 1 1 0 1 0 2 0 2 0 0 2 2 0 2 0 0 0 0 0 0 0 1 0 0 0 1 0 1 0 1 0 0 1 0 0 0 1 1 0 2 0 0 0 0 0 1 1 1 1 0 1 1 2 1 1 2 0 1 1 1 2 2 2 2 0 1 0 1 0 0 1 1 0 0 0 0 1 1 0 1 2 0 1 0 1 1 0 0 1 1 2 1 0 0 0 2 1 0 0 1 0 0 0 0 0 0 2 1 1 1 1 0 0 0 0 0 2 2 1 1 1 2 1 0 2 0 0 1 0 0 2 1 2 1 0 2 2 1 0 0 0 2 0 1 2 0 0 0 2 0 1 1 1 0 0 0 0 1 1 2 0 0 2 1 1 0 1 1 0 1 0 1 1 0 0 1 0 0 0 0 0 0 1 0 1 1 0 0 0 1 1 2 1 1 1 1 2 0 0 1 0 0 1 0 0 1 2 1 0 1 1 1 1 2 1 0 0 2 2 1 1 2 2 1 2 1 0 0 1 0 0 0 0 0 0 2 0 0 0 0 2 0 0 1 0 2 2 1 1 2 1 1 2 0 0 0 2 1 1 2 0 1 1 0 1 1 1 2 0 1 2 0 1 0 1 0 1 1 1 0 1 2 2 0 0 2 0 2 1 2 2 2 0 2 0 0 1 2 0 1 0 0 1 1 2 0 0 1 1 1 0 0 1 1 1 0 1 0 0 0 0 2 2 0 0 2 0 0 0 0 0 0 0 0 0 2 1 1 1 0 0 0 0 0 0 1 0 1 1 0 2 0 1 0 2 0 0 0 0 0 1 1 0 1 0 0 0 0 0 2 0 2 0 0 1 0 1 1 0 0 0 0 2 0 0 1 0 0 2 0 0 0 0 0 1 2 0 0 1 0 0 0 2 0 2 1 2 0 0 0 0 0 0 0 0 1 1 0 0 1 1 0 0 2 2 0 1 1 1 0 0 0 2 1 0 0 1 0 1 0 0 0 0 2 2 0 2 0 1 0 2 0 0 2 2 0 2 2 0 0 0 0 1 0 0 0 1 1 1 0 0 1 1 0 0 1 1 0 0 0 0 1 0 0 0 0 0 0 0 2 0 1 1 0 0 1 0 0 2 0 0 0 1 1 1 0 1 2 1 1 0 0 1 1 1 0 0 0 0 0 0 0 0 0 0 1 2 1 0 0 2 2 2 0 2 2 2 2 1 0 1 0 1 0 1 0 0 1 1 0 0 0 1 1 1 2 1 2 0 1 1 1 1 0 1 0 0 1 0 2 1 0 1 0 2 0 0 2 0 0 0 0 0 2 2 0 2 2 2 2 0 2 0 1 0 0 0 0 1 1 1 2 0 0 0 0 0 0 0 0 0 0 0 0 0 1 0 0 0 0 0 2 2 0 0 0 1 0 0 1 0 0 0 1 1 1 2 1 0 0 0 0 0 1 0 0 1 2 2 0 1 0 0 1 1 2 0 1 1 2 1 1 1 0 0 0 0 0 0 2 0 2 2 1 1 1 1 2 1 1 0 0 0 1 0 1 2 2 0 2 2 1 0 0 0 1 0 1 2 2 0 2 0 0 0 1 0 1 0 0 2 1 0 0 1 1 0 0 1 0 1 2 0 0 2 1 0 0 0 0 0 0 0 0 0 0 0 0 1 0 0 0 0 1 0 2 0 0 0 2 0 0 0 0 0 0 1 2 0 0 0 0 0 0 0 0 0 0 0 0
27 1 2 1 0 1 1 2 1 0 1 0 0 0 0 0 0 1 0 2 2 2 0 0 0 0 0 0 0 1 1 0 2 2 0 1 1 2 0 2 2 0 0 2 2 1 1 0 0 1 0 0 2 0 0 0 0 1 0 0 1 0 2 2 1 1 2 0 0 0 0 0 1 0 1 2 1 1 1 0 1 0 2 0 0 0 0 0 1 1 0 0 1 0 0 0 0 1 1 1 0 1 2 0 0 0 2 2 0 2 0 2 1 1 1 1 1 0 1 0 1 1 1 0 1 1 0 2 0 2 0 0 0 0 1 0 1 0 1 0 2 0 0 0 0 0 0 0 0 1 0 0 0 0 0 0 0 0 0 0 1 0 0 2 0 1 0 0 1 2 1 0 0 2 0 0 1 0 0 0 0 0 0 2 2 2 2 2 2 0 2 2 1 0 2 0 0 1 0 0 0 1 0 0 2 2 1 1 1 0 0 0 0 0 1 0 0 0 2 1 0 1 2 0 1 2 1 1 0 1 0 1 0 0 1 0 0 2 0 2 0 0 2 2 0 2 0 0 0 0 0 0 0 0 1 1 2 2 0 0 0 0 0 0 0 0 1 1 1 0 0 0 1 1 0 0 0 1 2 1 1 1 1 2 2 0 1 1 0 2 0 1 0 2 2 0 1 0 0 1 0 0 2 0 2 0 0 0 1 1 1 1 0 0 2 0 2 1 1 0 0 1 1 0 0 0 1 2 2 0 0 1 0 0 0 0 0 1 1 1 0 0 1 1 0 0 0 0 1 2 1 1 0 2 0 0 2 0 0 1 0 1 1 1 1 1 1 2 2 1 0 0 1 2 1 1 1 0 0 0 1 1 1 1 2 1 0 0 0 0 0 0 0 0 2 0 1 1 1 1 0 1 1 1 0 1 0 1 0 0 0 0 0 1 0 0 0 1 0 0 0 1 0 1 0 1 1 0 2 0 2 0 0 2 0 2 0 2 0 0 1 1 2 0 1 2 1 1 0 0 0 1 1 2 1 0 1 2 2 2 2 0 1 1 0 2 0 2 0 0 2 1 2 1 1 0 2 1 0 1 2 2 0 1 1 0 1 1 2 0 1 2 0 2 1 0 2 0 1 1 1 1 1 1 1 0 2 1 0 0 0 1 0 1 1 1 1 0 0 1 0 2 1 1 0 1 1 1 0 1 1 0 0 0 2 0 2 1 0 2 0 2 0 0 0 1 0 2 2 0 0 0 0 1 2 0 1 0 1 1 1 0 0 1 1 0 0 1 1 0 0 0 0 0 0 1 1 2 0 2 0 0 1 0 0 0 1 1 0 1 1 1 1 0 1 0 1 1 1 0 1 1 1 1 0 0 1 0 2 1 0 0 0 0 1 1 0 0 0 0 1 0 1 1 0 1 1 1 0 0 0 0 0 0 2 0 2 0 2 0 1 0 0 1 1 0 0 1 0 0 1 1 0 2 2 2 0 1 2 0 0 0 1 0 1 1 1 1 0 0 0 2 0 0 1 2 2 1 2 0 1 0 2 2 1 2 1 0 1 1 0 0 0 1 1 0 0 0 1 1 0 1 0 1 0 0 1 2 1 2 0 0 0 2 0 0 0 0 0 0 0 0 1 1 1 0 0 1 0 0 1 0 0 1 1 0 1 0 0 0 0 0 0 0 1 0 1 0 0 0 0 0 1 0 0 0 1 0 2 1 0 0 1 1 0 0 2 1 2 2 0 0 1 1 0 0 2 0 0 2 0 0 0 0 2 0 2 2 0 2 0 1 0 0 0 0 0 1 0 2 0 1 1 0 1 1 0 0 0 2 0 0 0 2 2 2 0 1 1 1 1 1 0 2 0 1 0 0 1 0 1 2 0 1 0 0 0 0 0 0 0 0 1 0 1 0 0 0 0 0 0 0 0 2 2 0 0 0 0 0 0 0 0 0 1 0 2 1 0 0 0 0 2 0 0 2 0 0 1 1 1 0 2 0 0 0 0 1 0 1 1 1 0 1 1 1 1 0 0 0 0 2 1 0 1 2 0 0 0 0 0 0 0 1 1 0 0 1 1 1 0 1 2 1 1 0 1 1 0 1 2 2 1 2 0 0 0 1 0 0 0 0 2 0 0 0 1 0 1 1 0 0 2 0 0 0 0 1 1 1 1 1 1 0 2 1 2 0 0 0 1 1 0 0 0 0 0 1 1 0 0 1 0 0 0 0 0 0 0 2 0 0 0 2 0 0 0 0 0 1 0 0
28 1 2 1 0 0 1 2 0 0 0 0 0 1 0 0 0 1 1 1 1 1 0 0 0 0 0 0 0 0 2 1 2 2 0 0 2 1 0 0 0 0 0 1 1 1 2 0 0 1 0 0 0 0 2 0 0 0 0 1 0 1 2 2 0 0 1 1 0 0 0 0 1 0 1 2 1 0 0 1 0 0 2 1 1 0 0 1 2 2 0 1 1 1 1 1 0 0 0 1 0 1 0 0 0 0 2 1 1 1 0 1 0 0 0 0 0 0 0 0 2 0 1 1 0 0 0 0 0 1 0 0 0 1 1 1 0 0 0 0 2 1 0 0 0 0 2 0 0 0 0 0 0 0 0 0 0 0 0 0 1 0 0 2 2 1 1 1 0 1 1 1 0 2 2 1 1 1 1 1 0 1 0 1 1 1 1 2 0 1 0 2 1 0 2 0 0 2 0 0 0 1 0 0 2 0 2 0 2 0 2 1 2 0 1 1 0 0 1 1 0 0 1 0 0 1 1 1 1 0 1 1 0 0 2 0 0 1 0 1 0 0 2 2 0 2 0 0 0 0 0 0 0 0 1 1 1 0 0 0 0 0 0 0 0 0 1 0 0 0 0 2 0 0 0 0 0 2 2 1 1 0 0 1 1 1 2 1 0 2 0 0 0 1 2 0 1 2 0 2 0 1 2 0 0 0 1 0 0 1 0 0 2 0 2 1 2 1 1 1 1 2 1 2 1 0 1 2 2 1 0 0 0 0 0 0 0 0 2 1 0 2 1 0 0 0 1 0 2 2 2 0 0 2 0 0 2 0 0 2 0 2 2 1 2 1 1 2 2 1 0 0 1 1 1 1 1 1 1 0 1 0 1 1 2 1 0 0 0 0 0 0 1 0 1 1 2 0 1 1 0 1 2 2 0 1 1 1 0 0 0 0 0 0 1 0 0 0 0 0 0 1 0 2 0 0 2 0 0 0 0 0 0 1 0 1 1 0 0 0 1 1 1 1 0 1 0 2 0 0 0 2 2 2 2 2 2 2 0 0 2 0 0 0 1 1 0 1 0 1 0 0 2 0 1 1 1 1 1 1 2 1 1 1 2 0 0 1 2 1 1 1 0 0 1 0 2 0 2 1 1 1 0 2 0 0 2 1 0 1 0 1 0 0 0 1 1 0 0 0 0 2 1 1 0 1 1 1 0 1 1 0 0 0 0 1 2 0 0 2 0 1 2 2 2 0 0 1 2 0 0 0 0 2 2 0 0 1 0 2 0 0 0 2 0 1 1 1 0 1 0 2 0 0 0 0 2 1 0 2 0 0 1 0 1 1 0 2 2 2 1 0 1 1 1 0 0 0 0 0 0 2 0 1 0 1 1 0 2 0 1 0 0 0 2 0 0 0 0 0 1 0 0 0 0 1 1 1 0 0 0 0 0 0 2 0 2 0 2 0 0 0 0 1 2 0 2 1 0 0 1 2 0 0 0 2 2 1 2 0 0 0 1 0 1 1 0 0 1 0 0 0 0 0 0 0 0 1 0 1 0 2 2 1 0 2 1 1 2 1 0 0 1 1 0 0 0 1 2 2 0 2 0 1 0 0 0 2 2 2 0 0 0 2 1 0 0 1 1 1 0 0 1 2 0 1 0 0 0 0 0 0 0 0 1 1 1 0 0 0 0 0 1 1 2 0 0 0 0 1 0 1 0 0 0 0 2 0 1 0 0 0 1 2 1 0 2 2 2 2 0 1 2 1 0 1 2 0 1 1 1 1 1 1 2 2 0 2 1 2 0 1 1 1 1 0 1 0 0 1 0 0 1 0 1 0 0 1 0 1 0 0 1 1 1 2 0 0 1 0 0 1 0 2 0 2 0 0 0 0 0 2 1 1 0 0 1 0 0 0 0 0 1 0 1 0 0 0 0 0 0 0 0 2 2 0 0 0 0 0 1 2 1 0 0 2 1 0 1 1 0 0 1 0 0 1 0 2 2 2 2 0 1 0 0 0 0 1 0 0 1 2 0 0 2 2 2 0 1 1 1 1 0 1 2 1 1 0 0 0 0 1 0 1 1 2 0 2 2 2 0 2 2 1 0 0 0 0 0 0 2 2 2 2 0 0 2 0 1 1 0 0 1 1 0 1 2 1 0 0 1 0 1 0 0 0 2 2 0 0 0 1 0 0 0 0 0 0 0 0 1 0 0 0 1 1 0 1 1 0 0 1 0 0 0 0 0 0 0 1 0 0 1 1 1 0 0 0 1 0 0 0
29 1 0 2 0 0 1 1 0 0 0 1 0 0 0 0 0 1 0 2 2 2 0 0 0 1 1 1 0 1 2 0 2 2 0 0 2 1 0 0 0 0 1 1 2 2 1 0 0 1 0 0 1 0 1 1 0 0 0 1 0 1 1 1 0 0 2 0 1 1 0 0 2 0 2 2 0 1 1 0 0 0 2 1 2 0 0 0 2 2 0 0 2 1 0 0 0 2 1 2 0 0 0 1 0 0 2 2 0 2 0 1 1 1 1 1 1 0 1 0 2 0 2 1 1 1 0 1 0 1 1 1 0 1 0 1 1 0 1 0 1 1 0 0 0 1 0 0 0 1 0 0 2 0 1 0 0 1 1 1 1 0 0 2 1 2 1 0 1 1 1 0 1 1 0 1 2 0 0 0 0 1 0 2 2 2 2 0 0 0 2 2 2 0 2 0 1 2 0 0 0 1 1 0 2 0 2 1 1 0 1 0 0 0 2 1 1 2 1 0 1 1 2 0 0 1 1 2 0 2 0 0 0 0 1 0 0 2 0 1 0 0 2 0 0 0 0 0 0 0 0 1 0 0 0 0 1 2 0 2 0 2 0 0 0 1 0 0 1 1 0 2 0 0 2 2 0 1 1 1 1 1 0 2 2 1 1 0 0 2 2 2 0 1 2 0 0 1 1 2 0 0 2 0 2 1 0 0 1 1 1 1 2 0 0 0 2 0 1 1 0 1 2 1 0 0 0 2 1 1 0 1 0 0 0 0 0 1 1 0 1 2 1 0 1 1 0 1 2 2 0 0 1 2 1 0 1 0 0 1 0 0 1 0 1 1 0 2 1 0 1 1 0 2 1 0 1 0 0 0 1 2 0 0 2 0 0 0 0 0 0 0 1 0 2 1 1 1 0 0 0 0 0 1 0 0 0 0 1 0 0 0 0 1 0 0 0 0 0 0 0 1 0 1 2 2 0 0 2 1 2 1 0 1 0 0 1 0 0 0 1 0 1 1 0 2 0 2 0 0 0 2 1 2 1 0 1 1 0 1 1 0 1 0 0 1 0 2 0 0 0 0 2 0 0 1 0 1 2 1 1 1 0 0 2 0 0 0 2 2 1 1 0 1 1 0 1 0 0 2 0 1 1 1 1 0 1 2 1 1 0 0 0 1 1 0 0 0 0 2 2 0 2 2 0 2 0 0 0 1 1 1 0 0 0 1 0 0 0 1 0 2 2 1 1 0 0 1 1 0 0 0 1 1 2 0 1 1 0 1 0 0 0 1 1 0 0 1 0 1 0 2 0 0 0 0 1 1 0 2 0 0 1 0 1 0 1 1 1 1 0 0 1 0 1 0 0 0 0 0 0 2 0 2 0 0 2 0 0 1 1 0 0 1 0 1 1 2 0 0 0 0 0 0 0 0 1 1 0 0 0 1 0 0 1 0 2 1 2 0 0 0 0 0 2 0 2 1 0 0 1 2 2 0 2 1 2 1 1 1 1 0 1 1 0 0 0 0 1 0 0 2 1 0 0 1 0 0 0 0 0 0 1 0 0 1 1 0 0 0 0 0 0 0 0 0 0 1 2 2 0 2 0 1 0 1 2 2 2 0 1 1 0 1 0 1 0 0 0 0 0 2 0 2 1 0 0 0 2 0 0 0 1 0 1 1 1 0 1 1 0 1 0 0 1 0 0 1 1 1 0 1 0 1 1 0 0 0 2 2 0 0 1 1 1 1 1 2 2 2 0 0 2 2 0 0 1 0 1 1 0 1 1 1 2 2 0 1 0 1 0 0 1 2 2 1 0 0 0 2 0 2 0 0 0 1 1 0 1 1 0 0 0 0 0 2 2 0 1 1 1 1 0 2 0 0 0 0 0 0 0 2 1 2 0 0 0 0 0 0 1 0 1 0 1 0 0 0 0 0 0 0 0 2 1 0 0 0 0 0 0 2 0 0 0 0 0 1 1 1 0 0 1 0 0 0 0 2 2 2 0 1 0 0 1 2 2 1 0 0 1 1 1 1 0 0 0 0 0 0 0 2 1 0 2 0 0 1 1 1 1 1 1 0 1 1 0 2 2 2 0 2 2 0 2 0 1 2 0 2 2 2 0 2 0 0 0 1 0 0 0 0 2 1 0 1 1 0 1 1 1 1 1 1 1 0 1 2 0 0 0 0 0 0 0 0 0 0 1 1 0 0 0 0 0 0 0 1 0 0 0 2 0 1 0 0 0 0 0 1 0 0 0 2 1 0 0 0 0 1 1 0
30 1 2 0 0 0 0 1 0 1 1 1 0 0 0 0 0 0 2 1 1 1 0 0 0 0 0 0 2 2 1 1 0 0 0 0 2 0 0 0 0 0 0 1 1 1 2 0 0 1 0 0 1 0 1 0 0 0 0 0 2 0 1 2 1 0 0 1 0 0 0 0 2 0 1 1 0 2 2 0 1 0 2 1 2 0 0 0 2 2 0 2 0 0 0 0 0 0 0 1 0 1 2 0 0 0 2 0 2 0 0 2 1 2 2 2 2 0 0 0 2 0 1 1 1 1 0 1 1 1 0 0 0 1 0 1 2 0 1 0 1 1 0 0 0 0 0 0 0 2 0 0 0 0 0 0 0 0 0 0 0 1 0 2 1 2 0 0 1 2 1 0 0 2 2 0 2 0 0 1 0 1 0 1 2 2 1 2 0 0 2 2 1 0 1 0 1 2 0 0 0 1 0 0 2 1 2 0 1 0 1 0 1 0 1 0 0 0 2 0 1 1 2 0 1 2 1 1 1 0 0 0 0 0 2 0 0 2 0 2 0 0 1 1 0 1 0 0 0 0 0 1 1 0 0 0 1 2 0 0 0 0 0 0 0 0 0 0 2 0 0 0 1 1 0 0 0 0 2 0 0 0 0 2 1 1 1 0 0 2 1 1 0 2 2 1 1 1 1 2 1 0 2 0 1 0 2 1 0 0 0 1 2 0 2 0 2 1 0 0 2 1 1 1 0 0 0 1 1 0 0 1 0 1 0 0 0 1 1 1 1 2 1 0 0 0 0 0 2 1 1 0 1 2 1 0 2 0 0 1 0 1 1 0 1 0 1 2 2 1 0 0 1 2 0 0 1 0 0 0 0 0 1 1 1 0 0 0 0 1 0 2 1 0 2 1 1 1 0 0 0 0 1 2 0 1 0 0 0 1 0 0 0 0 1 0 1 1 0 1 0 1 1 2 0 0 1 1 1 0 1 2 0 2 0 1 0 1 1 0 0 2 1 1 0 1 0 0 1 0 0 1 1 1 0 0 0 1 0 1 1 0 1 0 0 1 0 2 0 0 0 0 1 1 1 1 0 1 1 1 2 1 0 2 1 1 1 1 2 1 1 2 1 0 1 0 2 0 1 1 1 1 1 1 1 0 1 1 1 1 0 0 1 1 1 0 0 0 0 1 1 2 2 2 2 2 0 0 0 2 0 2 0 0 1 0 1 0 1 0 0 2 1 0 1 1 0 1 1 0 0 0 0 2 0 2 0 0 1 0 1 1 2 2 0 0 1 2 2 0 1 1 0 0 0 0 0 0 0 0 1 0 0 0 0 0 0 0 0 1 0 0 1 2 0 0 0 1 1 1 0 1 0 2 0 0 1 0 1 1 1 0 0 0 2 0 0 1 1 0 1 0 1 2 0 0 0 1 0 0 0 0 1 0 1 0 2 0 2 0 1 0 0 1 1 0 0 1 0 0 0 1 1 0 1 1 2 1 1 0 0 0 2 0 2 2 1 1 0 0 0 1 0 0 0 2 2 0 2 0 0 0 2 1 2 2 0 1 1 1 1 1 0 0 0 0 0 0 0 1 2 0 0 0 2 0 0 1 1 1 0 0 0 2 0 1 0 0 0 0 0 1 0 2 1 0 0 0 1 0 1 0 0 0 0 0 2 1 1 2 0 2 0 0 0 0 0 0 0 0 0 0 1 0 0 0 0 0 1 0 0 0 2 1 1 0 2 1 1 1 0 0 2 0 0 1 0 0 0 2 0 0 0 0 2 0 2 1 0 2 1 0 1 2 1 1 0 1 0 2 0 1 0 0 0 1 1 0 1 2 0 0 2 0 0 2 0 0 2 0 0 0 0 0 0 2 0 0 1 0 2 1 0 0 0 2 1 0 0 0 0 1 0 0 0 0 0 1 0 0 0 1 0 1 1 0 1 0 0 1 0 1 0 0 0 2 1 0 1 2 0 0 0 0 0 1 0 2 2 2 1 1 2 0 0 0 0 2 0 0 2 1 2 0 1 1 1 0 0 0 0 1 1 1 2 0 1 1 1 2 1 2 0 0 1 1 0 1 2 1 1 1 2 0 0 0 1 0 1 0 1 1 0 2 0 0 0 1 0 0 0 0 2 2 2 1 1 0 0 0 2 0 1 0 0 1 2 1 0 0 0 0 0 1 0 0 0 0 1 1 0 0 1 1 1 0 0 1 1 1 1 2 0 0 0 0 0 0 0 0 0 0 0 2 0 0 0 0 0 0 1 0
31 1 2 1 0 0 0 1 0 1 1 1 0 1 0 0 0 2 0 2 2 2 0 0 0 0 0 0 1 1 2 1 1 1 0 0 2 2 0 1 1 0 0 0 2 1 0 0 1 1 0 1 1 0 1 1 0 0 1 0 0 1 2 2 0 0 0 1 0 0 0 0 2 0 2 2 0 1 1 0 1 0 2 1 2 0 0 0 2 2 0 0 2 1 0 0 1 0 0 1 0 0 2 0 0 0 2 1 2 1 0 1 2 2 2 2 2 0 0 0 2 0 0 0 0 0 0 1 0 1 1 1 0 1 0 1 1 0 0 0 1 2 0 0 0 0 0 0 0 0 0 0 0 1 1 0 0 1 0 0 2 1 0 2 1 2 1 0 1 2 1 1 1 1 2 1 2 1 0 0 0 0 1 1 2 1 2 2 1 0 1 1 2 0 2 0 2 1 0 0 0 0 0 0 2 1 2 1 1 0 1 0 1 0 1 0 0 0 1 1 1 1 2 0 2 1 0 2 0 2 1 1 0 0 1 1 0 1 0 1 0 1 2 0 0 0 0 0 1 1 1 0 0 0 0 0 0 2 0 0 0 0 0 0 0 0 1 0 0 0 1 0 0 0 0 0 1 0 2 0 0 0 0 2 2 1 1 1 0 1 1 0 0 2 2 0 0 1 0 1 1 1 2 0 2 0 1 0 1 1 1 1 1 1 1 1 2 0 1 1 0 1 0 2 0 0 1 1 1 1 0 1 0 0 0 0 0 1 1 0 0 0 1 0 1 1 0 0 1 0 0 0 0 2 0 0 0 0 0 2 0 2 1 1 1 0 0 1 1 0 1 1 0 2 0 0 0 0 0 0 2 1 2 1 0 0 0 0 0 1 1 1 1 0 2 1 1 1 0 0 0 0 1 2 0 0 1 0 0 0 0 0 0 0 1 0 1 0 0 0 0 1 0 1 0 0 0 0 1 0 1 0 0 2 0 1 0 0 1 1 1 1 1 1 1 2 0 0 1 0 0 0 0 1 0 0 0 1 1 1 1 0 2 0 0 2 0 2 0 0 0 0 2 1 1 1 0 2 1 1 2 0 0 2 0 0 2 0 1 0 1 0 1 2 0 1 1 0 1 2 0 1 2 0 2 0 1 2 1 1 0 1 1 1 1 0 0 1 0 1 1 2 2 1 0 1 0 0 1 2 0 1 0 0 2 0 2 0 1 1 0 1 1 1 1 0 0 1 1 0 0 0 0 1 2 1 0 2 0 0 0 2 1 2 0 0 1 0 0 0 0 2 0 0 0 0 1 2 0 2 0 0 1 0 0 0 1 2 1 2 0 0 0 1 0 0 0 1 1 0 1 1 1 1 0 0 1 0 0 2 0 0 0 1 1 1 0 0 0 1 0 1 0 1 0 0 0 0 1 1 0 0 0 0 2 1 1 1 2 0 0 0 0 1 1 0 1 1 0 0 1 1 1 2 2 2 0 1 2 0 0 0 1 0 1 1 0 2 0 0 1 0 0 0 0 2 2 1 2 0 0 1 2 2 1 2 1 0 1 2 0 0 1 1 0 0 0 1 1 2 0 1 0 1 1 0 1 2 2 1 0 0 0 2 0 0 0 0 0 0 0 0 0 2 1 0 0 0 0 0 1 0 1 0 1 1 0 0 0 0 0 0 0 0 1 0 0 0 0 0 0 0 1 0 0 0 1 0 1 0 0 0 2 0 0 0 2 2 1 1 1 0 2 0 2 0 1 0 1 0 0 2 0 0 2 1 2 2 0 2 0 0 1 1 0 0 0 0 0 1 0 2 1 0 1 1 1 0 0 2 0 0 1 1 1 2 0 1 1 1 1 1 0 1 0 1 0 0 0 1 0 1 0 0 0 1 2 1 1 0 1 0 1 1 1 1 1 0 0 1 0 0 0 2 2 0 0 1 0 1 0 1 0 0 0 0 1 0 1 0 0 0 0 1 0 1 0 1 2 2 2 0 1 0 1 1 1 2 2 0 0 0 2 0 1 1 1 0 1 1 1 0 0 2 2 1 1 0 1 1 1 2 0 0 0 0 0 1 2 1 1 1 2 1 0 0 1 2 0 0 2 2 1 1 0 0 1 0 0 0 0 0 0 1 0 0 1 0 1 0 1 0 0 2 1 0 2 1 0 0 0 0 0 1 0 0 0 0 0 0 1 1 0 0 1 1 0 0 2 1 1 0 0 0 0 0 0 1 0 2 0 0 1 2 1 0 0 0 1 1 0 1
32 0 1 1 0 0 1 1 1 0 1 0 1 1 0 0 0 1 0 1 2 2 0 0 0 0 0 0 1 1 1 2 0 0 1 0 2 2 0 2 2 0 0 0 1 0 1 1 0 1 0 1 0 1 1 0 0 0 0 1 0 1 1 1 0 0 2 1 0 0 0 1 1 0 1 2 1 1 1 1 0 0 1 1 1 0 1 0 0 2 0 0 0 0 0 0 0 2 1 2 0 0 2 0 0 0 2 1 0 2 1 0 0 2 2 2 2 0 0 0 2 0 2 0 2 2 0 0 0 1 0 0 0 1 1 0 1 0 0 0 2 1 0 0 0 0 0 0 0 1 0 0 0 0 0 0 0 1 0 0 1 1 1 2 2 1 0 0 1 1 1 0 1 1 1 1 2 0 0 1 0 0 0 1 2 2 1 0 0 0 1 2 2 1 2 0 1 1 0 0 0 0 0 0 2 1 1 0 1 0 1 0 0 0 1 0 0 1 2 1 0 0 1 0 0 0 0 2 0 1 0 0 0 0 2 0 0 2 0 1 0 1 2 1 1 1 0 0 0 0 0 0 0 0 0 0 1 2 0 0 0 0 1 1 0 0 1 0 1 0 1 0 0 0 0 0 0 2 2 2 2 0 0 0 2 1 1 1 0 2 1 1 2 2 2 2 0 1 0 1 0 0 1 0 0 0 0 0 0 0 0 1 1 1 1 1 2 1 0 0 1 2 1 1 1 0 1 2 1 0 0 0 0 0 0 0 0 0 2 1 2 1 1 0 1 1 1 1 1 2 0 1 0 1 0 1 1 1 1 0 1 1 2 0 2 0 1 2 2 0 0 0 0 2 0 0 0 1 1 1 2 1 1 1 1 0 0 1 1 1 0 2 0 2 2 1 1 0 1 1 0 1 0 2 1 0 0 2 0 0 0 0 1 0 0 0 0 0 0 0 0 1 0 2 1 1 0 0 2 1 2 1 0 1 0 1 1 1 1 0 1 1 1 1 0 2 1 0 1 0 0 1 2 2 2 2 2 0 0 0 1 0 0 1 0 1 0 2 0 0 0 0 1 1 2 0 2 2 1 1 1 1 1 1 2 0 0 1 2 0 1 2 1 0 1 0 1 0 1 2 0 0 2 0 2 0 0 0 0 1 0 0 0 0 0 0 0 1 0 2 1 2 1 1 0 0 0 0 1 2 0 1 0 0 0 1 2 1 0 0 2 2 0 0 1 0 0 1 1 0 0 0 1 1 2 0 1 0 2 0 2 0 1 2 0 0 1 2 0 1 0 0 0 0 0 0 0 1 0 2 0 0 1 0 0 0 0 2 2 2 1 0 0 1 1 1 1 0 0 0 0 2 0 1 0 1 1 0 2 1 0 0 0 1 1 1 1 0 0 0 0 0 1 0 0 1 1 1 0 0 0 0 1 0 2 0 2 2 2 0 1 1 0 1 2 0 1 1 0 0 1 2 2 0 1 0 2 1 1 1 0 1 1 0 1 1 0 1 1 0 0 0 2 0 0 2 0 0 2 0 2 0 1 0 0 1 1 0 1 2 0 0 0 1 1 0 0 0 1 1 0 1 1 1 1 1 1 2 2 0 0 0 1 1 1 0 0 1 1 1 0 1 0 1 1 0 0 0 1 0 1 1 1 0 1 1 1 0 1 1 0 2 0 0 1 1 1 0 0 1 1 1 1 0 0 0 0 1 2 0 0 0 0 1 0 1 2 2 1 1 0 0 0 1 1 0 1 0 2 0 0 1 0 0 2 0 2 1 1 2 1 1 2 2 2 0 1 0 0 0 0 2 1 0 1 0 1 0 0 0 0 0 1 1 1 2 0 0 2 0 0 1 0 1 0 2 0 0 0 0 0 2 1 2 0 1 0 0 1 0 0 0 1 0 1 0 1 0 0 1 0 0 0 1 1 0 0 0 0 0 0 1 0 0 0 0 2 0 1 1 0 0 1 2 0 2 0 0 1 1 1 0 1 0 0 1 1 1 1 0 0 2 1 0 2 2 2 0 0 1 0 0 0 1 2 0 1 1 0 0 0 0 0 0 0 2 0 2 2 2 0 2 2 1 1 0 2 1 0 0 2 2 0 1 1 0 1 2 0 0 0 1 2 1 0 0 0 0 0 0 1 0 1 1 0 0 0 2 0 0 0 0 0 0 2 2 2 0 1 0 0 0 0 0 0 2 0 0 2 0 0 0 0 1 0 0 1 0 0 1 1 1 0 1 0 0 0 0 0 0 0 1
33 0 1 2 0 0 2 1 1 1 2 0 0 2 1 1 1 1 0 1 2 2 0 0 0 0 0 0 1 1 1 2 2 2 0 0 2 1 0 0 0 0 0 0 1 0 0 0 1 2 1 0 0 0 1 1 0 0 1 0 1 0 1 1 1 1 1 1 0 0 0 0 1 0 0 2 1 1 1 0 1 0 1 0 0 0 0 1 2 2 0 1 0 0 0 0 0 1 0 2 0 0 1 0 1 1 2 0 2 0 0 2 2 2 2 2 2 0 0 0 2 0 2 0 2 2 0 1 1 1 0 0 0 0 0 0 0 0 0 0 0 2 0 0 0 0 0 0 0 1 0 0 0 0 0 1 0 1 0 1 2 1 0 1 0 0 0 0 1 1 0 0 0 2 2 0 1 1 0 0 0 1 0 1 2 2 1 0 0 0 0 0 1 1 0 0 0 2 0 0 0 0 0 0 2 2 0 1 1 1 1 0 0 0 2 1 1 0 2 1 1 1 0 0 1 0 0 0 0 0 1 1 0 0 2 0 0 2 0 0 0 1 2 2 0 2 0 0 0 0 0 1 0 0 0 0 0 1 0 0 0 0 0 0 0 0 0 1 1 0 0 1 1 1 0 0 0 1 2 0 0 1 0 2 1 1 1 1 1 2 0 1 1 2 2 1 1 1 0 1 0 1 0 2 0 0 0 1 0 1 0 2 2 1 2 2 2 1 1 1 1 2 1 2 1 0 0 1 0 1 0 1 0 0 0 0 0 1 1 0 0 0 1 0 0 0 1 1 2 2 1 0 0 2 0 0 0 0 0 1 0 1 1 0 1 0 1 0 2 0 0 0 1 1 0 1 2 0 0 0 1 1 1 1 2 1 0 0 0 0 0 0 0 0 2 0 0 1 1 1 0 1 1 2 1 1 0 0 0 0 0 0 0 0 2 0 1 1 0 1 0 0 0 1 0 1 0 0 2 1 2 1 2 0 2 2 1 1 0 0 2 0 2 0 1 1 0 2 0 0 0 1 0 1 2 0 2 2 2 1 1 0 0 1 0 2 0 1 0 1 0 0 1 1 0 1 0 1 2 1 1 1 1 2 1 0 0 0 2 1 1 2 0 2 2 0 2 1 1 2 0 0 2 0 2 0 0 0 0 0 0 0 0 1 1 0 0 0 0 1 0 2 2 1 1 2 0 1 1 1 1 0 0 1 2 0 2 2 2 1 0 1 2 1 2 1 0 1 1 0 0 0 0 2 0 2 0 1 1 1 0 0 0 2 1 0 1 2 2 0 0 1 0 0 0 0 1 1 0 1 0 0 1 0 0 0 1 0 0 0 0 0 0 0 1 1 1 0 0 0 0 2 0 0 0 2 0 0 1 1 0 0 0 1 0 1 0 0 0 0 0 0 1 1 0 1 1 1 0 0 0 0 1 0 1 0 2 1 2 0 1 0 0 2 2 0 0 2 0 0 1 0 0 1 1 2 2 0 2 1 1 0 2 0 2 1 0 0 1 1 1 1 0 0 1 0 1 1 0 1 1 0 2 0 0 2 0 1 2 1 0 0 0 0 1 0 0 0 1 2 1 0 0 1 1 0 0 2 2 0 0 0 0 2 0 0 0 2 2 2 0 0 1 2 1 1 0 0 0 0 0 0 0 0 0 0 1 1 1 2 1 1 1 0 0 1 0 1 0 0 0 0 1 0 0 2 0 0 2 0 0 0 2 1 0 0 2 1 1 1 0 0 2 0 1 1 2 0 2 0 0 2 0 0 1 0 1 2 1 2 0 1 1 2 2 1 0 0 0 2 0 0 1 0 1 2 1 0 0 2 1 1 0 2 1 1 0 0 2 2 2 1 0 1 0 2 0 0 0 0 0 2 2 2 0 0 0 1 1 0 1 1 0 0 0 0 0 1 0 0 0 0 0 2 1 1 0 0 0 0 0 1 0 0 0 1 0 0 0 2 0 0 2 0 0 1 0 1 1 2 1 1 2 0 1 1 0 2 0 0 2 2 0 1 1 1 1 0 1 1 0 2 1 1 2 1 1 0 1 1 1 0 0 0 0 1 0 0 2 1 0 2 1 0 2 0 0 2 0 0 2 2 0 1 0 1 0 1 0 0 0 0 2 1 1 1 1 0 0 0 0 0 0 2 1 0 2 1 0 0 0 0 1 0 1 1 1 0 0 1 1 0 0 0 0 0 0 1 1 0 0 1 0 0 0 0 0 0 1 1 0 0 0 0 0 0 1 0 1 0 0 1
34 0 1 1 0 1 1 2 0 0 0 1 0 0 0 0 1 1 1 1 1 1 0 0 0 1 1 0 0 1 1 0 1 1 1 0 2 2 1 0 0 0 0 1 1 1 2 0 0 0 0 2 0 1 1 1 0 2 0 0 1 1 1 1 0 0 1 1 0 0 0 1 2 0 0 2 1 1 1 0 1 0 2 1 2 0 1 1 1 2 1 1 2 0 1 1 0 1 1 2 0 0 1 0 1 1 2 1 0 2 0 0 0 2 2 2 2 0 1 0 0 1 2 1 1 1 0 2 1 2 0 0 0 0 1 0 1 0 0 0 1 1 2 0 0 0 0 0 0 1 0 0 0 0 0 0 0 1 0 0 2 1 0 2 0 0 0 0 1 1 0 0 1 1 1 1 0 2 0 0 0 0 0 2 2 2 2 2 0 0 0 2 0 1 0 1 2 1 0 0 0 1 0 0 2 1 1 2 0 0 1 0 2 0 1 1 0 0 1 1 1 1 2 0 1 1 0 2 0 2 0 0 0 0 2 0 0 1 1 0 0 1 2 0 0 0 0 0 0 0 0 1 0 1 0 0 1 2 0 1 0 1 0 0 0 0 1 0 0 0 0 1 0 1 0 0 0 1 2 2 2 0 1 2 2 2 2 0 0 2 1 2 1 2 2 1 1 2 0 2 0 1 2 0 0 0 1 0 0 1 0 1 1 0 2 0 2 1 0 0 0 2 0 2 0 0 0 0 0 0 0 0 0 0 0 0 0 2 0 0 0 0 1 0 0 0 0 0 1 1 1 0 0 1 0 1 1 0 0 1 0 1 1 0 1 1 0 1 2 0 0 0 1 2 0 0 1 1 0 0 2 0 0 0 1 0 0 0 0 0 0 1 2 0 2 1 1 0 0 0 0 1 1 2 1 1 0 0 0 0 0 0 0 0 2 0 1 0 0 0 0 1 2 2 1 1 0 0 1 1 1 1 0 2 0 1 0 2 1 0 1 1 1 1 0 1 0 2 0 0 0 2 0 2 1 0 1 1 2 0 1 0 0 1 0 1 0 1 0 1 0 0 2 1 1 0 2 1 2 0 2 1 0 1 1 1 1 0 2 1 0 2 0 2 2 0 2 1 1 2 0 1 1 1 1 0 2 1 0 1 0 0 0 2 2 0 0 0 0 2 0 2 0 0 0 0 2 0 1 1 1 0 0 0 0 0 1 0 2 1 1 2 1 1 1 1 1 1 2 0 0 0 0 2 2 0 0 1 1 1 0 0 2 2 0 1 1 0 0 0 0 0 0 0 0 1 1 1 0 2 0 0 2 0 0 2 2 2 2 2 0 0 0 2 0 0 0 0 0 0 0 1 0 2 0 0 0 0 0 1 1 0 0 0 1 0 0 1 0 1 0 1 0 0 0 1 1 0 0 0 0 0 1 0 2 0 2 2 2 0 0 1 0 1 2 0 2 1 0 0 1 1 0 1 2 2 1 0 2 0 0 0 2 1 1 1 1 0 2 0 1 0 0 0 1 1 2 1 1 1 1 0 2 0 0 2 1 1 2 1 0 0 0 0 0 0 1 0 0 0 0 0 0 0 1 0 1 2 2 1 0 0 0 2 1 0 0 0 0 0 0 0 0 1 1 0 0 0 0 0 0 0 0 0 1 1 0 1 0 2 1 1 1 0 2 0 0 0 0 0 0 0 1 0 1 1 0 0 1 1 0 0 1 0 0 1 2 2 2 2 0 0 2 1 0 0 1 0 1 1 1 1 0 0 0 1 0 2 1 2 0 2 1 1 1 0 1 0 0 0 0 0 1 0 1 0 1 0 1 2 0 0 0 2 1 1 0 1 1 1 1 2 0 2 0 1 0 0 1 0 1 2 0 1 0 1 0 0 0 0 2 0 1 0 1 0 1 2 0 0 0 0 0 2 2 0 1 0 0 0 0 1 0 0 0 1 2 1 2 1 1 0 1 0 0 2 0 1 2 2 1 1 2 0 0 0 0 2 0 1 1 2 1 0 1 1 1 0 0 0 0 2 0 2 2 0 2 1 1 1 1 2 1 0 1 1 0 0 0 0 0 0 2 1 1 0 1 1 0 0 2 1 1 2 0 0 1 2 0 0 0 0 2 1 1 1 1 0 2 0 0 0 1 0 0 1 2 0 0 0 0 0 0 1 1 1 1 0 1 1 1 0 0 0 0 1 0 2 0 0 0 2 0 1 1 1 0 0 1 2 1 0 0 1 0 0 0 1 1 1 0 1
35 0 0 2 0 1 1 1 0 1 1 0 1 1 0 0 0 1 1 1 0 0 0 0 0 0 0 0 0 0 2 0 1 2 2 1 1 1 0 0 0 0 0 0 1 0 0 0 1 1 0 1 1 0 1 0 0 0 0 0 2 0 1 1 0 0 2 1 0 0 0 0 1 0 1 2 1 1 1 0 1 0 2 0 2 0 0 2 2 2 1 2 0 0 1 0 0 2 2 2 0 0 2 0 0 0 2 1 1 1 0 2 0 1 2 2 1 0 1 0 2 0 2 2 0 0 0 2 1 1 0 0 0 0 1 0 1 1 1 1 1 1 1 0 0 0 1 0 0 1 0 0 0 0 0 0 0 0 0 0 0 1 0 2 1 1 0 1 0 0 0 0 1 1 0 1 1 0 0 1 0 1 0 0 0 0 0 1 0 0 1 2 2 1 1 1 2 2 0 0 0 1 0 0 2 2 0 0 2 0 2 0 2 0 1 1 0 0 1 1 1 1 2 0 0 0 0 2 1 1 0 2 0 0 2 1 0 2 0 2 0 0 2 2 0 2 0 0 0 0 0 0 1 0 0 0 1 2 2 2 2 2 0 0 0 0 1 0 1 1 0 1 1 1 2 2 0 1 2 1 1 0 0 1 1 1 2 1 0 2 0 0 0 1 2 0 0 0 0 1 0 0 2 0 0 1 0 0 0 0 0 1 2 1 0 0 1 0 1 1 1 1 0 1 0 0 0 2 1 1 0 1 1 1 0 0 1 2 0 0 0 0 1 0 0 0 0 0 2 1 0 0 0 2 0 0 1 0 0 0 0 0 1 1 1 0 1 2 1 0 1 1 1 1 1 1 2 0 0 0 0 2 1 1 1 1 0 0 0 0 0 0 0 0 2 1 1 1 1 1 0 1 1 2 0 1 0 1 1 0 0 0 1 0 1 0 1 0 0 0 0 1 0 2 0 0 0 0 1 1 2 1 0 1 1 0 0 1 1 0 2 0 1 1 0 2 0 1 0 0 0 2 0 2 1 0 1 1 1 1 1 0 0 0 0 0 0 2 0 0 1 1 2 0 1 1 1 2 2 1 1 2 0 1 2 1 0 0 2 2 0 2 0 0 0 0 1 0 0 2 0 2 1 1 1 0 2 0 0 1 0 0 0 0 1 0 0 1 0 1 2 2 2 2 1 1 1 0 0 2 0 2 0 0 0 1 1 1 0 1 0 1 2 1 2 0 0 1 1 0 0 0 0 2 0 2 0 0 2 0 2 0 0 1 0 1 0 0 0 0 0 0 1 0 0 1 2 2 0 2 0 0 1 0 0 1 1 2 1 2 1 1 0 1 0 0 0 0 0 0 0 2 1 1 0 0 1 0 0 1 0 0 0 0 2 0 0 1 1 0 1 0 0 0 0 1 1 2 0 0 1 0 0 0 2 0 1 0 1 1 0 0 0 2 1 0 1 1 0 0 0 1 0 0 0 1 2 0 2 2 2 0 1 1 1 0 1 0 2 0 1 0 0 1 1 1 2 1 1 0 0 0 2 0 0 2 1 0 1 2 0 0 0 1 1 0 0 1 1 1 0 1 0 0 0 0 2 1 2 0 1 0 0 2 0 0 0 2 2 2 0 0 0 1 0 0 1 0 0 0 1 0 0 0 0 0 0 0 1 1 0 1 0 0 0 0 0 0 0 1 1 1 0 0 0 0 2 0 2 1 0 0 2 1 1 0 2 2 1 1 0 0 1 2 2 0 0 0 1 0 0 1 0 0 0 2 0 2 1 2 0 2 1 2 2 1 0 1 0 1 0 1 1 0 1 0 1 0 0 0 0 0 0 0 0 2 2 1 1 0 0 0 0 2 0 1 0 0 0 0 0 2 0 0 0 0 0 0 0 0 0 0 1 1 1 1 1 1 0 1 1 0 0 2 2 0 0 1 0 1 0 2 0 0 0 0 2 1 2 1 1 0 0 0 0 1 0 1 1 2 1 0 2 0 0 0 0 2 0 0 1 2 0 1 1 1 1 0 0 0 0 1 0 2 2 0 1 1 0 0 0 0 1 0 2 0 0 1 2 1 1 1 2 1 1 0 1 1 0 0 2 1 0 1 1 0 0 2 0 0 0 0 0 1 0 1 2 1 1 0 1 0 1 1 0 0 1 1 0 1 1 2 1 0 1 1 1 0 0 0 0 0 0 0 0 1 0 1 2 0 0 0 0 1 0 0 1 0 0 2 0 0 0 1 1 0 0 0 0 0 1 0
36 0 1 1 0 0 1 2 1 0 1 1 0 0 0 0 0 0 0 2 1 2 0 0 0 1 1 0 0 0 1 2 1 0 0 0 2 2 0 1 1 0 0 1 2 1 0 0 0 1 0 0 0 1 1 0 0 0 1 0 1 1 1 1 0 0 0 2 0 0 0 2 2 0 2 2 0 2 2 0 0 0 2 1 2 0 0 1 1 2 1 1 1 1 0 0 0 2 0 2 2 0 1 0 0 0 2 1 1 1 0 1 1 2 2 2 2 0 1 0 1 0 2 1 1 1 0 2 0 2 2 2 0 1 0 1 1 0 0 0 0 2 2 0 0 0 1 0 0 1 0 0 0 0 1 0 0 1 0 0 0 0 0 2 1 2 1 1 0 1 1 2 1 1 1 1 2 2 0 0 0 0 0 1 2 2 1 0 0 0 2 2 1 1 0 0 2 2 0 0 0 0 0 1 2 2 2 0 1 0 0 0 1 0 1 1 0 0 2 2 0 0 2 0 0 1 1 2 1 2 0 0 1 1 1 1 0 1 0 0 1 1 2 0 0 2 2 0 0 0 0 1 0 1 0 0 0 0 0 0 0 0 0 0 0 0 0 1 2 0 1 0 0 0 0 0 0 0 1 0 0 1 1 2 1 2 2 0 0 2 1 1 0 2 2 0 2 2 0 1 0 0 1 1 0 0 1 0 0 2 0 1 1 1 1 0 1 0 0 0 0 2 0 2 0 0 0 2 1 2 0 1 0 1 0 0 0 1 1 0 1 1 1 1 1 1 2 0 2 0 1 0 0 2 0 0 0 0 1 1 1 2 2 1 2 1 1 2 1 0 1 1 1 1 0 0 0 0 0 0 1 1 2 2 1 1 0 0 0 1 0 1 1 1 1 1 2 0 2 2 0 2 0 2 0 0 0 0 0 0 0 0 0 0 1 0 1 1 0 1 1 0 2 2 0 0 2 0 1 1 0 1 0 2 0 0 1 0 0 0 2 0 2 0 1 2 0 0 1 0 0 1 1 2 1 1 1 1 0 0 1 0 0 2 0 2 0 1 0 1 0 0 2 0 2 0 0 0 2 0 2 2 0 1 1 0 1 0 1 0 1 0 1 2 2 0 2 1 1 1 1 1 1 0 2 1 1 2 1 1 0 1 0 0 0 0 0 0 0 0 0 2 0 0 0 1 1 0 0 2 1 1 0 1 2 1 2 1 0 0 2 2 1 0 0 0 0 1 2 1 0 1 0 2 2 1 0 0 1 0 1 0 1 1 0 0 1 2 1 1 0 0 1 0 0 2 2 1 0 2 0 0 0 0 0 0 0 0 0 0 1 1 0 0 0 1 0 0 0 0 0 2 0 0 2 0 0 0 1 2 0 0 0 0 0 0 0 0 0 0 2 0 0 0 0 0 0 0 0 0 1 0 0 0 2 1 2 1 2 0 0 1 0 1 1 0 0 0 0 0 1 1 1 0 1 1 2 0 2 0 0 0 1 0 2 2 0 2 0 0 0 1 0 0 1 2 2 0 1 0 1 1 1 1 0 1 1 1 2 1 0 0 2 0 0 0 0 0 1 1 1 0 0 1 0 0 1 1 1 0 1 0 0 2 1 0 0 1 1 1 0 1 0 2 2 0 0 0 1 0 1 1 0 1 1 0 1 0 1 1 0 1 0 0 0 1 0 0 0 1 1 1 0 0 0 0 0 0 1 0 0 0 1 1 0 0 2 2 0 0 1 1 1 0 0 1 0 0 1 1 0 1 2 1 2 2 0 2 0 2 0 2 2 2 1 0 1 0 0 0 0 1 1 0 1 0 1 0 1 1 0 0 1 0 0 2 1 1 1 1 0 1 0 2 0 0 0 0 0 0 0 2 0 0 0 0 0 0 0 0 0 0 0 0 1 0 1 1 0 0 0 0 0 2 2 0 0 0 1 0 0 1 0 0 0 0 1 0 2 1 1 0 1 0 0 1 0 0 0 2 1 0 2 0 1 1 0 1 1 0 0 2 0 0 2 2 2 0 0 1 1 1 0 2 1 1 1 0 0 0 0 0 0 1 1 1 0 0 1 1 0 1 2 0 0 0 1 0 0 0 2 2 0 1 0 0 0 1 0 0 0 0 1 2 0 0 0 0 0 1 0 0 2 0 0 0 0 1 0 0 0 1 0 0 1 2 2 1 0 0 1 0 0 0 0 1 0 1 0 0 0 2 0 1 0 0 0 0 0 0 0 0 0 1 0 1 0 0 2 0 0 0
37 1 1 1 0 0 1 1 0 1 1 1 0 0 0 0 0 0 1 1 1 1 0 0 0 0 0 0 1 1 1 1 2 2 0 1 1 2 0 1 1 0 0 0 1 0 1 0 0 1 0 0 1 1 0 0 0 0 0 1 0 1 1 1 0 0 1 0 0 1 1 2 2 0 2 2 0 1 1 0 1 0 2 1 1 0 0 1 2 2 0 1 2 1 0 0 0 1 0 1 1 0 1 0 1 1 2 1 1 1 0 1 0 1 1 1 1 0 1 0 1 0 1 0 1 1 0 1 0 1 0 0 0 0 0 0 0 0 0 0 1 1 1 0 0 0 0 0 0 1 0 0 0 0 0 0 1 2 0 0 0 1 1 2 2 1 0 0 1 1 1 0 0 2 1 0 2 0 0 1 0 0 1 0 1 0 1 2 0 0 1 2 0 0 0 1 1 2 0 0 0 1 1 0 2 1 2 1 1 0 2 0 0 0 1 1 1 0 1 1 0 0 2 0 0 0 0 0 0 0 0 0 1 1 0 1 1 2 0 2 0 0 2 2 0 2 0 0 0 0 0 0 0 0 1 1 2 1 1 0 1 1 0 0 0 0 0 0 1 0 0 1 2 2 0 0 1 1 2 1 1 1 0 1 1 0 1 0 1 2 1 2 1 2 1 1 0 1 0 1 0 0 2 0 2 0 1 0 1 1 1 1 2 0 2 2 2 0 1 1 2 2 1 1 1 0 0 0 0 0 0 0 0 0 0 0 0 1 1 1 0 0 2 0 1 1 0 0 2 0 0 0 0 0 0 2 0 0 0 1 0 1 1 1 1 2 0 2 2 0 0 0 2 2 0 1 2 0 0 0 2 0 0 0 0 0 0 0 0 0 0 0 0 1 2 2 2 0 0 0 0 0 0 2 0 1 0 1 0 0 0 0 0 1 0 1 0 0 0 0 0 2 0 0 1 1 0 0 2 1 2 1 0 1 1 1 0 0 0 0 1 1 1 1 1 2 0 2 0 0 0 1 0 0 0 0 0 2 1 2 0 0 0 0 0 2 0 2 0 0 0 0 0 2 0 1 0 0 2 0 2 1 0 0 2 0 0 1 2 0 2 2 1 2 1 1 1 1 1 2 0 1 2 0 2 0 0 1 0 1 0 0 0 1 1 0 1 0 1 2 1 2 1 1 0 1 1 1 0 1 1 0 0 0 0 0 1 0 1 1 1 0 2 1 1 1 1 1 1 0 0 0 0 2 2 1 0 0 1 0 0 0 0 2 1 0 0 2 1 1 0 1 1 0 0 1 2 0 0 0 2 0 1 1 0 1 1 0 0 0 1 1 0 0 0 0 2 1 1 0 1 0 1 2 0 0 1 0 1 2 0 0 0 0 2 0 0 0 0 0 1 0 0 0 0 1 1 1 0 0 1 0 0 0 1 1 2 0 1 1 0 0 0 2 2 0 1 2 0 0 2 1 1 1 2 2 1 0 2 1 0 1 1 0 1 0 0 1 1 0 0 1 0 0 0 0 0 2 1 1 0 0 2 1 0 2 1 2 2 0 0 0 0 0 0 0 0 0 2 2 1 1 0 0 1 0 1 1 2 1 0 0 0 2 0 1 0 1 1 1 0 0 0 1 1 0 0 0 2 0 1 1 0 0 0 0 1 2 0 2 2 1 1 0 1 1 1 0 0 0 0 0 1 0 0 0 0 1 1 0 1 0 2 1 0 0 2 2 2 2 1 0 2 1 0 0 1 0 1 1 0 1 0 0 1 1 2 2 0 2 0 1 2 2 1 0 1 0 0 0 0 1 0 0 0 1 0 1 0 2 0 0 2 0 0 2 0 1 2 2 1 2 0 2 0 1 0 0 0 0 0 2 0 0 0 0 0 0 0 0 0 0 0 0 0 0 0 0 0 1 0 0 0 2 1 1 0 0 0 0 1 1 0 0 0 0 1 0 1 1 1 0 2 0 0 2 1 1 1 2 2 0 2 0 0 0 0 1 0 0 1 2 1 1 2 2 2 0 0 0 0 2 2 0 1 1 0 2 0 1 0 1 0 0 1 1 0 2 2 2 0 2 2 1 2 0 1 2 0 0 2 1 0 1 1 0 0 1 0 1 0 0 1 0 0 1 1 0 0 0 1 0 1 1 1 0 2 2 0 0 0 0 0 0 2 1 2 0 0 0 0 0 0 0 0 0 0 0 2 0 0 0 0 2 0 0 2 0 0 1 0 0 1 1 1 0 0 0 0 0 0 1
38 0 0 2 0 1 1 0 0 1 1 0 0 0 0 0 0 1 2 1 1 1 1 0 0 0 0 0 0 1 1 0 1 1 0 1 1 2 1 0 0 0 1 2 2 1 0 0 0 2 0 1 0 0 2 1 0 1 0 0 1 0 2 2 0 0 0 1 0 0 0 0 2 2 2 2 0 1 1 1 1 0 1 1 1 0 0 1 1 2 1 1 1 1 1 0 0 1 0 1 1 0 2 0 0 0 2 1 1 1 0 2 0 0 1 1 0 0 1 0 1 0 2 1 1 1 0 1 1 1 0 0 0 0 0 0 0 1 0 0 2 1 1 1 0 0 0 0 0 1 0 0 1 1 1 0 0 0 0 0 1 1 0 2 1 2 1 0 1 1 0 1 1 1 2 1 2 1 1 1 0 1 1 0 1 0 0 1 0 0 1 1 2 2 1 1 2 2 0 0 0 2 0 0 2 0 2 2 0 0 1 0 1 0 1 0 0 1 1 0 1 1 0 0 1 0 0 1 0 1 0 0 0 0 1 0 0 2 0 2 0 0 2 2 0 2 0 0 0 0 0 0 0 1 0 0 0 2 1 2 2 2 0 0 0 0 2 0 2 0 0 0 1 2 0 0 0 2 2 2 2 0 1 1 1 1 1 1 0 2 1 2 0 2 1 1 0 0 0 0 0 0 2 0 1 0 0 1 1 1 1 1 1 0 1 0 0 1 0 0 2 2 2 2 0 0 1 2 2 1 0 0 0 0 0 0 1 1 1 0 0 0 0 0 0 0 1 2 2 2 0 0 0 2 0 0 1 0 1 0 1 1 0 0 0 0 0 2 0 0 2 2 0 2 0 0 1 0 0 0 1 0 2 2 2 1 0 1 1 0 0 0 1 0 2 1 1 2 2 2 0 1 0 2 1 0 0 0 0 0 0 0 0 1 1 1 0 0 0 0 0 2 0 1 1 2 1 2 2 0 0 2 1 0 2 2 0 1 1 0 2 0 1 1 2 2 0 1 0 0 0 0 1 1 1 1 1 0 1 0 0 0 0 0 1 1 0 1 0 1 2 2 2 1 1 0 2 1 2 0 1 2 0 0 2 1 0 1 1 0 1 1 0 1 1 1 1 0 1 2 0 2 2 0 2 0 1 0 0 2 0 0 0 0 0 0 0 2 0 2 2 2 2 2 1 2 0 0 0 2 0 1 1 0 1 0 2 0 0 1 1 1 1 1 1 0 0 1 1 0 0 0 0 2 1 1 0 0 1 1 1 0 1 1 0 0 1 2 2 0 0 2 0 0 0 0 1 0 0 2 0 0 2 0 1 1 2 2 2 2 0 0 0 1 0 1 0 1 1 0 1 1 0 1 0 0 0 0 0 1 1 0 0 0 0 0 1 1 0 0 0 0 0 0 0 1 1 1 0 0 0 0 0 0 1 1 2 0 2 0 0 0 0 1 1 0 1 1 0 0 0 1 1 1 1 2 1 0 2 0 0 0 2 2 0 0 0 1 1 0 0 2 0 0 1 0 1 0 1 0 0 1 2 1 0 2 2 1 1 0 0 0 1 1 0 0 1 1 1 2 0 2 0 1 1 0 0 1 2 0 0 0 0 1 1 1 1 2 1 1 1 0 0 2 1 1 0 0 1 0 0 0 0 0 1 1 1 0 1 1 0 1 0 0 0 0 0 0 0 0 0 0 1 0 0 0 0 0 2 1 0 1 1 1 0 1 2 1 1 1 1 0 0 0 0 0 1 0 1 0 1 1 1 1 2 2 0 1 0 2 1 1 1 2 2 1 0 0 0 1 0 2 1 0 1 0 2 0 0 2 0 0 0 2 2 2 0 0 2 2 2 2 0 2 0 1 0 0 0 0 0 2 0 1 0 1 0 0 0 0 0 0 0 0 0 0 0 0 0 0 0 0 0 1 0 1 1 0 0 1 0 1 1 0 0 1 1 0 1 2 0 0 0 1 0 1 0 0 2 2 1 0 2 0 1 1 0 2 0 1 2 1 1 0 1 0 0 0 0 0 0 0 0 1 0 2 0 2 0 1 0 0 1 0 1 1 0 0 1 1 0 1 2 1 2 0 0 0 1 0 1 1 0 1 0 0 1 1 1 0 0 0 2 1 0 0 0 0 1 0 1 0 1 1 1 0 1 2 0 0 0 0 0 0 0 2 2 0 0 0 1 0 1 1 0 1 0 0 2 1 1 1 0 0 1 1 1 0 0 1 1 0 1 1 1 0 0 0 1 2 0 2
39 0 2 1 0 0 2 1 1 1 2 0 0 2 1 1 1 2 0 2 2 2 0 0 0 0 0 0 0 0 1 1 1 1 0 1 1 2 0 1 1 0 0 1 2 1 0 0 0 1 2 2 0 0 2 2 0 0 0 1 0 1 1 1 0 0 2 1 0 0 0 1 0 0 0 2 2 0 0 1 0 0 1 0 0 0 0 0 2 2 0 1 2 0 1 0 0 1 0 1 0 0 0 1 1 0 2 0 1 1 0 1 0 0 0 0 1 0 1 0 1 0 2 1 1 1 0 1 0 2 1 1 0 0 0 0 0 0 0 0 1 2 0 0 0 0 0 0 0 1 0 0 1 0 0 0 0 1 0 1 2 2 0 1 0 2 0 0 0 1 1 1 0 2 2 0 1 0 0 2 0 0 0 2 2 2 2 1 0 0 1 2 1 1 1 0 1 1 0 0 0 0 0 1 2 0 2 1 1 1 2 0 1 0 0 0 0 0 2 1 0 0 2 0 0 0 0 1 0 1 1 1 0 0 1 0 0 1 0 1 0 0 2 1 0 1 0 0 1 0 0 0 0 1 0 0 0 2 0 2 1 2 0 0 0 0 0 0 1 0 0 1 1 1 1 1 0 0 1 0 0 0 0 2 1 1 2 0 0 2 2 2 0 1 2 1 0 1 1 1 1 0 2 0 0 0 1 0 1 1 1 1 1 1 1 0 1 0 0 0 1 2 0 0 1 0 0 2 0 1 0 0 0 0 0 0 0 0 2 0 0 0 0 0 0 0 0 0 2 2 1 0 0 2 0 0 1 0 0 1 0 2 1 0 1 0 0 1 2 0 0 0 0 2 0 0 0 1 0 1 2 2 0 0 2 1 0 1 1 0 0 0 0 0 2 0 0 1 0 0 0 0 1 2 1 1 0 1 0 0 0 0 0 0 2 0 1 0 0 0 1 2 0 1 1 1 1 1 2 1 2 1 0 1 0 1 0 0 0 0 2 0 1 1 0 2 1 1 0 0 0 1 0 2 0 0 1 2 1 1 2 0 0 0 0 0 0 1 0 1 1 0 2 0 0 1 0 1 2 1 1 1 0 2 0 0 1 1 2 1 2 1 1 2 0 0 1 0 2 0 2 0 2 0 2 0 1 0 0 1 0 0 0 1 1 0 0 0 0 1 0 2 1 1 1 1 1 0 0 2 0 2 0 0 0 0 1 0 0 0 0 1 1 1 2 1 0 1 2 0 0 0 0 2 2 1 0 1 1 0 1 0 1 2 0 0 0 1 1 0 1 1 0 0 0 0 0 2 0 2 0 0 2 0 0 1 2 2 1 1 1 0 1 0 0 0 0 1 1 0 0 2 1 2 0 0 1 0 1 0 1 1 0 0 1 1 0 0 0 0 2 0 0 0 0 0 0 2 0 0 1 1 1 0 2 0 2 2 2 0 0 1 0 0 1 0 1 0 0 0 0 2 1 0 1 1 2 0 2 0 0 0 0 0 2 2 0 1 1 0 0 0 0 0 1 2 2 2 1 1 0 0 1 0 1 1 0 0 1 1 0 0 1 0 0 0 0 0 1 1 0 1 1 1 0 1 1 1 2 1 0 0 0 0 2 1 0 1 1 1 0 0 0 1 0 0 1 0 1 0 2 1 0 0 2 2 1 1 0 1 1 0 0 0 0 1 0 0 0 0 0 0 0 0 0 1 0 0 2 0 0 0 2 1 1 0 2 2 1 1 1 0 1 0 1 0 0 0 0 2 0 0 1 1 2 2 0 2 0 2 0 0 1 2 2 1 0 1 0 2 0 2 0 0 0 0 1 0 0 2 0 0 1 0 0 1 1 1 1 0 0 0 0 2 0 0 0 0 0 0 0 2 2 2 0 0 0 0 0 0 0 0 1 0 1 0 1 1 0 0 1 0 0 2 2 0 0 1 0 2 0 2 0 0 0 0 0 0 2 0 0 0 2 0 0 2 1 1 2 2 2 0 1 0 0 0 0 1 0 0 2 2 0 0 2 2 2 0 0 0 0 1 0 0 1 2 0 2 1 1 1 0 1 0 2 1 0 1 2 1 0 2 1 0 1 0 0 1 1 0 1 0 0 1 0 0 0 1 0 1 0 0 1 1 1 1 1 0 0 0 1 0 0 2 2 0 2 1 0 1 1 1 1 0 2 2 2 0 2 1 0 0 0 0 1 0 0 0 2 0 0 0 0 1 0 1 1 0 1 2 0 0 0 1 0 0 0 1 1 0 0 0
40 1 0 2 0 0 2 1 0 0 0 0 1 1 0 0 0 1 1 1 1 1 0 0 0 0 0 0 1 2 0 1 1 1 2 1 1 2 0 1 1 0 0 1 1 0 1 0 0 1 1 1 0 0 2 1 0 0 0 0 0 0 1 1 0 0 0 0 0 0 0 1 2 0 2 2 0 1 1 1 1 0 2 1 1 0 0 0 1 2 0 0 1 1 0 0 0 0 0 0 1 0 0 0 1 1 2 2 1 2 0 1 1 2 2 2 2 0 0 0 1 0 2 1 0 0 0 2 1 2 0 0 0 0 0 0 0 0 0 0 0 2 0 0 0 1 0 0 0 1 0 0 0 0 0 0 0 0 0 1 1 1 0 2 0 2 0 1 0 1 1 0 1 1 2 0 2 0 1 2 0 1 0 0 2 2 0 2 0 1 0 2 1 1 0 1 1 2 0 0 0 0 1 0 2 1 2 1 1 1 2 0 0 0 2 0 0 0 2 2 0 0 2 0 0 1 1 0 0 0 0 0 1 2 0 0 0 2 0 0 0 1 2 2 0 2 0 0 0 0 0 0 0 0 0 0 1 2 0 1 0 1 1 1 0 0 0 1 1 0 0 1 1 1 1 1 0 1 1 0 0 0 1 1 1 1 1 1 0 2 0 1 0 1 2 0 1 1 1 1 1 0 2 0 2 0 1 0 0 0 0 0 0 0 1 1 2 1 1 1 0 2 0 1 2 0 1 0 0 1 0 1 0 0 0 0 1 1 1 2 0 0 1 0 1 1 0 1 1 2 0 1 0 1 0 1 2 0 0 2 0 2 1 0 1 0 1 1 2 1 0 0 1 2 1 0 0 0 0 0 2 0 1 1 1 0 0 1 1 0 0 0 0 0 1 0 0 0 0 0 0 0 1 1 0 0 1 0 0 0 0 0 0 0 1 0 1 0 0 0 0 2 1 1 0 0 2 0 1 0 2 1 1 1 1 1 1 0 0 0 2 0 2 0 0 0 0 0 1 0 0 0 1 1 1 1 1 0 0 0 0 0 0 0 0 0 0 2 0 0 1 1 1 1 0 0 0 1 2 1 0 2 0 1 1 0 1 0 2 2 1 1 0 1 0 0 0 1 2 1 1 0 1 1 1 0 2 1 1 1 0 0 1 1 1 0 0 0 0 1 0 2 2 2 0 2 0 1 1 1 1 0 0 1 1 0 0 0 0 1 0 2 1 1 2 0 0 2 2 0 0 0 0 2 2 0 0 0 1 1 0 0 1 2 1 0 1 2 1 1 1 1 0 0 0 1 2 1 0 1 1 0 2 0 1 1 2 1 0 1 0 0 1 1 0 1 0 0 0 0 0 1 0 1 0 1 1 0 0 2 0 0 1 1 1 1 1 0 0 0 1 0 0 0 0 2 2 2 0 0 1 0 0 0 2 0 2 1 2 0 1 1 0 1 2 0 2 0 0 0 0 1 1 0 1 1 2 1 1 0 0 0 1 0 1 0 0 1 1 1 1 1 1 0 0 1 0 0 2 0 2 0 1 1 0 2 1 1 2 1 0 0 0 1 0 0 0 0 0 1 0 0 0 1 0 0 1 1 1 0 1 0 0 1 0 1 0 0 0 0 0 0 0 1 0 1 0 0 0 0 0 0 1 0 2 2 1 0 1 1 0 1 0 1 1 0 0 2 0 1 1 1 0 0 0 1 1 1 2 1 0 0 1 0 0 1 1 1 2 2 0 0 2 0 0 0 1 0 0 1 1 0 2 1 2 1 1 2 0 2 0 1 2 2 1 0 0 2 0 2 0 2 2 0 2 0 0 1 1 2 0 0 0 2 2 2 0 0 2 2 2 2 0 2 0 0 0 0 0 0 0 2 2 2 0 0 0 1 1 0 1 0 0 0 0 0 0 1 1 0 0 0 0 1 0 1 1 0 0 0 0 2 0 0 0 1 1 0 2 0 0 0 0 0 0 1 0 0 0 1 0 1 2 0 0 1 0 2 1 1 1 1 0 0 1 1 1 0 0 1 1 0 0 1 1 1 0 1 0 0 0 0 0 0 0 2 0 2 1 1 0 1 2 0 1 0 2 0 1 0 1 1 0 1 1 0 1 0 2 0 1 0 2 1 1 0 1 0 0 0 2 0 1 0 0 1 2 1 0 1 1 1 0 1 0 0 0 0 1 0 1 0 1 1 0 0 0 0 2 0 0 0 0 2 0 1 2 0 1 1 1 1 0 0 1 0 0 0 0 1 1 0
41 1 2 2 0 0 1 2 0 0 0 0 0 1 0 0 0 0 1 1 1 2 0 0 0 0 0 0 0 1 0 1 1 2 0 0 2 2 0 1 1 0 0 0 0 1 0 1 0 2 1 2 0 0 2 1 0 1 0 0 2 0 2 2 0 0 1 0 0 0 0 1 1 0 0 1 1 0 0 1 0 0 2 0 1 0 0 1 2 2 1 2 1 1 0 0 1 1 0 2 1 0 1 0 0 0 2 1 1 1 0 0 1 1 2 2 1 0 1 0 1 0 1 1 0 0 0 2 1 2 0 0 0 0 1 0 1 0 0 0 0 2 0 0 0 0 0 0 0 1 0 0 0 0 1 0 1 1 0 1 1 1 0 2 0 1 0 1 0 0 0 1 0 2 1 0 1 0 0 1 0 0 0 0 0 0 1 0 0 0 0 1 1 1 0 0 1 1 0 0 0 0 0 1 2 1 1 1 1 0 2 0 1 0 1 1 1 0 1 0 1 2 2 0 0 1 1 1 1 2 0 0 1 1 1 0 0 1 0 1 0 0 2 1 1 2 1 0 0 0 0 1 0 0 1 1 1 1 1 0 1 1 0 0 0 0 0 0 2 0 0 1 1 1 0 0 0 0 2 0 0 0 1 2 2 2 2 2 0 2 2 1 0 2 2 1 1 0 0 1 0 0 2 0 1 1 1 0 1 2 1 1 1 0 2 0 2 0 0 0 1 2 1 2 0 0 0 1 1 2 0 2 0 0 0 0 0 1 1 1 0 1 0 0 0 0 1 0 2 2 2 0 0 2 0 0 2 0 1 0 1 1 1 1 1 2 0 2 2 1 0 0 1 2 0 1 2 0 0 0 2 0 2 2 1 2 0 0 0 0 0 1 1 1 2 1 1 0 0 0 0 0 1 2 1 0 1 0 0 0 0 0 0 1 1 0 1 0 0 0 0 1 0 2 1 1 0 0 0 0 0 0 0 2 1 0 1 1 0 0 2 0 0 2 0 1 0 2 0 0 0 2 2 2 2 2 2 2 2 2 2 0 1 0 0 1 0 2 0 0 0 0 2 2 1 0 1 0 2 0 2 2 0 0 2 0 0 1 2 1 2 2 1 1 1 1 1 0 1 1 1 1 2 0 2 0 1 1 0 1 0 2 0 1 1 0 0 2 0 2 2 2 2 2 2 2 0 1 0 1 0 1 0 0 0 0 2 1 1 1 1 1 2 1 1 1 0 1 1 0 0 0 0 1 2 0 1 0 1 1 0 0 1 2 2 0 0 1 1 0 1 1 2 0 1 1 2 0 0 0 0 0 2 0 0 2 2 2 2 2 0 0 0 0 0 0 1 1 1 0 0 2 0 2 0 0 1 1 2 1 1 0 0 0 0 0 1 2 1 0 0 0 0 1 0 0 0 2 0 0 0 0 0 0 2 0 2 0 2 0 1 0 0 1 2 0 1 0 1 0 0 2 1 1 1 2 1 1 2 1 0 0 0 0 2 2 1 2 0 0 1 0 0 0 1 1 2 0 2 0 2 0 2 0 0 1 1 1 2 1 0 0 0 0 1 0 0 0 1 1 0 1 0 0 1 0 1 2 2 0 0 0 0 1 0 1 0 0 0 0 0 0 1 2 1 0 1 0 1 0 2 1 1 0 1 1 2 0 0 0 0 1 0 0 0 1 0 0 0 0 0 0 1 0 1 1 0 0 2 1 0 0 2 1 1 0 2 2 1 1 0 0 2 0 0 0 0 0 2 0 0 2 0 0 1 1 1 1 0 2 1 1 0 1 1 1 0 0 1 1 0 2 0 0 0 1 0 0 1 2 0 0 0 1 1 2 1 0 2 2 2 1 0 2 0 0 0 0 0 0 1 1 1 1 0 0 1 0 0 0 0 0 0 0 0 0 0 0 0 0 1 0 0 1 1 0 1 0 0 0 0 2 0 0 1 0 0 1 2 1 0 0 1 0 0 2 0 2 1 1 0 1 0 0 0 1 1 2 0 0 2 2 0 0 2 1 2 0 0 0 0 1 0 2 1 1 0 1 0 1 0 1 0 0 2 1 0 0 1 1 0 1 1 1 1 0 0 1 1 0 2 2 0 2 0 0 1 2 0 0 0 0 1 1 0 0 0 1 0 1 0 0 1 1 0 0 2 2 0 0 0 0 1 0 2 1 2 0 0 0 2 0 0 0 1 1 0 0 2 0 0 0 0 1 0 1 2 0 0 0 0 0 0 1 0 0 0 0 0 0 1 0
42 1 1 2 0 0 2 0 0 2 2 0 1 1 0 0 0 2 0 2 2 2 0 0 0 0 0 0 1 1 1 2 1 2 2 2 1 1 0 1 1 0 0 0 1 1 2 0 0 0 0 1 1 1 0 1 0 0 0 0 0 1 1 1 0 0 0 1 0 0 0 0 2 0 1 2 1 1 1 1 1 0 1 1 1 0 0 0 2 2 0 2 1 1 0 0 0 0 0 1 0 0 1 0 1 1 2 1 1 1 0 0 0 2 2 2 2 0 0 0 1 0 0 0 0 0 0 1 0 1 0 0 0 0 0 0 0 1 0 0 1 1 1 0 0 0 0 0 0 1 0 1 0 0 1 0 0 2 0 0 1 0 1 2 1 2 1 0 0 1 1 0 2 0 2 2 1 1 0 0 0 0 0 1 1 1 1 1 0 0 0 1 0 0 1 0 1 2 0 0 0 2 0 0 2 1 1 0 0 0 1 0 1 1 1 0 0 0 1 0 2 2 1 0 1 0 0 2 1 1 1 1 0 0 2 0 0 1 0 1 0 0 2 1 0 1 0 0 1 1 1 0 0 0 0 0 2 0 0 0 0 0 0 0 1 0 0 0 1 1 1 1 1 1 0 0 0 0 1 1 1 0 0 2 1 0 0 0 0 1 0 0 0 2 2 0 0 0 0 1 0 0 2 0 1 0 0 2 1 1 1 1 2 0 1 0 2 0 2 2 0 2 1 2 0 0 0 1 1 0 0 1 0 0 1 0 0 1 1 1 0 1 1 0 1 1 0 1 1 1 1 0 0 1 0 1 1 0 0 1 0 2 0 0 0 2 0 2 2 0 0 0 0 2 0 1 2 0 0 0 1 0 1 1 0 1 0 0 0 0 0 0 1 0 2 1 1 2 2 2 0 1 2 2 0 2 0 1 0 0 0 0 0 1 1 0 1 1 0 1 0 0 0 1 1 2 1 0 0 0 0 0 0 2 0 0 0 2 1 0 0 2 1 1 0 1 1 1 0 0 0 1 1 2 2 1 2 1 1 0 1 0 0 0 0 0 1 1 0 1 0 0 2 0 0 1 1 2 1 2 1 1 0 1 1 0 1 1 1 0 0 1 1 1 2 0 2 1 1 2 0 1 0 1 1 1 2 0 2 0 2 0 1 2 2 0 0 0 0 2 0 2 2 2 1 1 1 1 1 1 1 0 0 1 2 0 2 1 0 0 0 2 2 2 2 0 0 1 2 1 0 1 0 2 1 1 0 0 0 1 0 0 0 1 0 1 0 2 1 1 0 1 0 0 0 0 1 1 0 2 1 0 1 0 0 0 0 2 0 2 0 0 1 1 0 1 0 0 0 0 0 1 0 1 1 1 1 0 1 1 0 0 0 1 1 0 0 0 0 0 2 0 0 0 0 1 1 1 0 0 0 0 0 0 1 1 2 0 2 0 0 1 0 1 2 0 2 1 0 1 0 1 2 1 2 2 2 1 1 1 0 1 1 0 1 1 0 1 1 0 0 0 0 0 0 2 2 1 2 0 0 0 2 1 1 2 1 1 2 0 0 0 2 0 0 0 1 0 2 2 1 2 0 0 2 0 0 2 2 0 1 1 0 1 0 1 0 1 1 1 0 0 0 2 1 0 1 0 2 0 0 0 1 1 2 1 2 1 0 1 0 1 1 0 1 0 0 0 0 1 1 1 1 0 0 2 0 2 2 1 1 1 1 1 1 1 2 1 1 1 0 0 2 0 0 0 1 0 0 2 1 0 0 0 0 1 0 1 1 1 0 1 0 1 1 1 1 0 0 1 0 1 0 0 0 0 1 0 0 2 0 0 2 0 0 2 0 1 1 1 1 1 0 2 0 1 0 0 1 0 2 1 1 1 0 0 0 0 0 0 0 0 0 0 0 0 0 0 0 0 0 0 0 1 1 0 1 0 0 0 1 1 1 0 0 2 1 1 2 0 0 0 0 1 0 1 0 0 2 2 2 0 1 0 0 1 1 1 0 0 1 1 0 0 2 2 2 0 1 1 1 0 1 1 2 1 1 0 0 1 0 2 0 0 1 1 0 1 2 1 0 2 2 0 1 0 0 2 1 0 2 2 0 1 0 0 1 1 0 0 0 0 2 2 1 0 2 1 0 0 1 0 0 2 2 0 2 1 1 2 1 2 1 0 2 1 2 0 0 0 0 1 1 0 0 0 0 1 1 0 0 1 0 1 0 0 1 0 0 1 0 0 0 2 1 0 0 0 1 1 1 0
43 0 0 2 0 1 2 0 0 1 1 1 0 1 0 0 0 2 0 2 2 2 0 0 0 0 0 0 1 1 0 2 0 0 0 0 2 0 0 0 0 0 0 0 1 0 0 0 0 1 0 0 1 0 1 1 0 0 0 0 2 0 1 1 1 0 1 0 0 0 0 0 2 0 2 2 0 1 1 0 0 0 2 2 2 0 0 0 1 1 0 0 1 0 1 1 0 0 0 2 0 0 1 0 1 1 2 1 1 1 0 2 1 1 2 2 1 0 1 0 1 1 2 2 0 0 0 1 1 1 0 0 0 0 0 0 0 0 1 0 1 2 0 0 0 0 0 0 0 0 1 0 1 0 1 0 0 0 0 1 2 2 0 1 0 0 0 1 0 1 1 1 1 1 0 1 2 0 0 0 0 0 0 2 2 2 2 1 0 0 1 1 2 1 2 0 1 2 0 0 0 0 1 0 1 1 2 1 0 0 1 0 1 0 1 0 0 1 1 0 1 2 2 0 0 0 0 1 1 1 0 0 1 1 0 0 0 0 2 1 0 1 1 1 0 1 0 0 0 0 0 1 0 0 0 0 1 1 0 0 0 0 0 0 0 0 0 0 0 0 1 1 2 2 0 0 1 0 1 0 0 0 0 2 1 0 0 1 0 2 1 2 0 2 2 1 0 2 2 2 1 0 2 0 1 0 1 0 0 1 0 2 0 0 2 0 2 0 0 0 1 1 1 0 1 0 0 1 0 2 0 0 0 0 0 0 0 2 0 0 0 0 1 0 1 1 1 0 2 0 2 0 0 2 0 0 2 0 0 0 0 0 0 0 0 0 1 2 1 0 1 1 0 2 0 0 1 0 0 0 0 2 1 0 2 1 0 0 0 1 0 0 1 0 2 1 1 0 1 1 0 1 0 2 1 0 0 1 0 0 0 0 0 0 1 0 1 1 0 1 0 1 1 2 2 2 1 0 1 1 1 1 0 1 0 0 0 0 0 0 0 2 0 2 0 2 0 2 0 0 0 1 1 1 1 1 1 1 2 1 0 0 0 0 0 1 0 1 0 1 0 0 1 1 0 0 0 1 2 1 1 1 0 1 1 0 1 1 2 1 0 2 0 1 0 2 0 1 1 2 0 1 1 1 1 1 1 0 0 1 0 0 0 0 0 0 0 1 0 2 2 1 0 0 0 0 2 0 2 2 0 0 0 0 0 0 1 0 1 2 0 1 2 2 2 0 1 0 2 1 0 1 0 1 2 1 0 2 1 0 1 0 0 2 0 1 1 0 0 0 0 0 0 0 0 0 1 0 0 0 0 0 2 0 0 1 1 0 0 0 0 0 1 1 0 1 0 0 0 0 0 1 0 2 0 0 1 0 0 1 0 0 0 1 1 1 0 2 2 1 0 1 0 0 0 1 1 1 0 0 0 0 1 0 1 1 2 1 2 0 1 1 0 0 1 0 1 0 0 0 0 2 1 0 1 1 1 1 1 0 0 0 1 1 1 1 0 1 1 0 2 0 0 0 0 1 1 1 2 0 0 2 2 0 0 2 1 1 1 0 0 0 1 0 0 0 1 0 1 1 1 0 0 2 0 0 1 2 2 0 0 0 0 1 0 1 0 0 0 0 0 0 0 2 1 0 1 0 0 0 0 0 1 0 1 1 2 1 1 2 1 1 1 0 1 0 0 0 0 0 0 0 1 0 0 1 2 1 2 0 1 1 1 0 0 1 1 1 0 0 0 0 2 2 2 0 1 0 1 1 0 1 1 1 2 1 1 2 0 2 0 2 2 2 2 0 0 1 0 1 0 1 1 0 1 0 1 1 1 2 0 0 1 1 1 2 0 0 2 2 2 1 0 2 0 0 0 0 0 0 0 2 0 0 0 1 1 0 0 1 0 0 1 0 1 0 1 0 0 1 0 0 0 2 2 0 0 1 0 1 0 0 0 0 0 0 1 0 1 1 0 0 0 0 0 0 0 1 2 2 2 0 0 0 0 0 0 2 0 0 1 2 1 0 2 2 2 0 0 0 0 1 1 1 1 2 0 1 0 1 0 1 1 0 2 0 0 0 1 1 0 1 2 0 2 0 0 0 1 0 2 2 0 0 2 0 1 2 0 0 0 0 1 1 0 0 1 0 2 0 2 0 1 0 0 0 1 1 0 0 0 0 0 0 1 0 1 0 0 0 1 0 0 0 1 1 0 1 1 0 0 1 0 1 0 1 1 0 0 2 0 0 0 2 1 0 0 0 2 0 0 0
44 1 1 2 0 0 1 2 0 0 0 0 1 1 0 0 0 0 0 2 2 2 0 0 0 0 0 0 0 0 1 1 1 1 1 1 2 1 0 0 0 0 0 1 2 1 0 1 0 1 0 0 0 0 1 1 0 0 1 0 1 1 1 1 1 1 2 1 0 1 0 0 2 1 2 2 0 1 1 0 0 0 2 2 2 0 0 1 2 2 1 2 2 0 1 1 0 0 0 1 0 0 1 0 0 0 2 1 1 1 0 0 0 2 2 2 2 0 0 0 2 0 1 0 1 1 0 1 1 2 0 0 1 1 0 0 0 1 0 0 1 2 0 0 0 0 0 1 1 1 0 0 0 0 0 1 0 1 0 0 1 0 0 2 2 1 1 0 0 1 0 0 1 1 2 2 1 1 0 0 0 0 0 1 1 1 1 2 1 0 2 2 1 0 1 0 1 2 0 0 0 0 0 0 2 0 2 1 1 1 1 0 1 0 1 2 2 0 2 2 0 0 2 0 1 1 0 2 0 1 0 0 0 0 0 0 0 2 0 2 0 0 2 1 0 1 0 0 0 0 0 0 1 1 1 1 1 2 1 1 1 1 0 0 1 0 1 0 2 0 0 2 0 0 1 0 0 0 1 0 0 0 1 2 2 2 2 2 0 1 1 1 1 2 2 1 1 1 1 1 0 0 1 1 0 0 0 0 0 0 0 0 2 1 2 0 1 1 1 1 0 2 0 2 1 0 1 2 2 1 0 1 0 0 0 0 0 1 1 0 0 0 2 0 0 1 0 1 2 1 0 0 0 2 0 0 2 0 0 0 0 0 1 0 1 1 0 2 2 0 0 0 0 2 0 1 1 0 0 0 1 1 0 0 1 0 0 0 0 1 0 0 1 0 1 0 1 2 1 1 0 1 1 2 1 1 0 0 0 0 0 0 0 1 1 0 0 0 0 0 1 2 0 2 1 1 0 0 0 0 0 1 0 1 0 1 1 1 0 0 1 0 1 1 0 1 0 0 1 0 0 0 1 1 1 1 1 0 1 0 2 0 0 2 0 2 0 2 0 0 0 0 2 0 2 0 1 1 1 0 0 1 0 1 2 1 0 1 2 0 2 2 1 2 2 0 2 1 2 2 0 0 2 0 2 0 1 1 0 1 0 0 1 2 2 0 0 1 0 1 2 2 2 1 0 1 0 2 0 0 2 0 0 0 0 1 1 0 0 2 0 1 1 1 1 0 0 1 1 0 0 0 0 0 2 1 1 0 1 0 1 0 1 1 0 0 1 1 1 0 1 1 0 0 0 0 0 1 0 1 1 0 1 0 0 0 1 0 0 0 0 0 1 1 0 0 2 0 0 0 0 2 1 0 0 2 2 0 1 2 0 0 0 1 0 1 1 0 0 0 0 1 1 1 0 0 2 2 0 0 1 0 1 0 2 0 2 1 2 0 0 1 0 0 1 0 1 0 0 0 0 1 1 0 1 1 2 0 2 0 0 0 0 1 1 0 0 0 1 1 1 1 0 0 0 1 1 0 1 0 1 1 2 0 0 2 0 0 2 2 0 0 0 0 1 0 0 1 1 1 0 1 1 2 1 1 2 1 1 0 0 0 0 2 0 0 0 1 2 1 0 0 0 2 1 1 1 0 1 0 1 1 0 0 0 0 0 0 0 0 0 0 0 1 1 1 0 1 0 0 0 0 1 0 0 0 0 0 1 0 0 0 2 2 2 0 2 2 2 2 1 0 2 0 1 1 1 0 0 1 1 0 0 0 0 2 0 1 1 2 1 1 2 2 1 0 0 1 0 2 0 2 1 0 0 0 1 0 0 2 1 1 0 1 1 1 0 0 2 2 1 2 0 1 0 1 0 0 0 1 0 1 0 1 0 1 0 0 0 0 0 0 1 1 1 1 1 1 0 0 0 0 0 2 2 0 0 0 2 0 0 2 0 0 0 2 2 0 1 1 1 0 0 0 0 2 0 0 1 2 2 0 2 0 0 0 0 1 1 0 2 1 1 0 0 0 0 0 0 0 0 2 0 2 2 1 0 0 0 1 0 1 0 0 1 1 0 1 1 0 0 1 2 0 0 0 2 1 0 1 2 2 0 2 0 0 0 1 0 0 0 0 2 1 0 0 2 0 0 1 0 0 0 2 0 0 2 2 0 0 0 0 0 0 0 0 0 0 0 0 0 0 0 0 1 0 0 0 2 0 0 0 0 1 0 0 1 0 0 1 0 0 0 1 1 0 1 0 0 0 1 1
45 0 1 1 0 0 1 1 0 1 1 1 0 2 0 0 1 2 1 1 1 2 0 0 0 0 0 0 1 1 1 1 1 1 1 1 1 0 0 1 1 0 0 0 2 0 0 0 0 0 0 1 0 0 2 1 0 0 0 1 0 0 0 0 1 2 2 1 0 0 0 0 2 0 2 2 0 1 1 0 1 0 1 1 1 0 0 1 2 2 0 2 2 0 0 0 0 0 0 1 0 0 1 0 0 0 2 2 0 2 0 1 1 1 1 1 1 0 2 0 0 0 2 2 0 0 0 0 0 0 0 0 0 0 1 0 1 1 0 0 1 2 0 0 0 0 0 0 0 0 0 0 1 1 0 0 0 0 0 1 1 2 0 2 1 1 0 1 0 2 2 0 1 1 2 1 2 0 0 1 0 1 1 0 2 1 1 0 0 0 0 1 2 0 2 0 1 2 0 0 0 1 0 0 2 1 2 0 2 0 1 0 0 0 1 0 0 0 1 0 1 2 1 0 1 0 0 2 0 2 1 1 0 0 2 0 0 2 0 2 0 0 2 2 0 2 0 0 1 0 0 0 0 0 0 0 0 2 0 2 0 2 0 0 1 1 0 0 2 1 0 0 0 0 0 0 0 0 0 0 0 1 2 2 2 1 2 1 0 2 1 1 0 2 2 1 0 1 0 2 0 1 1 0 0 0 0 1 0 1 0 2 1 1 2 1 2 2 1 1 0 2 1 0 0 0 1 1 0 0 0 0 1 1 0 0 1 1 1 1 0 1 1 1 1 1 0 0 2 2 2 0 0 1 0 1 1 0 0 2 0 2 0 0 0 0 0 1 2 1 0 0 1 2 0 0 1 0 0 0 2 1 0 0 1 0 0 0 0 0 0 0 2 0 1 1 1 0 0 0 0 0 0 2 1 0 0 0 0 1 1 1 0 2 0 1 0 0 1 0 0 0 0 2 1 1 1 0 0 0 0 0 1 1 1 1 1 0 0 0 2 0 1 1 1 1 0 1 1 1 1 2 1 1 1 1 1 2 1 1 1 0 0 1 0 1 0 2 0 0 0 0 0 2 1 1 1 2 2 1 1 1 0 0 2 0 0 2 2 2 2 0 0 1 1 1 1 0 0 2 0 2 1 1 1 0 1 0 0 1 0 1 0 2 2 0 0 0 0 2 1 1 1 1 0 1 1 0 1 2 0 1 0 0 0 0 2 0 1 2 0 1 1 0 1 2 1 0 0 0 0 0 0 1 2 0 1 0 1 1 0 0 0 2 0 0 2 2 2 0 0 0 0 0 0 0 1 2 0 2 0 0 1 0 0 0 0 1 0 1 0 0 0 1 0 1 0 0 0 0 0 1 0 2 0 0 1 0 1 1 1 0 0 0 2 0 0 0 0 0 1 0 0 1 1 0 1 2 0 0 0 0 0 0 1 0 1 1 2 0 0 0 0 0 2 0 2 1 0 0 1 2 0 0 1 2 1 1 2 0 0 0 1 1 1 0 1 1 1 0 1 1 0 0 1 2 2 1 2 0 0 0 0 0 0 1 0 0 1 1 0 0 0 1 2 0 0 0 2 2 1 1 0 1 1 0 0 2 2 0 1 0 0 2 0 1 0 1 1 1 0 0 1 2 1 0 1 0 1 0 2 1 0 0 1 1 1 0 2 2 0 2 0 0 0 0 0 2 0 0 0 0 1 0 0 0 2 0 1 0 0 0 2 2 2 0 2 1 2 2 1 1 1 2 0 0 0 0 1 0 0 1 1 2 2 2 0 1 0 1 0 1 1 2 1 1 0 0 0 0 0 1 0 0 0 0 2 1 0 1 0 0 0 2 2 2 0 1 1 1 1 1 0 2 0 0 0 0 0 1 1 0 0 0 0 1 1 1 1 1 1 1 1 0 1 0 1 0 0 0 0 0 0 2 1 1 0 0 0 0 0 0 0 0 0 0 0 0 2 1 1 0 1 0 0 2 0 0 1 2 2 0 2 0 0 0 0 1 1 0 1 1 0 0 2 2 2 0 0 0 0 1 0 1 2 0 1 1 1 1 1 1 0 0 0 2 0 2 2 2 0 2 1 1 2 0 2 0 1 0 1 1 0 0 1 0 0 0 2 0 0 0 2 2 0 0 0 0 0 0 1 0 1 1 1 0 1 2 0 0 0 0 1 0 1 1 1 0 0 0 1 0 0 0 0 2 0 1 1 0 0 0 0 0 1 1 0 0 1 2 1 1 0 0 0 0 0 0 0 0 0 0
46 1 2 0 0 0 1 1 0 1 1 1 0 1 0 0 1 2 1 1 1 1 0 0 0 0 0 0 0 0 1 2 0 2 1 1 2 1 0 0 0 0 0 1 2 0 0 1 0 2 1 2 1 0 0 1 0 0 0 0 0 2 0 0 0 0 0 1 0 0 0 0 2 0 1 2 1 0 0 1 0 0 0 0 0 0 1 0 2 2 0 0 0 0 0 0 0 2 0 2 1 0 0 0 2 1 2 2 0 2 1 0 0 0 2 2 2 1 2 0 1 0 2 1 1 1 0 1 0 2 0 0 1 1 0 0 2 1 0 0 2 0 0 0 0 0 0 0 0 1 0 1 0 0 0 0 0 0 0 0 0 1 0 0 0 1 0 0 0 2 2 1 1 1 2 1 2 0 0 0 0 0 1 1 2 1 2 1 0 0 0 2 2 1 1 0 1 2 0 0 0 1 1 0 2 0 2 0 1 1 2 0 1 0 1 2 0 1 1 0 1 1 2 0 0 1 1 0 0 0 0 0 1 0 2 1 0 2 0 1 0 0 2 1 0 1 0 0 0 0 0 0 0 1 0 0 2 2 0 1 0 1 0 0 0 0 0 1 1 0 1 2 0 0 0 0 0 1 1 1 1 0 1 2 2 2 2 1 2 2 0 2 2 2 2 2 0 0 0 1 0 0 1 1 0 0 0 0 0 0 0 1 2 2 2 0 2 1 0 0 1 2 2 0 1 0 1 0 0 1 0 2 0 0 1 0 0 2 0 0 0 0 1 0 0 0 1 0 2 2 2 0 0 1 0 1 1 1 0 2 0 2 0 0 0 0 0 2 0 0 2 2 1 2 0 1 2 2 2 1 1 0 0 0 1 1 0 0 0 0 0 1 0 1 2 1 1 0 0 0 0 0 1 2 0 0 1 1 0 1 0 0 1 0 1 1 0 0 0 0 1 1 1 1 0 1 1 0 2 0 2 0 1 1 1 1 0 0 0 0 1 1 2 0 0 0 0 1 1 0 0 1 1 2 2 1 2 1 0 1 1 0 1 1 0 1 1 1 0 1 1 1 0 2 0 1 0 1 2 0 1 2 0 0 2 0 0 1 2 1 2 1 1 2 0 0 2 0 2 0 2 0 1 1 1 0 1 2 2 0 0 0 0 0 0 0 0 0 0 1 1 2 2 2 0 2 0 1 0 0 2 0 0 1 2 1 2 0 0 2 0 0 2 0 2 0 0 1 1 0 0 0 0 1 2 0 1 0 2 0 2 0 1 2 1 0 1 1 0 1 0 1 1 0 0 1 1 0 0 0 1 0 1 0 0 0 1 1 1 1 0 0 0 1 1 0 1 0 0 0 0 2 0 1 1 0 1 0 1 1 0 0 0 0 2 0 0 0 0 0 1 0 0 1 0 0 0 2 0 0 0 0 0 0 1 0 1 1 2 0 0 1 0 2 2 0 1 1 0 0 0 1 1 1 2 2 1 0 2 1 1 0 1 0 1 1 0 1 1 0 1 1 1 0 0 1 0 1 2 0 0 1 2 1 1 2 1 0 1 1 0 0 0 0 1 0 0 0 1 1 0 1 0 1 1 1 2 1 1 0 0 0 0 2 1 0 0 0 0 0 0 1 0 2 1 2 0 0 0 0 1 0 0 0 0 0 1 0 0 0 0 0 0 0 1 1 0 0 0 0 1 1 0 0 0 0 0 0 0 0 0 0 1 1 1 1 1 1 1 1 0 0 1 0 1 0 0 0 1 2 0 0 0 0 0 1 1 1 1 2 1 1 2 2 2 0 0 1 0 1 0 2 2 0 2 1 1 0 0 2 1 1 1 0 0 2 1 1 2 2 2 2 0 2 0 1 0 0 0 1 0 1 1 0 0 0 0 0 1 1 0 0 2 1 2 1 2 0 0 0 0 0 0 2 2 0 0 0 0 0 1 1 0 0 0 0 1 0 1 1 0 0 1 1 0 2 0 2 0 0 0 2 2 0 0 0 0 2 0 0 2 1 0 0 2 2 2 0 0 0 0 0 0 0 1 2 0 2 1 1 1 1 0 0 0 1 0 0 1 0 0 1 2 1 1 0 2 1 0 0 2 2 1 2 0 0 0 1 0 0 0 0 2 2 0 0 0 0 0 1 1 1 0 2 1 0 2 2 0 0 0 1 0 1 1 1 1 1 1 0 1 0 0 0 0 1 0 1 1 0 0 1 0 2 0 0 2 0 0 2 0 0 0 1 0 0 0 0 0 0 0 0
47 1 1 1 0 0 1 0 0 1 1 1 0 0 0 0 1 1 1 1 1 1 0 0 0 0 0 0 2 2 0 2 0 0 0 0 2 1 0 0 0 0 0 0 2 0 0 0 0 2 0 1 1 0 1 0 1 1 0 1 1 0 1 1 0 0 0 1 0 0 0 0 2 1 2 2 0 0 0 1 0 0 2 1 1 0 0 0 2 2 0 0 2 1 0 0 0 1 0 1 1 0 2 0 0 0 2 1 1 1 0 1 0 2 2 2 2 0 2 0 0 0 2 1 1 1 0 1 1 1 0 0 0 0 1 0 1 0 0 0 0 2 1 1 1 0 0 0 0 2 0 0 0 0 1 0 0 1 0 0 0 1 0 2 0 2 0 0 0 0 0 0 0 2 1 1 0 0 0 0 0 1 0 0 2 2 0 1 1 0 1 2 1 0 1 0 0 2 0 0 0 0 0 0 2 0 2 0 0 1 1 0 0 0 1 1 1 1 2 1 1 1 2 0 0 1 1 1 1 1 0 0 0 0 2 0 0 1 0 1 0 1 1 1 1 2 1 0 1 1 1 1 1 1 0 0 1 1 0 1 0 1 0 0 0 0 1 0 1 0 2 0 1 1 0 0 0 1 1 2 1 0 1 1 1 1 1 1 0 2 1 1 1 1 2 1 0 0 0 1 0 0 2 0 1 0 0 0 0 2 0 1 2 1 2 1 2 0 1 1 1 2 1 0 1 0 0 1 1 2 0 2 0 0 0 0 0 1 1 0 0 0 0 0 0 0 0 0 2 1 2 0 2 2 2 0 1 1 0 1 0 1 1 0 1 0 1 1 1 0 1 1 0 2 0 0 1 2 1 0 1 2 1 1 1 2 0 0 0 0 1 0 1 0 1 0 1 0 1 1 0 1 1 2 1 0 0 0 0 0 0 0 0 0 0 0 0 0 0 0 0 1 0 0 0 0 0 0 0 0 0 0 0 0 1 0 0 2 0 1 1 1 0 0 0 1 1 2 0 0 0 2 1 1 1 1 1 2 2 1 2 0 0 1 0 1 0 1 0 1 0 0 2 0 2 0 2 2 1 1 1 2 0 2 0 0 0 1 2 0 2 2 0 1 0 0 2 1 1 2 0 1 1 1 2 1 2 1 1 1 0 1 0 1 1 0 2 0 0 1 0 2 2 2 1 2 1 0 1 2 0 0 0 0 1 1 2 1 1 0 2 1 1 1 1 0 0 2 2 0 0 0 0 1 2 0 1 0 2 0 0 0 1 1 0 0 1 1 1 0 0 2 2 0 2 0 2 2 0 2 0 0 0 0 0 0 1 1 0 1 0 0 1 0 0 1 0 0 0 0 0 1 0 0 2 0 0 0 2 1 1 1 0 2 0 1 1 0 0 0 1 0 0 1 0 0 0 0 0 0 1 0 0 0 1 0 2 0 1 1 0 0 0 1 1 0 1 0 0 0 0 1 1 1 2 2 1 1 1 0 0 0 0 1 0 0 0 2 0 0 0 1 0 0 1 1 1 1 1 0 1 1 2 0 1 2 1 1 2 0 0 0 0 2 1 0 0 1 0 1 0 1 0 0 2 0 0 2 2 1 0 0 0 0 0 0 0 0 0 0 0 0 0 1 1 1 0 0 1 0 1 0 0 1 1 0 1 0 0 0 0 0 0 0 1 1 1 1 0 0 0 0 0 0 0 0 0 0 2 1 0 0 1 0 0 1 2 2 0 0 0 0 1 1 2 0 1 1 0 1 0 1 0 0 2 1 1 1 0 2 1 0 0 0 0 0 0 2 0 2 0 2 1 0 1 0 1 1 0 2 0 0 1 1 1 2 0 0 2 1 1 1 0 2 0 0 0 0 0 0 1 1 0 0 0 0 0 0 0 0 0 0 2 1 2 1 2 1 0 0 0 1 0 2 2 0 0 1 0 1 0 2 0 0 0 1 1 0 1 2 1 0 1 0 0 1 1 1 2 2 2 0 2 0 0 0 0 2 0 0 2 1 1 0 1 1 1 0 0 1 1 1 1 1 2 0 0 1 0 0 0 1 0 0 0 2 0 1 1 1 0 1 2 1 1 0 1 0 0 1 1 1 0 1 0 0 1 1 0 0 0 0 1 2 1 0 0 0 0 1 0 0 1 1 0 0 1 2 0 2 0 2 0 0 0 2 2 0 0 0 2 0 0 0 0 0 1 1 0 0 0 2 0 0 0 0 1 0 0 2 0 0 0 2 0 0 0 0 1 0 0 1
48 1 1 2 0 0 1 1 1 0 1 0 0 0 0 0 0 0 1 0 0 0 0 0 0 0 0 1 0 0 0 1 2 2 0 0 2 1 0 0 0 1 0 0 1 0 0 0 0 1 1 1 1 1 1 0 0 0 1 0 1 1 2 2 0 0 1 1 0 0 0 0 1 0 1 2 1 1 1 0 1 0 2 1 2 0 0 0 2 2 0 2 2 0 0 0 0 2 1 1 1 0 1 0 1 1 2 2 0 2 1 1 0 2 2 2 2 0 1 0 1 0 2 1 0 1 0 1 0 2 1 1 0 0 0 0 0 0 1 0 1 1 0 0 0 0 0 1 1 1 0 0 1 0 0 0 0 2 0 0 2 0 1 1 0 1 0 0 0 1 1 1 1 1 1 0 2 0 0 1 0 1 0 0 0 0 0 1 1 0 1 2 1 0 1 1 1 2 0 0 0 0 0 0 2 2 0 0 1 0 1 0 2 1 1 0 0 0 1 0 1 1 2 0 0 0 0 2 0 2 0 1 0 0 0 0 0 1 0 2 0 0 2 1 0 1 0 0 1 0 0 0 0 0 0 0 0 2 0 1 0 1 1 1 0 0 0 0 1 0 0 2 1 1 0 0 1 0 1 1 0 0 1 2 2 1 2 1 0 2 1 0 1 2 1 1 0 0 0 0 0 1 1 1 0 0 0 0 0 1 0 1 2 0 2 0 2 0 1 1 0 2 0 2 0 0 1 1 1 2 0 2 1 1 0 0 1 1 1 0 0 0 2 1 2 2 0 1 2 2 1 0 0 1 0 1 0 1 0 0 1 0 2 2 2 0 0 1 2 1 0 0 0 2 0 1 1 1 1 0 1 1 0 1 2 0 0 1 1 0 0 0 1 0 2 0 0 0 2 2 0 1 1 2 1 0 1 2 0 0 0 0 0 1 0 1 0 0 0 0 0 0 0 0 0 1 0 0 2 2 2 0 0 0 0 0 1 1 1 0 1 1 1 1 0 2 0 1 0 0 0 1 0 1 1 0 1 1 1 1 2 0 0 1 0 2 0 2 0 1 0 0 1 1 0 0 0 1 2 0 2 1 0 1 1 0 0 1 1 1 1 0 0 1 0 1 0 1 1 2 0 1 1 1 1 0 1 1 1 0 0 0 0 0 0 0 0 0 0 0 0 2 1 1 0 1 0 1 1 1 1 0 0 0 0 0 1 0 0 0 1 2 2 1 2 0 0 1 2 0 0 0 0 2 2 0 0 1 2 0 2 0 0 2 0 1 0 2 2 0 0 2 1 0 1 0 2 0 0 0 0 0 1 0 1 0 1 2 2 1 2 0 1 1 0 1 0 0 0 0 0 2 0 2 0 0 0 0 0 1 1 1 0 2 0 2 0 0 0 0 1 0 0 1 0 0 1 2 0 0 0 0 0 0 2 2 2 0 2 0 2 0 0 1 2 0 2 2 0 0 1 1 0 0 1 2 2 0 1 1 1 0 2 0 2 1 0 2 0 0 0 0 0 0 1 2 2 0 1 0 1 1 1 0 0 2 2 2 2 0 2 2 0 0 1 0 0 1 0 1 1 0 0 1 0 1 2 2 2 1 1 0 0 1 1 0 0 0 0 0 0 1 0 2 1 0 1 0 1 0 0 0 0 0 0 0 1 0 1 1 0 1 0 0 1 1 1 1 0 1 1 0 0 0 0 0 0 1 2 1 1 0 2 1 1 0 2 2 2 2 0 1 1 1 1 1 1 0 0 2 1 0 1 1 2 0 1 2 1 2 0 2 1 1 1 0 1 0 0 1 0 1 1 0 1 0 2 0 1 1 0 0 1 1 1 2 0 1 2 2 2 2 0 2 0 1 0 0 0 0 0 2 0 1 0 0 0 0 0 0 0 0 2 1 2 1 2 1 0 0 0 0 0 2 1 1 0 0 1 1 0 1 0 0 0 0 1 0 1 1 0 0 1 0 0 2 0 0 2 2 2 0 2 0 0 0 0 0 2 0 1 1 1 0 2 1 1 0 0 0 0 2 0 1 2 1 1 0 1 1 1 2 1 1 1 0 0 1 2 1 0 2 2 1 2 0 1 1 0 1 2 2 0 2 0 0 0 1 0 0 0 0 2 2 1 0 0 0 1 0 2 0 1 0 0 1 1 0 0 0 0 0 0 1 0 0 0 0 0 0 1 0 0 0 1 0 0 0 2 0 0 0 0 2 1 2 2 0 1 2 0 0 0 1 0 0 1 0 0 0 0 0
49 0 2 0 0 0 1 1 0 1 1 1 0 0 0 0 0 0 2 0 1 1 0 0 0 0 0 0 0 2 0 0 1 2 0 2 1 2 0 1 1 0 1 1 1 0 2 0 0 1 0 0 0 1 1 1 0 0 0 1 1 0 0 0 0 0 2 0 0 0 0 0 2 0 1 2 1 2 2 0 1 0 2 1 2 0 0 0 1 2 0 1 1 1 0 0 0 1 0 2 0 0 2 0 0 0 2 2 0 2 0 2 1 1 2 2 2 0 1 0 1 0 2 1 1 1 0 1 0 1 0 0 0 1 1 1 1 0 0 0 0 2 1 0 0 0 0 0 0 2 0 0 0 0 0 0 0 2 0 1 2 0 0 2 2 1 0 0 1 0 0 0 0 2 1 0 2 0 0 2 0 0 1 1 1 0 1 1 0 0 0 2 2 0 2 0 0 2 0 0 0 1 0 1 2 1 2 1 2 1 1 0 0 1 1 0 1 0 1 0 1 1 2 0 0 1 1 2 2 1 1 1 0 0 1 0 0 2 0 2 0 0 2 1 0 2 0 0 1 1 1 0 0 0 0 0 1 1 1 1 1 1 0 0 0 0 0 0 2 1 0 1 0 0 0 0 0 0 2 0 0 0 0 1 2 0 1 1 0 2 2 0 0 2 2 0 2 0 1 2 1 0 2 0 1 0 0 0 0 2 0 2 2 0 0 0 0 1 1 1 0 1 2 1 0 0 1 1 1 1 0 1 0 0 0 0 0 2 0 1 0 1 1 0 2 2 0 0 0 2 0 1 0 2 0 0 1 0 0 0 0 0 2 1 2 0 0 1 2 0 0 0 1 2 0 1 2 2 2 1 1 0 1 1 2 1 0 0 0 1 0 0 0 0 2 0 0 0 0 0 0 0 0 0 0 0 0 0 0 0 0 0 0 2 0 0 0 0 0 0 1 2 0 2 1 1 0 0 1 1 1 1 0 2 0 1 0 1 1 2 1 1 1 1 0 2 0 1 0 0 0 1 1 1 1 1 1 1 1 1 1 0 0 0 0 1 0 1 0 1 0 0 1 1 1 1 1 2 1 1 2 0 1 2 2 1 0 0 2 1 1 2 0 2 1 0 2 0 2 0 2 0 2 0 1 0 1 1 0 2 0 0 1 0 0 0 0 0 0 2 0 2 1 1 1 1 0 1 0 1 1 0 0 1 1 0 1 0 0 2 0 0 1 1 1 0 0 1 1 0 0 0 0 1 2 0 1 2 0 1 0 0 0 2 1 1 0 2 2 0 2 0 1 0 0 1 1 1 0 2 0 0 1 0 1 0 0 0 0 0 1 1 0 1 0 1 0 0 0 0 0 1 1 1 0 1 1 1 2 1 1 0 0 0 1 0 0 1 0 0 0 0 0 0 0 0 0 1 0 0 1 0 2 0 2 0 2 0 1 1 0 0 0 1 2 0 2 1 1 0 0 1 1 0 2 2 2 0 1 0 0 0 1 1 1 1 0 1 0 1 1 1 1 0 0 2 1 0 2 0 1 1 1 1 0 1 1 0 1 2 0 0 0 0 1 0 0 0 1 1 0 1 1 1 1 0 1 2 2 0 0 0 0 2 0 0 0 0 0 0 0 1 1 2 1 0 0 0 0 0 0 0 0 0 0 0 1 1 0 1 1 0 0 0 0 0 0 0 0 0 0 0 0 0 0 0 0 0 1 0 0 1 2 1 1 0 2 2 2 2 1 0 2 0 2 1 2 0 1 1 0 1 0 0 1 1 1 1 0 2 1 0 2 2 0 0 0 0 0 0 0 1 0 0 0 0 1 0 0 2 1 1 0 2 2 2 0 0 2 2 2 1 0 2 0 1 0 0 0 0 1 1 1 1 0 1 0 1 1 0 1 0 1 0 1 0 0 0 0 0 0 0 0 1 1 0 1 0 0 1 0 1 0 0 0 1 0 0 1 1 0 0 0 1 0 2 0 1 2 2 1 1 1 0 1 1 1 2 0 1 1 2 0 1 1 1 1 0 0 1 0 2 1 0 2 0 0 1 1 1 1 0 1 1 1 1 0 2 2 2 0 2 2 1 2 0 1 2 1 0 1 1 0 1 0 0 0 2 0 0 0 0 2 2 1 0 1 0 1 1 0 0 0 2 2 0 2 2 0 0 0 0 0 1 1 1 1 0 2 1 0 0 0 0 0 1 0 2 0 0 0 2 0 2 0 1 1 0 0 1 0 0 0 1 0 0 0 0 0 0 1 1
50 1 2 1 0 0 1 1 0 0 0 2 1 1 0 0 0 0 2 1 1 1 0 0 0 0 0 0 0 1 1 0 2 2 1 0 2 0 0 0 0 0 0 0 2 0 1 0 0 0 0 0 1 0 1 0 0 1 0 0 1 1 2 2 0 0 1 0 0 0 0 1 1 0 1 2 1 1 1 0 1 0 2 0 1 0 0 2 2 2 1 2 1 0 0 0 0 2 0 2 2 0 1 0 1 1 2 1 1 1 1 1 2 2 2 2 2 0 0 0 2 0 2 2 0 0 0 0 0 0 0 0 0 0 1 0 1 0 0 0 2 1 0 0 0 0 0 0 0 2 0 0 1 0 1 0 0 0 0 0 0 1 1 2 1 0 0 1 0 1 1 0 1 1 2 1 2 0 0 0 0 0 0 1 2 2 1 1 1 0 2 2 1 0 1 0 1 1 0 0 0 0 0 1 2 2 2 2 0 0 0 0 1 0 1 1 1 0 2 2 0 0 2 0 1 1 0 1 1 0 1 1 0 0 0 0 0 2 0 1 0 0 2 2 0 2 0 0 0 0 0 0 0 0 0 0 0 2 0 1 0 1 1 0 1 0 0 0 0 0 0 1 1 1 0 1 0 1 2 0 0 0 1 1 2 1 1 0 0 1 0 1 1 2 2 1 0 1 0 1 1 0 1 1 0 0 0 0 0 1 0 2 2 2 2 0 2 1 0 0 1 1 1 0 1 0 0 2 2 1 0 1 0 0 0 1 0 2 1 2 0 2 1 0 1 1 0 0 1 2 1 1 1 1 0 1 0 0 0 2 0 2 2 0 2 1 0 2 2 0 0 0 2 1 0 0 2 1 1 0 1 1 0 1 1 0 0 1 1 0 0 0 2 0 2 2 2 0 1 1 0 1 0 2 1 0 0 0 1 0 0 0 0 1 1 0 1 0 0 0 0 2 0 1 2 2 0 0 1 0 1 0 0 2 0 1 0 0 1 1 0 1 2 0 0 1 0 1 0 0 0 1 0 0 0 0 0 0 1 1 1 0 0 1 0 1 0 2 0 0 1 1 2 0 2 0 1 2 1 1 2 0 0 1 1 0 1 0 1 1 0 1 2 1 0 0 0 0 1 2 0 1 1 1 1 0 1 0 1 1 1 0 0 0 0 1 1 1 0 1 1 2 2 2 0 2 0 1 0 2 0 1 0 0 1 1 2 0 0 2 0 0 1 1 1 0 0 1 1 0 0 0 0 2 2 0 0 0 2 0 1 0 0 2 0 1 0 1 1 0 0 0 1 1 0 0 2 0 0 2 0 0 0 0 0 0 0 1 1 1 1 1 0 1 0 0 1 0 0 0 1 1 1 0 0 2 2 0 0 2 0 0 0 1 0 1 1 2 1 1 0 1 0 0 0 1 1 2 0 0 1 0 0 0 0 0 2 0 2 0 0 0 0 2 2 0 2 2 0 0 0 0 2 0 1 2 2 0 1 0 0 0 0 1 1 1 0 1 1 0 2 0 0 0 0 1 1 1 1 1 0 1 2 1 0 1 2 1 2 1 1 1 1 0 0 0 0 0 1 1 0 1 0 1 0 0 0 2 2 0 0 0 0 2 0 1 1 0 0 0 0 1 1 2 1 0 0 0 0 0 1 0 0 0 0 0 0 0 0 0 0 0 0 0 0 0 0 0 0 0 0 0 1 0 0 0 1 0 0 0 0 0 2 1 0 0 2 1 2 2 0 0 0 1 1 0 1 0 0 2 0 0 1 1 1 2 0 2 1 2 0 1 0 1 1 1 0 0 0 1 0 1 2 0 2 1 1 0 0 2 1 1 0 1 1 2 1 0 0 0 0 0 0 1 0 1 0 0 0 0 0 2 1 1 0 0 0 0 0 1 0 0 2 1 2 1 1 1 0 0 0 0 0 2 2 0 1 0 0 1 0 2 0 0 0 0 1 0 1 1 0 0 0 0 0 1 0 1 1 2 2 0 1 0 0 1 1 2 0 1 0 2 0 0 1 1 1 0 0 0 0 2 1 1 2 1 0 2 0 0 0 0 1 0 2 0 0 1 2 2 0 2 2 1 0 0 0 1 1 0 2 1 1 2 0 0 1 2 0 0 0 0 0 0 0 0 2 1 0 0 2 0 0 1 1 0 2 1 0 1 1 1 0 0 1 1 1 2 0 0 2 0 0 0 1 1 0 1 1 0 0 1 0 1 0 1 1 1 0 0 0 0 0 1 1 0 0 0 0 1 0 0
51 0 1 2 0 0 1 0 0 1 1 0 1 1 0 0 0 0 0 2 1 2 0 0 0 0 0 0 1 2 0 1 1 1 0 0 2 2 0 1 1 0 0 0 2 1 0 0 0 0 1 1 0 1 1 0 1 0 1 1 0 1 2 2 0 0 1 0 1 1 0 0 0 0 0 2 2 1 1 1 1 0 2 1 1 0 0 1 2 2 0 0 2 0 0 0 0 1 0 2 1 0 1 0 0 0 2 2 0 2 0 1 0 1 1 1 1 0 1 0 1 0 1 0 0 0 0 0 0 1 1 1 0 0 1 0 1 1 1 0 2 1 1 0 0 0 0 0 0 0 0 0 2 0 1 0 0 1 0 0 1 1 0 2 1 2 1 0 2 0 0 0 0 2 0 1 1 1 0 0 0 0 0 1 1 1 1 2 0 0 1 2 2 1 1 1 2 1 0 0 0 0 1 0 2 1 2 2 1 1 2 0 1 0 2 1 1 0 0 0 0 0 1 0 1 0 0 0 0 0 1 1 0 0 2 0 0 2 0 1 0 1 2 1 1 2 1 0 1 1 1 0 0 0 0 0 0 1 0 0 0 0 0 0 0 0 0 1 0 0 0 1 2 2 0 0 1 1 1 1 1 0 0 1 2 1 1 0 0 2 0 0 0 1 2 0 0 0 0 1 0 0 2 0 1 0 0 1 1 1 1 2 2 2 1 0 1 1 0 0 1 1 2 1 1 0 0 2 0 0 0 2 0 0 0 0 0 2 0 0 0 2 2 0 1 1 0 0 2 1 1 0 0 2 0 0 1 0 0 2 0 2 2 0 2 0 1 1 2 0 0 0 0 2 0 1 1 0 0 0 2 0 1 1 2 0 0 0 0 0 0 1 1 0 1 0 0 1 1 1 0 1 0 2 2 0 0 2 0 0 0 0 0 1 0 1 0 0 0 0 0 2 0 1 0 0 1 0 2 1 2 0 0 2 0 1 1 0 0 0 2 0 1 1 0 2 2 1 1 0 0 1 0 0 0 0 0 0 0 0 0 0 0 1 0 1 0 1 0 1 0 0 2 0 2 0 2 2 1 0 0 2 0 0 2 0 0 0 1 0 0 0 1 1 0 1 2 0 2 1 1 0 2 0 2 1 2 1 1 0 0 0 0 1 1 0 0 1 0 1 1 2 2 2 0 2 0 0 1 2 0 1 0 1 2 2 1 0 0 0 0 2 1 1 2 0 0 1 2 1 0 1 0 1 2 0 1 1 1 0 0 0 1 1 0 0 1 1 1 0 1 2 0 0 0 0 0 0 0 0 2 0 1 0 0 0 0 0 0 0 1 1 0 0 1 1 1 1 1 0 0 1 1 1 0 1 1 0 2 0 0 0 0 0 0 0 0 2 1 0 1 0 0 0 0 0 0 2 0 0 1 0 1 0 2 1 2 2 2 0 0 1 0 0 1 0 1 0 0 0 1 1 0 0 0 1 2 1 2 0 0 0 2 0 1 1 0 1 1 0 2 0 1 0 0 2 0 0 2 0 0 0 2 0 0 2 1 1 1 0 0 0 0 0 0 1 1 0 0 2 2 0 0 1 1 0 1 2 2 0 1 0 0 2 1 0 0 0 0 0 0 0 0 2 2 1 0 1 0 0 2 0 0 0 0 0 2 0 1 1 0 0 0 1 2 0 1 1 0 0 0 0 0 0 0 0 1 1 1 1 0 0 2 1 0 0 2 1 0 0 0 1 2 0 1 0 1 0 2 0 1 2 0 0 1 1 1 1 0 2 1 0 2 2 2 0 0 1 0 1 0 1 1 0 1 0 2 0 0 2 0 0 1 0 0 2 1 1 2 2 2 2 0 2 0 1 0 0 1 0 1 2 0 1 0 0 0 0 1 1 0 0 0 0 0 0 0 0 0 0 0 0 0 2 2 0 0 1 0 0 0 1 0 0 0 0 1 0 2 0 0 0 0 1 0 2 0 1 2 2 2 0 2 0 0 1 0 1 0 1 2 2 0 0 1 1 1 0 0 0 0 1 0 1 2 0 2 0 2 2 2 0 1 1 2 0 0 0 1 1 0 1 2 1 0 0 2 1 0 1 2 2 0 2 0 0 0 0 0 2 0 0 2 1 0 0 0 0 1 1 1 0 1 0 0 0 1 1 0 1 1 1 1 0 0 1 1 0 0 0 1 0 0 0 0 2 0 0 2 0 0 0 0 2 0 1 0 0 1 2 0 0 0 2 0 0 0 1 1 0 1 0
52 1 1 1 0 0 0 2 0 0 0 1 0 1 0 0 0 0 2 0 0 0 0 0 0 0 0 0 2 1 1 1 2 2 0 0 2 2 0 1 0 1 0 0 2 1 1 0 0 1 2 2 2 0 0 0 0 0 0 1 0 1 1 1 0 0 1 1 0 0 0 0 1 0 1 2 1 1 1 0 0 0 1 2 2 0 0 0 2 2 0 0 0 0 0 0 0 1 0 1 0 0 1 0 0 0 2 1 0 2 0 0 0 0 0 0 0 0 1 0 1 0 2 0 2 2 0 1 1 2 0 0 0 0 0 0 0 0 0 0 0 2 0 0 0 0 2 0 0 2 0 0 1 0 0 0 0 0 0 0 1 0 0 2 1 1 1 1 0 1 1 1 0 2 1 1 2 2 0 0 0 0 0 1 1 1 1 0 0 0 1 2 1 0 1 0 1 1 0 1 0 1 0 1 1 0 2 0 2 0 2 0 1 0 2 0 0 0 1 1 1 1 1 0 1 0 0 2 0 1 0 0 0 0 1 0 0 2 0 1 0 1 2 1 1 2 1 0 0 0 0 1 0 0 0 0 1 1 0 1 0 1 0 0 0 0 1 0 2 1 0 0 0 0 0 0 0 2 2 2 2 0 1 2 2 2 2 0 0 1 0 0 1 2 2 1 0 1 0 0 0 0 1 1 0 0 1 1 0 1 0 1 1 1 1 1 1 1 1 1 0 1 1 1 2 0 0 1 0 1 0 1 0 0 0 0 1 0 2 0 0 0 1 0 1 2 0 1 2 1 1 0 0 2 0 0 1 0 0 1 0 1 1 2 1 1 0 1 2 1 0 0 1 1 0 0 2 1 1 0 1 0 1 1 1 0 0 0 0 0 0 0 0 0 2 0 0 0 1 1 0 2 0 2 0 1 0 0 0 0 0 0 0 0 2 0 1 0 0 0 0 1 0 1 0 0 1 0 0 0 0 0 0 1 0 1 0 0 0 0 2 0 1 1 0 2 0 1 0 0 0 0 1 2 1 0 1 0 2 0 0 0 0 1 0 1 1 1 0 1 0 0 2 0 0 1 0 0 2 0 2 2 0 0 2 0 0 0 1 0 1 1 1 0 1 0 1 0 2 2 0 0 1 1 0 0 1 0 0 1 0 1 0 0 0 0 0 0 0 1 1 1 2 2 1 2 0 1 0 1 1 1 0 0 0 0 1 0 0 2 1 0 0 0 1 1 0 1 1 0 0 0 0 2 1 1 0 1 0 0 1 0 1 1 1 0 0 1 0 1 0 1 0 0 0 0 0 1 0 2 0 0 2 0 2 0 1 0 0 0 0 0 1 1 1 0 0 2 2 0 1 0 0 1 0 0 0 0 0 1 1 0 0 2 0 1 0 2 1 1 0 0 0 0 0 0 1 0 0 0 0 0 0 0 2 1 1 1 1 1 1 0 0 0 1 0 1 1 1 0 0 1 0 0 1 1 2 0 1 1 0 1 1 1 1 1 1 1 1 0 0 1 0 0 0 1 1 1 2 0 0 0 1 0 0 1 1 1 2 1 1 1 0 0 1 0 0 0 1 1 0 1 0 1 0 0 1 1 1 0 0 0 0 2 0 1 1 1 1 1 0 0 0 2 2 2 0 0 0 0 1 0 0 1 1 0 1 1 0 1 1 1 1 0 1 0 0 0 0 1 1 1 0 0 0 0 1 0 2 1 0 0 0 1 0 1 1 2 1 1 0 0 0 1 0 1 2 0 0 2 0 1 0 0 1 2 0 2 0 2 0 1 1 2 1 1 0 0 0 0 0 1 1 0 1 1 1 0 0 2 0 0 0 2 1 1 0 1 1 1 1 1 0 2 0 1 0 0 0 1 0 1 0 0 0 1 1 0 0 0 1 1 1 0 1 1 1 1 0 0 0 0 0 1 1 0 1 0 1 1 0 1 0 0 0 0 1 0 1 0 0 0 0 0 0 1 0 2 2 2 2 0 1 0 0 0 0 1 1 0 1 1 0 0 2 2 2 0 0 1 0 2 0 2 2 0 0 2 1 1 1 2 1 1 2 0 0 1 2 1 0 2 1 0 1 0 0 2 1 0 2 1 0 1 0 0 1 1 0 1 0 0 1 0 0 0 2 0 0 0 2 0 1 0 0 0 1 1 0 0 0 0 0 0 1 2 2 0 1 0 0 0 0 0 0 2 0 2 0 0 0 2 0 2 0 1 0 0 0 1 0 0 0 2 1 0 1 1 1 0 0 1
53 0 2 1 0 0 0 2 0 1 1 0 0 1 0 0 1 0 0 2 2 2 0 0 0 0 0 0 1 1 1 2 1 1 0 0 2 2 0 1 1 0 0 1 1 1 0 0 0 0 1 1 1 1 0 0 0 0 1 1 1 0 1 1 1 0 2 1 0 1 1 1 2 0 1 2 1 0 0 2 0 0 2 0 1 0 0 0 1 2 0 0 1 0 0 0 0 1 0 2 2 0 0 0 1 1 2 2 0 2 0 1 0 1 1 1 1 0 2 0 1 0 2 1 1 1 0 1 1 1 0 0 0 0 1 0 0 1 0 0 1 1 0 0 0 0 0 0 0 1 0 0 2 1 1 0 1 0 0 0 2 1 1 2 1 2 0 0 0 1 1 1 1 1 2 1 2 0 0 0 0 0 0 2 2 2 2 2 1 1 1 2 1 0 1 0 1 2 0 0 0 0 0 1 2 0 2 1 1 1 2 0 0 1 1 0 1 0 2 1 1 1 2 0 0 1 1 0 0 0 0 0 0 0 0 0 0 1 1 2 0 0 1 1 0 1 0 0 0 1 1 1 1 1 0 0 0 2 0 0 0 0 0 0 0 0 0 0 1 0 2 0 2 2 0 0 0 1 1 1 1 1 1 2 2 1 0 1 0 2 0 0 1 2 2 1 1 0 0 1 0 0 2 0 1 1 0 0 1 1 0 2 2 1 2 2 2 0 1 1 0 2 1 0 1 0 1 0 0 1 0 0 0 1 0 0 0 2 0 0 0 0 2 0 1 1 1 0 1 1 1 0 1 2 1 0 2 0 0 2 0 1 2 0 2 0 0 2 2 0 0 0 1 2 0 0 1 0 0 0 1 1 1 1 0 1 0 1 1 0 0 1 0 1 2 0 0 1 0 0 0 1 0 2 1 0 0 1 0 0 0 0 0 1 1 0 1 0 0 0 0 1 1 1 0 0 2 1 1 0 1 2 1 0 2 2 1 0 1 1 1 0 1 1 1 1 0 0 1 0 0 0 1 2 1 1 1 1 2 0 1 0 0 0 0 0 0 2 0 0 1 1 2 0 2 0 1 1 2 0 0 2 0 2 0 0 1 1 1 0 0 1 0 1 0 1 0 1 2 2 0 0 2 0 2 0 1 1 0 1 0 1 0 0 0 0 0 1 0 1 1 2 1 1 0 1 1 1 0 1 1 1 0 0 0 0 2 1 0 0 2 2 1 1 1 1 0 1 1 0 0 0 0 2 2 0 0 0 2 1 0 0 1 2 1 0 1 2 0 2 0 2 0 0 0 0 1 1 0 1 1 0 1 0 0 1 0 2 2 2 0 0 0 0 1 0 0 0 0 0 0 2 0 2 0 0 2 0 2 1 0 0 0 2 0 1 1 2 1 1 1 1 1 1 0 1 1 2 0 0 0 0 0 0 2 0 2 0 2 0 0 0 0 0 0 0 0 2 0 0 0 2 1 0 1 1 2 1 2 0 0 0 1 1 0 0 0 0 0 1 0 1 0 0 0 2 2 0 2 0 0 1 2 0 0 2 0 0 1 1 0 0 0 0 1 0 0 0 1 2 1 1 0 1 1 0 1 1 1 0 0 0 0 2 0 1 0 0 0 0 0 2 1 1 1 0 0 1 0 1 2 0 0 1 1 0 2 1 1 2 1 2 1 1 2 0 0 0 0 1 1 1 0 0 0 0 1 1 2 0 1 1 1 1 0 1 1 0 1 1 1 0 1 0 1 2 2 0 1 0 1 1 0 0 1 1 0 2 0 2 0 2 1 2 2 1 0 0 0 1 0 2 1 0 1 0 1 0 0 2 1 1 1 0 0 2 0 0 1 1 0 1 0 2 0 1 0 0 0 0 0 2 1 2 0 0 0 0 1 1 0 0 0 0 0 0 0 0 0 0 0 0 0 2 1 1 0 0 1 1 0 1 0 0 0 0 1 1 2 1 0 0 1 1 0 1 0 0 2 2 2 0 2 0 0 0 0 2 1 0 0 1 0 0 2 2 2 0 0 0 0 1 0 1 2 1 0 0 0 0 0 1 0 1 1 1 0 1 1 0 0 1 1 1 0 0 0 2 1 1 1 1 0 2 0 0 0 0 0 0 0 0 1 1 1 1 1 1 1 1 0 0 2 0 0 0 0 1 0 0 0 0 1 0 0 1 1 0 0 0 1 1 0 0 1 1 0 2 0 0 0 2 0 0 0 0 0 0 0 0 0 0 1 2 2 1 0 0 0 0 0 0
54 0 1 2 0 0 1 2 0 0 0 1 0 0 0 0 0 1 0 1 1 1 0 0 0 0 0 0 0 0 0 0 2 2 0 1 1 2 0 2 2 1 0 0 1 0 0 1 0 2 1 2 2 0 0 0 0 0 1 1 0 1 0 2 0 0 1 2 0 0 0 1 2 0 2 2 0 2 2 0 1 0 2 0 1 0 0 0 2 2 0 2 1 1 0 0 0 1 0 1 1 1 0 0 2 2 2 1 1 1 0 2 1 1 0 0 0 0 0 0 2 0 1 0 1 1 0 1 0 1 1 1 1 1 0 0 1 0 0 0 0 2 0 0 0 0 0 0 0 2 0 0 1 0 1 0 0 0 0 0 0 1 0 2 2 1 0 0 1 2 1 0 0 2 2 0 2 0 0 1 0 0 2 0 2 0 2 1 0 0 1 2 0 0 0 0 1 2 0 0 0 1 0 0 2 1 1 0 2 0 1 0 1 0 1 0 0 0 2 1 1 1 1 0 0 1 1 2 0 1 0 0 0 1 2 0 0 2 0 2 0 0 2 1 0 1 0 0 0 0 0 0 0 0 0 0 0 0 0 0 0 0 0 0 0 0 0 0 1 0 0 0 0 0 0 0 0 1 1 1 1 1 1 2 1 1 1 1 2 2 0 2 0 2 2 0 2 2 0 1 1 0 2 0 0 0 0 1 0 1 0 2 2 0 2 1 2 1 0 0 1 2 2 1 1 0 1 1 1 1 0 1 0 0 0 0 0 1 1 1 0 0 0 0 0 0 1 1 2 2 1 0 0 1 0 1 1 0 1 1 1 2 1 1 1 1 0 1 2 0 0 0 0 2 0 1 1 1 1 0 1 0 2 1 0 0 0 0 0 0 0 1 0 0 2 0 1 0 0 0 0 0 0 2 2 0 0 0 1 0 0 0 0 0 1 0 1 0 0 0 0 1 0 1 1 1 1 0 0 0 0 1 0 1 0 0 0 2 1 0 2 0 1 1 0 1 0 1 0 0 0 2 2 2 2 1 2 1 2 0 1 0 2 0 0 2 0 1 0 1 0 0 1 1 1 1 1 2 1 2 1 0 0 1 1 0 1 1 2 1 2 1 1 1 0 0 2 0 1 1 1 1 2 0 2 0 1 1 1 1 0 0 0 0 0 0 0 0 0 1 0 2 1 1 0 1 1 1 1 1 1 0 0 2 2 0 1 1 0 0 1 2 2 2 2 1 0 0 0 0 0 0 0 1 2 0 1 1 1 0 0 0 1 1 0 0 1 2 0 2 0 0 0 0 0 0 1 1 0 2 0 0 2 0 0 2 1 1 1 1 1 0 0 0 2 0 2 0 0 0 0 2 1 0 0 2 2 0 1 0 0 0 0 0 1 0 1 2 1 0 0 0 0 0 0 0 0 0 0 0 2 0 0 0 2 1 2 0 2 0 0 1 0 1 1 0 0 1 0 0 1 1 0 1 1 2 1 0 0 0 0 0 1 1 1 0 0 0 1 0 2 0 1 0 0 2 1 0 2 0 1 1 2 0 0 2 1 1 1 0 0 0 0 0 1 0 0 0 2 1 0 2 1 1 1 1 1 1 1 0 0 0 0 0 1 1 0 0 0 0 0 0 1 2 1 2 1 0 0 0 1 0 0 0 0 0 1 0 0 0 0 0 0 0 0 1 0 2 0 1 1 1 0 0 0 0 0 0 0 0 0 0 1 1 0 0 2 1 1 2 1 0 2 1 0 1 2 0 0 1 1 0 0 0 0 1 0 2 1 2 0 2 0 1 1 1 0 0 1 1 0 0 0 0 0 0 2 1 1 2 0 0 0 1 0 1 1 1 1 1 1 1 0 2 0 1 0 0 0 1 0 1 0 0 0 1 0 0 0 0 0 0 1 0 1 0 1 1 1 0 0 0 0 2 2 0 0 0 0 0 0 1 1 0 0 2 1 0 2 0 0 0 0 0 0 1 0 2 2 2 1 1 2 0 0 0 0 2 0 0 2 1 0 0 2 2 2 0 0 0 0 2 1 1 2 1 1 0 0 1 0 1 0 0 0 2 0 1 1 1 1 1 2 1 2 0 0 2 1 1 1 1 0 1 0 1 0 1 1 1 0 0 1 2 1 0 0 2 1 0 1 0 0 2 2 0 2 1 0 0 0 0 0 2 0 0 0 0 0 0 0 0 0 0 0 0 0 1 1 0 0 1 0 1 0 0 1 0 1 2 0 0 0 0 0 0 0 0 0 0 0 1
55 1 0 2 0 1 2 1 0 1 1 1 0 1 0 0 0 2 1 1 1 1 0 0 0 0 0 0 1 1 1 2 2 2 1 0 2 0 0 0 0 0 1 1 2 0 1 1 0 2 0 0 2 1 0 0 0 0 0 1 0 1 2 2 0 0 1 0 0 0 0 0 1 0 1 2 1 1 1 0 1 0 2 2 2 0 0 0 1 1 0 0 1 0 0 0 0 1 0 2 1 0 2 0 0 0 2 1 1 1 0 2 0 0 1 1 1 1 1 0 2 0 1 1 0 0 0 1 1 1 0 0 0 2 1 1 1 1 2 1 1 2 0 0 0 0 0 0 0 1 0 0 0 0 0 0 0 1 1 1 2 0 0 1 0 0 0 1 0 1 1 0 1 1 1 1 2 0 0 1 0 0 0 1 1 1 1 1 1 0 2 2 2 1 2 0 1 2 0 1 0 1 0 0 2 0 2 1 1 0 1 1 1 0 2 0 0 0 1 1 1 1 2 0 0 1 1 0 0 0 0 0 0 0 2 0 1 2 0 2 0 0 2 2 0 2 0 0 0 0 0 1 0 0 0 0 0 1 0 1 0 1 0 0 0 0 1 1 1 0 0 0 2 2 0 0 0 0 0 0 0 1 1 2 2 2 2 1 0 2 1 1 0 2 1 0 0 0 0 1 0 0 2 0 1 0 1 0 1 1 1 1 2 0 1 0 2 1 0 0 1 2 0 1 1 0 1 1 0 1 0 0 0 0 0 0 0 1 1 2 0 0 0 0 1 1 0 1 2 0 1 0 0 1 0 1 1 0 0 1 0 1 2 0 2 2 0 2 1 0 1 1 1 1 1 1 1 0 0 0 1 1 1 1 1 1 0 0 0 0 0 0 0 0 2 0 1 0 1 1 0 1 0 2 0 0 0 1 0 1 0 1 0 1 1 0 1 1 0 1 1 1 1 1 1 1 1 0 2 0 2 0 0 2 0 1 0 2 1 0 1 1 2 0 0 0 0 0 0 1 0 0 1 1 1 1 1 1 1 1 1 0 0 0 0 0 0 1 0 0 0 0 2 2 1 0 1 1 2 1 1 2 0 2 0 0 0 0 1 1 0 1 0 0 0 0 1 2 2 2 0 0 1 1 1 0 1 2 1 0 0 1 0 0 0 1 1 1 0 1 1 2 1 1 0 1 1 1 1 1 1 0 0 0 0 0 1 1 0 0 1 2 2 2 2 0 0 2 2 0 0 0 0 2 2 0 0 0 2 1 0 0 2 2 0 0 1 1 0 1 0 2 1 0 0 1 1 0 0 0 1 0 2 0 0 2 1 0 0 0 0 0 1 0 0 0 0 0 0 0 0 2 0 2 0 0 1 0 1 0 0 0 0 1 0 1 1 1 0 0 0 0 0 0 0 1 1 1 0 0 0 0 1 0 1 0 2 0 1 1 1 0 0 0 0 0 0 0 0 1 0 1 1 0 2 1 2 0 2 0 0 0 0 1 0 0 0 2 0 0 1 0 0 0 1 0 1 1 2 0 0 2 2 0 0 2 1 1 2 1 0 0 0 0 1 0 0 0 0 0 0 0 0 1 1 0 0 1 2 0 2 1 1 1 0 1 0 1 1 1 0 0 1 2 1 0 0 0 1 0 1 1 1 0 2 2 2 1 0 1 1 0 0 0 1 1 1 0 0 0 0 0 1 0 0 1 2 1 1 1 0 0 2 1 1 0 2 0 0 0 0 0 1 0 0 0 1 0 1 0 1 1 0 0 0 2 0 1 0 2 1 0 0 1 1 1 0 0 1 1 0 0 1 0 1 1 0 1 0 2 0 0 0 1 1 2 0 0 2 2 2 2 0 2 0 1 0 0 1 0 1 2 1 0 0 2 0 0 0 0 0 0 0 0 0 0 0 0 0 0 0 0 0 2 2 0 0 0 1 0 0 2 0 0 0 1 1 1 1 2 0 0 1 0 0 2 0 0 0 2 2 0 2 0 0 0 0 2 0 0 2 0 0 1 1 1 1 0 0 0 0 2 0 1 2 0 2 0 1 1 1 1 1 1 2 0 0 0 1 1 0 1 2 2 0 0 1 2 1 0 2 1 0 1 0 0 0 1 1 0 0 0 2 1 0 0 0 0 0 0 2 0 1 0 1 0 1 0 0 1 1 1 1 0 0 0 0 0 2 0 0 0 0 0 0 2 0 0 2 0 0 0 0 1 0 0 0 0 1 1 0 0 1 2 2 0 0 0 0 1 0 1
56 0 1 2 0 0 2 2 0 0 0 0 0 0 0 0 0 1 0 2 1 2 0 1 1 1 1 1 0 0 0 1 1 1 0 1 1 2 0 1 1 0 1 1 2 0 0 0 0 0 0 0 0 0 1 1 0 0 0 1 1 0 2 2 0 0 1 1 0 1 1 2 2 0 2 2 0 0 0 1 0 0 2 1 1 0 0 0 2 2 0 0 1 1 0 0 0 1 0 1 2 0 1 0 0 0 2 1 1 1 0 2 0 0 2 2 2 1 1 0 1 1 2 0 2 2 0 2 0 2 1 1 0 2 2 2 0 0 2 0 2 0 0 0 0 0 0 0 0 0 0 0 0 0 0 0 0 1 0 0 2 0 0 2 0 1 0 1 0 0 0 0 1 1 1 2 2 0 0 2 1 1 0 0 1 1 0 1 0 0 1 1 2 1 1 1 2 1 0 0 0 1 0 0 2 0 2 0 1 1 1 0 1 0 2 0 0 0 2 2 0 0 1 0 1 1 1 1 0 1 0 0 1 1 1 1 1 1 0 0 0 1 2 2 0 2 0 0 0 0 0 0 0 1 0 0 1 2 0 1 0 1 1 1 1 1 0 0 1 0 1 0 0 0 0 0 0 0 1 0 0 0 0 0 0 0 2 1 0 2 2 1 1 2 2 1 0 0 0 1 0 0 2 0 1 0 0 1 2 2 2 2 0 1 1 0 2 0 0 0 1 2 1 1 1 0 0 2 2 1 0 0 0 0 0 0 0 0 2 0 0 1 1 0 0 0 2 0 0 2 0 2 0 2 0 0 1 1 0 0 1 0 1 0 1 0 1 2 1 0 1 1 0 2 0 1 2 0 0 0 1 0 2 2 1 1 0 0 0 1 1 2 0 1 2 2 2 0 0 0 0 0 0 2 1 0 0 1 1 0 0 0 0 1 0 0 0 1 0 1 0 0 0 1 2 2 1 0 0 0 0 1 0 1 0 1 0 2 0 0 0 1 2 0 2 2 0 1 0 0 0 1 1 1 1 1 1 1 1 1 1 0 0 0 0 0 0 1 0 1 0 0 2 2 1 0 1 1 2 1 0 2 0 0 2 1 0 0 2 2 2 1 0 1 1 0 1 0 1 2 0 1 0 1 1 1 2 2 0 2 0 0 0 0 0 0 0 0 0 1 0 2 1 1 0 1 1 1 0 1 1 1 0 1 1 1 2 1 2 1 1 1 2 2 2 0 0 1 1 0 0 0 0 1 1 1 1 2 0 1 0 1 0 1 0 1 0 1 1 0 1 2 0 0 0 1 1 0 1 1 0 0 2 0 1 0 2 0 0 0 0 0 0 0 0 0 0 0 0 0 0 2 1 1 0 1 2 0 1 1 1 0 0 0 1 0 0 0 0 0 0 0 0 0 0 0 0 2 0 0 1 0 0 0 1 1 2 1 1 1 0 0 0 2 2 0 2 2 0 0 0 0 0 1 1 2 1 0 2 0 0 0 1 1 1 1 0 0 0 1 1 1 0 0 0 0 0 1 1 0 0 1 2 2 1 2 1 2 2 1 0 0 0 1 1 0 0 0 2 2 1 1 0 1 2 0 1 1 1 1 0 0 0 1 0 0 0 0 0 0 0 1 0 1 1 0 0 0 1 0 0 0 0 1 1 0 2 1 0 1 1 1 0 1 2 0 1 1 0 0 0 0 0 0 0 0 2 1 1 0 1 0 1 1 1 0 2 2 2 2 0 0 2 1 0 0 0 0 0 2 0 0 0 0 1 1 1 0 0 2 2 0 2 2 1 0 1 0 1 1 0 1 0 1 0 0 1 0 0 1 0 0 1 0 0 2 1 1 2 2 1 1 0 2 0 2 0 0 0 0 0 2 0 1 0 2 1 0 0 0 1 1 1 0 1 0 1 1 0 1 1 0 0 1 0 1 1 0 1 1 0 2 1 0 0 0 0 0 1 2 0 0 2 0 0 2 0 1 2 2 1 1 2 0 1 1 0 2 1 0 1 1 1 0 1 1 1 0 0 0 0 2 0 2 2 0 0 0 0 0 0 0 1 0 1 1 0 2 2 2 0 2 2 0 1 0 0 1 0 1 2 2 0 1 1 0 1 1 1 1 0 0 2 2 0 0 1 1 0 0 2 0 1 1 0 0 1 1 0 0 0 0 0 0 0 0 0 0 0 0 1 0 0 0 0 1 0 1 1 0 0 1 0 1 0 0 1 0 0 2 0 0 0 0 1 0 1 0 0 0 1 0
57 1 1 2 0 0 2 2 0 1 1 1 2 2 0 0 0 2 0 2 2 2 1 0 0 1 1 0 1 1 1 2 1 2 2 1 2 2 0 1 1 1 0 0 2 0 0 0 0 0 0 2 1 0 1 0 0 1 0 0 0 1 1 1 0 0 2 1 0 0 0 0 2 0 1 2 0 1 1 0 1 0 2 0 2 0 0 0 2 2 0 0 0 0 0 0 1 1 0 1 2 0 1 0 1 1 2 1 1 1 0 2 0 1 1 1 1 0 0 0 2 0 2 2 0 0 0 0 0 0 0 0 0 0 1 0 1 0 0 0 1 1 1 0 1 0 0 0 0 1 0 0 0 0 0 0 0 1 0 0 2 1 0 1 1 1 0 0 2 0 0 0 0 2 2 1 1 0 1 1 1 1 1 0 1 0 1 1 0 1 0 2 2 1 1 0 1 2 0 0 0 1 0 0 1 0 2 1 1 1 2 0 0 0 2 2 1 1 2 0 1 2 1 1 1 1 1 0 0 1 0 0 1 1 1 1 1 2 0 1 0 0 2 2 0 2 0 0 0 0 0 1 0 0 0 0 1 1 0 0 0 0 1 0 0 0 0 0 2 0 1 0 0 0 1 1 0 1 2 2 2 0 1 2 1 1 1 2 0 2 1 0 0 2 1 0 0 2 0 2 0 1 2 0 2 0 1 0 1 2 1 2 1 1 1 1 1 1 0 0 2 1 1 2 1 0 0 0 0 1 0 0 0 0 0 0 0 1 2 0 0 0 1 0 1 1 0 0 1 2 0 1 0 1 0 1 1 0 0 2 0 1 2 1 2 0 0 1 2 0 0 0 1 1 0 0 1 1 0 1 2 2 1 0 2 1 0 0 0 0 1 1 1 0 2 1 1 1 0 0 0 0 1 1 0 1 0 1 0 0 0 0 0 0 1 0 0 0 0 0 0 1 0 0 0 1 0 1 2 1 0 2 0 1 1 0 1 1 1 0 1 1 2 0 1 1 0 0 0 0 0 0 1 2 2 0 2 1 1 0 0 0 0 1 0 2 0 2 0 0 0 0 1 1 0 0 0 2 2 1 0 1 0 2 1 1 0 1 2 0 0 2 0 1 1 0 1 1 2 2 0 0 1 1 1 0 1 2 1 0 0 1 0 0 0 1 1 0 0 1 0 2 2 2 0 2 0 1 0 1 1 0 0 0 0 0 2 0 0 1 0 2 1 0 1 0 0 1 1 0 1 1 0 1 2 0 1 1 1 0 1 1 2 2 0 0 2 1 1 0 0 1 1 0 0 2 2 0 0 1 0 0 1 0 0 1 2 2 1 2 0 0 1 2 0 0 1 0 0 0 0 1 1 1 1 0 0 0 0 1 0 0 0 1 0 1 1 1 0 1 0 0 0 1 0 0 0 1 0 0 1 0 1 1 2 1 1 1 2 0 1 1 0 0 2 0 1 2 0 0 1 0 2 0 2 1 2 0 2 0 0 0 1 1 1 0 1 2 0 0 0 1 0 0 1 2 1 1 2 0 1 0 2 1 0 2 2 0 0 1 0 0 0 0 1 0 0 0 1 2 0 1 0 1 0 0 0 1 1 0 0 0 0 2 0 0 0 0 0 0 0 0 1 2 1 0 0 0 0 0 0 0 0 0 1 1 2 0 0 0 0 0 0 0 1 0 1 1 0 1 1 1 0 0 0 1 0 0 2 1 0 0 1 1 1 0 2 1 1 1 1 0 2 0 0 0 0 0 1 1 0 1 1 1 2 2 0 2 1 2 0 2 2 2 2 0 1 0 0 0 0 2 0 0 0 1 1 0 0 1 0 0 0 1 1 2 1 1 1 1 1 1 0 2 0 2 0 0 0 0 1 1 1 1 0 1 1 0 0 0 1 0 0 0 0 0 0 1 0 0 0 0 0 2 2 0 0 0 0 0 0 1 0 0 0 1 1 2 2 0 0 0 1 0 0 2 0 0 1 2 2 0 2 0 2 1 0 1 0 0 2 0 0 0 2 1 2 1 0 0 0 2 1 1 2 1 0 1 1 1 1 0 0 0 0 2 0 1 2 1 0 2 1 1 2 0 0 1 0 1 2 2 0 1 1 0 1 1 0 0 0 0 2 0 0 0 1 0 1 0 1 0 0 0 0 1 1 2 1 1 1 2 0 1 1 1 1 0 1 1 1 0 0 0 0 1 0 1 2 2 2 2 0 1 0 0 0 0 0 1 0 0 0 1 0 0 0 1 1 1 1 0
58 1 0 2 0 1 2 0 0 1 1 0 0 0 0 0 0 1 1 0 0 0 0 1 0 1 1 0 0 0 1 2 0 0 0 0 2 0 0 0 0 0 0 1 2 1 1 0 0 1 0 0 1 0 1 0 0 1 0 0 1 1 2 1 0 0 1 2 0 0 0 0 2 0 1 1 0 1 1 1 1 0 1 0 0 0 0 0 1 2 0 0 0 0 0 0 0 1 1 1 0 0 1 0 0 0 2 1 1 1 0 1 0 2 2 2 2 0 1 0 1 1 1 1 1 1 0 0 0 0 0 0 0 0 0 0 0 0 0 0 0 2 0 0 0 0 1 0 0 1 0 0 1 1 1 1 0 1 0 0 2 1 0 1 1 2 0 1 0 2 2 0 2 0 2 2 2 0 0 1 0 1 0 1 2 2 1 2 1 1 1 2 2 0 2 0 2 1 0 0 0 0 0 1 2 1 2 0 2 0 1 0 2 0 2 1 0 2 2 0 2 2 2 0 0 1 1 2 1 2 0 1 0 0 0 0 0 2 0 1 0 1 2 2 0 2 0 0 0 0 0 1 0 0 0 0 1 1 0 1 0 1 0 0 1 0 0 1 2 0 0 0 0 0 1 1 0 0 1 0 0 1 2 2 2 2 2 1 0 2 2 1 0 2 2 1 1 0 0 0 1 0 0 2 0 0 0 1 0 2 0 2 2 0 1 0 2 0 0 0 1 1 0 1 1 0 0 1 0 0 0 0 0 0 1 0 0 1 1 1 1 1 0 0 1 1 1 0 2 1 1 0 0 2 0 0 2 0 0 2 0 2 1 1 1 0 1 1 2 0 0 0 1 1 0 0 2 0 0 0 1 1 1 1 2 0 0 0 0 0 0 0 0 0 2 2 2 0 1 1 0 1 0 2 0 1 0 0 0 1 1 1 0 2 0 2 0 0 0 0 0 2 0 0 1 1 0 0 1 1 1 1 0 0 1 0 0 1 0 1 1 1 2 0 1 1 1 0 0 0 0 0 1 1 1 1 1 1 1 0 1 0 0 0 0 0 0 2 0 0 1 1 1 1 1 0 1 2 0 1 1 0 0 1 2 0 0 0 2 1 0 1 1 2 0 0 1 1 2 1 1 0 1 1 1 0 1 1 0 1 0 1 0 2 2 0 0 1 0 2 1 2 2 2 1 2 0 0 1 1 1 0 1 0 0 0 2 0 0 0 0 1 2 1 2 0 1 0 0 0 0 0 0 1 2 0 2 0 1 0 0 0 0 0 0 0 0 2 1 1 1 1 0 0 0 0 1 0 0 2 0 0 2 0 1 0 2 2 2 2 0 0 2 0 1 0 0 1 0 0 0 2 0 2 0 0 1 0 2 2 1 0 0 2 0 2 0 1 0 0 0 0 1 1 0 0 1 1 0 0 0 1 0 0 2 1 2 1 2 0 1 0 0 1 0 0 0 0 0 0 1 1 1 1 2 2 1 0 2 0 0 0 2 0 2 1 0 1 1 0 1 1 0 0 1 2 2 1 2 0 0 0 2 1 0 2 2 0 0 0 0 0 0 0 0 0 0 0 0 0 0 0 0 0 1 0 1 2 2 1 0 0 0 0 0 1 0 2 2 1 1 0 0 1 1 1 0 1 0 1 1 0 0 0 0 0 0 0 0 0 0 2 0 0 0 0 0 1 1 2 0 2 1 0 0 1 0 0 2 0 0 0 1 0 1 1 1 1 1 1 0 1 2 0 0 0 0 0 0 1 0 1 0 0 1 2 0 1 0 2 1 0 0 1 1 1 0 0 0 0 1 1 1 1 1 1 1 0 0 1 0 0 1 1 1 2 0 0 2 2 2 1 0 0 0 2 0 0 0 1 0 1 1 2 0 1 0 0 1 0 1 1 1 0 1 0 1 2 0 0 0 0 0 1 1 0 1 0 0 0 2 2 0 0 0 1 2 1 0 0 0 0 0 0 0 0 0 1 2 2 2 0 1 0 1 1 1 2 0 0 2 1 1 0 2 2 2 0 0 0 0 1 0 0 0 2 0 0 1 2 1 1 0 0 0 2 0 2 2 2 0 2 2 2 0 0 0 1 1 1 1 1 0 1 0 0 0 0 0 0 0 0 2 2 0 0 1 0 1 0 1 0 0 1 0 0 1 2 0 0 0 0 1 0 1 0 1 0 1 1 0 0 0 0 0 1 0 0 2 0 0 0 0 1 0 0 0 0 0 0 0 0 0 0 0 0 0 0 1 1 1 0
59 0 0 2 0 0 1 1 0 0 0 1 1 2 0 0 0 0 1 1 1 2 0 0 0 1 1 0 1 1 2 1 1 1 0 1 1 2 1 1 1 0 0 1 2 2 1 0 0 2 1 1 1 1 0 1 0 1 0 0 0 1 0 2 0 0 2 0 0 0 0 0 1 0 1 2 1 2 2 0 2 0 2 2 2 0 0 1 2 2 0 2 1 0 1 0 0 2 0 2 1 0 0 1 0 0 2 0 2 0 0 2 0 1 1 1 1 0 1 0 1 1 1 0 1 1 0 0 0 1 0 0 0 0 1 0 1 0 0 0 0 2 0 0 0 0 1 0 0 0 0 0 1 1 0 0 0 1 0 0 1 1 0 1 2 1 1 0 1 2 1 0 0 2 2 0 2 0 0 1 0 0 1 0 1 0 1 1 1 0 2 2 2 1 2 0 1 1 0 0 0 0 0 0 2 1 2 2 1 0 1 1 0 1 1 0 0 0 0 0 2 2 2 0 1 0 0 2 0 2 1 1 0 1 0 0 0 1 1 1 0 0 2 2 0 2 0 0 0 0 0 2 0 0 0 0 0 2 1 1 1 1 0 0 0 0 0 0 1 0 0 1 1 1 0 0 0 1 2 0 0 0 0 2 1 1 1 1 0 2 1 1 0 2 2 0 2 0 0 2 0 0 2 0 1 0 0 0 2 2 2 2 1 0 1 0 1 0 1 1 1 1 0 2 0 0 0 2 1 2 0 1 1 0 0 0 0 1 0 1 1 1 1 0 0 0 1 1 2 0 1 0 0 2 0 0 2 1 0 2 0 2 0 0 0 0 1 1 2 1 0 0 0 2 0 0 1 0 0 0 1 1 0 0 2 0 0 0 0 0 0 0 0 0 2 0 0 0 2 2 0 2 0 1 1 0 0 1 0 0 0 0 1 0 2 0 2 1 0 1 0 1 0 1 0 0 1 0 1 0 1 0 0 1 0 0 0 0 0 0 1 1 2 0 1 1 0 2 0 0 0 2 1 2 2 1 2 0 1 0 0 0 0 1 0 1 1 1 0 1 1 0 1 1 0 1 1 2 1 1 0 2 1 1 2 0 0 1 1 1 1 0 0 1 0 0 1 0 2 2 0 0 0 1 1 1 2 2 1 0 0 1 0 0 0 0 0 1 0 1 1 2 2 2 1 2 0 0 0 1 1 1 0 1 1 0 2 0 0 0 1 2 2 2 2 0 0 2 2 0 0 0 0 2 2 0 0 0 1 0 0 0 0 2 2 0 0 2 2 0 0 2 0 0 0 0 0 0 0 1 1 0 2 0 2 0 1 1 1 1 0 0 1 2 0 0 1 0 0 0 0 2 0 1 0 1 1 0 1 1 0 0 0 1 1 1 0 1 0 0 0 0 0 0 0 2 2 1 0 0 0 0 1 0 1 0 2 0 2 0 1 1 0 1 2 0 1 0 0 0 0 1 1 0 1 1 1 0 2 1 1 0 0 1 0 0 1 2 0 0 1 0 0 0 1 2 2 1 2 0 0 0 1 1 2 2 0 1 1 1 1 1 0 1 0 0 0 0 0 1 0 0 0 0 1 0 1 0 2 1 0 0 0 2 0 0 0 2 1 2 0 0 0 2 2 1 0 0 1 0 0 0 0 0 0 0 1 0 0 0 0 1 1 1 2 0 0 0 0 1 1 0 0 0 0 1 1 0 1 0 0 1 1 1 0 1 1 2 1 1 0 0 2 1 0 0 1 0 2 0 0 1 0 0 0 1 0 2 0 2 0 0 1 1 0 0 0 0 0 1 0 1 1 0 1 0 1 0 0 2 0 0 1 1 1 2 0 2 2 2 1 2 0 2 0 2 0 0 0 0 0 2 0 0 0 2 0 0 0 0 0 0 1 0 1 0 0 0 0 1 0 0 0 2 2 0 1 0 1 1 0 1 1 0 1 1 1 0 1 1 0 0 0 1 0 1 0 2 2 2 0 1 1 0 0 1 1 1 1 0 0 2 1 2 1 0 0 0 0 0 0 1 0 1 2 0 1 0 0 1 0 1 1 0 1 1 0 0 1 0 0 1 0 2 1 0 1 1 0 1 2 2 0 1 0 0 0 1 1 1 0 1 2 2 0 1 1 0 1 1 1 0 1 0 0 0 1 1 0 0 0 0 0 1 1 0 1 0 0 0 1 0 0 0 0 0 0 1 1 0 0 1 0 2 0 0 2 0 0 0 0 0 1 1 1 0 0 0 1 1 0 0
60 0 1 1 0 1 1 0 0 2 2 0 0 1 0 0 1 2 1 1 1 1 0 0 0 0 0 0 1 1 1 2 0 1 2 1 2 2 0 1 1 1 0 0 1 0 1 0 0 0 0 1 0 0 2 1 0 0 0 1 0 0 0 0 1 1 2 1 0 0 0 0 2 2 2 2 0 0 0 1 0 0 1 2 2 0 0 0 0 2 0 1 1 1 0 0 0 1 0 1 0 0 1 0 1 2 2 0 2 0 0 2 0 0 0 0 0 0 1 0 2 0 2 1 0 1 0 2 2 2 0 0 0 0 0 0 0 0 0 0 1 1 0 0 0 0 0 0 0 0 0 0 0 0 0 0 0 1 0 1 1 1 0 2 0 1 0 0 0 1 1 0 1 1 1 1 2 0 1 1 0 1 0 1 1 1 1 1 0 0 1 1 2 2 1 1 1 1 0 0 0 1 1 1 2 0 2 0 1 0 2 0 2 0 1 1 1 0 1 0 2 2 1 0 0 0 0 2 0 2 0 0 0 0 2 0 0 1 0 0 0 0 2 2 0 2 1 0 0 0 0 0 1 0 0 0 1 2 1 1 1 1 1 0 1 0 0 0 1 0 0 0 2 1 1 1 0 1 1 1 1 1 0 1 2 2 2 2 0 2 1 1 0 2 2 0 1 1 1 1 1 0 2 0 1 0 1 1 1 1 0 1 2 1 1 0 2 1 1 1 1 2 2 2 1 0 0 1 0 1 0 1 0 0 1 0 0 1 1 1 1 1 1 0 1 1 0 0 2 1 0 0 1 1 1 1 1 0 0 1 0 1 1 0 1 0 0 1 1 0 1 1 0 2 0 1 2 1 1 0 2 0 1 1 1 0 0 0 0 0 0 1 1 0 2 0 0 0 0 0 0 0 1 1 0 0 1 0 0 0 0 0 0 2 0 2 0 0 0 0 0 0 1 2 1 1 1 0 1 0 1 0 0 1 0 0 0 1 1 0 0 2 1 1 1 2 0 0 1 0 0 0 1 2 1 1 1 2 1 1 2 0 0 0 0 0 0 1 0 1 0 0 2 0 1 0 2 1 2 0 2 1 0 2 1 1 1 1 1 1 1 0 1 1 0 1 2 0 0 2 0 1 2 0 1 0 2 1 0 0 0 1 0 0 0 0 0 1 0 1 0 2 2 2 0 1 1 0 0 1 1 1 2 0 0 0 2 2 2 1 0 1 1 2 2 1 0 0 0 0 1 1 0 2 2 0 0 1 1 0 1 0 0 0 0 0 0 1 1 0 1 1 1 0 0 1 2 0 0 1 0 0 1 0 0 1 0 1 1 1 0 1 0 0 1 1 0 1 1 0 0 2 1 0 0 2 2 1 1 1 1 0 0 2 0 2 1 1 0 0 1 0 0 0 0 1 1 2 0 0 1 0 0 0 1 1 2 0 2 0 0 1 0 2 2 0 1 0 0 0 0 1 0 1 2 2 1 1 1 0 0 0 0 1 0 0 0 1 0 0 0 1 0 0 0 0 0 0 1 0 0 1 1 0 0 1 1 0 1 2 0 0 0 1 2 0 0 1 1 1 0 1 0 1 1 0 0 1 2 0 1 0 0 1 0 0 0 1 0 1 0 0 1 2 1 0 0 0 0 0 1 0 1 0 2 2 2 1 0 1 1 1 0 0 0 0 0 0 0 0 0 0 0 0 0 0 1 0 2 0 0 1 2 1 0 0 2 2 2 2 1 0 2 2 2 0 1 0 1 1 0 1 0 0 1 2 0 2 0 2 0 0 2 2 2 0 1 1 0 1 0 2 0 0 0 0 1 0 2 2 0 0 1 1 1 2 0 1 2 2 2 2 0 2 0 2 0 0 0 1 0 1 0 1 0 0 0 1 1 0 0 0 0 0 0 0 0 0 0 0 0 0 0 1 0 1 0 0 0 1 1 2 0 0 1 2 2 1 1 2 0 0 1 0 0 1 0 1 2 2 2 0 2 0 0 1 0 1 1 0 2 1 1 0 2 2 2 0 0 0 0 0 0 2 1 1 1 1 0 1 0 1 1 1 2 0 0 1 2 0 1 1 2 0 2 0 0 1 0 1 2 2 0 2 0 0 1 1 0 0 0 1 2 1 0 1 2 0 0 1 1 0 2 0 0 0 0 0 0 0 0 0 0 0 1 1 1 0 1 0 0 1 0 0 0 1 0 1 1 0 0 1 0 0 0 0 0 0 1 2 1 0 1 2 2 0 1 0 0 1 0 0
61 1 1 1 0 0 2 0 0 2 2 0 1 1 0 0 0 1 0 2 2 2 0 0 0 0 0 0 0 1 1 1 0 2 1 1 2 0 0 1 1 0 0 0 2 0 0 0 0 1 0 0 2 2 0 1 0 0 0 1 0 2 2 2 0 0 1 1 0 0 0 1 0 0 0 2 1 0 0 1 0 0 2 1 2 0 0 0 1 2 0 1 0 0 0 0 0 1 0 1 1 0 0 0 1 0 2 1 1 1 0 2 0 2 2 2 2 0 0 0 0 0 1 0 1 1 0 1 0 1 1 1 0 1 1 0 1 0 0 0 1 2 0 0 0 0 0 0 0 1 0 0 1 0 0 0 1 0 0 0 1 1 1 2 1 2 0 2 0 0 0 0 0 2 2 1 2 0 0 1 0 0 0 0 0 0 0 1 0 0 2 2 1 0 1 0 0 2 0 1 0 1 0 2 2 1 1 0 1 0 2 0 1 1 1 0 0 1 2 2 0 0 2 0 0 2 2 0 0 0 0 0 0 0 1 0 0 2 0 1 0 1 1 1 0 1 0 0 0 0 0 0 0 0 0 0 1 2 0 1 0 1 0 0 1 1 0 0 2 0 0 1 1 1 0 0 0 1 1 1 1 1 1 2 2 2 2 1 0 2 1 0 0 2 2 0 2 1 0 0 0 0 2 0 1 0 0 0 1 1 0 2 2 0 1 0 2 0 2 2 0 2 1 1 2 0 0 0 0 0 0 2 0 0 0 0 0 2 0 1 0 1 1 0 0 0 1 0 2 1 2 0 0 2 0 0 2 0 0 2 0 2 1 0 1 0 0 2 0 0 2 2 1 2 0 2 2 1 1 1 1 1 1 1 2 0 0 0 0 0 0 0 0 0 1 0 1 0 0 0 0 0 0 2 2 0 0 1 0 0 0 0 0 1 1 0 0 1 0 1 0 0 0 0 1 1 0 0 0 0 0 0 1 0 2 2 0 0 0 0 2 0 1 1 0 1 0 1 0 0 0 1 2 2 2 2 2 2 1 1 2 0 0 1 0 2 0 1 0 1 1 1 1 1 1 0 0 2 2 0 2 1 0 1 2 2 0 0 1 0 1 1 1 2 1 1 1 1 1 1 1 1 1 1 1 0 2 1 0 2 0 0 0 0 0 0 1 2 0 2 2 2 1 1 1 1 1 1 1 1 1 0 1 1 1 0 1 0 1 2 1 0 1 1 1 2 1 1 2 0 0 0 1 1 1 1 1 0 1 1 1 0 0 1 0 1 0 2 2 0 0 0 1 0 0 1 1 0 0 1 0 0 0 0 0 1 1 0 0 0 0 0 0 1 0 2 0 1 1 0 0 1 1 1 0 1 1 0 2 2 2 1 0 0 2 0 0 1 0 0 1 0 0 1 0 0 0 1 0 0 0 0 0 0 2 0 2 1 2 0 1 0 0 0 2 0 2 1 0 0 1 1 0 2 2 1 1 0 2 0 0 0 2 0 1 0 0 1 0 1 0 1 0 0 0 2 2 0 1 0 0 1 2 1 0 2 1 0 1 2 0 0 0 0 1 0 0 1 2 2 0 2 0 0 1 0 0 2 2 0 0 0 0 0 1 0 0 0 0 0 0 1 0 2 1 1 0 0 1 0 1 1 0 0 0 0 2 2 0 1 1 0 0 0 0 0 0 1 0 0 0 0 0 0 0 0 1 1 2 0 0 1 1 1 0 1 1 1 1 1 0 0 1 0 0 0 1 0 1 1 0 1 0 0 1 1 1 2 0 2 0 2 0 1 1 1 0 0 0 1 0 2 1 0 1 1 0 0 1 2 0 0 0 2 2 2 0 0 1 0 0 1 0 2 0 0 0 0 0 0 1 1 0 1 0 0 0 0 1 1 0 0 1 0 1 0 0 2 0 1 1 0 0 2 2 0 0 0 0 0 0 2 0 0 0 2 1 0 2 0 0 0 1 0 0 1 0 0 1 0 0 0 2 0 0 0 0 1 0 0 2 1 0 0 2 2 2 0 0 0 0 1 0 2 2 0 2 0 0 2 0 2 0 0 0 2 0 0 1 0 0 1 2 0 0 0 0 1 2 0 1 1 0 1 0 0 0 1 0 0 0 0 1 2 1 1 1 0 0 0 2 0 2 0 0 0 2 2 0 0 0 1 1 0 1 1 1 0 1 1 0 0 1 1 0 0 1 0 1 0 0 1 0 0 1 1 1 0 0 2 0 0 0 1 0 0 0 0 1 1 0 1
62 1 0 2 0 1 2 1 0 1 1 1 1 1 0 0 0 1 1 1 1 1 0 0 0 1 1 0 0 0 2 0 0 0 0 0 2 2 0 1 1 0 0 0 1 0 0 0 0 1 0 0 1 1 1 1 0 0 1 0 1 0 0 0 0 0 2 0 0 0 0 0 1 0 0 1 1 0 0 1 0 0 2 0 2 0 0 0 0 2 0 0 0 0 0 0 0 2 1 2 1 0 0 0 1 0 2 2 0 2 0 2 1 1 1 1 1 0 0 0 2 0 2 0 2 2 0 0 0 2 1 1 0 1 1 1 1 0 0 0 0 2 0 0 0 0 0 0 0 0 0 0 0 0 0 0 0 1 0 1 1 0 0 1 0 1 0 0 0 1 1 0 1 1 1 0 2 0 1 1 0 1 0 1 1 1 1 1 0 0 1 2 2 2 0 2 2 2 0 0 0 1 0 0 2 0 2 0 1 0 1 0 2 0 2 0 0 1 2 1 0 1 2 0 0 2 2 1 0 0 1 1 0 0 2 0 0 1 1 0 0 2 2 1 1 2 1 0 0 0 0 1 0 0 0 0 0 1 1 1 1 1 0 0 0 0 1 1 2 0 0 1 1 1 0 0 0 1 2 1 1 1 1 1 2 1 1 1 0 1 1 0 1 2 2 1 1 2 0 2 0 0 1 1 1 0 0 1 1 1 1 1 1 0 0 0 1 0 1 1 0 2 0 1 0 0 0 2 0 0 0 2 1 0 0 0 0 2 0 1 1 1 0 0 1 1 0 0 2 1 1 0 0 2 0 0 2 0 0 2 0 2 1 1 1 0 0 1 2 0 0 0 0 2 0 0 1 0 0 0 1 1 0 0 0 0 0 0 0 0 0 0 1 0 2 1 1 0 2 2 0 2 0 2 1 0 0 1 0 1 0 0 0 1 1 0 0 0 0 0 1 1 0 2 1 2 0 0 1 0 1 0 1 1 1 1 0 1 1 0 1 1 1 1 0 1 0 0 2 0 0 0 1 2 2 1 2 2 1 0 1 0 0 0 0 2 0 2 0 0 0 0 2 0 1 0 2 2 2 1 1 2 0 2 1 1 1 0 2 1 1 2 1 1 2 0 1 1 1 2 0 1 2 0 2 0 1 1 2 0 1 0 1 1 1 0 0 1 0 2 1 2 1 1 0 1 1 0 0 1 0 0 1 0 1 1 1 0 0 2 0 1 2 2 2 0 0 1 1 0 0 0 0 2 1 1 0 1 1 1 1 0 1 2 0 1 1 1 0 1 0 2 0 0 0 0 0 0 0 0 1 0 0 0 0 0 0 0 0 0 0 0 0 0 0 0 0 1 1 1 0 1 1 1 0 1 1 0 2 0 1 0 0 0 2 1 1 2 0 1 0 1 1 1 0 0 1 0 0 0 1 1 0 0 1 2 2 0 1 1 1 1 0 1 1 0 1 1 1 0 2 1 1 0 0 1 2 0 2 0 0 0 1 0 2 1 1 1 0 0 0 0 1 0 0 2 1 1 1 1 1 0 2 1 1 2 1 0 0 1 0 0 0 0 1 0 0 0 0 0 0 1 0 0 2 0 0 2 2 1 0 0 0 1 0 1 0 2 2 2 0 0 0 1 1 1 0 0 0 0 1 0 0 0 1 1 0 1 1 2 0 2 0 0 0 0 0 1 0 1 1 1 0 0 0 0 1 0 1 0 0 0 2 1 1 0 2 2 1 1 2 1 2 0 0 0 2 0 1 0 1 1 1 1 1 1 0 2 2 2 0 2 1 2 2 1 0 0 0 0 1 1 0 0 0 0 1 0 0 2 0 0 1 0 0 2 1 1 2 1 1 2 0 2 0 1 0 0 0 0 0 2 0 1 0 0 0 0 0 0 0 0 1 0 1 0 1 0 0 1 0 0 0 2 1 1 1 0 0 0 0 2 1 0 0 0 0 0 1 0 0 0 0 2 0 2 0 2 2 2 2 0 2 0 0 0 0 1 0 1 1 1 0 1 2 2 2 0 0 0 0 1 0 2 1 1 1 0 0 0 0 1 0 0 0 2 0 0 2 2 0 2 2 1 0 0 0 2 0 0 1 0 0 1 1 0 0 1 0 0 0 1 2 2 1 0 1 0 1 1 1 0 1 1 0 0 2 2 0 0 0 0 1 0 2 1 2 0 1 1 1 1 0 0 0 1 0 1 1 0 0 1 0 2 0 0 1 1 2 1 0 0 0 2 0 1 0 0 1 0 0 0
63 0 1 2 0 0 1 2 0 0 0 2 0 0 0 0 0 2 0 2 2 2 0 0 0 1 1 0 0 1 1 1 1 2 1 1 1 1 0 0 0 0 0 0 1 0 1 0 0 0 1 1 0 0 2 1 0 0 0 0 0 2 1 2 0 0 1 0 0 1 1 1 1 0 1 2 1 0 0 1 0 0 2 2 2 0 0 1 2 2 0 1 1 0 0 0 0 1 0 2 1 0 0 0 1 0 2 2 0 2 0 0 0 0 0 0 0 1 2 0 1 0 2 1 1 1 0 2 2 2 1 1 0 0 0 0 0 0 1 0 1 1 0 0 0 0 0 0 0 1 0 0 0 0 0 0 0 0 0 0 0 1 0 0 0 1 0 0 1 2 1 0 0 2 1 0 2 0 0 0 0 0 0 1 2 2 1 1 0 0 1 1 1 0 1 0 1 1 0 0 0 0 0 0 2 2 0 0 0 0 0 0 0 1 1 0 1 0 1 1 0 0 1 0 0 0 0 2 0 2 1 1 1 1 1 1 1 2 0 2 0 0 1 1 0 1 0 0 0 0 0 1 0 0 0 0 1 0 0 0 0 0 0 0 0 0 0 1 2 0 0 1 1 1 0 0 0 1 2 2 2 0 0 0 0 0 2 1 0 2 0 1 1 2 2 1 1 0 0 0 0 0 2 0 2 0 1 0 1 2 1 2 2 0 2 0 2 1 1 1 1 2 1 2 2 0 0 1 0 1 0 1 1 0 0 0 0 1 1 0 0 0 1 0 0 0 0 0 2 2 1 0 0 2 0 0 1 0 0 2 0 2 0 0 0 0 1 2 2 0 0 0 1 2 0 1 2 0 0 0 1 1 0 0 1 0 0 0 0 0 0 0 1 0 1 0 0 1 0 0 0 1 0 2 2 0 0 0 0 0 0 0 0 1 1 0 0 1 0 1 0 1 1 1 1 0 1 0 1 1 0 1 1 1 1 1 2 1 1 0 1 1 1 0 1 2 0 1 0 0 0 0 1 2 1 1 1 2 2 2 2 0 0 0 0 0 0 1 0 1 0 0 2 0 2 0 2 1 2 0 2 2 0 1 1 0 1 2 2 1 0 2 1 1 1 0 1 0 0 2 0 2 2 0 2 0 1 2 0 2 0 0 0 1 1 0 0 1 0 1 1 2 2 2 1 2 0 0 0 2 0 1 1 1 2 1 0 0 1 1 0 1 2 2 2 2 0 2 2 0 0 0 0 2 2 0 0 1 0 1 0 0 0 1 1 0 0 1 1 0 1 0 1 0 0 1 1 2 0 2 0 0 1 0 0 1 0 1 0 0 0 0 0 0 2 0 0 0 0 0 0 2 0 1 0 0 1 0 1 2 1 0 0 0 2 0 0 0 0 0 2 0 1 1 0 0 0 0 0 0 0 0 0 0 1 0 2 0 2 0 1 1 0 0 2 0 1 2 0 0 1 2 1 0 1 2 2 1 1 1 1 0 0 1 0 0 0 1 0 1 0 0 0 0 1 0 1 1 2 0 0 1 2 1 1 2 1 1 2 1 0 0 0 2 2 0 0 0 1 1 0 2 0 2 0 0 1 2 2 0 0 0 0 2 1 0 0 0 0 0 0 0 0 1 1 0 0 0 0 0 1 0 0 0 1 1 0 1 0 1 1 0 0 0 0 1 0 0 0 1 1 1 1 0 0 1 0 0 0 0 0 0 2 1 0 0 2 1 1 1 2 0 1 1 1 0 0 0 2 0 0 2 0 1 2 2 0 1 1 2 1 1 2 2 2 0 0 0 0 0 0 1 2 0 2 1 1 0 0 2 0 0 1 0 0 2 1 0 1 1 1 1 0 2 0 0 0 0 0 0 0 2 0 0 0 2 2 1 1 1 0 1 1 0 1 0 0 0 0 0 0 0 0 1 1 0 0 0 1 0 0 1 0 0 0 1 0 1 2 0 0 0 1 0 0 2 0 1 2 2 1 0 2 0 0 0 0 2 1 0 0 0 0 0 1 1 1 0 0 0 0 0 1 1 2 1 1 2 1 2 2 1 0 0 0 2 0 1 2 1 1 1 1 2 2 0 1 2 1 0 1 1 0 2 0 0 0 0 0 0 0 0 2 2 0 1 2 0 0 0 2 0 1 1 1 0 2 2 1 1 1 1 1 1 0 1 1 0 0 0 1 1 0 0 0 0 0 1 1 0 0 1 0 0 0 0 0 0 0 1 0 0 1 1 0 0 0 0 0 0 1 1
64 1 0 2 0 1 1 1 1 0 1 0 0 2 0 0 0 2 0 2 2 2 0 0 0 0 0 0 0 0 2 0 0 0 0 0 2 1 1 0 0 0 0 1 2 2 1 0 1 1 0 1 1 1 1 2 1 0 0 0 1 1 1 1 0 0 1 1 0 0 0 1 2 1 2 2 0 2 2 0 0 0 2 0 2 0 0 1 2 2 0 1 1 1 1 0 0 0 0 0 0 0 1 0 1 1 2 0 2 0 0 2 0 2 2 2 2 0 0 0 2 0 2 1 1 1 0 1 1 1 0 0 0 0 0 0 1 0 0 0 1 2 0 1 0 1 0 0 0 1 1 0 0 0 0 0 0 0 0 1 2 2 0 2 1 2 0 0 0 1 1 1 1 1 1 1 2 0 0 2 0 0 1 1 2 1 2 1 1 0 2 2 2 0 2 0 2 2 0 1 0 1 0 0 2 0 2 2 0 0 2 0 1 0 1 0 0 1 2 1 0 0 1 0 0 1 1 1 1 0 1 2 0 0 2 0 0 2 0 1 0 1 2 2 0 2 0 0 0 0 0 1 0 0 0 0 1 1 0 0 0 0 0 0 0 0 0 1 1 0 1 0 1 1 0 0 0 1 2 0 0 0 0 2 0 0 0 2 0 2 1 0 0 2 2 0 1 0 0 1 0 0 1 1 0 0 0 0 0 0 0 1 2 0 2 0 2 0 1 1 1 2 1 1 1 0 0 1 1 2 0 1 0 0 0 0 0 0 2 1 0 1 2 0 1 1 0 0 2 1 2 0 1 2 1 0 0 0 0 1 0 1 1 1 1 1 0 2 0 0 2 2 0 2 0 1 2 1 1 0 1 1 1 1 2 0 1 1 1 0 0 2 1 0 2 0 0 1 1 1 0 1 0 2 0 1 0 1 0 1 0 1 0 2 0 1 0 0 0 0 0 1 0 0 0 0 0 0 0 0 0 1 0 2 0 1 1 0 0 0 1 1 0 1 0 2 2 0 0 1 0 0 0 1 1 1 1 1 1 1 0 0 1 1 0 2 0 1 0 1 0 0 2 0 2 0 2 2 2 0 2 1 0 1 2 1 0 1 2 1 1 2 1 2 0 1 0 0 1 1 1 1 2 0 2 0 1 1 1 0 0 0 0 0 0 0 0 1 0 2 1 2 2 1 0 1 1 1 0 1 1 0 0 1 1 0 2 0 1 1 0 1 1 1 1 1 0 1 1 0 0 0 0 2 1 2 0 0 1 1 0 0 0 2 0 0 2 1 1 0 0 1 2 0 0 2 2 0 0 2 0 0 0 0 0 0 0 0 0 0 0 0 1 0 0 0 1 1 1 0 0 1 1 1 0 0 2 0 2 0 0 0 0 1 1 1 1 1 0 0 0 0 0 0 0 0 0 2 0 0 2 0 0 0 2 1 2 0 1 1 0 0 0 2 2 0 0 1 0 1 0 1 1 1 2 2 1 0 2 0 0 0 1 1 0 0 0 1 1 0 0 1 0 1 1 2 2 0 2 0 0 0 2 0 0 2 2 0 2 2 0 0 0 0 0 0 0 0 1 2 1 1 0 0 1 0 2 2 2 0 1 0 0 1 1 1 1 0 0 0 0 0 0 2 1 1 1 1 0 1 1 0 0 0 1 1 0 2 0 1 1 0 1 0 0 1 0 1 0 2 2 2 2 0 0 1 0 0 2 1 0 1 2 2 1 0 2 1 1 1 0 0 2 2 0 0 1 0 1 1 1 1 1 1 1 2 1 1 1 2 1 1 2 2 1 0 0 0 0 1 0 2 0 0 0 0 1 0 1 1 0 0 0 0 0 2 2 1 1 1 1 1 0 2 1 2 0 0 1 0 2 1 1 1 0 0 0 0 0 0 0 0 1 0 1 0 0 0 0 0 0 0 0 2 2 0 0 0 0 0 0 1 0 0 0 0 0 0 1 0 0 0 0 0 0 2 0 1 2 2 2 0 0 0 1 2 2 1 0 0 2 1 0 0 2 2 2 0 0 0 0 2 1 1 2 1 1 0 0 0 0 0 0 0 0 2 0 1 2 2 0 2 2 0 0 0 1 2 1 0 1 1 1 2 0 0 0 1 0 1 0 1 1 2 0 0 1 0 0 0 2 0 0 2 2 0 2 2 0 0 0 0 0 1 0 0 0 0 1 0 0 0 0 0 1 2 0 1 1 1 1 2 1 0 1 1 1 0 0 2 0 0 0 1 0 0 0 0 0 0 0 1
65 0 1 2 0 0 2 1 0 0 0 1 0 0 0 0 0 2 0 2 2 1 0 0 0 0 0 0 0 0 1 0 0 0 0 1 1 2 0 1 1 0 0 1 1 1 1 0 0 1 1 2 1 0 1 1 0 1 0 0 0 1 2 2 1 1 1 1 0 0 0 1 2 0 2 2 0 1 1 0 0 1 2 0 2 0 0 1 1 2 1 1 1 0 1 0 0 0 0 1 0 1 1 0 0 1 1 1 1 1 0 2 0 2 2 2 2 0 1 0 1 1 2 0 2 2 0 1 0 2 1 1 0 0 0 0 0 0 0 0 0 2 0 0 0 0 0 0 0 1 0 0 1 0 0 0 0 1 0 0 1 1 0 2 2 1 1 0 1 1 0 0 1 1 0 1 2 0 0 2 0 0 0 2 2 2 2 2 0 1 1 2 2 0 2 0 1 1 0 1 0 1 0 0 2 2 0 1 0 0 1 0 0 0 1 0 0 0 1 0 1 1 1 1 1 0 0 2 0 2 0 0 1 1 1 1 1 1 0 2 0 0 2 2 0 2 0 0 0 0 0 0 0 0 0 0 1 2 0 0 0 0 1 1 0 0 1 0 1 0 0 1 0 0 1 1 0 0 1 0 0 0 1 1 2 1 1 0 0 2 2 2 0 1 2 1 1 1 0 1 0 1 2 0 0 0 2 0 0 1 0 0 1 0 1 0 1 0 0 0 2 1 0 2 0 0 0 1 0 2 0 1 0 0 1 0 0 2 1 1 1 1 1 0 0 0 0 0 1 2 1 1 0 2 0 0 1 0 0 1 0 1 2 1 2 0 1 2 2 0 0 0 0 2 1 0 1 1 0 0 1 2 1 1 1 0 0 0 0 0 0 1 1 0 2 0 0 0 0 0 0 1 0 1 1 0 0 0 0 0 0 0 0 1 1 0 0 0 0 0 1 1 0 2 1 1 1 0 1 0 1 1 0 1 1 0 1 1 1 0 1 1 2 0 2 2 0 1 0 0 0 1 0 1 1 0 1 2 2 0 0 0 0 0 0 1 0 1 0 1 0 0 2 0 1 0 1 2 1 1 1 1 0 0 2 0 0 2 2 2 2 0 0 1 0 0 2 0 1 2 0 1 2 0 2 0 1 2 1 1 0 0 0 1 1 0 0 1 0 1 1 2 1 1 0 2 0 1 0 1 1 0 0 2 2 0 1 2 0 1 0 1 1 1 1 1 0 0 0 0 0 0 0 2 0 2 0 0 2 1 0 0 0 1 0 1 0 2 0 2 0 0 0 0 0 0 2 1 0 2 0 0 0 0 0 0 0 1 1 1 1 0 1 0 0 0 0 0 0 0 0 1 0 2 0 1 2 0 1 2 1 0 0 0 1 0 0 2 1 0 0 0 0 1 0 0 0 1 0 0 0 0 0 0 2 2 2 2 2 0 1 1 0 1 2 0 2 1 0 0 1 1 0 1 2 1 1 1 1 0 0 0 1 0 1 1 1 1 1 0 1 1 0 0 0 2 2 2 1 1 0 0 2 0 0 2 0 0 1 1 0 0 1 0 1 0 1 0 0 1 0 1 0 1 0 0 1 2 2 1 0 0 0 1 1 0 0 1 0 1 0 0 0 1 1 0 0 1 0 0 1 0 1 1 1 0 2 0 1 1 0 1 0 0 0 1 0 0 0 1 1 1 0 0 0 1 1 1 1 0 1 1 1 1 1 1 2 1 0 0 0 1 2 1 0 0 1 0 1 2 0 0 0 0 2 1 1 1 1 2 1 1 1 2 1 1 0 1 0 1 1 1 1 0 1 1 0 0 1 1 0 0 0 1 1 1 1 0 2 1 1 2 0 2 0 1 0 0 1 0 0 2 1 1 0 1 0 0 0 0 1 1 1 1 1 1 1 0 0 0 0 0 0 2 2 0 1 1 0 0 0 1 0 1 0 1 0 0 1 1 0 0 1 0 0 2 0 1 2 2 2 0 2 0 0 0 0 1 1 0 2 1 1 0 2 2 2 1 0 0 0 1 1 1 2 0 1 0 0 1 0 0 0 0 0 2 0 0 1 1 0 1 2 0 0 0 0 1 0 0 2 1 0 1 0 0 1 1 0 0 0 0 2 2 0 0 1 0 0 1 0 0 0 2 1 0 1 1 0 1 1 1 0 1 0 0 0 0 0 0 0 0 0 0 0 1 0 1 1 1 1 2 0 0 0 0 0 0 0 2 0 0 1 1 2 0 0 0 0 0 0 0
66 0 1 1 0 0 1 0 0 0 0 1 0 0 0 0 0 1 1 1 1 2 0 0 0 0 0 0 0 0 1 2 2 2 0 1 1 0 0 0 0 0 0 0 0 0 1 0 0 2 2 2 0 0 2 0 0 0 0 1 0 1 2 2 0 0 2 1 0 0 0 1 2 1 2 2 0 1 1 0 1 0 2 1 1 0 0 1 2 2 1 2 1 1 0 0 0 0 0 1 1 1 1 0 1 1 2 2 0 2 0 2 0 1 1 1 1 0 2 0 0 0 2 0 2 2 0 1 1 2 0 0 0 1 0 0 0 0 0 0 1 2 0 0 0 0 1 0 0 2 0 0 0 0 0 0 0 1 0 0 2 1 0 1 2 2 0 0 1 2 1 0 2 0 2 1 2 1 0 1 0 0 1 0 1 0 1 1 0 1 0 2 1 0 1 0 1 2 0 0 0 0 1 0 2 1 2 0 2 1 2 0 2 0 1 1 1 0 2 2 0 0 2 0 0 2 2 2 1 1 0 0 0 0 1 0 0 1 1 1 0 1 2 2 0 2 0 0 0 0 0 1 0 0 0 0 1 2 0 0 0 0 0 0 0 0 1 1 1 1 0 0 1 1 1 1 0 2 2 1 1 1 1 1 1 1 2 0 0 1 1 1 0 2 2 0 2 2 0 2 0 1 1 1 0 0 2 2 1 2 1 2 2 0 1 0 2 0 1 1 0 2 1 1 1 0 0 1 1 1 0 0 0 0 0 0 0 2 0 1 1 0 1 0 1 1 0 0 1 2 0 2 0 0 0 2 0 1 0 2 0 2 2 0 2 0 1 1 2 0 0 0 1 2 0 0 1 0 0 0 1 1 1 1 2 1 0 0 0 1 0 2 0 0 2 1 1 0 0 0 0 0 0 0 0 0 0 0 1 0 0 0 0 0 2 0 1 1 0 0 0 1 1 1 1 1 0 0 1 1 1 0 0 2 0 0 0 1 1 0 1 1 1 1 0 1 0 0 2 0 0 0 1 1 1 1 1 0 0 0 0 0 1 0 0 1 0 1 0 2 0 0 1 1 2 0 2 2 2 1 1 2 0 0 2 2 0 0 1 0 1 0 0 2 1 0 2 0 2 1 1 1 1 1 1 0 1 2 1 0 0 1 0 0 0 0 0 1 0 1 1 2 1 2 0 1 1 0 1 2 0 1 0 0 2 0 2 0 1 1 1 1 2 1 2 1 0 0 1 0 1 1 0 1 2 0 1 1 0 0 0 1 0 0 0 0 0 1 1 0 0 2 1 0 0 2 2 1 0 2 0 0 1 0 0 1 0 0 0 0 0 0 1 1 0 1 0 1 1 1 0 2 0 2 0 0 0 0 0 1 0 0 0 0 1 1 1 2 1 1 0 1 0 0 0 0 1 2 0 0 0 0 0 0 2 1 2 1 2 0 0 1 0 2 2 0 2 1 0 0 1 2 1 1 2 2 1 0 1 0 0 0 1 1 1 1 0 1 0 1 0 1 0 0 0 0 0 0 2 0 0 0 2 0 1 2 1 1 1 1 0 0 0 0 0 0 0 0 0 0 0 0 0 1 1 0 0 1 1 1 0 0 0 1 0 1 0 0 1 0 0 1 0 2 1 1 0 0 0 0 0 0 1 0 1 1 1 0 1 1 1 0 0 0 1 0 0 0 0 1 1 1 0 0 0 1 1 0 1 0 0 1 2 2 0 0 2 1 0 0 0 0 1 1 0 0 2 0 1 1 0 1 0 0 1 0 1 1 1 1 0 1 2 2 2 0 1 1 0 0 0 1 1 0 1 0 1 0 0 2 0 0 2 0 0 2 0 0 2 2 2 1 0 2 0 1 0 0 1 0 0 2 0 0 0 0 0 0 0 0 1 1 0 0 0 0 0 1 1 0 0 0 0 1 1 0 1 0 0 0 0 1 0 0 0 0 0 0 0 2 0 0 1 0 0 1 0 1 2 2 2 0 1 0 0 1 1 1 0 0 2 2 1 0 2 2 2 0 0 0 0 0 0 1 2 0 1 0 0 1 0 1 1 0 2 0 0 2 2 1 0 2 2 0 2 1 1 2 0 1 2 2 0 1 0 0 1 1 0 1 0 0 1 2 1 0 1 1 1 0 1 0 1 0 0 0 2 2 0 0 0 0 0 0 1 1 1 0 0 0 0 0 0 0 0 0 0 1 1 0 0 1 0 1 0 1 1 0 0 1 0 0 0 2 1 0 0 0 0 0 0 1
67 1 1 1 0 1 1 1 1 1 2 0 0 0 0 0 0 0 2 1 2 2 0 0 0 1 1 0 0 0 1 1 1 1 0 1 1 2 0 2 1 1 0 1 2 1 1 1 0 2 0 1 0 0 2 0 0 1 0 0 1 1 2 2 0 0 1 0 0 0 0 0 1 0 1 2 1 2 2 0 1 0 1 1 1 0 0 0 2 2 0 0 2 1 0 0 0 2 1 1 0 0 0 0 1 1 2 1 1 1 0 0 0 2 2 2 2 0 1 0 0 1 1 1 0 0 0 2 1 2 0 0 1 2 0 0 0 0 0 0 2 1 1 1 1 0 0 0 0 0 0 0 2 1 1 0 0 1 0 0 0 0 0 1 0 1 0 0 1 2 2 0 0 2 1 0 2 0 0 1 0 0 0 1 2 2 1 0 0 0 0 0 2 2 0 2 2 1 0 0 1 1 0 0 2 0 2 0 1 0 0 0 2 0 0 2 1 0 1 0 1 1 2 0 0 2 2 0 0 0 0 1 0 0 1 0 0 2 0 1 0 0 2 2 0 2 0 0 0 0 0 0 0 0 2 1 0 1 1 0 1 1 0 0 1 0 0 0 2 0 0 1 0 0 0 0 0 1 2 2 1 0 1 1 2 2 2 2 0 2 1 0 1 2 2 2 0 0 0 1 0 0 2 0 0 0 1 0 1 1 1 1 2 0 2 1 1 0 0 0 1 1 2 0 1 0 0 1 0 1 0 0 0 0 0 0 0 1 1 0 0 1 1 0 1 2 0 1 1 2 0 1 2 2 2 0 1 0 1 0 1 1 2 2 2 1 0 2 1 0 1 1 1 1 2 0 1 1 1 1 2 0 2 2 2 1 0 0 0 0 0 1 0 0 1 0 1 0 0 0 0 0 1 1 0 0 1 1 0 0 0 0 0 1 1 0 1 0 0 0 0 1 0 2 0 1 1 0 0 0 1 0 0 2 0 0 1 1 0 0 2 0 1 0 0 1 0 1 1 0 0 1 0 2 1 0 1 1 2 0 1 0 0 1 0 1 1 2 0 0 0 0 1 1 1 0 1 2 2 0 2 2 0 1 1 0 1 0 1 0 1 0 0 1 0 0 1 1 2 2 0 0 0 2 0 0 1 1 0 1 0 0 0 1 1 0 0 0 0 0 1 2 1 1 0 2 0 0 0 1 1 1 0 0 0 0 2 1 1 1 1 1 1 1 2 1 1 0 1 0 1 1 0 1 2 0 1 1 0 1 0 0 0 2 1 1 0 1 1 0 0 0 0 0 0 0 1 1 0 1 0 0 1 0 0 1 2 1 0 1 1 1 0 0 0 0 2 1 1 0 0 1 0 2 0 0 0 0 1 1 0 0 0 1 1 0 0 1 0 1 1 0 0 1 0 0 0 0 0 0 0 0 0 0 1 0 2 2 2 0 0 1 0 2 1 0 1 2 0 0 0 0 1 2 2 2 0 0 1 0 0 0 2 0 1 1 0 1 0 0 1 0 0 1 0 2 2 0 2 0 0 0 2 1 1 2 0 0 1 1 0 0 1 0 0 0 0 0 1 2 1 2 1 2 0 1 1 0 2 1 0 0 0 2 0 1 0 1 1 1 0 1 0 1 1 1 0 0 1 0 1 1 0 0 1 1 0 0 1 1 0 1 0 1 1 0 0 1 0 1 1 1 0 0 0 0 1 0 1 0 0 0 1 0 0 1 2 2 1 2 1 0 2 1 0 0 1 0 0 2 0 0 0 0 0 1 1 0 0 2 2 0 1 2 1 1 0 1 0 2 0 2 1 0 1 0 2 0 1 2 0 0 0 2 2 2 0 1 2 1 1 2 0 1 0 1 0 0 0 0 0 2 0 0 0 1 0 0 0 0 0 0 1 1 1 0 1 1 1 0 0 0 0 1 1 0 0 1 0 0 0 1 0 0 0 0 1 0 2 0 0 0 2 0 0 2 0 0 1 2 2 0 2 0 0 1 1 1 0 0 2 1 0 0 2 2 2 0 0 2 1 0 0 2 2 1 1 1 0 1 0 1 0 1 1 0 0 1 2 1 1 1 2 0 1 0 1 2 0 0 2 1 0 1 0 0 0 0 0 1 0 0 2 1 0 0 1 0 1 0 1 0 1 0 0 0 1 2 0 0 0 2 0 0 0 0 0 0 1 1 0 0 0 0 0 2 0 0 2 0 0 0 0 2 0 2 1 0 1 1 0 0 0 2 1 0 0 0 0 0 1 0
68 0 1 1 0 1 1 1 1 0 1 0 0 0 0 0 0 2 1 1 1 2 0 0 0 1 1 0 1 1 1 1 1 1 1 0 2 2 0 1 1 0 1 2 2 1 0 0 0 0 0 0 0 1 1 0 0 1 0 0 1 1 0 0 1 2 2 0 0 0 0 0 2 0 1 2 1 2 2 0 2 0 2 1 1 0 1 1 2 2 0 2 2 0 0 0 0 0 0 0 0 1 1 0 0 0 2 2 0 1 0 2 0 1 1 1 1 1 2 0 1 0 2 0 2 1 0 0 0 0 1 1 0 0 1 0 0 0 0 0 0 2 0 0 0 0 0 0 0 1 0 0 1 0 0 0 0 1 0 2 2 1 0 2 2 2 0 1 0 1 1 1 1 1 2 1 2 0 0 1 0 1 1 0 1 0 0 1 0 0 0 1 2 0 2 0 1 2 0 0 0 0 0 0 2 1 2 1 0 0 0 0 1 0 2 0 0 0 1 0 1 1 1 0 0 0 0 1 0 2 1 1 0 0 0 0 0 2 0 2 0 0 1 1 0 1 0 0 0 0 0 0 1 0 0 0 1 2 0 0 0 0 0 0 1 1 0 0 1 0 0 1 1 2 0 0 0 1 2 1 1 1 1 2 2 2 2 1 1 2 0 1 2 2 2 2 0 1 0 0 0 0 2 0 2 0 1 0 1 2 1 1 2 0 2 0 2 0 1 1 1 0 0 2 2 0 0 1 1 2 0 2 0 0 0 0 0 1 1 0 0 0 0 0 0 0 0 0 2 2 2 0 1 2 1 0 0 0 0 1 0 2 1 1 1 1 0 2 2 0 0 0 0 2 0 1 2 0 0 0 1 1 0 1 1 0 0 1 1 0 0 0 0 1 2 1 1 0 1 1 0 0 0 2 0 0 1 1 0 0 0 0 0 0 1 0 1 0 0 0 1 0 0 0 0 1 2 0 1 0 1 0 1 1 1 1 1 2 0 1 1 1 1 1 0 1 0 2 0 1 1 0 1 2 2 1 2 2 2 2 2 0 1 1 0 2 0 2 0 0 1 1 1 1 2 0 1 2 2 2 0 0 0 1 2 2 0 0 0 0 0 0 0 0 2 0 2 0 0 2 0 2 2 0 2 1 2 1 2 0 1 0 0 1 1 0 0 0 0 0 0 2 2 2 0 2 0 2 0 1 1 0 1 0 0 0 1 0 1 2 1 0 2 2 2 0 0 2 2 0 0 0 0 2 2 0 0 0 0 1 0 0 0 1 0 0 1 2 2 0 0 1 0 0 0 0 0 1 0 1 0 0 1 0 0 0 0 2 2 2 0 0 0 0 1 0 0 1 1 0 1 1 0 2 0 0 0 0 2 1 2 0 0 1 0 1 2 2 0 1 0 1 1 1 0 0 1 1 0 0 1 0 0 0 2 0 2 2 2 0 2 0 0 2 2 0 2 1 1 0 2 2 1 2 2 2 0 0 2 0 0 0 1 0 1 1 1 1 0 0 1 0 1 0 0 2 0 0 1 0 1 1 2 1 1 2 1 2 2 0 0 0 0 2 1 0 0 0 0 1 2 0 0 1 1 0 1 2 2 2 0 0 0 1 1 1 0 2 1 1 1 0 1 2 1 1 1 0 1 0 1 0 0 0 0 0 0 1 1 2 1 1 0 0 1 0 0 0 0 1 1 1 1 0 0 1 1 0 1 0 0 1 1 0 0 1 1 1 1 1 0 0 2 0 0 0 1 0 1 0 0 2 0 0 2 2 0 1 1 2 1 1 1 1 1 0 1 1 0 1 1 1 0 0 0 0 1 0 1 2 0 0 0 1 0 0 1 1 2 2 1 2 0 1 0 1 0 0 1 0 2 1 1 1 0 1 1 0 0 0 1 0 1 0 1 0 1 2 0 0 0 1 0 2 2 0 0 0 0 0 0 1 0 0 0 0 1 1 1 1 0 0 1 0 0 1 0 1 2 2 2 0 2 0 0 0 0 2 0 0 1 2 2 0 0 0 0 0 0 1 0 0 0 2 1 1 0 0 0 1 0 0 1 0 1 1 0 1 2 1 0 2 2 1 0 0 2 0 0 1 2 2 0 2 0 0 0 1 0 0 0 0 2 2 1 0 1 1 0 2 0 0 1 0 0 0 2 1 0 1 1 1 0 0 1 2 2 1 1 0 1 0 0 0 0 0 1 0 2 0 0 0 0 2 0 1 1 0 1 2 0 0 0 2 2 0 0 0 2 1 2 0
69 0 0 1 0 0 1 1 0 1 1 0 0 0 0 0 0 1 0 2 0 2 0 0 0 1 1 0 0 1 1 0 1 1 0 1 1 1 0 1 1 0 0 1 1 1 0 0 0 0 0 0 1 1 1 2 1 1 1 1 1 0 2 2 1 1 2 2 0 0 0 0 1 0 0 2 2 2 2 0 2 0 2 1 2 0 0 0 2 2 0 1 1 1 0 0 0 1 0 2 1 0 2 0 0 0 2 1 1 1 0 2 1 1 1 1 1 0 2 1 0 1 1 1 0 0 0 0 0 0 0 0 0 0 0 0 0 0 0 0 0 2 1 0 0 0 0 0 0 0 0 0 0 0 0 0 1 0 0 1 1 0 1 2 1 2 0 0 1 2 1 1 1 1 2 1 2 0 0 1 0 0 1 0 1 0 0 1 0 0 2 2 2 0 2 0 2 2 0 0 0 0 0 0 2 0 2 0 1 0 1 0 0 0 2 1 1 0 2 2 0 0 1 0 0 2 2 0 0 0 0 0 0 0 1 1 0 1 0 1 0 0 2 2 0 2 0 0 1 0 0 0 0 0 0 0 0 0 0 0 0 0 0 0 0 0 0 0 1 0 0 2 0 0 0 0 0 1 2 2 2 0 2 2 2 2 2 0 0 1 1 1 0 1 2 0 1 0 0 1 0 0 2 0 2 0 0 0 1 2 1 2 1 1 1 1 2 1 1 1 0 2 2 1 0 0 0 0 0 1 0 0 1 1 0 0 0 1 1 1 0 1 2 1 1 1 0 0 2 1 1 0 1 2 1 0 0 1 0 2 0 1 1 0 1 1 0 2 1 0 1 1 0 2 0 0 1 0 0 0 1 2 1 1 1 0 0 1 1 0 0 1 1 0 0 0 0 1 0 0 0 0 0 1 1 0 0 1 0 0 0 0 0 1 0 0 0 0 0 0 0 2 0 1 0 0 1 0 1 0 1 0 0 2 1 1 0 2 1 1 2 0 2 0 1 2 0 0 0 0 0 1 0 0 0 0 0 2 0 0 2 0 0 0 0 0 1 2 0 0 1 1 2 0 0 1 0 1 2 1 1 0 0 2 0 0 0 0 1 0 1 1 0 2 0 1 1 1 2 2 0 0 1 1 1 0 2 1 2 0 1 0 0 0 0 0 0 0 0 1 0 2 2 1 1 2 0 1 0 1 1 1 0 0 0 0 1 0 0 1 1 1 0 0 1 1 1 1 1 0 0 0 0 2 2 0 0 0 2 1 0 0 0 2 0 0 2 2 1 1 1 2 1 0 1 0 2 0 0 0 2 0 1 0 0 1 1 2 2 2 0 0 1 1 0 1 1 0 0 0 0 1 1 1 0 0 0 0 0 1 0 0 0 1 1 0 0 1 0 1 0 0 0 0 0 1 1 2 0 0 1 0 0 0 1 0 2 1 1 1 0 1 0 1 2 0 1 2 0 0 1 2 0 1 2 2 1 0 2 1 1 0 0 1 0 0 1 0 1 1 0 1 0 0 1 2 2 0 1 0 1 1 2 0 0 2 1 0 1 1 0 0 0 1 1 0 0 0 0 1 0 0 1 2 0 1 1 0 0 1 0 0 0 1 1 1 0 0 0 0 0 1 1 2 2 1 1 1 1 1 1 0 1 1 2 1 1 1 1 2 1 1 0 1 2 0 0 0 0 1 1 1 1 0 0 0 0 0 2 1 0 0 1 1 1 1 2 1 0 0 0 1 0 1 0 0 0 0 1 1 0 1 0 0 2 2 0 1 1 2 1 1 2 2 2 0 0 0 0 1 0 2 1 0 1 1 0 0 2 1 0 0 0 0 0 2 2 0 2 2 2 1 0 2 0 1 0 0 1 0 0 2 0 1 0 1 0 1 1 0 1 0 0 0 0 0 0 2 0 0 0 0 0 1 1 0 1 0 0 0 0 1 1 0 0 0 1 0 1 2 0 0 0 1 0 1 0 1 1 1 1 1 1 0 1 2 1 1 0 0 2 1 1 1 2 0 1 0 0 1 0 2 0 2 2 0 0 0 0 1 0 2 0 1 1 1 0 1 1 1 0 1 2 1 1 0 0 2 1 1 1 1 0 1 0 0 0 1 0 0 0 0 2 2 2 0 1 1 0 0 1 0 2 0 0 0 2 2 0 2 0 2 0 0 0 0 0 0 1 0 1 0 1 0 0 1 0 0 2 1 1 1 0 0 0 0 0 0 1 2 1 0 1 1 0 0 0 1 1 1 1 1
70 0 1 1 0 0 1 1 1 0 1 0 1 1 0 0 0 1 1 1 1 1 0 0 0 0 0 0 1 0 1 2 1 1 0 1 1 2 0 2 1 1 0 1 2 1 0 0 0 0 0 0 2 2 0 1 0 1 0 1 0 1 1 2 0 0 1 0 0 0 0 0 1 1 1 2 1 1 1 1 1 0 2 1 2 0 0 1 2 2 1 2 2 1 0 0 0 1 0 1 1 0 1 1 0 0 2 2 1 2 1 0 0 2 2 2 2 0 1 0 1 0 2 0 1 0 0 0 0 1 0 0 0 0 0 0 0 0 0 0 1 1 1 1 1 0 0 0 0 1 0 0 2 1 0 0 1 1 1 1 2 1 1 2 1 2 0 0 1 1 1 0 0 2 1 1 1 0 0 1 0 1 0 1 1 1 1 2 0 0 1 1 2 1 1 0 1 2 0 1 0 1 0 0 2 0 2 1 0 0 1 0 1 0 1 0 0 1 0 1 0 0 2 0 0 0 0 1 0 0 0 0 0 0 0 0 0 1 0 1 0 0 2 1 0 1 0 0 0 0 0 0 0 0 0 0 0 2 1 1 1 1 0 0 1 0 0 1 2 1 0 0 0 0 0 0 0 1 2 0 0 0 0 1 1 1 2 2 0 2 1 0 0 2 2 0 1 2 0 2 0 1 2 0 0 0 0 0 1 1 1 1 1 0 2 0 2 1 1 1 0 2 2 2 1 0 0 1 1 0 0 1 0 0 0 0 0 2 0 0 0 1 1 0 0 0 1 0 2 0 1 0 2 2 2 0 2 0 0 2 0 2 1 1 1 1 1 2 1 1 1 1 1 2 0 1 2 1 1 0 1 1 1 1 1 0 0 0 0 0 0 1 1 1 2 2 2 0 0 0 0 0 0 2 1 1 0 1 1 0 0 0 0 1 1 0 1 0 0 0 1 1 1 1 1 1 1 2 2 0 1 2 1 1 1 2 0 0 0 0 2 0 2 0 1 1 0 2 0 0 0 2 1 1 1 1 1 2 1 1 2 0 2 0 0 1 0 2 0 0 1 1 2 1 1 0 0 0 2 0 1 1 0 2 0 0 2 0 0 0 0 0 1 0 1 0 2 0 2 1 1 0 1 1 1 0 2 1 0 2 0 0 0 1 1 0 0 0 0 1 0 2 2 1 0 1 1 2 0 0 2 0 1 0 1 1 1 1 0 2 0 1 1 1 1 0 0 0 0 0 0 0 0 1 1 2 0 0 1 1 0 0 0 0 0 0 0 1 1 0 0 1 0 0 0 0 1 1 0 1 1 0 2 0 1 0 2 1 0 1 0 0 1 1 0 0 0 0 1 0 0 1 0 2 0 0 1 0 1 2 1 0 0 1 1 0 0 0 0 0 1 0 0 1 0 0 0 1 0 0 0 0 0 0 2 1 2 1 2 0 0 1 0 2 2 0 2 0 0 0 0 2 1 2 2 2 0 1 2 0 0 0 2 0 2 2 1 0 0 1 0 1 0 0 0 2 2 1 1 0 0 0 2 0 0 2 1 1 1 0 2 2 0 0 0 0 0 0 0 1 0 1 0 0 1 0 1 2 2 0 0 0 0 2 0 1 0 0 0 0 0 1 1 2 0 0 1 0 1 0 0 0 0 0 0 0 1 1 1 2 1 1 0 0 1 0 0 0 0 0 0 0 1 1 1 0 0 0 1 0 0 0 2 1 0 0 2 2 1 1 0 0 0 1 0 1 1 0 1 0 0 2 1 1 2 1 1 2 1 2 0 1 1 2 2 1 1 1 1 2 0 1 0 0 0 0 2 1 0 2 0 0 0 1 1 1 1 0 0 0 0 0 0 1 0 2 0 0 0 0 1 1 0 0 0 2 1 0 1 0 1 1 2 0 2 0 1 0 0 0 0 0 0 1 0 1 1 0 0 0 1 0 0 0 0 1 1 0 1 1 0 0 0 0 0 2 1 0 2 2 1 0 2 0 0 0 0 1 0 0 1 2 0 0 2 2 2 0 0 1 0 1 0 0 2 1 0 0 1 1 0 1 1 0 1 1 0 2 1 1 0 2 2 1 0 0 1 1 0 0 1 1 0 1 0 0 0 1 0 0 0 0 2 1 0 0 1 0 0 0 0 0 1 0 0 1 1 1 0 0 0 0 0 0 0 1 1 0 0 0 1 0 0 0 0 1 1 1 1 0 0 1 0 1 0 1 1 0 0 1 0 0 0 1 0 1 0 0 0 0 1 0
71 1 0 2 0 0 2 1 0 0 0 0 0 0 0 0 0 1 1 1 0 2 0 0 0 1 1 0 2 2 2 0 1 2 2 1 1 1 1 0 0 0 0 0 1 0 0 0 0 1 0 0 0 0 2 0 0 2 0 0 1 1 2 2 0 0 0 0 0 1 1 1 2 0 1 2 1 1 1 0 1 0 2 2 2 0 0 0 2 2 0 0 1 1 0 0 0 1 0 1 1 0 1 0 1 1 2 2 0 2 0 1 1 2 2 2 2 0 2 0 0 0 2 0 2 2 0 0 0 1 1 1 0 0 0 0 0 0 1 1 1 2 0 0 0 0 0 0 0 0 0 0 1 0 0 1 0 1 0 1 1 1 1 2 1 2 0 1 0 1 1 1 0 2 0 0 2 0 1 1 0 1 0 1 1 1 1 1 1 0 2 2 2 0 2 0 1 1 0 0 0 0 0 0 2 1 2 2 0 0 1 0 1 0 2 0 0 2 2 0 2 2 1 1 1 1 1 1 0 1 0 1 0 0 1 0 0 1 1 1 0 1 2 2 0 2 0 0 0 0 0 1 0 0 0 0 0 0 0 0 0 0 0 0 0 0 0 0 1 0 0 0 1 2 0 0 0 0 1 0 0 0 1 1 1 1 1 1 2 2 0 1 0 2 2 1 1 0 0 1 1 0 1 1 0 0 0 0 0 1 0 2 1 0 0 0 2 1 0 0 1 2 2 1 1 0 0 1 0 1 0 0 1 2 0 0 0 1 0 2 1 1 2 2 1 1 0 0 0 2 0 1 0 2 0 0 1 0 0 1 0 1 2 1 2 1 0 2 0 0 2 2 0 2 1 1 2 0 0 0 1 2 1 1 2 1 0 0 0 1 0 1 1 0 1 1 1 1 0 0 0 0 0 1 0 1 0 1 1 0 0 0 0 1 1 1 1 0 0 0 0 2 1 1 2 1 1 1 1 0 1 1 1 1 1 0 0 2 1 0 0 2 2 0 0 1 0 2 0 0 0 2 1 1 2 1 2 0 1 0 0 0 0 1 0 1 0 1 0 1 0 0 2 1 1 1 1 1 1 1 2 1 0 1 2 1 0 0 2 2 0 2 0 2 0 1 1 0 0 2 0 1 0 1 1 1 2 2 1 1 0 0 1 2 2 0 0 1 0 1 1 2 1 1 0 1 1 0 1 2 0 0 1 0 0 0 2 0 1 2 1 0 2 1 2 0 0 2 2 0 0 0 0 2 2 0 0 0 2 0 1 0 1 2 0 0 1 2 1 1 0 0 0 0 0 0 2 0 0 1 1 0 1 0 1 0 1 1 1 1 1 0 1 1 0 0 1 0 0 0 0 2 0 0 0 2 2 0 2 1 1 0 0 1 1 1 0 0 0 0 0 0 0 1 0 1 1 1 0 0 0 0 0 0 2 1 2 0 2 0 1 0 0 1 1 0 1 0 1 0 0 2 2 2 2 2 0 0 1 0 0 0 0 0 2 1 0 1 1 0 1 1 1 0 1 2 1 1 1 1 0 0 2 0 0 1 2 0 0 1 0 0 0 0 0 0 0 1 2 2 1 0 1 1 1 0 0 1 0 1 0 0 0 1 0 0 0 0 0 0 0 0 1 2 1 1 0 1 0 0 2 0 0 0 0 0 0 0 1 1 0 2 0 0 0 0 0 2 0 1 1 1 1 0 0 0 1 0 2 1 0 1 2 1 1 0 2 2 2 2 1 0 2 1 0 0 1 0 1 2 0 0 0 0 1 2 1 1 0 2 1 0 0 1 1 1 0 0 0 1 0 0 2 0 2 0 2 0 0 1 0 0 1 1 1 2 0 0 2 1 1 2 0 2 0 2 0 0 0 0 0 2 1 1 0 0 0 0 1 0 1 0 0 0 0 1 1 1 0 0 0 1 0 2 2 0 0 0 0 1 0 1 0 0 0 0 0 0 0 2 1 0 0 1 0 1 0 0 1 2 2 0 2 0 0 0 0 0 0 1 0 0 1 0 2 2 2 0 0 1 0 1 0 1 1 1 1 1 0 0 0 0 0 1 1 1 0 0 1 0 0 1 2 0 0 0 1 0 0 1 2 2 0 0 2 0 0 0 0 0 0 1 1 2 0 0 2 1 1 0 2 0 2 0 0 0 0 2 0 0 0 0 0 0 1 1 1 1 0 0 0 0 0 0 1 1 0 0 1 1 0 1 0 1 1 2 2 0 0 0 0 0 0 1 1 0 0 0 1 0 1 0
72 1 0 2 0 1 2 1 0 1 1 1 2 2 0 0 0 2 0 2 2 2 0 0 0 0 0 0 0 0 2 1 0 1 0 1 2 2 0 1 1 0 2 2 2 0 0 0 0 0 0 0 2 0 0 0 0 0 0 0 1 0 2 2 0 0 2 1 0 1 1 1 1 1 1 2 1 0 0 1 0 0 1 1 1 0 0 1 2 2 1 1 2 0 0 0 0 1 1 1 0 0 1 0 0 0 2 1 1 1 0 2 1 2 2 2 2 0 1 0 1 0 2 1 1 1 0 1 1 1 0 0 0 0 0 0 0 0 0 0 1 1 0 0 0 1 1 0 0 1 0 0 0 0 0 0 0 1 0 0 0 0 0 2 0 2 0 1 0 1 1 1 0 2 1 0 2 0 1 1 0 0 0 0 0 0 0 1 1 0 2 2 1 0 1 1 1 2 0 0 0 0 0 0 2 2 1 2 0 0 0 0 2 0 1 0 0 0 1 1 0 0 1 0 1 1 1 2 1 2 0 0 0 1 2 1 1 2 0 2 0 0 2 0 0 2 2 0 0 0 0 0 0 0 0 0 0 1 0 0 0 0 1 1 1 0 0 0 2 0 0 1 0 1 0 0 0 1 2 0 0 0 2 2 2 1 2 2 0 2 1 1 1 2 2 1 0 1 0 2 0 0 2 0 1 0 0 0 0 1 0 2 1 0 0 0 2 0 1 1 0 1 0 2 1 0 0 1 1 0 0 1 0 1 0 0 0 0 1 1 0 0 1 0 0 0 1 0 2 1 1 0 1 2 1 0 0 0 1 0 1 1 1 1 1 0 1 2 2 0 0 0 0 2 0 0 0 0 0 0 1 1 1 1 1 0 0 1 1 0 0 0 1 0 1 1 2 0 1 1 0 2 0 1 1 0 0 1 0 0 0 0 0 2 0 0 0 0 0 0 0 1 0 1 2 2 1 0 1 1 1 1 1 1 1 1 1 0 0 0 2 0 1 0 1 2 0 2 0 0 0 2 0 0 0 0 0 1 2 0 1 0 0 1 1 2 0 0 0 2 0 0 0 2 1 0 0 2 1 0 1 1 0 2 1 1 1 1 1 0 1 1 0 0 0 0 2 1 2 0 2 0 1 1 1 0 1 1 1 1 0 0 0 0 0 0 0 0 1 2 1 2 2 2 2 2 0 2 0 1 1 0 0 0 1 1 2 0 0 0 1 1 1 1 2 0 0 1 1 0 0 0 0 1 2 0 1 1 0 2 0 0 0 2 1 1 0 0 0 0 0 0 1 0 1 0 1 1 0 2 0 0 1 0 0 1 1 0 0 0 1 0 1 0 1 0 0 2 2 0 1 0 1 2 0 0 1 0 0 1 0 0 0 2 0 2 2 2 1 1 1 1 0 0 0 1 2 1 0 0 0 1 1 0 1 0 2 2 2 0 0 0 0 0 1 0 1 2 0 0 1 2 0 1 2 2 2 1 2 0 0 0 1 0 2 2 1 2 0 0 1 0 0 0 1 0 1 0 2 0 1 0 2 1 0 1 2 1 1 0 0 0 1 0 0 1 1 0 1 2 0 1 0 0 2 0 1 2 2 1 0 0 0 1 1 0 0 2 2 2 0 0 0 2 2 2 0 0 1 0 1 1 1 0 1 1 1 0 1 1 0 1 0 0 1 0 0 1 0 2 2 1 0 0 0 1 1 0 1 1 0 0 1 1 0 1 2 2 0 0 0 0 2 0 0 0 0 0 1 1 0 1 0 0 1 2 0 2 1 2 0 2 1 2 2 1 1 0 0 0 0 1 1 0 1 0 0 0 2 2 0 0 0 1 1 2 1 2 2 2 2 2 0 2 0 0 0 0 0 1 0 1 0 0 0 0 0 0 0 0 0 1 1 1 1 1 1 0 0 0 0 0 0 1 1 0 1 1 0 0 0 2 0 0 0 1 1 0 0 1 0 0 2 1 0 1 0 1 2 2 2 0 1 0 0 0 0 1 1 0 1 0 1 0 2 1 1 0 0 0 0 0 0 2 1 1 0 1 0 1 0 1 0 0 1 1 0 1 2 1 0 2 1 1 2 0 1 1 0 1 2 2 1 2 0 0 0 1 0 1 0 0 1 2 1 0 0 0 0 0 2 0 1 0 0 0 2 1 1 1 1 1 1 0 2 1 2 0 0 0 1 1 0 0 0 0 1 0 2 0 0 0 0 1 0 1 1 0 1 1 0 0 1 1 1 0 0 0 0 0 0 0
73 0 0 1 0 0 1 2 0 0 0 2 0 0 0 0 0 0 0 2 1 2 0 0 0 0 0 0 1 1 1 2 1 1 0 1 2 1 1 0 0 0 0 1 1 1 1 0 0 0 0 1 1 1 0 0 0 1 0 0 1 1 1 1 0 0 1 0 0 0 0 0 1 0 1 2 1 0 0 0 0 0 2 2 2 0 0 1 2 2 0 1 0 0 0 0 1 1 1 2 0 0 0 0 2 2 2 1 1 1 0 2 0 1 1 1 1 0 2 0 0 0 2 2 0 0 0 1 0 1 0 0 0 0 1 0 2 0 0 0 0 2 0 0 0 0 1 0 0 0 0 0 0 0 0 0 1 1 0 0 0 1 0 1 0 2 0 1 0 0 0 1 1 1 2 1 1 0 0 1 0 0 0 1 1 1 1 1 0 0 0 1 2 0 2 0 0 1 0 0 0 1 0 1 2 2 2 1 1 0 2 0 1 0 2 1 0 0 2 0 2 2 1 0 1 0 0 1 0 1 0 0 0 0 2 0 0 2 0 2 0 0 2 1 0 1 1 0 0 0 0 0 0 1 0 0 0 1 0 1 0 1 0 0 0 0 0 0 1 1 0 2 1 1 1 1 0 2 2 1 1 1 0 2 2 1 1 1 0 2 0 0 0 2 2 0 2 0 0 1 0 0 2 0 2 0 0 0 1 1 1 1 2 0 2 0 2 0 1 1 1 2 2 1 0 0 0 1 0 1 0 2 0 0 0 0 0 1 2 0 0 0 0 0 0 0 0 1 2 2 1 0 0 1 0 1 2 0 0 2 0 1 0 0 0 0 1 2 1 0 1 1 1 2 0 1 1 0 0 0 1 1 0 0 1 0 0 0 0 0 0 1 1 0 2 1 1 1 0 0 0 0 0 2 1 0 0 1 0 0 0 0 0 1 1 0 0 0 0 0 1 1 0 2 1 1 1 0 0 0 1 1 1 0 2 1 1 0 0 0 2 0 2 0 0 1 1 0 0 0 0 0 2 2 2 2 2 2 2 2 2 0 0 0 0 0 0 1 0 1 0 0 2 0 1 1 1 2 2 0 1 1 0 0 2 0 0 0 0 0 0 0 1 1 0 0 1 0 2 1 1 0 2 0 1 0 2 1 1 1 1 0 1 1 1 0 0 0 0 1 0 2 2 1 1 1 1 0 0 1 1 1 0 1 1 0 2 0 1 1 1 1 2 2 2 1 1 0 1 1 0 1 0 2 1 1 0 0 1 0 0 1 0 2 0 0 2 2 2 0 1 1 0 0 0 0 0 0 0 1 1 0 0 0 0 0 0 1 0 1 1 1 0 0 1 0 1 0 0 0 0 1 0 1 1 1 0 0 1 2 0 0 0 1 1 1 0 0 0 0 1 0 0 0 0 2 2 0 0 0 0 0 0 0 2 2 2 0 2 0 0 1 0 2 2 0 0 1 1 0 1 2 0 0 0 1 2 0 2 0 0 0 0 0 0 0 0 0 1 0 1 0 0 0 1 2 1 1 0 1 0 2 2 1 1 2 0 0 1 2 0 0 0 1 0 0 0 0 1 1 1 1 0 2 1 0 1 2 2 0 0 0 0 2 0 1 0 0 0 0 0 0 1 2 1 1 0 0 1 0 2 1 0 0 1 1 1 1 0 1 1 0 0 0 0 1 0 0 0 0 0 0 1 0 0 0 0 1 2 1 0 0 2 1 0 0 2 1 1 2 0 0 1 0 0 0 0 0 0 2 0 1 0 0 2 2 0 2 1 2 0 1 1 2 1 1 0 0 0 1 0 2 0 0 0 1 1 0 1 2 0 0 0 1 1 2 1 0 1 1 1 0 0 2 0 1 0 0 1 0 2 1 0 0 0 0 0 1 2 0 2 1 1 1 1 1 1 0 0 0 0 0 0 2 0 2 0 1 0 1 0 2 0 0 0 0 1 0 1 1 0 0 1 0 0 1 0 1 2 2 1 1 2 0 0 0 0 1 0 0 1 2 0 0 1 1 1 0 0 0 0 2 0 1 2 1 1 1 1 0 0 1 0 0 0 2 0 1 1 1 0 1 1 2 0 0 1 2 0 1 2 1 0 1 0 0 1 1 0 0 0 0 1 1 0 1 1 2 1 0 1 0 0 2 1 0 2 1 0 0 0 0 0 0 1 2 2 2 0 0 2 0 0 0 1 1 0 1 0 0 0 2 0 1 1 1 2 0 0 2 0 0 1 2 2 0 0 0 0 0 0 0
74 1 1 1 0 0 0 2 0 0 0 1 0 0 0 0 0 1 2 0 1 1 0 0 0 0 0 0 0 0 1 2 1 1 1 2 0 2 0 2 2 0 0 0 2 0 0 1 1 2 0 2 0 1 1 0 0 0 0 0 1 1 0 1 0 0 1 0 0 0 0 0 2 0 1 1 0 1 1 0 0 0 2 2 2 0 0 0 1 2 0 0 1 1 0 0 1 1 0 2 1 0 2 0 0 0 2 1 2 1 0 1 0 0 1 1 1 1 2 0 1 0 1 0 1 1 0 1 1 1 0 0 0 1 0 1 1 0 0 0 1 1 1 0 0 1 0 0 0 1 0 0 1 0 0 0 0 0 0 0 0 1 0 2 0 1 0 1 0 1 1 1 0 2 1 1 1 0 0 0 0 1 0 0 0 0 0 1 0 0 1 2 2 1 2 0 2 2 0 0 0 1 0 1 2 0 2 2 1 0 1 0 2 0 2 1 1 0 1 1 0 0 2 0 2 1 0 1 0 1 1 1 0 0 2 0 0 1 1 1 0 1 2 0 0 1 0 0 0 0 0 0 0 0 1 1 1 0 0 0 0 0 0 0 0 0 0 0 1 0 0 0 2 2 0 0 1 1 1 2 1 0 1 2 1 1 1 0 0 2 1 1 0 2 2 0 1 1 0 0 1 0 2 0 1 0 0 1 1 2 1 2 2 0 1 1 2 0 1 1 0 2 1 2 0 0 0 1 1 0 0 2 0 0 0 0 0 1 1 1 1 1 2 0 1 1 0 1 1 2 0 1 0 1 0 1 0 0 0 2 0 2 0 0 0 1 0 2 2 0 0 0 2 2 0 2 1 0 0 0 1 1 0 0 0 0 0 0 0 0 0 0 1 1 2 2 2 0 1 1 0 1 0 2 0 0 0 0 0 0 0 0 0 0 1 0 0 1 0 0 0 1 1 0 1 1 1 0 2 1 2 1 1 0 2 2 1 1 1 0 0 2 1 1 0 2 0 0 0 0 0 0 0 2 1 0 1 1 1 1 1 0 0 0 0 0 0 2 0 0 0 0 2 0 0 0 0 1 2 1 1 0 0 1 1 1 1 1 2 0 1 2 0 0 1 1 1 0 1 1 1 1 1 1 1 0 1 1 0 1 0 2 1 1 1 0 0 1 0 2 0 2 2 2 0 2 0 1 1 1 1 0 1 0 0 0 2 2 1 1 0 1 2 2 2 1 0 1 1 0 0 0 0 2 2 0 0 0 1 2 0 0 0 2 1 0 1 2 2 0 0 1 1 0 0 1 1 2 0 2 0 0 2 0 0 0 2 0 0 0 0 0 1 1 0 1 0 1 2 0 0 0 0 2 0 0 0 0 1 1 0 0 0 0 1 0 0 1 0 0 0 0 0 0 0 0 0 2 0 0 1 0 0 0 2 0 2 0 2 0 1 0 0 1 2 0 1 1 0 0 2 1 1 1 1 2 0 0 1 0 0 0 2 0 2 1 0 2 0 0 1 0 0 1 1 2 2 0 2 0 1 0 2 1 0 2 0 1 1 0 0 0 1 1 0 1 1 0 0 0 0 1 1 0 2 0 1 1 1 0 2 1 0 0 2 1 0 1 1 1 0 0 1 2 0 0 1 1 0 0 2 0 1 0 1 1 1 0 1 1 0 1 0 1 1 0 0 0 0 1 1 0 0 0 0 1 0 1 2 0 1 1 1 1 0 0 2 1 1 1 0 0 2 1 0 0 0 0 1 1 0 1 0 0 0 1 0 2 0 2 0 1 1 2 2 1 1 0 1 2 0 1 1 0 1 1 1 0 1 2 0 0 1 0 0 1 0 0 1 0 0 0 0 2 0 0 0 0 0 0 0 2 0 0 0 0 0 0 1 0 1 1 0 0 0 0 0 1 0 1 1 0 0 2 1 1 0 0 1 1 0 0 0 0 1 0 1 1 1 2 0 0 2 1 0 1 0 1 2 2 2 0 2 0 0 0 0 2 0 0 1 1 1 1 0 0 0 0 0 0 0 1 1 0 1 1 0 0 2 2 2 1 1 0 2 1 0 1 1 0 1 0 2 0 0 0 0 1 0 0 2 1 0 1 0 0 1 1 0 0 0 1 2 1 1 1 1 0 1 0 1 0 0 2 1 0 2 2 0 0 0 0 1 0 0 1 1 0 0 0 0 0 1 1 1 0 0 0 2 1 1 1 0 0 0 0 0 0 0 1 0 0 0 1 0 1 0 0 0 0 0 1
75 1 1 2 0 0 0 1 0 2 2 0 1 1 0 0 0 0 0 1 1 1 0 0 0 0 0 0 0 0 1 1 2 2 0 1 1 1 0 1 1 0 1 1 2 0 0 0 0 1 0 1 0 0 1 1 0 0 1 0 0 0 2 2 1 1 2 1 0 0 0 1 2 0 1 1 0 0 0 1 0 0 2 2 2 0 1 1 1 2 0 1 1 0 1 1 0 2 1 2 0 1 1 0 0 0 2 1 1 1 0 2 1 1 2 2 2 0 1 0 1 0 1 0 1 1 0 1 1 1 1 1 0 0 1 0 1 1 0 0 2 0 0 0 0 0 0 0 0 1 0 0 0 0 0 0 0 1 0 1 1 1 1 2 1 2 0 0 1 1 1 1 0 2 0 0 2 0 0 0 0 0 0 2 2 2 2 2 0 0 2 2 2 2 0 1 1 1 0 1 0 2 0 0 2 1 1 1 1 0 1 0 2 0 2 2 1 0 0 0 2 2 1 0 0 0 0 2 1 1 1 2 0 0 2 0 0 2 0 1 0 0 2 1 0 1 0 0 0 0 0 1 0 0 0 0 0 1 0 0 0 0 0 0 0 0 0 1 0 0 1 1 0 0 1 0 0 0 1 0 0 1 1 1 2 1 1 1 0 2 1 1 0 2 2 1 0 1 0 1 0 1 2 0 1 1 0 1 1 1 1 1 2 0 0 0 1 0 0 0 1 2 0 2 1 0 0 0 0 1 0 2 1 1 0 0 1 1 1 0 1 2 2 1 2 2 0 0 1 2 0 2 0 1 0 1 1 0 0 2 0 2 2 0 2 1 0 2 1 1 1 1 1 2 0 1 2 0 0 0 0 1 1 1 2 1 0 1 1 0 0 1 2 0 2 2 2 0 1 1 0 1 0 0 0 0 1 0 0 0 0 0 0 0 1 0 1 1 0 1 0 1 0 2 1 1 0 0 0 0 1 1 0 2 1 0 0 0 1 1 1 1 1 0 1 1 0 2 0 0 0 2 1 2 1 0 1 1 1 0 0 0 0 0 0 0 0 2 0 0 2 2 2 0 2 0 1 2 1 2 1 1 0 0 2 0 0 0 2 1 1 2 1 1 0 0 1 1 2 2 0 0 2 0 2 0 1 1 0 1 0 1 0 1 1 1 1 0 0 1 0 2 1 2 0 1 0 0 0 1 1 1 0 0 1 1 2 0 1 1 1 1 2 1 2 0 0 1 1 0 0 0 0 1 2 1 0 0 1 1 0 0 1 2 0 0 0 2 2 0 1 1 1 0 0 1 1 0 0 2 0 0 1 0 0 1 1 1 1 1 0 0 0 1 0 0 0 0 0 0 0 2 0 2 0 1 1 1 2 1 0 0 0 0 0 0 1 1 0 0 0 0 0 1 0 0 0 1 0 0 0 0 1 1 2 0 1 0 1 1 1 0 0 1 1 0 1 0 1 0 0 2 0 1 2 2 1 0 2 0 0 0 1 0 2 2 0 0 1 0 1 0 0 0 0 2 2 0 1 0 0 1 2 0 0 2 0 1 1 1 0 0 0 0 0 0 0 0 0 0 0 0 0 1 1 0 0 1 0 1 0 0 0 2 0 0 0 2 1 1 1 0 1 2 2 0 0 0 0 0 0 0 0 1 1 0 2 1 0 1 0 1 0 1 1 0 0 0 0 0 0 0 1 0 0 0 0 0 1 1 0 0 2 1 1 0 2 1 1 1 0 0 2 1 0 0 1 0 1 1 0 1 1 1 2 2 0 1 1 2 1 1 0 1 1 1 0 0 0 1 0 1 1 0 1 0 1 1 0 1 0 0 0 1 1 1 1 2 2 2 0 2 0 2 0 1 0 0 0 1 0 1 1 1 0 0 0 0 1 1 0 0 1 0 1 0 1 1 0 0 0 0 0 1 1 0 1 1 0 1 0 2 0 0 0 1 1 0 1 1 1 0 1 0 0 0 0 0 2 2 1 0 2 0 0 0 0 1 0 0 2 1 0 0 1 1 1 0 0 1 0 1 0 1 2 1 1 1 0 0 0 0 1 0 1 1 0 0 2 2 0 2 2 0 1 0 1 1 0 0 1 1 0 1 0 0 0 2 0 0 0 0 1 0 0 0 2 0 1 0 1 0 2 0 0 0 0 2 0 0 0 0 0 1 1 1 1 0 0 0 0 0 0 0 1 0 0 2 0 0 0 2 0 2 0 0 1 0 0 1 0 0 0 2 0 0 0 0 0 1 0 0
76 1 0 2 0 0 1 1 0 1 1 1 0 0 0 0 0 1 2 0 0 1 0 0 0 0 0 0 1 1 1 2 0 1 1 1 2 0 1 0 0 0 0 0 1 1 1 0 0 1 0 0 0 1 1 1 0 1 0 0 1 1 1 1 1 1 0 1 0 0 0 1 2 0 2 2 0 1 1 0 0 0 2 1 2 0 0 1 2 2 1 1 1 0 1 0 0 1 0 1 1 0 1 0 1 1 1 1 1 1 0 2 1 2 2 2 2 0 1 0 1 0 2 0 2 2 0 1 0 1 0 0 0 0 0 0 0 0 0 0 1 1 2 0 0 0 1 0 0 0 0 0 0 0 0 0 0 1 0 0 1 1 0 1 1 2 0 0 0 2 2 2 0 2 2 1 2 0 0 1 1 1 0 0 1 1 0 2 0 2 0 2 2 0 2 0 0 2 0 1 0 1 0 0 2 1 2 1 1 1 1 0 1 0 0 0 1 0 1 1 1 1 1 0 1 0 0 1 1 1 0 0 0 0 2 0 0 2 0 1 0 0 1 1 0 1 0 0 0 1 1 1 1 0 0 0 0 1 0 0 0 0 0 0 0 0 0 0 2 0 1 0 0 0 1 0 0 1 2 1 1 0 0 2 1 1 1 0 0 2 1 1 1 2 2 1 0 1 0 1 0 1 2 0 0 1 0 0 0 1 0 1 2 0 2 1 2 0 0 0 0 2 0 1 1 0 0 1 1 1 0 1 0 0 0 0 0 0 1 1 0 0 0 0 0 0 0 0 2 1 1 0 0 2 0 0 1 0 0 2 0 2 0 0 0 0 0 0 2 0 0 0 1 2 0 2 2 0 0 0 0 1 1 1 1 1 0 0 0 0 0 0 0 0 2 1 1 1 1 1 0 1 1 2 0 0 1 1 0 0 0 0 0 1 1 1 1 0 0 0 0 1 1 1 1 1 1 0 1 0 1 0 0 1 0 1 0 1 1 0 2 0 2 0 1 2 1 0 1 0 0 0 0 1 0 0 0 2 2 2 2 0 1 0 0 1 0 2 0 1 0 0 1 1 1 1 0 1 2 1 1 2 0 0 2 0 0 1 2 1 1 1 0 1 0 0 2 0 2 1 1 1 1 1 1 0 1 1 1 1 0 0 0 0 0 0 1 0 0 1 0 2 2 2 1 2 0 0 0 2 1 1 0 1 2 1 2 1 0 0 1 1 0 0 0 1 0 1 1 0 0 0 0 2 1 1 0 1 2 0 2 0 0 1 0 1 0 1 1 0 0 1 1 0 0 1 2 1 0 2 0 0 1 0 0 0 1 1 1 1 0 1 1 0 1 0 0 2 2 0 0 0 0 0 1 0 1 0 2 2 0 0 0 0 1 0 1 1 0 1 0 1 0 0 0 2 2 1 0 0 1 0 0 0 1 1 1 1 2 0 0 0 0 1 2 0 0 1 1 0 0 2 2 0 1 1 2 1 1 0 0 0 1 0 1 1 1 1 1 0 2 0 0 1 0 2 2 0 2 0 1 0 1 1 2 2 0 1 2 1 0 0 0 0 0 0 0 1 2 2 0 2 0 0 1 0 1 2 2 0 0 0 0 1 0 0 0 1 1 1 0 0 0 2 1 0 1 0 1 0 1 1 1 1 2 1 1 1 1 2 1 2 0 0 0 1 0 1 0 0 0 0 0 0 0 1 1 0 2 2 0 0 2 0 0 0 2 1 1 1 0 1 2 0 0 1 2 0 0 2 0 0 0 0 1 0 1 2 1 2 0 2 0 1 1 1 0 1 0 1 0 1 0 1 0 1 1 1 0 2 0 0 1 1 1 2 0 0 2 2 2 2 0 2 1 1 0 0 0 0 0 2 1 2 0 0 1 2 2 1 1 0 1 0 1 0 0 1 0 0 0 1 0 2 2 0 0 0 0 0 0 2 0 0 0 0 2 0 1 1 0 0 1 0 0 2 1 0 1 2 2 0 2 0 0 0 0 1 1 0 1 0 0 0 2 2 2 0 0 0 0 2 0 1 1 1 0 1 0 0 0 0 1 1 2 0 0 2 2 1 0 2 1 2 2 0 2 0 1 0 2 2 0 1 0 0 1 1 0 1 0 1 2 0 0 0 0 1 0 1 0 0 1 0 0 0 1 2 0 1 0 1 0 0 1 1 1 0 0 0 0 1 0 0 0 0 0 0 1 1 0 2 0 1 0 0 0 0 0 2 0 0 0 0 0 0 0 0 0 1 0 0
77 1 2 0 0 0 1 0 0 1 1 0 1 2 0 0 0 2 0 2 2 2 1 0 0 0 0 0 1 2 0 1 1 0 0 1 1 2 0 1 1 0 0 2 2 1 1 0 0 1 1 1 0 0 2 2 0 0 0 0 1 0 2 2 1 1 0 0 0 0 0 0 2 0 1 2 1 1 1 1 1 0 1 0 1 0 1 1 2 2 1 2 2 1 0 0 0 0 0 1 0 0 1 0 1 1 2 1 1 1 0 1 0 1 1 1 1 0 1 0 1 0 2 1 1 1 0 2 2 2 0 0 0 0 1 0 0 1 0 0 1 2 0 0 0 0 0 0 0 1 0 0 0 0 0 0 0 0 0 1 0 0 0 2 1 2 1 0 0 0 0 0 0 2 2 1 1 0 0 0 0 0 0 0 1 1 0 0 0 0 1 2 1 1 1 1 1 2 0 0 0 0 0 1 2 1 2 2 1 0 0 0 2 0 1 0 1 2 1 0 1 1 2 0 0 0 0 0 0 0 0 0 1 1 1 1 1 2 0 1 0 1 1 1 0 1 0 0 0 0 0 0 0 0 0 0 0 1 1 1 1 1 0 0 0 0 1 0 1 0 0 2 1 1 0 0 0 1 2 1 1 0 0 1 0 0 1 2 0 2 1 1 2 2 2 2 0 1 0 1 0 0 2 0 1 0 0 0 1 1 1 1 0 0 2 0 2 0 0 0 0 2 2 1 1 0 1 1 0 0 0 0 1 1 0 0 1 1 1 0 0 0 1 0 1 1 0 0 2 0 0 0 0 0 0 2 0 0 0 1 0 1 1 0 1 0 0 1 2 0 0 0 2 1 2 0 2 1 1 0 1 1 0 0 1 0 0 0 0 1 0 1 1 0 2 0 0 2 0 0 0 1 0 2 0 1 0 1 0 0 0 0 1 1 0 0 0 0 0 0 1 1 0 1 0 0 0 1 2 0 2 0 0 2 0 0 1 0 0 0 1 1 1 1 1 2 0 2 0 0 0 2 1 1 1 1 1 1 1 2 1 0 0 1 0 1 0 1 0 1 0 0 2 1 1 1 1 1 2 1 0 2 0 0 2 1 0 0 2 0 2 2 2 1 0 0 0 0 1 2 0 1 1 0 2 1 1 0 1 0 1 0 0 1 1 1 2 0 0 0 0 2 0 0 0 0 2 1 0 1 1 1 0 1 2 1 2 0 0 2 0 1 1 1 1 1 0 1 1 0 0 0 1 1 2 0 1 1 0 1 0 0 1 2 0 0 2 2 2 0 1 0 0 0 0 1 1 1 0 2 0 0 0 0 0 0 0 1 0 1 0 0 1 0 1 0 0 1 2 0 0 0 0 2 0 0 2 0 1 2 0 0 0 0 1 0 0 2 1 1 0 1 0 0 0 1 1 0 0 0 1 0 0 0 1 0 2 0 2 0 0 1 0 1 1 0 1 0 0 1 1 1 0 1 1 1 1 0 2 0 0 0 1 1 0 0 0 1 1 0 1 0 0 0 1 2 2 1 1 1 0 0 1 0 0 1 1 0 1 2 0 0 1 0 0 0 0 1 1 2 0 2 0 1 1 0 1 1 1 0 0 0 0 1 0 1 0 1 1 1 0 0 1 2 0 1 0 0 1 0 0 0 0 0 1 1 2 1 0 1 1 0 0 0 0 1 0 0 0 0 0 0 1 0 0 1 0 0 0 0 0 0 1 1 0 0 2 2 1 1 2 1 2 1 0 0 1 0 2 0 0 2 1 1 1 2 0 2 2 2 0 2 2 2 1 0 0 0 1 1 0 1 1 0 1 0 0 0 2 1 0 0 0 1 0 0 0 1 1 1 0 1 0 1 0 1 0 0 0 0 1 1 0 0 0 1 1 0 1 0 1 1 0 0 0 0 0 0 0 0 1 0 0 2 1 1 0 0 0 0 0 2 0 0 0 0 1 1 2 2 0 0 1 0 0 2 0 1 1 2 2 0 2 0 0 0 0 1 0 0 2 2 0 0 2 2 2 0 0 0 0 1 1 1 2 1 1 2 1 1 1 2 1 0 0 2 0 1 2 1 0 2 0 1 0 0 0 1 1 1 1 1 0 2 0 0 0 0 0 1 0 0 2 1 0 0 1 0 0 1 1 0 0 2 1 0 2 1 0 0 0 0 0 2 0 0 0 0 0 0 2 0 0 0 0 0 1 1 1 1 1 2 0 1 0 0 0 0 0 1 0 0 1 2 2 0 0 0 1 0 0 0
78 1 2 1 0 0 1 1 0 0 0 1 0 0 0 0 0 2 2 0 0 2 0 0 0 0 0 0 1 1 0 2 1 1 0 1 2 1 0 0 0 0 0 0 0 0 1 0 0 1 0 0 1 1 1 2 1 0 0 0 1 0 1 1 0 0 0 1 0 0 0 0 2 0 2 2 0 2 2 0 2 0 2 1 1 0 0 1 1 2 1 1 2 1 0 0 0 0 0 1 0 0 2 0 0 0 2 2 1 2 0 1 0 0 2 2 1 1 1 0 2 0 2 2 0 0 0 0 0 1 0 1 1 1 0 0 2 0 1 1 0 2 0 0 0 0 1 0 0 0 1 0 1 0 0 1 0 1 0 0 0 1 0 2 0 0 0 1 1 1 0 1 0 2 1 0 2 2 0 0 0 1 0 1 1 1 1 1 1 0 1 1 1 0 1 0 1 2 0 0 0 0 1 1 2 0 2 0 1 0 2 0 0 0 1 0 0 0 1 0 2 2 2 0 1 2 1 2 0 1 0 0 0 0 0 0 0 2 0 1 0 0 1 0 0 0 0 0 0 0 0 0 0 0 0 0 0 1 0 0 1 0 0 0 0 0 1 0 0 0 1 1 0 0 1 1 0 0 1 0 0 0 0 1 1 0 1 0 0 2 1 1 0 1 2 0 0 0 0 2 0 0 2 0 1 0 0 0 0 2 0 2 2 2 2 0 2 0 1 1 0 2 1 1 1 0 0 1 1 2 0 1 1 0 0 0 0 1 1 0 1 2 2 0 1 0 0 0 2 0 1 0 1 2 1 0 1 0 1 1 1 2 2 0 2 0 2 2 1 0 1 1 1 2 0 1 2 1 1 0 2 0 0 0 0 0 0 1 1 0 0 0 0 1 1 1 1 1 1 1 0 1 2 1 0 0 1 1 0 0 0 0 0 0 1 0 1 1 0 1 0 0 2 2 1 1 0 0 0 0 0 0 0 1 1 1 0 1 1 1 1 0 1 1 0 1 0 1 0 0 0 1 0 1 1 0 1 2 2 1 2 0 1 0 1 1 0 2 0 0 1 1 2 1 0 0 0 2 1 1 1 2 0 1 1 0 0 1 2 1 1 2 0 1 0 0 1 1 1 2 0 0 1 0 2 1 1 1 0 2 0 0 0 1 1 0 0 0 0 2 0 2 2 2 1 2 0 0 1 2 1 0 0 1 1 0 1 0 1 1 1 1 1 1 2 0 0 0 0 0 0 0 0 2 1 1 0 0 1 0 1 0 0 0 0 0 0 1 1 0 1 1 0 0 0 0 1 1 0 1 0 0 0 0 0 0 0 0 0 0 0 0 0 0 2 2 0 1 1 0 0 1 0 1 0 1 1 0 1 0 0 0 0 1 1 1 0 2 1 1 0 1 0 2 0 0 0 1 0 0 0 0 0 0 1 0 1 0 2 0 1 1 1 1 2 0 0 1 0 0 1 1 0 1 1 2 2 1 2 1 1 0 1 0 2 2 1 1 0 1 1 1 0 1 1 2 2 0 2 0 1 0 2 1 0 2 1 0 1 2 1 1 1 0 0 0 0 0 0 2 1 1 0 1 0 0 1 1 2 0 2 1 0 1 0 0 0 2 2 2 0 0 0 2 1 0 1 0 0 0 2 0 0 1 2 1 1 0 1 1 0 1 0 0 1 0 0 0 0 1 1 1 0 0 0 1 1 0 2 0 0 1 2 2 2 0 2 1 1 1 0 0 2 0 0 0 0 0 1 0 0 1 0 0 0 1 0 1 0 2 1 1 1 1 1 0 0 1 0 1 0 2 0 0 0 0 1 0 1 2 0 0 1 0 0 1 0 0 2 2 2 2 0 2 0 1 0 0 1 0 1 2 1 1 0 0 0 0 0 0 0 0 2 0 2 0 2 0 0 0 0 0 0 2 1 1 0 0 0 0 0 1 0 0 0 1 1 0 1 1 0 0 1 1 0 1 1 1 2 2 2 0 2 0 1 1 0 2 1 0 2 0 0 1 1 1 1 0 0 0 0 0 0 2 2 1 1 0 1 1 1 1 0 0 0 2 0 1 2 1 1 1 2 1 1 0 1 1 2 0 1 1 1 1 0 0 1 1 1 1 0 1 1 0 0 1 1 1 0 1 0 0 1 1 1 0 1 2 1 1 1 2 1 0 2 2 2 0 0 0 1 0 0 0 0 0 1 0 2 0 0 0 0 2 0 0 1 1 2 1 0 0 0 2 1 0 0 0 0 0 2 0
79 0 0 2 0 0 2 1 0 1 1 0 1 1 0 0 0 1 1 1 1 2 0 0 0 0 0 1 0 0 1 0 1 1 0 1 2 1 0 1 1 1 1 1 2 0 0 0 0 1 0 1 0 0 2 0 0 1 0 0 1 0 2 2 1 1 0 0 0 1 1 1 1 0 1 2 1 2 2 0 2 0 1 0 1 0 0 0 2 2 0 2 1 0 0 0 2 1 0 2 0 0 1 0 0 0 2 1 1 1 0 1 1 1 1 1 1 0 1 0 1 0 2 1 1 1 0 2 0 2 0 0 0 0 1 0 1 0 0 0 2 1 2 0 0 0 0 0 0 0 0 0 0 0 0 0 0 1 1 1 2 0 1 2 1 1 0 1 0 1 1 1 0 2 0 0 1 0 0 0 0 0 0 1 1 1 1 0 0 0 0 0 0 0 0 0 0 2 0 0 0 2 0 0 1 0 2 1 1 0 0 0 1 1 0 0 0 2 1 0 0 0 2 0 0 1 1 1 1 1 0 0 0 0 1 0 0 2 0 1 0 0 2 1 0 1 1 0 0 0 0 0 0 0 0 0 0 2 0 0 0 0 0 0 0 0 0 1 0 0 0 1 1 1 0 0 0 1 2 1 1 0 0 2 1 1 1 1 0 2 2 1 1 2 2 1 0 1 0 1 1 0 2 0 0 0 2 0 0 1 0 0 1 0 1 0 1 2 0 0 1 1 0 1 1 0 0 1 0 0 0 1 1 0 0 0 0 1 1 0 0 0 1 0 1 1 1 0 1 1 0 1 0 0 0 2 1 0 1 0 1 1 2 0 2 0 1 2 2 1 0 0 1 2 0 1 2 0 0 0 1 2 0 0 1 1 0 0 0 0 0 1 0 0 2 0 0 0 1 1 0 1 0 2 2 0 0 0 1 1 1 1 0 1 1 1 1 0 0 0 0 2 1 0 0 0 1 0 1 1 1 2 1 0 1 1 0 1 1 0 2 0 2 0 1 1 0 1 0 0 0 1 0 0 0 0 0 1 1 0 0 0 1 0 0 2 0 1 0 0 0 0 2 1 1 0 0 2 2 0 0 2 0 0 1 0 1 0 1 1 0 1 0 1 0 0 2 1 1 2 0 1 1 1 1 0 1 1 1 0 0 1 0 0 0 0 0 0 0 0 0 2 2 2 2 2 0 1 0 1 1 0 0 1 0 1 2 0 1 2 0 2 2 1 2 1 0 0 0 0 0 0 0 2 2 0 0 2 1 0 1 0 0 2 1 0 0 1 1 0 1 1 0 0 0 0 1 0 0 1 0 0 2 0 0 1 1 1 0 1 0 0 0 1 0 2 0 1 1 0 1 1 1 2 0 1 1 0 1 2 1 1 0 1 0 1 1 0 0 0 1 0 0 0 0 1 1 1 0 0 0 0 0 0 0 1 2 0 2 0 0 0 0 1 1 0 0 0 0 1 1 1 1 1 1 2 1 0 2 0 0 0 2 1 0 0 0 0 1 1 1 1 0 0 0 1 1 1 1 0 0 0 2 1 0 1 2 0 2 2 0 0 0 1 0 0 0 0 1 2 0 1 0 0 0 0 1 1 1 1 1 0 0 2 0 0 0 1 1 1 0 0 1 2 1 0 0 0 0 0 1 0 1 0 2 2 0 1 0 1 1 1 0 0 0 1 0 0 0 0 0 0 0 0 0 0 0 0 1 0 0 0 1 0 0 1 1 2 2 2 0 0 0 0 0 1 1 0 1 1 0 1 0 0 1 2 0 0 0 2 2 0 1 2 2 1 0 0 1 1 0 0 0 0 0 1 1 0 0 1 0 0 0 1 1 2 1 0 2 2 2 1 0 2 0 1 0 0 0 0 1 1 1 2 0 1 0 0 0 0 0 0 2 1 2 1 2 0 0 1 0 0 0 2 2 0 0 0 0 1 0 2 0 0 0 1 1 1 1 1 0 0 2 0 0 1 0 1 1 2 2 0 1 0 0 1 1 1 1 0 2 1 1 0 1 1 1 0 0 0 0 1 0 2 2 0 0 2 0 1 0 1 0 1 1 1 0 1 2 1 0 2 2 2 0 0 2 2 1 1 0 0 0 0 1 0 1 0 1 1 0 1 0 1 1 0 1 0 1 0 0 0 0 2 2 0 2 2 0 0 0 0 0 0 0 0 0 0 1 0 0 0 0 0 1 0 0 1 1 0 0 1 0 2 0 0 1 0 1 2 0 0 0 1 1 0 0 0 1 0 0 0
80 1 2 1 0 0 0 2 0 2 2 0 0 1 0 0 0 1 0 2 1 2 0 0 0 0 0 0 0 1 1 1 0 1 1 0 2 2 0 0 0 0 0 0 0 1 0 0 0 1 1 1 0 0 1 0 0 0 0 1 0 1 0 0 0 0 2 0 0 0 0 0 2 0 2 2 0 1 1 0 1 0 2 0 1 0 0 0 2 2 0 1 0 0 0 0 0 0 0 1 0 1 0 0 1 1 2 0 2 0 0 1 0 1 1 1 1 0 1 0 1 0 2 0 2 2 0 0 0 0 0 0 0 0 1 0 1 0 0 0 0 2 1 0 0 0 0 0 0 0 0 0 1 1 1 1 0 0 0 0 1 0 0 2 0 1 0 1 1 0 0 0 1 1 0 0 2 0 0 1 0 0 1 0 2 1 0 1 0 1 1 2 2 1 2 0 2 2 0 0 0 2 0 0 2 0 2 0 0 1 1 0 1 0 0 0 0 0 1 1 0 0 1 0 0 0 0 1 1 1 0 0 0 0 2 0 0 2 0 1 0 1 2 0 0 1 1 0 0 0 0 0 1 0 0 0 1 2 0 1 0 1 0 0 0 0 0 1 1 0 1 0 0 0 0 0 0 1 1 1 1 1 2 2 2 1 2 2 0 2 1 0 1 2 2 1 0 2 0 2 0 1 2 0 2 0 0 0 0 2 0 2 2 0 0 0 1 0 1 1 1 2 1 2 0 0 0 0 0 2 0 2 0 0 0 0 0 1 1 1 1 1 2 0 1 2 0 1 2 2 0 0 2 2 1 0 1 0 1 0 1 1 0 0 0 0 0 2 2 0 0 0 1 2 0 1 1 0 0 0 0 0 1 1 1 0 0 0 0 0 0 1 0 0 2 0 0 1 0 0 0 0 1 1 0 0 1 0 1 1 1 1 1 0 0 0 0 0 0 0 0 1 0 0 1 2 0 0 0 0 0 1 0 2 0 0 0 0 0 0 0 2 1 1 1 2 1 1 0 0 0 1 0 1 1 0 1 2 1 2 2 0 0 0 0 0 0 2 0 0 0 0 2 2 1 1 0 2 1 1 2 1 0 1 1 0 1 0 2 1 1 0 0 2 1 1 1 0 1 1 1 1 2 0 2 0 1 2 2 0 0 0 1 1 1 0 0 1 0 1 1 2 0 0 0 0 1 1 1 1 1 0 0 0 1 0 1 1 0 0 0 2 2 2 2 1 0 0 1 0 0 0 1 1 2 0 1 1 1 1 0 0 1 1 0 0 1 1 1 0 1 2 0 0 0 0 1 1 0 2 0 0 0 0 0 0 0 2 0 1 0 0 1 0 0 0 0 0 0 0 0 1 1 1 1 0 0 0 1 0 1 1 0 0 1 0 0 0 0 0 1 0 0 0 0 1 1 2 0 0 0 1 1 0 1 0 1 1 2 0 1 0 0 1 2 0 2 0 0 0 0 1 1 2 2 2 1 1 2 0 0 0 1 0 1 1 0 1 1 0 1 0 1 0 0 2 2 1 2 0 0 0 2 1 0 2 2 0 0 1 0 0 0 0 1 0 0 1 2 2 0 2 1 2 0 0 1 2 2 1 0 0 0 1 0 0 0 0 0 0 0 0 0 2 2 2 0 0 0 0 1 0 0 0 1 1 0 1 0 1 0 1 1 0 1 0 0 0 0 0 0 0 0 1 1 0 1 0 2 1 0 1 0 1 0 1 1 1 0 0 0 0 2 1 0 0 2 0 1 1 0 1 0 0 1 2 0 2 1 2 0 2 2 2 1 0 1 1 0 1 0 2 0 0 0 0 2 0 0 1 0 0 0 2 2 2 0 0 1 1 1 0 0 2 0 0 0 0 1 0 1 2 1 1 0 1 0 1 2 1 1 1 2 0 2 0 1 0 0 0 0 0 0 2 1 1 0 0 1 0 0 2 1 0 0 1 2 0 2 0 0 0 1 0 0 2 0 0 2 2 2 0 0 0 0 1 1 2 1 0 1 1 0 1 2 1 2 0 0 1 0 1 0 2 1 1 0 0 0 1 0 1 1 0 1 1 0 0 1 0 0 2 2 1 2 0 1 0 1 1 2 2 0 2 0 0 0 1 0 0 0 0 1 0 0 0 1 0 0 0 2 0 0 1 1 0 2 2 0 0 0 0 0 0 0 0 0 0 2 1 0 0 0 0 0 0 1 2 0 0 0 2 0 1 0 1 1 0 0 2 0 0 1 2 1 0 0 0 0 0 1 0
81 0 1 1 0 0 1 1 0 1 1 1 0 2 0 0 0 1 1 1 1 2 0 0 0 0 0 1 1 1 1 0 1 1 1 0 2 1 0 0 0 0 0 1 1 1 1 0 0 1 0 0 1 0 1 1 0 0 0 0 1 1 1 1 0 1 2 0 0 0 0 0 2 0 2 2 0 2 2 0 2 0 2 1 2 0 0 1 1 1 0 0 1 0 1 0 0 0 0 2 0 0 1 0 1 1 1 1 1 1 0 2 0 2 2 2 2 0 1 0 1 0 1 0 0 0 0 1 0 2 0 0 1 1 0 0 2 0 0 0 0 2 0 0 0 0 0 0 0 2 0 0 0 0 1 0 0 2 0 0 0 1 0 2 1 2 1 1 0 0 0 0 1 1 2 1 1 0 0 1 0 1 1 1 2 1 2 1 0 0 1 1 2 2 2 0 2 1 0 0 0 0 0 0 2 1 2 1 1 0 0 0 1 0 0 2 0 1 2 1 0 0 2 0 0 2 2 1 0 1 0 0 1 1 1 1 0 2 0 2 0 0 2 1 0 2 0 0 0 0 0 0 1 0 0 0 2 2 1 1 1 1 0 0 0 0 0 0 2 1 0 0 0 0 0 0 0 2 2 1 1 1 0 1 1 0 1 1 0 2 1 1 1 2 2 2 0 0 0 1 0 0 2 0 2 0 1 0 0 1 0 1 2 0 1 0 2 1 0 0 1 1 2 1 0 0 1 1 0 1 0 1 0 0 0 0 0 2 0 0 0 1 0 0 1 1 0 0 1 2 1 1 0 2 0 0 2 0 1 1 1 2 2 1 2 0 1 2 1 0 1 1 0 2 1 1 1 0 0 0 0 2 2 2 1 1 0 0 0 0 0 1 0 0 2 0 1 1 1 1 0 2 0 2 0 1 0 1 0 0 0 0 0 1 0 0 0 0 0 0 1 2 0 1 0 1 1 0 1 1 1 2 1 1 1 0 1 1 1 1 1 1 1 0 0 2 1 0 1 0 0 1 1 2 1 1 1 2 2 1 0 0 1 0 0 1 1 1 0 1 0 0 2 0 1 0 1 1 2 0 1 2 0 0 2 0 0 1 1 0 1 1 2 1 0 0 0 1 1 1 1 0 2 0 2 0 0 2 0 2 0 0 0 0 0 0 0 0 0 1 1 1 1 1 0 1 1 0 1 1 0 0 1 0 0 0 1 1 1 1 1 1 1 1 2 0 0 2 2 0 0 0 1 1 2 0 1 1 1 0 0 0 1 2 0 1 1 1 0 1 0 0 0 0 0 0 1 2 0 2 0 0 1 0 0 1 1 0 0 0 0 0 1 2 0 0 0 1 1 0 0 0 0 0 1 1 1 1 2 0 1 0 0 0 1 0 0 2 1 1 1 1 0 0 0 0 0 2 0 0 1 0 0 0 1 1 2 0 2 0 1 0 0 1 2 0 2 1 0 0 1 1 2 2 2 2 0 1 2 0 0 0 1 0 2 1 1 1 0 0 1 0 1 0 1 2 1 1 1 0 0 2 2 0 0 1 1 1 1 0 1 1 0 0 1 0 0 0 1 1 0 1 0 1 1 0 1 1 2 0 1 1 0 1 0 0 0 2 2 2 0 0 0 2 1 1 0 0 0 0 0 0 0 0 0 0 1 1 0 1 0 1 0 1 1 0 0 0 0 0 0 0 1 0 0 0 1 0 2 0 0 1 2 0 0 0 2 1 2 2 1 1 2 0 0 1 0 0 0 1 1 1 1 1 1 2 0 2 0 2 0 1 0 2 2 2 0 0 0 1 0 1 0 0 0 0 1 0 0 2 0 0 1 0 0 1 0 2 2 1 0 1 0 2 0 1 0 0 0 0 0 2 0 1 0 0 0 0 0 0 0 0 1 1 1 1 1 1 1 0 0 0 0 1 1 0 0 0 0 0 0 1 0 0 0 0 1 0 2 0 0 0 1 0 0 2 0 0 2 2 2 0 1 0 0 1 1 0 1 0 1 1 1 0 2 2 2 0 0 1 0 2 0 1 2 1 0 2 1 1 1 2 0 1 2 1 0 1 2 1 0 2 2 2 1 0 1 1 0 1 2 2 0 1 0 0 0 0 0 0 0 0 0 0 0 1 1 0 1 1 1 0 0 1 1 1 2 1 0 0 0 1 0 1 0 0 0 1 0 0 1 0 0 0 0 2 0 2 1 1 1 2 1 0 1 1 1 0 1 2 0 0 1 1 2 0 0 0 0 0 0 0
82 1 1 2 0 0 1 1 0 1 1 0 0 0 0 0 0 0 1 0 0 2 0 2 0 0 1 0 0 1 1 1 1 1 1 1 2 2 0 0 0 0 0 1 2 1 0 0 0 1 0 0 0 1 0 0 0 1 0 0 0 1 0 0 0 0 2 1 0 0 0 0 1 0 1 2 1 0 0 2 0 0 2 1 2 0 0 0 0 2 0 0 1 0 1 1 0 1 1 1 0 0 0 0 2 2 2 2 0 2 0 1 1 1 2 2 1 1 1 0 1 1 1 1 0 0 0 0 0 2 0 0 0 0 0 0 0 0 0 0 1 2 0 0 0 0 0 0 0 2 0 0 0 0 0 0 0 0 0 0 1 0 0 2 0 2 0 0 0 1 1 1 0 2 2 0 2 0 0 1 0 1 0 0 0 0 0 1 1 0 2 2 2 2 0 1 1 1 0 0 0 0 0 0 2 2 1 0 0 0 1 0 0 0 2 1 1 0 1 1 1 1 2 0 1 2 1 1 1 2 0 0 0 0 1 0 0 2 0 2 0 0 2 1 0 1 0 0 0 0 0 0 0 0 0 0 1 2 1 1 1 1 2 1 1 1 1 0 1 0 0 0 0 0 0 0 0 1 2 1 1 1 0 1 2 0 1 2 2 2 0 1 0 2 2 1 1 0 0 1 0 0 2 0 0 0 0 0 1 2 0 2 2 0 0 0 1 0 1 1 1 2 2 1 2 0 0 0 0 1 0 2 0 0 0 1 1 1 1 0 0 0 1 0 0 0 0 0 2 0 0 0 1 2 1 0 1 0 0 0 0 0 2 0 2 0 1 2 1 0 0 0 1 2 0 1 0 0 0 0 2 0 1 1 1 1 0 0 0 0 0 0 1 0 1 0 1 0 1 1 0 1 0 2 0 0 0 1 0 0 0 0 0 0 2 0 2 1 0 0 0 0 0 1 1 1 1 0 0 0 0 0 0 1 1 0 1 1 0 0 2 0 0 2 0 2 1 2 0 0 0 1 1 2 1 1 1 1 0 1 0 0 0 0 0 1 0 1 0 1 0 0 2 0 1 0 1 1 2 1 0 2 0 0 2 1 0 0 2 1 1 2 0 0 0 0 1 0 2 1 1 0 2 0 2 0 0 1 0 2 0 0 0 1 1 1 1 0 0 1 1 2 1 1 0 1 1 0 1 2 0 0 0 1 1 0 1 1 1 1 1 2 0 0 1 0 0 0 1 0 0 0 0 1 2 0 1 1 1 0 0 0 1 1 0 0 0 1 1 0 0 2 1 0 1 0 1 2 0 2 0 0 2 0 1 0 2 1 0 1 0 0 1 0 0 0 0 0 0 0 0 0 0 2 0 0 1 0 0 1 0 0 0 0 1 0 1 0 0 0 1 0 0 0 0 1 1 1 0 0 1 0 1 1 2 0 1 0 2 0 1 1 0 1 2 0 2 0 0 0 0 2 1 1 2 2 1 0 1 0 0 0 1 0 1 1 1 0 1 0 2 0 1 0 0 1 1 0 2 0 1 0 2 1 1 2 0 1 1 0 0 0 0 0 0 0 1 0 0 0 0 0 0 0 1 0 0 2 2 1 0 0 0 2 0 0 0 2 1 1 1 0 0 2 2 0 0 0 0 0 0 0 0 0 1 1 2 1 1 2 1 2 0 0 1 0 0 1 0 0 0 0 0 0 0 0 0 0 2 1 0 1 1 0 0 1 2 1 0 0 0 0 1 0 0 1 0 0 0 2 1 0 0 0 1 2 0 2 2 2 0 2 0 0 0 0 0 0 0 0 0 2 1 0 1 0 0 0 1 2 0 0 0 1 1 1 0 1 2 2 1 2 0 2 0 1 0 0 1 0 1 2 2 2 0 0 0 0 0 0 0 0 1 0 1 0 1 0 0 0 0 0 0 2 1 1 0 0 0 0 0 2 1 0 0 2 1 0 1 1 0 0 2 0 0 2 0 1 2 2 1 1 1 0 0 1 1 2 0 0 2 1 0 0 2 1 1 0 0 0 0 1 1 0 2 2 0 0 0 1 0 1 0 0 0 2 0 1 2 0 0 1 1 1 1 0 1 2 1 0 2 2 0 1 1 0 1 0 0 1 0 0 0 1 0 0 1 0 2 0 2 0 1 1 1 0 1 2 0 0 0 1 0 2 0 0 0 0 2 1 0 0 0 0 0 0 0 1 0 0 0 2 0 0 0 0 0 0 0 1 0 0 0 2 1 0 0 0 1 0 0 0
83 0 2 1 0 0 1 0 0 2 2 0 0 0 0 0 0 0 0 2 2 1 0 1 0 1 1 0 0 0 1 1 1 1 0 0 2 1 0 0 0 0 0 1 2 0 0 0 0 1 0 0 0 0 2 0 0 0 0 0 1 1 1 1 0 1 2 1 0 0 0 1 1 0 1 2 1 2 2 0 2 0 2 0 2 0 0 0 2 2 0 0 1 0 0 0 0 1 0 1 1 0 0 0 2 2 1 2 0 2 0 1 0 0 1 1 1 0 1 0 1 0 2 1 1 1 0 1 0 1 0 0 0 1 0 0 0 0 0 0 0 2 0 0 0 0 1 0 0 1 0 0 2 2 0 0 0 1 0 0 2 1 0 2 0 1 0 0 2 1 0 0 2 0 2 1 0 1 0 0 0 0 0 1 0 0 0 2 1 0 1 2 2 0 2 0 2 2 0 0 0 0 0 0 2 1 1 1 0 0 1 0 1 0 1 1 1 0 1 0 1 1 1 0 0 0 0 2 0 2 0 0 0 0 2 0 0 2 0 1 0 0 2 1 1 2 1 0 0 0 0 0 0 0 0 0 1 2 0 1 0 1 1 1 0 0 0 1 1 0 0 0 0 0 0 0 0 1 2 1 1 0 0 1 1 1 1 2 0 2 1 0 1 2 2 1 0 2 0 2 0 0 2 0 0 0 0 0 1 1 1 1 2 1 2 1 2 2 0 0 1 2 2 1 0 0 0 1 1 1 0 0 0 0 0 0 0 2 0 0 0 0 0 0 0 0 0 0 2 0 2 0 1 2 1 0 1 0 1 0 1 1 2 0 2 2 0 1 2 0 0 0 1 2 0 1 2 0 0 1 1 0 2 2 1 0 0 1 1 0 0 0 0 0 1 0 0 0 1 1 0 1 2 2 0 0 2 0 1 0 0 0 0 1 1 0 0 0 0 0 1 1 1 1 1 1 2 2 2 0 1 2 1 1 1 1 2 0 0 0 1 1 2 0 0 1 0 1 1 0 0 1 1 2 2 1 2 0 1 0 0 0 0 0 0 1 0 2 0 0 0 1 2 0 0 0 0 1 2 1 1 1 0 2 2 2 0 0 1 0 0 1 1 2 0 1 0 0 1 1 1 1 0 1 1 2 1 1 1 0 0 0 0 1 1 0 0 0 0 0 0 2 2 1 0 1 1 1 1 1 1 0 0 1 1 0 2 1 1 1 0 0 1 1 2 1 1 0 0 0 0 0 0 2 1 1 0 0 1 1 1 0 0 1 0 1 0 1 1 0 0 0 0 0 0 1 1 1 0 1 1 0 2 0 1 0 1 0 0 0 0 0 1 2 0 1 0 0 0 0 0 1 0 1 0 0 0 0 2 2 1 1 0 0 1 1 0 0 0 1 0 1 0 0 0 0 0 1 0 0 0 0 0 0 2 2 2 1 0 2 0 0 0 1 2 0 2 0 0 0 1 1 1 0 1 1 2 1 1 1 1 0 2 1 1 1 1 1 1 0 1 0 0 0 0 2 2 1 1 1 0 1 2 1 0 2 2 0 1 2 0 0 0 1 0 0 0 0 1 1 0 1 0 0 1 0 2 1 1 0 0 0 0 1 1 0 0 1 0 1 0 0 0 2 2 1 0 0 1 0 0 0 0 0 0 0 2 0 2 2 0 2 1 0 0 0 0 0 0 0 0 0 1 0 1 1 0 0 2 0 0 0 2 0 0 0 2 1 1 1 0 0 1 2 1 0 1 0 0 2 0 0 0 0 0 2 0 1 1 2 1 1 1 2 2 1 0 2 0 2 0 2 1 0 1 1 0 1 0 1 0 0 2 0 0 2 0 1 2 2 2 1 0 2 0 0 0 0 0 0 0 2 1 1 0 1 1 0 1 0 1 0 0 1 1 0 1 0 0 1 0 0 0 2 2 0 0 0 0 1 0 2 0 0 0 0 1 0 1 1 0 0 1 0 0 2 0 0 2 2 2 0 2 0 0 0 0 2 0 0 2 1 0 0 2 1 2 0 0 0 0 2 0 1 0 1 0 1 0 2 0 2 1 0 1 0 0 1 1 1 0 1 2 2 1 0 0 1 0 0 1 1 0 2 0 0 0 0 0 1 0 0 2 2 1 2 2 0 0 0 2 0 1 0 1 0 1 2 0 1 0 1 0 1 0 0 0 0 1 0 1 0 0 0 0 0 1 0 2 0 0 0 0 2 1 1 2 0 0 1 0 0 0 2 0 0 0 0 1 0 0 0
84 0 2 0 0 0 1 2 0 0 0 2 0 0 0 0 1 1 1 1 1 1 0 0 0 0 0 0 0 0 2 0 1 1 0 1 1 1 0 2 2 0 0 1 1 1 1 0 0 0 0 0 0 1 1 0 1 1 0 0 0 2 0 0 0 0 2 1 0 1 1 1 1 1 1 2 1 1 1 1 1 0 2 0 1 0 0 0 2 2 0 1 1 0 0 0 0 0 0 0 0 0 0 0 1 1 2 0 2 0 0 2 0 0 0 0 0 0 2 0 0 1 1 1 0 0 0 1 0 1 0 0 0 0 0 0 0 0 0 0 1 1 1 0 0 1 0 0 0 2 0 0 0 1 0 0 0 0 0 0 1 0 0 2 2 2 0 0 1 1 1 0 2 0 2 2 1 0 0 0 0 0 2 0 2 0 1 1 0 0 1 2 2 1 1 1 1 2 0 0 0 0 1 0 1 1 2 0 2 1 2 1 2 0 1 0 0 0 0 0 0 0 2 0 0 1 1 1 1 1 0 1 1 1 1 1 0 2 0 1 0 0 1 1 0 1 0 0 0 0 0 0 0 0 0 0 1 2 0 1 0 1 0 0 0 0 0 1 1 0 0 2 2 1 1 0 1 1 1 1 1 0 0 1 0 0 0 1 0 2 1 1 0 1 2 0 0 0 0 1 0 0 2 0 1 0 0 1 1 1 1 1 1 0 1 1 2 0 1 1 1 2 1 1 1 0 0 0 0 0 0 1 0 0 0 0 0 2 0 0 0 0 1 0 0 0 1 1 1 2 0 1 0 2 0 0 0 0 0 1 0 1 1 1 1 2 0 2 2 0 0 0 0 2 1 1 1 2 2 0 0 0 1 1 0 1 0 1 1 1 1 1 0 0 2 0 0 1 1 1 0 1 0 0 0 0 1 1 0 0 0 0 0 0 2 0 1 0 0 0 1 2 0 2 1 1 2 0 1 0 1 1 1 0 0 1 0 0 0 0 1 1 1 1 1 2 0 1 1 0 0 1 0 1 1 1 1 2 1 2 2 0 0 1 0 1 0 2 0 0 1 1 1 1 1 1 1 2 1 1 2 2 0 0 2 0 0 0 1 0 1 0 0 1 1 0 2 0 2 2 0 1 1 1 1 0 1 1 0 2 0 0 0 2 2 0 0 0 0 1 1 1 1 1 0 1 1 1 0 2 0 1 0 0 0 1 2 0 2 1 1 1 2 2 2 0 0 1 1 0 0 0 0 2 2 0 0 2 1 0 1 0 0 1 0 1 0 2 2 0 0 1 0 0 0 0 2 1 0 1 0 0 1 0 1 0 1 1 1 1 0 0 0 0 0 0 0 1 0 0 0 2 0 1 1 0 0 0 1 1 1 0 0 1 1 1 0 0 0 0 1 0 0 0 0 1 1 1 0 0 0 1 1 0 2 1 2 0 2 0 0 1 0 0 1 0 1 0 0 1 0 1 0 1 2 2 2 1 2 0 0 0 0 1 0 0 1 1 0 0 1 0 0 0 0 2 2 2 1 1 0 1 2 0 0 2 0 0 0 1 0 0 0 0 1 0 0 0 1 1 1 1 1 1 1 0 1 1 1 0 0 0 1 1 0 0 0 1 1 1 0 0 0 1 1 0 0 1 0 0 2 0 0 0 0 0 1 1 1 2 0 2 0 0 0 1 0 0 0 0 0 0 2 0 0 1 0 0 2 0 0 0 1 1 0 1 2 1 2 2 1 0 2 0 0 1 1 0 0 2 1 0 0 0 1 1 0 2 0 2 0 1 1 1 0 0 0 2 0 2 0 2 0 1 0 0 1 0 1 2 0 0 0 1 1 2 1 0 2 1 0 2 0 2 0 0 0 0 0 0 1 1 1 1 0 0 0 0 1 0 0 0 1 1 1 1 1 1 1 0 0 0 0 2 2 0 1 0 0 0 0 1 0 0 0 2 2 0 0 2 0 0 1 0 0 1 0 2 1 1 1 0 2 1 1 1 0 2 0 0 1 2 1 0 2 2 2 0 1 2 2 0 0 1 1 1 0 0 1 2 1 2 1 0 1 1 0 2 1 1 0 2 2 0 1 1 2 0 1 0 0 0 1 2 0 0 0 1 0 2 0 0 2 2 1 1 0 0 0 0 1 0 0 1 0 1 1 2 0 0 0 0 1 0 0 0 0 0 0 0 1 0 1 1 1 0 0 0 1 2 1 2 0 1 0 0 1 0 1 1 0 0 0 1 0 0 0 1 2 0 0 0
85 1 1 2 0 0 2 2 0 2 2 0 0 1 0 0 0 0 0 2 2 2 0 0 0 0 0 0 0 0 1 2 0 1 2 1 2 1 0 0 0 0 0 1 2 1 1 0 0 0 0 1 2 0 0 0 0 0 0 1 1 0 1 1 0 0 0 1 1 1 0 1 2 2 2 2 0 1 1 1 0 0 2 1 2 0 0 0 1 1 0 0 1 0 0 0 0 2 0 2 1 0 1 0 1 1 2 2 0 2 0 2 0 1 2 2 1 0 1 0 0 2 2 2 0 0 0 1 1 1 0 0 1 1 0 0 1 0 0 0 1 1 0 0 0 0 0 0 0 1 0 0 0 0 0 0 0 1 0 1 1 0 0 2 1 1 0 0 0 1 1 0 0 2 1 0 1 0 1 2 1 1 0 0 0 0 0 0 0 0 1 1 2 1 1 1 2 0 0 0 0 0 0 1 2 0 2 1 1 1 2 0 2 0 2 1 1 0 1 1 1 1 2 0 1 1 0 1 0 1 1 1 0 0 2 0 0 2 0 2 0 0 2 2 0 2 0 0 1 1 1 0 0 1 1 1 0 2 2 2 2 2 0 0 0 0 1 1 2 0 0 0 1 1 1 1 0 1 2 1 1 0 0 2 1 0 0 1 1 2 1 1 1 2 1 1 0 1 0 2 0 0 2 0 0 0 1 0 1 2 1 2 1 0 2 0 2 1 0 0 2 2 0 2 0 0 1 0 0 1 0 0 0 0 0 1 1 2 0 0 0 1 2 0 0 0 1 0 1 1 0 1 1 2 1 0 1 0 0 0 0 0 0 0 0 0 1 1 1 0 1 1 1 1 1 0 1 0 0 0 1 2 0 0 1 0 0 0 0 0 0 0 0 0 2 0 0 0 1 1 0 1 0 1 1 0 0 1 0 0 0 0 0 0 2 0 1 0 0 0 0 0 1 1 1 1 1 1 1 0 1 1 0 2 0 0 0 0 0 0 1 1 1 1 1 2 0 2 0 0 0 1 2 2 2 2 2 1 1 1 2 0 0 0 0 0 2 2 0 0 0 0 2 0 1 1 1 0 2 0 2 2 0 1 1 0 1 1 2 2 1 1 0 0 0 0 1 1 1 2 0 1 1 1 1 0 2 2 0 2 0 0 0 1 1 0 0 1 0 1 1 2 1 1 0 2 0 0 1 1 1 0 0 0 0 1 1 0 0 1 0 0 2 2 2 2 2 0 1 1 0 1 0 2 1 1 0 0 0 0 0 0 1 1 0 0 1 2 2 0 1 2 0 0 0 0 2 0 0 1 0 0 0 0 0 0 0 0 0 0 1 1 2 0 0 1 0 0 0 0 0 0 0 1 0 1 2 0 2 2 2 1 0 1 0 1 1 2 1 1 0 1 0 0 0 0 0 0 0 0 1 0 0 0 1 0 1 0 2 0 0 0 0 1 2 0 2 0 0 0 0 0 1 1 2 1 1 0 1 0 0 0 2 1 1 0 0 2 0 0 0 0 1 0 0 1 0 1 1 1 1 2 2 1 1 2 1 0 0 0 0 0 1 0 0 0 0 0 0 0 0 0 0 1 1 0 1 0 1 2 0 0 0 0 1 0 0 1 1 1 0 0 1 2 1 0 0 0 0 0 1 0 0 0 1 1 1 0 1 1 0 1 0 0 1 1 0 1 0 0 0 0 0 0 0 0 0 0 2 1 0 0 2 2 2 0 2 2 1 1 0 0 1 0 1 0 2 0 0 2 0 1 0 0 1 1 0 2 1 2 0 2 1 2 1 1 0 1 0 1 0 2 0 0 0 0 1 0 1 1 0 0 0 1 1 2 1 0 1 1 0 1 0 2 0 2 0 0 0 0 1 1 1 1 0 1 1 0 0 0 0 1 2 1 2 1 1 0 0 0 0 0 0 1 1 0 1 0 0 0 0 2 0 0 0 1 1 0 2 0 0 0 1 0 0 1 0 1 2 2 1 0 2 0 0 0 0 1 0 0 1 2 0 0 2 2 2 0 0 1 1 1 0 2 2 0 1 0 0 1 0 2 0 1 1 1 0 1 1 0 0 1 0 1 1 0 1 2 0 0 2 1 1 1 0 0 1 1 0 0 0 0 2 1 1 0 0 0 0 1 2 0 1 0 0 0 2 2 0 0 0 1 0 0 1 1 1 0 0 0 2 0 0 0 0 0 0 1 1 0 0 1 0 1 0 0 0 0 0 2 1 0 0 0 1 0 0 0 0 0 0 1
86 1 1 1 0 0 1 1 0 0 0 0 1 1 0 0 0 1 2 0 0 0 0 0 0 0 0 0 0 0 2 0 2 2 0 2 0 0 0 1 0 1 0 0 2 0 2 0 0 0 0 0 1 0 1 1 0 1 0 1 1 0 1 2 0 1 1 0 0 1 1 1 1 0 1 2 1 1 1 0 1 0 2 0 2 0 0 0 2 2 0 1 2 0 0 0 0 1 0 1 1 0 0 0 2 2 2 0 2 0 0 2 0 1 1 1 1 0 1 0 1 0 2 2 0 0 0 1 0 0 0 0 0 1 0 0 0 0 0 0 2 1 0 0 0 0 0 0 0 2 0 0 0 0 0 0 0 0 0 0 0 2 2 1 0 2 0 0 1 2 1 0 0 2 1 1 1 1 0 0 0 1 0 0 0 0 0 2 0 1 1 2 1 0 1 0 1 2 0 0 0 0 1 0 2 0 2 1 1 0 1 0 1 0 0 1 0 1 0 0 0 0 2 0 0 1 1 0 0 0 0 0 0 0 0 0 0 2 0 2 0 0 2 2 0 2 0 0 0 0 0 1 0 0 0 0 0 2 0 2 0 2 0 0 0 0 0 1 1 0 0 0 0 0 0 0 0 0 1 0 0 0 0 2 1 1 1 0 0 2 1 1 0 2 2 1 0 1 1 2 0 0 2 0 1 0 0 1 0 1 0 2 1 0 0 0 1 0 2 2 0 2 0 1 2 0 0 0 0 1 0 1 0 0 0 0 0 2 0 0 0 0 1 0 0 0 0 0 1 0 0 0 0 0 0 2 0 0 0 1 0 1 1 1 1 1 1 1 2 0 0 0 2 0 1 0 2 1 1 0 1 1 1 1 1 0 0 0 0 1 1 2 0 1 2 2 2 2 1 1 0 1 0 2 1 0 0 0 0 0 0 0 0 0 0 0 0 0 0 0 0 1 0 1 1 2 1 0 2 1 1 0 1 1 1 1 0 0 0 0 1 1 1 1 0 1 0 0 1 0 0 1 0 2 0 0 1 0 0 1 1 0 0 0 0 0 0 1 0 1 0 0 2 1 1 0 2 2 1 1 1 1 1 2 1 0 0 1 2 1 0 2 0 2 1 1 1 2 2 2 0 0 2 0 2 0 0 1 0 2 0 0 0 0 0 0 0 0 0 1 1 2 2 2 1 2 0 1 0 1 1 1 0 1 1 0 2 0 1 1 1 1 2 2 2 1 0 0 1 1 0 1 0 2 0 2 0 0 1 1 0 0 2 2 0 0 2 2 2 0 0 0 1 0 1 0 1 0 0 1 1 0 1 0 0 1 2 1 1 1 0 0 0 0 0 0 0 0 0 0 0 2 0 0 1 1 1 0 2 1 0 0 0 0 2 0 0 1 0 0 2 0 0 1 0 0 0 1 0 0 0 0 1 0 2 1 2 1 1 1 1 0 0 1 2 0 1 1 0 1 0 1 0 0 0 2 2 0 1 0 0 0 1 0 2 2 1 1 1 0 0 2 0 0 0 2 2 1 2 0 0 2 2 0 0 2 1 1 2 1 1 1 1 0 1 0 0 0 1 2 1 1 0 1 0 0 1 1 1 0 1 0 0 2 0 0 0 1 1 1 0 0 0 2 2 0 0 2 1 1 2 0 0 0 2 2 0 0 0 0 0 0 0 1 1 0 0 1 0 0 0 0 0 0 0 0 1 0 2 2 0 0 2 1 0 0 2 2 2 2 1 0 0 0 1 0 1 0 0 2 0 0 1 1 2 1 1 1 1 2 1 1 2 2 2 0 0 0 1 1 1 0 0 0 0 0 1 0 1 2 0 0 0 2 2 2 0 0 2 1 1 2 0 2 0 1 0 0 0 0 0 2 1 1 0 0 0 0 0 0 0 0 1 0 1 0 1 2 1 0 0 1 0 2 1 1 0 0 1 1 0 1 0 0 0 2 1 1 1 1 0 0 1 0 0 2 0 1 2 2 2 0 2 0 1 1 0 2 0 0 2 2 2 0 0 0 0 0 0 0 0 2 0 2 2 1 1 1 0 1 0 1 0 0 1 1 0 1 1 0 0 1 2 0 1 0 1 1 2 0 1 0 1 1 0 0 1 0 1 1 0 0 2 1 0 0 2 2 0 1 0 0 1 1 1 0 1 1 0 0 0 0 0 1 1 1 1 0 0 0 1 1 0 0 0 1 0 0 2 0 0 0 0 0 0 0 0 0 0 2 0 0 0 2 1 1 0 0 0 0 1 1
87 1 1 2 0 0 2 2 0 0 0 2 0 1 0 0 0 0 1 1 1 1 0 0 0 0 0 0 1 1 2 0 2 2 0 0 2 0 0 0 0 0 1 1 1 0 1 0 0 1 2 1 1 1 0 1 0 0 1 1 0 2 2 2 0 0 2 0 0 1 1 1 1 0 1 2 1 0 0 1 0 0 2 1 1 0 0 0 2 2 0 1 1 1 0 0 0 0 0 1 0 0 0 0 1 0 2 1 1 1 0 2 1 2 2 2 2 0 0 0 1 1 1 0 0 0 0 0 0 0 0 0 0 1 1 0 0 0 0 0 2 1 0 0 0 0 0 0 0 1 0 0 0 0 1 0 0 0 1 1 1 1 1 2 1 1 0 0 1 1 0 0 0 2 2 0 2 1 0 0 0 0 0 0 0 0 0 0 0 0 0 0 2 0 2 0 2 2 0 0 0 1 0 0 1 0 2 1 1 0 0 0 0 0 1 0 0 0 1 0 0 1 1 0 1 1 1 1 0 1 0 0 1 1 1 0 0 2 0 1 0 0 2 2 0 2 0 0 0 0 0 1 0 0 0 0 1 1 0 0 0 0 1 1 0 0 0 1 1 0 0 0 1 1 0 0 0 1 1 1 1 0 0 1 2 2 2 0 0 2 1 1 0 1 2 1 1 0 0 1 0 0 2 0 1 0 0 1 0 0 0 1 1 0 1 0 2 1 0 0 2 1 0 0 0 0 0 1 0 0 0 0 0 0 0 0 1 1 0 1 1 2 2 0 1 1 1 0 1 1 1 1 1 2 1 0 0 0 0 1 0 1 0 0 0 0 1 2 2 0 0 0 1 2 0 2 2 1 1 0 0 2 1 1 2 1 0 0 0 0 0 0 0 1 2 0 1 1 0 0 0 0 1 1 0 0 1 0 1 0 0 0 0 1 1 0 0 1 0 1 0 1 2 2 0 0 2 1 1 0 0 0 1 1 1 0 0 2 1 0 0 2 2 0 0 1 0 0 1 0 0 0 1 2 1 1 1 1 2 0 1 0 1 0 0 0 0 1 0 1 0 0 1 1 2 0 2 2 1 0 1 1 0 2 0 0 1 1 1 0 1 1 0 1 0 0 1 0 2 0 2 0 2 0 1 0 2 2 1 1 0 0 0 1 1 1 0 1 0 1 1 2 2 2 1 2 0 0 0 2 0 2 0 0 1 1 2 1 0 0 2 2 2 1 2 0 1 0 0 0 0 0 0 2 2 0 0 1 1 1 0 0 2 2 0 0 2 1 1 0 1 0 0 0 0 0 1 2 0 2 0 0 0 0 0 0 0 1 0 1 0 0 1 1 0 1 0 0 0 0 0 2 0 2 0 0 1 0 1 2 1 0 0 2 0 2 2 1 0 0 0 0 1 1 0 1 1 1 0 0 1 0 0 0 2 1 2 1 2 0 0 2 0 1 2 0 2 2 0 0 1 1 1 2 2 2 0 0 1 1 0 1 1 2 0 0 0 0 1 1 1 1 0 1 0 2 2 1 1 1 0 0 2 0 0 1 1 2 2 0 1 1 0 1 1 0 1 1 2 2 1 0 0 2 0 0 0 2 2 0 0 0 0 1 1 2 0 0 0 0 0 0 0 2 2 2 0 0 1 0 1 1 0 1 1 0 0 0 1 1 0 1 0 0 0 1 0 0 0 0 0 0 1 0 0 0 0 0 0 0 0 0 2 1 1 0 2 2 1 1 2 1 2 0 0 0 0 0 0 2 1 0 0 0 0 2 0 2 0 2 0 1 2 2 2 0 0 1 0 1 0 1 0 0 0 0 1 1 0 2 0 0 2 0 0 2 0 0 2 2 2 2 0 2 0 1 0 0 0 0 0 2 0 1 0 1 0 0 0 0 0 0 0 0 0 0 0 0 0 0 0 0 0 2 1 1 1 0 0 0 0 0 0 0 0 1 2 0 1 1 0 0 0 1 0 1 0 1 2 2 2 0 1 0 1 2 1 2 0 0 2 1 0 1 2 1 2 0 0 0 0 2 0 2 2 0 0 1 0 1 0 0 0 1 1 1 1 0 1 0 0 2 2 1 1 0 1 1 1 2 2 2 0 1 0 0 1 0 1 1 0 0 2 1 1 0 1 0 1 1 0 1 1 1 0 0 1 0 0 2 2 2 1 0 2 2 2 0 0 0 0 1 0 0 0 0 0 1 2 1 1 2 0 0 0 0 0 0 0 2 0 0 0 1 0 1 0 0 0 0 1 0
88 0 1 1 0 0 2 1 0 1 1 0 0 0 0 0 0 0 1 1 1 1 0 2 1 1 1 0 1 1 2 1 2 2 0 1 1 2 0 1 0 1 0 0 2 1 1 0 0 0 0 0 0 1 1 0 0 0 0 1 0 0 1 1 1 1 2 2 0 0 0 2 2 1 2 2 0 0 0 1 0 0 1 0 1 0 1 0 1 2 0 0 1 0 0 0 0 0 0 0 0 0 1 0 1 1 2 0 2 0 0 2 0 1 1 1 1 0 0 0 2 0 2 1 0 0 0 0 0 0 0 0 0 0 1 0 0 0 0 0 0 2 0 0 0 0 0 0 0 1 0 0 0 0 0 0 0 0 0 1 1 2 1 2 1 1 1 0 0 2 2 1 0 2 2 1 2 0 0 0 0 1 0 0 0 0 0 1 0 0 0 1 1 0 1 0 2 2 1 0 0 1 0 0 2 2 0 1 1 0 1 0 0 0 1 0 0 0 1 1 1 1 2 0 1 2 1 0 0 0 0 0 0 0 1 0 0 1 0 0 0 1 2 2 0 2 0 0 0 0 0 0 0 0 0 0 0 1 0 0 0 0 0 0 0 0 1 0 0 0 0 2 1 1 1 0 0 1 2 0 0 1 0 2 1 0 0 1 0 2 2 1 1 2 2 1 1 0 0 0 0 0 2 0 1 0 0 0 1 1 1 1 2 1 2 0 2 0 1 1 0 2 0 2 1 0 0 2 1 1 0 1 0 0 0 0 0 0 2 0 0 0 1 0 1 1 0 1 2 2 0 0 0 2 0 0 2 0 0 1 0 1 2 0 2 1 1 2 1 0 1 1 0 2 0 0 1 1 1 0 2 0 1 1 1 1 0 0 0 0 0 1 0 0 2 1 1 1 0 0 0 0 1 2 0 0 1 1 1 0 0 0 1 1 0 0 0 0 1 0 1 1 0 2 1 2 1 0 1 1 1 2 0 1 0 1 0 0 0 0 2 0 2 0 0 0 0 1 0 0 0 1 0 1 0 0 0 0 1 0 0 0 0 0 0 0 1 2 0 0 2 2 1 1 0 0 0 2 2 0 2 1 0 0 2 1 0 1 2 1 0 2 0 0 0 0 1 0 1 2 0 2 0 1 1 2 1 1 1 1 0 0 0 0 0 0 1 0 0 1 1 1 2 2 1 2 0 1 1 1 1 0 0 0 2 0 2 0 0 2 0 1 1 1 1 2 1 1 2 1 0 1 0 1 1 1 1 2 0 1 0 0 1 1 0 0 1 1 1 0 1 0 0 0 0 0 2 1 0 2 0 0 2 0 0 0 2 2 1 2 0 0 0 0 1 0 0 0 0 0 0 2 0 2 0 0 1 0 0 1 1 0 0 1 1 1 1 1 0 0 1 0 0 1 0 1 1 1 0 0 0 0 0 0 2 1 2 0 2 0 0 1 0 1 2 1 0 1 0 0 1 1 0 1 1 2 1 0 1 0 0 0 1 1 1 0 0 1 1 0 1 1 1 0 0 1 0 0 1 0 2 1 2 1 2 2 0 1 1 0 0 0 0 1 0 0 0 0 2 2 0 1 1 1 0 1 1 0 1 2 0 0 0 2 0 0 0 0 1 0 0 0 0 2 2 1 0 0 1 0 0 0 0 0 1 1 1 1 0 1 1 0 0 1 2 0 1 1 0 0 0 0 1 0 0 1 1 0 2 0 0 0 1 1 1 1 1 1 1 1 0 0 1 0 0 0 2 0 1 2 0 1 1 1 1 1 0 1 0 2 1 1 0 1 1 1 0 1 0 2 0 1 1 1 1 1 1 0 0 0 0 0 1 2 2 2 0 2 2 2 2 1 0 2 0 1 0 0 0 1 0 1 0 1 0 0 0 0 1 1 1 1 1 0 1 0 1 1 0 0 0 1 0 2 2 0 0 1 0 2 0 2 0 0 0 1 0 0 1 0 0 0 0 1 0 2 0 0 0 2 2 0 2 0 0 0 0 0 0 1 2 2 0 0 2 2 2 0 0 0 0 1 1 1 2 0 0 2 0 0 0 0 1 1 1 1 0 0 2 0 2 0 2 1 1 0 1 1 1 0 2 1 0 2 0 0 1 1 0 0 0 0 2 2 2 0 1 0 2 0 2 0 1 1 1 0 1 2 1 2 1 2 0 2 0 0 0 0 0 0 1 0 0 0 0 0 0 1 1 0 0 1 0 0 0 0 0 1 0 2 0 0 0 1 0 0 0 0 0 0 0 0
89 1 1 2 0 0 2 1 0 1 1 0 0 1 1 1 0 1 0 2 2 2 0 0 0 0 0 0 1 1 1 1 1 1 0 1 1 1 0 1 1 0 0 0 1 0 1 0 0 1 0 0 1 0 1 0 0 1 0 1 0 0 1 1 0 0 0 1 0 0 0 1 1 0 0 2 2 1 1 0 1 0 2 1 1 0 1 1 1 1 0 0 2 1 0 0 0 2 0 2 2 0 0 0 2 2 2 1 1 1 0 1 0 2 2 2 2 1 1 0 2 0 2 1 1 1 0 1 0 1 0 0 0 1 0 0 0 0 1 0 1 1 0 0 0 0 0 0 0 1 0 0 0 0 1 0 0 0 0 0 1 0 1 2 0 1 0 0 2 1 0 0 0 2 2 1 1 1 0 1 0 0 0 0 0 0 0 1 0 0 0 2 2 0 2 0 2 2 0 0 0 1 0 0 2 0 2 0 2 0 1 0 0 0 2 1 0 1 2 1 1 1 1 0 1 0 0 2 0 1 0 0 1 1 0 1 1 1 1 1 0 1 2 2 0 2 0 0 0 0 0 0 0 0 0 0 0 0 0 0 0 0 0 0 0 0 0 0 1 1 1 0 1 1 1 0 0 1 2 1 1 1 0 1 1 0 0 1 0 2 0 1 2 2 2 2 0 2 0 1 0 0 2 0 1 1 0 0 2 2 2 2 2 0 2 0 2 1 0 0 1 1 2 1 0 0 0 0 0 1 0 1 0 0 0 1 1 2 0 0 0 0 1 0 0 0 1 0 1 0 0 0 0 2 0 0 1 0 0 1 0 2 0 0 0 1 0 1 1 0 1 1 0 2 0 0 1 0 0 0 1 1 0 0 1 0 0 0 0 0 1 1 1 0 1 1 1 0 1 1 0 1 1 2 1 0 1 1 0 0 0 0 0 2 0 1 0 1 0 0 0 1 2 0 1 0 1 0 2 0 2 0 0 1 0 1 0 1 1 0 0 2 1 1 1 2 0 0 1 0 0 0 2 2 2 2 2 1 2 1 1 0 0 0 0 1 0 2 0 0 0 0 1 1 2 0 2 2 2 1 1 1 0 0 2 1 0 1 2 1 1 2 1 0 1 0 2 1 1 2 0 1 2 0 2 0 2 1 0 1 0 0 1 1 1 0 0 0 0 1 0 2 2 2 1 2 0 2 0 0 2 0 0 1 2 0 1 1 1 1 1 1 1 1 2 0 0 2 2 0 0 0 0 2 2 0 0 1 0 1 0 0 1 2 1 0 1 1 0 1 0 0 1 0 1 0 1 0 0 2 0 0 1 0 1 0 1 1 1 1 0 0 1 1 0 0 1 0 1 0 1 1 0 1 0 0 1 0 1 2 0 0 0 1 0 1 0 1 1 1 0 1 0 0 0 2 2 2 0 0 1 0 1 1 2 1 1 2 2 0 0 0 0 0 1 0 0 1 1 0 0 1 1 2 2 2 0 1 1 0 0 0 2 0 2 2 0 0 1 0 2 0 0 0 1 1 2 1 2 0 0 0 2 1 0 2 2 0 2 2 0 0 0 0 0 0 0 0 0 2 1 0 0 0 2 0 1 2 2 0 0 0 0 1 0 1 0 0 0 0 0 0 1 2 1 1 1 0 0 0 0 0 0 0 0 0 1 1 0 1 1 0 1 0 2 0 0 0 0 0 0 0 1 0 0 0 0 2 2 2 0 0 1 0 0 1 2 1 2 2 1 0 1 1 1 0 1 0 1 1 0 1 0 0 1 2 1 1 1 2 1 1 0 2 2 2 0 1 0 1 1 1 0 0 0 0 2 0 0 2 0 0 1 1 1 2 0 0 2 2 1 1 0 2 0 1 0 0 0 0 1 1 1 1 0 0 0 0 0 1 0 0 0 0 0 0 0 2 1 0 0 1 0 2 2 0 0 1 0 0 0 2 0 0 0 1 2 1 1 2 0 0 2 0 0 1 0 1 2 2 2 0 2 0 1 1 0 0 1 0 1 1 0 0 2 2 2 0 0 1 1 1 0 2 2 0 1 0 1 1 1 1 0 0 1 1 0 0 2 1 0 2 1 2 1 1 2 2 0 1 2 2 0 2 0 0 0 1 1 0 0 0 2 1 0 1 1 1 1 2 0 0 0 2 0 0 2 2 0 1 0 1 0 1 0 0 0 0 0 0 1 1 1 1 0 0 1 0 2 0 0 0 0 1 0 0 1 0 0 2 0 0 0 1 0 0 0 0 0 0 1 1
90 1 2 1 0 0 1 0 0 2 2 0 1 1 0 0 0 0 1 1 1 0 0 0 0 0 0 0 0 0 1 1 1 2 0 0 2 0 0 1 1 0 0 0 1 0 0 0 0 1 0 0 1 1 1 1 0 0 1 0 1 1 1 1 0 0 0 1 0 0 0 1 1 0 1 2 1 0 0 2 0 0 1 0 0 0 0 0 2 2 0 0 1 1 0 0 0 1 0 2 1 0 2 0 0 0 2 0 1 1 0 1 0 1 1 1 1 0 1 0 1 0 1 0 1 1 0 0 0 1 1 1 0 0 0 0 0 0 0 0 0 2 2 0 0 0 0 1 1 1 0 0 0 0 0 0 0 0 0 0 1 1 0 2 1 2 1 0 0 2 1 1 0 2 2 1 2 0 0 1 0 0 0 1 1 1 1 2 0 2 0 2 1 0 1 0 1 2 0 0 0 0 0 0 2 0 2 2 0 1 1 0 1 0 1 0 0 0 0 0 0 0 1 0 0 2 2 1 0 1 0 0 0 0 1 0 0 1 0 1 0 0 2 1 1 2 1 0 1 0 0 0 0 0 0 0 0 2 0 0 0 0 0 0 0 0 0 0 1 0 1 0 0 0 2 2 0 0 1 0 0 0 0 1 2 2 2 1 0 2 1 0 1 2 2 1 0 0 0 2 0 0 2 0 0 0 0 0 1 1 1 1 2 0 0 0 1 2 0 0 1 1 2 1 1 0 1 0 0 2 0 2 0 0 0 0 0 2 0 0 0 0 2 0 1 1 1 0 2 1 1 0 0 2 0 0 0 0 0 2 0 2 1 1 1 1 0 1 1 0 1 1 2 1 2 0 2 0 0 0 2 1 1 1 1 1 0 0 0 1 0 0 1 1 2 1 1 1 1 1 0 1 1 2 0 0 1 0 0 1 1 1 0 0 0 0 0 0 0 0 0 2 1 2 0 0 1 0 1 0 1 0 1 1 1 2 1 1 1 1 0 2 1 1 0 0 0 1 0 0 0 1 1 2 2 1 2 1 1 0 1 0 0 0 0 0 0 2 0 0 1 1 2 0 1 0 1 2 1 2 1 1 1 2 1 0 0 1 1 0 1 1 2 1 1 0 1 1 1 2 0 1 2 0 2 0 0 1 1 0 1 2 0 1 1 0 0 0 0 0 0 2 0 0 0 0 2 1 0 1 1 1 0 1 1 0 0 0 0 2 0 0 1 1 1 0 0 2 2 0 0 0 0 0 2 1 1 1 0 0 0 0 1 1 0 0 1 2 2 0 0 2 2 0 1 1 2 1 0 2 0 0 2 0 0 0 2 2 2 2 0 0 1 0 1 1 0 0 0 0 0 2 1 0 0 2 2 0 1 1 0 0 0 1 1 1 0 0 0 0 0 1 0 0 0 1 1 1 0 0 1 0 0 0 2 1 2 1 2 0 1 1 0 1 0 0 0 1 0 0 2 0 1 1 1 1 1 0 1 0 0 0 1 1 1 0 0 1 1 0 0 0 1 0 0 2 0 1 1 1 1 2 2 2 0 2 1 0 0 1 0 0 2 0 0 0 1 0 0 2 0 1 0 2 0 0 1 2 2 1 0 0 1 1 0 1 0 1 1 1 0 0 0 2 2 0 0 1 0 1 1 0 1 0 1 1 2 1 0 1 1 1 0 1 1 0 0 0 0 0 0 0 1 0 0 0 1 1 1 1 0 0 1 1 0 1 2 2 1 1 0 0 2 0 0 1 1 0 0 1 1 1 0 0 2 2 0 1 1 2 1 1 1 2 1 1 0 0 0 0 0 1 1 0 1 0 1 1 0 2 0 0 1 1 1 2 0 0 2 2 0 2 0 2 0 0 0 0 0 0 0 2 1 0 0 0 0 0 0 0 0 0 1 1 1 1 1 0 0 0 0 0 0 2 1 1 0 0 0 0 0 1 0 0 0 1 1 0 2 0 0 0 1 0 0 1 0 2 2 2 0 2 2 0 0 0 0 1 0 0 2 2 1 0 2 2 2 1 0 0 0 2 0 2 2 1 1 0 0 1 0 1 0 1 1 1 0 0 1 0 0 1 2 1 1 0 1 0 0 0 2 2 0 1 1 0 0 0 0 0 0 0 1 2 0 0 1 0 1 1 1 0 0 1 1 1 2 2 0 0 0 0 0 1 0 0 0 0 0 0 0 1 0 0 0 0 1 1 1 0 0 1 0 0 1 1 1 1 0 2 0 0 0 1 0 0 0 0 1 0 0 0
91 0 1 2 0 1 1 1 1 1 2 0 0 0 0 0 0 1 1 1 1 1 0 0 0 0 0 1 1 1 2 0 1 1 1 0 2 0 0 0 0 0 0 1 2 0 1 0 1 1 0 1 1 1 1 1 0 1 0 0 0 2 2 1 0 0 1 1 0 0 0 1 2 0 2 2 0 0 0 1 0 0 1 0 1 0 0 0 2 2 0 1 0 0 0 0 0 0 0 2 0 0 2 0 0 0 2 2 0 2 0 1 1 2 2 2 2 0 1 0 1 0 2 1 1 1 0 2 1 2 0 0 0 0 1 0 1 0 1 0 1 1 0 0 0 0 0 0 0 1 0 1 0 0 0 0 0 1 0 0 0 2 0 2 1 2 1 0 0 1 1 1 1 1 0 2 1 1 0 1 0 0 0 0 0 0 0 1 1 0 2 2 1 1 0 0 1 2 0 0 0 1 0 1 2 2 1 1 1 1 2 0 0 0 1 0 0 1 1 0 1 1 1 0 0 0 0 1 0 1 0 0 0 0 1 0 0 2 0 2 0 0 2 1 0 1 1 0 0 1 1 0 0 0 0 0 1 2 1 1 1 1 0 0 0 0 1 0 1 1 1 0 0 0 1 1 0 1 1 0 0 0 0 2 2 1 2 2 0 2 1 1 0 2 2 0 0 1 1 2 0 0 2 0 1 0 0 0 0 1 0 1 2 0 1 0 2 1 0 0 0 2 0 2 1 0 0 2 1 0 0 0 0 0 0 0 0 2 0 0 0 0 2 1 0 0 1 0 1 2 1 1 0 1 0 1 2 0 0 2 0 2 2 0 2 1 1 1 1 0 1 1 0 2 0 0 1 0 0 0 1 1 1 0 2 1 0 0 0 0 0 1 1 0 1 0 1 1 0 0 0 0 1 2 0 1 0 1 0 0 0 0 0 0 2 0 1 0 0 0 0 1 0 1 0 0 0 0 1 0 1 0 0 2 1 0 1 2 1 0 2 0 2 0 1 2 0 1 0 1 0 1 1 2 2 0 2 0 1 0 1 0 0 0 0 0 0 2 0 0 1 1 1 2 0 0 0 2 2 1 0 0 1 2 2 1 0 1 1 0 1 1 0 1 0 2 0 1 1 2 0 1 1 1 1 0 2 0 0 1 0 1 0 0 0 0 0 1 0 1 1 2 2 2 2 2 0 0 0 2 0 2 0 0 0 0 2 0 0 1 1 1 2 1 2 0 0 0 0 0 0 0 0 2 2 0 0 0 0 1 0 0 0 1 0 0 1 0 0 0 0 1 0 0 0 0 1 1 0 2 0 0 2 0 0 2 2 0 0 0 1 0 1 0 0 0 0 0 0 0 0 2 0 1 0 1 1 0 0 0 0 0 0 1 0 1 1 0 0 1 0 1 1 0 0 2 2 1 0 0 0 0 0 0 1 1 1 2 2 0 0 1 0 2 1 0 1 1 0 0 1 1 0 2 2 2 0 0 1 0 0 0 1 0 1 1 0 2 0 0 0 0 1 1 0 2 1 0 1 0 0 2 2 1 1 2 1 0 1 1 0 0 1 0 0 0 0 0 1 0 0 2 0 0 1 0 1 2 2 1 0 0 0 1 1 1 0 2 1 2 0 0 0 2 2 0 0 0 0 0 1 0 0 0 0 0 1 0 1 1 0 1 0 0 1 0 1 0 0 1 1 0 0 0 0 0 0 1 2 0 1 1 1 1 0 1 1 1 2 2 1 0 0 0 0 0 1 0 2 0 0 2 0 0 1 1 1 2 1 2 0 1 1 1 0 0 0 1 0 1 0 1 0 0 0 0 0 0 0 2 1 1 0 1 0 1 1 1 2 2 2 2 0 2 0 1 0 0 0 1 0 1 2 2 0 0 0 0 0 0 0 1 1 0 1 0 0 0 0 0 0 0 0 2 2 0 0 0 0 1 0 2 1 0 0 1 1 0 1 1 0 0 1 0 0 1 0 0 1 2 2 0 2 1 1 1 0 0 1 0 2 1 0 0 2 2 2 0 0 0 0 1 0 2 2 0 0 0 1 1 1 0 0 0 0 1 0 1 1 1 0 1 2 1 1 0 1 0 0 1 2 2 0 1 0 0 1 0 1 2 0 0 1 1 0 1 1 0 0 0 1 0 2 0 0 0 1 2 0 0 0 1 0 0 0 0 0 0 0 0 0 0 0 0 1 2 0 2 0 1 0 2 0 1 1 1 1 1 1 1 0 0 0 0 1 0 1 0 0 0 0 0
92 0 1 1 0 1 2 0 0 2 2 0 0 1 0 0 1 1 2 0 0 0 0 0 0 0 0 0 0 0 2 1 0 0 0 1 1 2 0 1 1 0 1 1 2 1 0 0 0 0 0 0 0 0 2 1 0 0 1 1 1 0 2 2 1 1 2 0 0 0 0 0 1 0 1 2 1 1 1 0 0 0 2 1 2 0 0 2 2 2 1 2 1 0 0 0 0 1 0 2 1 0 1 0 0 0 2 1 1 1 0 2 1 2 2 2 2 0 1 0 1 0 2 2 0 0 0 1 0 1 0 0 0 0 0 0 1 1 0 0 1 2 0 0 0 0 0 0 0 0 0 0 0 0 0 0 1 0 0 0 0 0 0 2 0 2 0 2 0 0 0 1 1 1 0 1 1 0 0 0 0 0 0 2 2 2 2 0 0 0 0 1 2 0 2 0 2 1 0 0 0 0 0 1 2 1 1 1 1 0 2 0 0 1 2 0 0 0 0 0 0 0 2 0 1 1 0 0 0 0 1 1 0 0 2 0 0 2 0 2 0 0 1 0 0 0 0 0 0 0 0 0 0 0 1 1 1 2 1 1 1 1 0 0 0 0 0 0 1 0 0 2 1 1 0 0 0 0 1 0 0 1 1 2 2 2 2 0 0 2 1 2 0 2 2 0 1 0 0 1 0 0 2 0 1 0 0 0 1 1 1 1 1 0 1 0 1 1 0 0 2 2 2 1 1 0 1 0 1 1 0 1 0 0 1 0 0 2 0 2 0 1 2 1 0 0 0 0 2 1 1 1 1 2 1 0 1 0 1 0 1 1 2 1 2 0 0 1 2 0 0 0 2 1 0 1 1 0 0 0 2 0 0 0 0 0 0 0 0 0 0 1 0 0 2 1 1 1 0 0 0 0 0 2 0 0 0 2 0 0 0 0 0 0 2 0 1 0 0 0 1 1 0 0 0 0 1 1 2 0 2 0 0 1 2 1 0 1 0 1 2 0 2 0 0 0 0 0 0 1 0 0 1 2 1 1 1 1 1 0 1 0 0 1 0 1 0 2 0 0 0 0 2 2 1 0 1 1 2 1 0 2 0 2 1 1 1 0 0 0 0 0 0 1 1 0 2 0 1 2 0 1 1 1 1 0 1 1 0 0 0 1 0 1 1 0 0 0 0 0 0 2 2 2 2 1 1 0 0 0 2 0 1 0 0 0 2 1 0 2 0 0 1 1 2 0 0 1 1 0 0 0 0 1 1 1 1 1 1 1 1 0 0 1 0 1 0 2 2 0 1 1 0 0 0 1 2 0 0 2 0 0 0 0 0 0 0 1 1 1 0 0 0 1 0 1 0 0 0 0 0 1 0 2 0 0 0 0 2 0 1 0 0 2 0 2 2 0 0 0 1 0 0 0 0 2 2 1 0 0 1 0 0 0 2 1 2 1 2 0 0 1 0 2 2 0 2 2 1 0 1 1 1 0 1 2 2 0 1 0 0 0 1 2 0 0 0 0 1 0 0 0 0 0 0 2 2 0 2 0 1 0 1 0 0 1 1 0 1 1 0 0 0 1 1 0 0 0 2 2 1 2 1 1 0 1 1 1 1 1 0 0 0 1 0 1 0 0 0 0 0 0 0 2 1 1 0 0 0 0 0 0 1 0 1 1 1 0 0 0 0 0 0 1 1 0 0 1 0 0 0 0 0 0 0 0 1 0 2 2 0 0 1 1 0 0 2 1 2 2 1 0 1 1 1 0 2 0 0 2 0 0 1 1 2 2 0 2 0 2 0 1 1 1 0 0 0 0 0 0 0 2 0 0 0 2 1 0 0 1 0 0 0 2 2 2 0 0 2 2 2 2 0 2 0 1 0 0 0 0 0 2 1 1 0 0 0 1 2 1 0 0 0 0 0 0 0 0 0 0 0 0 0 2 1 1 0 0 0 0 0 2 1 1 0 1 2 1 1 1 0 0 0 1 0 2 0 0 1 2 2 0 2 0 0 0 0 2 1 0 0 1 0 0 2 2 2 0 0 0 0 2 0 1 2 1 0 0 0 2 1 1 0 1 1 1 1 0 0 0 0 0 2 1 1 0 1 1 0 0 2 2 0 1 1 0 0 1 0 0 1 0 1 2 0 0 2 1 0 0 1 0 1 0 0 0 2 1 0 0 0 0 0 0 1 1 1 0 1 1 1 0 0 0 0 2 0 0 1 0 1 1 0 1 0 0 0 0 0 2 0 0 0 2 2 0 0 0 0 0 0 0
93 1 1 1 0 1 1 0 0 2 2 0 0 0 0 0 0 1 1 1 1 2 0 0 0 0 0 0 0 0 1 1 1 1 0 2 1 0 0 1 1 0 1 1 1 0 1 0 0 0 0 0 0 0 2 0 1 0 0 0 1 1 2 2 1 1 1 1 0 1 1 2 1 0 1 2 1 1 1 0 0 0 1 1 1 0 0 0 1 2 0 1 1 1 0 0 0 2 0 2 0 0 1 0 0 0 2 2 0 2 1 1 0 1 2 2 2 0 2 0 0 2 2 1 1 1 0 1 0 1 1 1 0 0 0 0 0 0 0 0 1 1 1 0 0 0 1 1 1 1 0 1 1 0 0 0 0 1 0 0 0 1 0 2 0 1 0 0 0 1 1 0 1 1 2 2 1 0 0 0 0 0 1 1 2 1 2 1 0 0 1 1 0 0 0 0 1 2 0 0 0 0 0 0 2 2 0 0 2 1 1 0 1 0 2 0 0 0 1 1 0 0 2 0 1 1 1 1 0 1 0 0 0 0 1 0 0 1 1 1 0 1 1 1 0 1 0 0 0 0 0 0 0 0 0 0 2 0 0 0 0 0 0 0 0 0 0 0 0 0 0 1 1 1 0 0 0 2 2 1 1 0 1 1 1 1 1 1 0 2 2 1 1 2 2 1 0 1 0 0 1 0 1 1 0 0 1 0 1 1 1 1 1 0 1 1 2 2 0 0 1 1 1 1 1 0 0 1 1 0 0 2 0 0 0 0 0 1 1 0 0 0 1 0 0 0 0 0 2 1 1 0 0 1 0 1 0 0 0 1 0 1 1 0 1 0 1 2 2 1 0 0 1 1 2 0 1 0 0 0 2 0 0 0 2 0 0 1 1 0 0 0 1 0 1 1 2 2 0 0 0 0 1 2 1 1 0 0 0 0 0 0 1 1 0 0 1 0 0 0 0 2 2 2 0 0 2 0 1 0 2 0 1 1 1 1 2 1 1 0 1 1 1 1 1 0 0 1 0 0 0 1 0 1 1 0 1 1 2 0 0 0 1 2 0 2 0 1 0 1 0 0 1 1 2 0 2 1 0 1 2 2 0 2 0 0 1 0 0 0 0 0 0 1 0 0 2 0 2 2 0 0 1 1 1 0 1 1 1 0 1 0 0 0 0 1 1 0 0 1 0 2 2 2 1 2 0 1 0 1 1 1 0 0 1 0 2 0 1 1 1 1 1 1 1 0 0 1 2 1 0 1 0 2 2 0 0 0 2 1 0 0 1 2 0 0 0 2 0 2 0 2 1 0 1 0 1 0 0 1 0 0 0 0 0 0 0 1 0 1 0 0 1 0 0 1 0 0 0 0 0 1 0 1 0 1 1 0 1 1 0 0 0 0 2 0 0 0 0 0 1 0 0 1 0 1 1 0 0 0 0 0 0 0 1 0 2 1 2 0 0 0 0 1 2 0 1 1 0 0 2 2 2 1 2 1 1 0 2 1 0 0 1 0 1 1 1 0 2 0 1 0 1 0 1 2 1 0 2 0 1 0 1 0 0 1 0 0 2 2 0 0 0 0 0 0 0 0 2 2 0 2 0 2 0 0 0 0 0 1 0 0 0 2 0 1 0 1 1 1 0 0 1 2 0 0 1 0 1 0 2 1 0 0 0 0 1 0 0 0 0 0 0 1 1 0 0 1 0 1 1 1 0 0 0 0 1 2 2 0 1 2 2 2 2 0 2 1 1 1 0 0 1 0 0 1 1 0 0 1 1 0 0 0 2 2 0 2 1 2 0 2 2 2 2 0 0 1 1 2 0 1 0 0 0 0 2 0 1 1 0 0 1 0 0 2 1 1 2 1 1 1 0 2 0 0 0 0 1 0 1 2 1 1 0 0 0 0 0 0 0 0 0 0 0 0 0 0 0 1 0 0 0 1 1 0 1 0 0 0 0 2 0 0 0 1 1 1 2 1 1 0 1 0 0 2 1 0 2 2 1 0 1 0 0 0 0 2 0 0 1 2 0 0 2 1 2 0 0 0 0 2 1 0 2 2 0 1 1 1 1 1 0 0 1 1 0 1 2 2 0 2 2 1 1 0 1 2 1 0 2 1 0 2 0 0 1 1 0 1 0 0 2 2 0 1 1 0 1 1 0 0 0 1 0 0 1 2 0 0 0 0 0 1 1 1 1 0 1 1 0 0 0 0 0 0 0 1 1 0 0 1 0 2 0 1 1 0 1 1 1 1 1 2 1 0 0 0 0 0 1 1
94 1 0 2 0 0 1 1 0 1 1 1 0 0 0 0 0 1 0 2 1 2 0 0 0 0 0 0 0 0 0 0 0 1 0 0 2 1 0 0 0 0 0 0 2 0 1 0 0 1 0 1 0 1 1 1 0 0 0 1 1 0 2 2 0 0 1 1 0 0 0 0 1 0 0 2 2 1 1 0 0 0 2 1 2 0 0 1 2 2 0 1 0 0 0 0 0 1 0 1 1 0 0 0 2 1 2 2 0 2 0 1 0 1 2 2 2 0 2 0 0 0 1 1 1 1 0 0 0 0 1 1 0 1 0 1 1 0 1 1 0 2 0 0 0 0 0 0 0 0 0 0 0 0 0 0 0 2 0 0 1 1 1 1 0 1 0 0 1 1 1 1 1 1 1 0 1 0 0 0 0 0 1 1 2 1 2 1 0 1 0 1 1 0 1 0 1 2 0 0 0 1 0 1 2 2 1 0 1 0 1 0 2 0 1 0 0 0 1 1 1 1 1 0 0 1 1 2 0 2 0 0 0 0 1 0 0 2 0 2 0 0 2 1 0 2 0 0 0 0 0 0 0 1 1 1 0 2 0 0 0 0 0 0 0 0 0 1 1 0 0 1 0 0 0 0 0 2 2 2 2 0 0 2 1 1 1 1 0 2 1 1 0 2 2 0 2 0 0 1 0 0 2 0 1 1 0 0 1 1 1 1 2 0 0 0 1 0 0 0 1 2 1 1 0 0 1 2 2 1 0 1 0 0 0 0 0 2 0 0 0 0 2 2 0 0 1 0 1 1 2 0 1 2 1 0 1 0 0 1 0 1 1 0 1 0 1 2 1 0 1 1 1 1 1 0 2 1 0 0 0 2 1 1 1 0 0 0 0 0 0 1 1 0 1 0 1 0 0 0 0 0 0 0 0 0 0 1 1 0 0 0 0 1 1 0 0 0 0 0 1 2 0 2 1 1 0 0 0 0 0 0 0 2 0 1 0 1 1 1 2 0 1 0 0 1 0 0 1 0 0 0 0 1 1 0 1 2 2 2 2 0 0 0 0 1 0 2 0 0 0 0 2 1 0 0 0 0 2 0 2 2 0 0 2 0 0 1 2 0 2 2 0 2 2 1 0 1 1 2 0 1 1 1 1 0 2 1 2 0 1 1 0 0 0 0 0 0 0 1 0 2 2 2 0 2 0 0 0 2 0 2 0 0 0 0 1 1 1 0 1 1 0 0 1 1 0 1 2 0 0 0 0 2 1 1 0 0 1 2 0 0 1 2 0 0 2 1 0 1 0 1 1 0 0 1 0 1 0 2 0 0 2 0 2 0 1 0 0 0 1 0 0 0 0 2 0 0 0 0 0 2 0 0 2 0 0 0 1 0 0 0 0 1 0 0 0 1 0 0 1 0 1 1 0 0 1 2 0 0 1 0 1 0 1 0 2 1 2 0 0 1 0 2 2 0 2 1 1 0 0 1 1 1 1 2 1 1 2 0 0 0 1 0 2 2 0 1 1 0 0 2 1 0 1 2 1 0 1 0 1 1 2 1 0 2 2 0 0 1 0 0 1 0 0 0 0 0 1 2 0 0 1 2 0 0 1 2 2 0 1 0 0 2 0 1 0 1 2 2 0 0 0 2 1 2 0 0 0 0 1 0 0 0 2 1 1 0 1 1 0 1 0 0 0 0 0 0 0 0 0 0 1 0 0 1 0 0 2 2 0 0 2 1 0 0 2 2 2 2 0 0 1 0 1 0 1 0 1 2 0 0 1 1 1 2 0 1 0 2 1 0 2 2 2 0 0 1 0 1 0 1 0 1 0 0 2 1 0 2 0 0 2 0 0 2 0 0 2 2 2 2 0 2 0 1 0 0 0 0 1 1 0 1 0 0 1 1 1 0 1 0 1 0 1 0 1 1 0 1 0 0 0 2 2 0 0 0 0 1 0 1 0 0 0 1 1 0 2 0 0 0 0 1 0 1 0 2 2 1 0 0 0 0 0 2 2 1 1 0 0 1 0 0 1 1 1 0 0 1 0 2 1 0 2 2 0 1 0 2 0 2 0 0 1 1 0 0 1 0 0 1 1 0 0 0 1 1 0 0 2 2 0 2 0 0 0 2 0 0 0 1 2 2 1 1 1 0 0 1 1 0 0 1 1 1 2 1 0 0 0 0 1 0 1 2 2 0 1 0 1 0 0 0 1 0 0 2 0 0 0 1 0 2 0 0 2 0 0 2 1 1 0 2 0 0 0 0 0 0 0 0
95 0 0 2 0 0 1 1 0 1 1 1 0 1 0 0 0 0 2 0 0 0 0 0 0 0 0 0 0 1 1 0 1 1 1 1 1 2 0 1 1 0 0 0 2 0 2 1 0 1 0 0 0 0 1 0 0 1 0 2 0 1 1 2 0 0 1 1 0 0 0 1 1 0 1 2 1 2 2 0 0 0 2 1 2 0 0 0 1 1 0 0 1 0 1 0 0 2 1 1 1 0 2 0 0 0 2 2 0 2 0 1 1 2 2 2 2 0 0 0 2 0 2 0 2 2 0 0 0 0 0 0 0 0 1 0 1 0 0 0 2 1 0 0 0 0 0 0 0 1 0 0 0 0 0 0 0 1 0 1 0 2 0 2 0 0 0 1 0 1 1 1 0 2 2 0 2 1 0 0 0 0 0 1 1 1 1 0 0 0 2 2 2 2 0 2 2 2 0 0 0 1 0 0 1 0 2 1 1 1 1 0 1 0 2 1 1 0 2 1 1 1 0 0 0 0 0 1 1 0 0 0 1 1 1 1 0 2 0 1 0 0 2 1 0 1 1 0 0 0 0 1 1 0 0 0 1 2 0 1 0 1 0 0 0 0 0 0 1 0 1 1 1 1 0 1 0 0 1 0 0 1 0 2 1 1 1 2 0 2 1 0 0 2 2 1 0 0 0 1 0 0 2 0 2 0 1 0 0 0 0 1 2 1 1 2 2 1 0 0 1 1 1 2 1 0 0 2 1 1 0 2 1 1 0 0 0 0 1 2 1 1 1 0 0 0 1 0 1 2 0 1 0 2 0 0 0 0 0 0 0 0 1 1 1 1 1 1 2 0 0 0 1 2 0 1 0 0 0 0 1 2 1 1 1 1 0 0 0 0 0 0 0 0 2 1 1 1 1 1 0 2 2 2 0 1 1 1 0 1 0 0 0 0 2 0 2 0 0 0 1 1 1 1 1 1 1 0 1 1 1 1 1 0 1 1 0 0 1 1 1 1 2 0 0 1 0 2 0 0 0 1 0 1 0 0 0 2 2 0 0 0 1 1 0 2 0 0 0 0 0 0 2 1 1 0 2 2 2 1 0 1 0 0 2 1 0 0 0 0 0 0 2 1 1 0 1 0 1 1 1 1 1 1 1 0 1 1 0 1 0 2 1 2 1 0 1 1 0 2 1 2 2 2 2 2 0 1 0 1 1 1 0 0 0 0 2 1 1 1 1 1 1 1 1 0 0 0 0 0 0 0 0 1 2 0 1 1 2 0 1 0 0 0 0 0 0 2 0 2 0 1 0 0 0 0 1 1 0 1 1 0 1 0 1 0 1 1 0 1 0 0 0 1 0 0 0 0 0 0 0 2 0 2 0 0 1 0 1 1 0 0 0 1 1 1 0 0 0 0 0 0 0 0 0 2 2 1 0 0 0 1 0 0 2 1 2 1 2 0 1 1 0 0 2 0 2 1 0 0 1 1 1 1 2 2 1 0 2 1 1 0 0 0 2 1 1 2 0 0 0 0 0 0 0 2 2 0 2 0 1 0 1 1 1 1 0 1 1 1 0 0 1 0 1 0 1 0 1 2 0 1 0 1 0 0 1 2 2 0 0 0 0 2 0 1 0 1 1 1 0 0 0 1 1 0 0 0 1 0 1 0 0 0 1 1 1 0 2 2 0 2 0 0 0 1 0 0 0 0 0 0 1 0 0 0 0 0 0 0 0 0 2 1 0 0 2 2 0 0 0 0 1 0 0 1 1 0 0 2 0 1 0 0 2 2 0 2 0 2 0 1 1 2 1 1 0 0 0 2 0 2 0 0 0 0 2 0 1 2 0 0 1 1 1 2 0 0 2 1 1 1 0 1 0 2 0 0 1 0 1 2 0 0 0 0 0 1 2 1 1 1 1 0 1 0 1 0 0 0 0 0 0 1 1 0 0 0 0 0 0 0 1 0 0 0 0 0 2 0 0 0 1 0 0 2 0 1 2 2 1 1 1 0 0 1 1 1 0 0 2 2 0 1 1 1 2 0 0 1 0 1 0 1 2 1 0 1 1 1 1 1 1 1 2 0 0 2 2 2 0 2 2 0 0 0 0 2 0 0 2 1 0 1 1 0 0 1 0 0 0 0 1 2 1 1 1 0 0 1 0 0 0 2 2 0 2 2 0 0 0 0 1 0 2 1 2 0 1 0 0 0 0 0 0 1 0 1 2 2 2 1 0 2 0 0 1 0 1 1 0 0 0 2 0 0 0 0 1 1 0 0
96 0 1 2 0 0 2 2 0 0 0 0 0 1 0 0 0 1 1 1 1 1 0 0 0 0 0 0 0 0 2 1 1 1 0 0 1 1 0 1 0 1 0 1 2 1 0 0 0 1 0 0 1 0 1 0 1 0 0 1 1 0 1 1 0 0 1 1 0 0 0 0 1 0 0 1 1 2 2 0 1 0 1 0 1 0 0 0 2 2 0 0 1 0 1 1 0 0 0 2 0 0 0 0 2 2 2 2 0 2 0 0 1 2 2 2 2 0 0 0 2 0 2 1 1 1 0 0 0 1 1 1 0 0 0 0 0 1 0 0 1 2 0 0 0 0 1 0 0 0 0 0 1 0 0 0 0 1 0 0 1 2 0 2 1 1 0 0 1 1 1 1 0 2 1 0 2 0 0 0 0 0 0 1 1 1 1 1 0 0 1 2 2 0 2 0 1 1 0 0 0 0 0 1 2 2 0 0 1 0 0 0 0 0 2 1 1 0 1 0 2 2 2 0 0 1 1 1 0 1 0 0 0 1 0 0 0 2 0 1 0 0 2 1 0 1 0 0 1 0 0 2 1 0 0 0 1 0 0 0 0 0 0 0 0 0 0 1 2 1 0 0 1 1 0 0 1 0 1 0 0 0 0 1 1 1 1 0 0 2 1 1 0 2 2 0 1 0 2 2 2 0 2 0 1 0 0 2 1 1 1 1 1 0 1 0 1 0 1 1 0 1 0 2 0 0 0 1 0 1 0 0 1 1 0 0 1 0 2 0 0 0 1 0 0 0 0 0 2 1 2 0 0 2 0 0 1 0 0 2 0 1 2 1 2 0 0 2 1 1 1 1 0 2 0 0 2 0 0 0 1 1 2 2 2 1 0 0 0 0 0 1 1 0 2 1 1 1 1 1 0 2 0 2 0 1 0 1 0 0 0 0 0 0 0 0 0 0 0 0 0 1 0 2 1 1 0 1 2 0 2 0 0 2 0 1 0 2 1 0 1 1 1 1 1 2 0 1 0 0 0 1 2 2 2 2 2 1 1 1 2 0 1 1 0 2 0 2 0 0 0 0 1 1 2 0 2 1 2 1 0 2 0 2 0 0 1 0 2 1 1 2 0 0 0 0 1 1 1 2 0 1 2 0 1 0 1 0 1 1 0 0 0 0 0 1 1 1 0 1 1 2 2 2 1 2 0 0 0 2 0 0 0 1 2 1 2 1 0 0 2 2 2 1 1 0 0 0 1 0 0 0 0 2 1 1 0 0 1 1 0 0 0 2 1 1 0 2 2 0 1 1 1 0 1 0 1 1 0 2 0 0 0 0 0 0 0 1 0 1 2 1 1 2 0 1 0 1 1 0 0 1 1 2 0 1 1 1 2 0 0 0 0 1 1 1 1 0 0 0 1 0 1 1 0 0 0 1 0 0 1 0 1 0 2 1 2 1 2 0 1 0 0 2 2 0 2 2 0 0 1 1 1 0 1 1 2 0 2 1 0 1 1 0 1 1 1 0 2 0 1 0 0 0 0 1 1 1 2 0 1 0 2 1 1 2 0 0 2 2 0 0 0 0 0 0 0 0 2 2 0 2 0 0 2 0 0 1 1 0 1 0 0 1 0 0 0 1 1 1 0 0 1 2 2 0 0 0 1 0 1 1 0 0 0 0 0 0 0 0 0 1 0 0 0 1 0 2 0 1 1 1 1 0 0 0 0 0 2 0 0 0 2 1 0 0 2 0 1 1 0 0 2 1 0 0 0 0 0 2 0 0 0 0 2 1 1 1 1 2 1 1 0 1 1 1 0 0 0 1 0 2 0 0 0 0 1 0 0 1 0 0 1 1 1 2 0 1 2 2 2 2 0 2 0 1 0 0 1 0 1 2 0 0 0 2 1 1 1 1 0 1 1 1 1 1 1 0 0 0 0 0 0 2 2 0 0 0 0 1 0 2 0 0 0 1 1 1 2 0 0 0 2 0 0 2 0 1 1 2 1 1 2 0 0 0 0 1 1 0 1 1 1 0 2 2 2 0 0 0 0 1 0 2 2 0 0 0 1 2 2 0 0 0 1 1 0 0 1 0 1 0 2 0 1 0 1 2 1 0 2 1 0 1 2 0 0 1 2 0 0 1 2 2 1 0 1 0 0 0 1 0 1 1 1 0 1 1 0 1 0 1 1 0 0 0 0 2 0 0 2 0 0 0 0 2 0 0 2 0 0 0 0 2 0 0 2 1 0 1 0 0 0 2 2 0 0 0 0 0 0 0
97 1 1 1 0 0 1 1 0 0 0 1 0 0 0 0 0 1 0 2 2 2 0 0 0 0 0 0 1 1 1 1 1 1 0 0 2 2 1 0 0 0 0 0 0 0 0 0 0 2 1 0 2 0 0 0 0 0 1 1 1 0 2 2 0 0 0 1 0 0 0 1 2 0 1 2 1 1 1 1 1 0 1 1 1 0 0 0 2 2 0 0 2 1 0 0 0 0 0 2 0 0 1 0 0 0 2 0 1 1 0 1 0 1 1 1 1 0 1 0 1 0 1 0 1 1 0 1 1 1 0 0 0 1 0 0 0 0 0 0 0 2 0 0 0 0 0 0 0 1 0 0 0 0 1 0 0 0 0 0 1 0 0 2 0 1 0 0 2 0 0 0 1 1 1 1 2 0 0 2 0 0 1 0 1 0 1 2 0 0 2 2 1 0 1 0 1 2 0 0 0 0 0 1 2 0 2 1 1 0 0 0 1 0 2 0 0 0 1 1 0 0 2 1 1 0 0 2 2 0 0 0 1 0 1 0 0 2 0 2 0 0 2 2 0 2 0 0 0 0 0 1 1 1 0 0 0 2 0 0 0 0 0 0 0 0 0 0 2 1 0 0 2 2 0 0 1 1 1 1 1 0 0 1 1 1 2 1 0 2 1 0 0 2 1 0 1 0 0 1 0 0 2 0 1 0 0 1 1 2 1 2 2 0 0 0 0 1 0 0 1 2 0 2 0 0 0 1 1 2 0 2 0 0 0 1 0 1 0 1 1 1 2 1 0 0 1 1 2 1 0 1 0 2 0 0 0 0 0 2 0 2 0 0 0 1 0 0 2 0 0 0 2 2 0 2 2 1 1 1 1 1 0 0 1 0 0 0 0 1 0 0 0 0 2 1 1 1 0 0 0 0 1 2 1 0 1 2 0 0 0 0 1 1 1 1 1 1 0 1 0 0 0 2 2 2 1 0 0 0 1 1 0 1 1 2 0 0 1 1 1 1 1 1 1 2 0 0 1 0 0 0 0 1 0 0 0 2 0 1 1 0 0 1 0 1 0 1 0 1 1 0 2 1 0 1 0 2 1 1 0 1 0 0 2 1 0 1 2 0 2 2 0 1 0 0 1 0 0 2 0 2 1 1 1 0 1 2 1 1 0 0 0 0 0 0 0 0 0 2 1 1 2 2 0 2 0 0 0 1 1 1 0 0 1 0 0 1 2 2 0 1 2 1 2 1 0 0 1 0 0 0 0 1 2 0 1 2 0 0 0 2 1 1 0 0 1 2 2 0 1 2 0 0 0 0 2 0 0 0 1 0 2 0 1 0 1 1 1 1 0 0 1 0 2 1 1 1 1 1 0 1 1 1 0 1 2 0 1 0 0 0 0 2 0 2 2 1 0 0 0 0 0 0 0 1 2 0 0 0 1 0 1 0 2 1 2 1 2 0 0 1 0 0 0 0 0 1 0 0 1 2 1 1 2 2 2 0 2 0 0 0 0 1 1 1 0 0 1 1 0 1 0 0 0 1 1 2 2 0 0 0 2 1 0 2 2 0 2 2 1 1 1 0 1 0 0 0 0 2 0 0 0 2 0 0 0 2 2 0 0 0 0 0 1 0 0 0 0 0 0 1 1 2 1 0 0 0 0 0 0 0 0 1 1 0 1 1 1 2 0 2 0 1 1 0 0 0 0 0 0 0 0 0 0 0 0 0 1 0 0 0 1 2 1 0 2 2 2 2 0 0 1 1 0 1 2 0 0 1 0 0 0 0 1 0 1 2 1 2 0 1 1 2 2 1 1 1 1 2 0 1 1 0 1 0 1 0 1 1 0 0 0 2 2 2 0 1 2 1 1 1 0 2 0 1 0 0 0 1 0 1 0 0 0 1 1 0 1 1 1 1 0 0 0 0 0 2 0 0 1 0 0 2 1 1 0 0 0 0 0 0 1 0 0 1 2 1 2 0 0 0 1 0 0 1 0 0 1 2 2 0 2 0 1 1 0 1 0 1 1 2 1 0 2 2 2 0 0 0 0 2 0 1 2 1 1 0 1 2 1 1 0 0 0 1 0 1 2 1 0 2 2 0 0 0 0 1 1 0 1 1 0 1 1 0 0 1 0 1 0 1 2 2 1 0 1 0 0 0 2 0 1 1 1 0 1 2 0 0 0 2 0 0 1 2 2 0 0 0 1 0 0 0 0 0 1 1 2 1 1 1 0 1 0 0 1 0 0 2 0 0 0 1 1 0 0 1 1 0 1 1
98 1 0 1 0 0 1 1 0 1 1 0 0 0 0 0 0 0 0 2 1 2 0 0 0 0 0 0 0 0 2 0 1 1 0 1 1 0 0 1 0 1 0 0 1 1 2 0 0 1 1 2 0 0 2 2 0 1 0 0 0 1 2 2 1 1 2 2 0 0 0 0 1 0 0 2 2 1 1 0 0 0 1 0 1 0 0 0 2 2 0 1 2 0 0 0 0 2 1 1 1 0 0 0 1 0 2 1 1 1 0 0 1 1 1 0 0 0 2 0 0 1 2 1 1 1 0 0 0 0 0 0 0 1 1 0 2 1 0 0 1 1 0 0 0 0 0 0 0 2 0 0 0 0 0 0 0 0 0 0 1 2 0 2 0 2 0 0 0 2 2 2 0 2 2 1 1 0 1 1 0 1 0 2 1 1 1 2 1 0 1 1 2 0 2 0 1 2 0 0 0 1 0 0 2 0 2 0 0 0 1 0 1 0 1 1 1 0 1 0 2 2 2 0 0 0 0 0 0 0 0 0 0 0 1 0 0 0 1 0 0 1 2 2 0 2 0 0 0 0 0 0 0 0 0 0 1 1 0 0 0 0 0 0 1 0 0 0 1 1 1 0 1 1 1 0 0 1 1 1 1 1 1 2 1 1 1 2 0 2 2 0 1 2 2 2 0 1 0 0 0 0 2 0 1 0 0 0 0 1 0 0 2 0 1 0 1 0 1 1 1 1 1 1 2 0 0 1 0 1 0 1 0 0 0 0 0 2 0 0 0 0 2 1 1 1 0 0 2 1 1 0 0 2 0 0 1 0 1 1 1 2 1 0 1 0 0 1 1 0 1 1 0 2 0 1 2 0 0 0 0 2 1 1 2 1 0 0 0 0 0 1 1 0 1 1 2 0 1 1 0 1 0 2 1 0 0 1 0 0 0 0 0 0 2 0 2 0 0 0 0 1 0 1 0 1 1 0 1 0 1 0 1 0 0 1 0 0 0 0 2 0 2 0 0 1 0 2 0 0 0 2 1 2 2 0 2 1 1 1 1 1 2 0 0 2 0 1 0 1 1 1 1 1 1 1 0 2 1 0 0 1 0 1 2 1 0 0 1 1 0 1 0 2 0 0 0 1 1 2 0 1 1 1 1 0 1 2 1 1 0 1 0 0 0 0 1 0 0 2 1 1 1 1 0 1 1 1 0 1 1 1 0 1 1 0 1 0 1 1 0 0 0 1 2 0 0 2 2 0 0 0 0 2 0 2 0 2 0 1 0 0 0 2 0 0 1 2 1 1 0 1 1 0 1 1 2 1 0 2 0 0 1 0 0 1 1 1 0 1 0 0 0 2 0 0 0 1 1 0 1 1 0 1 0 1 0 0 0 1 0 0 0 1 0 1 1 0 0 0 2 0 0 1 0 1 1 2 0 0 0 1 0 0 2 1 1 2 1 1 0 0 0 1 1 0 0 0 0 0 2 0 1 1 2 2 1 1 1 0 0 0 1 0 2 1 1 1 0 1 0 1 1 0 0 2 0 0 2 0 2 0 2 1 1 2 2 1 1 0 0 0 0 0 0 0 0 1 0 2 1 1 0 1 0 0 1 2 2 0 1 1 0 1 0 0 0 1 1 1 0 1 0 2 1 0 1 0 0 0 0 0 0 1 1 0 1 0 1 0 0 1 1 0 1 1 0 1 0 0 0 0 0 0 0 2 1 0 2 1 0 0 1 2 0 0 2 2 1 1 2 1 1 0 1 0 1 1 1 1 0 2 0 0 0 1 1 2 0 2 0 1 1 2 2 1 0 0 0 1 0 2 1 0 1 0 0 0 0 2 0 0 1 1 1 2 0 0 2 2 2 2 1 2 0 0 1 0 0 0 0 2 0 1 0 1 0 0 0 0 0 0 0 0 0 0 0 0 0 0 0 0 0 2 2 0 0 0 0 1 1 1 0 0 0 1 2 1 1 0 0 0 1 1 0 1 0 0 2 2 2 0 0 0 0 2 2 0 0 0 2 0 1 0 2 2 2 0 0 1 1 0 0 2 2 0 2 0 1 2 1 2 0 0 0 2 0 1 2 1 1 1 2 1 0 0 1 0 1 1 2 2 0 2 0 0 0 0 0 1 0 0 2 1 0 2 2 0 0 1 2 0 0 2 0 0 2 2 1 2 1 2 0 1 1 1 1 0 0 0 0 0 0 0 0 0 1 0 1 0 0 1 0 2 1 2 2 0 1 2 1 0 0 1 0 0 0 0 0 0 0 0
99 1 1 2 0 0 1 1 0 0 0 1 0 1 0 0 0 2 1 1 1 2 0 0 0 0 0 0 0 0 2 1 1 1 1 0 2 1 0 1 1 0 0 1 2 1 0 0 0 0 0 0 1 1 1 1 0 0 0 1 1 0 1 2 0 0 1 1 0 0 0 1 1 0 1 2 1 1 1 0 0 0 2 1 1 0 0 0 2 2 0 2 2 0 0 0 0 0 0 1 0 0 0 0 1 1 1 1 1 1 0 2 0 0 0 0 0 1 1 0 1 1 2 1 1 1 0 2 1 2 0 0 1 1 0 0 1 0 0 0 2 1 0 0 0 0 0 0 0 1 0 0 0 0 0 1 0 1 0 0 2 0 0 2 1 1 1 1 1 1 1 1 1 1 1 0 1 0 0 2 1 1 1 1 2 1 1 1 0 0 2 2 1 0 1 0 1 2 0 0 0 2 0 1 2 2 0 2 1 1 1 0 1 1 0 0 0 1 1 0 1 1 2 1 1 0 0 1 1 1 0 0 0 0 2 0 0 2 0 1 0 0 1 1 0 1 0 0 0 0 0 0 0 0 0 0 1 2 0 1 0 1 1 1 1 0 0 0 1 0 0 0 1 1 1 0 0 0 1 1 1 0 0 2 1 1 1 2 0 2 1 1 0 1 2 0 1 0 0 1 0 0 2 0 1 0 0 0 0 2 0 1 0 0 1 0 2 0 1 1 2 2 0 0 2 0 0 2 1 2 0 1 0 0 0 0 0 0 2 0 0 0 1 0 2 2 0 0 2 2 1 0 0 2 0 0 2 1 0 2 0 2 1 1 1 0 1 2 0 0 2 2 0 2 0 1 2 0 0 0 0 1 0 0 0 0 0 0 0 0 0 0 0 0 2 0 0 0 0 0 0 1 0 1 1 0 0 0 0 0 0 0 0 2 0 2 0 1 0 1 0 1 1 0 1 2 1 1 1 0 0 0 0 1 1 1 0 0 0 0 2 0 1 1 1 2 1 2 0 0 0 2 0 2 1 0 1 1 0 1 0 0 1 0 0 1 0 1 0 1 0 0 2 2 0 0 0 1 2 0 0 2 0 1 1 0 1 1 1 0 1 1 0 0 0 0 1 1 2 1 1 0 2 0 2 0 0 2 2 0 0 1 0 1 1 1 1 0 0 2 0 2 1 1 0 1 1 0 0 2 0 2 0 0 0 0 2 0 1 2 0 1 1 1 2 0 0 0 0 0 1 1 0 1 1 1 1 0 1 0 0 0 0 2 2 0 0 2 1 1 0 1 2 0 1 1 2 1 0 2 0 0 0 0 0 0 0 1 1 1 0 0 0 0 0 0 2 1 1 0 0 2 0 0 0 2 2 0 0 1 0 0 0 1 0 1 0 1 0 0 1 0 0 0 0 1 1 1 0 0 0 0 1 0 2 1 2 2 1 1 1 0 0 0 1 0 1 1 0 0 1 1 1 0 1 1 1 0 2 1 0 1 1 1 1 0 1 1 1 0 1 1 0 0 1 2 2 0 2 0 1 0 2 0 1 1 1 0 1 2 0 0 0 0 0 0 0 0 0 2 1 0 1 0 1 1 0 2 2 1 1 0 0 2 1 0 0 1 1 1 0 0 0 2 1 0 0 1 0 0 2 0 1 0 1 1 1 0 0 0 0 0 1 0 1 0 1 0 0 0 0 0 1 0 0 0 0 0 2 0 0 0 2 2 1 0 2 2 0 0 1 1 1 0 0 0 1 1 0 2 1 0 0 0 0 1 0 2 0 2 0 0 1 1 1 0 0 0 0 2 0 1 0 0 0 0 1 1 0 2 1 1 2 0 0 2 0 0 1 0 0 1 0 2 0 2 0 0 0 1 0 1 1 1 0 0 0 0 0 0 0 0 1 1 1 1 1 0 0 0 0 0 0 2 2 0 0 0 0 0 0 2 0 0 1 0 1 0 2 0 0 0 0 1 0 1 0 1 2 2 0 0 1 0 0 1 1 2 0 0 1 1 1 1 2 0 1 0 0 0 0 2 0 2 2 0 1 0 1 1 1 1 1 0 2 1 0 0 2 1 0 2 2 1 1 0 1 1 0 0 2 2 1 2 0 0 1 0 0 1 0 0 2 0 0 0 1 0 1 0 1 0 0 1 1 0 1 2 1 1 1 2 0 0 0 0 0 0 0 0 0 1 0 0 0 1 0 1 1 0 0 1 0 0 0 0 0 0 0 2 1 1 0 2 0 0 0 0 0 0 0 0
100 1 1 1 0 0 1 1 0 1 1 0 0 0 0 0 0 2 0 2 2 2 1 0 0 1 1 0 0 2 0 0 1 2 0 0 2 2 0 2 2 0 0 0 0 0 0 0 0 1 0 0 1 0 1 0 0 0 0 0 0 2 1 2 0 0 0 1 0 0 0 1 1 1 1 2 1 2 2 0 1 0 1 1 1 0 1 0 1 1 0 0 1 0 0 0 0 1 0 2 1 0 1 0 1 1 2 1 1 1 0 1 2 2 2 2 2 0 1 0 1 0 2 1 1 1 0 2 2 2 0 0 0 1 0 0 0 0 0 0 0 2 0 0 0 0 0 0 0 1 0 1 1 2 1 0 0 0 0 0 0 2 0 1 0 2 0 0 1 2 1 0 0 2 1 0 1 1 0 1 0 1 1 0 1 0 1 1 0 0 1 1 1 1 1 0 1 2 0 0 0 1 0 0 2 1 1 0 1 1 1 0 0 0 1 0 0 1 2 1 1 1 2 0 0 0 0 2 0 1 0 0 0 0 1 0 0 1 1 1 0 1 2 1 0 1 0 0 0 0 0 0 1 0 0 0 0 2 0 1 0 1 1 1 0 0 1 1 0 0 2 0 0 0 0 0 0 1 2 1 1 1 0 1 2 2 2 1 0 1 1 0 0 2 2 0 1 0 1 2 1 1 2 0 1 0 1 0 0 2 0 1 1 0 0 0 1 0 0 0 1 2 0 2 1 0 0 0 0 1 0 1 0 0 0 0 0 1 0 1 1 1 2 0 1 1 0 0 2 1 1 0 0 2 0 0 1 0 1 1 1 2 2 1 2 1 0 1 1 0 1 1 0 2 0 0 1 1 1 0 2 0 0 0 0 1 0 0 0 0 0 0 2 0 2 1 2 0 1 1 0 1 0 2 1 0 0 0 0 1 0 0 1 0 0 0 0 0 0 0 1 1 0 0 1 2 0 0 2 0 1 1 1 0 2 2 0 1 1 0 0 2 1 1 0 2 1 1 0 0 0 2 1 2 1 1 1 2 2 1 2 0 0 0 0 0 0 1 0 1 0 0 2 2 2 0 2 2 2 1 0 2 0 0 2 0 0 0 1 1 0 1 0 0 0 0 2 1 2 2 0 0 2 0 2 0 1 1 1 1 0 0 0 0 1 0 0 0 0 0 0 2 2 2 1 2 0 1 0 1 1 1 0 0 0 0 2 1 1 1 0 2 1 1 2 0 0 0 1 0 1 1 0 1 2 0 2 0 0 2 0 0 0 1 1 0 0 1 1 0 0 2 1 0 0 1 0 1 0 1 1 0 0 0 0 0 1 1 0 1 1 1 2 0 0 0 1 1 1 0 1 1 0 0 0 0 1 0 1 2 0 0 1 1 1 1 1 1 1 0 1 0 0 0 0 1 1 0 0 0 1 0 0 0 2 0 2 0 2 0 0 1 0 2 2 0 1 1 1 0 0 1 1 1 1 1 1 0 2 1 0 1 2 0 2 1 0 0 0 1 0 1 2 0 0 2 0 1 1 1 0 1 2 0 0 2 1 1 1 1 0 0 0 0 2 0 0 0 1 1 0 1 0 1 2 0 2 1 0 1 0 0 0 1 0 1 0 1 1 1 0 0 1 2 1 0 0 0 1 0 1 1 0 0 0 0 1 0 1 1 0 1 0 0 1 1 1 1 0 0 0 0 0 0 0 0 1 0 2 0 0 0 1 1 0 0 2 1 1 1 0 0 2 1 1 0 2 0 1 1 0 1 0 0 1 1 2 1 1 2 1 1 1 2 2 1 1 0 0 0 0 0 0 0 0 0 1 0 2 2 0 0 0 1 1 1 1 2 1 1 1 1 0 2 0 2 0 0 0 0 1 1 1 1 1 0 0 0 0 0 0 1 2 1 2 1 2 1 1 0 0 0 0 2 1 1 0 0 0 1 0 1 1 0 0 1 2 0 1 0 0 0 0 0 0 1 0 1 2 2 0 1 1 0 1 1 0 2 0 0 2 1 1 1 2 2 2 0 0 1 1 0 1 1 2 1 1 1 0 1 0 1 0 0 0 2 0 1 2 2 0 2 2 0 0 0 0 0 0 0 2 2 0 2 0 0 0 1 0 1 0 0 2 1 0 0 1 0 1 1 1 0 2 0 1 0 0 2 1 1 1 1 0 1 0 1 1 0 1 0 0 0 0 0 2 0 0 1 0 0 0 2 0 1 0 1 1 0 1 2 1 1 0 1 0 0 0 0 0 0 0 1
101 0 2 1 0 0 1 0 0 2 2 0 2 1 0 0 0 2 0 2 2 2 0 0 0 0 0 0 0 0 2 1 0 0 1 0 2 1 0 1 1 0 0 0 2 0 1 0 0 1 1 1 1 1 1 1 0 0 0 0 0 1 1 1 0 0 1 0 0 0 0 0 2 1 2 2 0 1 1 0 1 0 2 1 2 0 0 0 2 2 0 0 1 0 0 0 0 2 0 2 0 0 0 0 1 0 2 2 0 2 0 2 2 2 2 2 2 0 0 0 2 0 1 0 1 1 0 2 2 2 0 0 1 1 0 0 1 0 0 0 1 1 0 0 0 0 0 0 0 0 0 0 0 1 0 0 0 2 0 1 2 1 0 2 0 2 0 0 1 1 1 0 1 1 1 2 2 1 0 0 0 0 0 1 1 1 1 2 1 0 2 2 2 0 2 0 2 1 0 0 0 0 0 1 2 0 2 0 1 0 1 0 2 0 1 0 0 0 1 1 0 0 2 0 0 0 0 1 1 1 0 0 0 0 2 2 1 2 0 1 0 1 1 1 0 1 0 0 0 0 0 0 0 2 0 0 0 2 0 0 0 0 0 0 0 0 0 1 1 0 0 0 1 1 0 0 0 1 1 1 0 0 0 2 2 1 2 0 0 2 2 2 1 2 2 1 0 0 0 1 0 0 2 0 1 1 0 1 0 1 0 2 2 0 0 0 1 0 1 1 1 1 1 0 1 0 1 2 1 1 0 1 0 1 0 0 0 1 0 0 0 0 1 0 0 1 0 1 2 1 0 0 0 1 0 1 0 0 0 1 0 1 1 0 1 1 0 2 1 0 1 1 0 2 0 0 1 0 0 0 2 1 1 1 1 1 0 0 0 0 0 0 1 0 2 1 2 1 0 0 0 0 1 2 0 0 1 1 0 1 1 1 0 0 1 0 1 1 0 1 0 1 0 1 2 2 0 0 0 0 0 0 0 2 0 1 1 1 1 1 1 0 1 1 1 2 0 0 0 1 0 0 0 2 1 0 1 0 0 0 1 0 0 0 0 0 0 2 1 0 1 1 1 1 1 1 0 1 2 0 1 2 0 0 1 0 0 0 0 0 0 0 1 2 0 0 2 1 1 2 0 0 2 0 2 0 0 2 0 1 0 0 0 0 0 1 1 1 0 1 1 2 2 2 0 2 0 1 0 0 2 0 0 1 2 0 2 2 0 1 0 1 2 1 1 0 0 0 0 0 0 0 0 1 2 1 0 1 0 2 0 0 1 2 0 0 1 1 1 0 0 1 1 0 1 0 2 0 0 1 0 0 2 0 0 0 2 0 0 0 0 0 2 0 1 1 0 0 0 0 0 1 0 1 0 1 1 0 2 1 1 0 0 1 1 0 0 0 0 0 1 0 0 0 0 0 1 1 0 0 1 0 0 0 1 2 2 1 2 0 0 0 0 0 0 0 0 1 0 1 1 2 0 0 1 2 2 0 2 0 0 0 1 1 1 1 1 1 0 1 0 1 1 0 0 1 1 0 2 0 2 0 2 2 1 2 1 0 0 1 0 0 1 0 2 0 1 0 0 1 1 1 0 0 1 0 1 2 2 1 0 0 1 1 0 0 0 2 1 1 1 0 0 2 1 1 1 1 1 0 2 0 0 0 1 1 0 0 1 1 0 0 1 0 1 0 1 1 0 1 1 1 0 0 0 0 0 1 1 0 1 1 1 1 1 1 2 1 1 1 1 0 2 0 0 0 1 0 1 1 0 1 2 1 1 2 0 2 1 2 0 1 0 0 0 0 0 1 0 1 0 1 0 0 0 1 0 1 0 2 0 0 0 2 2 2 0 2 2 2 0 2 0 2 0 2 0 0 1 0 1 2 0 0 0 1 1 0 0 0 1 0 0 0 0 0 0 0 0 1 0 0 0 1 1 0 1 0 0 0 2 2 0 0 0 2 1 1 2 1 1 0 2 0 0 2 0 1 2 2 2 0 2 0 0 1 1 2 0 0 2 2 1 0 2 1 2 0 0 0 0 1 0 2 2 0 1 1 0 0 0 0 0 0 1 1 0 0 1 0 1 0 2 0 1 0 2 2 1 1 1 1 0 0 0 0 0 2 0 0 0 0 1 2 1 0 0 0 0 0 1 0 2 0 1 0 1 2 0 0 0 1 0 0 1 1 1 0 0 0 2 0 0 0 0 2 0 0 2 0 0 0 0 2 0 0 0 0 1 1 0 0 1 2 1 0 0 0 1 1 1 1
102 1 1 1 0 0 0 1 2 0 2 0 0 1 0 0 0 2 0 2 2 2 0 0 0 0 0 0 0 1 0 1 1 1 0 0 2 0 0 0 0 0 0 0 0 0 0 1 0 1 0 0 0 1 1 0 0 0 0 0 0 2 2 2 0 0 1 0 0 0 0 0 2 0 1 2 1 2 2 0 0 0 2 1 2 0 0 1 2 2 1 1 0 0 1 1 1 1 0 1 1 0 0 0 2 2 1 1 1 1 0 2 1 2 2 2 2 0 1 0 1 0 2 1 1 1 0 0 0 1 0 0 0 0 0 0 0 0 0 0 1 1 0 0 0 0 1 0 0 1 0 0 2 1 2 0 0 0 0 1 2 2 0 1 2 1 1 1 1 0 1 1 0 2 1 1 1 1 0 0 0 0 0 1 1 1 1 0 0 0 0 1 2 0 2 0 1 1 0 0 0 1 0 0 2 1 2 0 1 0 2 0 2 0 2 2 0 1 0 0 0 0 2 0 1 1 0 1 1 0 1 1 0 0 2 0 0 2 0 0 0 0 2 2 0 2 0 0 0 0 0 0 1 0 0 0 2 2 1 1 1 1 0 0 1 0 0 0 2 0 0 0 1 1 1 1 0 1 2 0 0 0 0 1 2 0 0 1 1 2 1 2 1 2 2 1 0 0 0 1 0 0 2 0 2 0 0 0 0 1 0 1 1 1 1 0 1 0 0 0 0 2 0 2 1 0 0 2 1 0 0 2 0 0 0 0 0 1 0 1 1 2 1 0 1 1 0 0 1 1 0 1 0 1 0 1 1 0 0 0 0 0 1 0 1 0 1 2 2 0 0 0 0 2 0 1 1 1 1 0 2 0 0 1 1 0 0 1 1 0 0 1 1 0 1 0 2 0 2 2 0 2 1 2 1 0 1 1 0 0 0 0 0 1 1 0 0 0 0 0 0 1 0 0 0 1 1 0 1 1 1 1 1 0 1 1 0 0 1 1 1 1 2 0 1 2 1 1 0 0 0 1 1 1 1 1 1 1 2 1 1 0 0 1 0 1 1 1 0 0 0 0 2 1 1 0 0 2 2 1 1 1 0 0 2 0 0 1 2 0 1 2 0 2 0 1 1 0 1 2 0 0 1 1 2 1 1 1 1 0 0 1 0 1 1 1 0 1 0 1 1 2 2 2 2 2 0 0 0 1 1 0 0 1 1 1 1 0 0 0 0 2 1 0 1 0 0 0 0 0 0 0 0 1 2 0 1 1 0 0 0 0 0 1 1 0 0 1 1 0 0 2 0 0 0 0 2 2 0 2 0 0 2 0 1 0 2 1 1 1 0 0 0 0 1 0 1 0 0 0 0 1 1 1 0 1 1 0 0 1 0 0 0 1 0 0 1 1 0 0 2 0 0 0 0 1 1 1 0 0 0 0 0 0 2 1 2 1 2 0 1 0 0 0 0 0 0 0 0 0 2 1 1 0 0 2 2 1 2 0 0 0 2 1 1 1 1 1 0 0 0 0 0 0 0 2 2 1 2 0 0 1 1 0 0 1 0 0 0 1 0 0 0 1 1 0 0 0 1 2 1 1 1 1 1 1 1 1 1 0 0 0 0 1 0 0 0 1 1 1 0 0 0 2 1 1 0 0 0 0 1 0 0 1 1 0 2 1 1 2 1 0 0 0 1 0 1 2 0 1 1 1 1 0 0 0 0 0 2 0 0 0 2 1 0 0 2 2 2 2 1 0 1 1 1 1 1 0 2 0 0 2 1 1 2 2 0 2 0 2 0 2 1 1 0 0 0 1 0 2 0 2 0 0 0 0 1 0 1 2 0 0 2 0 0 2 0 0 2 1 1 2 0 2 0 1 0 0 0 1 0 1 1 1 0 1 2 1 2 0 2 1 1 1 1 1 1 1 1 0 0 0 0 2 2 0 0 0 0 0 0 1 0 0 0 0 0 1 1 1 0 0 1 1 0 0 0 1 2 2 1 0 0 0 0 2 2 0 0 0 2 2 0 0 2 1 1 0 0 0 0 1 0 1 1 1 1 1 0 2 0 1 2 0 1 1 0 0 2 2 0 2 2 1 1 0 1 1 0 0 1 1 0 1 0 0 0 1 0 0 0 0 1 2 0 0 2 1 1 1 0 0 1 1 1 0 2 0 0 0 0 0 0 0 1 2 2 0 0 0 1 1 1 0 0 1 0 0 2 0 0 0 0 1 0 0 1 0 1 2 0 0 1 1 2 0 0 0 0 1 0 0
103 0 2 1 0 0 0 0 0 2 2 0 0 2 0 0 0 2 2 0 0 1 0 0 0 0 0 0 1 1 2 0 2 2 0 1 1 2 1 1 1 0 0 0 1 1 1 0 1 1 0 1 1 1 1 1 0 1 0 0 0 1 2 2 1 1 2 0 0 0 0 1 1 1 1 2 1 1 1 1 1 0 2 0 0 0 0 0 2 2 0 0 2 1 0 0 0 1 0 2 0 0 2 0 0 0 2 1 1 1 0 2 1 1 1 1 1 0 1 0 1 0 2 2 0 0 0 1 1 2 0 0 0 0 0 0 0 0 0 0 0 2 1 0 0 0 0 0 0 1 0 0 0 0 0 0 0 0 0 0 1 1 0 1 1 2 0 1 0 1 1 2 0 2 1 1 1 2 0 0 0 1 0 2 2 2 2 2 0 1 1 2 2 1 1 1 2 2 0 0 0 0 0 0 2 0 2 0 1 1 1 0 1 0 2 0 0 0 1 1 1 1 1 1 2 0 0 1 0 1 0 0 0 0 1 0 0 2 0 2 0 0 1 2 0 2 0 0 0 0 0 1 0 0 0 0 1 2 1 1 1 1 0 0 1 0 0 1 2 0 0 1 1 1 0 0 1 1 2 1 1 0 0 0 0 0 2 1 2 2 0 1 1 2 2 1 0 0 0 1 0 0 2 0 1 1 0 0 0 1 0 2 2 0 0 0 2 0 0 0 2 1 1 2 0 0 0 1 1 1 0 1 0 0 1 0 0 1 2 2 0 2 1 0 0 0 0 1 2 1 1 0 1 2 1 0 1 0 0 0 0 0 0 0 0 0 1 1 2 0 0 0 1 2 0 1 0 1 1 0 0 2 0 0 0 0 0 0 0 0 0 0 2 0 2 2 2 1 1 1 0 1 1 2 0 0 1 1 0 0 0 0 0 0 1 0 0 0 0 0 1 2 1 2 2 2 1 0 1 0 1 0 1 0 2 2 0 0 1 0 1 1 2 0 1 2 1 1 0 0 0 1 0 0 0 0 0 2 2 2 2 0 1 0 0 1 0 2 0 0 1 1 2 0 1 1 1 1 1 1 1 2 0 2 0 0 2 0 2 1 1 2 0 1 0 0 1 0 1 2 0 1 0 2 0 0 2 0 0 1 0 0 0 0 0 1 1 0 0 2 0 2 1 1 0 1 1 1 1 1 1 0 0 1 1 0 2 2 1 0 1 1 2 2 2 0 0 1 1 0 0 0 0 0 2 0 2 1 1 0 0 0 0 2 0 0 2 2 0 2 0 0 1 0 0 1 2 2 0 2 0 0 1 0 0 1 2 0 0 0 0 0 0 2 0 1 0 0 0 0 0 2 0 1 0 0 1 0 2 1 0 0 0 1 1 1 0 1 0 0 1 0 0 0 0 1 1 1 0 0 0 0 1 1 2 0 2 1 2 0 1 0 0 2 1 0 0 2 0 0 1 1 2 0 2 2 2 0 0 0 0 0 1 1 1 1 0 0 2 1 1 1 0 0 0 2 2 0 2 0 0 1 1 1 1 1 0 1 1 1 1 1 1 1 0 0 0 0 0 1 0 2 0 0 2 0 0 1 2 0 0 0 0 1 0 2 0 1 0 0 1 0 0 2 1 0 0 0 1 0 0 0 0 0 0 0 2 2 0 2 2 1 0 0 0 0 0 1 0 2 2 1 1 0 0 1 1 0 0 0 0 0 1 1 0 1 2 0 2 2 2 0 2 0 0 1 2 0 0 2 0 0 0 0 1 1 2 2 2 2 0 2 2 2 1 0 1 2 0 2 0 2 1 0 1 0 2 0 0 2 0 0 0 1 1 1 1 0 1 1 1 1 0 1 0 1 0 0 0 1 1 0 1 1 0 0 0 0 0 0 0 0 0 0 0 0 0 0 0 0 0 0 0 2 2 0 0 0 1 0 1 2 1 0 0 2 1 0 0 1 0 0 2 0 0 1 0 1 2 2 0 0 2 1 2 2 0 2 0 0 1 2 0 0 2 2 2 0 0 0 0 1 0 2 2 0 2 1 0 0 0 0 0 0 0 1 0 1 2 2 0 2 2 1 1 0 1 1 0 0 2 1 1 1 0 0 0 1 0 0 0 0 2 1 1 1 1 0 1 0 1 0 2 0 0 0 0 1 0 0 0 1 0 0 1 2 2 0 1 1 0 1 0 0 1 0 0 1 1 0 0 1 0 2 0 0 2 0 0 2 0 0 0 1 1 0 1 0 0 0 0 0
104 1 1 1 0 0 0 0 0 1 1 0 0 0 0 0 0 2 0 2 2 2 1 0 0 0 0 0 0 2 0 0 1 1 0 0 2 2 0 0 0 0 0 0 1 1 1 0 0 1 0 0 0 0 1 1 0 0 0 0 0 0 2 2 0 0 1 0 1 1 0 0 1 1 1 2 1 1 1 0 1 0 2 2 2 0 0 0 1 1 0 0 2 1 0 0 0 1 1 1 0 0 1 1 0 0 2 0 2 0 0 1 0 2 2 2 2 0 1 0 1 1 2 1 0 1 0 0 0 0 0 0 0 2 0 1 1 0 0 0 1 1 0 0 0 0 0 0 0 0 0 1 1 0 0 0 0 0 1 0 2 2 0 2 2 2 0 0 1 1 1 2 0 2 1 0 1 0 1 2 0 1 0 0 2 2 0 1 0 1 0 2 2 0 2 0 1 2 0 0 0 1 1 0 2 0 2 1 0 0 0 0 2 0 1 2 2 0 1 0 1 1 0 1 1 1 1 2 0 2 0 0 0 0 0 0 0 2 0 1 0 1 2 1 0 1 0 0 0 0 0 2 0 0 0 0 0 1 0 0 0 0 1 1 0 0 1 0 0 0 1 1 0 0 0 0 0 1 2 1 1 1 0 1 2 0 0 0 0 2 1 0 1 2 2 1 1 2 0 1 0 0 1 1 0 0 0 0 0 1 0 1 1 0 2 0 2 0 1 1 0 2 2 1 0 0 0 1 1 0 0 0 0 0 0 0 0 1 1 1 1 1 1 0 1 1 1 1 2 1 1 1 0 1 0 1 1 1 0 2 0 2 2 1 2 0 1 2 2 0 0 0 0 2 0 0 2 1 1 0 0 2 0 0 1 1 0 1 1 0 0 1 0 2 2 1 1 0 0 0 0 0 1 2 1 1 0 0 0 0 0 0 0 1 0 1 0 0 0 0 0 2 0 1 0 1 0 0 0 0 1 0 0 2 0 1 0 1 0 0 2 0 2 0 0 0 0 0 1 0 0 0 0 1 1 1 0 1 2 1 1 0 0 1 0 1 0 2 0 0 1 1 1 1 0 0 1 2 1 1 0 2 1 1 2 1 0 1 2 0 2 2 0 1 0 0 2 0 1 2 0 1 1 1 1 0 1 2 2 0 0 0 0 1 1 0 0 1 0 1 0 2 2 2 1 2 1 1 0 2 1 1 0 0 1 1 2 0 0 0 2 1 2 1 1 1 1 2 2 0 0 0 0 1 2 0 1 1 1 1 1 0 1 1 0 0 1 0 0 0 0 0 0 0 0 0 2 0 0 1 0 0 1 0 1 0 0 1 0 1 0 0 0 0 0 0 0 1 1 1 0 2 0 2 0 0 1 0 2 0 0 0 0 1 0 1 2 1 1 0 1 0 0 0 0 0 1 1 0 0 0 1 0 0 1 0 2 1 1 1 0 0 0 0 1 0 0 2 0 1 0 1 1 0 1 2 1 0 2 0 0 0 1 1 1 0 0 1 0 0 0 1 0 0 1 1 2 0 2 0 1 0 2 2 1 2 1 0 1 1 0 0 0 0 0 0 0 0 1 1 0 1 0 1 1 0 0 2 2 0 0 0 0 2 0 1 0 0 0 0 0 0 1 2 1 0 0 0 0 0 1 0 1 0 1 0 1 0 0 0 0 0 0 0 0 0 0 0 0 0 0 0 0 0 0 0 1 0 0 0 0 0 1 2 1 0 2 2 2 2 0 0 1 0 0 1 1 0 0 1 0 0 1 1 1 2 1 1 0 2 1 0 1 2 2 1 0 0 0 2 0 2 1 0 1 1 0 0 0 2 0 0 0 0 0 2 2 1 2 2 1 2 0 2 0 1 0 0 0 0 0 2 1 2 0 0 0 1 1 0 1 0 0 0 0 0 0 0 0 0 0 0 0 1 1 0 0 0 0 1 0 2 0 0 0 1 2 1 2 2 0 0 1 0 0 1 0 0 1 2 1 0 1 0 0 0 0 2 0 0 2 2 0 0 1 1 1 0 0 1 0 1 0 2 2 0 1 1 0 1 0 1 0 0 1 1 0 0 2 2 0 2 2 0 0 0 1 2 1 0 2 2 1 2 0 0 0 1 0 1 0 0 1 1 0 1 1 0 0 1 0 0 1 1 1 0 1 2 0 1 0 1 0 1 1 1 1 0 0 0 1 0 0 0 0 1 0 0 1 0 0 1 0 0 0 0 0 0 0 2 0 0 0 1 0 1 0 0 0 0 0 1
105 0 1 1 0 0 1 1 0 0 0 1 0 0 0 0 0 2 0 2 2 2 0 0 0 0 0 0 2 2 1 2 2 2 0 0 2 2 0 1 1 0 1 1 2 1 0 0 0 1 0 1 2 1 0 1 0 0 0 0 1 1 0 0 0 0 2 0 0 0 0 0 2 0 1 1 0 2 2 0 2 0 2 1 2 0 0 0 2 2 0 0 1 1 0 0 0 2 0 2 2 0 1 0 1 1 2 1 1 1 0 2 2 2 2 2 2 0 1 0 0 1 2 1 1 1 0 0 0 1 0 0 0 1 1 0 0 0 0 0 0 2 0 0 0 0 0 0 0 1 0 1 1 0 0 0 0 1 0 0 1 0 0 2 1 2 0 1 1 0 0 0 0 2 1 0 2 0 0 1 0 0 1 0 1 0 1 2 0 0 0 2 1 0 1 1 1 2 0 0 0 1 0 1 2 2 2 1 1 0 2 0 1 0 0 0 1 1 2 1 1 1 1 1 1 0 0 0 0 0 1 1 0 0 2 0 0 2 0 1 0 0 2 2 0 2 0 0 1 1 1 0 0 0 0 0 1 0 0 0 0 0 0 0 0 0 0 1 2 0 0 1 1 1 0 0 0 2 2 2 2 0 0 1 1 1 2 1 1 2 0 1 0 2 2 0 1 0 0 0 0 0 2 0 1 0 0 0 1 1 1 1 2 0 0 0 0 0 0 0 1 2 0 0 0 0 1 1 0 1 0 2 0 0 0 0 0 1 2 0 0 0 2 0 1 1 0 0 2 1 1 0 0 2 0 0 1 0 1 1 1 2 1 0 1 0 1 2 2 0 0 0 1 1 1 0 2 0 0 0 1 2 0 0 1 0 0 1 1 0 0 1 1 0 2 2 2 1 1 1 0 0 1 2 0 1 1 0 0 0 0 0 0 0 2 0 2 0 0 0 0 1 0 1 0 0 1 1 2 1 0 2 2 0 2 2 1 1 0 0 1 1 2 0 0 0 0 2 0 0 0 2 1 1 1 1 1 1 0 0 1 0 0 0 0 0 1 2 0 0 1 1 1 1 1 0 0 1 2 0 1 1 0 2 1 1 1 1 2 0 1 2 0 1 1 0 2 1 1 1 1 0 2 0 2 0 0 1 1 1 0 0 0 1 1 1 2 0 0 2 0 2 2 2 1 2 0 0 0 1 0 1 0 0 0 0 0 1 1 1 0 2 1 1 2 0 0 1 1 0 1 1 0 2 0 2 0 1 0 1 0 0 0 0 0 0 0 1 0 1 0 2 1 0 1 0 2 1 0 2 0 0 1 0 0 0 1 2 1 2 1 0 0 1 0 0 0 0 0 0 0 2 0 2 0 0 0 0 0 1 1 0 0 1 1 1 0 1 0 0 1 0 0 0 0 0 1 1 0 0 0 0 0 0 2 1 2 0 2 0 0 0 1 1 1 0 1 1 0 0 2 1 1 0 2 1 2 1 1 1 1 0 2 1 0 0 0 2 0 0 0 1 0 0 0 1 1 0 1 0 0 0 1 0 0 1 1 0 2 2 0 0 0 1 0 0 0 0 1 0 0 1 0 0 1 0 1 1 1 0 1 0 1 1 0 0 0 2 2 2 0 0 1 2 1 0 1 0 1 0 0 0 0 0 1 1 1 0 0 0 0 1 0 0 0 0 0 1 0 1 1 1 1 0 0 0 0 0 1 0 0 0 1 1 0 0 2 2 1 1 0 0 2 0 1 1 1 1 0 2 0 0 1 1 2 2 0 2 1 2 0 2 2 2 1 0 0 0 0 0 0 2 2 0 2 1 1 0 0 1 1 1 1 1 1 2 0 2 1 1 0 1 0 2 0 1 0 0 1 0 0 2 1 1 1 0 0 1 1 1 0 0 1 0 1 0 1 0 0 1 0 0 0 0 0 0 2 0 1 1 0 0 0 0 0 0 1 0 1 1 0 0 2 0 0 2 0 1 2 2 0 1 2 0 1 1 0 2 1 0 1 1 0 0 2 2 2 0 0 0 0 2 1 1 2 2 1 1 0 1 0 1 0 0 0 1 0 0 1 0 0 1 2 1 2 0 1 2 2 0 0 0 1 1 0 0 1 1 1 0 0 1 2 2 1 2 2 0 1 0 1 0 2 0 1 0 1 2 0 1 0 1 0 0 1 1 1 0 2 1 0 0 0 0 0 0 0 0 2 0 0 0 0 1 0 0 1 0 0 0 0 0 0 2 1 0 0 0 0 0 0 0
106 0 1 2 0 0 1 0 0 2 2 0 0 0 0 0 0 0 0 2 1 2 0 0 0 0 0 1 1 1 2 0 1 1 1 1 1 1 1 0 0 1 0 0 1 1 1 0 0 1 1 1 1 0 1 1 0 0 0 0 1 1 1 1 1 1 2 0 0 1 1 1 1 0 1 2 1 0 0 1 0 0 1 0 0 0 1 1 2 2 1 2 1 1 0 0 0 1 1 1 1 0 2 0 0 0 2 2 0 2 0 2 0 1 1 1 1 1 1 0 2 0 2 0 2 2 0 1 0 1 0 0 0 0 1 0 1 0 0 0 1 2 0 0 0 0 0 0 0 0 0 0 0 0 0 0 0 0 0 0 1 1 0 2 1 1 0 1 0 0 0 0 1 1 1 1 2 0 0 0 0 0 0 1 1 1 1 1 1 0 2 2 2 2 2 0 2 2 0 0 0 1 0 0 2 2 0 0 1 0 1 0 0 0 2 0 0 0 1 0 1 1 0 0 2 0 0 1 1 0 1 1 0 0 1 0 0 1 1 1 0 1 2 1 0 1 0 0 0 0 0 0 0 0 1 1 1 1 0 0 0 0 1 1 1 0 0 0 1 0 0 1 0 0 0 0 0 0 1 0 0 0 0 2 2 1 2 0 1 2 1 2 0 2 2 0 2 1 0 2 1 0 2 0 2 0 1 0 0 0 0 1 1 0 0 1 1 1 0 0 2 2 2 1 1 0 0 1 1 0 0 0 1 1 0 0 0 1 1 0 1 1 0 0 2 2 0 0 1 1 0 1 0 1 0 1 1 0 0 1 0 1 2 1 2 2 0 1 2 0 0 0 0 2 0 0 0 1 1 0 0 2 1 1 1 1 0 0 0 1 1 2 0 0 2 1 1 2 1 1 1 1 0 2 0 0 0 0 1 0 0 0 0 1 0 0 0 1 0 1 0 1 0 1 1 2 0 1 1 0 1 2 0 2 0 2 0 1 1 0 2 0 1 1 0 1 0 0 1 0 0 1 0 2 1 0 1 1 1 1 1 0 2 0 0 2 0 1 0 1 0 0 2 0 0 0 0 1 2 0 2 1 0 0 2 1 0 1 2 0 1 2 0 1 1 0 2 1 1 2 0 0 1 0 2 1 1 2 1 0 0 1 0 1 1 1 1 0 0 0 0 2 2 1 0 1 1 0 0 2 0 2 0 1 2 0 1 1 1 1 1 1 2 2 2 1 1 2 2 0 0 0 0 1 2 0 1 1 1 0 1 0 1 2 1 0 1 1 1 0 1 1 2 0 2 0 2 0 0 2 0 0 0 0 0 0 0 2 2 2 1 0 1 0 1 0 1 0 0 0 0 2 0 1 0 1 1 0 1 0 0 0 0 1 0 1 1 1 0 0 0 0 0 0 0 1 1 1 0 0 0 0 0 0 2 0 2 1 2 0 2 0 0 1 1 0 1 2 0 0 1 0 1 0 0 2 2 0 1 1 1 0 1 0 1 1 1 0 1 0 1 1 0 0 1 2 2 0 2 0 1 1 2 1 0 1 2 1 1 1 0 0 0 1 1 0 0 0 1 2 1 1 1 1 1 1 1 2 2 0 0 0 0 2 0 0 0 2 2 2 0 0 0 2 1 1 0 1 1 0 1 0 0 0 1 2 1 0 0 0 0 0 0 0 0 1 0 0 0 1 1 1 0 0 0 0 1 0 2 2 0 0 2 0 0 0 2 1 0 0 0 0 2 0 1 0 0 0 0 2 1 0 0 0 2 1 1 2 0 2 0 0 0 1 1 1 0 0 0 0 0 2 1 0 1 0 1 0 0 2 0 0 0 1 1 2 1 1 2 2 1 2 0 2 0 1 0 0 0 0 0 2 0 1 0 0 0 0 1 0 0 0 1 0 1 0 1 1 0 1 1 0 0 2 2 0 0 0 1 0 0 0 0 0 0 0 1 0 2 0 0 0 1 1 0 2 0 1 2 2 1 0 2 0 1 1 0 2 0 0 1 2 0 0 1 1 1 0 0 0 0 0 0 2 2 0 1 2 0 0 0 0 1 0 2 0 0 0 1 1 0 1 2 1 2 1 1 0 0 1 2 2 0 2 0 0 0 1 1 0 0 0 2 1 0 0 2 1 1 1 0 0 1 0 1 1 1 1 0 1 1 1 0 1 0 0 0 0 2 2 0 0 0 0 0 2 0 1 1 0 0 1 0 1 0 0 1 0 1 1 0 0 1 2 2 0 0 0 1 0 0 0
107 1 1 1 0 1 2 0 0 1 1 0 1 1 0 0 0 1 1 1 1 1 1 0 0 0 0 0 1 2 0 1 2 2 1 0 2 2 0 2 2 1 0 1 2 1 0 1 0 2 0 1 1 0 1 0 0 0 0 0 1 1 0 0 0 0 2 1 0 0 0 1 2 0 2 2 0 0 0 1 0 0 1 0 1 0 0 0 2 2 0 0 0 0 0 0 1 0 0 1 0 1 0 0 0 0 2 0 2 0 0 2 0 0 0 0 0 0 1 0 1 1 1 1 0 0 0 2 1 2 0 0 0 0 0 0 0 1 0 0 1 1 1 0 0 1 0 0 0 0 0 0 0 1 1 0 0 1 0 1 2 0 1 2 0 0 0 0 0 0 0 0 1 1 1 0 2 0 0 0 0 0 0 0 0 0 0 1 0 0 0 2 2 0 2 0 2 1 0 1 0 1 0 1 2 0 2 1 0 1 1 0 2 0 2 2 0 0 2 2 0 0 2 0 0 0 0 2 0 1 0 0 0 0 2 0 0 2 0 1 0 0 2 2 0 2 0 0 0 0 0 0 0 0 0 0 0 2 0 1 0 1 1 0 0 0 0 0 2 0 0 1 1 1 0 0 0 2 2 1 1 0 1 2 2 2 2 2 0 2 0 0 0 2 2 0 2 0 0 1 0 0 2 0 2 0 1 0 0 0 0 0 2 0 2 0 2 0 2 2 0 2 1 1 2 0 0 1 1 0 0 1 0 0 0 0 0 1 1 0 0 0 2 0 1 0 0 0 1 1 1 1 0 2 0 0 2 0 0 2 0 2 2 2 2 0 0 2 0 0 2 2 0 2 2 0 1 0 0 0 1 1 2 1 0 0 0 0 0 0 0 1 0 1 2 1 1 0 1 1 0 1 0 2 0 1 0 1 0 0 0 0 1 0 1 0 0 2 0 2 0 0 1 2 0 0 2 0 0 0 1 0 0 2 0 1 1 2 1 1 0 2 2 0 2 1 0 1 0 2 0 1 1 2 1 1 1 1 2 1 1 0 0 1 0 1 0 2 0 0 1 0 2 1 0 1 0 1 2 0 1 2 0 0 2 0 0 1 2 0 2 2 1 1 2 0 2 0 0 2 0 1 1 1 1 1 2 1 1 0 0 0 0 1 1 0 0 1 0 1 1 2 2 1 1 1 1 0 0 2 0 2 0 0 0 1 2 1 0 2 0 0 2 1 2 0 0 1 1 0 0 0 0 2 1 1 0 1 1 1 0 0 0 1 0 1 0 2 0 2 0 0 1 0 0 1 0 1 0 1 1 0 2 0 1 1 2 0 0 0 0 0 0 0 0 0 1 0 0 0 0 2 1 1 0 1 0 0 1 2 0 0 0 0 2 0 0 1 0 0 0 0 0 0 0 1 1 1 0 0 0 0 0 0 1 0 1 0 2 0 0 1 0 1 2 0 2 1 0 0 0 0 0 1 2 2 1 1 1 1 1 0 1 0 2 0 0 0 1 1 1 1 0 1 1 2 2 1 2 0 0 2 2 1 1 2 0 0 0 0 0 0 0 0 0 0 0 0 0 1 0 0 0 1 0 0 0 2 2 0 1 0 0 0 1 1 0 0 0 0 0 0 1 2 0 1 0 0 2 0 0 0 1 0 1 1 2 0 0 0 0 0 0 0 1 0 0 1 0 0 0 0 0 0 0 0 1 0 1 0 0 0 2 0 0 0 2 1 1 1 0 0 2 0 2 1 2 0 1 1 0 1 0 0 2 2 0 2 0 2 0 2 2 2 2 0 0 1 0 2 0 1 1 0 1 1 1 1 0 2 0 0 1 0 0 1 0 1 1 0 0 1 0 2 0 2 0 0 0 0 0 2 1 1 0 1 1 0 1 0 1 1 1 0 1 0 1 1 0 0 1 0 0 2 2 0 0 0 0 0 0 1 0 0 0 1 1 0 1 0 0 0 2 1 0 2 0 2 2 2 1 1 1 0 0 1 1 2 0 0 2 0 0 0 2 1 1 0 0 0 0 1 0 2 2 0 1 1 0 0 0 0 0 0 1 2 0 1 1 1 0 1 2 1 1 0 1 2 1 1 2 2 0 1 0 1 0 1 1 0 0 0 1 2 1 1 1 0 1 0 0 0 0 2 1 0 2 2 0 0 0 0 1 0 0 0 0 0 1 1 0 1 0 0 0 0 0 1 1 0 0 1 0 1 0 1 1 0 0 2 0 0 0 2 0 0 0 0 0 0 1 0
108 0 1 1 0 0 0 0 0 2 2 0 0 1 0 0 0 2 0 2 2 2 0 1 0 1 1 0 1 1 1 1 2 2 1 1 1 2 0 0 0 1 0 0 1 0 0 0 0 0 1 1 0 0 2 0 0 1 0 0 0 2 1 1 1 1 1 1 0 1 1 1 1 0 1 2 1 1 1 0 0 0 1 1 1 0 0 1 2 2 0 1 1 0 1 0 0 1 0 2 2 0 1 0 0 0 2 1 0 2 0 1 0 0 2 2 2 0 1 0 1 0 2 1 1 1 0 1 1 1 0 0 1 1 0 0 1 0 0 0 1 2 0 0 0 0 0 1 1 1 0 2 0 0 0 0 1 0 0 1 1 2 0 2 2 1 0 0 1 2 1 0 0 2 2 1 2 0 0 1 0 0 0 1 1 1 1 1 0 0 2 2 2 2 1 1 2 2 0 0 0 1 0 0 2 0 2 2 1 0 0 0 1 0 1 1 0 0 2 2 0 0 2 0 1 1 0 0 0 1 0 0 0 0 1 0 0 1 0 1 0 0 2 0 0 1 0 0 1 1 1 1 0 0 0 0 0 1 1 1 1 1 0 0 0 0 0 1 1 0 0 0 1 1 0 0 0 0 2 0 0 1 0 1 2 1 1 2 0 2 1 1 0 1 2 0 0 0 0 1 0 0 2 0 2 0 2 0 0 0 0 1 2 1 2 0 1 2 0 0 2 2 1 0 2 0 0 1 0 0 0 0 1 1 0 0 0 1 0 1 1 1 0 0 1 1 0 0 2 0 1 0 0 1 0 1 0 0 0 0 0 0 1 0 1 1 0 2 0 0 2 2 0 2 0 0 2 0 0 0 1 1 0 0 0 0 0 0 0 0 0 0 0 0 2 0 0 0 0 0 0 0 2 2 0 1 1 1 0 0 0 0 0 2 0 0 0 0 0 0 0 2 1 1 1 1 2 0 0 0 0 0 1 0 1 2 0 1 0 1 2 0 2 0 0 1 0 2 0 0 0 1 1 2 1 1 1 1 1 0 0 0 2 0 0 2 0 1 0 1 0 0 2 1 1 1 1 2 1 1 2 0 0 0 2 2 0 1 2 0 2 2 2 1 2 0 2 0 1 2 0 1 2 0 1 0 1 1 1 0 1 0 0 0 1 0 0 0 1 1 1 2 2 2 1 2 0 0 1 1 1 0 0 0 0 0 1 2 1 1 0 1 2 2 2 1 0 1 1 0 0 0 0 2 1 1 0 0 1 0 0 0 1 1 0 0 1 1 1 0 0 2 1 0 0 1 1 1 0 2 0 0 2 0 1 0 2 1 1 0 1 0 0 0 1 0 1 2 2 2 0 2 1 0 0 2 2 0 1 1 0 0 0 1 1 2 1 0 0 0 1 0 0 0 0 0 1 1 0 0 0 0 0 0 2 0 2 0 2 0 0 1 0 1 2 0 1 1 0 0 1 2 0 0 0 2 2 1 2 0 0 0 1 1 0 0 0 1 0 0 1 1 0 0 0 0 0 1 1 1 0 0 2 1 1 2 2 1 1 1 1 1 0 0 0 1 1 1 0 0 0 0 0 0 0 0 2 1 1 0 1 0 0 2 0 0 0 0 0 0 0 1 0 2 2 1 0 0 0 0 1 0 0 0 1 1 0 1 0 1 1 1 0 0 1 0 0 0 0 1 1 1 0 0 0 0 2 0 1 1 0 0 1 1 1 1 2 2 0 0 0 0 1 0 0 0 2 0 1 1 0 1 0 0 1 2 0 1 0 2 1 0 2 2 1 0 0 0 1 1 1 0 1 0 1 0 0 1 1 2 0 0 2 0 0 2 0 0 2 2 2 2 0 2 0 0 0 0 0 0 1 1 0 0 0 1 0 0 0 1 0 0 0 0 0 0 0 1 0 0 0 1 0 1 0 1 1 0 0 0 0 1 0 0 0 1 1 2 2 1 0 0 2 0 0 2 0 0 1 1 1 0 2 0 1 2 0 2 0 0 2 2 0 0 2 2 2 0 0 0 0 1 0 2 2 0 1 0 0 1 0 0 1 0 1 1 0 0 1 0 0 1 2 1 1 0 1 2 1 0 1 0 0 1 0 0 1 1 0 0 0 0 2 2 1 0 2 1 1 0 2 0 1 0 0 0 1 2 0 0 0 0 0 0 1 1 1 0 0 0 1 0 0 1 0 0 0 1 1 0 0 1 0 2 0 0 2 0 0 0 0 0 0 2 1 0 0 0 0 0 0 0
109 1 1 1 0 0 1 0 0 2 2 0 1 0 0 0 0 1 1 1 1 1 0 0 0 0 0 0 2 2 1 1 2 2 0 1 1 0 0 0 0 0 0 0 1 0 1 0 0 0 0 1 0 1 1 1 0 1 0 0 1 0 1 2 0 0 0 0 0 0 0 1 0 0 0 2 2 2 2 0 2 0 2 1 1 0 0 1 2 2 0 0 0 0 1 0 0 1 0 2 0 0 0 0 1 1 2 1 1 1 0 2 0 0 0 0 0 0 0 0 1 0 2 0 2 2 0 1 1 2 0 0 0 1 1 1 0 0 0 0 0 2 0 0 0 0 0 0 0 1 0 0 0 0 2 0 0 1 0 0 0 1 0 2 0 2 0 0 2 1 0 0 1 1 1 1 0 0 0 1 0 0 0 2 2 2 2 1 0 0 2 2 2 0 2 0 1 2 0 0 0 1 0 0 2 1 1 1 1 0 2 0 2 0 2 1 1 1 1 0 1 1 1 1 1 0 0 1 0 1 0 1 0 0 1 0 0 1 0 0 0 2 2 1 0 1 0 0 0 0 0 1 0 0 0 0 1 1 0 0 0 0 0 0 1 0 1 0 2 0 0 2 2 2 1 1 0 0 2 0 0 0 0 2 1 1 1 0 0 2 1 1 1 2 2 1 0 1 0 2 0 0 2 0 1 0 1 0 1 2 1 2 0 0 1 0 1 1 0 0 1 1 2 1 1 0 0 1 1 1 0 1 0 1 0 0 0 0 2 0 0 0 0 0 0 0 0 0 2 0 2 0 1 2 1 0 1 1 0 2 0 2 1 1 1 1 1 2 2 0 0 0 0 2 0 0 1 0 0 0 1 1 2 2 2 0 0 0 0 0 0 0 0 0 2 0 0 1 0 0 0 0 1 1 0 0 1 1 0 1 1 1 0 1 1 2 0 1 0 1 0 0 2 1 2 2 1 2 2 0 2 1 0 1 1 0 1 1 1 0 1 1 1 1 0 1 0 1 0 0 0 1 0 1 1 0 1 1 1 0 1 0 0 1 0 1 0 1 0 1 0 0 1 2 1 0 1 2 2 0 2 1 0 2 0 0 1 1 2 2 1 1 0 2 0 0 0 1 1 2 0 1 1 1 1 0 1 1 2 0 1 1 0 1 1 0 0 0 0 1 0 2 2 2 0 2 0 0 0 1 1 0 0 0 0 0 2 0 1 1 0 1 1 1 2 0 0 1 1 0 0 0 0 2 2 0 0 0 1 0 0 0 1 2 1 1 0 0 0 0 0 2 0 0 0 0 0 1 0 1 0 0 2 0 0 1 1 2 1 2 0 0 0 0 0 0 0 0 1 0 0 1 0 0 1 0 1 0 2 0 0 0 0 1 0 0 0 2 0 0 2 0 0 0 0 1 1 1 0 0 0 0 0 0 1 1 2 0 1 1 1 1 0 1 1 0 1 2 0 0 1 1 2 0 1 0 2 0 1 1 1 0 1 0 1 1 0 1 1 0 2 0 0 0 0 1 2 0 1 0 0 1 2 0 1 2 1 1 2 1 0 0 1 0 0 0 1 0 1 1 0 1 0 0 0 1 2 1 1 0 1 0 0 2 0 1 0 0 0 0 0 0 1 2 2 1 1 0 1 0 2 1 0 0 0 0 0 0 1 1 0 1 1 0 1 0 1 0 0 1 1 1 0 0 0 2 0 0 2 1 0 0 2 1 0 0 2 1 0 0 0 0 2 0 0 0 1 0 0 2 0 0 1 1 2 2 0 1 0 2 1 0 1 2 1 1 0 1 0 1 0 2 1 0 1 0 2 0 0 2 0 0 2 0 0 2 0 1 0 0 0 0 0 2 0 0 0 0 0 0 0 2 0 0 0 1 0 0 0 0 0 0 1 0 1 0 0 1 0 0 0 0 0 2 1 1 0 0 0 0 0 0 1 0 0 2 1 0 1 1 0 0 1 0 0 0 0 1 1 2 0 1 1 1 1 2 1 1 1 0 1 1 0 0 2 2 2 0 0 0 0 1 0 2 2 1 1 0 0 1 0 1 0 0 0 1 0 1 2 0 1 1 2 1 2 0 2 1 1 0 2 2 0 1 0 0 1 1 0 1 0 0 2 1 0 0 0 1 0 0 1 0 1 0 1 0 1 1 0 1 1 1 0 0 0 0 0 0 1 0 1 0 0 0 0 2 0 1 1 0 0 1 0 2 0 2 2 0 0 2 1 1 1 2 2 0 0 0 1 1 0 0
110 1 0 2 0 0 2 1 1 1 2 0 0 0 0 0 0 1 1 1 1 1 0 0 0 1 1 0 0 2 0 0 0 1 1 0 2 2 0 0 0 0 1 1 2 2 0 0 0 1 0 0 0 0 2 1 0 1 0 0 0 1 0 0 0 0 1 2 0 0 0 0 2 0 1 2 1 2 2 0 2 0 1 0 0 1 1 0 1 1 0 0 1 0 1 0 0 1 0 1 1 1 1 0 0 0 2 1 1 1 0 2 1 1 2 2 1 0 1 0 1 1 2 1 1 1 0 1 0 1 0 0 0 0 0 0 0 0 0 0 1 1 0 0 0 0 0 0 0 2 0 1 1 1 1 0 0 1 0 0 1 1 1 2 1 2 0 1 0 1 1 0 0 2 1 0 1 0 0 1 0 0 0 0 2 2 0 2 0 0 0 2 1 0 1 0 2 2 0 0 0 0 0 0 2 0 2 1 1 1 1 0 1 0 1 2 0 1 1 0 0 0 2 0 0 0 0 1 0 1 0 0 0 0 2 0 0 1 1 1 0 1 1 1 0 1 0 0 0 0 0 1 1 1 0 0 0 2 0 2 1 2 0 0 0 0 0 0 0 0 1 1 1 1 0 0 0 0 1 0 0 1 0 1 1 0 2 0 0 1 1 1 1 2 2 2 0 1 0 1 0 0 2 0 1 0 0 1 0 1 0 2 2 0 0 0 2 0 0 0 1 2 1 1 0 0 0 1 1 0 0 1 0 0 0 0 0 2 0 2 2 2 1 0 0 0 1 0 2 1 2 0 0 2 0 0 2 0 1 1 0 1 2 0 2 1 0 2 2 1 0 0 1 2 1 1 2 1 1 0 1 1 2 2 2 1 0 0 0 0 0 1 1 0 2 1 2 0 0 0 0 0 0 2 1 0 0 2 0 0 0 0 0 0 0 0 0 0 0 0 0 1 0 1 0 0 1 0 1 1 1 1 0 2 0 1 0 1 1 0 1 1 2 0 1 1 0 1 0 0 0 1 1 1 1 1 1 0 1 0 0 0 2 0 0 2 0 2 0 0 1 1 1 2 0 0 0 1 1 1 0 2 0 2 0 0 2 1 2 0 1 2 0 1 0 0 2 1 2 1 1 0 1 1 1 1 1 1 1 2 2 0 0 1 1 0 0 0 0 2 1 1 2 2 1 2 0 0 1 2 0 0 0 0 1 1 2 1 0 1 1 1 1 1 2 2 1 1 1 0 0 0 0 0 2 0 2 0 1 0 1 0 1 1 0 0 1 1 1 0 0 1 0 0 0 0 2 2 0 2 0 0 1 0 0 1 1 1 0 1 0 0 2 0 0 1 0 0 0 0 0 1 1 1 0 0 1 1 2 0 0 0 0 1 1 1 0 2 1 0 1 0 1 1 0 1 1 1 1 1 0 0 0 0 1 0 1 2 2 0 0 1 0 2 2 0 2 1 0 0 1 2 1 0 2 0 2 1 1 0 0 0 2 1 1 1 0 1 1 0 1 1 1 0 1 2 1 0 2 0 0 1 2 0 0 2 2 0 1 2 0 0 1 0 1 0 1 0 0 1 2 0 0 0 0 0 1 2 2 0 0 0 0 1 0 1 0 0 0 0 0 0 0 2 2 1 0 0 1 0 2 1 0 0 1 1 1 2 0 2 0 2 0 0 0 0 0 1 0 0 0 0 0 0 0 2 1 0 2 1 0 0 0 2 0 0 2 1 1 1 0 0 2 0 0 0 1 0 1 1 0 1 0 0 1 2 1 2 1 2 0 1 2 2 2 0 0 1 0 2 0 2 1 0 1 1 1 0 0 2 1 1 1 1 1 2 0 0 2 2 2 2 0 2 0 1 0 0 1 0 2 1 1 1 0 0 0 0 0 0 0 0 0 0 0 0 0 0 0 0 0 0 0 2 0 2 0 0 0 1 1 1 0 0 1 0 1 0 0 2 0 0 0 0 0 2 0 0 2 2 2 0 2 0 1 1 0 2 0 1 2 2 1 0 2 2 2 0 0 0 0 1 0 0 1 2 0 1 0 2 0 0 2 0 2 0 0 1 1 0 0 1 0 2 1 0 1 1 1 0 1 1 0 1 1 0 0 0 0 1 0 0 0 1 0 0 1 1 1 1 0 0 2 0 1 1 1 2 0 0 0 0 0 1 1 1 1 0 0 0 0 0 0 0 0 1 0 1 1 0 0 1 0 1 0 0 2 0 0 1 0 0 0 0 0 0 0 0 0 0 0 1
111 1 0 2 0 1 1 1 0 0 0 0 0 2 0 0 0 1 0 2 2 2 0 1 1 1 1 0 0 0 2 1 0 0 0 0 2 2 0 1 1 0 0 1 1 1 1 0 0 1 0 1 1 1 1 1 0 0 0 0 2 0 1 1 1 1 1 2 0 0 0 1 2 0 2 2 0 0 0 1 0 0 1 0 1 0 0 1 2 2 1 2 1 0 0 0 1 1 0 1 0 0 1 0 1 1 2 1 1 1 0 2 1 1 1 1 1 0 1 0 1 1 2 1 1 1 0 2 1 2 1 1 0 1 0 1 2 0 0 0 0 2 1 0 0 0 1 0 0 1 0 0 0 1 0 0 0 0 0 0 1 1 0 2 1 2 0 1 1 0 0 0 1 1 1 1 2 0 1 1 0 1 1 1 2 1 1 2 0 1 0 2 2 0 2 0 1 0 0 0 0 0 0 1 2 1 1 1 0 0 2 0 2 0 2 0 0 1 2 1 0 0 0 0 0 1 0 2 0 1 0 0 0 0 0 0 0 2 0 2 0 1 2 2 0 2 0 0 0 0 0 1 0 0 0 0 1 2 1 2 2 2 1 1 0 0 0 0 1 0 0 1 1 0 0 0 0 1 1 0 0 1 0 2 1 1 2 1 0 1 1 1 0 2 2 0 1 0 0 2 1 0 1 1 0 1 0 0 0 0 0 2 2 0 0 0 2 0 1 1 0 2 0 1 0 0 0 0 0 1 0 1 0 0 0 0 0 0 1 1 0 1 1 0 2 2 0 1 2 0 1 0 0 1 0 1 1 0 0 0 0 0 1 0 1 0 1 2 2 1 0 0 1 1 2 0 1 0 0 0 1 1 0 0 1 0 0 0 0 1 0 0 1 0 2 1 1 0 1 1 0 1 2 2 0 1 1 0 0 0 0 0 0 0 1 0 1 0 0 0 1 1 0 1 0 1 1 0 0 0 1 0 0 0 1 0 0 1 1 0 1 1 1 0 0 1 0 1 1 0 0 1 2 2 2 2 2 1 1 2 2 0 0 0 0 0 0 1 0 1 0 0 1 1 1 0 0 1 2 1 0 2 0 1 2 0 0 0 1 0 0 0 1 1 1 1 1 0 1 1 1 1 2 1 2 0 2 0 1 0 1 0 0 0 0 0 1 0 0 2 0 2 2 2 2 2 0 0 0 2 0 0 0 0 0 0 2 1 1 0 0 0 1 1 1 0 0 1 1 0 0 0 0 1 1 1 1 1 1 0 1 1 1 0 0 0 0 1 0 1 0 1 0 0 0 0 1 1 0 2 0 0 2 0 1 0 2 1 1 1 0 0 1 0 0 0 0 2 2 2 0 2 0 2 0 0 1 0 0 1 1 0 0 1 1 1 0 1 0 0 0 0 0 1 0 1 1 1 0 0 1 1 0 0 1 1 2 1 1 1 0 1 0 1 2 1 0 0 0 0 0 1 0 0 1 2 2 0 1 0 0 0 0 1 1 0 0 1 1 0 1 1 0 0 0 1 1 1 1 1 1 2 2 1 1 2 1 1 1 0 1 1 0 1 1 0 0 0 2 2 0 2 0 0 0 0 1 0 0 1 0 0 0 1 1 0 0 0 0 0 0 0 1 2 1 1 0 0 0 0 0 0 0 0 0 0 2 1 0 1 0 1 0 0 1 0 1 0 0 1 1 1 1 0 0 1 2 0 1 0 0 1 1 1 0 0 2 2 1 1 0 0 1 1 2 0 2 0 1 1 0 1 1 1 2 2 0 1 0 2 1 1 1 2 2 1 0 1 0 2 0 2 0 0 0 0 1 1 0 1 0 0 0 1 1 1 1 0 2 2 2 1 0 2 0 0 0 0 0 0 1 1 1 2 0 0 0 0 0 0 0 0 1 1 1 1 1 2 0 0 1 0 0 2 2 0 0 1 0 1 0 2 0 0 0 0 1 0 1 1 0 0 0 0 0 1 0 0 1 2 2 0 2 0 1 1 0 1 0 0 1 2 0 0 1 0 0 0 0 0 0 1 1 0 2 1 0 1 1 2 1 2 1 1 2 0 0 2 2 2 0 2 2 2 1 0 1 1 0 0 2 2 0 0 0 0 0 1 1 1 0 0 1 1 1 0 1 1 1 1 0 0 0 2 2 0 2 2 1 1 1 1 0 0 1 1 1 2 0 0 2 0 0 0 0 0 0 0 2 0 0 0 0 1 0 0 1 0 0 1 1 0 1 2 2 0 0 1 1 1 1 1
112 0 1 1 0 1 2 2 1 0 1 0 0 1 0 0 0 2 1 1 1 1 0 0 0 0 0 1 0 0 1 1 1 1 0 1 2 2 0 1 1 0 0 1 1 1 1 0 0 0 0 0 1 1 1 1 0 0 0 0 1 0 1 1 0 0 0 1 0 0 0 0 2 0 1 2 1 1 1 0 0 0 2 0 1 0 0 1 1 1 0 0 2 1 0 0 0 2 1 1 0 0 0 0 2 2 2 1 1 1 0 1 0 0 2 2 1 0 1 0 1 0 2 0 2 2 0 0 0 0 0 0 0 0 0 0 0 0 0 0 0 2 0 0 0 0 0 0 0 2 0 0 1 0 1 0 0 1 0 0 0 1 0 2 1 2 1 0 1 1 1 1 0 2 2 1 1 0 0 1 0 0 1 0 1 0 0 1 0 0 0 0 0 0 1 0 1 2 0 0 0 0 0 0 2 1 2 1 1 0 1 0 0 1 2 1 0 1 0 0 0 0 1 0 0 1 1 1 1 0 1 1 0 0 2 0 0 2 0 1 0 1 0 0 0 0 0 0 0 0 0 1 0 0 0 0 1 1 0 0 0 0 0 0 1 1 0 0 1 0 0 2 0 0 0 0 0 1 1 1 1 1 0 1 1 0 0 2 0 2 2 0 0 2 2 0 1 2 0 1 0 0 2 0 0 1 0 1 0 0 0 1 1 1 1 1 1 0 0 0 0 2 1 1 0 0 0 2 1 1 0 1 1 0 0 0 0 2 0 2 0 1 1 0 0 0 0 0 2 1 0 0 0 2 0 0 2 0 0 0 0 0 1 0 1 0 0 2 2 0 0 0 1 2 0 1 2 0 0 0 0 1 1 1 1 0 0 0 0 0 0 1 1 0 1 0 1 0 1 1 0 1 0 2 0 0 0 0 1 0 0 0 0 1 1 0 0 0 0 0 0 1 0 1 1 1 1 0 0 0 0 0 0 2 0 0 0 2 1 0 1 1 2 0 0 0 0 1 0 0 0 1 1 2 2 1 2 2 0 0 2 0 0 0 0 0 1 2 0 0 1 1 1 1 1 0 1 1 2 0 2 1 0 1 1 0 1 0 2 2 1 1 2 2 0 0 2 2 2 2 0 0 0 1 1 1 2 1 0 2 0 0 1 2 1 0 1 2 0 2 2 2 2 2 1 2 0 0 0 1 0 0 0 1 1 1 1 1 0 1 0 1 1 1 2 0 0 1 1 0 0 0 0 2 1 1 0 0 0 0 0 0 2 2 0 0 2 0 0 0 0 2 1 0 0 1 2 1 0 1 0 0 1 0 0 0 0 2 1 1 1 0 0 1 0 0 0 0 0 0 0 2 0 2 0 0 1 0 0 0 2 0 0 0 2 0 0 0 0 0 1 0 0 0 0 1 1 2 0 0 1 0 0 0 1 0 2 1 2 0 1 1 0 0 0 0 0 1 1 0 1 1 1 1 2 1 1 1 1 0 0 0 0 1 0 0 1 1 0 1 0 2 0 0 1 2 2 2 0 2 0 1 2 0 1 2 0 0 1 1 0 0 1 0 1 0 0 0 1 1 0 1 0 1 1 0 0 2 2 1 0 0 0 2 0 0 0 1 0 0 1 0 2 2 2 0 0 0 0 0 1 0 0 0 0 0 1 2 0 2 0 2 0 0 0 1 0 2 0 1 1 1 0 0 0 0 0 0 1 0 0 1 2 1 0 0 2 1 1 1 0 0 2 0 2 1 0 1 1 1 0 1 1 1 1 1 0 2 1 2 0 2 1 2 1 1 0 0 0 2 0 1 1 0 2 1 1 0 2 2 0 0 0 1 0 0 0 1 2 2 1 2 0 1 0 0 0 0 0 0 0 2 1 1 0 1 1 0 0 0 0 0 0 0 0 0 0 1 0 0 0 0 0 2 2 0 0 0 0 0 1 2 0 0 0 0 1 0 1 1 0 0 1 1 0 0 0 0 1 1 1 0 1 0 1 2 1 2 0 0 1 2 1 1 2 0 2 0 0 0 0 1 0 0 0 2 0 1 0 0 0 1 1 0 1 1 0 1 1 1 0 1 2 0 0 0 1 1 0 0 2 1 0 1 0 0 0 1 2 0 0 1 2 1 1 0 0 0 1 1 0 0 1 1 0 0 2 1 1 1 1 1 0 0 0 0 0 0 1 1 1 1 0 0 1 1 0 1 1 0 0 1 0 0 0 0 0 0 0 1 1 0 0 0 1 0 1 0 0 0 1 0
113 1 2 0 0 0 0 1 1 0 1 0 0 0 0 0 0 0 2 1 1 1 0 0 0 1 1 0 0 0 1 1 1 1 1 0 2 0 0 1 1 0 0 0 1 1 1 0 0 1 0 0 1 1 1 1 0 0 0 1 0 0 2 2 1 1 1 0 0 0 0 0 2 1 2 2 0 1 1 1 1 0 2 1 2 0 0 0 1 1 0 1 1 0 0 0 0 1 0 2 0 0 1 0 1 1 2 0 2 0 0 1 0 2 2 2 2 0 2 0 0 1 1 0 1 1 0 2 0 2 2 2 1 1 0 0 1 0 1 0 2 1 1 1 0 0 0 0 0 1 0 0 0 0 0 0 0 1 0 0 2 0 0 2 0 2 0 1 0 1 1 0 1 1 0 1 2 0 0 0 0 0 0 1 1 1 1 1 1 0 2 2 1 0 1 0 1 2 0 0 0 1 0 1 2 0 2 1 1 0 1 0 1 0 2 0 1 1 2 0 1 1 0 0 1 0 0 1 0 1 0 0 0 0 2 0 0 2 0 1 0 0 2 1 0 1 0 0 1 1 1 0 0 0 0 0 1 2 0 2 0 1 0 0 0 0 0 0 1 0 0 1 2 2 0 0 1 1 1 1 1 1 2 2 2 0 2 2 0 2 0 0 0 1 2 0 1 1 1 1 1 0 2 0 1 0 2 0 0 0 0 1 1 2 1 0 2 1 0 0 1 1 2 1 0 0 1 2 0 1 0 0 0 0 0 1 1 1 1 1 1 1 0 0 0 0 1 0 1 2 0 1 0 2 0 0 0 0 1 1 1 2 0 0 0 0 1 2 1 0 1 1 0 2 0 0 0 1 1 0 1 2 1 1 2 1 0 0 0 1 0 0 2 0 2 1 1 0 1 1 0 2 0 0 0 0 0 0 0 0 0 0 0 1 0 0 0 0 0 0 0 2 1 1 1 0 1 0 0 0 0 0 0 2 0 1 0 0 0 0 2 0 2 0 0 1 1 1 1 1 1 1 1 1 1 1 1 1 1 1 1 0 0 1 0 2 0 2 0 0 0 0 1 2 1 0 1 1 2 1 1 1 1 2 1 0 0 0 1 0 1 1 2 1 2 0 2 0 1 1 1 1 1 1 1 0 1 2 2 0 0 0 0 1 1 0 0 0 0 2 1 1 1 1 0 1 1 0 0 2 0 2 0 0 0 0 1 1 0 1 1 1 1 1 1 0 0 0 0 0 0 0 0 2 2 0 1 2 1 0 1 0 2 2 0 0 2 2 2 0 0 0 0 0 0 0 1 1 0 2 0 0 1 0 0 1 0 2 2 2 1 0 0 0 1 0 1 0 0 0 0 2 0 2 0 0 0 0 1 0 0 0 0 0 2 0 0 0 0 0 1 0 0 1 0 0 0 1 0 0 0 0 0 0 2 1 1 0 2 0 0 2 0 2 1 0 1 2 0 0 1 2 2 0 1 2 2 0 2 0 0 0 0 1 0 0 0 1 1 0 1 1 0 0 1 2 2 1 2 0 0 1 2 1 0 1 2 0 1 1 1 1 1 0 0 0 0 1 1 2 0 1 0 0 1 0 1 0 2 1 0 0 0 1 0 0 0 1 1 1 0 0 0 2 0 0 1 0 1 0 2 1 0 0 0 0 0 1 0 1 1 0 0 0 1 0 1 0 0 1 1 1 0 0 0 1 0 1 2 0 1 1 1 2 0 0 2 2 1 1 2 1 1 0 0 1 1 0 1 1 0 1 1 1 2 1 1 2 1 2 0 1 1 1 1 0 0 0 0 1 0 1 0 0 0 0 0 0 0 1 0 0 0 1 1 1 1 1 2 1 1 1 0 1 0 1 0 0 1 0 1 2 1 1 0 0 0 0 1 1 0 0 1 1 1 1 1 1 0 0 0 1 0 2 2 0 0 0 0 0 0 0 0 0 0 1 1 0 2 0 0 0 1 0 0 1 0 2 2 2 1 1 2 0 0 0 0 1 1 1 1 1 0 1 1 1 1 0 0 0 0 2 0 0 2 2 1 1 2 2 2 0 1 0 1 1 0 1 2 1 0 2 2 2 2 0 1 2 0 1 2 2 0 0 1 0 1 1 1 0 0 0 2 1 1 1 1 0 2 1 1 0 0 2 2 0 2 1 0 0 0 0 0 0 1 2 2 0 0 0 1 1 0 0 0 1 0 2 0 0 0 2 0 1 0 0 0 0 0 1 0 0 0 1 0 0 0 0 1 1 0 1
114 1 1 1 0 0 0 2 0 0 0 1 0 0 0 0 0 2 0 1 1 1 0 1 0 0 0 0 0 0 1 1 2 2 1 1 1 1 0 0 0 0 0 0 1 1 1 0 1 1 0 1 1 0 1 1 0 0 0 1 1 0 1 2 0 0 1 1 1 1 0 1 0 0 0 2 1 0 0 1 0 0 2 2 2 0 1 0 2 2 0 1 1 0 0 0 0 1 1 1 0 0 0 0 1 0 2 1 1 1 0 2 2 2 2 2 2 0 0 0 2 0 2 0 2 2 0 2 2 2 0 0 0 1 1 0 1 0 0 0 1 2 1 0 0 0 1 0 0 2 0 0 1 1 1 0 0 0 0 0 0 0 0 2 1 1 0 2 0 0 0 1 1 1 0 1 1 0 0 1 0 1 1 1 2 1 1 2 1 0 2 2 2 1 1 0 0 2 0 0 0 0 1 0 1 0 2 1 1 0 2 0 0 1 0 0 0 0 2 1 0 0 2 0 0 0 0 1 0 1 0 0 0 0 1 0 0 1 0 1 0 0 2 1 0 1 0 0 1 1 1 0 0 0 2 1 0 2 0 1 0 1 0 1 0 0 0 1 2 0 0 0 1 1 0 0 0 0 1 1 1 0 0 2 2 1 2 2 0 2 1 1 1 1 2 1 0 0 0 0 0 0 2 0 1 1 0 2 1 1 1 1 2 0 2 1 2 0 0 0 1 2 2 1 0 0 0 0 0 1 0 1 0 0 0 0 0 1 1 2 0 2 2 0 0 0 2 0 2 0 0 0 0 2 0 0 0 0 0 2 0 2 1 0 1 0 0 2 2 0 0 0 0 2 2 0 1 1 1 1 2 0 0 0 0 0 0 1 1 1 1 1 1 0 1 0 0 0 2 2 0 1 1 2 0 0 1 1 0 0 0 0 0 0 1 0 1 0 0 0 0 1 0 2 1 1 1 0 0 0 1 1 1 0 1 1 0 2 1 0 1 1 1 1 0 2 0 1 0 0 0 1 0 2 2 0 2 2 2 1 2 0 0 0 0 0 1 2 0 0 0 0 2 0 2 0 1 1 2 1 0 2 0 2 0 0 2 2 2 0 2 2 2 1 2 0 2 1 2 2 0 0 2 0 2 1 2 1 0 2 0 0 0 1 1 0 0 1 0 1 0 2 2 2 1 2 0 0 0 1 1 1 0 0 1 1 2 0 1 0 2 2 2 2 2 0 1 2 2 0 0 0 0 1 2 0 1 0 1 0 1 1 1 1 0 0 1 1 1 0 0 0 1 0 1 0 1 0 1 2 0 0 1 1 0 1 1 1 0 1 0 0 1 0 1 1 1 0 0 0 0 1 0 1 0 1 1 0 1 1 1 0 0 0 2 0 0 0 0 0 0 0 0 0 0 0 2 0 0 0 1 0 0 0 2 1 2 1 0 2 0 0 0 1 1 0 1 0 0 1 1 1 1 2 2 2 0 0 0 0 0 0 2 0 2 2 1 1 0 0 0 0 1 0 0 2 1 0 1 0 0 0 2 0 0 2 0 1 1 1 0 0 0 0 2 0 0 0 2 2 0 1 0 1 1 0 0 2 2 0 0 0 0 2 0 0 0 1 1 1 0 0 0 2 2 0 0 1 1 0 2 1 0 0 1 1 0 1 1 2 1 1 1 0 1 0 0 2 0 0 0 0 0 0 0 0 0 0 1 0 0 0 1 1 1 1 1 1 1 1 0 0 2 0 0 0 1 0 1 1 0 0 1 1 1 1 0 0 0 2 2 0 0 0 0 0 0 1 0 1 0 2 0 0 0 0 0 0 0 2 1 1 0 0 0 2 2 0 2 0 0 1 0 1 0 2 0 0 0 0 0 2 1 1 0 0 0 0 0 0 0 0 1 0 1 0 1 0 0 0 0 0 0 2 2 0 0 0 0 0 0 1 0 0 0 1 1 0 0 2 0 0 1 0 0 2 0 1 2 2 2 0 1 0 0 1 1 1 0 1 1 2 0 0 1 1 1 0 0 0 0 1 0 2 2 0 0 0 1 1 1 1 0 0 1 2 0 0 2 1 1 1 2 1 1 0 1 1 0 1 2 2 0 1 1 0 0 1 1 0 0 1 1 1 0 0 0 0 1 0 1 0 1 1 1 0 1 2 0 1 0 1 2 0 2 2 2 0 0 0 2 0 0 0 0 1 0 1 1 1 0 1 0 0 0 0 0 0 0 0 0 0 1 2 1 0 1 0 0 0 2 0
115 0 1 1 0 0 1 2 1 0 1 0 0 0 0 0 0 1 2 0 0 1 0 0 0 0 0 0 0 0 2 1 2 2 0 1 1 1 0 2 2 0 0 0 1 0 1 0 0 1 1 1 0 0 1 1 0 0 1 0 1 1 1 1 0 0 2 1 0 0 0 1 2 2 2 2 0 0 0 1 0 0 1 1 1 0 0 0 1 2 0 0 2 1 1 0 0 1 0 2 1 0 1 0 1 1 2 1 0 2 1 0 0 1 1 1 0 0 1 0 1 1 1 0 1 1 0 1 1 1 1 1 0 1 1 1 0 1 1 1 1 1 0 0 0 0 0 0 0 2 0 0 1 0 0 0 0 1 0 0 1 1 0 1 0 1 1 0 2 1 0 0 0 2 2 1 2 0 0 1 0 1 0 1 2 2 1 1 0 1 0 1 1 0 1 0 1 2 0 0 0 0 0 0 2 2 1 0 1 0 1 0 0 0 2 0 0 0 1 0 1 1 2 0 0 1 1 0 0 1 0 0 0 0 1 1 0 2 0 1 0 0 2 2 0 2 0 0 0 0 0 1 0 0 0 0 0 2 2 2 2 2 0 0 0 0 0 1 1 0 1 0 0 0 1 1 0 0 1 0 0 0 2 2 2 2 2 1 0 2 0 0 0 2 2 0 2 0 0 1 1 0 2 0 2 0 0 1 0 1 0 2 1 0 1 0 2 0 1 1 1 1 2 1 1 0 0 1 0 1 0 0 1 1 0 0 1 2 0 0 0 0 1 0 0 1 1 0 2 0 2 0 0 2 0 0 2 0 0 2 0 2 2 1 2 1 1 2 1 0 1 1 0 2 0 1 1 0 0 0 2 0 2 2 1 1 0 0 0 0 0 0 0 0 2 0 0 1 1 1 0 1 0 2 1 0 0 0 0 0 0 0 0 0 1 0 1 0 1 0 0 1 1 1 1 1 2 0 2 0 2 0 0 2 0 1 0 1 1 0 1 1 1 1 2 2 0 1 1 1 1 1 2 2 2 2 2 1 1 0 0 0 1 0 0 1 0 1 0 0 0 0 2 0 1 1 1 1 2 0 1 2 0 0 2 2 0 2 2 0 1 2 0 0 0 0 1 0 0 2 0 1 2 0 2 0 0 1 1 1 0 0 0 0 0 0 0 0 0 2 0 2 2 2 1 1 1 0 1 1 1 0 0 1 1 0 0 1 2 1 0 1 1 1 2 1 0 0 1 1 0 1 0 1 2 1 0 0 1 1 1 0 1 2 1 0 1 1 0 1 0 1 0 0 0 0 2 0 0 0 1 0 2 0 1 0 0 2 1 2 0 0 0 1 0 0 1 0 0 0 0 1 1 2 0 1 1 0 1 2 0 0 0 1 1 1 1 1 0 1 1 1 1 1 0 0 0 2 0 0 0 0 1 0 2 0 2 1 2 0 0 0 0 0 2 0 2 1 0 0 2 1 0 2 2 2 0 0 1 0 0 0 0 0 2 2 0 1 0 1 0 1 0 0 0 2 2 1 1 0 0 1 2 0 0 2 0 1 2 1 0 0 0 1 1 0 0 0 0 0 0 0 0 0 1 0 1 2 2 0 1 0 0 1 1 1 0 1 1 1 0 0 0 2 0 1 1 0 1 0 1 1 0 0 1 2 1 1 0 2 1 0 0 1 1 1 0 0 0 0 0 0 1 0 0 0 0 0 0 0 0 0 2 1 0 0 2 0 0 0 0 0 2 0 1 0 1 0 1 0 0 1 1 1 1 2 0 1 1 2 1 1 2 2 2 0 0 0 0 0 0 1 0 0 0 0 1 0 0 0 0 0 2 0 0 2 0 0 2 2 2 2 0 2 0 0 0 0 0 1 1 0 0 0 0 0 0 0 0 0 0 0 0 0 0 0 0 0 0 0 0 0 0 2 2 0 0 0 0 0 1 1 1 0 0 0 1 0 2 1 0 0 2 1 0 2 0 1 2 2 2 0 2 0 0 0 0 2 0 0 1 2 0 0 2 2 2 0 0 1 0 1 1 1 2 1 1 0 0 1 0 1 1 0 1 1 0 0 1 1 0 1 2 0 1 0 0 2 1 0 1 0 1 2 0 0 0 2 0 0 0 1 1 0 0 0 0 0 0 1 1 1 2 0 0 0 0 2 0 0 0 0 0 0 1 1 1 0 1 0 0 0 0 0 1 1 0 1 2 1 1 1 0 1 0 0 1 0 0 1 0 0 0 0 0 1 0 0 0 0 0 1
116 0 1 1 0 0 1 1 1 0 1 0 0 0 0 0 0 2 1 1 1 1 0 0 0 0 0 0 0 0 1 2 0 0 0 1 1 2 0 2 2 0 0 2 2 1 1 0 0 0 0 0 0 1 1 0 0 2 0 0 1 1 2 2 0 0 1 0 0 0 0 0 2 0 1 2 1 2 2 0 2 0 1 0 0 0 0 0 2 2 0 1 0 0 0 0 1 0 0 1 0 0 1 0 0 0 2 2 0 2 0 2 0 1 1 1 1 1 2 0 1 1 1 0 1 1 0 2 1 1 0 0 1 1 0 0 1 1 0 0 1 1 0 0 0 0 0 0 0 0 1 0 1 0 0 0 0 1 0 0 1 1 0 1 0 1 0 0 1 1 1 2 0 2 1 0 1 2 0 0 0 0 0 0 0 0 0 2 2 0 2 2 2 1 1 0 0 2 0 0 0 0 0 1 2 2 1 0 1 1 1 0 2 0 2 0 0 0 1 1 1 1 2 0 0 1 1 0 0 1 0 0 0 0 1 0 0 2 0 2 0 0 2 2 0 2 0 0 0 0 0 2 0 0 1 1 1 1 0 0 0 0 1 1 0 0 1 1 1 0 0 0 2 2 0 0 1 0 1 0 0 1 1 1 2 1 1 1 0 2 1 1 0 2 2 0 2 1 0 1 0 0 2 0 1 0 0 0 0 1 0 1 1 0 1 1 2 0 1 1 0 2 1 0 0 0 1 0 1 2 0 0 0 0 0 0 0 1 1 1 1 1 2 0 1 1 0 1 2 2 1 0 0 1 0 1 1 0 1 1 1 2 1 1 1 0 1 2 0 0 2 2 0 2 1 1 1 0 0 0 0 2 1 1 2 1 0 0 0 0 0 0 1 1 1 1 2 2 0 0 0 0 0 1 0 0 0 1 0 0 0 0 0 0 1 0 1 0 0 0 0 2 0 0 0 1 1 0 1 1 1 1 0 2 0 0 0 2 0 1 1 1 2 0 0 2 0 0 1 0 0 0 0 1 1 0 1 1 0 0 0 0 1 0 0 1 0 2 0 0 0 0 2 1 1 1 0 2 1 1 2 0 0 0 2 1 0 0 2 1 1 2 0 2 1 1 1 1 2 2 0 0 1 1 1 1 2 1 1 0 0 1 0 0 0 0 0 0 0 1 0 2 2 2 0 1 1 1 0 1 1 1 0 0 1 0 1 1 0 1 0 1 1 1 1 2 1 2 2 0 0 0 0 2 1 1 0 2 0 1 0 1 0 1 0 1 0 1 0 1 0 0 0 0 0 0 1 1 0 2 0 0 0 0 0 0 1 2 0 2 0 0 1 0 0 0 0 1 1 0 1 0 0 1 0 0 1 0 1 0 1 1 0 1 0 1 1 0 0 0 1 0 1 1 0 1 1 1 0 0 0 0 1 0 2 0 2 1 2 0 1 1 0 1 2 0 1 1 1 0 0 2 1 0 1 1 2 0 0 0 0 0 0 1 0 0 0 0 1 0 1 0 0 0 2 1 2 1 2 0 0 0 1 1 0 1 1 1 2 1 1 1 0 2 2 0 0 0 1 1 0 1 0 0 2 0 0 1 1 0 0 0 0 2 0 1 0 0 0 0 0 0 0 2 1 1 0 1 1 0 1 0 0 0 0 0 1 0 1 1 0 1 0 0 0 0 0 1 0 0 0 0 1 0 0 0 1 0 2 1 0 1 1 1 0 1 1 1 1 1 1 0 2 1 0 0 0 0 1 1 0 1 2 2 2 2 0 1 0 2 1 0 0 0 0 0 0 0 0 0 0 2 0 0 0 2 1 1 0 2 0 0 1 0 0 1 1 0 1 1 1 0 0 2 0 1 0 0 0 0 1 2 1 2 0 0 0 0 0 0 0 0 1 0 1 0 1 0 0 0 0 0 0 2 1 0 0 1 1 1 0 1 0 0 0 0 1 0 1 1 0 0 1 0 0 1 0 0 1 2 2 0 1 0 0 0 0 1 0 0 2 2 1 0 0 0 0 0 0 1 1 1 1 1 1 2 0 1 0 0 0 0 0 0 1 2 0 2 2 1 0 2 2 0 0 0 0 1 1 0 1 1 1 1 1 0 2 1 0 0 0 0 2 1 1 0 1 1 0 0 0 0 2 0 1 0 0 2 0 0 0 0 0 0 0 0 0 0 2 1 0 0 0 0 0 2 0 1 0 0 0 2 0 0 0 0 0 0 0 2 0 0 0 1 0 0 1 0 0 0 1 1
117 0 1 1 0 1 2 2 0 1 1 0 0 0 0 0 0 1 2 0 0 1 0 0 0 0 0 0 0 0 1 1 0 0 0 0 2 1 0 1 1 0 0 1 1 1 0 0 0 0 0 0 2 0 0 1 0 1 1 0 1 1 2 2 0 0 2 0 0 0 0 0 2 0 2 2 0 0 0 0 0 0 2 0 1 0 0 1 2 2 0 0 2 0 1 0 0 1 1 2 0 0 2 0 0 0 2 2 1 2 1 0 0 2 2 2 2 0 2 0 1 0 2 2 0 0 0 1 1 1 0 0 0 0 0 0 0 0 0 0 1 1 1 0 0 0 1 1 1 2 0 0 1 0 0 0 0 0 0 0 1 0 0 2 1 1 1 1 0 0 0 0 0 2 1 0 1 1 0 0 0 0 0 0 0 0 0 1 1 0 2 2 2 0 2 0 1 2 0 0 0 0 0 0 2 2 1 0 1 0 1 0 0 1 2 1 0 0 2 2 0 0 1 0 0 1 1 2 0 1 0 0 0 0 1 0 0 0 1 0 0 1 2 1 0 1 1 0 0 0 0 1 0 0 2 2 2 1 0 1 0 1 0 0 0 0 0 1 2 1 0 1 1 1 0 0 0 1 1 1 1 1 1 1 2 1 1 1 0 1 0 0 0 1 2 0 2 1 0 1 1 0 2 0 0 0 1 0 2 2 2 2 1 1 2 0 2 0 0 0 1 2 1 0 2 0 0 1 1 1 0 2 1 1 0 0 0 2 1 0 0 0 2 0 0 0 1 0 1 2 1 1 2 2 2 0 2 0 0 1 0 1 2 2 2 1 1 2 1 0 0 0 0 2 0 0 0 1 1 1 1 1 1 1 1 0 0 0 0 0 0 0 2 0 2 2 2 1 0 0 0 2 1 2 1 1 0 1 0 1 0 0 0 1 1 0 1 0 1 0 0 0 1 2 1 1 1 0 0 0 1 1 1 1 1 1 1 0 0 0 0 1 1 1 0 1 0 0 0 0 0 0 1 2 2 0 2 1 2 1 1 0 2 0 0 2 0 2 0 0 1 1 1 2 0 0 0 1 2 0 2 2 0 0 2 0 0 2 2 0 2 2 0 1 0 0 2 0 0 2 0 1 2 0 2 0 1 1 1 0 0 0 0 0 0 1 1 0 0 0 0 2 1 2 0 1 1 0 1 2 0 1 0 0 1 1 2 0 2 0 1 2 1 0 1 0 0 2 2 0 0 0 0 2 1 1 0 0 2 0 1 0 1 1 0 0 1 1 1 0 1 1 2 0 2 0 2 1 0 2 0 0 2 0 2 0 1 1 0 1 0 0 1 0 2 1 1 1 1 0 1 1 1 1 0 1 1 0 0 1 0 0 0 2 0 2 2 0 0 0 0 0 0 0 0 1 1 1 0 0 0 0 0 0 1 0 1 0 2 0 0 0 0 1 1 0 1 1 0 0 1 1 1 1 1 2 1 0 2 0 0 0 1 1 1 0 1 1 0 0 2 0 0 0 0 1 1 1 1 0 0 0 1 0 0 1 1 1 1 1 1 1 1 0 0 0 0 1 0 2 1 1 0 2 0 0 0 2 2 1 1 0 0 1 0 2 0 0 0 0 0 0 0 2 2 2 0 0 1 0 0 0 1 0 1 1 2 1 0 1 1 0 0 0 0 0 0 1 0 1 1 0 1 0 0 0 1 0 1 0 0 0 1 2 1 0 2 1 1 1 0 0 1 1 0 0 1 0 0 2 1 0 1 1 2 2 0 1 0 1 0 1 1 2 2 1 0 0 0 1 0 2 0 0 1 1 1 1 1 2 0 0 1 1 1 2 0 0 2 2 0 2 0 2 1 1 0 0 0 0 0 2 0 0 0 0 0 0 0 0 0 1 1 0 1 0 0 0 0 0 0 0 1 1 1 0 0 0 1 0 0 2 0 0 0 0 1 1 1 1 0 0 2 1 0 1 0 1 2 2 2 0 2 0 0 0 0 1 0 0 2 0 0 1 2 2 2 1 0 0 0 2 0 1 2 1 0 0 0 1 0 0 0 0 0 2 0 1 2 1 0 2 2 1 1 0 1 0 0 0 2 2 0 1 0 1 0 1 0 0 0 0 0 0 0 0 0 1 0 2 0 0 2 0 1 0 1 2 1 1 1 1 0 1 0 0 0 0 0 0 0 0 0 0 0 1 0 1 1 1 1 1 0 2 0 2 1 0 0 2 0 0 0 1 0 0 1 0 0 1 1 0
118 1 2 1 0 0 2 2 0 0 0 1 0 2 0 0 1 1 1 1 1 2 0 1 1 1 1 0 1 1 1 2 1 1 0 0 2 1 1 0 0 0 0 1 1 1 1 1 1 2 0 2 0 1 1 1 0 0 0 1 1 0 0 0 0 0 1 0 0 0 0 0 1 0 0 1 1 0 0 0 0 0 2 2 2 0 0 0 2 2 0 0 2 1 0 0 0 2 0 2 2 0 0 0 2 2 1 1 1 1 0 1 0 1 1 0 1 0 0 0 2 1 2 1 1 1 0 2 1 2 1 1 0 0 1 0 2 0 0 0 1 1 0 0 0 0 0 0 0 1 0 0 0 0 0 0 0 0 0 0 0 1 0 2 2 1 0 0 0 2 2 1 1 1 2 1 2 0 0 1 0 0 0 1 1 1 1 0 0 0 0 0 1 1 0 0 2 1 0 0 0 0 0 0 2 2 1 0 1 0 0 0 1 0 1 0 0 1 1 0 1 2 2 0 0 2 2 0 0 0 1 1 0 0 2 0 0 1 0 0 0 1 2 1 0 1 0 0 0 0 0 1 0 0 0 0 0 2 1 2 1 2 0 0 0 0 0 0 1 1 0 2 0 0 0 0 1 1 2 0 0 1 1 2 2 2 2 2 0 2 2 0 1 2 2 1 1 0 0 2 1 0 1 1 0 1 0 1 1 2 1 2 1 1 2 1 2 0 2 2 0 2 2 2 1 0 0 1 1 1 0 0 0 0 1 0 0 2 0 1 1 1 1 0 1 1 0 1 1 2 0 1 0 0 0 2 0 0 0 1 0 1 1 0 1 1 0 2 0 0 2 2 0 2 0 0 2 2 2 1 1 0 1 1 2 1 0 0 0 0 0 1 1 1 1 1 2 0 0 0 0 1 2 2 0 2 0 1 0 0 0 0 0 1 0 0 0 0 0 0 0 2 0 0 0 1 0 0 1 0 1 0 0 2 0 1 1 2 1 1 1 1 2 0 0 1 1 1 0 1 1 0 2 2 2 2 2 1 1 1 1 0 1 0 0 1 1 2 0 0 1 1 1 1 0 0 0 2 1 0 0 0 0 0 2 1 0 1 2 1 1 2 1 2 1 0 2 0 2 2 0 1 1 1 1 0 1 1 1 0 1 1 0 0 0 0 0 1 0 1 0 2 2 2 2 2 0 0 0 2 0 2 1 0 1 1 1 1 1 0 2 2 2 2 2 0 0 0 0 0 0 0 0 2 2 0 1 0 1 0 1 0 1 2 0 0 1 2 1 1 0 0 1 0 1 0 1 1 0 1 1 1 1 0 0 0 0 0 0 0 2 1 0 0 0 1 0 0 0 0 0 0 2 0 0 1 2 0 1 2 1 1 0 0 1 0 0 1 0 0 1 0 1 0 0 2 2 0 0 0 0 0 1 0 1 0 2 0 2 0 1 0 0 0 1 0 1 1 1 0 1 1 0 1 1 2 1 1 2 0 0 0 0 0 2 2 0 1 0 1 1 0 0 0 1 1 1 1 2 0 0 0 2 0 0 2 2 1 2 1 0 0 0 0 0 0 0 0 1 2 0 1 0 0 0 0 2 2 2 0 1 1 1 1 0 0 0 1 1 1 0 0 0 2 2 2 0 1 1 0 1 0 0 0 2 2 0 0 2 2 0 2 0 0 0 0 0 1 0 2 2 1 1 0 0 0 1 0 0 0 0 0 2 0 0 0 2 1 2 2 1 0 2 0 0 0 1 0 0 2 1 0 0 0 0 2 0 2 1 2 0 2 2 2 1 0 1 0 0 1 0 1 0 1 0 0 1 1 0 2 0 0 1 0 0 2 1 0 2 2 2 2 0 2 1 2 0 0 0 0 1 1 1 1 0 1 1 0 0 0 0 0 0 0 0 0 0 0 0 1 0 0 0 2 2 0 0 0 0 0 0 1 0 0 0 0 1 0 1 0 0 0 1 0 0 1 0 1 2 2 1 1 2 0 0 0 0 1 0 0 2 2 0 0 1 1 1 0 1 1 1 1 0 2 1 0 0 1 0 0 0 2 1 0 2 1 0 1 1 1 1 1 2 2 2 0 0 2 1 1 2 2 0 1 0 0 1 1 1 0 0 0 0 0 0 0 2 1 0 2 0 0 0 2 0 0 2 1 0 0 0 0 1 0 1 0 1 0 0 0 2 0 0 0 0 1 1 0 1 0 0 1 0 2 0 0 1 0 1 2 1 0 1 1 2 0 1 0 0 0 0 0
119 0 2 0 0 0 0 1 0 1 1 1 0 0 0 0 0 0 0 2 1 2 0 0 0 0 0 0 0 0 2 1 1 1 0 1 1 0 0 0 1 0 0 0 1 1 0 0 0 0 0 0 0 0 2 0 0 1 0 0 2 0 0 0 1 1 0 1 0 0 0 0 1 0 0 2 2 1 1 0 1 0 2 0 1 0 0 2 2 2 2 2 2 0 0 0 0 1 0 2 1 0 2 0 0 0 2 2 0 2 0 1 0 0 0 0 0 0 0 0 2 0 2 1 1 0 0 1 1 1 0 0 0 2 0 1 1 0 0 0 0 2 0 0 0 1 1 0 0 2 0 0 1 0 0 1 0 0 0 0 0 1 0 2 0 2 0 0 1 2 1 1 2 0 0 1 2 0 0 0 0 0 1 0 1 0 0 2 1 0 2 2 2 0 2 0 1 2 0 0 0 0 0 0 1 1 1 1 1 0 1 0 2 0 2 1 0 0 1 0 2 2 1 0 1 1 1 2 0 2 0 1 0 0 1 0 0 2 0 1 0 0 2 1 0 1 0 0 0 0 0 0 1 0 0 0 1 2 0 0 0 0 0 0 0 0 0 0 2 0 0 1 1 1 0 0 0 2 2 1 1 0 0 2 2 1 1 0 0 2 1 1 0 2 1 0 1 1 0 2 0 0 1 1 0 0 0 1 0 0 0 1 1 0 0 1 1 0 1 1 0 2 1 2 0 0 0 1 1 2 0 1 1 1 0 0 0 0 2 2 1 2 1 0 0 0 0 1 2 2 1 0 0 1 0 1 0 0 1 0 1 1 1 1 1 0 1 2 2 0 0 0 1 2 1 1 1 1 1 1 1 2 1 1 2 0 0 0 0 0 0 0 1 0 2 1 1 1 0 0 0 0 0 2 0 1 0 0 0 0 0 0 0 2 0 1 0 0 0 0 0 1 0 1 0 0 0 0 2 1 2 2 0 2 0 1 0 0 1 1 1 1 2 0 0 2 0 2 0 0 0 2 2 2 2 2 2 1 1 0 0 0 1 0 0 1 0 1 0 1 0 0 1 2 1 0 0 2 0 0 0 1 0 2 1 1 0 0 2 1 1 2 0 2 1 0 2 0 1 1 1 1 1 1 2 1 1 1 1 2 2 0 0 1 1 0 0 0 0 1 2 1 2 1 0 1 1 0 0 1 1 1 0 0 0 0 1 1 1 2 0 1 0 0 1 0 0 2 2 0 0 0 0 2 1 1 0 1 2 1 0 0 0 0 0 0 0 2 2 0 0 1 0 0 0 0 0 1 0 2 1 0 1 1 0 1 1 2 2 2 0 0 0 2 0 0 0 0 0 0 0 2 0 1 0 1 1 0 2 0 0 0 0 1 1 2 1 1 0 0 0 0 1 1 0 1 1 1 0 0 0 0 0 0 0 0 2 1 2 0 0 1 0 1 2 0 2 0 0 0 2 2 1 0 1 1 2 0 2 0 0 0 2 0 1 1 1 2 0 1 0 2 0 2 0 2 2 1 1 1 0 0 1 0 0 1 1 0 1 2 0 0 0 0 0 0 0 0 1 1 0 1 0 1 1 0 1 2 2 0 0 0 0 1 1 1 0 2 1 1 1 0 0 2 1 1 0 1 1 0 1 0 1 0 1 1 1 0 1 1 0 1 0 0 1 0 1 1 0 0 0 0 1 0 0 1 1 0 2 0 0 0 1 2 0 0 2 2 2 2 1 0 2 0 1 0 1 0 1 1 0 1 0 0 2 2 0 1 0 2 1 1 1 1 1 0 1 0 0 2 0 1 2 0 2 1 2 0 0 0 0 0 1 1 1 2 0 1 2 1 0 1 0 2 0 0 0 0 0 0 1 1 0 1 0 0 0 0 0 0 0 1 0 0 0 0 0 1 0 0 0 0 0 1 1 0 1 0 0 0 0 0 0 0 0 1 2 0 1 1 0 0 1 1 0 2 0 2 2 1 1 0 1 0 1 2 1 0 0 0 2 2 0 0 2 2 2 0 0 1 0 2 0 2 2 0 2 1 0 0 0 0 0 1 2 0 0 0 1 0 1 0 2 0 0 0 2 1 0 0 1 1 0 1 1 0 0 0 0 1 1 0 2 1 1 1 1 1 0 1 1 0 0 1 2 0 2 2 0 0 0 0 0 1 0 0 0 0 0 0 0 1 0 0 0 1 0 0 2 0 0 0 1 0 0 0 1 0 0 1 0 0 0 2 0 0 0 0 0 0 1 1
120 1 1 1 0 0 0 1 1 1 2 0 0 1 0 0 1 0 1 1 1 2 0 0 0 0 0 0 1 2 1 0 2 2 0 1 1 2 0 0 0 0 0 1 1 1 0 1 0 1 0 1 0 0 2 0 0 1 0 0 0 1 0 0 0 0 2 1 0 0 0 1 1 0 1 1 0 0 0 2 0 0 2 1 2 0 0 0 1 2 0 0 0 0 0 0 1 1 0 2 1 0 1 0 1 1 2 2 0 2 0 2 0 1 1 0 1 0 0 0 2 0 1 1 0 0 0 1 1 2 1 1 0 0 1 0 0 0 0 0 1 1 0 0 0 0 0 0 0 0 0 0 1 1 0 0 0 1 0 0 0 1 0 2 0 2 0 0 1 1 1 1 2 0 2 1 2 0 0 0 0 0 1 0 1 0 1 1 1 0 1 1 2 0 2 1 2 2 0 1 0 1 0 0 2 1 1 1 1 0 0 0 1 0 2 0 0 0 1 0 1 1 1 1 1 0 0 1 0 1 0 0 0 0 2 0 0 2 0 2 0 0 2 2 0 2 0 0 0 0 0 0 1 1 0 0 0 1 1 1 1 1 0 0 1 0 0 0 2 1 0 1 2 2 1 1 0 2 2 1 1 0 1 1 2 2 2 0 0 2 1 1 1 2 2 1 1 0 0 0 0 0 1 1 0 0 1 0 1 1 0 2 0 0 2 0 2 0 0 0 1 2 1 0 0 0 1 1 1 0 0 2 0 0 0 0 0 1 1 1 0 1 2 0 0 0 1 0 1 0 0 0 0 0 0 2 1 0 1 1 1 2 2 2 2 1 1 2 0 0 2 2 0 2 0 0 1 2 2 0 0 2 2 2 1 0 0 0 0 0 0 0 2 0 2 1 1 1 1 1 0 1 0 2 1 0 0 0 0 0 0 0 1 0 1 0 1 0 0 0 0 1 1 1 1 1 1 0 2 0 2 1 0 1 1 0 0 1 1 1 1 1 1 1 1 2 0 2 0 0 0 2 1 2 1 1 1 1 1 1 1 1 2 0 0 0 0 2 0 0 1 0 2 1 1 0 1 1 1 1 2 1 0 1 2 1 0 0 2 0 2 2 0 1 1 1 1 0 1 1 1 1 1 1 1 0 2 2 2 1 1 0 0 0 0 0 0 1 0 1 1 2 2 2 0 2 0 0 0 1 1 1 0 1 1 1 2 2 1 0 0 1 1 1 1 0 0 2 2 0 0 0 1 0 2 0 2 0 2 1 1 0 1 2 1 0 0 1 1 0 0 1 0 0 0 0 2 0 0 1 1 0 1 0 0 0 0 0 0 0 0 0 0 0 0 0 0 0 0 0 0 1 0 2 0 0 2 0 2 2 1 1 0 1 0 0 1 1 1 1 1 1 0 0 1 2 2 1 0 0 0 0 1 0 2 0 2 1 1 1 1 1 0 1 1 0 1 2 0 0 2 2 1 0 1 1 2 1 1 0 0 0 0 1 0 0 1 1 1 0 0 1 0 0 0 1 1 1 0 1 0 1 2 1 0 2 1 0 1 1 0 0 1 1 1 0 0 0 1 1 0 1 0 0 0 0 0 2 1 0 2 0 0 0 1 0 0 1 2 2 0 0 1 2 1 0 0 0 1 0 0 0 0 0 0 0 0 0 1 1 0 1 0 0 1 0 0 1 0 0 0 0 1 0 0 1 1 0 2 1 0 0 2 2 0 0 2 2 2 2 1 1 2 0 0 1 0 0 1 1 1 1 1 1 1 2 0 2 0 2 0 0 1 1 1 0 0 1 0 2 0 2 2 0 2 0 1 0 0 2 0 0 0 1 1 2 1 1 2 2 2 2 0 2 1 1 0 0 0 0 0 2 2 2 0 0 0 0 0 0 0 1 0 0 0 0 0 1 0 1 1 0 0 1 1 0 1 1 0 1 0 2 0 0 0 0 2 0 1 1 0 0 0 1 0 1 0 1 2 2 0 1 2 0 0 0 0 0 2 0 0 0 0 0 2 2 2 0 0 0 0 1 1 1 2 1 0 1 1 1 1 1 1 0 0 2 0 1 2 2 0 2 2 0 0 0 1 0 1 1 1 1 0 1 0 0 1 0 0 0 0 1 2 2 1 0 0 0 0 0 2 0 2 0 1 1 1 1 0 0 0 0 0 0 1 1 1 0 0 0 2 0 1 1 0 0 1 0 2 1 1 1 0 2 0 0 1 0 0 0 0 0 0 0 0 0 1 0 0 0 1 1
121 1 1 1 0 0 0 1 0 1 1 1 0 0 0 0 0 0 2 0 0 0 0 0 0 0 0 0 0 0 2 1 1 0 0 0 2 1 1 0 0 0 1 1 2 1 1 0 0 1 0 0 0 0 2 0 0 0 0 0 2 0 2 1 0 0 1 1 0 0 0 1 2 1 2 2 0 0 0 1 0 0 0 0 0 0 1 1 2 2 0 1 2 2 0 0 0 1 0 2 0 0 1 0 1 1 2 1 1 1 0 1 0 1 1 1 1 0 0 0 2 0 2 1 1 1 0 0 0 1 0 0 1 1 0 0 1 1 0 0 1 1 1 0 0 0 1 0 0 0 0 0 1 1 2 1 0 1 0 0 1 0 0 2 1 2 1 0 1 1 1 0 1 2 0 1 1 0 0 1 0 0 0 1 1 1 1 2 0 0 2 2 1 0 1 0 0 2 0 0 0 1 1 0 2 1 2 0 2 0 2 0 1 0 0 0 0 1 2 1 1 1 2 0 0 1 1 1 0 0 1 1 0 0 2 2 1 2 0 2 0 0 2 2 0 2 0 0 1 0 0 0 0 1 0 0 1 1 0 0 0 0 1 1 0 0 0 1 1 0 1 2 0 0 0 0 0 0 1 1 0 0 0 1 0 1 1 2 0 2 1 1 1 2 2 2 0 2 0 2 0 1 2 0 0 0 0 0 1 2 1 1 2 0 2 0 2 1 0 0 2 1 2 1 0 0 1 1 0 1 0 2 0 0 0 0 0 2 0 0 0 0 1 0 0 0 0 1 2 2 0 0 0 0 0 2 0 0 0 0 0 1 0 0 0 0 0 0 2 0 0 0 1 1 1 0 2 0 0 0 1 0 1 1 2 0 0 1 1 0 0 0 0 0 1 0 0 0 0 0 0 1 1 2 0 1 0 2 0 0 0 0 0 1 0 0 0 0 0 0 0 0 0 1 0 0 1 1 1 0 0 1 1 1 1 0 0 0 0 0 0 1 2 0 0 1 0 1 0 2 0 1 0 1 0 0 0 1 1 1 1 0 0 0 0 1 0 2 0 0 0 0 2 1 1 1 1 2 2 1 1 1 0 0 2 1 0 1 2 2 1 1 0 1 0 1 1 0 1 2 0 1 1 1 1 0 1 1 1 0 1 1 1 1 1 0 0 1 0 1 1 2 2 2 1 2 0 2 0 0 2 0 0 0 1 0 1 0 1 2 0 1 1 0 0 0 0 0 0 0 0 0 0 2 1 1 0 0 1 1 1 0 1 2 1 0 1 1 1 0 0 1 1 0 1 1 1 2 0 2 0 0 1 0 0 0 1 1 1 1 0 0 1 1 0 0 1 0 0 0 0 1 0 2 0 0 0 0 2 2 0 0 0 0 1 0 1 2 2 1 0 1 0 0 0 1 2 1 0 0 0 0 0 0 2 1 2 1 2 0 1 1 0 1 2 0 1 2 0 0 1 2 1 1 2 2 1 0 2 1 1 0 1 1 1 1 0 1 1 0 1 0 0 0 0 2 2 1 2 0 1 0 2 0 0 2 0 0 2 2 0 0 0 0 1 0 0 0 2 2 0 2 0 0 0 0 1 2 2 0 1 0 0 1 1 0 0 1 1 1 0 0 0 2 2 2 0 0 1 0 1 1 0 0 0 0 1 0 1 1 0 1 0 0 1 0 0 0 0 0 0 0 0 0 0 0 2 0 2 0 0 0 1 0 1 1 1 1 2 2 1 0 2 0 0 0 2 0 1 1 0 1 0 0 1 0 1 1 0 2 1 0 1 1 1 0 0 0 0 2 0 1 1 0 1 1 0 0 0 1 0 0 0 1 1 1 0 0 1 1 1 1 0 2 0 1 0 0 0 0 1 1 1 2 0 0 0 1 1 1 0 1 0 0 0 0 0 1 0 1 1 0 0 1 0 0 2 0 1 0 0 2 0 0 0 0 1 1 0 1 0 0 1 1 0 2 0 1 2 2 2 0 2 0 0 0 0 1 0 1 1 2 1 0 2 1 1 0 0 0 0 1 0 2 2 0 2 1 0 1 0 1 0 0 0 2 0 1 2 2 0 2 2 2 1 0 0 2 0 0 1 1 0 2 0 0 1 2 0 0 0 0 2 1 0 0 0 0 1 1 1 0 1 1 0 0 2 2 1 1 1 1 0 0 1 1 1 0 1 0 1 0 0 0 0 1 0 2 1 1 1 2 0 2 0 1 1 1 0 2 0 0 0 2 0 0 0 0 0 0 1 0
122 0 0 2 0 1 2 0 0 1 1 1 0 0 0 0 0 1 2 0 0 1 0 0 0 0 0 1 0 0 1 0 1 0 0 0 2 1 0 0 0 0 0 0 0 0 0 1 0 1 0 1 1 1 1 0 0 1 0 0 1 0 1 1 0 0 1 0 0 0 0 0 1 0 1 2 1 2 2 0 1 0 1 0 1 0 0 1 1 2 0 1 1 0 0 0 0 0 0 2 0 0 2 0 0 0 2 0 2 0 0 2 1 1 1 1 1 1 2 0 1 0 2 1 1 1 0 1 1 1 0 0 1 2 1 1 0 1 0 1 1 1 0 0 0 0 2 0 0 1 0 0 0 0 0 0 0 1 0 0 0 0 0 2 0 2 0 1 0 1 1 2 0 2 1 1 2 0 0 0 0 0 0 0 0 0 0 2 1 0 1 1 2 0 2 0 2 1 0 0 0 1 0 1 2 1 2 0 1 1 1 0 1 0 1 0 0 0 0 0 1 1 2 0 0 1 1 2 1 2 0 1 0 0 2 0 0 2 0 2 0 0 2 1 0 1 0 0 0 0 0 0 0 0 0 0 1 2 0 1 0 1 0 0 0 0 0 0 0 0 0 0 2 2 1 1 0 1 1 1 1 1 1 1 1 1 1 1 0 2 0 0 0 2 2 0 2 1 0 1 0 0 2 0 1 1 0 0 0 0 0 0 1 0 2 0 1 1 2 2 0 1 0 1 1 0 0 0 0 0 0 0 0 0 0 0 0 1 2 0 0 0 1 1 1 1 0 0 2 0 0 0 0 1 0 1 0 0 0 1 0 2 2 1 2 1 1 2 1 0 1 1 1 2 0 0 0 1 1 1 0 0 1 1 1 1 0 0 0 0 0 1 0 0 1 0 1 1 0 0 0 1 0 2 1 0 0 1 0 0 0 0 0 1 1 0 1 1 0 1 0 1 1 1 1 1 0 0 2 0 2 0 0 1 0 0 0 0 1 1 0 1 1 1 0 1 0 0 0 1 0 0 2 2 1 1 1 0 1 0 0 0 0 1 0 2 0 1 0 1 0 0 2 1 1 1 1 1 1 1 0 2 0 0 2 1 0 1 2 0 2 2 0 0 1 0 1 2 2 2 0 1 1 1 1 0 1 0 0 1 0 0 0 1 1 0 0 0 0 1 0 2 1 1 0 1 1 0 1 2 0 1 1 0 1 1 1 2 2 0 0 2 0 0 0 0 0 0 0 0 0 0 0 2 2 0 0 1 0 1 0 0 0 0 0 0 1 1 1 0 0 1 0 0 0 1 2 0 0 2 0 0 1 0 0 0 1 0 0 0 0 0 0 0 0 0 0 0 0 0 0 2 0 0 0 0 0 1 2 0 0 0 0 1 1 1 0 1 0 0 0 0 1 1 0 1 1 1 0 0 0 0 1 0 2 0 2 1 2 0 1 0 0 0 2 0 2 0 0 1 1 1 2 1 2 2 1 0 1 0 0 0 1 1 0 0 0 1 0 1 1 1 0 0 1 2 2 0 1 0 0 1 2 0 0 2 1 0 1 1 0 0 0 0 0 0 0 0 1 1 0 1 0 0 2 0 0 1 2 0 0 0 0 1 0 0 0 2 0 0 2 0 1 2 1 1 0 0 1 0 1 1 0 0 0 0 2 0 0 0 0 0 0 0 0 1 0 0 0 0 0 0 0 0 0 1 1 0 1 0 0 0 2 2 1 0 2 2 2 2 0 0 2 0 0 0 1 0 1 1 0 0 0 0 1 2 1 2 1 2 0 1 1 2 2 1 0 1 0 2 0 1 0 0 0 0 2 0 0 2 1 1 2 0 0 2 0 1 2 2 1 2 0 2 0 2 0 0 0 0 0 2 0 0 0 1 1 0 1 0 1 1 1 0 1 1 2 1 0 0 0 0 0 1 1 0 1 0 0 1 0 1 1 0 0 2 0 1 1 1 0 0 0 0 0 1 0 2 2 2 1 1 2 0 0 0 0 2 0 0 1 1 0 0 2 2 2 0 0 1 1 0 0 2 2 0 1 1 0 0 0 1 0 0 0 2 0 1 2 1 1 1 1 0 0 0 1 1 0 0 2 1 0 2 0 0 0 1 0 1 0 0 1 2 1 0 1 0 1 0 1 0 0 2 2 0 2 2 0 0 0 0 0 1 1 1 1 1 0 0 1 0 0 1 0 1 0 0 2 0 0 0 1 0 1 1 1 0 0 0 0 0 0 2 0 0 0 0 1 0 1 0
123 0 0 2 0 0 2 1 0 1 1 1 1 1 0 0 0 0 1 1 1 2 0 1 1 2 2 0 1 0 1 2 1 2 2 0 2 2 0 1 1 0 0 0 1 0 1 0 1 1 0 1 0 0 2 2 0 0 0 1 0 2 2 2 1 1 1 0 0 0 0 0 0 0 0 2 2 1 1 0 1 0 2 2 2 0 0 0 2 2 0 0 0 0 1 0 0 2 0 2 1 0 2 0 0 0 2 2 0 2 0 1 0 0 1 1 1 0 0 0 2 0 2 2 0 0 0 0 0 0 1 1 0 1 0 1 1 0 1 0 1 1 0 0 0 0 1 0 0 2 0 0 2 1 1 0 1 1 0 0 0 0 0 2 1 2 0 1 1 0 0 0 0 2 0 0 2 0 1 1 0 1 0 1 1 1 1 1 0 0 0 1 2 1 2 0 0 1 0 0 0 0 0 1 2 2 1 1 1 1 2 0 1 0 1 1 0 1 1 0 1 1 2 0 0 1 1 1 0 1 1 1 0 0 2 0 0 1 0 1 0 1 2 2 0 2 0 0 1 0 0 2 0 0 1 1 1 2 0 0 0 0 0 0 0 0 0 0 1 0 1 2 1 1 0 0 0 2 2 2 2 0 0 1 2 1 1 2 0 2 1 2 0 0 2 0 0 1 0 1 0 0 1 1 1 0 0 2 1 1 1 1 2 0 0 0 0 1 0 0 1 1 0 1 1 0 0 0 0 0 0 0 0 0 0 0 0 2 0 0 0 0 1 0 1 1 0 0 2 1 1 0 0 1 0 1 1 0 0 0 0 0 0 0 0 2 0 2 1 0 1 1 1 2 0 1 2 1 1 1 2 1 1 1 2 1 0 0 0 1 0 0 1 0 2 0 0 0 1 1 0 1 1 1 0 1 0 2 0 0 0 0 0 0 1 0 1 0 0 0 2 2 0 1 1 1 0 0 1 1 2 1 0 2 0 2 0 0 0 0 1 1 2 0 0 1 0 0 1 0 0 0 1 1 1 1 1 0 1 0 0 0 0 0 0 0 1 0 0 2 0 1 2 1 1 0 1 2 2 1 1 1 0 1 1 0 0 1 2 1 2 2 0 1 0 1 1 1 1 2 0 1 2 0 2 0 0 1 0 2 0 0 0 0 0 0 0 0 0 1 0 2 2 2 0 2 0 1 0 1 1 1 0 0 0 0 2 1 1 0 2 2 1 1 1 0 0 0 0 0 0 0 0 2 2 0 0 0 2 0 2 0 1 2 0 0 1 1 1 0 0 1 0 0 0 0 1 1 0 1 1 0 2 0 0 1 2 2 0 2 0 0 1 0 1 0 0 1 1 0 1 1 0 2 0 0 0 1 2 1 1 1 0 2 1 1 0 1 0 0 1 0 0 0 0 0 0 1 0 0 0 1 0 0 2 1 2 1 2 0 0 0 0 1 1 0 1 1 0 0 0 2 2 1 2 2 1 0 1 0 0 0 1 0 2 1 0 0 1 1 0 1 0 0 2 2 2 0 1 0 0 0 2 1 1 2 1 0 0 1 0 0 0 0 0 0 0 0 2 2 0 2 0 1 1 0 0 2 2 0 1 1 0 1 1 0 0 2 1 2 0 0 0 2 0 1 1 0 0 0 0 0 1 0 1 1 1 1 0 1 0 1 0 0 0 1 0 2 0 1 1 1 1 0 0 0 0 0 1 0 0 0 1 1 1 1 1 2 2 2 1 0 1 1 0 0 2 0 1 1 0 0 0 0 1 1 0 2 1 2 0 2 0 1 1 1 1 2 0 2 0 2 0 0 0 0 2 1 0 2 0 0 0 1 1 2 1 0 2 1 0 1 0 2 1 1 0 0 0 0 0 2 0 0 0 1 1 0 0 0 0 0 1 1 1 1 1 0 0 0 0 0 0 2 1 1 0 0 0 0 0 1 1 0 0 2 1 0 2 1 1 0 1 0 0 0 0 0 1 2 2 0 1 0 0 1 1 1 0 0 2 0 0 0 2 2 2 0 0 0 0 1 1 1 2 1 1 1 0 2 1 1 0 0 0 2 0 1 1 1 0 1 2 1 0 0 1 1 0 1 2 2 0 1 1 0 0 1 1 0 0 1 2 2 2 1 1 0 1 1 1 0 2 0 0 0 0 2 0 0 0 0 0 1 1 1 1 0 0 0 0 1 0 0 0 0 0 2 0 0 0 2 0 1 0 0 0 0 0 2 0 0 0 2 1 0 0 0 0 0 1 0
124 1 1 1 0 0 1 1 1 0 1 0 0 0 0 0 0 1 1 1 0 0 0 1 1 1 2 0 1 2 1 0 0 0 0 1 1 2 0 0 1 0 0 1 1 1 1 0 0 1 0 0 1 0 1 0 0 1 0 0 1 0 2 2 0 0 0 1 0 0 0 1 2 1 1 2 1 2 2 0 1 0 1 0 1 0 0 1 1 2 0 1 2 1 0 0 0 1 0 1 1 0 1 0 0 0 2 1 1 1 0 1 0 0 0 0 0 0 0 0 2 0 2 1 1 1 0 1 1 1 0 0 0 0 2 0 0 0 1 1 0 2 0 0 0 0 0 0 0 1 0 0 1 1 0 0 0 0 0 0 1 0 0 2 0 1 0 0 2 1 0 0 1 1 1 1 1 0 0 1 0 0 0 0 1 1 0 1 0 0 1 1 0 0 0 1 2 2 0 0 0 0 0 1 2 0 2 0 1 1 1 0 0 0 1 0 1 0 1 1 0 0 2 0 1 1 0 0 0 0 1 1 0 0 1 0 0 2 0 2 0 0 2 1 0 1 1 0 0 0 0 0 0 0 2 2 2 2 0 0 0 0 0 0 0 0 1 0 0 0 1 1 2 2 0 0 0 1 1 1 1 1 0 1 0 0 1 2 0 2 1 0 0 2 2 1 1 1 0 1 0 0 2 0 1 0 0 2 1 1 1 1 1 0 2 0 2 0 0 0 0 2 0 1 1 0 0 1 1 1 0 0 0 0 0 0 0 1 0 1 1 1 1 0 0 0 1 1 1 2 0 2 0 1 0 1 1 0 0 0 0 0 2 0 2 0 1 2 2 0 0 0 1 2 0 1 2 1 1 0 1 1 1 1 2 2 0 0 0 0 0 1 0 0 2 1 1 2 2 2 0 1 1 2 0 0 1 0 1 0 0 0 0 0 0 0 0 0 0 0 0 2 0 0 0 1 1 0 1 1 2 1 0 1 0 1 1 2 1 0 2 0 0 2 0 0 0 1 1 0 0 1 1 2 1 1 1 0 1 0 0 0 0 0 0 1 1 2 0 0 0 0 2 1 0 1 0 2 1 1 2 2 0 0 2 1 0 0 2 0 2 2 1 0 0 1 1 0 1 1 1 1 2 0 2 0 0 0 0 1 0 1 0 0 0 0 0 0 0 1 0 2 2 2 2 2 0 1 0 1 1 1 0 0 0 0 2 0 1 1 0 1 1 1 1 0 0 1 1 0 0 0 0 2 1 1 0 0 2 0 2 0 0 1 1 0 0 1 1 0 0 1 0 0 0 0 2 0 0 2 0 0 1 0 0 0 1 1 1 1 0 0 1 0 0 1 0 0 0 0 0 2 0 1 0 2 1 0 1 1 0 0 0 0 1 0 0 1 0 0 1 0 0 0 0 0 1 2 0 0 0 0 1 0 2 0 2 0 2 0 0 1 0 0 0 0 0 2 0 0 0 2 2 0 1 1 2 0 1 0 0 0 0 1 0 0 0 0 1 1 1 1 0 0 0 2 2 0 1 0 1 1 2 0 0 2 0 0 2 2 0 0 0 1 1 0 0 0 1 1 0 1 0 2 1 0 1 2 2 0 1 0 0 2 0 1 0 1 1 1 0 0 0 2 2 1 0 0 1 0 0 0 0 0 0 0 2 1 0 1 1 1 0 0 0 0 0 0 0 0 0 0 2 0 0 0 0 0 1 0 0 1 1 1 0 1 2 1 2 2 1 0 0 1 0 0 0 0 1 0 0 2 0 0 0 2 0 1 1 2 1 1 1 2 2 1 0 1 0 1 0 1 1 0 1 0 1 0 1 2 0 0 1 1 0 1 0 1 0 0 0 0 0 2 0 0 0 0 0 1 0 1 1 1 0 0 0 0 0 0 0 0 0 0 0 0 0 0 0 0 0 0 0 2 1 1 0 0 0 0 0 2 0 0 0 0 1 0 0 2 0 0 2 1 0 2 0 0 1 2 1 0 2 0 0 0 0 2 0 0 1 2 0 0 2 2 2 0 0 0 0 2 0 1 1 1 1 0 0 1 0 2 0 0 1 1 0 0 1 0 0 1 1 1 2 1 1 1 0 1 1 1 0 2 0 0 0 1 0 0 0 0 0 0 0 0 2 0 1 0 1 0 1 0 0 0 1 2 1 1 1 1 0 1 1 1 1 0 0 0 2 0 0 0 1 0 0 0 2 0 0 0 0 2 0 1 1 0 0 1 1 0 1 2 1 0 0 1 1 1 1 1
125 1 1 1 0 0 1 1 0 0 0 1 1 2 0 0 0 0 1 1 1 1 0 0 0 0 0 0 2 2 2 0 2 2 0 0 2 1 0 0 0 0 1 1 2 2 1 0 0 1 0 1 0 0 2 2 0 0 1 0 0 0 2 2 1 1 0 0 0 0 0 0 0 0 0 2 2 1 1 0 0 0 2 2 2 0 1 0 1 2 0 0 2 1 0 0 0 0 0 1 0 1 1 0 1 1 2 1 1 1 0 1 1 1 1 1 1 0 2 0 0 2 2 0 2 2 0 1 1 1 0 0 0 0 0 0 0 0 0 0 0 2 0 0 0 0 0 0 0 1 0 0 0 0 0 1 1 2 0 0 0 1 0 1 1 2 0 1 1 0 0 0 0 2 0 0 2 0 0 1 0 0 0 0 0 0 0 2 1 1 1 2 2 1 2 0 1 1 0 0 0 1 0 2 2 2 1 0 2 0 2 0 0 0 2 1 0 0 0 1 0 0 1 0 0 1 1 1 0 1 0 0 0 0 1 0 0 2 0 1 0 0 2 1 0 1 0 0 0 0 0 0 1 0 0 0 1 0 0 0 0 0 0 0 0 0 1 0 2 1 0 1 2 2 0 1 0 1 2 0 0 0 1 1 2 2 2 0 0 2 1 1 0 2 2 0 2 0 0 2 1 0 1 1 0 0 1 0 0 1 0 2 2 1 2 1 2 0 0 0 0 2 2 0 1 0 1 1 2 1 0 1 0 0 0 0 0 2 0 1 1 1 0 0 0 0 0 0 2 1 2 0 0 2 0 0 0 0 0 1 0 2 0 0 0 0 2 2 2 0 0 0 1 2 1 1 2 1 1 1 1 1 0 1 1 0 0 0 0 0 0 1 0 0 2 0 0 0 1 1 0 1 1 2 1 1 0 0 0 0 0 0 0 1 1 0 0 1 0 0 0 1 1 1 1 1 1 0 1 0 1 0 0 2 0 0 1 0 0 0 1 1 0 2 0 1 0 0 1 0 0 1 0 2 1 0 1 1 2 0 0 0 1 2 0 2 0 1 0 1 0 0 1 2 0 1 0 2 1 2 1 1 0 1 1 0 1 0 2 1 1 2 0 1 1 1 1 0 0 2 0 1 2 0 2 0 0 0 1 1 0 0 0 0 0 0 0 0 0 1 0 2 2 1 1 1 1 0 0 2 1 1 1 0 0 0 1 0 0 0 0 2 1 1 2 2 1 1 2 0 0 0 0 1 2 0 1 0 0 1 0 0 0 1 0 1 0 1 1 0 0 0 0 0 0 0 1 2 0 2 0 0 0 0 0 0 0 2 2 2 0 0 0 0 0 0 0 0 0 0 0 1 0 2 0 0 0 0 2 0 0 0 0 1 0 1 0 1 0 0 0 0 1 1 0 0 1 1 0 0 2 0 0 0 2 0 2 2 1 1 0 0 0 0 2 0 2 1 0 1 0 1 0 1 2 2 1 1 2 0 0 0 0 0 2 2 2 0 1 0 1 0 2 0 0 2 0 1 2 0 1 0 1 0 0 1 1 0 0 1 0 0 0 1 2 0 0 0 1 1 0 1 0 2 0 0 0 2 2 0 0 0 0 0 0 0 0 1 0 0 1 0 0 2 0 0 1 0 0 0 1 0 0 0 1 1 1 1 0 2 1 0 0 1 1 1 0 1 0 2 2 2 1 0 0 1 0 0 0 0 0 0 2 0 0 0 2 2 2 2 1 0 2 0 1 1 1 0 0 1 1 1 0 0 2 1 1 2 0 2 0 2 0 2 2 2 0 0 0 2 0 2 1 0 1 1 0 1 0 2 0 0 0 1 0 1 1 0 1 1 0 1 1 2 0 0 1 0 0 1 0 1 1 1 0 0 1 0 0 0 1 0 0 0 0 0 0 1 0 0 0 0 0 1 1 0 1 0 0 1 0 1 0 0 0 1 2 1 1 1 0 0 0 1 0 2 0 2 2 2 2 0 2 0 2 1 0 1 1 0 1 1 0 0 2 1 1 0 0 0 0 2 0 2 2 0 2 1 1 1 1 1 0 0 0 1 0 0 2 1 1 1 1 0 2 0 0 1 1 0 1 1 0 1 0 0 0 1 0 0 0 0 2 1 1 1 1 0 0 1 1 0 2 0 0 0 1 1 0 0 0 0 0 0 0 0 0 0 0 0 0 0 0 0 0 1 0 1 1 0 0 1 1 0 0 0 1 0 0 1 1 0 1 2 1 0 0 0 0 1 0 1
126 0 2 1 0 0 0 0 0 1 1 0 2 2 1 1 0 1 1 1 1 1 0 1 1 1 1 0 0 0 0 0 0 2 1 0 2 1 0 0 0 0 0 0 2 0 1 0 0 1 1 1 1 0 1 1 0 0 0 0 1 1 1 1 1 1 1 1 0 0 0 0 1 0 1 2 1 0 0 0 0 0 1 1 1 0 0 1 2 2 0 2 1 1 1 0 0 1 0 2 0 0 1 0 2 2 2 1 1 1 0 1 0 1 1 1 1 0 0 0 1 1 2 1 1 1 0 1 0 1 2 2 0 0 0 0 0 0 0 0 0 2 1 0 0 0 1 0 0 1 0 0 1 0 0 0 0 0 0 0 1 1 0 2 0 1 0 0 1 1 1 0 0 2 1 0 1 1 0 0 0 0 1 1 2 1 2 1 0 0 0 1 2 2 1 0 2 2 0 0 0 2 0 1 2 2 0 1 1 1 1 0 2 0 1 0 0 0 0 0 0 0 1 0 1 0 0 0 0 0 0 0 0 0 1 0 0 1 0 1 0 1 1 1 1 2 1 0 0 0 0 0 0 0 0 0 0 0 0 0 0 0 0 0 0 0 1 0 1 0 0 0 0 0 0 0 0 0 1 0 0 0 0 2 2 1 2 1 0 2 2 1 0 2 2 1 0 1 1 2 1 0 2 0 1 0 0 0 1 1 1 1 1 0 2 0 2 0 0 0 0 2 0 1 1 0 0 0 0 1 0 0 1 0 0 0 0 1 1 0 1 1 0 0 2 2 0 0 1 1 1 1 0 1 0 1 0 0 0 0 0 0 2 0 2 1 0 2 2 0 0 0 0 2 0 1 2 0 0 0 1 1 0 0 0 0 0 0 0 0 0 1 2 0 1 1 2 0 2 2 0 2 0 2 0 2 0 0 0 0 0 0 0 1 1 1 1 1 0 1 0 1 0 2 1 1 1 0 1 0 1 0 1 0 2 2 1 1 1 1 2 0 2 0 0 1 0 0 0 0 0 0 0 0 0 0 0 2 2 2 0 0 0 1 0 1 0 2 0 0 1 1 2 2 1 1 0 0 2 0 2 2 0 1 1 0 1 0 2 0 2 2 0 2 0 0 0 0 0 2 0 0 2 0 2 0 1 2 1 1 0 1 0 0 0 1 1 0 0 0 0 2 1 1 0 1 1 1 0 0 2 0 0 0 1 0 1 1 0 0 1 2 1 0 1 1 1 1 1 0 0 0 0 2 0 2 0 0 1 0 1 0 1 2 1 0 1 1 1 0 1 1 0 0 0 1 1 0 0 1 0 0 0 0 0 0 0 1 0 0 0 0 0 0 1 1 0 1 1 0 0 2 0 2 0 0 1 0 1 2 0 0 0 0 2 0 0 2 0 0 0 0 0 0 0 1 2 2 0 0 1 0 0 0 1 1 2 1 2 0 1 0 0 0 1 0 1 0 0 1 0 1 1 0 0 2 2 2 2 1 1 0 1 1 0 0 0 2 0 0 0 1 0 0 1 2 2 1 1 1 0 0 1 0 0 1 1 2 2 0 0 0 1 0 0 0 0 0 2 2 0 2 0 1 1 0 0 1 2 1 0 0 0 1 0 0 0 0 0 0 0 0 0 2 2 2 0 0 2 0 1 1 1 0 0 1 1 1 1 2 0 2 0 0 0 0 0 0 0 0 0 0 1 0 0 0 0 0 2 0 0 0 2 0 0 0 2 1 2 2 1 0 2 1 0 0 1 0 1 0 0 1 0 0 1 1 0 2 0 2 0 1 1 2 1 0 1 1 0 1 1 2 2 0 2 0 2 0 1 1 0 0 0 2 2 2 0 0 2 2 2 1 0 2 0 0 0 0 0 0 1 1 1 0 0 0 1 0 0 0 1 0 0 0 0 0 0 1 1 0 0 0 0 2 2 0 0 0 1 0 1 2 0 0 0 2 2 0 2 0 0 0 0 1 0 2 0 0 1 1 1 0 2 0 1 1 1 2 0 0 2 0 0 0 2 2 2 0 0 1 0 2 0 0 2 2 0 1 1 1 1 0 0 0 2 1 0 2 2 1 0 1 2 1 1 0 0 1 0 1 2 2 0 1 1 0 1 1 0 0 0 0 2 2 1 0 1 1 0 1 0 0 2 0 0 0 0 2 0 0 0 0 0 0 2 2 2 0 0 0 1 0 0 0 0 0 0 0 1 0 0 1 0 1 0 1 1 0 0 1 1 0 1 1 2 0 0 0 1 0 0 0
127 0 0 2 0 1 2 1 0 0 0 1 0 0 0 0 0 2 0 2 2 2 0 2 0 0 1 0 1 1 2 0 0 2 1 2 2 1 1 0 0 0 0 1 1 1 1 0 0 2 2 2 1 1 0 0 0 1 0 0 1 0 2 2 1 1 1 0 1 1 0 0 2 0 2 2 0 1 1 1 1 0 2 1 1 0 0 0 2 2 0 0 1 0 0 0 0 0 0 2 1 0 2 0 0 0 2 1 1 1 0 2 1 2 2 2 2 0 1 0 1 0 2 1 1 1 0 0 0 0 0 0 0 0 0 0 0 0 1 0 1 1 0 0 0 0 0 0 0 2 0 0 0 0 0 0 0 1 1 1 1 0 0 2 0 2 0 0 0 0 0 0 1 1 2 2 1 1 0 0 0 0 0 0 0 0 0 0 0 0 1 1 1 0 2 0 1 1 0 0 0 0 0 1 2 1 1 0 2 1 1 0 1 0 2 0 0 0 1 1 0 0 2 0 0 1 1 2 1 2 0 0 1 1 1 1 0 2 0 1 0 0 2 2 0 2 0 0 0 0 0 0 0 0 0 0 0 1 0 1 0 1 0 0 0 0 0 0 2 0 0 1 1 1 0 0 0 1 1 1 1 0 0 2 2 1 2 2 0 2 1 0 2 2 2 2 0 1 0 0 0 0 1 1 0 0 1 2 1 1 1 1 1 0 1 0 2 1 1 1 1 2 2 0 2 1 1 1 0 2 0 1 1 1 1 0 1 2 0 2 0 1 2 0 0 0 1 0 1 2 0 0 0 1 0 1 0 0 0 2 0 2 2 1 2 1 0 2 1 0 0 0 0 2 0 0 1 0 0 0 1 1 0 0 1 0 0 0 0 0 0 0 1 0 2 1 1 0 0 0 0 0 0 2 2 0 0 1 0 0 0 0 0 1 1 0 1 0 0 0 0 2 1 1 1 1 0 0 2 1 2 1 0 2 0 0 1 0 0 0 2 0 2 0 0 1 0 1 0 0 0 2 0 0 0 0 0 1 1 0 0 0 0 1 0 2 0 2 0 0 0 0 1 1 1 0 1 2 2 0 1 0 0 1 2 1 0 0 2 1 1 2 1 1 0 0 1 1 2 1 1 0 2 0 1 1 2 1 1 0 0 0 0 1 1 0 0 0 0 2 1 1 2 1 0 1 1 2 0 0 2 0 0 1 2 0 2 0 1 1 0 1 1 0 1 0 0 1 1 0 0 0 0 1 2 0 1 2 0 0 0 1 0 1 0 1 0 1 1 0 1 2 1 0 0 0 1 1 0 2 0 0 1 0 0 0 1 1 1 1 0 1 0 1 0 0 0 0 0 0 0 2 0 1 1 0 0 0 1 0 0 0 0 0 1 1 1 1 0 0 0 0 0 0 0 1 2 1 0 0 1 0 1 0 1 1 2 0 2 0 0 0 0 0 0 0 0 1 1 0 0 1 1 0 1 1 1 0 1 0 0 0 2 0 2 2 0 0 0 1 0 2 1 0 1 0 1 0 2 0 2 0 2 0 0 2 1 0 2 2 0 0 1 0 0 0 0 0 0 1 1 0 0 1 0 0 0 2 2 1 0 0 0 2 0 0 0 1 0 1 0 0 0 2 2 1 0 1 1 0 1 0 0 0 0 0 2 0 0 1 0 1 0 1 1 0 0 0 0 1 1 1 0 0 0 0 0 0 2 0 0 1 2 1 0 0 2 1 1 1 0 0 2 0 0 0 1 0 1 1 0 1 0 0 0 2 0 2 0 2 0 0 1 2 2 1 0 1 0 2 0 1 0 0 0 0 1 0 0 1 0 0 2 0 0 2 0 0 1 1 1 1 0 2 0 0 0 0 0 0 2 1 0 0 0 1 1 0 0 0 0 0 1 1 1 1 1 1 0 0 0 0 0 2 1 1 0 0 1 0 0 2 0 0 0 1 1 2 2 1 0 0 2 0 0 2 0 0 2 2 2 0 2 0 0 0 0 2 0 0 2 1 1 0 2 2 2 0 0 1 0 1 0 2 2 1 1 0 0 0 0 0 0 0 1 1 0 1 1 0 0 1 2 0 1 0 1 1 0 1 2 2 0 2 0 0 0 1 0 0 0 0 2 2 1 1 2 2 1 0 1 0 2 0 0 0 0 2 1 1 1 1 0 0 1 1 1 0 0 0 1 0 0 0 0 1 0 0 2 1 1 1 0 0 0 0 0 0 1 2 0 0 0 1 0 0 1 0 0 0 0 1
128 1 1 2 0 1 1 2 1 0 1 1 0 0 0 0 0 1 0 2 2 2 0 0 0 0 0 0 0 1 1 0 1 1 0 1 2 1 0 1 1 0 0 1 2 1 0 0 0 2 0 1 0 0 2 1 0 0 0 0 0 2 1 1 1 0 0 0 0 0 0 1 2 0 2 2 1 1 1 0 0 0 2 0 2 0 0 1 1 1 0 0 0 0 2 1 0 0 0 2 0 0 1 0 0 0 2 2 0 2 0 2 1 2 2 2 2 0 1 0 1 0 2 1 1 1 0 1 0 1 0 0 0 0 0 0 0 1 0 0 1 1 1 0 0 0 0 0 0 0 0 0 0 0 2 0 0 2 0 0 0 1 0 2 1 2 0 0 1 1 0 0 0 2 1 0 2 1 0 0 0 0 0 1 1 1 1 1 0 1 0 2 2 0 2 0 2 2 0 0 0 1 0 0 2 2 1 1 1 0 1 0 1 0 0 0 1 0 1 1 0 0 2 0 0 0 0 1 0 1 0 0 1 1 1 0 0 2 0 2 0 0 2 2 0 2 0 0 1 0 0 0 0 0 0 0 1 1 0 0 0 0 0 0 0 0 0 0 1 0 0 1 1 2 0 0 1 0 0 0 0 1 1 1 2 0 1 2 0 2 1 1 0 2 2 0 1 0 0 2 0 0 1 1 0 0 0 0 1 1 1 1 2 0 0 1 2 1 1 1 1 2 1 1 0 0 0 0 0 1 0 0 1 0 0 0 0 1 2 0 0 0 2 0 1 1 1 0 2 1 1 0 0 1 0 1 0 1 0 2 0 1 2 0 2 0 0 1 1 0 1 1 1 1 0 0 0 0 0 0 1 0 2 2 1 1 0 0 0 0 0 1 1 0 1 0 0 1 0 0 0 0 0 1 0 0 0 2 0 0 0 0 0 0 0 0 0 1 0 1 0 1 0 2 1 2 1 0 1 1 2 1 0 2 0 1 1 0 1 1 1 1 1 0 1 2 0 0 2 0 0 0 1 1 0 0 0 1 1 1 1 0 0 0 0 1 0 1 0 1 0 0 1 1 1 0 0 2 2 2 0 2 0 2 1 1 1 2 2 0 1 2 0 1 0 0 1 2 2 2 0 0 1 0 2 1 1 1 1 1 0 0 0 0 0 0 0 0 1 2 1 2 2 2 0 1 1 1 0 1 1 0 0 0 0 1 2 1 1 0 2 2 2 2 2 2 2 0 1 0 0 0 0 2 1 1 0 1 0 0 0 1 1 1 0 0 1 1 1 0 0 1 1 1 0 0 1 0 0 1 0 0 2 0 1 0 0 0 0 1 0 0 1 2 0 0 0 0 0 0 0 2 1 1 0 0 1 0 1 2 0 0 0 0 2 0 0 0 0 1 1 0 0 0 0 0 0 0 0 0 0 0 1 0 1 1 2 0 1 1 1 0 0 0 1 0 1 0 0 0 0 1 0 0 1 2 2 0 2 1 1 0 1 0 1 0 0 1 1 0 0 2 0 0 1 2 2 0 1 0 0 1 2 0 0 2 0 1 1 0 1 1 0 1 1 0 0 0 1 1 0 1 0 0 2 0 0 0 0 1 0 0 0 2 0 0 0 1 1 1 0 1 0 2 2 2 0 0 2 0 1 1 0 0 1 1 0 1 1 2 0 2 0 1 1 0 0 1 0 1 1 1 0 0 0 1 0 0 2 2 0 0 1 1 1 1 2 2 1 1 0 1 2 0 0 0 1 0 0 2 1 0 0 0 1 2 0 0 0 2 2 0 0 0 0 0 0 1 0 1 0 1 1 0 1 1 1 0 0 0 0 0 0 2 1 1 0 2 2 2 1 2 0 2 0 1 0 0 0 0 1 1 1 1 0 0 0 0 0 0 0 0 0 0 0 0 0 1 0 0 0 0 0 1 0 1 1 1 2 0 1 2 0 0 0 0 1 0 1 1 0 0 1 0 0 2 0 0 2 2 2 0 2 0 0 0 0 2 0 1 1 2 1 0 2 2 2 0 0 1 0 2 0 2 2 0 1 1 1 1 1 0 0 0 0 2 0 0 2 1 1 1 1 2 1 0 1 2 1 1 2 0 0 2 0 0 0 2 0 0 0 1 2 2 1 0 1 2 0 1 0 0 1 1 1 0 1 2 0 0 0 0 0 0 1 1 1 0 1 1 1 0 0 0 0 0 1 1 1 0 0 1 0 2 0 0 2 0 0 1 0 0 0 1 1 2 0 0 1 1 2 0
129 0 2 1 0 0 1 2 0 0 0 0 0 1 0 0 0 0 1 2 2 2 0 1 1 1 1 0 0 0 2 1 1 1 1 0 2 1 0 0 0 0 0 1 2 1 0 0 0 1 0 0 0 0 2 1 0 0 0 1 0 0 1 1 2 2 1 1 0 1 1 2 0 0 0 2 2 1 1 1 1 0 2 2 2 0 0 0 2 2 0 2 2 0 0 0 0 1 1 0 0 1 1 0 1 1 2 2 1 2 0 1 1 1 1 1 1 0 1 0 1 0 2 0 1 0 0 1 0 1 0 0 0 0 0 0 0 0 0 0 0 2 0 0 0 0 0 0 0 1 0 0 0 0 0 0 0 0 0 0 1 0 1 2 1 2 0 1 1 0 0 0 0 2 1 2 1 1 0 0 0 0 1 0 2 1 1 2 1 0 1 2 0 0 0 0 1 2 0 0 0 0 0 0 2 0 2 0 0 0 1 0 1 0 1 2 2 0 2 2 0 0 2 0 2 1 0 1 1 1 1 1 0 0 1 1 0 2 0 1 0 1 2 2 0 2 0 0 1 0 0 0 0 0 0 0 0 1 0 0 0 0 1 1 0 0 0 0 2 0 0 0 1 1 0 0 0 2 2 1 1 0 0 1 1 1 2 1 0 2 1 0 1 2 1 1 0 0 0 1 0 0 2 0 0 0 2 0 0 1 0 1 1 0 2 0 1 1 0 0 2 2 1 1 0 0 0 1 1 1 0 1 0 0 0 0 0 1 1 0 0 0 1 0 1 1 0 0 2 0 0 0 1 1 0 1 0 0 0 1 0 0 0 0 0 1 0 1 1 0 1 1 1 1 1 0 2 1 1 1 1 1 0 0 0 0 0 0 0 0 0 0 2 0 2 2 2 0 1 1 0 1 1 2 1 1 0 1 0 0 0 0 0 0 1 0 1 0 1 0 0 0 1 1 1 1 1 0 0 0 1 0 0 2 0 0 1 2 2 0 0 1 1 1 0 1 0 0 1 0 0 1 1 2 1 0 1 0 0 0 1 0 1 1 0 2 0 1 0 1 0 0 2 0 1 0 2 2 2 1 1 0 1 1 2 0 0 1 2 0 1 2 1 1 0 0 1 0 0 2 0 1 1 1 1 0 2 1 1 1 1 0 0 0 1 0 0 0 0 2 1 1 2 2 1 2 0 0 0 1 1 1 0 1 2 0 2 2 2 1 0 1 1 1 1 0 0 0 0 0 0 0 0 1 1 1 1 0 2 0 2 0 0 1 1 0 0 1 1 0 0 1 1 0 0 1 1 1 0 2 0 0 2 0 0 0 2 2 2 2 0 0 0 0 2 2 0 0 0 0 0 1 0 0 1 1 2 0 1 1 0 0 0 0 2 0 0 0 0 0 0 0 0 0 0 1 1 1 0 0 0 0 0 0 2 0 2 1 2 0 0 2 0 1 2 0 2 1 0 0 1 2 1 0 1 1 2 0 2 0 0 0 0 1 0 0 1 0 2 0 1 0 0 0 0 2 2 1 0 1 0 0 2 1 0 2 1 0 1 1 0 0 1 0 0 0 0 0 2 2 0 2 1 2 0 1 1 1 1 1 0 0 0 2 0 1 0 1 0 0 1 0 0 2 2 0 0 0 2 0 1 0 0 0 0 0 2 1 1 2 1 2 0 0 0 1 0 0 0 0 0 0 1 0 0 0 0 0 1 1 0 0 2 1 0 0 2 1 0 0 0 0 2 1 0 0 1 0 0 2 0 0 0 0 0 1 1 1 1 2 1 1 2 2 2 0 0 0 0 2 0 0 0 0 0 0 2 0 0 2 0 0 0 0 0 2 2 0 1 1 1 1 0 2 0 1 0 0 0 0 1 1 2 2 0 0 0 0 0 0 0 0 1 0 1 0 1 1 0 0 0 0 0 1 1 0 1 1 0 1 0 1 0 0 0 0 2 0 1 0 0 0 2 1 0 2 0 1 2 2 2 0 2 0 0 0 0 2 0 1 1 2 1 0 2 2 2 0 0 0 0 0 1 0 1 1 0 1 0 0 0 0 0 0 1 2 0 1 2 2 0 2 1 1 2 0 2 1 1 0 2 2 0 2 0 0 0 0 0 0 0 0 1 1 0 1 1 0 0 1 1 1 1 1 2 0 1 1 0 0 0 0 1 0 2 2 2 0 0 0 1 0 0 0 0 0 0 0 2 0 0 0 0 1 0 0 0 0 1 1 0 0 1 2 1 0 1 0 0 0 1 1
130 1 1 2 0 0 2 2 0 0 0 1 1 1 0 0 0 2 1 1 1 2 0 1 0 0 0 0 0 0 1 0 1 2 0 0 2 1 1 0 0 0 0 0 1 0 1 0 0 2 1 1 1 2 0 2 0 0 0 0 1 1 1 1 0 0 0 2 0 0 0 2 2 0 2 2 0 1 1 0 1 0 1 0 0 0 0 0 2 2 0 1 0 0 0 0 1 0 0 1 0 1 1 0 1 1 2 0 2 0 0 2 0 0 0 0 0 0 2 0 0 0 2 1 1 1 0 0 0 1 0 1 0 0 0 0 0 0 0 0 0 2 1 0 0 0 0 0 0 0 0 0 1 0 0 0 0 1 0 0 2 1 0 2 0 1 0 0 0 1 1 2 2 0 2 1 2 0 0 0 0 0 0 1 0 0 0 2 0 1 1 2 2 1 1 0 1 2 0 0 0 0 0 0 2 2 0 0 1 1 2 1 1 1 1 0 0 0 2 2 0 0 1 0 0 0 0 0 0 1 0 0 0 0 2 1 1 1 0 2 0 0 2 1 0 1 0 0 0 0 0 1 0 0 0 0 1 1 1 1 1 1 0 0 0 0 1 0 1 0 0 1 0 0 1 1 0 0 1 0 0 0 1 2 1 1 1 1 0 2 1 1 0 1 2 0 1 0 0 1 1 0 1 1 0 0 1 0 1 1 1 1 2 0 2 1 2 1 0 0 0 2 1 0 1 0 1 1 0 1 0 0 0 0 0 0 0 1 1 1 1 1 2 0 0 0 0 0 1 1 0 1 0 1 0 1 0 0 0 1 0 1 1 0 1 1 1 1 2 0 0 0 1 2 0 0 2 1 1 0 0 0 0 0 2 2 0 0 0 1 0 0 0 0 1 1 2 0 1 1 0 1 2 2 0 2 0 1 0 0 0 0 0 2 0 0 0 0 0 0 0 0 1 2 1 1 1 2 2 0 1 2 1 0 2 1 0 0 0 0 2 0 1 0 0 1 0 1 0 0 0 1 0 1 1 0 1 0 0 1 1 0 0 0 0 0 0 2 0 0 0 0 2 1 1 0 1 0 2 0 2 2 0 1 2 1 0 1 1 0 1 1 0 1 2 0 2 1 1 2 0 1 1 1 1 0 1 1 0 1 0 0 0 2 2 0 1 1 0 2 1 2 2 2 1 2 0 0 1 2 0 0 0 1 1 0 0 1 0 0 1 1 2 2 2 0 0 2 2 0 0 0 0 2 1 1 1 0 1 0 1 0 1 2 1 0 1 0 0 0 0 0 0 0 0 0 1 1 0 2 0 0 0 0 0 0 0 0 0 0 0 0 0 1 0 1 1 1 1 0 1 1 0 1 0 1 1 0 1 1 0 0 0 0 1 0 0 1 0 0 0 0 0 0 0 2 2 0 0 0 0 0 0 0 1 2 2 1 2 0 1 1 0 2 2 0 2 1 0 0 2 1 1 2 2 2 0 1 1 0 0 0 0 1 0 0 0 1 1 0 1 0 1 0 0 2 2 0 1 0 2 1 1 0 0 1 1 0 2 2 1 1 0 1 1 0 0 0 1 1 1 1 0 1 1 0 1 1 1 0 2 0 0 0 0 1 0 2 2 2 0 0 0 2 2 0 0 1 0 1 1 0 2 0 2 2 1 0 1 1 0 1 0 0 1 0 1 0 0 1 1 1 2 0 0 0 0 0 1 0 0 1 0 1 0 1 2 2 1 1 0 1 2 1 0 0 1 0 1 0 0 1 1 1 2 2 0 2 2 2 0 2 1 2 1 1 0 1 0 2 0 2 1 0 1 0 2 1 0 2 0 0 2 0 0 2 0 0 2 2 2 2 0 2 0 1 0 0 0 0 0 2 1 2 0 1 0 0 1 0 1 1 1 1 1 1 1 0 0 0 0 0 0 1 1 0 1 0 0 0 0 1 0 0 0 2 1 0 1 1 0 0 2 0 0 1 0 0 1 1 1 0 2 0 0 0 0 1 1 0 0 1 2 0 1 0 1 0 0 0 0 1 0 1 1 2 0 0 0 1 0 2 1 0 1 1 0 0 1 0 0 1 1 0 0 0 1 1 1 1 1 1 0 2 0 0 0 1 1 0 0 0 0 1 0 0 1 1 1 1 1 0 2 0 0 0 1 2 0 0 0 0 0 0 2 1 2 0 1 1 1 0 0 0 0 1 0 1 2 0 0 0 0 0 1 1 1 0 0 2 1 0 0 2 0 0 0 0 0 0 0 1
131 0 1 1 0 0 1 0 0 1 1 0 1 1 0 0 0 1 2 0 0 1 0 1 0 0 0 0 1 1 1 2 1 1 0 0 2 2 0 2 2 0 0 0 0 0 1 0 0 0 0 0 0 0 2 2 0 0 1 0 0 0 1 1 1 0 1 0 0 0 0 0 2 0 2 2 0 1 1 0 1 0 2 2 2 0 0 0 2 2 0 0 0 0 1 1 1 0 0 1 0 1 2 0 0 0 2 1 1 1 0 2 0 0 1 1 1 0 0 0 2 0 1 0 1 1 0 1 1 1 1 1 1 1 0 0 0 0 1 0 0 2 0 0 0 0 2 0 0 2 0 1 1 0 0 0 0 1 0 0 1 1 0 2 1 2 1 1 0 0 0 2 1 1 1 1 1 1 0 0 0 0 0 0 0 0 0 2 0 0 1 2 1 1 0 1 2 2 0 0 0 0 1 0 2 1 2 0 2 1 2 0 0 0 1 0 0 1 0 0 0 0 2 0 0 1 1 1 1 0 0 0 0 0 2 0 0 2 0 1 0 0 2 1 0 1 0 0 1 1 1 0 0 0 0 0 0 1 0 0 0 0 0 0 0 0 1 0 0 0 0 1 0 0 0 0 0 1 1 0 1 0 0 1 0 0 0 1 0 1 1 0 1 2 2 2 0 1 0 0 0 0 2 0 1 0 0 0 1 1 0 1 2 0 1 1 2 1 0 0 0 2 0 2 0 0 0 1 1 1 0 1 0 0 0 0 0 1 1 0 0 0 2 1 2 2 0 0 2 1 1 1 0 1 0 1 1 0 0 2 0 2 2 0 2 2 0 1 1 0 1 1 1 2 1 0 0 1 0 0 2 1 0 0 0 0 0 0 0 0 0 0 1 0 2 0 0 1 0 0 0 2 1 2 0 0 1 0 1 0 0 0 0 1 1 0 1 0 0 0 0 1 0 1 1 1 1 0 1 1 1 1 1 1 1 1 1 1 1 0 1 1 1 1 1 2 0 2 0 0 0 1 1 1 1 1 1 1 1 0 0 0 0 0 0 0 1 2 0 0 0 0 2 0 1 1 1 2 2 1 0 2 0 2 1 1 1 1 1 1 1 1 0 1 0 0 2 1 1 2 0 1 1 1 2 1 2 2 1 0 0 1 0 1 1 0 0 0 0 1 0 2 1 1 0 1 1 0 0 2 0 2 0 0 1 1 2 1 0 1 2 0 2 1 2 0 0 0 0 0 0 0 0 1 2 0 1 1 1 1 1 0 0 2 1 0 1 2 2 0 1 1 0 0 0 0 1 1 0 2 0 0 1 0 0 0 1 1 0 1 1 0 1 0 0 0 0 1 1 0 1 1 0 0 1 1 1 0 2 1 1 0 0 1 2 0 0 2 1 0 0 0 1 1 0 1 1 0 0 0 0 0 0 0 2 2 2 1 2 0 0 0 0 0 0 0 0 0 0 0 0 2 1 1 2 2 1 1 2 0 0 0 1 1 1 1 1 1 0 1 0 2 0 0 1 2 1 0 1 0 0 2 2 0 0 2 1 0 2 2 0 0 1 0 1 0 0 0 0 0 0 0 0 0 2 0 0 2 2 0 0 0 0 1 0 0 0 1 1 1 0 0 0 2 1 2 0 1 1 1 2 0 0 0 1 1 0 1 0 2 1 1 1 0 2 0 1 0 0 0 0 0 0 0 0 0 0 0 2 0 0 0 1 1 0 1 2 1 1 1 0 0 2 0 0 0 1 0 1 0 1 1 1 1 1 2 0 2 0 2 0 2 1 1 0 0 0 1 0 2 0 1 0 1 0 0 1 0 2 2 0 0 0 1 1 2 1 0 1 1 1 1 0 2 0 0 0 0 0 0 0 2 0 0 1 0 0 0 1 0 0 1 0 0 0 0 0 1 0 0 0 0 0 2 2 0 0 0 1 0 0 1 0 0 0 0 2 0 1 1 1 0 1 0 0 1 0 1 2 2 2 0 2 0 0 0 0 1 1 0 1 1 0 0 2 2 2 0 0 0 0 0 0 2 1 1 1 0 1 2 2 0 1 0 2 0 0 2 2 2 0 2 2 1 1 0 0 0 0 0 2 2 0 1 1 0 1 0 0 1 0 0 0 0 0 0 2 1 1 1 0 0 1 1 1 0 1 2 0 0 0 0 0 1 0 0 0 1 0 0 1 0 1 1 0 1 0 0 2 0 0 0 0 2 0 1 1 0 1 2 0 0 0 2 0 0 1 0 1 1 1 1
132 0 1 1 1 0 1 1 0 0 0 0 0 0 0 0 0 2 0 2 2 2 0 0 0 0 0 0 0 0 2 1 1 1 0 0 2 0 0 0 0 0 1 1 2 1 0 1 1 2 0 1 0 0 2 1 0 0 0 1 0 1 2 2 0 0 0 0 0 0 0 0 2 1 2 2 0 2 2 0 2 0 2 2 2 0 1 0 2 2 0 1 1 1 0 0 0 0 0 2 0 0 1 0 1 1 2 1 1 1 0 1 0 0 1 1 1 0 0 0 2 0 2 2 0 0 0 0 0 0 1 1 0 0 0 0 0 0 0 0 1 1 0 0 0 1 1 0 0 1 0 0 0 0 1 2 0 1 0 0 0 1 0 2 1 2 1 0 0 2 2 1 2 0 0 1 2 1 0 1 0 0 1 1 2 1 2 2 0 1 0 2 1 0 1 0 1 2 0 0 0 1 0 1 2 2 1 1 0 0 0 0 2 0 2 0 0 0 0 0 2 2 2 0 0 0 0 2 1 2 0 1 0 1 1 0 0 1 1 1 0 1 2 0 0 0 0 0 1 1 1 0 0 0 0 0 1 0 0 0 0 0 0 0 0 0 2 0 1 1 1 1 0 1 0 0 0 1 1 1 1 1 1 1 1 2 2 1 0 1 1 1 0 2 2 1 0 0 0 2 1 0 2 0 1 0 0 0 0 2 0 2 2 1 2 1 2 0 0 0 1 2 1 2 1 0 0 2 1 0 0 1 0 0 1 0 0 1 1 0 0 0 0 0 1 1 0 0 2 1 2 0 0 1 0 1 0 0 0 0 0 0 1 1 1 0 1 2 1 0 1 1 0 2 0 1 1 0 0 0 0 0 0 1 0 0 0 0 0 0 0 1 0 0 2 0 0 0 1 1 0 2 1 2 0 0 1 1 0 1 0 0 0 0 1 0 1 0 0 0 0 1 2 0 0 0 1 0 1 0 1 0 0 0 1 0 0 1 1 0 1 1 1 1 0 1 0 2 0 0 0 2 0 1 2 0 2 1 1 0 0 0 1 0 0 1 1 1 0 1 0 0 2 0 1 1 1 2 2 0 1 1 0 1 1 0 0 0 1 0 1 0 1 1 2 0 2 0 1 2 0 1 0 0 1 1 2 1 2 0 1 0 0 2 2 0 0 0 1 2 2 1 2 1 0 1 1 1 0 1 1 0 0 0 0 0 2 1 1 0 1 2 1 1 2 0 0 2 2 0 0 0 0 1 2 0 1 0 0 1 0 0 1 1 0 0 1 2 2 0 1 0 0 0 0 0 1 2 0 2 0 0 1 1 0 1 1 2 2 2 0 0 0 0 1 0 1 0 0 0 0 2 1 0 0 2 2 0 1 2 1 0 0 1 0 1 1 0 0 0 1 0 0 1 0 0 0 0 0 0 1 0 0 0 2 2 2 1 2 0 0 2 0 0 0 0 0 1 0 0 0 2 1 0 1 2 2 0 2 0 0 0 2 0 1 1 0 0 1 0 0 2 1 0 0 2 1 0 2 0 1 0 2 1 0 2 2 0 1 1 0 0 0 1 1 0 0 0 2 2 1 2 0 2 0 0 0 1 2 1 1 0 0 2 1 0 0 1 1 1 0 0 1 2 1 0 0 0 1 0 0 0 1 0 2 2 1 0 0 0 0 1 0 0 0 1 0 0 0 0 0 0 1 0 0 1 1 0 1 1 0 0 2 2 1 0 2 1 0 0 0 0 2 1 1 0 2 0 0 2 0 1 0 0 0 1 0 1 0 2 1 1 0 0 0 0 0 1 0 1 1 1 0 0 0 1 1 1 0 2 0 0 0 1 1 1 1 1 2 1 1 2 0 2 0 1 0 0 1 0 2 1 0 1 0 0 0 0 0 0 1 1 1 0 1 0 1 0 0 0 0 0 0 1 1 0 1 0 0 1 0 2 0 0 0 2 2 0 1 2 0 0 2 1 0 2 0 0 1 2 2 0 0 0 0 1 1 0 0 0 1 2 0 1 1 1 1 0 1 1 1 0 1 0 0 2 0 1 0 0 0 0 0 0 1 1 0 2 2 2 0 2 1 1 2 0 1 2 0 0 2 2 0 2 0 0 0 1 0 1 0 0 2 1 1 1 1 1 1 0 2 0 2 0 1 0 0 1 0 0 0 1 0 0 1 1 1 0 0 0 0 1 0 0 1 0 0 0 1 0 0 1 0 0 0 0 0 0 0 2 0 0 0 1 1 0 0 0 1 1 1 0
133 1 1 1 0 0 1 1 0 0 0 0 0 1 0 0 0 0 2 0 0 0 0 1 0 0 0 0 0 2 0 0 1 1 0 0 2 2 0 1 1 0 2 2 2 1 0 0 0 2 1 1 0 0 1 0 0 0 0 0 1 0 1 1 0 0 0 0 0 0 0 0 2 0 1 2 1 0 0 1 0 0 2 2 2 0 0 0 2 2 0 0 0 0 0 0 0 2 0 2 1 0 1 0 0 0 2 1 1 1 0 1 0 1 2 2 1 0 2 0 0 0 1 1 1 1 0 1 1 1 0 0 0 0 1 0 0 0 0 0 2 0 0 0 0 0 1 0 0 0 0 0 0 0 0 0 0 0 0 0 1 1 0 2 0 1 0 0 0 2 2 2 1 1 1 1 1 0 0 2 0 0 0 1 2 2 1 2 0 1 0 2 2 2 0 0 1 1 0 1 0 2 0 0 2 1 2 1 1 0 0 0 0 1 0 0 0 0 1 0 1 1 2 1 1 0 0 1 0 1 0 0 2 2 1 1 0 2 0 2 0 0 1 1 0 1 0 0 0 0 0 1 1 0 0 0 0 0 0 0 0 0 0 0 0 0 1 0 2 0 0 1 0 0 1 1 0 0 1 0 0 1 0 2 2 2 2 1 0 1 0 1 1 2 2 2 0 1 0 2 1 0 2 0 2 0 0 0 0 1 0 0 1 0 0 0 2 0 1 1 1 1 1 0 2 0 0 0 0 0 0 0 0 0 0 0 0 2 0 1 2 2 1 0 0 0 0 1 2 0 1 0 0 0 0 2 0 0 0 2 0 2 2 1 2 0 1 1 1 0 1 1 0 2 0 0 1 0 0 0 1 1 1 1 1 1 0 0 0 0 0 0 0 0 1 0 0 1 0 0 0 0 0 2 0 1 0 1 0 1 1 1 1 1 0 1 0 0 0 0 0 1 0 1 2 1 0 0 2 0 2 0 0 2 0 0 2 1 1 1 1 1 2 0 0 0 0 1 1 0 0 1 0 2 1 0 1 0 2 0 0 0 0 0 1 1 1 2 0 0 1 1 2 1 1 1 0 2 1 1 2 1 0 0 2 1 0 0 2 1 1 2 2 2 0 0 1 0 0 2 0 2 2 0 2 0 1 1 1 1 0 0 0 1 1 0 0 0 0 0 0 2 1 1 0 1 1 1 0 0 2 0 0 0 1 0 1 0 0 2 0 1 1 0 1 0 0 1 1 0 0 0 0 2 2 1 0 2 0 2 0 0 0 1 1 0 0 1 1 0 0 2 1 0 0 1 1 1 0 1 0 0 1 0 0 0 2 0 0 0 0 0 0 0 1 0 0 1 1 0 0 2 0 2 0 0 1 1 2 0 0 0 0 1 0 1 0 1 1 0 1 0 0 0 0 0 0 2 0 0 0 0 1 0 2 0 2 1 2 0 1 0 0 2 2 0 1 2 0 0 0 2 1 1 2 2 1 1 0 0 0 0 1 0 2 2 0 1 1 0 1 0 0 1 1 1 2 0 1 0 0 2 2 0 0 2 0 0 1 2 1 1 1 0 0 1 1 0 1 2 0 1 1 1 0 1 1 2 2 0 2 1 0 2 0 0 0 0 0 0 0 2 0 2 2 2 0 0 0 0 1 0 0 0 1 0 2 0 1 1 0 1 0 0 0 0 0 0 0 1 1 0 1 0 0 1 2 2 2 0 2 1 2 2 1 0 2 1 2 2 1 0 2 0 0 1 1 0 0 1 1 1 0 0 0 2 0 2 0 2 0 0 2 2 1 0 0 2 0 2 0 2 1 0 1 0 2 0 0 0 0 0 0 1 1 2 1 1 1 1 1 1 0 2 0 1 0 0 1 0 1 2 0 0 0 1 0 1 1 1 0 0 0 0 0 0 0 0 0 1 0 0 0 2 2 0 0 0 0 0 0 0 0 0 1 0 0 0 2 0 0 0 0 2 0 2 0 1 2 2 1 0 2 0 0 0 0 2 0 0 2 2 0 1 2 1 1 0 0 1 0 2 0 2 2 0 1 1 0 0 0 0 0 0 0 2 0 1 2 1 0 2 1 2 2 1 2 1 0 0 2 2 0 0 1 0 1 2 0 0 0 0 2 2 0 1 1 0 1 1 1 0 2 0 0 0 1 2 0 1 0 1 1 0 0 1 1 0 0 0 1 0 0 0 2 0 0 1 0 0 0 2 0 2 0 2 2 0 1 2 0 0 0 2 1 0 1 0 0 0 0 0
134 0 2 2 0 0 1 0 0 1 1 0 2 1 0 0 0 0 0 2 1 2 0 1 1 1 1 0 0 0 2 1 1 0 0 1 1 1 0 0 0 0 0 0 1 0 1 0 0 0 1 1 0 0 2 1 1 0 0 0 1 1 2 2 1 1 1 1 0 0 0 1 2 0 2 2 0 2 2 0 1 0 2 0 0 0 0 0 2 2 0 0 2 2 0 0 0 1 0 2 0 0 1 0 0 1 1 1 0 2 0 1 1 0 2 2 2 0 1 0 1 0 2 1 1 1 0 0 0 0 0 0 0 1 0 0 0 1 0 0 1 2 0 0 0 0 0 0 0 2 0 0 0 0 0 0 0 0 0 0 1 1 0 1 1 2 0 2 0 0 0 0 2 0 2 2 1 0 0 1 0 0 0 2 2 2 2 1 0 0 0 2 0 0 0 0 1 2 0 0 0 0 0 1 2 1 2 1 0 0 2 0 1 0 1 0 0 1 2 1 1 1 2 0 2 2 0 0 0 1 0 0 0 0 2 0 0 2 0 2 0 0 2 1 0 1 0 0 0 0 0 0 0 0 1 1 2 2 0 1 0 1 0 0 0 0 0 0 1 0 0 0 1 1 0 0 0 2 2 2 2 0 1 1 2 1 1 0 0 2 1 2 1 2 2 1 0 0 0 0 0 0 2 0 1 0 0 0 2 2 2 2 1 0 0 0 1 0 0 0 0 2 1 1 1 0 0 2 1 2 0 1 0 0 0 0 0 1 1 0 1 1 1 1 1 1 0 0 1 2 1 0 0 1 0 1 0 0 0 0 0 0 1 0 1 0 0 2 2 0 0 0 1 1 1 0 2 0 0 0 1 1 1 1 2 2 0 0 0 0 0 0 1 0 2 0 0 1 0 0 0 0 1 2 1 0 1 0 0 0 0 0 0 1 1 0 1 0 0 0 0 1 0 0 0 1 1 0 1 0 1 0 0 1 1 0 1 0 0 0 0 1 0 0 0 1 1 1 0 0 0 1 1 2 1 0 1 1 2 1 1 0 1 1 0 1 0 1 0 1 0 0 2 0 0 1 0 2 2 2 0 1 0 1 2 1 0 0 1 1 0 1 1 0 1 0 2 1 2 0 2 0 1 1 1 0 1 0 0 1 0 0 0 0 0 0 0 0 0 2 1 1 1 1 0 1 1 0 1 2 0 1 1 1 1 1 1 1 1 2 0 1 1 1 1 1 0 1 1 0 0 0 0 1 2 0 1 2 0 0 0 1 1 2 0 0 0 2 2 0 1 1 0 0 0 0 1 1 0 2 0 0 1 0 0 0 1 2 0 2 1 1 1 0 1 0 0 0 0 0 0 2 0 2 0 0 2 0 2 0 0 0 0 0 1 0 0 1 0 0 1 0 1 1 0 0 1 0 0 0 0 0 1 0 1 0 1 0 2 0 0 0 0 2 2 0 1 1 0 0 2 1 0 1 1 2 1 1 1 1 0 1 0 0 2 2 2 2 0 0 0 1 0 1 1 2 2 1 2 0 0 0 1 0 0 1 1 1 2 1 0 0 0 1 2 0 0 0 0 1 0 0 0 2 1 0 1 2 2 0 1 0 0 1 0 2 0 1 1 1 0 1 0 2 2 0 0 1 1 0 1 0 0 0 0 0 1 1 1 2 1 1 1 0 1 0 0 1 0 0 0 0 1 0 0 1 1 0 1 0 0 0 1 1 0 1 1 0 1 1 1 0 2 0 1 1 1 0 1 1 0 0 0 0 2 2 0 1 0 2 1 1 2 2 2 0 0 0 0 1 0 2 2 0 2 0 1 0 0 2 1 1 1 1 1 2 0 0 2 2 2 1 0 2 1 2 0 0 0 0 0 2 2 2 0 0 0 0 0 0 1 0 1 1 1 1 1 0 0 0 0 0 0 1 1 0 1 0 0 0 0 1 1 0 0 1 1 0 1 1 0 0 2 0 0 2 0 2 2 2 2 0 2 0 0 0 0 1 0 0 2 2 1 0 2 1 1 0 0 0 0 2 0 2 2 0 1 0 0 1 0 0 0 1 1 1 0 0 2 2 0 2 0 2 2 1 1 1 0 0 2 1 0 1 0 0 0 0 0 0 0 0 1 1 0 0 1 0 0 0 1 0 0 2 2 0 2 1 0 1 0 1 0 1 0 0 0 0 0 0 0 0 1 1 1 0 0 2 0 0 0 2 0 1 0 0 0 0 0 2 1 1 0 2 2 1 0 0 1 0 0 1
135 1 2 0 0 0 0 2 1 0 1 0 0 1 0 0 0 2 0 2 2 2 0 0 0 1 1 0 1 1 1 1 2 2 0 1 1 1 0 0 0 0 1 1 2 1 0 0 0 0 0 1 0 1 1 1 0 0 1 2 0 0 1 2 0 0 0 0 0 0 0 1 2 2 2 2 0 1 1 1 1 0 2 0 2 0 1 0 2 2 0 1 2 0 0 0 0 2 0 2 0 0 2 0 0 0 2 1 1 1 0 1 0 2 2 2 2 0 1 0 1 1 2 0 2 2 0 1 1 1 0 0 0 0 0 0 0 0 1 0 2 1 0 0 0 0 0 0 0 1 0 0 1 1 1 0 0 1 0 0 1 1 0 2 1 2 0 0 0 2 2 1 1 1 1 1 0 0 0 0 0 0 0 1 1 1 1 1 1 0 1 2 2 0 2 0 1 2 0 0 0 1 0 0 2 1 1 1 1 0 1 0 2 0 2 0 0 0 2 2 0 0 2 0 0 2 2 1 0 1 0 0 0 0 2 0 0 1 0 1 0 0 2 2 0 2 0 0 0 0 0 0 0 1 0 0 2 2 0 1 0 1 0 0 0 0 0 0 1 1 0 1 1 1 0 0 0 1 2 0 0 1 0 1 0 0 0 1 0 2 1 0 0 2 2 0 0 0 1 2 0 0 2 0 1 1 1 0 0 0 0 2 1 1 2 1 2 0 1 1 0 2 1 1 0 0 0 1 0 0 0 1 0 0 0 0 0 1 1 1 0 1 1 0 0 0 2 0 1 1 0 1 1 2 1 0 0 0 0 2 0 2 1 1 1 0 1 2 2 0 0 0 1 2 1 1 1 1 1 0 0 0 2 2 1 0 0 0 0 0 0 0 1 0 1 1 1 0 0 0 0 0 0 2 1 1 0 1 0 0 0 0 0 2 0 1 0 0 0 0 0 0 0 1 1 2 1 0 1 0 1 0 0 2 1 0 1 1 1 1 1 1 2 0 1 2 0 0 1 1 1 1 1 2 1 1 1 1 2 1 2 1 0 1 0 1 0 2 0 0 0 0 1 1 2 0 2 1 2 0 2 1 1 1 2 0 0 0 1 0 1 1 1 0 1 1 1 0 2 2 0 1 2 0 2 1 2 1 0 1 0 0 0 1 1 1 1 0 0 1 0 2 2 2 1 2 0 0 1 1 1 0 0 0 1 0 1 1 0 0 2 2 2 1 1 0 0 0 1 1 0 1 0 2 1 1 0 0 1 2 0 0 0 1 0 1 0 1 1 0 0 1 0 0 0 0 0 1 0 2 0 0 1 0 1 0 1 0 0 0 1 1 0 0 2 0 0 0 0 0 0 2 0 2 0 0 1 0 2 1 0 0 0 1 1 1 0 0 0 0 1 0 0 0 0 1 1 2 0 0 0 0 0 0 1 1 2 0 2 0 0 0 0 1 2 0 2 1 0 1 1 2 1 1 1 1 1 1 2 1 0 1 2 0 2 2 1 0 1 1 1 1 0 0 1 2 2 2 1 1 0 0 1 0 0 1 1 1 1 0 0 0 0 1 2 0 0 0 0 1 0 1 0 0 1 0 1 2 2 0 2 0 0 2 0 1 0 0 0 0 0 0 0 1 1 1 0 0 0 0 0 0 0 0 0 0 1 1 1 2 1 2 0 0 0 1 0 1 0 1 1 1 0 0 0 0 0 0 1 0 0 0 2 1 0 0 2 0 0 0 0 0 1 0 0 1 0 0 1 0 0 1 0 0 2 2 0 2 1 2 0 2 1 1 0 0 0 0 1 1 0 2 1 0 1 1 2 0 0 1 0 0 0 1 1 2 1 0 2 2 2 2 0 2 0 1 0 0 0 0 1 1 0 1 0 0 0 0 0 0 0 1 1 0 1 0 1 0 0 1 0 0 0 2 1 1 0 0 0 0 1 2 0 0 0 0 0 0 1 1 0 0 1 0 0 2 0 1 2 2 1 1 1 0 0 1 1 1 1 0 1 0 1 0 2 2 2 0 0 0 0 0 0 1 2 1 0 0 0 2 0 1 0 0 0 2 0 1 2 1 0 2 1 1 1 0 0 2 1 0 1 1 0 2 0 0 0 0 0 2 0 0 0 1 0 1 2 1 1 2 0 0 1 1 0 0 1 0 0 1 1 1 0 0 1 2 2 0 0 0 0 0 0 0 0 0 0 0 1 0 0 1 0 2 0 2 2 0 0 2 0 0 0 2 2 0 0 0 0 1 1 1
136 1 2 0 0 0 0 2 1 0 1 1 1 1 0 0 0 2 0 2 2 2 0 1 0 0 0 0 0 0 1 0 1 1 2 0 2 1 0 1 1 1 0 1 1 1 1 0 0 1 0 1 0 1 1 1 0 0 0 0 1 0 1 1 1 0 0 1 0 0 0 1 2 0 2 2 0 0 0 0 0 0 1 0 0 0 0 0 0 1 0 0 0 0 1 0 1 1 0 2 0 0 1 0 0 0 2 1 1 1 0 2 0 0 0 0 0 0 2 0 0 1 2 2 0 0 0 1 1 1 1 1 0 1 0 0 0 0 0 0 2 1 1 0 0 0 0 0 0 0 0 0 0 0 1 1 1 0 0 1 1 1 1 2 1 2 0 0 0 1 0 1 2 0 2 1 0 1 0 1 0 0 1 0 1 0 1 1 1 0 2 2 1 1 0 0 2 0 0 0 0 0 0 0 2 2 0 1 0 0 1 0 2 0 1 1 1 0 0 0 0 1 2 0 0 0 0 0 0 1 0 0 0 0 1 0 0 2 0 1 0 0 2 2 0 2 0 0 0 0 0 1 0 0 0 0 0 1 0 0 0 0 0 0 0 0 1 0 1 1 0 1 0 0 0 0 0 0 1 0 0 0 1 1 1 1 2 2 0 2 0 0 0 2 2 0 1 0 0 0 0 0 1 1 0 1 0 0 0 1 0 1 2 0 0 0 0 0 0 0 1 2 1 1 0 0 0 1 0 0 0 0 0 1 0 1 1 1 1 0 0 0 1 0 1 1 0 0 1 1 0 1 0 1 0 1 0 0 0 1 0 1 1 1 1 0 0 0 2 0 0 0 0 2 0 0 1 2 2 1 1 0 0 1 1 1 0 0 0 0 0 1 0 1 1 1 1 0 0 0 0 0 1 2 1 1 0 1 1 0 0 0 0 1 1 0 1 1 0 1 0 0 0 2 1 1 1 0 2 1 2 1 1 1 1 2 0 0 0 0 1 1 0 2 1 2 1 0 1 0 0 0 2 2 2 2 2 2 2 1 2 0 0 0 0 2 0 1 0 1 0 0 2 0 1 0 2 2 1 1 1 1 0 1 2 1 0 1 2 1 1 1 1 1 0 0 1 0 1 1 1 0 2 0 2 0 0 1 1 0 0 0 0 0 0 0 0 0 0 1 0 2 1 1 0 1 1 1 0 2 1 1 0 0 0 1 1 1 0 0 1 2 0 0 1 0 0 1 1 0 0 0 0 2 2 0 0 0 2 0 1 0 1 2 1 0 1 2 2 0 1 0 1 0 1 0 1 0 0 1 1 0 2 0 1 0 1 1 0 1 0 0 1 0 1 0 1 0 0 0 0 2 1 1 0 1 1 0 0 1 1 1 0 1 0 1 0 0 0 0 0 0 0 0 0 1 2 2 0 0 1 1 1 0 1 0 2 0 1 1 1 0 0 1 1 0 1 1 1 0 2 2 0 0 0 2 2 1 1 1 1 0 1 0 2 2 0 1 1 0 0 1 0 0 0 1 1 1 1 0 1 1 2 1 1 1 0 2 2 0 1 1 0 1 1 0 0 0 1 1 0 1 0 1 2 0 1 1 1 0 2 1 0 1 0 0 0 0 0 0 0 0 0 1 1 1 0 0 1 0 2 1 0 1 1 0 0 0 0 0 0 0 0 0 1 0 0 0 0 1 1 0 1 0 0 0 0 0 1 0 0 0 2 1 1 0 2 1 1 1 0 0 2 0 0 1 0 1 0 2 1 0 2 2 2 2 0 2 0 2 0 0 2 2 1 0 0 1 0 2 0 2 0 0 0 0 0 0 0 1 0 0 0 1 1 1 0 0 2 2 2 2 0 2 0 2 0 0 0 0 0 2 1 1 0 1 1 1 1 0 1 1 0 0 0 0 0 1 0 0 0 0 1 1 1 0 0 0 0 0 0 1 0 0 0 0 1 2 2 1 0 0 1 1 0 1 0 1 2 2 2 0 1 0 0 1 1 2 1 0 0 1 0 0 1 0 1 0 0 0 0 0 0 2 2 1 1 0 0 1 0 1 0 0 1 1 0 2 2 2 0 2 1 1 1 0 1 1 0 0 2 2 0 2 0 0 0 1 1 0 0 0 0 1 0 1 2 0 0 1 0 0 1 0 0 0 2 2 0 0 0 0 0 0 1 1 1 0 2 1 0 0 0 0 1 1 1 1 1 0 0 0 0 2 0 0 1 0 0 1 1 0 0 0 0 1 0 0 0 0 0 1
137 0 0 2 0 0 2 2 0 0 0 2 1 1 0 0 0 1 1 1 1 2 0 0 0 0 0 0 0 0 1 1 0 0 0 0 1 0 0 0 0 0 0 0 2 0 0 0 0 1 2 2 0 0 2 2 0 1 0 0 0 0 2 2 0 0 1 1 0 0 0 1 2 0 1 1 0 2 2 0 0 0 2 1 1 0 0 1 2 2 1 2 1 1 1 1 0 0 0 2 0 0 0 0 1 1 2 1 2 1 0 1 0 2 2 2 2 0 1 0 1 1 1 1 0 0 0 2 0 2 0 0 1 1 0 0 0 0 0 0 1 1 1 0 0 0 1 0 0 0 0 0 0 0 0 0 0 1 0 1 2 0 1 2 1 1 0 0 1 1 0 1 0 2 2 0 2 0 0 0 0 0 0 1 1 1 1 2 0 1 1 2 1 0 1 0 2 2 0 0 0 0 0 1 2 2 1 2 0 1 1 0 2 0 1 2 2 1 0 0 0 0 2 0 2 1 0 1 0 1 0 1 0 0 2 0 0 1 0 1 0 0 2 1 0 2 1 0 0 0 0 1 1 0 0 0 0 2 0 1 0 1 0 0 0 0 1 0 1 0 0 0 2 2 0 0 1 1 1 1 1 0 1 1 1 1 2 0 0 2 1 1 1 2 1 1 0 2 0 2 0 0 2 0 1 0 2 0 2 2 2 2 1 0 0 1 1 0 0 0 0 1 2 0 0 0 0 1 1 0 0 0 0 0 0 0 0 1 0 0 0 1 1 0 0 0 1 0 2 0 2 0 1 2 1 0 0 0 0 0 0 0 1 0 1 0 1 1 2 0 0 0 0 2 0 0 2 0 0 0 1 1 0 0 1 0 0 0 0 0 0 1 1 0 1 0 0 2 2 2 0 1 0 2 1 1 0 1 0 0 0 0 0 2 0 2 0 0 0 0 1 1 1 1 0 2 2 0 1 0 1 1 0 0 2 0 0 1 1 0 2 0 1 1 1 2 0 1 1 0 0 1 0 0 0 0 0 2 1 1 1 0 0 0 0 1 0 2 0 0 0 0 2 1 1 1 1 2 2 1 1 0 0 0 1 0 0 1 1 0 1 1 0 1 0 0 1 0 1 2 0 1 2 0 2 0 0 1 1 0 0 0 0 0 0 0 0 0 0 1 1 1 1 2 0 1 0 1 0 1 1 1 0 0 0 0 1 1 1 0 1 2 2 1 2 1 1 1 1 0 0 0 0 1 2 0 1 0 2 0 1 0 0 0 0 0 0 1 0 1 0 1 0 0 0 0 1 1 0 2 0 0 2 0 0 0 2 1 1 1 0 0 1 0 0 0 0 1 0 0 0 2 1 2 0 1 0 0 1 1 0 0 0 0 1 0 0 1 1 1 0 1 1 1 0 1 1 2 0 0 0 0 0 0 2 1 2 1 2 0 2 0 0 2 1 0 1 2 0 0 1 1 0 1 1 1 1 0 2 0 0 0 1 0 2 1 1 1 1 0 1 0 0 0 0 2 2 0 2 0 2 0 2 0 1 1 1 0 1 1 0 0 2 0 0 0 0 0 1 1 1 0 0 1 0 0 1 2 2 0 0 0 0 1 1 0 1 0 0 0 0 0 1 2 1 0 0 0 0 0 0 0 0 0 1 1 0 0 0 0 0 0 0 1 2 0 1 2 0 1 1 1 0 0 0 0 0 0 2 1 0 0 2 1 0 0 2 1 0 0 0 0 2 0 0 0 1 0 0 1 1 0 0 0 2 1 1 1 1 2 1 1 0 1 1 1 0 1 0 2 0 1 1 0 1 0 0 0 0 1 1 1 0 2 0 0 0 0 2 1 1 2 0 2 0 1 0 0 0 0 1 1 1 1 1 0 0 0 0 0 0 1 2 1 2 1 2 1 0 0 0 1 0 2 2 0 0 0 0 0 1 1 0 0 0 0 0 1 1 1 0 0 2 1 0 2 0 1 2 2 2 0 1 0 0 1 1 1 0 0 2 2 0 0 2 1 2 0 0 1 0 1 0 2 2 0 1 0 1 1 1 0 0 0 0 2 0 0 2 0 2 0 2 1 1 0 1 1 0 1 2 2 0 1 0 0 0 0 1 0 0 0 2 2 0 0 0 0 1 0 2 0 1 1 1 0 1 2 0 0 0 0 0 0 1 1 1 0 1 0 0 0 1 0 0 0 0 1 1 0 0 1 0 2 0 0 2 0 1 2 0 0 0 1 1 0 0 0 0 0 0 1
138 1 1 1 0 0 1 2 0 0 0 1 0 2 0 0 0 1 1 1 1 1 0 0 0 0 0 0 1 1 1 1 1 1 0 0 2 2 0 1 1 0 0 0 2 0 2 0 0 0 1 1 0 0 2 0 0 2 0 1 0 0 1 1 1 0 0 0 0 0 0 0 1 0 1 2 1 1 1 0 1 0 2 2 2 0 1 0 2 2 0 1 0 0 0 0 0 1 0 2 0 0 2 0 0 0 2 2 0 2 0 1 0 2 2 2 2 0 1 0 1 0 2 0 2 2 0 1 0 1 1 1 0 0 1 0 0 0 1 0 0 2 0 0 0 0 0 0 0 1 0 1 0 0 0 0 1 1 0 0 0 1 0 1 0 1 0 1 0 0 0 0 1 1 2 1 1 1 0 1 0 0 0 1 1 1 1 2 0 0 2 2 0 0 0 0 2 1 0 0 0 0 0 0 2 2 2 0 0 0 1 0 0 0 2 0 0 0 1 0 1 1 0 0 0 0 0 1 0 1 0 0 0 0 0 0 0 1 0 1 0 0 2 1 0 1 0 0 0 0 0 0 0 0 0 1 1 2 0 1 0 1 0 0 0 0 0 0 0 0 1 1 1 1 1 1 0 0 1 0 0 0 1 2 1 1 1 1 0 2 0 1 0 1 2 0 1 0 0 0 0 0 2 0 1 0 0 0 0 1 0 0 1 0 0 0 2 1 1 1 1 1 1 1 1 0 0 1 0 0 0 1 1 1 0 0 1 0 2 0 0 0 0 0 1 1 1 0 0 1 0 1 0 1 0 1 1 0 0 2 0 2 2 2 2 0 0 2 1 0 1 1 1 2 0 2 2 1 1 0 2 0 0 0 1 0 0 0 0 0 0 0 0 0 2 0 0 2 0 0 0 0 1 2 0 1 0 2 0 0 0 0 0 2 0 2 0 0 0 0 0 1 0 1 0 1 1 0 1 0 1 0 1 1 1 1 0 1 1 0 1 1 1 1 0 2 2 2 0 0 0 2 2 2 2 2 2 2 2 2 2 0 1 0 0 1 0 2 0 0 0 0 1 1 0 0 1 1 2 1 0 2 0 0 2 0 0 1 2 1 0 2 0 1 0 1 0 2 2 2 0 0 1 1 1 0 2 1 0 0 0 0 0 0 0 1 1 0 0 1 0 2 2 2 2 2 0 0 2 2 0 0 0 0 1 0 1 2 1 1 0 1 2 1 2 0 0 1 1 0 0 0 0 1 1 1 1 0 2 0 0 0 0 2 0 1 0 1 1 0 0 1 1 0 1 0 2 2 0 2 0 0 1 0 0 1 1 2 1 2 0 0 2 0 1 1 0 0 0 0 0 2 1 1 0 0 1 0 1 1 1 0 0 2 0 2 1 0 0 0 1 0 0 1 0 0 0 1 0 0 1 0 0 0 1 0 2 1 2 0 0 0 0 1 2 0 2 1 0 0 2 1 1 0 2 0 2 0 2 0 0 0 2 0 2 2 1 0 2 0 1 0 1 0 1 2 1 1 1 1 1 0 2 0 1 2 1 0 2 2 0 0 1 0 0 0 1 0 1 1 0 1 0 0 1 0 1 1 1 1 0 0 0 1 0 0 0 0 0 0 0 0 0 1 0 1 0 0 0 0 1 0 1 0 1 1 1 0 1 1 0 1 0 0 0 0 0 1 0 1 1 1 1 0 0 1 0 0 1 0 0 0 1 1 1 1 1 2 2 2 1 1 1 1 0 0 0 0 0 2 1 0 1 1 2 2 0 1 0 2 1 0 2 2 1 0 0 0 0 1 0 1 0 0 0 0 2 1 0 2 0 0 1 0 0 2 1 1 2 1 1 1 0 2 0 0 0 0 0 0 1 1 1 1 0 0 0 0 0 1 0 0 2 2 2 2 2 1 0 0 0 0 0 1 1 0 0 0 0 0 0 1 0 0 0 0 1 2 2 1 0 0 1 0 0 1 0 0 1 2 1 0 1 0 0 1 1 2 0 0 1 1 1 0 2 2 2 0 0 0 0 2 1 0 2 0 0 0 0 0 0 1 1 0 1 1 0 0 1 1 0 1 1 1 2 0 2 1 0 0 1 1 0 2 0 0 0 1 0 0 0 0 1 1 0 1 2 0 1 1 0 0 2 0 1 0 0 0 0 0 0 0 0 0 1 2 2 0 0 0 1 0 0 0 0 2 0 0 2 0 0 0 0 2 0 1 1 0 0 1 0 0 0 0 1 0 0 1 2 0 1 0
139 0 0 2 0 2 2 2 0 0 0 0 0 1 0 0 0 1 2 0 0 2 0 0 0 0 0 0 1 2 0 1 1 1 0 2 1 1 0 0 0 0 1 1 1 1 0 0 1 2 1 1 1 1 1 1 0 2 0 0 1 1 1 1 0 0 0 0 0 0 0 1 1 0 1 2 1 0 0 0 0 0 2 2 2 0 1 0 2 2 0 1 2 1 0 0 0 0 0 1 0 1 1 0 0 1 1 0 2 0 0 2 0 0 0 0 0 0 1 0 2 0 2 2 0 0 0 0 0 0 1 1 0 1 2 1 0 0 1 0 2 1 0 0 0 0 0 0 0 1 0 0 1 0 0 0 1 0 0 1 1 0 0 2 1 1 0 0 0 2 2 2 1 1 2 2 1 0 0 0 0 0 0 0 0 0 0 1 0 0 2 2 1 0 1 0 1 2 0 1 0 1 0 0 2 2 0 0 1 0 2 0 0 0 1 1 1 0 1 0 1 1 2 0 0 1 1 2 0 2 0 0 1 1 1 2 0 2 0 1 0 0 2 1 0 1 1 0 0 0 0 0 0 0 0 0 0 2 0 2 0 2 0 0 0 0 1 1 1 0 0 0 1 1 0 0 0 1 1 1 1 1 0 1 1 1 2 1 0 2 0 0 1 2 2 2 0 1 1 1 1 0 1 1 0 0 1 0 1 2 1 2 1 0 0 0 2 1 1 1 1 2 1 2 1 0 0 1 0 1 0 0 0 0 0 0 0 1 1 0 0 0 2 1 0 0 0 1 1 2 0 1 0 1 0 1 1 0 0 2 0 2 0 0 0 0 1 2 0 0 2 2 1 1 0 1 1 0 0 0 1 2 0 0 2 1 0 0 0 0 0 0 1 0 1 0 1 0 1 1 1 0 0 2 1 0 0 1 0 0 0 0 0 2 0 0 0 1 0 1 1 0 1 1 0 0 1 0 2 2 2 2 0 1 0 1 0 0 0 1 1 1 1 1 1 2 0 0 0 0 0 0 0 0 0 0 0 1 1 0 0 0 0 1 0 1 0 1 0 1 0 0 2 1 0 1 0 2 2 1 0 1 0 0 2 0 0 0 2 1 1 2 1 1 1 0 2 2 2 2 0 0 1 1 1 1 2 1 1 1 0 0 0 0 0 1 1 0 0 0 0 2 1 2 1 1 0 1 1 1 1 0 1 0 1 1 1 1 1 0 1 2 1 1 1 1 0 1 1 0 0 0 0 2 2 0 0 0 1 1 1 0 0 2 0 1 0 1 1 0 0 1 1 0 1 0 1 2 0 2 0 0 0 0 0 0 0 0 0 0 1 1 1 2 0 0 1 0 0 0 0 2 0 0 2 0 0 0 0 0 2 0 0 2 1 2 1 1 0 0 1 0 2 1 0 1 1 2 0 0 1 0 1 0 2 0 2 1 2 0 0 0 0 2 2 0 1 1 1 0 0 2 1 1 2 2 1 1 1 0 0 0 0 1 1 0 0 2 0 0 0 0 0 0 0 2 2 1 2 0 0 0 0 0 0 0 1 0 2 2 0 0 1 0 1 0 0 0 2 2 0 2 0 0 2 0 1 1 1 0 0 0 0 1 0 0 0 0 0 0 0 2 0 2 1 1 0 0 0 0 0 0 0 0 0 0 0 0 0 0 0 0 0 0 1 1 0 0 0 0 0 0 0 0 0 0 1 0 2 0 0 0 1 0 0 1 2 1 1 1 1 0 1 0 0 0 1 0 0 2 1 1 0 0 2 1 1 2 0 2 0 0 2 2 2 0 0 1 0 0 0 1 0 1 0 1 1 0 0 1 0 0 0 1 1 1 1 2 2 1 0 1 0 2 1 2 0 0 0 1 1 0 1 2 0 0 0 1 2 1 0 1 0 0 0 0 0 0 0 1 0 0 0 2 2 0 0 0 0 0 0 2 1 0 0 1 1 0 1 1 1 0 1 1 0 2 0 0 1 2 2 0 2 1 1 1 0 1 1 0 1 1 1 0 1 1 1 0 0 1 0 2 0 1 1 1 0 0 1 1 0 1 1 1 2 0 0 1 1 1 0 1 2 1 1 0 1 2 0 0 2 1 0 2 0 0 0 1 2 0 0 1 1 1 1 1 1 0 0 1 2 0 1 1 1 0 1 1 0 0 0 0 1 0 0 1 1 0 0 0 1 2 0 0 0 1 0 0 2 0 0 0 0 2 0 0 1 0 0 1 1 1 0 2 1 0 0 0 0 0 1 0
140 1 2 1 0 0 1 0 0 1 1 1 1 1 0 0 0 1 0 2 2 2 0 2 1 1 1 0 0 0 2 1 2 2 1 0 2 1 0 1 1 0 1 1 2 2 0 0 0 0 0 0 2 0 0 0 0 1 0 2 0 1 2 2 0 1 2 2 0 0 0 2 1 0 1 2 1 2 2 0 0 0 1 0 0 0 0 0 2 2 0 0 1 0 0 0 0 0 0 2 0 0 0 0 0 0 2 1 1 1 0 1 1 1 2 2 1 0 0 0 2 0 2 0 2 2 0 2 2 2 0 0 0 0 1 0 0 0 2 0 2 0 0 0 0 0 1 1 1 2 0 0 0 0 0 0 0 1 0 1 1 0 0 2 2 2 0 2 0 0 0 0 0 2 0 1 1 0 0 1 0 0 0 0 0 0 0 1 0 0 0 1 2 0 2 1 1 2 0 0 0 0 0 1 2 2 2 0 1 0 2 0 2 0 0 1 0 1 2 1 0 0 2 0 1 1 1 2 0 1 0 0 0 1 2 0 0 2 0 1 0 0 1 1 0 1 0 0 0 0 0 0 0 0 0 0 0 2 0 0 0 0 0 1 0 0 0 2 1 0 0 1 2 2 0 0 1 1 1 1 1 1 1 2 2 1 2 2 0 2 0 0 0 1 2 0 1 1 0 1 0 0 2 0 1 0 1 2 1 2 1 2 2 1 1 0 2 1 1 1 0 1 0 2 0 0 0 1 1 0 0 0 0 0 0 0 0 0 2 0 0 0 2 0 0 0 1 0 2 2 1 1 0 2 0 0 2 0 0 0 0 0 0 0 0 0 0 1 2 0 0 0 1 2 0 1 1 1 1 1 1 1 0 0 1 0 0 0 0 0 0 1 0 2 2 1 1 0 2 2 0 2 1 2 1 0 1 0 0 0 0 0 0 0 1 0 1 0 0 0 0 2 1 0 1 1 2 2 2 0 2 1 0 1 1 2 0 1 1 0 1 1 2 0 0 1 1 0 1 0 0 0 1 1 1 1 1 2 2 1 1 0 1 1 0 1 0 2 0 1 0 0 1 2 1 0 0 2 2 2 0 2 0 0 2 0 0 0 0 0 0 0 0 2 2 1 0 1 2 2 0 0 2 0 2 0 1 1 2 0 1 0 0 1 1 0 1 0 0 1 0 2 2 2 0 2 0 0 0 1 1 1 0 0 0 0 2 1 1 1 0 1 1 2 2 1 0 0 2 1 0 1 0 1 2 0 1 1 0 0 0 0 1 1 0 0 1 1 0 1 0 1 2 0 1 1 2 1 0 2 0 0 1 0 1 0 0 0 0 0 0 0 0 0 0 1 1 0 0 0 0 1 0 2 0 0 0 0 2 2 1 0 0 0 2 0 0 1 0 0 0 0 0 0 0 0 1 1 0 0 1 0 1 1 2 1 2 0 1 1 0 1 0 1 2 0 2 1 0 0 1 1 1 0 0 2 2 0 2 1 0 1 1 1 1 0 0 1 1 0 1 1 0 0 1 1 2 1 1 1 1 0 2 0 0 2 1 1 2 1 0 0 0 0 1 0 0 0 1 2 0 1 0 0 0 0 1 0 1 1 0 0 0 2 0 1 0 1 1 1 0 1 2 2 2 0 0 0 1 0 2 1 0 0 0 0 0 1 1 2 1 2 0 0 0 0 0 2 0 1 1 1 2 0 0 1 0 0 2 1 0 0 2 0 0 0 2 1 1 1 0 0 1 0 0 0 1 0 0 2 0 0 0 0 1 2 0 1 1 2 1 1 1 1 1 0 0 0 0 0 1 0 1 0 1 0 1 0 0 2 0 0 0 1 1 1 2 1 0 0 0 0 0 2 0 0 0 0 0 1 0 1 1 2 0 1 1 0 2 0 2 2 0 0 0 0 0 1 0 0 1 0 0 2 2 0 0 0 1 2 0 2 0 0 0 2 2 2 1 1 0 0 1 0 0 2 1 2 1 1 0 1 2 0 2 1 0 2 2 0 0 0 0 0 2 2 2 0 0 1 1 1 0 1 0 2 0 1 1 1 0 0 1 0 1 0 0 2 1 1 0 1 0 2 2 0 0 0 1 0 1 1 0 2 0 0 0 1 0 1 0 0 0 1 0 0 1 1 0 1 0 0 1 1 1 0 1 1 0 0 0 0 1 0 1 0 1 0 0 0 1 1 0 0 0 1 0 2 0 0 0 2 1 1 0 0 0 0 0 2 1 1 0 2 0 0 1 0 1 0 0 0
141 1 2 1 0 0 2 1 0 2 2 0 0 1 0 0 1 2 1 1 1 2 0 1 0 0 0 0 0 0 2 0 1 1 0 1 1 1 0 1 1 0 0 0 1 0 0 1 0 2 1 1 1 0 1 0 0 0 0 1 0 0 1 2 0 0 0 0 0 0 0 1 2 0 1 2 0 1 1 0 0 0 1 0 1 0 0 1 2 2 1 2 1 1 1 0 0 2 0 2 2 0 1 1 0 0 2 0 2 0 0 2 1 2 2 2 2 0 1 0 1 0 2 0 2 2 0 2 0 2 1 1 1 1 1 0 2 0 0 0 0 2 0 0 0 0 0 0 0 0 0 0 0 1 0 0 0 1 1 1 1 0 0 2 1 1 1 0 0 1 1 0 2 0 1 1 1 0 0 1 0 0 0 1 2 2 1 1 0 1 0 2 2 0 2 1 1 2 0 0 0 1 0 1 2 0 2 2 0 0 2 0 0 0 1 1 1 0 0 0 0 0 2 0 0 0 0 0 0 1 0 0 1 1 1 2 0 1 0 1 0 0 2 0 0 0 0 0 0 0 0 0 0 0 0 0 0 1 0 0 0 0 0 0 0 0 1 0 1 1 0 2 0 1 0 0 0 1 1 1 1 0 0 2 2 2 2 1 0 2 1 1 1 1 2 1 1 1 0 1 0 1 1 0 1 0 0 0 0 1 0 1 1 0 0 1 1 0 1 1 1 2 0 1 1 0 1 2 0 2 0 1 0 0 0 0 0 1 2 0 0 0 1 1 1 1 0 0 2 1 2 0 1 1 0 1 2 0 0 0 0 0 1 0 1 0 1 0 2 0 0 0 0 2 1 1 2 1 1 1 1 2 1 1 1 1 0 0 0 0 0 0 0 0 1 0 1 1 2 2 0 2 0 2 0 1 0 1 0 0 0 0 0 0 0 0 0 2 0 2 0 0 1 1 1 1 2 0 1 1 1 2 0 1 1 1 0 0 1 1 1 0 1 1 1 2 0 1 0 0 0 1 0 0 0 0 0 2 2 1 2 0 0 0 0 0 1 1 0 1 0 0 1 1 2 0 2 1 2 1 1 0 0 1 1 0 1 0 1 0 1 0 0 1 0 2 0 0 0 2 0 1 0 1 1 2 1 1 0 2 0 0 1 1 1 0 1 1 0 1 1 2 2 2 2 2 0 0 0 1 1 1 0 0 1 1 2 0 0 2 0 1 0 1 2 0 0 2 2 0 0 0 0 2 1 1 0 0 0 0 0 0 2 2 0 0 1 1 1 0 0 1 1 0 1 0 1 2 0 2 0 0 1 0 0 0 1 1 1 0 1 0 1 0 0 0 0 1 1 0 1 0 0 2 0 1 2 0 2 2 0 0 0 1 0 1 0 0 0 0 1 0 0 0 0 1 1 1 0 0 0 0 0 0 2 0 2 0 2 0 0 1 0 1 1 0 1 1 0 0 1 2 0 1 1 2 1 0 1 1 1 0 2 1 1 1 1 2 0 0 2 0 0 0 0 2 2 0 2 0 1 1 2 0 0 2 2 1 1 0 0 0 1 0 0 0 1 1 1 1 1 0 1 1 1 1 1 2 2 0 1 0 0 2 0 0 0 2 2 2 0 0 0 2 1 1 0 1 1 0 1 1 0 0 1 1 1 2 0 2 0 2 0 0 1 1 1 0 0 0 0 0 1 0 0 0 1 0 1 0 0 0 2 1 1 0 2 0 1 1 1 1 0 1 1 1 1 0 0 1 1 1 0 0 2 0 2 2 1 2 0 1 1 2 2 1 1 0 0 0 1 0 1 0 1 1 2 0 0 2 0 0 1 1 1 2 0 1 1 1 1 1 0 2 0 1 0 0 0 0 0 2 0 1 0 0 0 0 0 0 0 0 0 0 0 0 0 1 0 0 0 0 0 1 0 1 1 0 1 0 0 2 0 0 0 1 2 1 2 0 0 0 0 0 0 1 0 0 1 1 1 0 2 0 0 0 0 2 0 0 1 2 0 1 2 2 2 0 0 0 0 0 0 0 1 1 0 0 1 1 1 1 0 0 0 2 0 1 1 1 0 1 2 0 0 0 1 1 0 1 2 2 0 0 1 0 0 1 0 0 0 0 1 1 0 1 2 0 0 0 2 0 2 0 1 0 0 2 1 2 1 2 0 0 1 2 2 0 1 0 0 0 0 0 0 1 0 0 2 0 0 0 0 1 0 0 0 0 0 0 0 0 0 1 1 0 0 1 1 1 1 0
142 0 2 0 0 0 0 0 0 1 1 1 1 1 0 0 0 1 0 2 2 2 0 0 0 0 0 0 0 1 1 0 1 1 0 1 0 1 0 1 1 0 0 0 1 1 1 0 0 0 0 0 2 1 0 0 0 0 1 1 0 1 1 1 0 0 1 0 1 1 0 0 2 0 1 2 1 1 1 1 1 0 2 0 1 0 1 1 2 2 0 2 1 1 0 0 0 1 0 2 1 0 1 0 1 1 2 1 1 1 0 1 0 1 2 2 1 0 0 0 2 0 2 1 1 1 0 2 0 2 1 1 0 0 1 0 1 1 0 0 2 0 1 0 1 0 0 0 0 1 0 0 0 0 0 0 0 0 0 0 2 0 0 2 1 2 0 1 1 0 0 0 0 2 0 0 2 0 0 2 0 0 0 2 1 1 1 0 0 0 1 2 2 1 1 1 2 1 0 0 0 0 0 2 2 1 1 0 1 0 1 0 1 0 1 2 0 0 1 1 0 0 1 1 1 1 1 2 0 2 0 0 0 0 1 0 0 1 0 1 0 0 2 2 0 2 0 0 1 0 0 0 0 1 0 0 0 2 0 2 0 1 1 1 0 0 0 0 1 0 0 1 0 0 1 0 0 0 0 0 0 1 0 1 1 1 2 2 0 2 0 0 0 2 1 0 1 1 0 1 0 1 1 1 1 0 0 0 0 2 0 2 1 0 0 0 2 0 1 1 1 2 2 2 0 0 1 1 0 0 0 1 0 0 0 0 0 2 0 0 0 0 2 0 1 1 0 0 2 0 1 0 0 2 0 0 2 0 0 2 0 1 2 1 2 0 1 0 2 0 0 0 1 2 1 0 2 0 0 0 1 2 0 0 1 0 0 0 0 0 0 0 0 1 2 0 0 0 0 0 0 0 1 1 0 1 0 0 0 0 0 0 0 1 0 0 0 0 0 0 0 1 0 1 2 2 0 0 0 0 0 0 0 2 0 1 0 0 0 0 1 1 2 0 0 1 0 2 0 0 0 2 1 2 1 1 1 0 0 0 1 0 1 1 0 2 0 2 0 1 0 0 2 0 1 0 2 2 2 1 0 2 0 0 1 1 0 1 1 0 1 1 0 2 2 0 2 0 1 1 1 1 2 0 1 0 1 0 1 1 0 0 0 0 0 0 0 0 0 2 1 1 2 2 1 2 0 1 0 1 1 1 0 0 1 0 0 2 0 1 1 1 2 1 2 0 0 1 1 0 0 0 0 2 2 1 0 2 0 1 0 1 0 0 0 0 0 2 2 0 0 0 0 0 0 0 2 1 0 2 0 0 2 0 1 0 2 2 2 2 0 0 1 0 0 1 0 1 1 1 0 2 0 1 1 0 1 0 2 1 2 0 0 0 2 0 0 2 1 1 1 1 0 1 0 0 0 1 0 0 0 0 1 0 2 0 2 0 2 0 0 1 0 1 2 0 2 2 0 0 1 1 1 2 2 2 0 0 2 0 0 0 2 0 2 2 1 0 0 1 1 1 0 0 1 1 2 0 0 0 0 1 1 1 1 1 0 0 0 1 0 0 0 0 0 0 0 0 2 2 0 1 0 1 0 0 0 1 1 0 0 0 0 1 0 0 0 0 0 0 0 0 0 2 2 2 0 0 0 0 1 0 1 0 2 2 2 0 1 1 0 1 1 0 0 1 0 0 0 1 1 1 0 0 0 1 1 1 1 0 1 0 2 1 1 0 2 0 1 1 0 0 1 1 2 0 2 0 1 1 0 1 0 0 2 0 2 2 0 2 0 1 1 1 0 0 0 0 0 0 1 1 2 0 2 0 1 0 0 1 0 0 1 1 1 2 0 1 2 1 1 1 0 2 0 1 0 0 0 0 0 2 0 1 0 0 0 0 0 0 0 0 1 1 1 1 1 1 0 0 0 0 0 1 1 0 1 1 0 0 1 1 0 0 0 1 1 1 1 1 1 0 1 0 0 1 0 1 2 2 1 1 2 0 0 0 0 2 0 0 1 2 1 1 0 0 0 0 0 2 2 0 0 1 2 1 0 0 0 0 0 1 1 0 1 1 0 2 2 2 0 2 0 2 2 0 0 1 0 1 2 2 0 1 0 0 1 0 0 0 0 1 2 1 1 0 0 0 0 1 0 0 0 2 0 0 2 2 0 0 0 0 1 1 0 0 0 0 0 0 1 1 0 0 0 2 0 1 1 0 0 1 0 2 0 2 1 0 1 2 0 0 0 2 1 0 0 1 1 1 1 0
143 1 2 1 0 0 2 0 0 2 2 0 1 2 0 0 0 1 1 1 1 2 0 0 0 1 1 0 1 1 1 2 1 1 1 1 2 1 0 0 0 0 1 1 1 1 1 0 0 1 1 1 0 0 1 1 0 0 0 0 1 1 1 1 0 0 0 2 0 0 0 2 1 0 1 2 1 0 0 0 0 0 1 1 1 0 0 1 2 2 0 1 2 0 1 0 0 1 0 1 1 0 1 0 0 0 2 2 0 2 0 1 0 0 1 1 1 0 1 0 1 0 2 0 2 2 0 1 1 1 1 1 0 0 0 0 0 1 0 0 0 2 0 0 0 0 1 0 0 0 0 1 0 0 1 0 0 1 0 0 0 1 0 2 0 2 0 0 1 1 1 0 0 2 2 2 1 0 0 0 0 0 0 0 0 0 0 0 0 0 0 0 2 1 1 0 1 2 0 0 0 1 0 1 2 0 2 1 0 0 1 0 1 1 1 1 0 1 1 0 1 1 2 1 1 0 0 2 1 1 0 0 0 0 1 0 0 2 0 1 0 1 2 2 0 2 0 0 0 0 0 0 0 1 0 0 0 2 0 1 0 1 2 2 0 0 0 0 2 1 0 0 1 1 1 0 0 0 1 0 0 1 0 2 2 2 2 1 0 2 0 0 0 2 2 1 1 1 1 2 1 0 2 0 2 0 1 0 0 1 0 0 2 0 1 0 2 0 1 1 1 2 1 1 1 0 0 2 1 0 0 1 0 0 0 0 0 2 1 1 1 1 0 0 1 1 1 0 1 1 0 1 1 2 1 0 0 0 0 1 0 1 0 0 0 0 1 2 2 0 0 0 0 2 2 0 1 0 0 0 0 1 0 0 0 0 0 0 0 0 0 1 0 0 2 1 1 0 0 0 0 1 0 2 1 0 0 0 0 0 0 0 0 1 1 0 1 0 0 0 0 2 0 1 1 2 0 0 1 1 1 1 1 1 1 0 0 1 1 0 2 0 0 2 0 1 0 1 0 0 0 1 1 2 1 0 1 2 1 1 2 0 1 0 0 1 1 2 0 0 1 0 2 0 2 0 1 2 1 2 1 1 0 1 1 0 1 0 2 2 0 2 0 1 1 0 1 1 2 1 1 0 2 0 2 0 1 2 0 2 0 1 0 1 1 0 1 0 0 1 1 2 1 1 0 2 0 1 1 1 1 0 0 0 0 1 2 0 0 0 1 2 2 2 2 0 0 1 1 0 0 0 0 2 2 0 0 1 0 1 0 1 1 1 0 0 1 1 1 0 0 0 0 0 0 1 2 1 0 2 0 0 1 0 0 0 0 1 1 1 0 0 0 1 0 1 0 0 0 0 0 2 0 1 1 0 0 0 1 2 0 0 0 1 0 0 0 0 0 0 1 0 1 1 0 0 1 1 0 0 0 1 1 0 1 0 2 1 2 0 1 0 0 1 2 0 2 2 0 0 1 2 1 2 2 2 0 0 1 0 0 0 1 0 0 0 0 1 1 0 2 0 0 0 1 1 2 1 0 1 1 0 2 0 0 2 0 1 1 1 0 0 1 0 2 0 1 0 1 0 0 1 0 1 0 0 1 0 1 1 0 0 0 1 0 0 0 1 1 1 0 0 1 2 1 0 0 0 1 0 2 0 0 0 1 1 1 1 0 1 0 1 0 0 0 1 0 0 0 0 0 0 0 0 0 1 0 1 2 1 1 1 1 2 1 0 2 1 1 1 1 0 1 2 2 0 0 0 1 1 0 1 0 0 0 1 0 2 0 2 0 2 2 2 2 0 0 1 0 2 0 2 1 1 1 0 1 0 0 2 1 1 0 1 1 2 1 0 2 1 1 2 0 2 0 1 0 0 0 0 0 2 1 2 0 0 0 0 0 0 0 0 0 0 0 0 0 0 0 0 0 0 0 2 2 0 0 0 0 0 0 2 0 0 0 2 2 0 2 0 0 0 1 0 0 2 0 0 1 2 2 0 2 0 0 0 0 1 0 0 1 1 0 0 0 0 0 0 0 0 0 1 1 0 2 1 0 0 1 2 1 2 0 1 1 2 0 1 2 1 0 2 2 1 0 0 2 1 0 1 2 2 0 0 2 0 0 1 0 0 0 0 1 0 0 1 1 2 0 1 0 0 1 1 1 0 1 1 0 1 1 1 1 0 0 0 0 0 0 0 0 0 0 0 0 0 0 0 2 1 1 0 1 1 0 0 0 0 1 1 1 1 0 1 0 1 0 0 1 1 0 0
144 0 2 0 0 0 0 1 0 1 1 1 1 2 0 0 1 1 0 2 2 2 0 0 0 0 0 0 1 2 0 1 1 0 1 0 2 1 0 1 1 0 0 0 2 0 1 0 0 1 1 1 1 1 1 1 0 0 0 0 0 2 1 2 0 0 1 1 0 0 0 1 2 0 2 2 0 1 1 1 1 0 1 1 1 0 1 0 0 2 0 0 0 0 0 0 0 1 0 2 2 0 0 1 1 1 2 0 2 0 0 2 1 1 2 2 1 0 1 0 1 0 1 0 1 1 0 1 1 1 1 1 0 0 0 0 0 0 0 0 0 2 1 0 0 0 0 0 0 1 0 1 0 0 0 1 1 2 0 0 0 0 0 2 1 1 0 1 0 1 1 1 1 1 1 1 0 0 0 1 0 1 0 1 2 2 1 0 0 0 0 1 2 0 2 0 2 1 0 1 0 2 0 0 2 1 2 0 2 0 1 0 0 1 2 0 0 0 2 1 0 0 2 0 0 2 2 1 0 2 1 1 0 0 2 0 0 2 0 1 0 0 1 1 1 2 1 0 0 0 0 0 0 0 0 0 1 2 2 2 2 2 0 0 0 0 0 0 1 0 0 1 2 2 0 0 0 1 1 1 0 0 0 2 2 1 1 2 0 2 1 0 0 2 1 0 0 0 0 1 1 0 2 0 2 0 0 0 0 2 0 2 1 1 2 1 1 0 0 0 1 1 1 1 1 0 0 1 1 0 0 1 0 0 1 0 0 2 0 0 0 0 1 0 1 1 1 0 2 1 1 0 1 2 1 0 0 0 0 0 0 0 0 0 0 0 0 2 2 0 0 0 1 1 1 0 2 0 0 0 2 1 0 0 1 0 0 0 0 0 0 0 1 0 2 1 1 1 1 1 0 1 1 2 0 0 1 1 1 0 0 0 0 1 1 0 1 0 0 0 0 0 0 0 0 1 0 2 2 0 2 1 0 0 1 0 0 0 0 0 2 0 0 2 1 2 1 0 1 0 0 1 1 2 1 1 1 2 1 2 2 0 1 0 0 2 0 2 0 0 1 1 2 0 2 0 1 0 2 0 1 2 0 1 2 2 0 2 2 0 2 2 1 2 0 1 1 1 2 1 1 1 1 1 1 1 0 0 0 1 0 0 0 0 0 0 0 1 0 1 1 2 2 2 1 2 0 0 0 1 1 1 0 0 0 0 2 1 0 1 1 1 1 1 2 0 0 0 0 0 0 0 0 1 2 0 0 1 1 0 1 1 2 2 0 0 1 1 0 1 0 1 0 0 0 1 1 0 0 1 1 0 2 0 1 1 2 0 0 0 1 1 0 0 0 1 0 2 2 2 0 2 0 2 0 1 1 0 2 1 0 0 0 1 0 0 0 2 2 1 0 1 1 0 0 2 2 1 0 0 0 0 0 0 1 0 0 0 2 0 0 1 0 1 2 0 2 1 0 0 1 1 2 1 2 2 1 1 1 0 0 0 1 0 1 1 0 2 0 0 2 0 0 0 0 2 2 1 2 0 1 0 2 0 0 2 1 2 2 1 1 1 0 0 0 0 0 1 2 2 0 1 0 1 1 0 0 2 1 1 0 0 0 1 1 1 0 1 1 1 0 0 1 2 1 1 0 0 0 0 0 0 0 0 0 0 1 1 0 0 0 1 0 0 0 0 0 0 0 0 0 0 0 0 0 0 0 2 2 1 1 1 2 2 1 0 2 1 0 0 0 0 2 1 1 0 2 0 0 2 1 0 0 0 2 2 0 2 1 2 0 1 1 2 2 1 1 1 0 1 0 2 0 0 0 0 1 0 0 2 0 0 1 1 1 2 0 2 1 1 1 1 0 1 0 1 0 0 0 0 1 1 1 2 0 0 0 1 2 1 1 0 1 1 1 1 1 0 0 0 0 0 0 2 1 1 0 0 0 1 0 2 0 0 0 0 2 0 0 2 1 0 1 0 0 2 0 0 2 2 2 0 2 1 1 1 0 1 1 0 1 1 0 0 2 2 2 0 0 1 1 1 0 2 2 0 0 1 1 1 1 0 0 0 1 1 0 0 1 0 0 1 1 1 2 0 2 2 0 2 2 2 0 2 0 0 0 0 0 0 1 0 2 2 1 1 1 0 0 0 2 0 0 2 1 0 1 2 0 2 0 2 0 1 1 1 1 0 1 0 0 0 0 0 0 0 0 1 1 0 0 1 0 1 0 0 0 0 1 1 0 0 0 1 1 0 0 0 0 1 1 1
145 0 1 1 1 0 2 0 0 1 1 0 1 1 0 0 0 1 1 1 1 1 0 1 0 1 1 0 0 2 0 0 2 2 0 1 1 2 0 0 0 0 0 0 2 0 1 0 1 1 1 1 2 0 0 1 0 0 1 0 1 1 1 1 0 0 0 1 0 1 1 1 1 0 1 2 1 1 1 0 1 0 2 1 1 0 0 1 1 1 1 1 2 1 0 0 0 0 0 1 1 1 1 0 1 1 2 1 1 1 0 2 0 0 1 1 1 0 2 0 0 0 2 2 0 0 0 1 0 1 0 0 0 2 2 2 0 0 0 0 1 1 0 1 0 0 0 0 0 0 0 0 1 1 0 0 0 1 0 0 2 1 0 1 1 1 0 0 2 0 0 0 0 2 2 2 2 0 0 1 0 0 0 0 1 1 0 2 1 0 1 2 2 0 2 0 1 0 0 1 0 1 0 1 2 0 2 1 1 0 0 0 1 0 1 1 1 1 1 1 0 0 2 0 0 0 0 0 0 0 0 1 0 1 1 0 0 1 0 1 0 0 2 2 0 2 0 0 1 0 0 0 0 0 0 0 0 1 0 0 0 0 1 1 0 0 0 2 0 0 1 0 2 2 0 0 1 1 2 2 2 0 1 1 1 1 2 1 0 2 1 1 0 2 2 0 1 2 0 2 0 2 2 0 1 0 1 1 1 2 1 2 1 0 0 0 1 1 0 0 2 2 1 1 0 0 0 1 1 1 0 1 0 0 0 0 0 2 0 0 0 0 1 1 2 2 0 0 1 1 1 1 0 2 0 0 1 0 0 2 0 2 1 0 1 0 1 1 2 0 0 0 2 2 0 2 2 1 1 0 1 1 1 1 1 0 0 0 0 1 1 1 1 2 2 2 2 1 0 0 0 0 1 1 0 0 1 0 0 0 0 0 0 1 1 0 1 0 0 0 0 1 0 1 1 1 1 1 1 0 1 1 0 2 1 0 0 0 0 0 1 1 2 0 0 1 0 2 0 0 0 2 0 0 0 0 0 1 1 1 0 0 1 1 0 2 0 1 0 1 1 0 2 1 1 1 1 1 2 0 1 2 0 2 1 1 0 0 1 0 1 1 2 1 2 0 2 1 1 2 0 0 1 1 1 1 2 0 0 1 0 1 0 0 0 0 0 0 0 2 0 2 2 2 1 2 0 1 1 1 1 0 0 1 2 1 1 0 1 1 0 1 1 0 0 1 0 0 0 0 0 0 0 1 1 2 0 0 1 1 1 0 1 2 0 0 2 1 1 0 1 1 0 0 0 0 1 2 0 2 0 0 0 0 0 0 0 2 1 2 1 1 0 0 0 0 1 0 0 0 0 2 0 1 1 1 0 0 2 2 2 1 0 1 0 0 2 1 0 0 0 0 0 0 0 2 2 2 0 0 1 0 0 0 2 2 2 2 2 0 1 1 0 2 2 0 1 1 1 0 0 1 2 0 2 1 2 0 2 0 0 0 0 0 1 0 0 1 1 0 2 0 0 0 2 2 2 0 2 0 1 0 2 1 1 1 0 0 1 1 0 0 0 0 1 0 0 0 1 0 0 1 0 1 2 0 1 0 0 1 1 0 0 1 0 0 0 1 0 0 0 1 0 1 1 0 0 0 0 0 1 0 0 0 0 0 1 1 0 1 0 1 0 1 2 0 1 0 0 1 1 0 2 0 0 0 0 1 1 0 1 1 1 2 0 0 2 2 1 1 0 1 1 2 1 0 1 0 1 1 0 1 1 2 2 2 0 1 1 2 1 1 2 2 2 0 0 0 0 1 0 1 2 0 2 1 1 0 0 1 0 0 1 0 0 1 0 1 2 2 2 2 1 2 0 0 1 0 0 0 0 2 0 1 0 1 0 0 0 0 0 0 0 0 0 0 0 0 0 0 0 0 0 2 2 0 0 0 0 0 0 0 0 1 0 0 1 0 1 2 1 0 1 0 0 2 0 0 1 2 2 0 1 0 1 1 1 1 0 0 1 2 0 0 2 2 2 0 0 1 0 1 0 1 1 1 1 1 0 0 0 1 1 1 2 0 0 1 1 0 0 1 2 0 0 0 1 2 1 0 2 0 0 2 0 0 0 1 0 1 0 1 2 1 0 0 1 0 1 0 1 0 2 0 0 0 0 1 1 1 1 1 0 1 1 1 1 0 2 2 0 0 0 0 0 1 0 1 0 1 0 2 0 0 0 0 0 0 0 2 1 1 0 2 0 0 0 0 0 1 2 0
146 0 2 1 0 0 1 1 0 1 1 0 1 2 0 0 0 1 2 0 0 2 1 0 0 0 0 0 1 1 1 2 2 2 2 1 1 1 0 1 0 1 1 1 2 1 0 1 0 1 0 1 0 1 1 1 0 0 0 1 1 0 2 2 1 1 2 1 0 1 0 0 2 0 2 2 0 0 0 1 0 0 2 1 2 0 0 0 2 2 0 0 1 0 1 0 0 2 0 2 2 0 0 0 2 1 2 1 1 1 0 1 1 2 2 2 2 0 0 0 1 0 1 0 1 1 0 1 1 1 0 0 0 1 0 0 0 0 0 0 0 2 0 0 0 0 1 0 0 1 0 0 0 0 0 0 0 0 0 1 2 0 2 2 1 2 0 1 1 0 0 0 1 1 2 2 0 1 0 0 0 0 0 2 2 2 2 0 0 0 1 2 1 0 1 0 0 2 0 0 0 0 0 0 2 1 2 2 0 0 1 0 1 0 1 1 1 0 0 0 1 1 1 0 0 0 0 1 0 1 0 0 0 1 1 1 1 2 0 1 0 0 2 2 0 2 0 0 0 0 0 0 0 0 0 0 0 1 0 0 0 0 0 0 0 0 0 0 1 0 0 1 1 1 0 0 0 0 1 0 1 2 1 1 1 0 1 1 0 2 1 1 0 2 1 1 0 1 1 2 0 0 2 0 0 0 0 0 1 2 1 1 1 0 2 0 2 1 0 0 1 2 0 1 1 0 0 0 0 1 0 0 0 0 0 0 0 0 2 0 0 0 1 0 0 0 0 0 2 1 1 0 0 2 0 0 1 0 0 1 0 0 0 0 0 0 0 2 2 0 0 0 1 2 0 0 0 1 1 1 2 1 0 1 1 0 0 0 0 0 0 1 1 0 2 1 1 1 1 1 0 1 0 2 1 0 1 0 0 0 0 0 0 0 2 0 1 1 0 1 0 0 1 1 1 1 2 0 1 1 2 1 0 2 0 1 0 0 0 0 1 1 2 1 1 1 0 1 0 0 0 1 1 2 1 1 1 2 2 1 2 0 0 0 0 0 0 2 0 1 0 0 2 0 0 1 1 2 2 2 0 0 0 1 1 0 0 1 1 0 0 1 0 2 1 1 1 0 0 2 0 1 2 0 1 0 2 1 0 1 0 2 0 0 0 0 0 0 0 1 0 2 2 2 2 2 0 1 0 0 2 0 0 0 1 1 2 1 1 0 2 2 1 0 1 1 1 0 0 0 0 0 0 2 2 0 0 2 0 1 0 1 2 2 0 1 1 1 0 1 0 1 0 0 0 0 1 0 0 1 1 0 2 0 1 1 2 1 1 1 0 1 1 0 0 1 0 0 0 0 0 1 0 1 1 1 0 1 1 0 0 0 0 2 0 0 0 0 0 0 2 0 0 1 1 0 1 1 0 0 0 0 2 0 2 0 2 1 2 0 1 0 0 1 1 0 1 2 0 0 1 1 0 1 1 2 1 0 2 0 0 0 0 2 0 0 0 1 0 1 0 2 0 0 0 2 2 1 1 1 0 0 1 1 1 1 0 1 2 1 0 0 0 0 1 0 0 0 0 0 0 0 0 0 1 0 1 1 1 0 0 0 0 2 0 0 0 0 0 0 0 0 0 2 2 1 0 0 1 0 0 0 0 0 1 1 0 0 0 0 0 0 0 1 1 0 0 0 0 0 0 0 1 0 0 1 1 0 2 1 0 1 2 1 1 0 2 0 2 2 2 0 1 0 0 0 2 0 0 0 1 1 1 1 1 2 0 2 2 2 0 2 1 1 0 0 0 1 0 2 0 2 0 0 0 0 0 0 0 1 1 1 0 2 0 0 0 1 1 1 1 1 0 2 0 1 0 0 0 1 0 1 1 2 0 0 0 0 0 0 1 1 1 0 1 0 0 2 1 0 0 1 0 1 0 1 1 0 0 0 0 1 1 0 0 2 2 0 0 2 0 0 1 0 0 2 0 2 2 1 0 1 2 0 0 1 0 1 1 0 1 1 0 1 2 2 2 0 0 1 1 0 0 1 0 1 0 0 0 0 0 0 1 0 1 1 0 0 2 0 1 1 1 0 2 0 0 1 1 0 2 1 0 1 0 0 1 2 0 0 0 1 2 2 0 1 2 0 1 1 1 0 1 0 0 0 1 1 1 2 1 2 1 0 0 1 1 0 1 0 1 1 1 1 1 0 0 1 1 0 0 1 0 1 0 0 1 0 0 1 0 0 0 1 1 1 0 0 0 1 0 0
147 0 2 0 0 0 1 0 0 2 2 0 1 2 0 0 0 1 1 1 0 1 0 0 0 0 0 0 0 1 0 1 1 1 0 1 2 1 0 0 0 0 0 0 0 0 0 0 0 1 1 1 0 0 2 2 1 1 1 1 0 1 2 2 1 1 1 0 0 1 1 1 2 0 0 1 1 2 2 0 0 0 1 1 1 0 0 0 1 2 0 0 0 0 0 0 0 1 0 2 1 0 1 0 1 1 2 2 0 2 0 1 0 0 0 0 0 0 0 0 2 0 2 0 2 1 0 1 1 1 1 1 0 0 0 0 0 0 1 0 2 0 0 0 0 0 0 0 0 1 0 0 1 0 1 0 0 0 0 0 1 2 0 2 2 1 0 1 0 1 1 2 0 2 1 0 2 0 0 1 1 2 0 1 1 1 1 1 0 0 0 1 2 0 2 0 1 2 0 0 0 0 1 0 2 1 2 0 0 0 1 0 1 0 2 0 0 0 2 1 0 0 2 0 0 2 2 0 0 0 0 0 1 1 1 2 2 2 0 1 0 0 1 0 0 0 0 0 1 1 1 1 0 1 0 0 1 1 0 0 0 0 0 1 0 0 0 0 0 0 1 1 0 0 0 0 0 0 2 0 0 0 1 1 1 1 1 0 0 2 1 2 0 2 1 0 0 1 0 0 0 0 2 0 0 0 1 0 0 0 0 0 2 0 0 0 2 0 1 1 0 2 0 2 1 0 1 0 1 1 0 0 0 0 0 0 0 2 1 0 0 0 1 0 1 1 0 0 2 1 1 0 1 1 0 1 1 1 0 2 0 2 0 0 0 0 0 2 0 0 2 2 1 2 0 2 2 0 0 0 1 1 1 1 1 0 0 1 1 0 0 1 0 0 2 0 0 1 0 0 0 0 1 1 0 0 1 2 0 0 0 0 0 2 0 0 0 0 0 0 0 0 0 1 0 1 1 1 2 1 2 1 0 1 0 1 1 1 1 0 2 0 1 1 1 2 1 0 1 0 0 0 0 1 1 0 1 1 2 0 1 0 0 0 0 1 0 2 0 0 1 1 1 1 2 0 2 0 2 0 2 2 0 2 0 0 2 1 2 1 1 2 0 1 1 0 1 2 2 2 0 0 2 0 2 0 1 2 2 0 0 0 0 0 0 0 0 0 0 2 0 2 1 1 0 1 1 0 0 2 0 2 0 0 0 0 1 0 1 1 0 1 1 1 1 1 1 1 1 0 1 1 0 2 2 0 0 0 0 2 0 0 0 2 0 0 2 2 2 0 0 2 2 0 0 2 2 1 0 2 0 0 2 0 1 1 2 2 1 2 1 0 0 0 0 1 0 1 1 0 0 1 0 2 0 0 1 0 0 1 1 1 0 1 1 0 1 1 0 0 1 0 0 0 0 2 2 0 0 0 0 0 1 0 1 0 1 2 2 0 2 0 0 1 2 0 1 2 0 0 2 2 1 1 1 1 1 0 1 0 0 0 2 1 1 1 1 2 0 0 1 1 0 0 0 1 1 1 1 1 0 1 2 0 0 2 1 1 1 1 0 0 0 0 0 0 0 0 1 1 0 2 0 1 0 0 0 2 2 1 0 0 0 2 0 0 0 1 1 1 0 0 0 2 2 1 0 1 1 0 2 0 0 1 2 0 2 1 0 2 1 1 0 0 0 1 0 1 0 0 0 0 0 0 0 1 0 0 0 0 0 0 2 1 1 0 2 1 2 2 0 0 2 0 0 1 2 0 1 0 0 1 0 0 2 0 2 1 1 2 1 1 1 2 1 1 0 0 0 1 0 1 0 0 0 0 1 0 0 2 0 1 1 0 0 2 1 0 2 1 1 1 0 0 0 2 0 0 1 0 1 2 1 1 1 0 0 0 1 0 0 1 1 0 1 0 1 1 0 0 0 0 0 2 0 2 0 0 0 0 0 1 1 0 0 0 1 0 1 1 0 0 2 0 0 1 1 1 2 2 1 0 1 0 0 1 1 2 2 0 1 0 1 0 1 1 1 0 0 0 0 2 0 2 2 1 1 0 0 1 0 0 2 0 1 1 0 0 2 0 1 1 2 0 0 0 0 1 1 1 2 2 0 2 0 0 0 0 0 1 0 1 0 0 0 0 0 0 1 0 2 0 0 2 1 0 2 2 0 1 0 1 1 0 1 1 1 0 1 0 1 0 1 1 1 0 0 1 2 2 2 2 0 0 0 0 0 0 0 2 0 0 0 1 1 0 0 0 0 0 0 1
148 0 2 1 0 0 0 2 0 0 0 0 0 1 0 0 0 2 0 2 2 2 0 1 0 0 0 0 0 1 2 0 0 0 0 1 1 2 0 0 0 0 0 1 2 0 1 0 0 0 0 0 1 1 1 1 0 0 0 0 1 1 1 1 1 1 2 0 0 0 0 0 2 1 2 2 0 1 1 0 0 0 2 1 2 0 0 0 2 2 0 0 0 0 0 0 1 1 0 2 1 0 1 0 1 1 2 2 1 1 0 2 1 1 1 1 1 0 1 0 0 1 1 0 1 1 0 1 1 1 0 0 0 1 1 1 0 0 0 0 1 1 0 0 0 0 0 0 0 0 0 1 0 0 1 0 0 1 0 0 1 1 0 2 1 2 1 0 0 1 1 1 0 2 2 1 1 1 0 0 0 0 1 0 1 0 0 2 0 1 0 2 2 0 2 0 1 1 0 0 0 0 1 0 1 1 2 0 2 0 2 1 0 0 0 0 1 0 2 1 0 0 2 0 0 1 1 2 0 1 0 0 0 0 0 0 0 2 0 2 0 0 2 2 0 2 0 0 0 0 0 0 0 0 0 0 0 2 1 2 1 2 1 1 0 0 0 1 1 1 0 0 1 2 0 0 0 1 1 1 1 0 1 2 1 1 1 2 0 2 0 0 1 1 2 1 0 1 1 2 0 0 2 0 1 0 0 1 1 1 1 1 0 0 1 1 2 0 0 0 1 2 1 2 1 0 0 1 1 1 0 0 1 1 0 0 0 1 1 0 0 1 1 0 1 1 0 0 2 1 1 0 0 2 0 0 1 0 0 1 0 1 0 0 0 0 1 2 2 0 0 0 1 2 1 0 0 1 0 0 1 2 1 1 2 1 0 1 1 0 0 0 0 0 1 1 1 0 0 0 0 0 0 2 0 1 0 0 0 0 0 0 0 0 2 0 2 0 0 0 1 1 0 2 1 1 0 0 0 0 1 1 1 1 1 1 0 1 1 0 1 1 1 1 0 1 0 1 0 0 0 1 1 2 1 0 1 1 0 1 0 0 0 0 0 0 1 1 0 1 0 0 2 2 1 0 1 2 0 0 0 1 1 1 2 0 0 1 1 0 1 1 1 2 0 1 0 0 0 2 0 2 1 1 1 0 1 1 2 0 1 0 0 1 1 1 1 0 0 1 0 2 1 2 0 1 0 0 1 2 0 1 0 1 2 1 2 0 2 2 0 0 1 0 0 0 0 2 2 0 0 0 0 2 1 1 0 1 0 1 0 1 0 2 0 1 1 1 1 0 0 2 0 0 0 0 2 1 0 2 0 0 1 0 1 1 0 1 1 0 1 0 1 0 0 0 0 1 1 0 1 0 0 2 0 0 1 0 1 2 0 0 0 0 2 1 1 0 0 0 1 0 0 0 0 0 0 2 0 0 1 0 0 0 2 0 2 1 2 0 1 0 0 1 2 0 1 1 0 0 1 1 0 1 2 2 2 0 2 0 0 0 1 1 1 1 1 1 0 0 0 0 1 0 1 2 1 1 2 0 0 1 2 0 0 2 1 0 0 1 0 0 1 1 1 0 0 1 1 1 0 1 0 1 1 0 0 1 1 0 1 0 0 1 0 0 0 2 1 2 0 0 1 2 0 0 1 0 0 0 1 0 0 0 0 0 0 1 0 1 1 0 0 0 1 0 1 0 0 2 2 1 0 0 0 0 0 0 1 0 0 0 2 2 2 0 2 2 2 2 1 0 1 1 1 0 1 0 0 2 1 0 0 0 0 1 0 1 0 2 1 0 1 1 1 0 0 0 0 0 0 0 2 0 2 0 2 0 0 2 1 1 1 1 1 2 0 0 2 2 2 2 0 2 0 2 0 0 0 0 1 1 0 0 0 0 0 0 0 0 0 0 0 0 0 0 0 1 1 0 0 0 0 1 1 0 1 1 0 0 0 1 1 0 0 0 1 0 1 1 0 0 2 0 0 2 0 2 2 1 1 0 2 0 0 0 0 2 2 0 1 0 1 2 1 0 0 0 0 1 0 1 1 1 2 1 0 1 0 1 1 1 2 0 2 0 0 1 2 1 1 1 0 1 0 0 1 1 0 0 1 1 0 1 0 0 0 1 1 0 0 1 2 1 1 0 0 2 0 1 0 0 0 2 2 0 2 2 0 0 0 0 0 0 2 2 2 0 0 0 0 1 0 0 0 1 0 0 2 0 0 0 0 0 0 0 0 0 0 1 0 0 0 1 1 0 0 0 0 0 1 0
149 0 0 2 0 1 1 1 0 1 1 0 1 1 0 0 0 1 1 1 0 2 0 0 0 0 0 0 0 1 1 1 1 1 1 1 1 1 0 1 1 0 1 1 2 1 1 0 0 2 2 2 0 0 1 1 0 2 0 0 0 2 0 0 0 0 1 2 0 0 0 0 2 1 1 2 1 1 1 1 1 0 1 0 0 0 0 1 2 2 0 1 1 0 0 0 0 2 1 2 0 0 2 0 0 0 2 2 0 2 0 1 0 2 2 2 2 0 1 0 2 0 1 0 1 1 0 1 1 1 0 0 0 0 0 0 1 0 0 0 0 2 0 0 0 0 1 0 0 2 0 0 0 0 1 0 1 1 0 0 0 1 0 2 2 2 1 0 0 1 1 1 0 2 1 0 2 1 0 0 0 1 1 0 1 0 0 1 1 0 1 1 2 1 2 0 2 2 0 0 0 0 0 0 2 0 2 1 0 0 1 0 0 0 1 0 0 0 2 1 1 1 2 0 1 2 1 1 0 1 0 0 1 1 2 1 0 2 0 1 0 1 2 1 1 2 1 0 1 0 0 0 0 0 0 0 1 2 0 1 0 1 1 0 0 0 0 0 1 0 0 1 1 1 0 0 0 2 2 1 1 0 1 2 1 1 1 0 1 2 0 2 0 2 2 0 1 1 0 1 0 0 2 0 1 1 0 1 1 1 1 1 2 0 2 1 2 0 0 0 2 0 1 0 0 0 1 1 0 0 0 0 0 0 0 0 0 1 1 0 2 1 2 0 0 0 1 0 1 1 0 1 0 1 0 1 1 0 0 2 0 2 1 1 1 1 1 1 2 0 0 0 1 1 1 0 2 2 2 0 0 2 1 1 2 1 0 0 0 1 1 2 2 0 2 1 2 0 0 0 0 0 0 2 1 0 0 0 1 0 0 0 0 0 2 0 1 0 0 0 0 1 1 1 0 1 1 0 2 0 2 0 1 1 1 1 1 1 1 1 1 1 1 1 0 2 0 2 0 0 0 1 1 2 1 1 1 2 1 1 2 1 0 1 0 2 0 2 0 0 1 1 1 2 1 1 0 2 2 0 1 2 0 2 1 1 1 1 2 0 2 2 0 1 0 2 0 0 1 2 0 1 2 0 2 0 2 1 0 0 0 2 0 1 1 0 0 1 0 1 1 2 2 2 1 2 0 1 0 1 1 1 0 0 0 0 1 2 2 1 0 1 2 2 2 0 0 1 1 0 0 0 0 1 2 0 1 0 2 1 0 0 1 1 1 0 0 0 0 0 0 0 0 0 0 0 2 1 0 2 0 0 1 0 1 1 0 0 0 0 0 0 0 1 0 0 0 0 1 0 1 1 1 1 0 1 2 0 2 1 0 0 0 1 1 0 1 2 1 0 1 0 0 0 0 2 2 1 0 0 1 0 1 0 2 0 2 1 2 0 0 1 0 2 2 0 2 2 0 0 2 2 0 0 1 2 2 0 1 0 0 0 2 0 2 1 0 1 0 0 0 0 0 0 1 2 1 2 1 1 0 0 2 2 0 2 2 0 2 2 0 0 0 0 1 0 0 1 1 1 0 1 0 1 1 0 0 0 1 2 0 0 0 1 1 0 0 2 2 2 0 0 0 2 0 1 1 0 0 0 1 0 0 0 0 0 1 0 2 2 0 2 0 0 0 0 0 1 0 0 0 0 1 0 0 0 0 0 2 1 0 0 2 1 0 0 2 0 1 1 0 0 2 0 1 0 0 0 1 0 0 1 0 0 0 2 0 2 0 2 0 0 1 2 1 1 0 0 0 1 1 0 1 0 1 0 0 0 0 2 1 1 1 1 1 2 0 1 2 1 1 0 0 1 0 2 0 0 0 0 0 2 0 0 0 1 1 0 1 0 0 0 0 0 0 0 0 0 0 0 0 0 0 2 2 0 0 0 0 0 0 2 0 0 0 1 0 1 2 1 0 0 0 1 0 2 0 2 2 2 1 1 1 0 0 1 1 2 0 0 2 2 0 0 2 2 2 0 0 2 1 0 1 0 2 0 0 0 0 0 0 1 1 0 2 0 0 1 1 1 0 1 2 0 2 0 0 0 0 0 2 2 0 2 0 0 0 2 0 0 0 0 2 0 0 0 1 0 0 1 0 0 0 1 1 1 2 1 1 1 1 1 1 0 0 0 0 0 0 0 2 0 0 0 0 2 0 0 1 1 0 1 0 2 0 0 1 0 0 2 1 1 0 1 0 0 0 0 0 0 0 0
150 0 0 2 0 0 1 2 0 1 1 0 0 1 0 0 0 1 0 2 2 2 0 0 0 0 0 0 1 1 1 1 1 2 0 1 2 1 1 0 0 0 0 0 1 1 1 0 0 1 0 1 1 1 1 1 0 1 0 0 0 1 2 2 0 0 1 0 0 1 1 1 2 1 1 1 0 1 1 0 1 0 2 1 1 0 1 0 1 2 0 0 0 0 0 0 0 2 0 2 0 0 1 0 0 0 2 2 0 2 0 2 0 0 1 1 0 0 2 0 0 0 1 0 1 1 0 2 0 2 2 2 0 1 1 1 0 0 0 0 0 2 1 1 0 1 0 0 0 1 1 0 0 0 0 0 0 1 0 0 1 1 0 2 1 2 0 0 1 1 0 0 2 0 2 2 0 0 0 1 1 1 0 1 1 1 1 2 1 1 1 2 2 0 2 0 1 2 0 0 0 0 0 0 2 1 2 1 1 0 2 1 0 0 1 1 1 0 1 1 0 0 1 0 1 1 1 1 0 1 0 0 0 0 1 0 0 2 0 2 0 0 2 2 0 1 0 0 0 0 0 0 0 0 1 1 1 2 1 1 1 1 0 0 0 0 1 1 2 0 0 1 0 1 0 0 0 0 0 0 0 0 2 2 2 1 2 2 0 2 2 2 0 1 1 0 0 1 0 2 0 0 2 0 1 0 1 0 0 0 0 1 2 1 1 0 1 0 0 0 1 1 1 0 0 0 0 1 1 0 0 0 1 1 0 0 0 1 1 1 0 1 1 0 0 0 0 0 2 0 1 0 0 1 0 1 1 0 0 2 0 2 1 1 1 1 0 2 1 0 1 1 1 2 1 1 1 1 1 0 1 2 1 1 1 0 0 0 0 0 0 1 1 0 2 0 1 1 0 0 0 0 0 1 1 0 0 0 0 0 0 0 0 1 0 1 0 1 0 1 0 1 1 0 0 1 2 0 1 1 0 1 0 1 0 1 0 0 0 0 1 1 1 1 0 2 0 1 0 1 1 0 0 1 1 0 1 2 2 1 2 0 2 0 0 0 0 2 0 0 1 1 2 0 1 1 1 2 2 1 0 1 0 0 2 1 0 1 2 1 0 2 0 0 1 0 2 1 1 2 0 0 2 0 1 1 2 0 1 0 0 1 0 1 1 0 0 0 0 1 1 2 1 1 0 1 1 0 2 2 0 0 0 0 0 0 2 0 1 0 0 1 1 1 1 0 0 2 2 0 0 0 1 1 2 0 1 1 0 2 0 0 0 0 0 0 0 1 0 1 0 2 0 0 0 0 1 1 0 1 1 0 0 0 0 0 0 1 0 1 0 0 0 1 1 0 1 0 0 0 0 1 1 1 0 1 0 0 2 1 0 0 0 0 1 0 0 0 0 0 1 0 1 1 0 1 1 1 0 0 0 0 0 0 2 0 2 2 2 0 0 0 0 0 0 0 0 1 0 0 1 1 0 1 1 2 1 0 2 1 1 0 0 1 1 1 0 0 2 0 0 0 1 0 1 2 1 1 1 1 1 2 1 1 1 1 0 1 1 1 0 0 0 1 1 0 0 0 2 2 0 1 0 1 0 0 0 2 2 0 1 0 0 1 1 2 0 1 1 1 0 0 0 2 2 0 0 0 1 0 0 0 0 0 0 0 0 1 0 1 0 1 0 2 2 0 0 0 0 0 0 0 1 0 0 0 0 0 1 0 0 0 2 1 0 0 2 0 1 1 0 0 2 1 1 0 2 0 1 1 1 1 0 0 0 2 0 1 1 2 1 1 0 1 1 1 0 0 0 1 0 1 0 0 0 0 2 1 0 2 0 0 0 2 2 2 0 0 2 2 2 2 0 2 0 0 0 0 0 0 0 2 1 1 0 0 0 0 0 0 0 0 1 1 1 1 1 2 0 0 0 1 0 2 2 0 1 0 0 0 0 1 1 0 0 2 1 1 1 1 0 0 2 0 0 2 0 0 1 1 1 0 1 0 0 1 1 2 1 0 0 1 0 1 2 2 2 0 0 0 0 0 1 1 2 1 1 2 1 1 1 1 1 0 1 0 0 0 0 0 0 0 2 0 1 0 2 2 1 0 2 2 1 1 0 0 2 1 0 1 0 0 2 2 0 0 1 0 2 0 1 0 1 0 0 0 1 2 0 0 0 2 0 0 2 2 2 0 2 1 0 0 0 0 0 0 0 0 2 0 0 0 0 2 0 0 2 0 1 1 0 0 0 2 1 0 1 0 0 0 0 0
151 1 1 2 0 0 2 1 2 0 2 0 0 0 0 0 0 2 1 1 2 2 1 0 0 0 0 0 2 2 0 2 0 2 1 1 2 2 0 1 1 0 0 0 1 2 1 1 0 2 0 1 0 0 2 0 0 0 0 1 0 0 1 1 0 0 2 0 0 0 0 0 2 1 2 2 0 2 2 0 2 0 1 1 1 0 1 0 1 2 0 1 1 0 0 0 2 0 0 2 1 0 1 0 0 1 1 0 2 0 0 2 0 1 1 1 1 0 1 0 1 1 1 0 1 1 0 0 0 0 0 0 1 1 0 0 1 0 0 0 2 0 0 1 0 0 0 0 0 0 0 0 0 0 0 0 0 1 0 0 1 0 0 2 1 1 1 0 2 0 0 0 1 1 1 0 2 0 2 2 0 2 1 1 2 1 2 1 1 0 1 2 2 0 2 0 0 1 0 0 0 0 0 1 2 1 2 0 0 0 1 0 1 0 1 0 0 0 1 0 1 1 2 0 0 2 2 1 0 1 0 0 0 0 2 0 0 2 0 2 0 0 2 2 0 2 0 0 0 0 0 1 0 0 0 0 0 1 0 0 0 0 0 0 0 0 0 0 2 0 0 1 0 0 1 1 0 1 2 1 1 0 1 2 2 1 1 0 0 2 1 1 1 2 1 1 0 0 0 1 0 0 2 0 1 0 0 0 1 2 1 2 1 1 2 0 0 1 1 1 1 2 1 1 0 0 0 0 0 1 0 1 0 0 0 0 0 2 0 1 0 2 1 0 0 0 1 1 2 2 0 0 0 2 0 0 2 0 0 1 0 2 2 2 2 1 0 1 1 0 1 1 0 2 0 0 2 2 2 0 1 0 0 0 1 0 0 0 0 1 0 0 0 1 2 2 2 1 0 0 0 0 1 2 1 1 0 1 0 0 0 0 0 0 1 0 0 0 0 0 0 2 0 0 1 1 0 2 2 0 0 2 0 0 2 1 0 1 1 0 2 0 2 0 0 1 1 2 0 0 0 2 1 1 1 1 1 0 0 0 0 0 1 0 0 1 1 1 0 1 0 0 2 1 1 1 1 1 2 1 0 2 0 0 2 0 0 0 1 1 0 1 1 1 2 0 2 0 2 1 1 1 1 1 1 1 1 1 2 0 1 0 0 0 0 0 0 0 0 2 0 2 2 2 2 1 1 0 1 2 0 0 0 0 1 1 2 1 1 1 0 2 2 1 2 0 0 0 0 0 0 0 0 2 2 1 0 0 1 0 0 0 1 1 0 0 1 2 1 1 0 0 2 0 1 1 2 1 0 1 1 0 2 0 1 0 2 0 0 0 0 0 0 1 0 2 0 0 0 0 0 2 1 1 0 0 1 0 1 2 0 0 0 1 1 1 0 1 0 1 1 1 0 1 0 0 0 2 0 0 0 0 1 0 1 0 2 2 2 0 0 0 1 1 2 0 0 1 1 1 0 1 2 1 2 1 1 0 0 0 0 0 1 0 1 1 1 2 0 0 0 1 0 0 0 2 2 1 1 1 0 0 2 0 0 2 0 1 2 1 0 0 0 0 0 0 0 0 2 2 1 1 0 0 2 0 1 2 2 1 1 0 0 1 1 0 0 0 0 0 0 1 0 2 0 0 2 0 1 0 2 0 1 0 1 1 1 1 1 2 1 1 0 0 0 0 0 1 0 0 0 0 1 0 0 1 1 0 2 2 0 0 1 2 0 0 2 2 1 1 2 1 2 0 1 1 1 0 0 2 0 0 0 0 1 1 0 1 1 2 1 1 1 1 1 0 0 1 0 2 0 1 1 0 1 0 0 0 0 0 0 0 0 1 1 2 1 1 1 1 1 1 0 2 0 1 0 0 1 0 2 1 0 1 0 2 0 0 0 0 0 0 1 1 1 1 1 0 0 0 0 0 0 2 2 0 0 0 0 0 1 1 0 0 0 0 1 0 0 2 0 0 2 0 0 1 0 1 2 2 0 0 1 0 0 0 1 2 0 0 2 2 1 0 2 2 2 0 0 1 0 2 0 2 2 0 2 0 0 1 0 1 0 2 2 0 0 1 1 1 0 1 1 2 1 0 1 1 0 1 2 2 1 2 0 0 1 0 1 0 0 0 2 1 0 0 0 1 0 0 1 0 0 2 1 0 2 0 0 0 0 0 1 1 0 0 0 0 0 0 0 0 0 0 0 2 0 1 0 0 0 2 0 2 0 1 1 0 0 2 0 0 0 1 1 0 0 0 0 1 0 2
152 1 2 1 0 0 0 1 0 0 0 0 0 0 0 0 0 2 1 1 1 2 0 0 0 0 0 0 0 1 0 1 1 2 2 1 1 2 1 1 1 0 0 0 1 1 1 0 0 1 0 1 1 0 1 0 0 0 0 2 0 1 1 1 1 1 2 1 0 0 0 1 1 0 0 2 2 0 0 1 0 0 0 0 0 0 1 0 1 2 0 0 2 1 0 0 0 2 0 2 2 0 1 0 1 1 2 1 1 1 0 2 0 2 2 2 2 0 2 0 0 0 1 0 1 0 0 1 0 1 0 0 0 0 0 0 1 1 0 0 2 1 0 0 0 0 0 0 0 1 0 0 0 0 0 0 0 0 0 1 1 1 1 2 0 2 0 1 0 1 1 1 0 2 1 0 1 0 0 0 0 0 0 1 1 1 1 1 0 0 2 2 2 1 1 1 2 2 0 0 0 1 1 1 2 0 2 1 1 0 2 0 0 0 1 1 0 0 1 1 0 0 1 0 1 1 1 1 0 1 0 0 0 0 2 0 0 2 0 0 0 0 2 2 0 2 0 0 1 0 0 0 1 0 0 0 0 0 0 0 0 0 2 2 0 0 0 1 0 0 2 0 0 0 0 0 1 1 1 1 0 0 0 1 1 0 0 1 0 1 0 0 1 1 2 1 0 1 0 1 0 1 2 0 0 0 1 0 0 0 0 1 1 0 1 0 2 0 1 1 1 1 0 2 0 0 0 0 0 1 0 1 0 0 0 0 0 0 2 0 1 1 2 0 0 0 0 0 2 2 2 0 0 1 0 1 0 0 1 1 1 2 0 0 0 0 0 2 1 1 1 1 0 2 0 0 1 1 1 0 1 2 0 0 1 0 0 1 0 1 1 1 1 0 2 0 0 0 0 0 0 0 1 2 0 2 0 0 0 0 0 0 0 0 1 0 1 0 0 0 0 2 0 1 2 2 0 0 1 0 1 0 0 0 1 0 0 0 0 0 0 2 1 1 1 2 0 1 0 1 0 1 2 2 2 1 2 2 1 2 2 0 0 1 0 2 0 1 0 1 0 0 1 1 1 0 2 2 1 2 1 1 0 1 2 1 0 0 0 0 0 0 1 0 0 1 1 1 1 2 0 1 2 0 2 0 0 1 1 1 0 0 0 1 1 0 0 0 0 0 1 2 1 1 1 1 1 1 1 1 1 0 0 0 1 1 2 0 0 0 2 1 2 2 2 0 0 0 0 0 1 1 0 2 2 0 0 0 1 1 0 0 1 1 0 0 0 1 1 0 0 1 0 0 0 0 2 2 0 2 0 0 0 0 0 0 0 0 0 0 0 0 0 0 0 0 0 1 1 0 1 1 0 1 1 0 0 0 2 1 0 0 0 0 0 0 0 1 0 0 1 0 0 0 0 1 2 1 0 0 0 0 0 0 2 1 2 1 2 0 0 2 1 1 2 0 1 1 0 0 1 1 1 1 2 2 1 0 1 0 0 0 0 0 1 0 0 0 0 0 1 0 0 1 1 2 2 1 2 0 1 0 1 0 0 1 1 0 1 1 0 0 0 1 1 0 0 0 2 2 0 2 1 0 0 0 2 1 1 0 1 0 0 2 0 0 0 0 0 0 0 0 0 1 1 0 0 0 1 0 0 0 0 0 0 0 2 0 2 2 0 2 0 0 0 0 0 1 0 0 0 0 0 0 0 0 0 0 1 0 0 0 1 0 0 1 1 1 0 0 0 0 1 1 1 0 2 0 0 2 1 0 1 1 2 2 0 2 1 2 0 1 2 2 1 0 1 1 0 0 0 1 0 0 0 0 2 0 0 2 1 1 0 1 1 2 1 0 1 1 1 0 0 2 0 1 0 0 0 0 0 2 1 1 0 0 0 1 2 0 2 1 1 1 1 0 1 0 0 0 0 0 0 1 0 1 0 0 0 1 0 1 0 0 0 1 2 0 2 0 0 0 1 0 0 1 0 2 2 2 2 0 2 0 0 0 0 1 1 0 2 1 2 0 1 1 1 0 0 0 0 1 0 2 1 1 1 2 0 0 0 0 1 0 1 1 0 1 2 2 0 2 0 1 0 0 1 2 1 0 1 1 1 1 0 0 1 0 1 0 0 0 2 1 1 0 0 0 0 0 1 0 0 2 2 0 2 2 0 0 0 0 0 0 1 1 1 0 0 0 0 1 0 0 0 0 1 1 0 0 0 2 0 1 0 1 1 0 0 2 0 0 0 2 1 0 1 0 1 0 1 0
153 0 1 2 0 1 2 2 1 0 1 1 0 0 0 0 0 1 1 1 1 1 0 0 0 0 0 0 1 1 2 0 1 2 1 0 2 1 0 0 0 0 0 0 2 0 2 0 0 0 0 0 1 1 1 1 0 0 0 1 2 0 1 1 0 0 0 0 0 0 0 2 1 0 1 2 1 1 1 0 1 0 1 0 0 0 0 1 2 2 1 2 1 1 0 0 0 1 0 0 0 0 1 0 1 1 1 1 1 1 0 2 1 1 1 1 1 0 0 0 2 0 0 0 0 0 0 1 0 1 0 0 0 1 0 0 0 0 1 0 1 1 0 0 0 0 0 1 1 1 0 0 0 0 0 0 0 0 0 0 0 1 0 2 0 2 0 0 1 1 0 0 0 2 0 1 1 0 0 1 0 1 0 1 2 2 1 0 0 0 0 1 1 1 0 1 1 1 0 0 0 1 0 2 2 0 2 0 2 1 2 1 1 0 1 0 0 1 2 0 1 1 2 0 0 0 0 1 0 1 0 0 0 0 1 0 0 1 0 1 0 0 2 0 0 0 0 0 0 0 0 1 0 1 0 0 1 1 0 0 0 0 0 0 0 0 1 0 1 0 1 1 0 0 0 0 1 1 2 0 0 0 1 2 1 1 1 2 0 2 1 0 0 2 2 0 2 1 0 0 0 0 2 0 1 1 0 0 0 2 0 2 1 0 1 0 2 1 1 1 1 2 1 0 0 0 1 1 0 1 0 0 0 0 0 1 1 0 2 1 0 1 0 0 0 0 0 1 1 2 0 1 0 1 0 1 1 0 0 2 0 2 1 0 1 1 0 1 2 0 0 0 0 2 0 0 0 2 2 1 1 0 0 0 2 0 0 0 0 0 0 0 0 0 2 0 0 0 1 1 0 1 0 1 1 0 0 0 0 0 0 0 1 0 1 0 0 0 0 0 1 0 0 2 1 1 0 0 0 0 0 0 0 1 0 1 0 0 0 0 1 1 1 1 1 2 1 1 0 0 0 1 1 1 1 1 1 2 2 2 2 2 0 0 0 0 0 2 0 0 1 1 1 2 0 1 0 2 1 1 0 1 0 2 0 0 2 0 2 1 2 2 0 1 0 0 1 1 2 1 1 0 1 1 1 0 1 1 0 2 0 0 0 0 0 1 1 1 0 1 1 2 2 2 1 2 0 1 0 1 1 0 0 1 1 1 2 1 0 1 0 1 1 0 1 0 0 0 0 0 0 0 0 2 2 0 0 0 0 2 0 0 0 2 0 1 0 1 1 0 1 0 0 0 0 0 0 1 0 1 0 0 0 0 0 0 0 1 0 1 0 0 0 2 0 0 0 0 0 0 0 1 0 2 0 0 0 0 1 1 0 0 0 2 0 2 0 0 0 0 1 0 1 1 0 0 0 0 0 0 0 0 0 0 2 0 1 0 2 0 0 0 0 1 1 0 0 0 0 0 1 1 0 2 2 2 0 1 1 0 0 0 0 1 0 0 0 2 0 0 1 0 0 0 0 2 2 0 1 0 0 0 2 0 0 2 2 1 2 1 0 0 1 1 0 0 0 0 0 1 1 1 0 1 0 0 1 2 2 0 1 0 0 1 0 1 0 1 1 1 0 0 0 2 0 1 1 0 1 0 2 1 1 0 0 1 1 1 0 1 1 1 0 1 1 0 0 1 0 1 1 1 2 0 0 0 0 0 2 1 0 0 2 2 1 0 2 0 1 1 1 0 2 0 0 0 0 0 0 2 1 0 0 0 2 1 1 1 1 2 1 1 2 2 1 0 0 1 0 1 0 1 1 0 1 1 0 1 0 2 0 0 2 0 0 2 0 1 1 1 1 1 0 2 1 1 0 0 0 0 0 2 2 2 0 1 1 1 1 1 0 1 1 1 1 1 1 2 1 0 0 0 0 2 2 0 0 0 0 1 0 1 0 0 0 0 1 0 2 0 0 0 0 2 0 2 0 0 2 2 2 0 0 0 0 2 2 2 0 0 2 1 0 1 2 2 2 0 0 1 0 0 1 1 2 1 1 2 1 2 1 1 0 0 1 2 0 2 2 1 0 2 1 2 1 0 0 0 1 0 2 2 1 2 0 0 0 0 0 0 0 0 2 1 0 0 1 1 1 1 1 0 1 1 1 0 1 1 0 1 1 1 0 1 1 1 1 1 0 0 1 0 0 0 0 0 1 1 2 2 2 2 0 1 0 1 2 0 0 2 0 0 0 1 0 0 0 1 1 0 1 0
154 0 1 2 0 0 1 1 0 1 1 1 0 2 0 0 0 0 2 0 0 1 0 0 0 0 0 0 0 0 2 0 1 2 2 1 2 2 0 2 2 0 0 1 1 1 1 0 1 2 1 1 1 1 0 0 0 0 0 1 0 1 1 1 0 0 0 1 0 1 0 0 1 0 0 1 1 1 1 0 1 0 2 0 2 0 0 0 2 2 0 1 1 0 0 0 0 2 0 2 1 0 0 0 1 1 2 0 2 0 0 2 1 1 1 1 1 1 2 0 1 0 2 1 1 1 0 1 0 1 1 1 0 0 0 0 0 0 0 0 2 0 0 0 0 0 0 0 0 1 0 0 0 0 0 0 0 1 0 1 0 2 0 2 0 1 0 0 0 1 1 1 1 1 2 2 0 1 0 0 0 0 0 0 2 2 0 2 1 1 1 2 1 0 1 0 1 1 0 0 0 1 0 0 2 1 1 0 0 0 1 0 1 0 1 0 0 0 2 1 0 0 1 1 1 1 1 0 0 0 0 0 0 0 2 0 0 2 0 1 0 0 2 0 0 0 0 0 0 0 0 0 0 0 0 0 0 2 0 0 0 0 0 0 0 0 0 1 2 1 1 0 0 0 0 0 0 0 1 0 0 1 0 1 1 1 1 0 0 1 1 1 1 2 2 1 0 0 0 0 0 0 1 1 1 0 1 0 1 1 1 2 2 1 2 0 2 1 1 1 0 1 0 1 0 0 0 0 0 1 0 0 1 0 0 0 0 1 1 0 1 1 1 0 0 0 1 0 2 1 0 0 0 2 0 0 2 0 1 1 1 2 1 1 1 2 0 2 2 0 0 0 2 0 1 0 2 0 0 0 1 0 2 2 2 1 0 0 0 0 0 1 1 0 1 1 1 1 0 0 0 0 0 1 1 0 0 0 0 0 0 0 0 1 0 0 0 0 0 0 0 1 0 0 0 1 1 0 0 0 0 0 0 1 0 0 1 1 1 0 1 1 1 1 0 2 1 0 0 0 0 0 1 2 1 0 1 1 0 1 0 0 2 0 0 2 0 1 0 1 1 1 2 2 2 0 2 2 2 0 1 1 0 0 2 1 0 1 1 0 1 1 1 2 1 1 1 0 1 1 1 1 1 1 1 0 1 0 0 1 0 0 0 0 0 0 0 1 0 1 1 2 2 2 0 2 0 2 0 0 2 0 0 2 2 0 1 2 1 1 0 1 2 2 2 0 0 1 1 0 0 0 0 2 2 0 0 1 0 1 0 0 0 1 1 0 0 2 0 2 0 0 2 0 1 1 2 1 0 1 0 0 1 0 0 0 1 2 1 2 0 0 0 0 1 1 1 0 0 0 0 2 1 1 0 0 0 0 0 1 0 0 0 1 0 0 0 0 0 0 2 0 0 0 0 0 0 1 0 0 0 0 0 0 1 0 2 0 2 0 0 0 0 1 1 0 1 1 0 0 0 1 1 0 1 1 2 0 2 0 0 0 0 0 2 2 0 0 2 0 1 0 0 0 1 0 1 0 1 0 0 1 2 1 1 2 1 0 0 1 0 0 1 0 1 0 0 0 1 1 0 1 0 0 1 0 1 2 2 0 1 0 0 2 0 0 0 2 2 2 0 0 0 1 1 0 0 0 1 0 1 1 0 1 1 0 1 1 1 2 1 1 0 0 1 1 1 2 0 1 1 1 0 0 0 1 1 0 2 1 0 0 1 1 1 1 1 0 2 2 0 0 0 1 0 0 2 0 0 2 0 1 1 1 1 2 0 1 0 2 1 0 1 1 0 0 0 1 0 1 1 1 1 0 1 1 0 0 1 2 0 0 0 1 1 1 0 0 1 0 0 1 0 2 0 2 0 0 0 1 0 1 2 1 0 1 0 1 1 1 1 1 0 0 0 0 0 0 0 0 0 0 0 2 2 0 0 0 0 0 1 1 0 0 1 0 2 1 1 1 0 0 0 1 0 1 0 0 2 2 2 0 2 0 0 0 0 1 1 0 0 2 0 0 2 1 1 1 0 0 0 2 1 1 1 2 0 0 1 1 1 0 0 1 1 1 0 1 2 1 0 1 2 1 1 0 1 2 0 0 2 0 0 1 1 0 1 1 0 1 0 1 0 2 1 0 1 0 0 0 1 0 1 0 0 0 1 0 0 0 0 0 0 0 1 1 1 0 0 0 1 0 0 0 0 0 0 0 2 1 1 0 0 1 1 2 2 0 0 2 0 0 0 2 0 0 0 0 0 0 0 1
155 1 2 0 0 0 1 1 0 1 1 1 1 1 0 0 0 1 2 0 0 2 0 2 0 0 0 0 1 2 0 1 2 2 0 0 2 2 0 1 1 0 0 1 2 0 1 0 0 0 0 0 0 0 2 2 0 0 1 1 0 1 2 2 1 1 2 2 0 0 0 2 1 0 0 2 2 1 1 0 1 0 2 0 2 0 1 0 1 1 0 0 1 0 1 1 0 2 1 2 1 0 0 0 1 0 2 1 1 1 0 2 1 1 1 1 1 0 1 0 1 0 2 1 1 1 0 2 1 2 0 0 0 1 0 0 0 1 0 0 1 1 0 0 0 0 0 0 0 2 0 0 0 1 0 0 0 0 0 0 1 0 1 2 1 2 1 0 1 1 1 1 0 2 1 0 1 0 0 1 0 0 1 1 2 1 1 0 0 0 0 1 2 2 0 1 1 2 0 1 0 1 0 0 2 0 2 1 0 0 1 0 1 0 1 0 0 0 2 1 1 1 2 0 0 1 1 1 0 1 1 1 0 0 2 0 0 2 0 2 0 0 2 2 0 2 0 1 1 1 1 0 0 0 0 0 1 1 0 1 0 1 0 0 1 1 1 0 1 0 0 0 1 1 0 0 0 1 1 1 1 0 0 1 0 0 1 1 0 2 2 1 0 2 2 1 1 0 0 0 0 0 2 0 1 1 0 0 0 0 0 0 2 1 2 2 2 1 1 1 1 2 2 1 1 0 0 0 0 1 0 1 1 1 0 0 0 2 0 2 1 1 2 0 2 2 0 1 2 1 0 0 0 2 0 0 2 0 0 1 0 1 1 1 1 1 1 1 2 0 0 0 0 1 1 1 1 1 1 0 2 0 2 2 2 1 0 0 0 0 0 1 1 0 1 0 0 0 0 0 0 0 0 2 1 0 0 1 0 0 0 0 0 0 2 0 2 0 1 0 1 1 0 0 1 1 0 0 0 0 1 0 0 2 0 1 0 0 0 0 2 0 2 0 0 2 1 1 1 0 0 1 0 1 1 0 1 0 2 0 0 0 0 0 0 1 0 1 0 1 0 0 1 1 2 0 1 0 2 0 1 2 0 0 1 0 0 0 2 1 1 2 0 1 0 1 1 1 2 1 1 0 2 0 1 0 1 1 0 2 0 0 0 1 1 1 0 2 0 2 2 2 2 2 0 1 1 1 0 1 1 0 0 1 1 0 1 0 0 0 2 2 0 0 1 0 0 2 2 0 0 0 0 2 1 1 0 0 1 0 0 1 1 1 0 1 0 1 1 0 1 2 0 0 0 0 1 1 0 1 1 1 1 0 0 1 1 0 0 0 1 1 1 0 1 0 0 0 0 0 0 1 0 2 0 0 1 0 2 0 0 0 0 2 0 2 2 0 0 0 1 0 0 0 0 2 2 1 0 0 1 0 0 0 2 0 2 0 2 0 0 0 0 1 1 0 0 1 0 0 2 1 1 1 1 2 0 1 1 0 0 0 1 1 1 1 1 1 0 0 0 1 0 0 1 2 2 0 2 0 1 0 2 2 1 2 1 0 2 2 0 0 0 0 0 0 0 0 1 0 0 2 0 1 2 0 2 1 1 0 0 0 0 1 0 1 0 0 0 0 0 0 0 2 2 1 0 0 1 0 2 1 0 0 1 1 1 0 1 1 0 1 0 0 1 1 1 0 0 0 0 0 0 0 0 1 0 0 1 0 0 0 1 1 1 1 2 1 2 2 1 0 1 2 2 0 0 0 1 1 0 1 0 0 2 1 1 1 0 2 1 1 1 2 2 1 0 1 0 1 0 1 1 0 1 0 1 1 0 1 0 0 0 2 2 2 0 2 2 1 0 1 0 2 1 2 0 0 0 0 0 2 1 1 0 0 1 1 1 0 1 0 0 0 0 0 0 1 0 0 0 0 0 2 2 0 0 0 0 0 0 2 0 0 0 1 1 1 2 1 0 0 0 0 0 1 1 0 2 2 2 0 2 0 0 0 0 0 1 0 2 0 0 0 2 2 2 0 0 0 0 1 0 1 2 1 0 1 0 0 0 0 0 0 2 1 0 2 2 2 0 2 2 0 0 0 1 1 0 1 2 2 0 1 1 0 0 1 0 1 0 0 2 1 0 0 0 1 1 0 1 0 1 1 1 0 1 1 0 1 1 1 1 1 0 0 0 0 0 0 0 0 0 0 1 2 0 1 1 0 0 1 0 2 0 0 1 0 0 1 1 1 0 2 2 0 0 0 1 0 0 1
156 1 0 1 0 0 1 0 0 2 2 0 0 1 0 0 0 1 0 2 1 2 0 0 0 2 2 0 1 1 1 1 0 0 0 1 1 2 0 2 2 0 0 0 2 0 0 0 0 0 0 0 1 0 1 0 0 0 0 1 0 1 2 2 0 0 1 2 0 0 0 1 2 0 1 1 0 2 2 0 0 0 1 1 1 0 1 0 1 1 0 1 1 0 0 0 0 0 0 2 0 0 1 0 1 1 2 1 1 1 0 2 2 2 2 2 2 0 0 0 2 0 1 0 1 1 0 0 0 1 0 0 0 0 0 0 0 0 0 0 0 2 0 0 0 0 0 0 0 1 0 0 1 0 0 0 0 1 0 1 1 1 1 2 1 2 1 2 0 0 0 1 0 2 1 0 1 0 0 1 1 1 1 0 2 1 1 1 0 0 0 2 2 0 2 0 2 2 0 0 0 1 0 0 2 0 2 1 1 0 1 0 1 0 1 1 0 0 2 1 1 1 2 0 0 2 2 2 0 2 0 0 0 0 2 0 0 1 1 1 0 1 2 2 0 2 0 0 1 1 1 0 0 0 0 0 1 2 0 0 0 0 0 0 0 0 0 0 2 0 0 1 0 0 0 1 0 2 2 1 1 1 1 1 2 0 1 0 0 2 1 1 0 2 2 0 1 0 0 1 0 0 2 0 0 0 1 0 0 2 0 2 0 1 1 0 2 0 1 1 1 2 1 1 1 0 0 2 2 1 0 0 0 0 0 0 0 2 0 1 1 1 1 1 2 2 0 0 1 1 1 1 0 2 0 0 0 1 0 2 0 2 1 1 1 1 1 2 2 0 1 1 1 1 2 0 1 2 2 1 2 2 0 0 1 1 0 0 0 0 0 1 0 1 1 0 0 1 1 1 1 0 0 2 0 0 0 2 0 0 0 0 0 0 0 0 0 0 0 0 0 1 1 1 1 1 1 0 0 0 1 0 0 0 2 0 0 1 1 1 2 0 1 1 0 1 0 1 1 1 1 1 0 1 1 0 1 1 0 1 1 0 1 0 0 1 1 1 0 1 0 0 2 0 2 0 2 1 2 0 2 1 0 1 1 1 1 0 2 1 1 2 1 2 1 1 0 0 2 0 2 0 0 2 0 0 1 1 0 0 0 1 1 1 1 0 0 0 0 2 1 2 0 0 0 0 2 0 0 1 1 0 0 0 0 0 2 0 0 1 1 1 2 2 2 1 0 2 2 0 0 0 0 1 1 1 1 0 2 0 2 0 0 1 0 1 0 2 1 1 1 1 1 0 0 1 1 2 0 2 0 0 1 0 1 0 1 1 1 1 0 0 1 0 0 0 0 0 0 0 0 2 0 2 0 0 0 0 0 1 0 0 0 0 2 1 0 0 0 0 0 0 0 0 0 1 1 1 0 0 0 0 0 0 2 1 2 0 2 0 0 1 0 1 0 0 0 0 0 0 2 1 1 0 1 2 2 0 1 0 0 0 0 0 1 1 1 2 0 0 0 1 0 0 1 0 1 1 2 0 0 0 2 1 1 2 0 0 2 2 0 0 0 0 1 0 0 1 1 1 0 1 0 1 0 0 1 2 2 1 0 0 0 2 0 0 0 0 0 0 0 0 0 2 2 2 0 0 1 0 2 1 0 1 1 0 2 0 0 0 0 0 1 0 0 0 0 0 0 1 1 1 2 0 0 0 0 0 1 0 0 0 2 0 0 0 2 1 1 1 1 0 2 0 1 0 2 0 1 0 1 1 1 1 1 1 0 1 1 2 1 1 1 2 1 1 0 0 0 2 0 1 0 0 0 0 2 1 1 2 0 0 0 1 1 2 1 0 2 2 2 1 0 2 1 2 0 0 0 0 0 2 1 1 0 0 0 1 2 0 1 0 1 1 1 0 1 0 0 0 0 0 0 1 1 0 1 0 0 0 1 0 0 0 0 0 0 1 0 2 0 0 0 0 0 1 0 2 2 2 1 1 2 0 0 0 0 2 1 0 1 1 0 0 2 2 2 0 0 0 0 1 0 1 2 1 0 0 0 0 0 1 1 0 1 1 0 1 2 1 0 2 0 2 1 0 1 0 0 0 2 2 0 1 0 0 0 1 0 0 0 1 1 2 1 0 0 1 1 1 0 0 0 2 1 0 2 2 0 0 0 0 0 1 1 1 1 0 0 0 1 0 0 0 0 1 0 0 2 0 0 0 0 1 0 0 1 0 0 2 0 0 1 2 1 0 0 0 0 0 1 0
157 0 1 1 0 0 0 2 0 0 0 0 2 1 0 0 0 0 0 2 2 2 0 0 0 0 0 0 1 1 0 2 2 2 1 1 1 2 0 1 1 0 0 0 2 2 1 0 0 1 0 0 0 1 1 1 0 0 0 0 0 2 2 2 0 1 1 2 0 1 0 1 1 0 1 2 1 1 1 0 1 0 2 1 2 0 0 1 1 1 0 0 0 0 0 0 1 0 0 0 0 1 1 1 0 0 2 1 1 1 0 1 1 2 2 2 2 0 0 0 2 0 2 0 2 2 0 0 0 1 1 1 1 1 0 0 1 0 0 0 0 2 0 0 0 0 0 0 0 1 0 0 2 1 1 0 0 1 0 0 0 1 0 1 2 2 0 0 1 1 1 2 0 2 2 0 1 0 0 0 0 0 0 1 2 2 1 2 0 1 0 2 2 0 2 0 0 2 0 0 0 1 1 0 2 1 2 1 1 0 1 0 0 0 2 1 1 0 1 0 1 1 1 0 0 0 0 1 0 2 0 0 0 0 1 0 0 2 0 1 0 1 2 2 0 2 0 0 0 0 0 0 0 0 0 0 0 1 0 1 0 1 0 0 0 0 1 0 2 0 0 0 2 2 0 0 0 1 1 1 1 1 1 1 2 1 1 2 0 2 0 0 0 2 2 1 0 0 0 2 0 0 2 0 1 0 0 0 0 1 0 2 1 0 2 0 2 0 2 2 0 2 1 2 0 0 1 2 1 1 0 1 0 0 0 0 0 2 1 2 0 2 2 1 0 0 1 0 2 1 1 0 1 2 1 0 1 0 1 1 1 2 0 0 0 0 1 1 2 0 0 0 2 2 0 2 2 1 1 0 1 1 0 1 1 1 0 0 0 0 0 1 0 0 2 0 0 1 0 0 0 0 0 2 1 0 0 2 0 0 0 0 0 0 1 0 0 0 0 0 0 1 0 1 0 1 0 0 0 0 0 0 0 2 0 1 0 1 1 0 0 2 1 1 0 2 0 0 1 0 0 0 1 1 1 1 1 0 1 0 0 0 1 0 0 2 0 2 0 0 1 1 1 1 1 0 0 0 2 0 2 2 0 0 2 0 0 0 2 1 2 2 1 1 0 2 0 0 1 2 0 1 1 1 1 0 2 1 2 0 1 1 0 1 1 0 0 2 0 2 1 2 1 0 0 1 1 1 0 0 2 0 0 0 0 0 2 1 1 0 1 2 2 1 2 0 0 2 2 0 0 0 0 1 2 0 1 0 1 0 1 0 1 1 0 0 0 1 1 0 1 2 0 0 0 1 1 2 0 2 0 0 1 0 1 0 0 0 0 0 0 0 1 0 1 0 1 0 0 0 0 1 0 2 0 0 1 0 0 1 0 0 0 0 0 0 1 1 0 0 1 0 1 1 1 1 1 2 0 0 0 0 0 0 2 0 2 1 2 0 1 0 0 1 0 0 0 1 0 0 0 2 1 0 1 2 2 0 2 1 1 0 2 0 1 1 0 0 1 0 1 0 0 0 0 1 1 1 2 0 0 0 1 1 0 1 0 0 0 1 0 0 0 0 0 0 0 0 1 2 0 2 0 1 0 0 0 2 2 0 1 0 0 0 0 1 0 2 2 2 0 0 0 2 2 0 0 0 0 0 1 0 0 0 1 1 0 0 0 0 0 0 1 0 0 1 0 0 0 0 0 0 0 0 0 0 2 1 2 1 0 0 2 2 2 0 2 0 1 1 1 0 1 2 2 0 0 0 1 1 0 1 0 0 0 2 0 2 0 2 0 1 0 1 1 1 1 1 0 2 0 2 0 0 0 0 1 0 0 1 0 0 1 1 1 2 0 0 2 1 0 1 1 2 0 0 1 0 1 0 2 0 0 1 0 1 0 0 0 0 1 1 1 1 1 1 1 1 0 1 1 0 1 1 1 0 0 1 2 0 1 2 0 0 0 1 1 0 1 1 0 0 2 0 0 1 0 1 1 2 2 0 2 0 0 0 0 1 0 0 2 0 1 1 1 1 1 0 1 2 1 0 0 1 2 1 1 0 1 2 1 2 0 0 1 1 0 1 2 1 1 1 1 2 0 0 1 2 1 0 2 1 1 2 0 0 0 1 0 0 1 0 1 2 0 0 1 0 1 0 1 0 0 1 0 1 1 2 0 1 0 1 1 0 0 1 1 0 0 0 0 0 0 0 0 1 0 2 0 0 0 1 0 2 0 0 1 0 1 2 0 0 0 1 0 0 1 0 0 0 1 0
158 1 0 1 0 0 1 1 0 0 0 2 0 1 0 0 1 1 1 1 1 2 0 1 1 0 0 1 0 0 1 0 0 0 1 0 2 1 0 1 1 0 0 1 2 1 0 0 0 2 1 1 0 1 1 0 0 0 0 0 1 0 2 2 1 0 1 0 1 1 0 0 2 0 0 2 2 1 1 0 1 0 2 2 2 0 1 0 1 1 0 0 0 0 0 0 0 1 0 2 0 0 1 0 0 0 2 1 0 2 0 0 0 1 1 1 1 0 1 0 1 0 1 1 0 0 0 1 0 1 0 0 1 1 0 0 1 0 0 0 0 2 0 0 0 0 0 0 0 1 0 0 1 2 1 0 0 1 1 1 1 0 0 2 1 1 0 0 0 0 0 0 1 1 2 2 1 1 0 0 0 0 0 1 2 2 1 2 0 1 0 2 1 1 0 1 1 2 0 0 0 1 0 0 2 0 2 1 1 0 2 0 1 0 0 1 0 0 0 0 0 0 2 0 0 0 0 2 0 2 0 1 0 0 2 1 0 2 0 1 0 0 1 1 0 1 0 0 0 0 0 0 0 0 0 0 0 1 0 1 0 1 0 0 0 0 1 0 2 0 0 1 1 1 0 0 0 1 2 1 1 0 0 2 2 2 2 1 1 2 1 2 1 2 1 1 0 1 1 2 1 0 2 0 1 0 1 1 0 0 0 1 1 2 1 0 2 0 2 2 0 2 1 0 0 0 1 2 2 2 0 2 0 0 0 0 0 1 1 0 0 0 1 0 0 0 1 0 1 1 0 1 0 1 0 1 1 0 0 1 0 1 2 1 2 0 2 2 1 0 1 1 0 2 0 0 0 0 0 0 2 0 2 1 1 0 0 0 0 0 0 1 1 0 2 1 2 1 2 2 0 2 1 1 0 1 0 0 0 0 0 0 0 1 1 0 1 1 0 1 0 1 0 1 0 0 1 2 2 0 0 2 0 2 0 2 0 0 0 0 2 0 2 0 1 2 0 2 0 0 0 2 0 1 1 0 1 2 1 1 1 0 0 1 0 1 1 1 0 1 0 0 1 2 0 0 0 1 2 0 1 2 0 1 1 0 1 0 2 1 1 2 1 2 1 1 1 0 1 1 1 0 0 0 1 1 2 1 1 1 0 0 0 0 0 0 0 0 0 1 0 2 1 1 0 1 1 1 0 1 1 1 0 0 1 1 2 0 0 0 2 2 1 1 1 2 1 1 1 0 0 0 0 1 2 0 0 1 0 1 0 0 1 2 1 0 1 1 1 0 1 0 1 0 0 1 1 2 0 2 0 0 0 0 0 0 0 1 1 1 0 0 1 0 0 0 0 2 2 0 2 0 2 1 0 1 2 0 0 0 2 0 0 0 1 0 0 0 0 0 1 0 0 0 0 1 1 0 0 0 1 0 1 0 2 0 1 0 2 0 0 2 0 1 2 0 2 0 1 0 1 2 1 1 1 1 1 0 2 0 0 0 1 1 1 0 0 2 0 0 0 1 1 0 0 1 0 1 2 0 0 0 1 1 0 1 1 2 2 1 0 0 0 0 1 0 0 0 0 1 1 0 0 2 1 0 1 1 2 0 2 1 0 2 0 1 0 0 0 0 0 0 0 2 2 1 0 0 1 0 2 1 1 0 0 0 0 0 2 2 0 2 1 0 1 0 0 0 0 0 0 0 1 0 0 0 0 1 2 0 1 1 2 2 0 0 2 1 1 1 0 1 2 0 1 0 2 0 2 0 0 1 2 2 2 2 0 1 0 2 1 0 1 2 2 1 0 0 0 1 0 2 1 0 1 0 1 0 0 2 0 0 1 1 1 2 0 0 2 2 2 2 0 2 0 0 0 0 0 0 0 2 0 1 0 0 0 0 0 0 0 0 2 0 2 0 1 0 0 0 0 0 0 2 2 0 0 0 1 0 0 2 0 0 0 0 1 1 1 0 0 0 0 1 0 1 1 0 2 2 1 0 2 0 0 0 0 1 0 0 2 1 0 0 2 2 2 0 0 0 0 2 0 1 2 1 1 0 0 2 0 2 0 0 1 1 0 1 2 1 1 1 2 1 2 0 0 0 0 0 2 2 0 1 1 0 0 1 0 1 0 0 2 2 0 1 1 0 0 0 1 0 1 1 1 0 2 2 1 1 1 2 1 0 1 0 1 0 1 0 1 0 1 1 0 0 0 0 1 0 0 1 0 0 0 0 0 0 1 2 0 0 0 1 0 0 1 0 0 0 2 0
159 0 1 1 0 0 1 2 1 0 1 1 0 1 0 0 1 2 0 2 2 2 0 0 0 0 0 0 1 1 0 2 0 0 0 0 2 1 1 0 0 0 0 0 1 0 1 1 0 1 0 0 1 1 0 2 0 0 0 1 0 1 0 1 0 0 0 0 0 1 1 1 1 0 1 2 1 2 2 0 0 0 2 0 1 0 0 0 2 2 0 1 2 1 0 0 0 2 0 2 0 0 0 1 0 1 2 1 1 1 0 1 0 0 0 0 0 0 1 0 1 0 1 0 1 1 0 1 1 1 0 0 0 0 0 0 0 0 0 0 0 2 0 0 0 0 0 0 0 1 0 0 0 0 0 0 0 1 0 0 2 1 0 1 1 2 0 2 0 1 1 0 0 2 0 0 2 0 0 2 0 0 0 1 1 1 1 0 0 0 1 2 2 2 1 0 1 2 0 0 0 1 0 0 2 0 2 1 1 0 1 0 2 0 1 0 0 1 0 1 0 0 1 1 1 0 0 2 0 2 0 0 0 0 1 0 0 2 0 1 0 1 2 2 0 2 0 0 0 0 0 1 0 0 1 1 1 1 0 0 0 0 0 0 0 0 1 1 1 0 1 0 1 1 0 0 0 0 1 0 0 0 0 2 2 1 2 1 0 2 2 1 0 1 2 0 0 0 0 1 0 0 2 0 1 0 2 0 0 0 0 0 2 0 2 1 2 0 1 1 1 2 0 2 1 0 0 1 1 1 0 1 0 0 0 0 0 2 0 2 2 2 1 0 1 1 0 0 2 0 2 0 0 2 0 0 0 0 0 0 0 0 2 1 2 0 1 2 2 0 0 0 0 2 0 1 1 0 0 0 1 1 1 1 1 0 0 0 0 0 0 1 1 0 2 2 2 0 0 0 0 0 1 2 1 0 1 1 0 1 0 0 0 1 1 0 0 1 0 1 0 0 2 2 1 1 0 0 1 1 1 2 1 0 2 1 1 0 0 0 1 1 0 2 0 2 1 1 0 0 0 1 1 2 2 1 2 1 0 0 0 0 2 0 0 2 0 2 0 0 1 1 2 0 0 1 0 2 2 1 1 0 0 0 2 1 0 0 2 0 2 2 2 0 1 0 1 0 1 2 0 1 0 2 0 1 1 2 0 1 0 1 1 2 2 0 0 0 0 1 0 2 2 2 0 2 0 0 0 2 0 2 0 0 0 1 2 2 1 0 0 1 2 1 1 0 0 1 2 0 0 0 0 0 2 0 2 2 1 0 1 0 0 2 1 0 1 1 1 0 1 2 1 0 0 1 1 0 1 2 0 0 2 0 1 0 2 1 1 1 1 1 0 1 0 0 0 0 0 0 0 2 0 2 0 0 0 0 1 1 2 0 0 0 1 0 0 1 0 0 0 0 0 0 0 0 1 1 0 0 0 1 0 0 1 1 2 0 2 0 0 1 0 0 2 0 2 1 0 1 0 1 1 1 2 1 1 0 1 0 0 0 0 1 0 0 0 0 1 1 1 1 0 2 0 2 2 2 2 0 0 0 1 1 1 1 0 2 2 0 2 2 0 0 0 0 0 0 1 2 1 1 0 0 2 0 1 2 2 0 0 0 0 1 0 0 0 1 1 1 0 0 0 2 2 1 0 1 1 0 2 0 0 0 0 0 0 0 1 1 0 1 0 0 1 1 1 0 0 0 0 0 1 0 0 0 1 0 2 0 0 0 1 2 1 0 2 0 0 0 0 0 1 1 0 0 1 0 2 0 0 2 0 0 1 2 1 1 0 2 1 1 1 1 1 0 0 1 0 2 0 2 0 0 1 1 1 0 0 1 0 0 2 0 0 2 0 1 2 1 1 0 0 2 0 0 0 0 0 0 0 2 1 2 0 1 0 0 1 0 1 1 1 0 1 0 0 0 0 0 0 0 0 1 1 0 1 0 0 1 0 2 0 0 0 1 0 0 2 0 0 0 1 1 0 2 0 0 2 2 2 0 2 0 0 0 0 1 0 0 2 1 0 0 2 1 1 1 0 0 0 2 1 1 2 0 0 1 1 1 1 2 1 1 2 0 0 1 0 0 0 0 1 1 1 0 0 1 0 1 2 2 0 1 0 0 1 1 0 0 0 0 2 1 0 0 2 0 1 1 0 0 1 0 0 0 2 2 0 0 0 0 0 0 1 1 1 0 0 0 0 0 0 0 0 2 0 0 2 0 0 0 0 1 0 1 0 0 0 2 0 0 0 0 0 0 0 0 0 0 0 0
160 1 1 1 0 1 1 1 0 1 1 1 0 1 0 0 0 2 1 1 1 2 0 0 0 0 0 0 0 0 2 0 0 2 0 0 2 1 0 0 0 0 0 0 0 0 1 0 1 1 0 1 0 0 2 0 0 0 0 2 0 0 2 2 1 2 2 0 0 1 1 1 2 0 1 2 0 0 0 0 0 0 2 0 1 0 0 1 2 2 1 1 1 0 0 0 0 0 1 2 0 0 1 1 0 0 2 2 0 2 1 1 0 0 2 2 2 0 0 0 2 0 2 0 2 2 0 2 0 2 1 1 0 0 0 0 0 0 1 0 1 1 0 0 0 0 0 0 0 0 0 0 0 0 0 0 0 1 0 0 0 1 0 2 1 2 1 0 2 1 0 0 2 0 1 0 2 0 1 1 0 1 0 1 2 2 1 1 0 1 0 1 2 0 2 0 2 0 0 0 0 0 0 0 2 1 2 0 2 0 2 1 1 0 1 0 0 0 2 1 0 1 1 1 1 1 1 1 0 1 0 1 0 0 2 0 0 2 0 1 0 0 1 2 0 2 1 1 1 1 1 0 1 0 0 0 1 0 1 1 1 1 0 0 0 0 0 1 1 0 0 0 1 0 0 0 0 1 2 1 2 0 1 2 2 1 2 0 0 1 0 0 0 2 1 1 0 2 1 1 1 0 2 0 2 0 1 0 0 1 0 0 2 0 2 1 2 1 1 1 0 2 2 1 2 0 0 1 1 1 0 2 0 0 0 0 0 1 0 1 1 1 1 0 0 0 0 1 1 2 0 1 0 2 0 0 2 0 0 0 0 1 0 0 0 0 0 1 2 1 0 0 1 2 0 0 1 1 1 0 1 1 0 0 1 1 0 0 0 0 0 1 2 0 2 2 2 0 1 1 0 1 0 2 1 0 0 0 0 1 0 0 0 1 0 0 0 1 0 1 0 0 0 2 1 1 0 0 0 0 0 0 0 2 0 2 0 0 1 1 1 1 0 2 0 2 1 0 1 0 0 0 0 1 1 1 1 0 2 0 0 0 1 0 0 1 1 2 0 0 0 0 0 2 0 0 1 2 1 1 0 1 0 2 1 1 1 0 2 0 2 2 0 2 1 0 2 0 2 1 1 0 2 0 2 0 0 0 1 0 1 0 1 1 1 0 0 0 0 2 0 2 1 1 0 1 1 1 0 1 1 1 0 0 0 0 2 0 0 0 0 1 2 2 2 0 0 1 1 0 0 0 0 2 2 0 0 0 2 0 0 0 0 0 0 0 0 2 2 0 0 1 1 0 1 0 1 1 0 2 0 0 1 0 0 1 1 1 0 1 0 0 1 0 1 0 1 0 0 0 0 1 1 1 0 1 1 0 2 1 1 0 0 0 1 0 0 1 0 0 1 0 1 1 0 1 1 0 0 0 0 0 0 0 1 1 1 0 2 0 1 0 0 1 1 0 0 0 0 1 1 1 1 1 1 2 1 0 1 0 0 0 1 0 2 1 1 1 1 0 1 0 0 0 0 1 1 0 1 0 0 2 1 0 0 1 1 1 2 1 1 1 0 0 0 0 0 1 1 1 0 1 1 1 2 0 0 2 2 0 0 0 0 1 0 0 0 0 0 1 0 1 0 2 2 2 0 0 1 0 0 0 0 0 1 1 1 0 0 0 0 1 0 0 1 0 1 1 0 0 0 0 1 0 0 0 0 0 2 2 0 0 2 1 0 0 2 1 2 2 0 0 1 0 0 1 0 0 0 2 1 0 0 0 0 2 1 1 0 2 1 0 0 0 0 0 0 0 0 2 0 1 0 0 0 0 0 0 0 2 1 1 1 0 0 2 1 1 1 0 0 1 0 2 0 2 0 0 0 0 1 1 1 1 0 1 1 0 0 0 1 1 1 1 1 1 1 1 0 0 1 0 0 2 1 0 1 0 1 0 0 0 1 0 0 1 1 0 2 0 0 0 1 0 0 2 0 2 2 1 1 0 2 0 0 0 1 1 1 0 0 2 1 1 0 0 0 0 0 1 0 1 0 2 2 0 1 1 0 2 1 2 0 1 1 1 0 0 2 2 0 2 2 1 2 0 1 2 1 1 2 1 0 1 0 0 1 1 1 1 0 0 1 1 0 1 2 0 2 0 0 0 0 2 1 0 2 2 0 0 0 1 0 0 0 1 1 0 1 0 0 0 0 0 0 0 1 2 0 0 0 2 0 2 0 0 2 0 1 2 0 0 0 2 0 1 0 0 1 2 1 0
161 1 2 1 0 0 1 1 0 1 1 1 0 0 0 0 0 1 2 0 0 1 0 0 0 1 1 1 1 1 1 0 1 1 1 2 1 2 0 2 1 1 2 2 2 0 0 0 0 1 0 1 1 0 1 1 0 0 0 0 0 2 2 2 0 0 0 1 1 1 0 1 1 0 1 2 1 1 1 0 0 0 2 1 2 0 0 0 2 2 0 1 2 0 0 0 0 0 0 2 0 0 0 0 2 2 2 2 0 2 1 0 1 1 2 2 2 0 1 0 1 0 2 1 1 1 0 1 1 1 1 1 0 1 0 1 1 0 0 0 0 2 0 0 0 0 0 0 0 0 0 0 0 0 0 0 0 1 0 0 0 1 0 2 0 2 0 1 1 0 0 0 1 1 2 1 2 0 0 2 0 0 0 1 1 1 1 1 0 0 1 2 2 1 2 0 2 2 0 0 0 2 0 1 2 2 0 1 1 0 2 0 0 0 2 1 1 0 2 1 1 1 1 0 1 0 0 1 0 0 0 0 0 0 2 0 0 2 0 1 0 0 2 1 0 1 0 0 0 0 0 1 0 0 0 0 0 1 0 0 0 0 0 0 0 0 1 0 1 0 1 1 0 0 1 1 0 0 2 0 1 0 0 2 2 2 2 0 0 2 1 1 0 2 2 0 1 1 0 0 0 0 2 0 0 0 0 2 2 2 2 2 1 0 1 1 2 1 0 0 2 1 0 0 0 0 1 2 1 1 0 1 0 0 0 0 0 0 2 2 1 2 1 0 0 0 1 0 2 2 2 0 0 2 0 0 2 1 0 1 0 1 1 1 1 0 1 1 1 0 1 1 1 2 0 0 1 2 1 0 0 1 0 0 1 0 0 0 0 0 0 1 0 0 1 1 2 2 1 1 0 1 1 1 0 0 1 1 0 1 0 0 0 0 2 0 2 0 0 0 0 2 0 0 1 1 0 0 1 0 1 0 0 2 0 0 1 1 1 0 1 1 1 1 2 2 0 1 0 0 0 2 0 2 1 0 1 2 2 1 1 0 0 1 0 1 0 2 0 0 0 0 1 2 0 1 0 2 1 2 1 0 0 1 2 1 0 2 2 1 0 2 2 2 0 0 1 0 1 1 1 1 2 0 2 1 2 0 0 1 0 0 0 1 1 0 0 0 0 0 0 2 1 1 0 1 1 0 1 2 0 1 0 1 2 1 2 1 0 1 0 1 2 2 2 0 0 2 2 0 0 0 1 1 2 1 0 0 1 1 0 0 0 2 0 0 1 2 2 0 1 0 0 0 0 1 1 1 0 1 0 0 2 0 1 1 1 1 1 1 0 0 1 1 0 0 0 1 1 1 0 2 0 1 0 1 1 0 1 1 1 0 0 1 1 1 0 1 1 1 1 1 0 1 0 1 1 1 0 0 0 0 0 0 1 0 2 0 2 0 0 0 0 1 2 0 2 0 0 0 0 2 1 1 1 2 1 0 2 0 0 0 0 0 1 1 1 2 0 0 0 0 0 0 0 2 2 0 2 0 1 1 2 0 0 2 1 0 1 2 0 0 0 0 1 0 0 0 2 2 1 1 0 1 0 0 1 2 2 0 1 0 0 2 0 0 0 0 0 0 0 0 0 2 0 1 1 0 0 0 0 0 0 0 0 0 2 1 0 1 0 1 1 0 1 0 0 1 1 1 0 1 0 0 0 0 1 1 2 0 1 1 2 1 1 0 2 0 0 0 0 0 1 0 0 1 0 0 1 0 0 1 1 1 1 2 0 2 1 2 0 1 2 2 2 0 1 1 0 1 0 1 0 1 0 0 1 0 0 1 0 0 0 1 1 1 1 1 2 2 1 2 0 1 0 1 0 0 0 0 1 2 1 1 0 1 1 0 0 0 0 0 1 1 2 0 1 1 0 1 1 0 0 1 1 0 1 0 0 0 0 0 0 0 1 0 2 0 1 2 0 0 1 0 0 1 0 1 2 2 2 0 2 0 0 0 0 2 1 0 1 1 0 1 2 2 2 0 0 0 0 1 0 1 0 2 0 0 0 1 0 1 1 0 1 1 0 2 2 2 0 2 1 0 0 0 1 1 0 1 2 2 0 1 0 0 1 1 0 1 0 0 2 0 0 0 0 1 0 0 2 0 1 0 0 0 1 1 0 0 0 0 0 0 1 0 1 0 0 0 1 0 0 0 0 2 0 1 1 0 0 1 0 0 0 0 0 0 0 2 0 0 0 2 1 0 0 0 0 1 1 0
162 1 1 1 0 0 1 1 0 2 2 0 0 0 0 0 0 1 2 0 0 0 0 0 0 0 0 0 0 0 2 1 2 2 0 1 1 2 1 0 0 0 0 1 2 1 1 0 0 1 0 1 0 0 2 2 0 0 1 1 0 1 1 1 2 2 1 0 0 0 0 0 2 0 1 2 1 1 1 0 1 0 1 0 1 0 0 0 2 2 0 0 0 0 0 0 0 1 0 1 1 0 1 1 0 0 2 1 1 1 0 2 1 2 2 2 2 0 0 0 2 0 2 1 1 1 0 1 1 1 1 1 0 0 1 0 1 1 0 0 2 0 0 0 0 0 0 0 0 2 0 0 0 0 0 1 0 0 0 0 0 1 0 2 0 1 0 1 0 1 1 2 1 1 1 1 2 0 0 1 1 2 0 1 1 1 1 0 0 0 0 1 2 1 2 0 0 1 0 0 0 0 0 0 2 1 2 1 0 0 2 1 1 0 1 0 0 0 0 0 2 2 1 0 0 0 0 1 0 0 1 1 1 0 1 1 1 2 0 1 0 0 2 1 0 1 0 0 1 0 0 0 0 0 0 0 0 1 0 1 0 1 0 0 0 0 0 0 0 0 1 1 1 1 0 1 0 0 1 0 0 0 0 1 1 0 1 0 0 2 1 0 0 1 2 0 1 2 0 1 1 0 0 2 0 0 0 0 1 2 1 1 1 0 2 0 2 0 0 0 1 1 1 1 1 0 0 2 2 0 0 2 0 1 0 0 0 0 2 0 0 0 0 0 1 1 0 1 1 2 0 1 0 2 0 0 2 0 0 1 0 1 0 0 0 0 1 2 2 1 0 0 0 2 0 0 1 1 1 1 1 2 1 1 1 1 0 0 0 0 0 0 1 0 2 1 1 0 1 1 0 1 1 1 0 1 0 0 0 0 0 0 0 0 1 0 1 0 0 0 0 0 1 0 1 1 2 0 2 0 1 1 0 0 1 0 0 0 0 0 0 2 1 1 1 1 0 1 0 0 0 1 0 1 2 1 1 1 1 1 1 0 2 0 0 2 0 1 0 1 1 1 2 1 2 0 2 2 1 2 1 2 0 1 2 1 0 0 1 0 1 1 1 0 2 1 2 2 2 2 0 0 1 1 1 0 1 1 1 0 0 1 0 0 0 1 1 0 0 2 0 2 2 1 1 1 1 0 1 1 1 1 0 0 1 2 2 1 1 1 1 2 1 0 0 0 0 0 0 0 0 0 0 2 1 1 0 0 1 0 1 0 0 0 0 0 1 1 1 0 0 1 0 0 0 0 0 2 0 2 0 0 0 0 0 1 1 0 0 0 0 0 1 0 0 0 0 0 1 0 0 1 0 1 0 1 1 0 1 0 0 0 0 0 2 0 0 1 0 1 0 1 1 1 0 0 1 0 0 0 0 0 0 0 2 0 1 1 2 0 1 1 0 1 2 0 2 2 0 0 0 2 1 1 1 2 1 1 2 0 0 0 2 0 1 1 1 1 0 1 1 1 0 0 1 1 2 0 1 0 2 1 2 1 1 2 0 1 1 1 0 0 0 0 1 0 0 1 1 1 1 1 1 1 1 0 0 1 2 0 0 0 1 1 0 1 0 1 1 1 0 0 1 2 1 1 0 0 0 0 0 0 1 0 0 0 0 0 0 0 0 1 0 2 2 0 0 0 0 1 1 0 1 0 0 2 0 0 1 0 0 0 1 0 0 1 1 2 2 2 0 0 1 1 0 0 2 1 0 2 0 0 0 0 2 2 0 1 0 2 1 1 1 2 2 1 0 0 0 0 1 1 0 0 0 0 1 0 2 2 0 0 0 1 1 1 1 0 2 2 2 2 0 1 0 2 0 0 0 0 0 2 1 2 0 1 0 1 1 0 1 0 2 2 2 2 2 1 0 1 1 0 0 2 1 1 0 1 0 0 0 2 1 0 0 0 1 1 0 0 0 0 1 0 0 1 0 0 1 1 0 1 2 0 1 1 0 1 0 0 2 0 1 0 2 2 2 0 0 1 1 0 0 1 2 1 0 1 1 0 0 0 1 0 1 2 0 1 2 2 0 2 2 1 1 0 1 2 1 0 1 1 0 1 1 0 0 1 0 0 0 0 2 2 0 0 0 0 0 0 2 0 2 0 0 0 2 0 0 2 2 2 0 1 0 0 0 0 0 0 0 0 0 0 0 1 1 0 2 1 1 1 0 1 0 1 1 0 0 1 0 0 0 2 0 0 0 0 1 0 0 0
163 0 0 2 0 1 2 1 1 1 2 0 0 0 0 0 0 1 0 2 1 2 0 1 1 1 1 0 0 1 1 1 2 2 0 1 1 1 0 0 0 0 0 1 1 1 1 1 0 2 1 1 0 0 2 2 0 1 0 0 1 1 0 0 0 0 1 1 0 0 0 1 2 0 1 1 0 1 1 1 1 0 1 2 2 0 0 1 1 1 0 0 1 0 1 1 0 0 0 0 0 0 0 1 1 1 2 0 2 0 0 1 0 1 1 1 1 0 1 0 1 0 2 1 1 1 0 1 0 1 0 0 0 0 0 0 0 0 0 0 1 1 2 0 0 0 0 0 0 1 0 0 0 0 0 0 0 0 0 0 1 1 0 2 1 2 0 1 0 1 1 0 1 1 1 1 2 0 0 0 0 0 1 1 2 1 1 2 0 1 0 2 2 0 2 0 1 1 0 0 1 0 0 0 2 0 2 0 0 0 1 0 2 0 2 1 1 0 2 2 0 0 2 0 0 1 1 2 2 0 0 0 0 0 1 0 0 2 0 0 0 1 2 2 0 2 0 0 0 0 0 0 0 0 0 0 0 1 0 0 0 0 0 0 0 0 0 0 1 1 0 1 0 0 0 0 0 2 2 1 1 0 0 1 1 1 2 0 0 2 1 1 1 2 2 1 1 2 0 2 0 0 1 1 0 1 0 0 2 2 2 2 1 0 1 0 2 0 0 0 1 1 1 0 0 0 1 2 1 0 0 1 0 0 0 0 0 0 2 1 0 2 1 0 1 1 0 1 2 0 0 0 1 1 1 1 1 1 0 2 0 2 1 0 1 1 0 2 2 0 0 0 0 2 0 0 1 1 1 1 2 1 1 0 2 1 0 2 2 1 1 1 1 0 2 1 1 0 1 1 0 1 1 2 1 0 1 0 0 0 0 0 0 0 2 0 1 1 0 0 0 1 0 2 1 1 1 0 2 0 2 0 0 1 0 0 2 1 0 0 0 1 1 1 0 1 0 0 0 0 0 0 1 2 2 1 2 2 1 1 1 0 0 1 0 1 0 2 0 0 0 0 2 0 1 1 1 1 2 0 2 1 0 1 1 0 0 1 2 1 0 2 0 0 2 0 2 2 2 1 1 0 2 0 2 0 1 0 0 1 0 0 0 0 0 0 0 0 1 2 2 1 2 2 2 2 0 0 0 1 1 1 0 0 0 0 1 1 1 1 1 1 1 1 1 0 0 1 1 0 0 0 0 2 1 1 0 0 2 1 0 0 0 2 0 1 0 2 2 0 1 1 0 0 0 0 1 0 0 0 2 0 1 0 0 0 1 1 0 1 1 1 0 0 0 0 0 0 0 0 0 1 1 0 0 2 2 0 0 1 0 0 0 1 1 0 0 0 0 1 1 0 0 0 0 0 2 0 0 0 0 0 0 0 2 1 2 0 2 0 0 0 0 1 2 0 2 1 1 0 1 2 1 2 2 2 0 0 1 0 0 0 2 2 0 0 0 1 0 1 0 0 0 1 1 1 2 2 2 0 0 0 2 0 1 2 0 1 1 1 0 0 0 0 0 0 0 0 1 2 0 1 0 0 2 0 1 0 1 0 1 1 0 0 1 1 0 1 1 1 0 1 0 2 1 1 1 0 0 0 1 0 0 1 1 0 1 0 0 0 0 0 0 0 1 0 0 0 0 0 0 0 2 0 0 1 0 0 1 0 0 0 1 2 0 0 2 1 2 2 0 0 2 1 1 0 2 0 0 1 1 1 1 1 2 2 0 1 0 1 0 1 0 1 1 1 0 1 1 1 0 0 1 0 1 0 1 0 1 2 0 0 1 0 0 1 1 1 1 1 1 1 0 2 0 1 0 0 0 0 1 1 0 0 1 0 0 0 0 0 0 0 2 2 2 2 2 0 0 0 0 0 0 2 1 1 0 0 0 0 1 0 0 0 0 0 1 0 1 2 1 0 1 0 0 1 0 1 2 2 2 0 2 0 0 0 0 2 0 0 2 1 1 1 2 1 2 0 0 0 0 1 0 1 1 1 1 1 1 0 0 1 1 0 2 1 0 1 2 1 0 1 2 0 1 0 1 0 1 1 2 2 0 2 0 0 0 1 0 0 0 0 2 2 2 1 2 0 0 0 1 0 0 2 1 0 2 2 1 1 1 2 0 1 1 1 1 1 0 0 2 0 0 0 0 0 0 0 2 0 0 0 0 1 0 0 1 0 0 2 0 0 0 1 1 0 0 0 0 0 0 1
164 1 2 1 1 0 1 1 0 1 1 0 0 1 0 0 0 1 1 1 1 2 0 0 0 0 0 0 0 0 2 0 0 1 1 1 2 2 0 0 0 1 0 1 1 0 0 1 0 1 0 0 0 0 1 1 0 1 0 0 0 1 2 2 0 0 0 1 0 0 0 2 1 0 0 2 2 2 2 0 2 0 2 0 2 0 0 0 2 2 0 1 1 1 0 0 0 0 0 1 0 0 1 0 0 0 2 1 1 1 0 1 1 1 1 1 1 1 1 0 2 0 1 1 0 0 0 1 1 1 1 1 1 1 0 0 0 0 0 0 1 1 1 0 0 0 1 0 0 1 0 0 0 1 1 0 0 0 0 0 2 1 0 2 2 1 0 0 0 1 1 0 0 2 2 0 2 0 0 1 1 2 0 0 0 0 0 0 0 0 1 2 2 1 1 1 2 2 0 0 0 1 0 0 2 2 1 1 1 1 2 0 0 0 2 0 0 0 1 1 1 1 2 0 0 0 1 1 1 0 0 0 0 0 2 1 1 1 1 1 0 1 2 2 0 2 0 0 0 0 0 0 0 0 0 0 0 1 0 0 0 0 0 0 0 0 0 0 0 0 1 1 0 0 0 0 1 0 0 0 0 0 1 2 2 1 1 0 0 1 0 0 0 2 2 0 1 1 0 1 0 0 2 0 0 0 0 0 0 2 0 1 2 0 2 2 2 0 1 1 1 1 1 1 1 0 0 1 1 0 0 0 0 0 1 0 0 1 1 0 0 0 0 0 1 1 1 0 1 1 0 1 0 2 0 0 1 0 0 2 0 1 1 0 1 0 1 1 2 0 0 0 0 2 0 0 1 0 0 0 1 0 1 0 2 1 0 0 0 0 0 0 1 0 1 1 2 1 1 1 0 1 1 2 0 1 0 1 0 0 0 0 0 0 1 0 1 0 0 0 0 2 0 1 1 1 0 1 1 0 1 2 0 2 0 1 0 1 1 1 2 0 0 2 0 2 2 0 0 0 0 0 0 0 0 0 0 1 1 1 1 0 1 0 0 1 0 2 0 0 1 1 2 0 2 0 2 1 0 1 2 1 0 1 1 0 0 0 2 1 1 2 1 2 0 1 0 0 1 2 0 1 0 2 0 0 1 0 0 0 0 0 0 1 1 0 0 0 0 0 0 2 2 2 0 2 0 0 0 0 0 1 0 0 1 1 2 0 0 1 1 1 1 1 1 1 0 1 1 0 0 0 1 0 2 0 2 1 0 1 0 0 0 1 0 0 1 1 1 0 0 1 1 0 0 1 1 1 0 1 0 0 1 0 0 1 1 0 0 0 1 0 1 0 0 0 0 1 1 0 1 1 1 1 1 0 0 0 0 1 0 0 0 0 1 0 0 2 0 0 2 0 0 0 0 0 1 0 0 0 0 0 0 0 1 0 1 1 0 2 0 0 0 1 2 0 2 1 0 0 0 2 1 1 2 2 1 1 1 0 0 0 1 1 0 0 0 1 1 0 0 2 0 0 1 1 2 0 1 0 1 1 1 0 0 0 1 1 1 1 0 0 0 0 0 0 0 0 1 1 0 1 1 1 0 1 1 1 2 1 1 0 0 1 0 0 0 2 1 1 1 0 0 2 1 1 0 0 1 0 0 0 1 0 1 1 1 1 0 1 1 0 0 1 1 0 0 0 0 0 0 0 0 0 0 0 1 0 1 0 0 0 1 2 0 0 2 2 2 2 0 0 2 0 0 0 1 0 0 2 0 0 1 1 2 1 1 2 1 2 0 1 2 2 1 0 0 1 0 1 0 1 0 0 0 0 1 0 0 2 1 1 0 1 1 2 1 0 2 2 2 1 0 2 0 1 0 0 0 0 0 2 0 1 0 1 0 0 0 0 1 1 1 0 1 0 1 1 0 0 0 0 0 1 1 0 0 1 0 0 0 2 1 0 0 1 2 0 1 0 0 0 1 0 0 2 0 1 1 2 2 0 1 0 0 1 1 1 0 0 2 2 1 0 2 2 2 0 0 0 0 2 0 0 1 1 0 1 1 1 1 1 1 0 0 2 0 2 1 1 0 2 2 2 1 0 1 2 2 0 0 0 0 2 0 0 0 0 2 0 1 0 1 2 0 0 1 0 0 0 2 0 1 0 0 1 2 1 0 0 0 0 0 0 0 1 1 0 0 0 1 0 0 0 1 1 1 1 0 0 0 2 0 1 1 1 1 0 1 1 0 0 0 0 1 0 0 0 0 0 1 0
165 1 1 2 0 0 1 2 1 0 1 1 1 0 0 0 0 0 1 0 0 2 0 1 0 0 0 0 2 2 0 2 2 2 2 1 1 1 0 0 0 0 0 2 2 2 1 0 1 1 0 1 0 1 1 1 0 1 0 1 0 1 2 2 1 0 2 1 0 0 0 1 1 0 1 2 1 1 1 1 1 0 2 0 1 0 0 1 2 2 1 1 1 0 0 0 0 2 0 2 1 0 0 0 1 1 2 2 1 1 0 2 1 2 2 2 2 0 0 0 2 0 1 0 1 0 0 1 1 1 0 0 1 2 0 0 0 0 0 0 0 2 0 0 0 0 0 0 0 1 0 0 0 0 0 0 0 0 0 0 1 1 0 2 0 2 0 0 0 1 1 1 2 0 2 1 2 0 0 0 0 0 0 2 2 2 2 0 0 0 1 1 0 0 1 0 1 2 0 0 0 0 0 1 2 1 1 0 1 0 1 0 1 0 2 0 0 1 1 0 1 1 2 0 2 1 0 2 0 1 0 0 1 1 1 0 0 2 0 1 0 0 2 0 0 0 0 0 0 0 0 1 0 2 0 0 1 2 0 1 0 1 0 0 1 0 0 1 1 0 0 1 0 0 0 0 0 2 2 1 1 1 0 0 2 1 1 0 0 1 1 1 0 1 1 0 0 0 0 0 0 0 0 2 0 0 0 0 0 1 0 1 2 0 2 0 2 1 0 0 2 1 1 0 1 0 1 0 0 1 0 1 1 1 0 0 0 2 0 0 0 2 0 0 2 2 0 1 2 2 1 0 0 2 0 0 1 0 1 1 1 2 1 1 1 0 1 2 2 0 0 0 0 2 0 0 2 1 1 0 2 1 0 0 1 1 0 0 0 0 0 0 0 0 1 0 0 1 0 0 0 0 0 1 0 0 0 1 1 1 1 1 1 0 0 0 0 0 0 0 2 2 0 1 2 2 1 1 2 1 2 1 0 1 1 0 1 0 1 1 1 1 0 2 0 1 0 0 0 0 0 0 0 1 0 0 0 0 1 0 1 0 0 0 1 1 0 2 0 0 0 0 2 0 1 0 0 1 2 1 1 1 0 0 1 1 0 0 0 0 0 0 0 0 2 0 2 0 2 1 1 0 1 1 1 0 2 0 0 2 0 0 0 1 1 0 0 0 0 0 0 2 1 1 1 1 0 1 0 1 1 0 0 1 1 0 1 0 2 1 1 2 2 2 2 1 0 0 1 0 0 0 0 1 1 1 1 0 0 1 0 0 1 1 1 0 0 2 2 0 1 0 1 0 0 1 2 1 0 2 1 0 1 0 0 0 1 0 0 0 1 0 1 1 0 0 0 0 0 0 0 2 0 1 2 0 0 0 2 0 0 0 0 1 0 1 0 1 0 0 1 0 0 0 0 0 0 1 0 0 0 0 0 0 1 1 2 0 2 0 1 1 0 1 2 0 1 1 0 0 1 2 1 1 1 1 1 0 2 0 0 0 0 2 0 0 0 1 0 0 1 0 0 0 1 1 1 1 1 1 0 1 2 0 1 2 1 1 1 0 0 0 0 0 0 0 0 1 2 2 0 1 0 1 0 0 0 1 1 0 2 1 0 1 0 0 0 2 1 1 1 0 0 1 1 1 0 0 0 0 0 0 1 0 0 0 0 0 2 2 0 2 0 0 1 0 1 0 0 0 0 0 0 1 1 0 1 0 1 0 0 0 2 2 1 0 2 0 2 2 0 0 1 0 0 0 1 0 1 1 0 1 0 1 2 1 0 2 1 2 0 1 1 1 1 0 0 0 0 2 0 1 0 0 0 0 1 1 0 2 0 0 0 1 1 1 1 0 2 1 1 2 0 2 0 1 0 0 0 0 0 2 1 2 0 0 0 0 1 0 1 1 0 0 0 0 0 1 0 0 0 1 0 2 2 0 0 0 0 0 0 2 0 0 1 0 1 0 1 1 0 0 1 0 0 2 0 2 2 2 2 0 2 0 0 0 0 2 0 0 1 2 1 1 2 0 2 0 0 0 0 1 1 0 2 2 0 1 1 1 1 1 1 1 2 0 0 1 2 2 0 2 2 0 1 0 1 0 1 0 2 2 1 1 0 0 1 2 0 0 0 0 2 1 0 0 1 0 0 0 2 0 0 2 1 0 2 1 0 0 0 0 1 0 1 2 2 0 0 0 0 0 0 0 0 0 1 1 1 1 1 2 0 2 0 0 1 1 0 2 0 0 0 1 0 1 0 0 0 0 0 0
166 0 1 2 0 0 2 2 1 0 1 0 0 0 0 0 0 1 0 1 2 2 0 0 0 1 1 0 0 0 2 0 1 2 2 1 1 2 0 2 1 1 0 1 2 1 0 0 0 2 1 0 0 1 1 0 0 1 0 0 0 1 2 2 1 1 1 1 0 0 0 1 2 0 2 2 0 1 1 0 1 0 2 1 2 0 1 0 1 2 0 0 2 1 0 0 0 0 0 0 0 0 0 0 2 1 2 0 2 0 0 2 1 2 2 2 2 0 2 0 1 0 2 0 2 2 0 1 1 1 0 0 0 0 0 0 0 0 0 0 0 2 0 0 0 0 1 0 0 2 0 0 1 0 0 0 0 1 0 0 0 1 0 2 2 1 1 0 0 2 2 1 0 2 2 1 1 1 0 0 0 1 1 0 1 0 1 0 0 0 1 1 1 1 2 0 1 1 0 0 0 0 1 1 1 1 1 2 0 0 0 0 0 0 1 1 1 1 2 1 0 0 2 1 1 0 0 1 1 0 1 1 0 0 1 0 0 2 0 1 0 0 2 2 0 2 0 0 0 0 0 2 0 0 0 0 1 2 0 0 0 0 0 0 0 0 0 1 2 1 1 0 1 1 1 1 0 1 2 1 1 0 0 1 1 0 2 0 0 1 0 0 0 2 2 0 1 2 0 2 0 0 2 0 0 0 2 1 1 1 1 1 2 0 0 0 1 0 0 0 1 1 2 0 0 0 0 1 0 1 0 1 0 0 0 0 0 0 2 1 1 1 1 0 1 1 1 0 1 2 1 1 0 1 0 1 1 0 0 1 0 1 1 0 1 0 0 2 1 0 1 1 1 2 0 1 2 0 0 0 1 1 1 1 1 1 0 0 0 1 0 0 1 1 2 2 2 1 0 0 0 0 0 2 0 0 0 1 0 0 0 0 0 1 1 0 1 0 0 0 1 1 0 1 0 1 0 0 1 0 1 0 0 2 0 0 0 1 1 0 0 2 2 0 1 2 1 2 0 0 0 2 1 2 2 1 2 1 2 0 1 0 1 0 0 1 0 1 0 0 0 0 1 1 2 0 2 1 2 0 2 1 0 2 0 0 1 1 1 0 0 1 1 1 0 1 1 1 1 2 0 0 2 0 2 0 1 2 2 0 0 0 0 0 0 0 0 0 0 0 0 2 1 1 0 1 0 0 0 2 0 2 0 0 1 0 1 1 1 1 1 1 2 2 2 0 0 1 2 1 0 1 0 0 2 0 2 1 0 1 0 0 1 2 1 0 1 2 2 0 2 0 0 0 0 0 0 1 0 1 0 0 1 0 0 1 2 2 2 2 0 0 1 2 0 0 1 0 0 0 0 1 0 2 0 1 1 0 1 1 0 0 0 0 2 0 0 2 1 1 0 1 0 0 0 1 1 1 0 0 1 0 0 0 1 1 2 1 2 0 0 1 0 1 2 0 1 1 0 0 1 0 1 1 2 2 1 1 1 1 1 0 1 1 1 1 0 0 1 0 1 0 0 0 1 1 1 1 1 0 0 0 1 1 0 1 1 0 1 1 0 0 0 1 1 0 0 0 0 0 0 0 0 0 0 0 1 2 2 0 2 0 0 2 0 1 0 0 0 0 0 0 1 2 1 1 1 0 0 0 1 0 0 0 0 0 1 1 0 1 1 1 0 0 1 0 0 0 0 1 1 1 0 0 0 1 0 0 2 1 0 0 1 0 0 1 2 2 2 2 0 0 2 1 0 0 2 0 1 1 0 1 0 0 2 2 1 2 1 2 0 2 0 1 1 1 0 1 0 1 0 1 1 0 1 1 2 0 0 1 0 0 1 1 1 2 0 1 2 1 1 2 0 2 0 2 0 0 0 1 1 0 0 0 0 1 1 0 0 0 0 0 1 0 1 0 1 0 0 0 0 0 0 2 2 0 0 0 0 0 2 1 0 0 0 1 1 2 2 0 0 0 2 0 0 1 0 0 2 2 1 0 2 0 0 0 0 2 1 0 2 0 2 0 2 2 2 0 0 0 0 1 0 1 2 1 0 0 0 1 0 1 0 0 1 1 0 1 2 2 0 2 2 1 0 0 1 1 0 0 2 1 1 2 0 0 1 1 1 0 0 0 2 1 1 0 0 0 0 0 1 0 1 1 1 0 2 2 0 1 0 1 0 1 1 1 1 0 0 0 0 0 0 0 0 2 0 2 1 0 0 1 0 1 0 0 0 0 1 2 1 1 0 1 0 0 1 1 1 1 1 1
167 0 0 2 0 2 2 1 0 2 2 0 0 0 0 0 0 1 0 2 1 2 0 0 0 0 0 0 0 0 1 1 1 2 2 1 1 2 0 1 1 0 1 1 2 1 0 0 0 0 0 0 0 0 2 0 0 1 1 0 1 1 0 0 0 0 1 0 0 0 0 0 2 0 1 2 1 1 1 0 1 0 2 0 2 0 0 1 1 2 1 1 1 0 0 0 0 1 0 2 1 0 2 0 0 0 2 1 1 1 0 2 0 2 2 2 2 1 1 0 2 0 1 0 1 1 0 1 1 1 0 0 0 0 0 0 0 1 0 0 2 0 0 0 0 0 0 0 0 1 1 0 0 1 0 0 0 1 0 0 0 1 0 2 2 2 0 1 0 1 1 1 1 1 0 2 1 0 0 1 0 1 0 0 2 2 0 2 1 1 1 2 2 2 2 0 1 1 0 0 0 1 0 0 2 1 2 0 1 0 0 0 1 0 0 0 0 0 0 0 2 2 2 0 1 1 0 1 0 0 0 0 0 0 1 0 0 2 0 0 0 0 2 1 0 2 1 0 0 0 0 1 0 0 1 1 1 0 0 0 0 0 0 0 0 0 0 1 0 0 0 1 1 0 0 0 0 1 1 1 1 1 1 2 1 1 2 1 0 2 0 0 0 2 2 0 2 2 1 1 1 0 1 1 1 0 0 0 0 1 0 1 1 0 1 0 2 0 1 1 0 2 1 2 0 0 0 0 0 1 0 1 1 1 0 0 0 1 1 0 0 0 0 0 1 1 0 0 0 1 0 1 1 2 1 0 1 0 0 0 0 0 0 0 0 1 1 2 2 0 0 0 0 2 0 0 1 1 1 0 2 0 1 1 1 1 0 0 0 0 0 1 0 0 2 0 0 0 1 1 0 1 1 2 0 0 1 0 0 0 0 0 0 0 0 0 0 0 0 0 0 2 1 2 1 1 1 1 1 0 1 1 1 1 1 2 0 0 0 0 2 0 2 0 1 0 0 2 0 0 0 1 1 2 1 1 1 1 1 2 1 0 1 0 0 1 0 2 0 0 1 1 2 1 1 0 1 1 1 0 1 2 0 2 1 1 1 2 2 1 0 2 0 0 0 0 1 0 2 2 0 0 2 0 2 0 0 1 0 1 0 0 0 1 1 1 1 1 0 1 0 2 2 2 1 2 0 1 1 1 1 0 0 0 1 0 1 0 0 0 0 2 1 1 1 1 0 2 2 0 0 0 0 1 1 1 1 1 1 1 1 0 0 2 0 2 0 1 1 0 0 1 1 0 0 2 2 2 0 2 0 0 1 0 1 1 2 0 0 0 0 0 1 0 0 1 0 1 1 0 1 1 0 0 2 0 0 0 1 1 2 1 0 2 0 2 2 1 0 0 0 0 0 0 0 0 2 1 0 0 0 0 0 0 2 1 2 1 2 0 0 0 0 1 1 0 0 1 0 0 0 2 1 0 1 1 2 2 2 1 1 0 1 1 0 0 0 2 0 0 1 0 0 0 0 2 2 1 2 0 2 0 2 1 0 1 2 1 1 0 0 0 1 1 0 0 1 0 0 1 0 0 0 1 0 0 1 1 1 0 0 0 0 1 1 0 0 1 1 1 0 0 1 2 1 2 1 0 0 0 1 0 1 0 2 2 1 1 0 1 0 1 1 0 1 0 0 0 0 0 0 0 1 0 0 0 1 0 1 0 0 0 1 2 0 0 2 2 1 1 1 0 1 1 0 0 2 0 0 2 2 0 2 2 2 1 1 2 1 2 0 2 0 1 1 1 0 0 0 2 0 2 1 0 1 0 1 0 0 2 0 0 0 2 1 1 0 1 1 1 0 1 0 2 0 0 0 0 0 1 1 0 1 1 0 0 0 0 0 0 0 0 1 1 1 0 1 2 2 0 0 0 0 1 0 1 1 0 0 0 0 1 0 0 0 0 2 0 1 0 0 0 0 0 0 2 0 0 2 2 2 0 1 0 0 1 1 1 1 0 0 2 1 1 2 2 2 0 0 2 1 0 0 2 2 1 0 0 0 0 0 0 0 0 1 1 0 1 1 0 0 1 2 1 0 0 1 1 0 1 2 2 0 2 0 0 0 1 0 0 0 0 2 2 1 0 1 0 0 0 2 0 1 1 0 0 2 1 0 1 1 1 0 1 0 0 0 0 0 1 0 0 0 1 0 0 0 2 0 0 0 2 0 1 1 2 2 0 0 0 0 0 0 2 1 0 0 0 0 0 1 1
168 1 2 1 0 0 1 1 1 0 1 0 1 1 0 0 0 0 1 1 1 1 1 0 0 0 0 1 0 1 0 0 1 2 0 0 2 0 0 0 0 0 0 0 1 0 0 0 0 1 0 0 0 0 2 0 1 0 1 0 1 1 0 1 0 0 1 2 0 0 0 1 2 1 2 2 0 2 2 0 0 0 2 1 1 0 0 1 2 2 1 1 2 1 0 0 0 0 0 1 0 0 1 0 0 0 2 0 1 1 0 1 0 2 2 2 2 0 1 0 1 0 2 1 1 1 0 1 1 1 1 1 0 0 1 0 2 1 0 0 2 2 1 0 0 0 1 0 0 0 0 0 0 0 0 0 0 2 0 1 1 0 0 1 1 1 1 1 0 1 1 1 1 1 1 0 1 0 0 1 0 0 0 1 1 1 1 0 0 0 2 2 2 2 0 1 1 2 0 0 0 0 0 1 2 2 2 1 1 0 1 0 0 0 2 0 0 1 1 0 1 2 2 0 0 1 1 1 0 1 0 0 1 1 1 0 0 2 0 2 0 0 2 2 0 2 0 0 0 0 0 0 0 0 0 0 2 1 0 0 0 0 0 0 0 0 2 1 1 0 1 0 0 0 0 0 0 0 1 0 1 1 0 1 1 1 1 1 0 2 1 1 0 1 2 0 1 0 0 2 0 0 2 0 1 1 0 2 1 1 1 1 1 0 0 0 1 1 1 1 0 2 2 1 0 0 1 1 0 0 0 1 1 1 0 1 1 2 0 1 0 1 2 1 0 0 0 2 2 2 0 0 0 0 0 2 1 0 0 2 0 1 0 0 0 0 1 1 2 0 0 0 0 2 0 1 0 0 0 0 1 0 1 1 2 1 0 0 0 0 0 0 1 1 1 0 1 1 0 0 0 0 2 2 0 2 0 2 0 0 0 0 0 0 1 0 1 0 0 0 0 1 0 2 1 2 0 0 1 0 1 0 0 2 0 1 0 0 0 0 1 1 1 0 1 2 0 2 0 0 0 1 0 1 0 0 0 1 2 1 1 0 1 1 0 2 0 1 0 1 0 0 2 0 2 0 1 2 2 0 1 1 1 2 1 0 0 0 2 1 2 1 0 0 0 0 2 0 1 2 0 1 1 1 1 0 2 1 1 1 1 0 0 0 0 0 0 0 0 1 1 2 2 1 0 1 0 0 0 2 0 2 0 1 2 1 2 0 0 2 0 1 1 1 1 2 1 2 2 0 0 0 0 2 1 1 0 0 2 0 1 0 1 1 0 0 1 0 0 0 0 2 1 0 0 1 2 0 0 1 1 0 1 0 0 1 2 1 0 1 1 1 0 0 1 1 0 0 0 0 0 2 1 1 0 1 0 0 0 2 1 1 0 1 1 1 1 2 1 0 1 0 0 0 0 1 1 2 0 0 1 0 1 0 1 0 2 2 2 0 1 1 0 2 2 0 0 1 0 0 1 1 1 0 2 1 2 0 2 0 0 0 1 2 0 0 0 0 1 1 0 1 0 0 0 2 2 0 2 0 2 0 1 1 0 2 1 1 2 1 1 1 1 0 0 0 0 0 1 1 0 1 1 1 1 1 1 1 1 0 1 0 0 0 0 1 0 0 0 0 0 1 1 2 1 0 1 0 1 0 0 0 1 0 0 0 1 0 1 0 0 1 1 0 1 1 0 0 0 0 0 0 0 0 0 0 0 0 1 0 0 0 2 1 0 0 2 2 2 2 0 1 2 1 0 0 2 0 2 0 0 2 1 1 1 1 0 2 1 2 0 2 0 2 2 2 0 1 0 1 0 1 2 0 2 1 0 1 1 2 0 0 1 1 1 2 0 0 2 2 2 2 0 1 0 2 0 0 0 0 1 1 0 0 0 2 1 0 0 0 2 0 0 0 0 0 0 1 0 0 0 1 0 1 1 0 1 0 1 1 0 1 0 0 0 0 1 0 2 0 0 0 2 1 0 1 0 2 2 1 1 0 2 0 0 0 0 1 0 1 2 2 0 0 2 2 2 0 0 1 0 0 0 0 1 2 0 1 1 1 1 2 1 1 2 0 0 1 1 0 0 1 1 1 2 0 2 2 0 0 2 0 0 0 1 0 0 0 2 0 0 0 1 2 0 0 2 0 0 0 2 0 1 1 1 0 1 2 0 0 0 0 0 0 2 2 2 0 0 0 0 1 0 0 0 2 0 0 1 0 0 1 1 1 0 0 0 0 0 0 0 0 0 0 0 0 1 0 1 1 0 1
169 1 2 0 0 0 0 2 1 0 1 1 0 1 0 0 1 1 1 1 1 2 0 0 0 0 0 0 1 2 0 1 1 1 0 0 2 1 0 0 0 0 0 0 0 1 0 0 0 0 0 2 1 1 0 1 0 0 0 0 1 0 1 2 0 0 1 1 1 1 0 1 2 0 1 2 0 2 2 0 0 0 0 0 0 0 0 0 2 2 0 1 1 0 0 0 0 1 0 2 0 0 0 1 1 1 2 0 2 0 0 2 1 2 2 2 2 0 1 0 1 0 2 1 1 1 0 1 0 1 1 1 0 0 0 0 0 0 0 0 1 1 1 0 0 0 0 0 0 0 0 0 0 1 1 1 1 2 0 0 0 0 2 2 1 2 0 1 0 1 1 1 0 2 2 0 2 0 0 0 0 0 0 1 1 1 1 1 0 0 1 1 1 0 1 1 0 1 0 0 0 0 0 0 2 1 1 0 1 0 1 0 0 0 1 0 0 0 0 0 1 1 2 0 0 0 0 1 1 0 1 1 1 1 1 1 0 2 0 1 0 0 2 1 0 1 0 0 0 0 0 0 1 0 0 0 1 1 0 0 0 0 0 0 0 0 1 0 1 0 2 0 1 1 0 0 1 1 1 1 1 1 0 1 1 0 1 0 1 2 1 2 0 1 2 1 0 0 0 0 0 0 2 0 1 0 1 0 0 1 1 2 1 0 2 0 2 1 0 0 2 2 2 1 1 0 1 1 1 1 0 2 0 0 0 1 1 1 1 0 1 1 1 0 1 1 0 0 2 2 2 0 0 2 0 0 1 0 0 2 0 2 2 0 2 0 2 2 1 0 1 1 1 1 2 0 1 1 1 0 1 1 1 1 1 0 0 0 0 0 0 0 1 0 1 1 1 0 0 0 0 0 1 1 0 0 1 1 0 0 0 0 0 1 0 0 0 0 0 0 0 2 0 1 1 2 1 0 2 1 2 1 0 2 0 1 1 0 1 1 0 0 1 1 0 1 1 1 0 0 0 2 0 1 1 0 1 2 1 1 1 0 0 0 0 0 0 2 0 0 1 1 1 1 0 0 0 2 2 0 1 1 0 2 1 0 1 1 1 1 1 0 0 1 1 1 0 0 0 2 0 0 1 1 1 0 2 1 1 0 0 1 0 1 1 0 0 0 1 2 1 2 1 1 0 1 1 1 0 1 1 1 2 0 0 0 2 1 1 1 1 1 1 1 1 1 0 1 1 0 0 0 0 2 0 2 0 0 1 0 1 1 1 1 0 0 1 1 1 0 0 0 1 0 0 1 1 1 0 1 1 0 0 0 0 0 0 2 2 2 1 0 0 0 0 0 0 0 0 0 0 2 0 1 1 0 0 0 1 1 0 0 0 1 1 1 1 1 0 0 0 0 1 0 0 2 2 0 0 0 1 0 1 0 2 1 2 0 2 0 0 1 0 2 2 0 1 0 1 1 0 0 0 1 1 2 1 1 1 0 0 0 0 1 0 0 0 1 1 0 2 0 1 1 0 2 1 1 1 0 0 1 2 0 0 2 2 0 2 2 0 0 0 1 2 0 0 0 0 1 0 0 1 1 0 0 1 2 2 0 1 0 0 1 0 0 0 1 1 1 0 1 0 1 0 0 1 0 0 0 1 0 0 0 0 0 1 1 1 2 0 2 0 0 0 0 0 0 0 0 1 1 2 0 0 0 0 1 1 0 1 0 1 2 0 0 2 2 1 1 2 1 2 0 1 0 1 0 1 0 0 1 0 0 0 1 0 1 0 1 0 0 0 0 0 0 1 1 0 1 0 2 1 0 1 1 0 0 2 1 0 0 1 1 1 2 0 1 2 1 1 2 0 2 1 1 0 0 0 1 1 0 0 0 0 1 1 0 0 0 0 0 1 1 1 1 1 1 1 1 0 0 0 2 1 1 0 0 1 1 0 1 1 0 0 1 0 2 2 1 0 0 2 0 0 1 0 1 1 2 0 1 0 0 0 1 1 0 0 1 2 2 1 1 2 2 2 0 0 0 0 1 0 1 1 1 0 0 1 1 1 0 0 0 0 2 0 0 2 1 0 2 1 1 2 0 2 1 0 0 2 1 0 1 0 0 0 1 0 0 0 0 2 1 0 0 2 0 1 1 1 0 1 0 0 1 1 2 1 2 1 2 0 0 0 0 0 0 1 1 1 0 0 0 1 0 0 1 1 0 0 1 0 2 1 2 2 0 1 2 1 0 0 1 1 0 0 0 0 0 0 0
170 1 0 2 0 1 2 1 0 2 2 0 1 1 0 0 0 2 1 1 1 2 0 1 1 1 1 0 0 0 2 1 2 2 0 1 1 0 0 0 0 0 0 0 1 0 0 0 0 0 0 1 1 1 0 1 0 1 0 0 0 1 1 1 1 0 2 0 0 0 0 1 0 0 0 2 2 1 1 0 0 0 1 0 0 0 0 0 2 2 0 1 2 1 1 1 0 2 0 2 0 0 1 0 1 1 2 1 1 1 0 1 0 1 1 1 1 0 0 0 2 0 2 0 2 2 0 2 1 2 0 0 0 0 0 0 0 1 1 1 1 1 0 0 0 0 0 1 1 2 0 0 0 0 0 0 0 1 0 0 0 1 1 2 0 1 0 0 1 1 1 0 2 0 1 0 2 0 0 1 0 0 0 2 2 2 2 0 0 0 2 2 2 1 1 0 1 2 0 0 0 0 1 1 1 1 2 1 1 0 2 0 1 0 0 1 1 0 2 0 1 1 1 0 0 1 1 2 0 2 0 0 0 1 1 0 0 2 0 2 0 0 1 1 0 1 0 0 0 0 0 0 0 0 0 0 1 2 0 1 0 1 0 0 0 0 0 0 1 0 0 1 2 2 0 0 0 0 1 0 0 1 0 1 1 0 0 0 0 1 1 0 0 2 2 1 1 2 0 2 0 0 1 1 0 0 0 0 0 1 0 1 2 2 1 0 1 1 1 1 1 2 2 1 1 0 1 2 2 1 0 2 0 0 0 0 0 1 1 0 0 0 1 0 0 0 0 0 1 0 0 0 0 2 0 0 2 0 0 2 0 2 1 1 1 1 0 2 1 0 1 1 0 2 0 1 2 2 2 0 0 0 1 1 1 1 0 0 0 1 0 0 1 0 2 1 1 0 0 0 0 1 0 0 0 0 0 0 0 0 0 0 1 1 1 1 1 0 0 0 0 2 2 2 0 0 2 0 0 0 0 0 0 2 0 1 0 0 1 1 1 0 1 1 1 0 0 0 1 0 0 1 1 1 1 1 1 1 1 1 1 1 0 1 0 2 0 2 0 0 0 0 2 1 2 0 1 2 1 1 1 1 0 0 2 2 0 0 2 2 2 1 1 2 0 1 1 1 2 1 1 0 1 1 1 1 2 2 2 0 0 0 0 2 2 0 0 1 0 2 1 2 2 2 0 2 0 0 0 2 0 2 0 0 0 0 2 1 0 1 0 1 2 2 2 1 0 1 2 1 0 1 0 1 2 0 1 0 1 1 0 0 0 0 0 0 0 2 2 0 1 0 1 0 0 1 1 2 0 2 0 0 2 0 2 0 2 1 1 1 0 0 1 0 0 0 0 1 1 0 1 1 0 0 0 2 2 0 0 1 0 0 0 1 0 0 1 0 0 0 1 0 0 0 0 0 1 2 0 0 0 0 0 0 1 1 2 2 2 0 0 1 0 1 2 0 2 1 0 0 1 1 0 0 1 2 1 0 2 0 0 0 0 0 2 2 0 0 1 1 1 1 0 0 0 2 2 1 2 0 1 0 2 1 1 2 1 2 2 0 2 2 1 1 1 0 0 0 0 1 0 1 1 0 1 0 2 1 1 1 0 0 0 1 1 0 0 2 2 2 0 0 1 2 0 0 1 0 1 0 1 0 0 0 1 0 0 0 1 1 0 1 0 1 1 0 0 0 0 2 2 1 1 0 0 0 0 1 2 0 0 0 1 0 0 1 2 2 0 0 0 0 2 0 1 1 1 0 0 2 1 0 1 0 2 1 1 2 0 2 0 0 1 1 1 0 1 0 0 1 0 2 1 0 1 1 2 1 0 2 0 0 0 1 1 1 1 1 2 2 1 2 0 2 0 1 0 0 0 0 0 2 1 1 0 1 1 0 0 0 0 0 1 1 1 1 1 1 0 0 0 0 0 2 2 0 0 0 0 1 0 1 1 0 0 1 2 0 0 2 0 0 1 0 0 1 0 1 2 2 2 0 2 0 0 0 0 1 0 0 2 2 0 0 0 0 0 0 0 0 0 2 0 2 2 0 0 0 0 0 0 0 1 0 1 0 0 0 1 0 1 0 1 2 2 0 1 1 0 1 2 2 1 1 0 0 2 1 1 0 0 0 1 2 1 0 2 0 1 0 1 0 1 1 0 0 2 1 0 0 0 0 0 0 0 0 0 0 1 2 0 0 0 0 0 1 1 0 2 1 1 1 0 1 0 0 1 0 0 0 0 0 1 2 1 0 0 0 0 0 0 0
171 0 1 1 0 0 1 0 0 2 2 0 0 0 0 0 0 2 0 2 2 2 0 0 0 1 1 0 1 1 1 2 2 2 0 2 1 1 0 1 1 0 0 1 2 1 0 0 0 0 0 1 2 1 0 2 1 0 1 0 1 1 2 2 0 0 1 0 0 1 1 1 1 0 1 2 1 0 0 2 0 0 2 1 2 0 0 1 1 1 0 0 1 0 0 0 0 1 0 1 1 0 0 0 2 1 2 2 0 2 0 2 1 1 2 2 2 0 0 0 2 0 2 0 2 2 0 1 0 2 1 1 0 0 0 0 0 0 1 0 2 1 2 0 0 0 0 0 0 2 0 0 1 0 0 0 0 1 0 1 1 1 0 2 2 0 0 0 0 1 1 2 0 2 1 0 1 0 0 0 0 0 1 0 1 0 1 1 1 0 2 2 2 0 2 0 1 2 0 0 0 1 0 0 2 1 1 0 2 0 2 0 1 1 1 0 0 0 1 1 1 1 2 0 0 0 0 1 0 1 1 1 1 1 0 0 0 2 0 2 0 0 2 1 0 1 0 0 1 1 1 0 0 0 0 0 0 1 0 0 0 0 0 0 0 0 0 1 1 0 0 0 0 0 1 1 0 1 1 0 0 1 1 1 1 1 2 0 0 2 1 0 1 1 2 1 0 1 1 2 0 0 2 0 1 0 0 0 0 0 0 1 2 1 1 1 1 1 1 1 1 1 1 0 2 0 0 2 1 1 0 1 0 0 0 0 0 1 1 0 0 1 1 0 1 1 0 0 1 2 1 1 0 1 0 1 0 0 0 2 0 2 0 0 0 0 0 2 0 0 2 2 1 1 2 0 1 1 1 1 1 1 2 1 1 2 0 0 0 1 1 1 1 1 2 1 1 0 0 0 0 1 0 1 0 0 0 1 0 0 0 0 0 0 2 0 0 0 0 0 1 2 0 2 2 2 0 0 2 1 2 1 0 2 0 1 0 0 0 0 2 0 2 0 1 1 0 1 0 0 0 1 1 2 2 1 2 0 1 0 0 0 2 1 0 1 1 1 0 1 0 0 1 1 0 0 1 1 2 0 2 1 0 0 1 0 0 0 2 1 2 2 1 2 0 1 0 1 1 2 0 0 1 1 1 0 2 1 0 1 0 2 0 0 0 0 0 0 0 2 2 0 2 1 0 1 0 0 1 2 0 0 0 1 1 0 1 1 0 1 1 1 1 2 2 0 0 2 2 0 0 0 0 2 2 1 0 1 1 1 0 0 1 2 1 1 0 0 0 0 0 2 1 0 0 1 2 1 0 2 0 0 1 1 0 1 1 1 1 1 1 1 0 2 0 0 0 2 2 0 2 0 0 2 0 0 1 0 1 1 1 1 0 0 1 0 1 2 1 1 0 0 0 0 0 2 2 1 0 0 0 0 1 1 1 0 2 0 2 0 1 0 0 1 2 0 1 2 0 0 0 1 1 1 2 2 1 0 2 1 1 0 2 1 1 1 1 1 0 2 0 2 0 0 0 2 2 2 1 1 0 0 2 0 0 1 1 1 1 0 0 0 0 1 1 0 0 0 1 1 0 1 0 1 2 0 1 1 1 1 0 0 0 1 1 0 0 0 0 0 0 1 0 2 1 2 0 0 0 0 1 0 0 0 0 0 2 1 0 1 1 0 0 0 0 0 0 0 0 0 0 0 1 1 1 1 0 0 1 0 0 0 2 1 1 0 2 1 2 2 0 0 1 1 0 0 1 0 1 0 1 1 0 0 0 2 0 1 1 2 1 1 1 1 1 0 1 1 0 1 0 2 1 0 1 0 1 0 2 1 0 0 0 2 1 1 0 1 1 1 1 1 1 2 0 0 1 0 0 1 0 1 0 0 0 2 1 0 1 0 0 0 1 1 1 1 1 2 0 1 1 0 0 1 1 0 1 0 0 1 0 2 0 0 0 0 2 1 1 1 0 0 1 0 0 1 0 1 1 2 1 1 2 0 0 0 0 0 1 0 1 1 0 0 2 1 1 0 0 0 0 0 2 0 2 1 1 1 0 0 0 0 2 0 1 1 0 2 2 1 0 2 0 1 0 0 0 1 0 1 2 2 0 2 0 0 0 1 1 0 0 0 1 2 0 0 1 1 0 1 1 0 1 1 0 0 1 1 0 1 1 1 0 1 1 1 1 0 0 0 0 0 0 0 0 1 1 1 1 0 0 1 0 2 0 0 1 0 0 2 0 0 1 2 2 1 0 0 0 0 0 1
172 0 1 1 0 0 1 1 0 1 1 0 0 1 0 0 0 2 0 2 2 2 0 1 0 1 1 0 0 0 1 1 1 1 1 0 2 2 0 1 1 0 0 1 2 0 1 0 0 1 0 0 0 0 1 1 0 1 0 0 1 1 1 1 2 2 1 1 0 0 0 1 2 0 2 2 0 0 0 1 0 0 2 1 2 0 0 0 2 2 0 0 2 1 1 1 0 1 0 1 1 0 2 0 0 0 2 0 2 0 0 2 0 0 1 1 0 0 0 0 1 1 2 1 1 1 0 2 2 2 2 2 0 0 1 0 1 0 0 0 2 0 1 0 0 0 1 0 0 1 0 0 0 0 1 1 1 0 0 0 2 1 0 1 1 1 1 0 0 2 2 2 0 2 1 0 2 0 0 1 0 0 1 1 1 0 1 2 1 0 2 2 1 0 1 0 1 2 0 0 0 1 0 1 2 1 1 0 1 0 1 0 0 0 1 1 0 2 2 0 2 2 2 0 0 0 0 1 0 0 0 0 0 0 2 0 0 2 0 1 0 0 2 2 0 2 0 0 0 0 0 1 0 0 0 0 0 1 0 0 0 0 0 0 1 1 0 0 1 0 0 1 0 0 0 0 0 1 1 1 1 0 0 1 2 1 1 1 0 2 1 1 0 2 2 0 1 1 1 2 0 0 2 0 1 0 0 0 0 2 0 2 2 1 2 0 1 1 0 0 0 2 0 1 1 0 1 1 1 2 0 2 0 0 0 0 0 2 0 1 0 1 0 0 1 1 0 0 2 2 2 0 0 1 0 1 1 0 0 2 0 2 1 1 2 1 0 2 2 0 0 0 0 2 0 0 2 0 0 0 2 0 1 1 2 0 0 1 1 0 0 0 1 0 2 1 1 2 0 0 0 0 1 2 0 0 1 1 0 1 1 1 0 0 1 0 0 0 0 0 0 1 1 2 0 0 2 0 1 0 1 0 1 1 1 1 0 2 0 0 0 2 1 1 0 2 0 0 0 0 0 0 1 1 1 1 1 1 2 0 0 0 1 0 0 1 0 2 0 0 1 1 1 1 2 0 1 2 1 2 1 1 0 1 1 0 1 2 2 0 2 2 0 1 0 1 1 0 0 2 0 1 0 2 0 1 1 1 1 1 0 0 0 1 1 0 0 0 0 1 0 2 1 1 0 1 1 1 0 1 1 1 2 0 0 0 2 0 0 2 0 0 0 0 0 0 0 0 0 0 0 0 0 2 2 0 0 1 0 2 0 0 2 2 0 0 1 1 1 0 0 1 1 0 0 1 1 1 0 2 0 0 1 0 0 1 2 0 0 0 0 0 1 0 0 0 0 0 0 0 0 1 0 2 0 0 0 0 0 1 1 0 0 0 1 1 1 0 1 0 0 1 1 1 0 1 2 2 0 0 0 0 0 0 0 0 2 1 2 0 0 2 0 0 1 0 1 1 0 1 1 2 1 1 2 2 1 0 2 0 0 0 1 0 1 1 0 2 1 1 0 1 0 0 0 2 2 0 1 0 1 1 2 0 0 2 0 0 2 2 0 0 1 0 0 0 0 0 2 1 0 2 0 0 1 0 1 1 2 0 1 0 0 2 0 1 0 0 0 0 0 1 0 2 2 2 0 0 1 0 1 0 0 0 1 1 0 1 0 1 1 1 0 0 1 0 1 1 0 1 1 1 1 0 0 1 1 2 2 1 1 1 2 0 0 0 2 0 0 0 0 0 2 1 1 0 0 0 1 1 0 1 0 0 2 1 1 1 0 2 1 0 0 1 1 1 0 0 0 1 0 2 1 0 1 0 1 0 1 2 0 0 2 0 0 2 0 1 1 1 1 1 0 2 0 0 0 0 0 0 0 2 0 0 0 1 1 0 0 0 0 0 1 1 1 1 1 1 0 0 0 0 0 2 2 0 0 0 0 0 1 1 1 0 0 1 1 0 0 1 0 0 1 1 0 1 0 0 2 2 2 0 2 0 0 0 0 2 1 0 1 1 0 1 1 1 1 0 1 2 2 0 0 2 2 1 1 1 1 1 1 1 1 0 1 1 0 1 2 1 0 1 1 0 1 0 1 1 1 0 2 2 1 2 0 0 0 1 1 1 0 0 1 1 0 1 1 0 1 0 1 0 0 1 1 0 1 1 0 0 0 0 1 0 2 1 2 0 0 0 1 1 0 0 0 0 0 0 2 0 0 0 0 1 0 0 0 0 0 0 0 0 0 2 2 1 0 0 1 2 1 0
173 1 2 1 1 0 1 0 0 2 2 0 1 2 0 0 1 1 1 1 1 2 0 0 0 0 0 0 0 1 1 0 1 1 0 0 2 1 0 1 1 0 0 0 0 0 0 0 0 0 0 0 0 0 1 0 0 1 0 1 1 0 0 0 1 1 1 2 0 0 0 0 1 0 0 1 1 0 0 1 0 0 1 0 1 0 0 0 2 2 0 1 2 1 0 0 0 1 0 1 1 0 0 0 1 1 1 1 1 1 0 1 0 2 2 2 2 0 0 0 2 0 2 0 2 2 0 2 0 2 2 2 0 0 1 0 1 0 0 0 1 1 0 0 0 0 0 0 0 1 0 0 0 1 0 0 0 0 0 0 1 1 0 2 2 1 0 1 0 0 0 0 1 1 1 0 2 0 0 1 1 1 0 2 2 2 2 1 0 0 0 1 2 0 2 0 2 1 0 0 0 0 0 2 2 2 1 0 1 0 1 0 2 0 2 1 1 0 1 0 2 2 2 0 0 0 0 2 1 1 1 2 0 0 2 0 0 1 1 1 0 1 2 1 0 1 1 0 0 0 0 2 0 0 0 0 0 1 1 1 1 1 0 0 0 0 1 0 1 0 1 0 0 0 0 0 0 0 1 0 0 0 0 1 2 0 1 0 0 1 0 0 0 2 2 1 1 1 0 2 0 0 2 0 1 0 1 0 0 1 0 1 1 0 0 0 0 0 1 1 0 2 0 2 0 0 0 1 0 0 0 1 0 1 0 0 0 1 1 0 0 0 0 0 1 1 0 0 1 1 1 0 0 2 0 0 2 0 0 2 0 1 1 0 1 0 0 1 2 1 0 0 1 2 0 1 2 0 0 0 2 1 0 1 1 0 0 0 0 0 0 0 1 0 1 1 2 0 0 0 0 0 0 1 1 0 0 0 0 0 0 0 0 0 1 0 1 0 0 0 0 1 1 2 0 0 2 0 0 0 1 0 0 0 2 0 0 1 0 0 1 1 2 0 1 0 0 2 0 0 0 1 1 2 1 1 1 2 2 2 1 0 0 1 0 1 0 2 0 0 0 0 2 1 1 0 0 1 0 1 2 2 0 1 1 1 0 0 1 0 1 1 0 1 0 0 2 0 0 2 0 1 2 0 2 0 0 2 1 1 0 0 0 0 0 0 0 0 0 1 0 2 2 2 1 1 1 0 1 1 1 0 0 1 1 0 1 1 1 1 1 1 2 2 2 0 0 2 2 0 0 0 0 1 2 0 1 0 2 1 0 0 0 2 1 1 0 1 1 0 1 0 2 0 2 0 2 0 0 1 0 0 2 0 2 0 1 1 0 1 0 0 0 0 0 0 0 0 0 0 0 2 0 0 0 0 0 0 1 2 2 2 0 1 1 1 0 1 0 0 1 0 1 1 0 0 1 1 0 0 0 0 1 0 2 0 1 1 2 0 1 0 0 0 1 0 1 1 0 0 1 1 1 1 2 2 1 0 2 0 0 0 1 1 1 0 0 0 1 1 1 1 0 0 1 1 2 1 2 0 0 1 2 0 0 2 1 1 1 0 0 0 0 1 0 0 0 1 1 1 0 1 0 1 0 0 1 2 2 0 1 0 0 1 0 1 0 0 0 0 0 2 0 1 1 0 0 1 1 1 2 0 0 0 0 0 1 1 0 1 1 0 0 0 0 1 0 0 0 0 1 1 2 0 0 1 0 0 1 0 0 0 2 0 0 0 2 2 1 1 0 0 1 1 0 0 1 0 1 2 0 0 0 0 0 2 0 1 1 2 1 1 1 2 2 1 0 1 0 1 0 2 0 0 0 0 1 0 0 2 0 0 0 2 2 2 0 0 2 2 1 2 0 2 0 1 0 0 0 0 0 2 0 0 0 0 0 0 0 0 0 1 2 1 2 1 2 1 0 0 0 0 0 1 1 0 1 0 0 1 0 1 0 0 0 0 0 0 1 1 0 0 0 1 0 2 0 0 2 2 2 0 2 0 0 0 0 0 1 0 2 0 1 1 2 0 1 0 0 1 1 1 1 1 2 2 1 1 0 0 0 0 1 1 2 0 0 1 2 1 0 2 1 0 1 0 0 2 0 0 2 2 1 1 0 0 1 1 0 1 0 0 1 1 0 0 0 1 1 1 1 0 1 1 1 0 1 2 0 0 0 0 0 1 0 0 0 0 0 0 1 1 0 0 1 1 1 1 1 1 1 2 0 1 0 0 1 0 0 2 0 0 0 2 0 0 1 0 0 0 0 0
174 1 2 1 0 0 1 2 0 0 0 1 1 1 0 0 0 1 1 1 1 2 0 0 0 0 0 0 0 1 1 0 1 1 0 0 2 0 0 1 1 0 0 0 0 0 0 0 0 0 0 0 2 0 0 0 0 0 0 1 0 0 1 1 1 1 2 1 0 0 0 0 1 0 1 2 1 0 0 2 0 0 2 1 1 0 0 0 1 1 0 0 1 0 0 0 0 2 0 2 1 0 1 0 0 1 1 1 1 1 0 1 0 1 1 1 1 0 0 0 2 0 2 1 1 1 0 1 0 1 0 0 1 1 0 0 1 0 0 0 0 2 0 0 0 0 1 1 1 1 0 0 1 0 0 0 0 0 0 1 1 1 0 1 0 1 0 1 1 0 1 1 0 2 1 0 2 0 0 1 0 0 1 0 2 1 1 2 1 0 2 2 2 0 2 1 1 2 0 0 0 0 1 0 2 1 2 2 0 0 2 0 1 0 1 0 0 0 1 0 1 1 2 0 0 2 2 1 0 1 1 1 1 1 1 1 0 2 0 0 0 1 2 2 0 2 0 0 0 0 0 0 0 0 1 0 0 0 0 0 0 0 0 0 0 0 0 0 0 0 0 1 0 0 0 0 0 0 1 0 1 2 0 1 2 1 1 1 0 1 1 1 0 2 2 0 0 0 0 1 0 0 2 0 2 0 2 1 0 1 0 1 1 0 0 0 1 0 0 0 1 1 0 1 1 0 0 1 1 1 0 0 0 1 0 0 0 0 2 0 1 1 0 0 1 1 0 0 2 0 1 0 0 1 0 1 0 0 1 0 1 1 1 0 1 1 0 1 1 0 1 1 0 2 0 1 2 1 1 0 0 1 2 2 1 1 0 0 0 0 1 1 1 0 2 1 1 2 0 0 0 0 0 1 1 0 0 1 0 0 0 0 0 1 1 0 1 0 0 0 0 1 0 2 1 1 0 0 2 1 2 1 0 2 1 0 0 0 0 0 1 1 2 0 0 2 0 0 1 0 0 0 0 1 0 0 0 1 1 1 1 0 1 0 0 2 0 2 0 0 0 0 1 2 0 0 0 1 1 1 0 2 0 1 1 1 1 0 1 1 0 1 0 1 0 0 1 1 1 2 0 1 2 0 2 0 1 2 1 0 0 1 0 1 1 1 1 0 0 1 0 2 1 1 0 1 1 1 0 0 2 0 0 0 0 0 1 1 0 2 0 0 1 1 2 2 1 1 1 0 0 0 0 2 2 0 0 1 2 0 2 0 0 2 1 0 1 1 1 0 0 1 1 0 0 0 2 1 0 2 0 0 2 0 1 0 2 1 1 1 0 0 0 2 0 1 0 0 0 0 0 1 0 0 0 2 2 0 1 0 1 0 0 1 0 0 0 0 0 0 0 1 0 0 0 0 1 2 0 0 0 0 0 0 2 1 2 0 2 0 0 1 0 0 2 0 2 1 0 0 0 1 0 0 0 2 2 1 1 0 0 0 0 1 1 1 1 2 0 0 1 0 0 0 0 1 1 1 2 0 1 0 2 2 2 2 0 1 1 1 0 0 1 0 0 0 0 0 1 1 0 1 0 0 1 0 0 2 2 0 0 0 0 2 0 0 0 0 0 0 0 0 1 2 1 0 0 1 0 1 2 0 0 0 0 0 2 0 1 1 0 1 0 0 0 1 0 1 0 1 1 1 1 0 0 0 0 0 2 2 0 0 2 0 0 0 2 1 1 1 0 0 2 0 0 0 1 0 0 1 0 0 1 1 2 2 0 2 0 2 0 1 2 2 2 0 1 2 0 2 0 2 1 0 1 0 1 0 0 1 0 0 0 1 1 2 1 0 1 1 1 1 0 2 1 2 0 0 0 1 0 1 1 1 0 2 0 0 0 0 0 0 0 0 0 0 0 0 0 1 0 0 0 2 1 0 0 1 0 1 1 2 0 0 0 0 0 0 1 1 0 0 0 1 0 1 0 0 1 1 1 0 2 0 0 0 0 2 0 0 2 1 0 1 2 2 2 0 0 0 0 2 1 0 0 2 0 1 0 1 0 0 0 0 0 0 1 2 2 2 0 2 1 2 0 0 1 1 0 1 2 2 0 1 1 0 0 2 0 0 0 0 0 2 1 0 1 0 1 1 1 0 0 2 2 0 2 2 0 2 0 2 0 0 1 1 1 0 1 0 1 0 0 0 0 1 0 1 1 1 1 2 0 0 0 0 0 0 0 2 0 0 0 1 1 0 0 0 0 1 0 1
175 0 2 1 0 0 1 1 1 1 2 0 0 1 0 0 0 1 0 2 2 2 0 1 1 0 0 0 0 1 1 0 2 2 0 2 0 1 0 1 1 0 0 1 2 1 0 0 0 1 1 1 0 0 2 2 0 1 0 0 1 0 2 2 1 1 1 1 0 0 0 1 2 0 2 2 0 1 1 0 1 0 2 0 2 0 0 0 1 2 0 1 1 0 0 0 0 2 1 1 1 0 0 0 1 1 2 2 0 2 0 1 0 1 2 2 1 0 1 0 1 0 2 2 0 0 0 0 0 0 0 0 0 0 0 0 1 0 0 0 1 2 1 0 0 0 1 0 0 0 0 0 1 0 0 0 0 0 0 1 2 2 0 1 0 1 0 1 1 1 0 1 0 2 1 1 0 0 0 1 0 1 0 2 2 2 2 1 1 0 2 2 1 1 2 0 1 0 0 0 0 1 1 1 2 1 1 2 0 0 1 0 0 0 2 0 0 0 1 0 2 2 0 0 0 0 0 2 0 2 1 1 0 0 2 0 0 2 0 2 0 0 2 1 1 2 1 0 0 0 0 1 1 0 0 0 1 0 0 0 0 0 0 0 0 0 0 0 0 0 1 1 1 1 0 0 1 1 2 0 0 0 0 1 1 1 1 2 0 2 0 0 0 2 2 0 0 0 0 1 0 0 2 1 0 0 0 0 1 2 1 2 1 0 0 0 2 0 0 0 1 2 0 1 1 0 0 0 0 1 0 1 0 0 0 0 0 1 1 1 1 1 1 0 1 1 0 0 2 1 0 0 0 1 0 1 1 1 0 1 0 1 1 1 1 2 0 1 2 0 0 0 1 2 0 1 0 0 0 0 1 1 2 2 1 1 0 0 0 2 1 2 0 0 1 1 2 0 0 0 0 0 1 2 1 0 1 1 0 0 0 0 0 0 1 0 1 0 0 0 0 0 0 2 1 1 0 0 2 2 1 2 0 0 0 0 0 1 1 0 1 1 1 1 1 2 0 1 0 0 0 1 0 0 0 0 0 0 0 0 1 0 1 0 0 0 0 2 0 0 0 0 2 0 1 1 0 1 2 0 1 1 0 1 1 0 1 1 1 1 1 0 1 1 0 0 0 1 1 2 0 0 2 0 2 0 1 2 1 0 0 1 0 2 2 0 0 1 0 1 1 2 1 1 0 1 1 0 1 2 1 1 0 0 0 0 2 0 2 0 1 2 0 0 1 1 1 1 2 1 0 1 0 2 0 2 0 1 0 1 0 0 0 1 1 0 0 1 1 0 0 0 1 0 1 0 2 1 0 2 0 0 2 0 1 1 2 0 0 0 1 1 1 0 0 1 0 0 0 0 0 2 1 1 0 1 1 0 0 1 1 0 0 0 2 0 0 2 0 0 0 0 0 0 0 1 1 1 0 0 1 0 0 0 1 0 2 0 2 0 1 1 0 0 1 0 1 0 0 0 1 1 1 1 2 2 1 0 2 0 0 0 1 1 1 1 0 1 1 0 0 0 0 1 1 2 2 0 1 0 1 1 2 0 0 2 2 0 1 2 0 0 1 0 0 0 0 0 1 1 0 1 1 1 0 0 1 2 2 0 0 0 0 1 2 2 1 0 0 0 0 1 0 2 1 1 0 1 1 1 1 0 1 0 0 0 1 2 0 2 2 0 0 0 0 0 0 0 0 0 0 0 1 0 0 0 0 0 2 1 0 0 2 1 0 0 2 1 1 1 1 0 2 1 0 1 2 0 1 1 1 1 1 1 1 1 0 2 1 2 0 2 2 2 0 0 0 0 0 1 0 2 1 0 1 0 1 0 0 1 0 0 0 2 2 2 0 1 2 1 1 1 0 2 1 2 0 0 0 0 0 2 0 0 0 2 1 0 1 0 1 0 0 0 0 0 0 0 0 0 0 0 0 1 1 0 1 0 0 0 0 1 1 0 0 0 1 1 0 1 0 0 1 0 0 1 0 0 1 1 1 0 1 0 0 1 1 0 0 0 2 2 1 0 2 2 2 0 0 0 0 1 0 1 1 1 1 0 1 1 1 0 0 0 1 2 0 2 2 2 0 2 0 1 1 0 0 1 0 0 2 2 0 1 0 0 0 1 1 0 0 0 2 2 0 0 1 2 0 1 0 0 0 2 2 0 2 1 1 1 1 1 1 0 0 0 0 0 0 0 0 1 0 0 0 1 0 0 1 0 0 1 0 2 0 0 1 0 0 1 0 0 1 1 0 0 0 0 0 0 0 0
176 0 1 1 0 0 1 2 0 0 0 1 1 1 0 0 0 1 1 1 1 2 1 0 0 0 0 0 1 2 0 1 0 1 0 1 2 1 0 2 2 0 1 1 2 1 0 0 0 0 0 0 1 0 1 0 0 0 0 0 1 1 1 1 0 0 0 1 0 1 1 2 1 1 1 2 1 2 2 0 0 0 1 1 1 0 0 0 2 2 0 1 2 0 1 1 0 0 0 1 1 1 0 0 1 0 2 2 0 2 0 1 1 2 2 2 2 0 2 0 0 0 2 1 1 1 0 0 0 0 1 1 0 0 1 0 0 0 0 0 0 2 0 0 0 0 0 0 0 1 0 1 0 0 0 0 1 0 0 0 1 0 0 1 2 2 1 1 0 0 0 1 1 1 1 0 1 2 0 0 0 0 1 0 1 0 0 1 1 0 1 2 2 1 2 0 2 1 0 1 0 2 0 2 2 1 2 0 1 0 1 0 0 0 1 1 1 0 2 1 0 0 2 0 0 0 0 2 2 1 1 1 0 0 1 0 0 2 0 1 0 0 2 2 0 2 0 0 0 0 0 1 0 1 0 0 0 1 0 1 0 1 0 0 0 0 0 0 2 1 0 0 0 0 0 0 0 1 1 0 0 1 0 1 2 0 1 0 0 1 0 1 0 2 1 0 0 1 0 1 0 1 2 0 1 0 0 1 0 1 0 2 2 0 0 0 2 2 0 0 0 1 2 1 0 0 1 0 0 0 0 0 0 0 0 0 0 1 2 0 0 0 0 0 0 0 0 0 2 1 0 0 0 1 0 1 0 0 1 1 1 2 2 0 2 0 1 2 1 1 1 1 1 2 1 1 1 1 0 0 1 2 2 1 1 2 0 0 0 0 0 0 0 0 2 0 0 0 0 0 0 1 0 1 0 0 2 1 0 1 1 1 0 2 0 0 0 0 1 0 0 0 1 1 2 1 1 0 1 0 0 1 1 1 1 2 0 1 0 0 2 0 1 1 0 2 2 2 0 0 0 1 0 1 0 0 0 0 1 1 1 0 0 0 0 1 0 2 0 0 1 1 1 1 2 0 2 2 1 1 2 0 0 2 1 1 1 1 2 0 2 2 1 0 1 0 1 0 0 2 0 1 2 0 2 1 1 0 1 0 0 1 1 1 1 0 0 0 0 2 1 1 2 2 1 2 0 0 1 2 0 1 0 0 1 1 2 0 1 2 0 1 1 1 1 0 0 0 1 0 1 1 0 1 2 0 1 1 2 0 0 0 0 1 0 1 0 2 2 0 2 0 1 0 0 2 2 0 0 2 0 0 0 0 0 0 0 0 0 0 0 0 1 0 0 0 1 0 0 0 0 1 1 1 0 0 2 1 1 1 1 0 0 1 0 1 1 1 0 0 0 0 2 2 0 0 0 0 0 0 0 0 0 0 2 1 2 1 2 0 2 0 0 0 1 0 1 1 1 0 1 1 2 0 1 1 2 1 1 0 0 0 1 1 1 1 1 0 1 0 1 0 0 0 1 2 2 0 1 0 1 2 2 1 1 1 0 1 2 1 0 0 2 0 0 0 0 0 2 2 1 2 0 0 2 0 1 2 2 0 1 0 0 0 1 0 0 1 1 1 0 0 0 2 1 1 0 0 0 0 0 0 1 0 1 1 2 1 0 1 1 0 0 0 0 1 0 2 0 1 1 0 1 0 0 0 1 0 1 0 0 1 1 1 0 0 2 1 1 1 1 0 2 0 0 0 0 0 0 2 0 1 1 0 2 1 1 2 0 2 0 1 1 1 1 0 0 0 0 1 0 1 1 0 1 1 0 0 0 1 0 0 1 1 1 2 0 0 2 2 2 2 0 1 0 2 0 0 0 1 1 0 0 0 0 1 1 1 1 0 1 1 0 0 0 0 0 0 0 1 0 0 0 1 1 0 1 0 0 0 0 2 0 0 0 1 1 0 1 1 0 0 1 1 0 2 0 0 2 2 2 0 2 0 0 0 0 0 0 1 2 2 0 0 2 2 2 0 1 1 1 1 1 1 1 1 1 1 0 1 0 1 0 0 1 1 0 1 1 0 0 1 1 0 0 0 1 2 0 0 2 0 0 0 2 0 0 0 0 0 0 0 2 1 0 0 0 0 0 0 1 0 0 2 1 0 2 1 0 0 0 0 0 2 0 1 1 0 2 1 0 0 0 0 1 0 0 1 1 0 0 1 0 0 0 1 1 0 1 2 0 0 2 2 2 0 1 0 0 1 1 1
177 1 2 2 0 0 1 1 1 0 1 0 0 0 0 0 0 1 1 1 1 1 0 0 0 1 1 0 1 1 0 1 1 1 0 1 1 0 0 1 1 0 2 2 2 1 0 0 1 1 0 0 0 0 2 1 0 1 0 0 1 0 1 1 1 0 2 1 0 0 0 1 2 1 2 2 0 0 0 0 0 0 2 1 2 0 0 1 1 2 0 1 1 0 1 1 0 0 0 2 0 0 0 0 1 0 2 1 1 1 0 2 1 1 1 1 1 1 2 0 2 0 2 1 1 1 0 1 0 2 0 0 0 0 0 0 0 0 0 0 0 2 1 0 0 0 1 0 0 1 0 0 0 1 0 0 0 1 0 1 1 2 1 2 1 2 1 0 0 2 1 0 1 1 0 1 2 0 0 1 0 1 1 0 1 0 0 2 0 1 1 2 2 1 1 0 1 2 0 0 0 0 0 0 2 1 2 0 0 0 2 0 0 0 2 0 0 0 2 1 1 1 1 1 2 0 0 2 1 1 0 0 0 0 2 0 0 2 0 1 0 0 1 2 0 2 1 0 0 0 0 0 0 1 1 1 0 1 0 1 0 1 0 0 0 0 0 0 0 0 1 1 0 0 0 0 1 2 2 2 2 0 1 1 1 1 2 1 1 2 1 1 1 1 2 1 0 1 1 2 1 0 2 0 0 0 0 0 0 0 0 1 1 0 0 0 0 1 0 0 2 1 1 2 1 0 0 0 0 1 0 0 0 1 0 0 0 1 1 2 0 2 1 0 1 1 0 0 2 1 2 0 0 2 0 0 0 0 0 1 0 1 0 0 0 1 1 1 1 0 1 1 2 1 0 1 1 0 0 0 2 0 0 0 0 1 0 0 0 0 0 0 2 0 2 2 2 2 0 0 0 1 0 0 0 0 0 1 1 0 0 0 0 1 0 1 0 1 0 1 0 1 0 0 2 2 1 0 2 2 1 2 0 1 2 1 0 2 1 2 1 1 2 0 0 1 1 1 1 0 0 1 0 2 1 0 1 2 1 0 0 0 1 0 0 1 0 2 0 0 1 1 1 2 0 1 0 1 2 1 0 2 0 0 2 1 0 1 2 0 0 2 0 0 1 1 2 2 2 2 0 0 0 1 1 2 2 0 0 1 0 0 1 1 1 0 1 0 0 1 0 2 2 2 0 2 0 1 0 1 1 1 0 0 1 1 2 0 0 2 0 0 1 0 1 1 0 1 1 0 0 0 0 2 1 1 0 0 2 0 1 0 0 1 1 0 0 2 2 0 0 0 2 0 1 0 1 1 0 1 0 0 1 0 0 0 0 0 0 0 0 0 0 1 0 1 0 0 0 0 0 2 0 2 0 0 0 0 2 2 1 0 0 0 2 0 0 0 0 0 0 0 2 2 0 0 0 0 0 0 0 0 0 0 1 1 2 0 2 0 1 0 0 1 2 0 1 1 1 0 0 1 1 0 1 1 2 0 1 0 0 0 0 1 0 0 1 0 0 0 0 0 0 0 1 2 2 1 2 0 0 0 1 0 0 1 1 1 2 1 0 0 1 0 0 0 0 0 1 1 1 1 0 2 0 0 0 2 2 1 0 0 0 2 0 2 0 0 0 0 0 2 0 2 1 0 0 0 0 0 1 1 0 0 0 0 2 0 0 0 0 0 0 0 0 1 0 0 0 0 0 0 1 0 0 0 1 0 0 0 0 0 2 2 1 0 2 1 1 1 0 0 2 0 0 0 1 0 0 0 1 0 1 2 2 2 0 2 0 2 0 0 0 2 2 2 0 0 1 2 0 1 0 1 0 0 2 0 0 2 0 0 1 1 1 2 0 0 2 2 2 2 0 2 0 0 0 0 0 0 0 2 1 1 0 0 0 0 1 0 0 1 1 1 1 1 1 1 0 0 0 0 0 1 1 0 1 0 0 0 0 1 1 0 0 2 1 0 1 1 1 0 0 0 0 1 1 1 2 2 1 0 1 0 1 2 1 1 1 1 1 2 0 0 2 2 2 0 0 0 0 2 0 2 1 1 0 2 0 0 0 0 0 0 0 2 0 1 2 1 0 2 2 1 2 0 1 1 0 0 2 2 0 0 2 0 0 1 0 1 0 0 2 1 0 1 2 1 0 0 2 0 1 0 0 0 1 2 0 0 0 0 0 0 0 0 0 0 2 0 1 0 0 0 1 1 0 1 1 1 1 2 0 1 0 0 1 0 1 1 0 0 0 0 0 0 1 0 1 2 0 2
178 1 0 2 0 0 2 0 0 0 0 1 0 0 0 0 0 0 0 2 2 2 0 0 0 0 0 0 0 1 1 1 1 1 0 1 1 2 0 2 1 1 0 0 0 0 1 0 0 0 0 0 1 1 0 1 0 0 0 0 1 1 2 2 1 1 1 0 1 1 0 0 1 0 0 1 1 2 2 0 1 0 1 0 0 0 0 0 2 2 0 0 1 0 0 0 0 2 1 1 1 0 1 0 1 1 2 1 1 1 0 2 0 2 2 2 2 0 2 0 0 0 2 1 0 1 0 1 0 2 1 1 0 0 0 0 0 0 0 0 0 2 1 0 0 0 0 0 0 1 1 0 0 0 0 1 0 0 1 1 1 0 0 2 0 2 0 0 1 2 1 0 1 1 1 1 2 0 0 0 0 0 1 1 2 1 2 0 0 0 0 0 1 1 0 1 1 2 0 0 0 2 0 1 2 1 1 0 1 0 1 0 1 0 2 0 0 1 2 1 0 0 1 1 1 0 0 2 2 0 0 0 1 1 0 1 1 2 0 1 0 1 2 2 0 2 0 0 0 0 0 1 1 1 1 1 1 0 0 0 0 0 0 0 0 0 0 0 2 0 0 0 1 1 1 1 0 1 1 0 1 0 1 2 2 1 2 1 0 1 1 1 0 2 2 1 1 1 0 1 0 0 1 1 1 0 0 0 0 0 0 0 2 0 2 0 2 0 0 0 1 2 2 2 1 0 0 1 1 1 0 0 0 0 1 0 0 2 0 1 1 1 1 1 2 2 0 1 2 1 0 0 0 2 0 0 1 0 0 2 0 2 0 0 0 0 0 2 2 0 0 0 0 2 1 1 2 0 0 0 1 0 0 0 0 0 0 1 1 1 0 2 2 0 2 1 1 2 0 0 0 0 1 2 1 0 1 0 1 0 0 0 0 0 0 0 0 0 0 0 0 0 0 2 0 1 1 0 1 1 1 0 0 1 0 0 1 1 1 0 1 1 2 0 1 2 0 0 2 0 0 0 1 2 1 1 1 0 1 0 0 0 0 0 0 0 0 2 0 0 1 1 2 0 0 1 0 2 2 2 1 2 0 0 2 1 0 0 2 0 2 2 1 1 0 0 1 0 1 2 0 0 1 1 1 2 2 2 1 1 0 1 1 1 1 0 0 0 0 1 0 2 1 1 1 1 1 2 0 0 2 0 0 0 1 0 0 0 0 1 0 1 2 2 2 0 0 1 2 1 0 1 0 2 0 2 0 0 1 0 1 0 2 2 0 1 1 1 0 0 0 2 0 0 0 0 0 1 0 2 0 0 1 0 1 0 1 0 0 0 1 0 0 2 0 1 0 1 1 1 0 1 0 1 0 1 1 0 2 1 0 0 0 0 2 0 0 1 1 1 0 1 0 0 0 2 2 1 0 0 0 0 0 0 2 1 2 0 2 0 1 1 0 2 2 0 1 2 0 1 0 1 0 1 1 2 1 0 0 0 0 0 1 1 0 0 0 1 0 0 1 0 0 1 2 1 2 0 1 0 0 0 2 0 0 2 1 1 1 0 0 0 0 0 0 0 0 0 1 2 0 0 0 1 1 0 1 2 2 0 0 0 0 0 1 1 0 0 0 0 0 0 0 1 0 0 1 0 1 0 0 0 1 0 1 1 2 1 1 2 1 1 0 0 1 1 1 0 0 0 0 0 0 0 0 0 0 0 1 0 0 0 1 0 0 1 2 1 1 1 1 1 2 0 0 1 1 0 1 2 0 1 1 0 2 1 1 1 1 2 1 1 1 1 1 0 0 1 0 1 0 1 1 0 1 1 1 0 0 2 0 0 1 1 1 2 0 1 0 0 0 0 0 2 1 2 0 0 0 0 1 1 1 0 0 1 1 0 0 0 0 0 0 0 0 0 1 0 0 0 0 0 0 2 0 2 0 1 0 1 0 0 0 0 0 1 1 1 1 2 0 0 2 0 0 2 1 2 1 1 0 1 0 0 0 1 1 1 0 0 2 2 0 1 1 1 1 0 0 0 0 0 0 1 1 1 0 0 1 1 1 0 0 0 0 1 0 1 2 1 1 1 2 0 2 0 0 2 1 1 0 0 1 2 0 0 0 1 0 0 0 1 2 1 1 1 2 0 0 0 1 0 1 1 0 0 2 2 0 0 0 0 0 0 2 2 2 0 0 0 2 0 0 0 0 1 0 0 2 0 0 0 0 0 0 0 0 0 0 1 1 0 0 2 0 0 0 0 0 0 0 1
179 0 2 1 0 0 2 2 0 0 0 0 0 0 0 0 1 2 2 1 1 1 0 0 0 1 1 0 0 0 1 2 1 1 0 1 2 2 0 2 2 0 0 1 2 1 0 1 0 2 0 0 0 0 0 0 0 0 0 0 0 2 2 2 0 0 1 0 0 0 0 1 1 0 0 1 1 0 0 2 0 0 2 1 1 0 0 1 2 2 1 1 0 0 0 0 0 0 0 2 0 0 2 0 0 0 2 0 2 0 0 2 0 2 2 2 2 0 2 0 0 0 2 1 1 1 0 1 0 1 0 0 0 0 0 0 0 0 0 0 1 1 0 0 0 0 0 0 0 0 0 0 0 0 1 0 0 0 0 0 2 0 0 1 0 1 0 1 1 1 0 0 1 1 1 1 1 0 0 0 0 0 1 1 2 1 2 2 0 0 0 2 2 0 2 0 0 2 0 0 0 0 0 1 2 2 0 1 0 0 0 0 0 0 1 0 0 1 2 0 1 1 2 0 0 1 1 0 0 0 0 0 1 1 1 1 0 2 0 2 0 0 2 1 0 1 0 0 0 0 0 1 0 0 0 0 0 1 0 0 0 0 0 0 0 0 0 0 2 0 1 0 1 1 1 0 0 1 1 1 1 0 1 2 2 1 2 1 0 2 2 1 1 2 2 2 0 0 0 2 0 0 2 0 2 0 2 0 1 1 1 1 2 0 0 0 2 0 0 0 1 2 1 0 0 0 1 2 0 1 0 0 0 0 0 0 0 0 2 0 0 0 2 1 0 0 0 0 0 2 0 2 0 1 0 1 1 0 0 1 0 0 2 1 2 1 1 2 1 1 1 1 0 2 0 0 0 0 0 0 1 1 2 2 0 1 0 0 0 0 0 0 0 0 2 0 1 1 0 0 0 0 0 2 1 0 1 1 0 0 0 0 0 1 1 1 0 1 0 0 0 1 0 2 1 1 1 0 0 0 0 0 1 0 1 1 0 1 0 0 2 0 1 1 0 2 0 0 1 0 0 0 0 1 0 0 1 1 1 1 1 0 2 0 0 2 0 2 0 0 1 1 2 1 2 0 2 1 2 0 2 2 0 0 2 0 0 0 1 1 0 1 0 1 1 0 0 1 1 2 0 1 1 1 0 0 1 1 2 0 1 0 0 1 1 0 0 0 0 1 0 2 2 2 1 2 0 1 1 1 1 0 0 1 1 0 1 0 2 2 0 1 1 1 1 0 0 1 1 0 0 0 0 1 1 1 1 1 1 1 0 0 1 1 0 0 1 1 1 0 0 1 1 0 1 0 1 1 0 2 0 0 0 0 0 0 0 0 0 0 2 1 1 0 1 1 0 0 0 0 0 2 0 0 1 1 1 0 2 1 1 0 0 2 0 2 2 2 0 0 1 0 1 0 0 2 2 1 0 0 0 0 0 0 1 0 2 0 2 0 0 1 1 1 1 0 1 2 0 0 1 0 0 1 1 2 1 1 2 0 0 0 0 1 1 1 0 2 0 0 1 0 1 1 0 2 2 1 2 0 1 0 1 1 1 1 0 0 0 2 0 0 0 0 1 0 0 1 1 1 0 1 0 1 0 0 1 1 2 2 0 0 0 2 0 0 0 0 0 0 0 0 1 2 1 0 0 0 1 0 2 1 0 0 0 0 0 0 1 0 0 1 0 0 0 0 0 0 0 0 0 0 0 0 0 0 0 0 2 0 0 0 1 0 1 1 2 2 2 2 1 0 1 1 0 0 1 0 0 2 0 0 0 0 0 2 0 2 1 2 0 2 1 2 1 1 0 0 0 0 0 1 1 0 1 0 2 1 0 1 0 0 0 1 1 2 1 0 1 1 1 1 0 2 0 2 0 0 0 0 1 1 1 1 0 1 1 0 1 0 1 1 0 0 0 0 0 2 1 0 1 0 0 1 1 0 0 0 0 0 0 1 0 0 0 0 2 0 1 1 0 0 1 0 0 2 0 0 1 2 2 0 2 0 1 1 0 2 1 0 2 0 0 0 1 1 1 0 0 0 0 2 1 1 1 2 0 1 1 1 1 1 1 0 1 2 0 1 1 1 0 1 1 1 1 0 0 0 0 0 2 2 1 2 0 0 1 1 0 1 0 1 1 1 0 0 1 0 0 0 0 0 1 1 0 0 1 2 0 0 0 0 0 0 0 0 0 0 0 0 0 1 0 0 0 0 0 0 1 0 0 1 1 1 0 0 0 1 0 0 0 0 0 1 0 0 0 0 1 1 1 0
180 1 1 2 0 0 1 0 0 2 2 0 0 0 0 0 0 1 0 2 0 2 0 0 0 0 0 0 2 2 1 2 2 2 0 1 1 2 0 2 1 1 0 0 1 0 0 0 0 0 0 1 1 0 0 1 0 1 0 0 0 2 2 2 1 1 1 1 0 0 0 1 2 0 2 2 0 1 1 0 0 0 2 1 2 0 0 1 2 2 0 1 2 0 0 0 0 1 0 2 0 1 2 0 0 0 2 1 1 0 0 2 0 1 2 2 1 0 0 0 2 0 2 1 1 1 0 1 1 1 0 0 0 0 1 0 1 0 1 1 1 2 2 0 0 0 1 0 0 2 0 0 1 0 0 0 0 0 1 1 1 1 0 2 0 2 0 1 0 0 0 0 1 1 0 1 2 0 0 1 0 1 0 0 2 2 0 2 0 0 1 1 1 1 1 0 2 1 0 0 0 0 0 1 1 1 1 1 0 0 1 0 2 0 2 1 1 1 2 1 1 1 2 0 0 1 1 2 1 2 0 1 0 0 2 0 0 1 1 1 0 1 2 1 0 2 0 0 0 0 0 0 0 0 0 0 0 2 2 2 2 2 1 1 0 0 0 0 1 0 0 1 1 1 0 0 0 2 2 2 1 0 1 2 2 2 2 0 0 2 1 1 0 2 1 0 1 0 1 2 1 0 2 0 1 0 1 1 0 1 0 2 2 0 2 0 2 0 1 1 1 2 0 2 0 0 0 0 0 1 0 1 0 0 0 0 0 1 1 0 1 1 0 0 0 0 1 0 2 1 1 0 1 2 1 0 0 0 0 0 0 0 2 2 2 1 0 1 2 0 0 0 0 2 0 0 1 0 0 1 1 0 0 0 1 1 0 0 0 0 0 1 1 0 1 1 2 1 0 0 0 0 0 2 1 0 0 2 0 0 0 0 0 1 1 0 1 0 0 0 0 2 1 1 1 1 0 0 0 0 0 0 0 1 0 1 0 0 1 1 1 1 2 0 0 1 0 1 0 0 0 0 1 2 2 1 2 2 2 1 1 0 0 0 0 0 1 1 0 1 1 1 2 0 0 1 1 2 2 2 0 2 0 1 1 0 1 0 1 1 1 0 1 1 1 0 1 0 2 2 0 0 1 1 1 0 2 1 0 1 0 0 0 1 1 1 1 0 0 1 1 2 1 1 0 1 1 1 0 0 2 0 0 1 1 1 2 1 0 1 2 1 0 0 1 1 1 1 1 0 0 0 0 2 0 2 0 0 0 1 0 0 0 1 0 1 0 2 1 1 1 0 0 0 0 0 0 0 0 0 1 0 2 0 1 1 1 2 1 2 1 0 0 1 0 0 0 0 0 0 0 1 1 1 0 0 1 0 1 1 1 0 0 1 0 1 0 1 1 1 0 0 0 1 0 0 0 1 0 0 0 1 0 0 1 1 2 1 2 0 1 0 0 2 1 0 1 1 0 0 1 1 1 1 1 2 1 0 1 0 0 0 0 0 1 1 0 0 2 0 2 0 0 0 0 1 1 0 1 0 0 0 2 0 0 2 2 0 1 2 0 0 1 0 0 0 0 1 0 1 1 0 0 0 2 0 0 0 1 1 0 0 0 1 1 0 0 0 0 0 0 0 1 2 1 0 0 0 1 0 1 1 0 0 1 1 2 1 1 2 0 2 0 1 1 1 0 0 0 0 0 0 0 1 1 0 1 1 2 1 1 0 2 1 0 0 2 1 2 2 0 1 1 0 0 1 0 0 0 1 0 0 1 1 2 2 0 2 0 2 0 0 2 2 1 0 1 0 0 1 0 2 1 0 1 0 0 0 0 1 0 0 1 1 1 2 0 0 2 1 1 2 0 1 0 1 0 0 0 0 0 2 0 0 0 0 0 1 1 2 0 0 0 0 0 0 0 0 0 0 0 0 0 2 2 0 0 0 0 0 2 1 0 0 0 2 1 0 1 0 0 0 2 0 0 1 0 1 1 1 1 1 2 0 1 1 0 2 1 0 1 1 0 0 1 0 0 0 0 0 0 2 0 1 2 0 1 1 2 2 2 1 0 0 1 1 0 0 1 0 1 0 1 1 1 0 1 2 1 1 2 1 0 1 0 0 0 0 0 1 0 0 2 1 0 0 2 0 1 0 1 0 0 2 2 0 2 1 0 1 1 1 1 0 0 0 0 0 0 0 1 0 0 0 0 0 0 1 1 0 0 1 0 2 0 0 2 0 1 2 0 0 0 1 1 0 0 0 0 0 0 0
181 0 1 1 0 0 0 1 0 0 0 1 0 0 0 0 0 0 0 2 2 2 0 0 0 1 1 0 0 0 2 0 2 2 1 1 2 1 0 1 1 0 1 2 2 1 0 0 1 1 0 1 0 1 0 0 0 1 0 0 0 1 2 2 0 0 1 1 0 0 0 1 1 1 1 2 1 2 2 0 2 0 2 2 2 0 0 2 2 2 1 2 0 0 0 0 1 0 0 2 0 0 1 0 0 0 2 2 0 2 0 0 0 0 2 2 2 0 1 0 0 1 2 2 0 0 0 0 0 1 0 0 0 0 0 0 0 0 0 0 0 2 0 0 0 0 0 0 0 1 0 0 1 1 1 0 0 0 0 0 1 0 0 2 2 0 0 2 0 0 0 1 1 1 1 1 2 0 0 0 0 0 0 1 1 1 1 2 0 1 1 2 2 1 1 1 2 2 0 0 0 0 0 1 2 1 2 1 0 0 2 1 0 0 0 0 1 1 2 1 0 0 1 0 0 1 1 0 0 0 0 0 1 0 2 1 0 2 0 1 0 1 2 2 0 2 0 0 0 0 0 0 0 0 0 0 0 1 0 1 1 1 0 0 1 1 0 0 1 0 0 1 0 0 1 1 0 2 2 1 1 0 0 1 2 1 1 0 0 1 0 0 0 2 2 0 2 0 0 1 0 0 2 0 0 0 0 1 0 1 0 2 2 0 1 0 2 0 1 1 0 2 2 1 0 0 0 1 0 1 0 1 0 0 0 0 1 1 1 0 0 0 2 0 1 1 1 0 2 1 2 0 0 0 0 2 0 0 0 1 0 1 1 2 1 1 0 2 2 0 0 0 0 2 1 0 1 0 0 0 1 1 0 0 2 0 0 0 0 0 0 0 0 0 1 0 0 2 2 2 0 1 0 1 0 0 0 1 0 0 0 0 0 1 1 0 1 0 0 0 0 1 1 1 1 1 1 0 0 0 0 0 0 0 2 1 0 0 0 0 2 0 1 1 1 2 0 0 0 0 0 1 0 0 0 0 0 1 1 1 1 0 0 1 0 2 0 1 0 1 0 0 1 2 1 0 2 2 2 2 0 1 0 1 1 0 1 0 2 1 1 2 0 1 2 0 2 2 2 1 1 0 2 0 2 0 0 1 1 1 1 0 0 1 1 0 0 1 0 1 1 2 2 2 0 2 0 1 0 1 1 0 0 0 0 1 2 1 0 1 1 1 0 0 2 0 0 0 1 0 0 0 0 1 2 0 1 1 0 0 0 2 0 2 0 2 0 1 0 1 0 2 0 0 0 0 2 0 0 1 0 0 0 0 0 0 0 1 1 1 0 0 0 1 1 0 0 0 0 0 0 2 1 1 0 0 0 0 1 0 1 1 0 0 2 0 0 0 0 0 0 0 0 0 0 2 2 0 0 0 0 0 1 0 2 1 2 1 2 0 0 0 0 0 0 0 0 2 0 0 2 2 1 2 2 2 0 0 0 0 0 0 1 1 1 0 0 2 0 0 0 2 0 0 1 2 2 0 2 0 1 0 1 0 0 1 0 1 2 0 0 0 0 0 0 0 0 1 1 2 1 1 0 0 1 0 1 0 1 0 0 0 0 1 0 0 0 1 1 1 0 0 1 1 1 0 0 1 0 1 1 0 1 0 2 2 1 0 0 0 0 0 0 0 0 0 0 0 0 0 0 0 0 0 0 0 0 0 1 0 0 0 0 1 0 0 2 1 2 2 0 0 2 1 0 1 2 0 0 1 1 0 2 2 2 2 0 2 0 2 0 0 1 2 2 1 0 1 0 1 0 1 1 0 1 0 1 1 0 2 0 0 1 1 1 2 0 0 1 1 1 1 0 2 1 1 0 0 0 0 1 1 1 2 0 0 0 0 1 0 1 1 1 1 1 0 1 1 0 0 0 0 1 1 1 0 0 1 0 0 1 1 0 0 0 1 2 0 1 1 1 0 0 0 0 1 0 0 0 2 2 0 0 0 0 2 2 1 0 1 1 1 0 0 2 2 2 0 0 1 1 1 0 1 1 1 0 1 0 1 0 1 1 0 2 0 0 1 1 0 0 1 2 1 0 0 1 0 1 0 1 1 0 1 0 0 1 0 1 0 0 0 2 2 1 0 1 0 0 1 0 0 2 0 0 0 0 2 1 2 1 2 0 1 1 0 1 0 1 0 0 0 0 0 0 1 0 2 1 0 0 1 0 2 0 1 2 0 1 2 0 0 0 2 0 0 0 1 1 0 1 1
182 1 2 1 0 0 1 0 0 2 2 0 0 0 0 0 0 2 2 0 0 0 0 0 0 0 0 0 1 1 2 1 1 2 0 0 2 2 0 1 1 0 0 1 1 1 0 0 0 1 0 0 0 0 2 0 0 0 0 0 1 0 1 1 1 0 1 1 0 1 1 1 2 0 2 2 0 1 1 0 0 0 1 0 1 0 0 0 1 2 0 0 0 0 0 0 0 0 0 2 0 0 0 0 2 0 1 1 0 2 0 1 1 2 2 2 2 0 1 0 1 0 2 2 0 0 0 0 0 0 0 0 0 0 0 0 0 0 1 0 1 2 0 0 0 0 0 0 0 0 0 0 0 0 0 0 0 1 0 1 2 1 0 1 2 2 0 0 2 0 0 0 1 1 2 1 1 0 0 0 0 0 0 0 0 0 0 1 0 0 0 1 0 0 0 1 2 1 0 0 0 0 0 0 2 1 2 0 2 0 2 0 1 0 0 1 1 0 2 1 0 0 2 0 0 0 0 1 1 0 1 1 0 0 2 1 1 2 0 1 0 0 2 0 0 0 0 1 1 1 1 0 0 0 0 0 0 2 0 0 0 0 1 0 0 0 1 1 2 2 0 1 0 0 0 0 0 1 2 2 1 0 0 1 1 1 1 1 0 2 0 1 1 2 1 1 0 1 0 1 0 1 2 0 1 0 1 0 0 0 0 1 2 0 1 0 1 0 0 0 1 1 1 0 1 0 1 0 0 0 0 1 1 0 0 0 0 0 2 2 1 1 1 0 0 1 0 1 2 1 0 0 0 0 0 2 0 0 0 1 0 0 2 2 2 1 1 1 1 0 1 1 0 2 0 1 2 1 1 1 1 1 0 0 1 0 0 0 0 0 0 0 0 0 2 0 0 0 2 2 0 2 1 2 1 1 0 0 1 0 0 0 0 0 1 0 0 0 0 0 1 1 2 1 2 2 1 0 0 0 0 0 1 1 1 1 0 0 0 0 1 1 0 2 1 2 1 1 1 1 1 2 1 1 1 1 1 0 1 0 2 0 1 0 0 1 0 2 0 0 0 0 0 2 2 0 2 2 1 0 1 1 0 2 0 0 1 0 1 0 1 1 0 0 0 0 1 1 1 1 2 1 1 1 1 0 1 1 1 0 1 1 0 0 0 0 0 0 0 0 0 2 2 2 2 2 0 0 0 1 1 1 1 0 0 0 1 0 1 1 0 0 2 2 2 0 0 0 0 0 1 1 0 2 1 1 0 1 1 1 1 0 1 2 0 0 0 1 1 0 1 0 1 0 1 0 2 1 0 2 0 0 1 0 1 0 1 0 0 0 0 0 1 0 2 0 1 1 1 0 0 2 0 0 1 0 1 0 1 2 1 0 0 1 0 1 1 0 0 0 0 0 2 1 0 1 1 0 0 0 0 0 1 0 1 0 2 1 2 0 0 0 0 1 2 0 2 0 0 0 0 1 1 2 2 2 0 0 1 0 0 0 2 0 1 1 0 0 1 0 1 0 1 1 0 2 1 0 1 0 0 0 1 0 0 1 0 1 2 0 0 0 1 0 1 0 1 0 0 2 2 0 0 0 1 0 1 2 2 0 0 0 1 0 0 0 0 0 0 0 0 0 0 2 0 1 1 0 0 0 0 0 1 0 1 1 1 0 0 0 0 0 0 0 0 0 0 1 0 0 0 0 0 0 0 0 0 0 0 0 0 0 1 1 0 1 2 1 1 1 1 1 2 0 2 0 1 0 0 2 0 0 0 0 0 2 0 2 0 2 0 0 1 2 2 1 0 0 0 1 0 2 0 1 0 0 0 0 0 2 1 1 1 0 0 1 0 1 1 0 0 1 0 1 0 1 0 0 0 1 0 2 0 1 0 1 0 0 0 0 1 1 0 0 0 0 0 1 1 0 0 0 0 2 1 0 0 0 0 0 0 0 1 0 0 1 1 0 2 1 0 0 1 2 0 2 0 0 1 2 2 0 1 1 1 2 1 2 1 0 0 0 0 0 2 1 1 0 0 1 0 0 1 1 2 0 1 2 0 0 0 0 1 0 1 1 0 1 2 2 0 2 2 0 0 0 2 1 0 0 2 2 0 2 0 0 0 1 0 1 0 0 2 1 0 1 2 0 0 0 2 0 1 0 0 0 1 1 0 0 0 0 1 0 2 1 2 0 0 0 1 0 0 0 1 1 0 1 1 0 0 1 0 2 0 1 1 1 1 1 0 0 1 2 1 0 0 0 0 0 1 0
183 0 1 2 0 0 2 2 0 1 1 0 0 0 0 0 0 2 0 2 2 2 0 1 0 0 0 0 0 1 0 1 2 2 0 2 0 2 0 2 2 0 1 1 1 0 1 0 0 2 2 2 0 0 2 1 1 1 0 2 0 0 1 1 0 0 1 2 0 0 0 0 2 0 1 2 1 2 2 0 0 0 2 1 2 0 0 0 1 1 0 1 0 0 1 0 0 0 0 0 0 0 0 0 1 0 2 1 1 1 0 2 0 0 1 1 1 0 0 0 2 0 1 1 0 0 0 1 1 1 0 0 1 1 1 0 2 0 0 0 1 1 1 0 0 0 1 0 0 2 0 0 0 0 2 0 0 1 0 0 0 0 0 2 0 1 0 0 2 0 0 0 1 1 1 2 1 0 0 1 0 0 0 2 2 2 2 2 1 0 1 2 2 0 2 0 2 2 0 0 0 2 0 1 2 2 1 0 1 0 2 0 1 1 0 1 1 0 1 1 0 0 1 1 1 1 1 2 1 2 1 1 0 0 0 0 0 1 1 1 0 1 2 1 0 1 0 0 0 0 0 1 1 1 0 0 1 2 0 0 0 0 0 0 1 1 0 0 2 0 0 1 1 1 0 0 1 1 2 1 1 0 0 1 1 1 2 1 0 2 2 0 1 2 2 1 0 1 1 1 1 0 1 1 1 0 0 0 0 0 0 0 1 0 0 0 2 0 0 0 2 1 2 1 0 0 0 1 1 0 0 0 0 0 0 0 1 1 2 0 0 0 1 0 1 1 0 0 2 0 0 0 0 1 0 1 1 0 0 2 0 2 1 0 1 0 1 2 1 0 1 1 1 1 0 0 2 0 0 1 2 1 1 1 1 0 0 0 0 0 0 2 0 0 2 0 0 0 1 1 0 1 1 2 0 0 1 0 0 0 0 0 0 1 1 0 0 0 0 0 1 2 0 2 1 1 1 1 2 1 2 1 1 1 1 2 0 0 0 0 1 1 1 1 0 1 0 1 0 0 0 1 0 2 1 0 1 0 1 1 1 0 1 1 0 1 0 2 0 0 1 1 2 0 1 0 1 2 2 0 1 2 0 2 0 0 2 1 2 1 1 1 0 1 1 0 2 0 1 1 1 1 1 1 1 1 1 0 0 1 0 0 0 0 0 0 0 1 0 1 1 2 1 1 0 1 1 0 0 1 1 1 0 1 1 0 1 1 1 0 2 1 1 1 1 1 0 0 0 0 0 0 0 2 1 1 0 1 2 1 0 0 0 2 0 0 1 1 1 0 0 2 0 0 0 0 2 0 0 2 0 0 1 0 1 0 0 1 1 1 0 0 0 1 0 0 0 0 0 0 0 1 1 2 0 0 0 1 1 0 0 0 0 0 1 0 0 1 1 0 1 0 0 0 0 1 1 2 0 0 0 2 1 0 2 0 2 1 2 0 1 0 0 1 1 0 1 2 0 0 0 1 1 0 1 1 2 0 2 0 0 0 2 0 2 2 1 1 0 0 0 1 0 0 0 1 1 0 2 0 1 0 2 2 0 2 1 2 2 0 0 0 0 0 0 0 0 0 1 1 0 1 0 1 1 0 0 1 2 0 0 0 0 2 0 0 0 1 1 1 0 1 0 2 1 1 0 0 0 0 0 0 0 0 0 0 1 1 0 1 1 0 0 1 1 0 0 0 0 0 0 0 0 0 0 0 1 0 1 0 0 0 2 2 1 0 2 1 0 0 0 0 0 1 1 0 1 0 2 0 0 2 0 0 1 0 1 2 2 2 0 2 1 2 1 1 0 1 0 1 0 1 2 0 2 0 0 0 0 2 0 0 0 0 0 0 1 0 2 1 1 2 0 2 0 1 0 0 0 0 1 1 0 1 0 0 0 0 0 0 0 0 0 0 0 0 0 1 0 1 1 0 0 2 2 0 0 0 0 0 0 2 0 0 1 0 0 0 2 0 0 0 1 0 0 2 0 1 2 2 2 0 1 0 0 1 1 1 0 0 2 0 0 0 2 2 2 0 0 0 0 2 1 1 2 1 1 1 0 1 0 1 1 0 2 0 0 1 2 1 1 1 2 1 2 0 1 1 1 0 2 2 0 2 0 0 1 0 1 0 0 0 0 0 0 1 1 2 0 0 1 0 1 1 1 0 1 1 0 0 0 0 0 2 0 0 0 0 1 1 1 0 0 0 0 2 0 1 1 0 0 1 0 1 0 0 1 0 1 1 0 0 1 2 1 0 0 0 2 1 2 0
184 0 2 0 0 0 0 2 0 0 0 0 0 1 0 0 1 2 2 0 0 1 0 0 0 0 0 0 1 1 1 2 2 2 2 1 2 1 0 0 0 0 1 1 1 1 0 0 0 0 0 0 0 0 2 0 0 0 0 1 0 0 0 0 1 1 1 0 0 1 1 1 1 0 0 2 2 2 2 0 1 0 1 1 1 0 1 0 1 1 0 0 2 0 1 1 0 1 1 0 0 1 2 0 0 0 2 1 1 1 0 2 0 0 0 0 0 0 1 0 1 0 2 0 1 1 0 1 1 1 0 0 0 0 0 0 0 0 0 0 1 2 0 0 0 0 0 0 0 0 0 0 1 0 0 0 1 0 1 1 1 1 1 2 1 2 0 0 1 1 1 2 1 1 1 1 0 0 0 2 1 1 1 0 1 0 1 0 0 0 1 1 1 0 1 0 1 2 0 0 0 2 0 0 2 1 2 2 0 1 2 0 2 0 0 1 0 0 2 1 0 0 2 0 0 1 1 0 0 0 0 0 0 0 1 0 0 2 0 1 0 0 1 1 0 1 0 0 0 0 0 0 0 0 0 0 0 2 1 1 1 1 0 0 0 0 1 0 1 1 1 0 2 2 0 0 1 2 2 1 1 0 0 1 0 0 1 0 0 2 1 1 0 2 2 0 1 0 0 0 1 0 2 0 1 0 2 0 0 0 0 1 2 0 1 0 2 2 0 0 2 2 1 1 0 0 0 0 1 2 0 1 0 0 0 0 0 1 1 1 1 2 1 0 1 1 0 0 2 2 1 0 1 2 1 0 0 1 0 2 0 2 2 1 2 0 0 2 2 0 0 0 0 2 0 0 1 1 1 1 1 1 1 1 1 1 0 0 0 0 0 0 0 0 1 0 1 1 1 1 0 1 1 2 0 0 1 0 0 0 0 0 0 1 1 0 0 0 0 0 0 1 0 1 1 1 0 0 2 2 1 2 1 0 2 2 0 0 0 0 2 0 1 1 1 2 0 0 0 0 0 1 1 1 1 1 1 1 2 1 1 0 1 1 0 1 0 2 0 0 0 0 1 2 0 0 0 1 0 1 2 2 1 1 2 0 0 1 2 0 1 2 0 0 0 0 2 0 0 2 0 2 0 1 1 2 1 1 1 0 0 0 0 0 0 0 1 0 0 1 1 1 1 1 1 1 1 1 0 1 1 1 0 0 1 0 2 0 0 0 0 2 2 1 1 0 0 1 1 0 0 0 0 2 2 0 0 1 2 0 1 0 0 2 1 1 0 2 1 1 0 0 0 0 0 0 2 1 0 2 0 0 1 0 0 0 1 2 1 1 0 0 1 0 1 0 0 0 0 0 0 2 1 0 0 2 2 0 0 0 1 0 0 1 1 1 1 1 0 0 1 0 1 1 0 1 1 2 0 0 0 0 1 0 1 0 2 0 2 0 0 1 0 1 2 0 1 1 1 0 0 1 0 1 1 2 2 1 1 0 0 0 1 0 1 1 2 0 0 1 1 1 0 0 0 1 1 0 1 0 0 1 2 1 1 2 1 1 2 1 0 0 0 1 1 0 0 0 1 2 1 1 1 1 0 1 1 1 2 1 0 0 0 1 0 1 1 1 1 1 0 0 0 2 2 0 0 0 0 0 1 0 0 1 1 0 0 1 1 2 1 2 1 0 1 0 1 0 0 0 0 0 1 0 0 1 2 0 2 1 0 0 1 1 0 1 1 2 1 1 1 0 0 1 0 0 1 0 2 0 0 2 1 1 2 1 1 2 1 2 0 1 1 2 2 1 0 0 0 0 0 0 1 1 1 0 1 0 0 2 0 0 0 2 2 2 0 1 2 2 2 2 0 1 0 1 0 0 0 0 1 1 0 0 0 1 0 0 2 0 2 2 2 0 2 0 0 1 0 0 0 1 0 0 0 0 1 1 1 0 0 2 0 0 0 0 1 2 2 0 0 0 0 1 0 1 1 1 1 2 0 1 2 0 0 0 0 2 0 1 1 2 0 0 2 2 2 0 0 0 0 2 0 2 2 0 2 1 0 0 0 0 0 0 0 1 0 1 2 1 1 1 2 1 0 0 0 1 0 1 2 2 0 1 1 0 1 2 0 0 0 0 2 2 0 1 1 0 0 1 0 0 2 0 0 0 0 2 0 0 0 0 0 0 1 1 1 0 2 2 0 0 1 0 0 1 0 0 2 1 1 1 0 2 1 1 2 0 0 2 1 1 1 2 1 0 0 0 0 1 0 1
185 1 0 2 0 0 1 1 0 0 0 0 0 1 0 0 0 0 0 2 2 2 1 1 1 1 1 0 2 2 2 0 1 1 0 0 2 1 0 1 1 0 0 0 0 1 0 0 0 1 0 1 2 1 0 2 1 1 0 0 0 1 2 2 0 0 1 2 0 0 0 2 2 0 1 2 1 1 1 0 0 0 2 1 1 0 0 0 2 2 0 0 2 0 0 0 0 0 0 0 0 1 1 1 0 0 2 1 1 1 0 2 0 0 0 0 0 0 0 0 2 0 1 0 1 1 0 2 0 2 2 2 0 0 0 0 0 0 0 0 1 1 0 0 0 0 0 0 0 0 0 0 0 0 0 0 0 1 0 1 2 1 0 2 1 2 0 1 0 0 0 0 1 1 2 1 1 0 0 2 0 1 1 1 2 1 1 1 0 0 1 1 2 1 1 1 2 1 0 0 1 1 0 1 2 2 1 2 1 0 0 0 2 0 2 0 0 0 1 0 0 1 1 0 1 0 0 0 0 0 0 0 0 0 1 0 0 1 1 1 0 1 2 2 0 2 0 0 0 0 0 0 0 1 0 0 0 1 0 1 0 1 0 0 0 0 1 0 2 0 0 0 1 1 0 0 1 0 1 0 0 1 1 1 1 1 2 2 0 2 0 0 0 1 2 0 1 0 0 1 0 0 2 0 1 0 2 0 0 1 0 1 1 0 2 0 2 0 1 1 1 2 0 2 1 0 1 0 0 2 0 1 1 1 0 0 0 2 0 0 0 0 2 0 1 2 0 0 2 0 2 0 0 1 0 1 1 1 0 1 0 1 2 1 2 2 0 2 1 0 1 1 0 2 0 1 2 0 0 0 0 0 1 2 1 0 0 0 0 0 0 1 1 1 2 2 2 0 0 0 0 0 0 1 0 0 1 1 0 0 0 0 0 2 0 0 0 0 0 0 0 1 1 1 0 0 1 0 1 0 1 1 0 1 1 0 0 0 1 0 1 1 0 2 0 2 1 0 0 0 0 1 1 1 1 1 1 1 2 1 1 0 1 1 0 2 0 2 0 0 1 1 2 0 2 0 0 2 2 0 2 1 0 1 2 1 0 0 1 0 1 1 1 1 0 0 2 0 1 1 1 0 2 0 2 0 0 2 0 1 0 1 0 2 2 0 0 0 0 2 1 1 2 2 2 2 0 0 1 2 0 1 0 1 1 0 1 0 2 2 0 0 2 2 2 0 0 2 2 0 0 0 0 1 2 0 1 0 1 0 1 0 0 2 0 1 0 2 2 0 1 1 1 0 0 1 1 1 0 2 0 0 1 0 0 0 1 2 0 2 1 1 1 0 0 0 1 0 1 0 0 1 0 1 0 1 1 0 1 1 0 0 0 1 0 1 1 0 0 0 1 0 0 0 0 1 2 0 0 0 0 0 1 0 2 0 2 2 2 0 0 0 0 1 2 0 1 1 0 0 1 2 1 2 2 2 0 0 1 0 0 0 1 1 1 1 0 1 0 0 1 0 1 0 0 2 1 1 2 0 0 0 2 0 0 2 2 0 2 2 0 0 1 0 2 0 1 0 1 1 0 1 0 0 2 0 0 2 2 0 1 1 0 2 1 0 0 1 1 1 0 0 0 2 0 1 1 0 1 0 1 1 0 0 0 0 1 0 0 0 0 0 0 0 0 0 0 1 0 0 0 0 1 0 0 1 2 0 0 0 0 0 2 2 2 0 2 2 1 1 1 0 1 0 0 0 2 0 1 1 0 1 1 1 1 1 0 2 1 2 0 1 2 2 1 0 0 0 0 2 0 2 0 0 0 0 0 1 0 2 0 0 0 0 0 0 1 0 2 2 2 1 0 2 0 0 0 0 0 0 0 2 1 2 0 0 0 2 2 0 1 0 0 0 0 0 0 0 0 1 0 0 0 1 1 0 0 0 0 0 0 1 0 0 0 0 1 0 2 0 0 0 1 0 0 0 0 1 2 1 1 0 2 0 0 0 0 2 0 1 2 2 1 0 1 1 1 0 0 1 1 0 1 1 2 1 0 1 0 0 0 0 0 0 1 0 0 2 1 1 0 1 2 1 2 0 1 0 1 0 1 1 0 1 1 0 0 1 0 1 0 0 2 2 1 0 1 2 1 0 1 0 1 0 0 1 2 1 0 1 0 1 0 0 0 2 2 0 0 0 0 0 0 0 0 0 0 0 1 1 0 1 0 0 0 0 0 0 0 0 0 0 0 0 0 0 0 0 0 1 0 1
186 0 1 1 0 0 1 1 1 0 1 0 0 0 0 0 0 1 1 1 1 1 0 1 0 0 0 1 0 0 1 0 1 0 0 0 2 1 0 0 0 0 0 1 1 0 0 0 0 1 0 0 2 0 0 0 1 1 0 0 0 0 2 2 1 1 1 0 1 2 1 1 2 1 1 2 1 2 2 0 2 0 1 0 1 0 1 0 1 1 0 0 2 1 0 0 0 2 0 2 2 0 1 0 0 0 2 1 1 1 0 2 2 2 2 2 2 1 2 0 1 1 2 1 1 1 0 1 1 2 0 0 0 0 0 0 0 1 1 0 0 2 1 0 0 0 0 0 0 1 0 0 0 0 1 0 0 0 0 1 2 0 1 1 0 1 0 0 1 1 0 0 1 1 1 1 2 1 0 0 0 0 0 1 1 1 1 1 0 0 1 2 2 1 2 0 2 1 0 0 0 0 0 0 2 2 2 1 0 1 1 0 0 1 1 1 0 0 1 0 1 1 2 0 1 0 0 2 1 1 0 2 0 0 1 0 0 2 0 0 0 1 2 1 0 1 0 0 0 0 0 0 0 0 0 0 0 1 1 1 1 1 0 0 0 0 2 1 2 0 0 1 1 1 0 0 0 1 1 1 1 0 0 1 1 0 1 1 0 2 1 1 0 2 2 0 1 0 0 1 0 0 2 0 2 0 0 0 1 1 1 2 2 1 1 0 2 2 0 0 1 1 1 1 2 0 0 1 0 1 0 1 0 1 0 0 0 1 1 0 0 0 1 0 0 0 0 0 1 2 0 1 0 1 0 1 1 0 0 0 0 0 1 0 1 0 0 1 1 0 1 1 1 2 0 0 2 1 1 1 1 1 1 1 0 0 0 0 0 0 0 1 0 0 2 0 1 0 0 0 0 0 0 1 0 0 0 0 1 0 0 0 0 0 0 0 0 1 0 0 0 1 1 0 0 1 1 0 1 1 1 2 0 1 1 1 0 0 0 0 1 1 1 1 2 2 0 1 0 0 0 1 1 1 1 1 1 0 1 1 1 0 1 1 0 2 0 2 0 1 0 0 2 0 2 0 1 2 2 0 1 0 0 1 1 0 1 1 1 0 0 1 0 1 1 1 1 1 1 2 0 0 0 2 0 0 2 2 1 1 0 0 0 0 0 0 0 0 0 2 1 1 2 2 0 2 0 2 0 0 2 0 0 1 1 1 2 0 1 1 0 1 1 1 2 1 1 1 1 0 0 0 0 2 2 0 0 1 1 1 0 0 0 2 1 0 0 2 1 1 1 0 1 0 1 0 1 1 0 1 1 0 0 0 0 0 0 1 0 1 0 0 0 0 1 1 0 0 0 0 0 1 0 2 0 0 0 0 1 2 0 0 0 1 0 1 0 2 0 0 0 0 0 0 0 1 1 2 0 0 1 0 0 0 2 1 2 0 2 0 0 1 0 1 2 0 2 1 1 0 2 2 1 0 2 2 2 0 2 0 0 0 0 1 1 1 0 0 0 1 1 1 0 0 1 1 2 0 1 0 1 1 2 0 0 1 1 1 1 1 1 1 0 1 1 0 0 1 2 2 0 1 0 0 2 0 1 2 2 0 0 0 0 2 0 1 0 1 1 1 0 0 0 2 2 1 0 0 0 0 0 0 0 0 0 0 1 0 1 1 0 1 0 0 1 1 0 1 0 0 0 0 0 0 0 0 0 1 2 0 1 1 2 1 0 0 2 1 1 1 0 0 2 0 0 0 1 0 1 1 0 1 0 0 1 2 0 2 0 2 0 0 1 1 1 0 0 1 0 1 0 1 2 0 2 1 2 0 0 2 1 1 1 0 0 1 1 2 1 1 1 1 1 2 0 0 1 0 0 0 0 2 0 1 0 0 0 0 0 0 0 0 0 0 0 0 0 0 0 1 0 0 0 1 0 1 0 0 0 1 0 1 0 0 0 1 1 0 2 0 0 0 1 1 0 2 1 1 1 2 2 0 2 0 0 0 0 0 0 0 2 0 0 0 2 2 2 0 0 0 0 2 2 0 2 0 2 0 0 1 0 1 1 0 1 1 0 2 2 1 0 2 1 0 1 0 0 2 0 1 2 2 0 1 1 0 1 0 0 1 0 0 2 1 1 1 1 1 0 0 1 0 1 1 0 0 2 1 0 1 1 1 1 1 0 0 0 0 1 0 0 1 0 0 0 1 0 1 2 1 1 2 0 1 0 0 0 0 0 0 0 0 0 1 0 0 0 0 1 0 0 1
187 1 2 0 0 0 1 1 1 0 1 0 0 0 0 0 0 2 1 1 2 2 0 0 0 0 0 0 0 0 2 0 2 1 0 0 2 1 0 0 0 0 0 0 2 0 1 0 0 0 1 1 1 0 1 0 0 1 0 1 0 1 0 0 0 0 0 1 0 1 1 1 1 0 0 2 2 2 2 0 2 0 1 1 1 0 0 1 2 2 1 1 0 0 0 0 0 2 0 2 2 0 0 0 2 0 1 1 0 2 0 1 0 0 1 1 1 0 1 0 1 0 2 2 0 0 0 0 0 2 0 0 0 0 0 0 1 0 0 0 2 1 0 0 0 0 0 0 0 1 0 0 0 0 1 1 0 1 0 1 0 2 1 2 1 1 1 0 1 1 1 1 1 1 1 1 2 0 1 1 0 1 1 0 1 0 0 0 0 0 1 1 1 0 1 0 2 2 0 0 0 0 0 0 2 1 1 1 1 1 2 0 2 0 2 0 0 0 1 0 1 1 1 0 1 1 1 0 0 0 0 0 0 0 2 0 0 1 0 0 0 1 2 0 1 2 2 0 0 0 0 1 0 1 0 0 0 1 0 0 0 0 1 1 0 0 0 0 1 0 0 2 0 0 0 0 0 1 2 0 0 1 1 2 1 1 1 1 0 1 1 0 0 2 2 0 1 1 0 0 0 1 2 0 0 0 0 0 2 2 2 2 1 0 2 0 2 0 0 0 1 2 0 1 0 0 0 1 1 1 0 1 0 0 0 0 0 2 0 1 0 1 2 0 0 0 2 1 2 1 1 0 2 2 2 0 1 0 0 0 0 0 0 0 0 1 1 2 1 0 1 1 0 2 0 1 1 1 1 0 1 0 1 1 1 0 0 0 0 0 0 1 1 1 2 1 1 0 0 0 0 1 1 2 1 0 1 1 0 0 0 0 0 1 1 1 1 0 0 0 0 1 1 1 0 0 1 1 2 0 2 0 1 1 1 2 0 0 0 0 2 0 2 0 0 0 0 1 0 1 0 1 1 1 1 1 1 1 1 0 0 0 0 0 0 0 0 2 0 0 2 2 0 2 0 1 0 2 1 0 0 2 0 0 1 0 0 0 1 0 1 0 1 2 1 1 1 0 1 2 0 1 1 1 1 0 1 2 2 0 0 1 0 1 1 0 1 0 0 1 0 2 1 1 0 1 0 0 0 1 1 1 0 0 0 0 2 0 1 1 0 1 0 0 1 0 0 0 0 0 0 0 0 1 1 1 1 0 1 0 1 0 0 1 0 1 0 1 1 0 1 0 2 1 0 1 2 1 0 2 0 0 0 0 0 0 0 1 0 1 1 1 0 0 1 0 0 0 0 0 0 1 0 1 0 0 1 0 1 2 0 0 0 1 0 1 1 2 1 0 0 0 0 0 0 1 1 0 0 0 0 0 1 1 1 0 2 1 2 0 1 1 0 0 2 0 2 1 0 0 0 1 1 0 1 1 1 0 0 0 0 0 1 0 1 1 0 2 0 0 0 1 0 0 0 1 1 0 2 0 1 1 2 0 0 2 1 1 2 1 0 0 0 2 1 0 0 0 0 0 0 1 1 0 1 0 2 2 2 0 0 0 0 0 0 1 0 1 1 1 0 0 0 2 2 2 0 0 0 0 0 0 1 0 1 1 1 2 0 1 1 0 0 0 0 0 0 0 0 0 0 0 0 0 0 0 1 1 2 1 0 0 2 2 1 0 2 2 2 2 0 1 2 1 0 0 2 0 2 0 0 2 2 2 2 2 0 2 2 2 0 2 0 0 0 0 0 0 0 0 0 0 1 0 1 0 1 0 2 1 0 0 0 2 2 2 0 1 2 2 2 2 0 2 0 1 0 0 0 0 2 0 1 1 1 0 0 0 0 0 1 0 0 0 0 0 0 0 0 0 0 0 0 2 2 0 0 0 0 0 0 1 0 0 1 0 1 1 2 0 0 0 0 1 0 2 0 1 2 2 2 0 2 0 0 0 0 2 0 0 2 1 1 0 0 0 0 0 0 1 1 0 0 1 1 1 1 0 0 0 0 1 1 0 1 1 0 1 1 1 0 1 1 1 0 0 1 1 0 0 1 1 0 0 1 0 0 1 0 1 0 0 0 2 1 0 1 0 0 0 2 0 0 1 1 0 2 0 0 0 0 0 0 0 0 0 0 0 1 0 0 0 0 0 0 1 0 2 0 0 0 2 0 2 0 2 2 0 0 1 0 0 0 1 1 0 1 0 1 1 1 1
188 1 1 1 0 1 1 0 0 1 1 1 0 1 0 0 1 0 0 2 1 2 0 0 0 0 0 0 0 0 2 1 1 1 0 0 2 0 0 1 1 0 0 1 1 0 0 1 0 2 0 1 0 0 2 0 0 0 0 1 0 0 0 1 0 0 1 0 0 0 0 0 2 0 2 2 0 2 2 0 1 0 1 0 1 0 0 0 1 2 0 0 2 0 0 0 0 1 0 1 1 1 1 0 1 1 2 1 1 1 0 2 0 0 0 0 0 0 1 0 1 0 2 1 2 1 1 1 0 2 0 0 0 1 0 1 1 0 0 0 0 2 0 0 0 0 0 0 0 0 0 0 1 1 0 0 0 0 0 0 2 1 0 2 0 2 0 0 1 1 1 1 0 2 0 0 1 0 0 1 0 1 1 0 1 0 1 0 0 0 1 2 2 1 2 0 1 2 0 0 0 1 0 0 2 0 2 1 0 0 0 0 0 0 0 1 1 1 2 1 1 1 2 0 0 1 1 0 0 0 1 1 0 0 2 0 0 1 1 1 0 1 2 2 0 2 0 0 0 1 1 1 0 0 0 0 2 1 1 1 1 1 1 0 0 0 0 1 2 0 0 0 0 0 1 1 0 1 2 0 0 0 0 1 2 1 1 0 0 1 0 0 0 2 2 0 2 1 0 0 0 0 0 2 0 0 0 0 2 2 2 2 1 0 2 0 1 0 2 2 0 2 1 2 1 0 0 2 0 1 0 0 0 1 0 1 1 2 1 0 0 0 2 0 1 1 0 0 1 2 1 1 0 1 0 1 1 1 0 1 0 1 2 2 2 1 1 2 1 0 1 1 0 2 0 0 2 1 0 0 0 2 0 1 2 0 0 0 0 0 0 1 1 0 2 1 1 1 1 1 0 1 1 2 0 0 1 0 0 0 0 0 0 0 1 0 1 0 0 0 0 1 0 2 1 2 0 0 1 0 0 1 1 1 1 1 1 1 1 1 1 1 0 2 1 2 1 0 1 0 0 1 0 1 1 0 1 0 0 0 1 0 0 1 0 1 0 1 0 1 0 0 2 2 0 0 0 2 2 0 2 1 0 1 1 0 1 1 1 0 1 1 1 1 0 0 0 1 1 2 0 1 1 1 1 1 1 1 0 1 0 1 0 0 0 0 0 0 0 1 1 1 2 1 1 1 1 0 0 1 1 1 0 0 0 0 2 1 1 1 1 1 1 0 1 1 0 1 1 0 0 0 0 1 2 0 1 0 1 1 1 0 1 1 0 0 1 1 1 0 1 0 0 0 0 0 1 1 0 1 0 0 1 0 0 0 1 0 0 0 0 0 1 1 0 0 1 1 1 0 0 1 0 0 2 0 0 0 1 2 0 0 0 2 0 1 1 1 1 0 0 0 0 0 1 1 1 1 0 0 0 0 0 0 1 1 2 1 2 0 1 1 0 0 1 0 1 0 0 0 2 2 0 1 1 1 1 0 1 0 0 0 1 0 2 1 1 0 0 1 0 1 0 0 2 2 2 1 2 0 1 0 2 2 2 2 1 1 1 0 0 0 1 0 0 0 0 0 1 1 0 1 0 0 1 0 1 1 2 0 0 0 0 0 0 1 0 0 0 0 0 2 1 2 1 1 0 0 1 0 2 1 0 0 1 1 0 1 0 1 0 1 0 0 0 1 0 0 0 0 0 0 1 0 0 1 0 0 2 0 0 0 2 2 2 0 2 1 1 1 1 0 2 0 0 0 1 0 0 2 1 0 1 2 2 2 0 1 0 2 1 1 1 2 2 1 0 0 0 1 0 2 0 0 0 0 1 0 0 1 0 0 0 0 0 2 2 0 2 2 2 2 0 2 0 1 0 0 0 0 2 0 0 1 0 0 0 0 1 0 0 0 0 0 0 0 0 2 1 0 0 0 0 0 0 0 1 1 0 0 0 1 1 0 0 2 2 1 1 1 0 0 2 1 0 1 1 2 2 2 0 1 0 0 0 1 1 1 0 0 1 2 0 0 2 2 2 0 0 0 0 0 1 0 2 0 0 0 0 0 0 0 0 0 0 2 0 0 1 1 0 1 2 1 1 0 0 0 0 0 1 2 0 2 0 0 0 0 1 0 0 0 2 2 0 1 1 0 0 1 0 1 2 0 0 0 0 2 0 0 0 0 0 0 0 0 0 0 0 0 1 0 0 0 0 1 1 1 0 0 0 2 0 2 1 1 2 0 0 2 0 0 0 2 1 0 0 0 1 0 0 1
189 0 1 1 0 0 0 2 0 0 0 1 0 2 0 0 0 2 1 1 1 2 0 0 0 0 0 0 0 1 0 1 1 2 2 0 2 0 0 1 1 0 1 1 2 0 0 0 0 0 1 2 1 1 1 1 0 1 0 0 2 0 1 1 1 1 1 1 1 1 0 1 2 1 2 2 0 2 2 0 1 0 2 0 2 0 0 0 2 2 0 1 1 0 0 0 0 0 0 0 0 0 0 0 2 2 2 1 1 1 0 2 1 1 1 1 1 0 0 0 2 0 2 0 2 2 0 1 1 2 0 0 1 1 0 0 1 1 0 0 1 2 0 0 0 0 0 0 0 0 0 0 0 0 0 0 1 1 0 0 0 0 0 2 1 2 1 0 0 2 1 0 0 2 1 1 2 0 0 1 0 0 0 1 1 1 1 1 0 1 1 2 1 0 1 0 1 1 0 0 0 0 0 1 2 0 2 1 1 0 1 0 1 0 2 0 0 0 2 1 0 0 2 0 0 0 0 1 1 0 0 0 0 0 2 1 1 2 0 1 0 0 2 0 0 0 0 0 1 0 0 0 0 0 0 0 1 2 1 2 1 2 0 0 1 1 0 0 1 0 1 1 1 1 0 0 0 0 1 0 0 0 1 2 1 1 2 1 0 2 2 1 1 2 2 2 0 0 0 1 0 0 2 1 1 0 1 1 0 1 0 1 2 0 1 1 2 1 0 0 1 2 0 2 1 0 0 2 1 1 0 2 1 1 0 0 1 2 0 2 1 1 2 0 1 1 1 0 2 1 0 0 0 2 0 0 2 0 0 1 0 1 2 1 2 1 0 1 2 0 0 0 1 2 1 1 2 0 0 0 1 1 0 0 1 0 0 0 0 1 1 1 1 0 2 0 0 1 1 1 0 1 1 2 1 0 1 1 0 0 0 0 0 2 0 2 0 0 0 0 0 2 1 0 0 0 1 0 1 0 1 0 0 2 1 0 1 0 1 1 0 1 2 0 1 1 0 0 1 0 0 0 0 2 1 0 1 1 1 1 1 0 0 0 0 2 0 2 0 0 1 0 0 2 0 0 1 0 2 0 1 2 1 1 2 1 0 1 2 0 0 2 0 0 0 0 2 1 2 2 0 1 1 1 0 0 1 1 2 1 2 0 0 0 0 0 0 0 0 2 1 1 2 2 0 2 0 0 0 2 0 2 0 1 2 1 1 0 1 1 1 0 1 1 1 0 0 2 2 0 0 0 0 2 1 1 0 0 2 1 0 0 1 1 1 0 0 1 1 0 0 1 0 0 0 1 1 1 0 2 0 0 1 0 1 0 0 1 1 1 0 0 1 1 0 0 0 0 0 0 0 1 0 1 0 1 1 0 1 0 0 0 0 1 0 1 0 1 0 0 0 0 0 0 0 1 1 1 0 0 0 0 1 0 1 0 2 0 1 1 0 1 0 1 1 0 1 1 0 1 0 1 1 0 2 1 2 1 2 0 0 0 1 1 1 1 0 1 1 0 1 0 1 0 0 1 0 1 0 1 0 0 1 1 2 2 0 0 1 1 0 0 0 0 1 0 0 1 0 2 1 1 0 1 1 0 0 2 2 0 0 0 0 2 1 0 0 0 0 0 0 0 1 2 1 0 0 0 0 0 1 0 0 0 0 0 2 1 1 2 1 2 0 1 1 0 0 0 0 1 0 1 0 0 0 1 1 0 2 0 0 0 1 1 1 0 2 1 1 1 1 0 2 0 2 1 2 0 1 1 0 1 0 0 1 0 1 0 0 1 1 0 1 2 2 1 0 1 0 2 0 1 1 0 1 1 0 0 0 2 1 1 0 1 0 0 1 0 2 2 2 1 0 1 0 2 0 0 0 0 0 2 0 1 0 0 0 0 1 0 0 0 0 0 0 0 0 2 1 0 0 0 0 1 1 0 1 0 0 1 0 1 0 0 1 0 2 1 1 1 0 0 1 1 0 1 0 1 2 2 2 0 1 0 0 1 1 2 0 0 2 0 1 1 2 1 2 0 1 2 2 0 0 2 2 0 1 1 0 2 1 1 0 0 0 2 0 1 2 1 1 1 2 1 2 0 1 1 0 0 2 2 0 1 0 0 0 2 0 0 0 0 1 1 0 0 1 0 1 0 1 0 0 1 1 0 2 2 1 2 1 2 1 0 1 1 1 0 0 0 1 0 0 0 0 0 0 1 1 0 0 1 0 0 0 1 1 1 1 1 0 0 0 1 1 0 0 0 0 0 0 2
190 0 2 0 0 0 0 1 1 1 2 0 0 1 0 0 0 1 0 2 2 2 0 0 0 1 1 0 0 1 1 1 2 2 0 1 1 2 0 1 1 0 1 1 2 1 0 0 0 0 1 1 0 0 1 0 0 0 0 1 0 0 0 0 0 0 1 0 0 0 0 0 2 0 1 1 0 0 0 0 0 0 2 2 2 0 1 1 1 2 0 1 1 0 0 0 0 1 0 2 1 0 0 0 1 0 2 2 0 2 0 2 0 1 1 1 1 0 1 0 1 0 2 1 1 1 0 1 1 1 1 1 0 1 1 1 0 1 0 0 2 0 0 0 0 0 1 1 1 1 0 0 0 0 0 0 1 0 0 1 1 1 0 2 0 1 0 1 0 1 1 1 1 1 2 1 2 0 0 2 0 0 1 1 2 1 2 1 0 0 1 2 1 1 1 1 1 1 0 0 0 1 0 1 2 2 1 2 1 0 1 0 0 1 0 1 1 0 0 0 0 0 2 0 0 0 0 1 0 1 1 1 0 0 2 0 0 2 0 1 0 1 2 2 0 2 0 0 1 1 1 1 0 0 0 0 0 2 0 1 0 1 0 0 1 0 0 0 1 1 0 1 1 1 0 0 0 0 1 0 0 1 0 2 2 1 1 2 0 2 2 0 1 1 2 1 0 0 0 0 0 0 2 0 1 0 0 0 0 0 0 1 1 0 1 0 1 0 0 0 0 2 1 1 0 0 1 2 1 0 0 0 0 0 0 0 0 1 1 1 1 1 1 1 0 0 1 1 2 1 0 0 0 1 0 1 1 0 0 2 0 2 1 0 1 1 0 2 2 0 0 0 1 2 0 0 1 0 0 0 2 0 1 1 2 2 0 0 0 1 0 1 0 0 2 1 1 0 0 0 0 0 1 2 1 0 1 1 1 0 0 0 0 0 1 0 0 0 0 0 1 2 0 0 0 1 2 0 1 0 1 0 0 2 0 1 1 1 1 1 0 1 2 0 0 1 0 1 0 0 0 0 1 2 2 1 2 2 2 0 0 0 0 1 0 1 0 2 0 0 1 1 1 1 0 0 0 1 2 0 2 2 0 1 1 1 1 0 2 2 0 2 1 1 0 0 0 0 0 2 0 1 1 1 1 0 1 1 1 0 0 1 0 0 1 1 1 0 0 1 0 2 2 2 1 2 0 0 1 2 0 0 0 0 1 1 2 0 1 1 0 1 1 1 2 1 1 2 2 0 0 0 0 2 2 0 0 0 2 1 0 0 0 2 0 1 0 1 0 1 0 0 1 0 1 0 1 0 0 1 0 0 1 0 1 0 0 2 1 1 1 0 0 0 0 0 0 0 0 0 0 2 0 1 0 1 1 1 2 0 0 0 0 1 0 1 0 0 0 0 2 0 0 0 0 0 0 1 0 0 1 0 0 0 1 0 1 1 2 0 0 0 0 1 2 0 1 2 0 0 1 0 1 0 1 1 1 1 1 1 1 0 1 1 1 1 0 2 1 0 2 0 0 0 1 1 2 1 2 0 0 0 1 0 0 1 1 0 0 1 0 0 0 0 1 0 0 0 1 2 1 1 0 1 0 0 1 1 1 0 0 0 0 1 0 0 0 1 0 1 0 1 0 2 1 2 0 0 0 0 2 0 0 0 0 0 0 1 1 2 1 1 0 1 1 1 0 0 0 0 0 0 1 0 0 0 0 0 1 0 0 0 1 0 0 1 1 1 1 1 0 0 2 0 0 0 1 0 0 2 0 0 0 0 1 2 0 2 1 2 0 2 1 2 2 1 1 0 0 2 0 2 0 0 0 0 1 1 0 2 0 0 0 2 2 2 0 0 2 2 2 2 0 2 0 0 0 0 0 1 1 0 0 0 0 2 2 0 0 0 0 0 0 0 0 0 0 0 0 0 0 0 0 1 1 0 1 0 0 0 0 1 0 0 0 1 2 0 2 0 0 0 0 1 0 1 0 1 1 1 0 2 2 0 0 0 0 2 0 1 2 1 0 0 2 1 1 0 0 0 0 1 0 1 1 1 0 1 0 1 0 0 0 1 2 1 0 1 2 1 0 2 2 0 1 0 0 1 0 0 2 2 1 2 0 0 1 1 0 0 0 0 1 2 0 0 0 0 0 0 2 0 0 1 1 0 2 2 0 0 0 0 0 1 1 1 1 0 1 0 0 0 0 0 0 0 0 1 1 0 0 1 0 0 0 1 1 0 0 1 0 0 1 1 1 0 0 0 0 1 1 0
191 0 1 2 0 0 2 2 0 0 0 1 0 0 0 0 0 1 1 1 1 2 0 0 0 0 0 1 1 1 1 0 2 2 0 2 0 2 0 0 0 0 0 0 2 0 1 0 1 1 0 2 2 0 0 0 1 1 0 0 1 1 0 0 0 0 0 0 0 0 0 0 2 1 1 2 1 0 0 1 0 0 2 1 2 0 0 1 1 1 0 0 1 1 1 1 0 1 1 2 0 1 1 0 1 1 2 1 0 2 0 0 0 1 1 1 1 1 2 0 1 0 2 2 0 0 0 1 0 1 0 0 0 1 0 1 1 1 0 0 1 1 0 0 0 0 0 0 0 2 0 0 0 0 0 0 0 1 0 0 0 1 0 2 0 1 0 0 1 0 0 1 1 1 2 1 1 0 0 1 0 0 0 0 0 0 0 2 0 1 1 2 2 2 0 1 1 1 0 0 0 0 0 1 2 2 1 1 0 1 1 0 0 0 0 0 0 1 1 1 1 1 1 1 1 0 0 1 0 0 0 0 0 0 2 1 0 2 0 2 0 0 2 2 0 2 0 0 0 0 0 0 0 0 1 1 1 2 0 0 0 0 1 1 0 0 0 1 1 0 0 1 1 1 0 0 0 0 1 0 0 0 0 2 2 1 1 0 0 1 1 1 0 1 2 1 0 0 1 2 1 1 2 0 0 0 0 0 0 1 0 2 2 0 0 0 1 0 1 1 0 2 1 2 1 0 1 1 0 0 0 0 0 1 0 0 0 1 0 1 1 1 2 0 1 1 0 0 2 1 1 0 0 2 0 0 1 0 1 1 1 2 1 1 1 0 1 2 1 0 0 0 1 1 0 0 2 0 0 0 1 2 2 2 1 2 0 0 0 0 0 1 1 0 2 0 0 0 0 0 0 0 1 2 1 0 1 0 0 0 0 0 0 0 0 0 0 0 0 0 0 1 1 2 0 1 1 0 0 0 0 0 0 2 0 0 1 1 1 0 0 2 1 1 0 2 0 0 0 0 0 0 1 1 1 0 1 1 2 1 1 0 2 1 0 1 1 2 0 1 0 0 2 0 1 1 0 2 2 2 0 0 0 0 2 0 0 0 1 1 0 1 1 1 1 1 1 0 0 2 0 1 1 1 1 0 1 0 0 1 0 0 0 1 1 1 0 1 0 1 1 2 2 2 1 2 0 1 1 1 1 0 0 0 1 1 2 1 0 1 1 1 1 1 1 0 0 2 2 0 0 0 1 1 2 1 0 0 1 1 1 0 0 2 1 0 0 2 2 0 1 2 1 0 1 0 1 1 0 1 1 0 2 0 1 1 2 1 1 1 1 1 0 0 1 0 1 1 1 0 1 1 0 2 0 0 0 0 1 2 0 0 0 1 0 1 2 0 0 1 1 0 2 2 0 0 0 0 0 0 1 0 1 0 2 0 2 0 2 0 0 1 0 1 1 0 1 1 0 1 1 2 1 0 1 1 2 1 2 0 0 0 1 1 1 1 0 2 0 0 0 1 0 0 1 2 2 0 2 0 1 0 2 0 0 1 1 1 2 1 0 0 0 0 0 0 0 1 0 1 1 0 0 1 1 0 0 1 1 0 1 0 0 2 0 0 0 1 2 1 0 0 0 1 1 0 0 1 1 0 2 1 0 0 0 0 2 0 2 2 0 2 1 0 2 0 1 0 0 0 0 0 2 0 0 0 1 2 2 0 1 2 0 1 0 1 2 0 0 0 0 0 2 0 1 1 2 1 0 1 1 0 0 0 1 1 1 1 0 2 1 1 2 2 1 0 0 1 0 0 0 1 0 0 0 0 2 0 0 1 0 0 0 2 2 2 0 2 1 1 1 1 0 2 0 1 0 0 0 0 1 1 2 0 0 0 0 0 1 0 0 1 1 0 1 0 0 1 0 0 0 0 0 1 0 1 1 1 0 2 0 2 0 0 0 1 2 0 1 1 0 0 1 0 0 1 0 1 2 1 1 0 0 0 1 2 2 2 0 0 1 1 0 0 2 2 2 0 0 1 0 2 0 1 2 1 1 0 0 2 0 1 0 0 1 1 0 1 1 1 0 1 1 1 1 0 0 2 0 2 2 2 0 1 0 0 0 1 0 0 0 0 1 0 0 0 2 0 2 0 1 0 1 1 0 0 2 1 0 0 0 0 0 1 0 1 1 0 0 0 1 1 0 0 0 1 0 1 1 0 0 1 0 2 0 0 1 0 0 1 0 0 0 0 0 0 0 0 1 0 1 0
192 1 2 0 0 0 0 1 1 1 2 0 2 2 1 1 0 2 1 1 1 1 0 0 0 0 0 0 0 1 1 1 1 1 1 1 1 2 0 1 1 0 0 1 2 1 0 0 0 2 2 2 0 0 2 2 0 0 0 0 1 0 0 0 0 0 1 2 0 0 0 2 0 0 0 2 2 1 1 0 0 0 1 0 0 0 0 0 2 2 0 1 1 1 0 0 0 2 0 2 2 0 1 0 1 1 2 2 0 2 0 1 0 1 1 1 1 0 1 0 1 0 1 1 0 0 0 1 1 2 0 0 0 1 1 1 0 0 0 0 1 1 0 0 0 0 1 0 0 1 0 0 0 0 0 1 0 1 0 0 2 1 1 2 2 1 0 0 1 1 0 0 0 2 2 1 2 0 0 0 0 0 0 1 1 1 1 0 0 0 0 1 2 1 1 1 2 2 0 0 0 0 0 0 2 1 2 2 0 0 0 0 2 0 2 1 1 0 2 0 2 2 2 0 0 1 1 1 0 1 0 0 0 0 2 0 0 2 0 1 0 0 2 1 0 1 0 0 0 0 0 2 0 1 0 0 2 1 0 0 0 0 0 0 0 0 1 1 1 0 0 0 1 1 2 2 1 0 1 0 0 0 1 1 1 1 2 2 0 2 1 0 0 1 2 0 1 0 0 1 0 0 2 0 1 0 0 1 1 1 1 1 2 0 2 0 2 0 1 1 0 2 2 1 0 0 0 0 0 1 0 1 0 0 0 0 0 1 1 0 1 1 1 0 0 0 0 0 2 0 2 0 1 2 1 0 0 1 0 2 0 2 2 1 2 1 0 2 1 0 1 1 1 1 1 0 1 1 0 0 2 1 0 0 0 0 0 0 0 0 0 0 0 0 1 1 1 0 0 0 0 0 1 2 0 0 1 0 0 0 0 0 0 0 1 0 0 0 1 0 0 0 0 1 0 1 1 1 2 1 2 2 0 2 0 0 2 1 1 0 1 1 2 0 0 0 0 1 1 0 0 1 0 0 0 0 0 1 1 0 1 0 1 1 0 2 0 2 0 0 1 1 1 2 1 0 1 1 2 0 2 1 0 0 2 0 0 1 2 0 2 2 1 2 0 1 1 0 1 2 0 1 1 1 1 0 2 1 0 1 0 2 0 0 0 1 1 1 0 1 1 2 2 2 0 2 0 0 0 1 1 1 0 1 2 1 1 0 0 0 0 2 2 1 1 0 0 1 1 0 0 0 0 2 2 0 0 1 1 0 0 0 0 1 0 0 0 2 2 0 0 0 0 0 0 0 1 2 0 2 0 0 2 0 2 0 1 1 1 1 0 0 1 0 0 0 0 0 0 0 0 2 1 2 0 0 0 0 1 2 0 0 0 1 1 1 1 1 0 0 2 0 0 0 0 0 0 2 0 0 0 0 0 0 2 1 2 0 2 0 0 1 0 1 2 0 2 1 1 0 0 1 2 0 1 1 2 0 2 1 0 0 1 0 1 1 0 2 0 1 0 1 0 0 0 2 2 1 2 0 0 1 1 0 0 1 1 0 2 2 1 1 2 0 0 0 1 0 1 1 0 1 1 2 0 1 1 2 2 0 0 0 0 0 0 1 0 0 0 0 0 0 0 2 1 0 1 0 1 0 1 0 0 0 0 0 0 1 0 1 1 0 0 0 0 0 0 0 0 0 0 0 1 0 0 1 2 0 1 0 0 0 1 1 0 0 2 1 2 2 1 0 2 2 2 0 1 0 0 2 1 0 0 0 0 2 0 1 0 2 1 0 2 2 1 0 0 0 0 0 0 2 2 0 2 1 1 1 0 2 0 0 1 0 0 2 1 2 2 2 0 2 0 2 0 1 0 1 0 0 1 1 0 0 0 0 0 0 0 0 0 0 0 0 0 0 0 1 1 0 0 0 0 2 2 0 0 0 0 0 0 2 0 0 0 1 2 0 1 1 0 0 1 0 0 1 0 1 2 2 2 0 2 0 0 0 0 1 1 0 0 1 0 0 2 2 2 0 0 0 0 1 0 1 2 1 1 0 0 1 0 1 1 0 1 1 0 2 2 2 0 2 1 1 1 0 1 1 0 1 2 2 0 1 1 0 0 0 2 0 0 0 1 2 0 0 2 0 1 0 1 0 0 2 1 0 2 2 0 0 0 0 0 1 1 1 1 0 0 0 1 0 0 0 0 0 0 1 1 0 0 1 0 1 0 0 0 0 1 1 0 0 0 2 1 0 1 0 0 0 1 0
193 1 0 2 0 0 1 2 1 0 1 0 0 0 0 0 0 1 2 0 0 1 0 0 0 0 0 0 0 0 1 1 1 1 1 0 2 1 0 1 1 0 0 0 1 0 0 0 2 2 0 2 2 0 0 0 0 0 0 1 0 1 2 2 1 1 1 0 0 0 0 0 2 0 0 2 1 1 1 0 1 0 2 0 2 0 0 1 2 2 0 1 1 0 1 1 0 2 2 1 0 0 1 0 1 1 2 1 1 1 0 1 0 1 1 1 1 0 0 0 2 0 2 1 1 1 0 0 0 0 0 0 0 0 1 0 0 1 0 0 2 1 0 0 0 0 1 0 0 2 0 0 1 1 0 0 0 2 1 1 1 0 0 2 1 0 0 0 1 2 1 1 0 2 2 2 1 0 0 2 1 1 0 1 1 1 1 1 1 0 1 1 1 0 1 0 1 2 0 0 0 1 0 0 1 1 1 1 0 1 2 0 1 0 2 0 0 0 2 1 0 0 1 0 0 1 1 2 0 2 0 0 0 0 1 0 0 1 0 0 0 0 2 2 0 2 0 0 0 0 0 0 0 0 0 0 0 0 0 0 0 0 0 0 0 0 0 0 1 1 0 1 0 0 0 0 0 2 2 1 1 0 2 2 2 2 2 2 0 2 1 0 0 2 2 0 1 2 0 1 0 0 2 0 2 0 0 0 1 1 1 2 1 0 1 0 2 1 0 0 1 2 1 2 0 0 0 1 1 2 0 1 0 0 0 0 0 2 2 1 0 1 0 0 1 1 0 0 2 0 0 0 0 1 0 1 0 1 0 1 0 1 1 0 1 1 0 1 2 0 0 0 0 2 0 0 2 0 0 0 1 2 1 1 0 1 0 0 0 0 0 0 1 0 2 1 1 0 1 1 0 1 1 2 0 0 1 1 0 0 0 0 1 0 1 0 1 0 0 0 0 1 0 1 0 0 1 0 2 1 2 1 1 1 1 1 1 1 1 1 1 1 1 1 1 2 0 2 0 0 0 1 1 2 1 0 1 0 1 1 1 0 1 0 1 1 0 2 0 0 0 0 2 2 2 0 2 2 2 2 0 0 0 0 2 1 0 1 2 0 2 2 2 2 0 0 0 1 1 2 0 0 1 1 1 0 2 0 1 0 1 0 0 1 1 0 1 0 0 0 0 2 2 2 0 2 0 0 0 2 0 2 0 2 2 0 1 2 0 1 1 1 0 0 1 1 1 2 2 0 0 0 0 0 2 0 2 0 0 0 0 0 2 2 0 1 1 1 0 1 0 1 1 0 0 1 1 0 0 1 0 0 1 0 1 0 0 0 0 0 0 0 1 0 1 1 1 0 0 0 0 2 0 1 0 0 1 0 2 2 0 0 0 1 1 1 1 1 0 0 1 0 0 1 0 1 1 1 0 0 1 1 0 0 1 2 2 0 2 0 0 1 0 1 2 0 1 1 0 0 1 1 0 0 1 2 1 1 1 0 0 0 0 1 0 0 1 1 0 0 0 1 0 1 0 2 2 2 2 0 0 0 2 1 1 2 0 1 2 1 0 0 1 0 1 0 0 0 0 1 0 1 0 1 0 0 1 2 2 0 0 0 1 1 0 2 0 0 0 0 0 0 0 1 0 0 1 0 0 0 1 0 0 0 0 0 1 1 1 2 0 2 0 0 1 0 1 0 0 0 0 0 0 0 0 0 2 0 1 1 0 0 2 1 0 0 2 2 2 2 2 0 2 0 0 0 0 0 0 2 1 0 0 0 0 2 0 1 1 2 1 1 2 2 2 0 0 0 0 2 0 1 1 0 1 1 1 1 0 2 0 0 0 1 1 0 1 2 1 1 1 1 0 2 1 1 0 0 0 0 1 1 1 2 0 1 0 0 1 0 0 0 1 1 1 1 1 0 0 0 0 0 0 1 0 1 1 0 0 0 0 2 0 0 0 0 1 0 2 0 0 0 1 0 0 0 0 2 1 1 0 2 1 0 0 1 1 1 0 0 2 1 2 0 2 2 2 0 0 0 0 1 0 1 1 1 0 0 1 2 1 1 0 0 0 2 0 1 1 1 0 1 2 1 2 0 1 2 0 0 2 2 1 2 0 0 0 2 0 0 0 0 2 2 2 1 1 0 1 0 1 0 1 0 1 1 1 1 0 0 0 0 0 0 0 0 0 1 0 0 1 0 1 1 1 0 0 2 0 0 0 2 0 0 2 2 2 0 0 1 0 0 0 2 1 0 0 0 1 1 0 0
194 0 1 2 0 0 2 2 0 0 0 1 1 2 0 0 0 1 1 1 1 1 0 0 0 0 0 0 1 1 1 2 2 2 0 0 2 1 0 1 0 1 0 1 1 1 2 0 1 1 0 1 0 1 1 1 0 1 0 1 0 0 2 2 0 0 1 1 0 0 0 1 2 0 2 2 0 2 2 0 2 0 2 1 2 0 0 0 1 2 0 1 0 0 1 1 1 2 0 2 2 0 0 0 0 0 2 2 0 2 1 1 2 2 2 2 2 0 1 0 1 1 1 0 1 0 0 2 1 2 0 0 0 0 0 0 0 0 0 0 2 0 0 0 0 0 0 1 1 1 0 2 2 1 2 0 0 0 0 0 0 0 0 2 1 2 1 0 1 2 1 0 1 1 1 2 1 1 0 0 0 0 1 0 1 0 1 1 1 0 1 1 2 1 2 0 2 2 0 0 0 1 0 1 2 2 1 1 1 0 2 0 1 0 0 0 0 1 1 0 1 1 2 0 0 0 0 2 2 0 0 0 0 0 2 1 0 1 0 2 0 0 1 1 1 2 1 0 0 0 0 0 0 0 0 0 0 2 0 0 0 0 2 1 1 1 1 0 2 0 0 0 0 0 0 0 0 0 1 0 0 0 0 2 2 2 2 1 0 2 0 0 0 2 2 1 0 1 0 2 0 1 2 0 1 0 0 0 0 1 0 1 1 1 2 1 1 0 1 1 1 2 1 1 1 0 0 1 1 1 0 2 0 0 0 0 0 2 1 0 0 0 1 0 0 0 1 1 2 2 1 0 0 0 0 2 0 0 0 1 0 2 1 0 1 0 0 2 2 0 0 0 0 2 0 0 0 0 0 0 1 2 1 1 1 1 0 1 1 0 0 1 0 0 2 0 0 0 2 2 0 2 1 2 1 1 0 0 0 0 0 0 0 0 0 0 0 0 0 0 0 1 0 2 1 1 1 0 2 1 1 0 0 1 0 1 0 2 1 0 0 2 1 1 0 2 1 2 0 0 0 1 0 1 1 0 1 2 2 2 2 0 0 1 0 1 0 2 0 0 1 1 0 2 0 1 0 1 2 1 1 2 0 0 2 0 0 2 2 1 0 2 1 1 0 0 1 0 0 2 0 1 2 0 2 0 1 1 1 0 0 0 0 0 0 0 0 0 0 1 0 2 1 1 0 1 1 1 0 1 1 0 0 0 1 1 2 1 0 1 0 2 2 0 1 0 0 0 1 0 1 1 0 1 2 0 1 0 1 0 0 0 0 0 0 0 0 2 1 1 1 0 1 0 1 0 1 1 0 2 0 0 1 0 0 1 1 1 1 1 1 0 0 2 0 0 0 0 0 0 0 1 0 2 0 0 0 0 1 0 0 0 0 1 1 1 0 1 0 0 1 0 0 0 0 1 1 1 0 0 1 0 0 0 2 0 2 1 1 1 0 0 0 2 2 0 2 1 0 0 0 2 0 0 0 1 2 1 1 0 0 0 1 0 1 1 1 1 1 0 1 0 0 0 2 2 2 1 2 0 0 0 1 0 0 1 1 0 1 2 0 0 1 1 0 0 0 1 0 1 1 0 0 0 1 0 1 1 1 0 1 0 0 2 0 0 0 0 0 0 0 0 1 2 1 1 0 0 1 0 1 1 0 0 2 2 1 1 0 1 1 0 0 0 0 1 0 0 0 0 0 0 1 0 0 0 1 0 1 0 0 0 2 0 0 0 2 2 1 1 0 1 1 1 1 0 1 0 1 0 0 1 0 0 1 2 0 1 1 2 1 1 2 2 0 0 0 0 0 1 0 2 0 0 0 0 1 0 0 2 1 1 1 1 1 2 0 1 2 2 0 2 0 2 0 1 0 0 0 1 0 1 0 0 0 0 0 1 1 0 1 0 0 0 0 0 0 0 0 0 0 0 0 2 2 0 0 0 0 0 1 1 0 0 0 0 1 0 1 2 0 0 0 0 0 1 0 2 2 2 1 1 1 0 0 1 1 1 0 1 2 2 0 0 2 2 2 0 0 0 0 1 0 1 2 1 0 0 1 1 1 2 0 0 0 2 0 1 2 2 0 2 2 0 0 0 1 2 1 1 1 1 0 0 1 0 0 1 1 0 0 1 2 1 1 0 0 0 2 0 2 0 2 0 1 0 0 2 0 0 0 0 1 0 0 0 0 0 1 1 1 0 0 0 0 0 1 1 1 0 0 1 0 1 0 1 1 0 0 2 0 0 0 2 1 0 0 0 0 0 1 0
195 0 1 2 0 1 1 1 0 1 1 0 0 1 0 0 0 0 2 0 0 0 0 1 0 0 0 0 0 0 2 1 2 2 0 2 2 2 0 1 1 0 0 0 2 2 1 0 0 1 2 1 0 1 1 0 0 0 1 0 1 0 1 2 0 0 1 2 0 0 0 0 1 1 1 2 1 1 1 0 1 0 2 2 2 0 0 0 1 2 0 1 1 0 0 0 0 1 0 1 0 1 2 0 0 0 2 1 0 2 1 0 1 1 2 2 1 0 1 0 1 0 2 0 2 1 0 2 1 2 0 0 1 1 0 0 1 1 0 0 1 1 0 0 0 0 1 1 1 2 0 0 1 0 0 1 0 1 1 2 2 2 0 2 1 0 0 1 0 0 0 0 0 2 1 1 1 0 1 1 0 0 0 1 2 2 1 2 0 0 2 2 1 0 1 0 1 2 0 0 0 0 0 1 2 0 2 1 1 0 1 1 1 0 1 1 1 1 0 0 0 0 1 0 1 0 0 0 0 0 0 0 0 0 1 0 0 2 0 1 0 0 2 2 0 2 0 0 0 0 0 1 0 0 0 0 1 1 0 0 0 0 0 0 0 0 0 1 1 0 0 0 1 2 0 0 0 1 2 0 1 1 1 1 2 2 2 0 0 2 1 2 0 2 2 0 2 0 0 0 0 0 2 0 1 0 1 0 0 1 0 1 0 0 2 0 2 1 1 1 0 2 1 1 0 0 0 1 0 0 0 0 0 0 0 0 0 1 1 1 0 1 0 0 0 0 0 0 1 2 0 0 0 2 0 0 0 0 0 1 0 1 2 1 2 0 0 2 2 0 0 0 2 2 0 2 1 0 0 0 1 1 0 0 0 1 0 0 0 0 0 2 0 0 2 1 1 1 1 1 1 0 2 2 0 1 1 0 0 1 1 1 0 0 1 0 0 1 0 1 0 0 2 2 1 1 0 0 1 1 1 0 0 1 1 0 1 1 1 0 1 0 1 1 2 2 0 0 0 0 0 0 1 2 1 0 1 1 1 1 0 0 1 1 0 2 0 2 1 0 1 1 2 2 1 0 2 0 2 0 2 2 0 1 1 1 1 0 2 0 2 2 0 1 0 0 1 1 1 2 0 0 1 1 1 0 2 2 2 1 1 0 0 1 1 0 0 0 0 1 0 2 2 2 1 2 0 0 1 1 1 0 0 2 2 0 2 1 0 0 1 2 0 0 1 0 0 0 1 1 0 1 0 2 2 0 0 1 1 1 0 0 1 1 0 0 1 2 1 1 1 0 0 0 0 1 2 2 0 2 0 0 0 0 0 0 0 1 1 1 0 0 0 0 1 0 2 1 1 0 1 0 2 0 0 1 2 0 1 0 2 2 0 2 0 2 1 1 0 0 2 0 0 0 0 1 1 2 0 0 0 0 0 0 1 1 2 0 2 0 1 0 0 2 2 0 1 0 0 0 0 1 0 0 1 2 2 0 0 0 0 0 2 0 2 2 0 2 0 0 1 0 0 0 0 1 1 1 2 0 1 0 2 0 0 2 1 0 1 1 0 0 0 0 1 0 0 0 0 1 0 1 0 2 1 0 1 1 0 1 0 0 0 0 2 1 0 0 0 0 0 1 1 2 1 1 1 0 1 0 2 0 0 1 1 0 1 0 2 2 0 2 0 0 0 1 0 0 0 0 0 0 0 0 0 1 0 1 2 1 0 1 2 2 1 0 2 2 2 2 0 1 1 2 0 0 0 0 1 1 0 1 2 1 2 2 0 1 0 2 1 0 1 1 1 0 0 1 0 2 0 2 0 0 0 1 1 0 0 1 0 0 1 1 1 1 1 0 1 1 1 1 0 2 0 1 0 0 0 0 0 2 0 0 0 1 1 0 1 0 1 0 0 0 0 0 0 1 0 1 1 0 0 1 1 0 2 0 0 0 0 1 1 0 0 1 2 0 1 1 1 0 1 1 0 2 0 2 2 1 1 0 2 0 0 0 0 2 0 0 2 1 1 0 2 2 2 0 0 0 0 2 0 2 2 0 1 1 1 1 0 0 0 0 0 2 0 1 2 1 0 2 1 2 2 0 1 1 0 0 2 2 0 1 0 0 0 1 1 1 0 0 0 1 0 0 1 0 1 0 1 0 0 2 2 0 2 1 0 1 1 1 0 1 1 1 1 0 0 0 1 1 0 0 0 1 1 1 0 0 0 2 0 1 0 1 1 0 0 1 0 0 0 0 0 1 0 0 0 0 0 0
196 0 2 0 0 0 0 2 0 0 0 2 0 2 0 0 0 1 1 1 1 1 0 1 1 1 1 0 1 2 0 1 2 2 0 1 1 0 0 0 0 0 0 1 1 1 2 0 0 1 0 0 0 1 1 1 0 0 0 2 0 0 2 2 0 0 1 1 0 1 1 2 0 0 0 2 2 0 0 1 0 0 2 1 2 0 0 0 2 2 0 1 2 1 0 0 0 1 0 2 2 0 0 1 1 1 2 2 0 2 0 0 0 2 2 2 2 0 1 0 1 1 2 1 1 1 0 0 0 0 0 0 0 0 0 0 0 0 0 0 0 2 0 0 0 0 0 0 0 1 0 0 0 0 0 0 0 1 0 0 2 1 0 2 1 2 0 0 1 1 1 0 0 2 1 0 1 0 0 0 0 0 0 0 0 0 0 2 0 2 0 2 2 1 2 0 0 2 0 0 0 0 1 0 2 0 2 0 1 0 2 0 1 0 2 1 1 0 2 2 0 0 2 0 0 1 1 2 0 2 0 0 0 0 1 0 0 2 0 1 0 0 2 1 1 2 1 0 1 0 0 2 1 0 1 1 1 0 1 1 1 1 0 0 0 0 0 0 0 0 0 1 1 1 1 0 0 0 1 0 0 0 1 1 1 1 2 0 0 1 1 1 1 2 2 1 0 1 0 1 0 0 2 1 0 0 0 0 2 2 2 2 2 2 2 2 2 1 1 1 0 2 2 1 2 0 0 1 0 0 0 1 0 0 0 0 0 2 0 0 0 0 2 1 0 0 1 0 2 1 1 0 1 1 1 1 0 0 0 2 0 2 0 0 0 1 0 2 1 0 1 1 1 2 0 2 1 1 1 1 1 1 1 1 1 1 0 1 1 0 0 2 1 1 2 2 2 1 0 0 0 1 0 2 0 0 0 0 0 0 0 0 0 0 1 0 0 1 0 1 0 1 1 1 1 0 1 1 2 0 2 1 0 2 0 0 0 1 1 1 0 2 1 1 0 1 0 1 0 0 0 1 1 2 2 0 2 2 1 0 2 0 2 0 0 2 0 2 0 1 1 1 2 0 1 0 1 2 2 1 1 1 0 0 2 1 0 0 2 1 1 2 0 1 0 0 2 0 2 2 0 0 1 1 1 0 1 1 1 1 0 0 0 0 1 0 0 1 0 1 1 2 2 2 1 2 0 1 0 1 1 0 0 0 0 0 1 1 1 1 1 1 2 2 2 1 1 2 2 0 0 0 0 2 1 1 0 1 0 0 0 2 0 2 0 1 0 2 1 1 1 2 1 0 0 1 2 1 0 1 1 0 1 0 0 1 1 1 1 1 1 0 0 0 0 1 0 0 0 0 0 1 0 2 0 0 0 0 0 1 0 0 0 2 1 2 1 1 0 0 1 0 0 0 0 0 1 0 0 0 0 0 1 1 2 0 1 2 2 0 1 0 0 0 1 0 1 0 0 0 2 0 1 1 2 2 1 0 2 0 0 0 1 0 2 2 0 1 1 0 0 0 0 0 1 2 1 0 1 0 0 2 1 1 1 0 1 0 2 2 0 0 1 0 1 0 0 0 1 1 0 1 1 1 2 0 0 2 1 2 0 0 0 0 1 0 0 1 1 1 0 0 1 2 1 1 1 0 0 0 1 0 0 0 1 1 0 2 0 2 2 0 1 0 2 0 0 0 0 0 0 0 0 0 0 0 0 0 2 0 0 0 2 1 1 0 2 0 2 2 2 0 1 1 0 0 2 0 2 0 0 2 0 0 2 0 2 1 0 2 1 0 0 1 1 1 0 0 0 0 0 2 0 0 0 0 0 0 0 2 0 0 0 1 1 2 1 0 2 1 1 2 0 2 0 1 0 0 0 0 0 2 0 1 0 0 0 0 0 1 0 0 1 0 1 0 0 0 0 1 0 0 0 1 1 0 1 0 0 1 1 2 0 0 0 1 1 0 1 1 0 0 1 1 0 2 0 1 1 2 2 0 1 0 1 1 1 1 1 0 1 2 1 1 2 1 2 0 0 1 1 1 1 0 2 1 0 1 0 0 0 0 0 0 1 2 0 1 2 1 1 1 1 0 0 0 1 1 1 0 2 0 0 1 1 0 0 1 0 0 0 0 1 0 0 1 1 1 2 0 2 0 0 1 0 1 1 1 1 1 1 1 0 0 1 1 1 2 0 0 2 0 0 0 0 1 0 2 0 0 0 1 0 0 0 0 0 0 0 2 1 1 0 1 0 0 1 0 0 2 1 0
197 0 1 1 0 0 0 1 1 1 2 0 2 2 0 0 0 0 2 0 0 0 1 0 0 0 0 0 0 0 2 1 1 1 1 2 0 1 1 0 0 0 0 0 1 0 1 0 0 0 0 0 2 0 0 1 0 0 0 0 0 2 2 2 0 0 1 0 1 1 0 0 2 0 1 1 0 1 1 0 1 0 1 1 1 0 0 0 2 2 0 1 2 1 0 0 1 1 1 2 0 0 1 0 1 1 2 2 0 2 0 1 0 1 1 1 1 0 1 0 0 2 2 1 1 1 0 0 0 0 0 0 1 1 0 0 0 0 0 0 2 0 0 0 0 0 0 0 0 2 0 0 0 0 0 0 0 0 0 0 0 2 0 2 1 2 1 1 1 0 1 1 0 2 0 0 1 0 0 0 0 0 0 1 2 2 1 1 0 0 1 2 2 0 2 0 2 2 0 0 0 1 0 0 2 0 2 0 1 0 0 0 0 0 1 1 0 0 2 1 0 0 1 1 1 0 0 1 1 0 1 1 0 0 2 0 0 2 0 1 0 1 0 0 0 0 0 0 0 0 0 0 0 0 0 0 0 2 0 0 0 0 0 0 1 1 0 0 1 1 1 0 1 1 0 0 0 0 0 0 0 2 0 2 2 1 1 2 0 2 0 0 1 1 2 1 1 1 0 2 0 0 1 1 0 0 0 0 0 1 0 0 2 1 2 1 2 0 0 0 1 2 1 1 1 0 0 2 2 2 0 2 0 0 0 0 0 1 1 1 0 1 1 0 0 0 1 0 1 1 1 0 0 2 0 0 1 0 0 2 0 1 1 0 1 1 0 2 2 0 0 0 0 1 0 0 2 1 1 0 1 1 1 1 1 1 0 0 1 1 1 1 2 0 2 2 2 1 0 0 0 1 0 2 0 1 0 2 0 0 0 0 0 0 2 0 1 0 0 0 0 1 0 1 0 1 1 0 1 0 1 0 0 2 0 0 0 0 0 0 1 1 1 1 1 2 0 2 0 0 0 1 2 2 2 2 2 1 2 1 1 0 0 1 0 1 0 2 0 0 1 1 2 0 1 1 1 1 2 0 2 1 0 1 1 0 1 0 2 1 1 2 0 1 0 1 0 0 1 2 0 1 2 0 2 0 0 1 0 2 0 0 0 1 1 1 2 0 0 2 0 2 1 1 0 1 1 0 0 2 0 2 0 1 2 1 1 1 0 0 1 2 1 0 2 0 0 1 2 0 0 0 0 2 1 1 0 1 0 1 0 0 2 2 0 1 1 1 0 1 0 1 2 0 1 1 2 1 0 1 1 0 0 0 0 0 0 2 1 2 1 0 1 0 1 0 1 1 1 0 0 2 0 2 0 0 0 0 1 2 0 0 0 1 1 1 1 1 1 1 1 1 0 0 0 1 1 1 0 0 0 1 1 0 1 0 2 0 1 1 0 0 0 1 2 0 2 1 0 0 1 1 1 1 2 2 1 1 0 0 0 0 0 1 0 0 0 1 1 0 1 1 0 0 1 2 2 0 1 0 0 1 2 1 0 2 1 1 1 0 0 0 0 0 0 0 0 0 1 1 1 1 0 2 0 0 0 1 1 0 0 0 0 2 0 1 0 2 1 1 1 0 1 2 1 0 0 0 1 0 2 1 0 0 0 0 1 0 2 2 0 2 0 1 1 0 0 1 0 1 1 0 0 0 0 0 1 0 2 1 0 0 1 0 0 1 1 1 2 2 1 1 2 0 0 0 1 0 0 2 1 0 0 0 1 2 0 1 0 2 1 1 1 1 1 0 0 1 0 1 0 1 0 1 0 0 0 0 0 2 0 0 1 1 1 2 0 1 2 2 2 2 0 2 0 2 0 0 0 1 0 1 1 1 0 0 0 0 0 0 0 0 0 0 0 0 0 0 0 1 0 0 1 1 1 0 0 0 0 1 0 1 0 0 0 1 2 0 2 1 0 0 1 0 0 1 0 2 2 2 1 1 2 0 0 1 0 2 0 0 1 2 1 0 2 1 1 0 0 0 0 1 0 2 2 0 1 1 0 2 0 1 0 1 1 0 0 1 0 0 0 0 2 1 0 0 1 2 2 0 0 0 2 2 0 0 2 1 0 0 0 0 2 2 1 1 2 1 0 1 1 0 1 1 1 0 1 2 0 0 0 0 0 0 1 2 2 0 1 0 0 0 1 1 0 0 0 0 2 1 1 0 0 1 0 0 1 0 0 2 0 0 1 2 2 0 0 0 1 0 1 1
198 0 2 0 0 0 0 0 0 1 1 1 1 1 0 0 0 1 0 2 1 2 0 0 0 0 0 0 0 1 0 1 1 0 0 1 1 1 0 1 1 1 0 0 1 0 0 0 0 0 1 2 0 0 1 1 0 0 0 0 1 1 2 2 0 0 1 0 0 0 0 0 1 0 0 2 2 1 1 1 1 0 0 0 0 0 1 1 2 2 0 1 1 0 1 0 0 1 0 2 1 0 1 0 1 1 1 0 2 0 0 2 0 1 1 1 1 0 0 0 2 0 2 2 0 0 0 1 0 2 0 0 0 0 0 0 1 0 0 0 0 2 1 0 0 0 0 0 0 0 0 0 0 0 0 0 1 0 0 0 1 2 0 2 1 2 0 0 0 1 1 0 0 2 2 0 2 0 0 1 0 0 1 0 2 1 1 2 1 1 1 2 2 1 1 1 2 2 0 0 0 1 0 1 2 0 2 1 2 0 2 0 1 0 2 0 0 0 1 0 1 1 2 0 0 1 1 2 0 2 0 0 0 0 1 0 0 1 0 1 0 0 2 1 0 1 0 0 0 0 0 0 1 0 0 0 1 2 1 1 1 1 0 0 1 1 0 0 2 0 0 1 1 1 0 0 0 0 1 0 0 0 1 2 2 2 2 1 0 2 0 0 0 2 2 0 0 0 0 1 0 0 1 1 0 0 0 1 1 1 0 2 1 0 2 0 1 0 0 0 1 1 2 2 0 0 0 0 0 1 0 1 1 1 0 0 0 1 1 0 0 0 2 0 1 1 0 2 2 1 1 0 0 2 0 0 1 0 0 2 0 2 2 2 2 1 0 2 1 0 1 1 0 2 1 0 0 2 2 0 1 0 1 0 2 1 0 0 1 2 1 2 0 0 2 0 0 2 0 0 0 0 0 1 0 0 0 2 0 0 0 0 0 1 1 0 0 1 0 1 0 0 1 0 1 1 2 0 2 0 2 0 0 2 0 1 1 2 1 0 1 1 0 1 0 2 1 0 1 0 0 1 1 2 2 1 2 1 2 0 1 0 1 0 1 0 0 2 0 1 0 0 2 0 1 0 1 2 1 2 1 1 0 2 1 1 1 1 2 1 2 2 1 2 1 1 0 0 0 2 0 2 2 0 2 0 0 1 1 0 0 1 0 0 0 0 0 0 0 1 0 2 2 2 1 2 0 0 1 2 0 1 0 0 1 0 1 0 0 1 1 1 2 2 2 0 0 1 1 0 0 0 0 0 2 0 2 0 0 1 0 0 1 2 0 1 1 2 1 1 1 2 1 0 0 0 0 0 0 1 0 0 1 0 0 0 0 0 0 0 0 0 1 1 0 1 0 0 0 0 0 2 1 0 0 2 2 0 2 1 1 1 0 1 0 1 1 1 0 0 2 0 0 0 0 2 2 2 0 0 0 0 0 0 2 0 2 1 2 0 0 1 0 1 2 0 1 1 1 0 0 1 1 0 1 1 2 0 1 0 0 0 1 1 1 1 1 0 0 1 0 1 0 0 0 2 2 1 2 0 1 0 1 0 0 1 1 0 0 0 0 0 0 1 1 0 0 0 0 0 0 0 0 0 2 0 1 2 2 1 0 0 0 2 0 1 0 0 0 0 0 0 1 2 1 1 1 0 2 0 1 1 0 0 1 1 0 1 0 1 0 1 0 0 1 0 1 2 0 1 1 1 2 1 1 0 0 1 1 0 1 0 1 0 0 1 1 0 2 2 1 0 2 0 1 0 1 0 0 2 2 0 0 0 1 2 1 2 0 2 0 2 0 1 1 1 0 0 0 1 0 2 0 0 0 0 2 0 0 1 1 1 1 1 0 1 0 0 2 2 1 2 0 2 0 2 0 1 0 0 1 1 0 1 0 0 0 1 2 0 2 1 2 2 2 2 2 1 0 0 0 0 0 1 1 0 1 0 0 0 0 2 1 0 0 2 1 0 2 0 0 0 1 0 0 1 0 1 1 2 2 0 0 0 0 2 2 2 0 0 2 0 0 0 2 1 1 0 0 0 0 1 0 2 2 0 1 1 0 1 1 1 1 0 2 1 0 1 1 1 0 1 1 1 1 0 0 2 0 2 2 2 1 2 0 0 1 1 0 1 0 0 1 2 1 0 1 0 1 1 1 0 0 2 1 0 2 1 0 0 0 0 0 1 1 1 1 1 1 0 1 0 0 1 0 1 0 2 0 0 0 2 0 2 1 1 1 0 0 1 0 0 0 2 1 0 0 0 1 2 1 0
199 0 1 1 0 0 1 0 0 1 1 0 1 2 0 0 0 1 2 0 0 1 0 0 0 1 1 0 0 0 2 0 2 2 1 0 2 2 0 1 1 0 2 2 2 1 0 0 0 0 0 1 1 0 1 0 0 0 1 0 0 1 1 2 0 0 1 0 0 0 0 0 0 0 0 2 2 2 2 0 1 0 2 0 1 0 0 2 2 2 0 1 1 1 0 0 0 0 0 1 0 1 1 0 1 1 2 1 1 1 0 2 1 2 2 2 2 1 2 0 1 0 2 0 1 1 0 1 1 1 0 0 1 1 0 0 1 0 0 0 0 2 0 0 0 0 0 0 0 1 0 1 0 0 0 0 0 1 0 0 1 0 0 2 0 1 0 0 1 2 1 0 0 2 2 1 2 1 0 1 0 0 0 1 1 1 1 2 0 0 1 2 2 0 1 0 0 2 0 0 0 0 0 0 2 2 0 1 1 2 2 0 2 0 2 1 1 0 1 1 0 0 2 0 0 0 0 0 0 0 0 0 0 0 2 0 0 1 0 1 0 0 2 2 0 2 0 0 1 0 0 0 1 0 0 0 1 2 0 0 0 0 0 0 1 0 0 1 2 0 0 1 0 0 1 1 0 1 2 1 1 0 0 2 2 2 2 1 1 2 1 2 0 2 2 0 1 0 1 1 0 0 2 0 0 0 0 1 0 2 0 2 1 1 1 0 1 1 1 1 1 1 1 0 1 0 0 2 1 0 0 0 0 0 0 0 0 1 1 1 0 1 2 0 0 0 1 1 2 2 1 0 0 0 0 2 0 0 0 0 0 0 2 0 2 1 0 2 0 0 2 2 0 2 0 0 0 0 0 0 1 1 1 1 1 0 0 1 1 1 1 1 1 0 1 1 2 0 1 1 0 1 0 1 0 0 1 0 1 0 0 0 0 1 1 0 0 0 0 0 0 1 0 0 0 0 2 0 1 1 1 1 0 2 0 1 1 0 0 0 1 1 1 1 0 2 0 1 0 0 0 1 1 2 1 1 1 0 2 0 0 0 1 0 0 1 1 2 0 0 2 2 1 1 0 0 2 2 1 1 2 1 0 1 1 0 1 1 2 0 2 2 1 2 0 1 1 1 1 2 0 1 2 0 2 0 0 1 0 1 0 0 0 2 2 0 0 1 0 1 1 2 2 2 1 1 1 1 0 1 1 0 0 0 0 0 2 1 0 0 1 1 2 1 2 1 0 1 1 0 0 0 2 1 2 0 1 1 0 1 0 0 0 2 2 0 0 2 1 1 1 0 2 0 2 0 2 1 0 1 1 0 2 0 1 1 0 1 1 1 1 0 0 1 0 2 0 1 1 0 0 2 1 1 0 1 0 0 1 2 1 0 0 0 1 0 0 2 0 0 0 0 0 1 0 0 0 1 0 0 0 0 0 0 2 1 2 0 2 0 0 0 0 1 1 0 1 1 0 0 1 1 1 1 1 2 1 1 0 0 0 0 1 0 0 0 0 2 0 0 0 1 1 0 0 2 1 1 1 1 1 0 2 0 0 1 1 1 1 0 1 1 0 0 0 0 0 1 1 2 0 1 0 1 0 0 0 2 2 0 0 0 0 0 1 0 0 0 0 0 0 0 0 2 0 1 1 1 1 0 2 0 0 0 0 0 1 1 1 2 0 2 0 1 1 0 0 0 0 0 0 0 1 0 0 1 0 0 1 1 0 0 1 2 1 0 2 1 2 2 1 0 2 1 1 0 0 0 1 1 0 1 1 2 2 2 0 1 0 2 1 0 1 2 2 1 0 1 0 2 0 2 1 0 1 1 2 1 0 2 0 0 1 0 0 1 1 0 2 2 2 1 0 1 0 1 0 0 1 0 2 1 0 0 0 0 0 1 1 0 1 0 1 0 1 0 1 0 0 0 0 0 0 1 1 0 1 0 0 0 0 2 0 0 0 1 1 0 2 0 0 0 0 0 0 2 1 0 1 0 0 0 0 0 0 1 1 0 1 0 2 1 0 0 2 2 2 0 0 0 0 1 0 0 1 2 0 0 0 1 0 1 0 1 1 0 0 1 2 1 0 2 2 0 2 0 0 0 1 0 1 1 0 1 1 0 0 1 0 0 0 0 2 1 0 0 2 1 1 0 1 0 1 0 1 0 1 1 0 0 0 0 0 0 1 1 1 0 0 0 1 0 0 0 0 1 0 1 1 0 0 1 0 1 0 0 1 0 0 1 0 0 1 2 1 0 0 0 0 0 0 0
[truncated: 1,606,808 more chars]
