# Supplementary material for: KNN-MDR: a learning approach for improving interactions mapping performances in genome wide association studies
Source: BMC Bioinformatics. 2017 Mar 21;18:184. doi: 10.1186/s12859-017-1599-7 (PMC5361736; doi:10.1186/s12859-017-1599-7)
Supplement: Supplementary file 3 — The data set(s) supporting the results of Table 2. (ZIP 28603 kb) [file 12859_2017_1599_MOESM3_ESM.zip › 3/SINAN/S85/mkallsimul.dat]

1 0 1 0 0 0 0 2 2 1 0 1 0 0 0 0 0 0 0 0 1 1 0 0 2 0 1 1 2 2 2 0 2 2 2 0 2 2 0 2 0 0 0 0 0 0 0 0 0 0 0 0 1 0 0 1 0 0 2 0 1 0 2 2 0 0 1 1 0 0 0 1 2 2 1 2 2 1 2 0 0 0 2 1 1 0 0 1 1 2 0 1 0 0 0 1 1 1 1 2 2 2 0 0 2 2 2 1 1 1 1 1 0 2 0 0 2 0 0 2 2 0 1 1 1 1 1 1 1 1 1 0 0 0 1 1 0 0 0 0 0 0 0 0 1 0 1 0 0 0 0 0 0 0 0 0 0 0 1 0 1 2 0 1 1 1 1 1 0 1 1 1 2 0 2 2 2 0 0 1 0 2 1 1 0 1 1 0 0 0 1 0 1 0 1 1 1 1 0 1 0 1 0 1 2 1 2 1 0 0 2 0 0 0 0 2 1 0 2 1 2 1 2 2 0 0 2 2 0 0 0 0 0 0 0 0 1 1 0 1 0 0 2 0 0 0 0 0 0 0 0 0 0 0 1 0 1 0 0 0 0 0 0 0 0 0 0 0 1 0 0 2 0 1 0 1 0 1 1 0 1 1 1 1 2 1 0 2 0 2 2 0 1 0 2 0 1 1 1 0 0 0 2 0 0 0 1 1 1 1 1 1 2 0 1 0 2 1 0 2 1 0 2 2 1 0 1 1 0 1 0 1 1 2 0 0 1 0 0 0 1 0 2 2 0 0 0 1 2 1 1 1 2 0 1 0 1 0 0 1 1 0 2 1 2 1 0 1 1 1 1 1 1 1 1 0 1 2 1 0 0 2 0 0 0 0 0 0 0 0 0 0 0 0 2 0 0 0 1 1 0 1 0 1 1 0 1 0 0 0 0 0 0 1 1 2 0 1 0 1 0 0 1 1 0 1 1 0 0 0 0 0 0 2 0 1 0 2 0 0 0 0 1 1 0 2 2 0 1 0 0 1 0 2 1 1 1 2 1 2 1 2 0 1 0 0 0 1 2 1 2 1 2 0 2 0 1 0 0 1 0 2 0 1 1 1 0 1 1 0 1 1 0 2 1 0 1 0 2 0 0 0 2 1 0 1 2 1 0 1 0 1 0 0 0 1 2 1 0 1 1 1 1 0 0 0 0 0 0 2 0 0 0 0 0 0 0 1 0 2 2 1 0 0 2 1 0 0 0 0 0 0 0 1 0 1 0 0 0 0 0 0 1 1 1 1 0 0 0 0 1 1 0 0 0 0 0 1 0 2 0 0 1 0 1 0 1 0 0 0 0 1 0 1 1 0 1 0 0 0 0 2 0 2 0 2 2 0 1 1 1 1 0 1 1 1 0 0 0 0 1 0 0 0 0 1 1 0 0 0 1 1 0 0 0 1 0 1 2 0 2 0 0 1 0 0 2 0 1 1 0 1 0 1 1 0 2 2 1 0 0 0 1 0 0 2 1 2 0 0 1 1 0 0 0 1 1 0 2 0 0 1 2 0 2 2 1 0 0 1 0 1 0 1 0 0 1 2 2 1 0 1 0 0 2 0 1 2 2 1 1 1 0 1 0 0 0 0 1 0 0 0 1 2 0 0 0 0 0 0 0 0 0 2 0 0 2 0 0 1 1 0 0 1 1 0 0 2 1 1 1 1 1 0 0 0 0 0 2 0 0 0 0 1 0 1 2 0 2 1 0 0 1 0 0 0 0 0 0 0 0 0 1 1 1 2 0 2 1 2 0 1 2 0 0 0 0 1 0 0 1 2 0 1 2 2 0 1 0 0 1 1 0 1 0 1 2 1 1 0 1 1 0 1 2 0 0 0 2 2 1 1 1 0 0 1 0 0 1 1 0 1 0 0 1 0 1 0 0 0 2 0 0 2 0 0 0 0 0 0 1 2 0 1 1 0 0 1 2 0 1 0 0 1 0 2 1 0 1 1 1 1 0 0 0 0 0 0 0 1 2 2 0 0 1 0 1 0 0 0 0 0 2 1 1 2 0 2 1 2 1 0 0 0 0 0 2 2 2 0 1 1 0 0 1 0 1 0 0 0 2 1 0 2 0 0 0 0 0 0 0 2 1 1 1 1 1 0 0 0 1 0 1 0 0 0 1 2 1 0 0 1 0 1 0 2 2 0 2 2 1 0 0 0 0 0 0 0 1 0 0 0 0 1 0 0 1 1 1 2 1 0 0 0 0 0 0 0 0 0 1 0
2 0 0 0 0 0 0 1 1 1 0 0 0 0 0 0 0 0 0 0 2 2 0 0 2 0 1 2 2 2 2 1 1 1 0 0 1 2 0 1 1 1 1 1 0 0 1 0 0 0 0 0 1 0 0 1 0 0 1 1 1 1 2 2 1 1 1 2 0 0 0 1 2 2 1 2 2 0 2 1 0 0 2 0 2 0 1 0 2 2 0 0 0 0 0 1 1 1 1 2 1 2 1 1 2 0 2 1 1 0 0 2 2 2 2 2 2 0 0 2 2 0 2 2 0 0 0 1 1 1 0 0 0 0 1 0 1 0 1 1 0 0 1 0 0 0 0 1 1 1 0 0 1 0 0 0 0 1 1 0 0 2 0 0 0 1 0 1 0 0 0 0 0 2 0 2 1 1 0 1 0 1 1 1 0 1 1 1 1 0 2 0 1 1 2 1 1 1 0 0 0 0 0 1 2 0 0 0 0 0 1 0 2 1 0 2 0 0 1 1 1 0 1 2 0 0 1 1 1 0 0 0 0 0 0 0 0 2 0 2 0 0 2 0 0 0 0 0 1 1 1 1 0 0 0 0 1 0 0 0 0 0 0 0 0 1 1 0 2 0 1 1 1 1 0 1 0 0 1 0 0 1 1 2 2 0 0 1 0 1 0 0 1 0 2 0 2 1 0 1 1 0 2 0 0 1 1 2 0 2 0 1 1 1 1 0 2 0 0 1 0 1 2 2 1 0 1 1 1 1 0 2 0 1 0 1 1 2 1 1 0 1 2 1 0 0 0 0 0 1 0 0 2 0 1 0 1 0 0 2 1 0 2 1 2 1 0 2 2 0 2 2 0 0 1 1 1 0 0 0 1 1 0 0 1 2 1 0 0 0 0 0 1 1 2 2 1 2 0 0 0 0 0 1 1 0 0 2 0 0 0 1 0 1 1 2 0 0 0 0 0 2 0 0 2 2 2 1 0 1 1 1 1 1 1 1 1 1 1 0 2 0 0 0 0 2 2 0 1 0 0 2 0 2 2 1 2 1 1 0 0 0 0 1 0 1 0 1 1 0 1 0 2 1 1 0 1 1 1 0 0 2 0 0 0 2 0 0 0 0 0 2 0 1 1 0 0 0 0 1 2 2 1 1 0 1 1 0 0 1 0 1 0 0 0 1 0 0 0 1 1 1 2 2 0 1 1 1 1 1 1 1 0 1 0 1 0 1 0 1 0 1 0 0 2 1 0 2 2 0 0 0 0 1 2 0 1 0 0 1 1 0 1 0 0 0 0 1 1 0 0 1 0 0 0 0 0 1 0 2 0 0 1 0 0 1 1 0 0 0 0 1 0 0 0 0 0 0 0 1 1 1 1 2 0 2 1 0 2 2 1 0 0 0 0 0 0 1 1 1 0 0 0 1 1 0 1 1 0 0 2 2 0 0 0 0 0 1 2 0 1 0 0 1 1 0 1 1 0 0 0 2 0 0 2 0 1 2 1 1 1 0 1 2 0 0 2 2 1 1 0 2 1 0 1 2 0 0 0 0 2 0 2 1 2 2 1 1 2 0 0 1 0 1 0 0 1 1 0 0 0 0 1 0 2 1 1 2 2 0 1 1 0 1 0 0 0 1 1 0 0 0 1 2 0 1 1 0 0 0 0 1 0 2 0 0 1 0 0 1 0 0 0 0 0 1 0 2 1 1 1 1 2 0 1 0 0 0 2 0 0 2 2 1 0 2 2 1 1 2 0 0 0 1 1 1 1 1 1 1 0 1 1 0 1 2 0 2 1 2 0 1 2 0 0 0 1 1 0 1 2 2 0 2 0 0 2 1 0 1 1 0 0 1 0 2 2 1 1 0 1 1 0 0 2 0 0 0 1 2 1 1 1 0 0 0 0 1 0 0 0 1 0 0 0 0 0 0 0 0 2 0 1 1 1 0 1 0 1 1 1 2 0 2 2 0 1 0 2 0 0 0 0 0 0 1 0 0 0 0 0 1 0 0 0 0 0 2 0 0 1 1 0 1 2 0 2 0 0 0 2 0 0 0 2 1 0 2 1 1 0 0 0 0 1 1 1 1 2 2 0 2 0 1 0 0 1 1 0 0 2 2 0 2 0 0 0 0 0 0 0 1 2 1 1 1 0 0 0 1 0 0 2 0 0 0 1 1 0 0 0 0 0 0 1 0 0 0 2 0 0 0 0 0 0 1 0 1 1 0 0 1 0 1 1 2 2 1 0 2 2 0 1 0 1 0 0 0 0 0 0 0
3 0 1 0 0 0 0 2 2 1 0 0 0 0 0 0 0 0 0 0 2 2 0 1 1 1 0 0 1 1 0 1 1 1 0 0 1 1 0 1 1 1 0 0 0 1 0 0 0 0 0 0 2 1 0 1 0 0 0 1 0 1 1 1 1 1 1 1 0 0 0 1 2 2 2 2 2 0 2 1 0 0 2 0 1 0 0 1 2 2 1 1 0 1 0 2 1 2 2 2 2 2 1 0 2 0 2 1 1 0 1 2 0 1 0 0 1 0 0 2 2 0 2 2 2 0 2 1 2 2 0 0 0 0 0 0 1 0 0 0 1 0 0 0 2 0 0 0 0 0 0 0 1 1 1 0 0 1 0 1 1 1 0 0 2 2 1 0 1 0 0 0 0 2 0 0 1 1 0 1 0 0 0 0 0 0 1 1 0 0 0 1 0 2 2 0 0 2 0 1 0 1 0 1 2 1 1 0 1 0 0 0 1 0 0 2 1 1 1 0 0 1 2 1 1 1 0 1 0 0 0 0 1 1 1 0 1 1 1 1 0 0 1 1 0 0 0 0 1 0 0 0 1 0 0 0 0 2 1 1 0 1 0 0 0 0 0 2 2 0 0 1 0 1 0 0 1 1 2 0 1 1 2 2 2 0 2 2 0 2 2 0 0 0 2 0 2 1 0 1 1 0 0 1 0 0 0 1 0 1 0 1 2 0 2 0 2 1 1 0 0 1 2 1 1 0 0 0 1 1 0 1 0 0 0 1 2 2 0 0 0 0 2 1 0 1 0 1 1 0 0 0 0 0 0 2 0 0 0 1 1 0 2 0 2 1 0 1 1 0 2 2 1 1 1 0 2 2 0 0 0 0 0 0 1 0 0 0 0 0 1 1 0 0 2 0 0 0 1 1 0 1 0 2 2 1 0 1 0 0 0 1 0 1 1 2 0 0 0 0 0 2 0 1 2 2 1 1 0 0 1 0 0 0 1 0 0 2 1 1 2 0 2 0 0 1 1 0 2 0 0 0 0 1 1 1 1 1 1 1 1 0 0 0 0 2 0 0 2 0 1 0 2 0 1 0 0 2 2 0 1 2 0 0 0 1 0 2 1 1 0 2 0 1 1 0 0 0 1 0 1 1 2 2 0 0 2 1 0 0 0 2 0 0 0 1 1 2 0 2 2 0 2 1 0 0 0 1 0 2 0 1 0 0 1 0 1 1 0 1 0 2 0 0 2 2 0 1 1 0 0 0 1 2 0 2 0 1 0 1 1 0 1 0 0 0 1 1 1 1 0 1 0 0 0 0 0 2 0 2 0 0 1 0 0 1 0 0 1 1 0 0 0 0 0 0 1 0 0 0 0 2 0 1 0 2 1 0 1 1 2 2 0 1 0 0 1 0 0 0 1 0 0 0 0 1 1 1 0 0 1 2 1 0 0 1 0 0 1 1 1 1 0 1 0 0 1 0 1 1 0 2 0 1 2 0 2 2 1 1 1 0 1 1 0 1 0 2 2 0 0 2 0 0 0 0 2 1 2 1 1 1 2 2 2 1 1 0 1 0 0 2 0 2 1 0 2 2 2 2 0 1 0 0 0 0 2 1 1 0 1 0 0 2 0 0 1 2 2 0 0 0 0 2 0 0 0 0 0 1 1 1 0 2 0 0 1 0 0 1 0 0 0 0 0 1 0 0 0 0 0 0 1 0 0 0 0 1 2 0 0 1 1 0 0 0 0 0 2 2 0 1 1 2 2 0 0 1 1 0 1 2 1 0 0 1 2 1 1 2 1 1 2 1 0 1 1 2 0 0 0 0 0 2 1 0 1 2 0 0 0 0 0 2 0 2 2 0 2 0 2 2 0 0 2 0 0 0 2 2 0 0 1 0 0 1 0 0 0 0 0 0 1 0 2 0 1 0 0 0 2 0 2 1 1 0 2 0 1 0 2 2 0 0 0 0 1 0 1 1 1 1 0 1 0 2 0 1 2 1 2 0 0 0 0 0 0 1 0 0 2 2 0 0 2 1 2 0 0 1 0 2 2 2 0 0 2 1 1 1 1 1 1 0 1 1 1 1 2 1 0 2 0 2 1 0 1 2 0 0 0 1 2 2 2 0 1 1 1 0 0 0 0 0 0 0 1 0 1 1 0 0 1 0 0 0 2 2 0 0 0 0 1 0 1 1 1 0 0 0 0 0 0 0 0 1 0 0 0 0 0 0 0 1 0 0 1 0 0 0 0 0 0 0 0 0 0 0 0 0 0 0
4 0 2 1 0 0 0 2 1 1 0 0 0 1 1 1 0 0 0 1 1 2 0 0 2 0 0 2 2 2 2 2 1 2 2 2 2 1 0 1 1 1 0 0 0 1 0 0 0 0 0 0 0 1 1 1 0 0 1 1 1 1 1 0 0 0 1 2 0 0 0 1 2 2 0 2 1 1 1 0 1 0 2 0 1 0 0 0 1 2 0 0 0 0 0 2 1 2 2 2 2 2 1 1 2 0 2 1 1 1 0 2 0 2 0 0 2 0 0 1 1 0 2 2 2 0 2 0 1 0 1 0 1 0 0 0 1 0 1 0 0 0 0 0 0 0 0 0 1 1 1 1 0 0 0 0 0 0 1 1 1 1 0 0 0 2 0 1 2 0 0 0 0 2 0 1 1 0 0 2 0 2 1 1 0 1 2 1 0 0 1 1 0 2 2 0 0 2 0 0 0 0 0 0 2 2 1 0 1 0 1 0 2 0 0 2 0 0 0 0 0 0 2 2 0 0 2 1 1 1 1 1 0 0 0 0 0 2 0 1 0 0 1 0 0 0 0 0 0 0 0 0 0 0 0 1 2 2 0 0 0 0 0 0 1 0 1 0 2 0 1 0 0 0 0 0 0 0 0 0 0 1 1 1 1 0 0 1 0 2 2 0 1 0 2 0 1 1 0 2 2 2 0 2 0 0 0 1 0 2 1 2 2 0 0 0 1 0 0 0 0 0 1 2 0 0 0 0 1 1 0 1 0 0 0 0 0 2 0 1 1 1 2 1 0 0 0 0 0 1 0 0 2 0 0 0 0 1 0 1 1 0 1 1 1 1 0 2 2 0 2 2 0 0 0 0 0 2 1 1 1 1 0 0 0 0 0 0 0 0 0 0 1 0 2 1 1 1 2 2 0 2 0 2 2 0 0 1 0 0 0 0 0 1 0 1 1 1 0 1 0 1 0 0 2 2 2 2 0 0 2 0 0 1 0 0 0 0 0 0 2 0 1 1 0 1 1 0 0 0 0 0 0 1 0 0 0 2 2 1 1 1 1 1 0 2 1 0 2 0 0 1 2 1 2 0 0 0 0 1 1 1 0 2 2 2 0 1 0 1 1 2 1 0 0 0 1 1 1 0 1 1 2 1 0 1 2 1 0 0 0 2 1 1 0 2 0 0 0 2 2 0 2 2 1 0 0 2 0 2 0 2 1 0 1 0 0 1 1 1 1 2 0 0 2 1 0 1 1 0 0 0 0 2 2 0 0 0 0 0 0 0 0 0 0 0 0 1 1 1 0 1 0 0 0 0 0 2 0 2 0 0 2 0 1 0 0 0 0 0 0 2 0 0 0 0 0 1 1 2 2 0 0 1 0 1 1 0 2 2 0 0 1 2 2 2 0 0 0 0 0 0 0 0 0 0 2 2 0 0 1 1 0 0 0 0 0 1 2 0 1 0 0 1 1 0 1 0 1 1 0 2 0 0 1 0 2 2 0 1 1 0 1 0 1 1 1 2 0 1 1 0 0 0 0 2 1 2 1 1 2 0 2 2 2 0 2 0 1 0 0 1 0 1 0 0 1 1 0 1 0 0 0 0 2 0 0 2 2 0 1 1 0 1 0 0 0 1 1 0 0 0 1 2 0 0 0 0 2 2 1 1 1 1 0 2 2 0 1 1 0 0 0 0 1 0 1 0 0 0 0 0 0 0 0 0 1 0 0 0 0 0 2 1 0 1 1 0 1 2 0 1 0 0 0 1 0 1 1 1 0 1 2 0 0 1 1 0 2 2 2 0 2 0 1 0 0 0 0 0 0 2 0 2 2 2 1 1 0 1 1 0 2 0 2 2 2 1 2 0 1 2 0 0 2 0 0 0 1 1 0 0 0 2 0 0 0 1 0 0 1 1 1 0 1 0 1 0 0 0 2 0 2 2 0 2 1 1 1 1 0 1 0 0 0 1 1 0 2 0 0 0 0 2 0 1 0 1 1 1 1 1 0 0 0 1 1 1 0 1 1 1 0 0 2 1 1 0 1 0 0 1 2 1 1 2 0 1 1 2 1 0 2 0 2 2 0 1 2 1 0 2 1 1 1 0 0 1 2 2 2 2 0 2 0 0 0 1 2 0 0 0 1 2 1 0 1 1 0 1 0 0 0 0 1 0 2 1 0 0 0 0 2 0 1 1 1 0 0 0 0 0 0 0 0 0 0 0 2 0 0 0 0 0 0 0 0 2 0 2 0 0 0 0 0 1 0 0 0 0 1 0
5 0 0 0 0 1 1 2 0 2 0 0 0 0 0 0 0 0 0 0 0 0 0 0 2 0 1 1 1 1 1 0 1 2 0 0 2 1 0 0 1 1 0 0 2 0 2 0 0 0 0 0 0 0 2 1 0 1 0 2 1 0 1 1 0 0 0 1 0 1 1 2 1 1 1 1 1 0 1 1 1 0 2 0 2 0 1 0 2 2 0 0 0 0 0 1 1 2 1 2 1 1 1 1 2 0 2 0 2 0 0 2 1 1 1 1 1 0 0 1 2 0 1 1 1 1 1 1 2 2 0 1 0 0 0 0 0 0 0 0 2 0 0 0 1 0 0 0 1 1 1 0 1 1 1 0 0 0 0 1 1 0 0 0 1 2 1 1 0 1 1 1 2 0 1 2 1 0 0 2 0 2 2 2 0 2 2 1 1 1 0 1 0 0 0 0 0 1 0 0 0 0 1 0 2 2 2 0 0 0 0 0 1 0 1 1 1 0 1 1 1 0 2 2 0 0 2 0 0 0 0 0 0 0 0 0 0 1 1 1 1 1 2 1 1 1 1 0 0 0 0 0 1 0 0 0 1 1 0 0 0 0 0 0 2 0 0 0 2 0 0 1 0 0 0 0 0 0 1 0 1 1 0 1 2 1 1 2 0 2 2 0 1 0 2 0 2 1 0 1 1 1 0 1 0 0 0 1 1 2 0 1 2 0 2 0 2 0 2 0 0 2 0 1 2 0 0 1 1 2 0 1 0 1 0 0 0 1 1 1 1 1 2 2 1 1 0 0 2 1 0 0 2 1 0 0 1 0 0 0 0 0 1 1 1 1 0 2 2 1 1 1 0 0 0 0 1 1 1 1 0 0 0 0 1 1 1 0 0 0 0 0 1 0 2 0 0 0 1 1 0 1 0 0 0 0 0 0 0 0 0 0 1 1 0 2 0 0 0 0 0 2 0 1 0 1 0 0 0 0 1 0 0 2 0 0 0 0 1 0 1 0 1 1 0 1 1 0 1 0 1 1 0 2 2 1 2 2 2 1 1 1 0 0 1 2 0 2 1 1 0 0 2 2 1 0 2 0 0 2 2 1 0 1 0 1 0 0 0 0 1 0 0 1 1 0 1 1 1 0 1 2 1 0 0 2 1 1 0 0 0 2 1 0 0 1 1 0 0 0 0 1 2 2 1 0 0 0 0 2 0 0 0 1 0 0 0 1 1 1 2 1 1 0 1 1 0 1 2 0 0 0 0 1 1 1 0 0 1 0 0 0 0 1 0 0 0 0 0 0 1 2 1 0 0 0 0 1 0 2 0 0 1 0 0 1 0 0 1 1 0 1 0 0 0 0 0 0 0 0 0 2 0 0 1 1 1 0 1 1 0 0 0 0 0 0 1 1 0 0 1 0 0 0 0 1 1 2 0 0 1 1 0 0 0 1 1 0 1 1 0 0 0 1 0 0 1 0 2 2 0 1 0 1 1 0 2 2 2 0 0 0 0 1 1 0 1 2 1 0 1 1 0 1 0 2 0 0 0 0 0 0 0 0 0 0 0 0 0 1 0 1 0 1 0 0 1 0 0 0 0 0 0 0 0 0 1 2 2 0 0 0 0 1 0 0 1 1 2 0 0 0 0 1 0 1 1 0 1 1 1 1 1 1 0 2 2 0 0 1 0 1 0 1 1 0 0 1 0 0 0 0 1 0 1 1 1 0 2 0 0 2 2 1 0 0 0 1 1 2 0 1 0 0 0 1 1 0 0 1 0 1 1 1 0 1 1 2 0 2 0 2 2 2 0 2 0 2 0 0 1 1 0 2 1 1 0 0 0 1 1 0 1 1 1 2 2 1 2 0 1 2 0 1 2 0 0 0 1 2 1 1 1 1 0 0 0 0 1 1 0 1 0 0 0 0 0 0 0 0 2 0 1 1 1 0 1 1 0 0 2 2 0 0 0 0 1 0 1 1 0 0 0 2 0 1 0 1 2 1 1 0 0 0 1 1 0 0 2 0 0 0 0 0 2 0 2 0 0 0 0 0 2 2 1 1 1 2 0 0 0 0 1 0 1 0 2 1 2 1 1 1 0 2 0 0 2 1 0 0 1 0 0 1 0 0 0 1 1 0 0 0 1 1 1 0 0 1 1 0 1 0 0 0 0 1 1 0 0 2 2 2 1 0 1 0 0 0 1 0 0 0 0 0 0 2 0 0 2 0 0 0 0 1 1 2 2 0 0 1 0 0 0 0 1 0 0 0 0 0 1 0
6 0 2 0 0 0 0 1 1 1 1 0 1 2 2 2 0 0 1 1 1 2 0 1 1 1 1 0 1 1 1 0 2 2 2 0 1 2 0 1 1 1 1 0 0 0 0 0 0 1 1 0 0 2 0 1 0 0 1 0 0 1 2 2 0 0 1 0 0 0 0 1 2 2 1 2 1 1 2 1 0 0 1 1 2 0 1 0 1 2 0 0 0 1 0 1 0 0 0 1 0 2 0 0 1 0 1 2 0 1 0 1 0 1 0 0 1 0 1 1 1 0 1 1 1 1 1 1 2 2 1 2 0 0 0 0 0 0 0 0 0 0 1 1 0 1 0 0 0 0 0 0 0 0 0 1 0 0 0 2 1 2 1 0 1 1 0 1 1 1 0 0 0 2 0 0 2 0 0 0 0 1 1 1 0 1 2 2 2 1 1 1 0 1 1 1 0 2 0 0 0 1 1 0 2 2 2 0 1 0 1 0 0 0 0 2 1 0 1 1 1 0 2 2 0 0 1 1 0 0 0 0 0 0 0 0 0 2 0 2 0 0 2 0 0 0 0 0 0 0 0 0 0 0 1 0 0 1 1 1 0 1 0 0 1 0 0 0 2 0 0 2 1 0 0 0 1 2 2 0 1 1 2 2 2 0 2 1 0 1 1 1 1 0 1 0 2 0 0 0 1 0 0 1 0 0 0 1 1 2 0 2 2 1 1 0 2 0 0 0 2 0 2 2 2 0 0 0 0 0 0 0 1 1 0 0 0 1 0 0 0 0 2 1 0 0 1 1 0 2 0 0 0 0 0 2 0 0 0 1 1 0 1 0 1 1 0 2 2 1 1 1 1 1 0 0 2 1 1 0 2 0 0 0 1 0 0 0 0 0 0 0 0 0 1 1 1 1 0 0 0 0 0 2 2 2 0 1 0 0 0 0 0 1 0 1 1 0 0 0 0 1 2 0 0 2 1 0 1 0 0 0 0 0 0 0 0 0 0 0 1 0 1 1 0 2 2 0 0 0 0 0 0 2 2 1 2 0 0 0 1 1 0 0 0 2 1 2 2 2 2 1 1 1 1 0 1 0 0 2 2 1 1 2 1 1 0 1 0 2 0 1 1 1 2 0 0 0 0 0 1 2 2 1 1 1 2 0 1 1 0 1 2 2 0 2 0 0 0 1 1 1 2 2 2 0 0 0 2 0 1 1 0 1 1 0 1 0 0 1 1 1 0 0 2 2 0 1 2 1 0 1 0 1 1 0 1 1 0 0 0 0 0 0 0 0 1 0 0 0 1 1 0 0 1 0 1 2 0 1 0 0 2 0 2 0 2 1 0 0 0 1 1 0 0 0 0 0 0 0 0 2 1 2 0 2 1 0 0 0 0 0 0 0 0 0 1 0 0 0 1 0 0 1 0 0 1 1 0 0 0 0 1 0 0 1 0 1 2 0 0 1 0 0 1 0 1 0 1 1 0 2 0 0 2 0 2 1 1 0 0 0 1 0 1 2 1 1 1 0 1 1 0 0 1 1 1 1 0 0 1 0 2 0 1 1 2 1 1 0 0 0 1 1 1 0 1 1 1 1 0 1 0 0 1 0 1 2 2 0 1 0 0 1 0 1 1 1 1 0 0 0 0 2 0 2 2 0 1 1 1 1 0 2 0 0 2 0 0 0 0 0 0 0 2 0 1 1 0 0 0 0 0 0 0 0 1 0 1 0 0 1 2 1 0 0 0 0 2 1 1 0 1 0 0 0 0 1 1 1 0 1 0 1 1 2 0 2 1 2 0 1 2 1 1 1 0 1 1 0 1 1 0 2 0 0 1 0 1 1 2 0 1 1 1 2 2 1 1 1 1 2 0 0 0 0 0 0 0 1 0 0 0 0 0 0 0 0 1 1 0 1 0 0 0 0 0 0 0 0 2 0 1 2 0 0 1 0 0 0 0 0 0 0 1 0 1 0 1 1 0 0 1 0 0 2 0 0 1 1 2 0 0 0 0 0 0 0 0 1 0 2 2 0 1 1 1 0 0 0 0 0 1 1 1 1 1 2 1 2 0 0 1 0 1 1 1 1 1 0 0 1 0 1 0 0 1 0 0 1 2 2 0 1 0 0 0 1 1 0 0 1 2 1 1 1 0 0 0 0 2 0 1 1 0 0 2 1 0 0 0 0 1 0 1 1 2 0 1 1 0 0 1 1 0 0 0 0 0 0 0 0 0 0 0 0 0 0 1 2 0 0 0 0 0 0 0 0 0 0 0 0
7 0 1 0 0 0 0 0 1 1 0 1 0 2 2 2 0 0 1 1 1 2 0 0 2 1 1 2 2 2 2 0 1 1 0 0 1 1 0 2 1 0 0 0 0 0 1 1 0 1 2 1 0 0 0 1 2 2 1 1 1 1 1 1 0 0 1 0 0 0 0 2 2 2 2 2 2 2 2 0 2 0 2 0 1 0 0 1 2 2 1 1 1 1 0 1 1 1 1 1 1 2 0 0 2 0 2 0 2 0 0 2 1 2 1 1 2 0 0 2 2 0 1 1 1 0 1 1 1 1 2 0 0 0 1 1 0 0 0 0 0 0 0 0 1 0 1 0 1 1 0 0 0 0 0 0 0 1 0 0 1 1 0 2 1 0 0 1 0 1 1 1 0 2 1 2 1 0 0 1 0 2 0 0 0 0 1 2 1 1 1 2 2 0 2 1 1 1 0 0 0 0 0 0 2 2 2 0 0 0 1 0 1 0 0 2 0 2 0 1 1 0 1 1 1 0 1 1 0 0 0 0 0 0 0 0 0 2 0 1 0 0 2 0 0 0 0 0 0 0 0 0 0 0 1 0 1 2 0 0 0 0 0 0 0 0 0 0 2 1 0 0 1 1 0 0 1 0 2 0 1 0 0 1 1 0 0 0 1 1 0 2 2 0 2 0 2 1 1 0 2 0 0 1 0 0 0 1 0 2 0 2 1 1 1 0 1 1 0 1 0 0 0 0 2 0 0 0 0 0 0 1 1 0 0 0 0 1 0 0 0 0 1 2 1 1 0 0 1 2 0 0 2 0 0 0 1 0 0 2 1 0 1 0 1 0 0 2 2 1 1 1 0 0 0 1 1 1 0 0 1 1 0 0 1 0 0 0 0 0 0 0 1 0 2 1 1 0 0 0 0 0 0 2 2 0 0 2 0 0 0 1 0 1 0 0 2 0 0 0 0 2 0 0 0 2 1 1 0 0 0 0 2 0 2 1 0 1 1 0 1 0 2 0 2 2 2 0 0 0 0 0 0 1 0 0 0 1 1 1 1 1 0 0 0 2 0 0 2 0 1 0 2 2 2 0 1 0 0 0 2 1 0 1 0 0 0 0 0 2 0 0 0 0 2 0 0 1 1 0 1 2 2 1 0 1 2 1 0 1 0 1 0 0 0 1 1 1 0 2 2 0 2 2 1 0 0 1 0 2 0 1 0 1 0 0 0 1 0 1 2 2 0 1 2 0 1 0 1 1 0 1 1 2 1 0 0 0 0 0 0 0 2 0 1 1 0 0 0 0 1 1 0 0 0 0 0 0 0 2 0 0 1 0 1 0 0 0 0 0 1 0 1 0 0 0 0 0 0 0 0 2 0 1 0 1 1 0 1 1 1 0 1 1 1 1 0 0 0 2 0 2 0 0 1 1 1 1 0 0 1 1 0 0 0 0 0 0 2 0 0 1 0 2 0 0 0 0 1 0 1 2 0 0 2 0 2 0 0 0 0 0 0 1 1 0 0 1 1 0 1 1 0 0 0 2 1 1 0 0 2 0 1 1 1 1 0 0 0 1 0 1 0 0 0 0 0 2 1 1 0 1 0 0 1 0 2 2 2 0 2 2 0 2 0 0 0 0 0 0 0 0 0 2 0 1 1 0 1 0 0 0 0 2 0 0 2 0 0 0 0 0 1 0 0 2 0 0 1 1 1 1 1 0 0 0 1 0 1 0 0 0 1 0 0 0 1 1 1 2 0 1 1 1 1 0 0 1 1 0 0 0 0 0 0 1 1 2 1 2 0 1 2 0 0 0 0 1 0 1 2 2 0 2 2 1 0 0 0 2 2 0 1 1 0 1 1 1 1 0 0 1 0 0 1 0 0 0 1 1 1 1 1 0 0 0 0 1 0 0 0 0 0 0 1 0 1 1 0 0 2 0 2 1 1 0 2 0 0 1 1 1 1 0 0 0 0 1 0 0 0 0 1 1 0 1 0 0 2 1 1 1 0 0 0 2 2 2 0 0 1 2 0 0 2 0 2 0 0 0 0 2 1 1 2 2 0 1 1 2 0 0 1 0 1 1 1 1 2 1 1 1 0 0 0 0 1 1 0 0 2 1 0 2 0 0 0 0 1 0 0 0 0 1 1 0 0 1 0 1 0 0 2 0 0 0 0 2 1 1 0 1 2 0 1 1 1 0 0 0 0 0 0 0 0 0 0 0 1 0 0 1 0 0 0 0 0 1 0 2 0 1 0 0 0 1 0 0 0 0 0 2
8 0 0 0 0 2 2 1 1 1 0 1 0 0 0 0 0 0 0 2 0 0 0 2 0 1 0 2 2 2 2 1 2 2 0 0 2 1 0 0 1 1 0 0 1 0 0 0 0 1 1 0 0 1 0 1 0 0 2 1 0 2 0 0 0 0 1 1 1 1 0 2 2 2 1 2 2 1 2 0 1 0 1 1 1 0 0 0 1 1 1 0 0 1 0 1 0 1 0 2 0 1 0 0 2 1 2 2 0 1 1 1 1 2 1 1 2 0 0 1 1 0 2 2 2 0 2 1 1 1 1 1 0 0 1 1 0 0 0 0 1 0 0 0 1 0 0 0 0 0 0 0 1 1 1 0 0 1 0 1 1 1 0 1 1 1 0 1 1 0 1 2 1 1 1 2 1 1 0 0 0 0 0 0 1 1 1 0 0 0 2 0 0 0 2 0 0 2 0 0 0 0 0 1 2 1 2 0 0 0 2 0 1 0 0 2 1 1 2 2 2 0 1 1 0 0 2 0 0 0 1 1 1 1 1 1 1 2 0 1 0 0 2 1 0 0 0 0 0 0 0 0 1 0 0 0 1 1 0 0 0 0 0 0 0 1 0 0 1 0 0 2 1 0 0 0 1 1 1 0 0 1 1 2 2 1 1 0 0 1 1 0 2 0 2 0 2 2 0 2 2 0 0 0 0 0 1 1 1 2 0 1 1 0 1 0 1 0 0 1 0 1 2 2 0 0 0 0 1 0 0 1 1 2 0 0 0 1 0 1 1 2 2 2 1 1 1 0 1 0 1 1 2 1 0 0 2 0 0 2 2 0 1 1 1 1 0 1 1 0 2 2 0 0 0 1 1 0 1 0 0 1 0 0 1 1 0 0 0 1 0 1 1 0 1 0 0 0 1 1 0 1 1 2 2 1 1 0 0 0 0 2 1 0 0 2 0 1 0 1 0 1 0 1 1 1 0 1 0 0 1 0 1 1 0 1 1 0 0 0 1 0 2 0 1 1 1 0 2 0 0 2 0 2 2 1 2 2 2 2 2 2 0 0 1 2 0 2 2 2 2 2 2 0 1 1 0 0 0 0 1 1 0 2 1 2 1 2 2 0 0 2 0 1 1 0 0 0 0 1 2 2 1 0 2 0 2 1 0 1 0 1 2 0 0 1 1 0 0 1 2 1 2 2 0 1 1 0 1 1 1 0 0 1 1 0 0 1 0 1 1 1 0 0 2 1 0 2 2 0 0 0 1 2 0 1 0 0 1 0 0 0 0 0 0 0 2 0 0 0 1 1 2 0 0 0 2 2 0 1 1 0 1 0 1 0 1 1 0 0 0 1 0 0 0 0 0 0 0 0 0 2 0 1 0 1 1 0 2 1 0 0 1 1 1 1 1 0 0 0 1 0 0 0 0 0 1 2 0 0 1 1 1 0 0 1 0 2 2 0 1 1 0 0 1 0 0 0 1 1 0 2 0 1 2 0 1 1 0 1 1 0 0 2 0 0 1 2 0 2 0 0 0 1 0 2 1 1 0 0 1 0 2 0 1 2 1 1 1 1 0 1 0 2 1 0 2 2 1 1 0 1 0 1 2 1 1 1 1 0 0 0 0 0 0 0 0 2 1 0 0 0 0 2 0 0 0 1 1 1 2 2 0 2 0 0 1 0 0 2 1 0 0 0 0 0 0 1 1 1 1 1 0 0 0 1 0 0 1 0 0 1 2 2 0 1 1 1 1 2 0 0 0 1 1 1 1 1 0 1 1 1 0 1 1 2 0 2 1 2 0 1 2 0 0 0 0 1 0 0 0 1 0 2 0 0 2 0 0 1 2 1 0 0 0 1 0 1 1 1 0 2 0 0 0 0 0 0 1 2 0 0 0 0 0 0 0 1 0 0 0 0 0 1 1 0 1 0 0 0 1 0 0 2 0 0 0 0 0 0 0 2 0 0 0 0 0 2 2 1 1 0 1 1 0 1 0 0 1 0 1 1 1 1 2 2 0 2 0 1 1 2 2 0 1 0 1 0 0 0 0 1 0 0 2 2 0 1 0 0 0 0 2 0 2 1 1 1 2 2 0 2 1 2 0 0 1 1 0 0 2 2 0 2 0 0 0 1 1 0 1 0 2 0 1 1 0 0 0 0 0 0 0 0 1 0 2 2 2 1 0 1 1 0 1 1 1 0 0 0 0 0 0 0 0 1 0 0 0 0 0 0 0 1 0 1 1 0 0 2 1 0 1 0 2 0 0 0 1 0 0 1
9 0 0 0 0 0 0 1 2 0 0 1 1 0 0 1 0 0 1 0 2 2 1 1 1 0 1 0 2 1 1 0 1 2 0 0 2 1 0 0 1 1 0 0 0 0 0 0 0 0 0 0 1 1 0 0 0 2 2 1 0 0 0 0 1 2 2 1 0 0 0 1 2 2 2 2 2 1 1 0 2 0 1 1 1 0 0 0 0 2 0 0 0 1 0 1 0 1 1 1 0 1 1 1 1 0 2 2 0 0 2 2 2 2 2 2 2 0 1 1 1 0 2 2 1 0 1 1 2 1 1 1 1 0 0 0 1 0 0 0 0 0 0 0 1 0 0 0 0 0 0 0 0 0 0 0 0 1 1 1 0 0 0 0 0 0 0 1 0 1 1 0 2 0 0 1 0 0 0 1 0 0 1 1 0 1 2 0 0 0 0 0 0 1 2 1 0 2 0 1 0 1 1 0 2 1 0 0 1 0 1 0 1 0 0 2 0 1 1 0 1 1 2 2 0 0 2 0 0 0 1 1 1 2 2 1 1 2 0 2 0 0 2 1 0 0 0 0 0 0 0 0 1 0 0 0 0 0 0 0 0 0 0 0 0 0 0 0 1 0 1 1 1 1 0 0 1 0 2 0 1 1 1 2 2 0 0 0 0 1 1 1 0 0 0 0 2 1 0 0 1 0 1 0 0 0 0 2 1 1 0 1 2 0 1 0 2 1 0 0 1 0 0 1 2 0 0 0 0 0 0 2 1 1 0 0 0 1 0 1 1 1 2 2 0 0 2 0 0 2 0 0 1 1 0 0 2 0 0 0 0 0 1 0 1 0 0 2 2 0 2 2 0 0 2 0 2 0 0 0 0 0 0 0 1 0 0 0 0 0 0 0 0 0 1 1 1 1 1 1 0 1 1 1 1 1 0 0 1 1 1 2 1 0 0 2 0 1 0 1 0 1 0 1 2 2 1 0 0 1 1 1 0 2 0 0 2 0 0 0 2 0 0 2 1 2 2 0 2 0 0 1 0 2 2 1 2 1 1 2 1 2 0 0 1 2 0 1 2 1 1 1 2 0 0 1 0 1 1 0 1 1 0 1 0 2 0 1 1 0 0 2 0 1 1 0 1 1 2 0 1 1 2 2 0 0 2 2 0 1 0 1 1 1 0 1 0 0 0 0 0 1 1 1 0 0 0 1 0 2 0 1 0 0 1 0 1 1 0 2 1 2 0 0 1 2 0 0 1 0 0 0 1 1 1 0 1 0 1 0 0 0 2 0 1 1 0 1 1 0 0 0 0 0 0 0 0 0 0 2 0 0 2 0 1 1 2 0 0 0 0 1 0 0 0 0 0 0 0 1 2 1 0 2 0 2 0 0 0 0 0 0 0 0 0 0 0 0 0 0 1 0 0 0 1 1 1 2 0 0 1 1 0 0 0 1 0 0 1 1 1 0 0 0 2 0 1 1 0 0 0 2 0 1 2 0 0 2 2 0 0 0 1 0 0 2 0 2 0 0 2 0 0 0 1 2 0 1 0 0 2 0 2 0 2 1 2 1 2 0 0 1 0 0 0 0 1 2 1 1 0 0 0 0 2 0 2 2 2 0 1 0 0 2 1 1 1 1 1 0 0 0 0 2 0 1 1 0 1 1 1 1 0 2 0 0 1 0 0 0 0 0 0 1 1 1 0 0 2 1 1 1 0 0 0 0 0 0 1 0 0 0 2 2 0 0 0 1 1 2 0 1 0 0 0 1 0 1 1 1 1 2 1 1 1 2 0 2 0 2 0 2 2 1 0 1 0 0 0 1 1 2 0 2 2 1 1 0 2 0 2 0 2 0 0 0 1 0 2 0 2 2 0 1 2 0 0 0 0 2 0 0 1 1 0 0 0 0 0 0 0 1 0 0 1 0 1 1 0 0 2 0 0 2 0 0 0 0 0 1 1 1 1 0 1 2 1 1 2 0 1 0 0 2 0 1 0 0 0 0 0 2 0 0 0 0 0 1 0 1 2 1 0 0 2 0 2 0 1 0 1 1 2 2 1 1 1 1 0 0 0 0 0 0 0 0 1 0 1 0 0 1 1 1 0 0 0 1 0 0 2 2 0 0 0 0 0 2 2 0 1 2 2 1 1 0 1 0 0 0 0 0 2 0 0 0 0 1 0 1 1 1 2 0 1 1 1 0 1 0 0 0 0 0 1 1 0 0 1 0 0 0 1 0 0 0 1 1 0 2 0 0 0 0 1 1 0 0 0 0 0 1
10 0 1 0 0 0 0 2 2 1 0 0 0 0 0 0 0 0 1 1 0 1 0 0 2 0 1 1 1 2 2 0 2 2 0 0 2 0 0 2 0 0 1 1 0 1 2 0 0 0 0 0 0 2 0 1 1 2 2 1 1 1 2 1 1 0 0 1 0 0 0 1 2 2 1 2 2 2 2 0 2 0 2 0 2 0 1 1 2 2 1 1 0 0 0 1 1 1 0 1 0 1 1 0 2 0 2 1 1 1 0 0 1 2 1 1 2 0 0 1 1 0 2 2 1 0 1 1 1 1 1 0 1 0 0 0 0 0 0 1 1 0 0 0 1 0 0 0 0 0 1 0 0 1 1 0 0 1 0 0 0 2 0 2 0 0 0 2 1 1 1 0 1 1 0 1 0 0 0 0 0 0 0 0 0 0 0 2 0 0 0 2 0 0 0 1 1 2 0 0 0 0 0 0 2 1 1 0 0 0 1 0 2 0 0 2 0 0 1 0 1 1 1 1 1 0 1 2 0 0 0 0 0 0 0 0 0 1 0 1 0 0 2 0 0 0 1 0 1 1 1 1 0 0 0 0 0 1 0 0 0 0 0 1 0 0 1 1 2 1 0 2 0 2 0 1 0 0 1 0 1 1 0 2 0 0 0 1 0 2 1 1 0 0 1 0 2 0 0 0 1 0 0 0 0 0 0 2 1 2 0 1 1 0 1 0 2 0 0 0 2 0 1 2 1 0 1 1 0 2 0 1 1 2 0 0 0 0 0 1 1 1 2 2 0 0 1 2 0 2 0 0 1 0 0 1 1 0 0 2 2 0 1 0 1 1 0 2 2 0 2 2 0 0 0 0 1 2 1 1 1 0 0 0 1 1 1 0 0 1 0 1 0 0 2 1 1 1 1 1 0 0 0 2 2 0 0 1 0 0 0 2 0 1 0 1 1 1 0 1 0 1 1 0 1 1 0 0 1 0 1 0 0 2 0 1 0 1 0 0 2 0 2 0 1 1 2 0 2 1 0 1 0 2 2 1 2 2 0 2 2 1 0 1 0 0 0 2 1 0 1 0 2 0 1 1 1 0 0 0 1 0 0 2 0 1 1 0 0 0 1 1 0 1 0 0 0 2 2 0 0 2 1 1 0 1 1 1 0 1 0 2 1 0 0 2 0 1 0 2 2 0 2 2 0 1 1 0 2 0 2 0 0 0 1 0 1 1 1 2 1 1 0 0 2 1 0 0 1 0 0 0 0 2 1 1 0 0 1 0 0 0 0 2 0 0 0 1 1 0 1 1 0 0 0 0 0 2 0 0 0 0 2 0 1 1 2 0 0 0 0 1 1 2 2 0 1 1 1 0 0 1 0 1 0 1 1 0 1 1 1 1 1 1 1 1 0 0 0 0 0 0 0 0 0 0 1 1 0 0 0 0 0 0 0 1 0 2 2 0 0 1 0 0 1 0 1 0 1 1 0 1 0 1 1 0 0 2 2 0 0 0 2 0 1 1 0 2 1 1 1 1 0 0 0 2 1 0 1 0 1 1 2 1 2 2 1 1 1 1 0 1 0 0 0 1 1 1 1 1 0 0 0 0 1 0 1 2 2 0 1 0 0 1 2 2 1 1 0 0 0 1 1 2 1 0 1 0 0 0 1 1 0 2 0 1 1 0 0 2 1 0 0 0 0 1 0 2 0 0 0 0 0 0 0 0 1 0 2 0 0 0 1 0 0 1 2 0 0 2 0 1 0 1 1 0 0 1 0 1 0 0 0 0 2 2 0 1 2 2 1 0 2 1 0 0 0 1 0 0 1 1 0 2 0 0 0 0 0 1 2 1 1 1 1 2 2 1 0 0 0 0 0 0 2 0 0 0 0 1 0 0 1 1 0 1 0 0 0 0 0 0 0 0 1 0 0 0 0 0 1 0 1 1 1 0 1 0 0 0 0 0 2 0 2 1 1 0 2 1 2 0 0 1 0 1 0 1 0 0 1 0 0 0 0 0 0 2 0 0 1 2 1 0 2 1 1 0 0 0 0 1 1 1 2 2 1 0 0 1 1 0 1 0 1 1 1 2 2 1 1 1 0 1 0 0 1 0 0 0 2 0 2 2 2 0 0 1 2 1 0 1 1 2 1 2 0 0 0 0 1 0 0 0 1 0 1 0 0 0 0 0 2 0 1 1 1 1 1 1 0 0 0 0 0 0 0 0 2 0 0 0 0 1 0 1 1 0 0 2 1 0 0 0 1 0 0 0 0 0 0 1
11 0 1 0 0 0 0 2 0 2 0 0 0 1 1 1 0 0 0 0 1 0 0 1 1 1 1 2 2 1 1 1 0 1 0 0 2 1 0 1 1 1 1 1 0 1 0 0 0 0 0 0 0 1 1 1 0 2 1 2 0 0 1 1 0 0 0 0 0 1 1 1 1 1 0 1 1 1 2 1 1 0 2 1 1 0 0 1 1 2 1 1 0 0 0 1 1 1 1 1 1 2 1 1 2 0 2 1 1 0 0 1 0 1 0 1 1 0 0 2 2 0 2 2 2 0 1 0 1 0 1 0 0 0 0 0 0 0 0 0 1 0 0 0 1 0 0 0 1 1 1 0 1 0 0 0 0 1 0 0 1 1 1 0 1 2 0 1 1 1 0 0 1 1 1 0 2 0 1 0 0 1 1 1 0 1 2 0 0 0 0 0 0 2 2 0 2 2 0 0 0 0 0 0 2 0 0 1 1 0 0 0 1 0 0 2 1 1 1 1 2 1 1 1 1 0 1 0 0 0 1 1 0 0 0 0 0 2 0 1 0 0 1 0 0 0 0 0 0 0 0 0 1 1 0 0 0 0 0 0 0 0 0 1 1 0 1 1 2 0 0 0 1 1 0 1 0 0 1 0 0 0 0 2 0 0 0 1 1 2 1 1 1 1 1 1 1 1 0 0 0 0 1 0 1 0 0 2 0 0 0 0 2 1 1 0 2 0 1 1 0 1 0 2 1 0 0 0 0 0 0 1 0 2 0 0 0 1 1 0 1 1 1 2 0 0 0 0 1 1 0 0 2 1 0 0 1 0 0 1 1 0 1 1 1 1 0 2 2 0 2 2 1 1 1 0 1 1 0 0 1 0 0 0 2 0 1 0 0 0 0 0 0 0 1 1 1 0 1 1 0 1 1 1 1 0 1 0 0 0 0 2 0 0 1 1 1 0 0 0 1 1 0 1 0 1 1 1 0 0 1 0 1 0 1 2 0 0 0 0 1 1 1 1 0 2 1 0 1 0 0 1 0 1 1 1 1 1 1 2 1 2 0 0 0 0 0 2 2 1 1 1 2 1 1 0 1 0 0 1 0 2 0 1 0 1 0 2 2 0 0 2 0 1 1 0 1 0 1 1 1 2 2 1 0 1 1 2 0 2 0 2 0 0 1 1 1 0 0 1 1 0 1 1 0 1 1 0 1 1 1 0 0 1 0 0 1 1 0 2 1 1 0 1 1 1 1 0 1 1 0 1 1 2 0 0 0 0 1 0 0 1 0 0 0 0 0 1 1 0 1 1 0 0 0 0 1 1 0 2 0 0 2 0 2 1 1 0 0 0 0 1 0 0 0 0 0 0 1 1 1 1 0 1 0 1 1 0 2 2 0 0 0 1 0 1 0 0 0 0 0 0 0 1 1 0 1 0 0 0 1 1 0 0 0 0 1 2 2 0 1 0 1 1 1 0 1 1 2 2 0 1 1 2 1 1 1 2 1 0 0 0 1 1 0 0 2 1 2 1 0 2 0 0 0 1 1 1 0 0 1 0 2 0 2 2 1 1 1 1 0 1 0 1 0 0 1 2 0 1 0 0 0 0 1 0 2 2 2 1 1 1 0 2 1 1 0 1 2 0 1 0 0 2 0 0 1 1 0 0 1 1 1 1 0 1 1 0 0 1 0 1 0 0 0 0 0 0 0 0 0 0 1 0 1 0 0 0 1 0 0 1 1 1 0 1 1 0 2 2 0 0 0 0 1 1 0 0 0 1 0 0 1 1 1 2 0 2 0 2 0 2 2 0 2 0 0 1 0 0 1 1 0 2 0 0 1 0 0 1 1 0 2 0 1 1 2 1 0 0 0 0 0 0 1 0 0 0 0 1 0 0 1 0 0 0 0 1 2 1 0 1 0 0 0 0 0 0 0 1 2 0 1 1 1 0 0 0 0 0 2 2 0 1 1 2 1 0 2 0 1 0 0 2 0 2 0 1 2 2 2 0 0 0 0 1 1 2 2 0 1 0 0 0 1 0 1 0 0 0 0 1 2 2 0 0 0 2 1 1 1 0 1 0 1 1 0 2 2 0 1 1 0 1 0 0 1 0 1 1 1 1 0 1 0 0 0 1 1 0 0 1 2 0 1 0 0 1 0 0 2 0 2 0 0 0 0 1 1 1 1 1 1 0 1 1 1 0 1 1 1 0 0 0 0 0 0 0 1 0 0 0 0 1 0 1 0 0 0 1 0 0 0 0 0 0 0 0 0 0 0 0
12 0 1 0 0 0 0 0 2 0 0 1 1 1 0 0 1 0 1 1 1 2 0 1 1 0 0 0 2 1 1 0 0 1 2 0 2 0 1 1 0 0 0 0 0 0 1 0 0 1 1 0 0 1 0 1 0 1 2 0 2 0 2 1 0 0 1 1 0 0 0 1 2 2 2 2 2 1 2 0 0 0 2 0 1 0 0 1 2 2 0 1 1 1 0 2 2 2 1 2 1 2 1 1 1 0 2 2 0 0 0 0 0 0 1 2 1 0 0 1 2 0 0 0 0 0 0 0 1 1 1 1 0 0 0 0 0 0 0 0 0 0 0 0 0 0 0 0 1 1 1 0 0 0 0 0 0 1 0 1 2 1 0 1 1 1 0 0 1 0 0 0 0 2 0 0 1 1 1 1 0 1 0 0 0 0 2 1 0 0 2 1 1 1 2 0 1 2 0 1 0 1 0 1 2 1 1 0 0 0 1 0 0 0 0 2 0 0 1 0 1 1 2 2 0 0 1 2 0 0 0 0 1 1 0 1 0 2 0 1 0 0 1 0 0 0 0 0 0 1 1 1 1 0 1 0 0 1 0 1 1 1 0 0 2 0 0 0 1 0 1 2 0 1 0 0 0 0 0 0 0 1 1 2 2 0 0 0 1 2 1 1 0 0 1 0 2 1 1 0 0 0 1 0 0 0 1 2 1 1 1 1 1 1 1 0 1 0 0 2 0 0 1 2 1 0 1 0 0 0 0 2 1 1 0 0 0 0 0 1 1 1 1 1 0 0 0 0 0 0 1 1 2 0 0 0 1 0 0 2 2 0 1 1 1 1 0 2 2 1 1 1 0 0 0 1 0 1 0 0 1 0 0 0 1 1 0 0 0 0 0 0 0 0 2 0 0 1 0 0 0 0 0 2 2 0 0 1 0 0 0 0 0 1 1 2 0 0 0 0 0 1 0 0 2 2 1 1 0 0 1 0 0 2 0 2 0 1 0 0 2 0 1 1 0 2 2 0 1 0 0 2 0 1 1 0 1 1 0 1 1 1 1 0 0 2 0 1 2 0 1 0 1 1 1 1 0 0 0 0 0 2 0 2 1 2 1 2 1 1 0 1 0 1 1 0 0 0 1 1 1 2 0 0 0 2 1 0 0 2 0 0 0 0 1 0 0 0 0 1 1 1 2 2 0 1 1 1 0 2 0 1 1 0 1 0 0 0 1 1 0 1 0 1 2 1 0 2 2 0 0 0 1 2 1 1 0 1 1 0 0 0 1 0 1 1 0 1 1 1 1 1 2 0 0 0 2 1 0 1 0 0 0 0 0 0 0 0 1 1 0 1 1 0 0 0 0 0 0 0 0 2 0 1 1 2 0 0 1 1 1 0 0 1 0 1 0 0 1 0 1 0 0 0 0 0 2 1 0 0 1 2 0 1 0 0 0 1 2 0 1 1 0 1 0 0 2 0 0 0 0 2 1 1 1 0 1 2 1 1 1 0 1 2 0 0 2 1 1 0 1 1 0 1 0 1 1 0 1 0 1 0 2 0 1 2 1 0 1 0 0 0 0 1 0 0 1 1 1 1 1 0 0 0 2 0 1 1 2 0 0 0 0 1 0 1 0 0 1 0 0 0 0 2 0 1 1 0 1 1 0 0 0 2 0 0 0 0 0 2 1 1 0 1 1 0 0 2 0 0 0 0 0 0 0 0 0 0 1 0 0 0 2 2 0 1 1 0 2 1 1 1 0 0 0 0 0 2 2 0 1 1 2 0 0 0 2 2 1 2 0 1 2 0 0 0 0 0 1 0 0 0 0 1 1 0 1 0 0 1 1 0 2 0 2 2 2 0 1 1 1 2 0 2 2 1 0 0 0 2 0 0 1 1 0 2 0 0 1 0 1 0 0 0 1 0 1 0 0 0 2 0 1 1 1 0 1 0 0 0 2 2 0 0 0 0 1 1 1 0 1 0 0 1 0 2 0 1 2 2 2 0 0 0 0 1 1 1 1 0 1 1 0 0 2 1 1 0 0 0 0 2 1 1 1 1 0 1 0 2 1 0 1 0 1 1 1 1 2 1 0 2 0 0 0 0 0 1 0 1 2 2 0 1 0 0 0 0 0 0 1 2 2 0 0 0 0 1 0 0 1 0 1 0 1 0 1 2 2 1 0 1 0 0 2 0 0 0 1 1 0 0 0 0 0 0 0 0 2 0 0 0 0 1 0 0 0 0 0 2 0 0 0 2 1 0 0 0 1 1 0 1
13 0 2 0 0 0 0 2 2 0 0 0 0 0 0 0 0 0 1 0 2 2 0 0 2 0 1 1 1 2 2 0 1 2 0 0 2 2 0 1 1 1 0 0 1 0 1 0 0 0 0 0 0 1 0 1 1 0 1 2 0 1 1 0 0 0 1 0 0 0 0 2 2 2 2 2 1 1 2 0 1 0 2 0 0 0 0 1 1 1 0 1 0 0 0 1 1 1 0 2 0 1 2 2 2 0 2 1 1 0 1 2 1 2 1 1 2 0 0 2 2 0 1 1 1 1 1 0 1 1 0 1 0 0 0 0 0 0 0 0 1 0 0 0 0 0 0 0 0 0 0 0 1 0 0 0 1 2 0 1 2 1 0 1 0 1 0 1 1 0 0 1 0 2 0 0 2 0 0 0 0 0 1 1 0 1 2 0 0 0 0 0 1 1 2 0 1 2 0 1 0 1 0 1 2 2 1 1 0 0 1 0 1 0 0 2 1 0 1 1 1 0 2 1 1 0 0 2 1 1 1 1 0 0 0 0 0 2 0 1 0 0 2 1 0 0 0 0 0 0 0 0 1 0 0 0 0 1 0 0 0 0 0 1 1 0 0 0 1 1 1 1 0 1 0 0 1 0 2 0 0 0 0 1 1 1 1 1 0 2 2 2 1 0 1 0 2 1 0 1 1 0 1 0 1 0 1 2 0 0 0 0 1 0 0 0 1 1 0 0 0 1 0 1 2 0 0 0 0 0 0 0 1 1 0 0 0 2 0 1 2 0 1 1 0 0 0 1 1 0 1 1 1 1 1 0 2 0 0 0 0 0 2 1 2 0 0 2 2 1 1 1 1 1 1 0 2 1 0 0 0 1 0 0 0 0 0 0 0 0 0 0 1 0 2 1 1 0 0 0 0 0 1 1 0 0 1 0 0 0 0 1 0 1 1 2 0 0 0 0 0 1 1 1 0 0 0 1 0 0 1 0 0 2 0 1 0 0 1 0 1 0 1 1 0 1 1 0 1 0 0 1 0 2 2 1 2 1 1 2 1 2 1 1 0 1 0 0 2 0 0 0 1 1 0 1 0 0 0 0 0 1 0 0 0 0 0 1 1 0 1 0 0 1 1 0 1 0 1 0 1 1 1 1 0 1 1 1 0 0 0 2 2 0 0 0 0 0 0 2 2 0 2 2 0 1 1 0 1 1 1 0 0 1 0 0 2 0 1 1 1 1 0 1 1 1 0 0 0 0 0 0 0 1 1 1 0 0 1 0 0 1 0 0 0 0 1 0 0 0 2 2 0 0 0 0 0 2 0 1 1 0 1 0 0 1 1 1 0 0 0 1 1 0 0 0 0 0 0 0 0 2 0 1 0 2 1 0 1 1 1 1 0 1 1 1 0 0 0 0 1 0 0 1 1 0 1 1 0 0 1 1 0 0 0 0 1 0 2 0 2 1 0 2 0 0 2 0 1 0 0 1 0 0 1 0 2 1 1 0 0 0 0 0 1 1 1 2 0 0 2 0 0 0 0 2 0 1 1 1 2 0 2 1 1 1 0 1 2 0 1 0 0 1 1 0 2 0 0 1 0 0 0 0 0 0 2 1 2 0 0 1 1 1 1 1 1 1 0 0 0 1 0 1 1 0 0 0 2 2 0 0 0 2 0 1 2 0 0 0 0 0 0 0 0 0 0 1 0 0 0 0 0 0 0 1 0 0 2 0 0 0 2 0 0 1 0 1 1 1 1 0 1 0 0 1 0 2 1 1 0 0 0 1 1 2 0 2 0 2 0 2 2 0 1 0 1 1 0 0 1 2 0 1 0 0 1 1 0 1 1 0 1 1 1 2 2 1 0 1 0 1 0 0 2 0 0 0 1 2 1 1 2 0 0 0 0 0 0 0 0 1 0 0 0 0 0 0 0 1 1 0 2 2 0 2 1 0 0 0 1 1 0 0 0 0 0 0 1 0 1 0 0 0 0 2 0 1 1 2 2 0 0 0 0 1 1 2 0 1 1 2 0 0 2 1 2 0 1 1 0 0 2 2 1 1 2 1 1 1 0 0 1 1 2 1 0 1 2 2 0 2 1 1 1 0 0 1 1 1 2 2 0 2 0 0 0 1 1 0 0 1 2 0 1 1 0 0 2 0 1 0 1 1 0 0 2 2 0 0 0 1 0 0 1 0 0 0 2 1 0 0 0 0 0 1 0 0 2 0 0 0 0 0 0 0 0 1 0 1 1 0 0 0 0 0 0 0 0 0 0 0
14 0 1 0 0 0 0 2 2 0 0 0 0 1 1 1 0 0 1 1 1 2 0 0 2 0 2 2 2 2 2 0 0 0 0 0 1 2 0 0 2 2 0 0 0 0 0 0 0 0 0 0 2 0 0 0 1 0 0 0 0 1 2 2 1 1 2 1 0 0 0 2 2 2 0 2 2 2 2 0 2 0 1 1 2 0 0 0 2 2 1 1 1 0 1 2 1 1 1 2 1 2 2 2 2 0 2 2 0 0 1 2 1 2 1 1 2 0 1 1 1 0 1 0 0 1 0 0 2 2 0 1 0 0 1 0 1 0 0 0 2 0 0 0 1 0 1 0 0 0 0 0 0 0 0 0 0 0 0 1 1 1 0 1 1 2 0 1 0 1 1 1 1 1 0 0 1 0 0 1 0 1 1 1 0 1 1 1 0 0 0 1 0 2 2 0 1 1 0 0 0 0 0 0 2 0 0 0 0 0 2 0 2 1 0 2 0 2 2 0 1 1 2 1 2 1 0 2 0 0 0 0 0 0 0 0 0 2 0 2 0 0 2 0 1 1 1 0 0 0 0 0 2 0 0 0 1 2 0 0 0 0 0 0 0 0 0 0 2 0 0 2 0 2 0 0 1 1 0 0 0 2 1 2 2 0 2 2 0 2 0 0 0 0 2 0 2 1 1 0 2 0 0 0 0 0 0 2 0 0 0 0 1 0 1 0 2 0 0 1 1 0 0 1 1 0 1 0 1 0 0 0 1 1 0 0 0 1 0 0 0 0 1 2 1 1 1 0 0 0 0 0 2 0 1 0 1 1 0 1 1 0 1 1 1 1 0 1 1 0 2 2 1 1 1 0 1 1 0 0 0 0 0 0 2 1 1 1 1 0 0 0 0 0 2 1 1 1 1 2 0 1 1 2 0 0 1 1 0 0 0 0 1 0 1 2 0 1 0 1 0 1 1 1 0 0 0 1 1 0 0 2 0 2 0 1 0 2 1 1 0 0 2 0 0 2 2 0 2 0 0 1 0 2 1 1 1 0 0 0 0 0 1 0 0 2 1 0 2 0 1 1 2 1 2 0 1 0 0 1 0 2 0 1 1 2 0 0 0 0 1 2 0 2 1 0 0 0 1 1 1 2 2 2 0 0 2 0 0 1 0 2 1 0 0 1 0 0 0 1 1 1 2 2 0 0 0 1 0 2 0 1 0 0 0 0 1 0 0 0 1 2 0 1 1 1 0 0 1 0 1 1 1 2 0 0 0 0 0 0 0 0 1 0 0 0 0 0 0 0 1 2 1 0 1 0 2 1 0 1 0 0 1 0 0 1 1 0 0 0 0 0 0 0 1 0 0 0 0 0 0 2 0 2 0 2 1 0 1 0 0 0 0 0 0 0 1 0 0 0 1 0 0 0 0 1 1 1 0 0 0 0 2 0 0 0 1 1 2 0 1 1 0 1 2 0 0 0 2 2 0 1 0 2 2 0 0 1 1 0 0 0 1 0 0 1 1 1 2 0 0 1 0 1 0 2 0 1 2 1 1 1 1 0 1 1 1 1 2 0 0 0 1 1 0 1 1 2 1 2 1 0 0 0 1 0 1 1 2 0 1 1 0 1 0 0 0 1 0 0 0 0 0 2 0 0 1 0 0 0 0 0 0 2 0 0 2 0 0 1 0 1 0 0 1 1 1 1 0 0 0 0 1 0 0 2 0 1 2 1 1 1 2 1 0 0 0 0 2 1 1 1 1 0 0 0 0 1 1 1 0 1 0 0 0 1 0 2 0 2 0 2 2 1 0 1 0 2 0 0 0 0 0 2 0 1 0 2 0 0 0 0 0 1 0 2 1 0 2 0 2 2 0 1 2 0 0 0 0 1 1 1 0 0 0 0 0 1 0 0 1 1 0 0 1 1 1 0 0 0 2 0 1 2 0 0 0 0 0 0 0 0 0 0 0 0 0 2 2 1 1 0 0 0 0 2 1 0 0 0 1 0 0 0 0 0 0 2 0 0 1 2 1 0 2 0 2 0 0 0 1 1 2 1 1 1 1 1 0 1 0 0 0 1 1 0 1 2 2 2 0 2 0 1 0 0 2 1 0 0 1 0 0 1 0 0 0 0 1 1 0 0 1 1 2 0 0 1 0 0 0 0 1 0 0 0 1 0 0 2 2 2 0 2 0 2 2 0 0 0 0 0 0 0 0 0 0 0 0 1 1 0 0 2 0 1 1 1 0 1 1 0 0 0 1 0 0 0 1 0 0 1
15 0 1 0 0 0 0 1 2 0 0 1 1 2 2 2 0 0 0 0 2 2 0 0 2 1 2 0 1 1 1 0 0 1 1 1 2 1 0 2 0 0 0 0 0 0 0 0 0 1 1 0 0 0 1 1 2 0 0 2 0 2 1 1 1 1 1 1 0 0 0 0 2 2 1 2 1 2 2 0 2 0 2 1 1 0 0 0 0 2 0 0 1 1 1 1 0 0 0 0 0 1 1 1 1 0 2 2 0 0 1 1 0 0 0 1 0 0 1 1 1 0 1 1 1 0 1 1 2 2 0 0 1 0 0 0 0 0 0 0 0 0 0 0 0 0 0 0 1 1 0 0 1 0 0 0 0 0 1 1 2 0 2 0 0 2 0 1 0 0 0 0 1 1 0 0 2 0 0 2 0 2 0 1 1 0 1 2 2 1 1 1 1 1 2 1 1 0 0 1 0 1 0 0 2 2 2 0 0 0 1 0 1 0 1 1 0 0 2 1 2 0 1 2 0 0 1 1 1 1 1 1 1 0 0 0 0 2 0 1 0 0 2 1 0 0 0 0 0 0 0 0 0 0 0 0 2 2 2 2 0 2 0 1 1 0 0 0 1 0 0 2 0 1 0 0 0 0 1 0 0 2 0 0 2 2 0 1 0 2 1 2 1 0 1 0 2 1 0 0 0 0 1 0 0 0 2 1 0 1 1 1 2 0 1 0 1 1 0 2 1 0 1 1 2 0 0 1 1 2 0 1 1 1 0 0 0 1 0 0 0 0 2 1 0 0 0 0 1 1 0 0 1 0 0 1 1 0 0 1 1 0 2 0 2 1 0 2 2 1 1 1 1 1 1 1 2 2 1 0 0 0 0 0 0 0 0 0 0 0 0 0 0 0 2 1 1 2 0 0 0 1 1 2 1 0 0 1 0 0 0 0 0 1 1 2 0 0 0 0 0 1 0 0 1 0 0 1 1 0 1 2 1 1 1 0 0 1 1 0 1 0 2 1 1 2 1 1 2 0 0 1 0 2 0 0 1 1 1 1 1 1 0 0 0 2 1 1 2 1 1 1 2 0 0 1 0 0 0 0 1 1 0 1 0 1 0 1 1 0 0 2 0 1 1 0 1 0 0 1 2 2 0 0 0 2 0 2 0 1 0 1 0 0 0 1 1 0 0 1 1 2 2 2 0 1 1 0 0 2 0 1 0 0 1 0 1 1 1 2 1 1 0 0 2 1 0 1 1 0 1 1 0 1 1 0 1 1 0 0 0 0 1 1 0 0 0 2 2 1 0 1 0 0 0 0 0 1 0 2 0 0 1 0 1 0 1 0 0 0 0 1 1 0 1 0 0 0 0 0 0 2 0 2 0 2 1 0 1 1 1 1 0 0 1 1 0 0 1 0 1 0 0 0 0 0 2 1 0 0 0 0 0 0 0 0 1 1 2 0 0 0 0 1 1 0 1 0 1 1 0 2 1 1 1 1 2 2 2 0 0 0 0 2 0 0 1 2 0 0 0 1 0 0 1 2 0 1 0 0 1 0 1 1 1 0 1 0 0 1 0 2 0 0 0 1 1 2 2 2 1 0 0 1 1 1 1 1 2 0 1 1 1 1 1 1 0 1 0 0 0 1 1 2 1 0 1 0 0 0 1 1 0 2 0 1 1 0 0 0 0 0 1 0 1 0 0 1 0 0 0 0 1 0 0 0 0 0 1 0 0 1 2 2 0 1 1 0 2 2 0 0 1 0 0 0 0 1 1 1 1 1 1 2 1 1 1 2 2 2 0 0 1 0 0 0 1 1 0 1 2 2 0 1 2 2 1 0 0 1 1 0 2 0 0 0 1 1 2 0 1 2 0 0 2 0 0 0 0 2 1 0 2 0 0 0 0 0 1 0 0 1 0 1 1 0 1 0 1 0 2 1 0 2 0 0 0 2 0 0 1 2 0 0 0 0 1 1 2 1 0 0 0 2 0 2 0 1 2 1 2 0 0 0 0 0 0 1 1 0 1 1 2 0 1 1 1 0 0 0 0 2 2 2 0 0 1 2 0 0 0 0 1 1 2 2 0 0 1 0 0 1 0 0 0 0 0 1 0 0 1 1 0 1 0 0 0 0 1 1 0 0 2 2 2 1 0 0 1 0 0 0 1 0 0 0 1 2 0 0 0 2 0 0 1 1 1 0 0 0 0 0 1 0 1 1 0 0 2 0 0 0 0 1 0 0 1 1 0 1 1 0 0 0 1 0 1 0 0 0 0 0
16 0 1 0 0 0 0 1 2 0 0 0 2 2 2 2 0 0 2 0 2 2 1 1 1 1 1 1 1 2 1 1 2 2 0 0 1 1 0 0 2 2 0 0 0 0 0 1 0 0 1 1 1 1 0 1 0 0 2 1 1 1 1 1 0 0 0 0 0 1 1 1 2 2 1 2 2 1 1 0 1 0 2 1 1 0 0 0 2 2 0 0 0 0 0 1 1 0 0 0 0 1 0 0 2 0 2 2 1 0 0 1 1 2 1 1 2 0 0 1 2 0 2 2 2 0 2 1 1 1 0 0 0 0 0 0 0 0 0 0 0 0 0 0 2 0 1 0 1 1 1 0 1 0 1 0 0 2 1 2 1 0 0 2 1 2 0 1 1 0 0 0 1 1 1 0 2 0 0 1 0 1 1 1 0 1 2 1 1 0 2 0 1 1 2 0 0 0 0 0 0 0 0 0 2 0 0 0 2 0 0 0 0 0 0 2 1 2 1 1 1 0 2 2 0 0 1 2 0 0 0 0 0 0 0 0 0 2 0 2 0 0 2 1 1 1 1 0 0 0 0 0 1 1 1 0 1 1 0 0 0 0 0 1 1 0 0 1 2 0 0 1 0 1 0 0 1 0 2 0 1 1 0 1 0 1 0 2 0 2 1 1 2 0 2 0 2 2 0 0 0 0 1 0 1 0 0 1 1 2 0 1 2 0 2 0 2 1 0 1 0 1 1 1 1 0 0 0 1 1 0 1 1 1 0 0 0 1 0 0 0 0 2 2 0 0 1 0 1 1 0 0 0 1 0 1 1 0 0 2 2 0 1 1 1 1 0 1 1 1 1 1 1 1 1 0 2 2 2 1 1 1 0 0 2 2 0 0 0 1 0 1 0 0 2 0 0 0 1 1 0 1 0 2 2 0 0 0 0 0 0 2 0 1 1 2 0 0 0 0 0 2 0 1 0 1 1 1 0 0 2 0 0 1 0 1 0 1 0 0 1 0 2 0 1 2 1 0 1 1 0 0 0 1 0 0 0 2 2 2 2 2 0 0 0 2 0 0 2 0 0 0 2 1 0 1 0 1 1 1 1 1 0 2 1 1 0 0 0 1 1 1 1 1 2 0 0 0 0 2 2 2 2 2 0 1 1 1 0 1 0 0 1 0 1 0 0 0 0 1 1 2 1 1 0 1 0 0 0 2 0 0 0 1 1 0 0 0 1 1 2 1 0 0 2 2 0 1 1 0 0 0 1 2 1 0 1 0 0 0 0 0 1 1 0 0 0 2 2 1 0 1 0 0 1 0 1 2 1 2 0 0 1 0 1 0 1 0 1 1 0 0 0 0 0 1 1 0 1 0 1 2 1 1 0 2 2 0 1 1 0 0 0 0 1 1 0 0 1 0 0 0 0 1 1 0 0 1 0 0 0 1 0 0 0 0 0 0 2 0 2 0 0 1 1 0 0 1 1 1 1 1 2 2 0 1 2 2 2 0 0 0 0 1 0 1 2 2 0 0 2 0 0 1 0 2 0 0 0 0 0 0 2 0 2 1 2 0 0 2 0 2 1 2 1 0 2 2 1 1 0 0 0 0 2 0 1 2 2 0 0 0 1 1 0 0 0 1 1 0 0 0 0 1 1 0 0 1 0 0 1 1 0 2 0 1 2 0 0 1 0 1 0 1 1 0 0 1 0 0 0 0 1 0 0 1 1 0 1 0 0 0 2 1 0 0 0 1 1 2 0 0 0 1 1 0 0 1 1 0 0 1 2 0 1 1 0 2 2 2 0 0 2 1 1 1 0 1 0 1 2 2 2 2 0 1 1 0 0 0 0 0 2 0 2 2 2 0 1 0 1 2 0 1 1 0 0 0 1 2 0 0 1 1 0 1 0 1 1 0 1 1 1 0 1 0 1 0 1 0 1 0 1 1 1 0 1 0 0 0 0 2 0 0 0 0 2 0 1 1 0 0 0 1 0 2 0 0 1 0 0 2 1 0 0 0 0 2 1 0 1 1 1 1 2 0 2 0 0 0 0 1 1 1 1 0 1 0 0 1 1 0 0 0 1 1 2 0 2 2 0 2 0 1 2 0 2 1 0 0 2 2 0 1 1 0 1 1 1 0 0 0 2 1 1 2 0 0 0 0 1 0 0 0 0 1 1 2 2 0 0 0 1 0 1 1 1 0 1 0 0 0 0 0 0 0 0 0 1 0 0 0 0 2 0 0 2 1 0 2 1 0 0 0 0 0 1 0 1 0 0 0
17 0 2 0 0 0 0 2 0 2 0 0 0 0 0 0 0 0 0 0 1 1 0 0 2 0 1 2 2 2 2 0 0 0 0 0 2 2 0 0 2 2 1 1 0 1 1 0 0 0 0 0 0 0 1 1 0 0 2 1 1 1 1 0 0 0 0 0 0 0 0 0 2 2 1 2 2 1 2 0 0 1 1 1 1 0 1 1 1 2 1 1 0 0 1 2 0 0 0 0 0 2 0 0 2 0 2 0 1 1 0 1 0 2 0 0 1 0 1 1 1 0 2 2 1 0 1 0 0 0 1 0 0 0 1 1 0 0 0 0 0 0 0 0 1 0 1 0 1 1 1 0 1 0 0 1 0 0 1 2 2 0 0 2 0 1 0 1 1 1 1 1 1 1 1 2 1 0 0 0 0 2 1 1 0 1 1 1 0 0 1 0 0 2 2 0 1 1 0 1 0 1 0 0 2 2 2 1 0 0 1 0 0 0 0 2 0 2 2 0 2 1 2 2 0 1 0 1 1 1 0 0 1 1 0 0 0 1 0 1 1 1 2 0 0 0 0 0 1 0 0 0 1 0 1 0 0 1 0 0 0 0 0 0 1 0 2 0 1 0 1 1 0 1 1 0 0 0 1 0 1 1 1 2 2 1 1 2 0 2 1 0 2 0 2 0 2 0 1 0 1 1 1 0 1 0 1 2 1 1 1 0 1 1 1 0 2 0 1 0 0 2 1 1 1 0 0 0 0 1 0 2 0 1 0 0 0 1 0 2 1 2 1 0 0 0 0 0 1 1 1 1 1 1 1 0 2 0 0 2 2 0 1 1 1 0 0 2 2 0 2 2 2 2 1 0 2 2 0 0 1 1 0 0 2 1 2 0 0 1 1 0 1 0 2 1 1 1 0 0 0 0 2 2 2 2 0 1 0 0 0 1 0 2 0 2 0 0 0 0 1 1 0 2 0 1 1 0 1 0 0 1 0 2 1 1 0 0 0 0 2 0 2 0 0 1 1 1 2 0 0 1 0 2 2 1 2 0 0 1 0 1 0 0 0 1 0 2 2 2 2 2 2 0 2 0 1 1 0 0 0 2 1 1 0 0 0 1 0 2 0 1 0 1 1 0 1 0 0 1 2 2 2 1 0 1 2 1 0 2 0 1 2 0 0 1 1 1 0 1 1 1 2 2 1 0 0 0 1 1 1 0 0 1 0 0 1 1 1 2 0 1 0 0 1 2 0 1 1 0 0 0 0 1 1 1 1 0 0 0 0 0 0 0 0 0 0 1 1 1 0 0 1 0 0 0 1 1 0 2 0 0 2 0 2 0 1 1 1 1 0 1 0 0 1 0 1 0 0 0 0 2 1 1 0 1 1 0 1 1 0 0 0 2 0 2 0 0 0 0 1 0 0 0 1 1 1 1 0 0 1 2 0 0 0 1 0 1 2 0 1 0 0 1 0 0 1 0 0 0 1 1 1 1 1 1 2 1 1 0 0 0 0 1 1 0 0 1 1 0 1 1 0 0 1 1 1 2 1 1 2 0 2 0 1 0 2 1 1 1 0 1 0 0 1 0 1 1 1 1 0 1 0 0 0 0 2 2 2 0 0 0 0 2 0 0 0 1 1 1 0 0 0 2 0 1 1 0 0 0 1 2 0 2 0 0 1 1 1 2 0 1 0 0 0 1 0 0 1 0 1 1 1 0 1 2 0 0 2 0 0 0 2 0 0 0 0 2 0 2 0 0 0 0 1 1 0 0 0 2 0 2 1 0 0 1 0 2 1 2 0 1 2 1 0 1 1 0 1 0 0 0 0 2 1 2 0 0 0 1 1 0 1 1 1 1 1 0 0 0 0 0 0 2 2 0 0 0 1 2 1 1 0 1 0 1 1 2 0 1 0 1 0 0 1 1 1 0 0 0 2 0 1 2 0 0 0 1 0 0 1 1 0 0 0 1 1 0 1 1 0 0 0 2 0 2 0 2 2 2 2 0 0 0 0 0 0 2 1 1 1 1 2 0 1 0 1 0 0 0 0 2 1 1 1 1 1 2 1 1 1 0 0 0 0 0 2 0 1 1 0 1 1 1 0 0 2 0 1 1 1 2 0 2 0 0 0 1 1 0 1 1 2 1 0 1 0 0 0 0 2 0 1 0 1 0 1 1 0 0 0 0 2 0 2 0 0 0 1 1 0 0 0 0 0 0 0 0 1 0 0 0 0 1 0 1 0 1 0 1 1 0 0 0 1 0 1 0 0 0 1 0
18 0 2 0 0 0 0 1 2 0 0 1 0 0 0 0 0 1 1 1 1 1 0 1 1 1 1 2 2 2 1 0 1 1 1 1 1 1 0 0 1 1 0 0 0 0 0 0 0 0 0 0 0 0 0 0 0 2 2 1 1 1 2 2 0 0 1 1 0 0 0 0 1 1 0 1 1 1 2 1 1 0 1 1 2 0 1 1 2 2 2 1 1 0 0 2 0 1 0 2 0 1 1 1 2 1 2 1 1 0 0 1 1 1 1 1 1 0 0 2 2 0 1 1 1 1 1 1 2 2 2 1 0 0 0 0 1 0 0 0 1 0 1 0 2 0 1 0 1 0 0 0 0 1 1 1 1 2 0 1 0 0 0 1 2 2 0 1 0 1 1 1 0 2 1 0 1 0 0 0 0 0 0 0 0 0 2 2 2 1 1 1 0 2 2 0 1 2 0 0 0 0 0 0 2 1 1 1 1 0 1 0 2 0 0 2 1 1 1 0 2 2 1 2 0 0 1 1 1 0 1 1 0 0 0 0 0 1 0 1 0 0 2 0 0 0 0 0 0 0 0 0 1 1 0 0 2 2 1 1 0 1 0 1 1 0 0 0 2 1 0 2 0 0 1 1 1 2 2 0 0 2 0 1 1 0 2 2 0 2 0 0 1 0 2 0 2 1 1 0 1 1 0 0 0 0 1 2 0 1 0 2 2 1 2 0 1 0 1 1 0 1 2 1 2 0 1 0 1 0 0 2 1 2 0 0 0 1 1 2 1 2 1 1 0 0 1 1 1 1 1 0 1 0 0 1 0 0 1 0 1 1 2 1 2 1 0 1 1 0 2 2 1 1 1 1 2 2 0 0 0 1 0 1 2 1 1 0 0 0 0 0 0 0 2 0 0 0 1 1 0 1 1 2 1 0 1 0 0 0 0 0 0 1 1 1 1 0 0 0 1 1 0 1 2 1 1 0 0 0 2 0 0 2 0 0 0 1 2 0 1 0 0 2 0 0 1 0 2 2 0 0 0 1 1 1 1 1 0 1 1 1 1 1 0 1 0 1 1 0 2 0 0 2 1 1 1 0 0 0 0 2 0 0 0 1 0 0 0 1 1 0 0 2 2 0 0 0 0 2 2 2 1 1 0 1 2 1 0 0 0 2 0 0 0 0 0 0 0 1 1 1 2 2 0 0 0 0 1 1 1 0 0 0 0 0 1 0 1 1 0 1 0 1 1 0 0 2 2 0 0 0 1 1 1 0 2 1 0 0 0 0 0 1 0 0 0 1 1 0 1 1 0 0 0 0 0 2 0 2 0 0 0 0 0 0 0 0 1 1 1 0 0 0 0 0 0 0 0 0 0 2 0 2 0 2 1 0 1 0 1 0 0 1 0 0 2 0 0 0 1 0 0 0 0 0 1 1 0 0 0 1 0 0 0 0 1 0 2 0 1 1 0 1 0 0 1 0 1 1 0 0 0 1 1 1 1 2 2 0 0 0 0 0 0 2 1 1 1 0 0 2 0 0 0 2 1 1 0 0 1 0 2 2 2 1 1 0 1 0 0 0 0 1 0 0 0 2 1 1 0 0 0 0 0 0 2 1 2 0 1 1 0 2 0 0 0 1 1 0 0 1 0 2 0 1 1 0 1 1 1 1 0 2 0 1 2 0 0 0 0 0 0 1 2 0 1 1 1 1 1 1 0 0 0 0 1 2 2 2 2 2 2 1 0 1 0 0 2 1 0 0 0 1 1 0 0 1 1 1 0 1 0 0 0 2 0 2 0 2 0 2 2 1 0 0 0 0 0 0 0 1 0 2 2 1 0 0 0 1 1 0 1 1 1 2 2 1 0 0 0 0 0 1 2 0 0 0 1 2 0 0 0 0 0 1 0 1 0 0 0 1 1 0 1 0 1 0 0 0 2 0 1 2 0 1 0 0 1 2 0 2 0 0 0 0 2 0 2 0 0 0 0 0 0 2 0 0 2 2 2 0 1 0 1 2 1 1 0 1 2 2 1 0 1 0 1 0 0 0 0 0 2 1 1 1 0 1 1 2 1 0 1 0 1 0 2 2 2 0 1 1 1 1 1 1 1 0 0 0 2 2 0 1 0 0 0 1 1 0 0 0 1 1 1 0 0 1 0 1 0 0 0 0 2 0 2 2 0 0 0 1 1 0 2 0 0 0 1 1 0 0 0 0 0 0 1 0 1 0 0 0 0 0 0 0 1 0 0 2 0 0 1 0 1 0 0 0 0 0 0 0
19 0 1 0 0 1 1 2 1 1 0 0 0 0 0 0 0 0 1 1 0 2 0 0 2 0 1 2 2 2 2 1 1 2 2 2 2 2 0 0 2 2 0 0 0 0 1 0 0 0 0 0 0 0 1 2 0 0 1 2 0 1 2 1 0 0 1 2 0 0 0 1 2 2 2 2 2 2 2 0 2 0 2 0 2 0 0 0 2 2 0 0 0 0 1 1 1 1 1 1 1 2 2 2 2 0 2 0 1 0 0 1 1 2 1 1 2 0 0 2 2 0 1 1 0 1 0 1 2 2 0 0 0 0 0 0 0 0 0 0 0 0 0 0 1 0 0 0 0 0 0 0 0 0 0 0 0 0 1 1 2 0 0 1 0 2 0 2 1 1 0 0 0 2 0 0 2 0 0 1 0 1 0 0 0 0 1 2 0 0 1 1 1 1 2 0 0 2 0 0 0 0 0 0 2 2 1 0 1 0 0 0 2 0 0 2 0 0 1 1 2 1 1 2 0 0 1 1 1 1 0 0 0 1 1 1 0 1 0 0 0 0 2 0 0 0 0 0 0 0 0 0 0 0 0 0 2 2 0 1 1 1 0 0 1 0 0 0 1 0 2 1 0 1 1 0 1 2 2 0 0 2 0 1 2 1 1 2 0 2 2 1 2 0 2 0 2 0 0 0 1 0 1 0 0 0 0 2 1 1 0 0 1 0 2 0 2 0 0 0 1 1 1 2 2 0 0 0 2 2 0 0 0 2 0 0 0 0 0 1 1 1 2 2 0 0 0 0 0 1 2 2 1 0 0 1 2 0 0 1 1 0 2 0 2 0 0 2 2 1 1 1 1 1 1 1 1 0 0 0 0 2 0 0 1 0 0 0 0 0 0 0 1 0 2 0 0 0 0 0 0 0 1 2 1 1 1 1 0 0 0 0 0 1 1 2 0 1 0 0 0 1 2 0 0 0 0 1 0 0 1 0 1 0 0 1 0 0 1 0 0 0 1 1 0 1 1 0 0 0 0 1 0 1 0 0 0 1 1 1 1 1 0 0 0 2 0 1 2 1 0 0 1 1 1 1 0 1 1 0 1 0 0 1 1 1 0 1 0 1 1 2 1 2 1 0 1 0 1 1 1 2 1 1 1 0 2 1 0 2 0 0 1 0 0 1 0 0 0 1 1 2 1 1 1 0 0 0 1 1 1 0 0 0 0 0 0 0 1 2 0 1 0 1 1 2 0 0 0 0 0 0 0 2 0 1 0 0 0 0 0 0 0 0 0 0 0 0 0 0 0 0 0 0 1 1 2 1 0 2 0 0 1 0 1 0 1 0 0 0 0 2 0 0 0 0 2 0 0 0 0 2 0 0 1 1 1 0 1 1 1 1 0 0 0 0 0 0 2 0 0 0 0 0 0 0 1 2 0 0 1 1 2 0 0 0 1 0 2 0 1 0 0 0 2 0 1 0 1 1 1 1 0 1 1 0 1 2 1 1 1 0 1 1 0 1 2 2 0 2 0 0 0 1 1 2 0 2 0 0 2 0 2 1 2 1 1 1 1 0 0 0 1 2 1 0 2 1 0 1 0 0 0 0 2 0 2 2 2 0 1 0 0 1 0 0 0 1 0 0 0 0 0 2 0 0 1 0 2 1 1 1 0 2 0 0 2 0 0 0 0 0 0 0 0 0 0 1 1 1 1 1 0 0 0 0 0 0 1 0 0 0 2 2 0 1 1 1 1 2 0 0 0 0 0 1 0 0 0 2 0 2 1 1 1 2 0 0 2 2 2 0 2 0 0 0 1 1 0 0 1 2 0 1 1 1 1 2 0 0 0 0 2 0 2 2 2 0 1 0 1 1 0 1 2 0 0 0 0 2 0 0 1 0 0 0 0 1 1 1 0 1 0 1 1 0 1 0 2 0 0 0 1 2 0 0 0 0 0 0 0 2 0 0 0 2 2 1 2 1 0 0 0 1 0 2 0 0 1 0 0 1 0 0 1 1 1 1 1 1 1 1 0 1 2 0 2 0 0 0 0 1 1 1 1 1 1 1 1 1 0 0 0 0 2 2 2 0 1 1 0 1 0 0 0 0 1 0 0 0 2 0 1 2 1 0 0 2 2 0 0 1 2 1 1 1 0 1 0 0 2 0 1 1 0 0 2 2 1 1 1 2 1 0 1 1 1 0 2 2 0 0 0 0 0 2 0 0 1 0 0 0 0 1 0 1 2 0 0 1 0 0 0 0 1 1 1 0 0 0 0 0
20 0 1 0 0 0 0 1 2 0 0 0 1 1 0 0 1 0 1 1 1 2 1 0 2 0 2 2 2 2 2 1 2 2 1 1 2 1 1 0 1 0 0 0 0 1 0 0 0 0 0 0 1 0 1 0 1 1 0 1 0 1 2 2 0 0 1 1 0 0 0 2 2 2 2 2 2 0 1 1 1 0 2 0 2 0 0 1 2 2 0 1 0 0 1 1 0 0 0 0 0 1 2 1 2 0 2 2 0 0 2 2 0 1 0 0 1 0 1 1 1 0 0 0 0 1 0 1 2 2 0 0 0 0 0 0 1 0 1 0 1 0 0 0 1 0 0 0 1 2 0 0 1 1 0 1 0 2 1 0 1 2 0 1 1 1 0 2 0 1 0 1 1 1 0 0 2 0 0 1 0 2 1 2 1 1 2 1 0 0 0 2 0 1 2 1 1 2 0 0 0 0 0 1 2 1 1 0 1 0 1 0 1 0 0 2 1 0 2 1 2 1 2 2 0 0 1 1 0 0 0 0 0 0 0 0 0 2 0 1 0 0 2 1 0 0 0 0 1 0 0 0 1 0 0 0 0 0 0 0 0 0 0 0 0 0 0 0 1 0 1 1 0 1 0 0 1 0 2 0 0 2 1 1 2 0 0 2 0 2 1 0 0 0 1 0 1 2 0 1 1 0 1 0 1 0 0 1 0 1 1 2 2 0 1 0 2 1 1 0 0 1 2 0 2 0 1 0 1 1 1 1 1 1 0 0 0 2 0 0 0 0 2 2 0 0 0 1 1 0 1 1 2 0 0 0 0 0 0 2 2 0 2 0 2 0 0 1 1 1 1 1 1 0 0 1 0 2 0 0 0 0 0 0 1 1 1 0 0 0 0 1 0 0 1 0 0 0 0 0 0 0 1 2 2 1 0 0 1 1 0 0 0 1 0 1 1 0 0 0 0 1 0 0 2 2 1 0 2 0 0 1 0 2 0 1 0 1 0 0 1 0 1 0 0 2 2 0 1 0 0 1 0 2 1 0 1 1 2 2 1 1 0 0 1 1 0 1 2 1 2 2 2 0 2 0 2 0 0 0 1 1 0 1 1 2 0 1 0 1 1 2 1 1 1 0 0 1 1 0 1 2 1 0 1 1 1 1 0 1 0 2 1 0 0 2 0 0 0 2 2 0 1 1 0 1 1 0 1 2 0 0 0 0 1 1 0 2 1 2 0 2 0 0 2 1 1 1 2 0 0 0 1 2 1 0 0 0 0 1 1 0 0 2 0 0 0 0 0 0 1 1 2 0 0 0 2 2 0 1 0 0 1 0 1 1 0 2 0 0 0 0 0 0 2 0 1 1 1 2 2 0 0 1 0 2 2 0 1 1 0 0 0 0 0 0 0 0 0 0 0 0 0 1 1 0 1 2 0 0 1 1 0 0 0 0 1 1 1 1 1 0 0 1 1 0 1 0 1 1 0 2 1 1 2 0 1 2 1 0 0 0 1 0 0 1 2 2 1 1 0 1 0 0 0 2 1 1 1 0 0 2 2 2 2 2 0 0 1 0 0 0 0 0 0 0 0 0 0 1 0 0 0 0 1 0 1 2 2 0 1 0 0 0 0 0 0 2 0 0 0 0 0 2 0 0 0 0 0 0 0 0 1 1 0 1 1 0 1 2 0 1 0 0 0 1 0 0 0 0 0 0 0 0 0 0 0 1 1 1 1 0 2 2 0 2 2 0 2 1 1 1 1 0 0 1 0 0 0 2 1 2 1 0 1 2 0 1 1 1 0 1 2 1 0 1 0 0 0 0 0 2 0 2 0 1 1 0 0 1 1 0 2 0 1 1 1 0 2 0 2 2 0 1 2 0 0 0 0 2 0 0 0 0 0 2 1 0 0 0 0 1 0 0 0 0 0 1 0 1 1 0 1 1 1 0 1 0 0 0 2 2 0 0 0 0 0 0 2 0 1 0 0 1 0 2 1 1 1 1 1 1 0 0 0 1 1 2 0 0 1 1 1 2 2 1 2 0 1 0 0 1 0 0 2 2 0 1 0 2 0 0 1 1 2 2 0 1 2 2 0 2 0 0 0 0 0 0 0 0 2 2 1 2 1 0 0 1 1 0 0 0 1 1 1 0 0 0 1 0 1 0 0 0 1 0 2 2 2 1 0 1 1 0 1 1 2 0 1 1 0 0 0 0 0 2 0 0 1 0 0 0 0 1 0 1 2 0 0 1 0 0 0 0 0 1 0 0 0 0 1 0
21 0 0 0 0 0 0 2 2 0 0 0 1 1 0 0 1 0 1 1 1 2 1 0 2 0 0 2 2 2 2 2 1 1 0 0 2 2 0 0 2 1 0 0 0 0 1 0 0 0 0 0 0 0 1 2 0 0 0 1 1 1 1 0 2 2 0 0 0 0 0 1 2 2 1 2 1 1 1 0 2 0 1 1 1 0 1 1 2 2 1 1 0 0 0 2 1 0 0 0 0 1 2 2 2 0 2 2 0 0 0 2 0 0 0 1 0 1 0 1 2 1 0 0 0 2 0 1 2 2 0 0 0 0 0 0 0 0 0 0 1 0 0 0 0 1 1 0 0 0 1 0 0 0 0 1 0 1 0 2 2 2 1 1 1 1 0 1 1 1 0 0 1 1 0 0 1 0 0 0 0 0 0 0 2 2 0 0 0 0 0 0 0 1 1 0 0 2 0 0 0 0 0 0 2 1 1 0 1 0 2 0 0 0 0 2 0 0 2 2 2 0 1 1 0 0 2 1 0 0 1 1 0 0 0 0 0 2 0 1 0 0 1 0 0 1 1 0 0 0 0 0 1 1 0 0 0 2 0 2 2 2 0 1 1 0 1 0 2 2 0 1 1 0 0 0 0 1 2 0 1 1 2 2 2 0 2 0 1 1 0 2 1 0 2 0 2 1 1 1 1 1 0 1 0 0 0 1 0 1 0 1 0 1 1 0 2 0 1 0 1 1 1 1 1 0 0 1 1 2 0 1 0 0 0 1 2 0 0 0 1 1 2 1 1 1 0 0 1 1 1 1 1 0 0 1 1 0 0 1 1 0 2 1 2 1 0 1 1 0 2 2 1 1 0 0 0 2 2 0 0 0 0 0 1 1 1 0 0 0 0 1 1 0 1 0 0 1 0 0 0 0 0 1 1 1 0 0 0 0 0 0 0 0 2 2 0 1 0 1 0 1 0 1 1 1 0 0 0 0 0 0 0 1 1 0 0 0 0 0 1 0 1 1 0 2 1 0 1 0 0 1 0 1 1 1 1 0 0 0 1 1 1 1 0 1 0 1 1 0 2 0 1 1 1 0 1 2 2 0 1 2 0 1 1 1 0 1 1 0 0 1 0 1 1 0 0 0 0 0 2 2 1 0 0 1 2 2 0 2 0 1 1 0 2 0 0 1 0 1 2 1 2 2 1 0 0 1 0 2 0 1 0 0 0 0 0 1 0 2 2 2 0 0 2 1 0 1 1 0 0 0 1 2 0 0 0 1 0 1 0 0 2 0 2 2 0 1 1 1 0 1 2 0 0 0 2 1 0 1 0 0 1 0 1 0 1 1 0 0 0 0 0 0 0 0 0 0 0 0 0 2 1 1 0 1 1 0 1 0 1 1 0 0 0 0 0 0 0 1 1 1 0 0 0 1 1 0 0 0 1 1 1 0 0 0 0 0 2 0 0 1 0 0 2 0 1 0 1 1 0 1 0 1 1 0 1 1 1 0 0 0 1 0 1 1 0 2 1 1 0 1 1 0 1 1 1 1 0 0 2 0 1 0 1 0 1 0 2 0 0 1 0 0 0 0 0 1 0 1 1 0 0 0 2 0 2 2 0 0 0 0 0 2 0 0 1 1 1 0 0 0 0 1 1 0 0 0 0 0 1 1 0 2 0 0 1 0 0 2 0 1 0 0 0 0 0 0 0 0 0 0 0 0 0 0 1 2 2 0 0 0 1 0 0 0 1 1 0 2 0 0 0 0 0 0 0 1 1 1 0 2 1 1 0 2 0 2 1 2 0 1 2 1 0 1 0 0 0 1 0 1 0 2 2 1 1 0 0 1 1 0 2 0 2 2 2 0 2 0 2 2 0 2 2 0 0 0 1 2 0 0 0 1 0 1 0 0 0 0 0 0 0 0 1 0 0 0 2 0 1 1 1 1 1 0 1 0 0 0 2 2 0 0 0 0 1 1 2 1 1 0 0 2 0 1 0 0 1 1 2 0 0 0 0 0 0 1 1 0 0 1 0 0 2 1 0 0 0 0 2 0 2 1 2 2 0 2 1 2 1 0 0 0 1 1 2 1 2 1 1 1 0 1 1 0 1 0 1 1 2 2 0 2 0 0 0 1 1 0 0 0 2 2 2 0 0 1 0 0 1 0 0 0 1 0 2 1 1 0 0 0 2 0 1 2 2 0 2 2 0 0 0 0 0 1 0 0 2 0 0 0 0 1 1 2 2 0 0 2 0 0 0 2 1 0 0 0 0 0 1 0
22 0 2 1 0 0 0 2 1 1 0 0 1 1 0 0 0 0 0 0 1 1 1 0 2 0 0 1 2 1 1 1 1 1 0 0 1 0 0 2 1 0 0 0 1 0 1 0 0 1 1 0 2 0 0 1 0 0 1 1 0 1 2 1 0 0 1 0 0 0 0 1 2 2 0 2 2 1 2 0 1 0 1 1 1 0 1 0 1 2 1 0 2 1 0 1 1 1 1 1 1 2 0 0 2 1 2 1 1 0 1 2 0 1 0 0 1 0 0 2 2 0 2 2 0 2 0 2 2 2 1 0 0 0 0 0 0 0 0 0 1 0 1 0 0 0 0 0 0 1 1 0 1 0 0 1 0 1 1 0 0 1 0 0 1 1 0 1 0 0 0 0 0 2 0 1 1 1 0 1 0 1 0 0 2 2 0 2 1 1 1 1 1 0 2 1 0 1 0 0 0 1 0 0 2 0 0 0 0 0 2 0 1 0 0 2 1 1 2 1 2 1 2 1 1 1 0 2 0 0 0 0 0 0 0 0 1 2 0 2 0 0 2 0 1 1 1 0 1 1 1 1 2 1 0 0 2 2 1 1 0 1 0 0 1 0 0 0 2 0 0 2 0 1 0 0 0 0 1 0 0 1 0 1 1 1 0 1 1 2 1 2 0 1 1 1 1 0 0 1 0 0 2 0 1 0 0 2 0 1 0 1 1 0 0 0 1 0 0 1 0 1 2 1 2 0 1 0 0 0 0 2 0 1 0 0 0 2 0 1 1 1 2 2 1 1 1 0 1 1 0 0 2 1 0 0 2 0 1 1 2 1 2 1 2 0 0 2 2 2 0 1 1 1 1 1 1 1 1 0 0 0 0 0 0 0 0 0 0 1 1 0 1 0 1 1 0 2 1 1 0 1 1 1 1 1 0 0 0 0 0 0 0 0 2 2 0 0 0 0 0 1 0 1 0 0 0 1 0 0 1 0 1 1 1 1 1 1 0 0 2 0 1 1 0 1 1 2 2 1 0 1 0 2 2 2 2 0 0 1 1 1 0 0 0 1 1 1 2 1 1 1 2 0 1 0 2 0 0 0 1 2 0 1 1 1 0 1 1 0 0 2 0 1 0 0 0 1 1 1 1 2 1 0 0 1 2 1 1 2 1 2 2 0 0 0 0 0 0 1 1 2 2 1 1 0 0 1 1 1 1 1 0 1 0 0 0 0 1 1 0 0 0 1 2 2 0 2 2 0 0 0 1 1 2 0 1 0 0 0 1 0 0 1 0 0 0 0 0 0 0 1 1 0 0 0 1 2 0 2 0 0 1 0 1 0 1 0 0 0 0 2 0 0 1 0 0 0 0 0 0 2 1 1 1 2 0 0 0 0 0 0 1 2 1 1 0 0 0 0 1 0 0 1 1 0 1 1 1 1 0 0 0 0 0 1 1 0 2 0 1 1 0 1 0 0 2 0 1 1 0 1 0 0 2 0 1 1 1 0 0 0 1 0 1 0 0 2 1 1 0 1 1 0 1 2 0 1 0 0 1 0 2 1 1 1 1 0 0 0 0 0 1 1 1 0 2 1 1 1 0 1 0 0 2 0 1 2 1 0 0 0 0 1 0 0 1 1 0 0 0 1 0 2 0 0 0 0 0 0 1 1 0 2 0 0 1 0 0 1 0 1 0 0 0 1 0 1 0 0 0 0 2 0 2 0 0 0 2 0 0 1 2 1 0 0 0 2 0 2 0 0 0 1 1 0 0 0 0 1 0 1 0 0 0 2 0 2 2 2 0 0 2 1 0 1 0 1 0 1 1 1 0 1 1 2 0 0 0 1 1 0 1 1 1 2 2 1 1 0 2 1 0 2 2 0 0 0 2 2 1 1 1 0 0 0 0 0 2 1 1 2 0 0 0 0 0 0 1 0 1 0 0 2 0 0 0 0 0 0 1 1 0 0 0 1 2 1 2 1 2 0 0 1 0 1 0 1 2 1 1 0 1 0 1 2 1 1 0 0 1 2 0 0 2 0 2 0 0 0 1 1 1 1 1 1 1 1 0 0 0 0 1 1 2 2 0 1 2 1 1 1 0 2 0 0 0 2 0 0 0 0 0 1 0 0 0 1 2 0 0 1 1 1 0 0 1 0 1 0 1 0 0 1 0 0 1 1 0 0 0 0 0 0 0 2 2 0 0 1 0 0 0 0 0 1 1 0 2 0 0 0 0 2 0 0 1 1 0 2 1 0 0 0 0 0 1 0 0 0 1 0
23 0 2 0 0 0 0 1 2 0 0 1 2 2 2 2 0 0 1 2 0 0 0 1 1 1 1 2 2 2 2 1 1 1 0 0 2 1 0 1 1 1 0 0 0 1 0 0 0 0 0 0 0 1 2 0 1 0 2 1 1 0 2 1 0 0 1 0 0 0 0 1 1 1 1 1 1 1 2 1 1 0 1 1 1 0 1 0 1 2 0 1 0 0 0 0 0 0 0 1 0 2 1 1 2 0 1 0 2 0 0 2 2 2 2 2 2 0 1 1 1 0 1 1 0 0 0 1 2 2 0 1 0 0 0 0 0 0 0 0 0 0 1 0 1 0 0 0 0 0 0 1 1 1 0 0 0 0 1 1 0 1 0 1 0 1 0 1 1 0 0 1 1 1 1 0 2 0 1 0 0 1 1 1 0 1 2 0 0 0 1 0 1 0 1 1 0 2 0 0 0 0 0 1 2 2 2 0 1 0 1 0 2 1 0 2 0 2 0 1 1 0 2 2 1 0 0 2 1 0 0 0 0 1 1 1 0 1 0 0 0 1 2 0 0 0 1 0 0 0 0 0 1 0 0 0 0 2 2 2 0 2 0 0 1 0 0 0 2 0 0 2 0 1 0 0 0 2 2 0 0 2 0 1 1 0 1 1 0 1 1 0 1 0 2 0 1 0 0 0 1 1 1 1 0 0 0 2 0 2 0 2 2 0 1 0 2 1 0 1 0 0 0 0 2 0 1 0 0 0 0 0 0 0 0 0 0 1 1 2 1 0 2 1 1 1 2 0 0 0 0 0 2 0 1 0 0 0 0 1 1 0 2 2 2 1 0 0 0 0 2 2 2 2 0 0 1 1 1 0 0 0 0 0 2 1 1 0 0 0 0 0 1 0 2 0 0 1 0 0 0 0 1 2 0 0 1 2 0 0 0 0 0 0 1 1 1 0 0 0 0 2 0 1 2 2 1 1 0 0 1 0 0 2 0 1 0 1 1 1 1 0 1 1 0 2 2 0 1 0 0 1 0 2 2 1 2 1 2 2 1 2 0 0 0 1 1 1 1 0 1 0 0 2 1 1 0 0 0 1 0 2 0 1 1 2 0 2 2 0 0 2 0 1 1 0 1 0 0 1 2 2 2 2 0 0 1 1 0 1 0 1 1 1 0 2 0 0 0 2 2 0 1 1 1 1 0 2 0 2 0 2 0 0 0 0 1 0 0 0 1 1 0 1 2 2 0 1 1 0 0 0 1 2 0 1 0 1 0 0 0 0 0 0 0 0 2 1 1 0 1 0 0 0 1 0 1 1 0 1 0 0 0 0 0 0 0 0 0 0 0 0 0 0 0 0 0 0 1 1 1 1 1 1 0 1 1 0 1 1 1 0 0 1 0 1 0 0 0 0 1 0 0 2 1 0 1 2 0 0 1 1 1 0 0 1 0 0 2 0 1 0 0 1 0 0 1 0 1 1 0 2 0 1 1 0 1 2 2 0 0 0 2 0 1 1 0 2 0 0 2 0 0 0 0 2 1 0 0 0 0 0 2 1 1 1 1 1 2 0 1 0 0 1 0 0 1 2 2 2 0 0 0 0 2 0 2 1 1 0 1 1 0 1 0 0 0 2 1 0 1 0 0 2 0 1 1 1 2 2 2 2 0 2 0 0 0 0 0 1 0 0 0 0 0 1 0 2 1 1 1 1 1 0 0 0 0 0 2 1 0 1 1 0 0 1 1 0 2 2 0 0 1 1 1 0 0 2 2 0 1 1 0 1 1 2 1 1 2 2 1 1 2 2 0 1 0 0 0 1 1 1 0 2 1 1 1 0 0 1 1 1 1 0 1 1 2 1 1 0 1 1 0 0 2 0 0 0 2 2 1 1 1 0 0 0 0 1 0 0 0 0 1 0 1 0 1 1 0 0 2 0 2 0 1 0 1 1 0 1 0 0 0 0 0 1 2 0 2 1 1 0 0 1 0 1 0 1 1 2 2 0 0 0 0 0 1 2 0 1 0 2 0 1 1 0 1 0 1 0 0 2 1 1 2 2 1 0 0 1 1 0 0 0 0 0 1 0 2 0 1 1 0 0 0 0 0 1 0 0 2 1 0 2 0 0 0 0 0 0 0 2 1 0 0 0 0 0 0 0 1 0 0 1 1 0 2 1 1 0 0 0 2 0 2 0 1 0 1 1 1 0 0 0 0 0 0 0 1 0 0 0 0 1 0 0 1 1 0 2 0 0 0 1 1 0 0 0 0 0 1 1
24 0 2 0 0 0 0 2 1 1 0 0 0 1 1 1 0 0 1 0 1 1 0 0 2 0 0 1 1 2 2 0 1 1 0 0 0 2 0 0 2 2 0 0 0 0 0 0 0 0 0 0 0 0 2 1 1 0 1 1 0 1 2 2 1 1 2 1 0 1 1 0 2 2 0 2 2 1 2 1 0 0 2 0 1 0 0 0 1 1 0 0 0 0 1 2 0 0 0 2 0 1 2 2 2 0 2 2 0 0 0 0 1 1 0 0 0 0 0 0 1 0 1 1 1 1 1 0 0 0 1 0 0 0 0 0 0 0 0 0 0 0 1 1 0 1 0 0 0 0 0 0 1 1 1 1 0 1 2 1 1 2 2 0 1 2 1 1 0 0 0 0 2 0 2 2 2 1 0 0 0 0 0 0 0 0 2 0 0 0 1 0 0 0 1 0 0 2 0 0 0 0 0 0 2 0 1 0 0 0 1 0 1 0 0 2 0 1 2 1 2 1 2 2 0 0 1 1 1 0 0 0 0 0 0 0 0 2 0 0 0 1 1 1 0 1 1 0 0 0 0 0 1 0 1 0 0 2 0 1 1 1 0 0 1 0 1 1 1 0 1 1 0 0 0 0 0 0 1 0 1 1 1 2 2 0 1 1 0 2 0 0 1 0 1 0 2 1 1 0 1 0 0 0 0 0 0 1 0 0 2 1 2 0 2 0 2 0 1 0 0 2 2 2 2 0 0 0 0 0 0 1 2 1 0 0 0 1 0 0 1 0 1 0 0 0 0 0 0 0 0 0 2 1 0 0 1 0 0 1 1 0 1 1 1 0 0 2 2 1 1 1 1 1 1 1 2 0 1 0 1 1 1 1 2 1 1 1 1 0 0 0 0 0 1 0 0 2 1 1 0 1 0 2 2 0 0 0 0 0 0 0 0 1 1 2 0 0 0 0 0 1 1 0 0 0 0 1 0 1 1 0 0 2 0 1 1 2 1 1 2 0 1 1 0 0 1 0 2 0 0 1 0 1 1 1 1 2 2 2 2 2 0 1 0 1 0 0 2 0 1 0 2 1 0 1 0 0 0 1 2 0 0 1 1 1 0 2 1 1 0 2 0 1 0 0 1 0 2 0 0 2 1 1 0 1 2 2 0 1 0 1 0 0 1 1 0 0 0 2 2 0 2 2 0 1 1 0 0 2 0 0 0 1 2 0 0 0 0 1 0 1 0 0 0 2 0 0 1 1 0 1 1 2 1 0 0 0 1 0 0 1 1 0 1 1 0 1 1 1 0 1 0 0 0 0 0 1 0 2 0 0 1 0 1 1 2 0 0 0 0 2 0 0 1 0 0 0 0 0 0 2 0 1 0 1 1 0 0 0 2 0 0 0 0 1 0 0 0 0 1 0 0 1 1 0 1 2 0 0 1 1 0 0 0 0 0 2 2 0 0 1 0 1 0 0 2 0 0 0 0 0 0 1 2 0 0 2 1 0 0 0 1 0 0 1 2 2 0 0 2 0 1 0 0 1 1 1 1 0 1 1 2 1 1 2 0 1 1 1 1 1 0 1 1 0 2 2 0 1 0 0 0 1 1 0 1 2 2 0 2 2 0 1 0 0 0 2 1 0 0 0 0 1 0 0 0 0 1 1 1 1 0 2 0 0 1 0 0 2 1 1 0 0 0 1 0 0 1 0 1 1 2 0 1 0 0 0 2 0 0 1 0 0 0 0 0 0 2 2 0 0 0 0 0 0 0 0 0 2 0 2 0 1 1 2 0 2 1 2 0 1 2 0 0 0 0 1 0 0 1 2 0 0 2 2 2 0 0 1 2 1 1 1 1 2 2 0 1 0 1 1 0 0 2 0 0 0 0 2 0 0 0 0 0 2 1 2 1 0 1 1 0 0 2 2 2 0 0 1 1 0 1 2 0 0 0 0 0 0 0 1 0 0 0 0 1 0 2 0 0 0 1 1 0 1 0 1 1 1 2 0 0 0 0 0 0 0 1 0 2 0 0 0 1 1 1 0 2 0 2 0 2 2 0 0 2 2 0 1 0 0 1 1 2 2 0 1 2 2 0 2 0 0 0 0 1 1 1 2 2 2 0 1 1 0 1 0 1 1 0 0 1 1 1 0 1 0 0 0 1 1 0 0 1 1 2 2 0 0 0 1 1 0 2 0 1 0 1 1 0 0 0 0 0 1 0 0 0 0 0 0 0 0 0 0 0 1 0 2 1 1 1 0 1 0 0 0 0 0 0 0
25 0 1 0 0 1 1 0 2 0 1 1 2 2 0 0 1 0 0 1 1 2 0 0 2 0 1 1 2 2 2 0 1 2 0 0 2 1 0 1 1 1 0 1 0 1 0 0 0 1 1 0 1 1 0 1 0 0 1 2 0 0 2 2 0 0 1 1 0 0 0 1 2 2 2 2 2 1 2 1 0 0 0 2 2 0 1 2 2 2 2 1 0 0 1 1 0 0 0 0 1 2 0 0 2 0 2 1 1 1 1 1 0 0 0 0 0 0 0 1 2 0 1 1 0 0 0 0 2 2 0 0 0 0 0 0 1 0 0 0 0 0 0 0 0 0 0 0 1 0 0 0 0 0 0 0 0 2 0 2 2 0 0 1 0 1 0 1 0 1 1 1 0 2 0 0 2 1 0 0 0 0 0 0 1 1 1 1 0 0 1 1 2 0 2 2 2 1 0 0 0 0 0 0 2 0 1 1 1 0 1 0 1 0 0 2 0 1 1 0 1 1 2 1 1 1 0 2 2 2 0 0 1 0 0 0 0 2 0 2 0 0 2 0 0 0 1 0 0 0 0 0 2 0 0 0 0 2 1 1 0 1 0 0 1 0 0 0 2 1 1 1 1 0 0 0 0 1 2 0 0 2 1 2 1 0 0 0 1 2 1 1 0 0 1 0 1 0 0 0 0 0 1 0 1 0 0 2 1 2 0 2 2 0 1 0 0 0 0 0 1 1 1 2 0 0 0 0 1 1 0 1 1 2 0 0 0 2 1 1 0 1 1 2 0 0 0 1 1 1 0 0 1 1 0 1 1 0 0 2 2 0 2 1 2 0 0 2 2 1 1 1 0 0 0 0 1 1 0 0 0 1 0 0 1 1 1 0 0 0 0 0 0 0 2 1 0 1 0 0 0 0 0 2 2 0 0 0 0 0 0 2 0 0 0 0 2 0 0 0 0 2 1 0 1 1 0 1 1 0 0 2 0 2 0 0 0 1 1 1 1 0 1 1 0 2 1 0 1 0 0 1 0 2 1 0 1 2 2 2 2 2 0 0 0 2 0 0 2 0 1 0 2 0 0 1 0 0 0 1 1 1 0 2 1 1 0 1 1 1 1 1 0 1 0 0 0 1 2 0 1 1 2 1 1 0 2 2 0 0 0 2 1 0 1 1 0 0 0 2 2 0 2 2 0 1 1 1 0 2 0 1 0 1 0 0 2 1 0 0 1 1 0 0 2 1 0 0 1 1 0 1 0 2 0 1 0 2 0 0 0 0 0 0 0 0 1 1 1 1 1 1 0 0 0 0 0 1 0 2 0 0 2 0 2 0 2 0 0 0 1 1 0 0 0 0 0 0 0 1 1 1 0 1 0 1 1 0 2 2 0 0 0 0 0 0 0 0 1 0 1 0 0 1 1 0 1 1 0 0 1 1 0 0 0 0 1 0 2 0 1 1 0 1 0 0 1 0 1 1 0 2 0 0 1 0 2 2 0 1 1 0 1 2 0 0 2 2 0 0 1 1 0 0 0 1 1 1 1 1 2 0 2 0 1 1 1 1 1 0 2 0 0 1 0 0 1 2 0 1 1 0 0 0 2 0 1 2 2 0 1 1 0 1 0 0 0 1 1 0 0 0 1 2 0 0 0 0 1 1 1 1 0 2 0 0 1 0 0 1 0 0 0 0 1 0 0 1 0 0 0 0 1 0 0 0 1 0 1 0 0 1 2 1 0 0 0 1 0 2 0 0 0 1 1 0 0 1 1 1 0 1 0 1 1 2 0 2 2 2 0 0 2 0 1 0 0 2 0 0 0 0 0 2 2 1 0 0 0 2 2 0 0 1 0 2 1 0 0 0 0 0 0 0 2 0 0 0 2 2 0 0 1 0 0 1 0 0 1 1 0 1 0 1 1 0 1 0 1 0 1 0 2 2 0 2 0 0 1 0 2 2 1 0 1 0 1 0 1 2 0 0 0 1 0 2 0 2 2 2 2 0 0 0 0 0 0 2 0 0 2 1 0 0 1 0 1 0 0 0 0 0 1 1 1 1 1 1 0 0 0 0 1 0 1 1 2 0 1 1 0 1 0 0 1 0 0 1 0 0 1 0 1 2 1 0 0 1 1 0 0 1 0 0 1 1 0 0 1 0 1 0 0 0 1 0 1 1 0 0 0 0 1 0 1 1 2 0 0 0 0 0 1 1 1 0 0 0 1 0 0 0 0 1 0 1 1 2 0 2 2 0 0 1 1 0 1 0 0 0 1 0
26 0 1 0 0 1 1 2 0 1 0 1 0 0 0 0 0 0 0 1 1 1 0 0 2 0 1 2 2 2 2 1 1 2 0 0 2 2 0 0 1 1 0 0 0 0 2 0 1 0 0 0 1 1 0 0 1 0 1 1 1 1 1 1 0 0 2 0 1 1 0 2 2 2 1 2 1 0 1 1 1 0 2 1 0 0 0 0 1 1 0 0 1 0 0 1 0 1 1 1 1 1 1 1 2 1 2 2 0 0 0 1 0 0 1 1 1 0 0 0 0 0 2 2 2 0 2 2 2 2 1 0 0 0 0 0 0 0 1 0 1 0 0 0 0 1 0 0 0 0 1 0 1 0 1 0 1 0 0 1 0 1 0 0 0 1 0 0 2 0 0 0 1 1 0 0 1 1 1 0 0 1 0 0 0 0 1 1 0 0 1 1 1 1 2 0 0 2 0 0 0 0 0 1 1 1 1 0 2 0 1 0 2 1 0 2 0 1 2 0 2 1 2 2 0 0 1 1 0 0 1 1 0 0 0 0 0 2 0 1 0 0 2 0 0 0 1 0 0 0 0 0 0 0 0 0 1 2 0 2 2 2 0 0 2 0 2 0 1 0 0 2 0 2 1 0 1 0 2 0 0 1 1 2 2 0 1 2 0 2 0 0 2 0 2 0 2 1 1 0 1 0 2 0 0 0 2 1 1 2 0 2 0 0 2 0 2 0 0 0 1 1 1 2 1 0 1 0 1 1 0 1 0 2 0 1 1 2 0 0 0 0 2 2 1 1 1 0 1 1 0 0 2 0 0 0 1 0 0 0 0 0 1 1 1 0 0 2 2 1 2 2 0 0 0 0 1 1 0 0 0 1 0 0 1 2 1 0 0 0 0 0 0 1 2 0 0 1 1 1 0 1 1 1 1 1 0 1 0 0 0 1 0 0 2 2 0 0 0 0 0 1 0 1 2 2 1 0 0 2 0 2 0 1 0 1 0 2 1 1 2 0 0 2 0 0 1 0 1 0 0 1 0 2 2 1 2 0 1 0 0 0 0 0 0 1 1 1 1 0 1 0 2 1 0 1 0 0 0 0 2 1 0 0 0 0 0 2 1 1 0 2 1 1 0 0 0 2 2 0 1 2 0 0 0 2 1 1 0 2 0 1 1 0 0 2 1 1 0 1 1 1 1 1 0 1 0 1 1 1 1 1 1 0 1 0 0 0 1 1 0 1 0 0 2 1 0 1 1 0 0 0 0 1 1 1 1 0 2 0 0 2 1 0 1 1 0 1 1 0 0 1 0 0 0 0 0 2 0 0 1 0 0 0 0 0 0 1 0 0 0 0 1 0 0 1 1 0 0 1 1 1 1 1 0 1 2 0 1 0 1 0 0 0 0 0 1 0 0 0 1 0 0 0 1 2 0 1 0 0 2 2 0 1 1 0 1 0 2 0 2 1 0 0 1 0 1 0 1 1 1 1 0 1 2 0 1 1 1 0 0 0 1 0 1 1 1 2 0 0 0 1 0 0 1 2 0 0 0 0 1 1 2 0 0 1 1 0 2 0 0 0 0 1 1 0 2 2 0 2 0 2 0 0 1 0 2 1 1 0 1 0 0 2 0 0 1 1 2 0 0 0 1 2 0 0 0 0 2 1 1 0 0 2 0 1 1 0 0 0 0 0 0 1 1 0 0 1 2 1 1 1 0 0 1 0 0 1 2 1 1 2 1 0 0 0 0 0 2 2 0 0 1 0 0 0 0 0 0 1 0 1 0 0 0 1 0 2 0 2 0 2 2 2 0 2 0 1 0 0 1 2 0 2 1 2 0 0 1 1 2 0 1 0 1 1 1 1 0 0 1 0 0 1 1 0 0 0 0 2 0 0 2 0 0 0 0 0 0 0 0 1 0 0 0 0 0 0 1 0 1 0 1 1 0 0 0 0 0 0 1 1 2 0 2 1 1 0 2 0 0 0 0 1 0 2 0 0 1 0 0 1 0 0 0 0 0 1 0 0 2 2 1 1 2 0 2 0 0 0 0 2 1 1 1 2 0 1 0 0 0 0 1 0 1 1 1 0 2 2 0 2 0 1 1 0 1 1 1 1 2 2 0 1 0 0 0 0 0 0 1 2 1 1 1 0 0 0 1 0 1 0 2 0 1 0 1 1 0 1 1 1 1 0 0 2 2 0 0 0 0 0 0 0 1 1 0 0 2 0 0 0 0 1 0 0 1 1 0 2 1 0 0 0 0 0 0 0 1 0 1 1
27 0 1 0 0 0 0 2 2 0 0 1 0 0 0 0 0 0 1 0 2 2 0 0 2 0 2 1 1 2 2 0 1 1 1 0 0 1 0 1 2 1 0 0 1 0 0 0 1 0 0 0 0 0 1 0 1 0 1 0 1 1 1 1 0 0 1 0 0 1 1 1 1 1 1 1 1 1 2 0 1 0 2 0 1 0 0 1 2 2 1 1 2 0 0 2 0 2 1 2 1 2 1 1 2 0 2 1 1 0 0 1 0 0 0 0 0 1 1 1 1 1 1 1 1 0 1 0 2 0 2 0 0 0 0 0 0 0 0 0 1 0 0 0 1 0 0 0 0 0 0 0 1 0 0 0 1 1 1 2 1 0 0 1 1 2 0 2 0 1 1 0 2 0 1 2 1 0 0 2 0 2 0 0 0 0 2 1 1 0 2 0 0 0 1 0 1 2 0 0 0 0 1 0 2 1 1 0 1 0 1 0 0 0 0 2 0 1 1 0 1 1 2 2 0 0 0 2 1 0 0 0 0 0 1 0 0 1 0 1 0 0 2 1 0 0 0 0 2 0 0 0 1 0 0 0 0 2 1 1 0 1 0 0 1 0 1 0 1 0 0 2 0 1 0 0 0 1 2 0 0 0 1 2 1 0 1 2 0 2 1 0 0 0 2 0 2 0 0 0 0 0 1 1 0 0 0 2 0 0 0 0 1 0 1 0 2 0 0 0 0 2 1 1 1 0 0 0 2 1 0 1 0 1 0 1 1 1 0 0 0 0 2 2 1 1 0 0 1 0 1 0 2 1 0 0 2 0 0 2 2 0 0 0 0 0 0 2 2 0 2 2 0 0 0 0 1 2 2 1 1 1 0 0 0 0 0 0 0 0 0 0 0 0 2 0 0 1 0 0 0 0 1 2 1 0 1 1 0 0 0 0 0 1 0 1 1 0 0 0 0 2 2 0 1 2 2 1 0 1 0 2 0 0 0 0 0 0 0 0 2 0 1 1 0 1 1 0 2 0 0 2 0 2 0 0 1 1 1 0 1 1 0 0 0 2 0 1 1 0 1 0 0 2 1 1 1 0 0 0 0 2 0 1 1 1 0 0 0 0 1 1 0 1 1 0 0 0 0 1 2 2 0 0 0 2 1 1 0 0 0 2 1 0 0 2 1 1 0 1 1 1 1 1 0 1 1 1 1 1 1 1 0 0 1 0 1 0 1 2 1 1 0 2 2 1 0 2 2 0 0 0 0 1 1 2 0 1 0 0 0 0 0 1 0 0 1 0 0 0 0 1 1 0 0 0 1 2 0 2 0 0 0 0 0 0 0 0 0 0 0 0 1 0 1 0 1 0 0 0 0 2 0 2 0 2 1 0 0 0 2 0 1 1 1 1 0 0 1 0 0 0 0 0 0 0 1 0 0 0 1 2 1 0 0 1 0 0 1 1 0 0 0 0 1 0 2 0 1 1 1 1 0 1 0 1 2 2 2 0 0 0 2 0 1 1 0 1 1 1 0 1 0 0 0 1 1 1 1 0 1 0 1 1 1 0 1 1 1 1 0 1 0 2 0 0 2 1 0 0 0 0 0 0 1 0 1 2 2 0 1 1 0 1 0 0 1 1 1 0 0 0 0 2 1 1 1 0 0 0 1 1 0 2 0 2 0 0 0 2 1 0 0 0 0 0 0 0 1 0 1 1 0 0 0 0 1 0 1 0 0 1 2 1 0 0 0 0 2 2 0 1 1 1 1 0 0 1 2 0 1 1 1 1 1 2 0 2 2 2 0 0 2 0 0 0 0 1 0 0 1 1 0 1 2 1 0 0 0 1 1 1 1 1 1 2 2 0 2 0 2 2 0 2 2 1 0 0 1 2 1 0 1 0 0 1 0 2 1 0 2 2 0 0 1 0 1 0 1 0 1 0 1 1 0 0 0 0 0 0 1 1 0 0 0 0 1 0 0 2 0 0 0 0 0 2 1 1 2 2 2 0 1 0 1 1 0 1 1 0 0 1 0 0 2 0 2 0 0 1 0 2 0 0 2 2 0 0 0 2 0 0 1 0 2 2 1 0 1 1 0 1 0 0 0 0 1 0 1 1 2 2 1 2 0 0 0 1 1 1 0 1 2 0 0 0 0 0 1 0 1 0 1 0 1 0 1 2 1 0 0 0 1 0 2 0 1 0 1 0 0 0 0 0 0 1 0 0 2 0 0 0 0 2 0 0 1 1 0 1 1 0 0 0 0 1 0 0 0 0 0 0
28 0 0 0 0 0 0 1 1 0 0 1 0 1 0 0 0 0 1 2 0 0 0 0 2 0 1 1 2 2 2 0 2 2 1 1 1 1 0 1 1 1 1 0 0 0 1 0 0 0 0 0 0 0 2 2 0 1 1 0 1 1 2 2 0 0 1 1 0 0 0 1 2 2 1 2 2 1 2 0 0 0 2 0 0 0 0 1 2 2 1 1 1 1 0 1 1 2 2 2 1 1 1 1 2 0 2 2 0 0 0 0 0 2 0 0 2 0 1 1 1 0 1 1 0 2 0 1 1 1 1 0 1 0 0 0 0 0 2 0 1 0 1 0 2 0 1 0 0 0 0 0 1 0 0 0 0 2 1 1 0 2 0 1 2 2 1 1 1 1 1 0 0 2 1 0 1 0 0 1 0 2 1 1 0 1 2 1 0 0 0 1 0 1 2 1 0 1 0 0 0 0 0 0 2 1 2 0 1 0 1 0 1 0 0 2 1 1 1 0 2 2 0 1 1 0 1 2 1 1 0 0 1 1 1 0 1 2 0 2 0 0 2 0 1 1 1 0 0 0 0 0 1 0 1 0 0 1 1 1 0 1 0 0 1 0 0 0 2 1 0 1 0 2 0 0 0 1 2 0 1 1 1 1 1 0 2 2 0 2 1 0 2 0 2 0 1 0 0 0 2 0 1 0 1 0 0 2 0 1 0 1 1 0 1 0 1 0 1 1 0 1 1 1 1 0 0 0 0 0 0 2 0 1 0 0 0 1 0 0 1 0 2 2 1 1 0 0 1 1 0 0 1 1 0 1 1 0 0 2 2 0 1 1 1 1 0 2 2 1 1 1 0 0 1 0 1 1 1 0 0 0 1 1 2 0 0 0 0 0 0 0 1 0 2 0 0 1 0 0 0 0 0 2 2 1 0 0 0 0 0 1 0 0 2 2 0 0 0 0 0 1 1 0 1 1 1 0 1 0 0 1 0 1 0 0 1 1 1 0 1 0 2 0 1 2 2 0 1 0 0 0 0 2 1 0 1 1 1 2 1 2 1 1 0 1 0 1 1 0 1 0 2 0 1 0 0 0 0 1 0 1 0 2 0 1 1 2 0 2 0 2 0 1 1 0 0 2 2 0 0 1 1 0 0 2 1 2 0 0 0 2 1 0 1 0 0 0 0 1 1 2 1 1 0 1 1 0 0 2 0 1 0 0 0 0 0 0 1 2 1 1 0 1 2 1 0 0 0 0 0 0 0 1 1 2 0 0 0 0 0 0 1 0 1 1 0 1 1 1 1 1 1 0 0 0 1 1 0 2 0 0 1 0 0 1 2 0 0 0 0 0 0 0 0 0 0 0 0 0 0 2 0 2 0 2 1 0 2 2 0 1 0 1 0 1 0 0 0 0 1 0 0 0 0 0 2 1 0 0 0 0 1 0 0 0 2 1 2 0 2 0 0 1 1 0 0 0 0 0 0 2 0 1 2 0 1 1 0 1 0 1 1 0 0 0 2 2 1 0 1 1 0 1 0 2 0 2 0 0 2 0 2 0 2 2 0 0 1 0 0 0 0 1 1 0 2 1 1 1 0 1 0 0 2 0 2 2 2 0 1 1 0 2 0 1 0 2 1 0 0 0 1 2 0 1 1 0 0 0 1 1 0 2 0 0 0 0 0 1 0 0 0 1 1 0 0 0 0 0 0 0 1 0 0 0 1 0 2 0 0 2 1 1 0 0 1 1 0 2 0 0 0 0 0 0 0 2 2 0 1 1 2 0 0 0 2 2 2 2 0 0 2 1 0 1 0 1 0 1 2 2 0 1 2 1 1 1 1 0 1 0 2 0 2 2 2 1 1 1 0 2 0 1 2 0 0 0 0 2 0 0 0 1 0 0 1 1 0 0 1 1 0 0 0 0 0 0 1 0 2 1 0 2 0 0 0 0 0 0 1 1 0 0 0 1 1 0 0 1 1 1 0 0 0 2 0 0 0 0 0 0 0 0 0 0 0 1 1 0 1 1 0 0 0 0 0 0 0 0 0 2 1 1 1 1 1 2 1 1 1 0 1 0 1 1 1 0 1 1 0 1 0 2 0 0 1 1 0 0 2 2 0 1 1 0 1 1 1 0 0 0 2 0 0 0 1 1 0 0 2 0 0 0 1 0 2 2 0 0 0 2 1 0 0 1 1 0 1 1 0 0 0 0 0 1 0 0 0 0 0 0 0 1 0 1 1 1 0 1 1 0 0 0 1 1 0 0 0 0 0 1
29 0 1 0 0 0 0 2 2 1 0 0 0 1 1 1 0 0 0 0 1 1 0 0 2 0 1 2 0 1 1 0 1 2 0 0 2 1 0 0 2 2 0 0 0 0 0 0 1 0 0 0 0 0 1 0 0 0 1 2 0 0 1 1 1 0 2 0 0 0 0 0 2 2 1 2 2 1 1 0 2 0 2 0 1 1 0 1 2 2 0 1 1 0 0 2 1 1 1 2 1 2 2 2 2 0 2 1 1 0 0 1 1 1 1 1 1 0 0 2 2 0 0 0 0 2 0 0 2 1 1 0 0 0 0 0 0 0 0 0 0 0 0 0 0 1 0 0 0 0 0 0 0 0 0 0 0 1 0 2 1 1 0 0 0 1 0 0 1 1 0 1 0 2 2 0 2 0 0 1 0 1 0 1 1 0 2 2 1 1 1 2 0 2 2 1 1 1 0 0 0 0 0 0 2 1 1 0 0 1 2 1 2 0 0 2 2 1 1 1 1 0 2 1 1 1 0 1 0 0 1 1 0 0 0 0 0 2 0 2 0 0 1 0 0 0 0 0 1 0 0 0 1 0 1 0 0 2 0 2 2 2 0 0 0 0 0 0 1 1 1 1 0 1 1 1 0 1 2 0 0 2 0 2 2 0 0 2 0 2 2 1 0 0 1 0 2 0 2 0 0 0 1 0 0 1 1 1 0 1 0 1 1 0 1 1 2 0 0 1 0 1 1 2 1 0 1 0 2 2 0 0 0 2 1 1 0 1 0 1 0 1 1 2 0 0 1 0 1 1 0 0 1 1 0 1 2 0 0 2 2 0 2 2 2 0 0 2 2 0 2 2 1 1 2 0 0 2 2 0 0 1 0 0 2 1 1 0 0 0 0 0 0 0 2 1 1 1 1 1 0 2 1 2 1 0 1 0 0 0 0 0 0 1 1 1 1 0 0 0 0 0 0 0 0 2 0 2 0 2 0 0 1 0 1 1 0 1 0 0 1 0 0 2 0 2 1 0 2 0 0 1 0 2 1 1 1 1 2 1 0 2 0 0 0 2 2 1 1 0 1 0 1 1 1 0 1 0 0 1 0 2 0 0 0 0 0 2 0 2 0 2 0 1 2 0 0 0 1 0 1 2 1 1 0 1 1 1 1 1 1 0 1 0 0 1 1 0 0 1 1 1 1 2 1 1 0 1 0 2 0 1 0 1 0 0 2 0 0 0 0 0 0 1 1 2 0 2 2 0 0 0 0 0 2 0 1 0 0 2 2 0 1 1 1 1 0 0 0 0 0 0 1 0 0 0 1 2 0 1 0 0 2 0 1 1 2 0 1 1 0 0 1 0 0 0 1 0 0 0 0 2 0 2 0 2 0 0 2 2 0 0 0 0 0 0 0 0 0 1 0 1 0 1 1 1 0 1 0 0 0 1 0 0 0 0 0 1 2 0 1 0 0 0 2 0 1 0 0 0 0 2 1 1 0 1 2 1 1 0 0 0 1 1 1 0 1 2 0 0 1 1 0 0 0 2 1 0 1 0 1 0 2 1 2 0 2 0 1 1 0 1 0 0 0 0 0 2 0 1 1 0 0 0 2 0 1 2 2 0 1 1 0 2 0 1 1 1 2 0 0 0 1 2 0 1 1 0 1 1 2 2 0 2 0 0 2 0 1 2 1 0 1 0 0 1 0 0 0 0 0 0 0 0 0 0 0 0 1 0 0 1 2 0 1 1 0 0 2 1 1 0 0 1 1 0 0 1 1 1 1 2 0 0 0 2 0 1 1 2 1 1 2 1 0 1 0 0 0 0 0 1 0 2 2 0 1 0 0 2 2 0 1 1 1 2 2 0 2 0 2 2 0 2 2 0 0 0 1 2 0 0 1 1 1 0 0 1 1 0 0 0 1 0 1 0 1 0 0 1 2 0 1 2 0 1 0 0 0 0 0 1 1 0 1 0 0 0 1 1 1 0 2 1 0 1 0 1 2 2 2 0 0 0 0 0 0 1 1 0 0 2 0 1 1 0 1 0 0 0 0 2 2 2 1 1 1 0 1 1 0 0 0 0 0 0 1 2 2 0 1 1 0 0 0 0 1 0 0 1 2 1 0 2 0 0 0 2 2 0 0 0 1 0 0 0 0 0 0 0 2 0 0 0 1 0 2 2 1 1 0 1 2 0 1 1 1 0 1 0 0 0 0 0 0 2 0 0 0 0 0 0 0 1 0 0 1 0 0 2 0 1 0 0 0 0 1 0 0 0 1 0
30 0 2 0 0 0 0 0 1 1 0 1 0 0 0 0 0 0 1 0 1 1 0 1 1 0 2 2 2 2 2 1 2 2 2 0 1 2 0 0 1 1 0 0 0 1 0 0 0 0 0 0 1 1 0 1 0 1 1 2 0 1 1 0 0 0 1 0 0 0 0 1 2 2 1 2 2 0 1 0 1 0 2 0 1 1 0 0 2 2 1 1 2 0 0 0 0 1 1 2 1 2 0 0 2 0 2 2 0 0 1 2 0 1 0 0 1 0 0 2 2 0 2 2 2 0 2 1 1 1 0 0 0 0 0 0 0 0 0 0 0 0 0 0 0 0 1 0 0 0 0 0 1 1 0 0 0 2 0 0 1 1 0 1 2 2 1 0 1 0 0 0 0 2 0 0 2 0 0 0 0 1 0 0 0 0 1 0 0 0 0 0 0 1 2 1 1 1 0 0 0 1 0 0 2 1 1 0 1 0 1 0 1 0 0 2 0 0 1 1 1 0 2 2 0 0 1 0 0 0 0 0 0 0 0 0 0 2 0 2 0 0 2 0 0 0 0 0 1 0 0 0 1 0 1 0 0 2 0 1 1 1 0 0 0 0 0 0 2 1 0 0 0 1 1 0 0 1 2 0 0 1 0 2 1 0 0 2 0 2 1 0 1 0 1 0 2 2 0 1 1 0 2 0 1 0 1 2 0 0 0 1 1 0 0 0 2 0 1 0 1 1 0 1 2 0 0 0 1 0 0 2 0 2 1 1 0 1 0 0 0 0 2 1 0 0 0 2 0 2 0 0 1 0 1 1 1 0 0 1 1 0 2 1 2 1 0 1 1 0 2 2 1 0 0 1 0 2 0 0 0 0 0 0 0 0 0 0 0 1 0 1 1 0 2 0 0 1 1 0 0 1 1 1 0 0 1 0 1 1 0 0 0 2 0 2 0 1 0 0 0 1 1 1 1 1 0 1 0 0 1 0 1 1 1 0 0 1 2 1 0 0 2 0 0 1 1 0 2 0 0 2 0 2 2 2 2 1 1 1 1 1 0 1 0 1 0 1 2 1 1 1 2 1 0 1 0 0 0 0 1 1 0 2 1 1 0 1 0 1 1 2 0 1 0 0 0 1 1 0 1 2 2 1 0 1 1 0 0 1 0 2 1 1 1 1 0 0 0 0 0 2 2 1 0 1 1 1 0 2 0 0 0 0 0 0 2 0 1 1 0 1 0 2 2 1 1 0 0 0 0 0 0 2 0 0 0 0 1 0 0 0 1 0 1 1 1 2 2 2 1 1 0 0 0 0 0 0 0 2 0 0 1 0 0 1 1 0 0 0 0 1 0 0 0 0 1 0 0 1 1 1 0 1 1 2 0 0 1 1 1 1 0 0 0 0 0 0 1 0 1 0 0 0 0 0 2 2 0 0 1 1 1 0 0 2 0 2 2 0 1 1 0 0 1 0 2 0 1 0 1 2 1 2 2 0 0 2 2 0 0 0 0 1 0 1 1 2 0 1 1 0 0 0 0 1 1 0 0 0 0 1 2 1 2 1 2 0 0 0 0 1 0 1 0 0 2 1 1 1 0 1 0 0 1 0 1 1 1 0 1 1 0 1 0 1 1 1 2 0 0 0 0 2 0 0 1 0 0 0 1 1 0 2 0 2 2 0 0 2 0 0 0 1 1 0 0 0 1 0 1 1 0 0 0 0 1 1 2 1 1 2 1 0 0 0 1 1 1 2 0 0 1 1 1 0 0 1 1 0 0 1 0 0 1 2 0 1 2 2 1 0 2 0 0 0 0 0 0 0 1 2 0 2 2 1 1 0 0 2 2 0 1 1 1 2 2 1 1 0 0 1 0 2 2 0 0 0 0 1 0 0 1 0 0 2 0 0 0 0 0 0 0 0 0 0 0 0 0 1 1 0 1 1 0 0 0 0 0 0 1 1 0 0 0 1 0 0 2 0 2 0 0 0 0 2 0 0 0 0 2 0 0 0 0 0 0 2 1 1 1 1 0 0 1 0 1 0 0 0 0 2 1 1 2 2 0 0 1 1 0 0 0 0 1 0 2 0 1 1 0 1 1 1 0 0 2 1 0 0 2 1 0 1 0 0 0 1 2 1 0 1 2 2 2 1 0 0 1 1 0 0 2 0 0 0 1 2 0 0 0 1 2 0 1 1 1 0 2 2 1 0 0 0 0 1 0 1 2 0 0 1 0 1 1 2 2 1 0 2 0 0 0 0 1 1 0 0 0 0 1 0
31 0 2 0 0 0 0 1 1 1 0 0 0 0 0 0 0 0 1 0 2 2 1 1 1 1 1 2 2 2 2 0 0 1 1 0 2 1 1 0 1 1 1 1 0 1 0 0 1 1 1 0 0 0 2 0 1 0 0 0 0 1 2 2 0 0 1 1 0 0 0 0 2 2 1 2 2 1 1 0 2 0 2 0 0 0 1 2 2 2 2 1 0 2 0 1 1 1 0 1 0 2 0 0 2 1 2 2 0 0 1 2 0 0 0 0 0 0 0 2 2 0 0 0 0 2 0 1 2 2 0 1 0 0 0 0 0 0 0 0 2 0 0 0 1 0 0 0 0 0 1 0 0 0 0 0 1 0 0 2 1 0 0 1 1 1 1 1 1 1 0 0 1 1 0 1 2 0 0 1 0 2 1 1 0 1 2 1 1 1 1 1 0 0 2 0 0 2 0 0 0 0 0 0 2 0 1 0 0 0 0 0 0 0 0 2 0 0 1 0 2 2 1 1 1 0 1 2 0 0 0 0 0 0 0 0 0 2 0 0 0 0 2 0 0 0 0 0 0 0 0 0 0 0 1 0 1 1 1 1 0 1 0 0 1 0 0 1 2 1 0 2 0 0 0 0 1 2 2 0 0 1 1 2 1 0 0 2 0 2 0 0 0 0 1 1 0 1 1 1 1 0 0 0 0 1 1 2 0 1 1 0 1 0 1 0 0 1 0 0 1 0 1 2 0 0 0 0 1 1 0 2 1 1 0 0 0 2 1 1 0 1 2 1 1 1 1 1 1 0 1 1 1 0 1 1 1 0 0 0 1 0 2 0 2 0 0 1 1 0 2 2 1 1 0 1 2 2 0 0 0 1 0 0 1 1 1 0 0 0 0 0 0 0 1 0 0 0 1 1 0 1 0 2 2 0 1 0 0 0 0 2 1 0 0 1 1 0 0 0 0 0 0 0 1 2 2 0 0 0 0 1 1 0 0 1 0 1 0 0 0 0 1 1 2 1 2 0 1 0 0 1 0 2 0 0 1 0 0 0 0 0 1 1 0 0 0 2 1 1 2 1 1 2 1 0 2 0 0 1 1 1 0 1 0 1 0 2 2 1 0 2 1 2 2 0 1 1 1 0 1 2 1 1 0 1 2 1 0 0 0 2 0 0 0 0 0 0 0 0 0 2 2 2 0 0 0 1 1 1 1 1 0 0 0 1 0 0 1 1 0 0 0 0 1 1 0 2 2 0 0 0 0 0 1 1 1 0 2 0 0 2 0 1 0 0 1 1 1 1 1 2 0 0 1 0 1 1 0 2 0 0 1 0 2 0 2 0 1 1 0 1 0 0 0 0 0 0 0 0 0 2 0 2 0 2 1 0 0 0 2 0 0 0 0 0 0 0 1 0 0 0 0 1 1 0 1 0 0 0 0 0 0 0 0 0 0 0 2 0 1 1 0 0 2 0 1 1 0 0 0 1 0 0 2 0 1 2 2 0 0 0 0 1 1 0 0 2 0 1 1 0 0 1 0 2 0 1 1 1 2 0 2 0 2 2 1 0 1 0 0 0 1 1 0 0 2 2 1 2 0 0 0 0 0 0 1 2 2 0 0 0 0 1 0 1 0 1 0 0 0 0 0 1 0 0 0 0 0 0 2 2 0 2 0 0 2 0 0 1 1 0 0 0 0 1 0 0 0 0 0 0 0 0 0 0 0 0 2 0 0 0 1 0 0 1 1 1 1 2 0 1 0 0 0 1 0 1 1 0 0 0 0 1 0 1 1 1 1 2 1 1 2 1 0 1 1 0 0 1 1 1 0 1 1 2 1 1 0 1 1 1 2 0 2 2 2 0 2 0 0 2 0 1 1 0 0 0 1 2 0 0 1 0 0 1 0 0 0 0 0 0 0 0 1 1 1 1 0 0 2 0 0 2 0 0 0 0 0 0 2 2 0 0 0 2 1 0 1 1 0 0 0 1 0 2 0 1 2 2 2 0 0 0 0 0 0 2 0 0 1 2 0 0 2 0 2 0 0 0 0 2 2 2 1 1 1 1 0 1 0 0 1 0 1 1 1 1 1 0 0 1 0 2 0 0 1 0 0 0 2 0 2 2 2 0 0 1 2 1 0 1 2 0 0 0 1 2 0 1 0 0 0 0 1 0 2 1 0 0 0 0 2 0 2 0 0 0 0 0 0 0 0 0 0 1 0 0 2 0 0 0 0 0 0 0 0 1 0 1 1 0 0 2 1 0 0 0 1 0 0 1
32 0 1 0 0 0 0 1 1 1 0 1 0 1 1 1 0 0 1 1 1 1 0 1 1 0 1 2 2 2 2 0 1 2 1 1 2 1 0 0 1 1 1 1 0 1 0 0 1 0 0 0 1 0 2 1 1 0 0 0 0 0 2 1 0 0 1 1 1 1 0 1 2 2 2 2 2 0 2 0 0 0 2 0 2 0 0 1 2 2 1 1 1 2 0 1 1 1 1 2 1 2 1 1 2 0 2 1 1 0 0 1 0 1 0 0 1 0 2 0 0 0 0 0 0 1 0 0 2 1 1 1 1 0 0 0 1 0 0 0 2 0 0 0 1 0 0 0 1 1 0 0 0 0 0 0 0 1 0 1 2 0 1 0 1 1 0 0 1 1 1 0 1 1 0 0 2 0 0 0 1 1 1 1 0 1 2 1 0 0 1 1 0 1 1 0 1 2 0 1 0 1 0 1 1 1 1 0 1 0 1 0 1 0 0 2 0 0 2 2 2 0 1 1 1 0 1 0 0 0 1 1 1 0 0 0 0 2 0 1 0 1 2 0 0 0 0 0 0 0 0 0 0 0 1 0 0 1 0 0 0 0 0 0 1 0 2 0 1 0 1 1 0 2 0 0 1 0 1 0 0 0 1 1 2 0 1 2 0 2 2 1 0 1 0 1 0 0 0 1 2 0 1 0 0 0 0 2 1 1 0 0 2 0 0 0 2 1 0 0 0 0 0 0 2 0 0 0 1 0 0 0 1 0 0 0 0 1 0 0 1 2 2 1 0 0 1 1 0 2 0 0 2 2 0 0 2 0 0 0 0 0 2 1 2 0 0 2 2 1 1 1 0 0 1 1 1 1 0 0 2 1 0 0 1 1 1 0 0 0 0 0 1 0 0 0 0 1 1 0 1 0 1 1 0 0 1 0 1 0 0 0 0 0 0 0 2 0 0 0 0 1 0 0 0 2 1 2 0 0 1 2 0 2 0 1 0 1 1 0 2 0 1 1 0 0 1 0 1 0 0 1 0 1 1 0 1 1 1 2 1 2 0 0 0 1 1 1 2 1 1 1 1 1 1 0 1 0 0 0 0 2 0 1 0 0 0 1 0 1 1 1 0 1 1 0 1 0 0 0 2 2 2 2 0 0 2 0 0 0 0 1 0 1 1 1 0 0 0 2 2 0 2 2 1 1 1 0 0 2 0 0 1 1 1 0 1 2 1 2 1 1 0 1 2 1 0 2 2 0 0 0 1 2 0 0 1 0 1 0 0 0 0 1 0 0 1 0 0 0 2 2 2 0 0 0 2 0 0 2 0 0 0 0 0 0 0 0 0 0 0 1 1 0 1 0 0 0 0 0 0 1 0 1 0 2 1 0 1 1 2 0 0 1 0 0 0 0 0 0 0 0 0 0 0 0 2 1 0 0 1 1 0 1 0 1 0 2 1 1 1 0 0 0 2 0 1 0 2 2 0 2 0 1 2 0 2 1 0 0 0 0 1 0 0 2 0 2 1 0 1 0 0 1 1 2 0 1 1 1 2 0 1 0 1 0 1 1 1 1 0 1 0 1 0 0 1 2 1 2 1 0 0 1 1 1 1 2 2 0 1 1 0 2 0 0 1 1 1 0 0 1 1 2 1 0 1 0 1 1 2 2 0 2 0 0 1 0 0 0 0 0 0 0 1 0 1 0 0 0 0 0 1 0 0 0 0 0 2 0 0 0 2 2 0 0 0 1 1 2 0 0 0 1 1 0 0 1 1 0 1 1 0 0 0 2 1 0 2 1 1 0 2 1 0 1 0 0 0 1 1 2 0 2 1 2 0 1 0 1 1 1 1 0 1 2 1 0 1 2 0 2 0 1 1 0 0 0 0 2 0 0 0 0 0 2 0 1 0 0 0 0 0 0 0 0 0 0 0 0 2 0 1 2 0 1 0 1 0 0 2 2 0 0 0 1 2 0 2 0 0 0 0 2 0 0 0 0 2 2 2 0 0 0 0 0 0 2 1 0 1 1 0 0 1 0 1 0 0 0 0 2 2 2 0 0 2 1 1 2 1 0 2 0 2 2 1 0 1 1 0 1 0 0 0 0 0 0 1 1 1 1 2 2 2 0 1 2 2 0 0 1 1 2 1 2 0 0 1 0 1 1 1 0 0 0 1 2 0 0 0 0 0 0 2 0 0 0 2 1 0 0 0 0 2 1 0 0 2 0 0 0 0 1 0 1 1 0 0 0 0 0 0 0 0 0 0 0 0 0 0 1
33 0 2 0 0 0 0 1 1 0 0 0 0 1 1 1 0 0 0 0 1 1 0 0 2 0 1 1 1 2 2 0 1 1 0 0 2 0 0 0 0 0 1 1 0 1 1 0 1 0 0 0 2 0 1 0 1 1 2 0 0 1 1 1 0 0 2 1 0 0 0 0 2 2 1 2 2 0 0 0 2 0 2 1 1 1 0 1 2 2 0 1 0 0 0 0 0 0 0 1 0 2 1 1 2 0 2 0 2 1 0 1 0 1 0 0 1 0 0 1 2 0 0 0 0 1 0 1 2 1 2 0 0 0 0 0 0 0 0 0 2 0 0 0 2 0 1 0 0 0 0 0 0 0 0 0 0 0 2 0 0 1 0 1 0 1 0 2 0 0 0 0 1 1 1 1 2 0 0 1 0 2 0 0 0 0 0 1 0 0 1 0 0 0 0 0 0 2 0 1 0 1 0 0 2 1 1 1 1 0 0 0 2 0 0 2 1 0 1 1 1 0 1 2 0 0 0 1 0 0 0 0 1 1 1 0 0 2 0 1 0 0 2 0 0 0 0 0 1 0 0 0 2 0 0 0 1 1 1 1 0 1 0 1 1 0 1 2 0 0 0 2 0 1 0 1 0 0 2 0 2 0 1 2 2 0 1 2 0 2 1 2 1 1 1 0 2 0 0 0 1 0 1 0 0 1 2 2 1 1 0 1 2 1 2 1 1 0 0 2 0 1 1 1 2 1 1 0 1 1 0 1 1 2 0 0 0 1 0 0 0 1 2 2 0 0 0 1 0 1 0 0 1 1 0 1 1 0 0 2 2 0 0 0 0 0 0 2 2 2 0 0 0 0 1 1 2 1 0 0 1 1 0 0 1 0 0 0 0 0 0 0 0 0 2 0 1 1 0 0 0 1 0 1 1 0 0 1 0 0 1 2 1 0 1 2 0 0 0 0 0 2 1 0 1 1 1 0 2 0 0 2 0 1 0 1 0 0 0 0 2 0 2 0 0 1 1 0 1 0 0 1 0 1 1 0 1 1 1 1 1 1 0 0 0 2 0 1 2 0 0 0 2 2 0 2 0 0 0 2 0 1 0 0 0 1 0 0 0 2 0 0 1 1 2 0 0 0 1 1 1 2 0 0 0 2 2 1 0 2 0 0 1 0 0 2 1 1 0 1 1 1 1 1 0 1 0 1 1 2 1 1 0 1 2 0 0 0 0 2 1 1 0 0 2 2 0 1 2 1 0 1 0 1 1 1 1 1 1 0 0 1 1 0 0 0 1 1 1 0 0 2 1 0 0 0 1 1 0 2 0 0 2 0 1 1 2 1 0 0 0 0 1 0 0 0 1 0 0 1 1 1 0 2 0 2 1 0 2 2 0 0 1 1 1 1 0 0 0 1 1 1 0 0 0 0 2 2 0 0 0 0 0 0 0 1 0 0 2 0 1 1 0 2 0 0 1 0 0 0 0 2 0 1 2 0 0 2 2 0 0 0 1 1 0 0 1 2 0 0 1 1 0 1 0 1 1 0 0 0 1 1 2 1 2 0 1 0 2 0 0 0 1 2 1 0 2 2 2 2 1 1 0 0 1 0 2 1 2 0 1 1 1 1 0 1 0 0 0 0 0 2 0 1 1 1 1 0 0 0 1 1 0 2 0 0 1 0 0 2 1 0 0 0 1 0 1 2 1 1 1 1 1 0 0 0 0 0 1 0 0 0 1 2 0 1 1 0 2 1 0 1 0 0 0 0 0 1 1 1 0 1 0 0 1 2 0 1 1 2 1 1 2 1 0 1 1 1 0 1 0 0 0 1 2 1 1 1 0 1 1 0 2 0 2 2 2 0 2 0 2 2 0 0 2 0 0 0 0 2 1 0 1 1 0 0 0 1 0 0 1 1 0 0 0 0 0 0 1 0 2 1 1 2 0 1 0 1 0 0 1 1 0 0 0 0 2 1 1 2 1 0 0 2 0 1 0 1 1 1 2 0 0 0 0 0 0 2 0 0 2 2 1 1 2 2 2 0 0 0 1 1 0 0 1 1 0 2 0 2 0 0 0 0 0 0 1 0 1 1 0 1 0 1 1 0 0 1 1 1 2 2 0 1 1 0 1 1 2 1 0 0 2 1 0 1 0 0 0 0 2 0 2 0 0 0 0 1 1 0 0 0 1 0 1 0 0 0 2 0 0 0 0 0 0 1 0 1 2 0 0 1 0 0 0 0 1 0 0 2 1 0 0 0 1 0 0 0 0 0 0 0
34 0 0 0 0 2 2 2 1 1 0 0 0 0 0 0 0 1 0 1 1 2 0 0 2 0 0 2 1 2 2 0 2 2 0 0 1 2 0 0 2 1 0 0 0 0 1 0 1 0 0 0 0 1 1 1 0 1 0 1 1 0 0 0 0 0 2 1 0 0 0 2 2 2 1 2 2 1 1 0 2 0 2 0 1 0 0 0 2 2 0 1 1 2 0 1 1 2 2 2 2 2 0 0 2 2 2 1 1 1 1 2 0 1 0 0 1 0 0 0 1 0 2 2 2 0 2 2 2 2 0 1 0 0 0 0 0 0 0 0 1 0 0 0 0 1 1 0 0 0 0 0 0 0 0 0 0 1 0 2 2 0 0 1 2 2 1 0 1 2 1 0 0 2 0 0 2 0 0 2 0 2 1 1 0 1 1 2 0 0 1 1 0 2 2 0 0 2 0 1 0 1 1 0 2 2 1 0 1 0 2 0 1 1 0 2 0 1 2 1 2 1 2 2 0 0 0 2 1 1 1 1 0 0 0 0 0 2 0 2 0 0 2 0 1 1 1 0 0 0 0 0 0 0 0 0 0 1 0 1 1 1 0 0 1 0 0 0 2 0 0 1 0 0 0 0 0 1 2 0 0 2 0 1 2 1 0 2 0 2 2 0 1 0 1 0 0 0 0 0 1 0 0 0 0 0 1 2 0 0 1 2 1 0 0 0 1 0 1 1 0 1 1 1 2 0 0 0 1 2 0 0 0 0 0 0 0 1 0 0 0 0 2 2 1 1 0 0 1 0 0 0 2 0 1 0 2 0 0 0 0 0 1 0 1 0 0 2 2 0 2 2 0 0 1 1 1 2 2 1 0 1 0 1 1 1 2 0 0 0 0 0 1 0 1 0 0 1 0 0 0 0 0 2 2 0 0 2 0 0 0 0 0 1 1 2 0 0 0 0 0 1 1 1 0 0 0 0 1 0 1 0 0 1 0 0 0 2 1 1 2 0 1 0 0 1 1 0 1 0 0 1 0 2 1 1 1 1 2 2 1 1 0 0 0 2 0 0 2 0 1 0 2 0 2 0 1 0 0 0 1 1 0 1 0 0 0 1 0 1 1 1 0 0 0 0 0 0 1 0 1 1 2 0 2 0 2 1 0 0 0 2 1 0 1 1 0 0 0 2 2 0 2 1 0 1 1 0 1 2 0 0 0 0 0 0 0 1 1 2 0 1 0 1 2 2 0 0 0 0 1 1 0 1 1 2 0 1 1 1 0 1 0 0 0 0 1 1 1 0 0 0 1 0 0 0 1 2 0 2 0 0 1 0 1 0 1 0 0 0 0 0 1 0 0 0 0 1 1 1 1 1 0 2 0 2 1 0 0 0 0 0 0 2 0 1 1 0 0 0 0 0 0 1 1 0 1 2 0 0 1 1 0 0 0 0 1 0 1 1 1 0 0 1 2 0 1 1 1 1 0 2 0 0 1 0 1 2 2 0 0 0 1 0 0 1 2 2 0 0 1 1 0 0 0 1 1 1 1 1 2 0 2 1 2 1 1 1 1 0 1 0 0 2 1 0 1 1 0 1 1 0 0 0 1 0 1 0 1 0 0 0 0 1 0 0 0 2 1 0 1 0 0 2 0 2 2 0 0 0 1 1 0 1 0 1 1 0 0 1 1 0 0 0 1 0 0 0 0 0 0 1 2 0 1 0 0 0 1 0 0 1 1 1 0 0 0 0 0 2 0 1 0 1 1 0 0 1 1 1 0 2 0 0 0 1 0 0 2 2 2 0 2 0 2 0 0 0 0 0 0 2 0 1 1 0 1 0 0 1 2 1 1 0 0 1 1 2 2 0 0 2 0 1 1 0 0 0 1 2 1 1 1 0 0 0 0 0 0 0 0 0 0 0 0 0 0 0 0 0 1 0 0 2 0 0 0 0 1 1 1 2 0 0 0 0 1 1 2 0 1 1 1 1 0 2 0 1 2 1 2 0 1 0 1 1 0 1 0 1 2 2 0 0 2 1 2 0 1 0 1 1 1 1 2 2 0 1 0 2 0 0 0 1 2 2 1 1 2 1 0 2 0 0 2 0 0 0 0 0 2 1 0 0 0 0 0 0 2 1 0 1 2 0 1 0 0 1 0 2 0 0 2 0 1 0 1 2 1 0 0 0 1 0 0 1 1 0 0 0 0 0 0 0 0 0 0 0 0 0 0 0 0 0 0 0 0 0 0 1 0 0 0 0 1 0 0 0 0 0 0 1
35 0 2 0 0 0 0 1 2 0 0 1 1 2 2 2 0 0 1 0 1 1 0 0 2 0 1 1 2 2 1 0 1 1 1 2 2 1 0 0 1 1 0 0 0 1 0 0 0 0 0 0 1 0 0 0 1 1 1 0 1 1 0 0 0 0 1 0 0 1 1 2 2 2 1 2 2 0 2 1 0 0 2 0 1 0 0 0 2 2 0 1 0 1 0 2 1 2 2 2 1 2 0 0 2 0 2 2 0 1 1 1 1 2 1 1 2 0 2 0 0 0 1 1 0 0 0 1 1 1 0 0 0 0 0 0 0 0 0 0 1 0 0 0 1 0 1 0 1 1 1 0 1 2 0 0 0 0 1 1 0 1 0 1 2 2 0 0 1 0 0 0 0 2 0 1 0 1 0 0 0 0 1 1 1 2 1 1 0 0 0 1 0 1 1 0 1 2 0 1 0 1 0 0 2 2 1 0 0 0 1 0 0 0 0 2 0 0 2 1 2 1 1 1 1 0 1 0 0 0 0 0 0 0 0 0 0 2 0 0 0 1 2 0 0 0 0 0 0 0 0 0 1 0 0 1 0 2 0 0 0 0 0 0 1 1 0 0 1 0 1 0 0 2 0 1 0 1 2 0 0 2 1 2 2 0 0 1 0 2 2 2 0 0 1 0 0 1 0 0 1 0 0 0 0 0 0 2 0 2 0 2 2 0 2 0 2 0 1 0 0 1 1 2 2 0 1 1 0 2 0 2 0 1 0 0 0 2 1 1 1 1 2 2 0 0 1 1 1 0 1 1 2 0 0 0 0 0 0 2 2 0 2 0 2 0 0 2 2 0 2 2 1 1 2 0 1 0 0 0 1 1 0 1 1 0 1 0 0 0 0 0 1 0 1 1 1 1 1 1 0 1 0 1 1 0 0 1 0 0 0 0 1 1 0 2 0 0 0 0 0 1 0 1 1 1 0 1 0 0 1 0 0 2 0 1 0 1 1 1 1 0 1 1 1 1 1 1 2 1 0 1 0 1 1 1 1 1 1 2 1 2 1 1 0 1 0 1 1 0 1 0 1 1 2 0 2 0 0 0 0 1 0 1 1 2 0 2 2 0 0 2 0 1 0 0 0 1 1 0 1 1 1 1 0 1 1 2 0 0 0 2 0 0 0 0 1 2 0 2 2 1 2 2 0 2 2 1 0 2 0 1 0 1 1 0 0 2 0 2 1 2 0 0 1 2 0 0 0 0 0 0 1 2 1 1 0 1 0 1 1 0 1 0 0 0 0 2 2 1 0 0 1 0 0 0 1 1 0 2 0 0 2 0 1 1 1 1 0 0 0 1 1 0 0 1 1 0 0 0 0 2 0 0 0 0 2 1 2 2 0 0 1 1 1 2 0 0 1 0 0 0 0 1 1 0 1 0 0 0 2 2 0 0 0 0 0 2 2 0 0 1 0 1 1 0 1 0 0 0 1 2 0 0 2 0 2 2 1 1 0 1 1 0 2 0 0 2 0 2 0 0 0 0 0 2 1 1 0 0 0 1 2 0 1 1 2 0 1 1 0 1 0 1 0 0 1 2 1 1 0 1 0 0 0 0 2 1 2 1 1 1 0 1 0 1 0 2 1 0 1 1 1 2 0 1 1 0 1 0 1 1 0 2 0 1 2 0 0 1 1 0 0 1 1 0 0 1 0 0 0 0 0 0 0 0 1 0 2 0 0 1 2 2 0 0 0 0 2 1 0 0 0 1 1 1 1 1 0 2 0 2 0 1 1 2 0 2 0 2 0 2 2 1 1 0 0 1 0 1 2 2 0 2 2 2 1 0 0 1 1 0 0 0 0 2 0 0 0 0 0 1 0 1 2 0 0 0 1 2 0 0 1 1 1 0 0 0 0 0 0 0 0 0 2 0 0 0 1 0 2 1 2 2 0 0 0 0 0 0 1 2 0 0 0 0 1 0 2 1 0 0 0 1 0 2 0 1 2 1 1 1 0 0 0 1 1 0 0 1 0 2 0 0 2 0 2 0 0 0 0 1 2 2 1 1 1 1 0 1 0 0 1 0 1 1 1 1 2 1 0 2 0 0 0 0 0 2 0 0 1 1 0 1 0 0 0 1 1 0 0 0 2 0 2 1 0 0 1 0 0 0 0 0 0 0 2 2 0 0 0 0 0 0 1 1 1 0 0 0 0 0 0 0 0 1 0 0 2 0 0 0 0 0 0 0 0 1 0 1 1 0 1 0 2 0 0 0 0 0 0 1
36 0 2 0 0 0 0 2 2 0 0 0 1 1 0 0 1 0 1 1 0 1 0 1 1 0 1 0 2 1 1 0 1 1 1 2 2 1 0 0 1 1 0 0 0 0 0 0 0 0 0 0 0 0 1 0 2 0 1 1 1 1 2 2 0 0 0 2 0 0 0 2 2 2 2 2 2 1 2 0 0 0 2 0 1 0 0 1 1 2 1 1 0 0 0 0 0 0 0 1 0 2 0 0 2 0 2 1 0 0 0 0 1 1 0 0 0 0 0 2 2 0 0 0 0 2 0 1 1 1 0 0 0 0 0 0 0 0 0 0 0 0 0 0 0 0 0 0 0 0 0 0 0 0 0 0 0 0 1 0 0 2 0 1 0 2 0 1 1 1 0 0 0 2 0 1 2 0 0 0 1 1 1 2 1 1 2 2 0 0 1 2 0 1 1 0 1 1 0 2 0 2 0 0 2 2 2 0 1 0 2 0 1 0 0 2 0 2 2 0 2 1 2 2 0 0 0 2 1 1 1 1 0 0 0 0 1 1 0 0 0 0 2 0 1 0 0 0 0 0 0 0 2 0 0 0 0 2 1 1 0 1 0 2 1 0 0 0 1 0 1 0 2 0 0 0 1 0 1 0 0 2 0 1 2 2 0 0 0 1 1 1 1 0 2 0 2 0 0 0 0 0 0 1 0 0 0 2 0 0 0 1 2 0 1 0 2 0 0 2 0 0 2 2 1 0 0 0 1 1 0 1 1 1 0 0 0 1 0 1 2 1 1 1 1 1 1 2 0 2 0 0 1 0 0 1 1 0 0 0 0 1 2 1 2 1 0 2 2 2 0 0 0 1 0 0 1 1 0 0 1 1 0 0 2 1 2 2 2 0 0 0 0 0 2 1 1 2 2 2 0 1 0 2 2 0 0 0 0 0 0 1 0 0 0 0 2 1 0 0 0 1 0 1 1 1 1 0 2 0 0 1 0 2 0 1 0 0 1 0 0 0 2 0 1 2 2 0 2 0 0 1 0 2 2 1 2 2 1 1 1 1 1 1 0 2 1 2 1 1 2 1 0 2 1 1 0 0 0 1 1 1 0 1 0 1 1 1 1 1 0 2 0 1 1 0 0 1 1 0 1 2 0 0 0 2 1 1 1 1 1 0 1 0 1 1 1 0 0 0 0 1 2 1 0 0 0 1 0 2 0 1 0 1 0 0 0 1 1 0 1 0 0 1 2 2 0 0 0 0 1 1 0 2 0 1 0 2 0 1 1 0 0 0 0 0 1 1 1 1 0 0 1 0 0 0 1 2 0 0 1 0 1 0 0 1 1 0 0 0 0 2 0 0 0 0 0 0 0 0 0 2 0 1 0 2 0 0 1 1 0 0 0 1 0 0 0 0 1 0 1 0 0 0 0 0 0 1 0 0 1 1 0 0 0 0 1 0 1 1 1 0 0 2 0 0 1 0 1 1 0 1 0 0 1 0 2 1 1 0 0 0 1 1 1 0 0 2 0 1 1 0 0 0 0 1 1 1 1 0 1 1 2 1 2 1 0 0 2 0 0 0 1 1 1 0 2 2 2 2 1 0 0 0 1 0 1 2 2 0 0 0 0 1 0 0 0 2 1 0 0 0 0 1 1 1 1 0 0 0 1 1 0 2 0 0 1 0 0 1 1 0 0 1 1 0 0 0 0 0 0 0 0 0 0 1 0 0 1 0 0 1 1 1 0 0 1 1 1 1 1 1 0 1 1 0 0 0 0 1 0 2 0 0 1 2 0 2 1 2 0 1 2 1 0 1 0 0 0 0 0 2 0 1 2 2 1 0 0 1 1 1 1 1 1 1 1 0 2 0 0 2 0 0 1 0 0 0 1 2 1 1 0 0 0 2 1 0 0 0 0 0 0 0 1 1 1 0 0 1 1 0 0 2 0 0 0 0 0 0 0 0 0 1 1 1 1 0 1 0 0 0 0 2 0 2 0 1 2 2 2 0 0 0 0 0 0 1 1 0 1 1 0 0 2 0 2 0 0 0 0 2 1 1 2 2 1 2 1 1 0 0 0 0 0 0 2 1 2 1 0 2 0 1 0 0 0 1 1 1 1 1 0 0 0 0 0 2 2 0 0 1 1 0 0 0 0 1 0 0 2 0 0 0 1 0 2 0 0 0 0 0 0 0 0 2 2 0 2 1 0 0 1 1 0 2 0 1 1 0 0 0 0 2 0 1 1 1 0 2 1 0 0 1 1 0 0 0 1 0 0 0
37 0 2 0 0 0 0 1 2 0 0 1 0 0 0 0 0 0 1 1 1 1 0 0 2 1 1 2 2 2 2 2 1 1 0 0 2 2 0 2 0 0 0 0 0 0 0 0 1 0 0 0 1 0 0 1 0 0 2 1 1 0 2 2 1 1 2 0 0 1 1 1 2 2 2 2 2 2 2 0 0 0 1 1 1 0 0 1 2 2 1 0 1 1 1 1 0 0 0 1 0 2 1 1 2 1 2 0 1 1 0 1 0 1 0 0 1 0 2 0 0 0 2 2 1 0 1 1 2 2 0 1 0 0 1 0 1 0 1 0 0 0 0 0 1 0 0 0 0 0 0 0 0 1 0 0 0 0 1 0 1 2 0 1 1 2 1 1 0 2 2 0 1 1 1 1 2 2 0 1 0 1 1 1 1 2 1 1 0 0 0 1 1 1 2 1 0 2 0 0 0 0 0 1 2 0 0 0 0 0 1 1 1 0 0 2 0 1 0 0 1 1 2 2 0 0 2 1 1 1 0 0 0 0 0 0 0 1 0 2 0 0 2 0 0 0 0 0 0 0 0 0 1 0 0 0 0 2 2 2 0 1 0 0 1 0 1 0 1 0 0 2 0 0 0 0 0 0 1 0 1 1 0 1 1 0 0 1 1 2 0 1 1 0 1 0 1 0 0 0 1 0 2 0 2 0 1 0 1 2 0 2 1 0 0 0 1 0 1 0 1 1 0 0 2 0 1 0 1 1 0 1 0 2 1 1 0 0 0 0 0 0 2 2 1 1 0 1 1 0 1 1 1 1 0 1 1 0 0 2 2 0 1 0 1 0 0 1 1 1 1 1 1 0 0 1 0 1 1 0 1 1 1 1 1 1 1 0 0 0 0 0 0 1 2 0 0 0 0 0 0 0 2 2 1 1 1 1 0 0 0 0 0 0 1 1 1 0 0 0 0 2 0 1 0 0 0 1 0 0 1 0 0 1 0 0 0 0 1 0 0 0 1 1 0 1 1 1 2 0 0 1 0 2 2 1 2 0 0 0 0 0 1 0 0 1 0 1 2 0 0 0 2 1 2 0 2 2 2 0 1 2 0 0 0 0 0 1 0 2 0 1 0 2 2 0 1 0 1 0 1 2 1 0 0 1 2 0 0 1 0 1 0 0 0 0 0 1 0 1 1 0 1 1 0 1 0 0 1 1 1 0 0 1 1 0 2 0 0 1 0 1 0 0 2 2 0 1 1 0 0 0 0 1 1 1 1 0 1 0 0 0 0 1 0 0 1 1 1 0 0 1 0 0 0 0 0 1 0 1 0 0 2 0 0 2 2 0 0 0 0 2 1 0 2 0 0 0 0 0 0 1 0 2 0 2 1 0 1 1 0 0 1 1 1 2 0 0 0 0 0 0 0 1 1 0 1 2 0 0 1 1 0 0 0 1 1 2 1 1 1 0 0 0 1 0 1 0 1 1 0 2 0 0 2 0 2 2 2 0 0 0 1 0 0 1 1 2 0 1 1 0 0 0 0 1 1 1 1 0 1 0 2 1 2 1 2 0 0 1 0 1 2 2 2 1 2 2 1 2 1 0 0 0 1 0 2 1 2 0 0 0 0 1 0 0 0 1 1 0 1 0 1 2 0 1 1 0 0 0 0 1 1 2 0 2 2 0 0 2 1 1 0 0 2 0 1 0 0 0 0 0 0 0 0 1 0 1 2 0 0 1 2 1 1 0 0 1 1 2 0 0 1 1 1 0 0 2 2 0 1 2 2 0 0 0 2 1 1 1 0 1 2 1 0 1 0 0 0 1 1 2 0 2 1 2 0 0 1 1 2 0 2 0 2 2 2 0 1 0 1 1 0 2 2 0 0 0 1 2 1 1 1 0 0 1 1 0 0 0 0 0 0 0 0 0 0 0 0 1 2 0 0 2 0 0 0 0 1 0 0 0 0 0 0 1 1 2 1 1 0 0 0 1 0 2 0 1 1 1 2 0 0 0 0 2 2 2 0 0 2 2 0 0 2 1 1 0 0 0 0 2 1 1 1 1 0 0 0 1 0 0 1 0 1 1 1 1 2 0 0 2 0 0 0 1 1 2 0 0 1 1 0 1 1 0 1 1 1 0 0 0 2 1 1 0 0 1 0 0 0 0 1 0 0 0 0 1 0 0 0 0 1 0 2 0 0 0 1 2 0 0 0 0 0 1 0 0 0 1 1 0 0 0 0 0 0 0 0 1 0 0 0 1 1 0 0 0 0 0 1 0
38 0 0 0 0 1 1 2 2 0 0 0 0 0 0 0 0 0 1 1 1 1 0 0 2 0 0 2 2 2 2 2 2 2 0 0 1 1 1 0 1 1 0 0 0 0 0 0 2 0 0 0 0 1 1 0 0 1 1 0 1 1 0 0 0 0 2 1 0 0 0 1 1 1 0 1 1 2 2 0 2 0 2 0 2 0 1 1 2 2 1 0 1 1 0 2 0 1 0 2 0 1 1 1 1 0 2 1 1 0 0 1 1 2 1 1 2 0 0 2 2 0 2 2 1 0 1 1 2 2 0 1 0 0 0 0 1 0 0 0 0 0 0 0 1 0 0 0 0 0 0 0 1 0 0 1 0 1 2 1 1 2 1 0 0 1 0 0 1 1 1 2 1 1 1 1 2 0 0 0 0 0 1 1 0 1 1 2 1 0 1 0 0 1 1 1 0 2 0 0 0 0 0 1 2 2 1 0 0 0 0 0 1 0 0 2 1 0 2 2 1 0 2 2 0 0 2 1 0 0 1 1 0 0 0 0 0 1 0 0 2 2 2 0 0 0 0 0 1 0 0 0 0 1 0 1 0 1 1 0 0 0 0 0 0 0 0 1 1 0 0 1 0 1 0 0 1 2 2 0 0 2 0 2 0 0 0 0 0 1 0 1 0 0 1 0 2 1 0 0 1 0 1 0 1 0 0 2 0 1 1 2 1 0 1 0 2 0 1 1 0 1 1 1 1 0 1 0 0 0 0 0 0 2 0 1 0 2 0 1 1 0 1 1 2 2 0 1 1 0 1 1 2 0 0 0 0 0 0 1 1 0 1 1 1 1 0 2 2 1 1 1 0 0 0 0 1 2 1 0 0 1 0 0 1 1 1 0 0 0 0 0 0 0 2 1 1 0 0 0 0 0 0 2 2 0 0 1 0 0 0 0 0 1 1 2 0 0 0 0 0 1 1 0 0 1 1 0 1 0 0 2 0 1 1 0 1 0 0 0 1 0 2 0 0 1 1 0 2 2 0 0 0 2 2 1 2 1 2 2 1 1 0 0 0 1 0 0 2 0 0 0 2 1 2 0 1 0 0 0 1 2 0 0 0 1 0 0 0 0 1 0 1 1 1 0 1 1 2 0 0 2 1 1 0 1 1 1 0 1 0 1 1 1 1 1 0 0 0 2 2 0 2 2 1 0 0 1 0 2 0 1 0 0 0 0 0 0 1 1 1 1 0 0 2 1 0 0 0 0 0 0 0 2 0 0 0 0 0 1 1 0 0 0 0 0 2 1 1 0 0 0 0 0 0 0 0 2 0 1 1 0 1 0 0 1 1 0 0 0 0 2 0 0 0 0 0 0 0 0 0 2 1 0 0 1 2 0 1 1 0 0 0 0 0 0 0 0 0 1 0 1 0 0 0 1 1 0 0 0 0 0 0 0 0 0 1 0 2 0 1 2 0 1 0 0 1 0 2 2 0 1 0 0 1 0 2 1 1 0 0 0 1 2 0 0 2 1 1 0 1 1 0 1 0 1 1 0 1 0 0 1 2 0 2 1 2 0 1 1 0 1 0 1 0 0 0 2 2 2 1 1 0 0 2 0 1 1 2 0 1 0 0 1 1 2 0 0 1 0 0 0 0 1 0 1 1 0 0 0 0 0 0 2 0 0 2 0 1 2 0 0 0 0 1 0 0 2 0 0 0 0 0 0 0 0 0 0 1 0 0 0 1 1 0 0 0 0 2 1 0 1 0 0 0 0 0 0 0 1 0 2 0 0 2 2 0 1 1 2 1 1 2 0 0 0 0 2 0 0 2 2 0 2 2 0 1 0 0 1 1 0 1 1 1 1 1 0 2 0 1 2 0 1 0 0 0 0 0 1 0 0 2 0 0 0 0 1 0 0 0 0 0 0 1 1 1 0 1 0 1 0 0 2 0 0 0 0 0 0 1 2 0 1 1 2 1 2 2 1 0 0 0 1 0 2 0 2 2 2 2 0 0 0 0 0 0 2 0 0 1 2 0 0 2 0 2 0 0 0 0 0 1 1 1 1 1 0 1 1 0 0 0 0 0 0 2 0 2 2 0 2 1 1 0 0 1 1 0 1 2 2 0 2 0 0 0 0 1 1 0 1 2 0 0 0 0 0 0 0 2 0 2 0 0 0 0 0 0 0 0 0 2 0 1 1 1 0 1 1 0 0 0 0 0 0 0 0 2 0 0 0 0 1 0 1 2 0 1 1 0 0 0 0 0 1 0 0 0 0 0 0
39 0 0 0 0 1 1 2 1 0 0 0 0 0 0 0 0 1 1 1 1 1 0 0 2 0 1 1 2 2 2 1 2 2 0 0 1 1 0 0 1 1 0 0 0 0 0 0 0 0 0 0 0 0 1 2 1 0 0 0 2 0 1 1 0 0 0 1 0 1 0 2 2 2 1 2 2 0 2 2 0 0 2 0 0 0 0 0 2 2 0 0 0 0 0 1 1 0 0 1 0 2 1 1 2 1 2 2 0 0 0 1 0 0 2 2 2 0 0 2 2 0 1 1 0 1 0 0 0 0 0 0 0 0 0 0 0 0 0 0 2 0 0 0 0 0 0 0 1 0 1 0 0 0 0 0 0 0 0 0 0 1 0 1 1 1 0 0 1 2 1 1 1 1 1 1 2 1 1 0 0 2 1 1 0 1 2 1 0 0 1 0 0 2 2 0 1 1 0 1 0 1 0 0 2 1 1 0 1 0 1 0 1 0 0 2 1 1 2 1 1 0 2 2 0 0 0 2 0 0 1 1 0 0 0 0 0 2 0 1 0 1 1 0 0 0 0 0 0 0 0 0 1 0 1 0 0 0 0 0 0 0 0 0 0 0 1 1 2 0 0 1 1 1 0 0 1 0 2 0 1 0 1 2 2 1 0 1 0 1 1 1 1 1 2 0 2 1 0 1 1 0 0 0 0 0 1 2 0 0 0 1 1 0 1 0 1 0 0 0 0 0 1 2 1 0 0 0 1 1 0 0 0 1 0 0 0 1 0 0 1 1 1 2 1 2 0 0 0 0 0 0 2 0 0 0 0 0 1 0 1 1 2 0 2 0 0 2 2 0 2 2 0 0 0 1 1 1 1 1 0 0 0 0 2 0 0 1 1 1 1 1 0 1 1 0 0 1 1 0 0 1 1 2 1 0 1 0 0 0 0 0 0 0 1 1 1 0 1 0 0 1 2 0 0 2 1 1 0 0 0 0 0 2 0 0 1 0 0 0 2 0 2 0 0 2 2 1 1 0 0 0 0 0 0 0 0 1 1 2 1 2 1 2 0 0 0 1 2 1 1 1 2 0 1 1 1 0 0 2 1 1 0 0 0 2 0 1 1 0 1 1 1 0 0 0 1 1 1 0 1 2 2 1 0 1 2 1 0 0 0 2 1 0 1 1 0 0 0 1 1 1 2 2 1 0 0 0 2 1 1 1 0 0 0 0 2 1 0 1 2 2 0 1 2 2 0 0 0 0 1 1 1 2 2 0 0 0 0 1 1 0 1 0 0 0 1 0 0 0 2 1 2 0 0 0 0 1 0 2 0 0 1 0 2 0 2 0 0 0 0 1 1 0 0 0 0 0 0 0 0 2 0 1 0 2 2 1 2 2 1 1 0 0 0 0 0 0 0 0 1 0 0 2 2 0 0 1 0 0 1 1 0 0 0 0 1 0 2 0 0 0 0 2 0 0 1 0 1 1 0 2 1 1 1 0 1 2 2 0 0 0 1 0 0 2 1 2 1 0 1 1 0 0 0 1 1 1 0 0 1 0 1 0 1 0 1 0 2 0 1 1 0 0 0 0 1 2 0 1 1 0 0 0 1 0 2 1 1 0 0 0 0 1 0 1 0 2 0 0 0 0 0 1 0 0 0 0 0 0 1 1 0 2 0 0 2 0 1 1 0 0 0 1 1 1 0 0 1 0 1 1 1 0 0 0 0 1 1 1 1 0 2 2 0 1 1 1 1 2 0 0 1 1 1 0 0 0 1 1 0 2 0 0 0 2 0 1 1 2 1 1 2 0 0 1 1 2 0 0 1 1 0 2 0 1 0 2 0 0 0 0 2 0 1 1 1 1 1 0 1 1 0 0 2 0 0 0 1 2 0 0 1 1 0 1 0 1 2 0 2 2 0 0 0 0 0 0 0 0 2 0 1 2 0 1 0 0 1 0 1 2 0 0 0 1 1 2 2 0 2 0 0 0 0 2 0 1 1 1 2 0 2 0 2 1 0 2 2 0 1 0 0 1 1 0 1 0 0 0 1 1 1 1 1 1 0 2 1 2 0 0 0 1 1 1 1 0 1 1 1 1 0 1 0 0 1 1 0 0 2 1 0 2 0 0 1 1 1 0 1 1 2 1 1 0 0 0 0 0 2 0 1 0 1 0 0 2 2 0 0 0 1 0 1 0 0 0 0 0 0 0 0 0 0 0 0 0 1 0 0 0 0 1 1 1 1 0 0 1 0 0 0 0 1 0 0 0 0 0 0 0
40 0 1 0 0 0 0 2 0 2 0 0 0 0 0 0 0 0 1 0 1 2 0 1 1 1 0 1 2 2 1 0 2 2 0 0 1 2 0 0 1 1 0 0 0 0 2 0 0 0 0 0 0 0 1 0 1 0 0 1 1 0 0 0 0 0 1 1 0 0 0 0 2 2 2 2 2 0 2 1 0 0 2 0 1 0 0 0 2 2 0 0 0 0 0 0 0 1 0 1 0 2 1 1 2 1 2 2 0 1 1 1 0 1 0 1 1 1 0 2 2 1 1 1 0 2 0 1 1 1 0 1 0 0 1 1 0 0 0 0 0 0 0 0 2 0 1 0 0 0 0 0 1 1 0 0 0 1 0 2 1 1 1 0 1 2 0 1 1 1 1 0 1 1 1 0 2 0 0 1 0 1 0 0 0 0 2 2 1 0 2 0 0 2 2 0 1 2 0 0 0 0 0 1 2 0 0 0 1 0 0 0 2 0 0 2 0 1 2 0 2 1 2 2 0 0 0 1 0 0 0 0 1 1 1 1 0 2 0 1 0 0 2 1 0 0 0 0 0 0 0 0 1 0 0 0 0 2 0 0 0 0 0 0 0 0 0 0 2 1 0 1 0 2 0 0 0 2 2 0 0 2 0 2 1 0 0 2 0 2 1 0 0 0 2 0 1 0 0 0 0 0 1 0 0 0 1 1 2 2 0 1 1 0 1 0 2 0 0 1 0 1 2 2 1 0 0 0 2 1 0 1 1 0 0 0 0 0 0 0 1 0 1 2 0 0 0 0 1 1 0 0 1 0 0 1 1 0 0 1 1 0 2 1 2 0 0 1 1 1 1 1 1 1 1 0 2 2 0 0 0 0 0 0 1 0 1 0 0 0 0 1 1 0 2 2 2 0 0 0 0 1 0 2 2 0 0 0 0 0 0 2 0 1 1 2 0 0 1 0 0 1 1 2 0 0 0 1 0 0 0 0 0 2 0 1 0 1 0 0 1 0 2 0 1 0 1 0 1 0 0 1 0 2 2 2 2 1 2 1 0 0 0 0 1 2 1 2 1 1 2 1 2 0 1 0 1 0 0 0 0 2 0 2 1 1 0 0 0 0 2 0 1 1 1 0 0 0 1 0 1 2 2 1 1 0 1 1 0 1 0 1 1 1 1 1 0 1 0 2 2 0 2 2 0 1 1 2 0 2 0 2 0 0 2 0 1 0 1 1 0 0 0 0 1 1 0 0 0 0 0 0 0 2 0 1 0 0 0 1 1 0 0 2 0 0 0 2 2 0 0 0 1 0 1 0 1 1 0 2 0 0 1 0 1 0 0 0 0 0 1 1 0 0 0 0 0 1 1 1 1 1 0 1 1 2 1 0 0 1 1 0 0 1 0 0 0 0 0 0 1 0 0 0 0 1 1 2 0 0 1 1 0 0 0 1 1 2 1 1 0 0 0 0 2 0 1 0 1 1 0 1 0 0 2 0 0 1 1 0 0 0 1 0 0 2 1 2 1 1 0 0 0 0 0 1 2 0 1 0 1 0 2 1 2 2 0 0 1 1 0 1 1 2 1 1 1 2 1 2 1 0 1 0 2 1 1 2 2 0 0 0 1 1 0 0 0 1 0 0 0 0 0 2 1 0 1 0 1 0 1 1 0 2 0 0 1 0 0 1 1 1 1 0 1 0 0 0 0 0 0 0 0 0 0 0 0 0 1 0 0 0 2 1 0 1 1 0 2 0 1 0 0 1 1 0 0 0 0 2 0 2 0 1 1 2 1 2 1 2 0 1 2 0 0 0 0 1 0 1 2 2 0 2 0 0 0 0 0 1 1 1 2 0 1 2 2 1 2 0 1 2 0 1 2 0 0 0 1 2 1 1 0 0 0 1 0 0 0 0 0 0 0 0 0 0 0 1 1 0 2 1 1 1 1 0 1 0 2 0 2 2 0 1 1 1 0 1 1 1 0 0 0 0 0 2 0 0 2 1 1 1 1 0 1 1 0 1 1 0 0 2 0 0 1 0 1 0 0 0 0 2 1 1 2 1 0 1 0 2 0 0 1 0 1 1 1 1 1 0 1 0 0 1 1 0 1 1 0 0 1 1 1 2 1 0 0 2 2 0 0 1 2 0 0 0 0 0 1 0 1 0 2 0 0 0 0 0 0 1 1 1 1 0 2 0 0 0 1 1 0 0 0 0 0 2 0 0 0 0 0 0 0 0 0 0 0 1 0 2 1 0 1 0 1 0 0 0 1 0 0 0
41 0 2 0 0 0 0 1 1 1 0 0 0 1 1 1 0 0 1 0 2 2 0 1 1 2 2 2 2 2 2 1 1 2 0 0 2 0 0 2 0 0 0 0 0 0 0 0 0 0 0 0 0 0 0 1 0 0 2 0 1 0 1 1 0 0 1 0 0 0 0 1 2 2 2 2 2 0 2 0 0 0 2 0 0 0 0 0 1 2 1 0 1 0 0 1 1 1 1 1 0 2 1 1 2 0 2 2 0 1 1 1 0 1 0 0 1 0 1 1 1 0 2 2 0 0 0 1 1 1 0 1 0 0 0 0 0 0 0 0 1 0 0 0 0 0 0 0 0 0 0 0 1 1 0 0 0 1 0 1 1 1 1 1 0 0 0 1 0 2 2 1 0 2 1 0 1 0 0 0 0 0 0 0 0 0 2 0 0 0 2 0 0 2 2 0 0 1 0 0 0 0 0 0 2 0 0 0 0 0 2 0 2 1 0 2 1 0 1 1 1 1 2 2 0 0 1 1 0 0 1 1 0 0 0 0 0 2 0 1 0 1 1 0 0 0 0 0 0 0 0 0 1 0 1 1 1 1 1 1 0 1 0 0 0 0 1 0 0 0 2 1 0 1 0 0 0 0 2 1 0 1 1 2 1 0 0 2 0 2 1 1 1 0 1 0 1 0 0 0 1 0 2 0 1 0 0 2 0 2 0 2 2 1 2 0 2 0 0 1 1 0 2 1 0 0 0 0 1 0 0 0 0 0 0 0 0 2 0 0 0 0 2 0 0 0 1 1 1 2 0 0 1 0 0 0 1 0 1 0 1 1 0 0 0 0 0 2 2 0 2 1 1 1 1 0 2 0 0 0 1 1 0 0 1 1 1 0 0 2 1 2 1 0 1 0 0 0 1 1 0 1 1 2 1 0 1 0 1 1 0 0 0 2 0 2 0 0 0 0 0 1 0 0 1 1 1 1 0 0 0 1 0 0 0 0 0 0 0 0 2 0 0 1 0 1 1 1 2 0 0 1 0 2 2 1 2 2 2 1 1 1 1 1 0 1 0 2 2 2 2 1 2 2 2 0 1 1 1 1 2 0 0 2 1 1 0 1 1 0 0 2 1 1 2 0 0 0 2 0 0 2 2 2 0 0 2 1 2 1 2 1 0 0 1 0 0 0 0 0 1 2 2 2 1 0 0 1 0 2 0 1 0 0 2 0 1 0 0 1 2 2 0 1 1 2 0 2 2 0 0 0 0 1 1 0 1 1 0 0 0 0 0 2 0 0 1 1 1 1 0 0 1 0 0 0 1 2 0 1 1 0 2 0 1 1 2 1 0 0 0 1 0 0 0 0 1 0 1 1 1 1 1 1 1 2 0 0 2 2 0 0 1 2 1 2 0 0 0 0 1 0 0 0 1 0 2 2 0 0 1 1 0 0 0 2 1 1 2 0 2 1 0 1 1 0 1 0 2 2 0 1 0 0 2 0 1 2 2 0 0 0 0 0 0 2 2 2 1 1 0 0 1 0 0 1 1 1 0 0 1 0 2 0 2 2 1 0 2 0 1 0 0 1 1 0 2 2 2 2 0 0 0 0 1 0 2 2 2 0 1 1 0 2 0 0 1 1 1 0 1 0 1 1 1 0 0 0 2 1 0 0 0 2 0 0 2 0 1 2 1 0 0 0 1 0 0 0 0 0 0 0 1 0 0 1 1 0 1 0 0 0 1 0 0 0 1 0 2 0 1 0 1 1 2 0 0 2 2 0 0 1 0 0 1 2 0 2 1 2 0 1 2 1 0 1 0 1 0 0 1 1 0 1 2 2 1 0 1 1 2 0 2 0 1 1 2 0 0 0 0 0 0 0 2 0 0 0 0 1 0 0 0 0 0 0 0 1 0 0 0 1 0 0 0 0 0 0 0 0 2 0 2 2 0 2 0 0 0 0 1 1 0 0 0 0 1 0 1 0 0 0 0 1 0 2 0 0 1 1 2 0 0 0 0 2 2 2 0 0 2 2 0 0 2 1 1 0 0 0 0 2 2 2 1 1 1 2 0 1 0 1 1 1 2 2 0 1 2 1 0 2 0 2 0 0 1 0 1 1 2 1 0 2 0 0 0 0 1 0 0 0 2 2 2 1 0 0 1 0 1 0 0 0 1 0 2 1 1 1 1 1 1 1 1 1 1 1 1 0 0 0 0 0 0 0 0 0 0 0 0 0 0 1 0 0 1 0 1 1 0 0 0 1 2 0 0 0 2 0 2 0
42 0 1 0 0 0 0 1 2 0 0 0 1 1 1 1 0 0 0 1 1 2 0 1 1 1 1 0 2 1 1 0 1 1 0 0 2 2 0 1 1 1 1 0 0 1 2 0 0 0 0 0 0 1 0 0 0 0 0 2 0 2 1 1 1 1 0 0 0 0 0 0 2 2 1 2 2 1 2 1 1 0 2 0 1 0 0 0 2 2 0 0 0 0 1 2 2 2 2 2 1 2 1 1 2 0 2 1 1 1 0 1 0 0 1 2 1 0 0 2 2 0 2 2 1 0 1 1 1 1 1 1 0 0 0 0 1 0 0 0 0 0 0 0 1 1 1 0 1 1 1 1 1 0 0 0 0 1 0 1 0 0 0 0 0 2 1 0 1 2 1 0 1 1 0 0 2 0 1 0 0 1 2 2 0 2 2 1 1 0 2 0 0 1 2 0 1 2 1 0 0 0 0 1 2 1 1 0 1 0 1 0 1 1 0 2 0 0 0 0 0 0 2 2 0 0 1 1 0 0 0 0 0 0 0 0 0 2 0 1 0 0 1 0 0 1 1 0 0 0 0 0 1 0 0 1 1 2 1 2 1 2 0 1 1 0 0 1 2 1 0 2 0 0 0 0 0 0 1 0 0 1 1 2 2 0 1 1 2 2 0 2 2 0 2 0 2 1 0 0 1 0 0 1 0 0 0 2 1 2 0 1 2 0 1 1 1 0 0 0 2 0 1 2 2 0 1 0 2 1 0 1 1 2 0 0 0 2 0 0 0 0 1 2 0 0 0 1 1 1 0 0 1 0 0 1 1 0 0 1 1 0 1 0 1 1 0 1 1 0 2 2 2 2 2 0 1 2 1 0 0 0 0 0 2 2 1 0 0 0 0 0 1 0 2 1 0 0 1 0 0 1 0 1 1 0 0 0 0 0 0 0 0 1 1 2 0 0 0 0 0 2 0 1 1 1 1 0 0 0 0 0 1 0 2 0 0 1 2 0 1 0 1 1 0 1 1 1 2 0 0 1 0 0 0 0 0 0 1 1 0 1 0 1 0 1 0 1 2 0 0 0 2 1 2 0 2 0 0 1 1 1 0 0 0 1 0 2 1 1 0 2 0 2 0 0 1 0 2 0 1 2 1 1 0 1 2 2 0 1 0 1 2 1 0 2 0 0 0 1 2 1 1 0 0 0 0 1 1 1 1 1 0 0 1 0 2 1 1 1 1 2 0 0 1 1 0 0 0 0 0 0 0 2 0 1 0 1 0 0 0 0 1 0 0 0 0 1 1 0 0 1 1 0 0 0 1 1 0 2 0 0 0 0 0 0 1 0 0 0 0 2 1 0 1 0 0 0 0 1 1 1 0 1 0 2 1 0 1 1 1 0 0 1 0 0 1 0 0 1 0 0 0 1 1 0 1 1 0 0 0 0 0 0 0 0 1 1 2 0 0 2 0 1 1 0 1 1 0 0 0 2 0 0 1 0 2 2 2 0 0 0 0 0 1 0 0 2 1 1 0 0 1 0 0 2 0 1 2 1 1 2 1 0 0 0 1 1 2 0 0 1 0 1 0 0 1 2 1 2 0 0 0 0 0 0 2 1 2 0 1 0 0 0 0 0 0 0 1 0 0 0 0 2 0 1 2 0 1 0 1 0 1 1 0 1 1 0 0 2 0 2 0 0 0 1 0 0 0 0 0 0 0 0 1 0 0 0 1 0 0 0 1 1 0 0 0 1 1 2 0 0 0 0 0 0 0 2 1 1 0 0 1 1 1 1 1 1 1 2 1 1 2 1 0 1 0 0 0 2 2 2 0 2 1 1 1 0 0 2 2 0 1 1 0 1 1 0 0 0 0 0 0 0 1 0 0 0 1 2 1 1 1 0 0 1 1 1 0 0 1 1 0 0 0 0 0 0 0 1 2 0 2 1 1 0 1 0 0 1 0 2 2 0 2 2 2 0 0 1 0 0 0 1 0 1 0 0 2 1 1 1 1 0 0 0 0 1 0 1 1 2 0 0 2 0 2 0 0 0 1 1 0 0 2 2 0 1 0 0 0 0 0 0 1 1 2 1 1 0 0 1 0 1 0 0 1 0 1 1 1 1 1 1 2 0 1 0 1 1 0 0 2 0 0 0 0 0 0 0 1 0 1 0 0 1 2 0 0 0 0 0 2 0 2 0 0 0 1 1 0 0 0 0 1 1 0 0 0 0 0 0 0 1 0 0 2 0 0 1 0 0 0 0 0 0 0 0 0 0 0 1
43 0 1 0 0 1 1 1 1 1 1 1 1 1 0 0 1 0 0 0 2 2 0 1 1 1 1 1 1 2 2 1 2 2 0 0 2 0 0 1 0 0 0 0 0 0 1 0 0 0 0 0 2 0 1 0 1 2 2 0 1 0 2 2 0 0 1 1 0 0 0 1 2 2 2 2 2 0 2 1 0 0 2 0 1 0 0 1 1 1 1 1 0 0 1 2 2 2 2 2 1 2 1 1 2 0 2 1 1 1 0 1 0 2 0 0 2 0 0 2 2 0 2 2 1 0 1 1 2 1 2 1 0 0 1 1 0 0 0 0 1 0 0 0 1 0 2 0 0 0 1 0 0 0 2 0 0 1 1 2 1 0 0 1 1 2 0 1 0 0 0 0 0 2 0 0 2 0 0 1 0 2 0 0 2 2 0 0 0 0 1 0 1 0 2 1 0 2 0 0 0 0 0 1 2 1 1 0 1 0 1 0 2 0 0 2 0 2 2 0 2 2 2 2 0 0 0 2 0 0 0 0 0 0 0 0 0 2 0 1 0 0 2 1 0 0 0 0 0 0 0 0 1 0 1 0 1 2 0 0 0 0 0 0 1 0 0 2 2 0 0 2 0 0 0 0 0 1 2 0 0 2 0 2 2 0 0 0 0 1 0 0 1 0 2 0 2 2 0 1 1 0 1 1 0 0 0 2 1 1 0 0 1 0 0 0 1 0 0 1 1 0 1 2 1 0 0 0 1 1 0 2 0 2 0 0 0 2 0 0 0 0 1 2 0 0 0 0 1 0 0 0 1 1 0 1 1 0 1 1 2 1 2 1 2 0 0 2 2 1 1 1 2 2 0 0 2 2 0 0 0 0 0 0 1 1 1 0 0 0 0 1 0 0 1 0 0 1 0 0 0 0 1 2 1 0 1 0 0 0 0 0 1 0 1 2 0 0 0 0 0 1 0 2 1 2 2 0 2 0 0 2 0 2 0 1 0 2 1 1 2 0 2 0 1 2 2 0 2 0 0 2 0 2 1 0 1 2 1 1 1 1 0 0 0 2 0 1 2 0 1 0 2 0 2 0 1 0 0 1 0 1 0 1 1 2 0 0 0 0 0 2 1 1 0 0 0 0 0 1 2 2 1 1 0 1 1 1 0 1 0 0 2 0 0 1 1 0 0 1 1 1 1 2 0 0 0 1 0 2 0 2 0 0 0 0 0 1 1 1 1 2 0 1 1 0 0 1 2 0 0 0 1 2 0 1 0 1 0 1 1 0 1 0 0 0 0 1 1 1 0 2 1 0 0 0 0 1 0 1 0 0 1 0 0 1 1 0 1 1 0 1 0 0 2 0 2 0 0 0 0 2 0 2 0 2 1 0 2 2 2 0 0 1 0 0 1 0 0 0 1 0 0 0 1 1 1 2 0 0 2 2 0 0 0 1 0 1 2 0 2 0 0 0 2 0 0 0 1 1 1 1 1 1 1 0 1 2 2 0 0 0 1 1 1 1 0 2 0 1 1 0 0 0 1 2 0 0 0 0 0 0 2 0 1 1 1 0 1 1 0 1 0 1 1 0 1 2 1 1 0 1 0 0 2 0 2 1 1 0 0 0 0 2 0 0 0 1 1 0 0 1 0 2 0 2 2 2 0 0 2 2 0 2 0 0 2 0 0 0 0 0 0 0 1 0 0 1 1 1 1 1 0 0 0 1 0 0 1 0 0 0 1 1 0 1 1 0 1 2 0 1 0 1 1 0 0 1 1 1 0 1 1 1 1 2 0 2 0 2 0 2 2 0 1 0 1 2 0 0 1 1 0 1 1 1 1 0 0 2 2 0 1 1 1 2 2 0 0 0 0 0 0 1 2 0 0 0 1 1 0 0 1 0 0 0 0 1 1 0 0 0 1 0 2 1 2 0 1 0 0 0 1 1 1 0 1 0 0 0 1 2 0 0 0 1 1 0 1 1 0 0 0 2 0 2 0 1 2 2 2 0 0 0 0 2 2 0 1 0 2 0 0 1 2 0 2 0 0 0 1 1 1 1 1 1 1 1 1 1 0 0 1 0 1 1 1 0 2 2 0 2 0 1 0 0 1 0 1 0 2 0 1 2 1 0 0 1 1 0 0 1 2 0 0 1 0 0 2 0 0 0 1 0 0 0 1 2 0 0 0 1 0 0 1 0 0 0 1 1 0 0 0 0 0 0 0 0 0 0 0 0 0 0 0 0 1 1 1 2 0 1 0 0 1 0 0 0 0 0 2 0
44 0 2 1 0 0 0 1 2 0 0 1 1 2 1 1 1 1 0 1 1 2 0 0 2 0 1 1 1 1 1 0 1 2 2 2 2 1 0 0 0 0 0 0 0 0 0 0 0 0 0 0 0 0 0 2 0 0 0 0 1 1 2 2 1 1 1 1 0 0 0 0 2 2 0 2 1 1 2 0 1 0 2 0 1 0 0 0 2 2 0 0 1 1 0 1 0 1 1 2 0 2 2 1 2 0 2 0 2 0 0 2 0 0 1 1 1 0 2 0 0 0 2 2 1 0 1 1 2 1 2 0 1 0 0 0 0 0 0 0 1 0 0 0 2 0 1 0 0 0 0 0 1 2 1 0 0 1 0 1 1 0 0 2 1 2 1 0 1 0 0 0 2 0 1 2 1 0 0 0 0 0 1 1 0 1 2 2 1 2 0 2 0 1 1 1 2 2 0 1 0 1 0 2 2 1 1 0 0 0 1 0 1 1 0 2 0 2 1 1 1 0 2 2 0 0 0 2 0 0 0 0 0 0 0 0 0 2 0 1 0 0 2 0 1 1 1 0 1 1 1 1 1 0 0 0 0 0 0 0 0 0 0 0 0 0 1 1 0 0 0 1 0 0 1 0 1 1 2 0 0 2 1 2 2 0 0 1 0 1 1 0 0 0 0 0 2 0 0 0 0 0 0 2 0 0 0 2 0 1 0 2 1 0 0 0 2 0 0 1 0 1 2 1 1 0 0 0 0 1 0 2 0 2 0 0 0 1 0 1 2 1 2 0 0 0 0 0 0 1 0 0 1 1 0 1 1 0 1 0 1 1 1 1 1 0 0 2 2 1 1 1 2 2 1 0 2 1 1 0 2 0 0 0 0 0 0 1 1 1 0 1 0 0 2 0 0 0 1 0 0 1 0 2 2 0 0 0 0 0 0 0 0 1 1 2 0 0 0 0 0 2 1 1 2 1 1 0 0 1 0 1 0 2 0 0 0 0 0 0 2 0 0 2 0 0 1 0 0 1 0 1 0 2 0 0 1 2 1 2 2 1 0 0 0 2 1 1 1 0 1 0 2 0 1 0 0 0 0 0 2 1 0 0 0 0 0 2 1 1 0 2 0 2 0 0 0 1 2 0 0 2 1 0 0 2 1 1 1 0 0 2 2 0 0 1 1 0 0 1 1 1 2 2 0 1 1 1 0 2 0 0 0 0 0 0 1 0 0 0 0 2 0 0 1 0 1 1 1 0 1 1 0 2 1 1 0 0 0 0 0 0 1 0 0 0 1 0 0 0 0 2 0 0 0 0 0 1 0 2 0 0 2 0 1 1 2 0 0 0 0 1 1 0 0 1 1 0 0 0 0 2 0 0 2 2 0 0 0 1 1 0 0 0 0 0 0 0 0 1 0 1 0 1 1 0 2 1 0 0 2 2 1 0 0 1 0 1 2 0 2 0 0 0 0 0 2 0 0 0 0 2 0 0 2 0 2 1 1 0 0 0 0 1 0 1 1 2 0 0 1 0 1 0 0 1 1 1 0 0 1 0 1 1 1 1 0 1 1 0 1 0 1 1 0 0 0 1 0 1 0 0 0 0 2 0 2 2 1 0 1 0 0 2 0 0 0 1 0 0 0 1 0 1 1 1 1 0 0 0 0 0 0 2 0 0 0 0 0 1 0 1 0 0 1 0 0 1 2 1 2 2 1 0 1 0 1 0 2 0 0 1 0 1 1 1 2 0 2 1 1 1 0 1 1 0 0 0 0 1 1 2 0 2 1 1 1 2 2 2 0 0 2 0 1 0 0 0 0 1 1 1 0 2 2 2 2 0 0 2 2 0 2 0 1 1 1 0 0 0 0 0 0 0 2 0 0 0 1 1 1 1 1 1 1 0 0 0 0 0 0 0 0 0 1 0 0 0 0 0 2 0 1 2 0 1 0 0 0 0 1 1 0 0 1 0 1 1 1 1 0 0 0 0 0 1 0 1 2 1 1 1 0 0 0 1 1 2 1 0 2 0 0 0 2 0 2 0 0 0 1 0 2 2 0 1 1 1 0 1 0 0 0 0 0 0 2 0 1 1 0 1 0 0 0 0 0 1 1 1 2 2 0 2 0 0 0 1 2 1 0 1 1 0 0 0 0 0 1 0 1 0 1 0 0 1 1 2 0 0 0 0 1 0 1 1 1 0 0 0 0 0 0 0 0 0 0 0 0 0 0 0 0 0 0 0 0 0 0 2 0 0 0 0 0 0 0 0 0 0 1 0
45 0 1 0 0 0 0 2 2 0 0 0 0 2 2 2 0 0 0 1 1 2 0 0 2 0 1 1 0 1 2 0 2 2 0 0 1 1 0 0 1 1 2 2 0 0 1 0 0 0 0 0 0 0 1 1 0 0 1 2 0 2 1 0 0 0 2 2 0 1 0 1 2 2 1 2 1 0 1 0 1 0 1 1 1 0 0 0 2 2 0 0 0 0 0 0 0 2 0 1 0 2 2 2 2 0 2 2 0 0 2 1 0 1 0 0 1 0 1 1 1 0 2 2 0 0 0 1 2 1 1 0 0 0 0 0 0 0 0 0 1 0 0 0 1 1 1 0 0 0 0 0 0 0 0 0 0 2 0 1 1 0 0 1 1 2 0 0 2 1 0 0 0 2 0 0 1 0 0 0 0 0 1 1 1 2 1 2 0 1 1 1 1 1 2 1 0 2 0 2 0 2 0 0 2 1 1 0 0 0 1 0 0 0 0 2 1 1 1 1 1 0 1 1 1 0 0 1 0 0 0 0 0 1 1 1 0 1 1 0 1 2 2 1 0 0 0 0 1 1 1 1 1 0 0 0 0 2 2 2 0 2 0 0 0 0 1 0 1 0 0 2 0 2 0 0 1 1 1 0 0 2 2 2 2 0 1 0 0 1 1 1 1 0 1 1 2 2 0 1 1 0 1 0 1 0 0 1 1 2 0 2 1 0 2 0 2 1 1 0 0 1 0 0 2 0 0 0 1 1 1 1 0 1 0 0 0 2 0 0 1 0 2 0 1 1 0 0 1 0 0 0 1 1 0 1 1 0 0 1 1 0 2 2 2 1 0 2 2 1 1 1 0 0 0 0 0 2 0 0 0 1 0 0 0 0 0 0 0 0 0 0 1 0 2 0 0 1 1 1 0 1 1 2 1 1 1 2 0 0 0 0 0 1 0 1 1 0 0 0 1 1 1 0 2 2 1 0 0 1 1 1 1 1 1 1 0 0 0 0 2 0 1 0 0 2 2 0 1 0 0 1 0 1 1 1 1 2 2 2 2 1 1 1 0 0 0 1 2 0 0 0 2 0 1 0 1 0 0 2 1 1 0 2 1 1 0 2 1 1 0 1 1 0 0 0 1 1 2 1 1 2 2 2 0 0 2 0 0 1 0 2 0 0 1 1 0 1 0 1 1 1 2 2 2 0 0 1 0 2 0 1 0 1 1 1 1 1 2 2 1 1 0 0 2 1 0 2 2 0 0 0 0 0 1 1 1 1 0 1 1 0 1 0 1 1 0 0 0 0 0 0 1 0 0 0 0 2 0 2 0 0 1 0 1 0 1 1 0 0 0 0 0 0 1 0 0 0 0 0 0 2 1 1 0 2 1 0 1 1 0 0 0 1 0 0 0 0 1 0 1 0 0 0 0 1 1 2 0 0 2 2 0 0 0 0 2 0 1 1 1 0 0 1 1 0 2 0 2 2 0 2 1 2 1 1 1 2 2 0 0 0 2 0 1 1 0 2 0 0 2 0 0 0 0 2 1 0 1 0 0 1 2 0 2 1 1 1 1 1 1 1 0 1 0 0 1 0 0 0 0 0 0 0 0 0 1 2 2 0 1 1 0 1 0 0 0 1 0 0 0 0 0 1 1 0 0 0 1 1 2 2 0 2 0 0 0 0 1 2 0 0 1 0 2 0 1 0 1 1 0 0 0 0 0 0 0 0 2 1 0 1 2 2 0 1 1 0 2 2 0 1 1 0 0 0 0 0 0 2 0 2 1 0 1 2 0 1 2 2 1 0 2 1 0 1 0 1 0 1 2 2 0 2 1 0 1 0 0 2 2 1 1 1 0 1 2 1 2 0 1 2 0 1 2 0 0 0 1 2 2 1 0 1 0 0 0 0 2 0 1 1 0 0 1 0 0 0 1 0 0 0 1 2 0 0 0 0 0 0 0 1 1 0 1 2 2 0 1 1 1 0 0 1 0 2 0 0 1 1 2 0 0 0 0 0 0 2 0 1 1 2 1 0 2 0 2 0 0 0 0 0 2 2 2 2 1 1 0 0 0 0 0 1 1 0 1 0 0 0 0 0 0 1 0 0 0 2 0 1 2 2 1 1 0 0 0 0 2 1 0 1 0 0 0 1 0 1 1 0 2 0 2 0 0 0 0 2 1 0 0 1 1 0 2 1 1 0 2 2 0 0 0 0 0 0 1 0 0 0 0 0 0 2 0 0 2 0 0 1 0 0 0 0 0 0 0 0 0 0 0 0
46 0 2 0 0 0 0 1 1 0 1 1 0 1 1 1 0 0 0 1 1 2 0 1 1 1 1 2 2 2 2 2 0 2 0 0 2 1 0 0 2 2 0 0 0 0 0 0 0 0 0 0 0 1 1 1 0 0 1 0 0 2 2 2 0 0 0 0 0 0 0 0 2 2 0 2 2 0 1 0 1 0 2 0 2 0 1 0 2 2 0 0 1 0 0 1 1 0 0 2 0 2 1 1 2 1 2 2 0 0 1 2 0 1 0 0 1 0 0 2 2 0 2 2 2 0 2 2 2 2 0 2 0 0 2 2 0 0 0 0 1 0 0 0 0 0 0 0 0 0 0 0 0 0 0 0 0 0 1 1 0 1 1 0 1 1 0 0 0 2 2 2 1 1 0 1 2 2 0 1 0 0 1 1 0 1 1 2 1 0 2 1 0 2 2 0 1 2 0 1 0 1 1 0 2 1 1 0 0 0 1 0 2 0 0 2 2 0 0 0 2 2 1 1 1 0 0 1 0 0 0 0 1 1 0 1 0 2 0 2 0 0 1 1 0 0 0 0 0 0 0 0 0 0 0 0 0 2 1 1 0 1 0 0 1 0 0 0 0 0 1 2 0 1 1 1 0 0 0 0 0 1 2 2 2 0 1 1 0 2 2 1 1 0 1 0 2 2 0 1 1 0 0 2 0 0 0 2 0 1 0 1 1 1 1 0 1 0 0 0 2 0 2 1 2 0 0 0 1 1 0 2 1 0 0 1 1 0 0 0 0 0 2 2 0 0 1 1 0 2 0 0 0 0 0 2 0 0 1 0 1 1 1 1 1 1 0 2 2 2 0 0 1 1 2 0 0 2 0 0 1 1 0 0 2 1 1 1 1 1 0 1 0 1 2 0 0 0 1 1 0 1 0 1 1 0 0 1 0 0 0 0 0 0 0 0 2 0 0 0 1 2 1 1 1 1 0 0 0 0 1 0 0 0 2 0 0 0 0 0 1 0 1 1 1 2 2 0 1 0 0 1 0 1 1 1 1 1 0 2 2 2 0 0 1 1 0 1 1 0 1 0 1 1 2 0 2 1 1 0 1 1 1 2 1 0 0 2 1 1 0 2 0 2 1 0 0 0 1 1 1 1 1 0 2 0 2 0 0 0 1 1 1 0 0 1 0 0 0 1 1 0 2 2 2 0 0 1 1 2 1 1 0 0 0 0 1 0 0 1 1 2 0 0 1 2 0 1 1 0 0 0 1 2 1 0 1 1 0 0 1 0 0 2 0 0 0 0 0 0 0 0 0 0 2 0 2 1 0 2 0 0 1 0 2 0 2 1 0 0 0 1 0 0 0 0 0 0 0 0 0 1 0 1 0 1 1 0 1 1 0 0 0 0 0 0 0 0 1 0 0 0 0 0 0 1 1 1 0 0 2 2 0 0 0 0 1 0 2 0 1 1 0 1 0 0 2 1 0 0 0 0 0 0 2 0 2 0 0 0 0 0 1 0 0 1 1 2 0 1 1 0 0 1 0 2 0 1 1 0 1 0 2 0 2 2 0 1 1 2 0 2 0 1 1 0 1 1 0 1 1 1 0 0 0 0 1 1 1 0 0 0 0 2 0 0 0 1 0 0 0 0 0 1 1 0 0 1 0 0 1 1 0 2 0 0 1 0 0 0 0 0 0 0 1 1 0 1 0 0 0 0 0 0 0 0 0 0 0 0 0 0 1 1 0 0 1 0 2 1 1 1 1 0 0 1 0 1 1 1 0 2 0 1 0 2 0 1 2 2 1 0 2 0 0 0 0 2 0 0 2 2 0 2 1 0 0 0 1 1 2 0 2 0 2 2 2 0 0 0 0 0 0 0 2 0 0 0 0 2 1 0 1 0 0 1 1 0 1 0 1 0 0 1 1 0 1 0 1 0 1 0 0 2 0 0 0 0 1 0 1 2 0 1 1 1 1 0 0 1 0 0 1 0 0 2 0 1 1 1 1 0 0 0 0 0 0 2 2 0 0 0 1 0 2 0 2 1 2 0 0 2 2 2 0 1 1 1 0 2 0 0 0 0 0 0 2 1 1 0 0 1 0 0 0 0 0 1 0 0 2 2 1 2 1 0 1 1 1 0 0 1 1 1 2 0 1 1 0 1 0 0 2 0 0 0 1 2 0 0 0 1 0 0 0 1 1 0 0 0 0 0 0 0 1 0 0 0 1 0 0 0 0 0 0 0 0 1 0 2 1 0 0 2 1 0 0 0 0 0 0 0
47 0 1 0 0 0 0 0 1 1 0 1 0 1 0 0 0 0 1 1 1 1 0 0 2 1 1 0 1 1 1 0 2 2 0 0 2 1 1 0 1 1 0 0 1 0 1 0 0 2 2 0 1 0 0 0 0 1 1 1 0 2 0 0 0 0 1 1 0 0 0 1 2 2 0 2 1 0 0 0 2 0 2 0 0 0 0 0 2 2 0 0 0 0 0 2 1 2 2 2 1 1 0 0 2 1 2 2 0 1 0 0 0 0 1 1 1 0 1 1 1 0 1 1 1 1 1 1 1 1 1 0 0 0 1 0 2 0 0 0 0 0 0 0 2 0 2 0 0 0 0 0 0 0 0 1 0 0 1 1 0 1 0 1 1 2 0 1 1 1 0 0 0 2 1 0 2 1 0 0 0 0 1 1 0 1 2 1 0 0 0 1 0 1 2 0 1 2 0 0 0 0 0 0 2 1 1 0 1 0 0 0 1 0 0 2 1 2 2 0 2 1 2 2 0 0 0 2 0 0 0 0 1 1 1 0 1 2 0 1 0 0 2 1 0 0 0 0 1 0 0 0 1 0 0 0 0 2 1 1 0 1 0 0 1 0 0 1 2 0 0 2 1 0 0 0 2 0 1 0 0 1 1 1 1 0 2 2 0 2 0 0 1 0 2 0 2 0 0 0 0 0 0 0 0 1 2 2 1 1 0 0 1 0 2 0 2 1 0 1 0 0 2 2 1 0 1 0 1 1 0 1 0 2 0 0 0 2 0 0 0 0 2 2 1 1 1 0 0 0 0 0 2 0 1 0 1 1 0 1 1 0 1 1 1 0 0 2 2 0 1 1 0 0 0 0 2 1 0 0 1 0 0 0 0 0 0 0 0 1 1 1 1 0 1 0 0 1 0 0 0 0 1 2 2 0 0 1 0 0 0 0 0 0 1 1 1 0 0 0 0 2 1 1 0 1 1 0 0 0 0 0 1 1 1 1 0 1 1 1 2 0 1 1 0 0 1 0 1 0 1 0 0 2 2 2 2 1 1 1 1 1 0 0 0 0 0 1 2 0 1 0 2 0 0 1 0 0 0 0 1 1 0 0 0 1 0 1 1 0 1 1 0 1 2 0 0 0 1 1 1 2 1 1 0 1 1 0 0 1 0 1 0 0 0 0 0 0 0 0 0 2 2 1 0 1 1 0 2 1 1 0 0 0 0 0 1 1 1 2 1 1 0 0 0 2 0 0 0 0 0 0 0 0 2 0 2 1 0 1 1 0 0 0 0 0 1 0 0 0 0 0 1 0 0 0 1 1 0 1 0 0 1 0 1 0 1 0 0 0 0 1 2 0 0 0 0 0 0 0 0 1 0 2 0 2 1 0 0 0 0 0 0 0 0 0 0 0 0 0 1 0 0 0 0 0 2 1 0 0 1 2 0 0 0 1 0 2 1 1 1 0 0 1 0 0 2 1 2 2 1 1 0 1 0 1 2 2 1 1 0 1 0 1 1 0 1 2 0 2 0 1 0 1 1 2 0 1 1 1 1 2 2 1 2 1 2 0 0 0 0 1 0 1 0 1 2 1 1 1 1 0 0 0 2 0 1 1 2 0 0 0 0 2 0 0 0 0 0 0 0 1 1 2 0 0 0 0 0 0 1 2 0 2 0 1 1 0 0 1 0 1 0 0 0 1 0 2 1 1 1 1 0 0 1 0 1 0 2 0 0 1 2 1 0 1 2 0 1 2 0 0 1 0 0 2 2 0 0 1 0 1 1 0 0 2 0 1 2 2 1 0 2 0 1 0 0 1 0 1 2 2 0 2 1 0 2 1 0 1 1 0 1 1 1 2 2 0 1 1 1 2 0 1 1 0 0 0 0 1 0 0 0 1 0 0 0 0 0 0 0 0 0 0 1 1 1 0 0 1 1 0 1 1 0 0 0 1 0 0 2 2 1 0 1 1 0 1 2 0 1 0 1 1 0 1 0 0 2 2 2 0 0 0 0 0 0 1 0 0 2 2 0 0 1 0 1 0 0 0 0 1 2 1 1 1 1 1 0 1 0 0 0 0 0 0 2 0 0 0 0 0 0 1 0 0 0 1 0 0 1 0 0 1 0 0 0 1 1 0 0 1 2 1 1 0 1 1 0 1 0 0 2 0 0 0 0 2 0 0 0 1 1 1 0 2 2 0 2 2 0 0 0 0 0 1 1 0 0 0 0 0 0 1 0 1 1 0 0 1 0 0 0 0 0 0 1 0 0 0 0 1
48 0 2 0 0 0 0 2 2 0 1 0 0 0 0 0 0 0 0 1 1 2 0 0 2 0 0 2 2 2 2 1 1 1 0 0 2 0 0 0 1 1 1 0 0 2 1 0 0 0 0 0 0 0 0 0 1 1 0 0 0 1 1 1 1 1 2 1 0 1 0 2 2 2 2 2 2 1 1 0 2 0 2 0 0 0 0 1 2 2 1 1 1 1 1 2 0 2 0 1 0 1 1 1 2 1 2 0 2 0 0 2 2 1 2 1 1 1 1 1 1 0 1 1 1 1 1 1 1 1 1 0 0 0 0 0 1 0 0 0 0 0 0 0 2 0 1 0 0 0 0 0 0 0 0 0 0 1 0 1 1 1 0 2 1 2 0 1 0 2 2 0 2 0 0 1 1 0 0 0 0 0 1 1 0 1 2 0 0 0 1 0 0 0 2 0 0 2 1 1 0 1 0 0 2 0 0 0 1 0 1 0 1 0 1 1 0 1 1 1 1 0 1 2 0 0 0 0 0 0 0 0 0 0 0 0 0 2 0 1 0 0 1 0 0 0 0 0 0 0 0 0 0 0 0 0 1 2 0 2 2 2 0 0 0 0 0 0 2 0 1 1 1 0 2 2 0 0 1 0 0 2 0 2 0 0 0 2 0 2 0 0 0 1 1 0 1 1 0 0 1 0 0 0 0 0 1 2 0 1 1 2 1 0 0 0 2 0 1 0 1 1 1 1 2 0 0 1 1 2 0 1 0 1 0 0 0 2 0 0 1 0 1 2 1 1 1 2 0 2 0 0 2 0 2 0 1 0 1 1 2 1 0 0 0 0 0 1 1 1 1 1 2 1 1 2 2 1 0 0 0 0 0 1 1 1 1 0 0 0 0 0 0 0 2 0 0 1 0 0 0 0 1 2 2 1 0 0 1 0 0 1 0 0 2 2 0 0 0 0 0 1 0 0 1 0 0 1 0 0 1 1 0 1 0 0 2 0 0 0 2 0 2 0 0 1 1 0 1 0 0 1 0 1 1 1 1 1 0 1 1 1 0 0 0 0 0 1 1 0 0 0 2 0 1 1 1 0 0 1 1 2 0 1 1 2 0 2 0 2 0 2 0 2 0 0 1 1 2 0 0 1 1 0 1 1 2 0 0 1 0 0 2 1 0 2 0 1 0 1 1 1 2 2 2 0 0 2 0 2 0 2 0 0 0 0 1 0 0 1 1 1 0 2 2 1 0 1 1 0 0 0 1 1 2 1 0 0 0 0 0 0 0 0 0 0 1 0 0 0 0 0 0 0 1 0 1 1 0 1 0 0 2 0 0 2 2 0 0 0 0 1 0 0 0 0 0 1 1 2 1 1 0 2 0 2 0 0 2 2 0 0 0 1 0 0 0 0 1 0 1 0 0 0 0 0 2 0 0 0 1 1 1 0 0 1 0 0 2 0 1 1 0 1 1 0 0 0 2 2 1 1 0 0 2 0 2 2 2 0 0 0 2 1 1 0 1 2 0 0 1 1 0 0 1 1 1 1 1 0 1 0 1 1 1 1 0 0 1 0 0 0 0 1 0 0 1 1 1 1 0 1 0 0 2 0 1 2 2 0 1 1 1 1 0 0 0 1 0 0 0 0 0 2 0 0 1 0 0 0 1 1 1 2 0 2 1 0 0 2 1 1 0 0 1 1 1 0 0 0 0 0 2 0 0 1 0 0 2 0 0 0 2 0 0 0 0 0 2 2 0 0 1 1 1 0 0 0 0 1 0 2 1 0 0 2 0 1 2 2 1 0 2 0 0 0 0 1 0 0 1 1 0 1 2 2 0 1 0 1 1 0 1 1 1 2 2 0 1 0 1 1 0 1 1 0 0 0 2 2 0 0 1 0 0 1 0 1 0 0 0 0 0 0 1 1 1 0 0 0 2 0 0 2 0 0 0 0 0 0 1 2 0 0 0 0 1 0 1 0 0 0 0 2 0 1 0 1 2 1 1 0 0 0 0 1 1 2 0 0 1 2 1 0 2 1 1 1 0 0 0 1 1 1 1 2 0 1 0 0 0 0 0 1 1 0 1 0 0 0 0 0 0 0 0 0 1 1 0 0 1 1 0 1 1 0 1 2 2 0 0 2 1 1 1 0 1 0 1 0 0 0 2 0 0 0 0 2 0 0 0 0 1 0 1 0 0 0 1 1 0 0 0 0 0 1 0 0 1 0 0 1 0 1 0 0 1 1 1 1 0 0 1 2 1 0 0 0 0 0 0 0
49 0 1 0 0 0 0 1 2 0 0 0 0 0 0 0 0 0 1 1 1 1 0 0 2 0 1 1 2 1 1 1 2 2 1 0 2 0 0 2 1 0 0 0 0 1 0 0 0 0 0 0 1 0 1 1 0 0 1 1 0 1 0 0 0 0 1 1 0 1 1 0 2 2 1 2 2 0 2 1 0 0 2 0 2 0 0 1 1 2 1 1 0 1 0 1 1 0 0 1 0 2 1 1 2 1 2 2 0 1 1 1 0 1 0 0 1 0 0 2 2 0 1 1 1 1 1 2 2 2 0 0 0 0 0 0 0 0 0 0 1 0 0 0 0 0 0 0 0 0 0 0 0 0 0 0 0 0 0 1 1 0 1 1 1 2 0 1 0 2 2 1 0 2 0 0 1 0 0 1 0 1 0 0 0 0 2 0 0 0 0 0 0 1 2 0 0 2 0 0 0 0 0 2 2 1 1 1 0 0 1 0 1 1 0 2 0 2 1 0 1 1 1 2 0 0 1 1 1 0 1 1 0 1 1 0 1 1 1 0 1 1 1 0 0 0 0 0 1 0 0 0 1 1 0 0 2 0 0 0 0 0 0 0 2 0 1 0 1 0 0 2 0 0 0 0 0 0 2 0 1 0 0 1 1 1 0 2 0 2 1 2 1 0 1 0 2 0 0 0 0 0 1 1 1 0 0 2 0 0 1 0 1 0 0 0 1 0 0 0 2 0 2 1 2 0 0 0 0 0 0 1 0 1 0 0 0 1 0 0 1 0 2 2 0 0 0 0 1 0 0 0 2 1 0 0 2 0 0 1 1 0 1 1 1 1 0 2 2 1 1 1 0 0 0 1 1 2 1 1 0 0 0 1 2 1 2 0 0 0 0 0 0 1 2 2 2 0 1 1 0 1 0 1 1 0 0 0 0 0 0 2 0 1 0 1 1 0 0 0 0 2 0 2 0 0 0 1 0 1 1 2 0 0 1 0 0 1 1 0 2 0 1 1 0 1 1 0 2 0 0 2 0 1 1 0 1 0 1 1 0 1 0 0 0 2 0 1 2 0 0 0 2 1 2 0 0 0 0 0 0 2 0 0 0 2 0 2 0 2 0 2 0 1 0 0 0 1 1 1 1 2 0 0 0 2 0 1 0 0 1 1 1 0 1 0 0 0 0 2 2 0 1 1 0 0 0 1 1 1 1 1 0 0 0 1 0 0 0 2 0 0 0 0 1 0 1 1 1 0 0 0 1 2 0 1 0 1 0 1 1 0 0 0 0 0 0 1 1 0 1 1 0 0 1 1 2 2 0 1 1 0 1 0 1 0 0 1 0 0 0 0 2 0 0 0 0 0 0 0 0 0 0 1 0 1 0 0 0 0 0 0 0 0 0 0 0 0 0 1 1 0 0 1 1 0 1 2 0 0 0 0 0 0 0 0 0 2 2 0 1 0 0 1 1 0 2 0 1 1 1 1 0 0 2 0 1 2 2 0 0 0 2 0 1 1 0 2 0 1 1 0 0 1 0 1 1 0 0 0 0 0 2 1 2 1 1 0 0 0 0 1 1 2 1 0 2 1 0 1 0 0 0 0 1 0 1 0 1 0 1 0 1 1 0 0 2 2 2 0 0 0 0 2 0 2 2 0 1 1 0 1 0 2 0 1 2 0 0 0 1 0 0 0 0 0 0 2 1 1 1 1 0 0 0 1 1 0 0 0 0 0 2 2 0 1 1 0 2 1 1 2 1 0 0 1 0 2 2 0 1 1 0 1 1 2 0 1 2 2 1 0 2 1 0 1 0 2 0 0 1 1 0 2 2 0 1 0 0 1 1 0 0 1 0 2 1 0 2 0 1 2 0 0 2 0 0 0 0 2 0 0 0 1 0 0 0 1 0 0 0 0 0 0 0 0 0 0 1 1 1 0 0 2 0 0 0 0 0 0 1 1 0 0 1 0 1 0 2 0 0 0 0 2 0 2 0 1 2 2 2 0 0 0 0 1 1 1 0 0 1 1 0 1 2 0 2 0 0 1 1 0 2 2 1 1 0 2 1 1 0 0 0 1 1 1 0 1 2 1 0 2 0 0 0 0 0 1 0 0 1 1 0 1 0 0 0 0 2 2 0 0 0 1 1 0 0 0 0 0 2 0 1 0 0 1 2 2 1 0 0 2 0 0 1 1 1 0 1 1 0 0 0 0 0 1 0 0 1 0 0 0 0 1 0 1 1 1 0 2 1 1 0 0 0 0 0 1 1 0 0 1
50 0 2 0 0 0 0 2 1 1 0 0 0 1 1 1 0 0 1 2 0 1 0 0 2 0 1 1 0 1 2 0 2 2 0 0 1 2 0 1 1 1 1 0 0 0 0 0 0 0 0 0 0 1 1 1 0 0 0 0 1 0 2 2 1 1 1 1 0 1 1 0 2 2 1 2 2 1 2 0 1 0 1 1 2 0 0 1 1 2 1 1 1 0 0 1 0 1 0 1 1 1 1 1 2 1 2 1 1 1 0 1 0 1 0 0 1 0 1 1 1 0 1 1 0 1 0 1 2 2 0 0 0 0 0 0 1 0 0 0 2 0 0 0 0 0 0 2 2 2 0 1 0 0 0 0 0 0 1 1 0 1 2 0 1 2 0 1 1 1 0 0 0 2 0 0 2 0 0 0 0 0 1 1 0 1 2 0 0 0 0 0 1 0 1 0 1 0 0 0 0 0 0 1 2 1 1 0 0 0 1 0 1 0 0 2 0 0 1 1 1 0 1 2 0 0 0 2 2 2 0 0 0 0 0 0 0 2 0 1 0 0 2 1 0 0 0 0 1 0 0 0 1 0 1 1 1 2 0 2 2 2 0 0 0 0 0 1 2 0 0 1 1 0 0 0 1 2 2 0 0 1 0 2 1 0 0 2 0 2 2 0 1 0 2 0 2 0 0 0 1 0 1 0 0 0 0 2 2 2 0 1 0 0 1 0 1 1 1 0 0 1 2 1 2 0 1 0 1 0 0 2 0 1 0 0 0 2 0 2 1 1 2 1 1 1 0 0 1 1 0 0 2 0 0 0 1 0 0 2 2 0 0 0 0 1 0 2 2 0 2 2 0 0 0 0 0 2 1 0 0 2 0 0 1 1 1 0 0 0 0 0 0 0 1 1 1 0 1 1 0 1 1 1 0 0 1 0 1 1 1 2 0 1 0 1 1 0 0 0 0 2 0 1 1 1 1 0 0 1 1 1 1 0 1 2 0 1 0 0 2 0 1 1 0 1 2 0 1 0 0 1 0 1 0 0 0 2 2 2 2 2 0 0 0 2 0 1 2 1 2 2 2 1 0 0 0 0 0 1 1 1 0 1 0 0 0 0 0 0 2 0 1 1 1 0 0 0 0 1 2 2 2 1 0 1 2 1 0 1 0 0 1 0 1 1 0 1 0 1 1 1 1 1 0 1 0 0 0 2 0 0 0 1 1 0 1 2 0 2 1 1 0 2 2 1 0 2 2 0 0 0 1 1 1 1 1 0 0 0 0 0 0 0 0 0 2 1 1 1 0 1 1 0 0 0 1 1 0 2 0 0 1 0 1 0 1 0 1 1 0 0 0 0 1 0 0 0 0 0 0 1 0 2 0 2 1 0 1 1 0 0 0 0 0 0 0 0 1 0 1 0 0 1 1 0 1 1 0 0 1 1 0 0 0 0 0 0 2 0 1 2 0 1 0 0 1 0 1 0 0 2 1 1 1 1 2 2 1 1 1 0 0 0 1 2 1 2 0 2 0 1 2 0 0 2 0 0 2 0 0 1 2 0 2 2 0 0 0 1 0 2 0 2 1 0 2 2 1 2 0 0 0 0 0 0 2 1 1 0 1 0 0 1 0 1 0 1 0 0 0 1 1 1 1 0 0 0 2 1 1 1 0 2 0 0 0 0 0 1 0 1 0 0 0 1 0 0 1 1 0 1 1 0 0 0 0 0 1 0 0 0 2 1 0 1 1 0 2 1 0 1 1 1 1 0 0 0 0 1 0 2 1 0 1 2 0 0 2 2 2 0 2 0 1 0 0 0 1 0 0 0 0 2 1 1 1 1 1 0 1 0 1 1 1 2 2 1 1 0 0 1 0 1 2 0 0 0 0 1 0 0 1 0 0 0 0 0 1 0 0 0 0 0 2 2 2 0 1 1 0 0 1 1 1 0 0 1 0 1 0 1 0 0 0 1 2 0 2 0 0 0 1 0 0 2 0 1 2 1 2 0 0 0 0 0 0 1 0 0 2 1 1 2 0 0 0 0 1 0 0 0 1 0 2 2 0 2 0 0 0 0 0 0 0 0 2 1 2 1 0 2 1 1 0 0 1 1 0 1 2 1 0 2 0 0 0 1 1 0 0 1 2 0 0 0 0 0 0 0 0 0 0 0 1 1 2 2 1 1 0 1 0 0 1 0 0 0 1 1 0 0 0 0 0 0 0 0 2 0 0 0 0 1 0 0 2 0 0 1 0 0 0 0 1 0 1 0 0 0 0 1
51 0 2 0 0 0 0 2 2 0 0 0 1 0 0 0 0 0 0 1 1 1 1 1 1 0 1 2 2 1 2 0 1 1 1 0 0 2 0 2 0 0 0 0 0 0 0 0 0 1 1 0 0 1 0 1 1 0 0 1 1 1 2 2 0 1 1 1 0 0 0 1 2 2 0 2 2 1 2 1 1 0 2 0 1 0 0 0 2 2 0 0 1 0 0 1 0 1 1 1 1 2 1 1 1 0 1 1 1 1 1 2 1 1 1 1 1 0 0 2 2 0 1 1 1 1 1 1 2 1 0 1 1 0 1 1 0 0 0 0 0 0 0 0 1 0 0 0 0 0 1 0 0 0 0 0 0 2 0 1 0 1 0 0 1 2 0 0 1 1 1 0 1 1 1 1 2 0 0 0 1 1 0 0 1 1 0 1 0 0 1 1 0 1 1 0 1 2 0 0 0 0 1 1 1 1 1 1 1 0 0 0 1 0 0 2 2 1 2 1 2 1 1 2 0 1 0 2 0 0 0 0 0 1 1 0 1 2 0 2 0 0 2 1 0 0 0 0 1 1 1 1 2 0 0 0 0 1 0 0 1 1 0 1 1 0 0 0 2 1 0 2 0 2 0 0 1 1 2 0 2 0 2 2 1 0 1 1 0 2 1 0 0 0 2 0 2 1 1 0 0 0 1 0 1 0 0 2 0 2 0 1 1 0 2 0 2 0 0 1 0 1 2 0 1 0 0 0 2 2 0 0 0 1 0 0 0 2 1 0 0 0 1 0 1 1 0 0 1 0 0 0 2 0 1 0 1 0 0 1 1 0 0 0 0 0 0 0 0 0 2 2 1 1 0 0 0 2 0 0 0 0 0 0 1 1 1 0 0 0 0 0 1 2 2 2 2 1 0 0 0 0 2 2 2 2 0 0 0 0 0 0 0 0 0 0 2 0 0 0 1 1 1 0 1 0 1 2 0 0 2 1 1 0 2 1 1 2 1 1 2 0 2 0 1 2 2 0 1 0 0 1 0 1 0 0 0 1 1 1 1 0 1 0 0 2 0 2 2 2 0 0 2 1 1 0 0 0 0 0 0 1 0 1 0 0 0 1 0 1 1 1 0 2 1 0 1 2 2 0 0 2 1 1 0 1 1 2 1 1 1 2 2 0 0 1 0 1 0 1 1 1 2 2 2 1 1 0 1 1 1 0 0 0 2 0 2 0 1 1 0 1 0 1 1 1 0 2 2 0 0 0 0 2 1 0 0 2 0 1 1 0 1 0 1 1 1 1 1 0 0 0 0 0 0 0 0 2 0 1 1 0 2 0 1 1 0 0 1 1 0 0 0 0 0 0 0 0 0 0 0 2 0 1 0 1 1 0 2 2 0 0 0 0 0 0 0 0 1 0 0 0 0 1 1 0 1 1 0 0 0 0 0 1 0 0 1 1 2 0 2 0 0 2 0 0 0 0 1 1 1 1 1 1 1 1 2 2 2 0 0 0 0 0 1 0 0 1 2 0 0 1 1 0 0 2 1 1 0 0 2 0 1 1 1 0 1 0 2 0 0 0 0 1 0 0 2 2 1 2 0 0 0 0 0 0 2 0 1 0 0 0 0 2 0 0 0 1 1 0 1 0 1 2 0 0 0 0 1 0 0 0 0 2 0 0 0 0 1 2 0 0 0 0 1 0 1 1 0 0 0 0 0 0 0 0 0 0 2 0 0 1 2 2 0 1 1 2 0 2 0 1 0 0 0 0 0 2 2 0 1 2 1 0 1 2 0 1 1 2 1 1 2 1 1 0 0 1 0 0 1 1 0 2 0 1 0 0 2 0 2 0 0 1 0 2 1 0 2 0 2 2 0 1 2 0 0 0 1 2 2 1 1 1 0 0 0 0 1 0 1 0 1 0 1 0 1 0 0 0 2 0 2 1 1 1 1 1 0 0 1 1 1 0 1 1 2 0 2 0 1 0 1 1 0 1 0 0 2 1 1 1 0 0 1 2 2 1 0 0 2 2 1 0 2 0 2 0 0 0 0 1 1 1 1 1 1 1 0 1 0 0 1 0 1 1 1 0 1 1 0 1 0 1 1 0 1 0 0 0 2 1 1 2 1 0 1 1 1 0 0 1 1 2 1 2 0 1 0 0 1 0 1 0 1 0 1 2 0 0 0 0 0 0 1 1 1 0 2 0 0 0 0 0 1 1 0 0 1 0 0 0 0 0 0 0 0 1 1 1 0 0 0 0 0 0 0 0 0 0 0 0
52 0 1 0 0 0 0 2 2 0 0 1 1 2 1 1 0 0 1 0 2 2 0 0 2 0 0 1 1 1 1 0 1 2 1 1 2 1 1 1 0 0 1 0 0 0 0 1 0 0 1 1 1 0 0 0 0 1 1 1 0 1 1 0 0 1 1 2 0 0 0 1 2 2 2 2 0 1 2 1 1 0 2 0 2 0 0 0 2 2 0 0 1 0 0 1 0 2 2 2 1 2 0 0 2 0 2 1 0 0 0 0 1 2 1 1 2 0 0 2 2 0 1 1 1 0 1 0 1 0 1 1 0 0 0 0 1 0 0 0 1 0 0 0 1 0 0 0 0 0 0 0 1 0 0 0 0 2 0 1 0 1 0 0 0 2 0 0 1 1 0 1 0 2 1 2 2 1 0 1 0 2 1 1 0 1 2 1 0 0 1 1 1 1 2 1 1 1 0 0 0 0 0 1 2 2 2 0 0 0 2 0 0 0 0 2 0 0 2 1 2 1 1 2 0 0 1 0 0 0 0 0 0 0 0 0 0 1 1 1 1 1 1 0 0 0 1 0 0 0 0 0 1 0 0 0 1 1 0 0 0 0 0 0 0 0 0 0 1 0 0 2 0 2 0 0 0 2 2 0 0 2 0 1 2 0 2 2 0 2 0 0 1 0 1 0 1 1 0 1 2 0 0 0 0 0 0 2 0 1 0 2 2 0 2 0 2 0 0 1 0 1 0 1 2 0 0 1 0 2 0 2 1 1 0 0 0 1 0 0 0 0 1 2 0 0 0 0 0 0 0 0 2 0 0 0 1 0 0 0 0 0 1 0 1 1 0 1 1 0 2 2 0 0 0 0 0 2 1 0 0 0 0 0 0 0 0 0 0 0 0 0 1 0 2 1 1 1 1 1 0 1 0 1 1 0 0 0 1 1 1 1 0 0 1 1 1 0 0 0 1 2 0 1 2 1 1 0 0 1 0 1 0 0 1 0 0 2 1 1 0 0 1 1 0 2 2 2 2 0 0 0 0 0 0 0 0 1 2 1 0 1 0 0 0 1 1 0 2 0 0 0 1 1 1 0 0 1 1 0 0 2 0 1 1 1 0 0 0 1 1 0 0 2 0 0 0 1 1 0 1 2 1 1 0 2 0 1 0 0 0 2 0 0 0 0 1 2 0 2 2 0 2 2 1 1 1 1 0 2 0 1 0 1 0 0 2 0 1 1 0 1 0 0 1 1 0 1 1 0 0 0 0 1 1 1 1 0 0 0 0 0 1 0 1 1 0 0 0 0 0 0 0 0 1 0 1 1 0 1 1 0 1 0 1 0 1 0 0 0 0 1 0 0 0 0 0 1 1 1 1 1 1 2 0 2 1 0 0 0 0 0 0 1 0 1 0 0 0 0 0 0 0 1 1 0 1 2 0 0 2 2 1 0 0 1 0 1 2 0 2 1 0 1 1 0 1 0 1 1 0 2 0 0 1 0 2 1 0 1 1 0 1 0 0 2 0 2 0 1 1 0 0 0 2 2 0 0 1 0 1 1 1 0 0 1 0 2 2 0 0 1 1 2 0 0 2 2 1 1 0 1 0 0 0 0 1 2 2 0 0 0 0 2 0 1 0 0 1 0 0 0 0 2 0 2 2 0 0 0 1 1 0 2 0 0 0 0 0 0 0 0 0 0 0 1 0 1 0 0 0 0 2 0 1 1 0 0 2 0 0 1 1 2 0 2 2 1 0 2 0 0 0 0 0 0 0 0 1 0 1 1 1 0 0 2 0 2 0 2 0 2 2 1 0 1 0 0 0 1 1 1 0 2 1 0 1 0 0 1 1 0 1 0 1 2 1 0 0 0 0 0 0 1 2 0 0 0 1 2 0 0 0 1 0 1 0 1 1 1 0 1 0 0 0 0 0 0 1 0 1 0 1 1 1 0 1 0 0 1 1 1 0 0 1 0 1 1 2 2 0 0 0 1 0 1 0 1 2 1 2 0 0 0 0 1 1 1 0 0 1 1 1 0 2 0 2 0 1 0 0 2 2 2 1 1 0 1 0 1 0 0 0 0 0 0 2 0 2 2 0 2 0 1 1 0 0 2 0 0 1 1 1 2 1 0 0 1 1 0 0 0 2 2 2 0 0 0 1 1 1 0 2 0 0 0 0 2 0 0 0 0 1 0 1 0 0 0 0 0 0 0 0 0 0 1 0 0 0 0 0 0 0 0 0 0 0 1 1 1 0 0 0 0 0 0 1 0 0 0 0 0
53 0 1 0 0 1 1 2 1 1 0 0 0 2 2 2 0 0 1 1 1 1 0 0 2 0 2 1 2 0 0 0 1 1 1 2 2 1 1 0 1 1 0 0 0 1 0 0 0 0 0 0 0 0 0 0 0 1 1 1 0 0 2 1 1 0 1 1 0 0 0 1 2 2 1 2 2 0 2 1 0 0 2 1 0 0 0 2 2 2 1 2 1 0 0 2 0 0 0 1 0 2 2 2 2 0 2 1 1 0 0 1 2 2 1 1 2 0 0 2 2 0 2 2 0 0 0 0 1 0 0 0 1 0 0 0 1 0 0 0 0 0 0 0 0 0 0 0 1 1 1 0 1 0 0 0 0 1 2 1 1 2 1 0 1 2 0 1 0 2 2 0 0 2 0 0 1 0 0 0 0 0 0 0 0 0 1 1 1 0 1 0 0 1 1 0 0 2 0 1 0 1 1 1 2 1 1 0 0 0 1 0 2 1 0 2 0 0 1 1 1 0 2 2 0 0 1 2 0 0 0 0 0 0 0 0 0 2 0 1 0 0 1 0 0 0 0 0 0 0 0 0 1 0 0 1 1 2 0 0 0 0 0 0 2 0 0 1 1 1 0 1 0 2 0 0 1 0 1 0 0 1 2 2 2 0 2 2 0 2 1 1 0 0 1 0 2 1 1 0 0 0 0 1 0 1 1 2 0 0 0 1 2 0 0 0 0 2 1 0 0 1 1 2 1 0 1 0 1 1 0 1 0 1 0 0 0 2 0 2 2 1 2 2 1 1 1 1 1 0 1 1 1 1 0 1 2 0 0 1 1 0 0 0 0 0 0 1 1 1 1 1 2 2 1 0 2 2 0 0 0 0 0 0 0 0 0 0 0 0 1 1 1 0 2 1 1 1 1 0 0 1 0 2 2 0 0 0 0 0 0 0 0 0 1 1 1 0 0 0 0 1 1 0 2 0 0 0 0 0 0 0 0 1 1 0 0 0 0 0 1 0 2 0 2 2 2 0 2 0 0 1 0 2 2 1 2 0 1 2 1 2 1 1 0 1 0 1 2 1 1 1 2 1 2 0 2 0 0 0 1 1 0 1 1 2 0 0 0 1 1 0 0 1 0 0 0 0 1 1 1 1 1 0 0 2 1 1 0 1 1 0 1 0 0 2 1 1 0 1 1 0 1 1 0 1 0 0 0 2 0 0 0 0 2 0 0 0 0 0 0 1 0 0 2 1 0 1 1 0 0 0 0 1 1 1 1 1 0 1 1 0 1 0 1 1 1 1 1 0 0 1 0 0 0 0 0 2 0 1 0 0 1 0 0 1 1 0 0 0 0 1 0 0 0 0 0 1 1 1 1 1 0 2 0 2 2 0 0 0 2 0 1 1 1 1 1 0 0 0 0 0 0 1 1 0 1 2 0 0 0 0 0 0 0 0 1 2 2 0 1 0 0 1 0 0 2 0 0 1 0 2 0 1 1 0 1 2 1 1 0 1 1 0 0 1 1 2 1 0 0 2 0 0 0 0 2 2 1 1 2 0 1 1 1 1 0 2 2 0 0 1 0 1 0 0 2 2 2 2 0 2 0 0 1 0 2 2 2 0 1 1 0 1 0 0 0 1 1 0 0 1 0 1 1 0 0 0 1 1 1 1 0 2 0 0 1 0 1 1 0 0 1 0 1 0 0 0 1 0 1 1 0 0 0 0 0 0 2 0 0 0 2 2 0 0 0 0 2 2 0 1 0 0 0 1 1 0 0 1 1 2 1 0 1 2 0 2 1 2 0 1 2 1 0 1 0 1 0 0 0 1 0 1 1 1 2 0 0 2 2 0 1 1 1 2 2 0 1 0 1 1 0 1 0 0 0 0 0 1 0 0 1 0 0 0 0 1 1 0 1 1 0 0 1 0 1 0 0 0 2 0 0 2 0 0 0 0 0 0 1 1 0 0 0 1 0 0 1 1 0 0 1 2 0 1 0 1 0 0 1 0 0 0 0 0 1 2 0 0 1 1 0 0 2 0 2 0 0 0 0 2 1 1 1 1 0 0 0 0 0 0 2 0 2 2 0 1 2 1 0 2 0 0 0 0 1 2 0 0 0 1 0 1 0 0 0 1 2 1 0 1 1 0 1 1 0 1 0 0 1 0 2 0 0 0 0 1 1 0 0 0 2 0 1 1 1 0 2 2 0 0 0 0 1 0 0 0 2 0 0 0 0 0 0 0 0 0 0 2 0 0 0 0 0 0 0 0 0 0 0 0
54 0 1 0 0 0 0 2 1 2 0 0 1 2 1 1 1 0 1 0 2 2 0 0 2 0 1 2 2 2 1 0 0 0 0 1 2 2 0 0 1 1 0 0 1 0 1 0 0 0 0 0 0 1 2 0 1 0 1 0 1 0 2 2 0 0 1 0 0 1 1 0 2 2 1 2 2 1 2 0 0 0 2 0 2 0 0 0 2 2 0 0 0 0 0 1 1 1 1 1 1 2 0 0 2 0 2 1 1 0 0 1 0 0 2 2 2 0 1 1 1 0 1 1 2 0 2 1 2 1 2 0 0 0 0 0 0 0 0 0 0 0 0 0 1 0 0 0 1 0 0 0 0 0 0 0 0 0 0 1 1 1 0 2 0 1 0 0 1 1 0 1 1 1 1 0 2 0 1 1 0 1 1 1 0 1 2 1 0 0 0 1 0 1 2 0 1 1 0 0 0 0 0 1 2 0 1 0 0 0 1 0 2 0 0 2 1 1 1 1 1 0 2 2 0 0 1 1 1 0 0 0 1 1 0 1 0 2 0 2 0 0 2 1 0 0 0 0 0 0 0 0 1 0 0 1 0 1 0 0 0 0 0 0 1 0 1 0 2 0 2 1 0 0 0 0 0 0 1 0 1 1 0 1 1 0 1 2 0 2 1 2 2 0 2 0 2 2 0 1 1 0 1 0 0 0 0 2 1 1 0 1 1 0 0 0 2 0 2 0 0 2 2 1 0 0 0 0 1 1 0 2 0 1 0 0 0 2 1 1 2 2 2 2 0 0 0 0 2 1 0 0 0 0 0 2 0 0 0 2 2 0 1 1 1 0 0 2 2 0 2 2 0 0 1 0 0 0 1 0 1 1 0 0 1 1 1 0 0 0 0 0 0 0 1 0 0 1 0 0 0 0 0 1 1 0 1 1 0 0 0 1 0 0 2 2 0 0 0 0 0 2 1 0 1 1 1 1 0 0 0 1 0 0 2 1 0 0 0 0 2 0 0 2 1 2 2 1 1 0 0 0 0 1 1 1 1 1 2 2 1 2 0 0 0 2 2 2 1 0 2 0 1 2 1 0 2 0 0 0 1 1 0 1 1 2 0 1 1 0 0 2 0 2 1 0 0 1 2 0 0 1 0 0 0 2 1 1 0 0 0 2 0 0 1 0 0 2 0 2 2 0 1 1 0 1 0 1 0 2 0 1 0 0 0 0 0 1 1 2 1 1 0 1 2 2 0 2 2 0 0 0 1 2 2 0 0 1 1 0 0 1 1 0 1 1 1 1 1 0 0 1 1 0 0 0 1 1 0 2 0 0 1 1 1 1 1 0 1 1 0 1 1 0 1 0 0 0 0 2 2 0 0 1 1 2 0 0 2 2 2 0 0 1 1 1 1 0 0 0 2 0 0 1 1 0 1 1 0 0 1 1 1 0 0 1 0 0 2 0 1 1 0 1 0 0 2 0 1 0 0 1 0 1 1 0 1 2 2 0 0 0 1 1 0 1 2 2 0 2 0 1 0 1 0 2 1 0 0 0 1 0 2 1 1 1 1 1 1 1 0 1 0 1 1 0 1 1 1 1 0 0 0 0 1 0 1 2 2 0 1 1 0 1 0 1 1 2 1 0 0 0 0 1 0 0 0 1 0 0 1 1 1 0 0 2 1 0 1 2 0 0 0 0 0 1 0 1 0 0 0 0 1 0 1 1 0 0 1 0 0 0 2 2 0 1 1 0 2 2 0 0 0 0 0 1 0 0 0 2 0 2 1 1 1 2 0 2 0 2 0 2 2 1 1 1 0 0 0 0 0 1 0 2 0 0 1 0 0 1 1 1 2 0 1 1 2 1 0 0 0 0 0 2 2 0 0 0 0 1 0 0 1 1 0 1 0 2 0 0 1 1 0 1 1 0 1 0 0 1 1 0 2 1 1 0 2 0 0 0 1 1 0 0 0 0 0 0 0 1 1 1 0 2 0 2 1 0 1 1 2 0 0 0 0 2 2 0 0 0 2 2 1 0 0 0 0 0 0 1 0 2 2 2 0 1 1 0 0 1 0 0 1 0 1 1 1 0 1 1 0 1 0 0 0 0 1 1 0 0 2 2 0 1 1 0 1 1 2 0 0 2 1 0 0 0 0 0 0 0 1 0 1 0 2 0 2 2 1 0 0 2 1 0 2 1 1 0 1 1 0 0 0 0 0 0 0 0 2 0 0 0 0 0 0 0 0 0 0 2 1 0 0 0 0 1 0 0 1 0 0 1
55 0 2 0 0 0 0 1 2 0 0 1 0 0 0 0 0 0 1 2 0 1 0 0 2 0 0 2 2 2 2 2 0 1 1 0 2 1 0 0 2 2 0 0 0 0 0 0 2 0 0 0 0 0 0 0 0 0 1 2 0 1 1 0 0 0 1 1 0 0 0 0 2 2 1 2 2 0 0 0 2 0 2 0 1 1 0 0 2 2 0 0 1 0 0 1 1 1 0 1 0 2 0 0 2 0 2 1 1 0 1 2 0 1 0 0 1 0 1 1 1 0 1 1 1 1 1 1 1 1 1 1 0 0 1 1 0 0 0 0 1 0 0 0 0 1 1 0 0 1 1 0 0 0 0 0 0 0 0 0 0 1 0 2 1 2 1 1 1 1 1 1 1 1 0 0 2 1 0 1 0 1 2 2 0 2 2 2 0 0 0 2 0 2 2 0 0 1 0 1 0 1 0 1 2 1 1 0 1 0 1 0 1 0 1 1 1 0 2 1 2 1 2 2 0 0 0 2 0 0 0 0 0 0 0 0 0 2 0 2 0 0 1 0 0 0 0 0 0 0 0 0 0 0 0 0 1 2 1 1 0 1 0 0 1 0 1 1 2 0 0 1 0 1 1 1 0 1 1 0 0 1 0 2 1 0 0 1 0 1 1 1 2 0 2 0 2 0 1 0 1 0 0 0 0 0 0 2 1 1 0 1 2 0 1 0 1 0 0 2 0 0 0 1 2 0 0 0 0 1 0 2 0 2 0 0 0 0 0 1 1 1 2 1 0 0 0 0 1 1 0 0 1 1 0 1 1 0 0 2 2 0 2 2 2 1 0 2 2 0 2 2 1 1 1 0 0 1 0 0 2 1 0 0 0 0 0 0 0 0 0 0 2 0 2 1 1 1 0 0 0 0 0 2 2 0 0 2 0 0 0 0 0 0 1 1 1 1 0 1 0 1 0 0 1 1 1 0 0 0 0 0 1 0 1 1 0 1 1 1 2 0 1 0 0 2 2 1 1 0 0 1 0 2 2 2 2 1 1 1 1 1 0 0 1 2 0 1 2 0 1 0 0 2 2 0 2 0 0 1 1 1 0 1 1 1 0 0 0 1 0 1 0 2 0 0 0 2 2 0 0 2 1 1 0 1 2 1 0 0 0 2 0 0 1 1 0 0 0 1 1 1 1 1 1 0 0 0 1 1 1 0 0 0 0 0 1 1 1 2 0 1 0 0 1 1 0 0 0 0 0 0 1 2 0 1 0 2 0 0 0 0 1 0 1 1 0 0 0 0 1 2 1 1 0 1 2 2 0 2 0 0 0 0 0 0 0 0 0 0 1 0 1 0 0 0 0 0 0 0 0 2 0 2 0 2 1 0 1 1 0 0 0 0 1 1 0 0 0 0 0 0 0 0 0 1 1 1 0 0 1 1 0 0 0 0 0 0 1 1 1 0 0 1 1 0 1 0 1 1 0 1 0 0 2 0 2 1 0 1 1 0 1 0 1 2 1 2 0 0 2 0 1 0 0 2 0 1 0 0 1 0 1 1 1 1 0 1 2 0 0 1 0 1 0 0 1 1 1 1 1 0 0 0 1 0 2 2 2 0 0 0 0 2 0 0 0 0 1 0 0 0 1 2 1 0 1 0 0 0 0 0 0 2 0 1 2 0 1 1 0 0 0 0 0 0 0 0 0 0 1 1 0 0 0 0 0 0 1 0 0 0 2 1 0 0 0 0 2 1 0 1 1 0 0 0 0 0 0 2 0 2 1 1 0 1 1 1 2 1 0 0 2 0 1 0 0 1 0 1 1 1 0 2 2 2 1 0 0 1 1 0 0 1 0 1 1 0 1 1 1 2 0 1 2 0 0 0 0 2 0 0 1 0 0 1 1 2 1 0 1 1 0 0 0 0 0 0 0 0 2 0 0 2 0 0 0 0 0 0 0 0 0 1 0 0 1 2 1 1 0 0 2 1 0 0 0 1 2 2 2 0 1 1 2 2 0 1 0 0 2 1 1 0 2 0 2 0 0 0 0 2 1 1 2 2 0 2 0 0 0 0 1 0 1 1 1 1 1 1 0 1 0 0 0 0 1 0 1 1 2 2 1 2 1 0 0 0 1 1 0 0 2 1 1 0 1 0 0 0 2 0 1 1 1 0 1 2 1 1 0 1 2 0 1 1 2 1 1 0 0 0 0 0 0 0 0 0 2 0 0 0 0 1 0 0 1 0 0 2 0 0 0 0 1 0 0 0 1 0 0 0
56 0 0 0 0 1 1 1 2 0 0 1 0 0 0 0 0 0 0 1 1 2 0 0 2 1 0 2 2 2 1 0 1 1 0 0 0 2 0 2 1 1 1 1 0 0 0 0 0 1 1 0 1 0 0 1 0 1 2 0 0 1 1 1 1 1 2 1 0 0 0 0 2 2 1 2 2 0 2 0 0 0 2 0 0 0 0 1 2 2 1 1 0 0 0 0 0 0 0 1 0 2 0 0 2 1 2 0 2 1 0 2 0 2 0 0 2 0 0 2 2 0 0 0 0 1 0 0 1 1 0 0 0 0 1 1 0 0 1 0 2 0 1 1 0 0 0 0 0 0 1 0 1 0 1 0 0 1 0 1 1 0 1 0 1 2 0 0 1 0 0 0 2 0 0 1 2 0 0 1 0 1 1 1 0 1 2 1 0 0 2 0 0 1 1 0 1 2 0 1 0 1 0 0 2 0 1 0 1 0 1 0 2 1 0 2 1 0 0 0 1 1 2 2 0 0 2 2 0 0 0 0 1 1 0 1 0 2 0 1 0 0 2 0 0 0 0 0 0 0 0 0 1 0 0 1 1 1 0 0 0 0 0 0 0 0 1 0 2 0 0 2 0 1 0 0 0 2 2 0 0 2 0 1 1 0 1 1 1 2 0 1 0 0 1 0 1 1 1 0 0 0 2 0 2 0 0 1 0 1 0 1 1 0 0 0 1 0 1 1 0 1 1 1 0 0 0 0 0 0 0 2 2 0 0 0 0 0 0 0 0 0 2 1 0 0 0 0 0 1 1 0 2 1 1 0 2 1 0 2 2 0 2 0 2 0 0 2 2 0 2 2 1 1 0 0 0 2 1 0 0 0 0 0 0 0 0 0 0 0 0 0 1 0 2 0 0 1 0 0 0 0 0 2 2 1 0 1 0 0 0 1 0 1 0 1 1 1 0 1 0 1 1 0 0 2 0 1 0 0 1 0 0 1 1 2 0 1 1 0 1 0 0 2 1 2 2 0 2 0 0 1 0 2 2 0 2 0 2 0 0 0 0 1 0 1 1 1 2 1 1 1 1 1 2 0 2 0 0 1 0 2 0 2 0 0 0 0 0 0 1 1 0 2 0 0 0 0 1 1 1 2 1 1 0 1 1 0 0 0 0 2 1 0 0 0 0 0 0 2 2 0 2 1 0 1 1 0 0 2 0 0 0 0 0 0 1 0 0 1 0 1 0 1 1 2 0 1 1 0 0 0 0 0 2 1 1 1 0 0 0 0 1 1 0 0 1 1 1 0 1 1 1 0 0 0 1 1 0 1 0 0 0 0 0 0 1 0 1 1 1 0 0 0 0 0 0 1 1 1 1 1 0 1 1 2 1 0 2 2 0 0 0 0 0 0 0 0 1 0 1 0 0 0 0 0 2 1 0 0 1 1 0 0 0 0 0 1 2 0 1 1 0 1 0 0 1 0 1 1 1 1 0 1 2 0 1 2 2 0 0 0 1 1 0 0 2 2 1 0 0 1 0 0 0 0 2 1 1 1 1 0 2 0 2 2 1 2 2 0 0 1 0 2 2 0 2 2 0 1 0 0 0 1 1 0 1 1 1 0 2 2 0 0 1 1 0 1 1 0 0 0 1 2 1 0 0 1 1 1 1 1 1 2 0 1 2 0 0 1 0 1 1 0 1 0 0 0 0 0 0 0 0 0 0 1 0 2 2 0 0 0 2 1 0 0 0 0 2 2 0 0 0 0 0 0 0 2 1 1 0 0 1 1 0 2 0 2 0 2 0 2 2 0 0 0 0 1 1 0 1 1 0 2 2 1 1 1 0 1 1 0 1 0 1 2 1 1 0 0 0 0 0 0 1 0 0 0 0 1 0 0 1 1 0 1 0 0 0 1 0 1 0 1 1 0 1 0 0 0 2 0 1 1 0 0 0 1 0 0 0 0 0 1 1 0 1 1 1 1 0 1 0 2 0 2 1 1 2 1 1 1 0 0 0 0 0 2 0 0 1 1 1 0 2 0 2 0 0 0 0 0 0 0 2 2 0 1 0 1 0 0 0 0 0 0 2 1 2 0 0 2 0 0 1 0 1 1 0 0 2 2 0 1 0 0 0 0 1 0 0 0 0 1 1 0 1 0 1 0 2 0 1 0 1 0 1 0 0 0 0 0 1 0 1 2 2 0 1 1 0 0 0 0 0 2 0 0 1 1 0 0 0 2 0 0 2 1 0 2 1 0 0 0 0 0 0 1 1 0 1 1
57 0 2 0 0 0 0 2 1 0 0 0 1 1 0 0 0 0 1 1 1 2 0 1 1 1 1 2 2 2 2 2 1 2 2 1 1 1 0 1 1 1 0 0 0 0 0 0 0 0 0 0 0 0 0 2 0 0 2 1 0 1 0 0 0 0 2 1 0 0 0 1 1 1 1 1 1 1 2 0 0 0 2 0 1 0 1 2 2 2 2 2 0 1 0 1 1 0 0 2 0 1 0 0 2 0 2 2 0 0 0 1 0 2 0 0 2 0 1 0 1 0 2 2 0 2 0 1 2 2 0 0 0 0 0 0 0 0 0 0 0 0 0 0 2 0 1 0 1 1 0 0 1 1 0 1 0 1 0 2 1 1 0 0 2 2 1 2 0 1 0 1 0 2 0 1 1 1 0 0 0 0 0 1 1 0 1 1 1 0 1 0 0 1 1 0 1 1 0 0 0 0 1 0 2 2 2 0 1 0 2 1 0 0 0 2 0 1 2 0 2 1 2 2 0 0 1 2 0 0 0 0 0 0 0 0 0 2 0 1 0 0 2 0 0 0 0 0 0 0 0 0 2 1 0 0 1 1 0 0 0 0 0 0 1 0 1 1 0 0 0 2 0 1 1 1 1 2 2 0 0 0 0 2 1 0 0 1 0 2 2 1 0 0 1 0 2 2 0 1 2 1 0 2 0 0 0 2 0 1 1 2 2 0 1 0 0 0 1 0 0 2 1 1 2 0 0 0 0 0 0 2 1 1 0 0 0 0 0 0 1 1 1 1 0 0 0 1 0 2 0 0 1 1 0 1 1 0 0 2 2 0 1 1 1 1 0 2 2 0 2 2 1 1 0 2 1 1 0 0 0 0 0 0 1 0 0 0 0 0 0 0 0 1 2 2 2 1 0 0 0 0 1 2 0 0 1 1 0 0 0 1 0 0 1 1 1 0 0 0 0 0 0 0 1 1 1 0 0 1 0 1 0 2 0 1 1 2 1 1 2 0 1 1 0 0 1 0 1 0 1 0 0 1 1 1 1 1 1 1 1 1 0 0 1 2 0 1 1 0 1 0 2 0 2 0 1 0 0 0 0 1 1 1 0 1 0 1 1 0 0 2 0 1 1 0 1 0 1 1 2 2 1 1 0 1 2 1 0 1 0 1 1 0 1 1 0 0 0 1 1 1 2 2 0 2 1 1 1 1 0 1 0 1 1 0 1 0 2 2 1 2 0 1 2 2 0 1 1 0 0 0 0 2 1 0 0 1 0 0 0 0 0 1 0 1 0 0 0 0 0 0 0 1 0 1 1 2 0 1 1 0 0 0 0 0 0 0 1 1 0 1 0 0 0 0 0 0 0 0 0 1 1 2 0 2 0 0 2 2 1 0 0 2 0 1 1 0 0 0 1 0 0 0 0 1 1 1 0 0 2 2 1 0 0 2 0 1 2 0 2 0 0 1 1 0 1 1 2 2 0 0 1 1 1 0 1 2 2 0 0 0 2 0 0 1 1 1 1 1 0 1 0 1 0 2 0 1 2 1 1 0 2 1 1 1 2 1 2 0 0 0 0 2 1 0 2 2 1 2 0 1 0 0 1 0 2 1 1 0 1 0 0 2 0 0 0 1 0 0 0 0 0 2 0 0 0 1 0 0 2 1 0 2 0 0 2 0 0 1 1 0 0 0 0 1 0 1 0 0 0 0 0 0 0 0 1 1 2 1 0 1 2 1 0 1 1 1 1 1 1 0 1 1 1 1 0 0 1 1 0 2 0 0 1 2 0 2 0 2 0 2 1 0 0 0 0 1 0 0 1 2 1 2 0 0 1 0 0 1 2 1 0 0 0 2 0 0 2 0 2 1 0 1 2 0 0 0 1 2 1 1 2 0 0 0 0 2 1 0 0 0 1 0 1 0 1 0 0 0 2 0 0 2 0 0 1 0 0 1 0 1 0 0 0 0 0 0 1 1 1 1 1 1 0 1 0 0 1 0 1 1 0 1 1 2 1 2 0 0 2 2 0 0 1 0 1 0 0 0 0 2 1 0 2 2 0 2 0 0 0 0 0 0 1 1 2 1 2 2 0 2 0 1 1 0 0 1 0 0 1 1 0 2 0 0 0 1 1 0 0 0 2 2 2 0 1 1 0 0 1 0 0 0 1 0 2 2 0 0 0 0 0 0 2 0 0 0 2 0 0 0 0 0 0 2 0 0 1 0 0 0 0 1 0 0 1 0 1 1 0 0 0 1 0 0 1 0 0 0 0 1
58 0 2 0 0 0 0 2 1 0 0 0 0 0 0 0 0 0 0 1 1 2 0 1 1 1 0 2 2 2 2 0 2 2 1 1 1 2 0 0 2 2 1 1 0 0 1 0 1 0 0 0 1 1 1 0 0 0 1 1 1 1 2 2 1 1 1 1 0 0 0 0 2 2 0 2 2 1 2 0 0 0 1 1 2 0 1 0 2 2 0 0 0 0 0 0 0 2 0 2 0 0 0 0 2 0 2 0 2 0 0 2 1 1 1 1 1 0 0 2 2 0 1 1 0 1 0 0 0 0 2 1 0 0 0 0 0 0 1 0 1 0 1 0 1 0 0 0 1 1 0 0 1 0 0 0 0 0 1 2 1 1 0 1 0 1 0 2 0 2 2 0 1 1 0 1 2 0 0 1 0 1 1 1 0 1 1 2 2 2 0 2 1 1 2 1 2 2 1 0 0 0 0 0 2 0 0 1 0 0 2 0 0 0 0 2 1 0 1 0 1 1 2 2 0 0 0 2 0 0 0 0 1 1 0 1 0 0 1 0 1 1 2 0 0 0 0 0 0 0 0 0 2 1 1 0 1 2 0 0 0 0 0 0 1 0 1 0 1 0 0 2 0 0 0 0 0 1 2 0 0 2 1 2 1 0 1 1 0 1 1 0 2 0 2 0 1 0 0 0 0 0 0 0 0 0 1 2 1 1 0 0 1 0 2 0 1 0 0 0 0 2 1 1 1 0 0 1 0 0 0 2 0 2 0 0 0 1 0 0 0 0 2 1 0 0 1 0 1 1 0 0 2 0 0 0 1 0 0 1 1 0 2 1 2 0 0 2 2 0 2 2 0 0 0 0 1 1 0 0 0 0 0 0 2 1 0 0 0 0 0 0 1 0 1 0 0 0 1 1 0 1 2 2 1 1 1 0 0 0 0 0 0 0 1 1 1 0 0 0 0 2 1 0 0 1 1 0 0 0 0 1 2 0 1 2 0 0 0 0 2 0 1 1 0 1 1 0 1 0 0 1 0 2 2 0 2 1 1 0 0 0 0 0 0 2 0 1 2 0 1 0 2 2 1 0 1 0 0 0 1 1 0 1 1 2 0 0 0 0 1 1 0 2 0 0 0 0 1 0 1 2 1 0 0 2 2 1 0 2 0 1 1 1 0 2 1 1 1 1 1 1 2 2 1 0 0 1 0 2 0 1 0 1 1 0 1 2 0 1 0 1 0 0 2 2 0 0 0 0 0 0 0 0 1 1 1 0 0 0 0 0 0 1 0 0 0 1 1 1 1 1 0 0 0 0 0 1 0 2 0 0 1 0 0 1 1 0 1 1 0 2 1 0 0 0 0 0 0 1 1 1 1 1 0 1 2 0 0 0 0 0 1 2 1 1 0 0 0 1 0 1 0 0 0 0 1 1 0 0 1 1 0 0 0 0 2 0 2 0 2 0 0 1 1 0 1 0 1 1 0 1 0 0 1 0 2 2 2 0 0 0 1 1 1 0 0 2 0 1 1 0 1 0 0 1 1 1 1 0 1 2 1 0 1 1 1 0 1 0 1 0 0 0 0 0 0 2 1 2 1 0 0 0 1 0 0 2 1 0 1 1 0 1 0 0 0 1 0 0 0 1 0 1 0 1 1 0 0 0 0 0 1 1 0 1 0 0 1 2 0 0 0 0 1 1 1 1 0 0 0 0 1 0 0 1 0 0 1 0 0 1 2 2 0 1 1 0 2 2 0 0 0 0 0 0 0 1 1 0 1 1 2 0 0 0 2 1 2 2 1 0 1 0 0 0 1 0 0 1 1 2 0 1 2 2 1 0 0 1 2 1 0 0 0 2 0 0 2 1 2 2 0 0 0 0 0 0 0 2 0 0 1 0 0 0 0 0 0 0 0 0 0 1 1 0 1 0 0 0 2 0 0 2 0 0 0 0 0 0 2 2 0 0 0 0 1 1 1 2 0 1 1 2 0 2 0 1 2 1 1 1 0 0 0 0 1 2 1 0 1 1 0 1 1 0 1 0 0 1 0 0 0 0 2 2 0 2 1 1 1 0 0 0 0 0 2 1 2 1 1 1 1 1 1 0 0 0 0 0 2 1 0 1 0 0 0 1 1 0 0 1 2 1 2 1 0 0 1 1 1 0 0 0 1 1 2 2 1 0 0 0 1 0 0 1 1 0 2 1 1 0 0 0 1 1 0 0 2 0 0 0 0 1 0 0 1 0 0 0 0 0 0 1 0 0 1 0 0 0 0 0
59 0 0 0 0 0 1 1 2 0 0 1 0 1 1 0 0 0 1 1 1 1 0 1 1 1 1 2 2 2 2 1 2 2 1 0 2 2 0 0 2 2 0 0 0 0 0 0 0 1 1 0 0 0 1 2 0 1 1 1 1 0 1 0 0 0 1 0 0 1 1 2 2 2 2 2 2 0 2 0 0 0 2 0 2 0 1 1 2 2 2 1 0 1 1 1 1 1 1 2 1 2 2 2 2 0 2 1 1 0 0 2 0 1 0 1 1 0 1 1 1 0 1 1 1 0 1 1 2 2 0 0 0 0 0 0 0 0 1 1 0 0 0 0 0 0 1 0 0 0 0 0 0 0 0 0 0 1 0 2 2 0 0 2 0 0 0 0 1 0 1 1 0 2 0 1 1 1 0 1 0 1 1 1 0 1 2 1 0 0 0 1 1 0 1 1 1 2 0 1 0 1 0 0 2 2 2 0 2 0 1 0 1 0 0 2 1 0 1 1 2 1 2 2 0 0 2 2 0 0 0 0 0 1 1 0 0 1 0 1 0 0 1 1 0 0 0 0 0 0 0 0 1 0 0 0 1 0 0 0 0 0 0 0 1 0 0 1 1 0 0 2 0 0 0 0 0 0 1 0 1 1 0 2 2 1 0 1 0 1 1 1 0 1 0 1 1 0 0 0 1 0 0 0 0 0 0 2 1 1 0 0 0 0 1 0 2 0 1 1 0 1 0 1 2 0 0 0 0 1 0 1 1 2 0 0 0 2 1 1 1 1 2 2 1 1 0 0 0 1 0 0 2 0 0 0 1 0 0 0 0 0 1 1 1 1 0 1 1 1 1 1 1 1 0 1 2 2 0 0 1 0 0 0 1 1 0 0 0 0 0 0 0 1 2 2 2 0 1 1 0 1 1 2 2 1 0 0 0 0 0 0 1 0 0 1 1 0 0 0 1 2 1 0 0 1 1 1 0 0 0 0 0 0 1 1 1 0 0 0 2 0 0 2 0 0 1 0 1 0 1 1 0 1 1 1 1 2 1 2 2 2 0 0 0 0 0 0 2 0 1 0 1 2 1 0 1 1 0 1 0 1 0 2 2 2 0 2 0 2 0 2 0 2 2 0 0 1 1 0 1 2 1 1 0 1 2 0 0 0 1 1 1 1 1 1 0 1 0 1 1 1 2 1 0 0 0 1 1 1 1 1 0 1 0 0 1 1 1 2 0 1 0 1 1 0 1 2 2 0 0 0 1 2 1 0 1 1 0 1 1 0 1 0 1 1 1 1 1 0 0 0 0 0 1 0 1 1 0 2 0 0 2 0 1 1 2 0 0 0 0 2 0 0 0 0 0 2 2 2 2 0 1 1 0 2 2 0 1 1 0 0 0 0 1 1 0 0 0 0 0 0 0 0 0 1 1 1 0 0 0 0 0 0 0 1 1 1 2 0 1 1 0 1 0 0 1 0 1 1 0 1 0 0 2 0 1 2 2 0 0 0 1 0 1 1 0 2 0 1 1 0 0 1 0 2 0 1 0 0 2 0 2 1 2 2 1 0 0 0 0 0 1 1 0 0 0 2 0 0 0 0 0 0 1 0 1 2 2 1 2 1 0 2 0 0 1 2 1 0 0 0 0 2 0 0 0 1 1 1 1 0 0 2 0 0 0 0 0 2 2 0 0 1 1 0 0 2 0 0 0 0 2 0 0 0 1 0 2 0 0 0 1 1 0 1 1 1 1 2 0 0 0 0 0 0 0 0 0 2 0 1 1 1 1 2 0 2 0 2 0 2 2 0 0 0 1 2 0 0 1 1 0 1 1 1 1 1 0 1 1 0 1 1 1 2 2 1 1 0 0 1 0 1 1 0 0 0 1 2 1 1 1 0 0 0 0 1 1 1 0 1 1 0 1 0 1 0 0 2 0 0 1 2 0 1 0 0 1 0 2 2 0 1 1 0 1 0 1 0 1 0 0 1 0 2 0 1 1 1 1 1 1 1 2 2 0 0 2 0 1 1 0 1 2 0 2 0 0 0 1 1 2 1 1 1 0 0 0 1 1 1 1 0 1 1 1 1 1 0 0 1 0 0 0 0 1 1 1 1 2 2 0 1 0 0 0 0 1 1 0 1 2 0 0 0 1 0 0 0 0 1 1 0 0 0 1 2 1 0 0 0 2 0 1 1 1 0 2 2 1 0 0 0 0 1 1 0 2 0 0 1 0 1 0 0 0 0 1 2 0 0 1 0 1 0 1 0 0 0 1 0
60 0 2 1 0 0 0 1 1 0 1 1 1 1 1 2 0 0 0 0 1 0 0 1 1 1 0 1 1 2 2 0 1 1 0 0 2 2 0 1 2 1 0 1 0 1 0 0 0 1 1 0 1 0 1 0 0 1 2 0 2 0 2 0 0 0 0 0 0 1 1 1 2 2 0 2 2 0 2 1 0 0 1 1 2 0 0 1 1 2 1 1 2 0 0 2 0 2 1 2 1 2 1 1 1 0 1 1 1 1 1 1 1 2 0 0 1 0 0 0 0 0 0 0 0 0 0 1 1 1 2 0 0 0 0 0 0 0 0 0 2 0 0 0 1 0 0 0 0 0 0 0 0 0 0 0 0 2 1 1 0 1 0 1 0 2 0 0 1 2 1 0 0 2 0 0 1 0 0 1 0 1 0 0 1 1 1 1 0 0 0 1 0 2 2 0 1 2 0 1 0 1 0 0 1 1 1 0 2 0 2 0 1 1 0 2 0 2 2 1 2 1 1 2 0 0 1 1 0 0 1 1 1 1 1 0 1 2 0 1 0 0 1 0 0 0 0 0 1 0 0 0 2 0 1 0 0 2 0 1 1 1 0 0 0 0 1 0 1 1 0 2 0 2 1 1 0 1 2 0 1 1 0 2 2 0 1 2 0 2 1 1 2 0 2 0 2 0 0 0 1 0 1 0 0 0 0 2 0 1 1 1 1 1 1 0 1 0 0 0 1 1 2 1 0 0 0 0 1 0 0 2 2 1 0 0 0 2 0 2 1 1 2 1 1 1 0 0 1 1 0 0 1 0 1 1 1 0 0 2 2 0 1 0 1 1 0 2 2 1 1 1 1 1 1 0 1 2 2 0 0 0 0 0 0 1 1 0 0 0 0 0 1 1 2 1 1 1 0 0 0 0 1 1 0 0 1 0 1 1 0 1 0 1 1 2 0 1 0 1 0 0 0 1 0 1 2 1 0 0 1 0 0 1 0 1 1 0 0 0 1 0 2 0 2 0 2 1 1 0 0 0 0 1 0 0 0 2 2 1 2 1 0 0 2 2 0 1 1 0 1 0 2 0 1 1 0 0 0 1 2 1 0 2 2 2 0 1 0 1 0 2 0 2 0 0 0 2 2 0 0 1 0 0 0 2 1 1 0 1 0 1 0 0 1 0 0 0 0 2 2 0 2 2 1 0 0 0 2 1 1 0 0 1 0 0 0 0 1 1 0 1 0 0 1 1 0 2 2 0 0 0 0 2 0 0 0 1 0 1 2 0 0 1 0 0 0 1 1 1 1 2 0 0 0 0 0 2 0 0 2 0 1 0 1 0 1 2 0 0 0 1 0 0 0 0 1 1 1 1 1 1 0 2 0 2 0 0 2 2 0 0 0 1 0 0 1 0 1 0 1 0 0 0 0 0 1 2 0 0 0 0 0 0 0 0 1 0 1 1 1 0 0 2 0 0 1 0 1 1 0 2 1 2 1 1 1 1 1 0 0 0 1 1 0 1 2 1 1 1 0 1 0 0 0 1 1 0 1 0 0 0 2 0 1 1 1 1 1 1 0 2 0 1 0 0 1 2 1 2 0 0 0 1 2 1 1 2 2 0 1 1 0 1 0 0 0 1 0 0 0 2 1 2 1 0 1 0 1 1 2 2 0 2 0 0 2 0 1 2 0 0 0 0 0 1 0 1 0 0 1 1 1 0 0 0 0 0 1 0 0 0 2 2 0 1 1 0 2 1 0 1 1 0 0 0 0 0 0 2 0 2 0 0 0 2 0 2 1 2 0 1 1 0 0 0 1 2 0 0 2 2 0 2 1 1 0 0 0 2 2 0 1 0 0 0 1 0 1 2 0 2 0 0 2 0 0 1 0 2 1 1 0 0 0 1 0 0 1 0 1 0 0 0 0 0 0 0 0 1 2 0 1 2 0 1 0 0 0 0 0 1 0 0 0 1 2 0 1 1 0 0 0 0 0 2 0 0 0 0 2 0 0 0 0 0 0 2 1 0 1 1 0 1 1 0 1 0 1 0 1 1 2 2 0 0 2 1 1 2 1 0 1 0 2 2 1 1 2 1 0 2 0 0 0 0 0 1 0 0 1 1 0 1 0 0 0 1 1 0 0 0 0 0 0 0 1 1 0 0 1 0 1 0 0 0 1 2 0 0 0 0 1 0 1 1 1 0 2 1 0 0 0 0 0 1 0 0 0 0 0 0 0 1 0 0 1 0 0 2 0 0 0 0 0 0 0 0 1 0 1 1
61 0 2 0 0 0 0 2 1 1 1 0 0 2 2 2 0 1 1 1 0 1 0 1 1 0 2 2 2 2 2 0 1 2 2 2 2 2 0 0 1 1 0 0 0 0 0 0 0 0 0 0 0 1 1 0 0 1 0 0 2 0 1 1 0 0 1 2 0 0 0 1 2 2 2 2 2 0 1 1 1 0 1 1 1 0 1 1 2 2 1 1 0 1 0 2 1 1 1 2 2 2 1 0 2 1 2 2 1 1 0 1 2 2 2 2 2 0 0 2 2 0 1 1 1 1 1 0 2 2 0 0 0 0 1 0 0 0 0 0 0 0 0 0 2 0 1 0 0 0 1 1 1 0 0 0 0 0 0 1 1 0 0 2 0 1 0 1 0 0 0 0 0 2 0 0 1 0 0 0 0 0 0 0 0 0 0 1 0 0 0 2 0 2 2 0 0 0 0 0 0 1 0 1 2 2 2 1 1 0 0 0 1 0 0 2 2 1 1 1 2 1 1 2 0 0 1 0 0 0 1 1 0 0 0 0 0 1 0 0 1 1 0 0 0 0 0 0 0 0 0 0 2 0 0 0 0 2 1 1 1 1 0 1 0 0 1 0 1 1 0 2 1 0 0 0 0 0 1 0 0 1 0 2 1 0 0 1 0 1 1 0 0 0 1 0 2 2 0 2 2 0 0 1 0 0 0 1 0 1 0 2 1 0 0 0 1 0 0 1 0 1 1 0 0 0 0 0 1 1 0 2 0 1 1 1 0 2 1 0 1 2 1 2 0 0 1 0 2 0 1 1 1 0 0 1 1 0 0 0 0 0 0 0 0 1 0 1 1 0 2 2 1 1 1 0 2 1 0 0 0 1 0 0 1 0 0 1 1 0 0 0 1 0 2 1 1 0 0 0 0 0 2 2 1 1 1 2 0 0 0 0 0 0 0 1 1 2 0 2 0 0 1 0 1 1 0 1 0 1 1 2 1 1 1 1 1 1 1 1 1 0 2 0 1 2 1 0 1 0 0 1 0 2 2 1 2 2 1 2 2 2 0 0 0 1 0 1 1 0 1 0 2 0 2 0 1 1 1 0 0 1 0 2 1 1 0 2 2 0 0 2 1 0 1 0 0 1 1 1 1 2 1 0 0 2 2 0 1 2 0 0 1 0 1 1 0 0 0 1 1 1 2 2 1 0 0 0 0 2 0 1 0 0 0 0 1 1 1 2 1 1 0 0 1 1 0 0 2 1 0 1 1 1 1 0 1 0 0 0 0 0 0 1 0 0 0 1 1 1 0 1 1 0 0 0 1 1 0 2 0 0 1 0 0 0 1 0 1 1 1 1 0 0 2 0 0 0 0 0 0 2 0 0 1 1 1 0 2 2 0 0 0 0 0 0 0 0 1 0 0 0 0 0 0 0 2 0 0 0 0 0 0 0 0 0 2 0 2 0 0 1 0 1 0 0 1 0 0 0 0 2 1 1 1 1 2 2 2 0 0 0 0 0 1 2 1 2 0 0 1 1 0 0 0 1 2 0 1 0 0 1 2 0 2 1 2 1 1 1 0 1 0 0 0 0 0 2 1 2 0 2 0 1 1 1 1 2 2 0 0 0 0 1 0 0 1 1 0 0 0 1 1 1 1 0 0 0 2 2 1 1 0 2 0 0 0 0 0 1 0 1 0 0 1 0 1 0 1 0 1 1 2 0 0 0 1 0 1 0 0 0 1 1 0 0 1 0 0 2 0 1 0 0 0 0 0 0 0 1 1 2 2 0 0 0 2 2 1 2 0 1 2 0 0 0 0 1 0 0 0 0 0 1 1 1 0 0 1 1 2 0 0 1 0 2 1 0 1 1 0 2 0 0 0 0 0 0 1 2 0 0 1 0 0 0 0 1 0 0 0 1 0 0 0 0 0 0 2 0 0 0 1 1 1 0 1 1 0 0 2 2 0 0 0 0 0 0 1 1 1 0 0 2 0 1 0 0 2 2 2 0 0 0 0 0 0 2 1 1 1 1 0 0 2 0 2 0 0 0 0 1 1 1 1 1 1 1 0 0 0 0 1 0 1 1 1 2 2 2 0 2 0 0 0 0 2 0 2 2 2 2 0 1 0 0 0 1 2 0 0 0 1 0 0 1 0 1 0 0 1 0 0 0 2 0 2 2 1 0 0 0 0 0 1 0 0 0 2 1 0 0 0 0 0 0 1 0 0 0 0 0 0 1 0 1 1 0 0 0 0 0 1 0 1 0 0 0 0 0 0 0
62 0 1 0 0 1 1 1 2 0 0 1 0 0 0 0 0 1 1 1 1 1 0 0 2 0 1 1 0 2 2 0 2 2 0 0 0 0 0 1 1 1 0 0 0 1 1 0 0 1 1 0 1 0 0 0 1 1 2 0 0 1 0 0 0 0 1 1 0 1 0 2 1 1 1 1 1 1 2 0 0 0 2 0 1 0 0 2 2 2 1 2 0 0 0 0 0 0 0 2 0 1 2 1 2 0 2 1 1 1 0 2 1 1 0 0 0 0 0 0 2 0 0 0 0 0 0 0 2 2 1 1 0 0 0 0 0 0 0 0 0 0 1 0 1 0 0 0 0 0 0 0 0 0 0 0 0 2 0 0 0 1 0 0 2 2 1 2 1 1 1 0 1 1 0 0 2 0 0 0 1 1 0 0 0 0 1 1 0 0 1 1 1 1 2 0 0 2 0 0 0 0 0 1 2 1 1 0 0 0 2 0 0 0 0 2 0 0 2 1 2 1 2 1 0 0 0 2 1 1 1 1 1 1 1 1 0 1 1 1 0 1 1 0 0 0 0 0 0 0 0 0 2 0 0 0 0 2 2 2 0 2 0 0 1 0 0 0 1 1 0 2 1 1 0 1 0 1 1 0 0 1 1 2 1 0 1 2 0 2 0 0 0 1 1 1 1 0 0 0 2 0 1 1 1 0 0 1 0 0 1 1 2 1 1 0 2 0 0 1 0 1 0 2 2 0 0 1 0 1 0 2 0 2 0 0 0 2 0 0 0 0 2 2 0 0 2 1 1 0 1 1 2 1 0 0 0 0 0 2 2 0 0 0 0 1 0 2 2 1 1 1 1 1 1 0 2 2 0 0 0 0 0 0 1 2 1 1 1 0 0 0 1 0 2 1 1 2 1 1 0 1 1 2 1 0 1 1 0 0 0 1 1 0 1 2 0 0 0 0 1 1 0 0 0 1 1 1 0 0 0 1 1 0 1 1 0 1 0 0 2 0 2 0 0 1 1 1 1 0 0 0 0 1 0 0 0 1 1 1 1 1 0 0 0 1 0 2 2 0 2 0 2 1 0 1 0 0 0 0 0 2 0 1 1 1 0 1 1 0 1 1 0 2 0 0 1 0 2 0 0 0 2 1 0 1 2 2 0 0 0 2 2 0 0 0 0 1 0 2 2 0 2 2 1 0 0 0 2 0 2 0 0 0 1 0 1 0 1 1 2 2 1 0 2 0 0 1 1 0 0 0 1 2 1 0 1 1 0 0 0 0 1 0 0 0 0 0 0 0 1 0 0 0 0 0 0 1 0 2 0 0 2 0 2 1 0 0 0 0 0 1 0 0 0 0 0 0 0 0 0 2 1 1 0 1 0 0 1 1 0 0 0 0 0 0 0 0 0 1 1 1 0 0 0 0 2 1 0 0 1 2 0 0 0 0 0 0 2 0 0 1 0 2 0 0 2 0 0 0 0 1 0 1 1 0 1 2 1 0 0 0 1 1 0 1 1 1 1 1 0 1 0 0 0 0 2 1 1 0 1 0 1 0 0 0 1 1 1 0 0 0 0 2 0 0 2 1 1 1 0 0 0 1 1 1 1 2 1 0 0 0 0 1 0 0 1 1 0 0 0 1 0 2 0 1 2 0 0 0 1 1 0 2 0 0 0 0 1 2 0 0 0 0 0 0 0 1 0 0 0 0 1 0 1 0 0 0 1 0 0 0 1 1 0 1 1 0 2 2 0 0 1 1 1 0 0 0 0 0 1 2 1 0 0 0 1 1 2 2 1 1 2 1 0 1 1 1 0 0 0 0 0 1 2 1 1 0 0 1 1 0 1 1 1 2 2 1 1 0 2 1 0 0 2 0 0 0 1 2 0 0 0 0 0 0 0 0 0 0 0 0 0 1 1 0 1 1 1 0 2 1 2 2 0 2 0 2 0 0 0 0 0 0 0 0 0 1 1 1 0 0 0 1 0 1 0 2 2 2 2 0 0 0 0 0 0 2 1 0 1 1 0 1 2 0 2 0 1 0 1 1 0 0 2 2 0 1 0 1 0 0 1 0 1 1 2 0 2 2 0 2 0 1 0 0 1 1 0 0 2 2 1 2 1 0 1 2 2 0 0 2 0 0 0 0 0 0 1 0 1 0 0 0 1 0 1 2 0 0 0 2 1 0 1 0 0 0 0 0 0 0 0 0 0 1 0 0 1 0 0 0 0 0 0 1 1 0 0 1 0 0 0 0 1 0 0 0 0 0 1 0
63 0 2 0 0 0 0 2 1 1 0 1 0 0 0 0 0 0 1 1 0 0 1 0 2 0 0 2 2 2 2 2 0 1 0 0 2 1 0 1 1 1 0 0 0 0 0 0 0 0 0 0 2 1 0 1 0 0 0 1 1 1 1 1 0 0 1 0 0 0 0 1 2 2 1 2 2 0 1 1 1 0 1 1 2 0 1 1 2 2 0 1 1 0 1 2 0 2 0 1 0 1 1 1 2 1 2 2 0 0 0 0 0 2 0 0 2 0 1 1 1 0 1 1 1 1 1 1 1 1 1 1 1 0 0 0 0 0 0 0 0 0 0 0 1 0 0 0 1 1 1 0 0 0 2 0 0 2 0 1 2 1 0 1 1 1 0 1 0 2 2 1 0 2 0 0 2 0 0 0 1 1 1 1 0 1 2 2 1 1 1 1 0 1 1 0 0 2 0 0 0 0 1 1 2 0 0 0 0 0 0 0 1 0 0 2 0 1 2 1 2 1 2 1 1 1 0 1 0 0 0 0 0 0 0 0 0 2 0 0 1 1 2 0 0 0 0 0 0 0 0 0 1 0 0 0 1 1 0 0 0 0 0 0 1 0 0 0 2 0 0 2 0 2 0 0 0 1 2 0 1 1 1 2 1 0 1 2 0 2 2 0 1 0 2 0 2 1 0 1 1 1 1 0 1 0 0 2 1 1 0 0 0 0 1 0 2 0 0 2 0 0 2 2 2 0 0 0 0 0 0 1 0 2 0 0 0 2 0 0 0 0 2 2 1 1 1 0 0 1 0 0 2 0 1 0 0 0 0 1 1 0 2 1 2 0 0 1 1 1 1 1 2 2 0 0 1 1 1 1 1 0 0 0 1 1 0 0 0 0 0 0 2 0 2 2 1 1 1 0 0 1 1 2 1 1 1 1 1 1 1 1 1 0 1 2 0 1 0 1 0 0 1 0 2 1 1 0 0 0 0 0 0 0 0 0 0 2 1 1 0 0 1 1 0 1 1 0 1 0 1 1 0 2 1 0 1 0 1 0 0 0 0 1 0 1 1 1 2 1 1 1 1 1 1 0 1 0 0 1 2 0 0 0 0 0 0 2 2 1 0 2 2 0 1 0 0 2 2 0 0 1 1 1 0 1 1 1 0 2 0 1 1 1 1 1 0 0 0 0 1 2 2 2 1 1 0 0 1 1 1 0 0 1 1 0 1 1 1 2 0 1 0 0 1 1 0 2 2 0 0 0 0 0 2 0 1 0 0 1 1 0 1 0 1 1 0 0 0 0 2 2 0 0 1 0 1 2 0 1 1 0 2 0 2 0 2 0 0 0 1 1 1 0 0 0 0 1 1 2 2 0 0 0 0 2 1 0 1 1 1 0 0 0 0 0 0 0 1 0 0 0 0 1 1 1 0 2 0 0 1 1 2 0 0 1 1 1 2 0 0 2 0 0 2 0 0 0 2 1 0 1 0 1 1 0 1 1 0 0 0 0 1 1 0 1 1 1 1 0 1 1 0 0 0 2 0 1 2 1 1 1 2 0 0 1 1 1 1 0 0 1 0 2 0 0 2 2 1 1 0 0 0 0 0 0 2 0 1 1 1 1 0 2 0 1 0 1 1 0 0 1 0 2 0 1 1 0 0 0 0 0 0 1 0 1 1 0 1 1 0 0 0 0 0 1 0 0 0 0 1 1 0 0 0 0 0 0 1 0 0 0 2 1 0 0 0 1 1 2 0 0 0 1 1 0 0 0 0 1 1 2 0 0 0 2 0 1 1 2 1 1 2 1 1 1 0 1 0 0 1 1 0 2 1 0 0 0 1 0 1 0 1 1 0 1 1 0 2 0 2 2 0 1 2 0 0 0 0 2 0 0 1 0 0 0 0 0 0 0 0 0 0 0 1 0 1 0 0 1 2 0 0 2 0 0 0 1 1 0 2 2 0 0 0 0 0 1 1 1 0 0 0 2 0 0 0 1 2 1 1 0 0 0 0 0 0 0 1 0 2 1 0 0 2 0 2 0 0 0 0 1 0 0 2 2 0 1 1 1 0 0 1 0 1 1 1 1 1 0 0 1 1 1 2 0 1 0 0 1 2 1 0 2 0 0 0 2 2 0 0 1 2 1 2 0 1 0 1 0 1 0 2 0 0 0 1 2 1 0 0 0 1 0 2 1 1 0 1 1 0 1 1 1 0 1 0 1 2 0 0 1 0 1 0 0 1 0 0 1 0 0 0 1 0 0 0 0 0 0 1 1
64 0 1 0 0 0 0 2 1 1 0 1 0 1 1 1 0 0 0 1 1 2 0 1 1 1 1 0 1 1 1 0 1 2 2 2 2 2 0 0 1 1 0 1 0 1 0 0 0 0 0 0 0 0 0 0 0 0 2 1 1 1 1 0 1 1 0 1 0 0 0 1 2 2 0 2 2 0 2 2 0 0 2 0 0 1 0 0 1 2 0 0 0 1 1 1 1 2 1 2 1 1 0 0 2 0 2 2 0 1 0 1 1 2 1 1 2 1 0 1 1 1 1 0 0 1 0 1 2 1 1 1 0 0 0 0 0 0 0 0 1 0 0 0 0 0 0 0 0 0 0 0 1 0 0 0 0 1 0 1 2 1 1 0 1 2 0 0 2 1 0 0 0 1 0 0 2 0 0 0 0 0 2 2 0 2 2 1 0 0 0 0 1 0 1 1 1 0 0 0 0 0 0 1 2 0 1 0 1 0 0 0 2 0 0 2 2 0 2 2 2 0 1 2 0 0 1 1 1 0 0 0 0 0 0 0 1 2 0 0 0 0 2 1 0 0 0 0 0 0 0 0 0 0 0 1 1 0 0 0 0 0 0 0 1 0 0 1 2 0 1 1 1 1 0 1 0 1 2 0 1 0 2 2 2 0 1 2 0 2 2 1 0 1 0 1 0 0 0 0 0 0 1 1 0 0 0 1 0 1 0 0 1 1 1 0 1 0 1 1 0 1 1 1 1 0 0 0 1 0 0 2 1 0 0 0 0 1 0 0 0 0 1 1 1 1 0 1 0 1 0 0 2 0 0 0 2 0 1 0 1 1 1 1 1 1 0 2 2 2 0 0 1 0 0 1 0 1 1 1 1 0 0 0 1 0 1 0 0 0 0 0 0 0 1 0 0 1 0 0 0 1 1 1 0 0 1 0 0 0 0 0 0 1 1 2 0 0 0 0 0 1 2 2 0 0 0 1 0 0 0 0 0 1 0 1 0 0 0 0 2 0 1 1 0 0 0 0 1 0 0 2 0 2 1 1 1 2 2 2 2 2 0 0 0 1 1 0 2 0 1 1 2 0 1 0 2 0 0 2 1 1 0 1 1 1 0 1 1 0 1 2 0 1 1 0 1 1 1 1 1 2 1 1 0 1 1 1 0 1 0 1 1 0 1 1 0 0 0 2 2 0 1 1 0 1 1 2 0 2 0 2 0 0 2 0 1 1 1 0 1 0 0 1 1 2 0 2 2 0 0 0 1 2 0 0 0 1 1 0 0 0 1 1 0 0 0 2 2 1 0 0 0 0 1 0 1 1 0 1 0 0 1 0 0 1 1 1 0 0 0 0 2 0 0 2 2 0 0 0 0 2 0 2 0 2 2 0 1 2 1 0 0 0 1 1 0 0 0 0 1 0 0 0 0 1 1 1 0 0 1 2 1 0 0 2 0 1 2 0 2 0 0 1 1 0 0 0 1 1 0 1 0 1 2 0 2 2 2 0 0 0 0 0 1 1 1 1 1 0 1 1 0 1 0 1 1 0 0 0 0 1 2 2 1 1 1 0 2 0 0 0 1 1 0 0 1 1 0 1 0 0 0 0 1 0 2 1 1 0 0 0 0 1 0 0 0 2 1 0 0 0 1 2 0 0 1 0 1 1 1 1 0 2 0 1 2 0 0 0 0 0 0 0 0 1 0 1 1 0 0 1 1 1 0 0 0 0 2 0 0 2 2 1 0 1 0 0 2 2 0 0 0 0 0 1 0 0 0 1 0 1 1 1 1 1 1 1 1 2 1 1 2 0 0 0 0 1 0 0 0 0 0 1 1 1 0 0 0 1 1 0 1 1 1 2 2 1 0 1 1 1 0 0 0 0 0 0 0 2 0 0 0 0 0 1 0 0 0 0 0 0 1 0 1 0 1 0 0 0 2 0 0 2 0 0 0 0 0 0 2 2 1 0 1 1 1 0 1 1 0 0 0 2 0 1 0 0 2 0 0 1 1 0 0 2 1 1 0 0 2 2 0 1 2 0 2 0 0 0 1 1 1 1 1 1 1 0 0 0 0 0 2 0 2 2 1 0 2 1 0 2 0 0 0 0 1 1 1 1 2 2 0 2 0 0 0 2 2 0 0 2 1 0 1 1 0 0 1 0 0 1 0 1 1 0 2 2 0 0 0 1 0 1 1 1 1 0 2 2 1 0 0 0 0 0 0 0 1 0 0 0 0 1 0 0 1 0 0 2 1 0 0 0 0 0 0 0 1 0 0 0
65 0 0 0 0 0 0 2 1 1 0 0 0 1 0 0 0 0 0 1 1 1 1 0 2 0 1 1 2 1 1 1 1 1 1 1 2 1 0 1 1 1 1 1 0 1 1 0 0 0 0 0 0 0 1 2 0 1 1 1 0 0 2 2 1 1 1 0 0 0 0 2 2 2 2 2 1 1 2 1 1 0 2 1 1 0 1 1 2 2 0 1 0 0 0 1 0 1 0 1 1 1 1 1 2 1 2 1 1 0 1 2 0 1 0 1 1 1 1 1 1 1 0 0 0 1 0 0 1 0 2 1 0 0 0 0 0 0 0 0 1 0 1 0 0 0 0 0 2 2 1 0 0 0 0 0 0 1 0 1 1 1 0 2 1 1 1 2 0 2 2 0 0 2 0 0 1 0 0 1 0 2 0 0 0 0 2 1 1 0 1 0 0 2 2 0 2 2 0 0 0 0 0 1 2 0 1 0 2 0 0 0 2 0 0 2 2 0 2 1 2 0 2 2 0 0 1 1 0 0 0 0 0 0 0 0 0 1 1 1 1 1 2 1 0 0 0 0 0 0 0 0 0 0 0 0 0 1 0 1 1 1 0 0 0 0 0 0 1 0 2 1 0 1 0 0 0 0 2 0 1 0 1 2 1 0 1 2 0 2 0 0 0 1 0 1 1 1 0 1 1 0 0 0 0 0 1 1 1 1 1 1 1 0 1 0 2 0 0 0 1 1 2 1 1 0 0 0 1 0 0 1 0 2 1 1 0 1 0 1 2 1 2 2 0 0 0 0 0 1 0 0 1 0 0 1 1 0 0 0 0 0 1 0 1 0 0 2 2 0 2 2 0 0 0 0 2 2 2 1 0 1 0 0 1 0 0 0 0 1 1 0 0 0 2 1 1 0 1 1 0 0 2 1 0 0 1 0 1 1 0 0 0 0 1 1 1 0 0 0 1 1 1 0 2 1 1 0 0 0 0 0 0 2 0 1 0 1 0 0 1 0 2 0 1 1 1 1 2 0 0 1 0 2 2 1 2 1 1 1 1 1 1 1 0 1 0 1 2 1 1 1 1 1 1 0 1 1 1 1 1 1 0 0 0 1 0 1 1 0 0 2 0 1 0 0 0 0 2 1 1 1 1 1 0 1 2 1 0 0 0 2 1 0 0 1 0 0 0 0 0 1 1 1 0 0 0 1 0 2 0 1 0 2 0 1 1 0 0 0 0 0 0 1 1 1 1 2 2 0 0 0 0 2 2 0 0 2 1 0 0 0 0 0 0 0 1 1 1 0 0 0 0 0 1 0 1 2 0 2 0 0 1 0 0 1 1 0 0 0 1 1 0 0 0 0 0 1 1 1 1 1 0 1 0 1 1 0 2 2 1 1 0 0 0 0 1 0 0 1 0 1 0 1 1 0 1 1 0 0 1 1 1 0 0 1 0 1 2 0 2 0 0 2 1 0 2 0 1 1 0 2 0 0 1 0 2 2 2 0 0 0 1 0 1 1 1 2 0 1 0 0 1 1 0 2 0 0 1 0 0 1 2 2 2 2 1 0 1 0 0 0 0 2 1 0 1 2 2 2 0 1 0 0 1 0 1 1 1 0 2 0 0 2 0 1 0 0 0 1 0 0 1 2 0 0 0 0 0 0 1 0 1 2 0 1 0 0 0 2 0 1 0 0 0 1 0 0 0 0 0 0 0 0 0 0 0 0 0 0 0 0 2 1 0 0 0 0 1 2 0 0 1 0 0 1 1 2 2 0 0 1 1 0 0 2 1 2 2 2 0 0 2 1 0 1 0 0 0 0 1 2 0 2 1 0 1 0 2 0 2 0 1 1 0 1 1 0 2 0 2 2 0 1 2 0 0 0 1 2 0 0 0 1 0 1 0 1 0 0 1 1 0 0 0 0 0 0 1 1 1 0 1 2 0 1 0 0 0 0 1 1 0 0 0 1 1 0 1 0 1 0 0 1 0 2 0 1 1 1 1 1 0 0 1 1 1 1 1 0 0 2 1 1 2 0 2 0 1 1 0 0 2 2 2 2 0 1 0 0 0 0 0 1 1 1 1 1 1 0 1 0 0 1 0 0 1 2 0 0 2 1 1 2 0 0 0 1 1 0 0 0 2 0 1 1 0 1 1 0 2 0 1 0 0 1 2 1 1 1 1 1 1 0 1 0 0 0 1 1 0 0 0 0 0 1 0 1 1 0 0 2 0 0 1 1 0 0 0 1 0 1 0 1 0 0 0 0 0 0 0 0
66 0 2 0 0 0 0 2 1 1 0 0 0 1 1 1 0 0 1 1 1 1 0 0 2 1 0 0 1 2 2 1 2 2 0 1 2 2 0 0 2 1 0 0 1 0 1 0 0 0 0 0 1 0 2 1 1 0 0 1 1 0 2 2 0 0 1 0 0 0 0 1 2 2 0 2 2 1 1 0 2 0 2 0 2 0 0 0 1 2 0 0 0 0 0 1 0 1 1 1 1 2 0 1 2 1 2 1 1 0 0 1 1 1 1 1 1 0 0 1 2 0 1 1 1 1 1 1 2 1 1 0 0 0 0 0 1 0 0 0 1 0 0 0 0 0 0 0 0 0 0 0 2 2 0 0 0 0 0 0 0 1 0 0 1 2 1 1 0 1 1 0 2 0 0 1 1 0 0 1 0 0 0 0 0 0 1 1 0 0 2 0 0 0 1 0 0 2 0 0 0 0 1 1 2 1 1 1 2 0 1 0 1 0 1 1 1 0 2 1 2 0 2 2 0 0 1 2 1 1 0 0 0 0 0 0 0 2 0 2 0 0 1 0 0 0 0 0 0 0 0 0 1 0 1 0 0 2 1 2 1 2 0 0 1 0 0 0 1 0 0 2 0 2 0 0 0 0 1 0 1 1 1 1 2 1 0 1 0 2 2 2 1 0 2 0 2 1 1 0 0 0 0 1 0 0 0 1 2 2 0 0 1 0 0 0 2 0 0 0 1 1 2 0 2 0 0 0 0 0 0 1 0 1 1 1 0 1 0 1 0 0 2 1 0 0 1 1 1 1 1 1 1 0 0 1 0 0 0 1 1 0 2 1 2 0 0 2 2 0 2 2 0 0 1 0 1 2 2 1 1 1 0 0 0 0 0 1 1 0 0 0 2 0 2 2 0 0 2 2 0 2 1 2 1 0 1 0 1 1 1 1 0 2 0 2 0 0 0 0 0 1 1 1 0 0 0 0 2 0 0 1 0 2 0 0 1 1 1 0 2 0 2 0 0 0 1 0 1 0 0 1 0 1 1 1 1 2 2 2 2 2 1 1 1 1 0 2 0 0 2 0 2 0 2 0 2 0 0 1 2 0 0 0 0 1 0 1 1 0 1 2 0 2 0 0 1 0 1 0 1 1 1 1 0 1 1 0 1 1 1 0 0 0 0 1 0 1 0 1 1 1 2 2 1 0 0 0 0 2 0 0 0 0 0 0 1 0 1 1 0 1 1 0 2 1 0 1 1 0 1 1 0 2 0 0 0 1 0 1 2 0 0 0 1 1 1 1 1 0 0 1 0 0 1 0 1 2 0 0 1 0 1 0 1 0 0 0 0 0 1 1 1 1 1 0 2 0 0 0 0 2 0 0 1 1 1 0 2 2 1 0 0 1 1 1 0 0 0 1 1 1 0 0 0 1 1 0 0 0 0 0 0 1 1 0 1 1 2 0 1 0 0 0 1 0 1 0 1 1 0 1 0 1 1 0 2 2 2 0 0 0 1 0 2 0 0 1 0 2 0 0 0 0 0 2 0 0 0 0 1 0 2 1 1 1 2 0 0 1 0 1 1 1 1 0 1 1 1 2 0 1 0 0 2 0 2 1 1 0 1 1 0 2 0 1 0 2 1 0 0 0 0 2 0 2 2 1 1 1 2 1 0 2 0 2 0 0 0 2 0 1 0 0 1 1 0 0 0 0 0 0 1 0 0 0 1 0 1 0 0 0 2 0 0 0 0 0 2 2 0 0 0 1 1 0 0 1 1 0 0 1 1 1 1 2 0 1 1 2 1 1 2 2 0 2 0 0 1 0 1 1 0 1 1 1 0 0 0 1 1 0 1 0 1 1 2 2 1 0 0 1 0 1 2 0 0 0 0 2 1 0 0 0 0 2 0 0 0 0 0 0 0 0 1 0 1 0 1 0 2 1 1 2 0 1 0 0 0 0 1 1 0 0 0 1 2 1 2 1 1 0 0 1 0 2 0 2 2 2 2 0 0 0 0 1 1 2 1 1 1 1 2 0 2 0 2 0 0 0 0 2 2 1 1 1 1 1 0 2 1 0 1 0 2 2 1 1 2 2 0 2 0 0 0 0 0 2 0 0 2 1 2 2 2 0 1 0 1 1 0 0 1 1 1 0 0 0 0 0 2 0 1 0 1 0 1 2 0 0 0 0 2 0 0 2 2 0 2 1 0 0 0 0 0 0 1 1 2 0 0 1 0 2 0 0 1 0 2 1 0 0 0 0 0 1 0 0 0 0 0 0
67 0 0 0 0 1 1 1 1 1 0 0 0 0 0 0 0 0 2 1 1 2 1 0 2 0 0 2 2 2 2 1 1 1 0 0 2 1 0 0 1 1 1 1 0 1 1 0 0 1 1 0 1 1 0 2 0 0 0 0 0 2 2 2 0 0 1 1 0 0 0 0 2 2 1 2 2 2 2 0 1 0 2 0 0 0 0 0 2 2 0 0 1 0 0 2 1 0 0 1 0 2 1 1 2 0 2 1 1 0 1 2 1 1 1 1 1 0 1 1 1 0 2 2 1 0 1 1 1 1 1 1 0 1 1 0 1 0 0 0 0 0 1 0 1 0 0 0 1 1 1 0 0 1 0 0 0 0 0 2 1 2 0 0 0 2 0 1 1 0 0 0 1 1 0 1 2 1 0 1 0 1 0 0 2 2 0 0 0 0 1 0 1 1 2 1 2 2 0 0 0 0 0 1 2 0 0 0 2 0 2 0 1 0 0 2 1 2 2 0 2 2 2 2 0 0 1 1 0 0 0 0 0 0 1 0 0 2 0 2 0 0 2 1 0 0 0 0 0 0 0 0 1 1 1 0 1 0 0 0 0 0 0 0 1 0 0 1 1 0 0 1 0 1 0 0 0 0 1 0 0 1 0 1 2 1 0 1 0 1 1 1 1 1 2 0 2 0 0 0 1 0 0 1 0 0 0 1 0 0 2 1 2 0 1 0 1 0 0 0 1 1 1 0 2 0 1 0 1 1 0 0 0 2 0 0 0 1 1 2 1 2 2 2 1 1 0 1 1 0 1 1 2 1 0 0 1 0 0 1 1 0 2 1 2 0 0 1 1 0 2 2 1 1 1 0 1 2 1 1 1 1 1 1 2 1 1 0 0 0 0 0 2 0 2 1 1 0 0 0 0 0 1 2 1 0 1 2 0 0 0 1 0 0 2 2 0 1 0 1 1 1 0 0 2 2 1 1 0 0 1 0 0 1 0 1 1 1 0 0 1 0 1 1 1 1 2 0 1 0 0 1 0 2 1 0 1 2 2 1 1 1 1 1 0 1 0 0 2 0 1 1 2 1 2 0 1 1 1 1 2 0 0 1 1 1 0 0 0 1 1 1 0 1 0 0 0 0 2 1 1 2 2 1 0 0 2 1 0 0 0 2 0 0 0 1 0 1 0 2 2 0 2 2 0 2 2 2 0 2 0 2 0 0 1 0 1 1 0 1 0 2 0 1 1 2 0 1 1 0 0 0 1 2 0 1 0 0 1 0 0 1 0 0 0 0 1 1 1 0 0 1 1 0 0 0 1 1 0 2 0 0 1 0 0 1 1 1 0 0 0 2 1 0 0 0 0 0 0 1 1 1 0 1 0 1 1 0 1 1 0 0 0 2 1 2 0 0 0 1 0 1 0 0 1 1 1 1 0 0 1 1 0 0 0 0 0 0 2 0 1 0 0 0 2 0 1 1 0 0 0 0 0 1 2 0 1 2 2 0 0 0 1 1 0 1 1 1 2 0 0 2 0 0 0 1 2 2 2 2 2 1 1 1 1 1 0 1 1 0 2 0 0 1 0 0 2 1 0 1 0 0 0 0 0 0 1 1 1 0 1 1 0 2 0 1 1 0 0 0 0 0 1 2 0 2 2 1 0 0 1 1 0 2 0 0 2 0 0 0 0 0 0 0 0 0 0 0 0 0 0 0 2 0 1 0 0 0 2 1 0 1 1 2 0 1 1 0 2 1 0 0 0 0 0 1 0 1 1 1 0 2 1 0 1 1 2 2 1 2 0 1 1 0 0 0 1 1 0 1 2 2 0 1 1 1 1 1 0 0 1 1 0 0 0 2 0 1 2 0 2 2 0 2 2 0 0 0 0 2 0 0 1 1 0 1 0 0 0 0 0 0 0 0 0 0 0 0 0 0 2 0 1 2 0 1 0 0 1 0 2 2 0 0 0 0 1 0 1 1 0 0 0 1 0 1 0 0 1 1 2 0 0 0 0 0 0 1 1 0 1 0 0 1 1 0 2 0 0 0 0 2 2 1 2 2 0 1 0 1 0 0 1 1 2 2 0 0 1 1 0 1 0 0 0 0 0 2 0 0 2 2 0 0 2 0 1 2 2 0 0 1 0 2 1 0 1 0 0 0 2 0 2 0 0 0 0 2 1 0 0 1 2 0 1 1 1 0 1 1 1 0 1 1 0 0 0 0 0 0 0 0 0 2 0 0 1 0 0 1 0 0 1 0 1 0 0 1 1 0 0 1
68 0 2 0 0 1 1 2 1 2 0 0 0 0 0 0 0 0 1 0 2 2 0 0 2 0 0 1 0 2 2 0 0 0 0 0 1 2 0 0 2 2 0 0 0 0 0 0 0 0 0 0 1 0 0 0 1 0 0 0 1 0 1 0 1 1 2 1 0 0 0 0 2 2 0 2 2 1 2 0 1 0 2 0 1 0 0 0 2 2 0 0 0 1 0 0 0 2 1 2 1 2 1 1 2 1 2 2 0 0 2 2 1 2 1 2 2 0 1 1 1 0 1 1 0 0 0 0 2 0 1 1 1 0 0 0 1 0 1 0 1 0 1 0 1 0 0 0 0 0 0 0 2 1 0 0 1 1 0 1 0 0 0 1 1 2 0 0 1 0 1 1 0 2 0 0 2 0 0 1 0 1 0 0 1 1 1 2 0 0 1 0 0 1 1 0 1 1 0 0 0 0 0 0 2 1 1 0 0 0 1 0 1 0 0 2 0 0 0 0 2 2 2 2 0 0 2 0 0 0 1 1 0 0 0 0 0 2 0 2 0 0 2 1 0 0 0 0 0 0 0 0 0 0 0 1 1 2 1 0 0 0 0 0 0 0 0 1 1 0 0 2 0 0 1 1 1 0 1 0 0 1 0 2 2 1 0 1 0 1 1 1 2 0 2 0 2 1 0 0 0 0 1 0 1 1 1 2 0 2 0 2 1 0 1 0 2 0 1 1 0 1 0 2 1 0 0 0 1 1 0 2 1 1 0 0 0 2 1 1 1 1 2 1 0 0 1 0 0 2 0 0 0 0 0 2 0 0 0 1 1 0 2 1 2 1 0 1 1 0 2 2 2 2 1 1 1 0 1 0 1 1 0 0 0 0 0 0 0 0 0 0 1 0 1 0 0 1 0 0 0 1 1 2 1 0 1 0 0 0 0 0 0 1 1 2 0 0 0 0 0 1 1 0 2 1 1 1 0 0 1 0 0 2 0 1 0 0 1 0 0 0 2 0 0 0 1 0 2 1 0 1 0 1 0 0 1 2 2 2 2 1 0 0 0 1 0 1 2 0 1 0 1 1 1 0 0 0 0 2 2 1 0 1 1 1 0 2 2 0 0 2 1 1 0 0 0 2 2 0 2 2 2 1 1 0 1 2 0 1 0 1 2 0 0 0 0 2 0 2 2 0 2 2 1 1 1 0 0 2 0 0 0 0 0 0 2 1 0 1 1 1 1 1 2 2 0 1 1 0 0 0 1 2 1 0 0 0 1 0 0 0 0 1 0 0 1 1 1 1 1 1 0 0 0 0 0 1 0 1 0 0 0 0 0 0 1 0 0 0 0 0 1 2 2 0 1 0 0 0 0 1 0 0 0 0 2 0 0 0 0 0 0 1 0 0 0 0 0 0 0 0 0 1 1 0 1 1 0 0 2 2 1 0 0 1 0 2 2 0 0 1 0 1 1 0 1 1 1 1 0 2 0 2 2 0 0 2 1 1 0 0 0 1 0 1 2 2 0 0 2 0 0 0 0 1 2 1 0 0 1 1 1 0 1 1 1 0 1 0 0 1 1 2 1 0 2 2 0 1 1 0 0 1 1 0 1 2 2 0 0 0 0 0 0 0 0 2 1 0 0 1 1 2 0 0 1 0 0 0 1 1 0 2 0 2 0 0 0 1 1 0 0 0 0 0 0 1 0 0 1 1 0 0 0 0 1 0 2 0 0 1 1 0 0 0 1 0 2 2 0 0 0 1 1 1 1 1 1 0 1 1 1 1 0 2 0 2 1 2 0 1 2 0 0 0 0 1 0 0 1 1 0 2 0 2 2 0 0 0 0 0 1 1 0 1 1 0 0 1 0 1 0 0 0 0 0 0 1 2 0 0 0 0 0 1 0 2 1 0 2 2 2 0 2 0 2 0 0 1 2 0 0 2 0 0 0 0 1 0 0 0 1 1 2 1 1 1 2 0 1 1 0 1 0 2 0 1 1 1 2 0 0 0 0 1 1 2 0 0 1 2 0 0 1 0 1 0 0 1 1 0 2 2 1 1 1 1 0 1 0 0 0 0 0 0 2 0 1 1 0 1 2 2 0 0 0 0 0 0 2 0 1 2 1 0 0 2 2 0 1 1 2 0 1 1 0 0 1 0 1 0 0 0 2 0 2 2 1 1 0 1 2 0 1 1 1 0 1 0 0 0 0 0 0 1 0 0 2 1 0 0 0 1 0 0 1 0 0 1 0 0 0 1 1 0 0 0 0 0 0 1
69 0 2 0 0 0 0 1 2 0 0 1 0 1 0 0 0 0 0 1 1 2 0 0 2 0 1 2 2 2 2 0 1 1 1 1 2 1 0 0 1 1 1 0 0 1 0 0 0 0 0 0 0 0 0 1 0 0 1 1 0 1 2 2 0 0 1 0 1 2 1 2 2 2 1 2 2 2 2 0 1 0 2 1 0 0 0 0 2 2 1 0 1 1 1 2 0 2 0 2 0 1 0 0 2 0 2 1 1 0 0 1 1 1 1 1 1 0 0 2 2 0 2 2 1 0 1 0 2 0 2 0 0 0 1 1 1 0 0 0 2 0 0 0 1 0 0 0 0 0 0 0 0 0 1 0 0 1 1 0 0 1 2 0 1 2 0 2 1 2 2 0 0 2 0 0 1 0 0 1 0 1 1 1 1 2 1 0 0 0 1 0 0 0 1 0 0 1 0 0 0 0 0 1 1 0 1 1 0 0 2 0 1 0 0 2 0 1 1 1 1 0 2 2 0 0 1 2 1 0 0 0 0 0 0 0 0 1 0 1 0 0 2 0 0 0 0 0 0 0 0 0 2 0 0 1 1 2 2 2 1 2 0 0 2 0 0 2 2 0 0 2 0 0 0 0 0 0 1 0 0 2 1 2 2 1 0 1 0 1 1 0 1 0 2 0 1 1 0 1 2 1 1 0 1 0 0 1 0 1 0 1 2 1 2 0 1 0 1 1 0 1 2 0 2 0 0 0 0 0 0 1 0 1 0 0 0 1 0 1 1 1 2 2 0 0 0 1 1 0 1 1 1 0 0 1 1 0 0 1 1 0 1 0 1 1 0 2 2 0 2 2 1 0 0 2 2 1 0 0 0 0 0 0 1 0 0 0 0 0 0 0 1 0 2 1 1 0 1 1 0 0 2 2 2 2 0 0 0 0 0 0 0 1 1 1 1 0 0 0 0 1 1 1 0 0 0 0 2 0 0 1 0 1 1 0 0 1 1 0 2 0 2 0 1 0 1 0 2 0 0 1 0 1 1 1 1 0 1 1 0 1 0 0 0 1 0 1 1 0 1 0 2 1 0 0 0 0 0 1 0 1 0 2 1 2 1 1 0 2 0 1 0 1 1 0 1 1 1 1 1 2 2 1 1 0 2 2 0 1 0 1 0 0 1 0 0 0 0 1 1 1 1 1 0 1 1 0 1 1 1 0 0 0 1 0 1 0 0 0 0 1 0 0 1 2 0 1 1 0 0 0 0 2 2 0 0 1 0 1 0 0 1 1 1 1 0 1 1 0 1 0 0 0 1 0 1 1 0 2 0 0 1 0 1 1 0 0 0 0 0 1 0 1 1 0 1 0 0 1 1 1 0 1 1 2 1 0 2 2 0 0 0 0 0 0 0 0 2 0 0 0 0 0 0 1 0 2 0 0 1 1 0 0 0 0 1 0 1 1 1 0 0 2 1 0 2 0 1 1 1 1 0 1 1 0 2 2 2 0 0 0 1 0 0 2 2 2 0 1 1 0 0 1 0 2 0 0 1 0 1 0 1 1 1 0 1 0 1 0 0 1 0 0 0 0 0 2 0 2 0 0 0 1 1 1 1 2 2 0 1 0 0 2 1 1 1 0 1 0 0 0 1 2 0 0 1 1 0 0 1 1 0 2 0 0 0 0 0 2 1 0 0 1 1 0 0 0 1 0 1 1 1 0 0 1 1 0 0 0 0 0 1 1 0 1 1 0 2 1 1 0 0 0 0 1 0 0 0 1 0 1 1 0 1 1 0 1 1 2 1 1 2 0 0 0 0 0 0 2 2 2 0 2 1 1 1 1 0 1 1 0 1 1 1 2 2 1 0 1 1 1 0 0 1 0 0 0 1 2 0 0 1 1 0 0 0 1 0 0 0 0 0 0 1 0 0 0 0 1 1 0 0 2 0 0 0 0 0 1 1 2 1 0 1 1 2 1 1 1 1 0 1 0 0 2 0 0 1 0 1 1 0 0 0 0 0 1 0 2 1 1 0 0 2 0 2 0 0 1 0 0 2 2 2 0 2 2 1 1 1 0 1 0 1 1 1 1 1 0 1 0 0 0 0 0 1 1 0 0 1 1 2 2 2 0 1 0 0 0 0 1 2 0 0 0 0 0 1 0 1 0 2 0 0 0 0 2 1 1 1 1 1 0 0 2 2 1 2 1 1 0 0 0 0 0 0 0 1 0 0 0 0 0 0 0 0 0 0 0 0 0 0 1 0 0 0 1 1 1 0 0
70 0 1 0 0 0 0 2 0 2 0 0 0 0 0 0 0 0 0 0 2 2 0 1 1 1 0 2 2 1 1 1 1 1 1 1 2 0 0 1 0 0 1 0 0 0 1 0 0 0 0 0 1 0 0 0 1 1 2 0 1 0 2 1 0 0 2 0 0 0 0 0 1 2 1 2 2 0 2 2 0 0 2 0 1 0 0 0 2 2 0 0 1 0 0 2 2 0 0 1 0 2 0 0 2 1 2 0 2 1 0 1 1 2 1 1 2 0 1 1 1 0 1 1 1 0 1 0 0 0 1 0 0 0 0 0 0 0 1 0 1 0 0 0 1 0 1 0 0 0 0 0 0 0 1 0 0 2 0 0 1 1 0 0 0 2 0 0 2 0 0 0 0 2 1 1 2 1 0 1 0 0 0 0 0 0 1 0 0 0 0 0 0 1 2 0 0 2 0 0 0 0 0 0 2 1 1 0 2 0 2 0 2 0 0 2 2 1 1 0 2 2 1 1 1 0 0 0 0 0 0 0 1 1 1 0 0 2 0 1 0 0 1 0 0 0 0 0 0 0 0 0 1 1 0 0 0 0 0 0 0 0 0 0 1 0 0 0 2 1 0 2 0 2 0 0 0 0 1 0 0 2 0 2 1 0 1 1 0 1 0 1 1 0 1 1 1 0 1 0 0 0 1 0 0 0 0 2 0 0 0 0 1 2 1 0 2 1 0 0 0 1 1 2 1 0 0 0 2 2 1 1 0 1 0 0 0 2 0 1 2 1 1 2 0 0 1 1 0 2 1 1 1 0 0 1 1 0 0 1 1 0 1 1 1 1 0 1 1 0 2 2 0 0 0 0 0 2 1 0 0 2 0 0 2 0 0 1 1 0 0 0 1 0 2 1 1 0 0 0 0 1 1 2 2 2 0 0 0 0 0 2 0 1 1 2 0 0 0 0 1 2 1 1 2 1 1 0 0 0 0 0 1 1 1 1 2 0 0 0 1 0 2 0 1 2 1 0 0 0 0 0 0 2 1 1 1 1 1 0 0 0 1 1 0 1 1 1 2 0 1 0 2 0 1 0 1 0 0 0 1 2 0 0 0 1 0 1 1 1 1 1 0 2 1 0 1 0 1 0 1 2 1 0 1 2 1 0 0 1 0 2 1 1 0 1 0 1 0 2 2 0 2 2 0 0 0 0 1 1 1 0 0 0 0 0 0 1 1 1 1 1 0 1 2 1 0 0 0 0 0 0 1 1 2 1 0 0 1 1 1 1 2 0 1 1 0 2 2 1 1 1 0 0 0 0 0 1 0 1 0 0 2 0 0 2 2 0 0 0 0 2 0 0 0 0 0 2 2 2 2 0 0 1 1 2 1 0 1 1 0 0 0 1 0 1 0 0 0 0 0 0 0 0 1 1 1 2 0 0 1 1 0 0 0 1 0 0 2 0 1 1 0 0 1 0 2 0 1 0 0 1 0 0 1 0 2 0 0 0 0 0 0 0 1 2 1 1 0 0 1 1 0 1 0 2 1 1 0 0 0 1 2 1 2 1 1 0 1 0 0 0 1 2 2 0 2 1 1 2 0 0 0 0 1 0 2 2 2 0 1 1 0 0 1 1 0 1 0 0 0 1 0 1 1 0 1 0 0 0 1 1 0 2 0 0 1 0 0 0 0 0 1 1 2 0 0 1 2 2 1 1 1 0 0 0 0 0 1 0 0 1 1 1 0 0 0 0 1 2 0 1 0 1 1 0 0 1 0 2 0 1 2 0 0 2 0 1 1 2 1 1 2 1 0 1 0 0 0 1 0 1 0 2 1 1 0 1 0 0 1 1 1 0 1 2 1 1 2 0 1 2 0 0 2 0 0 0 1 2 0 0 1 0 0 0 0 1 0 0 1 1 0 0 0 0 0 1 1 0 1 0 1 2 0 1 1 0 1 1 1 1 0 0 0 0 2 2 2 1 1 0 2 2 0 1 0 1 1 2 2 0 0 0 0 0 0 0 0 1 2 2 1 0 1 0 1 0 0 1 0 0 1 1 1 1 1 1 0 1 0 0 0 0 0 0 1 1 1 0 0 1 0 1 0 0 1 2 0 0 2 2 0 2 0 0 0 0 0 0 0 0 1 1 2 0 0 0 0 1 1 0 2 0 0 0 1 2 2 0 0 0 1 0 1 1 1 0 2 2 0 0 0 0 0 1 0 0 0 0 0 0 0 0 1 1 0 1 1 2 1 0 0 1 1 0 0 0 0 0 0 0
71 0 1 0 0 0 0 2 2 2 0 0 0 1 0 0 0 0 1 1 1 2 0 1 1 0 1 2 1 2 2 1 2 2 0 0 1 1 1 1 0 0 0 0 0 0 1 0 1 1 1 0 0 0 1 2 0 0 0 2 0 0 2 2 0 0 1 0 0 0 0 1 1 1 0 1 1 0 1 1 1 0 2 0 1 0 0 0 1 1 0 0 1 0 0 0 0 1 0 1 0 2 0 0 2 0 2 1 1 1 1 2 1 1 2 2 2 0 1 0 0 0 1 1 1 1 1 1 2 0 2 0 0 0 1 1 1 0 0 0 0 0 0 0 1 0 1 1 1 1 0 0 0 0 0 0 0 1 0 1 0 0 2 0 1 1 0 0 1 0 0 0 1 1 0 1 2 0 0 0 0 0 1 1 0 1 2 1 0 0 1 1 1 0 1 0 0 2 0 0 0 1 0 0 2 0 0 0 1 0 1 0 1 0 0 2 0 0 1 1 1 0 2 2 0 0 0 0 0 0 0 0 0 0 1 1 0 1 0 1 0 0 1 0 0 0 0 0 0 1 1 1 2 0 0 0 0 2 1 1 0 1 0 0 0 0 0 1 1 0 0 2 0 1 0 0 0 1 1 0 0 0 0 1 1 1 1 2 0 2 1 1 0 0 1 0 2 0 0 0 1 0 0 1 0 0 1 2 1 1 0 0 2 0 1 0 0 0 0 0 1 2 0 1 2 0 0 1 1 1 0 0 1 2 0 0 0 2 0 2 1 1 2 2 1 1 0 1 1 2 0 0 1 0 0 1 0 0 0 0 0 0 1 1 1 0 0 1 1 1 1 1 0 0 0 1 1 2 1 0 0 0 0 0 2 2 2 1 1 1 1 1 1 0 2 1 1 0 2 1 0 2 1 1 0 0 1 2 0 0 0 1 0 0 1 1 1 0 0 0 1 2 1 1 1 1 0 1 0 1 0 0 0 1 0 0 0 2 1 1 2 0 2 0 0 0 1 0 2 0 0 1 0 2 0 0 1 2 1 1 1 1 0 1 1 1 0 1 2 1 1 1 0 2 1 1 1 0 0 2 1 2 0 1 1 1 0 1 1 0 1 2 0 2 1 0 1 1 2 0 1 2 1 1 0 1 1 0 0 1 0 1 1 0 0 2 1 0 0 1 1 1 2 1 0 1 1 0 0 2 0 0 0 1 0 0 1 1 1 1 0 1 0 0 2 2 0 1 1 0 0 0 1 2 1 1 0 1 0 1 1 0 0 0 0 0 1 1 1 0 1 2 1 0 0 0 0 1 0 2 0 0 2 0 2 0 2 0 0 0 1 0 0 0 0 0 1 0 1 1 1 1 0 1 0 1 1 0 1 1 1 1 0 1 0 1 0 0 0 0 0 0 0 0 1 0 2 2 0 0 2 2 0 0 0 0 0 2 1 1 1 0 0 0 2 0 0 1 1 1 1 1 0 1 2 0 0 1 1 0 0 0 1 0 2 0 0 1 1 0 1 1 0 1 0 2 1 1 1 0 0 0 2 1 1 2 0 0 0 0 0 1 0 0 0 0 2 1 0 1 1 1 0 0 1 0 2 0 1 0 0 0 0 2 0 0 2 0 1 0 1 0 1 2 1 0 1 0 1 1 1 1 0 2 0 1 1 0 1 1 0 0 0 0 1 0 1 1 1 1 1 1 0 0 0 0 2 0 1 0 0 1 0 1 0 1 2 1 1 1 1 1 1 1 1 0 0 1 1 1 0 1 0 1 2 2 0 2 1 2 0 1 2 0 0 0 1 1 0 1 2 2 0 2 0 1 1 0 0 1 1 0 1 1 1 2 2 0 0 0 0 1 0 0 2 0 0 0 1 2 1 1 0 0 0 0 0 0 0 0 0 0 0 0 0 0 0 0 0 0 2 0 2 1 1 0 2 0 1 0 2 2 0 0 0 0 1 0 2 1 1 0 1 1 0 1 0 1 1 1 2 0 1 0 1 1 0 2 0 0 1 2 0 0 2 1 0 0 1 0 0 1 2 1 2 2 0 2 1 1 1 0 0 1 2 2 1 0 1 1 0 1 0 2 0 0 0 1 1 1 2 2 0 2 0 0 0 1 2 0 0 1 1 1 1 0 1 0 2 1 1 0 0 0 2 0 2 2 2 1 0 1 0 1 0 2 2 0 2 1 1 0 0 0 1 0 1 0 1 0 0 0 0 0 0 0 0 0 1 1 0 0 0 0 0 0 1 0 0 0 0 0
72 0 0 0 0 1 1 2 1 2 0 0 0 1 0 0 0 0 1 2 0 1 0 0 2 0 1 0 1 1 1 0 0 1 1 0 2 2 0 0 1 1 1 1 0 1 1 0 0 0 0 0 0 1 0 1 1 0 1 0 2 0 1 1 1 0 2 1 0 0 0 1 2 2 2 2 2 2 2 0 2 0 2 0 2 0 2 0 1 2 0 0 1 1 0 2 0 2 2 2 2 2 0 0 2 0 2 1 1 0 1 2 2 2 1 1 1 0 1 1 1 0 0 0 0 1 0 1 2 2 0 0 0 0 1 0 0 0 0 0 0 0 0 0 0 0 0 0 2 1 0 0 0 0 0 1 0 1 0 1 1 1 1 0 1 2 0 1 0 0 0 0 2 0 1 2 1 1 1 0 0 2 1 1 0 1 2 1 0 0 1 1 0 0 1 0 1 1 0 1 0 1 1 0 2 0 0 0 2 0 2 0 1 0 1 1 0 1 2 1 2 1 2 2 0 0 1 1 1 0 0 0 0 0 0 0 0 2 0 1 0 0 2 0 0 0 0 0 0 0 0 0 1 0 0 0 1 1 0 0 0 0 0 0 1 0 0 0 2 1 0 2 0 1 0 1 0 2 1 0 0 2 1 2 2 0 1 0 1 1 0 2 1 0 1 0 2 0 0 0 0 0 0 1 0 0 0 2 1 1 0 1 1 0 0 0 2 0 1 0 1 1 0 1 2 0 1 0 1 0 0 1 1 1 0 0 0 0 0 0 0 0 2 2 0 0 1 0 0 1 0 0 1 0 0 1 0 0 0 0 0 0 2 0 2 0 0 2 2 0 2 1 0 0 1 0 0 1 1 0 1 1 0 1 0 0 0 0 0 0 1 1 0 0 1 0 0 0 0 0 0 0 0 2 2 0 0 1 0 0 0 1 0 0 1 1 1 0 0 0 0 2 1 0 1 1 1 1 0 1 0 2 0 2 1 1 0 1 0 0 1 0 2 0 0 1 2 0 1 0 0 0 0 2 2 2 2 2 1 2 2 2 1 0 0 1 0 1 2 1 1 1 2 2 1 0 1 1 1 1 1 1 0 1 0 1 1 1 1 0 1 1 0 2 1 0 1 1 2 0 0 2 1 0 1 1 2 1 1 0 1 1 1 1 0 1 0 0 0 1 1 0 2 2 0 1 0 1 0 2 0 1 0 0 0 0 0 0 0 1 1 2 0 0 1 2 0 1 1 0 0 0 1 2 2 0 0 1 0 1 1 0 1 0 0 0 1 1 1 0 0 0 0 0 0 0 0 1 0 1 0 0 0 0 0 0 0 0 0 0 0 2 0 0 0 0 0 0 0 1 1 1 0 2 0 2 2 0 2 1 0 0 2 2 2 2 0 0 0 0 1 0 0 0 0 0 1 1 0 0 0 0 0 0 0 1 0 1 1 1 0 0 0 1 1 0 1 1 1 1 1 1 0 0 1 0 2 1 1 0 0 0 1 0 1 0 0 1 1 1 0 1 1 1 0 2 0 0 1 0 1 1 2 1 1 1 0 1 1 0 0 0 1 1 1 0 1 2 1 1 0 0 0 0 1 0 2 1 2 1 1 1 0 1 0 1 1 1 1 0 0 0 0 2 0 2 2 1 0 0 1 1 0 2 0 1 0 0 0 1 0 1 1 0 0 1 0 0 0 0 0 0 1 0 0 0 0 0 2 0 0 0 0 1 1 1 2 0 2 0 2 0 0 0 0 1 0 1 1 1 0 1 0 0 0 1 0 2 1 2 0 1 2 1 0 1 0 1 0 0 0 1 0 2 1 1 0 0 1 0 1 0 1 1 1 2 2 1 1 0 0 1 0 0 2 0 0 0 2 2 0 0 1 0 0 0 0 2 1 0 1 1 0 1 1 0 1 0 0 0 2 0 1 1 1 0 1 1 0 0 2 2 0 0 0 0 1 2 2 1 0 2 0 2 0 2 0 1 2 0 0 1 0 0 0 0 0 0 0 0 2 2 0 0 2 0 2 0 0 0 0 2 1 1 1 1 0 1 1 1 0 0 0 0 0 0 2 0 1 1 0 1 0 1 0 0 1 1 0 0 1 2 0 1 0 0 0 0 1 0 0 0 2 1 1 1 1 0 1 0 0 0 1 0 1 0 1 1 1 1 0 1 0 0 1 0 0 0 2 2 0 0 0 0 0 0 0 0 1 0 0 0 0 1 0 0 1 1 0 1 1 0 1 0 1 0 0 0 0 0 1 0
73 0 2 0 0 0 0 1 2 1 0 1 1 2 2 2 0 0 1 0 2 1 1 0 2 0 1 1 1 2 2 0 0 0 0 0 1 1 1 1 0 0 0 0 0 0 1 0 0 0 0 0 0 1 1 0 0 0 1 0 1 0 2 1 1 1 0 1 0 0 0 2 2 2 2 2 2 0 1 1 1 0 2 0 1 0 0 1 1 1 0 1 0 0 0 1 1 0 0 2 0 2 0 0 1 1 1 2 0 0 1 2 0 1 0 0 1 0 1 1 1 0 0 0 0 1 0 1 2 2 0 1 0 0 0 0 1 0 0 0 0 0 0 0 1 0 0 0 1 1 0 0 0 0 0 0 0 1 1 0 1 0 1 1 0 1 0 2 0 0 0 0 0 2 0 1 1 0 0 0 0 0 0 0 0 0 2 0 0 0 1 0 1 1 2 1 0 0 0 0 0 1 0 1 2 1 2 0 0 0 1 0 1 0 0 2 0 1 2 1 2 0 1 1 1 0 1 2 0 0 1 1 0 0 0 0 0 2 0 2 0 0 1 0 0 0 0 0 1 1 1 1 0 0 0 0 1 1 0 0 0 0 0 0 0 0 0 0 1 0 0 2 0 1 1 0 0 2 1 0 0 2 0 2 2 0 0 0 0 1 0 1 1 1 1 1 1 0 0 0 0 0 0 1 0 0 0 1 0 0 0 0 0 0 2 0 2 0 1 0 0 2 1 1 1 0 0 0 1 1 0 2 0 1 0 0 0 2 1 0 1 2 2 2 1 1 1 0 0 0 0 0 2 0 1 0 1 0 0 0 0 0 0 0 0 0 0 1 1 1 1 1 1 1 1 0 1 1 1 1 1 0 0 0 0 0 0 0 0 0 0 0 2 0 2 2 2 2 1 1 0 1 2 2 1 1 1 1 0 0 0 1 0 0 1 1 1 1 0 1 0 1 0 0 1 1 0 0 0 0 1 0 1 0 1 1 0 1 2 0 1 0 1 1 1 2 2 1 2 1 0 1 0 0 0 0 0 1 1 1 1 1 0 1 1 1 0 1 2 1 2 0 2 0 0 1 0 0 0 2 1 1 0 1 1 2 0 0 0 0 1 1 0 1 1 0 1 1 1 0 0 2 1 0 2 0 2 2 0 2 0 2 1 0 0 1 0 0 0 0 0 2 0 1 0 1 0 0 1 2 1 0 0 1 0 0 1 0 0 1 0 1 0 0 0 0 0 1 1 0 0 0 0 1 1 1 1 0 2 0 0 0 1 0 1 1 1 1 1 1 0 0 0 0 0 0 1 2 1 2 0 0 1 1 1 1 1 0 0 0 0 1 1 0 0 0 0 0 0 0 0 2 1 2 0 2 1 0 1 1 1 0 0 0 0 0 0 0 0 1 0 1 0 0 0 0 2 1 0 0 2 2 1 0 0 1 0 0 2 0 1 0 0 2 0 0 1 1 1 1 1 1 0 1 1 0 1 0 0 0 0 0 0 0 1 1 0 1 1 0 1 1 0 0 1 2 0 1 0 0 2 0 1 0 1 1 0 0 2 0 0 1 2 2 2 1 2 2 1 2 1 1 0 0 2 0 1 1 1 0 0 0 1 1 0 0 1 1 2 0 0 0 0 1 0 1 1 0 0 0 0 0 0 2 0 0 1 0 1 2 0 0 0 0 0 0 0 0 0 0 0 0 0 0 0 1 1 0 2 0 0 1 0 1 0 1 1 0 2 1 1 1 0 1 1 0 0 1 1 1 0 1 0 0 1 2 1 2 1 2 0 1 2 1 0 1 0 0 0 0 0 1 0 1 1 1 0 2 0 0 0 0 0 1 0 2 1 1 1 0 1 1 0 0 2 0 0 0 0 1 0 0 1 0 0 1 0 1 1 0 1 1 1 0 2 0 1 0 0 1 1 0 1 1 0 0 0 0 0 0 2 2 0 1 1 1 0 0 0 2 0 1 0 1 0 2 0 0 2 0 0 2 0 0 0 0 0 2 0 0 1 2 0 0 2 1 1 0 0 0 0 1 2 2 1 1 0 1 1 0 0 0 0 1 1 1 2 0 1 1 0 1 0 1 1 0 0 1 0 0 2 1 0 1 1 0 1 1 1 0 0 0 2 1 1 1 0 1 1 1 0 0 0 0 2 0 2 2 0 0 0 0 1 0 0 2 2 0 1 1 0 0 0 0 0 2 0 0 0 0 0 0 0 0 0 1 1 0 1 1 0 0 1 0 2 0 0 0 0 0 1 1
74 0 2 0 0 0 0 2 2 0 0 0 1 1 0 0 1 0 1 0 2 2 0 1 1 1 1 0 2 1 1 0 2 2 0 0 1 0 0 2 1 0 0 0 0 0 0 0 0 0 0 0 0 2 0 1 0 0 0 1 0 0 1 1 1 1 1 1 0 0 0 1 2 2 1 2 2 0 1 0 1 0 1 1 2 0 0 1 2 2 1 1 2 1 0 0 0 0 0 1 0 2 1 0 2 0 2 2 0 0 2 2 1 1 1 1 1 0 0 2 2 0 1 0 0 1 0 1 1 1 0 1 0 0 1 1 1 0 0 0 0 0 0 0 0 0 0 0 0 0 0 0 0 0 0 0 0 1 0 0 1 0 0 1 1 1 0 0 0 2 2 1 1 1 0 1 1 0 0 1 0 0 1 1 0 1 2 0 0 0 2 0 0 2 2 0 0 2 0 0 0 0 0 0 2 1 1 0 0 0 2 0 1 0 0 2 1 1 2 1 1 0 2 2 0 0 0 1 0 0 0 0 1 1 0 1 0 2 0 1 0 1 0 0 0 0 1 0 1 1 1 1 1 0 1 0 0 0 0 0 0 0 0 0 1 0 1 0 2 0 1 0 0 1 1 1 0 1 1 0 0 1 1 2 2 1 0 1 0 2 0 0 1 0 2 0 2 0 0 0 0 0 0 0 0 2 2 1 0 1 0 0 2 0 1 0 1 1 1 0 0 1 1 1 1 0 0 0 0 0 0 2 1 1 0 0 0 2 0 1 2 0 2 1 0 0 0 0 1 1 1 1 2 1 0 0 1 1 0 1 1 0 1 1 1 0 0 1 1 0 2 2 1 1 1 0 0 1 0 0 2 1 1 1 2 0 0 1 1 1 1 1 1 1 1 1 1 2 0 0 0 1 1 2 2 1 1 0 1 1 0 0 0 1 1 1 1 1 0 1 0 0 0 1 1 1 1 1 0 0 1 0 1 1 1 1 1 1 0 0 1 0 1 1 1 2 1 0 2 0 0 2 0 1 1 1 1 1 2 0 0 0 1 1 0 0 0 1 1 0 2 0 1 1 1 0 1 1 1 0 0 2 0 1 0 0 0 1 1 1 0 2 0 1 0 0 0 0 2 0 0 1 1 1 0 1 2 0 0 2 0 1 1 1 0 2 0 0 0 1 1 1 1 1 0 1 0 1 1 2 1 1 0 0 0 0 0 0 1 1 0 1 0 1 1 0 1 1 1 0 0 0 0 2 1 1 0 0 0 0 0 0 0 1 0 0 0 2 2 0 0 0 0 0 0 0 0 2 0 1 0 0 2 0 2 0 1 0 1 1 0 0 1 0 0 0 1 0 0 1 1 1 0 2 0 2 0 0 1 1 0 0 2 2 2 2 0 0 0 1 1 1 0 0 1 1 1 0 0 0 2 2 0 1 1 0 1 1 2 0 2 0 0 1 0 0 2 0 2 2 0 1 1 1 1 1 2 2 2 0 0 0 1 1 1 1 1 2 1 0 0 1 0 0 0 1 1 1 0 0 1 0 1 0 0 0 1 0 2 0 0 0 1 1 0 0 1 2 1 2 0 1 0 0 2 0 1 1 1 0 1 0 0 2 0 0 0 1 0 0 0 2 1 2 0 0 0 0 1 1 0 0 0 2 0 0 2 0 0 1 0 0 0 0 1 1 1 1 0 0 0 0 0 0 0 0 0 0 1 0 0 1 1 1 0 0 1 1 1 1 1 0 1 1 1 0 0 0 0 1 0 2 0 1 1 2 0 2 1 2 0 1 2 1 0 1 0 1 0 0 1 1 0 2 1 1 0 0 1 1 2 0 1 1 1 2 2 1 1 0 0 1 0 1 2 0 0 0 0 1 0 0 0 0 0 0 0 1 0 0 0 1 0 0 0 0 0 0 0 0 2 0 0 2 0 0 0 0 0 1 0 2 0 0 0 2 1 0 1 2 0 1 0 1 0 1 0 2 1 1 1 0 1 0 0 1 1 1 1 0 1 1 1 1 2 0 2 0 1 0 1 0 0 0 2 2 0 2 0 0 0 0 0 1 1 0 1 0 2 2 0 2 0 2 0 1 2 2 0 0 1 1 1 2 1 0 0 0 1 0 0 0 2 0 2 0 0 1 0 0 2 0 0 1 0 0 2 0 0 1 1 1 0 0 0 2 2 0 2 1 1 0 0 0 0 0 0 0 1 0 0 0 0 1 0 0 1 2 0 1 0 1 0 0 0 0 0 0 0 0 0 1
75 0 2 0 0 0 0 1 1 1 0 1 0 1 1 1 0 0 1 0 2 2 0 0 2 0 1 2 2 2 2 0 0 2 1 0 2 1 0 0 1 1 0 0 0 1 1 0 0 1 1 0 0 1 0 2 2 0 1 1 0 1 1 0 0 0 0 0 0 0 0 1 1 1 0 1 1 1 1 0 2 0 2 1 0 0 0 2 2 2 2 2 0 0 0 0 0 0 0 0 0 2 1 1 2 1 2 2 0 0 1 1 1 1 1 1 1 0 2 0 0 0 0 0 0 1 0 0 2 1 0 0 0 0 0 0 0 0 0 0 0 0 0 0 1 0 0 0 0 0 0 0 0 0 0 0 0 1 0 1 1 0 1 0 1 1 0 1 1 0 1 2 2 0 0 1 1 0 0 2 0 2 0 0 0 0 1 1 1 1 1 1 0 0 1 0 1 2 0 0 0 0 0 1 2 0 0 1 0 0 2 0 0 0 0 2 1 0 2 1 2 1 1 2 0 0 0 0 0 0 0 0 1 1 1 0 1 1 0 1 0 0 1 1 0 0 0 0 0 0 0 0 1 0 1 0 0 1 1 0 0 0 0 0 0 0 1 0 2 0 1 2 1 1 2 2 0 0 1 0 1 1 1 1 2 1 0 0 1 2 1 1 0 0 2 0 2 0 0 0 1 0 1 0 1 0 0 2 0 0 0 0 2 1 2 0 2 0 0 1 1 0 0 0 2 0 0 0 1 0 0 2 0 1 1 1 0 2 0 0 0 0 2 2 1 1 0 1 0 0 0 0 1 0 0 1 2 0 0 1 1 0 1 0 1 0 0 2 2 0 2 2 0 0 1 0 2 1 0 0 1 1 0 1 2 1 2 0 0 1 1 0 1 0 1 0 0 0 2 1 0 2 0 0 0 0 1 1 0 0 0 1 0 1 1 2 0 1 0 1 1 1 0 1 0 1 0 0 2 1 0 1 1 1 1 1 0 1 0 0 1 0 2 0 0 1 0 0 2 0 0 1 0 2 2 1 2 0 1 1 0 2 0 0 1 1 0 0 2 1 1 1 1 1 1 1 0 0 0 2 1 1 0 0 0 1 0 1 1 0 1 1 0 1 0 0 1 1 2 0 0 1 1 1 1 0 2 0 0 2 0 1 0 0 0 0 0 0 0 1 1 1 2 2 0 2 1 0 1 1 1 0 0 0 0 0 0 1 0 1 0 1 0 1 1 1 0 1 1 0 0 0 1 2 1 0 1 1 0 0 0 0 0 2 0 0 0 1 1 0 1 1 0 0 0 0 0 1 0 1 0 0 2 0 1 1 2 0 0 0 0 0 0 0 0 0 1 0 0 0 0 2 1 2 0 2 0 0 1 1 0 0 2 2 2 2 1 0 0 1 1 1 0 0 0 1 0 0 0 0 1 1 0 1 1 0 1 0 2 0 2 1 0 1 0 0 2 0 1 0 1 2 1 1 1 1 1 2 2 0 0 0 0 1 1 1 0 2 0 1 1 0 0 1 0 2 0 0 1 0 0 1 2 0 2 1 2 1 2 0 0 0 0 1 0 0 1 2 1 1 0 0 0 0 0 0 1 2 2 0 1 1 0 0 0 0 1 0 1 0 0 0 0 1 1 1 1 0 2 1 0 0 0 2 0 0 1 0 0 2 1 1 0 0 0 0 0 1 0 0 0 0 2 0 1 0 0 1 2 1 1 2 2 2 0 0 0 0 2 1 1 1 0 0 0 0 0 1 1 1 1 2 0 1 1 2 0 2 1 2 0 1 2 1 0 1 0 2 0 1 2 2 0 2 1 0 1 0 0 1 1 0 1 1 1 2 2 0 1 0 1 1 0 0 2 0 0 0 1 1 1 1 1 0 0 0 0 1 2 1 1 2 1 0 1 0 1 0 1 0 1 0 0 2 0 0 0 0 1 0 1 1 0 0 0 0 0 1 2 1 2 0 0 1 0 1 0 1 2 0 1 0 0 0 0 0 1 2 0 0 0 2 0 0 2 0 2 0 0 0 0 1 2 2 2 2 0 1 0 0 0 0 0 1 1 1 0 2 2 0 2 0 0 1 0 0 1 1 0 0 1 1 1 1 2 0 1 0 0 0 0 1 2 1 1 0 0 1 0 1 1 0 1 1 0 0 1 2 1 0 0 0 2 0 2 0 0 0 1 1 0 0 0 0 0 1 0 0 2 0 0 0 0 1 1 1 2 0 0 1 0 0 0 0 0 0 0 0 0 0 0 0
76 0 1 0 0 0 0 1 1 1 0 0 1 1 0 0 0 0 0 0 1 1 0 0 2 1 1 2 2 2 2 0 1 1 0 0 2 2 0 1 1 1 1 1 0 1 1 0 0 1 1 0 0 2 0 1 0 0 1 1 0 1 1 1 0 0 0 1 0 0 0 1 2 2 2 2 2 1 2 0 0 0 2 0 1 0 0 1 2 2 0 1 0 0 0 0 0 1 1 1 0 2 1 1 2 0 2 2 0 0 1 1 0 1 0 0 1 0 0 1 1 0 1 1 1 1 1 2 2 2 1 1 0 0 1 1 0 0 0 0 1 0 0 0 0 0 0 1 1 1 0 0 0 0 0 0 0 2 0 2 0 0 2 0 0 2 0 1 0 0 0 0 0 2 0 1 1 1 0 0 0 2 2 2 0 2 2 1 0 0 0 1 2 0 2 2 2 0 0 0 0 0 0 1 2 0 0 0 0 0 0 0 2 0 1 1 1 1 2 1 2 0 2 2 0 0 0 1 0 0 0 0 0 0 0 0 0 2 0 1 0 0 0 0 0 0 0 0 0 0 0 0 1 0 1 1 1 2 1 0 0 0 0 0 2 0 0 0 2 0 2 0 0 0 0 0 0 1 2 0 0 1 1 1 2 0 1 2 0 2 1 1 0 1 0 0 2 0 0 0 1 0 0 1 0 1 1 1 0 2 0 2 1 0 1 0 1 1 0 2 1 0 1 1 1 0 1 0 1 1 0 1 0 1 0 0 0 0 0 0 1 1 1 0 0 0 0 1 1 0 1 1 1 0 1 1 1 0 1 0 1 1 1 1 1 0 0 2 2 1 1 1 0 0 1 0 2 1 0 0 2 1 0 0 1 0 0 0 0 1 1 1 1 0 1 1 1 2 2 1 0 2 1 2 2 0 0 0 0 0 0 0 0 0 2 2 0 0 0 0 1 2 0 1 1 1 1 1 0 1 0 0 0 1 1 1 0 1 1 0 1 0 1 1 1 1 1 0 1 0 0 1 0 2 2 1 2 0 2 0 0 0 0 0 0 0 0 0 2 0 0 0 2 0 2 0 1 0 0 0 1 1 0 2 1 2 0 1 1 1 1 2 1 2 2 0 1 0 1 1 1 2 2 2 0 0 2 0 1 0 2 0 1 0 2 0 0 2 0 2 2 0 2 1 0 0 0 0 1 2 0 0 0 1 0 0 2 0 0 2 0 0 0 0 1 2 0 1 2 0 0 0 0 0 2 0 2 1 0 1 1 0 2 0 1 1 0 1 1 0 1 1 1 0 0 0 1 0 0 2 0 0 2 0 2 1 1 2 0 0 0 1 0 0 1 0 0 2 2 2 2 0 0 1 0 1 1 0 0 0 0 0 1 1 1 1 1 0 0 0 2 0 0 0 0 0 1 0 0 0 1 1 1 0 0 1 0 2 1 1 0 0 0 2 0 0 1 1 2 2 1 1 1 1 1 0 1 2 2 0 0 0 0 1 1 0 0 2 1 0 0 2 0 1 1 2 0 0 0 0 0 0 1 0 1 1 0 1 2 0 1 0 0 1 0 1 2 2 0 1 1 0 0 0 2 0 0 0 1 0 1 1 0 1 0 1 0 0 1 0 0 0 0 2 0 0 0 0 0 0 1 1 0 2 0 1 2 0 0 0 0 0 0 0 0 1 0 0 0 0 0 0 1 0 0 0 1 0 1 0 0 0 2 0 0 1 1 0 1 2 0 1 2 0 0 1 0 0 0 1 0 1 0 0 0 1 0 0 2 2 2 0 2 0 1 0 1 0 0 1 1 2 0 2 2 1 1 1 1 0 1 0 2 0 1 2 2 0 0 0 0 0 0 1 2 0 0 0 0 2 1 0 0 0 0 2 0 1 1 0 1 1 0 0 0 0 0 0 0 1 1 0 1 2 0 1 0 0 1 0 2 2 1 0 1 0 1 1 1 1 1 0 0 0 0 2 0 0 1 0 0 1 0 0 0 0 0 1 1 0 2 1 0 1 2 0 2 0 1 0 0 1 1 1 2 2 0 1 0 1 1 0 0 0 0 0 1 1 2 2 0 2 0 0 0 0 1 0 1 1 2 2 0 2 0 0 0 1 1 0 0 1 1 0 0 1 0 1 1 0 2 0 1 1 0 0 2 1 1 1 1 1 1 0 1 1 2 0 2 2 1 0 0 0 0 2 0 0 2 1 0 0 1 0 0 0 0 0 1 1 0 0 0 0 0 1 0 0 1 1 0 1
77 0 2 1 0 0 0 2 1 1 0 0 1 2 1 1 0 0 0 1 1 2 0 0 2 0 1 2 2 2 2 0 2 2 0 0 2 0 0 2 0 0 1 0 0 0 0 0 0 0 0 0 1 0 0 1 0 1 2 0 1 0 2 2 0 0 0 0 0 0 0 1 1 1 1 1 2 0 2 0 0 0 1 1 1 0 0 0 2 2 0 0 0 0 1 1 0 1 0 2 0 1 0 0 1 1 1 1 1 0 0 1 2 2 1 1 2 0 0 1 2 0 0 0 0 1 0 1 2 2 0 0 0 0 0 0 0 0 1 0 1 0 0 1 1 0 1 0 0 0 0 0 0 0 0 0 0 0 1 0 0 1 0 1 1 1 0 0 1 1 1 2 0 2 0 0 2 0 0 2 0 2 1 1 0 1 2 2 1 1 1 2 0 1 1 0 1 2 0 0 0 0 0 0 1 1 1 0 1 0 2 0 2 0 1 1 2 1 1 1 1 0 2 2 0 0 0 0 0 0 0 0 0 0 0 0 0 2 0 2 0 0 1 0 0 0 0 0 0 0 0 0 2 0 1 0 0 2 0 0 0 0 0 1 1 0 0 1 2 1 0 1 0 0 0 0 0 1 1 0 0 2 1 1 2 1 0 1 0 1 0 0 1 0 2 0 1 1 1 0 1 0 1 0 0 1 2 1 2 2 0 0 2 1 1 0 2 1 0 0 1 1 1 2 1 0 0 0 2 1 0 0 0 2 0 0 0 2 1 2 1 1 1 1 1 1 0 0 1 1 0 0 1 0 0 1 1 0 0 2 2 0 0 0 0 0 0 1 1 0 2 2 1 1 0 1 2 1 0 0 0 0 0 0 1 0 0 0 0 0 0 0 1 0 2 2 2 1 1 2 0 1 1 2 1 0 1 2 0 0 0 0 0 0 1 1 1 1 0 1 0 1 1 1 1 0 0 0 1 1 0 1 0 1 0 1 1 2 2 0 2 0 1 1 0 2 1 1 1 0 0 0 0 2 2 2 2 1 0 1 1 1 1 1 0 1 0 1 2 0 1 0 1 1 0 1 0 0 0 1 1 1 0 2 2 2 0 1 0 1 1 2 1 1 1 0 1 1 2 0 1 1 2 0 1 1 1 0 0 1 0 1 0 0 0 1 1 0 0 0 0 2 2 2 1 1 1 1 0 2 0 2 0 0 0 0 1 1 1 0 1 0 0 1 0 2 0 1 1 0 0 0 0 0 2 1 1 0 0 1 1 0 0 1 0 0 1 1 1 0 0 1 0 0 0 0 0 1 0 2 0 0 2 0 2 0 2 0 0 0 0 0 2 0 0 0 0 0 0 0 0 2 1 1 0 1 1 0 1 0 1 0 0 0 1 1 0 0 1 0 0 0 0 1 1 0 0 2 0 0 1 1 0 0 0 1 0 0 2 0 2 1 0 1 1 0 1 0 1 1 1 2 0 2 2 0 1 2 2 1 0 0 2 0 2 0 0 2 1 0 0 1 0 0 0 1 2 1 1 0 1 1 2 1 1 2 0 0 0 1 0 1 0 1 0 0 1 2 2 2 0 1 0 0 1 0 0 1 2 0 0 0 0 2 0 0 1 1 0 1 0 0 0 2 0 1 1 1 0 0 2 2 0 2 0 1 2 0 0 0 0 0 0 1 2 0 0 1 1 0 1 1 1 0 0 0 1 0 1 0 0 0 2 2 0 0 0 1 1 2 0 0 0 1 1 0 0 2 2 0 1 1 0 1 1 2 0 2 0 2 0 2 2 0 1 0 0 2 0 0 1 1 0 2 1 2 0 0 1 1 2 0 2 0 1 1 1 0 2 0 2 2 0 0 2 0 0 0 0 2 1 0 1 0 0 1 0 0 0 0 0 0 0 0 0 0 0 0 0 0 2 0 1 2 0 1 1 0 0 1 2 2 0 0 0 1 1 1 2 0 1 0 0 1 0 2 0 1 2 1 2 0 0 0 0 0 0 2 0 0 1 1 1 0 2 1 1 0 0 0 0 2 1 1 1 0 1 1 1 1 1 0 0 0 1 1 2 1 1 0 0 1 1 1 0 0 0 1 0 0 1 1 0 2 0 0 0 1 1 0 0 0 2 0 1 1 0 0 0 0 1 0 2 0 0 0 0 2 1 1 0 1 1 0 1 1 2 0 1 2 1 0 0 0 0 0 0 0 0 0 0 0 0 1 0 1 2 1 0 1 1 0 1 0 1 0 0 0 0 0 1 0
78 0 2 0 0 0 0 2 1 1 0 0 0 1 1 1 0 0 0 1 1 2 0 0 2 0 1 1 2 2 2 1 1 2 2 0 1 1 1 0 1 1 0 0 0 0 0 0 0 1 1 0 0 0 2 2 0 1 0 1 1 1 1 0 0 1 1 2 0 0 0 0 2 2 1 2 1 1 2 1 0 0 1 1 2 1 0 1 2 2 0 1 0 0 0 1 0 2 2 2 2 2 0 0 2 2 2 2 0 0 0 1 0 0 0 1 0 0 1 1 1 0 0 0 0 1 0 1 2 2 0 0 0 0 0 0 0 0 0 0 0 0 1 0 1 0 0 0 1 1 1 0 0 1 1 1 1 0 1 1 1 2 0 1 2 2 0 2 0 1 1 1 0 2 0 1 2 0 0 0 0 1 0 0 0 0 1 2 1 0 1 1 0 0 1 0 2 2 0 0 0 0 0 1 2 0 0 0 1 0 2 0 2 1 0 2 1 0 1 1 1 0 2 2 0 0 2 2 0 0 0 0 0 0 0 0 0 2 0 2 0 0 2 1 0 0 0 0 1 0 0 0 2 0 0 0 0 0 0 0 0 0 0 0 0 0 1 1 2 0 1 1 0 2 0 1 0 0 2 0 0 1 0 1 1 0 0 1 0 2 2 2 0 0 1 0 2 1 1 0 1 0 1 0 1 0 1 2 0 0 1 1 1 0 1 0 2 1 1 0 0 2 0 1 2 0 0 0 2 2 0 1 1 1 0 0 0 2 0 0 0 0 2 1 0 0 0 1 1 0 1 1 2 0 1 0 0 0 0 2 1 0 2 2 2 1 0 2 2 1 1 1 1 1 1 0 1 2 1 0 0 0 0 0 1 0 0 0 0 0 0 0 1 0 2 0 0 0 2 1 0 2 1 2 2 0 0 0 0 0 0 0 1 0 1 2 0 0 0 0 0 0 0 0 2 2 1 2 0 0 2 0 1 0 1 1 0 0 0 0 1 0 2 0 1 1 2 1 2 0 0 1 0 2 1 1 1 1 0 2 2 2 1 1 0 0 0 2 1 0 2 0 1 1 1 0 1 0 0 0 1 2 0 2 1 2 1 2 2 0 0 2 1 1 0 0 0 1 1 0 1 1 2 2 0 1 1 0 0 1 0 1 1 0 0 0 0 0 0 2 2 0 2 2 1 1 0 0 0 2 0 0 0 1 1 0 0 1 0 1 1 1 0 1 1 0 1 2 2 0 0 0 0 2 2 0 0 1 0 1 1 0 1 0 0 0 1 0 0 0 1 2 1 0 0 0 1 1 0 2 0 0 2 0 0 2 2 0 1 1 0 1 2 0 0 0 0 0 0 0 0 2 0 2 0 2 0 0 1 1 0 0 0 0 0 0 1 0 0 0 0 0 0 0 0 1 1 0 0 0 1 1 0 0 0 1 0 0 2 0 2 1 0 1 0 0 1 1 1 1 1 1 0 1 1 0 1 2 1 0 0 0 2 0 1 1 0 2 0 1 1 0 1 0 0 1 1 1 1 0 1 0 2 0 1 1 2 0 0 1 0 1 1 1 0 0 1 2 1 1 1 0 0 0 1 0 1 2 2 0 1 1 0 1 0 1 0 0 1 0 0 0 0 2 0 1 1 0 1 1 2 2 0 2 0 0 1 0 0 1 0 0 0 1 1 0 0 0 0 0 0 0 1 0 1 0 0 0 1 0 0 1 1 1 0 0 1 0 2 1 1 0 0 1 1 1 1 0 0 1 1 2 0 0 0 2 0 0 2 1 1 0 2 1 0 1 0 2 0 1 2 2 0 1 1 2 1 1 1 0 1 0 0 0 0 0 1 0 1 0 1 1 0 0 2 0 0 0 1 2 2 1 0 1 0 1 0 0 0 0 0 1 0 0 2 1 1 0 0 0 1 0 0 2 0 0 1 0 1 0 0 0 0 0 0 0 1 0 1 1 1 0 0 1 0 0 0 1 2 2 2 0 0 0 0 0 1 0 0 1 2 2 1 2 0 0 0 0 1 0 1 1 0 0 2 2 0 0 0 1 0 0 0 1 1 1 2 1 2 1 1 1 0 1 0 0 1 1 0 1 2 1 1 2 1 0 0 1 1 0 0 0 1 0 1 2 0 0 0 0 2 0 0 0 1 0 2 2 2 1 1 2 0 1 0 0 0 0 1 1 0 0 0 0 0 0 1 1 2 0 0 1 0 1 0 1 1 2 0 2 1 1 0 1 0 0 1 0 0 0 1 0
79 0 1 1 0 0 0 2 2 0 0 0 0 1 1 1 0 0 1 1 1 1 0 0 2 0 0 2 2 2 1 0 1 1 1 0 1 1 0 0 1 1 0 0 1 0 1 0 0 1 1 0 1 1 0 1 0 2 2 2 0 2 1 1 2 2 1 0 0 0 0 1 2 2 1 2 2 1 2 0 1 0 2 0 1 0 0 0 2 2 0 0 0 1 0 1 0 1 1 1 2 2 2 2 2 0 2 1 1 0 0 1 0 0 0 1 1 0 1 1 1 0 0 0 0 2 0 1 2 1 0 0 0 0 0 0 0 0 0 0 0 0 1 0 0 0 1 0 0 0 0 0 0 0 1 1 0 0 2 1 0 1 0 0 0 1 0 1 0 0 0 0 0 2 0 0 2 0 0 0 0 0 1 1 1 2 1 1 0 0 0 2 1 0 1 1 1 2 0 0 0 0 1 0 2 0 0 0 1 0 0 0 1 0 0 2 1 0 0 0 2 2 2 2 0 0 0 1 0 0 0 0 0 0 0 0 0 2 0 2 0 0 2 1 0 0 0 0 0 0 0 0 0 0 0 1 2 0 0 1 0 1 1 1 1 0 0 0 2 2 0 1 0 2 0 1 0 1 2 0 0 2 0 2 2 0 0 2 0 2 0 0 2 0 2 0 2 0 1 0 1 0 1 0 0 0 1 2 1 1 0 0 0 1 1 0 2 0 1 0 0 2 2 1 0 0 0 0 0 0 0 1 1 1 0 0 0 1 0 0 0 0 2 0 0 0 0 2 0 2 0 0 2 0 0 0 1 0 0 1 1 0 2 2 2 1 0 2 2 1 1 1 0 0 0 0 1 1 0 0 1 0 0 0 1 2 1 0 0 0 0 0 0 0 1 0 0 2 1 0 1 1 2 2 0 0 2 0 0 0 0 1 0 1 0 1 1 0 0 0 0 1 1 2 0 0 0 0 0 1 0 1 0 2 0 1 1 0 0 0 1 0 1 1 0 0 1 0 1 0 0 0 0 0 0 0 0 2 1 1 0 1 0 0 1 2 0 1 2 0 1 0 1 2 1 0 0 0 0 0 2 1 0 0 0 0 0 2 1 1 0 2 1 1 1 0 1 2 2 0 2 2 2 1 0 0 2 2 0 1 0 1 0 0 0 1 2 1 0 1 2 1 1 1 0 0 0 1 0 2 0 1 1 0 1 0 1 0 0 1 1 1 0 0 0 2 0 0 0 0 0 0 0 2 0 1 0 0 0 1 1 0 0 1 0 0 0 1 1 1 1 1 1 0 0 0 0 2 0 1 1 0 1 0 0 1 1 0 2 2 0 2 0 0 0 0 0 0 0 0 0 1 1 1 0 2 1 0 0 0 0 0 0 1 0 1 0 0 1 0 1 0 0 0 0 0 1 2 0 0 1 1 0 0 0 0 1 0 2 0 2 1 0 1 0 0 1 1 1 1 0 1 0 1 2 0 1 2 2 0 0 0 2 0 1 1 1 2 0 2 0 0 1 0 0 1 1 1 1 1 2 0 0 0 0 0 0 1 2 0 0 0 0 1 0 0 1 2 1 2 0 0 0 0 2 0 1 2 2 1 1 1 0 1 0 0 0 2 1 0 1 0 0 1 0 1 1 1 0 0 2 2 0 2 0 0 2 0 0 0 0 0 0 0 1 0 1 1 1 0 1 1 0 0 0 0 2 0 0 0 0 0 2 2 0 0 0 0 2 1 1 0 1 0 0 0 0 0 0 1 1 2 0 1 1 2 0 2 1 2 0 1 2 0 1 0 0 1 0 1 1 1 0 1 2 1 1 1 0 0 0 0 1 0 0 1 0 1 1 1 1 2 0 0 1 0 0 0 0 2 0 0 1 0 0 0 0 0 0 0 0 0 0 0 0 0 0 0 1 0 1 0 2 0 1 0 1 0 0 0 2 2 2 0 2 1 1 1 0 2 0 0 0 1 0 1 0 0 2 0 1 0 1 0 0 1 1 2 0 0 0 2 1 1 2 1 2 1 0 0 0 1 0 0 2 1 0 2 1 1 0 0 0 0 1 0 1 1 1 0 0 1 0 0 0 0 1 1 0 0 2 2 1 2 1 0 0 1 2 1 1 0 1 1 1 0 1 1 0 0 1 0 1 0 1 0 1 2 1 0 0 0 0 0 1 1 1 0 0 1 0 0 0 0 0 2 0 0 1 0 0 0 0 0 0 0 0 1 0 1 1 0 1 0 1 0 0 0 0 0 1 1
80 0 1 1 0 0 0 1 1 1 0 0 0 1 1 1 0 0 1 1 1 1 0 0 2 0 0 1 1 1 1 0 1 1 1 0 1 2 0 1 1 1 0 0 0 0 0 0 0 0 0 0 0 0 0 0 0 0 1 2 0 2 0 0 1 1 2 1 0 1 1 0 2 2 1 2 2 1 2 0 1 0 2 0 2 0 0 0 2 2 0 0 2 0 1 1 0 2 2 2 2 2 1 1 2 0 2 1 1 0 1 2 0 2 0 0 2 0 1 1 1 0 1 1 1 1 1 0 1 0 2 0 0 0 0 0 0 0 0 0 1 0 0 0 1 0 0 1 1 1 0 0 0 0 0 0 1 1 1 1 0 1 0 1 0 1 0 1 1 1 1 0 0 2 1 1 2 0 0 1 0 2 0 0 1 1 1 0 0 0 1 1 0 2 2 0 0 2 0 0 0 0 0 0 2 0 1 0 1 0 1 0 1 0 0 2 0 0 2 2 2 0 2 2 0 0 1 1 0 0 0 0 1 1 0 1 0 2 0 1 0 1 2 0 0 0 0 0 0 0 0 0 1 0 0 0 0 1 0 0 0 0 0 0 1 0 0 0 2 1 0 1 1 1 0 0 1 0 2 0 0 2 1 2 1 0 1 2 0 2 0 0 1 0 1 0 2 0 0 1 1 0 0 0 0 1 1 0 1 1 0 0 1 0 1 0 2 0 1 1 0 1 0 0 2 0 0 0 0 1 0 1 0 0 0 0 0 0 0 2 1 1 2 1 0 0 0 0 1 1 0 0 2 1 0 0 1 0 0 1 1 0 2 1 2 0 0 2 2 0 2 2 0 0 0 0 1 2 1 0 1 2 0 1 1 0 1 1 1 0 0 0 1 0 1 1 1 0 1 1 0 1 0 0 0 0 0 0 0 0 0 1 0 1 1 2 0 0 1 0 0 1 0 1 0 1 1 1 0 0 1 1 1 1 1 1 2 1 0 0 1 0 1 1 0 0 1 0 0 2 0 1 0 1 2 0 2 2 0 2 1 1 0 0 0 2 0 1 2 1 1 1 2 1 2 0 2 0 0 0 1 1 0 2 0 1 1 2 1 1 0 2 0 2 0 0 0 0 1 0 1 2 2 1 0 0 2 1 0 1 0 1 2 1 0 2 0 0 0 1 1 1 2 2 0 1 1 2 0 2 0 2 0 0 1 0 1 0 0 1 1 0 0 1 2 1 0 1 1 0 0 0 1 1 2 0 2 0 0 0 0 0 0 0 0 0 1 1 1 0 0 1 1 0 0 0 1 1 0 2 0 0 1 0 0 1 1 0 1 1 1 0 0 0 0 0 0 0 0 0 0 2 0 2 0 2 1 0 2 2 1 0 0 0 0 0 1 0 0 0 1 0 0 2 2 0 0 2 0 0 1 1 0 0 0 1 1 2 2 0 0 1 0 1 0 0 2 0 1 1 0 1 0 0 2 0 1 2 1 0 0 0 2 0 0 2 2 2 1 1 0 0 0 1 1 2 0 1 1 1 1 2 2 0 2 1 1 0 1 1 0 1 0 0 0 0 1 1 1 1 0 1 0 0 1 0 2 1 1 0 0 0 0 2 0 0 0 2 0 0 0 0 0 2 0 1 1 0 0 0 1 1 0 2 0 0 1 0 0 1 0 1 1 0 2 0 0 1 0 0 1 1 0 0 0 1 0 0 2 0 0 2 1 2 0 1 1 1 0 2 0 0 0 1 1 1 1 0 0 0 0 1 0 0 0 1 1 2 1 2 0 1 2 1 1 1 0 2 0 1 2 2 0 1 1 2 1 1 1 0 1 0 1 0 1 1 2 1 0 1 1 1 0 1 2 0 0 0 2 2 2 2 1 1 1 0 0 0 0 0 0 0 0 0 1 0 0 0 1 0 2 1 1 2 0 0 0 0 1 0 1 2 0 1 1 1 2 2 2 1 0 2 0 1 0 2 0 1 1 2 2 0 0 0 0 0 0 1 0 0 2 2 0 0 1 0 1 0 0 0 0 2 2 2 1 2 0 0 0 1 1 1 0 0 0 0 2 1 2 2 0 2 0 1 0 0 1 1 1 1 2 1 0 2 0 0 0 0 2 2 0 2 1 0 0 0 0 1 0 0 2 0 1 1 0 0 2 1 1 1 0 1 0 1 1 1 1 1 1 0 0 0 0 0 0 0 1 0 2 0 0 0 0 0 0 0 0 1 0 0 0 0 0 0 0 0 0 0 0 0 1 0
81 0 1 2 0 0 0 2 2 0 0 0 0 1 1 1 0 0 2 0 2 2 0 0 2 0 0 2 2 2 1 0 2 2 0 0 0 1 0 1 1 1 0 0 0 0 0 0 0 0 0 0 1 0 0 1 0 0 1 1 0 1 1 2 1 1 1 2 0 0 0 1 2 2 2 2 2 1 1 0 1 0 1 0 1 0 0 0 2 2 0 0 2 1 0 1 0 2 2 2 2 2 2 2 2 0 2 0 2 1 0 1 0 0 1 2 1 0 0 1 1 0 1 1 1 0 1 1 2 2 0 1 1 0 0 0 0 0 0 0 1 0 1 0 0 0 1 0 0 0 1 1 1 2 1 0 0 2 0 2 2 1 0 0 0 2 1 1 0 1 1 0 2 0 0 0 1 0 0 1 0 1 0 0 0 0 0 1 0 0 1 0 0 2 2 0 0 1 0 1 0 1 0 0 2 1 0 0 0 0 2 0 1 0 0 2 2 0 1 1 2 1 1 1 1 0 1 0 0 0 0 0 0 0 0 0 0 1 0 0 0 1 2 1 0 0 0 0 0 0 0 0 0 0 0 0 1 1 0 1 1 1 0 0 0 0 0 1 0 0 0 2 0 1 0 1 0 0 2 0 2 1 0 1 0 1 0 2 0 2 1 1 1 1 1 1 1 1 1 0 1 0 2 0 0 0 1 1 0 1 0 1 2 1 2 0 2 0 0 0 1 1 1 1 1 0 1 0 0 0 0 1 1 2 0 0 1 2 0 2 1 1 1 1 1 2 0 0 0 1 0 0 2 0 1 0 0 0 1 1 2 1 1 1 1 0 0 2 2 0 2 2 0 0 0 0 1 1 0 0 0 0 0 1 2 1 1 0 0 0 0 0 1 0 2 2 2 0 0 0 0 0 0 0 0 0 1 0 0 0 0 0 0 0 0 0 2 0 0 0 0 2 0 1 1 1 0 1 0 1 1 2 0 2 0 0 1 2 1 0 2 0 1 1 1 1 2 0 0 0 1 0 0 2 2 2 2 1 1 2 1 2 1 1 0 1 0 1 2 1 1 1 2 0 0 1 0 0 0 1 1 1 0 0 0 1 0 2 1 1 0 2 0 2 0 0 0 0 1 1 1 2 2 1 0 0 2 1 1 0 1 1 0 0 1 0 0 0 0 1 1 1 1 1 0 0 0 0 1 1 1 1 0 1 0 0 1 1 1 2 0 1 0 1 0 2 0 2 2 0 0 0 1 2 1 0 0 0 0 0 1 0 0 0 0 0 1 1 1 0 1 1 1 0 1 0 2 2 0 0 0 0 1 0 0 1 1 0 1 1 0 0 1 0 1 0 0 2 2 2 2 0 1 1 0 1 2 0 1 1 2 2 0 1 0 1 0 0 0 0 2 0 0 1 1 1 0 1 0 0 0 0 0 0 0 1 0 1 2 0 0 1 0 2 0 0 1 0 1 1 0 1 0 1 1 0 2 0 0 0 0 0 2 0 0 1 1 2 0 0 2 0 0 0 0 2 0 0 1 0 0 1 1 1 1 0 0 1 2 0 0 1 0 0 0 0 0 1 0 0 0 0 0 0 2 0 2 1 1 0 1 1 0 1 1 1 1 1 1 0 0 1 0 2 0 0 0 0 1 1 2 2 0 2 0 0 0 0 1 2 0 0 0 0 0 0 0 0 0 0 0 0 0 0 0 1 0 0 1 0 0 1 1 1 0 0 0 0 1 2 0 0 0 0 0 1 0 0 0 1 0 2 2 0 0 0 2 1 2 2 1 0 2 0 0 0 0 1 0 0 0 1 0 2 2 1 1 1 0 1 1 0 0 1 0 2 1 0 2 0 2 2 0 0 1 0 0 0 1 2 0 0 2 0 0 0 0 0 0 0 0 1 0 0 0 0 0 1 0 0 2 0 1 1 1 0 1 0 0 0 1 1 0 1 1 1 0 0 2 0 1 0 0 2 0 0 0 0 1 0 1 1 0 0 0 1 1 1 0 0 1 2 1 0 2 0 2 0 0 0 0 2 1 1 2 2 0 1 0 1 0 0 1 0 1 1 1 1 2 1 0 2 0 0 1 0 1 0 0 0 2 1 0 1 0 0 0 0 1 0 0 0 2 2 2 1 0 0 1 0 1 0 0 0 2 0 2 2 1 1 1 1 2 0 0 2 2 0 1 0 0 0 0 0 0 2 0 0 2 0 0 0 0 1 0 0 1 1 0 2 1 0 0 0 0 0 0 0 0 0 1 0
82 0 1 0 0 0 0 2 2 0 0 0 0 0 0 0 0 0 0 0 2 2 0 0 2 0 2 1 1 1 1 0 2 2 0 0 1 2 0 0 1 1 0 0 0 0 1 0 0 1 1 0 0 0 1 0 2 0 2 1 1 1 2 2 1 1 2 0 0 1 1 2 2 2 2 2 2 2 2 0 0 0 2 0 2 0 1 0 2 2 0 0 0 0 0 2 1 2 1 2 1 2 1 1 2 1 2 1 1 0 1 2 2 2 2 2 2 0 1 0 1 0 1 1 1 1 1 1 2 1 1 1 0 0 0 0 0 0 0 0 0 0 0 0 1 0 1 0 0 0 0 0 0 0 0 0 0 1 0 2 0 1 0 1 0 2 0 1 0 2 2 0 0 2 0 2 1 0 0 0 0 0 0 0 0 0 1 1 0 0 0 1 0 1 2 0 1 2 0 0 0 0 0 1 2 0 0 0 2 0 0 0 1 0 0 2 1 0 1 0 1 1 2 1 1 1 0 1 1 1 1 1 0 0 0 0 1 2 0 0 0 1 1 0 0 0 0 0 0 0 0 0 1 1 1 0 2 1 0 0 0 0 0 1 1 1 0 1 2 1 1 2 0 0 1 0 0 2 1 0 0 2 0 1 2 1 1 0 0 0 0 0 1 0 1 0 2 1 0 1 1 1 1 1 0 0 0 2 1 1 0 1 1 1 1 0 1 0 0 1 1 0 2 0 2 0 0 0 1 1 0 0 0 1 0 0 0 1 1 1 1 1 2 1 1 1 0 0 2 1 0 0 2 0 2 0 2 0 1 0 1 1 2 1 2 1 0 2 2 0 2 2 1 1 1 0 2 0 0 0 2 2 0 1 1 0 1 0 0 0 0 0 0 0 2 0 0 1 0 0 0 0 0 2 2 0 0 1 1 0 0 1 0 1 1 2 0 0 0 0 1 2 0 0 1 0 0 0 0 0 1 0 0 1 0 1 0 1 0 0 1 0 1 1 0 2 2 0 2 0 0 2 0 2 0 0 0 1 2 2 1 2 0 0 0 1 0 0 2 0 1 0 2 0 0 1 0 0 0 0 0 1 0 1 0 1 1 1 1 0 1 1 1 0 0 0 1 0 2 1 1 1 2 0 1 1 2 0 1 1 1 0 0 0 0 0 0 1 0 2 2 0 2 2 0 1 1 0 1 1 1 0 0 0 1 0 1 1 0 1 2 2 0 1 1 2 0 0 0 0 0 0 0 2 0 2 0 0 1 0 0 1 0 0 0 0 2 0 0 0 2 2 0 0 0 0 0 1 0 1 1 0 1 0 1 0 1 0 0 0 0 2 0 1 2 0 1 1 1 1 1 1 1 0 0 0 2 0 1 1 2 1 0 0 0 0 0 0 0 0 2 0 0 1 1 0 1 1 0 0 1 1 1 1 0 1 0 0 2 0 1 1 0 1 1 0 1 0 2 2 1 2 0 0 1 0 1 2 1 1 1 0 0 0 1 0 0 2 0 1 0 1 1 0 0 1 1 1 0 0 1 1 2 1 1 1 2 1 2 0 0 1 1 1 0 0 0 2 1 2 0 0 0 0 1 0 2 1 2 0 0 0 0 1 1 1 0 1 1 0 0 0 0 2 0 1 1 0 2 2 2 2 1 1 0 1 0 1 1 2 0 1 0 0 0 0 0 1 0 0 0 0 0 0 0 1 0 0 0 0 0 0 1 1 0 0 0 0 2 2 0 0 0 0 0 0 0 0 0 0 0 0 2 0 0 0 2 2 0 2 0 2 2 1 1 1 0 1 0 0 1 2 0 1 0 1 2 0 1 1 2 0 1 1 1 2 2 0 2 0 2 2 0 0 2 0 0 0 1 2 0 0 0 1 0 0 0 1 2 1 1 2 1 0 1 0 1 1 0 0 2 0 1 2 0 0 0 0 0 0 1 1 0 1 1 1 0 0 0 1 0 0 0 1 0 1 0 1 2 2 2 0 0 0 0 1 1 1 1 0 1 1 1 0 1 0 1 0 0 0 0 2 1 1 1 1 1 1 0 1 0 0 1 0 1 1 0 2 2 0 2 0 0 0 0 0 0 0 1 2 2 2 0 1 0 0 0 0 0 0 0 1 1 0 0 1 0 0 0 1 0 0 0 0 1 0 1 2 1 0 0 1 1 0 1 1 1 0 1 1 0 0 0 0 0 0 0 0 2 0 0 0 0 1 0 0 0 1 1 2 1 0 0 1 0 0 0 0 0 0 0 0
83 0 1 0 0 0 0 2 2 0 0 0 1 1 0 0 1 0 0 1 1 1 1 0 2 0 1 1 1 2 2 0 1 2 0 0 2 2 0 1 2 1 0 0 0 0 0 0 0 0 0 0 0 1 0 0 0 1 2 0 1 0 2 2 1 1 2 0 0 0 0 1 2 2 1 2 2 1 2 0 0 1 2 1 0 0 0 0 2 2 0 0 1 1 0 1 0 1 1 1 1 2 1 1 2 0 2 1 1 0 1 2 0 0 1 0 1 0 1 1 1 0 1 1 1 1 1 2 2 2 1 0 0 0 0 0 1 0 0 0 0 0 1 0 0 0 0 0 1 1 0 0 2 1 2 0 0 0 0 1 1 0 0 0 0 2 0 0 1 1 0 0 1 1 2 1 2 0 0 1 0 1 1 1 0 1 2 2 1 0 1 0 1 1 2 0 0 1 0 0 0 0 0 0 2 0 0 0 0 0 1 0 2 0 0 2 0 0 1 0 1 1 2 2 0 0 2 1 0 0 1 1 0 0 0 0 0 2 0 2 0 0 0 0 0 0 0 0 0 0 0 0 0 0 1 0 1 0 0 0 0 0 0 0 0 0 0 1 1 0 0 2 0 0 0 0 0 0 2 0 1 1 1 2 2 0 0 2 0 2 1 2 0 0 2 0 2 1 0 0 0 0 0 0 0 0 0 2 0 1 1 1 2 0 2 0 2 0 0 1 1 0 1 1 1 0 0 0 1 1 0 0 0 1 0 0 0 0 0 0 0 0 1 1 1 2 0 0 1 0 1 0 1 0 1 1 1 0 0 1 1 0 1 1 1 1 0 2 2 0 1 1 1 1 1 0 2 0 0 1 1 1 0 0 2 1 1 0 0 1 1 1 0 0 2 1 1 0 2 1 1 1 1 2 2 1 0 0 0 0 0 2 0 0 1 2 0 1 0 1 0 1 2 0 1 2 2 0 0 0 2 0 1 1 1 1 0 0 0 0 1 0 1 1 0 1 1 0 1 0 0 1 0 1 1 1 1 1 1 1 1 1 1 1 0 1 0 2 2 2 2 2 1 1 0 0 0 1 1 0 2 1 0 1 0 0 0 1 0 1 1 1 0 1 1 0 1 2 2 0 0 2 2 2 0 1 1 2 0 0 0 2 1 1 0 1 0 0 0 2 2 0 2 2 1 0 0 0 0 2 0 1 0 0 0 0 0 1 0 1 0 0 0 1 2 2 0 1 1 0 0 0 0 2 1 0 0 0 0 0 0 0 1 0 1 1 0 1 1 1 1 1 0 0 1 0 1 2 0 1 1 0 1 0 1 1 1 1 0 0 0 0 0 1 1 0 1 0 0 1 1 0 0 0 0 1 2 0 1 0 1 1 1 1 1 0 0 0 1 0 1 0 0 0 0 0 0 0 0 0 1 1 2 0 0 1 1 0 1 1 1 0 0 1 1 0 1 0 1 1 0 2 0 1 2 0 1 1 0 0 0 0 2 0 0 2 1 2 1 0 1 0 0 0 0 1 2 0 0 0 0 1 2 0 2 2 1 0 1 1 1 1 0 1 0 0 1 2 2 2 0 0 0 0 1 0 1 2 2 0 1 1 0 2 0 0 2 1 0 0 0 1 2 2 0 1 1 0 1 1 1 1 0 2 0 0 2 0 0 0 0 0 0 1 2 0 0 0 0 0 1 1 2 0 0 0 1 0 1 0 0 1 2 1 0 1 1 1 1 2 0 0 0 2 2 0 0 2 2 0 1 1 0 1 1 2 0 2 0 2 0 2 2 1 0 1 0 0 0 0 0 1 0 1 1 0 0 2 0 0 0 0 1 1 1 2 2 2 0 0 1 0 0 1 2 0 0 0 0 2 0 0 1 0 0 0 0 1 0 0 0 0 0 0 0 0 1 0 0 1 2 0 2 1 1 1 1 1 0 1 1 1 0 0 0 0 2 1 2 1 1 0 0 2 0 2 0 0 1 0 1 1 0 0 0 0 0 1 0 1 1 1 0 0 2 0 2 0 1 0 0 1 2 2 1 1 0 2 1 1 0 0 2 0 2 1 1 0 1 1 1 1 1 1 1 0 0 1 0 0 1 1 0 2 0 0 0 1 1 0 0 0 2 0 1 0 1 0 0 0 1 0 2 0 0 0 1 2 0 0 0 1 0 0 2 0 0 1 2 1 0 0 0 0 1 0 0 0 1 0 0 0 0 1 0 0 0 1 0 0 0 0 0 1 1 0 0 1 1 1 1 0
84 0 1 1 0 0 0 2 1 1 0 0 1 2 1 1 0 0 0 0 2 2 0 0 2 1 2 1 2 2 2 0 0 0 0 0 2 2 0 2 0 0 0 0 1 0 1 0 1 0 0 0 0 0 0 0 0 1 1 0 1 0 2 2 0 0 0 1 0 1 1 0 2 2 2 2 2 2 2 0 2 0 2 1 1 1 0 0 1 1 0 0 0 1 0 0 0 1 1 2 0 2 2 1 2 0 2 1 1 0 0 1 0 1 0 0 1 0 1 1 1 0 1 1 1 1 1 2 2 2 2 0 0 0 0 0 0 0 0 0 1 0 1 0 1 0 0 0 0 0 0 0 0 0 0 0 0 0 0 0 0 0 0 0 0 2 0 2 0 2 1 0 0 2 1 0 2 0 0 0 0 2 0 0 0 0 1 2 0 1 1 2 0 1 1 1 0 2 0 0 0 0 0 0 2 1 1 0 0 0 1 0 0 0 0 2 1 0 2 2 2 0 2 2 0 0 1 1 0 0 0 0 1 1 1 0 1 1 1 1 1 1 2 0 0 0 0 0 0 1 1 1 1 0 0 1 1 0 0 0 0 0 0 1 1 0 0 1 2 0 1 0 1 0 0 0 2 1 1 0 1 1 0 2 2 0 1 1 0 2 2 1 1 0 2 0 2 0 0 0 1 0 1 0 1 0 0 1 0 1 0 0 2 0 2 0 2 0 0 1 1 0 1 2 1 0 1 0 0 1 0 2 2 1 0 0 0 2 0 1 1 1 2 1 0 0 1 0 1 1 0 0 2 0 0 0 2 0 1 0 1 1 1 1 1 0 0 2 2 0 2 2 1 1 1 1 2 0 0 0 2 1 0 0 0 0 0 0 0 0 1 1 0 0 1 0 0 2 0 0 0 1 0 2 2 0 0 2 0 0 0 1 0 1 1 2 0 0 0 0 0 2 0 1 1 1 0 1 0 0 1 0 0 1 1 1 0 1 1 1 1 0 2 0 0 2 0 0 0 0 1 0 0 1 1 0 1 1 1 2 0 2 1 1 0 2 1 2 1 1 2 1 2 0 2 0 0 1 1 0 1 1 0 0 0 0 0 2 2 0 0 2 1 0 0 0 1 0 2 0 0 2 1 1 0 1 1 1 1 2 1 2 1 0 0 2 1 0 0 2 2 0 2 2 1 0 0 1 1 1 1 1 0 1 0 0 0 0 0 2 0 0 0 1 1 1 0 1 1 0 1 1 0 2 0 0 0 0 0 0 0 0 1 1 0 0 0 2 2 2 1 2 0 0 2 0 2 2 0 1 1 0 1 0 0 1 2 1 0 0 1 1 1 0 0 0 0 0 0 0 0 2 0 1 1 2 0 0 0 0 0 0 0 0 0 0 0 0 0 0 1 0 1 1 0 0 2 0 0 0 2 2 1 0 1 0 0 1 1 1 0 0 0 1 0 0 1 0 2 1 0 2 1 1 0 1 2 1 1 0 0 0 0 0 0 2 1 2 0 1 1 0 1 0 1 2 0 1 0 0 1 0 1 0 0 1 1 1 2 0 1 0 1 2 0 1 2 1 1 2 0 2 0 0 2 0 1 2 2 0 1 0 0 2 0 1 0 2 0 0 0 0 0 2 0 0 1 0 2 2 0 0 0 2 0 0 1 0 0 0 0 0 0 0 0 1 0 1 1 1 1 1 1 0 1 2 0 0 2 0 0 1 2 2 0 0 0 1 0 2 0 0 2 0 0 0 0 1 0 0 0 1 2 0 0 0 2 2 0 2 0 2 2 1 0 1 0 0 0 1 1 1 0 1 2 1 1 0 1 1 2 0 1 0 1 2 1 0 2 0 2 2 0 0 2 0 0 0 0 1 0 0 0 0 0 0 0 0 1 1 0 1 1 0 1 0 1 0 1 0 1 1 0 2 0 0 1 0 1 2 0 2 0 0 0 1 2 0 1 1 0 0 1 0 0 2 0 0 1 0 0 2 0 0 0 0 0 2 0 1 2 1 1 1 2 2 2 0 0 0 0 2 2 1 2 2 0 1 0 0 0 0 1 0 1 1 1 0 1 1 0 1 0 1 1 1 1 1 2 2 2 2 0 1 0 0 0 0 1 1 0 0 2 0 1 1 0 1 0 0 1 0 1 0 0 0 1 1 0 0 0 0 1 0 0 1 1 0 0 0 0 0 1 1 0 0 0 0 0 0 0 0 0 1 1 1 0 1 1 2 1 0 0 1 1 0 0 0 0 0 0 1
85 0 2 0 0 0 0 2 2 1 0 0 0 0 0 0 1 0 0 0 2 2 0 0 2 1 1 2 2 2 2 0 2 2 0 0 2 1 1 0 1 1 1 0 0 1 0 0 0 0 0 0 0 0 1 1 0 2 1 1 1 1 2 2 0 0 1 0 0 0 0 1 2 2 2 2 2 1 2 0 0 0 2 0 1 0 0 0 2 2 0 0 0 1 0 1 0 2 0 1 0 2 2 2 2 0 2 2 0 0 0 1 1 1 1 1 1 0 0 1 1 0 1 1 0 1 0 2 2 2 0 0 0 0 1 0 1 0 0 0 0 0 0 0 2 0 0 0 0 0 0 0 0 1 0 0 0 1 1 1 1 0 0 0 0 1 0 1 1 1 0 0 1 1 1 0 2 0 0 2 0 2 0 0 0 0 1 0 0 0 2 0 0 1 2 0 0 2 0 0 0 0 1 1 2 0 0 0 2 0 0 0 1 0 0 2 0 0 1 1 2 1 2 2 0 0 1 1 0 0 0 0 0 0 0 0 1 2 0 1 0 1 1 0 0 0 0 0 1 1 1 1 1 0 0 1 1 2 0 0 0 0 0 0 1 1 0 1 2 0 0 2 0 1 0 0 1 1 0 0 1 1 1 2 1 0 1 2 0 2 1 2 2 0 2 0 2 0 0 2 2 0 1 0 1 0 0 2 1 1 0 0 2 0 2 0 2 0 2 0 0 2 2 1 0 0 0 0 1 1 0 1 0 1 1 1 0 1 0 1 1 1 1 1 1 1 1 0 0 1 0 0 1 0 0 1 0 0 0 1 1 0 2 0 2 1 0 2 2 0 2 2 1 1 1 0 2 2 1 1 0 1 0 0 0 0 0 1 1 1 0 2 1 0 1 1 0 1 0 0 0 1 1 2 2 1 0 0 0 0 0 1 0 1 1 2 0 0 0 0 0 1 0 1 1 1 0 1 0 1 0 1 0 1 0 1 0 0 0 0 2 0 1 1 0 0 1 1 2 0 0 1 0 2 1 1 1 0 0 0 1 1 1 0 0 2 0 0 2 0 1 0 2 1 1 0 0 0 0 1 1 2 0 1 1 2 0 2 0 1 0 2 0 2 1 0 0 0 1 0 1 2 2 2 0 0 2 1 0 0 0 2 2 1 0 2 0 0 0 2 2 0 2 2 1 0 0 1 1 1 1 1 0 1 0 0 1 1 0 2 2 1 0 1 1 2 0 1 1 0 0 0 0 1 1 0 1 0 0 0 0 0 0 0 0 0 1 0 0 0 2 2 0 0 0 0 0 1 0 2 0 0 0 0 0 0 0 1 0 0 1 0 0 0 0 0 0 0 0 0 0 1 0 2 0 2 0 1 1 1 0 0 0 0 0 0 0 1 0 1 1 1 0 1 1 1 0 1 0 0 0 0 1 0 0 0 0 1 2 0 2 1 0 0 2 0 1 0 1 1 0 1 0 1 0 1 2 2 2 1 1 0 1 0 1 0 1 2 0 0 1 1 0 1 0 2 0 1 1 0 1 0 2 0 2 2 0 1 1 0 0 1 0 1 0 0 1 2 2 2 0 0 0 1 1 0 0 2 2 0 0 0 0 0 0 0 0 1 0 0 0 1 2 2 0 0 0 0 2 1 1 0 0 2 0 0 1 0 0 1 0 0 0 0 0 0 0 1 1 1 1 1 1 0 1 0 1 2 2 2 2 1 0 1 0 1 2 2 0 2 0 0 1 0 0 1 0 1 1 0 0 1 1 0 0 1 1 0 2 1 1 0 2 2 0 2 0 0 0 1 1 2 1 1 1 1 0 1 0 0 0 0 2 0 1 1 1 1 0 0 0 0 0 1 2 0 0 0 2 2 2 2 1 0 0 0 0 0 0 0 0 0 0 0 0 0 0 0 0 0 1 0 0 2 0 0 1 0 0 0 1 1 0 1 1 0 1 2 2 0 2 0 0 1 0 1 0 0 2 1 1 1 0 0 0 0 0 1 1 0 0 2 1 0 2 0 2 0 1 0 1 1 1 1 1 1 1 2 0 1 0 0 0 0 0 0 2 2 2 2 0 2 0 0 0 0 1 1 0 0 1 1 1 1 1 0 1 2 2 0 0 0 1 0 1 0 0 0 1 0 1 0 1 0 0 0 2 2 1 1 0 1 2 0 2 0 1 0 2 2 0 0 0 0 1 1 0 1 1 0 0 1 0 1 0 1 2 0 0 2 0 0 0 0 2 0 0 0 0 1 0 0
86 0 1 0 0 0 0 2 2 0 0 0 1 2 2 2 0 0 0 1 1 1 1 0 2 0 2 1 2 2 2 0 0 0 1 1 1 1 0 1 1 1 0 0 1 0 1 0 0 0 0 0 0 0 0 1 0 0 0 2 0 1 2 2 1 0 2 2 0 0 0 2 2 2 2 2 2 1 2 0 1 0 1 1 2 0 0 0 2 2 0 0 0 1 0 1 0 1 0 1 0 2 0 0 2 1 2 1 1 1 0 1 0 1 0 0 1 0 0 2 2 0 0 0 0 2 0 1 2 1 1 1 0 0 0 0 1 0 0 0 0 0 0 0 1 0 0 0 1 1 0 0 0 0 0 0 1 1 0 2 2 0 0 1 1 1 0 1 1 2 1 1 0 2 0 0 2 1 0 0 0 2 1 1 0 1 2 1 0 0 2 0 1 0 1 0 1 2 0 1 0 1 1 1 1 1 1 0 1 0 1 0 1 0 0 2 0 1 1 0 0 1 2 1 1 1 1 1 1 0 0 0 0 0 0 0 1 1 0 1 0 0 2 0 0 0 0 0 0 0 0 0 0 0 0 0 2 1 0 0 0 0 0 0 1 0 0 0 1 0 0 2 0 1 0 0 0 0 1 0 1 1 1 2 2 0 0 0 0 1 1 1 0 0 1 0 2 1 0 1 1 1 1 0 0 0 1 2 1 1 0 0 2 1 1 0 2 0 1 0 0 2 1 1 1 0 0 2 0 2 0 1 1 1 0 0 0 2 0 0 0 0 2 2 1 1 1 0 1 1 0 0 0 0 0 1 1 0 0 1 1 0 1 1 1 0 0 2 2 0 2 2 0 0 0 0 1 2 0 0 1 1 0 0 0 0 0 0 0 1 1 1 1 0 2 2 1 0 1 1 0 2 1 2 2 1 0 1 0 0 0 1 0 1 0 0 2 0 0 0 0 1 0 1 2 2 1 0 0 0 0 0 0 2 0 1 0 1 0 0 1 0 1 1 0 2 1 0 0 0 0 0 0 1 1 1 1 2 2 2 2 2 0 0 0 2 0 0 2 0 0 0 2 1 1 0 1 0 0 0 1 0 0 1 1 1 0 1 0 1 1 1 0 1 1 0 0 0 2 0 0 2 2 2 0 0 2 2 0 0 0 2 0 1 0 2 1 0 0 1 1 1 2 2 2 0 0 2 0 2 0 1 0 0 0 0 0 0 2 2 0 1 0 1 1 1 0 1 1 0 0 0 0 2 0 2 0 0 0 0 0 0 0 0 0 0 2 1 1 1 0 1 0 0 0 0 0 2 0 2 0 0 1 0 1 0 1 0 0 0 0 1 0 0 2 0 0 0 0 0 0 2 0 1 1 2 0 0 1 1 1 0 0 0 0 0 0 0 0 0 1 0 0 1 1 1 0 1 0 0 1 1 0 1 1 0 0 0 2 0 1 1 0 0 2 0 0 1 1 1 0 1 0 1 1 0 1 2 1 0 0 0 2 1 1 0 0 2 0 1 0 1 0 2 0 2 0 1 1 1 1 1 2 0 1 1 1 0 1 0 0 0 1 1 0 0 1 1 0 0 0 0 0 0 2 0 2 1 1 0 2 0 0 0 0 1 0 1 1 0 0 1 1 2 0 0 0 0 0 0 0 1 0 2 0 0 0 0 0 1 0 1 0 0 1 1 1 0 0 0 0 0 1 0 0 0 1 0 2 0 0 0 0 0 0 0 0 2 0 2 0 0 0 1 1 1 1 2 2 0 0 0 0 1 0 1 0 2 1 2 0 1 2 0 1 0 1 1 0 0 1 2 0 2 1 0 1 0 0 1 1 0 2 0 2 2 2 0 1 0 1 1 0 1 1 0 0 0 2 2 0 0 1 0 0 1 0 0 1 0 1 1 0 0 0 0 0 0 0 1 2 0 1 1 0 0 0 0 0 0 2 2 0 0 0 1 1 1 1 2 0 1 0 1 0 2 0 1 1 0 1 1 0 0 0 0 0 1 0 0 2 1 1 0 2 0 2 0 0 1 0 1 2 2 0 0 1 2 0 1 0 0 1 0 1 0 2 2 2 2 0 2 0 2 0 0 1 0 0 0 2 1 2 2 2 0 1 0 0 0 0 1 1 1 1 0 0 0 0 0 1 0 1 1 0 0 1 1 0 0 0 0 0 0 0 1 1 1 0 0 0 0 0 0 0 2 0 1 1 1 1 1 0 1 0 0 1 0 0 0 0 0 0 1 1 0 0 0 1 0 0 1
87 0 1 0 0 1 1 2 2 0 0 0 1 1 0 0 0 0 1 1 1 2 0 0 2 0 1 2 2 2 2 0 1 1 0 0 1 1 0 2 1 0 1 1 0 1 1 0 0 0 0 0 1 0 0 0 0 0 2 0 1 0 0 0 0 0 2 0 1 2 1 2 2 2 1 2 2 1 1 0 1 0 2 1 1 1 0 1 1 2 1 1 0 0 0 0 0 0 0 2 0 0 1 1 2 1 2 2 1 0 0 1 0 1 0 1 1 0 1 1 1 0 2 2 2 0 2 1 1 1 0 1 0 0 1 0 0 0 0 0 1 0 1 0 1 0 0 0 1 1 1 0 0 0 1 0 0 1 0 0 0 0 0 1 1 1 0 2 0 1 1 0 0 2 1 1 2 0 0 1 0 0 0 0 1 1 1 1 1 0 1 0 0 1 2 0 1 2 0 1 0 1 0 1 2 0 0 1 1 0 0 0 1 0 0 2 0 1 2 0 2 2 2 2 0 0 0 1 1 0 0 0 0 0 0 0 0 2 0 1 0 0 2 0 0 0 0 0 0 0 0 0 1 0 0 0 1 1 0 0 0 0 0 0 1 0 1 1 2 0 0 2 1 1 0 0 0 0 1 0 0 0 1 1 1 0 1 1 0 2 1 0 0 1 1 1 0 2 0 1 1 0 1 0 0 0 1 2 1 2 0 1 1 0 0 0 2 0 0 0 0 1 1 0 2 0 0 0 1 0 0 1 0 2 0 0 0 1 0 0 0 0 1 0 1 1 0 0 1 2 0 0 2 1 0 0 2 0 0 2 2 0 0 0 0 0 0 2 2 1 1 1 0 0 1 1 2 2 1 1 1 0 0 1 2 1 1 1 1 1 1 1 0 0 2 0 0 0 0 0 0 1 0 2 2 0 0 1 0 0 0 0 0 1 1 2 0 0 0 0 0 0 0 0 1 1 1 2 0 0 1 1 0 0 0 0 0 1 1 0 2 0 1 1 0 1 0 1 2 0 0 2 0 2 1 1 1 2 2 2 1 1 0 0 0 2 0 2 1 1 2 1 2 0 1 0 2 0 0 0 1 1 0 1 0 1 1 2 0 2 0 2 0 1 1 0 0 0 1 0 1 2 2 0 0 1 2 2 0 0 0 2 0 0 0 1 0 1 0 2 2 0 2 2 1 0 0 0 0 2 0 0 0 1 1 0 2 1 1 2 0 1 0 0 1 1 0 0 0 0 0 0 0 1 1 0 1 1 0 1 1 0 0 0 0 0 0 1 1 1 0 1 1 0 0 0 1 2 0 1 1 0 1 0 1 0 1 0 0 0 0 1 0 0 0 0 2 0 0 0 0 2 0 2 0 2 1 0 1 0 0 0 0 0 0 0 0 0 0 0 0 0 0 0 0 1 1 1 0 0 1 1 0 0 0 1 0 0 2 0 2 1 0 1 1 0 1 0 1 1 1 1 0 0 2 0 0 2 1 0 0 0 0 1 1 0 1 2 0 1 1 0 0 1 0 1 1 0 1 0 0 1 2 0 2 2 1 1 2 1 0 1 1 2 2 0 2 2 0 1 0 1 0 1 0 0 1 1 2 0 1 0 1 1 0 0 0 1 2 0 0 0 1 2 0 2 2 0 0 0 1 1 0 2 0 1 1 0 1 2 1 0 0 0 1 0 1 0 0 0 0 0 1 0 1 0 1 0 2 0 0 0 1 2 0 1 1 2 0 2 0 0 0 0 0 0 0 0 0 1 0 2 0 0 1 2 1 2 1 2 0 1 2 1 0 1 0 0 0 0 0 1 0 2 0 1 2 0 0 0 0 0 2 0 2 2 2 0 0 0 0 0 0 0 1 0 0 0 1 1 1 1 0 0 0 0 0 1 0 0 1 1 0 0 1 0 0 0 0 0 2 0 1 1 1 0 1 0 0 1 0 1 0 0 0 0 2 1 2 2 0 0 0 0 0 2 0 1 1 0 1 0 0 0 0 0 0 1 0 0 1 1 0 0 2 1 2 0 0 1 0 1 1 1 0 2 0 1 0 1 0 0 0 0 2 2 2 1 2 1 0 2 0 1 0 0 1 2 0 0 1 1 0 2 0 0 0 1 1 0 0 2 2 1 1 1 0 0 2 0 1 0 0 0 2 0 2 2 0 0 0 0 0 0 1 1 1 0 1 0 0 0 0 0 0 1 0 0 1 1 1 0 0 0 0 0 0 0 0 1 0 0 1 0 1 0 0 0 0 0 0 0
88 0 0 0 0 0 0 2 1 1 0 0 0 0 0 0 0 0 0 0 1 1 0 0 2 1 0 0 1 1 1 0 0 1 2 1 2 1 0 2 0 0 1 1 1 0 1 0 0 1 1 0 0 1 1 1 0 0 0 2 0 1 1 1 0 0 0 1 0 0 0 0 2 2 1 2 2 1 1 0 2 0 2 0 1 0 0 1 2 2 1 1 0 0 0 2 1 0 0 2 0 2 1 1 2 1 2 0 1 0 0 1 1 2 1 1 2 0 2 0 0 0 1 1 0 1 0 1 1 1 2 1 0 0 0 0 0 0 0 0 2 0 0 0 0 0 0 0 2 1 1 0 0 0 0 0 0 1 1 1 0 0 0 1 1 2 0 0 1 1 0 0 0 2 0 0 1 2 0 0 0 0 1 1 1 2 1 2 1 1 0 2 1 0 1 0 0 2 0 1 0 1 0 0 2 1 1 1 1 0 2 0 2 0 0 2 0 1 1 1 1 0 1 1 2 0 0 2 0 0 0 0 0 0 0 0 0 1 0 1 0 0 2 0 0 0 0 0 0 0 0 0 1 1 1 0 0 2 0 0 0 0 0 0 0 0 0 0 2 0 0 2 0 1 0 0 1 1 2 0 1 0 2 2 1 0 1 2 0 2 2 0 1 0 2 0 1 1 0 1 1 0 1 0 1 0 0 2 0 1 1 1 2 0 0 0 2 0 1 0 0 1 2 0 1 0 0 0 1 1 0 2 0 0 0 0 0 1 0 0 1 0 2 2 1 1 1 1 1 1 1 1 2 0 0 0 0 0 0 2 2 0 2 0 2 1 0 1 1 1 1 1 1 1 1 1 2 2 0 0 0 0 0 0 1 0 1 1 1 1 1 1 0 1 2 0 0 0 1 1 0 2 0 1 0 0 2 0 0 0 0 0 0 0 1 1 1 0 0 0 0 1 0 1 2 2 1 1 0 0 2 0 0 2 0 2 0 1 1 0 1 0 2 0 1 1 1 0 1 0 1 1 0 1 1 1 0 2 1 2 2 2 1 1 0 1 0 0 2 0 0 0 1 2 1 0 0 0 0 0 1 0 0 0 0 1 0 2 0 1 0 2 0 0 1 0 1 0 2 0 1 2 1 0 0 2 1 1 0 2 0 0 1 1 1 1 0 0 0 0 0 2 0 0 0 1 0 2 0 2 0 2 0 0 0 0 0 1 1 1 2 2 0 0 1 1 0 2 2 0 0 0 0 2 0 2 0 0 0 0 0 0 0 0 0 0 1 0 0 0 0 1 1 0 0 0 1 1 0 2 0 0 1 0 1 0 1 0 1 1 1 0 0 0 0 0 0 0 0 1 1 1 0 0 2 2 0 0 2 2 1 0 0 0 1 1 0 0 1 0 0 0 0 0 0 0 1 1 0 0 0 1 0 0 0 0 0 0 2 0 1 1 0 1 1 0 1 0 2 2 2 0 1 1 1 0 1 2 2 1 1 0 2 0 0 2 1 1 0 0 1 1 0 0 1 2 0 0 1 0 0 2 2 2 2 1 1 0 1 1 0 1 0 1 0 0 1 1 0 1 0 0 0 0 2 0 2 2 2 0 0 0 0 2 0 0 0 0 0 0 0 0 0 2 1 1 1 0 1 0 0 0 1 2 0 1 1 0 0 2 1 1 0 0 1 1 0 1 1 1 1 1 0 0 0 2 0 0 1 0 0 1 2 1 0 0 0 0 2 2 0 1 1 0 0 0 0 1 1 1 0 1 0 0 1 2 0 2 1 2 0 1 2 0 1 0 1 0 0 1 0 1 0 1 1 2 2 1 0 2 2 0 0 2 0 2 2 0 1 0 1 1 0 1 2 0 0 0 0 2 1 0 2 0 0 0 0 0 0 0 0 0 0 0 1 1 1 0 0 1 2 0 1 2 0 0 0 0 0 0 0 1 0 0 0 0 1 0 1 1 1 0 1 1 0 0 0 0 0 0 1 0 0 0 0 0 0 1 1 0 1 1 0 1 2 0 2 0 0 1 0 1 0 0 2 2 0 1 0 0 0 0 1 0 1 1 1 0 1 0 1 0 1 1 0 0 0 0 1 1 1 1 1 2 0 0 0 1 1 0 0 1 1 1 1 0 0 0 0 0 1 0 0 0 2 0 2 1 1 1 1 1 2 0 0 2 2 0 2 2 1 0 1 1 0 1 1 0 1 0 0 1 1 0 0 0 0 1 1 2 1 0 0 1 0 0 1 0 0 0 1 1
89 0 1 0 0 0 0 2 2 0 1 0 1 1 0 0 1 0 1 1 1 2 0 1 1 1 0 1 1 1 1 0 1 1 0 0 2 1 0 0 2 2 0 0 0 0 0 0 0 1 1 0 0 1 0 1 0 1 0 2 1 0 2 1 1 0 2 1 0 1 1 2 2 2 2 2 2 1 2 0 1 0 1 1 1 0 0 0 2 2 0 0 0 1 0 0 0 1 1 2 0 1 0 0 2 0 2 1 1 1 0 1 1 2 1 1 2 0 0 1 1 0 2 2 2 0 2 0 1 1 0 0 0 0 0 0 0 0 1 0 1 0 1 0 1 0 0 0 0 0 1 1 1 0 0 0 0 1 0 0 0 0 0 0 1 2 0 0 1 0 1 1 1 1 0 1 2 0 0 2 0 2 1 1 1 2 1 1 0 0 0 1 1 1 2 0 1 0 0 0 0 0 0 1 2 2 2 1 1 0 1 0 1 0 0 2 0 0 0 0 1 1 2 2 1 0 0 2 0 0 0 0 1 1 0 0 0 2 0 1 0 0 2 1 0 0 0 0 1 1 1 1 2 1 0 0 1 0 0 0 0 0 0 0 0 0 0 0 2 0 0 2 0 1 0 0 0 1 1 0 1 1 0 0 2 2 0 0 0 0 0 0 1 1 1 1 1 1 0 0 0 0 2 0 1 0 0 1 0 2 0 2 1 1 2 0 2 1 0 0 1 0 1 1 1 0 0 0 0 0 0 2 0 1 0 0 0 0 0 2 1 2 2 1 1 1 0 1 1 2 0 0 2 0 1 0 0 0 0 0 0 0 1 1 1 0 0 2 2 2 0 1 0 0 0 0 1 1 0 0 0 0 0 1 2 1 1 1 1 0 0 0 1 0 1 0 1 1 1 1 0 1 0 2 2 0 0 0 0 0 0 0 0 0 1 1 1 0 0 0 0 2 1 0 2 2 0 2 0 0 2 1 0 2 1 0 1 1 1 0 1 0 1 1 0 1 1 0 2 0 0 2 0 2 1 1 1 2 2 0 0 0 0 0 2 2 0 1 1 0 1 0 1 1 1 0 0 0 0 1 0 2 0 1 0 0 0 1 1 0 1 1 1 1 1 0 0 0 1 0 1 2 2 1 0 0 2 1 0 0 0 2 1 0 0 1 0 1 0 2 2 0 2 2 0 2 2 0 1 2 1 0 0 1 0 0 0 0 0 1 0 1 1 1 2 0 1 1 1 0 0 0 0 2 0 2 0 1 0 1 1 0 0 0 0 0 0 0 0 0 1 2 0 0 0 0 0 2 0 1 0 0 1 0 0 1 1 0 0 0 0 0 0 0 1 0 0 0 1 0 0 1 0 2 0 2 0 1 2 2 1 1 0 0 0 0 0 0 0 0 2 0 0 1 1 1 1 2 0 0 1 1 0 0 0 0 1 0 2 0 1 1 1 1 1 0 1 1 1 1 1 1 0 1 2 0 1 1 1 0 0 0 2 0 2 0 0 0 2 0 0 2 0 1 0 1 1 1 1 1 2 1 2 0 2 1 2 0 2 0 0 1 0 1 0 0 2 2 1 1 0 1 0 0 0 0 2 2 2 0 1 1 0 1 0 0 0 2 0 0 0 2 1 2 0 0 0 0 0 0 1 1 1 1 0 2 2 0 0 2 1 1 0 1 1 0 0 1 0 0 0 0 0 0 0 0 0 0 2 0 0 1 1 1 0 2 1 0 2 1 0 0 0 0 0 1 1 2 2 0 1 2 0 0 2 2 0 1 1 2 1 1 2 1 0 0 0 0 1 0 1 1 0 2 0 0 1 0 0 1 1 0 1 0 1 2 1 1 1 0 1 1 0 1 2 0 0 0 1 2 1 1 0 0 0 0 0 1 0 0 1 1 0 0 0 0 0 0 1 0 1 0 0 2 0 0 1 0 0 0 1 1 1 0 1 0 1 2 1 1 0 0 0 2 0 1 0 1 1 1 1 1 0 0 0 0 0 2 0 0 1 2 1 0 0 0 0 0 0 0 2 0 2 2 0 0 1 0 0 2 0 0 2 0 2 1 1 0 2 2 0 2 1 1 0 0 1 0 0 0 2 2 0 0 0 0 0 0 0 0 0 0 2 1 1 0 1 2 0 0 2 0 0 1 1 0 2 2 0 0 0 0 0 0 1 1 2 0 1 1 0 0 0 0 1 0 0 0 1 0 0 0 0 1 0 0 1 0 1 1 0 0 1 2 1 0 0 0 0 0 0 1
90 0 1 0 0 0 0 1 2 0 0 0 0 1 1 1 0 0 0 0 2 2 0 0 2 0 1 1 2 1 1 0 1 1 2 0 2 1 0 1 0 0 1 1 0 1 0 0 0 0 0 0 0 0 1 1 0 0 0 1 0 2 2 1 1 1 1 1 0 0 0 0 1 1 1 1 1 2 2 0 1 0 1 1 1 0 0 1 1 2 1 1 1 0 1 1 0 2 1 2 1 2 1 1 2 1 2 2 0 0 0 1 1 2 1 1 2 0 1 0 0 0 1 1 1 1 1 2 2 2 0 1 0 0 0 0 1 0 1 1 1 0 0 0 0 1 1 0 1 0 0 0 0 0 0 0 0 1 0 0 0 2 0 2 0 1 0 0 2 1 0 0 1 1 0 1 2 0 0 0 0 0 1 1 1 2 1 1 0 0 2 0 0 1 2 0 1 2 0 1 0 1 0 1 2 0 0 0 0 0 2 0 1 0 0 2 1 0 1 2 2 0 2 2 0 0 1 0 0 0 0 0 1 1 0 1 0 2 0 2 0 0 0 0 0 0 1 0 1 1 1 1 2 0 0 0 0 2 2 2 0 2 1 0 0 0 0 0 2 1 0 2 0 1 1 0 0 1 0 0 0 2 0 2 2 0 0 1 0 2 2 1 2 0 2 0 2 0 1 0 0 0 1 0 1 0 0 2 0 1 1 2 2 0 1 0 2 0 1 1 0 1 1 2 1 0 0 0 0 0 0 2 0 1 0 0 0 0 0 0 1 1 1 2 0 0 1 1 2 0 1 0 2 1 0 0 1 0 0 2 1 0 0 0 0 0 0 2 2 1 1 1 1 1 0 0 2 2 0 0 0 2 0 0 1 1 1 0 0 1 0 1 1 0 1 0 0 1 0 0 0 0 2 2 0 0 2 2 0 0 0 0 0 0 1 1 1 1 0 0 0 1 0 1 1 1 1 0 0 1 0 1 0 2 1 0 1 0 1 0 0 0 2 0 0 2 2 0 1 0 0 0 0 2 0 0 1 1 0 1 1 1 1 1 0 0 0 0 2 0 1 1 1 1 1 0 0 0 0 2 2 1 0 0 0 1 0 1 0 1 1 2 0 2 0 0 0 2 2 0 2 2 2 2 0 0 2 1 0 1 1 0 1 0 0 1 1 0 0 1 1 1 0 0 0 1 0 2 0 2 0 2 0 1 1 0 0 0 0 0 0 0 0 0 2 0 0 0 0 0 0 0 1 1 1 1 2 1 0 1 1 0 1 0 0 0 0 1 1 0 0 1 0 0 1 0 2 2 0 1 1 0 1 0 1 0 1 0 2 2 1 0 1 1 1 0 0 1 1 1 1 1 0 2 0 2 0 0 2 2 0 0 1 1 1 1 1 0 0 0 1 0 0 1 1 1 1 1 0 0 1 1 0 0 0 1 0 0 2 0 1 1 0 1 0 0 2 0 0 0 0 1 0 0 2 0 2 2 1 0 0 0 1 0 0 2 0 2 0 1 1 0 0 0 0 1 2 0 1 0 1 0 1 0 0 0 1 1 2 0 1 0 1 2 0 0 1 1 1 1 0 1 0 0 0 0 2 2 2 0 1 1 0 1 0 0 2 1 0 0 0 0 0 1 1 0 1 0 0 1 1 1 0 2 0 0 1 0 0 1 1 0 0 0 1 0 1 0 2 1 0 1 0 0 0 0 0 1 1 1 1 0 1 1 0 0 0 1 1 2 0 0 0 0 0 1 1 0 0 1 0 2 0 1 1 2 0 2 1 2 0 1 2 0 0 0 1 1 0 0 1 2 0 2 0 1 0 1 0 0 0 0 0 1 0 2 1 1 2 1 1 2 0 0 1 0 0 0 1 1 1 1 0 1 0 1 0 1 0 0 1 1 1 0 1 0 1 0 0 0 2 0 1 2 0 1 0 0 0 1 0 1 0 2 2 0 1 2 2 1 0 0 0 1 0 2 0 2 2 2 2 0 0 0 0 0 0 2 0 1 2 1 0 0 2 1 1 0 0 0 0 2 2 2 1 1 0 2 1 1 0 0 0 0 1 1 2 1 1 0 0 1 0 1 1 0 1 2 0 0 0 0 0 1 1 0 1 0 1 1 0 0 1 1 2 1 1 0 1 0 1 0 0 0 1 0 2 1 1 1 1 1 0 0 2 1 1 0 1 1 0 0 0 0 0 1 0 0 2 0 0 0 0 1 0 2 1 1 1 2 0 1 1 0 2 0 0 0 1 0 0 2
91 0 2 0 0 0 0 2 1 1 0 0 0 0 0 0 0 0 1 0 2 2 0 0 2 1 0 2 2 2 2 0 1 1 0 0 2 1 0 0 1 1 1 1 0 0 1 0 0 1 1 0 0 0 1 0 1 1 1 0 1 1 1 1 0 0 2 0 0 1 1 1 2 2 1 2 1 0 1 0 1 0 2 1 1 0 0 0 1 1 0 0 1 0 1 2 1 1 1 1 1 2 1 0 2 1 2 1 1 0 0 1 0 0 1 1 1 0 1 1 1 0 0 0 0 1 0 0 2 0 0 0 0 0 0 0 0 0 0 0 0 0 0 0 0 1 1 0 0 0 0 0 0 0 0 0 0 1 0 0 0 1 0 1 1 2 0 2 0 2 2 2 0 2 1 0 2 0 0 0 1 1 0 0 0 0 0 0 0 0 1 0 0 1 1 0 1 2 0 0 0 0 0 0 2 0 0 0 1 0 1 0 1 0 0 2 2 2 0 0 0 0 1 1 1 0 0 1 0 0 1 1 0 1 1 1 0 1 0 0 1 1 2 0 1 1 1 0 0 0 0 0 0 0 0 0 1 1 0 0 0 0 0 0 0 0 0 0 1 0 0 1 1 1 0 0 0 0 2 0 2 0 1 2 1 0 0 2 0 2 1 0 1 0 1 1 1 0 0 0 0 0 1 0 0 0 0 2 1 1 0 1 2 0 2 0 2 0 1 1 0 1 1 1 1 0 0 0 0 1 0 0 0 2 0 1 0 1 0 1 0 0 0 2 1 1 0 1 1 1 0 0 2 0 1 0 0 0 0 1 1 0 2 0 2 0 0 2 2 1 1 1 0 0 0 0 2 1 0 0 1 0 0 0 0 1 0 0 0 0 0 0 0 0 2 0 0 0 2 1 1 1 2 2 1 1 1 0 1 0 0 1 0 1 1 2 0 0 0 0 1 2 0 2 0 0 0 0 1 0 0 1 0 2 0 0 0 1 1 0 2 0 2 0 0 1 1 1 1 0 0 0 0 2 1 1 1 0 1 1 0 2 0 1 0 1 1 0 2 0 0 0 2 0 2 0 2 0 0 1 1 0 0 0 0 2 0 2 2 1 0 2 0 1 0 0 0 0 1 0 1 1 1 0 0 2 1 0 0 1 0 1 1 1 0 1 0 0 0 1 1 2 0 1 0 1 0 0 2 1 1 1 0 0 1 0 2 1 0 1 0 0 0 0 1 1 0 2 2 0 0 0 0 0 2 0 2 0 0 1 1 0 0 0 0 0 0 0 0 0 0 0 0 0 0 0 0 2 0 2 0 0 2 0 2 0 2 0 0 0 0 2 1 0 0 0 1 0 0 1 1 1 0 0 0 1 1 0 1 1 0 0 0 0 0 0 0 0 1 1 0 1 0 0 0 0 2 0 0 0 0 0 0 0 0 2 0 0 2 0 1 1 0 0 1 0 1 0 1 1 1 1 0 1 1 0 2 2 0 1 1 0 1 0 1 0 2 1 1 0 1 1 0 1 0 1 1 1 2 1 1 2 2 1 1 1 1 1 1 1 1 1 0 0 0 0 0 1 1 1 0 0 0 1 1 1 1 2 2 0 1 1 0 2 0 0 0 1 0 0 0 0 0 2 1 0 1 0 1 1 2 1 0 2 0 0 2 0 0 1 1 0 0 0 0 0 0 0 0 0 0 0 0 0 1 0 0 1 1 1 1 1 1 1 0 0 0 0 2 2 0 1 0 0 0 0 0 0 0 1 1 2 1 1 1 1 1 1 1 2 1 1 2 1 0 1 0 0 0 0 0 1 0 2 2 0 1 0 2 0 1 0 1 1 1 2 2 1 2 0 2 2 0 1 2 0 0 0 1 2 1 1 0 1 0 1 0 1 1 0 1 1 0 0 0 0 0 1 1 0 1 1 0 2 0 0 0 0 1 0 2 2 0 0 0 1 1 2 2 1 1 0 0 1 0 1 0 0 1 0 1 0 1 0 1 1 0 1 1 0 1 2 0 1 1 0 1 0 0 0 0 2 1 1 2 2 0 0 0 0 0 0 0 0 0 0 2 1 1 0 1 0 0 1 0 0 0 2 0 1 2 2 0 2 0 0 1 2 2 0 0 2 2 1 1 0 0 0 0 0 2 0 2 0 0 0 1 1 1 0 0 0 2 0 1 1 1 0 1 1 0 0 0 0 0 0 0 0 0 0 0 0 0 0 0 1 1 0 1 2 0 0 0 1 1 0 0 0 0 0 1 0
92 0 1 0 0 0 0 1 2 0 0 1 1 1 0 0 1 1 2 2 0 2 0 0 2 0 0 2 2 2 2 0 0 0 0 0 1 2 0 0 1 1 0 0 0 0 0 0 2 0 0 0 0 1 0 1 0 1 2 0 2 0 2 1 1 0 1 1 0 0 0 0 2 2 0 2 2 1 2 0 0 0 2 0 1 1 0 0 2 2 0 0 1 0 0 2 1 2 0 1 0 1 1 1 2 0 2 1 1 0 1 2 0 1 0 0 1 0 0 2 2 0 2 2 2 0 2 0 1 0 1 1 0 0 0 0 0 0 0 0 0 0 0 0 2 0 0 0 0 0 0 0 0 0 0 0 0 1 1 2 1 0 0 2 1 2 1 1 1 1 1 0 1 1 0 1 2 0 0 1 0 1 0 0 0 0 1 1 0 0 2 0 0 0 0 0 1 2 0 1 0 1 0 1 2 1 1 0 1 0 1 0 1 0 0 2 1 2 2 0 1 1 2 2 0 0 0 1 0 0 0 0 0 0 0 0 0 2 0 2 0 0 2 0 0 0 0 0 1 1 1 1 0 0 0 0 0 0 0 0 0 0 0 0 1 0 0 1 1 0 0 2 1 0 0 0 0 1 1 0 0 1 0 1 0 0 0 1 0 1 1 1 1 0 2 0 2 1 1 0 0 0 1 1 1 0 0 2 0 0 0 1 1 0 1 0 2 0 1 0 0 2 2 2 2 0 0 1 0 1 0 2 1 1 0 0 1 0 0 1 1 1 2 0 1 1 0 1 1 0 1 1 1 0 1 1 0 0 1 0 1 1 1 1 1 1 0 2 2 0 2 2 1 1 0 0 0 2 1 1 0 0 0 0 0 0 0 0 0 0 0 0 0 0 2 1 1 0 1 1 0 1 1 1 0 0 1 1 0 0 1 2 0 0 1 1 1 0 0 0 0 2 1 1 1 1 0 1 0 0 0 1 0 1 0 0 1 1 0 0 2 0 1 1 2 2 2 0 1 1 0 0 0 1 1 0 1 1 2 1 1 0 1 1 0 2 1 1 2 1 1 1 2 2 2 0 1 0 0 0 2 0 1 1 0 1 0 2 2 0 0 2 0 2 2 0 0 1 2 0 1 2 1 0 1 2 1 1 1 0 1 1 0 0 0 1 1 1 0 2 2 0 1 1 0 1 1 0 2 0 2 0 0 0 0 0 0 1 0 1 0 1 0 0 2 1 0 1 2 1 0 1 0 1 1 0 1 1 0 1 1 0 0 0 0 0 1 1 1 0 1 2 1 0 0 0 1 2 0 1 0 0 2 0 1 1 2 0 0 0 0 0 0 0 2 0 0 0 0 0 0 2 0 0 0 0 2 0 1 0 1 1 0 0 0 0 0 0 1 0 0 0 0 1 0 1 1 1 0 0 0 0 0 0 0 1 1 0 2 0 1 0 0 1 1 0 2 0 1 1 0 2 0 0 2 0 2 2 2 0 0 0 1 0 2 2 0 2 0 1 0 1 0 0 1 2 0 1 1 0 1 0 2 0 1 1 1 0 2 0 0 0 2 2 2 0 2 2 0 1 1 0 0 0 1 0 1 2 2 0 0 0 0 1 0 0 0 0 1 1 0 0 0 2 0 0 0 0 0 0 1 1 0 2 0 1 2 0 0 1 1 0 0 0 0 0 0 0 0 0 0 0 0 0 0 0 2 0 2 1 0 1 2 2 0 0 0 0 2 1 0 1 0 1 1 0 0 2 2 0 0 1 0 1 1 2 0 1 2 2 1 0 1 0 1 0 1 0 0 0 0 1 0 2 1 1 2 1 0 0 0 0 0 0 0 0 1 0 2 1 1 2 0 2 2 0 0 0 1 2 1 1 1 0 0 0 0 1 0 0 0 0 0 0 0 0 0 1 0 1 1 0 0 2 0 0 0 0 0 0 1 1 1 0 1 0 0 0 2 0 2 0 1 0 0 1 0 1 1 1 2 0 0 0 0 1 1 2 1 1 1 1 1 0 2 0 2 0 0 0 0 2 1 1 1 1 1 2 1 1 1 0 0 0 0 0 2 1 2 1 0 2 0 1 0 0 0 2 0 0 2 2 1 1 2 0 0 2 2 0 0 0 1 0 1 1 0 0 0 0 2 0 0 0 1 1 2 2 2 0 0 0 2 0 1 2 2 0 2 2 1 0 0 0 0 1 0 0 1 0 0 0 1 0 0 0 1 0 0 1 0 0 1 0 2 0 0 0 0 0 1 1
93 0 0 0 0 1 1 1 1 1 0 0 0 1 1 1 0 0 1 2 0 1 0 0 2 0 1 2 2 2 2 1 1 1 0 0 1 1 0 0 2 2 0 1 0 0 1 0 0 0 0 0 0 1 1 1 0 0 1 0 0 0 1 1 1 1 0 0 0 0 0 1 1 1 1 1 1 2 2 0 2 0 2 1 0 0 0 2 2 2 2 1 2 0 0 2 0 1 1 2 1 2 1 0 1 1 1 1 1 0 1 2 1 1 1 1 1 0 0 1 1 0 2 2 1 0 1 2 2 2 1 0 0 0 0 0 0 0 0 0 1 0 0 0 2 0 1 0 0 0 0 0 1 0 1 0 0 1 0 0 0 0 0 0 0 1 0 1 0 1 1 1 0 2 0 0 1 1 0 0 0 0 0 0 0 0 0 2 2 2 0 2 0 1 1 0 1 2 0 1 0 1 0 1 2 2 2 0 0 0 1 0 2 1 0 2 0 1 1 0 0 0 2 2 0 0 0 1 0 0 0 0 0 0 0 0 0 2 0 1 0 0 2 1 0 0 0 0 0 0 0 0 2 0 0 0 0 2 0 0 0 0 0 1 1 0 0 0 1 1 1 1 1 0 1 1 0 0 2 0 1 1 0 2 2 1 0 2 0 2 2 0 0 0 1 0 2 0 1 0 0 0 0 0 0 0 0 2 0 0 0 1 1 0 2 1 2 0 0 0 2 0 2 1 2 0 0 0 1 1 0 2 0 1 0 0 0 2 0 0 0 0 2 1 1 1 0 1 2 1 1 1 2 0 0 0 2 0 0 2 2 0 1 1 1 1 0 2 2 1 2 1 1 1 0 2 1 2 0 0 1 0 0 0 1 1 1 0 0 0 1 1 1 0 2 0 0 0 1 0 0 1 1 2 2 1 0 0 0 0 0 1 0 1 0 1 1 0 0 0 0 1 1 0 1 1 1 2 0 0 2 0 0 2 0 0 2 1 0 0 1 0 0 2 0 0 1 1 2 0 0 1 0 2 1 1 1 0 0 1 1 1 1 1 0 0 0 0 2 0 2 0 2 1 1 0 0 0 0 1 2 1 0 2 2 2 0 2 1 1 0 2 1 1 1 0 1 1 2 0 0 2 2 2 0 0 2 1 0 1 0 1 0 0 0 1 2 0 0 0 0 2 0 0 0 1 0 1 0 2 0 1 0 0 2 0 1 1 0 0 1 1 0 0 2 1 0 1 1 0 0 0 1 2 1 0 0 0 0 0 0 0 1 0 1 1 0 0 0 0 0 0 0 0 1 0 1 0 0 2 0 0 1 0 1 0 0 0 0 0 0 1 1 0 0 0 0 0 0 1 1 1 1 1 0 1 1 0 0 0 0 0 0 0 0 0 0 1 0 1 1 1 0 0 0 1 1 2 0 0 1 1 0 0 0 0 2 1 1 1 0 1 0 0 2 0 1 0 2 2 0 1 0 1 2 0 1 1 1 0 0 0 1 0 0 2 1 2 0 1 0 1 0 0 1 2 1 1 1 0 1 0 1 0 1 1 1 0 2 0 0 0 0 1 0 0 1 2 2 2 1 1 0 0 1 0 2 2 1 0 0 0 0 1 0 0 0 2 1 0 0 0 2 2 0 0 1 0 0 1 1 1 1 2 0 2 2 0 0 0 0 0 0 0 0 1 0 0 0 0 0 0 1 0 0 1 1 0 2 0 0 1 0 0 0 0 1 0 1 2 0 0 0 1 1 0 0 1 1 1 0 2 0 1 1 2 0 2 2 2 0 0 2 0 2 0 0 1 0 0 1 2 0 1 2 1 1 1 1 0 1 0 1 0 0 1 0 1 1 0 1 1 0 1 1 0 0 0 0 2 0 0 2 0 0 0 0 1 2 0 2 2 1 0 1 0 1 0 1 0 1 0 0 2 0 0 0 0 1 0 1 2 0 0 0 1 2 1 2 0 1 0 0 1 0 1 0 1 2 1 1 0 0 0 0 1 1 1 0 0 1 1 0 1 1 0 1 0 0 0 0 1 1 1 1 2 0 2 0 0 0 0 0 0 1 0 2 1 1 0 0 1 0 0 0 0 1 0 1 1 2 2 0 2 0 0 0 0 1 1 0 1 1 0 0 0 0 0 1 0 1 0 0 0 2 0 2 1 0 1 1 1 1 0 1 1 1 0 2 2 1 0 0 0 0 1 0 0 1 0 0 0 0 1 0 0 1 0 0 0 0 0 0 0 1 0 0 0 0 0 0 0
94 0 0 0 0 1 1 1 2 0 1 1 0 1 0 0 0 0 0 1 1 1 0 0 2 0 1 1 1 2 2 0 2 2 0 0 1 2 0 0 2 1 0 0 1 2 1 0 0 0 0 0 0 0 1 0 1 0 1 1 1 0 2 2 0 0 2 0 0 0 0 1 2 2 1 2 2 2 2 0 1 0 1 1 2 0 1 1 2 2 1 1 1 2 0 1 1 1 1 2 0 2 2 2 2 0 2 1 1 0 0 2 0 1 1 1 1 1 0 1 2 1 1 1 1 1 1 2 2 2 1 0 0 0 0 0 0 0 0 0 1 0 0 0 0 1 0 0 0 0 0 0 0 0 1 0 0 0 1 0 0 2 1 1 0 0 0 0 2 1 0 0 0 2 1 2 1 2 0 1 0 1 2 2 0 2 2 0 0 0 0 0 0 2 2 0 2 0 0 1 0 1 0 1 2 1 1 0 0 0 1 0 1 0 0 1 1 0 1 1 2 1 0 1 1 0 0 1 0 0 1 1 0 0 0 0 0 2 0 2 0 0 2 0 0 0 0 0 0 0 0 0 0 0 0 1 2 1 0 0 0 0 0 0 1 0 2 0 2 1 0 1 2 0 0 0 1 0 2 0 0 2 0 1 1 0 0 1 0 1 0 0 1 0 1 0 2 0 0 0 0 0 0 2 0 0 0 2 1 1 0 1 1 0 1 1 2 0 1 0 1 2 1 0 2 0 1 0 1 1 0 1 0 2 0 0 0 0 0 0 0 0 1 0 1 1 0 0 0 0 0 0 2 1 0 0 2 0 1 1 2 1 0 0 0 0 0 1 1 0 2 2 1 1 1 0 2 1 0 0 0 0 0 0 1 1 1 0 0 0 0 0 0 0 2 0 0 1 0 0 0 0 1 2 0 0 1 0 0 0 0 1 0 1 1 2 0 0 0 0 0 1 0 0 0 0 1 2 0 2 0 0 0 2 0 0 1 1 1 0 1 0 2 0 0 1 1 0 0 0 0 0 0 1 1 1 1 0 1 0 0 0 1 1 0 1 1 1 2 2 1 1 2 0 1 1 0 1 1 0 1 2 0 0 0 0 0 2 0 1 0 2 1 0 2 0 1 0 1 1 1 2 1 1 0 1 2 1 0 0 0 2 0 0 0 0 0 1 0 1 1 0 0 1 0 1 0 1 1 1 1 1 1 0 0 1 1 0 2 2 0 0 0 1 1 2 0 0 1 0 0 0 0 0 2 0 1 0 0 0 0 0 2 0 1 1 0 1 0 0 1 1 0 0 0 0 0 1 0 1 1 0 1 0 0 1 0 0 1 1 0 0 0 0 2 0 2 0 0 0 0 2 1 2 0 2 0 0 0 0 0 0 0 0 0 0 0 0 0 0 1 0 0 1 1 0 1 2 0 0 1 1 0 1 1 1 1 0 2 0 2 1 0 0 1 0 1 0 0 0 0 1 0 2 1 0 0 1 1 0 0 0 1 1 1 0 0 1 0 2 0 0 0 0 0 1 1 0 0 0 0 0 1 0 1 1 0 0 0 1 0 1 1 1 1 0 1 1 2 2 0 0 0 0 2 0 2 2 2 0 2 0 0 0 0 1 1 1 1 0 0 0 0 2 1 0 1 0 2 2 2 2 0 2 0 0 0 0 0 2 1 0 0 0 1 0 1 0 0 0 0 0 1 0 0 0 0 0 2 0 0 1 1 0 0 0 0 0 2 1 1 0 1 0 0 0 0 0 0 0 0 1 0 0 0 2 0 2 1 2 0 1 2 1 0 1 0 1 0 0 1 1 0 2 1 1 2 0 1 1 2 0 0 1 0 2 1 0 1 1 0 1 0 1 2 0 0 0 1 2 0 0 0 0 0 0 0 0 1 0 0 0 0 0 1 0 1 0 0 0 2 0 0 2 0 0 0 0 1 1 0 1 0 0 0 1 2 0 1 1 0 0 0 2 0 1 0 1 2 2 2 0 1 0 1 2 1 1 0 0 1 1 2 0 2 0 2 0 0 0 1 1 1 0 1 1 0 0 0 1 1 0 1 0 2 2 1 1 2 2 0 2 0 0 0 0 2 1 0 0 1 1 1 2 1 0 0 0 2 2 0 0 2 2 2 0 0 0 0 0 1 0 0 0 0 1 1 2 1 0 0 0 0 0 2 0 0 0 2 2 0 1 0 0 0 1 1 0 2 0 0 0 0 0 1 1 0 1 0 1 1 0 1 0 2 0 0 0 0 0 0 1
95 0 1 0 0 0 0 1 1 1 0 1 0 0 0 0 0 0 1 1 0 2 1 0 2 1 1 2 2 2 2 1 1 1 0 0 1 0 0 1 0 0 1 1 1 0 1 0 0 0 0 0 0 0 1 0 0 2 2 2 0 2 1 1 0 0 1 1 1 1 0 2 2 2 0 2 2 1 1 0 1 0 2 0 1 0 1 0 2 2 0 0 0 0 0 0 0 1 0 2 0 2 0 0 2 2 2 1 1 0 0 1 1 2 1 1 2 0 2 0 0 0 0 0 0 1 0 2 2 2 1 1 0 0 0 0 1 0 0 0 1 0 0 0 1 0 0 0 2 2 0 0 0 0 0 0 0 2 1 2 1 0 1 0 1 2 1 1 0 2 1 0 1 1 1 1 2 0 0 1 0 1 2 2 0 2 2 1 0 0 0 1 0 1 1 1 0 2 0 1 0 1 0 0 2 1 1 0 1 0 0 0 2 1 0 2 0 1 1 0 1 1 1 1 1 0 1 1 0 0 1 1 0 1 1 0 1 2 0 2 0 0 1 0 0 0 0 0 0 0 0 0 1 0 0 0 1 1 1 1 0 1 0 0 0 0 0 0 1 0 0 2 0 1 1 1 0 1 1 0 1 1 1 2 1 0 0 2 0 2 1 2 0 0 1 0 2 0 0 0 0 0 0 1 0 0 0 1 0 1 1 2 2 1 2 0 2 0 0 2 0 0 1 2 0 0 0 0 1 1 0 1 0 1 0 0 0 2 1 0 1 2 2 1 1 1 0 0 0 0 0 0 2 1 0 0 2 0 0 1 1 0 2 1 2 1 0 2 2 0 2 1 1 1 2 0 2 2 0 0 0 0 0 1 2 1 2 0 0 0 1 1 1 0 2 1 1 0 1 1 0 1 2 2 1 0 1 2 0 0 0 1 0 1 1 2 0 0 0 0 0 0 0 2 0 0 0 1 1 0 0 2 1 1 1 2 0 0 1 0 2 0 2 0 1 1 2 0 1 0 1 1 0 2 2 1 2 1 0 1 1 1 0 0 0 1 0 0 2 0 1 0 1 1 1 0 1 0 0 2 2 2 0 1 1 2 0 0 0 1 1 2 0 2 2 0 1 1 1 0 1 2 2 1 0 1 1 2 0 1 0 1 1 0 1 0 0 0 0 1 2 1 1 1 0 1 1 0 0 2 0 0 0 0 0 0 0 2 0 2 1 2 0 2 2 1 1 0 0 0 0 0 1 2 0 1 0 0 0 1 1 0 0 0 1 1 1 0 0 0 0 0 0 0 1 0 1 1 0 1 0 0 1 0 0 0 1 1 0 0 0 1 0 0 0 0 0 0 0 0 0 2 0 1 0 1 1 0 0 0 0 0 0 1 0 1 0 0 0 0 0 0 0 1 1 0 0 0 0 0 1 1 1 0 0 0 1 2 2 0 0 1 0 0 2 0 0 0 0 0 1 1 0 0 2 0 1 2 2 0 0 0 0 1 1 0 0 2 1 0 1 1 0 1 0 2 0 0 1 0 0 2 1 1 1 1 0 0 0 0 0 2 0 0 0 0 0 0 0 0 0 0 0 0 1 0 1 1 2 0 1 1 0 1 0 0 0 1 2 0 0 0 0 2 0 1 1 1 0 0 1 1 0 2 0 0 1 0 0 2 1 0 0 1 1 0 0 0 2 1 0 1 0 0 0 0 0 0 2 0 0 0 1 1 0 0 0 1 1 1 1 0 0 0 0 0 0 1 1 1 1 2 1 1 0 1 1 2 0 2 0 2 2 0 1 0 0 1 0 0 0 0 0 1 1 1 2 0 0 2 2 0 1 1 1 2 2 1 1 1 1 2 0 2 2 0 0 0 0 2 0 0 0 0 0 0 0 0 2 0 1 1 0 0 0 0 1 0 0 0 2 0 0 2 0 0 0 0 0 0 2 2 0 1 1 0 1 0 0 2 0 0 0 0 0 2 0 1 2 1 1 1 0 0 0 0 0 2 0 0 2 2 1 0 1 0 1 0 0 0 0 1 0 0 2 2 0 2 0 1 0 0 0 0 0 0 1 1 1 0 0 2 0 0 0 0 0 0 1 1 2 2 0 0 1 0 1 1 1 0 1 0 2 0 0 0 0 0 0 0 2 0 1 0 1 0 1 2 0 0 0 0 1 0 1 1 1 0 0 1 0 0 0 0 0 2 0 0 1 0 0 0 0 0 0 0 0 0 0 1 0 0 1 0 1 0 0 0 0 0 1 0
96 0 1 0 0 0 0 1 2 0 0 1 0 1 1 1 0 0 0 1 1 2 0 0 2 1 1 1 1 2 2 1 1 2 1 1 1 1 0 0 2 2 1 1 0 1 1 0 0 0 0 0 1 1 0 0 1 1 1 1 0 0 0 1 0 0 0 1 0 0 0 2 2 1 0 2 1 1 1 0 1 0 1 1 2 1 0 0 1 2 0 0 1 0 0 0 0 2 1 1 0 2 1 1 2 1 2 2 0 0 2 1 1 1 2 2 2 0 2 0 0 0 1 1 1 0 1 1 2 1 1 1 0 0 1 1 0 0 0 0 0 0 0 0 0 0 0 0 0 0 0 1 0 0 0 0 0 0 0 1 2 1 0 1 1 2 1 1 1 0 0 0 2 0 0 1 2 0 1 1 0 2 0 0 0 0 2 1 0 0 0 1 0 2 2 0 0 2 0 0 0 0 0 2 2 0 0 1 0 0 1 0 1 0 0 2 1 0 1 1 1 0 2 2 0 0 1 2 1 1 0 0 0 2 2 2 0 1 1 0 1 2 1 1 0 0 0 0 1 0 0 0 0 0 0 0 0 2 1 2 1 2 0 0 0 0 1 0 2 2 0 2 0 2 0 0 0 0 1 0 0 2 0 2 0 0 0 1 0 2 1 1 1 0 1 0 2 1 0 1 2 0 0 1 0 0 0 2 0 1 1 1 1 1 1 0 1 0 1 0 0 1 0 1 2 0 0 1 1 2 0 1 1 2 0 0 1 1 0 0 1 0 2 2 1 1 0 0 1 1 0 0 2 1 0 0 1 0 0 1 1 0 2 0 2 0 0 1 1 1 1 1 0 0 0 0 0 1 0 0 0 1 0 1 1 0 1 1 1 0 0 0 0 0 1 0 0 0 2 1 0 2 2 2 0 0 2 0 0 0 0 2 0 1 0 1 1 0 0 0 1 1 1 1 1 1 0 0 1 1 0 1 0 2 0 0 1 1 1 1 1 0 1 1 0 2 2 0 1 0 0 0 0 2 2 1 2 1 0 1 1 1 1 1 0 1 0 2 1 0 1 0 2 0 2 0 1 2 2 0 1 2 0 2 1 1 0 0 0 1 1 0 0 1 0 0 0 1 2 0 0 2 1 0 1 1 2 0 0 1 0 2 0 0 0 1 0 1 0 1 1 1 2 2 2 0 0 1 0 2 0 1 1 0 0 1 1 1 0 2 2 1 0 0 2 2 0 1 1 0 0 0 1 1 2 0 1 1 0 0 0 1 1 0 0 0 0 1 1 0 0 0 0 0 0 0 0 2 0 1 0 0 1 0 1 0 0 0 0 0 0 0 0 0 0 0 0 0 0 0 0 2 1 1 1 2 0 0 0 0 0 0 0 0 0 0 0 0 0 0 1 0 0 0 0 0 2 0 0 0 0 0 0 0 0 0 0 1 2 0 2 0 0 2 0 0 0 0 1 0 0 2 0 0 1 0 2 2 1 0 0 0 1 0 1 2 1 2 0 1 0 1 0 0 0 2 1 0 1 0 0 1 2 2 2 0 2 1 2 0 0 1 0 0 0 0 1 1 1 1 0 1 0 1 1 0 1 2 2 0 0 0 0 2 0 0 0 1 1 0 0 0 0 2 0 1 1 0 1 1 2 2 1 1 0 1 2 0 1 2 1 0 0 0 0 0 0 1 0 0 0 1 1 0 0 0 1 0 1 0 0 0 2 0 0 0 0 1 1 2 0 1 0 0 0 0 0 1 1 1 0 1 1 1 0 1 1 1 1 2 1 1 2 1 1 0 0 1 1 0 0 0 0 2 2 2 1 0 0 1 1 0 2 0 1 1 2 1 1 0 1 1 0 1 1 0 0 0 0 1 0 0 1 0 0 1 0 0 1 0 1 0 0 0 1 1 2 0 0 1 2 0 0 2 0 0 0 0 0 0 1 1 0 1 1 1 2 1 2 1 1 0 1 0 0 2 0 1 1 1 1 1 0 0 0 0 0 0 1 0 1 1 2 1 1 0 1 0 2 0 2 0 0 0 2 2 0 2 1 1 1 0 0 0 0 0 2 0 1 1 0 1 0 0 0 0 0 0 0 0 2 0 0 2 1 0 0 1 1 0 0 1 1 0 0 1 0 0 1 0 1 0 2 0 0 0 0 1 1 1 0 1 0 2 0 2 2 0 1 0 0 0 0 0 0 0 0 0 0 0 0 0 0 0 0 0 0 0 1 2 0 0 0 1 1 0 0 0 0 0 0 2
97 0 1 0 0 0 0 2 1 2 0 0 0 1 0 0 0 0 0 0 1 1 0 1 1 0 1 1 2 0 0 0 0 0 0 0 1 1 0 0 2 1 0 0 1 0 1 0 0 0 0 0 1 0 0 0 0 1 1 1 1 1 2 0 0 0 0 1 0 0 0 0 2 2 1 2 1 1 1 0 2 0 2 0 2 0 0 0 2 2 0 0 1 1 0 2 2 0 0 1 0 2 0 0 2 0 2 0 1 0 0 1 1 2 1 1 2 0 1 0 0 0 1 1 1 1 1 0 1 1 1 1 1 0 1 1 0 0 2 0 1 0 0 0 1 1 1 0 1 1 1 0 1 0 0 0 0 0 2 0 0 1 0 1 0 1 0 1 1 1 0 0 2 0 1 2 1 1 0 1 0 1 1 1 0 1 2 1 0 0 2 1 0 1 2 0 2 2 0 1 0 1 0 0 2 2 2 0 1 0 2 0 2 0 0 2 0 0 1 0 2 2 0 0 2 0 0 1 0 0 0 0 0 0 0 0 0 2 0 2 0 0 2 0 0 0 0 0 0 0 0 0 0 0 0 0 0 2 0 0 0 0 0 0 0 1 1 0 1 0 0 2 2 0 0 0 1 1 2 0 1 1 1 2 1 0 1 1 0 2 0 0 2 0 2 0 0 0 1 0 1 0 1 0 0 0 1 1 1 2 0 2 2 0 2 0 2 0 0 1 0 1 2 0 1 0 0 0 1 0 0 2 1 1 0 0 0 1 1 1 2 1 2 2 2 2 0 0 0 1 0 0 1 1 0 1 1 0 0 2 2 0 1 0 1 1 0 2 2 0 2 2 0 0 0 0 0 2 0 0 0 2 0 0 1 2 1 0 0 0 0 1 0 1 1 0 0 1 0 0 0 0 1 2 1 0 1 0 0 0 0 0 0 1 0 1 1 0 0 0 0 1 1 1 0 1 2 0 0 1 1 1 0 2 2 0 0 0 1 0 1 0 2 0 1 1 1 1 1 0 0 0 0 1 0 0 0 1 1 1 1 1 0 0 0 2 0 2 1 1 2 1 0 2 1 1 1 0 0 0 2 0 0 0 0 0 0 1 0 2 0 1 0 2 0 0 0 0 2 0 0 2 2 2 0 0 2 1 1 0 1 1 1 1 0 1 0 0 0 2 2 0 2 2 2 0 0 2 0 2 0 1 0 0 0 0 1 1 0 1 0 0 0 0 1 2 0 2 2 0 0 0 0 2 0 2 0 0 1 0 0 0 1 1 0 0 0 0 0 0 2 2 0 0 0 0 0 1 0 2 0 0 1 0 0 1 1 0 0 0 0 0 0 0 0 0 0 0 0 0 0 2 0 2 0 2 2 0 1 0 0 0 0 0 0 0 0 0 2 0 0 0 0 0 1 1 1 1 0 0 1 1 0 0 0 0 2 0 1 1 2 0 0 0 1 0 1 0 1 0 0 2 1 2 1 1 1 2 2 0 0 0 1 0 1 1 0 1 0 0 2 0 0 0 0 0 2 1 1 1 1 1 2 0 2 2 0 1 2 1 0 1 1 1 0 0 1 1 2 2 1 0 1 0 1 1 2 2 2 0 1 0 0 1 0 0 0 2 0 0 0 1 2 2 0 0 0 0 1 1 1 2 0 2 0 0 0 0 0 0 1 0 0 0 0 1 0 0 0 0 0 0 0 0 0 0 1 0 1 0 0 0 2 0 0 1 1 1 1 1 1 0 0 0 0 0 0 1 1 1 0 1 1 1 1 2 0 2 2 2 0 1 2 1 0 1 0 0 0 1 1 1 0 1 0 1 2 1 0 0 0 0 1 1 1 2 2 0 1 0 1 1 0 0 2 0 0 0 2 2 1 1 1 0 0 0 0 0 1 0 1 0 0 0 0 0 0 1 1 0 2 0 2 2 0 1 0 0 0 1 0 1 0 0 0 1 1 0 1 1 0 0 1 0 0 2 0 1 1 1 2 0 0 0 0 0 0 2 0 0 2 1 1 0 2 0 2 0 1 0 0 1 2 2 1 1 1 0 1 1 0 0 1 0 1 1 2 0 1 1 0 1 0 2 0 0 1 2 0 0 2 2 0 2 0 0 0 0 0 0 0 1 2 0 0 0 0 1 0 0 1 0 1 1 0 0 1 1 0 0 0 0 0 0 0 0 0 0 1 1 0 0 0 0 0 0 1 0 1 0 0 0 0 1 0 2 1 0 0 2 0 0 0 1 1 0 0 0 0 0 0 0
98 0 2 0 0 0 0 2 2 0 0 1 0 0 0 0 0 0 1 1 1 1 0 0 2 1 0 0 1 1 1 0 0 0 0 1 2 2 0 0 2 2 0 0 0 0 1 0 0 1 1 0 0 1 1 0 0 0 1 2 0 1 0 0 0 0 1 1 0 0 0 0 2 2 2 2 2 2 2 0 0 0 1 1 2 0 1 0 1 2 0 0 0 0 0 1 1 1 0 2 0 1 0 0 1 0 1 2 0 0 2 1 0 1 1 1 1 0 0 2 2 0 2 2 0 1 0 0 1 1 1 1 0 0 0 0 0 0 0 0 0 0 0 0 1 0 0 0 1 1 1 0 1 1 1 0 0 2 0 2 2 1 0 2 0 0 0 0 1 0 0 0 0 2 0 2 1 0 0 1 0 1 0 0 0 0 2 1 0 0 0 1 0 1 1 0 1 2 0 1 0 1 0 0 2 1 1 1 0 0 0 0 2 0 0 2 1 0 1 1 1 0 2 1 1 1 1 2 0 0 0 0 1 1 2 0 2 2 0 2 0 0 2 0 0 0 0 0 0 0 0 0 1 0 0 0 1 1 1 1 0 1 0 0 0 0 0 1 0 0 0 1 1 0 0 0 0 1 1 0 0 2 1 1 2 0 0 1 0 2 0 0 2 0 2 0 1 1 0 0 1 0 1 0 0 0 0 2 0 0 0 1 2 0 0 0 1 0 0 1 0 1 1 1 1 0 0 0 1 1 0 1 0 1 0 0 0 2 1 0 2 1 1 2 1 1 0 1 1 0 1 1 2 0 1 0 0 0 0 1 0 0 1 0 1 1 0 1 1 0 2 2 0 0 0 0 1 1 1 1 0 0 0 0 0 0 0 0 0 1 0 1 1 0 2 0 1 0 1 0 0 1 1 2 2 1 0 0 0 0 0 0 0 0 1 1 1 0 0 0 0 2 0 0 1 2 1 0 0 0 1 0 0 1 1 0 1 0 0 0 2 0 2 0 0 1 1 0 0 0 1 0 0 1 1 1 1 2 1 2 2 2 1 1 0 1 0 1 2 1 2 1 2 1 1 0 1 0 0 0 1 2 0 1 0 0 0 1 1 0 1 1 1 2 1 0 1 0 0 1 2 2 1 1 0 1 1 1 1 0 1 1 0 0 0 1 0 0 0 2 2 0 1 1 0 1 0 0 1 1 1 0 0 0 1 0 1 0 0 1 0 1 0 0 2 2 0 2 2 0 0 0 0 0 2 1 1 2 0 1 1 0 1 0 1 1 0 0 0 0 0 1 0 0 1 0 1 2 0 2 0 0 1 0 1 1 2 1 0 0 0 1 0 0 2 0 0 0 0 1 1 1 0 1 0 2 1 0 1 1 1 0 1 1 1 1 0 0 0 0 0 0 0 1 1 1 1 2 0 0 1 1 0 0 0 0 1 1 2 0 1 0 0 0 2 0 1 0 2 2 0 1 1 1 1 1 2 2 1 0 0 0 2 0 1 1 0 1 1 0 1 1 0 0 0 2 1 2 1 1 2 1 2 1 2 2 1 0 2 0 1 1 1 1 0 0 0 2 2 2 1 1 0 0 2 0 1 1 2 0 1 0 0 2 0 0 2 1 0 0 0 0 0 2 0 1 1 0 0 0 1 1 1 1 0 1 1 0 0 1 0 1 1 0 2 0 0 0 1 1 0 1 0 0 0 1 0 0 1 0 0 0 1 1 0 2 2 0 1 1 1 0 0 1 1 0 0 0 0 2 0 2 0 1 1 2 0 2 2 2 0 0 2 0 0 0 1 1 0 0 1 1 0 1 1 2 1 0 0 2 2 0 1 1 0 1 1 1 2 0 1 2 0 0 2 0 0 0 2 2 0 0 1 0 0 0 0 1 1 0 1 1 1 0 1 0 1 0 0 0 1 0 1 2 0 0 0 0 1 1 1 2 0 0 0 0 1 0 1 1 1 0 0 1 0 1 0 2 2 2 2 0 0 0 0 1 1 2 0 0 2 0 0 0 2 0 2 0 0 0 0 2 0 0 1 1 0 0 1 2 1 1 0 0 0 1 2 0 2 2 0 2 0 0 1 0 1 1 0 0 2 2 0 2 0 0 0 2 2 0 0 0 2 0 0 1 0 0 1 0 1 0 1 0 1 0 1 0 0 0 0 0 0 0 2 0 0 0 0 0 0 0 1 1 0 1 0 0 1 0 0 0 0 1 0 1 1 0 0 2 0 0 0 1 0 0 0 0 0 0 1 1
99 0 0 0 0 2 2 2 0 1 0 0 1 0 0 1 0 0 0 0 1 1 1 1 1 0 0 2 2 2 1 0 1 1 0 0 2 1 1 0 1 1 0 0 0 1 0 0 0 1 1 0 1 0 0 0 0 1 2 1 1 2 1 0 0 0 1 0 0 0 0 0 2 2 2 2 2 2 2 0 1 0 0 2 2 0 0 0 2 2 0 0 0 0 0 1 0 0 0 2 0 2 2 2 2 0 2 2 0 0 0 1 0 0 0 0 0 0 0 1 2 0 0 0 0 1 0 1 1 1 2 1 0 0 0 0 0 0 0 0 0 0 0 0 1 0 0 1 2 1 0 0 1 0 0 1 0 1 0 0 0 0 0 0 0 1 0 0 1 1 0 0 1 1 1 0 2 0 0 1 0 1 0 0 0 0 2 2 0 0 1 2 0 1 1 0 0 2 0 0 0 0 0 0 2 1 1 0 1 0 1 0 1 0 0 2 0 0 1 1 1 0 1 2 0 0 1 0 0 0 1 1 0 0 0 0 0 2 0 1 0 0 2 0 0 0 0 0 0 0 0 0 1 0 0 0 0 0 0 0 0 0 0 0 0 0 0 0 1 0 0 2 2 0 0 0 0 1 1 0 0 1 0 1 2 0 1 1 1 2 1 2 2 0 2 0 0 1 0 1 2 1 1 0 0 1 2 1 0 2 0 2 2 2 2 0 1 0 0 1 0 1 1 1 1 0 0 0 1 0 0 2 0 2 0 0 0 1 0 0 1 0 1 2 1 1 0 0 1 1 1 1 0 0 0 2 0 0 0 1 1 0 2 2 2 2 0 1 1 0 2 2 0 0 1 0 2 1 0 0 1 0 0 0 1 0 0 1 1 0 0 0 0 0 2 0 0 1 0 0 0 0 1 2 1 0 1 0 0 0 0 0 0 0 2 2 0 0 0 0 0 1 1 2 0 1 1 0 1 0 0 0 1 1 1 2 0 1 1 0 0 0 2 0 1 2 1 0 1 1 0 0 0 1 1 0 1 1 1 1 1 1 1 1 0 1 0 1 2 1 1 1 2 0 2 0 1 1 1 0 1 1 0 1 0 0 0 1 1 0 0 2 0 1 1 0 0 0 0 1 2 2 1 0 0 2 2 1 0 1 0 1 1 1 0 1 0 1 0 1 1 1 2 2 0 1 1 0 1 2 1 0 0 0 0 0 1 0 0 1 1 2 0 1 2 1 0 1 2 1 0 1 1 2 0 0 0 0 0 1 1 0 0 0 0 0 1 1 1 1 1 1 0 0 0 0 0 1 0 2 0 0 1 0 1 0 0 0 0 0 0 1 1 0 0 0 2 0 1 0 0 1 1 1 0 2 2 0 1 1 1 0 0 0 0 0 2 0 0 0 0 0 0 0 0 0 2 1 0 0 1 1 0 1 1 0 1 0 2 0 1 1 0 1 1 0 1 0 0 1 0 2 0 1 2 0 1 1 1 0 0 0 0 0 0 2 2 2 1 0 1 0 1 0 1 2 0 0 1 0 0 2 2 1 1 1 1 0 2 0 0 0 1 2 1 0 2 1 1 2 1 0 0 0 0 0 1 2 2 0 1 1 0 2 0 1 1 2 0 0 0 0 0 1 1 1 1 0 1 1 1 1 0 0 0 2 0 0 0 1 0 0 0 0 0 1 0 0 0 0 0 0 2 0 1 1 0 0 1 0 0 1 1 1 0 0 0 0 2 1 0 0 0 0 0 1 1 1 1 1 0 1 0 1 1 2 0 2 2 2 0 0 1 0 1 0 1 0 0 1 1 1 0 2 2 2 2 2 0 0 0 0 1 1 0 1 1 0 1 1 1 2 0 1 2 0 0 0 0 1 0 0 1 0 0 0 0 0 0 1 0 0 0 1 1 0 1 0 1 0 2 1 0 2 0 0 0 0 0 0 0 0 0 0 1 0 1 0 2 0 1 0 0 1 0 1 0 0 1 0 1 1 0 0 0 2 2 2 2 0 0 0 1 0 2 0 2 0 0 0 1 1 0 0 2 1 1 0 0 0 0 0 0 0 0 0 2 1 2 1 1 1 0 0 0 0 0 2 0 0 1 1 0 0 0 0 0 1 2 1 0 0 1 1 1 1 1 1 0 1 0 0 1 0 0 0 2 2 2 1 1 1 0 0 2 0 0 0 0 0 0 0 0 0 0 0 0 0 0 0 0 0 0 0 0 0 0 0 0 1 0 0 2 0 2 0 0 0 0 0 0 0
100 0 2 0 0 1 1 2 2 0 0 0 1 1 0 0 1 1 1 1 1 1 0 0 2 0 0 2 2 2 2 0 1 1 1 1 2 1 0 0 1 1 0 0 1 0 0 0 0 0 0 0 0 0 0 0 1 0 0 2 0 1 1 1 1 1 1 1 0 0 0 2 2 2 1 2 2 1 2 1 1 0 2 0 0 0 0 1 2 2 0 0 1 0 0 2 1 2 2 2 1 2 2 2 2 0 2 1 1 0 1 2 0 0 0 0 0 0 0 2 2 0 1 1 1 1 1 0 2 1 1 0 0 0 0 0 0 0 1 0 0 0 1 0 1 0 1 0 1 1 0 0 0 0 1 0 0 0 0 0 0 0 0 1 0 2 0 0 1 0 0 0 0 2 0 0 2 1 0 0 0 0 1 1 0 1 1 0 0 0 1 0 1 0 1 1 1 2 0 1 0 1 0 0 2 1 0 1 1 0 1 0 1 0 0 2 0 0 1 0 2 2 2 1 1 1 1 1 0 0 1 1 0 1 1 1 0 1 0 0 1 1 1 0 0 0 0 0 0 0 0 0 0 0 0 1 1 2 0 2 2 2 0 1 1 0 1 1 2 0 0 1 0 1 1 0 1 0 1 0 1 1 1 2 1 0 0 1 1 2 1 2 0 1 0 0 2 1 1 0 1 1 2 0 2 0 1 2 0 2 0 2 1 0 1 0 2 0 0 1 1 0 0 0 1 0 0 0 0 0 0 0 0 1 0 0 0 1 0 1 1 1 2 1 0 0 0 0 1 1 1 1 2 0 0 0 0 0 0 1 1 0 1 1 1 0 0 1 1 0 2 2 0 0 0 0 2 1 0 0 0 0 0 0 0 0 0 0 0 0 0 0 2 0 2 2 2 1 1 2 0 1 1 2 2 1 0 0 0 0 0 1 0 2 0 2 0 0 0 0 1 1 0 0 0 2 0 1 2 0 0 1 0 1 0 1 0 1 0 0 1 0 2 0 0 1 1 0 0 0 1 0 0 2 1 0 1 2 2 1 2 1 1 0 0 1 0 1 2 1 1 1 1 2 1 0 1 0 0 1 1 1 1 2 0 0 0 1 1 0 1 2 1 1 1 0 1 0 0 1 2 2 1 0 0 1 2 1 0 1 0 1 0 0 1 0 0 0 1 2 2 0 1 1 0 1 1 0 2 0 2 0 0 1 0 0 1 1 1 2 0 0 0 0 1 2 0 2 2 0 0 0 0 2 0 2 0 0 0 0 0 0 0 0 0 0 0 0 0 0 1 2 0 0 1 0 1 2 0 2 0 0 1 0 1 0 0 0 0 0 0 1 0 0 1 0 0 1 1 1 1 1 0 2 0 2 2 0 1 1 0 0 1 1 1 1 0 0 1 0 1 0 0 2 1 0 1 1 0 0 0 1 0 0 0 0 0 0 2 0 1 1 0 1 0 0 2 1 1 1 0 1 0 1 2 0 2 1 1 0 0 0 1 0 0 2 0 1 2 0 0 1 0 0 1 1 1 0 2 0 0 1 2 0 0 1 1 0 2 0 0 0 1 2 1 0 1 2 2 2 0 2 0 0 2 0 2 1 1 0 2 2 0 2 0 1 0 2 0 0 0 1 0 2 0 2 2 0 0 0 0 0 0 1 0 1 0 0 0 1 0 0 0 0 1 0 0 1 0 0 0 0 1 0 1 0 0 0 2 1 0 1 0 1 1 1 1 0 2 1 1 2 0 1 1 0 0 2 2 0 1 2 0 1 1 2 0 2 1 2 0 1 1 1 0 1 0 1 0 0 1 1 0 1 2 2 2 1 0 0 1 1 2 0 1 1 1 1 1 0 1 1 0 1 2 0 0 0 2 2 0 0 1 0 0 0 0 2 1 0 1 1 0 0 0 0 0 0 0 1 1 0 1 1 0 0 0 0 1 1 1 2 0 0 0 0 0 0 1 1 0 0 1 1 0 2 0 1 2 2 2 0 0 0 0 0 0 2 0 0 2 2 0 0 2 0 2 0 0 0 1 1 2 2 1 2 0 1 1 2 1 0 0 2 2 1 0 0 1 1 0 1 0 2 1 0 0 0 0 0 0 1 2 2 2 0 1 0 2 2 0 2 2 0 0 0 1 2 0 0 0 0 0 1 1 0 2 2 1 0 0 0 1 0 1 0 0 0 2 2 0 0 0 0 0 1 0 0 1 0 0 0 1 0 1 1 1 1 0 1 1 0 0 0 0 0 0 0 0 0 0 0
101 0 1 0 0 0 0 1 2 0 0 0 0 0 0 0 0 0 1 0 2 2 0 0 2 0 2 2 2 2 1 0 1 1 0 0 2 1 0 2 0 0 0 0 0 0 1 0 0 0 0 0 0 0 0 1 0 0 2 1 1 1 2 0 0 0 1 0 0 0 0 0 2 2 2 2 2 1 2 0 1 0 2 0 2 0 0 0 1 1 0 0 0 1 0 2 1 1 1 1 1 2 2 2 2 0 2 1 1 0 0 1 0 0 0 0 0 0 0 2 2 0 0 0 0 2 0 1 1 1 2 1 0 0 0 0 0 0 0 0 1 0 0 0 1 0 1 0 0 0 1 0 0 1 0 0 0 1 0 1 0 0 0 0 1 1 0 2 0 2 2 0 0 2 1 1 1 1 0 0 0 1 1 1 0 1 1 0 0 0 0 0 1 1 2 1 1 2 0 0 0 0 0 0 2 1 1 2 1 0 1 0 0 0 0 2 1 0 1 1 1 0 2 2 0 0 2 1 0 0 0 0 0 0 0 0 0 1 0 1 0 0 2 0 1 1 1 0 1 1 1 1 1 0 0 0 2 0 0 0 0 0 0 0 1 0 0 1 2 0 0 2 0 1 0 0 1 0 2 0 1 0 1 1 1 0 1 0 0 1 0 0 1 0 1 0 1 0 0 0 0 0 0 0 0 0 1 2 1 1 0 0 1 0 1 0 2 0 1 1 0 1 2 2 1 0 0 0 2 1 0 0 0 0 0 0 0 1 0 1 2 1 2 2 0 0 1 1 0 1 0 0 2 0 1 0 1 0 0 1 1 0 0 0 0 1 0 2 2 0 2 2 1 1 1 0 2 2 1 1 0 0 0 0 0 1 1 0 0 0 0 0 0 0 1 1 1 1 0 0 0 0 1 1 1 1 0 0 1 1 0 0 0 0 1 1 1 0 0 0 0 2 1 1 1 1 0 0 0 0 0 1 1 0 1 1 1 1 0 0 1 0 1 1 1 2 2 0 0 0 0 1 0 1 1 1 1 2 1 2 1 2 0 0 0 0 0 0 2 0 0 0 2 0 1 0 1 0 0 2 2 1 0 1 1 1 0 0 0 0 1 1 1 0 0 0 1 0 0 2 2 2 1 1 0 1 1 0 0 0 1 1 1 0 0 1 1 1 0 1 2 1 2 2 0 1 1 0 1 1 1 0 0 1 1 1 0 0 0 1 0 1 0 0 2 2 0 0 1 1 0 1 0 1 1 0 1 1 0 1 1 0 1 0 1 1 0 0 0 0 0 1 0 0 1 0 1 2 0 0 1 0 0 0 0 0 0 0 1 1 0 1 0 0 1 0 1 0 0 0 0 2 0 1 0 2 1 0 1 1 0 0 0 1 0 1 0 0 1 0 0 0 0 1 1 0 0 2 0 0 2 2 1 0 0 2 0 0 2 0 1 1 0 2 0 0 1 0 1 1 1 1 0 0 1 0 2 2 1 1 0 0 0 2 0 0 1 2 1 0 1 0 0 1 1 2 0 1 2 1 1 2 1 1 1 1 0 0 2 0 0 0 0 1 0 0 0 1 1 1 0 1 0 0 1 0 1 1 1 0 1 1 0 1 0 0 0 2 0 1 0 0 0 2 0 2 2 0 0 0 1 1 0 2 0 0 1 0 0 1 0 1 0 0 1 1 1 0 1 0 1 1 0 0 0 0 0 0 1 0 0 1 2 1 0 0 0 0 2 1 1 1 1 0 0 0 0 2 1 1 0 0 1 1 2 2 1 2 0 2 0 2 2 0 0 0 0 1 0 0 0 1 0 2 2 0 2 0 0 2 2 0 2 0 2 2 2 0 1 0 1 1 0 2 2 0 0 0 0 2 0 0 1 0 0 0 0 0 1 0 1 0 0 0 0 0 0 0 1 0 1 0 1 2 0 0 1 0 0 0 1 1 1 0 1 2 2 0 1 1 0 0 0 2 0 2 0 1 1 1 1 1 0 0 0 0 0 2 0 0 2 2 1 0 2 0 2 0 0 0 0 2 2 2 1 1 1 2 1 1 0 0 1 1 2 1 0 0 2 2 0 2 1 1 0 0 1 1 0 1 2 2 0 0 0 0 0 1 2 1 0 1 2 2 2 0 2 0 1 0 0 0 0 0 1 0 2 2 1 0 0 1 1 0 1 1 1 0 2 2 1 0 0 0 0 0 1 0 2 0 0 0 0 0 1 1 0 1 0 2 0 0 1 1 2 0 0 0 0 0 0 0
102 0 0 0 0 1 1 0 2 0 1 1 0 0 0 0 0 0 0 0 2 2 0 1 1 0 0 2 2 2 2 0 0 0 0 1 2 2 0 2 0 0 0 0 2 0 1 0 0 0 0 0 0 0 1 0 1 0 1 2 0 0 1 1 0 0 2 2 0 0 0 0 2 2 1 2 2 1 2 1 1 0 2 1 0 0 0 2 2 2 2 2 0 2 0 1 1 0 0 0 0 1 0 0 2 1 2 1 1 0 0 2 1 2 1 1 2 0 2 0 0 0 1 1 1 0 1 0 0 0 1 0 0 0 0 0 0 0 0 0 2 0 1 0 2 0 1 0 1 1 1 0 1 0 0 0 0 2 1 2 1 0 1 0 0 1 0 1 1 1 0 0 0 2 0 0 2 0 0 0 0 0 1 1 0 1 2 0 0 0 1 0 1 1 2 0 2 1 0 0 0 0 0 0 2 1 1 1 1 0 0 0 1 0 0 2 1 1 2 1 2 1 2 2 0 0 1 2 0 0 0 0 1 1 0 1 0 1 0 0 0 0 0 0 0 0 1 0 1 1 1 1 1 0 1 0 1 0 0 0 0 0 0 0 1 1 0 0 2 1 0 2 1 0 1 1 0 0 2 0 2 0 0 1 1 0 0 2 0 2 1 2 1 1 1 1 1 2 0 1 1 0 0 1 0 0 0 2 0 1 0 1 2 1 1 0 2 1 0 0 2 2 1 1 0 0 0 0 1 2 0 0 1 1 0 0 0 2 0 0 0 0 2 2 0 0 1 0 0 0 1 1 2 0 1 0 1 0 0 1 1 0 2 0 2 0 0 1 1 1 1 1 0 0 1 1 1 2 2 0 0 0 0 1 2 0 1 0 0 0 0 0 1 0 2 2 2 1 0 0 0 0 0 2 2 1 0 0 0 0 0 2 0 1 1 2 0 0 1 0 0 1 0 0 1 2 2 1 0 0 1 0 1 1 1 0 0 1 0 0 2 0 1 1 0 1 1 0 2 0 0 2 0 1 1 0 1 1 1 0 0 0 0 0 1 1 0 1 2 1 1 1 0 2 0 0 0 0 0 2 1 1 0 0 0 0 0 2 2 1 0 2 0 1 0 0 0 1 1 1 1 2 2 2 0 0 2 1 1 0 1 1 1 0 0 2 1 1 0 1 1 1 2 2 1 1 0 0 0 2 0 1 1 1 0 0 0 0 0 0 1 1 0 1 2 2 0 2 2 0 0 0 1 2 0 1 0 0 1 0 0 0 0 0 0 0 2 1 1 1 0 1 1 0 1 0 2 2 0 1 0 0 1 0 0 1 1 1 0 0 0 1 0 1 1 0 1 0 1 1 2 1 0 2 0 2 2 0 2 2 0 0 0 0 0 0 0 0 0 0 1 0 0 0 0 0 0 1 0 0 1 1 0 0 0 0 0 1 2 0 0 0 0 2 0 0 2 0 0 0 0 2 1 1 1 0 1 1 1 0 0 0 2 0 1 1 0 2 1 0 1 1 0 0 2 2 0 0 0 0 2 0 2 2 2 2 0 0 1 1 0 0 0 2 2 0 2 1 1 1 0 1 0 0 2 0 0 2 2 0 0 0 1 1 0 0 0 2 1 0 0 0 1 2 0 1 1 0 0 0 1 1 0 2 0 0 1 0 0 1 0 1 0 0 1 0 0 1 2 2 1 1 1 0 1 0 0 0 2 0 0 2 1 1 0 0 1 1 1 1 0 0 0 0 0 0 0 1 1 1 0 1 1 0 0 0 1 2 2 2 0 0 2 1 0 1 0 0 0 2 2 2 0 2 1 1 1 1 0 0 0 0 0 0 0 1 0 0 1 0 1 1 0 0 0 0 0 0 1 2 1 1 0 0 0 2 2 1 0 0 0 0 0 0 0 0 0 0 0 0 2 0 1 2 0 1 0 1 0 0 1 1 0 0 0 0 0 1 2 1 1 1 1 0 0 2 0 1 2 1 1 1 0 0 0 0 0 0 1 0 2 1 0 0 1 0 1 0 0 0 0 2 1 1 0 1 0 1 0 1 0 0 0 1 1 0 1 0 1 0 1 0 0 1 0 0 2 1 0 0 1 1 1 2 1 0 0 1 1 0 0 1 2 1 0 0 0 0 0 0 2 0 2 0 0 0 0 0 0 0 0 0 0 0 1 1 2 0 1 2 0 0 0 0 0 0 0 0 1 0 0 0 0 0 0 0 0 0 0 1 0 0 1 0 1 0 0 0 0 0 0 1
103 0 1 0 0 0 0 2 0 2 0 0 1 1 1 1 0 0 1 2 0 1 0 0 2 0 1 0 1 2 2 1 1 2 0 0 2 2 0 0 2 2 0 0 0 0 0 1 0 0 1 1 0 0 1 0 2 0 2 1 0 1 1 0 0 0 1 0 0 1 1 1 2 2 2 2 2 0 1 1 1 0 2 0 1 0 0 1 1 1 0 0 0 0 0 1 0 2 2 2 2 2 0 0 2 0 2 0 2 1 0 1 2 2 2 2 2 0 1 0 1 0 1 1 0 1 0 2 2 2 1 0 0 0 0 0 1 0 0 0 1 0 0 0 0 0 1 0 0 0 0 0 1 1 0 0 0 1 1 1 1 0 0 1 1 2 0 2 0 2 2 0 0 1 0 0 1 0 0 1 0 1 1 1 0 1 1 1 1 0 1 0 0 2 1 0 1 2 0 1 0 1 0 0 1 1 1 1 1 0 0 0 1 0 0 2 0 1 2 0 2 1 1 1 1 0 0 2 1 0 0 0 0 0 0 0 0 1 1 1 0 1 1 0 0 1 1 0 0 0 0 0 2 0 0 0 0 0 0 0 0 0 0 0 1 0 1 1 2 1 0 2 0 1 0 0 0 1 1 0 2 0 2 2 2 0 2 2 0 2 1 1 1 0 2 0 2 1 0 1 2 0 0 0 0 2 2 2 0 2 0 1 2 1 2 0 1 0 0 0 1 1 0 1 2 0 0 0 1 0 0 2 0 2 0 0 0 1 0 0 1 1 1 2 1 1 0 1 1 1 1 1 0 0 0 2 0 0 0 2 2 0 2 1 2 0 0 2 2 0 2 2 0 0 1 0 2 2 1 1 0 0 0 0 1 1 1 0 0 0 0 0 1 0 2 1 1 0 0 0 0 0 0 2 2 0 0 1 0 0 0 0 0 1 0 1 1 0 0 0 0 2 0 2 0 0 0 0 0 0 0 0 0 0 2 1 0 1 0 0 2 0 0 1 0 1 2 1 1 0 0 0 0 2 2 2 2 2 1 1 1 1 0 0 1 2 0 0 2 0 0 0 2 0 1 1 1 1 1 0 1 1 0 2 1 1 0 2 0 2 0 2 2 0 1 0 1 0 1 0 1 2 1 1 0 1 1 1 0 1 1 0 1 0 1 1 0 0 0 1 1 0 2 2 0 1 0 0 1 2 1 0 0 0 0 0 0 0 1 1 0 1 0 2 2 0 0 0 0 0 0 0 1 2 2 0 0 0 0 0 0 0 2 0 1 1 0 1 1 0 0 1 1 0 1 0 2 0 0 2 0 0 1 0 1 0 0 1 0 0 0 0 0 0 0 0 0 0 0 0 0 2 0 0 0 2 1 0 0 1 1 0 0 0 0 0 2 0 0 0 0 0 0 0 0 0 2 2 0 0 1 1 0 0 0 0 1 1 2 0 0 0 0 0 2 0 1 0 1 1 0 1 1 1 2 0 2 1 1 0 0 0 1 0 2 1 0 2 0 0 2 0 0 0 2 2 0 1 0 0 1 1 2 0 2 2 0 1 1 0 0 0 0 1 0 0 1 1 1 1 0 1 0 0 1 0 1 0 1 0 1 1 0 1 0 0 0 2 0 0 0 1 0 2 0 0 1 0 0 0 0 1 0 2 0 1 1 0 0 0 1 0 0 0 0 1 0 0 1 1 1 1 0 0 0 0 1 1 2 1 1 1 2 2 0 0 0 0 1 2 0 1 1 1 1 0 0 0 0 1 0 1 1 0 0 1 1 2 1 2 0 2 2 0 0 0 0 1 0 1 1 1 0 2 1 0 1 1 1 0 1 0 1 1 1 2 2 1 1 0 0 1 0 0 1 0 0 0 1 2 1 1 1 0 0 0 0 1 0 0 0 1 0 1 1 0 0 0 0 0 2 0 1 1 1 0 1 1 0 0 2 2 0 1 1 0 1 0 2 0 1 0 0 1 0 2 0 0 2 2 2 0 0 1 1 1 0 2 1 0 1 1 0 1 2 0 2 0 0 0 0 1 2 1 1 1 0 2 0 1 1 0 0 0 1 1 2 0 0 0 0 0 1 1 1 0 0 0 1 0 2 0 0 1 0 0 0 1 0 0 1 0 2 0 0 0 0 1 0 0 1 0 1 1 0 0 2 2 2 1 0 1 0 0 1 0 0 0 1 1 0 0 0 0 0 0 0 0 2 0 0 0 0 2 0 0 2 0 0 2 0 1 1 0 0 0 0 0 0 0 1 0
104 0 0 0 0 0 0 1 1 1 0 1 0 0 0 0 0 0 0 0 2 2 1 0 2 0 1 2 2 1 1 0 1 1 0 0 2 2 0 1 1 1 0 0 0 0 0 0 0 0 0 0 0 0 1 0 1 0 1 0 1 0 2 2 0 0 1 1 0 0 0 1 2 2 1 2 2 1 1 0 1 0 1 1 2 0 0 0 2 2 0 0 1 0 0 2 1 1 1 1 1 2 1 0 2 1 2 1 1 0 1 2 0 1 0 1 1 0 0 2 2 0 1 1 1 0 1 1 2 1 1 0 0 0 0 0 0 0 1 0 1 0 0 0 0 0 0 0 0 0 0 0 1 0 1 0 0 1 1 1 0 1 0 0 0 0 0 1 0 1 1 0 2 0 0 0 1 1 0 0 0 0 0 0 2 2 0 1 0 0 1 0 0 1 1 1 0 2 0 0 0 0 0 0 2 2 2 0 1 0 1 0 1 0 0 2 0 0 2 2 2 0 2 2 0 0 1 1 0 0 1 1 0 0 0 0 0 1 0 0 0 1 1 0 0 0 0 0 0 0 0 0 2 0 0 0 0 2 0 1 1 1 0 1 1 0 0 0 2 1 0 2 1 1 0 0 1 0 1 0 2 0 1 2 2 1 1 2 0 2 2 2 1 0 2 0 2 1 0 1 1 1 0 1 0 0 0 0 1 1 0 0 2 0 1 0 1 1 1 0 0 1 1 1 1 0 0 0 0 0 0 1 1 2 0 0 0 2 1 2 1 1 2 2 0 0 1 0 0 0 0 0 1 0 0 1 0 0 0 1 1 0 2 2 2 1 0 2 2 2 0 0 0 0 0 0 1 0 0 0 2 0 0 1 0 2 2 0 0 0 0 0 1 0 1 0 1 0 2 2 0 2 0 2 2 0 1 1 0 0 0 0 0 1 0 1 1 0 0 0 0 0 0 1 2 2 2 0 0 0 1 0 1 1 1 1 1 2 1 1 2 0 1 1 2 2 2 1 2 0 0 1 0 1 0 0 0 2 1 2 2 2 0 0 0 1 0 1 2 1 1 1 2 1 1 0 1 0 0 1 1 1 0 0 0 1 0 1 1 0 1 1 0 1 0 0 1 0 1 0 1 2 1 1 0 1 1 1 0 1 0 1 0 0 0 1 1 0 0 1 2 1 2 2 1 1 0 1 0 2 0 0 0 2 1 0 1 2 0 1 1 1 0 0 1 2 0 1 1 0 0 0 0 1 2 0 1 0 0 1 1 0 1 1 1 1 0 1 1 0 0 2 1 0 0 1 2 2 0 0 0 0 1 0 0 1 1 0 1 1 0 0 1 0 0 0 0 1 1 1 1 1 1 1 1 2 0 0 2 2 1 0 0 0 1 1 1 0 0 0 1 0 0 0 0 1 1 2 0 0 1 1 0 0 0 1 0 0 1 1 0 1 0 1 1 0 0 0 1 1 0 1 1 2 2 0 0 1 0 1 0 0 1 0 0 1 1 1 1 0 1 1 0 1 0 2 0 0 1 0 0 1 2 0 2 2 1 0 0 1 0 2 0 1 0 0 1 2 0 2 0 0 0 1 1 0 1 0 0 0 0 0 0 1 0 1 0 1 0 0 0 0 1 2 0 0 1 0 0 0 1 1 1 2 0 1 0 0 0 1 0 0 0 1 2 0 0 0 0 0 0 0 1 0 1 0 0 0 1 0 0 0 0 1 1 1 1 0 2 1 1 1 1 1 1 0 0 1 1 1 1 2 1 1 1 1 1 2 2 2 0 0 2 0 0 0 0 0 0 1 1 2 0 2 1 0 2 0 1 0 1 0 2 0 1 1 1 0 0 0 0 0 0 1 2 0 0 0 0 1 0 0 2 0 0 0 0 0 0 0 0 0 1 1 2 0 2 0 2 0 0 0 2 2 0 0 0 0 0 0 1 2 1 0 1 1 0 1 1 1 0 0 0 1 0 1 0 0 1 0 1 1 0 0 0 0 0 1 1 0 1 1 0 0 1 1 1 0 0 1 0 1 2 2 1 1 0 1 0 0 0 0 0 0 1 1 2 1 2 1 0 2 0 1 0 0 1 0 0 0 1 1 1 2 1 0 0 2 2 0 0 1 2 0 1 0 0 0 1 0 1 0 2 0 0 0 1 0 0 0 0 0 0 0 2 0 1 0 1 1 0 0 1 1 0 0 1 0 0 0 0 0 0 0 0 0 0 0 2 2 0 0 0 0 0 0 0 1 1 0 1 1
105 0 1 0 0 1 1 2 2 0 0 0 0 2 0 0 0 0 1 0 2 2 0 0 2 0 1 1 2 1 1 1 1 1 0 0 1 1 0 1 1 1 1 1 0 1 0 0 0 0 0 0 0 0 1 0 2 0 1 2 0 0 2 2 1 1 2 0 0 0 0 1 1 1 1 1 1 2 2 0 1 0 2 0 2 0 1 0 1 2 0 1 0 0 0 1 1 1 1 2 1 2 0 0 2 0 2 0 2 0 0 2 0 0 0 0 0 0 0 2 2 0 0 0 0 1 0 0 1 0 1 0 0 0 1 1 0 0 0 0 0 0 0 0 2 0 1 0 0 0 0 0 1 0 0 0 1 0 0 2 2 1 0 0 0 2 1 1 0 1 1 2 0 2 0 0 2 0 0 1 0 1 1 1 0 1 2 1 0 0 0 1 0 2 2 0 0 2 0 1 0 1 0 0 2 1 1 0 0 0 1 0 1 0 0 2 0 0 0 0 1 1 1 2 0 0 1 0 0 0 1 1 0 0 0 0 0 1 0 2 0 0 1 1 0 0 0 0 0 0 0 0 1 1 1 0 2 1 0 0 0 0 0 0 0 0 0 0 0 0 1 2 1 0 0 0 0 0 2 0 0 1 0 1 2 0 1 2 0 2 1 0 2 0 2 0 2 1 1 0 1 0 0 0 0 0 0 2 0 0 1 1 1 0 1 0 1 1 0 0 0 0 1 2 2 0 0 1 0 1 0 0 1 1 0 0 0 1 0 1 1 0 2 0 0 0 1 1 1 0 1 1 2 1 0 0 1 0 0 2 2 0 2 1 2 0 0 2 2 1 1 1 2 1 0 2 2 2 1 0 0 0 0 0 1 0 0 0 0 0 0 0 1 0 2 0 0 1 0 0 0 0 1 1 0 0 1 1 0 0 0 0 0 2 0 2 0 0 0 0 0 2 0 1 2 2 1 1 0 0 1 0 1 1 1 1 0 0 0 0 2 0 1 1 0 1 1 1 2 0 0 1 0 2 1 0 1 2 0 2 2 1 0 0 0 1 0 1 2 1 2 1 2 2 0 0 1 1 1 0 1 2 0 0 0 0 0 2 1 1 0 2 0 1 1 0 0 2 2 0 0 2 2 1 0 1 1 0 0 1 0 1 0 0 1 0 1 0 0 2 2 0 2 2 1 1 1 1 0 2 0 1 0 0 1 0 0 2 1 1 1 1 0 1 2 1 0 1 1 0 0 0 2 0 2 0 2 0 0 0 1 0 0 0 0 0 1 2 2 1 0 0 1 0 0 0 0 1 0 2 1 0 0 0 0 0 0 0 0 0 0 1 1 1 1 0 0 1 1 1 1 1 1 1 0 1 1 0 2 2 2 0 0 2 0 2 0 1 0 1 1 1 0 0 0 0 1 1 0 0 0 0 0 0 0 0 0 0 1 1 1 1 0 1 1 0 1 0 1 1 0 2 1 2 2 0 0 2 2 0 0 0 0 1 1 1 1 2 1 1 0 1 1 0 0 1 1 1 1 1 1 2 2 0 2 2 2 2 2 0 1 0 1 1 0 0 0 2 0 1 1 0 0 0 2 0 0 1 2 0 0 0 0 1 0 1 0 0 1 0 0 0 1 2 0 0 0 0 1 1 2 2 0 2 0 2 0 0 0 1 0 1 0 0 0 1 0 1 1 1 1 1 0 0 0 0 0 0 2 0 0 0 1 0 0 0 0 2 0 2 0 0 0 1 1 0 0 0 0 1 0 1 1 1 0 2 0 2 1 2 0 1 1 1 0 0 0 1 0 0 1 1 0 2 1 1 0 0 0 2 2 0 1 1 1 2 2 0 1 0 1 1 0 1 1 0 0 0 0 2 0 0 1 0 0 0 0 2 1 0 1 2 0 0 1 1 2 0 0 0 2 0 1 1 0 0 0 0 1 0 1 2 0 0 0 0 0 0 1 1 1 1 0 1 0 1 0 0 0 0 1 0 0 0 0 0 0 0 1 0 2 0 2 0 1 0 1 0 0 0 1 1 1 1 1 1 0 0 0 1 0 0 0 0 1 1 1 1 1 0 0 1 0 0 1 0 1 2 0 1 2 2 0 0 0 0 0 1 2 1 0 2 1 0 0 0 0 0 1 0 1 0 0 0 0 0 2 1 1 0 0 0 1 0 2 0 0 0 1 1 1 0 0 0 0 0 0 0 2 1 0 0 0 1 1 2 2 0 0 1 0 1 0 0 0 0 0 0 0 0 0 0
106 0 2 1 0 0 0 1 1 1 0 0 0 0 0 0 0 0 1 1 0 0 2 0 2 0 1 2 2 2 2 1 1 1 0 1 1 2 0 0 2 2 0 0 0 1 1 0 0 1 1 0 1 0 0 0 0 1 2 0 0 1 2 1 1 1 0 1 0 0 0 0 1 1 0 1 1 1 2 1 1 0 1 1 2 0 1 1 2 2 0 1 1 0 0 2 0 2 2 2 2 2 1 1 2 0 2 0 2 1 0 1 0 1 0 0 1 0 2 0 0 0 0 0 0 1 0 1 2 2 0 0 0 0 0 0 1 0 0 0 1 0 0 0 0 0 0 0 0 0 0 0 0 0 0 0 1 0 0 1 2 1 0 1 0 2 0 0 0 1 1 1 0 2 0 0 2 0 1 0 0 0 0 0 0 0 1 2 2 1 1 1 0 1 2 0 0 2 0 0 0 0 0 0 2 2 2 0 1 0 0 0 0 0 0 2 1 0 2 2 2 0 2 2 0 0 1 0 0 0 0 0 0 1 1 1 0 2 0 2 0 0 2 2 0 0 0 0 0 0 0 0 0 0 1 0 1 2 2 2 1 2 0 0 0 0 1 0 1 0 0 2 2 0 0 0 2 0 2 0 1 1 0 1 1 1 0 1 0 1 1 0 1 0 1 0 2 1 0 1 1 0 2 0 0 0 0 2 1 1 0 0 2 0 1 0 1 0 0 0 1 1 0 1 2 0 2 0 1 1 0 1 1 1 0 0 0 1 0 0 0 0 2 2 0 0 1 0 1 0 1 1 2 0 1 0 1 0 0 1 1 0 1 0 1 0 0 2 1 1 1 1 1 1 0 1 2 2 1 0 0 0 0 0 1 1 1 0 0 0 0 0 0 0 1 0 0 0 0 0 0 0 0 2 2 0 0 0 0 0 0 0 0 0 0 0 2 1 0 1 0 1 0 2 0 1 1 0 1 0 0 0 1 1 1 2 0 1 0 0 1 0 0 2 0 2 2 0 2 0 0 2 0 1 2 1 2 1 2 1 0 1 0 0 0 2 0 2 1 1 2 1 2 2 0 1 0 1 1 0 0 2 1 1 0 1 0 0 0 0 1 0 0 1 1 0 0 0 0 1 2 2 1 1 0 1 1 1 1 0 1 1 1 0 1 1 0 1 0 1 1 1 0 0 0 0 0 1 0 2 0 1 0 0 0 0 2 0 0 0 0 0 0 0 2 2 0 1 2 0 0 0 0 1 1 0 1 0 1 0 0 1 0 0 0 0 1 1 1 0 1 2 0 0 1 0 1 0 0 2 0 0 1 0 1 0 1 0 1 1 0 2 0 0 0 0 0 1 1 1 1 1 0 1 0 1 1 0 1 1 0 0 0 0 0 0 0 0 1 0 1 0 0 2 1 0 1 2 0 0 1 1 0 0 0 1 0 2 2 0 1 1 0 2 0 0 2 1 0 1 0 1 0 1 2 0 0 2 2 0 0 0 1 0 0 1 2 1 1 0 1 1 0 0 0 1 2 0 0 0 0 0 2 1 2 2 1 1 1 1 0 1 0 0 0 0 1 2 1 2 0 0 0 0 1 0 1 2 2 0 1 0 0 1 0 0 0 2 0 1 0 0 1 2 0 1 1 0 0 0 1 2 0 2 0 1 2 0 0 1 1 0 1 1 2 0 0 0 1 0 1 1 1 0 1 0 1 0 1 0 0 1 2 0 1 1 0 1 1 1 1 1 0 0 0 0 0 1 1 0 0 0 1 1 1 1 1 1 1 1 0 1 2 0 0 0 0 2 0 0 1 1 0 1 2 1 0 0 0 0 0 0 2 0 2 2 2 1 1 0 1 1 0 1 2 0 0 0 0 1 0 0 2 0 0 0 0 2 1 0 1 1 0 0 0 0 0 0 1 0 0 0 0 2 0 0 0 0 0 2 0 1 0 0 0 2 1 0 1 1 0 1 0 2 0 1 0 1 1 1 2 0 0 0 0 0 0 2 0 0 2 0 1 0 1 0 1 0 0 1 1 0 1 1 2 2 0 1 0 1 0 0 1 0 1 1 2 1 2 1 0 2 0 0 0 0 0 1 0 0 2 1 0 1 1 0 1 0 1 1 0 0 1 0 0 1 0 1 0 0 1 0 2 0 1 0 0 1 0 0 0 0 1 0 1 1 1 0 2 2 2 0 0 0 0 0 0 0 1 0 0 0 0 0 1 1 1 0 0 1 0 0 0 1 1 0 0 0 0 0 0 2
107 0 1 0 0 0 0 2 0 2 0 0 1 0 0 1 0 0 1 1 1 1 0 0 2 0 2 0 2 1 1 0 2 2 2 0 1 1 0 2 1 0 0 0 0 0 0 0 0 0 0 0 1 0 1 1 1 1 2 0 0 1 0 0 2 2 1 1 0 0 0 1 2 2 1 2 2 1 2 1 1 0 2 1 1 0 0 1 2 2 0 1 0 0 0 0 0 0 0 1 0 2 1 1 2 0 2 2 0 0 1 1 0 1 0 1 1 0 1 1 1 0 1 1 1 1 1 0 0 0 1 0 0 0 1 1 0 0 0 0 0 0 0 0 1 0 0 0 0 0 0 0 1 0 0 0 0 0 0 2 1 0 0 2 1 1 0 1 1 1 1 0 0 2 0 0 2 2 0 1 0 0 0 0 0 0 2 1 0 0 1 0 0 0 0 0 1 1 0 1 0 2 0 0 2 1 2 0 1 0 1 0 0 0 0 2 1 1 1 0 2 2 2 2 0 0 0 2 0 0 0 0 0 0 0 1 0 2 0 2 0 0 1 1 0 0 0 0 0 0 0 0 0 0 0 1 1 0 0 1 1 1 0 0 0 0 0 0 2 1 0 2 0 2 0 0 1 1 1 0 0 2 0 1 2 1 0 1 0 2 1 1 0 0 2 0 0 1 0 0 0 0 0 0 0 0 0 0 1 2 0 2 2 0 1 0 2 1 0 0 0 1 0 2 1 0 0 0 1 1 0 0 1 0 0 0 0 2 1 0 1 2 2 2 0 0 2 0 1 1 0 0 1 0 0 1 1 0 1 1 2 1 2 2 2 0 0 2 2 1 1 1 0 0 0 0 1 1 1 0 1 1 0 0 0 0 0 0 0 0 0 0 0 0 2 1 0 0 0 0 0 1 0 1 1 0 0 0 0 0 0 0 0 1 1 1 1 0 0 0 0 1 0 1 2 1 1 1 0 0 0 0 1 1 1 1 2 2 2 0 2 0 1 1 0 1 1 0 1 0 0 1 0 1 1 1 1 2 1 2 2 1 0 0 0 0 0 2 1 1 2 0 1 1 1 0 1 0 0 0 0 2 0 1 1 2 0 0 0 1 1 1 0 1 0 0 0 0 2 0 0 2 2 2 0 0 2 1 1 1 1 1 0 0 1 0 0 1 0 2 2 0 2 2 0 1 1 0 0 2 0 0 0 1 0 0 0 0 1 2 1 1 0 1 2 1 0 1 1 0 0 0 0 2 1 1 0 1 0 1 1 0 1 1 1 1 0 1 1 0 1 1 0 0 1 0 1 1 0 2 0 0 2 0 2 0 2 0 0 0 0 1 0 0 0 0 0 0 0 0 0 1 1 0 0 0 2 0 0 0 2 0 1 1 1 1 1 0 0 0 0 0 0 0 0 2 0 0 0 0 1 1 0 0 0 0 0 1 2 0 1 0 0 0 2 0 1 0 1 1 1 1 0 1 1 0 1 1 1 0 0 0 0 1 0 1 1 2 1 1 1 1 0 0 1 2 1 1 0 0 1 1 2 1 2 0 2 2 2 1 1 1 1 1 0 0 1 2 1 2 0 0 0 0 2 0 1 2 1 0 1 0 0 1 0 0 0 1 0 0 0 1 1 2 0 1 2 0 0 1 1 1 0 2 0 1 1 0 0 2 0 0 1 0 1 0 0 0 1 1 1 1 0 0 0 0 0 0 2 0 0 0 1 1 0 1 2 0 1 2 0 0 0 1 1 0 0 1 1 1 0 0 1 1 0 1 1 2 1 2 0 1 2 1 0 0 0 0 1 0 0 0 0 1 2 2 2 0 0 1 1 0 1 0 1 2 1 1 0 0 0 0 0 0 2 0 0 0 1 1 1 1 0 0 0 1 0 1 0 0 0 0 0 0 1 0 1 0 0 0 1 0 1 2 0 1 0 0 0 0 1 1 0 0 0 0 1 0 0 1 0 0 2 0 0 1 0 0 2 0 0 2 0 0 0 1 1 2 0 0 2 1 0 0 2 0 2 0 0 0 0 2 1 1 1 1 0 1 0 0 0 0 0 0 1 1 2 1 2 2 0 2 0 0 0 0 2 1 1 1 1 1 0 1 0 1 0 1 1 0 0 0 1 0 0 0 0 0 0 0 1 0 2 0 1 0 0 2 0 0 0 1 1 0 1 1 1 0 0 0 0 0 0 0 0 0 0 0 0 0 0 0 0 1 0 0 2 0 0 2 0 0 1 0 2 0 0 0 0 0 0 0
108 0 2 0 0 0 0 2 2 1 0 0 0 0 0 0 0 0 1 0 2 2 0 1 1 1 1 0 1 1 1 0 0 1 1 0 2 1 1 1 0 0 0 0 0 1 1 0 0 0 0 0 0 1 0 1 0 0 1 1 0 1 1 1 1 1 0 1 0 0 0 0 2 2 1 2 2 1 1 0 1 0 2 0 1 0 0 0 2 2 0 0 1 0 0 1 0 0 0 1 0 2 1 1 2 0 2 1 1 0 1 2 0 1 0 0 1 0 0 1 1 0 2 2 2 0 1 1 1 1 1 0 0 0 0 0 0 0 0 1 0 0 0 0 1 0 0 0 1 0 0 0 1 0 0 1 0 1 1 2 1 0 0 1 0 0 0 1 0 1 1 2 1 1 0 1 2 0 0 1 0 1 0 0 0 0 2 1 1 1 0 1 0 1 1 0 1 2 0 0 0 0 0 0 2 1 1 0 1 0 1 1 0 0 0 2 1 0 0 0 1 0 1 1 1 0 1 0 0 0 0 0 0 0 0 0 0 2 0 2 0 0 1 0 0 0 0 0 0 0 0 0 0 0 0 0 0 2 1 1 1 1 0 0 1 0 2 0 2 1 0 1 2 0 0 0 1 2 1 0 1 1 0 2 2 0 0 1 0 2 1 2 1 1 1 1 1 1 0 1 2 1 1 1 1 0 0 2 0 2 0 2 2 0 2 0 2 0 0 1 0 1 2 1 2 0 0 0 1 0 0 0 0 2 0 0 0 0 0 1 1 0 2 0 0 0 1 0 0 1 0 0 2 0 1 0 0 0 1 0 1 1 0 0 0 1 0 1 1 0 2 2 2 2 0 0 1 1 1 0 0 1 0 0 0 0 0 0 0 0 0 1 1 1 2 1 1 1 0 0 0 0 0 2 2 1 0 1 0 0 0 1 0 1 1 2 0 0 0 0 0 1 0 0 2 2 1 1 0 0 1 0 1 1 1 1 1 0 1 0 1 0 0 2 0 2 2 0 1 0 0 1 0 1 1 1 1 0 0 0 0 0 0 0 0 1 0 1 2 1 2 1 2 0 1 0 1 0 0 0 1 2 0 1 1 2 0 0 0 0 2 1 0 1 0 0 0 0 2 0 1 2 2 2 0 0 2 2 0 0 0 2 1 1 1 1 0 1 0 1 1 1 2 2 1 0 0 0 0 2 0 0 0 1 0 0 0 1 0 1 0 1 0 1 2 1 0 0 0 0 0 0 0 0 2 0 2 0 0 0 0 0 1 0 1 1 0 0 0 0 0 1 2 0 0 0 2 2 0 1 1 1 2 0 2 1 1 0 0 0 0 0 0 0 0 0 0 0 0 1 1 1 0 2 0 2 0 0 0 0 0 0 0 1 0 1 0 0 1 0 0 0 0 1 1 0 0 1 0 0 1 1 1 0 0 0 1 2 1 1 1 0 0 1 1 0 1 0 1 1 0 2 0 1 2 0 0 2 0 1 1 0 0 1 1 0 1 2 0 0 1 1 0 0 0 0 2 0 0 0 0 0 2 1 2 1 1 1 1 0 0 0 0 2 0 0 2 2 1 2 1 1 0 0 1 0 1 1 1 0 1 1 0 2 1 1 1 1 1 0 0 0 0 1 1 0 1 0 0 0 1 0 0 2 0 1 1 0 0 1 0 1 0 1 1 0 0 0 0 0 0 0 0 0 0 0 1 0 1 0 0 0 2 1 0 0 0 1 1 2 0 0 0 0 0 0 0 1 1 1 0 1 0 0 0 2 0 2 1 2 0 1 2 1 0 1 0 1 0 0 0 1 0 2 1 2 0 0 1 1 2 0 1 0 1 2 1 0 2 0 2 2 0 1 2 0 0 0 0 1 0 0 0 0 0 1 0 0 0 0 0 0 0 0 0 0 0 0 0 0 2 0 0 2 0 1 0 0 0 0 1 1 0 0 0 0 1 2 1 0 0 0 0 2 0 1 0 0 2 1 2 0 0 0 0 2 2 0 0 1 0 0 1 1 2 1 2 0 0 0 0 2 0 0 2 2 0 2 0 2 0 0 0 0 0 0 2 1 2 1 0 2 0 0 0 0 1 0 1 1 2 2 0 2 0 0 1 1 1 0 0 0 1 2 2 0 0 0 1 0 1 0 2 0 0 0 0 2 0 0 0 0 1 0 2 0 0 0 1 1 0 0 1 1 0 1 1 0 1 0 0 0 0 1 0 0 1 0 0 2 0 0 0 0 1 0 0 0 0 0 0 1
109 0 0 0 0 1 1 1 2 0 1 1 1 1 1 1 0 0 0 2 0 2 0 0 2 0 1 2 2 2 2 0 2 2 1 1 2 2 0 0 2 2 1 1 0 1 1 0 0 2 2 0 2 0 0 0 1 1 1 1 0 0 1 0 0 0 1 0 1 1 0 1 1 1 1 1 2 1 2 0 0 0 2 1 1 1 0 0 2 2 0 0 0 0 1 2 1 0 0 0 0 1 2 2 2 0 2 2 1 1 0 1 1 2 1 1 2 0 0 1 1 0 2 2 2 0 2 2 2 2 0 0 0 0 0 0 0 0 0 0 0 0 1 0 1 0 1 0 1 1 0 0 0 0 0 0 0 1 0 0 0 1 0 0 1 1 1 0 0 1 1 0 1 1 0 0 1 0 0 0 1 2 1 1 0 1 2 1 0 0 1 0 1 0 2 0 0 2 0 1 0 1 1 0 2 1 1 1 1 0 1 0 2 0 0 2 0 1 2 1 2 0 2 1 0 0 0 2 0 1 0 0 0 1 1 0 1 1 1 1 1 1 2 0 1 1 1 0 0 0 0 0 0 0 0 0 0 1 0 0 0 0 0 0 1 1 0 0 1 0 0 2 0 2 1 0 0 2 2 0 0 2 1 2 1 0 0 1 0 1 0 0 0 1 1 1 0 0 1 0 2 0 1 0 0 0 1 2 0 1 1 1 2 0 2 1 2 0 0 2 0 1 1 1 2 0 1 0 0 0 0 1 1 2 0 0 1 0 0 1 1 0 2 2 0 1 0 0 1 0 1 0 0 0 0 1 1 0 0 1 1 0 1 0 1 2 0 2 2 2 0 0 0 0 0 0 1 0 0 1 1 1 0 1 1 0 1 0 0 0 0 0 1 0 2 1 0 1 1 1 0 2 0 2 2 0 0 1 0 0 0 0 0 2 0 2 0 1 0 0 0 0 0 0 1 1 0 0 0 0 0 0 1 1 1 2 0 2 0 0 0 0 1 1 0 1 1 1 1 0 0 0 0 1 1 1 1 1 0 0 0 0 0 0 1 1 0 2 2 1 1 1 2 2 0 2 0 0 0 0 0 2 0 1 1 1 0 2 2 0 0 2 0 1 0 0 0 0 1 0 1 1 2 1 0 1 2 1 0 1 0 1 2 1 0 2 0 0 0 0 1 2 2 2 1 0 0 0 0 2 0 0 0 0 1 0 1 2 0 0 1 2 0 1 1 0 1 1 1 0 0 0 1 2 1 0 0 1 0 1 1 0 0 0 0 0 0 0 0 0 0 0 0 1 0 1 1 1 0 2 0 0 1 0 1 1 1 1 0 0 1 0 0 0 1 0 0 0 0 0 0 1 0 2 0 2 1 0 2 1 0 0 0 0 0 0 0 0 0 1 0 0 0 1 1 0 1 1 0 0 2 2 1 0 0 0 2 0 2 0 2 1 0 1 0 0 1 0 0 0 0 2 1 2 0 1 1 2 2 1 1 0 1 0 1 1 1 2 0 0 2 0 1 0 1 2 0 1 1 0 1 1 2 1 1 1 0 1 2 0 1 1 0 1 0 0 1 2 2 2 1 0 0 0 1 0 2 1 1 0 0 0 0 1 0 1 0 2 2 0 0 0 1 2 0 0 0 0 1 1 1 1 0 2 0 1 0 0 0 2 1 0 0 0 0 0 0 0 1 0 1 1 2 0 1 0 0 0 1 0 0 0 0 0 0 0 0 0 1 2 0 0 0 0 0 0 0 1 1 0 1 1 1 0 0 0 1 2 1 2 0 1 1 0 0 0 1 1 1 0 0 0 1 2 0 0 1 0 0 2 2 0 1 0 0 1 1 0 1 0 1 1 0 1 1 0 0 0 0 1 0 0 1 0 0 0 0 0 1 2 0 2 0 0 0 0 0 0 0 0 2 0 0 2 0 0 0 0 0 0 2 2 0 0 0 0 0 0 0 1 0 0 0 1 0 2 0 0 1 1 2 0 0 0 0 0 0 0 1 0 1 1 1 0 2 0 2 0 1 0 1 1 1 1 2 2 0 2 1 1 1 0 1 1 2 2 0 1 2 2 0 2 0 0 0 0 2 2 0 0 1 1 0 2 1 0 0 1 1 0 0 1 1 1 2 0 0 0 0 0 1 0 1 1 0 0 1 2 0 0 0 0 1 0 1 0 0 0 2 2 1 0 0 0 0 1 0 0 0 1 0 0 0 2 0 2 2 0 1 1 0 0 0 2 1 0 0 0 0 0 0 0
110 0 1 0 0 0 0 2 0 1 0 1 0 1 1 1 0 1 1 1 1 1 0 1 1 1 1 1 2 2 2 0 1 1 1 1 1 1 1 0 0 0 0 0 1 0 1 0 0 0 0 0 2 0 0 0 0 0 1 2 0 2 2 0 0 0 1 1 0 0 0 1 2 2 1 2 2 1 2 0 0 0 2 0 1 0 0 0 0 2 0 0 2 1 0 0 0 1 1 1 0 1 1 1 2 1 2 1 0 0 0 0 0 1 0 0 1 0 1 0 1 0 0 0 0 1 0 1 1 1 0 0 0 0 0 0 1 0 0 0 0 0 0 0 1 0 1 0 0 0 0 0 1 0 0 0 0 1 1 1 0 0 0 1 1 1 0 0 1 1 1 0 1 1 1 1 2 0 0 1 0 2 0 0 1 1 0 0 0 0 2 0 0 1 2 0 0 1 0 0 0 0 1 0 2 1 0 0 0 0 1 0 1 0 0 2 0 0 2 1 2 0 1 1 1 0 1 1 1 1 0 0 0 0 0 0 0 2 0 2 0 0 2 0 0 0 0 0 0 0 0 0 1 1 0 0 1 1 0 0 0 0 0 0 1 0 1 0 2 2 0 2 0 2 0 0 0 0 2 0 1 0 1 2 2 0 1 1 0 2 1 0 1 0 2 0 1 2 0 2 2 2 2 0 2 0 0 2 1 1 0 0 2 0 1 0 0 0 0 0 1 1 1 2 1 0 1 1 0 1 0 1 0 2 1 0 0 2 1 0 2 1 2 0 1 1 0 0 1 0 0 0 2 0 1 0 1 0 0 2 2 0 2 0 2 0 0 2 2 1 1 1 0 0 0 0 1 0 0 0 0 1 0 0 0 2 2 0 0 0 0 0 1 0 2 1 1 1 1 1 0 1 0 2 2 1 0 0 1 1 0 0 0 1 1 2 0 0 0 0 1 2 1 1 0 1 0 2 0 1 0 1 0 1 1 0 1 1 0 0 2 0 0 2 0 1 1 0 1 0 0 1 0 1 0 0 0 1 0 2 2 2 0 0 0 2 0 0 2 0 0 0 2 0 1 0 0 0 0 1 0 1 0 0 0 0 0 0 0 0 2 0 0 2 0 0 0 0 1 0 1 1 2 1 0 1 2 1 0 1 0 1 1 0 1 1 0 0 0 0 1 2 2 2 1 1 1 1 1 2 0 1 1 0 0 0 1 1 1 2 0 0 0 0 0 2 0 2 2 0 0 0 1 1 2 0 1 0 0 0 0 0 1 0 1 1 0 1 1 1 0 1 0 0 0 0 0 0 0 2 0 0 2 0 2 0 2 0 1 1 0 2 1 0 0 0 0 0 0 1 1 1 0 2 0 2 1 0 1 1 1 0 0 0 0 0 0 0 1 0 2 0 0 0 0 0 2 2 0 0 0 1 0 1 1 1 0 1 2 0 1 0 0 0 1 0 1 0 2 2 0 1 0 0 1 0 2 2 2 0 0 0 0 1 1 2 0 2 0 1 1 0 0 1 0 2 0 1 1 1 1 2 1 0 1 0 1 2 2 0 2 0 0 2 0 0 2 2 0 2 2 0 0 0 0 0 2 2 1 0 0 0 1 0 0 1 0 2 0 0 0 1 1 2 0 0 1 2 1 1 2 2 0 2 0 1 0 0 0 0 0 0 1 0 1 0 0 0 0 0 0 0 1 0 1 1 0 0 1 0 0 0 1 1 0 1 1 1 0 2 0 0 0 0 0 0 0 0 0 2 0 2 0 1 1 2 0 2 0 2 0 2 2 0 0 0 1 1 0 1 2 2 0 1 2 1 0 0 0 1 1 1 2 0 2 2 2 0 2 0 1 2 0 1 2 0 0 0 0 2 0 0 2 0 0 0 0 1 1 0 1 1 0 0 0 0 0 0 1 0 1 0 1 1 1 0 2 1 0 0 1 1 1 0 1 2 1 1 1 2 0 1 0 2 0 2 0 0 0 0 2 0 0 0 0 1 1 2 0 0 2 2 0 1 2 0 2 0 1 0 1 0 0 0 2 2 0 0 0 0 0 0 1 0 2 2 1 2 2 0 0 2 0 0 1 0 1 2 0 0 2 2 0 1 0 0 0 0 1 1 1 1 2 1 1 0 0 1 0 0 0 0 0 0 1 0 1 2 2 2 0 2 2 0 1 1 1 0 1 0 0 0 0 0 1 0 2 0 1 1 0 0 1 0 0 0 0 0 1 2 0 0 0 0 0 0 0 1 2 0 0 0
111 0 0 0 0 0 0 2 2 0 0 0 0 1 1 1 0 0 0 0 1 0 0 0 2 1 2 1 1 1 1 0 1 1 2 0 2 1 1 0 1 1 1 0 0 2 1 0 0 2 2 0 2 0 1 0 2 0 1 1 1 1 1 1 1 1 2 0 0 0 0 2 2 2 1 2 2 1 1 0 2 0 2 0 1 0 0 0 2 2 0 0 0 0 0 0 0 0 0 1 0 2 0 0 2 0 2 1 1 0 1 2 0 1 0 0 1 0 0 2 2 1 0 0 0 2 0 1 2 2 0 1 0 0 1 0 1 0 0 0 0 0 0 0 1 0 1 1 1 1 1 0 0 0 0 0 0 0 1 1 1 1 0 0 1 1 1 0 1 1 1 2 0 2 1 0 2 0 0 0 0 2 2 2 0 2 2 0 0 0 0 0 0 0 1 0 0 2 0 0 0 1 0 0 2 1 2 0 0 0 2 0 1 0 0 2 1 0 1 0 2 2 2 2 0 0 2 0 0 0 0 0 0 1 1 0 0 2 0 2 0 0 2 1 0 0 0 0 0 0 0 0 0 0 0 0 0 2 1 1 0 1 0 0 0 0 0 0 2 0 0 2 0 1 0 2 0 1 1 0 0 1 0 2 2 0 0 1 0 1 1 1 1 0 1 0 1 0 1 0 0 0 0 2 0 0 0 1 0 1 0 1 2 0 2 0 2 1 1 0 0 1 2 0 1 0 0 0 1 1 0 0 2 1 0 0 0 2 1 1 1 1 2 0 0 0 1 0 1 1 0 0 0 0 0 2 1 0 0 0 0 0 1 1 1 0 0 2 2 1 1 1 0 0 0 0 2 2 0 0 0 1 0 0 0 1 1 0 0 0 0 0 0 0 1 1 1 0 1 1 0 1 0 1 1 0 0 0 0 0 0 0 0 0 1 1 1 2 0 2 0 0 0 0 1 2 1 0 1 0 0 1 1 1 1 1 1 1 0 0 1 0 2 0 1 1 2 0 1 0 0 1 0 2 1 0 1 1 1 0 0 0 0 1 0 0 0 1 2 0 0 0 2 0 1 0 0 0 0 2 2 2 0 1 0 0 0 1 1 0 0 2 0 1 1 0 1 1 2 0 0 2 1 0 0 1 2 0 1 0 2 0 1 0 1 1 0 1 0 2 2 0 1 1 0 0 0 1 0 2 0 1 0 0 2 0 1 1 0 0 2 1 0 0 2 1 0 2 2 0 0 0 1 2 1 1 0 1 0 0 0 0 0 0 0 0 0 1 1 0 0 0 0 0 0 0 0 1 0 2 0 1 1 0 1 0 1 1 0 0 0 1 0 0 0 0 0 0 0 0 0 1 0 2 0 2 0 0 1 0 0 0 0 0 0 0 0 0 0 0 0 0 0 0 0 1 1 1 0 0 1 1 2 0 0 1 1 1 2 0 0 0 0 1 0 0 2 1 1 1 1 1 0 0 1 0 2 1 1 0 0 0 1 1 0 1 1 2 0 0 2 0 0 0 1 2 0 1 0 0 1 1 2 1 2 0 2 0 2 0 0 0 0 2 1 0 2 1 0 1 0 0 0 0 0 0 1 2 2 0 1 0 0 0 0 0 1 1 1 0 0 0 1 2 1 0 1 0 1 1 2 2 0 2 0 0 0 0 0 1 0 0 0 0 0 1 0 1 1 1 1 1 0 0 0 1 0 1 1 1 1 0 1 2 0 1 1 1 0 2 0 0 1 1 1 0 0 1 0 2 0 2 0 1 1 2 0 2 0 2 0 2 1 0 1 0 0 1 1 0 0 0 0 2 1 0 2 0 0 0 0 0 0 0 0 0 1 0 0 0 0 0 0 2 2 0 0 0 0 1 0 0 1 0 0 1 1 0 0 0 0 0 0 0 0 0 0 0 0 0 2 0 1 1 0 0 0 1 0 0 2 2 0 0 0 0 2 1 2 1 0 0 0 1 0 2 0 0 2 1 2 0 0 0 0 2 2 0 0 1 0 2 0 0 2 0 2 0 0 0 2 0 2 1 1 1 1 2 0 0 0 0 0 0 0 1 2 0 2 2 0 2 1 1 0 0 0 1 0 0 1 1 1 1 0 0 0 1 1 0 0 0 2 0 0 0 0 1 0 0 2 0 0 0 0 1 1 2 1 0 0 0 1 0 2 0 0 0 1 1 0 0 0 0 0 2 0 0 1 1 0 0 0 0 0 0 0 2 0 2 2 0 0 0 0 0 0 0 0 0 0 1
112 0 1 0 0 0 0 2 2 0 0 1 0 1 1 1 0 0 0 2 0 0 0 0 2 0 1 1 2 2 2 0 2 2 0 0 1 2 0 0 2 2 0 0 0 0 1 0 0 0 0 0 0 1 0 1 0 0 0 2 0 2 1 1 0 0 1 1 0 0 0 1 2 2 2 2 2 1 2 1 1 0 2 1 1 0 0 0 1 2 0 0 1 0 0 1 0 1 1 2 1 2 1 1 2 0 2 1 1 0 1 2 0 0 1 1 1 0 0 1 2 0 2 2 2 0 2 0 2 1 0 0 1 0 0 0 0 0 0 0 1 0 1 0 0 0 0 0 0 0 1 0 1 0 1 0 0 0 1 1 2 0 0 1 0 1 0 1 0 1 1 1 2 0 1 2 1 0 0 0 0 0 1 1 0 1 1 1 0 0 1 1 0 0 1 1 1 2 0 1 0 1 0 0 2 0 0 1 1 0 2 0 1 0 0 2 0 0 2 2 2 0 1 1 1 0 0 1 0 0 0 0 2 2 1 1 1 1 0 1 0 0 2 1 0 0 0 0 0 0 0 0 1 0 0 0 1 0 0 0 0 0 0 0 0 0 0 0 1 0 1 1 0 0 1 1 0 1 1 0 0 2 2 2 2 0 1 1 0 2 2 2 1 0 1 0 2 1 0 1 1 0 0 1 0 0 1 2 0 1 0 1 2 2 1 0 1 0 1 0 0 1 1 2 2 0 0 0 0 0 0 2 0 2 0 0 0 0 0 0 0 0 2 1 0 0 0 2 0 2 0 0 1 1 0 1 0 0 0 1 1 0 0 0 0 0 0 1 1 0 2 2 0 0 0 0 1 1 1 0 0 0 0 0 2 1 0 1 1 0 0 0 2 0 2 0 0 1 0 0 0 0 1 2 1 0 1 1 1 1 1 1 0 1 1 2 0 0 0 0 0 2 0 0 1 1 0 1 0 0 1 1 0 2 0 0 0 1 1 0 2 0 2 0 1 2 2 0 1 0 0 1 0 1 1 1 1 1 1 1 0 1 0 0 0 2 0 1 2 1 1 1 2 1 0 1 0 0 0 0 1 2 0 1 1 1 0 0 0 0 2 0 1 1 1 0 1 0 0 2 2 2 2 2 0 0 2 0 0 0 0 2 1 0 1 0 0 0 1 2 2 0 1 1 1 0 0 0 2 0 2 0 0 0 0 0 0 0 0 1 0 1 0 0 1 1 0 0 0 0 0 0 0 1 1 0 1 1 0 1 1 0 0 0 0 0 1 0 0 0 1 1 1 0 0 0 1 1 0 2 0 0 1 0 1 0 1 0 0 0 0 1 0 0 0 0 0 0 0 0 0 2 1 2 0 2 0 0 0 0 1 0 0 0 0 0 1 0 0 1 1 1 0 1 1 0 1 1 0 0 0 1 0 0 0 2 0 1 1 1 1 0 0 1 0 0 2 0 1 1 0 1 0 0 2 0 0 0 0 0 0 0 1 1 1 1 1 1 1 1 0 1 1 0 0 1 1 0 0 0 0 1 2 0 1 2 1 0 1 1 0 0 0 1 0 0 1 2 1 1 0 0 0 0 2 0 2 1 2 0 0 0 0 0 0 1 0 1 0 0 0 0 0 2 0 0 0 1 0 0 2 2 1 2 0 1 2 0 0 1 0 0 0 0 2 0 1 0 0 0 0 0 0 0 0 0 0 1 2 1 1 2 0 1 0 1 1 0 2 0 2 0 1 1 1 0 0 0 0 1 1 2 0 0 1 2 0 2 2 2 0 0 1 0 1 0 0 1 0 0 1 2 0 2 1 0 1 1 0 1 1 0 1 1 1 2 2 0 2 0 1 1 0 0 1 0 0 0 1 2 1 1 1 0 0 1 1 1 0 0 0 0 0 0 0 0 0 0 0 0 2 0 1 2 0 1 0 0 0 0 0 0 0 0 0 1 1 0 0 2 0 0 1 1 0 2 0 1 1 2 2 0 1 0 1 1 0 1 0 1 1 1 0 0 2 0 2 0 0 0 0 1 1 1 2 2 1 1 0 0 0 0 0 0 1 0 1 1 2 0 0 2 0 0 0 0 0 0 1 2 2 2 1 1 0 0 0 1 2 1 0 1 1 2 2 0 0 1 1 0 2 0 0 1 1 0 2 1 1 2 1 2 2 0 2 1 1 0 2 1 0 0 0 0 0 1 0 0 1 0 0 0 0 1 0 1 2 0 1 1 0 0 0 1 1 0 0 0 0 0 0 1
113 0 0 0 0 1 1 1 1 1 1 1 0 1 1 1 0 0 0 0 2 2 0 1 1 0 0 0 1 1 1 0 1 1 0 0 1 2 0 0 1 1 1 0 0 2 0 0 0 1 1 0 0 0 0 2 0 0 1 0 1 0 2 1 0 0 1 0 0 0 0 1 2 2 2 2 2 1 1 0 2 0 2 1 1 1 0 0 1 1 0 0 2 0 0 2 0 1 0 1 0 2 2 2 2 0 2 1 1 0 0 1 0 0 0 0 0 0 1 1 1 0 1 1 0 0 0 0 1 0 1 1 0 0 0 0 0 0 0 1 0 0 0 0 1 0 0 0 1 1 0 0 0 0 0 0 0 0 0 1 1 1 0 1 1 2 0 0 1 2 1 1 1 1 0 1 2 0 0 1 0 2 1 1 0 1 2 2 1 1 0 2 1 1 2 0 2 2 0 0 0 1 0 1 2 0 0 0 1 0 1 0 1 0 0 2 1 1 1 1 1 0 2 2 0 0 1 0 0 0 1 1 0 0 0 0 1 1 1 1 0 0 2 0 0 0 0 0 0 0 0 0 1 0 0 0 0 1 0 0 0 0 0 0 1 0 1 1 2 0 0 2 0 1 0 0 1 2 2 0 0 2 1 2 2 0 1 1 0 2 1 0 1 1 1 1 1 0 1 0 0 0 0 1 0 0 1 1 0 0 1 0 2 0 2 1 2 0 1 1 0 1 1 2 1 0 0 0 1 1 0 2 1 1 0 0 1 2 0 0 1 0 1 1 0 0 1 0 0 0 0 0 1 0 1 1 1 0 0 2 1 0 2 0 2 1 0 2 2 1 1 1 1 1 1 0 2 1 1 0 0 1 0 0 1 2 1 1 1 0 0 0 0 0 2 1 1 1 0 0 0 0 0 1 1 0 0 0 0 0 0 0 0 0 1 1 1 1 0 1 0 1 0 1 1 1 0 0 1 0 0 2 0 1 1 0 1 1 1 0 1 0 1 1 1 1 1 1 2 0 0 0 0 2 2 1 2 1 1 2 0 2 0 1 0 1 0 1 2 0 1 0 1 2 0 0 0 0 0 0 1 2 0 0 0 0 0 1 1 1 1 1 0 0 0 0 0 0 0 2 2 2 1 1 0 1 2 2 0 0 0 2 0 0 1 1 0 0 0 1 1 1 2 2 0 1 1 1 0 2 0 1 0 1 1 0 2 1 1 2 0 0 0 0 2 2 0 1 1 0 0 0 1 2 0 0 0 1 1 0 0 0 0 0 0 0 0 0 0 0 0 0 2 0 0 0 2 2 0 2 0 0 0 0 0 0 0 0 0 0 0 2 1 0 0 0 0 0 0 0 0 2 0 1 0 2 0 0 2 2 0 0 0 2 1 1 0 0 1 0 0 0 0 0 0 1 0 1 0 0 1 1 0 0 0 0 1 2 2 0 0 1 0 1 1 0 0 1 2 2 0 0 0 0 2 0 1 2 2 0 0 0 2 0 1 1 0 1 1 0 1 1 1 0 1 2 0 2 1 1 2 0 2 0 2 1 1 1 1 1 0 1 0 1 0 0 1 0 0 1 0 1 0 0 2 0 1 1 1 0 1 1 0 1 0 0 0 2 0 0 0 0 1 2 0 1 1 0 1 1 1 1 0 2 0 1 1 0 0 1 0 1 0 0 1 1 0 0 0 0 0 0 1 0 0 1 0 0 2 0 0 2 2 1 0 1 1 1 1 2 0 0 1 1 1 0 0 1 0 0 0 1 2 0 0 2 0 1 2 2 1 1 2 0 0 0 0 1 0 0 1 1 0 1 2 1 1 0 0 0 0 0 0 2 0 2 2 0 1 0 1 1 0 0 1 0 0 0 0 2 0 0 2 0 0 0 0 0 1 1 0 1 1 0 1 0 1 0 0 1 1 0 2 1 1 0 1 0 0 0 2 2 0 1 1 0 0 0 1 1 0 0 0 1 0 2 0 1 1 1 2 0 0 0 0 0 0 1 1 0 0 2 1 0 2 1 1 0 1 0 0 1 1 1 2 2 0 2 0 0 0 0 0 0 0 0 2 0 0 0 0 0 1 1 1 0 0 1 0 0 1 1 1 1 1 0 0 1 2 1 0 0 1 1 1 0 1 0 2 0 1 0 1 0 1 0 1 2 2 2 0 2 0 0 1 1 2 0 1 2 1 0 0 0 0 1 1 1 0 0 0 0 0 1 0 0 2 0 0 1 0 0 0 0 1 0 0 0 0 0 2 0
114 0 2 0 0 0 0 1 1 0 0 1 0 1 1 1 0 0 1 0 2 2 1 0 2 0 0 1 2 2 1 1 2 2 0 0 1 0 1 1 1 0 1 0 0 2 0 0 0 0 0 0 1 1 1 0 1 0 1 1 1 0 2 2 0 1 1 2 0 0 0 2 2 2 2 2 2 0 2 1 0 0 1 1 2 0 1 0 2 2 0 0 0 1 0 1 0 1 1 1 1 2 1 1 2 1 2 2 0 0 1 1 1 2 1 1 2 0 1 1 1 0 2 2 1 0 1 2 2 1 1 1 0 0 0 0 0 0 0 0 0 0 0 0 0 0 0 0 1 1 0 0 0 0 0 1 0 1 0 0 0 2 0 1 0 1 0 0 0 1 1 1 0 2 1 2 2 0 0 0 0 0 1 1 0 1 2 0 0 0 2 0 0 1 2 0 0 2 0 0 0 0 0 0 2 0 0 0 0 0 2 0 1 0 0 2 0 0 2 2 1 0 1 1 1 0 1 2 1 1 0 0 0 0 0 0 1 2 0 1 0 0 2 0 0 0 0 0 1 1 1 1 1 0 0 0 0 1 0 0 0 0 0 0 0 0 0 0 2 2 0 2 0 0 1 1 1 1 2 0 0 2 0 2 2 1 0 1 0 1 0 0 0 0 2 0 2 1 0 1 1 0 1 0 1 0 0 1 1 1 0 0 1 1 1 0 2 0 1 0 0 2 0 1 2 0 1 0 1 0 0 0 0 1 0 0 0 1 0 1 1 1 2 2 0 0 1 0 0 1 0 0 2 1 0 0 1 0 0 1 0 0 0 0 0 0 0 2 2 0 2 2 0 0 0 0 2 1 0 0 0 0 0 0 1 1 1 0 0 0 0 0 0 0 2 1 1 0 0 0 0 0 2 2 1 1 1 1 0 0 0 0 0 1 1 2 0 0 0 0 1 0 0 0 1 1 1 1 0 0 0 0 0 2 0 1 0 0 1 0 1 0 1 1 0 0 1 0 1 0 0 1 0 1 0 0 0 1 1 2 1 2 0 0 0 2 0 1 2 0 1 0 1 1 1 1 1 1 1 0 1 2 0 2 1 1 0 1 1 0 0 2 0 1 1 0 0 1 2 0 1 2 1 1 0 1 1 1 0 1 0 1 1 0 0 1 0 0 0 0 1 2 1 1 0 1 0 1 1 1 0 1 0 0 2 0 1 1 0 0 1 1 0 1 2 1 0 0 0 0 0 0 0 0 2 0 2 0 0 1 0 0 1 1 1 1 0 0 0 0 0 2 1 0 0 0 2 0 0 2 0 0 2 0 1 1 2 0 0 0 0 2 1 1 1 0 1 0 0 0 0 1 1 2 0 2 1 0 1 1 2 2 0 1 0 1 0 0 0 1 1 1 0 0 0 0 1 0 0 0 1 1 0 0 0 1 1 0 2 0 2 1 0 1 1 0 0 0 2 2 1 1 0 1 2 0 1 2 2 0 0 0 1 0 1 1 1 1 1 0 1 1 1 1 0 2 0 1 1 1 2 0 2 0 0 2 0 1 2 0 1 0 0 1 0 0 1 2 2 2 0 0 0 0 1 0 1 0 1 1 1 1 0 1 0 0 0 1 0 0 0 2 0 1 0 0 0 1 0 0 2 2 0 2 0 0 1 0 0 1 1 0 0 1 1 0 0 0 0 0 1 1 1 0 0 1 0 0 1 0 0 0 0 0 0 0 1 1 1 2 0 0 1 0 0 0 0 1 1 1 0 2 1 0 0 1 1 1 1 2 1 1 2 0 1 0 0 0 0 0 0 1 0 2 2 2 2 2 0 0 0 0 0 2 0 2 2 1 0 0 0 0 0 1 1 0 0 0 0 1 0 0 1 0 0 0 0 1 0 1 0 1 0 0 1 0 0 0 0 0 2 0 2 1 1 1 1 0 0 0 1 1 0 0 0 1 2 0 1 2 0 0 0 0 0 1 0 0 1 0 1 1 1 0 0 2 1 2 0 0 2 1 0 0 1 0 1 0 2 0 2 0 0 0 2 2 0 0 0 1 0 0 0 0 0 0 2 1 2 1 0 2 0 0 1 0 0 1 0 0 2 2 1 2 1 0 0 2 2 0 0 0 0 1 1 0 1 0 1 0 1 0 1 0 1 0 1 1 0 0 0 0 1 0 2 0 1 0 0 0 0 0 0 0 1 1 1 0 1 0 0 0 0 0 0 0 0 0 0 1 0 0 0 0 0 0 1 0 0 0 0 0
115 0 0 0 0 1 1 1 1 1 1 0 1 1 0 0 0 0 0 0 1 1 0 0 2 0 0 1 1 1 1 0 2 2 0 0 1 1 0 0 1 1 1 1 0 1 2 0 0 1 1 0 1 0 1 0 1 0 1 1 0 2 2 2 1 1 2 0 0 0 0 0 2 2 1 2 1 1 2 0 1 0 2 1 1 1 0 0 2 2 0 0 2 1 0 0 0 0 0 1 0 2 1 1 2 0 2 2 1 0 0 1 1 1 1 1 1 0 0 0 1 0 0 0 0 2 0 2 2 2 0 0 1 0 0 0 1 0 0 0 1 0 0 0 0 0 0 0 0 0 1 0 0 0 1 0 0 0 0 2 1 1 0 1 2 2 0 1 0 2 2 1 0 2 0 1 1 1 0 0 0 2 2 2 0 2 2 2 0 1 1 1 2 0 2 1 1 2 0 1 0 1 0 2 2 1 1 0 1 0 1 0 1 0 1 1 1 1 2 1 2 1 1 1 1 0 0 2 0 0 0 0 0 0 0 0 0 1 0 1 0 0 2 0 0 0 0 0 0 0 0 0 1 0 0 0 1 2 0 0 0 0 0 0 1 0 0 0 2 0 0 1 0 1 0 0 0 2 2 0 1 1 1 1 1 1 1 2 0 2 0 1 2 0 2 0 2 0 0 0 1 1 0 0 0 0 0 2 1 2 0 1 2 0 0 0 2 0 0 0 1 1 2 2 2 0 1 0 2 2 0 0 1 1 0 0 0 1 0 1 0 1 2 1 1 1 0 1 1 2 0 0 1 1 0 1 1 0 0 1 0 0 1 1 1 0 0 2 2 2 0 0 0 0 0 0 2 1 0 0 0 0 0 0 0 0 0 0 0 0 0 0 0 0 2 1 1 0 1 1 0 1 0 2 2 0 0 0 1 1 0 0 0 0 0 0 2 0 0 0 1 2 1 0 2 2 1 1 0 0 0 1 1 0 1 2 0 2 0 0 1 0 1 1 1 1 1 0 1 0 0 1 0 1 1 0 1 1 0 0 0 0 0 0 0 1 0 0 2 0 1 0 0 2 1 1 1 0 0 0 0 2 0 1 0 0 0 1 0 2 0 1 0 1 0 0 0 0 2 0 0 2 2 2 0 0 2 2 0 2 0 1 0 0 2 0 0 0 0 1 1 1 2 2 0 2 1 0 2 1 1 0 0 0 1 0 1 0 0 1 1 2 0 1 2 2 0 1 1 0 0 0 1 2 1 1 0 2 0 1 1 0 1 0 1 1 0 0 0 0 0 0 0 0 0 0 0 1 0 2 0 0 2 0 1 2 1 1 0 0 0 0 0 0 0 0 0 0 0 0 0 1 1 2 0 2 1 0 0 0 0 0 0 1 0 1 0 0 1 0 0 0 0 0 0 0 2 1 0 0 1 1 0 1 1 0 1 2 2 0 1 1 1 1 1 0 1 0 0 0 0 1 0 0 2 0 2 1 1 0 0 0 1 0 1 2 0 0 2 0 0 2 0 0 2 2 0 0 1 0 1 0 2 0 2 2 1 0 1 1 1 1 2 2 2 0 2 0 0 1 0 1 0 1 1 1 0 1 2 0 0 0 0 1 0 0 0 0 0 0 0 1 1 1 0 0 0 0 1 1 2 2 0 2 0 0 1 0 0 2 1 1 1 0 1 0 0 0 0 0 1 1 0 0 0 1 0 0 2 0 0 1 1 0 0 0 0 0 2 2 0 0 0 0 0 0 0 2 2 0 0 0 1 1 1 1 0 2 1 2 0 1 2 1 1 1 0 1 0 0 1 1 0 2 2 1 0 0 0 1 1 0 2 0 2 2 2 0 0 0 0 1 0 0 2 0 0 0 0 1 0 0 1 0 0 1 0 0 2 1 0 2 1 0 1 0 1 0 0 0 2 0 1 0 1 0 1 1 0 0 2 2 0 0 0 0 0 0 2 0 0 0 0 2 0 2 0 1 2 1 1 1 1 0 1 1 0 0 0 0 2 2 1 0 2 0 2 1 0 0 0 1 1 1 1 1 1 1 1 0 0 0 0 0 0 0 2 1 2 1 1 1 0 0 1 0 1 2 0 0 2 2 1 1 1 0 1 1 2 1 0 2 0 0 0 0 0 1 1 0 0 0 0 0 1 0 1 1 1 0 0 0 1 0 2 0 0 0 2 2 0 1 0 0 0 1 0 0 2 0 0 0 0 1 0 0 0 1 1 2 0 1 0 0 1 1 1 0 0 0 0 2
116 0 1 0 0 0 0 2 2 0 1 0 0 0 0 0 0 0 0 1 1 2 0 0 2 0 1 1 2 2 1 0 1 1 1 1 2 1 0 1 2 1 0 0 0 1 0 0 0 0 0 0 1 1 1 1 1 0 1 0 1 0 1 0 0 0 0 0 0 1 1 1 2 2 1 2 2 0 2 0 0 0 1 1 1 0 0 0 2 2 0 0 1 0 0 1 1 0 0 2 0 1 1 1 2 1 2 0 2 0 0 2 1 1 1 1 1 0 0 1 1 0 2 2 2 0 2 1 1 1 1 0 1 0 1 1 0 0 0 0 1 0 0 0 0 0 0 0 0 0 0 0 0 0 0 0 0 0 1 2 1 1 1 0 1 2 0 1 1 1 1 0 1 1 0 0 2 0 0 0 0 0 1 1 0 1 2 1 0 0 1 1 0 0 1 1 0 2 0 1 0 1 0 0 2 2 1 0 0 0 2 0 2 1 0 2 0 0 2 1 2 1 2 2 0 0 0 0 0 0 0 0 1 1 0 1 0 2 0 1 0 0 2 1 0 0 0 0 0 0 0 0 1 0 1 0 0 2 0 0 0 0 0 0 1 0 1 1 1 0 1 2 0 0 0 0 0 1 1 0 0 2 0 1 2 2 0 0 0 1 1 1 0 0 1 0 2 1 1 1 1 1 1 0 0 1 2 2 0 1 0 2 1 0 1 0 2 0 0 0 0 2 2 0 2 0 0 0 1 1 0 2 1 1 0 0 0 2 0 0 0 0 2 2 1 1 0 0 0 2 0 0 1 0 0 1 1 0 0 1 1 0 1 0 1 0 0 2 2 0 2 2 1 1 2 0 0 1 1 1 1 1 0 0 1 0 0 0 0 1 0 1 1 0 2 0 0 1 0 0 0 1 0 0 0 0 0 1 0 0 0 0 0 0 1 1 1 0 1 0 0 1 1 1 0 0 0 1 0 0 1 0 0 0 2 1 0 2 0 0 1 0 1 1 0 1 2 0 1 0 0 1 0 2 1 0 1 1 1 0 0 0 0 0 0 1 1 2 1 0 1 0 0 2 1 1 1 1 1 0 1 1 0 1 1 1 0 2 2 0 0 2 0 1 0 0 0 1 2 0 1 2 0 0 0 2 0 1 1 2 1 2 2 1 0 2 0 0 0 2 2 0 1 1 1 0 0 1 1 1 1 1 0 1 0 0 0 0 2 2 1 1 0 1 0 2 0 1 1 0 0 0 1 2 0 0 0 0 1 1 1 1 1 1 1 1 0 2 2 2 1 1 0 0 0 0 0 2 0 2 0 0 0 0 0 0 0 0 0 0 0 0 1 0 0 0 1 0 2 0 0 2 1 2 0 2 0 1 2 2 1 0 0 1 0 1 1 0 0 0 1 0 0 0 0 2 0 2 0 0 1 1 0 0 0 1 0 0 2 0 2 1 0 1 1 0 1 0 1 1 0 1 0 1 1 0 2 2 1 0 0 0 1 0 0 2 0 2 0 1 1 0 1 0 1 2 0 0 1 0 0 2 1 1 1 0 1 0 1 1 0 1 0 1 0 0 1 2 0 1 1 0 0 0 1 0 2 1 2 0 1 1 0 1 0 0 0 2 0 1 0 0 0 2 1 0 0 0 1 0 0 0 0 2 0 1 1 0 0 2 0 0 0 0 0 0 0 0 1 0 1 1 2 0 0 1 0 0 1 0 0 0 1 1 0 0 1 0 1 2 0 1 1 1 1 0 0 0 0 1 0 1 0 1 2 2 0 2 0 2 0 2 2 0 1 0 0 1 0 0 1 1 0 1 2 2 1 0 2 0 2 0 2 0 1 1 1 2 2 0 0 2 0 1 2 0 0 0 1 2 1 1 1 0 0 0 0 1 1 0 0 0 1 0 1 0 1 0 0 1 1 0 1 2 0 1 0 0 0 0 2 2 0 1 1 1 1 1 2 1 2 0 0 1 0 2 0 0 2 1 2 0 0 0 0 0 0 2 0 0 1 1 1 0 1 0 1 0 0 0 0 2 0 0 0 0 2 2 2 2 2 0 0 0 2 2 2 1 1 0 1 0 0 0 0 0 0 1 0 0 2 2 0 1 0 0 0 1 1 0 0 0 1 0 0 0 0 0 0 0 1 0 0 0 1 0 2 2 1 1 0 1 1 0 0 0 0 0 0 0 0 0 0 0 0 0 0 0 1 0 0 0 0 1 0 0 2 0 0 2 0 1 1 0 1 0 0 0 0 0 1 0
117 0 0 0 0 0 0 1 2 0 0 1 0 1 1 1 0 0 0 0 1 1 0 0 2 0 1 0 1 2 2 0 2 2 0 0 1 2 0 0 2 2 1 0 0 0 1 0 0 1 1 0 1 0 0 1 0 1 2 1 1 2 2 2 0 0 1 1 0 0 0 2 2 2 1 2 2 2 2 0 0 0 1 1 2 0 0 0 1 2 0 0 0 0 1 1 0 1 1 2 1 2 2 1 2 0 2 1 1 0 0 1 1 2 1 1 2 0 0 1 1 0 1 1 1 1 1 1 1 1 0 0 0 0 0 0 0 0 0 0 1 0 0 0 0 0 0 0 0 0 0 0 1 1 1 1 0 0 0 1 2 1 0 1 1 1 0 1 1 1 0 0 2 0 0 0 1 0 0 2 0 2 1 1 0 1 2 2 1 0 2 0 0 1 2 0 1 2 0 0 0 0 0 0 2 1 1 1 2 0 1 0 1 0 0 2 1 0 1 1 1 0 2 1 1 1 0 2 1 0 1 1 0 0 0 0 0 2 0 2 0 0 2 1 0 0 0 0 0 0 0 0 2 0 1 0 0 2 1 1 0 1 0 1 1 0 0 1 2 0 0 1 1 0 0 0 0 2 2 0 1 1 0 2 2 0 1 1 0 1 1 2 2 0 2 0 2 2 0 1 2 1 1 0 0 0 1 0 2 2 0 2 2 0 1 0 1 1 1 0 0 2 2 1 2 0 0 0 0 0 0 0 0 2 0 0 0 2 1 1 2 2 2 1 1 1 2 0 1 0 0 0 1 1 0 1 2 0 0 1 1 0 0 0 0 0 0 2 2 1 1 1 2 2 2 0 2 2 0 1 0 1 0 1 2 1 1 1 1 0 0 0 1 0 1 1 1 1 0 0 0 1 0 2 2 1 0 1 1 1 1 1 0 1 1 2 0 0 0 0 0 1 0 0 1 1 0 0 0 0 0 0 0 2 0 1 0 0 1 0 1 0 1 1 2 2 2 1 2 0 0 2 0 2 1 0 1 1 0 1 0 0 0 0 0 2 0 0 2 0 0 0 2 0 1 0 1 0 0 0 0 2 0 0 0 0 0 2 1 1 0 2 0 1 1 0 0 1 1 0 1 1 1 1 0 1 1 1 0 1 0 1 2 2 0 2 0 0 0 1 1 2 2 1 0 0 0 0 1 2 1 0 0 1 1 0 0 2 1 1 0 1 0 0 1 1 0 1 1 0 0 0 0 2 0 0 0 1 0 0 0 0 0 0 0 0 1 1 1 1 0 1 0 0 0 0 0 1 0 2 0 0 0 0 1 0 1 0 0 0 1 0 1 0 0 0 0 0 0 0 0 1 1 1 0 1 0 0 2 2 0 0 0 0 0 0 0 0 0 0 1 0 0 0 1 2 0 1 0 0 1 1 1 0 0 0 2 0 2 0 2 0 0 1 1 0 1 0 1 2 0 1 0 1 1 0 1 2 1 1 0 1 1 0 2 0 0 2 0 2 0 0 0 0 0 2 0 0 0 0 1 1 2 0 1 2 1 0 1 0 0 0 0 0 0 0 0 1 1 1 0 1 0 1 1 1 1 2 1 0 0 0 0 1 0 0 1 1 0 0 0 1 0 2 0 2 2 0 2 1 1 1 1 2 0 1 1 0 0 1 1 0 0 2 2 0 0 1 0 0 0 0 1 0 2 1 0 1 1 1 1 0 1 0 0 0 1 0 2 2 0 1 0 1 1 0 0 2 1 0 1 2 1 0 0 0 1 1 1 2 1 1 2 0 1 0 0 1 0 1 1 1 0 1 2 1 2 0 1 1 2 0 1 1 1 2 2 0 0 0 0 0 0 2 2 0 0 0 0 2 0 0 0 1 0 0 1 1 0 0 0 0 0 1 2 0 2 0 0 1 2 0 1 1 1 0 1 0 0 0 2 2 0 0 0 0 0 1 2 0 1 0 1 2 0 1 0 0 0 0 2 0 0 0 0 0 0 2 0 0 0 2 0 0 2 0 2 0 0 0 0 1 2 2 1 1 1 2 0 1 1 0 1 0 2 2 1 0 0 0 0 0 0 1 0 1 1 1 0 0 2 1 0 0 0 0 0 0 0 0 1 2 2 2 2 0 0 1 1 0 2 0 2 0 1 1 1 2 0 0 0 0 1 0 2 0 0 0 0 0 0 0 0 0 0 0 1 0 2 0 0 0 0 0 0 0 0 0 1 2 0 0 0 0 1 0 0 0 1 0 0 0
118 0 2 0 0 0 0 1 2 0 0 0 0 0 0 0 0 0 0 1 1 1 0 0 2 0 1 2 2 2 1 1 1 1 0 0 2 2 0 0 1 1 0 0 0 0 0 0 0 0 0 0 1 0 1 1 1 0 2 0 1 0 2 2 0 0 0 1 0 0 0 1 2 2 2 2 2 1 2 0 0 0 2 0 1 0 0 1 2 2 1 1 1 0 0 1 1 1 0 1 1 2 1 1 2 1 2 1 0 0 1 1 2 2 2 2 2 0 0 1 2 0 2 2 2 0 1 1 1 1 0 0 1 0 0 0 1 0 0 0 0 0 0 0 0 1 1 0 0 0 1 0 1 0 1 0 0 1 0 1 1 1 0 0 1 2 1 1 0 1 1 1 2 0 0 0 2 0 0 0 0 0 1 1 0 1 2 1 0 0 1 1 1 0 1 1 1 2 0 0 0 0 0 1 2 1 2 1 2 0 1 0 1 0 1 1 1 1 2 0 2 1 2 2 0 0 1 1 0 0 1 1 0 0 0 0 0 1 1 1 1 1 2 0 0 0 0 0 1 0 0 0 1 0 0 0 0 0 0 0 0 0 0 0 2 2 0 0 1 0 2 1 0 0 0 0 0 1 1 0 0 1 2 2 2 0 2 1 1 2 1 1 2 0 2 0 2 1 0 1 1 0 0 0 0 2 2 2 0 1 0 1 1 1 1 0 2 0 1 1 0 1 1 0 0 0 0 0 0 0 0 1 0 2 0 0 0 1 0 1 2 1 2 2 1 1 0 0 2 2 0 0 2 0 1 0 1 1 0 1 1 0 2 2 2 1 0 2 2 1 1 1 0 0 0 0 1 2 1 0 0 0 0 0 1 0 0 0 0 0 0 0 1 0 1 0 0 2 1 1 0 1 0 1 1 1 0 1 0 0 0 1 1 0 0 1 1 1 0 1 1 1 1 0 1 0 1 0 0 0 0 1 0 1 1 1 0 0 0 0 1 0 2 0 1 2 2 0 1 0 0 0 0 2 1 1 1 0 1 1 1 1 1 1 0 1 0 1 1 0 1 0 2 0 1 0 0 0 0 1 1 0 0 1 1 2 0 0 0 0 1 1 0 2 1 0 1 1 2 0 0 2 1 1 0 1 2 1 0 1 0 1 1 0 0 2 0 0 0 1 1 1 2 2 1 0 0 0 1 1 1 0 0 1 1 0 0 0 0 1 0 1 0 0 1 2 0 1 1 0 0 0 0 2 0 1 0 1 0 0 0 0 1 1 1 0 0 1 1 1 0 1 2 0 0 0 2 1 0 1 0 0 1 0 0 1 1 0 1 1 0 1 1 0 0 0 0 1 1 1 1 0 0 2 0 2 0 0 2 1 1 0 0 0 0 0 1 0 1 0 1 0 0 1 1 1 0 2 0 0 0 0 0 0 0 2 1 0 2 0 1 1 0 1 1 0 1 0 1 1 0 1 0 1 1 0 1 2 2 0 0 0 1 1 0 1 2 2 1 0 0 1 0 1 0 2 0 1 1 1 2 0 2 2 2 1 1 0 2 0 0 0 1 1 0 0 2 2 2 2 0 0 0 1 0 0 1 1 2 0 0 0 0 2 0 1 0 0 1 0 0 0 0 2 0 0 1 0 0 0 1 1 1 1 0 2 1 0 0 0 0 0 0 0 0 1 0 0 1 1 1 1 0 0 0 1 0 0 2 0 0 1 1 1 0 2 2 1 0 2 0 0 1 1 1 0 0 1 1 1 0 1 2 0 0 2 0 1 1 2 1 1 2 1 1 1 0 2 0 0 1 1 0 2 1 1 1 0 0 1 1 0 1 1 0 1 1 0 2 0 2 2 0 1 2 0 0 0 0 2 0 0 2 0 0 1 1 1 0 0 1 1 0 0 0 0 0 0 1 0 2 0 1 1 1 0 1 0 1 0 2 2 0 0 0 0 0 0 0 1 0 0 0 1 0 2 0 0 2 2 2 0 0 0 0 0 0 1 1 0 1 1 0 0 2 1 1 0 0 0 0 1 1 1 1 1 1 1 0 0 0 0 1 1 2 2 0 1 2 2 0 2 0 0 0 0 0 0 1 1 2 2 0 2 0 0 0 0 0 0 0 0 2 0 2 1 0 1 0 0 0 0 1 0 1 0 2 2 2 1 1 1 2 0 0 2 2 0 1 1 0 0 0 0 0 0 0 0 1 0 0 0 0 1 0 0 2 0 0 1 0 0 0 0 1 1 0 0 0 1 0 0
119 0 2 0 0 0 0 1 2 0 0 1 0 0 0 0 0 0 2 1 1 2 0 0 2 0 1 2 2 2 2 1 2 2 1 2 2 2 1 0 1 1 0 0 1 0 1 0 0 1 1 0 0 1 0 0 2 0 0 1 0 0 2 2 1 1 1 0 0 1 1 1 2 2 1 2 2 1 2 0 0 0 2 0 1 0 0 0 0 1 0 0 0 0 0 2 2 0 0 0 1 2 1 1 2 0 2 2 0 0 2 2 0 1 0 0 1 0 1 0 1 0 1 1 1 1 1 1 1 1 1 1 0 0 0 0 1 0 1 0 1 0 1 0 1 0 0 0 1 1 0 0 0 0 0 0 0 2 1 1 1 1 1 0 1 1 0 2 0 0 0 0 0 2 0 0 2 0 0 2 0 2 0 0 0 0 2 1 0 0 0 1 0 2 2 0 1 2 0 0 0 0 1 0 2 2 2 0 1 0 1 0 1 0 0 2 1 1 1 0 1 1 2 2 0 0 1 0 0 0 1 1 0 1 1 1 0 2 0 2 0 0 2 1 0 0 0 0 0 0 0 0 1 0 1 0 0 1 0 1 1 1 0 0 0 0 0 2 2 0 0 2 0 1 1 1 1 0 2 0 2 0 1 2 1 0 2 1 0 1 1 1 1 0 1 0 2 0 0 0 0 0 1 0 0 0 0 2 0 2 0 2 2 0 1 0 2 0 1 1 0 1 1 2 2 0 1 0 1 1 0 2 0 1 0 0 0 2 1 1 1 1 2 1 0 0 1 0 0 1 0 0 2 0 1 0 1 0 0 1 1 0 0 0 0 0 0 1 1 0 2 2 0 0 0 0 1 2 0 0 0 1 0 0 2 1 2 1 1 1 0 2 0 0 2 0 0 0 0 0 0 0 1 2 1 0 1 0 0 0 0 0 1 0 2 2 0 0 0 0 1 1 1 0 0 1 1 0 0 1 1 1 0 1 1 0 1 0 0 0 1 0 1 1 2 2 2 0 1 1 1 0 0 2 2 2 2 1 1 0 0 0 0 0 0 0 0 0 2 0 0 0 2 0 1 1 1 0 0 0 1 2 0 1 0 0 0 1 1 1 0 1 0 1 1 0 1 1 1 1 1 2 2 2 0 0 2 0 0 1 0 1 0 0 0 0 0 1 0 1 1 1 1 1 0 1 1 1 0 2 0 1 0 0 1 1 0 0 0 2 0 0 0 1 2 1 0 1 1 0 0 0 0 0 2 0 2 0 0 0 0 0 0 0 0 0 2 2 2 0 0 0 1 0 0 0 1 2 0 0 2 0 1 0 1 0 0 1 0 0 0 1 1 0 0 0 0 0 0 0 0 2 0 1 0 1 1 0 0 0 1 1 0 1 0 1 0 0 0 0 1 0 0 0 0 2 0 0 0 0 1 1 1 0 0 2 0 0 2 0 1 1 0 1 1 0 0 0 2 0 0 1 0 0 2 0 1 2 2 0 0 0 0 1 1 0 1 2 0 0 1 1 0 0 0 2 1 2 0 0 2 0 2 1 1 1 2 0 1 0 0 0 1 1 0 0 1 2 2 2 0 0 0 0 2 0 1 1 1 0 1 1 0 2 0 1 0 1 2 0 0 0 0 2 0 0 0 0 0 0 1 1 0 2 0 0 1 0 0 1 0 1 0 0 0 1 0 1 0 0 0 0 0 0 0 1 0 0 1 0 0 1 1 1 0 1 2 0 1 2 0 0 1 0 0 1 0 0 0 2 0 2 2 1 0 1 1 0 2 2 2 0 2 1 0 1 0 0 0 2 2 2 0 2 1 1 2 0 0 2 2 0 1 1 1 2 2 0 0 0 0 0 0 0 2 0 0 0 2 2 0 0 0 0 0 1 0 0 0 0 0 0 0 0 0 0 0 0 0 0 1 0 0 2 0 0 0 0 1 0 2 2 0 0 0 0 1 1 0 1 0 1 0 2 0 1 0 1 2 2 2 0 0 0 0 1 1 0 0 1 2 2 0 0 1 0 1 0 0 1 0 1 1 1 1 2 0 0 0 1 1 0 0 0 1 1 2 1 2 1 0 1 0 1 1 0 0 0 0 0 2 2 0 2 0 0 0 2 2 0 0 1 2 1 1 1 0 0 0 0 2 0 1 1 0 0 2 2 2 0 0 0 2 0 2 1 1 0 0 1 0 0 0 0 0 0 1 0 2 0 0 0 0 0 0 0 0 1 0 1 0 0 1 0 2 0 0 0 0 0 0 2
120 0 2 0 0 0 0 2 1 1 0 0 1 1 0 0 1 0 0 0 1 1 0 1 1 0 0 1 2 2 1 1 1 2 2 1 2 1 0 0 1 1 1 0 0 0 1 0 1 0 0 0 1 0 0 0 1 1 0 0 0 0 0 0 0 0 1 0 0 1 1 2 2 2 2 2 2 1 1 0 1 0 2 0 1 1 0 0 2 2 0 0 0 1 0 0 0 0 0 0 0 2 2 2 2 0 2 1 1 1 0 1 1 1 1 1 1 0 1 1 1 0 1 1 1 0 1 1 1 1 0 0 0 0 1 1 1 0 0 0 0 0 0 0 1 0 1 0 1 1 0 0 2 1 0 0 1 2 1 1 2 0 0 0 2 2 0 2 0 0 0 0 2 0 0 0 2 1 1 0 0 1 1 1 0 1 2 2 2 2 0 2 1 0 1 1 1 2 0 0 0 0 0 0 2 0 0 0 0 0 0 0 1 0 0 2 0 1 0 0 1 1 2 1 1 1 0 1 1 1 0 0 0 1 1 0 1 2 0 1 0 0 2 0 0 0 1 0 0 0 0 0 1 0 1 0 1 1 0 0 0 0 0 0 0 0 0 0 1 0 0 2 1 0 1 0 0 0 1 0 0 0 2 2 2 0 2 0 2 2 0 1 1 0 1 0 1 1 0 0 0 0 0 0 0 2 2 2 0 1 0 2 2 0 0 0 0 1 1 1 0 0 1 1 2 1 1 1 0 2 0 1 0 1 0 0 0 2 1 1 1 1 2 2 0 0 1 0 1 1 1 1 2 0 0 0 1 0 0 0 0 0 1 1 1 1 0 2 2 1 1 1 0 0 0 0 1 1 1 1 1 0 0 0 1 0 0 0 0 0 0 0 0 2 2 0 0 1 1 1 0 1 0 2 2 0 0 1 0 0 0 0 0 0 1 1 1 0 0 0 0 2 0 2 0 0 0 0 1 0 0 0 1 0 1 1 0 2 0 0 0 0 1 1 0 1 1 0 1 0 0 1 0 1 1 1 1 2 2 2 1 1 0 0 0 2 1 1 1 0 1 0 2 0 1 0 0 0 0 0 0 2 0 1 1 1 0 0 0 0 1 0 0 1 1 0 0 0 1 0 1 2 1 1 0 1 2 1 0 2 0 0 1 0 0 0 0 0 0 1 1 2 2 2 1 0 0 1 0 2 0 1 0 0 1 0 1 2 0 2 1 1 0 1 1 1 0 2 2 0 0 0 0 1 1 2 0 1 0 1 1 0 0 0 0 0 0 1 1 1 1 1 0 0 0 0 0 1 0 2 0 0 1 0 1 1 2 1 0 0 0 1 1 0 0 0 0 0 0 1 1 1 0 2 0 2 0 0 0 0 1 0 0 1 0 1 0 0 0 0 1 0 0 0 0 0 1 1 0 0 0 0 1 0 0 1 0 2 2 0 1 0 0 0 2 0 1 0 2 2 0 1 0 1 2 0 2 1 1 0 0 0 1 0 0 1 1 2 0 1 0 1 1 0 0 1 1 1 0 0 1 0 2 1 2 1 0 1 1 0 0 0 0 0 0 0 0 1 1 2 0 2 0 0 1 0 1 2 2 0 1 1 0 1 0 2 0 2 1 0 0 0 0 2 0 1 1 0 1 1 2 2 0 2 0 0 1 0 0 2 1 1 0 0 1 1 1 1 0 0 0 0 0 0 0 1 0 0 2 0 0 0 2 0 0 0 0 0 1 2 0 1 0 0 0 1 0 2 2 0 0 0 1 1 1 2 0 2 1 2 0 1 2 1 0 0 0 0 0 0 0 2 0 2 0 0 1 0 1 1 2 0 1 1 1 2 2 0 0 1 0 1 0 0 2 0 0 0 0 1 0 0 1 0 0 0 0 1 0 0 0 0 0 0 1 0 1 0 1 0 2 1 1 2 0 1 0 0 0 0 2 2 1 1 2 2 2 0 1 1 1 0 0 2 0 0 0 2 1 2 2 0 0 0 0 0 0 2 0 0 2 2 0 0 2 1 2 0 0 1 0 1 2 2 0 0 1 2 1 1 1 0 1 0 1 1 1 0 1 1 0 1 1 1 0 0 0 0 0 0 2 1 0 1 0 0 0 1 2 1 0 0 2 2 2 0 0 0 0 0 2 0 2 0 1 0 0 2 1 0 0 0 0 0 2 0 0 0 2 2 1 0 0 0 0 2 0 0 0 0 0 0 0 0 0 1 1 0 0 0 0 0 0 1 2 0 0 0 0 0 0 0
121 0 0 0 0 0 0 2 2 0 1 0 0 1 1 1 0 1 0 1 1 2 0 0 2 0 2 2 2 1 1 0 0 0 0 0 1 1 0 0 2 2 0 0 1 0 0 0 1 0 0 0 1 0 1 0 1 1 1 0 1 1 1 1 0 0 0 0 0 0 0 2 2 2 1 2 2 2 2 0 1 0 1 2 1 0 0 0 2 2 0 0 1 0 0 2 1 0 0 1 0 2 1 1 2 1 2 2 1 1 0 1 0 1 0 0 1 0 1 1 1 0 1 1 1 1 1 2 2 2 0 0 0 0 0 0 0 0 1 0 1 0 1 0 1 0 0 0 1 1 0 0 0 0 0 0 0 1 0 1 1 0 0 0 0 2 0 0 1 1 1 0 0 1 0 1 1 1 0 0 0 0 1 1 0 1 1 1 1 0 2 0 1 0 1 0 1 1 0 0 0 0 0 0 2 2 2 0 0 0 2 0 1 0 0 2 0 0 2 1 2 1 1 1 1 0 0 0 0 0 1 1 0 0 0 0 0 2 0 1 0 1 0 0 0 0 1 0 1 1 1 1 1 0 1 0 0 2 0 0 0 0 0 0 0 0 0 0 1 1 0 1 0 1 0 0 0 1 1 0 1 1 1 2 2 0 2 2 0 2 1 0 1 1 1 1 1 0 0 0 0 0 1 0 1 0 1 2 0 1 1 2 1 0 1 0 2 2 0 0 0 0 1 2 0 0 0 0 0 0 0 1 0 1 0 0 0 1 0 1 2 1 2 0 1 1 0 1 1 0 1 1 2 1 1 0 1 0 0 2 2 0 1 1 1 2 0 2 2 0 1 2 1 1 0 2 1 1 1 0 1 0 0 0 1 1 1 0 0 0 0 0 1 0 2 1 0 0 1 0 0 1 1 2 1 0 1 0 0 0 0 1 0 0 2 2 0 1 0 1 0 1 0 2 0 0 0 2 0 0 1 1 0 0 2 0 0 0 0 0 1 0 0 2 0 1 1 0 0 0 1 0 0 1 1 0 1 2 0 2 2 1 0 0 0 1 0 2 2 1 2 2 1 1 0 1 0 0 0 0 1 1 0 1 0 0 0 1 1 0 1 0 0 0 0 0 0 1 1 0 0 2 1 1 0 1 1 1 1 0 1 1 0 0 1 0 0 0 0 1 1 2 2 2 1 0 0 1 0 2 0 1 0 0 1 0 0 1 0 1 2 2 0 1 1 2 0 1 1 0 0 0 0 2 0 1 0 1 0 0 0 0 0 1 0 0 0 1 1 1 0 0 0 0 1 0 1 2 0 1 0 0 2 0 2 1 1 0 0 0 0 0 1 0 0 0 0 0 0 1 1 1 0 0 0 0 0 0 1 0 2 1 1 1 1 1 0 0 0 0 1 0 0 0 0 1 1 1 0 0 0 0 0 0 0 0 0 1 2 0 1 2 0 0 2 0 1 0 1 1 0 1 1 2 1 1 1 1 1 0 0 0 1 0 0 1 1 2 1 0 1 0 0 1 0 2 0 0 0 0 0 0 2 1 2 2 0 1 2 0 1 0 1 1 0 0 1 2 1 1 0 0 0 1 2 1 1 1 1 0 2 1 0 2 0 1 0 1 1 0 0 0 0 2 0 1 1 1 0 0 2 2 0 2 0 0 0 0 0 1 0 0 0 0 1 1 1 0 0 0 0 0 0 0 0 0 2 0 2 0 0 0 2 2 0 1 1 1 1 2 0 1 1 1 1 0 0 0 0 2 0 2 0 1 1 2 0 1 2 2 1 0 1 0 0 0 1 1 0 0 0 0 0 1 2 1 2 1 0 1 1 0 1 1 1 2 2 2 2 0 0 2 0 0 1 0 0 0 0 2 0 0 0 1 0 0 0 0 0 0 0 0 1 0 1 0 1 0 0 0 2 0 2 1 1 0 1 0 0 0 2 2 2 0 2 2 2 0 0 2 0 0 0 2 0 2 0 0 2 1 1 1 1 0 1 1 0 2 1 0 0 0 1 1 2 0 2 0 0 0 1 1 1 0 2 2 0 1 0 1 0 0 0 0 1 1 2 1 2 1 0 2 0 0 0 0 0 2 0 0 2 1 0 1 0 0 0 1 1 0 1 1 2 1 0 1 0 0 2 0 1 0 2 0 1 0 0 2 0 0 0 1 0 0 2 1 1 0 0 0 0 0 0 0 0 1 0 0 0 1 1 0 0 1 0 1 1 0 0 1 0 0 0 0 0 0 0 0 0 0 0 0
122 0 1 1 1 0 1 1 1 1 0 1 1 2 2 2 0 0 1 0 2 2 0 0 2 1 2 1 2 2 2 0 1 1 0 0 2 1 0 0 1 1 0 0 0 0 1 0 1 1 1 0 0 0 0 1 0 0 2 1 1 0 1 1 1 1 1 0 0 0 0 2 2 2 1 2 2 1 2 1 0 0 2 0 1 0 0 1 2 2 0 1 0 0 1 1 0 1 0 2 0 1 1 1 2 0 2 1 1 0 0 2 0 0 2 2 2 0 1 0 1 0 1 1 1 0 1 1 1 1 1 0 0 0 0 0 0 0 1 1 1 0 0 0 1 0 1 0 0 0 1 0 0 0 0 0 0 1 1 0 1 0 0 1 0 1 0 0 1 1 0 0 1 1 1 1 2 1 1 0 0 1 0 0 1 1 1 2 1 0 2 0 0 1 2 0 0 2 0 1 0 1 1 1 2 0 0 0 0 0 1 0 1 0 1 1 0 1 2 0 2 1 1 1 1 0 0 1 0 0 0 0 0 0 0 0 0 2 0 1 0 0 2 0 0 0 0 0 0 0 0 0 2 0 1 0 2 1 0 0 0 0 0 0 2 0 1 0 1 1 1 1 0 1 0 0 1 0 0 0 0 1 0 2 2 0 1 2 0 2 1 0 1 0 2 0 2 0 0 0 0 0 0 1 0 0 0 2 0 0 0 0 1 1 2 0 2 0 0 0 1 1 1 2 0 0 0 0 1 1 0 0 1 1 0 0 0 0 0 1 1 1 2 1 0 0 1 0 1 1 0 0 0 0 0 2 0 0 0 1 1 0 0 0 0 0 0 0 0 0 2 2 2 2 1 0 1 2 0 0 1 1 0 0 1 0 0 0 0 0 0 0 0 0 2 1 1 0 1 1 0 1 1 2 1 0 1 1 0 0 0 1 0 1 0 1 1 0 1 0 0 1 0 0 2 1 0 1 0 0 1 0 0 1 0 0 0 1 0 0 2 0 2 0 2 2 2 0 0 0 0 0 0 1 0 0 0 1 1 2 1 2 0 0 0 2 0 0 2 0 1 1 1 2 0 1 0 1 1 1 1 1 0 0 0 2 0 1 0 1 1 2 1 1 0 0 0 0 0 1 2 2 2 2 0 0 2 2 0 1 0 1 0 0 1 0 0 0 0 1 0 1 2 2 0 1 1 0 1 1 1 1 0 0 0 0 1 1 1 1 0 1 0 1 0 2 0 1 1 0 0 0 0 2 0 0 0 2 0 0 0 0 0 1 0 0 0 0 0 0 0 1 0 0 0 0 0 1 0 2 0 0 1 0 1 0 1 1 0 0 0 0 0 0 1 0 0 0 0 0 0 2 0 2 0 2 1 0 2 2 1 0 0 1 0 0 1 0 0 0 1 0 0 1 2 0 1 1 0 0 1 1 0 0 0 0 1 1 2 0 0 0 0 1 1 0 1 0 1 1 0 0 0 1 2 0 1 1 1 0 0 0 1 0 0 2 2 2 1 1 0 1 0 0 1 2 0 1 0 0 1 0 2 1 1 1 0 2 2 1 1 1 1 1 1 0 2 2 0 2 0 2 0 0 1 0 2 1 1 0 0 0 0 2 0 1 0 2 0 0 0 1 0 2 0 1 2 0 1 1 1 1 0 2 0 1 1 0 0 2 2 0 1 0 1 0 0 0 0 0 0 0 1 0 1 1 0 0 2 0 0 1 0 0 0 0 2 0 1 1 1 1 0 0 0 0 0 1 0 2 0 1 1 1 2 2 1 1 2 2 1 0 2 1 0 1 0 0 0 0 0 1 0 2 1 1 1 0 0 2 2 0 1 1 1 2 2 0 2 0 2 2 0 0 1 0 0 0 0 2 0 0 0 0 0 0 0 0 1 1 0 1 0 0 0 0 0 0 1 0 1 0 0 2 0 0 0 0 1 0 2 2 0 0 0 2 1 0 2 1 0 0 1 1 0 1 0 1 2 2 2 0 0 0 0 2 2 2 0 0 2 1 0 0 1 0 1 0 0 0 0 2 2 2 0 1 1 1 1 2 1 0 0 0 0 0 2 0 2 2 0 2 0 0 0 0 1 1 0 0 1 1 0 2 0 0 0 1 1 0 0 1 2 0 1 1 0 0 0 0 2 0 1 1 0 0 1 2 1 1 0 1 2 0 1 1 1 0 1 1 0 0 0 0 0 1 0 0 2 0 0 0 0 2 0 0 2 0 0 2 0 0 0 0 0 1 0 1 2 0 1 0
123 0 2 0 0 0 0 2 2 0 0 0 0 0 0 0 0 1 2 1 1 1 0 0 2 0 1 0 2 1 1 0 1 1 0 0 2 1 1 0 1 1 0 0 0 0 1 0 1 0 0 0 1 1 0 0 0 0 0 1 0 1 2 2 0 0 2 2 0 1 0 0 2 2 1 2 2 0 1 1 1 0 2 1 1 0 0 1 2 2 2 1 1 0 0 1 0 1 1 1 1 2 1 1 2 0 2 2 0 0 1 2 1 1 0 0 0 0 1 1 1 0 1 1 1 1 1 0 1 1 0 0 0 0 0 0 0 0 1 0 2 0 0 0 1 0 0 0 0 0 0 0 0 0 0 0 0 0 0 1 1 0 0 1 1 2 1 1 2 0 0 0 1 1 1 1 2 1 0 0 0 1 1 1 1 2 1 1 0 0 1 1 1 1 2 0 1 2 0 1 0 1 0 0 2 1 1 2 1 0 1 0 1 0 0 2 0 1 2 1 2 0 2 2 0 0 0 1 1 0 0 0 0 0 0 0 0 2 0 1 0 0 1 0 0 0 0 0 0 0 0 0 0 0 0 0 1 2 2 2 0 2 0 0 1 1 0 0 2 1 0 0 0 1 1 1 1 0 2 0 2 0 1 2 1 0 1 0 0 1 0 1 1 1 1 1 2 1 1 1 2 0 0 1 0 0 0 1 0 0 0 1 2 0 1 1 1 0 0 2 0 0 2 1 2 0 1 0 0 0 0 1 1 1 0 0 0 1 0 0 0 0 2 2 0 0 1 0 1 1 0 0 2 1 0 0 1 0 0 2 2 0 2 0 2 1 0 1 1 0 2 2 1 1 1 0 1 1 0 0 0 1 0 0 0 0 0 0 0 0 0 1 0 0 2 2 2 1 1 0 0 0 0 0 0 0 0 2 0 0 0 0 0 0 2 2 0 0 0 0 0 1 0 0 1 1 1 1 0 0 1 1 1 0 1 1 1 0 0 0 2 0 1 1 0 0 0 0 1 0 0 1 0 2 2 2 2 0 1 1 0 1 0 0 0 2 0 0 2 0 0 0 1 1 2 0 0 0 0 2 2 2 0 2 1 2 1 1 0 2 0 1 0 2 0 0 0 1 1 0 1 1 1 1 0 1 1 1 1 1 1 0 1 0 0 0 0 0 0 2 2 0 1 1 0 1 0 0 1 1 1 0 0 0 1 0 1 0 0 0 0 0 0 1 1 1 0 1 1 0 0 0 0 2 1 0 0 0 1 0 0 0 1 0 1 1 1 1 1 1 0 2 0 0 0 0 0 2 0 2 0 0 1 0 0 1 1 0 0 0 0 0 0 0 1 0 0 0 0 1 1 1 0 2 0 2 0 0 2 1 0 0 0 1 0 0 0 0 0 1 0 1 0 0 0 1 1 1 0 0 0 0 0 0 0 0 1 1 1 1 1 0 0 1 0 0 2 0 2 2 0 2 0 0 1 0 2 1 0 1 2 0 0 1 1 0 1 2 0 1 1 0 0 0 1 1 1 1 2 1 1 1 2 1 1 1 1 0 1 0 0 0 0 0 0 0 0 2 1 1 1 1 0 1 0 0 1 2 2 0 1 1 0 2 1 2 1 1 0 1 0 0 0 2 0 0 0 0 1 1 2 2 0 2 0 0 0 0 0 0 0 0 0 0 0 0 0 1 0 0 0 0 0 0 0 0 1 0 2 0 0 2 2 1 0 1 1 1 1 2 0 0 1 2 2 0 0 0 0 2 0 2 2 0 0 1 1 2 0 2 0 2 2 0 1 0 0 1 0 0 1 1 0 1 1 1 1 1 0 0 1 1 0 0 0 0 1 0 1 0 1 1 0 1 1 0 0 0 2 2 1 1 0 0 0 0 0 0 0 0 0 0 1 0 2 0 1 0 0 0 2 0 0 2 0 0 0 1 1 0 1 2 0 0 0 1 1 0 2 0 0 0 0 2 0 0 0 1 1 1 2 0 1 0 0 1 0 0 0 0 2 2 0 0 1 0 1 0 0 0 0 1 2 2 1 1 1 1 0 1 0 0 0 1 1 1 2 1 2 1 0 2 0 1 0 0 1 1 0 1 2 1 1 1 2 0 1 1 1 0 0 0 2 0 1 1 0 0 1 0 1 0 0 0 2 0 2 0 0 0 0 0 1 0 1 0 0 0 1 1 0 1 0 0 0 0 0 0 0 0 0 0 0 0 0 0 0 0 0 1 0 0 0 0 1 1 1 0 0 0 0 0
124 0 2 1 0 0 0 2 1 1 0 0 1 2 2 2 0 0 0 1 1 1 0 1 1 0 2 1 1 1 1 0 2 2 0 0 0 1 0 2 0 0 0 1 0 0 1 0 1 0 0 0 1 0 0 1 0 2 1 2 0 0 2 1 0 0 2 0 0 1 1 2 2 2 2 2 2 0 1 1 1 0 1 1 2 0 0 2 2 2 0 1 0 0 0 0 0 1 0 0 0 2 0 0 2 1 2 2 0 0 0 1 0 0 0 1 0 0 0 2 2 0 2 2 1 0 1 1 1 1 0 0 0 0 0 0 1 0 0 0 0 0 0 0 0 1 0 0 1 0 0 0 0 0 0 0 0 1 0 1 1 0 0 1 2 2 0 2 0 1 1 1 1 1 0 2 2 0 0 1 0 1 2 2 0 2 2 2 1 1 1 2 0 1 1 0 1 1 0 0 0 0 0 0 2 2 2 0 1 0 2 0 0 0 0 2 1 0 2 2 2 0 2 2 0 0 2 1 1 0 0 0 0 0 0 0 0 2 0 2 0 0 1 0 0 1 1 0 1 1 1 1 1 0 0 0 1 1 0 0 0 0 0 0 0 0 0 0 1 0 1 1 1 1 1 0 0 0 2 0 2 0 1 2 2 0 0 2 0 2 0 0 0 0 2 0 1 0 0 0 1 0 1 1 0 0 1 1 1 2 0 2 2 0 1 0 2 1 1 0 0 1 1 0 0 0 0 0 0 1 0 0 1 0 0 0 0 2 0 0 0 0 1 2 0 0 1 1 1 0 1 1 1 0 1 1 0 0 0 2 2 0 0 0 0 0 0 1 1 1 1 1 1 1 1 0 2 2 0 0 1 1 0 1 1 1 1 0 0 0 0 0 0 0 2 0 0 0 2 2 0 2 0 0 0 0 0 1 0 0 0 1 0 0 1 2 0 1 0 1 0 1 1 0 2 0 0 1 0 0 0 1 0 0 0 0 1 0 0 0 2 0 1 1 0 0 1 1 2 0 0 1 0 1 1 1 1 1 1 1 1 1 1 1 0 1 0 2 2 2 2 2 2 0 1 1 1 0 0 0 1 1 0 1 1 2 0 0 0 0 1 1 0 1 0 0 1 0 2 1 1 1 0 0 0 2 0 2 0 1 0 1 1 0 0 1 1 0 0 1 1 1 1 1 1 1 0 0 1 2 1 0 0 1 0 0 2 1 2 2 0 1 0 0 2 1 0 1 1 0 0 0 1 1 1 1 1 0 1 0 0 1 0 0 0 0 0 0 0 0 0 0 1 0 0 0 1 0 0 2 0 0 1 0 1 0 0 0 1 1 0 1 0 0 1 0 0 0 0 0 0 2 1 2 0 2 0 0 2 2 0 0 1 2 2 2 0 0 1 0 0 0 0 0 0 1 1 0 0 0 1 1 1 0 0 1 0 0 1 1 1 1 0 2 0 0 1 0 1 1 0 1 0 1 0 0 2 1 1 0 0 0 1 0 0 2 1 2 0 0 0 2 0 1 0 2 0 0 0 0 1 0 2 0 2 1 2 0 1 0 0 0 1 2 0 1 2 2 1 1 0 0 0 0 1 0 1 1 1 0 0 0 0 2 0 1 1 1 1 1 0 0 0 2 1 1 1 0 0 0 0 1 0 2 0 0 1 0 0 1 0 0 0 1 1 0 0 1 1 1 1 1 0 0 1 0 1 0 2 0 0 1 1 0 0 0 0 1 1 2 0 0 0 1 1 0 0 0 0 1 0 0 1 0 0 2 1 1 2 2 1 0 2 0 1 0 0 2 0 0 1 1 0 1 1 2 1 1 0 0 1 1 2 0 1 1 1 0 1 0 1 1 0 0 2 0 0 0 0 2 0 0 1 0 0 1 1 0 0 0 0 0 0 0 0 0 0 0 0 0 2 0 1 2 0 1 0 0 0 0 0 0 1 0 1 0 1 0 1 0 1 0 0 1 0 0 0 0 1 1 2 0 1 0 0 2 1 0 0 1 2 2 1 0 2 0 2 0 0 0 1 1 2 1 0 0 2 1 0 0 0 0 0 0 0 0 2 1 1 0 0 1 0 0 0 0 0 1 0 0 2 1 0 1 0 0 0 2 2 0 0 1 2 0 0 1 0 1 0 1 1 0 0 0 1 0 2 2 1 0 0 1 1 0 1 0 0 0 1 0 0 0 0 0 0 0 0 0 0 0 0 0 0 1 0 1 2 0 0 0 0 0 0 1 1 0 0 0 0 0 0 0
125 0 0 0 0 0 0 2 1 1 0 0 0 1 2 1 0 0 1 0 1 2 0 1 1 0 0 1 2 2 1 0 1 1 0 0 1 1 0 1 1 1 0 0 0 0 1 0 0 0 0 0 0 2 0 2 0 0 2 0 1 0 0 0 0 0 1 2 0 0 0 0 2 2 1 2 2 2 2 0 2 0 1 1 2 0 0 0 1 2 0 0 0 0 0 0 0 1 1 1 1 2 2 2 2 0 2 2 0 0 0 1 2 2 2 2 2 1 1 1 1 1 1 1 0 0 0 1 1 1 1 0 0 0 0 0 0 0 1 0 2 0 1 0 1 0 0 0 0 0 0 0 0 0 1 0 0 0 0 2 2 1 0 1 0 2 0 0 0 0 0 2 0 2 0 0 2 0 0 1 0 2 0 0 0 0 2 2 2 0 2 0 0 1 1 0 1 2 0 1 0 1 1 1 1 1 1 0 1 0 1 0 0 0 0 2 2 1 2 1 2 0 2 1 1 0 0 1 1 0 0 0 0 0 0 0 0 1 1 1 1 1 2 1 0 0 0 0 1 1 1 2 1 0 0 0 0 2 0 0 0 0 0 2 1 0 0 0 2 0 0 2 0 1 0 0 0 2 2 0 0 2 0 2 2 1 0 2 0 2 0 0 1 0 2 0 1 0 0 0 0 0 0 1 0 1 1 2 1 2 0 1 1 0 1 0 2 0 0 0 1 1 2 1 2 0 0 0 1 1 0 1 1 2 0 0 0 1 0 0 0 0 2 1 2 2 0 1 1 1 1 1 1 0 1 1 1 0 0 2 2 0 1 1 1 0 0 2 2 2 0 0 0 0 1 1 2 1 1 0 1 1 0 1 2 1 1 1 1 0 0 0 1 0 1 0 1 0 0 0 0 0 1 2 1 0 1 1 0 0 0 1 0 2 0 1 1 1 0 0 0 0 0 0 1 2 2 0 1 0 0 0 1 1 1 0 0 0 1 0 0 0 1 1 2 2 2 0 0 0 0 0 0 1 0 0 0 1 2 2 1 2 1 1 0 1 1 0 2 0 0 0 2 0 2 0 0 0 0 0 0 2 0 1 1 1 0 1 0 1 1 1 0 0 2 0 0 0 2 0 0 2 1 1 0 1 1 2 0 2 0 1 0 0 1 0 0 0 1 2 2 0 1 1 0 1 0 0 2 1 1 0 0 0 0 0 2 1 0 1 1 1 0 2 2 1 0 1 1 0 1 1 1 2 0 1 1 1 0 1 1 0 1 0 0 0 1 1 1 1 0 2 1 0 0 0 0 1 0 2 0 0 1 0 0 1 1 0 0 0 0 1 0 0 0 0 0 1 1 1 1 1 0 1 0 1 1 0 2 2 2 0 0 0 0 0 0 0 0 0 2 0 0 0 0 1 1 2 0 0 0 0 1 1 0 1 0 0 2 0 0 0 0 1 1 0 0 0 1 1 1 1 1 1 1 1 1 2 2 0 0 0 1 0 0 2 1 2 0 0 2 0 0 0 1 1 1 1 1 1 2 0 2 0 2 2 1 1 1 1 0 1 0 2 1 0 2 1 1 1 0 1 0 0 1 0 2 2 2 0 1 1 0 1 0 0 0 1 0 0 0 2 0 2 0 1 2 0 1 1 0 0 0 2 0 1 0 0 0 1 0 0 0 0 0 0 0 0 0 0 0 0 0 0 0 0 2 0 2 0 0 0 2 2 0 1 1 0 2 2 0 0 0 0 0 0 0 0 0 2 0 2 2 0 0 1 1 2 1 2 0 1 1 0 0 0 1 1 0 0 1 2 0 1 1 2 0 0 0 1 2 1 1 1 1 2 2 0 1 0 0 1 0 1 2 0 0 0 0 1 0 0 0 0 0 2 2 0 2 0 1 0 0 0 0 0 0 0 0 0 2 0 2 0 1 0 1 0 0 0 1 1 0 0 0 1 1 1 2 0 1 0 0 0 0 1 0 1 1 1 2 0 0 0 0 0 0 2 0 1 2 2 2 0 1 0 1 0 1 0 1 1 2 2 1 1 0 2 1 2 0 0 0 0 0 0 2 0 1 0 0 1 0 1 0 0 1 1 0 0 1 1 0 2 0 0 0 1 1 0 0 0 1 2 2 0 0 1 0 0 2 0 1 0 1 0 1 2 2 2 0 2 0 0 1 0 0 0 1 1 0 0 0 0 0 1 0 0 1 1 0 0 0 0 0 0 0 0 0 2 1 0 1 0 1 0 0 0 0 0 1 1
126 0 1 0 0 1 1 1 2 0 0 2 0 1 1 2 0 0 1 1 0 0 0 1 1 1 2 2 2 1 1 1 1 1 0 1 1 1 0 2 0 0 1 1 0 0 0 0 0 0 0 0 1 1 0 0 0 1 1 0 0 2 0 0 0 0 2 1 0 0 0 1 2 2 0 2 2 2 2 0 1 0 2 0 0 0 0 1 2 2 0 1 1 0 0 2 1 2 2 2 0 2 1 1 1 0 1 1 1 1 0 1 0 1 1 1 1 0 0 2 2 0 2 2 2 0 2 1 2 2 0 0 0 0 1 1 1 0 0 0 1 0 0 0 0 0 0 0 1 1 1 0 0 0 1 0 0 2 1 1 1 1 1 1 0 2 0 0 1 1 0 0 2 0 1 2 2 1 0 0 0 2 0 0 1 1 0 0 0 0 0 0 1 1 2 0 2 1 0 0 0 0 0 1 2 2 2 1 1 0 2 0 1 0 0 2 1 0 1 1 1 0 2 2 0 0 1 2 0 1 0 0 1 1 1 0 1 2 0 1 0 0 2 0 0 0 0 0 0 0 0 0 1 0 0 0 0 1 0 0 0 0 0 0 1 1 1 0 2 1 0 1 0 0 0 0 1 2 1 0 1 1 1 2 2 0 1 2 0 2 2 0 0 1 0 1 0 2 0 2 2 1 1 1 1 0 0 1 1 1 0 0 1 1 2 0 2 0 0 1 0 1 0 1 2 0 2 0 1 0 0 0 0 1 0 0 0 1 0 1 2 1 1 1 1 1 0 0 1 2 0 0 1 1 0 0 1 0 0 0 0 0 2 0 2 0 0 2 2 2 0 1 0 0 1 0 1 1 1 0 0 1 0 0 1 1 1 0 0 0 0 0 0 0 0 0 0 2 2 1 0 2 1 2 0 0 1 0 0 0 0 0 0 2 0 2 0 0 0 0 0 2 0 1 1 1 1 2 0 0 2 1 0 0 0 0 1 0 0 0 2 0 1 0 0 1 1 0 1 0 0 0 0 2 2 1 2 1 1 2 0 2 0 0 0 1 0 1 1 0 1 0 2 0 2 0 0 1 1 1 1 1 0 0 0 0 0 0 0 0 2 1 0 1 1 0 2 1 1 0 1 2 1 1 0 1 1 0 0 1 0 2 0 1 0 1 0 0 0 0 0 2 2 2 1 0 0 0 1 1 1 0 0 0 0 0 1 0 0 1 1 0 0 1 2 1 0 0 0 0 0 0 0 2 0 1 0 1 0 1 1 0 1 0 1 1 0 1 1 0 1 1 0 0 0 0 0 2 0 1 1 0 1 0 1 0 1 0 0 0 0 1 0 0 1 0 0 0 0 1 1 1 2 0 0 1 2 0 1 1 0 0 0 1 0 1 0 0 1 0 0 0 0 0 0 1 1 2 0 0 1 1 0 0 0 0 1 1 2 0 1 0 0 1 1 0 1 1 2 2 0 1 0 2 2 0 0 2 2 0 0 0 2 1 1 0 0 2 1 1 1 1 0 1 0 1 1 0 1 0 0 0 2 1 2 1 1 0 1 1 0 1 0 1 0 0 1 2 2 2 0 0 0 0 2 0 1 2 2 0 1 1 0 2 0 0 1 1 1 0 0 0 0 2 1 1 2 0 0 0 0 0 1 1 0 1 1 0 0 2 1 0 0 0 0 0 0 0 1 0 1 1 0 0 0 1 0 2 2 1 1 1 1 0 0 0 1 0 2 2 0 1 1 0 0 1 1 0 0 2 0 2 1 1 1 2 0 1 1 1 0 1 2 0 0 0 1 0 0 2 2 2 0 2 1 1 0 0 1 1 2 0 0 0 0 1 0 0 2 0 1 2 0 2 2 0 0 0 0 2 1 0 0 0 0 0 0 0 1 1 0 1 0 0 0 0 0 0 0 0 2 0 1 2 0 1 0 0 0 1 1 1 0 1 1 0 1 0 2 0 1 0 0 1 0 2 0 2 2 2 2 0 0 0 0 1 1 1 0 0 2 0 0 0 2 0 2 0 1 1 0 0 1 1 1 2 0 1 0 0 0 0 1 0 1 1 1 1 1 0 0 1 0 2 0 0 0 1 1 1 2 2 1 2 1 0 0 0 1 1 0 1 1 1 2 0 1 0 1 0 1 0 0 0 2 0 2 1 0 1 1 2 1 0 1 0 0 0 0 0 0 0 0 0 0 0 0 0 1 0 0 0 0 2 0 0 2 0 0 2 0 0 0 1 0 0 1 0 1 0 0 0
127 0 0 0 0 2 2 2 2 0 0 0 1 1 0 1 0 0 1 1 0 0 0 0 2 0 1 2 2 2 1 1 2 2 0 0 1 1 0 0 1 1 1 1 0 1 0 0 0 0 0 0 1 1 0 0 1 0 0 0 0 0 1 1 0 0 2 0 0 0 0 0 2 2 1 2 2 1 1 0 2 0 2 0 2 0 0 1 2 2 2 0 0 0 0 2 2 1 1 2 0 2 0 0 2 0 2 0 1 1 0 1 0 1 0 0 0 0 1 0 1 0 1 1 0 0 0 1 2 2 0 0 0 0 0 0 0 0 0 0 0 0 0 0 1 0 0 0 0 0 0 0 1 0 0 0 0 2 0 0 0 0 0 2 0 1 0 2 0 2 1 0 2 0 0 2 0 0 0 1 0 0 1 1 1 2 1 1 0 0 0 1 0 1 2 0 0 2 0 0 0 0 0 0 2 1 1 1 1 0 0 0 2 0 0 2 0 0 2 1 2 1 2 2 0 0 1 1 0 0 0 0 1 1 2 0 2 2 0 1 0 0 2 0 0 0 1 0 1 0 0 0 0 0 0 1 1 2 1 1 0 1 0 0 1 0 1 1 1 0 1 1 0 2 1 0 0 1 2 0 1 0 2 2 2 0 2 1 0 2 0 0 0 1 1 1 0 1 0 0 1 0 0 2 0 0 1 2 1 2 0 1 2 1 2 0 1 0 0 1 1 0 1 0 1 0 1 0 2 0 0 1 0 0 0 0 0 0 0 1 2 1 2 2 0 0 1 0 1 1 1 1 1 1 1 0 2 0 0 0 0 0 0 0 0 0 0 1 1 1 1 1 1 0 1 1 1 2 1 0 1 2 0 0 0 0 0 0 0 0 0 1 1 1 1 1 1 0 0 0 0 0 2 2 2 2 0 1 0 0 0 1 1 0 1 2 0 0 0 0 0 1 0 0 1 1 1 0 0 0 0 0 0 2 0 1 0 0 1 0 0 0 2 0 1 2 2 0 1 0 0 1 0 1 0 0 0 1 2 2 1 2 0 0 0 1 0 2 2 0 2 0 2 1 0 0 0 0 0 2 1 1 0 1 1 1 0 1 1 1 1 2 0 2 1 0 1 1 1 1 1 2 2 1 0 0 2 1 0 0 0 2 1 0 0 1 0 1 0 1 1 1 0 1 0 1 0 1 0 2 0 1 0 0 2 0 0 1 0 1 2 2 0 0 2 2 0 0 0 0 0 0 0 2 0 0 0 0 0 0 0 0 1 0 1 1 1 2 2 1 0 2 1 0 0 0 1 2 0 1 1 0 1 0 1 0 0 1 0 0 0 0 1 0 1 0 0 1 1 1 1 1 0 1 0 1 1 0 1 1 1 0 1 1 1 1 0 0 0 0 0 0 0 1 1 1 0 0 0 0 0 0 0 0 0 0 0 0 2 0 1 1 0 0 2 0 0 1 2 2 1 1 1 1 1 0 2 2 0 1 1 0 1 0 2 0 0 1 1 0 1 1 0 0 0 2 0 1 0 0 2 0 2 0 1 2 0 0 1 0 0 0 0 0 0 0 0 2 0 1 1 0 0 0 0 0 2 2 2 0 1 1 0 2 0 0 0 1 0 0 0 1 0 2 0 1 2 0 0 0 1 1 0 2 1 0 2 0 0 1 0 1 0 0 1 0 1 1 0 0 0 0 0 0 1 1 1 2 2 0 0 0 1 0 2 0 0 0 2 2 0 1 1 2 2 0 0 1 1 1 0 1 0 0 0 2 0 2 2 2 0 0 2 1 0 1 0 1 0 1 2 2 0 2 1 1 0 1 0 1 1 0 1 1 1 1 1 0 2 0 1 2 0 1 1 0 0 0 0 2 1 0 2 0 0 0 0 0 0 0 1 1 0 0 0 0 0 0 0 0 2 0 2 2 0 0 0 0 0 1 1 2 0 0 0 0 2 1 1 1 1 0 0 1 0 1 0 2 2 2 2 0 0 0 0 0 0 2 2 0 0 0 0 0 1 0 1 0 0 0 0 2 2 2 2 2 0 2 0 0 0 0 0 2 2 1 0 1 2 1 0 2 0 1 0 0 2 1 0 0 2 2 0 2 0 0 0 2 2 0 1 2 2 0 0 1 0 0 0 0 2 0 2 0 0 0 0 1 1 1 0 1 0 0 1 1 1 0 1 1 1 0 0 0 0 1 0 0 2 0 0 1 0 0 0 1 1 1 0 1 1 0 0 0 1 0 0 0 0 0 0 1
128 0 2 0 0 0 0 1 2 0 1 1 0 1 1 0 0 0 1 1 0 1 0 0 2 1 0 1 2 2 2 0 2 2 0 0 2 1 0 1 1 1 0 1 0 1 0 0 0 0 0 0 1 0 0 0 1 0 0 1 1 1 0 0 2 2 1 0 0 1 1 0 2 2 1 2 2 0 1 1 1 0 2 0 1 0 0 0 2 2 0 0 0 0 0 2 0 2 0 1 0 1 2 1 2 0 2 0 0 0 1 1 1 1 1 1 1 0 0 2 2 0 1 1 0 0 0 0 0 0 2 0 0 0 0 0 0 0 0 0 0 0 0 0 0 1 0 0 1 1 1 0 0 0 0 0 0 0 1 2 2 0 0 1 0 1 0 2 0 1 1 0 1 1 1 1 2 0 0 1 0 1 1 1 1 2 1 2 1 1 0 2 1 1 2 0 1 0 0 0 0 0 1 0 2 0 0 0 0 0 0 0 2 1 0 2 1 1 1 0 0 0 2 2 0 0 0 2 1 0 0 0 0 0 0 0 0 1 0 1 0 0 1 0 0 0 0 0 0 0 0 0 0 1 0 1 0 0 0 0 0 0 0 0 0 0 1 1 2 0 1 1 0 1 0 0 0 0 1 0 1 1 0 1 1 0 1 1 0 1 1 1 0 0 1 0 1 1 0 1 1 0 1 0 1 0 0 0 1 1 0 0 1 1 1 0 1 1 1 0 0 2 1 2 2 0 1 0 1 1 0 1 0 1 1 1 0 2 1 2 1 1 2 1 1 1 0 0 2 0 0 0 1 0 0 1 1 0 0 1 1 0 2 0 2 0 0 2 2 0 2 2 0 0 0 0 2 1 0 0 0 1 0 0 0 1 1 0 0 0 0 0 0 0 1 0 0 1 2 2 0 2 0 2 2 1 0 2 1 0 0 0 1 0 0 1 1 0 0 0 1 2 1 1 0 0 0 0 0 0 0 1 1 0 0 0 0 1 1 0 0 0 1 1 1 1 1 0 2 0 1 1 0 1 0 0 0 0 0 0 1 1 1 0 0 1 0 1 2 1 2 0 2 1 1 0 0 0 0 0 0 1 0 1 1 2 0 1 0 1 0 1 1 0 1 0 0 0 2 0 0 1 1 1 0 1 1 2 0 0 0 2 1 0 0 2 1 0 0 0 0 2 2 2 0 1 1 1 0 2 0 1 0 1 2 0 1 0 0 1 0 0 0 0 2 1 0 0 1 0 0 0 1 2 0 0 0 0 0 1 1 0 0 0 0 0 0 1 1 0 1 1 0 0 1 0 2 2 1 2 0 0 0 0 0 0 0 2 0 0 0 1 0 0 1 0 0 0 0 0 0 2 0 1 1 2 1 0 2 2 0 1 0 0 0 0 0 0 0 0 1 0 0 1 1 0 1 1 0 0 1 1 0 0 0 0 0 1 2 0 0 1 0 1 0 0 2 0 1 1 0 1 0 0 2 0 2 2 0 1 1 0 0 1 1 0 1 2 0 1 1 0 0 0 1 2 0 1 1 0 1 1 2 1 2 0 2 0 2 0 1 0 0 0 0 1 1 2 1 2 0 0 0 1 1 1 1 1 2 0 0 0 0 2 0 0 0 2 0 0 0 0 0 2 0 2 2 0 0 0 0 1 0 2 0 0 1 0 0 0 0 0 1 0 1 0 0 0 1 1 0 0 0 0 0 1 0 0 2 0 0 1 0 1 1 1 2 1 0 2 0 0 2 1 1 0 0 0 0 1 0 2 0 1 1 2 0 1 1 2 1 1 2 1 0 1 0 2 0 0 1 1 0 2 0 0 1 0 0 2 2 0 2 0 0 0 1 0 1 0 1 1 0 1 1 0 0 0 1 2 0 0 0 0 0 0 0 1 0 0 0 1 0 0 0 0 0 0 1 0 1 0 1 2 0 0 0 0 1 0 1 1 0 0 0 1 1 0 2 1 2 0 0 1 0 2 0 1 2 2 2 0 1 0 0 1 1 1 0 1 2 2 1 1 2 1 2 0 0 1 0 0 2 2 0 1 0 1 1 1 0 0 0 0 0 0 2 0 1 1 0 1 0 1 0 0 1 1 0 1 1 1 0 1 1 0 1 0 0 0 0 0 2 1 0 0 1 0 0 0 1 0 2 0 0 0 0 2 1 0 0 1 1 0 2 0 0 0 0 0 0 0 0 0 0 0 1 0 0 0 0 0 0 0 0 0 0 0 1 2 0 0 0 0 0 0 0 1 2 0 1 1
129 0 0 0 0 1 1 1 2 0 0 1 1 1 1 1 0 0 0 1 1 2 0 0 2 0 0 1 2 2 1 1 0 0 0 0 2 1 1 1 0 0 0 1 0 1 0 1 0 0 1 1 1 0 0 1 0 0 0 1 0 0 2 2 0 0 0 0 0 1 1 2 1 1 0 1 1 0 2 0 0 0 1 1 1 0 0 0 1 2 0 0 1 0 0 1 1 0 0 1 0 2 0 0 2 1 2 1 1 1 1 2 1 1 1 1 1 0 1 1 1 0 1 1 1 1 1 0 2 0 0 0 0 0 0 0 0 0 1 0 2 0 0 1 0 0 0 0 0 0 1 0 0 0 0 0 1 2 1 1 2 0 1 0 1 2 0 2 0 2 1 0 0 2 0 0 2 0 0 0 0 0 1 2 1 1 2 0 0 0 1 0 0 2 2 0 0 2 0 1 0 1 0 1 2 0 0 2 1 0 1 0 1 0 0 2 0 1 0 0 1 1 1 1 1 0 0 2 2 2 0 0 0 0 0 0 0 1 0 1 0 0 1 1 0 0 0 0 0 0 0 0 2 0 0 0 1 0 0 1 0 1 0 0 1 0 0 1 1 0 0 2 0 0 0 0 1 1 2 0 1 1 0 2 2 0 0 1 0 1 0 1 1 0 2 0 2 1 0 1 2 0 0 0 0 1 1 1 0 1 1 1 1 0 1 0 2 1 1 0 0 1 1 2 1 0 0 0 1 1 0 1 0 2 0 0 0 1 0 0 2 1 2 2 1 1 0 1 1 1 0 0 2 0 0 0 0 0 0 1 1 0 2 0 2 1 0 1 1 1 1 1 1 1 1 0 1 1 1 1 1 2 0 0 2 1 1 0 0 0 0 1 2 0 2 2 1 0 1 1 0 1 1 1 0 0 1 1 1 0 0 2 0 1 1 2 0 1 0 1 0 1 0 0 0 2 1 2 0 0 0 1 0 0 1 0 0 0 0 0 1 0 1 1 1 2 1 0 0 0 0 0 0 1 2 1 1 0 0 0 0 0 1 0 0 1 0 1 2 1 1 1 2 0 2 0 0 0 0 0 0 2 0 0 0 0 0 1 0 1 1 1 1 0 0 0 1 1 1 1 1 1 2 2 0 0 2 1 0 0 1 1 2 0 0 2 1 0 0 0 0 2 2 2 1 0 0 0 1 2 1 0 0 0 1 0 1 0 0 0 1 2 0 0 2 1 0 1 1 0 0 0 0 2 0 1 0 1 0 0 0 0 1 1 1 1 0 1 1 0 0 1 1 0 0 0 1 2 0 1 1 0 2 0 2 1 1 1 0 0 0 0 1 0 0 0 1 0 0 0 0 2 0 0 0 2 1 0 0 0 0 0 1 1 1 1 1 0 1 0 0 0 0 0 0 0 1 1 0 0 0 1 0 0 0 0 2 2 2 0 1 0 0 2 0 0 0 0 1 1 0 1 1 1 1 0 1 0 0 0 0 0 1 1 1 0 0 2 0 0 2 0 0 1 0 2 0 1 1 1 2 0 2 0 2 1 1 2 2 0 0 1 0 1 0 0 1 2 2 2 0 0 0 0 1 0 2 1 2 0 1 0 0 1 0 1 1 1 1 0 0 1 1 2 0 0 0 0 0 0 0 0 0 2 0 2 1 0 0 0 0 0 0 1 1 0 0 0 0 0 0 0 1 0 0 0 1 0 0 0 0 0 2 1 0 1 1 1 1 1 1 0 1 1 1 0 0 2 2 0 0 0 0 1 1 2 0 1 1 2 1 1 2 1 0 1 0 0 1 1 1 1 0 1 1 0 2 0 0 1 1 1 1 0 1 1 2 0 1 0 1 1 0 1 2 0 0 0 0 1 1 0 0 1 0 0 0 1 0 0 0 0 1 0 1 0 1 0 0 0 2 0 1 2 0 0 0 0 0 0 0 1 0 0 0 1 1 0 2 0 1 0 0 2 0 1 0 0 1 0 1 1 0 0 0 2 2 0 1 0 2 0 1 0 1 0 1 0 0 0 0 1 1 1 1 0 1 1 1 2 1 0 0 0 1 1 2 1 2 1 0 2 0 0 0 0 2 1 0 0 2 1 0 1 0 0 0 0 0 0 0 1 2 2 1 0 1 1 0 0 1 0 0 0 0 0 2 1 1 2 1 2 1 1 1 1 1 0 1 1 0 1 0 0 0 1 0 0 1 0 0 0 1 0 0 0 1 0 0 0 0 0 0 1 0 0 0 0 1 0 1 0
130 0 1 0 0 0 0 2 1 1 0 0 0 0 0 0 0 0 0 0 2 2 0 0 2 1 0 2 2 2 2 2 0 0 0 0 1 1 0 0 0 0 1 0 0 0 1 0 0 1 1 0 0 0 1 1 0 1 0 1 1 0 1 0 0 0 2 1 0 0 0 0 2 2 2 2 2 0 1 0 1 0 1 0 1 0 0 0 2 2 0 0 0 0 0 0 0 1 1 2 0 1 0 0 2 1 2 1 1 1 1 1 1 1 2 2 2 0 0 2 2 0 2 2 2 0 2 1 2 1 2 0 2 0 0 0 2 0 0 0 0 0 1 0 0 0 0 0 0 0 0 0 0 0 0 0 0 0 0 0 1 0 0 2 0 1 0 2 0 0 0 0 0 2 1 1 1 2 0 1 0 0 1 1 0 1 1 1 1 0 1 0 0 1 2 0 2 2 0 0 0 0 0 1 2 1 1 0 1 0 1 0 2 1 0 2 0 1 1 0 0 0 2 2 0 0 1 2 0 0 0 0 1 1 1 1 0 2 0 1 0 0 2 0 1 1 1 0 0 0 0 0 1 1 0 1 1 0 0 0 0 0 0 1 1 0 0 0 2 1 0 2 0 2 1 1 0 2 2 0 0 1 0 2 2 1 0 0 0 1 1 1 1 0 2 0 2 0 0 0 0 0 1 0 1 0 0 1 0 0 2 1 1 0 2 0 2 1 0 1 0 0 1 1 1 0 0 0 1 1 0 2 2 1 0 0 0 1 0 1 1 1 2 1 0 0 0 0 0 1 0 0 2 0 1 0 1 1 0 1 1 0 1 1 1 1 0 2 2 2 0 1 1 1 1 0 2 1 0 0 1 0 0 1 1 1 1 0 0 1 1 1 0 0 2 0 0 0 0 0 0 0 0 2 2 0 0 0 1 1 0 2 0 0 1 1 1 0 0 0 0 1 0 0 0 2 1 2 0 0 1 2 1 1 1 1 2 0 0 0 1 0 1 1 0 1 2 1 2 0 0 1 0 2 1 1 1 1 0 0 0 0 0 0 0 0 0 1 1 0 1 0 2 0 1 0 1 0 0 0 0 1 0 0 0 0 0 1 1 1 0 1 0 1 1 0 1 0 1 1 1 2 1 1 0 1 1 2 0 0 0 2 0 0 1 0 0 0 0 2 2 0 2 2 0 0 0 0 0 2 0 1 0 0 0 0 0 1 0 2 0 2 1 0 1 1 0 0 0 0 0 0 0 2 0 1 0 0 1 0 0 0 0 0 0 0 2 0 0 0 1 1 1 0 0 0 1 2 0 0 1 0 1 0 0 1 1 0 0 0 0 0 0 0 0 0 0 1 1 0 0 1 0 1 2 2 0 0 2 1 0 0 0 0 0 0 0 0 0 0 1 0 0 0 0 0 2 2 0 0 2 2 0 1 1 0 1 0 2 0 1 1 0 0 2 0 0 0 1 1 0 1 0 1 2 0 1 2 2 0 0 0 1 0 1 1 1 1 0 0 2 0 0 0 0 1 2 1 1 1 1 0 1 1 1 0 1 0 1 1 0 1 0 1 0 0 2 1 0 0 0 0 0 0 2 0 0 1 2 0 1 0 0 1 1 1 1 2 1 0 0 0 0 2 0 1 2 0 0 0 1 1 1 1 0 2 1 0 0 1 0 0 0 1 1 0 0 0 1 1 0 1 0 0 0 2 0 1 2 1 1 1 2 2 0 0 0 0 1 1 1 1 1 1 2 0 0 0 0 1 0 2 0 0 0 1 0 1 1 2 1 1 2 1 0 1 0 1 0 1 2 2 0 2 2 0 1 1 0 0 1 1 1 1 0 1 1 1 2 0 2 2 0 1 2 0 0 0 1 2 0 0 2 0 0 0 0 1 1 0 1 1 1 0 2 1 2 0 1 0 1 0 2 1 1 1 1 0 0 1 1 2 0 0 1 0 1 0 1 0 0 0 0 1 0 1 0 0 0 0 1 0 0 0 0 0 0 1 1 0 0 2 2 0 1 0 1 0 1 0 1 1 0 0 2 2 0 1 0 1 0 0 0 0 0 0 2 1 1 0 0 1 0 0 0 0 1 0 1 1 2 2 0 0 1 0 1 1 1 0 0 0 1 1 1 0 1 0 0 0 0 1 0 0 2 0 2 2 1 1 1 1 1 0 1 1 1 1 1 0 0 0 0 0 0 1 0 0 1 0 0 0 0 0 0 1 1 2 0 2 0 0 0 1 1 0 1 0 0 0 0 1
131 0 2 0 0 0 0 2 1 0 0 0 1 2 1 1 0 0 0 1 1 1 0 0 2 0 0 1 2 2 1 1 2 2 0 0 1 1 0 0 0 0 1 1 0 1 2 0 0 0 0 0 0 0 0 1 0 0 1 0 2 0 2 2 0 0 0 1 0 0 0 0 2 2 1 2 2 0 2 0 0 0 2 1 1 0 0 0 2 2 0 0 0 0 0 1 0 1 1 2 1 1 1 1 2 0 2 0 2 1 0 1 0 1 0 1 2 0 2 0 0 0 1 1 1 0 1 1 1 1 1 0 0 0 0 0 0 0 0 0 2 0 0 0 1 0 0 0 1 1 0 0 0 0 0 0 0 1 0 0 0 1 1 1 1 2 1 1 0 0 0 0 0 2 1 1 1 1 0 0 0 0 1 1 0 1 2 1 0 0 1 0 1 0 1 0 1 2 0 0 0 0 0 0 2 1 1 0 1 0 1 0 0 0 0 2 1 2 0 1 1 0 0 1 1 0 1 0 0 0 0 0 0 0 0 0 0 2 0 2 0 0 2 0 0 0 0 0 0 0 0 0 1 0 1 0 1 0 0 0 0 0 0 1 1 0 1 1 2 0 0 1 0 2 0 0 1 0 2 0 1 0 0 2 2 0 1 2 0 2 1 2 0 1 1 0 2 0 1 0 0 0 2 0 2 0 1 1 0 1 0 1 2 1 2 1 1 0 1 1 0 1 0 1 1 0 0 0 0 0 0 2 1 1 0 0 0 1 0 0 0 0 2 2 0 0 1 0 1 1 0 0 2 0 0 0 1 0 0 2 2 0 2 0 2 0 0 1 1 0 2 2 0 0 0 0 2 2 0 0 0 0 0 0 0 0 0 0 0 0 1 1 0 0 2 0 0 1 0 0 0 0 2 2 1 1 1 0 1 0 0 1 0 2 0 2 0 0 0 0 0 0 1 1 0 0 0 0 1 1 0 0 0 1 0 0 1 2 2 1 2 0 1 1 0 1 1 1 2 1 0 1 0 2 2 1 2 1 0 2 2 2 1 1 0 1 0 2 1 1 2 1 2 0 2 0 1 0 0 0 0 2 0 2 1 1 0 0 0 0 1 1 1 0 0 0 1 0 1 0 1 2 2 1 0 1 2 2 0 2 0 0 1 0 2 0 0 0 0 0 0 2 2 2 2 0 0 1 0 2 0 2 0 1 1 0 0 1 0 1 1 2 0 1 1 2 0 0 0 0 0 0 0 1 2 0 1 0 0 0 0 0 1 1 0 0 1 1 1 1 0 1 0 0 1 0 1 2 0 1 0 0 2 0 2 0 2 0 0 0 0 1 1 0 0 0 0 0 0 0 0 2 1 1 0 2 0 0 0 0 1 0 0 1 1 1 0 0 1 0 0 0 0 1 1 0 1 2 0 0 2 2 0 0 0 1 0 0 2 0 2 0 0 2 0 0 0 0 1 0 0 2 0 1 1 1 1 1 1 0 0 0 2 1 0 0 0 1 1 0 1 1 0 0 1 2 1 0 1 0 0 1 2 0 2 1 2 0 1 0 1 0 1 1 0 0 1 2 1 2 0 1 0 1 2 1 0 2 2 0 0 0 0 1 0 1 1 0 1 0 0 0 2 2 0 0 0 0 2 1 0 0 1 2 0 2 1 0 0 1 1 0 0 0 1 0 1 1 0 0 0 0 1 0 0 0 2 0 2 0 0 2 1 2 0 1 1 2 0 2 0 0 1 0 0 0 0 2 2 0 0 0 1 0 1 2 1 1 1 1 0 1 2 0 0 0 1 0 1 0 1 1 0 2 1 1 1 1 1 0 1 0 1 0 1 2 1 1 1 1 1 2 0 0 2 0 0 0 0 1 1 0 0 0 0 0 0 0 1 0 0 1 0 0 1 1 1 0 2 0 1 0 1 1 0 0 0 0 2 0 2 2 0 0 0 0 0 0 2 0 1 0 1 1 0 2 0 0 1 0 1 1 1 0 0 1 0 1 0 0 2 2 0 0 2 0 2 1 1 0 0 0 2 2 0 1 1 2 1 1 1 0 0 0 1 1 1 0 1 0 1 0 1 1 0 0 2 1 0 0 1 0 0 2 0 0 0 0 0 0 0 0 1 1 1 0 1 0 0 0 1 0 0 0 1 1 2 1 1 1 0 1 0 0 0 1 1 0 0 0 0 0 0 0 0 0 0 0 1 0 0 0 0 1 0 0 1 1 0 2 1 0 0 0 0 0 0 0 1 0 1 0
132 0 1 0 0 0 0 1 2 1 0 1 0 0 0 0 0 0 0 1 1 2 0 1 1 1 1 2 2 2 2 1 0 0 0 0 2 0 0 2 1 0 0 0 0 1 0 0 0 0 0 0 1 1 0 0 0 2 1 1 1 1 2 2 1 0 2 2 0 0 0 1 2 2 1 2 2 1 1 0 2 0 2 0 1 0 0 1 2 2 0 1 2 0 0 0 0 0 0 1 0 2 0 0 2 0 2 1 1 0 0 2 0 0 0 1 1 0 1 0 1 0 1 1 1 0 1 0 2 0 1 0 0 0 0 0 0 0 0 0 1 0 1 0 0 0 0 2 2 2 0 1 0 0 0 0 0 1 1 1 1 0 0 1 1 2 0 0 0 0 0 1 2 0 0 1 2 0 0 0 0 2 0 0 0 0 2 1 0 0 0 1 0 0 0 0 0 2 0 1 0 1 0 0 2 0 1 1 2 0 1 0 1 0 1 1 1 2 2 0 2 2 2 2 1 0 1 1 1 0 0 0 0 0 0 0 0 2 0 1 0 0 1 0 0 0 0 0 0 0 0 0 1 0 0 0 1 0 0 0 0 0 0 0 1 0 1 0 1 0 0 2 1 1 1 0 0 0 1 0 0 2 0 2 1 0 0 1 2 2 0 1 2 0 2 0 1 2 1 0 0 0 0 1 0 0 0 1 0 1 0 2 2 0 1 0 2 0 0 0 1 1 1 1 1 0 0 0 2 2 0 1 0 1 1 1 0 1 0 0 0 0 0 1 1 1 0 1 2 0 1 0 2 1 0 0 2 0 0 1 1 0 0 0 0 0 0 2 2 2 0 0 1 1 1 0 1 2 0 0 1 1 0 1 2 1 1 0 0 0 0 0 0 0 2 0 0 0 1 1 0 2 1 2 1 0 1 1 0 0 0 0 0 1 1 2 0 1 0 0 0 1 1 2 2 1 1 0 1 0 0 1 1 1 1 1 0 1 1 1 1 0 0 2 0 0 1 0 1 0 0 1 0 2 1 1 1 1 1 2 0 2 0 1 0 1 0 0 2 0 0 1 2 0 0 1 0 0 0 1 2 1 0 1 1 1 0 0 0 0 1 1 0 2 0 0 0 0 0 0 2 2 2 0 1 2 2 1 0 0 0 2 0 0 1 0 1 1 0 1 1 1 1 2 1 1 0 1 0 2 0 2 0 0 1 1 0 1 0 1 1 1 0 0 2 1 1 0 2 1 0 1 1 1 1 0 1 1 0 0 0 0 0 1 0 0 1 2 2 2 0 2 0 0 0 0 0 2 0 2 0 0 0 0 0 0 1 0 0 0 1 1 1 0 0 0 1 0 0 0 0 2 0 2 0 2 1 1 2 2 1 1 0 0 0 0 0 0 0 0 1 0 0 0 0 1 1 1 0 0 2 2 0 1 0 1 0 1 2 0 1 0 0 1 0 0 2 0 0 0 1 0 0 1 1 0 2 1 1 0 0 0 2 1 1 0 0 2 0 0 2 0 0 0 0 0 2 1 1 0 1 1 2 0 2 1 2 1 1 1 0 2 0 2 1 0 2 1 0 1 1 0 0 0 1 0 1 1 1 0 0 0 0 1 1 1 0 1 0 0 0 0 0 1 1 0 1 0 0 0 1 1 0 2 0 1 1 0 0 2 1 1 0 0 0 1 0 1 0 0 0 0 1 0 1 1 2 1 2 1 1 2 2 2 0 2 2 1 1 2 0 0 0 0 0 0 0 0 0 2 0 2 0 1 1 2 0 2 0 2 0 2 2 1 1 0 0 0 0 0 0 0 0 2 1 1 0 1 0 0 0 0 0 1 0 2 1 1 1 0 1 1 0 2 2 0 0 0 1 2 0 0 1 0 0 0 0 1 0 0 1 1 0 0 1 1 1 1 0 1 1 0 1 1 0 0 0 0 0 0 1 1 0 0 0 0 1 0 2 1 0 1 1 1 0 1 0 0 2 2 2 0 0 0 0 0 0 2 1 0 1 1 1 1 2 2 1 1 0 0 0 1 1 1 2 2 1 1 0 1 0 0 1 0 1 1 1 2 2 0 0 2 0 2 1 0 0 1 0 0 2 2 0 2 0 0 0 0 1 0 0 0 2 1 2 0 0 0 1 0 1 0 1 0 2 0 1 1 1 1 1 1 0 0 0 1 1 0 1 1 0 0 0 0 1 0 0 0 1 0 0 0 0 1 0 1 2 0 0 1 0 0 1 1 1 0 0 0 1 0 0 0
133 0 1 1 0 0 0 2 2 0 0 0 1 1 0 0 1 0 1 0 2 2 0 0 2 0 1 1 2 0 0 0 1 1 2 1 2 1 0 2 0 0 0 0 0 0 1 0 0 0 0 0 0 0 1 0 1 2 2 1 1 1 1 0 0 0 1 1 0 0 0 1 1 1 1 1 1 1 2 0 1 0 2 0 1 0 0 0 2 2 0 0 1 1 1 2 2 1 0 2 0 1 2 2 2 0 2 2 0 0 1 1 0 0 0 0 0 0 0 2 2 0 1 1 1 0 1 0 0 0 1 0 1 0 0 0 2 0 0 1 1 0 0 0 0 0 0 1 1 1 0 2 1 1 0 0 0 2 2 1 0 1 0 0 0 0 0 0 1 1 0 0 1 1 1 2 1 0 0 0 0 0 1 2 1 1 2 0 0 0 1 0 1 0 1 1 2 2 0 0 0 0 0 1 2 2 2 1 1 0 2 0 1 1 0 2 1 0 1 1 1 0 1 2 0 0 0 0 0 0 0 0 0 0 0 0 0 2 0 2 0 0 2 0 0 0 0 0 0 0 0 0 1 1 1 0 0 1 0 0 0 0 0 0 0 0 0 0 2 0 0 2 0 0 0 0 0 0 1 0 1 1 1 2 1 0 1 1 0 1 0 0 1 0 1 0 2 1 0 1 1 1 1 1 1 0 0 2 0 0 0 1 2 1 2 1 1 0 0 1 1 0 0 0 2 0 0 0 1 0 0 0 0 2 0 0 0 1 0 0 0 0 2 1 0 0 0 1 0 2 0 0 0 0 0 2 0 0 0 0 0 0 1 0 1 0 0 0 0 0 2 2 1 1 0 1 1 2 1 1 0 0 0 0 2 1 2 0 0 1 0 1 0 0 2 0 0 2 0 0 0 1 1 2 1 0 1 1 0 0 0 1 1 0 1 2 0 0 0 0 0 1 0 0 1 1 1 1 0 1 0 2 0 2 1 1 0 0 1 0 1 0 2 0 1 1 2 0 2 0 0 1 0 2 2 1 2 0 2 2 0 2 1 0 0 2 0 1 2 0 0 0 2 2 2 0 2 0 0 0 2 1 0 2 1 1 0 1 1 0 1 1 0 2 1 0 1 0 0 0 2 2 1 0 1 1 1 0 1 1 0 1 0 1 1 1 0 0 0 1 1 1 2 2 1 0 0 0 1 2 0 0 0 1 1 0 2 1 1 2 0 1 0 0 2 1 0 2 2 0 0 0 2 0 2 0 2 0 0 0 0 0 0 0 0 0 1 0 0 0 0 0 1 0 0 0 1 1 0 2 0 0 1 0 0 1 1 0 1 1 0 2 0 0 0 0 0 0 1 1 1 1 0 1 0 1 1 0 2 2 1 0 1 2 2 2 0 0 0 0 1 0 0 1 1 0 1 1 0 0 2 2 0 0 0 0 0 1 2 0 0 0 0 2 0 0 0 0 1 0 1 2 0 2 1 0 1 1 0 1 0 1 0 1 1 0 0 2 0 1 1 0 0 0 0 2 0 0 1 0 0 1 2 0 2 1 2 0 1 0 0 0 1 1 0 0 2 2 2 2 0 0 0 0 0 0 1 1 2 0 1 0 0 2 0 0 0 1 1 0 0 0 0 2 0 0 0 0 1 1 1 2 0 2 0 0 0 0 0 2 1 1 0 1 1 0 0 0 0 0 0 0 1 0 1 0 0 0 2 0 0 1 2 1 0 1 0 0 2 0 2 0 2 1 1 0 0 2 2 0 1 2 1 1 0 1 1 2 1 2 0 1 2 0 0 0 0 1 0 0 1 2 0 2 1 1 0 0 1 1 2 0 1 1 1 2 2 0 1 1 1 2 0 2 2 0 0 0 1 2 1 1 1 0 0 0 0 0 0 0 0 0 2 0 2 0 2 0 0 0 2 0 0 2 0 0 0 0 0 0 0 0 1 0 1 2 2 0 1 0 1 0 0 2 0 1 0 0 1 1 2 0 0 0 0 0 0 2 0 0 1 2 0 0 1 0 1 0 0 0 0 1 2 1 2 2 0 1 1 2 1 0 0 0 1 1 2 0 1 0 0 1 0 1 0 0 0 1 0 0 1 1 0 1 0 0 0 0 1 1 0 0 2 2 2 0 1 0 0 1 0 0 0 1 1 0 2 2 1 1 0 1 0 0 0 0 0 0 1 1 0 0 0 0 0 0 0 0 1 0 0 0 0 1 0 0 1 1 0 2 1 0 1 1 1 0 1 0 1 0 1 0
134 0 2 0 0 0 0 1 2 0 0 0 0 2 2 2 0 0 1 1 1 1 0 2 0 0 1 2 2 2 2 0 1 1 2 1 2 2 0 1 1 1 1 0 0 0 1 0 0 0 0 0 1 1 0 0 1 0 1 0 1 0 1 0 1 1 2 0 0 0 0 0 2 2 1 2 2 2 2 0 1 0 2 0 1 0 0 1 2 2 0 1 2 1 0 1 1 0 0 2 0 1 1 1 2 0 2 1 1 1 1 1 0 1 0 0 1 1 0 2 2 1 2 2 2 0 2 1 1 1 1 0 0 0 0 0 0 0 0 0 0 0 0 0 0 0 0 0 0 0 0 0 1 0 0 0 0 0 0 1 0 2 0 1 1 2 1 2 0 1 1 0 0 2 0 2 0 0 0 2 0 2 1 2 1 1 2 0 0 0 1 0 0 1 1 0 1 2 0 0 0 0 1 0 1 1 1 0 1 0 0 0 1 0 0 2 1 0 2 1 2 0 2 2 0 0 1 1 0 0 0 0 0 0 0 0 0 1 1 1 0 0 1 0 0 0 0 0 1 1 1 1 1 1 0 0 1 1 0 1 1 1 0 0 0 0 0 1 2 0 0 1 0 0 0 0 1 0 1 0 0 1 2 2 1 0 1 2 0 2 1 0 0 0 1 0 2 0 0 0 1 0 1 0 0 0 0 1 0 2 0 2 2 2 1 0 1 0 0 1 0 1 0 1 2 0 0 0 1 0 0 2 0 1 0 0 0 2 0 0 0 0 2 0 0 0 1 1 1 1 1 0 1 0 0 1 1 0 1 0 1 1 1 1 1 1 0 2 2 2 0 0 1 1 1 0 1 0 0 1 1 1 0 0 1 0 0 0 0 0 0 0 0 1 2 0 0 0 1 1 0 0 1 1 1 1 0 0 0 0 0 1 0 2 0 2 0 0 0 0 0 0 1 0 2 0 0 2 0 1 0 1 0 2 1 0 0 0 0 0 2 0 2 0 1 1 1 1 2 0 0 1 0 2 0 0 0 1 1 0 0 0 0 0 0 1 0 1 2 1 1 1 0 2 1 1 1 2 2 0 1 2 0 1 1 1 0 2 1 1 0 2 0 0 0 0 0 1 2 0 0 2 2 2 0 0 1 2 0 0 0 2 0 0 2 0 0 0 0 1 0 1 2 2 1 0 0 0 1 1 1 0 0 0 0 0 1 0 1 1 1 1 1 0 2 1 0 0 0 0 0 0 0 0 2 0 2 0 0 0 0 0 0 0 0 0 2 0 0 0 0 1 0 0 0 0 0 2 0 1 0 0 2 0 1 1 2 0 0 0 0 0 0 0 0 0 1 1 1 1 1 1 1 2 0 2 0 0 2 2 1 0 0 1 0 1 0 0 0 0 0 0 0 1 1 0 1 1 0 0 1 1 1 0 0 0 0 1 2 0 2 0 0 1 0 0 2 0 0 0 0 1 0 0 2 0 2 2 1 1 1 0 1 0 0 1 2 2 0 1 1 0 0 0 1 1 1 0 0 0 0 0 2 1 1 1 1 1 2 0 1 0 0 2 0 0 2 2 1 2 0 0 0 0 0 0 1 2 2 0 0 0 0 2 0 0 1 1 1 0 0 0 1 2 0 1 1 0 0 0 1 1 0 2 0 1 1 0 0 1 0 0 0 0 1 0 0 1 0 0 0 0 1 0 0 1 0 0 1 0 0 1 2 1 0 1 1 0 1 1 1 0 1 0 0 0 0 1 1 0 0 1 1 1 1 1 0 1 1 2 1 1 2 0 1 0 0 1 0 0 1 2 0 2 0 0 0 0 0 1 1 0 2 0 1 1 1 1 1 1 0 2 0 1 2 0 0 0 0 2 1 0 0 0 0 1 1 0 0 0 0 0 1 0 1 0 1 0 0 1 1 0 1 1 0 1 1 0 0 0 1 2 0 0 0 0 1 0 1 1 1 0 0 2 0 1 0 0 1 0 1 1 0 0 0 0 0 0 0 0 2 0 0 1 1 0 1 0 1 0 0 1 0 0 2 2 0 1 0 0 0 0 1 0 2 1 2 1 2 1 0 2 0 0 0 0 1 1 0 0 1 1 0 1 0 0 0 2 2 0 0 0 2 1 1 0 0 0 0 0 0 0 1 0 1 0 1 2 1 0 0 0 0 1 1 1 1 0 1 1 0 0 0 0 0 1 0 0 1 0 0 0 0 1 0 0 1 0 0 0 0 0 0 0 0 0 0 0 0 0 0 0
135 0 0 0 0 1 1 2 1 1 0 0 0 1 1 1 0 0 0 1 1 1 0 0 2 1 0 2 2 2 2 1 1 2 0 0 2 2 0 0 1 1 0 0 0 0 1 0 1 0 0 0 0 1 0 0 0 0 1 1 0 1 1 0 0 0 0 1 0 0 0 2 2 2 2 2 1 2 2 0 2 0 1 1 2 0 1 0 1 2 0 0 0 2 0 1 1 1 0 0 0 2 2 2 2 0 2 2 0 0 0 0 1 2 1 1 2 0 1 1 1 0 2 2 1 0 1 1 1 1 1 0 0 0 0 0 0 0 0 0 0 0 0 0 1 0 1 0 0 0 0 0 1 1 0 0 0 1 0 1 1 0 0 0 2 2 0 0 1 1 0 0 0 2 0 0 1 0 0 1 0 1 0 0 1 1 1 1 0 0 0 1 1 0 1 0 0 2 0 2 0 2 0 0 2 0 1 0 0 0 0 0 1 0 0 2 1 2 1 0 1 1 2 2 0 0 1 0 0 0 1 1 0 0 0 0 0 2 0 0 0 0 2 1 0 0 0 0 1 1 1 1 1 0 1 0 0 2 0 1 1 1 0 0 0 0 0 0 0 0 0 1 0 2 0 0 0 1 2 0 0 2 0 1 2 1 0 2 0 2 1 0 1 1 1 1 1 1 0 1 1 0 1 0 1 0 1 2 0 1 0 1 2 1 1 0 2 0 0 1 0 1 2 2 0 0 0 0 0 0 0 0 1 2 0 0 1 2 0 0 0 0 0 1 2 2 0 0 1 0 0 0 2 0 0 0 1 0 1 0 1 1 2 1 2 0 0 1 1 1 1 1 1 1 1 0 1 2 0 0 1 0 0 0 2 2 0 0 0 0 0 0 0 1 2 0 0 1 0 0 0 0 2 1 0 0 1 0 0 0 0 0 0 1 0 1 1 0 0 0 0 1 0 1 1 1 0 2 0 0 2 0 1 1 1 1 1 1 0 0 2 0 2 0 1 0 1 1 2 0 0 1 0 2 2 1 2 1 2 2 1 2 0 0 0 0 0 0 2 0 1 0 2 0 0 1 0 0 0 2 1 2 0 1 1 1 0 1 0 1 1 1 1 0 0 0 1 0 1 1 1 2 1 1 0 1 2 1 0 1 0 1 1 0 0 1 0 0 0 0 0 2 2 2 1 1 1 0 1 2 0 1 0 1 0 1 1 0 0 1 1 2 0 0 1 1 0 2 2 0 0 0 0 2 0 0 0 2 0 0 0 0 2 0 2 2 0 2 2 1 1 1 1 0 0 0 1 2 0 1 1 0 1 0 1 0 1 0 0 0 1 0 0 0 0 0 0 0 0 1 0 2 0 1 0 1 1 0 0 1 1 0 0 0 0 0 0 0 0 0 0 0 0 0 0 1 1 2 0 0 1 1 0 0 0 0 2 0 2 0 1 0 0 0 1 0 2 0 1 0 0 2 0 0 1 0 2 2 2 0 0 0 1 0 0 2 0 2 1 0 1 1 0 1 1 2 0 1 1 1 1 0 2 1 2 0 1 0 2 0 0 0 0 2 0 0 2 1 0 1 0 0 0 0 0 0 2 2 2 0 0 0 0 1 0 2 1 1 0 0 0 0 0 2 0 1 2 0 0 0 1 1 1 1 0 2 1 0 0 1 0 1 0 1 1 0 0 0 0 0 0 0 0 0 0 2 1 1 2 1 1 1 1 1 0 0 0 0 2 2 0 1 0 0 0 0 0 0 0 1 0 2 2 0 0 2 0 2 1 2 0 1 2 1 0 1 0 1 0 0 1 2 0 2 1 0 1 0 0 2 2 0 1 1 0 1 1 1 2 0 2 2 0 2 2 0 0 0 1 2 1 1 1 0 0 0 0 1 0 0 0 1 0 0 0 0 0 0 1 0 1 0 0 2 0 0 0 0 0 0 1 2 0 0 0 1 1 1 2 1 1 0 0 0 0 2 1 0 1 0 1 1 0 0 0 2 2 1 0 0 1 2 0 1 1 0 1 0 2 0 1 0 2 2 1 1 1 2 0 1 0 0 1 0 1 1 1 0 1 1 0 1 0 0 0 0 1 1 0 0 2 2 0 2 0 0 0 1 1 0 0 0 1 0 1 1 0 0 0 0 2 0 1 0 1 0 1 2 2 0 0 0 1 0 1 1 1 0 0 0 0 0 0 0 1 1 1 0 2 0 0 0 0 1 0 0 0 1 0 2 1 0 0 1 0 0 0 0 1 0 0 1
136 0 0 0 0 0 0 2 2 0 0 0 1 2 1 1 0 1 1 1 1 1 0 1 1 1 1 2 2 2 2 2 1 1 1 0 2 2 0 1 1 1 0 0 0 0 0 0 0 0 0 0 0 1 2 0 1 0 1 0 2 0 1 1 1 1 2 1 0 1 1 2 1 1 1 1 2 1 2 1 0 0 2 0 2 0 0 0 1 1 0 0 1 1 0 1 0 0 0 1 0 2 2 2 2 0 2 2 0 2 0 0 0 0 0 1 0 0 0 1 1 0 1 1 1 0 1 1 2 1 1 1 0 0 0 0 0 0 0 1 1 0 0 0 2 0 1 0 1 0 0 0 0 0 0 0 0 1 1 0 1 1 0 1 2 2 0 1 1 0 0 0 1 1 0 1 2 0 0 0 0 1 0 0 0 0 0 1 0 0 2 0 0 2 2 0 1 2 0 1 0 1 1 0 2 2 2 0 2 0 2 0 1 0 0 2 0 0 2 2 1 0 2 2 0 0 0 1 0 0 0 0 0 0 0 1 0 2 0 1 0 1 2 0 0 0 0 0 0 0 0 0 2 1 0 0 1 0 0 0 0 0 0 0 0 0 0 0 2 1 0 2 1 0 0 0 1 1 1 0 0 0 2 2 2 0 1 2 0 2 0 0 1 0 2 1 2 1 1 1 2 0 1 0 0 0 0 2 0 0 0 0 2 0 1 0 1 0 0 0 1 1 1 1 1 0 1 0 0 0 0 2 1 2 0 0 0 1 1 0 1 1 1 1 1 0 0 0 2 1 0 0 2 1 0 0 1 0 0 0 0 0 2 1 2 1 0 2 2 2 0 0 1 1 1 0 2 0 0 0 1 1 0 1 1 1 1 0 0 0 0 0 1 0 2 0 0 0 0 0 0 0 2 2 1 1 1 1 0 0 0 0 0 0 1 1 1 1 0 1 0 1 0 0 2 1 0 0 0 1 1 1 0 1 1 0 1 2 2 2 0 0 1 1 0 1 2 0 1 0 0 1 0 2 1 0 1 1 1 1 1 1 0 0 1 2 0 1 2 1 2 1 1 2 1 0 2 0 0 0 1 2 1 2 0 0 0 1 1 0 0 2 0 2 0 0 0 0 0 1 2 2 1 0 0 2 2 0 1 2 0 0 1 0 1 1 0 1 0 2 2 0 0 0 0 0 0 0 1 1 1 0 0 1 0 0 0 0 0 0 0 1 0 1 1 2 0 1 1 0 0 0 0 2 0 2 0 0 0 0 0 0 0 1 0 0 1 1 1 1 0 1 0 0 0 0 0 1 0 2 0 0 1 0 0 1 1 0 0 0 0 1 2 0 1 0 0 0 0 0 0 2 0 2 0 2 1 0 2 2 1 1 0 1 0 0 1 0 0 0 0 0 0 1 1 0 1 0 0 0 1 1 1 0 0 1 0 0 2 0 2 0 0 1 1 0 1 0 1 1 0 2 1 2 1 1 1 0 0 0 0 0 0 1 1 0 0 2 0 1 0 1 0 0 0 2 0 0 1 0 1 1 2 0 2 1 1 1 1 1 1 1 0 0 0 0 0 1 1 0 0 1 0 2 1 1 0 2 1 0 0 0 0 0 0 0 0 1 1 0 0 0 0 1 1 0 0 0 1 1 1 1 0 2 0 0 2 0 0 1 1 0 0 0 1 1 0 1 1 1 1 1 1 0 0 0 0 0 1 1 0 1 2 1 0 1 1 1 1 2 0 0 1 0 0 0 0 0 1 1 0 1 0 0 0 2 0 2 0 2 0 2 2 1 0 1 0 1 0 0 1 1 0 2 2 1 1 0 0 1 1 0 2 0 2 2 2 0 1 0 2 2 0 1 2 0 0 0 0 2 1 0 0 0 0 0 0 0 0 0 0 0 0 0 0 0 0 0 0 0 2 0 0 2 0 0 0 0 0 0 1 1 0 0 0 1 0 1 2 1 0 0 0 1 0 2 0 1 1 2 2 0 0 0 0 1 1 1 1 0 2 1 1 0 2 0 2 0 0 0 1 1 1 1 2 2 0 1 1 2 1 0 1 0 1 0 2 1 1 0 0 1 1 1 0 0 1 1 0 0 1 1 0 2 1 0 1 0 2 2 0 0 2 1 2 0 1 0 0 0 1 1 1 1 0 0 2 1 0 0 0 0 1 0 1 2 2 0 1 1 0 0 0 0 0 1 0 0 0 0 0 0 0 1 0 0 2 1 0 1 0 0 0 1 1 0 0 0 1 0 0 0
137 0 1 0 0 0 0 2 2 0 0 0 0 0 0 0 0 0 0 1 1 2 0 0 2 0 2 1 2 2 2 0 1 1 1 1 1 1 0 1 0 0 0 0 0 0 1 0 0 1 1 0 0 1 0 0 0 1 1 1 1 0 0 0 1 1 1 1 0 0 0 1 2 2 1 2 2 0 2 0 0 0 1 1 1 0 0 1 2 2 1 1 2 0 0 1 0 0 0 1 0 2 0 0 2 0 2 1 1 0 0 2 1 1 2 2 2 1 1 1 1 1 0 0 0 1 0 0 1 1 0 1 0 0 0 0 0 0 1 0 1 0 1 0 1 0 0 0 0 0 0 0 0 0 0 0 0 1 0 1 1 0 0 0 0 1 0 1 0 1 1 1 1 1 1 1 1 1 1 0 0 2 0 0 2 2 0 1 0 0 0 1 1 1 2 0 2 1 0 0 0 0 0 0 2 0 0 0 1 0 1 1 1 0 0 2 0 1 1 0 1 1 1 1 1 0 0 2 1 1 0 0 0 0 0 0 0 1 0 0 0 0 1 1 0 0 0 0 0 0 0 0 0 0 0 1 1 2 1 1 0 1 0 0 0 0 0 0 1 0 0 1 1 0 1 1 0 1 1 0 1 1 1 1 2 1 0 2 0 2 1 1 1 1 1 1 2 1 0 2 2 2 1 0 0 0 1 1 2 2 0 0 1 1 1 0 1 0 1 1 0 1 0 0 0 0 0 0 2 2 0 0 0 1 0 0 0 1 0 0 1 1 2 1 0 0 0 1 2 1 1 1 2 0 0 0 1 0 0 1 1 0 2 0 2 0 0 1 1 0 2 2 1 1 1 0 1 2 2 1 0 1 0 0 2 0 0 0 0 0 0 0 1 0 1 1 0 1 0 0 0 0 1 1 0 0 1 2 0 0 0 0 0 0 1 1 0 1 0 0 0 1 0 0 1 1 1 2 0 0 1 1 1 1 1 1 0 2 1 1 1 0 2 0 0 1 1 0 0 0 0 0 0 1 1 1 1 2 1 2 2 1 0 0 0 1 0 1 2 1 1 1 0 2 1 1 0 1 1 0 0 2 0 2 1 1 0 1 0 1 1 1 0 1 0 0 0 1 2 0 0 2 1 1 0 0 2 1 0 0 0 2 0 0 2 0 0 1 0 2 2 0 2 2 1 1 1 2 0 2 0 1 0 0 2 0 0 1 1 2 0 1 0 1 1 1 1 2 2 0 0 0 1 2 0 1 1 1 0 0 0 0 1 0 1 1 0 0 0 0 0 0 0 0 0 0 0 2 0 1 0 0 1 0 1 0 1 0 0 0 0 1 0 0 0 0 0 1 1 1 1 1 0 1 0 1 1 0 1 1 0 0 0 0 0 0 1 0 1 0 0 0 0 0 0 1 0 2 0 0 1 1 1 0 0 1 0 1 2 0 2 0 0 0 2 0 1 0 1 0 0 2 0 0 2 0 1 2 1 0 0 0 0 1 0 0 1 2 0 1 0 1 0 1 0 2 0 0 1 0 1 0 2 2 2 1 1 0 1 0 0 0 0 0 1 0 1 2 1 1 0 1 0 0 2 0 0 2 2 0 0 1 0 1 0 1 0 2 1 0 0 0 0 2 0 1 1 0 0 0 2 2 0 2 0 0 2 0 0 1 0 1 0 0 0 0 0 0 1 0 1 1 2 0 1 0 0 0 1 0 0 1 1 0 0 1 2 1 1 1 0 0 0 1 1 0 0 2 1 1 0 2 1 0 0 2 0 2 2 2 0 0 2 1 0 1 0 1 0 1 1 1 0 1 2 1 1 1 0 0 0 0 1 0 1 2 1 0 1 0 1 1 0 1 2 0 0 0 0 1 0 0 1 0 0 0 0 0 2 1 0 2 0 0 0 0 0 0 0 0 2 0 1 1 0 0 0 0 0 0 0 1 0 0 0 0 0 1 2 1 1 0 1 0 0 2 0 1 2 2 2 0 0 0 0 0 0 2 0 0 1 1 0 0 2 0 2 0 0 0 0 1 1 1 1 2 0 0 0 0 0 0 1 0 2 1 1 1 2 1 0 2 0 1 0 0 0 0 0 0 2 2 0 0 0 0 0 2 2 0 0 1 2 1 1 2 0 0 0 0 1 1 0 0 1 1 2 1 1 1 1 1 1 0 1 1 1 0 0 0 0 0 1 1 0 0 0 0 0 0 0 0 0 2 0 0 1 1 1 2 0 0 1 1 1 0 0 0 0 0 0 0
138 0 0 0 0 2 2 1 2 0 0 1 0 0 0 0 0 0 1 0 1 1 0 1 1 1 0 2 2 2 2 0 0 0 0 0 1 1 0 0 1 1 1 0 0 0 1 0 1 0 0 0 2 0 0 0 1 0 1 1 1 0 1 1 0 0 2 2 0 0 0 1 2 2 1 2 2 1 2 1 1 0 1 1 1 0 0 0 1 2 0 0 1 0 0 1 0 2 0 1 0 1 0 0 2 0 2 2 0 0 0 0 1 1 1 1 1 0 1 1 1 0 1 1 1 1 1 0 2 1 0 0 0 0 0 0 0 0 0 0 0 0 0 0 1 0 0 0 1 1 1 0 2 0 1 0 0 0 0 2 1 2 0 0 1 2 0 1 0 2 2 1 2 0 1 2 0 0 0 1 0 1 0 0 0 0 1 2 1 0 1 1 0 1 1 0 1 1 0 1 1 1 0 1 2 1 1 1 0 0 1 0 1 1 0 2 1 1 2 1 2 1 2 1 1 0 0 0 0 0 0 0 0 0 0 0 0 2 0 1 0 0 2 0 0 0 0 0 0 0 0 0 1 0 0 1 2 1 0 0 1 1 0 0 1 0 0 0 2 0 1 1 0 0 0 0 0 1 1 0 0 2 2 2 2 0 2 2 0 2 1 0 0 1 0 0 2 0 0 0 0 0 1 0 1 0 0 2 1 1 0 1 2 0 1 0 2 0 1 0 0 2 1 2 1 0 0 0 1 1 0 1 0 0 0 0 0 2 1 1 0 2 2 1 1 1 0 1 1 0 1 1 2 0 1 0 1 0 1 1 2 1 1 0 1 0 0 2 2 1 1 1 1 1 1 1 2 1 0 0 1 1 0 0 2 0 0 0 0 1 0 0 0 0 2 0 0 0 0 0 0 0 1 1 0 0 1 1 1 0 0 1 0 0 0 0 2 0 0 0 1 2 1 0 1 1 0 1 1 0 1 0 0 1 0 0 0 1 0 0 2 0 1 1 0 0 1 0 0 0 0 0 0 2 2 1 2 1 1 1 1 1 0 0 0 1 0 2 1 1 2 1 2 2 0 0 1 1 1 0 1 0 0 0 0 1 0 0 0 0 2 0 1 1 0 0 1 0 1 1 1 2 0 0 1 1 2 0 0 1 0 2 1 1 0 2 0 0 0 1 1 1 2 2 1 0 0 0 1 1 1 0 0 0 0 0 0 0 0 1 2 2 0 0 2 2 0 1 1 0 0 0 0 2 1 1 0 0 0 1 1 0 2 0 2 2 0 0 0 0 1 1 0 0 1 0 1 1 0 1 0 0 1 0 2 0 2 0 0 0 0 0 0 0 0 0 0 1 1 1 1 1 0 1 0 2 1 0 2 2 0 0 1 1 1 1 0 0 0 0 0 0 0 1 1 0 1 1 0 0 2 2 0 0 0 1 0 1 2 0 2 1 0 2 0 0 0 0 1 1 0 1 0 1 0 1 2 1 1 0 0 0 1 0 1 0 2 2 0 1 1 0 1 1 0 2 0 0 1 0 0 1 1 0 0 1 1 0 1 1 0 0 2 2 1 0 2 1 1 2 1 0 0 0 1 0 2 2 2 0 0 0 0 1 1 1 0 1 1 0 0 0 0 2 0 2 2 0 0 0 1 1 0 2 0 0 1 0 0 0 0 0 1 0 0 1 0 0 0 0 0 0 1 0 1 0 0 0 1 0 0 1 2 0 0 1 1 1 1 2 0 0 0 0 0 0 0 0 0 2 0 2 0 1 1 2 0 1 1 2 1 1 2 1 0 1 0 1 0 0 2 1 0 2 2 1 1 0 0 2 2 0 2 0 1 1 1 0 1 0 1 1 0 1 2 0 0 0 1 2 0 0 1 0 0 0 0 0 0 0 0 0 0 0 2 0 0 0 1 0 1 0 0 2 0 0 0 0 1 0 1 2 0 0 0 0 1 0 1 0 0 0 0 1 0 2 0 1 2 0 0 1 1 0 1 2 1 1 0 0 2 1 0 0 2 0 2 0 0 0 0 2 1 1 2 2 1 1 0 0 0 0 0 1 1 1 1 0 1 1 0 1 0 0 1 0 1 0 1 1 2 2 0 2 0 0 0 1 1 0 0 2 1 0 1 0 0 2 0 0 1 0 2 0 1 0 0 2 2 2 0 2 0 0 0 1 1 0 0 0 0 0 1 1 0 2 0 0 1 0 0 0 0 1 1 1 1 1 0 0 0 0 2 0 2 0 0 0 0 0 1 0
139 0 1 1 0 0 0 2 2 1 0 0 0 0 0 0 0 0 0 0 1 1 0 0 2 0 0 2 2 2 2 1 1 0 0 1 2 2 0 0 1 1 0 0 0 0 1 0 0 2 2 0 2 0 0 0 1 0 1 1 0 1 2 2 1 1 2 0 0 0 0 2 2 2 1 2 2 1 2 0 1 0 1 0 2 0 0 0 0 2 0 0 1 0 0 0 0 0 0 1 0 2 0 0 2 0 2 0 2 0 0 2 0 2 0 0 2 0 0 1 2 0 2 2 2 0 2 1 1 1 1 0 0 0 1 1 1 0 0 0 0 0 0 0 1 0 0 0 0 0 1 0 0 0 1 1 0 0 0 2 2 1 0 1 0 2 0 1 1 1 1 0 0 2 0 0 2 1 0 0 0 1 1 1 0 1 2 2 0 0 2 1 0 2 2 0 1 2 0 0 0 0 0 0 2 0 0 1 1 0 0 0 1 0 0 2 0 0 1 1 1 0 2 2 0 0 0 1 0 0 0 0 0 0 0 0 0 2 0 1 0 0 2 0 0 0 0 0 1 1 1 1 2 0 1 0 0 1 0 1 1 1 0 0 0 0 0 1 1 0 0 2 0 2 0 1 0 1 2 0 0 0 1 2 2 0 2 1 0 1 0 1 0 1 0 0 2 2 0 2 2 2 1 0 0 0 1 2 1 1 0 0 1 0 1 0 0 0 1 0 1 1 2 0 1 0 0 0 1 1 0 1 0 1 0 1 1 1 0 1 1 1 1 1 0 0 0 0 0 2 0 0 0 0 0 2 0 1 1 0 1 1 2 1 2 1 0 2 2 1 1 1 0 0 0 0 0 1 1 0 0 1 1 1 1 1 0 0 0 0 0 0 0 0 2 1 1 0 1 1 0 1 1 1 1 0 1 2 0 0 0 0 0 1 1 2 0 0 0 0 1 2 0 0 0 0 0 0 0 0 1 0 0 2 0 0 1 1 1 0 2 0 1 1 1 1 1 0 0 0 0 0 0 1 2 0 2 2 0 2 1 1 0 0 0 1 1 0 2 0 0 0 0 2 1 1 1 0 0 0 0 2 0 1 1 1 0 1 0 1 1 2 0 1 1 0 2 0 0 2 2 2 1 1 0 1 2 2 0 0 0 2 1 0 0 0 0 0 0 2 2 0 2 2 0 0 0 0 1 1 1 0 0 1 0 0 1 1 0 2 1 1 0 1 1 1 0 1 1 0 0 0 1 0 2 0 2 0 0 0 0 0 0 2 0 0 0 0 1 1 0 0 0 0 0 0 0 2 0 1 1 0 0 0 1 0 1 0 0 0 0 2 1 0 0 0 1 0 0 0 0 2 0 2 0 2 1 0 0 0 0 0 0 1 0 1 1 0 0 0 1 0 0 0 1 1 1 1 0 0 1 1 0 0 0 1 0 2 2 0 0 1 0 1 1 0 1 0 0 0 0 2 0 1 1 0 1 2 2 0 0 0 1 1 0 1 1 2 0 0 0 2 1 1 0 2 0 1 0 0 1 0 1 1 1 0 1 0 1 1 0 1 0 0 0 0 0 1 1 0 0 1 0 1 1 1 1 1 2 0 0 1 0 1 0 2 1 1 0 0 0 1 0 1 1 1 1 0 2 1 0 0 0 2 0 0 0 0 1 2 0 0 0 0 1 0 1 1 1 1 1 1 2 0 1 0 0 0 2 0 0 2 2 1 0 0 0 0 1 2 0 0 2 1 1 0 0 0 0 2 0 2 1 0 0 2 0 1 1 2 1 1 2 2 0 2 0 1 0 0 1 2 0 1 2 1 0 1 0 0 0 0 2 0 1 2 2 1 2 0 1 2 0 1 2 0 0 0 0 2 0 0 0 1 0 1 0 1 1 0 0 0 1 0 2 1 2 0 1 1 0 0 0 2 0 0 0 0 0 1 0 1 0 0 1 0 1 0 0 2 0 0 1 1 0 1 0 0 2 2 2 0 0 0 0 0 0 2 0 0 2 2 0 0 2 0 2 0 0 0 1 1 2 2 0 0 2 1 0 0 0 0 0 0 0 0 2 0 0 0 0 0 0 1 0 0 1 2 0 0 2 1 0 1 0 0 0 1 1 0 0 0 2 1 1 0 1 0 1 0 2 0 1 1 1 0 1 2 0 0 0 1 1 0 2 0 0 1 1 0 0 0 0 0 0 0 0 0 2 0 0 0 0 0 0 0 0 0 1 2 0 0 0 1 0 0 0 0 1 0 0 1
140 0 1 0 0 0 0 1 2 0 0 0 0 0 0 0 0 0 1 1 1 2 0 0 2 0 0 1 1 2 2 0 1 2 0 0 2 1 0 2 0 0 1 1 0 1 0 0 0 0 0 0 0 1 1 0 0 0 1 0 2 0 2 1 0 0 1 1 0 0 0 1 1 1 1 1 1 1 2 0 1 0 2 0 2 0 2 1 1 2 0 1 0 0 1 1 0 2 2 2 2 2 2 2 2 0 2 0 2 0 0 2 1 2 1 2 2 0 1 0 0 0 1 1 1 0 1 1 1 1 1 0 0 0 1 0 2 0 0 0 0 0 0 0 0 1 1 0 0 1 1 0 0 0 0 0 0 2 1 1 0 2 0 1 1 1 0 1 1 1 0 1 1 1 1 1 1 0 1 1 0 1 1 1 0 1 2 1 0 0 1 1 0 2 2 0 0 1 0 0 0 1 0 0 2 2 2 0 1 0 2 1 2 0 0 2 0 0 1 2 2 0 2 2 0 0 0 1 1 0 1 1 0 0 0 0 0 1 0 0 0 0 2 1 0 0 0 0 0 0 0 0 0 0 0 0 1 2 2 2 0 2 1 0 0 0 0 0 1 0 1 1 0 2 0 1 0 0 2 0 2 0 0 2 2 1 0 0 0 1 0 0 1 0 1 0 2 2 0 1 0 0 1 0 1 0 0 2 0 2 0 2 2 2 1 0 1 0 1 0 1 1 0 2 1 0 0 1 0 1 0 0 0 1 0 0 0 2 0 1 2 2 1 1 0 0 0 0 1 1 1 1 2 0 0 0 2 0 0 1 1 0 1 1 1 0 0 0 0 0 2 2 1 1 1 1 1 1 0 0 1 0 0 0 0 0 0 0 0 0 0 0 2 0 2 2 2 1 0 0 0 1 1 1 1 1 0 0 0 0 0 0 0 0 1 1 1 1 0 1 0 0 0 2 1 2 2 0 1 0 0 0 1 0 2 2 0 1 1 0 2 0 2 0 1 2 1 0 1 0 0 0 0 2 1 0 1 1 1 0 0 0 0 0 0 2 0 1 2 0 0 0 1 1 1 0 1 1 1 0 0 2 0 2 1 2 1 2 2 1 0 2 1 1 0 0 1 1 2 1 1 2 0 0 0 2 1 1 0 0 0 2 0 1 0 1 1 0 0 1 1 1 2 2 1 0 0 2 0 2 0 1 0 0 0 0 0 0 0 1 1 2 0 1 1 1 0 0 0 0 0 0 1 2 1 1 0 1 0 0 0 1 1 1 0 0 0 2 2 0 0 0 1 0 0 0 1 1 0 2 0 0 1 0 1 0 1 0 1 1 0 0 0 0 0 0 0 0 0 1 1 1 0 2 0 2 1 1 2 2 1 0 1 1 1 1 0 0 0 1 1 1 0 0 0 0 2 1 0 0 1 1 0 0 0 1 1 1 2 0 1 1 0 0 2 0 1 1 1 1 1 1 1 1 0 1 2 2 1 1 0 0 1 1 0 0 2 2 1 0 1 1 0 2 0 2 0 1 1 1 1 0 2 1 1 1 1 0 1 1 0 1 0 0 0 0 0 2 1 1 0 0 0 0 2 0 2 0 1 0 0 0 0 0 0 1 1 0 0 0 0 1 1 2 0 1 1 0 1 1 1 1 0 2 0 0 2 0 1 1 0 0 0 0 0 2 0 0 0 0 0 0 0 0 0 0 0 0 1 0 0 0 1 0 0 0 0 0 1 2 0 0 0 0 0 1 1 2 1 1 0 0 1 0 0 2 1 2 0 2 0 2 2 0 1 0 0 0 0 0 0 1 0 1 2 2 2 0 1 0 2 1 2 0 1 1 1 1 1 0 1 1 0 1 2 0 0 0 1 1 1 1 0 1 0 0 0 0 0 0 0 0 1 0 1 0 1 0 0 1 1 0 1 2 0 0 0 0 0 0 0 0 1 0 1 2 1 0 1 1 0 0 0 1 0 2 0 1 2 0 0 1 0 0 0 0 0 1 1 0 1 1 1 1 0 0 0 0 0 0 0 0 2 1 0 0 2 2 1 1 1 0 0 0 1 1 2 1 2 1 1 1 0 1 0 0 1 1 1 1 1 1 0 2 0 0 0 1 1 0 0 1 2 1 2 1 0 1 0 0 1 0 0 0 2 0 2 1 0 0 0 0 0 0 2 0 0 0 2 0 0 0 0 0 2 1 0 1 1 0 0 1 0 1 0 1 1 1 0 2 0 1 0 0 0 0 1 0 1 0 1 0
141 0 1 0 0 0 0 2 1 1 0 0 0 1 1 1 0 0 0 0 2 2 0 0 2 0 1 0 2 2 2 1 1 1 1 1 2 2 0 2 0 0 0 0 1 1 1 0 1 0 0 0 0 1 0 0 0 1 2 1 1 2 1 0 1 1 2 1 0 0 0 1 2 2 1 2 2 1 1 0 2 0 1 1 1 0 0 0 1 1 0 0 1 1 0 1 1 0 0 2 0 2 1 1 2 0 2 1 1 1 1 1 1 1 1 1 1 0 0 2 2 0 2 2 1 0 1 0 1 0 1 1 0 0 0 0 0 0 0 1 0 0 1 0 1 0 0 0 0 0 0 0 1 1 0 0 0 0 1 1 0 1 0 1 1 2 0 1 0 1 1 0 1 1 0 1 1 0 0 1 0 2 2 2 0 2 2 1 0 0 0 2 0 0 2 0 0 2 0 1 0 2 0 1 2 2 2 1 1 0 2 0 1 0 0 2 0 0 2 1 2 0 1 1 1 0 1 2 0 0 0 0 1 1 1 1 1 1 0 1 0 0 2 0 0 0 0 0 0 0 0 0 2 0 0 0 0 2 2 2 1 2 0 0 1 0 2 0 1 0 1 2 1 1 0 0 1 1 1 0 0 1 0 1 2 2 0 0 0 1 0 0 0 0 1 0 1 0 0 0 1 0 1 0 0 0 0 2 0 0 0 0 2 1 1 1 1 0 1 0 0 2 0 1 1 0 0 0 1 1 0 2 0 2 0 0 0 1 0 0 1 1 2 1 1 1 0 1 1 2 0 0 1 0 0 2 1 0 0 1 1 0 2 1 2 0 0 2 2 1 1 1 0 0 1 0 2 0 0 0 1 1 0 0 1 0 1 1 1 0 0 0 2 0 2 2 2 0 2 1 0 2 1 2 1 0 1 2 0 0 0 1 1 0 1 2 0 0 0 0 1 1 1 2 1 1 0 0 0 0 0 0 1 1 1 1 2 0 1 0 1 0 2 0 2 1 2 0 1 0 0 1 0 2 2 2 2 1 1 0 0 0 0 1 0 1 0 0 2 0 0 0 2 0 0 1 0 0 0 0 1 2 0 2 1 2 1 1 1 1 0 2 0 2 1 0 0 0 0 1 2 2 1 0 0 2 1 2 0 1 0 1 1 0 0 1 1 0 0 2 1 2 2 2 1 1 1 0 1 1 1 0 0 0 0 0 1 1 1 1 0 1 0 0 1 1 0 1 1 0 0 0 2 1 1 0 1 0 0 1 1 0 0 0 0 0 0 0 0 0 1 1 0 0 0 0 0 2 0 2 0 0 1 0 0 1 1 0 1 1 0 0 1 0 0 0 0 1 2 1 1 0 0 1 0 2 0 0 2 1 0 0 1 1 1 1 0 0 1 0 0 0 0 0 0 2 0 2 0 0 0 1 1 1 1 1 0 1 2 0 2 2 0 1 1 0 0 0 0 0 0 2 0 2 2 0 0 1 1 0 0 0 0 1 0 0 0 1 1 0 0 2 0 0 1 2 1 1 1 1 1 2 2 0 0 1 1 0 1 0 0 0 0 2 1 0 2 1 1 1 0 1 0 0 0 0 2 1 1 0 0 0 0 1 0 1 1 1 2 0 0 0 1 2 0 0 1 1 1 1 1 1 1 2 0 2 1 0 0 2 2 0 0 1 1 0 0 0 0 0 1 1 0 0 0 2 0 0 1 0 0 1 1 0 0 0 0 0 2 1 1 1 1 0 0 0 0 1 1 1 1 2 0 0 0 2 0 1 1 2 1 1 2 0 2 0 0 0 1 0 1 1 0 1 2 1 1 0 0 2 2 0 0 1 0 2 1 1 2 0 1 2 0 0 1 0 0 0 1 2 0 0 0 0 0 2 0 1 1 0 1 1 1 0 2 0 1 0 0 0 2 0 1 2 0 1 1 0 1 0 2 2 0 1 1 2 1 0 2 0 1 0 0 1 0 1 0 1 1 1 1 1 1 0 0 0 0 2 0 0 2 1 0 0 2 0 2 0 0 0 0 2 2 2 1 1 1 1 0 2 0 0 0 0 0 0 2 1 2 1 0 2 0 1 1 0 2 2 0 1 1 1 0 2 0 0 0 1 1 0 0 0 2 2 1 0 1 0 1 0 1 0 1 1 0 0 1 1 0 1 1 1 0 0 1 0 0 0 0 0 0 0 0 0 0 0 0 0 0 0 0 0 0 0 0 1 1 0 0 1 0 0 0 0 0 1 0 0 0 0 0 0
142 0 1 0 0 0 0 2 1 0 0 0 0 0 0 0 0 0 2 1 1 1 0 1 1 1 1 2 2 1 1 1 2 2 1 0 2 2 1 0 1 1 0 0 0 0 2 0 0 0 0 0 1 1 0 1 0 0 1 2 0 1 1 0 1 1 2 1 0 0 0 1 2 2 0 2 2 0 1 1 1 0 1 1 1 0 0 0 1 2 0 0 1 1 1 2 1 1 0 2 0 1 0 0 2 0 2 2 0 0 1 1 0 1 0 0 1 0 1 2 2 0 2 2 2 0 2 1 2 2 1 0 0 0 1 1 0 0 0 0 0 0 1 0 0 0 0 0 1 0 0 0 0 0 1 0 0 0 0 1 0 0 1 0 0 2 0 0 1 1 0 0 2 0 1 2 1 0 0 0 0 0 1 1 0 1 2 1 1 1 0 1 0 1 2 0 2 1 0 0 0 0 0 0 2 1 1 0 1 0 1 0 1 0 0 2 1 0 1 1 1 0 2 1 1 1 0 2 0 0 0 0 0 0 0 0 0 1 0 1 0 0 1 1 0 0 0 0 0 0 0 0 1 1 0 0 2 0 0 0 0 0 0 1 1 0 1 1 1 0 1 2 1 0 0 0 1 0 1 0 2 0 0 0 2 2 0 2 0 2 1 1 1 1 1 1 1 1 0 1 2 0 2 0 0 0 1 2 1 1 0 1 2 0 0 0 2 1 1 0 0 2 1 1 2 0 0 0 1 1 0 1 0 2 0 0 0 0 0 0 1 1 2 2 0 0 1 1 1 2 0 0 2 0 1 0 0 0 0 0 0 0 0 0 0 1 0 2 2 0 2 2 1 1 1 0 2 1 1 1 0 0 0 0 1 0 0 0 0 0 0 0 0 0 2 0 0 1 0 0 0 0 1 2 2 0 0 0 0 0 0 0 0 2 0 2 0 0 0 0 0 1 1 0 2 1 1 2 0 0 2 1 0 0 2 1 0 2 1 1 2 0 2 0 0 2 1 2 2 1 0 1 0 0 0 0 0 0 0 1 1 0 1 1 1 1 0 1 2 0 1 0 2 0 1 1 1 0 0 0 1 1 0 0 0 1 0 1 1 0 1 1 1 1 1 0 0 2 2 0 0 1 2 0 1 2 2 1 0 1 1 0 0 0 0 0 0 0 0 1 1 1 1 1 0 1 0 1 0 2 0 1 0 0 0 0 1 1 0 1 0 0 0 0 1 1 1 1 1 0 0 0 0 1 1 0 1 0 0 0 0 0 0 1 0 0 0 1 1 1 0 0 0 0 0 0 0 1 0 2 0 0 1 1 1 1 1 0 0 0 0 2 0 0 0 0 0 0 1 1 1 1 0 1 1 2 1 0 2 2 0 0 0 1 0 1 0 0 0 0 0 0 0 1 1 1 0 1 0 0 1 1 0 0 0 1 0 2 2 0 2 1 0 2 0 0 1 0 1 1 0 1 0 0 2 0 0 1 0 0 0 0 0 1 0 1 0 1 1 0 1 1 0 0 1 1 1 0 0 0 1 0 2 0 2 2 1 1 1 0 0 0 0 1 1 0 1 2 1 2 0 1 0 0 2 0 1 2 2 0 1 0 0 2 0 0 0 1 1 0 0 0 0 1 1 1 1 0 1 1 0 0 0 2 0 0 1 0 0 1 0 0 0 2 2 0 0 1 1 0 1 1 0 0 0 0 1 0 2 0 0 2 1 1 0 1 1 0 2 1 0 1 1 1 1 0 0 1 1 0 1 2 0 0 0 2 0 2 0 2 0 2 2 1 1 1 0 1 0 0 1 1 0 1 1 2 1 0 0 1 2 1 0 0 0 1 0 0 2 0 2 2 0 1 1 0 0 0 1 2 1 1 0 1 0 2 1 0 0 0 0 0 0 0 0 0 0 0 0 1 1 0 1 1 0 0 0 0 1 0 0 0 0 0 0 1 1 0 0 2 0 0 0 1 0 2 0 1 2 2 2 0 0 0 0 2 2 1 1 0 2 1 1 0 1 0 1 0 1 0 1 0 1 1 1 1 1 0 0 1 0 0 0 1 1 1 2 0 1 1 0 1 1 1 0 0 1 0 1 1 2 2 1 1 2 0 2 1 1 0 0 0 0 0 1 0 0 0 0 1 1 0 0 0 0 0 2 2 1 1 0 1 1 0 1 0 0 0 1 1 0 0 0 0 0 0 0 0 1 0 0 0 0 1 0 1 1 1 0 2 1 0 0 1 0 0 0 0 0 0 0 0
143 0 1 0 0 0 0 1 2 0 0 1 0 0 0 0 1 0 1 0 2 2 0 0 2 0 2 2 2 2 2 0 2 2 0 1 1 2 0 0 1 1 0 0 0 0 0 0 0 0 0 0 1 0 0 0 0 1 2 1 0 1 2 0 0 0 1 1 0 1 1 1 1 1 1 1 1 2 2 0 1 0 2 0 1 0 1 1 2 2 0 1 1 0 0 0 0 1 1 1 1 2 1 1 2 0 2 1 1 1 1 2 0 0 2 2 2 0 0 2 2 0 2 2 1 0 1 1 2 2 1 1 0 0 0 0 1 0 1 1 1 0 0 0 0 0 1 0 0 0 0 0 0 0 0 0 1 0 0 2 2 1 0 2 1 2 1 1 0 0 0 2 2 0 0 0 2 0 0 0 0 2 1 1 0 1 1 1 0 0 0 1 1 0 1 1 2 2 0 1 0 1 0 0 2 1 1 0 1 0 1 0 0 0 0 2 0 1 1 1 1 0 2 2 1 0 0 2 1 0 0 0 0 0 0 0 0 1 0 2 0 0 1 0 0 1 1 0 0 0 0 0 2 1 1 0 1 0 0 1 1 1 0 0 1 1 0 0 1 0 0 2 1 1 0 0 1 1 1 0 0 2 0 1 2 2 0 2 0 2 0 0 2 0 2 0 2 0 0 0 1 0 0 1 0 0 0 2 0 0 1 1 2 0 0 0 0 0 1 0 0 1 0 2 1 0 0 0 0 0 0 1 1 1 0 0 0 0 0 0 0 0 1 2 0 1 1 0 0 0 1 1 2 1 0 0 1 0 0 2 2 0 1 0 1 0 0 2 2 1 1 1 1 0 1 1 1 2 0 0 0 1 0 0 1 1 1 0 0 0 0 0 1 0 1 1 1 2 1 1 0 1 1 1 0 0 1 0 0 0 0 0 0 0 2 2 0 0 0 0 0 2 0 1 1 1 1 1 0 0 1 0 0 2 0 2 0 1 1 0 2 0 1 1 0 1 1 1 2 0 0 1 0 1 1 0 1 2 1 2 2 1 0 0 0 2 0 1 2 0 0 0 1 1 1 1 0 0 0 0 0 2 0 1 0 0 0 0 0 0 1 1 0 1 1 0 1 0 0 1 2 2 2 2 0 0 1 2 1 1 1 2 0 0 0 1 1 1 0 1 1 1 2 2 1 1 1 1 0 2 0 1 0 0 1 0 0 0 0 1 0 0 0 0 2 2 0 0 0 0 0 0 0 2 0 1 0 1 0 0 0 0 0 2 0 0 1 0 0 0 1 2 0 0 1 0 1 0 0 2 0 0 2 0 2 0 2 0 1 1 0 2 1 0 0 0 0 0 0 0 0 1 0 1 0 2 0 1 2 2 1 0 1 1 1 1 0 0 0 0 2 0 0 0 0 0 1 2 0 0 1 1 0 0 0 0 1 1 2 0 0 1 0 1 0 0 2 0 2 2 0 2 0 1 1 0 1 2 2 0 0 0 2 1 1 0 0 1 2 0 0 1 0 0 0 2 1 1 0 0 2 0 2 1 2 1 1 0 1 0 0 0 0 0 0 0 1 1 1 1 0 0 0 1 1 1 1 1 2 1 1 1 0 2 0 1 0 1 1 0 0 0 0 2 0 2 2 0 2 2 2 2 0 2 0 0 2 0 0 1 1 0 1 1 2 0 0 0 0 0 0 0 0 0 0 1 0 0 2 0 0 0 1 2 0 1 1 1 1 1 1 0 1 1 1 0 0 2 2 0 1 1 1 0 0 1 0 2 1 2 0 1 1 0 0 0 0 0 0 0 0 2 1 2 0 0 1 0 1 1 2 0 2 0 0 0 2 0 2 0 2 2 0 0 2 0 0 0 1 2 0 0 1 0 0 0 0 0 0 0 0 0 0 1 1 0 1 0 1 0 1 0 2 1 1 0 2 0 0 1 0 1 0 0 0 1 1 0 1 0 1 0 1 0 0 2 0 0 2 1 2 0 2 0 1 2 0 1 0 0 1 1 0 0 1 0 1 0 1 0 1 0 2 2 1 1 0 1 0 2 1 0 1 0 1 1 0 0 0 0 0 0 0 1 0 0 1 1 0 0 2 1 1 2 1 0 0 0 1 1 0 1 2 1 1 1 1 0 0 0 1 0 2 0 0 0 0 1 1 1 1 1 2 0 2 2 2 0 0 0 0 0 0 0 1 1 0 0 2 0 0 0 0 1 0 0 1 0 1 2 0 0 1 0 1 0 0 0 1 0 1 0
144 0 2 0 0 0 0 2 1 1 0 0 0 1 1 1 0 0 1 0 1 1 0 0 2 1 2 2 2 2 2 0 1 1 1 1 1 1 1 0 1 1 0 0 0 0 2 0 0 0 0 0 0 0 0 0 0 1 2 1 1 1 1 1 1 0 2 1 0 0 0 0 2 2 2 2 2 0 1 1 1 0 2 0 2 0 0 0 1 1 0 0 0 1 1 2 0 1 0 2 0 1 0 0 1 0 1 2 0 0 1 2 2 2 2 2 2 0 0 2 2 0 1 1 1 0 1 1 1 1 1 0 1 0 0 0 1 0 0 0 1 0 0 0 0 0 0 0 2 1 1 0 0 1 1 1 1 0 0 1 1 0 0 1 1 2 0 2 0 2 2 2 1 1 1 1 2 0 0 1 0 1 1 1 1 2 1 2 1 0 2 1 0 2 2 0 0 1 0 0 0 0 0 0 2 0 0 0 1 0 1 0 1 0 0 2 0 2 0 0 0 0 2 2 0 0 1 1 0 1 0 0 0 0 0 0 0 0 1 1 1 1 0 0 0 0 0 0 0 0 0 0 0 1 0 1 0 1 0 0 0 0 0 0 2 0 2 1 1 1 0 2 1 0 0 0 0 1 2 0 0 2 1 2 2 1 1 2 0 2 2 0 1 0 1 0 1 1 0 0 1 0 0 1 0 0 0 1 0 1 0 1 1 0 0 0 2 0 0 1 0 0 2 1 2 0 0 0 1 1 0 1 0 1 0 0 0 1 0 0 0 0 1 2 0 0 1 0 1 1 0 0 1 0 0 1 1 0 0 1 1 0 1 1 1 1 0 2 2 1 1 1 0 0 0 0 1 1 0 0 0 0 0 0 0 0 0 0 0 0 0 0 0 0 2 0 0 2 0 0 0 0 0 1 1 0 0 2 0 0 0 1 0 1 0 1 1 1 0 0 0 1 0 1 0 1 1 0 2 0 0 1 1 0 2 0 0 2 1 0 2 0 2 0 0 1 2 2 2 1 0 1 0 2 1 0 1 2 1 1 1 1 0 0 0 2 0 1 2 1 1 1 2 2 0 0 1 0 0 0 1 1 1 1 0 0 0 0 0 0 2 1 0 2 0 0 0 1 2 0 1 2 1 1 0 1 1 1 0 1 0 2 0 0 1 0 0 0 0 1 1 1 2 2 0 1 1 0 1 1 1 0 0 0 0 0 1 1 1 1 0 1 0 0 1 0 1 1 1 0 0 0 0 2 0 0 0 0 0 1 1 0 1 0 0 0 0 1 1 1 0 1 0 0 0 0 0 2 0 1 0 0 1 0 0 1 1 0 0 0 0 0 0 0 0 0 0 0 0 0 0 1 0 1 0 1 1 0 2 1 0 0 0 0 0 0 0 0 0 0 1 0 0 0 0 1 1 2 0 0 1 1 0 0 0 0 1 0 1 1 0 2 0 2 0 0 1 0 1 1 0 1 0 0 2 0 2 1 0 1 1 0 1 0 1 0 2 1 1 0 1 1 0 0 0 0 2 0 0 0 0 1 2 0 2 0 2 1 2 0 0 1 0 1 0 1 2 2 0 1 0 0 0 1 1 1 0 2 2 0 0 0 0 1 0 1 1 0 1 0 0 0 0 2 0 1 1 0 0 0 0 0 0 2 0 0 0 0 0 1 0 0 0 0 0 0 0 0 0 0 0 0 1 0 0 0 0 0 2 0 0 1 2 1 0 0 0 0 2 2 0 0 0 0 0 0 0 1 1 1 1 2 1 0 1 1 1 2 1 2 0 0 2 0 0 1 0 1 0 0 0 1 0 2 1 1 1 0 1 1 2 0 1 1 1 2 2 0 2 0 2 2 0 0 1 0 0 0 1 2 1 1 2 0 0 0 0 1 0 1 0 1 1 0 1 0 1 0 0 0 2 0 1 2 0 1 1 0 1 0 2 2 0 0 0 0 0 1 2 1 1 0 0 1 0 1 0 2 1 2 2 0 0 0 0 0 0 2 0 1 1 2 0 0 1 1 1 0 0 0 0 2 1 1 2 2 0 1 0 1 0 0 0 1 1 1 1 0 2 2 0 2 0 0 1 0 1 0 1 1 2 2 0 1 0 0 0 0 0 0 0 1 2 1 1 0 0 0 1 0 1 0 1 0 0 0 1 2 0 0 0 2 1 0 0 0 0 0 0 0 0 0 0 0 0 1 0 1 0 0 0 0 0 0 1 1 1 1 0 2 0 1 1 0 1 0 0 1 1 0 1 1
145 0 1 0 0 0 0 2 2 0 0 0 1 2 1 1 1 0 0 0 1 1 0 0 2 0 0 1 1 2 2 0 0 0 0 0 1 2 0 1 0 0 1 1 0 1 0 0 0 0 0 0 0 0 1 1 0 0 1 1 1 0 2 2 0 0 1 2 0 1 1 1 2 2 2 2 1 0 1 1 1 0 2 1 1 1 0 1 2 2 1 1 1 1 0 2 0 1 1 2 0 1 2 1 2 0 2 2 0 0 1 2 2 2 2 2 2 1 0 1 1 1 2 2 0 1 0 0 1 1 1 0 0 0 0 0 0 0 0 0 1 0 0 0 0 0 1 0 0 0 0 0 0 1 0 0 0 1 0 2 2 1 0 1 1 2 0 0 2 1 0 0 1 1 1 1 2 1 1 0 0 1 0 1 2 1 1 2 1 1 0 2 0 2 2 0 1 1 0 0 0 0 0 2 2 1 1 0 1 0 0 0 1 0 0 2 1 1 0 0 0 1 2 2 0 0 0 0 0 0 0 0 1 1 0 1 0 1 0 0 1 1 2 1 0 0 0 0 0 0 0 0 1 0 0 1 1 1 0 1 1 1 0 0 0 0 0 0 1 0 2 1 1 1 0 1 0 1 1 0 1 1 2 2 2 0 2 2 0 2 1 1 1 0 1 0 2 1 0 0 0 0 0 0 0 0 1 1 0 2 1 2 2 1 2 1 1 1 0 0 0 0 2 1 1 0 0 0 1 0 0 2 1 0 0 0 0 2 0 0 0 0 2 1 1 1 0 0 0 1 0 0 1 0 0 1 0 0 1 0 1 1 2 1 2 0 0 1 1 0 2 2 1 1 1 0 1 0 0 0 1 1 1 1 1 1 0 0 0 0 0 0 0 0 2 0 0 1 1 1 0 1 0 2 2 0 0 0 0 0 0 2 0 0 1 1 1 0 1 0 1 1 1 1 1 1 0 0 1 0 1 1 0 2 0 1 0 2 0 0 1 0 0 0 0 2 2 0 1 0 0 1 0 2 2 1 2 1 1 0 0 0 0 1 0 0 0 0 2 0 0 0 2 0 2 0 2 0 0 1 1 1 0 1 1 2 0 0 0 1 1 0 0 2 1 0 1 1 2 0 0 2 0 0 0 2 1 2 0 1 0 1 2 0 0 1 0 0 0 0 1 2 0 1 0 1 0 1 1 1 1 1 0 0 0 0 0 0 0 2 0 0 0 2 2 1 1 1 1 0 0 0 1 1 2 0 1 2 1 1 1 1 1 0 0 0 1 1 1 1 1 2 1 0 0 0 1 2 0 2 0 0 1 0 1 0 1 0 0 0 0 1 0 0 0 0 0 0 0 0 0 2 0 2 0 2 0 0 1 1 1 0 0 2 1 2 0 0 0 0 0 0 0 0 0 0 1 1 0 0 1 1 0 0 0 1 1 0 2 0 1 0 0 1 0 0 2 0 1 1 0 1 0 0 2 0 1 1 1 0 0 0 2 0 1 2 0 1 0 0 1 1 0 0 0 2 0 1 0 0 1 0 2 2 2 1 1 1 1 0 2 0 1 2 1 0 2 2 0 1 1 0 0 0 1 0 2 2 1 0 1 1 0 2 0 0 0 2 0 0 0 1 0 1 1 1 1 0 0 0 1 1 0 2 0 0 2 0 0 0 0 0 0 1 1 0 0 0 0 0 0 0 0 0 0 0 0 0 0 0 0 0 2 1 0 0 0 0 1 1 1 0 1 1 1 0 0 1 1 1 1 2 2 0 0 0 2 2 0 2 0 2 2 0 1 0 1 1 1 0 0 0 0 2 2 1 1 0 1 1 2 0 1 0 1 1 0 2 1 0 2 1 0 1 2 0 0 0 1 2 0 0 0 0 0 0 0 0 2 1 1 1 0 0 1 0 0 0 0 1 2 0 2 1 1 0 1 0 0 0 1 1 0 0 1 0 1 0 1 1 1 0 0 0 0 2 0 0 1 0 1 1 0 0 0 1 1 1 0 0 2 2 1 0 2 0 2 0 1 0 1 1 1 0 2 2 0 2 1 1 1 0 0 0 1 1 2 1 2 1 1 1 1 1 1 0 2 1 0 0 2 2 0 2 0 0 0 1 1 1 1 1 0 0 0 0 0 0 1 0 1 0 2 0 0 0 0 1 0 0 0 0 1 0 2 1 1 0 2 1 0 0 1 1 0 0 0 0 1 1 0 0 0 2 0 0 2 0 1 1 0 0 1 0 0 0 0 0 0 0 0 0
146 0 1 0 0 0 0 2 2 1 0 0 1 2 1 1 1 0 0 0 2 2 0 0 2 1 0 1 1 1 1 0 0 0 0 0 2 1 1 0 1 1 0 0 0 0 1 0 0 0 0 0 1 0 0 0 0 0 1 0 2 0 0 1 0 0 0 1 0 1 1 1 2 2 2 2 2 0 2 1 0 0 2 0 2 0 1 0 1 2 0 0 1 0 1 1 0 2 0 2 0 1 1 1 2 0 2 1 1 0 0 2 1 1 2 2 2 0 2 0 0 0 1 1 1 1 1 1 2 2 1 0 0 0 0 0 0 0 0 0 1 0 0 0 0 1 0 0 0 0 1 0 0 1 1 1 1 2 0 1 1 2 1 0 1 1 1 2 0 0 0 0 1 1 1 1 2 1 1 0 0 2 1 1 1 2 1 0 0 0 0 0 0 1 2 0 2 1 0 2 0 2 0 0 2 1 1 0 1 0 1 0 1 0 0 2 2 0 1 1 2 1 2 2 0 0 1 0 0 0 0 0 0 1 1 0 1 1 0 1 0 0 2 0 0 0 0 0 0 0 0 0 1 0 0 0 1 1 0 1 1 1 0 1 1 0 1 0 2 0 2 1 0 2 0 0 2 1 0 0 0 1 0 1 1 1 1 2 0 2 0 0 1 0 2 0 1 1 0 1 2 0 0 1 0 1 1 0 1 1 0 0 1 0 1 0 2 0 0 0 0 1 0 0 1 0 0 0 1 1 0 2 2 1 0 0 0 2 0 0 0 0 2 1 1 1 0 0 1 0 1 1 2 0 0 0 1 0 0 1 1 0 2 1 2 0 0 1 1 1 1 1 1 1 0 0 1 1 0 0 0 0 0 0 2 0 2 0 0 0 0 0 1 2 2 2 2 0 1 1 0 1 1 1 0 0 1 1 0 0 0 1 0 0 1 1 1 0 0 0 0 1 1 1 0 1 0 2 0 0 0 1 1 1 1 1 0 0 1 0 1 0 0 2 1 1 1 1 2 0 0 1 0 2 2 2 2 1 1 1 1 1 0 1 0 1 0 1 2 0 1 0 2 0 1 0 0 1 1 0 0 2 0 1 0 1 1 0 0 0 1 1 0 0 0 0 0 0 0 2 2 2 1 1 0 1 2 2 0 0 0 2 2 1 1 1 0 0 0 0 1 2 1 1 0 1 1 1 0 2 0 1 0 0 0 0 1 0 0 0 0 0 0 1 2 1 0 1 1 0 0 0 1 2 0 2 0 0 0 1 1 0 0 0 0 0 2 0 0 0 1 0 1 0 0 0 0 2 0 2 0 0 2 0 2 1 1 2 0 0 0 1 1 0 0 0 0 0 1 0 0 2 1 1 0 1 1 0 0 1 1 0 2 2 2 2 0 0 1 0 0 0 0 0 0 0 2 2 0 0 1 1 0 0 0 1 0 0 2 0 2 0 0 0 2 0 1 0 1 1 0 1 1 1 1 1 2 2 2 0 0 0 1 1 1 0 0 2 0 2 0 0 0 0 1 2 1 1 1 1 1 2 2 0 1 1 2 0 1 0 0 0 0 0 0 0 0 1 0 1 0 0 0 1 2 1 0 2 1 0 1 1 0 0 0 1 1 0 0 0 0 0 0 1 1 0 0 0 1 1 1 1 1 2 0 1 1 0 0 2 1 1 0 1 1 1 0 0 0 0 0 0 2 0 1 0 0 0 1 0 0 0 1 0 0 0 0 1 1 2 0 0 1 0 0 1 0 1 1 0 0 0 0 1 1 2 0 2 1 2 0 2 2 0 0 0 0 0 1 0 0 0 0 1 2 2 0 0 0 1 2 1 1 1 1 2 2 0 2 0 2 2 0 1 1 0 0 0 1 1 0 0 0 0 0 1 0 1 0 0 1 1 0 1 1 0 1 0 0 1 1 0 2 2 1 0 1 0 0 0 2 2 0 0 0 1 1 0 1 1 0 0 0 0 0 2 0 0 1 0 1 1 0 0 0 1 1 1 1 0 1 1 0 1 1 0 2 0 1 0 1 1 1 1 1 2 0 2 0 1 0 0 1 0 1 2 0 1 2 1 0 1 0 0 1 0 1 1 0 0 2 1 1 2 0 0 0 2 2 0 0 0 2 1 0 0 0 1 1 0 2 0 0 0 2 0 2 0 0 2 2 2 2 0 0 2 2 0 2 2 1 0 0 0 0 0 0 0 1 1 0 0 0 1 0 0 1 1 0 1 0 0 1 0 2 0 0 0 1 0 0 0
147 0 1 0 0 1 1 1 2 0 0 2 1 2 1 1 1 0 1 2 0 1 0 0 2 0 1 1 2 2 1 1 1 1 0 0 0 1 0 2 0 0 0 0 0 0 0 0 1 0 0 0 0 0 1 0 1 1 0 0 0 0 2 2 0 0 1 0 1 1 0 1 2 2 2 2 2 1 2 1 0 0 1 1 1 1 0 0 2 2 0 0 0 0 0 1 1 0 0 2 0 1 2 2 2 0 2 2 0 0 1 1 1 2 1 1 2 0 0 2 2 0 1 1 1 1 1 0 0 0 1 0 0 0 0 0 0 0 1 0 2 0 1 0 0 0 0 0 1 0 0 0 0 0 0 1 0 0 1 1 2 2 0 1 1 2 0 1 0 1 1 1 1 1 0 1 2 0 0 0 0 2 0 0 0 0 2 0 0 0 2 0 0 1 1 0 0 2 0 0 0 0 1 0 2 1 1 0 1 0 0 0 1 1 0 2 1 0 1 1 1 0 2 1 1 1 0 1 0 0 1 1 0 0 0 0 0 2 0 1 0 1 2 0 0 0 0 0 0 0 0 0 2 0 1 0 0 2 0 2 2 2 0 0 0 0 1 1 1 0 0 2 0 1 2 2 1 1 0 0 1 1 0 1 1 1 0 1 0 2 1 0 2 0 2 0 1 1 0 0 0 0 0 1 0 0 0 1 0 2 0 2 1 0 0 0 2 0 0 0 1 0 1 2 1 0 1 0 1 1 0 0 1 1 0 0 0 2 0 1 1 1 2 2 1 1 0 1 2 1 1 1 0 0 0 2 0 0 0 1 1 0 1 0 1 0 0 2 2 0 2 2 0 0 0 0 2 2 1 0 0 1 0 0 1 0 0 0 0 1 1 1 2 0 2 2 2 1 0 0 0 0 0 2 2 1 0 0 0 0 0 1 0 0 2 2 0 1 0 1 1 0 2 0 0 0 0 0 1 0 1 1 0 0 0 0 0 0 0 0 2 0 2 0 0 0 0 0 0 0 1 0 0 1 1 1 1 0 0 0 0 0 1 1 0 1 0 1 2 0 0 0 2 1 1 0 0 0 0 0 1 1 0 1 1 2 0 2 1 1 0 2 0 1 1 0 1 1 1 0 1 1 2 0 1 2 2 1 0 1 0 2 0 0 0 0 0 1 0 2 2 0 1 1 1 0 0 0 2 0 2 0 0 0 0 0 1 1 0 1 0 1 0 0 0 2 0 0 0 0 0 0 0 1 1 2 0 1 0 1 1 0 0 1 0 0 1 0 0 0 0 0 1 0 0 0 1 1 0 1 0 0 1 0 0 1 1 0 0 0 0 0 0 0 0 0 0 0 1 1 1 1 1 2 0 2 1 0 2 2 0 0 0 1 1 1 1 0 0 0 0 0 0 0 0 1 1 1 0 0 2 2 0 0 0 0 1 0 2 0 2 1 0 1 1 0 2 0 1 1 0 2 0 1 2 0 0 2 2 0 0 0 0 1 0 1 1 2 1 1 0 0 0 0 2 2 0 1 0 0 1 1 2 1 2 1 1 0 0 1 0 1 1 2 0 0 0 2 2 2 0 0 0 0 0 0 1 2 1 0 1 1 0 2 0 0 0 1 1 1 0 0 0 2 0 1 1 0 2 2 2 2 0 2 0 0 2 0 1 1 0 0 0 0 1 1 0 0 0 0 0 0 0 0 0 0 0 0 1 1 0 1 2 2 0 0 0 0 2 1 0 0 0 0 0 1 0 0 0 1 0 1 0 1 2 2 0 2 1 2 0 1 1 1 0 0 0 0 0 2 2 2 0 2 1 1 1 1 1 0 1 0 0 0 0 1 1 1 1 0 1 1 0 0 2 0 0 0 1 2 0 0 0 1 0 0 0 1 1 0 1 1 0 0 1 1 1 0 0 1 2 0 0 2 0 0 1 0 1 1 0 1 0 1 1 0 0 1 2 0 1 0 0 1 0 2 0 0 2 2 2 0 0 1 1 2 1 2 0 0 1 0 0 1 2 0 2 0 0 0 0 1 1 1 1 1 1 2 1 1 1 0 1 0 1 1 1 1 1 0 1 0 0 1 0 0 0 1 0 0 2 1 0 2 0 0 0 1 1 0 0 0 2 1 1 0 1 1 1 0 0 0 2 0 0 0 0 2 1 1 0 1 0 1 1 0 0 0 2 1 1 0 0 0 0 1 1 0 2 0 0 0 0 0 0 0 0 1 0 1 1 0 0 0 0 1 0 0 0 0 0 1
148 0 1 1 1 0 1 2 1 1 0 0 0 0 0 0 0 0 0 0 2 2 0 0 2 0 0 1 2 2 2 2 1 1 0 0 2 2 0 1 1 1 0 0 0 0 0 0 1 0 0 0 0 1 2 0 1 1 1 1 1 1 1 1 1 1 1 2 0 0 0 1 2 2 1 2 2 2 2 0 2 0 1 1 2 0 0 0 2 2 0 0 1 0 0 2 0 0 0 1 0 2 0 0 1 1 1 1 0 0 1 1 0 0 0 0 0 0 1 0 0 0 1 1 1 1 1 2 2 1 1 0 0 0 1 1 0 0 0 0 0 0 0 0 1 0 0 0 0 0 1 0 0 0 1 0 1 0 1 2 2 1 0 1 0 2 0 0 1 1 1 2 0 2 1 1 2 1 0 0 0 0 0 0 0 0 1 0 0 0 0 0 0 0 0 0 0 2 0 1 0 1 0 1 2 1 1 0 1 0 1 0 1 0 1 1 0 0 1 1 1 0 2 2 0 0 1 2 2 2 0 0 0 0 0 0 0 2 0 2 0 0 2 0 1 1 1 0 0 0 0 0 0 0 0 1 1 1 0 0 0 0 0 1 1 0 0 1 0 0 0 1 0 2 0 0 1 1 1 0 0 0 0 1 0 0 0 1 0 1 0 1 1 0 1 0 2 0 0 0 2 0 0 1 0 0 0 2 0 1 0 0 2 1 1 0 2 0 1 0 1 1 2 1 1 0 0 0 2 2 0 0 2 0 0 0 0 1 0 0 1 0 2 2 1 1 0 0 0 2 1 1 2 1 0 0 2 0 0 1 1 0 2 2 2 2 0 1 1 0 2 2 0 0 1 0 1 1 0 0 2 1 0 0 0 0 0 0 0 0 0 0 0 0 1 1 1 0 1 1 0 1 1 1 0 0 1 1 1 1 1 1 1 0 1 2 0 2 0 2 0 0 0 2 0 0 0 2 0 0 1 2 0 1 0 0 1 0 1 0 0 0 2 0 2 1 2 0 1 0 0 1 0 2 2 2 2 1 2 1 1 0 0 1 0 1 0 0 2 0 0 0 2 0 1 0 1 2 2 0 1 2 0 0 0 0 0 1 0 1 1 2 1 1 1 0 1 1 1 1 2 2 2 1 0 0 2 1 0 0 0 2 1 0 0 1 0 0 1 2 2 0 2 2 2 0 0 0 0 2 0 0 0 0 1 0 1 0 1 1 1 1 0 1 1 2 0 1 1 0 0 0 0 1 1 1 1 1 0 2 2 0 2 0 1 1 0 1 1 0 0 0 1 0 0 0 1 1 0 2 0 0 0 0 0 0 0 0 1 1 0 0 0 0 0 0 1 1 1 1 1 1 1 2 0 2 1 0 2 2 2 0 0 0 0 1 0 0 0 0 1 0 0 1 1 1 0 2 0 0 0 1 0 0 0 0 1 1 2 0 2 1 0 1 2 0 1 0 1 1 0 0 0 1 2 0 1 2 1 1 0 1 1 0 1 2 0 2 0 2 0 0 0 0 1 1 1 0 1 0 0 0 2 1 1 2 0 1 1 0 0 0 0 0 0 0 0 2 2 2 1 0 0 0 1 0 0 0 1 0 1 1 0 1 0 0 0 2 1 0 0 0 2 2 0 0 0 0 0 1 1 1 0 2 0 0 0 0 1 2 0 0 0 0 0 1 0 0 0 0 0 0 0 0 0 1 0 0 0 0 0 0 2 1 0 1 1 0 0 2 0 0 0 0 0 0 0 0 0 0 0 1 1 0 0 1 1 2 1 2 0 1 2 0 0 0 1 0 1 0 0 0 0 2 2 1 1 0 0 1 2 1 1 1 1 2 2 1 0 0 0 0 0 0 1 0 0 0 2 2 1 1 1 1 0 0 0 1 1 0 1 1 0 1 1 0 1 0 0 0 2 0 0 2 0 0 0 0 0 0 2 2 1 0 1 2 2 1 1 1 0 0 0 1 0 2 0 0 0 0 2 0 0 0 0 0 0 0 0 0 2 1 0 0 2 0 2 0 0 0 0 2 1 1 1 1 1 1 0 1 0 0 2 0 2 1 1 1 2 1 0 2 0 0 0 0 1 0 1 1 2 1 0 0 0 0 0 1 1 0 0 0 2 0 1 0 0 0 0 0 2 0 2 0 0 0 0 1 0 1 1 2 0 0 2 0 0 0 1 0 0 0 0 0 0 1 1 1 2 0 0 0 0 2 0 0 2 0 0 1 0 1 0 0 1 0 0 0 1 0 0 1
149 0 1 0 0 0 0 2 0 1 0 1 0 0 0 0 0 0 1 2 0 1 1 0 2 1 0 1 1 2 2 0 1 1 0 0 0 2 0 1 1 1 0 0 0 0 1 0 0 0 0 0 0 0 1 2 0 0 1 1 0 1 2 2 0 0 0 1 0 0 0 2 2 2 1 2 2 0 1 0 1 0 2 1 1 0 0 0 2 2 0 0 0 1 0 0 0 1 0 1 0 2 1 1 2 1 2 1 1 1 0 1 0 1 2 2 2 0 1 1 1 0 2 2 1 0 1 1 1 1 2 0 0 0 0 0 1 0 0 0 0 0 0 0 2 0 2 0 0 0 1 0 1 0 1 0 0 1 0 1 0 0 0 0 2 2 0 1 0 1 1 2 1 1 0 1 1 0 0 1 0 1 1 1 0 1 1 0 0 0 0 0 0 1 1 0 1 2 0 0 0 0 0 2 2 2 1 0 2 0 2 0 2 0 0 2 2 1 1 0 2 2 1 2 0 0 1 1 0 0 0 0 0 0 0 0 0 1 0 1 0 0 2 0 0 0 0 0 0 0 0 0 2 0 1 1 1 1 0 0 0 0 0 0 2 0 0 0 1 0 1 1 1 1 0 1 0 2 2 0 0 2 0 2 1 0 1 0 0 1 1 1 2 0 2 0 2 0 0 0 1 0 0 1 0 0 0 1 0 1 1 1 1 2 1 0 2 1 0 1 1 0 0 2 2 0 1 0 0 0 0 1 0 2 0 0 0 0 0 0 1 1 1 2 1 1 0 0 1 0 0 0 2 1 0 0 1 0 1 1 1 1 2 2 2 1 0 1 1 0 2 2 0 0 0 0 1 2 2 0 0 0 0 0 1 0 0 0 0 0 0 0 0 0 1 0 0 1 0 0 0 0 0 2 2 0 0 1 0 0 0 0 0 0 1 2 0 0 0 0 1 2 0 0 0 2 1 1 0 0 1 1 0 0 1 0 0 1 0 0 2 0 2 0 1 2 2 0 2 0 0 2 0 2 2 1 2 1 2 1 0 2 0 1 0 0 0 1 1 0 1 0 1 2 1 0 0 1 1 0 0 2 0 2 1 1 0 2 0 2 0 2 0 1 0 0 0 2 2 0 0 2 2 2 0 0 2 1 0 1 0 1 1 0 0 1 0 1 0 2 2 0 2 2 0 1 1 1 1 1 1 1 0 1 0 0 1 1 1 1 2 2 0 0 2 2 0 1 2 1 0 1 0 1 1 1 1 0 1 0 0 0 1 0 1 1 0 1 0 0 1 1 1 1 0 1 2 1 0 1 0 0 0 0 0 0 0 0 0 0 0 1 0 0 0 0 0 0 0 0 0 2 1 2 0 2 1 0 1 1 1 0 0 1 0 0 0 0 1 0 0 0 0 0 0 0 1 2 0 0 1 1 0 0 0 1 0 1 2 0 1 1 0 1 0 0 2 0 0 0 0 2 0 1 2 0 0 2 2 0 0 0 2 0 1 1 0 1 2 0 0 1 0 0 0 1 2 1 0 0 1 0 2 0 2 2 1 1 2 0 0 1 0 1 0 0 1 2 0 1 0 0 0 0 1 0 1 2 2 0 1 1 0 1 0 0 0 1 0 0 0 0 1 2 0 1 1 0 1 1 1 1 0 2 0 0 2 0 0 0 0 0 0 0 0 0 0 1 1 1 1 1 0 0 1 0 0 0 1 0 0 1 0 1 0 1 1 1 1 2 0 0 0 1 1 0 0 2 2 0 0 0 0 1 1 2 0 1 1 2 1 1 2 0 0 0 0 2 0 1 2 2 0 2 1 0 1 0 0 0 0 0 2 0 1 1 1 0 2 0 2 2 0 1 2 0 0 0 1 2 2 1 0 1 0 0 0 0 1 0 0 0 0 1 1 0 1 0 1 0 1 0 1 2 0 1 0 0 0 0 0 2 0 0 0 1 1 0 1 1 0 0 0 1 0 2 0 2 2 2 2 0 0 0 0 0 0 2 0 0 2 0 1 0 1 0 1 0 0 0 0 1 2 2 0 0 1 1 0 0 0 0 1 1 2 1 0 1 1 0 0 1 0 1 0 0 0 1 0 0 2 2 1 1 2 0 2 2 2 0 0 1 1 1 1 1 0 1 1 0 1 0 1 0 0 0 2 2 1 0 0 0 1 0 1 2 2 0 1 1 0 0 0 0 0 0 0 1 2 0 0 1 1 0 1 1 1 0 1 1 0 0 0 1 0 0 0 0 0 0 0 0
150 0 2 0 0 0 0 2 1 1 0 0 0 0 0 0 0 1 2 1 1 2 0 0 2 0 0 2 2 2 2 1 1 1 1 0 1 1 0 0 2 2 0 0 1 1 1 0 0 0 0 0 0 1 1 1 0 0 2 2 0 1 2 2 0 0 0 1 1 1 0 2 2 2 1 2 2 1 2 0 1 0 2 0 1 0 0 0 1 2 0 0 0 0 1 2 1 1 0 1 0 2 1 1 2 0 2 1 1 0 0 1 1 1 1 1 1 0 0 2 2 0 2 2 1 0 1 0 1 1 0 0 0 0 0 0 0 0 0 0 1 0 0 0 2 0 1 0 1 1 1 0 2 1 1 0 1 0 1 1 1 1 0 0 1 2 0 0 1 0 0 0 0 2 2 0 2 1 0 0 0 1 0 0 0 0 1 0 0 0 0 0 1 0 2 1 0 2 0 0 0 0 1 0 2 0 0 1 1 0 1 0 2 0 0 2 1 1 1 0 2 2 1 1 1 0 1 1 0 0 0 0 0 0 0 0 0 1 1 0 1 1 1 0 1 1 1 0 0 0 0 0 1 0 1 0 0 1 0 0 0 0 0 0 2 1 0 0 1 0 1 2 0 1 1 1 0 1 2 0 0 1 0 1 1 0 2 0 0 1 1 1 2 0 2 0 2 2 2 0 0 0 1 0 0 1 1 2 0 1 1 1 1 0 1 0 1 0 1 1 0 1 2 1 1 0 1 0 0 0 0 1 0 2 0 0 0 2 0 0 0 0 1 2 0 0 0 0 1 2 1 0 1 0 1 1 1 0 1 0 1 1 1 0 1 0 0 2 2 0 2 2 1 1 2 0 2 1 1 0 1 1 0 0 2 1 1 1 1 0 0 0 1 0 2 0 0 0 1 1 0 1 2 2 1 1 1 0 0 0 0 1 0 0 2 2 0 0 0 0 1 2 0 0 1 1 1 0 2 0 0 2 0 2 0 0 0 2 0 0 0 0 2 0 0 1 1 0 1 0 0 1 0 2 2 2 2 1 1 2 1 2 0 1 0 0 0 2 1 1 2 1 2 2 0 0 1 0 0 0 2 0 0 2 2 2 0 0 0 0 2 1 0 2 0 0 0 1 2 0 0 2 1 0 0 2 1 2 0 0 0 2 0 0 1 1 1 0 1 1 1 1 2 2 1 0 0 2 0 2 0 0 0 1 0 0 1 1 0 0 1 1 0 0 1 1 0 0 0 0 0 0 0 2 0 0 0 0 1 0 0 1 0 0 0 0 2 1 1 1 0 1 0 0 0 0 0 2 0 2 0 0 1 0 1 0 0 0 0 0 1 1 1 0 0 0 0 0 0 1 1 1 0 2 0 2 2 0 2 2 0 0 0 2 1 2 0 0 1 1 0 0 0 0 0 1 1 1 0 0 1 1 0 0 0 1 0 1 2 0 1 1 0 2 0 0 0 0 2 2 0 2 0 1 1 0 1 2 2 0 0 0 0 0 1 1 1 2 1 1 0 0 1 0 1 2 0 1 2 1 1 1 1 0 0 1 0 1 1 1 0 1 1 1 0 0 1 2 1 2 1 0 0 0 0 0 1 0 1 0 0 0 1 1 1 1 0 2 0 0 0 2 0 2 0 2 2 1 0 0 1 1 0 2 0 0 0 0 0 0 0 0 0 1 1 1 0 1 0 0 0 0 0 0 0 0 0 0 1 0 0 0 1 1 1 1 1 0 1 2 0 0 1 0 0 1 0 1 1 1 0 1 0 0 0 2 0 1 1 2 1 1 2 1 0 1 0 1 0 0 1 2 0 1 2 2 1 0 0 2 2 2 2 0 0 0 0 1 2 0 1 2 0 2 2 0 0 0 1 2 0 0 1 0 0 1 1 0 1 0 1 1 0 0 1 0 0 0 2 0 1 0 1 2 0 1 0 0 0 1 0 1 0 0 0 1 1 1 2 0 1 0 0 0 0 2 0 0 2 2 2 0 1 0 1 1 0 1 0 1 2 2 0 0 2 0 2 0 0 1 0 0 2 2 1 1 0 1 0 1 0 0 0 0 1 1 1 1 2 2 0 2 1 2 0 0 1 0 0 0 2 1 0 1 0 0 0 0 1 1 1 1 2 1 2 0 1 0 1 0 1 0 0 2 0 0 2 2 1 0 0 1 1 0 0 2 2 0 0 0 0 0 0 0 0 2 0 0 2 0 0 0 0 2 0 1 1 0 1 2 0 0 0 0 1 1 0 0 1 0 1 1
151 0 1 0 0 0 0 1 2 0 0 1 0 0 0 0 0 0 0 1 1 2 0 0 2 0 1 2 2 2 2 0 0 0 0 0 2 1 0 1 1 1 0 0 0 0 2 0 0 1 0 0 0 0 1 0 0 0 1 2 0 1 1 0 0 0 1 1 0 0 0 1 2 2 1 2 2 1 2 0 1 0 2 0 1 0 1 0 1 1 0 0 1 1 0 1 0 1 0 2 0 2 2 2 2 0 2 1 0 0 0 0 1 2 1 1 2 0 0 1 1 0 1 1 1 1 1 0 2 1 0 0 0 0 0 0 0 0 0 0 0 0 0 0 0 1 1 0 1 0 0 0 0 0 0 0 0 1 1 2 1 0 0 0 0 2 1 0 1 1 0 1 0 2 0 0 2 1 0 1 0 0 0 0 0 0 2 1 1 0 1 1 0 1 1 0 1 2 0 0 0 0 0 1 2 1 1 0 0 0 2 0 0 0 0 2 0 0 2 2 2 0 2 2 0 0 0 2 1 0 0 0 0 0 0 0 1 2 0 2 0 0 2 1 0 0 0 0 1 1 1 1 1 0 1 0 0 2 1 1 0 1 0 0 0 0 0 0 2 0 1 1 1 1 0 1 0 1 0 0 1 1 1 2 2 0 1 2 0 2 1 0 2 0 2 0 2 0 0 0 0 0 0 1 0 0 0 1 0 1 0 2 2 1 2 0 2 0 0 1 0 1 0 1 2 0 0 0 0 1 0 0 0 1 0 0 0 1 0 0 1 1 2 2 1 1 0 0 2 2 0 0 1 0 1 1 1 0 0 2 1 0 1 0 1 1 0 2 2 0 2 2 1 1 0 0 0 1 0 0 0 0 0 0 1 1 1 0 0 0 0 1 1 0 0 0 0 0 0 0 0 0 0 1 0 0 2 0 1 1 0 0 0 1 0 1 1 0 0 0 0 1 0 1 2 1 1 1 0 1 1 2 1 1 1 2 0 0 0 0 2 0 1 1 0 2 1 0 1 0 0 1 0 2 2 0 2 0 2 2 0 2 0 0 0 2 0 2 2 2 2 2 1 1 1 0 1 0 0 1 2 0 0 1 1 2 0 1 0 0 0 2 1 1 1 0 1 0 1 0 1 1 2 0 1 2 2 0 0 1 1 1 1 0 1 0 1 1 0 1 1 1 2 2 0 0 0 2 0 2 0 1 0 0 0 0 2 1 1 1 0 1 0 1 2 2 0 1 1 0 0 0 1 2 0 1 0 1 0 0 0 0 0 0 0 0 0 0 0 0 0 0 0 0 0 0 0 2 0 2 0 0 1 0 1 0 0 1 0 0 0 0 1 0 0 0 0 1 1 1 1 1 1 1 0 1 1 0 1 1 1 0 0 1 0 0 0 0 1 0 2 0 0 0 0 0 1 1 0 0 2 2 0 1 0 1 0 0 2 0 1 0 1 1 1 0 0 0 1 0 1 2 0 2 1 0 1 2 2 0 0 0 0 0 1 1 2 2 0 0 1 0 0 0 0 2 1 1 0 0 1 0 1 0 1 1 0 0 1 0 0 0 1 1 1 0 1 2 2 2 1 1 0 0 2 0 1 0 1 0 0 0 0 2 0 1 1 2 1 0 0 0 1 2 0 1 1 0 0 0 1 1 0 2 0 0 0 0 0 1 0 1 0 1 1 0 0 0 0 0 0 0 0 0 0 0 0 0 2 0 0 1 1 1 1 1 1 0 2 0 2 0 1 0 0 0 0 2 2 0 0 0 0 1 1 2 1 2 0 2 0 2 2 0 0 0 0 0 1 1 1 1 0 1 2 1 1 1 0 1 1 0 1 0 1 1 0 0 0 0 0 0 0 0 2 0 0 0 0 2 1 0 1 1 0 1 0 0 0 0 0 1 0 0 0 0 0 0 2 0 1 1 0 2 0 0 0 0 0 0 1 1 1 1 2 1 2 0 2 0 0 0 0 2 0 1 0 1 2 2 1 0 0 0 0 0 0 1 0 0 2 2 0 0 1 0 1 0 1 0 1 1 1 1 1 1 1 1 0 1 0 0 0 0 0 0 2 0 2 0 1 1 0 0 0 0 1 1 0 1 2 2 0 0 0 0 0 0 2 1 0 1 1 1 1 0 0 0 0 0 1 0 1 0 1 0 1 2 1 0 0 0 0 0 1 0 0 0 1 1 1 0 0 0 0 2 0 0 0 0 0 0 0 0 0 0 0 0 0 2 0 0 0 0 0 0 0 0 0 0 0 0
152 0 1 0 0 0 0 2 1 0 0 0 0 1 1 1 0 0 1 2 0 1 0 0 2 0 1 0 2 2 2 1 1 2 0 0 1 2 0 1 0 0 0 0 1 0 0 0 0 0 0 0 1 0 0 0 1 1 0 1 0 1 0 0 0 0 0 1 0 0 0 1 1 1 1 1 0 1 1 0 1 0 2 0 2 0 1 1 2 2 1 1 2 0 0 0 0 0 0 1 0 2 1 1 2 1 2 1 1 0 1 2 0 0 0 0 0 0 0 2 2 0 1 1 0 0 0 2 2 2 1 0 1 0 0 0 0 0 0 0 0 0 0 0 1 0 0 0 0 1 1 0 0 0 0 1 0 1 0 0 0 1 0 1 2 2 0 1 1 1 1 0 0 2 0 0 2 1 0 0 0 1 1 1 0 1 2 1 1 0 2 0 0 2 1 0 1 2 0 2 0 2 0 0 2 1 1 0 0 0 2 0 1 1 0 2 0 0 1 1 2 1 0 1 1 0 1 0 0 0 1 1 0 0 0 0 0 2 0 2 0 0 2 0 1 1 1 0 1 1 1 1 1 0 1 0 1 1 0 0 0 0 0 0 1 0 1 1 2 1 0 2 0 1 0 1 0 0 1 0 0 1 0 1 2 0 1 1 0 2 1 1 1 0 1 0 2 1 0 0 0 0 0 0 0 0 0 2 1 1 0 0 1 1 0 0 1 0 0 1 0 1 2 2 1 0 0 0 0 1 0 1 1 1 0 0 1 1 0 1 2 1 2 1 1 1 0 0 0 1 0 0 1 1 0 1 1 0 0 2 2 0 1 0 1 1 0 2 2 1 1 1 0 0 1 1 1 1 0 0 0 0 0 0 2 1 0 0 0 1 0 1 1 0 1 0 1 0 1 1 0 1 2 2 1 1 1 0 0 0 0 1 0 1 1 2 0 0 0 0 1 2 0 1 0 1 0 1 0 0 1 0 0 2 0 2 0 0 1 0 1 0 1 1 2 2 2 0 2 0 0 1 0 2 1 0 1 1 1 0 0 0 1 1 0 1 1 1 2 1 2 1 2 0 1 1 1 0 0 0 1 1 0 1 1 1 0 0 0 0 1 1 1 0 1 0 0 0 1 1 1 2 0 0 1 1 2 1 0 1 0 1 0 0 0 0 1 1 0 2 2 0 1 1 0 1 0 2 0 2 0 2 0 0 1 0 1 1 0 2 1 2 0 0 2 2 0 0 1 1 0 1 0 1 1 0 1 0 0 0 0 0 1 1 0 0 1 0 0 0 1 1 0 0 0 0 0 1 0 2 1 0 1 0 1 0 1 0 0 0 0 0 1 1 1 0 1 0 1 1 1 1 0 2 0 2 1 0 2 2 0 0 0 0 0 0 1 0 1 0 0 0 0 0 0 0 2 2 0 0 0 0 1 0 0 0 1 0 2 0 1 0 0 0 2 0 0 0 1 1 1 1 0 1 1 0 1 2 1 0 0 0 1 0 0 1 1 2 0 0 2 0 0 0 0 0 2 0 1 0 1 1 2 2 2 1 1 0 0 0 0 2 0 1 0 0 1 2 1 2 1 0 0 1 1 1 1 1 1 0 0 0 0 2 1 2 1 2 1 0 0 0 1 2 1 0 1 0 0 0 1 1 0 1 0 1 1 0 0 0 0 0 0 1 1 1 0 0 1 0 1 1 0 0 0 2 0 1 2 0 0 1 2 1 0 0 0 0 2 1 0 1 0 0 0 0 0 1 1 0 0 0 1 1 1 1 1 2 0 2 0 2 2 0 1 0 0 1 0 1 2 2 0 1 1 1 0 1 0 0 0 0 0 1 0 2 2 1 1 0 2 1 0 1 1 0 0 0 0 1 0 0 0 0 0 1 0 0 0 0 0 0 0 0 1 0 0 0 0 0 2 0 0 2 1 0 0 0 1 1 1 1 0 0 0 0 1 1 1 1 0 0 0 1 0 1 0 0 1 0 1 1 1 0 1 1 0 1 1 0 1 1 1 0 2 1 1 0 0 0 0 2 1 1 2 2 0 1 1 0 0 0 1 0 1 0 2 1 1 0 0 1 0 0 2 1 2 1 0 0 2 2 0 1 0 0 0 1 1 0 1 1 1 1 2 0 0 0 1 1 0 0 1 0 0 0 2 1 1 1 0 1 1 0 2 0 0 0 2 2 0 0 0 0 1 0 0 0 1 0 0 0 0 1 0 0 1 2 0 2 2 0 0 1 1 0 0 0 0 0 0 1
153 0 2 1 0 0 0 2 1 1 0 0 0 1 1 1 0 0 0 0 1 1 0 0 2 0 0 2 2 2 2 1 0 1 0 0 2 2 0 0 1 1 1 1 0 1 1 0 0 0 0 0 0 1 0 1 1 0 1 0 2 0 1 0 0 0 0 2 1 1 0 1 2 2 0 2 2 0 2 1 0 0 2 0 1 0 0 0 1 1 0 0 0 1 0 2 1 1 1 1 1 2 1 1 2 0 2 0 2 1 0 1 1 1 1 1 1 0 0 2 2 0 1 1 1 0 1 2 2 2 1 0 0 0 0 0 1 0 0 0 1 0 0 0 1 0 0 0 0 0 1 0 0 1 0 0 0 2 0 2 1 1 1 0 1 2 0 1 0 2 2 1 0 2 0 0 1 0 0 2 0 2 1 1 0 1 2 0 0 0 0 0 1 0 2 1 0 2 0 1 0 1 0 2 2 0 0 0 2 0 1 0 1 0 0 2 0 0 0 0 2 2 2 1 1 1 0 0 0 0 0 0 0 0 0 0 0 2 0 1 0 1 2 0 0 0 0 0 0 0 0 0 1 0 0 0 0 2 1 1 0 1 1 0 0 0 0 0 2 1 0 1 0 1 1 1 0 1 2 0 0 1 0 2 2 0 0 1 0 1 1 0 0 0 1 0 2 1 0 0 1 0 1 0 1 0 1 1 1 1 0 0 1 0 0 0 1 0 0 1 1 0 2 1 1 0 1 0 1 0 0 0 0 1 0 0 0 2 1 1 1 0 2 0 0 0 0 0 0 0 0 0 1 0 1 1 0 0 0 0 0 0 1 1 1 0 0 2 2 2 0 0 1 1 0 1 2 2 0 0 1 1 0 0 0 0 0 2 2 1 1 1 1 0 2 2 1 0 1 1 0 1 1 2 2 1 0 1 0 0 0 0 0 1 1 2 0 0 0 0 1 2 0 2 0 0 1 0 0 0 1 0 0 0 2 0 0 1 1 0 1 0 0 2 1 2 2 1 1 0 0 0 0 2 2 1 2 0 0 0 0 0 1 1 0 1 0 2 1 0 2 0 2 0 1 1 1 0 0 0 0 2 0 1 1 2 0 0 0 0 2 0 1 1 0 0 1 0 1 1 1 2 1 1 0 1 2 0 0 1 0 1 1 0 0 2 0 0 0 1 1 1 2 2 1 0 0 0 0 2 0 1 0 0 0 0 1 1 0 0 1 2 0 0 2 0 1 2 2 0 0 0 1 1 2 0 1 0 1 1 1 1 0 1 0 0 1 1 1 0 1 1 1 0 0 0 1 1 0 2 0 0 0 0 0 0 0 0 0 0 0 1 1 0 0 0 0 0 0 0 0 2 0 1 0 1 1 0 2 2 1 0 0 0 0 0 0 0 0 0 1 0 0 0 0 0 2 1 0 0 1 2 0 0 0 0 0 0 2 0 1 1 0 1 0 0 2 0 1 1 0 2 0 0 2 0 1 1 1 0 0 0 2 1 1 0 0 2 0 0 0 2 0 0 1 2 0 0 0 0 0 0 2 1 2 1 1 0 1 0 0 0 0 0 0 0 0 2 2 2 0 0 0 0 2 0 2 2 2 0 1 1 1 1 0 2 2 1 0 0 0 0 2 2 0 0 1 0 2 2 0 0 0 2 0 0 1 0 0 0 0 0 0 1 2 0 1 2 1 1 1 1 0 0 0 0 0 1 1 0 0 0 1 0 0 0 0 1 1 2 0 0 2 1 1 0 0 1 0 2 0 2 2 0 0 0 2 0 2 2 2 0 2 0 1 0 0 0 1 0 0 0 0 2 0 1 2 0 0 1 1 0 0 2 0 2 2 1 2 0 2 2 0 0 1 0 0 0 2 2 0 0 0 0 0 0 0 1 1 0 1 1 0 0 0 0 0 0 1 0 1 0 1 2 0 1 0 0 1 0 2 2 0 0 0 0 2 0 2 1 1 0 1 1 0 1 0 1 2 2 2 0 0 0 0 0 0 0 1 0 2 0 1 0 2 0 2 0 0 0 2 0 1 1 0 0 2 2 2 2 2 0 1 1 1 1 1 0 1 1 0 1 1 1 0 0 1 1 0 0 2 2 0 2 0 0 1 1 1 0 0 0 1 1 1 1 0 1 1 1 0 0 1 0 1 0 1 1 1 0 0 0 0 0 1 0 0 0 2 1 0 0 0 0 0 2 0 1 1 0 0 0 0 0 0 1 1 0 0 2 0 0 0 1 1 0 0 0 1 0 1 1
154 0 2 0 0 0 0 2 2 0 0 0 0 2 2 2 0 0 0 0 2 2 1 0 2 0 2 2 2 2 2 1 0 0 0 0 2 1 0 2 1 0 0 0 0 0 1 0 0 2 2 0 0 0 1 0 1 1 0 2 1 0 0 0 0 0 1 1 1 1 0 2 2 2 1 2 2 0 1 1 1 0 1 1 1 1 0 0 2 2 0 0 1 0 0 1 0 1 1 1 1 2 1 1 2 1 2 1 1 0 1 2 1 1 1 1 1 0 1 1 1 0 1 1 1 1 1 1 2 1 1 0 0 0 1 1 1 0 0 0 1 0 0 0 0 0 0 0 1 1 0 0 0 1 1 0 0 1 0 2 2 2 0 1 1 2 0 1 0 0 0 0 1 1 1 1 2 0 0 2 0 2 0 0 0 0 2 2 0 0 2 2 0 0 2 0 0 2 1 1 0 1 0 1 2 1 1 0 2 0 2 0 0 0 0 2 1 1 1 1 1 0 2 1 1 1 0 1 0 0 1 1 1 1 1 0 1 1 0 0 1 1 1 0 0 0 0 0 0 0 0 0 2 0 1 0 2 2 2 2 0 2 1 0 0 0 1 0 1 0 0 1 0 1 1 0 1 1 1 0 0 2 0 1 1 0 0 2 0 2 2 0 2 0 2 0 1 1 1 0 1 1 1 0 1 0 0 2 0 2 0 1 1 0 0 0 1 0 0 0 0 2 1 2 1 0 1 0 0 0 0 1 1 2 0 0 0 0 0 0 0 0 2 2 1 1 0 0 1 1 0 0 1 1 0 1 1 0 0 1 1 0 2 0 2 1 0 2 2 0 2 2 2 2 0 0 1 1 0 0 1 1 0 0 1 1 1 0 0 0 1 1 1 0 2 0 0 1 0 0 0 0 0 1 0 0 2 0 0 0 0 2 0 0 2 2 0 0 0 0 0 0 0 1 0 2 1 0 0 1 0 2 0 1 0 0 0 0 0 0 0 0 1 1 0 0 2 0 2 0 0 2 0 2 2 2 2 2 2 1 1 1 0 0 0 2 0 2 2 2 2 2 1 2 2 0 0 1 1 0 0 2 0 1 1 2 0 1 0 1 1 1 0 1 2 0 0 0 2 0 0 0 1 1 0 1 1 2 0 1 0 1 1 0 1 0 0 0 0 1 1 1 2 2 1 1 1 2 0 2 0 2 0 0 0 0 1 0 0 0 1 2 0 0 2 2 0 0 1 0 0 0 1 2 1 0 0 0 0 1 1 0 0 1 0 0 1 0 0 0 0 2 0 0 1 0 1 2 1 2 0 0 0 0 0 0 0 0 1 1 0 1 0 0 0 1 1 0 0 0 0 2 0 2 0 2 2 0 1 1 0 0 0 0 0 0 0 0 1 0 1 0 0 1 1 0 1 0 0 0 0 0 0 0 0 1 1 0 2 0 2 1 0 2 0 0 2 0 1 1 0 1 0 1 1 0 1 2 2 0 0 0 1 2 0 0 2 2 0 1 1 0 0 0 0 2 0 0 0 0 0 0 2 0 2 2 0 1 1 1 0 1 0 2 1 0 1 2 1 2 0 0 0 0 0 0 2 1 1 0 1 1 0 2 0 1 1 1 0 0 0 1 0 2 0 1 2 0 1 1 1 1 0 1 0 1 0 0 0 0 0 0 0 0 0 1 0 2 1 1 1 1 1 0 1 1 1 0 1 0 0 0 2 2 0 0 0 0 2 1 1 1 0 0 0 1 0 0 0 2 0 2 0 0 1 2 0 1 2 2 1 0 2 1 0 1 0 0 0 0 0 1 1 2 0 0 1 0 0 1 2 1 2 0 2 2 2 0 1 0 1 1 0 1 2 0 0 0 1 2 1 1 1 0 0 0 0 1 1 0 1 0 0 0 2 0 1 0 0 0 2 0 1 2 0 1 1 0 0 0 2 2 1 0 1 1 2 1 0 2 0 0 0 1 0 2 0 0 0 0 1 0 0 0 0 0 0 2 0 0 2 2 2 0 1 0 1 0 1 0 0 2 0 0 2 2 0 1 1 1 1 0 0 0 0 1 1 0 2 2 0 2 0 1 0 1 1 0 0 0 2 2 0 2 0 0 0 2 2 0 0 0 2 1 1 0 0 2 0 1 0 0 2 0 0 0 0 2 1 1 0 1 1 0 2 0 0 0 1 1 1 0 0 0 0 1 0 0 1 1 0 0 0 0 0 0 0 1 0 2 0 0 0 0 1 1 1 0 0 0 0 0
155 0 1 0 0 1 1 2 0 2 0 0 0 1 0 0 0 0 2 0 1 1 0 0 2 0 0 1 2 2 1 0 1 1 0 0 0 1 0 1 2 0 0 0 1 0 0 0 2 0 0 0 0 1 0 0 0 0 0 1 1 1 2 2 0 0 1 1 0 0 0 1 2 2 0 2 2 2 2 0 1 0 2 0 0 0 0 0 1 1 0 0 0 0 1 1 0 1 1 2 1 2 1 1 2 1 2 1 1 1 1 2 0 0 0 0 0 0 0 0 1 0 2 2 2 0 2 1 2 1 2 0 0 0 0 0 0 0 0 0 0 0 0 0 0 1 2 0 1 0 0 0 0 0 1 2 0 0 0 1 0 0 0 1 1 2 0 0 0 1 1 1 0 2 0 1 1 0 0 2 0 2 1 1 0 1 2 1 1 0 1 1 1 1 2 0 0 0 0 0 0 1 0 1 2 0 0 0 1 0 1 0 1 0 0 2 0 1 2 1 2 1 2 0 1 1 1 1 1 1 1 1 0 0 0 0 0 2 0 0 0 1 2 0 0 0 0 0 0 0 0 0 0 0 0 0 1 1 0 0 0 0 0 0 1 0 1 2 2 0 0 2 1 1 0 0 1 1 1 0 0 1 1 2 1 0 0 2 0 2 1 1 1 1 1 1 1 0 0 1 0 0 0 1 0 0 0 0 1 1 0 0 2 1 1 0 2 1 0 0 0 1 1 0 2 0 1 0 1 0 0 2 0 0 0 0 0 2 0 1 1 1 1 0 1 1 0 1 1 0 1 1 1 1 0 0 1 0 0 1 1 0 0 0 0 0 0 1 1 0 2 2 2 1 0 2 2 2 1 0 0 1 0 0 0 0 0 0 0 0 0 0 0 0 1 0 0 1 0 0 0 1 0 2 2 0 0 0 0 0 0 0 0 0 2 2 0 0 0 0 0 1 0 0 1 1 1 1 0 0 0 0 0 2 0 2 0 2 1 1 2 0 1 0 2 2 2 0 2 0 1 1 0 1 1 1 1 1 2 2 1 2 0 0 0 2 0 2 1 1 2 0 2 1 2 0 0 1 1 0 0 2 0 2 1 1 0 2 1 2 0 2 0 1 0 0 0 1 1 1 1 2 1 0 0 2 2 2 0 0 0 2 1 0 2 0 0 0 0 0 0 1 2 1 0 1 1 1 1 1 1 0 1 0 0 0 0 1 0 2 0 1 0 0 1 2 0 1 1 0 0 0 0 1 2 0 1 0 1 0 0 1 1 0 1 1 0 0 0 0 0 1 0 0 0 0 0 2 0 0 2 0 2 0 1 1 1 0 0 0 0 2 0 0 0 0 0 1 1 1 1 0 0 1 0 1 1 1 2 2 1 0 0 1 0 0 1 0 0 0 0 0 0 1 1 1 0 1 0 0 2 2 0 0 0 0 2 0 2 0 1 0 0 1 0 0 1 0 1 1 0 2 1 1 1 1 2 1 1 0 0 0 1 0 0 1 1 2 0 0 2 0 0 0 0 0 2 1 1 1 2 0 1 1 1 1 0 1 1 0 0 0 1 1 0 0 1 2 1 1 0 1 0 0 0 0 2 1 1 0 0 0 0 2 0 1 0 2 0 1 0 1 0 1 1 1 1 1 1 1 1 1 0 2 0 0 2 0 0 1 0 0 0 1 2 0 0 0 0 0 0 0 1 0 0 0 0 0 2 0 0 1 0 1 1 1 2 0 2 2 0 0 0 0 0 0 0 0 0 1 0 0 2 0 0 1 1 1 1 2 1 1 1 0 1 0 1 1 0 1 1 1 0 2 1 1 0 0 1 1 2 0 1 1 1 2 2 1 2 0 2 2 0 1 2 0 0 0 0 1 0 0 0 1 0 1 1 0 1 1 0 1 0 1 1 0 1 0 0 0 2 0 2 2 0 0 0 0 0 0 2 2 1 0 1 1 2 1 2 1 0 0 0 0 0 2 0 0 1 0 0 0 0 0 0 0 0 1 0 1 2 2 0 1 2 0 2 0 0 0 0 1 2 1 1 1 0 2 1 1 0 0 1 0 1 0 2 0 2 2 0 2 0 1 1 0 0 1 0 0 2 0 0 1 0 0 0 0 1 1 0 0 1 0 1 1 0 0 0 0 1 0 1 0 0 0 2 1 1 1 1 1 2 0 2 0 1 0 0 0 0 0 0 0 0 2 0 0 1 0 0 0 0 0 0 0 0 0 0 1 0 0 0 0 0 0 1 0 0 0 0 2
156 0 1 0 0 0 0 1 1 1 0 1 0 0 0 0 0 0 1 0 1 1 0 1 1 1 2 1 2 1 2 1 1 1 0 0 2 2 0 1 1 1 0 0 0 0 1 0 1 1 1 0 0 0 1 1 1 1 1 1 0 1 2 2 1 0 2 2 0 0 0 0 2 2 2 2 2 1 1 0 1 0 2 0 0 0 0 1 2 2 1 1 0 0 1 1 0 1 0 1 1 1 1 1 2 1 2 1 1 0 0 2 0 1 0 0 1 0 0 2 2 0 2 2 0 0 0 0 0 0 0 0 0 0 0 0 1 0 0 0 0 0 0 0 2 0 2 0 0 0 0 0 0 0 0 0 0 0 1 0 1 2 0 1 0 0 0 0 1 2 1 0 1 1 0 0 2 0 0 0 0 1 1 1 1 2 1 0 0 0 0 0 1 0 2 1 0 1 0 0 0 0 0 0 2 1 1 1 0 0 2 0 1 0 0 2 0 0 1 1 2 1 2 2 0 0 2 1 0 0 0 0 0 0 0 0 0 2 0 1 0 0 0 0 0 0 0 0 0 0 0 0 2 0 0 0 0 2 0 1 1 1 0 0 1 1 1 1 2 0 0 0 0 1 0 0 0 0 1 0 1 1 1 1 2 1 1 0 0 1 0 0 0 0 1 0 2 2 1 1 1 0 1 1 0 0 0 2 2 2 0 0 1 0 0 0 2 0 1 1 0 1 0 1 2 0 0 0 0 0 0 2 1 0 0 0 0 0 0 0 0 0 1 1 0 0 1 0 2 1 0 0 1 1 0 0 2 0 0 2 2 0 1 1 1 1 0 2 2 1 1 1 1 1 2 0 1 2 0 0 0 1 0 0 2 1 1 0 0 0 0 0 2 0 2 2 0 1 0 0 0 0 1 2 1 0 1 0 0 0 0 1 0 0 2 2 0 1 0 0 0 0 1 1 1 1 0 0 0 0 0 0 1 0 2 0 0 1 1 1 1 0 2 0 1 1 1 1 2 0 0 2 0 2 1 1 1 1 2 2 1 2 0 0 1 2 0 2 1 1 2 1 2 1 1 1 1 0 0 1 1 1 0 0 0 0 0 0 0 0 2 0 0 1 0 0 0 1 2 0 0 1 1 0 0 2 1 1 0 0 1 1 1 0 0 1 0 0 1 2 2 0 2 2 0 0 0 0 1 1 1 0 0 0 0 0 1 1 0 1 0 0 0 1 2 1 0 1 1 0 0 0 1 2 0 1 1 1 0 0 0 0 0 0 0 0 2 0 0 0 0 0 1 0 0 1 2 1 0 1 1 0 1 0 0 1 1 1 0 0 0 1 1 0 0 0 0 0 0 0 0 2 0 1 0 2 0 0 2 2 0 0 0 2 0 1 0 0 0 0 1 0 0 0 0 0 2 1 0 0 1 2 0 0 0 1 1 1 2 0 0 2 0 2 0 0 1 0 0 0 1 1 0 0 2 0 1 1 0 0 0 0 1 0 1 0 0 2 1 0 0 1 0 2 0 2 0 1 1 0 0 0 1 0 1 0 1 1 1 0 0 0 0 1 0 0 1 2 0 1 1 0 0 0 0 0 2 2 1 0 1 0 0 1 0 0 1 1 0 0 0 0 0 2 0 2 2 1 0 0 2 2 0 2 0 0 2 0 0 0 0 0 0 1 2 0 0 0 2 1 0 2 1 0 0 2 0 2 2 1 1 1 2 2 0 2 2 0 1 1 1 0 1 0 0 0 0 1 1 1 0 1 1 2 1 1 1 2 0 2 0 2 2 1 0 1 0 1 0 1 2 2 0 1 2 2 1 0 0 2 2 1 1 1 0 1 1 0 0 0 0 0 0 1 2 0 0 0 1 2 0 0 1 1 1 0 0 0 0 0 0 0 0 0 0 0 0 0 1 0 2 1 0 2 0 0 0 1 1 0 2 2 0 0 0 0 1 1 1 1 0 0 1 1 0 1 0 2 2 1 1 0 0 0 0 0 0 2 0 0 1 2 0 1 2 0 2 0 0 0 0 2 1 1 1 1 1 1 0 1 1 0 0 0 1 1 1 1 2 1 0 2 0 0 1 0 1 0 0 0 2 2 1 1 2 0 2 1 1 0 0 1 2 2 2 0 0 0 0 0 2 0 0 0 1 0 2 1 0 0 0 0 0 1 0 0 0 0 1 2 1 0 0 0 0 0 1 0 2 0 0 0 0 1 0 0 1 1 1 2 1 0 0 0 0 1 0 0 1 0 0 1
157 0 0 0 0 0 0 2 2 0 0 0 0 0 0 0 0 1 2 0 2 1 0 1 1 1 1 2 2 2 2 1 0 0 0 0 2 2 0 1 1 1 1 1 0 1 1 0 0 0 0 0 0 0 1 0 0 0 0 1 0 1 0 0 0 0 0 0 0 1 1 0 1 1 0 1 1 1 1 0 2 0 2 0 0 0 0 1 2 2 0 0 1 1 0 2 1 1 1 2 0 1 2 2 2 0 2 1 1 0 1 2 0 0 0 2 1 0 1 1 1 0 1 1 0 2 0 0 1 0 2 0 0 0 0 0 0 0 0 0 1 0 1 0 1 0 1 0 0 0 0 0 2 1 1 0 0 2 0 2 2 1 0 1 1 1 0 1 0 0 0 0 0 2 1 1 2 0 0 0 0 0 1 1 1 2 1 0 0 0 1 0 0 1 1 0 0 2 0 0 0 0 1 0 2 0 0 0 0 0 1 0 2 0 0 2 0 0 2 2 2 0 1 1 1 0 0 2 0 0 0 0 0 1 1 0 1 2 0 2 0 0 2 0 0 0 0 0 0 0 0 0 1 0 0 0 1 1 0 0 0 0 0 1 1 1 0 0 2 1 0 2 0 1 0 1 0 1 2 0 1 1 0 2 2 0 1 1 0 2 1 0 0 1 1 0 1 0 0 1 0 0 0 1 0 0 1 2 0 1 1 1 2 1 2 1 1 0 0 0 1 0 1 1 1 0 0 1 1 2 0 1 1 1 0 0 0 2 0 1 2 1 2 2 1 1 0 0 1 1 0 0 1 0 0 1 1 0 0 1 1 0 0 0 0 0 0 2 2 1 1 1 0 0 0 1 1 2 0 0 1 0 1 1 2 1 1 0 0 0 0 0 1 1 2 2 1 0 0 0 0 0 1 2 1 0 1 1 0 0 0 0 1 0 2 2 0 0 0 0 0 0 1 1 0 1 1 0 1 0 0 1 0 2 0 1 0 1 1 0 2 0 1 1 0 2 1 0 1 0 0 1 0 0 0 0 0 0 0 0 1 1 0 0 0 2 1 2 1 1 2 1 2 0 1 1 1 0 0 1 1 1 0 1 1 1 0 1 1 0 1 2 1 1 1 0 0 2 2 0 2 2 1 0 1 1 1 1 1 0 1 1 1 0 0 1 2 0 0 1 1 1 2 2 0 1 1 0 0 2 0 1 0 2 0 0 1 0 0 0 0 0 0 1 2 0 0 1 1 0 0 0 1 2 1 0 1 0 0 0 1 0 2 0 2 2 0 0 0 0 0 1 0 0 1 0 1 1 0 1 0 0 1 0 1 0 1 0 1 1 1 0 0 0 0 0 0 0 0 0 0 2 0 2 0 2 0 0 2 2 0 0 0 1 0 1 1 1 1 1 0 0 0 1 1 0 1 1 0 0 1 1 0 0 0 0 1 0 2 0 2 0 0 0 2 0 1 0 1 0 0 2 1 1 1 1 2 1 0 1 0 1 1 0 0 1 2 2 0 1 0 1 0 0 0 2 0 1 0 0 1 0 2 1 2 1 0 0 1 0 0 1 0 2 0 0 2 2 0 2 1 1 0 0 2 0 1 2 2 0 0 0 0 2 0 0 0 0 1 0 0 0 0 2 0 0 0 0 0 0 1 1 0 2 0 0 0 0 0 1 0 1 0 0 0 1 0 1 1 0 0 1 1 0 0 1 2 0 1 0 0 0 1 0 0 0 0 0 2 1 1 0 0 0 0 0 0 1 1 1 0 1 2 0 0 0 2 2 1 2 0 1 2 1 1 1 0 0 0 0 0 0 0 1 2 1 1 0 0 2 2 0 0 1 0 2 1 1 1 0 1 1 0 0 1 0 0 0 1 2 1 1 0 0 0 1 0 1 0 0 1 1 0 0 0 0 0 0 1 0 1 0 1 1 0 0 0 1 2 0 1 2 0 0 0 0 1 0 2 0 0 0 0 2 0 0 0 1 2 1 2 0 0 0 0 0 0 2 0 0 2 1 0 0 1 0 1 0 0 0 1 1 1 1 2 2 0 1 0 0 0 0 0 0 1 1 2 2 2 0 1 1 0 0 0 0 1 0 0 0 2 1 0 2 0 0 0 0 0 0 0 1 0 1 1 0 1 0 0 0 0 0 0 2 0 0 2 1 1 1 1 1 2 0 0 2 2 1 2 1 1 0 0 0 0 0 0 0 0 0 0 0 0 2 0 2 2 0 0 1 0 0 0 1 1 0 0 0 1 0 0 0
158 0 1 2 0 0 0 2 0 2 0 0 0 1 1 1 0 0 1 1 1 2 0 1 1 0 1 2 2 2 2 2 1 2 0 0 2 1 0 0 1 1 0 0 0 0 1 0 0 0 0 0 0 1 0 1 0 0 0 1 0 1 2 1 0 0 1 0 0 1 1 1 1 1 1 1 1 0 1 0 1 0 2 0 1 0 0 0 2 2 0 0 0 0 0 1 0 2 2 2 1 2 0 0 2 2 2 1 1 0 0 1 1 1 1 1 1 0 0 2 2 0 2 2 2 0 2 1 1 1 1 0 0 0 1 0 1 0 1 0 1 0 1 0 0 0 0 0 1 0 0 0 0 0 2 0 0 1 1 1 1 0 0 1 2 2 0 1 0 1 1 1 0 2 0 0 1 1 0 0 0 0 1 2 1 1 2 1 1 0 2 0 1 1 2 0 0 1 0 0 0 0 0 1 1 1 1 0 0 0 2 0 1 0 0 2 1 2 2 0 1 1 1 1 1 0 1 0 0 0 1 1 1 1 1 0 1 2 0 1 0 0 2 0 0 0 0 0 2 0 0 0 0 0 1 0 0 2 1 1 0 1 0 0 1 0 0 1 2 0 1 1 0 0 0 0 0 0 1 0 1 1 0 2 2 1 0 2 0 2 2 0 0 1 1 0 2 1 0 1 1 0 1 0 0 1 2 2 0 0 0 0 2 0 0 0 0 0 1 0 0 2 2 1 1 0 1 0 0 1 0 2 1 1 0 0 0 2 1 1 1 0 2 1 1 1 0 1 1 1 1 1 2 0 1 0 1 0 0 2 2 0 1 1 1 0 0 2 2 0 2 2 1 1 0 2 1 1 0 0 1 1 0 0 0 2 2 0 0 0 0 0 0 1 2 0 0 0 0 0 0 0 0 2 2 0 0 1 0 0 0 0 0 0 1 1 1 1 0 1 0 1 1 0 1 0 1 0 1 0 0 1 0 1 0 1 0 1 1 0 2 0 2 0 1 2 2 0 0 0 0 1 0 2 2 1 2 1 0 2 2 2 0 0 0 1 1 2 1 0 2 0 0 2 0 0 0 0 0 1 0 1 0 1 0 0 0 1 1 0 1 1 0 2 0 0 1 0 2 0 0 2 2 1 0 0 2 1 1 0 1 1 1 0 0 1 1 1 0 1 1 1 2 2 0 1 1 0 1 1 1 0 0 0 1 1 0 1 2 2 1 1 0 0 1 1 1 1 1 0 0 0 1 2 1 0 0 0 1 0 0 1 0 1 0 0 0 0 0 0 0 1 0 0 0 0 0 2 0 1 1 0 2 0 2 0 1 0 1 1 0 1 0 0 2 0 2 1 1 1 1 0 0 1 1 2 1 0 1 0 0 0 0 0 0 0 0 0 1 0 0 0 0 1 1 0 1 0 0 0 0 0 1 0 0 0 2 0 2 0 1 1 0 1 1 0 2 0 1 1 0 0 0 0 2 0 2 2 1 0 0 0 2 0 1 2 0 2 0 1 1 0 0 1 0 2 0 0 1 0 1 1 2 0 2 2 1 1 1 0 0 1 0 1 1 0 1 2 2 2 0 2 0 1 1 0 1 1 2 1 2 1 0 0 0 1 1 1 0 0 0 0 0 1 1 1 1 0 0 0 1 1 0 2 0 0 1 0 0 2 1 1 0 0 0 1 0 1 0 0 1 1 2 0 1 0 1 0 1 0 0 1 2 0 0 1 1 0 1 2 0 1 0 0 0 0 0 2 2 0 1 2 1 0 0 1 1 2 2 2 0 0 2 0 0 0 0 1 0 0 0 1 0 1 1 1 1 0 0 2 2 1 1 1 0 1 1 0 2 0 2 2 0 0 0 0 0 0 0 2 0 0 0 0 0 0 0 1 0 0 0 1 1 0 1 0 1 0 1 0 1 0 0 2 0 0 0 0 0 0 2 2 0 0 0 0 1 0 0 2 0 1 0 0 0 1 0 1 1 1 1 1 0 0 0 2 2 1 1 0 0 2 0 0 2 0 2 0 0 0 0 2 1 1 2 2 1 1 0 0 0 0 1 1 2 2 1 0 1 1 0 1 0 0 0 0 1 1 0 1 2 2 0 2 0 0 0 1 2 1 0 1 1 0 0 1 0 0 0 0 1 0 0 0 2 0 2 2 1 0 0 0 0 0 2 1 1 0 1 0 0 0 0 0 0 0 1 0 1 0 0 0 0 1 0 0 1 0 0 2 0 0 0 0 1 0 0 0 0 0 2 0
159 0 2 0 0 0 0 1 1 1 1 2 1 1 1 1 0 1 1 0 1 1 0 0 2 1 1 2 2 2 2 1 1 1 1 2 2 0 0 1 0 0 0 0 0 0 1 0 0 0 0 0 0 0 0 1 1 1 2 1 1 2 1 1 0 0 1 0 0 0 0 1 2 2 2 2 2 1 2 1 1 0 1 1 1 0 0 0 2 2 0 1 1 1 0 1 1 1 0 2 0 1 1 1 2 0 2 2 0 0 2 1 0 2 0 0 2 0 0 0 2 0 1 1 1 1 1 1 1 1 0 0 0 0 0 0 0 0 1 0 1 0 1 0 0 0 0 0 0 0 0 0 0 0 0 0 1 1 0 1 2 0 0 2 1 2 1 1 0 2 2 1 0 2 1 2 1 0 0 0 0 1 0 0 0 0 1 2 0 0 1 2 1 0 1 0 1 1 0 1 0 1 0 0 2 2 2 0 2 0 0 0 2 0 0 2 1 0 2 1 2 1 1 1 1 0 1 1 0 0 0 0 0 0 0 0 0 2 0 2 0 0 1 0 0 0 0 0 0 0 0 0 2 1 0 0 0 2 2 2 0 2 0 0 1 1 0 0 2 0 0 2 0 1 0 0 1 1 1 0 1 1 0 2 2 1 0 2 0 2 1 1 0 0 1 0 2 0 0 0 1 0 0 0 0 0 0 1 1 1 0 1 2 0 1 0 2 0 1 1 0 1 2 1 2 0 1 0 1 1 0 1 0 1 0 0 0 0 0 0 1 1 2 1 1 1 1 1 1 2 0 0 1 0 0 1 0 0 0 0 0 0 1 1 1 2 0 0 0 0 2 2 0 0 1 0 2 1 0 0 1 0 0 1 1 1 1 1 1 1 1 1 1 0 2 2 2 1 0 0 0 1 1 2 1 0 1 1 0 0 0 0 0 0 2 2 0 1 0 1 0 1 0 1 1 1 0 0 0 0 0 1 1 0 1 1 0 0 0 0 2 0 1 0 0 1 1 1 1 0 0 0 0 2 2 1 2 1 1 1 0 1 1 1 0 2 1 2 1 0 2 0 1 1 1 0 0 0 0 0 1 1 0 2 0 0 0 0 0 0 2 1 0 1 0 0 0 1 1 1 1 1 2 2 0 0 2 1 0 1 0 1 0 0 0 0 0 1 0 1 1 1 2 2 0 2 1 1 0 2 0 2 0 0 1 1 0 0 1 2 0 1 0 0 0 1 1 0 1 0 0 0 0 1 1 0 1 0 1 0 0 0 1 1 0 0 0 1 1 0 0 2 2 0 0 0 2 1 0 2 0 0 1 0 1 0 1 0 0 0 0 2 0 0 0 1 1 0 0 1 1 1 0 0 0 0 2 0 1 2 2 0 0 1 0 1 0 0 0 0 0 0 0 0 0 0 2 1 0 0 1 1 0 1 1 1 0 0 2 0 1 2 0 1 1 0 1 0 2 2 0 1 0 1 1 0 2 2 2 0 0 0 0 0 0 1 1 1 2 0 0 1 0 0 1 2 1 2 0 0 2 0 1 0 1 1 0 1 2 1 0 1 0 1 1 0 1 0 0 0 0 0 0 0 1 0 1 2 2 0 0 0 0 1 1 1 1 0 1 0 0 0 0 2 0 2 2 1 0 0 2 2 0 2 0 1 1 0 0 2 1 0 1 1 2 0 0 0 0 0 0 0 2 0 1 1 0 0 1 0 0 1 1 2 0 1 1 0 1 1 1 0 1 1 1 0 0 2 1 1 1 1 1 1 0 1 1 2 2 2 0 0 2 0 1 0 0 1 0 0 0 0 0 1 2 2 1 0 0 1 1 0 1 1 1 2 2 0 2 0 0 2 1 0 2 0 1 0 1 2 1 1 1 0 0 0 0 0 0 0 0 0 1 0 1 0 1 0 1 0 1 0 1 0 1 0 1 0 0 0 1 1 0 0 0 0 2 0 1 0 1 0 0 1 0 2 0 0 1 1 2 0 0 0 0 0 0 1 0 0 1 2 0 0 2 0 2 0 0 1 0 2 0 0 2 2 0 2 0 0 0 0 1 0 2 1 1 0 1 1 0 1 0 0 1 0 1 1 0 0 2 1 0 1 0 0 0 0 0 0 0 1 2 1 0 1 0 2 0 0 0 0 1 0 1 0 1 1 0 0 0 0 0 1 0 1 1 0 2 0 0 0 0 0 0 2 0 0 2 0 0 0 0 0 0 0 0 1 0 1 1 0 0 1 1 0 0 0 0 0 0 0
160 0 2 0 0 0 0 2 2 0 0 1 0 1 1 1 0 0 1 0 2 2 0 0 2 0 1 2 2 2 1 0 2 2 0 0 1 2 0 0 2 1 2 2 0 1 1 0 0 1 1 0 0 0 2 2 0 0 1 2 0 2 2 2 1 1 1 2 0 0 0 0 2 2 2 2 2 1 2 0 0 0 1 1 1 1 0 0 2 2 1 0 1 0 0 1 1 1 1 2 1 2 0 0 2 1 2 2 0 0 1 1 1 2 1 1 2 0 1 1 1 1 1 0 0 1 0 1 2 1 1 1 0 0 0 0 0 0 2 0 2 0 0 0 0 0 0 0 0 0 0 0 1 1 0 0 0 1 0 1 1 1 0 2 1 1 0 2 0 1 1 0 1 1 1 1 1 0 0 0 0 2 1 1 1 2 1 2 2 1 1 1 0 2 2 1 2 2 0 0 0 0 1 0 2 1 1 0 1 0 1 0 2 0 0 2 1 1 0 1 1 0 2 2 0 0 1 2 0 0 0 0 0 1 1 1 0 2 0 1 0 1 2 1 0 0 0 0 1 1 1 1 1 0 0 1 2 2 1 2 1 2 0 0 2 1 0 1 1 0 1 1 0 0 1 1 1 1 2 0 0 2 1 1 1 0 1 2 0 2 2 0 2 0 2 0 2 1 1 0 1 0 1 0 0 0 1 1 2 2 0 0 2 1 0 0 0 0 1 0 1 1 1 1 2 0 0 0 1 2 0 0 0 1 0 0 0 1 0 0 1 1 2 1 2 2 0 0 0 0 0 0 2 0 0 0 0 0 1 1 2 1 1 1 1 0 0 1 1 0 2 2 2 2 2 0 1 2 0 1 0 1 0 1 1 0 0 0 0 0 0 0 2 0 1 1 1 0 1 1 0 1 0 1 1 0 0 0 0 0 0 0 1 1 1 2 0 1 0 1 0 0 1 1 0 1 2 0 1 0 0 0 0 2 0 0 1 0 1 0 1 0 0 2 0 1 2 0 1 0 0 1 0 2 2 2 2 1 0 1 1 1 0 0 0 2 0 0 2 0 0 0 2 1 2 0 1 0 0 1 0 1 0 1 1 1 0 0 0 1 1 0 1 0 1 0 1 0 2 1 1 1 2 0 1 1 1 1 0 1 1 0 1 1 0 1 0 2 0 2 2 0 2 2 1 1 1 0 0 2 0 0 0 0 1 0 1 2 0 1 1 2 0 1 1 0 1 1 1 0 0 0 0 1 2 0 1 1 0 0 0 0 0 1 0 0 1 2 2 0 0 0 2 0 0 0 2 1 0 2 0 1 1 0 1 1 2 0 0 0 0 1 1 0 0 0 0 0 0 0 0 2 0 1 1 2 1 0 2 1 1 0 2 2 1 1 0 0 0 1 0 1 0 1 1 0 1 2 0 0 1 1 0 0 0 1 0 1 2 0 2 0 0 2 0 0 2 0 1 1 0 2 0 0 1 0 1 0 0 0 0 0 1 0 1 2 0 2 0 1 0 1 0 0 1 2 0 1 1 1 2 1 1 0 1 1 1 1 1 1 0 1 0 1 0 0 2 2 2 2 1 0 0 0 1 0 0 0 1 1 1 1 0 1 0 0 0 1 2 0 0 0 0 2 0 1 1 0 0 0 1 1 0 2 0 1 1 0 0 0 0 0 1 0 0 0 0 1 1 0 1 1 0 0 0 0 0 0 2 0 0 0 0 1 0 1 2 1 0 2 0 1 1 0 0 0 0 1 1 1 0 1 0 0 0 1 0 2 2 2 0 0 2 0 0 0 0 1 0 0 0 1 0 2 1 1 1 0 0 1 2 1 0 2 0 2 2 1 1 0 0 1 0 0 1 0 0 0 1 2 0 0 1 1 0 1 1 0 0 0 0 0 0 1 1 0 0 1 0 0 2 0 2 2 0 2 0 0 0 0 1 1 0 0 0 1 2 1 2 0 1 1 0 1 0 1 0 0 1 1 1 1 0 0 0 0 0 0 2 0 1 1 1 1 2 0 2 0 0 0 1 1 1 1 1 1 1 1 0 0 0 0 1 0 1 1 2 1 1 0 0 1 0 0 1 0 2 0 0 0 2 2 1 1 0 0 0 0 0 0 0 0 1 0 2 0 0 1 1 0 2 0 1 0 1 0 1 2 2 0 0 0 0 0 1 1 1 0 2 1 0 0 0 0 0 0 0 0 2 0 0 0 0 1 0 1 2 0 0 1 0 0 0 1 0 0 0 0 0 0 0 0
161 0 2 0 0 0 0 2 0 2 0 0 0 2 0 0 0 0 1 0 1 1 0 0 2 1 1 2 2 2 2 0 2 2 2 0 2 2 0 0 1 1 0 0 0 0 0 0 0 0 0 0 0 0 0 0 0 0 0 1 0 1 1 1 0 0 1 1 1 1 0 2 2 2 1 2 2 1 2 1 1 0 2 0 0 0 0 1 2 2 0 1 0 1 0 2 1 1 0 0 0 2 1 0 1 1 1 2 0 1 0 1 0 1 1 1 1 0 0 1 2 0 0 0 0 2 0 1 2 2 0 1 1 0 0 0 1 0 0 0 2 0 0 0 1 0 0 1 2 1 0 0 0 0 1 0 0 1 2 1 1 2 0 2 1 2 1 2 0 0 0 0 1 1 0 0 1 0 0 1 0 2 1 1 0 1 2 2 0 0 2 2 0 1 1 0 0 2 0 0 0 0 0 0 2 0 0 0 0 0 1 0 1 0 0 2 0 0 2 0 2 2 1 1 0 0 2 2 0 0 0 0 0 1 1 1 0 0 2 1 0 1 2 0 0 0 0 0 0 0 0 0 1 0 0 1 1 0 0 0 0 0 0 1 1 0 0 0 1 0 0 2 0 1 0 0 0 1 2 0 1 1 0 1 1 1 1 1 0 1 0 0 1 0 1 0 1 1 1 1 1 0 1 0 1 0 0 2 0 0 0 0 2 0 1 0 2 0 1 1 0 1 0 2 2 0 0 0 0 0 0 2 1 0 0 0 0 1 0 0 0 0 2 2 0 0 0 0 0 0 0 0 2 1 1 0 2 0 0 2 2 0 1 0 1 0 0 2 2 2 0 0 2 1 1 0 2 1 0 0 1 1 0 0 1 1 1 1 1 0 0 0 2 0 2 1 1 0 0 0 0 0 1 1 0 0 1 2 0 0 0 0 0 0 0 0 2 0 0 0 0 2 1 1 1 1 0 0 1 0 0 1 0 2 0 1 0 2 2 2 2 0 1 1 0 1 2 0 2 0 0 1 0 2 2 1 2 2 0 2 1 1 0 0 0 1 1 2 2 2 2 2 1 2 1 0 2 0 0 0 2 2 0 0 0 1 0 2 0 2 0 2 0 2 0 0 0 1 1 1 1 2 1 1 0 1 1 0 1 0 1 1 2 1 0 2 0 0 0 1 1 1 1 1 0 1 0 1 1 1 1 1 0 0 2 0 1 1 0 1 0 1 0 2 2 1 0 1 1 0 0 0 0 2 0 1 0 0 0 1 1 0 0 0 0 0 1 1 1 0 0 1 0 0 2 0 2 1 0 2 0 0 2 0 2 0 2 0 0 0 0 2 2 0 1 0 0 0 1 0 0 1 0 1 0 1 1 0 1 0 1 1 0 1 0 0 1 0 0 0 0 1 0 1 1 0 2 0 0 0 2 2 1 0 0 1 0 0 1 1 1 0 0 1 1 0 0 0 1 2 1 0 0 1 1 0 2 2 2 0 0 0 0 1 0 0 2 2 0 0 2 0 0 1 0 2 0 1 1 0 1 1 2 0 2 1 1 0 2 1 0 1 0 1 1 0 2 1 1 1 0 0 0 0 1 0 2 0 1 0 0 0 0 2 0 0 1 1 1 0 0 0 0 2 0 1 1 0 2 1 1 0 0 2 0 0 2 0 0 1 0 0 0 0 0 0 0 1 0 0 1 1 0 0 0 2 0 0 2 0 0 1 2 1 0 0 0 1 1 1 1 1 1 1 1 0 0 2 2 0 0 0 0 1 0 1 1 2 1 2 0 2 2 1 0 1 0 0 1 0 0 1 0 2 1 1 0 1 0 0 0 0 0 1 0 2 1 1 1 0 2 1 0 1 2 0 0 0 1 2 1 1 1 1 0 1 0 0 0 0 0 0 0 0 1 1 1 0 1 0 1 1 1 2 0 0 0 0 1 1 1 1 0 1 1 0 0 0 1 0 0 0 0 2 0 1 0 0 1 0 2 1 0 0 0 2 2 2 0 0 0 2 0 0 1 1 0 0 1 0 1 0 1 1 0 0 1 1 0 1 0 0 1 0 1 1 1 2 2 0 0 2 0 2 1 0 0 1 0 0 2 2 0 1 0 0 0 1 2 1 0 2 0 0 0 0 0 0 0 0 0 1 0 0 1 0 2 1 0 0 0 0 2 0 0 2 2 0 2 2 1 1 0 0 1 2 0 0 2 0 0 0 0 0 0 0 0 1 1 2 0 1 0 0 1 0 0 0 0 0 0 1
162 0 1 0 0 0 0 1 1 1 1 0 0 0 0 0 0 0 1 0 0 0 0 0 2 0 0 2 2 2 2 1 0 0 1 2 2 1 0 0 0 0 1 1 0 1 0 0 0 0 0 0 0 0 0 1 0 0 1 2 0 1 1 0 0 0 1 0 0 0 0 2 1 1 1 1 1 0 2 0 0 0 2 1 1 0 0 1 2 2 0 1 0 0 0 1 0 1 0 1 0 2 0 0 2 0 2 1 1 0 0 1 0 1 0 0 1 0 0 2 2 0 1 1 0 1 0 1 2 2 2 1 0 0 0 0 0 0 1 0 0 0 0 0 2 0 1 0 2 2 0 0 0 1 0 0 0 0 1 1 1 1 1 1 1 2 1 1 1 1 1 1 0 2 0 2 0 0 0 1 0 1 1 2 1 1 2 2 2 2 0 2 0 0 1 0 0 1 0 0 0 0 0 0 2 1 1 0 1 0 0 0 2 0 0 2 1 0 2 1 2 0 2 2 0 0 1 1 1 0 0 0 0 0 0 0 0 1 0 2 0 0 2 1 0 0 0 0 1 0 0 0 0 0 0 0 0 0 0 0 0 0 0 0 0 0 0 0 2 0 0 1 0 0 0 0 0 0 1 0 1 1 2 2 2 0 2 1 0 1 0 0 2 0 2 0 2 1 1 0 1 0 0 0 0 1 1 0 0 2 0 2 2 0 1 0 2 0 1 0 1 1 0 1 1 0 0 0 0 0 0 1 1 1 0 0 0 0 1 2 2 1 2 1 1 1 0 0 1 1 0 0 1 0 0 1 1 0 0 0 0 0 2 2 2 1 0 2 2 1 1 1 1 1 1 0 0 2 0 1 0 1 0 0 1 1 0 0 0 0 1 1 0 1 2 1 1 2 0 0 0 1 0 2 2 0 0 1 0 0 0 1 0 0 1 1 1 0 1 0 0 0 0 2 0 1 1 0 1 0 0 0 1 1 1 1 2 2 1 1 2 0 2 0 1 2 1 0 2 0 1 1 0 2 1 1 1 2 2 2 2 2 0 0 0 0 0 0 2 0 1 0 2 0 1 0 1 0 0 0 0 2 0 0 0 1 0 1 1 0 1 1 0 1 0 0 0 1 2 0 0 1 1 0 0 2 1 1 0 0 0 2 1 1 0 1 1 0 0 0 1 2 1 1 0 1 1 1 0 2 0 2 0 0 0 0 1 1 0 0 0 1 0 0 2 0 0 1 1 0 0 0 1 2 1 0 0 0 0 0 0 0 1 0 1 1 0 2 2 1 0 1 0 0 1 0 1 2 0 0 2 0 2 0 2 0 2 0 0 0 1 0 0 0 1 0 0 1 1 2 2 0 0 1 0 1 1 0 2 1 1 1 0 0 0 0 0 0 1 0 0 0 0 0 0 1 0 1 0 0 1 1 0 0 0 0 1 1 2 0 2 1 0 0 2 0 1 0 0 0 1 1 1 1 0 1 2 2 2 0 0 0 1 1 1 0 1 2 1 0 1 1 0 0 0 0 2 1 0 0 1 0 2 0 2 2 0 0 1 0 0 0 2 2 2 0 2 2 1 1 0 0 0 0 1 0 1 2 2 1 2 1 0 1 0 0 0 1 1 0 0 0 0 2 0 2 2 1 0 0 2 2 0 2 0 1 1 0 1 2 1 0 0 0 0 1 0 1 2 2 1 1 1 0 0 0 1 0 1 0 0 0 2 1 0 0 0 0 2 1 1 0 1 0 0 0 0 2 2 0 0 0 1 0 0 2 1 2 1 2 0 1 2 0 0 0 1 2 0 0 0 0 0 2 0 0 1 0 1 1 2 0 2 0 2 2 2 1 1 1 1 2 0 0 2 0 0 0 2 2 1 1 0 0 0 1 0 1 0 0 1 1 0 0 0 0 0 1 0 0 2 0 0 2 0 0 0 0 0 0 0 1 0 0 0 0 1 0 1 1 0 1 0 1 0 2 0 1 2 2 2 0 0 0 0 1 1 1 1 1 2 2 0 0 2 0 2 0 1 0 1 1 1 1 1 1 1 1 1 1 1 1 0 1 1 1 1 0 2 1 0 2 1 1 0 0 0 0 0 0 2 1 0 2 0 0 0 2 2 1 0 0 2 1 1 0 0 1 0 1 1 0 1 0 1 0 1 2 1 0 0 0 0 0 2 1 1 0 2 2 0 0 1 1 0 1 0 0 2 0 0 0 0 2 0 0 2 1 0 1 1 0 1 0 1 0 0 0 0 0 0 1
163 0 0 0 0 0 0 2 1 1 0 0 0 1 1 1 0 0 0 0 2 1 0 0 2 1 1 2 2 2 2 1 1 2 0 0 2 1 1 0 1 1 1 1 0 1 0 0 0 0 0 0 2 0 0 0 1 1 2 1 0 1 1 0 0 1 1 1 0 0 0 0 2 2 1 2 2 0 2 1 0 0 1 1 1 1 0 1 2 2 1 1 0 0 0 1 1 0 0 0 0 2 1 1 2 1 2 0 2 0 0 2 0 2 0 0 2 0 0 2 2 1 2 2 1 0 1 1 1 1 2 0 0 0 0 0 0 0 0 0 1 0 0 0 1 0 0 1 1 1 0 0 1 0 0 0 1 0 2 1 0 1 0 1 1 1 0 0 1 1 0 1 0 2 0 1 1 0 0 1 0 1 1 1 0 1 2 0 0 0 1 0 0 1 1 0 0 1 0 0 0 0 1 0 2 0 0 0 0 0 1 0 0 0 0 2 1 2 2 1 2 1 2 2 0 0 0 1 0 0 0 0 0 0 0 0 0 2 0 1 0 0 2 0 0 0 0 0 0 0 0 0 1 0 0 0 1 2 0 0 0 0 0 0 1 0 1 0 2 0 0 0 0 0 0 0 1 1 2 0 0 1 0 2 1 0 1 2 0 2 2 1 2 0 2 0 2 1 0 1 2 0 0 0 0 0 1 1 0 0 2 1 2 1 2 0 2 0 0 1 0 1 2 1 2 0 1 0 1 0 0 0 0 1 0 0 0 0 0 0 0 0 2 1 0 0 0 0 1 0 1 1 1 1 0 1 1 0 0 2 2 0 1 1 1 0 0 2 2 0 2 2 0 0 1 1 2 2 1 0 0 1 0 0 1 2 1 0 0 0 0 0 1 0 1 0 0 0 2 2 0 2 1 2 2 2 0 2 0 0 0 2 1 0 1 2 0 0 0 0 0 2 0 1 1 1 0 0 0 0 0 0 0 2 0 1 0 1 1 0 1 0 2 0 0 0 1 0 1 0 0 1 0 1 0 0 0 2 1 2 2 1 1 1 0 1 0 0 2 0 0 0 0 2 1 1 0 0 0 0 0 2 0 1 1 1 0 1 1 0 1 1 2 0 1 0 1 1 1 1 1 2 2 2 0 0 2 1 0 1 0 1 2 0 0 1 1 0 0 1 1 1 1 1 1 0 0 1 1 1 1 1 1 0 1 0 0 1 1 2 0 1 0 0 2 1 1 1 1 0 1 1 0 2 1 0 0 0 0 0 0 0 1 1 0 0 0 1 1 1 1 1 0 0 1 0 1 1 0 1 0 0 1 0 0 1 1 0 1 1 0 0 1 1 1 0 1 1 1 1 1 1 1 1 0 1 2 1 2 2 0 0 1 1 1 1 0 0 0 0 0 1 0 1 1 0 1 2 0 0 0 0 0 0 0 0 2 0 2 0 0 1 0 1 1 0 1 0 0 0 0 1 0 1 0 0 2 2 2 0 0 0 1 1 0 0 0 2 0 1 1 0 0 0 1 2 0 0 1 0 1 0 1 0 1 1 1 1 2 0 0 1 0 1 0 0 1 2 2 2 0 0 0 0 2 0 2 1 2 0 1 0 0 0 0 0 0 1 2 0 0 0 1 2 1 0 1 0 2 1 1 1 0 2 0 0 2 0 0 0 1 0 0 0 1 1 0 0 0 0 1 1 0 0 0 0 0 0 2 0 0 1 2 1 0 1 1 1 1 2 0 0 0 0 0 1 0 0 0 1 1 2 0 0 1 2 0 2 1 2 0 1 2 0 1 0 0 0 0 0 0 1 0 2 1 1 0 0 1 1 2 0 0 0 0 2 0 0 2 0 2 2 0 0 1 0 0 0 1 2 0 0 0 1 0 1 0 1 1 1 0 1 1 0 2 1 2 0 0 0 2 0 0 2 0 0 0 0 0 0 0 0 0 0 0 2 2 0 2 0 1 0 0 1 0 1 0 1 2 2 2 0 0 0 0 1 1 1 1 0 1 1 1 0 2 0 2 0 0 0 0 2 2 2 1 1 2 1 1 2 1 0 2 0 2 1 2 1 2 1 0 2 0 1 0 0 1 0 2 2 2 2 1 1 1 0 0 0 0 0 0 1 1 1 1 0 0 1 0 1 0 1 1 1 0 0 2 1 0 0 0 0 0 0 0 2 2 0 0 0 0 0 1 1 0 1 0 0 1 1 0 0 0 1 0 0 1 1 0 2 1 0 0 1 0 0 0 0 1 0 0 1
164 0 0 0 0 0 0 2 1 0 0 0 0 0 0 0 0 0 0 0 2 2 0 0 2 0 2 2 2 2 2 0 1 2 0 0 2 1 0 1 1 1 0 0 0 1 0 0 0 0 0 0 0 1 1 1 0 0 2 0 2 0 2 1 1 2 2 0 0 1 1 1 1 2 1 2 2 2 2 0 2 0 1 1 1 0 0 1 2 2 1 1 0 1 1 1 1 1 1 1 1 2 0 0 2 0 1 1 1 0 0 1 1 1 1 1 1 0 0 2 2 0 2 2 1 0 1 1 2 1 1 1 0 0 0 0 0 0 0 0 0 0 1 0 0 0 0 0 1 1 1 1 0 1 1 0 0 0 0 1 1 1 0 2 0 1 0 0 1 1 1 1 2 0 0 1 2 1 0 0 0 1 1 1 0 1 2 1 0 0 0 1 0 0 0 0 1 1 0 0 0 1 0 0 2 2 1 1 1 0 0 0 1 0 0 2 1 0 1 0 1 1 2 2 0 0 1 2 1 0 0 0 0 1 1 1 0 0 1 0 1 1 2 1 0 0 0 0 0 0 0 0 1 0 0 0 1 2 1 1 0 1 0 0 0 0 1 0 2 1 0 2 0 1 0 0 0 0 2 0 1 1 1 2 2 0 2 1 0 2 0 1 1 1 1 0 2 0 0 0 2 0 1 1 1 0 0 2 0 0 0 1 2 1 1 0 2 0 1 0 0 1 1 2 0 0 0 0 0 0 0 2 0 0 0 0 0 2 1 0 1 2 2 2 1 1 0 0 1 2 0 0 2 0 0 0 0 0 0 2 2 0 2 1 2 1 0 1 1 0 2 2 1 1 1 1 2 2 0 0 1 0 0 0 2 1 1 0 0 1 1 1 1 0 1 0 1 0 1 1 0 1 2 2 0 0 2 0 0 0 0 1 1 1 0 2 0 0 0 0 0 1 1 2 0 1 1 2 0 0 2 1 0 1 1 1 0 2 1 1 2 0 1 1 0 1 1 1 2 0 0 1 0 1 2 1 2 0 1 1 0 1 1 1 0 1 0 1 1 0 1 0 2 0 0 0 0 0 0 0 0 2 0 1 0 0 0 0 0 0 1 2 0 1 1 0 1 1 1 0 1 2 1 0 0 2 1 1 0 1 0 1 0 0 0 1 0 0 0 1 1 1 2 2 1 1 1 0 1 1 1 1 0 1 1 0 1 1 1 2 1 1 0 1 2 1 1 1 1 0 0 0 0 1 1 1 0 1 1 0 0 1 1 0 1 1 1 1 1 0 1 0 1 0 0 0 0 1 0 1 0 0 1 0 1 0 0 1 0 0 0 0 0 0 0 0 1 1 1 1 1 1 0 2 0 2 1 0 2 1 0 0 0 0 0 0 0 0 0 0 1 0 0 0 0 0 1 1 0 0 2 2 0 0 0 1 1 0 2 0 2 1 0 1 1 0 0 1 1 1 0 2 0 1 2 0 2 2 1 1 0 1 1 0 2 0 1 2 0 0 0 2 1 0 0 2 0 1 0 0 1 1 2 1 2 0 2 0 1 0 0 0 1 1 1 1 2 2 1 1 0 0 0 0 1 0 1 1 1 0 1 1 0 2 0 0 0 1 0 0 0 0 0 2 0 1 2 0 1 1 2 2 0 2 0 0 0 0 0 2 1 1 0 1 1 1 0 0 0 0 1 1 0 0 0 0 2 1 2 1 1 1 2 0 0 0 0 0 1 2 0 0 1 1 1 1 1 2 2 0 0 0 1 1 0 2 0 2 1 2 0 1 2 0 1 0 0 1 1 0 0 0 0 1 2 1 1 0 0 1 2 1 1 1 1 2 2 0 1 0 1 1 0 0 2 0 0 0 0 2 0 0 1 0 0 0 0 0 0 0 0 0 0 0 0 0 0 0 0 0 1 0 0 2 0 0 0 0 0 0 1 1 0 0 0 1 1 0 2 0 1 0 0 2 0 2 0 2 1 2 2 0 0 0 0 1 1 1 0 1 1 1 1 0 1 0 1 0 1 0 0 0 1 1 2 1 0 0 0 1 1 1 1 0 1 0 2 1 2 1 0 2 0 1 0 0 1 2 0 0 2 1 1 2 1 0 0 2 2 0 0 2 1 0 0 0 0 0 1 0 1 0 1 0 0 0 1 2 0 0 0 0 1 0 1 0 0 0 1 1 1 0 0 0 0 0 0 0 2 0 0 0 0 0 0 1 1 0 1 2 0 0 0 0 0 1 0 0 1 0 1 0
165 0 2 1 0 0 0 2 1 2 0 0 1 2 1 1 0 0 0 1 1 1 0 1 1 1 1 1 1 2 2 0 1 1 1 0 1 1 0 1 1 1 1 0 0 0 0 0 0 0 0 0 1 0 0 1 0 0 1 1 1 1 1 0 0 0 1 0 0 0 0 1 2 2 2 2 2 1 2 0 1 0 1 1 1 0 0 1 2 2 0 0 1 0 0 1 0 0 0 1 0 2 0 0 2 2 1 1 0 0 1 1 1 1 0 0 0 0 0 2 2 0 1 1 0 0 0 2 2 2 1 1 1 0 0 0 1 0 0 0 1 0 0 0 1 0 0 0 1 1 1 0 0 0 0 0 0 1 1 2 1 0 0 1 2 2 0 1 1 1 0 0 1 1 0 1 1 0 0 0 0 1 0 0 0 0 2 1 0 0 1 1 0 1 2 0 1 2 0 1 0 1 0 0 2 1 1 0 1 0 0 0 1 0 0 2 0 2 1 0 1 1 2 2 0 0 0 1 0 0 0 0 1 1 1 0 1 2 0 1 0 0 2 0 0 0 1 0 0 0 0 0 1 1 0 1 1 1 1 1 0 1 0 0 1 0 1 0 2 0 0 0 1 0 0 0 1 1 1 0 1 1 0 2 2 0 0 1 1 2 0 1 1 0 1 0 2 0 0 0 1 1 2 0 1 0 1 2 1 1 0 0 0 1 1 0 2 1 1 0 0 1 0 2 1 0 0 0 2 1 0 2 1 2 0 0 0 0 0 1 2 1 1 1 0 0 0 1 1 1 0 0 0 0 0 2 0 0 1 1 2 1 2 1 2 0 0 2 2 1 1 1 0 0 0 0 1 2 0 0 1 0 0 0 0 0 0 0 0 0 0 0 1 0 2 0 0 0 0 0 0 0 1 2 1 0 1 0 1 1 1 2 0 2 0 2 0 0 0 0 1 1 0 1 1 1 1 1 0 0 0 1 0 0 0 0 0 0 1 0 1 0 2 0 1 2 1 0 0 0 0 0 0 2 1 1 1 2 1 2 2 2 1 1 0 1 0 0 2 0 1 1 1 1 2 0 2 1 1 1 1 1 0 0 0 0 0 2 1 1 1 1 0 1 0 0 0 1 2 0 0 1 2 1 0 1 2 0 0 1 0 1 0 1 0 1 0 1 0 2 2 0 2 2 0 1 1 1 0 2 0 1 0 0 1 0 2 0 1 1 0 1 0 0 2 2 0 1 1 0 0 0 1 2 0 1 0 0 0 0 0 0 0 0 0 0 2 2 2 2 1 2 0 0 0 0 0 2 0 1 1 0 1 0 0 1 1 0 0 0 0 1 0 0 0 0 0 0 1 0 0 2 0 2 0 2 0 0 2 2 1 1 0 0 0 0 2 0 0 0 1 0 0 0 0 0 2 1 0 0 1 1 1 0 0 2 0 1 2 0 1 1 0 1 0 0 1 0 0 0 0 2 0 0 1 0 1 1 1 0 0 0 1 1 0 1 2 2 0 0 1 1 0 0 0 2 1 1 0 0 1 0 2 0 1 1 2 1 1 0 1 0 0 1 1 0 1 2 0 1 1 0 0 0 0 0 2 2 2 0 0 1 0 2 0 0 1 1 2 0 1 0 0 2 0 1 2 1 0 0 1 1 0 2 0 0 0 0 0 1 0 0 0 0 0 0 0 0 1 0 1 1 1 0 0 0 1 0 1 0 0 0 1 0 0 0 0 0 2 1 0 1 0 0 0 0 0 2 1 0 1 2 0 1 1 2 0 2 1 2 0 1 2 1 0 0 0 2 0 0 0 0 0 2 1 1 1 0 0 1 1 0 1 1 1 2 2 1 1 0 1 2 0 0 2 0 0 0 1 2 0 0 0 1 0 1 0 1 0 0 0 0 0 0 0 0 0 0 0 1 1 0 1 1 2 0 1 0 0 0 1 2 1 0 1 1 2 0 1 0 1 0 0 0 0 2 0 0 2 0 0 1 0 0 0 1 1 1 0 0 2 1 0 0 2 0 2 0 1 0 0 0 1 1 1 1 1 1 0 2 0 0 0 1 2 1 1 0 2 2 0 2 0 0 0 0 0 1 0 0 2 2 0 0 0 0 0 1 1 0 0 0 2 1 1 0 1 0 1 0 1 0 1 0 0 0 1 1 1 2 1 2 0 0 1 0 0 0 2 1 0 0 0 0 0 0 1 1 1 0 0 1 0 2 0 0 1 0 0 1 0 0 0 0 0 1 0 0 1 0 0 0
166 0 2 0 0 0 0 2 0 2 0 0 0 0 0 0 0 0 0 0 2 2 0 1 1 1 0 2 2 2 2 0 2 2 1 0 2 1 0 2 0 0 0 0 0 1 0 0 0 1 1 0 1 1 0 1 0 0 1 1 1 1 0 0 1 1 0 0 0 0 0 1 2 2 1 2 2 0 2 1 0 0 2 0 2 1 0 0 1 1 0 0 2 2 0 1 0 0 0 1 0 1 0 0 2 0 2 2 0 0 1 1 1 2 1 1 2 1 0 2 2 1 1 1 1 1 1 0 0 0 0 0 0 0 2 2 0 0 0 0 0 0 0 0 0 0 0 0 0 0 0 0 1 0 0 1 1 0 0 1 1 0 0 0 0 1 0 1 0 1 1 1 0 2 0 2 0 1 0 0 0 1 1 1 0 1 2 1 1 1 0 1 0 2 2 0 1 2 0 0 0 0 1 0 2 1 1 1 1 0 1 0 1 0 0 2 1 1 1 1 1 0 1 1 1 0 0 1 0 0 0 0 0 0 0 0 0 2 0 1 0 1 1 0 0 0 0 0 0 1 1 1 2 0 1 0 0 1 0 0 0 0 0 0 1 0 0 1 2 0 0 1 0 0 0 0 1 0 2 0 1 0 2 2 2 0 2 2 0 2 2 1 0 1 1 1 1 1 0 0 0 0 1 0 0 0 0 2 0 2 0 1 2 2 2 0 1 0 0 2 0 0 1 1 0 0 0 0 0 0 0 1 0 0 0 0 0 1 0 0 0 0 2 2 0 0 2 1 1 1 1 0 1 0 0 1 0 1 0 1 1 0 1 0 1 1 0 2 2 0 2 2 2 2 2 0 1 2 0 0 0 1 0 0 1 1 0 1 1 0 0 0 2 0 2 0 0 1 1 0 0 0 0 2 2 1 0 0 0 0 0 1 0 0 0 0 2 1 0 1 0 0 0 0 0 0 0 1 0 0 1 0 1 0 2 0 0 0 0 0 1 0 1 1 0 1 1 0 2 0 0 1 1 1 0 0 0 1 1 1 1 1 0 0 0 2 2 1 2 1 1 1 2 0 1 1 1 0 0 0 0 2 0 2 1 2 1 2 1 1 0 2 2 0 1 0 0 0 2 0 0 1 2 2 0 0 2 0 0 1 0 1 2 0 0 2 1 0 0 2 2 0 2 2 1 0 0 0 0 2 0 0 0 0 0 0 2 0 2 2 0 0 0 1 1 1 0 1 1 0 0 0 1 1 2 0 1 0 0 1 1 0 0 1 0 0 1 1 1 1 0 1 0 1 0 1 1 1 0 2 0 0 0 0 0 0 0 2 0 0 0 0 0 0 2 0 2 0 0 0 0 2 0 1 0 1 1 0 1 1 0 0 0 0 0 1 0 0 0 0 1 0 0 1 1 0 1 1 0 0 0 0 0 0 0 0 0 0 2 0 2 0 0 0 1 0 1 0 1 1 0 1 0 0 2 0 1 2 0 1 1 0 1 1 0 1 1 1 1 0 1 1 0 0 0 2 1 1 0 0 1 0 2 0 1 1 2 1 1 0 1 0 1 2 0 1 2 2 1 2 1 0 0 0 1 0 2 2 1 0 0 0 0 2 0 1 1 1 1 0 0 0 1 2 0 0 0 1 0 0 1 1 1 2 0 1 0 0 0 1 0 1 0 0 0 1 0 1 0 0 0 0 1 0 1 1 1 0 1 0 0 1 2 1 1 0 0 0 1 2 0 0 1 1 1 0 0 1 1 1 1 2 1 1 1 2 0 1 1 1 0 1 2 1 0 1 1 0 0 1 0 1 0 2 1 1 0 0 0 1 1 0 2 0 0 0 1 0 1 0 1 1 0 1 1 0 0 0 1 1 0 0 2 0 0 0 0 0 0 0 0 0 1 0 1 0 1 0 0 1 1 0 0 2 0 0 0 0 0 0 0 0 0 0 0 1 2 0 1 0 0 0 0 1 0 1 0 0 1 1 2 0 0 0 0 1 1 2 0 0 2 2 0 0 1 0 1 0 1 0 0 0 1 1 2 2 0 0 1 2 1 1 1 0 0 1 2 1 2 2 0 2 1 2 0 0 1 2 0 0 2 2 0 2 0 0 0 0 0 0 0 0 0 0 0 0 0 1 0 0 0 0 0 0 1 0 2 1 0 1 1 1 1 0 2 0 0 0 1 1 0 0 0 0 0 0 1 1 2 0 0 1 0 0 1 1 1 0 0 2 0 0 0 0 1 0 0 0 1 0 1 0
167 0 2 0 0 0 0 1 1 1 0 1 0 1 1 1 0 0 0 1 1 2 0 1 1 0 0 0 1 2 2 0 1 1 0 0 1 0 1 0 0 0 0 0 0 0 1 0 1 0 0 0 0 0 1 1 2 0 1 0 1 1 0 0 1 1 1 1 0 0 0 0 2 2 0 2 2 1 1 0 1 0 1 1 2 0 0 0 2 2 0 0 0 0 1 1 0 0 0 2 1 2 1 1 2 0 2 1 1 1 0 1 0 2 0 0 2 0 0 2 2 0 1 1 1 1 1 0 2 2 0 1 0 0 0 0 0 0 0 0 0 0 1 0 1 0 0 0 1 1 2 0 0 0 0 0 0 0 0 1 1 0 0 1 0 2 0 2 0 2 2 1 0 2 0 0 1 0 0 1 0 0 1 1 0 1 1 1 0 0 0 1 1 0 1 0 0 2 0 1 0 1 0 1 2 1 1 0 0 0 1 0 1 0 0 2 0 0 2 2 2 0 2 2 0 0 0 0 0 0 1 1 1 2 2 1 1 2 0 0 0 0 2 0 0 0 0 0 1 1 1 1 1 0 0 0 0 1 0 0 0 0 0 0 1 0 2 0 1 0 1 2 0 2 0 0 1 0 2 1 0 1 1 2 1 0 2 1 0 2 2 2 2 0 2 0 2 0 0 1 1 0 1 0 0 1 1 2 0 1 0 1 1 0 2 0 2 0 1 1 0 1 0 1 2 0 0 0 1 1 0 2 2 0 0 0 0 1 0 0 0 0 2 2 1 1 1 0 2 1 0 0 1 1 0 1 1 0 0 1 1 0 0 0 0 0 0 2 2 1 1 1 0 0 1 0 2 2 1 0 0 1 0 0 1 1 0 0 0 0 0 1 0 0 2 0 0 1 1 0 0 1 1 2 1 0 1 0 0 0 0 1 0 1 0 1 1 0 1 0 0 0 0 0 1 0 0 1 0 1 0 2 0 2 0 0 1 1 1 0 0 0 1 1 0 0 1 1 2 1 0 1 0 0 0 0 0 1 1 0 0 0 1 0 0 2 0 0 2 0 0 0 1 1 1 0 2 0 0 0 2 0 0 1 1 1 0 0 0 1 1 1 0 0 0 0 0 0 0 2 2 2 1 0 1 1 2 1 0 2 0 0 2 0 0 0 0 0 0 1 1 1 1 1 0 1 1 1 0 2 0 1 0 0 0 0 1 1 0 1 1 1 0 0 1 2 0 0 0 0 0 0 1 2 0 1 0 0 0 0 0 0 1 0 1 1 0 0 0 0 1 2 0 0 0 0 0 1 0 1 1 0 1 0 1 0 0 1 0 0 1 1 0 0 0 0 0 0 0 1 1 1 0 1 0 2 1 0 0 1 1 0 1 1 1 1 0 0 0 1 0 1 0 0 0 0 2 1 0 0 0 0 0 0 0 0 0 1 2 0 2 1 0 0 2 0 1 0 1 0 0 1 1 2 1 1 2 1 1 0 0 0 1 0 0 1 2 2 0 2 0 0 0 0 0 1 1 0 2 0 0 1 1 1 1 1 0 0 1 0 0 0 0 2 0 0 2 1 1 2 0 0 0 0 1 0 0 2 2 0 0 0 0 2 0 1 0 1 1 0 1 0 1 2 0 1 1 1 1 1 1 1 1 1 0 1 0 0 0 1 0 1 0 0 0 1 0 0 0 0 0 0 1 0 1 0 0 0 1 0 0 0 1 1 0 1 2 0 2 2 0 0 1 0 0 0 0 2 2 0 0 1 1 0 1 2 0 1 1 2 1 1 2 1 0 1 1 1 0 0 1 2 0 2 0 0 2 0 0 1 1 0 1 0 1 2 1 0 1 0 1 1 0 0 2 0 0 0 0 2 0 0 0 1 0 1 0 1 2 1 1 2 1 0 1 0 1 0 0 0 2 0 1 1 1 0 1 0 1 0 1 1 0 1 1 1 1 2 2 1 1 0 0 0 0 1 0 1 1 0 1 0 1 0 1 1 0 1 1 1 1 2 1 0 1 1 0 0 0 0 0 2 0 0 2 1 0 0 0 1 0 0 0 1 2 0 1 1 2 2 0 2 0 1 1 0 1 1 0 0 2 2 0 1 1 0 1 1 1 0 0 1 1 1 1 0 0 0 1 1 0 0 2 0 0 0 0 0 0 0 0 0 0 0 0 1 1 0 2 2 0 0 0 0 1 0 0 0 1 1 1 0 0 0 0 0 0 1 0 0 0 0 0 1 0 0 0 0 0 0 0 0
168 0 0 0 0 1 1 2 2 0 0 0 0 2 1 1 0 0 0 0 2 2 0 0 2 0 0 1 2 2 2 0 0 0 0 1 2 1 0 0 1 1 0 0 0 1 0 0 1 0 0 0 0 1 1 1 0 1 0 0 0 1 1 1 1 1 2 1 0 0 0 2 2 2 2 2 2 1 1 0 2 0 1 1 1 0 1 0 2 2 0 0 0 0 0 1 1 1 1 1 1 2 1 1 2 1 2 0 2 0 0 2 0 2 0 0 2 0 0 2 2 0 2 2 2 0 2 2 2 2 1 0 0 0 0 0 0 0 0 0 0 0 0 1 0 0 0 0 0 0 0 0 0 0 0 0 0 0 1 1 1 0 0 1 1 1 0 1 1 1 1 1 1 1 1 2 1 0 0 0 0 1 0 0 0 0 1 1 1 1 0 1 0 2 2 0 1 1 0 0 1 0 1 0 2 1 1 0 1 0 2 0 1 0 0 2 0 0 2 1 2 1 2 2 0 0 1 2 0 0 1 1 0 0 0 0 0 1 1 1 1 1 2 1 0 0 0 0 1 1 1 1 1 0 1 0 1 2 1 1 0 1 0 0 1 0 0 0 1 0 1 0 1 0 0 0 1 0 2 0 1 1 0 2 2 1 0 2 0 2 2 2 2 0 2 0 2 0 0 0 0 0 0 0 0 0 1 2 0 1 0 1 2 0 2 0 2 1 0 0 0 1 1 1 1 0 0 0 2 1 0 0 0 2 0 0 0 2 0 0 0 0 2 1 0 0 0 1 1 1 1 1 2 0 1 0 0 0 1 0 1 1 2 0 2 0 0 1 1 0 2 2 1 0 1 1 1 1 1 0 0 2 0 0 1 1 1 0 0 0 0 0 1 0 2 1 0 1 0 0 0 1 1 2 2 1 0 0 1 1 0 0 0 1 0 1 1 0 0 0 1 2 0 0 1 0 1 0 1 0 0 1 1 1 1 2 0 1 0 0 2 0 1 1 0 0 0 0 2 0 0 1 0 1 1 0 1 0 1 1 0 1 1 0 0 1 0 2 2 2 2 2 2 0 2 0 1 0 0 1 2 0 0 0 0 0 0 1 1 0 0 2 0 2 1 0 1 0 1 0 1 2 1 1 0 1 1 1 0 0 0 2 0 0 0 1 1 0 0 2 1 2 1 1 0 1 1 0 1 1 1 0 0 0 0 0 0 0 0 1 2 2 0 0 1 1 0 2 2 0 0 0 0 2 2 0 0 0 0 0 0 0 1 1 1 1 0 1 1 0 1 1 1 0 0 0 1 1 0 2 0 0 0 0 1 0 1 0 1 1 0 0 0 0 0 0 0 0 0 1 1 1 1 1 0 1 0 0 0 0 0 0 0 0 1 2 0 0 0 0 1 0 0 0 0 1 1 0 0 0 0 0 0 0 0 1 0 0 2 0 1 1 0 0 2 0 0 1 1 1 1 1 0 0 2 0 1 1 1 0 0 0 1 0 1 0 2 2 0 0 2 0 1 1 0 2 0 1 0 0 1 1 2 1 2 1 0 1 2 0 0 1 0 2 0 0 2 2 1 1 0 0 0 0 2 0 1 0 1 0 0 0 0 2 0 0 1 1 1 1 0 0 0 2 0 1 1 1 0 0 1 1 0 2 0 0 2 0 0 2 1 0 0 0 1 1 1 1 0 0 0 0 1 0 0 0 0 0 1 0 0 0 1 1 1 0 0 2 0 2 0 0 1 1 1 0 0 2 1 1 1 1 0 0 0 2 0 1 1 1 0 1 2 0 0 0 0 0 1 0 1 1 0 1 2 1 1 1 0 1 1 0 1 1 0 1 1 1 1 0 1 1 0 1 1 0 0 0 1 1 1 1 0 0 0 0 0 0 0 0 0 0 0 1 1 0 0 0 0 1 1 0 1 2 0 0 0 0 0 1 0 1 0 0 0 2 1 0 1 1 0 1 1 1 0 1 0 1 2 1 1 1 0 0 0 1 1 1 0 0 1 2 1 0 2 0 2 0 1 0 0 1 1 1 0 0 1 1 0 1 0 0 0 0 0 1 1 2 2 0 1 1 0 0 1 0 0 2 0 1 1 1 0 2 0 0 0 1 2 1 0 0 2 0 1 0 0 2 0 0 0 0 1 1 0 0 1 2 2 0 0 0 2 0 1 1 1 0 1 1 0 0 0 0 0 0 0 1 1 0 0 1 0 0 0 0 0 0 0 2 0 1 0 0 0 1 0 0 0 0 1 0
169 0 2 0 0 0 0 2 2 0 0 0 2 2 1 1 0 0 1 1 1 1 0 0 2 0 2 2 2 2 2 0 1 1 1 1 2 1 1 0 1 1 0 0 0 0 1 0 2 0 0 0 0 1 0 2 2 0 2 1 0 1 0 0 0 0 2 2 0 0 0 0 2 2 1 2 2 2 2 0 2 0 2 0 0 0 1 1 2 2 1 1 2 1 1 1 0 2 0 2 0 1 2 1 2 0 2 2 0 0 1 1 0 0 2 2 2 0 1 1 1 0 1 1 1 1 1 2 2 2 2 0 0 0 0 0 0 0 1 0 1 0 1 0 0 0 0 1 1 1 0 0 0 0 0 0 0 0 1 1 1 1 0 0 2 2 1 0 1 0 0 0 1 1 0 1 1 0 0 1 0 1 0 0 0 0 0 2 0 0 1 2 0 0 1 0 0 2 0 0 0 0 0 0 2 1 1 0 1 0 1 0 2 1 0 2 1 1 1 0 1 1 2 2 0 0 2 2 1 1 0 0 0 0 0 0 1 2 0 2 0 0 2 0 0 0 0 0 1 1 1 1 0 0 0 1 1 0 0 0 0 0 0 1 1 0 1 1 1 0 0 2 1 0 0 0 1 1 2 0 1 1 1 2 2 0 0 2 0 2 2 1 2 0 2 0 1 0 0 0 0 0 1 0 0 0 0 2 1 1 0 1 2 0 0 0 2 0 1 0 0 1 1 2 1 0 1 0 0 0 0 1 1 0 0 0 0 1 0 0 1 0 2 2 1 1 0 0 1 0 0 0 2 0 1 0 1 0 0 1 1 0 0 0 0 0 0 1 1 0 2 2 0 0 1 0 2 2 0 0 1 0 0 0 1 1 1 0 0 0 0 0 2 0 2 1 1 1 0 0 0 0 1 2 1 0 1 1 0 0 0 1 1 1 0 2 0 0 0 0 1 2 1 0 2 1 1 1 0 0 1 1 1 0 2 0 0 1 1 1 2 0 2 0 1 0 1 0 1 0 0 1 0 2 1 0 1 2 1 2 2 2 0 0 0 1 0 1 2 0 0 0 2 1 1 1 1 0 0 0 0 2 0 1 1 1 0 1 1 0 1 2 0 1 0 0 0 1 1 1 1 2 2 1 1 0 1 0 1 0 2 0 0 0 0 0 0 1 0 1 1 1 2 1 0 1 1 1 0 2 0 1 0 0 1 0 1 1 0 1 0 2 0 2 2 2 0 1 1 0 0 0 0 2 0 1 0 0 1 0 0 1 0 0 0 0 0 0 0 0 1 1 0 0 0 0 0 1 0 1 0 0 0 0 0 0 0 0 0 0 1 0 0 0 0 0 1 0 0 0 0 2 1 1 0 1 1 0 2 2 2 0 0 0 0 0 1 0 0 1 1 1 0 0 0 1 1 1 0 0 1 1 0 0 0 0 2 2 2 0 0 1 0 2 0 0 0 0 1 1 0 0 0 1 2 0 1 1 0 1 1 0 0 2 0 0 0 1 1 1 0 1 0 0 0 1 1 1 0 0 1 0 2 0 1 1 1 0 1 0 0 2 0 0 0 0 1 2 1 1 1 0 0 0 2 0 1 2 2 0 0 0 0 2 0 1 0 2 0 0 0 1 2 2 0 1 1 0 1 1 1 1 0 2 0 0 0 0 1 2 0 0 0 0 0 0 0 1 0 0 0 0 1 1 0 0 1 0 1 0 0 0 1 0 0 1 2 1 1 2 0 0 0 1 1 0 0 0 0 1 1 2 0 0 0 2 0 2 0 2 0 2 2 1 1 1 0 0 1 0 0 0 0 2 0 1 2 0 0 1 1 0 0 2 0 2 2 1 1 1 1 2 0 1 2 0 0 0 0 1 0 0 0 0 0 1 1 1 0 0 1 1 1 0 1 0 1 0 0 0 2 0 1 1 1 0 1 0 1 1 1 1 1 0 0 0 0 0 0 2 0 1 0 2 0 2 1 0 1 1 2 0 0 0 1 1 1 2 1 0 0 2 1 1 2 1 2 0 0 1 0 0 1 1 2 2 0 0 0 1 1 1 1 0 1 1 1 1 2 1 0 2 0 2 0 1 1 2 0 0 2 2 0 1 1 0 1 1 1 0 0 0 2 0 0 1 0 2 0 1 0 0 1 0 1 1 1 2 1 0 0 0 0 1 0 1 1 0 2 2 1 0 0 0 0 2 0 0 1 0 0 0 0 1 0 1 1 0 0 2 0 0 0 0 1 0 0 1 1 0 1 1
170 0 1 1 0 1 1 2 1 1 0 1 0 1 1 1 0 0 1 0 2 2 0 0 2 0 2 1 1 1 1 0 1 1 0 0 2 1 0 1 1 1 0 0 0 0 1 0 0 0 0 0 0 1 0 1 1 0 2 2 0 1 2 1 1 0 0 0 0 0 0 1 2 2 2 2 2 1 2 1 1 0 2 0 1 0 0 0 1 2 0 0 0 0 0 2 2 1 1 2 0 2 0 0 2 1 2 2 0 0 1 2 0 1 0 0 1 0 2 0 0 0 1 1 1 1 1 0 0 0 1 0 1 0 0 0 1 0 0 0 0 0 0 0 1 0 1 0 1 1 1 0 0 0 1 0 1 1 0 0 1 1 0 2 1 2 1 1 0 1 1 1 1 1 0 1 2 2 0 0 0 0 1 2 1 1 2 1 1 0 1 0 1 0 2 1 0 2 0 0 0 0 0 0 2 2 1 1 0 0 1 0 1 0 0 2 0 2 2 1 1 0 1 1 0 0 0 1 0 0 1 1 0 0 0 0 0 2 0 2 0 0 2 0 0 0 0 0 1 0 0 0 1 0 1 0 1 2 2 2 0 2 0 0 0 0 0 0 2 0 1 0 0 1 0 0 1 1 1 0 1 1 0 1 2 0 2 1 0 1 1 2 1 0 1 0 2 1 1 0 1 0 1 0 1 0 1 1 1 1 0 1 2 0 0 0 1 0 0 1 0 1 1 0 1 0 0 0 2 1 0 0 2 1 0 0 0 2 0 0 0 0 2 2 0 0 0 1 1 1 1 1 2 0 1 0 0 0 1 0 1 1 2 0 2 0 0 1 1 0 2 2 1 1 2 0 1 0 0 0 1 1 0 0 2 1 2 0 0 0 0 1 0 0 1 0 0 0 0 0 0 1 1 1 0 0 1 0 0 0 0 0 0 1 1 2 0 0 0 0 0 0 0 1 1 1 1 1 0 1 0 1 0 2 0 1 0 0 1 0 0 0 2 0 1 2 2 1 1 1 0 2 0 1 0 0 0 2 2 2 1 2 0 0 0 2 0 0 2 0 1 0 1 1 0 1 1 2 2 0 0 2 0 1 0 0 0 0 0 1 1 2 0 1 0 0 0 1 1 2 2 2 2 2 0 1 1 1 1 0 1 1 2 1 1 1 0 0 0 0 1 2 2 2 1 0 0 0 0 2 0 1 0 0 1 0 1 1 0 1 2 2 0 1 2 1 0 1 1 0 0 0 0 1 1 0 1 1 0 0 1 0 0 1 0 0 0 1 1 0 0 1 0 0 0 0 0 2 0 1 0 0 2 0 2 0 2 0 0 0 0 0 1 0 0 0 0 1 1 1 1 1 0 2 0 2 2 0 1 1 0 0 0 0 0 0 0 0 0 1 1 1 0 0 0 0 1 0 0 0 1 1 1 1 0 1 0 1 2 0 2 1 0 1 0 0 1 0 2 2 0 2 1 1 1 0 1 2 2 0 0 0 2 0 1 1 0 2 0 0 2 0 1 0 0 2 0 0 0 1 0 0 2 0 2 2 1 1 2 0 0 0 1 2 1 0 2 2 2 2 0 0 0 0 1 0 1 0 1 0 1 1 0 1 0 0 0 1 0 0 0 0 1 2 0 1 1 0 1 1 1 1 0 2 0 0 2 0 0 1 0 0 1 0 1 0 0 1 1 0 1 1 1 0 1 0 0 1 1 0 0 0 2 2 0 2 2 1 1 1 1 1 0 1 1 0 0 2 2 0 2 2 1 1 2 2 0 1 1 2 1 1 2 1 0 1 0 0 0 0 0 1 0 2 1 1 1 1 0 1 1 0 1 0 0 1 1 0 1 0 1 2 0 1 2 1 0 0 1 2 0 0 1 1 0 1 0 0 1 0 1 0 0 0 0 0 0 0 2 0 1 0 0 2 0 0 0 0 1 0 2 2 0 0 0 2 1 1 1 1 0 0 0 0 0 1 0 0 0 0 2 0 0 0 0 0 0 0 1 0 2 0 0 0 1 0 1 0 0 1 0 0 2 1 1 1 1 1 0 2 0 0 0 0 0 0 2 0 0 0 0 0 1 1 1 0 0 1 0 0 1 1 1 1 1 0 0 2 2 0 1 1 2 0 0 0 0 1 0 0 0 0 1 0 1 0 1 2 0 0 0 0 2 0 1 1 1 0 2 1 0 0 0 0 1 0 0 0 0 0 0 0 0 2 0 0 1 0 0 0 0 0 0 0 0 1 0 0 1 0 0 1
171 0 2 0 0 0 0 2 0 2 0 0 0 1 1 1 0 0 1 0 2 1 0 0 2 0 1 2 2 2 2 2 2 2 0 0 0 1 0 1 1 1 0 0 0 1 0 1 0 0 1 1 0 1 0 0 0 0 1 1 0 1 1 1 0 0 1 0 0 0 0 1 1 1 0 1 1 1 1 0 1 0 1 1 1 0 0 1 1 1 0 0 0 0 0 1 1 1 1 2 1 2 0 0 2 1 2 1 1 1 1 1 0 2 0 0 2 1 0 2 2 1 1 1 1 1 1 0 2 1 2 1 0 0 0 0 0 0 0 0 1 0 0 0 0 0 0 1 2 1 0 0 0 0 0 0 0 1 1 1 1 0 0 1 1 2 0 2 0 2 2 2 0 2 0 0 1 0 2 0 0 2 1 1 1 2 1 1 0 0 1 1 0 2 2 0 0 1 0 0 0 1 0 0 2 1 0 0 1 0 0 0 1 0 0 2 0 0 2 2 2 0 0 1 1 0 0 0 0 0 0 0 0 0 0 0 0 2 0 2 0 0 2 1 0 0 0 0 0 0 0 0 1 0 0 0 1 1 0 1 1 1 0 1 1 0 0 0 2 1 0 2 0 0 0 0 0 1 2 0 1 0 1 1 1 0 0 2 0 2 2 1 0 0 0 0 2 1 0 1 0 0 1 1 1 0 0 1 0 0 1 1 1 0 0 0 2 0 0 0 0 1 1 2 1 0 0 1 1 1 0 2 1 0 0 0 0 2 0 1 1 1 2 0 0 0 0 0 1 0 0 0 1 1 0 0 1 0 0 0 0 0 2 2 2 1 0 2 2 0 2 2 1 1 2 1 1 0 0 0 2 1 0 0 1 1 0 0 0 0 0 0 1 0 0 0 0 0 0 0 0 0 1 2 1 0 1 1 0 0 0 1 0 1 0 1 1 0 0 0 0 0 0 0 1 1 1 1 0 1 1 2 0 2 0 1 0 1 0 0 1 0 2 0 1 1 1 0 1 0 0 1 0 1 0 0 0 2 1 1 1 1 0 0 0 0 0 2 1 1 2 1 1 2 0 1 0 0 0 0 1 2 0 1 0 1 0 0 0 1 1 1 0 1 1 0 1 1 1 0 1 2 2 2 0 0 2 1 0 2 0 0 2 1 0 2 0 1 0 1 1 1 2 1 1 0 0 1 1 2 1 1 0 0 0 0 1 1 0 1 0 0 0 0 1 1 0 1 2 0 0 0 0 1 2 0 1 1 0 0 0 0 0 0 0 0 0 0 0 0 1 0 0 0 0 0 0 2 0 2 1 0 1 0 0 1 0 0 0 0 1 1 0 0 0 1 1 0 2 0 0 2 0 2 0 2 1 0 1 0 0 0 1 2 1 1 0 0 0 0 1 0 1 1 0 0 2 1 0 0 1 1 0 0 0 0 0 1 2 0 2 0 0 1 0 0 1 1 0 0 0 0 0 0 2 0 2 2 2 1 0 0 1 1 1 0 1 2 0 1 1 0 1 0 0 1 1 1 0 0 2 0 1 0 1 1 1 0 0 0 0 0 0 1 0 0 1 2 1 1 0 0 0 0 1 0 2 2 2 0 1 0 0 0 0 1 1 1 1 0 1 0 1 2 0 1 2 0 0 0 0 1 1 2 0 1 1 0 0 2 0 2 0 0 0 0 0 0 1 0 1 1 1 0 0 0 1 1 2 1 1 2 1 1 0 0 0 0 2 2 0 0 0 0 0 1 0 1 1 1 1 2 0 0 0 1 1 1 2 2 1 0 2 0 1 0 0 0 0 0 0 1 0 2 1 0 1 0 0 0 1 1 1 1 1 2 2 2 2 0 0 2 0 1 2 0 0 0 1 2 1 1 1 0 0 0 0 0 0 0 0 0 0 0 0 0 0 1 0 0 2 0 0 2 0 0 0 0 0 0 1 1 2 0 2 2 2 1 2 1 1 0 0 1 0 1 0 0 2 1 2 0 0 0 0 1 1 2 0 0 1 2 0 0 1 0 1 0 0 0 0 1 1 0 2 2 0 0 0 1 1 0 0 0 0 0 2 0 1 1 0 1 0 0 0 0 0 1 0 0 2 1 1 2 0 0 0 1 1 0 0 0 2 1 1 1 1 0 0 0 2 0 0 1 0 0 2 2 1 1 1 1 1 0 1 1 1 0 2 1 0 0 0 0 0 0 0 1 2 0 0 1 0 1 0 0 1 1 1 1 0 0 0 0 0 0 0 0 1 0 0 1
172 0 0 0 0 1 1 1 1 1 0 1 1 0 0 1 0 0 0 1 1 1 0 0 2 0 2 2 2 2 2 0 1 1 1 2 2 2 0 1 1 1 0 0 2 0 2 0 0 0 0 0 1 0 0 0 0 0 1 0 1 1 1 0 0 1 2 1 0 0 0 0 2 2 2 2 2 1 1 0 1 0 0 2 2 0 0 1 1 2 1 1 1 0 1 1 0 1 1 1 0 2 0 0 2 0 2 2 1 0 0 2 1 2 1 1 2 0 1 0 1 0 1 1 1 1 1 0 0 0 1 0 1 0 0 0 0 0 2 0 0 0 0 0 2 0 0 0 0 0 0 0 0 0 0 0 0 0 1 2 2 0 1 0 1 2 0 0 0 1 1 0 0 2 0 1 1 2 0 1 0 0 1 1 0 1 2 0 0 0 1 0 1 0 1 1 2 2 1 0 0 0 0 0 2 2 2 0 2 0 2 0 2 0 0 2 1 1 1 0 0 1 2 1 1 0 0 2 1 1 1 1 1 1 1 0 1 2 0 2 0 0 2 0 0 0 0 0 0 0 0 0 1 1 0 0 1 0 0 0 0 0 0 1 2 0 0 0 2 1 0 0 0 0 0 0 0 2 2 0 0 2 1 1 2 1 0 1 0 2 2 1 2 0 2 0 2 1 0 1 2 1 0 1 0 1 1 2 1 1 0 0 0 0 1 0 2 0 1 1 0 1 1 2 0 0 1 0 1 1 0 1 0 2 0 0 0 1 0 0 0 0 2 0 0 0 0 1 1 1 0 0 1 0 0 1 1 1 0 1 1 0 1 0 1 1 0 0 0 0 2 2 0 0 1 0 0 1 1 0 0 0 0 1 0 2 2 0 0 2 1 2 1 0 2 2 2 1 1 0 0 1 0 1 1 0 0 1 0 0 0 0 0 0 2 2 0 0 0 0 0 0 0 1 1 1 1 2 0 0 1 1 1 0 1 1 0 0 0 0 2 0 2 0 2 2 2 1 1 0 0 0 0 1 0 0 0 0 1 1 0 1 1 0 0 2 0 1 1 0 1 0 2 0 1 1 1 1 1 0 1 2 0 0 0 1 0 1 1 0 1 1 0 1 0 0 0 0 1 0 1 2 2 1 0 0 2 2 0 1 0 1 0 1 0 2 1 1 0 1 1 0 2 2 0 1 0 2 0 2 0 2 0 1 0 0 0 0 0 2 1 1 0 1 1 1 0 2 2 0 0 0 0 2 1 0 0 1 0 2 2 0 0 1 0 0 0 1 1 1 0 1 1 0 1 0 1 1 0 2 0 0 1 0 0 1 1 0 0 0 0 0 1 0 0 0 1 0 2 0 0 2 0 2 0 2 1 0 1 1 0 0 0 0 0 0 0 0 1 0 2 0 0 0 1 0 2 1 0 0 1 2 0 0 0 0 1 1 2 0 2 0 0 2 0 0 2 0 1 0 0 2 0 1 1 1 2 2 1 1 1 0 2 0 1 1 0 2 0 0 1 1 0 1 1 2 0 0 0 0 0 1 2 0 1 1 2 0 2 0 1 1 0 0 0 0 2 1 0 1 0 0 0 0 1 0 1 2 2 0 0 0 0 1 0 0 0 1 2 0 0 0 0 1 2 0 0 1 0 0 1 1 0 2 0 0 0 0 0 1 0 0 0 0 1 1 1 0 1 1 0 0 1 0 0 0 2 0 2 1 0 1 1 2 0 1 1 0 1 2 0 0 0 0 0 0 0 1 1 0 0 0 1 1 1 1 1 1 1 2 1 1 2 1 0 1 0 0 0 0 0 1 0 2 1 2 2 0 0 1 1 0 2 0 0 0 1 0 1 0 1 1 0 0 1 0 0 0 0 2 0 0 1 0 0 0 0 0 0 1 0 1 0 0 1 0 1 1 1 0 1 1 2 2 1 0 1 0 0 0 1 2 0 0 0 1 1 0 2 0 1 0 0 2 0 2 0 2 2 2 2 0 0 0 0 1 1 0 2 0 1 1 0 0 2 0 2 0 0 0 0 1 1 1 2 2 0 1 0 0 0 0 0 0 1 1 1 0 1 1 0 1 0 2 0 0 1 1 0 0 2 1 0 2 0 0 0 0 0 0 0 0 2 1 2 1 0 0 0 0 2 0 0 0 0 1 1 2 1 1 0 1 1 0 1 1 1 0 1 0 0 0 0 0 0 0 0 1 1 0 0 2 0 1 0 0 1 0 1 2 0 0 1 0 2 1 1 0 0 0 0 0
173 0 2 1 0 0 0 1 1 1 0 0 0 0 0 0 0 0 0 0 2 2 0 0 2 0 0 1 2 0 0 0 1 1 0 0 1 0 0 1 0 0 0 0 0 1 0 0 0 0 0 0 0 0 1 2 1 0 0 0 2 0 2 1 1 0 0 0 0 0 0 1 2 2 1 2 2 1 2 1 0 0 2 0 1 0 1 0 2 2 0 1 0 0 1 2 0 0 0 1 0 2 1 1 2 0 2 1 1 0 1 2 0 2 0 0 2 0 1 1 1 0 1 1 1 1 1 0 2 2 1 1 0 0 0 0 0 0 0 0 1 0 0 0 1 0 1 0 0 0 0 0 1 0 0 1 0 1 0 0 1 0 1 0 1 1 0 0 1 0 0 0 1 1 0 0 2 0 1 0 1 1 1 1 0 1 2 1 0 0 0 2 1 1 2 0 2 2 0 0 0 0 0 0 2 0 1 0 1 0 0 0 2 0 0 2 1 1 2 0 2 2 2 2 0 0 2 1 0 0 0 0 0 0 0 0 0 2 0 1 0 0 1 0 0 1 1 0 0 0 0 0 1 1 0 0 0 2 0 0 0 0 0 0 0 0 0 0 1 1 1 1 1 0 0 0 0 1 1 0 0 1 0 1 1 0 1 2 0 2 1 1 2 0 2 0 0 0 1 0 0 0 1 0 1 0 0 1 0 2 1 2 1 0 2 1 2 0 1 0 1 1 2 1 1 0 0 0 0 0 0 0 1 2 0 0 0 2 0 1 1 0 1 2 1 1 0 0 2 1 0 0 2 1 0 0 2 0 0 0 0 0 1 0 1 0 0 2 2 0 2 2 1 1 1 0 2 1 0 0 2 1 0 1 1 0 1 0 0 0 0 0 1 0 2 1 1 0 0 0 0 1 1 2 1 1 1 1 1 1 1 1 0 1 0 1 1 0 0 0 0 1 0 1 1 2 1 0 0 2 0 2 0 1 0 0 0 0 0 0 1 0 2 0 0 2 0 0 1 0 0 0 0 2 2 0 2 1 2 2 1 2 0 0 0 0 0 0 2 0 1 0 2 0 1 1 1 1 1 0 0 2 0 2 2 2 0 0 0 0 1 1 0 1 1 0 1 0 1 0 1 2 1 2 0 0 2 1 0 2 0 1 1 0 1 0 0 0 0 1 1 1 2 2 1 1 1 0 1 1 1 0 0 1 1 0 0 0 1 1 0 1 0 1 1 0 1 1 1 0 0 0 1 2 1 0 0 0 1 0 0 0 0 1 0 0 0 0 0 0 0 1 1 0 0 0 1 2 0 1 1 0 1 0 0 1 1 1 0 0 0 1 1 0 0 0 1 1 1 2 2 0 0 1 0 1 0 0 2 1 0 0 0 0 0 0 0 0 0 0 0 0 0 1 1 0 1 1 0 0 0 0 1 0 0 2 0 0 2 0 1 1 0 1 0 0 2 0 1 0 0 2 1 1 1 0 1 2 2 0 0 0 1 1 0 1 0 0 2 0 0 2 0 1 0 2 0 0 0 0 1 0 2 0 2 1 1 1 1 0 2 0 0 1 0 0 1 2 2 2 1 0 0 1 0 0 1 1 1 0 0 0 0 2 0 1 1 2 0 0 0 0 0 2 0 2 2 0 0 0 1 1 0 2 0 0 1 0 0 1 1 0 0 0 1 0 1 1 0 0 1 1 1 0 1 0 0 1 2 1 1 2 1 1 0 0 0 0 2 1 0 0 1 1 1 0 0 0 0 2 0 2 0 1 2 2 0 2 1 2 0 1 2 1 1 1 0 0 0 2 2 2 0 2 1 1 0 1 0 0 0 0 1 1 1 2 2 1 1 0 2 1 0 0 1 0 0 0 1 2 0 0 1 0 0 1 0 2 1 0 1 1 1 0 1 0 1 0 1 0 1 0 1 2 0 1 0 0 1 0 1 2 0 0 0 2 1 0 1 1 0 0 0 2 0 1 0 1 1 1 1 1 0 0 0 0 0 2 2 0 0 0 0 1 0 0 0 0 0 0 0 2 1 1 1 1 1 1 0 1 0 0 0 1 2 1 0 0 0 0 0 0 0 0 0 0 1 0 1 1 2 2 0 0 1 0 1 2 2 0 0 0 0 0 0 1 0 2 0 0 0 0 2 0 0 0 0 1 0 0 0 0 1 0 1 0 0 0 1 1 0 0 0 0 0 2 0 0 1 0 0 0 0 1 0 0 1 0 0 1 0 0 0 1 0 0 0 1 1 1 1 0
174 0 2 0 0 0 0 1 2 1 0 1 0 0 0 0 0 0 0 1 1 1 0 1 1 1 1 2 2 2 2 1 2 2 0 0 1 1 0 0 1 1 2 2 0 1 1 0 0 1 1 0 0 1 0 2 2 1 2 0 2 0 0 0 0 0 1 0 0 1 1 1 2 2 1 2 2 1 2 0 0 1 2 0 2 0 0 0 2 2 1 0 0 1 0 1 0 1 1 2 1 2 2 2 2 0 2 2 0 0 2 1 0 0 0 2 1 0 1 1 1 0 2 2 2 0 2 1 1 1 0 0 0 0 0 0 0 0 0 0 2 0 0 0 0 0 0 0 1 1 1 0 1 0 0 0 0 1 0 0 1 1 0 1 0 2 0 2 1 1 0 0 1 1 0 1 1 0 1 1 0 2 0 0 0 0 2 0 0 0 0 0 1 1 2 1 2 2 0 0 0 0 1 0 2 1 0 0 1 0 1 0 1 0 0 1 1 0 1 0 1 1 1 2 0 0 0 2 0 0 0 0 0 2 2 2 0 1 0 1 0 0 1 0 0 0 0 0 0 0 0 0 1 0 0 0 1 2 0 0 0 0 0 1 2 0 0 0 2 0 1 1 0 0 1 1 0 0 2 0 2 0 1 2 2 0 0 0 0 1 1 1 1 0 1 0 1 1 1 0 0 0 0 1 0 0 0 2 0 0 0 0 2 0 1 0 2 1 0 0 0 0 1 0 1 0 0 0 0 1 0 1 0 0 0 0 0 1 0 0 1 0 2 2 1 1 1 0 0 2 0 0 2 0 0 0 0 0 1 1 2 1 1 0 1 0 0 2 2 1 1 1 1 0 0 1 0 1 0 0 0 1 0 0 0 1 1 1 1 0 0 0 1 0 2 1 1 0 0 0 0 0 1 2 1 1 1 1 0 0 0 0 1 0 0 1 1 0 1 0 1 1 1 2 0 0 0 0 0 0 1 0 2 0 2 2 1 1 0 0 0 0 1 1 0 2 2 1 1 0 0 1 0 2 2 2 2 2 1 1 0 1 0 1 0 1 1 0 2 0 1 0 0 2 2 0 1 0 0 0 1 0 0 1 0 0 0 1 1 0 1 1 0 1 0 0 0 1 2 1 1 2 1 1 0 1 1 1 2 1 2 1 1 0 1 0 0 0 0 0 0 2 2 2 1 1 1 1 0 2 0 2 0 0 1 0 1 1 0 1 0 2 0 0 2 2 0 0 0 0 0 0 0 2 0 0 0 1 1 0 0 0 0 1 0 0 0 0 0 0 1 2 0 0 0 0 0 0 0 2 0 0 2 0 2 1 1 0 1 1 0 0 1 0 0 0 0 1 1 1 1 1 0 2 0 2 2 0 0 0 0 0 1 1 0 0 2 0 0 0 0 0 0 0 0 0 2 0 0 0 2 2 2 0 0 1 0 1 1 1 1 0 0 2 1 0 1 0 1 1 1 1 0 1 2 0 2 2 1 0 0 0 2 1 1 0 1 2 0 0 2 0 0 0 0 2 1 1 0 0 1 1 2 1 2 2 1 0 2 0 0 0 2 2 1 0 2 2 1 1 0 0 0 0 0 0 1 0 1 0 0 0 0 1 0 1 1 1 0 0 0 0 0 2 1 0 0 0 2 2 1 1 0 2 0 0 1 0 0 2 1 0 0 0 1 0 1 0 0 0 0 0 2 0 1 1 0 0 2 0 0 0 2 2 0 1 1 1 1 2 0 0 1 0 0 2 2 2 2 0 0 0 0 1 0 1 0 2 1 2 0 1 2 0 0 0 0 1 0 0 1 2 0 1 1 1 1 0 0 1 1 0 0 1 0 2 1 0 1 0 1 1 0 1 1 0 0 0 1 2 1 1 2 0 0 0 0 0 1 1 0 1 0 0 1 1 1 0 0 1 1 0 0 2 0 0 0 1 0 2 0 2 0 0 0 0 1 1 1 1 0 0 0 2 0 2 0 1 1 2 2 0 1 0 1 1 0 2 1 0 1 1 0 0 2 1 2 0 0 0 1 1 2 2 0 0 0 2 1 1 1 0 1 0 1 1 0 0 0 0 0 0 0 1 0 0 0 2 0 0 2 1 1 1 0 0 0 0 1 1 0 1 1 1 1 1 0 0 1 1 1 0 1 0 0 1 1 2 0 0 0 0 1 0 2 1 1 0 2 1 0 0 0 0 0 0 1 0 0 1 1 0 0 1 0 0 1 0 0 2 0 0 0 0 1 0 0 0 1 0 1 0
175 0 2 1 0 0 0 1 1 0 0 0 0 0 0 0 0 0 0 0 1 1 0 0 2 0 1 2 2 2 2 2 1 0 0 1 2 2 1 0 1 1 2 2 0 1 1 0 0 0 0 0 1 0 0 0 0 0 2 2 0 1 1 0 0 0 1 1 0 0 0 0 1 1 1 1 1 2 2 0 1 0 2 0 2 0 0 1 1 1 0 1 0 0 0 0 0 1 1 2 1 2 1 1 2 1 2 0 2 0 0 2 1 1 1 1 1 0 1 1 1 0 0 0 0 2 0 1 2 1 1 1 0 0 1 0 2 0 0 0 0 0 0 0 2 0 1 0 1 1 0 1 0 0 0 0 0 0 0 0 1 0 1 0 1 1 1 1 0 1 1 2 0 2 0 0 1 0 0 0 0 0 0 0 0 0 2 1 1 0 2 0 0 2 2 0 0 1 0 0 0 0 0 0 2 0 0 1 2 1 2 1 1 0 0 2 1 0 1 1 1 0 2 2 0 0 1 2 2 1 1 1 0 0 0 0 0 2 0 2 0 0 2 0 0 0 0 0 1 1 1 1 0 0 0 1 2 0 0 0 0 0 0 0 0 0 0 0 1 0 0 1 1 0 0 0 0 0 1 0 0 0 1 1 1 0 2 0 0 2 1 1 1 0 2 0 1 2 0 1 1 0 0 0 0 0 0 2 0 1 1 1 2 1 2 0 1 0 0 1 0 1 1 1 1 0 0 0 1 2 0 0 0 2 0 0 0 1 0 0 0 0 2 2 1 1 0 1 0 2 0 0 1 0 1 1 0 0 1 0 1 1 2 1 2 0 0 2 2 0 2 2 1 1 0 0 1 0 0 0 0 1 0 0 2 2 2 1 1 0 0 0 0 0 1 1 1 0 0 0 0 0 1 1 0 0 1 0 0 0 0 2 1 0 1 2 0 0 0 0 0 1 0 1 0 2 1 0 1 1 0 2 0 2 0 0 1 1 0 0 2 0 1 1 0 0 1 0 1 0 0 1 0 2 2 0 2 2 1 1 0 1 0 0 0 2 0 0 2 0 1 0 2 0 1 1 1 0 0 0 2 1 0 0 0 2 0 0 0 0 1 1 0 1 1 0 1 0 0 2 2 2 1 0 0 2 1 1 0 1 0 2 1 0 1 0 0 1 0 1 1 1 1 1 0 1 0 1 0 2 0 1 0 0 1 0 1 0 0 0 0 0 0 0 2 2 0 2 2 0 0 0 1 0 2 0 2 1 0 0 0 0 0 1 0 0 0 1 1 0 1 0 0 0 0 0 0 2 0 0 2 0 1 0 1 0 1 0 0 0 0 0 0 0 0 0 0 1 2 2 2 0 0 2 0 2 0 0 2 2 1 0 0 0 0 0 0 0 0 0 0 0 0 0 0 2 0 0 0 0 1 1 0 0 0 0 0 0 2 0 2 1 0 1 0 0 1 0 2 2 1 0 1 2 0 1 2 2 2 0 0 0 0 0 0 2 1 1 2 0 0 1 0 0 1 2 0 0 1 0 1 1 2 0 2 0 2 1 1 0 0 0 0 0 0 0 0 2 1 1 0 0 0 1 2 1 1 2 2 0 0 0 0 2 0 0 1 1 0 0 0 1 0 1 1 0 0 0 1 1 2 2 0 2 0 0 2 0 0 1 0 0 0 1 2 0 1 1 1 0 1 1 0 0 1 0 0 0 0 0 0 0 2 1 0 2 2 1 1 2 0 0 0 1 1 1 1 1 0 1 0 0 1 2 1 1 1 2 1 2 0 1 2 0 2 0 0 0 0 0 0 1 1 2 1 1 0 0 0 2 2 1 0 2 0 2 2 0 0 0 0 0 0 2 2 0 0 0 1 2 1 1 1 0 0 2 0 0 0 0 0 0 0 0 0 0 0 0 0 1 2 0 1 2 0 0 1 1 0 0 2 2 0 0 0 2 1 1 2 2 0 0 0 0 0 2 0 0 2 1 2 0 0 0 0 0 0 2 2 0 1 0 2 0 2 0 2 0 1 0 1 1 1 0 2 2 0 2 0 1 0 0 0 0 0 0 2 1 1 0 0 1 0 2 1 0 1 1 1 1 2 2 2 2 2 0 1 0 1 1 0 0 2 0 1 1 0 0 1 0 1 0 0 0 2 0 2 0 0 2 2 2 1 0 0 2 2 0 2 1 0 0 0 0 0 2 0 0 0 0 0 0 0 1 0 0 1 0 0 1 0 0 1 0 1 0 0 0 0 0 0 0
176 0 1 0 0 0 0 2 2 0 0 0 0 0 0 0 0 0 1 0 2 2 0 1 1 1 1 1 1 1 1 1 2 2 0 0 2 2 0 0 2 2 0 0 0 0 1 0 0 0 0 0 1 0 1 0 1 0 1 1 1 0 0 0 0 0 1 0 1 1 0 1 1 1 0 1 1 0 2 0 0 0 1 1 1 1 0 1 2 2 1 1 1 0 0 2 1 1 1 1 1 2 0 0 2 1 2 1 1 0 0 2 0 2 0 0 2 0 0 2 2 0 0 0 0 1 0 1 1 1 0 0 0 0 1 1 0 0 0 0 0 0 0 0 1 0 0 0 0 0 0 0 0 0 0 0 0 0 1 2 2 1 0 0 0 2 1 1 0 2 1 0 0 2 0 0 2 0 0 1 0 1 0 0 2 2 0 1 0 0 1 1 0 1 1 0 0 1 0 0 0 0 0 1 2 0 0 0 0 0 1 0 1 0 0 2 1 0 2 1 2 0 2 2 0 0 1 0 0 0 0 0 0 1 1 0 1 2 0 2 0 0 1 1 0 0 0 0 1 1 1 1 1 0 0 1 1 1 0 1 1 1 0 0 1 0 1 1 1 0 0 1 0 0 1 0 1 0 2 0 2 0 2 2 2 0 2 2 0 2 0 0 2 0 2 0 2 2 0 1 2 1 0 0 0 0 0 2 1 1 0 1 1 0 0 0 1 0 0 1 0 1 0 1 1 0 0 0 0 0 0 2 0 2 0 1 0 1 0 0 0 0 1 2 1 1 0 0 0 1 0 0 1 0 0 1 1 0 0 1 1 0 0 0 0 0 0 1 1 1 1 1 0 0 0 1 1 2 0 0 0 2 0 1 1 0 0 1 1 1 0 1 1 1 2 2 1 0 0 0 0 0 2 2 2 2 0 1 0 0 0 1 1 0 1 2 0 0 0 0 0 1 0 0 2 2 1 1 0 0 1 0 0 2 0 0 1 0 0 0 2 0 1 1 1 1 1 1 2 0 0 2 0 2 2 1 2 0 0 1 1 1 1 1 0 0 0 2 1 0 2 0 2 0 2 0 1 0 0 2 2 1 0 2 2 2 0 0 0 1 1 0 0 0 0 0 0 0 1 0 1 2 2 1 0 0 2 0 0 1 0 1 1 0 0 0 0 0 0 1 1 1 1 1 0 1 1 1 0 2 0 0 0 1 0 0 0 1 0 1 0 1 0 1 1 1 0 1 1 0 0 0 1 2 0 0 1 0 0 0 0 0 1 1 0 0 0 1 1 1 0 1 1 0 1 0 2 1 0 2 0 0 1 0 1 0 0 0 1 1 0 2 0 0 1 0 0 1 1 2 2 0 0 0 0 1 1 0 1 0 0 0 1 1 1 1 1 0 0 0 0 0 0 0 0 0 2 1 0 0 2 2 0 0 0 1 0 1 2 0 2 1 0 0 1 0 2 0 1 1 0 2 1 2 0 1 2 2 1 1 0 0 1 0 0 2 1 1 1 0 0 2 0 1 0 2 0 0 0 0 0 0 1 0 1 0 1 1 2 0 0 1 0 1 0 0 2 2 2 2 0 0 0 0 2 0 0 2 2 1 1 1 0 2 0 0 0 1 1 0 0 0 0 2 0 2 2 0 0 0 1 2 1 1 0 1 1 0 0 1 0 1 1 0 1 0 0 0 0 0 0 0 0 0 0 0 0 0 0 0 0 1 1 1 0 0 0 0 2 2 0 0 0 1 1 0 0 0 0 2 0 1 1 0 0 1 1 0 2 2 2 0 2 1 0 1 0 0 1 0 0 0 0 2 1 0 1 1 0 0 1 1 2 0 2 2 2 0 1 0 0 1 0 0 1 0 0 0 0 1 0 0 1 1 1 0 0 0 0 0 0 1 1 0 1 0 1 0 0 1 1 0 1 2 0 1 1 1 2 0 1 2 0 0 0 0 1 0 2 0 1 0 1 1 0 2 0 1 1 1 2 0 1 0 1 2 1 2 0 0 2 0 0 0 2 0 2 0 0 0 0 2 0 0 2 2 0 2 0 1 0 0 0 0 1 1 2 1 2 2 0 2 0 1 0 0 1 1 0 0 2 1 1 1 2 0 2 1 2 0 0 1 1 0 0 0 0 0 1 0 0 1 2 0 0 0 0 1 0 0 0 0 1 0 1 1 2 0 1 0 0 0 0 0 0 1 0 0 1 0 0 0 0 1 1 2 2 1 1 2 1 0 0 0 0 1 0 0 0 0 0 2
177 0 2 0 0 0 0 1 1 1 0 1 0 0 0 0 0 0 0 1 1 2 0 0 2 0 0 1 1 2 2 0 1 1 1 1 2 1 0 0 1 1 0 0 0 0 1 0 0 0 0 0 0 1 0 1 0 1 1 1 0 1 2 2 0 0 1 0 0 0 0 0 2 2 2 2 2 0 2 1 0 0 1 1 2 0 0 0 1 2 0 0 1 0 1 2 1 1 0 2 0 2 0 0 2 1 2 1 1 0 1 2 2 2 2 2 2 0 1 1 1 0 0 0 0 2 0 1 1 1 0 0 1 0 0 0 1 0 0 0 0 0 0 0 1 0 0 0 0 0 0 0 0 0 0 0 0 0 0 1 1 1 0 1 0 1 0 2 0 0 0 0 2 0 0 1 2 0 0 0 0 2 1 1 0 1 2 1 0 0 2 1 0 0 1 0 0 1 0 0 0 0 0 0 2 1 1 0 2 0 1 0 1 0 0 2 0 0 1 0 1 1 2 2 0 0 0 1 0 0 0 0 1 1 1 1 0 2 0 1 0 0 2 0 0 0 1 0 0 0 0 0 1 0 1 0 1 2 0 0 0 0 0 0 1 0 0 1 2 0 0 1 0 2 0 0 1 1 1 0 0 1 1 2 2 0 0 0 0 1 1 0 2 0 2 0 2 0 0 0 0 0 0 0 0 1 1 2 0 0 0 1 2 0 2 0 2 0 0 1 0 1 1 1 0 0 0 0 1 1 0 2 0 1 0 0 0 2 0 0 0 0 2 2 1 1 0 0 0 1 0 0 1 1 0 1 1 0 1 1 2 1 0 0 0 1 0 2 2 2 0 1 2 1 1 2 2 2 1 1 1 0 0 0 1 1 0 0 0 0 0 0 0 0 2 0 0 0 0 0 0 0 0 1 1 0 0 1 0 0 0 0 0 1 1 2 0 1 0 1 0 1 0 1 0 0 0 1 0 0 0 0 0 2 0 0 1 1 1 0 2 0 2 0 1 1 1 0 1 0 1 1 0 2 2 1 2 1 1 1 1 1 0 1 0 0 0 1 2 1 2 1 2 0 2 0 1 0 0 1 2 0 0 1 0 0 0 0 0 0 2 0 0 1 2 0 0 1 1 0 1 2 1 1 0 1 2 1 0 1 0 1 1 0 1 0 1 1 0 1 1 1 2 2 1 0 0 1 1 2 0 1 0 1 0 0 2 1 0 1 0 1 0 0 1 2 0 2 2 0 0 0 0 2 0 1 0 0 0 0 0 0 0 1 0 0 0 1 1 0 1 0 1 0 1 0 2 2 1 2 0 0 1 0 1 0 1 0 1 1 0 2 1 0 0 0 1 1 1 0 0 1 1 1 0 2 1 0 1 1 0 0 0 0 0 0 2 0 1 0 0 0 0 0 0 1 1 1 0 0 1 2 0 0 0 2 0 0 1 1 1 0 0 2 0 0 0 0 1 1 0 1 0 0 2 0 2 1 0 1 1 0 1 1 0 1 0 1 1 0 1 1 0 0 0 1 2 1 1 0 1 2 1 0 1 0 1 1 1 1 0 1 0 0 0 0 1 1 0 1 1 0 0 0 1 0 2 1 1 0 0 0 1 0 0 1 0 1 1 0 0 0 0 2 0 0 0 0 0 0 0 1 0 0 0 2 0 0 0 1 0 1 0 1 1 0 0 0 2 1 2 2 0 0 1 0 0 0 1 0 0 1 1 1 0 2 1 1 1 1 1 0 0 1 1 0 0 1 1 1 0 1 1 1 0 1 1 2 0 2 0 2 2 1 0 1 0 0 1 1 1 1 0 2 1 1 0 1 1 0 1 0 1 1 1 2 2 0 1 0 1 1 0 1 1 0 0 0 0 2 1 0 0 0 0 1 0 0 0 0 0 0 0 0 0 0 0 0 0 0 2 0 0 2 0 0 1 0 0 0 2 2 2 0 2 2 2 1 1 2 0 1 0 1 0 1 0 1 2 2 2 0 1 0 1 1 0 1 0 0 2 0 0 0 1 0 1 0 0 0 0 2 2 2 0 0 1 2 1 1 0 0 1 0 2 1 1 0 1 1 0 1 0 1 0 0 1 1 0 0 2 2 0 1 1 0 1 1 1 0 0 0 2 1 2 1 0 0 1 0 1 0 0 0 1 0 1 2 1 1 1 1 1 0 1 1 1 0 2 2 0 1 0 0 0 0 1 0 1 0 0 0 0 0 0 0 0 0 0 1 0 0 0 1 1 0 0 0 0 0 0 0
178 0 0 0 0 2 2 1 2 0 0 1 0 1 1 1 0 0 0 0 1 1 0 1 1 1 1 1 1 2 2 0 1 1 0 0 2 0 0 1 0 0 0 0 0 0 1 0 0 0 0 0 0 0 0 2 0 1 0 1 1 0 2 1 1 0 1 0 0 0 0 2 2 2 0 2 1 1 2 0 0 0 2 0 1 0 0 2 2 2 1 1 0 0 1 1 0 2 2 2 2 2 1 1 2 0 2 2 0 0 0 1 1 1 1 1 1 0 1 0 0 0 2 2 2 0 2 1 1 1 2 1 1 0 0 0 1 0 0 1 1 0 0 0 0 1 0 0 0 0 0 0 0 0 0 0 0 0 0 2 2 1 0 1 2 2 0 1 0 1 1 1 0 2 0 1 1 0 0 0 0 1 0 0 0 0 2 1 1 0 1 0 0 0 2 0 0 1 0 0 0 0 1 0 1 1 1 1 0 0 1 0 0 0 0 2 0 1 1 0 1 1 2 2 0 0 1 1 1 0 0 0 0 0 0 0 0 2 0 2 0 1 2 0 1 1 1 0 0 0 0 0 1 0 0 0 0 1 0 0 0 0 0 0 0 0 1 1 2 0 0 2 0 1 0 0 1 1 0 0 0 1 0 2 2 0 1 1 1 2 1 2 1 0 2 0 1 0 1 0 0 0 0 0 0 0 0 1 0 1 0 0 2 0 0 0 1 0 1 1 0 1 2 0 2 0 0 0 1 2 0 1 1 2 0 0 0 1 0 0 0 0 2 1 0 0 1 1 0 1 0 0 2 1 0 0 1 0 0 1 0 0 0 0 0 0 0 2 2 0 2 2 0 0 0 1 0 1 1 0 0 0 0 2 1 0 1 0 0 0 0 0 0 0 2 0 0 0 0 0 0 0 0 1 1 0 0 1 0 0 0 0 1 0 1 2 0 0 0 0 0 2 1 1 0 1 0 1 0 0 0 0 0 0 2 0 0 1 0 0 2 0 1 1 0 1 1 0 1 0 0 1 0 2 2 1 2 2 2 2 1 1 0 0 1 2 0 0 2 0 0 0 2 1 1 1 1 0 0 2 2 2 1 2 0 0 0 0 0 0 1 1 0 2 0 0 0 0 2 0 0 2 2 2 0 0 1 1 0 0 0 2 0 0 1 0 0 0 0 0 1 2 2 2 1 0 0 1 0 2 0 1 0 0 2 0 1 0 1 1 1 1 0 0 2 2 0 1 1 0 0 0 0 1 2 1 0 0 1 0 0 0 1 0 0 0 0 0 0 0 1 2 0 0 0 0 0 2 0 2 0 0 1 0 1 0 1 1 0 0 0 1 0 1 1 0 1 0 1 0 1 2 1 0 1 1 0 0 0 1 1 0 1 1 1 1 1 0 0 0 1 0 0 0 0 0 2 2 0 0 1 1 2 0 0 1 1 0 2 0 1 0 0 1 0 0 1 0 0 0 1 1 0 0 2 0 2 1 1 0 0 0 1 0 1 1 1 2 0 0 2 0 0 0 1 1 1 0 1 0 1 1 1 0 1 1 0 1 1 0 0 1 0 2 1 0 2 2 2 2 0 0 0 0 1 0 2 1 2 0 0 0 0 1 0 0 0 1 2 0 1 0 0 2 0 1 1 0 0 0 0 0 0 2 0 0 1 0 0 2 1 1 0 1 1 0 0 0 1 0 1 1 0 0 0 0 0 0 2 0 0 1 1 1 0 0 0 0 2 1 1 0 0 1 1 0 0 1 2 0 0 0 2 0 0 1 1 2 0 2 0 2 2 1 0 1 0 1 1 0 0 0 0 1 2 1 0 1 1 0 1 0 1 1 1 2 1 1 1 0 0 1 0 1 2 0 0 0 0 2 0 0 0 0 0 1 1 1 1 1 0 1 0 0 1 1 1 0 0 0 1 0 2 0 1 0 1 0 0 0 1 1 0 0 0 2 1 0 1 1 0 0 0 2 0 1 0 1 2 2 2 0 0 0 0 0 1 2 0 0 2 0 1 0 2 0 2 0 1 0 0 0 2 2 0 0 1 2 1 1 1 1 1 0 1 1 1 1 2 1 0 2 0 0 0 0 0 1 1 1 2 2 0 1 0 0 0 2 2 0 1 0 1 0 1 0 1 1 0 0 2 0 0 0 1 0 2 1 0 1 1 1 1 0 1 1 1 0 1 1 0 1 0 0 0 1 0 0 1 1 0 0 0 0 0 0 0 1 0 2 1 0 0 0 0 0 2 0 2 0 2 0
179 0 0 0 0 2 2 0 1 1 1 1 1 2 2 2 0 0 1 0 2 2 0 0 2 0 0 1 1 1 1 1 1 1 1 0 2 1 1 1 0 0 0 0 0 1 1 0 0 1 1 0 1 0 0 1 0 0 1 0 0 0 2 2 1 1 1 0 0 0 0 1 2 2 2 2 1 2 2 0 2 0 2 0 1 0 1 0 2 2 0 0 0 1 1 2 1 1 0 2 0 2 0 0 2 0 2 0 1 0 0 1 0 2 1 1 2 0 0 1 1 0 1 1 0 1 0 1 2 1 2 0 1 0 0 0 1 0 0 0 1 0 0 0 0 1 1 0 1 1 1 0 1 0 0 0 0 2 0 1 0 0 1 0 1 2 0 0 1 0 0 0 1 1 0 0 2 0 0 1 0 1 0 0 1 1 1 0 0 0 0 0 0 1 1 0 1 1 0 0 0 0 0 1 1 0 1 0 1 0 1 0 1 0 0 2 1 2 2 0 2 2 2 2 0 0 1 1 0 0 0 0 0 1 1 0 1 1 1 1 0 1 1 1 0 1 1 0 0 0 0 0 1 0 0 0 0 2 1 2 1 2 0 0 0 0 0 0 1 0 0 1 0 2 0 0 0 1 1 0 0 2 2 2 2 0 2 2 0 2 1 1 0 0 1 0 2 1 1 0 2 0 0 1 0 0 0 2 0 1 0 1 1 1 1 0 2 0 1 0 0 2 0 1 2 0 1 0 1 1 0 2 1 2 0 0 0 1 0 0 1 1 2 0 0 0 0 0 0 2 1 1 2 0 0 0 0 0 1 0 1 1 2 1 2 1 0 2 2 0 2 2 0 0 2 0 2 1 0 0 0 0 0 1 1 0 0 0 0 0 1 1 2 0 2 1 1 1 0 0 0 0 1 1 0 0 1 1 0 0 0 1 0 0 1 1 1 0 0 0 1 1 0 1 2 1 1 2 0 1 1 1 1 0 2 2 0 1 0 0 2 0 2 0 0 1 1 0 0 0 0 0 0 1 1 0 1 1 2 2 1 2 0 0 0 1 0 0 2 0 1 0 1 1 1 0 1 0 0 0 1 1 0 2 1 2 1 1 1 0 1 2 1 0 1 0 0 1 2 1 0 2 2 1 0 1 2 2 0 1 0 2 1 0 1 1 0 1 0 1 1 1 2 2 1 0 0 1 1 1 0 1 0 0 1 0 0 1 1 2 1 1 0 1 2 0 0 1 1 0 0 0 0 1 1 0 1 0 1 0 0 0 0 0 0 0 0 1 1 1 0 1 0 0 0 0 0 2 0 2 0 0 0 0 0 0 0 0 0 0 0 1 0 0 0 0 0 0 0 1 1 1 0 1 0 1 1 0 1 1 1 0 0 0 1 1 0 0 1 0 0 0 0 0 0 1 1 1 0 0 0 0 1 0 0 1 0 2 2 0 1 1 0 0 0 0 2 0 1 1 0 1 0 1 2 0 1 1 1 0 0 0 0 0 1 2 1 2 1 0 1 0 0 0 0 1 1 0 0 0 1 1 2 1 1 1 1 0 1 1 0 1 0 0 0 0 1 2 0 1 0 0 0 0 2 0 2 2 1 0 1 0 0 1 0 0 2 1 1 0 0 0 0 2 1 0 0 0 0 0 1 1 0 2 0 0 1 0 0 1 0 1 0 0 0 0 0 1 1 0 1 1 1 0 0 0 1 2 2 1 1 1 2 2 0 0 0 0 2 1 0 0 1 0 0 0 0 1 1 0 1 2 0 1 1 2 0 1 2 2 1 0 2 0 1 0 0 0 0 2 2 2 0 2 0 0 2 1 0 0 0 0 0 1 0 2 1 1 0 0 0 0 0 0 1 0 0 0 1 2 0 0 0 1 0 1 0 2 2 0 2 2 1 0 1 0 1 0 1 0 1 0 1 1 1 0 1 2 0 0 0 0 0 1 1 0 2 0 1 0 1 0 1 1 0 2 0 1 2 1 1 1 1 0 1 1 0 1 0 0 1 1 1 0 2 0 2 0 0 0 0 1 2 2 0 0 1 2 0 1 0 0 0 1 1 0 1 0 1 1 0 1 2 2 0 0 0 2 1 0 1 1 0 2 0 0 0 2 2 0 0 2 2 2 2 0 1 0 0 0 1 0 1 0 1 0 1 2 1 0 0 0 2 0 2 0 0 0 1 0 0 0 0 0 0 0 1 0 1 0 0 0 0 0 0 1 1 0 0 0 0 0 0 0 1 0 0 0 0 0 0 0
180 0 1 1 0 0 0 1 0 2 0 0 1 1 0 0 1 0 0 1 1 1 0 1 1 0 2 2 2 2 2 0 1 2 1 0 1 1 0 1 1 1 0 0 0 0 0 1 0 0 1 1 1 0 0 1 0 1 2 0 1 0 1 1 1 1 2 1 0 0 0 0 2 2 0 2 2 1 2 0 1 0 2 0 2 1 0 1 2 2 1 1 0 0 0 1 1 0 0 0 0 1 1 1 2 1 2 1 1 0 0 1 2 2 1 1 1 0 0 1 1 0 1 1 1 1 1 1 1 1 0 0 0 0 0 0 1 0 0 0 0 0 0 0 1 0 0 0 0 0 0 0 0 0 0 1 0 1 0 1 1 1 0 1 0 2 0 1 1 1 1 0 0 2 0 0 1 0 0 0 0 0 0 0 1 1 1 0 0 0 2 0 1 1 2 0 0 1 0 0 0 0 0 0 2 1 1 0 0 0 1 0 2 1 0 2 0 0 1 1 1 0 2 2 0 0 0 0 0 0 1 1 0 0 0 0 0 2 0 2 0 0 2 0 0 0 0 0 0 0 0 0 1 0 0 1 2 2 0 0 0 0 0 0 1 0 1 0 1 1 0 1 0 1 0 0 0 2 1 0 0 2 1 1 1 0 1 2 0 2 2 0 2 0 2 0 1 1 0 0 1 0 1 0 1 0 1 2 0 0 0 0 1 0 0 0 2 1 0 0 2 2 1 2 2 0 0 0 0 1 0 1 0 2 0 0 0 2 0 0 1 0 1 2 1 1 0 0 0 1 0 0 2 0 0 0 2 0 0 2 2 0 1 0 1 0 0 2 2 0 2 2 0 0 1 0 2 1 1 1 1 0 0 0 1 0 1 0 0 0 0 0 0 0 0 0 0 1 0 0 0 1 0 1 1 1 0 0 0 0 0 1 0 1 1 2 0 0 0 0 0 1 1 0 1 1 0 0 0 0 1 0 0 2 0 1 0 2 1 0 1 0 2 0 2 0 2 1 1 0 0 0 0 2 2 1 2 2 1 2 2 2 0 1 0 1 0 1 1 0 1 0 2 1 1 1 1 0 0 0 0 1 0 1 1 1 0 1 1 0 1 0 1 1 1 0 0 0 1 0 1 2 1 1 0 1 2 1 0 0 0 2 1 0 0 0 0 0 0 2 2 0 0 0 0 0 0 0 2 0 2 0 0 0 1 0 2 0 0 0 0 1 0 0 2 2 0 1 1 0 0 0 0 1 1 2 0 0 0 0 0 0 0 0 0 0 1 0 0 0 2 1 1 0 0 0 1 1 0 2 0 0 2 0 2 0 2 1 0 0 1 0 1 0 0 0 0 1 1 1 1 1 1 0 0 1 2 0 0 0 2 2 0 0 0 1 0 0 0 0 2 0 0 0 0 1 0 2 0 0 0 0 0 0 0 0 2 1 1 1 0 0 0 2 1 0 1 0 0 0 1 0 0 2 1 1 2 2 2 0 0 0 0 1 0 1 0 1 1 0 0 2 1 0 0 2 1 1 1 1 1 2 2 0 0 1 1 1 2 0 0 1 1 1 0 0 0 2 1 1 0 1 0 0 1 0 2 1 1 0 0 0 0 1 0 1 1 1 2 0 1 0 0 2 0 1 1 0 1 1 1 1 1 2 0 1 2 0 0 2 0 0 0 0 1 1 1 0 0 0 0 0 1 0 0 0 0 0 2 0 0 0 2 2 0 0 0 0 2 1 1 0 0 0 0 0 0 1 1 1 0 0 1 0 0 2 0 1 2 2 1 0 2 1 0 1 0 0 0 2 2 2 0 2 1 1 0 0 0 0 1 1 2 0 2 2 2 1 1 1 0 1 0 1 2 0 0 0 1 2 1 1 2 0 0 0 0 0 1 1 0 1 0 0 0 0 0 0 0 1 2 0 1 2 0 0 0 0 0 1 2 2 0 0 0 0 1 1 1 0 1 0 0 2 0 1 0 0 1 1 2 0 0 0 0 1 1 1 0 1 1 2 1 1 1 0 1 0 0 0 0 2 2 1 2 2 0 2 1 2 1 0 1 0 1 1 1 2 2 0 1 1 1 1 1 0 0 0 0 0 2 2 0 1 0 0 1 0 0 0 0 1 1 2 1 2 0 0 0 0 0 0 1 0 0 0 0 1 0 0 0 0 1 0 1 1 1 0 1 1 0 0 0 0 0 0 0 0 1 0 0 0 0 1 0 1 1 0 0 2 0 0 0 1 0 0 0 0 0 0 1 0
181 0 0 0 0 0 0 2 1 1 0 0 0 0 0 0 0 0 1 2 0 1 0 0 2 0 0 2 2 2 2 1 0 1 1 0 2 2 0 2 0 0 0 0 0 0 2 0 0 0 0 0 0 0 1 2 1 1 0 2 1 0 1 1 0 0 1 0 0 0 0 1 2 2 2 2 1 0 1 0 1 0 2 0 1 0 1 0 2 2 0 0 0 1 0 0 0 1 1 2 0 2 2 2 2 0 2 2 0 0 2 2 0 1 0 0 1 1 0 2 2 1 1 1 1 1 1 2 2 2 0 2 0 0 1 0 0 0 0 0 0 0 0 0 0 0 1 0 0 0 0 0 1 1 0 1 0 1 1 2 1 0 0 1 2 2 1 0 1 1 1 0 0 2 0 1 1 0 0 0 0 0 1 1 1 2 1 0 0 0 1 0 0 1 1 0 1 2 0 1 0 1 0 1 2 1 1 1 0 0 1 0 2 0 0 2 0 1 2 1 2 1 1 2 0 0 1 2 1 1 0 0 0 0 0 0 0 1 0 1 0 0 2 1 1 1 1 0 0 0 0 0 1 0 0 0 1 2 1 2 1 2 0 0 1 0 0 0 2 1 0 2 0 1 0 0 0 2 2 0 1 1 0 2 1 0 1 1 0 2 1 0 1 0 2 0 2 0 0 0 0 0 0 1 0 0 0 1 0 1 0 2 2 0 1 0 2 1 0 0 0 1 1 0 0 0 0 0 1 1 0 0 1 2 0 0 0 1 0 0 1 0 1 2 1 1 0 0 1 2 0 0 2 1 0 0 1 0 0 2 2 0 2 0 2 0 0 2 2 1 1 1 1 1 1 1 1 1 0 0 0 0 0 0 1 0 0 0 0 0 0 0 0 0 2 1 1 1 0 0 0 0 0 1 1 0 0 2 0 0 0 1 0 1 0 1 1 1 0 1 0 1 1 0 1 1 0 1 0 1 0 0 0 1 0 1 1 1 1 1 2 0 2 0 1 1 2 1 2 0 0 0 0 2 1 0 1 0 0 0 0 0 1 1 0 0 0 0 2 0 1 0 2 0 0 1 0 0 0 0 1 2 0 2 1 1 0 2 2 0 0 2 1 2 2 0 0 1 2 0 0 2 1 1 0 1 1 2 0 0 0 2 1 2 0 2 1 1 0 1 1 1 2 2 1 1 1 1 0 2 0 1 0 0 0 0 1 0 1 2 0 0 0 0 2 1 0 2 2 0 0 0 0 1 1 0 1 1 1 0 0 1 0 0 0 0 2 1 1 1 1 1 0 0 0 0 0 1 0 2 0 0 0 0 0 0 0 0 0 0 1 1 2 0 1 0 1 0 1 0 1 2 0 0 1 1 1 0 0 1 1 0 0 0 0 1 0 0 0 0 1 0 0 0 0 0 2 2 0 0 2 2 0 0 0 0 1 1 0 2 0 0 0 1 1 0 0 0 2 2 0 1 1 1 2 0 1 2 1 0 0 0 1 1 1 0 0 1 1 0 1 1 0 0 0 1 2 2 2 2 2 0 2 0 2 2 0 1 1 0 0 0 0 0 0 0 0 1 1 1 0 0 0 0 1 0 0 2 2 0 0 0 1 1 0 0 0 1 0 0 0 1 0 1 0 0 0 0 1 1 1 2 0 2 0 0 1 0 0 2 0 0 0 0 1 1 0 2 0 0 0 0 0 0 0 0 1 0 1 0 0 0 2 1 0 0 0 1 1 2 0 0 0 1 1 0 0 1 1 1 1 2 1 0 0 0 1 0 2 2 2 0 2 0 1 0 0 1 0 0 0 1 0 2 1 1 1 0 0 2 2 0 0 2 0 2 2 1 2 1 1 2 0 1 2 0 0 0 0 2 1 0 0 0 0 1 0 0 1 1 0 1 0 0 1 1 1 0 0 1 1 0 2 1 1 0 1 0 0 2 0 1 1 0 1 1 2 0 2 0 1 0 1 1 0 1 0 1 2 2 2 0 0 0 0 0 0 2 1 1 1 1 0 0 2 1 1 0 1 0 0 0 1 1 2 2 0 2 1 1 0 0 0 1 2 1 1 0 1 1 0 1 0 1 2 0 2 2 0 0 1 1 0 2 0 0 0 1 2 1 0 2 1 1 1 1 1 2 0 0 2 0 2 0 0 0 0 2 0 0 0 0 2 0 2 0 0 0 1 1 0 0 0 0 0 0 0 0 1 0 0 0 0 1 0 1 2 0 0 1 0 0 0 0 1 0 1 0 0 0 0 2
182 0 0 1 0 1 1 1 2 0 0 0 1 1 1 1 0 0 1 0 2 1 0 1 1 1 2 1 1 2 2 1 1 1 1 0 1 1 1 1 0 0 0 0 0 1 0 0 0 0 0 0 1 0 1 0 1 1 1 1 1 0 2 1 1 1 0 0 0 0 0 0 2 2 1 2 2 1 2 0 1 0 2 1 0 0 0 0 2 2 0 0 1 0 0 1 0 1 1 2 1 2 1 1 2 1 2 1 1 1 0 0 0 2 1 1 2 0 0 1 2 0 1 1 0 1 0 2 2 1 1 1 0 0 1 0 2 0 0 0 1 0 1 0 1 0 0 0 0 0 0 0 0 1 1 0 0 0 0 0 1 0 0 0 1 2 0 1 1 1 1 1 0 2 0 2 1 0 0 1 0 1 0 0 0 0 2 0 0 0 2 0 0 0 1 0 1 2 0 0 0 0 0 0 2 0 0 0 0 0 0 0 2 0 0 2 1 1 1 0 1 0 1 2 1 0 0 2 0 1 0 0 0 0 0 0 0 1 0 2 0 0 2 0 0 0 0 0 1 0 0 0 0 1 0 1 0 2 1 1 0 1 0 0 1 0 0 0 2 1 0 1 0 2 0 0 0 1 1 0 1 1 1 2 2 0 0 0 0 1 1 1 0 0 2 0 2 2 0 1 1 0 0 0 0 0 0 0 1 1 1 1 2 1 1 0 2 0 0 2 0 0 1 0 2 0 0 0 0 0 0 1 0 2 1 0 0 1 0 0 0 0 2 1 0 0 1 0 1 1 0 0 1 1 0 1 1 0 0 1 1 0 1 1 1 0 0 2 2 0 2 2 0 0 0 1 1 1 0 0 0 0 0 0 2 2 0 1 1 1 1 1 1 0 2 0 0 0 1 1 0 1 1 2 1 1 1 0 0 0 0 0 0 0 2 2 0 0 1 0 0 0 1 1 0 1 2 1 0 0 1 0 0 2 1 0 0 1 0 0 2 0 2 0 2 2 2 0 2 0 0 1 0 2 2 1 2 1 1 1 1 1 0 0 0 2 0 1 1 0 1 0 2 1 2 0 1 0 0 1 2 0 0 1 1 2 0 0 0 0 2 0 0 1 0 0 0 1 1 1 2 2 0 0 0 2 2 0 0 1 0 1 1 0 0 1 1 0 0 2 2 0 2 1 0 1 1 1 0 2 0 1 0 1 0 0 1 1 0 1 2 2 0 1 2 2 0 2 2 0 0 0 1 2 0 2 0 1 0 1 1 0 1 1 1 1 0 1 1 1 1 1 0 0 0 0 0 1 0 2 0 0 0 0 0 0 0 0 0 0 0 0 1 0 0 0 0 0 0 0 0 2 1 1 0 1 1 0 2 2 1 0 1 1 0 0 2 0 0 0 1 0 0 2 2 0 0 1 0 0 1 2 1 0 0 1 0 1 1 1 1 2 0 1 1 0 1 0 1 1 0 0 1 1 1 1 2 2 2 0 0 0 0 2 0 0 1 2 0 0 2 0 0 0 2 2 0 1 2 1 1 0 2 1 2 1 1 0 2 0 1 0 1 1 0 0 2 2 0 1 1 0 0 0 0 0 2 1 2 1 2 1 0 2 0 0 1 1 1 0 0 0 0 1 1 0 0 1 1 1 1 1 0 2 0 1 1 0 0 2 2 0 0 0 1 0 0 0 2 1 2 2 0 0 0 0 2 0 1 0 0 0 2 1 0 0 0 1 1 2 0 1 1 0 0 1 0 1 1 1 0 1 1 1 1 1 1 1 1 2 1 1 2 1 0 1 1 0 0 1 1 2 0 2 2 0 0 1 0 1 1 0 2 0 0 0 2 0 1 0 1 1 0 1 1 0 0 0 1 2 1 1 1 0 0 0 0 0 1 0 1 0 0 0 1 1 1 0 0 0 1 0 1 1 1 0 1 0 0 0 1 1 0 1 1 1 1 1 2 1 0 0 0 1 0 2 0 1 2 2 2 0 0 0 0 1 1 2 0 0 2 1 1 1 2 1 2 0 0 0 0 1 2 2 1 2 0 2 0 0 0 0 0 1 2 1 1 0 2 1 0 2 0 1 1 0 1 0 2 2 2 2 0 1 1 0 1 1 1 0 0 0 2 1 2 1 0 0 0 1 1 0 1 0 1 0 2 1 0 0 0 0 1 0 1 2 2 0 2 1 0 0 0 0 0 1 1 0 1 0 0 0 0 1 1 2 2 1 0 2 1 0 0 0 1 0 0 0 0 0 0 0
183 0 0 0 0 1 1 2 1 1 0 0 0 0 0 0 0 0 0 0 2 2 0 0 2 0 1 1 1 2 2 1 1 1 0 1 2 1 0 1 1 1 1 0 0 0 0 0 0 1 1 0 1 1 0 1 1 0 1 2 0 1 2 2 0 0 1 0 0 0 0 2 2 2 1 2 2 1 2 0 1 0 2 0 1 0 0 0 2 2 0 0 1 0 0 2 1 2 0 1 0 2 1 1 2 1 2 1 1 0 1 2 0 0 1 1 1 0 0 0 2 0 2 2 0 1 0 1 1 1 1 1 0 0 0 0 0 0 0 0 0 0 0 0 0 0 0 0 1 1 0 1 0 0 0 1 1 1 1 1 0 1 0 0 1 2 0 1 1 0 0 0 1 1 0 0 1 0 0 0 0 2 0 0 0 0 1 2 0 0 1 1 0 1 2 0 0 2 0 2 0 2 0 0 2 1 0 0 1 0 0 0 2 1 0 2 0 2 1 0 1 1 2 2 0 0 1 0 0 0 0 0 0 0 0 0 0 2 0 1 0 0 1 0 0 1 1 0 0 0 0 0 0 0 1 0 2 2 0 0 0 0 0 0 1 0 1 0 1 0 0 1 0 2 0 0 0 0 1 0 0 1 0 1 0 1 0 0 0 1 0 0 1 0 2 0 1 0 0 0 1 0 0 0 0 0 1 0 1 1 0 0 2 1 2 1 1 0 0 2 0 0 2 2 0 0 0 0 1 1 0 2 1 1 0 0 0 1 0 1 1 1 1 1 0 0 1 0 1 1 0 0 2 0 0 0 1 0 0 2 2 0 1 1 1 0 0 2 2 1 1 1 1 1 1 0 2 2 0 0 0 1 0 0 0 0 0 0 0 0 0 0 1 0 2 2 2 0 0 0 0 1 0 1 1 0 0 1 0 0 0 0 0 0 1 1 1 1 0 1 0 0 0 0 0 1 1 2 0 2 0 0 0 2 0 1 0 1 0 0 2 0 1 1 0 0 0 0 2 0 0 2 0 2 1 0 1 1 0 1 0 0 1 1 0 1 0 1 2 0 1 0 2 0 1 0 1 0 0 0 0 2 0 2 1 1 0 0 0 0 1 1 0 2 0 0 0 0 0 2 2 2 0 0 0 2 0 0 0 1 0 2 0 0 0 0 0 2 0 2 2 0 1 0 0 0 0 1 1 1 0 1 0 0 1 0 2 1 0 1 0 2 0 0 2 1 0 1 1 0 0 0 0 1 1 0 1 0 0 1 1 0 0 1 0 0 0 0 0 0 0 0 0 0 0 0 0 2 0 1 1 1 1 0 1 0 1 0 1 1 0 0 0 1 1 0 2 0 0 1 1 1 0 2 0 2 1 0 2 2 0 0 0 1 0 0 0 0 0 1 0 1 0 0 0 1 0 1 0 0 0 0 0 0 0 0 0 1 2 0 0 0 0 1 0 0 2 0 1 1 1 1 0 1 2 0 1 1 1 0 0 0 1 0 0 1 1 2 0 1 1 0 0 1 0 1 1 2 0 0 2 0 2 1 2 1 1 0 1 1 0 1 1 2 0 0 1 1 0 1 1 0 0 0 1 0 1 2 2 0 1 0 0 1 0 0 0 1 0 0 0 0 0 2 1 0 2 0 0 0 0 0 0 2 0 0 1 0 0 1 0 1 0 0 0 1 0 1 0 0 0 0 0 0 0 0 1 0 2 0 0 1 2 1 0 0 0 0 2 1 1 0 1 0 0 0 0 2 2 0 2 2 1 1 0 1 1 2 0 2 0 2 1 0 0 0 0 1 0 0 0 1 0 1 2 1 1 0 1 1 2 0 1 0 1 1 1 1 1 0 2 1 0 0 1 0 0 0 1 2 1 1 1 0 0 0 0 1 1 0 0 0 0 0 1 0 0 0 1 0 1 0 1 1 0 0 0 0 0 0 2 2 0 1 1 0 0 2 1 2 0 0 0 1 0 2 0 1 2 1 2 0 0 1 1 2 1 1 0 0 2 0 0 0 2 0 2 0 0 0 1 1 2 2 2 2 0 2 1 1 0 0 0 1 2 2 1 2 2 1 0 2 0 2 0 0 1 1 1 1 2 2 0 2 0 0 0 0 0 0 0 1 2 0 1 0 0 0 1 0 1 0 1 0 1 0 2 0 0 0 0 0 1 0 1 1 2 0 0 0 0 0 0 0 0 2 0 0 1 0 0 0 0 0 0 0 0 0 0 0 0 0 0 1 0 0 0 0 0 0 0 0
184 0 1 0 0 1 1 1 1 1 0 1 0 1 1 1 0 0 0 0 1 1 0 0 2 0 2 2 2 2 2 0 1 2 0 0 2 1 0 0 2 2 1 1 0 1 0 0 0 0 0 0 0 1 0 0 0 0 0 2 0 0 2 1 0 1 1 1 0 0 0 0 2 2 2 2 1 2 2 0 1 0 1 1 1 0 0 0 2 2 0 0 1 0 1 2 1 1 1 1 1 2 1 0 2 1 2 0 2 0 0 2 0 1 0 1 1 0 1 1 1 0 1 1 1 1 1 0 2 1 1 0 1 0 0 0 2 0 0 0 1 0 0 0 1 1 0 0 1 1 0 0 0 0 1 0 0 1 0 2 2 2 0 0 2 2 1 1 1 1 1 0 0 2 0 0 1 1 1 0 0 1 0 0 0 0 2 1 0 0 0 1 0 2 2 0 1 1 0 0 0 0 0 1 2 2 2 1 0 0 0 0 1 0 0 2 0 1 2 1 2 1 1 1 1 0 0 1 0 0 0 0 0 0 0 0 0 2 0 2 0 0 2 0 0 0 0 0 0 0 0 0 0 0 0 1 1 1 0 0 0 0 0 0 0 1 0 0 1 0 1 1 1 0 0 0 1 1 1 0 2 0 1 1 1 0 1 1 0 1 1 1 0 1 1 0 2 1 0 1 1 0 1 0 1 0 1 1 0 0 0 0 2 0 2 0 2 0 0 1 1 0 1 1 1 0 0 0 2 1 0 2 0 2 0 0 0 1 0 0 1 1 2 2 1 1 0 0 0 1 0 0 2 0 2 0 1 0 1 1 1 0 1 0 1 0 0 2 2 1 1 1 0 0 0 0 0 2 0 0 1 0 0 0 0 0 0 0 0 0 0 0 1 1 2 1 1 1 1 1 0 1 1 2 2 0 0 1 0 0 0 1 0 0 0 0 2 0 0 0 0 1 0 1 1 1 1 0 1 0 1 1 1 1 1 1 2 2 0 0 2 0 1 1 0 2 2 0 1 0 0 1 0 2 2 2 2 1 1 1 1 1 0 1 0 0 0 1 2 0 1 0 2 1 0 0 0 0 0 0 0 1 0 2 2 2 0 1 1 0 1 1 1 1 2 0 0 1 1 1 1 2 2 1 1 0 2 1 0 1 0 1 1 0 1 0 0 0 0 2 2 0 2 2 0 1 1 1 0 2 1 1 0 1 0 0 1 1 0 1 0 2 0 1 2 2 0 1 1 0 0 0 1 2 0 1 1 0 0 0 0 0 1 0 1 1 0 0 0 0 1 0 0 0 0 0 0 2 0 1 1 0 1 0 1 1 0 0 0 0 0 2 2 0 0 0 1 0 0 0 0 2 0 1 0 1 1 0 1 0 0 0 0 0 0 0 1 0 0 1 1 1 0 1 1 0 1 1 0 0 1 1 1 0 0 2 0 2 2 0 0 1 0 1 0 0 2 0 1 1 0 0 0 2 2 0 1 1 1 0 0 0 2 0 0 1 1 2 0 1 1 0 0 1 0 1 1 0 0 0 1 1 2 0 2 1 2 1 1 0 0 1 0 0 0 0 0 2 2 2 0 0 0 1 1 0 1 1 1 0 0 0 1 1 0 2 2 1 1 0 0 0 1 2 0 0 1 0 0 0 0 1 1 2 0 0 2 0 1 2 0 0 0 0 0 1 0 1 0 0 0 0 0 0 0 0 0 0 2 0 0 1 2 1 0 1 1 1 1 1 1 0 1 1 1 0 0 1 1 1 0 1 1 0 0 2 0 2 0 2 0 2 2 1 0 1 1 1 1 0 1 1 0 1 1 1 1 1 0 1 1 0 2 0 2 2 2 1 1 0 1 1 0 1 2 0 0 0 1 1 1 1 2 0 0 0 0 1 0 0 0 0 0 0 1 0 1 1 0 1 1 0 1 2 0 1 1 0 0 1 0 1 1 0 1 1 2 0 1 2 0 0 1 1 0 2 0 1 0 0 1 0 0 0 0 0 0 1 0 0 1 1 0 0 2 0 2 0 0 0 0 2 2 1 1 1 1 2 1 1 1 0 0 0 1 1 1 0 1 0 0 1 0 0 0 0 1 1 0 1 2 2 1 1 0 1 1 0 1 1 0 2 1 0 0 0 0 0 0 0 2 0 1 0 0 0 0 2 1 0 0 0 2 0 1 1 1 0 2 1 0 0 1 1 0 1 0 0 2 0 0 0 0 0 0 0 0 0 1 2 0 0 0 0 0 1 0 0 1 0 1 0
185 0 1 0 0 1 1 2 0 2 0 0 0 1 1 1 0 0 0 1 1 2 0 1 1 0 1 2 2 2 2 1 2 1 0 0 2 2 0 0 2 2 1 1 0 2 0 0 0 0 0 0 0 2 0 1 0 2 1 2 0 2 1 0 1 1 0 1 0 1 1 1 1 1 0 1 1 1 2 1 0 0 1 1 1 0 0 0 1 2 0 0 1 0 0 2 0 2 2 2 2 2 2 2 2 0 2 1 1 1 1 2 0 2 0 0 2 1 0 2 2 1 1 1 1 0 1 0 1 0 1 1 0 0 1 0 1 0 0 0 1 0 0 0 2 0 2 0 0 0 0 0 2 0 1 0 0 0 0 1 1 0 1 1 1 2 1 2 0 1 1 0 1 1 1 1 2 0 0 0 0 0 0 0 1 1 1 0 0 0 1 0 0 2 2 0 2 2 0 1 0 1 1 1 2 0 0 0 1 0 0 0 0 0 0 2 0 0 2 1 2 1 2 2 0 0 0 2 0 0 0 0 0 1 1 0 1 1 0 1 0 0 2 0 0 0 0 0 0 0 0 1 1 1 0 0 0 1 1 0 0 0 0 0 1 0 0 0 2 0 1 0 0 0 1 1 1 1 0 0 0 2 0 1 1 1 0 1 0 2 2 1 2 0 2 0 2 1 0 0 1 0 0 1 0 0 0 0 0 1 0 1 2 0 2 0 2 1 0 1 1 0 1 2 2 0 1 0 1 1 0 0 0 0 0 0 0 1 0 0 0 0 2 2 0 0 0 0 2 0 0 0 1 1 0 1 2 0 0 1 1 0 1 1 1 0 0 2 2 0 2 2 1 1 1 0 2 2 1 0 0 1 0 0 1 1 1 1 1 0 0 0 1 0 2 1 1 0 0 0 0 0 2 2 1 1 1 0 0 0 0 1 0 0 2 2 0 0 1 0 0 0 0 0 1 2 1 1 0 0 0 1 0 2 0 0 1 0 1 0 1 0 2 0 0 1 2 0 1 0 0 1 0 2 2 2 2 2 2 1 0 1 0 0 1 1 0 1 2 1 1 1 2 0 0 2 0 0 0 1 1 1 0 2 1 2 1 1 1 1 0 2 0 1 1 0 0 0 1 1 1 2 2 2 0 0 2 1 0 2 0 1 0 0 0 0 0 0 0 2 2 0 2 2 1 1 1 1 1 1 1 1 0 0 1 0 0 1 0 0 1 1 0 1 2 1 0 0 1 1 0 1 0 0 2 0 1 1 0 0 0 0 0 1 0 0 0 1 1 0 1 1 1 0 0 0 1 1 0 1 1 0 1 0 1 0 1 0 0 0 0 0 1 0 0 1 1 1 1 1 1 1 1 1 0 1 0 0 1 1 0 1 0 0 0 0 0 0 1 1 1 1 0 2 2 0 0 1 0 0 1 1 0 0 0 0 2 0 2 0 2 1 0 1 1 0 1 0 1 1 0 1 0 1 2 0 1 2 2 0 0 0 0 0 0 1 1 2 1 1 0 1 0 0 1 2 0 0 0 0 1 1 2 1 2 2 1 0 1 0 0 0 0 1 0 0 2 1 1 1 0 1 0 0 2 0 1 1 1 0 1 1 0 2 0 1 0 0 1 0 0 0 0 2 0 0 0 1 0 0 2 2 0 2 0 0 1 0 1 1 0 0 0 0 0 0 0 0 0 0 0 0 0 0 0 2 0 0 1 1 0 1 2 2 0 0 0 0 2 1 0 0 0 0 0 0 0 2 1 1 0 0 1 1 0 1 1 1 1 2 1 1 2 0 2 0 0 1 0 1 1 1 0 2 0 1 0 1 0 1 1 0 1 1 1 2 2 0 0 0 0 0 0 0 2 0 0 0 0 2 1 0 1 0 0 0 0 1 2 1 0 1 1 0 1 0 1 0 2 0 1 1 1 2 0 1 0 0 0 0 0 1 0 0 0 1 2 0 2 0 1 0 0 2 0 1 0 0 1 0 1 1 0 0 0 0 0 0 1 0 1 1 0 0 2 0 2 0 0 1 0 1 2 2 1 1 0 1 0 0 0 0 0 0 1 1 2 0 0 0 0 0 0 1 0 0 0 1 0 0 2 2 0 0 1 0 1 1 2 1 0 0 2 2 2 0 1 0 0 0 1 1 0 0 2 0 2 2 1 1 0 1 0 0 2 0 1 0 1 1 1 0 1 1 0 0 0 0 0 1 1 0 0 0 0 0 0 0 0 1 0 0 0 0 0 1 0 0 0 0 0 2
186 0 1 1 1 0 1 2 0 2 0 0 0 0 0 0 0 1 0 1 1 2 0 0 2 0 1 1 1 2 2 0 1 2 2 1 2 2 0 1 1 1 1 0 0 2 0 0 0 1 1 0 0 1 0 1 0 0 1 0 1 0 1 0 0 1 1 1 1 0 0 1 2 2 0 2 1 2 2 0 0 0 2 0 1 2 0 0 2 2 0 0 1 1 0 1 0 0 0 2 0 0 1 1 2 2 2 1 1 1 0 0 0 2 0 0 2 0 0 2 2 0 1 1 0 0 0 1 2 1 1 1 0 0 1 1 0 0 0 0 0 0 0 0 1 0 0 0 1 1 1 0 0 0 0 0 0 2 0 2 1 0 0 2 1 1 1 1 0 2 2 0 2 0 0 1 2 1 1 0 0 1 0 1 1 0 1 1 1 0 1 0 0 1 1 0 0 1 0 0 0 0 0 0 2 2 1 0 1 0 2 0 1 1 0 2 0 1 2 1 1 0 2 1 1 0 0 2 0 0 0 0 0 0 0 0 0 1 1 0 1 1 2 0 0 0 0 0 0 0 0 0 1 1 0 0 1 1 0 0 0 0 1 0 0 0 0 0 1 0 0 2 0 1 1 0 0 1 1 0 0 2 0 2 2 0 0 1 0 1 0 0 2 0 2 0 2 0 0 0 0 0 1 0 0 0 1 2 1 1 0 0 2 0 2 0 2 0 0 1 0 1 1 1 2 0 1 0 1 0 0 1 0 2 0 0 0 2 1 0 1 2 2 1 2 2 0 0 0 0 0 0 2 0 0 0 0 0 0 0 0 0 1 1 1 0 0 1 1 0 2 2 2 2 2 0 2 2 2 0 0 0 0 1 1 0 0 0 0 0 0 0 1 0 2 0 0 0 1 1 0 1 2 2 1 1 1 1 0 0 0 0 0 1 0 0 2 0 0 0 1 2 0 1 1 1 0 0 0 0 0 1 0 2 1 0 0 0 0 0 2 0 2 0 0 2 0 1 2 1 0 1 0 2 2 2 2 1 2 2 1 2 0 0 0 1 0 2 2 2 1 0 2 0 2 0 1 0 0 0 0 2 0 2 1 2 1 1 0 2 0 1 0 2 0 0 0 1 1 1 1 2 2 2 0 0 1 0 0 1 0 0 0 0 2 0 0 0 0 0 0 2 1 2 0 0 0 0 1 1 1 0 1 0 1 0 0 1 0 1 0 0 0 0 1 1 0 1 1 0 0 0 0 2 0 0 0 1 0 0 0 0 0 0 0 0 0 1 1 0 0 0 1 0 0 0 1 0 0 2 0 0 1 0 1 0 1 0 0 0 0 1 1 1 1 0 1 1 2 2 2 0 0 1 0 2 1 0 1 1 1 0 0 0 0 0 0 0 0 0 0 0 0 0 0 0 1 0 0 0 1 1 0 0 0 1 1 1 2 0 2 0 0 0 2 0 0 0 0 0 0 2 0 0 1 0 1 2 2 0 0 0 1 1 0 0 0 2 1 1 0 0 0 0 0 2 1 0 1 0 0 1 2 0 1 1 1 2 2 1 1 1 1 1 1 0 1 1 1 1 0 0 0 0 0 0 2 2 2 1 2 1 0 1 0 0 1 2 1 0 1 1 1 2 0 0 0 0 0 0 0 1 0 2 0 0 0 0 1 1 0 0 0 0 1 0 0 1 0 0 0 0 0 0 0 0 1 0 1 0 0 0 1 1 0 0 0 0 2 1 1 0 0 0 0 0 0 0 0 2 0 2 1 1 0 2 0 2 1 2 0 1 2 1 0 1 0 0 1 0 0 0 0 2 1 0 0 0 1 1 2 0 1 1 1 2 2 1 1 1 1 2 1 0 2 0 1 0 1 2 2 1 1 1 0 1 1 1 2 1 0 1 0 0 1 1 1 0 0 0 2 0 1 1 0 0 0 0 1 0 1 2 0 0 0 1 1 0 1 2 0 0 1 1 0 0 0 1 2 1 1 1 0 0 0 0 0 1 0 0 2 1 0 0 1 1 1 0 0 0 0 1 1 1 1 1 1 1 0 1 1 0 1 1 1 1 1 1 1 0 1 0 0 1 2 0 1 1 0 0 1 2 0 2 0 0 0 1 1 0 0 0 2 1 1 1 0 0 2 0 1 0 1 1 0 0 1 2 1 1 0 1 1 0 1 1 1 0 0 0 0 0 0 0 0 2 0 0 2 0 0 0 0 1 0 2 1 2 0 2 1 1 0 1 0 0 0 0 0 0 1 0
187 0 1 0 0 0 0 2 2 0 0 0 0 1 1 1 0 0 0 1 0 1 0 0 2 0 0 1 1 2 2 0 1 1 1 0 1 1 0 1 1 1 1 1 0 1 2 0 1 0 0 0 1 1 0 1 0 0 1 0 1 0 1 1 0 0 0 1 0 0 0 1 2 2 1 2 2 1 1 0 2 0 2 0 0 0 0 0 2 2 0 0 0 0 0 0 0 0 0 2 0 2 2 2 2 0 2 1 1 0 1 2 1 2 1 1 2 0 0 0 1 0 1 1 1 1 1 0 1 0 1 0 1 0 0 0 0 0 0 0 1 0 0 0 0 0 0 0 1 1 0 0 0 0 1 0 0 0 1 1 1 1 0 1 2 2 1 1 0 2 2 2 0 2 0 1 2 1 0 0 0 0 0 0 1 1 1 1 1 1 0 1 1 0 1 1 1 2 0 0 0 0 0 0 2 0 0 0 1 0 1 0 0 0 0 2 1 1 2 0 2 1 2 1 1 1 1 0 0 0 0 0 1 1 1 0 1 1 1 1 1 1 2 0 0 0 0 0 0 0 0 0 2 1 0 0 0 1 0 0 0 0 0 0 1 0 1 1 2 0 0 2 0 1 1 0 1 2 2 0 0 2 1 2 1 0 0 1 1 2 1 2 0 1 0 1 0 1 0 0 1 0 1 0 0 0 1 2 1 1 1 0 2 0 2 1 2 1 0 0 1 0 1 1 1 0 1 0 1 1 0 0 1 1 0 0 0 2 0 2 1 1 2 1 0 0 0 0 0 1 2 2 2 0 2 0 1 0 0 2 2 0 2 1 2 0 0 2 2 2 0 0 0 0 1 0 2 1 1 0 1 1 0 0 0 0 0 1 1 0 0 0 0 1 1 1 0 0 1 1 0 1 1 2 2 1 0 2 0 0 0 0 0 0 1 1 1 0 0 0 0 1 1 1 0 1 0 0 0 0 0 1 0 2 0 1 0 0 0 0 1 0 2 0 0 1 2 0 2 0 0 2 0 2 2 1 2 0 0 0 0 0 0 0 0 1 0 2 1 1 2 0 2 1 2 0 1 0 0 0 0 2 0 1 1 1 0 0 0 0 1 0 0 0 0 0 0 0 0 1 2 2 2 1 0 0 2 1 0 2 0 0 1 0 1 0 0 0 0 0 1 1 2 2 0 1 1 1 1 1 0 2 0 1 1 0 0 1 0 1 0 1 0 0 2 1 0 1 2 0 0 0 0 2 0 2 0 0 0 1 1 0 0 0 0 0 0 0 0 0 1 1 0 0 0 0 0 2 0 1 1 0 2 0 1 1 2 0 0 0 0 1 0 0 0 0 0 1 1 1 1 1 0 1 0 1 1 0 2 2 1 1 1 1 1 1 1 0 0 0 0 1 0 0 0 0 2 1 0 0 0 0 0 0 0 0 1 0 2 0 1 1 0 1 0 0 2 0 1 1 0 1 0 0 2 0 1 0 0 0 0 0 0 0 1 1 2 2 1 0 0 1 0 0 1 2 0 1 0 0 2 0 2 1 2 2 0 0 2 0 0 0 0 2 1 0 2 2 0 1 0 1 0 0 1 0 1 1 1 0 0 0 0 2 0 0 0 0 0 0 0 0 0 1 1 0 1 0 0 0 1 1 0 1 0 1 1 0 0 0 0 0 0 0 0 1 0 0 1 1 0 0 0 0 1 0 1 0 2 0 0 2 2 1 0 0 0 0 2 1 0 0 0 1 1 0 0 1 1 1 0 2 1 0 0 1 1 2 0 2 0 2 2 0 0 0 0 0 0 0 0 0 0 1 2 1 2 1 1 0 1 0 2 0 1 1 1 0 2 0 2 2 0 0 1 0 0 0 0 2 0 0 0 0 0 1 1 1 1 0 1 1 0 0 1 1 1 0 0 0 2 0 0 2 0 0 0 1 0 0 0 0 0 0 0 0 1 0 2 0 1 0 0 1 0 1 0 1 2 1 2 0 0 0 0 0 0 2 0 1 1 2 1 0 1 0 1 0 0 0 0 2 2 2 2 2 1 0 0 0 0 0 1 0 1 1 2 1 2 0 0 2 0 1 0 0 1 2 1 1 2 2 1 1 0 0 0 0 1 1 0 0 2 1 1 0 0 0 0 0 1 0 1 0 1 0 1 2 1 1 1 1 0 0 0 0 0 0 1 1 0 0 1 1 0 2 0 0 1 0 0 0 0 0 0 0 0 1 1 2 0 0 0 0 1 1 0 0 0 0 0 0
188 0 1 0 0 0 0 2 2 0 0 0 0 0 0 0 1 0 0 0 2 2 1 0 2 0 2 1 2 2 2 1 1 1 1 0 1 1 0 2 0 0 1 1 0 1 0 0 0 0 0 0 0 1 0 0 0 1 1 1 0 0 2 2 0 1 1 1 0 0 0 1 2 1 0 2 1 1 2 0 1 0 1 1 2 0 0 1 2 2 0 1 0 0 0 0 0 2 2 2 2 2 0 0 1 0 1 1 1 1 0 1 0 1 0 0 1 0 1 0 1 0 2 2 0 1 0 0 1 1 0 0 0 0 0 0 0 0 0 0 0 0 0 0 1 1 0 0 1 1 0 0 1 0 0 0 0 0 1 2 2 1 0 0 1 2 0 0 1 1 1 2 1 1 1 2 1 0 0 0 0 1 1 1 0 1 2 1 0 0 0 2 0 2 2 0 2 1 0 1 0 1 0 0 2 2 1 0 2 0 0 0 1 1 0 2 0 0 0 0 2 2 2 1 1 1 0 1 1 1 0 0 0 0 0 0 0 1 0 1 0 0 2 0 0 0 0 0 1 1 1 1 2 0 0 0 1 0 0 0 0 0 0 0 1 0 1 0 2 0 0 2 1 0 0 0 1 1 1 0 0 2 2 2 2 0 2 2 0 2 2 1 0 1 1 0 1 1 0 1 1 0 2 0 1 0 1 2 0 2 0 2 1 0 1 0 2 1 0 0 1 0 1 1 1 0 0 0 1 1 0 0 0 0 0 0 0 1 1 1 0 0 2 2 0 0 0 1 1 2 0 0 2 1 1 0 1 0 0 1 1 0 1 0 1 0 0 1 1 0 2 2 0 0 0 0 1 1 1 0 1 1 0 1 1 0 1 0 0 0 0 1 0 1 1 1 0 0 0 0 0 0 0 1 0 0 2 1 0 0 0 0 0 1 1 2 0 1 0 1 0 0 1 1 1 1 0 0 0 0 2 0 0 2 0 1 1 0 0 0 2 0 2 0 1 2 2 0 1 0 0 1 0 2 2 0 2 2 2 1 1 1 0 0 0 2 0 0 2 0 1 0 0 2 1 1 0 0 0 0 0 1 0 1 0 1 0 1 0 1 1 0 2 0 1 0 1 0 2 0 0 2 2 2 0 0 2 1 0 1 0 1 1 1 1 1 0 1 0 2 2 0 2 1 0 0 0 1 0 2 0 1 0 0 1 0 2 0 0 0 1 1 0 1 1 2 0 2 2 0 0 0 0 2 0 1 0 0 2 0 0 2 0 1 0 0 0 0 0 0 2 2 1 0 0 0 1 2 0 2 0 0 0 0 0 0 0 0 1 1 0 2 0 0 0 0 0 1 1 0 0 2 0 1 0 2 0 0 1 1 0 0 0 0 0 0 0 0 1 0 1 0 0 0 0 0 2 1 0 0 0 0 0 0 0 0 0 1 2 0 1 0 0 1 1 0 1 0 2 2 0 2 0 0 1 1 2 2 2 0 0 0 1 0 1 1 1 2 1 0 0 1 1 0 1 2 0 1 1 0 1 0 2 1 2 2 1 1 1 0 0 1 1 2 0 0 2 2 2 2 1 1 0 0 2 0 1 2 2 0 1 0 0 1 0 1 0 1 2 0 0 0 0 2 0 2 2 1 0 0 1 0 0 2 0 1 1 0 0 1 1 0 0 0 0 0 0 1 0 0 0 0 1 0 1 1 0 0 1 0 0 1 1 2 0 1 1 1 1 2 0 0 1 0 0 0 0 0 0 1 0 1 0 0 1 2 0 1 2 2 1 0 1 1 0 0 0 0 1 0 0 0 0 2 1 0 1 0 0 1 1 0 2 0 2 2 2 1 1 0 1 1 0 1 2 0 0 0 1 2 2 1 1 0 0 0 0 1 0 0 0 0 0 0 0 0 0 0 1 0 2 1 1 2 0 1 1 0 0 1 0 1 0 0 0 0 2 0 1 0 0 0 0 1 0 2 0 0 2 2 2 0 0 0 0 1 1 0 0 1 0 0 1 1 2 2 1 0 0 0 0 0 2 2 0 0 1 2 1 1 0 0 0 0 1 1 2 0 2 1 0 2 0 1 0 0 2 2 1 1 2 2 1 1 0 0 0 1 2 0 0 0 1 2 2 0 0 0 1 1 0 0 0 0 1 0 2 0 0 0 0 0 1 0 2 0 0 0 1 1 0 0 0 0 0 0 0 1 2 0 0 1 0 1 0 1 2 0 0 2 0 0 1 0 1 0 0 0 0 0 0 2
189 0 1 0 0 0 0 2 2 0 0 0 0 1 1 1 0 0 0 1 0 1 0 0 2 1 1 2 2 2 2 2 0 2 0 0 2 2 0 0 1 1 0 0 0 0 0 0 0 0 0 0 0 0 0 1 1 0 2 0 2 0 1 1 0 0 0 2 1 1 0 1 2 2 1 2 2 1 1 0 2 0 1 1 2 0 0 0 2 2 0 0 0 0 0 1 0 1 0 2 0 1 0 0 2 0 2 1 1 0 0 1 0 1 0 1 1 0 1 1 1 0 2 2 2 0 2 1 1 1 1 0 0 0 0 0 0 0 0 0 0 0 0 0 2 0 0 0 1 1 0 0 0 0 0 0 0 1 1 0 0 1 0 2 1 2 1 1 0 1 1 1 1 1 1 2 1 0 0 2 0 2 0 0 0 0 2 1 0 0 2 0 0 1 1 0 0 1 0 0 0 0 1 0 2 1 0 0 1 0 2 0 1 0 1 1 0 1 1 0 1 1 1 2 0 0 1 1 0 0 1 1 0 1 1 0 1 2 0 2 0 0 2 0 0 0 0 0 0 0 0 0 1 0 0 0 1 2 1 1 0 1 0 1 1 0 0 0 1 1 0 1 1 1 0 0 0 0 1 0 0 2 1 1 1 0 0 2 0 2 1 1 1 0 1 0 1 0 0 0 1 0 1 0 0 0 1 1 0 0 2 1 2 0 1 0 2 1 0 1 0 1 1 2 1 0 0 0 0 1 0 0 1 2 0 0 0 1 0 1 1 1 2 2 1 1 0 1 0 2 0 0 2 1 0 0 1 0 1 0 1 1 1 0 1 2 0 2 2 2 0 0 1 1 1 1 2 1 1 0 1 2 0 0 1 2 1 0 0 0 0 0 0 0 2 1 0 2 0 0 0 1 1 1 0 0 1 0 0 0 0 1 0 0 1 1 1 0 0 0 0 1 1 2 2 1 1 1 0 0 1 0 2 0 2 2 1 1 0 0 1 0 1 1 0 1 1 0 1 0 0 1 0 0 0 0 0 1 1 2 1 2 0 0 0 1 0 2 2 1 1 0 2 1 0 0 0 0 0 0 1 1 0 2 1 2 0 1 0 1 0 1 0 1 0 0 0 0 2 0 0 2 2 1 0 0 2 1 0 0 0 2 1 0 0 0 0 2 0 2 2 0 1 1 0 1 1 0 1 1 1 0 0 1 0 0 1 0 1 2 1 1 0 1 1 2 0 2 2 0 0 0 1 0 2 0 2 0 0 1 1 0 0 2 0 0 0 1 1 1 0 1 1 0 1 0 2 1 0 1 1 0 1 1 1 1 1 0 1 1 1 0 1 0 0 0 0 0 0 0 0 1 0 1 1 2 1 0 1 1 1 0 1 1 1 1 0 0 0 1 0 0 0 1 0 0 1 2 0 0 1 1 1 0 0 0 0 0 2 0 1 1 0 2 0 0 1 0 1 0 0 1 1 2 1 1 1 2 2 0 0 0 2 0 0 2 0 2 0 1 1 0 0 1 0 2 0 1 0 0 1 0 2 2 2 1 1 1 1 0 0 1 1 2 1 1 1 0 1 1 0 1 0 0 1 0 2 2 2 0 0 1 0 1 0 0 0 0 1 0 0 0 0 2 1 0 0 0 1 1 1 1 0 1 0 1 0 0 0 0 0 0 1 1 2 0 0 1 0 0 1 1 0 0 0 0 0 0 2 1 0 1 2 2 0 1 1 1 1 2 0 1 0 1 1 0 0 1 1 0 0 1 1 0 0 2 0 2 1 2 0 1 2 1 0 1 0 0 0 1 1 2 0 2 2 2 1 0 2 0 2 0 1 0 1 2 1 1 1 0 2 1 0 0 2 0 0 0 1 1 1 1 1 0 0 0 0 2 1 0 1 2 0 0 0 0 0 0 0 0 2 0 0 2 0 0 0 0 0 1 1 2 0 0 0 0 1 0 1 1 0 0 0 1 0 1 0 0 1 1 2 0 0 0 0 0 0 2 0 0 2 0 0 1 1 0 1 0 0 0 1 1 1 1 1 1 0 1 0 0 0 0 0 0 1 1 1 1 2 1 0 2 1 1 0 0 2 0 0 0 2 2 1 2 0 0 0 2 2 0 1 1 2 0 1 1 0 0 1 0 1 0 1 0 1 0 1 1 0 1 1 1 1 0 0 1 1 0 2 1 0 0 1 1 0 1 0 0 2 0 0 0 1 0 0 0 0 0 0 1 0 0 0 0 1 0 0 0 1 0 0 1
190 0 0 0 0 1 1 1 1 0 0 0 0 1 1 1 0 0 1 1 1 1 1 0 2 0 1 2 2 2 2 0 2 2 0 0 2 1 0 0 2 1 0 0 0 0 0 0 1 0 0 0 1 0 0 0 1 1 1 1 1 0 1 1 1 0 1 1 0 0 0 1 2 2 1 2 2 0 2 1 0 0 2 0 1 0 0 1 2 2 1 1 0 0 0 1 0 1 1 2 1 2 1 1 2 1 1 1 1 0 1 2 1 2 1 2 2 0 0 1 2 0 2 2 1 1 1 0 0 0 0 0 0 0 1 0 2 0 0 0 1 0 1 1 0 0 0 0 0 0 0 0 0 0 0 0 0 0 1 2 1 1 0 1 0 0 0 2 0 1 0 1 0 2 0 2 0 0 0 0 0 0 0 0 1 1 1 1 0 0 0 0 0 1 2 0 0 2 0 1 0 1 0 2 2 1 1 0 1 0 2 0 1 0 0 2 0 1 2 1 1 0 2 2 0 0 1 2 1 1 0 0 0 0 0 0 0 1 0 2 0 0 2 0 0 0 0 0 0 0 0 0 1 0 0 0 1 1 0 0 0 0 0 2 1 0 0 0 2 0 0 2 0 2 0 0 1 1 1 0 1 1 1 2 2 0 1 1 1 2 1 1 2 0 2 0 0 0 0 0 0 0 0 0 0 1 1 2 0 0 2 1 2 0 0 0 2 0 1 0 0 2 1 0 1 0 0 1 1 2 0 1 0 2 0 0 0 1 1 1 0 0 2 2 1 1 1 0 1 1 0 0 1 0 1 1 0 0 0 2 2 0 2 1 2 2 0 2 2 2 0 0 1 0 0 1 2 1 2 0 0 2 0 0 1 1 1 0 0 1 1 1 1 0 2 1 1 0 1 1 0 1 0 1 1 0 0 0 0 0 0 0 0 1 1 2 0 0 1 0 1 1 0 1 2 1 1 1 0 0 2 1 1 0 1 2 0 2 2 2 0 0 1 1 0 2 2 0 1 0 0 1 0 1 1 0 1 1 1 0 0 0 0 0 0 2 0 0 2 0 0 1 1 1 0 0 0 0 0 0 0 2 0 1 0 2 0 0 0 0 1 1 0 2 1 0 1 0 1 1 1 1 2 2 0 1 1 1 0 2 0 0 0 0 0 0 1 0 0 2 2 0 2 2 2 0 0 0 1 1 1 0 0 0 1 0 1 1 0 1 0 0 0 1 1 2 0 1 1 0 0 0 1 2 0 1 0 1 0 1 1 0 1 0 1 1 0 1 1 1 1 1 0 0 1 0 1 1 0 2 0 0 1 0 0 1 1 0 1 1 0 2 0 0 2 0 0 0 0 0 0 2 0 2 0 2 2 0 2 2 1 0 0 1 0 1 1 0 0 1 1 1 0 0 0 0 2 1 0 0 0 0 1 0 0 0 0 1 2 0 0 1 0 0 2 0 1 0 1 1 1 1 0 1 1 0 1 2 0 1 1 0 1 1 2 0 1 2 0 1 1 0 0 0 0 1 2 0 1 0 1 0 2 1 2 0 2 1 2 0 0 1 1 1 0 0 2 1 0 0 0 0 0 1 2 1 1 2 2 0 0 0 1 1 0 0 0 1 1 0 0 0 0 2 0 1 1 0 0 0 0 1 0 2 0 0 1 0 0 1 0 1 0 0 0 0 0 0 1 0 1 1 0 0 1 0 0 0 1 0 0 1 1 1 0 2 2 0 2 2 0 1 1 1 1 1 1 1 0 2 0 2 0 0 0 1 0 0 2 2 2 0 2 1 1 1 0 2 0 0 1 1 0 2 1 0 0 0 0 0 1 1 0 1 0 2 1 0 1 0 1 1 0 1 2 0 0 0 0 1 0 0 1 0 0 0 0 0 1 0 0 0 0 0 0 0 0 1 0 0 2 0 0 2 0 0 1 0 0 1 1 1 0 0 0 0 0 0 1 1 0 0 0 0 0 2 0 1 1 1 1 0 0 0 0 1 1 1 1 0 1 0 0 0 0 0 0 0 0 0 0 1 0 0 1 2 0 2 1 1 1 0 1 0 1 1 1 0 1 1 0 1 0 0 0 0 0 0 0 0 2 1 0 1 0 0 0 0 1 1 0 1 1 0 1 2 0 1 1 0 0 0 0 1 1 0 2 2 0 0 0 0 2 0 1 1 1 0 0 1 0 0 0 0 0 0 0 0 1 1 0 0 0 0 1 1 1 0 0 0 0 0 0 0 1 0 0 0 0 0 0 0
191 0 1 0 0 0 0 1 2 0 0 1 0 1 1 1 0 0 0 1 1 2 1 0 2 0 0 1 0 2 2 0 1 1 0 0 0 1 0 0 1 1 1 0 0 0 0 0 0 0 0 0 0 1 0 1 0 2 1 2 0 0 2 2 0 0 1 2 0 0 0 1 2 2 1 2 2 2 2 0 2 0 2 0 1 0 0 1 2 2 1 1 1 1 1 2 2 0 0 2 0 0 1 1 2 1 2 1 1 0 0 1 1 2 1 1 2 0 1 1 1 0 2 2 2 0 2 1 2 2 0 0 0 0 1 0 0 0 0 0 1 0 1 1 0 0 0 0 0 0 0 0 0 0 0 0 0 1 1 0 0 1 2 0 1 2 1 1 1 2 1 1 0 2 1 1 2 0 0 2 0 2 1 1 0 1 2 2 0 0 1 2 1 0 2 1 1 2 0 1 0 1 1 0 2 1 1 0 1 0 1 0 1 0 0 2 0 1 1 0 2 2 1 2 0 0 1 2 0 0 0 0 0 0 0 0 0 2 0 2 0 0 1 0 0 1 1 0 0 0 0 0 1 1 0 0 0 2 0 0 0 0 0 1 1 0 0 0 2 2 0 2 0 0 0 0 0 1 1 0 0 2 0 2 1 0 1 2 0 2 2 1 1 0 2 0 0 1 0 0 0 0 1 0 0 0 1 1 0 1 0 1 1 0 0 0 1 0 1 0 0 2 1 0 0 0 0 0 0 0 0 1 1 1 0 0 1 0 0 2 1 1 2 2 0 0 0 0 0 1 0 0 2 0 0 0 1 0 0 2 2 0 1 1 1 0 0 1 1 0 2 2 1 1 1 0 1 1 0 0 1 1 0 0 1 1 1 0 0 0 0 0 0 0 2 1 1 0 1 1 0 1 1 1 0 0 1 1 0 0 0 0 0 0 1 1 1 0 0 0 1 2 1 2 0 1 0 0 1 0 0 0 1 0 1 1 0 1 1 1 2 0 1 1 1 2 2 1 1 0 0 0 0 2 1 1 1 2 1 2 2 2 1 1 1 1 0 1 2 1 1 1 0 2 1 1 0 0 0 1 1 1 0 1 1 1 0 1 0 1 0 1 0 1 0 0 0 0 0 1 2 2 2 2 0 0 2 1 0 1 1 0 0 1 0 1 0 1 0 1 2 1 2 2 2 0 0 2 0 2 0 1 0 0 1 0 2 0 0 1 0 1 0 0 1 2 0 1 1 0 0 0 0 2 0 0 0 0 0 1 1 0 1 0 1 1 0 2 2 1 0 0 1 0 0 0 1 1 0 2 0 0 1 0 0 1 0 0 0 0 0 0 0 0 0 0 0 0 0 0 0 2 1 0 0 0 2 0 1 1 1 0 0 0 0 0 1 0 0 1 1 1 0 0 1 1 1 2 0 0 1 1 0 0 0 0 0 0 2 0 2 0 0 2 0 0 1 1 0 0 0 2 0 1 2 0 0 1 1 0 0 0 1 0 2 0 1 2 1 0 0 1 0 0 0 0 2 1 0 0 1 2 1 0 1 0 1 0 1 0 0 0 1 1 0 0 1 2 0 2 1 0 0 0 0 0 1 1 2 1 2 1 0 1 0 0 0 1 1 0 0 0 1 2 0 1 1 1 1 1 1 1 0 2 0 0 2 0 0 2 0 0 0 0 0 1 0 0 0 0 0 0 0 0 0 0 0 0 2 0 0 1 1 1 0 0 0 1 0 2 0 0 0 0 0 0 0 1 0 2 0 1 1 1 0 1 1 2 1 2 0 1 1 0 0 0 0 1 0 1 2 2 0 2 1 2 1 0 0 2 2 0 1 1 1 2 2 0 2 0 1 2 0 1 1 0 0 0 1 2 2 1 2 0 0 0 0 1 2 0 2 2 0 0 1 0 0 0 1 0 1 0 1 2 0 0 0 0 0 0 1 2 1 0 1 1 1 2 1 1 0 0 0 2 0 2 0 1 1 2 2 0 0 0 1 1 0 0 0 1 0 0 0 0 2 1 2 0 1 0 1 1 2 2 0 0 1 2 1 1 1 0 0 1 1 1 1 1 2 1 0 2 0 1 0 0 1 1 0 0 2 1 0 1 0 0 0 1 2 1 0 2 2 0 0 1 0 0 0 0 1 1 2 0 0 0 0 1 1 0 0 0 0 2 0 2 2 0 0 0 0 0 0 0 0 0 1 0 1 1 0 0 0 0 0 0 0 0 0 2 0 0 0 0 1 0 0 0 1 0 1 1
192 0 1 0 0 0 0 1 2 0 0 1 1 0 0 0 0 0 1 1 1 2 0 2 0 1 1 1 1 2 2 0 2 2 0 0 1 1 0 1 1 1 0 0 0 0 1 0 0 2 2 0 0 1 0 0 0 0 0 1 1 1 1 0 0 0 0 1 0 0 0 0 2 2 0 2 2 1 2 1 1 0 1 1 2 0 0 0 2 2 0 0 0 1 0 1 1 0 0 1 0 2 0 0 2 1 2 2 0 0 1 2 0 0 0 1 0 0 1 1 1 0 1 1 1 1 1 1 2 1 1 1 0 0 0 0 0 0 0 0 1 0 0 0 0 0 0 0 0 0 0 0 0 0 0 0 0 1 0 0 0 2 0 1 0 1 0 1 0 2 2 1 0 2 0 0 2 2 0 0 0 0 1 2 1 1 2 2 0 0 1 0 1 0 1 1 1 2 0 1 0 1 0 1 2 0 0 1 0 0 1 0 0 0 0 2 1 0 1 1 1 0 1 1 1 0 0 1 0 0 0 0 0 0 0 0 0 2 0 2 0 0 2 0 0 0 1 0 0 0 0 0 2 0 0 0 1 2 1 2 1 2 0 0 1 0 1 0 1 0 0 1 0 1 0 0 0 1 2 0 1 0 0 2 2 0 0 1 1 2 1 2 0 1 1 1 1 0 0 0 0 0 2 0 0 0 1 1 1 1 0 0 2 1 1 0 2 0 1 1 0 1 0 2 1 0 1 0 0 0 0 2 0 1 0 0 0 1 0 1 2 1 1 2 0 0 0 0 2 1 1 0 2 1 0 0 1 0 0 1 1 0 2 0 2 2 0 1 1 1 1 1 1 1 1 1 1 1 0 0 1 0 0 1 1 1 1 0 0 0 0 0 0 0 2 0 0 2 1 1 0 1 0 1 1 0 0 0 0 1 1 1 1 1 1 2 0 0 0 0 0 2 1 1 0 0 0 0 2 1 0 1 0 2 0 1 0 0 0 0 2 0 1 1 0 1 1 0 0 0 0 0 0 2 1 0 1 1 1 2 1 2 0 0 1 2 1 1 2 1 2 1 1 2 1 0 2 0 0 1 1 1 0 0 0 0 0 0 0 0 2 0 1 1 2 0 0 0 1 0 1 2 1 1 0 0 2 2 0 0 0 2 1 1 0 1 0 0 0 1 1 1 2 2 1 1 1 1 0 2 0 1 0 0 1 0 1 1 0 2 1 2 0 2 2 1 0 1 1 0 0 0 1 2 0 1 0 0 0 0 1 0 0 0 0 0 1 2 2 1 0 1 0 0 2 0 2 2 0 0 1 0 2 0 2 0 2 0 1 1 0 0 1 0 0 0 0 0 0 0 0 1 0 1 2 2 0 0 0 1 2 0 0 0 0 0 0 0 0 0 0 0 0 0 1 2 0 1 0 0 0 0 0 0 0 1 1 0 2 0 1 1 0 1 1 0 0 0 2 2 0 1 0 0 2 0 1 2 2 0 0 0 2 0 2 0 0 2 0 1 1 0 1 0 0 2 0 1 0 0 2 0 2 0 0 2 0 0 1 1 0 1 0 1 0 0 1 2 1 1 0 0 0 0 1 0 2 2 2 0 0 0 0 2 0 0 2 1 0 0 0 0 0 2 1 1 1 0 2 1 1 1 0 2 0 1 0 0 0 1 0 1 0 0 0 0 0 1 0 0 0 0 1 0 0 0 0 0 2 1 0 1 1 0 0 0 0 0 1 2 0 1 1 2 2 0 0 1 0 0 0 1 1 0 0 1 1 1 1 2 1 1 2 2 0 1 0 1 0 1 2 2 0 1 2 1 0 0 0 1 1 0 2 0 2 2 2 0 1 1 1 2 0 1 2 0 0 0 1 2 0 0 0 1 0 1 0 1 2 1 0 1 1 0 2 0 2 0 0 0 2 0 1 2 0 0 0 0 0 0 2 2 0 0 1 0 1 0 2 1 1 0 1 0 0 2 0 1 2 0 1 0 0 0 0 0 0 1 0 1 2 1 0 0 2 0 2 0 1 1 0 0 2 2 1 1 1 0 0 1 0 0 0 0 1 1 2 0 1 1 0 1 0 1 1 0 2 0 0 0 1 0 0 1 0 0 0 1 1 0 0 0 2 2 2 0 0 0 2 0 1 0 0 0 1 0 1 2 0 0 0 0 2 0 2 0 0 0 2 1 0 0 0 0 0 1 1 0 2 0 0 0 0 1 0 0 1 0 0 2 0 0 0 1 1 0 0 1 1 0 1 0
193 0 2 0 0 0 0 1 2 0 0 1 1 0 0 1 0 0 0 1 1 2 0 0 2 0 2 2 2 2 2 2 2 2 0 0 1 2 0 0 1 1 0 0 0 1 0 0 0 1 1 0 0 1 0 0 2 0 2 0 1 0 2 2 1 1 2 1 1 1 0 2 2 2 0 2 2 0 1 1 1 0 2 0 1 0 0 0 1 2 0 0 1 0 0 2 1 1 1 1 1 2 0 0 2 1 2 2 0 0 0 1 1 1 1 1 1 0 1 1 1 0 1 1 0 1 0 0 2 1 0 0 0 0 1 0 1 0 0 0 1 0 0 0 0 0 0 0 0 0 0 0 0 0 0 0 0 1 0 0 1 1 0 1 0 1 0 1 0 0 0 0 0 2 0 1 1 0 0 1 0 0 0 0 1 1 0 1 0 0 1 1 1 1 2 0 1 2 0 1 0 1 0 0 2 0 0 0 2 0 2 0 1 0 0 2 2 1 1 0 1 2 2 2 0 0 0 2 0 1 0 0 0 0 0 0 0 2 0 0 0 0 2 0 0 0 0 0 0 0 0 0 1 0 0 0 0 1 0 0 0 0 0 0 1 0 0 0 2 0 1 0 0 0 0 0 0 2 2 0 0 2 0 2 2 0 0 0 0 1 0 0 0 0 1 0 2 0 0 0 2 0 2 0 0 0 2 1 0 0 0 0 2 1 1 0 2 1 0 1 0 0 2 0 2 0 0 0 0 0 0 2 1 0 0 0 0 2 0 2 2 2 2 1 0 0 1 2 0 2 0 0 2 0 1 0 1 0 1 1 2 1 1 1 1 0 0 2 2 0 1 1 2 2 1 0 1 1 0 0 0 2 0 0 1 2 1 0 0 0 0 0 0 0 1 0 0 1 0 0 0 1 0 2 2 0 0 0 0 0 0 0 0 2 0 2 0 0 0 0 0 1 0 2 0 0 0 0 0 1 0 1 0 1 0 1 0 1 0 0 2 0 2 0 1 1 1 0 2 0 0 2 0 2 2 1 2 0 1 0 0 0 1 1 0 1 0 2 1 1 2 1 2 2 2 0 1 0 0 0 0 1 1 1 0 0 0 1 1 0 0 2 1 1 1 0 0 1 1 0 0 2 1 1 1 0 2 2 0 1 0 1 0 2 0 2 0 0 0 1 1 0 2 2 0 2 2 0 0 2 0 0 0 1 0 0 1 1 1 2 2 2 0 1 2 0 1 1 1 0 0 0 0 2 0 2 0 0 0 1 1 0 1 0 0 0 1 1 1 1 0 1 2 0 0 0 2 1 0 2 0 0 1 0 1 0 0 0 1 1 0 2 0 0 0 0 1 1 2 1 1 0 0 1 1 2 1 0 1 1 0 0 0 1 0 1 0 0 0 0 1 0 0 0 0 0 0 1 0 0 1 1 1 0 0 1 0 0 2 0 2 1 0 1 1 0 1 0 0 0 1 1 0 1 2 0 1 2 1 1 1 0 1 0 1 1 0 2 0 0 2 0 1 0 0 1 1 0 1 0 1 1 2 1 2 2 1 1 1 1 0 1 0 0 0 0 0 0 1 1 1 0 0 0 2 0 1 2 2 0 1 0 0 2 0 0 1 2 1 0 0 1 0 0 2 0 0 0 1 1 1 2 1 1 0 1 2 0 0 1 0 1 0 1 1 0 0 0 1 1 0 0 0 0 1 0 1 0 1 0 0 0 2 1 0 0 0 1 0 2 0 0 0 1 1 1 0 0 0 2 0 2 0 1 2 2 1 1 2 2 1 0 2 1 0 1 1 2 0 0 2 2 0 1 1 2 2 0 1 1 2 0 1 1 1 2 2 1 1 1 1 2 0 1 1 0 0 0 0 1 0 0 1 0 0 0 0 2 0 0 1 1 0 0 0 0 0 0 1 0 1 0 0 2 0 0 0 2 0 0 1 1 0 1 1 0 1 0 1 0 0 0 0 1 0 1 0 0 1 1 2 0 1 0 1 1 0 2 0 0 1 2 0 0 1 0 1 0 0 0 0 1 1 1 1 2 0 2 1 1 1 0 0 0 0 0 1 1 1 0 0 1 0 0 2 0 0 0 0 0 2 2 1 2 1 0 0 0 0 0 0 0 1 2 2 0 0 0 2 0 1 0 1 0 1 0 1 1 0 0 0 0 2 0 1 0 0 0 1 1 0 1 0 0 0 0 0 0 1 0 0 0 0 1 0 0 1 0 0 1 0 1 0 1 0 0 0 0 0 0 1 0
194 0 2 0 0 0 0 1 1 1 0 1 0 1 1 1 0 0 0 1 1 1 0 1 1 2 2 1 2 2 2 1 2 2 0 0 2 1 1 0 1 0 0 0 1 0 1 0 0 0 0 0 1 1 0 0 1 0 1 0 2 0 0 0 0 0 2 1 0 0 0 0 2 2 1 2 2 2 2 0 1 0 1 1 1 0 1 1 2 2 0 1 1 0 1 2 2 2 2 2 1 2 2 2 2 0 2 1 1 0 0 1 0 0 0 0 0 0 0 2 2 0 1 1 1 0 1 1 1 1 0 0 0 0 0 0 1 0 0 0 1 0 0 0 1 0 0 0 1 1 0 0 0 0 0 0 1 0 0 0 1 0 0 0 1 1 1 1 0 1 1 1 0 2 1 1 2 0 1 0 0 1 0 0 0 0 1 1 0 0 0 1 1 0 1 1 1 2 0 0 0 0 0 0 2 1 2 2 1 0 1 0 1 0 0 2 0 0 2 1 2 1 2 2 0 1 0 1 0 0 0 0 0 0 0 0 0 2 0 1 0 1 2 0 0 0 0 0 0 0 0 0 1 0 0 1 1 1 0 0 0 0 0 0 0 0 0 0 2 1 0 0 0 2 1 1 0 2 1 0 0 2 0 1 1 0 1 1 0 2 2 1 0 1 0 1 0 0 0 1 1 0 1 0 0 0 1 2 0 2 0 1 2 0 1 0 2 1 0 1 0 0 0 2 1 0 0 0 1 1 0 1 0 1 0 0 0 2 0 2 1 1 2 1 1 1 0 0 0 1 0 0 1 0 0 1 0 0 1 0 1 1 1 0 1 0 0 2 2 0 2 2 0 0 0 0 2 1 0 0 0 1 0 0 1 1 1 0 0 0 0 0 1 0 2 1 1 1 0 0 0 0 0 1 1 0 0 1 0 0 0 0 0 1 1 2 0 0 0 0 0 1 0 0 1 0 0 0 1 0 0 1 1 1 1 1 1 1 0 0 0 0 1 1 0 1 2 0 1 1 1 0 0 2 1 1 1 1 2 2 1 1 0 0 0 2 0 0 2 0 1 0 2 0 0 2 0 0 0 0 1 1 0 0 0 2 0 1 1 0 1 1 0 2 0 0 0 1 1 0 1 2 1 1 0 1 2 1 0 2 0 1 0 0 0 0 0 1 0 2 2 0 1 2 0 0 0 2 0 2 0 2 0 1 0 1 1 1 0 1 0 1 0 0 2 1 1 0 0 0 0 0 1 2 0 1 0 0 0 0 0 0 1 0 1 1 0 1 1 0 1 1 1 0 1 0 1 2 0 1 1 0 2 0 0 2 2 1 1 1 0 1 1 1 1 0 1 1 1 1 1 0 1 2 0 2 1 0 0 0 0 0 0 0 0 0 1 0 2 1 0 1 0 2 2 0 0 1 0 0 0 0 0 0 0 0 0 0 2 0 1 0 0 1 1 0 1 0 1 1 0 2 1 1 1 1 2 1 1 0 0 0 0 1 0 1 1 1 1 0 1 1 0 0 0 1 1 0 1 0 1 0 2 1 1 1 2 1 2 1 0 1 1 1 0 1 1 1 1 1 0 0 0 0 1 0 2 2 2 0 0 0 0 2 1 1 1 2 1 0 0 0 1 2 0 0 0 0 0 0 2 2 0 2 0 2 1 0 0 0 0 0 0 0 0 1 0 0 0 0 0 0 1 0 0 0 1 1 1 1 1 1 2 1 0 1 0 0 2 2 0 1 0 1 1 1 1 1 1 1 0 1 0 0 0 2 0 1 1 1 0 1 2 1 0 1 1 0 0 1 0 1 1 2 1 2 2 1 0 0 0 0 1 0 1 2 1 0 2 1 2 2 0 1 2 0 0 0 1 2 0 0 0 0 0 0 0 1 1 0 1 1 0 0 0 0 0 0 0 0 2 0 0 2 0 0 0 1 1 0 2 2 0 0 0 0 2 0 1 1 1 0 0 1 0 2 0 2 2 2 2 0 1 0 1 1 0 2 0 0 2 2 1 0 2 0 2 0 1 0 0 0 2 2 0 0 0 0 0 1 1 0 1 0 2 2 1 1 1 0 0 1 0 1 1 0 0 0 0 0 1 1 0 2 0 0 0 1 1 0 0 0 1 1 1 0 0 1 1 0 0 0 2 0 0 0 0 2 2 1 0 1 1 0 1 1 1 0 0 0 0 0 0 0 0 0 1 0 0 0 0 0 0 1 0 0 1 0 0 2 0 0 0 0 1 0 0 0 1 0 1 0
195 0 1 0 0 0 0 2 2 0 0 0 0 1 1 1 0 0 1 1 1 1 0 0 2 0 1 1 1 2 2 0 0 0 0 0 2 0 0 1 1 1 1 1 0 1 1 0 0 0 0 0 0 0 0 0 0 0 1 1 0 2 2 1 1 1 1 1 0 0 0 1 2 2 1 2 2 2 2 0 1 0 2 1 0 0 0 2 2 2 1 1 1 0 1 2 1 0 0 1 1 2 0 0 1 0 1 1 1 1 0 1 2 2 2 2 2 0 0 2 2 0 2 2 1 0 1 1 1 1 1 1 0 0 0 0 0 0 1 0 1 0 0 0 1 0 0 0 0 0 0 0 0 0 1 1 0 0 0 0 1 1 0 1 1 1 1 2 0 2 1 0 1 1 1 2 1 1 1 0 0 1 1 1 1 2 1 1 0 0 1 1 0 0 0 0 0 2 0 0 0 0 0 0 2 1 1 1 0 0 1 0 1 0 0 2 0 0 1 1 2 1 2 2 0 0 1 1 0 0 0 0 0 0 0 0 0 2 0 1 0 1 2 0 1 0 0 0 0 0 0 0 1 1 1 0 0 0 0 0 0 0 0 1 1 0 1 1 0 0 0 2 0 0 0 1 0 0 2 0 0 0 1 2 1 0 0 0 0 1 1 1 2 0 2 0 2 2 0 1 2 1 1 1 0 0 0 1 0 1 0 1 2 1 1 0 2 1 0 0 0 0 0 2 1 0 0 0 0 0 0 1 1 1 0 0 0 1 0 0 1 0 2 2 1 1 2 1 0 2 0 0 1 0 0 1 1 0 0 0 0 0 0 0 0 0 0 2 2 1 1 1 1 1 0 0 2 1 0 0 1 1 0 0 0 1 1 0 0 0 0 1 1 0 2 0 0 1 0 0 0 0 2 2 1 1 1 0 0 0 0 0 0 2 0 2 0 0 0 0 0 1 0 0 1 2 1 1 0 1 0 2 0 0 2 1 0 0 1 0 1 0 2 0 1 2 2 2 2 0 0 0 0 2 1 0 1 2 0 2 1 1 0 0 0 1 0 2 1 0 1 0 2 2 1 0 0 0 0 0 1 1 0 1 1 1 0 1 1 0 0 2 0 2 1 0 0 1 1 0 0 2 1 1 0 0 2 0 0 1 0 1 1 1 0 2 0 1 0 1 1 1 2 1 0 1 1 1 0 2 0 1 0 0 0 1 0 1 0 1 0 1 0 2 2 2 0 1 1 0 0 0 0 2 0 2 0 1 0 0 0 0 1 0 0 0 1 1 1 0 0 1 0 0 1 0 1 2 0 2 0 0 1 0 1 1 2 1 0 0 0 0 1 1 1 0 1 0 0 1 1 1 0 1 1 2 0 0 1 1 1 0 0 0 0 0 1 0 0 0 0 0 0 0 0 0 2 0 0 0 2 2 0 0 0 0 2 2 1 1 1 0 0 1 0 0 1 0 1 0 0 2 0 1 2 0 0 2 2 0 0 0 1 1 1 1 1 1 1 0 1 1 0 1 0 2 0 1 2 1 1 2 2 0 2 2 1 2 2 1 1 1 1 2 1 0 1 1 1 1 0 1 0 0 1 0 1 2 2 0 1 0 0 1 0 1 1 0 1 0 0 0 0 2 1 0 1 0 1 1 1 1 0 2 0 0 1 0 0 2 1 1 0 0 0 0 0 0 0 0 0 0 1 0 0 0 0 0 2 0 0 0 2 1 0 1 1 0 0 2 0 0 1 1 1 1 1 1 1 0 0 1 2 0 0 1 1 2 2 2 0 0 2 1 0 1 0 0 0 1 1 2 1 2 0 0 0 0 0 0 1 1 2 0 2 2 2 0 1 1 1 2 0 2 2 0 0 0 1 2 1 1 0 1 0 1 0 0 2 0 1 0 0 0 2 1 2 0 0 0 2 0 0 2 0 0 1 0 0 0 0 1 0 0 0 2 1 2 1 2 0 0 0 1 0 2 0 0 2 1 2 0 0 0 0 2 2 2 1 0 1 1 1 1 2 0 2 0 1 0 1 1 1 1 2 2 0 0 0 0 0 0 0 0 0 0 2 1 2 1 0 2 0 2 0 1 2 1 0 0 2 2 2 2 2 0 1 0 0 0 0 1 2 1 2 0 1 0 0 0 1 1 1 0 0 1 2 2 0 0 0 0 2 0 1 1 1 0 0 0 0 0 1 1 0 1 1 0 2 0 0 0 0 1 0 1 0 0 1 2 0 0 1 0 1 0 0 0 0 0 1 1
196 0 0 0 0 1 1 0 2 0 1 1 0 1 1 1 0 0 1 1 1 1 0 1 1 0 1 1 1 1 1 0 2 2 0 0 1 1 0 1 1 1 0 0 0 0 0 0 1 0 0 0 0 0 0 2 1 0 1 1 0 1 1 0 1 1 2 0 0 1 1 0 2 2 1 2 2 2 2 0 2 0 2 0 1 0 1 0 2 2 0 0 1 0 0 2 2 1 1 2 2 2 0 0 2 0 2 1 1 0 0 1 0 1 0 0 1 0 1 1 1 0 1 1 1 0 1 0 1 0 0 0 0 0 1 1 0 0 0 0 1 0 0 0 0 0 0 0 0 0 1 0 0 1 1 1 1 1 1 1 1 0 0 1 0 1 0 0 0 0 0 1 1 1 0 1 2 0 0 1 0 1 0 0 1 1 1 1 0 0 2 0 0 1 1 0 1 2 0 1 0 1 0 1 2 0 0 1 1 0 2 0 2 0 0 2 0 0 1 0 1 1 1 2 0 0 0 2 0 0 0 0 0 0 0 0 0 1 0 0 2 2 2 1 0 0 0 0 2 2 2 2 2 0 1 0 0 2 0 2 2 2 0 0 1 0 0 0 1 0 0 2 0 0 0 1 0 1 0 0 1 1 1 2 2 0 1 0 0 1 1 2 1 0 2 0 2 1 0 1 1 0 2 0 1 0 1 2 0 1 1 1 2 0 0 0 1 0 0 0 0 2 1 2 2 0 0 0 0 0 0 2 1 1 0 0 0 2 0 0 0 1 1 2 0 0 1 0 1 0 0 0 2 1 0 0 2 0 1 1 1 0 2 2 2 0 0 1 1 0 2 2 2 2 1 0 1 2 0 0 1 1 0 1 1 0 1 0 0 0 0 0 0 0 2 1 1 1 0 0 0 1 0 1 1 0 0 0 0 0 0 0 0 1 1 2 0 0 0 0 0 0 0 0 1 2 2 0 0 0 0 1 0 2 0 1 1 2 0 0 1 0 1 1 0 2 2 0 1 0 0 1 0 1 1 0 1 1 1 2 0 2 0 0 0 2 1 1 1 0 1 0 2 1 0 1 0 0 0 0 1 2 0 2 0 2 2 0 0 0 1 1 0 2 1 0 1 1 1 1 1 1 1 0 0 2 1 1 0 1 0 1 1 0 0 2 1 1 1 2 2 0 2 2 0 1 1 1 0 2 0 2 0 0 0 0 1 2 1 2 0 2 0 2 2 2 0 1 1 0 0 0 0 1 1 1 0 1 0 0 0 0 0 0 0 0 1 1 1 1 1 2 0 0 1 0 1 1 0 1 0 0 0 0 0 0 0 0 0 0 0 1 0 1 1 0 1 0 0 0 0 2 1 0 0 1 2 0 1 1 0 0 1 1 1 1 0 0 0 0 0 0 0 0 0 0 1 0 0 0 1 1 0 0 0 0 0 1 2 0 1 2 0 0 2 0 1 0 1 1 1 1 0 1 1 0 1 2 2 0 0 0 1 0 1 0 2 1 1 0 1 1 1 0 0 2 1 1 0 0 2 0 1 0 0 0 1 0 1 0 0 0 1 2 0 0 1 2 2 2 0 1 0 0 1 0 2 2 2 0 0 0 0 1 0 1 1 0 1 0 0 0 0 2 0 1 1 1 1 1 1 1 0 2 0 0 0 0 0 1 0 1 0 0 0 0 0 0 2 1 2 2 0 0 0 1 0 0 0 0 0 0 1 2 0 1 1 0 1 1 1 0 0 1 1 0 0 0 0 1 1 2 1 0 0 1 0 2 1 2 0 1 1 1 0 0 0 0 1 0 0 1 0 2 1 1 2 0 2 0 2 0 1 1 1 2 2 0 2 0 2 2 0 2 2 0 0 0 0 2 0 0 1 0 0 0 0 0 0 0 0 1 0 0 0 0 0 0 0 0 2 0 1 2 0 0 0 0 0 0 0 1 0 0 0 1 1 0 0 2 0 0 0 0 0 2 0 0 2 0 1 0 0 0 0 0 0 1 1 0 0 1 0 0 2 1 1 0 0 0 0 2 2 2 0 0 1 1 0 2 0 0 1 0 1 0 2 0 0 0 0 0 0 1 0 0 1 0 0 0 2 1 0 2 0 0 0 2 2 0 0 0 2 0 2 0 0 0 0 0 1 0 1 0 1 0 1 1 0 0 0 0 1 0 2 0 0 0 2 2 1 0 0 0 0 0 0 1 1 0 0 1 0 0 2 2 2 1 1 2 1 0 1 0 2 0 0 0 0 0 0 0
197 0 0 0 0 0 0 1 1 1 0 1 1 1 0 0 1 1 1 0 2 2 0 1 1 0 1 2 2 1 1 1 1 1 0 1 2 1 0 2 1 0 0 0 0 0 1 1 0 0 1 1 0 0 0 1 1 1 0 1 1 1 1 1 1 1 1 1 1 1 0 2 2 2 1 2 2 1 2 0 1 0 1 1 1 0 0 0 2 2 0 0 2 0 0 2 0 1 0 0 0 2 0 0 2 1 2 1 0 0 0 0 1 1 1 1 1 1 0 1 2 1 1 1 1 1 1 2 2 2 2 0 1 0 0 0 1 0 0 0 0 0 0 0 1 0 1 0 2 1 0 0 0 1 1 0 0 1 0 0 0 2 0 1 0 2 0 0 1 2 1 1 0 2 1 1 2 1 0 0 0 2 1 1 0 1 2 2 1 0 2 0 0 1 2 0 2 2 1 0 0 0 0 0 2 0 0 0 2 0 1 0 1 0 0 2 0 2 2 0 2 2 1 1 1 0 1 1 0 0 0 0 1 1 0 1 0 2 0 2 0 0 1 0 0 0 0 0 0 0 0 0 2 0 0 0 1 2 0 1 1 1 0 0 0 0 0 0 1 0 1 2 1 1 1 1 1 1 2 0 1 0 0 2 2 0 0 1 0 2 1 1 1 0 1 0 1 2 0 1 1 0 1 0 1 0 0 2 0 1 0 1 1 1 2 0 2 0 0 1 0 0 1 0 2 0 1 0 0 0 0 1 0 2 0 0 0 1 0 0 0 0 2 2 1 1 0 0 1 1 0 0 1 1 0 1 1 0 1 0 1 1 1 0 1 1 0 2 2 0 2 2 1 1 1 0 2 0 1 0 1 1 1 1 1 1 0 0 0 0 0 0 1 1 2 1 0 1 1 1 0 1 0 2 2 0 0 2 0 0 0 1 0 1 1 2 0 0 0 0 1 2 0 1 0 0 0 2 0 0 2 1 0 2 0 2 0 0 0 0 2 0 2 0 1 1 1 1 2 0 0 1 1 2 1 1 1 0 2 2 0 2 0 0 0 1 0 0 2 0 2 0 0 2 1 1 1 0 0 0 1 1 0 0 0 1 0 1 0 1 1 2 0 1 1 0 0 1 1 0 1 2 1 1 0 1 1 1 0 1 0 1 1 0 1 0 0 0 0 1 1 2 2 1 1 0 0 0 2 0 2 0 0 0 2 0 0 0 1 1 2 1 0 1 2 0 1 0 1 0 1 1 1 2 0 1 0 1 0 2 1 0 0 0 0 0 1 0 0 0 0 1 1 0 0 0 1 2 0 1 0 0 2 0 2 0 2 1 0 0 0 1 1 0 0 0 1 0 0 1 1 1 1 1 0 2 1 0 1 0 2 1 1 2 1 2 0 0 0 0 2 0 0 1 1 0 0 1 0 0 0 0 2 0 0 1 1 0 2 0 1 0 0 1 0 0 1 0 2 1 0 1 0 1 1 0 1 2 2 1 1 0 1 1 2 0 1 2 0 2 0 0 0 0 0 2 1 0 0 0 0 1 1 0 1 0 1 1 1 1 0 1 0 0 0 0 0 2 1 1 0 1 0 0 1 0 0 1 1 0 1 1 0 2 0 0 0 1 2 0 1 0 1 2 0 1 1 1 0 0 1 1 0 2 0 1 1 0 0 0 0 0 0 0 1 0 0 1 0 0 0 0 2 0 1 0 0 1 2 1 1 0 1 1 0 1 1 0 2 1 0 0 1 0 0 0 0 1 1 1 0 1 2 0 0 1 1 2 2 2 0 0 2 0 0 0 0 0 0 0 0 1 0 1 2 2 0 0 2 0 2 0 1 0 1 2 1 0 0 0 0 0 0 1 2 0 0 0 1 2 1 1 0 0 0 0 0 1 1 0 1 1 0 0 0 0 0 0 0 0 2 0 1 1 1 0 2 0 0 0 1 2 1 0 1 1 2 1 1 0 1 0 0 2 0 1 0 1 2 1 2 0 0 0 1 1 1 2 0 0 1 2 0 0 1 0 1 0 0 0 0 2 0 0 1 1 0 0 0 1 0 0 1 0 2 1 2 2 2 0 2 0 0 0 1 0 1 0 1 1 2 2 0 1 0 0 0 0 0 0 0 0 2 0 0 0 0 0 1 1 1 0 0 0 2 0 2 1 1 0 0 0 1 0 2 0 0 0 2 2 1 0 0 0 0 0 0 0 0 0 0 0 0 0 1 1 2 0 0 2 0 0 1 0 2 1 1 0 0 0 1 0
198 0 1 1 1 0 1 2 0 2 0 0 0 1 1 1 0 0 1 0 2 2 0 1 1 1 2 2 2 2 2 0 1 1 0 0 1 1 1 1 0 0 2 2 0 1 1 0 0 0 0 0 0 0 1 1 1 0 0 1 1 1 1 0 1 1 0 0 0 0 0 2 2 2 1 2 2 1 2 1 1 0 2 0 1 0 0 0 2 2 0 0 2 0 0 1 0 2 2 2 2 2 2 2 2 0 2 2 0 1 1 1 1 1 1 1 1 0 0 1 1 0 1 1 1 0 1 1 1 1 0 0 1 0 0 0 0 0 0 0 0 0 1 0 1 0 1 0 1 1 1 0 1 1 0 1 0 0 0 0 1 1 0 1 0 0 0 0 1 1 0 0 1 1 0 1 2 1 1 0 0 2 2 2 0 2 2 1 0 0 1 1 2 0 2 1 1 2 0 0 0 0 0 0 2 1 1 0 1 0 0 0 2 0 0 2 1 0 2 1 2 1 2 2 0 0 0 2 0 1 0 0 0 0 0 0 0 2 0 2 0 0 1 1 0 0 0 0 0 0 0 0 0 0 1 0 1 0 0 0 0 0 0 1 0 0 1 2 2 0 0 2 0 0 0 0 0 1 0 0 1 1 0 1 1 1 0 2 0 2 2 0 1 0 2 0 0 0 1 0 0 0 1 1 0 0 0 1 1 1 1 1 2 0 2 0 2 1 1 0 0 1 0 1 2 0 2 1 0 1 0 1 1 1 0 0 0 0 0 0 0 0 1 2 1 1 0 0 1 0 0 0 2 0 0 0 1 0 0 2 2 0 1 0 1 0 0 1 1 0 2 2 1 1 0 1 2 2 1 0 0 1 1 1 1 1 0 0 0 0 0 0 1 0 2 0 0 0 1 1 0 1 1 2 2 1 0 1 1 0 0 1 0 0 2 2 0 0 0 0 0 2 2 0 0 0 0 0 0 0 0 0 0 2 0 0 1 1 0 0 2 0 2 0 2 2 1 0 2 0 0 2 0 1 1 1 1 1 2 1 0 0 0 1 0 0 0 1 2 1 1 1 2 0 1 0 1 0 0 0 1 2 0 2 1 2 1 2 1 2 0 2 0 2 0 0 0 0 0 1 2 2 2 0 1 1 2 1 0 2 0 0 2 2 0 2 0 0 0 1 1 1 2 2 1 0 0 0 1 1 1 0 0 1 0 0 1 0 0 2 0 0 0 1 1 2 0 1 1 0 0 0 0 0 2 1 1 0 0 1 1 0 0 0 0 0 1 1 1 1 0 2 1 0 0 0 1 2 0 2 0 0 2 0 1 1 2 0 0 0 0 0 1 0 0 0 0 0 0 0 0 2 0 0 0 0 0 0 0 1 1 0 0 0 0 0 0 0 0 0 1 0 0 1 1 0 0 1 0 0 1 2 1 0 0 1 0 0 2 0 2 0 0 1 1 0 0 0 2 2 2 0 0 1 2 0 1 2 2 0 0 0 1 1 1 0 1 2 0 0 0 1 0 0 0 0 2 0 0 0 1 0 2 0 2 1 2 0 1 0 0 0 0 1 0 0 2 2 1 2 1 1 0 0 1 0 1 0 1 0 0 0 0 1 0 2 1 1 0 0 0 1 0 2 0 2 2 0 1 1 2 1 0 2 0 0 1 0 0 0 0 0 0 0 0 2 0 0 0 0 0 0 0 0 0 0 1 0 2 0 0 1 1 0 0 0 0 0 2 2 0 0 1 1 1 0 0 0 0 2 0 1 1 0 0 2 0 2 1 2 0 1 2 1 0 1 1 1 0 0 1 2 0 2 0 0 1 0 1 0 1 0 0 1 0 2 1 1 2 0 2 2 0 1 1 0 0 0 0 2 1 0 0 0 0 1 0 1 0 0 1 1 0 0 0 0 0 0 0 0 2 0 0 2 0 0 0 0 0 0 1 1 0 0 0 0 1 0 1 1 0 0 0 0 0 2 0 0 1 1 2 0 1 0 0 1 0 0 0 0 2 2 1 1 2 1 2 0 0 0 0 1 1 1 1 2 0 2 0 0 0 0 0 1 1 1 2 2 2 0 0 2 0 1 0 1 2 1 1 1 2 2 0 1 0 0 0 2 2 0 0 0 2 2 2 1 0 0 1 0 0 0 0 1 1 0 2 2 0 0 0 0 2 0 2 1 1 1 0 0 0 0 1 1 0 0 0 0 1 0 0 0 0 2 0 1 2 0 0 1 0 0 1 0 1 0 0 0 0 0 0 1
199 0 1 0 0 0 0 1 1 1 1 1 1 1 0 0 1 0 0 0 2 2 0 1 1 0 1 2 1 2 2 1 2 2 2 0 1 0 1 0 0 0 0 0 0 1 1 0 0 0 0 0 0 2 0 2 0 0 0 2 0 1 2 2 1 1 1 1 0 0 0 2 1 1 1 1 1 0 1 0 1 0 2 0 1 0 1 1 2 2 1 1 0 0 0 0 0 1 1 2 1 2 0 0 2 1 2 0 2 0 0 2 1 1 1 1 1 1 1 1 1 0 2 2 1 0 1 1 1 1 0 0 0 0 1 1 0 0 0 0 1 0 0 0 0 0 0 0 1 1 0 0 0 0 0 0 0 1 2 1 1 2 0 1 1 2 0 0 2 0 0 0 2 0 0 0 1 1 0 0 0 1 1 1 0 1 2 0 0 0 1 0 0 1 2 1 1 2 0 1 0 1 0 1 2 1 1 0 1 0 0 0 1 0 0 1 1 1 2 1 2 1 2 2 0 0 0 0 0 0 0 0 0 1 1 0 0 0 1 0 1 1 1 1 0 0 0 0 0 0 0 0 2 0 0 0 0 1 1 0 0 0 0 0 1 0 0 0 2 0 1 0 0 2 1 1 0 1 1 0 1 1 0 0 0 1 0 2 0 2 0 0 2 0 2 0 2 0 0 0 0 0 1 1 0 0 1 1 0 0 0 0 2 1 1 0 1 0 2 0 0 2 1 1 1 0 0 0 1 1 0 1 0 2 0 0 0 1 0 0 1 0 1 1 0 0 1 1 1 0 1 1 2 0 0 0 0 0 0 0 0 0 2 1 2 1 0 2 2 0 2 2 0 0 1 0 2 2 0 0 0 1 0 0 2 1 0 1 1 0 0 0 1 0 2 1 1 0 1 0 0 1 0 2 2 0 0 2 0 0 0 0 0 0 2 2 0 0 0 0 0 1 0 1 0 2 1 0 1 0 1 0 0 0 1 0 0 1 2 1 1 0 2 0 0 2 2 0 0 0 0 0 0 2 1 1 1 2 1 1 0 1 1 1 0 0 0 1 2 1 1 1 2 2 1 0 2 0 0 1 2 1 0 2 2 2 0 0 0 1 0 0 0 1 1 0 0 0 0 1 2 2 2 2 0 0 2 1 0 1 0 1 1 1 1 1 0 0 0 1 0 2 2 2 0 0 0 1 0 2 0 2 0 1 1 0 0 1 0 1 0 1 0 0 2 2 0 2 2 0 0 0 1 2 0 0 0 0 2 0 0 2 0 2 0 0 0 0 0 0 1 1 2 0 0 0 2 0 0 2 0 0 1 0 1 1 1 0 0 0 0 2 1 1 1 0 0 0 1 0 0 2 0 1 0 1 1 0 0 0 0 0 0 1 0 1 0 0 0 0 1 0 0 0 0 0 0 1 0 0 1 1 0 1 0 0 1 0 2 0 2 1 0 1 0 0 1 0 2 2 1 2 0 1 1 0 1 2 2 0 0 0 0 0 1 2 1 2 0 0 2 0 0 0 1 1 1 0 1 0 0 2 2 0 0 2 0 1 1 1 0 2 2 2 2 1 2 2 1 2 1 0 1 0 1 1 2 2 2 0 0 0 0 1 0 1 0 1 1 0 0 0 0 2 0 1 1 0 0 0 1 1 1 2 0 1 2 0 0 0 0 0 1 0 0 1 0 1 0 0 0 0 1 0 1 0 0 0 2 0 0 1 2 1 1 0 0 1 1 1 1 0 0 0 0 0 0 2 1 1 1 1 1 0 0 1 2 2 1 2 0 1 2 1 0 1 1 1 0 1 1 1 0 2 2 2 2 1 0 1 1 0 1 0 1 1 1 0 2 0 2 2 0 1 2 0 0 0 0 1 1 1 0 1 0 2 1 1 0 0 0 0 0 1 1 0 1 0 1 0 1 1 1 2 0 0 0 0 0 1 2 2 0 0 0 0 0 1 1 1 1 0 0 2 0 0 0 0 1 1 2 0 1 0 0 1 0 1 0 0 2 1 0 0 2 0 2 0 1 0 0 1 2 2 2 2 0 1 1 1 0 0 1 0 2 1 1 1 2 1 0 2 0 2 1 0 1 0 0 0 1 1 1 2 1 0 0 2 2 0 1 0 2 1 2 0 0 0 0 0 1 0 1 1 0 0 2 1 0 0 0 0 0 0 1 0 0 0 1 0 0 0 0 0 0 0 1 1 1 0 0 1 0 0 0 0 0 1 0 2 1 0 0 0 0 0 0 0 1 0 0 0
[truncated: 1,606,808 more chars]
