# Supplementary material for: KNN-MDR: a learning approach for improving interactions mapping performances in genome wide association studies
Source: BMC Bioinformatics. 2017 Mar 21;18:184. doi: 10.1186/s12859-017-1599-7 (PMC5361736; doi:10.1186/s12859-017-1599-7)
Supplement: Supplementary file 3 — The data set(s) supporting the results of Table 2. (ZIP 28603 kb) [file 12859_2017_1599_MOESM3_ESM.zip › 3/SINAN/S86/mkallsimul.dat]

1 1 1 0 1 0 0 1 1 1 0 2 1 2 2 2 0 1 1 1 0 0 0 0 0 0 0 0 2 0 1 0 1 1 1 0 2 2 0 0 2 2 0 0 2 0 1 0 2 0 0 2 1 1 0 1 1 1 1 0 0 1 0 2 0 0 0 0 2 0 0 1 1 2 1 2 2 1 1 0 2 2 2 0 2 0 0 1 1 2 0 2 0 2 0 0 0 0 0 1 0 1 0 0 2 1 2 1 1 0 0 2 1 2 1 2 2 0 0 0 0 1 2 2 0 2 2 1 0 0 0 0 0 0 0 0 0 0 0 1 1 1 0 1 0 0 0 0 0 0 0 0 1 0 1 1 1 0 0 0 1 1 1 1 1 2 1 0 1 1 1 0 2 0 1 1 1 0 0 0 0 0 0 0 1 0 1 1 0 0 1 1 0 0 2 0 0 0 0 1 0 1 0 2 2 0 1 0 1 0 1 0 1 1 0 2 0 1 1 1 1 2 2 2 0 0 0 2 0 2 0 0 0 1 2 2 0 2 0 2 0 0 2 2 2 0 0 0 1 1 0 0 0 0 0 1 0 1 0 0 0 0 0 0 0 0 1 0 1 0 0 1 0 1 0 0 0 2 2 0 1 1 2 2 2 2 2 0 0 2 2 2 0 0 2 0 1 0 0 0 0 0 0 0 0 0 1 0 0 1 0 0 2 0 0 0 0 0 1 1 1 2 1 1 1 0 0 0 1 1 0 2 0 0 0 0 0 0 1 2 2 1 0 1 2 2 0 0 0 2 1 0 0 1 0 1 1 0 0 1 0 0 1 1 1 0 0 2 1 0 1 1 1 1 0 1 0 0 0 0 0 0 1 0 0 1 1 0 0 0 0 1 1 0 2 0 1 0 1 1 1 1 0 1 1 0 1 1 1 0 0 1 0 1 1 1 0 0 0 0 0 2 0 1 1 1 0 0 2 1 2 1 0 1 1 0 0 0 1 0 1 1 0 0 0 2 0 0 1 0 0 1 0 2 1 0 1 1 0 0 2 0 0 0 0 1 1 2 0 0 1 1 0 0 1 1 0 2 1 0 2 0 1 0 0 1 0 1 1 1 0 2 1 2 2 0 0 0 0 2 0 2 0 0 0 0 1 0 0 1 0 0 0 1 1 1 0 1 1 1 1 2 0 1 0 1 1 1 1 1 1 1 0 0 0 0 0 1 2 2 1 0 0 0 1 1 0 0 2 1 0 0 0 1 1 0 2 0 0 0 0 0 0 1 1 0 0 0 1 0 1 1 1 0 1 1 1 2 0 2 0 0 0 0 0 0 0 0 0 0 0 2 1 0 0 1 1 0 0 0 0 2 0 1 0 2 1 0 0 0 2 2 0 1 0 0 0 0 0 0 1 0 0 0 0 0 0 1 0 0 1 1 0 1 0 0 2 0 2 2 1 0 0 1 0 0 2 0 1 1 1 1 0 1 0 0 0 1 1 1 1 0 1 0 1 1 0 1 1 0 1 1 0 0 0 0 2 0 1 1 0 1 0 0 1 1 0 0 1 0 2 1 0 0 0 0 0 2 2 2 0 1 0 2 2 2 0 2 0 0 0 0 0 2 0 0 0 1 0 0 0 0 0 0 1 2 0 0 0 0 0 0 0 2 0 0 1 0 1 2 2 2 0 0 0 1 1 0 0 0 0 0 0 0 0 0 0 0 0 0 0 0 1 1 0 1 2 2 0 1 0 1 0 1 1 1 0 0 0 1 1 2 0 0 0 0 0 1 1 2 1 1 2 1 1 1 0 1 0 0 1 0 0 0 2 1 0 0 0 2 2 0 2 0 0 2 0 0 2 0 2 2 1 2 0 0 0 1 0 0 0 0 1 0 0 1 0 0 0 0 1 1 0 0 1 0 0 0 0 0 0 1 0 0 2 0 0 0 0 0 2 0 0 0 0 0 1 0 1 0 0 0 2 0 0 1 0 2 0 0 0 0 0 0 0 0 0 0 0 2 0 2 0 0 2 1 2 2 0 0 0 2 1 0 2 2 1 0 0 2 0 0 0 0 1 1 1 1 1 1 0 1 0 2 0 2 1 1 1 1 1 0 0 1 1 1 1 1 0 0 0 0 1 0 0 1 1 0 0 0 1 0 2 0 1 0 2 2 0 0 1 1 0 2 2 0 0 0 0 0 1 0 0 0 1 0 0 0 2 0 0 0 0 0 0 0 0 0 1 2 1 0 0 0 0 0 0 1 1 1 1 1
2 0 2 0 0 0 0 1 1 1 0 1 0 0 0 0 0 2 0 2 1 1 0 0 0 0 1 0 2 1 2 0 0 1 2 1 1 1 0 0 1 1 0 0 2 0 2 0 0 0 0 0 0 0 0 1 0 1 1 0 1 1 0 2 1 1 0 1 1 0 0 1 2 2 0 2 1 0 2 2 0 2 2 0 1 0 0 0 0 2 0 1 0 2 1 1 1 1 0 1 0 2 0 0 2 0 2 2 0 0 0 2 1 1 1 1 1 0 1 0 1 0 2 2 1 1 1 1 1 0 0 0 0 0 0 0 0 0 0 0 0 2 0 0 0 0 0 0 0 0 0 1 0 0 0 0 0 0 1 0 1 1 2 0 2 2 2 1 1 1 1 0 0 2 1 1 2 0 0 1 1 1 1 1 2 1 1 2 0 0 1 2 1 2 2 1 1 0 0 1 1 2 0 1 2 0 0 1 1 0 0 0 2 0 0 2 0 2 1 1 0 0 2 2 0 0 0 2 1 1 0 0 0 0 0 0 0 2 0 2 0 0 2 1 1 0 0 0 1 1 1 1 0 0 0 2 1 2 0 0 0 0 0 0 1 0 1 1 1 0 0 1 0 1 1 1 0 2 2 0 0 1 1 1 2 0 0 0 0 2 2 2 0 0 2 1 2 0 0 0 0 1 0 2 0 0 0 0 1 2 1 1 0 0 0 0 1 1 0 1 0 2 1 1 1 0 0 0 1 1 0 0 1 0 0 0 0 0 1 0 0 0 1 1 0 0 0 0 0 1 1 0 1 0 1 0 1 0 0 1 0 0 1 0 0 0 0 2 2 0 2 2 1 1 2 0 0 2 2 2 2 2 1 0 1 0 0 0 0 1 0 0 1 0 2 0 1 1 0 0 0 0 0 2 0 0 0 0 0 1 1 1 1 1 1 2 1 0 0 0 0 0 0 1 2 2 1 0 0 0 0 0 0 0 2 2 0 1 0 0 1 1 1 2 1 2 2 1 0 0 0 0 0 2 2 1 1 1 0 1 2 0 1 1 0 1 1 1 0 1 0 0 0 0 1 1 1 1 0 0 1 0 0 1 0 1 0 1 1 1 2 2 0 2 2 0 1 1 1 2 0 2 1 1 1 0 1 1 0 1 0 1 0 0 1 1 1 2 0 1 0 2 0 2 0 2 1 0 0 2 0 2 0 1 0 0 0 1 0 1 1 1 1 1 2 0 2 2 0 2 0 1 0 1 1 2 0 1 0 0 0 0 0 1 1 0 0 1 0 1 0 0 0 0 0 0 0 1 0 2 0 0 0 0 0 0 1 0 1 1 1 0 0 0 0 2 0 2 0 0 0 0 0 0 0 2 1 0 0 1 0 0 0 1 0 1 1 0 0 0 1 0 0 0 0 1 1 1 0 0 1 0 0 2 0 1 2 1 1 2 1 1 0 1 1 0 2 0 0 0 0 0 1 1 1 1 0 0 1 0 0 0 0 2 0 0 0 1 1 0 1 1 1 0 0 0 1 0 0 0 1 1 0 0 1 1 0 1 0 0 1 1 0 1 0 0 0 1 1 1 0 0 0 1 2 1 1 2 0 0 0 0 0 0 2 1 0 0 1 1 0 0 0 1 1 2 1 0 1 1 1 1 0 2 0 1 1 0 0 1 1 1 1 1 1 0 1 1 1 1 1 1 0 0 0 2 0 0 2 0 0 0 1 0 0 1 1 2 1 2 0 0 0 0 1 0 0 0 0 2 0 1 0 0 0 2 0 2 1 2 1 1 2 2 2 2 0 0 0 0 0 0 0 0 0 0 2 0 0 2 2 1 0 0 2 0 1 2 1 0 2 2 0 2 0 1 0 1 1 0 1 0 0 0 0 1 1 0 0 0 0 0 0 0 0 0 0 0 0 0 0 0 0 0 1 1 0 0 0 0 0 0 0 0 0 0 2 0 2 0 0 0 1 1 0 1 0 0 0 0 0 0 0 0 0 0 1 0 0 1 0 1 1 1 1 1 2 0 0 2 0 2 0 1 2 2 0 1 0 1 0 0 1 1 1 1 1 0 1 0 1 0 1 2 1 1 1 1 0 0 2 0 1 2 0 0 0 1 0 0 0 0 2 0 0 1 2 0 0 1 2 0 0 0 1 0 2 2 0 0 2 0 0 1 1 0 0 0 0 0 1 0 0 0 1 1 0 2 0 1 0 2 0 1 0 0 0 0 0 0 0 0 0 1 1 0 0 0 0 0 1 1
3 1 1 0 0 0 0 1 1 1 0 0 1 1 0 0 0 0 2 0 1 0 0 0 0 0 0 0 1 1 2 0 1 1 2 2 2 2 0 0 1 1 0 0 2 0 1 0 1 0 0 1 0 0 0 2 0 0 1 1 1 1 0 1 0 0 0 0 1 0 0 0 2 2 2 2 2 0 1 0 1 1 2 0 1 0 0 0 0 2 0 2 1 2 0 2 1 0 0 2 0 0 1 0 2 0 2 2 0 0 0 2 0 2 1 2 2 1 2 0 2 1 1 1 0 1 1 2 1 1 0 0 0 0 0 0 0 0 0 0 1 1 0 0 0 0 0 0 0 0 0 0 0 0 0 1 1 1 0 1 1 1 2 0 1 2 1 1 1 0 0 1 1 1 0 2 0 0 0 1 1 1 0 0 0 0 2 1 1 0 1 1 0 2 2 0 0 0 0 0 0 0 0 1 2 1 1 1 0 0 0 0 1 0 0 2 0 0 1 1 0 0 2 2 0 1 1 1 0 1 0 0 0 0 0 0 0 2 0 1 0 0 2 0 0 0 0 0 1 1 1 1 0 0 1 1 0 2 1 1 1 1 0 0 1 0 1 0 1 1 1 0 0 0 1 2 0 1 1 0 0 0 1 1 2 2 1 1 0 2 2 1 1 1 2 2 1 1 0 0 0 0 1 0 0 0 0 0 1 1 1 0 2 0 1 0 1 0 1 1 1 1 1 1 2 0 1 0 1 1 0 2 0 0 0 0 0 1 1 1 2 1 2 2 1 1 0 0 0 0 2 0 0 1 0 0 0 0 0 2 0 0 1 0 0 0 0 2 0 0 0 0 0 0 0 1 0 0 0 1 2 1 1 0 0 0 0 0 0 1 0 0 1 0 2 0 1 0 1 1 0 1 0 1 0 0 1 0 1 1 0 2 0 0 0 2 1 0 0 0 1 1 0 1 0 2 1 1 1 0 1 0 0 1 0 0 1 1 0 0 2 0 0 0 0 1 1 0 0 1 0 0 0 1 1 1 0 1 2 0 1 0 1 1 0 1 1 2 0 0 0 0 0 0 0 2 0 1 2 0 1 0 0 0 0 1 0 1 0 1 0 2 0 2 0 0 0 1 1 2 0 2 2 2 2 1 2 1 1 0 1 1 0 0 0 1 0 2 0 2 0 2 0 1 0 1 0 1 1 1 2 0 0 1 0 0 1 1 0 1 0 0 0 1 1 0 0 1 1 2 1 1 0 2 0 1 0 0 0 1 1 0 1 0 1 1 1 0 1 0 1 1 1 0 1 1 1 1 0 2 0 0 0 0 0 0 2 0 0 0 0 2 0 1 1 1 1 2 0 0 2 0 1 1 0 2 0 0 0 1 0 0 0 2 0 2 2 0 0 0 0 0 0 0 0 1 1 0 0 0 1 0 0 1 0 2 2 0 1 1 1 0 0 1 1 0 2 0 2 1 0 2 0 1 0 0 0 0 1 0 0 0 1 2 0 0 0 2 1 1 0 1 1 1 1 0 1 0 1 1 1 1 1 0 0 1 1 1 0 0 1 0 0 1 0 0 0 1 1 1 0 1 0 0 1 1 1 1 0 0 1 0 0 2 0 1 0 1 2 0 0 0 1 0 1 1 1 0 0 0 0 0 0 1 2 1 1 0 0 0 0 0 1 1 1 0 1 1 1 1 1 1 0 0 0 1 0 0 1 0 0 0 1 1 0 1 0 1 0 1 1 0 0 2 0 0 0 0 2 0 0 2 0 0 0 1 0 2 1 2 1 1 2 2 2 1 0 2 1 0 1 1 0 0 0 2 1 1 1 2 1 0 1 0 0 2 0 0 2 0 2 1 0 2 0 0 2 1 1 0 1 0 1 1 0 2 0 2 2 0 1 0 1 1 0 1 1 0 0 0 0 1 0 0 1 0 1 0 0 1 1 0 0 0 0 0 1 0 1 0 0 0 2 0 0 0 0 1 0 1 0 0 0 0 0 0 1 1 0 1 1 2 1 1 2 2 2 2 0 0 0 1 0 1 1 1 1 1 0 1 0 0 0 0 0 2 2 1 1 1 0 0 0 1 0 1 1 1 1 1 2 0 1 1 1 1 0 0 0 2 0 0 1 2 2 0 1 0 0 0 2 1 2 0 1 1 1 2 1 1 0 1 0 0 2 2 2 0 2 0 0 1 0 0 0 1 0 1 1 0 0 1 0 1 0 0 0 1 0 2 0 0 0 1 0 1 0 0 0 0 1 1
4 1 2 0 1 0 0 2 2 1 0 0 0 1 1 1 0 2 0 2 0 0 0 0 0 0 0 0 1 1 2 0 1 2 0 0 1 1 1 1 1 1 0 0 2 0 0 0 0 0 0 0 0 1 1 2 0 0 1 0 0 1 0 2 1 1 1 0 1 1 1 2 2 2 2 2 2 0 0 0 1 2 2 0 2 0 1 1 1 2 0 1 0 1 0 0 0 0 0 1 0 0 0 0 2 0 2 2 0 0 0 2 0 0 0 0 0 1 1 0 1 2 2 2 0 0 1 1 1 0 0 0 0 0 0 0 1 0 2 0 1 1 0 0 0 1 2 0 0 0 0 1 1 0 1 0 0 0 1 1 1 1 1 1 0 2 1 1 1 1 1 1 0 2 0 0 1 0 0 1 1 0 0 0 0 0 1 1 0 0 0 2 1 1 2 1 2 0 0 0 0 0 0 1 2 1 1 0 0 0 0 0 1 0 1 1 0 1 1 0 2 2 2 1 0 0 1 2 1 2 0 0 0 0 0 0 0 2 0 1 0 0 2 2 2 0 1 0 0 0 0 0 0 0 0 1 0 0 0 0 0 0 0 1 0 1 0 0 2 2 0 1 0 1 0 0 0 2 2 0 0 0 1 2 1 1 0 1 0 2 2 1 0 1 2 1 1 0 0 1 0 0 0 1 0 0 0 0 0 0 0 0 1 1 1 0 0 1 0 0 0 1 2 1 1 0 1 0 1 1 0 1 0 0 0 0 0 2 1 1 1 1 2 0 0 0 0 0 1 1 1 0 0 1 0 0 1 0 0 2 0 0 0 1 0 2 0 2 1 0 1 1 0 0 0 0 0 0 0 2 1 0 2 0 1 1 1 0 0 0 2 2 1 0 2 0 1 1 0 0 0 1 0 2 0 1 0 1 0 2 0 1 0 1 1 2 1 0 0 0 0 2 1 0 2 2 1 0 2 0 0 2 0 2 0 1 0 1 0 0 2 0 0 1 0 1 2 0 0 0 0 0 0 2 2 0 1 1 0 1 1 0 0 0 0 0 0 2 0 0 2 1 1 1 1 1 1 2 2 1 1 0 1 0 1 2 0 0 0 1 0 1 0 2 0 0 0 1 1 1 1 2 1 1 1 0 2 2 0 2 0 2 1 1 1 1 1 2 0 1 0 2 1 2 1 1 0 0 0 2 0 2 0 0 0 1 1 1 1 1 0 0 0 1 1 0 2 0 2 0 0 0 0 0 2 2 0 1 0 1 1 0 0 0 0 0 0 1 1 0 1 2 1 0 1 1 1 0 0 0 0 0 1 0 0 0 2 0 0 1 0 1 1 0 1 0 0 0 0 0 0 1 0 0 0 0 0 0 0 2 0 0 0 0 2 0 0 0 0 0 0 0 0 1 0 0 2 1 0 0 0 0 0 0 0 1 1 2 1 2 1 0 0 0 1 0 2 1 0 0 1 1 0 2 0 0 0 1 1 0 0 0 0 0 2 2 0 1 1 0 0 2 0 0 0 0 2 0 0 0 1 0 0 1 2 2 1 0 1 0 2 1 0 0 0 0 0 2 1 1 0 0 0 1 1 2 1 2 0 0 0 0 0 1 1 1 0 2 2 0 0 0 1 1 0 1 2 0 0 0 0 0 0 2 1 0 2 0 2 2 0 0 0 0 0 0 0 1 1 1 1 1 0 0 0 0 1 0 1 0 0 0 0 1 1 0 1 1 0 2 1 0 0 0 0 1 1 1 0 1 1 1 0 0 0 2 0 1 0 2 0 2 1 2 2 0 0 1 0 0 0 0 0 0 0 0 2 0 1 2 1 0 0 0 0 2 2 0 2 0 1 2 0 2 0 0 2 1 1 0 0 1 2 0 0 1 1 0 0 0 0 1 1 1 1 1 1 0 0 0 0 0 1 0 1 0 0 0 0 0 0 0 1 0 0 0 1 0 1 0 0 0 1 1 0 1 0 0 1 2 2 2 0 0 0 0 1 0 0 1 1 1 1 0 2 2 2 2 0 0 0 2 1 0 2 1 0 1 0 1 1 0 0 0 1 1 2 2 1 1 0 1 0 0 0 0 0 1 0 0 1 0 0 1 0 0 0 1 1 0 0 0 2 1 1 0 0 0 0 0 2 0 1 0 0 0 1 2 0 0 0 2 0 0 2 0 0 0 1 0 1 1 1 0 1 1 0 0 1 1 0 1 0 2 0 0 0 1 0 1 0 0 1 2 1 0 0 1 1 1 1 0
5 0 1 0 0 0 0 2 0 2 0 0 0 0 0 0 0 1 0 2 0 0 0 0 0 0 0 0 1 1 2 0 0 0 1 1 2 2 0 0 1 1 0 0 1 0 0 0 0 0 0 0 0 0 1 2 0 0 0 0 2 2 1 2 0 0 0 1 2 0 0 1 0 2 0 2 2 0 1 0 2 2 2 0 0 0 0 0 0 2 0 0 1 2 0 1 0 0 0 1 0 0 0 0 2 1 2 1 1 0 1 1 0 1 0 1 1 0 1 0 1 0 1 1 0 0 0 1 0 1 1 1 0 1 1 1 0 0 0 0 1 1 0 0 0 0 1 0 0 0 0 0 0 0 0 0 0 1 1 1 1 1 1 1 1 1 0 0 1 0 0 2 1 1 1 2 1 0 0 0 0 0 0 0 1 0 1 1 0 1 0 2 0 1 2 0 0 0 0 0 0 0 0 1 2 1 1 0 1 0 1 0 2 0 0 2 1 0 2 0 0 0 1 2 0 0 0 0 0 0 0 0 0 0 0 0 0 2 0 0 0 0 2 1 1 0 0 0 0 0 0 1 0 0 1 1 0 1 0 1 0 0 0 0 0 0 1 1 2 0 2 0 0 2 1 1 0 2 2 0 0 1 1 2 1 1 1 1 0 2 2 0 0 0 2 1 2 2 0 2 0 2 2 0 1 0 0 0 1 1 1 0 1 0 2 1 0 1 1 0 1 2 1 1 1 0 0 0 0 2 0 1 0 0 0 0 0 0 1 2 1 1 1 2 1 1 0 0 1 1 1 0 0 0 0 0 0 0 0 0 0 0 1 0 1 0 0 1 1 0 1 1 1 0 2 0 0 0 0 2 2 1 0 1 1 1 1 0 0 0 0 0 0 0 2 0 0 0 1 1 1 1 0 2 1 0 0 1 0 2 0 1 0 0 0 1 1 1 0 1 0 1 1 1 0 1 1 0 1 0 1 1 0 1 1 2 0 2 1 1 2 0 0 1 1 2 1 0 0 0 0 1 0 1 0 0 0 1 1 2 0 0 0 0 0 0 0 2 0 0 1 1 1 1 0 0 0 1 2 0 1 0 1 0 1 2 0 0 0 1 0 1 0 0 0 0 0 2 2 2 0 2 1 0 1 0 2 0 0 1 0 1 0 0 0 2 0 2 0 1 0 2 1 2 1 2 1 0 0 2 1 1 0 2 1 0 2 0 0 1 1 1 0 1 2 0 2 1 1 1 0 1 1 2 0 0 0 0 0 0 0 0 1 1 1 0 0 2 1 1 0 1 1 0 1 1 1 1 0 2 0 0 0 0 0 1 1 0 1 1 0 2 1 1 1 0 1 0 0 0 0 1 1 1 0 2 2 0 0 2 0 0 0 1 0 0 0 0 0 1 0 1 0 0 0 0 2 2 0 0 1 0 0 0 0 1 1 0 0 2 0 0 0 1 1 0 2 0 1 0 1 1 0 1 0 0 0 0 2 1 1 0 1 1 1 1 0 2 0 0 0 2 0 0 1 0 2 0 1 1 0 2 1 1 2 2 1 2 0 1 1 2 0 1 1 0 0 1 1 1 1 1 0 1 1 2 1 1 0 0 0 0 0 2 0 0 0 2 1 0 0 0 2 0 0 0 2 0 1 1 1 1 1 2 1 1 1 0 1 1 0 0 0 0 1 0 1 1 0 0 0 0 0 1 1 1 0 0 2 0 0 0 0 1 0 1 2 1 0 1 0 0 0 1 1 0 0 0 0 2 0 0 0 0 0 2 0 2 2 2 1 0 2 1 1 0 1 1 0 1 2 0 0 0 0 1 1 0 0 2 2 0 1 0 0 2 1 0 2 0 2 2 1 2 0 0 1 1 1 0 1 0 0 0 0 1 0 1 1 1 0 0 0 0 0 0 1 0 0 0 0 0 0 0 2 0 0 1 1 1 0 0 0 0 0 1 1 1 2 0 1 1 2 0 0 1 0 0 0 0 0 0 0 0 0 1 0 0 1 0 2 2 0 1 1 1 1 1 0 1 1 1 0 0 1 2 0 1 0 1 1 0 0 0 0 2 2 0 1 0 1 1 0 1 1 1 2 2 0 1 2 0 0 0 1 2 1 0 0 0 0 0 0 1 0 0 1 0 0 0 1 0 1 0 1 0 1 2 1 0 2 0 0 0 0 0 0 1 2 0 1 1 0 0 0 2 0 1 1 0 0 1 0 1 0 0 0 0 0 2 0 0 1 1 1 0 0 0 0 1 2 1
6 0 2 0 0 0 0 2 0 2 0 1 0 1 1 1 0 0 1 1 1 1 0 0 0 0 0 1 2 1 2 0 1 1 1 0 1 1 0 0 1 1 1 1 2 0 0 0 1 0 0 0 1 1 1 1 0 1 1 2 0 0 0 1 0 0 0 1 1 0 0 2 1 2 1 2 2 0 0 0 0 2 1 1 1 0 0 0 0 2 0 1 0 1 0 0 0 2 1 2 1 0 1 0 2 0 2 1 1 0 0 2 1 2 1 2 2 0 1 0 2 0 1 1 1 0 0 0 0 0 0 0 0 0 0 0 0 0 0 0 0 2 0 0 0 1 1 0 0 0 0 0 0 0 1 0 0 1 0 2 2 0 1 1 1 2 2 1 1 1 0 1 1 1 0 0 2 0 0 0 0 0 1 1 2 0 2 1 1 0 2 2 0 0 2 1 2 0 0 0 0 0 0 1 2 1 1 1 2 0 1 0 0 0 0 2 0 1 2 1 0 0 1 1 1 1 2 2 1 2 0 0 1 1 1 0 0 2 1 1 0 0 2 2 2 0 0 0 0 0 0 0 0 0 1 2 0 2 1 0 0 0 0 0 0 0 0 1 2 0 1 0 1 0 0 0 0 1 1 0 0 0 0 1 2 1 1 2 0 2 1 1 1 0 2 1 2 0 1 0 0 0 2 0 1 0 1 2 1 2 1 2 1 1 1 0 0 0 0 1 0 2 1 1 1 0 0 0 1 1 0 1 1 0 0 0 0 2 0 2 2 2 1 0 1 1 0 0 2 1 1 0 0 0 0 1 0 0 0 2 0 0 2 0 2 1 1 2 1 0 1 1 1 1 0 0 0 0 0 2 1 1 0 0 0 0 0 0 0 1 0 0 1 0 2 0 1 0 0 1 1 2 0 1 0 1 2 2 0 2 0 0 0 1 1 1 0 0 1 0 1 1 0 1 1 1 0 1 1 0 1 0 0 0 0 0 0 1 0 0 2 0 0 1 1 1 1 0 0 1 0 0 0 2 1 0 1 0 0 0 2 0 1 0 0 1 1 1 0 1 1 1 1 1 1 0 0 1 2 0 1 0 2 0 2 2 0 1 0 0 1 1 0 2 0 0 0 1 1 2 0 2 1 0 1 0 1 1 0 1 0 1 0 0 0 2 1 2 0 0 0 2 0 2 0 2 1 0 0 2 0 1 0 0 0 1 0 1 1 0 1 2 0 1 1 0 2 1 1 1 0 0 0 2 0 0 1 1 0 2 1 0 0 0 0 1 1 1 0 1 0 1 1 0 0 0 0 2 0 2 0 0 0 0 0 0 1 0 0 0 0 0 0 0 0 0 0 0 0 0 0 1 1 0 0 2 1 0 0 2 0 0 0 1 1 0 0 0 0 0 1 0 0 0 0 0 2 1 0 0 1 0 1 2 0 1 2 0 1 2 0 2 0 1 2 0 1 1 2 2 1 2 1 0 1 1 0 0 2 1 1 0 1 0 1 1 0 2 0 0 2 0 0 0 0 0 2 0 1 1 0 0 0 1 2 2 1 0 0 0 2 0 0 0 0 0 0 1 0 0 0 0 1 0 0 2 1 1 0 0 1 0 0 0 1 0 0 1 1 0 0 0 1 0 0 0 2 0 0 0 0 0 0 2 0 0 1 0 1 1 0 0 0 0 2 0 2 1 0 0 0 0 0 0 0 0 1 0 1 0 0 0 1 1 0 1 0 1 0 2 0 1 1 0 0 0 0 0 0 2 1 1 1 1 0 1 0 2 1 2 0 1 2 2 2 0 0 1 1 0 0 0 0 0 1 1 1 1 1 2 1 1 0 1 2 1 1 1 0 0 0 0 0 2 0 0 2 0 2 0 1 1 0 0 0 0 0 1 1 1 0 0 0 1 0 1 1 0 0 0 0 0 0 0 2 0 0 0 0 0 0 0 1 0 0 1 0 1 1 0 0 0 1 0 0 0 0 1 1 1 1 1 0 0 0 0 1 0 0 2 0 0 0 1 1 1 1 2 0 0 0 1 0 1 1 1 1 1 0 2 0 0 0 0 2 0 1 0 0 0 0 0 0 0 0 0 1 1 1 1 2 0 0 1 0 1 0 0 1 1 1 1 2 1 0 0 0 0 0 0 2 1 2 0 1 0 1 1 0 1 1 1 0 1 1 1 1 0 1 0 0 0 0 0 0 0 0 0 2 0 0 0 1 1 0 0 0 0 0 2 0 0 0 2 1 0 0 1 1 0 1 1
7 0 1 0 0 0 0 1 2 0 0 2 0 0 0 0 0 0 1 1 1 1 0 0 0 0 0 0 2 0 2 0 0 0 2 0 2 1 0 0 0 0 0 0 0 0 0 0 0 0 0 0 0 0 0 1 0 0 1 1 1 1 0 1 1 0 1 0 2 1 1 2 2 2 2 2 2 0 2 0 2 2 2 0 1 0 1 0 0 2 0 0 1 1 2 2 0 2 2 2 1 0 1 0 2 0 2 1 2 1 0 1 0 2 1 2 2 0 1 0 1 0 0 0 0 0 0 1 0 1 1 1 0 0 0 0 1 0 1 0 1 2 0 0 0 0 0 0 1 1 0 0 0 0 0 0 0 0 0 0 1 2 2 0 0 1 2 1 0 2 1 0 1 1 0 1 1 0 0 1 1 2 0 0 1 1 1 1 0 0 2 2 1 1 2 0 2 0 0 0 1 1 0 1 2 1 1 1 1 0 0 0 2 0 0 2 1 0 1 1 0 0 1 1 1 1 2 0 0 0 0 0 0 0 0 0 0 2 0 1 0 1 2 1 1 0 0 0 0 0 0 0 0 0 0 1 0 2 0 0 0 0 0 0 1 0 1 1 1 0 2 0 0 1 0 0 0 1 1 0 0 2 1 2 1 1 0 1 0 1 1 1 0 1 2 0 2 0 1 0 0 0 1 0 1 1 0 0 0 0 0 1 2 0 2 0 0 1 0 0 1 1 0 0 2 0 0 1 1 1 0 1 2 0 0 0 1 0 2 2 1 2 2 2 1 1 0 1 1 1 1 1 0 0 0 2 0 0 0 2 0 0 0 0 0 0 0 2 1 0 1 1 0 0 0 0 0 0 0 2 1 0 1 0 0 0 0 0 0 1 1 1 2 0 1 2 1 0 1 1 1 1 0 1 0 0 1 0 0 1 2 0 0 2 2 2 0 0 0 0 0 2 1 0 2 2 1 2 2 0 1 1 0 0 0 0 1 0 0 0 1 1 0 1 1 2 1 2 2 1 1 0 0 1 1 1 0 0 0 0 2 0 1 1 0 1 1 2 0 0 2 2 1 1 1 0 1 2 2 0 0 1 1 0 1 1 0 1 1 0 2 2 0 2 0 0 2 1 1 2 0 2 0 0 0 0 0 2 0 0 0 2 0 1 2 0 0 2 0 1 1 2 0 1 0 1 0 1 1 1 1 0 0 1 1 0 2 0 2 2 0 0 0 0 0 0 1 0 2 0 0 1 1 2 1 0 0 1 0 0 0 0 0 1 1 0 0 0 1 0 2 2 0 0 0 0 0 1 0 2 0 0 0 0 0 0 0 0 1 1 0 2 0 0 1 0 1 0 0 0 0 2 1 0 0 2 1 0 0 2 1 0 0 0 1 0 1 0 0 0 1 0 0 0 0 1 2 2 0 0 1 0 1 2 0 0 1 0 0 0 0 1 0 1 2 0 2 1 0 0 1 2 0 1 0 0 0 0 1 0 0 0 2 0 2 2 0 1 1 0 0 2 0 1 1 1 1 0 1 1 0 0 0 0 2 2 1 1 0 0 1 0 0 2 2 0 0 2 2 2 1 0 0 0 0 2 0 1 0 0 1 0 0 2 0 0 0 1 2 0 0 0 0 0 0 2 0 0 1 1 1 1 0 2 1 1 1 1 0 2 1 1 0 0 0 0 0 0 1 0 0 0 0 1 1 0 1 0 1 0 0 0 1 0 0 1 0 1 0 1 0 0 0 1 1 0 0 0 0 2 1 1 0 0 0 1 0 1 1 2 0 1 2 1 1 0 0 0 0 0 0 0 0 0 0 1 1 0 0 1 1 0 0 1 1 2 1 1 0 0 1 1 1 1 0 0 0 1 0 1 0 0 1 0 0 0 0 0 0 0 0 1 1 1 0 1 1 0 0 1 0 0 1 0 1 0 1 0 0 0 2 0 1 0 0 1 2 0 1 0 0 0 1 0 0 0 0 0 1 1 2 2 0 0 0 0 0 0 0 2 0 1 1 0 0 0 2 1 0 1 1 1 0 1 2 2 0 2 0 1 1 0 0 0 1 1 1 0 0 0 0 0 0 0 0 1 0 0 0 0 1 0 1 2 1 1 0 1 0 1 0 0 2 1 0 0 1 0 0 0 1 0 2 0 0 0 0 1 0 0 1 1 2 0 0 2 2 0 1 0 1 0 1 1 0 0 0 2 0 0 0 2 0 2 0 0 0 0 0 0 0 0 0 1 0 0 0 1 1 0 2 1
8 1 2 0 0 0 0 1 2 1 0 1 0 0 1 1 0 2 0 2 0 0 0 1 0 0 0 0 2 0 1 2 1 1 1 1 1 1 0 0 0 0 0 0 0 2 1 0 0 0 0 0 0 0 1 1 0 0 0 0 1 1 0 2 0 0 0 0 1 1 2 1 2 2 2 2 2 0 2 0 2 2 2 0 0 0 0 0 0 2 0 0 0 1 0 0 0 1 0 0 0 1 1 0 2 0 2 2 0 0 0 1 0 1 0 2 1 0 1 0 2 0 1 1 0 1 1 1 1 0 0 0 0 0 0 0 0 0 0 0 1 1 0 0 0 0 0 0 0 0 0 2 0 0 0 0 0 2 1 0 1 2 2 0 0 2 1 1 0 1 1 2 1 1 1 1 2 1 0 0 0 1 2 2 2 0 2 2 0 1 1 2 0 1 2 0 0 0 0 0 2 2 0 0 2 2 2 1 1 0 2 0 1 0 0 2 0 2 2 0 2 2 0 0 0 0 0 2 1 2 0 0 0 0 0 0 0 2 0 2 0 0 2 1 1 0 0 0 2 2 2 2 0 0 1 1 0 1 1 1 1 1 0 0 1 0 1 1 1 0 0 1 0 2 0 0 0 2 2 0 0 2 0 2 2 2 0 0 0 2 0 0 1 1 2 1 2 1 0 1 0 0 0 0 0 0 1 0 0 1 0 1 1 0 0 0 0 0 1 0 1 2 2 1 1 0 1 0 1 0 0 2 0 0 0 0 0 0 1 1 0 0 2 1 0 0 0 0 1 0 0 0 0 0 0 0 1 1 0 2 0 0 1 0 0 1 0 2 2 0 2 2 0 0 0 0 0 0 0 1 1 0 1 0 1 2 1 0 0 2 1 0 1 0 2 0 1 1 1 1 1 1 0 2 1 0 1 1 0 1 0 1 0 1 1 2 0 0 2 0 0 0 0 1 0 2 0 0 1 0 0 1 0 0 1 1 0 1 0 0 1 0 0 0 0 2 0 0 1 0 0 1 0 1 0 0 0 0 0 0 2 0 0 0 0 1 1 2 0 0 0 0 0 0 0 0 0 2 2 0 0 0 0 0 0 0 0 0 1 1 2 1 0 1 1 0 1 1 1 1 1 2 2 2 1 1 1 1 1 0 1 1 0 0 0 1 0 2 0 1 0 2 1 2 1 1 1 1 1 1 1 1 0 0 1 0 1 1 1 1 2 0 0 0 1 1 0 0 2 1 0 0 2 0 2 2 0 0 0 0 0 0 0 0 0 1 0 0 1 0 0 0 0 0 0 0 0 0 0 2 0 0 0 0 0 0 0 1 0 1 1 0 0 0 0 0 0 0 0 0 0 2 0 0 2 2 0 0 0 1 0 0 0 1 0 0 0 0 0 0 0 0 0 0 0 0 2 1 0 0 2 0 0 1 0 0 2 0 0 1 0 0 0 0 2 0 2 2 1 1 0 2 1 0 1 1 0 0 1 1 1 0 1 1 1 1 0 2 0 0 1 1 0 0 0 0 2 0 0 0 1 0 0 1 2 2 2 0 1 1 1 1 0 2 2 0 0 2 1 0 0 1 0 1 2 1 1 1 0 0 0 0 0 1 0 0 0 2 1 0 0 0 0 0 0 2 0 0 0 0 0 0 0 2 2 1 2 0 0 0 0 0 0 0 0 0 0 0 0 0 0 0 0 0 0 0 1 0 2 0 0 1 2 0 0 0 1 1 0 2 1 1 2 1 1 0 0 0 2 0 0 2 0 0 2 2 1 2 2 1 1 0 2 2 2 1 1 1 0 0 1 0 0 0 1 0 1 0 0 1 1 1 1 1 1 2 0 0 2 0 2 2 0 2 0 0 1 2 0 0 0 0 1 0 0 1 0 1 1 1 0 1 0 0 0 0 0 0 0 0 0 0 0 0 2 0 0 0 0 1 1 0 1 0 0 2 2 0 1 0 0 0 1 1 0 2 0 0 0 0 0 0 0 0 0 0 0 1 0 1 0 2 0 0 1 1 2 2 0 0 0 1 0 1 1 2 0 2 0 2 0 0 1 1 1 1 1 1 0 0 0 1 0 1 0 1 1 1 0 0 2 1 0 1 1 0 0 1 1 0 0 0 1 0 0 1 1 0 0 0 2 1 2 1 1 0 2 1 0 0 1 1 0 1 1 0 0 0 1 0 1 1 0 0 0 2 0 0 2 0 0 0 0 2 0 0 0 0 1 1 1 1 0 1 1 0 0 0 0 0 0 0
9 0 0 0 0 0 0 2 1 2 0 1 1 1 0 0 0 1 1 1 1 1 0 1 1 1 1 0 2 1 2 0 0 0 2 2 2 0 1 1 0 0 1 0 2 2 0 0 0 0 0 1 0 0 1 0 2 0 0 0 1 1 0 1 0 0 0 0 1 0 0 1 2 2 2 2 2 0 1 0 1 1 2 0 1 0 0 1 1 1 1 1 1 0 0 0 0 1 0 2 0 0 0 0 2 0 2 2 0 0 1 1 1 1 1 1 1 0 0 0 2 0 1 1 0 1 1 0 0 0 1 1 0 0 0 0 1 0 0 0 0 2 0 0 0 0 0 0 1 1 0 0 0 0 1 1 0 1 2 1 1 1 2 0 1 2 2 1 0 2 2 1 0 2 0 0 2 1 0 0 0 1 2 2 2 0 2 2 0 0 1 2 0 0 1 0 1 1 0 0 1 1 0 1 2 0 0 0 0 0 0 0 1 0 1 1 0 1 0 1 1 1 2 2 0 0 0 1 0 1 0 0 0 0 0 0 0 2 1 0 0 0 1 1 2 1 1 0 0 0 0 0 0 0 0 1 0 2 0 0 0 0 0 1 0 0 1 0 2 1 0 1 0 0 1 0 1 2 2 0 1 1 1 1 2 1 2 0 0 2 2 1 0 1 2 0 2 0 0 0 0 0 0 0 0 0 1 0 1 2 1 1 1 0 2 0 1 0 0 0 2 0 1 0 2 0 0 1 0 1 0 2 1 0 0 0 1 1 2 1 1 1 2 2 1 1 2 0 0 1 2 0 0 0 0 0 0 0 0 1 0 0 1 0 1 1 0 1 1 0 1 1 1 1 0 1 0 0 0 1 1 0 1 0 1 0 1 1 1 1 1 1 0 0 2 0 0 0 0 0 0 0 0 2 1 1 0 0 0 1 1 1 0 1 1 2 0 1 0 1 0 0 0 0 0 2 1 1 2 1 2 2 0 0 0 0 1 0 1 0 1 0 0 0 0 1 1 0 0 0 0 1 0 1 1 1 0 2 1 2 0 0 0 0 0 0 0 1 0 1 1 1 1 1 1 0 1 2 2 2 2 1 2 0 2 2 0 0 2 0 2 2 0 1 0 0 1 1 1 1 1 1 1 1 1 1 2 2 0 1 0 1 0 0 0 1 0 1 0 2 2 1 1 2 1 2 0 1 1 1 2 0 0 0 0 1 0 1 2 1 1 1 0 0 1 1 0 1 1 1 0 0 1 2 1 0 1 0 0 0 0 0 1 0 1 0 0 0 0 0 0 0 0 0 0 0 0 1 0 1 1 0 0 0 0 0 0 1 1 2 1 1 1 0 0 0 0 0 0 0 0 2 0 1 0 2 0 0 0 0 0 0 0 1 1 1 1 0 0 0 1 0 0 0 0 0 2 1 0 0 0 0 1 1 1 0 1 0 0 0 0 0 0 2 2 0 0 0 1 0 0 1 0 1 0 0 0 0 2 0 0 0 0 1 0 1 1 2 0 2 0 0 1 0 0 1 1 1 2 2 0 1 0 1 2 2 1 1 1 0 2 1 0 1 1 0 0 2 1 1 0 0 0 0 2 0 2 1 1 0 1 0 0 1 0 0 0 1 2 0 0 0 1 0 0 0 2 0 0 0 0 0 0 2 0 0 2 0 1 2 0 0 0 0 0 0 0 0 0 0 0 0 0 0 0 0 0 0 2 1 0 0 1 0 0 1 1 1 0 1 0 0 1 1 1 0 0 0 0 1 1 0 0 0 1 2 1 1 1 2 1 1 2 2 2 0 0 0 0 0 0 0 0 0 1 0 2 0 0 2 2 1 0 1 2 1 1 0 1 0 1 1 0 2 0 0 1 1 1 0 0 1 0 1 0 0 0 0 1 0 2 2 0 0 0 0 1 0 0 0 0 0 0 0 0 0 2 1 0 1 0 0 0 0 0 0 0 1 1 0 0 0 1 1 0 0 0 2 1 1 1 1 0 0 0 0 0 1 0 2 0 0 0 1 1 1 2 2 0 0 0 2 0 1 2 2 0 1 0 2 0 0 0 0 0 2 2 0 1 1 0 0 0 2 0 2 2 0 0 0 1 0 0 1 0 0 0 1 0 1 0 0 0 0 0 0 2 2 1 0 2 0 1 0 0 0 1 1 0 0 2 0 0 1 1 1 1 0 2 0 0 1 0 0 0 0 1 2 0 0 0 2 0 0 0 0 0 1 1 2 1 1 0 2 1 0 0 0 0 1 1 1
10 0 1 0 0 0 0 1 2 0 0 0 1 2 1 1 0 2 0 2 0 0 0 0 0 0 1 0 2 0 2 0 0 1 2 0 2 2 1 1 1 1 0 0 0 0 0 0 0 0 0 0 0 0 0 1 0 0 0 2 0 0 1 1 0 0 0 0 1 1 1 1 2 2 2 2 2 0 1 1 0 1 2 0 2 0 0 0 0 2 0 0 2 1 0 1 0 1 1 1 1 0 1 0 2 0 2 2 0 0 0 1 0 0 0 0 0 0 0 0 2 1 1 1 0 0 0 2 0 2 0 0 1 1 0 0 2 0 0 0 0 2 0 0 0 0 1 0 0 0 0 1 1 1 1 1 0 0 0 1 2 1 1 1 1 2 1 0 1 0 0 1 0 2 1 1 2 0 1 1 1 1 0 0 1 0 1 1 1 0 1 1 0 1 2 0 1 0 0 0 0 0 1 0 2 1 0 0 1 0 0 0 1 1 0 2 0 0 2 0 0 0 1 1 1 0 1 2 1 1 0 0 0 0 0 0 0 2 0 1 0 1 2 1 1 0 0 0 0 0 0 0 0 1 1 1 1 2 0 0 0 0 0 0 2 0 1 1 1 0 1 0 0 2 0 1 1 2 2 0 0 2 0 2 2 1 0 2 0 2 1 1 0 0 2 0 1 1 0 0 0 1 1 0 1 0 0 0 0 1 0 1 2 0 1 0 0 0 0 1 0 2 0 0 2 0 1 0 1 1 0 1 2 2 0 0 0 1 1 1 1 1 1 1 0 0 1 0 2 0 0 0 0 0 0 0 0 1 0 2 0 0 2 0 1 1 0 1 2 0 2 2 0 0 0 1 0 1 1 1 1 2 0 0 1 1 0 1 1 0 0 0 1 1 1 1 2 0 0 1 0 1 0 1 0 1 2 1 0 2 0 0 0 0 0 2 2 0 0 0 0 2 0 1 0 2 1 1 0 0 1 1 1 1 2 1 0 1 1 0 0 1 0 0 0 2 1 0 0 0 0 0 0 1 1 0 0 1 0 2 0 0 0 0 0 2 2 2 0 0 0 0 1 1 1 1 0 2 1 0 1 0 1 0 1 1 0 1 0 1 1 0 1 1 0 0 0 1 1 1 1 2 1 0 1 2 2 1 0 1 0 1 0 0 0 2 0 1 0 2 1 1 0 2 1 1 0 1 1 1 2 0 0 0 0 0 1 1 0 1 0 0 0 0 2 1 0 1 1 1 0 0 0 1 1 1 0 0 0 0 0 0 0 0 0 2 2 2 0 2 1 1 1 0 1 1 1 0 0 0 1 0 2 0 0 0 2 1 1 2 0 0 0 0 0 1 0 1 0 0 1 1 0 0 0 1 1 0 0 0 0 0 0 1 0 1 1 0 0 0 1 0 0 1 0 0 2 2 0 0 0 1 0 2 0 1 2 0 0 0 1 0 0 2 2 0 2 1 1 1 0 2 0 1 0 0 0 1 2 0 0 0 1 2 0 0 0 2 0 1 1 0 1 0 0 0 2 0 1 1 2 1 1 0 0 1 1 0 0 0 2 1 0 2 2 0 0 1 1 1 1 0 1 1 1 1 1 0 0 1 1 1 0 0 0 0 0 1 1 0 1 0 0 0 0 2 0 0 2 2 2 2 0 2 0 0 2 0 0 0 0 0 1 1 1 0 1 1 0 0 0 0 0 0 0 0 1 0 1 0 0 0 1 1 0 1 1 0 0 0 0 0 0 1 0 0 0 0 0 2 1 1 1 1 0 1 0 2 2 2 0 0 2 2 2 1 0 1 0 0 1 0 0 0 0 0 2 0 0 1 1 0 1 0 0 2 1 2 1 0 0 1 0 2 0 0 0 2 0 0 0 0 1 1 0 0 1 0 0 0 1 1 0 0 0 0 0 0 0 2 0 0 0 0 1 0 0 0 0 0 1 0 0 0 0 0 2 0 1 1 1 0 1 1 0 0 1 0 1 1 2 2 1 0 0 1 0 2 0 2 0 1 1 0 2 2 2 1 0 0 0 2 0 1 1 1 1 2 0 0 1 0 0 0 1 1 1 1 2 2 0 0 0 0 0 1 1 1 1 1 2 0 1 2 1 1 0 1 0 0 0 0 1 1 1 0 0 0 0 0 2 0 1 0 1 0 1 0 0 0 1 1 0 1 1 0 0 0 2 2 0 0 0 0 0 0 1 1 0 0 0 2 0 0 0 0 0 1 0 1 0 0 0 2 1 1 0 0 0 0 1 1
11 0 2 0 0 0 0 1 1 1 0 0 0 0 0 0 0 1 1 1 1 0 0 0 0 0 0 0 2 1 1 2 1 1 0 0 2 0 1 1 0 0 0 0 0 0 0 1 1 0 0 1 0 0 1 1 1 1 1 0 1 2 0 1 0 0 0 0 1 0 0 0 1 2 1 2 2 1 2 0 2 2 2 0 2 0 1 0 0 1 0 1 1 2 0 1 1 2 1 1 1 0 0 0 2 1 2 1 1 0 0 2 1 2 2 2 2 0 1 0 1 0 0 0 0 0 0 1 1 0 0 0 0 1 1 0 0 0 0 0 0 2 0 0 0 1 0 0 0 0 0 1 1 0 0 0 0 1 0 1 1 1 1 1 1 2 0 0 1 1 1 2 1 1 0 1 2 0 0 0 0 0 1 1 2 1 1 2 0 0 2 2 1 2 2 1 1 0 0 0 2 2 0 2 2 0 0 0 2 0 0 0 1 0 0 2 0 0 2 0 0 0 2 2 0 1 1 1 0 0 1 1 0 0 0 0 0 1 1 0 0 0 2 1 1 0 0 0 1 1 1 1 0 1 0 0 1 2 0 0 0 0 0 0 0 0 0 0 1 0 0 0 0 1 0 1 0 1 0 0 2 0 0 1 2 1 0 0 0 2 0 0 1 0 1 1 1 0 0 1 0 1 0 1 0 0 0 0 0 2 0 1 2 0 1 1 0 0 1 0 2 1 2 1 0 0 0 0 2 1 0 1 0 0 0 0 1 1 0 1 0 0 1 1 0 0 0 0 2 2 2 0 1 0 1 0 1 0 0 0 0 0 2 0 1 0 0 1 2 0 2 2 0 0 0 0 0 0 0 1 2 1 0 0 2 1 0 0 0 1 0 1 1 0 2 0 2 0 1 1 0 1 0 2 0 0 0 0 0 2 0 1 0 1 1 2 1 0 0 0 0 2 0 1 0 1 1 1 1 0 1 0 0 1 1 0 1 1 0 0 1 1 0 0 0 2 1 0 0 0 0 0 0 1 0 0 0 2 0 2 1 0 0 0 1 2 1 2 0 0 0 0 1 1 1 0 0 1 2 1 1 1 1 0 1 2 0 0 1 1 1 2 1 2 1 0 0 1 1 2 0 2 2 1 1 1 1 0 0 1 0 1 0 1 1 1 0 2 0 0 0 2 1 2 1 2 0 0 0 2 0 2 0 0 0 1 1 1 2 1 1 0 0 0 2 0 1 0 2 0 0 0 0 1 1 1 0 0 0 1 1 0 1 0 0 1 1 0 2 0 0 0 1 0 1 1 2 0 0 0 1 0 1 0 0 0 1 0 0 0 0 1 0 1 2 0 0 1 0 0 1 1 1 0 0 2 0 0 0 0 0 0 0 0 1 1 1 0 0 0 0 0 0 1 0 0 2 1 0 0 2 0 0 2 0 0 2 0 0 0 0 1 0 2 2 0 0 0 2 2 0 2 0 1 0 0 0 1 1 1 1 1 2 0 1 2 0 2 0 1 1 0 1 0 0 0 1 1 0 1 2 0 0 0 2 2 0 0 0 1 1 1 0 0 1 0 0 1 1 1 0 0 0 0 2 0 1 1 0 0 1 0 0 1 1 1 0 1 1 0 0 0 1 0 1 1 1 1 0 0 0 0 0 2 0 0 2 0 0 1 0 0 0 0 0 1 1 1 1 1 1 1 0 0 0 1 0 0 0 0 0 0 0 0 0 2 1 1 0 2 1 0 1 0 0 0 0 0 1 2 0 1 2 2 1 1 1 1 1 2 0 1 2 1 1 1 0 0 0 0 0 0 0 0 1 0 1 0 0 2 2 0 0 1 1 2 1 0 2 1 1 2 0 2 1 0 1 2 0 0 0 0 0 1 0 0 0 1 1 1 1 1 0 0 0 0 0 0 0 0 0 0 0 0 0 0 1 0 0 1 2 0 1 0 0 1 1 0 2 0 0 0 1 0 0 0 0 0 1 2 2 2 0 0 0 0 0 0 0 1 0 2 1 1 1 1 2 2 0 1 0 1 1 0 2 2 0 1 0 2 0 0 1 1 2 0 0 0 0 0 0 0 0 1 0 1 1 2 1 2 2 0 2 2 2 1 1 2 0 0 0 0 1 0 0 1 1 1 0 0 1 0 2 0 0 0 0 2 0 0 1 1 0 0 1 2 2 1 2 0 0 0 0 0 0 1 0 1 1 0 0 1 0 1 0 0 0 1 2 2 1 1 2 2 2 0 0 1 1 0 0 0
12 0 0 1 1 0 0 2 1 1 0 0 0 0 0 0 0 1 1 1 0 0 0 0 0 0 1 0 2 0 2 2 0 0 2 0 2 1 0 0 2 2 0 0 1 0 0 0 0 0 1 2 1 2 1 0 1 1 1 0 1 1 0 2 1 1 1 0 1 0 0 1 2 2 2 2 1 0 1 1 1 2 2 0 1 0 0 0 0 1 0 0 0 2 1 1 1 0 0 1 0 1 1 0 2 1 2 1 1 1 0 1 1 1 1 2 1 0 1 0 1 0 1 1 0 1 1 0 0 0 0 0 0 0 0 0 1 0 1 0 0 2 1 0 0 0 1 0 0 2 0 0 0 0 0 0 0 2 0 2 2 2 2 0 0 2 0 1 1 0 0 1 1 1 0 1 1 0 0 1 1 2 0 0 1 0 2 1 0 0 1 1 1 1 2 1 2 1 0 0 1 1 1 2 2 0 0 0 0 0 1 0 2 1 0 2 0 0 1 0 1 1 1 2 0 1 2 0 0 0 0 1 0 0 0 0 0 2 1 1 0 0 2 2 2 0 1 0 0 0 0 0 0 1 0 0 0 2 2 2 2 2 0 1 1 1 1 0 2 0 1 1 0 1 1 0 0 1 1 0 1 1 0 1 1 0 0 1 1 2 0 1 2 0 2 2 1 0 1 0 0 0 0 1 0 0 0 0 0 0 0 0 2 2 0 0 0 0 1 0 2 1 1 1 0 0 0 0 1 2 0 1 0 0 0 0 0 1 1 1 1 1 2 2 1 1 0 0 1 1 1 0 0 1 0 1 2 0 0 1 0 0 1 0 1 0 0 1 2 0 2 2 0 0 1 0 0 0 0 2 1 1 0 0 0 1 0 0 0 1 0 1 0 0 2 0 1 1 0 0 0 1 0 2 2 0 0 0 0 1 1 1 0 1 1 1 0 0 0 0 0 2 0 0 1 2 1 0 1 0 1 1 0 0 0 1 0 1 0 0 1 1 0 0 0 1 1 0 1 0 0 1 0 0 0 0 0 2 1 1 0 1 0 1 0 1 1 2 0 0 1 0 0 0 1 1 1 2 2 0 0 0 0 0 0 1 0 0 1 1 1 2 1 1 1 0 0 1 1 1 1 2 1 0 0 0 1 1 0 1 0 2 0 1 1 0 0 2 0 0 0 2 1 1 0 1 0 1 1 1 1 1 0 1 1 0 0 1 2 2 1 0 0 2 2 0 2 1 1 1 0 1 0 1 1 0 1 1 1 0 0 0 0 0 0 0 0 1 0 1 0 2 1 0 1 1 1 1 0 1 1 0 0 0 1 2 2 0 2 2 1 0 0 0 0 1 0 0 0 0 0 2 0 1 0 2 1 0 0 2 0 0 0 0 1 0 1 0 0 0 1 0 0 0 0 0 2 0 0 0 2 0 1 1 1 1 1 0 0 1 2 0 0 1 1 0 2 1 1 1 0 1 0 1 0 0 0 1 2 0 0 0 1 0 2 2 1 2 1 0 0 1 0 0 0 2 0 0 0 0 0 0 0 0 1 1 2 0 1 0 2 0 0 1 0 0 0 1 1 1 0 0 0 1 1 2 1 2 0 0 0 0 0 0 1 0 0 2 1 0 0 0 1 1 0 1 2 0 0 0 0 0 0 2 0 0 2 0 1 2 0 0 0 0 0 1 1 0 1 1 1 0 1 0 0 0 0 0 0 0 0 0 2 0 0 0 1 1 0 1 0 0 0 0 0 0 0 0 2 0 0 2 0 0 0 2 0 2 1 2 0 1 2 2 0 0 0 1 1 0 1 0 0 0 1 0 1 0 2 2 2 0 1 2 2 2 0 0 2 0 2 2 0 2 0 0 1 2 0 0 0 0 0 1 0 1 0 0 1 0 0 0 0 0 0 0 0 0 0 0 0 0 0 0 2 0 0 0 0 0 1 0 1 0 0 0 0 0 1 0 0 0 0 2 0 0 0 1 1 1 2 2 0 0 0 0 1 0 1 0 1 1 1 1 2 0 2 2 0 0 0 2 0 1 0 0 1 2 0 1 1 0 0 0 1 1 1 0 1 0 0 1 0 1 0 1 1 1 1 1 2 0 0 1 1 1 1 0 2 0 0 0 1 2 1 0 0 0 0 0 2 0 1 0 2 0 2 2 1 1 1 0 0 1 1 0 0 0 0 0 1 0 0 0 1 1 0 0 2 0 0 0 0 1 0 0 0 1 0 2 0 0 0 2 1 1 1 0 0 2 2 0
13 1 1 0 1 1 1 2 0 2 0 0 0 1 0 0 0 1 0 2 0 0 0 0 0 0 0 0 2 1 1 1 0 1 1 0 1 2 0 0 1 1 0 1 1 1 0 1 1 0 0 2 0 0 0 2 0 0 1 0 2 2 0 1 1 1 1 0 2 0 0 1 1 2 0 2 2 0 0 0 0 1 2 0 0 0 1 0 0 1 0 1 1 1 0 1 0 1 0 2 0 0 0 0 1 2 1 1 1 0 0 1 0 2 2 2 2 0 2 0 1 0 1 1 0 1 1 1 0 1 1 1 0 0 0 0 0 0 2 0 0 2 0 0 0 0 0 0 0 0 0 1 0 0 0 0 0 0 1 2 2 1 2 0 0 1 1 1 2 0 0 2 0 2 1 1 1 0 0 0 0 0 1 1 1 0 1 1 0 0 1 1 2 2 2 1 1 0 0 0 1 1 0 0 2 1 1 1 1 0 1 0 0 0 0 2 0 2 2 0 2 2 2 1 1 0 1 1 1 1 0 0 0 0 0 0 1 1 1 0 0 0 2 1 2 1 1 0 0 0 0 0 0 0 0 1 0 0 0 0 0 0 0 0 1 0 0 0 2 0 0 0 0 2 0 0 1 2 2 0 1 1 0 1 1 0 0 1 0 2 1 1 0 1 2 0 1 1 1 0 1 0 1 0 1 0 1 1 2 2 2 1 1 0 0 0 1 0 0 0 1 1 1 1 1 0 0 0 1 0 0 1 0 0 0 0 0 1 1 0 0 1 1 2 0 0 0 0 0 2 0 2 0 0 0 2 1 0 0 1 0 0 2 0 2 0 0 2 1 0 1 1 0 0 0 0 0 1 1 2 2 1 0 1 0 1 1 0 0 1 0 1 0 0 2 0 1 1 0 1 1 1 0 2 1 1 0 2 0 2 0 1 0 0 0 2 1 0 0 0 0 2 1 2 0 2 2 2 1 0 1 1 1 1 1 1 0 1 1 0 1 1 1 1 1 2 1 0 1 0 0 1 0 2 2 1 1 2 0 1 1 0 1 0 0 0 0 2 0 0 0 0 1 1 1 0 0 2 2 0 0 0 1 0 1 1 0 1 0 0 1 1 0 1 0 0 0 0 0 2 0 2 2 2 1 0 1 0 0 1 0 2 0 1 1 1 2 2 0 2 1 2 2 2 2 2 0 0 0 2 0 1 0 0 0 0 1 1 0 2 1 1 0 2 2 0 2 2 0 2 0 2 1 2 0 0 0 0 0 1 1 0 1 0 0 1 1 0 1 0 0 1 0 0 0 0 1 0 0 0 1 0 0 0 0 0 1 1 0 1 0 1 2 0 1 0 1 1 0 0 1 1 1 0 0 1 0 0 0 2 0 0 0 0 2 0 0 0 0 0 0 0 0 0 0 0 2 1 0 0 1 0 0 2 0 0 2 0 1 1 0 0 0 0 2 0 1 1 1 1 2 1 0 1 0 0 0 0 1 0 0 0 0 0 2 2 1 2 1 1 0 0 0 0 1 1 1 0 1 1 1 1 0 0 2 2 2 0 1 0 2 0 0 0 0 0 0 2 0 0 0 0 1 0 1 1 1 1 0 0 0 0 0 1 1 1 0 1 1 0 0 0 2 1 0 1 2 0 1 0 0 0 1 1 1 1 2 0 1 1 0 0 1 1 1 0 1 0 0 0 0 0 0 0 0 0 1 0 1 0 0 0 0 1 0 1 2 0 0 0 0 0 1 0 0 1 0 1 0 2 1 1 0 0 1 2 1 2 1 2 0 1 2 1 1 1 0 1 0 0 1 0 0 1 0 0 0 0 0 1 1 0 0 2 2 1 0 1 1 0 0 1 0 2 0 0 1 2 0 0 0 0 0 0 0 1 0 1 1 0 0 0 0 0 1 0 0 0 0 1 1 0 0 0 2 0 1 1 0 1 0 1 0 0 0 1 0 0 2 0 0 0 2 0 0 2 0 1 0 0 0 0 0 0 0 0 0 1 0 0 1 2 0 0 2 1 1 2 0 0 2 2 0 0 1 1 0 1 0 1 0 0 1 1 1 1 1 1 1 1 0 0 0 1 0 1 1 1 0 0 2 0 0 1 0 1 0 1 0 1 0 0 2 1 0 0 2 0 0 1 2 1 1 0 1 0 1 1 0 1 0 1 0 0 1 1 1 0 0 0 2 0 1 1 0 0 1 1 2 1 0 1 0 1 0 0 0 0 0 1 0 0 0 0 0 0 1 0 0 0 2 1
14 0 0 0 0 0 0 2 2 1 0 1 0 0 0 0 0 1 1 1 1 0 0 0 0 0 0 0 2 0 2 0 0 0 1 1 1 2 0 0 1 1 1 1 2 1 1 0 2 0 0 1 0 1 1 2 0 1 2 0 1 2 1 2 0 0 0 0 2 0 0 1 1 2 1 2 2 0 1 0 1 1 1 1 1 0 0 1 1 2 1 2 0 1 0 0 0 2 1 2 0 1 0 0 1 2 1 2 0 0 1 1 2 2 1 2 2 0 2 0 0 0 2 2 1 0 0 2 1 1 0 0 1 1 0 0 1 0 0 0 0 2 0 1 0 0 1 0 0 1 0 2 0 0 0 0 0 1 1 0 0 1 1 1 0 2 0 0 0 1 0 0 0 2 0 0 1 0 0 0 0 0 0 0 0 0 2 1 0 0 0 1 1 1 2 1 1 0 0 0 0 0 0 1 2 1 1 0 2 0 0 0 1 0 0 2 1 0 0 1 1 1 2 1 1 2 1 2 0 1 0 0 0 0 0 0 1 2 0 1 0 1 2 2 2 0 0 0 1 1 0 0 0 1 0 0 1 1 1 1 1 1 0 1 2 0 0 0 0 0 1 1 0 2 0 1 1 2 1 0 1 1 1 1 2 1 0 0 0 2 1 1 0 2 2 1 2 0 0 0 0 0 0 1 0 0 0 0 0 0 0 0 1 1 0 0 0 0 1 1 1 2 0 1 1 0 0 0 1 1 0 1 0 0 1 0 0 1 0 0 0 0 1 2 0 0 0 0 0 0 1 0 2 0 2 0 1 0 0 0 0 0 2 0 2 0 0 2 2 0 2 2 2 1 1 2 1 1 1 2 2 0 0 0 0 0 0 0 0 0 2 2 1 0 2 0 0 0 0 0 0 0 0 2 0 1 0 1 0 2 0 1 0 0 0 1 0 0 1 0 0 1 1 1 0 1 1 1 1 0 1 0 0 0 2 1 1 2 1 1 1 0 0 0 0 1 2 1 1 0 0 1 0 2 1 1 0 1 1 1 1 0 0 0 0 0 0 2 0 1 2 2 1 1 1 0 1 2 1 0 0 0 1 0 0 0 0 0 1 1 1 2 1 0 0 0 0 0 0 2 0 2 2 1 2 0 2 1 0 2 0 0 0 2 2 0 0 2 0 1 1 2 1 2 1 1 0 1 1 2 0 0 0 1 0 0 1 0 1 0 2 2 0 0 2 0 1 1 1 1 0 1 0 1 1 1 0 1 0 0 0 0 0 1 1 0 0 1 1 1 1 2 1 0 0 1 1 2 0 2 0 0 0 0 0 0 0 0 0 0 1 1 1 0 1 0 0 0 0 0 0 2 0 1 0 2 0 0 0 2 1 0 0 1 1 0 0 0 1 0 1 0 0 0 0 0 2 0 0 0 0 0 0 2 0 1 2 0 0 0 1 1 0 1 1 0 2 0 1 1 0 1 0 0 0 0 0 0 2 0 0 0 1 0 1 2 0 1 2 0 0 1 0 0 0 1 1 1 1 1 0 0 0 0 0 0 0 1 0 0 2 1 1 1 1 0 0 2 0 1 1 1 0 0 1 2 0 1 0 0 1 0 0 1 1 0 0 2 2 0 0 0 0 0 1 1 1 0 0 1 1 1 0 2 0 0 1 0 1 2 1 1 1 0 1 0 1 0 0 0 0 0 0 0 0 0 1 0 2 1 0 1 1 0 1 1 1 1 0 1 1 0 2 1 0 0 0 0 0 2 0 0 1 1 0 1 0 2 2 2 0 0 2 2 2 2 0 0 0 1 1 0 0 0 1 0 1 0 1 2 2 0 0 1 2 1 1 1 1 0 2 2 1 2 0 0 1 1 0 0 0 0 0 0 0 2 2 0 0 0 0 1 0 0 0 0 0 0 0 0 0 1 0 0 2 0 1 0 0 1 1 0 0 0 0 2 1 0 2 0 0 0 2 0 0 2 1 1 1 1 1 1 0 0 0 0 0 0 0 1 0 1 1 0 2 2 2 2 0 1 0 2 0 0 1 1 0 1 0 2 1 0 0 0 0 2 2 1 2 1 0 0 0 1 1 2 0 0 0 0 1 0 0 1 0 0 0 0 1 0 0 0 0 0 0 0 2 0 0 0 2 0 2 0 1 0 1 1 0 0 2 0 0 1 2 0 0 0 1 0 2 0 0 0 0 1 0 2 1 1 0 1 0 2 0 0 0 0 1 2 1 0 0 2 1 0 0 0 0 0 0 0
15 1 2 0 0 0 0 0 2 1 0 0 1 1 0 0 1 1 0 1 1 1 0 0 0 0 1 0 2 0 2 0 0 0 1 1 2 2 0 0 1 1 2 0 2 1 0 0 2 0 0 0 0 1 0 2 0 0 2 0 1 2 0 1 1 0 1 0 0 0 0 1 2 2 2 2 1 0 2 0 2 2 2 0 2 0 0 0 0 2 0 0 1 2 0 1 0 0 0 2 0 0 0 1 2 0 2 1 1 1 0 1 1 2 1 2 2 0 0 0 2 0 1 1 0 1 1 0 0 0 1 1 0 1 1 1 0 0 0 0 0 2 0 0 0 0 0 0 0 0 0 1 1 0 0 1 1 1 0 1 0 1 0 2 0 1 1 2 2 0 0 0 0 2 0 0 2 0 0 2 2 2 0 0 1 0 2 0 0 0 2 2 1 1 2 0 0 0 0 0 1 1 0 1 2 1 1 0 0 0 1 0 1 0 0 2 1 0 1 0 1 1 2 2 0 1 1 1 0 1 0 0 0 0 0 0 2 2 0 0 0 0 2 2 2 0 0 0 0 0 0 0 0 1 0 1 0 1 0 0 0 0 0 0 0 0 0 1 2 0 0 0 1 0 1 2 0 1 1 0 0 1 1 1 2 2 1 0 0 2 1 1 0 1 2 1 1 0 1 0 1 0 1 1 1 0 0 0 0 2 0 2 2 0 1 0 0 0 0 0 0 2 1 0 0 0 0 0 1 0 0 1 1 1 0 0 0 1 0 0 0 0 1 2 0 1 1 0 0 2 1 0 0 0 0 1 0 0 0 0 0 0 0 1 0 1 0 2 0 0 0 0 0 0 0 0 0 1 1 2 2 0 1 0 0 1 0 0 0 0 0 0 2 0 2 0 0 2 0 0 0 1 0 1 0 1 1 0 0 2 0 0 0 0 0 1 1 0 0 0 0 1 1 0 1 1 0 0 0 0 0 0 1 1 1 0 0 0 1 0 1 1 0 1 1 2 1 0 0 0 0 0 0 1 1 1 0 1 1 1 1 0 0 0 0 1 1 2 0 0 0 0 0 0 0 0 0 1 2 1 2 0 1 0 1 1 0 1 0 1 2 2 0 1 0 0 0 1 1 2 0 2 1 1 1 0 1 1 0 0 0 2 0 0 0 1 0 2 0 2 0 2 0 0 0 0 0 0 0 2 1 0 0 1 0 2 2 1 0 0 1 1 1 1 2 0 1 0 2 0 0 0 0 2 2 0 0 1 2 0 0 1 0 0 0 2 1 0 0 0 1 1 0 0 0 0 0 1 0 2 0 0 0 0 1 1 2 0 0 0 0 0 0 0 0 0 0 0 0 1 0 1 0 0 0 2 0 0 1 2 1 1 0 1 1 1 1 0 1 0 0 0 0 1 0 1 2 1 0 0 0 0 0 2 0 1 2 1 0 1 1 0 0 1 1 0 2 0 2 2 0 2 0 2 0 0 0 1 1 1 1 0 1 0 2 2 0 2 1 0 1 1 0 0 1 0 2 1 1 1 1 0 1 0 1 2 0 0 0 0 2 0 0 1 1 0 1 2 0 2 1 0 0 1 2 1 1 1 1 0 1 0 0 1 0 0 0 0 1 0 0 0 2 0 0 0 2 0 0 0 0 0 0 2 1 1 1 0 1 2 1 0 0 0 1 0 1 0 0 0 0 0 0 0 0 0 0 0 2 2 0 0 0 0 0 2 0 1 0 1 0 0 1 1 0 0 0 0 0 1 1 2 0 0 0 1 0 1 1 2 1 1 2 2 1 1 0 0 0 0 1 0 0 0 0 0 0 0 0 0 0 0 0 0 0 2 2 1 1 1 0 2 1 2 0 0 0 1 1 0 1 0 0 1 0 1 0 0 0 1 0 0 0 0 0 0 0 0 0 1 1 0 0 0 2 0 0 0 1 1 1 0 0 0 0 0 1 0 2 0 0 0 1 2 0 1 0 2 1 1 2 2 1 0 0 1 0 0 0 2 0 1 1 0 2 2 2 1 0 0 1 1 0 0 1 1 2 1 0 1 0 0 0 0 1 2 2 0 1 0 0 1 1 1 0 1 1 2 1 1 1 0 1 2 1 2 0 1 0 0 0 0 0 1 0 2 2 0 0 0 1 0 1 0 1 1 2 1 1 2 0 0 1 0 1 1 1 0 0 0 1 0 0 0 0 1 0 0 1 1 0 1 0 2 0 0 0 0 0 1 0 0 0 1 0 0 1 1 1 1 1 0
16 0 2 0 2 0 0 2 1 2 0 0 0 1 0 1 1 1 1 1 0 0 0 0 0 0 0 0 2 1 2 1 1 2 1 0 1 1 1 1 1 1 1 0 2 2 0 0 0 0 0 0 1 2 1 0 1 0 0 1 0 1 0 2 0 0 0 0 2 1 0 1 1 2 1 2 2 0 1 0 1 1 2 0 1 0 1 0 0 1 0 0 1 1 0 2 0 1 0 2 0 0 1 0 1 1 1 1 1 0 0 2 0 2 0 2 2 0 0 0 2 0 2 2 0 2 1 2 1 1 0 0 0 0 0 0 0 0 0 0 1 1 0 0 0 0 0 0 0 0 0 1 0 0 0 0 0 1 0 1 2 1 2 0 1 2 1 1 1 0 0 0 0 2 0 1 1 0 0 1 1 1 2 2 2 0 2 1 0 0 0 1 0 0 2 0 2 0 0 0 0 0 0 1 2 2 2 1 0 0 1 0 1 0 0 2 0 1 2 0 2 2 2 2 0 1 1 1 0 1 1 2 0 0 0 0 0 2 0 1 0 0 2 0 0 0 0 0 0 0 0 0 0 0 0 1 1 1 0 0 0 0 0 0 1 0 0 1 2 1 0 0 1 0 0 0 0 1 0 0 0 1 1 2 2 2 1 0 0 1 1 1 0 0 2 0 2 2 0 2 0 2 0 1 0 0 1 0 1 1 1 0 1 0 2 0 0 0 0 0 1 1 1 1 1 0 0 0 2 0 0 0 2 1 0 0 0 0 2 2 1 1 2 1 1 1 0 0 1 1 1 0 1 0 1 0 0 0 0 0 0 0 2 0 2 2 0 1 2 1 2 2 0 0 0 0 0 0 0 1 0 0 1 0 0 0 0 0 0 1 1 1 0 0 2 0 0 0 1 2 2 2 0 2 1 0 0 0 1 1 0 2 1 1 1 2 1 0 0 0 1 1 0 1 2 1 0 1 1 0 0 1 0 0 0 0 0 2 0 0 0 1 0 1 1 1 1 0 0 1 0 0 0 2 2 1 1 0 1 0 2 0 0 1 0 1 1 2 0 0 0 0 2 2 0 0 0 1 2 0 1 0 2 1 1 1 0 0 0 1 0 1 0 2 1 0 0 1 1 2 0 2 0 0 0 0 2 0 0 1 0 2 0 1 1 0 0 2 0 2 0 2 2 2 2 2 0 1 1 1 1 1 0 1 1 0 2 1 0 1 1 0 0 0 1 0 1 1 1 1 0 1 1 2 1 1 0 0 0 0 0 0 1 0 0 0 0 1 2 0 0 1 0 0 0 0 0 1 0 1 1 0 0 0 0 0 1 0 1 1 0 1 1 0 1 0 0 0 1 0 0 2 0 0 0 2 1 0 0 1 0 0 0 1 0 0 1 0 0 0 1 0 0 0 0 0 2 2 0 0 1 1 0 1 0 0 2 1 0 2 0 1 0 0 2 0 2 1 0 0 1 2 0 1 0 0 0 0 2 0 0 0 1 1 1 1 0 2 0 1 1 0 0 0 0 0 2 0 0 0 2 0 0 0 1 1 2 1 0 0 1 0 0 2 0 0 0 2 2 2 1 0 0 1 1 2 0 2 0 0 0 0 0 2 0 1 0 1 0 0 0 0 1 0 0 0 2 0 1 0 0 0 0 1 1 1 1 0 1 1 0 0 0 0 1 0 1 0 0 0 0 0 0 1 1 0 0 0 1 0 1 1 1 1 0 0 1 2 1 2 0 0 0 0 0 0 0 0 0 1 0 1 1 1 1 2 1 2 2 2 1 0 2 2 2 1 0 1 0 0 1 0 0 1 1 0 2 0 1 1 1 0 1 0 1 1 1 2 1 0 2 2 2 2 0 0 1 1 2 0 0 2 2 0 0 0 0 1 1 0 1 0 0 0 1 0 0 0 0 0 0 0 0 0 1 1 0 1 0 0 2 0 0 0 0 0 1 0 1 0 0 0 2 0 0 0 0 1 1 0 0 0 0 0 0 0 0 2 1 1 1 2 0 0 2 2 2 2 0 0 0 2 0 0 1 1 2 2 0 2 0 0 0 0 1 1 1 2 2 2 0 1 0 0 0 2 0 0 0 0 1 0 0 1 2 1 2 1 0 0 1 1 0 0 0 1 2 0 0 0 2 1 2 0 0 1 1 0 0 0 2 0 0 0 0 0 0 0 0 0 1 0 0 0 0 1 0 1 1 0 0 1 0 2 0 1 1 1 0 1 0 0 0 1 0 0 0 0 0 1 0 0
17 1 0 0 0 1 1 2 1 2 0 1 0 0 0 0 0 1 0 2 1 1 0 1 0 0 0 0 2 1 1 2 1 0 1 0 1 0 0 0 0 0 0 0 1 0 1 0 0 0 0 0 0 0 2 1 1 0 1 0 1 1 0 1 0 0 0 0 1 0 0 0 2 2 1 2 2 0 1 1 1 2 2 0 0 0 0 0 0 2 0 0 1 1 1 1 0 0 0 1 0 0 0 0 2 0 2 1 1 0 0 2 1 1 1 1 1 0 0 0 2 0 0 0 0 0 0 1 1 0 0 0 1 1 0 0 1 0 0 0 0 2 0 0 0 0 0 0 0 0 0 1 0 0 0 0 0 1 0 0 1 1 1 1 0 2 0 1 1 1 1 0 1 1 0 1 2 0 1 1 1 1 1 1 2 0 2 1 0 0 1 2 1 1 2 1 2 0 0 0 0 0 0 0 2 1 1 0 1 0 1 0 1 0 0 2 0 2 1 0 1 1 0 0 0 0 0 2 1 2 0 0 0 0 0 0 0 2 0 1 0 1 2 2 2 0 0 0 0 0 0 0 0 0 0 1 0 2 0 0 0 0 0 0 0 0 1 0 2 0 0 2 1 1 0 1 0 2 2 0 0 1 0 1 2 0 1 2 0 2 1 0 1 0 2 1 1 1 0 1 0 1 0 0 0 0 1 0 1 2 1 1 2 0 1 0 1 1 1 0 1 1 2 1 1 0 0 0 1 0 0 2 0 0 0 0 0 0 2 1 0 0 1 2 1 1 0 0 2 1 1 0 0 2 0 0 1 0 0 0 0 0 1 0 1 1 0 2 0 0 0 0 0 0 1 1 0 0 0 1 0 1 1 0 1 2 0 0 0 0 0 1 1 1 2 0 1 0 1 1 1 1 0 2 2 0 0 0 0 2 0 0 0 0 0 2 2 1 0 1 0 1 0 2 0 0 0 2 1 0 2 1 0 0 0 0 1 1 0 0 1 1 0 1 1 1 2 0 0 0 0 1 0 2 2 0 1 1 0 1 1 0 0 0 0 1 1 0 0 2 2 2 1 1 0 1 0 1 2 1 2 0 2 2 0 0 0 0 2 1 1 2 0 2 0 0 0 1 1 2 0 2 1 0 1 0 1 1 0 0 0 2 0 0 0 2 0 2 0 1 1 2 0 2 0 2 1 0 0 2 0 1 0 0 0 0 2 1 0 1 2 1 0 1 1 1 1 2 0 2 0 0 0 1 1 2 0 1 1 0 0 0 2 0 0 0 0 1 0 1 1 1 2 0 1 1 1 1 0 2 0 0 0 0 0 0 1 0 0 0 1 0 0 0 1 1 0 0 0 0 0 2 0 0 0 1 1 0 0 0 0 0 0 0 1 0 1 0 0 1 1 1 0 0 0 0 2 0 0 0 1 0 0 2 0 1 1 1 0 2 1 0 0 0 2 0 2 1 0 0 1 2 0 2 0 0 0 0 2 0 0 0 1 1 1 1 0 2 2 0 0 2 0 1 2 0 2 0 1 1 0 2 1 1 2 2 2 0 0 0 2 0 0 2 2 0 1 2 0 0 0 1 0 1 2 1 0 2 0 0 0 0 0 2 0 0 0 2 0 0 0 0 1 0 0 2 0 0 0 0 0 0 0 2 0 0 1 0 0 0 0 0 0 0 1 0 1 0 2 2 2 1 0 0 0 0 0 0 2 2 0 0 2 1 0 0 1 1 0 0 0 1 0 1 1 0 0 0 2 0 0 2 0 0 0 0 0 2 1 2 0 1 2 2 2 0 1 1 0 0 1 0 0 0 1 1 2 0 1 2 2 0 1 1 1 2 0 0 1 0 1 1 0 2 0 0 0 1 2 0 2 0 0 0 0 0 0 0 1 0 0 0 0 0 1 0 0 0 0 1 1 0 0 0 2 0 0 0 1 0 1 0 0 0 1 0 2 0 0 0 0 0 1 1 0 0 0 1 1 1 1 1 0 0 0 0 1 0 0 0 0 0 1 0 1 1 2 2 0 1 0 1 0 0 1 1 1 0 0 2 0 0 0 0 1 1 2 2 2 2 0 0 0 1 0 0 1 2 0 1 2 0 0 2 0 1 1 0 1 1 0 0 2 2 2 0 0 2 0 0 2 0 1 0 0 0 1 1 1 2 0 0 0 0 2 0 0 1 2 1 0 1 0 0 0 0 0 1 1 1 0 2 0 1 0 1 1 0 0 2 0 0 0 2 0 1 0 0 0 0 0 0
18 0 1 1 0 0 1 2 2 0 0 0 0 0 0 0 0 1 2 1 0 0 0 0 0 0 0 0 2 2 1 2 1 0 1 0 1 1 0 0 1 1 0 1 2 0 0 0 1 1 1 0 0 1 0 1 0 0 1 0 1 1 0 2 0 0 1 0 2 1 0 2 2 2 2 2 2 0 1 0 1 1 1 1 1 0 0 0 0 2 0 2 0 1 0 1 0 0 0 1 0 0 0 0 2 2 2 1 1 0 0 1 2 2 2 2 2 0 0 0 2 0 0 0 0 0 0 0 0 0 0 0 0 2 2 2 0 0 0 0 1 1 0 0 0 0 0 0 0 1 0 2 0 0 0 0 0 1 0 0 0 2 1 1 1 2 0 1 1 1 1 1 0 2 0 1 1 0 0 0 0 0 0 0 2 1 1 0 0 0 0 0 0 1 2 0 2 1 0 0 0 0 0 2 2 0 0 0 1 0 0 0 0 0 0 2 0 0 1 0 1 1 2 2 0 0 0 1 0 1 0 0 0 0 0 0 0 2 0 1 0 1 2 2 2 0 0 0 0 0 0 0 0 0 0 2 1 2 0 0 0 0 0 0 1 0 0 0 2 0 1 1 0 0 0 1 0 2 2 0 0 1 0 2 1 1 0 1 0 2 0 0 1 0 2 1 2 2 0 2 0 1 1 0 1 0 0 1 0 1 0 1 1 0 1 0 0 0 0 2 0 2 1 0 2 0 0 1 0 1 0 2 0 0 0 0 0 0 2 0 0 0 2 2 0 0 0 0 1 0 1 0 1 0 1 1 1 0 1 0 1 1 2 0 2 0 0 1 2 1 2 2 0 0 0 1 0 0 0 2 1 0 0 0 0 2 2 0 0 1 0 1 0 1 2 0 1 1 0 0 0 0 0 1 0 0 1 2 0 1 0 0 0 0 0 1 1 0 0 0 0 1 0 2 0 1 1 1 2 0 2 0 0 0 0 1 1 0 0 0 2 0 0 0 0 1 1 0 0 0 0 1 0 2 1 1 0 1 0 1 2 0 1 1 0 2 2 2 0 0 2 2 1 1 1 0 0 2 2 1 1 0 2 1 1 1 0 1 0 0 1 2 0 1 0 0 1 2 2 2 0 2 1 0 1 1 1 0 0 1 0 2 1 1 1 0 0 1 0 1 1 2 1 2 1 2 0 1 1 1 2 0 0 0 2 1 0 1 1 1 0 0 0 2 2 1 1 0 2 1 0 0 0 2 0 0 0 1 0 0 0 0 2 0 0 0 0 2 0 2 0 0 0 0 0 0 1 0 0 2 0 0 1 0 0 0 1 1 1 2 0 1 0 0 0 0 0 1 0 0 1 1 1 0 0 2 1 0 0 2 0 0 0 0 0 0 0 0 0 1 0 1 0 0 0 0 2 1 0 0 1 0 1 2 0 0 2 0 0 0 0 0 0 1 2 0 2 1 2 2 0 1 0 1 0 0 0 0 2 0 0 0 1 1 0 1 0 2 1 0 0 1 0 0 0 2 0 2 2 2 0 0 1 1 1 2 1 1 1 0 1 0 0 1 0 0 0 2 2 2 0 0 1 1 1 1 1 2 0 1 1 1 1 1 0 0 0 1 0 0 0 0 1 0 0 0 2 0 2 2 0 0 0 2 1 1 1 0 0 0 0 0 0 0 2 0 2 1 1 1 1 1 0 0 1 0 0 0 2 0 0 1 2 1 0 0 0 1 0 1 0 1 0 0 0 0 0 0 0 2 0 1 0 0 0 2 0 2 2 2 1 0 2 2 1 1 0 1 1 0 0 0 0 0 0 0 0 0 0 2 2 0 1 1 1 2 0 1 2 0 2 2 1 2 0 0 0 2 1 0 0 1 0 0 0 1 1 0 0 1 0 0 1 1 0 1 1 1 0 0 0 1 0 0 2 0 0 0 0 0 2 0 0 0 0 0 0 0 1 0 1 0 1 1 0 1 0 0 1 2 1 1 0 0 0 0 1 0 0 2 0 1 0 0 2 2 2 1 0 0 1 1 1 0 1 1 0 2 0 1 1 0 0 0 1 1 1 2 2 2 0 0 0 1 0 2 2 1 0 0 2 1 0 1 1 1 1 0 0 1 0 0 0 1 0 0 2 2 1 0 2 0 2 0 2 0 2 2 0 0 1 1 0 0 0 1 1 0 2 0 1 0 0 0 0 0 1 0 2 0 0 1 0 0 0 0 0 0 0 2 0 0 0 1 0 0 0 0 0 0 1 0
19 1 0 0 0 1 1 2 1 1 0 0 0 0 0 0 0 0 1 1 0 0 0 0 0 0 0 0 2 0 1 2 0 1 2 0 2 2 0 0 2 2 1 0 2 1 1 0 0 0 0 0 0 0 0 1 0 1 2 0 2 2 1 1 0 0 0 0 2 1 0 2 2 2 2 2 2 0 2 1 1 2 1 1 1 0 0 0 0 2 0 1 1 1 0 2 2 2 2 2 2 0 0 0 2 1 2 0 2 1 0 1 1 1 1 1 1 0 0 0 2 0 1 1 0 1 1 1 1 0 1 1 0 1 1 1 0 0 0 0 0 2 0 0 0 1 0 0 0 0 0 2 0 0 0 1 0 1 0 1 1 1 1 1 2 2 1 0 1 0 0 2 1 1 1 1 1 0 0 0 0 0 1 2 1 0 2 2 0 1 1 2 1 1 2 1 1 0 0 0 1 1 0 0 2 1 1 0 2 0 0 0 2 0 0 2 0 1 1 1 1 1 1 1 1 1 2 2 0 2 0 0 1 0 0 0 0 2 0 1 0 1 2 2 2 0 0 0 1 1 1 1 1 1 1 1 1 0 0 1 0 0 0 0 0 0 1 1 1 0 0 1 0 1 0 0 0 2 2 0 0 2 1 2 2 1 2 1 0 2 1 1 0 0 1 0 2 0 0 0 0 0 2 0 1 0 1 0 1 2 0 2 2 0 2 1 0 0 1 0 2 1 1 1 1 0 0 0 2 0 0 1 0 0 0 0 0 2 0 0 0 0 1 1 0 0 0 0 2 0 0 0 0 1 0 1 1 0 0 1 0 0 2 0 2 1 0 2 2 0 2 2 0 0 0 0 0 1 1 1 2 1 0 0 1 1 0 0 0 2 1 1 2 0 2 0 2 0 1 2 1 2 0 1 0 0 1 0 0 2 0 0 0 1 1 2 1 1 0 1 0 1 0 2 0 0 0 1 1 0 1 0 0 0 0 0 1 0 1 0 1 1 0 0 0 2 2 0 0 0 0 0 0 1 1 1 0 1 0 1 1 0 0 0 1 2 1 2 0 0 0 0 1 1 1 1 1 0 2 0 2 0 1 0 1 2 0 1 0 0 0 1 0 2 1 0 1 1 1 2 0 2 2 1 2 0 2 2 1 1 1 2 0 2 2 0 0 2 0 1 1 2 0 1 0 2 1 1 1 1 1 0 0 0 1 0 0 0 1 1 1 1 0 0 1 1 0 0 1 1 0 1 1 2 1 0 0 1 0 0 0 0 0 1 1 1 1 1 1 0 0 0 1 0 0 0 1 1 0 1 0 0 0 0 0 0 0 0 0 0 0 1 0 0 1 0 0 0 0 0 0 2 0 1 0 2 1 0 1 1 0 0 0 0 1 0 0 0 1 0 0 0 0 0 0 0 2 1 0 0 0 1 0 2 0 2 2 0 1 1 1 1 0 0 2 0 2 1 2 1 0 1 1 0 1 1 0 1 2 0 0 0 1 1 1 1 0 2 0 2 0 0 0 0 0 1 1 1 2 2 0 0 1 1 1 2 1 0 0 0 1 1 0 2 1 1 1 2 0 2 1 1 0 2 2 1 0 1 0 0 1 0 0 2 0 0 0 1 1 0 1 0 0 0 0 0 2 0 0 0 0 0 0 2 1 0 1 0 2 2 0 0 0 0 1 1 2 1 0 0 0 0 0 0 0 1 0 0 1 0 0 1 0 1 0 1 1 1 0 2 1 1 1 0 0 0 0 0 1 0 0 2 1 1 1 1 0 2 2 2 1 0 2 2 2 1 0 0 0 0 0 0 0 0 0 0 0 0 0 1 1 0 0 1 1 2 1 1 1 0 1 1 2 1 0 0 1 2 0 0 0 0 1 0 0 1 1 1 1 0 1 0 0 1 0 1 1 0 0 0 0 0 0 0 1 1 0 1 0 1 0 0 0 0 0 0 1 0 2 0 0 0 0 1 0 1 0 1 2 2 2 2 0 0 0 0 1 0 0 2 0 1 0 0 2 2 2 2 0 0 1 2 0 1 2 2 0 2 0 2 0 1 0 0 1 2 2 2 2 2 0 0 1 1 0 2 2 2 1 1 1 0 0 1 0 0 0 1 1 0 0 0 2 0 0 0 1 0 0 0 2 0 1 0 1 0 2 1 0 0 1 1 0 1 2 0 0 0 2 0 2 0 0 0 1 0 0 1 1 1 1 1 0 0 0 0 0 1 0 2 0 0 0 2 2 0 0 0 0 0 2 1
20 0 1 0 0 0 0 1 1 1 0 0 1 1 0 0 0 0 2 0 1 0 0 2 1 1 1 0 1 0 1 2 2 1 1 0 1 2 0 0 1 1 0 1 1 0 0 0 0 0 0 0 0 1 1 1 0 1 1 0 1 2 0 2 0 0 0 0 1 0 0 1 2 2 1 2 2 0 0 1 0 1 2 0 0 0 0 0 0 2 0 2 2 2 1 1 0 2 0 2 0 0 0 0 2 1 2 0 2 0 0 2 1 1 0 0 0 0 0 0 2 0 2 2 0 2 2 1 0 1 1 1 0 0 0 0 0 0 0 0 1 1 2 0 0 0 1 0 0 0 0 1 2 1 2 0 0 0 0 2 2 1 1 1 1 1 1 1 2 0 0 2 1 1 0 0 2 0 0 0 0 0 0 0 1 0 2 1 0 0 1 1 0 1 1 0 0 0 0 0 0 0 0 0 2 2 2 0 2 0 1 0 1 0 0 2 0 0 2 0 0 0 2 2 0 1 1 2 0 1 0 0 0 0 0 0 0 2 0 1 0 0 2 1 2 1 1 0 0 0 0 0 0 0 1 2 0 1 1 1 1 1 0 0 2 0 0 0 2 0 0 0 0 0 0 0 0 1 1 0 0 2 0 0 0 0 0 1 0 1 1 1 1 0 1 1 0 1 0 0 0 0 1 0 0 0 1 0 1 2 1 1 2 0 2 0 1 0 0 2 0 2 1 1 1 0 0 0 0 1 0 2 0 0 1 0 0 0 2 0 1 1 2 2 0 0 1 2 2 2 0 2 1 0 0 1 1 0 1 1 0 0 1 1 1 0 0 1 2 1 2 2 1 1 1 1 0 1 1 1 2 1 1 0 0 0 0 0 0 1 1 1 0 0 2 0 0 2 0 0 0 0 0 1 0 0 1 0 1 1 0 2 0 1 1 2 0 0 0 0 1 1 0 0 1 2 1 1 2 0 0 0 0 0 1 1 1 1 1 1 1 1 0 1 1 1 1 0 0 0 0 0 0 1 1 0 1 1 1 0 1 1 1 1 0 1 1 2 0 0 0 0 0 0 1 1 1 2 2 0 0 0 2 1 1 2 1 1 0 1 1 2 1 2 0 0 0 0 0 2 0 2 1 1 1 0 1 1 1 0 1 1 0 0 1 0 0 1 0 1 1 1 0 1 0 1 1 1 1 1 1 0 0 0 1 0 2 0 0 1 1 1 0 0 2 0 1 1 1 2 0 1 1 2 0 1 0 0 0 0 0 0 0 0 0 0 0 1 1 0 0 0 1 0 0 1 1 1 0 2 0 0 0 0 0 0 0 1 1 2 0 1 0 0 0 0 0 1 0 0 1 0 0 1 0 2 0 0 0 2 2 0 0 1 0 0 0 0 0 0 1 0 0 0 0 2 1 2 0 0 0 0 0 1 0 0 1 1 1 1 0 2 0 0 1 0 2 0 1 1 0 2 0 1 1 1 0 1 1 0 0 0 2 0 2 2 0 2 0 2 0 0 1 0 0 1 0 1 1 1 1 2 0 0 1 1 1 0 1 0 2 1 0 1 1 0 0 1 0 0 0 0 1 1 1 2 1 1 0 0 1 0 0 1 0 0 0 1 1 1 0 0 1 1 0 1 2 0 1 1 0 0 0 2 0 0 0 0 1 2 1 0 0 0 0 1 1 0 1 1 1 1 0 0 1 0 0 0 2 0 1 1 2 2 0 0 1 2 0 2 0 1 0 0 2 0 0 0 1 1 0 1 1 1 1 1 1 2 2 2 0 0 2 1 1 1 0 1 0 0 0 0 1 0 1 0 1 0 0 2 2 0 1 0 1 1 0 0 2 0 2 2 2 1 0 0 1 1 0 0 0 0 0 0 0 1 1 0 0 0 0 0 0 0 0 0 0 0 0 0 0 0 0 0 1 1 0 0 1 0 1 0 0 0 0 0 1 0 2 0 1 2 1 1 0 1 0 1 1 1 1 1 0 0 0 0 0 0 0 2 0 1 0 0 2 1 1 2 0 0 1 1 1 0 2 2 0 1 0 1 0 0 1 1 2 0 1 2 2 1 0 1 0 0 0 0 1 1 0 1 2 0 0 2 0 0 0 1 1 1 1 0 2 0 0 0 0 1 0 0 2 0 1 0 1 0 1 1 0 1 1 0 0 1 1 1 1 0 1 0 0 1 0 0 1 1 0 0 1 1 0 1 0 1 0 0 0 0 0 2 0 0 0 1 1 0 0 1 1 0 2 1
21 0 1 0 0 0 0 2 1 1 0 0 1 2 1 1 0 2 0 2 0 0 0 0 0 0 0 0 2 0 2 2 1 1 1 1 2 2 1 0 0 0 1 0 2 1 0 0 0 0 0 1 1 1 0 1 0 1 0 0 0 1 0 1 0 0 0 0 0 0 0 1 2 2 2 2 2 0 0 0 1 2 2 0 1 0 0 0 0 2 0 0 1 2 0 1 1 0 0 0 1 0 0 0 2 1 2 0 2 0 0 2 0 0 0 0 1 0 1 0 1 0 0 0 0 0 0 1 1 0 1 1 0 0 0 0 0 0 0 0 1 1 0 0 0 0 0 0 0 0 0 1 1 1 1 0 0 1 1 0 1 0 0 2 1 1 1 1 0 2 2 1 0 2 0 1 1 0 0 0 0 0 1 1 1 0 2 2 0 0 1 2 0 0 2 0 0 0 0 0 0 0 0 2 2 0 0 1 1 0 0 0 2 0 0 2 1 1 2 0 1 1 1 2 0 1 2 0 0 0 0 0 0 0 0 0 1 2 0 1 0 1 1 2 2 0 0 0 0 0 0 0 0 0 0 2 1 0 0 0 0 0 0 1 1 0 1 1 0 0 0 2 1 1 0 1 0 2 2 0 0 0 2 2 2 2 2 1 0 2 2 1 1 0 1 1 0 1 1 0 0 0 0 0 0 0 1 0 1 1 1 1 2 0 0 0 1 0 0 0 0 1 1 0 1 0 0 0 1 0 0 1 1 1 0 0 0 1 1 1 1 2 1 1 0 0 1 0 1 1 0 0 0 0 0 1 0 0 0 1 0 0 2 0 0 0 0 2 2 0 2 2 2 2 0 1 0 0 0 2 1 2 0 0 0 1 2 1 1 0 0 0 1 0 2 0 1 0 0 0 0 1 0 2 2 0 0 2 0 2 0 1 0 0 1 2 1 0 1 0 1 1 1 0 1 2 0 0 0 0 0 0 0 1 0 1 1 0 1 0 0 2 1 1 0 1 2 0 1 1 1 0 0 1 1 1 0 1 1 1 1 0 0 0 0 0 0 1 0 1 1 1 2 2 0 1 0 1 2 0 1 0 1 1 0 0 0 0 0 2 0 2 0 1 0 0 0 0 0 2 0 2 1 1 1 0 2 2 1 1 1 2 0 2 2 0 0 2 0 1 1 2 0 2 0 1 0 1 1 1 1 0 0 0 2 1 1 1 1 1 1 1 0 0 2 0 0 2 0 2 0 1 0 2 0 0 0 0 1 0 0 0 0 0 0 2 2 1 1 0 1 1 1 0 0 1 1 2 0 2 0 0 0 0 1 1 1 0 1 1 1 0 2 0 1 0 0 1 0 0 1 1 0 1 0 2 0 0 0 2 0 0 0 0 1 0 0 0 0 0 1 0 0 0 0 0 2 1 0 0 1 0 0 2 0 0 2 0 0 0 0 0 0 1 1 0 2 1 0 0 1 1 0 2 0 0 0 0 2 0 0 0 1 0 1 2 0 2 0 1 0 1 0 1 1 0 2 0 1 1 0 0 0 0 2 2 1 0 0 0 1 0 0 1 1 0 0 2 1 2 1 0 0 1 2 1 0 2 0 0 1 0 0 1 0 1 0 0 0 0 0 1 2 0 0 1 1 1 1 1 1 1 0 2 0 0 1 0 0 0 0 0 0 0 0 0 0 0 0 0 0 0 0 1 2 1 0 0 2 1 0 1 2 2 0 0 0 1 0 1 0 0 1 0 1 0 0 0 0 1 0 0 1 1 1 1 1 1 1 2 0 1 2 1 1 0 0 1 1 0 0 1 0 0 1 0 1 0 0 2 2 0 0 1 1 2 1 1 2 0 2 2 0 2 0 0 2 2 0 0 0 0 0 1 0 1 0 0 0 0 0 0 0 0 0 0 0 1 0 0 0 0 0 0 2 0 0 0 0 0 2 0 0 0 0 0 1 1 2 0 1 1 1 2 0 2 0 1 1 2 2 2 0 0 1 0 1 0 0 1 0 1 1 0 2 2 2 1 0 0 0 1 1 0 2 2 0 1 0 2 0 0 0 0 1 1 1 0 1 0 0 1 0 1 0 1 1 0 0 1 2 0 0 1 0 0 0 1 1 0 1 1 2 0 0 1 2 1 1 0 1 0 2 1 1 0 1 1 0 1 1 0 0 2 2 0 0 2 2 0 0 0 0 0 0 1 0 0 2 1 1 0 0 1 0 0 0 1 1 2 1 1 1 1 1 0 0 1 1 0 1 1
22 1 1 0 0 0 0 1 2 1 0 1 1 1 0 1 1 2 0 2 0 0 1 0 0 0 0 0 1 1 2 1 0 2 1 0 0 0 0 0 1 0 0 0 1 0 1 1 0 0 0 0 1 2 0 2 0 1 0 0 0 0 0 2 1 1 1 0 1 0 0 2 2 2 2 2 2 0 2 1 1 2 1 1 1 0 0 1 1 2 0 1 2 2 0 0 0 1 0 1 1 0 2 0 2 0 2 2 0 0 0 1 0 1 0 0 0 0 0 0 2 0 1 1 1 0 0 1 1 0 0 0 0 0 0 0 0 0 0 0 2 0 1 0 0 0 0 0 0 0 0 1 0 0 1 1 0 0 2 0 0 1 1 0 0 1 1 1 0 1 1 1 0 2 0 0 1 0 0 1 1 2 2 2 2 0 2 2 1 0 2 2 0 0 2 0 2 0 0 0 0 0 0 0 2 2 2 0 0 0 1 0 2 0 0 2 0 0 0 1 0 1 0 1 1 0 2 1 1 2 0 0 0 0 0 0 1 2 0 1 0 0 1 1 1 0 0 0 0 0 0 0 0 0 0 2 0 0 0 0 0 0 0 0 2 0 1 0 1 0 1 1 0 1 1 1 0 1 0 0 2 0 1 2 1 1 1 0 0 2 1 2 0 1 1 1 0 0 0 0 0 0 0 0 0 0 0 0 1 2 1 1 2 1 1 0 1 0 1 1 1 2 0 0 2 0 0 0 2 1 0 2 1 0 0 0 0 1 1 0 1 1 1 1 0 0 1 0 1 1 2 0 0 0 0 2 0 0 0 0 0 0 1 0 1 2 0 2 0 0 0 0 0 0 0 1 0 0 0 2 2 1 0 0 0 1 1 0 0 1 0 0 2 1 2 1 1 1 0 1 0 1 0 2 0 2 2 1 0 2 0 2 0 0 0 1 1 1 0 1 0 1 0 2 0 0 0 2 2 0 1 1 1 1 1 0 1 2 1 1 2 0 1 2 2 2 2 0 0 0 0 0 0 1 0 0 0 1 2 0 1 0 0 0 0 1 1 2 0 0 0 0 2 2 1 0 0 1 1 0 1 1 0 0 0 1 0 1 0 2 1 1 0 2 1 0 0 1 1 2 0 2 2 2 2 0 2 1 1 2 0 0 0 2 2 0 0 2 0 0 1 2 0 2 0 2 1 0 0 2 0 2 0 0 0 0 1 0 2 2 1 1 0 1 1 0 1 1 1 1 0 1 1 2 0 2 0 1 0 1 1 0 0 0 0 0 0 0 1 0 0 0 0 0 0 0 0 0 1 2 0 0 0 0 0 0 0 0 2 2 0 0 0 0 2 0 0 0 0 0 0 2 1 0 0 2 2 0 0 0 0 0 0 1 0 1 1 0 0 0 2 0 0 2 1 0 2 1 0 0 0 0 1 1 0 0 2 0 1 1 0 1 0 0 0 0 2 1 1 1 1 1 0 1 0 0 1 0 1 0 0 0 1 0 2 2 0 2 0 0 2 0 0 1 1 0 2 0 1 1 0 0 0 1 1 1 0 0 0 1 1 1 0 1 1 0 0 2 1 1 0 1 0 1 2 1 1 0 1 0 0 0 0 2 0 1 0 1 0 0 0 2 1 0 0 1 1 0 0 0 0 0 1 1 2 2 1 0 1 1 0 0 1 1 1 0 1 1 0 0 0 0 0 1 0 1 0 0 1 0 0 0 2 2 0 0 1 0 0 0 0 0 0 0 0 1 0 0 0 1 1 2 1 1 0 1 0 2 2 2 0 0 2 2 2 1 0 1 1 0 1 0 0 0 0 0 1 0 1 2 2 0 0 2 2 2 0 0 1 1 1 2 0 2 0 0 2 2 0 0 0 0 1 1 0 1 2 1 2 1 1 2 0 0 0 0 1 0 0 0 0 0 0 0 2 0 0 1 0 1 0 1 1 0 0 0 2 1 1 0 0 0 1 1 0 0 0 0 1 1 2 2 0 0 0 0 0 1 0 2 0 1 1 0 2 1 1 2 0 0 1 2 0 0 2 2 1 2 0 1 1 0 0 0 1 1 1 2 1 1 0 0 0 1 0 1 1 1 0 0 2 1 1 2 1 1 0 1 0 0 0 0 0 0 0 0 0 1 0 0 2 0 1 0 0 0 1 1 0 0 2 0 1 0 1 1 1 2 2 0 1 0 0 0 0 0 0 0 2 1 0 1 0 1 1 1 2 0 0 2 0 0 1 2 1 0 0 1 1 0 0 0
23 1 2 0 0 0 0 1 1 0 0 1 1 2 1 1 1 2 1 2 1 1 0 1 1 1 1 0 1 1 2 0 1 0 1 1 1 1 0 0 0 0 1 0 1 1 0 0 0 0 0 0 1 1 1 1 0 1 1 0 1 2 0 2 0 0 0 0 1 1 0 1 1 1 1 1 2 0 0 0 0 1 0 2 2 0 0 1 1 2 1 2 0 1 0 1 1 0 0 0 0 0 0 0 2 0 2 1 1 0 0 1 0 1 0 1 1 0 2 0 1 0 0 0 0 0 0 0 0 0 0 0 0 1 0 0 0 0 0 0 1 1 0 0 0 0 2 0 0 0 0 1 0 0 0 0 0 0 0 2 1 0 2 0 0 1 1 1 1 1 1 0 1 1 0 1 0 2 0 0 0 0 2 2 2 0 2 1 0 0 1 1 0 0 2 0 1 0 0 0 0 0 0 2 2 0 1 1 0 0 0 0 1 0 1 1 1 0 1 0 1 1 1 2 0 1 2 2 1 1 0 0 0 0 0 0 1 2 0 1 0 1 1 2 2 0 0 0 0 0 0 0 0 0 1 1 0 1 0 0 0 0 0 0 1 0 0 0 1 0 0 2 0 1 0 0 0 2 2 0 0 1 1 1 2 1 1 1 0 2 2 1 1 0 2 1 2 2 0 1 1 0 1 0 0 0 0 0 0 0 0 1 1 1 1 0 0 0 0 0 0 1 2 2 0 0 0 0 1 0 0 0 0 0 0 1 1 2 0 1 2 2 2 2 1 1 1 0 0 1 1 0 0 1 0 1 1 0 0 0 0 0 2 0 2 0 0 2 2 0 2 2 0 0 0 0 0 0 0 2 1 0 0 0 0 0 0 0 0 0 0 0 0 1 1 1 2 0 1 2 2 2 0 1 0 1 1 2 0 2 0 1 0 0 0 1 1 0 0 0 1 1 1 0 1 1 0 0 1 0 0 2 0 0 0 0 1 1 0 0 2 0 0 1 1 2 2 0 0 0 0 0 0 1 0 0 0 1 0 2 0 0 0 0 0 0 0 2 0 0 0 0 1 1 1 0 0 2 1 1 2 0 2 2 0 0 0 1 1 0 2 2 1 2 1 0 0 2 2 2 0 2 2 2 2 1 2 2 0 0 0 2 0 0 1 0 0 2 1 2 1 2 0 2 1 2 1 0 0 2 0 1 0 2 1 0 2 0 0 1 1 0 0 1 2 1 1 2 0 2 0 1 1 1 2 1 0 0 0 0 0 0 1 0 0 1 1 0 1 0 1 1 0 0 0 0 0 1 0 2 0 0 1 0 0 0 1 0 0 0 0 1 1 0 0 1 0 0 0 0 0 2 0 1 1 2 1 0 0 1 1 1 0 1 2 0 0 0 1 0 1 0 0 0 0 1 2 2 0 0 1 0 0 2 0 1 1 0 0 0 0 0 0 1 2 0 2 1 1 1 0 1 0 1 0 0 0 0 1 0 0 0 1 0 2 2 1 2 1 0 0 1 0 0 1 1 1 0 1 1 0 0 0 0 2 2 0 1 0 0 1 1 0 2 2 0 1 2 1 2 1 0 1 1 1 2 0 1 0 0 1 0 0 1 0 1 0 2 0 0 0 0 0 0 1 1 1 0 0 0 0 0 0 2 1 0 1 0 0 1 0 0 0 0 0 1 1 0 1 1 1 1 0 0 1 1 0 0 0 0 0 0 2 1 0 0 0 1 0 1 1 0 1 1 1 0 0 0 1 1 0 1 1 1 0 2 0 2 2 2 1 0 2 1 0 0 0 1 0 1 2 0 0 1 0 0 0 0 0 2 2 1 0 1 2 0 0 0 1 1 1 2 2 2 0 0 0 1 1 0 0 1 0 2 0 1 0 0 1 0 1 1 0 0 0 0 0 1 0 0 0 0 0 0 2 0 0 0 0 1 0 0 0 0 0 0 1 0 2 0 0 0 1 1 0 0 0 0 2 2 2 2 0 0 0 0 1 0 1 2 1 2 1 0 2 2 2 1 0 0 0 2 0 0 1 0 2 1 0 2 0 0 0 0 0 2 2 0 1 1 0 1 0 1 0 1 1 1 0 1 2 0 0 1 0 0 0 1 0 0 0 0 0 0 0 1 2 0 0 0 2 1 2 1 0 0 1 1 0 1 1 0 0 1 1 0 0 1 2 1 0 0 0 0 0 0 0 1 1 0 0 1 0 1 0 0 0 1 0 2 0 0 0 1 1 0 0 1 1 1 2 0
24 0 2 0 0 1 1 1 1 1 0 0 0 1 1 1 0 0 0 2 0 0 0 0 0 0 1 0 2 1 2 0 1 1 1 0 2 2 0 0 2 2 0 1 1 1 0 0 0 1 1 1 2 2 0 1 1 0 0 1 0 1 0 1 1 1 1 0 1 0 0 1 2 2 2 2 2 0 2 0 2 2 2 0 0 0 0 0 0 2 0 0 1 2 0 0 0 1 1 2 0 0 0 0 2 0 2 2 1 1 0 1 1 2 1 2 2 0 1 0 1 0 2 2 0 2 2 1 1 0 0 0 0 0 0 0 0 0 0 0 0 2 0 0 0 0 1 0 0 1 0 0 0 1 0 0 0 2 0 2 2 1 2 0 1 2 1 0 2 0 0 2 1 1 0 1 2 0 0 0 0 0 1 1 1 0 1 0 0 0 0 0 0 0 2 0 0 0 0 0 0 0 1 0 1 1 1 0 0 0 1 0 1 0 0 2 0 1 2 0 0 0 2 2 0 0 0 2 0 2 0 0 0 0 0 0 0 2 0 2 0 0 2 2 2 0 0 0 0 0 0 0 0 0 1 1 0 2 0 0 0 0 0 0 1 0 1 0 2 1 0 1 0 0 0 0 1 2 2 0 1 1 1 1 1 2 1 1 0 2 1 0 1 0 2 1 0 2 0 1 0 0 1 0 0 0 0 0 0 1 0 1 2 0 2 0 0 1 0 0 1 1 1 1 2 0 0 0 1 0 0 2 1 1 0 0 0 1 1 0 1 1 1 2 1 1 0 0 0 0 0 0 0 1 0 1 1 0 1 1 1 1 2 0 1 2 0 1 1 0 1 1 1 1 0 2 0 0 0 2 1 0 2 0 0 0 0 0 0 1 0 0 1 0 2 0 0 1 0 0 0 0 0 2 1 0 0 1 0 2 0 1 0 1 1 2 1 0 1 0 0 1 0 2 1 1 0 0 2 0 0 1 0 0 1 1 1 1 0 0 2 0 0 1 1 1 2 0 0 0 0 0 0 2 1 0 1 2 1 2 0 0 1 0 0 0 0 2 0 0 1 1 1 1 2 0 2 1 1 0 1 0 1 0 1 2 0 0 1 1 1 2 1 2 1 0 0 1 1 1 1 1 2 2 2 0 2 1 1 1 0 1 1 1 1 1 0 2 0 0 1 2 0 2 0 2 1 0 0 2 0 0 0 1 1 0 0 1 0 2 1 1 0 0 0 1 0 1 1 1 0 1 0 1 1 0 1 2 1 1 1 1 1 1 1 0 0 2 1 1 1 1 0 0 0 0 0 0 0 1 1 0 0 0 0 0 0 0 1 1 1 0 0 0 0 2 0 0 0 0 0 2 0 1 1 2 0 0 0 2 1 0 0 0 0 0 0 0 1 0 1 0 0 0 0 0 2 2 0 0 0 0 1 2 0 0 2 1 0 2 0 0 0 0 0 0 2 1 1 1 0 0 1 0 1 1 0 0 2 0 0 0 0 1 0 1 0 2 0 1 0 0 0 0 0 1 1 0 1 1 0 0 0 1 2 2 1 1 0 0 1 1 0 2 2 0 0 2 1 1 1 1 0 1 1 2 0 2 0 0 0 0 0 1 0 1 0 2 1 0 0 0 0 0 0 2 0 1 0 0 0 0 0 2 1 0 0 0 1 2 1 1 1 1 1 0 1 0 0 0 0 0 0 0 0 1 0 0 1 0 0 0 1 0 0 1 0 1 0 2 1 0 0 1 1 0 0 0 1 1 0 1 0 0 0 1 0 2 1 2 1 1 1 1 0 0 1 1 0 0 1 0 0 0 1 1 1 1 1 2 1 0 1 0 0 1 0 1 1 0 1 1 0 2 0 0 1 1 0 1 0 0 0 0 0 1 1 0 0 1 0 0 0 0 0 0 0 0 0 0 0 0 0 0 1 1 1 0 0 0 0 0 0 0 0 1 1 0 0 0 0 0 0 2 0 0 0 0 2 2 2 2 0 0 0 0 1 0 1 0 1 1 1 1 1 1 1 2 0 0 2 2 0 0 0 0 1 2 0 2 0 0 1 1 1 1 2 0 0 0 0 0 0 1 0 0 2 1 0 0 2 0 0 1 1 2 2 0 2 0 0 0 2 0 0 0 2 1 1 0 2 0 1 0 0 0 1 2 0 0 2 0 0 1 2 0 1 0 2 0 0 1 0 0 0 1 0 2 0 0 0 2 0 2 0 0 0 0 1 2 0 0 0 2 1 0 0 1 1 1 1 1
25 0 1 0 0 0 0 2 1 2 0 1 0 0 0 0 0 2 0 1 0 0 0 0 0 0 0 0 2 2 0 2 2 1 1 0 1 2 0 0 0 0 0 1 1 1 2 0 0 0 0 0 1 1 1 2 0 0 1 2 0 0 0 2 0 0 0 0 1 0 0 1 1 2 0 2 2 0 2 1 1 2 2 0 2 0 0 1 1 2 1 1 2 1 0 1 0 1 0 2 0 0 0 0 2 1 2 2 0 0 1 1 0 2 0 2 2 0 0 0 2 0 0 0 0 0 0 0 0 0 0 0 0 0 0 0 0 0 0 0 1 2 0 0 0 0 1 0 0 1 0 1 1 0 1 0 0 0 1 2 1 0 2 0 2 2 2 0 0 2 1 0 1 1 1 1 1 0 0 1 1 2 1 1 2 0 2 2 0 0 2 2 0 0 2 0 0 0 0 0 1 1 0 1 2 1 1 1 0 0 0 0 0 0 0 2 1 0 2 0 1 1 2 2 0 1 1 0 0 1 0 0 1 1 1 0 1 2 0 1 0 0 2 1 2 1 1 0 0 0 0 0 0 0 1 1 1 2 0 0 0 0 0 0 0 0 0 1 2 1 1 0 0 1 1 1 0 2 2 0 0 2 2 2 2 2 1 1 0 2 2 1 0 0 1 0 2 0 0 0 0 1 0 0 0 0 1 0 0 0 0 1 1 0 2 0 1 0 1 0 2 1 2 1 1 0 0 1 0 1 0 2 0 0 0 0 1 1 2 0 0 0 2 2 1 1 0 0 0 0 2 0 1 0 1 0 0 0 0 1 0 0 0 0 0 0 0 2 2 0 1 2 2 2 0 1 0 0 0 2 0 1 2 0 0 0 0 0 0 0 0 1 1 0 2 0 1 0 2 2 2 2 0 1 0 1 1 0 1 0 1 1 0 0 1 2 1 0 0 0 0 0 1 0 2 1 0 0 0 0 1 1 0 0 1 1 0 1 0 0 2 0 0 2 2 2 2 0 1 0 0 0 0 2 2 0 2 2 0 2 1 0 0 1 0 1 1 2 0 0 0 0 0 0 1 0 0 2 2 1 1 1 0 0 0 1 0 0 0 1 0 1 0 2 1 0 1 2 2 1 1 1 1 1 1 1 2 2 0 0 0 2 1 1 1 1 0 2 0 0 0 2 1 2 0 2 2 1 1 1 1 1 0 0 0 1 1 1 2 0 1 1 0 2 2 0 2 2 0 2 0 0 0 2 0 0 0 1 0 0 0 0 0 0 0 2 1 2 1 1 1 1 0 0 0 0 0 1 0 2 0 0 0 0 1 1 2 0 0 0 0 0 0 0 0 2 0 0 0 1 0 2 0 0 0 1 1 0 1 1 0 0 0 0 1 0 0 0 0 0 1 0 0 0 0 0 2 2 0 0 2 0 0 2 0 2 2 0 0 1 2 0 0 1 0 0 2 1 2 2 0 1 0 2 0 0 1 1 2 0 0 0 1 0 2 2 0 2 1 1 0 0 1 0 0 1 0 1 1 1 0 0 0 0 0 1 1 0 1 1 1 2 0 1 1 0 0 2 1 0 0 1 0 1 1 1 0 1 1 0 0 0 0 2 0 0 0 1 0 0 0 1 1 0 0 1 2 0 0 0 0 0 0 2 1 1 1 0 0 1 1 1 0 0 1 1 2 0 0 0 0 0 0 1 1 0 0 0 2 1 0 0 0 0 0 2 0 1 0 0 0 1 0 1 1 0 0 0 1 0 0 2 0 0 0 1 0 2 1 2 0 1 2 2 1 0 0 1 0 0 1 0 2 0 1 1 1 0 1 2 2 0 0 2 2 2 0 0 0 0 0 0 2 2 0 0 1 0 2 0 1 1 1 1 1 0 0 1 1 0 1 0 0 1 0 1 1 0 0 0 0 0 0 0 2 0 0 0 0 0 2 0 0 0 0 2 2 0 1 0 0 0 2 0 0 1 0 2 0 1 0 0 0 0 0 0 1 0 0 2 0 1 1 1 2 1 2 2 0 0 0 2 0 1 2 2 0 1 0 2 0 0 0 0 0 2 2 2 2 2 0 0 0 0 2 1 0 0 0 0 2 0 1 2 1 1 0 1 0 0 0 0 1 0 0 1 1 2 0 0 2 0 2 0 0 1 1 1 0 1 0 0 1 0 1 0 0 0 2 1 0 1 0 0 1 0 0 2 0 0 0 2 0 1 0 0 0 0 0 1 0 0 0 1 0 0 0 0 0 2 1 1
26 1 0 0 0 0 0 1 2 1 0 1 0 0 0 0 0 1 1 1 1 1 0 0 0 0 0 0 2 2 0 2 0 0 0 0 1 1 1 0 0 0 0 0 2 0 2 0 0 0 0 0 0 0 1 2 0 0 1 1 0 1 0 0 1 0 1 0 2 1 0 1 1 2 0 2 2 0 0 0 1 1 2 1 1 0 0 0 0 2 0 0 0 2 0 1 1 1 0 1 0 0 1 0 2 0 2 1 1 0 0 2 1 2 1 2 2 0 1 0 1 0 1 1 1 0 1 1 0 1 0 0 0 1 1 1 1 0 0 0 0 2 0 0 0 0 1 0 0 0 0 0 0 0 0 1 1 0 0 1 0 0 0 2 0 1 1 0 0 0 0 0 1 1 0 1 1 0 0 1 1 2 0 0 2 0 2 1 0 0 2 2 0 0 1 0 1 0 0 0 1 1 0 0 2 1 1 0 0 0 1 0 0 0 0 2 1 0 1 1 1 1 1 1 1 1 2 2 1 0 1 1 0 0 0 0 0 2 0 1 0 1 1 0 0 0 0 0 0 0 0 0 1 0 0 1 1 1 1 0 0 0 0 0 0 0 1 0 1 0 0 0 0 2 0 1 1 1 1 0 0 1 2 2 2 1 1 1 0 2 2 0 0 0 2 0 2 2 1 0 1 0 0 1 0 0 0 0 0 1 0 0 1 1 0 0 0 0 0 0 1 1 0 1 1 0 0 0 1 1 0 1 0 0 0 0 0 2 0 0 0 1 2 2 0 0 0 0 1 1 1 0 1 1 1 0 1 0 0 2 0 0 1 0 1 0 0 2 2 0 2 2 1 0 1 1 0 1 0 2 1 0 2 0 0 0 0 0 0 1 0 0 2 0 2 0 2 1 0 1 0 1 0 1 0 1 1 0 0 1 0 1 0 1 1 2 0 0 1 0 0 1 1 1 0 1 1 0 1 0 2 0 0 0 0 0 0 1 0 0 2 0 0 1 0 2 2 0 0 0 0 1 0 2 2 1 1 2 1 1 0 0 0 0 0 1 1 2 0 0 1 1 1 1 0 0 0 2 2 1 1 1 1 0 1 1 0 0 0 1 0 1 1 2 0 0 1 1 1 2 0 2 2 2 2 0 2 1 0 1 0 2 0 0 0 1 0 1 0 1 0 2 1 2 1 2 0 1 1 1 1 0 0 0 0 0 2 0 0 0 1 1 0 0 2 1 0 1 1 1 0 0 0 1 1 0 1 0 0 0 0 0 1 0 0 0 0 1 0 1 0 1 1 0 0 1 1 1 0 1 1 0 1 0 0 0 1 0 2 2 0 1 1 0 1 0 0 0 0 0 0 1 0 0 0 2 0 0 0 2 0 0 0 0 1 0 1 0 0 0 0 0 0 0 0 0 2 2 0 0 1 0 0 2 0 2 2 0 1 2 1 1 0 1 1 0 2 1 2 2 0 1 0 0 1 1 0 1 2 0 0 0 2 0 1 2 0 2 0 1 1 0 0 1 1 0 2 0 0 0 1 0 0 1 1 1 1 2 0 0 0 0 0 2 2 0 0 2 1 1 0 0 0 1 0 2 1 2 0 0 1 0 0 2 0 1 0 0 0 1 0 0 1 1 0 1 2 0 1 1 1 1 0 2 0 0 2 0 1 2 1 1 0 0 1 0 1 0 1 1 1 0 0 0 0 0 2 0 0 0 0 0 2 2 0 0 0 2 0 2 0 0 0 1 0 0 0 0 1 2 0 1 0 0 0 2 0 2 1 1 0 1 2 2 2 1 0 1 0 0 1 0 0 0 1 0 1 0 1 2 2 0 1 1 1 1 0 0 2 0 2 2 1 2 0 0 1 1 1 0 0 1 1 0 0 0 0 0 0 1 0 0 0 0 1 0 0 1 0 0 0 0 0 0 2 0 0 0 0 0 1 0 0 0 0 1 1 0 2 0 0 0 0 2 0 0 0 1 0 0 1 1 1 0 0 1 0 1 0 2 0 1 2 0 2 2 2 1 1 2 0 1 0 0 1 1 0 1 0 2 0 0 0 0 0 1 1 1 2 0 0 2 0 1 0 1 1 1 0 0 2 0 0 1 1 1 1 0 0 1 0 0 2 1 1 0 1 1 1 0 2 1 2 0 0 0 0 2 0 0 0 0 0 0 0 2 2 1 2 0 0 0 1 1 0 1 0 1 1 1 0 1 0 2 0 0 0 1 0 2 0 0 0 1 0 0 0 1 1 0 1 0
27 1 0 0 0 0 0 2 1 1 0 0 0 0 0 0 0 1 0 2 0 0 0 0 0 0 0 0 1 2 2 0 1 2 0 0 2 2 0 0 1 1 0 1 2 1 1 0 1 0 0 1 0 0 1 0 2 0 2 1 1 1 0 1 0 1 0 0 2 1 1 0 0 2 0 2 2 0 0 0 0 0 2 0 1 0 0 0 0 2 0 1 1 1 0 1 1 2 0 2 0 0 0 0 2 0 2 2 0 0 0 2 1 2 1 2 1 1 1 0 1 1 1 1 0 1 1 0 0 0 1 1 0 0 0 0 0 0 1 0 1 1 1 0 0 0 0 0 0 0 0 2 0 0 1 0 0 1 0 0 0 1 2 0 1 2 1 0 0 0 0 2 0 2 0 1 0 0 0 0 0 0 0 0 0 0 1 1 1 0 2 2 0 0 2 0 1 1 0 0 2 2 1 0 1 1 0 0 1 0 0 0 1 0 0 1 0 0 2 0 2 2 2 2 0 1 1 2 0 2 0 0 0 0 0 0 0 2 0 1 0 1 2 1 1 0 0 0 0 0 0 0 1 1 0 1 2 1 1 1 1 1 0 0 2 1 1 1 1 0 0 0 0 2 0 0 0 2 2 0 0 2 0 1 0 0 0 0 0 1 1 0 1 0 1 1 1 0 0 0 0 0 0 1 0 1 0 1 1 1 1 2 1 1 2 1 0 0 0 2 0 2 1 1 1 0 1 0 0 1 0 2 0 0 0 0 0 1 1 2 0 0 2 0 0 0 0 0 2 2 1 1 1 0 0 1 0 0 0 1 0 0 1 0 1 1 0 0 2 0 2 2 0 1 0 0 0 0 0 1 1 1 0 1 0 0 0 0 0 1 0 0 1 0 2 0 1 1 0 0 0 1 0 2 1 0 0 0 0 2 0 0 0 2 2 2 0 0 1 0 0 1 0 0 0 2 1 0 2 1 2 1 0 1 1 2 0 1 0 0 2 0 0 1 0 2 1 0 0 0 0 0 0 1 1 0 1 1 0 1 2 0 0 0 0 1 1 1 0 1 2 2 0 0 2 0 0 0 2 0 2 0 2 0 2 2 0 0 0 2 1 1 0 1 1 0 0 2 2 0 2 2 1 0 1 2 2 1 0 1 0 1 0 0 0 2 0 1 0 2 1 1 0 2 1 2 1 1 1 1 1 1 0 1 0 0 0 0 2 2 0 0 0 0 2 1 1 2 0 2 0 0 0 1 2 1 0 0 1 1 1 1 0 1 1 1 1 0 1 0 0 0 0 0 0 0 2 0 0 1 0 0 0 0 0 0 0 0 2 2 0 1 1 1 1 1 1 0 0 0 0 2 0 0 0 2 1 1 0 0 0 0 0 1 1 0 0 0 0 0 0 0 0 1 0 0 1 1 0 0 1 0 0 2 0 0 2 1 0 2 0 0 0 0 1 0 2 2 0 0 1 2 0 0 0 0 0 0 2 2 2 1 0 1 0 0 0 2 0 2 0 0 1 0 0 0 1 0 0 1 0 1 2 0 1 2 1 1 0 1 1 1 1 1 1 0 0 2 1 0 0 1 0 1 1 2 1 2 0 0 1 0 0 1 0 1 0 0 0 1 0 0 1 0 0 1 1 1 1 1 0 0 0 2 1 1 1 0 0 0 0 0 1 1 1 0 1 0 0 0 0 0 0 0 0 0 0 0 2 0 0 0 2 1 0 0 1 1 0 2 0 1 1 1 0 0 0 0 2 0 0 2 1 1 0 0 0 2 1 2 0 1 2 1 1 1 0 1 0 0 0 0 0 0 0 0 1 0 1 1 1 0 0 1 2 1 1 1 2 0 1 2 0 1 0 0 0 1 0 0 0 0 1 1 0 1 0 0 0 0 1 1 0 1 0 0 1 0 0 0 0 0 0 0 2 0 0 0 0 0 1 0 0 0 0 0 1 0 2 0 0 0 1 1 0 0 1 2 0 0 0 1 0 1 0 1 0 0 0 1 0 1 1 1 2 1 2 2 0 1 0 1 0 0 1 1 1 1 0 1 1 0 1 1 1 1 1 1 2 2 0 0 0 1 1 1 2 1 1 1 2 0 0 1 1 1 1 2 0 0 0 0 2 0 0 1 2 0 0 0 1 0 1 0 0 1 1 2 0 0 1 1 0 0 2 0 0 0 1 0 0 0 1 0 2 1 0 1 1 0 0 1 0 2 0 0 0 1 0 1 0 0 0 2 2 0 0 0 0 0 2 0
28 1 0 0 0 0 0 2 1 2 0 0 1 2 1 1 1 2 1 1 1 1 1 0 0 0 0 0 2 1 1 0 1 1 1 0 2 1 0 0 1 1 0 1 1 0 1 0 0 0 1 1 0 0 1 0 2 0 1 0 1 1 0 1 0 0 0 1 1 0 1 1 2 2 2 2 2 0 1 0 1 2 1 2 1 0 0 1 1 2 1 1 1 1 0 1 0 0 0 2 0 0 0 0 2 1 2 2 0 0 0 2 1 1 1 1 1 0 1 0 2 1 1 1 0 1 1 1 0 1 0 0 0 0 0 0 0 0 0 0 0 2 0 0 0 0 1 0 0 1 0 1 0 0 0 0 0 0 0 0 1 2 1 1 0 1 0 1 0 1 1 1 0 2 0 0 2 2 0 0 0 1 0 0 1 0 2 2 1 1 1 2 1 1 2 0 0 0 0 0 1 1 1 1 2 1 1 0 0 0 0 1 0 1 0 2 1 1 2 1 0 0 2 2 0 1 1 1 0 1 0 1 0 0 1 1 0 2 1 1 0 0 1 2 2 0 0 0 0 0 0 0 0 0 0 2 2 0 0 0 0 0 0 0 0 0 0 0 2 1 1 1 1 0 0 0 0 2 2 0 0 1 1 1 1 1 2 1 0 2 0 1 1 0 2 1 2 1 0 0 0 0 0 0 0 0 1 0 0 2 0 1 2 0 1 0 0 0 0 0 2 1 1 1 0 0 0 0 1 1 0 1 2 1 0 0 0 1 1 0 1 1 2 1 1 1 1 0 0 1 2 0 0 0 0 1 0 0 0 1 0 0 0 0 0 0 0 2 1 0 1 1 1 1 0 1 0 1 0 2 0 0 1 0 0 1 1 0 0 0 0 1 0 0 1 1 0 0 0 0 0 0 0 2 1 1 1 0 0 2 0 0 0 0 0 2 1 1 0 1 0 1 1 1 0 1 0 1 1 0 1 0 0 1 1 1 1 2 0 0 1 0 0 2 1 2 2 0 0 0 0 0 0 2 2 2 0 1 0 1 1 0 0 0 0 1 1 2 0 0 1 1 2 2 1 0 1 1 2 1 2 0 1 0 1 1 0 0 2 1 2 2 1 2 1 0 0 1 1 1 1 1 2 2 1 0 1 0 1 1 0 1 1 1 1 1 0 2 0 2 1 2 1 2 1 2 1 0 0 2 1 1 0 0 2 1 1 0 1 1 0 0 0 0 2 1 1 1 1 2 0 0 1 2 0 1 0 1 0 0 0 0 0 0 0 1 0 2 0 2 0 0 0 0 0 0 0 0 0 0 1 0 1 0 0 0 2 0 0 0 0 2 1 0 0 0 1 0 0 0 0 2 0 0 1 1 1 0 0 1 0 0 0 1 1 0 0 0 0 0 1 0 0 0 0 1 1 1 0 0 1 0 0 2 0 0 2 1 0 0 0 0 0 0 1 0 2 1 1 1 1 0 0 1 0 0 0 0 2 0 0 0 1 1 0 1 1 2 1 0 1 0 0 0 0 0 2 0 0 0 0 0 2 0 1 2 1 0 0 0 1 0 0 1 1 0 0 2 1 1 0 1 0 1 1 2 1 1 1 0 0 0 1 1 1 1 1 1 2 0 1 0 0 1 0 2 1 0 0 0 0 0 0 2 2 1 2 0 0 2 0 0 0 0 2 0 2 1 0 0 0 0 0 0 0 0 0 0 2 0 0 0 1 1 0 1 0 2 0 2 0 1 1 1 0 0 0 0 0 2 0 0 2 1 2 2 2 0 0 2 0 2 2 2 2 1 0 0 0 2 2 0 0 0 1 0 0 0 1 1 1 0 1 1 1 2 0 1 0 0 0 0 1 2 0 0 1 2 1 0 0 0 1 0 0 0 0 0 0 0 0 0 1 1 0 1 1 0 0 1 0 0 0 0 2 0 0 0 0 0 1 0 0 0 0 1 2 0 0 0 1 1 1 1 0 1 0 1 1 1 1 1 0 0 0 0 0 0 1 1 1 2 1 0 0 0 2 2 0 1 0 2 0 0 0 0 1 0 1 1 0 0 1 0 2 0 0 2 2 2 0 0 0 0 0 0 1 2 0 0 2 0 0 1 0 1 1 1 0 0 0 0 1 1 1 0 0 1 0 1 2 1 2 1 0 0 2 2 0 0 1 1 0 1 1 0 0 0 0 1 1 0 0 0 0 2 0 1 1 0 0 1 1 1 0 0 0 0 0 2 0 0 0 0 1 0 0 0 0 1 2 0
29 0 1 1 0 0 0 2 1 2 0 0 1 2 1 1 0 0 2 0 0 0 0 0 0 0 0 0 2 2 2 2 1 1 2 2 2 2 0 0 2 2 0 0 1 0 0 0 0 1 1 1 0 1 0 2 0 1 2 0 0 1 0 0 0 0 0 0 0 0 0 1 2 2 1 2 2 0 0 0 1 1 2 0 2 0 1 0 0 2 0 0 2 0 0 0 0 0 0 2 0 0 0 0 2 1 2 1 0 0 0 0 1 1 1 1 1 0 0 0 2 0 2 2 1 1 1 1 1 0 0 0 0 1 1 1 0 0 0 0 1 1 0 0 0 0 1 1 0 0 1 1 0 0 0 0 0 0 1 0 1 1 1 1 0 1 0 1 1 1 1 0 1 1 1 1 1 1 0 0 0 0 1 2 1 0 2 0 0 0 1 1 0 0 1 0 0 0 0 0 1 1 0 0 2 1 1 0 0 0 0 0 2 0 1 1 1 2 2 0 1 1 2 2 0 0 0 1 0 1 1 1 0 1 2 2 0 2 0 1 0 1 1 0 0 0 0 0 0 0 0 0 0 0 0 0 0 1 0 0 0 0 0 0 1 0 0 1 2 1 0 1 0 1 1 1 0 0 0 0 0 2 0 0 2 1 0 1 0 1 0 1 1 0 2 1 2 2 0 0 0 0 0 1 0 0 1 1 1 2 1 1 2 1 2 0 0 1 0 0 1 1 2 2 1 0 0 0 0 1 0 1 0 0 0 0 0 1 1 1 1 1 2 1 0 0 1 0 1 1 0 0 0 2 0 0 2 0 0 0 0 0 1 0 1 0 0 1 2 0 2 2 1 0 1 1 0 1 1 2 0 1 1 0 0 1 1 0 0 0 0 1 2 0 2 0 2 1 1 1 0 1 0 2 1 0 1 1 0 2 0 0 0 1 1 2 1 0 2 0 0 0 0 1 1 2 1 1 1 0 1 0 0 0 1 1 0 0 0 0 0 2 0 0 0 2 2 0 0 0 0 0 0 2 2 1 1 1 0 1 1 0 0 0 0 1 1 2 0 1 1 1 1 1 1 0 1 2 2 0 0 0 2 1 0 1 0 1 0 1 0 1 0 1 1 0 1 1 1 2 0 2 1 0 2 0 2 1 0 1 0 1 1 1 1 0 0 1 0 1 1 1 1 2 1 2 0 1 1 1 1 1 0 0 0 1 0 0 0 1 1 0 0 1 1 1 1 1 1 1 0 0 1 1 1 2 1 0 0 2 1 0 1 0 0 1 1 0 1 0 1 1 1 0 1 1 1 0 0 2 0 0 0 0 0 0 0 0 2 2 0 1 1 0 1 1 1 1 0 0 1 1 1 1 0 2 0 0 0 0 0 0 0 1 0 2 2 0 0 1 0 0 0 1 0 0 2 1 0 0 1 0 0 1 0 0 2 0 2 2 1 0 0 0 2 0 2 1 1 1 1 1 1 0 1 0 0 1 1 0 0 0 2 2 0 0 0 2 0 1 1 0 0 0 0 0 2 0 1 1 1 1 0 0 2 2 2 1 0 0 2 0 0 1 0 0 0 1 0 0 0 0 0 1 1 1 0 2 0 0 1 0 0 2 0 1 1 0 0 0 0 2 1 0 1 1 1 0 0 0 0 0 0 2 0 1 1 0 1 2 1 1 0 0 1 1 1 1 0 0 0 0 0 0 0 0 0 0 1 0 0 0 2 2 0 0 0 0 0 0 0 0 0 1 1 0 0 0 0 2 2 2 0 0 1 2 1 0 0 2 0 2 2 1 1 1 0 2 1 0 1 1 0 0 1 0 0 1 2 2 1 0 1 0 1 1 1 1 1 0 1 1 0 2 0 1 0 2 0 0 0 0 0 1 0 0 0 0 1 0 1 1 0 0 0 0 0 0 1 0 1 0 0 1 1 0 0 1 0 0 1 0 1 0 0 0 2 0 1 0 0 0 0 1 0 1 0 1 0 0 1 1 0 0 0 0 2 1 1 1 1 1 1 1 2 0 1 1 0 1 0 2 0 0 1 0 2 0 0 1 1 1 0 0 0 2 2 1 1 1 0 0 0 0 0 2 0 1 0 0 2 0 1 2 1 0 0 0 0 1 0 0 1 1 0 0 0 1 0 0 2 0 0 0 1 0 2 0 0 0 2 0 0 0 0 2 2 0 1 0 2 0 0 0 0 0 0 1 0 1 0 2 0 2 0 1 1 0 0 1 0 0 0 2 1 0 0 2 2 0 0 0
30 1 2 0 1 0 0 2 0 2 0 0 0 0 0 0 0 2 2 0 2 1 0 0 0 0 0 0 2 1 2 1 1 2 0 0 1 2 0 0 0 0 0 1 2 0 0 0 0 0 0 0 0 1 1 0 1 0 2 0 0 1 0 1 1 1 1 1 1 0 1 1 1 2 1 2 2 0 1 0 1 2 1 1 1 0 0 1 0 2 0 1 1 2 1 2 1 2 2 2 1 0 0 0 2 1 2 0 2 0 0 2 0 1 0 1 1 0 0 0 2 0 2 2 0 0 0 0 0 0 0 0 0 1 1 1 0 0 0 0 0 2 0 0 0 0 0 0 0 1 0 1 1 0 0 1 0 0 0 1 1 1 1 1 2 2 2 0 1 1 0 2 0 2 0 0 2 0 0 0 0 1 0 0 1 0 2 1 0 0 1 2 0 0 2 0 0 0 0 0 1 1 0 1 2 1 0 0 0 0 1 0 1 1 0 2 0 0 0 2 0 0 2 2 0 1 1 2 0 2 1 1 0 0 0 0 0 2 1 1 0 0 2 2 2 0 0 0 0 0 0 0 1 0 0 1 0 2 0 0 0 0 0 0 1 0 0 0 2 1 0 2 1 1 0 0 0 2 2 0 1 1 0 1 1 1 1 2 0 2 1 0 1 0 2 1 2 0 0 0 0 0 0 0 0 0 1 0 1 2 0 1 1 0 2 0 0 0 1 0 2 1 1 1 2 0 0 0 0 0 0 2 0 0 0 0 0 1 0 1 1 1 1 1 2 2 0 0 1 1 2 0 0 1 0 0 1 0 0 1 0 0 0 0 0 0 0 1 2 1 2 2 1 1 1 0 0 1 1 1 1 2 0 0 1 0 0 0 0 0 0 1 1 1 2 1 1 0 0 0 0 0 0 2 1 0 0 0 0 0 2 0 0 1 1 1 0 0 1 0 0 1 0 0 0 2 1 0 2 0 0 1 0 0 0 0 0 0 0 0 2 0 0 0 0 1 1 0 0 0 0 0 0 1 1 1 0 2 1 2 2 0 0 0 0 1 1 2 0 0 0 0 1 1 1 1 0 1 2 1 2 0 1 1 0 2 1 0 0 0 0 0 0 2 1 0 0 2 2 1 1 1 2 2 2 0 1 1 0 0 0 2 0 1 1 0 0 2 0 0 0 2 1 1 1 1 1 0 0 2 1 0 0 0 0 1 2 1 0 1 2 1 0 2 2 0 2 2 0 2 0 1 1 2 0 1 0 1 0 0 0 0 0 0 0 0 0 1 1 1 0 0 0 0 0 0 1 1 0 2 0 0 0 0 1 0 1 0 1 1 1 0 1 0 0 0 2 1 0 0 1 0 0 0 0 2 1 0 0 0 1 0 0 0 1 0 0 0 0 0 0 0 0 1 0 0 1 2 0 0 1 0 0 0 0 1 1 0 0 1 0 0 0 2 1 0 2 1 2 2 0 1 1 0 1 1 0 1 0 0 0 0 1 0 1 2 0 2 0 2 0 1 0 1 1 1 1 0 0 0 1 0 0 1 1 1 1 0 0 1 1 1 0 1 1 0 1 2 1 2 1 1 0 0 1 2 0 1 1 0 0 0 1 1 1 0 0 2 0 0 0 0 1 0 0 1 1 0 0 0 0 0 0 2 0 0 1 1 0 1 0 0 0 0 1 0 1 0 0 0 0 0 0 1 0 0 0 1 1 1 0 0 2 0 1 0 0 1 0 2 1 0 2 1 1 0 0 0 0 1 0 1 0 0 0 1 0 1 1 2 1 1 2 1 1 1 0 0 0 2 2 0 0 0 0 0 1 0 0 1 1 0 1 1 1 2 0 2 1 0 1 2 0 2 0 0 2 1 1 0 1 0 1 1 0 0 1 0 0 1 0 0 0 0 1 0 0 0 0 1 0 0 0 1 0 1 0 0 0 0 2 0 1 0 0 1 1 0 1 0 0 0 2 1 0 1 0 0 2 1 1 1 1 0 0 1 0 0 0 0 0 0 0 0 1 1 1 2 0 1 0 1 0 1 1 1 1 1 0 1 0 0 1 0 2 0 0 1 0 0 0 1 0 0 0 0 0 2 0 0 2 1 0 2 0 0 0 2 0 0 0 0 1 0 0 1 1 2 1 0 2 0 2 0 0 0 0 1 0 0 2 0 0 1 1 1 1 0 1 0 0 0 1 1 0 1 0 0 2 0 0 0 0 2 0 0 0 0 1 2 1 0 0 2 0 1 0 0 0 0 0 0
31 1 1 0 0 1 1 2 0 2 0 0 0 1 0 0 0 0 2 0 2 0 0 0 0 0 0 0 2 1 2 1 0 2 0 0 1 1 0 0 1 1 0 1 1 1 1 0 0 0 0 0 0 1 0 1 0 1 0 2 0 1 1 1 1 1 1 0 1 0 0 2 2 2 0 2 1 0 2 1 1 2 2 0 1 0 0 0 0 1 0 0 2 0 0 0 0 2 2 2 2 0 1 0 2 0 2 0 2 0 0 2 1 2 2 2 2 0 1 0 1 0 0 0 0 0 0 2 2 0 0 0 0 0 0 0 0 0 0 0 1 1 0 0 0 0 0 0 0 0 0 0 1 2 0 0 0 1 1 1 0 0 1 1 0 1 0 1 0 1 1 1 0 2 0 0 1 1 0 0 0 1 1 1 1 0 2 2 1 1 1 2 0 2 2 0 0 1 0 0 0 0 1 0 0 1 1 1 1 0 0 0 0 0 0 2 1 0 1 0 2 2 1 2 0 0 1 0 0 0 1 1 0 0 0 0 0 2 0 1 0 0 2 1 1 0 0 0 0 0 0 0 0 0 0 0 0 2 0 0 0 0 0 0 1 0 0 0 1 0 0 0 0 1 1 1 0 1 1 0 0 0 0 1 1 0 0 1 0 1 1 2 1 0 1 1 2 0 0 0 0 0 0 0 0 0 1 1 1 1 1 1 2 0 1 1 0 1 0 1 0 2 0 0 2 0 1 0 0 0 0 1 1 0 0 0 0 1 1 1 1 1 1 2 1 1 0 0 0 1 1 0 1 0 1 0 1 0 1 0 1 1 1 1 0 0 0 2 2 0 2 2 1 1 0 2 0 1 1 1 2 1 1 0 0 0 1 0 0 0 0 2 2 0 2 1 1 2 0 0 0 0 0 2 0 0 0 0 0 2 0 0 0 1 1 1 0 0 1 0 0 0 0 0 2 2 1 1 2 1 2 2 0 1 2 1 0 1 0 0 2 0 0 0 0 1 1 1 1 0 0 0 0 2 2 2 0 0 1 0 2 0 0 0 0 0 0 2 0 1 2 2 0 0 0 0 0 1 1 0 0 0 2 0 1 1 0 0 0 2 2 1 0 1 0 0 1 2 2 1 1 1 2 1 2 0 2 1 0 1 0 1 0 1 1 1 1 2 0 1 1 2 0 1 0 1 0 0 0 2 1 1 1 0 0 0 1 1 1 2 1 1 0 1 1 0 2 1 1 2 0 0 2 1 1 1 0 1 0 1 0 0 0 0 0 0 0 0 1 0 1 1 1 0 1 1 1 1 0 2 0 0 0 0 1 1 2 0 0 1 0 1 0 0 0 0 0 1 0 0 0 2 1 0 0 2 1 0 0 0 0 0 0 1 0 0 1 0 0 0 1 0 0 0 0 0 2 0 0 0 1 0 0 1 0 1 2 0 0 2 0 1 0 1 1 0 1 1 1 1 1 1 1 0 1 1 0 1 1 0 0 0 1 2 0 0 0 2 0 0 1 1 0 0 0 0 2 0 1 1 0 2 0 1 2 2 1 0 1 0 1 0 0 1 1 0 0 0 1 1 1 0 0 0 1 1 1 2 0 1 1 1 0 0 0 0 0 0 1 0 0 0 1 0 0 1 1 0 0 0 0 0 0 2 2 1 1 0 0 1 1 1 0 0 0 1 1 0 1 1 1 1 0 0 0 0 1 0 1 0 0 1 1 0 0 1 0 2 0 1 0 0 1 1 0 1 1 0 0 1 1 2 0 0 0 1 0 2 2 2 2 0 2 1 0 0 0 0 0 1 0 0 0 0 0 1 1 0 0 0 0 0 0 1 1 2 1 1 2 1 1 2 1 2 0 0 0 1 0 1 0 0 2 0 0 0 0 1 2 1 0 1 1 1 0 1 1 0 1 0 0 0 0 0 2 0 0 0 0 0 1 0 0 0 0 1 1 0 1 0 0 0 1 1 0 0 0 2 0 0 0 0 0 0 1 0 1 0 0 2 0 1 0 0 2 2 2 2 0 0 0 2 0 1 1 2 0 0 0 1 0 0 0 0 1 1 1 1 2 2 0 0 0 0 0 1 0 1 0 0 2 0 0 1 1 1 1 0 0 2 0 1 1 1 1 0 0 1 0 0 2 0 2 0 1 0 1 2 0 0 2 0 1 1 2 0 0 1 2 0 1 0 1 1 0 0 0 0 2 0 0 0 0 2 0 0 0 0 0 2 0 0 0 1 1 0 0 1 1 0 2 0
32 0 1 1 0 0 1 2 2 1 0 1 0 2 0 0 1 2 0 2 0 0 0 0 0 0 0 0 2 0 1 2 2 2 1 0 1 2 0 0 1 1 0 1 2 1 2 0 0 0 0 1 0 0 1 1 1 1 1 1 0 1 1 1 0 0 0 0 1 0 0 0 2 1 0 1 1 0 1 0 1 2 2 1 1 0 1 1 1 2 0 1 1 0 0 2 0 2 1 1 1 0 1 1 2 1 2 1 1 0 0 2 2 2 2 2 2 1 1 0 2 1 1 1 0 0 0 2 0 2 2 2 0 0 0 0 0 0 0 0 0 2 1 0 0 0 0 1 0 0 1 1 1 0 0 1 0 1 0 1 1 0 2 0 1 2 1 1 1 1 1 0 1 1 0 1 2 2 0 0 0 0 1 1 1 0 1 2 0 0 0 2 1 1 2 0 1 0 0 0 0 0 0 1 2 1 1 0 0 0 2 0 2 0 0 2 1 0 0 1 0 0 2 2 0 2 2 2 0 1 0 0 0 0 0 0 0 2 0 2 0 0 2 2 2 0 0 0 0 0 0 0 0 0 0 0 0 2 1 1 1 1 0 1 1 0 0 0 2 0 0 0 0 0 0 0 0 2 2 0 0 1 0 1 1 0 0 0 0 2 1 1 0 0 2 0 2 0 0 0 0 0 0 1 0 0 0 0 0 0 0 0 1 0 1 0 1 0 0 0 2 2 2 0 1 0 0 0 2 0 0 0 0 0 0 0 0 2 0 2 2 2 2 2 1 1 0 1 1 2 0 1 0 0 0 2 0 0 0 1 0 0 1 1 0 1 0 1 2 0 2 2 0 0 1 1 0 0 0 2 1 0 1 0 0 1 1 0 0 1 0 0 2 1 2 0 2 0 1 1 1 1 0 2 0 0 0 0 0 1 1 0 0 2 2 2 0 0 1 0 0 1 0 0 0 2 1 1 1 0 1 0 0 0 0 0 1 1 1 0 2 0 1 1 1 2 2 0 0 0 0 1 0 2 1 1 0 2 0 1 0 0 0 1 0 2 2 2 0 0 0 0 2 2 1 1 0 2 2 0 0 1 0 0 0 0 0 0 2 0 2 2 1 2 0 0 0 2 2 2 0 2 1 1 1 0 2 1 0 0 1 1 0 1 1 1 0 2 0 0 0 2 1 2 2 2 0 1 1 1 1 1 0 1 0 1 2 0 2 1 0 0 0 2 2 0 2 1 1 1 0 1 0 2 0 2 0 2 0 1 1 0 0 0 0 0 0 1 2 0 1 1 0 0 0 0 0 0 0 1 1 0 0 1 0 0 1 1 0 1 0 0 1 0 0 0 1 0 0 0 0 1 1 0 0 2 1 0 0 2 0 0 0 2 0 0 0 0 0 0 0 0 0 0 0 0 2 1 0 0 1 1 0 0 0 1 1 1 0 1 0 2 0 0 1 0 2 1 1 1 1 2 0 1 0 0 0 0 2 0 0 0 1 0 0 2 0 1 2 0 0 1 0 1 1 0 2 1 2 2 0 1 0 0 0 1 1 2 0 0 2 1 0 1 1 0 0 2 1 1 1 0 0 2 2 2 0 1 0 0 0 0 0 2 0 0 0 2 0 0 0 0 2 0 0 1 1 0 0 0 0 0 0 2 0 0 1 0 1 1 0 0 0 0 1 0 1 0 0 0 0 0 0 0 0 0 0 0 0 0 0 0 1 1 0 1 0 2 0 1 0 1 1 0 0 0 0 1 1 1 0 1 1 1 1 1 0 2 2 2 0 0 2 1 1 0 0 0 0 1 1 0 0 0 2 1 1 0 0 2 2 1 0 2 2 1 0 1 1 1 0 2 0 2 1 0 1 2 1 0 0 1 0 0 0 1 0 0 1 0 0 0 0 0 0 0 0 0 0 0 0 0 0 0 1 1 0 0 0 0 1 0 1 0 0 1 1 0 1 0 0 0 0 2 0 0 0 2 1 1 1 1 0 0 0 0 0 0 0 1 0 1 0 1 2 2 2 2 0 0 0 1 0 0 1 1 0 1 0 2 0 0 1 1 1 1 1 2 2 2 0 0 2 2 0 2 1 0 0 0 1 0 1 2 1 1 0 0 1 2 0 0 1 2 1 1 1 2 0 1 2 0 2 1 0 0 2 1 0 1 0 0 1 0 1 1 1 0 1 0 0 0 0 0 0 0 1 1 1 0 0 1 0 2 0 1 1 0 0 2 0 0 0 1 1 0 0 1 1 1 2 1
33 1 2 0 1 0 0 1 1 2 0 0 1 2 1 1 0 1 1 2 0 0 0 1 1 1 1 0 2 1 1 1 2 2 2 1 2 2 0 0 1 1 1 1 2 1 1 0 1 0 0 0 0 0 0 2 0 0 1 0 1 2 0 1 0 1 0 0 1 0 0 1 2 2 2 2 2 0 0 0 1 2 2 0 1 0 1 0 0 2 0 0 1 1 0 2 2 2 1 2 1 0 0 0 2 1 2 1 1 0 0 2 1 2 1 2 1 0 2 0 0 1 2 2 1 1 1 1 1 0 0 0 0 0 0 0 0 0 0 0 1 1 0 0 0 0 0 0 0 1 0 1 0 0 0 1 0 2 1 1 0 1 2 0 0 2 1 0 1 1 0 1 1 1 0 1 1 2 0 0 0 0 0 0 2 2 0 1 0 0 0 1 1 1 1 1 1 0 0 1 0 1 0 1 2 0 0 0 0 0 1 0 2 0 0 2 0 2 2 0 2 2 2 2 0 1 1 1 0 0 0 0 0 0 0 0 0 2 0 1 0 0 2 2 2 0 0 0 1 1 0 0 1 0 0 1 2 2 0 0 0 0 0 0 1 1 1 0 1 0 1 2 0 2 1 1 0 1 1 0 0 2 1 2 2 2 1 1 0 2 2 1 0 0 2 0 2 1 1 0 1 0 1 0 1 0 1 0 1 1 1 0 2 1 2 1 0 0 0 0 2 1 2 1 1 0 1 0 2 0 0 1 0 0 0 0 0 2 0 0 0 0 2 2 1 1 0 0 1 2 1 0 0 1 0 0 1 0 0 1 0 0 1 0 1 0 0 1 2 0 2 2 0 0 0 1 0 1 0 2 2 2 1 0 1 1 1 1 1 0 1 1 0 0 2 0 0 1 0 0 0 0 0 2 1 0 0 0 1 1 0 1 0 2 2 2 0 0 0 0 1 2 1 0 1 2 1 1 0 0 0 0 0 0 1 1 1 0 0 0 1 1 1 1 1 2 2 0 1 0 0 1 0 2 1 1 0 0 1 0 0 0 0 0 0 1 1 1 0 0 1 1 1 1 2 0 2 1 2 1 1 0 0 0 0 1 0 0 2 1 1 2 0 1 0 0 0 0 0 2 0 2 0 0 0 0 0 1 0 2 0 0 0 0 0 1 0 2 0 1 1 2 1 2 1 2 0 1 1 2 1 0 0 1 0 1 2 0 0 1 0 0 0 1 1 0 1 1 1 1 0 0 1 2 0 0 1 1 0 1 0 0 1 0 0 0 0 0 0 0 0 0 0 0 0 0 0 0 0 2 0 0 0 0 0 1 2 0 1 1 1 1 0 0 0 1 0 0 0 0 0 2 0 0 1 2 1 0 1 0 1 0 0 0 0 0 1 0 1 0 1 0 0 0 0 0 2 1 0 0 0 0 0 0 0 1 1 1 0 2 0 1 0 1 1 0 2 1 1 1 2 2 0 1 1 1 0 1 2 0 0 0 0 0 2 2 1 2 1 1 0 1 0 1 1 0 1 0 0 0 0 0 0 0 2 2 1 1 0 1 1 2 0 2 2 0 0 2 2 2 0 2 0 0 1 1 1 2 0 0 1 0 0 1 0 1 0 1 0 0 0 0 1 0 0 0 2 0 0 0 0 0 1 2 2 2 2 0 0 1 1 1 1 1 1 0 1 0 0 0 0 0 0 0 0 0 1 0 2 0 0 0 2 1 1 0 0 2 0 1 0 1 1 0 0 0 0 0 0 2 0 0 0 0 0 0 0 1 1 2 1 1 2 2 0 0 0 1 0 0 1 0 0 0 0 0 1 0 1 1 1 0 0 2 2 2 0 0 2 0 2 2 1 2 0 0 1 1 0 0 0 0 0 0 0 0 0 0 1 1 0 0 0 0 0 0 0 0 0 0 0 0 0 0 2 0 0 0 0 0 1 0 0 0 0 0 2 0 2 1 1 0 2 1 0 1 0 2 1 1 1 1 1 0 0 1 0 0 1 1 1 2 0 2 2 1 2 0 0 0 0 2 0 0 2 2 0 2 0 2 0 0 0 0 1 1 2 0 1 1 0 1 0 2 0 1 1 1 0 0 2 0 1 2 1 0 0 0 0 0 0 0 1 0 0 1 2 0 0 1 2 0 1 0 1 0 1 2 0 0 1 1 1 0 0 1 1 0 0 0 0 0 0 0 0 0 0 1 1 0 0 1 0 2 1 0 1 0 0 0 0 0 0 1 2 1 1 1 1 1 2 1
34 1 1 0 1 0 0 2 2 2 0 0 0 0 0 0 0 1 1 0 1 1 0 0 0 0 0 1 2 2 2 1 1 2 0 0 2 1 0 0 1 1 0 0 2 0 1 0 0 0 0 0 1 1 0 1 1 0 1 0 1 2 0 2 0 0 0 0 2 2 1 2 2 2 2 2 2 1 2 0 1 2 2 0 1 0 0 0 0 2 0 0 1 1 0 0 0 0 0 0 0 0 1 0 2 1 2 0 2 1 0 1 0 0 2 2 1 0 2 0 1 0 2 2 0 2 2 2 1 1 0 0 1 1 1 0 1 0 1 0 1 2 0 0 0 0 1 0 0 0 0 0 0 1 1 0 0 1 0 1 2 1 2 0 1 2 1 1 2 0 0 2 0 2 1 0 1 2 0 0 0 0 1 1 2 1 1 1 0 0 1 1 0 0 2 1 2 1 0 0 2 2 0 1 2 1 1 0 1 0 0 0 1 0 0 2 1 1 0 2 0 1 2 2 0 1 1 2 0 2 0 1 0 0 0 0 0 2 0 2 0 0 2 1 1 0 0 0 0 0 0 0 0 0 1 2 0 1 0 0 0 0 0 0 0 0 0 0 1 0 0 1 1 0 0 0 0 2 2 0 0 1 1 1 1 1 0 1 2 2 0 2 0 0 1 0 1 0 0 0 0 0 1 0 0 0 0 0 1 1 1 1 2 2 0 0 0 0 1 1 1 2 0 0 2 0 0 0 0 1 0 1 0 0 0 0 0 1 2 0 0 0 1 2 1 2 0 1 1 1 1 1 0 0 0 0 0 1 0 0 1 0 2 0 2 1 0 1 1 0 1 1 1 1 0 0 0 2 1 2 0 0 0 0 0 1 0 0 0 2 0 1 0 0 2 1 0 0 1 1 1 1 0 2 1 0 0 0 0 1 1 1 0 1 1 1 0 0 0 0 0 1 0 1 1 1 1 1 1 1 1 1 0 1 0 1 1 1 0 0 1 1 0 0 0 2 2 2 2 1 1 0 0 2 2 1 1 1 2 1 1 0 0 0 0 0 0 1 0 1 1 1 1 1 0 2 0 1 2 0 1 0 1 1 0 0 0 0 0 1 0 1 0 1 0 0 1 0 0 2 0 2 2 1 1 1 2 1 0 1 0 1 0 2 2 0 1 2 0 1 0 2 0 0 0 0 0 0 0 2 0 2 0 0 0 0 1 0 2 2 1 0 0 1 1 0 2 0 2 0 0 0 1 2 0 1 0 0 0 2 2 0 1 1 1 0 0 0 1 0 0 1 1 0 1 1 1 2 0 2 0 0 0 0 2 1 1 0 0 0 0 0 0 0 0 0 0 0 0 0 0 2 0 0 0 1 1 0 0 2 1 0 0 1 1 1 1 0 1 0 0 0 0 0 0 1 2 2 0 0 1 0 0 2 0 1 2 1 1 2 0 0 0 2 1 0 2 1 1 1 0 1 1 1 1 1 0 1 1 0 0 0 1 1 0 1 0 2 0 1 1 0 0 0 0 0 2 0 1 1 1 2 0 1 1 1 1 0 0 1 0 1 0 1 1 0 0 1 0 0 0 0 0 0 2 0 1 2 0 0 0 0 0 2 0 1 0 1 2 0 1 0 0 0 0 2 0 0 2 1 0 0 0 1 1 1 0 1 0 1 0 0 0 0 0 1 1 0 1 1 1 0 0 0 0 0 0 0 1 0 1 0 1 0 0 1 1 1 0 1 0 0 1 0 1 1 0 0 1 0 0 2 1 1 1 1 1 1 0 2 0 2 2 2 1 1 0 2 2 0 0 1 0 0 1 0 1 0 1 2 2 0 1 1 1 2 0 1 2 0 2 2 2 2 0 0 1 1 0 1 0 0 2 0 0 0 0 1 1 0 1 0 0 0 1 0 0 0 0 1 1 0 0 0 1 1 0 0 0 0 0 1 0 0 0 1 1 0 1 0 0 0 0 2 0 1 0 2 1 1 1 1 0 0 0 0 0 0 0 1 0 1 1 0 1 1 2 1 1 2 0 1 0 1 1 1 1 2 0 2 0 0 0 0 1 1 1 2 2 2 0 0 1 1 0 1 1 2 0 0 0 0 1 1 1 1 0 0 1 0 0 0 1 1 1 0 0 1 0 0 2 0 2 0 1 0 1 2 0 0 2 0 1 0 1 1 2 0 1 0 1 1 0 0 0 0 1 0 2 0 0 0 0 1 1 0 1 0 0 0 0 0 0 1 1 0 0 0 0 0 1 0
35 0 0 0 0 0 0 2 2 2 0 1 1 1 0 1 1 1 1 1 1 0 0 0 0 0 0 0 1 2 2 1 2 2 0 0 1 1 0 0 0 0 1 0 1 1 0 0 0 1 1 1 0 1 1 1 0 0 2 0 0 2 0 2 1 0 0 0 1 1 0 1 2 2 2 2 2 0 0 0 0 1 2 1 1 0 0 0 0 2 0 1 1 1 0 1 0 1 0 2 0 0 2 0 2 0 2 1 1 0 0 2 0 2 0 1 0 1 2 0 1 0 1 1 1 0 0 1 1 0 0 0 0 1 1 0 0 0 1 0 1 1 0 0 0 0 0 0 0 0 0 0 2 1 2 0 0 2 0 0 0 0 1 1 1 2 1 0 0 2 2 0 0 2 1 1 2 1 0 0 0 1 1 1 2 1 1 1 0 0 2 2 0 0 2 0 1 0 0 0 0 0 0 0 2 2 2 0 1 0 0 0 1 0 0 2 0 1 2 0 1 1 2 2 0 1 1 1 0 0 1 1 0 0 0 0 1 2 2 0 0 0 2 1 1 0 0 0 0 0 0 0 0 0 1 1 0 1 0 0 0 0 0 0 1 0 1 0 2 0 0 1 0 1 0 0 0 2 2 0 0 2 1 2 2 2 1 1 0 2 0 0 1 0 2 1 2 0 0 0 0 0 1 0 0 0 1 0 0 0 0 0 2 0 1 0 0 0 1 0 1 2 0 0 2 0 0 0 1 0 0 0 0 0 0 0 0 2 1 1 1 1 2 2 1 1 0 0 1 0 2 0 1 1 1 0 2 0 0 2 0 0 1 0 1 1 0 2 2 1 2 2 1 1 0 1 0 0 0 1 2 1 0 0 1 1 0 1 1 0 0 0 1 0 2 0 2 1 0 0 0 0 0 2 1 0 0 0 0 2 0 0 0 0 0 2 0 1 0 1 0 1 0 0 1 2 0 1 1 0 1 0 0 1 1 2 0 0 0 0 2 0 0 0 0 2 1 0 1 1 1 0 0 1 1 0 0 2 1 1 0 0 0 0 0 1 1 2 0 0 1 1 0 0 1 0 0 2 1 0 1 1 1 1 0 2 1 0 2 0 2 2 1 2 1 0 0 2 2 2 0 2 2 2 2 0 1 1 0 0 0 2 0 0 0 1 0 1 0 2 1 1 0 2 0 2 1 0 0 2 0 2 0 0 0 1 1 0 2 1 0 0 1 1 2 0 2 1 1 2 0 0 1 1 1 1 0 0 0 0 0 0 1 1 1 0 0 0 2 0 1 1 2 0 1 2 2 0 0 1 0 0 0 0 0 1 1 0 0 0 0 0 1 0 1 0 1 0 0 1 0 1 0 0 0 2 2 0 0 2 1 1 0 0 2 0 0 0 0 0 1 0 0 1 0 0 2 1 0 0 0 1 0 2 0 0 2 0 0 0 0 1 0 0 2 0 2 1 2 2 2 0 0 2 0 0 0 1 2 0 0 0 0 2 0 0 0 1 1 0 1 1 0 0 1 0 2 0 1 1 0 2 0 0 1 1 1 1 0 1 1 1 0 2 2 0 0 1 0 1 1 0 0 2 1 2 1 1 0 0 0 0 0 1 1 1 0 1 0 0 0 0 2 0 0 2 0 0 2 1 0 0 0 2 0 0 0 0 0 1 0 0 1 1 1 0 1 1 0 0 0 0 0 0 0 0 0 0 2 0 0 0 1 2 0 0 1 1 0 2 1 0 1 0 0 0 0 0 2 1 0 2 1 1 1 1 0 2 2 2 0 0 2 2 2 1 0 1 0 0 1 0 0 0 0 0 1 0 0 2 2 1 1 1 1 2 0 0 0 1 0 1 2 1 0 0 1 2 0 0 0 0 0 0 0 1 0 0 1 0 2 2 0 0 0 0 1 0 0 1 1 0 0 0 2 0 0 0 0 0 2 0 2 0 0 0 1 0 2 0 0 0 0 2 0 0 0 2 0 0 0 0 0 0 0 0 1 1 0 2 0 2 0 0 2 2 2 2 0 2 0 1 0 1 1 1 0 1 0 2 0 0 0 0 0 2 2 0 1 0 1 0 0 2 0 1 1 1 0 1 2 0 0 0 0 0 0 2 0 0 0 0 1 1 1 0 2 1 0 0 2 0 2 0 0 0 0 1 0 0 2 0 0 1 1 1 1 0 0 0 0 0 0 0 0 2 0 0 2 1 1 0 0 2 0 1 1 0 0 2 0 0 0 1 0 1 0 0 0 0 2 2
36 0 0 0 0 0 0 1 1 2 0 0 0 1 1 1 0 1 2 0 1 0 1 0 0 0 0 0 1 1 2 0 1 1 1 0 2 1 0 0 1 1 0 0 0 2 0 0 1 0 0 1 0 0 1 2 0 1 0 0 0 1 0 2 2 1 1 0 1 0 0 0 1 2 0 2 2 0 0 0 1 2 2 1 0 0 0 0 0 2 0 0 1 1 0 1 0 2 2 2 2 0 0 0 2 1 2 0 2 0 0 2 1 2 1 2 2 0 0 0 2 0 1 1 0 1 1 0 0 0 1 1 1 1 0 0 1 0 0 0 0 2 1 0 0 0 0 0 0 0 0 0 0 0 0 1 1 0 0 1 1 1 1 1 1 2 1 1 1 1 1 0 0 2 0 0 2 2 0 0 0 0 0 0 0 0 1 2 0 2 0 2 0 1 2 0 0 1 0 0 1 1 0 1 2 0 1 0 1 0 2 0 2 1 0 2 0 0 1 0 1 1 2 2 0 1 1 1 1 1 0 0 1 0 1 1 2 2 0 1 0 1 2 1 1 0 0 0 1 1 1 1 0 0 0 1 0 2 1 1 1 1 0 0 1 0 1 0 2 0 0 2 0 1 1 1 0 2 2 0 1 1 1 1 2 0 0 1 0 2 1 0 1 0 2 1 2 0 0 0 0 0 1 1 0 0 1 0 0 2 0 2 1 1 2 0 0 0 0 0 1 1 0 0 0 0 0 0 1 1 0 1 0 0 0 0 0 0 2 1 1 1 1 1 0 0 1 1 1 1 1 0 1 0 1 0 1 0 1 1 1 1 0 1 0 0 0 1 2 1 2 2 0 0 0 0 0 1 1 2 2 1 0 0 1 1 1 0 0 1 0 1 0 1 2 1 0 0 2 1 1 1 0 2 0 0 0 0 1 0 1 1 0 0 0 1 1 0 1 0 0 1 0 2 1 2 2 1 1 0 1 0 1 1 1 0 0 0 1 0 1 1 0 0 0 2 0 0 0 0 0 0 0 1 1 1 0 1 1 1 1 0 0 0 0 1 1 2 0 0 1 1 0 0 2 0 0 2 2 1 1 0 0 0 0 2 0 0 0 1 0 1 0 1 1 0 1 1 1 1 1 2 2 0 2 0 2 0 0 1 0 2 0 2 2 0 0 2 0 1 1 2 0 1 0 1 1 1 1 1 1 0 0 0 1 0 0 1 0 1 0 0 0 1 1 1 1 1 1 1 0 0 0 2 0 0 0 0 0 1 1 0 1 0 0 1 1 1 0 1 0 1 0 0 0 0 0 2 0 2 0 0 0 0 0 0 0 0 1 1 0 2 0 1 1 0 1 0 0 0 0 1 1 1 0 2 0 0 0 2 1 1 0 0 1 0 0 0 1 0 0 0 0 0 0 0 2 2 0 0 0 0 1 1 0 1 2 2 0 1 0 1 0 1 2 0 2 1 1 1 1 2 0 0 0 0 0 0 1 0 0 0 1 0 2 2 2 2 1 1 0 0 0 1 1 0 2 0 1 1 0 0 1 0 1 1 1 0 2 0 2 0 0 0 0 0 0 2 1 0 0 1 1 1 2 1 1 2 0 0 0 0 0 2 0 1 0 1 2 0 1 0 1 0 0 1 1 0 1 1 1 1 0 2 1 1 1 0 0 1 1 1 0 0 0 0 0 0 1 1 0 1 0 0 0 1 0 0 2 0 1 1 1 1 0 1 1 2 0 1 0 0 0 1 0 1 1 0 1 0 0 2 0 0 0 1 0 2 2 2 1 0 2 2 2 0 1 0 0 1 1 0 0 1 0 1 1 0 1 2 2 0 0 2 1 2 0 0 0 0 0 0 1 2 0 0 1 1 0 1 0 0 2 0 0 0 0 0 1 1 1 1 0 0 0 0 0 0 0 1 1 0 0 0 1 0 0 0 0 1 1 0 0 0 0 0 1 0 2 0 0 0 0 1 0 1 0 1 1 2 2 2 0 0 0 0 0 0 0 1 0 0 1 0 2 2 2 2 0 1 0 2 2 0 1 2 0 1 0 1 0 0 0 0 0 2 2 0 1 0 0 1 1 1 0 1 1 1 0 0 2 0 1 2 0 0 0 1 0 0 1 0 1 0 0 1 2 0 0 0 2 0 2 1 0 0 1 2 0 1 1 0 1 0 1 1 1 0 1 0 1 1 0 0 1 0 2 0 2 1 0 1 0 1 0 0 0 0 0 0 0 0 2 2 2 0 0 0 0 0 2 1
37 0 1 0 1 0 0 1 2 1 0 1 0 0 0 0 0 1 1 1 0 0 0 1 0 0 1 0 2 0 2 1 1 1 1 1 2 1 0 0 2 2 0 0 1 0 0 0 0 1 1 1 2 2 0 1 1 0 1 0 1 1 0 2 0 0 0 1 1 0 0 2 1 2 1 2 1 0 1 1 0 1 2 0 1 0 0 0 0 2 0 1 0 1 0 2 1 2 1 1 1 0 0 0 2 0 2 2 0 0 0 2 1 1 1 1 1 0 0 0 2 0 1 1 0 1 1 1 1 0 0 0 0 1 1 1 0 0 0 0 1 2 0 1 0 0 1 0 0 2 0 2 0 0 1 0 0 0 0 0 1 1 1 1 0 0 0 1 0 1 1 1 1 1 0 1 1 0 0 0 0 1 1 1 2 0 2 1 0 0 2 2 0 0 1 0 1 0 0 0 0 0 0 2 2 1 1 1 1 0 0 0 1 0 0 2 1 0 2 1 0 1 2 2 0 0 0 1 0 0 0 0 1 1 1 0 0 2 1 1 0 0 1 2 2 0 0 0 1 1 1 1 1 1 1 2 0 1 0 0 0 0 0 0 1 1 0 0 2 0 1 0 2 0 0 0 0 1 1 0 1 1 0 1 0 0 0 0 0 2 1 0 0 0 2 0 2 1 0 0 0 0 0 0 0 0 2 1 0 2 0 2 0 1 1 0 0 0 1 1 1 2 0 0 2 0 1 0 2 1 0 0 0 0 0 0 0 1 1 0 0 0 2 2 0 0 1 1 1 1 1 0 0 0 0 1 0 0 0 2 0 0 0 0 0 2 0 1 2 0 2 2 1 1 0 0 0 1 1 1 1 2 2 0 0 0 0 1 1 0 2 2 0 0 2 0 0 1 1 1 1 1 0 1 0 0 1 0 0 2 0 1 0 0 0 1 1 0 0 0 0 1 1 0 1 2 0 0 1 0 0 0 0 0 1 1 0 1 0 0 1 1 0 1 1 2 1 0 0 0 0 0 0 1 1 0 1 1 0 1 1 0 1 1 0 1 1 2 0 0 1 1 1 1 0 0 0 2 2 2 2 1 2 1 1 2 1 0 1 1 2 1 0 2 1 0 0 1 1 2 0 2 2 1 1 1 1 1 1 1 1 0 1 1 2 0 0 1 0 1 1 1 1 1 0 1 0 0 0 2 0 2 0 0 1 0 1 0 2 2 1 1 0 1 1 1 0 1 1 2 0 0 1 2 0 0 0 1 0 1 1 0 0 0 0 0 0 0 1 0 1 1 1 0 0 0 0 0 0 2 0 0 1 0 0 0 0 0 1 1 0 2 1 1 1 1 1 0 0 0 0 1 1 0 0 2 1 0 0 1 1 0 0 2 0 2 2 0 1 0 0 0 0 1 0 0 1 1 0 0 0 1 1 2 0 1 2 0 2 2 0 1 0 2 2 0 0 2 1 1 0 2 0 1 0 0 0 1 1 0 0 0 1 1 1 1 0 0 1 0 1 1 0 0 0 0 2 0 0 0 0 0 1 1 1 2 0 0 1 1 1 1 0 1 1 0 0 2 1 2 1 0 1 1 2 1 1 1 1 0 0 0 0 1 0 0 0 1 0 0 0 1 0 0 1 2 0 1 1 1 0 0 0 2 1 0 1 0 1 2 0 0 0 0 0 0 0 1 0 1 1 1 0 0 0 1 0 0 1 0 0 0 2 1 0 0 0 1 0 0 0 0 1 1 1 0 0 0 1 0 0 2 1 1 1 2 1 2 1 2 1 1 2 2 2 0 0 1 1 0 0 0 0 0 0 0 0 1 1 2 1 0 1 0 0 2 1 0 1 0 1 1 1 1 0 0 0 0 2 0 1 1 2 0 0 0 1 0 0 0 0 0 0 0 0 0 0 0 0 0 0 1 0 0 2 0 0 0 1 0 2 0 0 0 0 0 1 0 1 0 0 0 0 2 0 0 0 0 1 2 2 2 1 0 0 1 0 1 0 2 0 2 1 0 1 1 2 2 0 0 0 2 0 0 1 1 1 1 0 2 0 0 0 0 0 0 1 2 2 2 0 0 0 1 0 0 0 0 0 0 2 0 1 2 1 0 0 0 0 1 0 0 2 2 2 0 1 0 0 0 1 0 1 0 1 0 1 2 0 1 1 0 1 0 1 2 2 0 1 0 1 0 0 0 1 1 0 0 2 0 0 0 0 2 1 2 2 1 0 2 0 0 0 1 0 0 0 1 1 1 2 0
38 1 1 0 2 0 0 1 0 2 0 0 0 0 0 0 0 2 1 1 1 1 0 0 0 0 0 0 2 0 1 2 1 1 1 0 1 0 0 0 0 0 1 0 2 0 2 0 0 0 0 0 0 0 1 1 1 0 1 1 0 1 0 1 0 0 0 0 2 0 0 1 1 1 0 1 1 0 0 0 0 1 1 1 2 0 0 1 0 2 0 1 0 0 1 1 0 2 1 2 0 0 0 1 2 1 2 1 1 0 0 2 0 2 0 2 1 0 2 0 0 1 2 2 0 2 1 1 0 1 0 0 0 0 0 0 1 0 0 0 1 1 0 0 0 1 0 0 0 0 0 0 0 0 0 0 0 0 1 1 2 0 1 1 0 1 1 1 0 1 1 1 0 2 0 1 1 0 0 0 0 0 2 2 2 0 2 0 0 0 1 2 0 0 1 0 1 0 0 0 1 1 0 2 2 0 0 1 1 0 1 0 0 0 0 2 0 0 1 1 1 1 2 2 1 1 2 1 1 0 0 1 2 1 1 0 1 2 0 1 0 0 1 1 2 1 1 0 0 0 0 0 0 1 1 1 2 0 0 0 0 0 0 0 0 0 0 1 1 0 0 1 1 1 2 2 0 2 1 0 1 1 0 2 2 1 0 0 0 1 0 0 1 0 2 1 1 0 0 1 0 0 0 2 0 0 0 0 1 2 0 2 2 0 2 0 0 0 0 1 0 2 0 0 2 0 1 0 0 0 0 2 1 0 0 0 0 1 2 0 0 0 2 2 1 1 0 0 1 1 1 1 0 0 0 1 0 0 0 2 0 0 1 0 1 1 0 1 2 0 2 2 1 0 1 1 0 0 0 2 2 1 2 1 0 0 2 0 0 0 1 2 1 1 2 0 1 0 0 1 0 1 0 2 1 0 0 1 0 2 0 1 0 1 1 2 1 0 1 0 0 0 1 1 1 1 1 1 1 0 1 0 1 1 2 1 0 0 0 0 1 0 0 1 1 1 2 1 2 0 0 0 0 1 0 0 0 1 1 1 1 0 1 1 0 1 1 2 0 0 0 0 1 1 2 0 2 2 1 0 0 0 1 0 0 2 0 0 1 1 2 1 0 2 0 0 2 2 2 1 1 1 2 1 1 1 1 1 0 1 0 1 0 0 1 0 0 2 0 1 1 2 0 0 0 1 0 1 0 2 0 2 0 0 1 1 1 0 1 2 1 0 0 0 1 0 1 0 2 0 0 0 1 1 2 1 0 0 1 0 0 0 1 0 0 0 0 1 0 1 1 1 0 0 1 1 1 2 0 2 0 0 0 0 0 0 0 2 0 2 0 1 0 0 0 0 1 0 0 0 0 2 0 0 0 2 1 0 0 0 0 0 0 1 1 1 1 0 0 1 0 1 0 1 0 0 2 1 0 0 1 0 0 2 0 1 2 1 0 2 1 0 0 1 2 0 1 1 1 1 2 2 0 2 0 0 1 0 2 0 0 0 1 0 1 2 1 2 0 1 1 0 0 1 1 0 2 1 2 2 1 1 0 1 2 2 2 1 0 0 1 0 0 1 0 0 0 2 2 2 0 2 0 2 2 2 0 1 0 0 1 0 0 2 0 2 1 0 0 0 0 0 0 0 0 0 2 0 2 2 1 1 0 2 0 0 1 0 1 1 0 0 0 0 0 0 0 1 1 1 1 1 0 0 0 1 0 0 2 0 2 2 2 1 0 0 0 1 0 1 0 0 1 0 0 0 0 0 1 1 1 2 0 0 0 1 0 2 1 2 0 1 2 1 1 1 0 0 0 0 0 0 0 0 0 0 1 0 0 0 0 0 0 2 2 2 0 1 1 0 2 2 2 2 0 0 1 0 1 1 0 1 0 0 0 0 0 0 1 1 0 0 0 0 0 0 0 0 0 0 0 1 0 0 2 0 1 0 0 0 0 1 0 0 0 0 0 0 1 0 0 0 1 0 0 0 1 2 0 0 0 0 0 0 0 0 0 1 0 2 1 2 0 0 1 1 2 2 0 0 1 2 0 0 1 2 0 2 0 2 1 0 0 0 0 2 2 2 2 1 0 1 0 0 0 2 0 2 1 1 2 0 0 1 0 0 0 1 0 0 0 0 0 0 0 1 1 0 0 0 1 0 2 0 0 0 0 2 0 0 1 1 0 0 1 1 1 0 2 0 0 1 0 0 1 1 1 1 1 0 0 2 0 0 0 0 0 1 0 2 0 0 0 1 1 0 0 0 0 0 0 0
39 0 2 1 1 0 0 2 1 1 0 0 0 0 0 0 0 1 2 1 0 0 0 1 1 1 1 0 1 2 2 0 1 1 1 0 2 0 1 1 0 0 0 1 2 1 1 0 0 0 0 0 0 0 0 1 1 1 1 1 1 1 0 2 1 0 0 0 1 0 0 1 2 2 2 2 2 0 1 1 1 2 1 1 2 0 0 0 0 2 0 0 2 0 0 0 0 1 1 2 2 0 0 0 2 1 2 1 1 1 0 1 0 1 0 1 1 1 1 0 2 0 2 2 0 2 2 2 2 0 0 0 0 0 0 0 0 0 0 0 0 2 0 0 0 1 0 0 0 1 0 2 1 0 1 0 0 0 1 1 1 1 0 2 1 1 2 2 1 1 0 1 2 0 2 1 2 0 0 1 1 0 0 0 1 0 2 0 0 0 1 2 1 1 2 1 2 0 0 0 0 0 0 0 2 1 1 0 1 0 1 0 1 0 0 2 1 2 2 0 1 1 2 2 0 0 0 2 0 2 0 0 0 0 0 0 0 2 0 1 0 1 1 0 2 2 2 0 0 0 0 1 0 0 0 2 2 2 1 1 1 1 0 0 1 0 1 0 1 0 0 1 0 2 1 2 1 2 2 0 1 1 1 2 2 2 0 1 2 2 0 2 0 0 2 1 2 0 0 0 0 0 1 0 0 0 0 0 1 1 0 2 0 0 1 0 0 0 0 1 1 1 2 1 1 0 1 0 0 1 0 1 0 0 0 0 0 1 1 1 0 0 2 0 0 0 1 0 1 1 2 0 0 0 0 0 0 0 0 2 0 0 2 0 2 1 0 2 1 0 1 1 1 1 0 0 0 0 0 0 0 0 0 0 0 1 1 0 0 1 1 1 1 1 2 0 1 1 1 1 1 2 0 1 0 1 2 1 0 2 0 0 0 0 0 0 0 0 0 0 0 2 0 1 1 2 1 2 2 2 2 0 0 1 0 1 0 0 0 0 2 0 0 0 0 1 1 0 0 0 0 0 0 2 1 1 0 2 1 1 0 0 1 1 0 1 1 2 0 0 1 1 0 0 1 0 1 1 2 1 2 0 1 1 0 0 0 0 1 1 1 2 0 1 0 0 0 2 2 2 0 2 1 1 1 1 2 1 0 1 0 1 0 0 0 1 1 2 0 0 0 2 2 2 2 2 0 0 0 2 0 1 0 0 0 0 1 0 0 0 0 0 0 1 1 0 1 0 2 1 1 1 1 2 1 0 0 1 1 0 0 0 0 2 1 1 1 0 0 0 0 0 0 0 0 0 0 0 0 2 0 0 0 0 0 1 1 0 0 0 0 1 0 0 0 0 0 0 0 0 0 2 0 0 0 0 0 0 0 0 0 0 0 2 0 1 1 0 0 1 0 1 0 0 0 1 2 1 0 0 1 0 0 2 0 1 2 0 0 1 0 0 0 1 1 0 2 0 1 1 2 1 0 2 0 0 0 0 2 1 0 0 1 0 2 2 0 2 0 1 1 0 1 1 1 0 1 0 1 1 0 0 1 1 1 2 0 1 0 0 1 1 0 1 1 0 0 2 1 1 0 1 0 0 0 2 0 2 0 0 1 0 0 1 1 0 0 0 1 0 0 0 1 0 0 2 1 0 0 0 0 0 0 2 0 0 2 0 0 1 1 1 0 0 0 2 2 0 0 0 0 0 0 0 0 0 2 0 2 0 1 1 2 0 0 0 1 1 0 2 1 0 0 1 0 1 0 0 0 1 1 2 1 1 1 2 1 1 0 2 0 2 2 1 1 0 0 1 0 0 1 0 0 0 1 0 1 0 1 2 2 0 1 0 0 2 1 0 2 0 2 2 0 2 1 0 1 1 1 0 1 0 2 0 0 0 0 0 0 0 0 0 0 0 1 0 0 0 0 0 0 0 0 0 1 0 0 0 0 0 0 1 0 0 0 0 1 0 1 0 0 0 1 1 0 1 0 1 1 1 2 2 0 0 0 0 0 0 0 1 0 1 0 0 2 1 2 2 0 2 0 2 1 0 1 1 1 1 0 2 0 0 1 1 1 1 1 1 1 1 0 1 1 2 0 1 2 1 0 0 1 0 1 1 2 1 1 1 0 0 0 0 1 1 0 1 1 1 1 0 2 0 2 1 0 0 2 2 0 1 1 0 2 1 2 1 1 1 1 0 0 0 0 0 0 1 0 1 1 0 0 1 0 1 0 0 0 0 0 2 0 0 0 0 1 0 0 0 0 1 0 0
40 0 0 0 0 2 2 2 1 2 0 0 0 1 0 0 0 0 1 1 0 0 0 1 0 0 0 0 2 0 2 0 0 1 0 0 1 1 0 0 1 1 0 1 2 1 1 0 1 0 0 1 1 1 0 1 1 0 1 2 0 1 0 2 0 0 0 0 0 0 0 1 2 2 2 2 2 1 1 1 1 2 2 1 1 0 1 1 0 1 0 0 2 0 0 0 0 2 2 2 2 0 0 0 2 1 1 2 0 0 0 1 1 2 1 2 2 0 1 0 2 0 0 0 0 0 0 2 1 1 0 0 0 1 1 1 1 0 0 0 1 1 0 0 0 0 0 0 0 0 0 0 0 0 0 0 0 0 1 2 1 1 1 1 1 1 0 0 1 1 0 1 0 2 0 0 1 1 0 0 0 0 0 0 1 1 1 0 0 0 2 2 1 1 2 0 0 0 0 0 0 0 1 1 2 0 0 0 0 0 1 0 0 0 0 2 1 0 2 0 0 0 2 2 0 1 1 1 1 1 0 1 0 0 0 0 0 2 0 1 0 0 2 1 1 0 0 0 0 0 0 0 0 1 0 1 2 1 0 0 0 0 0 0 2 0 0 0 1 0 1 1 0 2 0 1 1 2 2 0 2 0 1 2 2 2 1 0 0 1 0 0 0 0 1 0 1 2 0 2 0 1 1 1 1 0 0 1 0 1 0 1 1 0 2 1 0 0 1 1 1 2 1 0 2 0 0 1 0 1 0 2 1 0 0 1 1 2 0 0 0 2 2 2 2 2 0 0 0 0 2 0 1 0 1 1 0 0 0 2 0 0 0 1 0 0 0 1 2 0 2 1 1 1 1 0 0 0 0 1 2 0 0 0 0 0 0 1 1 0 0 0 1 0 2 0 0 1 1 1 1 1 0 2 0 0 0 0 0 1 0 2 1 0 0 2 2 0 1 0 0 1 0 1 1 1 0 1 0 0 0 0 0 0 1 1 1 0 0 0 1 1 0 1 1 1 2 0 0 0 0 0 0 2 2 2 0 2 1 2 1 0 0 0 0 1 1 2 0 0 0 0 1 1 1 0 1 2 2 1 1 1 1 0 1 2 0 0 1 0 1 1 1 1 1 0 1 2 2 2 0 2 1 1 1 0 1 2 0 0 0 2 0 1 1 1 1 2 0 0 0 2 1 1 1 1 0 2 2 0 1 1 1 0 0 0 0 1 1 1 0 0 0 1 2 0 0 1 1 1 0 0 1 1 2 1 0 1 1 0 0 0 1 1 1 0 0 1 0 1 1 1 2 0 1 2 2 1 0 1 0 0 1 0 0 0 1 0 1 1 0 0 0 0 0 1 0 0 0 0 0 2 1 0 0 2 2 0 0 0 1 0 0 1 0 0 0 0 0 0 0 0 0 0 0 1 1 1 0 0 0 0 0 2 0 0 2 2 1 1 1 0 0 1 1 0 2 1 1 1 0 2 1 1 1 1 0 0 2 0 0 0 0 1 1 1 0 2 0 0 2 0 1 0 0 0 1 0 0 0 0 0 1 0 1 2 0 0 0 1 1 1 1 1 0 0 0 2 0 2 2 0 1 1 2 1 0 2 1 0 0 0 0 2 0 1 0 2 2 0 0 0 1 1 0 1 2 1 1 1 0 0 0 2 2 2 1 0 0 2 1 1 0 0 0 1 1 1 1 1 1 1 1 0 1 1 0 0 2 0 1 1 1 2 0 0 1 1 0 1 1 0 0 0 0 0 0 0 1 1 0 1 0 0 0 2 0 1 1 2 1 1 2 2 1 0 0 1 0 0 1 0 0 0 2 1 1 0 0 1 1 0 0 2 2 2 0 1 1 0 0 1 1 2 0 0 0 2 2 0 1 1 0 1 0 1 0 0 1 0 1 1 0 0 1 0 0 0 0 0 0 0 0 0 2 0 1 0 0 0 0 0 1 0 0 1 1 0 1 0 1 0 1 1 0 1 0 1 1 1 1 1 0 0 0 0 1 2 0 2 0 1 1 0 2 2 2 1 0 0 0 0 0 0 2 2 0 0 1 1 0 0 0 0 1 1 1 1 1 1 0 0 0 0 0 1 1 1 1 1 2 0 1 2 1 0 0 1 0 0 1 1 2 1 1 0 0 0 0 0 1 0 2 1 0 0 1 1 0 1 1 1 0 0 1 0 0 0 0 0 1 0 0 0 0 0 1 0 1 0 0 1 0 2 0 0 0 1 0 2 0 0 0 2 2 0 0 1 1 0 0 0
41 0 1 0 0 0 0 2 2 2 0 0 0 0 0 0 0 1 0 2 0 0 1 1 1 1 1 0 1 0 1 0 0 1 0 0 0 1 0 0 1 1 0 0 2 0 2 0 0 0 0 1 1 1 0 1 0 1 1 1 1 1 0 0 0 0 0 0 2 1 1 2 2 1 0 1 1 0 0 0 0 2 1 1 1 0 1 1 1 2 1 1 0 2 0 2 1 1 0 2 0 0 0 0 2 1 2 0 2 1 0 1 0 2 0 2 1 0 1 0 1 0 2 1 0 0 0 0 0 0 0 0 0 0 0 0 1 0 0 0 2 0 0 0 0 0 0 0 0 0 0 1 1 0 0 1 1 2 1 2 1 0 0 2 1 2 1 2 0 2 2 0 0 2 0 0 1 0 0 0 0 1 1 1 2 0 2 1 1 0 2 2 1 2 2 0 1 0 0 0 1 1 0 2 2 1 1 0 0 0 0 0 0 1 0 2 0 1 2 0 1 1 2 1 1 2 1 2 0 2 0 0 0 0 0 0 0 2 0 1 0 0 1 2 2 0 0 0 0 0 0 0 0 0 0 2 1 1 0 0 0 0 0 0 0 0 0 1 1 0 2 0 1 1 1 0 0 2 2 0 0 2 1 2 1 1 1 1 0 2 1 0 2 0 2 2 1 0 0 0 0 0 1 0 0 0 0 0 0 0 0 0 0 0 2 0 2 0 1 1 1 2 1 0 1 0 1 0 1 1 0 1 2 1 0 0 0 0 2 2 1 1 2 2 1 1 0 1 2 2 0 1 1 0 1 0 1 0 0 1 0 0 1 0 1 0 0 2 1 1 1 1 2 1 0 2 0 0 0 1 2 1 0 0 0 1 1 0 0 0 0 1 2 0 2 0 1 0 0 0 0 0 0 1 0 0 1 0 0 0 2 0 0 0 0 1 0 1 0 1 0 1 0 1 2 2 1 1 2 0 0 0 0 1 0 1 0 0 1 0 2 0 0 2 2 2 2 0 1 0 0 0 0 0 0 0 0 1 0 1 1 0 0 0 0 1 1 0 0 2 2 2 2 2 1 0 0 2 2 0 0 0 2 1 1 2 1 1 0 2 1 1 0 1 0 0 0 0 0 2 0 2 2 2 1 1 1 2 0 1 0 2 1 1 1 0 0 2 0 0 0 2 1 2 1 2 0 1 1 1 1 0 0 0 1 0 1 1 2 0 1 1 0 2 2 0 2 1 1 1 0 1 0 1 1 1 0 1 0 0 0 0 0 1 2 0 0 0 2 0 1 0 0 0 0 0 1 2 0 2 0 0 0 0 0 0 1 0 1 1 1 0 0 0 0 0 0 0 0 0 0 2 0 1 0 2 1 1 0 1 1 0 0 1 0 1 2 0 1 0 0 0 0 0 0 0 2 1 0 0 2 0 0 1 0 1 2 1 1 2 1 1 0 1 1 0 2 1 2 2 0 1 0 0 0 0 0 1 0 0 0 0 1 0 2 2 1 1 1 0 0 2 0 0 0 0 2 0 1 2 0 2 1 1 1 1 0 0 0 1 0 1 0 1 0 0 0 1 2 2 0 0 1 2 2 2 1 2 0 0 0 0 0 1 1 0 0 2 0 1 0 0 0 0 0 2 0 0 0 0 0 0 0 2 0 0 2 0 1 0 0 0 0 0 1 1 2 0 0 0 0 0 0 0 1 0 0 0 2 0 0 0 2 1 0 0 2 0 0 2 2 0 1 1 0 0 0 0 0 1 0 1 1 1 1 2 1 1 1 2 0 1 2 0 0 0 0 1 1 0 1 0 0 0 0 0 1 0 0 1 1 1 2 0 0 2 0 0 1 0 1 1 0 2 0 0 0 1 0 1 0 0 1 0 0 0 0 0 1 0 1 1 0 0 0 0 0 1 1 0 0 0 0 0 1 0 1 0 0 0 0 0 1 0 0 2 2 0 1 0 0 0 1 1 0 0 0 2 1 1 1 1 1 0 0 1 0 1 0 1 0 1 1 0 2 1 1 2 0 0 0 1 0 0 1 1 1 2 0 2 0 0 1 1 1 1 1 1 1 1 0 0 0 1 0 0 0 2 0 0 0 0 0 1 0 0 0 1 0 0 0 0 0 0 0 0 1 0 0 0 1 0 2 0 1 0 1 1 0 0 2 0 0 0 1 1 1 0 2 1 0 0 0 0 0 2 0 1 1 1 0 2 0 1 0 0 0 1 0 2 0 0 1 2 2 0 0 0 0 0 1 0
42 1 0 0 1 0 0 2 1 2 0 0 0 1 0 0 0 1 1 1 1 0 0 0 0 0 0 0 1 1 2 0 1 2 2 0 2 1 0 0 1 1 0 1 2 1 1 0 0 0 0 0 0 1 1 0 0 1 2 0 1 2 0 1 0 1 0 0 1 1 0 0 1 2 1 2 2 1 1 1 1 2 2 0 0 0 0 0 0 2 0 1 1 2 0 2 0 1 0 0 0 1 0 0 2 1 2 2 0 0 0 2 1 2 1 2 2 0 0 0 2 0 1 1 0 1 1 1 1 0 0 0 0 0 0 0 0 0 0 0 1 2 0 0 0 0 1 1 0 1 1 1 1 1 1 0 0 0 1 1 0 1 1 1 1 2 2 2 1 1 1 1 1 1 0 1 2 0 0 1 1 1 0 0 1 0 2 1 0 1 1 2 1 0 2 0 1 1 0 0 0 0 0 0 2 2 2 1 2 0 0 0 1 0 0 2 0 0 0 1 0 0 1 1 1 0 1 0 0 0 0 0 0 0 0 0 0 2 0 2 0 0 2 2 2 0 0 0 0 0 0 0 0 1 0 1 2 2 1 1 1 1 0 0 1 0 1 0 0 0 0 1 0 1 0 1 0 2 1 0 0 1 0 1 1 0 0 2 0 2 2 0 0 0 2 0 2 0 0 0 0 0 0 1 0 0 0 0 0 1 0 1 1 0 2 0 0 0 1 0 1 2 0 0 1 0 0 0 1 0 0 2 1 0 0 0 0 1 0 1 0 1 2 1 0 0 0 1 1 1 1 1 0 0 0 0 0 0 1 0 1 1 1 0 1 0 0 2 1 0 1 1 2 2 0 1 0 1 1 2 2 0 0 0 0 1 1 0 0 0 0 1 0 1 2 1 0 0 0 0 0 0 0 2 0 1 0 0 0 1 1 0 0 1 1 2 1 2 0 2 0 0 2 0 1 2 1 0 1 0 1 1 0 0 1 1 0 1 0 0 1 1 0 2 2 2 2 0 0 0 0 1 0 1 2 0 2 1 1 1 2 0 0 0 1 1 0 2 0 0 1 1 2 2 1 0 1 1 2 1 2 0 1 0 1 2 0 0 1 1 1 2 1 1 1 0 0 1 1 2 0 2 2 1 2 0 2 2 0 0 0 2 0 1 1 1 1 2 0 2 2 2 0 1 0 1 0 2 2 0 2 0 0 1 1 0 0 1 2 1 1 1 0 0 0 1 0 1 1 1 0 1 0 2 0 0 1 0 0 0 0 0 1 0 0 1 1 0 1 0 0 1 0 0 0 0 1 2 0 2 0 0 0 0 0 0 2 0 2 2 0 1 1 0 2 0 0 2 0 0 1 0 1 1 0 2 0 1 0 0 0 0 0 0 1 0 0 0 1 0 1 0 0 0 0 1 1 2 0 0 0 0 0 1 0 0 2 1 2 2 2 0 0 1 1 0 2 1 1 1 1 1 0 0 1 1 0 0 1 0 0 0 0 1 0 1 0 1 1 0 1 1 0 0 0 1 1 0 1 1 1 0 2 0 1 2 1 0 1 0 1 0 0 0 0 0 0 1 1 1 0 1 0 0 1 1 1 2 0 0 0 0 0 1 0 1 0 1 1 0 0 0 0 0 0 2 0 1 0 0 0 0 0 2 1 1 2 1 0 2 1 1 0 0 0 0 0 0 0 0 0 0 0 0 1 1 0 0 1 0 0 1 2 0 0 0 0 2 0 2 0 0 2 1 1 0 0 0 1 0 0 2 0 0 0 2 0 1 0 2 0 2 2 2 1 1 0 0 0 0 0 0 0 0 1 0 1 0 1 2 2 0 1 1 1 2 0 0 1 0 1 1 2 2 0 0 2 2 2 0 0 1 1 0 0 0 1 1 1 0 1 0 0 0 0 0 0 0 0 1 0 0 0 0 1 1 0 1 0 0 0 0 1 0 0 2 2 0 1 0 0 0 2 0 0 0 0 2 1 1 1 1 0 0 0 0 1 0 1 1 1 2 1 0 2 2 2 2 0 0 0 2 0 0 2 2 0 2 0 1 1 0 0 0 1 1 1 1 2 1 0 1 0 2 1 1 2 2 0 1 2 1 0 1 0 0 0 1 0 1 1 1 2 1 1 0 2 2 1 0 2 0 1 0 1 1 2 2 0 0 1 1 0 0 1 1 1 0 1 0 0 0 0 0 0 0 1 2 0 0 0 1 0 1 0 0 0 2 0 2 0 0 0 1 0 0 0 1 1 0 0 0
43 0 1 0 0 1 1 2 2 2 0 0 0 1 1 1 0 1 1 1 1 1 0 1 1 1 2 0 2 2 2 2 1 1 1 0 2 1 0 0 1 1 1 0 2 1 0 0 0 1 1 1 0 1 1 0 1 1 2 0 1 2 0 1 0 0 0 0 1 0 0 1 1 2 1 2 2 0 0 0 1 2 2 0 1 0 0 0 0 2 0 0 1 2 1 2 0 1 1 2 1 0 0 0 2 1 2 0 2 0 0 2 1 2 1 2 2 1 1 0 2 1 1 1 0 0 0 1 0 1 1 1 0 0 0 0 1 0 0 0 0 2 0 0 0 0 0 0 0 0 0 2 0 0 0 0 0 0 0 0 0 1 1 1 1 2 1 1 2 0 0 2 1 1 0 1 1 1 0 0 0 0 1 1 2 1 1 2 0 1 1 2 0 0 1 0 0 0 0 0 0 0 1 1 2 0 1 0 0 0 1 0 1 0 0 2 0 0 1 0 1 1 0 1 1 0 2 2 1 1 1 2 0 0 0 0 0 2 0 1 0 1 2 1 1 0 0 0 0 0 0 0 1 0 1 2 1 1 1 0 0 0 0 0 0 0 0 1 1 0 0 0 0 1 0 1 0 1 1 0 2 0 1 1 1 1 1 1 0 2 0 0 0 0 2 0 1 1 0 0 0 0 0 1 0 0 1 0 1 1 1 0 2 0 2 0 1 0 1 0 1 1 0 0 2 0 1 0 2 1 0 2 0 0 0 0 0 0 2 0 0 0 2 1 1 1 0 0 1 2 2 0 0 0 0 0 0 0 1 0 1 1 1 0 1 1 0 2 2 0 2 2 1 1 0 1 0 0 0 2 1 0 1 0 0 0 0 1 1 0 0 0 0 0 2 1 0 0 1 1 1 1 0 2 1 1 1 1 0 2 0 0 0 1 1 1 0 0 0 0 1 1 1 1 0 1 0 2 2 0 2 0 1 1 2 1 0 1 1 0 2 0 0 1 1 2 1 0 0 0 0 0 0 2 2 1 1 2 0 2 0 0 0 0 0 1 1 1 0 1 1 1 2 2 0 0 0 2 0 0 1 0 2 0 2 1 0 1 0 0 0 1 0 2 1 0 0 1 1 2 0 2 2 2 2 0 2 1 0 0 0 2 0 0 0 2 0 2 0 1 1 2 1 2 2 2 0 1 1 1 1 0 0 1 0 0 1 1 1 1 1 0 0 1 2 0 2 0 2 0 0 0 1 2 0 1 0 1 0 1 1 0 1 0 0 1 1 1 1 0 1 1 0 0 0 0 0 0 0 0 0 0 0 0 1 1 1 0 0 0 0 2 0 1 1 1 1 0 0 0 0 2 1 0 0 2 2 0 1 1 1 1 0 0 1 0 0 1 0 0 1 0 0 1 0 1 1 1 0 0 0 1 1 2 0 1 2 0 0 0 1 0 0 1 1 0 2 2 1 1 0 2 1 0 0 0 0 0 2 1 1 1 0 1 0 2 0 2 1 1 0 1 0 0 0 0 2 0 0 0 0 1 1 1 1 2 0 0 0 0 2 0 0 2 1 0 0 1 1 1 1 1 0 0 1 2 0 1 1 0 0 0 0 1 0 1 0 2 1 0 1 0 1 0 1 1 1 0 0 0 0 0 0 0 2 2 0 0 1 1 0 0 0 0 0 0 0 0 0 0 0 0 0 1 1 0 1 0 1 0 0 0 2 0 1 0 0 1 0 1 0 0 1 0 0 0 0 0 1 0 0 2 1 1 1 2 1 1 1 1 0 1 2 2 1 1 0 0 0 1 1 0 0 0 0 0 2 0 0 0 0 0 1 0 1 1 0 0 2 0 2 1 0 1 0 0 0 2 1 0 1 0 0 1 0 0 0 1 1 0 1 0 0 0 0 0 0 0 0 0 0 0 0 0 0 0 1 0 2 0 2 0 0 0 0 1 1 0 1 0 0 0 0 2 0 0 0 1 1 1 1 1 1 0 0 0 0 0 1 2 0 2 1 0 2 2 2 1 0 1 0 2 0 0 1 1 1 2 0 2 0 0 0 0 0 2 2 0 1 1 0 1 0 0 1 1 0 2 0 1 2 0 0 1 0 0 0 1 1 1 0 0 1 2 0 0 0 0 0 0 1 0 2 1 1 0 2 2 0 1 1 0 0 0 2 0 0 0 2 0 1 1 0 0 0 2 0 1 1 0 0 1 0 2 0 1 1 0 1 2 1 1 0 0 1 0 0 0 0 0 0 0
44 0 1 0 2 0 0 2 1 1 0 0 0 1 1 1 0 1 0 2 0 0 0 0 0 0 0 0 2 0 1 0 1 1 1 1 1 1 0 0 2 2 0 1 1 1 2 0 0 1 1 1 0 1 0 1 1 0 0 1 0 1 0 2 0 0 0 0 2 1 0 2 1 2 1 2 1 1 1 1 1 2 2 0 0 0 0 0 0 2 0 0 0 1 0 1 0 0 0 0 0 1 0 0 1 1 1 1 2 1 0 2 0 1 0 1 1 0 0 0 2 0 2 2 0 2 2 1 1 0 0 0 0 1 0 0 0 0 0 0 1 1 0 0 0 1 0 1 0 0 1 0 1 1 0 0 0 1 1 1 1 1 1 1 0 2 0 1 1 1 0 1 0 2 0 0 2 1 1 1 0 1 1 1 1 0 1 1 1 0 1 2 1 0 2 0 1 0 0 0 0 0 0 1 2 1 1 1 0 0 0 0 2 0 0 2 1 1 2 1 0 0 2 2 0 0 0 1 1 1 0 1 0 0 0 0 0 2 0 1 0 1 2 2 2 0 0 0 0 0 0 0 2 0 1 2 1 1 0 0 0 0 0 0 0 0 0 1 2 0 0 1 1 1 0 0 0 1 1 0 1 0 0 1 2 1 0 1 0 2 1 1 0 0 2 0 2 0 1 0 0 0 1 0 0 0 1 0 0 2 0 2 1 0 2 1 1 0 1 1 1 2 1 0 1 0 0 0 0 0 0 2 0 0 1 0 0 2 0 1 0 0 0 0 1 2 1 0 0 1 2 0 0 0 0 1 0 0 0 1 0 0 1 0 0 2 0 2 1 0 1 1 0 0 0 0 0 0 0 2 1 0 1 1 0 1 1 0 0 0 0 1 1 1 2 0 2 0 1 1 1 1 0 1 0 0 1 1 0 2 0 0 0 1 1 2 0 1 0 0 0 1 1 0 1 2 1 1 2 0 2 1 0 0 1 1 0 0 1 0 2 0 0 1 1 2 2 0 0 0 0 0 0 2 2 0 2 0 0 0 1 0 0 1 0 1 1 2 0 0 2 2 1 1 2 0 1 1 0 0 2 0 1 0 1 2 0 1 1 1 1 2 0 1 1 0 1 0 0 2 0 2 1 0 1 0 2 0 0 1 0 2 0 1 1 1 1 1 0 2 1 1 0 1 0 2 1 2 2 1 1 0 0 0 1 0 1 1 2 1 1 1 0 1 1 0 2 2 0 2 0 1 1 2 1 0 1 1 0 0 0 0 1 0 0 0 0 1 1 0 1 1 1 0 0 0 1 0 0 2 0 0 1 0 1 1 1 0 0 1 0 0 0 0 1 0 1 0 0 0 0 2 0 0 0 2 0 0 0 2 0 0 0 2 1 2 1 0 0 0 0 0 0 0 0 1 2 1 0 0 0 0 0 0 0 2 2 1 0 1 1 0 0 2 2 0 1 0 1 0 0 1 0 0 0 0 0 0 1 0 0 0 1 0 2 2 1 1 1 0 1 1 1 0 0 0 2 0 1 1 0 1 0 0 2 2 2 1 0 0 2 1 0 2 0 0 0 2 1 1 0 0 0 1 2 1 1 0 0 1 1 1 0 1 1 1 0 1 1 0 0 1 0 0 1 2 0 0 1 1 1 1 0 2 0 0 0 0 1 2 0 0 0 0 0 0 0 0 0 0 0 0 0 1 0 1 0 0 1 0 0 1 2 1 0 0 0 1 0 1 0 0 1 1 1 0 0 0 1 1 0 2 0 0 1 1 1 0 0 2 0 2 2 2 2 1 0 1 0 0 1 0 0 0 0 1 2 0 0 2 2 1 0 2 2 2 0 0 0 0 0 0 0 1 0 0 0 2 0 0 0 0 0 0 0 1 1 1 1 2 0 0 1 1 0 1 1 1 0 0 0 0 0 0 1 0 1 0 0 0 0 0 0 0 0 1 1 0 1 0 0 0 1 1 0 0 0 2 1 1 1 1 2 0 0 0 0 0 0 1 0 1 1 0 1 1 2 1 0 0 0 2 0 1 1 1 1 2 0 2 0 0 0 0 0 1 1 0 2 0 1 1 1 1 0 1 0 1 0 0 2 1 0 1 0 0 0 2 0 0 1 1 1 1 0 0 1 1 0 0 2 0 1 0 1 0 1 2 0 0 1 1 0 1 2 0 0 0 2 0 0 0 0 0 0 1 0 1 1 0 0 1 0 1 0 0 0 1 0 2 0 0 0 1 0 0 0 1 1 1 2 0
45 0 1 0 0 0 0 1 2 1 1 1 0 1 1 1 0 0 1 1 0 0 0 1 0 0 0 0 1 1 2 1 1 0 1 0 1 2 0 0 1 1 1 0 1 1 0 0 0 0 0 0 0 0 1 2 0 1 2 0 1 1 0 1 0 0 0 1 1 0 0 1 2 2 1 2 2 0 2 0 2 2 2 0 2 0 1 0 0 2 0 0 0 2 1 1 0 2 2 2 0 0 0 0 2 1 2 2 1 1 0 1 0 1 0 2 1 0 0 0 2 0 2 2 0 2 2 1 1 0 0 0 0 1 1 1 0 0 1 0 1 1 0 0 0 0 0 0 0 1 0 1 0 1 0 0 0 0 0 2 1 0 0 2 1 0 0 0 0 2 1 0 1 1 0 1 2 1 0 0 0 1 1 1 2 1 1 2 1 1 1 2 0 0 1 0 0 0 0 0 1 1 0 0 2 2 2 0 1 0 1 0 1 0 0 2 0 1 1 1 1 1 2 2 0 0 0 2 0 2 1 1 0 0 0 0 0 2 0 0 0 0 2 1 1 0 0 0 0 0 0 0 0 0 1 1 0 2 2 2 2 2 0 0 0 0 0 0 2 0 0 1 0 2 0 1 1 1 0 0 1 1 0 2 0 0 0 1 0 2 1 0 0 0 1 0 0 2 0 2 0 1 1 1 0 0 0 0 0 2 0 2 1 1 1 0 1 0 0 1 0 2 1 0 2 0 0 0 1 1 0 1 1 0 0 0 0 1 1 0 0 0 2 2 0 0 0 0 0 1 2 0 0 1 0 0 1 0 0 1 0 0 0 1 0 0 0 2 2 1 2 2 0 0 0 0 0 1 1 1 0 0 0 0 0 0 0 1 1 0 0 1 1 0 2 0 1 1 0 0 0 0 0 1 1 0 1 0 0 1 1 1 0 1 1 2 1 0 1 0 0 1 1 1 0 2 2 1 1 1 1 0 0 0 2 2 0 2 1 1 2 0 0 1 1 2 2 1 1 0 0 0 0 1 0 0 0 2 2 1 1 0 0 0 0 0 0 1 0 1 0 0 0 0 2 0 1 2 1 0 1 1 1 0 0 0 0 1 0 1 1 0 0 1 0 0 0 0 0 2 0 2 2 1 1 0 1 0 0 1 0 2 0 0 0 0 0 2 0 0 0 2 1 2 0 2 0 0 0 2 1 0 0 0 1 0 1 0 2 0 1 1 1 0 1 0 0 1 1 1 0 0 1 2 1 1 1 0 0 0 0 0 0 0 0 2 2 0 1 0 0 0 0 0 0 0 1 1 0 2 0 0 2 0 0 0 1 0 1 1 0 0 1 0 0 0 2 0 0 0 0 2 1 0 0 2 1 0 0 0 0 0 0 2 0 1 1 0 0 0 1 0 0 1 0 0 2 0 0 0 1 0 0 1 0 0 0 1 0 0 0 0 0 1 1 0 2 1 0 0 1 0 1 0 1 0 0 0 1 0 0 0 1 1 0 1 0 2 0 1 1 0 0 1 1 1 1 1 1 1 0 0 0 0 2 2 1 0 1 0 2 0 0 0 0 0 0 1 0 1 1 0 0 1 2 1 1 2 0 0 0 0 0 0 0 0 0 1 0 0 0 0 0 1 1 2 1 0 0 0 0 0 0 2 0 0 1 0 0 0 0 0 0 0 0 1 1 0 0 0 0 0 0 1 0 0 1 0 1 0 0 0 1 0 0 1 0 1 0 2 1 0 0 0 1 0 0 0 1 0 0 2 0 0 0 1 0 2 1 2 0 1 2 2 2 1 0 1 0 0 1 0 0 0 1 0 1 0 0 1 1 1 2 0 0 2 0 1 1 0 1 1 0 2 0 0 1 1 1 0 0 1 1 0 0 1 0 0 0 0 0 0 0 0 0 0 0 0 0 1 0 0 0 0 1 1 1 0 0 0 2 0 0 0 0 1 1 0 0 0 0 0 0 2 0 2 0 0 2 2 2 2 1 0 0 0 0 1 0 2 0 2 0 0 2 2 2 2 0 1 0 2 1 0 2 1 0 0 0 2 0 0 0 0 1 1 1 2 0 1 0 1 0 1 0 2 0 0 0 0 2 0 0 2 0 0 0 0 0 1 0 0 1 1 0 1 1 0 0 0 2 0 2 0 1 1 1 2 0 0 1 1 1 0 2 0 0 1 2 0 1 0 0 0 0 0 0 1 1 0 0 1 0 0 0 0 0 1 0 1 0 0 0 2 0 1 0 0 0 0 0 0
46 0 2 0 0 0 0 1 2 1 0 1 1 1 2 2 0 2 1 1 1 1 0 0 0 0 0 0 1 1 2 1 1 1 2 0 2 1 0 0 1 1 0 0 0 0 1 1 0 0 0 1 0 0 1 2 0 0 0 0 1 1 0 1 0 0 0 0 2 0 0 1 2 2 1 2 2 0 2 0 2 2 2 1 1 0 0 0 0 2 0 1 0 2 0 2 2 0 0 0 1 0 1 0 2 0 2 1 1 0 1 1 0 2 0 2 1 0 1 0 2 0 1 1 0 1 1 0 0 0 0 0 0 0 0 0 0 0 0 0 0 2 0 0 0 0 0 0 0 0 0 0 0 0 0 0 0 0 1 1 0 1 2 0 2 2 1 1 1 1 1 0 0 2 0 0 1 1 0 0 0 0 0 0 0 0 0 2 1 1 1 2 0 0 1 0 1 0 0 0 0 0 0 1 2 0 1 0 1 0 1 0 1 0 1 1 1 0 0 2 0 0 2 2 0 0 0 1 0 1 0 0 1 1 1 0 1 2 0 1 0 0 2 1 2 1 1 0 0 0 0 0 0 1 0 0 0 2 0 0 0 0 0 0 0 0 0 0 2 0 1 0 0 0 0 0 0 2 2 0 2 0 0 1 2 1 0 1 0 2 1 2 0 0 2 0 2 0 0 2 0 0 0 1 0 0 0 1 0 1 0 1 2 1 1 0 1 0 0 2 0 2 2 1 1 0 0 0 0 2 0 0 0 0 0 0 0 2 0 0 2 2 1 1 2 2 0 0 1 0 2 0 0 1 0 1 2 0 0 1 0 0 1 0 0 1 0 1 1 0 1 1 0 0 0 0 0 2 2 2 0 1 1 0 0 0 0 1 1 0 0 0 0 0 2 0 1 0 0 0 0 0 0 1 0 0 1 0 0 1 2 0 1 0 0 1 0 0 0 0 0 2 1 1 1 1 1 0 2 0 0 2 0 1 0 1 0 0 0 0 1 1 0 0 0 1 1 0 1 0 0 0 0 2 2 1 2 0 1 0 2 0 0 0 0 0 0 2 0 0 1 1 1 1 0 0 0 1 2 1 2 0 0 0 0 1 0 1 0 1 1 2 0 2 1 0 1 1 1 2 0 2 1 1 1 0 0 1 1 0 0 2 0 1 1 0 0 1 0 2 1 1 1 2 0 2 2 0 0 2 1 1 1 0 0 1 1 0 2 0 1 1 0 1 2 1 1 1 1 2 0 0 1 2 1 0 1 1 0 1 2 0 0 0 0 1 1 2 0 1 0 0 0 0 0 0 0 1 0 2 0 0 1 0 1 1 2 0 0 0 0 0 0 0 0 1 0 1 0 0 1 1 0 0 1 2 1 0 0 2 2 1 0 1 0 1 1 0 1 0 1 0 0 0 0 0 2 1 0 0 0 0 0 2 0 0 2 0 0 0 0 0 0 1 2 0 2 1 0 0 1 1 0 0 0 0 0 0 2 1 1 0 0 1 1 1 0 2 1 1 0 1 1 0 0 0 1 0 1 1 1 2 0 1 2 2 1 1 1 0 2 1 0 1 0 0 0 1 1 0 0 1 0 2 2 2 0 0 1 0 0 0 0 2 0 0 0 0 0 0 0 0 0 1 1 1 2 0 1 1 1 1 0 2 1 1 1 0 0 1 1 1 0 0 1 0 1 0 1 1 1 0 0 0 0 0 1 0 2 0 0 1 2 2 0 0 0 0 0 0 0 0 0 0 0 0 0 0 1 0 0 2 1 1 1 1 1 2 2 1 1 0 1 0 0 0 0 0 0 1 1 0 0 0 2 0 0 0 1 2 2 0 0 1 2 1 0 0 1 1 1 2 1 2 0 0 1 1 0 1 0 0 1 0 0 0 0 0 0 0 0 0 1 1 0 1 1 0 0 0 0 0 0 0 1 0 1 0 0 0 1 0 0 0 0 0 0 0 2 0 0 0 1 1 0 0 0 1 1 1 1 1 0 0 0 0 0 0 0 2 0 1 0 1 0 0 1 2 0 0 0 2 0 2 2 2 0 2 0 2 0 0 1 1 1 1 1 0 2 2 0 0 1 2 1 1 0 1 0 0 2 1 0 1 0 0 0 0 1 0 0 0 2 1 0 0 2 0 0 1 2 0 2 0 2 0 2 2 0 0 2 0 0 0 0 2 2 0 2 0 0 1 0 0 0 0 0 0 1 1 0 1 0 2 1 0 1 0 1 2 0 0 0 1 1 0 0 0 0 0 0 0
47 0 2 0 1 0 0 2 1 2 0 1 0 1 1 1 0 2 0 1 0 0 0 0 0 0 0 0 2 2 1 1 0 1 0 0 2 1 0 0 1 1 0 0 1 0 0 0 0 0 0 0 1 2 0 1 0 0 1 1 0 0 0 1 1 1 1 0 1 0 0 1 1 2 1 2 2 0 0 0 1 2 2 1 1 0 0 0 0 2 0 1 0 1 0 2 2 1 1 1 1 0 0 0 2 2 2 1 0 0 1 0 0 2 0 2 2 0 1 0 1 0 2 2 0 0 0 1 0 1 0 0 0 0 0 0 0 0 0 0 2 0 0 0 0 0 0 0 0 2 0 0 0 0 1 0 0 0 1 1 0 1 1 1 0 2 0 0 2 0 0 2 0 2 0 1 1 0 0 2 2 2 0 0 1 0 1 1 0 0 0 1 2 2 2 2 2 0 0 0 1 1 1 1 2 0 1 0 0 0 0 0 0 0 0 2 0 0 1 1 0 0 2 2 0 1 1 1 1 0 1 1 0 0 0 0 0 2 0 2 0 0 2 1 1 0 0 0 0 0 0 0 0 0 0 0 0 2 1 1 1 1 0 0 0 0 1 0 2 1 1 1 0 2 0 1 0 1 1 0 0 2 1 1 1 1 1 2 0 2 1 0 0 0 2 0 2 0 0 0 0 0 0 0 0 0 2 0 0 0 0 0 2 0 1 0 1 1 0 0 1 1 2 1 1 0 0 1 1 2 0 1 0 0 0 0 0 1 2 1 1 1 2 2 1 1 1 0 0 0 1 0 0 0 0 0 0 0 0 1 0 0 2 0 0 1 0 1 1 0 1 1 1 1 2 0 0 0 0 1 1 1 0 1 0 0 0 0 0 0 0 1 2 0 2 0 0 1 1 1 1 1 0 2 1 0 0 0 0 2 0 0 0 1 1 1 0 0 1 0 1 1 1 2 0 2 2 2 2 1 2 1 0 0 2 2 0 1 0 0 1 1 1 2 1 2 1 1 0 0 0 0 0 1 0 0 0 2 0 2 0 1 0 0 0 0 0 2 0 0 0 0 2 2 0 0 0 1 2 1 1 0 0 0 0 1 0 0 2 1 1 2 1 2 2 0 1 0 0 2 0 2 2 1 2 0 2 1 0 1 0 2 1 1 1 1 0 2 0 2 2 2 0 2 0 1 0 1 1 1 1 1 0 1 0 1 0 1 2 0 1 1 0 1 1 0 2 0 2 1 0 0 0 1 2 0 1 1 0 0 0 0 0 0 0 1 1 1 2 0 0 1 1 0 0 1 2 2 0 2 0 0 1 0 0 0 1 0 0 0 0 2 1 1 1 0 0 1 0 0 1 1 0 0 0 2 1 0 0 0 0 0 0 2 0 1 1 0 1 0 0 0 0 1 0 1 0 0 0 0 1 0 0 2 0 1 2 0 0 1 1 1 0 1 2 0 2 0 0 0 2 0 0 2 0 0 0 1 2 0 0 0 0 0 1 2 1 1 1 0 1 1 0 0 0 0 2 0 0 0 1 0 0 0 2 2 1 0 0 1 2 0 1 2 1 0 0 2 1 1 0 0 1 2 2 2 1 1 1 0 0 0 0 2 0 0 0 1 1 0 0 1 1 1 0 1 2 0 1 0 0 0 0 2 1 0 1 0 1 1 0 0 0 0 1 1 1 1 0 0 0 0 0 0 0 1 1 0 2 0 0 0 0 1 0 1 1 2 0 2 0 0 2 0 0 0 0 0 1 2 0 1 1 1 2 2 1 1 1 2 0 1 2 2 1 0 0 0 0 1 1 0 0 0 0 1 1 0 0 1 1 0 1 0 2 1 0 0 2 0 2 2 1 2 0 0 2 0 2 0 0 2 0 1 0 1 0 1 1 1 0 0 1 1 0 1 1 0 0 0 0 0 0 1 1 1 1 0 0 0 2 0 0 0 0 1 1 1 2 0 1 1 1 1 0 1 0 1 1 2 2 1 1 0 0 1 0 1 0 1 0 1 0 0 2 2 2 2 0 0 0 1 0 0 1 2 0 1 0 2 0 0 0 0 1 1 1 1 0 0 0 0 0 0 0 0 1 0 0 0 2 0 2 2 2 1 1 0 1 2 0 0 1 0 0 1 1 2 0 0 2 0 2 0 1 0 0 2 0 0 1 1 1 1 1 0 0 1 2 1 0 0 1 1 1 1 0 1 0 1 0 2 0 1 0 0 0 0 0 1 0 0 0 2 1 0 1 0 0 0 0 0
48 1 2 0 0 0 0 2 0 2 0 0 0 0 0 0 0 2 1 2 1 1 1 0 0 0 0 0 1 2 2 0 1 1 1 0 1 1 0 0 1 1 1 0 2 1 0 0 0 0 0 0 0 0 0 0 1 0 0 1 0 1 0 0 2 2 2 0 1 0 0 1 2 2 2 2 2 0 0 0 1 2 1 1 2 0 0 0 0 1 0 1 0 1 0 1 1 1 0 2 0 0 0 0 2 0 2 2 0 0 0 0 0 1 0 1 1 0 2 0 0 1 1 1 0 0 0 2 2 0 0 0 0 0 0 0 0 0 0 0 1 1 1 0 0 0 1 0 0 0 0 1 0 0 0 0 0 1 1 0 0 1 1 1 1 2 0 2 0 2 2 0 1 1 0 0 2 1 0 1 1 1 0 0 1 1 1 1 0 0 0 1 0 0 2 0 1 0 0 0 2 2 0 1 2 1 0 0 0 0 0 0 1 0 1 1 0 0 0 1 0 0 1 1 1 1 2 2 0 1 0 0 0 0 0 1 0 2 0 1 0 0 1 2 2 0 0 0 1 1 1 1 0 0 0 1 1 0 0 0 0 0 0 0 0 0 0 0 0 0 0 1 1 0 0 0 0 2 2 0 1 1 2 2 2 2 2 1 0 2 2 1 0 0 2 0 2 0 0 0 0 0 0 1 0 0 1 0 1 2 1 2 1 0 1 0 0 0 1 1 1 2 1 1 2 0 0 0 1 0 0 2 1 1 0 0 0 1 1 0 1 1 2 2 1 1 0 1 2 2 1 1 0 0 0 1 0 0 0 0 0 0 1 0 1 1 0 2 2 1 2 2 1 1 1 0 0 0 0 2 1 1 0 0 0 1 0 1 1 0 1 1 0 0 2 0 0 0 0 1 1 1 0 2 0 0 0 1 0 2 0 0 0 0 0 1 1 0 1 0 0 1 1 1 1 1 1 0 1 0 1 1 0 0 1 1 0 1 1 1 0 2 0 1 1 1 1 1 1 0 0 0 1 2 1 1 0 1 1 0 1 0 0 0 0 2 2 2 0 0 2 1 1 1 2 0 2 2 2 2 2 0 1 0 1 1 0 0 1 1 2 1 0 1 1 0 1 2 2 1 1 2 2 2 2 0 2 1 0 0 0 2 0 0 0 2 0 2 0 2 0 2 0 0 0 1 0 1 1 1 1 0 0 1 0 1 2 1 2 1 1 1 0 0 1 0 2 2 0 2 0 0 0 2 0 0 1 0 1 1 1 1 0 0 0 1 1 2 1 1 0 0 2 0 1 2 2 0 0 2 0 0 0 0 2 1 1 1 0 1 0 0 0 0 0 1 0 0 0 0 0 2 0 0 1 2 0 0 0 2 0 0 1 1 1 0 1 0 0 0 0 0 0 1 0 0 2 0 0 0 1 0 1 1 0 0 2 2 0 2 0 1 0 1 1 0 2 1 2 2 0 1 0 0 0 0 0 0 1 0 0 0 0 2 0 0 0 2 1 1 0 0 1 1 1 0 1 0 0 0 0 1 0 0 0 0 0 0 0 1 0 1 0 1 1 0 0 2 1 1 0 1 0 1 1 2 1 2 0 0 1 0 0 2 0 0 0 1 1 0 1 0 1 1 0 2 1 1 0 0 0 0 0 2 0 0 2 0 0 0 0 0 0 0 1 0 1 1 0 0 0 0 0 0 0 0 0 0 2 2 0 0 0 0 0 2 1 0 0 0 0 0 1 1 1 0 0 0 0 0 1 2 0 0 1 1 1 1 1 2 0 1 2 2 1 0 0 1 0 1 2 0 0 0 1 1 0 0 1 1 1 0 0 1 2 0 0 2 2 0 0 2 2 2 0 0 2 2 0 0 0 0 0 0 0 0 0 1 1 0 0 0 2 2 0 2 2 1 0 0 1 0 1 0 1 0 1 0 0 0 2 0 1 0 0 0 2 0 2 0 0 0 0 2 0 0 0 1 0 0 0 0 0 0 0 0 0 0 0 0 0 2 1 0 2 2 2 2 0 1 0 1 1 0 1 1 0 2 0 2 0 0 0 0 0 2 2 0 2 0 2 0 0 1 0 1 1 1 0 1 1 0 0 2 0 0 0 0 0 1 0 0 2 1 1 0 0 0 0 1 2 0 1 0 2 0 2 2 0 1 1 0 0 0 1 1 1 0 0 0 1 0 0 0 0 0 1 0 2 0 0 0 0 1 0 0 1 0 0 2 0 0 0 2 1 1 1 0 0 0 0 0
49 0 1 0 0 0 0 1 2 0 0 1 0 1 1 1 0 2 0 2 0 0 0 0 0 0 0 0 1 2 2 1 0 1 1 0 1 1 0 0 0 0 0 0 1 0 0 2 0 0 0 2 0 1 1 1 1 0 0 0 1 2 0 1 1 1 1 1 1 0 0 0 2 1 1 1 1 0 0 0 0 0 2 1 0 0 0 1 0 2 0 1 0 2 0 0 0 1 1 1 0 1 2 0 2 0 2 1 1 0 1 1 0 2 0 2 2 0 1 0 1 0 2 2 0 0 0 1 1 0 1 1 1 1 0 0 1 0 1 0 1 1 0 0 0 0 0 0 0 1 0 1 0 1 1 1 1 1 0 0 0 1 1 1 1 2 2 2 2 0 0 0 0 2 2 0 2 0 0 0 0 0 1 2 1 0 2 2 1 0 1 1 0 1 2 0 0 0 0 1 1 2 0 1 2 1 1 1 2 0 1 0 1 1 0 2 0 1 0 1 1 1 2 2 0 2 2 0 0 0 0 0 0 0 0 0 0 2 0 1 0 0 1 0 0 0 0 0 0 0 0 0 1 0 0 1 1 1 0 0 0 0 0 0 0 0 0 0 2 0 1 0 1 0 0 1 0 1 1 0 0 2 1 1 1 1 2 1 0 2 1 1 1 0 2 1 1 0 0 0 0 0 0 1 0 0 0 1 1 1 1 0 0 0 1 0 1 1 0 0 1 1 1 0 1 0 1 0 1 1 0 0 0 0 0 0 0 2 0 2 1 1 2 0 0 0 0 0 1 0 0 0 0 1 0 1 1 0 0 1 0 0 1 0 1 0 0 1 2 1 2 2 1 1 0 1 0 1 1 2 1 0 1 0 0 0 0 0 0 1 0 1 1 0 2 0 0 1 0 0 0 0 0 2 1 1 0 1 0 2 0 0 0 0 0 2 0 0 0 0 0 2 0 0 1 1 1 1 2 1 2 1 0 1 2 1 0 0 1 0 1 0 0 0 0 1 1 1 0 0 0 1 0 1 0 0 0 2 1 1 0 0 1 0 0 1 1 2 0 0 0 0 0 0 1 0 1 2 1 0 1 1 0 0 0 1 0 1 0 0 1 1 1 2 2 0 1 2 2 1 1 2 2 1 1 1 1 1 0 1 0 0 0 1 1 0 0 2 1 2 1 2 2 2 1 2 0 1 1 1 1 0 0 0 2 0 0 1 2 1 0 0 0 0 1 0 2 0 2 0 0 0 0 0 2 2 0 1 0 2 2 0 0 2 2 0 0 2 1 1 1 1 0 0 0 0 1 0 0 1 0 0 0 0 0 0 0 0 0 0 0 1 0 0 0 0 0 1 0 0 1 1 0 0 0 2 2 0 0 1 0 0 0 0 1 0 1 0 0 0 2 0 0 1 0 1 1 1 0 0 0 2 0 2 0 1 2 0 0 1 1 0 0 1 1 0 2 0 1 1 0 1 0 1 0 0 0 1 1 0 0 0 0 2 0 0 0 2 1 1 0 0 0 0 0 1 1 0 0 0 1 1 0 0 2 2 1 1 0 0 1 0 1 1 0 0 0 2 1 1 0 0 0 1 1 2 0 1 1 0 1 0 0 1 1 0 0 2 1 0 0 0 0 1 1 2 1 0 0 0 0 0 1 1 2 2 1 0 1 1 0 0 0 0 1 0 1 0 1 1 1 0 0 0 0 1 1 0 1 0 0 0 1 2 0 0 1 0 0 2 2 0 0 1 0 0 0 0 0 1 0 1 0 0 0 2 0 2 1 2 0 1 2 1 1 1 0 2 0 0 1 0 0 0 1 0 0 0 0 2 2 1 1 1 1 2 0 2 2 0 0 2 1 2 0 0 1 1 1 0 0 1 1 1 0 1 0 0 0 0 1 0 0 0 0 0 0 0 0 0 0 1 0 0 2 0 0 0 0 0 1 0 1 0 0 2 1 0 1 0 1 0 1 1 0 0 0 1 0 2 2 2 0 0 0 0 0 0 1 0 0 0 0 1 2 2 2 2 0 0 0 2 0 1 1 1 0 2 0 1 1 0 0 0 0 2 2 1 1 0 0 1 0 2 0 2 2 2 0 0 0 1 0 1 0 1 0 1 0 2 0 0 1 0 0 1 2 1 0 1 2 0 2 0 0 0 0 2 0 0 0 0 0 1 2 1 1 0 1 0 0 0 1 1 0 0 0 1 1 0 0 1 0 2 0 0 0 0 1 2 0 0 0 1 0 0 0 0 0 0 0 0
50 0 1 0 0 0 0 1 1 2 1 0 0 1 1 1 0 2 2 1 0 0 0 0 0 0 0 1 2 1 2 0 0 1 2 1 2 1 1 0 1 1 0 0 0 0 0 0 1 0 0 0 1 1 1 2 0 0 1 0 2 2 0 1 0 0 0 0 0 0 0 1 2 2 2 2 2 0 1 0 1 2 2 1 1 0 0 0 0 1 0 0 0 2 1 2 0 0 0 0 0 0 1 1 2 0 2 0 1 0 0 1 0 1 0 1 1 0 0 0 2 0 1 1 0 0 0 1 0 1 0 0 0 0 0 0 0 0 0 0 1 1 1 1 0 0 0 0 0 0 0 2 0 0 0 0 0 1 0 2 0 1 1 0 0 0 1 0 0 2 2 1 2 0 0 1 1 0 0 1 1 1 0 0 0 0 1 1 0 0 1 1 0 0 2 0 0 0 0 0 0 0 0 0 2 2 2 0 0 0 0 1 1 1 0 2 0 0 2 0 0 0 1 2 0 0 1 2 0 2 0 0 0 0 0 0 0 2 0 2 0 0 2 2 2 0 1 0 0 0 0 0 0 0 0 0 0 1 0 0 0 0 0 0 2 0 2 0 2 0 1 0 0 0 0 0 0 1 1 0 0 1 1 2 2 1 0 2 0 2 1 0 1 0 2 1 1 0 2 0 2 0 1 0 0 0 0 0 0 2 0 1 1 1 1 0 0 0 0 1 1 1 0 0 2 0 1 0 0 0 0 1 0 0 0 0 0 1 1 0 1 1 2 1 1 1 0 0 0 0 1 0 0 1 0 0 1 0 0 0 0 0 1 0 1 0 0 1 2 0 2 2 0 0 0 0 0 0 0 0 0 0 0 0 0 1 1 0 0 0 0 0 1 0 2 0 1 1 0 0 1 0 0 1 0 0 1 1 0 1 1 1 0 1 1 1 0 1 0 1 0 1 0 1 1 2 2 0 0 0 0 0 0 0 1 1 0 0 0 0 2 0 0 0 0 1 1 0 0 0 0 1 0 1 1 1 0 2 0 1 1 0 1 1 0 1 1 2 0 1 1 1 0 0 1 0 1 1 2 0 1 1 1 0 1 1 0 1 0 0 1 1 0 1 0 0 1 2 2 2 0 2 1 1 1 0 1 1 0 1 0 1 0 0 1 0 0 1 0 2 1 1 1 2 1 2 1 0 0 2 1 1 0 1 1 0 2 1 0 1 1 1 0 0 1 0 2 0 2 0 0 0 0 1 1 1 0 0 0 0 0 0 0 2 2 0 0 1 1 1 1 1 0 0 0 0 0 0 0 2 0 0 1 0 1 1 2 0 1 1 0 1 0 1 1 0 1 0 0 1 0 1 0 0 0 2 1 0 0 1 0 0 0 0 0 0 1 0 1 0 1 0 0 1 0 0 1 1 0 0 1 0 0 2 0 2 2 0 0 1 2 0 0 0 2 0 0 1 1 1 2 1 0 0 0 0 0 1 1 1 1 0 1 1 1 1 0 2 1 1 0 0 0 0 0 1 1 1 1 1 0 0 1 1 2 2 1 1 0 1 1 2 0 2 1 0 0 2 1 2 1 0 0 1 2 1 1 2 0 0 0 0 1 1 1 0 0 1 0 0 0 1 0 0 1 2 0 1 0 0 0 0 0 2 0 0 1 0 0 2 2 2 0 0 0 1 1 1 2 1 1 1 0 0 0 1 0 0 1 1 0 0 1 2 0 0 1 1 0 2 1 0 0 1 1 1 0 0 1 1 0 1 0 0 0 1 0 2 0 2 0 2 2 1 0 0 0 1 1 0 0 0 1 0 1 1 2 0 1 1 1 0 1 1 1 2 0 0 2 0 2 2 1 2 0 0 1 1 1 0 0 0 0 0 0 0 0 0 0 0 1 0 1 1 0 1 1 0 0 0 0 0 0 0 0 1 1 0 0 0 0 0 1 0 0 1 1 0 2 0 0 0 1 1 0 0 0 1 0 0 0 0 0 0 0 0 1 0 1 0 1 1 0 0 2 1 1 2 0 1 0 2 0 0 1 1 1 2 0 1 0 0 0 1 1 1 1 2 2 0 0 2 1 1 0 0 1 0 0 0 1 0 0 2 0 0 0 0 1 0 0 0 2 1 1 0 1 1 0 2 2 0 1 0 0 0 1 1 1 1 1 0 0 1 1 1 1 0 1 0 1 1 0 0 0 1 0 2 0 0 0 2 0 2 0 0 0 0 0 2 0 0 0 2 1 1 0 0 0 2 2 0
51 0 2 1 0 0 0 2 1 2 0 0 2 2 0 0 0 0 1 1 1 0 0 0 0 0 0 0 2 1 2 2 0 0 1 1 2 1 1 1 1 1 0 1 2 1 1 0 2 0 0 2 0 0 1 1 0 1 2 0 2 2 2 2 0 0 0 0 0 0 0 0 1 1 0 1 1 0 0 0 0 1 2 0 0 0 0 0 0 2 0 1 0 1 0 1 1 2 2 2 2 0 0 0 2 2 2 1 1 1 0 2 0 0 0 0 1 0 2 0 1 0 2 2 0 2 2 1 1 0 0 0 0 0 0 0 0 0 0 0 1 2 0 1 0 0 1 0 0 0 0 0 0 0 0 0 0 1 0 0 0 0 1 1 2 2 2 1 1 0 0 1 1 1 1 0 2 0 0 0 0 0 1 1 1 0 2 2 1 0 1 2 1 1 1 1 0 0 0 0 1 1 0 1 1 0 1 0 2 0 2 0 1 0 0 2 2 0 2 0 2 2 1 0 2 1 1 2 0 2 0 0 0 0 0 0 0 2 0 2 0 0 2 2 2 0 0 0 0 0 0 0 0 1 1 1 1 2 0 0 0 0 0 0 0 0 0 0 2 0 0 0 1 0 0 0 0 2 2 0 1 1 0 2 0 0 0 1 0 2 1 0 1 0 2 1 2 0 1 0 0 0 1 0 0 0 1 0 0 1 0 2 2 0 1 0 1 0 0 1 1 2 1 0 0 0 0 0 0 0 0 2 0 0 0 0 0 0 2 1 1 1 2 1 0 0 0 0 1 0 0 0 0 1 0 1 2 0 0 1 0 0 0 0 0 2 0 1 1 0 1 1 1 1 0 1 0 1 1 2 1 0 1 1 1 1 1 0 0 0 0 0 2 0 2 0 2 0 0 0 0 0 0 2 1 0 0 1 1 1 0 1 0 0 0 1 1 1 0 1 0 0 0 1 0 1 1 0 2 1 2 1 1 1 2 2 0 2 1 1 1 1 1 1 1 2 2 0 0 0 0 1 0 2 1 0 1 0 1 0 0 0 0 0 0 0 0 0 0 1 1 1 1 1 1 0 0 1 2 0 0 0 2 2 0 1 1 1 1 1 2 1 1 1 2 0 0 1 1 1 1 1 1 1 1 0 2 2 0 0 0 2 1 1 1 0 0 2 0 0 1 2 2 2 2 2 0 0 0 2 1 1 0 0 0 0 1 1 2 1 0 0 1 1 2 0 2 0 2 0 0 0 0 2 0 1 0 0 0 0 0 0 0 0 0 2 1 1 1 0 1 1 1 0 0 1 1 0 0 2 0 0 1 0 1 1 1 1 0 2 0 1 0 0 1 0 0 0 0 0 0 2 0 1 0 2 0 0 0 0 2 0 0 0 2 0 0 0 0 0 0 0 0 1 0 0 1 2 0 0 0 1 0 2 0 0 2 1 0 2 0 1 0 1 1 0 1 1 2 2 0 1 0 1 0 0 0 1 2 0 0 0 1 0 2 2 0 1 1 0 1 1 0 1 1 0 2 0 1 1 1 1 0 1 2 2 2 0 1 0 2 0 2 2 1 0 0 2 1 1 0 1 0 1 2 1 1 1 0 0 1 1 0 0 2 1 0 2 1 0 0 1 1 0 0 1 1 0 1 1 1 1 0 2 1 1 0 0 1 1 0 0 0 0 0 1 1 0 0 0 0 0 0 0 0 0 1 0 2 0 1 1 2 2 0 0 0 1 0 1 0 0 1 0 0 1 1 0 1 0 0 2 0 1 0 1 0 2 2 2 0 0 2 2 2 1 0 2 0 0 2 0 0 0 1 0 1 0 0 2 2 0 0 1 1 1 1 1 2 0 0 2 1 2 0 0 1 0 1 1 1 0 1 1 0 0 0 1 2 1 1 2 1 1 0 1 1 0 0 0 0 0 0 0 1 0 0 0 0 0 1 0 0 0 0 0 1 0 1 0 0 0 1 1 0 0 0 1 1 0 0 0 0 0 0 0 0 0 0 2 0 1 2 0 1 1 2 1 0 1 1 1 1 0 2 2 0 2 0 0 2 0 0 0 1 2 2 1 0 0 0 0 1 1 0 0 1 1 0 0 2 0 1 2 1 1 1 1 0 1 0 0 1 1 1 1 1 0 0 0 2 0 2 0 0 1 1 2 0 0 2 0 0 0 1 0 0 0 0 0 1 0 0 0 1 1 0 0 1 1 0 1 0 0 0 0 0 1 0 2 0 0 0 1 0 0 1 1 1 1 1 0
52 0 0 0 1 1 1 2 2 2 0 0 1 2 1 2 1 2 1 2 1 1 0 0 0 0 0 0 2 0 1 2 0 1 2 0 2 0 1 1 0 0 0 0 1 0 0 0 0 0 0 0 2 2 1 0 1 0 0 0 0 1 0 2 1 1 1 0 1 0 0 0 2 2 2 2 2 0 0 0 1 2 2 0 1 0 0 0 0 1 0 0 2 2 0 2 0 1 1 1 2 0 0 0 2 0 2 1 1 1 0 2 0 2 0 2 2 0 2 0 1 0 2 2 0 1 1 1 1 0 0 0 0 1 0 0 0 0 0 0 1 1 1 0 0 0 1 0 0 1 0 1 0 0 1 0 0 1 2 1 1 2 2 0 1 2 1 0 0 1 0 2 1 1 1 1 1 0 0 1 1 2 1 1 1 0 1 0 0 0 2 2 1 1 2 0 0 0 0 0 0 0 0 2 2 1 0 2 2 0 2 0 1 0 0 2 1 1 2 0 1 1 1 1 1 0 1 0 0 1 1 1 0 0 0 0 0 2 0 1 0 0 1 0 0 0 0 0 0 0 0 0 0 0 1 1 0 0 0 0 0 0 0 0 1 1 0 0 1 1 0 2 0 1 1 0 1 1 1 0 0 2 1 1 2 1 0 2 0 2 1 1 0 1 2 1 2 1 0 1 1 0 0 1 0 0 0 0 1 2 1 1 2 0 0 0 0 0 0 1 0 2 1 0 1 0 0 1 0 1 0 2 0 0 0 0 0 1 1 2 1 2 1 1 2 2 0 0 0 0 2 0 0 1 0 1 1 0 1 1 1 1 1 0 0 0 0 2 2 0 2 2 1 1 0 0 0 0 0 0 1 0 2 0 0 1 1 0 0 1 0 0 2 0 1 1 2 1 0 1 0 1 0 1 0 0 1 0 0 2 0 0 0 1 1 1 0 0 0 0 0 1 0 1 0 2 1 0 1 0 1 1 1 0 0 0 1 1 1 0 2 0 0 0 0 1 2 1 0 0 0 0 0 1 0 0 0 2 0 2 0 2 0 0 0 0 0 2 0 0 0 0 0 0 2 0 0 2 2 1 1 0 1 0 1 1 0 0 0 2 0 2 0 1 1 0 0 0 0 2 0 2 2 2 2 0 2 0 0 2 0 1 0 0 0 2 0 2 0 1 1 2 1 1 0 1 0 0 0 2 0 2 0 0 0 1 0 0 2 1 1 1 0 1 1 0 1 1 1 2 0 0 1 1 1 1 1 1 2 0 0 1 0 0 0 1 1 0 1 0 0 0 0 0 0 0 0 0 0 2 0 0 0 0 0 0 0 0 1 1 0 0 2 0 0 0 0 0 0 0 0 1 1 0 0 2 2 1 0 0 0 0 0 1 1 1 1 0 2 0 0 0 0 1 0 0 1 0 0 0 2 0 0 1 0 2 2 0 1 1 0 1 0 2 2 0 1 0 1 1 0 1 1 1 1 1 0 0 2 0 0 0 2 2 0 0 0 2 0 0 2 0 0 1 1 0 2 0 1 1 0 0 0 0 1 1 0 1 0 0 2 1 0 1 0 0 0 1 0 0 0 0 0 1 1 2 0 1 0 0 1 0 0 2 0 1 0 1 1 0 0 0 0 1 0 1 2 2 0 0 0 0 0 2 0 0 1 0 1 1 0 0 1 1 2 0 2 0 0 0 0 0 0 0 0 1 0 0 2 1 1 0 1 2 0 0 1 1 0 2 1 0 2 1 1 0 0 0 0 2 0 0 0 0 1 2 1 2 2 2 1 0 2 1 1 0 0 1 0 0 1 0 0 0 0 0 2 0 0 2 2 1 1 1 1 2 0 1 0 0 1 1 0 1 0 0 2 1 0 1 0 0 1 0 0 0 0 1 1 0 1 0 0 0 1 0 0 0 0 0 0 0 0 0 0 0 2 0 0 1 0 0 0 0 0 1 2 0 1 0 0 0 1 1 0 0 0 0 2 2 2 2 2 0 0 1 0 0 2 1 2 2 2 1 2 1 1 1 0 2 0 2 0 0 0 0 1 0 0 1 0 0 0 0 1 1 2 1 2 1 0 1 0 0 0 0 1 1 1 1 2 0 0 1 0 0 0 0 0 1 0 0 1 2 1 1 1 0 0 0 2 0 2 0 1 0 0 1 1 1 1 0 0 1 1 1 1 0 1 1 1 0 0 0 1 1 0 1 1 0 0 1 0 1 1 0 0 1 0 1 0 0 0 2 2 0 0 0 1 1 2 1
53 0 2 0 0 0 0 1 1 2 0 0 0 0 0 0 0 0 0 1 0 0 0 0 0 0 0 0 2 0 2 0 2 1 1 0 1 1 0 0 1 1 1 0 2 0 1 0 0 0 0 0 1 1 0 1 0 2 2 0 0 2 0 2 0 0 0 0 0 0 0 2 2 2 1 2 2 0 0 0 1 2 2 0 2 0 1 0 0 1 0 0 1 1 0 2 1 0 0 1 0 0 1 0 1 1 1 0 2 0 0 2 0 1 0 1 1 0 1 0 1 0 1 1 0 1 1 1 0 1 0 0 0 0 0 0 0 0 1 0 1 1 0 0 0 0 0 0 0 0 0 1 0 0 0 0 0 0 0 1 0 2 1 1 0 2 1 1 1 1 1 0 0 2 0 1 1 0 0 1 1 1 0 0 0 0 0 1 0 0 1 1 0 2 2 0 0 0 0 0 1 1 1 1 1 0 1 0 1 0 1 0 1 0 0 2 0 1 0 1 1 1 1 2 0 0 0 1 1 1 0 0 0 0 2 2 0 2 0 1 0 1 1 1 1 0 0 0 0 0 0 0 0 1 0 2 1 2 1 1 1 1 0 1 2 0 1 1 2 0 0 1 0 2 0 1 1 2 2 0 0 1 1 2 2 2 0 2 0 2 1 1 0 0 2 0 1 1 1 0 1 0 0 1 0 0 0 0 0 0 0 0 1 0 2 0 1 0 0 2 0 2 1 0 0 0 0 0 1 1 0 1 1 0 0 0 0 1 1 1 1 0 2 2 0 0 0 0 1 0 0 0 1 1 0 0 1 0 0 1 0 0 2 0 0 1 0 2 2 1 2 2 0 0 0 1 0 1 1 1 2 1 0 0 0 1 0 1 1 0 1 1 1 0 2 0 1 0 1 0 0 0 0 2 0 1 0 1 0 1 1 0 0 0 0 2 1 1 0 1 0 1 0 1 1 2 2 1 0 0 1 1 0 0 2 2 0 0 0 0 1 1 0 0 0 1 2 1 1 1 1 0 0 2 0 0 0 0 1 0 2 0 0 0 0 2 2 2 0 0 0 0 1 1 1 0 1 2 1 0 1 1 1 1 0 0 0 0 0 1 0 1 0 1 0 0 1 2 2 2 0 2 1 1 1 1 2 1 0 0 0 2 0 0 0 2 1 2 0 1 0 2 1 1 0 1 1 0 0 2 0 0 0 1 0 1 0 0 1 2 0 0 0 1 1 0 1 2 0 2 0 1 1 2 0 0 1 0 0 1 1 0 0 1 1 1 1 1 2 0 0 0 1 0 0 0 0 1 0 1 1 0 1 0 0 0 1 0 1 1 0 2 0 0 1 0 1 1 0 0 1 0 0 0 0 2 0 1 0 1 1 1 0 0 2 0 0 0 1 1 0 1 0 0 0 1 2 1 0 0 0 1 1 1 0 1 2 1 1 2 1 1 0 0 0 0 2 1 0 0 1 1 1 1 0 0 0 1 2 0 0 0 1 0 2 2 0 1 1 0 1 1 0 1 1 0 1 0 0 0 0 0 0 0 1 1 0 0 0 1 1 1 0 2 1 0 0 2 1 1 0 0 0 0 2 0 1 1 0 0 1 0 0 1 0 1 0 1 1 0 1 0 1 0 0 1 1 1 0 0 0 0 0 2 0 0 1 1 0 2 1 1 0 0 1 0 0 1 1 1 1 1 0 0 0 1 0 0 2 0 0 0 1 1 0 1 1 1 0 2 1 0 0 0 0 0 0 0 2 0 0 2 0 0 0 2 0 2 2 2 1 0 2 2 2 2 0 0 0 2 2 0 0 0 1 0 1 1 1 2 1 0 1 1 1 2 0 1 1 1 1 2 0 1 0 0 1 2 0 0 0 0 0 0 0 2 2 1 2 1 1 2 0 0 0 0 0 0 0 0 0 0 0 0 0 1 0 0 0 1 0 0 0 0 0 1 1 0 2 0 0 0 1 0 0 0 0 2 1 1 1 1 1 0 0 1 0 0 0 1 0 1 1 0 2 2 2 2 0 0 0 2 1 0 1 1 0 1 0 2 0 0 0 0 0 2 2 1 0 0 0 0 0 1 1 0 0 1 0 0 2 1 1 1 2 1 0 1 0 1 0 0 2 1 0 0 0 0 0 1 2 0 2 0 1 0 1 2 0 0 1 1 0 0 0 2 2 0 2 1 0 0 0 0 0 2 0 1 1 1 1 1 0 2 0 1 1 0 1 2 1 0 0 1 0 0 1 0 0 0 0 0
54 1 1 0 1 0 0 1 1 1 0 0 1 1 1 1 0 1 0 2 0 0 0 0 0 0 1 0 1 1 2 0 0 1 1 0 2 1 1 1 1 1 1 1 2 1 1 0 1 1 1 1 1 1 0 0 2 0 1 0 1 1 0 1 0 1 0 0 1 0 0 0 0 2 0 2 2 0 2 0 2 2 1 1 2 0 0 1 1 2 1 2 1 2 0 1 0 2 1 1 1 0 1 0 2 0 2 1 1 0 1 1 1 2 1 2 2 1 2 0 1 0 1 1 0 1 1 0 0 0 0 0 0 1 1 0 2 0 0 1 0 2 0 0 0 0 0 0 0 0 0 0 0 0 0 0 0 0 0 0 0 0 1 1 0 0 0 1 1 1 1 1 0 2 0 1 1 0 0 0 0 1 0 0 0 0 1 2 0 1 0 2 1 1 2 1 1 0 0 0 0 0 0 2 2 1 1 0 1 0 1 1 2 0 0 2 0 1 2 0 0 0 2 2 0 1 1 1 1 1 0 0 0 0 0 0 0 2 1 1 0 0 2 2 2 0 0 0 0 0 0 0 0 0 0 1 1 0 0 0 0 0 0 0 0 0 0 0 1 1 0 2 1 0 0 0 0 1 1 0 0 0 0 1 1 0 2 0 0 2 1 1 0 0 2 0 2 2 0 2 0 2 0 0 0 0 0 0 1 1 0 1 2 0 2 0 0 0 1 0 1 1 0 0 2 0 0 0 0 0 0 2 0 0 0 0 0 1 2 1 0 0 2 2 0 0 1 2 2 2 0 2 1 0 0 1 0 0 0 0 0 0 1 0 1 1 0 1 2 0 2 2 1 0 1 0 0 1 1 1 2 1 0 2 2 2 0 0 0 0 0 0 0 0 2 1 0 2 0 0 0 0 0 1 1 0 1 0 0 1 1 1 0 1 1 2 0 1 1 1 0 0 0 1 0 1 1 1 0 0 1 1 0 1 1 1 0 1 0 0 1 1 1 1 1 2 1 0 0 0 0 1 0 2 0 0 0 1 0 1 2 0 1 1 0 1 1 2 0 0 1 1 1 1 1 1 1 2 2 0 0 0 2 1 0 1 0 1 0 1 1 0 0 2 0 0 0 1 1 1 1 1 1 0 1 0 1 1 0 0 0 2 0 1 1 1 1 2 0 1 0 2 0 2 0 2 0 0 0 2 0 1 0 0 1 0 1 1 1 0 1 2 0 1 2 0 2 0 1 1 0 1 0 2 0 2 0 1 0 1 1 0 0 1 1 1 1 0 2 0 0 0 1 0 1 1 1 2 0 2 0 0 0 0 1 1 2 0 2 2 1 0 0 0 0 0 0 0 0 0 0 2 0 0 1 2 0 0 0 1 0 0 0 1 0 1 1 0 1 0 1 0 0 0 0 1 1 2 0 0 2 0 0 1 0 2 2 0 0 1 0 0 0 1 1 0 2 1 1 1 0 1 0 2 0 0 0 0 2 0 0 0 2 1 0 1 0 1 2 0 0 1 0 1 1 0 2 0 1 1 0 0 0 0 2 2 1 0 0 0 1 0 0 0 0 0 0 2 1 1 0 0 0 0 1 1 1 1 0 0 1 0 0 1 0 1 0 2 0 0 0 0 1 0 1 1 1 0 1 1 1 1 0 1 1 1 1 1 0 1 0 0 0 0 0 1 1 1 2 1 1 1 0 0 0 1 0 0 2 0 0 0 2 2 0 0 0 2 0 2 0 0 0 1 1 0 0 0 0 2 0 0 0 0 1 2 1 1 1 2 1 1 1 1 0 0 0 1 0 0 1 0 0 0 0 0 2 0 0 2 2 0 0 0 1 0 0 0 1 0 1 1 1 2 0 0 1 1 1 0 0 1 0 0 0 0 0 0 1 0 1 1 0 1 0 0 1 0 0 1 1 0 0 0 1 0 1 0 0 0 0 0 0 0 0 0 1 0 2 0 0 0 1 1 0 0 0 2 1 1 1 1 0 0 0 0 0 0 0 1 0 1 0 0 2 1 1 0 0 2 0 2 0 1 1 1 0 1 1 1 0 0 0 0 1 2 2 1 2 1 0 1 0 2 0 2 0 1 1 1 2 0 0 1 0 1 0 1 0 0 0 0 1 2 2 0 0 0 0 0 2 1 2 1 1 0 2 2 0 0 0 0 0 0 0 0 0 0 1 0 1 0 0 0 0 2 0 0 2 1 0 1 0 2 0 0 0 1 0 2 0 0 0 0 0 0 0 0 0 0 1 1
55 1 1 0 1 0 0 1 2 1 0 2 0 0 0 0 0 0 2 0 1 0 0 0 0 0 0 1 2 0 2 0 1 1 2 0 2 2 0 0 2 2 0 2 2 1 1 0 1 0 0 1 1 1 1 0 2 0 1 0 2 2 0 2 1 1 1 0 1 0 0 1 0 2 0 2 2 0 1 0 1 1 2 0 1 0 0 0 0 2 0 0 0 1 1 1 1 1 0 0 0 0 0 0 2 1 2 1 1 0 0 2 1 1 1 1 1 0 1 0 2 0 1 1 0 1 1 0 0 0 0 0 0 0 0 0 0 0 0 0 0 2 0 0 0 0 1 0 0 0 0 1 0 0 0 1 0 2 0 2 2 2 1 1 0 2 0 1 1 1 0 1 0 2 0 0 1 0 0 1 1 1 0 0 1 0 2 0 0 0 1 1 1 1 2 0 1 0 0 0 2 2 0 1 2 1 1 1 1 0 1 0 1 0 0 2 2 1 2 0 1 1 1 1 1 0 1 1 0 1 0 1 0 0 1 0 0 2 0 1 0 1 2 1 2 0 0 0 0 0 0 0 0 0 1 1 0 2 0 0 0 0 0 0 0 0 0 0 2 1 0 1 0 1 1 1 0 1 1 0 1 1 0 1 1 1 0 0 0 2 1 0 1 0 2 1 0 1 1 0 0 0 1 0 1 0 1 0 1 1 1 0 1 0 1 0 0 0 0 1 0 2 1 0 2 0 1 0 1 0 0 2 0 0 0 0 0 1 1 1 0 1 2 2 0 0 0 0 0 1 1 0 0 2 0 0 1 0 0 2 0 0 1 0 1 1 0 1 2 1 2 2 2 2 0 0 0 0 0 1 1 1 2 0 0 1 1 0 0 0 0 1 0 0 1 1 1 0 0 0 0 0 0 1 0 0 0 2 1 1 0 2 1 0 1 2 1 0 0 0 0 1 0 0 1 2 1 1 1 0 2 0 0 0 0 0 1 0 1 0 1 0 0 1 1 2 1 0 0 0 0 0 0 1 0 0 0 0 1 0 2 0 1 1 0 1 1 2 0 0 1 1 2 2 1 0 1 2 0 0 2 1 1 0 1 2 0 0 2 1 1 2 0 0 0 0 0 2 2 0 2 0 0 0 0 0 1 2 0 1 0 1 0 0 0 1 1 1 0 1 1 1 0 0 0 0 0 1 1 1 1 1 0 0 1 0 1 2 1 0 1 1 0 1 2 0 1 1 1 1 0 0 1 2 1 1 0 0 0 0 0 0 0 0 0 0 0 1 1 1 0 0 0 0 0 0 1 2 0 2 0 0 0 0 0 1 1 0 0 1 0 2 1 0 0 1 0 0 0 0 0 2 1 0 0 1 2 0 0 1 0 0 0 1 0 0 0 0 0 0 1 0 0 0 0 0 2 2 0 0 2 0 1 1 0 0 2 1 1 1 0 2 0 1 2 0 1 1 1 1 2 2 1 0 1 1 0 0 2 1 1 0 1 0 2 2 0 2 0 0 0 1 0 1 1 1 1 0 1 1 1 2 0 1 1 1 2 2 0 0 0 0 0 1 0 0 0 1 1 1 1 1 0 1 1 2 0 2 0 0 0 0 0 2 0 1 0 1 1 0 0 0 1 0 1 1 1 0 0 0 0 0 1 1 1 1 1 0 1 0 0 0 0 0 1 0 1 1 0 0 0 0 1 1 1 0 0 0 2 1 0 0 2 2 0 0 0 2 1 1 0 1 0 1 0 0 0 0 0 1 1 0 1 1 0 1 0 2 1 2 1 1 2 1 0 0 0 0 0 0 0 0 0 1 0 0 0 1 1 1 0 0 0 1 1 2 1 1 2 0 2 2 1 2 1 0 1 1 0 0 0 0 1 1 0 1 1 0 1 1 0 0 0 0 0 0 0 0 0 1 1 0 0 0 0 0 2 0 0 0 2 0 0 0 0 2 2 1 2 0 1 1 2 0 0 1 0 1 1 1 1 1 0 0 0 0 1 1 0 2 0 2 0 0 2 2 2 2 0 0 0 0 0 2 2 2 0 1 0 2 0 0 0 0 2 1 2 1 2 2 0 0 0 1 0 1 1 2 0 0 1 0 1 1 1 2 1 1 1 0 0 0 0 2 1 1 1 0 0 0 2 0 2 0 0 1 1 1 0 1 0 1 0 0 2 0 0 0 2 0 0 0 0 0 0 2 0 0 2 0 0 0 0 1 0 0 0 0 0 2 0 0 0 1 0 0 0 1 1 1 2 0
56 0 2 0 0 0 0 1 1 2 0 0 1 1 0 0 0 2 0 1 0 0 0 0 0 0 0 0 1 1 2 0 0 1 1 0 1 0 0 0 0 0 0 1 2 1 0 0 0 0 0 1 0 1 0 2 0 0 0 0 0 1 0 1 1 1 1 0 1 1 2 2 2 2 1 2 2 0 0 0 1 1 2 0 1 0 0 2 2 2 1 1 2 0 0 0 0 1 0 2 1 0 0 0 2 1 2 1 0 0 0 0 0 1 1 1 1 0 0 0 1 1 1 1 0 1 1 2 1 1 0 0 0 1 0 0 0 0 0 0 2 0 0 0 1 0 0 0 0 1 0 2 0 0 0 1 1 0 0 1 1 0 2 0 1 2 1 1 2 0 1 0 1 1 0 1 2 0 0 2 2 2 0 1 1 1 1 1 0 0 1 1 0 0 1 1 0 0 0 0 1 1 0 1 2 1 2 0 0 0 0 0 1 1 0 2 0 0 0 1 0 0 2 2 0 1 1 0 0 0 1 1 0 0 0 0 0 2 2 1 0 0 2 2 2 0 0 0 0 0 0 0 0 0 0 2 2 1 0 0 0 0 0 0 2 0 0 1 1 0 0 0 0 0 0 0 0 1 1 0 2 0 1 1 2 1 1 1 0 2 0 0 1 0 2 1 2 1 1 0 1 0 1 1 0 0 0 0 0 2 0 2 2 0 2 0 0 0 0 1 0 2 0 0 2 0 0 0 1 1 1 1 0 0 0 1 1 1 1 1 1 1 1 2 1 1 0 0 0 2 0 1 0 1 0 1 1 0 0 0 0 0 1 0 1 0 0 2 2 0 2 2 1 1 1 0 0 0 0 0 1 1 0 0 0 0 0 0 0 0 0 1 1 0 2 0 0 1 0 0 1 0 0 2 1 0 0 1 0 2 0 1 0 2 2 2 0 0 0 0 1 2 0 1 1 1 0 2 2 0 2 0 0 0 0 0 1 2 1 1 2 0 0 0 0 1 1 1 1 0 0 1 0 2 1 0 0 0 0 0 2 0 0 0 0 1 1 2 0 0 1 1 2 2 0 1 0 1 2 0 1 0 2 1 1 1 0 0 0 1 0 1 0 1 0 0 0 0 0 2 0 2 0 0 0 0 0 1 1 0 1 1 0 0 0 1 0 2 0 1 0 2 0 2 0 2 1 0 0 2 1 0 0 0 0 0 0 0 1 2 0 0 0 0 0 1 0 1 1 1 0 0 0 1 1 1 0 0 0 1 1 0 0 0 0 1 1 2 0 2 0 0 1 1 1 1 2 1 0 1 0 0 0 0 1 0 0 0 0 0 1 1 0 0 1 0 0 0 0 0 0 2 0 0 0 2 2 0 1 2 0 0 0 0 2 0 0 0 0 0 2 0 0 0 0 2 0 2 0 0 0 1 0 1 0 0 2 0 0 1 2 0 0 1 1 0 2 1 1 1 1 0 0 1 0 0 0 0 2 0 0 0 2 0 1 2 1 2 0 0 2 0 1 0 1 0 1 0 1 1 0 1 1 0 0 1 0 0 0 1 1 1 0 1 0 0 1 2 0 1 0 1 1 0 1 2 0 2 0 0 0 0 0 1 0 0 0 2 0 0 0 0 0 0 1 1 1 0 0 0 0 0 0 2 0 0 0 0 0 1 1 1 0 0 0 0 0 0 0 0 0 0 0 0 0 0 0 0 1 0 0 0 2 1 1 0 0 1 0 0 0 0 0 1 0 0 0 1 0 2 0 0 2 2 2 2 2 2 1 2 0 1 2 1 1 1 0 0 0 2 1 0 0 0 1 2 1 0 0 0 0 0 0 2 2 2 0 0 1 0 2 1 0 2 1 0 0 1 1 0 1 0 1 0 0 0 0 0 0 0 0 0 0 1 0 0 1 0 0 0 0 0 0 0 1 1 0 0 1 0 2 0 1 0 1 0 1 0 1 0 0 0 0 2 0 1 0 0 1 1 2 2 1 0 0 1 0 0 0 1 0 0 0 0 2 2 2 1 1 2 0 1 1 0 0 0 1 1 0 1 1 0 0 0 1 2 2 2 0 1 0 1 0 1 1 1 0 0 0 0 1 0 0 2 1 1 0 0 0 0 0 0 1 1 0 0 0 1 0 0 2 0 1 0 1 0 1 2 0 0 1 1 0 0 0 1 1 1 2 0 0 0 0 0 0 2 0 2 0 0 0 2 0 1 0 1 1 0 0 1 0 0 0 1 0 0 0 0 0 0 0 0
57 0 1 0 1 1 1 2 0 1 0 0 0 0 0 0 0 1 1 1 0 0 0 1 0 0 0 0 1 0 1 0 1 0 1 0 1 1 1 0 0 0 0 0 2 1 1 1 0 0 0 0 2 2 0 1 0 0 1 1 0 1 1 2 0 0 0 0 0 0 0 1 0 2 0 2 2 0 1 0 2 2 2 0 0 0 0 1 1 2 1 1 1 1 0 2 0 2 2 2 2 0 1 0 2 0 2 2 0 0 0 0 0 1 0 1 1 1 1 0 2 0 2 2 0 2 2 1 0 1 0 0 0 1 1 0 0 0 0 0 0 2 0 0 0 0 0 0 0 2 0 1 0 1 1 0 0 2 0 2 2 0 2 0 0 1 1 2 1 1 1 1 1 1 0 2 2 0 0 0 0 1 0 0 2 2 0 0 0 0 1 1 0 0 1 0 1 0 0 0 1 1 1 1 2 0 0 1 0 0 2 0 2 0 0 2 2 0 1 0 0 0 1 0 2 0 1 2 1 1 0 0 0 0 0 0 1 2 0 1 0 0 1 2 2 0 0 0 1 1 0 0 0 0 0 0 0 1 1 0 0 0 0 0 1 0 0 0 2 0 0 2 0 1 1 0 0 2 2 0 0 2 0 2 2 2 1 0 0 1 0 0 0 0 2 0 2 2 0 1 0 0 2 0 0 0 0 0 0 1 0 0 2 0 0 0 0 0 0 1 0 2 2 0 0 0 0 1 1 2 0 1 1 0 0 0 0 2 0 0 0 0 2 1 1 1 0 0 1 2 1 0 0 1 0 0 1 0 0 0 0 0 2 0 2 0 0 1 2 0 2 2 0 0 0 0 0 1 1 1 1 2 1 0 0 1 1 0 0 1 0 0 1 0 2 1 0 0 0 0 0 0 0 1 0 0 1 1 1 0 0 2 0 2 2 2 0 0 0 0 1 1 1 1 0 2 1 1 1 0 1 1 0 1 1 0 0 1 1 1 1 1 1 1 1 2 1 0 0 0 0 1 0 2 2 0 1 2 1 1 1 0 1 1 0 1 1 2 0 0 1 1 0 0 2 0 2 1 2 0 0 1 2 1 1 1 0 1 0 0 1 1 0 1 1 0 1 0 0 2 0 2 2 0 2 1 2 0 0 2 0 1 0 0 0 2 0 2 0 1 0 2 0 0 0 0 0 1 1 1 1 0 0 0 1 0 1 0 2 1 1 1 0 0 1 0 0 1 1 1 0 0 1 2 2 0 0 2 1 0 0 1 0 0 0 2 2 0 2 0 1 1 0 0 0 0 0 0 0 1 1 0 0 0 0 0 0 0 1 1 0 1 1 0 0 1 0 0 0 0 0 0 0 1 0 2 1 0 0 1 0 0 0 0 2 0 0 0 0 0 1 0 0 0 0 2 0 2 0 0 1 0 0 1 0 0 2 0 0 2 0 0 0 2 2 0 2 2 1 1 1 1 1 1 1 1 0 1 1 0 0 0 0 2 0 0 0 2 0 1 1 0 0 0 0 0 2 1 1 1 1 0 0 0 2 2 2 1 1 0 2 0 0 1 0 1 1 2 2 2 0 0 0 0 1 1 2 2 0 0 1 0 0 1 0 0 0 1 1 0 0 1 0 0 1 1 1 0 2 1 0 0 0 1 1 1 0 0 1 1 0 0 0 0 1 0 1 0 0 0 0 0 0 0 0 1 1 0 2 0 0 0 2 1 0 0 0 1 0 1 0 0 0 1 0 0 0 0 0 2 0 0 1 1 1 2 1 2 1 2 1 1 2 2 1 0 0 2 0 0 1 0 0 0 2 0 0 0 1 2 2 0 0 2 2 2 0 2 2 0 0 2 0 2 1 0 0 1 1 0 0 1 1 0 0 0 0 0 0 0 0 0 1 1 0 1 1 0 0 0 0 0 0 0 2 0 0 0 0 0 2 0 0 0 0 1 2 0 1 0 0 0 1 1 0 1 0 1 1 2 1 1 0 0 0 0 0 1 0 2 0 0 1 0 2 1 1 1 0 0 0 1 1 0 2 1 0 2 0 2 0 0 0 0 0 2 2 1 2 1 0 1 0 0 0 0 0 2 1 1 2 0 0 2 0 0 0 1 1 0 0 0 1 2 2 0 0 0 0 0 2 0 1 0 0 0 2 2 0 0 2 0 2 0 0 2 2 0 0 0 1 0 1 1 0 2 0 2 0 0 0 2 0 1 0 0 0 0 0 1 0 0 1 2 1 0 0 0 0 2 2 0
58 1 1 0 0 0 0 2 1 2 0 0 0 0 0 0 0 0 2 0 1 0 0 0 0 0 1 0 2 1 1 1 0 1 1 0 2 1 2 1 1 1 1 0 2 0 2 0 0 0 0 0 0 1 0 1 1 0 1 0 0 1 1 2 0 0 0 1 2 1 1 1 2 1 1 1 0 0 1 1 1 2 2 0 1 0 0 0 0 2 0 1 0 1 0 1 0 2 1 1 0 0 1 0 2 0 2 1 0 0 1 0 0 1 1 1 1 0 1 0 1 1 1 1 0 1 1 1 1 0 0 0 0 0 0 0 0 0 0 0 0 2 0 0 0 0 0 0 0 0 0 1 0 0 1 1 0 0 0 0 0 2 0 2 0 1 0 0 0 2 1 0 0 2 0 0 1 0 0 1 1 1 0 0 2 1 1 1 0 0 1 1 0 0 2 0 0 0 0 0 0 0 0 1 2 1 1 0 1 0 0 0 1 0 0 2 1 0 2 0 1 1 2 2 0 0 0 1 1 0 1 1 1 1 0 1 0 2 0 1 0 0 2 2 2 0 1 0 1 1 1 1 0 0 0 1 1 1 1 1 1 1 0 0 0 0 1 0 2 1 0 1 1 1 2 2 0 2 1 0 1 0 0 2 2 1 0 0 1 2 0 2 0 0 2 0 2 1 0 0 0 0 1 0 1 0 0 1 1 1 0 0 2 0 2 0 0 0 0 1 0 1 2 2 1 0 0 0 1 1 1 1 0 0 0 0 0 2 0 1 0 0 2 1 0 0 0 1 1 2 0 1 0 0 0 0 0 0 1 1 1 1 2 0 2 1 0 1 2 0 2 2 1 1 0 0 0 0 0 1 0 1 2 0 0 1 1 0 0 0 0 0 0 0 2 1 0 1 0 0 0 1 0 2 1 1 0 0 0 1 0 1 0 1 1 2 0 0 0 0 1 1 0 0 2 2 2 0 1 0 1 1 2 2 2 0 0 0 0 0 1 1 0 1 1 2 1 1 1 0 0 0 0 0 0 0 0 1 2 0 1 0 0 0 0 1 1 0 0 2 2 2 0 0 1 0 1 2 2 0 0 0 1 0 0 2 0 0 1 1 0 1 1 1 2 0 0 2 2 2 0 2 2 1 2 0 2 2 0 2 0 2 0 0 0 2 1 1 0 1 1 1 1 2 1 2 1 1 1 1 1 0 0 1 0 1 0 1 1 1 1 0 0 1 1 0 1 0 2 1 0 0 0 1 1 1 0 1 0 1 1 0 0 0 0 1 1 0 1 0 0 0 1 0 0 0 0 0 0 0 0 0 0 0 1 0 0 0 1 1 0 0 1 0 2 0 0 0 0 0 0 1 0 1 0 2 2 0 0 1 0 0 0 0 2 0 0 0 0 0 0 0 0 1 0 0 2 1 0 0 2 0 0 2 0 1 2 1 1 2 1 1 0 0 0 0 2 1 1 1 1 1 0 0 1 1 0 0 2 0 0 0 0 1 1 1 0 2 0 1 1 0 0 0 1 0 2 0 0 0 0 0 0 1 2 2 2 0 0 0 1 0 0 1 2 0 0 2 2 2 0 2 0 0 0 2 0 2 0 0 1 0 0 2 0 0 0 1 1 0 0 0 0 0 0 2 0 0 0 0 0 0 0 2 0 0 2 0 0 1 0 0 0 0 0 0 0 0 0 0 0 0 0 0 0 1 0 0 2 1 0 0 1 0 0 1 1 1 0 1 0 0 1 0 0 0 0 0 0 1 0 1 0 0 0 1 0 1 0 2 0 2 2 1 1 1 0 2 0 0 2 0 0 0 0 1 0 0 0 2 2 0 1 0 1 1 1 0 1 0 0 1 1 2 0 0 0 1 0 0 0 0 0 0 0 1 0 0 0 1 0 0 0 0 1 1 0 0 0 0 0 0 0 1 0 1 1 0 0 0 1 0 2 0 0 1 2 0 1 0 0 0 0 2 0 0 0 0 0 1 2 2 1 0 0 1 0 0 0 1 1 2 0 0 1 1 1 2 0 0 0 1 1 0 1 1 0 1 1 1 0 0 0 0 1 1 1 2 1 1 0 0 0 2 1 1 2 1 0 0 1 0 0 1 0 0 0 0 1 0 0 0 0 1 0 0 2 1 0 0 2 0 1 1 0 0 2 2 0 1 1 0 0 1 1 1 1 1 2 1 0 0 0 0 0 0 0 0 2 0 0 0 0 1 0 1 1 0 0 1 0 0 0 1 0 0 0 0 0 0 1 0
59 1 2 0 0 0 0 1 1 2 0 0 0 0 0 0 0 1 1 1 1 0 0 0 0 0 0 0 2 0 2 0 1 2 1 0 1 1 1 1 1 1 1 0 1 0 0 0 0 1 1 1 0 0 0 2 0 0 1 0 1 2 0 0 0 0 0 0 1 1 2 0 2 2 2 2 2 0 0 0 1 1 2 2 0 0 0 0 0 2 0 0 1 1 2 2 0 0 0 1 0 0 0 0 2 1 2 2 0 0 0 0 0 2 1 2 2 1 1 0 1 1 1 1 0 1 1 0 0 0 0 0 0 0 0 0 0 0 0 0 2 1 1 0 0 0 0 0 1 1 0 0 0 0 0 0 0 0 1 1 1 1 1 1 1 2 1 0 1 1 0 2 0 2 1 1 2 0 0 1 1 2 1 1 1 0 1 0 0 0 1 1 0 1 1 0 0 0 0 0 0 0 0 0 2 2 1 0 0 0 0 0 2 0 0 2 2 1 1 1 1 1 2 2 0 0 0 1 0 2 1 1 0 0 0 0 0 2 0 1 0 0 1 0 0 0 0 0 0 0 0 0 0 0 0 1 1 1 0 0 0 0 0 0 1 1 0 0 2 1 0 1 0 1 0 0 0 1 1 0 2 0 1 1 1 1 0 0 0 2 2 2 1 0 2 1 2 0 0 0 0 0 0 1 0 0 0 0 1 1 1 0 0 0 1 0 1 0 1 1 1 2 0 0 2 0 0 0 1 0 0 2 0 0 0 0 0 0 2 1 1 1 1 2 1 1 1 0 2 0 0 0 0 0 0 0 0 0 0 0 0 0 1 0 0 1 0 2 0 0 0 0 1 1 0 1 0 0 0 0 2 1 0 0 0 1 1 0 0 0 0 1 1 0 2 0 1 1 0 0 0 0 0 1 0 1 2 0 0 1 1 1 0 1 1 1 0 0 0 0 0 1 0 0 1 2 2 0 0 0 0 1 1 2 1 2 0 1 1 0 0 1 0 0 0 2 2 0 0 0 0 1 0 2 2 1 1 1 0 0 1 0 0 1 0 1 1 1 0 1 2 2 1 1 0 0 0 2 2 1 1 1 1 0 0 1 0 0 0 2 0 2 1 2 2 0 1 1 1 1 1 2 2 2 2 0 2 2 0 1 0 1 0 2 2 0 1 2 0 2 0 2 1 1 1 1 1 0 0 2 1 0 0 0 0 2 1 0 2 0 0 0 0 1 2 0 1 2 0 2 0 0 1 1 2 1 0 1 0 1 1 0 1 1 1 1 1 0 0 0 0 0 0 0 0 0 0 1 0 2 0 0 0 0 0 0 0 0 0 0 0 1 1 0 1 0 0 0 0 0 0 1 1 0 0 2 0 0 0 2 2 2 0 0 0 0 0 0 0 1 0 1 0 0 0 2 0 2 0 0 0 0 0 2 0 1 1 0 2 2 1 0 0 0 1 0 2 1 0 0 1 2 0 0 1 1 0 1 1 1 1 0 2 0 0 1 0 1 1 0 1 1 0 0 0 1 1 1 0 0 1 0 0 0 1 2 1 1 0 1 1 1 0 1 2 0 0 2 1 2 1 0 0 1 2 1 0 1 0 0 2 0 0 2 1 0 0 1 1 0 0 1 0 1 0 2 1 0 1 1 1 1 0 2 1 0 1 0 1 1 0 0 0 0 0 1 1 0 0 0 0 0 0 0 0 1 0 0 2 0 0 0 2 1 0 0 1 1 0 1 0 0 1 0 0 0 0 0 1 1 1 2 0 0 0 1 0 1 1 1 0 1 2 1 1 0 0 1 0 0 1 0 0 0 1 2 1 0 0 1 1 0 2 0 0 2 0 0 1 0 1 1 0 2 0 0 2 1 0 0 0 0 0 0 0 0 0 0 1 0 1 1 0 0 0 0 0 1 0 0 0 0 0 0 2 0 1 0 0 0 2 0 0 0 0 1 1 0 2 1 1 0 1 1 0 1 0 1 1 1 1 2 0 0 0 0 0 2 0 2 0 2 0 0 2 1 1 2 0 0 1 2 2 0 0 0 2 2 0 0 2 0 0 1 2 0 0 1 2 1 0 1 0 0 1 1 1 2 1 1 2 0 1 2 0 0 0 1 0 1 0 0 0 0 0 0 2 0 0 0 2 1 1 0 1 0 1 2 0 0 1 1 0 1 1 1 1 0 1 0 0 0 0 0 0 2 0 1 2 2 0 2 0 2 0 0 0 0 0 2 0 0 0 2 0 1 0 0 0 0 0 0
60 0 0 0 0 1 1 1 2 0 0 0 0 1 1 1 1 1 1 1 1 1 0 0 0 0 0 0 2 0 1 0 2 1 2 0 2 2 0 0 0 0 1 0 1 1 0 0 0 0 0 1 0 0 2 1 1 0 1 1 1 1 0 2 0 0 1 0 2 2 2 0 1 2 1 2 2 0 2 2 0 2 2 1 1 0 0 1 0 2 0 2 2 2 0 0 0 1 1 1 1 1 0 0 2 0 2 1 1 1 0 1 2 2 2 2 2 0 1 0 1 1 1 1 0 1 1 1 0 1 1 1 0 0 0 0 0 0 0 0 2 0 0 0 0 0 0 0 0 1 0 1 0 0 0 0 0 0 1 1 0 1 2 0 1 1 1 2 1 1 1 0 1 1 1 1 2 0 0 0 0 0 0 0 1 1 1 1 0 0 1 2 1 1 2 0 1 0 0 1 0 1 1 0 1 1 1 0 1 0 1 0 0 0 0 2 1 0 2 0 1 1 2 2 0 1 1 1 0 1 0 1 0 0 0 0 0 2 0 1 0 0 2 2 2 0 0 0 0 0 0 0 1 0 0 2 2 2 1 0 0 0 0 1 0 0 1 0 0 0 1 1 0 2 0 0 0 2 2 0 0 1 0 1 1 1 0 0 0 2 2 2 0 0 2 1 2 1 0 1 0 0 1 0 0 0 1 0 0 2 0 2 1 0 0 0 1 1 0 0 0 2 0 0 1 0 1 0 1 1 0 2 0 0 0 0 0 1 1 0 1 1 2 1 0 0 0 0 1 0 0 0 1 0 1 0 1 0 0 1 0 0 2 0 2 1 1 1 2 0 2 2 0 0 1 0 0 0 0 0 1 2 2 0 0 2 1 0 0 0 0 0 0 1 1 1 2 1 1 0 0 2 0 2 0 0 0 0 0 1 1 1 0 1 1 2 0 0 1 0 0 1 0 1 0 2 0 1 1 0 1 2 1 2 1 0 0 2 0 0 0 2 0 0 0 2 0 0 0 0 0 0 0 2 2 1 0 2 1 0 2 0 0 0 1 1 0 2 0 0 1 1 2 2 0 0 0 2 1 0 0 0 0 0 0 0 0 0 2 0 2 2 0 2 0 0 0 0 0 2 0 2 2 0 2 1 1 0 0 0 0 2 0 0 0 2 1 2 0 1 1 2 1 2 0 2 0 1 1 1 1 0 0 0 0 1 0 0 2 1 0 0 0 0 1 0 0 1 1 1 0 0 1 1 1 1 0 0 0 1 1 0 0 0 0 1 0 0 1 0 1 1 1 0 1 1 1 0 0 2 0 0 0 0 0 0 0 0 1 1 0 2 0 0 0 0 0 0 0 0 0 2 0 0 0 1 0 0 1 1 0 0 0 0 2 0 0 0 0 0 0 0 0 0 0 0 2 2 0 0 1 0 0 1 0 1 2 0 0 1 0 1 0 0 1 0 2 0 1 1 0 1 0 0 1 1 0 0 2 0 0 0 1 0 1 1 0 1 1 1 0 1 0 0 0 0 2 1 1 1 0 0 0 0 1 1 0 1 0 0 2 0 0 0 0 0 0 2 1 1 0 0 0 0 1 1 0 2 0 0 1 0 1 0 0 0 0 1 1 0 0 0 0 0 0 0 2 1 0 0 0 0 0 2 1 0 0 0 1 1 0 0 0 0 0 0 0 0 0 0 0 0 0 0 0 1 0 0 1 0 0 1 2 2 0 0 0 1 0 1 1 0 0 0 2 0 0 1 0 2 1 1 0 0 1 1 1 2 1 2 1 1 2 1 1 1 0 0 1 0 0 1 0 0 1 1 1 0 1 2 2 0 2 0 0 2 0 2 2 0 2 2 1 2 0 0 0 0 1 1 0 1 0 1 0 1 0 1 1 2 0 0 0 1 0 1 1 0 0 0 0 0 0 0 2 0 0 0 0 0 1 0 0 0 0 2 1 0 2 0 0 0 2 0 0 0 0 0 2 2 2 2 0 0 0 0 0 0 0 2 0 2 1 0 2 2 2 2 0 0 0 1 0 0 1 1 0 1 0 2 1 0 0 0 1 1 1 0 2 1 0 1 0 0 0 0 1 0 0 1 2 0 0 1 1 0 0 0 1 2 0 0 2 0 0 0 0 1 0 0 1 0 2 0 1 0 0 1 0 0 1 1 0 1 2 0 0 0 2 0 2 0 0 0 0 0 0 1 1 0 0 1 0 1 0 0 0 1 0 2 0 0 0 0 1 0 0 0 0 1 2 0
61 0 0 0 0 0 0 2 2 2 0 0 2 2 1 1 0 1 1 1 0 1 0 1 1 1 1 0 2 0 1 0 0 1 2 0 2 1 0 0 1 1 0 0 2 0 0 0 0 0 0 1 1 2 0 1 0 0 1 0 0 2 0 2 0 1 1 0 0 0 0 1 2 2 2 2 2 0 1 2 0 2 1 1 2 0 0 0 0 2 0 1 1 2 1 2 1 2 2 2 0 0 1 0 2 0 2 2 0 0 0 2 0 2 0 2 2 0 1 0 1 0 1 1 1 0 0 1 0 1 0 0 1 1 0 0 1 0 0 0 0 2 0 0 0 0 0 0 0 0 0 2 0 0 0 0 0 1 0 2 1 1 2 0 1 2 1 0 1 1 1 1 1 1 1 1 2 0 0 2 2 2 0 0 0 0 1 0 0 0 1 1 0 0 1 0 0 0 0 0 0 0 1 0 2 1 1 0 1 0 0 0 0 0 0 2 1 1 0 2 0 0 2 1 2 1 1 2 2 0 0 0 0 0 0 0 0 1 1 0 0 0 2 1 2 1 1 0 0 0 0 0 0 0 0 0 0 1 1 0 0 0 0 1 1 0 0 0 2 1 0 1 0 0 1 1 0 2 2 0 0 1 0 1 1 0 2 2 0 2 1 1 1 0 1 1 1 1 0 0 0 0 0 0 0 1 0 0 0 1 0 1 1 1 1 0 0 0 1 0 1 2 1 1 2 0 0 0 0 0 0 1 0 0 0 0 0 0 1 1 1 1 2 2 1 1 0 1 1 2 0 1 0 0 0 1 0 0 0 1 0 0 0 1 0 0 0 1 2 0 2 2 1 1 0 0 0 0 0 1 1 1 0 1 1 1 0 0 0 0 1 1 0 1 2 1 0 0 1 1 0 1 0 2 0 0 0 1 0 1 1 0 0 1 1 1 0 0 1 0 0 1 1 0 1 1 0 1 2 1 2 2 0 1 0 0 1 2 1 1 0 2 0 0 0 2 2 0 0 0 0 1 0 2 1 0 1 0 2 0 2 0 0 0 0 0 0 1 0 1 2 2 2 2 0 1 0 1 1 0 2 0 0 0 0 0 0 0 1 1 1 2 0 2 1 0 0 0 0 2 0 2 2 0 2 1 2 1 0 2 0 1 0 1 1 0 1 2 0 1 0 2 0 1 0 1 1 1 1 1 1 0 0 1 1 1 0 1 1 2 1 1 0 1 1 1 0 1 1 2 0 2 1 2 1 1 0 1 0 0 0 0 0 0 0 0 0 0 1 0 0 0 1 0 1 1 1 1 0 2 0 0 0 1 0 0 1 0 0 0 0 0 1 0 0 1 0 1 0 0 1 0 0 0 0 2 0 0 0 2 0 0 0 0 1 0 1 0 0 0 1 0 0 0 0 1 1 2 0 0 2 0 0 1 0 0 1 2 0 1 0 1 0 1 2 0 2 1 2 2 2 0 0 1 0 0 0 1 1 1 1 0 2 1 1 1 0 2 1 0 1 0 0 0 0 1 1 0 0 0 1 0 0 1 2 2 1 1 0 0 0 0 0 2 0 0 0 1 1 1 0 0 0 0 0 2 0 2 0 0 1 0 1 1 0 1 0 1 1 0 0 0 0 1 0 1 2 0 0 0 0 0 0 2 2 0 2 0 1 1 0 0 0 0 0 1 1 0 0 0 0 0 0 0 0 0 0 0 1 0 0 0 2 1 0 0 1 2 0 2 0 0 0 0 0 1 0 0 0 2 1 1 1 1 1 1 1 2 2 2 0 0 2 2 2 0 1 1 0 0 1 0 0 0 1 0 1 0 0 1 1 1 2 0 0 2 0 0 1 0 1 1 1 2 0 0 1 1 0 0 0 0 1 1 0 0 1 0 0 1 0 0 0 0 0 0 0 0 0 0 0 1 0 0 2 0 0 0 0 0 0 0 2 0 0 1 2 0 0 0 1 1 1 1 0 0 0 0 2 2 2 2 0 0 0 0 0 2 0 2 0 2 1 0 1 1 2 2 0 0 1 1 0 0 1 1 1 1 0 2 0 0 0 0 0 2 2 1 2 2 0 0 0 0 0 2 0 2 0 0 2 1 0 2 0 1 0 1 1 1 0 0 1 2 2 0 0 1 0 0 2 0 1 0 0 0 1 2 0 0 0 2 0 0 1 0 0 0 0 0 1 0 0 0 0 2 0 0 2 0 0 0 0 2 0 0 0 0 0 1 0 0 0 2 0 1 0 0 0 0 0 0
62 1 1 0 0 0 0 2 1 1 0 0 1 1 1 1 0 1 1 1 1 1 1 1 1 1 1 0 2 0 2 1 1 1 1 1 1 1 0 0 1 1 0 0 2 0 1 0 0 0 0 0 0 0 1 2 0 1 0 0 0 1 0 2 1 1 1 0 1 0 0 1 2 2 1 2 2 0 1 0 2 2 2 0 0 0 0 0 0 2 0 1 1 1 0 1 0 0 0 2 0 0 0 0 2 0 2 2 0 0 0 1 1 2 1 2 2 0 1 0 1 0 2 2 0 2 2 2 0 2 1 1 0 1 1 1 0 0 0 0 0 2 0 0 0 0 0 0 0 0 0 0 0 0 0 0 0 1 0 2 1 1 1 1 0 2 0 1 2 0 0 2 0 2 0 0 1 1 0 0 0 1 1 1 2 1 1 1 0 0 1 2 1 1 2 0 1 0 0 0 0 0 0 0 2 2 2 1 1 0 1 0 1 0 0 2 1 1 2 0 0 0 1 2 0 0 0 2 0 1 0 0 1 1 2 1 1 2 1 1 0 0 2 2 2 0 0 0 0 0 0 0 0 0 0 2 0 1 0 0 0 0 0 0 0 0 0 0 2 1 0 1 0 2 0 0 0 2 1 0 1 0 0 1 1 0 1 0 0 2 1 1 0 0 2 1 1 0 0 0 0 0 2 0 1 0 1 0 0 2 0 1 2 0 2 0 2 0 0 2 0 2 1 0 2 0 1 0 1 1 0 0 0 0 0 0 0 0 2 1 1 1 1 2 1 1 1 1 1 1 1 0 1 0 0 1 1 0 1 1 0 0 2 0 2 1 0 2 2 0 2 2 1 1 0 0 0 0 0 1 0 1 0 1 1 1 0 1 1 0 1 1 0 0 2 0 0 0 1 1 1 1 0 2 1 0 0 0 0 1 1 1 0 0 0 1 0 1 0 1 0 1 0 2 1 2 2 0 0 0 0 0 0 1 1 2 0 0 0 0 1 0 0 0 0 1 1 0 0 0 0 1 0 1 1 1 0 1 0 0 2 0 1 1 0 1 1 2 0 0 1 0 1 1 2 0 1 2 2 1 1 0 2 1 1 2 1 1 1 0 1 2 0 1 1 0 0 2 2 2 0 2 2 2 2 0 2 1 0 0 0 2 0 0 0 2 0 2 0 1 1 2 1 2 0 2 1 0 0 2 0 2 0 0 1 1 1 1 1 0 2 1 0 0 2 0 1 1 1 1 0 0 0 1 1 2 0 1 1 0 0 0 1 1 1 0 0 0 0 0 0 0 0 0 0 0 1 1 0 2 0 0 0 0 1 0 0 0 0 1 0 2 0 0 0 2 0 1 0 0 1 1 1 0 0 1 0 1 0 0 0 0 0 0 1 0 0 0 1 0 2 0 0 1 0 0 1 1 0 0 1 0 1 1 1 0 1 0 0 0 0 0 0 1 1 0 1 0 2 2 1 1 0 0 0 0 0 0 2 0 0 0 1 0 1 1 0 2 0 1 1 0 0 1 1 0 2 0 0 0 0 0 0 2 2 2 2 0 1 0 2 0 0 0 0 0 0 2 0 2 2 0 0 1 2 1 0 2 0 0 0 0 0 0 2 1 0 0 1 0 0 0 0 0 0 2 0 0 1 1 1 1 0 2 1 1 1 0 0 2 1 1 0 0 1 0 1 0 1 1 1 1 0 0 0 0 1 0 1 0 0 1 1 1 0 1 0 2 1 2 0 0 0 1 0 0 0 0 1 1 0 1 0 0 0 2 0 2 2 2 1 0 2 2 2 1 0 1 0 0 1 0 0 1 1 1 1 0 2 2 2 0 0 1 2 1 0 0 1 0 1 1 0 2 0 0 1 1 1 0 1 0 0 0 0 0 0 1 1 0 1 0 1 1 0 1 1 1 0 0 1 0 0 0 2 0 0 0 0 0 1 1 1 0 0 1 1 0 2 0 1 2 1 0 0 0 0 0 0 0 1 2 0 0 0 0 1 0 0 1 0 1 1 0 1 1 2 2 0 0 0 1 0 1 1 1 1 0 0 1 0 0 0 0 0 2 2 2 2 1 0 0 0 2 1 1 1 1 0 0 1 1 0 1 0 0 0 1 0 0 0 0 1 0 0 1 1 1 0 1 2 0 2 0 1 0 0 2 0 0 1 0 0 0 0 2 2 0 2 0 0 0 0 0 0 0 1 1 1 0 0 1 0 2 0 1 1 0 0 0 0 0 1 2 1 1 1 1 1 1 1 1
63 0 1 1 1 0 0 1 1 0 0 1 0 1 0 0 0 0 2 0 2 0 0 1 0 0 0 0 2 1 2 1 1 1 2 0 2 1 0 0 0 0 0 0 1 1 1 1 0 0 0 0 0 1 0 0 2 0 1 0 1 1 0 0 0 0 0 1 1 0 1 1 2 2 1 2 1 0 2 0 2 1 1 1 1 0 0 0 0 1 0 0 0 1 0 0 0 0 0 1 0 1 2 0 2 0 2 2 0 0 0 2 0 1 0 1 1 0 1 0 2 0 2 2 1 1 1 1 1 0 0 0 0 0 0 0 0 0 1 0 1 1 0 0 0 0 0 0 1 1 0 0 1 1 2 0 0 1 0 0 0 1 1 1 2 2 1 1 0 2 2 1 2 0 0 2 1 1 1 1 0 2 0 0 0 0 2 1 0 0 0 1 0 0 0 0 1 0 0 0 0 0 1 1 2 2 2 0 1 0 1 0 1 0 0 2 2 0 2 0 2 2 1 2 0 0 0 0 0 1 1 1 0 0 0 0 0 2 0 1 0 0 2 2 2 0 0 0 0 0 0 0 0 0 0 1 1 1 0 0 0 0 0 0 0 0 1 0 2 0 0 1 0 2 0 0 0 1 1 0 1 0 0 1 2 0 0 1 0 2 0 0 0 0 2 0 2 1 0 1 0 0 0 1 0 0 1 2 0 1 0 1 1 0 2 1 0 1 0 0 0 2 1 0 1 0 1 0 1 1 0 2 1 0 0 1 1 1 1 1 0 0 2 2 0 0 1 1 1 1 1 0 0 0 0 0 1 1 0 0 1 0 1 0 0 0 0 2 2 0 2 2 1 1 0 1 0 0 0 1 0 0 0 0 1 0 0 1 1 0 0 2 0 0 2 0 1 0 0 1 0 1 0 2 0 1 1 0 0 1 1 1 0 2 2 2 0 0 0 0 0 2 2 0 1 2 1 1 1 0 1 0 0 1 2 2 0 0 0 0 2 0 0 2 1 2 1 0 0 0 0 0 0 1 1 1 0 1 0 1 2 0 1 1 0 2 2 2 0 0 0 0 0 0 1 0 1 2 1 0 1 0 2 1 1 1 0 0 0 1 0 1 1 2 1 0 0 1 1 2 0 2 1 1 1 0 1 0 0 1 0 2 0 0 0 2 0 2 0 1 0 2 2 1 1 1 0 0 0 2 0 1 0 0 0 1 1 1 1 0 1 1 0 0 1 0 0 0 1 1 0 1 1 2 0 1 1 0 0 1 1 0 1 1 1 0 0 0 2 0 2 2 1 1 1 1 2 0 0 0 1 0 0 0 0 1 1 0 0 0 0 0 1 0 1 0 1 1 0 0 0 0 1 1 0 0 2 0 0 1 2 1 0 1 1 0 0 1 0 0 1 0 0 1 0 0 1 1 0 0 2 0 1 0 0 0 2 1 0 2 0 1 0 0 1 0 1 2 2 2 1 1 0 2 0 0 1 0 1 0 0 0 1 0 2 2 0 2 0 2 0 0 0 0 1 0 2 0 0 0 0 0 0 1 2 2 1 0 0 1 1 1 0 1 2 0 0 2 1 1 0 0 0 0 0 2 0 1 0 0 0 0 0 1 0 0 0 2 0 0 0 0 0 0 1 2 0 0 1 1 0 0 0 2 1 0 2 0 0 2 2 2 0 0 1 0 1 0 0 0 0 0 1 0 1 1 0 0 2 2 0 0 1 1 0 1 1 0 0 1 1 0 1 0 0 1 0 0 1 0 0 2 0 0 0 2 0 2 1 2 1 1 2 2 2 1 1 1 0 0 1 0 0 0 2 0 0 1 1 2 1 0 2 0 0 2 0 0 1 0 1 1 0 2 1 0 1 1 2 0 2 0 1 0 0 1 1 0 0 0 1 1 0 0 0 0 0 0 0 1 1 0 0 0 2 0 0 0 0 0 2 0 0 0 0 0 0 0 2 1 1 0 1 0 0 0 0 0 1 1 1 1 0 0 0 0 0 0 0 2 0 1 0 0 2 2 2 0 0 0 0 2 0 1 1 1 0 1 0 2 0 0 0 0 0 1 1 2 2 2 0 0 0 0 0 0 0 1 0 0 2 0 2 2 2 1 1 0 0 1 0 0 1 0 0 1 1 0 0 0 1 0 2 0 0 0 0 1 0 0 2 0 0 0 0 2 2 1 1 0 0 1 1 1 0 1 0 0 2 0 0 0 0 2 0 0 0 1 0 1 0 0 0 2 0 1 0 0 0 0 2 0
64 0 2 0 0 0 0 2 2 2 0 0 0 0 0 0 0 1 0 2 0 0 0 0 0 0 0 1 2 1 2 0 1 1 1 0 2 1 0 0 1 1 1 0 1 1 0 0 0 1 1 2 1 2 0 1 0 1 1 1 1 1 0 0 1 1 1 0 1 0 0 1 1 1 0 2 1 0 1 1 0 1 1 1 2 0 1 1 1 1 0 1 0 1 0 1 0 1 0 1 0 0 0 0 2 1 2 1 1 0 0 2 2 2 2 2 2 0 1 0 1 0 2 2 0 2 2 1 1 0 1 1 0 0 0 0 1 0 0 0 0 2 0 0 0 0 0 0 1 2 0 0 0 0 0 1 1 0 0 1 1 1 2 0 1 2 1 1 1 1 1 1 0 2 0 0 1 0 2 2 0 2 1 2 1 0 2 0 0 0 1 1 1 1 2 0 2 0 0 0 0 0 0 2 2 0 0 0 0 0 0 0 1 1 0 2 1 1 2 0 1 1 1 0 1 2 1 2 0 1 0 0 0 0 0 0 0 2 0 1 0 1 1 1 2 1 1 0 0 0 0 0 0 1 0 0 1 0 0 0 0 0 1 0 0 0 0 0 2 0 0 1 0 2 0 0 1 2 2 0 0 2 1 2 2 2 0 1 0 1 1 0 0 0 2 0 2 0 0 0 0 1 0 1 0 0 1 0 0 0 0 0 2 0 1 0 1 0 0 1 0 2 2 2 2 0 0 0 1 2 0 0 2 0 0 0 0 2 1 0 1 1 2 0 0 0 0 0 2 2 2 0 1 0 1 0 1 0 1 0 1 1 1 0 0 1 0 1 2 0 2 2 1 1 0 1 0 0 0 1 0 0 0 0 0 1 2 0 0 2 0 0 1 0 2 0 0 1 0 0 0 0 0 1 1 0 1 0 0 2 0 1 0 0 0 1 1 0 1 0 0 1 0 1 0 2 1 1 1 1 1 1 0 2 0 1 0 0 0 0 0 2 0 0 0 0 2 2 2 0 0 0 0 2 2 1 1 2 1 2 1 0 0 0 0 1 1 1 0 1 1 1 0 0 0 0 0 1 2 0 0 1 1 0 1 2 0 1 1 0 2 2 0 1 1 0 1 1 1 1 1 2 2 2 2 0 1 0 0 0 0 1 1 1 1 1 0 2 0 1 0 2 0 0 0 1 0 0 0 2 0 1 1 0 1 1 0 1 1 2 0 0 0 0 2 0 0 1 1 1 0 1 1 2 1 1 0 0 0 0 0 0 0 0 1 0 0 0 1 0 1 2 0 0 0 0 0 0 0 2 0 0 0 0 0 0 0 1 1 2 0 1 1 0 0 0 0 0 0 0 0 2 0 1 0 2 2 0 0 1 0 0 0 2 0 1 1 0 1 0 0 0 0 0 0 2 0 1 0 0 0 0 0 2 0 1 2 0 0 1 1 1 0 1 1 0 2 1 1 1 1 2 0 2 0 0 1 0 2 0 0 0 1 0 2 2 0 2 1 1 0 0 0 0 0 0 2 1 1 1 0 1 0 0 1 1 1 1 0 0 1 0 0 0 1 0 0 2 1 0 0 0 0 0 0 2 0 2 0 0 1 0 0 1 0 0 0 1 2 0 0 0 0 0 0 1 1 1 0 0 0 0 0 2 0 0 0 0 0 1 1 1 0 0 1 1 1 1 0 0 0 0 0 0 0 0 1 0 2 0 0 0 2 1 0 0 0 2 1 2 0 0 0 0 0 0 0 0 1 0 0 2 1 1 1 2 1 2 1 2 0 1 2 2 2 0 1 0 0 0 0 0 1 0 1 1 1 0 0 2 2 1 0 1 2 1 1 1 0 1 0 1 2 2 0 0 0 2 0 0 0 0 0 0 0 1 1 0 0 0 0 0 1 1 0 1 1 1 1 0 0 0 0 0 1 0 1 1 0 0 2 0 0 0 0 1 1 0 2 0 0 0 2 1 0 0 0 1 1 1 1 1 0 0 0 0 0 0 0 0 0 2 1 0 2 2 2 1 0 1 0 2 0 0 1 1 0 1 0 2 0 0 1 1 1 0 0 1 2 1 0 1 1 1 0 1 1 2 2 2 2 0 0 1 0 0 0 1 0 1 1 1 1 1 1 0 0 1 0 0 2 0 2 1 0 0 1 1 0 0 1 0 0 0 0 2 2 0 2 0 0 1 0 0 0 0 0 1 1 0 0 1 0 1 0 0 0 1 0 1 0 0 0 2 0 0 0 0 0 0 0 0
65 1 0 1 0 1 1 2 2 2 1 1 0 1 2 1 0 2 1 1 0 0 0 1 1 1 1 0 1 1 2 1 1 1 1 0 2 1 0 0 1 1 0 1 2 0 0 0 0 0 0 0 0 0 1 2 0 1 1 1 0 1 0 1 1 1 1 0 1 0 0 0 1 2 1 2 2 0 0 0 1 2 2 0 1 0 1 1 1 2 0 1 2 2 1 2 0 0 0 0 0 1 0 0 2 1 2 2 0 0 0 0 0 2 0 2 2 1 2 0 2 1 1 1 0 1 1 1 0 1 0 0 1 1 0 0 2 0 0 0 0 2 0 0 0 0 0 0 0 0 0 0 0 0 0 0 0 1 1 0 0 1 0 2 1 1 1 2 0 2 2 0 1 1 1 1 1 0 0 2 2 2 0 0 1 0 1 0 0 0 0 1 0 1 2 0 0 0 0 0 0 0 0 1 2 1 1 1 2 0 0 0 1 0 0 2 1 0 1 1 0 0 2 2 0 1 1 2 0 2 0 0 0 0 0 0 1 2 0 0 0 1 1 1 1 0 0 0 0 0 0 0 0 0 0 2 1 1 0 0 0 0 0 0 1 0 0 0 0 0 1 1 0 1 0 0 0 2 1 0 0 2 1 1 2 2 1 1 0 2 0 0 1 0 2 1 2 0 0 0 1 0 1 0 0 0 0 0 0 1 0 1 2 0 1 0 0 0 0 1 1 1 1 1 1 0 0 0 1 0 0 1 1 1 0 0 1 1 1 1 1 1 2 1 0 0 0 0 0 1 2 0 1 1 0 0 1 0 0 2 0 0 2 0 2 0 0 2 2 0 2 2 0 0 1 1 0 0 0 0 0 0 0 0 0 0 0 0 0 1 0 0 0 0 2 1 0 0 0 1 0 1 0 2 0 1 0 0 0 1 1 1 0 1 1 2 0 1 0 0 0 0 0 2 2 2 1 1 1 1 0 0 0 0 1 1 0 1 2 1 0 0 0 1 0 1 2 1 1 1 1 0 0 0 0 0 0 1 1 0 2 0 1 1 0 1 1 2 0 0 1 1 1 1 0 1 0 2 0 0 0 0 0 0 0 1 0 0 0 0 0 0 0 2 1 0 0 1 1 2 0 2 1 1 1 0 2 2 0 0 0 2 0 0 0 1 0 2 0 2 0 2 0 2 1 2 1 0 0 2 1 1 0 1 0 1 2 1 2 2 1 0 1 1 2 0 2 1 0 2 0 1 0 1 1 2 0 1 1 1 0 1 0 0 0 2 2 0 1 0 0 1 0 0 0 0 0 1 0 2 0 0 0 0 1 1 2 0 0 0 0 0 1 0 0 0 0 0 0 0 0 0 0 1 0 2 0 1 1 1 0 0 0 1 1 0 0 0 0 0 0 0 0 0 0 0 2 2 0 0 0 1 0 2 0 0 2 2 1 2 0 1 0 1 1 0 1 1 0 0 1 1 0 0 0 0 0 0 1 0 0 0 1 1 1 1 0 2 0 1 0 1 0 0 1 1 1 0 0 0 0 0 1 1 2 2 2 0 2 0 2 0 0 1 0 0 0 2 1 1 1 0 0 0 0 2 1 2 0 0 1 0 1 1 1 0 0 1 0 0 0 0 0 0 0 2 0 0 0 0 0 0 0 2 0 0 1 0 0 0 0 0 0 0 2 0 2 0 0 0 0 0 0 0 0 0 1 0 1 0 0 0 2 1 0 0 0 1 0 2 1 0 0 0 0 0 0 0 1 0 0 2 1 1 1 2 1 1 1 1 0 1 2 2 1 1 0 2 1 0 1 1 0 0 0 1 2 0 0 2 2 1 1 1 1 2 0 0 2 0 2 2 1 2 0 0 1 2 1 0 1 0 0 0 0 1 0 0 1 0 1 1 0 0 0 0 0 0 0 0 0 0 0 1 0 1 1 0 0 0 0 0 1 0 0 1 1 0 2 0 0 0 1 1 0 2 0 1 0 0 1 1 0 0 0 0 1 0 1 2 1 2 1 1 2 0 1 2 0 0 0 2 0 0 0 0 2 0 0 0 0 0 0 0 1 1 1 0 1 1 0 1 0 0 0 1 0 1 0 0 2 1 0 1 0 0 0 0 0 1 0 0 1 1 1 1 1 0 0 0 2 0 1 0 1 0 1 2 0 1 0 1 0 0 0 2 2 0 0 0 1 0 0 0 0 0 1 1 1 0 0 1 0 1 0 0 0 1 0 1 0 0 0 0 1 0 0 0 0 1 1 1
66 0 2 0 0 0 0 2 2 1 1 1 1 1 0 0 0 0 0 1 1 1 0 1 0 0 0 0 0 1 1 1 1 0 2 2 2 2 0 0 2 2 0 1 2 1 0 0 0 0 0 0 0 0 1 1 1 1 1 0 1 2 1 2 0 0 0 0 1 1 1 1 1 2 0 2 2 0 0 0 0 2 1 1 1 0 1 0 0 2 0 0 2 1 0 1 0 1 1 2 1 0 0 0 1 1 2 2 0 0 0 2 1 1 1 1 1 0 1 0 1 0 0 0 0 0 0 1 1 0 0 0 0 1 1 0 0 0 0 1 1 1 0 0 0 0 0 0 0 0 0 0 0 0 0 0 0 1 1 0 0 1 1 0 0 0 1 2 1 1 1 2 1 1 0 0 1 0 0 1 1 1 1 1 2 1 1 2 0 1 0 2 0 0 1 0 0 0 0 0 0 0 0 0 2 1 1 0 2 0 0 0 1 0 1 1 0 1 0 1 1 1 0 1 1 0 2 2 1 1 0 0 1 1 1 1 0 2 0 1 0 1 2 1 1 0 0 0 1 1 1 1 0 1 0 1 0 1 1 1 1 1 1 0 0 0 0 0 1 0 0 0 0 1 0 0 0 1 1 0 0 2 1 1 2 1 1 1 0 2 2 1 0 0 2 0 1 1 1 0 0 0 1 0 0 0 0 0 0 2 0 2 2 0 1 0 0 1 0 0 1 1 1 0 1 0 0 0 0 1 0 2 0 0 0 0 0 2 0 0 0 0 2 0 0 0 0 1 1 2 0 1 0 1 0 1 1 0 0 2 0 0 2 0 2 0 0 2 2 1 2 2 2 1 1 2 1 0 0 2 1 2 2 0 0 1 2 0 0 0 0 0 1 1 1 1 2 1 1 1 1 1 0 1 0 0 1 1 0 1 0 0 0 2 2 2 0 1 0 0 0 0 0 0 2 1 0 0 0 0 0 0 1 1 2 1 0 1 0 0 1 1 0 2 2 2 2 0 0 0 0 1 0 2 2 0 2 2 2 2 1 0 0 0 0 1 1 1 0 1 1 1 1 1 0 1 0 2 0 0 1 0 0 0 0 0 0 1 1 1 1 2 0 1 0 0 0 1 1 2 0 2 2 2 2 0 2 1 0 1 0 1 1 1 1 0 0 0 0 2 2 0 0 2 0 2 0 1 1 2 1 0 0 0 1 0 1 0 1 1 0 0 0 1 2 0 2 1 1 1 0 0 0 1 1 1 0 0 0 0 0 0 1 1 1 0 0 1 1 1 0 1 2 0 1 2 2 0 0 1 0 0 0 0 0 1 1 0 1 1 0 0 1 0 1 0 0 0 0 0 0 1 0 1 0 2 2 0 0 2 0 0 0 0 1 1 0 0 0 0 1 0 0 1 0 0 2 0 0 0 1 0 1 0 1 1 1 0 1 2 1 1 0 1 1 0 2 1 2 2 1 1 0 0 0 0 0 1 1 0 0 0 1 1 0 1 0 1 1 0 0 2 0 0 0 0 2 0 0 0 0 0 1 1 1 2 0 1 1 0 1 0 0 1 0 0 0 2 2 2 0 1 0 2 2 2 0 1 0 0 1 1 0 2 1 1 0 2 2 0 0 0 1 0 0 1 1 0 1 1 1 1 0 2 1 1 2 0 0 0 0 0 0 0 0 1 1 1 0 0 0 0 0 1 1 2 0 0 2 0 0 0 2 2 0 0 0 1 0 1 0 0 0 1 1 0 0 0 1 0 0 2 0 0 1 1 1 2 1 2 0 1 2 2 2 1 0 1 1 0 0 0 0 0 0 0 1 0 1 2 2 0 0 2 2 2 0 1 0 0 0 0 1 1 0 0 0 2 0 0 0 0 1 1 0 0 1 0 1 0 1 1 1 1 0 1 1 0 0 0 0 0 0 0 1 1 0 0 1 1 1 0 1 0 0 0 0 0 1 0 0 0 1 2 0 1 0 0 0 0 2 2 0 0 0 0 1 1 1 1 1 1 1 1 2 1 2 2 0 0 0 1 0 0 1 1 0 0 0 1 0 0 0 0 2 1 1 1 2 1 1 0 0 0 0 2 0 1 0 0 2 0 0 1 0 0 0 0 0 1 0 0 0 1 0 0 1 0 0 0 1 0 1 0 0 0 2 2 0 0 1 0 0 0 0 2 2 0 2 2 0 0 1 0 1 1 0 0 2 1 0 1 0 1 0 0 0 0 0 2 1 1 0 2 1 1 1 1 1 0 2 1
67 0 2 0 0 0 0 2 2 1 0 0 0 0 0 0 0 1 0 1 0 0 0 1 0 0 1 0 1 1 2 1 0 0 1 1 1 2 0 0 1 1 0 0 1 0 1 0 0 1 1 2 0 0 0 2 0 0 1 0 1 2 0 1 0 0 0 0 1 1 1 1 2 2 2 2 2 0 2 0 2 2 2 0 1 0 0 1 1 2 1 2 0 1 0 2 0 0 0 0 1 0 1 0 2 0 2 2 0 0 0 0 0 1 0 2 1 0 1 0 1 0 2 2 0 0 0 1 1 0 0 0 1 1 0 0 2 0 0 0 1 1 1 0 0 0 1 0 1 1 0 0 1 0 1 0 0 2 0 2 0 0 2 0 2 2 0 1 0 1 1 0 1 1 1 1 2 0 0 2 2 2 1 1 2 1 1 1 0 0 2 2 0 1 2 0 0 0 0 0 0 0 0 1 2 1 1 1 1 0 2 0 1 0 0 2 1 0 1 1 0 0 1 0 2 1 1 1 0 1 0 0 1 1 1 1 1 1 0 1 0 0 2 2 2 0 0 0 0 0 0 0 0 0 0 2 1 2 0 0 0 0 0 0 1 0 0 0 1 0 0 1 0 2 0 0 0 1 1 0 1 1 1 2 2 1 1 0 0 1 0 0 1 0 2 1 2 1 0 1 1 0 0 1 0 0 0 0 0 1 0 1 1 0 1 0 0 0 0 1 0 2 2 1 2 0 0 0 1 0 0 0 0 0 0 0 0 1 2 1 1 1 2 1 0 0 1 0 1 0 1 0 0 0 0 0 1 0 0 0 0 0 2 0 1 0 0 1 2 0 2 2 2 1 2 0 0 0 0 2 2 1 0 0 1 0 0 1 1 0 1 2 2 0 2 0 2 1 0 0 0 0 0 1 0 0 1 0 0 2 0 1 0 1 1 2 0 0 0 0 0 1 0 2 0 1 1 2 2 2 2 0 1 1 2 1 0 2 1 1 1 1 0 0 0 2 0 0 1 0 0 0 0 1 1 0 1 1 1 0 2 0 0 0 0 1 1 0 0 2 2 2 1 1 1 0 0 2 2 0 0 0 1 0 1 1 0 0 0 1 1 2 0 2 0 0 0 1 1 1 1 2 2 1 2 1 2 1 0 1 0 1 0 0 0 1 0 2 0 1 1 2 2 2 2 2 0 1 1 1 1 0 0 1 0 1 2 2 2 0 1 1 1 1 2 0 2 1 1 1 0 0 0 0 2 1 1 1 0 0 0 0 0 0 0 0 0 0 2 0 1 2 0 0 0 0 0 0 0 0 1 0 1 0 0 0 1 1 0 1 1 0 0 0 0 0 0 0 0 0 0 2 1 0 0 2 1 0 0 2 1 0 0 1 0 0 0 0 1 0 0 0 0 0 0 0 2 1 0 0 1 0 0 1 0 1 2 0 1 1 0 1 0 1 1 0 1 0 0 0 2 0 0 2 0 0 1 0 2 0 0 0 2 0 2 2 0 1 1 1 0 1 0 0 0 0 2 1 1 1 0 0 0 0 2 2 1 1 1 0 2 1 0 0 0 1 1 2 1 1 0 0 0 0 0 2 1 2 0 0 0 0 0 2 0 1 0 1 0 0 0 0 0 0 0 2 0 1 2 2 1 1 0 2 0 0 2 0 0 1 0 0 0 0 1 0 1 0 0 0 0 0 1 0 0 0 0 0 0 0 0 0 2 1 0 0 1 1 0 2 1 0 0 2 0 0 0 0 0 2 1 1 0 0 0 0 0 1 1 2 1 1 2 1 1 0 0 0 0 0 1 0 0 1 0 0 0 0 2 2 2 0 0 1 2 1 1 0 0 0 0 0 0 2 0 0 1 2 2 0 1 0 2 0 0 0 0 0 0 0 0 0 0 0 0 0 0 0 0 1 0 0 0 1 1 1 0 0 0 0 0 1 1 0 0 1 2 0 0 0 0 0 1 1 0 1 0 1 1 1 1 1 1 0 0 1 0 0 0 2 0 1 0 0 1 1 2 1 0 0 1 2 0 0 0 0 2 1 0 2 0 0 1 1 2 0 0 0 1 0 0 1 0 0 1 1 1 1 0 0 2 0 0 1 0 0 0 1 0 1 0 0 2 0 0 0 1 0 0 0 2 1 1 0 0 1 1 1 0 0 2 0 0 0 1 1 1 0 0 0 0 0 0 0 0 1 0 0 2 0 0 1 0 0 0 0 0 0 0 0 0 0 0 1 1 1 0 0 0 0 1 0
68 1 2 0 0 0 0 1 1 2 0 0 0 0 0 0 0 1 1 1 1 1 0 0 0 0 0 0 2 1 1 1 1 1 1 0 1 1 0 0 2 1 0 0 0 0 0 0 1 1 1 1 0 0 1 1 1 0 0 0 0 1 0 0 0 0 0 1 1 0 0 2 2 2 2 2 2 0 1 1 1 2 1 1 2 0 0 1 1 2 1 2 1 2 0 1 1 2 1 2 1 0 1 0 2 0 2 1 1 0 0 2 0 0 0 1 0 0 1 0 2 0 1 1 0 0 0 0 0 0 0 0 1 1 0 0 1 0 0 0 0 2 0 1 0 0 0 0 0 1 0 1 0 1 0 0 0 1 1 1 0 1 2 0 0 1 1 0 1 1 0 2 0 2 0 0 1 0 0 1 1 1 0 0 1 0 1 0 0 0 2 2 0 0 1 0 0 0 0 0 1 1 1 1 1 0 1 0 1 0 2 0 1 0 1 1 0 2 2 1 0 0 1 0 1 2 1 2 0 2 0 0 0 0 0 0 0 1 0 0 0 0 2 1 1 0 0 0 0 0 0 0 0 0 0 1 0 1 1 1 1 1 0 0 1 0 1 0 2 0 0 1 0 1 1 0 0 1 1 0 0 2 2 2 2 2 1 0 0 2 1 1 0 0 2 0 2 1 1 1 1 1 2 0 2 0 1 0 0 2 0 2 2 0 1 1 0 0 0 0 1 1 1 1 1 0 0 0 0 2 0 0 1 0 0 0 0 0 2 2 1 1 1 2 0 0 0 0 1 0 0 0 2 0 2 0 1 0 0 1 0 0 0 0 0 1 0 2 2 0 2 1 2 2 0 0 0 2 2 2 1 1 2 1 0 0 1 0 0 0 0 0 1 1 2 0 1 0 0 1 0 1 0 2 0 0 0 1 1 0 1 1 0 1 1 2 1 0 0 0 1 2 1 1 0 1 1 1 2 0 2 0 0 2 0 1 0 1 0 0 2 0 0 2 2 2 2 0 0 0 0 0 0 1 1 1 0 1 1 1 1 0 0 0 2 2 0 2 0 0 0 0 2 2 1 0 0 1 2 1 2 0 0 0 0 1 0 0 2 1 1 2 0 2 0 0 0 2 2 2 0 1 2 1 1 0 1 0 0 1 0 2 0 0 0 1 1 2 0 1 0 2 0 2 0 2 1 0 0 2 0 1 0 0 0 0 0 1 2 0 0 0 0 1 0 0 0 1 1 2 0 0 0 2 1 1 0 0 0 0 0 0 0 0 0 1 1 1 0 1 0 0 1 0 1 1 1 0 0 0 0 0 0 0 0 0 1 1 0 1 0 0 0 0 0 1 0 0 0 0 0 1 0 0 0 1 2 0 0 1 1 0 0 1 1 0 0 0 0 0 0 0 0 2 0 0 0 1 0 0 0 0 0 2 0 1 2 0 0 1 0 1 0 0 1 0 2 1 1 1 0 1 1 0 1 1 0 0 1 0 0 0 0 1 0 2 0 2 1 1 0 1 0 0 0 0 2 0 0 0 1 0 0 0 1 1 0 1 1 0 1 0 0 1 0 0 0 1 1 1 0 0 0 0 1 1 1 2 0 0 1 0 0 0 2 1 0 0 2 0 0 0 1 0 1 1 1 0 0 0 0 0 0 2 0 0 2 0 1 1 0 0 0 0 0 1 1 1 1 1 1 1 0 1 1 1 0 0 0 0 0 0 1 2 0 0 2 2 0 1 0 1 0 1 1 0 0 0 1 1 0 1 1 1 1 2 1 2 1 2 0 1 2 1 1 0 0 1 0 0 1 0 0 1 0 0 0 1 2 2 1 0 1 1 1 2 0 0 1 0 1 1 2 2 0 0 1 1 0 0 0 0 1 0 0 1 1 1 1 2 0 0 0 0 0 0 0 0 0 0 0 0 1 0 1 0 0 0 0 1 1 0 0 0 0 0 1 0 0 0 0 0 1 1 0 0 0 0 1 1 0 0 2 0 0 1 0 1 0 1 0 1 1 0 2 2 2 1 0 0 0 1 0 1 2 2 0 2 0 2 0 0 0 0 1 2 2 0 1 0 0 2 0 1 0 0 0 1 0 0 1 0 0 1 1 1 1 2 0 0 0 0 1 0 0 0 0 0 0 0 1 0 2 0 1 0 1 1 0 1 1 0 1 0 1 1 1 0 1 0 0 0 0 0 1 1 0 2 1 1 0 2 0 2 0 0 0 1 0 2 0 0 0 2 1 0 0 0 0 0 0 0
69 0 1 0 1 0 0 1 1 1 0 1 0 1 1 1 0 0 2 0 0 0 1 1 1 1 1 0 2 0 2 0 1 1 1 0 2 1 0 0 1 1 0 0 2 0 1 0 0 1 1 1 1 1 0 2 0 0 0 0 1 2 0 2 1 0 1 0 1 0 0 1 2 1 0 1 1 0 2 1 1 2 2 0 1 0 0 0 0 2 0 0 1 1 0 1 1 0 0 0 1 0 0 0 2 2 2 0 2 0 0 2 1 2 2 2 2 0 1 0 1 1 1 1 0 1 1 2 2 0 0 0 0 0 0 0 0 0 1 0 1 1 0 0 0 0 1 0 1 1 0 0 0 0 1 2 0 1 0 1 1 0 1 1 1 1 1 0 2 0 0 2 2 0 1 1 1 0 0 1 1 1 1 1 2 1 1 0 0 0 0 0 0 1 2 0 0 1 0 0 0 0 1 0 1 1 1 0 1 0 0 0 0 0 0 2 1 0 1 1 0 0 1 1 1 1 2 0 0 0 0 0 1 1 0 1 0 2 0 2 0 0 2 0 1 0 0 0 1 1 1 1 0 0 0 1 0 0 0 0 0 0 0 2 1 0 0 0 2 0 0 0 0 1 0 1 0 2 2 0 0 2 0 0 0 0 1 0 0 2 2 1 1 0 2 2 1 0 0 0 0 0 1 1 0 0 0 0 0 1 0 1 1 0 1 0 1 0 0 1 1 1 0 0 2 0 2 0 0 2 0 1 0 0 0 0 0 1 1 0 1 1 2 2 1 1 0 0 0 1 1 0 1 0 0 1 0 0 0 1 0 0 2 0 2 0 0 1 2 0 2 2 0 0 0 0 0 0 0 1 1 1 0 0 0 0 1 0 0 1 0 0 0 0 2 0 0 0 2 2 2 1 0 2 0 0 0 0 0 2 0 0 0 1 1 1 0 0 0 0 0 2 1 1 0 2 2 1 1 0 1 0 0 1 2 2 0 2 1 1 1 1 0 1 1 1 2 0 0 0 0 0 0 2 2 2 0 1 1 0 1 0 0 0 0 1 1 2 0 0 0 0 1 1 0 0 0 2 2 1 1 0 2 0 2 2 0 2 0 1 0 2 0 1 0 0 0 1 1 2 0 2 0 0 0 0 2 1 0 1 0 1 0 0 0 1 0 2 0 0 0 2 1 2 1 2 0 1 1 1 2 0 0 0 0 0 2 0 0 1 1 0 0 0 2 1 1 1 1 1 0 1 0 1 1 1 0 1 0 1 1 0 0 1 2 0 0 1 1 0 0 0 1 0 0 1 2 0 0 1 1 0 1 0 1 1 2 0 1 1 0 1 1 0 0 0 0 0 0 0 0 1 0 2 0 2 0 0 0 1 1 1 0 1 2 0 0 0 0 2 0 2 0 1 0 0 1 1 0 0 0 0 1 0 0 0 2 1 0 2 1 0 0 2 2 0 1 0 1 1 0 0 0 0 0 0 1 0 1 1 1 0 0 0 2 2 1 1 1 0 1 1 1 0 1 0 1 1 1 1 0 1 0 1 1 1 2 0 0 0 1 0 0 0 0 0 0 2 0 2 1 1 1 1 2 1 1 2 0 0 1 0 0 0 0 0 0 2 0 0 0 1 1 0 0 0 2 1 0 0 0 0 0 2 0 0 1 0 0 2 2 2 1 1 1 0 1 1 0 0 0 0 0 0 0 0 1 0 1 0 0 0 1 0 0 1 1 1 0 1 0 0 0 1 2 1 1 0 1 1 0 1 0 0 1 2 1 1 0 2 0 2 1 2 2 0 0 1 0 0 1 0 0 0 0 0 2 0 0 2 2 0 0 0 1 1 1 0 0 0 0 0 2 2 0 0 0 2 0 0 0 0 1 0 0 0 0 0 0 0 0 1 1 1 1 1 1 0 0 0 1 0 0 0 1 0 0 0 1 0 1 0 1 0 0 0 1 0 2 0 0 0 1 1 0 0 0 1 1 1 1 1 1 0 0 1 0 0 1 1 1 2 1 0 2 2 2 2 0 0 0 1 0 0 0 0 1 1 0 2 0 0 0 0 2 1 2 1 1 1 0 0 0 0 1 1 0 1 1 1 2 0 0 0 1 2 1 1 0 1 1 1 0 0 0 0 2 1 0 0 1 0 1 0 2 0 1 2 0 0 2 0 0 0 0 2 2 0 1 0 1 0 0 0 1 1 0 2 0 0 0 2 0 2 0 0 0 0 0 0 0 0 0 2 0 0 0 0 0 0 0 0
70 0 2 0 1 0 0 2 2 1 0 0 0 2 1 1 1 1 2 1 0 0 0 0 0 0 0 0 2 1 2 1 0 1 1 0 1 1 0 0 0 0 0 0 2 0 0 0 1 1 1 1 0 0 0 0 1 1 0 1 1 1 0 0 1 2 1 0 1 1 2 0 1 1 0 1 1 0 0 0 1 2 0 2 2 0 0 1 1 2 1 1 0 1 0 0 0 2 1 2 0 1 0 0 2 2 2 1 1 0 0 2 1 1 1 1 1 0 0 0 2 0 0 0 0 0 0 1 1 0 0 0 1 1 1 0 0 0 0 0 0 2 0 0 0 0 0 0 0 0 0 0 0 0 0 2 0 0 1 2 1 0 2 0 1 1 0 0 0 1 1 1 0 2 0 1 1 1 0 1 1 2 0 0 0 0 1 0 0 0 2 2 0 1 2 0 1 0 0 0 0 0 0 2 2 1 1 0 1 0 0 0 2 0 0 2 0 0 0 1 1 1 0 1 1 0 2 0 0 0 0 1 0 0 0 0 0 2 0 2 0 0 2 1 1 0 0 0 1 1 0 0 0 0 0 1 0 2 1 1 1 1 0 0 1 0 0 0 2 0 0 1 0 1 0 1 0 2 2 0 0 2 1 1 1 1 1 0 0 2 1 1 1 1 2 1 2 1 0 1 0 0 0 2 0 0 0 0 0 0 0 1 2 0 2 0 0 1 0 0 0 2 1 0 0 0 0 0 1 0 0 1 1 1 0 0 0 1 1 1 0 0 2 0 0 0 0 0 1 0 0 0 0 1 0 1 2 0 0 2 0 0 2 0 2 0 0 1 2 0 2 2 1 1 0 0 0 0 0 0 0 0 2 0 1 1 1 0 0 0 0 1 1 2 2 0 2 1 0 1 1 1 0 2 1 0 0 1 1 1 0 1 0 0 0 1 0 0 0 0 1 2 0 1 2 2 1 1 0 0 0 0 1 1 2 2 0 0 1 0 1 1 0 1 1 2 1 2 2 0 0 0 0 2 2 2 0 0 0 0 1 0 0 0 0 0 0 1 0 1 2 2 2 2 2 0 2 2 1 1 2 1 0 0 0 0 0 0 1 0 1 0 1 1 1 0 1 1 1 1 1 2 2 1 1 1 1 1 1 0 1 1 0 1 1 1 0 2 0 2 2 2 0 1 1 1 0 1 1 1 2 0 0 0 0 0 0 0 1 1 1 1 1 0 2 0 1 1 1 1 0 1 1 2 1 2 0 1 0 0 0 0 0 0 0 1 1 0 1 0 1 0 1 0 0 0 1 1 0 2 0 0 0 0 0 0 0 1 0 2 0 1 1 0 0 0 1 0 0 0 0 2 0 1 0 2 1 0 1 2 0 0 0 1 0 0 0 0 0 1 1 1 0 0 0 0 2 1 0 0 0 2 0 0 0 1 2 0 1 1 0 2 0 0 1 0 2 1 1 1 1 1 0 0 0 0 0 0 2 2 2 0 0 1 1 1 0 1 1 1 0 1 0 2 2 0 2 2 2 2 0 1 0 0 0 1 2 0 1 0 2 1 1 2 1 0 0 2 1 1 1 1 1 1 1 1 1 2 1 0 0 0 0 0 0 1 0 1 0 0 0 1 0 1 0 2 1 0 0 0 0 0 0 2 0 0 0 0 0 1 1 1 0 0 0 0 0 0 0 0 0 0 0 0 0 1 1 0 1 0 0 0 2 2 0 0 2 1 0 1 0 0 1 0 0 1 0 0 1 1 0 1 0 0 0 2 0 2 1 2 1 1 2 2 1 0 0 2 0 0 2 0 0 0 0 1 1 0 0 2 2 0 0 0 0 2 2 1 1 0 1 1 0 1 0 0 0 1 0 1 0 0 1 1 1 0 0 0 0 0 0 1 0 0 0 0 0 0 0 1 0 0 0 0 1 0 1 0 0 0 1 0 0 0 0 1 2 0 1 0 0 0 1 1 0 0 0 1 1 2 2 2 0 0 0 0 0 1 0 2 0 0 0 0 2 1 1 2 0 0 0 2 1 0 2 2 0 2 0 2 0 0 0 0 1 1 1 2 1 2 0 1 0 0 0 1 1 1 0 0 2 1 0 2 0 0 0 1 1 0 0 0 2 1 1 0 0 1 0 0 1 0 2 0 0 0 0 1 0 0 1 1 2 1 2 1 1 0 1 1 1 0 0 0 0 1 1 0 2 1 1 0 0 1 0 0 0 1 0 2 0 0 0 2 1 1 0 1 1 1 2 1
71 0 1 0 0 0 1 2 2 1 0 0 1 2 1 1 0 1 0 1 0 0 0 0 0 0 0 0 2 2 1 2 1 1 0 0 1 2 0 0 1 1 0 0 2 0 0 1 1 0 0 2 0 0 1 1 1 0 1 1 1 1 0 2 1 1 1 0 2 1 1 1 2 1 1 1 1 0 2 0 2 2 2 1 0 0 0 0 0 1 0 1 1 1 0 1 0 1 1 2 1 0 0 0 2 0 2 1 1 1 0 2 0 2 0 2 1 0 2 0 1 0 1 1 0 0 0 1 1 0 1 1 0 0 0 0 0 0 0 0 1 1 0 0 0 0 0 0 0 1 0 1 1 0 0 0 0 1 2 1 1 2 1 1 0 0 0 1 1 1 1 1 1 1 0 2 2 0 0 0 0 0 2 2 2 0 2 1 1 0 1 2 1 1 1 1 1 0 0 0 0 0 0 0 2 2 2 0 0 0 0 0 2 1 0 2 0 0 1 1 1 1 1 1 0 0 0 1 0 1 0 0 0 0 0 0 0 2 0 2 0 0 2 1 2 0 0 0 0 0 0 0 0 0 0 1 0 2 2 2 1 1 0 0 2 0 0 0 2 1 1 0 0 2 0 0 0 1 1 0 0 1 0 1 1 1 1 1 0 2 1 0 0 0 1 0 1 1 0 0 0 0 1 1 0 0 1 1 0 1 0 1 2 0 1 0 0 0 0 1 1 1 0 1 2 0 0 0 2 1 0 2 1 1 0 0 0 0 2 0 0 0 2 1 0 0 1 0 1 1 0 0 0 0 0 1 0 0 0 2 0 0 2 0 2 0 0 2 1 0 1 1 2 2 0 2 0 1 1 2 0 0 1 1 1 0 0 0 0 2 0 1 0 0 2 0 0 0 0 0 0 0 0 1 0 0 1 2 1 1 0 1 0 1 1 2 0 0 1 0 0 1 0 1 0 2 2 1 2 1 2 1 0 2 0 1 0 1 0 0 2 0 0 0 0 2 1 0 1 0 0 0 1 2 1 1 0 1 0 1 2 0 0 0 0 2 2 2 0 0 1 1 0 0 1 1 1 1 2 0 0 1 0 0 0 1 0 0 0 2 0 2 0 1 1 0 1 0 0 2 0 2 1 0 1 0 2 1 0 0 0 2 0 1 1 1 1 2 0 1 2 2 0 1 1 1 0 2 2 1 1 0 1 0 1 0 0 1 2 0 1 0 1 0 2 0 1 1 1 2 0 1 0 1 1 1 0 1 0 0 0 0 1 0 0 0 0 2 1 1 0 1 0 0 0 0 0 1 0 1 0 0 1 0 0 0 1 1 0 1 0 1 0 0 0 1 0 1 0 0 1 1 0 1 0 2 0 0 0 0 1 1 0 1 1 0 0 0 1 0 1 0 0 0 0 0 2 2 0 0 1 0 0 2 0 1 2 0 0 1 0 1 0 1 1 0 1 1 1 1 2 1 0 2 0 0 0 1 0 0 0 0 1 1 1 1 0 2 1 0 0 2 0 0 1 0 2 0 1 1 1 0 1 0 2 2 2 1 1 0 2 0 1 2 0 0 0 2 2 2 0 1 0 0 2 0 1 1 0 0 0 0 0 2 0 1 1 2 0 1 0 0 1 0 0 2 0 0 0 0 0 0 0 2 0 0 0 0 0 1 0 0 1 1 1 1 2 1 0 0 0 0 0 1 1 1 1 0 2 1 0 1 1 0 0 1 0 2 0 2 0 1 0 1 1 0 0 0 0 1 1 2 1 1 1 2 1 2 0 2 0 2 2 1 1 0 0 1 1 0 0 0 0 0 1 1 1 0 0 2 2 1 0 2 2 2 0 0 2 0 2 1 1 2 0 1 1 1 0 1 0 0 0 1 0 0 1 0 0 0 1 1 1 1 0 1 1 0 0 1 0 0 0 0 2 0 0 0 0 1 0 0 0 0 0 0 2 0 0 0 0 0 1 2 0 0 0 2 0 0 0 0 0 0 0 0 0 0 0 2 0 2 0 0 2 2 2 2 0 0 1 2 0 1 2 2 0 1 0 1 1 0 2 2 2 0 0 1 1 1 0 0 0 1 0 1 2 2 0 0 2 0 0 0 0 0 0 0 0 0 0 0 2 1 1 0 1 1 0 0 2 0 2 0 0 0 0 2 0 1 1 0 0 0 2 0 0 0 1 0 1 0 1 1 0 0 0 1 1 1 1 1 0 1 0 0 0 0 0 1 0 0 0 1 1 0 0 0 0 0 1 0
72 0 1 1 1 0 0 1 2 1 0 1 0 0 0 0 0 2 0 2 1 1 0 0 0 0 0 0 1 0 1 0 1 0 1 0 1 1 0 0 1 1 0 0 1 1 1 0 1 0 0 1 0 0 1 2 0 0 0 1 0 2 0 2 1 0 1 0 1 1 0 0 2 2 1 2 2 0 0 0 1 2 2 0 2 0 1 1 1 2 1 1 0 0 0 1 0 2 2 2 2 0 1 0 2 0 2 2 1 0 0 2 1 2 2 2 2 0 2 0 1 1 1 1 0 1 1 0 0 0 0 0 0 0 0 0 0 0 0 0 1 2 0 1 0 0 1 0 0 1 0 1 0 0 0 0 0 1 0 1 2 2 2 0 1 2 0 0 1 1 1 2 0 2 0 1 1 0 1 1 0 1 0 0 1 0 1 1 0 0 2 2 0 1 2 0 1 0 0 0 1 1 0 1 2 1 1 0 0 0 0 0 1 0 0 2 0 0 2 0 0 0 1 1 1 1 2 1 1 0 1 2 0 0 0 0 0 2 0 1 0 1 2 2 1 0 0 0 0 0 0 0 0 1 0 0 1 0 0 0 0 0 0 0 1 0 0 0 2 0 1 1 1 0 2 1 0 2 2 0 0 2 0 1 1 1 2 1 0 2 2 1 0 1 2 1 2 2 1 0 1 0 1 0 0 0 1 0 0 1 0 1 0 1 1 0 0 0 0 1 1 2 1 0 0 0 0 0 1 0 0 2 0 0 0 0 0 2 0 1 0 2 1 2 0 0 1 0 2 2 2 0 0 1 0 1 1 1 1 0 1 1 1 0 0 1 0 1 2 0 2 2 1 1 0 1 0 0 0 1 0 2 0 0 0 1 2 0 0 0 0 1 0 0 2 1 0 1 1 2 2 2 0 2 1 0 0 0 0 1 1 0 0 0 0 2 0 0 0 0 0 0 0 1 0 1 1 0 0 0 0 0 0 1 0 0 0 1 0 0 1 1 0 0 0 1 1 0 0 0 0 0 0 1 1 0 0 0 1 1 1 0 0 0 0 2 1 1 0 1 1 1 2 2 0 0 0 2 2 2 2 0 0 0 0 1 0 0 1 0 1 1 0 1 1 0 0 2 2 2 0 2 2 1 2 0 2 1 1 0 1 1 1 1 1 1 1 2 0 1 1 2 2 2 2 2 0 0 0 2 1 0 0 1 0 1 2 1 2 2 0 0 0 0 2 0 2 0 2 1 1 1 0 2 0 0 0 1 0 0 0 0 1 0 0 1 1 1 1 0 0 0 0 0 0 0 1 2 0 2 0 0 1 0 1 1 1 1 0 1 0 1 1 1 1 0 1 0 0 0 0 2 1 1 0 0 2 0 0 2 1 1 0 0 1 0 0 0 1 0 0 0 0 1 0 0 1 1 0 0 1 0 0 0 0 0 2 1 0 2 0 1 0 2 2 0 2 1 2 2 0 2 0 1 0 0 0 0 2 1 1 1 0 1 0 1 1 2 0 0 0 2 0 1 1 0 2 0 0 0 1 0 0 1 1 1 2 1 0 0 1 0 0 0 0 0 0 2 1 1 0 1 0 1 1 2 0 2 0 0 1 0 0 0 0 1 0 1 0 0 0 0 1 0 0 1 1 1 0 0 0 0 0 2 0 0 1 0 1 1 0 0 0 0 1 0 1 0 1 1 1 0 0 1 1 0 0 0 2 0 0 0 2 1 0 0 1 1 0 1 1 0 1 2 1 0 0 0 1 1 0 1 0 0 0 1 0 1 1 2 0 1 2 2 2 1 0 1 0 0 1 0 0 0 2 0 0 0 1 1 1 0 0 1 2 1 1 1 1 1 1 2 0 2 1 0 0 2 0 0 0 0 1 0 0 0 0 1 1 1 0 0 1 1 0 1 1 0 0 0 0 1 0 0 1 0 1 0 0 0 2 0 1 0 0 2 1 0 2 0 0 0 1 0 1 1 1 1 1 1 2 2 0 0 0 0 0 1 0 2 0 2 1 0 2 2 2 1 0 0 1 2 1 0 1 1 1 1 0 2 0 0 0 0 1 1 1 2 1 2 0 1 0 2 0 1 1 1 1 1 2 0 1 2 1 1 0 0 1 1 1 1 1 1 1 1 1 1 1 0 1 0 2 0 0 1 1 2 0 0 1 1 0 1 1 1 1 0 1 1 0 0 0 0 0 0 1 1 1 0 0 1 0 2 0 0 0 0 0 2 0 0 0 1 0 0 0 0 0 0 2 1
73 1 2 0 1 0 0 2 1 1 0 0 1 1 0 0 0 2 1 2 1 1 0 0 0 0 0 0 2 0 2 1 0 1 1 1 2 1 0 0 2 1 0 1 2 1 0 0 1 0 0 2 0 0 1 0 2 0 0 1 0 2 0 1 0 1 0 0 1 1 0 1 0 2 0 2 2 0 0 0 1 2 2 1 1 0 0 1 1 1 0 0 2 2 0 2 0 0 0 2 0 0 1 0 2 0 2 2 0 0 0 0 0 2 0 2 2 0 1 0 1 1 2 2 0 2 2 1 1 0 0 0 1 1 0 0 1 0 0 0 0 2 1 0 0 0 0 0 0 0 0 1 1 1 1 0 0 0 1 1 0 1 2 0 0 1 1 1 0 2 2 1 0 2 0 1 1 0 0 1 1 1 1 1 1 0 2 2 1 1 1 2 0 0 1 0 0 0 0 0 0 0 1 0 2 1 0 1 0 0 1 0 1 0 0 2 1 0 2 0 1 1 2 2 0 0 0 1 0 1 0 0 0 0 0 0 1 2 0 2 0 0 2 2 2 0 0 0 0 0 0 0 1 1 0 1 0 1 1 0 0 0 0 0 1 0 0 1 1 0 0 2 1 1 0 0 0 1 1 0 1 1 0 2 2 1 0 0 0 2 1 1 0 0 1 0 2 0 1 0 0 0 1 1 0 0 0 0 0 0 0 0 2 0 1 1 0 0 0 1 0 1 0 0 2 0 0 0 1 0 0 2 1 0 0 0 0 0 2 0 1 1 2 2 1 1 1 0 0 1 1 0 1 0 1 0 1 0 0 2 0 0 1 0 1 1 0 2 2 0 2 2 0 0 0 1 0 0 0 0 1 0 0 0 0 0 0 0 0 0 0 1 1 0 2 0 1 1 0 1 1 2 0 1 0 1 2 0 0 2 0 0 1 0 1 2 0 0 0 0 0 2 0 2 1 2 0 0 0 0 0 1 0 2 0 1 0 0 0 0 2 0 0 0 0 1 1 0 0 0 0 0 0 1 1 0 1 1 1 1 1 0 0 0 0 0 0 1 0 1 1 1 1 1 1 0 1 1 1 0 1 1 1 1 0 0 0 0 0 0 0 1 0 2 1 0 1 1 1 1 1 2 2 1 2 1 2 0 0 1 1 0 0 0 0 1 0 2 0 1 0 2 0 1 1 1 0 0 0 2 0 0 0 0 1 0 1 0 0 1 0 0 0 1 2 0 2 1 1 1 0 0 1 2 0 0 1 2 2 0 0 2 0 1 1 0 0 2 1 1 0 2 1 0 1 1 1 1 0 2 0 0 0 0 1 0 0 0 1 1 0 2 2 0 0 1 0 0 0 0 0 0 1 0 0 1 2 0 1 0 1 0 0 1 0 0 0 0 0 0 0 0 0 0 0 0 2 1 0 0 0 0 0 2 0 0 1 2 0 0 0 0 0 1 1 0 1 1 0 0 1 1 0 1 0 0 0 0 1 0 0 0 0 0 0 1 0 2 0 1 1 0 0 0 0 1 1 0 0 0 1 0 0 1 1 2 2 0 0 1 0 1 1 2 0 0 0 1 1 1 1 1 0 1 1 2 0 2 0 0 2 0 0 2 0 1 0 1 0 0 0 1 0 1 1 2 1 1 0 0 0 0 0 2 0 0 1 0 1 1 0 0 1 1 2 0 2 0 0 0 0 0 0 1 1 0 1 0 0 0 0 0 2 1 0 0 1 1 0 1 0 0 0 1 0 0 0 0 0 1 1 2 0 0 0 1 0 2 1 2 1 1 2 2 2 0 0 1 0 0 1 0 0 0 1 1 0 0 1 1 1 0 1 0 0 1 0 1 1 1 0 1 0 2 1 0 1 1 1 0 0 1 2 0 0 0 0 0 0 0 2 0 2 2 0 2 2 0 0 0 0 0 0 0 1 0 1 1 0 0 2 0 0 0 0 0 1 1 1 0 0 0 1 1 0 0 1 0 1 1 2 2 1 0 0 0 0 0 0 1 0 1 0 0 2 2 2 1 0 0 0 2 0 0 2 2 1 2 0 1 1 0 0 0 1 1 2 0 2 2 0 0 0 0 0 1 0 2 1 1 2 0 0 2 0 1 0 2 0 0 0 0 1 1 0 0 1 1 1 0 2 0 2 0 0 0 0 2 0 0 2 0 0 1 0 1 1 1 2 0 1 0 0 0 0 0 0 2 0 0 0 2 0 1 1 1 2 1 1 2 1 1 0 2 0 0 0 1 1 0 2 1
74 1 2 0 0 0 0 2 1 2 0 1 0 0 0 0 0 0 1 1 1 1 0 0 0 0 0 0 2 0 2 1 0 0 2 2 2 1 1 0 0 0 0 0 2 0 0 0 0 0 0 0 0 0 2 1 0 0 1 1 1 1 0 2 0 0 0 1 2 1 1 1 1 2 1 2 2 0 1 1 1 2 2 0 1 0 0 0 0 2 0 0 0 1 0 1 0 0 0 1 0 0 0 0 2 2 2 1 1 0 0 2 0 1 0 1 1 0 1 0 2 0 1 1 0 1 1 1 0 1 0 0 0 0 0 0 0 0 1 0 1 1 0 0 0 0 0 0 0 0 0 1 0 0 0 0 0 0 0 0 0 0 1 1 0 2 0 1 1 1 1 1 0 2 0 0 2 0 0 2 2 2 2 2 2 0 2 0 0 0 1 2 1 1 2 1 1 0 0 0 0 0 0 1 2 1 1 0 1 0 0 0 1 0 0 2 0 0 0 0 2 2 2 2 1 0 0 2 0 1 0 0 0 0 0 0 1 2 0 1 0 0 2 1 1 0 0 0 0 0 0 1 0 0 0 0 0 2 0 0 0 0 0 0 0 0 1 0 0 0 1 1 0 2 0 0 1 2 2 0 0 1 0 2 2 2 0 0 0 2 0 1 0 0 2 0 2 1 1 0 1 0 1 0 0 0 0 0 1 1 1 0 1 1 1 0 0 0 0 0 1 2 0 0 1 0 1 0 0 0 0 2 1 0 0 0 0 1 1 2 1 2 2 2 0 1 0 1 1 0 1 0 0 0 0 2 0 0 0 2 0 0 2 0 2 1 0 1 2 0 2 2 1 1 0 0 0 0 0 0 1 0 2 1 0 0 2 0 0 0 0 0 1 0 2 0 0 0 2 1 1 1 0 2 1 0 0 0 0 2 0 0 0 1 1 1 0 0 0 0 0 1 0 1 1 1 0 1 1 0 1 0 0 0 1 1 0 0 1 0 1 1 0 0 0 1 2 0 0 1 1 0 0 2 1 1 0 1 0 1 1 0 1 1 0 2 2 2 0 0 2 2 2 2 1 0 1 2 2 1 1 1 1 0 0 0 0 0 2 0 2 2 1 1 0 0 1 1 1 2 0 2 2 1 1 1 2 2 0 1 0 1 0 0 0 1 0 2 0 2 1 2 1 2 2 2 0 0 0 2 0 1 0 1 0 1 1 0 2 2 1 1 0 0 1 1 0 0 2 0 0 0 0 2 2 0 0 1 0 0 0 0 0 0 0 1 1 0 1 0 1 1 2 0 1 2 2 2 0 2 0 0 0 0 1 0 0 0 1 1 0 1 0 0 0 1 0 2 0 0 1 0 1 1 0 1 2 0 0 0 0 0 0 1 1 1 0 0 1 0 0 0 0 0 0 1 1 0 0 0 2 0 0 2 0 1 2 1 1 2 1 0 0 0 0 0 2 0 1 1 0 1 0 0 1 1 0 0 1 0 0 0 0 1 1 1 0 2 0 1 1 0 0 0 0 1 1 0 1 1 0 2 0 2 2 2 2 0 0 0 1 0 1 1 0 0 0 2 0 0 0 1 0 0 0 2 1 2 0 0 0 0 0 0 1 0 0 2 1 0 0 0 1 1 0 2 1 1 0 0 0 0 0 2 0 0 1 0 0 0 0 0 1 1 1 0 1 1 0 0 0 0 0 0 0 0 2 0 2 2 0 0 2 1 0 0 1 1 0 2 1 0 1 1 0 0 0 0 1 1 0 1 1 1 1 2 1 2 2 1 1 0 2 2 1 1 0 1 1 1 1 0 0 0 1 0 1 0 1 1 1 0 1 1 1 2 0 0 1 1 0 1 0 2 0 0 1 1 1 0 0 1 0 0 0 1 0 0 0 1 0 0 0 1 1 1 1 0 0 0 0 1 0 0 1 0 1 0 0 0 1 0 1 0 0 2 1 0 2 0 0 0 0 2 0 2 0 1 1 1 2 2 1 0 0 0 0 0 1 0 0 0 1 1 1 1 2 2 0 0 0 2 0 0 2 2 0 1 0 2 0 0 0 0 1 1 1 1 1 1 0 1 1 1 0 2 2 0 0 0 1 0 1 2 1 1 0 1 0 0 0 0 2 1 0 1 1 1 0 0 1 0 1 0 1 0 2 1 0 0 2 0 2 1 2 1 1 0 2 1 0 0 1 1 0 0 0 2 0 0 0 2 0 2 0 1 1 0 0 1 0 0 0 1 1 0 0 0 0 0 1 0
75 0 0 0 2 1 1 2 2 2 0 0 1 1 0 0 0 1 0 2 0 0 0 0 0 0 0 0 2 1 1 2 1 1 0 0 1 1 0 0 2 2 0 1 2 0 1 1 0 0 0 0 0 0 1 1 0 0 0 1 0 1 0 1 0 0 0 0 0 0 0 0 1 2 1 2 2 0 0 0 1 2 2 0 1 0 0 1 1 1 0 0 1 2 0 1 0 1 1 1 0 0 1 1 2 0 2 2 0 0 0 2 0 2 0 2 2 0 0 0 2 0 2 2 0 2 2 0 0 0 0 0 0 0 0 0 1 0 0 0 0 2 1 0 0 0 0 0 0 0 1 0 0 0 0 0 0 0 0 0 0 1 0 1 1 2 0 1 1 1 1 0 1 1 1 1 1 0 0 2 2 2 1 1 2 1 1 1 0 0 1 2 2 2 2 1 1 0 0 0 0 0 0 0 2 2 2 0 1 0 0 0 1 1 0 2 0 1 1 1 1 1 2 2 0 1 1 0 0 0 0 0 0 0 0 0 0 2 0 1 0 0 2 0 0 0 0 0 0 0 0 0 1 0 0 2 1 2 1 0 0 0 0 0 1 0 0 0 1 0 0 2 1 0 0 0 0 2 2 0 2 0 0 1 0 0 0 1 0 2 1 0 0 0 2 0 2 0 0 0 0 1 0 1 0 0 0 0 1 2 1 0 2 0 1 0 0 0 1 1 1 2 2 0 2 0 0 1 0 1 0 2 0 0 0 0 0 2 0 0 1 0 2 2 0 0 1 0 0 1 1 0 0 0 0 0 0 0 1 0 1 1 0 0 0 1 0 1 1 0 1 1 1 1 1 0 0 0 0 1 0 1 0 0 0 1 1 0 0 0 2 2 0 0 2 0 0 0 0 0 0 0 0 2 1 0 0 0 0 2 0 1 0 0 0 1 1 0 0 0 0 2 1 1 0 1 1 0 2 1 2 1 0 0 2 2 0 0 0 0 1 0 0 0 0 2 1 0 0 0 0 1 0 1 1 1 0 2 0 2 0 1 0 0 0 1 1 2 0 0 1 1 0 0 2 0 0 1 2 0 1 1 1 0 1 2 0 1 0 0 1 1 1 2 1 0 1 2 2 1 1 2 1 1 1 0 2 2 0 0 0 2 1 1 1 1 0 2 0 1 0 2 1 2 2 2 0 1 1 2 1 0 0 0 0 1 1 0 1 2 0 0 0 0 1 0 2 2 0 2 0 1 2 2 2 0 0 0 0 1 1 0 1 0 0 1 1 2 0 2 0 0 2 0 1 2 2 1 0 1 0 0 0 0 1 1 1 0 0 0 0 1 1 0 0 0 1 0 0 0 0 2 0 0 0 1 1 0 0 1 0 0 0 1 1 0 0 0 0 0 1 0 0 1 0 0 2 1 0 0 0 0 1 1 0 0 1 1 1 1 0 1 0 1 2 0 1 1 1 1 2 2 0 1 0 0 0 1 1 0 0 0 0 0 2 2 1 2 0 0 1 1 0 0 1 0 2 0 1 2 0 2 0 2 2 2 1 1 0 0 2 1 0 0 0 0 0 2 1 1 1 0 0 1 0 2 0 2 0 0 1 0 0 2 0 1 0 1 0 1 0 0 1 0 0 1 1 0 1 1 0 0 1 1 2 2 1 0 0 1 0 0 0 0 1 0 1 1 1 1 0 1 0 0 0 1 1 0 0 0 0 0 0 1 0 1 1 2 0 1 0 0 0 0 0 0 0 0 0 2 0 0 2 2 1 2 1 2 1 2 0 1 2 1 0 0 0 1 0 0 0 0 0 0 1 0 0 0 0 2 2 0 1 1 1 1 0 0 1 1 1 2 1 2 0 0 0 2 0 0 0 0 0 2 0 0 0 0 1 0 1 1 0 0 0 0 0 0 0 0 0 1 0 0 2 0 0 0 0 1 0 1 2 0 0 1 2 0 1 0 0 0 1 1 0 0 0 1 0 0 0 0 0 0 0 0 1 1 1 1 1 1 1 1 2 1 2 2 0 1 0 2 0 0 0 1 1 2 0 2 0 0 0 0 1 1 2 0 0 0 0 0 0 0 1 1 0 2 0 0 2 1 1 1 0 0 0 1 1 0 0 0 0 1 1 0 1 0 0 0 2 1 2 0 1 0 0 1 0 1 0 1 0 0 0 1 1 0 1 0 2 0 0 0 0 1 0 2 0 0 0 2 0 1 0 1 2 0 0 1 0 0 1 2 2 0 0 0 0 0 1 1
76 0 2 0 0 0 0 1 2 1 0 0 0 0 0 0 0 1 0 2 0 0 0 0 0 0 0 1 2 1 2 0 0 0 0 0 1 1 1 1 1 1 1 0 1 0 0 1 0 0 0 1 0 1 1 0 1 0 0 0 1 2 0 2 1 1 1 1 1 0 0 1 2 1 1 1 1 0 0 0 0 0 2 0 1 0 0 0 0 1 0 0 1 1 0 1 0 1 1 1 1 0 0 0 2 1 2 1 1 0 0 2 0 2 0 2 2 0 1 0 1 1 1 1 0 0 0 1 0 1 0 0 0 0 0 0 0 0 0 0 1 2 0 0 0 0 0 0 0 0 0 1 0 0 0 1 1 1 0 1 2 1 2 0 0 1 1 1 0 2 2 1 0 2 2 0 2 0 0 0 0 0 0 0 1 0 2 1 0 0 1 2 0 0 2 0 1 0 0 0 0 0 1 2 2 1 1 0 0 0 0 0 2 1 0 2 0 1 1 0 1 1 2 2 0 1 1 2 1 0 1 1 0 0 0 1 0 2 0 1 0 0 1 1 2 1 1 0 0 0 0 0 0 0 0 0 0 1 0 0 0 0 0 1 1 0 1 0 2 0 0 1 0 1 0 1 0 2 2 0 1 1 2 2 2 2 2 2 0 2 0 0 0 0 2 0 2 0 0 0 0 0 1 0 1 0 1 0 0 0 0 0 2 0 1 0 0 0 0 1 1 2 0 0 2 0 0 0 1 2 0 1 1 0 0 0 0 1 1 0 0 0 2 0 0 0 0 0 0 1 1 0 0 1 0 1 1 0 0 2 0 0 2 0 2 0 0 2 1 0 1 1 1 1 0 0 0 1 1 2 1 0 0 0 0 0 0 1 1 0 1 1 2 1 2 0 2 0 0 0 0 0 0 2 1 0 0 0 0 1 1 1 0 0 0 1 0 0 0 0 0 1 0 1 1 1 0 0 1 1 1 2 1 1 2 1 0 1 0 0 0 2 0 0 0 1 1 1 1 0 0 0 0 1 1 0 0 2 0 2 0 0 0 1 0 2 2 1 0 1 1 1 0 0 0 1 0 0 2 0 2 1 2 1 0 1 0 0 1 1 1 2 0 1 0 0 0 1 1 1 1 1 1 1 1 0 2 1 0 2 0 1 0 0 0 2 0 2 0 2 2 2 0 1 1 1 0 1 1 2 0 0 0 2 2 0 1 0 1 1 0 0 0 2 2 1 1 2 0 2 0 1 1 1 1 1 1 1 1 0 0 1 0 0 0 1 1 1 1 0 1 2 1 0 0 0 1 1 0 1 1 0 0 1 0 0 1 0 0 1 0 1 0 0 1 0 0 0 0 0 0 2 1 0 0 2 1 0 1 0 1 0 0 0 1 0 0 0 0 0 0 0 0 0 0 0 0 0 0 0 1 0 0 1 0 0 2 0 1 1 0 1 0 2 2 0 1 0 0 0 1 1 1 1 1 1 0 0 2 1 1 1 1 1 1 1 1 2 0 0 1 0 0 1 1 1 1 0 0 0 1 0 0 0 2 2 1 0 1 0 2 0 0 1 1 0 0 1 0 0 0 0 0 1 1 2 0 1 1 0 1 0 0 2 0 0 0 1 1 1 0 0 0 1 1 2 1 0 0 0 0 0 1 0 2 2 1 0 1 1 0 0 0 0 0 1 1 0 0 0 0 0 0 0 0 1 0 0 2 1 0 0 1 0 0 1 0 2 0 2 0 0 0 1 0 0 0 0 0 2 0 1 0 0 0 2 0 1 0 2 0 2 2 2 2 0 0 1 0 0 1 0 0 0 1 0 1 0 0 1 1 0 1 1 1 2 0 1 1 0 1 2 1 2 0 0 2 1 1 0 0 1 1 1 0 1 0 1 1 2 0 0 0 0 0 0 0 0 0 0 0 1 0 0 1 0 1 1 0 1 1 0 0 0 0 1 2 0 1 0 1 1 0 2 0 1 0 1 1 1 2 2 0 0 0 0 0 0 0 1 0 1 2 1 2 1 2 2 0 1 0 1 1 0 2 2 0 1 1 1 0 0 0 0 1 1 1 0 1 0 0 1 0 0 0 2 0 2 0 0 1 0 0 2 0 0 0 0 0 0 0 0 2 0 0 1 2 1 0 1 2 0 1 0 0 0 2 1 1 0 2 0 1 0 1 1 1 0 0 0 1 0 0 0 0 0 0 1 1 0 0 1 0 1 0 0 0 0 1 2 1 0 1 2 2 0 0 0 0 0 2 0
77 1 2 0 0 1 1 2 1 1 0 0 0 0 0 0 0 1 2 0 1 0 0 2 1 1 1 0 1 1 2 1 0 0 2 0 0 2 0 0 0 0 0 0 1 0 0 0 0 2 2 2 0 0 1 1 0 0 1 0 1 2 0 1 1 1 1 1 2 0 0 1 2 2 2 2 2 0 0 0 1 1 2 0 1 0 0 0 0 2 0 1 0 1 0 0 0 1 1 2 0 1 1 0 2 0 2 1 1 0 0 2 1 2 2 2 2 0 0 0 2 0 2 2 0 2 2 1 1 0 0 0 0 0 0 0 0 0 0 0 1 1 0 0 0 0 0 0 0 2 0 0 0 0 0 0 0 1 2 1 1 2 1 1 1 2 0 1 1 1 1 2 0 2 0 0 2 0 0 0 0 1 1 1 1 0 2 1 1 0 2 2 0 0 2 0 0 0 0 0 1 1 0 0 2 2 2 0 2 0 0 0 0 0 0 2 0 1 1 1 0 0 1 2 0 1 1 1 0 1 0 0 0 0 0 0 0 2 0 2 0 0 1 1 1 0 0 0 1 1 1 1 1 1 0 0 0 1 0 0 0 0 0 1 1 0 1 0 2 0 0 0 0 0 0 0 0 2 2 0 0 1 1 2 1 1 0 0 0 1 0 0 0 0 2 0 2 1 1 0 1 0 1 0 1 0 0 2 1 2 1 2 1 1 1 0 0 0 0 0 0 2 0 0 1 0 1 0 1 2 0 1 2 0 0 0 0 1 1 0 1 1 2 2 1 1 1 0 0 0 1 0 0 0 0 1 0 0 0 1 0 0 1 0 0 1 0 0 2 0 2 2 0 0 0 1 0 0 0 2 1 1 0 0 0 0 0 0 0 0 0 1 0 0 2 0 1 1 0 1 1 1 0 1 0 0 1 0 0 2 0 0 0 1 1 1 0 0 1 0 1 0 0 0 2 1 1 0 2 0 1 1 0 2 2 0 0 1 0 0 1 1 0 0 0 2 0 0 0 0 0 1 0 2 1 0 1 0 0 0 2 0 0 0 0 2 2 1 0 1 2 2 1 1 1 0 0 1 2 0 0 1 2 1 1 2 1 1 0 2 1 1 0 1 0 0 2 0 0 2 0 2 1 1 1 0 2 1 0 1 0 1 1 1 1 2 0 2 0 2 0 2 1 1 0 1 0 1 1 1 2 0 0 0 0 0 0 1 1 1 1 1 0 0 2 0 1 2 0 2 0 0 1 2 0 1 0 1 0 0 0 0 0 1 1 0 0 0 1 0 0 1 1 0 1 1 1 1 0 2 0 0 0 0 1 1 1 0 2 2 1 0 1 0 0 0 0 0 0 0 0 2 1 0 0 1 1 0 0 0 0 0 0 1 0 1 1 0 1 0 0 0 0 1 0 1 1 1 0 0 1 1 0 2 0 1 2 2 0 0 0 0 0 2 2 0 2 0 0 0 0 0 0 1 0 0 0 1 0 0 0 0 1 1 0 1 0 2 0 2 0 0 0 0 1 0 2 0 0 0 1 1 0 2 2 2 1 1 0 2 0 2 0 1 0 0 1 2 2 2 0 0 0 2 2 2 0 1 1 0 0 0 0 1 0 2 0 1 0 0 0 0 0 0 0 1 1 0 0 0 0 0 0 1 1 1 0 0 0 0 0 0 0 0 0 0 0 0 0 0 0 0 0 0 0 1 0 0 2 0 0 0 0 0 1 1 1 1 0 0 0 0 0 0 0 0 0 0 1 1 0 2 0 0 0 1 0 1 0 2 0 2 2 2 2 1 0 1 0 0 0 0 0 0 0 0 1 1 2 2 1 0 0 2 2 2 0 0 2 0 2 2 1 2 0 0 0 2 2 0 1 0 1 1 0 0 0 0 1 0 0 0 0 0 1 0 0 0 0 0 0 1 0 0 2 0 0 0 0 0 0 0 1 0 0 1 1 0 1 0 0 0 1 0 0 0 0 1 0 0 1 1 1 0 0 1 0 1 0 1 0 2 0 0 2 2 2 2 0 0 1 2 0 0 2 2 0 0 0 2 0 0 1 1 2 0 1 2 2 2 0 0 0 0 0 0 1 1 0 0 2 0 0 1 1 1 1 2 0 0 0 0 1 1 1 0 1 0 0 0 1 0 1 1 0 0 2 0 0 0 2 0 1 0 1 1 1 0 1 0 1 1 0 0 0 1 0 1 1 0 0 1 0 2 0 1 1 0 1 2 1 0 0 1 0 0 0 1 1 0 2 1
78 0 2 0 0 0 0 1 2 1 0 1 1 1 1 1 0 0 1 2 0 0 0 0 0 0 0 1 2 1 2 0 0 1 2 0 2 1 0 0 1 1 0 0 1 0 0 0 0 0 0 1 0 1 0 1 0 0 1 2 0 0 0 1 0 0 0 0 2 1 1 1 1 2 1 2 2 1 1 0 2 2 2 0 0 0 0 0 0 2 0 1 0 2 1 2 0 1 0 2 0 0 1 0 2 0 2 1 1 0 0 2 0 1 1 1 1 0 0 0 2 0 0 0 0 0 0 0 0 0 0 1 0 0 0 0 1 0 0 0 1 1 0 0 0 0 0 0 1 1 0 0 1 2 1 0 0 1 0 2 1 1 1 1 2 2 0 1 1 0 0 1 2 0 2 1 2 0 0 1 1 2 0 0 1 1 0 2 1 0 1 2 0 1 1 0 0 1 0 0 0 0 0 1 2 1 1 0 1 0 1 0 0 0 0 2 0 1 1 1 0 0 1 1 1 1 2 2 0 2 0 0 0 0 0 0 0 2 0 2 0 0 1 2 2 0 0 0 0 0 0 0 0 0 1 1 1 1 0 0 0 0 0 0 1 0 1 0 2 0 0 0 1 0 0 1 1 2 1 0 1 1 0 1 1 0 0 1 0 2 2 0 0 0 2 0 2 1 1 0 1 0 0 1 0 1 0 1 0 1 0 1 1 0 1 0 1 0 0 0 1 2 2 1 1 0 1 0 0 0 0 2 1 0 0 0 0 2 0 1 2 2 1 2 1 1 0 0 1 2 1 0 0 0 0 1 0 0 0 0 0 0 2 0 2 0 0 2 1 0 1 1 0 0 0 0 0 1 1 2 2 0 0 0 0 0 1 0 0 0 0 0 1 1 2 0 2 0 1 1 1 1 0 1 0 1 2 1 1 1 0 1 0 1 1 1 0 0 0 0 0 1 0 1 2 2 1 1 0 0 0 1 0 0 1 1 0 1 1 1 2 0 0 0 0 1 1 1 0 0 0 1 0 2 1 1 0 1 1 1 1 0 0 0 0 1 1 2 0 0 1 0 0 0 2 0 2 2 2 0 0 0 2 0 1 0 0 1 0 1 1 1 0 0 1 0 1 1 1 2 0 2 1 0 1 0 1 1 0 0 0 2 0 0 0 1 0 2 0 1 0 2 1 2 1 2 0 0 0 2 0 1 0 0 1 0 1 1 2 0 0 0 0 1 2 0 1 2 0 2 0 0 1 2 0 1 0 0 0 0 0 0 0 0 0 0 0 1 0 1 0 0 0 0 0 0 0 2 0 2 0 0 0 0 0 0 1 1 1 2 1 1 0 0 0 2 0 0 0 0 0 1 0 0 1 2 1 0 0 0 0 0 0 1 1 0 0 0 0 2 0 1 0 1 0 1 1 1 0 0 0 0 0 2 0 1 2 2 1 2 2 0 0 0 0 0 2 0 1 1 0 1 0 0 0 0 0 0 2 0 0 0 1 0 0 2 0 2 0 0 2 0 0 0 0 0 2 0 1 1 1 0 0 1 2 2 1 1 0 1 1 1 0 1 2 0 0 2 1 2 1 0 1 2 2 2 1 1 0 0 0 0 0 0 1 0 0 2 1 0 0 0 1 0 0 2 0 0 2 2 0 0 0 2 0 0 0 0 0 0 0 0 0 0 0 0 0 1 0 0 0 0 1 1 1 0 0 0 2 0 0 0 2 0 0 0 0 2 0 2 0 1 0 1 0 0 0 0 1 1 0 2 1 1 0 2 0 1 1 2 1 1 1 2 2 0 0 1 0 0 1 0 0 0 0 0 0 0 0 2 2 0 1 1 1 2 0 0 2 0 2 2 1 2 0 0 2 2 0 0 0 0 1 0 0 0 0 1 2 1 1 0 0 0 0 0 0 0 0 0 0 0 0 0 2 0 1 0 0 0 0 0 1 0 0 2 1 0 2 1 1 0 1 2 0 1 0 1 1 2 1 1 0 0 0 0 0 0 0 1 1 1 1 0 1 1 2 1 0 1 0 2 0 0 1 1 1 1 0 2 0 0 0 0 1 2 2 0 2 1 1 0 1 2 2 1 1 1 1 1 1 0 0 2 0 0 0 1 0 1 0 0 0 1 0 0 2 0 0 0 2 1 1 0 1 1 2 1 0 1 1 0 0 1 1 1 1 1 2 1 0 1 0 0 0 2 0 0 2 0 0 0 0 1 0 0 0 1 0 2 0 0 0 2 1 0 0 1 1 1 1 0
79 0 2 0 0 0 0 2 2 2 0 1 0 1 0 0 0 2 2 0 2 2 1 0 0 0 0 0 1 2 2 1 1 0 2 2 2 2 0 0 0 0 0 0 1 1 0 0 0 0 0 0 2 2 1 0 1 1 0 2 0 1 0 1 1 1 1 0 2 1 1 1 1 2 1 2 2 0 1 0 2 2 1 1 1 0 1 0 0 2 0 0 1 1 0 2 1 1 1 2 1 0 0 1 2 0 2 1 1 0 0 2 1 2 0 2 1 1 1 0 2 0 1 1 0 0 0 1 1 0 1 1 0 0 0 0 0 0 1 0 1 1 0 1 0 0 1 0 0 0 0 1 0 0 0 0 0 0 0 0 0 0 2 0 1 2 1 0 0 0 0 0 0 2 1 2 1 0 0 1 1 1 1 1 2 0 2 1 1 0 2 2 1 1 1 0 1 0 0 0 0 0 0 2 2 0 1 0 0 0 0 0 1 0 0 2 1 0 1 1 0 0 2 2 0 0 0 1 0 1 1 1 0 0 1 1 0 2 0 2 0 0 2 1 1 0 0 0 1 1 1 1 0 0 0 1 0 2 0 0 0 0 0 0 0 0 0 0 2 0 0 0 0 0 1 1 0 2 2 0 0 2 0 2 2 1 0 1 0 2 2 1 0 0 2 0 2 1 1 0 0 0 2 0 1 0 1 1 0 2 0 2 2 0 2 0 0 1 0 0 1 1 2 1 2 0 0 0 0 1 0 1 0 0 0 0 0 1 1 1 0 1 1 1 0 0 0 0 1 1 1 0 0 0 0 0 0 0 0 0 0 0 0 1 0 2 0 2 2 0 2 2 0 0 0 0 0 1 1 2 2 0 1 0 0 0 1 0 0 0 0 0 0 1 2 0 1 0 1 1 0 1 0 2 0 0 0 0 0 2 0 1 0 2 2 2 0 0 0 0 0 1 0 0 1 1 1 0 0 0 0 0 0 0 1 1 1 1 0 0 2 0 0 0 0 1 1 0 0 0 0 1 0 2 2 0 2 0 1 0 2 0 0 0 0 0 0 2 0 0 2 2 1 1 1 1 1 2 2 0 0 0 1 0 1 2 0 1 1 0 2 2 1 1 0 0 1 0 0 2 0 2 1 0 1 0 1 2 0 1 0 2 0 0 0 2 0 2 0 1 1 2 1 2 1 2 0 1 1 1 1 1 0 0 0 1 0 1 2 1 1 1 0 0 0 1 1 1 1 2 0 1 0 2 0 0 1 0 1 0 0 1 2 0 0 0 0 1 2 0 1 1 0 0 0 0 0 1 1 2 0 0 1 0 0 0 1 1 0 1 0 0 0 1 1 0 1 1 0 0 1 1 0 0 0 2 0 0 0 1 0 0 0 0 2 0 0 0 0 0 1 0 0 0 0 0 2 2 0 0 0 1 0 2 0 1 2 1 0 0 0 0 1 1 2 0 0 2 1 1 1 1 0 0 0 0 0 0 2 0 0 0 1 1 0 1 0 2 0 0 2 0 1 1 1 0 1 0 0 0 1 0 1 1 0 2 1 1 0 1 1 1 0 1 1 0 0 1 0 0 0 0 1 1 1 1 1 2 0 0 0 0 0 1 1 0 0 1 1 0 0 0 0 0 0 1 1 1 0 0 0 0 0 2 1 0 1 0 0 1 1 1 0 0 1 0 1 1 0 0 0 0 0 0 0 1 1 0 1 0 0 0 2 2 0 0 1 0 0 0 0 0 0 1 1 0 0 0 0 1 1 2 0 0 0 2 0 2 2 2 1 0 2 2 0 0 0 0 0 0 0 0 0 0 1 0 0 1 1 1 0 0 1 0 0 2 1 0 0 0 0 1 1 2 0 0 1 0 2 0 1 1 1 0 0 1 1 2 2 0 2 0 1 1 0 1 1 0 0 0 0 0 0 0 2 0 0 1 1 1 0 0 2 0 0 1 2 0 0 0 0 0 1 1 0 2 0 2 1 1 1 1 0 0 0 0 0 0 0 1 1 1 0 0 2 2 2 2 1 1 0 2 0 0 1 1 0 2 0 2 0 0 0 0 1 2 2 1 1 1 0 0 0 2 0 2 0 0 0 0 2 0 0 2 0 1 1 0 0 0 1 1 1 2 1 0 0 1 1 0 1 0 2 0 0 1 2 2 0 0 1 1 0 1 2 0 0 1 1 0 0 0 0 0 0 0 0 0 1 0 0 1 0 2 0 1 1 1 0 2 0 0 0 1 0 0 0 2 2 0 0 0
80 0 1 0 0 0 0 1 1 2 0 0 1 1 1 1 0 2 0 1 0 0 0 0 0 0 0 0 1 0 1 1 0 1 1 0 1 1 0 0 1 1 0 0 0 0 0 0 0 1 1 1 0 0 2 2 0 0 1 1 0 0 0 1 0 0 0 0 1 0 0 1 0 2 0 2 2 0 1 0 1 1 2 0 2 0 0 1 1 2 0 2 0 1 1 2 1 0 0 1 0 1 1 0 2 0 2 2 0 0 0 2 0 1 2 2 2 0 2 1 0 1 0 0 0 0 0 0 0 1 1 1 0 1 1 0 0 0 0 1 1 1 0 0 0 0 0 0 0 0 0 1 0 0 1 0 0 1 0 1 1 1 1 1 0 2 0 0 1 1 0 1 0 2 1 1 1 0 0 0 0 0 2 2 2 0 2 2 0 0 1 2 1 1 1 1 1 0 0 0 0 0 0 1 2 1 1 0 1 0 1 0 0 0 0 2 0 1 1 1 0 0 2 2 0 1 1 1 1 0 0 0 0 0 0 0 0 2 0 1 0 1 1 2 2 0 0 0 0 0 0 0 0 0 0 1 0 0 0 0 0 0 0 0 2 0 0 0 1 0 1 1 0 1 1 1 0 1 1 0 1 1 0 1 2 0 1 1 0 2 1 2 1 0 1 1 0 2 0 1 0 0 1 1 0 0 0 0 0 0 0 1 1 0 1 0 2 0 1 0 1 2 1 0 2 0 0 0 1 1 0 0 0 0 1 0 0 2 0 2 1 1 2 0 0 0 1 0 2 0 1 0 0 1 0 1 1 0 0 1 0 0 2 0 2 1 0 2 1 0 1 1 0 0 0 1 0 1 1 1 1 2 0 0 1 1 1 0 0 0 1 2 0 0 2 0 1 1 0 1 1 2 0 2 0 0 1 1 0 2 0 0 0 0 0 2 2 0 1 0 0 0 0 0 0 2 2 0 1 1 2 1 0 0 0 0 0 0 0 0 2 0 0 1 1 2 1 0 0 0 0 0 0 2 2 2 0 2 0 2 0 0 0 1 0 1 1 2 0 0 0 0 0 0 0 1 0 1 2 0 1 0 2 0 2 2 0 1 0 0 0 1 0 0 0 0 0 0 0 2 0 2 1 1 1 0 2 0 0 1 0 2 0 1 1 1 1 2 0 2 1 2 0 2 0 2 0 0 0 2 0 2 0 1 1 0 1 0 1 1 1 1 0 0 1 1 0 2 0 2 0 1 0 1 1 0 1 1 0 2 1 0 1 0 0 0 0 1 0 1 0 0 0 0 0 0 0 1 0 2 0 0 1 0 0 0 2 0 2 2 0 2 0 0 0 1 0 0 0 0 0 1 0 2 0 2 0 0 1 1 0 0 0 0 1 0 0 0 1 0 1 0 0 1 0 0 2 1 0 0 0 1 0 0 0 1 2 0 0 1 0 1 0 0 2 0 2 1 0 0 1 2 0 2 0 0 0 1 2 0 0 0 1 0 1 2 0 1 1 0 1 1 0 0 1 0 2 0 1 1 0 1 0 0 0 0 0 1 0 0 1 1 0 1 1 0 0 2 2 2 0 1 0 2 2 2 0 2 0 0 0 0 0 1 0 1 0 1 1 0 0 0 1 0 0 2 0 0 1 1 1 1 1 2 2 2 1 0 0 2 1 1 0 0 0 1 1 1 0 0 0 0 1 0 1 1 0 0 2 1 0 0 1 0 1 1 1 2 0 1 0 0 0 1 1 0 0 0 0 1 0 2 0 0 0 1 0 0 0 2 0 2 2 2 1 1 0 1 1 1 1 1 0 0 0 0 1 0 1 2 2 0 1 1 1 2 0 0 0 0 0 1 1 2 0 0 1 1 1 0 1 0 0 2 0 1 0 0 1 1 0 0 0 0 0 0 0 1 0 0 1 0 0 0 2 0 0 0 0 0 2 0 0 0 0 1 1 0 1 0 0 0 1 1 0 0 0 1 1 0 0 0 0 0 0 0 0 1 0 2 0 0 2 0 2 1 2 1 0 1 0 2 0 0 2 2 0 2 0 1 1 0 0 0 0 1 1 1 2 2 0 0 0 1 1 0 1 1 0 0 2 1 0 1 1 1 1 1 1 0 1 1 1 0 0 1 1 0 0 0 1 0 2 0 0 1 1 2 0 0 0 0 0 0 1 1 2 0 1 0 1 0 1 1 1 1 0 0 2 1 0 1 0 1 0 0 0 0 0 1 0 0 0 2 1 0 0 0 0 0 1 1
81 0 2 1 0 0 0 2 2 1 0 0 1 2 1 1 0 2 1 2 1 1 0 1 0 0 1 0 2 0 2 1 0 1 2 1 2 2 1 0 0 0 1 0 2 1 0 0 0 0 0 1 0 0 1 2 0 0 1 1 0 1 0 2 0 0 1 0 0 1 1 0 0 2 0 2 2 0 1 0 1 2 1 1 1 0 0 0 0 2 0 0 2 2 0 1 1 0 0 1 0 0 0 0 2 1 2 1 1 0 0 2 0 1 0 1 1 0 0 0 2 0 2 2 2 0 0 1 1 0 0 0 0 0 0 0 0 0 0 0 1 2 1 0 0 0 0 0 0 0 0 1 0 0 0 0 0 0 1 1 0 1 0 2 1 1 1 0 1 1 0 2 0 2 1 1 2 0 0 0 0 1 1 1 1 0 1 1 0 0 1 1 0 1 1 1 0 0 0 1 0 1 0 1 2 2 2 0 2 0 0 0 2 0 0 2 0 1 2 0 0 0 1 2 0 1 2 1 1 1 0 0 0 0 0 0 0 2 0 1 0 0 2 1 2 0 0 0 0 0 0 0 0 0 0 0 0 2 0 0 0 0 1 0 0 0 0 0 0 0 1 1 0 0 1 0 1 1 1 0 0 2 1 1 2 0 0 0 0 1 0 0 0 1 2 0 2 2 0 2 0 2 0 1 0 0 0 0 0 1 0 1 1 0 2 0 0 0 0 1 0 1 1 0 2 0 0 0 0 1 0 2 0 0 0 0 0 0 2 0 0 0 2 1 0 1 0 0 0 1 1 0 1 1 1 0 2 0 1 1 1 1 1 0 1 1 0 2 1 0 1 1 1 1 1 0 0 1 1 1 2 2 1 1 0 0 0 1 1 1 1 1 1 0 2 0 1 0 0 0 0 0 0 2 1 1 0 0 0 1 1 0 0 0 0 0 0 0 0 0 0 2 0 1 0 0 0 1 1 1 1 2 1 2 1 1 1 1 0 0 2 0 0 1 0 2 1 0 1 0 0 0 0 1 1 0 1 1 1 0 2 0 0 0 0 1 1 2 0 0 0 0 0 0 1 1 1 0 2 0 2 0 1 0 1 1 0 0 1 0 1 0 0 2 2 0 0 1 1 2 0 2 1 1 1 0 2 0 0 1 0 2 0 1 1 1 0 1 1 2 2 1 2 2 2 1 0 0 0 2 0 2 0 0 1 0 2 1 1 0 2 2 0 0 1 0 2 1 0 2 0 1 1 1 1 1 0 0 0 1 1 0 0 0 0 2 1 1 1 1 1 1 1 0 1 1 1 1 0 2 0 0 0 0 0 0 2 0 0 0 0 1 0 0 2 0 0 0 0 0 0 1 0 0 0 1 1 1 0 0 0 0 0 1 1 0 0 0 0 0 0 0 0 1 0 1 1 1 0 0 0 1 1 0 1 0 1 0 1 2 0 0 0 2 2 0 0 1 1 1 1 2 0 0 0 0 0 0 1 0 0 0 2 0 2 2 1 2 1 1 0 1 0 1 1 0 1 0 0 0 1 0 1 0 0 1 0 0 0 1 1 1 0 2 1 0 0 2 2 2 1 0 0 1 2 1 0 2 0 0 0 0 0 2 0 0 0 1 0 0 0 1 1 0 0 2 1 0 0 1 1 1 0 2 0 0 2 0 1 1 0 0 0 0 0 0 0 0 0 0 0 0 0 1 1 2 0 0 1 0 0 0 2 1 0 0 1 1 0 1 0 0 0 1 0 0 0 0 0 2 0 0 0 0 0 2 0 0 0 2 0 2 2 2 2 1 0 0 0 0 0 0 0 0 0 0 1 0 0 1 1 1 1 0 2 1 0 1 1 1 1 2 1 2 0 0 1 1 1 1 0 1 1 0 0 1 1 0 0 0 1 1 0 0 0 0 0 0 0 0 1 0 0 0 2 0 1 0 0 0 1 1 0 0 1 1 1 0 0 0 0 0 1 1 0 0 0 2 0 0 0 0 0 0 0 0 0 1 0 2 0 0 0 0 2 2 2 2 0 0 0 1 0 0 1 1 1 1 0 0 1 0 0 0 2 1 1 2 1 0 1 1 0 1 1 2 0 1 1 1 1 0 0 2 0 0 0 1 1 0 0 0 0 0 0 0 1 1 1 0 2 1 2 0 0 0 0 1 0 0 1 1 1 0 0 2 2 1 2 0 1 0 1 1 0 1 0 1 1 0 0 1 0 1 0 0 0 0 1 2 0 0 0 2 0 1 0 0 0 0 2 2
82 1 0 0 0 0 0 1 2 0 0 2 0 0 0 0 0 1 2 0 1 1 0 1 1 1 1 0 2 0 2 0 1 0 2 1 2 2 0 0 2 2 1 0 2 0 2 1 0 0 0 1 0 0 0 1 0 1 0 1 1 1 0 2 1 1 1 0 1 0 0 0 1 2 1 2 2 0 1 1 0 2 1 1 1 0 0 1 1 2 1 1 2 1 0 2 0 2 0 2 0 0 0 0 2 1 2 2 0 0 0 2 2 2 1 2 2 1 1 0 2 0 2 2 1 0 1 2 1 1 0 0 1 1 0 0 0 0 0 0 0 2 0 0 0 0 0 1 0 0 1 1 0 1 1 0 0 1 0 1 2 1 1 1 1 1 0 1 1 0 0 1 0 2 0 1 1 0 0 0 0 0 1 1 1 0 1 2 0 0 1 2 0 1 2 0 0 1 0 0 0 0 0 1 2 1 1 0 1 0 1 0 1 0 0 2 1 0 1 0 0 0 2 2 0 0 0 1 1 1 0 0 0 0 0 0 1 2 0 2 0 0 2 2 2 0 0 0 0 0 0 0 1 0 0 0 1 0 0 0 0 0 0 0 2 0 1 1 2 0 0 0 0 2 1 2 1 2 2 0 0 1 1 1 2 1 0 1 1 2 0 1 1 0 2 1 2 2 0 1 0 1 1 0 2 0 0 0 0 0 0 1 2 1 0 0 0 0 1 0 2 2 1 0 1 0 1 0 1 1 0 0 0 0 0 0 0 1 0 1 1 2 1 1 2 2 0 0 0 1 2 0 1 0 1 0 1 0 0 1 0 0 2 0 2 1 0 2 2 0 1 2 2 2 0 1 0 0 0 0 1 1 1 1 0 1 1 0 0 1 0 0 0 0 1 1 0 0 1 1 0 1 0 2 1 0 0 0 0 2 0 1 0 0 0 1 1 0 0 0 0 2 0 1 0 1 0 0 1 0 1 1 0 1 1 1 0 0 0 0 2 0 0 0 0 1 2 0 1 0 0 0 0 1 1 1 0 2 0 1 1 0 1 1 0 1 1 1 0 1 1 1 1 1 2 0 1 1 2 0 1 1 1 1 0 1 1 1 0 0 1 1 1 0 0 0 0 1 1 2 0 2 2 1 2 0 2 1 0 0 0 2 1 2 2 0 0 2 0 0 1 2 0 1 0 1 0 1 1 1 1 1 0 1 0 0 0 1 1 1 0 0 0 0 0 1 0 2 0 2 0 0 1 2 1 0 1 1 1 0 0 1 0 2 2 0 0 0 1 0 2 2 0 0 1 1 1 2 0 2 0 0 0 0 0 0 0 0 0 0 1 1 0 0 0 0 0 0 0 0 0 2 0 1 0 2 1 0 0 1 0 0 1 1 1 0 1 0 1 1 0 1 0 0 0 0 2 2 0 0 2 0 0 1 0 1 1 1 1 2 1 0 0 2 2 0 2 1 0 0 0 1 0 0 0 0 0 0 1 0 0 0 2 1 1 1 0 2 0 0 1 1 0 0 0 0 2 0 1 2 0 1 1 0 0 1 0 1 0 1 1 1 1 1 1 0 0 2 1 1 1 0 0 2 2 2 0 2 0 0 1 0 0 2 0 1 0 1 0 0 0 0 0 1 0 2 1 0 1 1 0 0 0 2 2 2 1 0 1 1 0 0 1 1 1 0 1 0 1 1 1 0 0 1 0 0 1 1 2 1 0 0 1 1 0 0 1 1 0 1 0 0 1 0 0 1 0 0 1 1 0 1 0 0 0 0 0 2 2 2 1 0 2 1 1 1 0 1 1 0 0 0 0 0 0 0 1 0 1 2 2 0 0 2 2 1 0 1 0 1 1 2 0 2 1 0 0 1 1 0 0 1 0 1 0 1 2 1 1 1 0 0 0 0 0 0 0 0 0 0 0 1 0 0 1 1 0 1 0 0 0 0 1 0 0 2 1 1 1 0 0 0 0 2 0 0 0 1 0 0 0 1 0 0 0 0 1 0 0 1 0 1 1 0 2 2 2 0 0 1 0 2 0 0 1 1 1 2 0 2 0 0 0 0 2 1 2 0 1 0 0 1 0 0 1 0 1 2 1 1 2 0 0 1 0 0 0 1 0 1 0 0 2 2 2 1 1 1 0 0 2 0 2 0 1 0 1 2 0 0 1 1 0 0 0 2 2 0 1 0 1 1 0 0 2 1 0 1 1 0 0 1 0 1 0 0 0 1 2 2 1 1 0 1 0 0 1 0 0 1 1 1
83 0 2 0 1 0 0 1 2 0 0 0 1 1 0 0 0 0 0 2 0 0 0 0 0 0 0 1 2 1 2 0 0 1 2 0 2 1 0 0 1 1 0 1 1 1 0 0 0 0 0 1 0 1 0 1 0 0 1 0 0 2 0 1 1 1 1 0 1 1 0 0 1 2 1 2 1 0 1 0 1 1 2 0 1 0 0 0 0 2 0 1 1 0 0 0 0 1 1 2 1 0 0 0 2 0 2 2 0 0 0 1 1 1 1 1 1 0 1 0 1 1 2 2 0 2 2 1 0 1 2 2 0 0 0 0 0 0 0 0 0 2 0 0 0 0 0 0 0 0 0 0 0 0 0 1 1 1 0 1 1 0 2 0 2 2 1 0 1 0 0 2 1 1 0 0 1 0 1 1 0 1 1 1 1 0 2 1 0 0 2 2 0 0 1 0 0 0 0 1 1 2 1 1 2 0 0 1 1 0 1 0 2 0 1 1 0 1 2 0 0 0 2 1 1 2 1 2 1 1 1 2 0 1 1 0 1 2 0 2 0 0 2 0 0 0 0 0 1 1 0 0 0 0 1 1 1 2 0 0 0 0 0 1 1 0 0 0 2 1 0 1 0 2 0 0 0 1 1 0 0 2 0 2 1 0 0 1 0 2 2 1 0 0 2 0 2 0 1 0 0 0 1 0 0 0 0 0 1 1 1 0 1 1 2 0 0 0 1 0 1 2 1 1 2 0 1 0 1 0 0 1 0 0 0 0 0 2 0 0 1 1 2 2 1 1 0 0 1 2 1 0 0 0 0 2 0 0 0 2 0 0 1 0 1 0 0 2 2 0 2 2 2 2 1 1 0 0 0 2 2 1 1 0 1 2 0 1 1 0 0 0 1 0 1 1 1 0 1 1 1 1 0 1 0 0 1 1 0 1 0 1 0 2 2 2 0 0 0 0 0 2 0 0 2 2 1 0 0 0 0 0 0 0 1 1 0 0 0 0 2 0 0 0 0 2 1 0 1 1 1 0 0 0 0 0 0 2 0 2 1 0 0 0 0 0 0 2 0 0 0 0 2 2 0 0 0 1 2 1 2 0 0 0 0 1 0 1 1 0 0 2 0 1 1 0 1 1 1 2 0 2 2 2 2 0 1 1 0 0 1 1 1 1 1 1 0 2 0 0 0 2 0 2 1 1 0 1 1 1 1 1 0 1 0 1 2 0 1 1 1 1 0 2 2 2 0 2 0 2 0 1 0 1 1 0 2 0 1 0 0 1 0 2 2 0 0 2 0 2 0 0 1 0 0 0 0 2 0 2 0 0 0 0 0 0 0 0 1 1 1 0 1 0 2 0 1 1 0 0 1 0 0 1 0 2 1 0 0 0 0 0 0 0 2 0 0 0 1 0 1 0 0 2 0 0 0 1 0 0 1 0 0 1 0 0 1 0 0 1 0 1 0 1 1 0 2 2 1 0 2 2 1 0 1 1 0 1 1 0 0 0 0 1 1 1 0 2 1 1 0 1 0 0 1 0 1 1 1 1 0 0 0 0 2 2 2 0 0 1 1 1 0 1 0 1 1 2 1 0 0 1 0 0 1 1 1 1 0 0 1 0 0 1 0 1 0 1 1 0 0 0 1 0 0 0 2 1 1 1 0 0 0 2 0 0 2 0 1 2 1 1 0 0 0 1 1 0 0 0 0 0 0 0 0 0 1 0 2 0 0 0 1 1 0 1 0 2 0 1 0 0 1 0 0 0 0 0 2 0 1 2 1 1 1 2 1 1 1 2 0 1 2 2 1 0 0 1 0 1 1 0 1 0 0 1 0 0 0 0 0 0 2 0 0 2 0 0 1 0 1 1 0 2 0 0 2 1 0 0 0 0 1 1 0 1 0 0 1 0 0 1 0 0 0 0 0 0 0 0 0 0 0 0 2 0 0 0 0 0 0 0 2 0 0 0 1 0 2 0 0 0 0 2 0 0 0 0 1 1 2 2 0 0 0 0 0 2 0 2 0 2 1 0 2 2 2 2 0 0 0 1 0 0 1 1 1 2 0 1 1 0 0 0 2 1 1 2 1 1 0 0 0 1 1 1 1 2 0 0 2 0 0 2 0 0 0 2 0 0 0 0 1 2 2 1 1 0 0 0 2 1 2 0 0 0 0 1 0 0 2 0 0 1 2 0 0 0 2 0 0 0 1 1 0 0 1 0 2 0 0 0 0 2 0 0 0 0 0 2 0 0 0 2 1 0 0 1 1 0 2 1
84 1 2 0 0 0 0 2 2 2 0 0 0 1 1 1 0 2 1 1 0 0 0 0 0 0 0 0 2 0 1 0 1 1 1 0 2 1 0 0 1 1 1 0 1 1 0 0 1 0 0 1 1 1 0 1 0 1 1 1 1 1 0 0 1 1 1 0 1 1 1 2 1 2 0 2 2 0 1 0 1 1 2 0 1 0 0 1 1 1 0 0 0 1 0 1 1 2 1 2 1 0 1 0 2 0 2 1 1 1 0 1 0 2 0 2 2 0 1 0 1 0 2 2 0 2 2 1 0 0 0 0 1 1 1 0 1 0 0 0 1 1 0 0 0 0 0 1 0 0 1 0 0 0 0 0 0 0 1 1 1 1 2 0 1 2 1 0 0 1 1 1 2 0 0 0 1 1 0 0 0 0 0 0 0 0 1 1 0 0 1 2 0 0 1 0 1 0 0 0 0 0 0 0 2 2 2 0 0 0 1 0 1 1 0 2 0 1 2 0 1 1 0 0 2 0 2 1 0 1 0 1 0 0 0 0 0 2 0 0 0 0 2 1 1 0 0 0 1 1 1 1 0 0 1 1 0 1 1 1 1 1 0 1 1 0 1 0 1 0 1 1 0 1 0 1 0 1 1 0 0 1 0 1 1 0 0 0 1 2 0 2 1 1 2 2 1 1 0 0 0 0 1 1 0 0 0 0 0 2 0 2 1 1 1 0 0 0 1 0 1 2 2 1 1 0 0 2 0 2 0 1 0 0 0 0 0 2 0 0 1 1 1 2 1 2 0 0 0 0 2 0 0 1 0 0 1 0 0 0 0 0 2 0 2 1 0 1 2 0 2 2 2 2 0 0 0 2 2 2 0 1 0 0 0 0 1 0 0 1 0 0 1 0 0 2 2 1 1 2 1 1 0 2 0 0 0 0 2 0 0 2 1 0 1 2 1 1 1 1 0 0 2 0 0 2 2 1 2 0 2 0 0 0 0 0 2 1 0 0 1 1 0 1 1 1 2 0 0 0 0 0 0 1 1 1 0 1 0 1 0 0 1 1 0 1 1 1 0 1 1 1 1 1 1 0 1 1 2 1 2 0 1 1 0 2 1 0 0 2 2 1 0 0 0 0 0 1 1 2 0 2 2 2 2 0 1 1 0 1 0 1 0 0 0 2 0 2 0 2 1 2 1 2 1 2 0 0 0 2 0 2 0 0 1 0 0 1 1 2 2 2 0 1 1 0 0 2 0 2 0 1 0 0 2 2 0 0 0 1 1 0 0 0 0 1 1 0 0 0 0 1 1 0 1 0 0 2 0 2 0 1 1 0 0 0 1 0 1 2 1 0 0 0 0 0 0 1 0 0 0 2 0 0 0 2 0 0 0 2 0 0 0 1 2 0 0 0 0 0 1 0 0 1 0 0 2 1 0 0 1 0 1 2 0 0 2 0 0 1 0 1 0 1 2 0 1 0 1 1 0 1 1 1 1 1 0 0 1 0 0 0 2 0 2 2 0 1 1 0 1 1 0 1 1 0 2 0 1 1 0 0 0 2 2 2 1 1 0 1 1 1 0 0 0 0 0 1 0 0 0 0 0 1 1 2 0 1 0 0 0 0 0 1 0 1 0 1 0 0 0 0 1 0 0 1 1 0 1 1 1 1 0 2 1 1 2 0 1 1 0 0 0 0 1 0 1 1 2 2 2 2 0 0 0 0 0 0 1 0 0 0 1 1 0 1 0 1 0 0 0 1 1 1 0 0 0 0 0 2 0 1 1 1 1 1 1 1 1 2 0 1 2 1 1 1 0 1 0 0 1 0 0 0 0 0 1 0 1 2 2 0 0 2 2 1 0 0 2 0 2 2 2 2 0 0 1 0 2 0 0 2 0 0 0 1 0 0 0 0 0 0 1 1 0 1 1 0 0 0 0 0 0 0 2 0 0 0 1 1 1 0 0 0 0 1 1 0 0 0 0 0 1 2 0 2 0 1 0 0 0 0 0 0 0 0 1 1 1 1 1 1 1 0 2 2 2 2 0 1 0 2 0 1 2 2 0 2 0 1 1 0 0 0 1 1 2 2 2 1 0 1 1 1 1 1 0 1 0 0 2 0 0 1 0 1 0 1 1 0 1 1 1 1 1 0 2 2 0 1 2 0 1 0 1 0 2 0 0 0 2 0 0 0 1 1 1 0 2 0 0 1 0 0 0 0 1 0 2 0 0 0 0 1 1 0 1 1 0 2 0 0 0 1 0 0 0 0 0 1 0 0
85 0 2 1 1 0 0 2 2 2 0 0 1 2 1 1 1 2 0 2 0 0 0 1 0 0 0 0 1 1 2 1 1 1 1 1 1 0 0 0 0 0 1 0 2 1 0 1 0 1 1 1 0 0 0 1 0 0 1 2 0 1 0 2 0 0 0 0 2 0 0 1 2 2 2 2 2 0 1 0 1 2 2 0 2 0 0 0 0 1 0 1 0 1 0 1 0 1 0 1 0 0 0 1 2 0 2 2 0 0 0 1 0 2 1 2 2 0 0 0 2 0 2 2 0 1 2 0 0 0 0 0 0 1 1 1 0 0 0 0 0 2 0 0 0 0 0 0 0 0 0 1 0 0 0 0 0 1 1 2 1 0 0 2 1 0 0 1 0 1 1 1 1 1 0 0 2 0 0 1 1 2 0 0 0 0 1 1 0 0 1 1 0 0 1 0 0 0 0 0 0 0 0 1 2 2 2 1 1 0 2 0 1 0 0 2 0 1 2 1 0 0 2 2 0 0 0 0 0 0 1 1 1 1 1 1 0 2 0 2 0 0 2 2 2 0 0 0 0 0 0 0 0 0 0 1 0 0 0 0 0 0 0 0 0 0 0 0 2 0 0 1 1 0 1 1 0 2 2 0 0 2 2 2 2 1 1 2 0 2 2 2 1 1 2 1 2 1 1 0 1 0 1 0 1 0 1 0 0 1 0 1 2 0 0 0 0 0 0 0 0 2 1 0 1 0 0 0 2 1 0 0 1 0 0 0 0 0 2 0 0 0 2 1 0 0 1 2 2 1 1 1 0 0 0 1 0 0 0 2 0 0 1 1 0 1 0 1 1 0 1 1 1 1 0 2 0 1 1 2 1 1 0 0 0 0 0 0 0 2 1 0 1 0 2 0 2 2 0 0 0 1 0 1 0 0 0 0 0 2 0 1 1 1 2 2 1 0 0 0 0 2 0 2 0 1 1 1 2 0 2 0 1 1 1 0 0 0 0 0 2 0 0 0 0 2 0 1 1 0 0 1 0 0 0 0 0 0 1 0 2 0 1 1 0 1 1 2 0 0 0 0 1 1 0 0 0 1 2 0 0 0 1 0 1 2 0 0 1 1 2 1 0 2 0 0 1 2 2 1 1 1 0 0 0 1 2 1 0 0 0 2 0 0 0 2 1 2 0 2 2 2 0 2 0 2 1 0 0 2 0 0 0 0 0 0 0 2 2 0 1 1 0 0 1 0 0 1 1 2 0 1 0 2 0 1 0 1 1 0 0 0 1 1 1 0 0 2 1 1 0 0 0 0 0 0 1 0 0 1 1 0 0 0 1 1 2 0 2 2 0 1 0 0 1 0 0 1 0 0 1 0 2 0 0 1 2 0 1 1 1 1 0 1 0 0 1 0 0 0 0 0 0 2 1 0 2 2 0 0 0 0 0 1 0 0 2 0 0 1 1 0 0 1 2 0 2 1 0 0 2 2 1 0 1 1 0 2 1 0 0 0 0 1 1 1 1 1 1 0 1 1 0 0 0 1 1 0 1 2 0 1 0 1 2 2 1 0 1 1 1 1 1 2 1 0 0 1 0 0 0 0 0 2 2 2 0 2 0 0 0 0 0 1 0 1 0 0 1 0 1 0 0 0 0 2 0 0 0 0 0 0 1 2 1 1 1 0 1 2 0 0 0 0 0 0 0 1 1 1 1 1 0 0 0 0 1 0 1 0 0 0 1 1 0 1 2 1 0 0 0 0 0 2 0 0 0 0 1 1 0 1 0 0 0 2 0 2 2 2 1 0 2 1 1 0 0 0 0 2 2 0 0 0 2 0 0 0 1 2 2 0 0 2 2 1 0 0 2 0 2 2 1 2 0 0 0 1 2 0 1 1 1 1 1 0 0 0 0 0 0 0 0 0 0 0 0 0 0 0 0 0 0 0 2 0 0 0 0 1 0 0 1 1 0 1 2 0 1 0 0 0 0 1 0 0 1 2 0 0 0 0 0 0 0 0 0 0 0 2 0 2 2 0 2 2 2 2 0 0 0 1 0 0 2 2 0 1 0 2 0 0 0 0 1 0 0 1 1 1 0 0 0 0 0 2 1 1 0 0 2 0 0 1 1 1 1 1 0 1 1 1 2 1 1 0 0 2 1 0 1 0 2 0 1 0 1 1 0 0 2 0 1 0 1 0 0 1 1 0 0 0 0 0 0 1 0 0 2 1 1 0 0 2 0 0 0 0 0 2 0 0 0 2 2 0 0 0 0 1 2 1
86 1 1 0 1 0 0 1 2 1 0 2 1 2 1 1 0 0 0 1 1 1 0 0 0 0 2 0 1 0 1 0 1 1 1 1 1 1 0 0 1 1 0 0 2 0 1 0 1 0 0 1 1 1 1 1 1 1 2 0 2 2 0 2 2 1 1 1 2 0 0 1 2 2 2 2 2 0 0 0 0 1 1 1 2 0 0 0 0 2 0 1 1 1 0 2 0 1 1 1 1 0 0 0 2 0 2 1 1 0 0 2 1 2 1 2 2 0 2 0 0 0 1 0 0 0 0 1 1 0 0 0 0 0 0 0 1 0 0 0 1 1 0 0 0 0 0 0 0 0 0 2 1 0 1 0 0 1 0 0 0 1 1 1 0 1 0 0 1 1 0 2 1 1 0 2 0 0 0 1 1 1 0 0 1 0 1 1 0 0 1 2 1 1 1 1 1 0 0 0 0 0 0 2 2 1 1 0 0 0 0 0 2 0 0 2 2 0 1 1 0 0 2 2 0 1 1 1 0 0 1 1 0 0 0 0 0 2 0 2 0 0 1 2 1 0 0 0 0 0 0 0 1 0 0 0 2 1 0 0 0 0 0 0 2 1 1 0 1 1 1 1 0 1 0 0 0 2 2 0 0 1 0 2 2 2 0 1 0 1 0 0 1 0 2 1 1 0 0 1 0 0 1 0 1 0 0 0 1 1 1 1 1 1 1 0 1 0 1 1 1 2 1 0 1 0 0 0 1 0 0 1 0 0 0 0 0 1 1 0 1 1 1 2 1 1 0 0 0 1 1 0 0 1 0 0 1 0 0 2 0 0 1 0 1 1 0 2 1 0 1 1 0 0 0 1 0 1 1 2 0 1 0 0 0 0 0 0 0 1 0 0 1 0 1 1 2 1 1 2 1 1 0 1 1 0 1 0 2 0 0 2 0 0 0 1 0 0 1 0 1 1 1 0 1 1 0 1 1 0 1 0 1 1 1 0 0 1 0 0 1 1 0 0 0 1 1 0 0 0 0 0 0 2 1 1 0 0 1 0 2 0 0 0 0 1 1 2 0 0 1 0 2 2 1 0 0 2 1 0 1 0 2 0 2 2 0 0 1 1 1 0 0 2 0 0 0 1 1 2 0 2 2 2 2 0 2 0 0 1 0 2 0 1 1 1 1 2 1 2 1 2 1 1 0 1 1 0 0 2 1 0 0 0 2 0 1 1 2 0 1 1 0 1 0 0 0 1 1 2 0 1 0 2 0 2 0 0 0 0 0 0 0 1 1 0 0 1 0 1 1 1 0 0 0 0 0 1 0 2 1 0 0 0 0 1 1 1 0 1 0 0 0 0 0 1 0 0 0 0 0 0 0 1 1 2 0 0 0 1 0 0 0 0 0 0 0 0 0 0 0 0 0 2 0 0 2 1 0 0 1 0 0 2 0 2 2 0 1 1 1 0 0 0 1 0 2 1 1 1 0 2 0 2 0 0 0 0 2 0 0 0 2 1 0 1 0 2 1 0 1 0 0 1 1 0 2 0 0 1 1 0 1 1 1 2 0 1 1 0 1 0 0 1 1 0 0 1 0 0 0 0 0 1 1 2 1 2 0 0 0 0 0 2 0 0 0 2 0 0 0 0 0 0 1 0 2 1 0 0 0 0 0 2 0 0 1 0 2 2 0 0 0 0 0 0 0 0 0 0 0 0 0 1 1 1 2 0 1 1 0 0 2 1 0 0 0 2 1 2 0 0 0 0 0 0 0 1 0 2 1 1 0 0 1 2 1 2 2 2 1 0 2 2 1 1 0 2 1 0 1 1 0 0 1 0 1 0 0 1 1 1 1 0 0 2 1 1 1 0 1 1 2 2 0 0 1 1 1 0 0 1 1 1 0 0 0 0 0 1 0 0 0 0 0 0 0 1 0 0 0 0 0 0 1 1 0 0 0 0 2 0 0 0 0 0 2 0 1 0 0 0 1 1 0 1 0 0 1 2 2 2 0 0 0 0 0 0 0 2 1 2 1 0 2 2 2 2 0 0 1 2 0 1 1 2 0 2 0 1 1 0 0 0 1 1 1 1 2 1 1 0 0 0 0 0 0 2 0 0 2 0 0 2 0 0 0 2 0 0 0 0 2 1 1 0 1 0 0 0 2 0 2 1 1 0 1 0 0 1 1 0 0 1 1 1 1 0 1 0 1 0 0 0 0 0 0 0 2 0 0 0 0 1 0 0 0 0 0 2 1 1 0 0 0 0 0 1 1 1 1 0
87 0 1 0 0 0 0 2 2 2 0 0 1 1 0 0 0 0 2 0 1 1 0 0 0 0 0 0 2 1 2 2 0 0 2 1 1 1 0 0 1 1 0 0 2 0 0 0 0 1 1 1 0 1 0 1 0 1 1 0 2 2 0 1 0 0 0 0 2 1 1 1 1 2 1 2 2 0 1 0 1 1 2 0 0 0 0 0 0 2 0 1 0 2 0 2 1 2 1 2 1 0 0 0 1 1 1 2 1 1 1 0 0 2 0 2 2 0 1 0 2 0 2 2 0 2 2 0 0 0 1 1 0 1 0 0 1 0 0 0 1 1 0 0 0 0 0 1 0 0 1 1 0 0 0 1 1 1 0 2 2 0 0 2 1 1 1 0 0 1 0 2 1 1 1 1 1 0 0 0 0 0 1 1 2 1 1 1 0 0 1 1 0 0 1 0 0 0 0 0 0 0 0 1 2 1 1 0 1 0 0 0 2 0 0 2 1 0 0 0 2 2 2 1 1 1 0 2 0 1 0 0 1 1 1 1 0 2 0 0 0 1 2 2 2 0 0 0 0 0 0 0 0 0 1 2 1 2 0 0 0 0 0 1 1 0 0 0 2 0 0 1 0 1 0 1 0 2 2 0 0 1 0 1 1 0 0 2 0 2 0 0 0 1 1 1 0 1 0 1 0 0 0 2 0 0 0 1 0 1 0 1 1 0 2 0 1 1 0 1 0 2 2 1 2 0 0 0 1 1 0 0 0 0 0 0 0 2 0 1 1 0 2 0 0 0 0 0 1 0 0 0 0 2 0 0 2 0 0 2 0 0 1 0 1 0 0 2 2 0 2 2 2 2 0 1 0 2 2 2 1 1 1 0 0 1 1 0 0 0 1 2 0 0 2 0 0 0 1 1 1 1 0 2 1 0 0 2 0 2 1 0 0 1 1 1 0 0 1 0 0 1 1 0 1 1 1 2 2 0 2 1 1 2 1 1 1 0 1 0 1 1 0 1 1 1 2 1 2 0 0 0 0 2 0 0 0 1 1 1 1 0 0 0 0 0 0 1 0 1 1 1 1 1 1 0 1 1 2 0 1 0 2 0 2 2 0 1 1 0 2 2 0 2 1 0 0 1 1 2 0 2 2 2 2 0 1 1 0 1 0 1 0 0 0 2 0 2 0 1 0 2 0 2 0 2 0 0 0 2 1 1 0 1 1 0 1 1 2 0 0 0 0 0 1 0 2 1 1 1 0 0 0 1 1 1 0 1 0 1 0 0 0 0 0 0 0 1 1 1 1 1 1 0 1 1 2 0 0 1 0 0 0 0 0 0 0 0 2 2 0 0 1 0 0 0 0 0 0 0 0 1 1 0 0 2 2 0 0 0 0 1 0 1 1 0 0 0 0 0 0 0 0 1 0 0 2 1 0 0 1 0 1 2 0 0 2 1 1 1 2 0 0 1 2 0 2 1 1 1 1 1 1 0 2 1 0 0 2 0 0 0 0 1 0 1 1 2 0 1 1 0 0 0 0 0 2 0 0 0 1 0 0 0 2 2 2 1 0 0 1 0 0 1 0 0 0 1 1 1 0 0 1 0 1 1 2 1 0 0 0 0 0 2 0 1 0 1 2 0 0 0 1 0 0 1 1 0 0 0 0 0 0 2 0 0 1 0 1 1 0 0 1 1 1 0 1 0 1 1 1 1 0 0 0 1 0 1 2 1 0 0 1 0 0 1 0 1 0 1 0 0 1 0 0 1 0 0 0 1 0 1 0 0 0 0 0 1 0 2 0 2 2 0 0 0 0 2 0 0 1 0 0 0 1 0 0 0 1 2 2 0 0 0 1 0 0 0 1 0 1 1 0 2 0 0 1 0 2 0 1 1 0 0 0 0 0 0 0 0 0 0 0 0 0 0 0 0 0 1 0 0 0 0 1 0 1 0 0 1 1 0 0 0 0 1 1 1 1 0 1 1 1 1 0 0 0 0 0 0 2 2 0 0 0 0 1 0 1 1 1 2 0 0 2 2 2 1 1 1 0 2 0 1 1 2 0 1 1 1 0 0 0 0 0 2 2 0 1 1 0 0 0 1 0 0 0 1 0 0 1 1 0 1 1 1 1 1 0 0 1 0 2 2 1 1 2 0 0 1 2 0 2 0 0 1 1 1 1 1 1 0 1 0 0 2 2 0 2 0 0 1 0 0 0 0 0 0 2 0 0 0 0 0 0 0 0 0 0 1 0 0 0 0 0 0 1 0 0 0 2 1
88 0 0 0 0 0 0 2 1 1 0 0 1 2 2 2 0 0 2 1 0 0 0 1 0 0 0 0 2 1 2 1 0 2 1 0 1 2 0 0 2 2 0 0 2 0 0 0 0 0 0 0 1 1 1 2 0 2 2 0 0 2 1 2 0 0 0 0 1 0 0 0 2 1 1 1 1 0 1 0 2 2 2 0 2 0 0 0 0 2 0 1 1 2 1 2 0 0 0 1 0 0 1 0 2 0 2 0 2 0 0 2 0 1 1 1 1 0 1 1 1 0 2 2 1 1 1 0 0 0 0 0 0 0 0 0 0 0 0 0 0 2 0 0 0 0 1 0 0 0 0 1 0 0 0 0 0 2 0 0 0 0 0 2 0 2 0 1 0 2 2 1 2 0 1 1 1 0 0 0 0 2 0 0 1 0 2 0 0 0 2 2 0 0 1 0 0 0 0 0 0 1 0 2 2 0 0 0 1 0 1 0 2 0 0 2 1 0 1 1 0 0 2 2 0 0 0 0 0 0 0 0 1 1 0 1 0 2 0 1 0 0 2 1 1 0 0 0 0 0 0 0 0 0 1 2 0 2 1 1 1 1 0 0 1 0 2 0 1 0 0 0 0 2 0 0 0 1 1 0 0 1 0 2 1 1 0 1 0 2 1 2 1 0 1 1 2 1 0 1 0 0 1 0 0 0 0 0 0 1 0 1 2 0 0 0 1 0 1 1 1 2 2 0 2 0 1 0 2 0 0 1 0 0 0 0 0 1 1 1 0 1 2 2 0 0 1 0 0 0 1 0 0 0 0 0 1 0 0 0 1 1 0 0 0 1 0 2 0 0 0 0 2 2 0 1 0 1 1 2 2 2 1 0 0 1 1 0 0 0 0 0 0 1 2 0 1 0 1 2 2 2 0 2 1 0 0 0 1 0 0 1 0 1 1 2 1 0 0 0 0 1 1 2 1 2 0 0 1 0 1 0 0 0 0 0 0 1 1 1 2 0 0 2 2 2 2 1 1 0 0 0 0 1 1 1 0 2 1 2 1 0 0 0 0 1 1 2 0 0 1 1 0 0 1 1 0 2 2 2 2 1 2 0 2 2 0 0 1 1 1 2 1 2 1 0 1 2 2 1 1 2 1 1 1 0 1 2 0 1 0 1 1 1 1 0 0 2 0 1 1 2 1 1 0 1 0 0 0 2 0 0 0 0 0 0 0 0 1 0 1 0 0 0 1 1 0 0 2 1 0 0 1 2 1 0 0 1 0 1 1 0 0 1 1 0 0 0 1 0 0 0 0 0 0 0 0 1 0 1 1 0 1 0 0 0 1 0 0 0 0 1 0 0 1 0 0 1 0 0 0 1 1 0 0 2 1 0 0 1 0 0 0 2 0 2 2 0 1 0 0 0 0 1 0 0 1 0 0 0 2 0 0 1 0 1 2 0 0 1 0 1 0 0 1 0 2 2 0 0 1 2 0 2 0 0 1 1 1 0 0 0 2 0 2 2 0 2 0 0 2 0 1 0 0 0 1 1 1 1 0 0 1 0 1 2 1 0 1 2 1 1 0 1 0 0 0 2 0 1 1 0 0 1 2 1 0 2 0 0 0 0 0 1 0 1 0 2 1 0 0 0 1 0 0 1 1 0 2 1 0 0 0 2 1 1 1 0 0 1 1 1 0 0 0 0 0 0 0 0 0 0 0 0 0 0 1 0 2 0 0 0 1 1 0 1 0 1 0 0 0 0 2 1 0 0 0 0 0 1 0 1 1 1 1 2 0 2 1 2 0 1 2 2 2 0 1 1 0 0 1 0 0 0 1 0 1 0 1 1 1 0 1 1 1 2 0 2 0 0 1 1 1 2 0 0 0 0 1 1 0 1 1 0 0 0 0 0 0 0 0 0 0 0 0 0 0 0 0 0 0 1 0 0 2 0 0 1 0 2 0 0 0 0 0 0 0 0 2 1 1 0 2 0 0 1 0 0 1 1 2 2 0 0 0 0 0 0 2 2 1 2 0 0 2 2 2 1 0 0 0 1 0 1 0 0 2 1 0 0 1 0 0 0 0 2 2 0 1 0 0 1 0 0 2 1 2 2 0 0 2 0 0 1 0 0 0 1 0 0 0 0 1 0 0 1 1 1 1 1 1 0 1 0 1 1 2 2 0 0 1 1 1 0 2 1 1 0 1 0 1 1 0 0 0 0 1 1 1 0 0 1 0 1 0 0 0 0 0 2 0 0 0 0 0 0 0 0 0 0 1 1
89 1 2 0 0 0 0 2 2 0 0 1 0 2 1 1 1 1 1 1 0 0 0 0 0 0 0 0 1 1 2 0 1 2 2 0 2 1 0 0 2 2 2 0 2 0 0 0 1 0 0 1 1 1 1 2 0 0 1 0 0 2 0 0 0 0 0 0 1 0 0 0 2 2 1 2 2 0 1 0 1 2 2 1 1 0 0 0 0 2 0 0 2 0 0 0 0 1 1 2 1 0 0 0 2 0 2 1 2 1 0 1 0 2 0 2 2 0 0 0 2 0 0 0 0 0 0 1 0 1 2 2 0 0 0 0 1 0 0 0 0 2 0 0 0 1 1 0 0 0 0 0 1 1 0 0 0 0 0 1 1 0 1 1 1 2 0 1 1 1 0 1 0 2 0 0 1 0 0 0 0 0 1 1 1 0 1 0 0 0 2 2 1 1 2 0 1 0 0 0 0 0 1 1 2 2 2 0 2 0 0 0 1 0 0 1 0 0 0 2 0 0 2 2 0 0 0 1 0 1 0 0 0 0 0 0 0 2 0 1 0 1 2 1 1 1 1 0 0 0 0 0 1 0 0 1 1 1 0 0 0 0 0 0 0 0 0 1 1 0 0 0 0 1 1 0 0 2 1 0 2 0 0 2 1 1 0 2 0 2 2 0 0 0 2 0 2 1 1 0 1 0 0 0 0 0 0 0 0 1 0 1 2 0 2 0 0 0 0 0 1 2 1 1 1 0 0 1 1 1 0 1 0 0 0 0 0 1 2 1 0 0 2 2 0 0 0 0 0 1 1 0 0 1 0 0 1 0 0 1 0 0 0 1 0 0 0 1 2 0 2 2 0 0 0 0 0 2 2 2 1 0 0 0 1 0 0 0 0 0 0 1 0 1 2 0 1 0 1 1 0 2 0 2 0 1 0 1 0 2 0 1 0 1 1 2 0 0 0 0 0 2 0 1 0 2 0 0 2 0 1 2 0 1 1 0 0 0 0 0 1 1 1 1 1 2 1 1 0 0 0 0 0 2 2 2 0 2 1 1 1 0 0 0 0 0 0 2 0 0 0 0 2 2 1 0 0 2 1 0 0 0 1 0 1 1 0 0 1 2 0 2 0 2 1 0 0 1 1 2 0 2 2 2 2 0 2 1 1 1 1 1 0 0 0 1 0 1 0 1 1 1 1 2 1 1 1 1 1 1 2 0 0 1 0 0 0 0 1 1 2 0 0 0 1 1 0 0 1 1 0 1 1 2 0 1 0 1 0 1 1 0 1 1 1 0 0 1 0 1 1 1 1 0 1 1 1 0 0 2 0 0 0 0 1 1 1 0 1 1 0 2 1 1 1 0 1 0 0 0 0 2 0 1 0 2 1 0 0 0 2 0 0 1 0 1 2 0 0 0 1 0 0 1 0 0 1 0 0 0 2 0 0 2 0 1 2 1 1 2 0 2 0 2 2 0 0 1 1 1 1 1 0 0 0 0 0 0 2 0 0 0 1 1 0 1 0 2 0 2 0 0 0 0 1 0 2 0 1 1 0 1 0 0 1 1 1 1 0 0 2 1 0 2 0 0 0 2 2 2 0 1 1 1 1 2 1 2 0 0 0 0 0 2 0 0 0 2 1 0 0 1 1 0 0 2 1 1 0 0 0 0 0 2 1 0 2 0 0 0 0 0 0 0 0 1 1 0 0 1 1 1 0 0 0 0 0 0 2 1 0 0 2 1 1 0 0 1 0 2 0 1 1 0 0 0 0 0 0 2 0 0 0 0 0 1 0 2 2 2 2 0 2 2 2 2 0 1 0 1 2 0 0 1 1 1 1 0 0 2 2 0 1 0 0 2 0 0 2 1 1 2 1 2 0 0 1 2 1 0 0 0 0 0 0 0 0 0 1 1 0 0 2 2 0 2 2 0 0 0 0 0 0 0 1 1 0 0 0 0 0 0 0 0 0 0 1 0 2 0 0 0 2 0 0 0 0 2 0 0 0 0 0 0 0 0 1 1 0 2 0 0 1 1 1 1 2 2 0 1 0 1 0 0 0 0 1 0 0 2 0 0 1 1 2 0 0 1 2 1 1 0 0 0 0 0 0 0 0 0 0 0 0 2 0 0 0 2 0 0 0 0 0 0 0 1 2 0 0 1 2 0 1 0 1 1 2 1 0 1 1 0 1 0 2 0 0 0 2 0 1 1 0 0 0 0 1 0 2 0 0 0 0 2 0 0 0 0 0 2 0 0 0 2 1 0 0 1 2 0 0 0
90 0 1 0 1 0 0 2 1 1 0 1 0 1 1 1 0 0 1 1 0 0 0 0 0 0 0 0 1 0 1 2 1 1 0 0 1 0 0 0 0 0 0 1 2 1 1 0 0 2 2 2 2 2 0 1 1 0 1 1 1 1 0 1 1 1 1 0 1 0 0 0 2 2 2 2 2 0 1 0 1 1 0 2 2 0 0 0 0 2 0 1 0 1 1 1 1 2 2 2 2 0 1 0 2 0 2 1 1 0 0 1 1 2 1 2 2 0 1 0 1 0 1 1 0 1 1 0 0 0 1 1 0 0 0 0 0 0 0 0 0 2 0 0 0 0 1 0 0 1 0 1 0 0 0 1 1 0 0 1 0 2 1 1 1 2 2 0 0 0 0 0 0 2 0 0 2 0 0 1 1 2 1 1 2 1 1 2 0 1 1 2 0 0 1 0 0 0 1 0 0 0 0 1 2 1 1 0 1 0 1 0 0 0 0 2 1 1 2 0 1 1 2 1 1 2 1 1 0 1 0 0 0 1 1 0 1 2 0 2 0 0 2 1 1 0 0 0 0 0 0 1 0 0 1 2 0 0 0 0 0 0 0 0 0 0 1 0 2 0 0 1 0 2 0 0 0 2 2 0 0 2 0 0 2 1 0 2 0 2 1 0 0 0 2 0 1 2 0 1 0 0 1 0 0 0 0 0 0 0 0 0 1 0 1 0 0 0 1 0 2 1 2 0 1 0 0 0 1 1 0 1 0 0 0 0 0 2 0 1 0 0 2 2 0 0 0 0 1 0 0 0 0 1 0 0 1 0 0 0 0 0 1 0 1 0 0 2 1 0 1 1 0 0 1 0 0 0 0 1 1 1 0 0 1 1 1 0 0 1 0 1 1 0 2 1 0 0 1 1 1 1 0 2 1 0 0 1 0 2 0 0 0 0 0 2 0 0 1 0 1 1 0 1 0 2 1 0 0 0 0 0 1 1 2 1 0 0 0 0 0 2 0 1 0 1 2 0 0 0 0 1 0 1 1 1 0 0 1 0 2 0 1 0 0 0 0 2 0 0 1 1 0 0 0 1 0 1 2 0 1 0 0 0 0 1 0 1 1 0 2 1 0 2 0 0 0 1 1 2 0 2 1 0 1 0 1 1 0 0 0 2 0 1 1 0 0 2 0 1 1 2 0 2 0 1 1 0 0 2 0 2 0 1 2 0 0 1 2 1 0 0 0 0 2 0 1 1 0 2 0 1 1 2 0 1 0 0 0 0 0 0 1 0 0 0 0 1 0 1 1 1 0 0 0 0 1 0 0 0 1 0 0 0 1 1 1 0 1 1 0 1 2 0 1 0 1 0 0 0 0 2 0 0 0 2 2 0 0 2 0 0 0 0 2 0 0 0 0 1 1 1 0 1 0 0 1 1 0 0 1 1 0 1 0 0 2 1 1 2 0 2 0 2 2 0 2 2 2 2 0 0 0 0 0 0 0 0 0 0 0 0 2 0 1 1 0 1 1 0 0 2 0 0 0 2 0 0 1 1 1 1 0 2 2 2 1 0 1 0 2 0 1 1 0 0 0 1 1 1 0 0 0 0 2 1 2 1 0 0 0 0 0 1 0 0 0 1 1 0 0 0 0 0 0 1 1 0 1 0 0 0 0 2 0 0 0 0 1 2 1 1 0 0 0 1 1 1 0 0 0 0 0 0 0 1 0 0 2 1 0 1 2 0 0 0 1 0 0 0 0 0 0 1 1 0 0 0 1 1 0 1 1 1 1 2 1 1 0 2 0 2 1 1 1 0 1 1 0 0 0 0 0 0 1 0 0 0 0 2 2 0 1 1 1 2 0 1 1 0 1 1 1 2 0 0 1 1 2 0 2 0 1 0 0 0 0 0 0 0 0 0 0 0 0 0 0 1 0 0 0 0 0 0 2 0 0 1 0 1 0 0 0 0 0 1 2 0 1 0 0 0 1 2 0 0 0 0 0 1 2 2 0 0 0 0 0 1 0 1 0 1 0 1 1 1 1 1 0 1 0 2 0 0 1 1 0 1 0 2 0 0 0 0 1 1 1 2 2 2 0 0 0 0 1 1 0 1 1 1 2 0 1 1 2 1 0 0 1 1 1 1 2 0 0 0 1 0 0 0 0 0 2 0 0 0 0 0 0 1 1 0 0 0 0 0 0 0 0 0 1 0 1 1 0 0 0 1 1 1 0 1 0 1 0 0 0 0 0 2 0 0 0 2 1 0 0 1 1 0 0 0
91 1 1 0 0 1 1 0 2 0 0 2 0 1 1 1 0 2 0 2 0 0 1 0 0 0 0 0 2 0 1 1 1 0 2 0 2 2 0 0 2 2 0 0 1 0 0 1 0 0 0 0 1 1 0 1 0 1 1 1 0 1 1 1 1 2 2 0 0 0 0 1 1 2 1 2 2 0 0 0 1 1 1 1 1 0 1 0 0 2 0 1 1 1 0 1 0 2 2 2 2 0 0 0 2 1 2 1 1 1 0 2 1 2 1 2 2 1 1 0 2 0 1 1 0 1 1 1 1 0 0 0 0 1 1 1 0 0 0 1 1 1 0 0 0 0 0 1 0 0 1 0 0 0 0 0 0 0 1 0 1 1 1 1 0 2 0 1 1 1 1 1 0 2 1 1 1 0 0 0 0 0 1 1 2 1 1 1 0 0 1 1 1 0 1 0 1 0 0 0 0 0 0 1 2 2 1 1 1 0 1 0 1 0 0 2 0 1 1 1 0 0 2 2 1 0 0 2 1 2 0 0 0 0 0 0 1 2 0 2 0 0 2 1 2 1 1 0 0 0 0 0 0 0 0 2 1 2 1 0 0 0 0 0 0 0 0 0 1 0 1 2 1 0 0 0 0 1 1 0 1 0 0 1 0 1 0 0 0 1 1 0 0 0 2 0 1 0 0 0 0 0 1 1 0 0 0 1 1 2 1 0 2 1 2 1 0 1 1 0 1 2 1 0 2 0 0 0 0 0 0 1 0 0 0 0 0 1 1 1 1 0 1 0 1 1 0 0 2 0 1 0 0 1 0 1 1 0 1 1 1 1 2 0 2 0 0 1 1 0 1 1 1 1 0 0 0 1 1 2 0 0 1 0 1 0 0 0 0 1 1 1 1 1 2 0 1 1 0 1 1 1 0 2 1 1 0 1 0 2 0 0 0 0 0 0 0 0 2 0 0 0 1 1 2 1 0 1 1 0 1 0 0 0 1 1 0 2 0 0 0 2 0 1 1 1 1 0 0 0 0 1 0 2 1 1 0 2 2 1 1 0 0 0 0 1 1 1 0 1 1 1 1 1 1 1 0 2 1 0 0 0 0 0 1 1 0 1 0 1 1 1 0 0 1 0 1 1 1 1 1 2 2 1 2 0 2 1 1 1 1 1 1 1 2 0 0 2 0 1 0 2 1 2 2 2 0 0 0 2 0 0 0 0 1 0 0 0 0 0 1 1 0 1 1 1 2 0 2 0 0 0 0 2 0 2 0 1 1 0 0 0 2 0 0 0 0 0 2 0 2 2 0 0 0 0 1 1 0 1 1 0 0 0 0 0 0 0 0 0 0 1 1 0 0 0 0 0 0 0 0 1 1 1 0 1 1 1 0 1 0 0 0 1 1 0 0 0 1 0 1 0 0 0 0 0 2 1 0 0 1 1 0 2 0 1 2 1 0 1 0 0 0 1 1 0 2 1 0 0 1 1 0 0 0 0 0 1 1 0 0 0 1 1 1 1 0 2 0 2 0 0 1 0 1 0 1 0 1 2 0 1 0 1 2 2 1 0 1 1 1 1 0 1 1 0 0 2 1 2 1 0 0 2 1 2 1 2 0 0 2 0 0 1 0 1 0 2 0 0 0 2 0 0 1 1 1 0 0 0 0 0 0 2 0 0 2 0 0 0 0 0 0 0 1 1 2 0 0 0 0 0 0 1 1 0 0 0 1 0 1 0 2 1 0 0 1 2 0 1 0 0 1 0 0 0 0 0 1 1 0 1 0 0 0 2 1 2 2 2 0 0 2 1 0 0 0 1 0 0 1 0 0 0 1 0 1 0 0 1 1 0 0 2 2 2 0 0 2 0 2 2 1 1 0 0 0 0 0 1 0 1 0 1 0 1 0 0 1 0 1 1 0 0 0 0 0 0 0 2 0 0 0 0 1 1 0 1 0 0 1 0 0 0 0 0 1 0 1 0 0 0 1 1 0 1 0 1 2 2 2 2 0 0 0 0 0 1 0 2 0 0 2 1 2 1 1 2 0 1 0 2 0 2 2 2 0 1 0 2 0 0 0 0 1 1 1 0 2 1 1 0 0 0 1 2 1 0 0 0 1 0 0 1 1 1 1 1 0 0 0 0 1 1 0 0 1 1 0 0 2 0 0 0 2 0 2 2 0 2 0 0 0 0 2 0 0 0 0 1 1 0 0 0 0 0 0 1 1 0 0 1 1 0 0 0 1 0 0 2 0 0 0 2 1 0 0 0 1 0 2 1
92 0 1 1 0 0 0 2 1 1 0 0 0 0 0 0 0 1 1 1 0 0 0 1 0 0 0 0 2 1 2 0 1 1 2 1 1 1 0 0 1 1 0 0 2 0 0 0 0 0 0 0 0 0 1 1 0 0 1 0 0 1 0 1 0 0 0 1 2 0 0 0 1 2 1 2 1 0 2 0 2 2 2 0 0 0 0 0 0 2 0 1 0 2 1 2 0 0 0 0 0 0 1 0 2 0 2 2 0 0 0 2 1 2 2 2 2 1 1 0 2 0 1 1 0 1 1 1 0 1 0 0 1 1 0 0 0 0 0 0 0 2 1 1 0 1 0 0 0 0 0 1 1 1 1 1 0 1 0 1 0 0 0 2 1 1 1 1 1 1 1 0 2 0 2 2 2 0 0 0 0 0 0 0 0 0 2 1 1 0 2 2 0 0 2 0 1 0 0 0 0 0 0 1 2 1 1 0 1 0 0 0 1 1 0 2 0 1 1 1 0 0 2 2 0 2 2 2 1 1 0 0 0 0 0 0 0 2 0 0 0 0 2 1 1 0 0 0 0 0 0 0 0 0 0 2 2 2 1 1 1 1 0 0 1 0 0 0 2 2 0 1 1 1 2 2 0 1 1 0 1 1 1 2 1 1 2 1 0 2 2 1 0 0 2 0 2 2 0 2 0 0 1 0 0 0 0 0 1 1 1 0 1 0 1 0 1 1 0 0 0 2 2 2 2 0 1 0 0 1 0 0 0 0 0 0 0 2 0 1 2 1 1 2 0 0 0 0 0 0 2 0 0 0 0 1 1 0 0 1 0 0 2 0 2 1 0 2 2 0 2 2 1 1 1 1 0 0 0 0 0 0 0 0 0 1 1 0 0 0 0 1 0 0 1 1 1 0 0 0 0 0 0 2 0 0 0 0 0 2 0 0 1 0 1 1 0 0 0 0 1 1 1 1 2 2 1 0 0 0 0 0 0 1 0 1 2 0 0 0 2 0 0 0 0 1 1 0 0 0 0 0 0 1 1 1 0 1 0 1 1 0 0 0 0 0 0 2 0 0 2 2 0 0 1 0 2 0 1 0 0 0 1 0 1 2 0 1 0 0 1 1 0 1 0 0 2 2 2 1 1 1 0 0 0 0 0 1 0 1 0 1 1 2 1 2 1 2 0 0 1 2 0 2 1 2 1 1 1 2 1 0 0 0 0 1 1 2 1 0 1 1 0 1 1 1 1 0 1 1 0 1 1 2 0 0 0 0 0 1 1 0 0 1 1 1 0 0 2 0 1 1 1 0 0 0 1 0 0 0 0 0 0 0 0 1 1 0 1 1 1 0 1 0 0 0 1 0 0 0 0 2 0 1 0 2 0 0 0 0 0 0 0 1 1 0 0 0 0 2 0 1 0 1 0 0 1 2 0 0 1 0 0 1 0 1 2 0 0 1 1 0 0 1 2 0 2 1 1 1 1 1 1 0 1 1 0 0 2 0 0 0 2 0 1 1 0 2 0 1 0 1 0 0 0 0 2 0 1 1 0 0 0 0 2 2 2 1 0 0 2 1 0 0 0 0 0 2 2 2 0 1 0 1 1 2 1 1 1 0 0 0 0 2 0 0 0 1 0 0 0 1 1 0 0 1 1 0 1 1 1 1 0 2 1 1 0 0 1 1 0 0 0 0 0 1 1 1 1 1 1 1 0 0 0 0 1 0 2 2 0 0 2 2 0 0 1 1 1 1 0 0 0 0 0 0 0 0 1 1 0 1 1 1 1 2 1 2 1 2 1 1 1 1 1 0 1 0 0 0 0 0 0 0 1 0 2 0 0 1 1 0 1 0 0 2 0 1 1 0 2 2 1 2 0 1 1 1 1 0 0 1 0 0 0 1 1 0 0 0 0 0 0 0 0 0 0 0 0 0 0 0 0 0 2 0 0 0 0 0 0 0 0 0 0 0 1 0 2 0 0 0 2 0 0 1 0 1 1 2 2 2 0 0 0 0 0 0 0 1 0 1 1 0 2 2 2 1 0 0 0 2 0 0 1 2 0 1 0 1 0 0 0 0 0 2 2 0 1 1 0 0 1 2 1 1 0 2 0 1 2 0 0 2 0 0 0 0 0 1 0 0 1 2 1 0 0 1 0 0 2 0 2 0 0 0 0 2 0 0 1 1 0 0 0 2 2 0 2 0 1 0 0 0 0 1 0 0 1 0 0 1 0 2 1 2 2 0 1 2 0 0 0 2 0 0 0 1 1 0 2 1
93 1 1 0 0 1 1 1 1 1 0 0 1 2 2 2 0 0 1 1 0 0 1 0 0 0 0 0 2 0 1 0 0 0 2 0 2 2 0 0 0 0 1 0 1 0 1 0 0 0 0 0 0 1 0 1 1 1 1 0 0 2 0 1 0 0 0 0 1 0 0 1 1 2 1 2 2 0 1 0 2 1 2 0 0 0 0 0 0 1 0 0 1 0 0 1 1 1 1 2 1 0 0 1 2 1 2 2 0 0 1 0 0 1 1 2 1 0 1 0 1 1 2 2 0 0 0 1 1 0 1 1 0 0 0 0 0 0 0 0 1 1 0 0 1 0 0 0 0 2 0 2 1 0 0 0 0 0 1 1 0 1 1 1 0 0 0 1 0 1 0 1 0 2 0 0 2 0 0 1 1 1 1 1 1 0 2 1 0 0 1 1 0 0 1 0 1 1 0 0 0 0 0 1 2 2 2 0 2 0 1 0 1 0 0 2 0 1 1 1 1 2 2 2 0 2 2 1 0 1 0 0 1 1 0 1 0 2 0 1 0 1 2 1 1 0 0 0 1 1 1 1 0 0 1 2 1 1 1 1 1 1 0 0 0 0 1 0 1 0 0 0 0 1 0 1 0 1 1 0 0 2 1 2 2 1 0 0 0 2 1 1 1 0 2 1 1 0 0 0 1 0 0 0 0 1 0 0 0 0 0 1 1 0 0 0 0 0 0 0 1 0 0 0 2 0 0 0 1 1 0 0 0 0 0 0 0 1 1 0 0 0 1 2 1 2 0 1 1 1 0 1 0 0 0 1 0 0 1 0 1 1 2 0 1 1 0 2 2 0 2 2 1 1 0 0 0 1 1 1 0 0 0 1 1 1 0 0 0 0 0 0 0 0 2 0 1 1 1 2 1 1 0 1 0 1 2 0 0 1 1 0 0 1 1 2 0 1 0 0 0 1 0 1 1 2 1 1 1 0 1 1 0 0 0 0 0 1 1 0 2 0 0 2 2 2 2 0 0 0 0 0 0 2 1 1 0 2 0 2 0 0 0 0 0 0 0 2 0 0 0 0 0 0 1 0 1 2 1 1 1 0 0 0 0 2 0 0 0 2 1 1 0 1 0 0 0 1 1 2 0 2 1 0 1 0 2 1 1 0 1 1 1 1 1 0 0 2 0 2 0 2 1 2 1 2 0 0 0 2 0 2 0 1 0 1 0 0 2 1 1 1 0 0 2 0 1 1 1 2 0 0 0 1 1 1 0 0 0 0 0 0 0 0 0 0 0 1 1 1 1 1 0 0 0 0 0 1 0 2 0 0 0 0 1 1 2 0 0 0 0 2 1 0 0 0 0 0 0 0 0 2 1 0 0 1 1 0 0 1 1 1 0 0 2 0 0 0 0 0 0 0 0 1 0 0 1 1 0 0 1 0 0 1 0 0 2 1 0 2 0 1 0 1 2 0 2 1 2 2 0 1 1 0 1 0 0 1 1 0 0 0 1 1 1 1 0 1 0 0 2 0 0 1 1 0 2 0 0 1 1 1 1 1 1 2 1 2 0 0 1 0 0 1 1 0 0 2 2 2 1 1 0 0 0 2 0 2 0 1 1 1 0 2 0 1 0 1 2 0 0 0 1 0 1 1 1 0 1 1 1 1 0 1 1 1 1 0 1 1 0 0 0 0 0 0 0 0 1 1 0 1 1 0 1 2 0 0 2 1 0 0 1 1 0 1 0 2 0 1 0 0 1 1 0 0 0 0 1 2 0 1 0 0 0 1 0 2 2 2 0 1 1 1 1 1 0 0 0 0 0 0 0 1 0 0 1 2 2 2 0 0 0 1 2 1 0 0 0 0 0 0 2 2 0 0 0 2 0 0 0 0 0 0 0 1 0 1 1 2 0 0 0 0 1 1 1 0 0 1 0 0 0 0 2 0 0 1 0 0 2 0 0 0 1 2 2 0 0 0 0 0 2 0 0 1 0 0 0 1 2 2 0 0 0 0 0 0 1 1 1 1 2 0 2 2 2 2 0 0 0 1 2 0 2 1 1 0 1 0 1 1 0 0 0 2 2 0 2 1 1 0 0 2 0 1 0 2 0 0 1 0 0 1 0 1 0 2 0 0 0 0 2 0 0 0 2 1 0 0 2 0 1 0 1 0 1 1 0 1 0 1 1 0 1 1 1 0 0 0 1 0 0 0 1 1 0 1 1 0 0 1 0 1 0 1 1 1 0 2 0 0 1 1 1 0 0 1 1 0 0 0
94 0 1 1 1 1 1 2 2 1 0 0 0 0 0 0 0 2 0 1 0 0 1 0 0 0 1 0 2 0 2 0 0 0 1 0 1 2 0 0 2 2 0 0 2 1 0 0 0 0 0 1 1 2 0 0 1 1 2 0 1 2 0 2 0 1 1 0 1 0 1 2 0 2 0 2 2 0 2 0 2 2 2 1 1 0 0 0 0 2 0 0 2 2 1 2 0 0 0 1 1 1 0 0 2 1 2 1 1 0 0 2 0 2 0 2 2 0 2 0 0 0 2 2 0 2 2 1 1 0 0 0 0 2 2 2 0 0 0 0 0 2 0 0 0 0 0 0 0 0 0 0 1 0 0 1 0 2 0 2 2 0 1 1 0 2 0 0 0 1 0 0 0 2 0 0 2 1 0 0 0 0 0 0 1 0 1 1 0 0 0 1 0 0 2 0 1 0 0 0 0 0 0 2 2 0 0 0 0 0 1 0 0 0 0 2 1 0 1 0 1 1 2 2 0 2 2 1 0 1 0 0 1 1 1 0 1 1 0 1 0 0 2 1 1 0 0 0 0 0 0 0 0 0 0 2 2 2 1 0 0 0 0 0 1 0 0 0 1 0 0 0 0 2 0 1 1 2 2 0 0 2 0 1 1 0 0 1 0 2 0 1 1 1 2 1 2 1 1 0 1 0 0 0 0 1 0 2 1 1 1 0 2 0 2 0 1 0 1 1 1 2 0 0 2 0 0 0 1 0 0 2 0 0 0 0 0 1 1 1 0 0 1 2 0 0 0 0 0 2 0 0 0 1 0 0 2 0 0 1 0 0 2 0 2 0 0 1 2 0 2 2 2 2 0 2 0 0 1 2 0 1 0 1 1 1 1 0 0 0 0 1 1 0 2 0 1 1 0 1 1 2 0 2 1 1 1 0 0 1 1 1 0 0 0 2 1 0 0 0 0 1 0 0 2 2 1 1 2 1 0 2 0 0 1 1 0 1 0 0 1 1 0 0 0 2 0 0 0 0 0 1 0 2 1 0 1 1 2 0 1 0 0 0 0 0 0 2 0 0 0 0 1 1 2 0 1 1 2 0 1 0 1 1 0 0 0 0 1 1 1 2 0 1 0 0 1 1 1 1 1 2 1 1 1 0 2 1 0 0 0 2 0 1 1 1 0 2 0 1 1 2 0 2 0 2 1 1 1 1 1 1 0 0 1 1 2 1 1 2 1 1 0 1 2 0 2 1 1 2 0 2 1 2 0 0 1 1 0 2 2 0 0 0 0 2 1 0 0 0 0 1 0 0 0 0 0 1 0 2 0 0 1 0 1 1 2 0 1 2 0 2 0 0 0 0 1 1 0 0 1 1 0 0 2 2 0 0 0 2 1 0 0 1 0 0 0 0 0 0 2 0 0 0 0 0 2 2 0 0 1 0 0 2 0 1 2 1 1 2 0 0 0 0 1 0 2 0 1 1 2 1 0 1 0 0 0 0 1 0 0 0 2 1 1 1 0 2 0 0 2 0 0 1 1 0 1 0 1 1 0 0 0 1 1 1 1 0 1 0 2 0 0 1 1 0 1 1 1 1 0 0 0 1 2 1 1 2 0 0 0 0 0 2 0 0 0 0 1 0 0 0 0 0 1 2 0 0 1 1 1 1 0 2 1 0 1 0 1 2 1 1 0 0 0 0 0 1 2 1 1 1 0 0 0 1 1 0 2 0 0 0 1 1 0 1 1 2 1 2 0 0 1 0 0 0 0 0 1 1 1 2 0 0 0 2 0 2 2 2 1 0 1 1 1 1 0 1 0 0 1 0 0 0 0 0 1 0 0 2 2 0 1 1 1 2 0 0 2 1 2 2 1 2 0 0 0 1 1 0 1 0 1 0 0 0 0 0 1 0 0 0 0 0 1 0 0 0 0 1 1 0 0 0 1 0 1 0 0 0 0 0 0 0 0 0 0 0 2 0 0 0 1 1 0 1 0 2 1 2 2 2 0 0 0 0 0 0 0 2 0 1 1 0 2 2 2 1 0 0 0 1 0 0 1 2 0 1 0 2 0 0 0 0 0 2 2 1 1 0 0 1 1 1 1 1 2 1 0 0 2 0 0 1 0 0 0 1 0 0 0 0 2 2 2 0 0 0 0 0 2 1 1 0 1 0 1 1 0 0 2 0 0 0 0 2 2 1 1 0 0 1 0 0 0 1 0 0 2 0 0 0 0 2 0 0 0 0 0 2 0 0 0 1 0 0 2 0 0 0 1 0
95 1 1 0 0 1 1 0 1 1 1 1 0 0 0 0 0 1 0 2 0 0 0 0 0 0 0 0 2 0 2 0 0 1 1 0 1 2 0 0 1 1 0 0 1 0 0 0 0 0 0 0 0 1 1 2 0 0 0 0 1 2 0 1 0 0 0 0 2 1 1 0 2 2 2 2 2 0 2 0 2 2 1 2 1 0 0 0 0 2 0 1 0 0 0 1 1 2 2 2 2 0 1 0 2 0 2 1 0 0 0 1 0 2 0 2 2 0 1 0 2 0 2 2 0 2 1 0 0 0 0 0 0 1 1 1 1 0 0 0 0 2 0 0 0 0 0 0 0 1 0 1 1 0 1 0 0 1 0 0 1 1 2 0 1 2 2 0 0 2 1 0 0 2 1 1 2 0 0 1 1 2 1 1 1 0 2 0 0 0 1 1 0 0 1 1 0 0 0 0 0 0 0 1 2 1 1 1 1 0 0 0 1 0 0 2 0 0 2 0 0 0 1 1 1 1 2 1 0 1 0 0 0 0 0 0 0 2 0 1 0 0 0 0 0 0 0 0 1 1 1 1 0 0 0 0 0 2 1 1 1 1 0 0 0 0 0 0 2 0 0 1 0 1 0 0 0 2 2 0 0 2 1 2 2 0 0 0 0 2 2 2 1 1 2 2 0 0 0 0 0 0 0 2 0 0 0 0 2 2 2 0 1 0 2 0 1 0 0 1 1 1 2 2 2 0 1 0 2 1 0 1 1 0 0 0 0 1 1 0 0 0 2 2 0 0 1 0 0 1 1 0 1 0 1 1 1 0 1 0 1 1 2 0 2 0 0 2 1 0 1 1 1 1 1 0 0 0 0 1 0 0 1 0 0 2 2 0 0 0 0 1 1 0 2 0 1 1 0 0 0 0 0 2 0 2 2 0 0 2 0 0 0 0 0 1 1 0 0 0 0 1 0 1 2 2 1 1 2 0 2 0 0 0 1 1 0 1 0 0 2 0 0 1 1 2 2 0 0 0 0 0 0 2 2 1 1 1 2 0 1 0 1 1 0 1 1 2 0 0 1 1 2 2 2 0 1 1 1 0 1 0 1 1 0 1 0 0 1 1 2 1 1 2 1 0 1 1 1 2 0 2 1 1 1 0 2 1 0 0 0 2 1 2 2 0 0 2 0 1 1 2 1 0 0 1 0 0 0 2 0 0 0 0 0 0 0 1 1 2 2 2 0 2 2 0 2 2 0 2 0 1 1 1 1 0 1 1 0 0 0 0 0 0 0 2 1 1 0 1 0 0 1 0 1 1 1 1 0 1 1 0 0 0 0 0 0 1 0 1 0 1 1 0 0 1 0 0 0 0 0 2 0 0 0 1 1 0 0 0 0 0 0 1 0 0 0 0 1 0 1 0 0 0 0 0 2 2 0 0 1 0 0 1 0 0 2 0 0 1 0 0 0 0 0 0 2 2 1 2 0 0 0 0 0 0 0 0 2 1 0 0 0 0 1 2 0 2 0 1 1 0 1 1 1 0 1 0 2 2 1 1 0 0 1 1 0 1 0 1 0 1 0 2 1 0 0 2 2 2 0 2 1 2 2 2 1 1 1 0 1 0 0 1 0 1 0 1 2 0 0 0 1 0 0 1 1 0 1 1 1 1 0 2 0 0 1 0 0 1 1 1 1 1 2 0 2 0 0 0 0 0 0 0 1 0 0 0 2 0 0 0 2 1 1 0 0 1 0 0 0 0 1 1 0 0 0 0 1 0 0 2 0 0 1 2 1 1 0 2 0 2 2 2 2 0 0 0 0 0 0 0 0 0 0 0 1 0 0 2 2 1 1 0 2 1 0 0 2 0 2 1 1 2 0 0 0 1 2 0 0 2 1 0 0 0 0 0 0 0 1 1 1 1 0 1 1 0 0 0 1 0 0 0 1 1 0 1 0 1 0 0 1 0 0 0 0 0 1 0 0 0 1 1 0 1 0 1 0 0 1 1 0 0 0 0 0 2 0 2 0 2 1 1 1 1 2 2 0 1 1 1 0 0 1 1 1 0 0 1 1 0 0 0 1 2 2 1 2 1 0 2 0 2 0 1 0 0 0 0 1 0 0 2 0 0 0 0 1 0 1 0 1 2 0 0 0 1 0 0 2 0 1 0 0 0 1 1 0 0 1 1 1 0 1 0 0 0 1 0 0 0 0 0 1 1 0 1 1 0 0 1 0 1 0 0 0 1 0 1 0 0 0 2 0 0 0 0 0 0 1 0
96 1 1 0 0 0 0 2 1 2 0 0 2 2 2 2 0 1 1 1 1 0 0 0 0 0 0 0 2 0 2 0 1 1 2 1 2 2 0 0 1 1 1 1 2 1 1 0 0 0 0 0 2 2 0 0 1 0 0 0 1 1 0 1 0 0 0 0 2 0 0 1 2 2 2 2 2 0 1 0 1 2 2 0 2 0 0 0 0 2 0 1 0 2 1 2 2 1 1 2 1 0 1 0 2 0 2 1 1 1 0 1 0 1 0 1 1 0 0 0 2 0 0 0 0 0 0 1 1 0 1 1 0 0 0 0 1 0 2 0 0 2 0 0 0 0 0 1 0 1 1 0 0 0 0 0 0 1 1 1 1 0 1 1 0 2 1 1 1 1 1 1 1 1 0 1 2 0 0 2 2 2 1 1 1 0 1 1 0 0 0 2 0 0 1 0 0 1 0 0 1 1 0 2 2 0 0 0 0 0 0 0 0 1 0 2 0 1 1 0 1 1 0 0 2 0 2 2 1 1 1 2 0 0 0 0 0 2 0 1 0 0 2 1 1 0 0 0 1 1 0 0 1 1 0 0 0 2 1 1 1 1 0 0 0 0 0 0 1 1 0 1 0 0 1 0 1 2 1 0 1 0 0 0 0 0 1 2 0 2 2 0 0 0 2 0 1 1 1 0 1 0 2 0 1 0 1 0 2 2 2 1 2 0 2 0 0 0 1 0 2 2 1 0 1 0 1 0 1 0 0 2 1 0 0 0 0 1 1 1 2 1 2 0 0 0 1 0 0 1 2 0 0 0 0 0 0 0 0 1 0 0 1 1 1 2 0 1 2 0 2 2 1 1 0 1 0 0 0 2 2 0 1 1 0 1 2 0 0 1 0 0 0 1 2 0 2 2 0 0 0 0 0 2 1 0 0 2 0 2 0 0 0 1 1 2 0 1 0 1 0 1 1 1 0 2 1 0 2 0 2 0 0 1 1 2 0 1 0 0 1 1 1 2 1 2 1 1 1 0 0 1 0 0 0 0 0 1 0 1 1 0 0 0 0 1 1 1 0 1 1 1 1 1 0 1 0 2 1 0 1 1 0 0 0 1 0 1 0 0 1 1 0 1 1 0 1 1 1 2 0 2 1 0 2 0 2 1 0 0 0 2 0 0 0 2 0 2 0 2 1 2 1 2 0 2 0 1 1 1 2 0 0 1 0 1 0 1 1 2 1 1 0 0 1 1 0 0 2 0 0 0 0 1 1 1 0 1 0 0 0 0 0 1 1 1 1 0 0 0 1 2 2 0 0 2 2 2 0 2 0 0 1 0 1 1 2 0 0 0 0 0 1 0 1 0 0 0 0 0 0 2 1 0 0 1 1 0 0 2 0 0 0 1 1 0 0 0 0 0 0 0 0 0 0 1 1 1 0 0 1 0 0 1 0 1 2 1 1 2 0 1 0 2 2 0 1 1 1 1 1 2 0 0 0 0 1 1 2 0 0 0 2 0 2 2 0 1 0 2 0 0 0 0 0 0 2 1 1 1 0 0 1 1 1 2 1 1 1 0 2 0 1 1 0 0 0 2 1 1 0 0 1 1 2 1 1 1 1 0 1 0 0 2 0 0 0 1 0 0 0 0 1 0 1 0 2 0 0 0 0 0 0 2 0 0 0 0 1 1 0 0 0 0 0 0 0 0 1 1 0 1 0 0 0 0 0 0 2 0 1 1 1 0 0 1 0 1 0 1 0 0 0 0 1 0 0 0 0 2 0 1 0 0 0 1 0 1 1 2 0 1 2 2 2 0 0 1 0 0 1 0 0 0 1 1 0 1 1 1 0 0 1 1 1 2 0 1 1 0 2 2 1 2 0 0 1 1 0 0 0 0 2 0 0 1 1 1 1 2 0 0 0 0 0 0 0 1 0 0 0 0 0 0 2 0 0 0 0 0 2 0 0 0 0 0 1 0 1 0 0 0 1 1 0 0 0 1 1 1 2 2 0 0 0 0 0 1 0 0 1 2 1 0 2 2 2 1 0 1 0 2 0 0 1 1 1 1 0 1 0 0 1 1 1 1 2 1 2 1 0 1 1 1 0 2 1 2 0 0 2 0 0 0 0 0 0 2 0 0 0 0 2 1 1 0 0 0 0 1 2 0 1 0 2 0 1 2 0 0 2 0 0 1 2 1 1 0 2 0 0 0 1 1 1 1 0 1 1 0 0 1 0 1 0 1 2 1 0 2 0 0 0 1 0 0 1 1 1 1 1 0
97 0 0 0 0 1 1 0 1 1 0 1 0 1 1 1 0 1 2 0 1 1 0 0 0 0 1 0 1 0 2 1 0 1 2 0 2 1 0 0 1 1 1 0 2 0 0 0 0 1 1 1 0 0 1 2 0 1 1 0 1 2 0 2 0 0 0 0 2 1 1 0 1 2 1 2 2 0 2 1 1 2 2 0 1 0 0 0 0 2 0 1 0 2 0 2 0 0 0 1 0 0 0 0 1 2 1 1 1 0 0 2 2 2 2 2 2 0 0 0 2 0 2 2 1 1 1 1 1 0 0 0 0 0 0 0 0 0 0 0 1 1 1 1 0 0 0 0 1 1 0 0 1 0 0 0 0 1 0 1 2 1 1 1 1 1 1 2 1 1 0 1 1 1 0 1 1 1 0 0 0 0 0 0 1 0 2 2 0 0 0 2 0 0 1 0 1 1 0 0 2 2 0 2 2 1 1 0 0 0 1 0 0 0 0 2 0 0 2 0 0 0 1 1 1 0 1 1 0 1 0 0 0 0 0 0 0 2 0 2 0 0 2 1 2 0 0 1 1 1 1 1 0 0 0 2 0 1 0 0 0 0 0 0 0 0 0 0 1 1 1 0 1 0 0 0 0 2 2 0 0 2 0 1 1 0 1 2 0 2 2 1 1 0 2 1 2 2 0 2 0 1 1 0 2 0 0 1 0 2 0 2 1 1 2 0 0 0 0 1 1 1 1 1 2 0 1 0 0 2 0 1 1 0 0 0 0 2 0 0 0 0 2 2 0 0 1 0 1 1 2 0 1 0 1 1 0 0 0 0 0 0 2 0 1 0 0 2 1 0 1 1 1 1 0 1 0 0 0 2 1 1 0 0 1 1 1 0 0 0 0 0 0 1 2 0 1 0 2 1 1 1 0 2 0 0 0 1 0 2 0 0 0 1 1 2 1 1 0 1 0 1 1 0 1 1 0 1 0 0 0 0 0 0 0 0 0 1 1 1 2 0 1 1 1 2 1 0 1 1 1 0 0 2 2 2 0 2 1 1 1 0 1 1 0 2 2 2 0 0 0 0 0 0 1 0 0 2 1 0 1 1 0 0 0 0 0 1 0 0 1 1 0 2 0 0 0 1 2 2 0 2 2 2 2 0 2 1 1 0 1 2 1 0 0 2 0 1 0 1 1 1 1 2 1 2 0 1 1 1 1 1 0 0 0 0 1 0 1 2 1 1 0 1 1 1 1 2 0 2 0 2 0 1 1 1 0 1 0 1 0 0 1 0 0 1 1 0 0 0 1 1 1 0 1 1 1 1 0 1 1 1 1 0 0 0 1 0 0 0 0 1 1 1 1 1 1 0 1 0 0 2 0 0 0 0 2 0 0 2 1 0 0 1 0 0 0 0 0 0 1 0 0 0 0 0 2 1 0 0 2 0 0 1 0 0 1 1 0 2 0 2 0 1 2 0 1 0 0 0 1 1 0 1 0 0 0 1 1 0 0 0 1 1 1 1 0 2 1 1 0 1 0 0 0 0 2 0 0 0 0 0 0 2 2 2 1 1 0 0 2 0 0 0 0 1 1 2 0 0 0 0 0 1 2 1 0 1 1 0 0 0 0 0 1 0 0 2 1 0 0 0 0 0 0 2 0 0 0 0 0 0 0 2 0 0 0 0 1 1 0 0 0 0 1 1 2 0 0 0 0 0 0 0 0 0 1 0 0 0 0 0 2 2 0 0 1 2 0 2 0 0 0 1 1 0 0 0 1 2 0 0 1 1 0 1 0 2 2 2 0 0 2 2 2 1 0 0 0 1 1 0 0 0 0 1 1 0 0 2 2 1 1 1 1 2 0 0 2 0 2 2 1 2 1 0 0 0 2 0 0 2 0 0 0 1 1 1 2 0 1 0 1 1 0 1 1 0 0 1 0 0 0 0 2 0 0 0 0 0 2 0 1 1 0 1 2 0 1 0 0 0 0 1 0 1 0 1 1 1 1 1 1 0 0 1 0 0 0 2 0 1 1 1 0 0 2 1 0 0 1 2 0 0 0 0 1 1 0 1 0 0 0 0 1 0 0 2 1 0 1 1 0 1 0 2 2 2 0 1 2 0 0 1 0 0 0 0 1 0 0 0 1 2 2 0 0 0 0 0 2 1 0 0 1 0 2 1 0 1 0 1 0 0 1 0 0 1 2 1 0 0 0 0 0 0 1 1 1 1 0 1 0 1 0 0 0 1 0 2 0 0 0 1 0 0 0 1 0 1 0 0
98 0 1 0 1 0 0 1 1 1 0 1 0 1 0 0 0 1 1 1 1 1 0 0 0 0 0 0 2 0 2 0 1 1 1 0 2 1 0 0 0 0 0 1 1 1 1 0 0 0 0 1 1 1 0 2 0 0 0 1 0 1 0 0 1 1 1 0 1 0 0 1 1 1 0 1 1 0 1 1 0 2 1 1 1 0 1 0 0 2 0 0 0 2 0 2 2 1 1 2 0 0 0 0 2 0 1 2 0 0 0 1 1 2 2 2 2 0 2 0 0 1 2 2 0 1 1 2 1 1 0 0 1 1 1 0 0 0 0 0 2 0 0 0 0 0 0 0 0 0 0 0 0 0 0 0 0 2 0 1 0 0 1 1 2 2 2 1 1 0 0 1 0 2 1 1 2 0 0 1 1 0 0 0 1 0 1 2 1 1 1 2 1 1 1 0 1 1 0 0 1 1 0 1 2 1 1 0 1 0 1 0 0 0 0 2 0 0 2 0 0 0 2 2 0 1 1 0 0 0 1 1 0 0 0 0 0 2 0 1 0 0 2 0 1 0 0 0 0 0 0 0 1 1 0 2 1 2 2 2 2 2 0 0 1 1 0 0 1 0 1 0 0 2 0 0 1 1 1 0 0 2 0 1 2 0 0 0 0 2 2 2 0 0 2 0 2 0 0 0 1 0 1 0 0 0 0 1 0 1 0 1 2 0 1 0 1 1 0 1 0 2 2 1 1 0 0 0 0 0 0 2 0 0 0 0 0 2 0 2 1 1 1 1 0 0 1 0 0 1 1 0 0 0 0 1 0 0 0 1 0 0 0 0 0 2 0 2 1 0 1 1 1 0 1 0 0 0 0 1 0 1 1 0 0 1 1 0 0 1 0 0 0 0 2 0 1 0 1 1 1 0 1 1 0 0 1 1 0 2 0 1 0 1 1 1 0 0 2 0 0 0 0 1 1 2 2 0 2 2 2 2 0 0 0 0 1 0 1 0 0 2 0 0 0 1 1 0 1 1 1 0 0 2 2 1 1 1 0 1 0 0 0 0 0 1 1 2 0 0 1 1 1 1 1 0 1 2 2 1 1 0 2 1 1 1 0 1 0 0 1 1 0 1 1 0 1 1 1 1 1 1 2 1 2 1 2 1 0 1 0 1 1 2 2 0 0 2 0 1 1 2 0 2 1 2 1 0 0 2 0 1 0 0 1 0 1 1 2 0 1 1 0 0 2 0 1 1 1 1 0 0 1 2 0 0 0 0 0 0 0 0 0 0 0 0 0 0 1 0 0 1 0 0 0 0 0 1 0 1 1 0 2 0 0 0 1 0 1 1 0 1 2 0 1 0 0 0 0 0 0 2 0 0 0 1 1 0 0 0 1 0 0 0 1 1 1 0 1 1 0 1 0 1 0 0 1 0 0 0 0 0 0 1 0 0 1 1 0 2 1 0 0 1 2 0 2 0 0 0 0 1 0 1 0 0 0 0 1 0 0 0 1 0 2 2 1 1 1 0 1 1 1 0 1 0 1 0 1 1 2 1 1 1 1 1 0 0 0 0 2 0 0 1 0 0 0 0 0 0 0 0 0 1 1 2 0 2 0 0 1 0 0 2 0 0 0 2 1 0 0 0 0 0 0 2 0 0 1 1 1 1 0 2 0 0 1 0 1 1 0 0 0 0 0 0 0 0 0 0 0 0 0 0 0 0 1 0 0 0 0 0 2 1 0 0 1 1 0 0 0 0 1 0 0 1 0 0 1 0 0 2 1 1 1 2 1 1 1 2 1 1 1 2 1 0 0 1 0 0 0 0 0 0 0 0 1 0 1 2 2 0 0 1 2 0 1 1 1 0 0 1 1 1 0 0 1 1 1 1 0 1 1 0 0 1 2 0 0 0 1 0 1 1 0 1 1 1 0 1 0 0 0 0 1 0 0 1 0 1 1 0 0 0 0 0 0 0 1 0 0 0 0 2 0 0 0 2 0 0 0 0 0 0 0 0 1 0 0 2 0 1 1 0 2 1 1 2 0 2 0 2 0 0 2 2 0 1 0 1 1 0 0 0 1 1 1 2 2 2 0 0 0 2 0 2 0 2 1 1 2 0 0 1 0 0 0 0 2 0 0 0 1 0 0 1 1 1 0 0 2 0 2 0 0 0 2 2 0 0 1 1 0 1 2 0 0 0 1 0 2 0 1 0 1 1 0 1 1 1 1 1 0 2 0 0 0 2 0 2 0 0 0 2 2 0 1 0 0 0 1 0
99 1 1 0 0 0 0 2 0 2 0 0 0 2 1 1 1 2 0 2 1 0 0 0 0 0 0 1 2 1 2 0 2 1 2 1 2 2 0 0 2 2 0 2 2 1 1 0 0 1 1 1 0 0 1 2 0 0 1 1 0 1 0 0 1 1 1 0 1 0 0 0 2 1 1 1 1 0 1 0 1 1 2 0 2 0 0 1 1 2 1 1 0 1 0 2 1 1 1 1 1 1 1 0 2 0 2 1 1 0 0 1 1 2 1 2 1 0 1 0 1 0 0 0 0 0 0 0 0 0 0 0 0 1 1 0 0 0 0 0 1 2 0 0 0 0 0 0 0 0 0 2 0 0 0 0 0 0 0 1 1 2 2 0 1 2 1 2 0 2 2 1 1 1 0 1 1 0 0 1 1 1 0 0 0 0 1 1 1 0 1 2 0 0 2 0 0 0 1 0 1 1 0 1 2 1 1 0 1 0 0 0 1 0 0 2 0 0 2 0 0 0 2 2 0 2 2 1 0 1 0 0 0 0 0 0 0 2 0 2 0 0 2 1 1 0 0 0 0 0 0 0 0 0 1 1 0 1 1 0 0 0 0 0 1 0 2 0 2 1 1 0 0 1 0 1 0 2 2 0 0 1 0 1 0 0 0 2 0 2 1 1 0 1 2 0 2 0 1 0 0 0 1 0 0 0 0 0 1 1 1 1 2 0 2 0 0 1 0 1 0 2 1 1 1 0 1 0 1 2 0 0 2 2 0 0 0 0 1 1 1 0 1 2 1 1 0 0 0 0 2 0 0 0 0 0 1 0 0 1 0 0 2 0 2 1 0 2 1 0 1 1 1 1 1 0 0 1 1 2 1 0 1 1 1 1 1 0 0 0 0 0 0 0 2 0 0 0 1 1 0 1 0 2 0 0 0 1 0 1 1 0 0 0 0 0 0 0 0 0 0 1 0 2 0 1 1 1 1 1 1 2 0 0 0 0 0 1 0 0 0 2 0 0 0 1 1 0 1 0 0 2 0 2 2 1 1 1 1 0 1 0 0 0 0 1 1 1 0 1 2 2 2 2 0 0 0 2 1 0 0 0 2 2 0 2 2 1 0 0 0 1 0 1 0 0 2 2 2 1 1 1 2 2 2 0 2 0 0 1 0 1 0 1 1 1 0 2 0 1 1 2 0 2 0 1 0 0 0 2 0 1 0 0 0 0 0 1 1 1 0 0 0 0 0 0 1 1 1 1 0 1 1 2 1 0 0 1 0 0 0 0 1 0 0 0 0 1 2 0 0 2 1 0 1 1 2 0 0 0 0 0 0 0 0 0 0 0 1 1 0 1 1 0 1 1 0 0 0 0 0 1 0 1 0 1 1 0 0 1 1 0 0 1 1 0 0 1 0 0 1 0 0 0 0 1 1 0 0 0 0 0 0 2 0 0 2 0 0 0 1 0 0 1 1 0 2 2 1 1 0 2 0 0 0 0 0 0 0 0 0 0 1 1 0 1 0 1 0 2 0 0 0 0 0 0 2 2 2 2 0 0 0 0 2 2 2 0 0 0 2 0 0 0 0 0 0 1 1 1 0 1 0 1 1 2 0 2 0 1 2 1 1 0 0 0 0 1 1 0 0 0 1 0 0 1 1 0 0 1 1 1 0 2 0 0 1 0 0 1 1 1 0 0 0 1 1 0 1 1 1 0 1 1 1 0 0 0 1 0 0 0 1 0 0 1 0 1 0 2 0 1 1 1 0 0 0 0 2 1 0 2 0 0 0 1 0 1 0 2 0 2 2 1 0 0 0 1 0 0 1 0 0 0 1 1 2 0 0 2 2 0 0 1 1 2 1 0 1 0 1 1 0 2 0 0 1 1 1 0 0 1 1 0 0 0 0 0 0 0 0 1 0 0 0 0 0 0 0 0 0 0 0 0 2 0 0 0 1 0 0 0 0 0 0 0 2 0 1 0 0 0 1 1 0 1 0 0 1 1 2 2 1 0 0 0 1 0 1 0 0 0 0 0 0 0 2 0 1 1 1 1 1 0 1 1 0 1 0 1 0 0 0 0 1 1 1 1 0 0 0 0 0 0 1 0 0 1 0 0 1 1 0 0 0 0 0 1 0 0 0 0 1 0 0 1 1 0 0 0 2 0 2 0 1 0 1 2 0 0 0 1 1 1 1 1 1 0 1 0 0 0 0 0 0 2 0 2 0 0 0 2 0 1 0 1 1 0 0 2 0 0 0 1 0 0 1 0 0 0 0 0
100 0 0 0 0 0 0 2 2 2 0 0 1 1 0 0 0 1 0 2 0 0 1 1 1 1 1 0 1 1 2 1 1 2 0 0 2 1 0 0 2 1 0 0 2 0 0 0 0 0 0 0 2 2 0 0 1 0 0 1 0 1 1 1 0 0 0 1 1 0 1 1 0 2 0 2 2 0 1 0 1 1 2 0 1 0 1 0 0 2 0 1 1 2 0 1 1 1 0 1 0 1 0 0 2 0 2 2 0 0 1 1 0 1 0 1 2 0 1 0 2 1 2 2 0 0 0 1 1 0 0 0 1 2 1 0 1 0 0 0 1 1 0 0 0 0 0 0 0 0 0 0 0 0 0 0 0 0 0 1 1 1 2 0 1 2 2 0 1 1 1 0 1 1 1 1 2 0 0 1 1 0 1 1 2 0 2 1 0 0 1 2 0 0 2 0 2 0 0 0 0 0 0 2 2 0 0 0 1 0 1 0 1 0 0 2 0 0 2 0 0 0 2 2 0 0 0 2 1 1 0 0 1 1 0 1 0 2 0 2 0 0 1 2 2 0 0 0 0 0 0 0 0 0 0 0 0 1 0 0 0 0 0 0 1 0 0 0 1 0 1 1 0 0 1 2 0 2 2 0 0 2 0 2 1 1 0 2 0 1 1 1 0 1 2 1 1 1 0 1 1 1 1 0 1 0 0 1 0 1 0 1 2 0 2 0 0 0 1 1 1 2 1 0 1 0 1 0 1 0 0 2 1 0 0 0 0 1 1 1 1 1 2 2 2 2 0 1 1 1 1 1 0 0 0 0 1 0 0 2 0 0 1 0 1 1 0 1 2 0 2 2 2 2 0 0 0 1 1 2 1 0 1 1 1 1 1 1 1 0 2 2 0 0 2 0 0 0 1 1 1 1 0 2 1 1 1 1 0 2 0 0 0 0 0 2 1 1 1 0 0 1 0 2 0 0 0 0 1 0 0 0 0 1 0 1 1 1 1 0 2 0 0 1 1 2 1 0 0 0 0 0 0 1 1 1 0 2 1 2 0 0 0 1 0 1 1 2 0 0 0 1 1 1 0 0 0 1 2 1 2 0 1 1 0 1 0 0 0 1 0 1 0 1 0 0 1 1 1 2 0 2 2 1 2 0 2 2 0 0 0 2 1 1 1 0 0 2 0 0 0 2 0 2 0 1 0 0 0 2 0 1 0 0 0 0 1 0 1 0 0 0 0 1 2 1 2 0 2 0 0 0 1 1 1 0 1 0 0 1 1 0 1 1 1 1 1 1 0 1 1 1 1 0 1 1 2 0 0 1 0 0 1 0 0 0 1 0 1 1 0 0 0 0 0 2 0 1 0 0 1 1 0 0 1 1 1 0 1 2 1 0 0 1 1 1 1 0 0 0 0 0 0 0 0 1 1 1 0 0 2 0 0 0 0 1 2 1 0 1 1 0 0 1 1 0 2 0 1 1 0 2 0 1 0 0 0 0 1 0 0 0 0 1 1 1 0 2 0 1 1 0 0 0 0 0 2 0 1 1 0 1 0 2 2 2 2 0 1 0 2 0 1 1 0 0 0 0 0 1 0 1 0 1 0 1 1 2 0 0 0 0 0 1 0 1 0 1 1 0 0 0 1 0 1 2 0 0 0 1 0 0 1 2 1 1 1 0 1 1 0 0 1 1 1 1 2 0 2 2 2 1 0 0 0 0 1 0 2 0 0 0 2 1 0 0 1 2 0 0 0 0 0 0 0 1 0 0 0 2 0 1 1 1 1 1 1 1 1 2 0 1 1 1 1 0 0 1 1 0 0 0 0 0 1 0 0 1 1 2 1 0 1 1 1 2 0 0 2 0 1 2 1 2 0 0 0 1 1 0 1 0 1 0 0 0 0 0 0 1 0 0 0 0 0 0 0 0 0 1 0 0 0 0 1 1 0 0 1 0 1 0 0 0 0 0 1 0 2 0 0 1 0 2 0 0 0 0 1 2 2 2 0 0 0 0 1 0 1 1 1 2 2 0 2 2 2 1 0 0 1 2 0 1 2 2 0 2 0 2 0 0 0 0 1 1 1 0 1 0 0 2 0 0 0 0 0 1 0 0 0 0 1 1 1 1 0 0 2 0 0 0 2 1 1 0 0 0 0 0 1 0 0 0 2 0 2 1 0 0 2 0 0 1 1 1 1 0 0 1 0 0 0 0 0 0 0 1 0 1 0 2 0 0 0 0 0 0 1 1 1 1 0 1 1 0 0 0 1 1 2 1
101 0 2 0 1 0 0 1 1 1 0 1 0 2 2 2 0 1 0 1 0 0 0 0 0 0 0 0 1 1 2 0 0 0 2 1 2 1 0 0 2 2 0 0 2 0 1 1 0 1 1 2 0 0 0 2 0 0 1 0 0 1 0 0 0 0 0 0 1 1 0 1 1 2 1 2 2 0 2 1 1 2 2 1 0 0 0 0 0 2 0 0 1 1 2 2 0 0 0 0 0 0 0 0 2 0 2 0 2 0 0 2 1 2 1 2 1 0 0 0 2 0 1 1 1 0 0 0 0 0 0 0 0 0 0 0 0 0 0 0 0 2 0 0 1 0 0 0 0 0 0 2 0 1 0 0 0 0 0 0 1 1 1 1 0 2 0 1 1 1 1 1 0 2 0 1 1 0 0 1 1 2 1 1 1 0 2 0 0 0 0 0 0 0 1 0 1 0 0 0 0 0 1 1 2 0 0 0 0 0 0 0 0 0 0 2 1 1 2 0 1 1 1 2 0 1 2 1 0 0 0 0 1 1 0 1 0 2 1 1 0 0 2 2 2 0 0 0 0 0 0 0 0 1 0 1 0 2 0 0 0 0 0 0 1 1 1 0 2 0 0 2 0 2 0 1 1 1 0 0 1 1 0 1 1 0 0 1 0 2 0 2 0 0 2 0 1 0 0 0 0 1 1 1 1 0 0 2 2 2 2 2 2 0 2 0 0 0 0 0 1 1 1 0 0 0 0 0 2 1 0 1 0 0 0 0 0 1 1 1 1 1 2 1 1 1 1 0 0 1 0 0 1 0 0 1 0 0 0 0 0 0 2 0 2 1 0 2 2 0 2 2 1 1 0 2 0 0 0 0 1 0 1 0 0 2 1 0 0 0 0 1 0 0 2 0 0 0 1 1 1 1 0 2 0 1 2 0 0 1 1 0 0 0 0 1 0 0 0 0 1 1 0 2 0 0 0 1 0 0 0 0 0 1 0 1 0 2 1 1 1 1 0 0 0 2 1 0 1 0 0 0 0 1 0 0 0 1 2 1 1 0 0 0 0 0 0 2 0 0 0 0 0 0 1 0 1 2 2 1 1 1 1 0 0 0 0 1 1 0 2 2 0 1 1 0 0 1 1 2 0 1 1 1 1 1 2 2 0 1 0 1 1 2 2 0 0 2 0 1 0 2 0 1 0 1 0 1 1 1 1 0 0 0 0 0 1 0 0 1 1 0 0 0 2 0 2 1 1 1 0 0 1 2 0 0 0 1 0 0 0 0 0 1 1 0 0 1 0 1 1 1 0 1 1 0 1 1 0 2 0 0 0 0 0 0 2 0 0 0 0 2 0 0 0 0 1 0 0 0 0 1 0 1 1 2 0 0 0 0 0 0 0 2 0 0 0 0 0 0 2 0 0 0 0 0 2 0 0 0 1 0 1 1 0 1 2 2 1 2 1 1 0 1 2 0 2 0 2 2 1 2 0 1 0 0 0 0 1 0 0 0 1 1 1 1 0 1 1 1 0 1 1 0 1 0 1 0 0 0 0 0 0 2 2 2 0 1 0 1 1 1 0 2 2 0 0 2 0 0 0 0 1 2 2 2 1 1 1 0 0 0 0 0 2 1 0 0 0 0 0 0 0 0 0 2 0 0 0 0 0 0 0 2 1 0 1 0 2 2 0 0 0 0 0 0 0 0 1 1 1 1 0 0 0 1 1 0 1 0 1 0 1 2 0 0 1 0 0 2 2 0 1 0 1 2 2 0 1 0 1 2 1 1 1 2 1 1 1 2 1 1 2 1 0 0 0 1 0 0 1 0 0 0 0 0 1 0 0 2 2 0 0 1 2 0 1 1 2 0 1 2 1 2 0 0 1 1 0 1 0 0 0 0 0 0 0 1 1 0 1 1 0 0 0 0 1 1 0 0 0 1 0 0 2 0 0 0 0 0 1 0 0 0 0 1 0 1 1 0 0 0 0 2 0 1 0 0 1 2 2 2 1 0 0 0 0 0 0 0 0 0 0 0 2 2 2 2 0 0 0 2 0 0 1 1 1 2 1 1 0 0 0 0 1 1 1 0 1 0 0 1 0 0 0 0 1 2 1 1 2 0 0 1 0 0 0 1 0 0 0 0 0 2 0 0 0 0 0 0 0 0 1 0 1 0 2 0 0 0 2 0 0 0 1 0 0 0 2 0 1 1 0 0 0 2 0 2 0 0 0 2 0 1 0 0 0 1 0 2 0 0 0 2 0 0 0 0 1 0 2 1
102 1 1 0 0 0 0 2 1 1 0 0 0 0 0 0 0 2 2 0 1 1 0 0 0 0 0 0 2 0 1 0 1 2 1 0 1 1 1 0 0 0 0 1 2 0 2 0 0 1 1 1 0 0 1 1 1 0 1 0 0 2 0 2 0 0 0 0 2 0 0 0 1 2 1 2 2 0 1 1 0 2 2 0 1 0 0 0 0 2 0 1 1 2 0 2 1 0 0 2 0 0 1 0 2 0 2 1 1 1 0 1 1 1 1 1 1 0 0 0 2 0 1 0 0 0 0 0 0 0 0 0 0 2 2 2 0 0 1 0 0 2 0 0 0 0 0 1 0 1 1 1 0 0 0 0 0 2 0 2 1 1 2 0 2 2 2 1 1 1 1 0 1 1 1 2 1 0 0 0 0 1 0 0 0 0 2 2 0 1 1 2 0 0 1 0 0 0 0 0 1 1 0 2 2 0 0 0 1 0 0 0 2 0 0 2 0 0 2 0 0 0 2 2 0 1 1 0 0 0 0 0 0 0 0 0 0 2 0 1 0 1 1 2 2 0 0 0 0 0 0 0 0 0 0 1 1 2 1 1 1 1 0 0 0 0 0 0 2 0 0 0 1 1 0 0 0 1 1 0 0 0 0 1 2 0 1 2 0 2 1 1 0 0 2 0 2 0 0 0 0 0 0 1 0 0 0 1 1 2 1 1 1 0 1 0 1 1 1 1 1 2 2 0 2 0 0 0 2 1 0 2 0 0 0 0 0 0 2 1 2 1 2 1 1 1 1 0 1 0 1 0 1 0 1 0 0 0 0 1 0 0 1 0 1 1 0 2 1 0 1 1 0 0 0 1 0 0 0 1 0 0 0 0 0 0 1 1 1 0 0 1 1 0 2 0 2 0 2 1 1 1 1 1 0 0 1 1 0 0 2 0 0 1 1 2 1 0 0 0 0 1 1 0 2 2 2 0 0 0 0 1 0 0 1 1 1 1 1 1 1 1 0 0 0 2 0 1 1 0 0 0 0 2 2 1 1 1 0 1 1 0 0 1 0 1 1 1 0 1 1 1 0 0 1 1 1 0 2 0 1 0 1 0 1 1 0 1 1 0 2 2 0 2 0 0 1 1 1 2 0 2 2 1 2 0 2 1 0 1 0 1 0 0 0 1 0 2 0 1 1 2 2 1 1 1 0 0 0 2 1 1 0 1 0 2 2 1 2 1 1 1 1 1 2 0 1 1 1 2 1 1 1 2 1 0 1 0 0 0 0 0 0 0 0 1 1 0 0 0 0 1 1 0 1 1 1 2 0 2 0 0 0 0 0 0 0 0 0 1 0 0 1 0 1 0 0 0 0 0 0 1 0 0 0 2 0 0 0 1 1 1 0 1 0 1 0 0 0 0 1 0 0 0 0 0 2 1 0 0 1 0 0 1 0 1 2 0 0 2 0 0 0 2 2 0 2 1 2 2 0 1 0 1 0 0 0 0 0 0 0 0 0 0 0 1 0 2 0 1 1 0 0 0 0 0 2 0 1 1 1 0 1 1 0 2 1 2 0 0 2 1 0 1 1 0 0 2 1 1 0 0 0 0 0 1 1 2 0 0 0 0 0 2 0 0 0 2 1 0 0 1 2 0 0 1 2 0 0 0 0 0 1 2 2 0 2 0 1 1 0 0 0 0 0 2 2 0 0 0 0 0 0 1 0 1 0 0 1 1 0 0 1 1 0 0 1 2 0 2 0 0 0 1 2 1 0 0 0 2 0 0 0 0 1 2 1 1 0 2 0 2 2 2 2 1 0 1 0 0 1 0 0 0 1 0 0 0 1 1 1 0 0 2 2 2 0 0 1 0 1 1 0 2 0 0 1 1 0 1 0 0 0 0 0 2 1 0 2 0 1 0 1 1 0 1 1 0 0 0 0 0 0 0 1 0 1 0 0 1 1 0 0 0 1 0 1 0 1 0 0 0 1 1 0 2 0 1 1 1 1 1 0 0 0 0 1 0 0 1 0 1 1 0 1 1 2 2 0 0 0 1 0 0 0 0 1 1 0 1 0 0 0 0 1 1 2 1 1 1 0 0 1 1 1 0 0 2 1 1 2 0 0 2 0 0 0 0 1 0 0 0 0 1 0 2 2 1 1 0 2 0 1 0 0 0 2 1 0 0 1 1 0 0 1 1 1 0 1 0 0 0 0 0 0 2 0 0 2 0 0 0 0 1 0 0 0 1 0 2 0 0 0 1 0 0 0 1 1 0 0 0
103 1 2 0 0 0 0 0 1 1 1 1 0 1 1 1 0 0 0 1 1 1 0 0 0 0 0 0 1 0 1 2 0 0 2 0 2 1 0 0 1 1 0 1 1 0 1 0 0 1 1 1 0 0 1 2 0 1 2 0 1 1 0 2 0 0 0 0 2 0 0 1 2 2 2 2 2 0 0 1 0 1 2 0 1 0 0 1 1 2 0 1 0 2 1 1 1 0 0 0 0 0 0 0 2 1 1 1 1 0 1 1 0 0 0 0 0 0 2 0 1 0 1 1 0 0 0 1 0 1 0 0 0 0 0 0 0 0 0 0 1 1 0 0 0 0 1 0 0 0 0 0 0 0 0 0 0 1 1 0 2 1 0 2 1 0 0 1 2 0 0 1 1 1 0 1 2 0 1 1 0 1 1 1 1 0 1 2 1 1 1 2 0 0 1 0 0 0 0 0 0 0 0 2 2 0 1 0 0 0 0 1 2 1 0 2 0 0 1 1 1 1 2 2 0 0 0 1 0 1 0 0 0 0 0 0 1 2 0 1 0 0 1 1 2 0 0 0 0 0 0 0 1 1 1 1 1 1 0 0 0 0 0 1 1 0 0 1 2 1 1 0 0 2 0 0 0 2 1 0 2 0 0 1 1 1 1 1 0 2 0 0 0 0 2 0 2 1 0 1 1 0 0 0 0 1 0 0 0 1 0 1 2 1 2 0 1 1 0 1 0 2 2 1 1 0 0 0 1 0 0 1 0 0 1 0 0 0 1 2 1 1 1 1 0 0 1 0 0 0 0 0 0 1 0 0 1 1 0 1 0 0 2 0 2 1 0 2 2 0 2 2 0 0 0 0 0 0 0 2 1 0 1 0 0 1 1 0 0 0 0 0 0 0 2 0 0 1 0 1 0 1 0 2 1 0 0 1 0 1 0 1 0 0 0 1 1 0 0 0 0 0 0 0 2 2 1 1 0 0 1 0 0 0 0 0 2 1 0 0 2 0 0 2 2 1 2 1 1 0 0 0 0 2 2 2 0 1 0 1 1 0 1 0 0 0 0 1 0 1 2 2 0 0 1 0 1 1 1 0 1 0 1 0 1 2 0 0 1 1 1 2 0 2 1 0 0 1 1 2 0 2 1 1 1 0 2 0 0 1 0 1 0 0 0 2 0 2 0 1 1 2 1 2 1 2 0 0 0 2 0 2 0 0 0 0 0 0 1 1 1 1 0 0 0 0 2 0 2 1 0 0 0 1 2 1 0 1 1 0 0 0 0 1 1 0 0 0 2 0 0 0 0 0 0 0 1 1 0 2 0 0 0 0 0 0 0 0 0 0 0 0 0 0 1 1 0 0 0 0 0 2 0 1 0 2 0 0 0 0 1 0 0 1 0 1 1 0 0 0 1 0 0 1 0 0 2 1 0 0 0 0 1 2 0 0 1 0 0 1 0 1 0 0 2 0 2 0 0 0 0 1 0 1 0 0 0 0 1 0 0 0 1 0 0 2 1 2 0 0 2 0 0 2 2 0 2 0 1 1 0 2 0 2 2 2 1 1 0 0 2 1 1 1 0 0 0 2 1 2 1 1 0 2 1 2 1 2 1 0 0 0 0 2 0 2 0 0 1 0 0 0 1 0 1 1 1 0 0 0 0 0 0 2 0 0 1 0 2 2 0 0 1 1 1 1 2 0 1 1 0 1 0 1 1 0 1 0 2 1 0 0 1 0 0 1 0 1 1 2 1 0 0 0 0 0 0 0 2 0 0 2 0 0 0 2 0 2 1 2 0 1 2 2 0 0 0 0 0 2 2 0 0 0 2 0 0 0 0 2 1 0 0 0 1 1 0 0 2 0 2 2 1 2 0 0 1 0 1 1 0 1 0 0 0 1 0 1 2 0 1 0 0 0 1 0 0 1 0 0 0 0 0 0 1 0 1 0 0 0 0 0 0 0 1 0 1 0 1 0 0 0 1 1 0 0 0 2 0 1 0 0 0 1 0 1 0 1 0 2 0 1 1 0 2 2 2 2 0 1 0 2 1 0 2 2 0 2 0 2 0 0 0 0 0 2 2 1 0 0 0 1 0 2 0 1 1 2 1 1 2 1 0 2 0 0 0 1 1 0 0 0 1 1 1 0 0 0 0 0 1 1 1 0 0 0 2 2 0 0 1 0 0 1 2 1 1 0 1 0 1 0 0 0 0 0 0 0 1 0 0 1 0 2 0 0 0 0 0 2 0 0 0 1 1 0 1 1 1 0 1 0
104 1 2 1 0 0 0 2 1 2 0 0 1 1 0 0 0 2 1 1 0 0 0 1 0 0 0 0 1 1 2 0 2 2 2 1 2 0 0 0 1 1 0 0 1 0 0 0 0 1 1 1 0 0 0 2 0 1 0 1 1 1 1 2 1 1 1 1 1 0 1 1 2 2 0 2 1 0 1 0 1 1 2 0 2 0 0 1 1 2 1 2 1 1 0 1 0 0 0 1 1 0 0 0 2 1 2 1 0 0 0 0 0 2 0 2 2 0 1 0 1 0 2 2 0 0 1 0 0 0 0 0 0 0 0 0 1 0 0 0 0 2 0 0 0 0 0 0 0 2 0 1 0 0 1 0 0 1 1 1 1 0 1 1 0 1 2 1 1 1 1 1 0 2 0 1 0 0 0 1 1 1 0 1 1 1 1 2 0 2 0 2 1 1 1 0 0 0 1 0 1 1 0 2 2 0 0 0 0 0 1 0 2 0 0 2 1 2 2 0 2 2 2 2 0 0 0 1 1 0 1 2 0 0 0 0 0 0 0 0 0 0 2 1 1 0 0 0 0 0 0 0 2 0 1 1 0 1 0 0 0 0 0 0 1 0 0 0 1 0 1 0 0 1 0 0 0 2 2 0 0 1 0 2 2 1 1 1 0 2 1 1 1 1 2 2 1 1 0 1 0 1 0 1 0 0 0 1 1 1 1 0 2 1 1 0 0 0 1 1 1 2 2 1 2 0 0 0 1 1 0 2 0 0 0 0 1 1 1 0 0 0 2 1 1 1 1 0 1 1 0 0 0 1 0 1 1 0 0 2 0 0 0 0 0 0 0 2 2 1 2 2 0 0 0 0 0 1 1 2 2 0 0 0 1 2 1 0 0 0 0 2 0 0 2 0 0 0 1 1 1 1 0 2 1 1 0 0 0 1 1 0 0 2 2 2 0 0 0 0 1 2 1 1 0 2 2 1 1 0 1 0 0 1 0 1 1 2 0 0 1 1 0 1 1 2 1 1 1 1 1 0 0 1 1 1 0 1 1 1 1 0 0 0 0 1 1 1 0 1 1 1 0 0 1 0 1 2 2 0 0 0 2 1 1 2 1 0 1 1 1 2 0 2 0 0 0 2 2 1 1 2 1 1 1 0 1 0 0 1 1 1 0 0 0 1 1 2 0 1 0 2 0 1 0 1 1 0 0 2 0 1 0 1 0 1 0 2 0 2 1 1 0 0 0 0 1 1 1 1 0 0 1 2 0 1 0 1 0 1 0 0 0 0 0 1 1 2 1 1 0 0 0 0 0 0 0 2 0 2 0 0 0 0 0 0 1 0 2 2 0 1 1 0 0 0 1 0 0 0 0 1 1 0 0 2 1 0 1 1 1 0 0 0 1 0 1 0 0 0 0 0 0 0 0 0 2 0 0 0 1 0 1 1 1 0 1 1 1 2 1 1 0 1 2 0 1 0 0 0 0 1 0 0 0 0 0 0 1 0 0 0 1 0 2 2 1 1 1 0 1 1 0 2 2 0 2 1 1 1 1 0 0 1 1 1 1 0 1 1 1 1 0 1 0 1 1 2 2 2 1 1 0 0 1 1 1 2 0 0 1 0 0 1 0 0 0 2 0 0 0 0 2 0 0 0 2 0 0 0 0 0 0 2 2 1 1 0 1 1 0 0 1 1 2 0 2 0 0 0 0 0 0 0 0 0 2 0 2 0 0 0 1 0 1 1 1 2 0 2 0 0 0 0 0 1 1 0 1 0 0 2 0 0 0 0 0 2 2 2 2 0 2 2 2 1 0 1 1 1 0 0 0 0 1 0 1 1 2 2 1 0 1 1 1 2 0 1 2 0 1 2 0 2 0 0 1 1 0 0 0 0 0 2 1 0 0 1 1 2 0 0 0 1 0 1 1 1 0 1 0 0 0 0 1 1 0 1 0 0 2 0 0 0 0 0 2 0 1 0 0 0 2 0 0 1 0 0 0 0 1 2 1 0 0 1 0 0 0 1 0 2 0 1 2 2 2 2 0 0 0 2 0 0 0 0 1 1 1 0 0 0 0 0 1 1 2 1 2 1 0 1 0 1 2 2 2 0 0 0 1 0 0 2 0 0 0 1 0 1 0 0 1 0 0 0 0 1 0 0 2 0 2 0 0 0 1 2 0 0 0 1 0 0 2 0 0 0 2 0 1 1 1 1 0 2 0 0 2 0 0 0 1 1 0 0 0 1 0 1 0 0 0 1 2 0 0 0 0 1 2 2
105 1 0 0 1 0 0 2 0 2 0 0 1 1 0 1 1 1 1 1 1 0 0 1 1 1 1 0 1 1 2 1 0 0 2 1 2 1 0 0 1 1 0 0 2 0 0 1 1 0 0 1 0 1 0 1 0 1 0 1 1 1 0 2 0 0 0 0 1 0 0 0 1 2 1 2 2 0 2 1 1 2 1 1 2 0 0 1 1 2 0 0 0 2 0 0 0 2 2 2 2 0 0 1 1 1 1 1 1 1 0 1 0 0 0 1 0 1 2 0 1 0 1 1 0 1 1 1 0 1 0 0 0 0 0 0 0 0 0 0 1 1 0 0 0 0 0 0 0 1 0 2 1 1 0 0 0 0 0 2 1 0 1 1 0 2 1 2 0 2 1 0 0 2 0 0 1 1 0 1 1 1 0 0 0 0 2 1 1 0 1 1 0 1 1 0 0 0 0 0 1 1 0 1 2 1 1 1 0 0 1 0 1 0 0 2 0 2 1 2 0 0 2 2 0 1 1 1 0 1 1 1 0 0 0 0 0 2 0 2 0 0 2 1 1 0 0 0 0 0 0 0 0 0 1 1 0 2 1 1 1 1 0 1 2 0 0 0 2 0 0 1 0 2 0 1 0 2 2 0 0 2 0 1 2 0 0 0 0 1 1 0 0 0 2 0 2 0 0 0 0 0 2 0 2 0 0 0 1 2 1 0 1 0 1 0 0 0 0 1 0 2 2 0 0 0 0 0 1 1 0 1 0 0 0 1 1 1 1 2 0 0 2 2 0 0 1 0 2 1 1 0 0 1 0 0 1 0 0 2 0 0 2 0 1 0 0 1 2 0 2 2 0 0 2 0 0 0 0 1 1 1 0 0 0 0 1 1 1 0 0 0 1 1 2 0 1 2 0 0 0 0 0 2 1 0 0 1 0 1 1 0 1 1 2 2 1 0 0 0 0 2 0 1 0 1 1 1 1 0 1 0 0 0 0 0 1 2 2 2 2 0 0 0 0 1 1 1 2 1 1 0 0 2 2 1 1 1 2 0 1 0 0 0 0 2 2 2 0 0 1 1 2 2 0 1 0 2 1 0 1 0 1 0 1 1 0 1 0 1 0 2 0 1 1 0 1 2 2 2 0 2 2 1 2 1 2 2 0 1 0 1 0 1 1 1 0 1 0 2 2 1 0 2 0 2 0 0 0 2 1 1 0 1 0 0 1 0 1 1 0 0 0 2 2 1 1 1 0 2 0 1 0 1 2 1 0 1 0 1 1 0 0 0 0 0 0 1 0 1 1 1 0 0 0 0 1 1 0 2 0 0 1 0 1 1 2 0 0 0 0 2 0 0 0 0 0 1 0 0 1 0 0 1 0 2 0 0 0 0 0 0 0 2 1 1 0 0 0 1 1 1 0 0 0 0 2 2 0 0 1 0 1 1 0 0 1 2 1 2 0 1 0 0 1 0 2 1 2 2 0 2 0 2 0 0 0 0 1 0 0 0 0 0 1 2 0 2 1 1 1 1 1 0 0 1 0 0 0 0 1 0 0 1 1 2 2 0 0 0 2 0 0 0 0 1 1 2 0 0 0 0 1 1 1 2 1 2 0 0 2 0 0 1 1 0 0 1 1 0 0 0 0 0 0 2 1 0 0 0 0 0 0 2 0 0 0 0 0 0 0 0 1 1 1 0 1 0 0 0 0 0 0 0 0 0 0 0 2 2 0 0 2 0 0 0 1 2 0 0 0 1 0 0 1 1 1 0 0 1 0 1 0 0 0 1 0 1 0 2 0 2 2 2 2 0 0 0 0 0 0 0 0 0 1 0 0 0 0 2 2 0 0 1 2 1 1 2 0 0 1 1 0 1 0 0 2 2 2 0 2 0 1 1 0 0 0 1 1 0 0 0 0 1 0 1 1 0 0 0 0 1 0 0 1 0 0 1 0 0 2 0 0 0 0 0 1 0 2 1 1 0 1 1 0 0 0 1 1 2 2 2 0 0 0 0 0 1 0 1 0 1 1 0 1 1 2 1 0 0 1 2 0 1 1 1 1 1 0 1 0 0 0 0 1 2 2 1 1 1 0 0 0 0 0 1 0 2 0 0 2 1 1 1 0 1 1 1 1 0 1 1 0 2 1 0 1 1 1 0 2 0 2 0 0 0 0 2 0 0 2 0 1 0 1 1 2 0 1 0 1 1 0 0 0 1 0 0 1 1 0 1 0 1 0 0 0 1 0 1 0 0 1 2 1 0 0 0 0 0 0 0
106 1 1 1 1 1 1 2 1 2 0 0 1 1 1 1 0 0 1 0 1 1 1 0 0 0 0 0 2 0 1 0 0 1 1 0 1 2 0 0 1 1 0 1 2 2 2 0 0 1 1 1 0 1 0 1 1 0 1 1 1 1 2 2 0 0 0 0 2 1 1 1 2 2 1 2 2 0 0 0 1 2 1 1 1 0 0 1 1 2 1 1 0 2 1 2 1 1 1 2 1 0 0 0 2 1 2 1 0 0 0 1 1 1 1 1 1 0 2 0 1 0 2 2 0 1 2 1 1 0 1 1 0 1 1 1 0 0 1 0 1 1 1 0 0 0 0 0 0 0 0 0 0 0 0 1 1 0 0 0 0 2 2 0 1 2 2 1 1 1 1 1 2 0 1 2 1 0 0 1 1 2 0 0 1 0 2 2 1 0 1 1 1 1 1 1 2 0 0 1 0 1 0 2 2 0 0 0 1 0 0 0 2 0 0 2 1 0 1 1 0 0 2 2 0 0 0 2 0 1 0 0 1 0 0 0 0 2 0 0 0 1 2 1 1 0 0 0 0 0 0 0 0 2 0 1 0 0 0 0 0 0 0 0 1 0 0 0 1 0 1 1 0 1 0 0 0 2 2 0 1 1 0 2 1 1 0 1 0 2 1 0 1 0 2 2 1 0 0 0 0 0 0 0 0 0 0 1 0 1 0 2 2 0 2 1 0 0 1 0 2 2 1 1 1 0 0 0 2 1 0 0 0 0 0 0 0 2 0 0 0 0 2 0 0 0 0 0 2 0 1 0 0 0 0 0 1 0 1 1 1 1 2 0 1 0 0 1 2 0 2 2 0 0 0 1 0 1 1 2 0 1 1 1 0 0 1 1 1 0 0 0 1 1 2 0 1 0 1 1 1 2 0 2 0 0 0 2 0 2 0 1 0 1 1 1 0 0 0 0 0 2 0 1 0 2 2 1 1 0 1 0 0 1 0 1 0 1 0 0 1 1 0 0 0 2 1 1 1 1 0 0 0 1 0 0 0 1 2 1 1 0 0 0 0 1 1 2 0 0 0 0 2 2 1 0 0 0 2 0 2 0 1 0 0 1 0 0 1 1 2 1 0 2 0 0 0 1 1 2 0 2 1 1 1 0 2 1 1 0 1 1 0 0 0 2 0 2 0 1 1 2 0 2 1 1 0 0 0 2 0 0 0 0 0 0 2 1 1 0 2 2 0 1 2 0 2 2 0 2 0 0 0 1 1 1 1 0 0 1 1 0 0 1 1 0 0 2 0 2 0 0 0 0 0 0 1 1 0 2 0 0 0 0 1 1 1 0 1 1 1 0 0 0 1 0 0 0 0 0 0 2 0 0 0 1 0 0 1 2 1 1 0 0 1 0 0 0 0 0 2 0 0 1 0 0 2 1 0 0 2 0 0 2 0 0 2 0 0 1 0 1 0 2 2 0 1 2 1 1 1 1 0 0 0 0 0 0 1 0 0 0 0 2 0 0 0 2 0 2 0 0 0 0 0 0 2 1 1 1 1 0 0 1 2 2 1 0 0 0 2 1 0 2 2 0 0 2 2 2 1 0 0 1 2 1 1 1 0 0 0 0 0 2 0 1 0 1 1 0 0 0 2 0 0 0 2 0 0 0 0 0 0 2 2 0 2 0 1 1 0 0 0 0 1 0 1 0 0 0 0 0 1 0 0 0 0 0 1 0 0 1 2 0 0 0 0 1 0 1 0 0 1 0 1 1 0 0 1 0 0 1 0 0 0 1 0 1 0 2 0 2 2 1 1 1 0 1 1 0 0 0 0 1 0 0 1 0 1 1 1 0 1 1 1 2 0 2 1 0 0 1 1 0 0 0 0 2 0 0 0 0 1 0 0 0 0 1 1 1 0 0 0 0 1 0 0 0 0 0 0 0 0 0 1 0 0 1 0 1 1 0 1 0 0 1 0 0 1 0 0 0 2 0 0 1 0 0 0 1 2 2 1 0 0 1 0 0 0 0 1 1 1 0 2 2 2 2 0 1 0 2 0 0 1 1 1 1 0 1 1 0 1 1 1 0 0 1 0 0 0 0 0 0 0 0 1 2 1 1 2 0 1 2 0 0 0 0 2 0 0 0 1 1 0 0 2 0 0 0 1 0 2 0 1 0 1 2 1 1 0 0 0 2 2 0 0 0 0 0 1 0 1 1 0 0 0 1 1 0 0 1 0 2 0 0 0 1 0 2 0 0 1 2 1 0 0 0 0 1 1 1
107 1 0 0 0 0 0 1 1 1 0 1 0 1 1 1 0 1 1 0 1 1 0 0 0 0 0 0 1 1 2 0 0 0 1 0 1 1 0 0 0 0 0 1 2 1 2 0 0 0 0 0 2 2 0 1 1 0 0 0 0 1 0 1 0 0 0 1 1 0 0 2 2 2 0 2 2 0 0 0 1 2 1 1 2 0 0 0 0 1 0 0 0 2 0 0 0 2 1 2 1 0 1 0 2 0 2 1 1 0 0 1 0 0 0 0 0 0 0 0 1 1 2 2 0 2 2 0 0 0 1 1 0 1 1 1 0 0 1 0 2 0 0 0 0 0 0 0 0 1 0 0 1 2 0 0 0 0 1 0 0 1 1 1 1 1 1 1 0 2 1 0 0 2 0 0 2 1 0 1 1 2 0 0 1 0 1 1 0 0 0 0 0 1 1 0 0 1 0 0 0 0 0 2 2 2 0 0 0 0 1 0 2 0 1 1 2 1 1 0 1 1 1 1 1 1 2 1 0 1 0 0 1 1 0 1 0 2 0 1 0 1 1 2 2 0 0 0 0 0 0 0 0 1 0 1 1 0 0 0 0 0 0 0 0 0 0 1 2 0 2 0 0 1 0 0 0 2 2 0 0 2 0 1 2 1 1 2 0 2 1 1 1 0 2 1 2 1 0 1 1 0 1 0 1 0 0 0 0 0 0 0 2 1 2 0 0 0 0 1 1 1 1 0 1 0 1 0 0 1 0 0 0 0 1 0 0 2 0 0 0 0 2 2 0 0 0 0 0 0 2 0 0 2 0 0 2 0 0 2 0 0 1 0 1 0 0 1 2 0 2 2 0 0 0 0 0 1 1 1 1 1 1 0 1 1 1 1 1 0 0 0 1 0 2 1 1 0 1 1 0 1 0 2 0 1 0 0 0 2 0 0 0 1 1 2 0 0 2 0 0 0 0 0 2 2 0 1 2 0 2 0 0 0 0 0 1 1 0 0 2 0 0 0 0 0 2 0 0 0 0 0 0 2 1 1 0 1 2 1 1 0 0 0 0 1 1 2 0 0 2 2 0 0 1 1 1 0 2 0 1 0 1 0 1 1 0 0 0 0 0 0 0 1 2 0 0 2 2 1 1 2 2 1 2 0 2 2 0 0 0 2 0 1 1 0 0 2 0 0 0 2 1 2 1 2 0 1 1 1 1 0 1 0 1 0 1 1 1 1 0 0 0 1 1 1 1 1 1 1 0 0 0 0 2 2 0 1 0 1 1 0 0 0 0 2 2 1 1 1 1 1 0 0 0 0 0 1 0 2 0 0 0 0 0 1 2 0 1 1 0 2 0 0 0 0 1 0 0 0 0 1 0 0 1 2 0 1 0 0 1 0 0 1 0 0 0 0 0 0 2 0 0 0 0 0 2 2 0 0 1 1 0 2 0 0 2 2 1 2 2 0 0 2 2 0 1 1 2 2 0 1 0 0 0 0 0 0 2 0 0 0 1 0 1 2 0 2 0 1 1 0 0 1 1 0 2 1 1 1 0 0 0 2 2 2 1 1 0 0 1 0 1 1 0 0 0 2 1 1 0 0 1 1 1 2 1 1 0 0 1 0 0 1 0 0 0 1 2 0 0 0 1 0 0 0 2 1 1 1 1 1 0 2 0 0 2 0 1 1 0 0 1 1 1 0 1 2 0 0 0 0 0 0 0 0 1 0 2 2 0 0 2 2 0 0 0 2 0 2 0 0 1 1 1 0 0 0 0 1 0 1 0 0 0 1 0 2 2 2 1 0 1 1 1 0 0 0 0 0 0 0 0 0 1 0 0 0 1 2 2 1 1 1 1 1 1 1 0 0 0 0 1 1 0 0 1 1 0 0 0 0 1 0 0 0 0 1 1 0 1 1 0 0 0 0 0 0 0 0 0 0 0 0 2 0 0 0 0 0 1 0 0 0 0 1 2 0 2 0 0 0 2 0 0 0 0 2 0 0 0 0 0 0 0 0 0 1 1 1 1 1 2 0 2 2 2 1 1 2 0 2 0 1 0 0 2 0 0 1 0 0 0 0 1 1 1 1 1 0 0 1 0 1 0 2 1 0 1 2 1 0 0 1 0 0 0 0 0 1 0 0 1 1 1 1 1 0 0 0 2 0 1 0 1 0 2 1 0 0 2 0 0 1 2 0 0 0 1 0 1 0 1 1 0 2 0 0 2 0 0 0 0 1 0 0 0 1 0 2 1 1 1 1 1 0 0 0 0 1 1 0
108 0 0 0 0 1 1 2 2 1 0 1 1 1 0 0 1 1 1 1 1 0 0 0 0 0 0 0 2 0 1 1 1 2 0 0 1 2 0 0 1 1 0 0 1 0 0 0 0 0 0 1 0 0 0 2 0 2 1 2 0 0 0 2 0 0 0 0 1 0 0 1 1 2 1 2 1 0 0 0 1 2 1 1 1 0 1 0 0 2 0 0 2 1 0 1 0 2 1 1 0 0 2 0 2 0 2 1 1 0 0 2 0 1 0 1 1 0 1 0 1 0 1 1 0 1 1 0 0 0 0 0 0 0 0 0 0 0 0 0 0 2 0 0 0 0 1 0 0 0 0 0 2 1 1 1 0 1 0 0 0 0 1 1 1 1 1 2 0 2 2 0 0 2 1 1 1 0 0 1 1 2 0 0 1 0 2 1 1 0 2 2 0 0 1 0 0 0 0 0 0 0 0 2 2 0 0 0 1 0 0 0 1 0 0 2 0 0 2 0 2 2 0 1 1 0 2 2 1 1 0 0 0 0 0 0 0 2 1 1 0 0 1 2 2 0 0 0 0 0 0 0 0 0 1 1 0 1 0 0 0 0 0 1 1 0 1 1 2 0 1 0 0 1 0 2 1 1 1 0 0 1 0 1 1 0 1 1 0 2 2 0 0 1 2 0 2 1 1 0 0 0 1 0 0 0 1 0 1 1 1 0 1 1 1 0 0 0 0 0 0 2 2 0 2 0 0 0 0 0 0 2 0 0 0 0 0 1 1 1 1 1 2 2 1 1 1 0 1 0 0 0 0 0 0 2 0 0 0 0 0 0 1 0 1 1 0 0 2 0 2 2 0 0 0 0 0 0 0 1 0 0 1 1 0 0 1 1 1 0 2 2 2 0 1 2 1 0 1 1 1 1 0 0 0 0 1 1 0 1 1 0 1 0 1 2 0 0 0 0 0 0 0 1 1 1 0 1 0 0 1 0 0 0 1 1 0 1 0 0 1 1 0 0 0 1 2 0 0 0 0 0 0 1 1 0 1 0 0 0 2 0 0 0 0 0 0 2 0 0 1 1 1 1 1 0 0 2 1 1 2 0 0 0 0 1 0 0 1 1 1 2 1 1 1 0 0 1 1 1 1 1 0 0 0 0 1 1 0 1 0 1 0 1 1 1 1 2 0 1 0 2 0 2 1 2 0 1 1 1 1 0 0 1 0 1 2 0 2 1 1 0 0 0 1 2 1 1 1 1 0 1 0 2 1 1 1 2 0 1 1 0 0 0 0 1 1 0 0 0 1 1 1 0 1 1 1 0 0 0 1 0 0 0 0 0 1 1 0 1 0 1 1 0 0 1 0 1 0 0 1 1 0 1 0 2 0 1 1 1 0 0 0 0 2 0 0 0 0 0 0 0 0 1 0 1 1 0 0 0 1 0 0 1 0 0 2 0 1 1 0 0 0 2 2 0 0 2 0 0 1 2 0 1 0 0 1 0 1 0 0 0 0 1 1 1 1 2 0 2 0 0 0 0 0 0 2 0 0 0 0 0 1 1 1 2 1 0 1 0 2 2 1 2 0 0 0 2 0 2 1 0 0 1 2 0 1 2 0 0 1 0 0 2 0 2 0 2 1 0 1 1 1 0 2 2 0 0 0 0 0 0 0 2 1 0 1 0 2 2 0 0 0 0 1 1 2 0 0 1 1 1 0 0 0 0 0 0 2 1 0 1 1 2 0 0 1 1 0 2 0 0 0 0 0 1 0 0 1 1 1 2 0 0 0 2 0 2 1 2 0 1 2 2 2 0 0 1 1 1 1 0 0 0 1 0 2 0 0 2 2 0 1 1 1 2 0 0 1 0 1 1 1 2 0 0 1 0 2 0 1 1 0 0 0 0 0 0 1 1 0 0 0 0 0 0 0 0 0 0 0 0 0 0 2 0 0 0 0 0 1 0 0 0 0 1 1 0 2 1 1 0 0 2 0 0 0 1 1 2 2 2 0 0 0 0 1 0 0 1 0 0 0 1 1 1 1 1 1 1 0 2 0 0 2 2 0 1 0 1 0 0 1 1 1 1 1 1 1 1 0 0 0 0 0 1 0 2 0 0 2 0 0 1 0 1 0 0 2 0 0 0 2 0 0 1 2 0 0 0 1 0 2 0 1 0 1 2 1 2 0 0 0 0 2 0 0 0 0 0 1 0 0 0 0 1 0 0 2 0 0 0 0 1 0 0 0 1 1 2 1 1 0 1 0 0 0 0 0 0 1 0
109 0 0 0 0 0 0 1 2 0 0 1 0 0 0 0 0 1 0 2 0 0 0 0 0 0 0 0 2 0 2 0 1 1 0 0 1 1 1 1 1 1 0 0 1 0 0 0 0 0 0 0 0 0 1 2 0 2 2 0 0 2 0 2 0 0 0 0 0 1 0 1 1 2 1 2 2 1 1 1 0 1 2 0 1 0 0 1 1 2 1 1 0 0 1 2 0 1 1 1 1 0 0 0 2 0 2 1 1 0 1 1 1 2 2 2 2 1 2 0 1 0 1 1 0 1 1 1 1 0 0 0 0 1 0 0 0 0 0 0 0 2 0 0 0 0 1 0 0 0 0 1 0 1 0 0 0 1 1 2 1 0 0 2 1 2 0 1 1 1 1 0 0 2 0 0 2 0 0 0 0 0 1 1 1 0 1 2 1 1 1 2 1 1 1 1 1 1 0 0 1 1 0 2 2 1 1 1 1 0 0 0 2 0 0 2 1 0 1 0 1 1 2 2 0 0 0 1 1 1 0 0 0 0 0 0 0 2 0 2 0 0 2 2 2 0 0 0 0 0 0 0 0 0 0 1 1 1 0 0 0 0 0 0 0 0 1 0 1 1 0 1 1 0 0 0 0 2 2 0 0 2 1 1 1 1 2 1 0 2 1 1 1 0 2 1 2 1 0 1 0 0 1 0 0 0 1 0 0 0 0 0 2 0 1 0 1 0 0 2 0 2 2 1 1 0 0 0 2 0 0 0 1 0 0 0 0 1 1 2 1 0 2 0 2 2 0 0 1 0 1 0 0 2 0 0 2 0 0 0 0 0 2 0 2 0 0 2 0 0 0 0 1 1 0 1 0 0 0 1 2 1 1 0 0 1 1 1 1 0 0 2 1 0 2 1 0 0 2 1 1 1 0 1 0 1 2 1 0 1 0 2 0 1 1 2 1 0 0 0 0 2 0 0 1 1 0 0 0 0 0 0 0 2 1 2 0 1 0 0 2 0 0 1 0 2 1 0 0 0 0 1 0 2 2 2 0 1 1 0 1 0 0 0 1 1 0 1 0 1 2 2 1 1 2 0 1 2 2 0 0 1 1 0 1 2 0 0 0 2 0 2 0 2 2 0 0 2 2 2 0 2 2 2 1 0 1 2 0 1 0 1 0 0 0 2 1 2 0 1 1 2 0 1 0 1 0 1 1 1 1 1 0 0 1 0 0 2 2 0 1 1 0 2 2 2 0 2 0 2 0 1 0 0 2 2 0 0 0 0 0 0 0 0 0 1 1 1 2 0 1 1 0 0 0 0 0 1 0 2 0 0 0 0 0 0 0 0 0 0 0 1 0 0 0 0 0 1 0 0 1 0 0 0 0 2 0 0 0 1 0 0 0 1 1 1 2 0 0 0 0 0 0 1 0 0 2 2 0 0 2 0 0 2 0 1 2 1 0 0 0 0 0 1 1 0 2 1 1 1 0 2 0 0 1 1 0 0 0 0 0 0 1 0 1 1 0 2 0 0 2 0 0 0 1 0 2 1 1 1 0 0 0 1 1 1 0 1 0 0 2 0 0 0 0 0 0 2 1 2 0 0 1 2 2 2 1 2 0 1 1 1 0 1 0 2 0 1 1 0 0 0 1 0 1 1 1 1 0 0 0 0 0 2 1 1 1 0 2 2 0 0 0 0 0 0 0 2 1 1 1 1 0 0 0 0 1 0 2 2 0 0 2 2 0 0 0 1 0 1 0 0 0 0 0 1 1 0 1 1 0 1 1 1 1 2 1 2 2 2 0 0 1 1 1 0 1 2 0 0 1 0 2 0 1 1 1 0 0 1 1 0 0 0 0 2 2 0 1 1 0 2 1 1 0 0 0 0 1 1 0 1 1 0 0 1 1 0 0 0 0 0 0 0 0 0 0 0 0 0 0 1 0 0 1 1 0 0 0 1 0 0 0 0 0 0 1 0 2 0 0 0 1 1 0 0 0 1 1 1 2 2 0 0 0 0 1 0 0 1 0 0 0 0 1 1 2 1 0 0 2 2 0 0 1 1 1 2 1 1 0 0 0 0 0 1 1 1 1 1 0 0 0 1 0 1 1 1 0 0 1 1 0 2 0 0 0 2 0 0 0 0 0 2 1 2 2 0 0 0 2 0 1 0 1 0 1 2 1 1 0 1 0 1 1 1 1 0 2 1 0 0 0 0 0 1 0 0 2 1 0 1 0 1 0 0 0 0 0 1 0 0 1 2 1 0 0 0 0 0 2 0
110 1 2 1 1 0 0 2 0 2 0 0 0 1 1 1 0 1 0 2 0 0 0 0 0 0 0 0 1 1 2 1 0 0 2 0 2 1 0 0 2 2 0 0 1 0 0 0 0 1 1 1 0 1 1 1 0 1 1 0 1 2 0 2 1 1 1 0 2 1 1 0 2 2 2 2 2 0 1 0 1 2 2 0 1 0 0 0 0 2 0 0 0 2 0 1 0 0 0 2 0 0 0 0 2 0 2 1 1 0 0 2 1 2 2 2 2 0 0 0 2 0 1 0 0 0 0 0 0 0 0 0 1 1 0 0 2 0 0 0 0 2 0 0 0 0 1 0 0 0 0 1 0 0 0 0 0 1 0 1 1 1 0 2 1 2 0 1 2 0 0 0 0 2 0 0 1 2 0 0 0 1 0 0 0 0 1 1 0 0 0 1 1 1 1 0 1 0 0 0 0 0 0 1 2 1 1 0 0 0 0 0 1 0 0 2 0 0 1 0 2 2 1 2 0 1 1 2 0 2 0 0 0 0 0 0 0 2 0 2 0 0 1 2 2 0 0 0 1 1 0 0 0 0 0 1 1 1 0 0 0 0 0 0 0 0 0 1 1 0 0 0 0 0 1 2 0 2 1 0 1 1 2 2 2 2 1 1 0 2 1 1 0 0 2 0 2 0 0 0 0 0 0 0 0 0 2 0 0 1 0 1 1 0 1 0 1 0 0 0 0 2 2 1 2 0 0 0 1 0 0 2 1 0 0 0 0 1 0 1 1 1 2 2 0 0 1 0 0 2 1 1 1 1 1 0 2 0 0 1 0 0 0 0 0 1 0 2 2 1 2 2 1 1 0 0 0 0 0 1 1 0 0 0 1 2 1 1 1 1 0 0 2 1 2 0 2 0 0 0 0 0 0 2 0 1 1 0 1 0 1 1 0 1 1 1 0 1 0 1 0 0 0 2 0 0 0 0 0 0 1 0 1 1 1 0 0 1 1 0 1 1 0 0 0 1 1 0 0 0 0 0 0 2 2 1 1 2 2 2 1 0 0 0 0 0 0 2 0 0 1 1 2 2 2 0 2 2 2 2 2 0 0 0 0 1 0 0 1 0 0 0 0 1 0 0 0 1 1 2 0 2 2 2 2 0 1 0 0 1 0 0 0 1 1 1 2 2 0 1 1 2 1 1 0 1 0 1 1 1 1 1 0 1 1 0 0 1 1 0 2 2 0 0 0 1 0 1 1 2 0 1 1 1 2 0 1 0 1 0 0 0 0 0 0 0 0 0 2 0 1 0 1 0 1 1 1 0 0 1 0 0 0 0 2 2 2 0 0 0 0 2 0 1 1 1 1 0 0 0 0 2 0 1 0 2 1 0 1 2 0 0 0 1 0 1 1 0 0 0 2 0 0 2 0 0 0 1 0 0 0 0 0 2 0 0 2 2 1 1 0 1 0 0 2 0 2 1 0 0 1 1 0 0 0 0 0 0 1 0 0 0 2 0 2 2 1 2 0 1 1 0 1 0 0 0 2 0 0 0 0 0 2 0 0 2 0 1 0 0 2 1 0 1 0 0 0 2 1 2 0 2 0 0 0 2 1 2 0 0 1 0 0 0 0 1 0 2 0 0 0 1 0 0 0 2 1 0 0 0 0 0 1 2 1 1 1 0 0 0 0 0 0 0 0 0 0 1 0 0 0 0 0 0 0 2 0 0 1 0 1 0 1 0 0 1 0 2 0 2 0 0 1 1 0 0 0 0 1 1 1 2 0 0 0 2 0 2 1 2 1 1 2 2 1 0 0 1 0 0 1 0 0 0 1 0 2 1 1 2 1 0 0 1 1 2 1 1 2 0 1 2 0 2 0 0 1 2 0 0 0 0 1 0 0 1 1 1 1 0 1 0 1 1 0 1 1 0 0 1 0 0 0 0 1 1 1 0 1 0 1 0 0 0 0 0 1 0 0 0 0 0 2 0 0 0 0 1 1 0 0 0 0 0 0 0 0 0 0 2 0 1 0 0 1 1 2 2 0 1 0 1 0 0 2 2 0 0 1 1 0 0 0 0 1 1 1 0 2 0 1 1 0 0 0 2 0 2 0 0 2 0 0 1 0 1 0 0 1 1 1 1 2 1 0 0 2 1 1 0 1 0 1 0 1 1 2 2 1 1 1 0 1 1 1 1 1 0 0 0 2 0 0 0 0 0 1 0 2 0 0 0 0 2 0 2 2 0 0 1 0 0 1 1 1 0 0 0 0 0 2 1
111 0 1 0 0 0 0 1 1 1 0 1 0 0 0 0 0 2 2 0 1 1 0 1 1 1 1 0 2 0 2 0 1 1 0 0 0 1 0 0 0 0 0 0 1 0 0 0 0 0 0 0 2 2 0 0 1 1 0 0 0 1 1 1 0 0 0 0 1 1 2 2 1 1 0 1 1 0 0 0 0 2 2 0 2 0 1 0 0 2 0 1 2 2 0 0 0 2 1 2 1 0 0 0 2 2 2 1 1 1 0 2 1 2 1 2 2 0 0 0 1 0 2 2 0 2 2 1 1 0 0 0 0 0 0 0 0 0 0 0 1 1 0 1 0 0 0 0 0 1 0 2 1 0 0 1 1 0 0 0 1 0 2 0 1 2 1 0 0 1 1 0 1 1 0 2 1 0 0 1 1 2 1 1 1 0 1 2 0 1 0 2 0 0 2 0 1 0 0 0 0 0 0 1 2 1 1 0 0 0 1 0 1 0 0 2 0 0 1 1 1 1 2 2 0 0 0 2 2 0 0 0 0 0 1 0 0 2 0 1 0 0 1 2 2 0 0 0 0 0 0 0 0 0 1 2 1 1 0 0 0 0 0 0 1 0 1 0 2 0 0 0 0 0 0 1 0 2 2 0 0 2 2 2 2 2 2 1 0 2 0 0 0 0 2 0 0 1 0 1 0 1 0 2 0 0 0 0 0 1 0 1 2 0 1 0 0 0 1 0 1 2 0 1 1 0 0 0 2 1 0 0 1 0 0 0 0 0 2 1 0 0 1 2 1 1 0 0 1 0 0 0 0 2 0 0 1 0 0 1 0 0 2 0 2 0 0 1 1 0 1 1 1 1 0 1 0 0 0 1 2 0 0 0 0 0 0 0 0 0 1 1 0 1 2 0 1 1 0 0 0 1 0 2 0 1 0 1 0 1 1 1 0 1 1 2 0 0 1 0 0 1 1 0 0 2 2 0 2 0 2 1 0 1 0 0 1 1 0 0 1 1 0 1 1 1 1 0 0 1 0 1 0 1 1 0 1 1 1 1 1 0 0 0 0 0 0 1 0 1 1 1 0 0 1 1 1 1 2 0 1 0 0 0 0 1 0 0 0 1 0 1 0 2 0 0 2 2 2 1 1 2 1 0 0 1 1 1 0 1 0 1 1 1 1 0 0 2 0 0 0 2 0 2 0 2 1 1 1 1 1 0 0 1 1 0 2 0 1 0 2 2 0 0 2 0 1 1 1 1 0 0 0 1 1 2 0 0 0 0 0 0 0 0 0 1 1 1 2 0 0 0 1 0 0 1 1 0 0 1 0 0 0 0 0 0 0 2 0 2 0 0 0 1 2 0 1 0 0 0 0 2 0 0 0 2 1 0 0 1 0 0 0 2 0 2 2 0 0 2 0 1 0 0 0 1 1 1 0 0 2 0 0 1 0 2 2 0 0 0 0 1 0 2 2 0 0 1 0 0 0 1 1 1 1 1 0 1 1 1 1 1 1 0 2 2 1 2 0 2 0 0 1 1 1 0 1 0 1 1 0 1 1 1 2 2 2 0 0 0 0 0 0 1 2 0 0 2 2 2 1 0 0 1 1 2 1 1 0 0 1 0 0 0 0 1 0 1 1 1 0 0 1 1 0 1 2 0 0 0 0 0 0 2 1 1 2 0 1 1 0 0 1 1 1 0 1 1 2 2 2 2 0 0 0 0 2 0 2 0 0 0 2 1 0 0 1 1 0 2 1 1 1 1 1 1 1 0 0 1 1 2 2 2 0 1 0 1 1 1 0 1 2 1 1 0 1 0 0 1 1 0 0 0 1 0 1 0 1 2 2 0 0 2 2 1 0 0 2 0 1 2 1 2 0 0 0 1 0 0 0 0 2 1 0 0 0 0 1 0 0 0 0 0 0 0 0 0 0 0 0 0 0 0 2 0 0 0 1 1 1 0 0 0 1 0 0 0 0 0 0 0 1 1 0 0 0 0 2 2 2 2 0 0 0 0 1 1 0 1 1 2 1 1 1 0 1 2 0 0 0 1 1 0 2 2 1 2 1 1 0 0 0 0 0 1 2 0 2 1 1 0 1 1 0 2 0 1 1 1 2 0 1 1 2 1 1 1 0 0 0 0 0 0 0 0 1 0 0 0 2 1 1 0 0 0 2 2 0 0 2 0 0 1 2 0 0 1 2 0 0 1 0 0 0 1 0 0 2 0 0 0 0 0 0 1 1 1 0 2 0 0 0 2 0 0 0 1 1 1 0 0
112 1 1 1 1 0 0 1 2 0 0 2 1 2 1 1 0 0 1 2 0 0 0 2 0 0 0 0 2 0 2 0 1 1 1 0 1 2 0 0 2 2 0 0 2 0 0 0 0 0 0 0 1 1 0 2 0 1 1 0 1 2 0 2 0 0 0 0 0 0 0 1 2 2 2 2 2 0 1 0 1 2 2 0 1 0 0 0 0 2 0 0 1 2 1 2 1 1 1 1 1 0 1 0 2 1 2 1 1 0 0 2 1 2 1 2 2 0 0 0 0 0 2 2 1 1 1 1 1 0 0 0 0 0 0 0 0 0 0 0 2 0 0 0 0 0 0 0 0 0 0 1 0 0 0 1 0 0 1 2 2 0 2 0 1 1 1 2 0 2 2 1 1 1 1 1 2 0 0 0 0 1 1 1 1 0 2 0 0 0 1 1 0 0 1 0 0 0 0 0 0 0 0 0 2 2 2 0 1 0 1 0 0 0 0 2 1 0 1 1 1 1 1 2 0 0 1 1 0 1 0 0 0 0 1 1 0 1 0 0 0 1 2 2 2 0 0 0 1 1 0 0 0 0 0 1 0 1 1 0 0 0 0 0 0 0 1 1 1 0 0 1 1 1 2 2 0 1 1 0 0 2 0 2 2 1 0 2 0 2 0 0 0 0 2 0 1 1 0 0 0 0 0 1 0 0 2 0 0 1 0 1 2 0 2 0 0 1 0 1 0 1 1 1 2 0 1 0 1 0 0 1 0 0 0 0 0 1 0 1 2 2 2 0 0 0 1 0 2 0 0 0 0 0 0 0 0 0 0 2 0 0 1 0 0 0 0 2 1 0 1 1 0 0 0 0 0 0 0 2 1 2 1 0 0 1 1 1 1 1 2 2 1 1 1 1 2 0 1 1 1 1 0 2 1 0 0 1 0 2 0 0 0 0 0 1 1 1 0 1 0 1 0 1 1 2 2 0 2 0 1 1 0 0 1 1 0 1 1 0 1 1 0 0 0 1 1 0 0 0 0 0 0 2 1 0 1 0 1 1 1 0 1 0 0 1 1 1 0 1 1 1 0 0 2 0 1 1 1 0 0 0 0 0 0 1 0 1 0 1 0 1 0 1 2 0 1 2 2 1 1 2 1 1 1 0 2 1 0 0 1 1 0 0 0 1 0 2 1 2 1 2 1 1 1 1 0 0 0 2 0 1 0 0 0 0 1 1 1 0 1 1 0 1 2 1 2 0 2 2 0 0 0 2 0 0 1 1 1 0 0 0 0 1 1 0 0 0 2 0 2 2 0 0 0 0 0 2 0 2 0 0 2 0 0 0 2 0 1 1 0 0 1 0 0 0 1 1 0 0 1 1 0 1 0 2 1 0 0 1 0 0 0 1 0 1 1 0 0 0 2 0 0 1 0 1 0 2 0 0 1 0 1 2 0 1 2 0 0 1 0 1 0 2 2 0 1 1 2 1 1 1 0 2 0 0 0 1 2 1 1 0 1 1 1 1 1 2 0 1 1 0 0 1 1 0 2 0 1 2 0 1 0 0 2 2 1 0 1 0 2 2 0 1 0 0 0 1 1 1 1 1 0 1 1 2 1 2 0 0 0 0 0 2 0 1 0 1 0 0 0 0 0 0 0 2 0 1 0 0 0 0 0 2 0 0 2 0 0 1 1 1 0 0 0 1 1 0 0 0 0 0 0 0 0 0 0 0 2 0 0 1 2 2 0 0 0 1 0 1 0 0 0 1 1 0 0 1 0 1 1 1 1 1 1 2 0 2 2 2 0 0 2 2 2 0 0 0 0 0 0 0 1 0 1 1 2 0 0 2 2 0 1 0 0 2 1 0 0 0 0 0 0 2 0 0 1 1 0 1 0 0 0 1 0 0 0 2 2 0 1 0 0 0 0 0 0 0 0 0 0 0 0 1 1 1 0 0 0 0 0 0 1 0 0 2 2 0 1 0 0 0 2 0 0 1 0 1 0 0 0 0 0 0 0 0 0 0 0 2 0 2 0 1 1 1 1 2 0 1 0 2 1 0 1 0 0 2 0 2 0 0 0 0 1 1 2 1 0 0 0 0 0 0 0 2 1 1 0 0 2 2 1 1 1 1 0 1 0 0 0 1 1 0 0 0 1 0 0 0 1 0 0 0 2 0 2 2 1 1 1 0 0 0 1 1 1 0 2 0 0 1 0 0 0 0 1 2 0 0 0 2 0 2 0 0 0 0 0 1 0 0 1 2 1 0 0 0 0 0 1 0
113 0 1 0 0 1 1 2 1 1 0 1 1 2 1 1 0 1 1 1 1 0 0 0 0 0 1 0 2 0 2 2 0 1 1 0 1 1 1 1 0 0 0 0 0 0 1 0 0 0 0 1 1 1 0 1 1 0 2 1 2 2 0 2 0 1 1 1 1 0 0 2 1 2 1 2 2 0 2 0 2 2 2 0 1 0 0 0 0 2 0 2 1 1 1 1 0 0 0 0 0 1 1 0 2 0 2 2 0 0 0 2 0 1 0 1 2 0 1 0 1 0 2 2 0 2 2 1 0 1 2 2 0 0 0 0 1 0 0 0 0 2 0 0 0 0 0 0 0 0 0 1 0 1 1 1 1 1 0 0 1 1 1 1 1 2 2 0 0 1 0 0 0 2 0 1 1 1 0 1 1 1 0 0 0 0 2 0 0 0 1 2 0 1 1 0 0 0 0 0 0 0 0 0 2 2 2 0 0 0 2 0 2 0 0 2 1 0 1 1 1 1 2 2 0 1 1 1 1 0 1 1 0 0 0 0 0 2 0 1 0 1 2 1 1 0 0 0 0 0 0 0 0 0 0 1 0 2 1 1 1 1 0 0 0 0 0 1 2 0 1 2 0 2 0 1 0 2 2 0 0 2 1 2 1 1 1 0 0 2 1 0 0 0 2 0 2 0 0 0 0 0 0 1 0 0 0 0 1 1 1 0 1 0 1 0 1 0 0 1 1 2 1 0 2 0 0 0 0 0 0 0 0 0 0 0 0 2 2 1 1 1 2 2 0 1 0 0 0 1 0 0 1 0 0 1 0 0 1 0 1 1 1 0 1 0 0 0 2 0 2 2 1 1 1 0 0 0 0 1 1 0 2 0 0 0 1 0 0 0 0 0 0 0 2 1 0 0 1 1 1 1 0 1 0 0 1 0 0 1 1 1 0 0 0 1 0 1 1 0 0 0 0 1 1 2 2 2 1 1 1 0 0 0 0 0 1 2 1 1 1 0 0 1 1 2 1 1 0 0 0 0 0 2 1 0 1 1 0 1 1 0 0 0 1 1 0 2 0 0 0 0 0 0 0 0 0 0 2 0 2 0 0 0 0 2 0 0 1 0 1 1 0 2 1 0 1 2 2 1 1 1 0 0 0 0 0 2 0 1 0 1 0 0 0 2 1 2 0 1 0 2 0 2 0 1 1 0 0 2 1 0 0 1 0 1 1 1 2 1 0 0 0 1 2 0 2 1 1 1 0 0 0 0 2 2 0 0 0 0 0 0 1 0 0 1 1 2 2 0 0 1 1 0 0 1 1 0 0 1 0 0 0 0 1 0 0 0 0 0 0 1 1 0 0 0 1 2 0 0 2 0 0 0 0 2 1 0 0 0 0 0 0 0 1 1 1 0 0 0 0 0 0 0 0 0 2 1 0 0 2 0 0 2 0 0 2 0 0 2 0 1 0 1 1 0 2 0 1 1 0 1 0 2 0 0 0 1 2 0 0 0 1 0 2 2 2 2 0 0 0 1 0 0 0 0 2 0 1 1 0 0 0 1 1 1 1 1 0 1 0 1 0 2 0 0 0 1 1 1 0 0 0 1 1 2 0 2 0 1 1 1 0 2 0 0 0 1 1 0 0 0 1 0 1 2 0 0 0 0 0 0 0 2 1 1 0 0 0 1 0 0 0 0 0 0 0 1 0 0 0 0 0 0 0 0 0 0 2 1 0 1 0 1 1 0 1 0 0 2 2 0 0 0 0 1 0 0 0 1 1 1 0 0 0 1 0 2 1 2 1 1 1 1 0 0 1 1 0 1 2 0 0 0 0 0 1 0 1 2 2 0 2 0 0 2 0 2 1 0 2 2 2 2 0 0 1 1 1 0 1 0 1 0 0 0 0 0 0 0 0 0 0 0 0 0 0 0 0 1 1 0 0 0 2 0 0 0 0 0 0 0 0 0 0 0 0 0 0 0 0 0 0 2 0 1 0 0 1 2 2 2 0 0 0 0 1 1 1 1 1 1 0 0 2 2 2 2 0 0 0 0 0 0 1 1 1 1 0 1 0 0 0 0 2 1 1 1 1 1 0 1 0 0 0 2 0 1 1 1 2 1 0 0 0 0 0 1 1 0 0 0 1 1 1 0 0 1 0 0 2 0 1 0 0 0 1 0 0 1 1 0 0 0 1 0 0 0 1 0 2 0 1 1 0 0 0 1 1 0 0 1 0 1 0 0 0 0 0 1 0 0 0 2 1 0 0 1 1 0 2 1
114 1 1 0 0 1 1 1 2 1 0 1 0 0 0 0 0 1 1 1 0 0 0 1 1 1 1 1 2 0 2 0 1 1 1 1 1 1 0 0 2 2 0 0 1 0 0 0 0 1 1 1 0 2 0 2 0 0 1 1 1 1 0 0 0 0 0 0 1 0 0 1 1 2 1 2 2 0 1 1 1 2 1 0 1 0 0 1 1 2 1 2 0 1 0 0 0 1 1 1 1 0 0 0 2 0 2 2 0 0 0 1 1 1 1 1 1 1 1 0 2 0 0 0 0 0 0 2 0 2 2 2 0 0 0 0 1 0 1 0 1 1 0 0 0 0 0 0 0 1 0 1 0 0 1 0 0 1 0 2 1 1 2 0 1 2 1 1 2 0 0 0 0 2 1 0 1 0 0 2 2 2 0 0 1 0 1 2 0 0 1 2 1 1 2 1 0 0 0 0 1 1 0 2 2 0 1 0 0 0 0 0 1 0 0 2 0 0 1 1 1 1 0 1 1 0 2 1 0 1 1 2 0 0 0 0 0 2 0 1 0 1 1 2 2 0 0 0 0 0 0 0 0 0 0 1 0 2 1 0 0 0 0 0 0 0 0 0 0 0 0 1 1 1 0 1 0 1 1 0 0 2 0 2 2 1 0 1 0 2 2 1 0 0 1 0 2 0 0 0 0 0 1 0 0 1 0 0 0 1 0 1 1 1 1 0 0 1 0 0 0 2 2 0 1 0 0 0 2 1 0 1 0 0 0 0 0 2 0 2 1 1 1 2 1 1 1 1 1 2 0 1 0 1 0 0 1 0 0 1 0 0 1 0 1 0 0 1 2 0 2 2 1 1 0 1 0 0 0 1 1 1 0 2 2 2 0 0 0 0 0 1 0 0 2 0 1 1 1 1 1 1 0 1 0 1 1 1 1 1 0 1 0 1 1 2 0 0 0 0 0 1 0 0 1 2 1 0 2 1 2 1 0 2 1 2 1 2 0 0 1 1 0 1 1 1 2 0 0 0 0 0 0 2 2 1 1 1 0 1 1 0 0 0 0 0 0 2 0 0 0 0 0 0 2 0 2 2 2 0 0 0 0 0 0 0 0 0 0 0 0 0 0 1 0 0 0 1 1 1 1 2 2 2 2 0 2 1 1 0 0 2 0 0 0 2 1 2 0 1 1 2 0 2 0 1 0 0 0 2 1 0 0 0 1 0 1 0 0 0 0 0 0 1 1 1 1 1 0 2 0 1 0 2 0 0 0 0 0 1 1 0 1 0 0 1 1 2 0 2 0 0 1 0 1 1 1 1 0 2 0 0 0 0 0 0 0 0 1 1 0 2 0 0 0 1 0 0 0 0 0 1 0 0 0 2 1 0 0 0 1 0 0 1 1 0 0 0 0 0 0 0 0 0 0 1 1 0 0 0 1 0 0 2 0 0 2 2 1 2 2 0 0 0 0 0 2 0 1 1 0 2 0 2 0 0 0 0 2 2 2 1 1 2 0 0 0 1 1 0 1 1 0 0 0 0 2 0 1 1 0 1 0 1 2 2 2 0 0 1 1 1 0 0 0 0 0 2 0 1 1 0 1 1 1 2 1 1 1 0 2 0 0 1 0 1 0 1 1 0 0 0 0 0 0 2 0 0 0 0 0 0 0 1 1 1 1 0 1 1 0 0 0 0 1 0 1 2 0 0 0 0 0 0 1 1 0 0 1 0 1 1 1 0 0 1 1 2 0 1 0 0 0 0 0 1 1 0 1 1 1 2 1 1 1 2 1 2 2 2 1 0 2 1 1 0 0 0 0 1 1 0 0 0 0 0 1 0 0 1 1 0 1 0 0 1 0 0 1 0 1 1 2 2 0 0 0 1 1 0 0 1 0 0 0 1 1 1 2 1 1 0 0 0 0 0 0 0 0 0 0 0 0 0 2 0 0 0 0 0 2 0 0 0 0 1 0 0 2 0 0 0 1 0 0 1 0 0 1 1 1 2 0 0 0 0 0 0 0 0 0 0 2 0 1 1 2 1 0 1 1 1 1 0 1 1 1 2 0 1 1 0 0 0 2 0 2 1 2 1 1 0 0 1 0 1 1 0 0 0 1 0 0 1 1 1 1 2 0 0 0 0 2 0 0 1 1 0 0 0 1 0 0 0 1 0 2 2 1 1 1 0 1 0 0 2 2 0 1 0 0 0 0 0 1 1 0 2 0 0 0 2 0 1 0 0 0 1 1 2 1 0 0 1 0 1 0 1 1 0 0 0
115 0 1 0 0 0 0 2 1 1 0 0 0 0 0 0 0 1 0 1 0 0 0 0 0 0 0 1 2 0 2 0 2 1 1 0 1 0 0 0 1 1 0 0 2 1 0 0 0 0 0 0 1 1 0 1 0 1 1 0 1 2 0 1 0 1 0 0 0 0 0 0 1 2 1 2 2 0 1 1 0 1 1 1 1 0 0 0 0 2 0 1 0 2 0 1 1 1 1 1 1 0 0 1 1 1 1 1 1 1 0 1 2 2 2 2 2 1 1 0 2 1 2 2 0 2 1 0 0 0 0 0 0 0 0 0 1 0 0 0 1 1 0 0 0 0 0 0 1 1 0 0 0 1 0 0 0 0 1 2 1 1 1 1 1 2 2 1 0 1 1 1 2 0 2 1 2 0 0 1 1 1 0 0 2 1 1 0 0 0 0 1 0 0 1 0 1 0 0 0 0 0 0 1 2 2 2 1 1 0 0 0 0 1 0 2 0 0 0 0 2 2 2 2 0 0 0 1 0 1 1 1 1 1 1 1 0 2 0 1 0 1 1 1 1 0 0 0 0 0 0 0 0 0 0 1 1 1 0 0 0 0 0 0 1 0 1 0 2 0 0 1 0 1 1 1 0 2 2 0 1 1 0 1 1 1 2 2 0 2 0 0 2 0 2 2 2 0 1 0 0 0 1 1 1 0 0 0 0 1 0 0 2 0 2 0 0 0 0 2 0 2 0 0 1 0 0 1 1 1 0 0 1 0 0 0 0 1 1 1 1 1 2 1 1 1 0 0 0 1 0 0 0 0 0 1 0 0 0 2 0 0 2 0 2 0 0 2 0 0 0 0 2 2 0 1 0 0 0 1 1 1 0 0 0 0 1 0 0 1 0 0 1 0 2 0 1 0 2 2 1 2 0 2 1 0 0 1 0 1 1 1 0 0 0 1 1 1 1 1 0 0 0 0 0 2 1 0 0 0 1 1 0 1 0 1 2 1 0 0 2 0 0 0 0 1 1 1 1 0 0 1 0 0 0 0 0 1 1 0 2 0 0 0 0 0 0 2 0 0 0 0 1 1 1 1 0 2 1 0 0 0 1 1 0 0 0 1 1 1 0 2 0 1 1 0 1 0 0 2 0 2 2 2 2 0 2 0 1 0 1 1 0 1 1 1 1 2 0 1 1 2 0 2 0 2 1 0 0 2 0 1 0 0 0 0 1 0 1 1 1 1 0 0 1 0 1 0 2 0 0 0 1 2 1 2 0 2 0 1 1 0 0 0 0 2 2 0 1 0 0 1 1 0 1 1 1 0 0 0 2 0 0 0 2 0 0 0 0 0 0 1 0 0 0 0 0 0 0 0 0 1 0 0 0 2 1 0 0 1 1 1 0 1 0 0 0 0 0 0 0 0 0 0 0 1 2 1 0 0 1 0 1 2 0 0 2 0 0 0 0 1 0 2 2 0 2 1 2 2 2 1 0 1 0 0 0 0 0 0 0 0 1 0 2 2 0 1 1 0 0 2 0 0 0 0 2 1 1 1 0 0 0 2 2 2 1 1 0 0 1 0 0 0 0 0 0 1 0 0 0 0 1 2 2 2 1 2 0 0 0 0 1 1 0 1 0 1 1 0 0 0 2 0 0 1 1 0 0 0 0 0 0 2 0 0 2 0 1 2 1 0 1 1 2 0 2 1 0 0 0 0 0 0 0 0 0 0 0 0 0 0 2 0 1 0 0 2 0 2 0 0 0 0 0 0 0 0 0 1 0 1 2 2 2 2 2 2 1 2 1 1 2 1 1 1 0 0 0 1 1 0 0 1 1 0 0 0 0 2 2 1 0 2 2 2 0 1 2 0 2 2 1 2 0 0 0 2 0 0 0 0 0 0 0 1 1 0 0 0 0 0 0 0 0 0 0 1 0 0 0 0 0 0 1 0 1 0 0 0 1 0 1 0 0 0 1 0 2 0 0 0 2 0 0 1 0 0 2 2 2 2 0 0 0 0 0 0 0 0 0 0 1 1 2 2 2 2 0 1 0 0 1 1 1 0 1 1 0 2 0 0 0 0 0 1 1 1 1 1 0 0 0 1 1 0 1 1 0 0 2 1 1 2 1 0 0 1 0 0 0 0 2 1 0 0 0 1 0 1 2 0 1 0 2 0 2 1 0 0 2 0 0 0 1 0 0 2 2 0 0 0 0 0 0 0 0 0 2 1 0 1 0 2 1 0 1 0 0 0 0 0 0 2 1 0 0 0 0 1 1 1
116 1 1 0 1 0 0 1 0 2 0 0 0 2 2 2 0 1 1 1 0 0 0 1 0 0 0 0 1 1 2 0 0 1 1 1 1 1 0 0 2 2 0 0 1 0 0 0 0 0 0 0 1 1 1 1 0 0 0 0 1 2 1 1 0 0 1 1 2 0 0 1 2 2 2 2 1 0 2 0 2 2 2 0 1 0 0 0 0 2 0 1 0 0 0 1 1 0 0 2 0 0 0 0 2 1 2 2 0 0 0 2 1 2 1 2 2 1 2 0 1 0 2 2 0 2 2 2 0 2 2 2 0 0 0 0 0 0 1 0 1 1 0 0 0 0 1 0 0 0 0 1 2 1 1 1 0 2 0 2 2 1 0 2 0 0 1 2 0 1 1 0 0 2 0 2 1 1 0 0 0 0 0 0 0 0 2 2 1 0 2 2 1 1 1 1 1 0 0 1 1 2 0 0 2 2 2 0 0 0 0 0 1 0 0 2 1 1 2 2 0 0 2 2 0 0 0 2 0 2 0 0 0 0 0 0 0 2 1 1 0 0 2 1 1 0 0 0 0 0 0 0 0 0 0 0 0 1 0 0 0 0 0 1 1 0 1 0 2 1 0 1 0 2 1 0 0 2 2 0 1 1 1 2 2 0 0 0 1 2 0 1 0 0 2 0 2 0 0 0 1 0 0 0 0 0 1 1 0 2 0 2 1 0 1 0 1 1 1 0 1 2 1 0 1 0 1 0 0 1 0 1 0 0 0 0 0 2 0 0 0 0 1 2 1 1 0 1 1 0 1 0 1 0 1 0 0 0 1 1 1 1 0 0 0 2 0 2 1 0 1 1 0 0 0 0 0 1 1 2 2 0 1 0 0 0 0 0 0 0 0 1 0 0 2 0 0 0 0 0 0 0 0 1 0 0 1 1 0 2 0 0 1 1 2 2 0 0 1 0 0 1 0 0 1 2 0 0 0 0 1 1 0 0 2 1 1 0 1 0 1 0 0 0 0 2 0 0 0 0 0 0 0 2 2 2 0 0 1 0 2 0 0 0 0 0 0 2 0 0 0 0 1 1 1 0 1 1 2 1 2 0 1 0 1 1 0 0 1 1 1 2 0 2 2 0 0 1 1 1 1 2 2 1 2 1 2 1 1 0 0 2 0 1 1 0 0 1 0 1 0 2 1 1 0 1 1 1 1 1 1 1 0 0 0 0 1 0 2 1 0 0 0 2 2 2 0 1 1 2 0 1 1 1 2 1 0 0 0 0 0 0 0 0 0 1 1 0 2 0 1 2 2 0 2 2 2 0 0 2 0 0 1 0 1 1 2 0 1 2 0 2 1 0 0 0 0 0 0 0 0 1 0 0 0 0 0 0 0 1 1 1 0 0 2 0 0 0 0 0 1 0 0 1 0 0 1 1 0 0 1 1 0 2 0 1 2 0 0 2 1 1 0 2 2 0 0 0 1 1 0 1 0 1 0 0 0 0 1 0 0 0 1 0 1 2 1 2 0 1 1 0 0 0 0 2 0 0 0 0 0 0 0 1 2 2 1 0 0 1 0 1 0 1 1 0 0 2 0 1 1 0 1 2 2 2 1 2 0 0 0 0 0 2 0 0 0 0 0 0 0 0 0 0 0 2 0 0 0 0 0 0 1 1 1 1 1 0 2 2 0 0 1 1 2 0 2 0 0 0 0 0 0 0 0 1 0 0 0 0 0 0 1 0 0 1 0 2 1 2 0 0 1 1 0 0 0 0 1 1 0 1 0 0 0 1 0 2 1 2 1 1 2 1 1 1 0 0 0 0 0 0 0 1 1 1 1 0 1 1 1 0 2 0 0 2 0 1 1 0 2 2 1 2 0 0 0 1 0 1 0 0 0 0 0 0 0 0 0 0 0 0 0 0 0 0 0 0 0 1 1 0 0 0 2 0 0 0 0 0 0 0 0 0 0 0 1 0 2 0 0 0 0 2 0 1 0 1 1 1 1 1 0 0 0 0 1 0 0 2 0 0 2 0 2 1 1 2 1 1 0 2 1 0 1 1 1 2 0 2 0 0 0 0 1 2 2 1 0 0 0 1 1 1 1 2 1 2 0 0 0 1 0 1 0 0 0 1 0 1 1 1 2 0 0 2 2 0 0 0 2 1 2 0 0 1 1 2 0 2 0 0 0 1 2 0 0 0 2 0 1 0 0 0 0 0 0 0 2 1 0 0 0 1 0 0 0 0 1 2 1 0 1 1 1 0 0 1 1 1 2 1
117 1 2 0 0 0 0 1 1 2 0 0 0 1 1 1 0 2 0 2 0 0 0 1 1 1 1 0 2 0 2 2 2 1 1 0 2 2 0 0 0 0 0 0 2 0 2 0 0 1 1 0 2 2 0 1 1 0 2 0 0 1 0 1 1 0 1 0 1 0 0 1 1 2 1 2 2 0 1 0 1 2 2 1 1 0 0 0 0 2 0 1 0 1 0 1 0 1 1 2 1 0 0 0 2 1 2 1 1 0 0 2 0 1 0 1 1 0 2 0 1 0 1 1 1 0 0 1 1 0 0 0 0 0 0 0 0 0 0 0 0 2 0 0 0 0 0 0 0 0 0 1 0 0 0 0 0 0 1 1 0 1 1 1 1 1 1 0 0 0 0 0 2 0 0 1 2 0 0 0 0 1 1 1 2 0 2 2 1 0 2 2 1 1 2 0 1 0 0 0 0 0 0 2 2 1 1 0 0 0 0 0 1 0 0 2 0 1 2 0 1 1 2 2 0 1 1 1 0 1 0 0 0 0 0 0 0 2 1 1 0 0 1 1 2 1 1 0 1 1 1 1 0 1 0 2 0 0 0 0 0 0 0 0 0 0 1 1 1 1 0 0 1 1 2 2 0 1 1 0 0 2 1 2 2 1 1 2 0 2 1 1 0 0 2 0 2 0 0 0 0 0 1 0 0 0 0 0 1 1 1 0 2 0 2 0 2 0 0 1 0 2 2 1 1 0 1 0 0 0 0 1 0 0 0 0 0 1 1 0 1 1 2 1 1 1 0 1 1 2 0 2 0 0 0 1 0 0 0 1 0 0 0 1 0 0 0 2 1 0 1 1 1 1 0 1 0 1 1 2 2 0 0 0 1 1 0 0 0 0 0 0 1 0 2 0 1 1 1 1 1 1 0 2 0 1 0 0 0 1 1 1 0 0 0 1 1 0 0 0 0 1 0 0 1 2 0 1 1 0 0 1 1 2 1 1 1 0 0 0 2 0 0 2 2 2 2 1 1 0 0 0 0 1 1 1 0 1 0 1 1 1 0 0 0 1 1 1 0 0 1 1 1 1 1 0 1 2 2 0 0 1 1 1 0 2 1 1 1 0 2 2 0 1 1 0 0 1 1 2 0 2 2 1 1 1 1 1 1 2 0 0 0 0 0 1 0 2 0 1 1 2 0 1 0 2 0 0 0 2 0 2 0 0 1 0 1 1 1 0 2 1 0 0 2 0 1 1 1 2 0 1 0 1 2 1 0 0 0 0 0 0 1 0 0 1 1 1 1 1 0 0 1 0 1 1 1 1 0 2 0 0 1 0 0 0 1 0 1 1 0 1 1 0 1 1 0 1 0 0 1 1 1 0 0 2 1 0 0 2 0 0 0 1 0 0 0 0 1 0 1 0 0 1 0 0 1 1 0 0 1 0 0 2 0 0 2 0 0 1 0 0 0 2 1 0 2 1 2 2 0 1 0 1 0 0 0 0 1 0 0 0 2 1 1 1 0 2 0 2 0 0 0 1 1 0 2 0 1 1 0 2 0 0 1 1 1 0 0 0 1 1 0 1 0 0 0 0 1 1 1 0 1 1 2 2 1 2 0 0 2 0 0 1 1 1 0 2 0 0 0 0 1 0 1 1 1 1 0 0 0 0 1 1 1 1 1 0 1 1 0 0 1 1 1 0 1 0 0 0 0 0 0 1 2 1 0 0 0 0 0 0 2 2 0 0 0 1 0 1 0 0 1 1 0 0 0 0 2 0 0 2 1 1 1 2 1 2 2 2 1 0 2 2 2 1 0 0 0 0 0 0 0 0 1 0 1 0 0 2 2 1 0 0 0 2 2 0 2 0 2 2 1 2 0 0 1 2 0 0 0 0 1 1 0 1 1 0 1 1 1 1 0 0 0 0 0 0 0 0 0 0 0 1 2 0 0 0 0 0 1 0 2 0 0 0 1 0 1 0 0 0 1 1 0 1 0 1 1 2 2 2 0 0 0 0 0 0 1 1 1 1 2 0 1 1 2 1 0 0 1 2 0 0 1 1 1 0 0 2 0 0 0 0 0 2 2 1 1 0 0 1 1 1 1 1 0 0 0 0 1 0 0 1 0 0 0 2 0 0 1 1 0 0 0 2 2 0 0 0 1 0 2 0 1 0 0 1 0 0 1 1 0 0 1 0 0 0 1 0 2 0 0 0 0 2 0 1 1 0 0 1 0 2 0 0 0 2 0 2 0 0 0 1 0 0 1 0 1 0 0 0
118 0 2 0 0 0 0 2 1 2 0 0 1 1 1 1 0 0 2 0 1 1 0 0 0 0 0 0 2 0 2 0 1 2 0 0 2 1 0 0 0 0 0 0 1 0 0 0 0 0 0 1 0 0 0 1 1 1 0 1 1 1 0 2 1 1 1 0 1 0 0 2 2 2 2 2 2 0 0 1 0 1 2 0 1 0 1 1 0 2 0 0 0 1 0 0 0 2 1 1 1 0 0 1 2 0 2 2 0 0 0 0 0 1 0 0 0 0 1 0 1 0 0 0 0 0 0 1 1 0 0 0 1 1 0 0 0 0 0 0 0 2 0 0 0 0 0 0 0 0 0 0 0 0 1 1 1 1 0 0 1 1 2 0 1 1 1 0 1 1 1 2 0 2 0 0 2 0 0 2 2 2 0 0 1 0 1 0 0 0 1 2 0 0 1 0 1 0 0 1 1 2 0 1 2 1 1 0 1 0 0 0 1 0 0 2 0 0 0 1 1 1 2 1 1 1 1 1 0 1 0 0 0 0 0 0 0 2 0 1 0 0 2 2 1 0 0 0 1 1 1 1 1 0 0 2 2 1 0 0 0 0 0 0 1 1 0 0 2 0 0 0 1 1 0 0 0 2 2 0 2 0 0 1 2 1 0 2 0 2 1 0 0 0 2 0 0 1 0 0 0 0 0 1 0 1 0 0 0 2 0 2 1 0 0 0 0 0 0 0 1 1 1 1 0 0 1 0 0 0 0 2 1 1 0 0 0 1 1 0 1 1 2 1 1 1 1 0 2 1 0 0 0 1 0 0 1 0 1 1 1 1 0 0 0 0 0 1 2 0 2 2 1 1 0 0 0 0 0 1 2 0 0 1 1 0 0 1 1 0 0 0 0 0 2 0 0 1 0 0 0 0 0 2 1 0 0 1 1 0 1 1 0 1 1 1 0 1 0 1 0 0 2 0 1 2 1 0 1 0 1 0 0 1 1 0 1 0 1 0 1 1 0 1 1 1 2 0 0 0 0 0 0 2 1 1 0 1 2 1 1 0 0 1 0 1 1 1 0 1 2 1 2 2 2 0 2 1 2 1 1 0 1 1 0 0 0 1 0 0 0 1 1 1 1 0 1 1 1 2 0 2 2 1 1 1 1 1 1 0 1 1 1 1 1 0 0 2 0 1 1 2 1 2 1 1 0 0 0 2 0 1 0 0 0 1 0 2 2 0 2 2 0 1 1 0 1 2 0 2 0 1 1 2 0 0 0 1 0 1 1 0 0 0 0 2 2 0 0 0 0 0 1 0 1 1 1 2 0 2 0 0 0 0 0 1 1 0 0 0 0 2 0 1 1 0 1 0 0 0 0 1 0 1 0 2 1 0 0 0 0 0 0 1 1 1 1 0 0 1 1 0 0 0 0 0 2 1 0 0 1 0 1 1 0 1 2 1 1 1 2 0 0 1 1 0 1 0 1 1 0 2 1 0 1 1 0 1 1 0 0 0 1 1 0 1 0 2 0 0 2 0 0 0 1 1 1 0 1 1 0 2 0 1 2 2 1 0 1 2 1 1 1 2 1 0 0 2 1 2 0 0 0 0 0 2 1 2 0 0 1 0 0 2 0 0 0 2 1 0 0 0 1 0 0 0 2 0 0 0 0 0 0 2 1 0 2 0 1 2 0 0 0 0 0 0 0 1 0 0 0 0 0 1 1 0 0 0 2 0 0 0 2 1 0 0 1 1 0 2 1 0 0 1 1 0 0 0 1 1 0 1 1 1 1 2 1 2 2 2 0 0 2 2 1 0 0 0 0 0 0 0 0 0 0 0 1 0 0 2 2 1 1 0 1 1 0 1 1 0 1 1 0 2 0 0 1 1 2 0 2 0 1 0 0 0 0 0 0 0 0 0 0 0 0 0 0 1 0 0 0 0 0 1 1 1 0 0 1 0 2 0 0 0 0 1 1 0 1 0 0 0 0 1 0 0 1 1 1 0 0 1 0 0 0 0 1 2 1 1 1 2 1 0 2 2 2 1 0 0 0 1 0 0 0 1 1 0 1 1 0 0 0 0 1 2 2 2 2 1 0 1 0 0 0 0 2 1 0 0 2 0 1 2 0 0 0 1 0 1 0 0 1 0 0 1 1 1 0 0 2 1 2 0 1 0 1 2 0 0 2 0 1 0 1 0 1 0 2 0 0 0 0 0 1 0 1 2 1 1 0 2 0 1 0 0 0 1 0 1 0 0 0 1 0 1 0 0 0 0 1 0
119 0 1 0 1 0 0 1 1 0 0 1 0 1 1 1 0 1 1 1 0 1 0 0 0 0 0 1 2 0 2 0 0 1 2 0 2 0 0 0 0 0 0 0 1 0 0 0 0 0 0 0 2 2 0 2 0 0 2 0 0 1 0 2 0 0 0 0 2 1 0 1 2 2 2 2 2 0 0 0 0 1 2 0 0 0 2 1 1 2 1 2 1 2 0 1 0 1 1 1 0 1 0 0 2 0 2 1 1 0 0 1 0 1 0 2 1 0 0 0 2 0 1 1 0 1 1 1 1 0 0 0 1 1 0 0 1 0 0 0 1 1 0 0 0 1 0 0 0 2 0 2 0 0 0 0 0 0 0 1 2 1 1 1 1 2 2 0 0 2 2 0 1 1 0 2 0 1 0 1 1 1 0 1 0 0 1 1 0 0 0 2 1 1 1 1 2 0 0 0 1 1 0 2 2 1 0 0 1 0 0 0 0 0 0 2 1 1 1 1 1 1 1 2 0 0 1 2 0 1 0 0 0 0 0 0 1 2 0 2 0 0 1 1 1 0 0 0 0 0 0 0 0 1 1 1 1 2 1 1 1 1 0 0 1 0 0 0 0 0 1 1 0 2 0 0 0 0 0 1 0 1 0 1 1 1 0 1 0 1 1 0 0 0 1 0 0 1 0 1 0 1 2 0 0 0 1 0 0 1 0 1 2 1 1 0 0 0 0 0 1 1 2 0 2 0 0 0 1 1 0 0 0 0 0 0 0 1 1 1 1 2 2 0 0 0 0 0 0 1 1 0 0 0 0 1 0 0 1 0 1 1 1 0 0 1 0 1 1 0 1 1 0 0 0 0 0 1 0 2 2 1 0 0 0 0 0 0 0 0 0 0 0 1 2 1 1 1 1 1 1 1 0 2 0 1 0 0 1 0 1 1 0 1 1 2 1 0 1 0 0 1 1 0 0 2 2 2 2 2 2 0 1 0 0 0 0 1 1 0 0 2 0 1 1 1 2 1 1 1 1 0 0 2 2 2 0 2 0 2 1 0 0 0 0 1 1 0 0 2 1 2 0 0 1 0 1 2 1 0 0 0 1 1 0 1 0 0 0 2 0 2 0 2 1 0 0 2 2 1 1 1 2 1 1 1 2 0 1 0 2 0 0 1 1 0 0 2 0 1 0 2 1 2 0 2 1 0 1 2 1 1 0 1 1 0 1 1 0 1 0 0 0 1 2 0 1 0 2 0 0 0 1 2 0 1 0 0 0 0 0 0 0 1 1 0 0 1 1 0 1 0 0 0 0 0 0 1 0 2 0 0 0 0 0 0 0 1 0 2 0 0 0 0 0 0 0 0 0 0 0 2 0 0 1 2 1 0 0 0 0 0 0 1 0 1 1 0 0 0 1 0 0 0 0 1 1 1 0 0 2 0 0 1 0 1 2 1 0 1 0 1 0 2 2 0 2 1 0 0 1 1 0 2 0 0 0 1 1 0 0 0 1 1 0 1 0 2 0 1 0 1 0 0 1 0 2 1 2 2 0 0 0 1 1 1 1 0 0 2 0 2 0 2 1 0 0 2 1 1 0 1 0 0 1 1 1 1 0 0 1 0 0 2 1 0 0 1 0 0 0 0 1 0 0 1 1 0 0 0 0 0 0 2 0 0 2 0 0 1 1 1 0 0 0 1 1 1 1 1 1 1 0 1 1 2 0 0 2 0 0 1 2 1 0 0 0 2 0 1 0 1 0 1 1 0 0 0 0 2 0 0 1 1 1 2 1 2 2 2 0 0 2 2 1 0 1 0 0 1 1 0 0 0 1 0 1 0 0 2 2 1 0 1 1 2 1 1 2 0 1 2 2 0 0 0 0 1 0 0 0 0 1 0 0 1 1 0 0 0 1 1 1 1 0 1 1 0 0 0 0 0 0 0 2 0 0 1 0 0 1 0 1 0 1 1 0 0 2 0 0 0 1 1 0 0 0 0 1 2 1 2 0 0 0 0 0 0 0 1 1 1 1 1 2 2 2 2 0 0 0 2 0 1 0 0 1 2 0 1 0 0 1 1 1 2 2 2 1 2 0 1 0 0 0 1 1 1 1 1 2 0 1 1 0 0 0 0 0 1 0 0 2 1 1 0 2 1 0 1 2 0 1 0 0 0 1 1 1 1 1 0 1 0 1 1 2 1 2 1 0 0 0 0 1 0 2 0 1 0 0 1 0 1 0 0 0 1 0 1 0 0 0 1 0 0 1 0 0 2 2 1
120 0 1 0 1 0 0 2 2 1 0 0 0 1 1 1 0 0 2 0 1 0 0 0 0 0 1 0 1 1 2 0 2 1 1 0 1 1 0 0 1 1 0 1 2 0 0 0 0 0 0 0 0 0 1 1 0 1 2 0 1 2 0 2 1 0 0 0 1 0 0 1 0 2 0 2 2 0 0 1 0 2 2 1 0 0 0 1 1 1 0 0 1 2 0 2 0 2 1 2 0 1 0 0 2 0 2 1 1 0 0 2 0 2 1 2 2 0 0 0 0 2 2 2 1 0 0 1 0 1 0 0 0 1 1 1 1 0 1 0 1 1 0 1 0 0 0 0 1 1 0 1 0 0 0 0 0 2 2 1 0 1 1 1 0 1 0 1 1 1 0 1 0 2 1 1 2 1 0 0 0 0 0 0 1 0 2 2 1 0 1 2 0 0 1 0 1 0 0 0 1 1 1 1 2 0 1 0 1 0 1 0 1 0 0 2 0 0 0 0 2 2 2 2 0 2 2 2 0 2 1 1 0 0 0 0 0 1 1 0 0 0 1 1 2 0 0 0 0 0 0 0 0 0 0 2 2 1 0 0 0 0 0 0 0 0 0 0 2 0 1 0 0 2 0 1 1 2 2 0 0 1 1 2 1 1 2 1 0 2 1 1 1 0 1 1 2 1 0 1 0 0 1 1 1 0 0 0 0 1 0 1 1 0 1 0 0 0 1 1 1 2 2 0 1 0 0 0 0 0 0 2 1 0 0 0 0 1 1 0 1 0 2 0 2 2 0 0 0 1 0 0 0 2 0 0 2 0 0 2 0 0 1 1 1 0 0 2 2 1 2 2 2 2 0 1 0 0 0 0 2 1 0 0 0 0 1 0 0 1 0 0 2 1 2 1 1 0 0 1 1 0 0 2 1 0 0 0 0 1 1 1 0 0 1 1 0 0 0 0 0 1 1 0 1 1 0 0 2 1 2 2 2 2 2 0 0 1 2 1 0 0 0 1 1 2 1 0 0 0 0 1 0 2 2 1 1 0 1 0 2 0 1 1 0 2 2 2 0 0 1 1 1 1 1 1 0 1 2 0 1 1 1 0 1 1 0 0 0 1 1 0 1 2 1 0 0 1 1 1 1 1 2 2 2 0 2 1 1 0 1 1 0 2 2 0 0 2 0 2 0 2 1 2 1 2 0 0 0 2 1 1 0 0 0 0 0 2 2 1 1 1 0 2 2 0 2 0 2 1 0 0 1 2 0 0 0 1 0 1 1 0 1 0 0 1 1 0 1 0 1 1 2 0 1 2 2 2 0 2 0 0 0 0 0 0 0 0 0 0 0 0 0 0 0 1 0 0 0 0 0 2 0 1 0 2 0 0 0 2 0 0 0 1 0 1 1 0 0 0 2 0 0 2 1 0 0 1 0 0 1 0 0 2 0 0 2 0 0 1 1 0 0 2 2 0 1 0 0 0 1 1 0 0 0 0 0 0 2 0 0 0 1 1 0 1 0 2 0 2 0 0 0 0 0 0 2 0 0 0 0 0 0 1 2 2 1 0 1 1 1 1 0 1 1 0 0 1 1 1 1 0 1 2 2 2 1 2 0 0 1 0 0 1 1 0 0 0 0 0 0 0 1 1 0 1 2 0 1 1 0 0 0 2 0 0 2 0 1 1 0 0 0 0 0 0 0 1 0 0 0 0 0 1 1 0 0 0 1 0 0 0 2 0 0 0 1 1 0 0 0 0 1 0 0 1 0 0 0 2 0 1 1 1 1 1 1 2 1 2 0 1 2 2 2 0 0 1 0 1 2 0 0 0 2 0 2 0 0 0 0 0 0 1 1 0 0 0 1 0 2 2 1 1 0 0 0 2 0 0 0 0 1 0 0 1 1 0 1 0 1 1 0 0 0 0 1 0 1 1 0 0 0 0 1 0 1 1 0 1 1 0 1 0 0 1 2 0 1 0 1 1 1 0 0 0 0 0 2 2 2 2 0 0 0 0 0 0 0 2 0 0 1 0 2 1 1 2 0 0 1 2 0 0 0 0 0 1 0 2 0 0 1 1 1 0 0 2 2 1 0 1 0 2 1 1 0 1 0 0 1 1 0 1 0 0 0 2 0 0 1 1 2 0 0 0 1 0 0 0 2 0 2 0 1 0 2 1 0 0 1 1 0 1 1 1 1 1 1 0 0 0 0 0 1 0 2 0 2 0 0 0 0 0 0 0 0 0 0 0 0 0 1 2 1 0 0 0 0 0 0 0
121 0 0 0 0 0 0 1 2 0 0 0 0 1 0 0 0 0 2 0 1 1 0 1 0 0 0 1 2 1 2 0 0 0 2 1 2 2 0 0 0 0 0 0 1 0 1 0 0 0 0 0 0 0 1 2 0 1 0 1 1 1 0 1 0 0 0 0 2 0 0 1 1 2 1 2 2 0 2 0 2 2 0 2 2 0 0 0 0 1 0 1 1 2 0 1 1 0 0 1 0 0 1 0 1 1 1 0 2 0 0 2 1 2 1 2 2 0 1 0 2 0 0 0 0 0 0 2 0 2 0 0 0 0 0 0 0 0 0 0 1 1 0 0 0 0 1 0 0 0 0 2 1 0 0 1 0 1 1 2 1 0 1 1 1 1 1 0 1 0 0 0 1 1 0 1 2 0 1 1 0 1 1 1 1 0 2 0 0 0 0 0 0 0 2 0 1 0 0 0 1 1 1 0 1 1 0 0 0 0 0 0 2 0 0 2 0 0 2 0 1 1 2 2 0 1 1 2 1 0 1 1 0 0 0 0 1 2 0 0 0 1 1 2 2 0 0 0 0 0 0 0 0 1 0 1 2 0 0 0 0 0 0 1 1 0 1 0 2 1 1 0 0 1 0 0 0 2 2 0 1 1 0 2 2 1 0 2 0 2 1 1 0 1 2 1 1 1 1 0 1 0 2 0 2 0 0 1 1 1 1 1 2 1 2 0 1 1 0 1 0 2 2 0 1 0 0 0 1 0 0 2 1 0 0 0 0 0 2 0 0 1 2 2 1 1 0 0 0 1 2 0 0 0 0 2 0 0 0 0 0 0 2 0 2 1 0 2 2 1 2 2 1 1 1 2 0 1 0 2 2 1 2 0 1 1 1 1 1 1 0 0 1 0 2 0 2 1 0 0 0 1 0 1 0 1 2 1 0 2 0 0 0 2 2 2 0 1 0 1 1 1 1 2 0 0 0 0 2 0 2 0 0 0 0 0 0 1 0 0 1 1 0 1 1 2 1 2 2 0 0 0 0 2 0 0 0 1 1 1 1 0 0 1 1 2 1 2 0 0 0 0 0 0 2 0 1 2 1 1 2 0 1 0 1 2 0 0 0 2 0 2 0 1 0 0 0 0 0 2 0 2 1 1 1 1 2 1 0 0 0 2 0 0 0 2 0 2 0 1 0 2 1 1 0 1 0 0 0 2 1 1 0 0 1 0 1 0 1 0 2 2 0 1 2 2 0 1 1 1 0 1 0 2 1 0 0 2 0 0 0 0 0 2 2 0 0 1 1 1 0 0 0 0 0 0 1 2 0 2 0 0 1 0 1 0 0 0 0 1 0 1 0 0 0 0 0 0 0 0 0 2 0 0 0 1 0 0 0 1 1 1 0 0 1 0 0 0 0 0 0 0 0 0 0 0 2 2 0 0 1 0 0 0 0 0 2 0 0 1 0 0 0 1 1 0 2 0 2 0 0 1 0 1 1 0 0 1 2 0 0 0 1 1 1 1 1 2 0 0 2 0 0 0 1 0 2 0 0 0 1 0 0 1 1 1 0 0 0 1 0 1 0 1 1 0 0 0 0 0 0 0 1 1 1 2 0 2 0 1 1 1 0 1 0 0 0 2 0 1 0 1 0 1 1 2 1 0 1 1 0 0 0 2 0 0 1 0 0 1 0 0 1 1 1 0 1 0 0 0 0 0 0 0 0 0 2 0 2 0 0 1 2 1 0 0 0 1 0 1 0 0 0 0 0 0 0 0 1 0 1 2 1 1 1 2 1 2 2 2 1 0 1 1 1 0 0 1 1 1 1 0 0 0 0 0 1 1 1 2 1 0 1 1 1 2 0 0 1 0 1 1 0 2 0 0 1 2 1 0 1 0 0 0 0 0 0 0 1 0 1 1 0 0 0 0 0 0 0 0 0 1 0 0 2 0 0 0 0 0 1 0 0 0 0 1 1 0 1 0 0 0 1 1 0 1 0 0 2 2 2 2 0 0 0 0 1 2 0 2 0 2 1 0 1 0 1 2 0 0 1 2 0 0 1 1 1 2 1 1 0 0 0 0 0 1 1 2 2 2 0 0 1 1 0 0 1 0 0 0 2 0 0 2 0 1 1 1 0 0 0 0 2 0 0 0 2 0 0 0 2 0 2 0 1 0 1 2 0 0 1 1 1 0 0 2 2 0 2 0 1 1 0 0 0 0 0 0 2 0 0 0 0 1 0 0 0 0 0 2 0 0 0 1 0 1 0 1 1 0 1 0
122 1 2 1 0 0 1 1 2 1 0 1 0 0 0 0 0 1 1 1 0 0 0 0 0 0 0 1 2 0 2 0 1 1 1 0 2 0 0 0 0 0 0 0 0 1 1 0 0 0 0 0 0 1 0 1 1 0 1 1 0 1 0 1 0 0 0 0 0 0 0 1 2 2 2 2 2 0 1 0 0 1 2 0 0 0 0 0 0 2 0 0 1 1 0 1 0 1 0 2 0 0 0 0 2 0 2 1 1 0 1 1 0 2 0 2 2 0 1 0 2 0 1 1 0 1 1 1 0 1 1 1 0 1 0 0 0 1 1 1 0 1 0 0 0 0 0 0 0 0 0 1 0 0 0 0 0 2 0 2 2 1 1 1 0 1 1 1 1 1 1 1 0 2 0 1 1 0 1 1 0 0 0 0 0 0 1 0 0 0 2 2 1 1 2 1 1 0 0 0 2 2 0 0 2 2 2 0 0 0 0 1 2 1 0 2 0 0 0 1 0 0 2 2 0 0 0 2 0 2 0 0 0 0 0 0 0 2 0 1 0 1 2 1 1 0 0 0 0 0 0 0 0 0 1 2 2 2 1 1 1 1 0 0 0 0 0 0 2 0 0 2 1 1 0 0 0 1 1 0 2 1 0 1 1 0 0 2 0 2 1 1 1 0 2 1 2 0 0 0 0 0 0 1 0 0 2 0 0 2 0 1 1 0 1 0 0 0 1 0 1 2 1 1 0 0 0 0 0 0 0 2 2 0 0 0 1 2 2 1 1 1 1 2 1 2 0 0 0 1 1 0 0 0 0 2 0 0 0 1 0 0 1 0 1 1 0 1 2 0 2 2 0 0 0 0 0 1 1 2 1 0 0 0 1 2 1 0 0 0 0 1 0 0 2 1 0 0 0 0 0 0 0 2 1 0 0 2 0 1 1 0 0 0 0 2 1 0 1 0 0 1 1 1 1 1 1 0 0 0 0 1 0 1 0 1 0 0 0 0 1 1 0 0 0 1 2 0 0 0 0 0 0 2 2 1 1 2 0 1 1 0 1 1 0 1 1 1 0 2 2 2 1 1 1 0 0 2 2 0 0 0 2 1 1 1 0 0 1 1 1 1 0 0 0 0 0 2 2 2 0 2 0 0 0 0 1 1 0 1 1 0 0 2 2 0 0 1 1 1 1 2 0 2 0 1 0 0 0 2 0 2 0 0 0 0 1 0 0 1 0 0 0 0 1 0 2 1 1 1 0 1 0 1 0 0 0 0 2 0 0 0 0 0 0 1 1 0 2 0 1 1 0 0 0 0 1 1 0 2 0 0 1 0 0 0 1 1 1 2 0 0 0 0 1 1 0 0 0 0 0 2 0 1 0 2 0 0 0 1 0 0 0 0 1 0 0 0 0 1 0 1 0 2 1 0 2 2 0 0 1 0 1 2 0 0 2 0 0 2 0 1 0 1 1 0 1 1 2 2 0 1 1 1 0 0 0 1 2 0 0 0 1 0 2 2 1 2 0 1 1 0 1 1 1 0 1 0 1 1 0 0 0 1 2 2 1 1 0 1 0 1 1 1 0 0 0 2 2 2 0 1 0 0 0 2 1 1 1 0 0 0 0 2 0 0 0 2 1 0 0 0 1 0 1 0 2 0 1 1 1 1 0 2 1 0 2 0 1 2 0 0 0 0 0 0 0 1 0 1 1 1 0 0 0 0 0 0 2 1 0 0 0 1 1 0 2 2 0 2 0 0 1 0 0 0 0 0 0 2 1 1 1 1 1 1 1 0 0 2 0 2 2 2 2 0 0 1 0 0 1 0 0 1 1 1 2 0 0 1 1 0 1 0 0 2 1 0 1 0 2 1 0 2 1 0 0 2 2 0 1 1 1 0 0 0 0 0 0 0 1 1 0 0 0 0 0 0 0 0 0 1 0 0 2 0 0 1 0 1 0 0 0 0 0 0 1 0 1 0 0 0 1 0 0 1 1 1 2 2 2 2 0 0 0 0 0 0 0 2 0 0 0 0 2 2 2 1 0 0 0 1 1 0 2 2 0 1 0 1 0 0 0 0 0 2 2 0 0 0 0 0 0 1 0 1 1 2 1 2 2 0 1 1 2 2 1 2 0 0 0 0 1 0 0 0 0 1 0 1 2 0 2 0 0 0 0 2 0 0 2 0 0 1 1 1 1 0 1 1 1 0 0 0 0 0 0 0 2 1 0 1 0 1 0 0 0 1 1 2 1 1 1 2 1 1 1 0 0 0 1 0
123 0 2 0 0 0 0 2 2 2 0 0 0 0 0 0 0 1 0 2 1 0 0 0 0 0 1 0 2 1 1 1 0 1 2 1 2 1 0 0 1 1 0 0 1 0 0 1 0 0 0 0 0 0 1 2 0 1 1 1 1 1 0 2 1 1 1 0 1 1 0 1 0 2 0 2 2 0 0 0 1 2 2 0 2 0 0 0 0 2 0 1 2 0 0 0 0 1 1 2 1 0 0 0 2 0 2 1 1 0 1 1 0 0 0 0 1 0 0 0 2 0 1 1 0 1 1 1 0 1 0 0 0 0 0 0 1 0 0 0 2 1 0 0 0 0 0 0 1 1 0 0 0 0 0 0 0 1 2 1 1 1 1 1 1 1 1 0 0 0 0 1 1 1 0 1 0 1 0 0 0 0 1 1 1 0 1 1 0 0 1 2 0 0 2 0 0 0 0 0 0 0 1 1 2 0 1 0 1 0 0 0 1 0 0 2 0 1 1 1 1 1 2 1 1 0 1 2 0 2 0 1 0 0 0 0 0 2 0 1 0 0 2 2 2 0 0 0 0 0 0 0 0 1 0 0 1 1 1 0 0 0 0 0 1 0 0 0 0 0 0 2 0 2 0 1 1 2 2 0 1 1 1 2 2 1 1 1 0 2 1 1 0 0 2 0 2 1 0 0 0 1 2 0 1 0 1 0 0 1 0 2 2 0 2 0 2 1 0 1 0 2 2 0 2 0 0 0 0 0 0 2 0 0 0 0 0 1 1 0 1 1 2 2 1 1 0 0 1 2 2 0 0 1 0 0 0 0 0 2 0 0 2 0 2 1 0 2 2 0 2 2 1 1 0 1 0 1 1 2 2 2 1 0 0 1 1 1 1 0 0 0 0 1 2 0 1 1 0 0 0 0 0 2 1 1 1 0 0 2 0 0 0 1 1 1 0 0 0 0 1 2 0 2 0 0 0 2 1 1 1 0 0 2 0 2 0 2 0 0 0 1 0 0 0 1 1 0 0 0 0 0 0 2 2 0 2 1 1 1 1 0 0 0 0 1 1 2 0 1 0 0 1 1 0 2 0 0 2 0 1 0 1 1 0 1 1 1 0 1 2 2 0 1 1 0 1 1 1 1 1 1 2 1 2 1 2 1 0 0 0 2 0 2 2 0 0 2 0 0 0 2 2 2 1 2 0 2 2 0 2 0 0 1 1 0 1 1 2 0 1 0 0 0 0 1 1 1 1 1 0 1 0 0 2 2 0 2 0 0 0 0 0 1 1 0 0 0 0 0 0 1 0 0 0 0 0 1 0 2 0 0 0 0 2 1 2 0 0 0 0 2 1 0 0 1 0 0 0 0 0 2 2 1 0 1 2 0 0 0 0 0 0 0 2 0 0 0 0 1 0 1 0 0 0 0 2 1 0 0 1 0 1 2 0 1 2 0 1 1 0 2 0 1 2 0 2 1 0 0 1 0 0 1 0 0 0 0 2 0 0 0 1 1 1 1 0 2 0 1 1 0 1 0 0 0 2 0 0 0 0 0 1 0 1 2 0 0 0 1 1 1 1 2 2 0 0 1 0 0 0 0 0 1 1 1 0 2 0 0 1 0 1 1 0 1 0 1 1 1 0 0 0 0 0 2 0 0 0 0 0 0 1 2 2 1 1 0 2 2 0 0 0 0 0 0 0 0 0 0 0 0 0 0 0 0 1 0 2 2 0 0 1 1 0 0 1 0 0 1 1 0 1 1 1 0 0 0 0 2 1 2 0 0 0 2 0 2 1 2 1 1 2 0 0 0 1 1 0 0 1 0 0 0 1 0 0 1 1 2 1 0 1 1 1 2 0 1 1 0 2 2 0 2 0 0 1 1 2 0 1 1 0 1 0 1 0 0 0 0 0 1 0 0 0 0 1 0 1 0 0 0 0 0 2 0 0 1 0 0 1 0 0 0 1 0 1 0 1 0 0 0 1 1 0 1 0 1 1 2 1 1 0 0 0 0 1 0 0 1 0 1 0 0 1 1 1 2 0 1 0 1 0 1 2 2 0 1 0 1 0 0 0 0 1 1 2 2 2 2 0 0 0 1 0 0 2 2 0 0 2 0 1 2 1 1 0 0 0 2 0 0 1 2 1 0 1 1 0 0 2 1 1 0 1 0 2 1 0 0 1 1 1 0 0 2 2 0 2 2 0 0 1 1 0 2 0 0 1 1 0 1 1 1 0 0 0 0 1 2 0 0 0 1 0 1 0 0 0 0 2 1
124 1 1 0 1 0 0 2 2 2 0 0 0 1 0 0 0 1 1 1 0 0 0 0 0 0 0 1 2 1 2 0 0 0 2 0 2 1 0 0 0 0 0 0 2 0 0 0 1 0 0 1 1 2 0 1 0 1 1 1 0 0 0 2 0 0 0 0 1 1 1 1 1 2 1 2 2 0 2 1 1 2 2 0 1 0 0 1 1 2 0 1 0 1 0 1 1 2 2 2 1 0 0 0 2 0 2 2 0 0 0 2 0 2 1 2 1 0 0 0 2 0 1 1 0 0 0 2 1 1 0 0 0 0 0 0 1 0 0 0 1 1 0 0 0 1 1 0 0 1 0 1 0 0 0 0 0 1 0 2 1 1 2 0 2 2 1 0 1 0 0 2 1 1 1 2 2 0 0 1 1 0 0 0 0 0 1 1 0 0 2 2 1 1 1 0 0 0 0 0 1 1 0 1 2 1 1 0 1 0 0 0 1 0 0 2 0 0 1 0 2 2 2 1 1 0 1 1 0 1 1 1 1 1 0 1 0 2 0 2 0 0 2 2 2 0 0 0 1 1 1 1 0 0 1 1 0 2 0 0 0 0 0 0 0 0 1 0 2 1 0 2 0 2 0 0 0 1 2 0 1 1 0 1 2 0 0 1 0 2 1 0 1 0 2 1 0 0 0 0 0 0 2 0 0 0 1 0 1 1 1 1 1 0 2 0 0 0 1 0 2 2 0 0 2 0 1 0 0 1 0 1 1 0 0 0 0 2 0 1 0 0 2 1 0 0 0 0 1 2 1 0 1 0 0 1 1 0 0 1 0 0 2 0 2 0 0 1 2 0 2 2 0 0 0 1 0 1 1 2 2 0 1 0 0 1 1 0 0 1 0 0 0 1 2 0 1 0 1 1 0 2 0 2 1 0 0 1 0 1 0 2 0 1 1 2 1 0 0 0 0 2 1 1 0 1 0 1 2 1 0 2 0 0 0 0 1 0 1 0 1 1 1 1 1 2 2 0 0 0 0 0 0 2 1 1 0 2 0 2 1 0 0 1 0 1 1 2 0 1 1 1 1 1 1 1 1 2 2 1 1 1 1 1 0 0 0 2 0 0 2 2 0 1 1 0 1 1 1 2 0 2 1 1 1 0 2 1 0 1 0 2 0 1 1 1 0 2 0 1 0 2 1 2 1 1 0 1 1 1 1 1 0 1 0 1 2 0 0 1 1 0 0 1 2 0 1 2 0 2 0 1 0 2 0 0 1 0 0 0 0 0 0 1 1 1 1 0 2 0 2 1 0 0 0 0 0 2 0 2 0 0 0 0 0 0 0 0 0 1 1 1 0 0 0 0 0 0 0 0 1 1 0 0 1 1 1 0 0 2 0 0 0 1 0 0 0 0 0 0 2 0 0 0 0 1 2 0 0 0 2 0 0 0 0 2 2 0 0 1 2 0 0 1 2 0 2 1 0 0 0 1 0 1 0 0 0 1 1 1 1 0 0 1 0 1 1 2 0 1 1 0 0 0 0 0 2 0 1 1 0 1 1 0 2 2 1 0 0 1 1 1 0 2 1 0 0 2 2 2 1 1 0 0 0 2 1 2 0 0 1 0 0 2 0 1 0 1 0 0 0 0 2 0 0 0 2 0 1 1 0 0 0 2 0 0 1 0 0 0 0 0 2 2 2 0 2 1 1 1 0 1 0 0 0 0 2 0 1 0 0 0 1 2 0 0 1 2 0 2 0 0 0 0 0 1 1 0 0 2 1 1 2 2 1 1 1 2 1 2 1 1 2 2 2 0 0 1 0 0 0 0 0 0 2 0 0 0 2 2 2 0 2 0 0 2 0 0 1 0 1 1 2 2 1 0 0 1 0 1 0 0 0 1 0 1 0 0 1 0 0 0 0 1 0 1 1 0 0 0 0 1 0 0 2 0 0 0 0 1 1 0 0 0 1 0 2 0 1 1 1 1 0 2 0 1 0 0 2 1 1 1 1 0 0 0 0 0 0 2 0 0 1 0 2 1 1 2 0 0 0 2 0 0 1 1 1 1 0 2 0 0 1 1 1 1 1 2 2 2 0 0 0 0 1 0 1 1 0 0 1 0 0 2 0 0 0 2 0 0 1 1 0 0 0 0 1 0 0 0 2 0 2 0 0 0 1 1 0 0 1 0 0 1 2 0 0 0 0 0 1 0 0 0 1 1 0 0 2 0 0 0 0 2 0 0 0 0 0 2 0 0 0 1 1 0 0 0 0 0 1 0
125 0 1 0 1 0 0 2 2 0 0 0 0 1 1 2 0 1 1 1 1 0 0 0 0 0 0 0 1 0 1 1 0 1 2 1 2 0 1 0 0 0 0 0 0 0 0 0 0 0 0 0 0 0 0 2 0 1 0 1 1 1 0 2 1 2 1 0 1 0 0 1 2 2 2 2 2 1 1 2 0 2 2 1 0 0 0 1 0 2 0 1 2 0 0 0 0 2 0 2 1 0 0 0 2 0 2 2 0 0 1 1 1 2 1 2 2 0 1 0 1 0 1 1 0 1 1 0 0 0 0 0 1 1 1 0 1 0 0 0 1 1 0 0 0 0 0 0 0 0 0 1 0 0 0 0 0 0 1 1 2 2 1 1 0 0 1 2 0 1 0 1 0 2 0 0 2 1 0 0 0 1 1 1 2 1 1 1 1 0 1 1 0 0 1 0 0 0 0 0 0 0 0 2 2 0 0 0 2 0 1 0 0 0 0 2 0 2 1 1 1 1 1 2 0 1 1 0 0 0 0 0 0 0 1 1 1 2 0 0 0 0 2 2 2 0 0 0 0 0 0 0 0 1 0 2 1 2 1 1 1 1 0 0 0 0 0 1 2 0 0 1 1 1 1 1 0 2 2 0 1 1 2 2 2 2 2 1 0 2 1 1 1 0 2 1 0 2 2 0 1 0 0 2 0 0 0 1 0 1 0 1 2 1 0 0 0 0 1 1 1 2 1 1 2 0 0 0 0 0 0 2 1 0 0 0 0 0 2 0 0 0 2 2 0 0 2 0 1 1 1 0 1 0 1 0 0 0 0 1 0 0 2 0 2 1 0 2 1 0 1 1 1 0 1 0 0 0 0 0 1 1 0 0 1 0 0 0 0 1 0 0 2 0 2 0 2 0 1 1 1 1 0 2 0 1 0 2 0 2 0 0 0 1 1 2 0 0 0 0 0 2 0 1 0 2 2 0 2 1 1 0 0 0 1 1 0 1 1 1 1 1 0 0 0 2 0 0 0 0 0 0 0 2 0 0 0 2 0 0 1 0 0 0 0 2 2 2 0 1 1 1 0 0 1 1 1 1 2 0 1 1 1 1 0 2 1 0 0 2 0 2 1 2 1 0 0 0 0 2 0 2 0 0 0 0 1 1 0 1 0 1 0 1 1 1 0 2 0 2 0 2 2 2 2 2 1 1 1 1 1 1 0 1 0 1 1 2 2 0 2 2 0 1 1 0 1 1 1 1 0 0 1 1 2 1 0 0 0 0 0 0 0 0 0 1 1 0 0 0 0 0 0 0 0 0 0 1 0 2 0 0 1 0 1 1 1 0 1 1 0 2 1 1 1 0 1 0 0 0 0 2 0 0 0 1 1 0 0 1 0 0 0 1 1 0 0 0 0 1 1 0 0 0 0 0 2 2 0 0 1 0 0 2 0 0 1 0 1 1 1 1 0 1 2 0 1 0 1 1 1 0 0 0 1 1 0 0 2 1 1 1 2 1 1 1 0 2 0 0 1 1 0 1 1 1 1 1 1 1 0 1 0 2 2 2 1 1 1 0 2 0 2 2 1 0 0 2 1 1 0 0 0 1 1 1 0 1 1 0 0 0 0 1 1 1 0 1 0 0 0 2 1 0 0 0 2 0 1 1 1 1 0 2 0 0 0 0 0 1 1 1 0 0 0 0 0 0 0 0 0 0 0 0 1 1 0 0 2 0 0 0 1 1 1 0 1 0 0 1 1 0 1 0 0 1 1 0 1 0 1 2 0 0 1 2 1 2 2 2 1 1 2 2 2 1 0 1 0 1 2 0 0 0 2 0 2 0 0 2 1 0 0 2 2 2 0 1 0 0 0 0 2 2 0 0 1 1 0 1 0 0 1 0 0 0 0 0 0 1 0 0 0 0 0 0 0 0 0 0 0 1 0 0 2 0 0 0 0 1 1 0 0 0 0 1 2 0 1 0 0 0 1 1 0 0 0 0 1 1 2 2 1 0 0 0 0 1 0 2 0 1 2 0 1 1 2 2 0 0 0 2 0 0 1 1 1 1 0 2 0 0 0 0 1 2 2 0 2 0 1 1 1 1 1 2 1 2 0 1 2 0 0 2 0 0 0 0 0 2 0 0 1 1 0 0 0 1 0 1 1 0 2 0 1 1 1 2 0 0 1 1 0 0 0 1 1 0 1 1 0 0 0 0 0 1 0 1 1 0 0 1 0 1 0 0 0 1 1 2 1 1 0 2 0 1 0 0 0 0 1 0
126 1 0 0 0 2 2 2 2 2 0 0 0 2 2 2 1 1 1 1 0 0 0 0 0 0 0 0 2 1 1 1 0 0 1 0 0 2 0 0 1 1 0 0 1 0 1 0 0 0 0 0 0 1 1 1 0 0 1 1 1 1 0 0 1 1 1 0 2 1 1 0 2 2 1 2 2 0 1 1 0 1 1 1 2 0 0 0 0 2 0 0 0 1 0 1 1 2 2 2 2 0 0 1 2 0 2 2 0 0 0 1 1 1 1 1 1 1 1 0 2 0 1 1 0 1 1 2 2 0 0 0 0 1 1 1 0 0 0 0 0 2 0 0 0 0 1 0 0 1 0 0 0 0 0 0 0 1 0 0 1 1 1 1 1 2 2 2 1 1 1 1 1 1 0 1 1 0 0 1 1 0 1 1 2 0 2 1 1 0 1 1 1 1 2 0 2 0 0 0 1 1 1 1 2 1 1 0 0 0 1 0 2 0 0 2 1 0 0 0 2 2 1 2 0 0 0 1 0 1 0 0 0 0 0 0 0 2 0 2 0 0 2 1 2 1 1 0 0 0 0 0 1 0 0 2 1 2 1 1 1 1 0 0 1 0 0 1 2 2 0 1 0 0 0 1 0 1 0 0 2 0 0 1 1 0 0 0 0 2 1 1 2 0 2 2 1 1 1 0 1 0 2 0 2 0 1 0 1 1 1 1 2 1 0 0 0 0 0 2 0 2 0 1 2 0 0 1 1 1 0 0 0 0 0 0 0 0 2 1 2 1 1 1 0 0 1 0 0 1 1 0 0 1 0 0 1 0 0 1 0 0 2 0 2 0 0 2 1 0 1 1 1 1 1 2 0 0 0 0 1 0 1 0 1 0 1 0 0 0 1 1 0 0 2 1 0 1 2 2 2 1 0 1 0 0 1 0 0 2 0 1 0 2 2 2 0 0 2 0 0 0 1 1 0 1 1 1 0 0 0 0 0 0 1 1 0 0 0 0 0 1 0 1 1 1 2 0 0 0 0 0 0 2 2 1 1 2 1 1 0 0 1 1 0 1 1 2 0 0 1 1 0 0 0 1 0 0 2 0 1 0 1 1 0 0 0 0 1 0 1 1 0 2 1 0 1 1 1 2 0 2 1 1 1 0 1 2 0 0 0 2 0 0 0 1 0 2 0 1 0 2 0 2 1 2 0 1 1 1 1 0 0 1 1 1 2 1 1 1 0 0 0 2 2 1 0 2 0 2 0 0 1 2 0 0 0 0 0 0 0 0 0 0 0 0 0 1 0 1 1 1 0 0 0 0 1 0 0 2 0 0 1 0 0 0 1 0 1 1 0 0 1 0 1 0 0 1 0 0 1 0 0 0 0 0 2 0 0 1 0 0 0 1 1 0 0 0 1 0 0 0 0 0 0 0 2 2 0 0 0 0 0 1 0 0 2 0 1 2 1 0 0 0 2 0 2 2 1 1 1 1 0 0 0 0 0 0 2 1 1 1 1 0 1 2 1 2 0 0 2 0 0 0 0 1 1 0 1 2 0 0 0 1 1 1 0 0 1 1 1 1 1 2 0 0 0 2 1 1 0 0 1 1 1 1 0 1 0 0 0 0 0 0 0 1 0 1 0 0 0 0 0 1 0 1 2 0 0 0 0 0 0 2 0 0 0 0 1 1 0 0 2 2 2 0 2 0 1 1 1 0 0 0 0 0 1 0 1 0 0 0 2 0 0 0 0 1 0 0 0 0 1 1 1 1 0 1 0 2 0 0 1 1 2 2 1 1 1 2 0 1 2 1 0 0 0 0 0 0 0 0 0 0 0 0 1 0 0 1 1 0 0 1 2 1 1 1 2 0 1 2 0 1 0 0 2 1 1 0 1 0 0 1 0 2 0 0 1 0 0 0 1 0 0 0 0 0 0 0 0 0 0 0 0 0 1 0 0 0 1 0 0 0 0 1 2 0 1 0 1 1 2 0 0 1 0 1 1 1 1 1 0 0 0 0 1 0 0 2 0 2 1 1 2 1 2 2 0 2 0 2 0 0 1 1 1 2 0 2 0 0 0 0 0 2 2 0 1 0 1 0 0 0 1 1 1 1 0 0 2 0 1 1 1 1 0 1 0 0 0 0 1 0 0 0 1 0 0 1 2 0 1 0 0 0 1 0 0 0 2 0 0 1 1 1 1 1 1 0 1 0 0 0 0 1 1 1 0 0 0 2 0 2 0 0 0 1 1 2 1 1 1 2 2 0 0 0 0 0 2 1
127 0 0 0 0 0 0 2 1 1 0 0 0 0 0 0 0 1 1 1 0 0 0 0 0 0 0 1 2 1 1 1 1 1 0 0 2 2 0 0 1 1 0 0 2 0 0 0 0 0 0 0 1 1 1 1 1 1 2 0 1 2 0 2 1 1 1 0 1 0 0 0 2 2 2 2 2 0 2 0 2 2 2 0 1 0 0 1 1 2 0 1 0 1 0 0 0 1 0 2 0 1 0 0 2 0 2 2 0 0 0 1 1 1 1 2 1 0 1 0 1 1 1 1 0 1 1 0 0 0 0 0 0 0 0 0 0 0 0 0 1 1 0 0 0 0 1 0 0 0 0 1 1 0 1 0 0 2 1 2 1 1 1 1 1 2 1 0 2 0 0 2 0 2 0 0 1 0 0 1 1 2 0 0 0 0 0 1 1 0 1 2 0 0 1 0 0 1 0 0 0 0 0 2 2 1 1 1 0 0 1 0 1 0 0 2 0 1 1 0 1 1 2 2 0 1 1 1 0 1 0 0 0 0 0 0 0 2 0 1 0 1 2 2 2 0 0 0 1 1 0 0 0 0 1 2 0 1 0 0 0 0 0 0 1 0 0 0 2 0 0 1 0 2 1 1 0 2 2 0 1 1 1 1 2 0 0 0 0 2 2 2 1 0 1 1 0 1 0 0 0 0 0 1 0 0 0 1 0 1 0 1 2 0 0 0 1 0 0 1 0 1 1 1 1 0 0 0 0 0 0 2 1 1 1 0 0 1 0 1 0 1 2 1 1 1 0 0 1 2 0 0 0 0 0 0 0 0 0 2 0 0 1 0 1 1 0 2 1 1 1 1 0 0 0 0 0 0 0 1 2 1 2 0 1 1 1 1 1 0 0 1 0 1 1 1 2 2 0 0 0 1 0 2 1 0 0 0 0 2 0 0 0 1 1 2 1 0 1 0 0 1 0 1 0 2 1 1 2 1 2 0 0 0 1 1 1 1 0 0 2 0 0 1 1 2 1 0 0 0 0 1 0 1 0 0 0 2 1 1 0 0 0 0 0 0 0 1 0 1 1 1 2 2 0 1 0 1 1 0 2 0 2 1 1 2 1 0 1 1 2 1 0 1 0 0 0 0 0 2 0 2 1 1 1 0 1 1 1 1 1 1 0 1 1 0 0 2 0 1 1 2 0 1 0 1 1 1 1 1 1 0 0 0 0 0 1 1 2 0 1 0 0 1 2 0 2 1 1 1 0 0 0 2 1 0 0 0 0 0 0 0 0 0 0 1 0 0 2 0 1 1 0 0 0 0 1 1 0 2 0 0 1 0 0 0 1 0 1 1 1 0 1 0 0 0 0 1 0 0 1 0 0 1 1 2 0 0 0 1 0 0 0 1 0 1 0 0 0 0 1 0 0 0 0 0 2 1 0 0 1 0 0 2 0 1 2 1 1 1 0 1 0 1 2 0 2 1 1 1 1 2 1 0 1 1 0 0 1 0 0 0 1 0 1 2 0 1 1 1 0 1 0 0 0 0 2 0 1 1 0 1 0 1 2 2 1 0 1 1 1 1 0 1 0 0 0 1 2 2 0 0 2 1 1 2 1 1 0 0 1 0 0 0 1 0 0 1 1 0 0 1 1 0 0 2 1 1 0 0 0 0 0 2 0 0 2 0 0 1 0 0 0 0 1 0 1 0 1 1 1 1 0 0 0 1 0 0 1 0 0 0 2 1 1 0 0 1 0 1 0 0 0 1 1 1 0 0 2 0 1 2 2 2 1 1 0 2 2 2 1 0 2 1 0 0 0 1 0 1 2 0 0 1 0 0 1 0 1 1 1 0 0 1 2 1 0 1 1 0 2 2 0 2 1 0 0 1 1 0 0 1 1 0 0 0 0 0 0 0 0 0 0 0 0 0 0 0 0 0 0 0 0 0 1 0 1 0 0 0 1 0 1 0 1 1 0 0 1 0 0 0 1 1 0 1 0 1 1 1 1 1 0 0 0 0 1 0 0 1 0 1 1 1 2 2 2 1 0 0 0 1 0 1 2 2 0 1 0 1 0 0 0 0 2 0 1 1 1 1 0 1 0 0 1 1 1 2 0 0 2 0 0 2 0 1 0 2 0 0 1 1 1 1 1 0 2 1 0 1 2 0 1 0 0 1 1 1 0 0 2 0 1 0 0 2 2 0 0 0 2 0 0 0 0 0 1 0 2 0 0 0 0 2 0 1 0 1 0 2 0 0 0 1 0 0 0 0 0 0 0 0
128 0 2 0 0 0 0 2 2 1 0 0 1 1 1 1 0 0 1 1 1 1 0 0 0 0 1 0 2 0 2 0 1 2 1 0 1 0 0 0 0 0 0 2 2 1 1 0 0 1 1 1 0 0 0 2 0 1 1 0 1 1 0 2 1 0 1 0 1 1 1 0 2 2 2 2 2 0 2 0 2 2 2 0 2 0 0 0 0 2 0 0 0 1 0 1 1 2 0 1 0 0 0 0 2 1 2 1 1 0 0 1 0 1 0 1 0 0 0 0 2 0 2 2 0 1 1 2 1 1 0 0 0 0 0 0 0 0 1 0 1 1 0 0 0 0 0 0 0 0 0 0 0 0 0 0 0 2 0 1 1 0 1 1 1 1 1 1 1 0 0 0 0 2 1 1 2 1 0 1 1 2 0 0 0 0 2 1 0 1 1 2 0 0 1 0 1 0 0 0 1 1 1 1 2 0 0 0 0 0 0 0 1 0 0 1 0 2 2 0 2 2 2 2 0 2 2 1 0 1 0 0 0 0 0 0 1 2 0 1 0 0 2 1 1 0 0 0 0 0 0 0 0 1 0 1 2 1 1 1 1 1 0 1 1 0 0 0 1 0 0 0 2 0 0 1 0 2 2 0 0 2 2 2 2 2 1 1 0 1 0 0 0 0 2 0 2 2 0 2 0 0 0 1 0 0 0 0 0 1 0 0 2 0 2 0 2 0 0 0 0 2 1 0 1 0 1 0 1 0 0 2 0 0 1 0 0 1 1 2 1 1 1 1 1 1 0 0 1 1 0 0 1 0 0 1 0 0 0 2 0 0 2 0 1 2 0 1 2 0 2 2 0 0 1 1 0 0 0 0 1 0 0 0 0 0 0 0 0 0 0 0 0 0 1 1 1 0 0 1 1 0 0 1 1 0 1 1 0 1 1 0 0 1 1 2 0 0 0 0 0 0 0 1 2 2 1 1 2 0 2 0 1 1 2 2 0 2 1 1 0 2 0 0 0 1 1 0 0 1 1 0 0 2 1 0 1 0 2 0 2 0 0 0 2 2 0 1 0 1 1 1 1 1 1 0 1 2 1 0 1 1 1 1 0 0 0 1 0 1 1 0 2 2 1 0 1 1 1 2 0 2 1 1 1 0 2 1 0 2 0 1 0 0 0 1 1 2 0 2 0 2 1 1 0 1 0 1 1 1 1 0 0 1 1 0 1 0 2 1 1 1 0 1 1 1 1 0 2 1 0 0 0 1 1 1 0 1 0 1 1 0 0 2 2 0 0 1 2 0 1 1 0 0 0 0 2 1 0 2 1 0 0 0 0 1 1 1 0 1 0 0 0 1 1 1 1 1 0 0 0 1 1 0 1 2 0 0 0 0 2 0 0 0 2 0 0 0 0 2 0 2 0 0 0 1 1 1 0 0 1 0 0 2 0 1 2 0 0 1 0 1 0 0 1 0 2 1 1 1 2 1 0 0 1 1 0 0 2 0 0 0 1 1 0 1 0 2 1 0 1 1 0 0 0 1 1 0 1 1 1 1 1 1 1 2 1 2 0 0 1 0 0 0 1 0 0 2 2 2 1 0 0 1 1 2 1 1 0 0 0 0 0 1 1 0 0 2 0 0 0 0 0 0 0 2 0 0 2 2 2 2 0 2 0 0 2 0 0 1 1 1 0 0 0 0 0 0 0 0 0 0 0 1 0 0 2 0 1 0 0 0 2 1 0 0 1 1 0 1 0 0 0 1 1 1 0 0 1 1 0 1 1 1 1 2 1 1 0 2 0 2 2 2 2 1 0 0 0 0 0 0 0 0 1 0 1 0 1 1 1 0 1 1 1 2 0 1 2 0 1 2 1 1 0 0 0 1 1 0 1 0 0 0 0 0 0 0 0 0 1 0 0 1 0 0 1 0 0 1 1 0 0 0 1 0 1 0 0 0 1 1 0 0 0 1 1 0 1 0 0 0 2 0 0 1 0 1 1 1 2 2 0 0 0 0 0 0 1 1 1 1 1 1 2 2 2 2 0 1 0 2 2 0 2 1 0 2 1 1 0 0 0 0 0 2 2 0 2 1 0 1 0 2 1 1 0 2 1 1 2 1 0 1 0 1 0 0 0 0 1 1 2 0 0 0 1 0 0 0 1 0 2 0 0 0 0 0 0 0 2 0 0 0 0 1 1 0 1 0 1 0 0 0 0 1 0 2 1 1 0 1 0 1 0 1 1 0 0 2 0 0 0 2 1 0 0 1 1 1 2 0
129 1 1 0 1 0 0 1 0 2 0 0 0 0 0 0 0 2 1 1 0 0 0 1 0 0 0 0 2 0 1 1 0 1 0 0 0 2 0 0 1 1 0 0 1 0 0 0 0 0 0 0 1 1 0 1 1 0 2 1 2 2 0 2 0 0 1 0 1 0 0 1 2 2 0 2 2 0 0 0 1 2 1 1 1 0 0 0 0 2 0 0 0 2 0 2 0 0 0 0 0 1 0 0 2 0 2 2 0 0 0 0 0 2 0 1 0 0 2 0 0 0 1 1 0 1 1 1 1 0 1 1 0 0 0 0 0 0 0 0 1 1 0 0 0 1 0 0 0 2 0 0 0 0 0 1 1 0 0 2 2 1 2 0 1 1 2 1 1 1 0 1 0 2 0 1 1 0 0 1 1 2 0 0 0 0 2 1 0 0 0 1 0 0 1 0 0 0 0 0 1 1 1 0 1 1 0 0 0 0 0 0 1 0 1 1 0 0 0 0 2 2 2 2 0 1 1 1 1 1 0 0 1 0 0 1 0 2 0 2 0 0 1 2 1 0 0 0 0 0 0 0 0 0 0 0 0 0 0 0 0 0 0 1 1 0 0 0 1 0 0 0 0 1 1 1 0 2 2 0 1 1 1 2 1 1 1 0 0 1 0 0 0 0 2 0 2 0 0 0 0 0 1 1 0 0 1 0 0 0 0 2 0 0 2 0 0 0 1 0 2 1 1 0 2 0 1 0 1 1 0 1 0 0 0 0 0 0 1 2 1 1 2 2 1 1 0 0 0 1 1 0 1 0 1 0 0 0 1 1 1 1 2 0 0 1 0 2 2 0 2 2 1 1 0 1 0 1 1 2 2 1 1 1 0 1 1 0 0 0 0 2 1 1 1 1 2 1 1 1 1 1 0 1 0 1 2 1 0 2 0 0 0 0 0 1 0 0 0 0 1 1 1 0 0 2 1 0 0 0 0 0 0 0 1 1 0 1 1 0 1 1 0 0 0 2 0 0 0 0 0 0 0 0 0 0 0 1 1 1 2 0 0 1 0 2 2 2 0 0 0 0 2 2 1 0 0 2 1 0 1 0 0 0 0 1 0 0 0 1 0 1 0 1 1 0 0 1 1 2 0 2 2 1 2 0 2 0 0 1 0 0 0 0 1 0 0 2 0 2 1 2 1 1 1 1 0 1 1 1 1 0 2 0 1 0 1 1 0 2 0 0 0 0 1 0 1 1 1 1 0 1 0 1 2 1 0 0 0 2 1 0 2 0 0 0 0 1 1 0 0 1 0 0 0 0 1 2 0 2 0 0 0 0 0 0 2 0 2 2 1 1 0 1 1 0 1 0 0 0 0 2 0 0 0 2 1 0 0 1 0 0 0 2 0 0 0 0 1 0 0 0 0 0 0 0 2 2 0 0 1 0 0 2 0 0 1 0 0 1 0 0 0 2 1 0 2 1 1 1 2 2 0 2 0 0 0 1 2 0 0 0 1 0 1 2 0 2 0 0 2 0 0 0 0 0 2 0 1 1 1 1 0 2 2 2 2 0 1 0 2 0 0 1 1 0 0 2 1 2 0 0 0 0 2 0 2 2 0 0 0 0 0 1 0 0 0 1 2 0 0 0 1 0 0 1 1 0 0 0 0 0 1 2 1 1 1 0 1 1 0 0 0 0 0 1 1 1 0 0 0 0 0 2 1 0 0 0 1 0 0 0 1 1 0 1 1 1 0 2 1 0 0 1 1 0 0 0 1 1 0 1 0 0 1 2 1 2 2 2 1 0 2 2 2 0 1 0 0 1 1 0 0 0 1 1 0 0 0 0 0 0 1 1 1 2 0 0 2 0 2 2 1 2 0 0 0 2 1 0 0 0 0 0 0 0 0 0 1 1 0 0 0 0 0 0 0 0 0 0 0 0 0 0 1 0 1 0 0 1 1 0 1 0 0 1 1 0 2 0 0 1 0 1 0 0 0 0 1 1 1 2 0 0 0 0 1 1 0 2 0 2 0 0 2 1 1 2 0 1 0 2 0 0 1 1 0 2 1 0 1 0 0 0 0 0 1 1 2 2 0 0 0 0 0 2 1 1 0 0 2 0 0 1 0 1 1 0 2 0 0 0 0 2 1 0 1 0 0 0 1 0 2 0 0 0 2 2 0 1 0 1 0 0 0 1 1 0 0 0 1 0 0 0 0 0 1 1 1 1 0 2 0 1 0 0 0 0 0 2 0 0 0 1 1 0 0 0 0 1 0 0
130 0 1 0 1 1 1 1 1 1 0 0 0 0 0 0 0 1 2 0 2 1 0 1 0 0 0 0 2 0 2 1 2 2 0 0 0 2 0 0 2 2 0 0 1 0 0 0 0 0 0 1 2 2 1 0 1 1 0 1 0 1 0 1 1 1 1 0 1 1 2 1 1 2 0 2 2 0 0 0 1 1 2 0 1 0 0 0 0 2 0 1 2 2 1 1 0 1 1 1 1 0 0 0 1 1 1 2 0 0 0 2 1 2 1 2 1 0 2 0 1 0 2 2 0 1 2 0 0 0 0 0 0 0 0 0 0 0 1 0 1 1 0 0 0 0 1 0 0 1 0 0 0 0 0 0 0 1 0 0 1 1 2 0 2 2 1 0 2 0 0 2 1 1 0 0 1 0 0 2 1 1 1 1 1 0 1 1 1 0 2 2 0 0 2 0 0 0 0 0 1 1 0 2 2 0 0 0 0 0 1 0 2 0 1 1 1 0 2 0 0 0 2 2 0 0 0 1 0 0 1 1 1 1 0 1 0 2 0 1 0 0 2 2 2 0 0 0 0 0 0 0 0 0 1 2 1 0 0 0 0 0 0 0 0 0 0 1 2 0 0 0 0 1 0 0 1 2 2 0 1 1 0 1 1 1 1 2 0 2 1 0 0 0 1 0 1 0 1 0 1 0 1 1 0 0 1 0 0 0 0 0 1 0 1 0 1 0 0 1 0 1 1 1 1 0 0 0 2 0 0 1 1 0 0 0 0 0 1 1 0 0 2 2 0 0 1 0 0 1 1 0 0 1 0 0 1 0 0 0 0 0 1 1 1 0 0 2 1 0 1 1 1 1 0 1 0 0 0 1 1 0 0 0 1 1 0 0 0 0 0 0 0 0 2 0 0 0 1 1 1 1 0 2 1 1 1 0 0 2 0 1 0 2 2 2 0 0 1 0 0 1 0 1 0 2 0 2 2 0 2 1 0 0 1 1 0 0 0 0 2 0 0 1 1 1 2 0 0 0 0 0 0 2 2 1 1 2 0 2 1 0 0 0 1 1 0 0 0 2 2 2 0 0 1 0 1 2 2 1 1 0 0 0 0 0 0 1 1 1 0 2 0 2 1 0 1 1 2 1 1 1 1 1 1 0 2 1 0 1 0 2 1 1 1 1 0 2 0 2 0 2 0 1 0 1 1 1 1 1 1 0 1 0 1 1 0 0 0 1 0 0 1 0 2 0 0 2 0 2 0 2 0 1 2 1 0 0 0 1 1 0 0 1 1 0 0 0 1 0 0 1 0 0 0 0 1 1 0 2 0 0 1 0 0 0 1 0 0 0 0 2 1 0 1 0 0 1 0 0 1 1 0 0 1 1 1 0 0 1 1 1 0 0 2 0 0 0 0 0 1 0 0 0 0 0 2 1 0 0 1 0 0 1 0 0 2 1 0 2 0 0 0 2 1 0 2 1 2 2 2 1 0 0 1 1 0 0 2 0 0 0 0 1 0 1 0 1 1 0 0 2 0 0 0 1 1 0 0 2 1 1 0 1 1 1 0 1 0 1 1 1 0 0 0 0 0 2 1 1 0 0 1 2 2 2 1 2 0 0 1 0 0 1 2 2 1 1 2 0 1 0 2 0 0 2 0 0 2 1 1 1 0 2 1 0 2 0 0 0 0 0 0 0 0 0 0 0 0 0 0 0 1 1 1 0 0 0 2 1 0 0 0 1 0 1 2 2 0 1 0 0 0 0 0 0 0 0 0 1 0 1 1 1 1 2 1 1 1 2 0 1 2 1 1 0 0 1 1 0 0 0 0 0 0 1 1 1 1 2 1 0 1 0 1 1 1 0 0 0 0 1 0 1 0 0 2 2 1 0 0 1 0 1 0 1 0 0 0 0 0 0 0 1 0 1 1 0 0 0 0 1 0 0 2 0 0 0 1 0 2 0 0 0 1 0 1 0 1 0 0 1 2 0 0 1 0 1 1 2 2 2 0 0 0 0 0 0 0 2 0 1 0 0 2 2 2 1 0 1 0 2 0 1 2 2 0 1 0 2 0 0 0 0 0 2 2 2 2 1 0 1 0 1 0 0 0 1 0 0 2 1 1 2 1 1 0 1 0 1 0 0 2 0 0 0 0 0 0 0 1 0 1 0 1 0 2 1 0 0 2 0 0 2 2 0 0 0 1 0 0 0 0 0 0 0 1 0 2 0 0 0 0 1 0 0 0 0 0 1 0 0 1 2 1 0 0 0 1 0 0 0
131 1 2 1 2 0 0 2 1 1 0 0 1 2 0 0 0 2 0 2 0 0 0 1 1 1 1 1 2 0 2 0 1 1 2 0 2 2 0 0 0 0 0 0 2 0 0 0 0 1 1 2 0 0 1 2 0 1 0 1 1 1 0 1 0 0 0 0 0 0 0 0 1 2 1 2 2 0 2 0 2 2 2 0 0 0 0 0 0 2 0 0 0 1 0 1 1 1 1 1 1 0 0 0 2 0 2 1 1 0 0 1 0 1 0 2 1 0 1 0 2 0 0 0 0 0 0 1 1 0 0 0 0 2 1 1 0 0 0 0 0 2 0 0 0 0 0 0 0 1 0 0 0 0 0 0 0 0 2 0 0 1 0 2 2 2 1 2 0 2 1 0 2 0 0 1 1 0 0 1 2 2 0 0 0 0 2 1 0 0 0 2 1 2 2 0 0 0 0 0 0 0 0 1 2 1 1 0 1 0 1 1 1 0 0 2 1 0 1 1 1 1 2 2 0 1 1 1 1 2 0 0 0 0 0 0 1 2 0 2 0 0 2 2 2 0 0 0 0 0 0 0 0 0 0 2 1 1 0 0 0 0 0 0 1 0 2 2 1 0 1 0 1 0 1 1 0 1 1 0 0 2 0 2 2 1 0 2 0 2 0 0 1 0 2 1 2 1 0 0 0 0 1 0 2 0 0 1 1 2 1 2 1 0 2 0 0 0 0 1 0 2 0 0 1 0 0 0 2 1 0 1 1 0 0 0 0 0 1 1 1 0 2 1 0 0 1 0 0 0 2 0 0 0 0 2 0 0 0 1 0 0 2 0 2 1 0 2 1 1 1 1 0 0 0 0 0 0 0 2 1 1 0 0 0 1 1 1 1 0 0 1 1 0 2 0 1 2 0 0 0 1 0 2 1 0 0 1 0 2 0 0 0 0 1 1 0 0 1 0 0 0 1 0 1 2 1 1 2 1 2 2 0 0 0 0 0 1 0 0 2 0 0 0 0 2 2 0 0 1 0 1 0 2 1 0 1 2 1 1 1 0 0 0 0 1 1 1 0 1 0 0 1 1 0 0 0 2 2 1 1 1 2 0 2 2 0 0 1 1 2 1 1 1 0 0 1 0 0 2 0 2 2 2 2 0 2 1 0 0 1 1 0 1 1 1 0 2 0 0 0 2 0 1 0 1 0 1 1 1 1 0 1 1 0 1 0 0 1 1 0 0 0 0 2 1 1 1 1 1 0 0 0 2 0 0 0 0 0 0 0 0 0 0 0 1 1 0 1 0 1 1 1 0 1 1 1 1 0 1 1 0 1 0 0 0 0 2 0 2 0 1 0 0 0 0 1 0 0 0 0 2 0 0 0 1 2 0 0 1 0 0 0 2 0 0 0 1 0 0 1 0 0 0 0 1 2 1 0 0 2 0 1 1 0 0 2 2 1 1 1 1 0 1 1 0 2 1 2 2 0 1 0 0 0 0 0 0 1 1 1 0 1 1 1 1 1 2 0 1 1 0 0 0 0 0 2 0 1 1 0 0 1 0 1 2 0 1 0 0 2 0 0 1 1 0 1 2 1 1 0 0 0 2 2 2 0 1 0 1 1 1 0 1 2 2 1 2 1 0 0 1 0 1 1 2 1 0 1 1 0 0 0 2 0 0 1 0 1 1 0 0 1 1 1 0 1 1 0 0 0 0 0 0 0 0 1 0 2 1 0 0 1 1 0 1 0 0 0 0 0 0 1 1 0 0 0 0 1 1 0 1 0 0 0 1 0 1 1 2 0 1 1 1 1 0 0 1 0 0 1 0 0 0 1 1 0 1 1 2 1 0 1 1 1 2 0 1 1 0 2 2 1 2 0 0 1 0 1 1 1 0 1 0 0 1 1 0 0 0 0 0 0 0 0 0 0 0 0 0 0 0 0 1 0 2 0 0 1 0 0 0 1 0 0 0 2 0 2 0 0 0 2 0 0 1 0 1 0 0 1 1 0 0 0 0 0 0 0 2 0 1 1 0 2 1 1 2 0 1 0 1 0 1 1 1 0 2 1 1 0 0 1 0 2 0 0 2 1 1 0 1 1 1 1 1 0 2 0 0 2 0 0 2 0 0 0 0 0 1 0 0 0 1 1 0 0 0 0 0 2 0 2 0 1 1 2 0 0 1 1 0 0 0 0 2 2 0 0 0 1 0 0 0 0 2 0 1 1 1 1 1 0 0 0 0 0 1 1 2 1 1 0 2 1 0 0 0 0 1 1 0
132 0 1 0 1 0 0 2 0 2 0 2 1 0 0 0 0 0 1 1 1 1 0 1 0 0 0 0 2 2 0 2 0 0 1 1 1 1 0 0 0 0 0 0 2 0 0 0 0 0 0 0 1 1 1 2 0 0 1 0 2 2 0 0 1 1 1 1 1 0 0 1 2 2 2 2 2 1 2 1 1 2 2 0 1 0 0 0 0 2 0 0 2 2 0 2 0 0 0 2 0 0 0 0 2 0 2 1 0 0 0 1 1 2 1 2 2 0 1 0 1 0 1 1 1 0 0 1 0 1 1 1 0 0 0 0 0 0 0 0 0 2 0 0 0 1 0 0 1 1 0 0 0 0 1 0 0 0 0 0 0 1 2 0 0 1 0 1 0 2 2 1 1 1 0 1 1 0 0 0 0 1 1 1 2 1 2 1 0 0 2 2 0 0 1 0 1 1 0 0 2 2 0 0 2 2 2 0 1 0 0 1 1 0 0 2 0 0 2 0 1 1 2 2 0 0 0 1 0 1 0 0 0 0 0 0 0 2 1 1 0 0 1 2 2 0 0 0 1 1 0 0 1 0 1 2 0 1 0 0 0 0 0 1 1 1 1 1 2 1 0 2 0 2 0 0 1 1 1 0 1 1 2 2 2 0 0 2 0 2 0 0 0 0 2 0 1 1 0 1 0 1 0 1 0 0 0 2 2 2 2 2 2 0 2 0 0 0 1 1 1 2 2 0 2 0 0 0 0 0 0 1 1 1 0 0 1 1 1 0 1 1 2 2 1 1 0 0 1 1 0 0 0 1 0 0 1 0 0 2 0 0 1 1 1 0 0 1 1 0 1 1 0 0 0 1 0 0 0 0 1 1 0 0 0 0 0 1 1 1 0 0 0 0 2 1 0 0 0 0 0 0 0 2 0 1 1 1 0 2 0 1 0 1 1 2 0 0 1 0 1 1 0 0 0 2 2 1 1 0 1 1 0 1 0 1 2 1 1 0 1 0 0 0 0 2 0 0 0 0 0 0 0 2 1 0 0 1 1 0 2 0 0 1 0 1 1 2 0 1 1 1 0 0 2 0 2 0 2 0 2 0 2 0 2 2 0 1 1 0 2 2 0 1 1 0 1 1 1 1 1 2 2 0 2 1 2 0 0 2 0 0 0 1 1 1 1 2 0 1 0 2 0 1 0 2 0 0 1 1 1 1 0 1 1 0 0 0 1 1 1 1 0 2 2 0 2 2 0 2 0 1 1 2 0 1 0 1 0 2 2 0 1 0 0 0 0 0 0 0 1 1 1 0 1 1 1 2 0 2 0 0 1 0 1 1 2 1 0 2 0 1 0 0 1 0 0 0 0 0 0 2 0 0 0 1 1 0 0 0 0 0 0 0 2 0 0 0 0 2 0 1 0 1 0 1 2 2 0 0 0 0 0 2 0 0 2 0 0 1 0 2 0 2 2 0 2 1 1 1 0 2 0 0 0 0 0 0 2 0 0 0 2 0 2 2 1 2 0 1 1 0 1 0 0 1 1 0 0 0 0 1 0 0 1 1 1 0 0 0 2 0 0 1 1 0 0 1 1 1 0 1 0 2 2 2 0 2 1 0 0 0 0 2 0 1 0 2 1 0 0 0 1 0 1 1 1 0 0 0 0 0 0 2 0 0 1 0 1 2 0 0 0 0 0 0 1 1 0 0 0 0 0 0 0 0 0 0 1 0 0 0 0 1 1 0 1 1 0 2 1 0 0 0 0 0 0 1 0 1 0 1 0 0 0 1 0 1 1 2 0 1 2 1 0 0 0 1 0 0 1 0 0 1 0 1 1 0 1 2 2 0 1 1 1 2 0 1 1 0 1 1 1 1 0 0 1 0 2 0 1 1 1 0 0 0 1 0 0 0 0 0 0 0 0 0 0 0 0 1 1 0 0 0 2 0 0 0 1 0 0 0 0 1 0 1 0 0 1 0 0 0 1 1 0 0 0 0 1 0 1 1 1 0 0 1 0 2 0 2 0 2 0 1 2 2 2 1 0 0 0 2 0 0 2 2 0 1 0 1 0 0 0 0 0 0 1 2 1 0 1 1 0 0 0 0 0 2 1 2 2 0 0 1 0 0 0 0 1 0 0 0 1 2 2 1 1 0 0 0 2 0 2 1 1 0 1 2 0 0 2 0 0 1 2 0 1 0 1 0 0 1 1 1 0 0 0 1 1 1 0 2 0 0 2 0 2 1 0 1 0 0 1 2 2 0 0 1 1 0 1 0
133 1 1 2 0 0 0 2 1 2 0 0 0 1 1 1 1 1 1 1 1 0 0 0 0 0 0 0 2 1 2 1 0 0 2 2 2 1 0 0 1 1 0 0 2 0 0 0 1 0 0 0 0 1 1 2 0 0 2 1 1 1 0 1 1 1 1 0 1 0 0 1 1 2 0 2 1 0 1 0 1 2 2 0 2 0 0 1 1 2 0 0 1 2 0 1 0 2 1 2 1 0 0 0 2 1 2 1 1 1 0 2 1 2 2 2 2 0 0 0 2 0 2 2 0 0 0 0 0 0 1 1 0 0 0 0 0 0 0 0 0 1 0 0 0 0 0 1 0 0 1 0 0 0 0 0 0 0 1 1 1 2 1 1 1 2 2 1 1 1 0 1 0 2 0 0 2 0 0 1 1 1 0 0 1 1 1 0 0 0 1 2 1 1 1 1 1 0 0 0 0 0 0 2 2 1 1 0 1 0 0 0 2 0 0 2 0 2 0 2 0 0 1 1 1 1 2 1 0 1 0 0 0 0 0 0 0 2 0 2 0 0 2 2 2 0 0 0 0 0 0 0 0 0 0 1 0 2 0 0 0 0 0 0 0 0 0 1 2 1 1 0 0 1 0 0 0 1 1 0 1 1 1 2 2 1 2 0 0 2 1 0 0 0 2 1 2 0 0 0 0 0 1 1 1 0 0 0 0 0 0 0 2 0 0 0 1 0 1 0 2 1 1 1 1 0 0 0 0 1 0 1 1 0 0 0 0 2 0 0 2 2 2 1 0 1 0 0 0 2 1 1 0 1 0 1 1 0 1 1 1 1 1 0 0 0 0 2 2 1 2 2 1 1 1 0 0 0 0 1 0 0 1 0 0 1 1 1 1 0 0 1 1 0 2 0 0 1 0 0 0 0 0 1 1 0 1 0 0 2 0 1 0 1 1 1 0 1 1 1 0 0 0 1 0 1 1 0 2 0 2 1 1 1 1 0 0 0 2 0 1 0 0 0 0 2 0 0 0 0 0 0 0 2 2 0 0 1 1 0 1 1 1 1 0 1 1 0 0 1 1 1 1 1 2 0 2 2 2 0 0 0 1 1 0 1 0 0 0 0 0 0 0 1 0 0 0 0 0 2 0 2 1 0 1 0 2 1 0 2 0 1 0 1 1 1 1 2 0 2 1 2 1 2 1 2 0 0 0 2 0 0 0 1 2 0 1 0 2 2 1 0 0 1 1 0 2 0 2 0 0 0 0 2 1 0 0 0 0 0 0 0 2 0 0 0 0 2 0 2 0 0 0 0 0 0 0 1 0 2 0 0 0 0 1 1 1 0 0 0 0 1 0 0 1 0 0 0 0 0 0 0 1 1 0 2 0 0 0 1 0 0 0 1 0 0 0 0 0 0 1 0 0 0 0 2 0 1 0 0 1 0 0 1 0 1 2 2 0 1 0 1 0 1 1 0 2 1 1 1 1 1 0 1 0 0 0 1 2 0 0 0 1 0 2 2 2 2 0 1 1 0 1 0 1 0 1 0 0 0 0 1 0 0 1 1 1 1 1 0 2 1 1 2 1 0 0 1 1 2 0 2 0 0 0 1 1 1 0 0 1 1 1 0 0 1 0 2 0 0 0 0 1 0 0 2 1 0 0 0 0 0 0 2 1 1 2 0 0 1 1 1 1 1 1 0 1 1 0 0 0 0 1 0 0 1 0 0 2 1 0 0 2 1 0 0 0 1 0 0 0 0 0 0 0 0 0 1 0 1 1 1 0 0 1 2 1 1 0 2 0 2 2 2 1 1 0 0 0 0 0 0 0 0 1 0 2 0 0 2 2 0 0 2 2 2 0 1 1 0 1 1 1 2 0 0 2 2 1 0 1 0 1 0 0 0 0 0 0 0 0 0 0 0 0 0 1 0 0 0 0 0 0 0 1 0 1 0 0 0 2 0 0 0 1 0 0 0 2 0 0 0 1 1 0 2 0 0 0 1 1 1 1 0 0 0 0 0 1 1 1 1 1 0 2 1 1 2 0 0 0 1 0 0 0 0 1 2 1 1 0 0 0 0 0 2 2 0 1 0 0 2 0 2 0 2 1 0 1 1 1 0 1 1 0 1 1 1 1 0 0 0 2 1 0 0 1 0 0 0 2 0 2 0 2 0 2 2 0 1 1 0 0 2 2 1 1 1 1 0 0 0 0 0 1 0 2 0 2 0 0 0 0 2 0 1 1 0 0 2 0 0 0 1 0 0 0 0 0 0 1 0
134 1 2 0 0 0 0 2 2 2 0 0 0 1 0 0 1 1 1 1 1 1 0 0 0 0 0 0 2 0 1 1 0 0 2 1 2 1 1 1 1 1 0 1 2 0 2 0 0 0 0 1 1 2 0 0 1 1 2 0 1 1 0 1 1 0 0 0 1 1 0 1 1 2 1 2 2 0 1 0 2 2 2 1 1 0 0 1 1 2 1 2 0 2 0 1 1 1 0 1 0 0 1 0 2 0 2 2 0 0 0 1 0 2 0 2 2 0 0 0 2 0 1 1 0 1 1 2 1 1 0 0 0 0 0 0 0 0 0 0 0 2 0 0 0 0 0 0 0 0 0 0 1 0 0 1 0 0 0 1 1 1 2 0 1 2 2 2 0 2 2 1 0 2 0 0 2 0 0 0 0 0 1 1 2 1 1 2 0 0 2 2 1 1 2 1 1 0 0 0 1 1 0 0 2 1 1 1 1 0 2 0 1 0 0 2 0 0 0 1 0 0 2 2 0 0 0 2 0 2 0 0 0 0 1 1 1 2 0 1 0 1 1 1 2 1 1 0 1 1 1 1 0 0 0 2 2 2 0 0 0 0 0 0 1 0 1 0 2 1 0 1 0 2 0 0 0 1 1 0 1 1 0 2 2 1 1 1 0 2 2 0 0 0 2 0 2 0 0 0 0 0 1 0 0 0 1 0 1 2 1 1 2 0 2 0 0 0 0 2 0 1 2 2 2 0 0 1 0 2 0 1 1 0 0 0 0 0 2 2 1 1 2 0 1 1 0 0 0 2 1 0 0 1 0 0 1 1 0 2 0 0 2 0 1 1 0 1 2 0 2 2 2 2 0 0 0 0 0 0 2 1 0 0 0 0 1 0 0 2 1 1 1 0 2 0 0 0 1 0 0 0 0 1 0 0 0 0 0 1 1 0 0 1 1 2 1 0 1 0 0 0 0 1 1 1 1 1 2 0 2 0 0 1 1 1 0 0 1 0 2 0 0 0 0 0 2 0 0 0 0 0 0 1 0 0 0 1 2 0 1 0 0 0 0 2 2 2 0 0 1 1 0 0 1 0 0 2 2 1 1 0 2 2 0 0 0 0 1 0 1 1 0 1 0 0 0 1 1 2 0 2 0 0 0 0 0 2 0 0 0 2 0 1 1 1 1 1 0 2 1 1 1 1 1 1 0 1 1 1 1 0 0 1 0 0 1 1 1 1 1 0 0 1 2 1 2 2 0 2 0 1 0 1 1 0 1 0 0 2 1 0 0 0 0 1 1 1 1 1 1 2 0 0 0 0 1 1 0 2 0 0 1 0 0 0 1 0 0 0 0 0 0 0 0 0 0 0 0 0 0 2 0 0 0 1 1 0 0 1 0 0 0 2 0 0 0 0 0 0 0 0 0 0 0 0 2 2 0 0 1 0 0 1 0 0 2 0 1 2 0 1 0 0 1 0 2 1 1 1 2 2 0 0 1 1 0 0 2 0 0 0 1 0 2 2 0 2 0 0 0 1 0 1 1 0 2 0 1 1 1 2 0 1 2 2 1 2 0 0 0 0 0 1 1 0 0 2 1 1 0 0 0 0 0 2 0 1 0 0 1 0 0 1 0 0 0 1 1 0 0 1 0 0 0 2 0 0 1 1 0 0 1 2 2 2 2 0 0 2 2 2 0 0 0 1 1 0 0 0 0 0 0 0 0 0 1 0 1 0 0 0 1 1 0 0 2 1 0 1 0 0 0 0 0 1 0 0 1 1 0 1 0 0 0 1 0 2 2 2 0 0 2 2 2 0 1 1 0 0 1 0 0 0 1 0 1 0 0 0 0 0 1 0 0 2 1 0 1 0 1 1 2 2 0 0 1 1 1 0 0 1 0 0 0 1 1 0 0 1 0 0 2 2 0 2 2 0 1 0 0 0 0 0 2 0 0 0 0 0 1 0 0 0 0 1 1 0 1 0 0 0 1 1 0 0 0 2 0 0 0 0 0 0 0 0 1 0 0 0 0 0 1 1 1 1 1 2 0 0 1 2 0 0 1 1 0 1 1 1 0 0 0 0 0 2 2 1 1 1 0 0 0 1 1 1 0 2 2 2 2 0 0 1 0 0 0 2 0 0 0 0 1 1 1 0 0 1 0 0 2 0 1 0 1 0 1 1 0 1 0 0 0 1 2 1 1 0 2 1 0 0 1 1 0 0 0 1 2 1 0 1 0 1 0 0 0 0 0 0 0 0 0 2 2 0 0 0 0 0 1 1
135 0 1 2 0 0 0 2 2 1 0 0 1 2 2 2 0 0 2 0 1 1 0 0 0 0 0 0 1 1 2 0 1 2 1 0 1 1 0 0 1 1 0 0 0 0 0 0 0 1 1 1 0 1 0 1 0 0 0 1 0 1 0 2 0 0 0 0 1 0 0 0 2 1 1 1 0 0 1 1 0 2 2 1 1 0 1 0 0 2 0 0 0 2 0 2 1 2 2 2 2 0 1 0 2 0 2 0 2 0 0 2 1 2 1 2 2 1 1 0 1 1 1 1 0 1 1 1 0 1 0 0 1 1 0 0 0 0 0 0 0 2 0 0 0 0 1 0 0 0 0 0 1 0 0 0 0 0 1 1 1 1 1 1 0 2 2 0 1 0 0 2 1 1 0 1 1 1 0 0 0 0 0 0 1 0 1 0 0 0 2 2 1 1 2 1 0 0 0 0 1 1 0 2 2 2 1 1 1 0 0 0 0 0 0 2 1 1 2 0 1 1 2 2 0 0 0 2 0 2 0 0 0 0 0 0 0 2 0 2 0 0 2 1 1 0 0 0 0 0 0 0 0 0 1 1 0 1 0 0 0 0 0 0 0 0 0 0 2 0 1 0 0 0 0 0 0 2 2 0 0 2 0 1 1 1 0 1 0 2 1 1 1 0 2 1 2 1 0 0 0 0 1 1 0 0 0 0 1 2 1 1 1 0 2 0 0 1 1 0 1 2 0 0 2 0 0 0 2 1 0 0 0 0 0 0 0 2 0 0 0 0 2 1 0 0 1 0 0 1 1 0 0 0 0 0 1 0 0 0 0 0 2 0 2 0 0 2 1 0 1 1 1 1 0 1 0 1 1 1 1 1 2 0 0 1 1 1 1 0 0 0 2 0 2 0 2 0 0 0 0 0 0 2 0 1 0 1 1 1 0 1 0 0 0 2 2 0 1 0 0 1 2 0 2 2 0 2 1 0 2 1 1 1 1 0 1 2 1 1 1 1 0 1 0 2 1 1 1 0 0 0 0 2 0 0 0 1 1 0 2 0 0 0 0 1 1 1 0 1 1 1 1 1 2 0 1 2 2 0 0 0 0 0 0 1 0 0 1 0 1 1 0 1 1 0 1 1 1 2 0 2 1 1 1 0 1 0 0 1 0 1 0 2 2 0 1 2 0 1 1 2 0 1 1 1 0 0 0 2 1 1 0 0 2 1 1 0 2 1 1 1 0 1 2 0 1 0 2 1 0 0 0 2 0 0 1 1 0 1 1 0 1 0 0 0 0 1 1 0 0 1 0 0 0 0 0 1 0 1 0 0 0 0 0 0 1 2 0 2 0 0 0 0 0 0 0 0 0 0 0 0 1 0 0 2 0 0 0 1 0 0 0 1 1 1 1 0 0 0 1 0 0 0 0 2 0 1 0 0 1 0 0 2 0 1 2 2 0 1 0 1 0 1 2 0 2 1 0 0 2 1 0 0 0 0 0 1 2 0 0 0 1 0 2 2 1 2 1 0 0 2 0 1 1 0 1 1 1 1 1 0 0 1 1 1 0 1 1 0 1 0 1 1 0 0 0 2 1 2 1 0 0 0 2 0 1 2 0 0 1 0 0 2 0 2 0 1 1 0 0 1 1 0 1 2 0 0 0 0 0 0 0 2 1 1 1 0 1 1 0 0 0 0 0 0 0 0 0 0 0 0 0 0 0 0 1 0 2 1 0 1 2 0 0 0 0 1 0 2 1 1 2 0 0 0 0 0 1 1 0 1 1 1 1 2 1 2 1 2 1 1 2 2 2 1 1 1 0 0 1 0 0 0 1 0 1 0 0 0 0 0 1 1 1 2 0 1 2 0 2 2 2 2 0 0 0 1 1 0 1 0 2 0 0 0 0 0 1 0 1 1 0 0 0 0 0 0 0 1 0 0 0 0 2 0 0 0 0 0 1 0 1 0 0 2 1 0 2 0 0 0 0 2 0 1 0 0 0 0 0 0 0 0 0 0 1 0 0 1 0 1 1 0 2 2 2 2 0 1 0 2 0 0 2 2 0 2 0 2 1 0 1 1 2 0 0 1 1 1 0 0 1 1 0 2 0 1 0 0 2 0 0 2 0 0 0 0 0 1 0 0 2 0 0 1 2 2 1 0 2 0 0 0 2 0 2 2 0 0 2 0 0 0 1 1 1 0 1 0 1 1 0 0 1 0 0 2 0 0 0 2 0 1 0 1 1 1 0 1 0 0 0 1 1 0 0 1 1 0 2 1
136 0 0 0 0 0 0 1 1 1 0 0 0 0 0 0 0 1 1 1 1 1 0 1 0 0 0 0 2 1 1 1 0 2 1 0 2 2 0 0 0 0 0 0 1 0 0 0 0 0 0 0 1 1 1 1 1 1 2 0 1 1 0 0 0 0 0 0 2 1 0 1 1 2 1 2 2 0 2 0 2 2 2 1 0 0 0 0 0 2 0 0 0 1 0 0 0 1 1 2 0 0 1 0 2 0 2 0 2 0 0 2 1 2 1 2 2 1 1 0 2 0 1 1 0 1 0 1 1 0 0 0 0 0 0 0 0 0 0 0 2 0 0 0 0 0 0 0 0 2 0 1 1 1 1 1 0 1 0 2 2 1 0 2 2 2 1 1 0 1 0 0 1 1 1 1 2 1 0 0 0 0 1 2 1 0 2 1 0 0 0 1 0 0 2 0 0 0 0 0 0 0 0 2 2 1 1 1 0 0 1 0 1 0 0 2 1 1 1 1 0 0 1 2 0 1 1 1 0 0 0 0 0 0 1 0 0 2 1 1 0 0 2 2 1 0 0 0 0 1 1 1 0 0 0 2 2 0 0 0 1 1 0 0 1 0 0 0 2 0 0 0 0 1 0 0 0 2 1 0 1 1 0 2 0 0 0 1 1 2 0 1 1 0 1 1 2 0 0 0 0 0 1 0 1 0 0 0 0 0 0 1 1 1 1 0 0 0 1 0 2 2 1 1 2 0 1 0 1 1 0 1 1 0 0 0 0 2 0 0 1 2 2 1 2 2 0 0 0 1 1 1 0 1 0 0 1 0 0 1 0 0 2 0 1 0 0 2 2 1 2 2 1 1 0 0 0 2 2 2 1 1 1 1 2 0 1 0 0 1 0 1 1 0 2 0 2 1 0 0 0 0 0 2 1 0 0 1 1 0 0 1 0 1 1 2 1 0 1 0 0 0 0 1 1 1 0 0 2 0 0 2 0 1 1 1 0 2 1 1 2 0 1 2 1 2 2 0 1 0 0 0 0 2 1 1 0 1 0 1 1 0 0 0 0 1 1 2 0 0 0 0 0 0 1 0 1 1 2 1 2 0 1 1 0 0 0 0 0 1 1 2 0 1 1 0 0 2 2 2 0 2 1 1 1 0 2 2 0 2 0 1 0 1 1 1 2 2 0 2 2 2 0 2 0 2 0 2 2 0 2 0 0 1 0 0 0 2 1 0 0 0 0 1 2 1 2 1 1 1 0 1 1 1 2 1 0 0 1 0 0 1 1 1 1 0 0 2 0 2 0 0 0 0 0 0 2 0 0 1 0 0 0 0 0 0 0 0 2 2 1 0 0 0 0 0 0 0 0 0 0 1 0 1 0 2 0 0 0 1 0 0 0 1 0 1 2 0 1 0 0 0 0 1 0 0 1 0 0 0 1 0 0 2 0 1 2 0 0 1 0 1 0 2 2 0 1 2 0 0 1 2 0 1 0 0 0 1 2 0 0 0 1 1 1 1 1 2 1 0 1 1 0 1 1 0 2 0 0 0 1 0 0 1 2 2 2 1 0 1 1 1 1 2 0 0 0 2 0 1 1 1 0 0 1 2 1 2 0 0 2 0 0 1 0 1 0 1 2 0 0 0 0 0 0 2 0 0 0 0 0 0 0 2 1 1 1 0 1 1 0 0 0 0 1 1 2 0 1 1 1 0 0 1 0 0 0 0 0 0 0 0 2 0 0 0 0 1 0 1 0 0 1 1 0 0 0 0 0 1 1 1 1 1 1 2 1 2 2 2 0 0 2 2 2 1 0 0 0 0 0 0 0 1 1 1 2 1 1 2 1 0 0 1 2 0 1 1 1 0 2 2 1 2 0 0 2 2 0 1 1 0 1 0 0 1 1 0 0 0 0 0 0 0 0 0 0 0 0 1 0 0 0 0 2 0 0 0 0 1 1 0 0 0 1 2 2 0 1 0 0 0 1 1 0 0 0 1 0 0 1 1 0 1 0 1 0 0 0 1 0 0 2 1 1 0 1 2 0 0 0 1 0 1 2 2 0 2 0 2 0 0 0 0 1 1 1 0 1 0 1 0 0 1 0 1 1 2 0 0 1 1 0 0 0 0 0 1 1 1 0 0 2 2 2 0 0 1 0 0 2 0 0 0 2 0 2 1 0 0 2 0 0 0 0 2 2 0 1 0 1 0 0 0 0 0 0 1 1 0 0 1 0 1 0 1 1 0 0 2 0 0 0 1 1 0 0 0 0 0 0 0
137 0 2 0 1 0 0 1 2 1 0 0 0 1 1 1 0 2 1 1 1 1 0 0 0 0 0 0 2 1 1 2 0 0 2 2 2 2 0 0 0 0 0 0 0 0 0 0 0 0 0 1 0 0 1 1 1 0 0 0 1 2 0 1 0 0 0 0 1 0 0 1 1 2 0 2 1 1 2 0 1 2 1 1 1 0 1 1 1 2 0 0 0 0 0 1 1 2 1 2 1 0 1 1 2 0 2 2 2 2 0 0 1 1 1 1 1 0 0 0 1 1 1 1 0 1 1 2 1 1 0 0 0 0 0 0 1 0 0 0 1 1 0 0 0 0 0 0 0 1 0 1 0 0 0 0 0 1 0 0 2 0 2 0 0 1 1 1 1 1 1 0 0 2 0 2 0 1 0 1 1 2 0 0 1 0 2 2 1 0 2 2 1 0 1 0 1 1 0 0 2 2 0 1 2 2 2 0 0 0 0 0 2 0 0 2 1 0 2 0 1 1 2 1 1 2 1 0 0 0 1 1 0 0 0 0 0 2 0 1 0 1 2 2 2 0 1 0 0 0 0 0 0 0 0 1 0 0 0 0 0 0 0 0 1 0 0 0 2 1 1 1 0 0 0 1 0 2 2 0 0 1 0 1 1 0 0 0 0 2 0 0 0 0 2 0 2 1 0 0 0 0 0 2 0 0 0 0 0 1 0 1 2 0 1 0 0 1 0 1 0 2 1 1 1 0 0 0 1 1 0 1 2 1 0 0 0 1 1 2 1 0 2 1 0 0 2 0 0 0 0 0 0 0 0 1 0 0 0 1 0 0 2 0 2 2 0 2 1 0 1 1 0 0 0 0 0 0 0 1 0 1 0 0 0 0 0 1 1 0 0 1 1 0 2 0 0 0 1 1 0 0 0 2 0 1 1 0 0 2 0 1 1 0 1 2 0 0 1 0 0 1 0 2 0 0 0 1 2 1 2 1 0 0 1 1 1 1 0 0 2 0 1 2 2 2 2 1 1 1 0 0 0 2 2 1 1 2 0 1 0 0 0 0 0 0 0 2 0 0 0 0 1 1 1 0 1 2 2 1 1 1 1 1 0 1 0 0 1 0 1 1 0 1 0 0 0 1 1 1 1 1 2 1 2 0 2 0 0 1 0 1 1 1 1 0 0 2 0 1 1 2 0 2 1 2 1 1 1 1 2 0 0 0 0 0 0 1 2 0 1 1 0 1 2 1 0 1 1 1 0 0 0 2 1 0 0 2 0 1 1 0 0 1 1 1 1 2 1 1 0 2 1 0 1 1 1 1 0 2 0 0 0 0 2 0 0 0 1 1 0 2 1 0 0 2 0 0 0 0 0 2 0 0 2 2 0 0 0 0 0 0 0 1 1 0 0 0 0 0 1 0 0 1 0 0 2 0 0 0 1 0 0 2 0 0 2 1 0 1 0 0 0 2 2 0 2 1 2 2 0 1 0 0 0 0 0 0 1 0 0 0 2 1 1 1 1 2 0 0 1 1 1 0 0 1 0 0 0 0 2 0 0 0 2 2 1 0 1 1 1 1 1 1 0 0 0 2 2 2 0 0 1 0 1 1 2 0 0 1 1 1 1 1 0 0 0 2 0 0 0 0 1 0 0 1 1 0 1 1 1 1 0 2 1 1 1 0 0 0 0 0 0 0 1 0 1 0 0 0 0 0 0 0 0 1 1 1 1 1 0 0 2 0 0 0 0 1 0 1 0 0 0 0 0 0 0 0 0 2 0 0 1 1 1 2 1 1 1 2 0 1 2 2 2 0 0 1 1 1 1 1 0 0 0 0 0 0 0 2 2 1 1 0 1 1 1 1 0 1 0 1 2 2 0 1 0 2 0 0 0 0 1 0 0 0 0 0 0 1 0 0 0 0 0 0 0 0 0 1 0 0 0 0 1 1 0 0 0 1 0 0 0 0 1 0 2 0 1 0 0 0 1 1 0 1 0 0 1 1 1 1 0 0 0 0 0 0 0 1 1 2 2 0 1 1 2 2 0 0 1 2 0 1 1 1 1 1 0 1 1 0 0 0 1 1 2 0 2 0 1 1 0 0 0 0 1 2 0 0 2 1 0 2 0 0 0 0 0 1 1 1 2 1 1 0 0 1 0 0 2 0 2 0 0 0 2 2 0 0 0 0 0 1 2 1 1 0 2 0 0 1 0 0 0 0 0 0 2 0 0 0 0 1 0 1 1 0 1 2 1 0 1 2 2 0 0 0 1 0 1 0
138 1 2 1 1 0 0 1 1 1 0 1 0 0 0 0 0 0 2 0 1 0 0 0 0 0 0 0 2 0 2 1 1 1 2 1 2 1 1 1 1 1 0 0 1 0 0 1 0 0 0 0 0 0 1 0 2 0 0 0 2 2 0 0 0 0 0 1 1 0 0 1 2 2 1 2 2 1 1 1 0 1 2 1 0 0 0 0 0 2 0 1 1 1 1 2 0 2 2 2 2 0 0 0 2 1 2 2 0 0 1 0 0 1 0 1 1 0 1 0 2 0 1 1 0 1 1 2 2 0 2 2 1 1 0 0 1 0 0 0 1 1 0 0 0 0 0 0 0 0 0 1 0 0 0 0 0 0 0 1 0 2 1 1 1 2 0 1 0 2 1 0 1 1 0 2 1 0 0 0 0 0 0 0 1 0 2 1 0 0 0 1 1 1 2 1 2 0 0 0 0 0 0 1 2 1 1 0 0 0 1 0 2 1 0 2 0 0 1 1 1 1 2 1 0 0 1 2 1 2 0 0 1 1 0 1 0 2 0 1 0 0 2 2 2 0 0 1 1 1 1 1 0 0 0 0 0 2 0 0 0 0 0 1 1 0 0 1 1 0 0 1 0 0 0 0 0 1 1 0 0 1 1 2 2 2 1 0 0 1 1 1 1 1 2 1 2 1 0 1 0 0 2 0 1 0 0 0 0 2 0 2 1 0 2 0 0 0 1 1 1 2 1 1 1 0 0 0 0 0 0 1 1 1 0 0 1 2 0 0 1 2 2 2 0 0 0 0 1 1 0 0 1 0 1 0 1 0 0 1 0 0 1 0 1 1 0 2 1 0 1 1 1 1 0 2 0 1 1 1 0 0 1 0 0 1 1 0 0 0 0 0 1 0 1 1 1 2 0 0 0 0 0 2 0 1 1 1 0 1 0 2 0 0 0 0 0 0 1 0 1 1 0 0 1 1 0 1 2 0 2 1 0 1 2 1 0 1 0 0 2 0 0 0 0 2 1 0 1 0 0 0 0 1 0 0 0 1 0 1 1 0 1 0 0 0 0 2 0 0 1 1 1 1 2 0 1 0 2 0 2 0 1 0 1 1 0 0 1 1 1 2 0 2 1 0 0 1 1 1 1 2 2 2 2 0 2 1 1 0 1 1 0 1 1 1 0 1 0 1 1 1 0 1 0 0 0 0 0 2 0 0 0 2 1 1 0 0 1 1 1 1 0 2 2 0 2 1 1 1 0 0 0 2 0 0 0 1 0 0 0 0 2 0 0 0 0 0 1 0 1 1 1 0 1 1 1 0 0 1 0 0 0 0 0 1 1 2 0 2 0 0 1 0 2 0 1 1 0 0 1 0 0 0 1 2 0 0 1 1 0 0 0 0 2 0 0 0 0 1 0 0 0 0 0 1 1 1 0 0 2 0 0 2 0 1 2 0 1 2 0 2 0 1 1 0 2 0 1 0 0 2 0 1 0 0 0 0 1 0 0 0 1 0 2 2 1 2 0 2 0 0 0 1 2 0 2 0 1 1 2 1 0 0 2 2 0 0 0 0 1 0 0 2 1 0 0 1 0 0 0 0 1 0 1 1 1 1 1 0 1 0 0 0 1 0 0 0 0 0 0 0 1 0 0 1 2 0 0 0 0 0 0 2 0 0 2 0 1 1 0 0 1 1 1 0 1 0 1 1 1 1 0 0 0 0 1 0 1 0 0 0 2 0 0 0 0 0 0 0 0 0 1 0 0 0 0 0 1 1 1 2 1 1 1 1 1 2 2 1 0 0 1 1 1 1 0 1 0 1 2 0 0 0 1 0 0 0 1 1 1 0 1 1 1 2 0 1 2 0 2 2 2 2 0 0 0 1 1 0 0 1 2 0 0 0 0 1 1 0 1 0 0 1 0 0 1 0 0 0 0 0 0 0 1 1 0 1 0 1 1 0 0 0 0 0 1 0 2 0 0 0 0 2 0 1 0 2 1 2 2 2 0 0 0 0 0 1 1 2 0 2 1 1 2 1 2 0 0 1 0 1 0 0 0 0 2 2 0 1 1 0 0 0 1 1 2 2 2 2 0 1 0 0 0 1 1 2 0 0 2 0 1 1 0 1 1 1 0 1 0 0 1 2 1 1 1 0 0 0 2 1 2 1 1 0 1 2 0 0 2 0 0 0 1 1 1 0 2 0 0 0 0 0 0 0 0 0 1 0 0 1 0 1 0 0 1 1 0 2 0 0 0 0 0 0 0 0 0 0 2 1
139 0 1 0 0 1 1 1 2 0 0 2 0 1 1 1 0 0 2 0 2 0 0 0 0 0 1 0 2 1 2 1 2 2 0 0 0 1 0 0 0 0 0 1 2 1 1 0 0 0 0 0 2 2 0 2 0 0 0 1 0 1 0 2 1 1 1 1 2 0 0 0 2 2 2 2 2 0 0 0 1 2 1 1 1 0 0 1 1 2 0 1 1 1 1 2 0 0 0 2 0 0 1 0 2 1 2 2 0 0 0 2 1 1 1 1 1 0 1 0 1 1 2 2 0 2 2 1 1 0 1 1 0 0 0 0 0 0 0 0 0 2 0 1 0 0 1 0 0 0 0 0 0 0 1 0 0 1 0 0 1 1 1 1 0 1 2 0 1 1 0 1 0 2 1 1 2 0 0 0 1 2 0 0 2 1 1 1 1 0 1 1 1 1 1 0 0 0 0 0 1 1 1 1 1 1 1 1 1 0 2 0 1 0 0 2 0 0 1 1 0 0 2 2 0 0 0 0 0 0 0 0 0 0 0 0 0 2 0 1 0 0 2 1 1 0 0 0 0 0 0 0 1 0 1 1 0 0 0 0 0 0 0 1 1 0 1 0 2 0 0 2 0 2 0 1 0 1 1 0 0 1 1 2 1 1 1 2 0 2 1 1 2 0 2 2 2 1 0 1 1 1 0 0 0 0 0 0 0 1 0 1 1 1 2 0 0 0 1 0 1 2 1 0 0 0 0 0 1 0 0 1 0 0 0 0 0 2 0 0 1 1 1 2 0 0 0 0 1 2 1 1 0 0 0 0 1 0 0 0 0 0 1 0 1 1 0 2 2 0 2 2 1 1 0 1 0 0 0 1 0 0 1 1 1 0 1 0 0 1 0 0 0 0 2 0 1 0 0 1 0 2 0 2 1 0 0 0 0 1 1 1 0 2 2 2 0 0 0 0 2 1 0 0 1 2 0 0 1 0 1 2 0 0 1 1 0 0 0 0 2 0 0 1 1 2 1 2 2 0 0 0 0 2 2 2 0 2 0 0 1 0 1 1 0 1 2 2 0 0 2 2 1 1 1 1 0 2 2 2 2 1 1 0 1 1 0 1 0 0 2 2 1 1 1 0 1 2 2 1 1 2 0 0 0 0 0 0 0 1 0 1 0 0 0 2 1 2 0 1 1 2 0 1 0 2 0 1 1 1 0 1 0 1 0 0 1 1 2 1 1 1 0 0 0 0 1 0 2 0 0 1 1 2 1 1 0 0 0 0 0 0 1 1 1 0 0 2 0 2 0 0 0 0 0 0 0 2 0 2 0 0 0 0 0 0 0 0 0 0 0 1 0 0 0 2 0 0 0 0 0 2 0 0 1 2 0 0 0 0 0 0 0 2 0 1 1 0 0 0 1 0 1 1 1 0 2 2 0 0 0 0 1 2 0 1 2 1 2 2 1 1 0 1 0 0 2 1 1 1 0 1 0 0 0 0 0 0 1 0 0 0 1 0 0 2 0 2 1 0 1 0 1 0 0 0 1 0 0 2 1 1 0 2 2 2 2 2 0 0 2 1 1 2 1 0 1 2 0 0 0 0 0 1 1 2 0 1 1 0 0 0 0 2 0 0 0 1 1 0 0 0 2 0 0 0 2 0 0 0 0 0 0 2 1 1 1 0 0 1 1 1 0 0 1 0 1 0 1 1 1 0 0 0 0 2 0 0 2 2 0 0 2 1 0 0 1 2 1 2 0 0 0 0 0 0 0 1 0 2 1 1 0 0 0 1 0 2 2 2 0 0 2 2 1 0 0 0 0 0 0 0 0 1 0 0 1 0 1 2 2 0 0 2 2 2 0 0 1 2 0 2 2 2 0 0 0 1 1 0 0 1 1 0 0 1 2 0 0 0 0 0 0 1 0 1 1 0 1 1 0 0 0 0 1 0 0 0 0 1 0 0 0 0 0 0 1 0 1 0 0 0 1 1 0 0 0 2 0 1 1 1 0 0 0 0 0 1 0 1 1 2 0 0 2 1 1 2 0 0 0 2 1 0 1 2 0 2 1 1 0 0 1 1 1 1 1 1 1 1 0 0 1 1 0 0 1 2 0 0 2 1 1 1 0 0 0 1 0 0 0 0 2 0 0 0 1 0 0 0 2 0 2 0 1 0 0 0 0 0 2 0 0 1 1 1 1 0 1 0 0 0 0 0 0 0 1 1 0 0 0 2 0 1 0 1 1 1 0 0 0 0 0 2 2 0 0 0 0 1 2 1
140 1 0 0 1 1 1 1 1 1 0 1 0 0 0 0 0 1 0 2 0 0 1 0 0 0 0 0 1 1 2 0 1 1 1 1 1 1 0 0 1 1 0 0 2 1 0 0 0 0 0 0 2 2 0 1 0 0 1 2 0 0 1 2 1 0 1 0 1 0 0 1 2 1 1 1 1 0 2 1 0 1 2 0 0 0 0 1 1 2 1 1 2 0 0 2 0 1 0 1 1 0 0 0 2 1 2 0 1 0 0 1 1 2 2 2 2 0 1 0 1 0 1 1 0 1 1 2 1 1 1 1 0 0 0 0 0 0 0 0 0 2 1 0 0 0 0 0 0 1 0 1 0 0 0 0 0 0 0 0 0 0 0 2 0 0 0 1 1 1 0 1 0 2 2 2 2 0 0 1 1 1 0 0 2 1 1 0 0 0 1 1 1 1 2 1 1 1 0 0 2 2 0 2 2 0 1 0 0 0 1 0 1 0 1 1 1 0 1 1 0 0 1 1 1 0 0 2 0 2 0 1 0 0 0 0 1 1 0 1 0 0 2 2 1 0 0 0 0 0 0 0 0 0 0 2 2 2 0 0 0 0 0 0 0 0 0 1 1 0 0 1 0 2 0 0 0 1 1 0 0 2 1 2 2 1 1 2 0 2 0 0 1 0 2 1 0 1 0 1 0 0 2 0 0 0 1 0 0 0 0 0 1 0 1 0 0 0 1 1 1 2 1 0 1 0 1 0 0 0 0 2 0 0 0 0 0 1 1 0 1 1 1 2 0 0 0 0 1 1 0 0 0 1 0 1 1 0 0 0 0 0 1 1 0 0 0 2 1 0 1 1 2 1 2 0 0 1 1 1 1 1 0 0 0 1 1 1 1 0 0 1 1 0 2 0 2 1 0 0 0 0 0 2 0 0 0 0 0 0 2 0 0 1 1 2 1 1 0 1 1 0 0 1 0 2 1 0 0 0 1 0 0 1 1 0 0 1 0 0 1 1 1 1 0 1 2 0 0 0 0 1 0 2 2 1 1 2 1 1 0 0 0 0 0 1 0 1 0 1 1 1 1 1 0 0 0 1 2 1 2 0 1 1 0 1 1 0 0 2 1 1 0 1 0 0 0 1 1 2 0 2 2 2 2 0 2 1 1 0 1 1 0 0 0 2 0 2 0 0 0 2 2 2 1 2 1 0 0 2 0 1 0 0 1 0 2 0 2 0 0 0 0 0 2 0 1 2 0 2 0 2 1 1 1 1 0 1 0 0 0 0 1 0 0 0 0 0 0 0 2 2 0 0 0 0 1 1 0 2 0 0 0 0 0 1 1 0 1 0 1 0 0 0 0 1 0 0 0 0 0 1 0 0 1 2 0 0 1 2 0 0 0 0 1 0 0 0 0 0 1 0 0 0 0 0 2 2 0 0 0 1 1 2 0 0 1 1 1 2 1 1 0 1 2 0 2 1 2 2 0 1 0 1 0 0 0 0 2 0 0 0 1 2 0 0 0 1 2 0 0 1 0 0 0 0 2 0 1 1 1 1 1 0 1 2 1 0 1 0 2 0 0 1 1 0 0 2 1 1 0 1 0 1 1 2 0 1 1 0 1 0 0 1 0 2 0 2 0 0 0 1 0 0 0 1 1 0 0 0 0 0 1 1 1 1 1 0 2 2 0 0 1 1 1 1 2 1 0 0 0 0 0 0 0 0 0 0 2 2 0 0 1 2 0 0 1 1 0 1 1 0 1 0 0 1 1 0 1 1 1 1 1 1 0 1 0 2 2 2 1 0 2 2 0 0 0 0 0 0 0 0 0 0 1 0 2 0 0 2 2 0 0 2 2 2 0 0 2 0 2 2 1 2 0 0 1 0 2 0 1 1 1 0 0 0 0 0 0 0 0 0 0 0 0 0 0 0 0 0 1 0 0 0 2 0 0 0 0 0 1 0 2 0 0 2 2 0 2 0 0 0 1 1 0 0 0 0 2 2 2 2 0 0 0 0 1 2 0 2 0 2 1 1 2 2 2 2 0 0 0 2 0 0 1 1 1 2 0 2 0 1 1 1 2 0 0 1 1 1 0 0 1 2 1 1 1 1 1 0 1 0 1 2 1 0 0 1 0 0 0 0 1 0 0 1 1 2 0 0 2 0 2 1 0 0 1 2 0 1 1 0 0 0 2 0 0 0 1 1 0 0 0 0 0 1 0 1 1 0 0 1 0 2 0 1 1 1 0 2 0 0 0 1 0 0 0 1 1 1 1 1
141 0 1 0 0 0 0 1 1 1 0 1 1 2 2 2 0 1 0 2 0 0 0 0 0 0 0 0 2 1 2 1 0 1 0 0 1 2 0 0 2 2 1 0 2 1 0 0 1 1 1 0 1 1 0 1 1 2 1 2 0 0 1 1 1 1 1 0 2 0 0 0 2 1 0 1 1 0 1 1 0 2 2 0 1 0 0 1 1 2 1 2 0 2 0 1 0 0 0 2 0 0 0 0 2 0 2 1 1 1 0 0 0 1 0 1 1 0 0 0 2 0 1 1 0 1 1 2 1 1 0 0 0 2 2 2 0 0 0 0 0 2 0 0 0 0 0 0 0 0 0 2 1 1 1 0 0 1 0 0 1 1 2 0 1 2 1 1 1 1 1 1 1 1 1 1 1 0 0 0 0 0 1 1 2 1 1 1 0 1 1 2 1 2 2 1 0 0 0 0 1 1 0 1 2 1 1 0 1 0 1 0 2 0 0 2 1 1 1 2 0 0 2 2 0 0 0 0 0 0 0 0 0 1 1 0 1 2 0 1 0 1 2 1 1 0 0 0 0 0 0 0 0 0 0 2 1 1 0 0 0 0 0 0 0 0 0 0 2 1 0 1 0 0 0 0 0 1 1 0 1 0 1 2 2 1 1 1 0 2 2 0 0 1 2 1 1 0 0 0 0 0 1 0 0 0 0 0 0 2 0 1 2 0 1 0 0 0 0 1 0 2 2 0 2 0 0 0 1 0 0 2 0 0 0 0 0 1 0 0 0 0 2 2 0 0 1 1 1 2 0 1 0 1 0 1 2 0 0 2 0 0 0 1 0 0 0 2 1 0 1 1 1 1 0 0 0 0 0 1 1 1 1 0 0 0 0 0 0 1 0 0 1 0 1 1 1 1 1 1 1 1 0 2 1 0 0 2 0 1 0 0 0 0 0 1 0 0 0 0 0 2 0 2 2 2 1 1 1 0 1 0 0 0 2 2 0 0 0 0 2 0 0 1 1 2 1 1 1 1 1 0 0 2 2 2 0 1 0 1 1 0 0 0 0 1 1 2 0 0 2 0 1 1 1 0 1 2 2 1 1 0 2 0 1 2 0 1 1 1 1 2 0 2 1 0 1 2 2 1 1 1 1 1 1 0 1 1 0 1 0 1 1 1 1 0 0 2 0 1 0 2 1 2 1 2 1 1 1 1 1 0 0 0 0 0 0 0 1 2 0 0 0 1 2 0 1 0 1 2 0 1 1 2 0 0 0 1 0 0 0 0 0 0 0 0 0 1 1 0 1 0 0 0 0 0 0 2 0 2 0 0 0 0 0 0 0 1 0 2 0 1 0 0 0 0 1 0 0 0 0 2 0 0 0 1 1 0 0 1 1 0 0 0 1 0 0 0 0 0 2 0 0 0 0 1 2 0 0 0 2 0 0 0 0 0 2 1 1 2 1 1 0 0 0 0 2 1 1 1 1 1 1 0 1 0 0 0 2 1 0 0 1 0 2 2 0 1 1 0 1 1 0 0 0 0 2 0 0 2 1 1 1 0 1 2 1 0 0 1 1 1 0 1 0 0 0 2 1 1 1 0 0 1 1 1 0 2 0 0 0 0 0 1 0 0 0 0 0 0 0 0 0 1 0 1 2 0 2 2 1 1 0 2 0 0 2 0 0 0 0 0 0 0 0 0 0 0 0 0 0 0 0 0 0 0 1 0 1 0 0 0 1 1 0 1 1 2 0 1 0 0 0 0 0 0 0 0 1 1 1 2 0 1 0 1 0 2 0 2 0 2 2 1 1 0 0 1 0 0 1 0 0 0 1 1 1 1 1 2 1 0 1 0 0 2 1 1 1 0 0 1 1 2 0 0 1 0 1 1 0 1 2 0 0 0 1 1 2 1 1 1 1 1 0 1 1 1 0 0 0 0 0 0 1 0 1 0 0 1 2 0 0 0 0 1 2 0 1 0 0 0 0 2 0 1 0 0 1 1 2 2 0 0 0 0 0 0 1 1 2 2 1 1 1 1 2 2 0 0 1 2 0 0 1 2 0 1 0 2 0 0 0 0 1 1 1 1 2 1 1 1 0 2 0 2 2 1 0 0 1 0 0 1 0 1 0 1 0 1 0 0 2 0 0 1 2 0 0 0 2 0 2 0 1 0 2 0 0 0 2 0 0 1 2 0 1 0 2 1 1 1 0 0 0 0 0 0 2 0 0 0 0 1 0 1 1 0 0 1 0 0 0 1 0 0 1 0 0 1 2 0
142 1 2 0 0 1 1 2 1 2 0 0 0 1 1 1 0 1 2 0 1 1 0 0 0 0 0 0 2 2 1 2 0 0 2 0 2 1 0 0 1 1 1 0 2 1 1 0 0 0 0 0 0 0 1 1 0 1 0 1 0 1 0 2 1 0 1 0 0 0 0 1 2 2 2 2 2 1 0 0 2 2 2 0 1 0 0 0 0 2 0 0 0 1 0 2 0 2 0 2 0 0 1 0 2 0 2 2 0 0 0 2 0 2 0 2 2 0 0 0 2 0 1 1 0 1 1 1 1 0 1 1 0 0 0 0 0 0 0 0 1 1 0 0 1 0 0 1 0 0 1 0 1 0 0 0 0 2 0 0 1 1 2 0 0 2 1 0 0 1 0 2 1 1 1 1 2 0 0 0 0 0 1 1 1 0 1 0 0 0 1 2 0 0 0 0 1 0 0 0 0 0 0 1 2 1 1 0 0 0 1 0 2 0 0 2 1 0 1 1 1 1 2 2 0 0 0 2 0 2 0 0 1 1 1 1 0 2 1 0 0 0 2 2 2 0 0 0 1 1 0 0 0 0 0 1 0 1 0 0 0 0 0 0 0 0 0 0 1 1 1 0 1 1 1 1 0 2 2 0 1 1 1 1 1 1 2 1 0 2 2 1 2 0 2 2 2 1 0 0 0 0 0 0 0 1 0 0 0 1 0 1 2 0 1 0 0 0 1 0 1 2 2 2 0 0 0 0 0 0 0 2 0 0 0 0 0 2 0 0 0 0 1 2 1 1 0 0 1 2 1 0 1 0 1 0 0 1 0 1 0 1 2 0 2 1 0 1 2 0 2 2 0 0 0 1 0 0 0 1 0 0 0 0 0 0 0 0 0 0 0 2 1 0 2 1 0 1 0 0 0 0 1 2 0 0 1 0 0 2 0 0 0 1 1 2 0 0 1 0 0 0 1 2 1 2 0 0 1 0 1 0 0 1 0 1 0 1 0 0 2 0 0 0 0 1 1 0 0 0 0 0 0 1 1 1 0 2 1 2 0 0 1 0 0 1 1 1 0 1 1 1 2 2 1 1 1 2 2 0 0 0 1 1 0 0 0 0 1 1 1 2 0 0 0 0 0 0 0 2 0 2 1 1 1 0 1 1 0 1 0 1 0 1 1 0 0 2 0 1 1 2 0 0 0 0 0 1 1 1 1 1 0 0 0 0 0 0 2 1 0 0 0 1 1 0 2 0 2 1 0 0 1 2 0 0 1 1 0 0 0 0 0 1 1 0 0 1 2 0 0 0 0 0 0 0 0 1 0 1 0 0 0 0 0 0 1 0 0 0 0 2 0 0 0 1 0 0 0 1 0 2 0 0 0 1 1 0 0 0 2 0 0 0 2 0 0 0 1 0 1 0 0 1 1 1 0 1 0 0 1 0 0 2 0 1 2 1 0 2 1 1 0 1 1 0 2 1 1 1 1 2 1 0 1 1 0 1 1 0 0 0 0 1 0 1 0 2 1 0 0 1 0 0 0 0 2 0 0 0 0 0 0 0 2 2 2 1 1 0 2 0 0 0 0 0 0 1 0 0 0 0 1 1 2 1 1 2 0 0 1 0 0 1 0 1 0 1 0 0 0 0 1 1 0 2 1 0 1 0 0 0 0 2 1 0 2 0 1 2 1 1 1 1 1 0 1 0 1 1 1 1 0 0 0 0 0 0 0 0 0 0 2 1 0 0 0 1 0 1 1 0 0 1 1 1 0 0 1 1 0 2 0 0 0 2 0 2 1 2 1 1 2 2 2 1 1 1 0 1 2 0 0 0 1 0 1 1 1 1 0 0 1 0 1 1 1 1 0 1 0 1 0 2 0 0 1 2 0 0 0 0 1 0 0 1 0 1 1 1 0 0 1 1 0 1 1 0 1 0 0 0 0 0 2 0 0 1 0 0 2 0 0 0 0 0 1 0 1 0 1 1 0 2 0 0 0 1 1 0 0 0 1 0 0 1 0 0 1 2 0 1 1 0 2 2 2 2 0 1 0 1 1 0 2 2 0 0 0 1 0 0 1 1 2 1 1 2 2 2 0 0 0 0 1 1 1 0 0 0 2 0 0 2 0 0 0 1 0 1 0 0 1 0 0 1 1 0 0 0 2 1 2 0 0 1 1 1 0 1 1 0 0 0 2 2 2 0 0 0 1 0 0 0 0 2 0 1 1 0 0 1 0 2 0 0 0 1 0 1 0 0 0 1 0 0 0 0 0 0 0 0
143 0 2 0 0 0 0 1 1 2 0 0 0 1 1 1 0 2 1 1 1 1 0 0 0 0 1 0 2 1 2 0 1 1 1 0 2 2 0 0 1 1 0 0 2 0 0 0 0 0 0 0 2 2 0 1 1 0 0 0 1 1 0 1 0 0 0 0 1 1 1 1 1 2 1 2 2 0 0 0 0 1 2 1 0 0 0 0 0 1 0 0 0 2 1 1 1 1 1 2 1 0 0 0 1 2 1 1 1 1 0 1 0 1 0 1 1 0 1 0 0 1 2 2 0 2 2 2 1 1 1 1 0 0 0 0 0 0 0 0 1 1 0 0 0 0 0 0 0 1 0 2 1 1 1 0 0 2 0 2 0 0 2 0 1 2 1 2 0 2 2 0 0 2 1 1 2 0 0 0 0 1 1 1 1 0 1 2 1 0 1 1 1 1 1 0 1 0 0 0 0 0 0 1 2 1 1 0 1 0 1 0 1 0 0 2 0 0 2 0 0 0 0 1 0 1 1 2 1 1 0 2 0 0 0 0 1 2 0 2 0 0 1 1 1 0 0 0 0 0 0 0 0 0 0 2 1 1 0 0 0 0 0 0 2 0 0 0 2 1 1 0 0 2 0 1 1 0 0 0 0 1 1 2 1 1 1 0 0 2 2 2 0 0 2 0 2 1 1 0 1 0 2 0 0 0 1 0 0 0 0 0 1 0 2 1 0 0 1 0 1 2 1 0 1 0 0 0 1 0 0 0 0 0 0 0 0 2 0 0 2 2 2 1 1 1 0 0 1 2 0 1 0 1 0 0 1 0 1 1 1 1 2 0 1 1 0 1 1 0 1 1 1 1 0 1 0 0 0 2 2 1 1 0 0 1 1 0 0 1 0 0 1 0 1 1 1 0 0 0 0 0 0 2 0 0 0 1 0 1 1 0 1 1 1 2 1 0 0 0 0 2 0 0 1 2 2 1 1 0 1 0 0 0 0 0 0 0 1 0 0 1 0 0 0 1 1 0 0 0 0 1 0 1 0 0 0 1 2 0 1 0 0 0 0 1 1 2 0 0 1 1 1 1 0 0 0 2 1 0 0 0 1 0 0 2 0 0 0 2 0 2 0 0 0 0 0 1 1 2 0 2 1 1 1 0 2 2 0 0 0 2 1 1 1 1 0 0 0 2 2 0 1 1 1 1 0 0 0 2 0 0 0 0 0 1 2 0 1 0 2 2 0 2 2 0 2 0 2 0 0 0 0 2 0 2 0 1 0 0 1 0 0 0 0 1 1 0 1 0 0 0 0 0 0 0 0 0 0 2 0 0 2 0 0 0 1 1 1 2 1 1 0 0 0 2 0 0 0 0 0 1 1 0 0 1 1 0 0 1 0 0 0 1 1 1 1 0 1 0 0 0 0 0 0 0 2 1 0 0 2 0 1 1 1 1 1 0 0 1 2 0 0 0 2 0 0 1 0 0 0 1 0 1 0 0 0 0 2 1 0 0 1 0 2 2 0 2 0 0 2 0 0 0 0 0 1 1 1 1 1 0 0 0 2 2 2 1 0 0 2 0 0 1 1 0 0 2 1 2 0 2 0 0 0 2 0 1 1 0 1 0 0 2 0 0 0 1 2 0 0 0 1 0 0 0 2 0 1 0 0 0 0 2 1 1 1 0 1 1 0 0 0 0 0 1 1 0 0 0 0 0 0 1 0 1 2 0 2 2 1 0 1 0 0 1 0 1 0 0 0 1 0 1 0 0 0 0 2 0 0 2 0 0 0 2 0 1 0 2 0 2 2 2 1 0 1 1 0 0 1 0 0 1 1 0 0 0 0 1 1 0 1 0 1 1 0 1 0 0 1 1 1 2 1 0 1 1 1 0 1 0 2 0 0 0 0 1 1 0 1 0 0 0 0 0 0 0 0 0 0 0 0 0 1 0 1 0 0 0 1 0 1 0 0 0 0 1 1 0 0 0 1 1 0 0 0 0 1 1 2 2 0 0 0 0 0 1 1 1 1 1 2 0 1 1 2 1 0 0 0 1 0 2 2 2 0 2 0 1 1 0 0 0 1 1 2 0 2 0 1 1 0 1 1 2 0 2 0 0 2 1 1 2 1 1 0 0 0 2 0 0 2 1 0 0 0 1 1 0 1 0 0 0 1 0 2 2 0 1 1 0 0 0 1 1 2 0 1 0 1 1 0 0 0 0 0 2 1 0 0 1 0 0 0 0 0 0 0 2 0 0 1 2 2 0 0 1 1 0 0 0
144 1 1 0 0 0 0 2 2 1 0 0 0 1 1 1 0 1 0 2 0 0 0 0 0 0 0 0 1 1 2 0 0 0 1 1 1 0 1 1 0 0 0 0 0 0 0 0 1 0 0 1 1 1 0 1 1 1 0 1 0 0 0 1 1 1 1 0 1 1 1 2 2 2 2 2 2 0 2 1 1 2 2 0 0 0 0 1 1 2 0 0 1 0 1 1 0 1 1 2 1 0 0 0 2 2 2 0 2 1 0 1 0 0 0 0 0 0 1 0 2 0 2 2 1 1 1 1 1 0 0 0 0 1 0 0 1 0 0 0 0 2 0 0 0 0 0 0 0 1 0 1 1 1 0 1 0 1 0 2 2 2 2 0 0 2 1 1 1 0 0 1 1 1 0 0 1 0 0 0 0 0 0 0 2 2 0 2 1 1 1 2 0 0 1 0 1 0 0 0 1 1 0 2 2 0 1 0 1 0 0 0 2 0 0 2 0 1 1 2 0 0 2 2 0 1 1 2 0 1 0 0 0 0 0 0 0 2 0 1 0 1 2 1 1 0 0 0 0 0 0 0 0 2 0 1 0 1 0 0 0 0 0 0 1 0 0 0 1 0 0 1 0 1 0 0 0 1 1 0 0 2 1 2 2 2 1 1 0 2 2 1 0 0 1 0 1 2 0 2 0 1 0 0 0 0 1 2 0 1 0 1 2 0 1 0 1 0 1 0 1 1 2 0 1 0 0 0 2 1 0 1 0 0 1 0 0 2 0 1 1 1 2 2 0 0 2 0 1 2 1 0 0 1 0 0 1 0 1 0 1 1 1 0 1 1 0 2 2 1 2 2 0 0 0 1 0 0 0 0 1 1 0 0 1 0 0 0 0 0 0 1 2 1 2 0 2 0 0 0 0 0 0 2 1 0 0 1 0 2 0 0 1 0 0 1 0 0 0 0 1 2 0 0 1 2 2 0 1 0 1 1 0 0 1 1 1 1 0 0 0 2 0 0 0 1 1 1 0 0 0 1 0 2 2 2 0 1 0 1 1 0 0 0 0 2 2 2 0 0 1 1 1 1 2 0 1 2 1 0 1 0 0 0 0 1 0 1 0 0 1 1 0 1 1 0 0 2 2 2 0 2 1 1 1 0 1 0 0 1 0 1 0 0 0 1 1 2 0 1 0 2 1 2 2 2 0 1 1 1 1 1 0 0 0 1 0 0 1 0 0 0 0 0 1 1 0 1 1 1 0 1 2 0 2 2 0 2 1 1 1 1 2 0 0 0 0 1 1 0 0 1 0 0 0 0 0 1 0 1 0 0 0 0 0 0 0 0 0 0 0 2 0 0 0 1 0 0 0 0 0 2 1 0 0 2 1 0 0 1 1 1 0 1 0 0 0 0 0 0 1 0 0 2 1 0 2 0 0 0 1 0 0 2 0 1 2 1 0 2 0 2 0 0 0 0 2 1 1 1 1 1 0 0 0 0 0 0 2 1 0 0 0 1 0 1 0 1 1 0 1 1 0 0 0 1 1 0 1 1 1 1 0 2 2 2 1 2 0 0 2 1 0 0 0 0 0 1 2 2 1 0 0 1 1 2 0 2 0 0 0 0 0 1 1 1 0 1 1 0 0 0 1 0 0 1 1 1 1 1 1 1 0 2 0 0 2 0 0 2 2 2 0 0 1 0 1 0 0 0 0 0 1 0 1 1 0 0 0 0 0 0 1 0 0 1 2 2 0 2 0 0 1 0 0 0 0 0 2 0 0 2 1 1 1 2 1 2 1 2 1 1 2 2 1 0 1 1 0 0 1 0 1 0 1 0 0 0 0 1 1 0 0 2 2 2 0 1 2 1 1 2 2 2 0 0 1 2 1 0 0 0 1 0 0 0 1 0 0 0 1 1 0 0 0 0 0 0 0 0 0 0 0 0 0 1 1 0 0 0 0 1 1 0 0 2 1 0 1 0 0 0 0 1 0 0 1 0 0 1 2 2 0 0 0 0 0 0 0 2 0 1 1 0 2 2 2 2 0 0 0 1 0 0 0 0 1 2 0 2 0 0 0 0 2 1 1 0 1 0 0 2 0 1 0 2 1 1 0 0 2 0 0 1 1 1 1 1 0 0 0 0 1 1 1 1 1 0 0 1 2 0 1 0 2 0 2 2 0 0 1 0 0 0 1 1 1 1 2 0 1 0 0 0 0 0 0 0 2 1 1 0 0 0 1 0 0 0 0 1 0 0 0 0 0 0 0 0 0 0 0 0
145 0 0 0 0 1 1 2 2 2 0 0 1 1 2 2 0 1 0 2 0 0 0 0 0 0 0 0 1 1 2 0 0 2 2 0 2 2 0 0 1 1 0 0 1 1 0 0 0 0 0 0 1 1 0 2 0 0 1 1 0 1 0 1 0 0 0 0 1 1 2 0 2 2 2 2 1 0 1 1 1 2 1 1 1 0 1 1 1 2 0 1 0 2 0 1 0 1 1 2 2 0 1 0 2 0 2 1 1 0 0 1 1 1 1 1 1 0 2 0 0 0 1 1 0 1 1 0 0 0 1 1 0 0 0 0 0 0 0 1 0 2 0 0 0 0 2 0 0 2 0 2 1 1 1 0 0 1 0 0 0 1 1 1 1 1 1 1 1 1 1 1 0 2 0 2 0 0 0 1 1 2 1 1 2 0 2 0 0 0 1 1 0 1 2 0 0 0 0 0 1 1 0 2 2 1 1 1 1 0 0 0 1 1 0 2 0 0 1 0 1 1 2 2 0 0 0 1 0 1 0 1 0 0 0 0 0 2 0 2 0 0 2 1 1 0 0 0 0 0 0 0 0 1 0 1 2 2 1 1 1 1 0 0 0 0 0 0 2 0 0 0 1 1 0 1 0 2 2 0 1 1 1 2 2 2 0 1 0 2 1 1 0 0 2 0 2 1 0 1 0 0 1 0 1 0 1 2 1 2 1 2 2 0 2 0 1 1 0 1 0 1 1 0 1 0 1 0 1 1 0 1 0 0 0 0 0 1 1 1 0 1 2 1 1 1 2 0 1 2 1 0 0 0 0 1 0 0 0 0 0 0 1 0 1 1 0 2 2 0 2 2 0 0 0 0 0 1 1 1 2 1 0 0 0 1 1 0 0 0 0 1 0 0 2 0 0 0 2 1 1 1 1 1 0 0 1 1 0 1 1 0 0 2 2 1 0 0 0 0 0 2 1 0 1 2 1 0 0 0 0 0 0 1 0 1 1 2 1 1 1 1 0 2 2 2 2 0 0 0 0 1 0 1 0 0 0 1 1 0 2 0 0 1 0 1 1 2 0 0 0 0 2 2 1 0 1 2 2 0 0 0 2 0 2 2 0 0 1 0 1 0 0 1 0 0 0 0 0 2 0 2 1 1 1 0 2 0 0 1 0 1 0 1 1 0 0 1 0 1 1 1 0 1 0 1 0 1 1 1 1 1 0 0 1 0 1 1 2 0 0 0 0 0 2 1 0 2 0 2 0 1 0 1 1 1 0 0 0 0 0 0 0 1 1 0 0 0 1 1 0 0 2 0 1 1 1 1 0 2 0 0 1 0 0 0 2 0 0 0 0 1 0 0 0 1 0 0 0 0 0 2 0 0 0 2 0 0 0 0 0 0 0 1 1 1 1 0 1 0 0 0 0 1 0 0 1 1 0 0 0 1 0 1 0 2 2 1 1 2 1 1 0 2 2 0 2 0 0 0 0 1 0 1 0 0 0 1 1 0 0 0 1 1 0 1 0 2 0 0 2 0 0 2 2 0 2 2 2 2 0 0 0 2 2 2 2 1 0 0 1 1 0 1 0 0 0 2 0 0 0 1 0 1 2 0 1 1 0 0 1 0 0 2 0 1 1 0 0 0 0 0 1 0 1 1 1 1 1 1 0 0 1 1 1 1 1 0 1 1 0 0 0 0 1 0 1 1 0 0 0 0 1 0 1 1 0 0 2 1 0 1 2 1 0 0 1 2 0 0 0 1 1 1 0 0 0 0 1 1 0 1 0 0 0 2 0 2 1 2 0 1 2 1 1 0 0 0 0 0 0 0 0 0 1 0 1 0 0 2 2 0 0 0 0 2 2 0 0 1 0 1 0 1 0 0 1 1 0 0 0 0 0 0 0 0 0 0 0 0 1 1 0 0 0 0 0 0 0 0 0 0 0 0 2 0 0 0 0 0 1 0 1 0 1 1 0 0 2 0 0 0 2 0 0 1 0 1 1 1 1 1 0 0 0 0 0 2 0 2 0 2 2 0 2 2 2 1 0 0 0 1 0 0 2 2 0 2 1 1 0 0 0 0 2 1 1 0 1 0 0 1 0 0 0 0 1 2 1 2 2 0 0 0 0 0 0 1 0 0 1 1 1 2 2 0 1 2 0 0 2 0 1 0 2 0 2 1 0 1 1 1 0 1 1 1 1 0 1 0 0 0 0 0 0 2 0 2 0 0 0 2 0 2 0 0 0 1 0 2 0 0 0 1 1 0 1 0 0 0 0 0
146 1 0 0 0 0 0 2 2 2 0 1 0 1 1 2 0 0 1 1 0 0 0 1 0 0 0 0 1 1 2 0 0 0 1 0 1 1 0 0 1 1 0 0 1 0 1 0 0 1 1 1 0 1 0 1 0 0 1 2 0 0 1 1 0 0 1 0 2 0 0 0 2 2 1 2 2 0 0 0 1 2 1 1 1 0 0 1 1 2 0 2 0 1 0 1 0 1 0 1 0 0 1 0 2 0 2 1 1 0 0 2 2 2 2 2 2 0 0 0 2 0 2 2 0 2 2 1 0 1 0 0 0 0 0 0 1 0 0 0 1 1 0 0 0 0 0 0 0 0 0 1 0 0 1 0 0 0 0 2 2 1 1 1 1 2 0 1 0 1 1 1 1 1 0 1 1 0 0 0 0 0 1 1 2 0 2 1 0 0 1 2 0 1 2 1 1 0 0 0 0 0 0 2 2 0 0 0 1 0 0 0 1 0 0 2 0 1 1 1 0 0 2 1 1 1 0 2 0 1 0 0 0 0 0 0 0 2 0 1 0 0 1 2 2 0 0 0 0 0 0 0 0 0 0 0 0 2 0 0 0 0 0 1 2 0 0 0 2 0 0 1 1 1 0 0 0 2 2 0 1 1 1 2 1 1 2 0 0 2 1 1 0 0 2 0 2 1 1 0 0 0 0 1 0 1 0 0 0 1 0 1 1 0 1 0 0 0 0 1 1 1 1 1 1 0 0 0 0 0 0 1 1 0 0 0 0 1 1 1 0 0 2 2 1 1 0 0 1 2 2 0 1 1 1 0 1 0 1 1 1 1 1 0 1 1 0 2 0 0 0 0 1 1 0 1 0 0 0 1 1 0 0 0 1 2 1 0 0 1 0 0 0 0 2 1 0 0 0 0 0 0 0 2 0 0 0 0 0 2 0 0 0 1 1 2 1 0 1 0 0 1 0 0 2 2 1 0 1 0 1 0 1 2 1 2 0 1 0 0 2 0 1 1 1 2 1 2 2 0 0 0 0 1 1 1 0 0 1 0 2 0 0 0 0 0 0 1 0 1 1 1 0 0 1 1 1 2 2 0 1 0 0 0 0 1 0 0 2 1 2 2 0 2 1 0 0 1 1 1 1 2 2 2 2 0 2 1 0 1 0 1 0 1 1 0 0 2 0 2 2 2 1 2 1 2 1 0 0 2 0 0 0 0 0 0 1 0 1 1 0 0 0 0 1 0 1 1 1 1 0 1 1 1 1 1 0 0 0 1 1 0 0 1 1 0 0 2 1 1 1 1 2 0 1 2 2 0 0 0 2 0 0 0 1 0 1 0 1 1 0 0 0 0 0 0 0 0 0 0 0 1 1 1 0 2 1 0 0 2 0 0 0 1 0 0 0 0 0 0 1 0 0 0 0 1 1 2 0 0 0 1 2 2 0 0 2 0 1 1 0 1 0 2 2 0 1 1 2 2 1 1 0 1 0 0 0 0 1 0 0 0 2 0 2 2 0 2 0 0 0 2 0 0 0 1 1 0 0 0 0 0 0 0 1 1 1 1 0 0 1 0 0 2 0 0 0 1 0 0 0 0 1 2 2 2 1 1 1 0 2 0 0 2 0 0 0 1 0 0 0 2 1 0 1 1 1 0 1 0 0 0 0 2 0 0 2 0 0 2 2 2 0 0 1 0 1 0 0 0 0 0 0 0 0 1 0 0 1 1 0 0 2 2 0 0 1 0 0 1 1 0 1 1 0 1 0 0 1 1 1 2 0 1 1 1 1 2 2 2 2 0 2 2 2 1 0 0 0 0 0 0 0 0 1 0 1 0 0 1 1 0 2 0 0 2 0 1 0 1 0 1 0 2 0 0 2 2 0 0 0 1 0 0 0 0 0 1 2 1 0 0 0 0 0 0 0 0 0 0 0 0 0 0 1 0 1 0 0 0 0 0 2 0 0 1 2 0 2 0 0 0 1 1 0 0 0 0 1 1 0 0 0 0 0 0 0 0 1 2 0 1 1 1 2 2 2 2 0 0 0 1 1 0 1 2 0 2 0 1 1 0 0 0 2 0 1 1 1 1 0 0 0 1 0 2 1 0 0 0 1 0 1 1 2 2 2 0 0 1 0 0 1 0 0 1 1 0 0 0 1 0 2 0 0 0 1 2 0 0 1 1 0 0 0 1 1 0 0 0 1 0 0 0 0 1 0 2 0 0 0 2 0 1 0 0 0 1 0 2 0 0 1 1 1 0 0 0 0 0 2 1
147 1 2 0 0 0 0 2 1 2 0 0 1 1 0 0 0 0 0 2 0 0 1 0 0 0 0 0 2 0 2 0 0 1 2 1 1 1 0 0 0 0 0 0 2 0 1 0 0 0 0 0 1 1 1 1 1 0 2 0 0 2 0 1 0 0 0 0 1 0 0 1 1 2 1 2 1 0 1 0 1 1 2 0 2 0 0 2 2 2 1 1 0 1 0 0 0 1 1 2 1 0 1 0 2 0 2 2 0 0 0 1 2 2 2 2 2 0 2 0 1 0 1 1 0 1 1 0 0 0 0 0 0 2 2 2 0 0 0 0 1 1 0 0 0 0 0 0 0 1 0 0 0 0 0 0 0 2 0 2 1 1 1 1 1 2 2 0 1 1 1 2 1 1 0 1 1 0 1 2 1 1 0 0 1 1 0 1 0 0 1 2 0 0 1 0 1 0 0 0 0 0 0 1 2 2 1 0 2 0 0 0 1 0 0 2 1 0 1 1 0 0 2 2 0 1 1 2 0 2 0 0 1 1 1 0 0 2 0 1 0 0 2 1 1 0 0 0 0 0 0 0 1 0 0 0 1 0 0 0 0 0 0 1 1 0 0 0 2 0 0 0 1 1 0 1 0 1 1 0 1 1 0 2 1 1 0 1 0 2 2 0 0 0 2 0 0 0 0 1 0 0 1 1 0 0 0 0 0 1 1 2 2 0 2 1 0 1 0 1 0 2 1 1 2 0 0 0 0 1 0 1 0 0 0 0 0 2 0 1 2 1 2 2 2 2 0 0 1 1 2 0 0 1 0 0 1 0 0 1 0 0 2 0 2 1 0 2 1 1 1 1 1 1 0 0 0 0 0 2 0 1 0 0 1 0 1 0 0 0 1 1 0 0 2 0 0 0 0 0 0 0 0 2 1 0 0 2 0 2 0 0 0 2 2 1 0 0 1 0 1 1 1 0 1 2 0 1 1 1 0 0 0 1 1 0 0 0 0 0 1 1 0 0 0 1 1 1 0 0 0 1 0 2 2 1 1 0 0 0 2 0 0 0 0 2 2 2 0 0 0 0 1 1 0 0 0 2 2 1 1 1 0 1 0 1 0 0 0 0 0 0 0 2 1 0 0 2 2 2 0 2 2 2 2 0 1 2 0 0 0 2 1 1 1 0 0 2 0 2 1 2 1 1 0 1 0 0 0 2 0 2 0 0 0 1 0 1 1 0 2 1 0 0 2 0 1 0 2 0 0 0 0 2 1 1 0 2 0 1 1 0 1 0 0 0 0 0 2 0 2 2 0 0 0 0 1 2 0 2 0 0 0 0 1 1 1 0 1 1 0 1 0 0 0 1 0 0 0 0 0 1 0 0 0 2 0 1 0 1 1 0 0 1 1 0 0 0 0 1 0 1 0 0 0 1 1 2 0 0 0 0 1 1 0 0 1 0 1 1 1 1 1 1 2 0 1 1 2 2 1 1 0 1 0 0 0 0 2 0 0 0 2 1 1 1 0 2 1 0 0 1 1 0 0 1 1 1 1 1 0 1 0 0 1 1 1 1 1 0 1 0 1 1 0 0 0 2 0 0 0 1 0 0 1 1 1 2 0 0 1 0 0 1 1 0 0 1 0 1 0 0 1 0 0 1 1 0 0 0 0 0 1 1 2 2 1 0 1 2 0 0 0 0 0 1 1 1 1 1 1 1 0 0 0 0 0 0 2 0 0 0 1 1 0 1 0 2 0 0 0 1 0 1 0 0 0 0 1 1 0 2 0 0 0 1 0 2 2 2 0 0 2 0 0 0 0 1 0 0 1 0 0 1 0 0 2 0 2 2 2 0 1 0 1 1 0 0 1 0 1 1 0 2 0 0 0 2 0 0 0 0 0 1 0 1 0 1 2 1 1 2 1 1 0 1 1 0 0 0 0 0 0 0 0 0 1 0 2 0 2 0 0 0 0 1 2 0 0 0 0 0 2 1 0 0 0 0 1 1 2 2 0 0 0 0 0 1 1 1 1 2 1 1 1 1 2 1 0 1 0 1 0 0 2 2 0 2 0 1 1 1 0 0 1 1 1 2 2 2 0 0 0 0 1 2 0 2 0 0 2 1 0 2 0 0 0 0 1 0 0 0 2 1 1 0 2 0 0 0 2 1 1 0 0 0 1 2 0 2 0 0 0 0 1 1 1 0 2 0 1 1 0 0 0 0 0 2 0 0 0 2 0 0 0 0 0 1 0 1 0 0 0 1 0 1 0 0 0 1 1 1
148 0 2 1 0 0 0 1 1 1 0 1 0 0 0 0 0 0 1 1 1 1 1 1 1 1 1 0 2 0 2 1 0 0 1 1 1 2 0 0 2 1 0 0 1 0 0 0 0 1 1 0 0 0 2 2 0 0 0 0 0 1 0 2 0 0 0 0 1 0 0 0 1 2 1 2 2 0 1 0 1 1 2 0 0 0 0 1 1 2 1 2 1 2 1 2 1 1 1 1 2 0 1 0 2 0 2 2 0 0 0 2 1 1 1 1 1 0 0 0 2 0 1 1 0 0 0 1 1 0 1 1 0 1 1 1 1 0 0 0 0 2 0 0 0 1 0 0 0 0 0 0 0 0 1 1 1 0 0 1 1 0 2 0 1 1 1 1 1 0 0 1 1 1 0 1 2 1 1 1 0 2 0 0 1 0 2 2 0 1 1 2 0 1 1 0 0 1 0 0 0 0 0 1 2 1 1 1 0 0 0 0 1 0 0 2 0 1 2 0 1 1 2 2 0 0 0 1 0 0 0 0 1 1 1 1 0 2 0 2 0 0 2 1 2 1 1 0 0 0 0 0 0 0 1 1 0 2 1 1 1 1 0 0 0 0 0 0 2 0 0 1 0 0 1 1 0 1 1 0 1 1 1 1 2 0 0 0 0 2 1 2 0 0 1 0 1 1 0 1 1 1 1 1 0 0 1 0 1 1 0 1 2 0 1 0 0 0 1 0 2 2 2 1 2 0 0 0 1 2 0 1 1 0 0 0 0 0 2 1 0 0 2 2 1 1 2 0 1 1 1 0 0 0 0 1 0 0 0 1 0 0 2 0 2 1 0 1 2 0 2 2 1 1 1 0 0 0 0 0 1 0 0 0 0 0 0 1 1 0 0 0 0 1 2 1 1 1 0 0 0 1 0 1 0 0 1 1 0 2 0 0 0 1 1 1 0 0 0 0 0 2 0 1 1 2 1 0 2 0 2 0 0 0 1 1 0 0 0 0 0 2 0 0 0 1 1 0 0 0 0 0 0 2 1 0 1 2 0 2 0 0 0 1 0 2 2 2 0 1 1 1 1 1 1 0 0 2 1 1 2 0 0 0 0 1 0 1 0 1 0 2 0 1 0 0 0 0 0 2 0 2 2 2 2 0 1 2 0 1 0 1 0 0 0 2 0 2 0 2 1 2 1 2 1 1 0 1 1 1 1 0 0 1 1 0 0 0 1 1 0 0 0 1 1 1 0 2 0 2 0 2 1 2 0 1 0 1 0 0 0 0 0 1 1 0 0 1 0 1 1 2 1 0 0 1 1 0 0 1 1 0 1 0 0 0 2 0 0 0 0 2 1 0 1 0 0 0 0 0 0 2 1 1 1 2 0 0 1 1 0 0 0 1 0 1 1 0 0 0 1 0 0 0 0 0 2 1 0 0 0 0 0 2 0 1 2 1 1 1 1 1 0 2 2 0 1 0 1 1 1 0 0 0 0 0 0 0 0 0 0 0 1 1 0 1 0 2 0 1 1 1 0 0 0 1 1 1 1 1 0 0 1 1 1 1 0 0 1 0 2 0 0 2 1 0 0 2 1 2 1 0 0 1 1 2 0 2 0 0 0 0 0 1 0 1 0 1 0 0 0 0 0 0 0 2 0 0 1 1 1 1 0 2 1 0 2 0 1 1 0 0 0 0 0 1 1 0 0 0 0 0 0 2 0 0 1 0 1 0 1 1 2 1 0 0 0 2 1 1 0 1 0 2 1 0 0 0 0 2 0 0 1 1 1 2 1 2 2 2 0 0 2 2 2 1 0 0 0 1 1 0 0 0 0 0 0 0 0 2 2 1 0 1 2 1 0 0 1 1 0 1 1 2 0 0 1 1 1 0 0 1 1 0 0 0 0 1 1 0 1 0 0 0 0 0 0 0 0 0 0 0 0 0 1 0 1 0 0 0 1 0 0 0 0 1 0 0 1 0 0 0 1 1 0 0 0 1 0 0 1 1 0 0 0 0 0 1 0 2 0 0 1 0 2 2 2 2 0 0 0 0 0 0 0 1 0 2 0 1 1 1 0 0 1 1 1 1 2 1 1 0 0 1 0 1 0 1 0 0 2 1 0 1 0 1 0 1 0 0 0 0 2 0 0 1 1 1 1 1 2 0 2 1 0 0 1 1 0 0 1 1 1 0 1 1 1 0 1 0 1 0 0 0 0 1 0 1 1 0 0 1 0 0 0 0 0 0 0 1 0 0 0 1 0 0 0 0 0 0 0 0
149 0 0 1 0 0 0 1 1 1 0 1 1 1 0 0 0 2 0 2 0 0 0 0 0 0 0 0 1 2 1 1 1 2 2 1 2 1 0 0 2 2 1 0 2 1 1 1 0 0 0 2 1 1 1 2 0 0 2 0 1 1 0 2 0 0 0 0 2 1 0 2 2 2 2 2 2 0 1 0 2 2 2 0 1 0 0 1 1 2 1 2 1 0 0 2 1 2 1 2 1 0 1 0 2 1 2 1 1 0 0 1 1 1 1 1 1 1 2 0 1 0 2 2 1 1 1 2 2 0 0 0 0 1 0 0 0 0 0 0 1 1 1 0 0 0 1 0 0 0 0 1 1 2 1 0 0 1 1 1 1 0 1 1 0 2 0 0 0 1 0 0 1 1 0 2 2 2 0 0 0 1 1 1 2 0 2 0 0 0 2 2 0 0 2 0 0 1 0 0 1 1 0 1 2 1 1 0 0 0 1 0 1 0 0 2 0 0 2 0 0 0 1 2 0 1 2 2 1 1 0 0 0 0 0 0 2 2 0 2 0 0 1 2 2 0 0 0 0 0 0 0 0 0 0 1 1 1 1 1 1 1 0 1 1 0 1 1 1 0 1 0 1 1 0 1 0 1 1 0 0 2 0 1 1 1 1 2 0 2 0 0 0 0 2 0 2 1 1 1 0 0 0 0 0 0 1 0 1 1 1 0 2 0 2 0 1 0 1 1 1 2 1 1 0 0 0 0 1 2 0 1 0 0 0 0 0 2 0 0 0 0 1 2 1 1 0 0 0 0 1 0 1 0 0 1 0 0 0 2 0 0 1 0 0 0 0 2 2 1 2 2 1 1 0 1 0 0 0 2 2 1 1 0 1 1 0 0 0 1 0 0 0 0 1 2 1 0 0 0 0 0 0 1 0 0 1 2 0 1 1 0 0 1 1 1 0 0 1 0 0 0 1 1 2 2 1 0 0 0 0 0 0 0 1 1 1 2 1 1 2 0 1 2 2 2 2 0 0 0 0 0 0 1 0 0 0 1 0 0 2 0 0 1 0 2 2 2 0 0 1 1 0 0 1 1 1 2 2 0 0 0 1 0 1 1 0 0 0 0 0 1 0 1 0 0 0 2 2 1 1 1 1 1 1 1 2 2 0 1 0 1 0 1 1 0 0 1 0 1 1 2 0 2 0 2 2 0 0 2 1 1 0 1 0 0 1 1 2 1 0 0 0 1 1 1 0 1 1 1 0 0 0 2 0 0 0 1 0 0 0 0 1 1 1 0 0 1 1 0 0 0 0 0 0 0 0 1 0 1 1 0 0 0 0 1 1 0 1 1 0 1 1 1 2 0 1 1 0 0 1 0 0 0 0 1 1 0 0 2 1 0 0 0 2 0 0 0 1 0 2 0 0 1 0 0 1 2 0 0 1 0 0 1 0 1 2 0 0 1 0 1 0 2 1 0 2 1 0 1 1 1 2 0 1 1 0 1 2 0 0 0 1 1 1 1 0 1 1 0 1 1 0 1 1 0 2 0 2 2 0 1 1 0 0 1 0 1 0 1 1 1 0 1 1 0 0 2 0 2 1 1 1 1 2 1 1 0 1 0 0 0 0 0 0 2 0 0 1 0 0 0 1 0 0 1 1 0 0 0 0 0 0 2 0 0 2 0 1 1 0 0 0 0 0 0 0 1 1 1 1 1 0 0 0 0 0 0 2 1 1 0 2 1 0 0 0 1 0 0 0 0 1 1 1 0 0 1 0 2 1 1 0 0 0 2 0 2 2 2 0 0 2 2 1 0 0 1 0 0 1 0 0 0 2 0 1 0 1 1 1 0 1 0 0 2 1 1 1 0 2 2 0 2 0 1 0 2 0 0 0 0 1 0 0 0 0 1 1 0 1 0 0 0 0 0 0 0 0 1 0 0 0 0 2 0 1 0 0 0 2 0 0 0 0 0 1 1 1 0 0 0 0 2 0 0 0 1 1 1 1 1 0 0 0 0 0 2 0 2 0 2 2 0 1 1 2 2 0 0 1 1 0 0 2 2 0 1 0 1 0 0 1 1 1 1 2 0 1 0 1 0 0 0 0 2 1 1 0 0 1 0 0 0 0 1 0 1 0 1 0 0 1 2 1 1 1 0 0 1 2 0 2 0 1 0 0 1 0 0 2 0 0 1 1 1 1 0 1 0 0 0 0 0 0 0 0 1 1 1 0 1 0 2 0 0 0 0 1 2 1 0 0 0 1 0 0 0 0 0 1 1
150 1 1 0 0 0 0 1 1 1 1 1 0 0 0 0 0 1 1 1 1 1 0 0 0 0 1 0 2 0 2 1 1 1 2 0 2 2 1 1 1 1 0 1 2 1 2 0 0 1 1 1 2 2 0 1 1 1 0 0 0 1 0 0 1 2 1 0 2 1 0 2 2 2 2 2 2 0 1 0 1 2 0 2 2 0 0 1 1 2 0 1 1 2 0 1 0 1 1 1 1 0 0 0 2 1 2 0 2 0 0 2 0 2 0 2 2 0 1 0 1 0 0 0 0 0 0 1 0 1 1 1 0 1 1 1 0 0 0 0 0 2 0 0 0 0 2 0 0 1 0 2 1 1 1 1 0 1 1 1 0 0 1 1 1 2 1 1 1 1 1 0 0 2 1 1 2 0 0 1 1 2 0 0 0 0 1 1 0 0 1 2 0 0 1 0 0 0 0 0 2 0 0 1 2 0 1 0 0 0 1 0 1 0 0 2 1 1 2 0 0 0 0 0 2 0 2 0 0 1 0 0 0 0 0 0 0 2 1 1 0 0 2 2 2 0 0 0 0 0 0 0 1 0 0 2 1 2 1 1 1 1 0 0 1 0 0 0 1 1 0 1 0 0 0 0 0 2 2 0 1 1 2 2 2 2 1 1 0 1 1 1 0 0 2 0 2 1 1 1 1 0 2 0 0 0 0 1 0 2 0 2 2 0 1 0 0 0 1 1 1 2 2 1 1 0 0 1 1 2 0 1 0 0 0 0 0 2 0 1 1 1 2 1 0 0 1 1 1 2 0 1 0 1 0 1 1 0 1 1 1 1 2 0 2 0 0 2 1 0 1 1 0 0 0 0 0 1 1 2 1 1 0 0 0 1 1 0 0 0 0 1 0 0 2 1 1 0 1 1 0 2 0 2 1 0 0 1 0 1 0 0 0 0 0 2 1 0 0 0 0 0 0 1 1 1 1 1 0 0 1 0 0 0 1 1 1 1 1 1 1 1 1 2 2 2 2 0 0 0 0 0 0 2 1 0 1 1 1 0 1 0 1 1 0 1 1 1 0 1 1 1 0 0 1 1 1 1 2 0 1 0 1 0 1 2 0 0 1 1 1 2 0 1 0 0 0 2 2 2 0 2 2 2 2 0 2 1 0 1 0 1 0 0 0 2 0 2 0 1 0 2 0 2 1 2 0 1 0 2 0 1 0 1 0 0 1 2 2 1 1 1 0 0 1 0 0 0 2 1 0 0 0 1 1 0 2 1 1 0 0 1 0 0 0 0 0 0 0 0 1 1 0 0 0 0 0 0 0 0 0 0 0 0 1 0 0 0 0 1 1 1 0 1 2 0 1 1 0 0 0 2 0 0 1 1 1 0 1 2 1 0 0 0 1 1 1 0 0 0 1 0 0 1 0 0 1 1 0 0 1 0 1 2 0 0 2 0 1 2 0 2 0 1 0 0 2 1 1 1 0 1 0 0 0 0 0 0 2 0 0 0 1 2 0 0 0 1 1 0 1 1 1 1 1 0 1 0 1 1 0 0 1 0 1 2 0 0 1 0 2 0 0 1 1 0 0 2 1 2 1 0 0 0 2 0 2 1 1 0 1 0 0 1 1 0 0 1 0 0 0 0 0 0 0 0 2 0 1 0 0 0 0 2 0 0 2 0 1 1 0 0 0 0 0 0 0 2 0 0 0 0 0 0 0 0 0 0 2 1 1 1 1 1 0 1 1 1 0 2 1 0 0 0 0 0 0 0 0 1 0 1 1 1 0 0 0 2 2 2 1 0 2 2 2 0 0 1 0 0 1 0 0 0 1 0 2 0 0 1 1 0 0 0 0 2 2 1 1 0 1 1 0 2 0 0 1 1 0 1 0 0 1 0 0 0 0 0 0 0 0 0 0 0 0 0 0 1 0 0 0 0 0 0 2 0 0 0 0 1 1 0 0 0 0 0 1 0 1 0 0 0 2 0 0 1 0 1 0 0 1 1 0 0 0 0 0 0 1 1 1 1 0 0 1 1 2 2 0 1 1 2 0 0 1 1 1 2 1 1 0 0 0 0 1 1 2 2 2 2 0 0 0 0 0 0 1 2 1 1 2 1 0 0 0 0 0 1 0 0 0 0 1 1 0 0 2 1 1 0 2 0 2 1 1 0 2 1 0 0 2 0 1 0 1 2 2 1 2 0 1 0 0 0 0 2 0 1 1 0 0 1 0 2 1 0 1 0 0 1 0 0 0 1 1 0 0 1 1 1 2 1
151 0 1 0 0 0 0 2 0 2 0 1 0 1 1 1 0 1 0 2 1 1 0 1 0 0 0 0 1 1 2 1 0 1 2 1 2 1 1 1 1 1 1 0 1 1 0 0 0 1 1 1 0 0 1 1 1 0 2 0 1 1 0 0 1 1 1 0 1 0 0 1 2 2 2 2 2 0 0 1 0 1 2 0 2 0 0 0 0 2 0 2 0 2 0 1 0 1 1 2 0 0 0 0 2 1 2 1 1 1 0 1 0 0 0 0 0 0 0 0 2 0 1 1 0 1 1 2 1 1 0 0 0 0 0 0 0 0 0 0 0 2 0 0 1 0 0 0 1 1 0 0 1 0 0 0 0 1 1 1 1 0 1 1 1 1 1 1 0 1 1 2 0 2 0 1 1 0 0 1 1 2 0 0 0 0 0 1 0 0 1 2 1 1 1 1 2 0 0 0 1 1 0 2 2 0 0 0 2 0 1 0 1 0 0 2 0 1 2 1 0 0 2 2 0 1 1 0 0 0 0 0 0 0 0 0 0 2 0 2 0 0 2 1 1 0 0 0 0 0 0 0 0 0 0 0 0 0 0 0 0 0 0 0 1 1 1 0 2 1 0 1 0 2 0 1 0 2 2 0 0 1 1 1 2 2 1 2 0 2 1 1 0 1 2 1 1 2 0 2 0 1 1 1 0 0 0 0 0 0 0 1 2 0 2 0 1 0 0 1 0 2 1 1 1 0 0 0 1 1 0 1 0 0 0 0 0 1 1 0 1 1 2 2 0 0 1 0 1 2 1 0 0 1 0 0 1 0 0 2 0 0 1 0 0 1 0 2 2 0 2 2 0 0 0 1 0 0 0 2 2 0 0 0 0 0 0 0 0 0 0 1 0 0 1 1 0 0 1 1 1 1 0 1 0 0 1 1 0 2 0 1 0 0 0 1 0 0 0 0 0 2 0 1 0 2 2 0 1 0 1 0 0 1 1 2 0 0 0 0 2 0 0 0 0 1 1 0 0 0 0 0 0 1 0 0 0 2 0 2 1 0 0 0 0 1 1 2 0 0 1 1 0 0 2 0 2 2 2 2 2 0 1 1 0 1 1 1 0 0 1 2 0 1 1 0 0 0 0 2 0 2 2 2 2 0 1 1 0 1 0 1 0 1 1 1 0 2 1 2 2 2 2 1 1 1 0 1 1 1 1 1 0 1 0 2 1 1 2 0 1 1 0 1 1 0 2 0 2 0 0 0 0 1 2 1 0 1 0 0 0 0 1 1 1 0 0 0 1 0 1 1 1 0 1 1 2 1 0 2 0 0 0 0 0 0 0 0 0 0 0 0 0 0 0 0 0 0 0 0 0 1 0 0 0 0 2 0 1 0 1 0 0 0 0 0 0 0 0 0 0 0 0 0 0 1 1 1 0 0 0 0 0 1 0 0 1 0 0 2 0 1 0 2 2 0 2 1 2 1 0 1 0 0 1 1 0 0 2 1 1 0 1 0 1 2 0 1 1 0 1 1 0 0 0 0 2 0 0 0 0 0 0 1 2 2 1 1 1 0 1 0 0 2 2 0 1 2 0 0 0 0 0 2 1 2 1 2 0 0 1 0 0 1 0 0 0 0 0 0 0 0 0 1 0 2 1 0 0 0 0 0 0 2 1 1 1 0 1 1 0 0 0 0 0 1 1 0 0 0 0 0 0 1 0 0 0 0 2 2 0 0 2 1 0 0 1 1 0 1 0 0 0 2 1 1 1 0 2 0 0 2 1 1 1 2 1 2 2 2 0 0 2 2 1 1 0 1 1 0 0 0 0 0 2 0 1 0 0 1 1 0 0 2 2 2 0 0 2 0 0 2 0 2 0 0 1 1 2 0 0 2 0 0 0 1 1 0 0 0 0 0 0 0 1 0 0 0 0 0 0 0 0 1 1 1 0 0 0 0 0 0 0 0 0 2 2 0 2 0 0 0 1 1 0 1 0 2 1 1 2 2 0 0 0 0 1 0 0 2 0 2 1 1 0 0 2 2 0 0 0 1 0 0 1 1 1 1 0 2 0 0 0 0 0 0 1 1 1 1 0 0 0 0 0 0 1 1 0 0 2 0 0 2 0 0 0 0 2 0 0 0 1 0 0 0 1 2 0 0 2 0 1 1 1 0 2 2 1 0 2 0 1 0 1 1 1 0 1 0 0 0 1 1 0 0 0 1 1 0 0 1 0 1 0 1 1 0 0 1 0 0 0 1 0 1 0 0 0 0 2 0
152 0 0 0 0 0 0 2 1 2 0 0 2 2 1 1 0 1 0 2 1 1 0 0 0 0 0 0 1 1 2 1 0 1 2 0 2 0 0 0 1 0 0 0 1 0 1 1 0 0 0 0 0 0 0 2 0 1 2 0 1 2 0 2 0 0 0 0 1 0 0 0 1 1 1 1 2 0 2 1 1 2 2 0 2 0 1 0 0 2 0 0 0 1 0 1 1 1 1 1 1 0 0 0 2 1 2 1 1 0 0 2 0 0 0 0 0 0 1 0 2 1 1 1 0 1 1 1 0 1 0 0 0 0 0 0 0 0 0 0 1 1 0 0 0 0 1 0 0 0 0 0 0 0 0 0 0 2 1 0 1 2 0 2 1 1 1 1 1 0 0 1 1 1 0 1 1 0 0 0 0 0 1 1 1 0 2 1 0 0 1 1 1 1 2 0 2 0 0 0 0 0 0 1 2 1 1 1 1 0 0 0 1 0 0 2 0 0 2 0 1 1 2 2 0 1 1 2 1 1 1 2 0 0 0 0 0 2 0 2 0 0 2 1 1 0 0 0 1 1 0 0 0 0 1 1 0 0 0 0 0 0 0 0 2 1 0 0 2 0 1 0 0 1 0 1 0 2 2 0 1 1 2 2 1 1 1 2 0 2 0 0 0 1 2 0 2 1 0 0 1 0 2 0 1 0 1 1 0 1 0 1 2 0 0 0 0 0 1 1 1 1 0 0 2 0 1 0 0 0 0 1 1 1 1 0 0 1 2 1 1 1 2 0 0 0 1 0 1 1 0 0 0 1 0 0 0 0 1 1 1 1 1 0 0 1 0 2 2 0 2 2 1 0 0 0 0 1 1 2 2 0 0 2 2 2 0 0 0 1 0 0 1 0 2 1 0 0 1 1 0 1 0 1 0 0 1 0 0 2 0 0 0 0 0 2 2 0 0 0 0 2 1 0 1 2 2 0 0 0 1 1 0 1 0 0 1 0 1 0 0 2 1 1 1 2 2 1 0 0 0 0 0 1 0 0 0 2 0 2 0 0 1 1 0 0 0 2 0 0 1 1 1 1 0 0 0 2 1 0 1 0 0 0 0 0 0 1 0 0 1 1 0 1 1 0 1 2 2 2 0 2 1 1 1 0 2 1 0 0 0 2 0 0 0 0 0 2 0 1 0 2 0 1 0 1 1 0 0 2 1 0 0 1 0 0 1 0 0 0 1 1 0 0 2 0 1 0 2 2 0 0 0 1 2 1 0 1 0 1 1 0 1 1 1 0 0 1 0 1 1 1 0 0 0 0 1 0 0 1 0 0 0 0 0 1 1 0 0 0 0 1 0 0 0 0 0 0 0 0 0 2 0 0 0 2 1 1 0 1 0 0 0 1 0 0 1 0 0 1 1 1 0 0 0 1 1 2 0 0 2 0 0 1 0 0 2 0 1 1 0 1 0 1 2 0 2 2 0 0 2 2 2 2 0 0 0 0 1 0 0 0 1 0 1 2 1 1 1 0 1 1 0 1 1 1 1 0 0 0 1 1 1 0 1 2 0 1 0 0 2 0 0 0 0 0 0 1 1 1 0 1 0 0 2 0 2 0 0 0 0 0 0 1 1 1 0 1 1 0 0 1 1 0 0 1 1 1 0 0 0 0 0 2 0 0 1 0 1 2 0 0 0 0 0 0 0 0 0 0 0 0 0 0 1 0 0 0 1 0 0 0 1 2 0 0 2 2 0 2 0 0 1 1 0 0 0 0 0 2 0 1 0 0 1 1 1 2 1 2 1 1 2 2 2 2 0 0 0 1 1 0 0 0 0 0 0 0 0 2 2 1 1 1 1 2 0 1 1 0 1 1 0 2 0 0 0 1 0 1 0 0 0 1 0 1 1 0 0 0 0 0 1 1 0 1 1 0 0 0 0 0 0 0 2 0 0 0 1 2 0 0 0 0 0 1 1 0 1 1 1 1 1 1 0 1 0 0 1 1 1 1 0 0 0 0 1 0 0 2 0 2 1 1 2 2 2 2 0 0 0 2 0 0 1 2 0 2 0 1 1 0 0 0 0 1 1 0 2 2 0 0 0 1 1 1 2 1 0 0 2 0 0 0 0 1 0 0 0 1 0 0 1 1 0 0 1 0 0 0 2 1 2 0 0 1 1 0 0 2 0 0 1 0 1 1 1 0 1 0 0 1 0 0 0 0 0 1 1 0 0 1 0 1 0 1 1 1 0 1 1 1 0 1 0 0 0 0 0 0 1 0
153 0 2 0 2 0 0 2 2 1 0 1 1 2 1 1 0 2 0 2 1 1 0 1 0 0 0 0 1 1 2 0 0 2 0 0 1 1 0 0 1 1 0 0 0 1 1 0 0 0 0 0 0 0 1 1 1 0 0 2 0 0 0 1 1 1 1 0 1 1 0 1 2 2 0 2 2 0 1 0 1 2 2 0 1 0 1 0 0 1 0 1 1 0 1 1 0 1 0 0 0 1 1 0 2 0 2 2 1 0 0 1 0 1 0 1 0 0 2 0 1 0 2 2 1 1 1 1 0 1 0 0 0 0 0 0 0 0 0 0 1 1 1 0 0 0 0 0 0 0 0 1 1 1 1 0 0 0 0 0 0 1 0 2 1 1 1 1 1 1 1 1 0 2 1 0 1 0 0 2 2 2 0 0 0 0 2 1 0 0 2 2 0 0 2 1 2 0 0 0 0 0 0 0 2 2 2 1 1 0 0 0 0 0 0 2 1 2 2 0 2 2 2 2 0 0 0 1 0 1 0 0 0 0 0 0 0 2 1 1 0 0 1 2 2 0 0 0 0 0 0 0 1 0 0 0 0 2 0 0 0 0 0 1 1 0 0 0 1 0 1 0 0 1 0 0 0 1 1 0 1 1 0 1 2 1 1 1 0 2 2 1 1 0 2 1 0 1 0 0 0 0 0 1 0 0 0 1 0 1 0 1 2 1 2 1 0 0 1 1 1 1 1 0 1 0 0 0 1 1 1 1 0 0 0 0 0 1 1 0 1 1 1 0 1 1 0 0 2 2 2 0 0 0 0 2 0 0 0 2 0 0 1 0 1 0 0 2 2 0 2 2 2 2 0 2 0 1 1 2 2 1 2 0 0 1 1 0 0 0 0 1 1 0 2 0 2 1 0 0 0 0 0 2 2 0 0 0 0 1 1 0 1 0 1 1 0 0 1 0 0 1 1 1 2 1 0 0 2 1 2 1 0 0 1 1 0 2 2 2 0 1 0 0 0 2 0 1 1 0 0 0 0 2 1 1 0 2 1 0 1 0 0 0 1 0 0 2 0 0 1 1 1 1 1 0 1 1 2 1 2 0 1 0 1 1 0 1 0 1 0 2 0 2 1 0 0 2 2 1 1 2 2 1 2 0 2 0 0 0 1 1 0 0 0 2 0 2 0 1 0 2 0 2 0 2 1 1 1 1 1 0 0 0 1 0 0 0 1 0 1 0 0 1 1 1 0 1 1 2 1 2 1 2 0 0 0 0 0 1 1 0 0 1 1 0 0 0 0 0 0 0 0 0 0 0 0 0 0 1 0 0 0 0 0 0 0 0 0 0 0 2 0 0 1 0 0 0 0 0 0 1 0 0 1 1 2 0 0 0 2 0 0 0 2 0 0 0 0 0 1 0 0 0 0 0 2 2 0 0 0 0 0 0 0 0 2 0 0 2 0 1 0 2 2 0 0 1 1 1 1 2 0 1 0 0 0 0 1 0 0 0 2 2 0 0 0 2 0 1 1 0 0 0 0 0 2 1 2 2 0 0 0 2 2 2 0 0 0 0 2 0 0 1 1 0 0 2 2 2 1 1 0 0 2 0 2 2 0 0 1 0 0 2 0 1 0 2 0 0 0 0 1 1 0 1 2 0 0 0 0 0 0 2 0 0 1 0 0 1 1 1 0 0 1 1 2 0 1 0 0 0 0 0 1 1 1 0 1 1 0 0 1 0 0 1 0 1 0 0 0 0 1 0 0 0 0 0 0 2 1 1 0 0 0 1 0 2 1 2 1 1 2 2 2 0 0 0 0 0 0 0 0 0 0 0 2 1 0 2 2 0 0 1 1 0 0 0 2 0 2 2 2 2 1 0 1 1 1 0 0 1 0 0 0 0 0 0 0 0 0 1 0 0 0 0 0 0 0 0 0 0 0 0 1 0 1 0 0 0 1 0 0 0 1 0 1 0 2 0 0 0 1 1 0 1 0 1 0 0 1 1 1 0 0 1 0 1 0 2 0 1 1 0 2 2 2 2 0 0 0 2 0 0 1 1 1 2 1 0 1 0 0 0 2 1 2 2 1 1 0 1 0 1 1 0 1 1 0 0 2 1 1 2 1 1 0 0 0 1 1 1 1 1 0 0 0 0 0 0 2 1 2 0 0 0 0 2 0 1 1 0 0 1 2 1 1 1 2 0 0 0 0 0 1 2 0 0 2 0 0 0 0 2 0 0 1 0 1 2 1 1 0 0 1 0 0 2 2 1 2 0
154 1 0 0 0 1 1 2 1 2 0 0 1 2 1 1 0 0 0 2 0 0 0 0 0 0 0 1 1 1 2 0 0 1 0 0 2 2 0 0 1 1 0 1 2 1 1 0 0 0 0 1 1 1 0 1 0 0 1 0 1 1 0 2 1 0 1 1 2 0 0 0 0 2 0 2 2 0 0 0 1 2 2 0 2 0 0 0 0 2 0 1 0 1 0 2 1 0 0 0 0 1 1 0 2 0 2 0 2 1 0 1 1 1 1 1 1 0 0 0 2 0 1 1 1 0 0 0 0 0 0 0 0 0 0 0 2 0 0 0 0 2 1 0 0 0 0 0 0 1 0 1 0 0 1 1 0 1 0 2 2 0 1 1 1 2 2 2 0 2 2 0 2 0 0 1 1 1 0 1 1 1 1 1 1 0 1 1 0 0 1 1 1 1 2 0 0 0 0 0 0 0 0 1 2 0 0 0 1 0 1 0 1 0 0 2 0 2 1 2 0 0 1 1 1 0 1 0 0 0 0 0 0 0 0 0 0 2 0 1 0 0 2 2 2 0 0 0 0 0 0 0 0 0 0 2 2 2 0 0 0 0 0 0 0 0 1 0 2 0 0 2 0 0 1 1 0 2 2 0 0 1 1 2 1 1 1 1 1 2 1 1 0 0 2 0 2 0 0 0 0 0 0 1 0 0 0 0 0 1 0 1 0 0 1 0 1 1 0 1 0 2 1 0 1 0 1 0 1 2 0 0 1 1 0 0 0 2 0 1 2 2 2 1 2 2 0 1 1 2 0 1 0 1 0 0 1 0 0 2 0 0 2 0 1 0 0 2 2 0 2 2 1 1 0 1 0 0 0 0 1 2 1 0 0 0 0 0 0 0 0 0 1 1 2 0 2 0 1 1 1 1 0 1 0 1 2 0 0 0 1 0 0 0 0 1 0 0 0 0 0 1 0 0 2 2 0 1 0 0 1 1 0 1 1 2 0 1 0 0 2 0 0 2 2 2 2 1 1 1 0 0 0 1 0 0 0 1 0 0 2 0 1 0 0 1 1 2 0 0 1 1 1 1 0 2 0 2 2 2 2 0 1 1 0 0 0 1 1 1 1 2 0 0 1 0 0 2 2 0 2 1 1 0 1 0 1 1 0 0 0 2 0 0 1 1 1 2 0 2 1 2 2 2 2 2 0 1 1 1 1 1 0 1 1 0 1 0 1 1 1 1 0 0 0 0 1 0 1 1 0 1 1 2 2 0 0 1 0 0 0 0 1 0 0 0 0 1 0 1 0 0 2 0 0 2 2 1 0 1 1 1 1 0 1 1 1 0 0 0 0 1 1 0 0 0 1 0 0 0 0 2 0 0 0 1 1 0 0 2 1 1 0 0 2 0 0 0 1 0 0 0 0 0 0 0 2 1 0 0 1 0 0 2 0 0 2 1 1 2 1 1 0 2 2 0 1 0 0 0 1 1 0 1 0 0 0 0 2 0 0 0 0 0 2 2 0 2 0 0 2 0 1 0 0 1 0 0 0 0 0 0 0 0 1 1 0 0 0 1 1 1 0 2 2 0 0 1 2 2 1 0 0 0 0 2 0 2 0 1 2 1 0 2 0 0 0 2 2 0 0 0 1 0 0 1 1 0 1 1 1 1 0 2 1 1 0 0 1 2 1 1 1 1 2 0 2 0 0 0 0 0 0 1 1 0 0 0 2 0 0 0 2 1 0 0 0 2 0 2 0 1 0 1 0 0 0 0 0 2 0 0 1 1 1 2 1 1 1 2 1 1 1 1 1 0 0 1 1 0 0 0 0 0 0 0 2 1 1 2 1 0 0 1 1 2 1 1 1 0 2 2 0 1 0 0 0 2 0 0 0 0 1 1 0 1 1 0 0 0 0 0 0 1 1 0 1 0 0 0 0 0 0 0 2 0 0 0 1 0 2 0 0 1 0 0 2 1 1 0 0 0 1 1 0 1 0 1 1 1 1 1 0 0 0 0 0 0 0 1 1 2 1 0 2 2 2 1 0 0 0 1 0 0 0 0 2 1 1 1 0 0 0 0 1 1 2 2 2 1 0 1 0 1 0 1 1 2 0 0 0 0 0 1 1 0 0 0 0 0 0 0 2 1 0 0 2 1 0 1 2 0 2 2 0 0 2 1 0 1 1 0 1 1 2 0 0 0 1 0 1 0 0 0 1 1 0 0 2 0 0 0 0 1 0 0 0 1 0 2 0 0 1 2 1 0 0 0 0 1 1 1
155 1 1 0 0 0 0 2 1 2 0 0 0 1 1 1 0 1 0 2 1 1 0 0 0 0 1 0 2 0 2 0 0 0 2 2 2 2 0 0 2 2 0 0 2 1 1 0 0 1 1 1 0 1 0 2 0 1 2 0 1 2 0 2 1 2 1 0 0 0 0 0 2 2 2 2 2 0 1 1 1 2 2 2 1 0 1 0 0 2 0 1 1 2 0 2 1 2 2 2 1 0 1 1 2 1 2 0 2 0 0 2 1 2 1 2 2 2 2 0 2 2 1 1 0 1 1 1 1 0 0 0 0 0 0 0 0 0 0 0 0 2 0 0 0 0 1 0 0 0 1 0 0 0 0 0 0 1 0 0 1 1 0 2 0 0 0 0 0 1 1 1 0 2 0 1 2 0 0 1 1 1 1 1 2 1 1 1 0 0 0 1 0 0 2 0 1 0 0 0 1 1 0 2 2 0 1 1 2 0 0 0 2 0 0 2 0 0 0 1 1 1 2 2 0 0 0 1 0 0 0 0 0 0 0 0 0 2 0 0 1 0 1 2 2 0 0 0 1 1 0 0 0 1 0 1 1 2 0 0 0 0 0 0 1 0 0 0 2 1 0 2 0 1 1 1 0 1 1 0 0 1 1 1 2 1 1 2 0 2 0 0 0 0 2 1 2 0 1 0 1 0 0 0 0 0 0 0 0 2 0 2 1 0 1 0 0 0 0 1 0 2 1 0 1 0 1 0 0 0 0 2 0 0 0 0 1 1 1 0 0 0 2 0 1 1 0 0 2 1 1 0 0 1 0 0 1 0 1 1 0 0 1 0 1 0 0 2 2 0 2 2 0 0 0 0 0 1 1 2 0 0 0 0 0 0 0 0 0 0 0 1 1 0 2 0 1 0 0 0 0 0 0 2 1 1 1 2 1 1 0 1 1 0 1 2 0 1 0 1 0 1 0 1 0 1 1 0 1 0 1 1 0 0 1 1 1 2 0 0 1 0 0 0 0 1 1 0 0 0 0 0 0 2 1 1 0 0 0 0 2 0 0 0 0 1 1 1 0 1 1 1 2 2 0 0 0 1 2 1 2 0 1 1 0 1 0 1 0 1 2 2 0 1 2 0 1 2 2 1 1 2 2 1 2 0 2 1 0 1 0 1 0 1 1 1 0 2 0 1 1 2 0 1 0 1 0 1 1 1 1 0 0 1 0 0 1 1 2 0 1 0 0 1 1 0 1 0 1 1 0 1 0 2 0 1 0 1 0 0 0 0 0 0 0 1 1 0 2 0 1 1 1 0 1 1 1 1 0 2 0 0 0 0 1 0 0 0 0 0 0 0 0 1 1 1 1 1 0 0 1 1 0 0 0 2 0 0 0 1 1 0 0 0 2 0 0 0 1 0 1 0 0 0 0 0 2 1 0 0 0 0 1 1 1 1 1 1 1 2 0 0 0 2 2 0 1 0 1 1 0 2 0 2 0 0 0 0 1 0 0 0 1 1 0 1 0 2 0 1 0 1 0 0 0 2 0 0 0 0 0 0 1 0 2 2 2 1 0 0 1 1 1 2 0 0 0 1 0 1 1 0 0 1 2 1 0 2 0 0 0 0 0 1 1 1 0 1 1 0 0 0 1 1 0 2 1 0 0 0 0 0 0 2 0 0 2 0 1 2 0 0 0 0 1 0 1 1 2 2 2 2 0 0 0 0 1 0 0 0 0 0 1 0 0 1 0 1 0 1 0 0 1 0 0 0 0 0 1 1 1 2 0 0 0 1 0 2 2 2 0 0 2 2 1 1 0 2 0 0 2 0 0 0 0 0 0 0 0 2 2 0 0 1 1 2 1 2 1 0 1 1 0 1 0 0 0 2 2 0 1 1 1 0 0 0 0 0 0 0 0 0 1 1 0 1 1 1 0 0 0 2 0 0 1 1 0 0 0 0 2 0 1 0 0 2 1 0 1 0 0 0 0 2 0 1 0 1 0 0 1 1 0 0 0 0 0 0 0 0 0 2 1 1 2 0 2 2 0 0 0 2 1 1 2 2 0 0 0 2 0 0 1 1 1 1 1 1 1 1 0 0 0 0 0 1 1 2 2 2 2 0 0 0 0 0 0 1 0 1 0 0 2 1 0 1 1 0 0 0 2 0 1 0 1 0 1 1 0 1 1 0 0 0 0 1 1 0 1 0 0 1 0 0 0 1 0 0 2 0 0 0 0 0 0 0 0 0 1 2 1 0 0 1 1 0 0 1 1 0 0 0
156 0 1 0 1 0 0 2 2 1 0 1 0 0 0 0 0 1 2 0 1 1 0 0 0 0 0 0 1 1 2 1 0 1 2 1 2 2 0 0 1 1 1 0 2 1 1 0 1 0 0 0 0 1 0 0 2 1 0 0 0 1 0 1 0 0 0 0 1 1 0 0 1 2 1 2 2 0 2 0 2 2 1 1 2 0 0 1 1 2 0 1 0 1 0 0 0 0 0 2 0 0 0 0 2 1 2 1 1 0 1 1 0 2 0 2 2 0 1 0 1 0 1 1 0 1 1 1 0 1 0 0 1 1 0 0 0 0 0 0 0 2 0 0 0 0 0 0 0 1 0 0 0 0 0 0 0 1 0 2 1 1 1 1 0 2 2 1 1 0 0 0 0 2 1 2 1 1 0 1 1 1 0 0 2 1 1 0 0 0 2 2 1 1 2 0 1 0 0 0 0 1 0 1 2 1 1 0 0 0 0 0 1 0 0 2 0 1 2 0 1 1 1 2 0 0 1 0 0 0 0 0 0 0 0 0 0 2 0 1 0 1 2 2 2 0 0 0 0 0 0 1 0 0 0 1 1 2 0 0 0 0 0 0 0 0 0 1 2 1 0 2 0 2 0 2 1 2 2 0 0 1 2 2 2 2 2 0 0 1 0 1 0 0 2 0 1 2 0 1 0 0 1 0 0 1 1 0 1 2 1 1 1 0 0 0 1 0 1 0 1 1 0 0 1 0 0 0 0 1 0 0 0 0 0 0 0 1 1 0 1 1 2 2 1 1 0 0 1 1 0 0 0 0 0 0 0 0 0 1 0 0 1 0 0 1 0 2 1 0 1 1 2 2 0 1 0 0 0 1 1 1 1 0 0 2 2 0 0 0 0 1 2 1 2 0 2 0 0 1 0 2 0 1 0 0 1 1 0 2 0 1 0 0 0 1 1 0 0 0 0 1 1 0 0 2 1 1 1 0 1 0 1 1 1 0 1 0 2 0 1 0 0 0 0 1 1 0 0 0 0 0 0 1 1 1 0 1 0 1 1 1 0 0 0 0 0 1 0 1 1 1 1 1 0 0 0 2 1 0 1 1 2 1 0 1 0 0 1 1 1 2 1 2 2 0 1 2 2 2 0 2 1 0 1 1 2 1 0 0 0 2 1 2 2 0 0 2 0 1 1 1 0 1 1 1 0 1 1 1 1 1 0 0 2 1 1 1 0 0 0 0 0 0 1 0 1 1 0 2 0 1 0 2 0 1 0 2 0 0 0 0 0 0 0 1 1 1 1 0 1 1 1 0 0 1 1 1 0 2 0 0 1 0 0 0 1 0 2 2 0 2 0 1 2 0 0 0 0 0 0 2 0 0 0 2 1 0 0 0 1 0 0 0 1 0 0 0 0 0 0 0 0 0 0 1 1 1 0 0 2 0 1 1 0 1 2 1 0 1 0 1 0 0 2 0 2 0 2 2 0 2 0 1 1 0 0 1 0 0 0 0 1 0 2 2 0 1 1 0 1 1 0 0 0 1 1 0 1 1 0 1 0 0 1 1 1 0 0 0 2 0 0 0 0 0 0 2 0 1 0 0 1 0 1 1 1 0 1 0 1 0 0 1 1 0 0 1 1 0 1 0 0 1 1 2 1 0 0 0 0 0 0 2 0 0 1 0 1 2 0 0 0 0 0 1 1 1 0 0 0 0 0 0 0 0 1 0 2 0 1 1 1 0 2 0 0 1 0 2 1 0 0 1 1 0 0 0 0 1 0 1 0 0 0 1 0 1 1 2 0 1 2 2 1 1 0 0 0 0 0 0 0 0 0 0 1 0 0 2 2 0 0 2 2 2 0 1 1 0 2 2 2 2 0 0 0 2 1 0 0 0 1 1 0 1 0 0 0 0 0 0 0 0 0 0 1 0 0 0 0 0 0 0 2 0 0 0 0 0 0 0 1 0 0 2 1 0 2 0 0 0 0 2 0 0 0 0 2 2 2 2 0 0 0 0 0 0 0 2 0 1 1 0 2 2 2 2 0 0 0 2 0 0 0 0 1 1 0 1 0 0 0 0 0 0 1 1 2 1 0 1 0 1 0 1 1 1 0 0 2 0 0 1 0 0 0 1 0 1 0 0 2 0 0 0 1 2 0 0 1 0 2 0 1 0 1 2 0 0 0 2 0 1 1 1 1 1 2 1 0 0 0 0 0 1 0 1 0 0 0 2 0 1 0 0 0 1 1 2 0 0 1 1 1 0 1 0 0 0 0 0
157 1 1 0 1 0 0 1 2 1 0 0 0 1 1 1 0 2 1 1 1 1 1 0 0 0 0 2 2 1 2 1 0 0 2 0 2 1 1 0 0 0 0 0 0 1 1 1 0 0 0 1 1 1 0 2 0 0 0 0 1 1 0 2 0 0 0 0 1 1 1 1 2 2 2 2 2 0 1 1 0 1 2 0 1 0 0 1 1 2 1 1 1 1 0 1 1 2 0 2 0 0 2 0 2 0 2 0 2 0 0 2 0 2 0 1 0 0 2 0 1 1 1 1 0 1 1 1 1 0 0 0 0 0 0 0 0 0 0 0 0 2 0 0 0 0 0 0 0 0 0 0 1 0 0 0 0 0 1 2 1 1 0 2 0 1 1 1 0 2 2 0 0 2 0 1 1 0 0 1 1 0 1 1 2 1 1 0 0 0 0 0 0 1 2 0 1 0 0 0 1 1 0 2 2 1 1 1 0 0 1 0 1 1 0 2 0 2 0 2 0 0 2 2 0 0 0 0 0 0 0 0 0 0 0 0 0 2 0 2 0 0 2 2 2 0 0 0 0 0 0 0 0 0 0 1 1 1 0 0 0 0 0 0 0 0 0 0 2 0 0 1 0 0 1 2 0 1 1 0 1 1 1 1 2 1 1 0 0 2 2 2 0 1 2 1 1 0 0 2 0 0 1 1 0 0 0 1 1 1 1 2 2 1 2 0 1 0 1 1 1 2 0 0 1 0 0 0 1 0 0 2 0 0 0 0 0 1 1 1 2 1 2 2 0 0 0 0 0 1 0 0 0 0 0 0 1 0 0 1 0 0 0 0 0 1 0 2 1 0 1 1 0 0 0 0 0 0 0 1 2 1 2 0 0 1 1 1 1 1 1 2 1 1 1 1 2 0 1 1 1 1 0 1 0 0 1 0 0 1 1 0 1 0 1 2 0 1 0 0 0 0 0 1 2 2 1 1 2 0 2 0 0 1 0 1 0 1 0 0 1 1 0 0 0 1 1 1 0 0 0 0 0 1 1 1 0 2 1 1 1 0 0 0 0 2 2 2 0 0 0 0 2 2 0 0 0 1 0 0 2 0 1 0 1 1 0 1 0 2 1 1 0 1 0 0 0 0 0 2 0 2 2 1 1 1 1 1 0 1 0 1 0 0 0 1 0 2 0 1 1 2 0 2 1 2 0 1 1 2 1 0 0 0 0 0 0 0 0 1 0 0 1 1 2 0 2 1 1 2 1 1 0 1 1 2 0 0 1 1 1 1 1 0 0 0 0 1 1 1 0 1 0 0 0 0 0 1 0 1 0 0 0 0 0 0 0 0 0 0 0 2 1 0 0 1 1 0 0 0 0 1 1 1 0 2 0 0 0 0 0 0 0 1 0 1 1 0 0 1 0 0 0 1 0 0 1 1 0 0 1 0 2 2 0 0 2 1 0 0 0 0 0 0 1 0 2 1 0 1 1 1 0 1 0 0 0 0 1 0 0 0 2 0 1 2 0 2 0 1 1 0 1 1 1 0 1 0 1 1 0 1 0 0 1 1 1 1 0 0 1 0 0 1 2 0 0 1 1 1 0 0 1 2 2 2 1 2 0 0 0 0 0 1 1 0 0 1 0 0 0 1 1 0 0 2 0 0 0 0 0 0 1 2 1 1 1 0 0 1 1 1 1 1 1 0 1 1 0 0 0 0 0 0 1 1 1 0 1 0 0 0 1 1 0 0 1 2 0 2 0 1 1 0 1 0 0 0 0 1 1 2 0 0 0 2 0 2 2 1 1 0 2 2 1 1 0 0 0 0 0 0 0 0 1 0 0 0 0 1 1 0 1 1 1 2 0 1 2 0 1 2 0 2 0 0 0 0 1 1 1 0 1 0 0 0 0 0 0 0 0 0 1 1 0 1 1 0 0 0 0 0 0 0 1 0 1 1 1 1 0 0 0 0 1 0 2 1 1 0 0 0 2 0 0 0 0 1 0 2 2 2 1 0 0 1 1 0 0 0 0 0 2 1 1 0 1 2 0 0 1 1 0 0 1 1 0 1 0 1 1 0 0 0 2 0 0 2 2 2 0 0 0 1 0 2 1 2 1 1 2 1 1 1 2 1 1 1 1 1 1 0 1 1 0 1 1 0 0 0 2 1 1 0 2 0 1 2 0 0 2 0 0 1 1 1 1 0 2 0 2 0 0 0 0 1 0 2 0 0 0 2 1 0 0 0 1 1 0 1 0 0 1 2 2 0 0 0 0 0 0 0
158 0 0 0 0 1 1 2 0 2 0 0 1 1 0 1 1 1 1 1 2 1 0 0 0 0 1 0 2 0 2 1 1 1 1 0 1 2 0 0 2 2 0 0 1 0 0 1 0 0 0 1 0 1 1 2 0 1 1 0 1 2 0 2 0 0 0 0 1 1 1 1 2 2 0 2 1 1 2 0 2 2 2 0 0 0 1 1 1 2 1 1 0 1 0 0 0 0 0 1 0 0 1 0 2 0 2 0 2 0 0 2 0 1 0 0 0 0 1 0 1 0 2 1 0 0 0 0 0 0 0 0 0 0 0 0 0 0 0 0 0 2 0 0 0 0 0 0 0 0 0 0 0 0 0 0 0 0 1 1 0 1 2 0 0 1 1 1 1 1 1 0 0 2 0 0 2 1 0 0 0 0 0 0 1 0 2 0 0 0 1 2 0 0 1 0 1 0 0 0 0 0 1 1 2 1 1 0 2 0 2 0 2 0 0 2 1 1 2 0 1 1 2 2 0 1 1 1 0 1 0 0 0 1 1 0 1 2 0 1 0 0 2 1 1 0 0 0 1 1 1 1 0 0 0 2 1 1 0 0 0 0 0 0 0 0 0 0 1 0 0 1 0 0 1 1 0 2 1 0 0 1 0 2 1 1 0 2 0 2 1 1 0 1 2 1 1 0 0 0 0 0 0 1 0 0 0 0 0 1 0 1 1 0 2 0 0 0 0 1 1 2 2 0 2 0 0 0 0 1 0 0 0 0 0 0 0 2 0 0 0 1 2 2 0 0 0 0 0 1 1 0 1 0 1 1 0 1 0 1 0 0 2 0 2 1 0 1 2 0 2 2 0 0 1 1 0 0 0 1 0 1 0 0 0 0 1 0 0 1 0 0 1 1 2 1 1 1 0 0 0 0 0 1 0 1 2 1 0 1 1 0 0 0 0 1 1 0 1 0 0 1 0 1 1 1 1 2 2 0 2 0 1 2 1 1 1 0 0 0 2 0 0 0 0 1 2 0 0 0 0 0 0 1 1 1 0 0 0 0 2 0 1 1 0 1 1 2 0 0 1 1 2 2 1 0 1 0 2 0 1 0 2 0 1 0 0 0 1 0 1 1 0 2 1 0 1 1 1 2 0 2 1 1 1 0 1 2 0 2 0 2 0 0 0 2 0 2 0 1 1 2 1 2 1 1 0 0 0 2 0 0 0 1 1 0 0 1 2 0 1 0 0 0 2 0 1 0 1 1 0 1 0 2 0 1 0 0 0 1 1 0 1 0 1 0 0 2 0 2 1 1 1 0 1 1 1 1 0 1 0 0 1 0 0 0 1 2 0 2 0 0 0 0 0 0 0 0 0 0 0 2 0 1 0 2 2 0 0 2 1 1 0 1 0 0 0 0 0 1 0 1 0 1 0 1 1 0 0 0 1 0 0 2 0 1 2 0 0 1 2 0 0 1 1 0 1 0 1 1 0 2 0 0 0 0 0 0 2 2 2 1 0 0 1 1 0 2 2 0 0 2 0 0 0 0 2 0 1 1 0 2 0 0 1 1 0 1 1 0 2 0 0 1 0 0 0 2 2 2 0 2 0 1 1 2 1 1 0 0 1 0 1 1 1 0 0 2 1 0 0 0 0 0 2 2 0 1 1 1 0 0 0 2 1 1 1 0 1 0 0 0 0 0 1 0 1 1 0 0 0 0 0 0 0 0 0 0 2 0 2 2 1 2 0 0 1 1 0 1 0 1 1 2 1 0 0 1 0 1 1 1 0 0 0 2 0 2 2 2 0 0 2 0 0 0 0 1 0 0 1 0 0 0 0 0 1 0 0 1 1 1 0 1 2 1 0 0 1 0 1 1 2 2 0 0 1 1 1 0 1 0 0 1 0 0 0 0 0 0 0 0 1 1 0 1 1 0 0 1 0 0 0 1 1 1 0 0 0 0 1 0 0 0 0 1 1 0 0 0 1 1 0 2 0 2 0 1 1 1 2 2 1 1 0 2 0 0 1 0 2 2 0 0 2 2 2 2 0 1 1 2 0 0 1 1 1 0 1 1 0 0 0 0 1 1 1 2 2 2 0 0 0 2 0 2 1 2 1 2 2 0 0 1 0 0 0 2 0 0 0 0 0 1 1 0 0 0 0 1 2 1 2 0 1 0 0 1 0 1 0 0 0 0 1 0 0 0 1 0 0 1 0 0 0 0 0 0 2 0 0 0 0 1 0 1 1 1 0 2 0 0 0 2 1 0 0 0 0 0 0 0
159 0 0 1 0 0 0 2 2 2 0 0 1 1 0 1 1 2 0 2 0 0 0 0 0 0 0 0 1 0 1 1 0 1 0 0 1 1 0 0 0 0 0 0 2 0 0 0 1 0 0 0 0 1 0 1 0 0 2 1 2 2 0 2 0 0 0 0 2 1 0 2 2 2 2 2 2 0 1 0 1 2 1 1 2 0 0 0 0 2 0 1 0 1 1 1 0 1 1 1 1 1 1 0 2 0 2 2 0 0 1 1 0 0 0 0 0 0 1 0 1 0 0 0 0 0 0 1 0 1 0 0 0 0 0 0 0 0 0 0 1 1 1 0 0 0 1 0 0 1 0 0 0 0 1 0 0 2 0 0 1 0 2 0 1 2 1 1 0 2 2 1 0 2 0 2 0 0 1 1 0 1 1 1 1 0 1 1 0 0 0 1 1 1 2 1 1 0 0 0 0 0 0 1 2 1 1 0 0 0 0 0 2 0 0 2 0 0 1 0 0 0 0 1 1 0 2 0 0 0 0 0 0 0 0 0 0 2 0 2 0 0 1 2 2 0 0 0 0 0 0 0 0 0 0 2 0 2 1 1 1 1 0 0 0 0 0 0 0 0 1 1 0 1 0 0 0 2 2 0 1 1 0 2 0 1 0 1 1 2 0 1 1 0 2 1 2 0 0 0 1 0 0 0 0 0 0 0 0 0 0 0 2 0 2 0 0 0 0 1 1 1 1 1 0 0 1 0 1 1 0 0 0 0 0 1 0 2 0 1 1 1 2 2 0 0 0 1 1 2 0 1 1 0 1 0 0 0 0 1 0 0 2 0 2 0 0 1 2 0 2 2 1 1 0 0 0 0 0 2 1 0 0 0 0 0 0 0 0 1 0 0 0 0 2 0 1 1 0 0 0 0 0 1 0 0 1 1 0 2 0 0 0 1 1 1 0 0 1 0 0 1 0 1 0 1 1 1 1 0 1 0 0 0 1 1 0 1 1 0 1 1 1 1 1 2 1 1 0 0 0 0 0 1 1 1 0 1 0 1 1 0 1 1 0 1 1 2 0 0 0 0 2 2 0 1 0 1 2 0 1 0 1 0 1 1 0 0 1 1 2 1 0 2 0 0 2 0 0 2 0 2 2 1 2 1 2 0 0 1 0 1 0 2 2 0 1 2 1 2 2 2 1 2 0 1 0 1 1 1 1 1 0 1 0 1 1 1 2 0 0 0 0 0 2 0 1 1 1 1 0 1 1 1 1 1 0 0 0 0 0 0 0 0 0 0 0 1 1 1 0 0 1 0 1 1 1 1 0 2 0 0 0 0 0 0 0 0 1 1 0 2 1 0 1 0 0 0 0 0 0 1 1 2 0 2 1 0 0 1 0 0 0 1 2 0 0 0 0 0 0 0 0 0 0 1 1 1 0 0 2 0 0 1 0 0 2 0 1 1 0 1 0 2 2 0 2 1 0 0 0 1 1 0 2 1 0 1 2 1 1 0 0 1 0 1 1 1 1 0 1 1 0 1 1 0 2 0 0 0 1 1 1 1 1 2 0 2 0 0 2 1 0 1 0 0 0 2 1 1 1 0 0 1 1 2 0 0 1 0 0 0 0 2 0 0 0 1 1 0 0 1 0 0 0 2 0 0 0 1 0 0 0 2 2 2 2 0 1 1 0 0 0 0 0 0 0 0 0 0 0 0 0 0 0 1 0 0 2 0 0 1 0 1 0 1 1 1 0 2 1 0 0 0 0 0 0 0 2 0 0 2 1 1 1 2 1 1 1 2 0 1 2 1 1 0 1 0 0 0 0 0 0 0 1 0 1 0 0 1 1 1 0 1 2 1 0 0 2 0 2 2 0 1 0 0 0 1 0 1 0 0 0 0 0 1 0 1 2 0 1 0 1 1 0 1 1 1 0 0 0 1 0 0 2 0 0 0 0 0 0 1 0 0 0 0 1 0 2 0 0 0 1 1 0 1 0 1 0 2 2 2 0 0 0 0 1 0 0 2 0 1 0 0 2 2 2 2 0 1 0 1 1 0 2 2 0 2 0 2 0 0 0 0 2 2 2 0 1 1 0 1 0 0 1 1 1 0 0 0 1 0 0 2 0 0 0 0 0 0 0 0 2 0 0 1 1 2 0 1 1 0 1 0 1 0 1 2 0 1 1 0 1 0 1 1 2 0 2 1 0 0 0 0 1 1 0 1 1 1 0 1 0 2 1 0 1 0 0 0 0 0 0 1 1 0 0 1 1 0 1 0
160 0 1 0 0 0 0 0 2 0 0 2 1 2 1 1 0 2 0 2 1 0 0 0 0 0 0 0 1 1 2 0 1 1 1 0 1 1 0 0 0 0 1 0 2 1 0 0 1 1 1 1 0 1 1 1 0 0 1 0 1 1 0 2 0 0 0 0 1 1 1 1 2 2 2 2 2 0 1 1 0 1 2 0 2 0 0 0 0 1 0 0 1 1 0 1 0 1 1 1 0 0 1 0 2 0 2 0 1 0 0 1 1 2 1 2 2 0 2 0 0 1 0 0 0 0 0 1 1 0 0 0 0 1 0 0 0 0 0 1 1 1 1 0 0 0 1 0 0 0 0 0 0 1 1 0 0 0 1 2 2 0 2 0 1 2 1 2 0 2 2 2 1 1 0 2 1 1 0 0 0 1 0 0 1 1 0 2 0 0 0 2 1 2 2 1 1 1 0 0 1 1 0 0 2 2 2 0 0 0 0 0 1 0 0 2 0 0 1 0 1 1 2 2 0 1 1 0 0 0 1 1 1 0 0 0 0 2 1 1 0 0 2 0 0 0 0 0 0 0 0 0 0 0 0 2 2 2 0 0 0 0 0 0 1 0 1 0 2 0 1 1 0 1 0 0 0 1 1 0 1 0 0 2 1 1 0 0 0 2 1 1 0 0 2 0 2 0 0 0 0 0 2 0 0 1 0 0 1 1 1 0 2 1 0 0 0 0 1 0 2 2 1 1 2 0 0 0 1 1 0 1 1 0 0 0 0 1 0 0 1 1 2 1 1 1 0 0 0 0 1 0 0 1 0 0 1 0 0 1 0 0 1 1 1 0 0 1 2 0 2 2 1 1 1 1 0 0 0 2 2 0 2 0 1 1 1 0 0 0 0 0 2 0 1 1 2 1 0 0 0 0 0 1 0 0 1 0 0 2 0 0 0 1 1 2 0 1 1 1 0 0 1 0 1 1 0 1 2 1 2 1 0 1 0 1 1 0 0 0 1 1 0 0 0 1 1 0 0 0 0 0 0 1 1 1 0 1 1 1 1 0 0 0 0 0 0 2 0 1 1 1 1 1 0 1 0 2 1 0 1 0 2 0 1 2 0 0 1 0 1 1 0 1 1 0 1 0 0 2 0 2 2 2 2 0 2 2 0 0 0 2 0 2 2 0 1 0 0 2 2 0 0 2 1 2 1 0 0 2 1 0 0 0 1 0 1 1 2 1 0 0 0 1 2 0 2 0 2 0 0 0 1 1 2 2 0 1 1 0 0 1 0 1 1 0 0 0 0 0 0 0 2 0 1 2 2 1 0 2 0 0 0 0 0 0 0 0 1 1 1 1 0 0 2 0 0 0 0 0 0 1 1 0 0 1 1 0 1 2 1 0 0 0 1 0 0 0 1 0 1 0 0 0 0 0 2 1 0 0 1 1 0 2 0 1 2 1 1 2 1 1 0 0 1 0 1 1 1 1 1 2 0 1 0 0 0 0 1 0 0 0 0 0 1 2 0 2 0 0 0 2 0 0 0 0 2 0 1 1 0 0 1 0 0 1 0 0 1 0 2 0 0 1 1 0 0 1 0 0 0 0 1 0 1 2 0 1 1 0 1 0 0 2 0 0 0 2 1 0 0 0 0 0 1 1 1 2 1 1 0 0 0 2 1 1 2 0 2 2 0 0 0 0 0 0 0 0 1 1 1 1 0 1 1 1 0 0 1 0 0 0 2 1 0 0 0 1 0 2 1 0 0 1 0 0 0 0 1 0 0 2 0 0 0 2 0 2 2 1 1 0 2 0 0 0 0 2 0 0 2 0 0 1 0 0 2 0 0 1 1 1 1 0 0 2 0 0 0 0 0 0 0 1 0 0 0 1 2 0 0 2 0 0 0 0 0 0 1 1 0 0 0 0 0 0 0 0 0 1 0 0 0 0 1 0 0 1 0 1 1 0 0 0 0 0 1 0 2 0 0 0 1 1 0 2 0 2 1 2 2 2 0 0 0 0 0 1 0 1 1 1 2 0 1 1 2 0 0 2 0 2 0 0 1 2 0 2 0 2 0 0 1 1 1 1 1 2 2 1 0 1 0 1 0 2 1 2 0 0 2 1 1 1 2 1 0 2 0 0 0 0 2 0 0 1 1 1 0 1 2 0 0 0 2 0 2 1 0 0 1 1 0 0 0 2 2 0 0 0 0 0 0 0 1 1 1 0 2 1 1 0 0 1 0 0 0 0 0 1 0 0 0 2 1 1 1 0 1 0 1 1
161 0 1 1 1 0 0 1 0 2 0 0 1 1 0 0 0 1 2 0 1 1 0 1 0 0 1 1 2 1 2 0 1 2 1 0 1 2 0 0 1 1 0 0 2 0 1 0 0 0 0 0 1 2 0 1 1 1 1 1 1 1 0 1 0 0 0 0 1 1 1 1 2 2 2 2 2 0 2 1 0 1 2 0 1 0 0 1 1 2 1 2 0 1 0 1 0 0 0 2 1 0 1 0 2 0 2 0 2 0 0 2 1 1 1 1 1 0 2 0 0 0 2 2 1 1 1 1 1 0 0 0 0 0 0 0 0 0 0 0 0 2 0 0 0 0 0 0 0 1 0 1 0 0 0 0 0 2 0 0 1 0 2 0 1 2 1 2 0 1 0 1 1 1 1 2 1 0 0 1 1 1 0 0 0 0 1 2 0 2 0 2 0 0 1 0 1 1 0 0 0 0 0 2 2 0 0 0 0 0 0 0 1 0 0 2 0 2 1 1 0 0 2 2 0 1 1 1 1 0 0 0 0 0 1 1 0 2 0 1 0 0 1 2 2 0 0 0 1 1 1 2 0 0 0 1 0 1 0 0 0 0 0 0 0 0 0 1 1 0 1 1 0 1 0 0 0 1 1 0 1 1 0 2 1 2 0 0 1 2 0 1 1 0 2 1 2 0 0 0 0 0 1 1 0 0 0 0 0 1 0 1 0 0 0 0 0 0 1 0 1 1 1 1 1 0 1 0 1 1 0 0 0 0 0 1 1 2 0 0 1 1 2 2 0 0 1 0 0 1 0 1 1 0 0 1 0 0 0 2 0 0 2 0 2 1 0 1 1 0 1 1 1 1 1 1 0 0 0 2 1 1 0 0 1 1 1 0 0 0 0 0 1 0 2 0 0 0 0 0 0 0 0 1 1 0 1 0 0 1 1 0 0 0 0 1 1 0 0 0 0 1 1 0 0 2 2 2 2 0 2 1 0 2 1 2 0 0 1 0 1 1 0 0 0 1 1 0 0 0 0 1 0 1 1 1 0 2 1 1 1 0 0 1 0 1 1 1 0 1 1 1 2 2 0 0 0 2 1 0 1 1 1 0 1 2 0 0 2 0 2 2 0 1 0 0 0 1 1 1 1 1 0 0 0 0 1 1 0 1 0 1 1 1 1 1 1 2 0 1 0 2 0 1 0 1 0 0 0 2 1 0 0 1 0 1 1 1 2 0 1 1 0 1 2 1 0 1 1 2 1 1 1 2 1 0 0 1 0 1 1 0 1 0 0 0 0 1 1 1 1 1 2 0 1 2 2 0 0 2 0 0 0 0 1 0 0 0 2 2 1 0 0 0 0 0 1 0 0 0 0 2 1 1 0 2 0 0 0 1 1 0 0 1 0 0 0 0 1 0 0 0 0 0 0 0 2 0 0 0 0 0 0 2 0 1 2 2 0 1 0 0 0 1 2 0 1 1 1 1 1 2 1 0 1 0 0 0 2 0 0 0 1 0 2 2 1 2 0 0 1 0 1 0 1 0 1 0 1 1 0 2 1 0 1 2 1 0 0 1 1 1 1 2 0 1 0 1 1 1 0 0 0 0 0 2 0 2 0 0 0 0 0 0 0 0 0 1 0 0 0 0 1 0 0 1 1 0 1 1 1 1 0 2 0 0 1 0 0 1 1 1 0 0 2 0 2 1 0 0 0 0 0 0 0 1 0 0 1 1 0 0 2 1 0 0 2 1 0 2 1 2 0 0 0 0 0 0 1 1 0 1 1 1 1 2 1 2 2 2 0 0 2 1 1 1 0 1 0 0 1 0 0 0 0 0 0 0 0 2 2 0 1 1 1 2 0 0 1 1 1 2 1 2 1 0 0 2 0 0 0 0 1 0 0 0 0 0 1 0 0 1 1 1 0 1 1 1 0 0 0 0 0 0 2 0 0 0 1 0 2 0 0 0 0 0 1 0 2 0 0 0 1 1 0 0 0 1 1 2 2 2 0 0 0 0 0 0 0 1 0 1 1 1 2 2 2 2 0 0 0 1 0 0 2 2 0 0 0 1 1 1 1 2 2 0 0 1 1 1 0 1 0 1 1 2 0 1 1 1 2 0 0 2 0 1 1 0 0 1 0 0 1 2 1 0 1 0 0 0 1 0 1 0 1 0 2 2 0 0 2 0 0 0 1 0 0 2 2 0 1 0 0 0 0 0 0 1 1 0 0 1 0 0 0 0 0 0 0 1 0 0 0 2 0 0 0 0 0 0 0 0
162 1 1 0 0 0 0 2 1 1 0 0 0 0 0 0 0 2 0 2 1 1 1 0 0 0 1 0 1 1 2 0 1 1 1 0 1 1 0 0 1 1 1 1 2 0 0 0 0 0 0 1 0 0 1 0 2 0 0 1 0 1 0 2 2 1 1 0 1 0 0 1 2 2 2 2 1 0 0 0 1 2 1 1 1 0 0 0 0 1 0 0 0 1 0 0 0 1 1 2 0 0 0 1 2 0 2 1 1 0 0 2 0 1 0 1 1 0 0 0 2 0 1 1 0 0 0 0 0 0 1 1 0 0 0 0 1 0 0 0 1 1 0 0 0 0 0 0 0 1 0 0 0 0 0 0 0 1 1 1 1 0 2 0 1 2 2 2 1 1 0 1 0 2 0 0 2 1 0 0 0 0 1 1 2 0 2 1 0 0 1 2 0 0 1 0 0 0 0 0 0 1 1 1 2 1 1 0 1 0 0 0 1 0 0 2 0 1 0 1 0 0 2 2 0 2 2 1 1 2 0 0 0 0 0 0 0 2 2 1 0 0 2 2 2 0 0 0 0 0 0 0 0 0 0 0 0 0 0 0 0 0 0 0 1 0 1 0 0 0 1 1 2 0 0 2 1 2 2 0 2 0 1 1 1 1 0 1 0 1 1 1 1 0 1 1 0 0 0 0 0 0 1 1 1 0 0 0 0 0 0 0 0 0 2 0 2 1 1 0 1 2 2 0 0 0 0 0 1 1 1 1 0 0 0 0 0 1 1 0 0 0 1 2 1 1 0 0 1 2 1 0 0 0 0 0 0 0 1 0 1 1 2 0 2 0 0 2 2 0 2 2 0 0 0 0 0 0 0 2 0 0 2 0 0 1 1 0 0 0 1 1 1 1 2 0 1 1 1 1 1 1 0 2 0 1 0 1 0 2 0 2 0 0 0 2 1 0 0 0 1 2 1 0 1 1 0 0 0 0 0 0 0 1 1 2 0 2 1 1 0 2 0 1 0 2 1 0 0 0 0 0 0 1 1 0 1 0 0 0 2 0 1 1 0 1 1 1 0 1 1 1 0 0 1 1 0 1 2 0 1 0 1 1 0 0 0 2 0 0 2 2 1 0 0 0 0 2 2 2 0 2 1 1 1 0 1 0 0 1 0 2 0 0 0 2 0 2 0 1 0 2 0 2 0 2 1 0 0 2 0 2 0 0 1 1 2 1 1 1 1 1 0 0 2 0 1 2 0 2 0 2 0 2 0 0 0 1 0 2 2 0 1 0 0 0 0 0 0 0 1 1 1 0 0 1 1 0 0 2 0 0 0 0 0 0 1 0 1 1 1 0 0 0 0 0 0 0 0 0 0 2 0 0 0 2 0 0 1 0 0 0 0 0 0 1 1 0 0 0 2 0 0 0 0 1 2 1 0 0 1 1 1 1 0 1 2 2 1 2 0 1 0 0 2 0 1 2 1 1 1 1 0 1 0 0 0 1 1 0 0 0 1 1 1 1 0 2 0 0 1 1 0 1 1 1 1 0 1 1 0 0 0 1 1 1 0 0 0 0 2 1 0 1 1 0 0 1 0 0 0 0 0 0 2 0 2 2 0 0 1 0 0 1 1 1 0 1 0 1 0 0 0 0 0 1 1 0 0 0 0 0 0 2 1 0 2 0 1 1 0 0 0 0 1 1 2 0 0 0 0 0 0 0 1 1 1 0 0 0 0 0 2 1 0 0 0 2 0 2 0 0 0 0 0 0 0 0 1 0 0 2 1 1 1 2 1 2 2 2 0 0 2 1 0 0 0 1 0 0 1 0 0 0 0 1 0 0 1 1 1 0 1 1 1 1 1 2 1 0 1 2 1 2 1 0 0 2 2 0 2 0 1 0 0 0 1 1 1 0 1 0 0 0 1 0 0 1 0 0 0 0 0 0 1 0 0 0 0 0 0 0 0 0 1 0 1 1 1 0 0 0 1 1 0 0 0 0 2 1 1 1 0 0 0 0 0 1 1 2 0 1 0 1 2 1 2 1 0 1 0 2 0 0 0 0 1 0 1 1 0 0 0 0 0 2 2 2 1 1 0 1 0 1 1 2 0 1 1 1 2 0 0 1 1 1 1 1 0 0 0 0 2 0 0 0 1 0 0 0 2 0 2 0 0 0 0 1 0 0 1 1 0 1 1 1 1 0 0 1 1 0 0 0 0 1 0 1 1 0 0 1 0 1 0 0 0 0 0 2 0 0 0 2 1 1 0 0 0 0 0 0
163 0 2 1 0 0 0 2 2 1 0 0 0 0 0 0 0 2 0 2 0 0 0 0 0 0 0 0 2 1 1 1 0 1 1 0 1 1 0 1 1 0 0 0 1 0 0 0 0 0 0 1 0 1 0 2 0 1 1 0 1 2 1 1 1 1 1 0 1 0 1 2 1 2 1 2 2 0 0 0 1 2 1 0 1 0 0 0 0 2 0 1 0 2 0 1 1 0 0 0 0 1 0 0 1 2 1 0 2 0 0 2 0 1 0 1 1 0 1 0 1 1 0 0 0 0 0 1 1 0 0 0 0 0 0 0 0 0 0 0 1 1 0 0 0 1 1 0 0 0 0 1 0 0 0 0 0 1 1 2 1 0 2 0 1 1 1 1 1 1 1 0 1 1 1 0 2 1 0 0 0 0 0 0 0 0 2 0 0 0 1 2 0 0 2 0 0 0 0 0 0 0 0 1 1 1 1 0 1 0 0 1 2 1 0 2 2 2 2 0 1 1 2 2 0 0 0 2 0 2 0 0 0 0 0 0 0 2 1 1 0 0 1 1 1 0 0 0 0 0 0 0 1 0 0 2 1 2 0 0 0 0 0 0 1 0 0 1 2 0 0 1 0 2 0 1 0 2 2 0 0 1 0 1 1 0 0 2 0 2 1 0 0 1 2 1 1 0 0 1 0 0 0 1 0 0 0 0 0 1 0 2 1 0 0 0 0 1 0 0 0 2 2 0 2 0 1 0 2 0 0 0 0 0 0 0 0 2 0 1 0 1 2 1 2 2 0 0 1 0 0 0 0 0 0 0 0 0 0 0 0 0 2 0 1 0 0 2 2 1 2 2 0 0 1 1 0 1 0 2 0 0 1 0 0 1 1 0 0 0 1 1 1 1 2 0 2 1 1 1 1 1 0 1 1 0 1 1 0 2 0 0 0 1 1 2 1 1 0 0 0 0 1 0 2 1 0 1 0 0 1 1 0 0 1 0 1 1 1 1 1 1 1 0 0 1 1 0 0 0 0 0 0 2 2 0 0 2 1 1 2 0 1 1 0 1 1 2 0 0 1 1 1 1 1 0 0 2 2 2 2 0 1 0 1 2 0 1 0 0 1 1 1 1 0 0 1 1 1 2 0 2 1 0 1 0 2 1 0 1 0 1 0 1 1 1 1 1 0 2 2 1 2 2 2 1 0 0 0 2 1 1 0 0 0 0 0 0 1 1 0 0 0 0 1 0 0 1 0 2 0 1 0 2 0 0 1 0 0 0 0 0 1 0 0 0 0 1 1 0 0 0 0 0 0 0 0 1 0 2 0 0 0 0 1 0 0 0 0 0 0 2 0 1 1 0 2 2 0 0 2 0 0 0 0 0 2 0 0 0 0 0 0 0 1 0 1 0 1 1 0 1 0 1 0 0 1 1 0 0 0 0 0 1 0 1 2 1 0 2 0 2 1 1 1 0 2 1 0 1 1 1 0 1 0 0 0 0 2 0 0 0 1 0 1 2 0 2 1 0 0 2 0 1 1 1 1 0 0 0 0 0 0 1 2 2 0 0 0 0 2 1 0 1 1 0 0 2 1 1 0 0 1 2 2 2 1 2 0 0 1 0 0 2 0 0 0 1 0 0 0 0 0 0 0 1 1 0 0 0 0 0 0 2 0 0 1 0 0 2 2 2 1 0 1 0 1 0 0 0 0 0 0 0 0 0 1 1 2 1 0 0 1 1 0 1 0 2 0 2 0 1 0 0 0 0 0 0 0 2 1 1 0 0 0 2 0 2 2 2 2 0 2 2 2 2 0 1 0 0 1 0 0 0 2 1 0 0 0 2 2 0 1 1 1 2 0 0 1 0 0 1 1 2 0 0 1 1 0 1 0 0 0 0 0 0 0 0 1 0 0 1 1 1 0 1 1 1 1 0 0 0 0 0 1 0 1 0 0 0 1 0 0 0 1 0 1 0 0 0 0 0 2 0 0 0 0 0 1 2 2 2 0 0 0 0 0 0 1 1 1 1 1 0 0 0 2 2 0 0 1 2 0 1 2 2 0 1 0 1 0 0 1 1 1 1 1 2 2 1 0 1 0 0 0 1 1 1 0 0 1 0 1 2 1 1 0 1 1 0 0 0 2 0 0 0 1 0 0 0 2 0 1 0 1 1 2 2 0 0 1 1 1 0 1 1 1 1 1 0 0 0 1 1 1 0 0 0 2 0 0 0 0 1 0 0 0 0 0 2 0 0 1 2 1 0 0 1 1 0 1 1
164 0 2 0 0 0 0 1 2 0 0 1 0 0 0 0 0 0 2 1 0 0 0 0 0 0 0 0 2 1 1 1 2 1 0 0 0 2 0 0 2 2 0 1 2 1 0 0 1 0 0 0 0 0 0 2 0 1 1 0 1 2 0 1 2 2 2 0 0 0 0 0 0 2 0 2 2 0 0 0 1 1 2 0 0 0 1 1 1 2 0 1 0 2 0 1 1 2 2 2 2 0 0 1 2 0 2 0 2 0 0 2 0 2 0 2 2 1 1 0 2 0 1 1 0 0 0 1 1 0 0 0 0 1 1 1 0 0 0 0 0 2 0 0 0 0 0 0 0 1 0 1 0 0 0 1 0 0 0 0 1 0 0 2 0 0 0 2 1 1 1 1 1 1 0 1 2 1 0 1 1 1 0 0 2 1 1 1 0 0 1 1 0 0 2 0 1 0 0 1 0 1 1 2 2 0 0 0 1 0 2 0 1 1 0 2 0 1 2 0 0 0 2 2 0 0 0 2 0 1 0 0 0 0 0 0 0 2 0 1 0 1 2 1 1 0 0 0 0 0 0 0 0 1 0 2 0 1 1 0 0 0 0 0 1 0 0 0 1 0 1 1 1 1 0 0 0 2 1 0 1 1 1 2 2 1 2 2 0 2 1 1 1 1 2 2 1 1 0 1 0 0 1 0 0 0 0 0 1 2 1 1 1 0 1 0 0 0 0 1 0 1 2 1 1 0 1 0 1 1 0 1 0 0 0 0 0 1 2 0 0 0 1 2 1 1 0 0 1 1 1 0 0 1 0 1 1 0 0 0 0 0 1 0 1 0 0 2 2 1 2 2 0 0 0 1 0 0 0 2 0 1 1 0 0 1 1 1 1 0 1 1 1 0 2 0 1 0 1 1 0 2 0 2 0 0 0 0 0 1 0 2 0 1 1 1 0 0 0 0 0 2 1 0 1 1 0 0 1 0 0 1 0 1 1 2 0 0 0 0 2 0 0 0 0 1 1 0 0 0 0 1 0 0 0 0 0 1 1 1 0 1 0 0 0 2 2 2 0 0 0 0 0 0 1 0 1 0 2 0 2 0 0 0 0 1 0 0 0 1 1 2 1 2 1 0 1 1 1 1 1 2 1 0 1 0 1 1 1 2 2 2 0 1 2 0 1 2 0 1 1 2 0 0 0 0 0 0 0 2 0 1 0 1 0 1 0 0 0 1 1 0 0 2 2 0 2 1 1 2 0 0 0 2 0 1 0 0 0 0 0 0 0 0 0 1 1 1 1 0 1 1 0 0 0 0 0 0 0 1 0 0 0 0 1 1 2 0 1 1 0 1 0 1 1 0 1 0 0 0 0 2 0 0 1 1 1 0 0 1 0 0 0 0 1 0 0 0 0 0 1 0 0 0 0 0 2 1 0 0 1 0 0 2 0 1 2 0 0 1 0 1 0 1 1 0 2 1 1 1 1 1 0 0 0 0 0 0 2 0 0 0 2 1 1 1 1 2 0 0 1 0 0 0 1 0 2 0 0 1 0 1 0 0 0 1 1 1 0 1 1 1 0 0 0 0 0 1 1 1 0 1 0 0 1 1 2 2 1 0 0 0 0 2 0 0 0 1 0 0 0 0 0 0 1 2 0 0 0 0 0 0 0 2 0 0 1 0 2 2 0 0 0 0 0 0 0 1 1 1 1 1 0 0 0 0 1 0 2 1 0 0 1 2 0 0 1 1 0 0 0 0 1 1 1 0 0 0 0 2 0 0 0 0 1 2 1 2 2 2 2 0 2 2 1 0 0 1 1 1 1 0 0 0 1 0 1 0 0 1 1 1 0 2 2 2 0 1 0 0 0 0 1 2 0 0 1 0 2 0 0 2 1 0 0 0 0 1 1 0 1 0 1 1 0 1 1 0 0 0 0 1 0 0 2 0 0 1 0 2 0 0 0 0 0 0 1 1 1 0 0 0 0 1 0 0 0 1 1 1 2 2 0 0 0 0 1 1 0 2 0 2 1 1 2 1 2 2 0 0 0 2 0 0 1 1 1 0 0 1 0 0 0 0 1 1 1 1 2 1 1 0 1 1 0 1 1 2 0 0 2 0 0 2 0 0 0 0 0 2 0 0 2 1 0 0 2 0 0 0 2 0 2 0 0 0 0 1 0 1 1 0 1 0 2 0 1 1 2 1 0 1 0 0 0 0 0 1 1 0 0 1 0 0 0 0 0 0 0 1 0 0 0 2 1 0 0 1 1 1 1 0
165 0 1 0 0 0 0 2 1 2 0 0 1 1 0 0 0 1 1 1 1 0 0 0 0 0 0 0 1 2 2 1 1 1 1 0 2 1 0 0 2 2 1 0 1 1 0 0 1 1 1 0 0 0 0 2 0 0 0 0 1 1 0 2 0 0 0 0 2 1 0 1 2 2 2 2 2 0 1 0 2 2 2 0 1 0 0 1 1 2 1 1 1 0 1 1 0 1 1 1 1 0 0 0 2 1 1 1 1 0 0 1 1 1 1 1 1 1 2 0 1 0 0 0 0 0 0 1 0 1 1 1 0 0 0 0 0 0 0 0 1 1 0 0 0 0 1 0 0 1 0 0 1 0 0 0 0 1 0 1 1 0 2 0 1 1 1 2 0 1 0 1 1 1 0 1 1 1 0 0 0 0 0 0 0 0 0 1 0 0 2 2 0 1 2 0 1 0 0 0 1 1 0 1 2 1 1 0 0 0 1 0 0 0 0 2 0 2 0 2 0 0 1 2 0 0 0 1 1 0 1 2 1 1 2 1 1 2 0 2 0 0 2 1 2 1 1 0 1 1 1 1 0 0 0 2 1 2 0 0 0 0 0 0 0 0 0 0 2 0 0 1 0 2 0 0 0 1 1 0 1 0 1 1 2 1 1 1 1 2 1 2 0 0 2 0 2 1 1 0 1 0 2 0 1 0 0 1 1 1 1 1 2 0 2 1 0 1 0 0 1 1 2 0 1 0 0 1 1 1 0 0 0 0 0 0 0 1 1 0 2 2 2 2 0 0 1 0 0 1 2 0 0 0 0 0 0 0 0 2 0 0 2 0 2 1 0 1 2 0 2 2 0 0 0 1 0 1 1 2 2 0 0 0 0 0 0 0 0 0 0 0 0 0 1 1 1 2 0 0 0 0 0 2 1 0 0 0 0 2 0 1 0 1 1 1 0 0 1 0 1 1 0 1 2 1 1 2 1 0 1 1 0 0 0 0 0 1 0 0 2 0 0 1 1 0 2 0 0 0 0 0 0 1 1 1 0 2 2 0 0 0 1 1 0 0 0 2 0 0 0 0 1 1 1 1 1 1 2 0 1 1 0 0 0 1 0 0 1 1 0 1 0 1 0 0 1 2 2 2 0 2 2 2 2 0 2 1 0 1 0 1 1 2 1 2 1 1 0 1 1 1 0 1 0 1 0 0 0 2 0 1 2 0 1 0 1 0 1 1 0 0 0 2 2 0 2 1 1 2 0 1 1 2 0 0 0 0 0 1 1 0 1 0 0 1 1 2 0 1 0 0 0 0 0 0 0 1 0 2 0 0 0 0 1 0 0 0 1 1 0 2 0 0 1 0 1 1 0 0 1 1 0 0 0 1 1 0 1 1 1 1 0 0 2 0 0 1 0 0 1 0 0 1 0 0 1 1 0 0 1 0 0 2 0 1 2 0 0 1 0 0 0 1 2 0 2 1 1 1 0 2 0 1 0 0 0 1 2 0 0 0 0 0 0 2 0 2 1 1 0 0 0 0 0 0 2 1 1 1 0 1 1 1 1 2 0 0 1 0 2 0 0 1 0 0 0 2 1 1 0 0 0 1 2 1 1 2 0 0 1 0 0 1 0 0 0 1 1 0 0 0 2 0 0 2 0 0 0 0 0 0 0 2 0 0 1 0 0 1 1 1 0 0 0 1 1 0 0 0 0 0 0 0 1 1 0 0 1 0 0 0 2 2 0 0 0 1 0 1 0 0 0 0 1 1 1 0 0 0 1 2 1 1 1 2 1 2 1 2 1 1 2 2 0 0 0 0 0 1 0 0 0 0 1 2 1 0 1 1 1 0 1 0 1 1 0 0 0 1 0 1 1 2 0 0 1 0 2 0 1 1 1 1 1 0 0 1 1 0 1 0 0 0 0 0 1 0 0 0 0 0 0 0 1 0 1 0 0 0 1 0 0 0 0 1 2 0 2 0 0 1 1 1 0 0 0 0 1 1 1 1 0 0 0 0 1 0 0 1 0 1 1 0 2 2 2 2 0 0 0 1 0 0 0 0 1 2 0 1 1 0 1 1 1 1 1 1 2 1 0 1 0 1 0 1 2 1 0 0 2 0 0 1 0 0 0 1 0 0 1 1 0 0 0 0 0 0 0 0 2 1 2 0 1 0 1 2 0 0 0 1 0 0 1 1 1 1 2 0 1 0 0 0 1 0 2 0 2 0 0 0 0 0 0 0 0 0 0 2 0 0 0 1 1 0 0 0 0 0 0 0
166 1 2 1 0 0 1 1 1 2 0 0 0 1 1 1 0 2 0 2 1 0 0 0 0 0 0 0 0 1 2 1 0 0 2 0 0 2 0 0 1 1 0 0 2 0 2 0 1 0 0 1 0 1 0 1 0 0 2 0 1 1 0 1 1 1 1 0 2 1 1 1 1 2 0 2 2 0 2 0 2 2 2 0 1 0 1 0 0 2 0 0 0 1 1 1 0 0 0 1 0 0 0 0 2 0 2 2 0 0 1 1 0 2 0 1 1 1 1 0 2 0 0 0 0 0 0 2 1 1 0 0 0 1 1 1 0 0 0 0 0 2 0 0 0 0 1 0 0 1 0 2 0 0 0 0 0 2 0 2 2 1 1 1 1 1 0 0 1 0 0 2 1 1 1 2 1 0 1 1 1 1 1 1 1 0 1 1 0 0 1 1 0 1 2 0 0 0 0 0 1 1 0 1 2 1 1 0 0 0 0 0 2 0 0 2 1 1 2 1 0 0 2 2 0 0 0 1 0 1 1 1 1 2 2 0 2 2 0 2 0 0 0 1 1 0 1 0 0 0 0 0 0 0 0 1 0 2 0 0 0 0 0 0 2 1 0 1 2 0 2 0 0 0 0 0 0 1 1 0 0 2 1 1 2 1 1 1 0 2 1 0 1 1 2 2 0 1 0 0 0 0 1 0 0 0 0 0 0 1 0 1 1 1 1 0 1 0 0 0 1 1 2 0 1 0 0 0 1 0 0 2 0 0 0 0 0 2 0 2 1 1 1 2 0 0 0 0 2 1 1 0 0 0 0 1 0 0 1 0 1 1 0 1 0 0 0 2 1 0 1 1 0 0 0 0 0 0 0 1 2 1 0 0 1 1 0 0 0 1 1 1 1 0 2 0 2 1 0 1 1 1 0 2 0 0 0 1 0 2 0 0 0 1 1 2 1 0 0 0 0 2 1 0 2 2 1 0 2 0 0 2 0 0 1 1 0 1 1 0 1 1 0 0 0 0 2 0 1 0 0 0 0 2 1 0 0 0 1 0 2 0 0 0 0 1 1 2 0 0 1 1 1 1 1 0 1 1 2 1 2 0 2 1 1 1 0 0 1 1 1 2 0 1 0 0 2 1 1 2 0 2 1 1 1 0 1 1 0 0 0 2 1 0 0 2 1 1 0 1 2 1 0 0 0 0 0 0 0 2 0 2 0 1 0 1 2 0 2 2 1 1 0 2 2 2 0 0 2 0 0 0 0 2 1 0 0 1 0 1 1 0 0 0 0 1 1 1 0 1 0 0 1 0 1 1 1 1 0 2 0 0 0 0 1 1 2 0 0 0 0 1 1 0 0 1 0 1 0 0 1 1 0 0 0 2 1 0 0 1 1 0 0 1 0 0 0 0 0 0 1 0 0 0 0 1 1 1 0 0 0 0 0 2 0 1 2 2 0 1 0 0 0 1 1 0 2 0 1 1 1 0 1 1 1 1 0 0 2 0 0 0 1 0 2 2 1 2 0 0 2 0 0 0 0 0 2 0 0 1 1 0 0 0 1 1 0 1 0 1 1 1 0 2 2 0 0 1 0 1 1 0 0 0 0 2 0 1 0 0 1 0 0 1 0 2 1 1 2 0 0 0 0 1 0 2 1 0 0 1 0 0 0 2 1 0 0 0 1 2 1 1 0 0 1 0 1 0 0 0 0 0 1 0 0 0 0 0 1 0 0 0 2 2 0 0 1 1 0 1 0 0 0 1 0 0 0 0 1 1 0 1 0 0 0 1 0 2 2 2 0 0 2 1 0 0 0 0 0 0 0 0 0 0 2 0 2 0 0 2 2 0 1 1 1 1 0 0 2 0 1 2 1 2 0 0 1 1 0 1 0 0 0 0 0 0 0 1 1 0 1 0 2 2 0 2 2 0 0 0 0 0 0 0 1 0 0 1 0 1 0 0 0 0 1 0 0 0 1 0 0 0 1 1 0 0 1 1 1 1 1 1 0 0 0 0 1 0 1 2 1 1 1 1 2 0 1 1 0 0 1 2 0 0 0 0 1 0 1 1 0 0 0 0 0 2 2 0 1 0 0 1 0 0 0 0 1 0 0 0 2 0 0 1 0 1 0 1 1 0 0 0 2 0 0 1 2 0 0 0 2 0 1 0 1 0 1 2 1 1 0 1 0 0 1 0 0 0 0 0 0 0 0 0 0 1 0 1 1 0 0 1 0 2 0 0 0 1 0 0 0 0 1 2 1 0 0 0 1 0 1 1
167 0 1 0 0 0 0 1 2 1 0 0 0 1 1 1 0 0 1 1 1 1 1 0 0 0 1 0 2 0 2 2 1 2 0 0 1 1 0 0 1 1 0 0 2 0 1 0 0 0 0 0 0 0 0 1 0 0 0 1 0 1 1 1 1 1 1 0 0 0 0 1 1 2 1 2 2 0 1 1 0 2 2 0 1 0 0 1 1 2 1 2 1 2 0 1 0 2 2 2 1 0 0 0 2 1 2 2 0 0 0 2 0 1 0 1 1 0 0 0 2 0 1 1 0 0 0 2 0 2 0 0 0 0 0 0 1 0 0 0 1 1 0 0 0 0 0 0 0 2 0 2 0 1 1 0 0 2 0 1 0 1 0 2 1 2 1 2 1 0 0 0 0 2 0 1 2 0 0 1 1 2 2 2 2 0 2 2 1 0 2 2 1 2 2 1 1 0 0 0 0 0 0 0 2 2 2 0 1 0 0 0 1 0 0 2 1 0 2 0 1 1 2 2 0 2 2 1 0 1 1 1 0 0 0 0 2 2 0 1 0 1 2 2 2 0 0 0 0 0 0 0 0 0 0 2 2 1 1 2 1 1 0 0 1 0 0 0 2 0 1 0 0 1 1 0 0 2 2 0 0 1 0 1 1 1 0 2 0 2 2 0 1 1 2 1 1 0 0 1 0 0 1 0 1 0 1 0 0 1 0 1 1 1 1 0 0 0 0 1 0 2 2 1 1 0 1 0 2 1 0 2 0 0 1 0 0 0 2 1 0 2 2 2 0 0 0 0 1 1 1 0 1 0 1 0 0 0 1 1 1 1 2 0 2 0 0 1 1 0 1 1 0 0 0 0 0 0 0 1 2 1 0 0 0 0 0 0 0 0 0 0 1 2 2 0 2 0 1 1 1 0 0 2 0 1 1 1 0 1 0 2 0 0 0 0 0 1 0 1 0 1 1 0 1 2 1 0 1 0 1 2 1 1 1 0 0 0 0 0 1 1 0 1 1 2 1 0 0 0 0 0 0 2 2 2 0 0 0 0 2 0 1 1 0 1 1 2 0 0 1 1 1 1 1 1 1 1 2 0 1 1 0 0 0 1 0 1 0 0 1 1 0 2 0 0 0 2 1 1 2 1 1 1 1 0 2 1 0 1 0 2 0 1 1 0 0 2 0 1 0 2 2 2 1 2 0 0 0 2 1 1 0 0 0 0 0 0 1 0 1 1 0 1 1 0 1 1 1 1 0 0 0 1 1 1 1 0 0 0 0 0 1 0 0 0 0 1 2 0 1 1 0 0 0 0 1 2 0 2 0 0 1 0 0 0 0 0 0 0 0 1 0 0 0 0 0 1 0 0 1 0 0 1 0 2 1 0 0 2 2 2 0 0 0 0 0 0 1 0 0 0 0 0 0 0 2 0 0 0 1 0 1 0 1 0 1 0 0 1 0 1 0 1 2 0 2 0 2 2 0 1 0 2 0 0 0 0 2 0 0 0 1 0 2 2 0 2 0 0 2 0 0 0 0 1 1 0 0 0 1 0 0 1 1 1 1 0 0 1 1 1 1 2 0 1 0 1 1 1 0 1 0 0 1 1 1 2 0 0 2 0 0 1 1 0 0 2 0 0 0 0 1 0 0 2 1 0 0 0 0 0 0 2 0 0 0 0 0 0 0 0 0 0 1 1 2 0 0 0 0 0 0 0 0 0 1 0 1 0 0 0 1 0 0 1 0 1 0 0 0 0 0 0 1 2 1 1 0 2 1 1 0 0 0 1 0 2 2 2 0 0 2 2 1 0 1 1 0 1 2 0 0 0 0 0 0 0 1 2 1 0 1 0 0 2 1 0 0 0 0 0 1 1 0 0 0 2 0 0 0 0 1 0 0 0 1 0 0 0 1 1 1 1 0 1 1 0 0 0 0 0 0 0 2 0 1 0 0 1 2 0 0 0 0 2 1 0 1 0 0 0 2 0 0 0 0 2 1 0 0 0 2 0 0 0 0 0 0 2 0 1 0 0 1 1 2 1 0 0 0 0 0 1 1 1 1 2 0 2 0 0 1 1 1 1 1 2 1 1 0 1 0 1 2 0 2 0 0 0 2 0 0 1 1 2 2 1 0 0 0 0 0 0 0 1 1 0 0 0 1 1 2 1 0 0 1 2 0 0 0 1 0 0 2 1 1 0 1 0 0 0 0 0 0 0 1 0 2 0 0 0 0 1 0 1 2 1 0 2 0 0 0 1 1 0 0 0 0 0 1 1
168 1 1 0 0 1 1 0 2 0 0 2 1 1 0 0 0 1 0 2 0 0 1 0 0 0 0 0 1 1 2 1 0 1 0 0 1 1 0 0 1 1 1 0 2 1 0 0 0 0 0 0 1 1 0 0 0 0 0 1 0 1 0 2 0 0 0 0 2 1 1 1 1 2 1 2 2 1 2 0 2 2 2 0 1 0 0 1 1 2 1 1 1 1 0 1 1 0 0 1 0 1 2 0 2 0 2 2 0 0 0 2 0 2 0 2 1 0 2 0 1 1 2 2 0 2 2 1 0 1 1 1 0 0 0 0 0 0 0 1 0 2 0 0 0 1 0 0 2 2 0 0 0 0 1 0 0 2 1 2 1 0 2 0 1 2 1 1 2 0 0 0 0 2 0 1 0 1 0 0 0 0 1 1 1 0 2 2 1 0 2 2 0 0 2 0 1 0 0 0 1 1 0 1 1 0 0 0 0 0 0 0 2 0 0 2 0 0 2 0 0 0 1 2 0 1 1 2 0 2 1 1 0 0 0 0 0 2 0 2 0 0 2 1 1 0 0 0 0 0 0 0 0 0 0 1 0 2 0 0 0 0 0 0 0 0 0 0 1 1 0 0 0 1 0 0 0 0 0 1 0 1 0 2 2 1 0 0 0 1 1 1 1 0 2 1 2 1 1 0 1 0 2 0 2 0 1 0 0 2 0 1 2 0 1 0 0 1 1 1 1 2 1 0 1 0 0 1 0 1 0 2 1 0 0 0 0 0 2 0 1 1 1 2 0 1 1 0 0 2 0 0 0 0 0 1 0 0 0 2 0 0 1 0 1 1 0 2 2 0 2 2 2 2 0 1 0 0 1 2 0 1 1 0 0 0 1 0 0 0 1 1 1 0 2 0 1 1 0 0 0 1 0 0 0 0 2 2 0 1 1 0 0 0 0 1 0 0 0 0 0 2 0 0 1 2 0 1 2 0 2 1 0 0 1 1 0 1 2 1 0 0 0 1 0 2 1 0 1 1 1 0 0 2 2 1 1 2 0 1 1 0 0 0 0 1 1 1 0 1 1 1 0 0 1 1 1 1 2 0 1 0 2 0 2 2 0 1 0 1 1 2 1 1 0 0 1 1 1 2 0 2 2 2 2 1 2 1 0 0 0 2 0 1 1 1 0 2 0 0 0 2 1 2 1 2 0 0 0 2 0 1 0 1 1 0 0 1 0 1 1 0 0 1 2 0 0 0 2 1 0 0 0 2 0 0 0 0 0 1 1 0 1 0 0 0 0 1 2 0 1 2 1 0 1 1 1 1 0 1 0 0 0 0 0 0 0 0 0 0 0 1 0 0 0 2 0 0 0 0 0 2 0 0 1 2 1 0 0 0 0 0 0 1 1 0 0 0 0 0 0 0 0 0 0 1 1 0 0 0 1 0 0 1 0 0 0 0 0 0 0 0 0 0 1 0 2 1 1 1 0 1 1 1 0 0 0 0 2 0 0 0 1 2 0 0 0 1 0 0 2 0 0 0 0 0 2 0 0 0 1 0 0 0 2 2 1 1 0 1 1 1 0 1 2 0 0 2 1 1 0 0 1 0 0 2 1 2 0 0 0 0 0 1 0 0 0 1 0 0 0 0 1 0 1 1 1 0 0 0 0 0 0 2 0 0 1 0 1 2 0 0 0 0 1 0 1 1 1 1 1 1 0 0 0 0 1 0 2 0 0 0 1 1 0 0 2 1 0 1 0 0 1 0 0 0 0 0 1 1 0 1 0 0 0 1 0 1 1 2 0 1 2 2 2 0 1 0 0 0 1 0 0 0 0 0 1 1 1 1 0 0 0 1 1 2 1 1 2 0 1 2 1 1 0 0 0 2 0 0 0 0 0 0 0 0 0 0 0 0 0 0 0 0 0 0 0 0 0 0 0 1 0 0 0 0 1 0 0 0 2 0 0 0 0 0 0 0 0 0 1 1 2 1 0 0 0 0 0 0 2 2 1 0 0 0 0 0 0 2 0 1 2 0 2 2 2 2 0 2 0 1 0 0 1 2 0 1 0 1 0 0 0 0 2 1 2 1 2 2 0 0 0 0 0 1 1 0 0 0 1 0 0 1 1 2 1 1 0 1 0 0 1 1 1 1 1 0 0 0 1 0 1 0 1 0 2 1 0 1 1 0 1 0 2 0 0 0 1 0 0 1 0 0 0 0 0 1 1 1 1 1 0 1 0 0 0 1 0 2 0 0 0 1 0 0 0 0 0 0 1 1
169 0 1 0 1 0 0 2 2 1 0 1 0 1 1 1 0 1 1 1 1 0 0 1 0 0 0 1 2 0 2 1 0 1 1 0 1 0 1 0 0 0 0 0 0 0 0 0 0 1 1 1 1 2 1 0 1 0 0 1 0 0 0 1 1 0 0 0 2 1 1 2 2 2 2 2 2 0 1 0 1 2 2 0 2 0 0 0 0 2 0 1 0 1 0 2 1 0 0 1 0 0 0 0 2 1 2 2 0 0 0 2 0 1 1 1 1 0 2 0 1 0 0 0 0 0 0 0 0 0 0 0 0 0 0 0 0 0 0 0 0 2 0 0 0 1 1 0 0 0 0 1 1 1 1 1 0 0 1 0 1 1 0 2 0 0 0 0 0 0 0 0 0 2 1 1 2 0 0 1 1 1 1 2 1 0 2 2 0 0 2 2 0 0 0 0 2 0 0 0 1 1 1 0 2 2 2 0 1 0 0 0 2 0 0 2 0 1 1 1 0 0 2 2 0 1 1 1 0 1 0 0 1 1 1 0 1 2 0 1 0 0 2 1 1 0 0 0 0 0 0 0 0 0 0 2 2 2 0 0 0 0 0 0 1 0 0 1 1 0 1 1 2 0 0 0 0 1 1 0 0 2 1 1 2 1 1 1 0 2 2 1 1 0 2 1 2 0 0 0 0 0 1 0 0 0 0 0 0 2 0 2 2 1 2 0 0 0 0 1 0 2 1 0 1 0 1 1 0 1 0 2 0 0 0 0 0 1 1 0 1 1 2 2 2 2 0 0 0 1 2 0 1 0 1 0 1 0 0 1 0 0 1 0 1 0 0 1 2 0 2 2 1 1 0 0 0 1 0 2 2 1 0 0 0 0 0 0 0 1 0 1 0 0 2 1 0 1 0 0 0 1 0 2 0 0 0 0 0 1 1 1 0 1 1 1 0 1 0 0 0 1 0 0 2 2 1 0 0 0 0 0 0 0 0 0 1 1 0 0 0 2 0 0 0 2 1 0 0 1 0 1 0 1 1 1 0 0 1 0 2 0 0 0 0 0 0 2 0 1 2 2 0 0 2 0 0 2 1 0 1 0 1 0 0 1 0 2 0 0 1 1 1 2 1 0 0 1 1 1 1 2 2 2 2 0 2 0 0 1 0 1 0 0 0 2 0 2 0 1 0 2 1 1 0 1 0 0 0 2 0 2 0 0 0 1 0 1 2 0 1 0 1 0 1 0 0 0 2 1 0 0 1 2 0 0 1 0 1 0 0 1 0 1 1 0 0 0 1 0 1 1 0 0 1 0 1 1 0 2 0 0 1 0 0 0 2 0 0 0 0 1 0 0 0 0 0 1 0 0 1 1 1 0 1 2 1 0 0 0 0 0 0 0 0 0 0 0 0 0 1 0 0 1 0 1 2 2 0 0 0 1 0 1 0 2 2 0 0 1 0 1 0 1 2 1 2 1 1 1 1 1 0 0 0 0 0 0 0 0 0 0 1 1 1 1 1 2 1 1 0 1 1 0 0 1 0 0 1 1 0 0 0 2 2 2 1 0 0 0 1 1 0 1 1 0 0 1 0 0 0 0 0 1 1 2 0 2 0 0 0 0 0 1 1 1 0 2 0 1 0 0 1 0 0 1 1 0 1 1 0 0 0 2 0 0 0 0 0 1 1 1 1 1 2 0 2 0 0 0 0 0 0 1 1 0 0 0 2 0 0 0 2 1 0 0 1 2 0 1 0 0 0 0 0 1 0 1 0 2 1 1 1 1 1 2 1 1 0 2 0 2 2 1 1 0 0 1 0 1 2 0 0 0 2 0 1 1 1 2 1 0 1 1 1 2 0 0 1 0 0 1 2 2 0 0 0 1 1 0 0 1 0 0 0 0 0 0 0 0 0 0 0 1 0 0 1 0 1 0 1 0 0 0 0 0 1 0 0 0 1 0 0 0 0 0 1 0 1 0 0 0 1 1 0 1 0 0 0 0 1 1 0 0 0 0 0 0 0 2 0 2 1 0 1 1 2 0 1 1 1 1 1 0 1 2 0 2 1 1 0 0 1 2 2 0 0 0 2 0 0 2 0 1 1 2 0 1 0 0 2 1 0 1 1 1 1 1 0 1 0 0 1 0 0 0 0 1 0 0 2 0 1 0 1 0 1 2 0 1 1 0 0 1 2 0 1 0 0 0 1 0 0 0 1 1 0 1 1 0 0 1 0 0 0 0 0 0 0 1 0 0 1 2 2 0 0 1 1 0 2 1
170 1 1 0 0 1 1 2 1 1 0 0 0 0 0 0 0 1 1 1 1 0 0 0 0 0 0 2 2 1 2 1 0 0 2 0 2 2 0 0 1 1 0 0 2 0 2 0 0 2 2 2 0 1 0 1 1 2 1 1 1 2 0 1 0 0 0 0 2 0 0 2 2 2 1 2 2 0 1 1 0 1 2 2 0 0 0 0 0 1 0 0 0 2 0 2 1 1 1 1 1 0 1 0 2 0 2 0 1 0 0 1 2 2 2 2 2 0 0 0 0 1 0 0 0 0 0 1 1 0 1 1 0 0 0 0 0 0 0 0 1 1 1 0 0 0 0 0 0 0 0 1 0 0 0 0 0 0 1 1 0 1 1 1 1 1 0 0 0 2 2 1 2 0 0 1 2 0 0 0 0 0 0 0 1 1 1 1 1 0 1 1 0 0 1 0 0 0 0 0 1 1 0 1 2 0 0 0 2 0 0 0 1 0 1 1 1 0 2 0 0 0 1 2 0 1 2 1 1 1 0 0 1 1 1 1 0 2 1 1 0 0 2 1 1 0 0 0 0 0 0 0 0 0 0 1 1 2 0 0 0 0 0 0 0 0 0 0 2 0 0 1 0 2 0 0 0 1 1 0 0 2 0 1 2 0 0 2 0 2 1 2 1 0 2 1 1 0 0 1 0 1 1 0 0 0 2 0 1 1 1 0 2 0 2 0 0 0 1 0 2 1 0 0 1 0 0 1 0 1 0 1 1 1 0 1 1 1 1 1 0 1 2 2 0 1 0 0 0 2 1 0 0 0 0 2 0 0 0 2 0 0 2 0 2 0 0 1 2 0 2 2 0 0 0 0 0 0 0 2 0 1 1 1 0 2 2 0 0 2 0 1 1 0 2 0 2 1 2 2 2 1 0 2 0 0 0 0 0 2 0 2 0 0 0 0 0 0 0 0 0 1 0 1 0 1 1 1 1 0 0 1 0 1 0 1 1 1 0 0 2 0 0 1 1 2 1 1 1 0 0 0 0 1 0 0 0 2 1 1 0 0 1 1 0 1 1 2 0 0 0 0 0 0 1 0 1 2 2 1 1 1 1 0 1 2 0 0 0 2 0 2 0 1 1 0 1 1 1 2 0 2 1 1 1 0 2 1 1 0 0 2 0 0 0 1 0 2 0 2 0 2 1 2 2 2 0 0 0 2 0 0 0 1 1 1 2 1 0 2 1 1 0 0 0 0 1 1 1 1 0 0 0 1 1 1 0 0 2 0 0 0 0 0 0 1 1 0 1 0 1 2 0 0 0 0 1 2 0 2 0 0 0 0 0 0 0 0 0 0 0 2 0 0 0 0 0 0 0 0 0 1 0 0 1 2 0 0 0 1 0 0 0 0 0 0 0 0 0 0 1 0 0 0 0 0 2 0 0 0 2 0 0 1 0 1 1 1 0 0 0 0 0 1 2 0 1 0 2 2 1 1 0 1 0 0 0 0 2 1 1 0 1 0 1 2 1 2 0 1 0 1 0 0 0 1 1 1 2 2 0 1 0 1 1 1 0 0 1 1 1 1 0 1 0 0 0 1 2 2 1 0 0 0 1 1 1 1 0 0 0 0 0 2 0 0 0 1 1 0 1 0 1 0 0 0 2 1 0 0 0 0 0 2 2 2 1 0 1 1 0 0 0 0 0 0 1 0 0 0 0 0 0 0 0 1 1 0 2 1 0 0 2 2 0 0 0 1 0 1 0 0 0 0 0 1 0 0 0 0 1 2 0 0 0 2 0 2 2 2 0 0 2 2 2 0 0 0 0 0 0 0 0 0 0 0 1 0 0 1 1 1 1 0 0 2 1 0 1 0 1 1 1 1 0 0 0 2 1 0 1 0 1 0 0 1 1 1 2 1 1 0 0 0 0 0 0 0 0 0 0 0 0 0 1 0 1 0 0 0 0 1 1 0 0 2 2 0 2 0 0 0 0 2 0 0 0 1 1 2 2 2 0 0 0 0 0 1 1 1 1 2 0 0 2 2 2 1 1 1 0 1 0 0 1 1 1 0 0 2 0 0 0 0 1 1 1 2 2 2 0 0 2 2 0 2 1 2 0 0 2 0 0 2 0 0 0 1 0 0 0 0 2 0 0 0 0 1 1 0 1 0 1 0 1 0 2 1 0 1 0 1 0 0 1 1 2 0 1 0 1 0 0 0 0 1 0 0 2 0 0 0 0 2 0 0 0 0 0 1 0 0 0 2 2 0 0 0 0 0 0 0
171 0 1 0 0 0 0 1 2 0 0 2 2 2 1 1 0 2 0 2 0 0 0 1 0 0 0 0 1 0 1 1 0 1 0 0 0 1 0 0 1 1 0 0 2 0 0 0 0 1 1 1 0 0 1 1 0 0 1 1 1 1 0 2 0 0 0 0 1 0 0 0 2 2 2 2 2 0 1 1 0 1 2 1 1 0 0 2 1 2 0 1 0 1 0 0 0 0 0 2 0 0 0 0 1 1 1 1 1 0 0 1 1 2 2 2 2 0 1 0 1 0 2 2 0 1 2 1 0 1 0 0 0 0 0 0 0 0 0 0 2 0 0 0 0 0 0 0 0 0 0 1 1 0 0 1 1 1 0 2 2 0 2 0 0 2 1 1 1 0 0 0 1 1 0 0 1 0 0 0 0 0 0 0 0 0 1 2 0 1 0 2 0 1 2 0 0 0 0 0 0 0 0 2 2 1 1 0 2 0 0 0 1 0 1 1 0 0 2 1 0 0 2 2 0 0 0 0 0 0 0 1 0 0 0 0 0 2 0 1 0 1 2 1 2 1 1 0 2 2 0 0 0 0 1 1 1 1 0 0 0 0 0 2 1 0 0 1 2 0 0 0 0 1 0 0 0 1 1 0 0 2 2 2 2 2 2 2 0 2 1 0 0 0 2 0 1 0 1 0 1 0 0 1 0 0 0 0 2 2 2 0 1 0 1 0 1 0 0 2 0 2 2 1 2 0 0 0 0 1 0 0 0 0 0 1 1 1 1 0 0 0 1 2 1 1 0 2 2 1 1 1 0 0 0 0 0 0 0 2 0 0 2 0 2 0 0 1 2 0 2 2 1 1 0 1 0 0 0 2 0 1 2 0 0 0 0 1 1 0 0 0 1 0 2 0 2 1 0 0 0 0 0 2 0 1 2 1 0 2 0 0 0 0 0 1 0 0 1 0 0 0 1 0 1 2 2 1 0 0 1 0 0 0 1 1 0 0 0 0 1 1 0 0 0 1 1 1 1 0 0 0 0 1 1 0 0 1 1 2 1 0 0 0 0 0 0 1 0 1 1 1 2 2 1 1 0 2 2 1 1 1 1 0 1 2 0 0 0 1 0 1 0 2 1 0 0 1 1 1 1 1 2 1 1 0 1 1 0 0 1 1 0 1 1 1 0 2 0 2 2 2 0 1 0 1 0 1 1 2 1 1 0 0 0 1 0 1 2 0 2 1 0 0 2 0 1 0 2 0 0 0 0 2 1 1 1 0 0 0 0 0 0 2 2 0 0 0 0 0 0 0 0 0 0 0 0 0 0 0 2 0 1 0 1 1 1 0 0 0 0 1 0 0 0 2 0 2 0 0 2 0 0 0 0 1 1 0 0 1 0 0 0 1 0 0 1 0 0 0 0 0 0 1 0 0 2 2 0 0 0 0 1 2 0 0 2 1 1 1 0 0 0 1 1 0 2 1 2 2 2 1 0 1 0 0 0 0 1 0 0 0 2 0 2 2 1 1 1 0 1 1 1 0 0 1 0 0 0 0 0 1 0 0 2 2 1 0 0 0 1 0 1 1 0 0 0 2 1 1 0 0 0 0 0 2 0 1 0 0 0 0 0 1 1 2 0 1 0 0 0 0 1 0 0 2 1 0 0 0 0 0 0 1 1 1 0 0 1 1 0 0 1 1 1 0 1 1 0 0 0 0 0 0 0 0 1 0 2 1 0 1 1 2 0 1 1 2 0 2 0 0 1 1 0 0 0 0 1 1 0 1 1 1 2 2 2 1 1 2 0 1 2 2 0 0 0 0 0 0 0 0 0 0 0 1 1 0 1 2 2 0 0 1 2 0 1 0 0 0 0 0 1 2 0 0 1 2 0 0 0 0 0 2 0 0 0 0 0 0 0 1 0 1 0 0 1 0 0 0 0 0 0 0 2 0 0 0 0 0 1 0 0 0 0 0 1 1 1 0 0 0 1 1 0 2 0 1 1 0 0 0 1 0 0 1 0 0 0 2 0 1 1 1 2 1 2 2 0 0 0 1 0 2 2 2 0 1 0 2 0 0 0 0 1 1 2 0 1 0 0 1 0 0 0 0 2 2 0 0 2 1 0 2 0 0 0 1 1 0 1 1 0 0 0 2 2 0 0 1 2 1 2 0 1 0 1 2 0 0 1 1 0 0 1 1 1 0 0 0 1 1 0 0 2 1 0 0 2 0 0 0 0 0 0 0 0 1 0 1 0 0 0 1 1 0 0 0 0 0 1 0
172 1 2 0 0 0 0 2 1 2 0 1 0 1 1 1 0 2 2 1 0 0 0 0 0 0 0 0 1 2 2 0 1 2 1 0 1 1 1 0 0 0 0 0 1 2 1 0 0 1 1 1 0 1 0 2 0 1 1 1 0 0 0 0 0 0 0 1 1 1 0 2 0 2 0 2 2 1 1 1 0 1 2 1 0 0 0 0 0 2 0 1 1 1 1 1 0 0 0 2 0 0 0 0 2 1 2 1 1 1 0 0 0 1 0 1 1 1 2 0 1 0 1 1 0 1 1 1 0 0 1 1 1 1 0 0 0 0 1 0 1 2 1 0 0 0 0 0 0 0 0 0 0 0 1 0 0 0 1 1 0 1 1 1 1 2 2 0 1 1 1 1 1 1 1 0 2 0 0 2 1 1 0 0 1 0 2 2 0 0 1 2 0 0 1 0 0 1 0 0 2 2 1 1 2 0 1 1 0 0 1 0 1 0 0 2 0 1 2 0 0 0 2 2 0 1 1 2 0 2 0 0 0 0 0 0 0 2 0 1 0 0 2 2 2 0 1 0 0 0 0 0 0 0 1 2 2 1 0 0 0 0 0 0 0 0 0 1 1 0 0 0 0 0 0 0 0 0 0 0 0 2 0 0 0 0 0 0 0 2 1 2 0 0 2 0 2 0 0 0 0 0 1 0 1 0 0 0 0 0 0 0 1 1 2 0 0 0 0 0 0 2 2 0 1 0 0 0 1 2 0 0 2 0 0 0 1 2 0 0 0 2 1 1 0 0 1 0 2 1 0 1 0 0 0 1 0 0 0 2 0 0 1 1 0 1 0 2 2 0 2 2 0 0 1 0 0 0 0 2 0 1 0 0 0 0 0 0 0 0 0 1 2 0 2 0 2 0 0 1 0 2 0 2 0 0 0 1 0 2 0 1 0 1 1 2 0 1 0 1 0 1 0 1 0 2 2 0 1 0 1 1 0 0 1 1 0 0 0 0 1 1 0 1 1 2 1 0 1 0 0 0 0 2 1 0 1 0 1 1 1 0 1 1 0 1 1 2 0 0 1 1 1 1 1 1 1 2 2 1 1 0 1 0 1 2 0 0 0 1 0 1 0 2 0 0 0 1 1 2 0 2 1 1 1 0 1 1 0 0 0 2 0 1 1 1 1 2 0 0 0 2 1 2 1 2 1 0 0 2 0 1 0 0 0 1 0 1 1 0 2 2 0 0 1 1 1 0 2 0 0 0 0 1 1 1 0 0 0 1 1 0 0 0 0 2 2 2 0 2 0 0 0 0 1 1 1 1 0 1 1 0 0 0 0 0 1 0 0 0 0 1 0 0 0 1 0 1 0 0 1 1 1 0 0 2 2 0 0 1 0 0 0 1 0 1 1 0 0 0 0 0 0 1 0 1 2 0 0 0 2 0 1 1 0 0 1 2 0 1 0 0 0 2 2 0 1 0 1 1 0 1 0 0 0 0 0 0 2 0 0 0 1 0 1 2 1 2 1 0 1 0 1 0 1 0 1 0 1 1 0 0 0 0 1 1 0 0 0 1 1 1 1 2 0 0 0 2 1 2 1 0 0 0 2 0 2 2 0 0 1 0 0 1 0 0 0 1 2 0 0 0 0 0 0 2 0 0 1 1 1 1 0 2 2 2 0 0 2 2 0 0 0 0 0 0 0 1 0 0 0 0 0 1 1 2 0 0 2 2 0 0 2 1 0 0 1 2 0 1 0 0 1 0 0 0 0 0 0 1 0 1 0 0 0 1 0 1 0 2 0 2 2 2 1 0 0 0 0 1 1 0 1 1 1 0 1 1 2 2 1 0 0 1 1 1 2 1 2 1 1 2 2 2 1 0 1 2 0 0 0 0 1 1 1 0 0 0 0 0 0 0 0 0 0 0 0 0 1 0 0 0 0 0 1 1 0 0 0 0 2 0 0 0 1 2 2 0 2 0 0 0 1 1 0 0 0 1 1 0 0 0 0 0 0 0 0 1 0 2 0 2 1 0 2 2 2 2 0 1 1 1 0 0 0 1 1 0 1 1 0 0 1 1 1 1 1 0 1 0 1 0 0 0 1 0 1 1 0 1 1 0 0 1 0 1 0 2 0 0 1 1 2 1 1 1 2 0 0 0 2 1 2 0 0 1 2 1 1 0 2 0 0 0 0 2 2 0 0 0 0 0 1 1 0 0 0 0 2 0 0 0 0 1 0 1 1 0 0 2 0 0 1 1 1 0 0 0 0 0 2 0
173 1 2 0 0 0 0 2 1 1 1 0 0 0 0 0 0 0 1 1 1 0 0 0 0 0 0 1 2 0 2 0 0 1 1 0 2 1 1 1 1 1 2 0 2 1 0 0 1 0 0 0 1 2 1 0 1 0 0 1 1 1 0 1 0 0 0 0 0 0 0 2 1 2 1 2 2 0 2 0 2 2 2 0 0 0 0 1 1 2 1 2 2 0 0 0 0 0 0 1 0 1 0 0 2 1 2 2 0 0 0 1 1 2 2 2 2 0 0 0 2 0 1 1 0 1 1 0 0 0 0 0 0 1 0 0 0 0 0 0 1 1 0 0 0 0 0 1 0 1 1 0 0 0 0 0 0 1 0 1 0 0 1 1 1 2 0 2 0 2 2 0 1 1 0 0 2 1 0 1 1 2 0 0 1 1 1 1 0 0 2 2 0 1 2 0 1 0 0 0 0 0 0 1 2 1 1 0 1 0 0 0 2 0 0 2 2 0 2 0 0 0 1 1 1 1 2 1 0 2 0 0 0 0 0 0 0 2 0 1 0 0 1 1 2 1 1 0 0 0 0 0 0 0 0 2 2 2 1 1 1 1 0 0 1 0 1 0 1 1 1 0 0 1 1 0 1 2 2 0 1 1 0 2 2 1 0 1 0 2 0 0 1 0 2 1 2 0 0 0 0 0 2 0 0 0 2 2 0 1 0 1 2 1 2 0 0 0 1 0 2 1 1 0 2 0 1 0 2 0 0 0 1 1 0 0 1 0 2 0 1 1 0 2 1 1 0 0 1 2 0 1 0 0 0 1 0 0 0 2 0 0 2 0 2 2 0 2 0 0 0 1 1 0 1 0 0 2 2 2 1 1 0 1 1 1 0 0 0 0 0 0 1 0 2 1 1 2 0 0 0 1 0 2 2 0 0 2 0 2 0 1 0 1 1 2 1 0 1 0 1 1 2 0 1 2 1 1 1 0 2 0 0 0 1 1 0 1 0 0 1 1 0 0 0 1 1 0 0 0 0 1 0 2 2 1 1 2 0 2 0 1 0 0 0 0 0 1 0 1 1 1 2 2 0 0 0 2 1 0 0 0 2 1 1 2 1 0 2 0 2 2 2 2 1 0 1 1 1 1 1 1 1 1 1 0 1 1 0 2 0 1 0 2 2 0 0 2 0 1 0 2 0 0 0 0 0 1 2 1 1 1 0 1 0 0 0 0 2 1 1 1 0 1 1 0 2 1 1 2 0 0 0 2 0 0 0 0 2 0 0 0 0 1 1 0 0 0 0 0 2 2 0 0 0 0 0 1 0 2 0 0 0 0 2 1 1 0 0 0 0 0 0 1 1 1 1 0 0 0 0 1 0 0 0 2 1 0 0 0 0 0 0 0 2 0 0 0 0 0 1 0 0 0 0 1 2 0 0 0 0 0 1 0 1 1 1 0 1 2 0 0 0 1 2 0 2 1 1 1 1 1 0 1 0 0 0 0 2 0 0 0 0 0 2 2 1 2 0 1 1 0 0 0 0 0 2 0 1 2 0 2 0 0 2 2 0 1 0 0 1 0 0 1 0 0 0 0 0 0 0 0 0 2 1 2 1 1 1 0 0 0 0 0 1 0 0 1 1 0 0 0 1 0 2 2 0 0 0 0 0 0 0 2 0 0 0 0 0 0 0 0 0 0 1 0 1 1 0 0 0 0 0 0 0 0 0 0 0 0 0 0 1 0 1 1 1 2 0 2 0 0 0 0 0 0 0 0 2 0 0 2 2 2 1 1 1 2 1 2 1 1 2 2 2 0 0 0 0 1 1 0 0 0 1 0 1 0 0 2 2 0 1 1 1 2 0 0 1 0 1 1 0 2 0 0 0 2 0 0 0 0 1 1 0 1 2 0 0 0 0 0 1 1 0 1 1 1 0 1 0 0 0 0 2 0 0 0 0 0 0 0 1 0 0 1 1 0 1 0 0 0 0 2 0 1 0 1 0 0 0 0 0 0 0 0 0 0 0 1 0 1 0 1 1 1 1 2 0 0 1 2 0 0 1 1 1 1 0 1 0 0 0 0 1 1 1 2 0 1 0 1 0 1 0 0 2 1 0 0 2 0 0 1 0 0 0 0 0 2 0 0 2 0 0 0 0 0 0 0 2 0 2 0 1 0 1 2 0 0 1 0 0 1 1 1 1 0 1 0 1 0 0 0 1 1 0 0 2 0 0 0 0 1 0 0 0 2 0 2 0 0 0 1 1 0 0 0 0 1 2 1
174 0 1 0 0 0 0 2 1 2 0 0 0 0 0 0 0 2 1 1 0 0 0 0 0 0 0 1 2 0 2 0 1 1 1 1 1 1 0 0 1 1 0 0 2 0 0 0 2 0 0 0 1 1 1 2 0 1 1 0 1 1 0 2 0 0 0 0 0 0 0 1 2 2 2 2 2 0 2 1 0 1 1 1 2 0 1 0 0 2 0 1 2 0 0 0 0 0 0 2 0 0 0 0 2 1 2 2 0 0 0 2 0 0 0 0 0 0 1 0 2 0 2 2 0 1 1 1 0 1 0 0 1 2 0 0 0 0 0 0 1 1 0 0 0 0 2 0 0 0 0 1 1 0 0 0 0 0 1 2 1 1 0 2 0 1 0 1 0 2 2 0 0 2 0 0 1 0 0 1 1 1 0 0 1 1 0 2 0 1 0 2 0 0 1 0 1 1 0 0 0 0 0 1 2 0 1 0 1 0 1 0 1 0 0 2 0 1 1 2 0 0 1 1 1 0 2 1 0 1 0 0 0 0 0 0 0 2 0 0 0 1 2 2 2 0 0 0 0 0 0 0 0 0 0 0 0 0 0 1 0 0 0 0 1 0 1 0 2 1 0 0 0 1 1 0 0 1 1 0 1 0 1 2 1 1 1 2 0 1 1 1 0 0 1 0 1 1 0 1 0 0 0 0 0 0 0 0 2 2 2 0 1 0 1 0 2 0 0 0 1 1 0 0 2 0 2 0 0 1 0 0 0 0 0 0 0 0 2 1 0 0 2 1 1 1 0 0 1 0 1 0 0 0 0 0 0 0 0 2 0 0 0 0 0 1 0 2 0 0 0 0 1 1 1 0 0 1 1 1 1 2 0 0 0 1 1 0 0 0 0 1 0 0 2 1 0 1 1 1 1 1 0 2 1 0 0 0 0 1 1 0 0 2 2 2 0 1 1 1 0 0 0 0 2 2 0 0 2 0 2 0 0 0 1 1 1 1 1 0 0 2 1 0 0 1 1 0 0 1 1 0 0 1 0 0 0 2 0 2 0 0 0 0 0 2 2 2 0 0 1 1 2 2 0 1 0 1 2 0 1 0 1 0 1 2 0 2 0 2 2 0 1 2 1 0 0 2 2 2 0 2 1 1 1 0 2 1 1 1 0 1 0 0 0 2 0 2 0 1 0 2 0 2 0 2 0 0 0 2 0 2 0 0 0 0 1 1 0 2 1 1 0 1 2 0 2 0 2 1 0 0 0 2 0 0 1 0 0 0 0 0 0 1 1 0 0 0 2 0 1 1 1 1 2 1 2 0 0 1 0 0 1 0 1 1 2 0 0 0 0 1 0 0 0 2 0 0 0 0 0 2 1 0 1 1 0 0 0 0 0 0 0 1 1 0 0 0 1 0 0 0 0 1 0 0 2 2 0 0 1 1 0 1 0 0 2 0 2 2 1 0 0 1 1 0 2 1 2 2 0 1 0 0 0 0 0 0 1 0 0 0 1 0 0 1 0 2 0 0 0 2 0 0 0 2 0 0 0 0 0 0 0 0 0 1 1 0 0 0 2 0 1 1 1 0 0 2 2 2 0 1 0 2 2 2 0 2 0 0 1 0 0 2 0 1 0 2 2 0 0 0 0 0 0 2 0 0 0 0 0 0 0 2 2 2 2 0 1 2 0 0 0 0 2 0 2 1 0 1 1 1 0 0 0 0 1 0 2 2 0 0 2 1 0 0 0 2 1 2 0 0 2 1 0 0 0 0 2 0 0 2 1 1 1 2 1 2 1 2 1 1 2 2 2 2 0 1 0 0 1 0 0 0 0 0 2 0 0 2 2 0 1 0 1 1 0 0 1 0 1 1 2 2 0 0 1 1 0 0 0 0 0 1 0 0 0 0 0 0 0 1 0 0 0 0 0 0 0 0 0 0 0 0 2 0 0 0 1 0 0 0 0 0 0 1 2 0 0 0 0 0 1 1 0 0 0 0 1 1 1 1 1 0 0 0 1 0 0 2 0 1 2 0 1 1 2 2 0 1 0 1 1 1 2 2 0 1 0 2 0 0 0 0 1 2 2 2 2 2 0 0 1 1 1 0 1 1 0 0 2 0 1 2 1 1 0 1 0 1 0 0 1 1 0 1 1 1 0 0 2 0 2 0 0 1 1 2 1 1 1 0 1 0 1 1 2 0 2 1 1 0 0 0 0 0 0 0 2 0 0 0 0 1 0 0 0 2 0 2 0 0 0 1 1 0 1 1 1 1 2 1
175 0 2 1 0 0 0 1 2 1 0 2 1 2 1 1 1 2 1 1 0 0 0 0 0 0 0 0 1 2 1 1 0 1 1 1 1 1 1 0 1 1 0 1 2 1 1 0 0 0 0 0 0 0 0 2 0 1 2 0 1 2 0 2 1 1 1 0 0 0 0 1 2 2 2 2 2 0 0 0 0 2 1 1 2 0 0 1 1 2 0 1 1 2 1 2 1 1 1 1 1 1 0 0 2 0 2 0 2 0 0 2 0 1 0 2 1 0 0 0 2 0 1 1 0 1 1 1 0 1 1 1 0 1 0 0 0 0 0 0 0 2 0 0 0 0 1 0 0 0 0 1 1 1 1 0 0 1 0 1 0 0 2 0 2 2 1 0 0 1 1 0 0 2 0 0 2 0 0 1 1 0 0 0 1 0 2 1 1 0 1 1 0 1 2 1 1 0 0 0 0 0 0 1 2 1 1 1 1 0 1 0 1 0 0 2 0 0 0 2 0 0 1 2 0 0 1 1 1 0 1 2 0 1 1 0 1 2 0 2 0 0 2 2 2 0 0 0 0 0 0 1 0 0 0 1 0 2 1 1 1 1 0 0 0 0 0 1 2 1 0 2 0 0 0 1 0 2 2 0 0 2 0 1 1 0 0 2 0 2 2 0 0 0 1 0 2 1 0 1 0 1 0 0 0 0 1 1 0 1 0 1 2 0 2 0 0 1 0 1 0 1 2 0 1 0 0 0 0 2 0 0 0 0 0 0 1 1 1 2 1 0 1 1 2 2 0 0 1 2 1 1 0 0 0 1 0 0 1 1 1 1 2 0 2 1 0 2 1 1 1 1 0 0 1 1 0 0 0 1 1 1 0 0 1 0 0 1 1 0 1 0 0 0 2 0 0 0 0 0 0 0 0 1 0 0 1 1 1 2 0 1 0 0 0 2 1 0 0 0 0 2 1 0 1 1 0 1 2 1 2 1 0 0 1 1 0 0 0 0 1 1 0 0 0 1 2 0 1 0 0 0 0 2 2 2 0 1 0 1 1 0 0 0 2 2 0 2 0 0 1 1 1 1 0 0 0 2 1 0 1 1 0 0 0 1 0 0 1 1 2 1 0 1 2 0 0 1 1 2 0 2 1 1 1 0 2 2 1 1 1 2 0 0 0 1 0 2 0 1 1 2 2 2 2 2 0 0 0 2 1 2 0 0 1 0 0 0 2 1 1 1 0 1 2 1 1 2 0 2 0 2 1 2 1 0 0 2 2 0 0 2 0 0 0 2 2 2 1 1 0 1 0 0 0 0 0 1 0 1 0 0 0 0 0 1 1 1 0 1 0 1 0 1 1 0 1 0 0 0 0 1 0 0 0 2 2 0 0 0 0 0 0 0 0 0 0 0 2 0 0 0 0 0 0 1 1 0 1 1 0 0 0 2 0 1 2 0 0 2 1 0 0 0 0 0 2 0 0 0 0 2 0 1 0 0 0 0 1 0 0 0 2 0 2 2 0 0 2 0 0 2 0 0 0 1 1 0 1 1 0 0 0 1 2 2 1 0 0 0 2 0 0 1 1 0 0 2 1 2 0 1 0 1 1 2 0 0 0 1 1 1 0 2 0 2 1 1 1 0 0 0 0 0 0 2 0 0 0 0 0 0 1 2 2 0 2 0 1 1 0 0 1 1 1 1 2 0 0 0 0 0 0 0 0 0 0 0 2 1 0 0 1 1 0 1 1 2 0 2 0 0 0 1 1 0 0 0 1 1 1 2 1 1 1 2 1 2 2 2 1 0 2 0 0 0 0 2 1 0 1 0 0 1 0 0 2 0 1 1 1 0 1 0 1 1 0 0 1 1 0 1 0 2 0 0 0 1 1 0 0 1 1 0 0 0 0 0 1 1 0 0 1 1 0 1 1 0 0 0 0 1 0 0 0 0 1 0 0 1 0 1 0 0 0 0 1 0 2 0 0 0 2 0 0 1 0 1 1 0 0 1 0 1 0 1 0 1 0 1 0 0 1 0 2 1 2 1 0 0 0 2 0 0 1 2 0 2 0 2 0 0 0 0 1 2 2 1 1 1 0 0 0 1 0 1 1 2 0 0 2 1 0 2 0 0 0 1 0 0 0 0 0 0 0 0 1 1 0 0 2 0 1 1 0 0 1 1 0 1 1 0 1 0 1 1 2 0 0 0 2 0 0 0 0 0 0 0 2 0 0 0 0 1 1 0 2 1 0 1 0 0 0 1 0 0 0 0 1 0 1 1
176 1 1 0 0 0 0 0 2 1 0 0 1 2 1 1 0 2 0 2 0 0 0 1 0 0 0 1 2 0 2 0 0 0 1 0 1 2 0 0 0 0 2 0 2 0 2 0 0 0 0 0 0 0 1 2 0 0 1 0 0 1 0 1 0 1 0 1 1 0 0 1 1 2 0 2 2 0 0 0 1 1 2 1 1 0 0 0 0 1 0 0 1 0 0 0 0 1 1 1 1 0 0 0 2 1 2 1 1 0 0 1 0 1 0 1 1 0 1 0 0 2 1 1 0 1 1 0 0 0 0 0 0 0 0 0 1 0 1 0 1 1 0 0 0 0 0 0 0 1 0 0 1 0 0 1 1 2 1 1 1 1 1 1 0 0 0 1 1 0 0 1 0 2 0 0 2 0 0 0 0 0 0 0 1 0 2 2 1 1 1 2 0 1 1 0 0 0 0 0 1 1 1 1 2 2 1 1 1 0 2 0 1 0 1 1 0 2 0 1 0 0 2 2 0 0 1 0 0 0 0 0 2 1 1 0 1 2 1 1 0 0 2 1 1 0 0 0 0 0 0 0 0 0 1 2 1 0 0 1 0 0 0 0 1 0 1 0 2 0 0 2 1 1 0 1 0 1 1 0 1 1 0 1 2 0 1 1 2 2 0 2 0 1 1 1 0 0 2 0 2 0 0 2 0 0 0 1 1 1 1 2 0 0 1 0 0 0 1 0 2 1 0 0 1 0 0 0 1 0 0 0 0 0 0 0 0 0 1 0 0 0 2 1 1 1 1 1 1 2 0 2 0 1 0 1 1 0 0 1 0 0 1 0 0 0 0 1 2 0 2 2 2 2 0 1 0 1 1 1 2 0 2 0 1 1 1 0 0 1 0 0 1 0 1 1 1 2 0 1 1 1 0 2 1 0 0 1 0 2 0 0 1 0 1 1 0 1 0 1 0 0 1 1 0 1 1 0 2 1 2 1 0 0 1 1 0 1 1 0 2 0 0 1 1 2 1 0 0 0 0 1 0 2 1 0 1 1 1 0 1 0 0 0 0 0 0 2 0 0 0 0 1 1 0 0 0 2 1 0 1 0 1 1 0 0 0 1 1 0 2 2 1 2 1 0 0 2 2 0 2 1 1 1 1 0 2 1 1 0 0 2 0 0 0 1 0 1 0 1 1 1 0 2 0 1 1 1 1 1 1 1 0 1 1 0 0 1 1 1 1 1 1 1 2 0 2 2 0 2 0 0 0 2 0 0 2 0 0 0 0 0 2 0 0 0 0 1 0 1 1 1 0 0 0 0 0 0 0 0 2 0 0 0 1 0 0 0 0 0 0 0 0 0 0 1 0 1 0 0 0 0 0 0 0 0 0 0 0 1 0 0 0 1 1 1 1 0 1 0 1 0 0 0 0 2 1 1 0 0 1 0 0 2 0 2 2 1 1 1 0 1 0 1 2 0 2 1 1 1 2 1 0 0 0 0 0 1 2 0 0 0 2 0 2 2 0 2 0 2 0 0 0 0 1 0 2 0 0 0 0 0 0 1 2 2 2 0 0 1 1 1 0 2 2 0 0 1 1 1 0 0 2 1 1 2 1 2 0 0 1 0 0 1 0 0 0 1 1 0 0 0 1 0 1 2 0 1 0 0 0 0 0 2 0 0 0 0 0 1 0 0 0 0 0 0 0 0 2 1 1 0 0 0 0 1 1 0 2 1 1 1 2 2 0 0 0 1 0 0 0 0 0 1 0 1 1 0 1 0 1 2 1 1 1 2 1 2 0 2 0 2 2 2 1 0 0 1 0 0 1 0 0 0 1 1 0 1 2 2 1 0 2 0 0 2 0 1 1 0 0 1 1 2 0 0 1 2 0 0 0 0 0 0 0 1 1 0 1 0 0 0 1 1 0 1 1 0 0 0 0 0 0 0 0 1 0 1 0 0 2 0 0 0 1 0 1 0 1 0 0 0 0 2 0 0 0 0 2 2 2 2 0 0 0 0 0 2 0 2 0 2 0 0 2 2 2 2 0 0 0 0 1 0 1 1 1 1 1 0 1 0 0 0 2 0 0 1 2 1 1 0 0 1 1 0 1 2 0 0 1 1 0 1 1 1 1 1 1 0 0 0 1 1 1 1 1 2 1 0 1 0 2 1 0 0 1 2 0 1 1 0 0 0 1 0 0 0 1 1 0 0 0 0 0 2 0 0 2 1 0 1 0 2 0 1 0 0 0 1 0 0 1 2 1 1 0 0 0 0 0 0
177 0 1 1 0 1 2 0 2 0 0 2 0 1 1 1 0 1 2 0 1 1 0 0 0 0 0 1 1 0 1 1 2 1 2 1 2 0 1 1 1 0 0 1 1 1 1 1 0 0 0 1 0 0 1 0 2 1 1 1 0 0 0 1 0 0 0 0 1 1 0 1 2 2 2 2 2 0 1 0 2 2 2 0 1 0 0 1 1 2 1 2 2 1 0 1 0 1 1 1 1 0 0 0 2 0 2 2 1 1 0 1 1 2 1 2 2 0 0 0 2 0 1 1 1 0 0 2 2 0 0 0 1 1 0 0 0 0 0 0 1 1 0 0 0 0 0 0 0 0 0 0 0 0 0 1 1 1 1 1 1 0 0 2 2 2 2 1 1 1 1 0 1 1 0 1 2 0 1 2 1 2 0 0 2 0 2 1 0 0 2 2 0 0 1 0 1 0 0 0 1 1 0 0 2 0 0 0 0 0 0 0 1 0 0 2 0 0 1 0 2 2 2 1 1 0 0 2 2 0 0 0 0 0 0 0 0 2 0 2 0 0 0 1 1 0 1 0 0 0 0 0 0 0 1 2 1 1 0 0 0 0 0 0 1 0 0 2 1 0 1 0 0 1 0 1 0 2 2 0 1 1 1 2 2 0 0 1 1 2 0 1 1 0 2 1 2 0 0 0 0 0 1 0 0 0 0 0 0 1 0 0 2 0 1 0 0 0 0 2 0 2 1 0 1 0 0 0 1 1 0 1 0 0 0 0 0 1 1 0 1 1 1 2 1 1 1 0 0 1 1 0 0 1 0 0 1 0 0 1 0 0 1 0 1 1 0 2 2 0 2 2 0 0 0 0 0 0 0 2 1 0 1 0 0 0 0 1 1 0 2 2 0 0 2 0 0 1 0 1 1 1 0 0 0 0 2 1 0 1 1 0 0 2 2 2 0 1 1 1 0 1 0 1 1 1 0 1 1 0 0 1 0 2 0 2 0 0 0 0 1 0 1 1 0 2 1 2 2 0 0 0 0 2 2 2 0 0 2 0 2 0 1 1 0 1 1 1 0 1 1 1 1 1 1 1 1 2 1 1 2 0 1 1 0 0 0 1 0 1 0 1 1 2 1 0 1 1 1 2 0 2 1 1 1 0 1 1 0 1 0 1 0 1 1 1 0 2 0 1 0 2 0 2 1 1 0 0 0 2 1 0 0 0 0 2 1 1 1 0 1 1 0 1 0 0 0 1 1 1 0 0 0 2 0 0 1 1 0 0 0 0 1 0 0 0 0 1 0 1 0 0 2 0 2 2 2 1 0 1 1 1 0 0 0 0 2 1 0 1 0 2 0 0 2 1 0 0 0 0 0 1 0 0 1 1 1 0 0 2 0 0 0 0 1 0 0 0 0 1 0 1 0 1 0 0 1 1 0 0 2 0 0 1 0 1 2 0 0 2 1 0 0 2 2 0 1 1 1 1 1 1 0 2 0 0 0 0 2 0 0 0 1 1 1 1 0 2 1 1 0 1 0 0 1 0 2 0 1 1 0 1 1 0 1 2 1 0 0 0 1 0 0 1 0 0 1 2 1 1 0 0 0 0 2 1 2 2 0 0 0 0 0 2 0 0 0 2 1 0 0 1 1 0 1 2 0 0 0 0 0 0 0 0 2 2 0 0 0 1 1 1 0 0 0 0 0 0 1 1 1 1 0 0 0 0 1 0 1 0 0 0 0 1 1 0 2 2 0 0 0 0 1 0 0 1 0 0 1 1 0 1 1 1 1 2 1 1 0 2 0 2 2 2 1 0 1 0 0 1 1 0 0 0 1 1 2 0 0 2 2 1 1 1 1 2 0 2 1 0 2 2 1 1 0 0 0 2 0 1 0 0 0 0 0 0 0 0 1 0 1 1 0 0 0 0 0 0 0 0 0 0 0 0 0 0 1 0 0 0 0 1 0 0 0 0 0 0 2 0 0 0 1 0 0 1 0 1 1 2 2 2 0 0 0 0 0 0 0 2 0 2 0 0 1 0 1 2 0 0 0 0 0 1 1 1 1 1 1 1 0 0 1 1 1 2 2 1 1 1 0 1 0 0 1 2 1 1 0 0 2 1 0 2 1 1 0 1 0 0 1 1 0 1 0 0 1 0 0 0 1 0 1 0 0 0 1 0 0 1 1 0 0 0 0 2 2 0 2 1 0 1 0 0 0 1 0 1 1 1 0 2 0 1 0 0 0 0 0 1 0 0 0 2 1 1 0 0 0 0 0 0
178 0 2 0 0 0 0 1 2 0 0 2 0 0 0 0 0 0 0 2 1 1 0 0 0 0 0 0 2 0 2 1 0 1 1 0 1 2 0 0 1 1 0 0 1 0 0 0 0 0 0 1 0 0 1 2 0 0 1 1 0 0 1 2 1 1 1 0 1 0 0 0 1 2 1 2 2 0 2 0 2 2 2 0 1 0 0 0 0 2 0 0 1 1 0 1 0 2 1 1 1 0 0 0 2 0 1 1 1 0 0 2 1 2 1 2 2 0 1 0 1 0 1 1 0 1 1 0 0 0 1 1 0 0 0 0 0 0 0 0 0 2 0 0 0 0 0 0 0 0 0 0 0 0 1 0 0 1 0 0 1 1 1 1 2 2 2 2 2 0 1 1 0 2 1 0 1 1 0 0 0 0 0 0 2 2 0 1 0 0 2 2 0 0 1 0 0 0 0 0 0 0 0 1 1 0 0 0 0 0 1 1 1 0 0 2 0 1 2 0 1 1 2 2 0 1 1 1 0 1 0 0 0 0 0 0 0 2 0 2 0 0 1 2 2 0 0 0 0 0 0 0 0 0 1 1 0 1 0 0 0 0 0 0 0 0 0 0 1 0 0 2 0 1 0 0 0 2 2 0 0 1 0 0 0 0 1 2 0 2 2 2 0 0 1 0 2 1 1 1 1 1 1 0 0 0 0 0 1 1 1 0 1 0 2 0 1 0 0 0 0 2 1 0 2 0 0 0 0 0 0 1 0 0 0 0 0 2 0 2 1 1 1 2 0 0 1 0 0 1 1 0 0 0 0 1 0 0 0 2 0 0 2 0 1 1 0 1 1 0 1 1 2 2 0 1 0 0 0 0 0 0 0 0 1 1 0 0 0 1 0 0 0 0 1 1 1 1 1 1 1 0 0 1 0 1 1 0 0 2 0 0 0 1 1 2 1 0 1 0 0 1 1 0 2 2 2 1 1 0 1 0 0 1 0 1 0 2 0 0 1 1 0 0 0 2 0 0 0 0 0 1 0 2 2 1 1 0 2 0 2 0 0 0 0 0 0 2 0 0 1 1 0 0 0 1 0 1 2 1 1 1 1 0 1 1 0 2 0 2 2 0 0 1 0 0 1 2 2 1 1 2 2 1 2 1 2 0 0 1 0 1 1 1 1 0 0 1 0 1 1 1 1 2 0 2 0 0 0 2 1 1 0 1 1 0 0 1 1 2 0 0 0 0 2 0 1 0 2 0 0 0 0 2 0 0 0 1 0 1 1 0 0 0 0 1 1 2 0 2 0 0 0 0 0 0 0 0 0 0 1 0 1 0 0 0 2 0 0 0 0 0 1 0 1 0 0 0 0 0 0 2 0 0 0 2 2 0 0 0 1 0 0 0 1 0 0 0 0 2 0 1 0 0 0 1 1 1 0 0 1 1 0 2 0 1 2 0 0 1 1 0 0 1 1 0 2 0 0 0 1 1 0 2 0 0 0 1 2 0 0 0 2 0 2 2 0 1 2 0 0 2 1 0 0 1 0 1 1 1 1 0 0 0 2 2 0 1 0 0 1 1 0 2 1 0 0 1 1 1 0 1 0 1 1 1 1 1 0 0 1 0 0 2 1 0 0 1 0 0 0 0 0 1 0 2 1 0 1 0 0 0 0 2 2 1 0 0 0 1 1 1 0 0 0 1 1 0 0 0 0 0 0 1 0 0 1 0 1 0 0 0 1 2 0 0 1 2 0 0 0 1 1 0 0 0 0 0 0 2 0 0 0 0 0 2 0 1 1 2 0 1 2 2 2 1 0 1 1 0 0 0 0 0 1 0 0 0 0 1 1 0 0 1 1 2 1 0 1 0 0 1 1 2 0 0 0 1 0 1 0 0 1 1 1 0 0 0 1 0 2 1 0 0 0 0 0 0 0 0 0 0 0 0 2 0 0 0 0 1 1 0 0 0 0 0 1 0 0 0 0 0 1 1 0 0 0 2 0 0 0 1 0 0 0 0 0 0 2 1 2 2 0 1 1 1 2 0 1 1 1 1 0 1 1 1 1 0 0 0 0 0 0 0 0 1 1 2 0 1 0 1 0 1 0 2 1 1 0 0 2 1 0 1 0 0 0 0 1 1 0 0 0 0 0 0 2 1 1 0 1 0 2 1 0 0 2 2 0 0 1 1 0 0 0 2 2 0 1 0 0 0 0 0 0 0 1 1 1 1 0 2 0 2 0 1 1 2 1 1 1 1 1 2 1 0 0 1 1 1 0 0
179 1 2 1 1 0 0 2 2 1 0 0 0 0 0 0 0 1 0 2 0 0 1 0 0 0 0 0 2 0 1 0 0 2 0 0 1 2 0 0 1 1 0 1 2 1 1 0 0 0 0 1 2 2 0 1 1 0 2 1 1 1 0 2 0 1 0 0 1 1 0 0 1 2 1 2 2 0 1 0 1 1 2 0 1 0 0 1 1 2 1 1 0 1 0 1 1 1 1 2 2 0 2 0 2 0 2 1 1 0 1 1 1 2 2 2 2 0 1 0 1 0 2 2 1 1 1 0 0 0 0 1 0 1 1 0 0 0 1 0 1 1 0 0 0 1 1 0 0 1 0 1 0 0 0 1 0 0 0 2 1 0 2 0 0 1 2 1 1 1 0 0 1 1 0 0 1 1 0 0 0 0 0 0 1 0 1 2 0 0 0 2 0 0 2 0 1 0 0 0 1 1 0 2 2 0 0 1 1 0 2 0 1 0 1 1 0 1 2 0 1 1 2 2 0 1 1 1 1 0 1 2 0 0 0 0 0 2 0 2 0 0 2 2 2 0 0 0 0 0 0 0 0 0 0 0 0 1 0 0 0 0 0 0 1 0 1 0 1 1 0 1 1 0 1 1 0 1 1 0 1 0 0 0 2 0 0 1 0 2 0 0 0 0 2 0 2 1 0 0 0 0 2 0 1 0 0 0 0 2 0 2 1 0 1 0 0 0 2 0 2 2 1 0 2 0 0 0 1 0 0 2 1 1 0 0 0 2 0 1 1 2 2 2 1 1 1 0 1 1 0 0 0 0 0 1 0 0 0 2 0 0 0 0 0 1 0 1 2 0 2 2 0 0 0 0 0 0 0 1 0 0 1 0 0 1 1 1 1 0 0 0 1 0 2 0 2 1 0 0 0 0 0 2 0 0 0 1 0 2 0 0 0 0 0 1 0 0 1 0 0 0 0 1 2 2 1 1 2 1 2 2 0 0 0 0 1 1 0 0 1 1 0 0 0 2 0 1 1 0 0 1 0 2 2 0 2 1 2 0 1 0 1 1 0 2 2 2 0 1 1 1 0 0 2 0 2 2 2 2 2 1 1 1 0 2 1 0 0 1 0 2 1 2 0 0 1 2 2 2 0 2 1 0 1 2 2 0 1 0 1 1 0 1 1 1 0 2 0 1 0 2 0 1 0 1 0 0 0 2 0 2 0 1 0 1 2 1 2 1 0 0 0 0 0 0 1 1 1 1 0 1 1 2 0 1 0 1 0 1 0 0 1 0 0 0 0 0 1 0 0 0 0 0 0 0 0 1 0 2 0 0 0 0 1 1 1 0 2 2 0 2 1 0 0 1 0 0 0 0 0 1 0 0 0 2 1 1 0 0 0 0 0 0 2 0 0 0 0 0 0 0 0 2 0 0 0 0 0 0 1 0 2 2 0 0 2 0 1 1 0 0 0 1 1 0 2 1 0 0 0 1 0 0 0 0 0 0 2 1 1 0 1 1 0 1 1 2 0 0 1 1 1 0 0 1 1 0 0 0 1 0 0 2 2 2 1 1 0 1 1 2 0 1 1 0 0 2 1 2 0 2 0 1 0 2 0 2 0 0 0 0 0 1 0 0 0 1 2 0 0 0 2 0 0 1 1 0 1 0 0 0 0 2 0 0 1 0 0 1 0 0 0 0 0 1 1 1 0 0 0 0 0 0 1 0 0 0 0 0 0 0 2 1 0 0 0 1 0 1 0 0 0 1 1 0 0 0 0 1 0 1 0 0 0 0 0 2 2 2 2 0 2 1 1 1 0 1 0 0 0 0 0 0 2 1 2 0 1 2 2 0 1 1 1 2 0 0 1 0 2 2 1 2 0 0 1 2 0 0 0 0 1 1 1 0 0 1 1 1 1 0 1 1 0 1 1 0 0 1 1 0 0 0 2 0 0 2 0 0 0 0 1 0 0 2 2 0 1 0 0 0 0 1 0 0 0 1 1 1 1 1 0 0 0 0 1 0 0 2 0 1 2 1 2 2 2 2 0 2 0 1 0 0 2 2 0 2 0 2 0 0 0 0 1 1 2 2 0 2 0 2 0 0 0 0 2 1 0 1 2 0 0 2 0 0 0 1 1 1 0 0 0 0 0 0 2 0 0 0 2 1 2 1 1 0 1 0 0 0 2 0 0 0 0 2 2 0 0 0 1 0 0 0 0 0 1 0 2 0 0 0 0 0 0 0 0 2 1 2 1 1 0 0 0 0 0 1 1 1 1 1
180 0 0 0 2 1 1 1 2 1 0 1 0 0 0 0 0 0 1 0 1 1 0 1 0 0 0 0 0 2 2 0 0 2 1 0 2 0 0 0 0 0 0 0 1 0 0 0 0 1 1 1 0 0 0 1 0 0 0 1 0 1 0 1 0 0 0 0 1 1 2 2 2 2 2 2 2 0 1 0 2 2 2 0 0 0 0 0 0 2 0 1 0 2 0 1 1 2 1 2 1 0 0 0 2 1 2 2 0 0 0 2 0 2 0 2 2 0 2 0 0 0 0 0 0 0 0 1 1 0 0 0 0 0 0 0 1 0 0 0 0 2 0 0 0 0 1 0 0 1 0 1 0 0 0 1 1 1 1 1 0 0 1 1 0 2 1 1 1 1 1 1 0 2 0 1 1 0 0 0 0 1 1 1 1 0 2 2 0 0 1 1 0 0 0 0 1 0 0 0 0 0 0 2 2 0 0 0 0 0 1 0 1 0 0 2 0 1 1 0 2 2 2 1 1 1 0 1 1 2 0 0 0 0 0 0 0 2 2 0 0 0 2 1 2 0 0 0 0 0 0 0 0 0 0 1 1 2 0 0 0 0 0 0 1 0 0 0 2 0 0 2 1 0 0 0 0 2 1 0 0 2 1 2 1 1 1 1 0 2 0 0 1 1 2 1 1 1 0 1 0 0 0 1 0 0 0 1 0 1 0 1 2 0 1 0 1 0 0 1 1 1 1 0 2 0 1 0 2 0 0 0 1 1 0 0 0 0 2 1 0 0 1 1 1 2 0 0 0 0 1 0 1 0 1 0 1 0 0 2 0 0 2 0 2 1 0 2 2 1 2 2 1 1 0 1 0 1 1 1 2 0 2 0 0 0 0 1 1 0 0 1 0 0 2 0 1 1 1 1 1 1 0 0 0 0 2 0 0 2 0 2 0 1 1 2 0 1 0 1 0 1 1 1 2 2 1 0 0 0 0 0 1 1 1 1 1 2 0 0 1 1 0 0 0 2 0 1 1 1 1 0 0 2 1 1 0 1 2 0 1 0 0 0 0 1 1 1 0 1 2 2 1 1 0 0 0 2 2 0 0 2 1 0 0 0 0 0 1 0 0 1 1 2 1 0 1 2 2 2 0 2 1 0 1 2 2 1 1 2 1 2 0 0 0 1 0 2 0 0 0 2 0 2 0 2 0 1 1 1 1 2 0 0 1 1 2 0 2 1 1 1 0 0 2 1 1 0 1 1 0 1 0 2 1 0 1 0 1 0 0 1 1 1 1 1 1 0 0 0 0 1 1 0 0 0 0 0 0 1 0 0 0 0 1 1 2 0 0 0 1 0 0 1 1 1 1 0 0 0 0 1 0 1 0 2 0 1 0 0 0 0 0 0 1 0 0 0 0 0 1 0 0 0 0 0 2 1 0 0 0 0 0 0 0 1 1 1 1 2 1 1 0 0 2 0 2 1 1 1 1 1 0 2 0 0 0 0 1 0 0 0 2 1 1 1 0 2 0 0 1 1 1 0 0 0 1 0 1 1 0 0 1 1 0 2 1 1 0 1 1 1 0 0 1 0 0 2 1 1 0 0 0 1 2 1 2 1 0 0 1 0 1 1 1 0 0 1 0 0 0 0 0 0 0 2 0 0 0 0 0 0 0 2 1 0 2 0 0 0 0 0 0 0 0 0 0 0 0 0 0 0 0 0 0 0 0 0 2 1 0 0 1 1 0 1 0 1 0 1 0 0 1 0 0 0 0 0 0 2 0 0 0 0 0 2 0 2 1 2 0 1 2 2 1 0 0 2 0 0 1 0 0 0 1 0 0 0 0 1 1 0 0 1 1 2 1 1 0 0 0 0 0 2 0 0 0 1 1 0 0 1 1 0 0 1 1 0 1 0 1 1 0 0 0 0 0 0 1 0 0 0 0 0 1 1 1 0 0 1 0 0 1 0 0 0 0 0 2 0 0 0 2 0 0 2 1 2 0 2 2 2 0 0 0 0 1 2 0 2 0 2 0 0 2 2 2 2 0 0 0 1 0 0 1 1 1 1 0 2 0 0 1 1 1 1 1 1 2 0 0 2 0 2 0 2 1 2 0 0 2 2 0 2 0 0 0 1 0 1 0 0 1 0 0 0 1 0 0 0 2 0 2 0 0 0 0 2 0 0 1 1 1 0 1 1 1 0 2 0 0 1 0 0 0 0 0 0 2 0 0 0 0 0 0 0 0 1 1 2 1 1 0 2 2 0 0 0 0 0 1 0
181 0 1 2 0 0 0 1 2 0 0 1 0 0 0 0 0 1 0 2 1 0 0 0 0 0 0 0 2 1 2 1 0 0 2 0 2 2 0 0 1 1 1 0 1 0 0 0 0 0 0 1 0 1 1 2 0 2 1 1 1 2 0 1 0 0 0 0 0 0 0 2 2 2 2 2 2 0 0 0 0 1 0 2 2 0 0 2 2 2 1 1 1 2 0 2 0 2 0 2 0 0 0 0 2 1 2 1 1 0 0 1 0 1 0 1 1 0 0 0 2 0 1 1 0 1 1 0 0 0 0 1 1 1 0 0 0 0 0 0 2 0 0 0 0 0 1 0 0 0 0 2 0 0 0 0 0 1 1 1 1 0 1 1 0 2 0 2 0 2 2 2 1 1 1 1 2 1 0 1 1 1 0 0 1 1 0 1 0 1 0 1 0 0 2 0 0 0 1 0 0 0 0 0 2 0 0 0 0 0 0 0 0 0 0 2 1 0 0 2 0 0 2 2 0 1 1 2 0 2 0 0 0 0 0 0 0 2 0 2 0 0 2 1 1 0 0 0 0 0 0 0 0 1 1 1 0 2 1 1 1 1 0 0 0 0 0 0 2 0 0 0 0 1 0 1 0 1 0 0 0 1 1 2 2 2 1 1 0 2 0 0 0 0 2 0 2 2 0 2 0 2 1 0 0 0 1 1 0 1 0 1 2 0 2 0 0 0 1 1 1 2 1 0 2 0 1 0 2 2 0 0 1 1 0 0 0 2 0 1 1 2 2 0 0 0 1 1 2 1 0 0 1 1 0 0 1 0 0 1 0 0 1 0 0 0 0 2 1 0 1 1 0 0 0 0 0 1 1 2 1 1 0 0 0 1 2 0 0 0 0 1 1 1 1 1 2 0 2 2 2 1 0 2 2 0 0 1 0 2 0 0 0 1 1 2 1 0 0 0 0 2 0 1 1 2 2 2 2 1 2 1 1 0 0 0 0 0 0 0 1 0 0 1 1 1 1 0 0 0 0 0 0 2 1 1 0 0 0 0 1 0 1 1 0 1 1 1 0 1 2 2 1 1 0 0 0 0 2 0 1 0 2 1 2 2 0 0 0 0 0 0 0 2 0 0 0 1 1 2 0 2 2 2 2 0 2 0 1 1 0 1 0 1 2 0 1 2 0 1 1 2 0 2 0 2 0 0 0 2 0 1 0 0 0 1 0 1 0 1 1 1 0 0 0 0 0 2 0 2 0 0 0 0 2 2 0 0 1 0 0 1 1 0 0 1 1 1 2 0 0 1 0 0 0 0 1 2 0 2 0 0 0 0 1 1 1 0 1 1 1 0 0 1 1 1 1 0 0 0 0 2 0 1 0 2 0 0 1 1 0 0 0 1 1 0 0 0 0 0 1 0 0 0 0 1 2 1 0 0 1 0 1 2 0 1 2 0 0 0 0 0 0 1 1 0 1 1 1 1 0 2 0 1 0 0 0 1 1 0 0 0 2 0 1 2 0 2 0 2 0 0 0 1 1 0 2 1 1 1 0 0 1 0 0 1 0 0 1 0 2 2 0 1 1 0 0 1 1 1 0 0 0 1 2 1 1 2 0 0 0 0 0 1 0 1 0 1 1 0 0 0 0 0 1 1 1 0 0 0 0 0 0 2 0 0 2 0 0 0 0 0 0 0 0 0 0 0 0 0 0 0 0 0 0 0 0 0 2 0 0 1 0 1 0 1 1 2 0 2 0 0 1 0 0 1 1 0 0 0 1 2 1 1 0 0 0 2 2 2 1 0 2 2 2 0 0 1 1 0 0 0 0 0 0 0 2 1 1 2 1 0 2 0 0 2 0 1 1 0 0 1 1 2 0 0 1 2 1 0 1 0 2 1 0 0 0 0 1 0 0 1 0 0 0 0 1 0 0 0 0 1 0 0 1 0 0 0 0 0 1 0 0 0 0 0 1 0 1 0 0 0 0 1 0 1 0 0 1 2 2 2 0 0 0 0 0 0 1 0 2 2 2 0 1 1 2 1 0 0 0 2 0 0 1 1 1 2 0 2 0 0 0 0 1 2 2 1 0 0 0 1 0 0 0 1 2 2 1 1 2 1 0 2 0 0 0 0 0 1 0 0 1 0 0 0 1 1 1 0 2 0 1 0 1 0 1 0 0 1 1 0 0 0 2 0 1 0 1 1 1 0 0 0 0 2 0 0 2 0 0 0 0 2 0 0 0 1 0 1 0 0 1 2 1 0 0 0 0 0 0 0
182 1 1 0 0 0 0 2 2 2 0 1 0 2 2 2 0 0 0 2 1 1 0 0 0 0 0 0 2 0 2 1 1 0 2 0 2 1 0 0 1 1 0 1 1 1 1 1 1 0 0 2 2 2 0 1 1 0 0 0 0 2 0 1 0 1 0 0 1 0 0 1 2 2 2 2 2 0 2 2 0 2 2 1 0 0 0 1 0 1 0 0 0 2 0 1 1 1 1 1 1 1 0 0 2 0 2 0 2 0 0 2 1 2 1 2 2 0 1 0 2 1 2 2 0 1 2 0 0 0 1 1 0 0 0 0 0 0 0 0 1 1 0 0 0 0 0 0 0 0 0 1 0 0 0 0 0 1 1 1 0 0 1 1 1 1 0 0 2 0 0 1 1 1 1 0 2 0 0 1 1 1 1 1 2 1 1 1 0 0 1 2 0 0 1 0 0 0 0 0 0 0 0 2 2 0 0 1 1 0 0 0 1 0 1 1 0 0 1 1 0 0 2 2 0 0 0 1 0 1 0 0 0 0 0 0 0 1 0 1 0 0 2 1 1 0 0 0 0 0 0 0 0 0 0 0 0 2 0 0 0 0 0 0 1 0 1 1 2 0 0 1 0 1 2 2 1 1 1 0 0 1 0 2 2 1 0 0 0 1 1 1 1 0 2 1 2 1 0 1 0 0 1 0 0 1 1 0 0 0 0 0 2 1 1 0 0 0 1 0 2 1 1 1 1 0 0 0 1 1 0 1 0 0 0 0 0 0 1 1 1 0 2 1 0 1 0 1 1 1 1 0 0 0 0 0 0 0 1 0 1 1 2 0 2 2 0 2 0 0 0 0 1 1 1 0 0 0 0 1 0 0 1 0 0 1 1 0 0 0 0 1 1 0 1 1 1 1 0 0 0 0 0 2 1 0 0 1 0 1 1 0 0 0 0 1 1 0 0 0 0 2 1 0 2 2 2 1 1 0 1 0 0 1 0 1 1 1 0 0 1 1 0 0 0 0 2 0 0 0 0 1 0 1 1 1 0 1 2 0 1 0 1 0 0 1 1 1 0 1 1 1 0 0 0 0 0 2 2 0 0 0 0 0 0 2 0 0 0 2 0 2 0 2 0 0 0 1 1 2 0 2 1 0 1 0 1 2 0 0 0 2 1 0 0 2 0 2 0 1 0 2 1 2 1 2 0 0 0 2 1 0 0 1 0 1 0 0 1 1 1 1 0 1 2 0 1 1 1 1 0 0 0 1 1 1 0 2 0 0 0 0 1 0 0 0 0 2 2 0 0 0 0 0 0 0 1 1 0 1 0 0 0 0 1 1 2 0 0 1 0 1 1 0 1 0 1 0 0 0 0 1 0 1 0 2 1 0 0 0 0 0 0 0 1 0 0 0 0 0 0 0 0 0 0 1 2 0 0 0 1 0 0 1 0 0 1 1 1 2 1 0 0 1 2 0 2 1 1 1 0 1 0 1 0 0 0 0 2 0 0 0 0 1 0 1 0 2 0 0 2 0 0 0 0 0 2 1 2 2 0 1 0 0 2 2 2 1 0 2 0 2 1 2 1 0 0 2 2 2 0 1 0 1 2 1 1 2 0 1 1 1 0 2 0 1 0 0 1 0 0 0 1 0 1 2 0 1 1 1 0 0 0 2 2 2 2 0 0 2 1 1 0 0 2 0 2 0 1 0 0 0 0 1 1 1 2 1 2 1 0 0 1 1 0 0 1 2 0 2 0 0 1 1 0 0 0 0 2 0 0 2 0 0 0 1 0 2 2 2 2 0 2 1 1 1 0 2 0 0 2 0 0 0 0 0 1 1 1 2 1 0 0 0 0 2 2 0 1 0 1 1 0 2 0 0 1 1 0 1 0 0 1 1 1 0 0 0 1 0 1 0 1 1 0 1 1 0 0 0 0 0 0 0 1 1 0 0 0 0 2 0 0 0 0 0 0 0 0 0 0 0 2 0 0 1 0 1 2 2 2 2 0 1 0 1 0 0 0 1 0 1 1 0 2 1 2 1 0 0 1 2 0 0 1 1 1 2 0 2 1 0 1 1 1 0 0 1 1 0 0 1 0 1 0 0 1 1 0 0 1 1 0 1 0 0 0 1 0 0 0 1 0 1 0 0 2 1 0 0 2 0 2 2 0 0 2 2 0 2 0 0 0 0 2 0 0 0 1 0 2 0 1 1 1 0 0 2 0 0 0 2 0 1 0 1 1 0 0 1 0 0 1 1 1 0 0 1 1 0 0 0
183 0 2 0 0 0 0 2 2 1 0 0 0 1 1 1 0 1 1 1 0 0 0 2 0 0 0 0 1 0 2 1 2 1 0 0 1 0 0 0 0 0 0 1 1 1 1 1 0 0 0 0 2 2 0 2 0 1 2 0 1 1 0 2 0 0 0 1 2 0 0 2 2 2 2 2 2 0 1 0 1 1 2 0 2 0 0 1 1 2 0 1 2 0 0 0 0 2 0 1 0 1 1 0 2 0 2 2 1 0 0 1 0 1 1 1 1 0 1 0 1 0 2 2 0 1 1 0 0 0 1 1 1 1 1 0 0 0 0 0 1 1 0 0 0 0 0 0 0 1 0 0 0 1 1 1 1 1 0 1 2 1 1 1 1 2 1 1 2 0 0 2 1 1 0 0 2 1 0 1 1 1 0 0 0 0 0 1 0 0 1 2 0 0 0 0 1 0 0 0 0 0 0 2 2 1 1 0 1 0 0 0 1 0 0 2 0 1 2 0 0 0 2 2 0 2 2 0 0 0 0 0 0 0 1 1 0 2 0 1 0 0 2 1 2 1 1 0 0 0 0 0 1 0 0 2 1 1 0 0 0 0 0 0 2 1 0 1 1 0 0 1 2 0 0 1 0 1 1 0 1 1 0 2 1 0 1 2 0 2 1 0 0 2 2 1 2 0 0 0 0 0 1 0 1 0 1 0 0 1 0 1 2 0 2 0 1 0 1 0 1 1 1 1 1 0 0 0 1 1 0 1 2 0 0 0 1 2 0 1 0 1 2 1 0 0 0 0 0 0 2 0 0 0 0 0 1 0 1 0 1 1 1 0 0 0 0 1 2 0 2 2 0 0 1 1 0 1 1 2 0 0 0 0 1 0 0 0 0 1 1 0 2 0 2 0 2 0 0 0 0 0 0 2 0 1 1 0 0 2 0 0 0 0 0 0 0 0 1 0 0 1 0 1 2 2 0 0 2 0 2 0 0 0 1 1 0 1 2 1 0 0 0 2 2 2 2 0 0 0 0 0 0 0 0 0 0 1 1 1 1 0 0 0 0 1 1 2 0 0 0 0 1 1 1 0 1 2 2 1 1 0 2 1 1 2 1 1 0 1 1 1 1 1 0 0 1 0 0 2 0 2 2 2 1 0 1 0 0 1 0 1 1 2 2 0 0 2 0 2 0 2 0 2 0 2 1 0 0 2 1 1 0 1 2 0 0 1 1 1 1 0 0 0 1 0 1 2 0 2 0 0 1 1 1 2 0 2 2 0 0 2 1 0 0 0 0 1 0 1 1 1 1 0 1 1 1 0 0 2 0 0 0 0 0 0 0 0 1 1 0 2 0 0 0 0 0 0 0 2 0 2 0 1 0 2 0 0 1 0 0 0 0 1 0 0 0 0 0 0 0 0 0 0 0 0 2 1 0 0 0 1 1 2 0 0 2 0 0 0 1 0 0 1 1 0 1 1 2 2 0 1 0 0 0 0 0 0 2 0 0 0 2 0 2 2 0 1 2 0 0 1 1 0 0 1 1 1 1 1 1 0 0 1 2 2 0 0 0 0 2 0 1 1 1 0 0 1 0 0 0 0 1 2 2 2 1 1 1 0 0 0 0 1 1 0 0 1 0 0 0 0 1 0 1 2 0 0 0 0 0 0 0 2 0 0 2 0 1 1 0 0 1 1 2 0 2 0 0 0 0 0 0 0 1 1 0 0 2 1 0 1 1 0 1 1 1 1 1 2 1 0 0 0 1 1 1 0 0 2 0 0 0 0 0 2 0 2 2 1 0 0 2 2 2 0 1 1 0 0 1 0 0 0 0 0 0 1 1 2 1 0 1 0 1 1 0 0 2 0 2 2 1 2 0 0 0 0 1 1 1 0 0 0 0 1 0 0 1 0 0 1 1 1 0 1 1 0 0 1 0 0 0 1 1 0 0 1 0 0 1 0 0 0 0 1 1 0 1 0 0 0 0 2 0 2 0 2 1 2 2 2 0 0 0 0 1 0 1 1 1 2 0 1 1 1 2 2 0 0 0 1 0 0 1 1 0 1 0 1 1 0 0 0 2 1 2 2 1 1 0 1 0 1 1 2 0 1 1 1 2 0 0 1 0 1 0 1 0 0 0 0 2 1 1 2 2 0 0 0 2 1 2 1 0 0 2 1 0 1 0 1 0 0 1 1 1 0 0 0 2 0 0 0 0 0 0 0 2 0 0 0 0 2 0 0 0 1 0 1 0 0 0 2 1 0 0 0 0 1 2 1
184 0 1 0 1 0 0 1 1 2 0 0 0 1 1 1 0 1 1 1 1 1 0 0 0 0 1 0 0 1 1 1 1 1 0 0 1 1 0 1 2 1 0 0 2 0 0 0 0 0 0 0 1 2 0 0 1 0 0 0 0 2 0 1 1 1 1 0 2 0 0 1 1 2 1 2 2 0 1 1 1 2 2 1 1 0 1 1 1 2 1 1 2 1 1 1 0 0 0 0 0 0 0 0 2 0 2 1 1 0 0 1 0 2 0 1 0 0 0 0 2 0 1 1 0 0 0 1 0 1 1 1 0 0 0 0 0 0 0 0 1 1 1 0 0 0 0 0 0 0 0 1 0 0 0 0 0 1 1 0 1 1 1 1 1 2 1 1 2 0 1 0 0 2 0 0 2 0 0 0 0 0 1 1 1 0 1 1 0 1 0 1 0 0 1 0 0 1 0 0 0 0 0 1 2 1 1 0 1 0 1 0 1 0 0 2 0 1 1 1 1 1 2 1 2 1 1 0 0 0 0 0 0 1 1 0 1 2 1 1 0 0 2 1 1 0 0 0 1 1 1 1 0 0 0 2 1 2 1 1 1 1 0 0 0 0 0 1 1 0 1 0 1 0 1 1 0 1 1 0 0 2 1 2 2 1 1 0 0 1 0 0 0 0 2 0 2 0 0 0 0 0 0 0 0 0 0 1 1 1 1 1 1 0 1 0 0 0 1 1 1 2 2 1 2 0 0 0 1 0 0 0 0 0 0 1 1 2 0 0 0 0 2 2 1 1 0 0 1 1 1 1 1 0 1 0 0 0 0 2 0 0 1 0 1 1 0 1 2 1 2 2 2 2 1 0 0 1 1 2 0 0 0 0 0 0 0 1 1 0 0 0 1 0 2 0 0 1 0 0 0 1 0 2 0 0 0 1 1 1 0 2 0 2 2 2 0 0 0 0 0 1 1 0 0 2 2 0 2 0 2 1 1 1 1 0 0 1 0 0 1 1 0 0 0 1 1 1 1 0 0 1 0 2 1 0 1 2 1 1 0 0 0 0 0 2 2 2 0 0 1 1 2 2 0 0 0 1 2 0 1 0 0 0 0 1 0 1 0 1 0 2 0 2 1 0 1 1 1 1 1 1 2 2 1 0 1 1 0 1 0 2 0 2 2 0 1 1 1 1 1 2 0 2 0 1 1 0 0 2 0 1 0 1 0 1 1 1 1 1 1 1 0 0 1 1 0 0 1 1 0 1 0 2 0 0 2 2 0 0 0 0 1 0 0 1 1 1 0 1 0 1 0 0 0 0 0 1 0 1 0 0 0 0 0 0 1 0 1 1 1 0 2 0 0 0 0 0 0 0 0 2 1 0 0 2 1 0 0 1 0 0 0 0 1 0 0 0 0 0 0 0 0 0 0 1 1 1 0 0 1 1 0 2 0 1 2 0 0 0 0 1 0 2 2 0 1 1 1 1 2 1 0 0 0 0 0 1 1 0 0 0 0 0 1 2 1 2 0 1 0 1 0 0 1 0 2 0 0 0 0 0 0 0 1 1 1 1 0 0 2 0 0 1 0 0 0 0 0 0 0 0 0 2 2 2 0 2 0 0 0 0 0 2 0 0 0 2 0 0 0 1 0 0 0 2 0 0 1 1 1 1 1 1 1 1 2 0 0 1 1 1 1 1 1 0 1 1 1 1 1 1 0 1 1 1 2 0 2 1 0 0 1 0 2 0 0 1 0 1 0 0 1 2 0 0 0 0 1 1 0 1 0 0 0 1 0 2 1 2 1 1 2 1 1 1 1 1 1 1 1 0 0 0 1 1 0 0 1 1 1 0 0 2 2 0 0 0 1 0 1 1 1 1 0 0 0 1 1 0 0 1 2 0 0 0 0 1 2 1 1 1 0 0 0 0 0 0 0 0 0 0 0 0 1 0 1 0 0 0 1 0 0 0 0 0 1 0 2 0 1 1 1 1 0 0 0 0 1 1 2 2 0 0 0 0 0 0 2 1 2 2 1 0 0 0 2 2 0 0 1 2 0 1 0 0 1 1 0 2 0 0 0 0 1 1 1 1 1 1 1 0 0 0 0 2 0 1 0 0 2 2 1 2 0 0 0 1 0 1 0 0 2 0 0 0 0 2 1 0 2 0 1 0 1 0 2 2 0 0 1 0 0 0 1 1 2 0 0 0 1 0 1 1 0 2 0 1 1 0 0 1 0 1 0 1 1 1 0 2 0 0 0 1 0 1 0 1 1 0 2 0
185 0 1 0 1 0 0 2 2 0 0 0 0 0 0 0 0 0 0 2 1 1 0 1 0 0 0 0 1 1 2 0 0 0 2 0 2 1 0 0 1 1 0 1 1 1 2 1 0 0 0 1 1 2 0 2 0 1 0 1 1 1 0 2 0 0 1 0 1 0 0 1 2 2 1 2 2 0 2 0 2 2 2 0 1 0 0 0 0 2 0 0 1 2 0 1 0 0 0 2 0 0 1 0 2 0 2 2 0 0 0 2 0 1 0 2 1 0 0 0 2 0 2 2 1 1 1 0 0 0 1 1 0 0 0 0 0 0 0 1 1 1 0 0 0 0 1 0 0 0 0 0 0 0 0 0 0 0 1 1 1 1 2 0 1 2 1 0 2 0 0 2 2 0 0 1 2 1 0 0 0 1 1 1 1 0 2 2 1 0 2 2 0 0 2 0 0 0 0 0 1 1 0 1 2 2 1 1 0 0 1 0 1 0 0 2 1 0 2 0 0 0 1 1 0 1 1 2 1 1 1 2 0 0 0 0 0 2 0 2 0 0 2 2 2 0 0 0 1 1 0 0 1 0 0 2 2 1 1 1 1 1 0 0 0 0 0 0 2 0 0 1 1 0 0 0 0 2 2 0 0 2 1 1 1 1 1 0 0 1 0 0 1 0 2 1 1 0 1 0 1 0 1 0 1 0 1 0 0 2 0 2 1 0 2 0 0 0 1 0 1 2 1 0 2 0 1 0 2 1 0 2 1 1 0 0 1 0 2 0 0 1 1 2 1 1 0 0 2 0 0 0 1 0 1 0 1 1 0 2 0 0 1 0 1 2 0 2 1 0 2 2 0 0 1 0 0 1 1 1 1 2 1 1 0 1 1 0 0 0 0 0 1 0 2 0 0 0 0 0 0 0 0 1 0 1 2 1 0 2 0 0 0 1 1 1 0 0 0 0 0 2 0 0 2 2 2 1 1 1 1 1 1 1 1 0 0 0 1 0 1 1 0 1 0 1 2 0 0 0 0 0 0 1 2 1 1 2 1 2 0 0 1 0 0 0 0 2 0 0 1 1 1 1 1 1 1 2 2 0 0 1 1 0 1 2 0 1 1 0 2 2 0 1 1 0 1 1 2 2 0 2 2 0 2 1 2 1 0 1 1 0 0 0 0 1 0 2 0 1 1 2 1 2 2 2 0 1 1 1 1 0 0 0 1 0 0 0 1 1 0 0 0 0 1 1 1 0 1 1 0 1 0 1 1 1 1 1 0 1 1 0 0 1 1 0 0 2 2 0 0 1 0 0 0 0 1 1 0 2 0 0 1 0 0 0 1 0 1 1 0 0 0 0 1 0 0 2 0 0 1 0 0 1 0 2 0 0 0 1 0 0 0 0 2 0 0 0 1 0 1 0 0 1 0 1 1 2 0 0 1 0 0 2 0 1 2 0 0 0 0 0 0 0 2 0 1 1 1 1 1 2 1 0 1 1 0 0 1 1 1 0 1 0 1 1 0 2 1 1 0 1 0 0 0 0 2 0 0 1 0 0 0 1 2 2 1 0 0 1 1 1 0 0 0 0 0 1 0 0 0 0 0 0 1 1 1 2 0 0 1 0 0 1 0 0 0 1 0 0 0 0 0 0 1 2 0 1 1 1 0 0 0 2 0 0 0 0 1 2 1 1 0 0 1 0 1 1 0 0 0 0 0 0 0 2 0 0 2 0 0 0 1 0 0 1 0 2 0 1 0 0 0 1 1 0 0 0 0 0 1 2 0 0 0 2 0 1 0 2 0 2 2 2 1 0 0 0 0 1 1 0 0 0 0 0 0 0 2 2 2 0 2 0 0 2 0 1 2 0 2 2 0 2 0 0 1 1 2 0 1 1 0 0 0 1 1 0 0 0 0 0 0 1 0 0 1 1 0 0 0 0 0 0 2 0 0 1 0 0 2 0 0 0 0 0 1 0 1 0 1 0 1 0 0 0 0 0 2 2 1 2 0 0 0 0 0 0 1 1 2 2 0 1 2 2 2 1 0 0 1 2 0 0 2 2 0 1 0 0 1 0 0 0 0 2 2 0 1 1 0 1 0 2 0 2 1 1 0 0 2 0 1 1 0 0 0 0 1 0 0 0 0 2 0 0 0 0 0 0 2 0 2 0 0 0 0 1 0 1 1 1 1 0 1 1 2 0 2 0 0 0 0 0 0 0 0 0 1 0 0 1 0 0 1 0 1 1 0 2 0 0 0 1 0 1 0 0 0 1 1 0
186 0 1 0 0 0 0 2 1 2 0 0 1 1 0 0 0 1 1 1 1 1 0 1 0 0 0 0 2 0 2 0 1 1 1 0 1 2 0 0 2 2 0 0 2 0 0 0 0 1 1 1 0 0 1 1 0 1 0 2 0 1 1 2 1 1 1 0 2 0 0 1 1 1 1 1 2 0 2 0 2 2 2 0 0 0 0 0 0 2 0 0 0 1 0 0 0 1 0 1 0 0 2 0 2 0 2 2 1 1 1 0 0 1 1 2 2 0 1 1 1 0 1 1 0 1 1 1 0 1 1 1 0 0 0 0 0 0 0 0 0 2 0 0 0 0 0 0 0 1 0 1 1 1 0 0 0 0 0 1 1 2 1 1 0 0 0 0 2 0 0 2 0 2 0 1 1 0 0 1 1 1 1 1 2 1 1 1 0 0 1 1 2 2 2 1 1 0 0 0 1 1 0 2 2 0 0 0 1 0 0 0 2 1 0 2 0 2 0 2 0 0 1 1 1 1 2 1 0 1 0 0 0 0 1 1 0 2 0 2 0 0 1 1 2 1 1 0 0 0 0 0 0 0 1 2 0 1 0 1 0 0 0 0 0 0 1 0 2 0 0 2 0 2 0 1 1 2 2 0 1 1 0 1 1 0 0 1 0 1 1 1 0 1 2 1 2 1 1 0 0 0 2 0 1 0 1 1 0 0 0 0 2 1 2 0 0 0 0 0 1 1 1 0 0 0 0 0 1 1 0 1 0 0 0 0 0 1 1 0 1 1 2 2 0 1 0 0 1 1 0 0 0 1 0 0 1 0 0 0 0 0 2 0 2 1 0 1 1 0 1 1 0 0 0 0 0 0 0 2 2 1 1 0 0 1 0 0 0 1 1 1 1 0 1 1 2 1 0 0 0 0 0 2 0 2 2 0 0 2 0 0 0 0 0 2 1 1 0 1 1 1 0 1 0 1 1 1 1 0 1 2 0 0 0 0 1 0 1 0 1 1 0 1 1 1 2 0 0 0 0 1 0 2 1 0 1 0 0 0 2 0 0 0 0 1 1 2 0 0 1 1 0 0 0 1 0 1 1 0 1 0 0 0 0 1 0 1 1 0 2 2 0 1 1 0 0 2 2 1 1 2 2 1 1 2 1 0 0 1 0 1 0 0 0 2 0 2 0 1 1 2 1 1 1 1 0 0 0 2 0 1 0 0 0 0 1 0 2 0 0 0 0 0 0 0 0 0 2 0 0 0 0 2 0 1 0 0 0 1 1 0 0 1 1 1 1 1 1 1 0 1 1 0 1 1 1 1 0 2 0 0 0 0 0 0 2 0 1 1 0 2 0 0 0 1 1 0 0 0 0 0 0 2 0 2 0 0 0 2 0 0 0 0 2 0 0 0 1 0 0 0 0 1 0 0 2 1 0 0 1 0 0 1 0 1 2 1 0 2 1 0 0 0 2 0 1 1 1 1 2 1 0 1 0 0 0 0 1 0 0 0 1 1 0 0 0 2 0 0 2 0 0 1 1 0 2 0 1 1 1 0 1 1 2 2 2 2 0 0 0 0 0 2 2 0 1 0 0 0 0 0 1 1 1 2 1 1 0 0 1 0 0 2 0 0 0 1 1 0 1 0 0 0 0 0 2 0 0 0 0 0 0 2 0 0 1 0 2 2 0 0 1 1 1 0 1 0 0 0 0 0 0 1 1 0 0 0 2 0 0 0 1 1 1 0 0 2 0 2 0 1 0 1 1 0 0 0 2 0 1 2 0 0 0 1 0 2 1 2 1 1 2 2 2 1 0 0 0 1 1 0 0 0 1 2 1 0 0 1 1 0 0 2 2 2 0 0 2 0 2 2 2 2 0 0 0 2 2 0 2 0 1 0 0 1 1 0 1 0 0 0 0 0 0 0 0 0 0 1 1 0 0 0 0 1 1 0 0 0 1 1 0 0 0 0 1 0 1 0 0 0 1 1 0 0 0 0 1 1 2 2 0 0 0 0 0 0 1 2 1 2 2 0 2 2 2 1 0 0 1 2 0 0 2 2 0 2 1 1 0 0 1 1 1 0 0 1 2 1 0 2 0 1 0 1 0 1 1 1 2 0 0 1 0 0 0 1 0 0 0 0 1 1 0 0 0 1 0 0 2 0 2 0 2 0 2 2 1 1 0 0 0 2 2 1 1 0 2 1 0 1 0 0 0 0 0 0 2 0 0 0 0 1 0 0 0 0 0 1 0 0 0 1 1 0 0 0 0 0 2 1
187 0 0 0 2 1 1 2 2 2 0 0 0 1 0 0 1 1 1 1 0 0 0 1 0 0 0 0 2 0 2 0 1 1 1 0 1 2 0 0 2 2 0 0 2 0 2 0 1 0 0 0 2 2 0 0 0 0 0 0 1 1 0 2 0 0 0 0 2 0 0 2 0 2 0 2 2 0 0 0 1 1 2 0 1 0 1 0 0 1 0 0 1 1 0 1 1 1 0 2 0 0 1 0 2 0 2 0 2 1 0 1 1 1 1 1 1 0 1 0 1 0 0 0 0 0 0 1 1 0 0 0 0 1 1 0 1 0 0 0 1 1 0 0 0 0 0 0 0 0 0 1 0 0 0 0 0 0 1 1 2 0 1 2 1 1 1 1 1 1 1 1 0 2 0 0 2 0 0 1 1 2 0 0 1 0 1 1 0 1 1 2 1 1 1 1 1 0 0 0 1 1 0 1 2 1 1 0 0 0 0 0 2 0 0 2 0 1 2 0 2 2 1 2 0 0 0 2 1 1 0 2 1 1 1 0 1 2 0 1 0 1 1 1 2 0 0 0 1 1 0 0 0 0 1 2 1 1 0 0 0 0 0 0 0 0 0 0 2 0 0 0 0 1 0 0 0 2 2 0 0 1 1 1 1 0 0 1 0 2 2 0 0 0 2 0 1 0 0 0 0 0 0 0 0 0 0 0 1 1 1 0 2 1 2 0 0 0 0 1 1 1 2 1 0 0 0 0 2 0 0 1 0 0 0 0 0 2 0 1 1 1 2 1 0 0 0 0 0 1 1 0 2 0 1 0 1 0 0 1 0 0 2 0 2 1 0 2 2 0 2 2 0 0 0 0 0 1 0 2 0 0 2 0 0 2 1 0 0 0 0 0 0 1 2 0 1 2 0 0 0 1 0 1 0 0 1 0 0 1 1 0 0 1 1 2 1 1 0 1 0 1 0 2 0 1 1 1 1 0 1 0 0 1 0 1 1 2 1 1 1 1 1 2 1 2 2 0 2 0 0 1 0 2 1 1 0 1 1 1 1 0 1 1 0 2 2 2 0 0 0 0 0 0 0 1 0 2 2 2 2 1 1 0 1 1 0 0 0 1 0 1 0 1 2 0 0 1 1 2 0 2 1 0 1 1 1 1 0 0 0 2 0 1 1 1 1 2 0 1 1 2 0 1 0 1 0 0 0 2 0 1 0 0 2 1 0 0 2 2 0 0 0 1 1 1 1 1 1 1 0 0 0 1 1 1 1 1 1 0 0 0 0 1 1 0 0 1 1 0 0 1 0 0 0 0 0 0 0 0 0 0 2 0 0 0 2 0 0 1 0 0 2 0 0 1 0 0 0 0 0 2 0 0 0 0 0 0 0 1 0 0 0 0 1 0 0 0 1 1 1 0 0 0 0 1 1 1 0 0 1 0 0 0 0 1 2 0 0 0 1 1 0 2 2 0 1 2 0 0 2 1 1 1 1 1 0 1 2 0 0 0 2 1 1 1 1 2 1 0 1 0 0 1 1 1 1 0 1 1 1 0 1 1 1 2 0 1 0 0 2 0 1 1 1 0 0 2 1 2 2 0 0 0 0 1 1 2 0 0 0 0 0 2 0 0 0 1 0 0 0 1 1 0 0 1 2 0 0 0 0 0 0 2 1 0 2 0 2 2 0 0 0 0 1 0 1 0 1 1 1 1 0 0 0 0 0 0 2 1 0 0 1 0 0 1 1 2 0 2 0 0 0 1 1 0 0 0 0 2 0 0 1 1 0 2 0 1 1 2 1 1 2 2 0 0 0 0 0 1 1 0 0 0 0 0 1 1 1 2 1 0 0 1 0 2 1 0 0 0 0 0 1 2 0 0 1 1 0 1 0 0 1 0 0 1 0 1 1 1 1 0 0 0 0 0 0 0 0 0 0 0 0 0 2 0 0 0 0 1 0 0 0 0 0 0 0 0 2 1 1 0 1 1 0 1 0 0 0 0 0 0 0 0 0 0 0 0 0 2 0 2 1 1 0 0 2 1 1 1 0 2 1 0 1 1 0 2 0 1 1 0 0 0 1 1 1 0 1 0 0 1 0 0 0 2 0 0 0 0 1 0 1 2 0 0 0 1 0 0 0 0 1 0 0 1 2 1 0 0 1 0 2 0 0 1 1 1 0 0 2 0 0 0 1 1 1 1 2 1 0 0 0 0 0 1 0 1 1 0 0 1 0 2 0 0 0 1 0 2 0 0 0 1 0 0 0 0 0 0 2 0
188 1 2 0 0 0 0 2 1 1 0 0 0 1 1 1 0 1 2 1 0 0 0 0 0 0 0 0 2 0 1 0 1 2 0 0 1 1 0 0 1 1 0 0 1 0 1 0 0 1 1 1 0 0 0 2 0 0 2 1 1 1 0 2 0 0 0 0 1 1 1 1 2 2 2 2 2 0 1 0 1 1 2 0 0 0 2 0 0 2 0 0 0 1 0 1 0 1 0 2 0 0 0 0 2 1 2 0 2 0 0 2 0 1 0 1 1 0 1 0 2 0 1 1 0 1 1 1 0 1 1 1 0 0 0 0 1 0 0 0 0 2 0 0 0 0 0 0 0 0 0 1 0 0 1 0 0 1 0 2 0 1 2 0 0 2 1 1 2 0 0 2 1 1 0 1 1 1 0 0 0 0 0 0 1 0 1 2 0 0 1 2 1 1 1 0 1 0 0 0 0 0 0 1 2 1 2 1 2 0 1 0 1 0 1 1 1 2 0 1 0 0 0 1 1 0 2 1 1 0 1 1 0 0 0 0 1 2 0 2 0 0 2 1 1 0 0 0 1 1 1 1 0 0 1 2 1 1 0 0 0 0 0 1 1 0 0 0 1 0 0 1 0 1 1 1 0 1 1 0 0 2 0 1 2 1 0 2 0 2 1 0 0 0 2 0 2 0 1 0 0 0 2 0 0 1 0 0 0 1 0 1 1 0 2 0 0 1 1 1 1 2 2 1 1 0 0 0 0 0 0 1 2 0 0 0 0 0 2 0 1 1 1 1 0 0 1 0 0 1 1 0 0 0 0 1 0 1 0 1 0 0 2 0 2 0 0 2 0 0 0 0 0 0 0 0 0 0 0 1 2 1 1 0 0 1 1 0 0 1 0 0 0 1 2 0 1 1 1 0 0 0 0 2 1 0 0 1 0 1 1 0 0 0 0 0 0 1 1 0 0 0 0 1 1 2 1 1 1 0 1 2 0 2 0 2 1 0 0 0 2 0 0 1 1 1 2 1 1 0 0 1 0 2 2 1 1 1 2 1 1 0 1 1 0 1 1 2 1 0 1 1 1 1 0 1 0 2 2 0 0 0 1 1 0 0 0 0 1 0 1 1 0 0 0 0 0 1 1 2 0 2 2 2 1 0 1 0 1 1 0 1 0 0 0 1 0 2 0 1 2 2 1 2 1 2 0 0 0 2 0 1 0 0 0 1 0 0 2 2 1 1 0 2 2 0 2 2 0 2 0 1 0 1 2 1 0 0 0 0 0 0 1 0 0 1 1 1 0 1 1 1 1 0 0 1 2 0 0 0 1 0 0 0 0 1 2 1 0 1 0 1 0 0 2 1 0 0 0 0 0 1 0 1 1 2 0 0 0 2 0 0 0 0 2 0 0 0 1 0 1 0 0 0 0 0 2 0 0 0 0 0 0 2 0 1 2 0 1 1 0 0 0 0 0 0 2 1 1 1 1 1 0 1 0 0 0 0 1 0 0 0 2 0 1 2 0 2 0 1 1 0 0 0 0 0 2 0 1 1 0 2 1 0 1 2 1 1 0 0 2 1 0 1 0 0 0 2 2 2 1 0 1 1 0 2 0 1 0 0 0 0 0 0 0 1 0 0 1 0 1 0 1 0 1 1 1 0 1 1 0 0 0 2 1 1 2 0 0 2 1 1 0 0 0 1 1 0 1 1 1 0 0 0 1 1 0 0 0 0 0 0 1 1 0 1 0 1 0 2 1 0 0 1 0 0 0 1 1 1 0 1 0 0 1 2 1 2 1 2 1 1 2 1 0 0 0 1 0 0 1 0 0 0 0 0 1 0 0 1 1 1 1 0 0 2 1 1 1 0 1 1 0 2 0 1 0 1 1 0 1 0 2 1 0 0 0 0 0 0 0 0 0 0 0 0 0 0 0 0 0 0 0 0 1 0 1 0 0 0 0 0 0 0 1 2 2 0 1 0 0 0 0 1 0 0 0 0 2 2 2 2 0 0 0 0 1 0 0 1 0 1 0 0 1 1 2 1 0 0 0 2 2 0 0 0 2 2 0 2 0 0 0 0 1 2 2 2 1 2 0 1 1 1 1 0 0 1 0 0 2 1 0 1 0 0 0 1 0 0 0 0 2 0 0 0 1 0 0 0 2 1 2 2 0 0 2 2 0 1 1 0 0 0 0 2 2 0 1 0 2 0 0 0 0 0 0 0 2 0 0 0 0 1 0 0 0 0 0 2 0 0 0 2 1 0 0 0 0 0 2 0
189 0 2 0 0 0 0 2 1 2 0 0 0 0 0 0 0 1 1 1 0 0 0 2 0 0 0 0 1 1 2 0 1 1 1 1 1 2 0 0 1 1 2 0 2 0 2 0 0 0 0 1 0 0 0 0 1 0 0 0 1 2 0 2 1 1 1 0 2 1 0 1 2 1 1 1 2 0 2 1 1 2 2 0 2 0 1 0 0 2 0 0 1 1 0 2 1 0 0 1 0 2 0 0 2 1 2 2 0 0 0 1 0 1 0 2 1 1 2 0 2 1 2 2 0 1 1 0 0 0 0 0 0 0 0 0 0 0 1 0 1 0 0 0 0 1 0 0 0 0 0 2 1 0 0 0 0 0 2 1 1 2 1 1 1 2 2 1 0 1 1 0 0 2 0 0 2 1 0 0 0 0 0 0 1 0 2 1 1 0 2 2 0 1 2 0 1 0 0 0 0 0 0 1 2 1 1 1 0 0 0 0 1 0 1 1 0 1 1 1 1 1 2 2 1 0 0 0 0 0 1 1 0 1 1 0 1 2 0 1 0 0 1 2 2 0 0 0 0 0 0 1 0 0 0 1 1 1 1 1 1 1 0 0 2 0 0 1 2 0 0 1 1 1 0 0 0 2 2 0 1 1 0 1 2 1 1 0 0 2 0 1 0 0 2 0 2 2 0 2 0 0 1 0 1 0 1 2 1 1 1 1 2 0 1 0 0 1 0 0 1 1 1 0 2 0 0 0 1 0 0 2 0 0 0 0 0 1 1 0 1 0 2 2 1 1 0 0 1 1 2 0 1 0 1 0 0 0 0 2 0 0 1 0 1 1 0 2 2 0 2 2 0 0 0 0 0 1 1 2 0 0 1 0 0 0 0 0 0 0 0 0 0 0 2 1 0 0 1 2 2 2 0 2 1 1 0 0 1 0 1 1 0 0 0 1 1 0 0 0 0 2 0 0 1 2 1 1 0 0 0 0 0 0 2 2 0 1 1 0 0 1 0 0 0 2 2 0 0 0 0 1 0 2 2 0 0 2 0 2 0 0 0 0 0 0 0 1 0 1 1 1 1 1 1 0 0 2 2 0 0 0 2 1 1 2 1 0 0 1 0 2 0 2 1 0 0 1 1 1 1 1 1 1 1 0 2 0 0 1 0 2 0 1 1 0 1 2 0 2 0 2 0 2 1 2 1 0 0 2 1 1 0 0 1 0 1 0 1 1 0 0 0 1 1 0 1 2 0 2 0 1 0 1 1 2 0 2 1 1 1 1 1 0 0 1 1 1 0 1 0 0 1 0 0 1 1 1 0 2 0 0 0 1 0 0 1 0 1 1 0 0 1 0 0 0 0 0 0 0 0 2 0 0 1 1 1 0 1 2 0 0 0 1 0 0 1 0 0 0 0 0 0 0 0 0 2 2 0 0 2 0 0 2 0 0 1 1 0 1 1 0 0 2 2 0 2 1 2 2 0 1 1 1 1 1 0 0 2 1 1 0 0 1 0 1 0 2 0 0 2 0 0 0 0 0 2 1 1 1 0 0 1 1 1 2 1 0 1 1 1 1 0 1 1 0 0 2 2 2 1 0 0 1 1 2 0 2 0 0 1 0 0 1 1 0 0 1 0 0 0 1 0 0 0 2 1 1 0 0 0 0 0 2 0 0 0 0 0 0 0 0 0 0 1 0 1 0 0 0 0 0 0 0 0 0 0 0 2 0 0 0 2 2 0 0 2 1 0 1 0 0 1 2 1 0 0 0 0 2 0 0 0 0 0 2 0 2 2 2 0 0 2 2 2 1 0 1 0 0 1 0 0 0 0 2 1 0 1 2 2 0 1 1 1 2 0 0 1 0 1 1 2 2 0 0 1 1 0 0 0 0 0 0 0 0 0 0 0 0 0 0 0 0 0 0 0 1 0 0 0 0 0 0 2 0 0 1 0 0 1 1 0 0 0 0 1 0 2 0 0 0 1 1 0 0 0 2 0 0 0 1 1 0 0 0 0 0 0 2 0 1 0 1 2 2 2 1 0 0 0 2 1 0 2 2 0 2 0 2 0 0 1 1 1 1 1 2 1 1 0 1 0 2 0 2 1 1 1 1 2 0 0 1 0 0 0 0 1 1 0 0 2 2 2 0 0 0 0 0 2 0 1 0 0 0 1 2 0 0 0 1 0 0 0 1 1 0 2 1 1 0 0 1 0 2 0 2 0 0 0 2 0 2 0 0 0 0 1 2 1 0 0 1 1 0 0 0 0 0 1 0
190 1 1 0 0 0 0 2 1 2 0 0 0 1 1 1 0 0 0 2 0 0 0 0 0 0 0 0 2 1 1 1 1 1 1 1 1 0 0 0 1 1 0 0 2 0 0 0 0 0 0 0 1 1 0 2 0 0 0 0 0 0 0 2 0 0 0 0 2 0 0 1 2 2 2 2 1 0 2 0 2 2 2 0 0 0 0 1 1 1 0 1 2 0 0 0 0 2 2 2 2 0 1 0 2 0 2 1 1 0 0 2 0 1 0 1 1 0 1 0 1 1 2 2 0 2 2 1 0 1 1 1 0 0 0 0 1 0 0 0 0 2 0 0 0 0 0 0 0 1 0 0 0 0 0 0 0 0 1 1 0 1 2 0 1 1 1 2 0 2 2 0 0 2 0 1 1 0 1 2 1 1 0 1 0 0 2 2 0 2 0 2 1 1 1 0 0 0 0 0 1 1 0 1 2 2 2 1 0 0 1 0 1 0 0 2 1 2 0 2 0 0 2 2 0 0 0 2 0 2 0 0 0 0 1 1 1 2 0 2 0 0 2 1 2 1 1 0 1 1 1 1 1 0 0 2 1 1 0 0 0 0 0 0 1 0 1 0 2 0 0 2 0 1 0 0 0 2 2 0 1 1 1 2 1 1 1 0 0 2 0 0 0 1 2 0 2 1 0 1 0 0 1 0 1 0 0 0 0 1 0 1 2 1 0 0 0 0 0 1 1 1 2 1 1 0 1 0 0 0 0 2 0 0 0 0 0 1 1 1 1 1 2 2 1 1 1 0 1 1 0 0 0 0 0 0 0 0 0 2 0 0 2 0 2 1 0 2 1 1 1 1 1 1 0 1 0 1 1 1 1 2 0 0 0 0 0 0 0 1 0 0 0 1 2 1 1 1 0 2 1 2 0 2 0 0 0 0 0 2 0 2 0 1 1 1 0 0 0 0 0 2 0 2 0 0 0 0 2 2 2 1 0 0 0 0 0 0 0 0 1 1 0 0 0 2 1 0 0 0 0 0 0 2 2 0 1 1 1 0 1 0 0 0 0 2 2 2 0 0 0 0 2 2 0 0 0 2 1 0 1 1 2 0 2 2 0 0 1 0 0 1 0 0 0 0 0 1 1 1 1 2 2 1 2 1 2 1 0 1 0 1 0 0 0 2 1 2 0 2 2 2 1 1 1 1 0 0 0 2 0 2 0 1 0 0 0 0 2 1 0 0 0 0 2 1 1 2 0 2 0 0 0 0 2 2 0 1 0 0 0 0 0 0 0 2 1 2 1 1 1 1 0 0 0 0 0 2 0 2 0 0 0 0 0 0 0 0 0 0 0 2 0 0 0 0 1 0 0 0 0 2 0 0 1 2 1 0 0 2 0 0 0 2 0 1 1 0 1 0 0 0 0 0 0 2 0 1 0 0 1 0 1 2 0 0 2 0 0 0 0 1 0 1 2 0 2 2 0 0 1 2 0 1 0 0 0 0 2 0 0 0 2 0 2 2 0 2 0 2 0 0 0 1 1 0 2 1 1 1 0 0 1 0 0 1 1 0 0 1 1 2 1 2 1 0 0 2 0 0 0 0 0 1 2 2 1 2 0 0 1 0 0 1 0 0 0 1 1 0 1 0 1 0 0 2 1 0 0 0 0 0 0 2 1 1 1 0 1 1 0 0 1 1 1 0 1 1 0 0 0 0 0 0 0 1 0 0 1 0 0 0 1 1 1 0 1 1 0 2 1 0 0 1 1 0 0 0 1 2 0 0 0 0 0 2 0 1 1 2 0 1 2 1 0 0 0 0 0 2 2 0 0 1 0 0 0 1 1 2 1 0 1 1 1 2 0 1 1 0 1 1 1 2 0 0 1 1 1 0 0 1 0 0 0 0 0 0 0 1 0 0 1 1 0 1 1 0 0 2 0 0 0 0 1 0 1 1 0 0 2 0 0 0 0 0 2 0 2 0 0 0 1 1 0 0 0 2 0 0 0 1 0 0 0 0 1 0 0 1 0 1 0 0 2 2 2 1 0 0 0 1 0 0 1 1 0 2 0 1 0 0 1 1 2 0 0 1 2 1 0 1 0 0 1 2 1 2 0 0 2 0 0 0 2 1 1 1 0 0 0 0 2 1 1 1 2 0 0 0 2 0 2 1 0 0 1 1 1 2 0 0 1 1 2 0 0 0 2 0 0 1 0 0 0 0 1 1 0 0 0 2 0 0 0 0 0 0 0 1 0 0 0 0 0 0 0 1 1 1 1 0
191 1 1 0 1 0 0 1 2 1 0 1 0 2 2 2 1 1 1 1 1 1 1 0 0 0 0 0 2 0 2 2 0 0 2 1 2 0 1 1 0 0 0 1 2 1 1 1 0 0 0 1 2 2 0 0 0 0 1 1 1 1 0 0 1 1 1 1 1 0 0 1 2 2 0 2 2 0 2 0 2 2 2 0 1 0 0 0 0 2 0 1 1 1 1 2 2 0 0 0 0 0 0 0 2 1 2 0 1 0 0 1 1 1 0 1 1 0 0 0 2 1 0 0 0 0 0 1 0 1 0 0 0 0 0 0 1 0 0 0 1 1 0 0 0 0 0 0 0 1 0 1 1 1 1 1 0 0 1 0 1 1 1 1 1 2 1 0 0 2 2 0 0 2 0 1 1 0 0 0 0 1 0 0 0 0 1 1 0 0 1 1 1 1 1 0 0 0 0 0 0 1 0 1 2 2 2 0 1 0 1 0 0 0 0 2 0 0 2 0 0 0 2 2 0 0 0 1 0 1 1 1 0 0 0 0 1 2 0 2 0 0 2 1 1 0 0 0 0 0 0 0 0 0 1 2 1 1 0 0 0 0 0 1 1 0 1 0 0 0 0 1 2 0 0 0 0 2 2 0 1 1 0 1 2 0 0 2 0 2 2 0 0 0 2 1 2 1 0 1 0 0 0 0 0 0 0 0 0 1 0 2 1 0 1 0 0 0 0 1 1 1 2 1 1 0 1 0 1 1 0 1 0 0 0 0 0 2 0 1 0 0 2 1 1 1 0 0 0 1 1 0 0 0 0 1 0 0 1 1 1 1 2 0 2 0 0 1 2 0 2 2 0 0 0 0 0 0 0 1 2 1 1 1 0 1 1 0 0 1 0 0 1 0 1 1 2 0 0 0 0 0 1 2 1 0 0 2 0 2 0 0 0 0 0 0 0 0 0 0 0 0 0 0 2 2 1 1 1 0 1 0 0 0 1 1 0 1 1 0 1 0 0 0 0 1 1 0 0 0 0 0 0 2 0 0 0 2 1 2 2 0 0 0 0 1 1 1 0 1 1 1 1 1 0 0 0 2 2 1 1 1 1 0 1 2 0 0 0 1 0 2 0 0 0 0 1 1 1 1 1 1 2 2 2 0 2 1 0 1 0 1 1 1 1 0 0 2 0 0 1 2 0 1 0 1 1 1 1 2 0 1 0 0 0 1 0 0 1 1 0 0 0 0 1 1 0 1 1 2 0 0 0 2 0 0 2 1 2 0 0 2 1 1 1 0 0 0 1 0 0 0 0 0 0 0 0 2 0 2 0 0 0 0 1 1 2 1 1 2 0 0 1 0 2 0 1 2 0 0 1 0 0 0 0 2 1 0 1 0 1 0 0 1 1 1 1 0 0 0 1 0 0 1 0 0 1 1 0 0 1 0 0 2 0 0 2 0 0 1 0 2 0 1 2 0 1 1 1 1 1 1 1 0 1 0 0 1 2 0 0 0 1 0 2 2 1 2 1 1 0 0 0 1 1 1 1 0 0 0 1 0 0 1 1 1 1 0 1 0 2 1 0 1 0 0 0 2 1 1 0 0 0 1 1 2 0 2 0 1 1 1 0 2 0 0 0 2 1 0 0 1 1 0 0 1 1 0 1 0 0 0 0 2 0 0 2 0 1 2 1 1 1 1 1 0 1 1 0 0 0 0 0 0 0 1 1 1 1 1 0 0 0 1 0 1 1 1 0 1 0 0 1 0 0 0 0 0 0 2 1 1 0 0 1 2 1 2 1 2 1 1 2 2 2 2 0 1 0 0 1 0 0 0 0 0 2 1 1 2 1 0 0 1 1 2 1 2 1 0 0 1 0 2 0 0 1 1 2 0 1 1 2 0 0 0 0 0 0 0 0 1 0 0 0 0 0 1 0 1 0 0 0 0 0 0 2 0 0 0 1 0 0 0 0 1 1 0 2 0 0 0 1 1 0 0 0 1 1 1 1 1 1 0 0 0 0 0 1 1 1 2 0 1 2 2 2 2 0 1 0 1 0 0 2 2 0 1 1 0 1 0 0 0 0 1 1 2 1 1 0 0 0 1 1 0 1 1 0 1 2 0 0 1 1 1 1 0 0 2 0 1 1 1 0 0 1 1 0 1 2 0 0 0 1 0 2 2 0 1 1 0 0 0 0 1 1 0 1 0 0 0 1 1 0 2 0 0 2 0 0 0 0 2 0 0 0 0 0 0 0 0 1 1 1 0 0 0 0 1 2 1
192 0 2 0 1 0 0 2 2 1 0 0 0 0 0 0 0 1 2 0 1 1 0 0 0 0 1 0 2 0 2 0 0 0 2 0 2 1 1 1 1 1 0 0 2 0 0 0 0 0 0 0 0 0 0 1 0 2 2 0 0 2 0 1 1 0 1 0 1 1 1 1 1 2 1 2 2 0 1 0 1 2 2 1 1 0 0 1 1 2 1 2 2 1 1 1 0 0 0 1 0 0 0 0 1 2 1 2 0 0 0 2 0 1 0 0 0 0 1 0 2 0 2 2 0 2 1 0 0 0 0 0 0 1 1 0 0 0 0 0 1 1 1 1 0 1 0 0 0 0 0 2 0 0 0 1 0 0 0 2 1 1 2 0 1 2 2 0 0 1 1 1 0 2 0 0 2 0 0 1 1 1 1 1 2 0 2 1 0 0 0 1 0 0 1 0 0 1 0 0 1 1 0 1 2 2 2 0 2 0 1 0 1 0 0 2 0 1 2 0 1 1 2 2 0 1 1 1 1 0 0 0 1 1 2 1 2 2 0 2 0 0 1 0 0 0 0 0 0 0 0 0 0 0 0 1 1 1 1 1 1 1 0 0 1 1 0 1 2 0 0 1 1 1 1 2 0 2 2 0 0 2 0 1 2 0 1 0 0 2 1 1 0 1 2 1 1 0 1 0 1 0 0 1 0 0 0 0 0 2 0 1 1 1 0 0 0 0 1 1 1 2 1 0 2 0 1 0 2 2 0 1 1 1 0 0 0 2 0 2 2 1 2 2 0 0 1 0 1 0 0 0 0 0 0 2 0 0 0 2 0 0 1 0 1 0 0 1 2 0 2 2 0 0 0 0 0 0 0 1 2 1 0 0 0 1 2 0 0 1 0 0 0 0 2 0 1 1 0 0 0 0 0 2 0 0 0 0 1 1 0 1 0 1 1 1 0 0 1 0 1 1 0 0 2 2 1 2 2 0 2 0 0 0 1 1 0 0 1 0 1 0 0 0 0 1 2 0 0 0 0 0 0 2 1 1 0 1 1 1 1 0 0 0 0 1 1 2 0 0 1 1 2 2 1 1 0 1 1 0 1 0 2 0 2 2 0 0 1 0 1 0 0 2 2 0 0 1 1 2 0 2 0 0 0 0 1 1 0 0 0 2 0 0 0 1 0 2 0 1 0 2 1 2 1 2 0 1 1 1 1 0 0 0 1 0 1 1 2 1 0 0 0 1 0 1 1 1 1 2 0 0 0 1 1 1 0 0 0 0 0 0 0 0 0 1 1 1 1 1 1 1 0 0 0 0 1 0 0 2 0 0 0 0 0 1 1 0 0 0 0 2 0 0 1 0 0 0 0 0 0 1 0 0 0 2 1 0 0 1 1 1 0 1 1 1 1 0 0 0 1 0 0 1 0 0 2 1 0 0 1 1 0 2 0 1 2 0 0 1 0 1 0 1 1 0 1 1 2 2 0 1 0 1 0 0 0 1 1 0 0 0 2 0 1 2 1 2 0 1 1 0 0 0 0 0 2 0 1 1 1 1 1 0 0 1 1 0 1 0 2 1 0 1 1 0 0 1 0 0 0 0 0 1 2 1 0 2 0 0 1 1 0 2 0 0 0 1 1 0 0 0 1 0 0 1 1 0 0 0 0 0 0 2 0 0 0 0 0 0 0 0 0 0 1 1 1 0 1 1 1 1 0 0 0 0 1 0 1 1 0 0 1 2 0 0 1 0 1 2 1 0 0 1 1 0 0 0 1 1 0 1 0 0 0 2 0 2 1 2 0 1 2 1 1 1 0 1 0 0 1 0 0 0 0 0 1 0 2 2 2 0 0 2 2 0 0 0 1 0 1 1 2 2 0 0 0 1 1 0 0 1 1 1 0 1 2 0 0 0 0 0 0 0 0 0 0 0 0 0 0 0 0 0 1 0 1 0 0 0 0 0 0 1 0 0 1 0 2 0 0 0 1 1 0 0 0 1 1 1 2 2 0 0 0 0 0 2 0 2 0 2 0 0 2 2 2 2 0 0 0 2 1 0 2 2 0 1 0 2 0 0 0 0 1 1 2 2 2 1 0 1 0 1 0 2 1 0 0 0 2 0 0 2 0 0 0 0 0 0 0 0 2 0 0 1 1 0 0 0 1 0 1 0 2 0 2 2 0 0 1 0 0 0 0 0 0 0 1 0 1 0 0 0 0 0 0 0 2 0 0 0 0 2 0 0 0 1 0 1 0 0 0 2 0 0 0 0 0 1 2 0
193 0 2 0 0 0 0 2 0 2 0 0 1 1 1 1 0 1 0 2 0 0 0 0 0 0 1 0 1 1 2 0 0 2 1 0 1 1 0 0 1 1 0 0 2 0 0 0 0 0 0 0 0 0 0 2 0 0 0 0 1 1 0 1 1 1 1 0 1 0 1 2 0 2 0 2 1 1 1 1 1 2 2 0 0 0 0 0 0 2 0 0 1 0 1 1 0 1 1 1 1 0 0 0 2 0 2 2 0 0 0 2 1 2 1 2 2 0 2 0 0 0 2 2 0 2 2 1 1 0 0 0 1 1 0 0 1 0 0 0 2 0 0 0 0 0 0 0 0 1 0 1 1 0 1 0 0 1 0 1 2 1 1 1 0 2 0 1 0 1 0 1 1 1 0 1 1 1 0 0 0 0 1 1 1 0 2 0 0 0 0 1 0 0 1 0 1 0 0 0 1 1 0 1 2 1 2 1 0 0 1 0 1 0 0 2 0 0 2 0 0 0 1 2 0 1 1 2 1 1 0 0 0 0 0 0 0 2 0 1 0 0 0 1 1 0 1 0 0 1 1 1 0 2 0 1 0 2 2 1 2 1 0 0 0 0 0 0 2 0 0 1 0 1 1 1 0 1 1 0 0 2 0 1 1 0 0 0 0 2 1 1 0 1 1 1 0 1 0 1 0 0 1 0 0 0 0 0 0 0 0 1 1 0 1 0 0 0 0 0 2 2 2 1 2 0 0 0 1 1 0 1 0 0 0 1 1 2 0 1 0 0 1 1 2 2 0 0 0 2 0 1 0 1 0 1 1 0 0 0 0 0 2 0 1 1 0 2 2 0 2 2 1 1 0 1 0 0 0 0 0 1 1 0 0 0 0 1 1 0 0 0 1 0 2 0 1 1 0 0 0 0 0 2 1 0 0 1 0 1 1 0 0 1 1 2 1 0 0 0 1 1 0 0 1 2 0 1 1 0 1 0 0 1 0 1 1 0 0 0 1 1 1 2 2 2 2 0 0 0 0 1 0 2 1 1 0 1 0 1 0 0 0 0 0 1 1 1 0 1 2 2 0 0 2 0 1 2 1 1 2 0 1 0 1 2 0 0 1 0 1 1 0 1 1 0 1 1 1 2 0 2 1 1 1 0 1 1 0 2 0 0 0 1 1 1 0 1 0 1 1 1 0 2 0 2 1 1 1 1 1 1 0 0 1 0 1 1 2 1 1 0 0 1 0 0 0 0 2 1 0 0 1 2 0 1 0 1 1 0 0 0 1 0 1 0 0 1 0 1 0 1 1 0 1 1 1 2 0 2 0 0 0 0 0 1 1 0 1 1 1 0 1 0 0 0 0 1 0 0 0 0 0 1 0 2 1 0 0 1 1 0 0 1 0 1 2 0 0 0 1 0 0 1 0 1 1 1 0 0 0 0 1 2 0 0 2 0 1 1 0 1 0 1 1 0 2 0 2 2 0 0 0 1 0 0 0 0 2 0 0 0 1 0 2 2 0 2 1 0 0 1 1 0 0 0 1 0 1 1 1 2 0 0 1 1 1 0 0 1 1 1 0 2 1 0 0 2 1 1 0 1 1 1 2 1 1 2 0 0 2 0 0 1 0 0 0 2 0 1 0 0 1 1 0 1 2 0 0 1 0 0 1 2 2 1 1 0 1 2 1 1 0 0 0 1 1 2 0 0 0 0 0 0 0 0 0 0 1 0 0 0 2 0 0 0 0 1 0 2 0 0 2 1 0 0 0 0 1 0 1 2 1 1 1 2 1 2 1 2 0 1 2 1 1 1 0 0 0 0 0 0 0 0 0 0 2 0 0 2 2 0 1 0 0 2 1 0 1 0 1 1 1 1 0 0 1 2 0 0 0 0 1 0 0 1 1 1 2 1 0 1 0 0 0 0 0 0 0 0 0 0 0 0 1 0 1 0 0 0 1 0 0 0 0 1 0 0 2 0 0 0 1 1 0 0 0 2 0 0 0 0 0 0 0 0 0 0 1 2 0 2 2 0 1 1 2 2 0 0 0 1 0 0 0 0 1 0 0 1 0 0 0 0 1 1 1 1 2 2 0 0 1 1 0 2 0 2 0 0 0 0 0 2 0 0 0 1 0 0 0 0 0 0 0 0 1 1 0 1 1 0 1 0 2 0 2 2 0 1 0 1 0 2 2 1 1 0 1 0 1 1 0 0 0 2 0 1 2 1 0 1 0 1 0 0 0 0 0 2 0 0 0 2 1 0 0 1 1 0 1 0
194 0 1 0 0 0 0 1 0 2 0 0 1 1 0 0 0 1 1 1 1 1 0 0 0 0 0 0 2 1 1 1 1 1 2 1 1 1 1 1 1 1 0 0 1 0 0 0 0 0 0 1 0 0 1 1 1 2 2 1 0 0 0 1 0 0 0 0 2 1 1 2 1 2 1 2 2 0 1 0 1 1 1 1 2 0 0 1 1 2 1 1 1 2 0 2 1 1 1 1 1 0 2 0 2 0 2 2 0 0 1 1 0 1 0 1 0 0 1 0 1 0 0 0 0 0 0 1 1 0 1 1 0 0 0 0 0 0 0 1 0 2 0 1 0 0 0 0 0 1 0 2 0 0 0 0 0 1 0 0 1 1 1 0 0 1 2 1 1 1 0 0 0 2 1 1 2 0 0 1 1 2 1 2 1 0 2 1 0 0 2 2 0 1 2 0 0 0 0 0 1 1 0 1 2 0 1 0 2 0 1 0 1 0 0 2 0 1 1 0 1 1 2 2 0 2 2 2 1 1 0 0 1 1 1 0 1 2 0 2 0 0 2 1 1 0 0 0 0 0 0 0 0 0 0 0 0 2 0 0 0 0 0 0 1 0 1 0 2 0 1 0 1 0 0 1 0 2 1 0 1 1 2 2 2 2 2 1 0 2 0 2 0 0 2 0 1 0 0 0 0 0 0 0 0 0 1 0 0 1 0 1 1 1 1 0 1 0 1 0 1 2 2 0 2 0 0 1 0 2 0 2 0 0 0 0 0 0 1 1 1 1 2 1 0 0 1 0 0 1 1 0 1 0 1 0 1 0 0 1 0 0 1 0 1 1 0 2 1 0 1 1 0 0 1 1 0 1 1 2 2 2 2 0 0 1 1 0 0 0 0 0 0 0 1 2 1 0 0 0 0 0 0 2 1 1 0 1 0 1 1 1 0 1 1 2 0 1 1 1 0 0 2 0 1 2 1 0 2 1 1 0 0 0 0 0 0 1 0 0 1 1 0 0 0 1 1 0 1 0 0 1 0 1 1 1 0 0 1 0 2 0 1 1 0 1 1 2 0 0 0 0 0 0 2 0 0 2 1 0 1 0 1 0 1 1 0 0 0 1 1 2 1 1 0 0 1 2 2 0 2 1 1 0 1 0 1 0 0 1 0 1 0 1 1 1 1 2 0 1 1 2 1 2 1 1 0 0 0 2 1 0 0 0 0 0 0 1 2 0 1 1 0 2 2 0 2 1 1 1 0 1 0 0 2 2 0 2 2 0 0 2 0 0 0 2 1 1 1 1 0 1 0 0 0 0 0 2 0 2 0 0 0 0 0 0 2 1 0 1 0 0 1 0 1 0 0 0 0 0 0 2 1 1 0 2 2 0 0 1 0 0 0 0 1 0 0 0 1 0 1 0 0 0 0 0 2 0 0 0 0 0 0 1 0 0 2 1 1 2 0 1 0 2 2 0 1 1 1 1 1 1 0 2 0 0 0 1 2 0 0 0 1 1 1 1 0 2 0 2 0 0 0 0 0 0 2 0 0 0 0 0 0 1 2 1 0 1 0 0 2 0 0 0 1 0 0 2 1 2 2 0 1 1 1 2 0 1 1 0 2 0 0 1 0 0 0 1 1 0 0 1 0 0 0 2 0 1 0 0 0 0 0 2 1 1 0 0 1 1 0 0 0 0 0 1 1 2 1 1 1 1 0 0 0 0 0 0 2 0 0 0 0 1 1 0 1 1 0 2 1 0 0 0 0 0 0 0 2 0 0 2 1 1 1 2 1 2 0 2 0 2 2 2 1 0 0 1 0 0 1 0 0 0 1 0 0 0 0 2 2 0 0 1 1 2 1 2 2 0 0 2 1 2 1 0 0 1 1 0 0 1 2 0 0 0 0 0 0 0 0 0 0 0 0 0 0 0 0 1 0 0 0 1 2 0 0 1 0 0 2 0 0 0 0 0 1 0 2 0 0 0 2 0 0 2 1 0 1 1 1 1 1 0 0 1 0 0 0 1 0 2 1 1 2 2 2 2 0 1 0 1 0 2 2 2 0 1 0 1 1 0 1 1 1 1 1 1 2 1 0 1 0 2 0 2 1 0 0 0 2 0 0 1 0 0 0 1 0 0 0 0 2 1 0 1 2 1 0 0 2 1 2 0 1 0 0 1 0 0 1 1 0 0 1 2 2 0 1 0 0 0 0 0 1 0 0 1 1 0 0 1 0 1 0 0 0 2 1 2 1 1 0 1 1 0 0 0 0 0 2 1
195 1 1 0 0 0 0 1 1 2 0 0 2 2 1 1 0 0 1 1 1 1 0 0 0 0 0 0 1 1 2 0 1 2 0 0 0 1 0 0 0 0 0 0 2 0 0 0 0 1 1 1 1 1 0 1 1 1 1 0 1 2 0 1 1 1 1 0 2 1 0 2 2 1 1 1 1 0 0 0 0 0 2 0 1 0 0 0 0 2 0 1 0 1 1 1 1 2 1 2 1 0 0 0 2 0 2 1 1 0 0 1 1 1 1 1 1 0 0 0 2 0 1 1 1 0 0 0 0 0 1 1 0 0 0 0 0 0 0 0 0 2 0 0 0 0 0 0 0 0 0 0 1 0 1 0 0 0 1 1 1 0 2 0 2 2 1 0 2 0 0 2 0 2 0 1 1 2 0 0 0 1 0 0 0 0 2 1 0 0 0 1 1 1 1 0 0 1 0 0 0 0 0 0 1 1 1 0 1 0 0 0 1 0 0 2 1 2 1 1 1 1 2 2 0 1 1 2 0 2 0 0 0 0 0 0 0 2 0 2 0 0 2 1 1 0 0 0 0 0 0 0 0 1 0 1 2 2 1 1 1 1 0 0 0 0 0 1 2 1 1 0 0 1 0 2 1 2 1 0 2 0 1 1 2 0 0 1 0 2 1 1 0 1 2 0 1 1 1 0 1 0 1 0 0 0 1 0 2 2 2 0 2 0 1 0 0 1 0 0 0 2 1 0 1 0 0 0 1 0 0 0 0 0 0 1 1 0 2 0 0 0 2 1 0 0 1 0 1 0 1 0 1 0 1 0 1 0 0 0 0 0 2 0 0 1 0 1 1 0 1 1 1 1 1 0 0 0 0 1 0 0 0 0 0 0 0 0 0 0 0 1 2 0 2 0 2 1 1 0 0 0 0 0 0 0 2 0 0 1 1 0 0 0 0 2 0 0 0 0 0 1 0 0 0 0 0 0 1 0 1 0 0 0 0 0 0 0 1 0 1 1 0 0 0 1 2 0 0 0 0 1 0 0 0 0 0 1 1 1 1 0 1 0 0 1 1 2 0 0 1 1 0 0 1 0 1 2 2 0 0 0 0 0 0 0 0 0 1 1 1 2 0 1 1 0 0 1 1 1 1 2 0 0 0 0 1 1 0 2 0 1 0 0 0 2 0 2 0 1 1 2 1 1 1 1 0 0 0 2 0 1 0 0 1 1 1 0 1 2 0 0 0 1 0 0 0 1 1 1 0 1 1 2 1 0 1 1 1 0 0 1 0 0 0 1 0 0 0 0 0 0 1 0 1 1 1 0 0 1 1 0 0 0 2 1 1 1 1 1 1 1 0 0 1 0 0 1 0 0 0 1 0 0 0 1 1 0 0 1 0 0 0 1 1 1 1 0 0 1 0 1 0 0 0 0 2 1 0 0 1 0 1 2 0 1 2 0 1 1 0 0 0 1 1 0 1 1 2 2 1 2 0 0 0 0 0 0 2 0 0 0 0 0 1 1 1 2 1 0 1 0 0 1 1 0 2 0 0 0 0 1 0 1 1 1 0 0 0 0 2 0 0 2 1 0 0 1 1 1 1 1 0 0 2 0 2 2 0 0 1 0 0 0 0 0 0 1 0 0 0 0 1 0 0 0 2 0 0 0 0 0 1 1 2 2 2 0 0 0 0 0 0 0 0 1 1 0 0 0 0 0 0 0 0 0 2 0 2 2 0 0 2 1 0 0 1 2 1 2 0 0 0 1 1 1 0 0 1 1 0 1 0 0 0 0 0 1 1 2 1 1 1 2 2 0 0 2 0 0 1 0 0 0 1 0 0 0 0 1 1 0 1 0 1 1 0 1 0 0 1 1 1 2 1 0 1 2 0 0 0 0 1 0 0 0 1 1 1 2 0 0 0 0 0 0 0 0 0 0 0 0 0 0 2 0 0 0 1 2 0 0 0 0 1 0 1 1 1 0 0 0 2 0 0 0 0 1 2 2 2 2 0 0 0 0 1 1 0 2 0 0 0 1 1 1 1 1 0 0 1 2 0 0 2 2 0 2 0 1 1 0 1 1 2 1 1 1 2 1 0 0 0 1 1 0 1 2 0 0 2 1 0 1 0 1 0 1 0 0 0 0 2 1 1 0 1 0 0 0 2 0 2 0 1 0 0 1 0 0 1 0 0 0 0 2 2 0 2 0 0 0 0 0 0 1 0 0 2 0 0 0 0 1 0 1 2 0 0 2 0 0 0 0 0 0 0 0 0 0 1 0
196 0 1 0 0 1 1 1 2 1 0 1 0 0 0 0 0 2 2 0 1 1 1 0 0 0 0 0 2 2 1 2 0 2 1 0 1 1 1 1 1 1 0 0 2 0 0 0 0 0 0 0 1 1 1 2 0 0 1 1 1 1 0 0 0 0 0 1 1 0 0 2 1 2 1 2 2 0 1 0 2 1 2 0 1 0 0 1 1 2 1 1 0 2 0 1 1 0 0 1 1 1 2 0 2 0 2 2 0 0 0 0 1 2 2 2 2 0 1 0 1 0 2 2 0 2 2 1 0 0 0 0 0 0 0 0 1 0 0 0 0 2 0 0 0 1 0 0 1 1 0 1 1 0 0 0 0 0 1 1 0 1 1 1 1 2 0 1 0 2 1 1 0 2 0 0 2 0 1 1 0 1 1 1 2 0 2 1 0 0 1 1 2 2 2 1 1 0 0 0 0 0 0 1 2 2 2 1 1 0 1 0 2 1 0 2 0 0 2 1 0 0 1 1 1 1 2 2 1 2 0 0 0 0 0 0 1 2 0 1 0 1 2 1 1 0 0 0 0 0 0 0 0 0 0 0 0 0 0 0 0 0 0 2 1 0 0 0 0 0 0 2 1 0 0 0 0 1 2 0 1 1 0 2 2 1 1 1 0 1 1 0 1 0 2 1 2 0 0 0 0 0 1 1 0 0 0 0 1 1 1 1 1 0 1 0 1 1 0 0 1 1 2 1 1 0 1 0 2 1 0 1 1 1 0 0 0 2 0 0 1 2 2 1 1 1 1 1 1 1 1 0 1 0 1 0 0 0 0 1 0 0 0 0 0 2 0 2 1 1 1 1 0 0 1 0 0 0 0 1 1 1 1 0 0 0 0 0 0 1 0 0 1 0 2 0 0 1 1 0 0 2 1 1 0 0 1 0 0 1 1 0 0 1 1 1 0 0 0 0 0 2 0 2 0 0 0 0 1 1 1 1 0 0 2 2 0 1 1 0 1 1 0 2 2 2 2 0 0 0 0 1 0 2 2 0 0 2 1 1 1 0 1 1 0 1 1 1 0 1 1 1 0 0 0 2 0 2 0 0 1 0 1 0 1 2 0 0 0 0 0 0 0 2 2 0 0 2 2 2 0 2 2 2 2 1 2 1 0 1 0 1 0 1 1 1 0 2 0 2 2 2 0 0 0 0 0 2 2 1 1 0 0 0 1 0 0 0 1 1 1 1 0 0 2 1 1 0 2 0 0 0 1 1 1 1 1 1 0 1 1 0 0 0 0 0 0 1 0 1 1 2 0 0 0 0 1 1 0 1 0 0 0 0 0 0 1 0 1 1 0 0 0 1 1 0 1 0 0 0 0 2 0 1 1 2 1 0 0 1 1 1 0 1 0 1 1 0 0 0 0 0 0 0 0 0 2 2 0 0 1 0 1 1 0 0 2 1 1 2 1 0 0 0 0 0 2 2 0 0 0 2 0 1 0 0 0 0 2 1 1 0 0 1 1 1 0 2 0 1 1 0 0 1 1 1 1 0 0 0 2 0 0 1 1 1 1 0 1 0 1 0 0 1 1 0 1 2 2 2 1 0 0 0 0 2 0 1 0 0 0 0 0 2 0 0 0 2 1 0 0 0 0 0 0 1 1 0 0 0 0 0 0 2 0 0 1 0 0 1 1 1 0 0 0 0 0 0 0 0 0 0 0 1 0 0 0 0 2 2 0 0 1 1 1 0 1 1 0 2 1 0 0 1 1 1 0 0 0 1 1 2 0 0 0 2 0 1 1 2 0 1 2 2 2 0 0 1 0 1 1 0 0 0 1 0 1 0 1 1 1 0 1 0 0 2 1 0 0 0 0 0 0 1 0 0 1 1 0 1 0 0 0 0 0 1 1 0 0 0 0 0 0 0 0 0 0 0 0 0 0 0 0 0 2 0 1 0 0 0 1 0 1 0 0 2 1 0 1 0 0 0 2 0 0 0 0 1 0 0 1 1 0 0 0 0 0 0 0 0 1 1 0 1 2 1 2 2 0 0 0 2 0 1 2 2 0 2 1 0 1 0 0 0 1 1 1 1 1 1 0 0 0 1 0 1 0 1 0 0 2 0 0 2 0 1 1 1 0 0 0 0 2 0 0 0 2 1 1 1 2 0 2 0 0 0 0 2 0 0 2 0 0 0 0 2 2 0 1 0 2 0 0 0 0 0 1 1 1 0 0 1 0 1 0 1 1 0 2 2 2 1 1 1 1 0 1 0 0 0 0 0
197 1 1 0 1 0 0 2 0 1 0 1 0 1 1 1 0 2 0 2 0 0 0 0 0 0 1 0 1 2 2 1 0 0 2 2 2 1 0 0 2 2 0 0 0 0 0 0 0 0 0 0 0 1 0 2 0 0 1 0 2 2 0 2 0 0 0 0 1 1 1 1 2 2 2 2 2 0 2 2 0 2 1 1 1 0 0 0 0 2 0 0 0 2 0 1 0 1 1 1 2 0 0 0 1 1 1 1 1 0 0 1 0 1 0 1 1 0 0 0 0 0 2 2 0 0 0 1 1 0 1 1 0 0 0 0 2 0 0 0 0 2 0 0 0 0 0 0 0 2 0 0 1 1 1 0 0 1 1 2 1 0 2 0 0 2 1 1 0 2 2 1 1 1 0 2 1 0 0 0 0 2 0 0 1 0 2 1 1 0 2 2 0 0 2 0 1 0 0 0 1 1 0 1 2 2 2 0 1 0 0 0 2 0 0 2 0 0 1 0 0 0 2 2 0 1 1 2 1 1 1 2 0 0 0 0 1 2 0 1 0 1 2 1 1 0 0 0 0 0 0 0 0 0 0 1 0 1 1 0 0 0 0 0 0 1 1 0 2 0 1 0 0 1 0 1 0 2 2 0 2 0 1 1 1 1 2 1 0 2 2 0 0 0 2 0 2 1 0 0 0 0 0 1 0 0 0 0 0 1 0 1 1 0 2 0 1 0 0 1 1 1 1 1 2 0 1 0 1 0 0 1 0 0 0 0 0 1 1 1 0 1 2 2 2 2 0 0 0 2 1 0 0 0 0 1 0 0 0 2 0 0 2 0 0 0 0 2 0 0 0 0 0 0 0 0 0 0 0 2 2 1 1 1 0 1 1 0 0 1 0 0 1 0 2 1 1 0 0 0 0 0 0 2 0 1 1 0 0 2 1 0 0 0 0 2 1 0 0 0 0 1 0 0 1 2 1 1 2 1 1 1 0 1 0 1 0 0 1 0 0 0 1 1 0 2 2 0 0 0 0 1 0 1 1 0 1 2 0 1 1 1 1 1 0 2 2 1 0 1 1 1 0 0 0 1 0 1 1 0 2 0 1 1 0 0 0 0 1 1 1 0 2 2 1 0 1 2 2 2 0 1 1 1 1 0 2 1 0 0 0 2 0 0 0 1 0 1 0 2 1 1 1 1 0 1 1 0 0 2 0 1 0 1 1 0 1 0 1 1 0 0 0 0 1 1 0 0 2 0 0 0 0 0 2 2 0 0 0 0 0 0 1 1 1 0 0 0 0 0 1 1 0 0 0 0 0 1 0 2 0 0 2 0 0 0 2 2 0 2 0 1 0 0 2 0 0 1 0 0 1 1 0 1 0 2 1 0 0 1 0 0 0 1 0 0 1 0 0 1 0 1 0 1 0 0 1 1 0 0 0 1 0 2 0 1 2 1 0 2 1 1 0 2 2 0 1 2 1 1 2 1 1 1 1 1 0 1 2 0 0 0 1 0 2 2 1 2 0 2 0 1 0 1 1 1 1 0 0 0 0 0 0 1 2 2 1 0 0 1 0 1 0 1 2 0 0 2 1 1 0 1 0 1 2 1 0 2 0 0 0 0 0 1 1 1 0 2 1 0 0 0 1 0 0 1 1 0 1 1 1 1 0 2 0 0 1 0 0 1 0 0 0 0 1 0 1 1 0 0 0 0 0 0 0 0 2 0 2 1 0 1 2 1 0 0 1 2 1 2 0 0 0 0 1 0 0 0 2 0 0 2 1 1 1 2 1 2 1 2 0 1 2 1 0 0 0 0 0 1 1 0 0 0 0 0 1 0 0 1 1 0 0 1 1 1 2 0 2 0 2 2 2 2 0 0 1 2 1 0 1 0 0 0 0 1 0 0 0 0 1 0 1 1 0 1 1 0 0 1 1 0 0 0 2 0 0 0 0 1 2 0 0 0 1 0 1 0 1 0 0 0 1 1 0 0 0 2 1 2 2 2 0 0 0 0 1 0 1 0 0 0 1 0 2 1 1 2 0 0 1 2 1 1 2 2 0 2 0 2 0 0 0 0 0 1 1 0 2 0 2 0 1 2 1 1 2 1 0 0 1 1 2 2 2 1 1 1 0 1 1 1 2 1 0 0 1 1 0 1 2 0 1 1 0 0 1 2 1 2 0 0 0 0 2 0 0 1 2 0 1 0 0 0 0 2 0 0 2 0 0 0 1 1 0 0 0 0 0 2 0 0 1 2 1 0 0 2 2 0 0 0
198 1 2 0 0 0 0 1 2 1 0 0 0 1 0 0 0 1 1 1 1 0 0 0 0 0 1 0 1 1 2 0 0 0 2 0 2 1 0 0 2 2 0 0 1 0 0 0 0 1 1 1 2 2 0 1 1 0 1 0 1 2 0 2 1 1 1 0 0 0 0 1 0 2 0 2 2 1 0 0 2 2 2 0 0 0 0 0 0 2 0 0 0 2 0 1 1 2 1 2 0 0 0 0 2 1 2 1 1 1 0 1 1 2 1 2 1 0 1 0 2 0 1 1 0 1 1 1 1 0 1 1 0 1 1 1 0 0 0 0 1 1 0 0 0 0 1 0 0 0 0 2 0 1 1 0 0 0 1 2 1 1 2 0 1 2 1 0 0 1 0 1 0 2 0 1 1 1 0 1 1 1 1 1 2 0 2 1 0 0 0 1 0 0 2 0 0 1 0 0 0 0 0 2 2 0 0 0 0 0 0 1 0 0 0 2 1 1 2 0 1 1 2 2 0 2 2 2 0 2 0 1 0 0 0 0 0 2 0 0 0 1 2 2 2 0 0 0 1 1 1 1 0 0 1 2 0 1 0 0 0 0 0 0 0 1 1 1 0 0 0 1 0 0 0 0 0 2 2 0 0 1 0 1 1 0 0 0 0 2 1 0 0 0 2 0 1 1 0 1 0 1 1 0 1 1 0 0 0 0 0 0 2 0 2 0 0 0 1 0 1 2 1 0 1 0 0 0 0 2 0 1 0 0 0 1 1 2 1 0 1 1 1 1 2 2 0 1 1 1 1 1 0 0 0 2 0 0 0 1 0 0 2 0 1 0 0 2 2 0 2 2 0 0 1 0 0 0 0 1 1 1 0 0 0 0 0 0 0 0 0 0 0 0 1 1 1 0 0 1 1 1 0 1 0 0 1 1 0 2 0 1 0 0 0 2 2 0 0 0 0 2 0 1 0 2 1 1 1 0 1 0 0 0 0 0 1 1 1 0 1 1 0 0 0 2 1 0 1 0 0 0 0 1 0 0 0 1 1 0 1 0 0 0 0 2 2 2 0 0 2 2 1 1 0 0 0 2 2 2 2 0 0 0 0 0 0 0 1 2 0 2 0 1 1 0 1 2 2 2 0 2 2 1 1 1 1 2 0 0 0 2 0 1 1 1 1 1 0 2 2 1 1 1 0 1 0 0 0 2 1 0 0 0 2 1 1 0 2 1 0 0 0 0 0 0 1 1 1 2 1 1 0 2 0 2 0 1 1 1 0 1 0 0 0 2 2 1 1 0 0 0 1 0 0 1 1 0 0 2 0 0 0 0 0 0 0 0 1 1 0 2 1 0 0 2 0 0 0 0 0 1 0 0 0 1 1 0 0 1 0 0 0 1 0 0 1 0 0 0 1 0 0 0 0 1 1 1 0 0 1 1 0 0 0 0 2 0 0 2 0 1 0 0 1 0 2 2 1 1 1 1 0 1 0 0 0 1 2 0 0 0 1 1 1 1 1 2 0 1 1 0 0 0 0 0 2 0 0 0 0 0 0 2 2 2 2 0 0 0 1 0 0 2 0 0 0 2 1 1 0 1 0 1 1 2 0 1 0 0 1 1 0 1 1 1 1 0 1 0 0 0 0 0 0 2 0 0 1 1 1 1 0 2 1 0 0 0 0 2 0 0 0 0 0 1 1 1 0 0 0 0 0 1 1 1 1 0 2 0 0 1 1 0 0 1 0 1 0 1 0 0 0 0 0 0 0 0 1 0 0 2 0 0 0 2 0 1 0 2 0 2 2 2 1 0 0 0 0 0 0 0 0 0 0 0 0 0 2 2 2 0 1 1 1 2 0 1 0 0 0 0 0 1 0 0 0 1 0 0 0 0 1 0 0 0 1 0 1 0 1 1 0 0 0 0 0 0 0 0 0 0 0 0 2 0 0 0 0 0 0 0 0 0 0 1 2 1 1 0 0 0 1 1 0 1 0 0 2 2 2 2 0 0 0 0 0 1 0 2 0 2 1 0 1 1 2 2 0 0 1 2 0 0 1 1 1 1 1 0 1 0 0 0 0 2 2 1 2 1 1 0 0 0 0 0 1 1 1 2 2 0 2 2 2 1 1 1 0 0 1 1 1 1 1 0 1 0 0 0 2 0 2 0 0 1 1 2 0 1 1 0 0 1 2 0 0 0 1 0 0 1 1 1 0 1 1 0 2 0 0 0 0 1 0 0 0 0 0 0 0 0 0 1 1 0 0 1 1 1 2 1
199 1 1 0 1 0 0 2 1 2 0 0 1 2 1 1 0 1 2 1 0 0 0 1 1 1 1 0 2 0 2 1 0 1 0 0 1 1 1 1 1 1 0 0 1 0 1 0 0 0 0 1 2 2 0 0 1 1 1 0 1 2 0 0 0 0 0 1 2 0 0 2 1 2 0 2 2 0 0 0 0 2 1 1 1 0 0 1 1 2 1 2 1 1 0 1 0 0 0 2 0 0 0 0 2 1 2 1 1 1 0 2 1 2 2 2 2 1 2 0 2 1 1 1 1 0 1 1 0 1 1 1 0 1 1 1 0 0 0 0 0 2 0 0 0 0 0 1 0 0 1 0 1 1 0 0 0 0 0 1 1 0 2 0 2 2 0 1 0 2 1 0 0 2 1 1 2 1 0 1 1 2 1 1 1 0 2 0 0 0 0 0 0 1 1 0 0 0 0 0 1 1 0 0 2 0 0 0 0 0 1 0 1 1 0 2 0 1 1 2 0 0 2 2 0 0 0 1 0 1 0 0 0 0 0 0 0 2 0 2 0 0 2 1 2 1 1 0 0 0 0 0 0 0 0 2 1 2 0 0 0 0 0 0 1 0 1 0 2 0 0 0 0 1 1 1 0 2 2 0 1 1 1 2 2 2 1 0 0 2 1 1 0 0 2 0 1 1 0 0 0 0 0 1 0 1 1 0 0 2 0 2 2 1 2 0 0 0 1 0 1 2 0 0 2 0 1 0 1 0 0 1 0 0 0 0 0 1 1 0 0 1 2 2 0 0 0 0 2 1 1 1 0 0 0 0 0 0 0 1 0 0 1 0 0 0 0 1 2 0 2 2 1 1 1 0 0 0 0 2 1 0 1 0 1 0 0 0 0 0 1 1 2 1 2 0 2 2 0 0 0 1 0 2 1 0 0 0 0 1 1 0 0 1 1 2 1 0 0 0 1 1 0 0 1 2 1 0 1 1 2 1 0 1 1 2 0 2 1 1 0 2 0 1 1 1 1 1 0 0 0 1 0 2 1 0 0 0 0 0 2 0 0 0 0 0 0 2 0 0 1 0 0 0 0 1 0 0 2 0 2 0 1 0 0 2 0 0 1 1 1 2 1 1 2 0 0 2 2 1 1 2 1 0 2 0 2 1 0 0 0 2 0 1 1 1 2 1 0 1 1 1 0 1 0 1 1 1 1 1 1 1 0 0 0 0 2 0 0 0 0 0 0 0 1 1 0 0 2 0 0 0 1 2 0 2 0 1 0 1 1 0 0 0 0 0 0 1 1 0 1 1 0 0 0 0 0 1 0 2 0 0 2 0 0 0 1 0 0 0 1 0 0 0 0 0 0 0 0 0 0 2 1 1 0 2 2 0 0 2 1 0 0 0 2 0 0 0 0 0 0 0 0 1 0 1 0 1 0 0 0 0 0 2 0 1 2 0 1 2 0 1 0 2 2 0 1 1 1 1 2 1 0 0 0 0 0 0 2 1 1 1 0 0 1 2 1 2 0 1 1 0 1 1 1 0 1 0 1 2 0 1 1 0 2 2 1 1 0 0 2 0 1 2 2 0 0 2 1 2 0 0 0 1 1 2 0 0 0 1 1 1 0 1 0 1 0 1 1 0 0 0 1 0 1 1 1 0 1 1 1 1 0 2 1 0 2 0 1 1 0 0 0 0 0 0 0 1 1 1 1 1 0 0 0 0 1 0 1 0 1 1 1 0 0 1 0 2 0 2 0 1 0 2 1 0 0 0 0 2 2 2 2 2 1 1 1 2 2 2 1 0 2 1 0 0 0 1 1 0 0 0 0 0 1 0 2 0 1 2 2 0 0 2 2 2 0 0 2 0 0 2 0 2 0 0 2 1 2 0 2 0 1 1 0 1 1 0 1 0 2 2 1 1 0 1 2 0 0 0 0 0 0 1 2 0 0 0 0 0 0 0 1 0 0 0 1 0 1 0 0 0 0 2 0 1 0 0 2 2 2 2 0 0 0 0 1 0 1 0 2 2 2 0 1 1 2 2 0 0 0 2 0 0 1 2 0 2 1 1 0 0 0 0 1 1 1 0 1 0 0 1 0 2 0 2 2 0 0 1 2 0 0 0 0 0 0 1 0 1 0 0 1 0 1 1 2 2 0 1 1 0 2 0 0 0 1 2 0 1 1 0 1 1 1 1 1 0 1 0 1 1 0 0 0 0 0 1 2 2 1 1 0 1 0 0 0 0 0 2 1 1 0 2 0 0 0 0 1 0 0 0
[truncated: 1,606,808 more chars]
