# Supplementary material for: KNN-MDR: a learning approach for improving interactions mapping performances in genome wide association studies
Source: BMC Bioinformatics. 2017 Mar 21;18:184. doi: 10.1186/s12859-017-1599-7 (PMC5361736; doi:10.1186/s12859-017-1599-7)
Supplement: Supplementary file 3 — The data set(s) supporting the results of Table 2. (ZIP 28603 kb) [file 12859_2017_1599_MOESM3_ESM.zip › 3/SINAN/S87/mkallsimul.dat]

1 1 1 1 1 0 1 1 0 1 1 1 0 1 1 0 0 0 1 1 0 0 0 0 2 0 0 0 2 2 2 2 1 0 2 2 2 1 0 1 1 0 0 0 2 0 1 0 1 1 1 1 0 0 2 2 0 0 1 1 0 1 0 1 0 0 0 1 0 0 0 0 2 2 2 2 0 1 2 0 1 2 0 0 1 0 0 0 2 2 0 0 1 1 0 0 0 1 1 1 1 2 0 0 0 0 2 2 1 2 1 0 0 2 2 0 2 0 1 0 1 0 2 0 2 0 2 2 2 2 0 2 0 0 0 0 0 0 1 0 1 1 0 0 1 0 0 0 0 0 0 0 0 0 0 1 0 1 0 1 0 0 2 0 1 1 0 1 0 1 1 0 0 2 0 0 2 2 1 1 0 1 0 2 2 2 0 0 0 0 0 0 1 0 1 0 1 0 0 0 0 0 0 1 1 2 1 1 1 0 2 2 1 0 0 2 0 1 1 1 1 0 0 1 1 1 2 0 0 0 0 1 0 1 1 1 0 2 2 2 0 0 2 0 0 0 0 0 2 0 0 0 1 0 0 0 0 2 1 1 0 1 1 1 0 0 0 0 2 1 1 1 1 2 0 0 0 1 1 0 0 1 0 0 1 0 0 2 0 2 1 1 0 2 2 0 2 1 0 1 2 1 2 1 0 0 2 0 0 1 0 2 0 1 1 0 0 1 0 1 0 0 1 1 1 0 1 0 0 1 0 0 0 1 0 0 0 1 0 1 1 0 2 2 1 0 1 2 2 2 2 2 0 1 0 1 1 0 0 1 1 1 2 0 1 0 0 0 1 1 1 1 1 1 0 0 0 0 0 1 0 0 0 0 0 0 0 0 0 1 1 0 0 1 2 2 2 1 1 1 1 1 1 1 1 1 2 1 0 0 1 1 1 0 1 1 0 0 0 0 0 1 0 1 1 1 0 0 2 0 2 0 1 0 0 0 0 2 0 0 0 0 0 1 0 2 1 0 1 1 0 1 0 2 2 1 1 2 1 1 1 1 1 0 0 1 1 2 2 0 1 1 1 1 0 0 0 2 0 2 0 1 0 1 0 0 0 1 1 0 0 0 1 0 0 0 0 2 2 0 2 2 1 1 0 0 1 1 0 1 0 1 0 0 0 1 0 2 1 2 1 2 2 2 2 0 0 0 0 1 1 0 1 1 1 1 0 1 2 2 1 2 0 0 1 0 0 1 1 2 0 0 0 2 0 1 0 1 0 1 1 0 2 0 0 1 1 1 0 1 0 0 2 0 0 1 2 1 2 1 2 1 0 0 0 0 0 0 0 0 0 0 0 0 2 0 1 0 1 0 1 1 0 2 0 2 1 0 1 1 0 0 0 1 0 0 0 0 0 0 0 0 0 0 0 1 1 1 0 0 0 2 0 0 0 1 0 0 2 0 1 1 0 1 2 1 2 0 0 0 2 2 0 2 0 0 0 0 1 0 0 0 1 1 1 1 1 2 0 0 2 0 1 0 0 2 1 1 1 1 2 0 2 1 1 2 0 0 0 1 0 0 0 0 0 0 1 1 0 1 0 1 0 1 2 2 1 2 2 0 0 0 1 0 1 2 1 1 0 0 0 1 0 1 1 0 0 0 0 0 0 1 0 2 0 1 1 0 1 1 0 0 1 1 1 0 0 1 1 0 0 1 0 0 0 0 1 0 1 0 0 0 2 0 2 0 2 0 1 1 0 0 0 1 0 0 0 0 1 0 1 0 1 1 1 2 1 2 0 2 0 2 2 2 2 0 1 1 0 0 1 1 0 0 1 0 2 0 0 1 0 0 0 1 0 0 1 1 1 0 1 1 0 2 1 0 0 2 1 0 0 0 1 1 0 2 0 2 1 0 0 0 1 1 0 0 1 0 1 0 0 0 2 1 1 1 1 0 0 0 0 1 0 0 0 1 1 0 1 0 0 0 0 1 0 2 0 0 1 1 2 2 0 0 0 0 0 0 1 0 1 2 1 1 1 1 1 2 0 1 0 1 1 1 2 2 1 1 0 1 0 2 1 1 1 1 0 1 1 1 0 0 2 1 2 2 0 0 0 0 2 0 0 1 1 0 1 1 1 0 0 0 2 2 2 0 0 1 0 1 2 0 0 0 2 0 2 0 1 1 1 0 1 1 2 0 0 0 1 1 0 1 0 0 0 1 0 0 2 0 0 0 0 1 0 0 0 0 0 2 0 0 0 2 1 0 0 0 0 1 2 2
2 1 1 1 0 1 1 1 1 2 2 0 0 1 1 0 0 0 0 0 0 0 0 0 2 0 0 0 2 2 2 0 1 1 1 2 2 2 0 0 0 0 0 0 2 0 0 0 2 0 0 0 1 1 0 2 0 0 1 0 1 2 0 0 0 1 1 2 0 0 0 0 1 2 1 2 1 0 2 2 0 2 1 1 1 0 0 0 2 2 0 0 2 1 0 0 0 0 0 0 0 2 1 0 1 1 2 0 1 1 0 1 0 1 0 0 0 0 0 0 2 0 1 1 0 2 0 0 0 0 2 0 0 0 0 0 0 0 1 0 0 2 0 0 0 1 0 0 0 1 0 1 1 0 1 1 0 0 1 0 1 1 1 1 0 1 0 1 0 1 2 0 1 1 0 0 1 1 0 1 0 2 0 2 2 2 2 2 1 0 0 1 2 1 2 1 2 0 0 0 0 0 1 1 1 1 1 1 1 0 1 2 0 1 2 2 0 0 1 1 1 0 0 0 2 2 0 2 1 0 1 1 1 0 1 0 0 2 2 2 0 1 2 0 0 0 0 0 0 1 1 1 0 0 0 0 1 1 1 1 0 1 0 0 1 0 2 0 2 1 1 0 0 1 1 2 0 0 0 0 0 1 0 0 0 2 2 1 1 2 1 2 0 2 2 0 0 1 0 2 0 0 1 1 0 0 1 0 0 0 0 2 0 2 1 0 0 0 1 1 1 1 2 1 1 0 1 0 0 0 0 2 0 1 0 0 0 2 0 0 0 0 2 0 0 0 1 0 0 0 0 0 0 1 1 1 0 1 0 2 2 2 2 0 2 0 1 1 2 1 1 1 1 1 1 1 1 1 1 2 0 0 2 2 1 1 0 0 1 0 1 1 0 1 2 1 1 1 1 2 1 1 0 2 2 0 0 0 0 0 1 1 0 2 2 2 0 0 0 0 0 2 1 0 2 2 1 0 1 1 1 0 0 1 1 0 0 1 0 0 1 0 0 0 1 2 1 0 1 2 0 0 0 2 1 0 1 2 0 2 0 2 0 1 0 1 1 1 1 1 0 0 2 2 0 0 0 2 1 1 1 1 0 0 0 1 0 0 0 1 2 1 0 2 1 0 1 1 1 0 1 1 1 0 1 1 1 1 0 1 1 0 0 1 1 0 0 2 1 2 1 2 0 1 1 1 1 2 0 2 0 2 1 0 1 0 1 0 2 2 1 2 0 0 2 0 0 2 2 0 0 0 0 1 1 1 1 0 0 0 0 0 0 1 1 0 0 1 1 1 1 1 0 0 0 0 2 1 1 2 2 0 0 0 2 1 0 2 0 2 0 0 1 0 0 0 1 0 1 1 0 2 0 1 1 2 1 0 1 1 0 0 1 1 1 1 0 0 0 0 0 0 1 1 0 0 1 1 0 0 0 1 0 0 0 2 1 0 1 1 1 0 1 2 2 2 1 0 0 0 0 2 0 2 1 1 0 0 0 0 0 0 0 1 1 1 1 2 0 1 1 0 0 0 1 2 2 0 1 1 0 1 1 1 1 1 0 1 0 1 1 0 1 2 1 1 1 1 0 2 0 2 0 1 1 2 0 2 2 0 1 0 0 1 0 1 0 1 1 1 0 0 1 2 0 1 1 1 1 0 0 0 1 2 0 1 1 0 0 1 0 0 0 0 0 0 0 0 0 0 0 0 1 0 2 1 0 1 0 1 1 2 1 0 0 0 2 2 2 2 1 1 1 0 0 1 1 0 0 1 0 2 0 0 1 2 0 1 1 2 1 1 2 2 1 1 0 1 0 1 2 2 0 0 0 0 1 0 2 1 0 0 1 0 0 2 0 2 2 1 1 2 0 2 2 0 0 1 0 0 1 0 1 0 0 2 0 0 0 0 0 0 1 0 0 0 0 0 0 0 2 0 0 0 0 0 0 1 0 0 1 2 1 0 0 0 0 0 1 0 1 0 0 1 0 1 0 0 1 1 1 1 0 0 0 0 0 1 0 1 1 2 2 1 2 1 2 2 0 0 1 2 0 2 0 1 1 0 0 1 0 0 0 0 1 1 0 1 2 2 0 0 1 1 1 1 1 2 0 0 1 1 0 1 1 0 0 1 1 0 0 1 1 1 1 1 1 0 0 0 2 0 2 1 0 0 1 0 0 1 1 0 2 0 1 1 1 0 1 0 0 0 0 0 0 0 2 0 1 0 0 0 0 2 0 2 1 0 0 0 0 0 1 2 2 0 0 0 0 0 0 0
3 0 0 2 1 1 2 1 0 1 1 0 0 0 0 0 0 0 0 1 1 0 0 1 1 1 2 0 1 2 2 0 1 2 0 0 2 1 0 0 0 0 1 0 1 0 0 1 1 2 0 1 0 0 1 1 1 0 1 1 2 1 1 0 0 0 0 1 0 0 0 0 2 2 2 2 0 0 1 0 1 1 1 1 1 0 0 0 2 2 0 0 1 1 0 0 0 1 1 1 1 2 1 0 0 0 2 1 1 1 0 1 1 2 2 1 2 1 1 0 0 0 2 2 0 1 0 2 2 1 1 0 0 0 0 0 0 0 1 0 0 2 1 0 0 0 0 0 0 0 0 0 1 1 0 0 0 1 0 0 0 1 1 1 1 1 0 1 1 2 1 1 1 0 1 0 2 0 0 0 0 1 0 2 2 2 2 1 1 1 2 1 1 1 2 1 1 0 0 0 0 0 0 2 2 1 1 1 1 0 1 1 2 0 2 2 0 0 1 0 2 0 1 1 1 1 2 2 1 1 1 2 1 1 1 0 0 2 2 2 0 0 1 0 0 0 0 0 1 0 0 0 2 1 1 0 0 1 0 0 0 0 0 1 1 0 1 0 2 0 0 2 0 2 0 0 0 2 2 0 0 2 2 2 0 2 2 1 1 2 0 0 0 2 2 0 2 1 0 2 1 0 2 0 0 0 0 0 0 0 0 1 0 2 2 0 0 0 1 0 2 2 1 0 1 0 0 0 1 1 0 1 0 0 0 0 0 1 0 1 1 1 2 0 2 0 0 0 1 0 0 0 0 1 1 1 0 1 0 0 0 1 2 0 2 0 2 0 1 1 1 1 1 1 2 0 2 0 0 0 1 1 0 0 0 0 0 0 0 0 0 0 1 0 1 1 2 0 1 1 1 1 1 2 2 1 0 0 0 0 0 1 0 0 0 0 0 0 0 0 0 2 0 1 1 1 2 0 2 0 1 1 2 2 2 2 1 2 0 0 0 0 0 0 2 2 2 0 2 1 0 1 0 2 2 2 0 1 1 1 2 1 0 1 0 1 1 2 1 1 0 0 1 1 2 0 2 1 0 0 2 1 0 0 0 0 0 1 0 1 0 0 0 0 0 0 0 1 1 0 0 0 1 1 0 0 2 1 0 1 0 1 0 1 1 1 0 1 0 1 1 1 0 0 0 1 1 0 1 1 1 0 1 1 1 0 1 1 2 2 1 2 1 0 1 1 0 1 1 1 0 0 0 1 2 2 2 1 0 0 1 0 1 0 0 1 1 0 0 0 0 2 0 0 1 0 2 1 1 2 2 0 0 0 1 0 0 2 1 2 1 0 0 0 0 0 0 0 0 0 0 2 0 1 1 2 0 0 2 2 0 0 0 0 2 0 0 0 0 0 0 0 0 0 0 1 1 0 0 0 1 0 1 0 0 1 1 0 1 1 1 1 0 1 2 1 1 0 0 0 0 0 1 1 0 0 0 1 2 0 0 0 0 1 2 2 0 2 0 0 2 1 1 1 0 2 2 1 0 1 0 0 1 1 1 1 0 1 0 0 0 1 0 0 0 0 0 0 0 0 0 0 1 1 1 2 1 2 2 0 1 0 0 1 0 0 1 1 0 0 0 0 1 1 1 1 1 1 1 0 0 0 0 2 0 0 0 0 2 2 0 0 0 0 1 0 0 0 0 0 0 0 1 0 0 0 2 0 0 0 0 0 2 0 0 0 2 1 1 1 1 0 0 1 0 0 0 0 2 0 1 1 1 1 2 2 2 1 0 1 0 1 2 1 1 0 0 1 0 0 1 2 0 0 1 0 0 0 1 1 0 0 0 1 1 1 0 2 1 0 1 1 1 2 1 0 0 2 0 0 0 0 2 0 0 2 0 2 2 0 0 1 0 0 0 0 0 1 0 1 1 0 1 0 0 0 0 0 0 0 0 2 2 0 1 1 2 0 1 1 1 0 0 2 0 2 0 2 1 0 0 0 1 0 0 1 0 0 0 0 0 1 0 0 2 2 2 2 0 0 1 2 0 1 1 1 1 0 0 1 1 1 0 0 2 1 0 0 2 0 0 2 2 1 1 1 1 1 0 1 1 0 1 1 1 0 1 1 1 0 0 0 0 1 1 1 2 0 1 0 2 0 2 0 0 0 0 1 0 1 1 0 0 0 1 1 0 0 2 1 0 0 0 0 1 1 1 0 1 0 0 1 0 1 0 0 0 1 0 2 1 1 0 1 0 1 0 1 1 1 1 2
4 0 0 1 0 0 1 1 0 1 1 0 0 1 2 0 0 0 0 2 1 1 0 1 2 0 0 0 2 1 1 2 1 0 0 0 1 1 2 0 0 1 0 0 2 1 1 0 0 1 2 2 0 1 1 1 1 0 0 0 1 2 0 1 1 1 1 0 0 0 0 1 2 2 2 2 0 0 1 0 1 1 0 2 2 0 0 1 1 2 0 1 1 1 0 0 1 2 2 2 2 2 1 0 1 1 1 2 1 2 0 1 0 1 1 1 1 0 1 0 1 0 2 1 1 1 1 1 1 1 0 0 0 1 0 0 0 0 0 2 0 2 1 0 1 2 1 0 0 0 0 1 0 1 0 0 1 1 1 0 0 0 2 0 2 1 0 0 2 2 0 0 0 1 1 0 2 0 0 0 0 0 0 2 2 2 1 1 0 0 0 0 2 1 2 0 1 0 0 0 0 0 0 2 2 0 0 1 1 0 1 1 0 0 1 2 0 1 0 0 2 1 0 2 1 0 1 0 0 0 0 0 0 0 2 0 0 2 2 1 0 0 2 0 0 0 0 0 2 0 0 0 0 0 0 0 1 2 1 1 0 1 0 0 0 0 0 1 0 0 1 2 0 1 1 1 0 2 2 0 0 2 0 0 0 1 1 1 1 2 0 0 1 2 1 1 2 1 1 2 2 0 2 1 0 0 0 0 0 1 0 2 0 1 1 0 0 1 0 1 0 0 1 0 0 0 1 0 0 1 0 1 0 1 0 0 0 0 0 0 1 1 2 2 1 0 1 0 1 2 0 0 0 1 0 1 2 1 0 2 2 2 0 1 0 0 0 1 1 0 0 0 0 0 0 0 1 2 1 2 0 0 0 0 1 0 0 0 0 0 0 0 0 0 1 0 1 0 1 0 0 1 0 2 2 0 0 0 0 0 0 0 1 0 1 2 1 0 0 0 0 1 1 0 1 1 2 0 0 0 0 0 1 1 1 1 0 1 0 0 1 0 0 1 0 1 1 0 1 0 0 0 0 1 1 0 0 0 0 0 2 1 0 0 0 0 0 0 2 0 0 0 2 2 0 0 0 1 0 1 1 1 0 0 0 0 0 2 2 0 0 0 1 0 0 0 0 0 0 1 2 0 2 1 0 0 2 1 0 0 0 2 0 0 0 2 1 1 0 1 1 1 2 1 2 0 0 1 0 2 0 2 1 1 1 0 0 0 1 1 0 1 2 1 2 2 2 0 0 2 2 0 0 2 1 0 0 0 0 0 0 0 0 0 0 0 0 1 0 1 0 0 1 0 0 1 2 1 2 1 2 0 1 0 0 1 0 1 1 1 0 0 1 0 0 0 1 0 0 0 0 2 0 0 1 2 0 0 2 1 0 0 0 0 1 1 0 0 0 0 0 0 1 1 0 1 1 1 0 0 0 2 0 0 0 1 0 1 2 0 1 1 0 1 1 1 1 0 1 0 0 1 2 0 0 0 0 1 2 0 0 0 2 2 2 2 0 2 0 0 1 0 0 0 1 0 1 0 0 0 0 1 1 1 0 1 0 1 0 1 1 0 0 2 2 0 0 1 0 1 1 1 0 1 0 1 0 1 2 0 1 1 0 1 0 0 0 2 1 1 0 0 1 2 0 0 0 1 1 0 1 1 1 2 0 1 2 0 1 1 0 0 0 0 1 1 1 0 0 0 0 0 0 0 0 0 0 0 1 0 0 0 0 0 0 0 2 1 0 0 0 0 1 0 0 1 0 0 1 0 1 2 1 1 1 2 1 1 1 2 1 1 2 2 1 1 0 0 0 1 0 1 0 0 1 0 1 1 0 2 0 0 0 1 1 0 1 2 2 0 2 2 0 2 2 0 0 1 0 0 1 0 0 0 0 1 0 0 1 0 0 0 1 0 1 0 1 0 0 0 1 0 2 0 0 0 0 1 0 0 0 2 0 0 0 1 2 0 2 0 0 0 0 0 0 1 0 1 2 2 2 2 0 0 0 1 1 1 0 0 0 1 1 0 2 2 2 1 0 0 1 2 0 1 1 1 1 1 0 1 0 1 0 0 1 2 0 0 1 0 1 0 1 0 0 0 1 2 0 0 2 0 0 0 0 0 0 0 1 0 0 0 2 2 1 0 1 0 1 0 1 0 1 0 2 0 2 0 1 1 1 0 0 0 0 1 1 0 1 1 1 0 0 0 1 1 1 1 1 0 0 0 0 2 0 0 0 0 0 1 0 0 0 2 2 0 0 0 0 0 0 0
5 1 1 2 1 0 2 1 0 2 1 0 1 1 0 0 0 0 0 0 0 1 0 1 1 0 0 0 2 2 2 0 0 1 0 0 2 2 0 0 0 0 0 0 1 1 1 0 2 0 0 0 1 1 0 2 0 0 0 1 1 2 0 2 0 0 0 0 0 1 1 1 2 2 2 2 0 0 2 0 0 2 0 0 1 0 0 1 2 2 1 1 1 0 1 1 0 1 0 0 0 1 1 0 1 1 2 0 1 1 0 1 1 1 1 1 1 0 0 1 1 0 2 2 0 2 0 1 1 0 1 1 0 1 1 1 0 0 0 1 2 1 0 0 2 0 0 0 0 0 0 0 1 0 0 0 1 2 1 0 1 1 2 0 2 2 1 2 0 2 1 0 0 2 1 0 2 1 0 0 1 1 0 1 0 0 1 2 1 1 1 1 2 1 2 1 2 0 0 0 0 0 0 0 0 2 2 0 0 0 1 1 0 0 1 2 0 1 1 2 0 1 0 2 0 1 1 1 1 1 0 0 0 0 2 0 0 1 1 0 0 2 1 0 0 0 0 0 1 1 1 1 0 0 0 0 1 1 0 0 0 0 0 2 1 0 0 0 1 0 1 1 0 2 0 0 0 1 1 0 0 0 0 0 0 1 1 1 1 2 1 1 0 1 0 0 2 0 1 2 1 1 2 2 1 0 1 0 1 0 1 1 0 1 2 0 0 0 1 1 0 1 2 1 0 0 1 0 0 0 0 0 1 1 0 0 0 1 0 0 0 0 2 2 0 0 1 1 1 1 0 0 0 1 0 1 1 1 0 1 1 2 2 0 1 0 0 1 2 1 1 1 1 1 1 1 1 0 0 1 2 1 1 1 0 1 0 0 0 2 0 1 0 0 1 0 1 0 1 1 1 1 0 2 2 1 1 1 0 0 0 0 1 0 1 2 1 0 1 0 0 1 0 1 0 0 1 0 2 0 1 1 0 0 0 1 0 0 0 0 1 0 0 1 0 1 1 0 2 0 0 1 0 2 1 0 1 0 0 1 1 1 0 0 0 0 0 1 2 0 0 0 2 2 2 0 2 2 1 1 1 2 0 0 0 2 0 1 1 0 1 1 1 1 0 0 2 2 2 0 0 0 1 0 0 0 1 0 0 0 1 1 1 1 1 0 0 2 1 1 0 2 0 0 0 1 1 0 0 2 0 0 1 0 1 0 1 0 0 0 1 1 0 0 2 0 0 0 0 2 0 0 0 1 1 1 1 0 0 0 0 0 1 0 0 1 1 1 0 1 0 0 0 0 1 0 1 1 2 1 2 0 0 0 2 0 1 1 0 1 0 0 0 0 0 0 0 0 0 0 0 2 0 2 0 2 1 0 1 1 2 2 0 0 2 0 0 1 1 0 0 0 0 0 0 1 1 1 0 0 1 2 1 1 1 0 1 0 2 0 1 0 0 1 1 1 1 0 0 0 0 2 1 1 0 0 0 0 2 0 0 0 1 1 1 1 1 2 1 1 0 1 0 0 0 1 1 0 0 1 0 1 2 2 0 1 0 1 0 1 0 1 0 1 1 0 0 0 0 1 0 0 1 2 0 2 1 0 1 0 1 1 0 0 0 0 0 0 0 0 0 0 0 1 1 0 1 0 0 0 0 1 1 1 0 2 2 0 0 2 2 2 0 0 1 0 1 1 0 0 0 0 0 0 0 0 0 1 0 1 0 2 2 0 1 0 2 2 2 2 0 0 1 1 1 0 0 1 0 2 0 1 1 1 2 2 1 2 2 2 0 0 2 2 1 1 0 1 0 0 0 0 0 0 0 0 1 0 0 2 0 2 0 2 2 2 0 2 2 0 1 1 1 1 1 0 0 0 1 0 1 0 2 1 0 2 0 0 2 1 1 0 0 0 0 0 0 0 0 0 2 0 1 0 0 1 1 0 0 0 0 2 0 0 0 0 1 0 2 0 1 0 0 0 0 1 0 0 2 2 2 2 0 0 0 1 1 1 0 0 0 2 0 0 2 2 2 2 0 1 0 2 1 1 1 1 1 0 0 1 1 1 1 1 1 1 0 1 1 0 0 1 2 2 0 1 0 0 0 0 2 0 1 2 0 0 0 1 2 1 0 0 2 2 2 0 0 1 1 1 2 0 2 0 0 0 0 1 0 1 1 0 1 0 1 1 1 0 1 1 0 0 0 0 0 2 0 1 2 0 0 1 0 2 0 0 0 0 1 2 1 1 0 2 0 1 0 0 0 0 0 0
6 1 2 0 0 0 0 0 0 2 2 0 1 1 1 0 0 0 1 1 1 0 0 0 2 1 1 0 2 2 2 0 2 2 0 1 2 2 0 1 1 0 0 1 2 1 0 0 2 1 0 1 0 0 2 1 1 0 1 1 1 1 0 2 0 1 1 0 0 2 2 2 1 2 1 2 1 0 2 2 0 2 0 1 1 2 0 0 2 2 0 0 2 1 1 1 0 2 2 2 1 1 0 0 1 1 2 2 0 2 0 2 0 1 1 0 1 0 0 0 2 0 1 0 1 0 1 0 0 0 1 0 1 1 0 0 0 0 0 1 1 1 1 0 1 1 0 0 0 0 0 2 0 1 0 0 0 0 1 0 1 1 1 2 1 1 0 1 1 2 1 0 0 2 0 0 2 1 0 1 0 1 0 2 0 0 2 2 1 0 0 0 1 1 2 1 1 0 0 0 0 0 0 2 2 0 0 1 1 0 0 0 1 0 2 1 1 0 2 0 2 2 1 2 0 1 1 1 0 1 0 0 0 0 2 0 0 2 2 1 0 0 1 0 0 0 0 0 2 0 1 0 0 0 0 1 1 2 0 0 1 0 0 2 0 0 0 0 1 0 0 2 1 2 0 0 0 1 2 0 0 1 1 1 0 1 1 0 0 1 0 1 0 2 0 1 2 1 1 1 0 0 2 1 0 1 0 0 2 0 2 0 0 0 2 0 0 0 1 0 2 2 0 0 1 0 2 0 2 0 0 1 0 1 0 0 0 0 0 0 0 0 2 1 0 0 0 1 1 1 1 0 0 1 1 1 1 1 0 1 1 2 1 0 1 0 0 1 2 0 0 0 0 0 0 1 0 1 1 2 1 0 0 0 0 0 0 0 0 0 0 0 0 0 1 0 1 1 0 0 0 0 0 1 1 0 1 0 0 0 1 1 0 1 1 1 0 0 0 0 0 2 0 0 0 1 2 0 1 0 1 0 1 1 1 1 0 2 1 1 1 0 0 1 0 2 1 0 0 0 0 0 0 1 1 1 0 1 0 1 1 1 0 0 0 1 1 1 1 1 0 0 2 2 1 0 1 2 0 2 1 1 0 0 1 2 1 1 1 0 0 0 1 2 2 0 0 0 2 0 0 0 1 1 0 0 1 2 0 0 0 2 0 1 1 1 0 2 2 1 0 2 1 1 1 1 1 1 0 2 1 1 2 2 2 0 1 1 1 1 0 1 1 0 1 1 0 0 0 2 0 0 0 2 0 2 0 0 0 1 1 0 0 1 0 0 0 1 2 1 1 2 0 0 0 0 0 2 2 2 2 0 0 0 0 0 0 2 0 2 0 0 0 0 0 0 0 0 0 0 0 1 1 2 0 2 1 0 2 1 0 0 0 0 2 0 0 1 0 1 0 1 0 0 0 1 2 1 0 0 0 1 0 0 0 0 1 0 2 0 2 1 1 1 2 1 1 1 0 0 2 0 0 2 0 0 0 0 1 0 0 0 1 1 1 2 0 1 1 1 0 1 0 0 1 1 1 0 1 1 1 0 2 2 0 1 1 2 0 0 0 1 0 2 1 1 0 0 0 0 0 0 0 0 1 2 0 2 2 0 1 1 0 0 0 1 1 2 1 1 0 0 0 2 0 0 1 0 0 0 0 1 0 1 0 1 1 0 1 1 0 0 0 0 0 0 0 2 0 0 0 0 1 0 1 0 0 0 2 0 0 0 2 0 1 0 2 2 2 2 0 1 0 1 0 0 0 0 1 1 0 2 1 1 1 2 0 2 0 2 0 2 2 2 1 1 0 1 0 0 0 1 0 0 0 1 1 0 0 1 0 0 1 1 1 2 0 1 2 0 0 0 0 2 2 1 0 1 1 0 1 1 2 0 0 1 0 2 2 0 2 1 1 1 0 0 1 0 0 0 2 0 2 0 1 0 2 0 0 0 1 2 1 0 0 1 1 1 1 1 0 0 0 0 0 0 0 1 1 1 2 2 0 0 0 0 0 0 0 0 0 1 1 0 2 2 2 0 0 1 0 1 1 1 1 1 1 1 0 1 1 0 0 0 1 1 0 0 1 0 0 0 0 2 2 2 0 2 0 0 2 1 0 2 0 0 0 0 1 1 0 0 1 2 1 0 0 0 0 0 2 0 2 0 1 0 1 1 1 1 1 0 1 0 0 1 1 0 1 1 0 0 0 0 0 1 1 1 2 0 0 1 0 1 0 1 0 0 0 2 0 0 1 2 2 0 0 0 0 1 1 2
7 1 1 1 0 0 0 1 0 1 0 0 0 1 0 0 0 0 0 2 2 1 0 0 2 0 0 0 2 1 1 1 2 2 0 0 1 1 0 0 0 0 0 0 2 1 1 0 2 1 0 0 0 0 1 1 1 0 1 0 2 2 0 0 0 1 1 0 1 1 0 0 2 1 1 1 0 0 2 0 1 1 1 0 0 0 0 1 2 2 1 1 1 1 1 0 0 1 1 1 1 1 0 0 1 2 2 2 0 2 0 1 1 2 2 2 2 0 2 0 0 0 2 0 2 0 2 2 2 0 0 0 0 0 0 0 0 1 0 2 1 1 0 0 0 0 0 0 0 0 0 1 0 1 1 0 0 1 0 0 0 0 1 1 1 2 0 1 0 1 0 1 0 2 0 0 2 1 1 0 0 1 0 1 1 1 1 0 0 0 0 0 2 1 2 0 1 1 0 0 0 0 0 2 2 0 0 2 0 0 2 2 1 0 2 1 0 2 0 0 2 1 0 2 0 0 0 1 0 1 0 1 0 0 2 0 0 2 2 2 0 0 2 0 0 0 0 0 1 0 0 0 1 0 0 0 1 1 0 0 0 0 0 0 0 0 1 0 2 1 0 2 0 2 0 0 0 0 2 0 2 0 0 0 1 1 2 0 1 2 1 1 1 2 1 1 2 0 0 2 1 0 1 0 0 0 0 0 0 0 0 1 0 1 1 0 0 1 1 0 1 1 2 1 1 0 2 0 1 1 0 1 0 0 0 0 0 0 0 1 2 1 2 2 0 0 0 1 1 2 1 1 0 1 1 1 1 1 0 1 0 0 1 0 1 1 0 1 1 0 0 0 1 1 1 0 2 0 0 2 2 0 1 1 0 0 1 0 0 0 0 0 1 0 2 1 1 0 1 1 1 1 1 2 2 1 0 0 0 0 0 1 0 0 0 2 0 1 0 0 0 1 1 2 0 0 2 0 2 0 2 0 0 0 0 0 0 0 0 0 2 0 0 0 0 2 1 0 2 2 0 1 0 2 1 1 0 2 1 2 1 2 1 0 0 0 0 2 2 1 0 0 1 1 1 0 1 0 0 0 2 2 0 0 0 0 0 1 0 0 0 0 0 2 1 0 1 0 1 1 1 1 1 0 0 0 2 1 0 1 0 1 0 0 0 2 1 2 1 1 0 2 0 0 0 1 1 0 1 1 1 0 1 1 1 0 1 0 1 1 0 1 2 2 2 0 0 0 0 2 0 0 0 2 0 1 1 0 0 1 1 0 0 0 2 0 0 0 2 0 0 0 0 0 1 0 2 0 0 2 1 0 0 0 0 0 0 2 1 2 0 0 0 0 0 0 0 0 0 0 0 2 0 2 0 2 0 0 2 2 1 0 1 1 0 1 0 0 0 0 0 0 0 0 0 1 2 1 0 0 0 1 0 0 0 1 1 0 1 1 0 0 1 1 1 1 1 0 1 0 0 1 2 0 0 0 0 1 1 0 0 0 0 1 2 2 0 1 1 1 0 1 1 0 1 2 1 0 2 2 0 1 2 2 0 1 1 2 0 0 0 1 0 0 0 0 0 0 0 2 0 2 1 2 0 2 1 2 2 0 1 1 0 0 0 1 0 1 0 0 0 0 0 2 0 1 1 0 0 0 0 1 0 2 0 0 1 0 0 1 1 1 0 0 1 0 0 0 0 0 0 0 0 0 1 0 0 0 0 0 0 0 2 1 1 0 2 2 2 2 1 0 1 0 0 1 0 0 1 1 0 1 0 0 1 0 0 1 0 2 1 2 2 2 1 1 0 1 0 0 2 1 0 0 0 0 1 1 0 2 0 0 0 0 0 1 1 2 2 1 1 2 1 2 2 0 0 1 1 0 2 1 2 0 0 2 0 1 1 0 0 0 0 0 0 0 0 0 0 0 2 1 1 0 0 0 0 0 0 0 0 1 0 0 0 1 1 0 2 0 2 0 0 0 0 0 0 0 2 2 2 2 1 0 0 1 0 0 0 0 1 1 0 2 1 0 0 2 0 0 1 2 0 1 1 1 0 0 0 2 0 0 0 1 1 1 0 1 0 0 0 0 2 2 0 1 0 2 0 0 2 1 0 1 0 0 0 0 1 1 0 0 1 0 0 1 1 1 0 1 2 0 2 1 0 1 2 1 0 1 1 0 2 1 2 1 1 0 2 2 0 1 1 0 0 1 0 1 1 0 0 0 0 1 0 2 2 0 0 0 0 0 0 2 0 0 0 0 0 0 0 0
8 1 1 1 0 0 1 2 1 1 1 1 1 1 0 0 0 0 1 1 1 1 0 0 2 0 0 0 2 2 2 1 2 2 0 0 1 2 0 0 0 0 0 0 1 0 0 0 1 0 0 0 0 1 1 0 0 0 0 0 1 1 0 0 0 2 2 0 0 0 0 0 2 2 2 2 0 0 2 2 0 2 0 0 2 0 0 1 2 2 1 1 2 2 0 0 0 0 0 0 0 2 0 0 0 0 2 1 1 1 0 2 0 1 1 0 1 0 1 0 1 0 2 1 1 1 1 0 0 0 1 0 0 0 0 0 0 0 0 1 0 2 1 0 0 1 0 0 0 0 0 2 0 0 0 1 1 2 0 0 1 0 1 1 1 1 1 1 1 2 1 0 1 1 0 0 2 0 0 0 0 0 1 2 2 1 2 0 0 0 0 0 1 0 1 0 0 0 0 0 0 0 1 0 0 1 1 0 1 0 0 0 1 0 2 2 1 1 2 1 1 0 2 2 0 2 2 2 1 1 0 0 0 0 2 0 0 2 2 2 0 0 2 0 0 0 0 0 2 0 0 0 0 0 0 1 2 2 0 0 0 0 1 1 1 0 1 0 2 1 0 2 1 1 0 0 0 2 2 0 1 1 2 2 0 2 2 2 0 2 1 0 0 2 1 0 2 2 0 1 1 0 1 0 0 1 0 0 0 0 0 2 0 1 0 0 0 0 0 1 1 1 0 0 1 0 1 0 1 1 0 1 0 2 0 0 0 2 0 0 0 0 1 1 1 0 0 0 1 0 0 0 0 2 1 0 2 1 0 0 1 0 1 0 0 1 0 2 2 0 0 0 2 1 1 2 2 0 0 1 0 0 1 1 0 1 0 0 0 1 0 0 0 0 2 0 0 1 0 0 0 0 1 2 1 0 0 0 0 0 0 0 0 1 1 1 0 1 1 1 1 0 0 0 1 1 1 0 0 0 0 1 0 0 0 0 0 0 1 1 2 0 1 1 1 2 1 0 2 1 0 0 0 1 0 0 0 2 1 1 1 1 1 0 0 1 1 1 2 0 0 0 2 2 1 0 1 2 0 2 1 1 0 0 0 1 0 2 0 0 0 0 0 2 0 0 0 1 2 0 1 0 1 1 0 0 2 2 0 1 0 1 0 0 0 0 0 2 1 1 1 2 0 0 0 1 1 0 0 1 1 0 1 1 1 1 0 2 1 1 1 1 1 1 0 1 0 1 1 1 1 0 1 1 1 1 1 0 0 1 1 0 0 0 1 0 0 1 2 1 1 0 1 0 0 1 1 0 1 1 1 0 0 0 1 0 1 1 1 1 0 0 1 0 0 1 1 0 0 0 1 1 0 2 0 2 1 1 2 2 1 0 0 0 1 0 1 0 0 0 0 0 1 2 0 0 1 0 0 0 0 1 0 0 0 0 0 0 2 0 1 1 0 0 2 2 2 0 0 0 1 1 1 1 0 0 0 0 2 0 0 0 2 1 2 2 0 2 0 0 1 0 0 0 0 1 1 2 2 2 2 1 2 2 0 1 1 1 0 1 0 1 0 0 0 0 0 0 0 1 1 0 1 1 1 2 0 1 1 0 1 1 0 0 0 0 0 2 0 0 0 0 0 1 1 0 0 0 0 0 0 1 0 2 0 1 2 0 0 2 2 2 0 0 0 0 0 0 0 0 0 0 1 0 0 0 1 0 0 1 0 0 2 0 1 0 2 1 2 2 0 2 1 1 0 0 0 0 1 1 0 1 1 1 2 2 1 1 1 2 1 1 2 1 1 0 0 1 0 0 0 0 0 0 0 0 2 0 0 1 0 0 1 1 1 2 0 1 2 0 1 1 0 2 2 0 0 2 2 0 0 0 1 0 0 0 0 0 1 1 0 0 2 0 1 0 1 0 0 1 1 0 1 0 0 1 0 0 0 0 1 2 0 0 0 1 1 0 1 1 0 0 0 0 0 1 0 2 0 1 1 1 0 0 0 0 0 1 0 0 1 2 2 0 2 1 1 2 0 2 0 1 0 2 1 2 0 0 1 1 1 1 0 0 1 1 0 1 1 1 0 0 1 0 1 1 0 1 0 0 2 0 0 0 1 0 1 1 1 0 0 0 1 1 1 0 0 0 0 0 2 0 2 0 1 0 2 1 1 2 0 0 1 1 1 1 1 0 0 0 0 0 1 1 0 0 2 0 1 0 0 0 0 1 0 0 0 0 0 1 0 0 0 2 2 0 0 1 1 0 0 0
9 0 2 0 0 1 1 0 0 2 2 0 1 0 0 0 1 0 1 2 2 1 0 0 2 0 0 0 2 1 1 2 2 1 0 0 2 1 0 1 0 1 0 1 1 1 1 0 2 0 0 0 0 1 0 1 1 1 1 0 1 2 0 2 0 0 1 1 0 0 0 1 2 2 2 2 0 0 2 1 0 2 0 1 2 0 0 0 2 2 0 0 1 1 0 0 0 2 2 2 2 2 1 0 1 1 2 1 1 1 0 2 1 1 1 1 1 0 1 0 0 0 2 2 0 0 0 0 0 0 0 1 0 0 0 0 0 0 0 0 1 1 1 0 0 1 0 0 0 0 0 0 0 0 0 0 0 1 1 1 0 0 1 1 0 2 0 0 1 2 0 1 0 1 0 0 2 0 0 1 0 0 1 2 2 1 2 1 1 0 0 0 1 0 1 1 1 0 0 0 0 0 0 0 0 2 2 1 0 0 2 2 1 0 1 2 1 1 0 0 2 1 0 1 1 1 2 0 0 0 0 0 0 0 1 1 0 2 2 1 0 0 2 0 0 0 0 0 1 1 1 1 1 0 0 0 0 2 1 1 0 1 0 1 1 0 0 2 1 0 1 1 2 2 0 0 0 2 2 0 0 2 0 0 0 1 2 1 2 2 2 1 0 2 1 0 1 0 0 0 0 0 1 2 0 0 0 0 0 0 0 1 0 2 1 2 0 1 0 0 1 1 2 2 1 0 0 1 1 1 0 1 0 1 0 1 0 1 0 1 2 1 1 1 0 0 1 0 0 2 0 0 0 1 1 1 0 1 1 0 2 2 2 0 2 1 0 1 1 1 1 1 0 0 0 0 2 0 0 2 2 1 1 1 1 2 0 0 0 0 0 1 2 0 2 1 1 0 1 1 1 1 0 2 2 0 0 0 0 0 1 0 0 0 0 2 2 0 1 0 0 1 1 0 0 1 0 0 1 0 1 0 2 1 1 2 0 1 0 1 2 0 0 2 0 1 1 0 2 1 0 0 0 1 1 0 1 2 1 2 0 2 0 2 0 2 2 1 1 1 0 0 2 1 1 0 1 2 0 2 0 0 0 0 1 2 1 1 0 0 1 1 0 1 0 0 1 1 1 1 1 1 2 2 0 0 2 2 0 2 0 1 0 0 0 0 0 2 1 2 1 2 0 0 0 0 0 0 1 0 2 0 2 1 2 0 2 0 1 2 0 0 1 0 2 1 1 1 1 1 0 1 1 1 1 2 1 1 0 1 1 0 2 0 0 1 1 0 0 0 0 2 1 0 0 1 1 2 2 2 2 0 0 0 0 0 0 1 0 1 0 0 0 0 2 0 0 1 1 0 1 2 0 0 0 2 1 0 2 2 0 0 0 1 0 1 0 1 1 0 0 0 0 1 0 0 2 0 0 0 2 0 0 0 0 0 1 2 1 1 0 0 0 0 1 1 1 0 0 1 0 2 0 2 1 1 0 0 2 0 0 0 0 1 2 2 0 2 0 1 1 0 0 0 1 2 2 0 1 1 0 0 2 2 1 2 1 1 0 1 0 1 1 1 0 1 0 0 0 1 0 1 0 0 1 1 0 2 2 0 0 0 0 0 0 1 1 2 1 1 0 0 1 2 0 2 2 1 0 0 0 1 0 2 0 1 1 0 0 0 0 0 1 1 1 0 0 1 0 0 0 0 0 0 0 1 0 0 0 0 0 1 2 1 1 0 2 1 1 1 0 0 0 0 0 0 0 0 0 0 0 1 0 0 1 1 0 1 1 2 1 1 2 2 2 0 0 1 0 0 1 1 0 0 2 0 1 0 0 2 0 1 1 1 1 1 1 2 2 0 2 1 1 2 2 0 0 1 1 0 1 1 2 1 0 2 0 0 1 0 1 0 0 0 0 0 0 0 0 1 0 0 1 1 0 0 0 0 0 0 0 2 0 0 0 1 2 0 0 2 1 0 0 1 0 2 0 1 0 0 1 1 0 0 0 0 0 0 0 0 0 1 1 1 2 2 2 2 0 0 0 0 1 0 2 1 1 2 0 2 0 0 1 1 2 1 0 1 2 2 0 0 2 1 0 2 2 1 0 1 2 0 0 1 0 0 0 2 2 0 0 0 0 1 0 0 1 2 0 2 2 0 2 0 1 0 2 1 0 0 1 1 1 1 2 0 1 0 1 1 0 0 0 0 0 1 1 0 1 0 0 0 0 0 0 0 0 0 0 2 0 0 0 1 0 0 0 0 0 0 0 0
10 1 0 2 0 2 2 1 1 2 2 0 1 1 1 0 0 0 0 2 2 0 0 1 1 1 1 0 2 2 2 0 1 1 0 0 1 0 0 2 2 1 1 0 2 1 1 0 1 1 0 1 1 1 1 1 0 0 1 0 0 2 0 0 0 0 0 0 0 0 0 1 2 2 0 2 2 0 1 0 1 2 2 0 0 0 0 0 2 2 0 0 0 0 0 0 0 2 1 1 1 2 1 0 1 1 2 1 1 1 0 1 0 1 1 0 1 0 0 0 2 0 2 1 1 0 1 0 0 0 1 0 0 1 1 1 1 0 0 2 0 2 0 0 1 1 0 0 0 0 0 1 0 1 0 0 0 1 2 1 0 0 1 1 0 2 0 1 0 2 2 0 0 2 0 0 2 1 0 1 0 1 1 2 1 0 2 2 1 1 1 2 2 0 1 0 0 0 0 0 0 0 0 0 0 1 1 0 0 0 1 1 0 0 1 2 0 1 1 2 0 0 0 1 1 1 2 2 0 1 0 0 0 0 0 0 0 1 2 1 0 0 2 0 0 0 0 0 2 0 0 0 1 1 1 0 1 2 2 2 0 2 0 0 1 0 1 0 1 1 0 1 0 2 0 0 0 0 1 0 0 2 0 1 0 1 1 2 0 2 1 1 2 2 2 2 2 0 0 2 1 0 1 0 0 0 0 1 0 0 0 2 0 1 0 0 1 1 0 1 0 0 1 1 1 0 1 1 1 1 0 0 0 2 1 0 1 2 0 0 1 1 2 1 0 0 1 1 1 2 1 1 1 2 1 0 1 2 0 2 2 1 0 0 0 0 1 0 1 1 1 1 1 1 1 0 2 1 1 2 0 2 1 1 0 0 0 0 0 1 1 1 1 0 2 1 1 1 1 1 1 1 1 2 1 0 0 1 0 0 0 1 0 0 0 1 0 1 1 1 1 0 1 0 2 2 0 0 1 0 1 0 0 0 0 0 0 1 0 1 2 0 0 0 0 1 2 1 2 2 0 0 0 2 1 1 0 2 1 2 1 2 0 1 0 2 2 1 2 0 0 0 2 2 1 1 0 2 1 1 0 1 0 0 1 1 1 1 0 0 1 1 0 1 1 0 1 0 2 0 0 0 1 1 0 1 2 2 0 1 0 1 0 1 1 0 0 2 2 2 1 2 1 1 1 0 0 0 1 1 1 0 1 1 1 0 0 0 1 1 0 1 1 1 2 0 0 0 0 2 0 0 0 2 0 0 0 1 0 0 0 0 0 0 1 1 1 0 1 0 0 1 0 0 0 0 1 0 0 2 2 0 0 0 1 0 1 1 0 1 0 0 0 0 0 0 0 0 0 0 0 2 0 0 1 1 0 0 1 1 0 0 0 0 0 0 1 2 1 0 0 0 0 0 0 0 2 1 0 0 0 2 0 0 0 0 1 2 2 0 1 1 1 2 2 1 1 1 0 0 1 2 2 0 0 0 0 0 1 1 1 1 2 2 2 2 0 1 1 0 1 1 1 1 0 2 2 1 2 2 1 1 2 1 0 2 0 1 0 1 0 1 1 1 1 0 0 1 0 1 0 1 1 1 1 2 1 2 2 0 1 0 0 0 0 0 1 1 1 1 0 1 0 1 1 0 1 2 1 0 1 2 1 2 0 1 1 0 1 1 0 0 0 0 0 1 0 0 1 0 0 1 0 0 0 0 2 0 0 0 0 1 0 0 0 0 2 2 1 1 0 1 0 1 1 0 0 0 2 0 0 0 0 0 0 1 0 0 0 2 2 2 2 1 1 0 0 1 0 0 0 0 0 0 0 0 1 0 0 0 0 0 1 1 1 2 0 2 2 0 2 2 0 2 2 0 0 1 0 0 0 0 2 0 0 1 1 2 2 1 0 0 1 0 1 0 1 0 0 0 2 0 2 0 1 0 1 1 1 1 0 1 0 0 0 0 1 1 1 2 0 0 0 0 0 1 0 1 0 0 1 1 1 0 0 1 0 0 0 0 0 1 0 1 2 0 1 2 0 0 0 1 0 1 1 1 1 0 0 0 1 2 0 0 1 1 0 2 2 1 0 1 2 0 0 0 1 2 0 0 2 1 0 2 0 0 0 2 2 0 0 0 1 1 0 1 1 0 1 0 2 0 1 0 1 0 1 0 1 1 1 0 0 0 0 2 1 0 2 1 1 0 0 0 0 0 2 0 2 0 0 0 0 2 0 1 1 1 0 1 0 0 0 1 0 0 0 0 0 0 1 1
11 1 0 1 0 0 1 0 0 1 1 1 0 1 1 0 0 0 0 2 2 0 0 0 2 0 0 0 2 2 1 1 2 2 0 1 1 1 1 0 0 0 0 0 2 1 1 1 1 1 0 0 0 0 1 2 0 0 2 0 2 2 0 0 0 1 0 1 0 1 1 1 2 2 2 2 0 0 2 0 1 1 0 1 2 0 1 1 2 2 0 1 2 1 0 0 0 0 0 0 0 2 1 0 1 1 2 0 2 0 0 2 0 2 2 0 2 0 0 0 2 0 2 2 0 0 0 0 1 0 1 1 0 0 0 0 1 0 0 2 1 1 0 0 2 2 1 0 0 0 0 0 1 1 0 0 1 2 1 0 0 2 2 0 2 2 0 0 0 2 0 0 0 2 0 0 2 1 0 1 0 0 0 2 0 0 2 2 1 1 1 1 1 1 2 1 1 0 0 1 1 1 0 1 1 1 1 0 1 0 1 1 1 1 2 2 2 0 1 1 1 1 0 2 0 0 0 1 0 1 0 0 0 0 1 0 0 0 0 1 0 1 2 2 0 0 0 0 1 1 1 1 0 1 1 0 1 2 1 1 0 1 1 2 1 0 0 0 2 0 0 2 0 2 0 0 0 1 2 0 0 1 0 0 0 0 0 0 1 2 1 1 0 2 0 1 1 1 0 0 0 0 2 1 1 1 0 0 0 0 0 1 0 2 1 1 0 0 1 0 2 2 1 1 1 0 1 0 0 0 0 2 0 0 0 0 0 1 0 0 0 0 1 2 1 0 1 1 0 1 0 0 0 0 0 2 0 1 0 0 0 0 2 0 2 1 0 1 2 1 1 1 1 0 0 0 2 0 0 1 1 1 0 0 1 1 0 0 0 0 0 0 1 0 1 1 2 0 1 1 1 1 0 2 2 0 0 1 0 0 0 0 0 2 2 2 0 1 0 1 1 1 0 0 0 0 2 2 2 1 1 2 2 2 2 2 0 0 0 0 2 0 0 0 1 2 2 0 1 1 0 0 0 2 2 2 0 2 1 2 1 2 0 0 0 1 1 0 2 0 0 0 1 1 0 0 0 1 0 1 2 2 0 0 0 2 0 1 1 0 0 0 0 2 1 0 1 0 0 0 2 1 2 1 0 1 1 0 0 1 0 2 0 1 1 1 0 2 2 0 0 2 0 0 0 1 1 1 0 2 0 1 2 1 2 0 1 1 1 2 1 1 2 1 2 2 2 2 2 0 0 0 0 2 2 0 1 1 1 0 0 1 1 0 1 1 1 1 2 0 1 1 0 0 1 0 2 1 1 2 1 0 0 0 1 1 0 1 1 1 0 0 1 0 0 0 0 0 0 0 0 2 0 2 0 2 1 0 1 1 0 0 0 0 2 0 0 1 0 0 0 0 1 1 0 0 1 2 0 0 0 1 0 0 0 2 0 0 1 1 1 1 0 1 1 1 1 0 1 0 1 1 1 1 0 0 0 0 0 1 0 0 0 1 2 2 0 1 2 1 0 1 0 0 1 2 2 0 0 1 1 1 1 0 0 1 0 2 1 1 0 0 0 1 1 0 0 0 0 0 0 0 0 1 1 2 0 2 2 0 1 0 0 1 0 2 0 2 0 0 0 0 1 1 1 1 1 0 0 0 0 0 1 2 0 0 0 0 1 1 0 0 0 0 0 1 0 1 0 0 0 0 1 1 0 0 0 0 2 0 0 0 1 0 1 1 1 0 0 0 0 0 0 0 1 0 0 0 1 1 0 1 0 0 2 2 0 2 0 2 0 2 2 2 2 0 0 1 0 0 1 1 0 0 1 1 1 0 1 2 0 0 0 2 2 2 0 1 2 0 0 1 0 2 2 0 0 1 0 1 0 0 2 0 0 2 0 1 0 0 0 0 1 1 0 0 0 0 0 0 1 0 1 0 0 0 0 1 1 1 0 1 0 0 0 0 0 0 2 0 2 0 0 0 0 1 0 1 1 1 2 2 0 0 0 1 1 0 0 1 0 1 0 0 1 1 1 1 0 0 1 2 0 2 1 1 1 0 1 1 1 1 0 0 1 1 0 1 2 2 0 0 2 0 1 2 0 1 0 0 2 0 0 1 1 0 0 0 1 0 0 0 1 0 0 1 1 0 0 1 1 1 1 0 1 0 1 0 0 0 1 1 1 0 0 0 0 0 1 0 0 0 0 0 1 1 1 0 1 0 0 0 0 1 0 0 0 0 0 2 0 0 0 1 1 0 1 0 0 0 0 1
12 1 0 2 0 1 2 2 1 2 1 0 0 1 1 0 0 0 0 0 0 1 0 0 2 0 0 0 2 2 2 1 1 1 2 2 2 1 0 1 1 0 0 0 1 0 0 0 1 2 0 0 2 2 0 0 1 0 2 2 0 2 0 0 0 0 0 1 0 0 0 1 1 2 1 2 1 0 2 0 0 2 2 0 0 0 0 0 0 2 0 0 1 0 0 0 0 2 2 2 2 2 1 0 1 1 1 1 0 2 0 0 1 2 2 0 1 0 0 0 2 0 2 1 1 1 1 1 1 0 1 0 0 0 0 0 2 0 0 0 0 2 0 0 0 0 0 1 1 1 0 0 0 1 0 0 0 1 0 0 0 0 0 2 0 2 0 0 2 2 0 0 0 1 0 0 1 1 1 0 0 1 0 2 2 2 2 1 0 0 0 1 1 1 1 0 1 0 0 1 1 1 0 1 1 2 1 0 1 0 0 1 0 0 2 2 0 0 2 1 1 0 1 1 0 1 1 0 0 0 0 0 0 0 1 0 0 2 2 2 0 0 2 0 0 0 1 0 2 0 0 0 1 1 1 0 0 0 0 0 0 0 0 0 1 0 0 0 2 0 0 2 1 2 0 0 0 0 1 0 1 1 0 0 1 1 2 1 1 2 2 1 0 2 1 0 2 1 0 0 1 0 2 2 2 0 0 2 1 0 1 1 0 0 2 0 0 0 0 0 1 1 0 0 1 0 2 0 2 2 0 1 0 0 0 0 0 2 0 0 0 1 0 0 1 2 1 0 1 1 0 0 0 1 1 1 0 1 1 0 1 1 0 1 0 2 0 1 2 1 1 1 1 1 1 0 1 1 1 2 1 1 0 1 1 1 0 0 0 2 0 0 0 0 2 0 0 1 1 1 1 1 1 2 1 0 0 2 0 0 0 0 0 2 2 2 0 1 0 1 1 0 0 1 0 0 1 0 0 1 1 1 0 0 0 0 0 0 0 0 2 0 0 1 2 2 2 0 1 2 0 0 0 2 2 1 1 2 2 2 1 2 0 1 0 1 1 0 2 0 0 0 2 2 1 0 1 1 0 0 2 1 0 1 0 0 0 1 1 0 0 0 1 0 0 0 0 0 0 2 2 2 1 1 0 0 1 2 0 0 0 2 0 0 1 0 0 2 2 1 0 2 0 0 0 1 1 1 0 2 0 1 0 0 0 1 0 1 2 2 0 1 2 1 2 0 0 1 1 2 0 0 0 1 1 2 1 1 1 0 0 1 0 0 0 0 0 0 1 0 1 0 1 0 0 1 1 0 2 0 2 0 1 0 1 1 0 0 0 0 0 0 1 0 0 0 0 0 0 0 0 1 0 1 1 2 1 0 1 1 1 1 0 0 1 0 1 0 0 0 0 0 1 1 0 0 1 1 0 0 0 2 2 0 0 0 1 1 1 1 1 0 0 0 2 1 1 0 1 0 0 1 2 0 0 0 0 1 1 0 0 0 0 0 0 0 0 1 0 2 0 0 0 0 1 2 2 0 1 1 1 0 2 2 1 2 0 1 0 1 0 1 0 0 1 1 0 1 0 2 0 1 0 1 1 2 0 2 2 1 2 1 1 0 0 0 0 1 0 0 0 0 0 2 0 0 0 0 0 0 0 0 0 1 0 1 1 0 0 1 1 1 0 0 0 0 0 1 0 0 0 0 1 0 2 1 0 0 1 0 0 0 2 0 0 0 2 1 1 1 0 0 0 1 0 1 1 0 1 1 0 1 0 0 1 2 0 1 0 2 1 2 2 2 0 1 0 1 0 0 0 0 0 0 0 0 1 0 0 2 0 0 0 2 1 2 0 1 1 0 1 0 1 2 2 0 0 2 0 0 0 0 2 0 0 1 0 0 1 0 1 0 1 0 0 0 0 0 0 0 1 1 1 0 0 0 0 0 1 1 0 2 0 0 0 1 1 0 1 2 0 0 0 1 0 1 0 0 1 1 1 1 0 0 0 1 1 0 0 2 0 1 0 1 1 1 1 1 0 0 0 2 0 1 1 1 0 0 0 1 0 1 0 0 1 2 0 0 0 0 0 0 1 2 2 1 1 1 1 1 2 0 0 1 0 1 0 0 1 1 0 0 2 2 2 1 1 0 0 0 2 0 2 0 1 0 1 1 1 1 1 0 2 0 2 1 2 0 0 0 0 0 0 0 0 0 1 0 1 1 1 0 0 1 0 1 1 0 0 2 0 0 0 0 0 0 0 0 0 0 1 2
13 0 2 1 0 0 1 1 0 2 0 0 0 0 0 0 0 0 1 1 1 1 0 0 2 0 0 0 2 2 2 1 2 1 0 0 2 1 0 0 0 0 0 1 1 1 0 0 2 0 0 0 0 1 1 2 0 0 1 1 0 2 0 2 0 0 0 0 0 1 1 1 1 2 1 2 1 0 2 0 0 2 0 0 2 0 0 2 2 2 1 2 0 0 0 0 1 1 1 1 0 2 1 0 1 1 2 0 2 0 0 2 2 2 2 2 2 0 0 0 1 1 1 0 0 1 0 0 0 0 1 0 0 0 0 0 0 0 0 0 0 2 0 0 0 0 1 0 0 0 0 1 0 0 0 0 0 0 0 0 0 0 1 1 1 2 0 0 0 0 0 1 0 2 0 1 1 1 0 1 0 0 0 1 1 1 1 1 0 0 0 1 2 0 2 0 1 0 0 1 1 1 0 2 2 1 1 2 0 0 0 1 1 0 2 2 1 1 0 0 2 1 0 2 0 1 1 1 0 1 0 0 1 1 1 1 0 1 2 1 0 0 2 0 0 0 0 0 1 0 0 0 2 0 0 0 1 1 0 0 1 0 0 2 1 0 0 0 0 0 1 2 2 2 0 1 0 0 1 0 0 1 1 1 0 2 2 1 1 2 1 0 0 1 1 0 2 1 0 0 0 0 1 1 0 0 0 0 0 0 0 1 0 2 1 0 0 0 0 1 0 0 1 0 0 0 0 0 0 1 0 1 0 1 1 0 1 0 0 0 0 0 2 2 1 0 0 1 1 1 1 0 0 1 1 1 1 1 0 2 2 2 0 1 0 1 0 2 2 1 1 1 0 0 1 0 2 0 0 1 1 1 1 1 0 1 0 1 1 0 0 1 0 0 2 0 0 1 1 1 1 1 0 1 1 0 1 0 0 1 0 0 0 1 1 1 0 0 1 0 0 1 1 0 0 1 1 0 1 0 1 0 0 0 0 0 0 1 1 0 1 0 0 0 0 1 2 1 2 1 0 1 0 1 1 1 0 2 2 2 0 1 0 0 1 1 0 2 2 0 1 1 2 2 1 0 1 0 0 0 1 1 0 1 1 1 1 2 0 0 0 0 0 1 1 0 1 1 1 1 1 1 1 0 0 0 1 2 0 0 0 2 0 0 0 2 1 1 1 2 1 1 1 0 0 0 0 0 1 1 1 0 0 0 0 0 1 1 0 0 0 0 1 0 1 2 1 1 1 1 1 0 0 1 2 1 1 0 1 0 0 0 2 0 0 1 1 2 1 0 1 1 0 0 0 0 2 2 2 2 2 0 1 0 0 1 0 0 0 0 0 0 1 0 1 1 2 0 0 0 0 2 0 2 0 2 0 0 0 0 1 0 0 0 2 0 0 0 0 0 0 0 0 1 0 0 2 2 0 0 2 2 0 0 0 0 0 0 2 0 2 0 0 2 2 1 1 0 1 0 0 2 0 2 1 1 0 0 0 0 0 0 1 2 2 2 0 2 0 1 1 0 0 0 1 2 2 0 1 1 1 0 2 2 1 1 1 1 0 1 0 0 0 1 0 1 0 0 0 2 1 1 0 1 1 2 0 1 1 0 1 0 0 0 0 0 0 1 1 1 0 0 1 2 0 1 1 1 1 0 1 1 0 1 0 0 2 0 2 2 0 0 0 0 1 1 1 0 0 0 0 1 0 0 0 0 1 0 1 0 0 0 2 0 0 0 2 1 1 1 0 0 1 1 0 0 0 0 1 0 1 1 0 0 1 2 0 1 1 2 1 1 1 1 0 1 1 1 0 0 1 1 0 0 0 1 0 1 0 2 0 0 0 0 0 0 0 2 1 1 0 1 1 1 1 0 0 1 0 0 1 0 1 1 0 2 0 0 0 0 0 0 0 0 0 0 0 0 0 1 2 0 2 0 1 1 1 0 1 1 0 1 1 0 0 1 1 0 1 1 0 0 0 0 0 2 0 1 1 2 2 2 0 0 0 0 0 0 1 0 0 1 0 0 1 1 1 2 0 0 0 2 0 2 1 1 1 0 0 2 0 1 0 0 2 1 0 2 2 1 0 1 2 1 1 1 1 0 0 0 2 1 0 2 0 0 1 1 1 0 0 0 1 2 1 0 0 0 0 0 2 0 2 0 1 0 1 1 0 1 1 0 1 0 1 0 1 0 1 1 0 0 0 0 1 0 2 0 1 0 0 0 0 2 0 1 1 0 0 2 0 0 1 2 1 0 0 0 0 0 0 0
14 1 0 2 0 1 2 2 0 1 1 0 0 0 0 0 0 0 1 1 2 0 0 0 2 0 0 0 1 1 1 1 2 1 0 1 2 1 0 1 0 1 0 0 2 0 0 1 0 1 1 2 0 1 1 1 1 0 2 0 2 2 0 0 0 0 0 0 0 0 1 0 2 2 2 2 0 1 2 2 0 2 1 1 1 0 0 0 1 2 0 0 1 1 1 0 0 1 0 0 0 2 1 0 0 0 2 1 1 1 1 1 0 1 1 1 1 1 0 0 1 1 2 0 2 0 2 0 0 0 0 0 0 0 0 0 0 0 0 1 1 1 0 0 0 0 0 0 0 0 0 0 0 0 0 0 0 0 0 0 0 0 0 2 0 0 0 0 0 2 0 0 0 1 0 1 1 0 0 1 0 0 0 1 0 0 1 2 1 1 1 2 2 1 2 0 0 0 0 0 0 0 0 0 0 1 1 2 0 0 1 1 1 0 0 1 1 1 1 0 2 1 0 1 1 1 0 1 0 1 1 1 0 0 2 0 0 2 2 2 0 0 2 0 0 0 0 0 1 1 1 1 0 1 1 0 1 0 0 0 0 0 0 1 1 0 0 0 2 1 1 1 2 2 0 0 1 0 2 0 0 2 1 1 0 1 1 0 1 2 1 2 0 2 1 1 1 2 1 1 0 0 2 1 1 0 1 0 2 0 2 1 0 1 1 0 1 1 1 0 1 1 0 0 0 0 0 0 1 1 0 1 0 1 0 0 0 0 0 0 0 0 2 2 1 1 0 0 1 0 0 0 1 2 0 0 1 1 0 1 1 1 2 0 2 0 1 1 2 1 1 1 1 1 1 1 1 2 2 2 0 0 2 2 0 1 0 0 0 1 0 0 2 0 2 1 1 1 1 0 0 2 2 2 1 1 1 1 0 0 1 0 0 1 1 1 0 0 0 0 0 1 0 1 0 0 1 0 1 0 1 0 1 2 2 2 0 0 1 1 1 0 0 0 0 1 1 0 2 0 0 0 0 1 1 0 1 2 0 2 0 2 1 1 0 1 1 2 2 0 1 1 1 1 1 1 0 2 0 1 1 2 0 0 0 2 0 1 1 1 0 0 0 2 1 0 0 1 1 2 2 1 1 0 0 0 1 1 0 1 0 1 1 2 2 0 0 1 0 1 1 2 0 0 0 1 1 0 1 1 1 0 1 0 1 0 1 2 2 2 1 1 0 0 1 0 0 1 1 1 1 0 0 2 0 1 0 2 2 0 0 2 0 0 1 0 0 1 1 0 1 1 0 0 0 0 1 0 1 2 2 0 1 0 0 0 0 1 0 1 0 0 0 0 0 0 0 0 0 0 0 2 1 0 0 1 0 0 2 2 0 0 2 2 0 2 1 0 1 0 0 0 0 0 0 1 2 1 0 0 1 1 0 0 0 0 1 0 1 1 0 1 0 1 2 2 2 0 2 1 0 2 1 1 1 0 0 1 1 0 0 0 1 0 0 0 0 1 1 0 1 1 1 0 0 2 2 0 1 1 1 0 2 2 0 1 1 1 0 1 0 1 0 2 1 0 0 1 0 1 1 1 0 1 0 1 1 0 2 0 0 0 0 0 0 0 0 1 1 1 0 0 0 2 0 0 0 2 2 0 0 0 0 2 0 1 2 0 0 0 0 0 0 0 0 1 0 0 0 0 0 0 0 0 0 0 0 0 1 0 0 0 2 0 0 0 2 1 1 1 1 0 1 1 1 1 1 0 0 1 0 2 1 1 2 2 1 2 1 2 0 1 2 1 1 0 0 1 0 0 1 1 1 0 0 1 0 0 0 2 0 0 0 2 2 2 0 2 2 0 2 2 1 2 1 0 0 1 1 0 1 1 1 0 0 2 0 0 1 1 0 0 1 0 1 0 1 0 0 0 1 0 0 0 0 0 0 0 1 1 0 2 0 0 0 1 1 0 2 1 1 0 0 0 0 1 0 0 1 1 2 2 0 0 0 1 1 0 0 0 0 1 1 2 2 1 2 1 0 0 0 2 0 2 2 2 0 2 0 2 0 1 0 0 0 2 0 2 2 0 1 1 2 0 1 0 0 1 0 0 2 1 0 1 1 0 0 0 1 1 0 0 1 1 1 0 0 0 2 0 1 0 1 0 1 0 1 1 0 1 0 1 1 0 0 2 1 0 0 0 0 0 0 0 0 2 0 0 0 0 0 0 0 2 0 1 0 0 0 0 0 0 0 1 2 0 0 0 0 0 0 0
15 1 1 1 1 0 1 2 1 1 1 1 0 2 2 0 1 0 0 1 1 0 0 2 0 0 0 0 2 1 1 2 2 2 0 0 0 1 0 1 1 0 0 1 2 1 0 0 1 1 1 1 1 1 0 2 0 0 1 1 1 1 0 1 0 0 0 1 0 0 0 1 2 2 2 2 1 1 2 2 0 2 0 0 2 0 0 0 2 2 0 0 1 0 0 0 0 1 1 1 1 2 1 0 1 1 2 1 1 1 0 1 0 1 1 1 1 0 0 0 1 0 2 2 0 2 0 2 2 1 1 0 0 0 0 0 0 0 0 1 1 1 0 0 1 2 1 0 0 1 0 2 0 0 0 0 1 0 2 0 0 0 1 1 1 1 0 1 1 2 0 0 1 1 0 0 2 1 0 1 0 1 0 1 1 1 0 0 0 0 0 0 2 1 2 0 2 0 0 1 1 1 0 0 0 2 2 1 1 0 0 1 1 0 1 2 0 0 1 0 2 0 0 1 1 0 1 1 0 1 0 0 0 0 1 0 0 1 2 1 0 0 1 0 0 0 0 0 1 0 0 0 1 0 0 1 1 2 1 1 0 1 0 0 1 1 0 0 2 0 0 2 2 2 0 0 0 1 1 0 0 1 0 0 1 0 1 2 0 2 2 0 0 2 2 0 1 0 0 1 1 0 1 1 0 0 0 0 0 0 0 0 0 0 0 1 1 1 0 1 1 0 1 1 1 0 0 0 1 1 0 1 0 1 0 0 0 2 1 1 0 2 2 1 1 0 1 0 2 0 0 0 0 1 1 1 1 2 0 0 0 0 2 0 2 0 1 2 2 0 0 0 0 0 0 0 1 1 0 2 0 0 1 1 1 0 0 0 0 1 0 1 2 0 2 1 1 1 0 0 0 0 1 2 1 0 0 0 0 0 1 0 0 1 1 2 1 0 1 0 0 1 0 1 0 0 1 0 2 0 2 0 0 0 0 0 0 1 1 1 1 0 0 0 0 0 2 0 2 0 0 0 0 2 1 1 0 1 0 0 2 1 1 0 0 1 1 2 2 0 1 1 2 1 2 1 1 2 0 1 2 0 0 1 0 1 0 1 0 0 1 1 0 1 1 0 1 1 1 1 1 1 1 1 0 1 2 1 1 0 0 2 0 1 1 1 1 2 0 1 1 2 1 1 1 0 0 0 0 2 0 0 0 0 0 1 1 0 0 0 0 0 1 0 1 1 0 1 1 1 0 0 1 1 2 1 1 0 0 1 1 0 0 1 0 0 0 0 1 1 0 0 0 0 1 1 1 2 2 2 2 0 0 0 0 0 0 2 0 2 1 0 0 0 0 0 0 0 0 0 0 2 0 1 1 2 1 0 1 1 1 1 1 2 0 2 0 0 0 0 0 0 1 1 0 0 1 2 0 0 0 1 0 0 0 2 0 0 1 1 1 0 1 1 2 1 1 0 1 0 1 2 1 1 1 0 0 1 2 0 0 0 1 1 1 1 0 2 0 2 0 0 0 1 1 2 2 0 0 1 0 1 2 1 0 1 1 2 0 0 0 1 0 0 1 1 0 0 0 1 0 1 0 1 2 2 1 1 1 0 1 1 1 0 1 1 0 2 1 0 0 1 0 2 0 0 0 0 0 1 0 1 0 2 0 0 1 0 1 2 0 0 1 1 1 0 0 0 0 0 0 0 0 0 0 0 1 0 0 0 0 0 2 0 1 0 2 1 2 2 0 1 2 0 0 0 0 0 1 1 0 0 0 1 1 1 1 1 0 2 1 2 2 1 1 0 0 0 0 0 0 1 0 0 2 0 0 0 0 2 0 0 0 1 0 1 1 2 2 1 1 2 2 2 2 0 0 1 0 1 0 0 2 0 0 1 0 1 1 0 0 0 0 0 0 0 0 0 0 0 2 1 1 0 0 0 1 0 0 0 0 1 0 0 0 0 1 0 1 1 0 0 0 0 0 2 0 0 1 1 1 1 0 0 0 0 0 1 0 0 0 2 1 1 0 0 0 2 0 0 1 1 0 2 1 0 2 1 0 0 2 1 0 0 1 1 0 0 2 1 0 1 2 0 2 2 0 1 0 0 1 1 0 2 0 0 0 0 2 2 0 0 1 2 2 1 2 0 0 0 2 0 1 0 2 0 2 1 0 0 1 1 2 0 2 1 1 0 1 1 1 0 1 1 0 1 0 0 2 0 0 0 0 1 0 1 0 0 1 2 1 1 0 2 2 0 0 1 1 0 1 0
16 1 1 0 1 0 1 2 0 1 1 1 0 2 1 1 1 0 1 1 1 0 0 0 2 1 1 0 2 2 2 1 1 1 0 1 2 2 0 1 1 0 0 0 1 1 1 0 2 0 0 0 0 2 0 2 0 1 0 0 2 2 0 0 0 1 1 0 0 0 0 0 2 1 1 1 0 0 2 0 0 1 0 1 2 0 0 1 2 2 1 1 0 0 0 0 1 0 0 0 0 0 0 0 2 1 1 0 2 0 0 2 1 2 2 1 2 0 1 0 1 0 2 0 2 0 2 0 0 0 1 0 0 0 0 0 0 0 0 0 0 2 1 0 1 2 1 0 0 1 0 1 0 1 0 0 2 2 0 1 0 0 2 0 2 1 0 1 0 1 0 1 0 2 0 0 2 0 0 0 0 0 0 2 2 2 1 0 0 0 0 0 2 0 2 0 0 0 0 0 0 0 0 2 2 1 1 1 1 0 2 2 1 0 1 2 1 1 1 0 2 0 1 2 0 1 1 0 0 0 0 0 2 1 1 1 0 2 2 1 0 1 2 0 0 0 0 0 1 0 0 0 1 0 0 1 1 0 0 0 0 0 0 0 0 0 0 0 1 0 0 2 0 1 0 0 0 0 0 0 0 2 0 0 1 0 1 1 0 1 1 0 1 2 1 2 1 0 0 2 2 0 2 0 0 0 0 0 1 0 1 0 0 2 1 1 0 0 1 0 2 2 1 0 1 0 0 0 1 1 0 0 0 2 0 0 0 0 0 0 0 0 2 2 0 0 0 1 1 1 1 0 0 2 2 0 0 1 1 0 1 1 1 1 1 0 1 1 2 1 1 1 1 1 1 1 1 0 0 1 1 1 1 1 0 0 0 0 0 1 0 1 1 0 2 1 1 1 0 0 0 0 0 1 1 0 2 1 0 0 0 0 0 0 0 1 1 1 0 0 0 1 1 0 1 0 1 0 2 0 2 0 1 1 1 1 0 1 1 0 2 0 0 1 0 1 2 0 2 2 0 0 0 2 2 2 0 1 0 1 1 0 0 1 0 1 1 1 2 0 1 1 1 1 1 0 1 2 1 1 1 2 0 0 1 2 1 2 1 0 1 1 1 2 0 0 0 0 1 0 0 0 1 1 0 0 2 1 1 0 1 2 0 1 1 1 0 2 0 1 1 2 0 0 0 1 0 0 2 1 1 0 0 0 0 0 0 0 2 2 0 1 1 1 1 0 0 1 1 1 0 1 0 1 1 2 1 1 0 0 0 0 1 1 0 1 1 0 1 1 0 0 0 0 0 0 1 0 2 0 2 0 0 0 2 0 1 0 0 0 0 0 0 0 0 0 0 1 1 0 1 1 0 1 0 2 1 0 2 2 1 0 0 0 1 2 0 0 0 0 0 0 1 1 0 1 1 0 0 0 2 0 0 0 0 1 0 1 2 0 0 0 2 2 2 1 2 0 1 0 2 2 0 2 0 0 1 1 1 0 0 0 1 1 0 1 0 0 2 0 0 2 0 0 1 1 1 0 0 1 0 0 1 1 0 1 1 2 0 1 0 1 1 1 1 0 1 0 0 2 0 2 0 1 2 2 1 2 2 0 1 1 0 0 1 0 1 1 1 1 0 0 1 2 1 1 1 1 1 0 1 1 1 2 0 0 2 0 1 2 1 1 0 0 1 0 0 1 1 0 0 1 1 0 1 0 0 0 1 0 0 0 2 0 1 0 2 1 1 1 0 0 2 1 1 0 0 0 2 0 0 0 0 0 2 1 1 2 0 2 0 2 2 1 1 0 0 0 0 1 1 1 0 0 2 1 0 1 0 2 0 0 1 1 1 2 0 2 2 0 0 2 1 1 0 0 0 1 2 0 2 2 2 0 0 1 1 2 1 0 0 0 2 1 0 1 2 0 0 0 1 0 1 0 1 0 1 0 0 0 0 0 0 0 0 1 2 0 1 1 1 0 1 0 0 2 0 0 1 1 1 1 0 0 0 0 0 0 0 0 0 0 1 0 2 2 2 1 0 0 0 1 0 1 1 1 1 1 0 2 0 0 1 1 2 0 0 1 1 1 0 0 1 2 1 1 2 2 1 1 2 0 0 2 0 0 1 1 1 0 0 0 2 2 0 1 2 1 0 2 2 0 2 1 0 0 1 1 0 1 1 0 1 0 1 0 0 0 1 2 1 1 0 0 0 0 0 1 2 0 0 1 0 1 0 1 2 0 0 1 0 0 0 1 2 0 1 0 1 1 2 2
17 1 1 1 0 0 1 1 0 1 1 1 0 1 1 0 0 0 0 1 1 1 0 0 2 0 0 0 1 2 2 0 1 1 0 0 2 2 0 2 2 0 1 0 2 1 0 0 2 0 0 0 0 0 1 2 0 0 0 1 0 1 1 0 0 0 0 0 0 0 0 1 1 2 1 2 1 0 2 0 1 1 1 0 1 0 1 2 2 2 2 2 2 0 0 0 0 2 2 2 1 2 0 0 1 1 2 1 2 1 0 1 1 2 2 1 2 0 2 0 0 0 2 1 1 0 1 0 0 0 1 0 0 1 0 0 0 0 0 1 1 1 0 0 1 1 1 0 0 0 0 1 0 0 0 0 2 1 0 0 0 0 1 0 0 1 0 0 1 1 0 0 0 1 1 0 2 1 0 1 0 1 0 0 0 0 0 1 0 0 0 0 1 1 2 0 1 0 0 0 0 0 0 1 1 1 1 1 1 0 0 1 1 0 2 1 0 0 1 1 1 1 0 2 0 0 0 2 1 1 0 0 0 1 1 1 0 2 2 1 0 0 2 1 0 0 0 0 1 1 1 1 0 0 0 0 0 1 0 0 0 0 1 1 1 0 1 1 1 1 0 1 0 1 1 2 0 1 1 0 1 1 2 2 0 2 2 1 1 2 1 1 0 2 1 1 1 1 1 2 2 0 1 0 0 0 0 1 1 0 1 2 0 1 1 1 0 0 1 0 2 2 0 0 1 0 1 0 0 0 0 1 1 1 0 0 0 2 0 2 1 1 2 0 2 0 0 1 0 1 0 0 1 2 0 0 1 1 0 1 0 0 2 0 2 0 0 0 0 0 0 0 0 0 1 2 1 0 0 1 1 1 1 1 0 1 0 0 0 1 0 0 1 0 2 1 1 1 0 0 0 0 1 2 1 0 0 2 1 0 0 1 0 0 0 2 1 0 1 0 0 1 0 0 0 0 2 0 2 1 2 0 2 2 2 2 0 1 2 1 0 0 0 0 0 2 1 0 1 2 0 0 0 2 2 2 0 1 0 1 1 1 0 1 0 1 1 2 2 0 2 2 1 1 0 0 0 2 0 0 2 2 0 0 1 2 1 0 0 0 1 1 1 2 1 0 0 1 1 0 1 1 2 0 1 1 2 1 0 1 0 1 0 1 1 0 1 1 0 1 1 2 0 0 1 0 0 1 1 1 1 1 2 0 1 0 1 0 1 1 2 2 1 0 1 0 0 1 1 1 1 0 0 2 0 0 0 1 1 0 0 1 0 1 0 0 0 0 2 2 0 1 1 0 0 1 1 1 1 2 1 0 1 0 0 1 0 1 0 1 0 0 0 0 1 0 0 0 0 0 0 2 0 1 0 1 1 0 2 1 0 0 0 0 1 1 0 0 0 0 0 0 0 0 0 0 2 2 0 0 1 1 0 0 0 1 1 1 1 1 1 1 0 1 1 0 0 0 2 0 0 1 1 1 0 0 0 1 1 0 0 0 1 0 0 2 0 1 1 0 0 1 0 0 0 0 0 0 1 1 0 2 1 1 0 0 1 0 0 2 1 0 0 1 1 0 0 0 0 1 0 1 0 2 0 2 0 1 1 0 0 0 0 0 0 0 0 1 1 1 0 0 0 2 1 0 2 1 1 0 1 2 0 2 0 0 1 0 0 0 0 0 0 0 1 0 0 0 0 0 0 0 0 1 0 0 1 0 0 0 0 1 2 1 0 0 2 1 1 1 1 1 2 1 1 0 0 0 1 1 0 1 1 1 2 2 1 1 0 2 1 2 2 2 2 0 1 1 0 1 1 1 0 0 0 0 2 0 0 2 0 0 1 1 1 2 0 0 2 0 0 2 1 2 2 0 0 2 1 0 0 0 1 0 0 0 0 2 2 0 2 2 2 0 0 2 2 0 0 0 2 1 1 0 1 0 1 0 0 0 0 2 0 0 1 0 1 0 2 0 1 0 2 0 0 1 0 1 1 1 2 2 0 0 0 2 2 0 0 1 1 2 0 1 1 1 1 2 0 0 0 0 0 0 2 2 0 1 1 1 0 0 0 0 2 0 0 1 1 0 0 1 0 2 2 1 1 2 0 0 2 1 0 0 1 0 0 1 1 0 0 0 1 2 0 1 1 0 2 0 2 0 1 0 2 1 2 0 0 1 0 1 0 0 1 1 2 0 1 1 0 1 0 0 0 0 0 0 2 0 0 0 0 1 0 0 0 0 0 2 0 0 0 0 0 0 0 0 1 1 2 2
18 1 2 0 0 0 0 0 0 2 1 0 0 1 2 0 0 0 2 1 1 1 0 0 2 0 0 1 1 2 2 0 1 1 2 2 2 2 0 0 0 0 0 0 2 1 1 0 2 1 0 0 0 0 1 2 0 0 2 1 0 2 0 0 0 2 2 0 0 0 0 0 1 2 1 2 1 0 1 1 1 2 1 0 1 1 0 2 2 2 1 2 1 0 0 0 0 2 1 0 1 2 0 1 1 0 2 1 1 1 0 1 1 1 1 1 1 0 1 0 1 0 2 1 1 1 1 0 2 0 2 0 0 1 1 0 0 0 0 0 1 1 0 0 1 1 0 0 0 0 0 1 0 1 0 0 1 2 0 1 0 0 1 1 2 2 0 0 0 0 0 1 1 1 1 0 1 1 0 0 0 1 1 1 1 0 1 0 0 0 0 0 1 0 1 0 2 0 0 1 1 1 1 1 1 1 0 1 1 0 0 0 2 0 1 2 1 0 0 0 2 1 0 2 0 0 1 2 0 2 0 0 0 0 1 0 0 2 2 1 0 0 2 1 0 0 0 0 1 1 1 1 2 0 0 0 0 2 0 0 0 0 0 0 0 0 1 1 1 2 0 2 1 2 0 1 0 1 1 0 1 1 2 2 0 2 2 0 1 2 1 1 0 2 2 0 0 1 0 1 1 0 2 1 0 0 0 2 2 0 2 2 0 2 1 1 1 0 1 0 2 1 1 0 1 0 1 0 1 1 0 1 0 1 0 0 0 2 0 0 0 0 0 0 1 2 1 0 1 0 0 0 0 2 2 0 0 1 1 0 1 1 1 1 1 0 1 1 1 0 0 0 1 0 0 0 1 1 0 1 0 1 0 0 0 0 0 0 0 0 0 1 0 1 2 1 1 0 1 1 1 1 1 2 1 0 0 0 0 0 0 1 0 0 0 2 1 0 0 0 0 2 0 0 1 1 1 0 1 0 1 0 1 1 1 1 0 0 1 1 1 0 0 1 0 2 1 0 1 0 0 1 0 1 0 0 0 1 1 2 2 1 0 1 0 1 1 1 2 0 1 1 1 1 1 0 1 2 0 2 2 1 0 0 2 2 2 0 0 1 1 1 1 1 1 0 0 1 1 0 1 0 2 2 0 0 0 1 0 0 0 2 0 0 1 1 1 1 1 2 1 2 1 1 1 0 0 1 0 1 1 1 2 1 2 0 2 1 2 2 0 1 2 2 2 2 0 1 1 2 0 0 0 2 1 0 0 1 0 1 1 0 1 1 0 1 0 1 2 1 1 1 1 0 1 1 2 0 0 2 1 0 1 0 0 1 0 1 0 1 0 0 0 1 1 0 2 0 0 0 0 2 0 2 0 2 2 0 1 2 1 0 0 1 1 1 0 1 1 0 0 0 0 0 0 0 2 2 0 0 0 0 1 0 0 0 1 1 0 2 0 0 1 1 2 1 2 0 1 0 0 1 1 0 0 0 0 0 1 0 0 0 0 1 1 1 1 2 0 1 1 0 0 0 1 2 2 0 1 1 1 2 2 2 2 2 1 2 0 0 0 1 1 1 0 0 0 0 0 2 0 1 0 0 0 1 1 0 1 0 0 0 0 0 0 0 0 0 2 2 0 0 2 2 0 0 0 0 0 0 0 1 1 2 0 0 0 0 2 2 0 0 0 0 0 0 0 0 0 0 0 1 0 0 0 0 1 0 0 1 0 1 2 0 1 0 2 1 0 0 0 0 2 1 0 0 0 0 0 2 0 2 1 1 2 1 1 2 0 2 0 2 2 1 1 0 0 1 0 0 1 1 0 0 0 0 0 0 0 1 1 1 1 1 1 2 0 1 2 0 1 2 1 2 2 0 0 1 0 0 1 0 1 1 0 2 0 1 1 1 0 1 1 0 0 1 1 0 0 1 0 0 0 0 0 0 0 1 0 0 0 1 2 0 0 2 2 0 1 1 1 0 0 1 0 2 0 1 1 1 1 1 0 0 0 0 0 1 0 0 1 2 1 0 2 1 1 2 0 0 0 2 0 2 1 1 1 0 0 1 1 1 0 0 0 2 0 0 2 0 1 1 1 1 1 1 0 1 0 0 2 0 1 0 1 0 1 1 1 0 0 0 1 1 1 1 1 1 1 1 2 0 2 0 1 0 1 0 0 0 2 0 0 0 0 2 1 1 2 1 0 0 0 0 1 0 1 0 0 0 0 0 0 1 0 0 0 0 0 2 0 0 0 2 1 0 1 0 0 0 1 2
19 1 2 0 0 0 0 0 0 1 1 0 0 1 1 0 0 0 0 2 2 0 0 0 2 0 0 0 2 2 2 0 2 1 0 0 1 1 0 0 0 0 0 0 2 1 1 0 0 2 1 2 0 0 0 1 0 0 0 2 0 1 0 0 0 0 0 1 0 0 0 1 1 2 1 2 1 0 2 0 1 1 0 0 2 0 0 1 2 2 1 1 0 0 1 0 0 1 1 1 0 2 1 0 1 1 2 0 2 0 0 2 0 1 1 0 1 0 0 0 2 0 2 2 0 1 0 1 2 0 0 0 1 1 1 0 0 0 0 0 1 1 0 0 1 1 0 0 0 0 0 0 0 0 1 0 0 0 0 0 1 1 1 1 1 2 1 0 1 2 0 0 0 2 1 0 2 2 0 2 0 2 0 1 1 1 0 1 0 0 0 0 2 0 2 0 2 0 0 0 0 0 0 1 1 1 1 1 1 0 0 0 0 0 2 2 1 0 1 1 1 0 1 2 0 1 1 1 1 0 1 1 0 0 2 0 0 1 2 0 0 1 1 1 0 0 0 0 1 1 1 1 1 0 0 0 0 1 1 0 0 0 0 0 0 0 0 0 2 2 0 2 0 2 0 0 0 1 2 0 1 1 0 0 1 1 2 0 0 2 0 0 0 2 2 0 2 1 0 1 1 1 2 1 1 0 0 1 0 0 0 1 0 1 2 0 1 1 0 0 0 0 2 0 2 0 2 0 0 0 0 2 0 0 0 0 0 1 0 0 0 0 2 2 0 0 1 1 1 2 1 1 0 0 0 2 0 1 0 1 1 2 2 0 1 1 1 1 2 0 0 0 1 1 1 1 1 1 1 2 0 0 1 0 0 1 0 1 1 0 0 0 1 1 2 2 2 0 1 1 1 1 1 2 2 1 0 0 0 0 1 1 1 1 2 2 1 0 0 0 0 2 0 2 0 1 1 0 2 0 2 0 0 0 0 1 0 1 0 0 2 0 0 0 1 2 1 0 1 1 0 0 0 2 2 1 1 2 2 2 1 2 1 0 0 1 1 1 1 1 0 0 2 2 1 0 1 1 0 1 1 1 0 0 0 1 0 0 0 0 0 0 1 2 2 0 0 0 0 0 1 1 2 1 1 1 2 0 0 1 0 0 0 0 0 1 0 2 0 2 1 2 1 2 2 0 0 1 1 1 1 1 1 0 1 0 1 0 1 0 1 1 1 0 1 1 0 2 2 1 0 1 0 2 1 0 0 1 0 0 1 0 0 0 2 0 0 0 0 1 0 0 0 0 1 0 1 1 1 2 2 0 0 0 2 0 1 0 0 1 1 0 0 0 0 0 0 0 0 0 1 2 0 1 1 2 1 0 1 0 0 0 0 0 2 0 1 0 0 1 1 1 0 0 0 0 2 1 0 0 0 0 0 0 0 2 0 1 2 0 2 0 1 2 2 1 1 0 1 0 1 1 1 0 0 0 0 0 2 0 0 0 1 2 2 2 0 1 1 1 0 1 1 0 0 2 2 0 1 1 1 0 2 1 0 1 1 1 1 2 0 0 0 1 1 0 0 0 0 0 0 0 1 1 2 2 0 1 1 0 1 1 0 0 0 0 1 1 0 0 0 0 1 2 0 0 0 0 0 0 0 1 0 2 0 1 0 0 2 2 0 0 1 0 1 0 0 1 0 0 0 1 1 0 1 1 0 0 1 0 0 1 1 0 1 1 1 1 2 2 0 0 0 2 0 0 0 0 1 1 0 2 2 1 1 2 2 1 1 2 1 1 2 2 2 0 0 1 0 0 0 0 0 0 1 0 1 0 1 1 0 0 1 1 1 2 0 1 2 0 1 2 1 2 2 0 0 2 0 0 0 0 2 1 0 2 0 1 2 1 1 1 1 0 0 1 1 0 0 1 1 0 0 0 1 0 0 0 1 1 0 2 1 0 0 1 1 0 2 0 1 0 0 0 0 1 0 0 2 2 2 2 0 0 0 0 0 0 0 0 0 1 1 0 1 1 1 2 0 0 2 2 1 1 1 2 0 0 0 2 0 1 0 0 1 1 0 1 2 1 0 1 1 1 1 1 1 1 1 1 2 0 0 1 1 0 0 0 2 2 0 0 2 0 1 0 0 0 0 0 2 0 2 0 1 0 1 0 0 2 0 0 0 0 0 1 1 0 1 2 1 0 0 0 0 0 2 0 1 0 0 0 0 1 0 1 2 0 0 1 0 0 0 1 0 0 0 0 0 0 1 1
20 1 0 2 1 0 2 2 0 0 0 1 0 0 0 0 0 0 0 1 1 1 0 0 2 1 1 0 1 2 2 0 1 1 1 0 0 2 0 1 1 0 0 0 2 1 1 0 2 0 0 0 1 1 1 1 1 0 0 1 0 2 0 2 0 0 0 0 0 0 1 0 2 1 1 1 0 0 2 0 0 2 1 0 1 0 0 1 2 2 0 1 0 0 0 0 0 0 0 0 0 2 0 0 1 0 2 1 1 1 1 1 1 2 2 0 1 0 1 0 1 0 2 0 2 0 2 1 1 0 1 0 0 0 0 0 0 1 0 2 2 0 0 0 2 2 2 0 0 1 0 0 0 0 0 0 0 0 1 0 1 0 2 0 0 2 0 0 0 2 0 0 0 2 0 0 2 1 0 1 0 1 0 2 1 1 1 2 0 1 1 2 2 1 2 1 2 0 0 0 0 1 0 1 1 0 0 1 1 0 1 1 1 0 2 2 0 0 0 0 2 0 0 1 1 0 0 1 1 0 1 1 0 0 2 0 0 2 2 1 0 0 2 0 0 0 0 0 2 0 0 0 1 0 0 0 0 1 0 0 0 0 1 1 0 1 0 0 1 0 0 2 0 1 0 1 0 1 2 0 0 2 1 1 0 0 1 1 0 2 2 1 0 2 2 0 2 1 1 1 1 1 2 1 1 0 0 0 0 0 0 1 0 1 1 0 0 1 0 1 0 0 1 1 1 0 1 0 0 0 0 2 0 2 0 0 0 0 0 0 0 0 1 2 1 0 0 0 1 1 0 0 0 1 0 1 2 1 1 0 2 2 2 0 1 0 0 0 1 1 1 1 1 1 2 0 2 1 1 2 1 2 1 1 1 1 0 0 0 0 1 1 0 0 0 0 2 1 0 0 0 0 1 2 1 0 0 0 0 0 0 1 0 1 1 1 0 1 1 1 1 0 1 1 0 0 1 0 1 0 0 0 1 1 1 1 0 1 1 0 1 0 0 0 0 1 2 0 1 1 0 0 0 2 1 0 1 2 0 2 0 2 1 0 0 1 1 1 2 0 0 0 2 2 0 0 0 2 0 1 2 1 0 0 0 0 0 1 1 1 1 0 0 0 0 0 0 1 1 0 1 1 1 0 0 0 1 0 0 1 0 2 0 0 0 2 1 2 0 1 1 2 0 0 1 1 1 1 0 2 0 1 0 0 0 0 0 1 2 2 2 2 1 1 2 2 1 2 2 0 0 0 0 2 0 0 0 1 0 1 1 0 0 1 0 0 0 0 0 0 0 1 0 0 2 0 2 1 1 2 2 1 0 0 1 0 1 1 0 1 0 1 0 0 1 0 1 0 0 0 0 2 0 0 0 1 1 0 2 1 0 0 0 0 0 0 1 2 1 1 0 0 0 1 0 0 1 1 0 0 0 1 0 0 0 2 0 2 2 0 1 0 0 1 1 1 1 0 1 0 0 1 1 1 0 0 0 1 2 0 0 0 0 2 2 2 1 2 0 0 1 0 0 0 0 0 0 0 0 0 0 0 2 1 0 2 1 2 1 1 0 1 0 1 0 0 0 1 0 1 1 0 0 1 1 2 0 0 1 0 1 1 0 1 0 1 0 2 0 0 0 1 0 2 0 0 1 0 0 0 0 0 0 2 0 0 1 0 0 0 0 0 1 1 1 1 0 1 0 0 0 0 0 0 0 2 0 0 0 0 0 0 0 0 0 1 1 1 0 0 0 0 1 0 0 0 0 0 1 1 0 1 1 1 1 2 1 1 1 2 1 1 1 2 2 0 0 1 0 0 1 2 0 1 0 0 0 0 1 2 0 0 0 2 2 2 0 2 2 0 0 1 1 2 2 0 0 1 0 1 0 0 1 0 0 1 0 1 1 0 1 1 1 0 1 0 1 0 0 0 2 0 0 0 0 0 0 0 0 0 0 1 0 0 0 1 2 0 1 1 1 0 1 1 0 1 0 0 0 1 1 1 0 0 0 0 0 1 0 1 1 2 1 0 2 1 2 1 0 0 0 1 1 0 1 1 0 0 0 1 1 1 1 0 2 0 0 1 1 1 0 0 2 1 1 1 1 1 0 0 2 0 0 1 1 0 1 1 1 0 0 0 0 2 1 0 1 1 0 1 2 0 1 0 1 0 1 1 0 0 1 0 2 0 2 1 2 1 2 1 0 0 0 0 0 0 2 0 0 0 0 0 0 1 0 0 0 0 0 2 0 0 0 2 0 0 0 0 0 0 0 1
21 0 1 1 0 0 1 2 0 1 0 1 0 0 0 0 0 0 0 1 1 0 0 0 2 0 0 0 2 1 1 2 2 1 0 0 2 1 0 0 0 0 0 0 0 0 0 0 1 1 0 0 0 0 0 1 1 0 0 1 2 2 0 2 0 0 0 1 0 1 1 2 2 1 1 1 0 0 2 0 0 0 0 1 1 0 0 0 1 2 0 0 2 0 1 0 0 1 1 1 1 2 2 0 0 0 2 2 0 2 0 1 0 1 1 0 1 0 0 0 2 0 1 0 1 0 1 2 2 0 1 0 0 0 0 0 2 0 0 1 2 0 0 0 1 1 1 0 0 0 0 2 2 0 1 1 0 1 1 0 0 0 1 1 1 2 0 0 0 0 0 0 1 1 0 0 2 2 0 2 0 2 0 2 2 2 2 1 0 0 0 1 2 1 2 0 0 0 0 0 0 0 0 2 2 0 0 1 1 0 0 1 2 0 2 2 0 0 1 0 2 1 0 2 0 0 0 1 0 1 1 1 0 0 2 0 0 2 2 1 0 0 1 0 0 0 1 0 2 0 0 0 0 0 0 1 1 1 1 1 0 1 0 0 0 0 0 0 2 1 0 2 2 2 1 0 1 1 1 0 1 1 2 2 0 1 2 1 0 2 0 0 1 2 2 1 2 0 0 0 2 1 2 1 1 1 0 0 0 0 0 0 0 1 1 0 0 1 0 1 0 0 2 1 0 0 0 0 0 1 0 2 0 1 0 0 0 1 0 0 1 1 2 2 0 0 1 1 1 1 0 0 0 2 1 0 0 0 0 1 1 1 1 0 0 1 1 1 1 0 0 0 0 0 1 0 2 1 1 2 1 0 0 0 0 1 0 0 0 2 0 1 1 0 1 1 2 1 0 0 0 0 0 2 2 0 0 0 0 0 0 0 0 1 1 2 0 0 0 0 0 1 0 2 0 0 0 0 1 0 1 0 0 2 2 0 0 1 1 0 2 0 0 0 1 1 1 0 0 0 1 0 0 1 0 0 0 2 1 2 1 1 1 0 0 2 2 2 2 0 2 2 2 2 2 2 0 2 1 0 1 2 0 1 0 2 0 1 1 0 0 0 1 2 1 0 1 2 2 0 1 1 2 1 1 1 2 2 0 1 0 1 0 0 0 2 1 2 2 1 0 2 0 0 0 1 0 0 1 1 1 0 0 0 0 0 2 0 1 1 1 1 2 1 1 0 0 0 0 2 0 1 0 2 1 0 0 1 0 1 1 0 0 0 1 0 0 1 1 0 1 1 0 0 1 0 1 0 1 1 2 0 0 0 2 0 1 1 0 1 0 1 0 0 0 0 0 1 1 0 1 1 0 1 0 1 2 0 1 1 1 0 0 2 0 2 0 1 0 0 1 0 0 0 0 0 2 0 0 0 0 0 0 0 0 0 0 1 2 0 0 2 0 0 2 1 1 0 1 0 0 0 1 1 1 1 0 0 1 1 1 1 1 1 2 2 0 2 0 0 1 0 0 1 1 2 2 0 1 1 1 0 2 0 0 1 1 1 1 2 0 0 1 2 1 1 0 0 0 2 0 1 1 1 0 1 1 2 2 0 0 0 0 0 0 1 1 2 0 0 0 1 2 2 0 2 2 0 0 0 0 0 1 2 0 0 2 0 0 1 1 1 0 0 0 0 0 0 0 0 0 0 1 0 0 0 0 0 1 0 0 0 1 0 0 1 2 2 2 2 0 0 0 1 1 0 0 1 0 2 0 2 0 0 1 0 0 1 1 2 1 1 2 1 1 0 0 0 0 1 0 1 0 0 1 0 1 0 0 1 0 1 0 1 0 0 1 2 2 2 0 2 1 2 2 0 0 1 0 1 0 0 2 0 0 2 0 1 1 0 1 0 1 0 0 0 0 1 0 0 2 0 1 0 0 0 1 0 0 0 0 2 0 1 0 0 2 0 1 1 1 0 0 0 0 2 0 1 0 0 1 1 0 0 0 0 0 0 0 0 0 1 0 0 1 1 1 2 0 0 1 2 0 1 1 1 1 0 0 1 1 1 0 0 0 2 0 1 2 1 0 1 2 1 1 1 2 2 0 0 2 0 0 1 1 0 0 1 1 0 0 0 0 2 1 0 1 0 1 0 1 0 1 0 2 0 2 1 0 1 1 0 2 0 1 1 1 0 1 1 0 1 0 0 0 1 1 0 0 1 1 0 0 2 0 1 0 0 0 0 0 0 0 1 0 1 0 0 1 0 1 1
22 1 1 1 1 0 1 1 0 1 1 0 1 0 0 0 1 0 1 1 2 0 0 1 1 1 1 0 1 2 2 0 0 0 0 0 2 2 0 1 1 1 1 0 1 1 0 0 2 1 0 1 0 0 0 2 0 0 0 0 1 1 0 0 0 2 2 1 0 1 1 2 2 2 2 2 0 0 2 0 1 1 0 0 2 1 2 0 0 2 0 0 0 0 2 1 0 2 2 2 2 2 0 0 1 1 2 1 1 1 0 1 1 1 1 1 1 0 0 0 2 0 1 0 1 0 1 0 1 0 0 0 0 0 0 0 0 1 0 0 1 1 1 0 1 1 1 0 0 0 1 0 0 0 0 0 0 1 1 0 0 0 2 0 2 1 0 1 0 1 1 1 1 1 0 0 0 2 0 0 0 2 1 2 2 1 2 2 2 1 1 1 1 0 1 1 2 0 0 0 0 0 0 0 0 2 2 0 1 0 0 1 1 0 2 2 1 1 0 1 1 1 0 2 0 1 1 0 0 1 0 0 0 0 1 0 0 2 2 2 0 0 2 0 0 0 0 0 2 0 0 0 0 0 0 0 1 1 0 0 0 0 0 0 0 0 1 0 0 0 1 2 0 2 0 1 0 1 1 0 0 0 0 0 2 0 2 2 0 2 0 0 0 2 2 1 2 2 0 0 0 0 1 0 0 1 0 0 0 0 0 1 0 1 2 0 1 1 0 1 0 0 0 0 0 0 0 0 2 0 0 1 0 1 0 0 0 1 1 2 1 1 2 1 0 0 1 0 1 0 0 0 0 1 0 1 2 2 0 0 0 0 1 0 1 2 0 1 2 1 1 1 2 2 0 0 1 0 0 2 1 0 1 1 0 1 0 1 1 1 2 2 1 1 2 2 2 0 2 1 2 2 1 2 1 0 0 0 0 1 0 1 0 2 2 2 0 0 0 0 1 1 0 1 1 1 0 0 2 0 2 0 0 0 0 0 0 1 2 1 1 1 0 1 0 1 1 1 1 1 0 0 0 2 2 2 0 2 1 2 0 2 0 0 0 1 1 2 2 0 1 1 2 2 1 0 1 1 0 0 2 0 0 1 1 1 1 1 0 0 1 1 1 0 0 0 0 0 1 1 2 2 1 1 0 0 2 0 0 0 0 2 0 0 1 0 0 2 1 2 1 2 0 0 0 1 1 1 0 2 1 2 0 0 0 0 1 0 0 0 1 1 1 0 2 0 0 2 2 1 0 0 0 1 1 1 1 0 0 1 1 0 1 1 0 0 0 0 1 0 0 1 1 0 0 1 1 0 1 1 1 0 0 0 1 0 1 1 0 1 0 0 0 1 1 0 2 1 1 0 1 2 0 2 0 2 2 0 2 2 0 0 1 1 1 1 0 1 1 0 0 0 1 1 0 0 1 1 0 0 0 1 0 0 0 0 0 0 2 0 1 1 0 1 1 1 1 0 1 0 0 2 0 2 0 0 0 0 1 0 0 0 0 1 1 2 1 2 1 1 0 0 0 1 1 2 2 0 1 1 0 0 2 2 1 2 1 0 0 1 0 0 0 2 2 0 0 0 0 1 0 1 1 1 0 1 1 2 2 0 1 1 0 1 1 1 0 2 1 1 0 0 0 1 0 0 0 2 2 0 0 0 0 2 0 1 2 0 1 1 0 0 0 0 1 1 0 1 2 1 1 2 1 0 0 1 0 0 0 0 0 2 2 1 1 0 2 1 1 1 0 0 2 1 1 0 0 0 2 0 0 0 0 0 2 1 0 1 0 1 1 1 2 1 1 0 0 0 1 0 0 0 0 0 1 0 1 0 0 2 1 1 1 1 1 2 0 1 2 0 2 2 0 2 2 0 0 2 0 0 0 0 1 0 0 2 0 0 1 1 0 1 1 0 1 0 1 0 0 0 1 0 0 0 0 0 0 1 0 0 1 1 0 0 0 1 1 1 1 1 1 0 0 0 0 2 0 1 1 1 1 1 0 0 0 0 0 0 1 0 1 2 2 1 2 1 1 2 0 0 0 2 0 1 1 1 1 0 0 2 0 2 0 0 2 1 0 0 1 0 0 1 1 0 1 1 0 0 0 0 0 0 0 2 0 0 0 1 2 1 0 0 1 2 2 0 0 1 1 1 2 0 1 0 1 0 1 1 0 0 2 0 1 1 2 0 1 0 0 0 0 0 0 0 1 1 1 0 0 0 0 0 0 1 0 0 0 0 0 1 0 0 0 2 0 0 0 0 0 2 1 1
23 1 0 2 1 0 2 0 0 2 1 0 0 0 0 0 0 0 1 0 0 0 0 0 2 2 2 0 2 1 1 2 0 0 0 0 1 1 0 0 0 0 0 1 2 1 1 0 1 1 1 1 0 0 1 2 0 1 0 0 1 2 0 0 0 0 0 0 0 0 1 0 2 2 1 2 0 0 2 0 1 1 1 0 1 0 0 1 1 2 0 1 1 0 0 0 0 0 0 0 0 1 1 0 0 0 2 1 0 2 0 1 0 0 1 1 0 0 1 0 2 0 2 0 2 0 2 1 1 0 1 0 0 0 0 0 0 1 0 2 1 1 1 0 0 1 0 0 0 0 0 0 1 0 1 0 0 1 0 0 0 0 1 1 2 1 0 0 1 2 0 0 2 1 0 0 1 1 0 1 0 1 0 0 0 0 0 1 0 0 0 1 1 0 1 0 1 0 0 0 0 0 0 1 1 1 1 1 1 0 0 1 0 1 1 2 0 0 1 2 0 0 1 2 0 2 2 2 0 2 0 1 0 0 1 0 0 2 2 2 0 0 2 0 0 0 0 0 1 0 0 0 1 0 0 0 0 2 1 1 0 1 0 0 0 0 0 0 2 2 0 2 0 2 0 2 1 0 1 0 0 2 0 0 1 0 1 1 0 2 0 1 0 2 2 0 2 1 0 0 1 0 2 1 1 0 1 0 0 0 0 0 0 2 0 0 0 1 0 0 0 1 2 1 1 0 1 0 0 0 0 0 0 2 0 0 0 2 0 0 0 2 2 1 2 0 0 1 1 1 1 1 0 1 1 1 0 1 1 0 2 2 1 1 1 0 1 0 1 1 1 1 1 1 1 0 2 1 0 1 1 1 0 1 1 1 0 0 0 0 0 1 1 2 2 2 2 1 0 0 0 0 0 0 0 0 2 1 0 0 0 1 0 0 0 1 1 0 1 0 0 1 1 0 2 2 1 0 1 1 1 0 1 1 1 1 0 2 1 2 1 0 0 0 1 1 2 0 1 0 0 1 0 1 1 1 0 1 0 1 1 1 0 0 0 0 0 0 2 0 0 0 2 2 2 0 2 2 0 1 0 1 0 0 0 2 0 2 2 0 0 0 0 1 1 0 1 0 0 1 2 2 1 1 0 0 1 0 0 0 0 2 0 0 0 2 0 2 1 1 0 2 0 0 1 1 1 0 1 1 1 0 1 0 1 0 1 1 2 2 1 2 1 1 1 0 0 1 1 1 0 0 0 1 1 0 0 0 0 0 0 0 0 1 0 0 0 1 1 0 0 1 1 0 0 1 1 0 1 1 1 0 0 0 2 1 0 2 1 2 0 0 1 0 0 0 1 0 0 0 0 1 0 1 1 2 0 0 1 0 1 1 0 0 1 1 0 1 1 0 0 0 0 1 0 1 1 1 0 0 0 2 1 1 0 0 0 0 2 0 2 0 0 0 2 2 2 0 1 0 1 1 0 1 0 0 0 0 2 0 0 0 1 1 2 2 1 1 1 1 0 1 0 0 0 2 2 2 2 2 2 0 1 0 0 0 1 2 0 0 0 2 1 1 0 0 1 0 0 1 0 1 0 1 0 1 1 1 1 0 1 1 0 0 0 0 0 2 1 1 0 0 1 2 0 1 2 0 0 0 0 0 0 2 0 0 0 0 0 0 0 0 0 0 0 0 0 0 0 0 0 0 0 0 0 0 0 0 1 0 0 1 1 0 0 0 2 1 1 1 0 0 1 0 0 0 0 0 1 1 1 2 0 0 2 0 0 1 0 2 1 2 2 2 2 0 0 1 0 0 1 2 0 0 0 0 2 1 0 2 0 0 0 1 1 1 1 2 2 1 1 2 1 2 2 0 0 1 1 0 0 0 2 0 0 2 0 1 1 0 0 0 0 0 0 0 0 0 0 0 2 1 1 0 1 0 1 0 0 0 0 2 0 0 0 0 1 0 1 0 0 0 0 1 0 2 0 1 1 1 1 1 0 0 0 1 1 0 1 0 1 1 0 0 2 1 1 2 0 0 0 1 0 1 1 2 0 0 0 1 0 0 1 1 1 1 0 1 1 1 0 0 1 0 0 0 1 1 1 1 2 0 1 1 0 0 1 1 1 0 0 0 1 0 0 1 2 0 1 0 2 0 1 0 1 0 1 0 0 1 1 0 2 0 2 0 0 0 0 0 0 0 1 1 0 1 1 0 1 0 0 0 0 1 0 0 0 0 0 2 0 0 1 1 1 0 0 0 1 1 0 1
24 0 0 2 0 1 1 1 1 2 1 0 1 1 1 0 0 0 0 1 0 1 0 1 1 1 1 0 2 1 2 1 1 1 0 0 2 1 1 0 0 0 0 0 2 0 0 0 2 0 0 0 0 0 1 1 0 0 1 0 0 0 0 0 0 1 1 1 0 0 0 1 0 2 0 2 2 0 1 0 1 2 0 0 0 0 0 0 1 2 0 0 1 0 0 0 0 2 2 2 0 2 0 0 1 0 2 2 0 2 0 2 1 2 2 1 2 0 1 0 1 1 2 0 2 0 2 0 2 0 2 1 0 0 0 0 1 0 0 0 0 2 1 0 1 1 0 0 0 0 0 1 1 1 0 0 0 0 0 0 1 1 0 2 2 1 0 0 0 1 0 1 0 1 0 0 0 1 0 1 0 2 1 2 2 1 2 2 1 1 1 2 2 0 2 0 1 0 0 0 0 0 1 1 0 0 1 1 1 0 2 2 1 0 2 2 1 0 2 1 1 0 0 1 0 0 0 2 0 2 0 0 0 0 1 0 0 2 2 1 0 0 2 0 0 0 1 0 2 0 0 0 0 0 0 1 1 1 0 0 0 0 0 2 1 0 0 1 1 1 0 2 1 2 0 0 0 0 1 0 1 0 1 1 0 1 0 0 1 1 0 0 0 2 1 1 2 1 0 1 2 1 2 1 0 1 1 0 1 0 1 1 0 1 2 1 1 0 0 1 0 0 2 2 1 0 1 0 0 0 0 0 0 1 0 0 0 2 0 0 0 1 2 2 2 0 0 0 1 2 0 0 1 1 0 1 1 1 0 2 2 2 2 0 2 0 0 2 2 0 0 0 0 0 0 0 1 0 0 1 0 0 2 1 0 0 0 1 1 0 0 0 1 0 2 1 1 0 0 0 0 0 1 2 1 1 1 1 1 0 0 1 0 0 0 2 1 0 0 0 0 2 0 0 0 1 1 0 1 0 1 0 0 0 0 0 0 1 1 0 2 0 0 1 0 2 1 0 2 1 0 1 0 2 2 1 1 2 1 0 1 0 1 0 0 2 2 2 1 1 0 0 1 1 1 1 0 2 0 1 1 2 0 0 0 1 0 0 0 0 1 1 1 2 2 0 0 1 1 1 1 1 1 1 0 0 2 1 0 1 0 1 0 1 2 0 1 2 1 2 1 2 0 0 0 1 1 0 0 2 1 0 2 2 1 1 1 0 1 2 0 0 2 1 2 1 0 1 1 1 0 0 0 2 0 0 0 1 0 1 1 0 0 0 0 0 0 0 0 0 0 0 1 0 0 1 1 0 2 0 2 0 0 0 1 0 1 1 1 1 1 0 0 0 0 0 0 0 1 0 1 1 0 1 1 2 0 1 2 2 1 0 0 0 1 0 1 1 0 0 0 0 0 0 0 0 2 2 0 0 0 1 0 0 0 1 0 1 2 0 2 0 0 1 1 1 1 0 0 0 1 2 0 2 1 1 0 0 1 1 1 1 0 0 0 1 0 0 1 0 1 1 1 1 0 2 2 0 0 0 1 1 2 2 1 1 1 0 0 2 0 0 0 1 1 0 0 0 0 1 0 1 0 0 1 1 1 1 1 0 1 1 1 1 1 1 0 2 2 2 0 0 1 2 0 0 1 1 1 0 0 0 0 2 0 0 1 0 1 1 0 0 0 0 0 0 0 0 2 1 0 1 1 0 1 0 1 1 0 1 1 0 1 1 0 1 1 1 2 2 0 0 0 0 0 0 0 0 1 1 0 1 1 1 1 1 0 2 0 2 0 2 2 2 2 0 0 2 0 0 2 2 0 0 0 0 1 0 0 2 1 0 0 2 1 1 0 2 2 0 1 1 1 2 2 0 1 1 1 0 1 1 2 0 0 2 0 0 0 0 1 0 0 0 0 0 0 1 0 0 1 0 2 0 1 1 1 0 0 0 0 2 1 0 0 2 0 0 2 0 2 0 0 0 0 1 0 1 1 1 1 1 0 0 0 0 0 1 0 0 0 0 0 0 2 2 2 2 0 0 0 1 0 2 0 0 1 0 1 1 1 0 1 1 1 1 0 1 1 1 0 0 1 1 2 1 1 2 1 1 2 1 0 2 0 0 0 0 0 0 0 0 1 1 1 1 1 0 0 0 2 0 2 0 1 1 1 1 0 1 1 0 2 0 1 1 0 0 0 0 0 0 0 0 0 2 0 0 0 0 0 0 0 0 0 0 0 0 1 2 1 1 0 2 2 0 1 0 1 0 0 0
25 1 1 1 0 0 1 1 1 2 2 0 0 1 0 0 0 0 0 2 2 0 1 1 1 0 1 0 2 2 2 1 1 2 0 0 1 1 0 1 0 1 0 1 2 1 0 0 2 0 0 0 1 1 1 1 0 0 0 0 0 0 0 0 0 1 1 1 0 0 0 1 1 1 0 2 1 0 2 0 0 0 0 1 1 0 0 0 1 1 0 0 1 1 1 1 1 1 0 0 0 1 0 0 1 1 1 1 1 1 0 2 2 2 2 2 2 0 0 0 2 0 1 1 0 1 0 1 2 0 0 1 0 1 1 0 1 0 0 2 0 2 0 0 0 1 0 0 0 0 0 1 1 1 1 0 0 0 1 0 0 0 2 0 2 2 0 1 0 1 1 2 1 1 1 0 1 0 0 0 0 0 0 2 1 1 2 2 1 0 0 0 0 1 1 1 2 0 0 1 1 1 0 2 1 1 1 1 0 0 0 2 1 0 1 2 2 1 2 1 1 0 0 2 0 1 1 2 0 1 0 0 0 0 2 0 0 1 1 1 0 0 2 2 0 0 0 0 2 0 0 0 2 0 0 0 0 0 0 0 1 0 0 2 2 0 0 0 2 1 1 0 2 2 0 0 1 1 1 0 1 1 1 1 1 1 2 1 0 1 1 0 1 2 2 1 2 0 0 1 1 0 2 1 1 0 0 1 1 0 0 2 0 0 1 0 0 0 0 1 1 1 1 1 0 0 1 0 0 0 0 2 0 1 0 0 0 0 0 0 1 1 2 2 1 0 0 0 1 2 1 1 0 1 1 1 0 2 1 0 1 1 2 0 1 0 1 1 2 1 1 1 0 0 0 0 1 1 1 1 1 1 1 1 1 1 0 0 0 2 1 2 1 0 2 0 0 0 1 1 1 1 1 1 1 1 1 0 0 0 1 0 0 1 1 2 0 0 0 0 0 2 0 1 0 0 2 0 0 0 1 0 0 1 1 1 0 1 0 0 2 0 0 1 0 1 1 0 2 1 0 0 0 2 1 1 0 2 2 2 0 1 0 1 0 1 1 0 2 0 1 1 2 2 0 0 0 2 0 0 2 1 0 1 0 2 0 2 1 0 0 0 1 2 1 0 1 0 0 1 2 0 2 0 0 0 2 1 0 1 0 1 1 1 2 0 0 2 1 1 0 2 1 1 1 0 0 0 1 1 1 0 1 1 0 0 0 1 1 1 1 1 1 1 1 0 0 2 2 0 0 0 0 2 0 1 0 0 0 1 0 0 1 0 1 1 1 0 1 1 0 1 0 0 0 0 1 0 0 2 2 0 0 0 1 0 0 0 0 0 0 0 1 0 2 0 1 0 0 0 0 2 0 1 1 2 1 0 2 2 1 0 0 1 0 1 1 1 1 0 0 0 0 1 0 0 2 2 0 0 0 1 0 0 0 1 0 0 2 0 1 1 0 1 1 1 0 0 1 0 1 2 1 0 0 0 0 0 1 0 0 0 0 1 0 0 0 1 1 0 1 1 0 0 0 1 1 1 1 1 2 1 2 2 0 2 1 1 0 1 1 0 0 0 0 0 0 0 0 2 0 1 0 1 1 2 0 1 1 0 0 0 0 0 0 0 1 2 1 1 0 0 0 2 1 0 0 0 0 0 0 1 0 2 0 0 2 0 1 2 1 1 0 0 1 1 0 1 2 1 0 1 0 0 0 1 1 0 1 0 0 0 1 0 0 1 2 0 0 0 0 0 2 0 0 0 0 0 2 0 0 0 0 0 0 2 0 2 0 2 0 2 2 2 2 0 1 1 0 0 0 1 1 0 1 0 1 0 1 2 0 0 0 0 0 0 0 2 1 0 0 0 1 2 1 0 0 1 0 1 0 0 2 0 0 0 2 0 0 0 0 0 0 0 0 0 0 0 0 1 1 0 0 0 0 0 1 0 0 0 1 2 0 0 0 1 1 0 2 0 1 0 0 0 0 2 0 0 1 1 1 1 0 0 0 1 1 0 1 1 0 0 1 0 2 2 2 2 0 0 0 1 1 1 1 1 1 2 0 1 1 2 0 0 1 0 0 2 2 1 0 1 1 0 1 1 0 1 0 0 2 0 0 2 0 0 0 1 1 1 0 0 0 1 1 2 2 0 1 0 2 0 2 0 0 0 0 0 0 0 0 1 0 2 2 0 1 0 1 1 0 1 0 0 0 0 1 0 2 1 0 0 0 1 0 1 1 0 0 1 0 0 0 2 0 0 0 0 0 0 0 0
26 1 2 0 0 0 0 1 0 2 2 0 0 0 0 0 0 0 1 1 1 0 0 0 2 0 0 0 1 1 1 1 1 1 0 0 1 1 0 1 1 0 0 0 0 0 0 0 2 0 0 0 0 0 0 2 0 0 2 0 1 1 0 0 0 0 0 1 0 0 0 1 2 2 2 2 0 0 1 0 1 1 0 1 2 0 1 1 2 2 1 1 1 0 0 0 0 1 1 1 1 2 2 0 0 0 2 1 1 1 0 1 1 1 1 1 1 0 1 0 1 0 2 2 0 2 0 1 1 0 1 0 1 1 0 0 1 1 0 2 1 1 0 0 0 2 0 0 0 0 0 1 0 1 0 1 1 0 0 0 0 0 2 0 1 1 1 2 0 2 2 0 0 2 0 1 1 0 0 0 0 0 0 2 1 1 1 0 0 0 0 0 2 1 2 0 0 1 0 1 1 1 1 2 2 0 0 1 1 0 1 0 0 0 1 2 0 2 1 1 1 1 1 1 1 1 2 1 1 2 0 0 1 1 1 1 1 2 2 1 0 0 2 0 0 0 0 0 1 0 0 1 1 0 0 0 1 0 0 1 0 0 0 1 1 0 0 2 1 1 1 1 0 2 0 2 1 2 2 0 0 2 0 0 0 1 1 1 0 2 0 0 0 2 0 1 0 2 0 2 1 0 1 0 0 0 1 0 0 0 0 0 0 1 1 0 0 0 0 1 1 1 2 0 0 0 2 0 1 0 0 2 0 0 0 0 0 1 0 0 0 0 0 0 1 2 1 0 1 0 1 0 1 2 0 0 2 1 0 1 1 1 1 0 1 0 0 1 2 1 1 1 0 0 1 0 1 1 0 2 0 2 0 0 0 0 0 0 0 0 0 1 1 0 2 1 1 1 2 2 2 2 0 2 2 1 0 0 0 0 1 0 0 0 0 1 0 0 1 0 1 1 0 1 1 1 0 0 0 0 0 0 1 1 1 1 0 1 1 0 2 0 0 0 0 1 2 0 1 1 0 0 0 1 0 0 0 2 2 2 1 2 0 0 0 1 1 1 2 0 1 1 2 2 2 2 0 1 0 1 1 2 0 0 2 2 2 0 0 0 2 2 2 1 2 0 0 0 0 2 2 1 1 1 0 0 1 2 0 1 0 1 0 0 0 2 1 2 2 2 0 2 1 1 1 0 0 0 1 1 1 0 1 0 1 0 1 1 1 1 2 2 2 2 2 0 0 1 1 1 1 0 0 1 1 1 1 0 0 1 1 0 0 0 1 0 0 0 2 2 0 2 0 0 1 0 1 0 0 2 0 0 0 0 1 0 0 1 0 1 0 1 0 0 0 0 0 1 1 0 1 1 0 2 0 2 0 0 1 1 0 0 0 1 0 0 0 1 0 0 0 0 0 0 0 1 1 1 0 0 0 1 0 0 0 0 0 0 2 0 1 2 0 1 2 2 2 0 1 0 2 2 0 2 1 1 0 0 1 1 0 0 0 1 1 2 0 1 1 0 1 1 2 0 0 1 1 0 0 0 2 0 2 1 0 1 1 0 0 2 1 0 0 0 0 0 0 0 0 1 0 1 0 1 1 2 0 2 2 0 1 0 0 2 0 2 1 0 1 1 0 0 1 2 0 1 1 0 0 0 0 1 1 2 0 2 1 0 1 1 0 0 0 0 0 0 0 1 0 0 0 0 2 0 1 0 0 0 0 0 0 1 2 1 1 0 2 2 1 1 0 0 0 0 0 1 1 0 1 1 0 1 0 0 1 1 0 1 0 2 1 2 2 2 2 0 1 1 0 1 2 2 0 0 2 1 0 0 1 2 0 0 1 1 1 2 0 2 2 0 1 1 0 2 2 0 0 2 0 0 1 0 2 0 0 1 0 0 0 0 0 0 0 0 0 0 0 0 0 0 2 0 1 0 0 0 0 0 0 0 2 1 0 0 0 1 2 0 1 1 0 0 0 0 0 1 0 0 2 2 2 2 0 0 0 0 0 0 0 1 0 0 1 0 1 1 1 1 0 1 0 1 0 2 1 1 0 2 0 2 0 0 0 0 1 1 0 1 2 1 0 1 2 1 0 1 1 2 0 0 2 0 0 1 1 0 0 2 2 0 0 0 1 1 1 0 1 1 0 2 2 0 1 0 1 0 2 0 0 1 1 0 0 1 2 0 0 0 0 0 0 0 0 0 0 1 1 0 2 1 0 0 0 0 0 0 0 0 0 2 0 0 0 2 1 0 0 0 0 1 1 1
27 0 2 0 0 0 0 1 1 2 2 0 1 1 0 0 0 0 1 1 1 0 1 0 2 0 0 0 1 2 2 0 0 0 0 0 1 1 1 0 0 0 0 0 1 1 0 0 0 2 1 1 0 0 1 1 1 0 2 0 1 1 0 1 0 0 0 1 0 1 1 1 2 1 1 1 0 0 2 1 1 2 0 1 2 0 1 1 1 2 0 1 1 0 0 0 0 0 0 0 0 2 1 0 0 0 2 1 1 1 0 1 1 1 1 1 1 0 1 0 1 0 2 1 1 0 1 2 2 0 0 0 0 1 0 0 0 0 2 0 2 0 0 0 1 0 0 0 0 0 0 1 0 0 0 0 1 1 2 0 0 0 2 0 1 2 0 0 1 2 0 0 0 1 0 0 1 0 0 0 0 1 0 2 2 2 2 1 1 1 1 1 0 0 1 0 1 0 0 0 0 0 0 2 1 1 1 0 1 0 1 1 1 0 0 2 1 1 0 0 2 1 1 2 0 1 1 2 1 2 0 0 0 0 1 0 0 2 2 1 0 1 2 0 0 0 1 0 2 0 0 0 2 0 0 0 0 2 0 0 0 0 0 1 1 0 1 1 2 1 1 0 1 1 0 0 0 0 1 0 0 2 1 1 0 2 2 0 1 2 1 0 0 2 2 1 2 0 1 1 1 0 2 1 0 0 0 0 0 0 0 0 0 0 2 0 0 1 0 0 1 1 2 1 1 0 1 0 0 0 0 0 0 1 0 0 0 0 0 0 1 1 2 1 1 0 0 0 1 2 0 0 0 2 2 0 1 2 0 2 2 2 1 0 1 0 0 2 2 0 0 0 1 1 0 0 0 0 0 1 0 0 1 1 0 0 0 0 0 1 1 1 0 1 2 2 2 0 2 1 2 2 1 1 0 0 1 0 0 0 0 1 0 1 1 1 0 0 1 0 1 0 0 0 2 2 0 0 0 0 1 0 0 0 0 1 0 1 2 2 1 0 0 1 0 1 1 0 1 1 0 0 0 1 1 1 0 2 1 2 1 1 0 2 0 2 2 1 2 0 1 1 1 1 2 0 2 1 0 0 2 1 0 1 0 1 0 1 0 0 0 0 1 0 1 0 1 0 1 0 0 0 2 1 1 1 1 1 0 0 0 2 0 1 1 1 1 2 0 1 0 2 1 0 0 0 0 1 1 1 1 1 2 1 1 0 1 1 1 1 2 1 2 0 2 0 0 2 2 0 0 0 1 1 1 1 1 0 0 0 0 0 1 0 0 1 1 1 1 1 1 1 0 0 0 0 0 1 2 1 2 0 1 0 0 1 0 0 0 0 0 0 1 0 0 0 1 0 1 0 1 2 0 1 0 1 1 0 1 1 0 0 0 1 0 1 1 1 0 1 0 1 1 0 0 0 2 1 0 0 0 1 1 1 1 1 1 0 1 1 1 1 1 1 2 1 1 0 1 0 2 1 0 2 2 1 0 0 1 1 1 0 0 1 1 1 0 2 0 2 0 0 1 0 0 2 2 1 1 1 2 0 2 1 1 2 0 1 1 2 0 0 1 1 0 0 0 0 0 2 0 1 0 0 1 1 2 2 2 0 2 0 0 0 0 0 1 1 1 1 0 0 2 2 0 2 2 1 1 0 1 2 0 2 0 0 1 0 0 2 0 0 0 0 0 1 0 1 0 0 0 0 0 0 0 0 0 0 1 0 0 1 1 0 0 0 2 0 1 1 0 0 0 1 1 1 0 0 1 1 0 1 1 1 1 1 1 2 0 2 0 2 2 2 2 0 0 1 0 0 1 1 0 1 1 1 1 0 0 1 0 0 0 1 1 1 0 1 1 0 1 0 2 2 2 0 0 2 0 0 0 0 1 1 0 2 0 0 0 0 0 0 2 0 1 0 2 0 0 0 2 0 2 0 1 1 1 0 0 0 0 2 0 0 0 0 0 0 2 1 0 1 0 0 0 2 0 1 1 1 1 1 1 0 0 1 0 0 1 0 1 2 0 0 1 0 1 1 0 0 0 1 0 1 1 1 1 1 0 1 1 1 0 0 0 2 0 0 2 0 2 0 1 1 0 1 1 2 0 0 0 0 0 2 0 0 0 1 1 0 0 0 2 1 1 0 2 1 1 0 2 0 2 0 1 0 1 0 0 0 1 1 0 0 1 1 0 0 1 0 0 0 0 0 0 1 0 0 0 0 0 0 0 1 0 1 0 0 0 2 0 0 2 2 2 1 0 0 0 0 1 1
28 0 2 1 0 0 0 1 0 1 0 1 0 1 1 0 0 0 0 2 1 1 0 1 2 0 0 0 2 2 2 0 0 1 2 0 2 2 0 0 0 0 0 0 2 0 0 0 2 0 0 0 0 0 2 1 0 0 0 1 2 2 0 0 0 0 0 0 0 0 0 0 1 2 1 2 1 0 1 0 1 1 0 0 2 1 0 1 1 1 0 1 1 1 1 0 0 2 2 2 1 2 2 0 0 0 2 0 2 0 0 2 1 2 2 1 2 0 1 0 0 1 1 0 1 0 1 2 2 0 0 0 0 0 0 0 0 0 0 0 1 1 0 0 2 2 1 0 0 0 0 0 0 0 0 0 0 1 0 0 1 0 1 1 2 2 0 0 1 2 0 0 0 1 0 0 2 1 0 1 0 0 0 2 0 0 2 1 1 0 0 0 1 0 1 0 1 0 0 1 1 1 0 2 0 0 2 2 0 0 0 1 2 0 2 2 1 0 1 1 1 0 1 2 0 0 0 1 0 1 0 0 0 0 1 0 0 1 2 0 1 1 2 0 0 0 1 0 1 1 1 1 1 0 0 0 1 2 1 1 0 1 0 0 0 0 0 0 1 1 0 1 1 2 1 1 0 0 2 0 1 1 0 1 0 1 2 2 0 2 2 0 0 2 2 0 1 1 0 2 1 0 1 1 0 0 1 1 1 0 1 1 0 1 0 1 1 1 1 0 1 2 1 1 1 0 0 0 1 1 0 1 0 2 0 0 0 1 1 2 1 2 1 2 1 0 0 0 1 1 0 0 0 1 0 1 1 0 0 1 1 1 1 0 0 1 1 1 2 0 0 0 0 0 0 0 2 1 1 2 1 0 1 0 0 1 0 0 0 1 1 1 1 0 2 2 2 1 1 1 1 1 0 2 2 0 1 1 1 0 0 2 0 1 1 1 0 0 0 0 0 2 0 1 1 1 2 0 1 0 2 0 0 1 1 0 0 1 0 1 2 1 1 1 0 2 1 0 1 0 0 0 0 2 1 0 1 2 1 2 1 2 0 2 0 2 2 1 2 0 1 1 1 1 1 0 1 1 0 1 0 2 0 2 0 1 0 1 0 0 1 1 1 2 1 0 1 0 0 0 2 2 1 0 0 0 2 1 0 0 0 2 0 0 0 2 0 2 1 1 1 2 0 1 1 1 1 0 1 0 2 0 1 0 1 0 1 0 2 2 1 1 2 1 2 0 0 1 1 1 1 0 0 1 2 1 1 2 1 0 0 1 1 0 0 2 2 1 0 1 0 1 0 0 0 0 1 0 1 1 1 0 0 1 1 1 0 1 1 1 1 0 1 0 0 1 1 0 0 0 0 2 1 1 0 2 0 0 0 1 1 0 0 0 1 0 1 1 1 0 0 0 0 1 0 1 2 1 0 0 0 2 0 0 0 0 1 0 2 0 1 1 1 2 2 1 1 0 0 0 1 1 0 1 0 0 0 0 0 0 0 0 0 1 1 1 0 1 1 0 1 1 0 0 1 1 2 0 0 0 2 0 2 0 0 1 1 2 2 2 0 0 0 2 0 0 0 0 0 1 0 2 0 0 1 1 1 2 1 0 2 2 0 0 0 1 0 1 2 1 1 0 1 1 1 0 0 1 1 0 1 1 0 1 0 1 1 0 0 1 0 0 0 0 1 0 1 0 1 0 0 1 0 0 0 0 1 0 0 0 0 0 1 1 0 0 2 0 0 0 0 0 0 2 2 0 0 1 0 2 0 2 0 0 1 1 0 1 1 2 1 1 2 2 1 1 1 0 0 2 2 2 0 0 2 0 0 0 1 2 0 0 1 0 0 1 1 0 2 0 1 2 2 2 1 0 0 2 0 0 0 0 1 0 0 1 0 0 1 0 1 0 1 0 0 1 1 0 0 0 2 0 0 0 0 0 0 0 0 0 1 0 0 0 0 0 1 0 2 0 1 0 0 0 0 1 0 1 1 1 1 1 0 0 0 0 0 0 0 0 0 2 1 1 2 0 2 2 0 0 0 2 0 0 2 2 0 1 0 2 0 1 0 0 0 2 0 0 2 0 1 1 2 0 2 2 0 1 0 0 1 0 0 1 0 0 0 0 1 1 0 0 0 0 0 0 0 0 2 0 1 0 1 0 2 0 2 0 0 0 0 1 1 0 1 1 0 0 1 1 0 0 0 0 0 0 2 0 1 0 0 1 0 0 0 0 0 1 0 1 0 0 1 1 1 0 0 1 1 0 1 1
29 0 1 1 0 0 1 2 0 1 1 0 0 2 2 0 0 0 2 2 2 0 0 0 2 0 0 0 2 2 1 0 2 1 1 0 2 1 0 0 0 0 0 0 2 0 0 0 2 1 0 0 0 2 0 2 0 0 0 1 2 2 0 0 0 0 0 2 0 0 0 0 2 2 2 2 0 0 2 0 1 2 1 0 1 0 0 0 1 1 0 0 1 0 0 0 0 0 0 0 0 2 1 0 0 0 2 1 1 1 0 1 0 1 2 1 1 0 0 0 1 1 2 0 2 0 2 0 2 0 0 0 0 0 0 0 0 1 0 1 2 0 0 0 0 1 0 0 0 0 0 0 1 0 1 1 0 1 0 0 1 1 2 0 0 1 0 0 0 0 0 2 1 2 1 1 1 0 0 0 0 0 0 2 2 2 1 2 0 0 0 0 2 2 2 2 2 0 0 0 0 0 0 1 1 1 1 1 1 0 1 2 0 0 0 2 0 2 1 1 1 0 0 1 1 0 1 1 0 1 0 0 2 0 2 2 0 2 2 1 0 0 2 0 1 1 1 0 2 0 0 0 2 0 0 0 0 2 1 1 1 1 0 0 0 0 0 1 2 2 0 0 0 2 0 0 0 1 2 0 1 1 1 1 0 1 2 0 1 2 2 1 0 2 2 1 1 1 1 2 0 0 1 0 0 0 1 0 1 0 1 0 0 1 1 0 1 0 0 0 2 1 1 0 1 0 2 0 0 0 0 2 0 1 0 0 0 2 0 0 1 1 2 1 0 0 1 1 0 1 0 0 0 0 0 2 0 0 0 0 1 1 2 0 1 0 2 2 2 0 0 0 0 0 0 0 1 0 0 2 1 1 2 2 0 0 0 0 0 1 0 0 0 0 2 0 0 1 0 0 0 0 1 2 1 0 0 0 0 0 1 0 0 1 1 1 0 1 0 0 0 1 0 0 0 1 1 1 2 2 2 1 0 1 1 0 0 1 2 2 1 0 0 1 0 1 1 1 1 2 0 0 0 1 0 0 0 2 1 2 1 2 1 0 0 0 0 2 1 2 0 0 1 1 1 1 0 2 0 1 0 1 1 0 0 1 0 1 0 1 1 1 0 1 1 0 0 1 1 1 1 1 2 1 1 1 2 2 0 0 0 2 0 1 1 1 1 1 0 1 1 1 1 1 2 0 0 2 0 2 0 2 1 1 1 0 0 1 1 2 2 2 2 1 2 0 0 1 1 2 1 0 0 2 0 0 0 0 0 0 0 0 0 0 0 1 1 1 2 0 1 0 1 0 0 1 1 1 2 1 2 0 0 0 1 0 0 0 0 0 1 0 1 0 0 0 1 0 1 0 1 1 0 2 0 2 1 0 0 0 1 0 0 0 2 0 0 1 0 1 0 0 0 0 0 0 2 1 0 0 0 1 0 0 0 1 0 1 2 0 2 1 0 1 1 1 1 0 1 0 0 2 1 1 0 0 0 0 0 0 0 0 1 0 0 2 0 2 0 1 1 0 1 0 0 1 0 0 0 0 1 0 2 2 0 2 1 2 1 1 0 0 0 1 1 0 0 0 0 1 0 0 0 1 0 2 0 2 2 1 2 1 0 1 0 0 0 2 1 1 0 0 1 2 0 1 1 2 2 0 1 1 0 2 0 1 2 0 0 1 1 1 1 1 1 0 0 0 0 0 0 0 1 0 0 2 0 1 1 1 1 0 1 0 0 1 2 1 1 1 0 0 0 0 0 0 0 0 0 0 0 0 0 0 2 1 0 1 0 1 0 1 2 1 0 1 0 1 0 0 1 1 0 1 0 0 1 0 0 1 0 0 1 0 0 2 1 1 2 0 1 1 1 2 1 0 0 1 1 0 1 1 2 0 0 2 0 0 0 0 0 0 0 0 0 0 0 0 1 0 1 0 0 0 0 0 0 0 0 0 2 2 0 0 0 0 0 0 2 1 1 0 0 1 0 2 0 0 0 0 2 2 0 0 0 0 0 1 0 0 0 2 0 0 2 1 2 2 0 1 0 0 0 2 1 1 0 1 0 0 0 1 0 0 0 2 0 1 1 1 0 0 2 1 2 1 1 1 0 0 1 0 0 1 1 0 0 1 1 0 0 0 2 2 1 0 0 0 0 0 2 0 2 1 0 0 1 0 0 0 1 1 0 0 0 2 1 0 2 2 1 0 0 0 0 2 0 0 1 0 0 0 0 2 0 1 0 0 1 1 1 1 1 2 1 0 0 0 0 0 0 0
30 0 1 1 0 0 1 1 1 2 1 0 1 0 0 0 1 0 1 2 2 0 1 1 1 0 1 0 2 1 1 2 1 0 1 1 2 2 0 0 0 0 0 0 1 1 1 0 0 1 0 1 1 1 1 1 0 0 1 1 0 0 0 0 0 0 0 0 0 1 2 1 1 2 1 2 1 0 1 0 1 2 0 1 1 0 0 2 2 2 0 1 1 0 0 0 0 1 1 1 1 2 1 0 1 1 2 1 1 1 0 1 0 1 2 1 1 1 1 0 0 0 2 1 0 2 0 0 2 0 1 0 0 0 0 0 1 0 0 0 1 1 0 1 0 0 0 0 0 1 0 0 1 1 0 0 1 1 0 0 1 1 2 0 1 2 0 2 0 2 2 1 1 1 0 0 2 1 0 1 0 1 0 2 1 1 1 1 0 0 0 1 2 1 2 0 2 0 0 0 0 1 0 1 1 1 1 2 1 0 1 1 1 0 1 1 0 0 1 0 2 0 1 2 0 0 0 1 0 0 0 0 0 1 1 0 1 2 2 2 0 0 2 0 0 0 0 0 2 0 0 0 2 0 0 0 0 1 0 0 1 0 0 0 1 0 1 0 2 2 0 2 2 2 0 0 0 1 1 0 1 1 2 2 0 2 2 2 0 2 0 1 0 2 2 1 1 1 0 1 1 0 1 1 0 0 0 1 1 0 1 1 0 2 2 0 1 0 0 0 1 1 1 1 0 0 2 0 0 1 0 1 0 2 0 0 0 0 0 2 1 2 2 1 1 0 0 0 1 2 1 1 0 2 1 0 2 0 0 1 1 2 1 1 0 0 1 2 2 0 0 0 0 0 0 0 0 0 0 1 1 0 2 2 0 1 0 1 1 1 0 0 2 0 1 1 2 0 0 0 0 0 1 1 1 1 1 0 0 1 0 2 1 1 1 2 1 0 0 0 0 2 1 1 0 1 0 0 1 0 1 0 1 1 1 1 0 0 0 0 1 0 0 1 0 2 1 0 1 2 0 0 0 1 0 0 0 0 0 0 2 0 0 0 1 1 0 1 1 1 0 0 1 1 1 0 1 1 0 0 2 1 0 1 1 2 1 0 0 0 1 1 1 2 0 0 1 1 1 1 1 1 1 0 0 0 2 1 0 0 0 2 0 0 0 2 1 2 2 2 0 2 0 0 0 1 1 1 0 1 1 1 2 1 2 0 0 0 2 2 1 1 2 1 1 1 1 2 2 0 0 0 0 2 0 0 0 1 0 0 0 0 1 0 0 1 1 0 1 0 0 1 0 0 1 0 1 0 0 2 0 0 0 0 1 0 0 1 0 1 0 1 1 0 1 0 1 0 0 0 0 2 0 1 0 1 1 0 1 1 0 0 0 1 1 1 1 1 1 0 0 0 0 0 0 1 1 1 0 0 0 1 0 0 0 1 1 0 1 1 1 0 0 0 1 1 1 0 1 0 0 0 1 0 0 0 0 1 2 0 0 0 1 1 1 1 1 2 0 1 0 0 0 0 0 2 2 0 0 0 1 1 1 0 0 0 1 1 0 1 0 1 1 1 0 0 0 0 0 1 1 0 0 0 1 1 1 1 2 1 1 1 0 0 0 0 0 2 2 2 0 0 0 2 0 0 1 1 1 0 1 1 0 2 0 2 2 0 2 2 0 0 1 1 1 0 0 0 0 0 0 0 1 1 1 1 0 0 1 0 0 1 2 0 1 0 2 1 1 1 1 0 0 1 0 0 0 0 0 2 0 2 1 1 1 2 1 0 0 2 2 2 2 0 0 0 0 1 0 1 2 2 0 0 0 0 2 0 1 1 0 0 1 1 1 2 0 2 2 0 2 1 0 2 2 0 0 2 0 0 0 0 1 0 0 1 0 0 1 0 0 0 1 0 1 0 1 0 0 0 2 1 1 0 1 0 1 2 0 0 0 0 1 0 0 0 0 0 2 1 0 0 2 0 0 1 0 0 2 2 2 2 0 0 0 1 1 0 0 0 0 0 0 0 2 2 2 1 0 0 0 2 1 1 2 2 0 1 0 1 0 1 0 0 1 1 0 0 2 1 1 0 2 1 0 1 0 1 0 0 2 0 0 1 0 0 0 1 2 1 0 0 1 1 1 1 1 1 1 1 1 0 1 0 1 0 1 1 0 0 1 1 2 0 0 2 0 0 1 1 1 0 0 0 0 2 0 0 2 0 0 1 0 2 0 0 0 0 0 1 1 1 0 2 1 1 0 0 0 0 2 1
31 1 1 1 0 1 2 0 0 2 1 1 0 0 0 0 0 0 0 1 1 1 0 2 0 0 0 0 2 1 1 1 1 2 0 0 1 1 0 1 1 0 1 0 2 1 1 0 0 1 1 1 1 2 0 1 1 1 0 1 0 1 0 1 1 1 1 0 0 0 0 1 2 1 1 1 0 1 2 1 0 1 1 0 0 0 0 0 2 2 0 0 2 1 0 0 0 1 0 0 1 1 1 0 1 1 1 1 1 1 0 1 2 2 2 1 1 0 0 0 1 0 2 1 1 0 1 2 2 0 1 0 0 0 0 0 0 0 0 2 1 1 0 0 0 0 0 0 0 0 0 1 0 0 0 0 0 1 0 1 0 0 2 0 2 2 0 1 1 2 1 0 0 1 0 0 1 0 0 0 0 1 0 0 0 0 0 1 0 0 0 1 1 0 1 0 2 1 0 1 1 1 0 1 1 1 1 0 1 0 0 1 0 0 1 2 1 1 0 0 2 1 0 1 1 0 1 1 0 1 0 0 0 0 1 0 0 2 2 1 0 0 1 0 0 0 0 0 1 0 0 0 2 1 1 0 1 1 0 0 0 0 2 2 1 0 0 1 1 1 0 1 1 1 0 0 0 0 1 0 2 1 2 2 0 1 2 1 0 2 1 1 1 2 1 2 1 0 0 0 0 0 2 0 0 0 0 0 1 0 1 0 0 2 1 0 1 0 0 0 1 1 1 0 1 0 1 1 0 2 0 1 0 2 1 0 1 1 0 1 0 1 2 1 0 0 1 1 1 2 1 1 1 1 0 1 0 0 0 1 1 1 1 0 1 0 0 0 1 1 1 1 1 1 1 1 2 2 2 2 0 0 2 2 0 0 0 0 0 1 0 0 0 0 2 0 0 0 1 0 0 1 1 1 1 1 2 0 0 0 1 1 0 1 1 2 1 1 0 0 0 1 0 0 1 1 1 0 2 1 2 0 1 1 1 1 0 1 0 1 1 0 0 0 0 1 1 0 1 1 0 0 0 1 1 1 0 2 0 2 1 1 0 0 0 1 1 1 2 0 1 1 2 2 1 0 1 2 1 0 1 1 1 1 0 0 0 1 1 0 0 0 1 2 1 0 1 0 0 1 2 2 2 1 1 1 1 1 0 1 0 0 0 1 1 1 1 2 1 1 1 2 0 0 0 1 1 0 0 1 1 0 1 1 1 0 0 0 1 1 2 2 2 0 2 0 0 0 0 2 0 0 0 2 0 1 0 1 1 0 0 0 0 0 1 1 0 1 2 0 1 1 0 0 1 0 1 2 2 2 2 0 0 0 1 1 0 1 0 1 0 0 1 0 2 0 0 0 0 0 0 2 1 0 1 2 0 0 2 2 1 1 0 0 0 0 0 1 0 1 0 1 2 1 0 0 1 1 0 0 0 1 0 0 0 1 0 0 2 0 1 1 2 2 2 0 0 0 0 0 2 2 2 0 0 0 0 1 1 1 1 0 1 0 0 0 0 0 1 0 1 1 0 0 1 2 2 0 0 1 1 0 1 1 1 1 0 0 0 2 0 0 2 2 0 1 0 1 0 1 0 1 0 1 1 0 1 1 1 0 1 0 0 0 0 0 0 2 0 0 0 0 1 2 0 1 1 1 0 0 0 1 0 2 0 0 0 0 1 1 0 0 0 0 1 0 0 0 0 0 0 0 1 0 0 0 0 0 2 0 0 0 2 0 0 0 2 1 2 2 0 0 0 1 0 0 0 0 2 0 0 1 0 0 1 2 0 2 0 2 0 2 2 1 1 0 0 1 0 0 1 2 2 0 1 1 1 1 0 2 0 1 0 0 0 2 2 2 2 1 1 2 1 1 2 0 0 2 1 0 1 1 0 0 0 2 0 1 1 0 1 1 1 0 0 0 0 1 0 1 1 0 2 0 1 0 1 0 0 0 0 1 0 0 0 1 1 0 1 1 1 0 0 0 0 2 0 1 0 0 0 0 0 0 0 1 1 0 1 0 1 1 0 0 2 2 2 1 1 2 0 1 0 0 2 2 0 1 0 1 1 0 0 0 0 2 0 0 2 0 2 0 2 2 0 0 2 1 0 0 2 0 0 0 2 0 0 1 1 0 0 0 1 1 0 0 2 0 0 1 2 0 1 0 1 1 1 0 0 0 1 1 1 0 1 0 1 1 2 1 1 0 1 0 0 0 2 0 0 0 0 0 0 1 0 1 1 0 1 2 1 1 0 2 0 0 0 0 1 1 0 1
32 0 1 2 1 0 2 2 0 0 0 2 2 2 0 0 0 0 1 2 2 0 0 0 2 0 0 0 1 2 2 0 2 1 0 1 2 1 0 1 1 0 0 0 2 0 0 0 2 0 0 0 0 0 1 2 0 0 1 1 2 1 0 2 0 0 0 0 0 0 0 1 2 2 1 2 0 0 1 0 1 2 1 1 1 0 0 0 1 1 0 0 1 0 0 0 0 1 1 1 1 1 0 0 2 2 2 1 1 1 0 1 1 1 2 2 1 0 1 0 1 0 2 1 1 1 1 0 2 0 0 0 1 1 0 0 1 0 0 1 1 1 0 0 0 1 0 0 0 0 0 1 0 0 0 0 0 0 1 0 1 1 1 1 1 0 0 0 1 2 0 0 0 1 0 0 1 2 0 0 0 2 1 1 1 0 1 2 0 0 0 1 0 0 0 0 1 0 0 0 0 0 0 1 1 1 1 1 0 0 0 1 1 0 1 2 0 1 1 0 2 0 1 2 0 0 0 0 0 0 0 0 0 0 2 0 0 1 1 1 0 0 2 0 0 0 0 0 2 0 0 0 1 0 0 0 0 2 1 1 0 1 0 2 0 0 1 0 2 2 0 1 1 2 0 0 1 0 1 0 0 2 0 0 0 1 1 1 0 1 0 0 0 1 1 0 2 1 0 2 1 0 2 1 1 0 0 0 0 0 0 2 0 1 2 1 0 1 0 1 0 0 2 1 0 0 0 1 0 1 0 1 1 2 0 0 0 1 0 0 0 0 2 1 1 0 0 1 1 1 1 1 0 1 0 1 1 0 0 2 2 2 1 0 0 2 0 1 2 1 1 1 0 0 0 1 1 1 1 2 1 1 0 0 0 0 0 0 0 0 0 1 1 0 2 0 0 0 1 1 1 1 0 1 1 0 1 0 0 0 2 0 0 1 1 2 0 0 0 0 0 2 0 2 1 1 0 1 2 2 2 1 0 0 0 1 0 0 1 1 0 0 0 0 2 2 2 0 0 0 2 0 0 2 2 2 0 2 0 2 1 1 0 1 1 2 1 2 1 1 0 0 2 2 2 2 0 2 1 1 0 1 0 1 1 2 1 1 1 1 1 0 0 2 2 0 0 1 2 1 1 1 2 2 0 0 2 1 1 0 1 1 0 0 0 2 0 2 1 1 1 2 2 2 2 0 0 1 0 2 0 2 2 1 1 0 0 1 2 2 1 2 2 0 2 0 0 1 1 1 1 0 0 1 1 2 1 2 0 2 2 0 1 0 0 1 1 1 1 0 0 1 0 0 1 0 1 0 1 1 2 0 1 0 0 1 0 1 1 1 0 1 0 0 0 0 0 1 1 0 0 1 1 2 0 2 1 0 2 2 0 0 0 0 2 1 0 1 0 1 1 1 0 1 0 1 1 1 0 0 0 2 0 0 0 2 0 1 2 0 1 1 0 1 1 1 1 0 2 0 0 2 1 1 0 0 0 0 1 0 0 0 1 1 1 1 0 2 1 0 0 1 1 0 1 1 1 0 1 1 1 0 2 1 1 1 1 1 0 1 0 1 1 0 0 1 0 0 0 1 0 1 1 1 0 1 1 0 1 1 1 1 1 1 0 1 0 1 0 0 0 0 0 1 1 0 0 0 0 0 0 2 0 2 1 1 1 0 1 2 2 2 0 0 1 0 0 0 0 0 0 0 1 0 0 0 1 0 0 0 0 1 2 0 1 0 2 2 2 2 0 0 0 1 0 0 0 0 0 1 1 2 0 1 1 1 1 2 0 2 0 2 1 2 2 0 0 1 0 0 0 0 1 0 1 1 1 0 0 2 0 0 0 1 1 1 1 1 1 1 0 1 0 2 2 0 0 1 1 0 1 1 2 0 0 2 0 0 0 0 0 0 1 0 0 1 1 0 0 0 1 0 1 0 0 1 0 1 0 0 0 1 0 0 0 0 2 0 2 1 2 0 1 0 0 1 0 0 2 1 1 1 0 0 0 0 0 0 0 1 0 1 0 0 1 1 1 2 0 0 0 2 0 2 2 2 0 0 1 1 1 0 0 0 1 1 0 1 2 2 0 0 1 2 1 1 1 0 0 1 2 0 1 1 0 0 1 1 1 0 0 0 1 2 1 0 0 0 1 1 1 1 2 1 1 0 2 1 0 0 2 0 0 1 1 1 1 0 2 1 0 0 0 0 0 2 0 0 2 0 0 0 0 1 0 1 1 0 1 2 1 0 0 2 1 0 1 0 1 1 1 0
33 1 1 2 1 1 2 0 0 1 1 1 0 0 0 0 0 0 0 1 1 1 1 1 1 0 1 0 2 2 2 1 1 1 1 1 1 2 0 0 0 0 0 0 2 0 0 0 2 0 0 0 0 0 1 1 1 0 1 0 1 1 1 0 0 0 0 1 0 0 0 0 2 2 2 2 0 0 2 0 1 2 0 1 1 0 0 0 2 2 0 0 2 1 0 0 0 0 0 0 0 1 0 0 0 0 2 1 1 1 0 2 1 2 2 1 2 0 0 0 2 0 2 1 2 0 1 0 2 0 1 0 0 0 0 0 1 0 0 0 1 1 0 0 2 2 1 0 0 0 0 0 0 1 0 0 1 2 0 1 0 0 2 0 1 2 0 1 1 2 0 0 0 1 2 0 2 1 0 1 0 0 0 2 1 1 2 1 0 0 0 0 2 0 2 0 1 0 0 2 2 0 0 2 2 1 1 1 1 0 0 1 1 0 2 2 1 1 2 1 1 0 0 2 0 0 0 2 0 1 0 0 1 1 1 0 1 2 2 2 0 0 2 0 0 0 1 0 1 1 1 1 1 0 1 0 1 1 1 0 0 0 1 0 0 0 2 0 0 0 0 2 1 1 0 0 0 1 1 0 0 1 0 0 0 1 1 0 1 2 2 1 0 2 2 0 2 0 0 1 0 0 1 1 1 0 0 0 0 0 0 1 0 2 2 1 0 0 1 0 2 2 2 1 2 0 1 0 1 0 0 2 0 0 0 0 0 2 0 0 0 0 2 2 0 0 0 0 1 2 0 0 0 1 1 1 1 2 0 0 0 0 2 0 2 1 1 0 0 0 0 0 0 0 1 0 2 0 0 2 0 1 0 0 1 0 0 1 1 0 0 2 0 1 2 1 1 0 1 1 1 1 1 2 1 0 0 0 0 1 0 0 0 0 0 0 0 1 0 1 1 1 0 0 2 2 0 0 0 0 1 0 0 0 0 1 0 1 1 0 2 0 0 2 0 1 1 0 2 0 0 1 0 1 0 0 0 1 0 1 1 1 0 0 1 1 0 1 2 1 0 0 2 2 1 0 1 0 0 0 2 2 0 0 1 2 1 1 0 1 0 0 1 2 2 0 0 1 1 1 1 0 1 1 0 0 1 2 0 0 0 2 1 1 1 0 0 2 0 2 1 2 1 1 2 0 0 0 0 2 0 0 0 0 0 0 2 0 1 1 1 1 2 2 2 0 0 2 2 0 0 0 0 1 1 1 1 1 0 0 0 0 1 0 0 1 1 2 0 0 0 2 0 0 0 0 2 1 1 2 1 0 2 0 1 2 0 1 0 1 1 0 1 0 0 0 1 0 0 0 0 2 0 2 0 2 0 0 1 1 0 0 1 1 0 1 0 1 0 0 0 0 1 1 0 0 2 1 0 0 1 1 1 0 0 0 0 1 2 0 2 1 0 1 2 2 2 0 1 0 1 2 1 1 1 1 0 1 1 1 1 0 1 0 0 0 0 1 2 1 0 1 0 0 0 2 2 0 0 0 2 0 2 2 2 2 0 0 0 2 1 0 0 2 2 0 0 0 0 1 0 1 0 1 0 2 0 2 2 0 0 0 0 0 0 1 0 2 1 1 0 0 0 2 0 0 1 1 1 0 1 1 1 2 0 1 1 0 0 0 0 0 0 0 1 0 0 0 0 0 0 0 1 0 0 1 1 0 1 0 0 1 2 0 0 0 2 1 1 1 0 0 1 0 1 1 0 0 2 0 1 1 0 0 2 1 0 0 0 2 2 2 1 1 1 0 1 1 0 0 2 1 0 0 0 0 1 0 0 1 1 1 0 1 1 0 1 2 2 0 1 2 1 2 2 0 0 0 2 0 2 2 1 1 0 2 0 0 0 0 0 0 0 0 0 0 0 1 0 0 1 0 1 0 0 0 0 0 0 0 0 1 0 0 0 1 1 0 2 0 0 0 2 1 0 2 0 1 1 1 1 1 0 0 0 2 2 0 0 1 0 2 0 0 2 2 2 2 0 0 0 2 0 2 1 1 1 1 0 1 1 1 0 0 2 1 0 2 2 2 0 0 2 1 2 2 0 2 0 0 2 0 1 2 0 0 0 0 1 1 0 0 1 2 1 0 1 0 0 0 2 0 2 0 1 0 1 1 0 0 2 0 1 0 0 1 2 0 1 1 1 0 0 0 0 2 0 1 2 0 0 1 0 1 0 1 0 0 0 1 0 0 0 1 0 0 0 0 0 0 0 0
34 0 0 1 0 0 1 1 0 1 1 0 1 1 0 0 0 0 0 1 1 1 0 0 2 0 0 0 2 1 1 1 1 1 0 0 1 1 0 0 0 0 0 0 1 0 0 0 1 1 0 1 2 2 0 2 0 0 2 1 1 2 0 1 0 1 0 0 0 0 0 0 2 2 0 2 1 0 2 0 2 2 0 0 2 0 0 1 1 1 1 1 2 0 0 0 0 0 0 0 0 1 1 0 0 0 2 0 2 0 0 1 0 1 1 0 1 0 0 0 2 0 2 0 1 1 1 1 2 1 1 1 0 1 0 0 0 1 0 1 2 0 0 0 0 0 0 0 0 1 0 1 1 0 0 0 0 0 0 1 2 1 1 1 1 1 0 0 0 0 0 0 0 2 2 0 2 1 0 0 1 2 0 2 2 2 1 1 0 0 0 0 2 0 2 0 2 0 0 0 0 1 0 0 0 2 2 1 0 0 1 2 0 0 2 2 0 0 2 0 2 1 0 1 1 0 2 2 0 2 0 0 1 1 1 0 1 2 2 1 0 1 2 0 0 0 1 0 2 0 0 0 0 0 0 0 0 2 1 1 0 1 0 0 1 0 1 0 2 1 0 2 0 1 0 0 0 0 1 0 1 1 0 0 0 1 2 1 1 2 1 1 0 2 1 1 1 1 0 2 1 1 1 0 0 0 1 1 1 0 1 1 0 2 1 0 0 1 0 1 0 1 0 0 2 0 2 0 1 1 0 0 1 2 0 0 0 1 0 1 1 1 2 1 0 0 1 1 1 1 1 1 0 2 1 0 1 1 0 2 2 2 1 0 1 0 0 0 1 1 1 1 1 1 1 0 2 2 2 2 0 0 1 1 0 0 0 0 0 0 0 1 0 0 2 0 0 0 0 0 0 0 0 2 2 0 0 1 0 0 1 0 0 0 0 2 1 1 0 1 1 0 0 0 2 1 0 0 0 0 0 0 0 2 2 1 0 0 0 0 2 0 1 1 2 2 2 0 2 1 0 0 0 2 1 1 0 2 1 1 1 1 0 0 0 0 0 1 1 1 0 0 1 1 1 1 0 1 0 1 2 2 0 0 0 1 0 1 0 1 0 0 0 1 1 0 1 0 1 0 0 0 2 2 0 0 2 1 0 1 0 1 0 2 2 0 0 2 1 1 1 2 0 0 0 1 0 1 1 1 1 1 1 0 1 0 2 1 2 2 1 2 1 1 1 0 0 1 1 2 1 0 0 1 1 1 1 0 0 1 1 0 1 0 0 0 0 1 1 0 0 1 0 0 1 0 1 2 2 2 2 0 0 0 1 0 0 0 0 0 0 0 0 0 0 0 1 0 0 0 0 2 0 1 0 2 1 0 1 1 1 0 0 1 0 0 0 1 0 0 0 0 1 1 0 0 1 2 0 0 1 1 1 0 0 1 0 1 2 0 2 0 1 1 2 0 0 0 0 0 1 2 0 2 0 0 0 0 2 0 0 0 2 0 1 1 0 2 1 1 0 0 2 0 0 1 1 0 1 1 0 1 2 1 0 0 2 1 0 1 0 1 0 1 1 0 0 0 0 0 0 0 0 1 0 1 0 1 0 0 0 0 0 2 0 2 1 1 2 2 0 0 0 2 0 1 1 0 0 0 0 1 1 0 0 0 0 0 0 0 0 0 0 0 0 1 0 0 0 0 0 0 0 0 0 0 1 0 2 0 0 0 2 0 0 0 2 2 1 1 1 0 1 0 0 1 1 0 0 1 0 2 0 0 2 2 0 1 1 2 1 1 2 2 2 0 1 1 0 0 1 1 0 0 1 0 1 0 0 2 0 0 1 0 0 2 1 2 1 0 0 0 1 2 1 0 0 1 1 0 1 1 1 1 0 2 0 0 1 0 1 1 0 0 0 0 0 0 1 0 1 0 0 0 0 0 0 1 0 0 0 2 0 0 0 1 1 1 2 0 0 0 1 0 0 2 0 2 1 2 2 2 0 0 0 1 1 1 0 0 1 2 1 2 2 1 2 1 0 0 0 1 0 1 1 2 0 1 0 2 0 1 0 0 1 1 0 0 1 0 0 1 1 1 2 1 1 1 1 1 2 0 0 2 0 0 1 0 1 1 0 0 2 2 2 1 1 1 1 1 1 0 2 1 1 0 2 1 0 1 1 0 1 0 1 1 1 1 1 0 0 0 0 0 0 0 1 0 1 0 0 0 0 1 0 0 0 0 1 2 1 1 0 2 1 0 0 0 1 1 0 1
35 1 0 2 0 0 1 0 0 2 1 0 1 2 1 0 0 0 1 0 0 1 0 0 2 0 0 0 2 1 1 2 1 1 0 0 2 1 1 0 0 0 0 0 0 0 0 1 0 2 0 1 0 0 1 1 0 0 0 1 0 0 0 1 0 0 0 0 0 0 0 0 2 1 1 1 0 0 2 0 0 2 0 1 1 0 0 0 2 2 0 0 2 1 0 0 0 0 0 0 0 2 0 0 2 1 2 2 0 2 0 0 1 2 2 2 2 0 1 0 1 1 2 1 1 1 1 0 1 0 2 1 0 0 0 0 0 0 0 0 0 2 0 0 0 0 1 0 0 1 0 0 1 0 1 0 1 0 0 0 1 1 0 2 0 1 0 0 0 1 0 1 0 2 0 0 2 1 1 0 0 0 0 2 1 1 1 1 0 0 0 1 2 0 2 0 0 1 0 0 0 0 0 0 0 1 1 0 2 0 0 1 1 0 0 2 0 0 2 1 1 0 1 2 0 1 1 1 1 0 0 0 1 1 1 0 0 2 2 2 0 0 2 0 1 1 1 0 2 0 0 0 2 0 0 0 0 1 0 0 0 0 0 0 0 0 1 0 1 1 0 2 1 1 0 0 0 0 1 0 1 1 0 0 1 1 2 1 1 2 2 0 1 2 1 1 2 1 0 1 2 0 2 1 0 1 0 0 0 0 0 1 0 1 0 0 1 0 1 0 2 2 1 0 1 0 1 0 1 1 0 1 0 2 0 0 0 2 0 1 1 1 2 2 1 0 0 0 0 1 0 0 0 1 0 1 1 1 1 1 2 2 1 0 1 1 0 1 2 1 1 1 0 0 1 0 2 1 1 2 1 0 0 0 0 0 0 0 0 0 0 1 0 1 2 1 1 0 0 0 0 0 0 2 2 1 1 1 0 0 0 0 0 1 1 1 0 1 0 1 0 0 0 1 0 0 2 0 1 2 2 1 1 1 1 1 0 2 1 0 2 0 0 0 0 1 1 0 1 1 0 0 0 1 1 1 0 2 0 1 0 1 1 0 0 1 1 0 2 1 0 0 2 2 0 0 0 2 0 0 2 1 0 0 1 1 1 1 1 0 0 0 0 0 0 0 0 1 1 0 0 0 2 1 0 0 2 1 0 0 0 2 0 1 1 1 1 1 1 2 1 1 0 1 1 0 0 1 0 2 0 1 1 1 0 0 1 1 1 1 0 1 1 1 2 1 0 0 0 2 1 0 0 1 1 1 1 0 0 0 0 0 0 1 0 0 0 1 1 0 1 1 2 0 0 2 2 1 1 2 1 0 0 0 0 0 0 2 1 2 0 0 0 0 1 0 0 0 0 0 0 1 1 1 0 1 1 1 1 1 0 0 0 0 2 0 0 1 1 0 0 0 1 1 0 1 1 1 0 0 1 0 0 0 0 1 1 0 2 0 2 0 0 1 2 2 2 0 1 0 0 1 2 0 0 0 0 0 1 1 1 1 1 2 2 2 0 2 0 1 1 0 2 0 0 2 2 0 1 1 1 1 2 2 0 2 2 0 0 2 0 0 0 1 2 0 0 0 0 2 0 1 0 2 0 2 0 1 1 0 1 1 0 0 1 2 1 1 1 1 0 0 1 2 0 1 1 1 1 0 0 1 0 2 0 0 2 0 0 0 0 0 0 0 2 0 1 0 0 0 0 0 1 1 1 1 0 0 2 0 0 0 2 1 1 0 2 1 1 1 1 0 0 2 0 0 0 0 1 1 1 2 1 1 2 1 0 1 1 2 1 1 2 2 1 1 0 0 0 1 1 1 0 0 1 1 0 0 2 2 0 0 0 0 0 2 2 2 2 0 1 1 1 2 1 0 0 2 0 0 0 0 2 1 0 2 0 1 1 0 1 1 1 0 0 1 1 0 0 0 1 0 0 0 0 0 0 0 0 0 0 1 1 0 1 0 1 0 0 2 0 0 1 0 0 2 0 1 1 0 0 0 0 0 0 2 2 0 0 0 0 2 0 0 2 2 2 2 0 0 1 2 0 2 0 0 1 0 0 1 0 1 2 2 2 0 0 2 2 1 0 1 2 1 1 0 2 1 0 0 1 1 1 2 0 0 0 1 1 0 0 0 0 1 1 0 1 0 2 0 2 0 2 0 0 0 0 1 0 0 2 0 2 1 2 1 1 1 2 1 1 0 0 0 1 1 1 0 0 0 0 0 0 2 0 0 0 0 0 2 0 0 0 0 1 0 0 0 0 0 0 0
36 0 2 1 0 0 0 2 0 1 1 1 0 0 0 0 0 0 1 1 1 1 0 0 2 0 0 0 2 2 2 0 1 2 1 0 1 2 0 1 1 0 0 0 0 0 0 0 2 0 0 0 0 0 1 0 2 0 1 1 0 1 0 1 0 0 0 1 0 1 0 0 2 2 2 2 0 0 2 0 0 1 0 0 0 0 0 0 2 2 0 0 0 0 0 0 1 0 0 0 0 2 0 0 0 0 2 1 1 1 0 2 0 2 2 0 2 0 0 0 2 0 2 0 2 0 2 0 1 0 0 0 0 0 0 0 1 0 0 1 0 2 1 0 0 1 0 0 0 0 0 0 1 1 0 0 1 1 1 0 1 1 1 1 0 1 0 0 0 0 0 2 1 2 1 0 2 1 0 1 0 1 2 2 2 0 2 1 1 1 1 2 0 0 1 0 1 0 0 0 0 0 1 0 0 1 0 1 1 0 0 1 0 0 1 2 1 2 0 0 2 2 0 2 0 0 0 1 1 1 0 1 1 1 1 0 0 2 2 1 0 1 2 0 0 0 0 0 1 0 0 0 1 0 0 0 0 2 1 1 0 1 0 0 0 0 0 1 0 1 0 1 0 2 0 0 0 0 1 0 0 2 1 1 0 1 2 2 2 2 2 2 1 2 1 1 2 1 0 2 2 0 2 1 1 0 0 1 1 0 1 1 0 2 2 1 0 0 1 0 1 1 2 1 2 0 2 0 2 1 0 1 0 1 0 0 0 2 0 0 0 0 2 1 1 0 1 0 1 2 0 0 0 2 1 0 1 0 0 2 2 2 0 1 0 0 1 1 2 1 1 1 0 0 0 0 1 0 0 1 0 1 0 0 0 1 0 0 0 1 1 1 0 1 2 1 1 0 0 0 0 0 0 2 2 0 1 1 0 0 0 0 0 0 0 2 0 0 0 0 0 0 0 0 1 1 0 0 0 1 1 1 0 2 2 0 0 1 1 0 1 0 0 0 1 2 2 0 2 1 0 1 0 2 1 1 0 1 0 2 0 2 1 0 0 0 0 1 1 1 0 0 2 2 2 2 0 2 1 0 1 1 0 0 1 2 1 0 0 0 2 2 1 2 2 0 1 0 0 1 1 1 1 1 0 0 1 0 0 1 0 1 0 1 1 1 1 1 0 1 1 2 2 2 2 0 0 2 0 2 0 2 1 0 1 0 0 0 1 1 2 2 2 2 2 0 0 0 0 2 0 0 0 2 1 0 0 0 0 0 0 0 0 1 0 0 0 1 0 1 0 1 1 0 0 1 1 1 1 2 2 0 1 0 0 1 0 2 0 2 0 0 1 0 0 0 0 0 0 0 0 1 0 2 0 2 1 0 1 1 1 1 0 1 0 0 0 1 0 1 1 1 0 0 0 0 0 1 0 0 1 2 0 0 0 1 0 0 2 0 0 0 0 1 1 1 0 1 0 0 1 0 1 1 1 0 0 1 1 0 0 0 0 1 1 1 0 2 0 0 2 0 0 1 0 1 1 0 0 0 1 0 1 1 1 1 0 2 1 1 0 1 1 2 1 1 0 1 0 1 0 1 0 1 2 2 1 2 2 0 1 1 0 0 0 0 0 1 0 0 0 0 0 2 0 1 2 0 0 0 0 0 0 2 0 0 0 0 1 1 0 0 0 0 1 1 1 0 0 0 0 0 1 0 0 1 1 0 0 0 0 1 2 1 0 0 2 2 2 2 0 0 0 0 0 0 0 0 1 1 1 2 1 1 2 2 1 2 1 2 0 1 2 2 2 0 1 1 1 0 0 0 0 0 1 0 0 0 1 1 0 0 2 0 0 2 0 2 2 0 1 1 1 2 2 0 0 1 0 0 1 0 2 0 0 2 0 1 2 1 1 1 1 0 0 1 1 0 1 0 1 0 1 0 1 0 1 0 0 0 1 2 2 0 0 1 2 0 1 1 0 0 0 0 0 1 0 0 1 1 2 2 0 1 0 2 1 0 0 0 0 1 0 0 2 1 1 1 0 0 0 1 0 2 0 1 1 1 1 1 1 1 1 1 1 1 0 1 1 1 0 0 2 2 2 2 0 2 0 0 2 0 0 1 1 0 0 2 2 0 0 0 1 0 0 1 1 0 0 0 2 0 2 0 0 0 0 1 0 0 2 0 2 0 1 1 1 0 2 1 0 0 1 1 0 0 1 0 1 0 0 0 0 1 0 0 0 1 0 2 1 1 0 2 1 0 0 0 0 1 0 0
37 0 1 1 1 0 1 1 0 1 1 1 1 2 0 0 0 1 1 2 2 1 0 2 0 1 1 0 1 2 2 0 1 1 2 2 2 1 0 0 0 0 0 0 2 0 2 0 1 1 0 0 0 0 1 2 0 0 1 1 1 1 0 1 0 0 1 1 0 1 1 1 1 2 0 2 2 0 1 0 2 2 2 0 0 0 0 1 2 2 0 1 1 0 0 0 0 1 1 1 1 2 1 0 1 1 2 2 0 2 0 1 1 1 1 1 1 0 0 0 1 1 2 1 1 0 0 1 2 1 0 1 1 1 0 0 0 0 0 0 0 2 0 1 0 0 0 2 2 2 0 0 1 0 0 0 1 0 0 0 1 1 2 0 1 1 0 1 0 2 1 1 0 1 2 0 2 1 0 1 0 0 0 2 2 2 1 0 0 0 1 0 1 0 2 1 1 0 0 0 0 0 0 1 1 1 1 1 1 0 0 1 1 0 0 2 0 0 1 1 1 1 0 2 0 0 0 2 0 2 0 0 0 0 1 0 0 2 2 0 0 1 2 0 1 0 0 0 1 0 0 0 1 0 0 0 0 1 1 0 0 0 1 0 1 0 0 0 1 0 0 1 1 2 0 0 0 1 2 0 0 2 2 2 0 2 2 0 1 2 1 2 1 2 2 1 1 2 0 2 2 1 1 0 0 0 1 0 0 0 1 2 0 1 1 0 0 0 1 0 1 1 2 2 0 0 0 0 0 0 0 1 0 1 0 0 0 0 0 0 0 0 2 2 1 0 1 1 1 1 1 1 0 2 1 0 2 1 0 1 1 1 1 0 1 1 0 2 2 0 0 0 2 2 1 0 2 1 1 2 0 2 1 1 0 1 0 0 0 1 0 0 2 0 1 1 2 0 1 1 0 1 1 2 2 0 0 0 0 0 0 1 0 0 0 1 1 0 0 0 0 2 0 2 2 2 0 1 1 1 2 0 0 1 1 1 0 0 0 0 1 0 0 0 0 1 1 1 1 2 0 0 0 2 2 1 1 2 2 2 1 2 0 2 0 2 2 1 2 0 1 1 1 1 1 1 1 1 0 1 1 1 0 0 0 2 0 0 0 1 2 1 0 2 0 0 0 1 2 0 0 0 1 0 1 1 1 1 0 0 0 2 0 1 1 1 0 2 1 1 0 2 0 0 0 0 0 1 0 1 1 1 0 0 0 0 1 1 2 2 1 2 1 0 2 0 0 0 0 2 0 0 1 1 1 1 1 0 0 1 1 0 0 0 1 0 0 1 1 0 1 1 0 0 1 0 1 0 1 1 1 0 0 0 1 0 0 0 0 0 0 0 0 0 0 0 0 1 1 0 1 1 0 1 0 1 1 0 1 0 1 1 1 1 0 1 0 0 0 0 0 0 0 0 0 0 2 2 0 0 0 0 0 0 0 1 0 1 2 0 1 0 1 1 2 1 1 0 1 0 0 1 0 2 0 0 1 0 1 1 1 1 1 1 0 1 0 2 0 1 1 0 1 0 0 2 2 0 1 1 0 1 1 1 0 0 1 2 1 1 1 0 1 0 0 1 0 0 0 0 0 1 1 1 1 2 1 1 1 0 1 1 0 0 0 0 0 1 0 0 0 1 0 2 0 1 1 0 0 1 0 1 0 2 0 0 2 0 1 2 2 2 0 0 0 1 0 1 0 0 0 0 0 1 0 0 1 0 1 0 0 0 2 1 0 0 2 1 1 1 1 0 0 1 1 0 0 0 2 0 1 1 1 1 2 1 0 2 1 2 0 1 2 2 2 0 0 0 0 0 0 2 0 0 2 1 1 0 0 1 0 1 2 0 0 2 0 1 1 1 1 1 0 2 2 0 0 1 1 0 1 1 2 0 0 1 1 1 1 0 0 0 2 0 1 1 2 0 0 1 1 0 2 0 1 0 1 0 0 0 1 0 0 0 0 0 0 0 0 1 0 0 0 0 0 1 0 1 1 1 1 1 1 0 0 1 0 0 0 0 0 1 0 1 2 2 2 2 0 1 0 1 0 1 1 2 0 1 0 1 0 1 0 0 0 1 0 0 1 0 0 1 2 1 0 0 1 1 0 0 2 0 0 1 0 0 1 2 2 0 0 0 2 2 2 0 0 0 0 0 2 0 1 0 1 0 1 0 0 0 1 0 1 0 1 1 0 0 1 1 0 1 1 0 0 0 2 0 2 0 0 0 0 2 0 0 0 0 0 1 0 0 0 0 1 0 0 0 0 0 0 0
38 1 0 2 0 0 1 1 0 1 1 1 0 1 1 0 0 0 0 2 2 0 0 0 2 1 1 0 2 2 2 1 2 2 0 0 1 1 0 1 1 1 0 0 1 0 0 1 0 2 0 0 2 2 0 2 0 0 1 0 0 0 0 0 1 1 1 1 0 0 0 1 2 2 2 2 0 0 1 0 2 2 0 1 1 1 0 0 1 2 0 0 0 0 0 0 1 1 1 1 1 2 1 0 0 0 2 0 2 0 0 2 1 2 2 1 2 0 1 0 1 0 2 2 0 0 0 0 1 0 1 1 0 0 0 0 1 0 0 2 1 1 1 0 1 2 0 0 0 0 1 1 0 1 0 0 1 0 0 0 1 1 1 1 1 1 0 0 1 1 0 1 0 1 0 0 2 1 0 1 0 2 0 2 2 2 1 0 0 0 0 0 1 0 1 0 2 0 0 0 0 0 1 0 0 1 0 1 1 0 0 1 0 0 2 2 0 1 2 1 1 0 0 2 0 0 0 1 0 1 0 0 0 0 1 0 0 2 2 1 0 1 1 0 0 0 0 0 2 0 1 0 0 0 0 1 1 1 0 0 0 0 0 0 0 0 1 1 2 1 1 1 0 1 0 0 0 2 2 0 0 2 0 0 1 1 2 2 0 2 2 0 1 2 1 1 2 0 0 2 1 0 2 1 0 0 0 0 0 0 0 2 0 2 2 0 2 1 1 0 1 1 0 0 0 0 0 0 1 1 0 1 0 1 0 0 0 2 0 2 2 2 1 2 0 0 0 1 0 1 0 0 0 2 2 0 2 1 0 0 0 0 2 0 2 0 1 1 2 1 1 1 1 1 1 0 1 0 0 1 0 0 0 0 1 1 0 0 0 1 0 0 0 0 1 0 1 0 1 1 1 1 0 2 2 1 1 2 0 0 0 1 0 0 0 2 1 0 1 0 0 1 0 0 1 2 0 2 2 1 1 2 1 1 1 1 0 0 0 0 1 1 0 0 2 2 2 0 1 0 0 0 0 2 2 1 1 2 2 1 1 1 1 0 0 0 0 2 2 0 1 1 1 1 2 2 0 1 0 0 2 1 0 2 0 1 0 2 1 0 0 0 1 1 0 0 1 1 1 1 1 0 1 0 2 2 2 1 0 1 0 1 0 0 0 2 0 2 1 1 0 2 1 0 0 0 0 0 0 1 1 0 0 0 0 0 1 1 1 0 1 2 1 0 2 1 1 1 1 1 0 0 0 2 1 0 0 0 1 0 0 1 1 1 0 1 0 1 2 0 1 1 0 0 0 0 1 1 1 2 2 0 0 0 2 1 0 1 0 1 0 0 1 0 0 0 1 1 1 0 1 1 0 2 0 2 0 0 2 2 0 0 0 1 0 0 0 0 0 0 0 0 0 0 0 2 0 1 0 0 0 0 0 0 0 0 0 1 2 0 1 2 1 2 2 1 1 1 1 0 1 1 0 2 2 1 0 0 2 0 0 0 0 0 0 0 0 2 0 1 0 0 0 0 0 2 2 0 0 0 2 0 2 1 0 2 1 1 0 1 0 1 0 1 0 0 0 1 0 1 1 0 0 1 2 2 1 0 0 0 0 0 0 0 1 0 1 1 0 0 0 0 0 1 0 0 0 2 2 0 1 2 0 2 0 2 2 0 0 0 0 0 1 1 2 0 0 1 1 1 1 1 1 0 0 0 1 1 1 1 1 1 1 0 0 1 1 2 2 2 0 0 1 1 1 0 0 0 0 2 1 2 0 0 1 1 0 0 0 1 1 1 2 1 1 0 0 1 0 0 1 1 0 0 0 0 2 0 0 1 0 0 0 0 0 0 0 1 0 0 0 0 1 2 1 0 0 2 0 0 0 0 2 1 0 2 0 2 2 0 1 1 1 0 0 1 1 0 0 0 1 0 1 1 0 1 1 0 0 0 0 0 0 0 0 1 1 0 0 1 0 0 0 1 0 2 1 1 1 1 2 2 0 0 0 0 0 2 0 0 0 2 2 0 1 1 1 2 0 0 0 0 0 1 2 2 0 0 0 2 0 1 0 0 2 1 0 2 2 1 0 1 2 0 2 0 0 1 1 0 1 0 0 2 0 0 0 1 1 0 0 0 1 2 1 0 0 0 0 1 2 0 1 0 2 0 2 0 0 0 1 1 1 0 1 0 0 0 2 2 1 0 0 0 0 0 1 1 1 0 0 0 0 1 0 0 0 0 0 1 0 0 0 1 1 0 0 1 1 1 1 0
39 1 2 0 0 0 1 2 0 0 0 2 0 0 0 0 0 0 0 0 1 1 1 0 2 0 0 0 2 2 2 2 2 2 0 1 1 2 0 0 0 0 2 0 2 0 2 0 2 1 0 0 0 0 2 1 0 0 0 1 0 0 1 0 0 0 1 0 0 0 0 0 2 2 2 2 0 0 1 0 1 1 0 0 2 0 0 0 2 2 0 0 1 0 0 0 0 2 0 0 0 2 1 0 1 1 2 1 1 1 0 2 1 2 2 1 2 0 1 0 1 0 2 2 0 1 0 0 1 0 1 0 0 1 0 0 0 1 0 2 1 1 0 0 0 2 0 0 0 1 0 2 1 0 0 0 1 1 1 1 0 0 2 0 0 1 0 1 0 2 1 1 1 0 1 0 2 0 0 0 0 0 0 1 1 1 1 2 2 2 2 2 2 1 2 1 2 0 0 0 0 0 0 2 1 1 1 0 1 0 2 2 0 0 1 2 1 0 0 0 2 0 0 2 0 0 0 1 0 0 0 0 0 0 2 0 0 1 2 0 0 2 2 1 0 0 0 0 2 0 0 0 1 0 0 0 2 1 0 0 0 0 0 1 0 0 1 1 2 2 0 2 1 2 0 1 0 1 2 0 0 1 0 1 1 0 1 1 1 1 1 1 1 2 2 1 2 1 0 2 2 2 1 1 0 0 0 0 1 0 1 0 0 1 1 0 2 1 0 1 0 1 1 0 1 0 1 0 2 2 0 2 0 2 0 0 0 2 0 0 1 1 2 0 1 0 0 0 1 2 1 1 1 2 1 0 0 1 0 0 0 0 1 0 0 1 0 2 2 0 0 0 1 1 1 0 1 0 0 1 0 1 0 0 1 1 0 0 0 0 0 0 1 1 1 1 2 0 0 0 0 0 1 1 0 0 1 2 0 0 0 0 0 1 1 2 0 0 0 0 0 1 1 1 0 1 1 0 1 0 1 0 0 0 0 1 0 0 0 0 1 0 0 0 1 1 2 0 2 1 0 1 0 2 2 2 0 2 1 2 1 2 1 1 0 1 1 2 2 0 2 2 1 1 0 0 0 2 0 2 0 1 0 0 0 2 0 2 2 0 0 0 0 2 1 0 0 1 1 0 1 1 1 1 0 0 1 2 0 0 0 2 0 0 0 2 0 1 0 2 2 1 1 1 1 0 0 1 0 2 0 1 0 0 0 0 0 0 1 1 2 1 1 0 1 0 0 1 1 2 1 0 0 2 0 0 0 1 2 0 0 2 1 0 0 1 0 0 0 1 0 0 0 0 1 0 1 0 1 1 2 0 1 0 0 1 0 0 0 0 0 0 1 0 0 0 0 0 0 0 0 2 0 1 0 1 1 0 0 0 1 1 0 1 1 1 1 1 1 0 0 0 1 1 0 0 2 1 0 0 0 1 1 1 1 1 1 2 2 0 0 1 1 1 1 0 0 0 2 0 2 2 0 1 0 0 0 0 1 1 1 1 2 1 1 1 1 2 0 1 1 0 1 0 0 2 0 0 1 1 0 2 2 1 0 1 2 1 0 1 0 1 1 1 0 0 1 0 0 1 0 1 0 1 1 2 0 1 1 0 1 0 0 0 0 0 1 0 1 1 0 0 2 2 0 2 2 1 1 1 0 1 0 2 0 0 1 0 0 1 1 1 1 1 1 0 0 1 1 1 1 1 0 0 0 0 2 0 0 0 0 2 0 0 0 2 1 1 0 0 0 0 0 0 1 0 0 0 1 0 1 2 0 0 0 2 1 1 0 2 1 2 1 1 0 1 1 1 0 0 1 1 0 0 1 0 0 0 0 2 0 0 1 1 1 2 0 1 1 0 1 0 0 2 2 0 0 1 0 1 0 0 1 1 0 1 0 0 1 1 0 0 2 0 0 2 2 0 0 0 2 0 1 0 1 0 1 0 1 1 0 2 2 0 1 1 2 0 1 0 0 0 2 0 0 1 0 1 1 1 1 1 0 0 0 1 1 0 0 1 0 2 1 1 2 0 1 2 0 0 0 2 1 1 1 1 1 1 0 2 0 0 1 1 1 1 0 1 2 2 0 0 2 0 2 2 0 0 0 0 2 0 0 1 1 0 0 1 1 0 0 0 1 2 1 0 1 2 1 0 2 0 2 1 0 0 1 1 0 1 1 0 1 0 2 1 2 0 1 0 0 0 0 0 1 1 1 0 0 0 0 0 0 2 0 0 0 0 0 2 0 0 0 2 1 1 0 0 0 1 0 0
40 0 1 2 0 1 1 2 0 0 0 0 1 0 0 0 1 0 2 1 1 1 1 0 2 1 1 0 1 1 1 1 2 1 1 1 1 0 0 2 2 1 0 0 2 0 0 0 2 0 0 0 1 1 0 2 0 0 0 0 0 0 0 0 0 0 0 0 0 0 0 1 2 2 2 2 0 0 2 0 2 2 0 1 1 2 0 0 1 1 0 0 1 0 0 0 0 0 0 0 0 2 0 0 1 1 1 2 0 2 0 0 0 2 2 0 2 0 0 0 2 0 2 1 1 1 1 2 2 0 1 0 0 1 1 1 0 0 0 0 0 2 0 0 0 0 0 0 0 0 0 0 0 0 0 2 1 1 0 0 1 2 2 0 1 1 0 1 0 1 2 0 1 1 0 0 2 1 0 0 0 1 0 2 0 0 2 2 0 1 1 1 2 0 2 0 1 0 0 1 1 1 0 1 1 1 1 0 0 0 0 1 1 0 1 2 1 0 2 0 2 2 0 2 0 1 1 0 0 1 0 0 0 0 2 0 0 2 2 1 0 0 1 0 0 0 0 0 2 0 0 0 1 0 0 1 1 1 0 0 0 0 0 0 0 0 0 1 2 1 0 1 0 0 0 1 0 0 0 0 2 0 0 0 1 0 0 2 1 2 2 0 0 1 1 0 1 2 2 2 0 0 2 1 1 0 1 0 0 0 0 1 0 2 1 0 1 1 0 1 0 1 2 0 0 0 2 0 1 0 0 1 0 1 0 0 0 2 0 0 0 0 2 2 0 0 0 0 2 0 0 0 0 2 1 0 2 1 0 1 1 1 1 0 1 0 1 0 2 1 1 1 0 0 0 0 1 0 0 0 1 1 0 0 0 0 0 1 1 1 0 0 1 0 2 1 1 1 1 1 1 1 0 2 2 1 1 1 0 0 0 0 0 0 0 1 0 0 0 0 0 2 0 1 1 1 0 0 1 0 1 0 0 0 0 1 0 0 0 0 1 0 0 0 2 2 2 0 1 0 0 0 0 2 1 1 0 2 0 2 0 2 0 1 0 1 1 0 2 0 0 0 1 1 0 0 0 1 1 0 0 2 0 0 1 1 1 1 0 0 0 0 0 1 1 0 1 0 1 0 0 0 0 0 0 0 1 2 0 0 0 2 0 1 1 1 0 2 1 2 1 2 0 1 1 0 0 1 0 2 0 1 1 0 1 0 0 1 2 2 1 2 1 0 2 0 0 0 0 2 0 1 0 2 0 1 1 1 2 0 0 1 0 1 0 0 0 0 1 2 0 0 1 0 0 1 2 1 1 2 1 0 1 0 1 1 1 1 0 1 0 1 1 0 0 1 1 1 1 0 1 1 1 0 0 0 0 0 1 1 0 0 0 0 1 0 0 1 1 0 0 0 1 1 0 0 2 2 0 0 0 1 0 0 0 2 0 1 2 0 1 0 0 2 2 1 1 0 0 0 1 1 1 0 0 0 0 0 1 0 0 0 0 1 1 1 0 2 1 0 1 1 0 0 0 2 2 0 1 1 0 1 1 1 0 1 1 2 1 1 1 0 2 2 0 2 0 0 0 2 0 1 0 0 2 2 1 1 1 0 1 1 1 0 0 0 2 1 1 1 1 0 0 1 1 0 0 0 0 0 0 0 0 2 0 1 1 0 0 0 0 0 0 0 0 0 0 2 1 1 1 1 0 0 0 1 0 0 0 0 0 0 2 0 0 0 2 1 1 1 0 0 0 1 0 1 1 0 0 2 0 2 0 0 2 2 1 2 0 2 0 2 2 2 1 1 1 1 0 0 0 0 0 0 1 1 1 0 0 1 0 0 0 1 1 1 0 2 1 0 1 1 2 1 1 0 0 2 1 0 0 0 2 0 0 2 0 0 0 0 0 0 1 0 0 0 0 0 0 0 1 0 0 0 0 0 0 0 0 0 0 2 0 0 0 0 1 0 2 0 1 0 0 1 0 2 0 1 1 2 2 2 0 0 0 0 0 0 0 0 1 1 1 0 2 2 2 1 0 0 1 1 0 2 1 2 0 1 0 2 0 0 0 0 0 1 0 1 1 0 0 1 2 1 0 1 1 2 0 0 2 0 0 0 2 0 0 0 1 1 1 0 0 1 1 2 2 0 0 0 2 0 1 0 1 0 1 0 0 0 1 1 1 0 1 0 0 0 2 1 1 0 0 0 0 0 2 0 1 0 0 0 0 2 0 0 0 0 0 1 0 0 0 0 0 1 0 0 1 0 0 1
41 1 1 1 0 1 1 2 1 1 1 1 1 1 0 0 0 0 2 2 1 1 0 0 2 1 1 1 1 1 1 1 1 1 0 1 1 0 0 2 2 0 1 0 2 1 0 0 1 0 0 1 1 2 0 0 1 0 0 1 1 2 0 1 0 0 0 0 0 0 0 1 2 2 1 2 1 0 1 1 1 2 1 0 1 1 0 2 2 2 1 2 1 0 0 0 0 1 0 0 0 1 0 0 2 2 1 2 1 2 0 1 0 2 2 0 2 0 1 0 1 0 2 0 2 0 2 0 1 0 0 0 0 0 0 0 1 0 0 2 1 1 0 0 2 2 1 0 0 0 0 1 0 1 0 0 1 1 1 1 0 0 2 0 0 1 0 1 0 1 0 2 1 2 1 0 1 0 0 1 0 0 0 1 1 1 1 1 0 0 0 1 1 1 1 0 0 0 0 1 1 1 0 1 1 1 0 0 2 0 0 2 1 0 1 2 1 2 1 2 0 0 0 0 1 2 1 1 0 1 0 0 1 1 1 0 0 2 2 1 0 0 2 0 0 0 1 0 2 0 0 0 1 0 0 0 1 2 0 0 0 0 0 1 1 0 0 1 1 1 1 1 1 2 0 1 0 1 2 0 1 1 2 2 0 2 2 2 0 2 1 0 0 2 2 0 2 1 0 2 0 0 0 0 0 0 0 0 0 0 0 0 0 1 2 1 0 1 1 0 1 1 2 2 1 0 1 1 0 1 0 0 1 2 0 0 0 2 0 0 0 1 2 1 0 0 1 0 0 0 0 0 0 2 2 0 2 1 0 0 0 1 1 0 1 0 1 1 2 1 1 1 0 0 1 0 2 0 0 1 1 1 2 2 0 1 0 1 1 0 0 1 0 0 2 0 0 0 0 0 0 0 0 2 2 1 1 0 1 0 1 1 0 1 1 2 1 0 0 0 1 1 1 0 0 1 0 0 1 0 1 0 0 0 0 2 0 0 0 0 1 0 0 0 2 1 2 1 1 1 1 0 0 2 1 0 1 1 0 0 2 0 0 1 0 1 1 1 2 1 0 0 1 1 0 0 0 2 0 1 2 0 0 0 1 1 1 1 0 0 0 0 0 2 1 0 1 0 1 0 1 1 1 1 0 0 2 0 0 0 0 2 0 0 0 2 0 2 0 1 1 2 0 0 0 1 0 2 0 2 0 2 0 0 0 0 1 1 0 0 1 1 1 0 1 1 0 1 1 1 0 0 0 1 1 1 1 1 1 0 0 0 0 1 0 0 0 0 1 2 0 1 0 0 0 0 1 2 2 2 2 0 0 0 0 0 0 1 0 1 1 0 1 0 1 0 0 1 1 0 1 1 1 2 0 2 2 0 1 1 1 1 0 0 1 0 0 0 0 0 0 0 0 0 0 1 1 1 0 0 0 1 0 0 0 1 0 0 1 1 1 0 0 1 2 2 2 0 2 0 0 2 1 1 1 1 0 1 1 0 0 0 1 1 1 1 0 1 1 0 1 1 0 0 0 1 1 0 0 1 0 0 2 2 0 1 2 0 0 2 1 0 1 1 0 0 0 0 0 2 0 1 0 0 2 2 0 2 1 0 0 0 1 0 0 0 1 2 1 1 0 0 1 2 0 1 1 0 0 0 0 0 0 2 0 0 2 0 1 1 0 0 0 0 1 0 0 0 0 0 0 0 1 0 1 1 0 0 1 0 0 1 2 0 0 0 2 1 2 2 0 0 0 0 1 0 0 0 2 0 0 1 0 0 0 2 0 1 1 2 1 1 2 1 1 0 0 0 0 1 1 1 0 0 2 0 0 1 0 2 0 0 0 1 1 1 1 2 2 0 1 1 1 1 1 0 0 0 1 0 2 1 0 0 0 2 0 1 0 0 0 0 1 0 1 0 1 0 0 0 1 0 0 0 0 0 0 0 1 1 0 1 0 0 0 0 1 0 1 1 0 0 0 0 0 1 0 1 1 1 1 2 1 0 0 1 0 1 1 0 1 2 1 0 2 2 2 0 0 1 1 2 0 2 1 1 1 0 0 1 0 2 0 0 1 1 0 0 0 0 0 0 2 2 0 1 0 0 0 0 2 1 0 1 1 0 0 0 1 1 0 0 1 0 0 1 1 0 1 0 1 0 2 0 2 0 2 0 0 0 1 0 2 0 1 2 1 0 1 0 0 0 0 0 1 1 1 0 1 0 0 0 0 1 0 0 0 0 0 1 0 0 0 1 0 1 0 0 0 1 1 2
42 1 2 1 0 0 0 0 0 1 1 1 0 1 1 0 0 0 2 1 1 1 1 0 2 0 0 0 2 2 2 1 0 0 0 0 2 1 1 1 1 0 0 1 1 1 1 0 1 1 1 1 1 1 0 2 0 0 2 0 1 2 0 0 0 0 0 1 0 0 0 1 1 1 0 1 1 0 2 0 0 2 0 1 2 0 0 1 2 2 1 1 1 1 0 0 0 1 0 0 0 1 1 0 0 0 2 2 1 1 0 2 0 0 1 1 0 0 1 0 1 0 0 0 0 0 0 0 0 0 2 1 0 2 1 1 0 0 1 0 0 2 0 0 1 1 1 0 0 0 0 0 1 2 0 0 1 1 0 1 1 1 1 1 0 2 0 1 1 2 0 1 0 1 0 0 2 1 0 1 0 1 1 2 2 1 1 2 1 1 1 2 2 2 2 0 2 0 0 0 0 1 1 0 1 1 1 1 1 0 0 1 1 0 1 1 1 1 2 1 1 0 0 2 0 0 0 1 1 0 0 0 0 0 2 0 0 2 2 1 0 0 2 1 0 0 0 0 2 0 0 0 2 0 0 0 0 1 0 0 0 0 0 2 1 0 0 0 1 0 0 2 2 2 1 1 0 1 1 0 0 0 2 2 0 1 2 2 0 2 2 0 0 2 2 1 2 0 0 1 1 0 2 1 0 0 0 0 0 0 0 2 0 1 0 0 2 0 1 0 2 2 0 0 2 0 1 0 1 1 1 1 0 1 0 0 0 1 0 0 1 2 2 0 0 0 0 1 1 1 1 0 1 2 1 0 1 0 1 1 2 1 2 0 1 0 2 0 0 0 0 0 0 0 0 0 1 1 0 2 0 0 1 1 1 2 0 0 0 0 0 1 0 0 2 0 0 0 1 1 1 1 0 2 2 0 1 1 0 1 0 1 1 0 1 1 0 0 0 0 0 0 0 2 0 0 1 0 1 0 1 0 1 1 1 1 0 1 0 1 1 0 1 2 1 2 2 0 1 0 0 0 0 2 1 1 0 1 1 1 2 1 1 0 0 2 2 1 1 1 1 1 2 2 2 1 1 1 0 1 2 1 0 0 0 1 0 1 0 1 0 0 0 0 0 0 0 0 0 0 2 1 2 1 0 0 2 1 0 2 0 0 0 1 1 1 0 2 0 1 1 1 1 1 1 1 0 1 0 2 0 2 1 0 1 0 1 0 2 2 1 0 1 0 1 0 0 1 1 1 0 0 0 1 1 1 1 0 0 0 0 0 0 1 0 0 0 1 1 0 0 0 1 0 0 0 1 1 1 2 2 0 0 0 0 0 0 2 2 2 1 0 0 0 1 0 1 0 1 0 2 2 0 1 1 2 0 0 1 1 0 0 0 0 2 0 0 0 0 0 0 0 1 1 0 0 1 2 0 0 1 1 0 0 0 1 0 0 2 0 1 0 0 0 2 2 2 0 2 1 0 1 1 1 0 0 0 0 1 0 0 0 0 1 1 1 1 2 0 0 1 2 0 0 0 2 2 1 1 1 1 1 2 2 1 2 1 2 2 2 0 0 1 2 1 0 0 0 0 1 0 1 0 1 1 2 1 2 2 1 1 1 0 1 0 0 0 2 0 0 0 0 1 2 0 2 2 1 1 0 1 1 1 2 0 1 1 0 0 0 0 0 0 0 0 1 0 0 0 0 0 0 0 0 0 0 0 0 1 0 0 0 2 0 1 0 2 1 2 2 1 0 1 1 0 0 0 0 1 0 1 2 0 0 1 1 0 2 0 2 0 2 2 2 2 0 0 1 0 0 1 2 0 0 1 0 2 1 0 2 0 0 0 2 1 1 0 2 2 0 2 2 1 2 2 0 1 2 0 0 0 0 2 1 0 1 0 1 1 1 0 1 1 0 0 0 0 1 0 1 1 0 1 1 0 1 0 1 1 1 0 1 1 0 0 0 0 0 2 1 0 0 0 0 0 2 0 1 1 1 2 2 0 0 0 0 0 0 1 0 1 1 1 0 0 0 0 2 0 0 0 2 0 0 2 2 0 0 0 1 0 2 0 0 0 2 0 1 2 1 0 1 2 1 1 0 0 1 0 0 2 1 0 2 0 0 0 0 0 0 0 0 2 2 2 0 0 2 0 2 2 0 2 1 0 0 1 1 0 0 2 0 2 0 1 1 1 0 1 1 0 0 0 0 0 0 1 1 1 0 0 1 1 0 0 0 1 0 0 1 0 0 0 0 0 0 0 0 1 1 1 2
43 1 1 0 1 0 1 1 0 1 1 1 0 0 0 0 0 0 1 2 2 0 0 1 1 2 2 0 2 1 1 2 1 1 0 0 2 1 0 1 0 1 0 0 1 0 0 0 1 1 0 0 0 0 1 2 0 0 2 1 1 2 0 0 0 0 0 1 0 1 1 1 2 2 2 2 0 0 2 0 2 2 0 1 2 0 0 1 2 2 1 1 1 0 0 0 0 0 0 0 0 2 2 0 0 0 2 1 1 1 0 1 0 1 1 0 0 0 1 0 1 1 2 1 1 1 1 1 2 0 1 1 0 0 0 0 0 0 0 0 1 1 0 0 0 0 0 0 0 1 0 1 0 0 1 0 0 0 0 0 0 0 2 0 1 1 1 1 0 2 1 0 0 2 0 0 0 1 0 1 0 1 0 2 2 2 1 2 0 0 0 2 2 2 2 1 2 1 0 0 0 0 0 1 1 2 1 0 2 0 0 2 0 1 1 2 0 0 1 1 1 1 0 2 0 0 1 1 0 1 0 0 1 1 1 0 0 2 2 1 0 0 2 0 0 0 0 0 1 0 0 0 1 0 0 0 0 1 0 0 0 0 1 1 0 0 0 0 1 1 1 2 1 2 0 1 0 1 1 0 0 2 1 1 0 1 1 2 0 2 1 0 2 2 1 2 2 1 0 1 1 1 2 1 0 0 0 0 0 0 0 2 0 2 1 0 1 0 0 1 1 1 1 0 1 0 1 0 1 1 0 1 0 2 0 0 0 2 1 2 2 1 2 2 0 0 1 1 1 1 1 1 0 1 1 1 1 0 0 2 2 1 2 0 2 1 0 1 1 0 0 0 1 1 0 1 1 0 0 0 0 2 0 1 1 0 0 0 0 1 0 0 1 0 2 2 2 0 0 0 0 0 0 2 2 0 0 1 0 0 0 0 0 1 1 2 0 0 0 0 0 1 1 0 1 2 1 0 2 0 2 0 0 0 0 1 0 0 1 0 1 0 0 0 0 1 1 2 2 1 1 0 0 2 1 0 1 2 1 1 2 1 0 0 1 2 1 1 1 1 0 0 1 1 2 0 2 1 1 0 1 1 0 1 0 1 0 0 0 1 1 0 1 0 0 0 0 0 0 0 0 0 2 1 0 0 2 0 0 1 0 1 0 1 1 1 1 2 1 1 0 2 0 0 0 0 0 1 1 1 1 1 0 0 0 1 1 0 1 1 0 0 2 0 1 0 0 0 0 2 0 0 0 2 2 0 0 0 0 0 0 0 0 0 1 0 0 0 0 1 0 0 1 0 1 1 2 0 2 0 2 0 0 0 0 0 0 0 0 0 0 0 0 0 0 0 0 1 1 0 0 1 0 2 0 2 2 0 2 2 1 0 0 0 2 0 0 1 0 1 0 0 0 0 0 1 2 2 0 0 0 1 1 0 0 1 1 1 1 1 1 1 1 1 0 0 0 0 0 1 1 1 1 2 0 0 1 0 2 0 0 0 1 0 0 1 1 2 0 1 1 0 0 0 0 2 2 0 0 0 2 0 1 0 0 0 1 1 0 1 0 1 0 0 0 0 0 1 0 2 0 2 0 1 1 2 0 1 2 0 1 0 0 1 0 0 0 1 0 0 0 0 1 1 2 0 0 0 0 1 0 0 0 1 0 1 1 0 1 2 1 1 1 1 1 1 0 1 1 1 1 1 0 0 1 0 0 0 1 0 0 1 1 0 0 1 2 2 1 1 1 0 0 0 0 0 0 0 2 0 0 0 1 1 1 2 1 1 0 2 1 2 2 2 1 1 0 1 0 1 2 2 0 0 2 1 1 0 0 2 0 0 1 1 1 2 0 2 1 0 0 0 0 2 1 1 0 1 2 0 2 1 2 0 0 1 0 1 1 1 0 1 0 0 0 0 0 0 0 0 1 0 1 0 0 0 0 0 0 0 0 2 0 0 1 0 2 0 2 0 1 0 0 0 0 2 0 1 1 1 1 1 1 0 0 2 1 2 0 0 0 2 1 0 2 2 2 2 0 0 0 2 0 1 1 1 1 1 0 1 0 1 0 0 1 1 0 2 2 1 0 1 1 2 2 1 2 0 1 1 1 0 0 1 0 1 0 1 1 0 0 0 2 2 1 0 0 1 1 0 2 0 2 0 0 0 0 0 0 0 1 1 1 0 1 0 0 0 0 1 0 0 1 1 0 0 2 1 2 0 0 1 0 1 0 1 1 0 0 0 0 0 0 2 0 0 0 0 0 0 1 1
44 0 1 1 0 0 1 1 0 1 0 1 2 2 2 0 0 0 0 2 1 0 0 1 1 1 1 0 2 1 2 2 1 0 2 2 2 2 0 1 1 0 0 0 2 0 0 0 2 0 0 0 0 0 1 0 2 0 1 1 0 1 0 1 1 1 1 2 0 0 0 2 2 2 2 2 1 0 2 0 1 1 1 0 0 0 0 0 2 2 0 0 1 1 1 0 0 1 1 1 2 2 1 0 0 0 2 1 1 1 0 2 1 2 2 2 2 0 1 0 1 0 0 0 0 0 0 1 1 1 1 0 0 1 1 1 1 0 0 1 2 0 1 0 0 1 0 0 0 1 0 1 0 0 0 0 0 1 0 0 0 0 1 1 1 2 1 0 0 0 0 2 0 2 1 0 1 1 0 1 0 1 0 2 1 1 2 2 1 0 0 0 2 1 2 1 1 0 0 1 1 2 0 1 1 1 1 0 1 0 2 2 2 0 1 2 1 1 2 2 0 1 0 2 0 0 0 1 0 1 0 0 0 0 1 0 0 2 2 1 0 0 1 1 0 0 0 0 1 0 0 0 1 1 1 0 0 1 0 0 0 0 0 0 0 0 0 0 1 0 0 2 0 2 0 0 0 1 2 0 1 1 0 0 0 1 1 0 0 1 0 0 1 2 1 1 2 1 0 1 1 0 2 1 1 0 1 1 0 0 0 1 0 1 1 0 0 0 0 1 1 1 0 0 0 0 1 1 1 1 0 2 0 0 0 0 0 0 0 0 0 1 1 2 0 1 1 0 2 2 0 0 1 2 0 0 2 2 0 1 1 1 2 0 0 1 0 1 2 1 1 1 0 0 1 0 1 1 1 2 1 0 1 1 1 2 0 0 0 0 1 1 2 1 1 1 2 1 0 0 0 0 0 2 2 0 0 0 0 0 0 1 0 0 0 0 0 0 1 0 0 1 0 1 0 0 1 0 0 0 1 0 1 0 0 1 0 1 2 1 0 0 0 0 1 2 1 1 1 1 0 0 0 2 2 2 0 1 0 1 1 1 0 1 0 2 2 0 2 0 0 1 2 2 2 1 1 2 0 0 2 2 0 0 0 0 0 1 1 0 1 1 0 2 2 0 0 0 2 0 1 1 1 1 0 0 2 2 0 0 0 2 0 0 0 2 0 2 0 1 1 2 0 0 0 2 2 1 1 2 1 1 2 1 2 0 2 1 2 1 1 1 1 1 2 2 1 1 1 1 0 1 0 2 1 1 0 1 0 0 0 0 1 1 1 0 0 0 2 0 0 0 1 0 0 1 1 0 1 1 2 0 0 0 2 0 1 1 1 1 0 0 0 0 0 0 0 0 0 0 0 1 0 2 0 2 2 0 2 2 1 0 1 2 0 2 0 1 1 0 0 0 1 1 0 0 1 1 0 0 0 1 0 0 0 1 1 0 1 1 1 1 1 1 1 0 0 1 1 0 0 1 1 0 0 0 0 0 1 1 1 0 2 0 0 1 0 2 0 0 0 0 1 0 0 1 1 0 0 0 1 0 2 1 0 0 2 2 1 1 0 1 0 1 1 0 0 0 0 2 1 1 0 1 1 2 0 1 2 0 0 0 0 0 0 0 0 1 1 1 1 0 0 1 0 0 0 0 0 0 0 0 0 2 0 0 1 1 0 2 1 1 0 0 1 1 0 1 0 0 0 0 1 0 1 0 0 0 1 0 0 0 2 0 1 0 2 2 1 1 0 0 0 0 0 0 0 0 1 0 1 2 0 0 1 2 0 2 1 2 0 1 2 1 1 0 0 0 0 1 1 2 1 0 1 1 1 0 1 1 0 0 0 1 1 1 1 2 2 0 2 2 1 2 2 0 0 2 0 0 0 0 1 0 0 2 0 2 1 0 0 0 0 0 0 0 0 0 0 0 2 0 1 0 0 1 0 0 0 0 0 2 0 0 0 2 1 0 2 0 1 0 1 0 0 1 0 1 0 0 1 1 0 0 0 2 2 0 1 1 2 2 0 0 2 1 1 2 0 0 0 2 0 2 0 0 1 0 1 1 1 0 0 0 0 2 0 2 2 2 0 1 2 2 2 2 1 2 0 0 2 0 0 1 0 0 1 0 1 0 0 0 0 2 1 2 2 0 1 0 2 0 0 0 2 0 2 0 0 0 1 1 1 0 2 1 1 0 2 1 0 1 1 1 0 0 1 0 0 0 0 0 0 2 0 0 0 0 0 1 0 0 1 2 1 0 0 0 0 0 0 0
45 0 2 1 0 0 1 2 1 1 1 0 0 1 1 0 0 0 0 1 1 1 0 0 2 0 0 1 2 2 2 0 0 0 1 1 2 2 0 1 1 0 1 0 1 1 1 1 1 1 0 0 0 1 0 1 0 0 0 0 2 2 0 0 0 0 0 1 0 1 1 1 2 2 2 2 0 0 2 0 2 2 1 1 1 0 0 0 2 2 0 0 1 0 0 0 0 1 1 1 0 2 1 1 0 0 2 0 2 0 0 2 1 1 1 1 1 0 1 0 1 0 1 0 1 0 1 1 2 0 0 0 1 1 0 0 1 0 1 0 0 2 0 0 0 0 0 0 0 0 0 1 0 0 1 1 1 1 1 1 0 0 1 1 2 2 0 1 1 2 0 0 0 2 1 0 2 0 0 0 0 0 0 2 0 0 2 2 1 1 1 1 2 0 1 0 0 0 0 1 1 1 1 1 1 1 1 1 1 0 1 0 0 0 2 2 0 1 0 1 1 1 0 1 1 2 1 1 1 0 1 2 1 0 2 0 0 2 2 1 0 0 2 0 0 0 0 0 1 0 0 0 1 0 0 0 0 2 0 0 0 0 1 1 1 0 0 0 2 1 0 2 0 2 0 0 0 2 2 0 0 2 1 2 0 2 2 0 0 1 0 0 1 2 1 1 2 1 0 1 1 0 2 2 0 0 0 1 0 0 0 1 0 0 0 0 1 1 0 0 1 1 2 1 0 0 0 1 0 0 0 0 0 0 0 0 0 2 0 0 0 1 1 2 1 0 0 0 1 0 0 0 0 0 0 2 0 2 0 1 1 1 0 0 0 2 0 1 1 0 0 0 1 1 2 1 1 1 1 2 0 1 0 0 0 0 0 0 0 0 0 0 1 1 1 1 2 0 1 1 1 1 0 1 1 0 1 0 0 0 0 1 0 1 1 1 0 0 0 0 0 1 0 1 1 0 1 1 2 1 2 0 0 1 0 0 0 1 0 0 2 0 0 1 0 2 1 0 1 2 0 0 0 2 2 0 2 2 1 2 1 2 0 1 0 1 1 0 2 0 0 0 2 2 1 0 0 2 0 1 2 0 0 0 0 2 0 0 0 0 0 0 0 2 2 0 0 1 1 1 1 1 0 0 0 0 1 2 0 0 0 2 0 1 1 1 1 2 1 2 1 2 0 0 0 1 1 1 1 1 1 1 1 1 1 0 0 1 2 2 1 2 1 0 1 2 1 0 0 2 0 0 0 0 2 2 2 0 0 0 0 0 1 1 0 1 1 1 1 0 1 1 1 0 0 1 1 1 2 1 2 0 0 0 2 1 1 1 0 1 0 0 1 0 0 0 0 0 0 0 0 2 0 1 1 2 1 0 2 2 0 1 0 0 2 0 0 1 0 0 0 0 1 1 0 0 2 2 0 0 1 1 1 0 0 0 2 0 2 0 1 1 1 1 2 1 2 0 1 1 1 2 1 1 1 0 0 1 1 0 0 0 2 0 0 1 0 1 1 1 0 1 0 0 0 1 1 0 1 1 1 2 2 2 1 2 0 2 0 0 0 2 0 1 0 1 0 0 0 2 0 1 0 0 1 1 1 1 2 0 1 0 0 1 1 1 0 1 0 0 0 1 0 1 1 0 0 0 0 0 0 1 0 2 0 1 1 0 0 1 1 1 2 2 2 0 0 1 0 0 0 0 1 0 0 0 1 0 1 0 0 1 2 1 0 0 2 1 1 1 0 0 0 0 0 1 1 0 1 1 0 1 0 0 2 1 0 1 0 2 1 2 2 0 0 0 1 1 0 1 2 2 0 0 1 1 0 1 0 2 0 0 1 0 0 2 1 2 2 0 0 0 2 2 2 0 0 1 1 1 1 1 2 0 0 2 0 2 2 0 2 2 1 0 0 1 1 0 0 0 2 1 0 0 0 0 0 0 0 0 0 1 2 0 0 1 2 0 1 1 0 0 0 1 0 2 0 0 0 0 0 0 0 0 0 1 1 0 0 0 0 1 0 0 2 2 2 2 0 1 1 2 0 1 1 2 0 0 0 1 1 2 0 0 0 2 0 1 2 1 0 1 2 0 0 0 1 1 0 0 2 0 0 2 0 0 0 1 1 1 0 0 2 2 2 0 0 0 1 1 2 0 2 1 1 0 2 0 0 1 0 1 1 1 1 1 1 0 0 0 0 0 0 0 0 1 1 1 1 0 0 2 0 0 0 1 1 0 0 1 0 0 0 1 1 0 0 0 0 0 1 1
46 0 1 1 0 1 1 1 0 2 0 0 1 1 0 0 0 0 2 2 2 0 0 0 2 0 0 0 2 2 2 0 2 2 0 0 1 2 0 1 1 0 0 0 1 0 0 1 1 2 0 1 2 2 0 1 0 1 0 0 1 1 0 1 0 0 0 2 0 0 0 1 2 2 2 2 0 0 1 0 2 2 0 1 2 0 0 0 2 2 0 0 2 0 1 0 0 2 2 2 2 2 2 0 0 0 2 0 2 0 0 1 1 2 1 0 0 1 0 0 0 1 2 1 1 1 1 0 0 0 1 0 0 0 0 0 0 0 0 0 0 2 0 0 2 1 0 0 0 1 0 1 0 0 0 0 0 1 0 0 1 1 1 1 1 2 0 0 1 1 0 0 1 0 0 0 2 1 0 1 0 2 0 2 1 1 2 1 1 1 1 1 2 1 2 0 1 0 0 1 1 1 0 0 0 1 0 1 1 0 2 2 0 0 1 2 1 0 2 1 1 0 0 2 0 0 0 0 0 0 1 1 0 0 2 0 0 1 2 0 0 0 2 1 0 0 0 0 1 0 0 1 1 0 0 1 0 1 0 0 0 0 0 0 0 0 0 0 2 1 0 0 2 2 1 1 0 1 1 0 1 1 1 1 0 1 1 0 0 1 0 0 0 2 1 1 1 0 1 1 1 0 2 0 0 1 0 0 1 0 1 1 0 1 2 0 1 1 0 0 1 1 1 1 2 0 2 0 2 2 0 2 1 1 0 0 0 2 0 0 0 1 2 1 0 0 1 1 0 1 0 0 1 2 1 0 0 2 1 1 1 1 1 0 1 0 0 1 2 1 1 1 1 1 2 0 1 0 0 1 0 1 1 1 0 1 0 1 0 0 1 1 1 0 1 1 2 0 1 1 1 1 0 2 2 1 1 2 0 0 1 0 0 1 1 2 0 0 1 0 1 0 1 0 0 0 1 0 2 2 1 0 1 1 1 1 0 2 0 0 0 0 0 0 1 1 2 0 1 1 0 0 0 1 1 1 0 2 1 2 1 2 1 0 0 2 2 1 2 0 1 1 1 1 2 2 0 2 0 1 1 0 0 1 1 1 1 1 1 0 1 1 1 2 1 0 0 1 1 0 0 0 2 2 0 1 2 1 0 1 0 1 0 1 2 0 1 2 1 2 1 2 1 1 1 1 0 1 0 1 1 1 2 1 1 0 2 1 2 2 2 1 1 1 1 1 0 1 1 2 0 0 0 1 2 1 1 0 0 0 0 0 1 0 0 1 1 0 0 0 0 1 0 0 0 0 1 2 2 2 2 0 0 0 1 0 0 0 0 0 0 0 1 0 0 0 1 0 0 0 0 1 1 2 0 2 2 0 2 2 1 0 0 0 1 1 0 0 1 0 0 0 0 1 0 1 1 2 0 0 1 1 0 0 0 0 0 2 2 0 2 1 1 1 2 2 2 0 2 0 0 1 0 1 0 0 0 1 0 1 1 0 0 1 1 2 1 2 0 2 0 0 1 0 0 1 0 1 1 1 2 0 2 1 0 0 2 1 0 1 0 1 2 2 0 2 0 0 0 2 0 2 0 1 0 1 1 2 1 0 0 0 0 0 0 1 0 1 0 0 0 1 1 1 1 0 0 0 0 0 0 1 0 2 0 1 2 0 1 1 0 0 0 0 1 1 1 0 0 0 0 0 0 0 1 1 1 0 1 0 0 1 1 0 1 1 1 2 2 2 1 0 0 0 0 1 0 0 0 1 0 0 0 0 0 2 1 0 0 2 2 2 2 2 2 0 0 0 0 0 0 0 0 0 0 0 1 1 0 2 0 0 0 2 1 1 0 2 1 0 1 1 0 2 2 0 0 1 0 1 0 0 2 0 0 2 0 1 1 0 0 0 1 0 0 1 1 0 0 0 1 0 1 0 0 1 0 0 1 1 0 1 1 1 0 1 2 0 2 0 1 0 0 1 0 2 0 0 1 1 2 2 2 0 0 1 0 1 0 1 1 2 1 0 2 2 2 2 0 0 0 2 0 2 2 2 0 1 0 1 1 1 0 0 1 1 0 1 2 1 0 1 1 0 1 0 0 1 0 0 0 0 0 1 1 0 0 2 2 0 0 0 1 0 0 0 0 0 1 0 1 0 2 0 0 1 1 1 0 1 1 0 0 0 1 1 1 0 0 0 0 0 0 0 0 1 1 0 1 0 0 0 0 1 0 0 0 0 0 1 0 0 0 2 1 0 0 0 1 1 0 1
47 0 0 2 0 1 1 0 0 2 1 1 1 1 1 0 0 0 0 1 2 0 0 1 1 1 1 0 2 2 2 0 1 1 0 0 2 1 0 2 2 0 0 2 2 1 1 0 2 0 0 2 0 0 0 1 0 0 2 1 0 1 0 0 0 0 0 0 0 0 0 0 1 1 0 1 1 0 2 0 1 1 0 0 2 0 0 0 2 2 0 1 0 0 1 0 0 1 0 1 0 1 1 0 0 0 2 1 0 2 1 0 1 2 2 1 2 0 2 0 0 0 2 1 1 1 1 0 0 0 2 1 0 0 0 0 0 0 0 1 1 2 0 0 0 0 0 0 0 0 0 0 0 0 1 1 0 1 0 0 1 2 2 0 1 1 0 1 0 1 0 1 1 1 1 0 2 0 0 0 0 0 0 2 2 2 1 2 2 1 1 1 2 1 2 0 1 0 0 1 1 1 0 0 0 1 1 1 1 0 0 0 0 1 2 2 0 2 0 0 2 1 0 2 0 1 1 0 0 0 0 0 0 0 2 0 1 2 2 2 0 0 1 0 0 0 0 0 2 0 0 0 0 0 0 1 1 2 1 1 0 1 0 1 1 0 1 1 1 0 2 0 0 1 1 1 0 0 1 0 1 1 0 0 0 1 1 1 1 2 2 1 0 2 2 0 2 1 1 2 0 0 2 0 0 0 1 1 0 0 0 1 0 1 2 1 0 1 0 0 0 0 1 1 0 0 0 0 1 1 0 1 0 1 0 1 0 2 0 1 0 1 2 2 1 0 0 0 2 2 0 0 0 0 0 2 0 1 0 2 2 2 1 0 1 0 0 2 2 0 0 0 0 0 0 0 2 1 1 2 1 1 1 1 0 1 0 0 0 1 0 0 0 0 2 0 0 1 0 0 0 0 0 2 2 0 1 1 0 0 0 0 0 0 0 1 0 0 0 0 0 2 0 1 1 2 0 0 0 0 0 0 0 2 2 1 0 1 1 0 1 0 0 0 1 2 1 0 0 1 0 1 0 2 2 1 1 2 1 1 2 1 1 0 0 1 1 1 1 1 0 0 2 2 1 0 1 1 0 1 1 2 0 1 1 1 1 2 0 0 0 0 1 1 0 0 0 0 0 0 0 0 1 1 1 1 2 2 0 0 0 2 0 0 1 0 0 2 0 1 1 2 2 2 2 0 0 0 1 1 1 0 0 0 0 0 0 0 2 2 0 0 1 1 1 1 1 2 2 0 0 0 0 2 1 0 0 0 0 1 1 0 0 2 0 0 0 1 0 0 0 1 0 0 0 0 2 2 2 2 2 0 0 0 1 0 0 1 0 1 0 0 0 0 0 0 0 0 0 0 0 2 0 1 0 1 1 0 2 2 1 0 1 1 1 1 0 2 0 2 1 1 2 2 0 0 0 1 0 0 0 1 0 0 0 2 0 1 2 0 1 1 1 2 1 1 1 0 1 0 0 1 1 1 0 0 0 0 2 0 0 0 0 0 0 0 0 2 0 0 2 0 0 0 2 2 2 0 1 1 1 0 2 1 0 1 1 0 0 2 0 0 0 0 0 0 0 0 0 0 0 1 0 0 2 2 0 0 1 1 1 1 0 0 0 1 1 2 1 1 0 0 0 2 0 0 0 0 0 0 0 1 0 1 0 1 1 0 0 2 1 1 0 0 0 1 0 0 0 0 0 1 1 0 1 1 0 0 1 0 0 1 1 1 0 1 1 1 2 2 0 0 0 2 1 2 1 0 0 0 0 1 0 1 1 1 1 0 0 2 2 2 2 1 1 0 0 0 0 1 1 1 0 0 0 0 0 0 0 2 0 0 2 0 0 2 0 2 2 0 2 2 0 2 2 0 0 1 1 0 2 2 1 1 0 1 0 0 0 0 0 0 1 0 0 0 0 0 0 0 1 0 0 0 0 0 0 0 1 1 1 2 1 0 0 1 2 0 1 1 1 0 0 0 0 2 0 1 1 1 1 1 1 0 0 1 0 0 0 0 0 1 1 0 2 1 1 1 0 1 0 2 0 1 2 2 0 1 0 2 0 0 0 0 1 2 0 2 2 2 0 0 2 0 1 1 1 2 1 1 0 0 0 1 1 0 0 1 1 0 0 0 2 1 2 1 2 0 1 0 1 0 2 0 0 0 0 2 0 0 2 0 1 0 2 1 1 0 1 1 0 0 0 0 0 0 2 0 1 1 1 0 0 2 0 0 0 1 0 2 1 1 0 0 1 0 0 0 0 1 0 1
48 1 0 2 0 1 2 1 1 2 2 0 1 1 1 0 0 0 1 2 2 0 0 0 2 0 0 0 2 2 2 1 1 1 0 0 1 1 0 0 0 0 0 0 2 0 1 0 2 0 0 0 0 0 1 2 0 0 1 1 1 2 1 0 0 1 1 0 0 0 0 0 2 2 1 2 1 0 2 1 1 2 1 0 1 0 0 1 1 2 0 1 1 0 0 0 0 1 0 0 0 1 1 0 1 1 2 1 1 1 0 2 0 1 1 0 1 0 1 0 1 0 1 0 2 0 2 1 2 0 0 1 0 0 0 0 0 1 1 0 0 1 0 0 1 0 0 0 0 0 0 1 1 0 1 1 0 0 1 0 1 1 1 1 0 1 0 1 0 1 0 2 0 2 0 0 1 1 1 0 0 1 1 2 2 1 1 2 1 0 0 1 2 0 2 0 2 0 1 1 1 1 0 1 1 1 1 1 0 0 1 0 0 1 1 2 0 0 2 2 0 0 0 1 1 0 2 1 0 0 1 1 0 0 1 0 0 2 2 1 0 1 2 1 0 0 0 0 2 0 0 0 0 0 0 1 1 2 1 1 0 1 1 2 1 0 1 0 2 1 0 0 1 1 1 0 0 2 2 0 0 2 0 0 0 2 2 1 0 2 2 0 0 2 1 0 2 1 0 2 1 0 2 2 1 0 1 0 0 0 0 0 0 1 0 0 1 0 1 0 1 1 1 0 0 0 0 0 1 0 0 2 0 1 0 0 0 1 0 0 0 0 2 2 1 0 0 0 1 1 0 0 0 1 1 1 0 2 0 0 0 1 1 0 1 1 0 1 2 1 1 1 0 0 0 0 2 0 0 1 0 1 1 1 0 0 0 0 0 1 1 1 2 0 2 1 1 1 0 0 0 0 0 1 1 0 1 0 0 0 1 0 0 0 0 1 0 0 0 0 0 1 1 0 0 2 2 0 0 0 0 0 0 0 0 0 0 1 1 0 1 0 0 0 0 2 1 0 0 1 0 1 0 1 0 0 0 1 1 2 0 2 1 1 0 1 1 1 2 0 1 1 2 1 2 1 1 1 0 0 2 2 1 0 0 1 0 0 0 0 1 1 1 1 0 0 0 1 1 1 1 0 1 0 0 0 2 1 0 1 0 1 0 1 1 1 0 2 0 1 1 2 0 1 1 0 0 0 0 1 1 0 1 1 1 0 0 1 1 1 2 2 2 1 2 0 0 1 1 2 1 1 0 2 0 0 0 1 0 0 0 0 1 0 0 0 0 2 1 0 1 2 1 0 0 1 1 1 1 2 1 0 0 0 1 0 0 1 0 1 0 0 1 0 0 1 1 0 0 0 0 2 0 1 1 2 1 0 2 1 1 0 0 0 1 0 0 0 0 0 0 0 1 1 0 0 2 2 0 0 1 1 0 0 0 0 1 1 2 0 1 2 1 1 2 0 0 0 1 0 1 0 1 0 0 0 0 0 2 0 0 0 1 2 2 2 0 1 1 0 1 1 1 0 1 1 2 0 0 0 2 0 2 1 0 1 0 1 1 2 0 0 1 2 1 1 0 0 0 2 0 2 0 2 0 2 0 0 1 0 0 0 1 0 0 0 0 0 0 0 0 1 0 0 2 0 0 0 0 0 0 0 0 2 0 1 0 0 1 1 0 0 1 1 1 1 0 1 0 0 0 0 1 0 0 1 0 0 1 0 0 0 1 1 0 1 1 1 2 2 1 0 0 1 1 0 0 0 1 1 0 1 0 0 1 2 0 1 1 2 1 1 2 1 1 0 0 1 0 0 1 2 0 0 2 0 0 0 1 1 0 0 0 1 0 0 0 2 2 0 2 2 1 2 2 0 0 1 1 0 1 1 1 0 0 2 0 0 1 0 1 0 0 0 0 0 0 0 0 0 1 0 1 0 1 0 2 0 0 0 1 1 1 0 0 2 2 0 0 2 0 0 0 0 0 2 1 1 0 2 2 2 1 0 0 1 0 1 0 0 0 2 0 0 1 0 1 2 0 1 0 0 0 2 0 0 1 0 0 2 0 1 0 0 0 1 0 1 1 1 0 0 1 1 1 1 1 0 0 1 2 0 0 2 0 0 0 1 0 0 0 1 1 1 1 1 1 0 0 0 2 0 1 0 1 0 1 1 0 0 2 0 2 0 2 0 0 0 1 1 1 0 1 1 0 0 2 0 2 0 0 0 0 2 0 1 1 0 0 2 0 0 0 2 0 0 0 0 0 0 0 0
49 0 0 2 1 0 2 1 1 2 2 0 0 1 1 0 1 1 1 1 2 0 0 0 2 0 0 0 1 2 2 0 1 1 1 1 1 0 0 1 1 0 0 1 2 1 1 0 1 1 1 1 0 0 1 2 0 0 0 2 1 2 0 0 0 0 0 1 0 0 0 0 0 2 0 2 2 0 2 0 1 2 0 1 1 0 0 1 2 2 1 1 1 0 0 0 0 2 1 1 0 2 1 0 1 0 2 0 2 0 0 2 1 2 2 1 2 0 0 0 2 0 2 1 1 0 1 1 2 0 0 1 0 0 0 0 0 0 0 1 2 0 0 0 1 2 0 1 1 2 0 1 0 0 1 0 1 1 0 1 0 0 2 0 0 2 0 0 1 1 1 1 1 1 0 1 1 0 0 0 0 0 0 1 0 0 1 0 0 0 0 0 1 0 1 0 1 0 0 0 0 0 0 0 0 1 1 1 0 0 1 0 1 0 2 2 0 0 1 0 2 1 0 2 0 1 1 1 0 1 0 0 0 0 2 0 0 1 1 1 0 0 2 0 0 0 0 0 2 0 0 0 1 0 0 0 1 0 0 0 0 0 1 2 0 0 0 1 1 1 0 2 1 2 0 0 0 2 2 0 0 2 0 0 0 1 1 1 0 2 0 0 0 2 2 1 2 0 0 1 0 0 2 1 0 0 0 1 0 0 0 2 0 2 1 1 0 1 0 1 1 0 1 1 1 0 1 1 1 2 0 1 0 2 0 0 0 1 0 1 1 1 1 1 1 0 0 0 1 0 1 0 0 1 1 1 0 1 0 2 2 2 1 0 1 0 0 0 2 2 2 2 1 1 2 0 1 2 2 2 0 2 0 0 1 0 0 0 0 0 0 1 1 0 2 2 2 0 1 1 1 1 1 2 1 0 0 1 0 0 1 0 0 1 1 1 0 0 0 0 1 1 0 0 2 2 0 0 0 0 0 0 0 0 0 1 0 1 1 0 1 0 0 1 0 0 2 0 0 0 2 0 0 1 1 1 0 2 2 2 1 2 0 1 0 1 1 0 2 0 1 1 1 1 1 0 1 2 0 0 2 1 0 0 0 1 0 2 1 0 0 0 1 1 0 0 1 0 0 1 1 1 1 1 0 0 1 1 0 0 0 2 0 0 1 1 0 2 0 0 0 2 2 2 2 0 0 1 0 1 1 1 1 1 1 0 1 1 2 2 1 2 2 1 2 0 0 2 2 0 0 0 0 1 1 0 0 1 0 0 0 0 1 0 0 2 2 1 2 0 1 0 0 0 1 0 2 1 1 2 2 0 0 0 1 0 1 1 0 1 0 1 1 0 0 0 0 0 0 0 0 2 1 0 1 2 0 0 0 0 2 0 0 0 0 0 0 1 1 0 0 0 0 0 0 1 2 1 0 0 1 0 0 0 0 0 0 1 2 0 2 0 0 2 1 2 1 0 1 0 1 1 2 0 0 0 0 0 2 1 1 0 1 0 0 0 0 2 1 1 0 0 0 0 2 1 2 0 1 1 0 1 2 2 0 0 2 1 0 1 0 1 0 1 1 0 0 1 0 2 2 0 0 0 1 1 0 2 2 0 0 0 0 0 0 0 1 2 0 0 0 0 1 2 0 1 1 0 0 1 0 0 0 2 0 2 0 0 0 1 0 0 0 0 0 0 0 1 0 0 0 0 1 0 0 0 1 0 1 0 0 0 1 0 1 1 1 1 2 2 1 0 0 0 1 0 0 0 0 1 0 2 0 0 2 0 0 2 0 2 0 2 2 2 2 0 0 2 0 0 1 1 0 0 1 2 1 0 1 1 0 0 1 1 1 2 0 2 2 1 1 1 0 1 1 0 0 2 2 0 0 0 1 0 0 1 0 1 1 0 1 1 1 0 0 1 1 0 0 0 0 0 0 0 0 0 0 0 0 0 0 1 1 0 0 0 1 0 2 1 2 0 0 1 0 2 0 1 1 1 2 2 0 0 0 1 1 2 1 0 1 2 1 1 2 2 2 1 1 1 0 1 1 1 2 2 1 1 0 2 0 0 0 0 2 1 0 2 2 2 0 0 1 1 2 1 1 1 0 0 2 1 0 2 0 0 0 1 1 0 0 0 1 0 0 1 1 1 0 0 2 0 2 0 0 0 0 0 0 0 2 0 1 0 1 1 2 1 1 0 0 0 0 0 0 0 2 0 1 1 0 0 0 2 0 1 1 0 1 2 1 1 0 0 0 0 0 0 0 0 2 2
50 1 0 2 0 0 1 1 0 1 1 1 0 0 0 0 0 0 0 2 1 0 1 0 2 0 0 0 2 2 1 0 1 1 0 0 2 1 1 0 0 0 0 1 2 1 1 0 1 1 1 1 2 2 0 2 0 0 1 1 2 1 0 1 1 1 1 0 1 1 0 0 2 2 2 2 0 0 2 0 1 2 1 1 1 0 0 0 0 2 0 0 1 0 1 0 0 0 0 0 0 2 0 1 1 1 2 1 1 1 0 2 1 2 2 1 2 0 0 0 2 0 2 1 1 0 1 1 2 1 0 1 0 0 0 0 1 0 0 0 0 2 0 0 0 1 0 0 0 1 0 1 1 1 0 0 1 0 1 2 0 0 2 0 0 2 0 0 1 2 0 0 2 1 0 0 1 2 0 2 0 2 0 2 1 1 2 1 0 0 0 1 2 1 2 0 1 0 0 0 0 0 0 0 0 2 2 0 1 0 1 0 1 0 2 2 0 0 1 1 1 1 0 2 0 1 1 2 0 2 0 0 0 0 2 0 0 2 2 1 0 1 2 0 0 0 0 0 2 0 0 0 1 1 1 0 1 2 0 0 1 0 0 2 1 0 1 0 1 0 1 1 0 2 0 0 0 1 1 0 1 1 0 0 1 0 1 0 1 2 1 1 0 2 0 1 1 0 0 2 0 0 0 0 0 0 0 0 0 0 0 0 0 2 2 0 0 0 1 0 1 1 2 0 1 0 1 0 1 1 0 1 0 1 0 0 0 2 0 0 1 0 2 2 1 0 0 1 1 1 1 0 0 2 1 0 1 2 0 1 1 1 2 0 2 0 0 1 1 0 0 0 2 2 0 0 2 0 0 1 1 1 0 0 0 1 0 1 1 0 0 0 1 0 2 0 0 1 1 0 0 1 0 1 1 0 1 1 0 0 0 0 0 1 1 2 0 0 0 0 0 2 1 2 1 2 0 0 1 0 1 0 0 0 0 0 0 2 2 2 2 0 0 2 0 0 2 1 2 1 0 1 0 1 1 1 0 2 1 1 2 1 0 1 0 1 1 2 1 2 0 0 1 0 0 0 0 2 1 0 1 0 0 0 2 2 2 0 0 0 2 2 0 1 1 0 1 0 0 1 1 0 0 0 0 0 1 1 0 0 0 2 1 2 2 0 0 2 1 2 1 2 0 0 0 1 1 1 1 1 1 1 1 1 1 0 1 1 1 1 1 0 2 1 2 1 0 1 1 1 0 0 0 2 0 1 0 0 0 0 0 0 1 0 1 1 1 1 1 0 0 1 1 0 0 0 0 1 2 1 2 0 0 0 1 0 0 1 0 1 0 1 1 0 0 0 1 0 0 0 0 1 0 0 1 1 0 0 0 0 2 0 0 1 0 1 0 0 0 0 0 0 0 0 0 0 2 2 0 0 1 1 0 0 0 0 0 1 2 0 1 0 0 1 1 1 1 1 0 0 1 2 0 1 0 0 0 0 1 0 0 0 0 1 2 2 0 2 1 0 1 1 0 1 2 1 2 0 0 0 1 0 2 2 1 1 1 0 0 2 0 1 0 2 1 1 0 0 0 1 0 1 0 1 1 2 0 1 1 0 0 0 0 1 0 0 0 2 1 1 0 0 0 2 0 1 1 2 2 0 1 1 0 2 0 0 0 0 1 2 1 1 0 0 1 0 0 1 0 0 0 0 0 0 0 0 0 0 1 0 0 1 2 1 1 0 2 1 1 1 1 0 0 1 1 0 0 0 0 1 0 1 1 1 1 1 0 2 1 2 0 1 2 2 2 0 0 0 0 0 0 1 0 0 0 0 2 0 2 2 0 0 0 1 1 1 1 2 2 0 1 1 1 2 2 0 0 1 1 0 1 1 2 0 0 1 1 0 1 1 0 0 1 1 0 0 1 0 0 0 1 1 1 0 0 0 0 0 0 0 0 1 0 0 1 0 2 0 1 1 0 0 0 1 0 2 0 0 1 1 1 1 0 0 0 0 0 0 0 1 0 1 1 1 0 0 0 1 0 0 0 1 0 0 2 2 0 0 0 2 0 1 0 0 1 1 0 0 2 0 1 1 2 1 0 0 1 1 0 0 1 0 0 0 0 0 1 1 1 0 0 0 2 1 1 0 1 0 0 0 2 0 1 0 1 0 1 2 0 0 2 0 0 2 2 0 2 0 2 1 1 0 0 0 0 0 2 0 0 0 0 0 0 1 0 0 0 1 0 1 0 0 0 1 1 0 0 2 2 0 2 1
51 1 2 0 0 0 0 1 1 2 1 0 0 0 0 0 0 0 1 1 1 0 0 0 2 0 0 1 2 2 2 1 0 1 0 0 2 1 1 0 0 0 0 1 1 1 1 0 1 1 1 1 0 1 0 1 1 0 1 1 1 1 0 2 1 1 1 0 1 1 0 0 2 2 2 2 0 0 2 1 0 2 1 0 2 1 1 0 1 1 0 0 1 0 0 0 1 0 0 0 1 2 0 0 1 2 2 1 1 1 0 2 0 1 1 0 1 0 0 0 2 0 2 1 1 1 1 1 2 0 0 1 0 0 0 0 0 0 0 1 1 1 0 0 0 2 0 0 0 1 0 1 0 1 1 0 1 1 0 1 0 0 2 0 1 2 1 0 2 2 0 0 1 1 0 0 1 0 0 0 0 0 0 2 2 2 1 2 0 0 0 0 1 1 1 1 2 1 0 0 0 0 0 1 1 0 1 2 0 0 0 1 1 0 2 2 0 0 0 1 1 1 0 1 1 0 2 0 0 0 1 1 0 0 2 0 0 1 1 1 0 0 2 0 0 0 0 0 1 0 0 0 2 0 0 0 1 2 1 1 1 1 1 1 1 0 0 0 1 1 0 1 0 1 0 0 0 1 1 0 0 2 1 1 0 1 1 0 1 2 2 2 0 2 2 0 2 1 0 2 0 0 2 1 1 0 1 2 1 0 1 2 0 1 1 1 0 0 0 0 0 0 1 0 2 0 1 0 0 0 0 2 0 1 0 0 0 2 0 1 2 2 2 2 1 0 0 0 0 0 0 0 0 2 1 0 2 1 0 1 1 2 1 0 1 0 0 2 2 0 0 0 0 0 0 1 1 0 0 1 0 1 0 0 1 1 0 0 0 0 0 1 0 1 2 1 1 0 1 0 0 1 1 2 2 1 0 0 0 0 2 0 1 0 1 2 1 1 0 1 1 1 0 1 1 1 0 0 2 0 2 0 1 1 1 2 0 0 0 0 2 0 0 1 0 2 2 0 2 1 0 1 0 2 2 2 0 2 0 0 2 0 0 0 0 0 0 1 2 1 0 0 2 2 1 1 0 1 0 1 2 2 0 1 0 0 0 2 1 0 0 0 0 1 1 0 1 0 0 0 1 1 1 0 1 1 1 1 1 0 1 1 0 1 1 1 1 2 2 2 0 2 2 2 2 0 0 0 0 1 0 0 1 0 1 0 0 1 2 2 0 1 1 1 1 1 0 2 2 0 0 0 0 2 0 0 0 0 0 1 1 0 1 0 0 1 1 1 1 1 0 1 0 0 0 0 0 0 2 0 2 0 0 0 0 0 0 1 0 1 0 1 0 0 0 0 1 1 1 0 2 1 0 0 2 2 0 0 2 2 0 0 0 0 1 0 1 0 0 0 0 0 1 0 0 0 2 1 0 0 0 0 0 0 0 2 0 1 2 0 0 2 0 0 2 2 2 0 1 0 1 1 0 2 1 1 0 0 2 0 0 0 1 1 0 1 0 2 0 1 0 0 0 0 0 2 2 0 0 0 1 0 1 0 0 0 1 1 0 0 0 1 0 1 1 0 0 0 0 1 0 1 0 1 1 2 0 2 2 1 1 1 0 0 0 1 0 1 1 1 0 0 1 2 0 0 0 1 1 0 1 2 0 2 0 2 2 0 2 2 0 0 0 0 1 0 1 0 1 1 1 1 1 0 0 0 0 0 2 0 0 0 2 0 0 0 2 2 2 2 0 1 1 1 0 0 0 0 1 1 0 1 0 0 0 2 0 1 0 2 1 2 2 2 0 2 0 1 1 0 1 1 0 0 1 0 1 0 0 2 0 0 0 1 1 2 0 1 1 1 0 1 1 2 2 0 0 2 0 0 0 0 1 0 0 0 0 0 1 1 0 1 0 0 0 0 0 1 0 0 2 0 0 0 0 0 0 0 0 0 0 1 0 0 0 0 1 0 1 1 1 0 0 0 0 1 0 1 2 2 2 2 0 0 0 0 0 0 1 0 1 2 0 0 2 2 2 2 0 1 0 2 0 1 2 2 0 1 1 1 1 2 1 1 2 0 0 2 2 2 0 0 2 1 1 1 1 1 1 1 2 0 0 2 0 0 0 1 2 1 1 0 1 1 1 1 1 1 0 1 2 0 2 1 0 0 1 1 0 1 1 0 1 1 1 0 0 1 0 0 0 0 0 0 0 1 1 0 0 1 0 0 0 1 0 1 1 0 0 1 0 0 0 2 1 0 0 0 0 0 0 0
52 0 0 2 0 1 1 1 0 1 0 1 0 1 1 0 0 0 1 2 2 0 0 0 2 0 0 0 1 2 2 1 1 1 2 2 2 1 0 1 1 0 0 0 0 1 0 0 0 2 1 1 0 1 0 1 0 0 1 1 2 1 0 1 0 0 0 2 0 0 0 1 1 2 1 2 1 0 2 0 1 1 1 0 0 0 0 0 1 1 0 0 2 0 1 1 0 1 0 0 0 2 1 0 1 1 2 0 2 0 0 1 2 2 2 2 2 0 0 0 1 0 1 2 0 1 0 2 2 1 1 1 0 1 1 1 1 0 0 0 0 2 1 0 1 2 1 0 0 0 0 1 1 0 1 0 0 1 1 0 1 1 1 1 2 2 0 0 1 1 0 0 0 1 0 0 1 1 0 1 0 1 1 2 1 0 2 1 0 0 0 1 2 1 2 1 2 1 0 1 1 1 0 0 0 2 2 1 2 0 1 2 1 1 1 2 0 2 2 2 0 0 0 2 0 1 1 1 1 1 0 0 2 1 1 2 0 2 2 1 0 0 1 0 0 0 0 0 1 0 0 0 1 1 1 1 1 1 0 0 0 0 0 2 1 0 0 0 2 1 2 0 0 2 0 0 0 1 1 0 0 0 0 0 1 0 1 1 0 2 0 0 0 2 1 0 1 2 0 2 2 2 2 0 0 0 2 1 0 0 0 2 0 1 2 1 0 1 0 1 0 1 0 0 0 0 1 0 1 1 0 0 0 1 1 0 1 2 0 0 1 1 1 0 1 0 0 0 0 0 0 0 1 2 1 0 0 0 0 1 1 1 1 0 1 0 1 0 1 1 1 1 0 0 1 0 2 1 1 2 1 1 1 1 0 1 0 0 0 1 0 1 0 0 2 0 0 0 0 0 0 0 0 2 2 1 1 0 0 1 0 1 0 1 1 2 0 0 0 0 1 1 1 1 0 1 2 0 1 0 1 0 0 2 2 1 0 2 1 0 1 0 0 0 1 1 2 0 1 0 0 0 0 2 1 1 0 0 0 0 2 0 0 0 0 1 1 1 1 1 0 0 2 2 0 0 0 1 0 0 2 2 0 0 1 1 1 2 2 0 0 0 1 2 0 0 0 0 0 0 1 1 1 1 0 0 2 1 0 0 0 2 1 1 1 1 0 2 1 1 0 2 1 1 2 0 0 0 1 1 1 1 1 0 1 0 0 0 2 2 1 1 2 1 2 1 0 0 0 2 0 1 0 1 2 1 1 0 1 0 0 0 2 0 0 1 1 1 0 0 0 1 1 0 0 1 2 0 1 1 1 0 0 0 1 0 0 1 0 1 0 1 0 0 1 0 1 1 1 0 1 1 0 0 1 1 0 0 1 1 0 0 0 1 1 1 1 0 0 0 0 0 0 0 0 1 1 1 0 0 0 2 0 0 0 1 1 1 1 1 1 1 1 2 2 1 1 0 1 0 0 2 0 1 0 0 0 1 2 0 0 0 0 0 0 1 0 2 0 1 1 0 1 0 0 2 2 0 1 1 1 0 1 0 0 1 0 1 0 1 0 1 0 0 0 0 0 0 0 1 0 1 0 1 1 0 1 2 2 0 1 0 0 1 0 1 0 1 2 2 0 0 0 1 1 0 1 0 0 1 0 1 0 2 0 0 1 0 1 1 0 0 0 0 0 0 0 1 1 1 1 1 1 0 0 1 0 0 1 0 0 1 2 0 1 0 2 2 0 0 0 1 0 1 1 0 0 0 2 0 0 0 1 1 2 2 1 2 1 2 0 1 2 2 2 0 0 0 0 0 0 2 0 0 1 1 1 0 0 2 0 0 1 0 0 2 1 1 2 0 2 2 2 2 1 0 0 1 0 1 0 0 1 0 0 2 0 1 1 0 1 1 1 0 0 1 1 0 0 0 1 0 1 0 0 0 0 0 0 0 0 2 0 0 0 1 1 0 1 1 1 0 0 0 0 1 0 0 1 1 2 2 0 0 0 0 0 0 0 0 0 1 1 0 2 2 2 2 0 0 1 2 0 2 1 1 1 0 1 0 2 0 0 0 1 0 0 1 2 1 0 0 2 1 1 1 1 1 0 0 2 0 0 1 1 0 1 1 2 1 0 0 2 1 2 1 2 0 0 0 2 0 2 0 1 0 1 0 0 1 0 1 1 0 1 1 1 0 2 1 1 0 0 0 0 0 2 1 2 0 0 1 0 2 0 0 0 0 0 2 0 0 0 1 0 0 1 1 1 0 0 1
53 1 1 2 1 0 2 1 0 1 1 1 0 1 0 0 0 0 1 2 2 0 0 1 1 1 1 0 1 1 2 1 2 1 0 0 1 1 0 2 1 1 0 0 2 0 0 0 2 0 0 0 0 0 0 1 0 0 1 1 1 2 0 0 0 0 0 1 0 0 0 1 2 2 2 2 0 0 2 0 1 2 0 1 2 0 0 0 0 2 0 0 1 0 0 0 0 1 1 1 1 2 2 0 0 0 2 1 1 1 0 2 1 1 1 1 1 0 0 0 1 1 1 0 1 0 1 1 2 0 1 1 1 2 0 0 0 0 0 0 0 2 0 0 0 1 0 0 0 1 0 2 1 0 0 0 0 1 0 0 1 1 2 0 0 2 0 1 0 2 0 0 0 2 0 0 2 0 0 0 0 0 0 2 1 1 2 2 0 0 0 1 0 1 1 0 1 0 0 0 0 0 0 0 0 2 2 1 1 1 0 0 1 0 1 2 1 0 2 1 1 0 0 1 1 1 0 2 0 2 0 1 0 0 1 0 0 2 2 2 0 0 2 0 0 0 0 0 1 0 0 0 0 0 0 0 1 0 0 0 0 0 1 1 1 0 0 0 2 2 0 2 0 0 0 0 0 2 2 0 0 2 0 1 0 1 1 2 2 2 1 1 0 2 2 0 2 1 0 2 1 0 1 1 0 0 0 0 1 0 1 0 0 2 0 0 0 0 1 0 1 1 1 0 2 0 2 1 0 2 0 1 0 1 0 0 0 2 0 1 1 1 2 1 0 0 1 1 1 1 1 1 0 0 0 1 1 1 0 1 1 1 1 0 0 1 1 1 2 1 1 1 1 1 1 0 2 0 0 2 0 0 1 1 1 0 0 1 1 0 0 1 2 0 2 0 0 1 0 0 0 0 0 1 1 0 0 0 0 0 0 1 1 0 1 2 0 0 0 0 0 2 1 0 1 1 1 0 1 0 1 0 1 1 1 1 0 0 0 0 1 0 0 0 0 1 2 1 1 2 0 0 0 2 0 0 0 2 2 2 1 2 0 0 0 0 0 0 2 0 0 0 2 2 0 0 0 1 0 1 2 2 0 1 0 1 0 1 0 0 1 1 0 2 1 0 0 1 2 0 0 0 1 1 0 0 1 2 0 1 0 1 0 0 0 2 0 2 0 1 1 2 0 0 1 0 0 1 0 2 0 1 0 0 0 0 0 1 1 1 1 1 1 1 0 0 0 0 0 2 0 1 0 2 0 0 0 2 1 1 1 1 1 1 0 0 0 1 1 0 0 1 0 0 1 0 2 1 1 2 2 0 0 0 2 0 1 2 0 2 1 0 0 0 0 0 0 0 0 0 0 2 0 1 1 2 1 0 2 2 0 0 0 0 0 1 0 0 0 0 0 0 1 1 0 0 1 0 0 0 0 1 1 0 0 1 0 0 2 0 0 0 0 1 2 2 2 0 0 0 1 2 0 2 1 1 0 1 1 1 1 0 1 2 2 2 0 1 0 0 1 0 2 0 0 2 1 0 0 0 1 1 1 1 1 1 0 2 0 0 1 1 0 2 2 0 0 0 0 1 0 1 0 1 1 2 0 1 1 0 1 1 0 0 0 0 1 2 1 1 0 0 2 2 0 0 0 2 2 0 0 0 0 2 0 0 1 0 1 2 0 0 1 1 2 0 1 1 0 0 0 0 0 0 0 0 0 0 0 0 0 2 1 0 0 1 1 2 0 0 0 0 1 1 0 0 0 0 1 1 0 1 0 0 1 1 0 1 0 2 1 2 2 2 2 0 1 1 0 0 1 2 0 0 1 0 0 1 0 2 0 1 0 2 2 2 0 2 2 2 0 2 1 1 1 0 0 1 1 0 0 0 2 1 0 2 0 1 1 0 1 0 1 0 0 0 0 0 1 0 1 0 0 0 0 0 0 0 0 0 1 1 0 0 0 2 1 0 2 0 0 0 0 1 0 2 0 2 1 0 0 0 0 0 0 0 0 0 0 1 0 1 1 1 1 1 1 1 0 0 1 2 0 1 0 0 2 1 0 1 1 2 0 0 0 2 0 1 1 0 0 1 1 0 2 2 0 2 0 0 2 0 0 0 1 0 2 0 1 1 0 0 2 2 1 0 1 0 1 0 2 0 2 0 1 0 1 1 0 1 1 0 1 0 1 1 2 0 2 2 1 1 0 0 0 0 1 1 2 0 0 2 0 2 0 0 0 0 0 1 0 0 0 1 0 0 1 0 1 1 1 2
54 1 1 1 0 0 1 1 0 1 1 1 0 2 2 0 0 0 1 1 1 0 0 0 2 0 0 0 2 1 1 1 1 0 1 2 2 2 0 0 0 0 0 1 1 1 1 0 2 1 0 0 0 0 1 2 0 0 2 1 1 2 1 0 0 1 1 0 0 0 1 0 2 2 2 2 0 0 2 1 0 2 0 1 1 0 0 0 2 2 0 0 0 0 0 0 1 2 2 2 2 2 1 0 1 1 1 2 0 2 0 2 0 2 2 1 2 0 1 0 1 0 1 1 0 0 0 2 2 0 1 0 0 0 0 0 1 1 0 2 0 2 0 0 0 0 0 0 0 1 0 0 1 0 1 0 0 1 0 0 2 1 1 1 0 1 0 0 0 0 0 1 2 1 0 0 2 1 1 0 0 0 1 2 1 0 2 1 0 0 0 1 2 2 2 1 1 0 0 1 1 1 0 0 0 1 2 1 1 0 2 2 0 0 2 2 2 0 2 0 2 2 0 2 0 0 0 2 1 0 0 0 0 1 2 0 1 1 1 0 0 1 2 1 0 0 0 0 2 0 0 0 1 0 0 0 1 1 0 0 1 0 0 1 2 0 0 1 2 0 2 1 0 2 0 0 0 0 2 0 1 1 1 1 0 1 1 2 0 1 1 1 1 2 2 1 2 2 2 2 0 0 0 0 0 0 0 0 0 0 0 1 0 2 2 0 2 1 0 0 1 1 2 1 2 0 1 0 0 0 0 0 0 1 0 0 0 2 0 0 1 1 1 2 0 0 2 0 1 0 0 0 1 1 0 1 2 1 0 0 0 1 1 0 1 1 0 1 2 1 1 1 0 0 0 0 1 1 1 2 2 0 0 0 1 0 0 0 0 0 0 1 0 0 2 0 0 0 1 0 0 1 1 2 1 0 0 0 1 1 0 1 0 1 1 1 0 0 1 0 0 0 1 0 1 1 1 1 1 0 1 0 0 2 2 0 0 1 1 1 1 0 1 1 2 2 2 0 1 1 0 0 0 2 2 2 0 0 0 0 2 1 0 1 0 1 1 0 2 0 0 0 2 1 1 0 1 1 0 1 1 2 0 0 0 1 0 1 1 1 1 0 0 1 0 1 0 0 0 1 1 0 0 0 0 0 2 1 0 0 0 2 0 1 1 1 0 2 0 1 1 2 0 0 0 1 0 2 0 2 0 2 2 2 2 1 0 0 2 2 0 0 2 1 2 0 0 1 1 1 1 0 0 2 1 0 0 2 1 0 0 1 1 0 0 1 1 1 0 1 0 2 1 0 0 0 0 1 1 2 1 0 0 0 0 0 0 0 0 0 0 0 1 1 1 0 1 0 1 1 0 2 0 2 0 2 2 0 1 1 1 1 0 1 2 1 0 2 1 1 0 0 0 1 0 0 2 1 0 0 0 0 1 0 0 0 2 0 2 0 2 1 0 1 2 1 1 0 1 0 0 0 1 1 0 0 0 1 1 0 0 0 1 2 2 2 1 1 1 0 0 1 1 0 0 1 0 0 0 2 0 1 2 1 1 1 1 2 0 0 0 2 0 1 2 0 0 0 0 2 0 1 0 0 0 0 1 1 2 0 0 0 0 0 0 0 1 1 0 0 0 0 1 2 0 1 2 0 0 0 0 2 0 2 0 0 1 0 1 1 0 0 0 0 0 0 0 0 0 0 0 0 1 0 1 1 0 0 0 0 0 2 2 1 1 0 2 2 1 1 0 1 0 1 0 0 0 0 2 0 1 1 1 1 2 2 1 1 1 2 1 1 2 2 2 0 0 1 0 0 1 2 0 0 2 1 1 0 0 2 0 0 1 0 0 1 1 2 2 0 1 1 1 1 1 0 0 0 1 1 1 1 2 0 0 0 0 0 1 1 0 0 0 0 0 0 0 0 0 0 2 0 1 0 1 0 1 0 0 0 0 1 0 0 0 0 2 1 1 1 0 0 0 1 0 1 0 1 2 2 2 2 0 0 0 1 1 0 0 0 1 1 1 1 2 2 2 2 0 1 0 2 2 0 0 0 2 0 0 1 1 1 0 0 1 2 0 0 1 0 1 0 1 1 2 2 2 0 0 0 0 0 0 2 0 0 0 0 1 1 0 0 0 2 2 0 0 0 1 1 2 0 2 1 0 0 1 0 0 0 2 0 0 2 2 1 1 0 1 1 0 0 0 0 2 0 2 0 1 0 0 0 0 1 0 1 0 0 0 1 0 0 0 2 2 0 0 0 0 1 2 2
55 0 0 2 1 0 2 0 0 2 2 0 0 0 0 0 0 0 0 1 2 0 0 2 0 0 0 0 1 2 2 1 1 1 0 0 1 1 0 0 0 0 0 0 2 0 2 0 2 0 0 0 0 0 1 1 0 0 1 0 2 2 0 1 0 1 0 1 0 0 0 0 2 2 2 2 0 0 2 0 1 2 1 1 1 0 0 1 2 2 1 1 2 2 0 0 0 0 0 0 0 2 1 0 0 0 2 1 1 1 0 0 0 1 1 1 1 0 2 0 0 0 2 1 1 1 1 1 2 0 1 1 1 2 1 0 1 0 0 0 1 1 0 0 0 1 0 1 1 1 0 0 1 1 0 1 1 0 0 0 1 2 1 1 0 1 0 0 0 1 0 0 0 1 0 1 1 0 0 0 0 0 0 2 2 2 2 1 0 0 0 1 2 0 2 0 2 0 0 0 0 0 0 0 0 1 1 1 1 0 1 1 0 0 1 2 1 1 1 0 2 0 1 1 1 0 1 2 0 1 0 0 0 0 2 0 0 1 2 1 0 0 2 0 0 0 0 0 2 0 0 0 1 0 0 0 1 1 0 0 0 0 0 1 1 0 0 0 1 0 1 1 2 2 1 0 0 0 1 0 1 0 0 0 0 1 1 0 1 2 1 1 0 2 1 0 2 1 1 2 1 0 1 0 0 0 0 1 0 1 0 2 0 2 1 0 0 0 0 0 0 0 0 0 0 0 0 0 2 2 0 2 0 0 0 0 0 2 0 1 2 2 2 2 0 1 0 0 2 2 0 0 0 2 1 0 1 0 1 1 2 2 2 0 2 1 0 0 2 2 2 2 1 1 0 0 1 0 0 1 0 1 1 1 0 0 0 0 0 0 0 0 1 0 1 1 2 1 0 0 0 0 0 2 2 0 0 1 0 0 0 1 0 1 1 2 0 1 1 0 0 1 0 0 1 1 2 0 1 1 1 0 1 1 1 1 1 0 0 0 1 0 0 0 1 2 1 0 2 0 1 0 0 2 1 0 1 0 0 0 2 0 1 0 0 1 1 2 1 2 0 0 2 2 1 1 0 1 0 1 0 2 0 0 0 1 0 1 1 0 1 1 2 1 0 0 0 0 0 1 2 1 1 1 0 0 2 1 0 1 1 0 0 1 1 1 0 1 1 2 2 1 0 1 1 1 1 1 0 2 0 1 0 0 0 1 0 1 2 2 1 1 2 0 2 0 0 0 0 2 1 0 0 1 1 1 0 2 0 1 1 0 0 0 0 0 0 1 1 0 1 0 0 0 0 0 2 2 2 2 2 0 1 0 1 1 1 2 0 1 0 0 1 1 1 0 1 1 1 0 1 0 0 1 0 1 1 0 1 1 2 0 1 2 0 2 0 0 0 0 0 0 0 0 1 0 1 1 0 0 0 1 0 0 0 0 0 1 2 0 1 1 1 1 2 1 1 0 2 0 0 1 2 0 0 0 0 2 1 0 0 0 0 1 2 2 0 2 0 1 1 0 1 0 0 2 2 0 0 0 1 0 2 1 0 2 0 1 0 0 0 0 0 1 1 0 0 0 0 2 1 1 0 0 2 2 0 2 2 0 2 2 0 1 0 0 1 1 1 1 0 0 0 2 0 0 0 0 0 0 0 1 0 2 0 0 0 0 1 0 0 0 0 0 2 0 1 1 0 0 0 0 1 0 1 0 1 0 1 0 0 0 0 0 0 1 1 2 1 1 0 0 0 0 0 0 0 0 1 1 1 2 2 2 2 2 1 2 0 2 0 2 2 2 2 0 0 0 0 2 1 1 0 0 1 0 0 0 1 2 1 1 1 1 1 2 0 2 2 1 1 1 1 1 0 0 0 2 2 0 0 0 2 0 0 1 0 1 1 1 1 0 1 0 0 1 1 0 0 1 1 0 1 0 1 0 1 0 0 0 0 2 1 0 0 1 1 0 1 2 0 0 0 0 0 2 0 1 0 0 1 1 0 0 0 1 1 0 2 0 2 2 0 1 2 1 2 2 0 0 0 2 0 1 2 2 0 0 0 1 1 1 1 1 1 1 0 1 2 1 0 1 2 0 1 1 1 1 0 0 1 0 1 1 0 0 1 0 1 1 0 0 1 1 1 1 1 0 0 0 2 0 2 1 0 0 1 0 0 2 0 0 2 0 2 2 2 0 1 0 0 0 0 0 0 0 2 0 2 0 0 0 0 1 0 0 0 0 0 0 0 0 0 2 1 0 0 0 0 1 0 0
56 0 0 2 0 1 2 2 0 1 0 0 0 0 0 0 0 0 2 1 1 0 0 0 2 0 0 0 2 2 2 1 1 0 1 0 1 1 0 1 1 0 0 1 1 0 0 0 0 2 0 2 1 2 0 0 1 0 1 2 0 2 0 0 0 0 0 0 0 0 0 0 1 2 1 2 1 0 2 1 1 2 0 0 2 1 0 0 0 2 0 0 0 0 0 0 1 1 0 0 0 2 1 0 1 1 2 1 1 1 0 1 1 2 2 1 2 0 0 0 1 1 2 1 1 1 1 1 2 0 0 0 1 2 1 0 1 1 1 1 1 1 0 0 1 1 0 0 0 0 0 1 0 1 0 0 1 0 0 0 0 0 1 1 0 1 0 1 0 2 1 0 1 1 1 0 2 0 0 0 0 0 1 1 1 0 1 1 0 0 0 1 2 1 2 0 2 0 0 0 0 1 0 0 0 1 1 0 1 0 0 1 0 0 1 2 0 0 1 1 1 1 0 0 1 1 1 1 1 0 1 2 1 0 1 1 0 2 2 1 0 1 0 0 0 0 1 0 2 0 0 0 1 0 0 0 0 2 1 0 1 0 0 0 0 0 1 0 1 0 0 2 2 2 0 0 1 0 2 0 1 1 1 1 0 2 2 2 0 2 1 0 0 2 2 0 2 0 0 1 0 0 2 1 1 0 1 0 1 0 1 0 0 1 1 0 1 1 0 0 0 0 0 0 1 0 1 0 0 0 0 0 0 1 0 0 0 0 0 0 1 1 2 2 0 0 1 1 1 1 0 0 1 2 1 0 0 0 0 0 0 0 1 0 0 0 2 2 2 0 0 0 1 1 0 1 1 0 0 1 0 1 0 0 0 0 0 0 0 2 0 1 0 0 2 0 0 1 2 2 1 2 0 2 2 0 0 0 0 1 0 1 0 1 1 2 1 0 1 0 1 1 0 0 1 1 1 0 0 0 0 0 0 0 0 1 0 0 1 1 0 0 1 1 2 2 2 0 1 1 0 1 0 2 2 1 1 0 0 0 2 1 1 0 0 1 1 1 2 0 0 0 2 2 1 0 1 1 0 1 2 1 1 0 0 0 0 0 0 0 1 1 2 1 0 0 0 1 1 0 0 0 1 1 0 0 1 1 0 1 0 1 0 0 0 2 1 2 0 0 0 2 1 1 1 0 0 0 2 1 1 0 1 1 1 0 0 1 2 2 1 2 1 0 2 0 0 0 0 2 0 0 0 0 2 2 2 0 1 0 0 1 1 0 0 0 0 0 1 0 0 0 0 0 0 0 1 0 2 0 2 0 1 0 0 1 0 1 0 1 0 0 0 0 0 0 1 0 0 0 0 2 0 0 2 2 0 0 1 2 1 0 1 1 1 2 0 0 0 0 0 0 0 0 0 2 1 0 0 0 0 1 0 0 0 0 0 0 2 0 2 1 2 2 2 0 1 0 0 0 0 2 2 0 0 0 0 0 2 0 0 0 1 1 1 1 1 2 0 1 1 0 1 0 0 1 1 0 0 0 1 0 2 2 0 1 1 1 0 0 0 1 1 2 1 0 0 0 0 1 0 1 0 1 1 2 1 2 2 0 1 1 0 0 0 1 1 1 0 0 0 1 1 2 0 1 1 1 0 0 0 1 0 2 0 0 0 0 0 1 0 0 0 0 1 0 0 0 0 0 0 0 1 0 0 1 0 0 0 0 0 1 2 0 1 0 2 0 1 1 0 0 0 0 0 0 0 1 0 2 0 1 0 1 2 1 0 2 0 2 0 2 2 2 2 0 1 1 0 0 1 1 0 0 1 2 1 1 0 2 1 1 0 1 1 2 1 2 2 0 1 1 1 2 2 0 0 2 1 0 1 1 1 0 0 1 0 1 0 0 0 0 1 0 0 1 1 0 0 0 1 0 1 0 0 1 0 0 0 0 0 2 0 0 0 0 1 0 2 0 1 0 0 0 0 2 1 0 0 0 2 2 0 1 0 1 0 1 0 0 0 2 1 1 2 2 2 2 0 1 0 2 0 2 1 1 0 0 0 1 1 1 2 2 2 0 0 0 2 2 0 0 1 2 2 1 2 1 1 2 2 0 0 2 0 0 0 2 2 0 0 0 1 1 1 0 0 1 0 0 2 0 2 0 1 1 1 0 0 0 2 0 1 0 2 0 1 0 0 0 0 0 0 0 0 0 2 0 1 1 0 0 0 1 0 0 0 0 0 2 0 0 0 1 1 0 0 0 0 1 1 1
57 1 1 1 1 0 2 0 0 1 0 1 0 1 1 0 0 0 0 2 2 0 0 1 1 1 1 0 2 2 2 1 1 0 2 2 2 1 0 0 0 0 1 0 2 2 1 0 1 1 1 1 2 2 0 0 1 0 2 0 1 1 0 2 0 0 0 1 0 0 0 1 2 2 2 2 0 0 2 0 1 1 0 1 2 1 1 1 2 2 1 1 0 0 0 0 0 1 0 0 0 1 1 0 0 0 2 1 1 1 0 2 2 2 2 2 2 0 0 0 2 0 1 1 0 0 0 1 2 0 0 0 0 0 0 0 0 0 0 1 1 2 0 0 0 0 0 0 0 0 0 2 1 0 1 1 1 1 0 0 1 0 1 1 2 2 0 1 0 2 1 2 1 1 0 0 1 0 0 0 0 0 0 1 1 1 1 2 2 1 1 1 1 0 1 0 0 0 0 1 1 1 0 1 1 1 1 0 1 0 0 0 1 0 1 2 0 0 1 0 2 0 0 2 0 0 1 2 0 2 0 0 0 0 1 0 0 2 2 0 0 1 1 0 0 0 0 0 0 1 1 1 1 0 0 0 0 2 1 0 0 0 0 0 1 0 0 2 1 1 1 0 1 2 1 1 0 0 1 0 0 2 1 1 0 1 2 0 2 2 2 1 1 1 1 1 2 1 1 2 2 0 2 1 0 0 2 0 0 0 0 1 0 2 0 1 1 0 0 0 1 1 0 0 0 0 0 0 1 2 0 2 0 2 0 0 0 1 0 0 0 0 1 2 0 0 0 1 1 2 2 2 0 2 1 0 2 0 0 1 1 2 1 0 1 0 0 1 1 0 0 0 0 0 0 0 2 1 1 1 1 1 1 1 0 0 1 0 0 0 1 1 1 0 2 0 0 0 2 1 2 2 1 2 2 1 0 0 0 0 1 0 0 1 1 1 0 1 0 1 1 1 0 1 1 1 0 0 2 0 2 0 0 0 0 1 0 0 1 1 1 0 0 2 1 2 2 0 1 1 0 0 0 1 0 0 0 2 1 1 1 1 1 0 0 1 1 1 1 1 0 0 0 0 0 0 0 2 0 2 1 0 0 0 1 2 1 1 1 0 1 1 0 1 1 0 1 1 1 1 1 0 0 0 0 0 0 1 0 0 0 2 0 0 0 2 0 2 1 1 0 2 0 1 1 0 0 0 2 0 2 0 1 0 1 0 2 1 1 1 0 1 1 0 2 0 0 1 1 1 0 0 0 2 0 1 0 0 0 0 0 0 1 0 0 1 1 0 2 2 0 1 0 0 1 0 1 1 1 2 2 0 0 0 1 1 0 1 0 1 0 0 0 0 0 0 0 0 0 0 0 2 1 0 0 0 0 0 2 1 1 1 0 0 0 0 0 0 0 0 0 0 0 0 0 0 2 2 0 0 0 0 1 0 0 0 2 1 2 0 1 1 1 1 1 0 0 1 1 0 0 1 0 2 0 0 0 1 2 0 0 0 0 1 1 2 1 2 0 1 1 0 2 0 0 2 2 0 1 1 1 1 2 2 0 1 1 2 1 1 0 1 1 2 0 2 0 0 0 1 0 1 0 0 0 0 2 2 2 0 0 0 0 0 0 1 0 0 1 1 1 0 0 2 1 0 1 0 0 0 0 1 0 2 0 2 0 0 0 1 1 1 1 1 1 0 0 1 1 1 1 1 0 0 0 0 0 0 0 0 0 1 2 0 1 0 2 0 0 0 0 0 0 1 1 0 0 0 1 1 0 1 1 1 2 2 1 0 0 2 2 2 2 1 1 0 0 0 0 2 2 2 0 0 0 0 1 1 0 2 0 0 0 2 0 0 0 2 2 1 1 2 2 2 2 0 0 1 0 0 1 0 2 1 0 1 0 1 1 0 1 1 1 1 0 0 1 0 0 0 2 1 0 0 0 0 0 1 0 0 0 1 0 0 0 1 1 0 1 2 0 0 0 2 0 2 0 2 1 2 2 2 2 0 0 2 0 0 0 1 0 1 0 0 2 2 2 2 0 1 0 1 0 1 1 1 1 1 0 1 1 1 0 0 0 1 0 0 2 1 1 0 2 0 0 0 1 2 0 0 0 0 1 2 0 0 0 1 1 0 0 1 1 1 0 0 1 1 1 0 2 0 2 0 0 2 2 0 0 0 1 1 0 1 1 1 2 0 1 1 0 0 0 0 0 1 1 0 1 0 0 0 0 1 0 0 0 0 1 2 1 0 0 2 0 0 0 0 0 1 0 1
58 1 0 2 0 2 2 2 0 1 0 1 0 0 0 0 0 0 1 1 1 0 0 1 1 1 1 0 0 2 2 0 0 0 1 0 2 2 0 0 0 0 0 0 2 0 0 0 1 1 0 0 0 0 1 1 0 0 1 0 1 2 1 0 0 2 2 0 0 1 2 1 1 2 0 2 2 0 2 0 1 2 1 0 2 1 1 0 2 2 0 0 0 0 0 0 0 0 0 0 0 2 0 0 1 1 2 1 0 2 1 0 0 1 1 0 1 0 0 0 1 0 1 0 1 0 1 2 2 2 0 2 0 1 1 0 1 0 0 0 1 1 0 0 0 0 0 0 0 2 0 2 0 0 1 1 2 0 0 0 1 2 1 1 0 2 0 1 0 2 0 0 0 1 1 0 2 1 0 1 0 1 0 2 2 2 1 2 1 1 1 2 1 1 2 1 1 0 0 0 0 0 0 0 0 0 0 1 1 0 0 1 1 0 0 2 1 2 1 1 1 1 1 2 0 1 1 0 0 1 0 0 0 0 2 0 0 1 2 1 0 0 1 0 0 1 1 0 2 0 0 0 2 1 1 0 0 0 0 0 0 0 0 0 0 0 0 0 0 0 0 2 1 1 0 1 0 1 1 0 0 2 0 1 0 1 1 1 1 2 1 1 0 1 1 0 1 0 0 1 1 0 2 0 0 0 0 0 1 0 1 0 0 1 1 0 1 0 1 1 1 1 0 0 1 0 0 0 1 1 0 2 0 1 0 0 0 2 0 0 0 0 2 2 0 0 0 0 1 1 0 0 0 1 0 1 1 0 0 2 1 1 2 0 2 0 1 0 2 2 0 2 1 0 0 2 2 1 1 1 0 1 1 1 0 0 0 0 0 0 1 1 2 0 2 2 2 0 0 0 0 0 0 1 1 0 1 0 0 0 1 0 1 1 2 2 1 1 0 1 1 1 0 1 1 1 0 0 0 0 1 0 0 0 0 1 0 1 1 1 1 0 0 0 0 0 2 0 1 0 0 1 0 2 2 1 1 2 1 2 1 2 2 0 0 2 2 1 2 1 0 0 2 2 2 2 0 2 0 1 0 2 0 0 1 1 1 2 0 0 0 0 0 2 1 0 1 1 2 0 0 0 1 1 0 0 1 1 0 1 0 1 0 1 1 1 1 2 1 0 0 2 0 0 0 1 0 0 0 1 0 0 1 1 1 0 1 0 2 2 1 1 2 1 2 0 0 1 1 1 0 0 0 2 1 0 0 1 0 0 0 0 2 0 0 2 2 0 0 0 0 1 0 0 0 0 1 0 0 2 0 0 0 0 0 0 0 1 0 1 0 0 0 0 1 0 0 0 0 0 0 2 0 1 0 1 1 1 2 2 0 0 1 1 1 1 0 1 0 1 0 0 0 1 0 0 2 1 0 0 0 2 0 0 0 1 0 0 2 0 1 1 1 1 1 1 1 0 2 0 0 0 1 1 0 0 0 0 2 0 0 0 2 1 1 1 0 2 1 0 0 0 0 1 1 2 2 1 1 1 1 0 2 2 0 1 2 2 0 0 0 2 0 1 1 0 0 0 0 2 1 0 0 0 0 0 1 1 2 0 0 0 0 0 0 1 0 1 0 0 0 1 1 2 0 1 1 1 1 0 1 2 0 2 0 0 1 0 0 1 0 0 0 0 0 0 0 0 2 1 0 1 0 0 0 0 2 0 0 0 0 0 1 0 0 0 2 2 2 2 1 0 1 0 1 0 0 0 2 0 1 1 0 0 0 2 1 2 1 2 0 1 2 2 2 0 1 0 1 0 0 0 1 0 0 1 0 1 0 1 0 0 0 1 1 1 0 1 2 0 2 2 1 2 2 0 0 2 1 0 0 0 2 1 0 2 0 0 1 1 0 0 1 0 1 1 1 0 0 0 1 0 1 0 0 1 0 0 0 0 0 2 0 0 0 1 1 1 1 2 0 0 0 0 0 0 0 1 0 0 0 0 0 0 0 0 0 0 0 0 0 1 0 0 2 2 2 2 0 1 0 1 0 0 2 2 0 0 0 2 0 1 0 0 1 1 0 2 1 1 0 0 1 2 0 2 1 1 0 0 2 0 0 2 0 0 0 2 2 0 0 0 1 2 2 0 1 0 0 0 2 0 1 1 1 0 1 1 0 0 1 0 1 0 1 0 0 0 1 1 0 0 0 0 0 0 2 0 0 0 0 0 0 2 0 0 0 0 0 0 0 0 0 1 1 0 0 0 1 1 0 1
59 0 1 1 1 0 1 0 0 1 1 1 0 1 1 0 0 0 0 0 1 1 0 0 2 0 0 0 1 2 2 0 1 1 1 0 0 2 0 1 1 1 0 0 1 0 0 0 1 1 0 0 0 0 1 2 0 0 0 1 0 1 0 2 0 0 1 0 0 0 0 1 2 1 0 1 1 0 2 1 1 2 0 2 2 0 1 0 2 2 0 0 1 1 1 1 0 0 0 0 0 2 1 0 1 1 2 0 2 0 0 2 1 2 2 0 1 0 0 0 2 0 1 0 1 0 1 1 1 0 0 0 0 2 1 1 1 0 0 0 1 1 0 1 0 0 0 0 0 1 0 0 0 1 1 1 0 2 0 0 0 0 2 0 1 1 0 0 0 0 0 1 1 2 1 0 2 1 0 0 0 0 1 2 2 1 2 0 0 0 0 0 1 1 2 1 1 1 0 0 0 0 1 1 1 1 0 1 1 0 1 0 1 0 2 1 0 0 2 0 2 2 1 1 1 1 2 1 1 2 0 0 0 0 2 0 0 2 2 2 0 0 1 1 0 1 1 0 1 0 0 0 2 1 1 1 1 1 0 0 0 0 0 0 1 0 1 0 2 2 0 2 2 2 0 0 0 0 1 0 1 1 0 0 0 0 0 0 1 1 1 0 0 1 1 1 0 0 0 1 0 0 2 1 0 0 2 0 0 0 0 0 0 2 1 1 1 2 0 0 0 0 2 1 0 0 0 0 1 0 0 0 0 1 0 0 0 2 1 2 2 2 1 1 1 0 0 0 1 2 0 0 1 2 1 0 1 2 0 0 0 1 1 0 1 0 0 0 2 2 2 2 0 0 0 0 1 1 1 1 0 1 0 0 1 1 0 0 0 1 1 1 1 1 2 0 0 0 1 1 1 1 1 1 0 0 1 0 0 0 0 1 0 2 2 2 0 1 1 1 1 0 0 0 1 1 1 0 0 0 0 0 1 1 1 1 0 1 0 1 1 0 0 0 0 1 1 0 1 1 0 0 0 1 1 1 0 1 1 1 2 1 1 1 0 2 2 2 1 1 0 0 2 2 2 1 1 1 0 1 1 2 0 0 0 1 0 1 1 0 0 0 0 2 1 0 0 2 2 0 0 0 2 1 1 1 1 2 0 1 0 1 0 0 0 1 0 2 0 0 0 2 0 0 0 1 0 0 0 2 0 0 1 0 1 0 1 0 2 2 1 1 0 0 0 0 0 1 1 1 0 0 0 1 1 2 1 0 0 0 0 0 1 0 0 2 2 1 2 0 1 0 0 0 2 0 2 1 1 2 2 0 0 0 1 0 1 1 0 1 0 0 0 0 0 0 0 0 0 0 0 2 0 2 0 2 1 0 2 2 1 0 0 0 1 0 0 1 0 0 0 0 1 0 0 0 2 1 0 0 0 2 0 0 0 1 1 0 1 1 1 0 1 1 2 2 2 0 0 0 1 2 0 2 1 1 0 0 2 0 0 0 1 2 2 2 0 2 1 0 0 2 0 0 1 0 1 0 0 0 1 0 1 1 0 1 1 2 0 0 2 0 1 2 2 0 1 0 0 0 0 0 0 1 0 1 0 2 2 0 0 0 0 0 0 0 0 2 1 1 0 0 0 2 0 0 0 1 1 0 1 1 0 2 0 0 1 0 1 1 0 0 0 0 0 0 0 1 0 0 0 1 0 0 0 0 1 0 0 0 0 1 2 0 1 0 2 1 1 1 1 0 0 1 0 0 0 0 1 1 0 2 1 1 2 2 1 1 0 1 0 1 2 2 0 2 0 0 1 0 0 0 0 0 0 0 0 0 1 2 0 0 0 2 1 1 0 2 2 0 1 1 2 2 2 0 0 1 0 0 0 0 1 1 0 2 0 1 1 0 1 1 1 0 1 0 1 0 0 1 2 0 1 1 0 0 0 0 1 1 0 2 0 0 0 2 1 0 0 1 0 0 0 0 0 2 1 0 0 2 2 2 0 0 0 2 2 0 0 0 0 1 2 0 2 2 2 2 0 1 0 2 1 1 2 2 0 1 0 2 0 1 1 1 1 1 0 1 1 1 0 0 2 1 1 0 0 1 1 1 2 1 0 2 0 0 0 0 0 0 0 1 1 2 2 1 1 0 0 0 1 0 1 0 1 0 1 0 0 0 1 1 2 0 1 0 0 0 0 0 0 0 0 0 1 0 2 0 0 0 0 0 0 1 0 1 1 0 0 1 0 0 0 1 1 0 0 0 0 0 0 1
60 1 1 2 1 0 1 0 0 2 2 0 0 1 1 0 0 0 1 2 2 0 0 1 1 1 1 0 1 2 2 1 2 1 2 0 2 2 0 1 1 0 1 0 1 1 0 0 0 2 1 1 0 0 0 0 1 0 0 1 1 2 1 0 0 1 1 1 0 0 0 1 2 1 1 1 0 0 2 0 0 0 0 0 1 0 0 0 1 2 0 0 0 0 0 0 0 2 2 2 2 2 0 1 1 1 2 0 2 0 0 2 0 1 1 0 1 2 0 0 0 1 1 0 1 0 1 0 1 0 1 0 0 0 0 0 0 1 1 1 1 1 0 0 0 0 0 0 0 0 0 0 0 0 0 0 0 0 0 1 0 1 1 1 1 1 0 0 1 1 0 0 0 1 0 0 1 1 1 0 0 1 0 2 1 1 2 2 1 1 1 2 2 0 2 0 2 0 0 1 0 1 1 1 1 1 1 0 1 0 0 1 0 1 1 2 1 0 0 1 1 1 1 2 0 0 0 1 1 1 0 0 0 0 1 0 0 2 2 2 0 0 2 0 0 0 1 0 1 0 0 0 1 0 0 0 2 1 0 0 0 0 0 0 0 0 1 1 0 0 0 2 1 2 0 0 1 0 2 0 1 1 1 1 0 2 2 0 2 2 2 2 0 1 1 0 2 2 0 2 1 0 1 0 0 0 1 1 1 0 0 0 0 1 0 0 1 0 0 2 0 0 0 0 0 0 0 0 0 1 0 1 0 1 0 0 0 1 0 1 2 1 2 2 0 0 1 0 0 2 0 0 0 1 0 1 1 1 1 0 2 2 0 0 0 2 0 1 2 1 1 1 1 1 1 1 2 0 0 1 1 0 0 0 0 0 0 0 0 0 0 1 0 1 2 2 2 2 0 0 0 0 0 2 2 0 0 0 0 1 0 2 0 0 0 0 0 0 0 0 0 1 0 0 1 1 0 0 0 0 1 0 0 1 1 0 1 2 0 1 1 0 0 0 1 2 1 0 1 1 0 0 0 2 2 2 0 2 0 2 0 2 0 0 1 0 0 1 1 1 0 0 1 1 1 1 0 1 0 0 2 2 0 1 0 0 0 1 1 0 1 1 0 2 2 0 0 0 0 1 2 0 2 1 1 1 2 1 0 1 0 1 0 1 1 1 2 1 0 1 1 2 2 2 2 0 0 0 1 1 1 0 0 0 0 0 1 0 0 0 1 1 2 0 1 0 0 1 1 1 1 0 0 0 2 2 2 0 0 0 0 0 0 0 1 0 0 2 0 0 0 1 0 0 0 0 1 1 1 2 1 0 0 0 0 0 0 2 2 2 1 0 1 0 0 0 0 1 1 0 1 1 0 1 1 2 1 0 0 0 0 0 0 0 1 0 0 1 0 1 1 1 2 2 0 0 0 2 0 0 1 1 0 0 0 1 1 0 2 0 2 1 0 1 1 1 0 0 0 0 2 2 2 0 0 0 0 0 1 0 0 0 1 0 0 1 0 2 0 2 0 0 0 0 0 2 2 0 1 2 0 2 2 1 0 0 2 1 0 1 0 1 1 2 1 0 1 0 0 1 1 0 1 2 0 2 1 2 2 0 0 0 0 0 0 0 1 0 2 2 0 0 0 2 0 0 1 1 1 0 0 0 0 2 0 0 1 0 0 0 0 0 0 0 0 0 0 1 0 0 0 0 1 0 0 0 0 1 1 1 1 0 1 1 0 0 2 2 1 1 0 1 0 1 0 0 0 0 1 1 0 2 0 0 2 0 0 1 0 2 1 2 2 0 0 0 0 1 0 0 1 1 0 0 0 0 1 1 0 2 0 0 0 0 0 2 2 2 2 0 1 2 2 1 1 0 0 1 1 0 1 1 1 0 0 2 0 1 2 0 1 1 0 0 0 0 0 0 0 0 1 0 1 0 0 0 0 0 2 2 0 2 1 0 1 0 0 0 0 1 0 0 0 1 0 2 0 0 1 2 2 2 0 0 0 2 2 0 0 0 0 2 0 0 2 2 2 2 0 1 0 1 0 2 1 1 1 1 1 0 1 1 0 0 1 1 0 2 2 0 0 2 2 1 1 1 1 1 0 1 2 0 0 0 2 0 0 1 1 0 0 0 0 0 0 0 0 1 0 1 2 0 2 0 1 0 1 0 0 0 1 1 2 0 1 1 1 0 2 2 1 0 0 0 0 0 1 0 1 0 0 0 0 1 0 0 0 0 1 2 1 0 0 2 0 0 0 0 0 0 0 0
61 0 2 1 0 0 1 0 0 2 2 0 0 2 2 0 0 0 0 2 2 0 0 2 0 1 1 0 1 1 1 0 1 1 0 0 2 1 0 0 0 0 0 0 2 0 2 0 2 1 0 0 0 1 0 1 1 0 1 0 0 1 0 0 0 0 0 1 0 0 0 1 2 2 2 2 0 0 1 0 2 2 1 0 1 0 0 1 2 2 0 1 1 1 1 1 0 0 0 1 0 2 0 0 1 1 2 2 0 2 0 1 0 1 1 1 1 0 0 0 2 0 2 0 2 0 2 0 1 0 1 1 1 1 0 0 0 1 0 2 2 0 0 0 2 2 0 0 0 0 0 1 1 0 1 0 1 0 0 0 1 1 1 1 0 2 0 0 2 2 0 0 2 1 0 0 1 1 1 0 0 1 1 1 1 0 1 1 0 0 0 1 2 0 2 0 2 0 0 0 0 0 0 1 1 1 1 0 1 0 1 1 0 0 1 2 0 0 1 0 2 1 1 2 0 1 2 2 1 1 1 1 0 0 0 0 0 2 2 1 0 0 2 0 0 0 0 0 2 0 0 0 1 0 0 0 0 2 1 1 1 1 1 1 1 0 0 1 1 1 0 1 0 2 0 2 1 1 2 0 0 1 1 1 0 1 1 1 1 2 1 1 0 1 0 1 1 1 0 1 2 1 0 0 0 0 0 1 0 1 0 1 0 0 2 0 0 0 0 1 1 1 2 2 0 0 2 0 1 2 0 2 0 1 0 0 0 2 0 1 0 1 2 1 0 0 1 0 0 1 0 0 0 2 2 0 1 1 0 0 0 0 1 1 1 1 0 1 1 0 0 0 1 1 2 1 2 1 1 1 0 0 0 0 1 1 0 0 0 2 1 2 0 0 2 0 1 1 1 1 1 1 0 1 1 0 1 1 1 0 0 2 1 0 1 2 0 1 0 1 1 1 0 2 1 1 0 0 0 0 0 1 2 2 2 2 0 2 1 0 2 0 0 0 0 2 1 0 1 0 0 1 0 2 2 2 0 2 1 2 0 2 0 1 0 1 1 0 2 0 0 0 2 2 2 2 0 1 0 0 1 2 1 0 0 1 0 0 0 1 2 1 0 1 1 0 1 0 0 1 2 0 1 0 1 1 1 2 0 0 0 2 0 1 1 0 0 2 1 2 1 2 1 1 1 0 0 2 0 2 0 2 2 1 1 0 0 0 0 0 1 1 1 0 1 0 0 1 1 2 1 0 0 2 1 0 0 1 0 0 0 0 0 1 0 0 0 2 0 0 0 0 0 0 0 0 1 1 2 1 2 0 0 0 0 0 0 2 1 2 0 0 0 0 0 0 0 0 0 0 0 2 0 1 0 2 2 0 2 2 0 0 1 1 0 1 0 1 1 0 0 0 0 0 0 0 2 1 0 0 1 2 0 0 0 0 0 2 2 0 2 0 0 0 0 0 0 0 1 0 1 2 1 0 0 0 0 0 2 0 0 0 0 0 0 1 0 1 1 0 1 1 0 0 1 2 2 1 1 1 1 0 2 1 0 1 1 2 1 1 1 0 1 1 0 0 0 0 0 2 1 0 0 0 2 2 0 2 2 0 2 2 0 0 0 0 0 1 0 0 0 0 0 2 0 0 0 1 1 0 1 1 0 1 0 1 1 0 2 2 0 0 0 0 0 1 0 0 1 1 1 1 1 0 1 0 1 0 0 0 0 2 1 0 0 1 1 2 0 0 0 0 0 1 2 1 0 0 0 2 0 2 1 1 1 2 0 1 0 2 1 2 2 2 1 0 0 0 0 0 1 2 0 0 0 0 1 1 0 2 0 0 1 0 0 1 0 2 2 1 2 2 0 1 1 0 0 0 2 0 1 1 2 0 0 2 0 0 1 1 0 1 1 0 0 1 1 0 0 0 2 0 1 0 0 0 0 0 0 0 0 1 0 0 0 0 1 0 0 2 0 0 0 0 0 1 1 2 0 0 0 0 1 0 0 1 0 0 0 0 1 1 0 1 1 1 1 2 0 0 0 2 0 2 2 2 0 0 0 2 0 1 0 0 0 2 0 1 1 1 0 0 1 1 2 2 2 0 0 0 2 1 0 1 1 0 0 1 1 0 0 0 2 1 0 0 1 1 0 1 2 0 1 0 1 0 2 0 0 2 0 0 1 1 2 1 1 0 1 0 0 0 1 1 1 0 1 0 0 0 0 0 0 0 0 0 0 0 0 2 0 0 0 2 0 0 0 0 0 0 1 1
62 0 1 1 0 1 1 1 0 1 1 1 0 1 1 0 0 1 1 1 2 0 1 0 2 0 0 0 1 2 2 1 0 0 0 1 2 0 0 2 2 1 0 0 1 0 0 0 0 2 1 2 0 0 2 1 1 0 2 1 1 2 0 0 0 0 0 2 0 0 0 1 2 2 2 2 0 0 1 0 1 1 0 1 2 0 0 1 2 2 1 1 0 0 1 0 0 1 1 1 1 2 1 0 1 0 2 0 1 1 0 1 0 2 2 2 2 0 1 0 1 1 2 0 2 0 2 0 2 0 2 1 0 0 0 0 0 1 1 1 1 1 0 0 1 1 0 0 0 2 0 2 2 0 1 1 0 1 1 0 1 1 1 1 1 1 0 0 0 0 0 1 0 2 0 0 1 0 0 0 0 0 0 2 2 2 1 2 1 0 0 1 2 1 2 0 0 0 0 0 0 0 0 1 1 2 2 1 1 0 0 0 2 0 0 2 1 1 1 0 2 1 0 2 0 1 1 1 0 1 1 1 0 0 1 0 0 1 2 1 0 0 2 0 0 0 0 0 2 0 0 0 1 1 1 0 1 1 0 0 0 0 1 0 0 0 2 0 2 1 1 1 1 1 0 0 1 0 2 0 2 0 0 0 0 1 1 1 1 2 2 1 1 2 2 1 2 2 0 2 2 0 2 1 0 0 0 0 1 0 1 1 0 0 2 0 0 0 2 0 2 2 1 1 1 0 1 0 1 0 0 1 1 1 0 0 0 1 0 1 1 1 2 2 0 0 0 0 2 0 0 0 1 2 1 0 1 0 0 1 1 1 1 0 1 1 0 1 2 1 1 1 0 0 1 1 2 1 1 2 0 2 0 1 1 1 0 1 1 1 0 0 1 0 2 0 0 1 1 2 1 1 0 2 2 1 1 0 0 0 0 1 0 1 1 2 1 1 0 1 1 1 0 0 0 1 1 0 2 0 2 0 0 1 1 0 0 1 0 1 2 0 0 2 0 2 2 0 0 0 2 0 0 2 1 0 1 2 1 2 0 2 0 1 0 1 1 2 1 1 0 0 2 2 2 1 1 1 0 1 1 1 0 0 0 1 0 1 0 0 0 0 1 1 0 0 0 0 2 0 0 0 2 1 1 1 2 1 1 1 1 0 0 1 1 1 0 2 2 1 0 2 1 1 1 1 0 0 1 0 2 0 1 0 1 0 0 1 0 0 0 0 2 2 2 0 0 1 1 1 0 0 1 1 1 1 1 2 0 1 1 0 0 0 0 0 0 0 0 1 0 0 1 0 0 1 2 1 2 1 2 0 0 0 0 0 0 1 0 1 0 1 0 0 1 0 0 0 0 0 1 2 0 1 0 1 0 1 1 1 0 0 0 1 1 0 0 1 1 0 0 0 0 0 0 1 1 1 0 0 0 2 1 0 0 0 1 1 2 0 2 1 0 1 1 1 1 0 1 0 0 2 0 2 1 1 0 0 1 1 1 1 1 0 1 1 0 1 0 1 1 0 0 0 1 1 1 0 1 1 1 1 2 1 1 2 0 1 0 1 0 1 0 0 0 0 1 0 0 2 1 1 0 0 1 2 1 1 2 0 1 1 0 2 0 1 0 1 1 1 0 0 1 2 1 1 2 0 0 0 0 0 0 1 0 0 1 0 2 2 0 0 0 0 1 0 1 0 2 1 1 2 1 0 1 0 0 0 2 0 0 0 2 0 0 0 2 1 1 1 1 0 0 2 2 0 0 0 2 0 0 1 1 1 2 1 1 2 1 2 0 1 2 2 2 0 0 1 0 1 1 1 0 0 0 0 0 0 0 1 1 1 0 1 1 1 1 2 1 0 1 1 0 2 1 0 0 1 1 1 1 1 2 0 0 1 0 0 0 0 0 0 1 0 0 1 1 0 0 0 2 0 2 0 2 0 2 0 0 0 0 1 2 0 0 1 2 0 2 1 1 0 0 0 0 2 0 1 1 1 1 1 1 0 0 1 1 2 0 0 0 2 1 1 2 1 1 0 0 2 0 2 0 2 1 1 1 1 0 2 0 1 0 0 1 1 0 0 2 1 0 1 2 1 2 1 1 2 0 0 0 0 0 2 0 0 0 1 1 0 0 0 1 1 1 1 1 0 2 0 1 0 2 0 0 0 0 0 0 0 1 0 1 0 2 0 0 0 2 2 1 0 0 0 0 0 1 0 1 0 0 0 0 1 0 0 0 0 0 1 0 0 0 2 1 0 0 0 0 0 0 0
63 0 1 1 0 1 2 1 0 1 0 0 1 1 1 0 0 0 0 1 1 0 0 0 2 0 0 1 2 2 2 0 2 1 1 0 2 2 0 0 0 0 0 0 2 0 0 0 1 1 1 1 1 1 1 1 0 0 1 0 2 2 0 1 0 0 0 2 0 0 0 1 2 2 2 2 0 0 2 0 0 1 0 2 2 1 1 1 2 2 1 1 1 0 1 0 0 0 0 0 0 2 1 0 0 0 2 1 1 1 0 2 0 1 1 0 1 1 0 0 1 1 1 1 1 1 1 0 0 0 0 0 0 0 0 0 0 0 0 0 0 2 0 0 0 1 0 0 0 0 0 2 0 0 0 0 0 0 0 0 1 1 1 1 1 1 0 0 0 2 0 0 1 1 0 0 2 0 0 0 0 0 0 0 0 0 0 0 0 0 0 0 2 0 2 0 2 0 0 0 0 0 1 1 1 0 0 1 1 0 2 1 0 0 1 2 0 1 1 1 1 0 1 1 1 1 2 1 0 1 0 1 0 1 1 0 1 2 2 1 0 0 1 0 0 0 0 0 2 0 0 0 0 0 0 0 1 2 1 1 0 1 0 0 0 0 0 0 0 0 0 2 0 0 0 0 0 1 1 0 0 2 1 1 0 2 2 1 1 2 1 1 0 2 0 0 2 1 0 1 0 0 2 0 0 1 1 0 1 0 1 1 0 2 1 0 0 0 0 0 0 0 2 0 1 0 1 0 0 1 0 1 0 1 0 0 0 1 0 0 1 1 2 2 1 0 0 0 1 1 1 1 0 0 0 2 0 1 0 1 1 1 2 0 2 2 0 1 1 0 0 0 1 1 1 0 1 0 0 1 0 1 2 2 1 2 0 0 0 0 0 1 1 0 2 2 2 0 0 0 0 0 2 2 1 1 0 0 0 0 1 1 0 0 0 2 2 0 0 0 0 2 0 0 0 0 0 0 0 0 1 0 0 0 0 0 0 0 0 0 2 0 0 1 0 1 1 0 1 2 0 0 0 0 0 0 0 2 1 2 1 2 0 0 1 1 0 1 2 0 1 1 2 2 1 0 1 2 0 1 1 1 0 0 0 1 0 1 1 0 0 0 0 1 0 0 0 0 0 1 2 2 0 0 0 0 1 1 0 2 0 0 0 1 1 1 0 2 0 1 1 2 0 1 1 1 1 0 2 0 2 0 1 0 1 0 1 0 1 1 0 0 1 1 1 0 0 2 2 1 0 0 0 2 1 0 0 2 0 0 0 0 0 1 1 0 0 1 1 0 0 0 0 0 0 0 0 2 2 2 2 0 1 0 0 0 0 1 1 1 0 0 0 0 0 0 0 0 0 0 0 2 0 2 0 2 2 0 1 1 2 1 0 0 0 0 1 2 1 1 1 1 0 0 0 0 2 1 0 0 0 1 1 0 0 0 1 2 2 0 1 0 1 1 1 0 0 0 1 0 0 1 0 2 1 1 0 0 1 0 0 0 0 0 0 1 0 2 0 1 1 0 1 0 1 1 2 1 1 2 1 0 1 1 0 0 1 1 1 2 0 0 1 2 1 1 0 0 0 2 0 2 0 0 0 1 1 1 1 0 0 0 0 1 0 0 0 2 1 1 0 0 1 1 1 0 0 1 1 0 1 2 0 2 0 0 1 0 1 2 1 1 0 0 0 1 0 1 1 1 1 1 1 0 0 0 1 2 0 2 2 1 0 0 0 1 2 0 1 1 0 0 0 1 1 0 0 0 1 1 0 1 0 0 0 2 1 2 1 2 0 1 2 1 1 0 0 2 0 0 2 2 0 1 0 0 1 0 0 2 1 1 0 2 2 2 0 2 2 0 1 2 1 0 1 0 0 1 1 0 1 1 1 0 0 2 0 2 2 0 1 1 0 0 0 0 0 0 0 0 1 0 2 0 1 0 1 1 2 2 0 2 0 0 0 0 1 1 1 2 0 0 0 0 0 0 0 0 0 0 0 0 0 0 0 0 0 0 0 0 0 1 0 1 1 0 0 2 0 0 0 2 1 0 2 2 0 1 0 1 0 1 0 0 1 1 0 2 2 2 0 0 2 1 2 2 0 2 1 1 0 0 0 2 0 0 0 1 2 1 0 0 0 1 1 0 1 1 0 2 1 1 2 0 1 0 1 1 0 0 2 0 2 0 2 1 2 0 1 2 1 0 0 0 0 1 1 0 0 0 0 0 0 0 0 1 1 0 0 2 0 0 0 1 0 0 1 0 1 1 1 1
64 1 1 1 0 0 1 1 1 2 1 0 1 2 2 0 0 0 2 1 1 0 0 1 1 1 1 0 2 1 2 2 1 1 0 0 1 1 0 1 1 0 0 0 1 0 0 1 0 2 1 2 1 2 0 0 1 0 1 1 0 1 0 2 0 0 0 0 0 0 0 1 2 2 2 2 0 1 0 0 2 2 2 0 0 0 0 2 2 2 1 1 2 1 0 0 0 1 1 1 0 2 1 0 0 0 2 0 1 1 0 1 1 2 2 2 2 0 2 0 0 0 2 1 0 1 0 2 2 2 0 2 0 0 0 0 0 0 0 0 0 2 0 0 1 1 0 0 0 0 0 1 0 0 1 0 0 0 1 0 1 1 1 1 1 2 0 0 1 1 0 0 0 2 0 1 1 1 0 0 1 2 0 1 0 0 1 2 1 0 0 1 2 1 2 1 2 0 0 1 1 1 1 0 0 1 1 1 0 0 0 2 2 0 2 2 2 1 1 1 1 0 0 1 1 0 1 0 0 0 0 0 0 0 1 0 0 2 1 1 0 0 2 0 0 0 0 0 2 0 0 0 0 0 0 0 0 2 0 0 1 0 1 1 0 0 1 0 2 1 0 0 0 0 1 1 0 1 2 0 0 2 1 1 1 1 2 2 0 2 0 1 1 2 1 2 0 0 0 1 1 0 2 0 0 0 0 0 1 0 1 0 0 2 2 0 0 1 0 0 0 0 1 1 1 0 1 0 0 0 0 0 0 1 0 0 0 0 0 1 1 1 2 2 2 0 0 0 1 1 0 0 0 0 0 2 0 0 1 0 1 1 2 0 2 0 1 0 0 0 0 0 0 0 1 0 2 0 0 1 0 1 1 1 1 0 0 0 1 1 1 2 1 0 1 0 1 1 1 2 1 1 0 2 2 0 0 1 0 0 0 0 0 1 1 2 1 0 1 0 0 1 1 0 0 0 1 0 0 0 0 0 0 1 1 0 0 1 1 0 1 0 0 2 0 2 2 0 2 0 0 1 0 2 1 0 1 0 0 1 2 1 1 0 0 1 1 1 1 1 0 0 0 0 1 1 0 2 0 2 2 1 1 1 0 1 0 0 0 0 2 2 1 2 1 0 0 1 1 1 1 1 1 1 0 0 2 0 0 0 0 2 0 0 0 2 0 2 1 1 1 2 1 1 1 1 1 0 0 0 0 1 2 1 1 0 0 2 2 2 1 1 2 0 2 0 0 1 1 2 1 0 0 2 1 0 0 1 2 0 0 2 0 0 1 0 0 2 1 0 1 0 0 0 1 0 1 1 2 1 2 0 0 0 2 0 1 1 0 1 0 0 0 0 0 0 0 0 0 0 0 2 1 1 1 2 1 0 1 1 0 0 0 1 1 0 2 2 1 1 1 1 0 0 0 1 1 2 0 0 0 1 0 0 0 0 0 0 2 0 1 1 1 2 2 1 1 0 1 0 0 0 0 0 0 0 0 0 1 0 0 0 1 0 0 1 0 0 1 0 1 1 0 0 1 2 1 1 1 1 1 1 1 1 0 0 0 1 0 0 0 1 0 2 1 1 0 0 0 1 0 1 0 0 2 2 0 2 2 0 1 0 0 0 1 2 1 1 1 1 0 0 0 2 0 1 2 1 1 0 1 1 0 2 0 0 0 0 0 1 1 1 0 0 0 1 0 0 1 0 0 1 0 0 0 0 1 0 1 0 0 0 2 0 0 0 2 2 1 1 0 0 1 0 0 0 0 0 2 0 0 0 0 0 2 1 0 2 0 2 0 2 2 2 2 0 0 1 0 0 1 1 0 1 0 0 2 1 0 2 0 0 1 1 1 2 0 1 1 0 0 1 1 2 2 0 0 2 1 0 0 0 2 0 0 1 1 0 0 0 0 0 2 0 0 1 1 0 0 0 2 1 1 0 0 0 0 0 0 0 0 1 0 0 0 1 1 0 2 0 2 0 0 0 0 1 0 2 1 1 1 1 1 1 0 2 0 1 0 1 1 2 0 0 2 2 2 1 1 2 0 2 0 2 0 1 1 0 0 2 0 1 1 1 2 0 0 2 1 1 0 0 2 0 2 0 0 1 0 1 2 0 1 2 0 0 0 2 2 0 0 0 0 0 0 0 1 0 1 0 1 0 1 0 2 0 2 2 0 0 2 0 1 0 1 0 1 0 0 0 0 0 0 0 0 1 1 0 0 0 0 0 1 1 0 0 0 0 0 2 0 0 0 2 1 0 0 0 0 0 0 0
65 1 1 1 0 0 1 0 0 2 1 0 0 0 0 0 0 0 1 0 0 1 0 0 2 1 1 0 2 2 2 1 1 2 0 0 2 1 0 0 0 0 0 0 0 1 1 0 1 1 1 1 2 2 0 2 0 0 0 2 0 2 0 0 0 0 0 1 0 0 0 1 2 2 2 2 0 0 1 0 2 2 0 0 0 0 0 2 2 2 1 2 1 1 1 0 0 1 1 1 0 2 2 0 0 0 2 1 1 1 0 2 1 2 2 2 2 0 0 0 2 0 1 0 1 0 1 0 2 0 2 0 1 1 0 0 1 0 0 1 2 0 1 0 0 1 0 0 0 0 0 1 0 1 0 0 1 1 1 1 1 1 1 1 2 1 1 0 1 1 0 2 1 2 1 0 2 0 0 0 0 0 0 2 2 2 1 1 0 0 0 1 2 0 2 0 0 0 0 0 0 0 0 1 1 1 2 1 1 0 2 2 1 0 0 2 0 1 0 0 2 0 1 2 0 1 2 0 0 0 0 1 0 0 2 0 0 2 1 1 0 0 2 0 0 0 0 0 1 0 0 0 1 0 0 0 1 1 0 0 1 0 0 1 1 0 0 0 2 1 0 2 0 0 1 0 0 2 2 0 0 2 1 1 0 2 2 0 2 2 2 2 1 2 1 1 1 0 0 2 0 0 2 0 0 1 0 1 1 0 1 2 0 0 2 0 0 0 1 1 1 1 1 1 1 0 1 0 0 0 0 0 0 1 0 0 0 2 0 0 0 0 1 1 0 0 1 1 2 2 1 1 0 1 1 1 0 1 0 1 1 1 1 0 1 0 0 1 1 0 0 0 0 0 1 1 2 1 0 2 2 1 1 2 0 2 0 1 1 0 0 1 0 0 2 1 1 0 1 1 1 1 1 2 2 1 0 1 0 0 0 0 0 0 0 2 1 0 1 0 0 1 0 0 2 2 1 0 1 0 1 0 0 1 1 0 0 1 0 0 2 0 0 0 0 1 1 0 1 1 0 0 0 1 1 1 0 1 1 1 1 0 0 0 0 1 1 1 1 1 1 0 0 0 2 2 0 1 0 0 2 1 0 1 1 2 1 0 0 2 1 0 0 2 0 0 0 0 0 1 2 2 2 2 0 0 2 0 0 0 0 2 0 0 0 1 0 2 1 2 1 2 1 0 0 2 1 2 0 2 0 2 1 0 1 0 0 0 2 2 1 1 2 1 2 0 0 0 0 2 0 0 0 2 1 0 0 0 0 0 0 0 1 1 0 0 0 0 1 0 0 1 1 0 0 1 2 1 1 2 1 0 0 0 0 0 0 2 0 2 0 1 0 0 1 0 0 1 1 0 1 0 0 2 0 2 2 0 2 2 0 0 0 0 2 0 0 0 0 0 0 0 0 0 0 1 1 1 0 0 0 1 0 0 0 1 0 1 2 0 2 0 0 0 2 2 2 0 1 0 1 2 0 2 0 0 0 0 2 0 0 0 2 1 1 1 0 2 0 1 1 0 0 0 0 1 2 1 1 1 2 1 2 2 1 2 1 2 0 1 0 1 2 2 0 1 1 0 0 1 0 1 0 1 1 2 0 2 2 0 0 0 0 0 0 0 1 1 1 1 0 1 0 2 0 0 0 0 0 0 0 0 1 2 0 2 2 0 1 2 0 0 2 2 2 0 0 1 1 1 1 1 1 0 1 2 0 0 1 0 0 0 1 1 0 0 2 2 2 2 0 0 0 0 0 0 0 0 1 1 1 2 0 0 2 1 0 1 0 1 0 1 2 2 1 1 0 0 0 1 1 1 0 0 1 0 1 0 1 2 0 0 1 1 1 2 0 2 2 0 1 1 1 2 2 0 0 1 0 0 1 0 1 1 0 2 0 0 0 0 0 0 0 0 0 0 0 0 1 0 1 0 1 0 0 1 0 0 1 1 0 2 1 0 1 1 1 0 0 2 0 0 0 2 0 2 0 0 1 1 1 1 1 0 0 2 1 0 1 0 1 1 0 0 2 2 2 2 0 0 1 2 0 2 2 2 0 0 0 2 0 1 0 1 1 1 0 1 0 0 0 0 2 1 0 0 2 1 1 1 2 0 0 0 0 0 1 0 1 1 0 0 2 1 0 0 2 0 0 0 2 0 2 1 1 0 2 0 0 1 1 0 1 0 1 0 1 0 1 0 0 0 0 0 0 1 0 0 1 0 0 0 0 1 0 1 1 0 1 2 1 1 0 2 1 0 0 1 1 1 1 0
66 1 2 1 1 0 1 2 0 0 0 1 1 1 0 0 0 0 0 1 1 0 1 0 2 0 0 0 0 2 2 0 2 2 0 0 0 2 0 0 0 0 0 0 2 0 0 0 0 1 1 2 0 0 0 1 0 0 1 1 1 2 0 0 0 1 0 0 1 1 0 0 2 2 0 2 1 0 1 0 1 2 0 2 2 0 1 0 2 2 0 0 2 0 0 0 0 2 1 1 1 2 0 0 1 1 2 2 0 2 0 2 0 1 1 0 1 0 0 0 2 1 1 1 0 0 0 1 2 0 0 0 1 2 1 0 1 0 0 2 2 0 0 0 0 1 0 0 0 0 0 0 0 0 0 1 0 0 1 0 1 1 1 1 1 2 0 0 0 1 0 1 1 1 0 0 2 1 0 0 1 1 1 1 1 0 1 1 1 0 0 0 2 1 2 0 1 0 0 0 0 0 0 0 0 1 1 1 1 0 2 2 2 0 1 1 1 0 1 0 2 0 0 2 0 1 1 1 1 1 0 1 0 0 1 0 0 1 1 1 0 0 1 0 0 0 0 0 1 1 1 1 0 0 0 0 0 0 0 0 0 0 0 0 0 0 1 0 2 1 0 2 0 2 1 1 0 1 1 0 0 1 0 1 1 0 1 1 0 2 1 1 0 2 2 0 1 0 0 1 1 0 2 1 0 0 2 0 0 0 0 1 0 1 2 0 0 0 0 1 0 0 0 0 1 0 1 0 0 0 0 1 0 1 0 0 0 2 0 1 2 1 1 1 0 1 1 1 0 0 0 0 0 1 1 1 1 0 2 0 2 2 2 0 2 1 1 0 2 2 2 2 1 1 1 0 2 0 0 0 0 2 1 1 0 0 0 0 0 1 0 1 0 1 2 2 2 2 0 0 0 0 0 2 2 2 2 0 0 0 0 0 0 0 0 2 2 0 0 0 0 2 0 0 0 0 0 0 0 0 0 0 1 1 1 2 0 1 1 0 1 0 0 1 0 2 2 0 1 2 0 0 0 2 2 1 1 1 0 0 2 1 0 0 0 0 0 1 2 0 1 0 1 1 0 0 0 1 1 0 1 2 0 1 1 1 1 1 1 0 0 0 1 0 0 0 0 0 0 2 2 1 2 2 0 0 2 1 0 0 0 2 0 0 0 0 0 2 1 1 0 2 0 0 0 0 0 1 0 2 0 0 1 0 0 0 1 1 1 1 0 2 1 0 2 0 0 0 0 2 1 0 0 2 1 0 0 0 0 0 0 0 0 1 0 0 0 1 0 0 0 0 1 0 0 1 1 2 2 2 2 0 0 0 2 0 1 1 0 1 0 0 1 0 0 0 1 0 0 0 0 1 0 1 0 2 2 0 2 2 0 0 0 0 1 0 0 0 0 0 0 0 0 0 0 1 2 1 0 0 1 1 0 0 0 0 0 1 2 0 2 1 0 1 2 2 2 0 0 0 2 2 0 2 1 1 0 1 2 0 0 0 0 1 1 2 0 2 1 0 1 1 1 1 0 2 2 0 0 1 1 0 1 0 0 0 1 1 0 1 0 1 0 2 1 1 0 0 0 1 0 2 0 0 1 1 2 2 2 0 1 1 0 0 0 0 2 2 0 0 0 1 0 2 0 0 1 0 0 0 0 1 0 2 0 0 0 0 0 1 1 1 1 1 2 0 1 1 1 1 1 1 0 0 0 1 1 0 1 0 0 0 2 1 0 0 2 0 0 0 0 0 2 1 1 0 0 1 1 1 1 1 0 0 0 2 0 2 2 2 0 0 2 1 0 1 0 0 0 0 0 1 0 0 0 0 1 0 1 2 0 0 0 1 1 1 0 1 2 1 0 2 0 2 2 0 0 1 1 0 1 1 2 0 0 2 0 0 1 0 1 0 1 0 1 0 1 0 0 0 2 1 1 0 1 0 1 0 0 0 0 0 0 0 0 2 2 0 1 1 0 0 0 1 0 2 0 0 1 1 2 2 0 0 0 0 0 0 0 2 0 1 1 0 2 2 2 2 0 1 0 2 0 1 1 1 0 0 1 1 0 2 0 0 2 1 0 0 2 2 0 0 1 1 2 2 0 1 0 0 2 0 1 1 0 0 1 0 1 0 0 0 0 1 0 0 0 1 1 1 1 0 1 0 1 0 2 1 0 0 1 1 0 0 0 2 1 0 1 0 0 0 0 0 1 0 2 0 1 0 0 0 0 1 0 0 0 0 0 1 0 0 0 1 0 0 1 1 1 0 0 0
67 1 1 1 0 1 1 0 0 2 1 0 2 2 2 0 0 0 0 1 1 0 1 0 2 0 0 0 2 2 2 2 0 1 0 0 2 1 0 2 2 0 0 0 1 0 0 0 0 2 1 1 0 0 2 1 0 0 1 1 1 2 1 1 0 0 1 1 0 0 0 1 2 2 1 2 1 0 2 0 1 1 0 2 2 0 0 2 2 2 0 1 1 0 0 0 0 0 0 0 0 2 0 0 2 1 1 1 1 1 0 2 0 1 1 1 1 1 1 0 0 0 2 1 1 0 1 0 0 0 0 0 0 1 1 1 0 0 0 1 2 0 0 0 1 1 0 0 0 0 0 0 0 0 1 0 1 1 0 0 0 1 2 0 2 0 0 0 0 0 0 2 1 1 1 0 2 0 0 0 0 1 0 2 1 1 1 1 0 0 0 1 2 1 2 0 0 1 0 0 0 0 0 1 1 1 1 1 2 0 1 2 1 0 2 2 0 1 1 0 2 1 0 1 1 0 1 1 1 1 0 0 0 0 2 0 0 2 2 1 0 1 2 0 0 0 0 0 2 0 0 0 1 0 0 0 1 2 0 0 1 0 1 2 1 0 1 1 1 0 1 1 1 2 0 1 0 0 2 0 0 1 1 1 0 1 1 1 1 2 1 2 1 2 2 1 2 1 1 2 0 0 2 1 0 0 1 1 1 0 1 1 0 1 2 0 1 1 0 0 0 0 1 0 0 0 0 0 0 0 0 1 0 2 1 0 1 2 0 0 0 0 2 2 2 0 0 0 0 2 0 0 1 1 0 1 1 1 0 0 0 1 2 0 1 1 1 0 1 1 1 1 1 1 1 0 1 1 1 2 0 0 1 1 0 1 0 0 0 1 0 0 0 0 2 0 0 0 0 0 0 0 1 2 1 0 0 0 0 0 0 0 0 0 0 0 0 0 1 0 0 1 0 2 0 0 1 0 1 0 1 0 0 0 0 1 0 1 2 1 1 0 1 1 1 2 1 0 1 2 0 0 0 1 0 0 0 2 1 2 0 2 0 2 0 2 2 0 2 0 0 0 0 0 1 1 0 1 0 1 1 1 0 1 1 1 1 0 0 0 1 1 1 2 2 0 1 0 1 0 1 1 1 0 1 1 1 1 1 0 0 2 0 1 1 0 1 2 0 1 1 2 1 0 0 1 0 0 2 0 2 0 1 1 1 0 1 1 1 1 0 1 1 0 2 0 0 1 1 1 0 0 0 1 1 0 0 0 0 0 0 0 0 0 0 0 0 0 2 1 0 1 0 0 1 0 1 1 2 1 2 0 1 0 1 1 1 0 0 0 0 0 1 0 0 0 1 0 0 0 1 2 1 2 0 2 1 0 1 1 0 0 0 1 0 2 0 0 0 0 0 0 0 0 0 2 0 1 0 0 0 0 0 0 0 0 0 0 2 0 0 1 0 1 1 1 1 0 0 0 0 2 0 2 2 1 0 0 1 0 0 0 2 1 1 1 0 2 0 1 0 0 0 0 0 1 1 1 1 2 1 0 1 1 0 1 1 0 0 2 0 0 1 1 0 0 0 0 0 2 1 1 0 0 2 2 0 1 1 0 0 0 0 0 0 1 2 2 0 0 0 0 0 2 0 0 1 0 0 0 0 1 0 1 0 0 0 0 0 1 1 1 1 1 1 0 0 0 0 0 0 0 0 0 0 0 0 0 0 0 0 1 2 0 0 0 2 1 1 2 1 0 0 0 0 1 1 2 0 2 0 1 1 1 1 2 1 1 0 2 1 2 2 1 1 0 0 1 0 0 0 0 0 0 0 0 2 0 1 2 0 0 0 2 2 2 0 2 2 0 1 1 0 2 2 0 0 2 1 0 0 0 2 1 0 0 0 0 1 0 1 0 1 0 0 0 0 0 0 1 1 0 2 0 1 0 1 0 0 0 0 2 1 0 0 0 0 0 2 0 1 0 1 0 0 1 0 1 1 0 0 0 0 0 0 0 1 1 0 0 0 1 2 0 2 2 2 1 0 0 0 2 1 1 1 1 1 0 0 2 0 0 0 0 1 1 0 2 2 2 0 0 1 2 2 2 2 2 1 1 2 1 0 2 0 0 0 0 1 1 0 0 2 1 1 0 1 0 1 0 2 0 1 0 1 0 2 0 0 2 0 0 2 0 1 1 0 0 1 1 1 0 0 0 0 1 1 0 1 0 0 0 0 2 0 0 1 0 0 2 0 0 0 2 0 0 0 0 1 0 0 0
68 0 0 2 0 0 1 1 0 1 0 1 0 0 0 0 0 0 0 1 1 0 0 0 2 2 2 0 2 2 2 0 1 1 0 0 2 1 0 2 2 0 0 1 1 1 0 0 1 2 1 0 2 2 0 2 0 0 1 1 1 2 0 1 0 0 0 0 1 1 0 0 1 2 1 2 1 0 1 0 1 1 0 1 2 0 0 0 2 2 0 0 2 0 0 0 0 0 0 0 0 2 2 0 0 0 2 0 2 0 0 1 1 2 2 0 1 0 0 0 1 1 2 1 1 0 1 0 1 0 1 1 0 0 0 0 0 0 0 0 1 1 0 0 2 2 0 0 0 0 0 1 0 1 0 0 0 2 0 1 0 0 1 1 0 2 0 1 0 2 1 1 1 2 1 0 2 1 1 0 0 1 0 1 0 0 1 1 0 0 0 1 2 1 2 1 2 0 0 1 1 2 1 2 2 0 0 0 0 0 2 2 1 0 1 2 2 1 2 0 2 1 1 1 1 2 1 1 0 1 1 1 0 0 2 0 0 0 0 0 0 0 2 0 0 0 0 0 1 1 1 1 0 0 0 1 1 2 2 2 0 2 0 0 0 0 1 0 1 1 0 2 2 2 1 0 1 0 0 0 0 0 0 0 0 0 0 0 0 2 0 1 0 1 2 0 1 2 0 2 1 0 2 0 0 1 0 0 1 0 1 1 0 2 1 1 1 1 0 0 0 0 0 0 1 0 1 0 1 1 0 1 1 2 0 0 0 1 0 0 1 1 2 1 1 0 0 1 0 0 0 0 0 1 1 1 1 1 0 1 1 1 2 0 2 0 1 0 1 0 0 0 0 0 1 0 0 0 1 2 0 1 2 2 0 1 0 0 0 0 0 0 1 0 2 2 2 0 1 1 1 1 1 2 2 1 0 0 0 1 0 0 0 0 0 1 0 0 1 0 0 1 0 1 0 0 2 0 0 1 1 1 0 0 0 0 0 0 0 0 2 0 0 0 0 0 2 0 1 1 0 0 0 0 0 0 0 2 1 1 1 1 0 0 0 0 0 1 2 1 0 0 2 2 1 1 0 0 0 0 2 2 0 0 0 1 0 1 0 0 0 0 0 1 1 0 1 2 2 0 0 0 2 2 0 0 2 0 0 1 0 1 0 0 0 0 0 1 0 2 1 1 2 1 1 0 0 1 0 2 0 1 0 0 0 0 2 0 1 1 0 0 2 1 1 0 0 1 1 1 1 0 0 2 0 0 0 0 0 1 1 0 0 1 0 0 0 0 0 1 0 0 1 0 1 1 2 0 1 1 1 0 0 0 0 0 0 0 0 0 0 0 2 0 0 0 0 1 1 0 2 1 0 2 0 2 2 0 2 2 0 0 0 0 1 1 0 0 0 0 0 0 1 1 0 0 1 2 0 0 0 1 0 0 0 0 0 0 2 0 2 0 0 1 2 1 1 0 0 0 1 2 0 2 0 0 0 0 2 0 0 0 2 0 0 2 0 2 1 1 0 1 0 0 0 2 2 0 0 0 1 0 2 1 1 1 1 1 1 2 0 0 1 1 0 0 1 1 0 2 0 2 1 1 1 2 1 1 1 0 1 0 0 0 1 1 0 2 1 1 0 0 0 2 0 0 0 1 1 0 0 1 0 1 0 1 2 0 1 1 1 1 1 1 1 0 0 0 0 0 0 0 1 0 0 1 0 0 1 0 0 0 2 0 0 0 2 2 1 1 0 0 0 1 0 0 0 0 1 1 0 2 0 0 0 2 0 1 0 2 1 2 2 2 2 0 1 1 0 0 1 2 0 0 2 0 0 0 0 2 1 1 1 1 1 2 0 1 2 0 0 0 0 2 2 0 0 0 1 1 0 0 2 0 0 0 2 0 1 0 1 0 0 0 0 0 0 0 0 0 2 0 1 0 0 0 1 1 0 1 0 0 0 0 0 0 1 0 2 0 1 0 0 0 0 2 0 2 1 1 1 1 0 0 0 0 0 0 0 0 0 1 1 1 2 1 2 2 0 0 0 2 0 2 1 1 2 1 0 2 0 0 0 0 1 1 0 2 1 1 0 0 2 1 1 1 1 1 0 1 2 0 0 2 0 0 0 0 1 0 1 0 2 1 1 0 1 0 0 0 2 0 1 0 1 0 1 1 0 0 2 0 1 0 2 1 1 0 0 0 0 0 1 1 1 0 1 0 2 0 0 0 0 1 0 0 0 1 0 1 0 0 0 0 0 0 0 0 0 0 0 0
69 1 0 2 0 1 1 0 0 2 1 0 0 1 1 0 0 0 1 0 1 0 0 1 1 1 1 0 2 1 1 1 1 1 1 1 2 2 0 1 0 1 0 1 2 1 0 0 2 0 0 1 1 2 0 2 0 1 1 1 1 1 0 0 0 0 0 1 0 0 0 1 1 2 1 2 1 0 2 1 0 2 1 0 1 0 1 1 1 2 1 1 2 2 0 0 0 1 1 1 0 2 1 0 1 1 2 0 1 1 0 1 0 0 1 2 1 0 0 0 2 0 2 2 0 1 0 0 2 0 0 0 1 1 0 0 1 0 0 0 0 2 0 0 0 1 0 0 0 0 0 0 0 0 1 0 1 0 0 0 1 2 2 0 1 2 0 1 0 2 0 0 1 1 0 0 2 1 0 1 0 1 0 1 1 1 1 1 1 0 0 0 1 1 1 0 1 0 0 0 0 0 0 1 1 2 1 1 0 1 0 0 2 0 2 2 2 2 1 0 2 1 1 2 0 0 0 2 0 1 0 0 0 0 2 1 0 0 1 0 0 1 1 0 0 0 0 0 2 0 0 0 0 0 0 0 0 1 0 0 0 0 0 1 1 0 0 0 1 1 0 1 0 1 0 0 0 0 1 0 1 1 2 2 0 2 2 2 2 2 1 1 0 2 0 1 1 2 0 2 2 2 2 1 1 0 1 0 0 0 0 1 0 2 2 0 0 1 1 0 1 1 1 0 1 0 1 0 0 1 0 0 0 1 1 0 1 1 0 1 1 1 1 1 0 0 1 0 0 0 0 0 0 2 1 0 1 1 1 1 2 2 2 0 2 0 1 1 2 1 1 1 0 0 1 0 2 1 1 2 0 1 0 0 1 1 0 0 0 0 0 1 1 1 2 0 0 1 1 1 1 2 1 2 1 0 0 0 0 0 0 0 0 0 0 1 1 0 0 0 0 2 0 0 0 1 2 0 1 0 1 0 0 1 1 1 0 1 1 0 1 0 0 0 0 1 2 0 1 0 0 0 0 1 0 0 0 1 1 1 1 1 0 1 0 1 1 1 1 1 1 0 1 1 2 2 0 2 1 0 1 1 0 0 2 2 2 2 2 0 0 0 1 1 2 0 0 0 1 1 1 1 1 1 0 0 1 0 0 1 0 2 0 0 1 0 0 2 1 1 0 2 0 0 0 1 1 1 1 1 1 1 1 0 1 0 1 1 2 2 1 1 1 1 1 1 0 1 1 1 0 0 0 1 2 1 1 0 0 2 1 0 1 0 0 1 1 1 1 1 0 1 0 0 0 0 1 0 1 1 1 0 0 0 2 0 0 0 0 0 0 0 0 0 0 0 0 0 0 0 0 1 1 2 0 2 2 0 2 1 1 1 0 0 0 0 2 1 1 0 0 0 0 0 0 1 1 0 0 0 0 2 0 0 0 0 0 0 2 0 2 0 0 0 1 1 1 0 1 0 1 1 1 0 0 0 0 1 0 1 1 0 1 1 1 1 1 2 1 0 1 1 0 0 0 2 2 0 0 0 1 0 2 2 1 1 1 2 1 1 0 1 1 1 1 0 0 0 0 1 1 0 0 0 0 0 2 1 1 0 2 0 0 1 0 1 0 2 0 0 0 0 1 2 0 1 1 0 0 0 0 0 0 2 0 1 1 0 0 0 0 0 1 1 2 0 0 0 0 0 0 1 0 0 0 0 0 0 0 0 0 0 1 0 0 0 2 2 1 1 0 0 1 1 1 1 1 0 2 0 0 1 0 0 0 2 1 1 0 2 1 2 2 1 1 0 0 1 0 0 1 2 0 0 0 0 1 0 0 1 0 1 0 2 2 2 0 1 2 0 2 1 1 2 2 0 0 1 0 1 0 0 2 0 0 0 0 1 1 0 1 0 0 0 0 0 0 0 0 0 2 0 1 0 0 1 0 1 0 0 0 2 0 0 1 0 1 0 2 0 0 0 1 1 0 2 0 1 2 2 2 2 1 0 0 1 0 0 0 0 0 1 1 0 2 2 2 2 0 1 0 1 0 2 1 0 2 1 0 2 0 2 0 0 1 2 0 0 1 1 0 0 2 1 1 0 0 1 0 0 1 0 0 2 0 0 0 0 1 1 0 0 1 2 2 1 2 1 0 1 2 0 2 0 1 2 2 1 0 1 1 0 0 0 1 1 0 0 1 1 0 0 0 0 0 1 1 0 1 0 0 0 0 1 0 0 0 0 1 2 1 1 0 2 1 0 1 0 0 0 0 0
70 1 1 1 0 0 1 1 0 1 0 1 0 1 1 0 0 0 1 1 1 0 0 0 2 0 0 0 2 1 1 1 2 2 0 0 1 2 0 0 0 0 0 1 2 0 1 0 2 0 0 1 1 1 1 2 0 0 0 1 1 2 0 1 0 0 0 0 0 0 0 0 2 1 1 1 0 0 2 1 1 2 0 1 2 0 0 1 1 2 1 1 2 0 0 0 0 1 1 1 1 2 2 0 0 0 2 2 0 2 0 1 1 2 1 0 0 2 0 0 0 2 1 0 1 0 1 2 2 0 0 0 0 0 0 0 0 0 0 0 1 1 1 0 0 0 0 0 0 1 0 1 0 0 0 2 1 0 0 1 0 0 2 0 1 1 0 0 0 1 0 1 0 2 0 0 1 1 0 0 0 1 1 2 1 0 2 0 0 0 0 0 0 0 0 0 1 1 0 2 2 2 0 1 1 1 1 2 1 0 1 1 0 1 0 2 1 1 1 0 2 0 0 1 1 1 0 1 0 1 0 0 0 0 1 0 0 2 2 1 0 1 2 1 0 0 0 0 1 0 0 0 1 0 0 0 0 1 0 0 1 0 0 1 1 0 0 0 2 0 1 1 0 0 1 1 0 2 2 0 0 2 0 0 2 0 2 0 1 2 2 1 1 2 1 1 1 1 1 2 1 0 2 0 0 0 1 0 1 0 1 0 0 1 0 0 0 0 0 1 0 0 0 0 1 0 1 0 1 0 0 0 0 1 1 0 1 2 0 0 0 0 1 1 0 0 0 0 0 2 0 0 0 2 2 0 1 1 1 0 1 1 0 0 0 2 0 0 2 2 2 2 0 0 0 0 1 1 1 2 0 0 0 1 1 0 0 0 0 0 0 0 0 0 2 0 0 0 1 1 1 1 1 1 0 0 1 0 0 0 1 0 1 0 1 2 1 0 1 0 0 1 1 0 1 1 0 0 1 0 1 0 0 0 0 1 0 0 0 0 1 0 0 2 0 1 1 0 1 2 0 0 0 2 1 0 1 2 2 1 1 1 1 0 1 2 1 1 1 1 0 0 2 2 1 0 1 0 0 0 2 2 0 0 1 1 1 1 1 0 0 0 0 2 0 0 0 0 0 1 1 1 1 1 0 0 1 1 1 0 1 1 0 1 1 1 1 2 1 1 0 2 1 1 1 0 0 2 0 2 0 2 2 1 1 0 2 1 2 2 0 1 1 1 2 0 0 1 1 2 0 0 0 2 0 0 0 0 0 0 0 0 1 1 0 1 1 1 1 0 0 2 1 0 0 0 0 1 2 1 2 0 0 0 1 0 0 1 0 1 0 0 2 0 0 0 0 0 0 0 0 2 0 2 0 2 2 1 2 2 1 0 0 0 1 0 0 1 1 0 0 0 0 0 0 0 2 0 0 0 0 1 1 0 0 1 0 0 1 1 0 1 1 2 2 1 2 0 1 0 2 1 1 1 0 0 0 1 1 1 0 0 0 1 2 2 0 2 0 0 2 0 1 0 0 2 2 0 2 2 0 1 2 2 1 1 1 2 1 1 0 0 0 0 0 0 0 1 0 1 0 1 1 2 0 2 1 0 1 0 0 0 0 0 0 1 0 1 1 1 0 0 1 2 1 1 2 0 0 1 0 1 0 2 0 0 0 0 2 2 0 0 0 0 0 0 0 0 0 0 0 0 0 0 0 2 0 1 0 1 1 0 2 0 2 0 2 1 1 1 0 0 1 2 2 0 0 0 1 1 1 1 1 1 1 1 0 1 0 1 0 1 2 1 1 0 1 1 0 0 1 1 0 0 0 0 0 0 0 2 0 0 1 0 0 1 1 2 2 0 1 1 0 2 2 0 0 1 0 0 1 0 1 0 0 1 0 2 2 0 2 0 1 1 0 0 1 0 0 0 2 0 0 0 0 0 0 0 0 0 1 2 0 0 0 1 1 0 1 0 0 0 2 0 0 0 0 2 0 1 0 0 0 0 0 2 2 0 0 0 0 2 2 0 1 1 1 2 0 0 2 2 0 1 2 2 1 0 0 1 1 0 0 0 1 1 0 0 1 1 0 1 0 2 2 1 1 0 0 0 2 0 0 1 0 0 0 1 2 1 0 0 2 1 1 0 1 0 1 1 2 0 2 0 1 0 1 0 0 0 2 0 1 0 1 1 1 0 2 2 0 0 0 0 0 1 1 0 2 0 0 1 0 1 0 1 0 0 0 1 0 0 1 2 1 0 0 1 1 0 1 2
71 0 0 2 0 0 2 0 0 2 1 0 0 0 0 0 0 0 1 1 1 1 0 0 2 0 0 0 1 1 2 1 2 2 0 1 1 1 0 0 0 0 1 0 2 0 2 0 2 1 0 0 1 1 0 0 2 0 1 2 0 0 0 1 0 0 0 1 1 1 0 1 1 2 1 2 1 0 2 0 2 2 1 0 1 0 0 1 2 2 1 1 2 0 0 0 0 1 1 2 0 2 1 0 1 1 2 2 0 2 1 1 0 1 1 0 1 0 1 0 1 1 2 1 1 1 1 1 1 0 1 0 0 0 0 0 1 0 1 0 1 1 0 0 0 1 0 0 0 0 1 0 2 0 0 1 1 0 0 1 0 0 2 0 0 2 0 0 1 1 0 0 1 2 0 0 2 1 0 1 0 1 1 1 0 0 1 1 0 0 0 0 2 0 2 0 1 0 0 0 0 0 0 0 0 2 2 2 1 0 1 1 1 0 2 2 0 0 0 0 2 0 1 2 0 1 1 2 0 2 0 0 0 0 1 0 0 2 2 1 0 1 1 0 0 1 1 0 1 0 0 0 0 0 0 0 0 1 0 0 1 0 0 1 1 0 1 0 2 0 0 2 0 0 0 0 0 1 2 0 0 2 0 0 1 1 1 1 1 2 1 2 0 2 2 0 2 1 1 1 0 0 1 0 0 0 1 0 1 0 1 1 0 2 1 1 0 1 1 0 1 1 1 0 0 0 1 0 1 1 0 1 0 1 0 0 0 0 0 0 0 0 1 2 0 0 0 0 0 1 0 0 1 2 1 0 0 1 0 1 1 1 1 0 1 0 1 0 2 2 2 2 0 0 0 0 2 0 0 2 2 1 0 1 1 1 0 0 0 0 0 1 1 0 1 1 2 0 1 1 1 1 0 1 1 0 1 1 0 1 0 0 0 2 2 2 0 0 0 0 0 2 0 0 0 0 0 2 2 1 0 1 0 0 0 1 1 1 1 0 2 0 0 0 0 1 1 0 1 1 0 1 0 2 2 2 0 2 0 2 0 1 0 1 0 1 1 2 1 1 0 0 2 2 1 0 1 2 1 1 1 1 1 0 0 0 0 0 0 0 1 1 1 2 0 0 0 0 0 1 1 1 2 1 1 1 2 1 0 0 0 2 0 1 1 0 0 1 0 1 1 1 1 0 0 1 1 1 1 1 1 1 0 0 0 0 1 1 2 2 0 1 1 0 1 1 0 1 1 2 0 0 0 1 1 2 1 0 0 0 0 0 0 1 0 0 0 0 0 0 0 0 1 0 1 1 2 0 0 2 2 0 0 0 1 0 0 1 1 1 1 0 0 0 0 0 0 0 0 0 0 2 0 2 0 2 1 0 1 0 0 0 0 0 0 0 0 0 0 1 1 1 1 1 0 0 2 0 0 0 1 1 0 0 0 0 2 1 2 0 1 0 1 2 2 1 1 1 1 0 0 1 0 0 1 1 0 0 2 0 0 0 1 0 0 1 0 2 0 1 1 0 0 0 1 1 2 0 1 1 0 1 2 2 1 2 1 2 0 0 0 2 0 2 1 1 0 0 0 2 1 1 0 0 1 1 1 0 1 0 1 0 0 1 0 1 0 0 1 1 1 0 0 2 0 0 1 1 1 0 0 1 0 2 0 0 1 0 1 2 0 0 0 0 1 0 0 0 0 0 0 0 2 0 1 1 0 0 1 0 0 0 1 0 0 1 1 2 2 2 0 0 0 0 0 0 0 0 2 0 0 1 1 1 2 1 1 1 1 2 1 1 2 2 2 0 0 1 0 1 1 1 0 0 0 0 0 0 0 1 1 1 1 1 1 1 1 2 1 0 1 1 0 0 0 0 0 2 1 0 0 0 1 1 0 1 1 0 1 0 1 0 2 0 0 2 2 0 0 1 1 0 2 0 0 0 0 0 0 0 0 2 0 0 0 0 0 0 1 0 0 0 1 1 0 1 0 1 1 0 0 1 0 0 0 0 0 1 0 0 0 2 0 1 2 2 2 2 0 0 0 2 0 2 2 2 0 1 0 1 1 1 0 0 0 2 0 2 2 2 0 0 2 0 1 0 1 1 1 1 2 0 1 1 0 0 1 0 1 1 0 0 2 2 1 0 1 0 0 1 2 0 1 0 1 0 1 0 0 0 1 1 1 0 0 1 2 0 1 0 0 0 0 0 1 1 1 0 2 0 0 0 0 1 0 0 0 1 0 1 0 0 0 0 0 0 0 0 1 0 0 1
72 0 0 2 0 0 1 1 0 1 1 1 0 0 0 0 0 1 1 1 1 0 0 0 2 0 0 0 2 2 2 2 1 0 1 0 2 1 0 1 0 1 0 0 2 1 1 0 2 1 0 0 0 0 1 1 0 0 0 1 0 0 0 2 0 0 0 0 0 0 0 0 2 2 1 2 1 0 1 0 1 2 0 1 2 0 1 0 2 2 0 0 2 0 0 0 0 0 0 0 1 2 1 0 1 1 2 1 1 1 0 2 0 1 1 1 1 0 0 0 2 0 2 1 1 0 1 0 0 0 1 0 0 0 0 0 0 0 0 1 1 1 0 0 1 0 0 0 0 1 0 1 2 0 1 1 0 1 0 0 1 1 1 1 2 0 0 0 0 1 1 1 2 0 0 0 1 1 0 0 1 1 0 2 1 1 2 2 1 0 0 0 2 0 2 0 1 0 0 0 0 1 0 1 1 1 1 1 1 0 2 2 2 0 1 1 2 0 1 0 2 1 0 2 0 1 2 1 1 0 1 1 0 0 0 0 0 1 2 2 0 0 2 0 0 0 0 0 2 1 1 1 1 0 0 1 1 1 0 0 1 0 0 2 1 0 0 0 2 2 0 1 0 1 0 1 0 1 2 0 0 2 1 1 0 1 2 1 1 2 0 0 0 2 2 0 2 1 0 1 0 0 2 0 0 0 1 0 1 0 1 0 0 2 1 1 1 0 0 1 0 0 1 0 1 0 1 1 1 1 0 2 0 1 0 0 0 0 0 0 0 0 1 0 1 0 0 1 1 2 2 2 0 0 0 2 0 1 0 2 2 2 2 0 1 1 1 1 2 1 1 1 1 1 1 0 2 0 0 1 0 0 1 1 0 0 0 0 0 1 0 0 0 0 2 0 0 1 0 0 0 0 2 2 1 1 1 1 0 0 0 0 0 1 1 2 0 0 1 0 0 1 1 2 0 0 1 0 1 0 1 0 0 1 1 0 0 0 0 0 2 0 2 2 1 2 2 1 1 1 0 1 0 2 1 1 0 1 1 1 1 1 1 1 0 2 2 1 2 1 0 0 2 2 1 1 0 2 0 0 1 1 0 0 2 2 1 1 1 0 0 0 1 0 0 0 0 1 1 1 1 1 2 1 0 0 2 1 1 0 1 1 0 2 2 0 0 2 2 1 0 2 1 1 1 1 0 1 0 2 0 2 0 0 0 0 1 1 2 2 1 1 1 1 1 2 1 0 0 2 0 1 0 2 0 1 1 2 0 0 0 0 2 0 0 1 1 1 0 0 0 1 0 0 0 0 0 1 1 2 2 0 0 0 2 0 1 1 0 1 0 0 0 0 0 0 0 0 0 0 0 2 0 0 0 1 1 0 2 1 1 1 0 0 2 0 0 0 0 0 0 0 1 1 0 1 0 0 0 0 0 1 0 0 0 1 0 0 2 0 2 1 0 0 2 2 2 0 2 1 0 0 1 1 0 0 0 1 1 0 0 0 1 1 1 1 0 1 1 0 1 1 0 0 1 2 2 0 0 1 0 1 2 2 0 1 0 2 0 0 1 1 0 2 1 0 0 0 0 2 0 1 1 1 0 1 1 2 2 0 1 1 0 0 0 0 0 1 0 0 0 0 0 2 0 0 1 1 1 0 1 1 0 2 0 0 2 0 0 0 0 0 1 1 1 0 0 1 1 0 0 1 0 0 0 0 1 0 0 0 0 1 2 0 0 0 2 1 1 1 0 0 0 0 0 1 0 0 1 1 0 1 1 1 1 1 1 2 0 2 0 2 2 1 1 0 0 1 0 0 1 1 0 0 1 1 0 1 0 1 0 0 1 1 1 2 0 2 1 0 1 1 1 2 2 0 0 2 1 0 1 1 1 1 0 2 0 0 0 0 0 0 0 0 0 0 0 0 1 0 2 0 1 0 1 0 1 0 0 0 0 2 0 0 0 1 2 0 2 1 0 0 0 1 0 2 0 1 0 0 0 0 0 0 0 0 0 0 0 0 0 1 2 0 2 2 2 2 0 0 0 1 0 2 1 1 1 0 0 1 0 2 0 0 2 1 0 0 2 0 2 0 2 2 2 1 2 2 1 2 2 0 0 1 0 0 0 1 2 1 0 0 2 1 0 0 2 0 1 0 1 0 2 1 1 0 2 0 0 0 1 1 1 0 1 1 0 0 1 0 0 0 0 0 0 0 1 0 1 0 0 0 0 0 0 0 0 0 0 2 0 0 0 1 0 1 0 1 2 0 0 0
73 0 1 1 1 0 1 1 1 2 2 0 0 1 1 0 0 0 0 2 1 1 0 0 2 1 1 1 2 1 1 1 0 1 0 0 2 1 0 2 2 0 0 1 1 1 0 0 2 1 0 0 0 1 0 1 1 0 2 0 1 1 0 2 0 0 1 2 0 0 0 2 2 1 1 1 0 0 1 0 1 1 1 0 1 0 0 0 2 2 0 1 0 0 0 0 1 2 2 2 2 2 2 0 0 0 2 1 1 1 0 2 1 1 1 1 1 0 0 0 2 0 1 2 0 1 0 1 1 0 0 0 0 0 0 0 0 0 0 1 1 1 0 0 1 0 1 0 0 0 0 0 0 2 0 1 0 1 0 0 0 0 0 2 0 1 0 0 1 1 0 2 1 0 0 0 1 0 0 0 0 2 0 2 0 0 2 0 0 0 0 0 2 0 2 0 1 0 0 1 1 1 0 2 1 0 1 1 1 0 0 1 1 0 1 2 0 0 1 0 2 0 2 2 0 2 2 1 0 0 0 0 0 1 0 1 0 2 2 1 0 0 0 0 0 0 0 0 2 0 0 0 1 0 0 1 1 1 1 1 0 1 0 0 0 0 0 0 2 1 1 1 1 2 0 0 0 0 1 0 1 1 1 1 1 2 2 1 0 2 0 0 1 2 2 1 1 0 1 2 1 0 2 1 1 0 1 0 1 0 0 2 0 1 1 0 2 0 1 0 2 2 2 1 0 0 0 0 0 1 0 0 0 2 0 1 0 0 0 0 0 0 2 1 2 0 0 0 0 2 0 0 0 1 1 1 1 1 0 1 1 1 1 0 1 1 0 1 2 0 0 0 1 1 1 0 2 1 1 1 1 1 1 1 0 1 0 0 0 1 0 0 0 0 2 0 0 1 1 1 1 1 1 2 2 1 1 1 1 0 0 1 0 1 1 1 0 1 0 1 1 1 0 0 1 2 1 0 0 0 0 0 0 1 0 2 0 1 1 0 2 0 0 1 0 1 1 0 1 1 0 0 0 1 1 0 1 1 0 0 2 0 1 0 0 1 1 0 2 0 0 0 2 2 0 0 0 1 0 1 0 2 0 1 0 0 0 1 1 1 1 0 0 0 0 0 0 1 2 0 1 0 1 1 0 0 2 1 0 0 0 2 1 1 1 0 0 2 0 1 1 2 1 0 0 1 0 0 1 1 1 0 2 1 2 0 0 0 2 2 0 2 2 1 2 1 0 0 0 2 1 0 0 0 2 1 1 1 0 1 1 0 1 1 1 0 0 0 0 0 0 1 0 0 1 0 1 2 2 2 2 0 0 0 0 0 0 0 0 0 0 0 1 0 0 0 0 0 0 0 0 2 0 1 0 2 1 1 2 1 0 0 1 1 0 1 0 0 0 0 0 0 0 0 0 1 2 2 0 0 0 0 0 0 0 1 0 0 2 0 2 1 1 1 1 0 1 1 2 1 1 1 1 1 0 0 0 0 0 1 1 0 1 2 1 2 1 1 1 0 1 1 1 0 0 1 1 0 1 1 0 0 2 2 0 1 1 1 0 1 0 1 1 1 1 0 0 1 0 1 0 1 0 0 2 2 1 2 2 1 1 1 0 0 0 1 1 1 0 0 0 0 1 2 0 1 1 0 0 0 0 0 1 2 0 0 2 0 1 2 1 1 1 1 1 0 0 0 0 0 0 0 0 0 1 1 1 0 0 0 0 2 1 0 1 0 2 2 0 0 0 0 0 0 0 0 0 0 0 1 1 2 0 0 1 0 0 2 1 2 0 1 2 1 1 0 0 0 0 1 1 2 0 0 0 0 1 0 0 0 0 0 0 1 1 1 1 2 1 0 1 1 1 2 2 0 0 2 0 0 0 0 2 0 0 2 0 1 1 0 1 0 1 0 0 1 1 0 0 0 2 0 1 0 0 0 0 0 0 0 0 2 1 0 0 1 1 0 1 1 0 0 1 1 0 0 0 2 2 2 2 2 0 1 0 1 0 0 0 1 0 1 1 0 2 2 2 2 0 0 1 2 0 2 1 1 0 0 0 1 1 1 1 1 1 1 1 0 2 0 2 0 2 1 2 2 2 1 0 0 2 1 0 2 0 0 0 1 2 1 0 0 1 2 2 0 1 2 0 1 2 0 1 0 1 0 1 0 0 0 2 0 0 0 2 0 0 0 0 0 0 0 1 1 0 1 0 0 1 0 0 0 0 0 0 1 1 0 0 1 0 0 0 0 0 0 0 0 0 0 2 0
74 0 0 2 0 0 1 1 0 1 1 1 0 1 1 0 0 0 0 1 1 0 0 1 1 0 0 0 2 2 2 0 1 1 2 2 2 2 0 1 0 1 0 1 1 1 2 0 0 2 0 1 0 0 1 2 0 0 0 0 0 0 0 0 0 0 0 1 1 0 0 0 1 2 0 2 2 1 1 0 2 2 1 0 0 0 0 0 2 2 0 0 1 0 0 0 0 0 0 0 0 2 0 0 1 1 1 2 2 2 0 0 0 1 1 0 1 0 1 0 1 0 2 2 1 1 1 1 2 2 1 1 0 0 0 0 0 0 0 1 0 2 0 0 0 1 1 0 0 1 0 0 0 0 0 0 0 1 0 0 0 0 2 0 0 2 0 1 0 2 1 0 0 1 1 0 1 0 0 0 0 0 0 2 1 1 2 1 0 0 0 1 2 1 2 0 1 0 0 0 0 0 0 2 1 1 2 1 1 0 1 0 1 1 0 2 0 1 1 0 2 1 0 2 0 1 1 1 0 0 0 0 0 0 1 0 1 1 1 1 0 1 2 1 0 0 0 0 2 0 0 0 1 0 0 0 2 0 0 0 0 1 0 0 1 0 0 0 2 1 0 2 0 2 1 1 0 2 2 0 0 2 0 0 2 0 2 1 0 1 0 0 0 2 2 0 2 2 0 1 1 0 2 0 0 1 0 0 0 0 0 1 0 2 0 0 0 0 0 1 0 0 0 1 1 0 1 0 0 0 0 1 0 1 0 0 0 0 0 0 0 0 2 1 1 0 0 1 1 0 0 0 0 2 1 0 1 2 0 1 1 1 1 0 1 0 1 1 1 0 0 0 0 0 0 1 0 0 0 0 0 1 1 1 0 1 0 0 0 0 0 0 0 0 2 0 0 0 1 0 0 1 0 2 2 0 0 1 0 0 0 1 0 0 0 0 0 0 0 0 0 1 1 1 0 1 1 0 1 0 1 0 0 0 0 0 0 1 0 0 0 0 0 0 0 2 1 0 0 2 0 0 0 2 2 2 0 1 0 1 1 1 0 0 0 1 1 1 2 0 0 0 1 0 0 0 0 2 0 1 1 1 0 0 1 2 1 2 2 0 0 0 1 1 1 0 1 1 1 0 0 0 2 1 1 1 2 1 1 0 1 1 0 1 1 0 0 2 0 1 1 2 0 1 1 0 0 0 2 0 2 0 2 1 2 0 1 0 2 2 1 0 1 1 1 2 1 1 1 1 0 0 0 2 0 1 0 0 0 0 0 0 1 1 0 1 0 0 0 0 0 1 1 0 0 1 2 0 2 0 2 0 1 0 1 1 1 2 1 2 0 0 0 0 0 0 0 1 1 0 1 1 0 2 0 2 0 0 1 0 1 1 1 1 0 1 0 0 0 0 0 0 0 0 0 0 2 1 0 0 0 0 0 0 0 1 1 0 2 0 1 0 0 2 1 1 1 1 2 0 2 0 1 1 0 0 0 0 0 0 0 0 1 1 1 2 1 2 0 0 2 0 1 0 0 2 1 0 1 1 1 1 2 1 0 0 2 1 0 1 1 0 0 2 2 0 0 0 0 1 0 0 0 0 1 1 1 2 2 0 0 0 0 0 0 0 1 1 0 0 0 1 1 2 0 1 2 1 0 0 0 1 1 2 0 1 1 0 1 1 0 0 0 0 1 0 0 0 1 1 1 1 1 0 0 1 1 0 0 1 0 1 2 1 0 0 2 1 1 1 1 0 0 1 0 1 1 0 0 2 0 2 1 1 2 1 0 1 0 1 0 1 1 1 0 1 1 1 0 0 1 2 0 0 0 0 1 1 0 2 0 0 0 0 0 1 1 1 2 0 2 2 0 2 2 0 0 1 0 0 1 0 1 1 1 1 0 0 1 0 0 0 1 0 0 1 1 0 0 0 1 1 0 0 0 0 0 1 0 0 0 1 0 0 0 1 1 0 1 1 0 0 1 0 0 2 0 2 2 1 1 1 1 0 0 1 1 0 0 0 0 0 0 1 2 1 2 0 0 1 0 2 1 0 2 2 0 0 1 1 1 0 0 0 1 1 0 1 1 1 0 0 2 0 2 0 0 1 0 0 1 1 1 1 0 0 0 0 2 2 0 0 2 1 2 1 2 1 0 0 2 0 2 0 1 1 1 0 0 0 1 1 2 0 1 1 0 0 2 1 0 1 0 0 1 0 1 0 1 0 0 0 0 0 0 0 0 0 0 2 0 0 0 2 1 0 0 0 1 0 1 1
75 1 0 2 0 1 2 0 0 2 2 0 1 0 0 0 0 0 1 1 1 0 0 0 2 0 0 0 2 2 2 2 1 2 0 1 2 1 0 1 1 1 0 1 2 1 1 0 2 0 0 0 1 1 1 1 1 0 2 0 1 1 0 1 1 1 1 1 0 0 0 0 2 2 1 2 1 0 2 0 1 2 0 2 2 0 0 0 2 2 0 0 2 0 0 0 0 0 0 0 0 1 1 0 0 0 2 0 1 1 0 1 0 1 1 0 1 0 1 0 1 0 0 0 0 0 0 2 2 1 1 0 0 0 0 0 1 0 0 0 0 2 0 0 1 0 0 0 0 1 0 1 1 0 1 0 0 0 1 0 0 0 0 2 0 0 0 0 1 1 1 1 0 1 0 0 0 1 1 0 1 1 0 2 0 0 1 2 1 1 1 2 2 0 2 0 1 0 0 1 1 1 0 1 1 0 1 1 1 0 0 0 1 0 1 2 0 0 1 0 2 1 1 1 0 0 1 0 0 0 0 0 1 1 2 0 0 2 2 1 0 1 2 0 0 0 0 0 2 0 0 0 1 0 0 0 0 1 1 1 0 1 0 1 1 0 0 0 2 2 0 2 0 2 0 2 1 0 1 0 1 1 0 0 0 0 0 1 0 2 0 1 0 2 1 0 2 1 0 2 1 0 2 1 2 0 0 0 1 0 1 1 0 2 1 0 0 0 2 0 2 2 2 2 0 0 2 0 0 0 0 1 0 0 0 0 0 2 0 0 0 0 1 2 0 1 0 0 0 1 0 0 0 0 0 2 1 2 0 0 0 0 1 0 0 0 1 1 2 0 0 0 1 1 1 0 0 2 2 2 0 1 2 2 0 1 0 1 1 0 0 2 0 1 2 1 1 0 0 0 0 0 0 2 2 0 0 1 0 0 0 0 0 0 0 0 0 0 0 0 0 1 2 0 0 2 1 0 1 1 1 0 0 0 0 1 0 2 1 0 2 0 0 0 0 2 1 0 2 0 0 0 0 2 2 2 0 1 0 0 2 0 0 2 0 2 2 2 2 0 2 2 2 2 0 0 0 1 0 0 2 0 0 0 0 1 0 2 1 0 0 0 0 0 0 0 0 2 2 0 0 0 2 2 0 0 2 1 0 1 0 1 0 0 0 2 0 2 2 0 0 2 0 0 0 1 1 1 1 1 1 1 2 1 2 1 0 0 2 2 1 1 2 1 1 1 1 2 2 2 0 0 0 2 1 1 0 0 0 0 0 0 0 0 0 0 0 1 0 0 0 1 1 0 0 1 2 1 1 2 2 0 0 0 1 0 0 1 0 1 0 0 1 0 0 0 0 0 0 0 0 2 0 0 1 1 1 0 2 2 1 0 1 0 1 1 0 2 1 1 1 1 0 0 0 0 2 1 0 0 1 0 0 0 0 1 0 1 2 0 1 0 0 1 1 1 0 1 0 1 1 2 1 0 0 0 0 0 0 2 2 0 1 0 2 2 0 2 1 1 1 0 0 0 2 1 2 0 1 1 0 1 2 2 1 1 1 0 0 2 0 1 2 2 0 1 0 1 0 1 1 0 0 1 1 2 0 2 2 0 1 0 0 0 0 0 0 2 1 1 0 0 0 2 1 0 2 1 0 0 0 1 2 2 0 1 2 0 0 0 0 0 0 0 1 0 0 1 0 0 0 0 1 0 1 1 1 0 1 0 0 1 2 0 1 0 2 2 1 1 2 1 1 1 0 0 0 0 0 2 0 2 1 1 1 2 0 2 0 2 0 2 2 2 0 2 0 1 0 0 1 1 0 0 0 0 1 0 0 1 0 0 1 1 1 2 0 2 1 0 0 1 1 2 2 0 0 1 1 0 1 1 2 0 0 2 0 0 0 0 0 0 0 0 0 0 0 0 0 0 1 0 1 0 0 0 0 0 0 0 0 2 0 0 0 0 1 0 1 1 1 0 0 2 0 2 0 0 1 1 2 2 1 1 0 2 0 2 0 0 0 1 1 0 1 1 1 2 0 1 0 2 0 0 2 2 0 0 0 1 0 1 0 0 1 1 0 1 2 2 0 0 2 0 1 2 1 0 0 1 2 0 0 1 0 0 0 2 2 0 0 0 2 2 2 0 0 1 1 0 2 0 2 0 2 0 2 0 0 1 0 1 1 0 2 1 2 0 2 1 0 1 0 0 0 0 1 0 2 0 0 0 0 2 0 1 1 0 1 2 1 0 0 2 1 0 0 0 0 1 0 2
76 1 1 2 0 0 0 0 0 2 2 0 0 1 1 0 0 0 0 1 1 0 0 0 2 0 0 0 0 2 2 0 1 1 0 1 1 1 0 0 0 0 0 0 1 0 1 0 1 1 1 1 0 0 1 1 0 0 1 2 0 0 0 1 1 1 1 0 0 0 0 0 2 1 1 1 0 0 0 0 2 2 0 1 2 0 0 1 2 2 0 1 0 0 0 0 0 0 0 1 0 2 1 0 1 1 2 1 1 1 0 1 0 1 1 0 1 0 1 0 1 0 2 1 1 1 1 1 2 1 1 2 0 0 0 0 0 0 0 2 0 2 0 0 0 0 1 0 0 0 1 0 1 1 0 1 1 1 1 0 0 0 1 1 1 1 0 0 1 2 0 0 0 2 0 0 2 1 0 1 0 2 0 0 0 0 0 1 0 0 1 1 0 0 0 0 0 0 0 0 0 0 0 0 0 1 1 1 1 0 0 2 1 0 0 1 1 2 0 0 2 1 0 2 0 0 0 2 0 2 0 1 0 0 1 0 0 1 2 1 0 0 2 0 0 0 0 0 2 1 1 1 1 0 0 0 1 2 2 2 0 2 0 0 1 0 0 1 1 1 1 2 0 1 0 1 0 2 2 0 1 1 2 2 0 2 2 1 1 2 2 0 0 1 1 0 2 1 0 0 0 0 2 1 0 1 0 2 1 0 1 2 0 2 0 0 0 0 0 0 1 2 0 0 0 0 0 0 1 1 0 2 0 0 0 0 0 1 0 0 1 1 2 1 1 1 0 1 1 0 0 0 0 2 2 0 0 0 0 2 2 2 1 1 1 2 0 1 1 0 0 0 0 0 0 0 1 0 0 1 0 0 1 1 0 1 0 2 2 0 1 1 1 0 2 1 1 1 0 0 0 0 0 1 1 0 1 0 0 0 1 0 0 2 2 2 0 0 0 0 0 1 1 1 0 1 2 0 2 2 1 0 0 0 0 1 0 0 0 0 1 0 0 0 0 1 2 1 1 2 0 0 0 2 2 1 1 1 1 1 2 2 1 0 0 1 1 1 1 1 0 0 2 2 2 2 0 0 0 0 1 2 0 1 0 1 0 1 0 0 1 1 0 0 0 0 0 1 1 0 0 0 1 0 1 1 2 1 0 0 0 2 0 0 0 2 0 2 1 2 1 2 0 0 0 0 0 1 2 1 2 1 2 1 1 0 0 1 2 1 1 1 1 0 0 0 0 2 2 1 0 0 0 2 0 0 0 0 0 0 0 0 0 0 1 0 0 0 1 0 0 1 2 0 0 2 2 1 1 2 2 0 0 0 1 0 0 0 0 0 0 0 1 0 0 0 2 1 1 0 1 1 0 2 0 2 1 0 2 2 0 0 0 0 2 0 0 1 1 0 0 0 0 0 0 2 0 2 0 0 1 0 0 0 0 0 2 1 2 0 2 1 0 0 1 1 1 0 1 1 1 1 1 1 0 0 0 0 2 0 0 0 1 1 2 2 0 1 1 1 0 1 1 1 0 2 2 0 0 0 1 0 2 1 1 1 1 1 0 1 1 1 0 1 1 0 0 0 0 2 1 1 0 1 1 2 1 1 1 0 0 0 0 1 0 0 1 1 0 0 0 0 0 1 1 0 0 0 0 1 0 1 0 2 0 1 0 0 0 2 2 2 1 1 2 0 0 0 0 0 0 0 0 0 0 0 1 0 2 0 0 0 1 1 0 1 1 1 1 1 0 0 0 0 1 0 0 0 1 0 1 1 0 0 0 1 0 0 0 2 2 2 2 1 0 1 0 0 0 0 0 1 0 0 0 0 2 0 1 1 0 0 1 0 0 2 1 2 1 0 1 1 2 2 2 0 0 1 1 0 1 1 1 1 0 1 1 1 1 0 0 1 0 0 0 0 0 0 0 0 2 0 1 0 0 0 0 1 0 0 0 2 0 0 0 0 1 0 2 1 0 0 0 0 0 2 0 1 0 0 0 1 0 0 0 1 1 0 0 0 0 1 1 0 2 2 2 2 0 0 1 2 1 1 1 1 1 0 0 2 0 0 0 0 1 1 0 1 2 1 0 1 1 2 1 1 2 1 1 1 1 0 0 1 1 0 0 1 1 0 0 0 1 0 0 1 1 1 0 1 2 0 1 0 2 1 2 0 0 0 2 0 0 1 1 1 1 0 0 0 0 0 1 1 0 0 2 0 1 0 0 0 0 2 0 1 1 0 0 2 0 0 0 1 1 0 0 0 1 0 0 1
77 1 0 2 1 0 2 1 0 1 0 1 0 0 0 0 0 0 1 0 0 1 0 1 1 1 1 0 2 2 2 2 1 1 0 0 1 1 0 2 2 0 0 1 2 1 0 0 2 0 0 0 1 1 1 1 0 0 2 1 0 1 0 1 0 0 0 0 0 0 0 0 1 2 1 2 1 0 2 0 2 2 0 0 1 0 0 0 2 2 0 0 1 0 0 0 0 1 0 0 0 2 1 0 1 1 2 1 1 1 0 2 0 1 1 0 1 0 1 0 2 0 1 0 1 0 1 1 2 0 0 1 1 1 0 0 1 0 0 2 1 1 0 0 2 2 1 0 0 0 0 0 1 0 0 0 0 1 0 1 0 0 1 1 0 2 0 0 1 1 0 1 1 0 0 0 1 2 1 1 0 2 0 2 2 2 0 1 0 0 0 1 1 1 2 0 1 0 0 0 0 0 0 1 1 1 1 1 1 0 0 1 1 0 1 2 0 0 1 0 2 1 1 2 0 1 1 0 0 0 0 0 0 0 1 1 2 2 2 2 0 0 2 0 0 0 0 0 2 0 0 0 0 0 0 0 1 1 0 0 1 0 0 1 0 0 0 1 1 1 0 1 1 2 0 1 1 0 2 0 1 1 1 1 0 1 1 1 0 2 1 1 0 2 1 0 2 1 0 1 1 0 2 0 0 0 2 0 1 0 1 1 0 2 2 0 0 0 0 1 1 1 1 0 1 0 1 0 0 0 0 0 0 1 0 0 0 1 0 0 1 1 2 2 0 0 1 1 2 2 1 1 1 1 0 1 1 0 0 2 2 2 1 0 1 0 1 2 2 0 0 0 0 0 1 1 1 1 1 2 1 1 1 1 0 0 0 1 1 0 0 1 1 0 2 2 2 0 1 1 1 1 0 1 1 0 1 2 0 0 0 0 0 1 1 1 0 0 1 0 0 1 0 0 1 2 0 0 1 0 1 0 1 1 1 2 0 1 2 1 1 1 0 0 0 1 2 0 2 0 0 1 0 0 0 0 0 2 0 2 1 2 0 0 0 1 1 2 2 1 0 0 1 1 1 0 1 1 0 0 2 2 0 1 1 2 1 0 0 0 1 1 1 1 0 0 0 0 0 0 1 1 1 1 0 0 2 0 0 1 0 1 0 0 0 1 0 2 0 2 1 2 0 0 0 1 1 0 1 1 1 0 0 0 0 0 0 0 2 2 0 0 2 2 2 1 0 1 1 1 0 0 0 0 2 1 1 1 0 0 0 0 0 0 1 1 1 1 1 0 1 0 1 0 0 1 2 1 1 2 2 0 1 0 0 1 0 1 1 1 0 0 2 0 1 0 1 0 1 0 1 1 0 2 0 2 1 0 1 2 1 0 1 2 0 0 0 1 0 1 1 1 0 0 0 1 1 1 0 0 0 2 0 0 0 1 0 0 2 0 1 1 0 1 1 1 1 0 1 0 1 2 1 1 0 0 0 1 2 0 0 0 0 0 0 1 0 2 1 1 0 1 1 0 1 1 2 0 0 0 1 0 2 2 1 2 1 1 0 0 0 1 0 1 0 0 0 0 0 0 0 1 0 0 2 2 1 1 2 0 1 0 0 0 0 0 0 1 0 0 0 0 0 2 0 1 1 1 1 0 0 1 0 2 0 1 1 0 0 2 2 2 0 0 0 1 0 1 0 0 0 0 1 0 0 1 0 0 0 0 0 0 2 1 0 0 2 1 0 0 0 0 1 1 0 0 0 0 1 1 0 1 0 0 2 0 0 2 0 2 0 2 2 2 1 1 0 1 0 0 1 2 0 0 0 0 0 0 0 2 1 0 1 1 1 2 0 2 2 0 1 1 0 2 2 0 0 1 0 1 0 0 1 0 0 2 0 1 2 1 1 2 1 0 0 1 1 0 0 1 1 0 1 0 1 0 1 0 1 1 0 1 2 0 0 2 2 0 1 1 1 0 0 0 0 2 0 2 1 1 1 1 0 0 0 1 1 0 0 0 1 1 1 0 2 2 2 2 0 0 0 2 0 1 1 1 1 0 0 1 0 1 0 0 0 2 0 1 1 1 0 0 2 1 1 1 1 1 0 0 2 2 0 2 0 0 0 2 2 0 0 0 2 2 0 1 2 2 0 2 2 0 0 0 2 0 2 1 0 0 1 1 0 1 1 0 0 0 1 1 1 0 1 1 0 0 1 0 0 0 0 0 0 0 0 1 1 0 1 2 0 0 1 2 1 0 0 0 1 1 0 1
78 0 0 2 0 1 1 1 0 1 1 1 1 2 1 1 1 0 1 0 0 1 1 0 2 0 0 0 1 1 1 1 0 0 0 1 2 1 0 1 0 1 0 0 1 0 0 0 1 1 0 0 0 0 2 1 0 0 1 0 0 1 0 1 2 1 1 0 0 0 0 0 1 2 1 2 1 0 2 0 2 2 0 1 1 0 0 1 2 2 1 1 1 0 1 1 0 0 0 0 0 2 1 0 1 1 2 1 0 2 0 1 1 2 2 1 2 1 0 0 1 0 2 2 0 1 0 1 1 0 1 0 0 1 0 0 0 0 0 2 0 2 1 0 1 2 0 1 1 1 0 0 1 0 1 0 0 1 1 0 0 0 0 2 0 2 0 0 0 0 0 0 1 1 0 0 1 0 0 0 0 0 0 2 2 2 2 2 1 1 1 2 2 0 2 0 1 0 0 1 1 1 0 2 2 0 0 1 1 0 2 1 1 1 0 2 0 1 1 0 2 1 0 2 0 0 0 2 0 2 0 0 0 0 1 0 0 2 2 2 0 1 2 0 0 0 0 0 1 0 0 0 1 0 0 0 0 0 0 1 0 0 0 1 1 0 0 0 2 1 1 0 1 2 0 0 0 1 2 0 0 2 1 1 0 2 2 2 0 2 1 1 1 2 1 2 1 0 0 1 1 0 2 2 1 0 1 0 0 0 0 0 0 2 0 0 0 0 0 1 1 1 1 0 1 0 1 0 1 2 0 2 0 1 0 0 0 1 0 0 0 0 2 2 0 0 0 0 0 1 0 0 0 2 2 0 1 1 0 0 0 0 1 0 0 1 0 1 1 0 0 0 0 0 0 0 2 0 0 0 0 0 2 2 1 1 0 1 1 0 0 0 0 0 2 0 0 0 2 1 2 2 0 2 2 1 1 1 0 0 1 1 0 0 0 1 0 0 0 0 1 1 1 0 0 1 1 0 1 0 1 0 0 0 0 0 0 0 0 0 2 0 0 2 0 2 1 0 2 2 0 1 0 2 0 0 0 2 1 2 1 2 1 0 0 1 1 2 2 0 2 2 1 1 1 0 1 1 0 0 2 1 0 1 1 1 1 1 1 0 0 0 1 1 1 0 1 0 1 0 0 0 2 1 0 1 2 1 1 2 2 2 0 1 1 0 1 1 0 1 1 2 0 1 1 0 0 1 0 2 0 1 1 0 1 0 0 1 2 2 0 1 2 2 2 0 0 2 2 0 0 0 0 2 0 0 0 0 0 1 1 0 0 0 1 0 0 0 0 0 0 1 1 0 0 1 1 2 2 2 2 0 1 0 1 1 1 0 0 0 0 1 0 0 0 0 1 0 0 0 0 2 0 2 0 2 1 0 2 2 1 1 0 0 1 0 0 2 0 0 0 0 0 0 0 1 1 0 0 0 1 1 1 0 0 1 1 1 2 0 2 0 0 0 2 2 2 0 1 0 2 2 1 0 0 0 0 0 1 1 1 0 1 2 2 2 0 2 0 2 0 0 0 0 2 2 2 0 0 0 2 0 2 1 1 1 0 1 1 2 0 0 0 2 1 1 0 0 0 2 1 0 1 0 2 2 1 2 2 0 0 0 0 0 0 1 0 1 1 1 0 1 0 1 1 0 0 1 1 0 0 0 0 1 0 1 0 0 0 0 0 0 0 0 1 0 1 0 0 0 0 0 1 0 0 0 0 0 0 0 0 2 1 0 0 1 2 1 1 1 0 0 1 0 0 0 0 0 1 1 0 2 0 1 1 1 0 1 0 2 1 2 2 1 1 0 1 2 0 0 1 1 0 0 1 0 2 0 0 2 1 1 0 2 2 2 0 2 2 0 1 2 2 2 1 0 0 2 0 1 1 0 2 1 0 2 0 0 1 0 1 1 1 0 0 1 1 0 0 0 1 0 1 0 1 0 1 0 0 0 0 1 0 0 0 1 2 0 0 2 0 0 1 0 0 1 0 2 0 0 0 0 1 0 0 1 0 0 0 0 0 1 0 0 2 2 2 2 0 1 0 2 0 2 1 2 0 1 0 2 0 0 0 0 1 0 0 2 2 1 0 1 2 0 1 1 1 1 0 0 2 0 2 2 0 0 1 2 2 0 0 0 2 2 1 2 2 0 0 1 2 0 1 0 1 0 1 0 0 0 2 0 1 0 0 1 1 0 1 0 0 0 0 0 0 0 1 0 1 0 0 0 0 2 0 0 0 0 0 1 0 0 1 2 1 0 0 0 1 1 1 1
79 0 0 2 1 0 2 0 0 2 1 0 0 0 0 0 0 0 1 1 2 0 0 0 2 0 1 0 2 2 2 1 1 1 0 0 2 1 0 0 0 0 0 1 2 0 2 0 2 0 0 1 0 2 0 2 0 0 0 2 1 2 0 1 0 1 1 0 0 0 0 0 1 2 1 2 1 0 2 2 0 2 0 2 2 0 0 0 2 2 0 0 1 0 0 0 0 0 0 0 0 2 0 0 2 2 2 1 1 1 0 1 1 1 1 1 1 0 1 0 1 1 2 1 1 0 1 1 2 0 0 0 1 1 1 0 1 0 1 0 1 1 0 0 1 1 2 0 0 0 0 0 0 0 0 0 1 1 0 0 0 1 2 0 1 1 0 2 0 1 1 1 0 1 1 0 1 0 0 1 0 1 0 2 1 1 1 2 0 0 0 2 2 0 2 0 2 0 0 0 0 0 0 1 1 0 1 1 1 0 0 1 2 0 1 2 2 1 2 1 1 1 0 2 0 1 1 2 0 2 1 1 0 0 2 0 0 1 1 1 0 1 2 0 0 0 0 0 1 1 1 1 1 0 0 0 0 2 1 1 0 1 0 0 1 0 0 0 2 0 1 1 2 2 0 0 1 0 0 0 2 0 0 0 1 0 1 0 0 1 0 0 1 2 2 1 2 1 0 1 1 0 2 2 0 0 1 0 0 0 0 2 0 2 1 0 1 0 1 1 1 1 0 0 1 0 1 0 0 0 0 1 0 0 0 0 0 2 0 0 0 0 1 2 0 1 0 0 2 1 1 1 1 1 0 1 1 0 1 0 1 1 1 0 0 0 0 2 2 0 0 0 0 0 0 0 1 2 2 2 1 1 0 0 0 1 0 0 0 0 0 0 0 0 2 0 0 0 1 1 1 1 1 2 1 0 0 0 0 0 0 0 0 1 1 1 0 0 1 0 0 0 0 1 0 0 1 0 1 0 1 0 0 2 2 1 0 0 0 0 2 0 1 0 1 2 1 0 0 1 0 0 0 2 1 0 1 2 2 2 1 1 1 0 0 1 1 1 2 1 0 0 1 1 1 0 1 2 0 1 1 2 0 1 0 0 0 1 0 0 1 1 1 1 0 0 0 0 0 1 2 1 2 2 0 0 1 2 0 0 0 2 0 1 2 0 0 2 1 1 1 2 0 0 0 1 0 1 1 2 0 1 0 0 0 0 1 0 2 2 0 1 0 0 0 1 0 1 1 1 0 0 0 2 1 1 0 1 0 0 0 0 0 0 0 0 0 1 0 1 0 1 0 0 0 0 1 0 1 1 1 0 0 0 1 0 1 1 0 1 0 0 1 0 0 0 0 0 0 0 0 2 0 0 2 2 0 0 1 1 0 0 0 0 2 0 0 0 0 0 0 0 0 0 0 2 0 1 0 0 0 1 0 0 0 0 0 1 0 2 0 0 1 1 1 0 0 0 1 0 1 1 2 0 0 0 0 1 2 0 0 0 1 1 1 1 0 2 1 1 0 0 1 0 0 1 0 0 0 0 0 0 1 1 1 1 0 2 1 1 0 1 0 1 1 0 0 0 0 1 0 1 0 1 1 2 0 2 2 0 2 2 0 0 0 0 0 0 1 1 0 0 1 1 1 1 1 2 1 0 1 2 0 2 0 0 1 0 1 1 0 0 1 1 2 0 0 1 1 1 1 1 0 0 0 1 0 0 0 0 0 0 2 0 1 0 2 2 2 2 0 0 0 1 1 0 0 0 0 1 1 2 1 1 2 2 1 1 0 2 1 2 2 2 2 0 0 0 0 1 0 1 0 0 0 1 1 0 0 0 0 0 0 2 2 2 0 2 2 0 1 1 0 2 2 0 0 2 1 0 1 1 2 0 0 2 0 1 2 1 1 1 1 0 0 0 1 0 0 0 2 0 0 0 0 0 0 0 2 2 0 2 0 0 0 1 1 0 0 1 0 0 0 1 0 1 0 1 0 0 1 1 0 0 0 0 0 0 1 0 2 2 1 1 2 1 1 2 0 0 0 1 1 1 1 2 0 0 0 2 0 0 0 0 1 1 0 1 2 1 1 0 2 1 2 2 0 2 0 0 1 1 0 2 0 0 0 0 1 1 0 0 0 2 1 0 1 0 0 0 2 0 1 0 2 1 2 0 0 1 1 0 0 1 1 0 0 0 0 0 0 0 0 0 0 1 0 0 2 0 0 0 0 2 0 0 0 0 1 2 1 0 0 1 0 0 0 0 1 0 1 1
80 0 1 1 0 0 0 1 0 1 0 0 1 2 1 0 0 0 0 2 2 0 0 0 2 0 0 0 2 2 2 1 0 0 0 0 2 1 0 0 1 0 0 1 2 1 1 1 1 1 0 0 0 1 1 2 0 0 0 0 2 2 0 2 0 0 0 0 0 1 1 1 2 2 1 2 1 0 1 0 2 2 0 1 2 0 0 0 1 2 0 0 1 1 1 1 1 1 0 0 0 1 0 0 1 0 2 1 1 1 0 2 0 2 2 1 2 0 1 0 0 1 2 1 1 1 1 0 1 0 1 0 0 0 0 0 0 0 1 0 2 0 1 0 1 1 0 0 0 0 0 1 1 2 0 0 1 1 1 1 1 1 2 0 0 1 0 1 1 2 0 0 0 2 1 0 2 1 0 1 0 2 0 2 2 2 0 1 1 1 1 1 1 0 1 0 1 0 0 0 0 1 0 0 0 2 2 0 1 0 1 1 1 0 1 2 0 0 1 2 0 0 1 2 0 2 2 2 2 0 0 0 0 0 2 0 0 1 1 1 0 1 2 0 0 0 0 0 2 0 0 0 0 0 0 1 2 1 1 1 0 1 1 1 1 0 0 0 1 1 1 1 2 2 0 0 0 1 2 0 1 0 0 0 1 1 2 0 1 2 0 0 1 2 1 1 2 1 0 1 0 0 1 1 1 0 1 1 0 0 0 2 0 0 2 0 0 0 1 1 1 1 1 1 0 0 0 0 0 0 0 1 0 2 0 0 0 1 0 0 0 0 2 1 1 0 0 1 0 1 0 0 1 2 0 0 2 1 0 1 0 0 1 0 1 0 0 1 1 0 0 0 0 0 1 0 1 1 0 2 0 2 0 0 0 1 0 0 0 0 1 1 1 0 1 0 1 0 1 0 0 1 1 1 1 1 1 0 0 0 1 0 0 1 1 2 0 1 0 1 1 1 0 1 0 0 0 1 1 0 0 0 0 1 1 2 1 1 1 0 0 0 0 0 1 2 1 0 0 1 0 0 0 2 1 1 0 2 2 2 1 2 1 0 0 1 1 2 2 0 1 1 2 2 0 0 0 1 1 0 1 2 0 0 0 2 0 2 1 0 0 0 0 0 1 0 1 0 1 0 0 0 1 1 0 0 2 1 0 1 0 0 0 1 1 1 2 2 0 0 1 2 1 0 0 1 1 1 0 2 0 2 2 1 2 0 2 0 0 0 0 0 2 1 2 1 0 1 1 1 1 0 0 2 0 0 0 0 0 0 0 0 1 0 0 1 1 1 1 0 1 0 1 0 1 1 2 0 1 1 1 0 0 0 2 0 2 1 0 1 1 1 0 0 0 0 0 1 1 0 2 1 0 0 1 1 1 0 2 2 0 0 0 0 1 1 1 0 0 0 0 0 0 0 0 0 2 0 0 0 0 1 0 0 0 0 0 0 1 1 0 1 0 0 1 1 1 0 2 0 0 1 0 2 1 1 0 0 1 0 0 0 0 0 0 0 0 2 0 1 1 0 0 0 1 2 1 0 0 0 2 0 1 1 0 1 1 1 0 1 0 1 1 1 1 0 0 0 0 2 1 1 0 1 0 1 0 2 2 0 0 0 0 0 0 0 1 2 1 0 0 1 0 2 1 0 0 2 1 0 1 2 0 2 0 1 2 1 0 2 1 1 0 0 0 0 0 1 0 0 0 0 0 0 0 0 1 0 2 0 0 0 2 0 0 0 2 2 1 2 1 0 0 1 0 0 0 0 0 2 0 2 1 1 1 2 1 2 0 2 0 2 2 1 1 0 1 0 0 0 0 0 0 0 2 1 1 0 0 2 0 1 0 1 1 2 1 2 2 0 2 2 0 2 1 0 0 2 0 0 1 0 2 0 0 1 0 0 1 1 0 0 2 0 0 2 2 0 0 0 2 0 0 0 0 0 0 0 0 0 0 0 0 0 0 1 2 0 1 1 1 0 0 1 0 2 1 0 2 2 2 2 1 0 0 1 0 0 0 1 0 2 0 0 1 1 1 1 0 0 0 0 0 2 1 1 0 0 0 2 0 1 0 0 2 1 0 2 2 2 0 0 2 0 0 1 1 2 0 0 0 1 0 2 0 0 0 1 1 0 0 1 1 2 2 1 1 0 0 1 1 1 1 0 1 0 1 0 0 2 0 0 0 0 1 1 0 0 1 1 0 0 0 0 0 1 1 0 2 0 0 0 0 1 0 1 0 1 0 1 0 0 0 2 1 0 1 0 1 0 0 0
81 1 1 2 0 0 0 1 0 1 1 0 0 1 1 0 0 0 0 1 1 0 0 0 2 0 1 0 2 1 1 1 0 0 0 0 1 1 0 1 1 0 0 0 2 0 1 1 0 1 0 0 1 2 0 2 0 0 1 1 1 1 0 1 0 1 1 1 0 0 0 1 1 2 0 2 2 0 2 0 2 2 0 1 2 0 0 0 1 2 0 0 1 0 1 1 0 0 0 0 1 2 2 0 0 0 2 1 0 2 0 0 0 0 0 0 0 0 0 0 2 0 1 1 0 1 0 2 2 1 1 1 1 1 0 0 0 0 0 0 0 2 0 0 0 0 0 0 0 1 0 1 0 0 0 1 1 1 0 0 1 2 1 1 1 0 0 1 1 2 0 0 1 1 1 0 1 0 0 0 0 0 1 1 1 0 1 1 1 0 0 0 1 0 1 0 2 0 0 0 0 0 1 1 1 1 1 1 1 0 1 2 0 1 2 2 0 1 1 0 2 1 1 2 0 1 1 1 1 0 1 1 0 0 2 1 0 2 2 1 0 1 1 0 0 0 0 0 2 0 0 0 0 1 1 0 0 1 0 0 0 0 0 1 1 0 0 0 1 1 0 2 1 2 0 0 0 1 2 0 1 1 1 1 0 2 2 0 1 2 1 0 0 2 1 1 2 0 0 0 0 0 1 0 0 0 0 1 1 0 1 1 0 1 2 0 0 0 1 1 1 1 1 0 1 0 1 0 1 0 0 0 0 2 0 0 0 0 0 0 0 0 2 2 2 0 0 1 1 1 1 1 1 2 1 0 1 1 0 1 1 1 2 0 1 0 0 1 2 1 1 1 1 1 1 0 1 0 0 0 1 1 1 1 0 1 0 0 0 1 1 1 1 1 2 0 0 1 0 0 0 0 0 1 1 0 1 0 0 1 0 2 0 2 2 2 0 0 1 0 0 1 0 1 1 1 0 0 2 1 2 0 0 0 0 1 0 1 1 0 1 0 0 0 1 1 1 0 1 1 0 0 0 1 0 0 0 1 1 1 0 1 0 0 1 1 0 1 2 0 1 1 1 1 0 0 0 2 1 1 1 1 0 0 0 1 0 1 1 0 0 0 0 0 0 0 0 1 1 0 0 0 2 1 1 2 1 2 0 1 0 1 0 0 0 2 1 1 0 1 1 1 1 1 1 1 1 1 0 2 0 1 1 1 1 0 0 1 2 2 1 1 1 1 1 0 0 1 1 2 1 0 0 1 1 1 0 1 1 0 0 1 0 0 1 0 0 1 0 0 0 2 0 0 0 0 1 0 2 0 2 0 0 0 0 0 0 2 0 2 0 0 1 0 0 0 1 0 0 0 0 2 0 1 0 1 1 0 1 1 2 1 0 1 0 1 0 0 0 0 0 0 0 0 0 0 2 1 0 0 0 1 1 0 0 0 2 0 2 0 1 1 0 0 0 0 0 0 0 0 1 2 1 1 0 0 1 1 2 0 0 0 1 1 1 2 0 2 0 0 1 0 2 0 0 2 2 0 1 1 1 1 2 1 0 1 1 0 0 2 0 0 0 1 2 0 0 0 0 1 0 2 0 1 1 2 0 2 2 0 1 1 0 0 0 0 0 1 2 2 0 0 0 1 1 0 1 0 0 0 0 2 1 2 0 1 2 0 0 0 0 0 0 0 1 0 0 0 0 0 0 0 0 0 0 0 2 1 0 0 0 0 1 1 0 1 1 1 1 1 0 0 0 1 1 0 0 1 1 1 1 1 1 1 2 2 1 1 1 1 0 0 1 2 2 0 0 1 0 0 1 1 0 0 0 1 0 1 0 2 0 0 1 0 0 1 1 2 1 0 1 1 1 2 2 0 0 1 0 0 1 0 2 0 0 0 2 1 0 0 0 0 1 0 0 1 1 0 0 0 2 0 0 0 0 0 0 1 1 1 0 1 1 0 0 1 2 0 0 1 0 0 0 1 0 2 0 2 1 1 1 1 0 0 0 0 0 0 1 0 1 1 1 0 2 1 1 1 0 0 1 1 1 1 1 1 0 1 0 1 0 1 0 0 1 0 0 0 2 0 0 2 2 0 1 1 0 2 0 0 1 0 1 2 0 0 0 0 1 1 0 0 2 1 0 0 1 0 1 0 1 0 1 0 1 0 1 0 0 0 2 0 1 1 2 0 0 0 0 0 0 0 0 0 0 0 0 0 0 1 1 0 0 1 0 0 0 0 0 1 0 0 0 1 1 0 0 0 0 0 1 1
82 0 2 0 0 0 1 0 0 2 1 0 0 1 1 0 0 0 2 2 2 0 0 0 2 0 0 0 1 2 2 0 1 0 1 0 1 1 0 1 1 0 0 1 1 1 0 0 0 2 2 2 0 0 0 0 1 0 0 2 0 2 0 1 1 0 0 0 0 0 0 0 0 2 0 2 2 0 2 0 1 1 0 0 0 1 1 1 2 2 0 1 2 0 0 0 0 1 0 0 0 2 1 0 1 1 2 2 0 1 0 2 0 1 1 0 1 0 1 0 1 0 1 1 0 0 0 1 1 0 0 0 0 0 0 0 1 0 1 0 0 2 0 0 1 1 1 0 0 0 1 0 0 0 1 1 1 0 1 0 1 1 1 1 0 1 0 0 1 2 0 0 1 0 1 0 2 1 1 0 0 1 0 2 1 1 2 1 1 0 0 0 2 1 2 0 2 0 0 0 0 0 0 1 1 1 1 2 0 0 0 1 2 0 1 2 1 0 1 1 1 1 1 2 0 1 1 0 0 0 0 0 0 0 0 0 0 2 2 1 0 0 2 0 0 0 0 0 1 1 1 1 0 0 0 0 1 1 0 0 0 0 1 1 0 0 0 2 1 1 1 1 1 2 0 1 0 1 1 0 1 1 0 1 0 1 2 0 1 1 1 1 0 2 0 1 1 0 0 2 0 0 2 0 0 0 0 0 0 0 0 0 0 1 2 1 0 0 0 1 0 0 1 0 0 0 1 1 0 2 0 1 1 2 0 0 0 1 1 1 1 2 1 2 0 0 0 0 1 0 0 0 0 2 2 0 0 1 0 1 1 1 1 0 1 1 0 0 1 1 1 1 1 1 2 0 2 0 0 1 1 1 0 0 1 1 0 0 0 0 0 1 2 1 2 2 2 0 1 0 0 1 1 2 2 0 0 1 0 0 1 1 0 1 1 1 0 0 0 0 0 2 1 1 2 2 0 1 1 1 0 1 1 1 1 1 0 2 1 0 2 0 0 0 2 2 2 0 0 1 0 0 0 1 1 1 0 1 1 1 1 0 1 1 0 2 2 2 2 0 2 2 2 2 1 0 1 2 0 1 1 1 0 0 2 2 2 1 0 0 1 1 0 2 0 0 0 0 1 0 0 0 2 2 0 0 2 1 0 0 0 2 0 0 0 2 1 1 1 1 1 1 0 0 0 1 0 2 0 2 0 2 0 0 0 0 2 1 2 2 0 1 1 0 2 0 0 1 1 1 0 0 0 2 1 0 0 0 0 0 0 0 1 0 0 2 2 1 1 0 1 1 1 0 0 1 2 1 2 1 2 0 1 0 1 1 1 1 0 1 0 1 1 0 0 0 0 0 0 0 0 1 0 0 1 1 1 0 1 1 0 0 0 1 1 1 0 0 0 0 0 0 0 0 0 0 2 1 0 0 0 1 1 1 1 1 1 0 2 0 1 1 0 1 2 2 2 0 1 1 1 1 0 2 0 0 1 0 1 0 0 0 1 1 1 1 0 2 0 1 0 0 0 1 1 2 2 0 0 1 0 0 2 1 0 2 0 2 0 0 0 2 0 0 0 0 0 0 0 1 0 2 0 2 0 2 0 1 2 0 0 1 0 1 0 1 0 0 0 0 0 0 0 2 0 1 1 0 0 0 0 1 0 2 0 1 1 0 1 1 0 0 0 0 0 1 0 1 0 0 0 0 1 0 0 1 0 0 1 0 0 0 2 0 0 0 2 1 2 2 1 0 1 0 0 0 0 0 1 1 0 1 1 1 2 2 0 1 0 2 1 2 2 2 2 0 1 2 0 0 1 1 0 0 0 0 1 1 0 2 0 0 0 1 1 1 2 1 1 0 1 1 0 2 2 0 0 2 1 0 1 1 1 0 0 0 0 1 1 0 1 0 1 0 0 1 1 0 0 1 1 0 1 0 0 1 1 0 1 1 0 2 0 0 0 0 0 0 0 1 0 0 0 0 0 0 0 0 1 1 2 2 0 1 0 1 0 0 1 0 1 1 0 1 1 1 1 2 0 1 0 1 1 1 1 2 0 1 0 1 0 1 0 0 2 1 0 1 2 2 0 0 1 1 1 1 1 2 0 0 2 0 0 0 0 0 0 0 1 1 1 0 2 1 0 0 2 1 1 2 2 0 0 0 2 0 2 0 0 0 0 1 0 0 0 1 2 0 1 0 0 0 1 1 0 0 2 0 1 0 0 0 0 0 0 2 2 0 0 1 1 1 0 2 0 0 0 0 0 0 0 0
83 1 0 2 0 1 2 2 0 1 1 1 0 0 0 0 0 0 0 0 0 1 0 0 2 0 0 0 1 1 0 2 1 1 1 1 2 2 0 2 2 0 0 0 2 0 0 1 0 1 0 0 1 1 1 2 0 0 1 0 0 0 0 0 0 0 0 0 0 0 0 0 0 2 0 2 2 0 2 0 1 2 0 1 2 0 0 0 2 2 0 0 2 0 0 0 0 0 0 0 0 2 0 1 1 0 2 1 1 1 0 1 0 2 2 0 2 0 2 0 0 0 2 1 0 1 1 1 2 0 1 1 1 1 0 0 1 1 0 1 2 0 0 0 1 1 1 0 0 0 0 0 1 0 0 1 1 1 1 1 1 1 2 0 0 2 0 0 0 2 1 0 1 0 0 0 2 0 0 0 0 0 2 2 2 0 2 2 1 0 0 0 1 0 1 0 1 0 0 1 1 1 0 1 1 0 0 1 1 0 1 1 1 0 2 2 0 1 1 1 1 0 1 2 0 0 1 1 0 1 1 1 0 1 1 0 1 1 2 1 0 0 1 1 0 0 0 0 1 0 0 0 1 0 0 0 0 2 0 0 0 0 1 2 2 0 1 0 1 1 0 2 0 1 2 1 0 1 2 0 0 2 1 1 0 2 2 2 0 2 1 1 1 2 1 1 1 2 0 2 2 1 1 1 0 0 0 1 1 0 0 2 0 2 1 0 0 0 0 2 0 1 0 0 1 0 1 1 0 0 0 0 0 2 0 0 0 1 1 1 2 1 1 1 0 0 0 0 0 0 0 0 0 2 1 0 1 1 0 0 0 0 1 0 1 0 0 1 2 1 1 1 1 1 1 0 0 1 1 2 1 1 0 0 0 1 0 1 1 0 0 0 1 0 2 0 0 1 0 0 0 0 0 1 1 0 1 1 0 1 0 1 0 0 0 0 0 1 0 0 0 1 1 0 1 1 1 2 2 1 1 2 0 1 0 0 0 0 0 0 0 0 0 1 1 1 2 1 1 1 0 0 0 1 1 1 0 2 2 1 1 1 0 0 0 0 0 1 2 0 0 0 1 1 2 2 0 2 0 2 1 1 1 0 0 1 0 1 1 1 1 0 1 1 0 0 0 0 1 1 1 0 2 1 0 0 2 1 0 2 0 0 0 0 0 2 0 2 2 1 1 2 0 0 0 0 0 1 0 2 0 1 2 1 2 0 1 1 1 2 0 1 0 1 1 1 0 2 2 1 0 1 0 2 2 0 0 0 0 0 0 0 1 0 0 2 2 0 1 1 0 1 1 0 0 1 1 1 1 2 1 0 0 0 1 0 0 1 1 1 0 0 1 0 1 0 0 0 0 0 0 2 0 1 1 2 0 0 0 0 2 0 0 0 1 1 0 0 0 0 0 0 2 1 0 0 1 1 0 0 0 1 0 0 0 0 1 0 2 0 2 1 0 0 1 1 1 0 1 0 0 2 1 1 0 0 0 0 2 1 0 0 2 1 2 2 0 1 1 0 0 1 0 1 1 2 2 0 1 1 1 1 2 2 1 1 1 1 0 1 0 0 0 0 0 0 0 0 0 0 0 1 1 1 1 2 1 2 2 0 0 0 0 0 0 2 0 1 1 1 0 1 1 2 0 0 0 1 1 0 1 2 1 2 0 1 1 0 1 1 0 0 0 0 0 0 0 1 0 0 0 0 1 0 0 0 0 0 0 0 0 1 2 0 0 0 2 1 2 2 0 0 0 0 0 0 0 0 0 2 0 2 1 1 2 1 0 2 2 2 0 0 2 2 1 1 0 2 0 0 2 2 0 0 1 0 0 1 0 2 0 0 0 1 0 0 1 2 2 1 0 1 0 2 2 0 0 2 0 1 1 0 1 1 0 0 0 0 0 0 0 0 0 0 0 0 0 0 0 0 2 0 1 0 1 0 1 0 0 0 0 1 0 0 0 1 1 0 1 1 1 0 1 0 0 2 0 0 1 1 2 2 0 0 0 0 1 0 0 1 0 1 0 0 2 2 2 1 0 0 0 1 0 1 1 1 1 1 1 0 1 1 0 0 0 2 0 1 1 1 0 0 1 1 1 1 0 2 0 1 2 1 0 0 2 0 0 1 1 1 0 0 1 2 2 0 1 0 1 0 1 0 2 0 0 0 0 1 0 0 2 0 1 0 1 1 1 0 0 0 0 0 0 0 0 0 1 0 0 0 0 0 0 1 0 1 0 0 0 2 0 0 1 1 1 2 0 0 0 1 0 1
84 1 2 1 0 0 1 2 0 0 0 1 0 0 0 0 0 0 0 2 2 1 0 0 2 1 1 0 1 2 2 1 1 1 0 0 1 1 0 0 0 0 0 0 1 1 0 0 2 1 0 0 0 0 1 1 0 0 1 1 1 1 0 2 1 1 1 1 0 0 0 0 1 2 1 2 1 0 1 0 1 2 1 0 1 0 0 0 2 2 0 1 0 0 0 0 0 1 1 1 1 2 1 0 1 1 2 1 1 1 0 2 1 2 2 1 2 0 0 0 1 0 1 1 0 2 0 0 2 0 0 0 0 1 1 1 0 0 0 1 1 2 0 0 1 1 0 0 0 0 0 1 1 2 0 1 2 1 2 1 0 0 0 2 1 2 1 1 0 1 1 1 0 2 0 0 0 0 0 1 0 0 0 1 1 1 1 1 1 1 1 1 2 1 2 0 2 0 0 0 0 1 0 1 1 1 1 0 2 0 0 2 0 0 2 2 1 1 2 1 1 1 0 2 0 0 0 2 1 1 0 0 0 0 1 0 0 2 2 2 0 0 2 0 0 0 0 0 2 0 0 0 0 0 0 1 2 1 0 0 0 0 0 1 1 1 0 0 2 1 2 0 1 1 1 1 0 2 2 0 1 1 2 2 0 1 2 0 1 2 1 1 0 1 1 0 1 0 0 1 0 0 1 1 0 0 0 0 1 0 1 0 0 1 1 0 0 0 1 0 1 1 0 0 1 0 1 0 1 1 0 2 0 0 0 0 0 2 0 1 1 1 2 1 1 0 1 0 0 1 0 0 0 2 2 0 2 0 1 0 1 1 1 0 0 1 1 1 2 0 0 0 0 0 0 0 0 0 0 1 1 0 1 1 0 1 0 0 0 0 2 2 0 0 2 0 0 1 0 0 0 0 1 2 1 0 0 0 0 0 0 1 0 1 1 1 0 0 0 0 0 0 0 2 0 0 0 0 2 2 2 1 1 1 1 0 0 1 0 0 1 0 0 2 0 2 2 1 1 0 1 0 0 0 0 0 0 2 1 1 2 1 1 0 0 1 1 0 2 0 0 0 2 2 1 0 1 2 0 1 2 1 0 1 0 2 0 1 0 0 0 0 1 1 1 0 0 0 1 0 1 1 1 0 0 0 1 2 0 2 0 2 0 0 0 2 1 2 2 2 0 2 0 0 0 0 0 0 0 2 0 0 1 0 1 0 1 1 0 0 1 2 0 1 1 1 0 1 1 1 0 0 1 1 2 1 1 0 0 0 0 0 1 0 0 1 1 0 1 1 0 2 0 0 0 0 0 1 1 2 2 0 1 0 0 1 0 1 1 1 1 0 0 0 0 0 0 0 0 0 0 2 0 2 0 2 1 0 1 1 0 0 0 0 2 0 0 1 0 0 0 0 1 1 0 0 1 0 0 0 1 1 0 0 0 1 1 0 2 0 1 1 1 1 2 1 1 0 1 0 1 2 0 1 0 0 0 1 1 1 1 0 0 0 0 1 0 2 0 1 1 0 0 0 1 2 2 0 0 0 1 1 1 0 0 0 1 1 0 1 0 1 0 2 1 1 0 0 0 1 0 0 1 1 1 2 1 2 2 0 0 0 0 2 0 0 0 1 1 1 0 0 1 2 0 1 1 0 0 1 0 2 0 2 0 1 2 0 0 0 0 0 0 0 0 0 0 1 2 1 1 2 0 0 0 0 2 2 0 1 1 1 2 0 2 0 2 1 1 1 0 0 0 0 0 0 0 0 1 1 0 1 1 1 2 1 1 2 0 2 0 2 2 1 1 0 0 1 1 0 1 1 0 0 1 0 1 0 0 2 0 0 1 1 1 2 0 2 1 0 1 1 1 2 2 0 0 1 1 0 0 0 2 0 0 1 1 2 2 0 1 1 0 0 0 0 0 0 0 0 1 0 0 0 0 0 0 0 0 0 0 1 0 0 0 0 1 0 1 1 0 0 0 0 0 1 0 2 0 0 0 0 0 0 0 0 0 0 0 0 0 1 0 1 2 1 2 2 0 0 2 2 0 2 1 1 2 0 0 2 0 0 0 0 1 2 0 0 0 0 0 0 2 0 2 2 0 0 0 0 1 0 0 2 0 0 0 0 0 0 0 0 0 0 0 0 1 0 2 0 2 0 1 0 1 0 1 1 0 0 1 1 1 1 1 0 0 0 2 2 1 0 1 1 0 0 2 1 1 0 0 1 0 0 0 0 0 0 0 0 0 0 0 1 0 1 0 0 0 2 0 1
85 1 0 1 0 0 1 0 0 2 1 0 1 1 0 0 0 0 0 0 0 0 0 0 2 0 0 0 2 2 2 1 0 0 0 0 2 1 0 1 0 2 0 0 1 2 1 0 2 0 0 0 1 1 0 1 1 0 0 2 0 2 0 0 0 0 0 1 0 0 0 1 2 2 1 2 1 0 2 0 0 2 0 0 1 0 0 0 2 2 0 0 1 1 0 0 0 2 1 1 0 2 0 1 1 0 2 1 1 1 0 2 0 1 1 1 1 0 0 0 2 0 2 2 0 1 0 1 1 0 0 0 0 0 0 0 0 0 0 2 1 1 0 0 2 2 1 0 0 1 0 2 0 1 0 1 1 0 0 0 0 0 1 1 1 0 0 1 0 2 0 0 1 0 1 0 2 2 0 0 0 2 0 2 0 0 2 1 1 0 0 0 2 0 2 0 2 0 0 1 1 1 0 0 1 2 2 1 0 0 0 2 2 0 1 2 0 1 2 1 1 0 1 2 0 0 0 1 0 1 0 0 0 1 1 1 0 0 1 0 0 1 2 0 0 0 0 0 2 0 0 0 2 0 0 0 0 0 0 0 0 0 1 2 1 0 1 0 2 0 0 2 0 2 0 0 0 0 2 0 2 0 0 0 0 1 1 0 0 1 0 0 0 2 2 0 2 1 0 1 1 0 2 1 1 0 0 0 0 0 0 0 0 1 1 0 0 0 0 2 0 1 1 0 1 0 2 0 1 1 0 1 0 1 0 0 0 2 0 0 0 0 1 2 0 0 0 0 0 2 1 1 0 1 0 1 1 0 0 1 1 1 2 0 2 0 0 0 1 1 1 1 0 0 1 1 1 1 1 2 1 2 1 1 0 0 0 0 0 0 0 1 2 1 2 2 2 0 0 0 0 0 0 2 2 0 0 1 1 0 0 1 0 0 0 1 1 0 0 0 0 2 0 0 1 1 1 2 2 1 1 2 0 1 1 0 0 1 2 1 0 0 1 1 1 2 2 0 1 1 0 0 0 1 1 1 0 2 1 2 1 1 1 0 0 1 1 1 1 1 0 0 1 1 2 0 2 1 0 0 2 1 0 2 0 1 0 2 2 0 0 0 0 2 0 0 0 0 0 0 1 1 2 2 0 0 2 1 0 1 0 2 0 1 1 0 1 1 1 1 1 1 2 1 2 0 0 0 1 1 1 0 1 1 1 0 0 0 0 0 0 0 0 0 0 0 1 1 1 1 0 0 2 1 1 2 1 2 0 2 2 0 0 0 1 1 1 0 0 0 0 1 0 0 0 0 0 0 1 2 2 0 0 0 1 0 0 0 0 0 0 0 0 0 0 0 0 0 0 0 1 2 0 2 0 2 1 0 1 0 0 0 0 0 1 0 0 1 0 1 1 1 0 0 0 1 1 1 0 0 0 2 0 0 0 0 1 0 2 0 1 1 0 1 1 1 1 0 1 0 1 1 2 0 0 0 0 0 0 0 0 0 1 1 1 1 1 2 0 1 1 0 0 1 1 2 2 0 0 0 0 0 2 2 1 1 1 0 0 2 0 0 1 2 0 1 0 0 0 2 0 1 0 0 1 1 1 2 2 0 1 0 0 0 0 0 0 1 1 1 0 0 0 1 1 0 0 2 1 0 0 1 0 1 0 0 1 0 1 2 0 0 0 0 0 0 0 1 0 0 0 0 1 0 0 1 0 0 0 0 0 1 1 0 1 0 2 1 1 1 1 0 0 1 1 1 0 0 2 0 0 0 1 1 2 1 1 1 1 2 1 1 1 1 1 0 0 2 0 0 1 1 0 0 1 1 1 0 0 1 1 1 0 0 0 0 0 1 2 0 2 1 1 2 1 0 0 2 0 0 0 0 2 0 0 1 0 0 0 0 0 0 1 0 0 1 1 1 0 0 2 0 2 0 2 0 2 0 0 0 0 2 1 0 0 2 2 1 1 2 0 0 0 2 0 2 0 2 1 1 1 1 0 1 0 1 0 0 0 0 0 0 2 0 2 2 2 1 0 0 0 1 0 1 1 2 0 1 0 2 0 1 0 0 0 2 0 1 2 0 1 1 2 0 1 2 1 1 0 1 2 0 1 2 0 0 0 1 1 0 0 0 1 2 1 0 0 1 0 2 2 0 2 0 1 0 2 0 0 0 1 1 1 0 1 1 1 0 2 1 0 0 0 0 0 1 1 1 1 0 0 1 0 1 0 0 0 0 0 2 0 0 0 1 1 0 0 0 0 0 1 1
86 1 1 2 0 0 0 1 0 1 0 1 0 0 0 0 0 0 2 1 1 0 1 0 2 1 1 0 0 1 2 1 2 1 0 0 2 2 0 1 1 1 0 0 2 0 2 0 1 2 1 1 1 1 0 2 0 0 0 2 0 1 0 1 1 1 1 1 0 0 0 0 1 2 1 2 1 0 2 1 1 2 0 0 2 0 0 0 1 1 0 0 1 0 0 0 0 1 1 1 1 2 0 0 1 1 2 2 0 2 0 2 1 1 0 0 0 0 1 0 1 0 2 1 1 0 1 1 2 0 0 0 0 2 1 1 0 0 0 0 0 2 0 0 2 2 0 1 1 2 0 1 0 0 0 0 1 1 0 0 0 0 2 0 2 2 0 0 1 1 0 0 2 0 0 0 0 1 0 1 0 1 0 2 2 2 1 2 1 1 1 2 1 1 1 1 2 1 0 0 0 0 0 2 1 1 2 1 0 0 0 2 1 0 1 2 1 0 1 1 1 0 0 2 0 1 1 1 0 1 0 1 0 0 2 0 0 1 2 1 0 0 2 0 1 1 1 0 2 0 0 0 1 0 0 0 1 0 0 0 0 0 0 0 0 0 0 0 1 0 0 2 1 2 0 0 0 1 2 0 1 1 1 1 0 2 2 2 0 2 2 0 2 2 2 2 1 1 0 1 2 1 2 2 1 0 1 0 0 0 0 2 0 1 2 0 0 1 0 1 0 1 1 1 1 0 1 0 0 0 0 0 0 1 1 0 1 0 0 1 1 1 2 2 1 0 1 0 1 1 0 0 0 2 2 0 0 0 1 0 1 1 1 1 1 0 1 0 2 2 2 2 1 0 0 0 1 0 0 1 1 1 2 2 0 0 0 0 0 0 0 0 1 0 2 0 0 2 1 1 1 1 1 2 2 0 1 1 0 0 0 0 0 0 0 1 1 0 0 0 1 1 0 1 0 0 1 0 1 0 1 0 0 0 0 0 0 1 1 0 2 0 0 0 1 2 2 0 0 2 0 2 0 2 2 1 1 1 1 1 2 1 0 1 0 1 1 1 2 1 0 0 2 1 2 1 1 2 0 1 2 1 0 0 1 2 1 0 0 0 1 1 0 0 0 0 0 0 2 0 1 1 2 1 0 0 2 1 0 0 1 1 0 1 1 0 0 2 1 1 0 2 0 0 0 1 0 0 1 0 2 0 1 1 1 0 0 1 2 2 1 2 1 0 1 0 0 1 1 1 1 0 0 2 0 0 0 1 0 1 0 0 1 0 1 1 1 1 1 1 0 1 0 0 0 0 1 1 1 2 2 0 1 0 0 1 0 1 0 1 0 1 2 0 0 0 0 1 1 0 1 1 1 2 0 2 0 0 1 1 0 0 0 0 1 0 0 1 0 0 0 0 0 1 0 1 1 1 0 0 2 1 1 0 0 0 1 0 2 0 2 0 0 0 0 0 0 0 0 0 1 2 1 1 0 0 0 0 0 0 0 0 2 1 1 2 1 2 0 0 2 0 0 0 1 2 2 0 0 0 0 0 1 1 1 1 0 0 0 2 0 1 0 1 2 0 0 0 0 0 0 2 0 0 2 2 0 2 2 0 0 0 0 0 0 0 0 1 0 0 0 0 0 2 0 0 1 0 0 0 0 1 0 2 0 1 1 0 0 1 1 1 0 0 0 0 0 0 0 0 0 0 1 0 1 0 1 1 0 0 0 1 2 0 1 0 2 1 2 2 1 0 1 1 0 1 0 0 1 1 1 2 0 0 2 1 0 1 1 2 1 1 2 2 2 0 0 1 0 0 1 1 0 0 1 0 0 1 0 1 0 0 1 0 0 1 0 1 0 0 0 0 1 1 1 0 0 2 0 0 1 0 1 1 0 2 0 0 0 0 0 0 1 1 0 0 1 0 0 0 2 0 1 0 0 0 0 0 0 0 0 1 0 0 1 0 2 1 2 0 0 0 1 1 0 1 0 1 1 2 2 2 0 0 0 1 1 0 2 0 1 2 0 0 1 1 1 2 0 1 1 1 0 1 1 1 1 0 0 2 0 1 0 0 2 1 0 1 2 1 1 0 1 0 0 0 1 2 0 0 2 0 1 2 0 0 0 1 1 0 0 0 1 0 0 1 1 0 0 0 2 0 2 0 1 0 2 0 0 1 1 0 1 0 1 0 1 0 2 2 1 0 0 0 0 1 1 0 1 0 0 0 0 1 0 0 1 1 0 2 0 0 0 2 0 0 0 0 0 1 0 1
87 0 1 1 0 0 0 0 0 2 2 0 1 2 1 0 0 0 0 1 1 0 0 0 2 0 0 0 2 1 1 1 2 1 1 2 2 1 0 0 0 0 0 0 2 1 0 0 0 2 0 1 0 0 1 2 0 0 2 1 0 1 0 0 0 0 0 1 0 0 0 1 2 2 1 2 1 0 1 0 1 2 1 0 0 0 0 0 2 2 0 0 1 1 1 0 0 2 0 0 0 0 0 0 1 0 2 0 1 1 0 1 0 0 0 0 0 0 0 0 2 0 2 2 0 2 0 1 1 0 0 0 0 0 0 0 2 0 0 0 0 1 0 0 1 0 0 0 0 0 0 0 1 1 0 0 0 1 1 1 0 0 1 1 1 1 0 1 0 1 0 1 1 1 0 0 1 2 0 0 0 2 0 2 1 1 2 1 0 0 0 1 2 0 2 1 1 0 0 1 1 2 0 2 2 0 0 1 2 0 1 2 1 0 2 2 0 1 2 1 1 0 1 2 0 1 1 1 0 1 1 1 0 0 1 0 0 2 2 1 0 0 2 0 0 0 0 0 2 0 0 0 1 0 0 0 1 1 1 2 0 1 0 1 1 0 0 0 1 0 0 2 0 0 0 2 0 2 2 0 0 2 1 1 0 0 1 1 1 2 1 1 1 2 2 1 2 1 0 2 0 0 2 1 0 0 0 0 0 0 0 0 0 1 0 0 0 1 0 0 0 2 1 0 1 0 1 0 0 0 0 0 0 2 0 0 0 0 0 1 1 1 1 2 0 0 0 0 1 0 0 0 1 2 1 0 1 1 0 2 2 2 2 0 0 0 0 2 2 0 0 0 0 0 0 1 1 0 0 1 0 0 2 2 0 1 0 1 1 0 0 1 1 0 2 1 1 1 0 0 0 0 0 1 1 0 1 0 0 0 0 0 0 2 2 2 0 0 0 0 0 1 1 1 0 0 1 0 0 0 0 0 0 0 0 1 0 0 0 0 2 0 0 0 0 2 1 1 1 1 0 1 0 1 0 0 0 2 0 0 2 0 0 1 0 0 0 0 2 1 0 0 2 2 1 0 1 2 0 1 1 2 0 0 0 0 0 1 0 1 1 1 1 1 1 0 1 1 1 0 1 0 2 1 0 0 2 1 0 0 0 2 0 1 1 1 0 1 0 1 1 2 1 1 1 0 0 0 0 1 1 0 0 0 0 0 1 1 0 0 2 1 2 1 2 0 0 1 1 1 0 0 0 2 1 0 0 0 0 0 0 0 0 1 0 0 0 0 2 2 0 0 0 0 0 0 1 1 1 2 1 0 1 0 1 1 1 0 0 0 1 0 0 0 0 0 0 1 1 0 1 2 1 1 0 1 1 0 0 0 2 0 0 1 1 2 0 0 0 0 0 0 1 1 0 1 0 1 0 0 0 2 0 0 0 0 0 1 2 0 1 0 0 1 1 1 1 1 2 0 2 0 1 1 0 0 0 0 0 1 1 0 0 1 1 1 0 2 0 1 1 0 0 0 0 2 2 0 0 0 0 0 0 0 0 0 0 1 0 0 0 1 0 1 1 0 0 0 0 1 1 0 1 0 1 0 2 1 1 0 1 0 0 1 0 0 0 0 0 0 0 0 0 2 0 0 1 2 2 0 1 1 0 1 0 1 1 0 1 1 0 0 1 1 1 0 0 1 0 0 0 0 1 1 0 0 1 0 1 0 0 0 1 0 1 0 2 1 1 1 0 0 0 0 0 0 0 0 2 0 1 1 0 0 1 2 1 2 0 2 0 2 2 2 1 1 0 1 0 0 1 2 0 0 0 0 1 0 2 2 0 0 1 1 1 2 0 0 1 0 1 1 0 1 1 0 0 0 1 1 1 1 2 0 0 2 0 0 1 0 1 0 0 0 0 0 0 0 0 0 1 0 0 0 0 0 0 2 0 0 0 2 0 0 0 0 1 0 1 1 0 0 0 0 0 1 0 2 0 0 0 0 1 0 0 1 0 0 0 0 0 1 0 0 2 2 2 2 0 1 0 2 0 2 0 0 1 1 0 2 0 1 0 0 0 2 0 0 0 0 0 0 1 1 2 2 0 2 0 0 2 1 1 1 1 0 1 0 0 0 0 0 1 2 2 0 0 1 1 0 2 0 1 0 2 0 2 1 1 0 0 1 2 0 1 1 0 0 0 0 0 0 0 0 1 0 2 0 1 0 0 0 0 1 0 1 0 0 1 2 1 0 0 1 0 1 0 0 0 1 0 0
88 0 1 1 1 0 1 1 0 0 0 1 0 0 0 0 0 0 1 1 1 0 0 0 2 0 0 0 2 2 2 0 2 2 0 0 2 1 2 0 0 1 0 1 2 1 0 0 1 1 1 1 0 0 1 0 2 0 0 2 0 1 0 2 1 1 1 1 0 0 0 0 2 2 2 2 0 0 1 1 1 2 0 1 2 0 0 1 2 2 1 1 1 1 1 0 0 1 0 0 0 2 2 0 0 0 2 2 0 2 0 1 0 2 2 0 2 0 1 0 0 1 1 0 1 0 1 1 1 1 1 0 0 0 0 0 0 0 1 0 1 2 0 0 0 0 0 0 0 1 0 1 0 0 0 0 0 0 0 1 0 0 1 2 1 1 0 0 1 2 0 0 1 1 0 0 1 1 0 0 0 1 0 1 1 1 1 2 2 2 2 2 1 0 1 1 0 1 0 2 2 2 0 1 1 1 1 1 0 0 0 0 1 0 2 2 1 1 1 1 1 2 0 1 1 0 1 2 1 1 0 0 1 1 0 0 1 2 2 2 0 0 2 0 0 0 0 0 2 0 0 0 2 0 0 0 0 2 0 0 1 0 0 1 1 0 0 1 1 1 0 2 1 1 1 0 0 0 2 0 1 1 0 0 1 0 2 0 0 2 0 2 2 2 2 2 1 1 0 2 2 2 2 1 0 0 2 0 0 0 0 0 0 1 1 0 0 0 0 2 0 0 1 1 0 0 1 0 0 0 0 1 1 2 0 0 0 1 0 1 0 1 2 0 0 0 1 0 2 2 0 0 1 1 0 1 1 0 0 1 1 1 1 1 1 0 1 1 2 1 0 0 1 1 1 0 1 1 0 2 0 0 0 0 1 2 0 0 0 1 1 0 1 0 2 0 0 0 1 1 1 1 1 1 0 0 1 1 0 0 1 0 0 1 1 1 0 0 0 0 0 1 0 0 2 2 1 0 2 0 2 0 2 1 1 2 0 0 0 0 1 0 0 0 0 1 1 0 1 0 0 0 0 2 2 2 0 2 0 1 1 1 1 0 0 2 2 1 2 0 1 1 1 1 1 0 1 1 1 0 1 2 0 1 1 1 1 2 1 0 0 0 1 1 1 0 1 0 1 1 1 1 2 2 0 0 2 1 0 0 0 2 0 0 0 2 0 2 0 0 0 2 1 1 1 1 1 1 0 1 1 1 2 1 2 0 0 1 1 1 0 1 1 1 1 1 1 2 2 0 0 0 0 1 1 1 1 0 0 1 1 0 1 1 0 1 1 1 1 0 1 1 0 0 1 0 1 0 2 0 2 0 0 0 1 1 0 1 0 1 0 0 1 0 0 0 1 0 1 0 2 2 0 2 0 2 1 0 1 1 0 0 0 0 1 0 0 1 1 0 0 0 2 2 0 0 0 1 0 0 0 0 1 0 0 0 0 0 2 0 1 1 0 1 2 2 2 0 1 1 1 2 1 0 0 0 0 0 2 0 0 0 1 2 2 2 0 1 1 1 0 1 0 0 0 1 1 2 2 2 2 1 2 1 0 0 2 1 0 1 1 0 0 1 1 1 0 0 0 0 0 0 0 1 1 2 0 2 2 0 0 0 0 0 0 0 0 2 1 1 0 0 1 2 0 1 2 0 0 0 0 1 0 2 0 0 2 0 1 2 0 0 0 0 0 0 0 1 0 0 0 1 1 0 0 0 2 0 0 0 0 1 1 0 0 1 1 1 1 1 1 0 0 1 0 0 0 0 1 1 0 1 1 1 2 2 1 1 1 2 1 1 2 1 1 0 0 2 0 0 0 0 0 0 0 0 2 0 0 2 0 0 0 2 2 2 0 1 2 0 2 1 1 2 2 0 0 1 1 0 1 1 2 0 0 1 0 0 1 0 0 0 0 0 0 0 0 0 0 0 1 1 1 1 0 0 0 0 0 0 0 2 1 0 0 1 2 0 2 1 2 0 0 1 0 2 0 0 0 0 2 2 0 0 0 0 0 2 0 0 0 2 0 0 2 1 1 2 0 0 0 1 0 1 1 1 1 2 1 0 2 1 0 0 1 2 0 2 2 2 0 0 1 0 1 1 1 2 0 0 2 2 0 2 0 0 0 1 1 0 0 0 2 1 1 0 0 0 0 0 2 0 1 0 2 0 2 1 0 0 0 0 2 0 2 2 2 0 0 0 0 0 0 0 0 2 0 0 0 0 0 0 0 1 0 1 1 0 1 2 1 1 0 1 0 0 0 0 0 0 1 1
89 0 0 2 0 1 2 2 0 0 0 1 0 0 0 0 0 0 0 1 1 0 0 1 1 0 0 0 2 1 1 2 1 1 1 0 0 1 0 0 0 0 1 0 2 1 1 0 2 1 0 0 1 1 0 2 0 0 1 1 0 1 0 0 1 1 1 2 0 0 0 2 1 2 1 2 1 0 1 0 1 2 0 1 2 0 0 0 2 2 0 1 1 1 1 1 0 1 1 1 1 2 0 0 1 0 2 1 1 1 0 2 1 1 1 1 1 0 1 0 1 1 2 1 1 1 1 2 2 1 0 0 0 0 0 0 0 0 0 0 0 2 0 0 0 1 0 0 0 0 0 2 2 0 1 1 0 0 1 0 1 1 1 1 0 1 0 0 2 2 0 0 0 1 0 0 2 1 0 1 0 1 0 2 2 2 1 2 1 1 1 2 0 0 0 1 1 0 0 1 1 1 1 0 0 1 0 0 2 0 0 1 1 1 2 2 0 1 1 0 2 1 0 1 1 1 2 2 0 2 0 0 0 1 1 0 1 2 2 2 0 0 2 1 0 0 0 0 1 0 0 0 1 1 1 0 0 2 1 1 0 1 0 1 1 0 0 0 1 0 0 2 2 2 0 0 1 0 2 0 1 1 0 0 0 1 1 0 1 2 1 0 1 1 1 1 2 1 0 1 1 0 2 1 1 0 0 0 0 0 0 1 0 1 1 0 1 0 0 2 0 0 1 1 0 0 0 0 1 1 0 1 0 0 0 0 0 1 0 0 1 1 1 1 0 1 1 1 1 1 0 0 0 2 1 0 2 1 0 0 0 0 1 0 1 0 1 2 2 0 0 0 1 1 1 1 2 0 0 1 0 0 1 1 0 1 0 0 0 0 0 1 2 0 1 1 2 0 0 0 0 0 0 2 2 1 1 0 0 0 1 0 0 1 1 1 0 0 1 0 0 1 0 2 0 0 1 0 0 0 0 0 1 0 0 0 0 1 0 1 1 0 0 2 0 2 2 0 1 1 0 0 0 1 1 0 1 2 2 2 1 2 0 0 0 0 0 1 2 0 0 0 2 2 0 0 0 1 0 0 1 2 0 0 2 2 2 0 0 0 1 1 1 0 0 0 0 0 1 0 1 1 1 0 0 0 1 0 0 1 0 2 0 0 0 1 1 2 0 1 2 2 2 2 2 0 0 0 0 2 0 0 1 0 1 0 0 0 1 1 0 1 2 1 2 0 0 2 2 0 0 0 1 1 1 1 1 0 0 0 0 0 2 0 0 2 2 0 1 0 0 1 1 0 0 1 1 1 2 1 2 0 0 0 1 0 0 2 1 2 1 1 1 0 0 0 0 1 1 0 1 1 0 1 1 2 0 0 2 1 0 0 0 0 0 0 0 0 0 0 0 0 1 1 0 0 1 2 0 0 0 1 1 0 0 1 0 0 2 0 1 1 0 2 2 1 1 0 1 0 1 1 0 2 0 0 0 1 1 0 0 0 1 1 1 1 0 2 1 0 0 1 1 0 1 2 1 0 0 1 0 0 2 1 0 2 1 1 1 2 0 1 0 0 1 0 0 0 0 1 0 2 0 1 0 1 1 1 1 0 0 0 0 0 0 0 0 2 1 1 0 0 0 2 0 1 1 0 0 0 0 1 0 2 0 1 2 0 1 1 0 0 0 0 0 2 0 1 0 0 0 0 1 0 0 0 0 0 1 0 0 1 1 0 1 0 2 1 1 1 0 0 0 2 0 0 0 0 2 0 1 1 0 0 1 2 0 2 2 2 0 0 2 2 2 0 1 0 0 2 2 2 1 0 0 0 0 0 0 1 0 0 1 1 1 2 0 1 2 0 1 1 1 1 1 0 0 0 2 0 1 1 1 0 0 1 0 0 0 0 0 0 1 0 0 1 1 0 0 0 0 0 0 0 0 0 1 0 0 0 0 2 1 0 0 1 2 0 2 1 1 0 0 0 0 2 0 1 2 2 2 2 0 0 0 0 0 0 0 1 0 1 2 0 1 1 1 2 0 0 0 2 0 2 0 1 1 1 0 2 0 0 1 1 1 1 0 1 2 1 1 0 2 0 1 2 1 1 0 0 2 0 0 2 0 0 0 2 2 0 0 0 1 1 1 1 1 1 0 1 2 0 2 0 1 0 2 0 0 0 1 1 1 1 1 1 0 1 2 1 0 0 0 0 0 0 0 0 1 0 0 0 0 1 0 0 0 0 0 2 0 0 0 1 0 0 0 0 0 1 0 1
90 0 0 2 1 0 1 2 0 0 0 0 2 2 1 0 0 0 0 2 2 0 0 0 2 0 0 0 2 2 2 0 0 0 1 2 2 1 1 0 0 0 0 0 2 1 1 1 1 1 0 0 1 1 1 1 1 0 1 0 0 1 0 2 0 1 0 2 0 0 0 1 2 2 1 2 0 1 2 2 0 2 1 1 1 0 0 0 0 2 0 0 2 1 1 1 0 0 0 1 0 2 0 0 1 0 2 1 1 1 0 1 0 2 2 0 2 2 0 0 0 0 2 1 1 1 1 2 2 1 1 0 0 0 0 0 0 0 0 1 2 1 0 0 1 1 0 0 0 0 0 1 1 0 0 0 0 1 0 0 1 1 1 1 0 0 0 1 1 2 1 0 0 2 1 0 2 0 0 0 0 0 0 1 1 1 1 0 0 0 0 0 2 0 2 0 2 0 0 0 0 0 0 1 1 0 1 0 1 0 2 2 0 0 1 2 1 0 0 0 2 0 0 2 0 1 1 1 0 1 0 0 0 0 1 0 0 2 1 1 0 0 2 0 0 0 1 0 1 0 0 0 1 0 0 0 2 1 0 0 0 0 1 1 1 0 0 0 1 1 0 1 2 2 0 0 1 2 2 0 0 2 2 2 0 2 2 1 1 2 1 2 0 2 1 0 0 1 0 2 2 0 2 1 1 0 1 2 1 0 1 1 0 1 1 0 1 0 0 1 0 0 0 0 1 0 1 0 0 0 0 0 0 2 0 0 0 1 0 0 0 0 2 2 1 0 0 1 0 1 0 0 0 2 1 0 2 1 0 2 2 2 1 0 0 1 1 1 2 0 0 0 0 0 1 0 1 0 0 1 0 2 1 1 0 1 0 0 0 1 0 0 1 0 2 0 0 2 1 1 1 1 1 1 1 0 1 1 0 0 1 1 0 0 1 2 1 0 0 0 1 1 0 0 2 2 0 0 0 0 0 0 0 1 1 0 0 1 0 1 2 0 0 2 0 0 2 0 2 0 0 0 0 1 0 0 0 2 1 1 1 1 1 0 0 1 1 1 2 0 0 0 2 2 0 0 0 1 0 1 1 2 0 0 1 2 1 1 0 0 0 0 1 2 0 0 0 2 2 0 0 0 1 0 0 0 2 2 0 0 0 2 1 1 1 0 0 2 0 0 0 2 0 0 0 0 0 0 2 1 1 0 2 0 2 0 1 0 1 1 2 2 2 1 2 0 0 1 1 1 0 0 0 2 0 0 0 2 0 0 0 0 0 2 0 0 0 0 1 0 1 0 1 0 0 1 1 2 2 2 2 0 1 0 0 1 0 2 1 2 0 1 0 0 0 0 0 0 0 0 0 2 0 2 0 2 0 0 1 1 0 0 0 0 0 0 0 1 0 0 0 0 1 0 0 1 1 0 0 0 0 1 0 0 0 0 2 0 1 1 0 1 2 2 2 0 1 0 1 0 2 2 1 1 0 0 0 0 1 0 0 0 1 1 0 1 0 2 0 0 2 0 0 0 0 1 1 0 0 0 2 0 2 2 1 1 1 1 0 1 1 0 0 1 1 0 0 1 0 1 1 1 0 0 0 0 1 2 2 0 1 0 0 0 0 0 1 0 0 0 0 1 1 2 0 2 2 1 1 0 1 2 0 2 0 0 2 0 1 1 0 0 0 0 1 1 0 1 0 0 0 0 0 0 0 0 0 0 1 1 0 1 0 0 0 1 1 2 1 1 1 0 0 1 1 0 0 0 0 0 0 1 0 0 1 1 0 2 0 2 0 2 2 1 0 1 0 1 0 0 0 0 0 0 0 0 1 1 0 2 0 0 0 1 0 0 0 2 2 0 1 1 0 2 1 0 0 0 1 0 2 1 2 0 0 2 0 0 1 1 0 1 1 0 1 0 1 0 0 0 1 0 0 0 0 0 0 0 0 0 0 1 0 0 0 0 1 0 1 1 1 0 0 1 0 2 0 1 1 1 1 1 1 0 0 2 1 0 0 1 0 1 0 1 2 0 1 2 0 0 1 2 0 1 2 2 0 1 0 2 0 0 0 0 1 1 0 0 1 0 1 0 2 0 2 2 0 1 0 0 2 1 0 2 0 0 0 1 2 1 0 0 2 2 2 1 2 0 1 0 2 0 1 0 1 0 1 0 0 1 1 0 0 0 0 1 1 0 1 1 0 1 0 0 0 2 0 0 0 0 0 0 0 0 0 0 0 0 1 2 1 1 0 1 1 0 0 0 0 0 0 1
91 0 1 1 0 0 1 1 0 1 0 1 0 0 0 0 0 0 1 1 1 1 0 1 1 0 0 0 2 2 1 1 1 1 0 0 2 1 0 1 1 0 0 1 2 1 1 0 2 0 0 0 0 1 0 1 1 1 2 1 1 1 0 0 0 1 0 2 0 0 0 2 1 2 1 2 1 0 2 1 0 2 1 0 0 0 0 0 2 2 0 0 2 1 1 1 0 1 1 1 1 1 1 0 1 1 2 1 1 1 0 1 0 2 2 1 2 0 1 0 1 0 2 0 2 0 2 1 1 0 1 0 0 0 0 0 0 0 1 0 0 2 1 0 0 0 0 0 0 0 0 1 1 0 2 0 0 2 0 0 1 0 2 0 1 2 0 2 0 2 2 1 2 0 1 0 1 1 0 0 0 1 0 1 1 1 1 0 0 0 0 1 1 0 1 0 1 0 0 0 0 0 0 2 2 2 1 1 1 0 0 1 2 0 2 2 1 0 1 0 2 0 0 1 1 0 1 1 0 1 0 0 2 1 1 1 0 2 2 1 0 1 1 0 0 0 0 0 2 0 0 0 2 1 1 0 1 2 1 0 0 0 0 1 0 0 0 0 0 0 1 2 1 2 0 0 0 1 2 0 0 1 0 0 0 1 1 1 0 2 0 0 0 2 0 1 1 0 0 0 1 0 2 1 0 0 2 0 0 0 0 0 0 2 2 0 2 1 1 0 1 1 0 0 1 0 1 0 0 0 0 1 1 1 0 0 0 1 0 1 2 1 1 1 0 0 0 1 1 2 1 1 0 0 0 2 0 2 0 1 1 1 1 0 1 0 1 1 2 1 1 1 0 0 1 0 2 0 0 1 1 0 0 0 0 0 0 0 0 1 0 0 1 1 1 0 1 0 0 0 0 0 0 2 2 1 1 1 0 0 0 2 1 0 0 1 0 2 0 2 2 0 1 0 0 2 2 0 1 0 1 0 1 1 1 0 0 1 0 0 2 0 0 1 1 2 1 1 2 1 0 1 0 2 2 0 2 2 1 2 0 2 0 0 0 0 0 2 1 1 0 0 1 1 2 0 2 2 0 0 2 1 0 0 1 1 1 1 0 0 0 0 1 2 2 0 1 1 1 1 1 0 1 1 0 1 2 0 1 0 1 1 0 1 1 1 1 1 0 1 1 2 1 0 0 1 1 0 1 2 0 0 0 0 0 0 1 1 1 1 1 1 1 1 1 1 0 0 0 2 0 0 0 1 1 2 1 1 0 0 0 0 1 1 0 1 1 0 2 2 0 1 1 0 0 0 0 0 1 1 1 0 0 1 1 1 0 0 0 0 0 0 0 0 0 0 0 0 0 0 0 1 0 2 0 2 1 0 0 0 1 0 0 1 0 0 1 1 1 0 0 0 1 0 0 0 2 1 0 0 0 1 1 1 1 1 0 0 1 1 1 0 0 0 1 1 1 1 1 0 1 1 1 1 0 0 0 0 2 0 0 0 1 0 1 2 0 1 1 0 1 1 0 0 0 2 2 0 1 2 0 2 2 2 0 2 1 2 1 1 1 0 2 2 0 1 1 1 0 1 1 1 0 0 2 2 1 0 1 0 0 0 1 0 0 0 1 2 0 0 0 0 0 2 0 0 1 1 1 0 1 1 1 2 0 1 2 0 1 1 0 0 0 0 1 0 0 0 0 0 0 0 1 0 0 1 1 2 0 2 1 2 2 0 1 0 2 1 2 2 0 0 1 0 1 0 0 0 2 0 0 1 0 0 0 1 0 2 1 2 0 1 2 2 2 0 1 2 0 0 1 1 0 0 2 1 1 0 2 2 0 0 1 1 1 2 0 2 1 0 1 1 0 2 2 0 0 1 0 1 0 0 2 0 0 1 1 0 1 1 0 0 0 0 0 0 0 0 0 0 1 1 1 0 1 0 2 1 0 0 0 2 1 0 0 1 2 0 0 2 0 0 0 0 0 0 0 0 1 1 2 2 0 0 0 1 1 1 0 0 0 0 2 0 1 1 1 2 0 0 0 0 0 1 1 1 1 0 0 1 0 0 0 0 0 1 0 0 0 0 0 0 1 0 0 1 1 1 1 1 2 0 0 0 1 0 0 1 1 0 0 0 2 2 1 1 2 0 0 0 2 0 2 0 0 1 2 2 0 0 2 0 1 0 0 2 2 0 2 2 1 0 0 0 0 1 1 0 2 1 0 0 0 2 0 1 1 0 0 2 0 0 0 1 1 0 0 0 0 0 2 1
92 0 1 1 0 0 1 0 0 1 1 1 0 0 0 0 0 0 0 1 1 0 1 0 2 0 0 0 2 2 2 0 2 2 0 0 1 1 0 0 0 0 1 0 1 0 0 0 2 0 0 0 0 0 1 1 1 0 1 1 0 1 0 2 0 1 0 0 0 0 0 1 2 2 2 2 0 0 2 0 2 2 0 0 0 0 0 1 2 2 1 1 2 1 0 0 0 1 1 1 1 2 1 0 1 1 2 1 1 1 0 1 1 1 1 1 1 0 1 0 1 0 2 1 1 1 1 1 2 1 0 0 1 1 0 0 1 0 0 2 2 0 0 0 2 2 1 1 1 1 0 0 0 1 0 1 1 2 2 1 1 1 2 0 0 1 0 1 0 1 1 1 0 2 2 0 2 2 0 2 0 2 0 1 1 1 1 1 1 0 0 0 1 0 1 0 1 0 0 0 0 0 0 0 0 2 2 1 0 0 0 1 1 0 1 2 1 1 2 2 0 0 0 1 1 1 0 1 0 1 0 0 0 0 2 0 0 1 2 1 0 0 2 1 0 0 0 0 2 0 0 0 2 0 0 0 0 1 0 0 0 0 0 1 1 1 0 0 2 2 0 2 0 0 0 1 0 1 2 0 0 2 0 0 0 0 0 1 0 1 1 1 0 2 2 0 1 1 0 1 0 0 2 0 0 0 2 0 0 0 0 1 0 2 2 2 0 0 0 0 0 0 0 0 2 0 2 0 1 1 0 2 0 1 0 0 0 1 0 0 1 1 2 2 2 0 0 0 2 1 0 0 0 1 1 1 0 0 1 0 1 1 1 0 1 1 0 1 1 0 0 0 0 0 0 0 1 1 0 2 1 1 0 0 0 0 0 0 0 2 1 2 1 1 1 1 2 0 1 0 1 2 0 2 2 0 0 1 0 0 0 0 0 1 1 2 0 0 0 0 0 1 1 0 0 1 2 2 2 1 1 0 0 0 0 1 1 1 1 1 0 0 0 1 0 1 2 1 1 2 0 0 0 0 0 0 0 1 0 2 0 2 0 0 0 1 1 2 2 0 1 1 2 2 2 1 1 2 0 0 2 1 0 0 1 1 1 2 1 0 0 0 0 0 0 0 0 1 1 1 1 1 2 2 0 0 0 1 0 0 1 1 0 0 1 0 0 2 2 2 0 2 0 0 0 1 0 1 0 2 0 1 1 0 1 0 1 2 1 1 1 1 2 1 2 0 0 0 0 2 1 0 0 2 0 1 0 0 0 0 0 0 1 0 0 1 1 2 1 0 1 1 0 0 0 0 0 1 1 2 2 0 1 0 0 1 0 1 0 1 0 0 0 0 0 0 0 0 0 0 0 2 1 2 0 2 1 0 1 1 0 0 0 0 0 0 1 1 0 0 0 0 1 1 0 0 1 2 0 0 0 2 1 0 0 1 0 1 2 0 2 1 1 1 1 1 1 0 0 0 0 2 1 1 1 1 0 0 2 0 0 0 2 1 1 1 1 1 1 0 0 1 1 0 0 2 2 0 0 0 2 0 2 2 1 2 2 1 0 1 0 1 0 0 0 0 0 1 1 1 0 1 1 1 1 1 0 1 1 0 0 0 0 0 0 1 1 2 1 1 0 0 0 2 0 0 1 0 0 0 0 1 0 2 0 1 2 0 0 1 1 1 0 0 2 0 1 1 1 1 1 1 0 1 0 0 1 0 1 0 0 1 0 0 0 2 0 0 0 0 0 0 0 0 0 0 0 0 1 1 0 1 0 0 2 0 0 2 0 2 0 2 2 2 2 0 0 0 0 1 1 2 0 0 1 1 0 0 0 2 0 1 1 1 0 1 0 1 2 0 1 2 2 2 2 0 0 2 0 0 0 0 2 0 0 1 1 1 1 1 0 1 0 0 0 0 0 0 0 1 2 0 0 0 0 0 0 0 0 0 0 1 0 0 0 0 0 0 2 1 1 0 0 0 0 1 0 0 0 0 0 0 1 0 0 1 0 0 0 1 0 2 1 1 2 1 1 1 0 0 1 1 1 1 2 2 1 0 1 0 1 2 0 0 2 0 0 1 1 0 0 1 2 1 2 2 2 2 0 0 1 0 0 1 0 0 0 1 1 0 0 1 2 2 2 0 0 0 2 0 2 0 2 0 0 1 2 1 0 1 1 0 1 0 1 1 2 0 2 1 0 0 0 0 0 0 2 0 1 0 0 0 0 2 0 0 0 0 0 2 0 0 1 2 1 0 0 0 0 0 0 0
93 0 2 0 1 0 1 2 0 1 0 1 1 1 1 0 0 0 0 2 2 0 0 1 1 0 0 0 2 1 0 1 2 2 0 0 0 1 1 0 0 0 2 0 2 1 0 0 2 0 0 1 0 0 0 2 0 0 1 1 1 2 0 2 1 1 1 1 0 0 0 0 2 2 2 2 0 0 2 0 2 2 0 1 2 0 0 0 1 2 0 0 1 0 0 0 0 0 0 0 0 2 0 0 1 0 2 2 0 2 0 2 0 1 1 1 1 1 0 0 0 1 2 2 0 1 0 1 1 0 1 0 0 0 0 0 0 1 0 2 1 1 0 0 1 1 1 0 0 0 0 0 1 2 0 1 2 0 0 0 1 1 0 2 1 2 1 0 0 1 1 0 1 2 1 0 2 1 0 1 0 1 0 2 2 2 2 1 0 0 0 1 0 0 0 0 0 0 0 0 0 0 0 1 1 1 1 1 1 0 0 2 1 0 1 2 0 1 1 0 2 2 0 0 2 2 0 2 0 1 0 0 0 0 1 0 2 2 2 1 0 0 0 0 0 0 0 0 1 0 0 1 1 1 1 1 1 1 1 1 0 1 1 2 2 0 1 0 2 2 0 2 1 1 0 2 1 0 0 0 0 2 0 0 1 1 2 1 0 2 0 1 1 2 2 1 1 0 0 1 0 0 2 0 0 0 2 0 0 0 0 1 0 0 1 0 1 0 0 0 0 0 1 0 1 0 1 0 1 1 0 0 0 0 0 0 0 0 0 1 1 1 1 2 0 0 1 0 2 0 0 0 1 2 0 0 2 2 0 1 1 1 2 0 2 0 1 2 2 0 0 0 0 0 1 0 2 1 1 2 1 1 0 0 0 1 0 1 1 0 1 1 0 0 2 0 0 0 1 1 1 1 1 2 2 2 2 0 1 0 1 1 0 1 1 0 0 0 0 0 0 1 0 1 2 2 0 1 1 1 1 1 0 1 1 0 0 0 0 0 2 0 0 0 1 2 1 1 1 1 0 1 0 2 2 1 1 1 0 0 2 0 1 1 0 2 2 0 2 0 0 0 1 1 1 1 1 1 0 0 2 1 0 0 2 2 2 1 1 0 0 0 1 2 1 0 0 1 1 0 1 0 2 2 0 0 1 1 0 1 0 1 0 1 1 1 0 2 2 2 0 2 1 1 1 0 0 0 0 1 1 1 2 0 2 0 0 1 1 1 0 1 1 0 1 0 0 1 1 1 0 0 0 1 1 1 1 0 0 1 1 0 0 0 0 0 0 1 1 1 1 2 0 0 0 0 1 1 1 2 2 0 1 0 1 1 0 2 1 2 1 0 1 0 0 0 2 0 0 0 1 2 0 0 1 2 0 0 2 2 0 0 0 0 0 0 0 0 0 0 0 0 0 0 0 2 1 0 0 0 0 1 0 0 0 2 0 0 2 0 1 2 1 1 2 2 2 0 1 1 0 1 2 0 0 0 0 0 1 1 1 0 1 1 1 1 0 2 1 0 1 1 0 0 1 1 1 1 1 1 2 0 2 2 1 1 1 1 0 0 0 1 1 2 1 0 0 0 0 1 0 0 0 1 1 2 1 2 2 0 1 1 0 0 0 1 1 1 1 1 0 0 1 2 0 0 0 1 1 0 0 1 0 2 0 0 0 0 0 1 1 1 0 0 0 1 0 1 0 0 0 0 0 0 0 1 1 0 0 0 0 0 2 0 1 0 2 2 2 2 0 0 0 0 0 0 0 0 0 0 0 1 0 0 2 2 1 1 0 2 1 2 2 1 1 0 1 1 0 0 1 2 0 1 1 1 1 0 0 2 0 0 1 0 0 2 0 2 2 0 2 2 0 2 1 0 0 1 1 0 0 0 2 1 0 1 0 1 2 1 1 1 2 0 0 2 2 0 0 0 1 1 1 0 0 0 0 0 1 1 0 1 0 0 0 0 1 0 2 1 1 0 0 1 0 1 0 1 1 0 0 1 1 0 0 1 0 1 1 0 1 2 0 0 2 2 2 0 0 1 0 1 0 0 2 2 0 1 0 2 0 0 1 1 1 1 0 1 2 1 0 1 2 2 1 1 1 1 0 0 1 1 0 1 1 0 0 1 2 1 0 0 1 1 0 0 0 1 0 2 2 0 2 0 1 0 1 0 0 2 0 0 1 0 1 0 1 0 1 2 1 0 0 0 0 0 1 0 1 0 0 0 0 2 0 0 0 0 0 2 0 0 0 2 0 0 0 0 0 0 0 1
94 0 1 1 0 0 0 1 0 1 0 0 0 0 0 0 0 0 1 1 1 0 0 1 1 1 1 0 2 1 1 1 1 1 1 0 0 1 0 1 1 0 2 0 2 1 0 1 1 1 0 0 0 1 0 1 1 0 0 1 0 1 0 1 0 0 0 1 0 0 0 1 2 2 2 2 0 0 2 0 1 2 1 0 0 0 0 0 1 2 0 0 1 0 1 1 0 2 0 1 1 1 2 0 0 0 2 1 1 1 0 1 0 1 1 1 1 0 0 0 2 0 2 1 1 1 1 0 0 0 0 1 1 1 0 0 2 0 1 0 1 1 0 0 0 1 0 0 0 1 0 2 0 1 0 0 2 1 0 2 1 1 2 0 1 1 1 0 1 1 0 0 1 1 0 0 1 1 0 1 0 2 0 0 0 0 0 1 1 1 1 1 2 1 2 0 1 0 0 0 0 0 0 2 1 1 1 1 1 0 0 0 0 1 1 2 0 0 1 0 2 0 1 2 0 0 0 0 0 0 0 1 1 1 1 0 1 2 2 1 0 0 2 0 1 1 1 0 2 0 0 0 1 1 1 0 0 0 0 0 0 0 0 0 0 0 0 0 2 0 1 1 0 2 0 1 0 1 1 0 1 1 1 1 1 1 2 1 1 2 2 1 0 1 0 1 1 2 0 1 1 0 2 1 0 1 0 0 1 0 1 0 0 1 1 0 0 0 0 0 0 0 0 0 1 0 1 1 0 1 0 2 0 1 0 0 0 1 0 1 0 1 1 1 0 0 1 1 0 0 0 0 0 0 0 1 1 1 1 0 1 1 1 1 0 1 1 2 2 0 0 0 0 0 1 1 1 0 0 1 1 1 1 1 0 0 0 0 0 0 0 0 0 1 2 1 1 1 1 0 0 1 0 1 1 0 2 1 1 0 0 1 0 1 1 2 0 0 0 0 0 2 1 0 1 1 0 0 1 0 1 0 0 1 1 0 0 1 1 0 2 0 0 0 1 1 2 1 2 1 0 1 0 1 0 0 0 2 1 1 2 0 0 1 0 1 1 1 1 1 0 0 1 1 1 1 0 1 0 1 2 2 0 0 1 2 1 0 0 0 2 2 0 2 1 0 0 1 1 0 1 0 0 0 0 0 1 2 0 1 0 1 0 0 0 1 0 1 1 2 2 1 1 1 2 0 0 0 1 1 1 0 0 0 0 0 2 1 2 2 1 1 1 0 1 0 0 0 0 2 0 1 1 1 1 1 1 0 0 0 0 0 0 0 0 0 0 2 0 0 0 0 1 0 0 1 1 1 1 2 1 0 0 0 0 0 0 1 0 1 0 1 0 0 1 0 1 0 0 0 0 2 0 1 0 1 1 0 0 0 1 1 0 1 0 1 0 2 1 1 0 0 1 1 0 0 1 2 0 0 1 1 0 0 0 1 0 0 1 1 1 0 0 0 2 2 2 1 1 0 1 1 1 0 0 0 0 0 1 1 1 0 2 0 1 1 0 2 0 0 2 0 1 0 0 2 2 0 0 0 1 1 2 2 0 1 1 1 0 1 0 1 0 1 2 0 0 1 0 1 0 1 0 1 1 2 1 2 2 0 2 2 0 0 0 0 0 2 0 0 0 0 0 1 1 0 0 1 1 0 1 1 0 1 0 1 1 0 0 1 0 0 0 0 0 1 0 0 2 1 0 1 2 0 1 0 0 0 2 0 0 0 0 0 0 1 1 2 2 2 0 0 0 0 0 1 0 0 0 1 0 2 0 0 1 0 0 1 0 2 1 2 2 1 0 1 0 2 0 0 2 2 0 0 2 0 0 0 0 2 1 1 0 0 0 0 0 1 2 0 2 2 1 2 2 0 0 1 1 0 2 1 2 0 0 1 1 0 0 0 0 0 1 0 0 1 1 0 0 0 2 0 1 0 1 0 1 0 0 0 0 1 1 1 0 1 2 0 2 1 1 0 0 0 0 2 0 0 0 1 2 2 0 0 0 0 0 0 1 0 1 1 0 0 1 1 1 2 0 0 0 1 0 2 0 0 1 0 0 2 0 1 0 0 1 2 0 1 2 2 0 0 2 2 1 0 2 0 0 0 1 0 0 0 2 0 0 1 2 1 0 0 0 1 0 0 1 0 0 0 2 0 1 0 1 0 1 1 0 0 2 0 0 1 2 0 0 0 0 0 0 0 0 0 0 0 1 0 2 0 0 0 0 1 0 1 1 0 0 2 0 0 0 1 0 0 0 0 1 0 0 0
95 1 2 1 0 0 1 2 0 0 0 2 0 0 0 0 0 0 0 2 2 1 0 0 2 0 0 0 1 2 2 1 1 1 1 0 2 1 0 2 2 1 0 0 1 1 0 0 2 2 0 1 0 2 0 2 0 0 2 0 2 2 1 1 0 0 0 2 0 0 0 2 1 1 0 1 1 0 2 0 0 0 1 0 0 0 0 1 2 2 0 1 1 0 0 0 0 0 0 0 0 2 0 0 2 2 2 2 1 2 1 0 1 1 1 1 1 1 0 0 1 1 1 0 1 0 1 0 1 0 0 0 1 1 0 0 1 0 0 0 2 0 0 0 2 1 0 0 0 2 0 0 0 0 0 0 0 1 0 2 1 1 2 0 1 2 0 0 1 1 0 1 0 2 0 0 2 1 1 0 0 1 0 2 0 0 2 0 0 0 0 0 0 0 0 1 2 1 0 0 0 0 0 2 2 2 0 0 2 0 0 2 0 0 1 2 1 0 2 2 0 0 1 2 0 1 1 1 0 0 0 0 0 1 1 0 1 2 2 2 0 0 2 0 1 1 1 0 1 0 0 0 1 1 1 0 1 1 0 0 1 0 1 0 0 0 1 0 2 0 0 2 0 0 1 1 0 1 2 0 1 1 1 1 0 2 2 0 0 2 1 0 0 2 2 0 2 0 1 2 1 1 1 1 1 0 0 0 1 0 0 1 0 1 2 0 1 0 1 0 2 2 0 0 0 0 1 0 0 0 0 0 0 1 0 0 0 2 0 1 1 1 1 2 1 0 0 0 1 2 0 0 0 1 1 1 1 0 0 1 1 1 2 0 2 2 0 1 1 0 0 0 0 0 1 0 2 1 1 2 0 0 2 2 0 0 0 0 0 1 0 0 0 0 1 0 1 1 1 1 1 1 1 2 1 0 0 1 1 0 0 1 1 1 1 2 1 0 0 0 0 2 1 2 0 0 1 0 2 0 0 0 0 0 0 1 0 1 2 1 1 1 0 1 0 1 2 0 1 0 0 0 0 2 1 0 1 2 0 2 0 2 1 0 0 1 1 1 2 0 1 1 1 1 1 0 1 1 0 0 1 2 0 0 1 2 1 2 1 0 0 0 0 2 0 0 0 1 2 0 1 0 2 2 0 0 2 0 0 1 1 1 0 0 0 1 0 2 0 1 1 2 1 1 1 1 0 0 1 1 1 0 0 0 0 0 0 0 1 1 0 1 1 0 1 0 0 1 1 1 1 0 0 2 0 1 1 1 0 1 1 0 0 0 0 1 1 0 1 0 0 0 0 0 0 0 1 1 1 2 1 0 0 0 1 0 1 1 0 1 0 0 2 0 0 2 2 0 0 0 0 2 0 0 0 1 0 0 1 0 0 0 0 1 0 1 0 0 0 0 0 0 0 0 0 2 0 2 0 0 1 1 1 1 0 0 1 0 2 0 2 1 1 2 1 1 1 0 2 0 0 1 2 0 0 0 0 0 2 0 0 0 1 1 1 1 0 2 0 0 2 0 0 0 1 0 1 0 1 1 1 1 2 2 1 2 0 1 0 1 1 0 0 0 0 0 0 0 0 1 0 1 0 1 0 1 1 1 1 0 0 0 0 0 1 2 0 1 1 1 0 0 0 2 0 1 1 2 1 0 0 1 1 2 0 1 1 0 0 1 1 1 1 1 1 0 0 0 1 1 1 1 1 0 1 0 0 0 0 1 0 1 2 0 2 0 2 2 2 2 1 0 1 1 1 1 0 0 0 1 0 2 1 1 2 2 1 2 1 2 0 1 2 2 2 0 0 1 0 0 0 0 0 0 0 0 2 0 1 2 0 0 1 1 1 2 0 2 2 0 2 2 1 2 2 0 0 2 1 0 0 0 2 0 0 1 1 0 1 0 1 0 1 1 0 0 1 0 0 2 0 0 1 0 1 0 1 1 2 2 0 2 0 0 0 0 2 0 0 2 0 0 0 1 0 2 0 1 1 1 2 2 0 0 0 0 0 0 0 0 0 0 0 0 2 2 2 2 0 0 0 2 1 0 2 2 0 1 0 2 0 0 1 1 1 1 0 1 0 0 0 0 2 0 1 1 2 2 1 1 2 1 0 1 1 0 0 1 2 1 0 0 1 2 1 0 1 0 1 0 1 0 1 0 1 0 1 0 0 1 1 0 1 0 1 1 1 0 1 1 0 1 0 0 0 1 1 0 1 0 0 0 0 0 1 1 0 0 0 2 0 0 0 2 0 0 0 0 0 1 0 2
96 1 1 1 0 0 0 1 0 2 1 0 0 0 0 0 0 0 2 2 2 0 0 0 2 0 0 1 2 2 1 0 1 1 0 0 1 1 1 0 0 0 0 0 2 1 1 0 1 1 0 0 0 1 1 2 0 0 0 0 2 2 0 1 0 1 1 2 0 1 1 2 1 2 1 2 1 0 2 0 0 1 0 1 1 0 0 0 2 2 0 0 2 0 0 0 0 0 0 0 0 2 0 0 1 1 2 0 1 1 0 1 0 1 2 1 1 0 1 0 1 0 2 0 2 0 2 1 1 0 0 0 0 1 1 1 0 0 0 1 1 1 0 1 0 0 0 0 0 1 0 0 0 1 0 0 1 0 0 0 1 2 2 0 1 1 1 0 0 2 0 0 0 0 0 0 1 2 0 2 0 2 0 2 0 0 2 2 1 0 0 1 2 2 2 1 1 0 0 2 2 2 0 1 1 1 2 0 1 0 1 1 2 0 2 2 0 0 1 1 1 0 0 2 0 2 2 1 0 1 0 1 0 0 2 0 0 1 1 1 0 1 1 1 0 0 0 0 2 0 0 0 1 1 1 0 0 1 0 0 0 0 0 0 0 0 0 0 2 2 0 2 1 2 0 0 0 1 2 0 0 2 0 0 0 1 0 2 0 1 1 1 0 2 1 1 1 1 1 2 1 0 2 1 1 0 0 0 0 0 0 2 0 2 0 0 0 1 0 0 0 0 2 2 1 0 1 0 0 1 0 2 0 1 0 0 0 2 1 1 1 0 2 2 0 0 1 1 0 0 0 0 0 1 1 1 1 0 0 0 0 1 2 0 1 0 2 1 1 0 0 0 1 1 0 2 1 0 0 1 1 1 0 0 0 0 0 0 0 1 1 1 1 0 1 1 2 1 0 0 0 0 0 2 2 0 0 0 0 0 2 0 0 1 1 1 0 0 1 0 0 1 0 2 0 0 0 0 1 0 1 0 0 0 0 1 0 0 0 0 2 0 0 1 1 2 1 0 1 0 0 1 0 1 1 1 0 2 1 2 0 2 0 0 0 0 0 2 0 2 0 0 0 0 2 2 0 1 0 0 2 2 0 0 1 1 1 0 0 1 1 1 1 1 0 0 1 2 2 0 2 2 1 1 0 0 2 0 0 1 1 1 0 0 0 2 0 2 1 2 0 2 0 0 0 1 0 1 0 1 1 0 2 0 2 0 2 0 1 1 1 1 1 1 1 1 0 2 2 0 0 0 0 2 0 0 0 1 0 0 0 0 0 1 0 0 0 0 1 0 0 0 1 0 0 1 1 1 1 2 1 0 1 0 0 1 0 1 1 1 0 0 0 1 2 0 0 0 0 0 0 2 0 1 1 2 1 0 1 1 1 1 0 0 2 0 1 1 0 1 0 0 0 0 0 0 2 1 0 0 0 1 0 0 0 1 1 2 2 0 0 1 1 1 1 0 0 0 1 0 1 1 2 1 0 0 0 0 2 0 0 0 2 1 1 2 0 2 0 1 1 0 0 0 0 1 1 0 0 0 2 0 2 2 1 2 0 0 0 2 0 0 1 1 0 0 0 0 0 1 1 1 0 1 0 1 0 2 2 0 0 0 0 0 0 0 0 0 0 0 0 0 1 1 1 1 1 0 0 0 0 1 0 2 0 0 1 0 0 1 1 1 0 0 1 0 0 0 0 0 0 0 0 1 0 0 1 0 1 0 0 0 1 0 0 1 2 1 1 1 0 0 1 1 0 0 0 0 0 2 0 2 1 1 2 2 1 2 1 2 0 1 1 1 1 0 0 1 0 0 1 2 0 0 1 0 1 1 0 2 0 0 1 1 1 1 1 2 2 0 2 2 1 2 1 0 0 0 2 0 1 1 1 0 0 2 0 0 0 0 0 0 0 0 0 0 0 0 0 0 1 0 2 0 1 0 1 0 0 0 0 1 0 0 0 1 2 0 1 0 1 0 2 0 0 0 0 0 1 1 2 2 2 0 0 2 0 1 0 0 1 1 0 0 0 0 0 1 1 1 1 2 0 1 1 1 1 2 0 1 0 1 0 0 1 1 0 0 1 0 0 1 1 1 1 1 0 1 0 0 1 0 0 1 1 0 0 2 2 0 0 0 1 1 0 0 0 0 0 1 2 0 2 0 0 0 0 1 0 0 1 1 1 0 1 0 0 1 2 1 1 0 0 0 0 0 2 0 1 0 0 0 0 2 0 2 2 0 0 2 0 0 0 1 0 0 0 0 0 0 2 1
97 0 1 1 1 1 2 0 0 2 1 1 1 0 0 0 1 0 0 2 2 0 0 0 2 1 1 0 2 2 1 0 1 1 1 1 2 1 0 0 0 0 0 1 2 1 1 0 1 0 0 0 1 1 0 1 1 0 2 0 1 1 0 1 0 0 0 1 0 0 0 1 2 2 2 2 0 1 1 1 1 2 1 0 1 0 0 0 1 2 0 1 0 0 1 1 1 1 0 0 0 2 0 0 1 1 1 0 2 0 0 2 0 1 1 1 1 0 0 0 2 0 2 0 2 0 2 0 1 0 1 1 0 0 0 0 0 0 0 0 0 2 0 0 1 2 1 0 0 1 0 2 0 1 0 0 1 0 0 0 0 0 2 0 0 2 1 0 1 2 1 0 1 1 1 0 2 0 0 0 0 0 0 2 1 1 2 2 1 0 0 0 1 0 1 1 1 0 0 1 1 1 0 1 1 1 1 1 1 0 1 2 1 0 2 2 0 1 1 0 2 1 1 2 0 1 1 1 0 1 1 1 0 0 1 0 1 1 2 0 0 1 1 0 0 0 0 0 1 0 0 0 1 0 0 0 0 1 0 0 0 0 1 1 0 0 0 1 2 2 0 2 0 2 0 1 0 1 2 0 0 2 0 0 1 0 1 2 0 1 1 1 0 2 2 0 2 1 0 1 1 0 1 1 0 0 0 1 1 0 1 2 0 1 2 1 0 0 1 0 1 2 1 1 0 0 0 0 2 1 0 1 1 1 0 0 0 1 0 1 1 1 1 0 1 0 0 0 2 0 0 0 0 2 1 0 2 1 1 0 1 1 2 0 2 0 1 1 1 0 0 0 0 0 0 0 0 0 0 2 0 0 0 0 0 0 0 2 2 0 0 1 1 0 2 2 2 1 0 0 0 0 0 1 1 0 1 0 0 1 0 0 0 0 0 1 1 1 0 1 1 0 0 0 2 1 0 0 2 1 2 0 1 1 1 2 0 0 1 1 0 0 0 0 1 2 1 0 1 0 0 0 0 1 0 0 0 2 0 2 0 2 0 0 1 1 0 1 2 1 0 0 2 2 2 1 1 2 0 1 1 2 0 0 1 2 1 1 0 0 1 1 0 1 1 0 1 0 1 1 1 1 2 2 0 0 2 2 0 0 0 2 1 1 1 1 0 2 1 1 1 2 0 0 0 1 1 2 0 2 0 2 0 0 1 0 1 1 2 2 1 1 0 0 0 1 0 2 2 0 0 0 0 2 0 0 0 0 0 1 1 0 1 0 0 1 1 0 0 0 0 0 1 0 0 1 1 1 2 1 2 0 0 0 1 0 0 1 0 1 0 0 0 0 1 0 0 0 0 0 1 1 0 2 0 2 2 0 1 1 0 0 1 0 1 0 2 0 0 0 0 0 0 0 0 0 2 1 0 0 0 1 0 0 0 0 1 0 2 0 1 1 1 1 2 2 2 0 1 0 1 2 0 1 0 0 0 0 1 0 0 0 1 1 1 1 0 2 1 0 1 0 0 0 0 2 2 0 0 0 2 0 1 0 0 0 1 1 0 1 0 1 0 0 0 0 1 1 0 2 0 2 0 1 1 2 0 1 1 0 0 0 0 0 0 0 0 0 0 0 0 0 0 2 0 1 1 1 1 0 1 1 1 2 0 1 1 0 0 1 0 0 0 0 1 0 1 0 1 1 1 1 0 0 0 1 1 0 1 0 0 0 2 0 1 0 2 1 2 2 0 0 2 1 1 0 0 1 0 1 0 0 0 0 1 1 0 2 1 2 0 1 2 2 2 0 0 1 0 0 1 2 0 0 0 0 1 0 0 1 0 0 0 2 2 2 0 2 2 0 1 1 0 1 2 0 0 1 1 1 0 0 1 1 0 2 0 1 1 0 1 1 0 0 1 0 1 1 1 0 1 0 2 0 1 0 1 1 0 0 1 2 0 1 0 0 2 0 0 1 0 0 1 0 0 2 0 1 1 1 1 1 0 0 0 1 1 0 1 0 1 1 2 0 1 1 1 0 0 0 0 2 1 1 1 0 1 0 1 0 1 1 0 0 2 1 0 1 0 0 0 0 1 0 2 2 0 0 0 1 2 0 0 2 0 0 0 1 1 0 0 0 1 0 0 1 1 2 0 1 2 0 1 0 2 0 2 1 0 0 1 1 1 0 1 0 1 0 2 2 0 0 0 0 0 1 1 0 0 0 0 0 0 2 0 0 0 0 2 2 2 1 0 1 0 0 0 0 0 0 0 1
98 1 1 1 0 0 0 2 1 1 1 1 0 0 0 0 0 1 2 2 2 0 0 0 2 0 0 0 1 2 1 1 0 0 0 1 2 1 1 0 0 0 0 1 2 0 0 0 1 1 0 0 0 1 0 2 0 0 0 1 0 1 0 1 0 0 1 0 0 0 0 1 1 2 1 2 1 0 2 1 0 1 0 1 2 0 0 0 0 2 0 0 1 0 1 1 0 1 0 0 0 2 2 0 0 0 2 0 2 0 0 2 1 2 2 1 2 0 0 0 2 0 2 1 1 1 1 0 2 0 0 0 0 0 0 0 0 0 0 0 1 1 1 0 1 2 0 1 1 1 0 0 0 1 0 0 1 0 1 0 1 1 1 1 0 1 0 1 0 1 1 0 0 1 1 0 2 1 0 0 0 1 1 1 1 0 1 1 1 1 1 1 1 1 1 0 0 1 0 0 0 0 0 2 2 0 0 1 1 0 0 1 0 1 1 2 0 1 0 1 1 1 1 2 0 1 1 1 0 1 1 1 0 0 1 0 1 2 2 2 0 0 2 0 0 0 0 0 2 0 0 0 0 0 0 0 1 1 0 0 0 0 0 0 1 0 0 1 0 0 0 2 1 1 1 1 0 1 2 0 1 1 0 0 1 1 2 1 0 2 2 1 1 2 2 1 2 0 1 2 2 0 2 1 1 1 1 0 0 0 0 1 0 1 1 0 2 0 1 1 1 1 0 0 2 0 1 0 0 0 0 1 0 0 0 0 0 2 0 1 0 1 1 2 0 0 0 0 1 0 0 0 0 2 2 0 0 1 0 2 2 2 0 0 0 0 2 0 1 1 1 1 1 1 0 1 2 2 2 2 1 1 0 0 0 0 0 0 0 1 1 0 0 0 2 1 1 0 1 0 0 1 0 2 2 1 2 0 1 0 0 1 0 0 0 1 0 0 0 0 0 1 0 0 0 0 2 0 1 0 1 0 1 1 1 0 0 1 0 1 1 0 0 1 0 2 1 0 2 0 0 0 0 1 2 1 1 2 0 1 0 1 0 1 0 1 1 2 1 1 0 0 0 0 1 0 0 1 1 0 1 2 0 1 1 2 1 2 2 0 0 0 0 1 0 0 0 0 1 1 1 0 2 0 1 1 1 1 0 0 0 2 1 1 1 1 0 2 1 1 1 2 0 0 0 0 0 0 2 1 1 0 0 0 0 1 1 0 1 1 2 2 0 0 0 1 0 2 2 0 0 0 0 2 0 1 0 0 0 0 0 0 0 0 0 1 1 1 1 0 1 1 1 0 0 1 2 1 2 1 2 0 0 0 0 0 0 1 0 1 0 0 1 0 0 0 0 1 1 0 1 1 0 1 1 2 1 0 0 0 0 0 0 0 1 0 0 0 0 0 0 0 0 1 0 0 2 0 0 0 0 2 0 0 0 1 0 0 1 1 2 0 0 1 1 1 1 0 0 1 0 2 1 1 0 0 0 1 1 0 0 0 1 0 1 2 0 2 0 1 1 0 0 0 1 1 1 0 0 1 0 0 2 1 0 1 1 2 0 0 0 1 2 2 0 1 1 0 0 2 0 2 0 0 2 2 1 0 1 0 1 1 1 0 0 1 1 2 2 2 0 0 0 1 1 0 0 0 0 0 0 1 1 2 0 1 1 0 0 0 0 0 0 0 1 1 1 0 0 0 0 0 0 0 1 0 0 2 0 2 2 1 1 0 0 1 1 1 1 1 0 0 2 0 0 1 0 0 1 1 1 2 1 1 1 2 1 1 1 2 1 1 2 1 1 0 0 0 1 0 0 0 0 0 0 0 0 2 0 2 0 0 0 2 2 2 0 1 2 1 1 2 1 1 1 0 0 0 1 0 2 1 2 0 0 2 0 0 1 0 0 0 1 0 0 1 1 0 0 0 2 0 1 0 1 0 1 0 0 0 0 2 0 0 0 1 1 0 2 1 0 0 0 0 0 2 0 1 1 2 2 2 0 0 1 0 0 0 0 0 0 1 1 0 2 2 2 1 1 2 0 1 0 2 0 0 1 1 0 0 2 1 0 0 0 2 0 2 2 2 0 1 2 0 2 2 1 1 1 1 2 1 0 2 0 0 0 2 2 0 0 0 1 1 1 1 1 0 1 0 2 0 2 1 0 0 1 2 0 0 2 0 1 0 0 2 2 0 1 1 0 0 0 0 0 1 1 0 0 0 0 0 0 1 0 1 1 0 0 1 0 0 0 1 0 0 0 0 0 0 0 1
99 1 0 2 0 0 1 1 0 1 1 0 0 1 1 0 0 0 1 1 2 0 0 1 1 1 1 0 2 1 1 2 2 1 1 1 2 1 0 0 0 0 0 0 1 0 0 0 1 1 1 2 0 1 0 2 0 0 0 1 1 1 1 0 0 0 0 1 0 0 0 0 1 2 1 2 1 0 1 0 2 2 0 0 2 0 0 0 2 2 0 0 0 0 0 0 0 2 1 1 0 0 0 0 1 1 2 0 1 1 0 1 1 1 1 0 0 0 0 0 2 0 2 0 2 0 2 1 2 1 1 1 0 0 0 0 0 0 0 1 2 1 0 0 0 0 0 0 0 1 0 1 1 0 0 1 1 1 0 0 0 0 1 1 2 2 0 0 1 2 0 0 0 1 0 0 0 0 0 0 0 0 0 2 1 1 1 0 0 0 0 0 1 0 1 1 1 0 0 0 0 1 0 1 1 0 0 1 0 0 0 2 1 0 1 2 0 0 2 0 2 2 1 2 0 1 2 2 0 1 0 0 0 0 2 0 0 2 2 1 0 0 2 0 0 0 0 0 2 0 0 0 2 0 0 0 0 0 0 0 0 0 0 1 1 0 0 1 1 0 1 0 0 1 0 0 0 1 2 0 1 1 0 0 0 0 0 0 1 2 1 1 0 1 1 0 2 0 0 2 0 0 1 1 0 0 1 1 0 0 0 0 0 0 0 0 1 0 1 0 2 2 2 0 1 0 1 0 2 2 1 1 0 1 0 0 0 1 0 1 2 2 2 1 0 0 1 1 1 1 0 0 0 1 0 1 1 1 0 1 0 0 2 0 1 2 0 0 2 2 2 2 1 1 1 0 2 1 1 2 1 0 0 0 1 0 0 0 0 0 0 1 0 0 0 0 2 1 1 0 0 0 1 2 1 0 0 0 1 0 0 1 0 1 1 1 0 1 1 1 1 0 0 1 1 1 0 0 2 1 2 0 0 0 0 0 0 2 1 0 2 0 2 2 1 2 2 0 1 0 0 0 0 1 0 0 0 1 0 0 2 0 0 1 0 1 1 1 2 0 1 1 2 2 2 1 1 2 0 1 1 1 0 0 0 0 0 2 1 0 0 0 1 2 0 0 1 0 0 0 1 1 1 1 0 0 1 0 0 0 0 2 0 1 1 1 1 1 0 1 1 2 1 1 1 0 0 1 1 1 1 0 0 0 0 0 0 1 1 1 0 1 1 0 1 0 0 1 1 2 1 0 0 2 0 0 0 1 0 1 2 0 0 0 0 0 0 2 1 0 1 0 0 0 0 0 0 1 2 1 2 0 0 0 1 0 0 1 0 1 0 0 1 0 0 1 1 0 0 0 0 1 0 1 0 1 1 0 1 0 0 0 0 0 2 0 1 1 1 0 0 0 0 0 0 1 1 0 0 0 1 0 1 0 0 1 0 1 2 0 1 2 0 1 2 2 2 0 2 0 0 1 1 1 0 0 0 1 1 1 0 0 0 1 1 2 0 2 1 0 0 1 1 0 0 2 2 0 1 2 0 1 2 1 0 1 1 0 0 1 0 0 0 1 0 0 0 1 0 1 1 0 1 1 1 2 1 1 1 0 0 0 0 0 0 0 0 1 0 0 0 1 1 2 0 2 2 2 1 0 0 1 1 2 0 1 2 0 0 0 0 0 1 1 1 1 0 1 0 0 0 0 1 0 0 0 1 1 0 1 1 0 1 0 0 1 1 0 0 0 0 0 0 0 0 1 0 0 0 2 0 2 0 0 1 1 1 1 0 2 1 2 2 2 1 1 0 1 0 0 0 0 0 0 0 0 1 1 1 2 0 0 0 2 0 0 0 1 2 0 2 2 0 1 0 0 0 0 1 0 1 1 0 1 0 1 1 0 1 1 0 0 0 0 0 0 0 0 0 0 1 0 1 0 0 1 0 0 0 0 0 0 0 0 0 0 1 0 1 1 1 0 0 0 0 1 0 1 2 2 2 2 0 0 0 1 1 1 0 0 0 0 2 0 2 2 2 2 0 0 0 2 0 1 1 1 1 0 0 1 0 1 0 0 1 1 0 1 2 2 0 0 2 1 0 1 1 0 0 0 1 0 0 0 2 0 0 0 0 0 0 0 1 1 2 0 0 0 1 0 2 0 2 0 0 1 1 1 0 0 2 0 2 0 2 0 0 0 2 1 0 1 0 0 0 0 2 1 2 0 0 1 0 1 0 0 0 0 0 2 0 0 0 1 1 0 1 0 1 2 1 1
100 0 1 1 0 0 1 0 0 2 1 0 0 1 1 0 0 0 1 1 1 1 0 0 2 1 1 0 2 2 1 1 2 1 1 0 2 0 0 1 1 0 0 0 2 0 2 0 2 0 0 0 1 1 0 2 0 0 0 0 2 2 0 2 1 1 1 0 0 0 0 0 1 2 1 2 1 0 1 0 2 2 0 2 2 0 1 0 2 2 0 0 1 0 1 0 0 1 1 1 1 2 1 0 1 0 2 0 2 0 0 2 1 2 2 1 2 2 0 0 0 1 1 1 0 0 0 1 2 1 2 0 1 1 0 0 1 0 0 0 0 2 0 0 0 1 0 0 0 1 0 0 0 0 0 0 0 0 1 0 1 1 1 1 1 1 0 0 0 1 0 1 1 2 1 1 1 0 0 0 0 0 0 1 1 1 1 2 1 0 0 1 2 1 2 1 2 0 1 0 0 0 0 1 1 1 1 1 1 0 0 2 1 0 1 2 0 0 2 2 0 0 1 1 2 1 1 0 0 0 1 1 2 0 2 2 0 2 2 2 0 0 0 0 0 0 1 0 1 1 1 1 1 1 1 1 0 2 0 0 0 0 1 1 1 0 0 0 1 0 0 2 1 2 0 0 0 1 1 0 0 1 1 1 0 0 1 0 2 2 2 2 0 2 2 0 1 0 1 2 1 0 2 1 1 0 0 0 1 0 1 0 0 1 2 1 0 0 0 1 0 0 0 0 1 0 1 1 1 2 0 1 0 2 0 1 0 1 0 1 1 1 2 1 0 0 1 2 1 1 1 1 0 2 2 0 1 1 0 1 1 1 2 0 1 1 0 2 2 0 0 0 0 0 1 0 1 2 2 2 0 0 0 0 0 1 0 0 0 1 0 0 0 0 2 0 0 1 0 0 0 0 1 2 1 0 0 0 0 0 1 0 0 0 0 1 1 0 2 0 1 0 0 1 1 0 2 0 1 0 1 0 0 0 0 1 0 2 1 0 2 0 0 1 0 2 0 0 1 0 0 1 0 2 2 2 0 2 1 1 1 1 1 0 0 1 1 1 1 1 0 0 0 0 2 0 2 2 0 2 2 2 0 1 0 1 0 0 0 0 1 1 1 1 0 0 0 1 2 0 0 0 1 1 0 0 2 1 0 0 0 2 0 1 1 0 0 2 0 2 2 2 2 2 2 0 0 0 0 1 1 1 1 1 1 0 1 0 2 2 0 1 2 1 2 0 0 1 1 2 1 0 0 0 2 2 2 0 0 0 0 0 0 0 0 2 2 1 0 0 0 1 1 0 0 0 1 2 2 2 2 0 0 0 1 0 1 1 1 1 0 0 0 1 2 0 0 1 1 0 1 1 0 1 0 1 1 0 0 0 0 0 0 2 0 2 0 1 0 1 0 0 2 2 0 0 0 1 0 0 1 0 1 0 0 0 0 1 2 0 1 0 0 0 1 1 1 0 1 0 1 2 0 2 2 1 0 2 1 0 0 0 2 1 1 1 0 2 0 0 2 0 0 0 2 2 2 0 0 0 2 0 2 2 0 0 2 2 0 0 0 1 1 1 0 1 0 1 0 2 0 2 0 0 1 1 1 2 2 0 2 2 0 0 0 1 0 1 1 1 0 0 1 2 0 2 2 2 2 0 1 1 1 2 0 1 1 0 0 0 0 0 0 0 1 0 0 0 0 0 0 0 1 0 0 0 1 0 1 0 0 0 2 1 0 0 2 2 2 2 1 0 0 0 0 0 0 0 0 2 1 2 1 1 2 2 1 2 0 2 0 2 2 2 2 0 0 1 0 0 1 2 0 0 2 0 0 1 0 1 0 0 1 1 1 2 0 2 2 1 1 2 1 1 0 0 0 1 0 1 1 0 2 0 0 1 0 1 1 0 0 0 0 0 0 0 0 0 0 0 2 0 0 0 0 0 0 1 0 0 2 2 0 0 0 1 1 0 1 0 0 0 0 0 0 2 0 1 0 0 0 1 0 0 0 0 0 0 0 0 0 1 0 0 2 1 1 2 0 0 0 2 1 1 2 2 0 0 0 2 0 1 0 0 1 1 0 2 2 1 0 1 2 1 2 0 2 2 0 0 1 0 0 1 1 0 0 1 2 0 0 1 0 1 1 1 2 0 0 1 2 0 1 0 2 0 2 0 0 0 1 1 1 0 1 1 1 0 1 1 1 0 0 0 0 2 0 0 1 0 0 0 0 1 0 1 1 0 1 2 1 1 0 1 0 1 0 0 0 0 1 1
101 1 1 1 1 0 1 2 0 1 1 1 0 0 0 0 0 1 0 2 1 1 0 0 2 0 0 0 2 2 2 0 2 1 0 0 2 1 0 0 0 0 1 0 2 0 1 0 1 1 0 0 0 0 0 2 0 0 1 0 0 1 0 2 0 0 1 0 0 0 0 1 2 2 2 2 1 0 2 0 0 1 0 1 2 0 0 0 0 2 0 0 2 2 0 0 0 0 0 0 0 2 0 0 1 1 2 1 1 1 0 2 0 2 2 0 2 0 0 0 2 0 2 0 1 1 1 0 2 0 1 0 1 2 0 0 0 0 0 1 0 2 0 0 1 1 0 0 0 0 0 0 0 0 1 0 1 1 0 0 0 0 0 2 0 2 0 1 0 1 0 1 2 0 0 0 2 2 1 1 0 2 0 1 0 0 1 1 0 0 1 1 1 1 2 0 1 0 0 1 1 1 0 1 1 1 1 1 1 0 1 2 1 0 2 1 1 0 2 0 2 1 0 2 0 0 0 2 1 2 0 0 0 0 1 0 1 0 0 0 0 2 0 0 0 0 0 0 2 0 0 0 2 0 0 0 0 2 0 0 2 0 0 2 0 0 0 1 1 0 0 2 0 1 0 1 0 2 2 0 0 1 1 1 1 1 2 0 1 2 2 1 0 2 1 1 1 0 0 0 2 1 2 1 1 0 1 0 0 0 0 2 0 2 0 0 0 0 0 1 0 0 1 1 0 0 0 0 1 0 0 2 0 2 1 0 1 1 0 0 0 0 2 2 0 0 0 0 0 1 1 1 1 2 1 0 0 1 0 0 0 0 2 0 2 1 0 2 2 0 0 0 1 1 1 0 2 0 0 1 1 1 2 1 0 2 0 0 0 0 1 2 0 0 2 1 1 1 0 0 0 0 0 0 0 0 2 1 0 0 0 0 1 1 2 2 1 0 1 0 0 1 0 0 0 0 0 0 0 0 0 0 1 1 1 1 0 0 0 0 2 0 1 1 0 2 2 1 2 0 0 0 0 2 2 2 0 1 1 1 2 2 0 2 0 2 2 2 2 0 2 2 1 1 1 1 0 1 0 1 2 1 0 0 0 1 0 2 2 0 0 0 0 1 0 0 1 0 2 0 0 0 1 1 0 0 1 1 1 2 2 2 0 1 1 1 1 2 2 1 0 2 0 1 1 1 1 0 0 1 1 1 1 1 2 0 0 2 1 1 1 1 1 0 2 1 0 2 2 1 0 0 0 2 1 0 0 0 0 0 0 0 2 0 0 2 1 0 0 0 0 1 1 0 0 0 1 0 1 1 1 0 0 0 2 0 1 1 0 1 0 0 1 0 0 0 1 0 0 0 0 2 1 1 0 1 0 0 0 1 0 0 0 1 0 1 0 0 0 0 0 0 0 0 0 1 2 1 0 0 0 1 2 0 0 1 1 0 2 0 1 0 0 0 0 0 0 1 0 1 1 2 0 1 0 0 0 0 2 0 0 0 1 1 1 2 0 2 0 2 0 0 0 0 1 2 1 0 0 0 0 0 2 0 1 2 0 0 0 2 0 0 0 1 1 0 0 0 0 1 0 1 0 1 0 1 0 0 1 0 1 1 0 1 0 1 1 0 1 1 0 0 0 2 0 0 0 1 1 0 0 0 0 2 0 0 1 0 1 0 0 0 0 0 1 0 0 1 0 0 0 0 1 1 0 0 1 0 0 0 0 0 2 0 0 0 2 2 1 1 0 1 0 1 2 1 1 0 1 1 1 2 1 1 1 1 1 1 0 2 1 2 2 1 0 0 0 0 0 1 1 2 0 0 0 0 1 0 0 2 0 1 1 1 1 2 0 2 2 0 1 1 1 1 1 0 0 1 0 0 0 0 2 0 0 1 0 1 1 0 1 1 1 1 0 0 1 1 1 0 2 0 1 0 1 0 1 0 0 0 0 2 1 0 0 0 0 0 2 1 1 0 0 0 0 2 1 2 0 0 0 1 0 0 0 0 0 1 0 0 0 0 1 0 2 2 2 2 0 1 0 2 0 2 1 1 1 1 0 2 0 1 0 0 0 2 0 2 1 1 0 1 1 2 2 2 1 0 0 1 2 0 0 2 0 0 0 2 2 0 0 0 0 1 0 0 2 1 0 0 2 0 2 0 1 0 2 0 0 2 0 0 2 0 1 1 0 0 2 2 0 1 0 0 0 0 2 0 1 0 0 0 0 0 0 0 0 0 1 2 1 1 0 1 1 1 1 0 1 0 0 0
102 1 1 2 0 1 1 2 0 0 0 1 0 1 1 0 0 0 0 1 1 1 1 1 1 0 1 0 1 2 2 1 1 0 1 0 1 1 1 0 0 0 0 2 2 1 1 1 0 2 1 2 2 2 0 1 0 0 0 2 0 1 0 0 0 0 0 0 1 1 0 1 2 2 1 2 0 0 2 0 1 2 0 1 1 0 0 0 2 2 0 0 1 1 0 0 0 0 0 0 0 2 1 0 1 1 2 2 0 1 0 2 2 2 2 2 2 0 1 0 1 1 0 0 0 0 0 2 2 0 0 0 0 1 1 1 1 0 0 0 0 2 0 0 0 0 0 2 2 2 0 0 0 0 1 0 0 0 0 0 1 1 0 2 0 1 0 0 0 0 0 0 0 2 0 0 2 1 0 1 0 1 1 2 2 1 2 0 0 0 0 0 1 1 1 0 0 0 0 0 0 0 0 0 0 1 1 1 2 0 1 2 0 0 1 2 0 0 0 0 2 0 1 2 0 2 2 2 0 2 0 1 0 0 2 0 0 2 2 2 0 0 0 0 0 0 0 0 2 0 0 0 1 0 0 0 0 1 0 0 1 0 0 0 0 1 0 1 2 0 0 2 1 2 1 1 0 0 1 0 2 1 1 1 0 1 2 1 0 2 0 1 1 2 1 1 1 1 0 1 1 0 2 2 1 0 1 0 0 0 0 0 0 1 0 0 0 0 0 1 1 1 2 1 0 0 1 0 0 0 0 1 0 2 0 0 0 1 0 1 1 1 2 0 0 0 0 0 1 2 1 1 0 2 2 0 1 1 0 0 1 0 2 0 1 0 0 1 2 1 1 1 2 2 2 0 2 1 1 1 1 1 2 2 0 0 0 0 0 0 0 1 1 0 1 0 1 1 1 1 1 1 0 2 2 0 0 0 1 0 1 1 0 0 0 1 0 0 0 0 0 2 0 0 0 0 2 0 1 0 2 0 0 0 0 1 0 0 0 0 2 0 0 0 0 1 2 0 0 0 2 0 0 1 1 0 1 2 1 1 1 1 0 0 0 1 1 0 2 1 0 0 1 1 1 1 0 2 0 2 1 1 0 0 1 2 1 1 1 0 1 1 1 2 0 0 0 0 1 0 1 1 0 0 0 0 1 1 0 0 0 2 0 1 1 1 0 2 1 2 1 2 0 0 0 1 1 2 0 2 0 2 1 1 1 0 1 1 1 1 0 2 2 1 2 2 2 1 1 1 1 0 0 2 0 2 0 1 0 0 0 0 1 0 0 1 1 1 1 1 0 1 0 0 0 0 1 1 1 2 2 0 0 0 0 0 0 1 0 1 0 1 0 0 0 0 0 1 1 0 1 2 0 2 0 2 0 0 2 1 1 1 0 0 1 0 0 0 0 0 0 0 1 1 0 0 2 1 0 0 0 0 0 0 0 1 0 0 2 0 0 0 0 0 0 0 0 0 0 0 1 2 1 1 0 0 0 0 1 0 0 0 1 0 0 2 0 2 0 0 2 0 0 1 1 1 2 0 0 1 0 0 2 2 0 1 2 1 0 1 0 0 1 1 0 0 1 0 0 1 0 0 0 0 2 2 0 2 2 0 1 0 0 2 0 1 0 2 1 1 0 0 0 2 0 1 1 1 1 0 1 2 1 2 0 1 2 0 0 0 0 0 0 0 0 2 0 0 0 0 0 0 1 0 1 2 0 1 1 0 0 0 1 0 0 1 1 1 2 2 1 0 0 1 1 0 0 0 2 0 0 1 0 0 1 2 0 2 1 2 0 1 2 2 2 0 1 0 1 0 0 0 0 1 0 1 1 0 1 1 0 0 1 1 1 2 0 1 2 0 0 1 0 2 2 0 0 1 0 0 0 0 1 0 0 1 0 0 0 0 0 0 1 1 0 0 1 0 0 0 2 0 1 1 0 0 0 0 0 0 0 0 1 0 0 2 1 0 0 2 0 0 1 0 0 1 0 1 1 2 2 2 0 0 0 1 1 0 1 0 1 1 0 0 2 1 1 1 0 0 0 1 0 2 1 2 0 1 0 2 0 1 0 0 2 0 0 1 1 1 0 0 2 1 2 1 2 2 1 1 2 1 0 1 0 0 0 0 2 2 0 0 1 0 0 1 1 1 1 1 2 0 2 0 0 0 0 1 0 0 1 1 0 0 1 1 2 0 1 0 0 0 0 0 0 0 2 0 1 1 0 0 0 0 0 1 1 0 0 1 0 0 0 2 0 0 0 0 0 0 0 0
103 1 1 1 0 1 1 2 0 0 0 1 1 1 0 0 0 0 0 1 1 0 0 0 2 0 0 0 0 2 2 0 0 0 0 0 0 1 0 1 1 0 1 0 2 2 0 0 1 1 1 1 0 0 0 2 0 1 0 0 1 1 0 2 0 0 1 1 0 1 1 1 2 2 1 2 1 0 2 0 2 2 0 0 2 0 1 1 2 2 1 1 1 0 0 0 0 0 0 0 0 2 1 0 1 1 2 1 1 1 0 2 0 2 2 2 2 0 1 0 1 0 2 2 0 2 0 1 2 0 0 1 1 1 0 0 1 0 0 1 1 1 0 0 1 1 1 0 0 0 0 1 0 0 1 1 0 2 0 0 0 0 0 2 0 2 0 1 1 2 1 0 0 2 1 0 2 1 0 1 0 1 0 2 2 2 1 1 1 1 2 1 2 2 2 0 2 1 0 1 1 1 0 2 2 1 1 1 1 0 2 2 2 0 1 2 0 2 0 0 2 2 0 2 0 0 1 1 0 2 0 0 1 0 2 1 0 2 2 1 0 1 2 0 0 0 0 0 2 0 0 0 1 0 0 0 1 2 0 0 0 0 0 1 1 0 0 0 1 1 0 1 0 1 0 1 0 0 1 0 0 2 0 0 1 1 2 0 0 1 0 0 0 1 1 0 2 1 0 1 1 1 2 1 0 0 0 1 1 0 1 0 0 0 2 0 0 1 1 0 1 1 0 0 2 0 2 0 1 0 0 0 0 2 0 0 0 0 0 1 1 1 1 2 0 0 0 1 1 1 0 0 1 2 1 0 1 2 0 1 1 1 1 0 1 0 1 2 2 0 0 0 0 0 0 0 1 0 0 1 2 1 2 2 0 1 0 0 0 1 0 0 2 1 2 1 1 1 1 1 1 1 1 2 2 1 1 0 0 0 0 0 1 0 1 2 0 0 1 0 0 1 0 2 2 2 0 0 1 0 1 0 1 2 1 1 1 0 1 1 0 0 0 1 0 2 1 0 0 2 0 1 0 1 1 1 0 2 1 1 2 1 0 2 0 2 2 1 2 0 1 1 2 2 0 0 0 2 0 1 1 1 1 0 0 1 0 1 1 0 1 1 1 1 1 0 0 1 1 2 2 1 1 0 0 0 2 1 0 1 0 1 0 0 0 1 0 2 2 2 0 2 0 0 0 1 1 0 1 1 1 0 0 0 0 0 1 0 0 0 2 2 0 0 1 1 0 0 0 2 2 0 0 1 2 0 0 1 0 0 0 0 1 1 0 1 1 2 0 0 0 0 0 0 0 0 0 0 2 0 2 0 0 0 0 0 0 1 0 1 0 0 2 0 0 0 0 0 0 0 0 2 0 1 1 2 0 0 2 1 0 0 0 0 1 0 0 0 0 0 0 0 1 1 0 0 1 2 0 0 1 1 0 0 0 1 0 0 1 1 0 2 0 0 1 1 1 0 1 0 0 1 2 0 0 0 0 0 1 0 0 0 1 1 2 2 0 2 0 1 1 0 0 0 0 2 2 0 0 0 2 0 2 2 0 0 2 1 1 1 0 1 0 0 0 0 0 1 0 1 1 0 0 1 2 2 1 2 2 0 1 1 0 0 0 0 0 1 0 0 0 0 0 2 1 1 2 2 2 0 1 1 0 2 0 0 0 0 1 2 0 0 1 1 1 0 0 0 0 0 0 0 0 0 0 0 1 0 1 0 0 1 1 0 0 1 2 1 2 2 1 0 0 0 0 0 0 0 1 1 0 1 0 0 2 2 0 1 1 2 1 1 2 2 1 1 0 0 0 0 0 1 0 0 1 1 0 0 0 0 0 0 0 1 0 0 1 0 1 0 1 1 0 2 1 0 0 1 0 1 0 0 2 0 0 1 1 1 1 0 1 0 0 0 0 0 0 0 0 0 1 1 1 0 0 0 0 0 0 0 0 0 0 0 0 2 2 0 1 1 0 0 1 0 0 2 0 0 0 0 1 1 0 0 0 2 2 0 0 0 0 1 1 0 2 2 2 2 0 0 0 2 0 0 2 2 0 0 1 1 1 1 2 2 2 0 0 2 2 1 0 1 2 1 1 1 1 1 0 0 2 0 0 2 0 0 0 1 1 0 0 0 0 1 1 0 1 1 1 0 2 0 1 0 1 0 1 1 1 1 1 0 1 1 2 0 0 0 1 1 0 0 0 0 0 2 0 0 1 0 0 0 0 1 0 1 0 1 0 1 0 0 0 2 1 0 0 0 0 0 1 2
104 0 1 2 1 0 1 1 0 2 1 0 0 1 1 0 0 0 0 1 1 1 0 2 0 0 0 0 0 1 1 1 2 1 2 0 2 1 0 0 0 0 0 1 2 1 2 0 2 0 0 1 1 1 0 2 0 0 0 1 1 1 0 2 0 0 1 1 0 1 1 1 1 2 1 2 1 0 2 0 1 1 0 1 2 0 1 0 1 2 0 0 1 0 0 0 0 2 1 1 1 2 0 0 1 1 1 1 1 1 0 1 0 1 1 1 1 0 0 0 2 0 2 0 2 0 2 0 0 0 0 0 0 0 0 0 0 0 0 1 1 1 0 0 0 1 0 0 0 0 0 1 0 0 1 0 0 1 0 0 1 2 0 2 1 1 0 0 0 0 0 1 0 2 0 0 1 1 0 0 1 2 0 2 0 0 2 1 0 0 0 1 1 0 1 0 1 0 0 0 0 0 1 1 1 2 1 1 1 0 0 1 1 0 0 2 0 2 1 2 0 0 0 1 1 0 2 1 0 1 0 0 0 0 1 0 1 2 2 2 0 0 2 0 0 0 0 0 2 0 0 0 1 0 0 0 0 1 0 0 1 0 0 0 0 0 0 0 1 0 1 1 1 2 1 1 0 2 2 0 1 1 0 0 1 0 1 0 1 2 1 1 0 1 1 1 2 0 1 2 1 1 2 1 1 0 0 0 0 0 0 0 0 2 1 2 0 1 0 0 1 1 2 0 2 1 1 0 2 0 0 1 0 0 0 0 0 1 1 2 1 0 1 1 0 1 1 0 1 2 0 0 0 0 0 2 1 2 0 1 1 1 2 0 2 0 1 1 1 0 0 0 1 1 0 1 1 0 0 0 0 1 0 0 0 0 0 0 0 1 0 0 1 0 2 1 1 0 0 0 0 0 1 2 2 1 0 1 1 0 0 1 0 1 1 2 1 1 0 0 0 1 0 1 0 1 1 0 0 1 1 0 0 0 0 0 0 1 1 0 0 0 0 0 1 1 2 0 1 1 0 0 0 2 1 1 0 1 1 0 2 0 0 0 0 0 0 2 1 1 0 0 1 1 1 1 0 1 0 1 2 1 0 0 1 1 1 1 0 0 1 0 0 1 1 0 1 0 0 1 1 1 1 0 0 0 1 2 0 0 0 2 0 0 0 1 0 1 2 1 0 2 1 1 1 1 1 0 1 1 1 0 0 0 0 0 1 1 1 1 0 1 2 0 2 1 1 1 1 1 0 1 0 1 1 1 1 0 0 1 1 0 1 1 1 0 0 2 1 0 1 2 0 0 0 0 0 1 1 2 1 0 0 0 1 0 1 2 1 2 1 1 1 0 0 0 1 1 1 0 2 1 0 1 0 1 0 0 1 1 1 1 1 2 0 1 0 0 0 0 0 0 1 1 0 0 1 1 0 0 1 1 0 0 0 1 0 2 2 0 0 1 1 1 2 1 1 0 0 0 1 1 0 2 1 1 0 0 2 0 0 0 0 0 0 1 1 2 1 1 1 0 1 0 0 1 1 0 1 1 1 1 1 1 0 0 1 1 0 1 0 1 1 2 1 1 0 0 0 0 0 0 0 1 1 2 0 2 2 0 1 1 0 0 0 0 1 1 0 0 0 1 0 2 0 0 0 0 0 1 0 2 0 2 0 0 0 0 0 1 0 0 0 0 0 0 0 0 0 0 0 0 0 0 0 1 1 0 0 0 0 1 1 0 1 0 2 2 1 1 0 0 0 1 0 0 0 0 0 1 0 2 2 2 2 1 0 1 0 1 0 1 2 2 2 0 0 1 0 0 1 1 0 0 0 0 1 0 2 2 0 0 1 1 1 2 0 1 2 0 1 1 1 2 2 0 0 2 1 0 0 0 2 0 0 1 0 1 1 0 1 0 0 0 0 0 0 1 0 0 2 0 2 0 1 0 1 1 1 1 0 2 0 0 0 1 1 0 1 1 1 0 0 1 0 2 0 1 0 0 0 0 0 0 0 1 1 1 0 0 0 0 2 0 1 1 1 1 0 0 0 1 0 2 1 1 2 1 0 0 0 1 1 1 1 1 0 1 2 1 0 1 0 1 1 1 1 0 0 0 2 0 0 0 2 0 1 0 0 0 0 0 0 1 0 1 2 0 2 1 2 0 2 0 0 0 0 0 0 1 0 1 1 1 1 1 1 0 1 0 0 0 0 0 0 2 0 0 0 0 0 0 0 2 0 1 1 0 0 2 0 0 0 2 1 1 0 0 0 0 1 0
105 0 1 2 1 0 2 0 0 2 2 0 1 1 0 0 0 0 1 0 0 1 0 1 1 1 1 0 1 2 2 0 0 1 1 0 2 1 0 0 0 0 0 0 1 0 0 0 2 1 0 1 0 0 0 1 0 0 1 0 2 2 1 1 0 1 0 1 1 1 0 1 2 2 2 2 0 0 1 0 2 2 0 0 2 1 2 1 2 2 0 1 1 0 0 0 0 1 1 1 0 2 1 0 0 0 2 1 1 1 0 2 1 2 2 1 2 0 1 0 1 0 2 0 2 0 1 2 2 2 1 1 0 1 1 1 0 0 0 0 0 2 0 0 0 2 0 0 0 1 0 0 1 0 0 0 1 1 0 0 0 0 2 0 2 2 1 1 1 2 1 1 1 1 0 0 1 0 0 0 0 0 0 2 1 1 2 1 0 0 0 1 2 2 2 2 2 0 0 1 1 1 1 2 2 1 1 1 1 0 0 1 2 0 1 2 0 0 1 1 1 0 0 2 0 1 1 1 1 1 0 0 1 1 1 1 0 1 2 1 0 1 1 0 1 1 1 0 2 0 0 0 0 0 0 0 2 1 0 0 0 0 0 1 1 1 0 0 1 1 0 1 2 2 0 0 0 1 2 0 0 2 1 1 0 2 2 0 2 2 2 2 1 2 1 2 1 2 0 0 0 0 1 0 0 1 0 0 0 0 0 0 0 1 0 1 1 0 1 1 1 1 2 2 0 0 2 0 0 0 0 1 0 1 0 0 0 0 0 1 1 1 2 2 0 0 0 2 0 0 0 0 0 2 1 0 1 0 0 1 1 1 1 0 0 0 2 0 1 1 1 1 1 1 1 0 2 0 0 0 0 0 0 0 0 0 0 0 0 1 0 0 0 0 2 0 0 1 1 1 1 1 1 2 1 0 0 0 0 0 0 0 0 2 2 2 0 0 1 0 0 1 0 0 1 1 1 0 1 2 2 1 1 1 1 2 0 2 0 0 1 0 0 0 2 1 2 0 1 2 0 0 0 2 2 2 0 2 0 1 2 1 0 2 0 2 2 0 2 0 1 1 1 1 1 1 0 1 0 0 2 2 0 1 1 1 1 0 0 0 2 2 1 2 1 0 0 0 0 1 2 1 2 1 0 0 1 1 0 0 0 2 0 0 0 0 0 2 0 1 1 2 0 0 0 1 1 0 0 1 1 0 0 0 0 0 0 0 1 1 0 1 2 1 1 0 0 1 1 1 0 0 0 2 1 1 0 1 0 0 0 0 0 0 0 0 0 1 1 0 0 1 1 0 1 1 2 1 1 2 2 0 0 0 1 0 1 1 0 0 0 0 1 0 0 0 1 0 0 0 0 1 1 1 0 1 2 0 0 0 1 0 1 1 0 1 1 0 0 0 0 0 0 1 0 0 2 1 0 0 0 0 0 0 0 1 0 0 2 0 1 0 1 2 2 1 1 0 1 0 1 0 1 1 0 0 0 1 1 0 0 0 0 0 1 1 0 1 1 0 1 1 0 0 2 2 2 0 1 1 1 1 2 1 1 2 0 2 1 1 1 0 0 1 0 1 0 0 0 1 0 1 0 0 0 0 1 1 2 0 1 0 1 0 0 1 2 1 0 0 0 0 1 2 0 2 2 1 1 0 0 0 0 2 0 0 1 0 0 0 0 0 0 0 1 0 0 0 0 0 0 0 0 0 0 1 0 0 2 0 0 0 1 0 1 1 2 2 2 2 2 0 0 1 0 0 0 0 1 1 0 1 0 0 2 1 0 1 1 2 1 1 2 2 1 0 1 1 1 0 1 1 0 0 1 0 2 0 0 1 1 1 0 2 2 2 0 2 2 0 2 2 2 2 2 0 0 1 1 0 1 1 2 0 0 1 0 0 1 0 1 0 1 0 0 1 1 0 0 0 2 0 2 1 1 1 1 0 1 1 0 1 0 0 0 0 1 0 2 1 0 1 0 0 0 1 0 1 1 1 2 2 0 0 0 0 0 1 0 0 0 2 2 0 2 2 2 2 0 0 0 1 0 2 1 1 1 1 0 1 1 2 0 0 0 1 0 0 1 0 0 1 1 0 0 0 1 2 0 0 1 0 0 2 0 0 0 1 1 0 0 1 1 2 2 0 0 0 1 1 1 1 0 0 2 0 2 0 0 0 0 2 2 0 1 1 1 0 2 2 0 0 0 0 0 0 2 0 2 0 0 0 0 1 0 1 1 0 0 2 0 0 0 2 1 0 0 0 1 0 0 0
106 0 0 2 0 1 2 0 0 2 2 0 0 0 0 0 0 0 0 0 0 0 0 0 2 0 0 0 2 2 2 1 1 1 1 2 2 1 0 1 0 1 0 1 1 1 0 0 2 0 0 0 0 0 1 0 2 0 2 0 0 1 0 0 0 1 0 1 0 0 0 1 2 2 2 2 0 0 2 0 2 2 0 1 1 1 1 1 2 2 0 1 1 0 0 0 0 1 1 2 0 2 1 0 1 1 2 1 1 1 0 1 1 1 1 1 1 0 1 0 1 1 2 0 2 0 2 1 2 2 2 1 1 1 0 0 1 0 0 2 0 2 0 0 1 0 0 0 0 0 0 1 1 0 0 0 0 1 1 1 0 0 1 1 1 1 0 0 0 1 0 2 0 0 0 0 0 1 0 0 1 1 0 1 1 1 1 1 1 0 0 0 0 1 1 1 1 0 0 0 0 0 1 2 2 0 0 1 1 0 2 1 0 1 1 2 1 2 1 1 1 1 1 2 0 1 2 0 0 0 0 0 0 0 1 0 0 1 2 2 0 0 2 0 0 0 0 0 2 0 0 0 1 1 1 0 0 2 0 0 2 0 0 1 1 0 0 0 0 0 0 2 1 1 1 0 0 1 1 0 1 1 0 0 0 1 1 0 1 1 1 0 1 2 1 1 2 1 0 1 1 1 0 0 0 0 0 1 0 0 0 1 0 1 2 1 0 1 0 1 0 1 0 1 0 0 1 0 0 1 0 1 0 2 0 0 0 1 1 2 2 1 2 1 1 0 0 1 1 2 0 0 0 2 1 0 1 0 0 1 1 1 2 0 1 1 0 1 2 1 1 1 0 0 1 1 1 0 0 1 1 1 0 0 1 1 0 0 0 0 0 1 1 0 2 1 1 0 1 1 1 1 1 2 1 0 0 0 0 1 0 0 0 1 1 1 0 0 2 0 1 0 0 1 1 1 1 0 2 1 2 0 0 0 0 1 0 2 2 2 2 0 0 1 0 0 2 1 2 2 0 0 0 1 1 1 0 0 0 0 2 0 0 0 0 0 0 1 1 1 1 0 2 2 1 1 0 2 0 0 2 1 0 0 0 0 0 0 0 0 1 1 1 1 1 0 0 1 1 0 1 1 2 1 1 1 1 0 0 1 0 2 1 1 1 0 0 1 1 2 1 1 0 0 0 1 1 1 0 2 0 1 0 0 0 0 1 0 0 0 0 1 2 1 1 1 0 0 0 2 1 0 0 2 1 0 0 0 0 0 0 0 0 0 1 0 0 0 0 1 0 0 0 0 0 0 2 1 1 2 2 0 1 0 0 1 0 1 0 1 0 0 0 0 0 0 0 0 0 0 0 2 0 2 0 2 2 0 0 0 2 0 1 1 1 1 1 0 0 0 0 0 0 0 0 0 2 2 0 0 0 1 0 0 0 0 2 0 1 1 1 0 1 1 1 1 1 1 1 0 0 2 2 0 0 0 0 0 0 1 1 1 1 1 1 2 0 2 0 1 1 0 0 0 0 2 2 0 1 1 0 1 1 0 0 1 0 0 0 2 0 0 0 0 1 0 0 0 0 1 0 0 0 1 0 1 1 2 2 0 0 1 0 0 0 0 0 2 2 2 0 0 2 2 0 0 0 0 0 0 0 1 0 2 1 1 1 0 0 0 0 0 0 0 1 1 1 0 0 0 0 0 0 0 0 1 0 0 1 1 0 1 2 0 0 0 2 1 1 1 0 0 0 1 0 0 0 0 2 0 0 0 0 0 2 2 1 2 1 2 0 1 2 2 2 0 0 1 0 0 1 1 0 0 0 0 2 0 0 2 1 1 1 0 0 1 1 2 1 0 2 1 0 1 1 0 0 2 0 0 0 0 1 0 0 2 0 0 0 0 0 0 2 0 0 1 1 0 0 0 2 0 1 0 0 0 0 1 0 0 1 2 1 0 0 0 0 0 2 1 1 0 2 0 0 1 0 1 0 0 0 0 0 0 0 1 1 1 0 0 0 0 0 0 2 2 2 1 1 1 1 2 0 1 1 2 0 0 0 0 1 1 0 0 1 1 0 0 1 1 0 0 1 1 1 2 0 1 0 1 2 0 0 2 0 0 0 2 2 0 0 0 0 1 0 0 0 0 1 0 1 0 2 1 1 0 2 0 0 0 1 1 0 1 1 1 0 0 2 1 0 0 0 0 0 2 0 0 1 0 0 0 0 1 0 0 0 1 0 1 0 0 0 1 0 0 1 0 0 0 0 1
107 1 1 1 0 0 0 1 0 0 0 1 0 0 0 0 0 0 0 0 0 0 0 0 2 0 0 0 2 2 2 0 2 2 0 0 0 2 1 0 0 0 1 0 2 0 0 0 1 1 0 1 1 1 0 2 0 1 0 0 1 1 0 1 0 0 0 1 0 0 0 0 1 2 1 2 1 0 1 0 1 2 0 1 1 0 0 0 2 2 0 0 0 0 1 1 1 1 1 1 0 2 0 0 1 1 2 1 1 1 0 2 0 1 1 0 1 0 1 0 1 0 2 0 1 1 1 0 0 0 2 1 1 1 0 0 1 0 0 0 0 2 0 0 0 1 0 0 0 1 0 0 1 0 1 0 1 1 1 0 1 1 1 0 0 2 0 2 0 2 1 1 0 2 0 0 1 0 0 0 0 0 1 1 1 0 1 0 0 0 0 0 2 0 2 0 0 0 0 0 0 0 0 1 1 0 0 2 0 0 0 1 0 0 1 2 1 0 1 1 1 0 0 2 0 1 1 2 1 2 0 0 0 0 2 0 0 2 2 1 0 1 2 0 0 0 0 0 1 1 1 1 1 0 0 0 1 1 0 0 0 0 0 1 0 0 0 2 1 1 0 2 1 1 1 1 0 2 2 0 1 1 1 1 0 1 0 1 1 1 1 1 0 1 1 0 2 1 1 2 2 0 2 0 0 1 1 0 0 0 0 1 0 2 1 0 1 1 1 0 1 1 1 1 1 0 0 0 1 0 0 2 0 1 0 0 0 1 0 0 1 1 2 1 0 0 1 1 1 1 1 1 0 1 1 1 2 0 0 1 1 1 0 1 0 0 0 1 2 1 1 1 1 1 1 1 2 0 0 0 0 0 1 1 0 0 1 0 0 0 0 1 1 1 1 1 2 1 0 0 0 0 2 2 2 2 2 0 0 1 0 0 0 0 0 1 0 0 0 0 0 0 1 0 0 1 0 1 1 1 1 2 1 1 1 1 0 2 1 1 1 0 0 1 0 1 2 0 0 1 0 0 0 1 0 0 0 2 1 2 1 2 1 0 0 0 0 2 2 2 0 0 1 1 1 1 0 1 0 1 1 2 0 0 0 1 0 1 0 0 1 1 0 1 0 0 0 0 1 0 0 0 1 0 0 0 1 1 0 0 0 2 0 0 0 1 0 2 1 2 1 2 1 1 1 0 0 0 0 2 0 0 1 0 1 0 1 1 1 1 1 1 1 0 2 1 0 2 2 0 0 0 0 2 0 2 0 1 1 0 0 0 1 0 1 0 0 1 2 0 1 0 0 0 0 0 1 1 2 2 2 0 0 0 0 1 0 0 0 0 0 0 1 0 0 0 0 1 2 0 2 0 0 2 0 2 2 0 1 1 0 0 0 1 1 1 2 1 1 0 0 0 0 0 1 0 1 1 0 0 0 1 0 0 0 0 1 0 1 1 1 0 0 1 2 1 2 0 1 0 0 1 1 1 0 0 0 0 0 1 0 0 0 1 1 1 1 2 1 1 1 0 0 0 1 2 2 2 2 2 2 0 2 1 0 2 1 2 0 0 0 2 0 1 1 0 0 0 0 1 1 1 1 2 0 2 1 0 0 0 0 0 0 0 0 1 1 2 1 1 0 0 0 2 1 0 2 1 1 0 0 0 0 2 0 0 1 0 1 1 0 0 1 1 1 0 0 1 0 0 0 1 1 0 0 0 0 1 1 1 1 0 2 0 0 0 2 0 1 1 0 0 0 2 2 0 0 0 0 1 0 2 0 0 2 1 0 1 0 2 1 2 2 1 1 0 0 1 0 0 1 2 0 0 1 0 1 1 0 2 0 0 1 0 0 2 1 0 1 0 1 1 1 2 1 0 0 2 1 0 1 1 2 1 0 2 0 0 0 0 0 0 0 0 0 0 0 0 1 0 1 1 2 0 1 0 1 0 0 0 0 2 1 0 1 1 0 0 2 1 0 0 0 0 0 2 0 1 0 0 1 1 0 0 0 1 1 0 0 0 0 1 1 0 2 1 1 2 0 1 0 2 0 2 0 1 1 1 0 2 0 1 1 1 1 1 0 0 2 2 0 0 2 0 1 0 2 0 1 1 1 0 0 1 1 0 0 1 1 0 0 0 1 2 1 1 1 0 1 0 2 0 2 0 1 2 2 1 1 1 0 1 1 0 1 1 0 0 2 1 1 0 0 0 0 1 1 0 0 0 0 0 0 1 0 0 0 0 0 1 0 0 0 1 0 0 0 0 0 1 1 1
108 1 2 0 0 1 1 1 0 1 1 1 1 0 0 0 0 0 0 1 1 1 0 0 2 1 1 0 2 2 2 0 2 1 0 0 1 1 0 2 2 0 1 0 1 0 0 0 1 0 0 0 0 0 1 1 1 0 1 1 1 2 0 2 1 1 1 0 0 1 2 1 2 2 1 2 1 0 2 0 0 1 1 0 0 0 0 0 0 2 0 0 1 0 0 0 0 1 1 1 1 2 2 0 0 0 2 1 0 2 0 0 0 2 1 0 1 0 1 0 1 0 2 0 2 0 2 0 0 0 0 0 0 0 0 0 1 0 0 0 0 2 0 0 1 1 0 0 0 2 0 2 0 0 0 1 1 1 0 0 1 1 2 0 1 1 0 0 0 0 0 0 1 2 1 1 1 1 0 0 1 1 0 2 2 2 2 1 0 0 0 1 2 1 2 0 2 0 0 1 1 1 0 1 1 1 1 0 1 0 0 1 0 0 1 2 0 0 1 0 2 1 0 2 0 1 1 2 0 1 0 0 2 0 2 2 0 2 2 2 0 0 2 1 0 0 0 0 1 0 0 0 1 2 2 0 0 0 0 0 0 0 0 2 1 0 0 0 2 1 1 1 2 2 0 1 0 2 2 0 1 1 2 2 0 2 2 0 1 2 1 2 0 2 2 0 2 0 0 1 1 0 2 1 1 1 0 1 1 0 1 0 0 1 2 0 1 0 1 1 1 1 1 0 0 0 0 0 0 0 0 0 0 1 1 0 1 1 0 1 0 1 2 1 0 0 0 0 1 2 1 0 0 2 1 0 2 1 0 2 2 2 0 0 0 0 0 1 2 1 1 1 0 0 1 0 2 1 1 1 0 1 1 1 0 1 0 0 0 0 0 0 0 0 2 1 1 1 0 0 0 0 0 0 0 0 2 2 1 0 0 1 0 1 1 1 0 0 1 0 0 0 0 1 0 1 1 0 1 0 1 0 0 0 0 0 0 1 1 0 1 0 0 0 2 1 2 1 1 2 0 0 1 2 1 1 0 2 0 1 1 1 1 1 0 1 1 0 2 0 0 0 2 2 1 0 1 2 0 1 0 2 0 2 0 2 0 1 0 1 1 0 1 1 1 0 0 1 1 0 1 0 2 1 0 0 2 1 0 2 0 0 1 1 1 0 0 1 1 2 2 1 2 1 2 0 0 2 0 2 0 2 0 0 0 0 1 0 1 1 0 0 1 1 2 0 0 1 1 1 0 1 0 2 0 1 0 1 0 1 1 0 1 1 0 1 1 0 2 2 0 1 1 0 0 0 1 0 2 0 2 0 0 0 2 0 0 1 0 1 0 0 1 0 0 0 0 0 0 0 0 2 0 1 0 2 1 0 1 0 0 0 1 0 0 0 1 1 1 0 0 0 0 0 0 0 2 2 0 0 0 0 0 0 0 2 0 0 1 1 0 0 0 1 2 1 0 0 1 1 0 1 1 1 1 1 0 0 2 0 0 0 0 0 0 0 0 2 1 1 0 1 1 0 0 1 1 0 1 1 1 1 2 1 1 1 1 0 0 2 0 0 0 1 1 0 0 0 0 1 0 2 0 1 0 1 1 2 1 0 2 2 0 0 0 0 0 1 2 2 0 0 1 2 0 1 1 0 0 1 0 1 0 2 0 0 1 0 0 1 1 1 0 0 0 0 0 1 0 0 0 0 1 0 1 0 1 0 1 0 0 1 1 0 1 0 2 1 2 2 1 0 1 0 0 1 1 0 2 0 1 2 0 0 2 2 0 2 0 2 0 2 2 0 0 0 0 2 0 0 1 1 0 0 1 1 0 0 0 2 1 1 0 1 1 1 1 1 2 0 1 1 0 2 2 0 0 2 1 0 0 0 1 1 0 2 0 0 0 0 0 0 0 0 0 0 0 0 1 0 1 0 0 0 0 0 0 0 1 1 0 1 0 0 1 0 1 1 1 1 0 0 0 0 0 2 1 1 1 1 1 1 1 0 0 1 0 2 0 0 0 2 0 0 1 0 1 2 0 1 0 2 0 1 2 2 0 0 0 2 0 2 0 0 0 2 0 0 1 0 0 1 2 1 1 0 2 1 0 0 2 1 0 1 0 0 0 1 1 0 0 0 2 1 1 0 0 0 2 0 2 0 1 0 2 0 2 0 0 0 2 0 1 1 2 0 0 0 1 1 0 0 0 0 0 2 0 0 0 0 0 0 0 0 0 0 0 0 0 2 0 0 0 1 0 0 0 0 0 0 0 2
109 0 1 2 1 0 1 1 0 1 1 0 0 1 1 0 0 1 0 2 1 1 0 0 2 0 0 0 2 2 2 0 1 1 2 1 1 1 0 0 0 0 1 0 2 2 1 0 1 1 1 1 0 1 0 1 0 0 0 0 0 0 0 1 0 0 0 0 0 0 0 1 2 2 2 2 0 0 2 1 1 2 0 1 1 0 0 0 2 2 0 0 0 0 2 1 0 1 1 1 1 1 1 0 1 1 2 1 1 1 0 2 1 2 2 2 2 0 0 0 1 0 2 2 0 1 0 0 0 0 0 0 0 0 0 0 0 1 0 2 2 0 0 0 2 1 0 0 0 0 0 0 0 0 0 1 0 0 1 0 0 0 1 1 0 1 0 0 1 1 0 2 1 0 0 0 2 0 0 0 0 0 0 2 1 1 2 2 0 1 1 1 1 0 1 0 1 0 0 0 0 0 0 1 1 1 1 1 2 0 1 1 1 0 1 1 0 2 0 0 2 2 1 2 0 1 1 2 2 0 0 0 0 0 0 0 0 1 2 1 0 1 2 1 0 0 0 0 2 0 0 0 1 0 0 0 1 0 0 0 0 0 1 2 2 0 1 0 1 0 1 1 1 2 0 0 0 0 2 0 0 1 0 0 2 0 2 1 0 1 0 1 0 2 2 0 2 0 0 0 1 0 2 1 1 0 0 0 0 0 0 2 0 1 2 0 1 0 0 0 1 1 0 0 1 0 0 0 0 0 0 0 0 1 0 0 0 2 0 1 1 1 2 1 0 0 0 1 1 2 1 1 0 2 2 0 0 0 1 1 2 2 1 0 1 1 1 1 2 1 1 1 1 1 1 0 2 0 0 2 1 1 1 2 0 0 0 0 0 0 0 1 1 0 1 0 1 0 0 0 0 0 1 2 2 0 0 2 0 0 1 0 0 0 0 1 1 2 0 2 2 0 0 1 1 1 1 0 2 2 1 0 0 0 0 1 0 0 1 1 1 0 0 2 0 1 1 0 0 2 0 0 0 1 0 0 0 2 0 2 0 2 0 1 0 1 1 1 2 0 1 1 0 0 1 0 1 1 0 0 2 2 1 0 0 0 0 1 1 1 1 0 1 2 0 0 0 1 1 1 1 0 1 0 2 2 2 1 1 0 0 2 0 1 1 1 0 2 0 1 1 2 0 0 0 0 0 0 1 1 1 0 0 0 0 0 1 1 2 2 1 2 1 0 2 0 0 1 1 2 0 0 0 2 0 1 0 0 0 1 1 0 1 0 0 2 1 0 0 0 0 1 0 0 0 0 2 1 1 2 1 0 1 0 0 1 0 0 0 0 0 0 0 1 1 0 2 0 0 0 0 2 0 2 0 2 1 0 1 1 1 0 0 1 0 1 0 0 0 0 0 0 0 0 0 2 0 2 0 0 0 1 1 0 0 0 1 0 2 0 2 0 0 1 1 1 1 0 2 0 1 2 0 2 1 1 0 0 1 0 0 0 1 0 1 1 0 2 0 1 0 0 0 1 1 1 2 0 1 1 1 0 2 2 1 0 1 1 0 1 0 1 0 2 1 0 0 0 0 1 1 0 0 0 2 2 1 0 1 0 0 0 0 1 0 1 1 1 0 0 0 0 1 1 1 1 1 1 1 0 0 1 0 2 0 0 0 0 0 1 1 1 0 0 0 1 0 0 0 0 0 0 1 0 0 0 0 0 1 0 0 0 2 1 0 0 2 1 1 1 1 1 1 1 1 1 1 0 0 0 0 1 2 2 2 2 2 2 0 2 0 2 2 1 1 0 0 2 0 0 1 1 0 0 1 0 1 0 1 2 0 0 2 0 0 2 0 1 1 1 0 1 1 2 2 0 0 2 0 0 0 0 2 1 1 1 0 0 1 0 1 0 0 0 0 0 0 1 0 0 2 1 1 0 0 1 0 0 0 0 0 2 0 0 0 1 1 0 2 0 0 0 0 0 0 2 0 1 1 2 2 2 0 0 0 0 0 0 0 0 0 0 0 0 2 2 2 2 0 0 0 2 0 2 1 1 0 1 0 1 0 1 0 0 1 2 0 0 2 0 2 0 1 1 1 2 0 1 1 0 1 0 0 1 0 0 0 0 2 1 0 0 1 1 0 0 2 1 1 2 2 0 2 0 0 0 0 1 0 1 1 0 2 0 2 0 1 0 1 1 0 1 0 0 0 1 1 0 0 0 0 0 0 2 0 0 0 0 0 1 0 0 0 2 0 0 0 0 1 0 0 1
110 0 2 0 0 0 0 1 0 1 1 1 0 1 1 0 0 0 0 2 2 0 0 0 2 0 0 0 1 2 2 0 2 1 0 0 2 2 0 0 0 0 0 1 1 1 2 0 2 1 0 0 1 2 0 1 1 0 1 1 1 1 1 1 0 0 0 1 0 0 0 1 1 2 1 2 1 0 2 1 1 2 1 1 1 0 0 0 2 2 0 1 2 1 0 0 0 2 0 1 0 1 1 0 1 1 1 2 0 2 0 2 0 0 0 0 0 0 0 0 0 1 1 0 1 0 1 2 2 1 0 0 0 0 0 0 0 1 0 1 2 0 1 1 0 0 0 0 0 0 0 0 0 0 0 0 1 1 0 2 0 0 1 1 1 2 1 0 1 1 0 0 0 1 0 0 2 1 0 1 0 1 1 2 2 1 2 0 0 0 0 0 2 0 2 0 1 1 0 1 1 1 0 2 2 0 0 0 2 0 0 1 0 0 1 2 0 0 1 1 1 1 1 1 1 1 2 2 0 2 0 0 1 1 1 0 1 1 1 0 0 1 2 0 1 1 1 0 2 0 0 0 1 1 1 0 0 0 0 0 0 0 1 1 0 1 0 0 2 0 0 2 1 2 0 0 1 1 1 0 1 0 0 0 0 0 0 1 1 2 1 0 1 1 1 1 2 1 0 0 1 1 2 2 1 0 0 0 0 1 0 2 0 1 0 0 0 0 1 0 1 1 1 1 1 0 1 0 2 0 0 1 0 2 0 0 0 1 1 0 0 0 2 2 1 0 0 0 1 2 0 0 1 2 1 0 0 0 0 2 2 2 2 0 2 1 0 2 2 0 0 0 0 0 0 0 1 1 1 2 0 0 0 0 1 2 0 0 0 0 0 2 0 1 2 1 1 1 0 0 0 0 0 2 2 1 1 2 0 0 0 0 0 1 1 2 0 0 0 0 0 2 0 1 0 1 0 0 0 0 1 0 0 1 1 0 0 0 1 1 0 0 1 1 2 2 2 0 2 1 0 1 0 2 1 0 1 1 1 1 1 0 1 1 0 2 2 0 2 0 0 0 2 2 2 0 2 2 0 1 2 1 0 0 1 1 1 2 1 0 0 0 0 2 2 0 0 2 2 0 1 0 1 1 0 0 1 1 0 1 0 1 0 1 1 1 0 2 0 0 0 2 1 1 1 0 0 0 1 1 1 0 2 1 1 0 0 1 2 2 1 2 2 1 2 0 1 1 1 2 0 0 0 2 0 0 0 0 0 0 0 0 1 0 0 0 0 1 2 1 1 2 0 0 0 0 2 1 1 2 1 0 1 0 1 1 1 1 1 1 0 0 1 0 0 0 0 1 1 0 1 2 0 2 0 2 1 0 1 0 0 0 0 0 1 0 0 1 1 0 0 0 2 2 0 0 0 0 0 0 0 1 1 0 0 1 0 1 1 1 1 1 0 0 0 0 0 0 0 0 2 1 1 1 1 1 0 0 1 0 0 0 1 1 1 2 0 2 1 0 1 1 0 0 0 2 2 0 1 1 1 1 2 2 1 1 0 1 0 1 0 1 1 1 1 1 0 0 0 1 0 1 0 1 1 2 0 1 1 0 1 0 0 0 0 0 0 2 0 0 0 0 1 1 1 1 1 0 0 0 0 1 1 2 0 1 1 0 1 2 1 1 0 0 0 1 0 0 0 0 0 0 1 0 0 0 0 0 0 0 0 1 0 0 0 0 2 2 2 2 1 0 1 2 2 0 0 0 1 1 0 1 0 0 0 2 1 1 0 2 1 2 2 2 2 0 0 0 0 0 0 1 0 0 0 0 0 1 0 2 0 0 0 2 2 2 0 1 2 0 1 2 0 2 2 0 0 1 1 0 1 1 2 0 0 1 0 1 1 0 0 0 0 0 0 0 0 0 0 0 2 0 2 1 0 2 1 0 0 0 0 1 1 0 0 2 2 0 1 1 0 0 0 1 0 2 0 1 1 1 1 2 0 0 0 1 1 0 0 0 0 0 1 0 1 1 1 2 0 1 0 2 0 2 0 0 1 2 0 2 0 0 1 1 2 1 0 0 2 2 0 0 2 1 1 1 2 1 1 1 2 0 0 2 0 0 0 1 2 1 0 0 0 0 0 1 1 0 1 0 2 0 2 1 0 0 1 1 0 0 2 0 1 0 1 0 1 0 0 0 0 0 1 0 0 1 0 0 1 1 0 0 0 1 0 1 0 0 0 2 0 0 0 0 0 0 0 0 0 0 0 0
111 1 2 1 0 0 0 1 0 1 0 0 1 2 1 1 1 0 2 2 2 0 0 1 1 1 1 0 1 1 1 0 1 1 0 0 1 0 0 0 0 0 0 0 1 0 1 0 2 0 0 0 0 2 0 2 0 0 0 0 0 0 0 0 0 0 0 0 0 2 2 2 2 2 2 2 0 0 1 0 2 2 0 1 1 0 0 0 1 1 0 0 2 1 0 0 1 2 2 2 2 2 2 0 0 0 2 1 1 1 0 2 0 2 2 0 2 0 0 0 2 0 2 0 2 0 2 1 1 0 1 1 1 1 1 0 0 0 1 0 2 1 1 0 1 1 1 0 0 0 0 1 0 1 0 0 0 1 0 0 1 0 2 0 1 2 0 0 1 1 0 0 1 2 1 0 2 1 0 1 0 2 0 2 2 2 1 2 1 0 0 2 1 0 1 0 1 0 0 0 0 0 0 1 1 2 1 2 1 0 0 1 1 0 2 1 0 0 1 1 1 1 2 2 0 2 2 2 1 1 0 0 0 0 2 0 0 2 2 1 0 1 2 0 0 0 0 0 1 0 0 0 2 0 0 0 0 1 0 0 0 0 0 0 0 0 0 1 1 0 0 2 0 0 1 1 0 1 1 0 1 1 0 0 1 0 1 1 1 2 1 1 0 2 2 0 2 1 1 1 0 0 1 0 0 0 0 0 0 0 0 0 0 1 1 1 0 0 0 0 2 0 2 1 2 0 1 0 0 0 0 1 0 1 0 0 0 1 0 0 1 1 2 2 0 0 1 1 1 1 1 1 0 1 0 1 1 0 0 2 2 2 1 0 0 0 1 2 2 0 0 0 1 1 1 0 2 0 0 0 0 0 0 1 2 2 0 0 0 0 0 1 1 1 2 1 1 0 0 0 0 0 1 2 1 0 0 0 0 0 0 1 1 0 1 2 0 0 1 0 0 1 1 1 1 0 1 0 1 0 2 0 0 0 0 0 0 2 0 1 2 0 0 2 0 1 1 0 1 1 0 1 0 1 1 1 0 2 1 1 1 1 0 1 1 1 0 1 2 0 1 1 2 2 1 0 1 1 0 1 1 1 0 0 0 0 0 1 1 0 1 1 0 1 1 0 0 0 1 1 2 2 2 0 1 1 2 0 1 0 1 1 0 0 1 1 1 2 1 2 1 2 0 0 0 0 0 1 0 1 1 1 1 0 1 0 0 0 1 1 2 2 1 1 2 0 0 2 2 0 0 0 0 2 0 2 0 0 0 0 0 0 1 0 0 1 1 0 1 0 0 1 1 0 0 1 2 0 1 1 1 0 0 0 2 0 0 1 0 1 0 0 0 0 0 0 0 0 0 0 1 2 0 2 0 2 1 1 1 1 0 0 0 0 0 0 0 1 0 1 1 1 1 0 0 0 2 1 0 0 0 1 1 0 0 1 0 1 2 0 2 1 0 0 1 1 1 0 2 0 0 0 1 1 0 0 0 0 0 1 1 0 1 2 2 2 0 2 1 1 0 0 1 0 1 1 2 0 0 0 2 0 1 1 1 1 0 0 0 2 0 0 0 0 0 0 0 1 0 1 1 0 1 1 1 2 1 2 2 0 1 1 0 0 0 1 1 1 1 1 0 0 0 2 0 1 0 1 1 0 0 1 0 2 0 0 1 0 1 2 1 1 0 0 1 1 1 0 1 0 0 1 1 0 0 0 0 0 1 0 0 1 2 0 1 0 2 2 0 0 0 0 2 0 0 0 0 0 2 0 0 1 0 0 1 2 0 2 0 2 0 2 2 2 2 0 1 1 0 1 1 1 0 0 1 0 1 0 0 2 0 1 1 1 1 2 0 1 0 0 0 0 2 2 2 0 0 1 1 0 1 1 2 0 0 1 1 0 1 0 0 0 0 0 0 0 0 0 1 0 1 0 1 0 0 1 0 0 1 1 0 1 0 0 0 0 2 0 1 0 1 0 0 1 0 2 0 0 1 1 2 2 0 0 0 1 1 0 0 1 0 1 0 1 1 1 1 2 0 0 0 2 0 1 2 2 0 1 0 1 0 1 0 0 1 0 0 2 2 2 0 1 2 1 1 1 1 2 0 0 1 0 1 1 0 0 2 1 2 1 0 0 2 1 0 1 1 0 1 0 2 0 2 0 0 0 0 0 0 0 1 1 0 2 2 1 1 0 2 1 0 0 0 0 1 0 2 0 0 0 0 0 0 2 0 0 0 0 0 1 0 0 1 2 2 0 0 0 0 1 0 1
112 0 1 2 1 0 2 1 0 1 1 1 0 1 1 0 0 0 1 2 2 1 0 0 2 0 0 0 2 2 1 1 2 2 0 0 1 1 0 1 1 0 0 0 2 1 1 0 2 0 0 0 0 0 2 1 0 0 1 1 0 1 0 0 0 0 0 1 0 0 0 0 0 2 0 2 2 0 2 1 1 2 0 1 2 0 1 0 1 2 0 0 0 0 0 0 0 0 0 0 0 1 2 0 0 0 2 1 1 1 0 1 0 0 0 0 0 0 1 0 1 0 2 1 1 0 1 0 0 0 0 0 0 0 0 0 0 0 0 1 1 1 0 0 1 2 0 0 0 0 0 1 0 0 0 0 1 2 1 0 1 1 2 0 1 1 1 0 1 2 1 0 0 1 0 0 2 1 0 1 0 1 0 2 2 2 0 0 0 0 0 0 2 0 2 0 2 0 0 0 0 0 1 1 1 0 0 0 1 0 1 1 1 0 2 2 0 0 1 1 1 0 1 2 0 2 2 2 1 2 0 0 0 0 2 0 0 2 2 2 0 0 2 0 0 0 0 0 1 0 0 0 1 0 0 1 1 1 0 0 0 0 0 0 1 1 0 0 1 0 1 1 2 2 0 0 1 0 1 0 0 2 1 1 0 1 2 1 0 2 1 1 0 2 1 1 1 0 0 0 0 0 2 1 1 0 2 0 0 0 0 0 0 2 2 0 1 0 0 0 2 1 1 0 0 0 0 0 2 1 0 1 0 2 0 0 0 2 1 1 2 2 2 2 0 0 1 0 1 1 1 1 0 0 0 2 0 0 1 1 2 2 0 1 0 0 2 1 1 0 0 0 2 2 1 0 1 0 0 0 0 2 2 1 0 1 0 0 0 1 1 1 1 0 1 0 2 1 0 0 0 0 1 1 0 0 1 1 1 0 0 1 0 1 1 2 1 0 1 0 0 1 0 0 1 2 0 0 1 0 0 0 0 0 0 0 0 0 1 1 2 0 0 0 2 2 2 0 1 0 0 0 0 2 1 1 0 1 0 1 1 1 0 1 0 2 2 1 2 1 1 1 2 2 2 2 0 1 0 1 2 1 0 1 0 0 0 1 1 2 2 0 1 2 0 0 0 1 1 1 1 0 1 1 0 0 1 1 0 1 0 1 1 1 2 0 0 2 0 1 1 2 0 0 0 1 1 1 0 2 0 1 1 0 1 0 1 1 2 2 1 1 1 1 1 0 0 1 1 2 1 0 0 2 0 1 0 2 0 0 0 0 1 0 0 1 1 1 0 1 0 1 2 0 0 2 2 1 1 2 1 0 0 0 0 0 0 0 0 0 0 0 0 0 0 0 0 0 0 0 1 1 0 1 0 2 1 0 1 1 0 0 0 1 1 2 0 1 1 0 0 0 0 0 0 1 1 1 0 0 1 0 0 0 0 1 1 2 1 1 0 0 1 1 1 0 1 0 1 0 1 0 0 2 1 1 0 0 0 0 0 0 2 1 1 1 0 2 0 1 1 0 0 0 0 1 1 1 0 1 0 0 2 2 1 1 1 1 0 1 0 1 0 1 0 0 0 1 0 2 1 0 0 1 0 1 0 1 1 0 1 1 0 0 0 0 0 1 1 1 0 0 0 2 0 0 1 1 1 0 1 2 0 2 0 1 1 0 0 0 0 0 0 0 0 0 0 1 1 0 0 1 0 0 0 0 0 0 2 0 0 0 1 0 1 0 2 1 0 0 0 0 0 1 2 1 1 0 0 2 0 2 0 0 1 2 0 1 1 2 1 1 2 0 0 0 0 0 0 0 0 0 0 0 1 0 1 0 1 1 0 0 1 1 1 2 0 1 1 0 1 1 0 1 1 0 0 1 1 0 1 1 1 1 0 1 0 1 1 0 1 1 2 0 0 1 1 0 0 0 2 0 0 0 0 0 0 0 0 0 0 0 0 0 0 1 1 0 1 1 0 0 2 0 0 1 0 0 0 1 2 2 0 0 0 0 1 0 0 1 1 2 0 1 2 2 2 1 0 0 0 2 0 0 2 2 0 0 0 1 1 2 1 1 1 1 0 0 1 0 1 0 1 1 1 1 1 1 1 1 2 0 0 1 0 0 1 0 0 0 0 0 2 1 1 0 2 0 0 0 2 0 1 0 1 0 2 0 1 1 1 0 0 1 1 1 2 1 2 1 0 0 1 1 0 0 2 0 2 1 0 0 0 1 0 1 0 0 0 2 0 0 0 0 0 0 0 0 0 1 0 2
113 1 2 0 0 0 0 2 0 1 1 0 1 1 0 0 0 0 1 1 1 0 0 1 1 1 2 0 1 2 2 1 0 0 0 0 1 1 0 1 1 0 0 0 2 0 0 0 2 1 0 0 1 1 0 2 0 0 1 1 0 1 0 1 0 0 0 0 0 0 0 1 1 2 1 2 1 0 2 0 0 1 0 2 2 1 1 0 0 2 0 0 1 1 1 0 0 2 1 1 1 1 0 0 2 2 1 0 2 0 0 2 0 2 2 1 2 0 0 0 2 0 1 1 0 1 0 0 0 0 1 1 1 1 0 0 0 0 1 1 1 1 0 0 1 2 1 0 0 1 0 0 0 0 0 0 0 0 0 0 1 1 0 2 2 1 0 0 1 2 0 1 0 1 0 1 1 0 0 0 0 0 0 2 2 2 2 0 0 0 0 0 2 1 2 0 2 0 0 0 0 0 1 1 1 0 0 1 1 0 0 1 1 0 2 2 0 2 2 1 1 0 0 2 0 1 1 1 1 1 0 0 0 0 0 0 0 2 2 2 0 0 2 0 0 0 0 0 2 0 0 0 1 1 1 0 0 2 0 0 1 0 0 1 1 0 1 1 2 1 1 1 1 2 0 0 0 2 2 0 0 2 1 1 0 2 2 1 0 2 0 0 0 2 2 0 2 2 0 2 2 1 2 1 1 0 1 1 1 0 0 2 0 1 2 0 0 0 0 0 1 1 0 0 0 0 0 0 1 1 0 1 0 2 0 0 0 1 0 0 1 2 1 2 1 0 0 0 1 1 0 0 0 1 1 1 1 2 0 1 1 1 2 0 1 1 1 1 1 0 0 0 0 0 1 1 0 0 0 2 0 1 1 1 0 0 0 0 0 0 0 1 0 0 2 0 0 1 1 1 1 1 1 2 1 0 0 0 0 0 0 0 0 1 1 1 0 0 0 0 0 0 0 1 1 1 0 2 2 1 1 0 0 0 0 0 0 1 1 0 1 0 0 0 0 0 2 1 2 1 0 1 0 0 0 0 0 2 2 0 1 0 0 1 0 2 2 1 1 1 0 0 2 1 1 1 0 2 1 0 1 2 0 0 1 2 1 0 0 0 1 1 0 1 0 0 0 0 2 0 0 0 1 1 0 0 1 2 0 1 0 1 0 0 0 1 1 2 1 2 1 2 0 0 0 0 0 1 0 1 1 1 2 1 1 0 2 0 2 2 0 0 0 0 1 1 0 1 1 1 0 0 1 2 1 0 0 1 0 0 0 0 0 1 0 0 0 0 1 1 0 2 0 0 1 0 1 1 2 1 2 0 0 0 1 0 0 2 1 2 1 0 1 0 1 0 0 1 1 0 1 1 0 1 1 2 1 0 2 2 0 0 0 0 1 0 1 1 1 0 0 0 0 0 0 0 2 0 0 0 0 1 0 0 0 1 0 1 2 0 2 1 0 0 1 1 1 0 1 0 0 1 1 1 0 0 0 1 1 0 0 0 2 0 0 1 1 2 0 2 0 0 0 0 0 2 2 0 1 1 1 0 2 1 0 1 2 1 0 1 0 1 0 1 1 0 1 0 0 1 0 0 0 1 2 2 1 1 2 0 0 0 0 0 0 1 0 2 0 0 0 1 0 2 0 1 2 1 1 0 1 1 0 2 0 1 1 0 0 0 0 0 1 1 2 0 0 0 0 0 0 0 0 0 0 1 0 0 1 0 0 0 2 0 0 0 2 2 1 1 0 1 1 1 1 1 1 0 0 1 0 2 1 1 1 2 1 1 1 2 1 1 2 0 0 0 0 0 1 0 0 0 0 0 0 0 1 0 0 2 0 0 0 2 2 2 0 2 2 1 0 1 1 2 2 0 0 1 0 1 0 0 2 1 0 1 0 0 0 0 0 0 1 0 0 1 1 0 0 0 1 0 1 0 1 0 1 0 0 0 1 1 0 0 0 2 2 0 0 1 0 0 0 1 0 0 0 1 1 1 2 2 1 0 0 1 0 0 1 0 0 0 1 0 2 1 2 1 0 0 0 0 0 2 2 2 0 1 0 2 0 1 0 0 1 1 0 1 2 1 0 0 2 0 0 1 0 0 0 0 1 0 0 1 1 0 0 1 1 0 0 0 1 2 1 0 0 0 0 0 2 0 1 0 1 1 1 0 0 1 1 0 1 1 2 0 0 0 1 0 0 0 0 0 0 0 1 0 1 0 0 0 0 0 0 0 0 0 1 2 1 1 0 1 2 0 0 0 0 1 0 1
114 1 1 2 0 1 1 1 0 1 1 1 0 0 0 0 0 0 0 1 1 0 0 0 2 0 0 0 2 2 1 0 1 0 1 0 1 1 1 0 0 0 0 0 2 0 2 0 2 1 0 0 0 1 2 0 1 0 1 1 1 1 2 0 0 0 0 1 0 0 0 0 2 2 2 2 0 0 2 0 1 1 1 1 1 1 1 0 2 2 0 1 1 0 1 0 0 1 0 0 0 2 0 0 1 1 1 2 1 2 0 0 1 2 2 1 2 0 0 0 2 0 2 2 0 1 0 0 0 0 1 0 0 1 1 1 1 1 0 1 0 2 0 0 2 2 1 0 0 1 0 0 0 0 1 0 0 0 0 1 0 0 2 0 0 1 0 0 0 0 0 2 0 1 0 0 1 1 0 1 0 1 1 2 1 0 2 1 0 0 0 1 1 0 1 1 1 0 0 0 0 0 0 1 1 1 1 1 2 0 0 0 2 0 2 2 1 2 1 1 1 1 1 1 1 0 1 1 0 1 0 0 2 1 1 2 0 2 2 2 0 0 1 0 0 0 0 0 1 0 0 0 2 0 0 0 0 0 0 0 0 0 0 1 1 0 0 1 1 1 0 2 0 2 1 1 0 2 2 0 0 2 0 0 0 1 1 0 0 2 0 1 0 2 2 0 2 0 0 0 0 0 1 0 0 0 0 1 0 0 0 1 0 1 0 0 0 0 1 0 2 2 1 0 1 0 1 0 1 1 1 1 0 1 0 0 0 2 0 0 0 0 1 2 0 0 0 0 1 2 0 0 0 1 0 1 1 1 0 1 1 1 2 0 2 2 0 1 2 1 1 1 0 0 1 1 1 0 0 1 0 1 0 0 0 1 0 0 0 1 0 1 0 0 2 0 0 1 0 0 0 0 0 1 1 0 1 2 0 0 0 1 0 1 1 2 1 0 1 0 0 1 1 0 0 0 1 0 2 0 2 0 0 0 0 1 0 1 0 1 2 0 0 1 0 1 1 0 1 2 0 0 0 1 0 0 0 1 0 0 2 0 0 0 0 0 0 2 1 1 0 0 2 2 2 1 1 1 0 0 1 0 0 0 2 2 1 2 2 0 0 0 1 1 2 0 0 0 0 0 1 1 2 1 0 0 2 0 0 1 0 1 0 1 2 0 0 2 2 2 0 2 0 0 0 1 0 0 1 1 1 0 2 1 1 0 2 1 2 1 1 1 2 1 2 0 0 1 1 1 0 0 0 2 1 0 0 0 0 1 1 0 0 1 0 1 1 1 1 0 0 0 0 0 1 0 1 0 1 1 2 0 1 0 0 1 1 0 0 0 0 0 0 0 0 0 0 0 0 0 0 2 0 1 0 2 0 0 1 0 2 1 1 1 0 1 0 1 1 0 0 0 1 1 0 0 1 0 0 0 0 0 0 0 0 1 1 2 2 0 0 1 1 1 1 0 1 0 2 1 0 1 2 0 0 0 0 0 2 0 0 0 2 2 2 2 2 2 0 1 1 0 1 1 0 2 2 0 1 1 1 1 1 1 1 1 0 1 0 1 0 1 0 2 0 1 0 0 0 0 0 2 1 2 0 2 1 0 1 0 1 0 0 0 0 0 1 1 1 1 0 0 1 2 0 2 2 1 1 0 1 1 1 2 0 1 1 0 0 0 0 0 0 0 1 1 0 0 1 1 0 0 1 0 0 1 1 0 0 0 0 0 2 1 0 0 2 1 2 2 1 0 0 1 0 0 0 0 1 0 1 2 0 0 2 0 0 2 0 2 0 2 2 2 2 0 0 0 0 2 2 2 0 0 0 2 1 0 0 1 1 1 1 0 0 2 1 2 1 0 1 1 0 2 2 0 0 1 1 0 1 1 2 0 0 2 0 0 1 1 0 1 1 1 0 0 0 0 0 0 2 0 1 0 0 0 0 0 0 0 0 2 1 0 1 1 1 0 1 1 0 0 0 0 0 2 0 1 2 2 2 2 0 0 0 0 0 1 0 0 0 1 1 0 0 0 0 2 0 0 0 2 0 2 1 2 0 2 0 2 0 0 0 0 1 1 0 2 2 2 0 0 0 2 1 2 1 1 1 1 2 0 0 2 0 0 0 2 2 0 0 1 0 0 0 0 1 1 2 0 2 0 2 1 0 1 2 1 1 1 1 0 1 0 1 1 1 0 1 1 0 0 0 0 0 0 1 1 1 0 0 1 0 0 0 0 0 1 0 0 0 0 0 2 1 0 0 0 1 2 1 1
115 0 2 1 0 0 1 1 0 2 2 0 1 1 1 0 1 0 1 2 1 1 0 1 1 1 1 0 2 2 1 1 1 1 2 1 2 1 0 1 1 0 0 0 1 1 1 1 1 1 0 1 0 0 1 2 0 0 1 0 1 2 0 1 1 1 1 2 1 1 0 1 2 2 2 2 0 0 2 0 0 2 0 0 2 1 0 0 2 2 0 0 0 0 0 0 1 0 0 0 0 1 1 0 1 1 2 2 0 2 0 1 1 2 2 1 2 1 0 0 1 1 2 1 1 1 1 0 0 0 1 0 0 0 0 0 0 0 0 1 0 2 0 0 1 0 0 0 0 1 0 1 0 0 0 0 2 1 0 0 1 1 1 1 1 2 1 0 2 2 0 0 2 0 0 0 1 1 0 1 0 1 0 2 2 2 1 1 0 0 0 1 2 1 2 0 1 0 1 0 0 0 0 1 1 1 1 0 2 0 0 0 1 0 2 2 1 1 1 0 2 2 1 1 1 1 1 0 0 0 0 0 0 0 1 0 0 1 2 1 0 0 1 0 0 0 0 0 2 0 0 0 1 1 1 0 0 1 0 0 1 0 0 0 1 0 1 0 2 2 0 2 1 1 1 0 0 1 1 0 1 1 0 0 0 1 1 0 1 2 2 1 0 2 2 1 2 0 0 1 2 0 2 2 0 1 0 0 0 1 0 1 0 1 1 0 1 0 0 1 1 1 1 1 0 0 0 0 0 0 0 1 0 1 0 0 0 1 0 0 0 0 2 1 0 0 1 0 0 2 0 0 1 2 1 0 0 1 0 0 0 1 0 0 0 2 0 1 1 0 0 0 1 1 1 0 1 0 0 0 0 1 2 2 1 1 0 0 0 1 0 1 0 0 2 1 1 1 0 0 0 0 1 1 0 0 1 0 0 0 0 1 0 1 1 2 0 0 0 0 1 1 0 1 1 1 1 0 1 0 1 0 2 2 2 2 0 1 0 0 1 0 0 1 0 2 1 0 2 0 0 0 0 0 0 0 0 2 2 2 1 2 0 0 0 0 0 1 1 1 0 0 2 2 1 0 1 1 0 1 1 2 0 0 0 0 0 0 0 1 2 1 0 0 0 0 0 1 1 0 1 1 1 1 0 0 1 2 0 1 0 1 0 0 0 2 1 2 1 2 0 2 0 0 0 0 0 1 0 1 0 1 1 1 1 0 1 1 1 1 1 1 2 2 2 1 0 1 1 1 0 0 0 2 1 1 0 1 1 0 0 1 0 0 0 0 0 1 1 1 1 1 0 0 1 0 1 0 0 2 0 0 1 0 1 1 1 0 0 0 1 1 0 0 1 0 0 0 0 0 0 2 0 2 0 2 2 0 2 2 0 0 0 0 0 0 0 0 0 0 0 0 0 0 0 0 2 1 0 0 1 1 0 0 0 1 0 0 2 0 2 1 0 1 2 1 1 0 2 1 0 2 2 0 0 0 0 0 1 0 0 0 1 2 2 2 0 2 0 2 0 0 1 0 1 1 2 0 0 0 0 0 2 1 1 1 0 1 0 1 0 0 0 0 0 0 0 0 0 0 0 0 0 0 2 2 0 2 2 0 1 1 0 2 0 0 1 1 0 0 0 1 1 1 1 1 1 0 0 0 0 1 1 1 0 0 1 0 1 1 0 0 0 0 0 0 0 0 1 0 0 1 1 0 0 0 0 0 1 0 0 1 1 1 0 1 2 2 2 2 0 0 1 2 2 0 0 1 1 1 0 0 1 1 1 1 1 2 0 2 0 2 2 2 2 0 1 2 0 0 1 1 0 0 0 1 1 2 0 2 0 0 2 0 0 2 0 2 2 0 1 1 2 1 0 0 0 1 0 1 0 0 2 0 0 2 0 0 0 0 0 0 0 0 0 0 0 0 0 1 2 0 1 0 0 1 0 1 0 0 0 1 1 0 0 0 1 0 1 1 0 0 1 1 0 1 0 0 0 1 2 2 0 0 0 0 1 1 0 0 0 1 0 0 2 2 2 1 0 0 2 2 0 0 2 2 0 0 0 1 0 1 0 0 1 1 0 1 1 1 0 0 1 2 2 2 2 1 0 0 1 1 2 2 0 0 1 1 2 1 0 0 1 1 1 0 0 1 1 0 1 0 1 0 2 1 2 1 1 2 0 0 2 0 2 0 0 0 2 1 0 0 0 0 0 1 1 0 0 0 0 0 0 1 0 0 1 0 0 2 0 0 0 2 1 0 1 0 1 0 0 0
116 0 1 1 0 0 1 1 0 1 0 1 0 1 0 0 0 0 1 1 1 0 0 0 2 0 0 0 2 1 2 1 2 2 0 0 2 1 0 0 0 0 0 0 2 0 0 0 1 1 0 1 1 2 0 2 0 0 1 2 0 1 1 0 0 0 0 2 0 0 0 2 2 2 2 2 0 1 2 0 2 2 1 0 0 0 0 0 1 1 0 0 2 0 0 0 0 1 0 1 0 1 0 0 2 2 2 0 1 1 0 1 1 1 1 1 1 0 1 0 1 0 1 1 0 0 0 2 2 0 1 0 0 0 0 0 1 0 0 2 1 1 1 0 1 2 0 0 0 0 0 1 0 0 0 0 0 0 0 1 0 0 2 0 1 2 1 1 1 2 0 0 1 0 1 0 2 0 0 1 0 1 0 1 1 1 1 1 1 0 0 0 2 1 2 0 2 0 0 0 0 0 0 2 2 0 0 1 1 0 1 2 2 0 2 2 0 1 0 0 2 1 1 1 1 1 2 2 0 1 0 0 1 1 1 1 0 2 2 2 0 0 1 1 0 0 0 0 1 0 0 0 1 0 0 0 1 2 0 0 0 0 0 0 0 0 1 0 2 1 0 0 0 1 0 0 0 1 2 0 0 2 1 1 0 1 2 0 1 2 2 1 1 2 2 1 2 1 0 0 0 0 1 0 0 0 1 0 0 0 0 2 0 1 1 0 2 1 0 1 0 0 0 1 0 0 0 0 1 1 0 1 0 2 0 0 0 0 0 0 1 1 2 0 0 0 0 0 1 1 0 0 1 1 0 1 0 2 0 2 2 2 1 0 1 1 0 2 2 0 0 0 1 1 0 0 0 0 0 1 0 1 0 0 1 1 0 0 0 0 0 1 1 0 2 1 1 0 1 1 1 1 0 2 2 0 0 0 0 0 1 0 0 2 2 2 0 0 0 0 0 1 0 2 0 0 1 0 0 0 0 0 0 0 0 0 0 1 1 0 1 0 0 1 0 2 0 1 2 2 0 0 0 1 1 0 1 1 0 2 0 2 1 1 0 2 2 0 2 0 0 0 1 1 1 0 1 2 0 1 2 0 0 0 0 1 0 1 0 0 0 0 0 2 0 0 0 1 1 0 0 0 1 1 0 0 2 1 0 1 0 1 0 1 1 1 0 2 0 1 0 2 1 0 1 1 0 0 0 1 1 0 1 1 1 0 1 1 1 1 1 1 2 1 2 1 0 2 2 0 0 0 1 1 1 2 1 1 0 0 0 0 0 0 0 0 0 2 1 0 1 1 0 0 0 0 1 0 1 1 1 0 1 0 0 1 0 2 0 1 0 0 0 0 0 0 0 0 0 0 0 2 0 1 0 2 1 0 2 1 1 1 0 0 1 0 0 2 0 0 0 0 0 0 0 0 2 1 0 0 0 2 1 0 0 0 0 1 1 1 1 0 0 1 2 1 1 0 1 0 1 1 0 2 1 1 0 1 1 0 0 0 1 0 0 0 0 1 1 0 1 1 1 0 0 1 0 0 1 1 1 0 2 1 0 1 2 0 0 2 0 0 0 1 1 0 0 0 0 1 0 1 0 0 2 2 1 1 1 0 1 1 0 1 0 1 0 1 1 1 0 0 1 2 0 1 1 1 0 0 0 2 0 2 0 0 2 0 0 1 1 1 0 0 1 0 1 1 0 0 0 0 1 0 1 1 0 0 1 0 0 0 1 0 1 1 1 1 1 1 1 0 2 0 0 1 0 0 0 2 0 2 0 0 1 1 0 1 0 1 0 1 2 1 1 0 0 1 0 0 1 1 0 0 2 1 1 1 0 1 0 0 0 1 1 2 1 2 2 0 2 2 1 2 2 0 1 1 0 1 0 0 1 0 0 2 0 2 1 0 0 0 0 0 0 0 0 0 0 0 2 0 1 0 1 0 1 0 1 1 0 1 2 0 0 2 1 0 1 2 0 0 1 0 0 2 0 1 2 2 2 2 0 0 0 0 0 0 0 0 0 1 0 1 2 2 2 2 0 0 0 1 0 2 0 1 1 1 0 2 0 0 0 1 1 1 0 2 2 2 0 1 2 0 1 1 1 2 0 0 1 1 1 2 0 0 0 0 1 1 0 0 2 1 1 0 0 1 0 0 2 0 2 0 1 0 1 1 0 1 1 0 2 0 2 1 1 0 1 1 1 0 0 0 0 0 2 0 2 0 0 0 0 1 0 0 0 0 1 1 1 1 0 2 0 0 0 0 0 0 1 0
117 0 1 2 0 1 1 1 0 2 0 0 0 1 2 0 0 0 0 1 1 0 0 1 1 2 2 0 1 1 1 1 1 1 1 0 0 1 0 1 1 0 0 0 0 1 0 0 1 1 1 1 1 1 0 1 0 0 0 1 0 0 0 1 1 0 1 1 0 0 0 1 2 2 2 2 0 0 2 1 1 2 0 0 2 0 0 1 2 2 0 1 1 1 1 1 1 0 0 0 0 2 1 1 0 0 2 2 0 2 0 2 0 1 2 1 1 0 0 0 1 1 2 2 0 1 0 1 2 1 1 2 0 1 1 1 0 1 0 2 1 1 0 0 0 1 0 0 0 1 0 1 0 1 0 0 0 1 0 1 0 0 2 0 0 1 0 0 2 2 0 0 1 1 1 0 2 0 0 0 0 0 0 2 2 2 1 0 0 0 0 0 0 1 1 1 2 1 0 0 0 0 0 2 1 0 1 0 2 0 0 1 1 0 2 2 2 1 2 1 1 0 0 1 1 1 0 2 1 1 1 1 1 1 0 0 1 2 2 2 0 1 2 0 0 0 0 0 1 1 1 1 0 0 0 0 1 1 0 0 0 0 0 1 1 0 1 0 2 2 0 1 1 2 0 0 0 0 1 0 1 1 1 1 0 1 1 1 1 2 1 1 0 2 1 0 2 1 0 1 0 0 2 0 0 0 0 0 2 0 2 0 0 0 0 0 1 0 0 0 1 1 0 1 0 0 0 0 1 0 0 2 1 2 0 0 0 2 1 1 1 1 2 2 1 0 0 0 1 1 0 0 1 2 1 0 1 1 0 0 0 0 0 0 0 1 0 0 1 1 1 1 1 1 0 0 2 1 1 2 0 0 2 2 0 0 0 0 0 1 0 0 0 0 1 0 1 1 2 2 2 2 0 2 2 0 0 1 0 1 0 1 0 0 0 2 2 0 1 0 0 1 0 0 2 2 0 2 2 1 1 0 1 1 1 1 0 0 0 0 0 0 0 1 0 1 1 1 2 1 1 0 0 1 2 1 1 2 0 2 1 1 0 1 0 2 2 2 2 0 1 0 2 2 1 1 0 2 0 1 2 2 0 0 0 2 0 1 0 1 1 1 2 1 1 0 1 1 2 0 1 0 2 2 0 0 2 2 0 0 0 2 0 2 2 0 0 2 0 0 0 2 0 0 0 1 1 1 1 1 1 1 1 1 1 0 0 2 2 2 1 1 1 1 1 1 1 2 2 0 0 0 0 2 0 1 0 1 0 2 2 0 1 1 0 0 0 1 1 0 1 1 1 0 0 0 1 0 1 1 1 0 0 0 1 0 0 1 0 1 1 0 0 1 2 0 1 0 0 0 1 2 0 0 0 0 0 0 1 1 0 0 1 2 0 1 0 1 0 0 0 0 2 2 0 0 0 0 0 0 0 1 0 0 0 1 0 0 2 0 2 1 0 0 1 1 1 0 1 0 0 1 1 0 0 0 0 1 0 1 1 0 1 2 2 2 1 2 0 1 1 0 1 0 1 1 1 1 2 2 1 0 2 1 0 1 1 0 0 2 1 1 1 2 1 1 0 0 0 2 0 0 0 0 2 2 0 1 2 0 1 1 0 0 0 0 0 2 1 1 0 0 0 2 0 0 0 0 0 0 0 0 0 2 0 0 2 0 0 2 0 0 0 0 0 0 0 0 0 0 0 0 1 0 0 1 0 0 0 0 0 0 2 0 2 0 2 1 1 1 0 0 0 1 1 0 0 1 0 1 1 1 0 0 0 2 0 0 0 2 2 2 2 2 2 0 1 2 0 0 0 0 0 0 1 0 1 0 0 0 0 0 0 2 2 2 0 2 2 0 2 2 1 1 1 0 0 2 0 0 0 0 2 1 0 2 0 1 1 0 0 0 0 0 0 0 0 0 1 0 1 0 0 0 0 0 0 0 1 1 0 2 1 0 0 0 1 0 1 1 0 0 0 0 0 1 0 2 1 1 1 1 0 0 0 0 0 0 0 0 0 1 2 0 2 2 2 1 0 0 1 2 0 1 2 2 0 0 0 1 0 0 0 0 1 1 0 1 2 1 1 0 2 1 0 0 2 1 0 0 2 1 0 1 0 0 0 1 2 1 0 0 1 2 2 0 1 1 1 1 1 0 1 0 1 0 1 1 0 0 2 0 1 0 2 0 0 0 0 0 0 0 0 0 1 0 1 0 0 0 0 0 0 1 0 0 0 0 0 1 0 0 0 1 2 0 0 0 2 0 0 0
118 0 2 0 0 0 0 2 1 2 1 0 0 0 0 0 0 0 1 2 2 1 0 0 2 0 0 0 1 1 1 1 0 0 0 1 2 1 0 0 0 0 0 1 2 1 1 0 1 1 0 1 1 1 0 1 0 0 1 0 2 2 0 0 1 1 1 2 0 0 0 2 2 2 2 2 0 0 2 0 0 2 0 1 1 1 1 1 2 2 0 1 1 1 1 0 0 1 1 1 0 1 2 0 0 0 2 1 1 1 0 1 1 2 2 1 2 0 1 0 1 0 2 0 2 0 2 0 0 0 0 1 0 1 1 1 0 0 0 1 2 0 0 0 1 1 0 0 0 0 0 0 0 0 0 1 1 0 1 1 1 1 1 1 1 1 0 0 1 2 0 0 1 2 1 0 1 1 0 0 0 1 1 2 2 1 1 2 0 1 1 1 1 0 1 0 2 0 0 0 0 0 0 2 2 0 0 1 1 0 0 0 0 1 1 2 0 1 2 2 0 0 1 2 0 1 2 2 0 2 1 1 0 1 1 0 1 2 2 1 0 0 2 1 0 0 0 0 2 0 0 0 1 0 0 0 1 1 0 0 0 0 1 1 1 0 0 0 2 2 0 2 0 2 0 1 0 1 2 0 0 1 1 1 1 0 1 0 1 2 0 1 0 2 1 1 1 2 0 2 2 1 2 1 1 0 1 0 0 0 0 1 0 0 0 0 1 1 1 0 1 1 1 0 1 0 0 1 1 1 0 1 0 2 0 0 0 1 0 1 2 1 2 2 0 0 1 1 2 2 1 1 0 1 0 1 1 0 1 0 1 1 2 0 2 0 0 0 1 0 0 0 0 0 0 0 1 1 1 2 0 2 1 1 1 0 0 0 0 0 1 1 1 0 1 0 1 1 2 2 2 2 0 1 1 0 1 1 0 0 0 0 0 1 1 2 0 0 1 0 0 1 0 0 1 1 1 0 1 0 1 0 1 2 1 1 0 2 1 0 0 0 0 2 0 2 1 0 1 0 0 0 0 1 1 1 0 2 1 1 1 0 0 0 1 1 0 1 2 0 0 0 2 2 2 1 1 0 0 0 1 1 0 0 2 2 2 1 1 0 1 1 0 2 1 0 0 1 1 1 1 1 2 1 1 1 1 1 0 0 0 2 0 0 0 1 0 2 1 1 0 2 0 0 1 0 0 0 1 1 1 0 0 0 0 0 1 2 1 2 0 0 2 1 2 0 0 0 0 2 1 1 0 2 2 0 0 0 0 1 1 0 0 1 0 0 0 1 1 0 0 1 1 0 1 0 1 1 1 2 2 0 0 0 2 0 0 1 1 1 0 0 0 0 0 0 0 0 0 0 1 2 0 1 0 1 1 0 1 1 1 1 0 0 2 0 0 0 0 0 0 0 0 0 0 1 1 0 0 0 0 0 0 0 0 0 1 1 2 0 0 1 0 1 2 2 2 0 1 0 1 2 1 0 0 0 0 0 1 1 1 0 2 1 0 1 0 2 0 1 1 0 0 1 0 1 1 0 0 0 2 0 2 1 0 2 0 2 1 1 1 0 1 1 1 0 1 0 0 2 1 1 0 1 0 1 1 2 2 0 0 0 0 1 0 0 1 2 0 0 0 0 1 2 0 1 1 0 0 0 0 1 0 2 0 1 1 0 2 2 0 0 0 0 0 1 0 1 0 0 0 0 1 0 0 0 2 0 1 1 0 1 2 1 0 0 2 1 2 2 1 0 1 1 1 0 0 0 0 2 0 2 0 0 0 2 0 1 1 2 1 1 2 2 2 0 0 0 0 0 1 2 0 1 1 1 0 0 0 1 0 0 0 1 1 2 1 1 2 0 2 2 1 2 2 0 0 1 0 1 0 0 1 0 0 1 0 0 2 1 1 0 1 0 0 1 1 1 0 0 1 0 1 0 0 0 0 0 0 0 1 2 0 0 0 1 1 0 2 1 0 0 0 2 0 2 0 0 2 2 2 2 0 0 0 0 0 0 0 0 0 1 1 1 1 1 1 2 0 1 1 1 0 2 1 1 0 0 0 1 1 1 1 1 1 1 0 0 2 0 2 0 1 1 1 1 0 1 0 0 1 0 0 2 0 0 0 1 1 0 1 0 2 1 2 1 2 0 1 1 1 1 2 0 1 0 1 0 0 0 1 0 1 0 1 1 0 0 0 0 0 0 0 0 0 1 1 1 2 0 0 1 0 1 0 0 0 0 1 2 1 1 0 1 0 1 0 0 0 1 0 2
119 1 1 2 0 0 2 1 0 2 1 0 0 1 1 0 0 0 1 2 2 0 1 0 2 0 0 0 1 1 1 0 1 1 1 1 1 0 0 1 1 0 0 0 1 1 0 0 1 1 0 0 1 2 0 2 0 0 1 1 0 0 0 2 1 1 1 0 1 1 0 0 1 2 1 2 1 0 2 0 0 1 0 1 2 0 0 0 1 1 0 0 1 0 1 1 0 0 0 0 0 2 2 0 0 0 2 2 0 2 0 2 0 0 1 1 0 1 0 0 1 0 2 1 1 0 1 1 2 0 1 0 0 0 0 0 0 0 0 1 0 2 1 0 0 1 0 0 0 1 0 1 0 1 0 1 1 1 0 0 0 0 1 1 1 2 1 1 0 2 1 0 2 0 0 0 0 1 0 1 0 1 0 2 2 2 2 1 0 0 0 1 1 0 1 0 0 0 0 2 2 2 0 0 1 2 2 0 1 0 1 1 1 0 2 2 0 0 1 1 1 1 0 0 1 2 1 0 0 0 0 1 0 0 0 0 0 1 2 1 0 0 2 1 0 0 0 0 1 0 0 0 1 1 1 0 0 2 1 0 1 0 0 0 0 0 0 0 2 2 0 2 2 2 0 0 1 0 0 1 0 1 0 0 1 0 1 1 1 2 1 1 0 2 1 0 1 1 0 1 1 1 2 1 0 0 1 0 0 0 0 1 0 0 0 1 1 0 0 2 0 1 2 2 0 0 1 0 1 1 0 1 0 1 0 0 0 2 0 2 2 1 2 1 0 0 0 0 0 2 0 0 0 2 2 0 1 2 0 0 0 0 2 0 1 1 1 2 2 0 0 0 0 0 0 0 1 0 0 2 2 1 0 0 0 0 0 0 0 1 0 0 1 1 1 1 2 0 1 1 1 1 0 0 0 0 2 0 0 0 1 0 0 0 0 2 2 1 0 0 1 0 1 1 0 1 2 0 1 0 1 0 2 2 2 2 1 2 1 0 2 0 0 1 1 2 1 0 1 0 0 0 0 1 0 0 0 2 2 1 1 1 1 0 0 1 1 0 2 0 0 0 2 2 0 0 0 2 0 2 1 1 0 0 2 2 2 1 1 0 1 1 2 0 0 0 1 0 1 0 1 1 2 1 0 0 2 2 0 1 0 1 0 0 0 2 1 2 1 2 1 2 1 1 1 0 0 1 0 1 1 1 1 0 1 0 0 1 2 2 1 2 1 0 1 1 1 1 1 2 0 0 0 1 2 1 1 0 0 0 0 0 0 0 0 0 0 1 1 0 1 1 1 0 0 1 2 2 2 2 2 0 0 0 1 0 1 0 0 0 0 0 0 0 0 0 0 0 0 0 0 2 0 2 0 2 1 0 1 1 0 0 0 0 2 0 0 1 1 0 0 0 0 1 0 0 2 2 0 0 0 2 0 0 0 0 0 2 1 1 1 0 0 0 0 0 0 0 2 0 0 1 1 0 0 0 0 1 0 1 1 0 1 2 2 2 1 2 0 2 0 0 1 0 0 1 1 1 1 1 1 1 2 2 0 2 1 2 1 1 0 1 0 2 0 0 0 0 0 2 0 1 1 1 1 2 1 1 1 0 2 1 0 0 0 0 1 2 2 2 0 0 2 2 0 2 2 0 0 1 0 1 0 2 0 0 0 0 1 2 1 1 1 1 1 0 0 0 0 0 0 0 0 0 1 1 1 1 0 0 0 1 1 0 0 0 2 2 2 2 1 0 0 0 0 0 0 0 0 1 0 0 0 0 1 2 0 2 0 2 0 2 2 2 1 0 0 0 0 1 1 1 0 0 2 1 1 1 0 1 0 0 1 1 1 2 0 2 2 0 2 2 1 2 2 0 0 1 0 1 1 0 0 2 1 1 0 0 1 0 1 0 0 0 0 0 0 0 0 0 1 0 2 0 1 0 1 0 0 0 2 2 1 0 0 1 2 0 1 2 0 0 0 1 0 1 0 2 0 0 0 1 1 0 0 2 1 0 0 0 0 1 1 0 2 2 2 2 0 0 0 2 0 0 2 2 0 1 0 2 0 1 0 0 1 2 0 1 1 1 0 0 2 1 1 0 0 2 0 0 2 1 0 0 0 0 1 0 2 2 0 0 2 1 2 0 1 0 0 0 2 0 1 0 1 0 1 1 0 1 1 0 1 1 2 0 0 0 2 2 0 0 0 0 0 0 1 0 2 0 0 0 0 1 0 0 0 1 1 2 0 0 0 2 0 0 0 0 0 0 1 2
120 1 1 1 0 0 0 2 1 1 1 1 0 0 0 0 0 0 0 1 1 1 0 0 2 0 0 1 2 2 1 0 0 0 0 0 1 2 0 0 0 0 0 0 1 1 1 0 0 2 1 1 0 1 1 1 0 0 0 0 0 0 0 1 0 0 0 1 1 1 0 1 1 2 1 2 1 0 2 1 1 2 1 1 1 0 0 0 2 2 0 0 2 1 1 1 0 1 0 1 0 1 0 0 2 2 1 2 0 2 0 1 0 2 2 0 2 0 1 0 2 0 1 1 0 0 0 1 1 0 1 0 0 1 1 1 0 0 0 0 0 1 1 0 1 1 1 0 0 0 0 1 2 0 0 0 0 0 0 0 0 0 1 1 0 1 0 0 0 1 0 1 0 1 0 0 2 1 0 1 0 2 1 2 2 1 2 1 0 0 0 1 1 0 1 0 1 0 0 0 0 0 0 1 1 1 1 0 0 0 0 1 2 0 2 2 1 0 1 1 1 0 1 1 1 1 1 1 0 1 1 1 0 0 2 0 0 1 2 1 0 0 2 0 0 0 0 0 2 0 0 0 2 0 0 0 0 1 0 0 1 0 1 1 1 1 0 0 0 0 0 2 1 2 1 1 0 1 2 0 0 1 1 1 0 1 2 1 0 2 0 1 0 2 1 1 1 0 0 1 0 0 2 1 0 0 0 1 1 0 0 1 0 2 0 0 1 0 0 0 2 1 0 0 0 0 0 0 1 1 0 1 0 1 0 0 0 1 0 0 1 1 1 2 0 1 1 0 2 1 0 0 0 2 0 0 1 2 0 1 1 1 2 0 2 0 0 2 2 0 0 0 0 0 0 1 1 0 0 1 0 2 0 0 0 0 0 0 0 0 0 2 1 0 2 0 0 0 2 2 2 2 1 2 1 0 0 0 0 0 0 1 0 0 0 2 2 0 0 0 0 1 0 1 0 0 0 1 2 1 0 1 1 1 1 1 0 0 1 1 1 0 0 0 0 2 0 0 1 1 0 1 0 2 2 2 0 1 0 1 1 1 0 0 0 0 0 1 1 1 0 0 1 0 0 0 0 2 0 2 1 1 0 0 1 2 1 2 2 0 0 0 1 1 0 0 0 1 1 1 1 1 1 1 0 0 1 1 0 1 0 1 0 1 1 0 0 2 2 1 0 2 0 0 0 1 0 0 1 1 1 0 0 0 0 1 1 0 0 0 1 2 1 0 0 0 0 2 2 0 0 0 0 1 1 1 1 1 1 0 0 0 0 0 0 0 0 0 1 0 0 2 0 0 0 0 0 1 2 1 2 0 0 0 1 0 1 0 0 0 0 0 0 1 1 0 1 0 1 0 2 0 0 0 1 1 0 0 1 1 0 0 0 0 1 0 0 1 0 0 0 0 0 1 0 0 1 0 0 0 0 2 0 0 0 0 1 0 2 0 2 1 0 2 2 1 0 0 1 0 0 1 1 0 0 0 0 0 0 1 1 1 2 2 2 2 1 1 2 0 0 2 1 0 0 2 2 0 0 0 2 0 2 1 1 1 1 1 0 0 0 0 1 1 1 1 0 0 0 1 0 1 0 0 0 0 2 2 2 0 0 0 0 1 1 1 0 2 1 1 0 0 0 2 0 0 1 0 0 0 0 1 1 1 0 0 1 0 1 0 0 0 0 0 0 2 0 1 1 1 1 1 1 0 1 1 0 1 0 1 1 0 2 1 0 0 2 1 2 2 0 0 0 0 1 0 0 0 1 1 1 2 0 0 1 0 0 1 0 2 1 2 1 1 1 0 1 1 0 1 2 2 0 0 1 0 0 1 0 2 0 0 0 2 2 2 0 1 2 0 1 1 1 2 2 0 0 1 0 0 0 0 2 0 0 2 0 1 1 0 1 1 0 0 0 0 0 0 0 0 1 0 0 0 0 0 0 0 1 1 0 1 1 0 0 0 1 0 1 1 1 0 0 0 0 0 0 1 1 1 1 1 0 0 0 2 2 0 1 0 0 2 1 0 1 0 0 2 0 0 0 2 0 2 1 1 0 0 0 1 1 2 0 0 0 2 0 0 1 0 0 1 2 1 0 0 1 1 0 0 2 2 0 1 1 0 0 0 2 2 0 1 0 1 0 0 0 0 1 0 1 0 2 0 0 0 0 1 1 2 0 0 2 0 2 1 2 0 1 1 0 0 0 0 0 0 1 0 0 0 0 0 0 1 0 1 1 0 0 2 0 0 0 2 1 0 0 0 1 1 0 0
121 1 1 2 0 1 2 2 0 0 0 1 0 0 0 0 0 0 0 1 1 1 1 0 2 1 1 0 2 2 2 0 0 0 0 0 1 2 0 1 1 0 0 0 1 0 0 1 0 2 1 1 1 1 0 2 0 0 1 1 2 1 0 1 0 2 2 0 0 0 1 0 2 2 1 2 1 0 2 0 1 1 1 1 1 0 0 0 2 2 0 0 1 1 0 0 0 0 0 0 0 0 1 0 1 2 2 0 1 1 0 1 0 0 1 1 0 0 0 0 1 0 1 1 0 1 0 1 2 0 0 0 0 0 0 0 0 0 0 0 0 2 0 0 0 0 0 0 0 0 0 1 0 0 0 0 1 0 0 0 0 1 1 1 2 0 0 0 1 1 0 0 0 1 0 1 1 0 0 0 0 0 1 2 1 0 2 1 1 0 0 0 2 1 2 0 0 0 0 0 0 1 1 0 1 1 1 1 0 0 1 1 1 0 2 1 0 0 1 0 2 2 0 2 0 0 1 2 0 1 0 0 0 0 0 0 0 1 2 1 0 0 2 0 0 0 0 0 2 0 0 0 0 0 0 1 2 2 0 0 0 0 0 1 1 0 1 0 1 1 0 1 1 1 0 0 1 1 1 0 1 1 1 1 0 2 2 1 0 1 1 1 0 2 1 0 2 0 0 1 1 0 2 1 1 0 0 0 0 0 0 0 0 1 2 0 0 1 0 0 1 1 2 1 0 0 0 0 0 1 0 1 0 1 0 0 0 0 0 0 0 0 1 1 0 1 1 1 1 2 1 1 0 2 1 0 2 1 0 2 2 2 1 0 0 0 2 0 2 2 2 2 0 0 1 0 2 1 1 1 0 2 1 1 1 2 0 0 0 1 0 0 1 0 2 1 1 0 0 0 0 1 0 2 2 0 0 2 1 0 0 1 0 1 1 1 0 1 0 0 0 1 1 0 1 2 0 0 1 0 1 0 0 0 0 1 0 1 1 0 1 0 0 1 1 2 1 0 2 0 1 2 0 1 1 1 0 1 0 1 1 1 1 0 0 1 1 1 2 0 1 1 2 2 0 0 0 2 1 0 1 2 0 0 2 2 2 1 1 0 0 0 0 1 0 0 2 0 0 0 2 2 1 1 0 0 1 1 0 0 0 2 0 1 2 0 0 1 1 2 1 1 2 2 2 0 0 0 0 2 0 0 0 0 0 1 0 1 1 1 0 1 1 1 1 1 0 0 0 2 0 0 0 1 0 0 0 0 0 1 0 0 1 0 0 1 0 0 0 0 0 0 0 0 0 0 0 1 1 2 1 0 0 0 1 0 0 0 0 0 0 0 0 0 0 0 0 0 0 0 0 2 0 2 0 2 2 0 0 0 0 0 0 0 0 0 0 0 0 0 0 0 0 0 0 1 2 1 0 0 0 1 1 0 0 0 2 2 2 0 1 0 0 2 1 1 1 0 1 0 0 1 0 2 1 1 0 1 2 0 0 0 1 1 1 1 0 2 0 1 1 0 1 0 1 2 1 0 0 0 2 0 1 1 0 0 1 1 1 2 1 0 2 2 0 2 0 0 0 1 0 2 0 2 0 2 1 2 2 0 0 0 0 0 0 0 0 1 1 1 0 0 0 2 0 0 0 0 0 0 0 1 0 2 0 0 0 0 0 1 0 0 0 0 1 0 0 1 1 1 1 1 0 0 1 0 0 0 0 0 0 2 2 0 0 0 2 0 2 2 2 0 1 2 2 0 0 0 0 1 0 2 0 0 1 1 0 1 1 2 1 1 2 2 1 1 1 1 0 0 1 2 0 0 1 0 1 1 0 2 0 0 1 0 0 1 0 1 2 0 0 1 1 2 2 0 0 2 1 0 1 1 2 0 0 1 0 0 1 1 0 1 1 0 0 1 1 0 0 0 0 0 2 0 0 2 0 0 0 0 1 1 0 0 0 0 1 0 1 0 1 0 0 0 0 1 0 0 2 2 2 2 0 0 0 0 0 0 0 1 0 2 0 0 2 1 1 2 0 0 0 2 1 1 1 2 1 1 0 1 0 1 1 1 1 1 0 1 1 1 0 0 2 1 2 0 1 0 0 1 2 0 0 2 0 0 0 1 1 0 0 0 1 2 1 0 0 1 1 0 2 0 1 0 2 0 2 0 0 0 2 0 0 1 1 1 1 0 2 2 0 1 0 0 0 1 1 1 1 0 0 0 0 1 0 0 0 1 1 2 0 0 0 1 1 0 0 0 0 0 0 0
122 1 1 2 0 0 2 2 1 1 1 0 0 0 0 0 0 0 0 0 0 0 0 0 2 0 0 0 2 2 1 0 1 1 1 1 1 2 0 2 2 1 0 2 2 2 1 0 2 0 0 1 1 1 2 1 1 0 1 0 1 2 0 0 0 0 0 1 0 0 0 0 2 2 1 2 0 0 2 1 1 2 1 0 0 0 0 1 1 1 1 1 1 0 0 0 0 1 1 1 1 2 0 0 1 1 2 1 1 1 0 2 0 1 2 2 1 0 1 0 1 0 1 0 1 0 1 1 2 0 1 0 1 2 0 0 0 1 0 0 1 1 0 0 1 2 0 0 0 1 1 0 0 0 0 0 0 1 1 0 0 1 1 1 1 1 1 0 0 0 0 2 1 2 1 0 2 1 0 1 0 1 0 1 1 1 1 2 1 2 2 2 2 1 2 1 2 0 1 1 1 1 0 1 1 2 2 1 1 0 0 0 1 0 2 2 0 0 1 0 2 1 1 2 0 1 1 2 0 2 0 0 0 0 2 0 0 1 2 1 0 0 2 0 0 0 0 0 1 0 0 0 0 0 0 0 0 1 0 0 1 0 0 1 1 0 0 0 1 0 2 1 1 2 0 0 0 0 1 0 1 1 1 1 0 1 1 2 0 2 2 0 0 2 2 0 2 2 0 0 0 0 1 0 0 1 1 0 1 0 1 1 0 2 1 1 0 0 1 1 1 1 1 0 0 0 1 0 0 0 0 2 0 2 0 0 0 2 1 0 0 0 2 2 0 0 0 0 2 0 0 0 0 1 0 1 2 0 1 1 2 2 1 0 0 2 0 2 2 0 0 0 1 1 1 0 2 1 1 1 1 0 0 1 0 0 0 0 0 0 2 2 1 0 2 0 0 0 0 0 0 0 1 2 1 0 0 0 0 0 1 1 0 0 0 1 1 1 0 0 0 1 0 1 0 0 2 0 1 1 0 0 0 0 0 1 0 0 0 0 2 0 0 1 0 1 1 0 2 1 0 0 0 2 2 2 0 1 0 1 1 0 0 0 0 0 0 1 2 0 0 0 1 1 2 0 2 2 1 1 1 1 0 0 0 1 0 0 0 1 1 0 0 2 0 0 0 0 2 0 0 0 1 1 0 0 1 1 1 0 1 1 0 0 0 2 1 2 1 0 0 2 1 1 1 1 1 0 1 1 1 0 1 0 1 0 0 2 1 2 0 2 1 1 1 0 0 2 2 1 0 0 0 2 0 2 0 0 1 0 0 0 0 0 0 0 0 1 1 0 1 0 0 0 0 0 1 1 1 2 2 0 0 0 2 0 1 1 0 1 1 0 2 0 0 0 0 0 0 0 0 2 0 1 0 2 0 0 1 1 0 0 0 0 2 0 0 1 1 0 0 0 0 0 0 0 2 2 0 0 0 1 0 0 0 1 0 0 2 0 2 1 1 1 2 2 2 0 2 0 0 1 2 0 0 0 0 0 0 0 0 0 0 1 1 2 1 2 1 1 0 1 0 2 0 2 2 0 0 0 0 0 2 2 1 2 1 1 0 1 0 1 0 1 1 0 0 0 0 1 1 0 0 1 1 2 1 1 2 0 1 1 1 0 0 1 1 2 0 0 0 0 0 2 0 0 0 0 0 0 0 0 1 2 0 1 1 1 0 2 1 1 0 0 0 1 0 1 0 0 0 0 1 0 0 1 1 0 0 0 0 0 2 1 1 0 2 0 2 2 1 0 0 1 0 0 0 0 1 0 0 0 1 1 2 1 0 2 2 2 0 0 2 2 1 0 0 0 0 0 0 1 0 1 0 0 0 0 1 2 0 0 0 1 1 1 0 1 2 0 1 2 1 2 2 1 0 1 1 0 0 0 2 0 0 2 0 0 0 0 0 0 1 0 0 1 1 1 0 0 1 1 1 0 0 1 0 0 0 0 1 2 0 0 0 1 2 0 1 1 0 0 0 0 0 0 0 1 1 0 0 1 0 0 0 0 0 0 0 1 0 2 1 0 2 2 2 2 0 0 0 2 1 0 2 2 0 1 0 1 1 1 0 0 1 1 0 2 2 2 0 0 0 2 2 2 0 2 0 0 2 1 0 1 1 0 0 0 0 0 0 0 1 2 1 1 1 0 0 0 2 0 2 0 0 0 0 1 0 0 2 0 2 0 2 2 2 0 2 2 0 2 0 0 0 0 2 0 1 0 0 0 0 0 0 0 0 0 0 2 0 0 0 1 0 0 0 0 0 0 0 1
123 1 0 2 0 2 2 1 0 2 0 0 0 1 1 0 0 0 0 1 1 0 0 0 2 0 0 0 2 2 2 2 0 0 1 2 2 1 0 0 0 0 0 0 1 1 1 0 1 1 0 2 1 1 0 0 2 1 2 1 1 2 0 2 0 0 0 1 0 0 0 1 1 2 1 2 1 1 2 0 2 2 0 1 2 0 0 2 2 2 1 1 1 1 1 1 1 1 0 0 0 2 1 0 2 1 2 1 0 2 0 1 1 1 1 1 1 0 2 0 0 0 2 1 1 1 1 1 1 0 0 0 1 1 1 0 1 0 1 0 1 1 0 0 0 0 0 0 0 0 0 2 0 1 1 0 1 0 0 0 0 0 1 1 0 1 0 0 1 2 0 0 0 2 1 0 2 1 0 1 0 1 0 2 2 2 2 0 0 0 0 0 2 1 2 1 1 0 0 0 0 0 0 1 1 2 1 1 1 0 0 1 1 0 1 2 0 0 1 1 1 0 0 2 0 1 2 1 0 1 0 0 0 0 1 0 0 2 2 1 0 0 1 0 0 0 0 0 2 0 0 0 1 1 1 0 0 2 0 0 0 0 0 0 0 0 1 0 2 1 0 2 1 1 0 0 0 2 2 0 0 2 2 2 0 2 2 2 0 2 1 0 0 1 1 0 2 1 0 2 1 0 2 1 0 0 0 1 1 0 1 2 0 2 2 0 2 1 0 0 0 0 2 1 1 0 1 0 0 1 0 2 0 0 0 0 0 1 0 1 1 1 2 1 0 0 0 1 0 0 0 0 0 1 1 1 1 1 0 1 1 2 0 0 0 2 0 1 1 0 0 0 0 0 1 0 1 0 0 0 0 1 1 1 0 0 0 0 0 0 0 1 2 0 2 2 2 0 1 1 1 1 0 2 2 1 1 0 0 0 1 0 0 1 1 2 1 0 0 0 0 2 1 0 0 0 2 0 2 0 2 0 0 0 0 1 0 2 1 1 2 0 0 1 0 2 2 0 2 0 0 1 0 2 1 1 0 1 0 1 1 2 0 0 0 1 1 1 2 0 1 1 2 2 1 0 1 2 1 0 0 0 0 0 0 1 0 1 1 0 0 0 0 2 0 0 0 1 1 0 1 1 1 0 0 0 2 1 1 0 1 1 0 0 1 0 0 2 1 1 0 2 0 0 0 1 1 0 2 1 1 0 1 0 1 0 1 1 1 1 1 2 1 1 2 0 0 1 1 1 0 0 1 1 1 0 0 1 1 0 0 0 0 0 0 0 0 0 1 1 0 0 1 0 0 1 1 1 2 2 2 0 1 0 0 1 0 0 0 0 0 0 0 0 0 0 0 1 1 0 1 1 0 2 0 2 2 0 0 0 0 0 0 1 1 1 2 1 0 0 0 0 0 0 0 0 2 1 0 0 0 1 0 0 0 1 0 2 2 0 1 0 0 1 1 1 1 0 0 1 0 2 1 0 0 0 0 1 1 0 0 0 1 1 2 2 0 2 0 1 0 0 0 0 0 2 2 0 1 1 0 1 2 2 0 1 2 1 0 0 0 1 0 1 0 1 0 0 0 2 0 2 0 1 1 2 1 2 2 0 0 0 0 0 0 1 1 1 1 1 0 0 0 2 0 0 1 1 1 0 0 0 0 2 0 0 0 0 0 0 0 0 1 1 1 0 0 0 0 0 0 0 1 0 0 0 0 0 0 0 0 0 1 1 0 1 1 2 2 2 0 0 1 1 0 0 0 0 1 1 0 0 0 0 0 2 0 2 1 2 0 1 2 2 2 0 0 1 0 0 1 1 0 1 0 1 1 1 0 1 0 0 1 0 0 1 0 1 1 1 0 1 0 1 1 0 0 1 0 0 0 0 2 0 0 1 1 0 2 1 1 0 0 0 0 0 0 0 0 0 2 0 1 1 0 0 0 0 0 0 0 1 0 0 0 1 1 0 1 2 0 0 0 0 0 1 0 0 2 2 1 2 0 0 0 1 0 0 0 0 0 1 0 0 2 2 2 2 0 0 2 2 0 1 1 1 1 1 0 1 1 1 0 0 1 1 0 1 1 0 0 1 2 0 1 2 1 2 0 0 1 1 0 1 0 0 0 1 2 1 0 0 2 1 0 0 2 0 0 0 2 0 2 1 0 0 1 0 0 1 0 1 0 0 0 2 0 0 2 1 0 0 0 0 0 0 1 0 1 0 0 0 0 1 0 1 1 0 0 2 0 0 0 2 1 0 1 0 0 0 1 1
124 0 1 2 0 0 0 1 0 2 2 0 0 0 0 0 0 0 0 1 1 0 0 0 2 0 0 0 1 2 2 0 1 1 0 0 2 2 0 0 0 1 0 0 1 0 0 0 1 1 0 0 0 1 1 1 0 0 2 1 0 1 0 1 1 1 0 1 0 0 0 1 2 2 2 2 0 0 2 0 1 2 0 0 1 0 0 1 2 2 0 1 0 0 0 0 0 0 0 0 0 1 1 0 2 2 1 1 1 1 0 1 0 1 1 0 1 0 0 0 1 1 2 1 1 0 1 1 1 0 0 0 0 1 0 0 0 1 0 2 1 1 1 0 0 0 0 0 0 1 0 1 1 0 0 0 1 1 0 0 0 1 1 1 2 1 1 2 0 2 1 1 0 2 0 0 2 1 0 1 0 1 0 2 1 1 2 2 2 1 1 1 2 1 2 1 2 0 0 0 0 0 0 2 2 0 0 1 1 0 0 2 1 0 1 2 1 0 1 0 2 0 0 1 1 1 0 2 0 2 0 0 0 0 1 0 0 0 0 0 0 0 2 0 0 0 1 0 1 0 0 0 1 0 0 1 1 2 0 0 0 0 0 0 0 0 0 0 2 0 0 2 1 2 0 1 0 1 2 0 0 2 1 1 0 1 1 0 1 2 0 0 0 2 2 0 0 0 1 2 1 0 2 0 0 0 2 0 1 0 0 2 0 0 2 0 0 0 0 1 1 1 1 0 2 0 2 0 0 0 0 0 0 2 0 0 0 1 0 1 1 1 1 1 0 0 0 0 0 1 0 0 0 2 2 0 0 2 0 1 1 1 2 0 2 1 0 0 2 2 2 2 0 0 1 0 2 0 0 1 0 1 0 0 1 0 0 0 0 0 0 1 0 0 2 0 0 0 1 1 1 1 0 2 2 0 0 0 1 0 1 1 0 0 0 1 1 0 0 0 0 1 1 0 1 1 0 0 1 0 1 0 2 2 2 2 0 0 1 1 2 0 0 1 0 1 1 0 0 0 2 0 0 0 0 0 0 1 1 1 2 1 0 1 1 2 1 1 2 0 1 1 1 1 2 0 2 1 1 0 1 2 0 0 1 2 1 1 1 0 0 0 2 1 1 0 0 0 0 0 2 1 2 1 1 1 2 2 0 2 0 1 0 1 1 1 1 2 0 0 0 2 0 0 0 0 0 1 0 2 0 1 2 1 2 0 1 0 1 1 1 2 0 0 2 0 0 1 1 2 0 0 0 1 1 1 0 0 0 0 0 0 0 2 0 0 0 0 2 2 0 1 0 0 0 0 2 1 1 2 2 0 0 0 1 1 0 2 1 2 0 1 1 0 1 0 0 0 1 0 1 1 1 0 0 1 0 0 1 1 1 0 0 0 0 0 1 1 0 0 1 0 0 1 0 0 2 0 0 0 2 0 1 0 0 1 1 2 2 0 2 0 1 2 2 1 1 0 0 0 1 2 2 0 0 0 0 1 1 0 0 0 2 1 1 2 0 1 1 1 0 1 1 0 1 2 2 0 0 1 0 1 2 2 0 1 2 2 0 0 0 1 0 1 1 0 0 1 0 1 1 0 0 1 1 2 0 1 1 0 0 0 0 0 0 1 0 2 2 2 0 0 0 1 1 0 0 0 0 0 0 0 0 2 0 0 1 0 1 2 1 1 0 0 0 1 0 0 1 1 0 0 0 0 1 0 1 0 1 0 0 0 1 0 1 1 1 0 0 0 0 0 0 2 2 0 0 0 1 1 0 1 1 1 1 2 1 2 0 2 0 2 2 2 0 1 0 1 0 1 1 1 0 0 0 0 1 0 0 1 0 0 1 1 1 2 0 2 2 0 1 2 1 2 2 0 0 1 1 0 2 1 2 1 0 1 0 1 1 0 1 1 0 0 0 0 0 0 0 0 1 0 0 0 0 0 0 0 0 0 0 1 0 0 0 1 1 0 1 1 1 0 0 2 0 2 0 0 0 1 2 2 0 0 0 0 0 1 0 0 0 2 0 0 2 1 1 2 0 0 0 1 1 0 2 2 0 1 0 1 1 0 0 0 1 1 0 0 2 1 0 1 2 0 0 0 1 0 0 0 1 0 0 2 0 0 0 1 1 0 0 0 1 2 2 0 1 1 0 1 2 0 2 0 1 1 2 1 0 0 2 0 0 0 1 1 2 0 2 2 0 0 1 1 0 1 1 0 1 0 0 0 0 1 0 1 1 0 0 1 0 0 0 1 0 1 0 0 0 0 0 0
125 1 1 2 1 0 2 1 0 1 1 1 0 1 1 0 0 0 1 1 1 1 0 0 2 0 0 0 1 1 1 2 0 0 0 1 2 1 0 1 0 1 0 0 2 0 2 0 2 0 0 0 0 1 0 1 1 0 2 1 1 2 0 1 0 0 1 1 0 1 0 0 1 2 0 2 2 0 1 0 1 1 0 1 1 0 0 1 2 2 1 1 0 0 1 1 1 1 1 1 1 2 1 0 0 0 2 2 1 2 1 0 2 2 2 2 2 0 0 0 2 0 2 1 1 0 1 0 0 0 1 0 0 0 0 0 0 0 0 0 1 1 0 1 0 0 0 0 0 2 0 0 0 1 0 0 0 0 0 0 1 1 1 1 1 2 1 0 0 1 0 0 0 1 1 0 1 1 0 1 0 2 0 2 2 2 1 1 0 0 0 0 2 1 2 0 2 0 0 1 1 1 0 2 2 0 0 1 1 0 0 1 1 0 1 2 1 1 0 1 1 2 0 1 1 0 2 0 0 0 1 1 0 0 1 0 0 2 2 1 0 0 2 0 0 0 0 0 0 0 0 0 1 0 0 0 1 2 1 1 1 1 1 1 1 0 0 1 2 1 1 2 2 2 0 0 0 0 0 1 0 1 0 0 0 0 0 0 2 2 2 2 1 2 2 1 2 0 0 1 1 0 2 1 0 0 1 0 0 0 0 0 0 1 1 0 0 1 0 0 1 1 0 0 0 0 0 0 2 2 0 2 1 2 0 0 0 0 0 0 1 1 1 1 0 0 1 2 0 0 0 0 1 1 0 1 0 0 0 1 1 1 1 0 1 0 0 0 0 0 0 0 0 0 0 0 2 0 0 0 0 1 0 1 2 2 0 0 0 0 0 0 0 0 2 0 0 0 1 1 1 1 1 2 1 0 0 0 0 1 0 2 0 0 0 2 1 0 1 0 0 1 0 0 1 1 0 0 0 0 0 0 1 1 1 1 0 1 1 1 2 0 0 0 1 0 2 0 2 1 0 1 0 2 1 1 0 2 1 2 0 2 0 1 0 1 1 1 1 1 0 0 2 2 2 1 1 1 0 0 2 1 0 1 0 2 0 2 2 0 0 0 1 1 0 0 0 1 1 0 0 0 2 2 0 0 2 1 0 1 0 1 0 1 1 1 0 2 0 1 0 2 0 0 0 1 1 0 1 1 1 0 0 0 0 0 0 1 1 1 1 1 0 0 0 0 1 2 2 0 0 0 0 1 1 0 0 1 0 1 1 0 1 0 0 1 1 0 0 1 0 1 0 0 0 0 2 1 1 2 1 0 0 0 1 1 0 1 0 1 0 0 1 0 0 0 1 1 1 0 1 1 1 2 0 2 1 0 2 2 0 0 0 1 0 1 0 0 0 0 0 0 0 0 0 1 1 2 0 0 1 1 0 0 0 2 1 1 2 0 1 1 1 1 1 1 1 0 0 0 2 2 1 1 1 1 0 0 2 0 0 0 1 2 2 2 0 2 1 0 0 0 0 0 0 1 1 0 1 1 1 0 0 0 0 0 0 1 1 2 0 0 1 2 1 0 0 0 0 0 0 0 0 0 0 2 0 2 2 0 1 0 0 0 0 0 0 2 1 1 0 0 2 2 0 2 2 1 1 0 0 1 0 2 0 0 1 0 1 1 0 0 0 0 0 0 0 1 0 0 0 0 0 0 0 2 0 0 0 0 0 0 1 0 0 1 2 2 2 2 0 0 0 0 0 0 0 0 1 1 0 2 0 0 2 2 1 1 1 2 1 1 2 2 0 2 0 1 0 0 1 2 0 0 0 0 0 1 0 1 0 0 0 2 1 1 0 1 2 0 1 2 1 2 1 0 0 0 1 1 1 1 1 0 0 2 0 1 1 0 0 0 0 0 0 0 0 0 0 0 2 0 1 1 0 1 0 0 0 0 0 1 0 0 0 0 1 0 0 2 0 0 0 0 0 1 0 1 0 0 1 1 0 0 0 0 0 0 1 0 1 1 1 0 2 2 2 2 0 1 0 2 1 1 1 1 0 1 0 2 0 0 0 0 0 2 0 1 1 1 0 0 1 1 2 1 1 0 0 0 2 1 1 2 0 0 0 0 0 0 1 0 2 0 1 1 2 0 2 0 2 0 1 0 1 0 1 1 1 1 0 1 0 1 1 1 1 0 2 1 0 1 0 0 0 2 0 0 1 1 0 0 0 1 0 0 0 0 1 2 1 0 1 2 2 0 0 0 0 0 0 1
126 0 1 1 0 0 0 1 0 1 0 0 0 0 0 0 0 0 2 2 2 0 0 2 0 0 0 0 2 1 1 1 1 0 0 1 2 1 0 1 0 1 0 0 1 0 0 0 0 1 2 2 0 1 1 0 0 1 0 0 1 2 1 0 0 0 0 0 0 1 1 1 2 2 2 2 0 0 2 1 1 2 0 0 1 0 0 2 2 2 1 1 1 0 0 0 0 1 1 1 1 2 1 0 1 1 2 2 0 2 1 1 0 2 2 0 2 0 2 0 0 0 1 1 0 2 0 2 2 0 1 0 0 1 0 0 0 1 0 1 0 2 0 0 0 1 0 0 0 1 0 1 0 1 0 1 0 1 1 1 1 1 1 1 0 1 0 0 1 2 0 0 2 0 0 0 1 0 0 0 0 0 1 2 2 1 2 1 0 0 0 1 0 0 1 0 1 0 0 0 0 0 0 0 0 1 1 0 2 0 0 1 1 0 1 2 0 0 2 1 1 0 0 0 2 0 1 1 0 2 0 0 0 1 1 0 0 2 2 1 0 0 2 0 0 0 0 0 2 0 0 0 1 1 1 0 0 0 0 0 0 0 1 1 1 0 1 0 2 1 0 1 0 0 0 1 0 0 2 0 1 1 0 0 1 0 1 2 0 2 1 1 1 2 2 1 1 1 1 2 0 0 1 0 0 0 0 1 1 0 0 2 0 2 2 0 0 0 1 1 0 1 1 0 2 0 2 0 1 1 0 0 1 2 0 0 0 1 0 1 2 1 1 1 1 0 1 1 1 0 0 0 0 1 1 1 0 1 1 0 2 2 1 1 1 0 1 2 2 0 0 0 1 1 1 0 2 0 0 1 0 1 1 1 0 1 0 0 0 1 0 0 0 0 2 0 0 0 0 0 0 0 1 1 0 0 1 1 0 0 0 2 0 0 0 1 1 1 0 0 0 1 0 0 2 2 1 0 0 0 0 0 0 1 1 0 0 1 1 1 1 0 0 0 1 2 1 1 2 0 0 1 0 2 1 0 1 1 1 1 2 1 0 1 0 1 1 0 2 0 0 0 2 2 1 1 0 2 0 2 1 2 0 1 0 0 0 1 0 0 1 1 0 1 1 0 1 1 1 0 0 0 2 2 0 0 2 1 0 1 0 1 1 1 1 1 0 2 1 1 0 2 1 1 1 0 0 0 0 1 1 0 1 0 1 0 1 1 2 2 0 1 1 0 1 1 0 2 2 0 0 0 0 2 0 2 0 1 0 0 0 0 0 0 0 0 0 2 1 0 1 0 2 0 0 2 2 0 1 1 1 0 1 0 0 1 0 1 0 1 1 0 0 1 2 0 0 0 0 0 0 2 1 0 0 1 0 0 2 2 0 0 0 2 0 1 0 1 1 0 0 0 0 0 0 0 0 2 0 0 1 0 0 0 0 0 2 1 2 0 2 1 0 0 0 0 0 0 1 0 1 1 0 2 0 0 0 0 1 1 0 0 1 0 0 1 0 2 0 1 0 0 1 0 0 2 1 0 0 0 0 0 2 2 0 1 2 2 1 1 1 0 2 2 0 1 1 0 0 2 1 1 1 2 0 2 1 0 0 0 0 0 0 1 0 0 0 2 1 1 0 0 0 2 0 0 1 1 1 0 1 1 0 1 0 0 2 0 0 0 0 0 0 0 1 1 1 0 0 0 0 0 2 1 0 0 0 0 0 0 0 0 2 0 2 0 2 1 2 2 1 0 0 1 0 1 1 0 2 0 0 1 0 0 1 2 0 2 0 2 0 2 2 2 2 0 1 1 0 0 0 1 0 0 2 0 1 0 0 2 0 0 1 1 1 2 0 2 2 0 1 1 1 2 2 0 0 1 2 0 0 0 2 0 0 2 0 0 1 0 1 0 1 0 0 0 0 0 0 0 2 1 1 0 0 1 0 1 0 0 0 2 1 0 0 1 2 0 2 0 2 0 0 0 0 0 0 2 2 2 2 2 0 0 0 2 2 0 0 0 0 1 0 0 2 1 2 2 0 0 0 1 0 2 2 2 0 0 1 1 1 0 1 0 2 0 0 2 2 2 0 1 2 0 1 0 2 1 1 1 2 0 0 1 0 0 0 2 2 0 0 1 1 2 2 0 0 1 0 0 2 0 2 0 0 0 0 0 0 0 0 0 1 0 1 1 1 0 2 1 0 0 0 0 0 2 0 1 2 0 0 1 0 0 0 0 0 0 0 1 0 0 0 1 1 0 0 0 1 1 1 1
127 0 1 1 0 0 1 1 1 2 2 0 0 0 0 0 0 0 0 0 1 1 0 0 2 1 1 0 1 2 2 1 0 0 0 0 2 1 0 0 0 0 0 0 2 1 0 0 2 1 0 0 1 1 0 0 0 0 2 1 0 1 0 1 1 1 1 1 0 0 0 1 1 2 1 2 1 0 1 1 1 2 0 1 2 0 0 0 1 2 0 0 1 1 1 0 1 1 0 0 0 1 0 0 1 1 1 1 1 1 0 2 2 2 2 2 2 0 1 0 1 0 2 0 2 0 2 2 2 1 1 1 0 0 0 0 1 0 0 2 2 0 0 0 0 1 0 0 0 0 0 0 1 1 0 1 1 0 0 0 0 0 0 2 1 2 1 0 0 1 0 0 1 2 0 0 2 1 0 0 0 0 0 1 1 1 1 1 0 0 0 1 2 1 2 0 1 0 0 1 1 1 0 1 1 2 1 2 0 0 2 2 2 0 2 2 0 0 1 1 1 0 1 2 0 2 2 0 0 0 0 0 0 1 1 0 1 2 2 1 0 1 2 1 0 0 0 0 2 0 0 0 1 0 0 0 2 1 0 0 0 0 1 1 1 0 0 0 2 1 1 1 0 1 0 0 0 0 1 0 0 2 0 1 0 1 1 1 1 1 0 1 0 2 2 0 1 0 0 1 2 0 1 1 1 0 0 0 0 0 0 0 0 1 1 1 1 1 0 1 0 1 1 0 2 0 1 0 0 0 0 2 0 1 0 0 0 1 0 0 0 1 2 2 1 0 0 1 0 1 0 0 0 2 1 0 1 1 0 0 0 0 2 0 1 0 2 2 2 0 0 0 1 1 1 1 2 0 0 2 0 1 0 0 0 1 0 0 0 2 1 2 1 1 2 0 0 1 0 0 0 0 1 2 1 0 0 1 1 0 0 1 0 1 1 1 0 1 1 1 1 0 0 0 0 0 2 0 0 0 1 0 0 0 0 0 0 0 1 1 0 0 0 0 0 1 1 0 2 1 0 0 0 2 2 1 1 1 1 0 2 0 0 1 0 2 2 0 2 0 0 0 2 2 2 0 2 1 0 0 1 2 0 0 0 1 0 1 1 0 0 0 0 1 1 0 1 1 1 0 1 1 0 1 0 0 1 1 0 2 0 1 0 2 2 0 0 2 0 0 0 2 0 0 0 0 0 2 0 2 0 2 1 0 1 0 1 0 1 1 1 1 1 0 1 1 0 0 0 2 0 0 0 2 0 2 0 2 1 0 0 1 1 1 0 1 1 1 1 0 0 0 0 0 0 0 2 0 0 2 1 0 1 0 0 1 0 2 0 2 0 1 1 0 0 0 0 0 0 0 0 2 1 0 0 0 0 0 1 1 0 0 0 0 1 0 1 0 0 0 0 0 0 2 0 0 2 2 0 0 1 1 0 0 0 0 0 1 2 0 2 0 0 1 1 1 1 0 2 0 2 1 0 2 1 1 0 1 1 0 0 0 1 1 1 2 1 2 1 1 1 0 0 0 0 1 1 1 1 1 2 1 2 2 1 2 1 1 0 1 0 1 0 0 0 0 0 0 0 2 0 1 0 0 1 1 1 0 0 1 1 1 0 0 0 1 1 2 1 1 0 0 0 2 0 1 1 1 0 1 0 2 0 2 0 0 1 0 1 1 0 0 0 0 0 0 0 1 0 0 0 0 0 0 0 0 2 1 0 1 0 2 0 0 0 1 2 2 1 1 1 0 0 0 0 0 0 0 2 0 1 2 0 0 0 2 0 1 0 2 1 2 2 2 1 1 0 0 1 0 0 0 0 0 0 0 1 0 1 2 1 1 1 1 1 2 0 2 2 0 0 0 2 1 1 0 0 1 1 0 2 2 1 0 0 1 0 0 1 0 0 0 0 0 0 0 0 0 0 0 1 0 2 1 1 1 1 0 0 0 0 1 1 0 0 0 2 0 1 0 0 0 0 0 0 2 0 1 1 1 2 2 0 0 0 1 1 0 1 0 1 2 1 1 2 2 2 2 0 0 0 2 0 0 2 2 0 0 0 2 0 0 2 2 2 0 0 0 2 0 0 2 2 1 0 1 1 0 1 1 1 0 0 2 0 0 0 0 1 1 0 0 1 1 0 0 1 0 0 0 2 0 2 0 1 1 2 1 0 0 1 1 0 1 1 1 0 0 1 1 0 0 0 0 0 2 0 0 1 1 1 0 0 1 0 0 0 0 0 2 0 0 0 1 0 0 0 0 1 1 1 1
128 1 1 1 0 1 1 1 0 1 1 0 1 1 0 0 0 0 1 2 2 0 0 1 1 0 0 0 2 2 2 0 0 0 1 1 2 0 0 1 1 0 0 0 2 0 0 0 1 1 0 1 1 1 0 2 0 0 2 1 1 1 0 0 0 1 0 0 0 1 1 1 2 1 0 1 1 0 2 0 1 1 2 0 0 0 0 0 2 2 0 0 2 0 1 0 0 1 1 2 0 2 2 0 0 0 2 0 1 1 0 1 1 2 2 1 2 0 0 0 2 0 2 2 0 1 0 2 2 1 1 0 0 0 0 0 0 0 0 1 1 1 0 0 0 1 0 0 0 1 0 0 0 1 0 0 1 0 2 0 1 1 1 1 1 1 0 1 0 2 0 0 1 2 1 0 2 0 0 0 0 0 0 2 2 2 2 1 0 0 0 1 1 1 1 0 1 1 0 2 2 2 0 2 2 0 0 0 0 0 1 1 1 0 1 2 2 0 2 0 2 1 2 2 0 1 1 1 0 1 0 0 0 0 1 0 0 1 1 1 0 1 2 0 0 0 0 0 1 1 1 1 1 1 1 0 1 2 1 1 1 1 0 1 0 0 0 1 2 2 0 1 0 1 0 0 0 0 1 0 0 1 1 1 1 1 2 0 2 2 1 1 0 2 2 0 2 2 0 1 1 0 2 1 2 0 0 0 0 0 0 2 0 2 1 0 2 0 1 1 1 1 0 0 1 0 1 0 1 1 0 0 0 2 0 0 0 2 0 0 0 0 2 1 0 0 1 1 0 0 0 0 0 2 1 0 1 2 0 1 1 1 1 0 1 0 1 0 1 1 1 1 1 0 0 1 0 0 0 1 0 0 1 1 0 0 0 0 0 0 0 0 1 0 1 0 1 0 1 1 1 1 1 2 1 0 0 0 0 0 1 0 0 1 1 1 0 1 0 1 1 1 0 2 0 0 0 2 2 0 1 1 0 0 0 0 0 1 0 0 2 0 0 1 0 2 0 0 2 0 0 0 0 2 2 2 0 2 1 2 1 2 1 0 0 2 2 1 2 1 0 0 1 1 0 0 0 1 0 0 0 1 0 0 2 2 2 1 1 1 1 0 0 0 1 0 1 1 1 1 1 1 1 1 0 0 2 1 0 1 0 1 0 1 1 1 2 2 1 2 1 2 0 0 0 0 0 0 1 0 2 0 1 0 1 0 2 1 0 1 1 1 2 0 2 0 0 1 1 1 1 0 0 2 0 1 0 1 0 0 0 0 0 0 2 0 0 2 2 0 2 1 0 0 1 0 2 1 2 1 2 0 1 0 0 1 0 1 1 1 0 0 0 0 0 0 0 0 0 0 0 2 0 1 0 2 1 0 1 1 0 0 0 0 1 1 0 0 0 0 0 0 0 1 0 0 2 1 0 0 0 1 0 0 0 1 0 1 2 0 0 2 1 1 2 1 1 0 0 0 1 2 1 1 0 0 0 0 2 0 0 0 1 2 2 2 1 2 0 0 2 0 0 1 1 1 2 0 1 1 0 2 2 1 0 1 2 2 0 0 0 1 1 2 1 1 1 0 0 2 0 2 0 0 1 1 2 1 1 0 0 0 0 1 0 1 0 2 2 2 0 0 0 1 1 0 0 1 1 0 0 0 0 2 0 1 2 0 1 1 0 0 0 0 0 1 0 1 0 0 0 0 1 0 0 1 1 1 0 1 0 2 1 0 1 1 1 2 1 2 1 0 0 1 0 0 0 0 1 1 0 1 1 1 1 2 1 0 0 2 2 2 2 2 2 0 1 0 0 0 0 1 0 0 1 0 0 0 0 1 0 0 1 0 0 1 0 1 2 0 1 2 2 2 2 0 0 1 0 0 1 0 1 0 0 1 0 0 1 1 0 0 0 0 0 0 0 0 0 0 2 0 1 0 0 0 0 0 1 1 1 2 0 0 0 1 1 0 2 1 1 0 1 0 0 1 0 1 1 1 2 2 1 0 0 1 0 0 0 1 0 2 0 0 2 2 2 2 0 0 0 1 0 1 1 1 1 1 0 2 0 0 0 0 1 1 0 1 2 1 0 1 1 0 1 1 1 2 0 0 1 0 1 2 0 0 0 2 2 0 0 0 1 2 1 0 1 1 0 1 2 0 2 1 1 0 2 1 0 0 2 0 1 0 0 2 1 0 1 0 0 0 0 0 1 2 0 0 0 0 0 0 0 1 0 0 0 0 1 2 1 1 0 2 2 1 0 0 0 0 0 1
129 0 1 2 1 0 2 0 0 2 2 0 1 1 0 0 0 0 0 2 1 0 1 0 2 0 0 0 1 2 2 0 2 2 0 0 1 2 0 0 0 0 1 0 1 1 0 0 0 1 0 0 1 1 0 2 0 0 1 1 0 1 1 0 0 1 1 2 0 0 0 1 2 2 2 2 0 0 2 0 2 2 1 0 1 0 0 1 1 1 0 0 0 0 0 0 0 0 0 1 0 2 1 0 2 2 2 0 2 0 0 2 1 2 2 1 2 0 1 0 1 1 2 0 2 0 2 2 2 1 1 0 0 0 0 0 1 1 0 2 1 1 0 0 0 0 0 0 0 0 0 1 0 0 0 0 0 2 0 1 0 0 1 1 1 1 0 1 0 1 0 1 0 2 0 0 1 0 0 0 0 0 1 2 1 0 2 1 0 0 0 0 2 0 1 1 1 1 0 0 0 0 0 2 2 1 0 0 1 0 0 0 1 0 2 2 1 0 1 0 2 2 1 1 1 1 1 1 0 1 0 0 0 1 1 1 0 2 2 2 0 0 1 0 0 0 0 0 1 1 1 1 2 0 0 0 0 1 0 0 0 0 0 0 0 1 0 0 1 1 1 1 2 2 0 0 1 1 1 0 1 1 0 0 0 0 0 2 0 2 1 0 1 2 1 1 2 0 0 1 0 0 2 0 0 0 0 0 0 0 0 1 0 2 1 1 0 0 0 1 1 1 2 2 1 0 1 0 1 0 0 0 1 1 1 0 1 1 1 2 1 2 2 2 1 0 1 1 2 2 1 1 0 2 2 0 0 0 0 2 2 2 1 1 1 0 0 1 2 1 1 1 1 0 0 2 2 0 0 1 2 1 0 0 1 0 0 0 0 0 0 1 1 1 1 1 2 0 0 0 0 0 0 0 0 0 2 1 1 0 0 1 0 0 0 1 1 0 0 0 0 2 0 1 1 0 2 0 0 0 0 0 0 1 0 1 0 0 1 1 1 0 0 0 0 1 1 0 2 0 0 1 0 2 1 0 1 1 0 1 1 1 0 2 0 2 2 1 1 1 0 0 1 1 0 0 0 1 0 0 2 2 0 1 0 1 0 1 1 1 0 0 2 0 0 0 1 0 0 1 2 1 1 1 0 0 2 1 0 2 0 0 0 1 1 1 1 2 0 1 1 2 2 0 1 2 0 1 1 1 1 1 1 1 1 0 0 1 2 2 1 1 1 0 2 0 0 2 2 1 0 0 0 2 1 1 0 2 0 1 1 0 0 0 1 0 0 1 0 1 0 1 0 0 0 0 1 1 1 2 1 0 0 0 2 0 2 1 0 1 0 0 2 0 1 0 0 0 0 0 0 2 0 2 0 2 1 0 1 1 1 1 0 0 1 2 0 2 0 1 0 1 0 0 0 1 1 2 0 0 2 2 0 0 0 1 1 1 2 0 1 1 0 2 2 2 2 0 1 0 2 2 1 1 0 0 0 0 2 0 0 0 0 0 0 1 1 2 1 1 0 1 1 0 0 2 0 0 0 0 1 1 2 1 1 1 0 2 1 1 0 0 1 2 2 0 1 0 0 1 0 2 0 0 0 1 1 2 1 0 0 0 0 0 0 1 1 1 0 0 0 0 1 2 0 0 0 1 1 0 0 1 0 2 0 1 1 0 1 2 1 1 0 0 0 0 0 1 1 1 1 1 0 1 0 0 1 0 1 0 0 1 0 0 0 1 2 0 1 1 0 0 1 1 1 1 0 0 1 1 0 1 1 1 2 2 1 2 0 2 0 2 2 2 2 0 0 0 0 1 1 1 0 0 0 0 0 0 1 1 0 0 0 1 0 1 1 1 1 0 1 1 1 2 2 0 0 1 1 0 1 1 2 1 0 1 0 0 1 0 1 1 0 0 0 0 0 0 0 0 2 1 1 0 0 1 0 0 0 0 0 1 0 0 1 0 1 0 2 0 2 0 0 1 0 2 0 0 1 1 1 1 1 0 0 2 1 0 0 0 0 0 0 0 1 0 0 1 0 0 0 1 0 2 2 2 0 1 0 0 0 1 0 0 1 1 0 2 2 2 0 0 2 0 1 1 1 0 0 0 1 0 0 2 0 0 0 1 1 0 0 0 2 0 0 0 0 1 0 0 2 0 2 0 1 0 1 0 0 0 2 0 1 0 2 1 1 0 1 0 0 0 0 0 0 2 0 0 2 0 0 0 0 2 0 0 0 0 0 1 0 0 0 1 1 0 0 0 0 1 0 1
130 1 2 0 0 0 0 1 1 2 2 0 0 1 1 0 0 0 1 1 2 0 0 1 1 1 1 0 2 2 2 1 0 0 0 0 2 2 0 0 0 0 0 1 2 1 2 0 1 1 0 1 1 1 0 2 0 0 0 0 2 2 1 0 0 2 2 0 0 1 1 1 2 2 2 2 0 0 2 1 0 2 0 0 1 0 0 0 2 2 0 0 2 1 0 0 0 0 0 0 0 2 1 1 0 0 2 2 1 2 0 1 1 1 1 1 1 0 1 0 1 0 2 2 0 2 0 1 2 0 0 0 0 0 0 0 0 0 0 1 0 2 0 0 2 1 0 0 0 0 0 0 0 0 0 0 0 0 0 0 1 1 1 1 1 2 0 1 1 2 1 0 0 2 0 0 2 1 1 0 0 1 0 2 2 2 1 2 1 0 0 0 1 1 1 1 2 0 0 1 1 1 0 1 1 1 1 0 0 0 0 1 1 0 1 2 1 0 1 1 1 0 0 1 1 1 2 1 0 1 1 1 0 1 1 2 0 2 2 2 0 0 2 1 0 0 0 0 2 0 0 0 0 0 0 1 1 2 1 1 0 1 0 0 1 0 1 1 2 0 0 2 0 0 0 0 0 0 1 0 2 1 1 1 1 1 2 1 0 2 1 0 0 2 2 0 2 2 0 1 1 0 1 1 0 0 0 0 0 1 0 2 0 2 1 0 1 1 0 0 0 0 2 1 0 0 0 0 2 2 0 1 0 1 0 0 0 0 0 0 0 0 2 0 1 1 0 1 0 1 0 0 0 2 1 0 2 2 0 0 0 1 2 0 2 1 0 1 2 1 1 1 0 0 0 0 0 0 1 2 0 1 2 1 0 0 0 1 1 0 0 1 2 0 2 1 1 0 1 1 0 1 0 2 2 1 0 2 0 0 0 0 0 1 1 1 0 0 0 0 0 2 0 1 1 1 1 0 1 0 1 0 0 0 0 1 0 0 0 0 2 0 0 1 0 1 1 1 2 1 0 1 0 1 0 0 0 1 0 1 1 1 1 0 0 1 1 0 2 0 0 0 2 2 1 0 1 0 0 0 2 2 0 0 1 1 1 1 0 0 1 1 0 1 1 0 0 2 2 0 0 0 0 1 0 0 1 1 1 1 0 1 1 0 0 2 0 2 0 1 1 2 0 0 0 0 0 1 0 1 1 0 1 0 1 0 0 0 1 1 0 1 2 0 2 0 0 0 0 2 1 0 0 1 2 0 0 1 1 0 0 0 1 1 0 0 0 1 1 0 1 0 0 0 0 0 0 1 2 1 2 0 1 0 0 1 0 0 0 0 0 0 1 1 1 0 1 1 1 0 1 1 0 1 0 1 1 0 1 1 0 0 0 0 2 0 0 1 0 0 0 0 0 0 0 1 1 1 0 0 0 0 0 0 0 1 0 0 2 0 1 1 1 1 1 0 0 0 1 1 0 1 1 1 1 1 0 0 2 0 0 0 1 0 1 2 0 2 0 2 0 0 0 0 1 1 1 1 2 2 1 1 1 1 0 1 1 2 0 0 0 1 1 1 0 1 0 0 0 2 1 1 1 0 1 1 1 2 2 0 0 0 0 2 0 2 1 2 1 1 0 0 0 2 1 0 2 1 0 0 0 1 0 2 0 1 1 0 1 0 1 1 0 0 0 1 0 0 1 1 1 1 0 0 0 1 1 0 1 0 0 0 2 0 0 0 2 0 1 1 1 0 1 1 0 0 0 0 1 1 0 0 1 1 2 1 1 2 0 2 0 2 2 2 1 1 0 1 0 1 2 2 0 0 1 0 2 0 0 2 0 1 1 1 1 2 0 2 2 1 0 1 0 2 2 1 0 1 1 0 1 1 1 0 0 1 0 1 1 0 0 0 0 0 0 0 0 0 0 0 1 0 1 0 0 0 0 0 1 1 0 2 0 0 0 1 1 0 1 1 0 0 0 0 0 1 0 1 2 2 2 2 0 0 0 0 0 1 1 0 1 2 0 0 2 2 2 1 1 2 0 1 0 1 1 1 1 1 0 2 0 1 0 0 2 0 0 1 2 0 1 1 1 0 1 1 0 0 0 0 1 0 0 2 0 0 0 1 2 1 0 0 0 0 0 0 2 0 0 1 2 0 2 0 0 0 0 0 0 0 2 0 1 0 1 1 1 0 2 2 1 0 0 0 0 2 0 0 1 1 0 0 0 1 0 2 2 0 0 2 0 0 1 2 1 0 0 0 0 0 0 0
131 0 0 2 0 0 1 0 0 2 1 1 0 1 1 0 0 0 1 2 2 0 0 0 2 0 0 0 2 2 1 0 1 1 0 0 2 1 0 1 1 0 0 0 0 1 0 0 1 1 1 1 1 1 0 1 1 0 1 2 0 1 1 1 0 0 0 1 0 0 0 0 1 1 0 1 1 0 2 0 1 2 0 2 2 0 0 1 1 1 0 0 2 0 0 0 0 1 1 1 1 2 1 0 1 1 2 1 0 2 1 0 1 2 2 2 2 2 0 0 0 0 2 1 1 1 0 1 2 0 0 0 0 2 2 2 0 1 1 0 0 2 0 0 1 1 0 0 0 0 0 1 0 1 0 0 1 0 0 1 0 0 1 1 1 2 0 0 1 2 0 1 1 1 0 0 1 2 1 1 0 2 0 2 1 1 2 1 0 0 0 1 2 0 2 0 2 1 0 0 0 0 1 0 0 2 2 0 1 0 1 1 0 0 1 2 1 0 0 0 2 0 1 2 0 2 2 2 1 2 0 0 1 2 1 0 1 2 2 2 0 0 2 0 0 0 0 0 2 0 0 0 1 0 0 0 0 2 0 0 0 0 0 1 0 0 0 0 2 0 0 1 1 1 0 0 0 0 1 0 0 1 1 2 0 2 2 0 2 2 1 2 1 2 1 1 2 0 0 2 0 0 1 0 0 0 1 0 0 0 0 0 0 0 2 0 0 1 0 0 0 2 0 0 2 0 2 0 1 1 0 0 1 1 0 0 0 0 0 0 1 1 2 2 0 0 1 0 2 0 0 0 1 2 1 0 0 1 0 1 1 1 0 0 0 0 0 0 2 2 2 2 1 1 0 0 0 0 0 1 1 0 1 1 0 1 0 0 0 1 0 2 0 0 2 0 0 0 1 1 1 1 0 1 1 0 1 1 0 0 0 0 0 0 0 1 1 1 0 1 1 1 0 0 2 1 1 0 2 0 2 0 0 0 0 2 0 1 1 1 1 0 0 1 0 1 1 0 1 0 0 1 0 2 1 0 1 1 0 0 2 0 0 1 0 1 1 1 1 1 0 0 1 1 1 1 0 1 0 1 0 2 0 0 0 1 0 1 0 0 1 1 0 2 1 0 0 0 0 1 1 0 1 1 0 0 1 0 0 1 0 2 1 1 1 1 1 2 1 2 0 2 2 1 1 0 0 0 0 1 1 0 0 0 0 0 1 1 0 0 1 1 1 0 1 1 0 1 1 1 0 1 0 1 1 1 1 2 0 1 1 0 0 1 0 0 0 1 2 0 1 1 2 0 0 2 2 0 2 0 2 0 0 0 0 0 0 2 0 1 0 0 0 0 2 0 0 0 0 0 0 2 2 0 0 1 0 0 0 0 1 0 1 1 1 1 0 1 1 0 0 0 0 0 0 1 1 1 0 0 1 1 0 0 0 1 1 0 2 0 1 0 0 1 1 1 0 1 1 0 1 1 2 0 0 0 0 1 2 0 0 0 2 1 1 2 0 2 1 1 0 1 0 0 0 2 2 0 1 1 0 0 1 1 0 0 1 1 0 0 0 1 0 0 0 0 0 0 0 1 1 0 0 0 2 2 0 1 1 0 1 1 0 0 0 1 1 1 1 1 0 0 1 2 0 1 1 0 0 1 0 1 1 2 0 1 2 0 1 1 0 0 0 0 0 1 0 0 0 0 0 0 0 1 0 0 1 1 0 1 0 2 2 0 0 0 2 2 2 2 1 0 0 1 2 1 0 0 1 0 0 1 0 0 2 1 0 1 0 2 1 2 2 2 2 0 0 1 1 0 0 0 0 0 0 1 0 1 0 2 1 1 1 0 0 2 1 2 2 1 1 2 1 2 2 0 0 2 1 0 0 0 1 1 0 2 0 1 1 1 0 1 1 0 1 1 2 0 0 0 1 0 0 0 0 0 0 0 0 0 0 2 0 0 0 1 1 0 1 1 0 0 0 0 0 1 0 2 1 1 2 2 1 0 0 1 0 1 0 0 0 1 0 0 2 2 2 2 0 1 1 2 0 1 1 1 1 1 0 1 1 1 0 0 0 2 0 0 2 0 1 1 1 2 1 1 0 0 0 0 1 0 0 2 0 0 0 1 1 0 0 0 1 2 2 1 0 0 0 1 2 0 1 0 2 0 2 0 0 1 1 0 0 0 1 1 1 0 2 0 0 0 1 1 0 0 1 0 1 0 0 0 0 1 0 1 1 0 0 0 0 0 0 1 0 0 1 0 0 1 2 2
132 1 1 1 0 0 1 1 0 1 1 1 0 0 0 0 0 0 1 2 2 0 0 0 2 0 0 0 1 2 2 0 2 2 0 0 2 1 0 1 0 1 0 1 2 0 2 0 2 0 0 1 0 0 1 1 1 0 1 2 0 2 0 1 0 1 1 0 0 1 1 1 2 2 1 2 1 0 2 1 1 2 1 1 1 0 0 0 2 2 0 0 1 1 0 0 0 2 1 1 0 2 2 0 0 0 2 1 1 1 0 2 1 1 2 2 2 0 0 0 2 0 2 2 0 1 0 1 1 0 0 1 0 0 0 0 1 0 0 0 0 2 0 0 0 1 0 0 0 1 0 0 0 0 1 0 0 2 0 0 0 0 2 0 2 2 1 1 0 1 1 2 1 0 1 0 2 0 0 0 0 0 0 2 2 2 1 1 0 0 0 1 2 1 2 0 1 0 0 0 0 0 1 1 1 0 0 1 1 0 0 2 1 0 1 2 0 0 2 1 1 0 0 1 1 0 2 1 1 1 0 0 1 0 1 1 0 2 2 2 0 0 2 0 0 0 0 0 2 0 0 0 0 0 0 1 1 2 0 0 1 0 0 0 1 0 0 1 2 2 0 1 1 2 0 0 0 0 1 0 0 1 0 0 1 0 0 1 0 2 0 0 0 1 1 0 2 1 0 1 1 1 2 0 0 1 1 0 1 0 1 1 0 1 2 1 1 0 1 0 1 1 1 0 2 0 2 0 1 2 0 2 0 2 1 0 1 1 0 0 0 0 2 0 0 0 1 0 1 0 1 0 0 1 1 1 1 1 1 0 1 1 2 0 2 1 1 2 2 0 0 0 1 1 2 0 1 0 0 1 0 0 0 0 0 0 0 0 0 1 0 0 1 1 1 1 2 0 0 0 0 0 1 2 2 1 0 0 0 0 0 0 1 0 1 2 0 0 1 0 0 1 0 2 0 1 1 0 2 1 2 1 0 0 0 0 0 0 1 1 1 0 0 1 0 0 2 1 2 1 0 1 0 0 0 0 0 1 1 1 1 1 0 0 0 0 0 1 2 1 0 0 1 1 1 1 1 0 0 0 0 2 0 1 1 2 1 2 2 0 0 0 1 0 0 0 0 1 1 1 1 0 0 0 0 0 1 0 1 0 0 1 0 0 1 0 0 2 1 2 1 2 2 1 1 0 0 0 1 1 1 0 1 0 1 0 0 1 2 2 1 1 1 0 2 1 1 2 2 0 0 0 1 1 2 1 1 1 0 0 0 0 0 0 1 0 0 1 1 0 1 1 0 0 1 1 1 2 2 2 2 0 0 0 1 1 0 1 0 1 0 0 2 0 0 2 2 0 0 0 0 2 0 2 0 2 2 0 2 2 2 0 0 0 1 0 0 1 1 0 0 0 0 1 0 0 2 2 0 0 0 1 0 0 0 1 1 2 1 1 1 0 1 2 2 1 1 1 2 0 0 1 1 1 0 0 0 0 1 1 1 1 2 2 2 2 2 2 1 1 0 0 0 0 0 1 1 1 1 1 2 0 2 2 0 2 2 2 1 1 1 0 1 2 0 1 0 1 0 2 0 2 0 0 2 2 1 1 1 0 1 1 0 0 0 1 1 2 1 1 0 0 0 2 0 0 1 1 1 0 1 2 1 1 0 1 1 0 1 1 0 0 0 0 1 0 0 0 1 0 0 1 1 0 0 0 0 0 1 0 0 1 2 1 0 0 2 2 1 1 0 0 2 2 2 0 0 0 2 0 1 1 2 2 2 2 1 1 1 2 1 1 1 1 1 0 1 1 0 0 0 0 0 0 1 1 0 2 0 2 0 0 1 1 1 2 0 1 2 0 2 1 2 2 2 0 0 2 0 0 1 0 2 0 0 0 0 1 1 0 0 0 2 0 1 1 2 0 0 0 1 0 1 0 0 1 0 0 0 0 1 2 1 0 0 0 1 0 1 1 1 0 1 0 0 2 0 1 1 1 1 1 1 0 0 1 1 0 0 1 0 2 1 1 0 0 0 2 0 0 0 2 1 1 1 0 1 0 0 2 0 0 1 1 1 0 0 1 2 1 0 1 2 1 0 1 1 2 1 1 2 0 0 1 1 0 0 0 1 1 0 0 2 1 1 0 0 2 0 1 2 0 2 0 1 0 1 1 1 1 1 0 2 0 1 1 1 1 1 0 0 0 0 0 0 1 1 0 1 1 0 0 0 0 0 0 0 0 0 1 0 0 0 1 0 0 1 0 0 0 0 0
133 1 0 2 0 0 2 1 0 1 1 1 0 1 1 0 0 1 0 2 1 1 0 0 2 0 0 0 2 2 2 1 1 1 2 2 2 1 0 0 0 0 0 1 1 1 0 0 2 0 0 0 0 2 0 2 0 0 0 2 0 2 0 2 1 1 1 1 0 0 0 1 1 2 1 2 1 0 2 0 2 2 1 0 1 0 0 0 2 2 0 1 1 0 1 0 0 2 2 2 1 2 1 0 1 1 2 1 1 1 0 0 0 1 1 0 1 0 0 0 2 0 2 1 1 1 1 0 2 0 1 0 1 2 1 0 1 0 0 1 1 1 0 0 1 1 1 0 0 1 0 0 0 0 0 0 1 0 0 0 1 0 1 2 1 1 0 1 0 1 2 0 0 2 0 0 1 1 1 0 0 1 0 1 1 1 0 2 1 0 0 0 1 1 1 0 1 0 0 1 1 1 0 1 1 1 1 1 1 0 0 0 1 0 1 2 2 0 2 0 2 2 0 1 1 1 2 1 0 1 0 0 0 1 1 2 0 2 2 1 0 0 1 0 0 0 0 0 2 0 0 0 0 1 1 0 1 0 0 0 0 0 0 1 0 0 0 1 2 2 0 2 1 2 0 1 0 1 2 0 0 2 0 0 1 0 0 1 1 2 1 2 0 2 2 0 2 0 0 2 0 0 2 1 0 0 0 1 0 0 0 1 0 2 1 0 2 1 0 1 0 1 0 0 0 0 0 0 0 0 0 2 1 1 0 0 0 1 0 0 1 0 2 1 0 0 0 1 1 1 1 0 0 1 0 1 1 0 0 2 2 2 1 1 1 2 0 0 2 2 2 2 1 1 1 0 2 0 0 1 0 2 1 1 0 1 0 0 0 0 0 0 1 1 2 2 2 1 0 0 1 1 1 2 2 1 0 2 1 0 0 1 0 0 0 1 1 0 0 0 0 2 0 1 0 0 1 0 0 0 0 0 0 0 0 0 0 0 0 0 2 0 1 1 0 2 2 0 2 1 0 0 0 2 0 0 0 1 0 1 1 1 1 0 0 1 1 0 2 0 0 0 2 2 1 0 1 2 0 0 1 1 0 0 0 1 0 1 1 0 0 0 0 1 0 0 0 1 1 0 0 0 2 2 0 0 2 1 0 1 0 1 0 1 1 0 0 2 1 2 0 2 0 0 0 1 1 0 1 1 1 0 0 0 0 0 0 0 0 0 0 2 1 0 1 1 0 1 1 1 1 0 0 2 0 1 0 1 2 0 0 2 0 0 1 0 0 0 0 0 0 0 1 0 0 1 1 1 1 2 1 0 0 0 2 0 1 2 1 2 0 0 1 0 0 0 0 0 0 0 0 1 1 2 0 2 1 0 1 1 1 0 0 1 0 1 0 0 0 0 0 0 1 1 0 1 0 0 0 0 0 1 1 1 1 0 1 1 1 1 1 1 1 2 2 1 1 0 1 1 1 2 1 1 0 0 0 1 2 0 0 0 2 0 0 2 0 2 1 0 1 1 0 0 0 1 1 0 0 0 2 0 2 2 1 0 1 0 0 2 0 0 0 1 1 0 0 0 0 1 0 0 1 2 0 2 1 1 2 0 1 1 0 0 0 1 0 2 0 0 0 0 1 1 0 1 1 1 1 0 0 1 0 1 0 0 1 0 0 1 1 1 1 1 1 1 0 0 0 0 0 0 0 0 0 0 2 0 1 0 0 0 2 0 1 0 2 2 2 2 0 0 0 1 0 0 0 0 0 2 0 2 1 1 1 2 0 2 2 2 0 0 2 1 1 0 0 0 0 0 0 1 0 0 0 0 2 0 0 2 1 1 0 2 2 2 0 1 1 0 1 1 0 2 2 0 0 1 1 0 1 1 1 0 0 2 0 0 2 1 1 0 1 0 0 0 0 0 0 0 1 0 2 0 1 0 2 0 0 0 1 2 0 0 0 2 2 0 2 1 1 0 1 0 0 2 0 1 1 2 2 2 0 0 0 0 0 0 1 0 1 2 0 0 2 1 1 1 0 0 0 1 0 1 1 1 1 1 0 1 0 1 0 0 0 2 0 1 2 0 0 2 1 2 1 1 0 2 0 0 2 0 0 2 0 0 0 1 2 1 0 0 2 2 2 0 0 1 1 1 2 0 2 1 0 1 1 1 0 0 1 1 1 0 2 1 1 0 1 1 1 0 1 1 0 0 2 0 1 1 0 0 0 1 0 0 0 0 0 1 0 0 1 2 1 0 0 1 1 1 1 2
134 1 1 2 1 0 1 1 0 1 1 0 1 1 1 0 0 0 2 2 2 0 0 0 2 0 1 0 2 2 2 0 2 1 2 0 2 1 0 2 1 1 1 1 2 1 1 0 2 0 0 2 0 2 0 1 0 0 1 0 0 2 0 1 1 0 1 0 1 1 0 0 2 2 1 2 1 0 1 0 2 2 2 0 0 0 0 0 2 2 0 1 2 0 0 0 0 0 0 0 0 2 0 0 0 0 2 2 0 2 0 0 1 1 1 1 1 0 0 0 2 0 1 0 1 0 1 1 2 1 2 0 0 0 0 0 0 1 1 0 0 2 0 0 2 1 0 0 0 0 0 1 0 0 0 0 0 0 0 0 0 0 2 0 1 2 0 1 0 2 1 1 0 1 1 0 2 1 0 1 0 1 0 2 2 2 1 0 0 0 1 0 2 0 2 0 2 0 0 0 0 0 0 2 1 1 2 1 2 0 1 2 1 1 1 2 0 1 0 0 2 2 0 2 0 0 0 2 0 2 0 1 0 2 0 0 2 2 2 1 0 0 1 0 0 0 0 0 2 0 0 0 2 0 0 0 2 2 0 0 0 0 0 0 0 0 0 1 2 1 1 1 2 2 0 0 0 0 1 0 1 1 2 2 0 2 2 1 1 2 1 0 0 2 2 0 1 2 0 1 1 0 2 1 1 0 0 0 1 0 1 1 0 2 0 0 0 0 0 2 0 0 0 0 1 0 2 0 2 2 0 2 0 2 0 0 0 2 0 0 0 0 2 0 0 0 0 0 1 0 0 0 0 1 1 1 1 1 1 1 2 2 1 0 1 1 0 1 2 1 1 1 1 1 0 0 2 0 0 1 1 1 1 2 0 0 0 1 1 0 0 1 0 1 2 1 1 0 1 1 1 1 0 2 2 1 2 1 0 0 0 0 0 1 1 2 1 1 0 0 0 1 0 2 1 1 1 0 2 1 2 0 0 1 1 0 0 1 0 0 2 0 1 1 1 2 2 0 1 2 0 0 0 2 2 1 1 1 1 0 1 0 1 0 0 1 1 0 2 0 0 0 1 1 0 0 0 1 0 0 1 2 0 0 1 1 1 1 1 0 1 1 0 1 0 0 0 0 0 0 2 2 2 1 0 0 1 1 0 2 0 1 0 1 1 0 0 1 1 2 1 2 0 0 0 0 0 0 1 1 1 0 0 0 0 0 1 0 2 2 1 2 1 1 2 0 0 1 1 2 1 0 1 1 2 1 1 1 0 0 0 0 0 0 0 1 1 0 0 0 0 1 2 0 0 2 2 0 0 2 1 0 0 0 1 0 1 0 0 0 0 0 0 0 0 0 0 0 0 0 0 1 0 1 0 1 0 0 0 0 1 0 1 1 1 1 0 1 1 0 0 0 0 0 1 0 2 0 0 0 2 0 0 0 0 0 1 1 2 0 1 1 1 1 1 1 1 0 1 0 0 2 2 0 0 0 0 1 1 1 1 0 2 1 1 1 0 1 2 1 0 1 0 0 1 1 1 1 1 1 2 0 1 0 0 1 0 1 0 1 0 1 1 0 0 1 0 0 0 1 0 1 0 0 2 2 0 2 2 0 1 1 0 0 0 0 1 1 0 0 0 0 0 2 1 1 1 1 0 0 0 1 0 2 0 0 1 0 0 0 0 0 0 0 1 0 0 0 1 0 0 1 1 0 0 0 2 0 0 0 0 2 2 0 1 0 2 2 1 1 1 0 1 1 1 0 0 0 2 0 0 1 0 0 1 1 0 2 1 2 0 1 2 2 1 1 0 0 0 0 0 1 0 0 0 0 2 1 0 1 0 0 0 2 2 2 0 2 2 1 1 2 2 2 2 0 0 1 1 0 1 1 2 0 0 2 0 1 1 1 0 1 1 0 0 1 1 0 1 0 1 1 0 0 0 0 0 0 0 0 0 2 1 0 0 1 0 0 1 1 0 0 0 0 0 2 0 1 0 0 1 1 0 0 0 0 0 1 0 0 1 1 0 0 2 1 2 2 0 0 0 2 0 1 1 1 1 0 0 2 0 1 0 0 1 1 0 2 2 2 0 0 2 1 0 0 2 1 0 1 2 0 0 2 0 0 0 0 0 0 0 0 2 1 1 0 2 0 1 0 2 0 0 0 2 0 2 0 0 0 1 1 1 0 0 1 2 0 1 0 0 0 0 0 0 1 1 1 1 1 1 1 0 2 0 0 0 0 0 2 0 0 0 2 0 1 0 0 0 0 1 1
135 0 0 2 0 0 1 1 0 2 0 0 0 2 1 0 0 0 0 2 2 0 0 1 1 0 0 0 1 2 2 0 1 1 0 0 2 1 1 0 0 0 2 0 2 0 0 0 2 0 0 0 0 0 0 1 0 0 1 1 1 1 0 2 0 0 1 1 0 1 0 0 0 2 0 2 2 0 2 0 2 2 0 1 1 0 0 1 1 1 0 0 1 0 0 0 0 1 1 1 1 2 1 0 2 1 2 2 0 2 0 1 0 2 2 1 1 0 2 0 0 0 1 1 0 0 0 1 1 0 0 0 0 0 0 0 1 0 0 2 0 2 1 0 1 2 1 1 1 1 0 0 0 1 0 0 2 1 1 0 0 0 2 0 1 2 1 2 0 2 1 0 1 2 1 1 1 1 0 1 0 1 1 1 1 0 1 1 1 0 0 0 2 1 2 0 2 0 0 0 0 0 1 1 1 1 1 1 0 0 0 1 0 1 0 2 0 0 2 0 2 2 0 1 1 0 1 2 2 0 0 0 1 1 1 1 1 1 2 1 0 0 1 0 0 0 0 0 2 0 0 0 2 0 0 0 0 2 1 1 0 1 0 2 1 0 0 1 2 1 0 1 1 1 0 0 0 0 1 0 0 2 0 0 0 0 0 0 0 1 0 0 1 2 1 1 2 0 0 0 0 0 2 1 1 0 1 0 0 0 0 1 0 0 2 0 0 1 0 0 0 1 1 1 1 0 1 0 1 1 0 1 0 0 0 0 0 0 0 0 0 0 2 1 1 0 0 1 0 1 0 0 0 2 2 0 1 0 0 2 2 2 1 1 1 0 0 0 1 1 1 1 0 0 0 0 1 0 0 1 1 1 1 2 0 0 0 0 0 1 0 0 1 0 2 2 2 1 0 0 0 0 0 0 0 0 2 0 0 1 0 1 0 1 1 1 0 0 0 0 0 1 1 0 0 1 0 0 1 0 1 0 0 0 0 1 0 0 1 1 2 0 0 2 0 1 1 0 2 1 0 1 0 2 2 2 0 1 0 1 1 1 1 0 0 1 1 0 2 0 0 0 2 2 1 1 0 2 0 2 1 2 1 0 1 0 0 2 0 0 0 0 0 2 1 0 0 0 1 1 2 2 2 1 0 1 1 0 0 2 0 1 0 0 0 1 1 1 0 1 1 1 0 0 0 1 0 1 0 2 0 1 1 1 0 0 0 0 2 2 1 2 1 0 1 0 0 2 2 0 0 0 0 2 0 0 0 1 1 0 0 0 2 0 0 2 1 1 0 0 0 1 1 0 0 1 1 1 1 2 1 0 0 0 0 0 0 1 1 1 0 0 0 0 0 0 1 0 1 1 0 2 1 1 0 1 1 0 0 0 0 0 0 0 2 0 1 1 1 0 0 0 0 0 0 0 2 1 0 0 0 2 1 0 0 0 1 2 2 0 1 0 1 2 2 1 1 0 1 0 2 1 1 1 1 1 0 1 1 0 0 0 0 0 1 1 0 1 2 0 0 2 0 0 1 1 1 0 1 1 1 0 0 0 0 0 0 2 1 1 0 1 0 1 2 0 0 0 0 2 0 2 1 2 0 2 1 2 2 0 1 0 0 1 0 0 1 1 2 1 1 0 0 2 0 0 0 0 0 0 0 1 1 1 0 1 1 0 1 1 0 0 1 1 2 0 0 0 1 0 0 1 0 0 0 0 1 0 0 0 0 1 2 0 0 0 2 0 1 1 1 0 0 1 0 1 0 0 0 0 0 0 0 0 2 0 0 2 0 2 0 2 1 1 1 0 1 1 0 0 1 2 0 0 0 0 1 1 0 2 0 0 0 2 2 2 0 1 2 0 1 1 2 2 2 0 0 2 1 0 1 1 2 0 0 2 1 1 1 0 1 1 2 0 0 0 0 0 0 0 2 0 1 0 1 0 2 1 0 0 0 1 0 0 0 0 1 0 1 0 1 0 0 1 0 1 0 1 1 2 2 2 0 0 0 0 0 0 0 0 0 1 0 0 1 1 1 1 0 0 0 2 0 2 0 0 2 0 1 1 1 2 0 0 0 2 0 0 2 2 0 0 2 1 1 0 0 1 0 0 2 1 0 1 1 0 0 1 2 1 0 0 2 1 1 1 1 0 1 0 1 0 2 1 1 0 2 1 0 0 1 1 0 2 2 1 1 0 2 0 0 0 0 0 0 1 1 0 0 0 0 0 0 0 0 0 0 0 0 0 0 0 0 2 2 0 0 0 0 1 1 1
136 0 1 2 0 0 0 2 0 1 0 0 0 1 0 0 0 0 1 2 2 0 0 0 2 0 0 0 2 2 2 2 1 1 1 0 0 1 1 0 0 0 0 0 0 0 0 0 1 1 0 1 2 2 0 0 1 0 0 2 0 0 0 1 1 0 1 0 0 1 0 1 2 2 2 2 0 0 2 0 0 1 1 0 1 0 0 0 1 2 0 0 1 1 0 0 0 2 0 1 1 1 1 0 1 1 2 2 0 2 1 1 0 2 2 2 2 0 0 0 2 1 2 1 1 1 1 1 1 0 1 0 0 0 0 0 0 0 0 1 1 2 0 0 1 1 1 0 0 0 0 0 0 0 0 0 2 0 1 0 1 1 1 1 1 1 0 1 0 1 0 1 2 1 0 0 1 1 0 1 0 1 1 1 1 0 1 2 1 0 0 0 2 1 2 0 2 1 0 1 1 1 0 2 2 1 1 0 1 0 1 1 2 0 2 2 1 0 1 1 1 0 0 1 1 0 1 1 0 1 0 0 0 0 2 0 0 2 2 1 0 0 1 0 0 0 0 0 1 0 0 0 2 0 0 0 1 1 0 0 0 0 0 0 0 0 0 0 2 1 1 0 2 2 1 1 0 1 2 0 1 1 1 1 1 1 2 0 1 2 1 1 0 2 2 0 1 1 0 1 0 0 2 1 1 0 0 0 0 0 0 2 0 1 2 1 0 0 0 0 1 1 0 0 1 0 1 0 0 2 0 2 0 1 0 0 0 0 0 0 0 0 0 2 0 0 2 1 1 1 1 1 0 2 2 0 2 0 0 2 2 2 1 0 0 1 0 0 2 2 2 2 0 0 0 0 1 0 0 1 1 1 0 0 0 0 0 1 1 1 0 0 0 1 2 0 1 0 0 0 0 0 2 2 1 1 0 0 0 0 1 0 0 1 1 2 0 0 0 0 0 1 0 0 1 1 1 1 2 0 1 1 0 1 0 0 0 1 0 0 2 0 0 1 0 1 1 0 1 2 0 0 0 1 1 1 0 2 0 2 0 2 1 0 0 0 0 1 2 0 2 1 2 2 1 0 1 1 1 0 1 1 0 0 1 2 1 1 1 1 1 0 0 2 1 0 1 0 1 0 0 0 2 1 0 1 1 0 0 1 1 1 0 2 2 0 0 2 0 1 0 2 1 2 2 0 0 0 1 1 1 1 0 0 0 0 1 1 0 0 0 1 1 1 0 1 0 0 0 2 2 0 0 2 0 2 0 0 0 0 0 0 1 0 1 1 1 0 0 0 0 1 1 0 0 1 1 0 1 1 1 0 0 0 2 0 0 1 0 1 0 0 0 0 2 0 0 0 1 1 0 2 0 1 0 1 1 0 1 1 0 0 0 0 1 0 0 0 0 0 0 0 0 0 0 1 1 1 0 0 0 1 0 0 0 2 0 0 2 0 0 1 0 0 0 0 0 0 2 0 0 1 1 1 1 1 0 1 0 1 1 1 1 1 1 2 0 1 1 0 1 1 1 0 0 2 1 0 0 0 1 1 2 2 1 1 1 1 0 1 0 1 1 1 1 1 0 0 0 1 0 1 0 1 1 2 0 1 1 0 2 2 0 0 0 0 0 2 1 1 0 0 0 2 0 0 0 2 2 0 0 0 0 2 0 0 0 0 1 1 0 0 0 0 0 0 0 0 0 0 0 0 0 0 0 0 0 1 0 1 1 2 0 0 0 1 2 1 0 0 0 0 0 1 0 1 1 0 0 2 0 2 2 2 2 2 1 2 1 2 0 1 2 2 1 0 0 0 0 0 0 1 0 0 1 0 2 0 0 1 0 0 1 0 0 2 1 1 2 0 1 2 2 2 2 0 0 2 1 0 0 0 1 0 0 2 0 1 2 1 0 0 0 0 0 0 0 0 0 0 1 0 1 0 0 0 0 0 0 0 0 2 0 1 0 0 0 0 2 1 1 0 0 0 0 2 0 0 0 0 1 2 0 0 0 2 2 0 0 1 1 2 0 0 2 2 2 2 0 1 0 2 1 1 2 2 0 1 0 2 0 0 0 0 1 1 0 1 2 2 0 0 2 0 0 0 0 1 0 0 2 0 1 2 0 0 0 1 1 0 0 0 1 1 0 1 2 0 2 1 2 0 1 0 2 0 2 0 0 1 0 1 0 0 0 2 2 0 0 0 0 0 0 0 0 0 2 0 2 0 0 0 0 0 0 0 0 0 0 2 0 0 0 2 0 1 0 0 1 0 0 0
137 1 1 2 0 0 0 1 0 1 0 1 1 1 1 0 0 0 0 1 2 0 0 0 2 0 0 0 2 2 2 1 1 1 0 0 2 1 0 0 0 0 0 1 1 1 2 0 2 0 0 0 1 1 0 2 0 0 0 0 1 1 0 0 0 0 0 1 0 0 0 1 1 2 0 2 2 1 2 2 0 2 1 0 0 0 1 0 2 2 0 0 0 0 0 0 0 1 1 1 1 1 2 0 0 0 2 2 0 2 0 0 1 1 1 1 1 0 0 0 2 0 2 0 2 0 2 1 1 1 0 0 0 0 0 0 1 0 0 2 1 1 0 1 0 0 0 0 0 0 0 0 0 0 0 0 0 0 0 0 1 1 1 0 0 2 0 0 0 0 0 0 2 0 0 0 1 2 2 0 0 2 0 2 1 1 2 1 0 0 0 0 1 0 2 0 1 0 0 0 0 1 1 1 1 0 0 1 1 0 0 1 1 0 1 2 1 0 1 1 1 0 0 1 1 0 2 0 0 0 0 1 0 0 1 0 0 2 2 2 0 0 1 1 0 0 0 0 2 0 0 0 2 0 0 0 0 2 1 0 0 0 0 2 2 0 0 0 2 2 1 1 0 0 1 0 0 0 1 0 0 1 1 1 0 1 1 1 1 2 1 2 1 2 1 1 2 0 0 2 1 1 2 1 1 0 0 1 1 0 1 1 0 1 1 0 0 1 0 0 0 1 2 1 2 0 1 0 1 1 0 2 0 1 0 0 0 1 0 0 1 1 1 1 0 0 1 0 1 2 1 1 0 1 1 1 1 2 0 1 1 1 2 0 1 0 0 0 1 1 1 1 0 0 0 0 1 1 1 2 1 1 0 0 0 0 0 0 0 1 0 0 0 0 2 0 0 1 0 0 0 0 1 2 1 0 0 0 1 0 0 1 0 1 1 2 0 0 0 0 0 1 1 1 0 1 1 0 1 0 1 0 1 1 1 1 0 0 0 0 1 1 1 1 1 2 2 0 1 2 0 0 0 2 2 0 2 1 0 1 1 1 0 1 0 2 2 2 2 1 0 0 2 2 1 0 1 1 0 1 1 2 0 0 1 1 1 2 1 0 0 0 1 2 2 0 0 1 1 1 1 1 2 2 0 0 1 0 0 1 0 1 0 2 2 0 1 2 0 1 0 2 0 0 0 2 2 0 1 1 1 0 1 0 1 0 1 1 1 1 0 0 1 1 1 0 0 1 1 2 1 0 0 2 1 0 0 0 0 0 0 0 0 0 1 0 0 1 0 0 0 1 1 0 0 1 1 1 2 1 2 0 0 0 2 1 1 1 0 1 0 0 1 1 1 0 0 2 2 0 1 0 0 0 0 2 1 0 2 2 0 0 0 0 2 1 0 0 0 0 0 0 0 0 0 1 1 2 0 0 1 1 0 0 0 0 0 2 1 1 1 0 0 0 1 1 1 0 2 0 0 2 1 1 1 1 0 0 0 0 0 0 1 1 1 2 1 1 2 0 0 2 0 0 1 2 2 0 0 0 1 0 2 2 0 1 1 1 1 1 0 0 2 2 0 1 0 0 0 2 1 1 0 1 0 1 0 2 2 0 0 0 0 0 0 0 1 1 0 0 0 0 0 2 0 1 1 0 0 0 0 0 1 0 0 0 0 1 0 1 0 0 1 1 1 0 0 1 0 0 0 0 0 1 0 0 0 0 2 0 0 0 2 0 0 0 2 2 2 2 1 0 2 1 1 0 0 0 1 1 1 2 0 0 1 1 0 2 1 2 0 1 2 1 0 1 0 1 0 0 2 1 0 0 0 1 0 1 0 2 0 0 1 1 0 1 0 2 2 1 0 1 2 2 2 0 0 1 1 0 1 1 2 1 0 1 0 1 2 0 2 1 0 0 0 0 0 0 2 0 0 0 2 0 2 0 2 0 1 1 1 2 0 0 0 1 2 0 2 1 0 0 0 0 0 1 0 0 2 2 2 2 0 0 0 0 0 0 0 0 1 1 0 1 1 1 1 1 0 0 1 2 0 2 0 1 1 0 0 1 0 1 1 1 1 1 0 2 2 1 0 1 2 1 0 0 1 1 0 0 2 1 1 1 1 0 1 0 0 0 0 1 0 1 1 1 2 2 0 1 2 0 2 0 0 0 0 0 0 0 2 0 1 0 0 2 1 0 0 0 0 0 1 1 0 1 0 0 1 0 0 0 0 2 0 2 1 0 1 2 1 0 0 2 0 0 0 0 1 1 0 1
138 1 1 1 0 0 1 0 0 2 1 0 0 1 1 0 0 0 0 2 2 0 0 1 1 1 1 0 2 2 2 1 2 2 0 0 2 2 0 0 0 0 1 0 2 1 1 0 2 0 0 0 0 1 0 2 0 0 1 2 0 1 0 1 0 0 0 1 0 1 1 1 1 2 1 2 1 0 1 0 1 2 0 0 1 0 0 0 2 2 0 0 1 0 0 0 0 1 1 1 1 1 1 0 0 0 2 0 2 0 0 2 0 0 0 1 1 0 0 0 2 0 1 1 0 1 0 2 2 0 0 0 0 1 1 0 0 0 0 0 0 2 0 0 1 2 0 0 0 0 0 0 1 1 0 0 1 2 0 1 0 0 1 1 0 1 0 0 1 1 0 1 0 2 1 0 2 1 0 1 0 1 0 2 2 2 1 0 0 0 0 0 2 2 2 1 1 0 0 0 0 1 0 2 2 0 0 0 1 0 1 0 2 0 2 2 2 0 1 0 2 1 1 2 0 2 2 2 2 0 0 0 0 0 1 0 0 2 2 1 0 0 2 1 0 0 0 0 2 0 0 0 0 0 0 0 1 2 1 0 0 0 0 0 0 0 0 1 1 0 0 2 1 1 1 1 0 2 2 0 1 1 1 1 0 1 0 0 1 2 1 1 2 2 2 2 2 0 0 1 0 0 2 1 0 0 0 1 2 0 2 1 0 1 1 0 0 1 0 1 0 1 0 1 0 0 0 0 0 0 0 0 0 2 0 1 0 1 0 0 1 1 2 2 0 0 0 0 0 1 0 0 0 1 0 1 1 2 0 1 1 1 2 0 2 0 1 1 2 1 1 1 1 0 0 1 0 1 1 2 1 0 1 1 0 1 0 1 1 0 1 2 1 0 2 2 2 0 1 1 1 1 0 1 1 1 1 0 1 0 0 2 0 1 2 2 0 0 0 0 0 2 1 1 0 1 2 1 1 1 1 1 1 1 1 2 0 1 0 0 2 0 0 0 1 2 1 0 1 2 0 0 0 1 1 1 0 2 1 2 1 1 1 0 0 0 0 1 2 1 0 0 2 2 1 0 1 2 0 1 0 1 0 0 0 1 0 1 1 0 1 1 2 1 0 0 0 0 2 0 0 0 2 0 0 0 2 2 0 0 0 2 0 1 1 0 0 2 0 0 0 2 0 1 1 1 1 0 0 1 0 0 2 2 1 0 1 0 2 2 0 1 1 0 2 0 0 1 1 1 1 0 0 2 1 1 0 0 1 1 1 0 2 0 0 1 1 0 0 0 0 2 0 0 0 0 1 1 1 2 2 0 1 0 0 1 0 1 1 1 1 0 0 0 0 0 0 1 1 0 2 1 0 0 0 1 0 1 1 1 0 0 0 1 2 1 0 0 0 0 0 0 0 1 0 1 1 1 0 0 0 0 0 0 1 0 0 0 2 0 1 1 0 2 2 2 2 0 1 0 0 2 0 2 2 1 0 1 1 1 1 1 1 1 1 1 1 1 1 1 0 1 1 0 0 2 1 0 0 0 1 0 2 1 0 1 0 1 0 1 0 1 0 2 1 1 0 1 0 1 0 1 0 1 0 1 1 2 2 0 0 0 0 2 0 0 1 2 0 0 0 0 0 2 0 0 0 2 2 0 1 1 0 2 0 0 0 0 0 2 1 1 0 0 1 0 1 1 1 0 0 1 0 0 0 0 0 0 0 0 0 1 2 0 0 0 2 1 0 0 0 0 1 1 1 0 0 0 2 0 0 0 1 1 2 2 1 2 1 2 0 1 2 1 1 0 0 1 0 0 1 2 0 0 0 0 0 0 0 1 0 0 1 1 1 1 1 1 2 0 0 0 0 2 2 0 0 1 0 1 0 0 2 0 0 1 1 0 0 0 0 0 1 0 0 1 1 0 0 0 2 0 1 1 0 1 1 1 1 1 1 2 0 0 0 0 1 0 0 2 0 0 0 0 0 2 0 0 1 1 2 2 1 0 0 0 0 1 1 0 1 2 0 0 2 1 1 2 0 1 0 1 0 0 2 2 0 1 1 1 1 0 1 1 1 0 0 1 2 1 1 0 2 2 2 2 0 1 1 1 2 1 2 2 0 0 1 2 2 0 0 0 1 1 1 1 1 0 1 0 2 0 2 1 0 0 2 1 0 0 1 0 1 1 2 0 0 0 0 0 0 0 0 0 0 1 1 0 1 0 0 0 0 2 0 2 1 0 0 1 0 0 0 1 1 0 0 0 0 0 0 0
139 1 2 0 0 1 1 2 0 0 0 0 0 1 1 0 0 0 0 0 0 0 0 0 2 0 0 0 2 2 2 1 1 1 1 1 1 1 0 1 1 0 0 0 1 1 1 0 2 0 0 0 0 0 0 2 0 0 0 1 0 1 0 1 0 0 0 1 0 0 0 1 2 2 0 2 1 0 1 0 1 2 0 1 2 0 0 0 1 2 0 0 1 0 0 0 0 2 0 1 0 1 0 0 1 1 2 1 1 1 0 1 0 2 2 0 2 0 1 0 1 0 2 0 2 0 1 0 0 0 0 0 0 2 1 1 1 0 0 2 0 2 0 0 0 1 1 0 0 0 1 0 0 1 1 0 1 0 0 0 0 0 1 1 1 2 0 0 0 0 0 1 2 1 0 0 1 1 0 1 0 1 0 2 2 2 1 2 0 0 0 0 2 0 2 0 1 0 0 0 0 1 0 2 0 0 2 2 1 0 1 1 0 2 1 2 1 0 2 1 1 1 1 1 1 1 2 1 0 0 1 1 0 0 1 0 0 2 2 2 0 0 1 0 0 0 0 0 2 0 0 0 1 0 0 0 1 0 0 0 1 0 0 1 1 0 0 2 1 1 0 2 0 2 0 2 1 1 1 0 1 0 1 1 0 2 1 1 1 2 1 2 0 1 1 0 1 0 0 1 1 0 2 0 0 0 1 0 1 0 0 1 0 2 1 2 0 0 1 1 1 1 1 0 0 0 1 0 0 0 0 1 0 2 0 0 0 2 0 1 1 1 0 2 1 0 0 0 0 1 0 0 1 2 1 0 1 1 0 2 2 2 0 0 0 0 0 2 2 0 0 0 1 0 1 1 1 1 1 2 1 0 1 1 0 1 0 0 0 1 0 1 1 1 2 2 2 0 1 0 0 1 1 2 2 1 0 0 0 0 1 0 0 1 1 1 0 0 0 0 0 1 0 0 0 1 1 0 0 0 0 0 0 0 0 1 0 1 1 0 1 0 1 0 1 2 1 0 2 1 0 1 0 1 1 1 0 1 0 1 2 1 0 1 0 1 1 0 2 1 0 0 2 2 2 2 0 2 1 0 1 1 0 1 1 1 1 1 0 0 1 1 0 1 0 0 1 0 0 0 2 1 2 2 0 0 1 2 0 1 0 1 0 1 1 1 1 2 1 1 0 1 0 0 1 1 1 0 2 0 2 0 1 1 1 1 0 1 1 1 1 0 1 0 1 1 0 1 1 2 2 0 0 1 1 1 1 0 0 1 1 0 1 0 1 1 1 0 0 0 0 0 0 0 1 0 1 1 1 1 1 0 0 0 2 0 0 2 1 2 0 0 0 0 0 0 0 0 0 0 1 1 0 1 0 2 0 0 1 1 0 0 0 1 0 1 1 1 1 0 0 0 0 1 0 0 2 1 0 0 0 1 0 0 0 2 0 0 2 0 1 1 1 1 2 1 1 0 1 0 0 1 0 2 1 1 0 1 2 0 0 0 2 1 1 2 0 1 1 0 1 2 1 1 0 2 1 0 1 1 1 1 1 1 0 0 1 0 0 2 0 1 0 2 1 1 0 1 0 2 0 1 0 0 1 1 1 1 2 0 0 0 0 2 0 2 1 1 0 0 0 1 0 1 1 0 0 1 1 0 1 1 0 2 0 0 1 0 2 2 0 0 1 1 2 0 1 1 1 0 0 1 1 0 1 1 0 0 0 0 0 0 0 0 0 1 1 2 1 1 0 1 0 0 0 0 0 0 1 1 0 1 2 2 2 2 2 1 1 2 1 1 2 2 2 0 1 1 0 0 1 1 0 0 2 0 0 0 0 2 0 0 0 2 2 2 0 2 2 0 1 2 1 1 1 0 0 1 1 0 0 0 2 0 0 2 0 2 1 0 0 0 2 0 1 0 1 0 0 0 2 0 1 1 0 1 0 1 0 0 0 1 1 0 0 2 2 0 1 1 0 0 0 0 0 2 0 0 1 1 2 2 0 0 0 1 1 0 0 0 0 2 0 0 2 2 2 2 0 0 0 2 0 1 1 2 0 0 0 2 0 1 0 0 0 1 0 1 1 1 0 0 2 1 2 1 1 1 0 0 2 0 0 1 1 0 0 1 2 1 0 0 1 2 1 1 1 0 1 1 2 0 2 0 0 0 0 2 0 0 2 0 1 0 0 2 1 0 0 1 0 0 0 0 0 1 1 0 1 0 0 0 0 2 0 1 1 0 1 1 1 1 0 1 0 1 0 0 0 1 0 2
140 1 1 0 1 0 1 0 0 2 0 0 0 1 1 0 0 0 0 2 2 0 0 1 1 1 1 0 2 2 1 1 0 0 0 0 1 2 0 0 0 0 0 1 1 1 1 0 1 1 1 1 0 1 1 0 1 0 1 1 1 1 0 0 0 0 0 1 0 0 0 1 1 1 0 1 1 0 1 1 1 2 0 2 2 0 0 0 2 2 0 1 2 0 0 0 0 1 1 1 1 2 1 0 0 0 2 1 1 1 0 2 1 2 2 1 2 0 1 0 1 0 1 1 0 0 0 1 2 2 1 1 0 0 0 0 0 0 0 2 0 2 1 0 1 1 0 0 0 0 0 0 0 0 0 0 1 0 0 0 1 1 0 2 1 2 1 0 0 1 0 0 0 1 0 0 2 1 0 1 0 1 0 1 1 1 1 1 1 1 1 1 2 2 2 1 1 1 0 1 1 1 0 2 1 1 1 1 1 0 1 2 0 1 1 2 0 1 0 0 2 1 0 1 1 0 1 1 0 1 0 0 1 1 1 0 0 2 2 1 0 1 2 0 0 0 0 0 1 0 0 0 1 0 0 0 1 2 1 1 0 1 0 2 2 0 1 0 2 0 0 2 0 2 0 0 0 0 1 0 0 1 0 0 0 1 1 2 0 2 1 0 1 2 1 2 1 1 0 2 1 0 2 0 0 0 0 0 2 0 2 0 0 1 2 0 1 0 0 0 2 2 1 0 0 0 0 0 0 1 0 1 0 1 0 0 0 1 0 1 2 1 2 2 1 0 1 0 0 2 0 0 0 0 0 2 0 1 0 1 1 1 1 1 1 0 1 2 2 0 0 0 0 0 1 0 0 0 0 2 0 0 0 0 0 1 0 0 0 2 0 1 1 0 1 1 2 0 0 0 0 0 1 2 2 1 0 1 0 0 0 0 0 0 0 1 1 0 1 0 0 1 1 0 1 2 1 0 1 1 1 0 1 2 2 2 0 1 1 0 1 0 0 0 0 1 2 1 1 1 0 1 0 1 0 0 0 1 0 0 2 0 1 0 0 1 1 2 2 0 1 0 2 2 1 1 0 1 0 0 2 1 0 1 0 0 0 2 2 0 0 0 0 2 1 0 1 1 1 0 1 1 2 1 0 0 2 1 0 0 0 2 0 1 1 1 0 2 1 0 0 2 1 1 1 0 0 0 0 2 1 0 0 0 0 1 1 1 1 1 1 1 2 0 2 0 0 2 2 1 0 0 0 2 0 1 0 0 0 1 1 0 0 1 0 0 0 1 1 1 1 1 1 0 0 1 1 1 2 1 2 0 0 0 0 0 0 2 1 2 0 0 0 0 0 0 1 0 0 0 0 2 0 1 1 2 1 0 2 1 1 1 0 1 0 0 0 2 0 0 0 0 0 1 0 1 2 1 0 0 1 1 0 0 0 0 2 0 2 0 2 0 0 0 1 1 1 0 1 1 1 2 1 1 0 0 0 0 2 0 0 0 0 0 0 1 0 2 0 1 1 0 0 0 2 2 2 0 1 1 1 1 2 1 1 2 1 1 1 1 0 1 2 2 0 1 1 0 0 2 1 2 0 1 0 1 1 2 2 0 1 0 0 0 0 0 1 1 2 2 0 0 1 2 0 1 2 0 0 0 0 1 0 2 0 0 1 0 0 0 0 0 0 0 0 0 0 1 0 0 0 0 0 0 0 0 1 0 1 0 0 1 1 0 0 1 2 1 1 1 0 0 0 0 0 0 0 0 2 0 0 1 0 0 1 2 0 2 0 2 0 2 1 1 1 0 0 1 0 0 1 2 0 0 1 0 1 0 0 2 0 0 2 0 0 2 0 2 2 0 1 2 0 2 2 0 0 1 1 0 2 1 2 0 0 1 0 1 1 1 0 1 1 0 0 1 1 1 0 0 2 0 2 0 0 1 0 0 0 0 1 0 0 0 0 0 0 0 1 1 1 0 0 1 0 2 0 1 1 2 2 2 0 0 0 2 2 0 0 0 1 1 1 0 2 2 2 1 0 0 1 2 0 0 2 2 0 1 0 1 1 1 0 0 1 1 0 1 2 2 0 0 1 0 0 0 1 0 0 0 2 0 0 1 1 0 0 0 1 1 0 0 2 0 1 1 1 1 1 0 1 0 0 0 2 0 2 0 0 1 1 0 0 1 2 0 0 0 2 2 1 1 1 1 0 1 1 0 1 0 0 0 0 0 0 0 0 0 0 0 0 0 0 2 0 0 0 0 0 0 0 0
141 0 1 2 1 0 2 1 1 2 1 0 0 0 0 0 0 0 0 2 2 0 0 0 2 0 0 0 2 2 2 2 2 2 0 0 1 1 1 0 0 1 0 0 1 0 1 0 1 1 0 2 1 1 0 0 2 0 2 0 2 2 0 1 1 1 1 1 0 1 1 1 2 1 1 1 0 0 2 1 0 2 0 1 2 0 0 1 2 2 0 1 1 0 0 0 0 2 1 1 1 2 1 0 0 0 2 1 1 1 1 1 0 1 1 0 1 0 0 0 1 1 1 0 1 0 1 1 1 0 0 0 1 1 0 0 1 0 1 0 1 1 1 0 0 0 0 1 1 1 0 1 0 0 0 1 0 0 0 0 0 2 1 1 1 1 1 0 1 1 0 1 2 1 0 0 2 0 0 0 0 0 0 1 1 1 1 2 0 0 0 2 2 0 2 0 2 0 0 1 1 1 0 1 1 1 1 1 1 0 1 2 1 0 1 2 0 0 1 1 1 0 0 1 1 1 0 1 0 0 0 0 1 0 2 1 0 2 2 2 0 0 1 0 1 1 1 0 2 0 0 0 0 0 0 1 1 2 0 0 0 0 0 2 1 0 1 1 2 2 0 1 0 1 0 0 0 0 0 1 0 1 1 1 0 1 1 2 0 2 0 0 0 1 1 0 2 2 0 2 1 0 2 1 0 0 0 0 0 0 0 1 0 2 0 0 0 1 0 1 0 0 1 0 0 0 0 0 1 1 0 1 1 1 0 0 0 0 0 0 0 0 1 1 2 0 0 0 2 0 0 0 1 1 0 1 1 0 1 1 2 2 2 0 2 0 1 1 1 0 0 0 0 0 0 0 2 0 0 2 1 1 0 0 0 1 0 1 1 1 0 0 1 0 2 1 1 1 0 0 0 0 1 2 1 1 1 1 0 0 0 0 0 0 0 1 1 0 0 0 0 1 0 1 0 0 0 0 2 0 2 0 1 2 2 2 0 2 1 1 2 0 0 1 0 2 1 0 2 1 0 0 0 1 1 1 0 1 0 2 1 2 1 0 0 1 1 1 1 1 1 0 2 2 2 0 2 2 0 1 1 2 0 1 0 0 0 1 1 0 1 1 1 2 1 0 0 0 0 1 1 1 2 1 1 1 2 1 0 2 0 1 0 0 0 1 0 2 2 1 0 2 1 1 1 1 1 0 1 1 1 0 2 1 1 0 2 0 1 1 0 1 1 0 1 0 0 1 1 1 1 0 0 2 0 1 1 1 1 0 0 0 1 0 0 1 1 0 2 2 0 1 0 0 0 0 2 1 2 1 2 0 0 0 1 1 0 2 1 1 1 0 0 0 0 0 0 0 0 0 0 2 0 1 0 1 1 0 1 0 0 0 1 2 0 1 0 1 0 1 1 1 0 0 0 0 0 1 0 0 0 2 0 0 0 0 0 2 1 1 1 0 1 1 1 0 1 0 2 1 0 2 0 1 0 0 0 0 0 1 1 0 2 1 1 2 1 2 0 0 2 0 0 0 0 0 0 0 0 0 2 0 1 1 0 1 1 2 2 2 0 0 1 2 1 1 0 0 0 2 1 1 0 1 1 2 0 1 2 0 1 0 0 0 0 0 0 1 0 0 0 0 0 2 0 0 0 1 1 0 1 1 0 2 0 1 1 0 0 1 1 1 0 0 0 0 0 0 0 0 0 0 0 1 0 0 1 1 0 1 1 2 1 0 1 1 1 0 2 2 2 0 0 0 0 0 0 0 0 1 1 2 0 0 2 1 0 2 0 2 0 2 2 2 1 1 0 0 1 0 0 1 0 0 2 0 0 0 0 1 0 0 0 0 0 2 2 2 2 0 1 0 1 2 1 0 0 1 1 0 0 0 1 1 0 0 0 2 2 0 2 2 1 0 1 1 1 0 0 0 2 0 1 0 0 0 0 0 0 0 0 1 0 0 0 1 2 1 1 1 1 0 0 1 0 2 0 0 1 2 2 2 0 0 0 1 1 1 0 0 0 2 0 0 2 2 2 2 0 0 1 2 0 1 2 2 0 0 0 1 1 1 0 0 0 2 0 0 1 0 0 0 2 0 0 1 0 2 2 2 2 0 0 1 1 0 0 1 1 0 0 0 1 0 0 1 1 0 2 0 1 0 2 0 0 1 2 0 0 0 2 0 2 0 1 1 1 0 2 2 1 0 1 1 0 0 2 0 2 0 0 0 0 0 0 0 0 0 0 2 0 0 0 2 1 0 0 0 0 1 0 0
142 0 1 2 0 1 2 1 0 1 0 0 0 0 0 0 0 0 1 0 0 0 0 1 2 0 0 0 2 1 1 2 0 0 0 0 2 1 0 0 0 0 0 0 1 0 0 0 2 0 0 0 2 2 0 1 1 0 1 1 0 1 0 0 0 0 0 0 0 0 0 0 1 2 1 2 1 0 2 1 0 1 1 1 1 0 0 1 2 2 1 1 2 1 0 0 0 0 0 0 0 1 1 0 0 0 2 0 2 0 0 1 1 1 1 1 1 0 0 0 1 0 2 1 1 0 1 2 2 1 1 0 1 1 1 0 0 0 0 0 0 2 0 0 2 2 1 0 0 0 0 1 0 0 1 0 2 1 0 0 1 1 1 2 1 1 0 1 0 1 1 2 0 2 0 0 2 1 0 1 0 2 0 2 2 2 1 1 1 1 1 1 2 1 2 0 0 0 0 0 0 0 0 2 2 1 1 2 1 0 0 1 0 0 2 2 1 1 0 0 2 2 2 2 0 2 2 1 0 0 0 0 0 0 1 0 0 2 2 2 0 0 1 1 0 0 0 0 2 0 0 0 2 0 0 0 0 2 0 0 0 0 0 1 1 1 1 0 1 0 0 2 1 2 0 0 0 1 2 0 0 2 1 1 1 1 2 1 1 2 2 1 1 2 1 1 0 1 0 1 1 0 2 0 0 0 0 0 0 0 0 1 0 2 2 0 0 0 1 0 1 1 0 0 1 0 1 0 1 1 0 1 0 1 0 0 0 0 0 0 0 0 2 2 1 0 0 0 0 1 0 0 0 2 1 0 2 1 0 0 0 0 1 0 1 0 0 1 1 0 0 0 1 1 1 0 2 1 1 2 0 0 1 1 1 0 0 0 0 0 0 1 0 0 1 0 1 0 0 0 0 0 1 2 1 0 0 0 0 0 1 1 0 1 1 1 0 0 0 0 1 1 0 0 1 1 0 1 2 2 2 1 0 0 0 1 0 2 1 0 2 0 0 0 0 1 1 0 1 1 0 0 0 1 0 0 0 2 2 2 1 2 0 1 0 1 1 1 2 0 1 1 1 1 0 0 0 1 1 0 1 2 0 1 0 1 0 0 0 1 1 0 1 2 1 0 0 1 1 0 0 0 1 1 0 0 2 0 0 2 0 0 0 0 0 2 0 2 0 1 0 2 0 0 0 1 1 1 0 1 0 1 1 1 1 0 1 0 2 2 1 2 2 1 2 0 0 1 1 1 0 0 0 1 1 1 1 1 0 1 1 0 1 0 0 0 0 0 1 1 0 2 0 0 1 0 1 1 1 2 2 0 0 0 2 0 1 1 0 1 0 1 1 0 0 0 1 0 1 1 0 1 1 1 0 1 1 1 1 1 0 0 1 2 0 1 0 0 0 0 0 0 0 0 0 0 2 0 0 0 0 1 0 0 0 1 0 2 2 0 1 1 0 1 1 1 1 0 2 1 0 2 1 1 1 1 0 0 2 0 0 0 0 1 1 1 0 2 1 0 1 1 0 0 1 1 1 0 1 1 0 2 1 1 0 0 1 2 0 0 0 2 0 1 1 0 0 0 0 0 0 2 0 1 1 2 1 2 2 0 1 0 0 0 0 0 0 1 1 1 0 0 0 2 0 0 0 1 1 0 0 0 0 0 0 1 1 0 0 2 2 2 0 0 0 0 0 1 1 1 1 1 0 0 1 1 1 0 1 0 0 0 0 0 0 1 1 2 1 1 1 0 0 1 1 0 0 1 1 1 0 1 0 0 1 2 0 1 1 2 1 1 2 2 2 0 0 1 0 0 1 1 0 0 1 0 1 0 0 1 0 0 1 1 1 2 0 1 2 0 1 1 1 2 2 0 0 1 0 1 0 0 2 0 0 0 2 0 0 0 0 0 1 1 0 0 0 0 0 0 1 0 1 0 0 0 0 0 0 0 0 1 2 0 0 1 2 0 0 1 0 0 0 1 0 2 0 2 0 1 0 0 0 0 0 0 0 1 0 0 0 2 0 0 2 2 2 2 0 1 0 1 2 0 2 1 0 2 0 2 0 0 0 0 1 0 1 2 2 2 0 0 2 0 0 0 1 2 0 0 0 0 0 0 1 0 0 1 1 0 0 0 2 1 1 0 0 0 1 0 2 0 2 1 0 0 1 0 0 1 1 0 1 0 0 2 1 0 0 0 0 0 0 0 0 2 0 0 2 0 0 0 0 2 0 0 1 0 0 2 0 0 0 2 2 0 0 0 0 0 1 1
143 1 2 0 0 0 0 2 0 0 0 0 0 1 1 0 0 0 0 1 1 1 0 0 2 0 0 0 2 2 2 2 2 1 0 1 2 1 0 2 2 0 1 0 2 0 0 0 1 1 0 0 0 0 1 1 0 0 0 2 0 1 1 0 0 0 0 1 0 0 0 0 2 2 2 2 0 0 2 0 0 1 0 2 2 0 0 0 1 1 0 0 2 1 0 0 1 1 1 1 1 2 2 0 0 0 2 0 2 0 0 2 1 1 1 1 1 0 0 0 2 0 2 1 1 1 1 1 2 0 1 0 1 1 1 0 0 1 0 2 1 1 0 0 0 0 0 0 0 0 0 1 1 0 0 0 0 0 1 0 1 1 2 0 0 1 0 0 1 2 0 0 1 1 1 0 1 1 0 0 1 1 0 2 2 2 1 2 1 1 1 2 1 1 1 0 1 0 0 0 0 0 0 1 1 0 0 1 1 0 1 0 1 1 1 2 0 0 1 0 2 1 0 1 1 2 1 2 1 1 0 0 0 0 1 0 0 2 2 1 0 0 1 0 0 0 0 0 2 0 0 0 1 0 0 0 2 2 1 1 0 1 0 2 2 0 0 0 2 1 0 2 1 2 0 0 0 1 1 0 1 1 0 1 0 2 2 2 0 2 0 0 0 1 1 1 0 1 0 1 0 0 1 0 0 1 0 0 0 0 0 0 0 2 1 1 0 0 2 0 2 2 1 0 1 0 1 0 1 0 0 2 1 2 0 0 0 1 0 1 1 1 2 2 0 0 1 0 0 2 0 0 0 1 1 1 0 0 0 1 1 1 2 0 1 2 0 2 2 0 0 0 1 0 0 0 1 1 1 1 0 2 1 1 0 1 0 0 0 1 0 1 0 0 2 0 0 0 2 1 1 2 1 1 1 0 1 1 0 0 0 2 0 2 2 2 0 0 0 0 1 1 0 1 1 1 0 0 1 1 1 0 0 2 2 0 0 0 0 0 2 0 0 0 1 1 2 0 1 0 0 1 0 2 1 0 1 2 0 2 1 1 0 1 0 1 1 0 2 0 0 0 2 2 1 0 1 2 0 1 1 1 1 0 0 0 0 1 0 0 1 1 1 1 1 0 0 1 1 1 1 1 1 1 0 0 1 1 1 0 1 2 0 0 0 2 0 2 1 0 1 2 2 1 1 0 0 1 0 2 0 2 2 1 2 0 0 1 1 2 2 2 2 0 2 1 0 0 0 2 0 0 0 2 0 0 0 0 0 1 1 0 0 0 1 1 1 1 2 1 1 1 0 0 0 0 0 1 1 2 1 0 0 0 1 0 1 2 0 2 0 0 0 0 1 0 0 0 0 0 1 1 0 2 0 2 2 0 1 1 0 0 0 0 1 0 0 0 0 0 0 0 0 0 0 0 2 2 0 0 1 0 0 0 0 1 0 0 2 0 2 0 0 1 1 0 1 0 1 0 1 2 1 1 1 1 0 1 0 1 1 0 2 1 2 2 0 2 1 1 0 1 0 0 1 0 1 1 1 1 1 1 2 1 1 1 1 1 0 0 0 1 0 0 0 0 0 0 0 1 0 1 0 1 1 2 0 2 1 0 1 0 0 0 0 1 1 2 1 1 0 0 0 2 1 0 1 1 1 0 0 1 0 2 0 0 1 0 0 0 0 0 0 0 0 0 0 0 0 0 0 0 0 0 0 0 0 0 0 0 0 1 1 0 0 1 1 1 2 2 1 0 1 0 0 0 0 0 2 0 0 1 0 0 1 2 0 1 0 2 1 2 2 2 2 0 1 0 0 1 1 1 0 0 0 0 1 1 0 2 0 0 1 1 1 2 0 1 2 0 1 2 1 2 2 0 0 0 1 0 2 1 2 0 0 1 0 1 1 0 0 0 1 0 0 1 1 0 0 0 2 0 1 0 0 0 0 0 0 0 0 0 0 0 0 0 1 0 1 1 0 0 0 1 0 1 0 1 0 0 0 0 0 0 0 0 0 1 0 0 0 2 0 0 2 1 2 1 0 0 1 2 0 0 2 2 0 1 0 0 1 2 0 0 0 2 0 1 1 1 0 0 2 0 0 0 1 2 1 1 2 1 0 2 0 0 1 0 1 1 0 0 2 1 1 1 2 0 0 0 2 0 2 0 0 1 1 1 0 0 1 1 2 0 2 0 1 0 0 0 0 0 1 1 0 0 2 0 0 0 0 0 0 2 0 1 1 0 0 1 0 0 1 2 1 0 0 0 0 0 0 1
144 0 0 2 0 0 1 1 0 1 1 1 1 1 0 0 0 0 1 2 2 0 0 0 2 0 0 0 1 2 2 0 2 1 1 0 1 1 0 0 0 0 1 0 1 1 0 0 2 0 0 2 0 1 1 2 0 0 1 0 1 2 0 0 0 0 0 0 0 0 0 0 2 2 1 2 0 0 2 0 1 1 0 0 2 0 0 0 0 2 0 0 1 1 1 0 0 1 1 1 1 2 2 0 0 0 2 0 2 0 0 2 0 0 0 0 0 0 0 0 2 0 2 2 0 2 0 1 1 0 1 0 0 1 1 0 0 0 0 2 0 2 0 0 0 2 0 0 0 0 0 1 1 0 1 0 1 1 0 0 1 1 2 0 2 1 0 1 0 2 0 0 0 1 0 0 2 2 1 1 0 2 0 2 1 1 1 0 0 0 0 2 2 0 2 0 1 0 0 0 0 0 0 1 1 2 1 0 2 0 0 0 0 0 2 2 0 2 2 1 1 0 0 1 1 0 1 1 0 1 0 0 0 0 1 1 2 1 1 1 0 0 0 0 0 0 1 0 2 0 0 0 1 0 0 0 0 2 0 0 2 0 1 1 1 1 0 1 2 0 2 1 1 2 0 0 0 0 1 0 0 1 0 0 1 0 1 1 0 2 1 1 0 2 1 1 1 0 0 1 2 0 2 2 1 0 0 2 1 0 1 1 0 2 1 1 0 0 0 1 1 1 2 1 2 0 2 0 1 1 0 0 0 1 0 0 0 2 0 0 0 1 2 2 1 0 0 1 1 2 1 1 0 2 2 0 2 0 0 1 1 1 2 0 1 0 0 0 2 1 1 1 0 0 0 1 1 1 1 1 1 2 1 0 1 2 0 0 0 0 0 0 1 0 2 1 1 1 1 1 1 1 0 1 1 0 1 0 0 0 1 0 0 0 0 2 1 0 0 0 0 2 0 1 1 1 1 0 2 1 2 0 0 0 0 2 0 0 0 0 2 0 0 0 1 1 2 0 2 0 0 0 0 1 1 1 0 2 1 2 1 2 0 0 1 2 1 1 1 1 0 0 2 1 1 0 1 2 0 1 1 2 0 0 0 1 0 1 1 1 1 0 0 1 1 0 1 0 0 0 1 1 1 1 1 1 2 1 0 1 0 1 0 1 1 1 1 2 1 1 1 2 1 1 1 0 0 1 1 2 0 1 1 0 1 0 0 1 1 1 1 1 1 1 1 1 1 1 1 2 0 1 0 2 1 0 0 0 0 0 0 0 0 1 1 0 0 0 2 2 0 2 0 0 0 0 1 1 2 1 2 0 0 0 0 0 0 1 0 1 0 1 0 0 1 0 0 0 1 1 0 2 1 1 0 1 2 0 1 1 0 0 0 0 1 0 0 1 1 0 0 0 0 0 0 1 1 1 0 0 1 1 1 0 0 0 1 0 2 0 2 0 1 1 1 0 1 0 0 0 1 2 2 0 0 0 0 0 2 0 0 0 0 0 0 0 0 2 0 0 2 1 0 0 1 2 2 0 1 1 0 0 2 2 2 2 1 1 0 1 0 0 0 0 0 0 0 0 0 1 1 0 0 1 1 2 0 1 1 0 0 0 0 0 0 0 0 1 1 1 0 0 1 2 0 0 0 2 2 0 1 1 0 2 0 0 1 0 0 1 0 0 0 0 0 0 0 0 0 0 0 0 0 0 0 0 0 0 2 0 0 0 1 0 0 1 2 2 0 0 0 0 1 1 0 0 0 0 0 1 0 2 0 0 2 1 0 2 0 2 0 2 2 2 1 1 1 0 0 2 2 2 1 0 1 0 0 1 0 2 0 0 0 1 1 1 1 2 0 0 0 0 1 2 2 0 0 2 1 0 0 0 1 1 0 0 0 1 2 0 2 1 0 0 1 0 1 0 0 0 2 0 0 0 0 0 0 0 0 0 0 0 0 0 0 0 1 0 2 1 0 0 0 1 0 2 0 0 0 0 2 2 1 0 0 1 0 1 0 0 1 2 0 1 0 0 0 2 0 0 0 1 1 1 2 2 1 1 0 1 0 1 0 0 1 2 0 0 2 2 0 0 2 0 0 1 1 1 0 0 2 1 0 2 0 0 0 1 1 0 0 0 0 1 1 2 2 0 1 0 1 0 2 0 0 0 0 0 0 0 2 0 2 0 2 2 2 0 0 0 0 0 0 0 0 2 0 0 2 0 0 0 0 1 0 0 0 0 1 1 1 0 0 1 0 0 1 0 0 0 1 1
145 0 2 1 1 0 1 2 0 1 1 0 0 0 0 0 0 0 1 1 0 1 0 1 1 1 1 0 2 2 2 0 2 2 0 0 1 1 0 0 0 0 0 0 1 1 0 0 2 0 0 0 0 0 1 2 0 0 1 1 0 0 0 0 0 1 1 0 0 0 0 1 1 1 0 1 1 0 2 1 1 2 1 1 1 0 0 0 0 1 0 0 1 0 0 0 0 1 1 1 1 2 1 0 0 0 2 1 1 1 0 1 0 1 2 1 1 0 1 0 1 1 1 1 0 1 0 0 0 0 1 1 0 1 1 0 2 0 0 0 1 2 0 0 2 2 1 0 0 0 0 0 0 0 0 0 1 1 0 0 1 2 2 0 1 1 1 2 0 2 1 0 1 1 0 0 2 1 0 2 0 1 1 2 1 0 2 0 0 0 0 0 1 0 1 0 1 0 0 1 1 1 0 1 1 1 1 0 1 0 1 0 0 0 1 2 0 0 2 2 0 0 0 1 1 1 0 0 0 1 0 0 0 0 1 0 0 2 2 0 0 1 2 0 0 0 0 0 1 0 0 0 2 0 0 0 1 1 1 0 0 0 0 0 0 0 1 1 2 2 0 1 2 2 0 0 0 1 1 0 2 0 0 0 2 0 2 0 1 2 1 2 1 2 2 1 2 1 0 1 1 0 1 0 0 0 0 0 0 0 0 0 0 1 1 0 1 0 0 0 1 1 1 1 0 0 0 1 0 1 0 1 0 2 0 0 0 2 0 1 1 1 2 2 1 0 1 0 0 2 0 0 1 1 0 1 1 2 0 0 0 0 1 0 1 0 1 1 2 0 0 0 0 0 1 0 0 0 0 0 0 0 1 1 1 0 0 0 0 0 0 1 0 0 2 1 1 1 0 0 0 0 1 1 1 1 2 1 0 0 0 0 0 0 0 1 0 0 1 0 0 1 1 0 1 2 1 2 2 2 2 1 0 0 0 0 0 1 0 1 1 0 0 1 0 1 1 0 1 0 0 0 0 2 2 1 1 2 0 1 2 1 0 1 0 2 2 1 1 1 1 0 2 2 2 1 1 2 0 2 1 2 0 1 1 1 1 1 1 0 1 1 1 1 0 0 1 0 0 0 1 1 1 1 0 0 0 2 0 0 0 2 0 1 1 1 0 2 0 0 1 2 0 0 0 1 0 0 1 0 2 0 1 0 1 0 1 2 1 1 1 1 2 0 2 0 0 1 1 1 0 1 0 1 2 2 2 0 1 0 0 0 1 0 0 2 2 1 1 0 1 1 0 0 1 0 2 1 1 2 2 0 0 0 2 1 1 1 0 1 0 0 1 1 1 0 2 0 0 0 0 2 2 0 0 1 0 0 1 1 0 0 0 0 0 0 2 1 0 0 0 0 0 1 0 0 2 1 0 0 0 1 0 0 0 2 0 1 1 1 1 0 0 0 1 1 1 0 0 0 0 0 0 1 0 0 0 0 2 0 0 0 0 0 0 0 0 2 0 0 2 0 0 0 2 1 2 0 0 0 2 0 2 1 0 0 2 0 0 2 1 0 0 1 1 0 0 0 0 1 0 1 0 0 2 2 0 2 2 0 0 0 0 1 0 1 0 1 1 1 1 0 0 2 0 2 2 1 0 0 0 1 0 2 0 1 2 0 1 2 0 0 0 0 1 0 0 0 0 0 0 0 2 0 1 0 0 0 2 0 0 0 2 0 1 0 2 1 0 0 0 0 1 2 0 0 0 0 0 2 0 2 0 0 1 1 0 2 1 2 0 1 2 1 1 0 0 1 0 1 2 2 0 0 0 1 1 0 0 2 0 0 1 0 0 2 0 2 2 1 2 2 1 2 2 0 0 2 0 0 0 0 1 0 0 1 0 2 2 1 1 2 1 0 0 1 1 1 0 0 2 0 0 0 0 0 0 0 0 0 0 1 1 0 0 0 0 0 2 1 1 0 0 0 0 1 0 1 2 2 2 2 0 0 0 0 0 0 1 0 1 1 1 0 1 1 1 1 0 0 0 2 0 1 1 1 1 0 2 0 2 1 1 2 2 0 0 0 2 1 1 0 2 1 1 1 0 2 0 1 1 0 0 1 0 1 0 1 1 0 0 0 1 0 0 1 2 0 0 0 2 0 2 1 0 0 2 0 0 0 1 1 1 0 1 1 1 0 0 0 0 0 0 0 2 0 1 0 0 0 0 0 0 2 0 1 0 0 0 2 0 0 0 2 0 0 0 0 0 0 0 0
146 1 0 2 0 0 1 1 0 1 1 0 2 2 2 0 0 0 1 2 2 0 0 1 1 1 1 0 2 2 2 1 2 2 0 0 1 2 1 0 0 0 0 0 1 0 1 0 2 2 0 1 1 1 0 2 0 0 2 2 0 2 0 1 0 0 0 0 0 0 0 1 2 2 2 2 0 1 1 1 1 2 0 0 1 0 0 1 1 2 1 1 2 0 1 0 0 2 1 1 1 2 0 0 1 1 2 2 0 2 0 2 0 0 0 0 0 0 0 0 2 0 2 2 0 1 0 0 2 0 1 1 0 1 1 1 0 0 0 1 1 1 1 0 1 1 0 0 0 0 0 1 0 1 0 1 0 0 0 0 1 1 1 1 0 2 0 0 1 2 0 0 1 1 1 0 2 0 0 0 0 0 0 2 2 2 1 1 1 0 0 0 1 1 1 1 2 0 0 0 0 0 0 2 0 0 2 0 2 0 0 1 1 0 0 2 1 0 2 0 2 2 0 1 1 0 2 2 0 1 0 0 0 1 0 1 0 2 2 1 0 1 2 0 0 0 0 0 2 0 0 0 1 0 0 0 1 0 0 1 0 0 0 0 0 0 1 1 1 1 1 2 2 2 0 0 0 0 1 0 2 0 1 1 0 2 2 0 1 2 1 1 0 2 1 0 2 0 0 1 1 0 1 0 0 0 0 0 0 0 0 1 0 0 0 0 1 0 0 2 0 0 1 1 0 0 0 0 1 1 0 2 1 2 0 0 0 1 0 0 1 1 2 2 1 0 1 1 0 1 0 0 0 1 1 1 0 1 0 2 1 1 2 0 1 0 0 2 2 0 0 0 0 0 1 0 0 0 0 0 0 1 2 1 0 0 0 0 0 1 0 0 1 1 1 1 2 0 2 2 2 2 1 2 1 0 0 0 0 0 1 0 0 0 0 1 0 0 0 0 1 1 0 1 0 1 1 0 1 0 1 0 0 0 0 1 1 2 1 2 1 0 0 0 0 2 1 2 2 2 0 0 0 2 1 1 0 2 1 1 2 1 0 0 0 0 0 0 2 0 0 0 1 1 2 2 0 2 0 2 0 1 0 0 0 1 0 0 0 1 2 1 0 2 0 0 1 0 1 0 0 0 2 2 0 0 2 1 0 1 0 1 0 0 0 1 0 2 0 0 0 2 0 0 0 1 1 0 0 2 0 0 2 2 2 0 1 1 1 1 0 1 1 1 1 1 0 1 1 2 2 0 0 1 2 0 0 0 0 0 0 0 0 1 0 0 0 1 1 0 1 0 0 0 1 0 1 1 2 1 2 0 0 0 0 0 0 0 0 0 0 0 1 1 1 0 1 1 1 0 1 1 0 2 0 2 1 0 2 2 0 0 0 0 0 0 0 0 0 0 0 0 0 1 0 0 2 1 0 0 0 1 0 0 0 1 0 0 2 0 1 0 1 2 2 1 1 0 2 1 0 1 0 1 1 1 0 0 1 1 1 1 0 1 1 2 0 2 1 1 0 1 1 0 0 2 1 0 0 0 2 0 2 2 1 1 1 1 1 2 1 0 1 1 0 0 0 1 0 2 0 1 0 1 2 2 2 2 2 0 0 1 0 1 0 1 0 1 1 1 0 0 0 0 2 0 0 1 1 0 0 1 0 2 0 0 0 0 2 2 0 0 0 0 1 1 1 1 1 0 0 1 0 1 0 0 0 0 0 0 0 1 2 0 1 0 2 2 2 2 1 0 0 1 1 0 0 0 1 0 1 2 1 1 2 2 1 1 1 2 1 1 2 2 2 0 0 0 0 1 1 1 0 0 0 0 2 0 0 1 0 0 0 1 1 2 1 0 2 0 0 2 0 2 1 0 0 2 0 0 0 0 2 1 0 2 0 2 1 0 0 0 1 0 0 1 1 0 0 0 2 0 1 1 0 1 0 0 0 0 0 2 1 0 0 0 0 0 2 0 1 0 0 2 0 2 0 0 2 2 2 2 0 0 0 1 1 1 0 0 1 2 2 0 1 1 1 1 0 0 0 1 0 2 1 1 2 1 0 1 0 2 0 0 0 2 0 1 2 1 0 1 2 0 1 1 2 2 1 1 2 0 1 2 0 0 0 1 2 1 1 0 1 2 2 1 1 0 1 0 2 0 2 1 0 1 1 0 0 1 0 1 2 0 1 1 1 0 2 1 0 0 0 0 1 1 1 0 1 0 0 0 0 2 0 1 1 0 0 2 0 0 0 2 2 1 0 0 0 0 1 0
147 0 0 2 0 0 1 2 1 1 1 0 0 2 1 1 1 1 2 1 1 0 0 0 2 0 0 0 2 2 1 1 0 0 0 0 1 1 1 1 1 0 0 0 2 0 0 0 2 0 0 0 2 2 0 0 0 0 1 2 0 1 0 1 1 1 1 0 0 0 0 1 2 2 1 2 1 0 2 1 1 2 0 1 1 0 0 0 0 1 0 0 1 0 0 0 0 1 0 0 0 2 1 0 0 0 2 2 0 2 0 2 2 2 2 2 2 0 0 0 2 0 2 2 0 1 0 2 2 0 0 0 0 0 0 0 0 0 0 1 0 2 0 0 0 0 0 0 0 1 0 0 0 1 0 0 1 0 0 0 1 0 2 0 0 2 0 0 0 0 0 1 0 2 0 0 1 1 0 1 0 1 0 2 0 0 2 1 0 0 0 1 2 0 1 0 0 1 0 0 0 0 0 1 1 1 1 0 0 0 1 1 1 0 2 2 0 2 1 1 1 1 0 1 1 2 1 0 0 0 0 0 0 0 1 0 0 1 1 1 0 1 2 1 0 0 0 0 2 0 0 0 1 0 0 0 0 1 1 1 0 1 0 1 0 0 0 0 1 1 0 1 1 1 1 1 0 1 2 0 0 0 0 0 1 0 1 1 0 1 0 1 0 2 2 0 1 0 0 1 1 0 2 2 1 0 1 0 0 0 1 2 0 2 2 0 1 0 1 0 1 1 1 0 1 0 0 0 0 0 0 0 1 1 0 0 0 0 0 0 0 0 2 2 0 0 1 0 1 0 0 0 0 0 0 2 0 2 1 0 1 2 1 0 1 1 1 1 1 0 0 0 0 0 0 0 1 0 0 0 0 1 0 0 2 1 0 0 0 1 0 2 0 0 2 1 1 1 2 2 2 2 0 2 2 0 0 0 0 1 1 1 0 0 0 2 1 0 0 0 0 2 0 0 1 1 1 0 1 1 1 0 0 0 0 0 0 1 1 0 2 0 0 1 0 1 2 0 1 0 0 1 0 2 2 1 1 2 1 1 1 1 0 0 0 1 1 1 2 0 0 0 2 2 1 1 0 2 1 1 0 1 0 0 1 1 1 1 1 0 1 1 0 2 0 0 0 1 1 0 1 0 2 2 0 0 2 1 0 2 0 0 0 0 0 2 0 2 2 1 1 2 2 1 2 0 0 0 1 1 1 0 1 1 1 0 1 0 1 1 0 1 1 1 1 1 1 0 0 2 1 0 0 2 1 1 0 2 0 0 0 0 0 0 1 0 0 1 0 0 0 0 1 0 0 1 2 1 1 2 1 0 0 0 1 0 1 1 1 1 0 0 1 0 0 0 1 0 0 0 1 2 0 1 0 2 2 1 1 1 0 0 0 0 0 0 0 0 0 0 0 0 0 0 0 1 1 1 0 0 0 1 0 0 0 1 0 1 0 2 0 0 0 0 2 1 1 0 0 0 1 2 1 0 0 0 0 1 1 0 0 0 0 1 1 1 1 2 0 0 2 1 0 0 1 0 1 0 1 1 0 1 2 2 1 2 1 1 0 1 0 1 1 1 0 0 0 0 0 1 0 2 1 0 1 2 0 1 1 0 0 0 0 1 0 1 2 1 0 0 0 0 2 2 0 2 2 0 0 1 0 1 0 2 0 0 0 0 1 1 0 0 0 0 2 0 1 0 1 0 0 1 1 0 1 0 0 1 1 1 1 0 2 0 0 0 2 0 2 2 2 0 0 0 0 1 0 0 1 0 1 1 0 0 1 1 1 1 0 2 1 2 2 2 2 0 1 0 0 1 1 1 0 0 0 0 1 0 1 1 0 0 0 0 0 1 2 1 2 0 1 1 0 1 1 0 0 1 0 0 0 0 1 1 0 1 0 0 1 1 0 0 1 0 1 1 1 0 0 0 2 0 0 0 0 0 0 1 0 0 0 2 0 0 1 0 2 0 2 1 1 0 0 1 0 1 0 0 2 2 2 2 1 0 0 1 0 1 0 0 0 1 0 0 2 2 2 2 0 0 0 2 0 1 1 2 0 1 0 2 0 0 0 0 1 1 0 2 2 2 0 0 1 0 1 0 0 1 0 0 2 0 0 2 0 0 0 1 2 1 0 0 0 1 1 0 0 1 1 1 1 0 2 0 0 0 0 0 0 0 1 1 1 0 1 1 0 1 2 1 0 0 0 0 0 1 0 0 1 0 0 0 0 0 0 0 0 0 0 2 0 0 0 1 2 0 0 0 0 0 2 1
148 0 1 1 0 0 0 2 1 1 1 1 0 1 1 0 0 0 1 0 0 1 1 0 2 0 0 0 2 2 2 1 1 2 0 0 1 1 0 1 1 0 0 1 2 1 0 0 1 1 0 1 1 1 0 2 0 0 0 1 0 1 0 2 0 0 0 1 0 0 0 0 0 2 0 2 1 0 2 0 0 0 0 1 1 0 0 2 2 2 1 2 2 1 0 0 0 0 0 0 0 2 0 0 1 1 2 2 0 2 0 2 0 1 1 1 1 0 2 0 0 1 2 2 0 2 0 1 2 0 0 0 0 0 0 0 1 1 0 1 1 1 0 0 1 1 0 0 0 1 0 1 0 1 1 0 1 1 0 0 0 0 2 0 0 1 0 0 0 1 0 1 0 1 0 0 2 0 0 0 0 0 1 2 2 1 2 2 2 1 1 1 2 0 2 0 1 0 0 0 0 0 1 1 1 0 0 1 0 0 1 1 1 0 2 2 1 0 2 1 1 0 0 1 1 1 0 1 1 1 0 0 0 0 1 0 0 1 1 1 0 1 2 0 0 0 0 0 2 0 0 0 1 1 1 1 1 2 0 0 1 0 0 0 0 0 1 1 1 1 0 2 1 2 1 1 0 0 1 0 0 0 0 0 1 1 2 1 1 2 0 0 0 2 2 0 1 0 0 1 0 0 2 1 1 0 0 0 0 0 0 1 0 2 1 0 1 2 0 0 0 0 0 0 1 0 2 0 1 1 0 1 2 2 1 0 1 2 0 0 0 0 2 1 1 0 0 0 0 2 0 0 1 2 1 0 0 1 0 2 2 1 2 0 2 0 0 1 2 0 0 0 1 1 1 0 1 2 1 2 0 1 0 1 1 1 0 0 0 1 1 1 0 0 2 0 0 0 0 0 0 0 1 2 1 0 0 0 0 0 1 0 0 1 1 2 1 0 0 0 0 2 0 0 0 0 2 0 2 0 2 0 0 0 0 0 0 0 1 1 1 0 0 2 1 2 2 0 2 1 0 0 0 1 1 1 0 1 0 1 1 0 0 0 0 0 0 1 2 1 0 0 2 2 2 1 1 2 0 2 1 2 0 0 0 1 0 2 1 0 0 0 1 1 0 0 0 0 1 1 1 1 1 0 2 2 2 1 0 0 0 2 0 0 0 1 1 2 0 2 2 2 0 0 0 2 0 2 0 2 0 2 2 1 2 0 0 1 2 2 0 1 1 0 1 1 0 0 0 2 1 0 0 2 1 0 0 1 0 0 0 0 0 0 1 0 0 1 1 0 0 1 2 0 0 1 1 0 1 1 2 0 1 0 0 1 0 1 0 1 1 0 1 0 0 0 0 0 0 0 0 2 1 0 0 1 1 0 1 2 1 0 1 2 0 1 0 0 0 0 0 0 0 0 0 1 1 0 0 0 0 0 1 0 0 1 0 1 2 0 2 1 0 0 2 2 1 0 1 0 0 2 2 0 0 0 0 1 1 0 0 0 0 1 1 2 1 2 1 0 1 1 0 0 1 2 2 0 0 0 1 0 0 0 0 0 0 1 0 1 0 1 0 2 1 0 0 0 0 2 0 0 0 1 0 1 0 2 2 0 1 1 0 0 0 0 0 0 2 2 0 0 0 2 0 0 1 0 0 0 0 2 0 2 0 1 0 0 1 1 0 0 0 0 0 0 0 1 0 0 0 0 1 0 1 0 1 0 0 0 0 0 2 0 2 0 2 1 2 2 1 0 1 2 2 0 0 0 1 1 0 1 1 1 1 1 0 1 1 2 1 1 2 2 2 0 1 1 0 0 1 1 0 0 0 0 0 1 0 2 0 0 0 1 1 2 1 2 2 1 1 2 1 2 2 0 0 1 1 0 0 0 1 0 0 2 0 2 1 0 0 0 0 0 0 0 0 1 0 0 2 0 1 0 1 0 1 0 0 0 0 2 0 0 1 1 0 0 2 0 0 0 0 0 0 0 0 0 1 1 2 2 0 0 0 2 2 0 0 0 0 2 0 0 2 2 2 1 0 1 0 1 1 1 2 1 0 1 0 2 0 0 0 1 2 0 0 1 2 1 0 1 2 1 2 2 2 1 1 1 2 0 0 1 1 0 0 2 2 0 0 1 1 1 0 1 1 0 1 0 2 0 1 0 2 1 2 0 0 0 0 1 2 0 1 1 1 0 0 0 0 0 0 0 1 2 0 1 2 0 0 1 1 0 0 0 0 0 0 1 0 0 0 2 1 0 1 1 1 0 0 1
149 1 1 1 1 0 1 1 1 2 2 0 0 2 1 0 0 1 1 1 1 0 0 0 2 0 0 0 2 1 1 2 0 1 0 0 2 1 0 0 0 0 0 0 0 0 0 0 1 1 1 1 0 0 0 2 0 0 0 1 2 2 0 1 0 1 1 0 0 0 0 1 1 2 1 2 1 0 1 1 1 2 1 0 1 0 0 1 1 1 0 0 1 0 0 0 0 0 0 0 0 2 1 0 0 0 2 1 1 1 0 2 1 2 2 2 2 1 0 0 1 0 1 0 1 2 0 0 0 0 1 0 0 0 0 0 0 0 0 1 1 1 0 0 0 1 0 0 0 0 1 0 0 1 0 0 1 1 0 0 1 1 2 0 0 2 0 0 0 0 0 1 1 0 0 0 2 2 0 2 0 2 2 2 2 0 2 1 0 0 0 1 0 0 1 0 1 0 0 0 0 0 0 1 1 1 1 1 0 0 0 2 1 0 2 2 0 1 2 2 0 0 0 2 0 1 1 0 0 0 0 0 1 1 1 0 1 1 2 1 0 0 2 0 1 1 1 0 2 0 0 0 0 0 0 1 1 2 0 0 1 0 0 1 1 0 0 0 1 1 0 1 1 2 1 1 0 1 1 0 2 0 1 1 0 1 1 1 1 2 0 0 2 2 2 2 1 0 0 1 1 0 2 1 0 1 0 0 1 0 1 2 0 1 1 1 1 0 0 1 1 1 1 1 0 0 0 0 1 0 0 0 0 2 0 0 0 1 0 0 1 1 2 0 0 0 1 1 1 2 0 0 1 2 1 0 0 1 0 2 2 2 1 1 1 0 0 0 2 2 2 2 1 1 0 0 0 0 0 1 0 0 1 1 0 1 0 0 0 1 0 0 0 1 2 1 1 0 1 1 1 1 1 2 2 1 1 1 0 0 0 0 0 1 1 2 0 0 0 0 0 2 0 1 0 0 2 0 1 0 1 0 0 0 0 2 0 1 0 1 1 0 0 1 0 1 1 0 1 0 0 0 0 1 0 0 0 2 1 2 1 1 1 0 0 1 1 1 2 0 0 0 2 2 0 0 0 1 1 0 1 2 0 0 1 2 1 1 0 0 1 0 0 2 0 0 2 0 1 1 1 1 1 0 1 1 2 1 0 0 0 2 0 0 0 1 1 2 0 1 1 2 0 0 0 1 1 0 1 1 1 0 2 1 2 0 2 0 2 2 1 1 2 0 2 0 0 1 1 2 0 0 0 2 1 0 0 2 0 0 0 0 1 0 0 1 1 1 2 1 1 0 0 0 0 0 1 2 2 2 2 0 0 0 0 0 0 0 0 0 0 0 0 0 0 0 0 0 0 0 0 2 1 1 1 2 0 0 1 1 0 0 1 2 0 1 0 1 1 0 0 0 1 1 0 0 2 1 0 0 1 1 0 0 0 1 0 2 2 0 1 0 0 1 1 1 1 1 1 0 0 1 1 1 0 0 0 0 1 0 0 0 1 2 2 2 0 2 0 1 1 1 1 0 0 2 1 0 1 1 0 1 2 1 0 1 1 2 1 1 0 0 0 0 0 0 0 0 0 1 0 1 0 0 2 2 0 2 2 0 1 0 0 1 0 0 1 2 0 0 0 1 1 2 0 0 0 0 0 1 0 1 0 2 0 0 0 0 0 1 1 1 0 0 0 0 0 1 0 0 0 0 0 0 1 1 1 0 0 0 0 1 1 0 0 1 1 2 2 2 0 0 1 1 0 0 0 0 0 1 0 2 0 0 1 2 0 2 2 2 0 0 2 2 1 1 0 2 0 0 1 1 2 0 1 1 1 1 0 1 0 0 1 1 1 2 0 1 1 0 1 1 0 2 1 0 0 1 1 0 1 1 2 0 0 2 0 0 1 0 0 0 0 0 0 0 0 0 0 0 2 0 2 0 0 2 0 0 0 0 2 2 0 0 1 0 2 1 1 2 0 0 1 0 0 1 0 0 0 1 2 2 0 0 0 0 0 0 0 1 0 2 0 1 2 1 2 1 1 2 0 1 0 1 1 1 1 0 1 1 1 1 0 0 1 1 0 0 1 0 0 1 2 1 0 0 2 1 0 0 1 0 0 1 0 0 1 2 2 0 0 0 2 1 0 0 1 0 0 0 2 0 2 0 0 0 0 0 0 0 1 1 1 0 1 1 1 1 1 0 0 0 0 0 0 2 0 0 0 0 0 0 0 2 0 0 0 0 0 1 0 0 0 2 0 0 0 0 0 0 0 0
150 0 2 1 1 0 1 0 0 2 2 0 1 1 1 0 0 0 1 2 2 0 0 0 2 1 1 1 2 2 2 0 1 1 0 0 2 2 0 1 0 1 0 0 1 0 0 1 1 1 0 1 0 0 0 2 0 0 2 1 0 1 0 1 0 0 0 2 1 1 0 1 1 2 1 2 1 0 2 0 1 2 0 1 2 0 0 0 2 2 0 0 0 0 0 0 0 0 0 0 0 2 1 1 0 0 2 2 0 2 0 1 1 2 2 1 2 0 0 0 2 0 2 2 0 1 0 0 0 0 0 0 1 1 0 0 1 0 2 0 0 2 0 0 0 2 0 0 0 1 0 2 0 0 0 0 0 0 1 0 1 1 2 0 2 2 0 0 1 2 0 0 1 1 0 0 2 0 0 0 0 1 1 2 2 1 2 1 0 0 1 0 2 0 2 0 2 0 0 0 0 1 0 2 2 0 0 2 1 0 0 1 2 0 1 2 2 2 1 1 1 1 1 2 0 1 1 1 0 1 0 0 0 0 2 0 0 1 2 2 0 0 2 0 0 0 1 0 2 0 0 0 2 0 0 1 2 1 0 0 1 0 1 1 1 0 0 0 2 1 1 0 0 1 0 0 1 0 2 0 1 1 0 0 1 0 1 1 2 2 2 1 0 1 2 0 1 0 0 1 0 0 2 0 0 0 0 1 2 0 2 1 0 0 1 0 0 0 0 1 1 1 1 0 0 0 0 0 1 1 0 2 0 1 0 0 0 1 0 1 0 1 1 2 0 0 1 1 1 1 1 1 0 2 2 0 1 0 2 0 2 2 1 0 1 0 1 1 1 0 0 0 0 0 1 2 1 1 1 1 1 0 2 2 0 1 0 0 0 0 0 1 0 0 1 0 1 0 1 1 0 1 2 1 0 0 1 1 0 0 0 0 0 0 0 0 0 0 1 0 0 1 1 2 0 0 0 0 1 0 1 0 0 0 0 2 0 0 0 0 2 0 0 1 0 2 0 1 2 1 0 1 0 1 1 0 1 2 2 2 1 1 0 1 0 1 1 0 2 0 1 1 1 2 1 1 0 1 1 0 1 2 0 0 1 2 1 1 1 1 0 0 1 1 0 0 1 0 0 0 1 1 0 0 1 1 2 0 0 1 0 2 0 0 0 1 0 2 1 1 1 2 0 0 0 1 0 1 1 1 1 1 1 0 1 0 2 0 1 1 2 2 1 0 1 0 0 2 2 0 0 0 0 1 1 1 0 1 1 0 0 1 0 0 1 0 0 0 1 0 0 1 0 0 0 0 1 0 1 1 1 0 1 0 1 1 1 0 0 0 0 0 1 0 1 0 0 0 0 0 0 1 1 2 0 2 1 0 0 0 0 0 0 0 1 0 1 2 0 1 0 1 0 0 0 1 1 1 0 0 1 0 1 0 0 1 1 0 2 0 0 1 0 2 2 1 1 0 1 0 0 1 1 0 0 0 0 1 0 1 1 1 0 1 2 2 0 2 0 1 1 0 1 0 0 2 2 0 1 1 0 1 1 1 1 1 0 2 1 1 0 1 0 0 0 0 0 0 0 1 0 1 0 1 0 1 1 0 1 0 0 0 0 0 1 2 1 1 2 2 0 0 0 1 1 1 1 1 1 0 0 0 1 2 0 1 2 0 0 1 1 1 0 0 0 0 0 0 0 0 0 0 1 0 0 0 2 0 0 0 0 2 1 0 1 1 1 1 0 0 0 0 0 1 1 0 0 0 2 0 0 0 0 0 0 2 0 1 1 2 1 1 2 2 1 0 0 1 0 0 1 2 0 0 1 0 1 1 0 2 0 0 0 1 1 2 1 1 2 0 2 2 0 2 2 0 0 1 0 0 1 0 1 0 0 1 0 1 1 1 0 0 1 0 0 1 1 0 0 1 2 0 1 0 1 0 1 0 0 0 0 2 0 0 0 2 2 1 1 1 0 0 0 0 0 2 0 0 1 2 1 2 0 0 0 0 0 1 0 0 0 0 0 0 2 2 2 2 0 0 0 2 1 1 2 2 0 1 0 2 0 1 1 1 1 1 0 1 1 1 0 0 2 0 2 2 0 2 1 1 2 0 0 1 0 0 1 1 1 0 0 0 2 1 1 0 1 1 0 1 2 0 2 0 1 1 1 0 0 0 1 1 0 1 1 0 1 0 1 1 0 0 1 1 0 1 0 1 1 0 0 1 0 2 0 0 0 0 0 1 0 0 1 2 1 1 1 0 0 1 0 0
151 1 2 1 2 0 2 1 0 1 1 0 1 2 2 0 0 0 1 1 1 1 0 1 1 1 1 0 2 1 1 1 2 2 0 0 1 1 0 0 0 0 0 0 1 0 0 0 2 1 0 0 1 1 2 1 1 0 0 1 1 2 0 1 0 0 0 1 0 0 0 2 2 2 2 2 0 0 1 0 1 2 0 0 1 0 0 0 0 2 0 0 2 1 1 1 0 1 1 1 1 1 1 0 0 0 2 2 0 2 0 2 1 2 2 0 1 0 0 0 2 0 1 2 0 1 0 0 1 0 1 1 0 2 2 2 0 0 0 1 0 2 0 0 2 2 0 0 0 0 0 0 0 1 0 0 1 2 0 0 0 0 2 0 1 1 1 0 1 2 0 0 0 1 0 0 1 0 0 0 0 0 0 1 1 1 1 2 1 0 0 1 1 0 1 0 1 1 0 0 0 0 0 1 1 1 1 1 0 0 0 1 0 0 1 2 1 2 1 1 1 1 0 2 0 2 2 0 0 0 0 1 0 0 1 0 0 2 2 2 0 0 2 0 0 0 0 0 1 1 1 1 1 0 0 0 0 2 2 2 0 2 1 1 1 1 0 1 2 1 0 2 1 1 0 0 0 1 1 0 0 1 1 1 0 1 1 0 1 2 1 2 0 2 2 0 2 1 1 2 2 0 2 1 0 0 0 0 1 0 1 0 0 1 2 0 1 0 0 0 1 1 1 1 1 0 1 0 2 2 0 2 0 1 0 0 0 1 0 0 1 1 1 2 0 0 0 1 1 1 0 0 1 1 0 1 1 1 0 2 2 2 2 0 1 1 1 0 2 2 2 2 0 0 0 0 1 1 1 1 1 0 1 1 0 1 0 0 0 0 0 1 0 0 2 1 1 0 2 1 1 2 1 1 1 1 1 0 0 0 0 1 0 1 1 2 1 0 1 0 0 0 0 0 0 0 2 2 2 2 1 1 1 1 1 1 0 1 0 1 2 0 0 1 1 2 1 0 2 0 1 2 0 1 1 1 0 2 0 2 0 2 1 0 0 1 1 1 1 1 1 1 0 0 2 2 0 2 0 2 1 2 0 0 0 2 0 1 1 0 1 1 2 1 2 0 0 0 0 0 1 1 2 1 1 1 1 1 0 0 0 2 1 1 1 0 0 2 1 2 1 2 1 0 0 0 0 1 1 1 1 1 0 0 0 0 0 0 2 2 1 2 1 0 1 1 0 0 0 2 1 0 0 1 1 0 0 0 0 0 0 0 1 0 0 1 1 1 0 0 0 1 1 0 0 1 1 1 2 1 2 0 0 0 0 0 0 0 0 0 0 0 0 0 1 0 0 0 0 0 1 2 0 1 0 2 0 0 1 1 0 0 0 0 2 0 1 0 0 0 0 0 0 0 1 0 1 1 0 0 1 1 0 0 0 0 0 0 2 0 2 1 1 2 2 1 1 0 2 0 0 2 1 1 0 0 0 0 1 0 0 0 0 1 1 1 1 2 0 1 1 0 1 0 0 2 2 0 1 1 1 0 1 1 1 1 0 1 0 1 0 1 0 2 0 1 0 0 0 1 0 1 0 0 1 1 1 2 2 0 1 0 0 1 0 0 0 1 1 1 0 1 1 2 1 1 1 2 1 0 1 1 0 2 0 0 1 0 0 0 0 0 0 0 1 0 1 1 1 0 0 1 0 0 0 0 1 0 1 0 0 0 1 0 0 1 1 1 1 1 0 0 1 0 0 0 0 0 2 0 1 1 1 1 2 2 1 2 0 2 0 2 2 2 1 0 0 1 0 0 1 2 0 0 0 0 2 0 0 0 0 0 0 2 2 2 0 2 1 1 0 1 0 2 2 0 0 0 0 1 1 1 2 0 0 2 0 0 2 1 1 0 0 0 0 0 0 0 0 0 2 0 1 0 1 0 1 0 1 1 0 1 0 0 0 1 1 0 2 0 1 0 0 1 0 2 0 1 1 2 2 2 0 0 0 1 1 1 0 0 0 2 1 0 2 2 2 2 0 1 0 1 0 2 1 1 1 0 0 2 0 1 0 0 1 0 0 2 2 2 0 2 2 2 1 0 2 2 1 1 2 1 0 1 1 0 0 0 1 1 0 0 0 0 0 0 2 0 1 0 2 0 2 0 1 0 2 0 0 1 0 1 0 1 1 1 2 0 1 1 0 0 0 0 0 0 1 0 1 0 0 0 0 2 0 0 0 0 0 1 0 0 0 1 0 0 0 0 0 1 1 1
152 0 2 0 0 0 0 0 0 1 0 1 2 1 1 0 1 0 0 1 1 0 0 0 2 0 0 0 2 2 2 1 1 1 0 0 1 0 0 1 1 0 0 0 1 0 0 0 2 1 0 0 0 1 1 2 0 1 2 1 0 1 0 1 0 0 0 0 0 0 0 0 1 1 0 1 1 0 2 0 1 1 1 0 0 0 0 1 1 2 0 1 0 0 0 0 1 1 1 0 1 2 0 0 2 2 2 2 1 2 1 0 2 2 2 1 2 0 0 0 2 0 2 0 2 0 2 2 2 1 1 0 1 1 0 0 0 0 0 0 1 1 0 0 2 2 1 0 0 0 0 0 1 0 1 0 1 0 0 0 0 0 1 1 1 2 0 1 0 1 1 2 1 2 1 0 2 0 0 0 0 0 0 2 2 2 2 1 0 0 0 1 2 2 2 1 1 0 0 0 0 0 1 1 1 2 2 2 0 0 1 0 1 0 2 2 0 0 2 2 0 0 1 2 0 0 0 0 0 1 0 0 0 2 0 0 2 1 1 1 0 1 2 1 0 0 0 0 2 0 0 0 1 0 0 0 1 1 0 0 0 0 0 1 1 1 0 2 2 0 0 1 2 2 0 0 1 2 2 0 0 2 1 1 0 2 2 1 0 2 0 0 1 1 2 1 1 1 0 2 1 0 2 1 1 0 0 0 0 0 0 0 0 2 1 1 0 1 1 0 1 1 0 0 1 0 1 0 0 0 0 0 0 0 0 0 0 2 1 1 0 1 2 2 2 0 0 0 0 2 0 0 1 1 0 1 0 0 0 1 1 1 2 0 1 0 0 0 1 1 1 1 1 1 0 1 1 0 0 0 0 0 0 0 0 0 0 0 0 0 1 2 1 0 2 1 1 2 0 0 0 0 0 2 2 0 0 0 0 0 1 1 0 0 0 2 0 0 0 0 0 2 0 2 0 0 1 0 2 1 1 1 0 0 0 1 0 2 1 0 2 0 0 1 1 2 1 0 1 0 0 0 0 1 0 0 0 2 0 1 1 1 1 0 0 1 1 1 1 1 0 0 1 1 2 0 2 0 0 0 2 2 0 0 1 2 1 1 1 0 1 1 1 0 1 0 1 1 1 1 1 0 1 0 0 0 2 1 0 0 0 2 0 0 0 1 0 1 0 1 1 1 0 0 0 2 2 1 0 1 1 1 0 0 0 0 0 0 1 1 2 2 0 0 0 1 1 0 0 2 1 1 0 0 2 1 1 1 0 0 0 0 0 0 0 0 0 0 1 1 0 0 1 0 0 1 2 2 2 2 2 1 0 0 1 0 0 1 0 1 0 0 0 0 0 0 0 0 0 0 1 2 0 1 0 2 1 0 1 1 0 0 0 0 2 0 0 0 0 0 0 0 0 1 0 0 2 2 0 0 1 1 0 0 0 1 0 1 2 0 0 0 0 0 0 0 0 0 1 0 0 2 2 0 0 0 0 1 1 0 0 0 1 1 2 2 1 1 1 0 1 1 0 1 1 1 2 0 0 0 2 0 2 1 0 0 2 2 0 0 2 0 2 2 0 1 0 0 0 0 0 2 0 0 0 1 1 1 1 0 1 1 0 0 1 1 0 2 1 0 0 0 0 2 0 0 1 1 1 0 1 2 0 2 1 1 2 0 0 1 0 0 1 1 1 0 0 1 1 1 1 1 0 1 0 0 1 0 0 0 0 1 0 0 0 1 2 2 2 2 1 0 1 1 0 0 0 0 2 0 1 2 1 1 2 2 0 2 0 2 0 2 1 0 0 0 1 0 0 0 0 2 0 1 0 0 0 1 0 2 0 0 0 2 2 2 0 1 1 0 1 0 0 2 2 0 0 2 1 0 0 0 1 0 0 2 0 2 2 0 1 1 0 0 0 0 0 0 0 0 2 1 1 0 0 1 0 1 1 1 0 2 1 0 0 0 1 0 2 1 0 0 0 1 0 2 0 1 1 1 1 1 0 0 0 0 0 0 1 1 1 2 0 0 1 0 1 2 0 0 1 2 0 1 0 0 2 1 0 2 0 0 0 0 1 1 0 2 2 2 0 0 2 0 2 0 0 1 0 0 2 0 0 1 1 0 0 0 1 1 0 0 2 1 1 1 2 0 0 0 2 0 0 0 2 0 2 0 0 0 1 1 1 0 1 1 1 0 1 2 1 1 0 0 0 2 0 1 2 0 0 1 0 1 0 1 0 0 0 2 0 0 0 0 1 0 0 0 0 0 1 1
153 0 2 1 0 0 0 0 0 1 0 1 0 0 0 0 0 0 0 2 1 1 0 0 2 0 0 0 1 2 2 1 1 0 2 2 2 1 0 2 2 0 0 0 1 0 0 0 1 1 0 1 2 2 0 2 0 0 1 0 0 2 0 0 0 1 1 0 0 0 0 0 1 2 1 2 1 0 1 0 1 2 0 1 1 0 0 1 2 2 0 1 2 0 1 1 0 0 0 0 0 2 2 0 0 0 2 1 1 1 1 1 1 1 2 1 2 0 1 0 1 0 2 0 2 0 2 1 1 0 0 0 0 2 1 1 1 0 0 0 0 2 0 0 0 1 0 0 0 1 0 1 0 0 2 1 1 1 0 1 2 2 2 0 0 2 0 0 1 1 0 2 1 1 0 2 1 1 0 0 1 1 0 1 1 1 1 1 0 0 0 0 2 0 2 0 2 0 0 0 0 0 0 2 2 0 1 1 1 0 1 1 1 0 2 2 0 1 1 2 0 0 1 1 1 2 1 1 0 1 0 0 0 0 2 0 0 2 2 1 0 0 1 0 0 0 0 0 2 0 0 0 1 0 0 0 1 1 1 1 0 1 1 2 2 0 1 1 1 0 0 2 0 1 0 1 0 1 1 0 0 1 1 1 0 2 2 2 0 2 0 0 2 2 1 2 2 0 0 0 0 0 2 0 0 2 0 0 1 0 1 0 0 1 2 1 0 1 0 1 0 0 1 1 0 0 0 0 0 0 0 2 0 2 0 0 0 1 0 1 0 1 2 1 0 0 2 1 2 2 1 1 1 1 0 1 1 1 0 0 0 0 0 0 0 1 0 1 2 0 1 1 1 1 2 1 2 1 1 1 1 2 0 0 0 1 0 0 0 2 1 1 0 0 2 0 0 1 1 1 1 1 1 2 1 0 0 0 0 0 2 0 0 0 0 1 1 1 0 0 0 1 0 0 2 2 1 0 0 0 0 0 0 0 0 1 0 1 1 0 1 0 0 2 1 2 2 1 1 2 0 0 0 0 0 0 0 2 1 2 1 1 1 0 0 1 1 1 2 0 0 0 1 1 1 1 0 2 1 0 1 2 0 0 1 2 1 2 2 0 0 0 1 1 1 0 1 0 1 0 0 0 2 0 1 1 2 0 0 1 0 2 0 1 1 0 1 2 0 1 1 2 0 0 0 1 1 1 0 2 1 2 0 0 0 1 1 0 1 1 0 1 0 0 1 0 0 1 1 2 0 1 0 1 1 1 2 0 0 0 0 0 0 0 0 0 0 0 1 1 0 1 1 0 0 0 0 0 0 2 1 0 1 0 1 1 1 0 0 0 0 0 0 0 0 0 0 0 0 0 0 1 0 1 0 1 1 0 1 0 1 1 0 1 0 1 1 2 1 0 0 0 1 0 0 0 2 1 0 0 0 2 0 0 0 0 0 0 2 0 0 1 1 1 1 0 0 0 1 0 0 1 1 1 0 0 0 0 0 0 0 0 2 0 0 1 0 2 0 1 1 0 0 0 2 2 2 0 0 0 1 0 1 0 0 1 0 1 0 1 1 0 0 1 1 0 0 0 0 2 0 1 0 1 1 1 1 1 2 0 0 0 0 1 0 0 0 1 0 0 0 0 1 2 0 1 1 1 1 0 1 1 0 2 0 1 2 0 2 2 0 0 0 0 0 2 0 1 0 0 0 0 1 0 0 0 0 1 1 1 1 1 1 0 1 1 1 2 2 2 0 0 1 0 0 1 0 0 2 0 2 2 1 1 2 2 1 1 0 1 0 1 1 2 2 0 0 1 0 0 2 1 1 0 1 1 1 0 1 1 0 0 0 2 2 2 0 2 2 0 0 1 0 2 2 0 0 1 0 0 1 0 0 1 0 1 0 0 0 0 0 0 0 0 0 0 0 0 0 0 2 0 1 1 0 1 1 0 1 1 1 1 1 0 0 2 0 0 0 1 0 0 1 0 0 1 0 0 1 1 1 2 0 0 0 0 0 0 0 1 0 0 1 0 2 1 1 2 0 1 0 2 0 1 1 2 0 1 0 1 0 1 0 0 0 0 0 1 1 0 0 1 2 0 2 2 0 1 0 0 1 0 0 2 0 0 0 0 0 0 0 0 1 2 1 0 0 1 1 0 2 0 1 0 2 0 2 1 0 1 1 0 0 0 0 2 1 0 0 0 0 0 0 0 0 0 1 0 1 0 0 0 0 1 0 1 0 0 1 1 1 1 0 1 0 0 0 1 1 0 0 1
154 0 1 1 0 0 0 2 1 2 1 0 1 1 0 0 0 1 1 0 0 1 1 1 1 0 1 0 1 2 2 1 2 1 1 0 1 1 0 1 0 1 0 1 2 1 0 1 0 1 0 0 0 0 1 2 0 0 1 0 1 2 0 0 0 1 1 0 0 1 1 1 2 1 1 1 0 0 2 0 0 1 0 1 2 0 0 0 1 2 0 0 0 0 1 1 1 1 0 0 0 1 1 0 0 0 2 0 2 0 0 1 0 1 1 1 1 1 0 0 1 1 2 0 2 0 2 0 1 0 1 0 0 0 0 0 1 1 0 1 1 1 1 0 0 1 0 0 0 0 0 1 2 0 0 1 0 1 1 0 1 1 1 1 2 0 0 0 2 2 0 0 0 2 2 0 2 1 0 1 0 1 0 2 0 0 2 2 1 1 1 1 2 1 2 0 0 0 0 0 0 0 0 0 0 2 2 1 0 0 0 1 1 0 0 1 1 1 1 0 2 1 0 2 0 0 1 1 0 1 0 0 0 1 1 0 1 2 2 1 0 0 2 0 0 0 0 0 2 0 0 0 0 0 0 1 2 2 0 0 0 0 0 1 1 0 0 0 0 0 0 2 1 2 0 0 0 0 0 0 0 1 1 1 0 2 2 0 1 2 1 1 0 1 1 0 1 0 0 2 1 0 2 0 0 0 0 0 1 0 1 1 0 1 0 0 0 1 0 1 1 0 1 0 1 0 1 0 0 2 0 2 0 0 0 0 0 0 0 0 0 0 2 1 0 0 0 1 1 1 1 1 0 2 2 0 0 1 0 1 1 1 1 0 1 0 0 2 2 1 1 1 1 1 1 0 2 0 0 2 1 1 1 1 0 1 0 0 0 1 0 0 2 0 2 1 2 1 1 1 1 1 1 2 1 0 0 1 0 0 0 0 0 1 1 1 0 0 0 0 0 2 0 1 1 1 1 0 0 0 1 0 0 0 0 1 0 0 0 0 2 0 0 0 1 1 2 0 2 1 0 0 0 2 1 0 1 1 0 0 2 0 1 1 0 1 1 1 2 1 0 0 2 2 1 0 1 1 0 1 1 1 0 1 0 1 0 1 1 0 1 1 1 2 2 0 0 1 2 0 0 0 2 2 0 0 2 1 0 1 0 2 0 1 1 0 0 1 1 2 1 1 1 0 0 1 1 1 0 2 1 1 1 1 1 0 1 0 2 2 1 1 2 0 2 0 0 2 2 1 0 0 0 2 0 0 0 0 0 1 0 0 1 0 0 1 1 1 0 1 0 1 0 0 0 0 1 0 1 1 1 0 1 0 1 1 0 0 0 0 0 1 0 0 0 0 0 0 0 0 0 1 1 2 0 2 1 0 2 2 1 0 0 0 2 0 0 1 0 1 1 1 0 1 0 0 2 1 0 0 0 2 2 0 0 0 2 1 2 0 1 0 0 1 2 2 2 1 2 0 0 1 1 0 0 0 0 1 1 0 0 0 1 1 1 1 1 1 1 0 1 1 0 0 1 2 2 0 0 0 1 0 1 0 0 1 0 0 0 2 0 0 0 1 0 0 0 0 0 0 0 1 0 0 1 2 0 2 2 0 0 0 0 1 0 0 0 1 0 0 0 2 0 2 0 1 1 1 1 1 0 1 0 2 0 1 2 0 0 2 2 2 0 0 1 1 0 1 0 0 0 0 0 0 0 0 1 0 2 0 0 0 1 1 0 0 2 1 0 0 0 0 1 0 0 0 0 0 1 1 0 1 0 0 0 2 0 1 0 2 1 2 2 1 1 0 0 0 0 1 0 1 0 0 0 1 0 0 0 1 0 0 0 1 1 2 1 2 2 1 0 1 2 2 2 1 0 1 0 1 0 0 2 0 0 1 0 1 2 0 2 1 2 0 1 1 2 1 0 0 2 1 1 0 0 0 0 0 0 0 0 1 0 0 0 1 1 0 2 0 1 0 0 1 0 1 0 1 1 0 0 0 0 0 0 0 1 0 0 0 0 0 2 0 1 1 1 0 0 1 0 1 0 2 1 1 0 0 0 1 1 1 0 0 1 1 0 1 1 1 0 0 2 2 2 2 0 0 1 1 1 0 1 1 0 0 0 2 2 0 0 0 2 2 2 0 1 0 1 0 2 0 2 0 2 0 2 0 0 0 1 1 0 0 0 1 1 0 0 0 0 0 0 0 0 1 1 0 0 0 0 0 0 2 0 0 0 0 0 2 0 0 0 2 0 0 0 0 0 0 0 2
155 0 1 0 1 0 1 1 0 1 0 0 0 0 0 0 0 1 2 1 1 0 0 0 2 0 0 0 0 2 1 0 0 0 1 1 2 1 0 0 0 0 1 0 2 1 0 0 1 1 1 1 1 1 0 2 0 0 1 0 1 2 0 2 0 1 1 0 0 1 1 1 2 2 2 2 0 0 1 0 2 2 0 0 1 0 0 1 2 2 1 1 1 0 0 0 0 0 0 1 1 2 0 0 2 2 2 1 1 1 0 1 2 2 2 2 2 0 0 0 2 0 1 0 1 0 1 2 2 2 1 1 1 1 0 0 0 1 0 1 1 1 0 0 0 0 0 0 0 0 0 1 0 0 0 0 0 1 0 0 0 0 0 2 0 2 0 0 0 0 0 0 0 2 0 0 1 1 1 0 0 1 1 1 1 0 1 1 0 0 0 0 1 0 1 0 1 0 0 1 1 1 0 0 0 2 2 0 2 0 0 1 0 0 0 1 1 0 2 0 2 2 0 2 0 1 1 2 2 0 0 0 0 0 2 0 0 2 2 2 0 0 1 0 0 0 0 0 1 1 1 1 0 0 0 0 0 2 2 2 0 2 0 2 1 0 0 0 2 1 1 0 2 2 1 1 0 1 2 0 1 1 0 0 0 1 1 0 1 2 0 0 0 2 2 0 2 0 0 2 0 0 1 0 0 0 1 0 1 0 0 1 0 1 1 1 1 0 0 0 1 2 0 0 1 0 1 1 1 1 0 0 0 2 0 0 0 2 0 2 2 2 1 0 1 0 0 0 2 2 0 0 0 1 1 1 0 1 0 0 0 0 1 0 1 0 0 2 2 0 0 0 1 1 2 1 2 0 0 0 0 2 0 0 1 1 0 0 0 0 1 2 1 1 2 1 1 0 1 1 1 1 0 2 2 1 1 1 0 0 0 0 0 0 0 0 0 0 1 0 0 1 0 1 1 1 1 0 2 2 2 0 0 0 0 0 0 0 0 0 1 0 0 1 0 2 1 0 1 1 0 1 0 2 1 0 1 2 2 2 1 2 1 0 0 2 2 0 2 0 0 0 2 2 1 0 1 1 0 1 1 1 0 0 1 2 1 2 1 0 0 0 0 2 1 0 0 1 1 1 1 1 1 0 0 0 1 1 0 1 0 1 0 1 1 0 1 2 1 1 1 2 2 2 2 0 0 0 0 1 1 0 1 1 1 0 1 1 1 1 0 0 2 1 2 0 0 2 2 0 0 0 0 1 1 2 1 0 0 0 0 0 0 2 0 0 0 1 0 1 0 0 0 0 0 0 1 1 1 2 2 0 0 0 1 0 1 0 0 0 0 0 0 0 0 0 0 0 0 0 0 2 1 1 0 2 1 0 1 1 1 1 0 0 2 0 0 1 1 0 0 0 1 1 0 1 0 2 0 0 0 2 0 0 0 1 0 0 2 0 2 1 0 1 2 1 2 0 1 0 2 2 1 0 0 0 0 1 2 0 0 0 2 2 2 2 0 2 1 1 0 1 0 0 0 1 1 1 1 1 1 2 2 1 0 0 2 0 0 2 0 0 0 1 1 0 0 0 0 2 0 0 0 1 2 2 1 1 0 0 0 0 0 0 0 1 1 1 0 0 0 0 2 2 0 1 1 0 0 0 0 0 1 2 0 1 0 0 0 0 0 0 0 0 0 1 0 1 0 0 0 0 0 0 0 1 1 1 0 1 1 2 2 0 0 0 2 1 0 0 0 0 0 0 0 0 0 0 0 2 0 1 2 2 2 1 0 2 0 2 0 2 2 2 2 0 0 0 0 0 1 2 0 0 2 0 0 1 0 2 1 1 1 0 0 2 1 2 1 0 1 1 2 2 2 0 0 1 0 1 0 0 2 0 0 2 0 1 1 0 0 0 0 0 0 0 0 0 1 1 0 0 0 0 0 0 0 0 0 0 0 1 1 0 0 0 2 0 2 0 1 0 1 0 0 2 0 0 1 2 2 2 0 0 0 0 0 0 0 0 0 1 0 0 2 2 2 2 0 0 0 2 0 2 2 2 1 1 0 1 0 1 1 1 1 1 0 1 2 1 0 1 2 1 0 0 1 0 0 0 1 0 1 1 1 1 1 0 1 1 0 0 2 1 0 0 1 1 2 0 2 0 1 0 1 0 1 2 0 0 2 0 1 1 0 1 1 0 2 1 0 1 0 0 0 2 0 0 0 1 0 0 0 1 0 1 1 0 2 2 1 1 0 1 1 0 0 0 0 0 0 0
156 1 2 0 0 0 0 2 1 1 1 1 0 0 0 0 0 0 1 1 1 0 0 1 1 1 1 0 1 2 2 0 2 1 1 0 1 1 0 0 0 0 0 0 2 1 0 0 1 0 1 1 0 1 1 2 0 0 1 1 0 1 0 1 0 0 1 0 0 0 0 0 2 2 2 2 0 0 2 0 1 2 0 2 2 0 0 0 2 2 0 0 0 0 0 0 1 0 0 0 0 2 0 0 2 2 2 1 1 1 0 1 1 2 2 1 2 1 1 0 0 0 1 0 0 1 0 2 2 2 0 2 0 0 0 0 1 0 0 0 1 1 0 0 0 0 1 0 0 1 0 2 0 0 2 1 1 2 0 1 0 0 1 1 2 2 0 1 1 2 1 0 2 1 1 0 0 0 0 1 0 1 1 2 2 1 2 1 0 0 0 1 2 1 2 0 2 0 0 1 1 1 0 1 1 2 2 0 1 0 0 0 2 0 0 2 1 0 0 0 2 1 0 1 1 0 2 0 0 0 0 0 0 1 2 0 1 2 2 1 0 0 1 0 0 0 0 0 2 0 0 0 1 1 1 0 0 2 0 0 1 0 0 1 1 0 0 0 2 1 0 1 0 1 0 0 0 1 2 0 0 2 0 0 0 1 2 0 1 2 0 1 0 2 2 0 2 0 0 0 0 0 1 1 1 0 0 0 1 0 0 2 0 1 2 0 1 0 1 0 2 2 2 0 1 0 1 0 0 1 0 0 0 1 0 0 0 2 0 2 1 1 0 2 1 0 0 0 0 0 0 0 1 2 1 0 0 0 1 0 1 1 1 0 1 1 0 0 1 1 1 1 1 1 0 0 0 1 1 1 0 0 2 2 1 1 0 0 0 1 1 0 1 0 2 0 0 1 1 0 0 1 0 2 2 0 0 1 0 0 0 0 0 1 1 2 1 0 0 0 0 2 0 1 0 0 1 0 0 0 0 0 2 1 1 2 0 1 0 1 1 0 1 0 1 2 1 1 2 0 0 0 0 2 2 1 1 2 1 2 1 2 1 0 0 1 1 0 2 0 0 1 2 2 2 1 1 2 1 0 1 2 0 0 2 2 2 0 0 0 0 0 0 1 0 0 0 0 0 1 2 2 2 2 0 0 2 2 0 0 0 2 0 1 1 0 0 2 0 2 2 2 0 0 0 1 1 0 1 1 1 0 0 0 0 0 1 1 2 2 0 1 1 1 2 0 0 1 1 2 0 0 0 2 0 1 0 0 1 0 0 0 1 0 1 1 1 2 2 0 2 0 1 0 0 1 1 1 1 2 2 0 1 0 0 1 0 1 1 1 0 0 0 0 0 0 1 0 0 0 0 2 0 2 0 2 2 0 2 1 0 0 0 0 2 1 0 1 1 0 0 0 0 0 0 2 1 1 0 0 0 1 0 0 0 0 1 0 2 0 1 1 1 1 2 2 2 0 1 0 0 1 1 1 0 0 0 0 1 1 1 0 2 1 1 2 0 2 1 1 0 1 2 0 0 2 2 0 0 0 0 0 2 2 0 1 2 0 0 2 1 0 0 1 1 0 0 0 0 1 0 1 0 1 1 2 1 2 2 0 0 0 0 0 0 0 1 1 1 1 0 0 0 2 0 0 0 0 0 0 0 1 0 2 0 0 1 0 2 2 0 0 0 0 1 0 0 0 0 0 0 1 1 0 0 0 1 0 1 1 0 1 0 0 0 2 1 2 2 2 1 0 0 1 0 0 0 1 0 2 0 2 1 1 1 1 0 2 1 2 0 1 1 1 1 0 0 1 0 0 1 2 0 0 0 0 1 0 0 1 0 0 0 1 1 2 1 2 2 1 0 1 2 2 2 0 0 1 0 0 1 0 1 0 0 1 0 1 1 1 0 1 1 1 0 0 0 0 0 0 1 0 0 0 0 0 0 0 1 1 0 1 1 0 0 2 0 0 1 0 0 0 2 1 0 2 0 1 2 2 2 2 0 0 1 0 0 2 0 0 0 2 0 0 2 2 2 2 0 1 0 1 1 2 0 0 1 1 0 2 0 0 1 1 2 0 0 2 2 1 0 1 2 1 0 0 1 1 0 0 2 0 0 1 0 0 0 1 1 0 1 0 2 1 1 0 1 0 0 0 2 0 0 0 2 0 2 0 0 0 1 1 2 1 1 1 1 0 0 0 0 0 0 0 0 0 1 0 2 0 0 0 0 2 0 0 0 0 0 2 0 0 0 1 0 0 1 1 2 1 1 2
157 0 2 1 0 1 1 2 1 1 1 1 1 0 0 0 0 1 1 1 1 0 0 0 2 0 0 0 2 2 2 2 1 1 1 1 2 1 0 1 1 0 0 1 1 1 1 0 0 2 1 2 0 0 1 0 2 0 0 0 0 0 0 1 0 0 0 1 0 1 1 2 2 2 1 2 1 0 2 0 0 1 1 1 1 0 0 2 2 2 1 2 2 1 0 0 0 1 1 1 1 2 1 1 0 0 2 1 1 1 0 2 1 1 1 1 1 0 2 0 0 0 2 2 0 2 0 1 1 1 1 0 0 0 0 0 1 0 0 0 1 1 0 0 1 1 1 0 0 1 0 1 0 1 0 1 0 0 0 0 1 0 2 0 1 0 0 1 0 1 0 0 0 1 2 0 2 0 0 0 0 1 0 2 1 1 1 0 0 0 0 0 2 1 2 1 2 0 0 1 1 1 1 1 1 1 1 0 0 0 2 2 1 0 1 2 0 0 1 1 1 0 1 2 0 1 1 1 0 1 0 0 2 0 2 2 0 1 2 2 0 0 2 1 0 0 0 0 2 0 0 0 1 0 0 0 1 2 0 0 1 0 1 1 1 0 1 1 2 1 0 1 1 2 0 0 0 0 0 0 1 1 1 1 1 1 2 1 1 2 1 0 1 1 1 1 1 0 0 1 0 0 1 1 0 0 1 1 0 0 0 1 0 1 1 0 0 1 0 0 0 0 0 0 1 0 1 0 1 2 0 2 0 2 0 1 0 2 0 0 0 0 2 1 0 0 0 0 0 1 1 1 0 1 1 1 1 1 0 0 0 0 0 0 0 2 0 1 2 1 1 1 0 0 0 0 2 1 1 2 0 0 2 2 0 1 0 0 0 1 0 0 0 0 1 0 1 1 1 1 1 1 1 1 1 0 1 0 0 0 1 0 0 2 2 2 0 0 0 0 0 2 0 0 1 1 1 2 2 0 1 1 1 2 2 2 0 0 0 0 2 0 0 0 0 0 2 1 1 2 0 0 0 1 1 1 0 1 1 2 1 2 0 0 0 1 1 0 2 0 1 1 1 1 0 0 0 2 0 1 2 1 0 1 1 2 1 1 0 0 1 1 0 1 1 0 0 0 1 0 0 0 1 1 0 0 2 1 0 1 0 1 0 1 1 1 0 2 0 1 1 2 1 0 0 1 1 0 1 1 1 0 0 0 0 0 2 0 0 0 1 1 1 0 1 1 1 0 0 2 0 0 0 2 0 1 0 0 0 0 0 0 1 0 0 0 0 0 2 1 0 2 2 0 0 2 2 1 1 2 2 0 0 0 1 0 1 2 1 2 0 0 1 0 1 0 0 0 0 0 0 1 0 2 0 2 1 0 2 2 0 0 0 0 2 0 0 1 1 0 0 0 0 0 0 1 1 2 0 0 0 1 0 0 0 0 0 0 2 0 1 0 1 2 2 1 1 0 1 0 0 2 1 1 0 0 0 0 1 0 0 0 1 0 1 1 0 2 0 1 1 0 1 0 0 1 0 1 1 1 2 0 2 1 0 0 2 1 0 1 0 1 0 2 1 1 0 0 0 1 0 1 0 2 0 2 0 2 2 0 0 0 0 1 0 0 2 0 1 1 0 1 0 2 0 1 2 0 0 1 0 0 0 2 0 1 0 0 0 1 1 1 1 1 1 0 0 0 1 0 0 1 0 0 0 0 2 1 1 1 1 0 1 1 0 0 2 1 1 1 0 0 0 0 0 0 0 0 1 1 1 2 0 0 2 1 0 2 1 2 0 1 2 2 2 0 0 1 0 0 0 1 0 0 2 0 0 0 1 2 0 0 0 1 1 1 1 1 1 0 0 1 0 2 2 0 0 1 1 0 2 2 2 0 0 2 0 1 1 0 1 1 0 0 0 0 1 0 1 0 1 0 0 0 0 0 0 0 0 0 0 0 2 0 0 0 1 0 1 0 0 0 0 0 0 1 0 0 2 2 2 2 0 0 0 0 0 0 0 0 0 1 2 1 2 2 2 2 0 0 1 1 1 1 1 1 0 1 0 2 0 1 0 0 2 1 0 1 2 2 0 0 2 1 0 0 0 0 0 0 2 0 0 1 0 0 0 0 1 1 0 0 2 2 1 0 0 1 0 1 2 0 2 1 0 0 1 0 0 0 1 1 0 1 1 1 2 0 1 0 0 0 0 0 0 2 0 0 1 0 0 0 0 1 0 2 2 0 0 2 0 0 0 1 0 1 0 0 0 0 0 0
158 1 1 1 0 1 2 1 1 2 2 0 0 1 1 0 0 1 2 1 1 0 0 0 2 0 0 0 2 1 2 2 2 2 0 1 1 1 0 1 1 0 0 0 1 1 0 0 1 1 0 0 0 0 1 1 1 0 1 1 1 1 0 0 0 1 1 0 0 1 1 1 1 2 1 2 1 0 2 0 1 1 0 1 1 0 0 2 2 2 1 2 0 0 0 0 1 0 0 0 0 2 2 0 0 0 2 1 1 1 0 2 0 1 1 1 1 1 0 0 1 0 2 1 1 0 1 2 2 1 1 0 0 0 0 0 0 0 1 0 1 1 0 0 0 1 0 0 0 1 0 1 0 1 0 0 1 1 1 0 0 0 1 1 1 1 0 0 1 2 0 0 0 2 0 0 2 1 1 0 0 1 0 2 1 1 1 0 0 0 0 0 1 1 1 0 1 0 0 0 0 0 0 1 1 1 1 2 0 0 0 1 0 0 1 2 0 0 2 0 2 2 0 1 2 1 1 2 0 1 0 0 1 0 2 1 0 2 2 1 0 0 2 1 0 0 0 0 0 0 0 0 1 0 0 0 1 0 0 0 0 0 0 0 0 1 0 0 1 1 0 1 2 2 0 0 1 1 2 0 0 1 2 2 0 2 2 1 1 2 1 2 0 2 2 0 2 1 0 0 0 0 1 1 0 0 0 0 0 0 0 1 0 2 2 0 2 0 0 2 0 0 1 0 0 0 1 0 0 0 0 2 0 2 1 0 0 0 0 0 0 0 2 1 0 0 0 1 1 2 1 1 1 2 1 0 1 0 0 1 1 1 2 0 1 1 0 0 2 2 2 2 0 0 0 0 2 0 0 2 0 0 0 0 1 1 0 0 0 1 1 0 0 0 2 0 0 0 0 0 0 0 1 1 1 1 1 0 0 0 1 0 0 0 0 1 1 0 2 0 1 0 0 1 0 1 0 1 1 1 1 1 0 0 0 0 0 0 0 0 2 0 0 1 0 2 0 0 2 0 0 0 0 1 1 1 0 2 2 1 1 1 0 1 0 2 2 1 1 1 0 0 2 2 1 0 1 2 1 0 1 1 0 1 1 2 1 2 2 0 0 0 2 2 1 0 1 0 1 0 1 1 1 1 0 0 1 2 0 2 0 0 0 0 1 0 0 2 0 0 0 2 0 0 0 1 1 1 1 1 1 1 0 0 0 0 1 0 1 0 0 0 2 0 2 0 0 0 0 2 0 1 0 2 0 0 0 1 0 1 1 0 0 0 0 0 0 1 0 0 0 1 0 0 0 0 2 0 1 1 2 0 0 0 0 0 0 1 0 1 0 0 1 0 0 0 1 1 1 0 1 1 0 2 0 2 1 0 1 2 0 0 1 1 0 1 1 0 0 0 0 0 0 0 0 1 1 1 0 0 0 0 0 0 0 1 0 1 2 0 1 0 1 2 2 1 1 0 2 1 0 0 0 1 0 0 0 0 2 0 0 0 1 2 2 2 1 2 0 0 2 0 0 0 2 2 2 1 1 1 2 0 2 0 0 1 1 1 0 1 1 1 0 1 0 0 0 0 0 1 1 0 0 1 1 2 0 2 2 0 0 0 0 0 0 1 1 1 0 0 0 2 1 2 0 2 2 0 0 0 0 1 1 2 0 1 1 0 1 1 0 0 0 0 1 0 0 0 0 0 0 0 1 0 0 0 0 0 1 0 0 1 1 0 0 1 1 0 1 1 0 0 1 0 1 2 2 0 1 1 0 2 0 0 1 1 0 2 1 2 0 1 2 2 2 0 0 1 0 1 2 2 0 0 1 0 1 0 0 2 0 0 0 1 1 2 1 0 2 0 2 2 1 2 2 0 0 1 0 0 1 0 0 2 1 1 0 0 1 1 0 0 1 0 0 1 1 0 0 1 2 0 2 0 1 0 1 0 0 0 0 1 0 0 0 1 1 0 1 1 1 0 0 1 0 2 0 2 0 0 0 0 0 0 0 0 0 1 0 0 0 1 2 1 2 2 2 2 0 1 0 1 0 2 1 2 0 1 0 1 0 0 0 0 1 1 0 1 2 1 1 0 2 1 2 2 2 1 0 0 1 0 0 1 1 0 0 1 1 1 0 0 1 1 1 1 1 1 1 1 1 0 2 1 0 0 1 1 1 1 0 0 1 1 2 0 0 0 1 1 0 1 0 0 0 0 2 1 1 0 0 2 0 1 0 0 0 0 0 1 0 0 0 1 0 0 0 0 0 0 1 1
159 1 2 0 0 0 0 1 0 2 1 0 0 1 1 0 0 0 0 1 1 0 1 0 2 0 0 0 2 2 2 0 2 2 0 0 2 1 0 0 0 0 0 0 0 1 0 0 2 0 0 0 1 2 1 0 1 0 1 1 0 1 0 0 0 0 0 0 0 1 1 1 2 2 2 2 0 0 2 0 1 2 0 1 2 0 0 1 2 2 0 1 2 1 0 0 0 1 1 1 2 2 1 0 0 0 2 1 1 1 0 2 1 2 1 0 0 0 0 0 2 0 2 0 2 0 2 0 2 0 0 0 1 1 0 0 0 0 0 1 1 2 0 0 0 0 0 0 0 0 0 2 1 1 0 1 1 0 0 0 0 1 1 1 0 1 0 0 1 2 1 0 0 1 0 0 2 1 0 1 0 1 0 2 1 1 2 2 2 1 1 1 0 0 0 1 1 0 0 0 0 0 0 2 2 0 0 0 1 0 1 0 1 0 2 2 1 1 1 2 0 0 0 1 1 0 1 1 1 1 0 0 0 0 2 0 0 2 2 2 0 0 2 1 0 0 0 0 1 0 0 0 1 0 0 0 1 2 1 0 1 0 0 0 1 0 1 0 1 0 0 2 0 2 0 0 0 0 1 0 1 1 0 0 2 0 2 0 2 2 2 2 1 2 2 1 2 0 0 0 0 0 2 0 0 0 1 1 1 0 1 1 0 2 1 0 1 0 0 0 1 1 1 1 0 0 0 0 1 1 0 1 0 1 0 0 0 1 0 0 1 1 2 2 1 0 0 1 0 1 0 0 0 1 1 1 1 2 0 1 0 0 2 0 2 1 1 1 1 0 0 0 0 0 1 2 1 0 0 1 2 1 0 0 0 1 0 0 0 2 0 0 0 0 2 0 0 1 1 1 1 1 0 1 1 0 1 0 0 0 0 0 1 0 1 2 0 1 0 0 0 1 0 1 1 1 0 0 0 0 0 0 0 0 0 1 0 1 0 0 1 0 0 0 1 2 1 0 1 0 0 0 0 1 1 1 0 2 1 2 0 2 0 0 0 1 1 0 2 0 0 0 1 1 2 0 2 2 0 1 1 1 0 0 1 1 1 2 2 0 0 0 1 1 0 0 2 2 2 0 0 0 2 1 0 0 2 0 0 1 0 1 0 1 1 1 0 2 2 1 1 2 1 1 1 1 1 0 0 2 0 0 2 0 1 0 1 0 2 2 0 1 0 0 0 1 0 0 0 2 1 0 0 2 0 0 0 0 0 0 0 0 1 0 0 0 0 1 1 1 1 1 0 0 0 0 2 1 2 1 2 0 0 0 0 0 0 1 0 1 0 0 1 0 1 1 2 0 0 0 1 2 0 1 1 2 1 0 1 1 0 0 0 1 1 1 0 1 0 0 0 0 1 1 0 0 1 1 0 0 1 1 0 0 0 2 0 2 2 0 0 1 1 2 2 1 1 0 1 0 2 2 1 0 0 0 0 0 1 0 0 0 0 0 0 1 0 0 2 0 0 2 0 1 1 1 2 0 1 1 0 1 2 2 1 2 1 1 0 1 0 1 0 0 0 0 0 0 0 1 0 0 0 1 1 1 2 2 2 1 1 1 0 0 2 1 1 2 0 0 0 0 1 2 0 1 2 0 0 0 0 1 0 0 0 1 1 0 1 2 1 1 1 1 2 0 0 0 0 0 0 0 0 0 0 1 0 0 1 0 0 1 1 0 1 1 1 1 1 1 0 0 0 0 0 1 1 0 1 1 0 1 1 1 1 1 1 1 1 2 1 1 2 2 1 1 0 2 0 0 0 0 0 0 1 0 1 0 0 0 0 0 1 1 1 2 0 0 2 0 2 1 1 2 2 0 0 2 0 0 1 0 2 0 0 2 0 1 1 0 1 1 0 0 0 0 0 0 0 1 2 0 2 0 1 0 1 0 0 1 1 2 0 0 0 0 1 0 1 2 0 0 1 0 0 0 0 0 1 1 1 1 1 0 0 0 0 0 1 0 0 1 1 0 2 2 2 1 0 0 1 2 0 1 2 2 0 2 0 2 0 0 0 0 0 2 0 1 2 2 0 0 2 0 0 0 2 0 1 1 1 0 0 2 0 0 0 2 2 0 0 0 0 2 1 2 2 1 1 0 2 0 2 0 0 0 0 1 0 0 2 0 1 1 0 1 1 0 0 0 0 0 0 0 0 1 1 0 2 0 0 0 0 1 0 0 0 0 0 1 1 1 0 2 1 0 0 0 0 0 0 0
160 0 0 2 0 1 1 1 1 2 1 0 0 0 0 0 0 0 0 2 2 1 0 1 1 0 0 0 2 2 1 0 0 1 1 0 2 2 0 0 0 0 1 0 1 1 0 0 1 1 0 0 2 2 0 1 1 0 0 1 0 1 0 1 1 1 1 0 0 1 2 1 1 2 1 2 1 0 2 0 1 1 1 0 1 0 1 0 1 2 0 0 1 1 0 0 1 1 0 0 0 2 2 0 0 0 2 0 2 0 0 2 1 1 2 2 1 0 1 0 0 1 1 0 0 1 0 0 2 0 0 0 0 0 0 0 0 0 0 0 0 2 1 0 0 1 0 0 0 1 0 2 1 2 0 0 1 2 1 0 0 0 2 0 2 0 0 1 0 1 1 1 0 1 0 0 0 2 0 2 0 2 1 1 1 0 1 0 0 0 0 0 2 0 1 0 0 0 0 0 0 0 0 1 1 1 1 0 1 0 0 1 0 0 2 2 1 0 1 0 2 1 1 2 0 2 2 1 0 1 0 0 0 0 0 0 0 2 2 0 0 0 2 0 0 0 0 0 2 0 0 0 0 0 0 1 1 0 0 0 0 0 0 0 0 0 0 0 1 1 1 2 2 2 1 1 0 1 2 0 1 1 1 1 0 1 1 1 2 2 2 1 0 2 1 1 1 2 0 2 2 1 1 0 0 0 0 0 1 0 1 1 0 2 2 0 1 0 1 0 2 2 1 1 1 0 0 0 1 1 0 1 0 0 0 0 0 2 0 0 0 0 2 2 1 0 0 2 1 0 1 0 0 2 1 0 1 0 0 1 1 1 0 1 0 1 0 2 2 0 0 0 0 0 0 0 1 1 1 2 1 1 1 1 0 2 0 0 0 0 0 0 1 0 1 0 1 2 0 0 0 0 0 2 2 0 0 1 0 0 0 0 0 1 1 2 1 1 0 1 1 1 0 1 1 1 1 1 1 1 1 1 0 0 0 1 0 0 0 0 1 1 0 0 2 2 2 0 1 2 0 1 0 2 2 1 1 0 0 0 2 0 0 2 0 2 2 1 2 0 1 1 2 2 1 0 1 2 0 2 1 2 0 0 0 2 0 1 1 0 2 2 1 2 2 0 1 0 0 0 1 1 2 1 0 0 2 0 0 1 0 2 0 1 1 1 0 2 0 0 0 2 2 1 1 1 1 1 1 1 1 1 1 1 0 0 0 0 1 0 0 0 2 2 2 0 0 0 0 2 1 0 0 2 1 0 0 0 1 0 0 0 0 0 1 1 0 1 1 0 0 2 1 0 0 1 1 2 2 2 2 0 0 0 1 0 0 2 0 2 1 0 0 0 0 0 0 0 0 0 0 2 1 0 1 2 0 0 2 2 1 0 0 0 1 0 1 1 1 0 0 0 0 1 0 0 2 1 0 0 0 0 1 0 0 0 1 1 2 0 1 0 1 1 1 0 1 1 2 0 1 1 1 1 0 0 0 0 1 0 0 0 2 2 2 2 0 1 1 1 0 1 1 0 0 2 1 0 1 1 0 2 2 0 0 1 1 2 0 0 0 1 1 2 1 1 0 0 0 2 1 0 1 2 0 2 1 1 2 0 1 1 0 0 0 0 1 2 1 1 0 0 1 1 1 0 0 1 1 0 0 0 1 2 0 1 1 0 1 1 0 0 0 0 1 1 0 0 0 0 0 0 0 0 0 0 2 0 2 0 0 0 2 0 1 0 2 1 1 1 0 0 1 1 0 0 0 0 1 1 1 2 0 0 1 0 0 2 0 2 0 2 2 2 1 1 1 1 1 0 1 1 0 0 0 0 0 0 1 1 0 0 0 0 0 0 1 2 1 1 0 1 0 2 2 0 0 1 2 0 1 1 1 1 0 0 0 0 0 0 0 0 2 0 1 1 2 0 0 1 1 0 0 0 0 0 0 0 1 1 1 2 1 0 0 1 0 0 2 1 0 0 0 1 0 2 1 0 1 1 2 2 0 0 0 2 2 1 0 0 0 0 1 0 0 0 0 2 0 0 0 2 0 2 1 1 1 0 0 2 0 0 0 0 2 1 0 1 2 1 0 1 2 0 2 2 0 1 0 1 2 0 0 1 0 0 0 0 0 0 1 0 2 1 0 0 0 0 0 1 1 1 2 0 0 0 0 0 0 0 2 0 1 0 0 2 1 0 1 0 0 0 0 0 0 2 0 0 1 0 0 0 0 1 0 0 0 0 0 1 0 0 1 2 2 1 0 0 0 0 0 0
161 1 1 1 0 0 1 1 0 2 0 0 0 1 1 0 0 0 0 2 2 0 0 1 1 1 1 0 2 2 1 1 2 2 0 0 1 1 0 0 0 0 0 1 2 1 1 0 1 1 1 1 0 0 0 1 0 1 1 0 1 1 0 0 0 0 0 1 0 0 0 1 2 1 0 1 1 0 2 1 0 2 1 0 1 0 0 1 2 2 0 0 1 0 0 0 0 0 0 0 0 2 0 0 1 0 2 2 0 2 0 0 1 2 2 2 2 0 0 0 2 0 2 0 1 1 1 1 2 0 0 0 0 0 0 0 0 0 0 0 0 2 0 0 0 0 0 0 0 0 0 1 0 2 0 0 1 0 1 1 0 1 2 0 0 1 0 1 1 2 1 0 0 2 1 0 2 1 1 0 1 1 0 2 2 2 2 1 0 0 0 2 1 0 1 1 0 0 0 1 1 1 0 1 1 1 1 1 1 0 0 0 1 0 2 2 1 0 1 0 2 1 0 2 0 1 1 1 0 1 0 0 0 0 2 0 0 2 2 2 0 0 2 0 0 0 0 0 2 0 0 0 1 0 0 0 1 0 0 1 0 0 0 0 0 0 1 0 2 2 0 1 1 1 0 0 0 1 2 0 1 1 0 0 0 2 2 1 0 2 0 1 1 2 1 1 1 1 0 1 1 0 2 1 1 0 0 0 0 0 0 2 0 1 2 1 0 0 0 1 1 1 1 1 1 0 1 0 0 0 0 0 0 0 0 0 0 1 1 1 1 1 2 2 0 0 1 0 1 0 0 0 0 1 1 1 1 1 1 0 1 1 0 0 0 2 0 0 1 1 1 1 1 1 0 1 2 0 0 1 0 0 1 1 0 0 0 1 1 0 0 2 1 0 2 1 1 1 0 0 0 0 0 2 2 0 0 1 0 0 0 1 0 0 1 2 1 1 0 1 1 0 1 0 1 2 0 0 0 0 0 0 0 0 0 2 0 1 0 1 1 0 0 1 1 2 1 0 1 2 0 0 0 0 0 0 0 2 1 2 1 2 0 1 0 0 0 0 2 0 0 0 1 1 0 0 0 1 0 1 2 0 0 0 1 2 1 2 2 0 0 0 0 0 0 0 0 1 2 1 1 1 1 0 0 0 1 0 0 2 0 0 0 0 0 2 0 2 1 2 1 2 1 1 1 0 0 1 0 1 1 1 1 1 1 0 1 1 1 1 2 2 1 0 1 1 0 1 1 2 2 0 0 0 2 2 1 1 0 1 1 0 0 0 1 1 0 0 0 1 0 0 0 0 0 0 1 1 1 2 1 0 2 0 0 2 0 2 0 2 0 0 1 0 1 0 0 1 1 0 1 1 0 2 0 2 2 0 1 1 2 0 0 1 1 0 0 0 0 0 0 0 0 0 0 1 1 1 0 0 1 0 2 0 0 0 1 1 2 0 2 1 0 1 2 1 0 0 2 0 0 1 2 0 0 0 0 1 2 0 0 0 1 1 1 1 0 2 0 1 0 0 0 1 0 2 2 0 1 2 0 0 1 0 0 0 1 2 0 0 1 1 1 2 1 0 1 0 0 1 1 0 0 1 1 2 1 2 2 0 1 0 0 2 0 1 1 1 1 1 0 0 1 2 0 1 1 1 1 0 1 2 1 2 0 2 0 0 0 0 0 0 0 0 0 0 0 0 0 0 0 1 2 0 1 1 0 1 1 1 1 0 1 0 0 0 2 2 2 2 1 0 1 1 0 0 0 0 1 1 0 1 2 2 2 2 1 2 1 2 0 1 2 2 2 0 0 1 0 0 0 0 0 0 1 0 0 1 1 2 0 0 0 1 1 2 1 2 2 0 1 1 0 1 1 0 0 1 1 0 1 1 1 0 0 2 0 1 1 0 1 1 0 0 0 0 0 0 0 0 1 0 1 0 1 0 1 0 1 1 0 1 1 0 0 1 2 1 1 1 0 0 0 1 0 1 0 1 1 1 1 1 0 0 0 0 0 0 0 1 0 1 0 0 2 2 2 2 1 2 0 2 0 1 1 1 1 0 0 1 0 1 0 0 0 2 0 1 2 2 0 0 2 1 2 2 0 1 1 1 2 1 1 2 0 0 0 1 2 1 0 0 2 2 2 1 1 0 1 1 0 1 1 0 1 0 1 0 0 0 1 1 1 0 1 0 1 0 2 2 1 0 0 0 0 1 1 0 1 0 0 0 0 2 0 1 1 0 0 2 0 0 1 2 1 0 0 0 0 0 1 2
162 0 2 2 0 0 1 2 1 1 1 0 0 0 0 0 0 1 0 2 1 1 0 0 2 1 1 0 2 1 0 1 2 1 0 0 2 2 0 0 0 0 0 0 1 0 1 0 1 1 1 1 0 0 0 1 0 0 1 1 1 1 0 2 0 0 0 0 1 1 0 0 1 1 0 1 1 0 2 1 1 2 0 1 2 0 0 0 0 2 0 0 2 0 0 0 0 0 0 0 0 1 0 0 1 1 2 2 1 2 0 1 0 0 0 1 1 0 2 0 0 0 1 0 1 0 1 1 1 0 0 1 0 0 0 0 1 0 0 1 0 2 0 0 1 1 1 1 1 1 0 0 1 0 0 0 0 0 1 0 1 1 1 1 1 2 0 0 1 1 0 1 0 2 0 1 1 0 0 0 0 0 1 2 2 1 2 1 1 1 1 1 2 0 2 0 2 0 0 0 0 0 0 2 2 0 0 1 1 0 0 1 2 0 2 2 0 1 0 0 2 1 0 1 1 1 0 1 0 1 0 0 1 0 2 1 0 1 2 1 0 0 1 0 0 0 0 0 2 0 0 0 1 0 0 1 1 1 0 0 1 0 0 2 1 0 0 1 2 1 1 1 1 2 0 1 0 2 2 0 0 2 0 0 1 0 1 1 1 2 1 1 2 2 2 2 1 1 0 2 2 0 2 1 0 0 2 0 1 0 1 1 0 2 1 0 2 0 0 1 1 1 1 0 0 0 0 0 0 0 0 2 0 0 0 0 0 1 0 0 1 1 1 2 0 0 0 0 1 0 0 0 0 2 2 0 1 0 0 1 1 1 2 0 2 1 0 2 2 0 0 0 0 0 0 0 1 1 1 2 1 1 1 1 0 1 0 0 0 1 0 1 1 0 2 1 1 1 1 1 1 1 1 2 1 0 0 0 0 0 0 1 0 0 0 1 0 1 0 1 1 1 0 1 1 1 1 0 1 0 0 0 0 0 0 0 0 1 1 0 1 0 0 1 0 1 1 0 2 0 0 0 0 1 2 1 1 1 1 1 2 1 0 1 0 1 1 1 2 0 1 1 1 1 1 1 0 2 2 0 0 2 0 1 1 1 1 0 0 0 2 2 2 2 1 0 0 1 1 0 1 1 2 2 0 0 2 0 0 1 0 1 0 2 2 0 0 2 1 1 1 2 0 0 0 0 0 1 0 2 0 1 1 0 1 0 1 0 0 0 0 0 1 0 1 1 0 2 2 0 0 0 0 2 1 0 0 1 1 0 0 0 0 0 0 0 0 0 2 2 0 1 0 0 0 0 1 1 1 2 2 1 0 0 2 0 0 1 0 1 0 1 1 0 0 0 0 0 0 0 0 1 0 1 0 2 1 0 1 0 1 1 0 0 2 0 1 1 1 0 0 0 0 1 0 0 2 1 0 0 0 1 2 0 0 0 1 0 1 1 1 0 1 1 1 0 1 0 2 0 0 2 1 1 0 0 0 0 2 0 0 0 0 1 1 2 1 1 1 0 1 1 1 0 0 2 2 0 1 1 1 1 2 1 1 1 1 0 0 1 0 0 1 2 1 0 0 1 0 2 0 2 0 1 0 1 0 2 2 0 1 0 0 2 0 2 1 0 1 1 0 0 1 2 0 1 1 1 1 0 1 1 0 2 0 0 1 0 0 1 1 1 1 1 1 0 0 1 1 1 1 1 1 0 1 2 0 0 1 0 0 0 1 0 0 1 1 1 1 1 0 0 0 1 1 0 0 0 1 1 0 1 2 2 2 1 0 1 1 2 1 1 2 1 1 0 0 1 0 1 2 2 0 0 1 0 0 0 0 1 0 0 0 1 0 0 0 1 2 1 1 2 1 1 1 0 0 2 0 0 0 0 1 0 0 1 0 0 0 0 0 0 0 0 0 0 0 0 1 0 1 0 0 0 0 0 0 0 0 0 2 2 0 0 0 0 1 0 1 0 1 0 0 1 0 2 0 1 0 0 1 1 0 0 0 1 1 0 1 0 0 1 1 0 1 1 1 1 0 0 0 2 0 1 2 2 0 1 0 2 0 0 0 0 1 1 0 1 1 0 0 1 1 1 1 1 0 1 0 0 2 0 0 2 0 0 0 1 1 0 0 0 2 2 1 0 1 1 0 0 2 0 1 0 1 0 1 0 0 0 1 1 1 1 1 0 0 0 2 1 0 1 0 0 1 0 2 0 0 1 1 0 0 0 0 0 0 1 0 2 1 1 0 1 1 0 0 0 1 1 0 0
163 0 0 2 1 0 2 1 1 2 2 0 0 0 0 0 0 0 1 0 1 0 0 1 1 0 0 0 1 1 1 1 1 1 2 0 1 1 1 0 0 0 0 1 1 1 1 0 0 1 0 1 1 1 0 1 1 0 0 1 0 2 0 2 1 1 1 1 0 0 0 0 2 2 2 2 0 0 2 0 2 2 1 0 0 0 0 0 1 1 0 0 1 0 0 0 1 1 1 1 1 2 0 0 1 1 2 0 2 0 0 2 0 1 1 0 1 0 2 0 0 1 2 1 1 1 1 2 2 1 1 0 0 0 0 0 0 0 0 1 2 0 0 0 0 1 0 1 1 1 0 0 1 0 0 0 1 2 1 0 1 1 2 0 2 1 0 1 0 1 1 1 0 2 0 0 2 1 0 1 0 0 1 2 2 1 2 0 0 0 0 0 2 2 2 1 1 0 0 1 1 1 1 1 1 1 1 2 0 0 0 1 1 0 1 2 0 0 1 0 2 0 0 2 0 1 1 1 0 1 0 0 0 0 2 0 0 1 2 1 0 0 1 0 1 1 1 0 1 1 1 1 2 0 0 0 0 2 0 0 2 0 0 0 0 0 1 0 0 0 0 2 2 2 0 0 1 2 2 0 0 2 1 1 1 1 2 2 1 2 2 0 0 1 1 0 1 1 0 2 1 0 2 0 0 0 0 0 1 0 1 1 0 2 0 0 0 1 1 0 2 2 0 0 1 0 1 0 0 1 0 0 0 0 0 0 0 1 0 0 1 0 1 2 0 0 0 1 1 1 0 0 0 2 2 0 1 1 0 0 0 0 1 0 1 2 0 0 1 0 0 0 1 1 1 1 2 2 2 2 1 1 1 1 0 1 0 0 0 0 0 1 2 1 1 1 2 1 0 0 0 0 0 2 2 0 0 2 0 0 0 0 0 1 1 2 1 1 0 1 1 1 0 0 0 1 1 0 2 0 2 0 0 0 0 1 1 0 0 0 1 0 0 2 0 1 1 0 1 1 0 1 0 2 2 1 1 1 1 1 2 1 0 0 0 0 0 1 2 0 1 1 1 1 2 2 0 2 0 1 0 1 0 0 0 1 0 1 0 1 0 0 0 1 1 0 2 0 1 0 1 1 2 2 0 0 1 1 1 0 0 2 0 0 0 1 0 2 1 1 1 1 2 1 1 0 0 0 0 1 1 0 1 0 0 0 0 1 1 1 0 0 1 0 1 1 0 0 0 2 1 0 0 1 1 1 1 0 0 0 0 0 1 1 0 1 1 1 1 1 0 1 1 0 0 1 1 1 2 1 2 0 0 0 2 1 0 1 0 1 0 0 0 1 1 0 1 0 0 0 0 1 1 1 0 1 0 0 0 1 0 0 0 0 0 0 1 0 0 0 0 0 1 1 0 1 0 2 0 0 0 2 0 0 0 0 0 0 2 0 1 1 0 1 2 1 2 0 0 0 1 2 1 1 0 0 0 0 0 0 0 0 1 2 2 2 1 2 0 0 1 0 0 0 1 2 2 0 1 1 1 0 2 2 1 2 1 0 0 1 0 0 1 1 0 0 1 0 0 1 0 2 0 1 1 2 0 1 1 0 0 0 0 0 0 0 1 1 0 0 0 0 1 2 0 1 2 0 0 0 0 0 0 2 0 0 0 0 2 2 0 0 1 1 1 0 0 0 2 1 0 1 1 0 1 1 0 0 1 0 0 1 1 0 0 0 2 1 0 0 0 0 0 1 0 0 0 0 0 1 0 1 0 0 2 0 0 2 0 2 0 2 2 2 2 0 0 1 0 0 0 0 0 0 0 0 1 0 1 1 0 0 0 2 2 2 0 2 2 0 1 0 1 2 1 0 0 1 0 0 1 0 1 1 0 2 0 0 0 0 0 0 0 0 0 0 0 0 0 0 0 0 0 0 0 0 0 0 1 1 0 2 0 0 0 0 0 0 1 0 1 0 0 0 0 2 0 2 0 2 2 2 0 0 0 1 1 0 1 0 0 2 1 0 1 1 1 2 0 1 0 2 1 0 2 1 0 1 0 1 0 1 0 0 1 1 0 1 2 1 0 1 2 1 1 1 1 0 0 0 2 0 0 1 0 0 0 1 1 0 0 0 2 1 1 1 1 1 0 0 2 0 0 0 2 0 2 0 0 0 1 1 1 0 1 1 1 0 1 1 0 1 0 0 1 1 1 0 1 0 0 0 0 1 0 0 0 0 0 1 0 0 0 2 0 0 0 1 1 1 0 1
164 0 2 2 1 0 1 1 0 2 0 0 0 1 1 0 0 0 0 2 2 0 0 0 2 0 0 1 2 2 2 0 1 1 1 1 1 1 0 1 0 1 0 0 0 0 0 0 2 0 0 0 0 0 1 2 0 1 1 0 1 1 1 0 0 0 0 1 0 0 0 0 2 2 1 2 1 0 2 0 1 1 0 2 2 0 0 0 0 2 0 0 1 0 1 0 0 1 0 0 0 2 1 0 1 1 2 2 1 2 0 1 1 2 2 0 1 0 2 0 0 0 1 0 1 0 1 0 1 0 2 1 0 2 1 1 0 0 0 1 0 2 0 0 1 1 1 0 0 0 0 0 0 0 1 0 2 0 0 1 0 0 2 0 0 1 0 1 1 2 1 1 1 0 1 0 2 1 0 0 0 1 0 2 2 2 1 1 0 0 0 1 0 0 0 0 1 1 0 1 1 1 0 1 1 1 1 0 1 0 0 0 1 0 1 2 0 1 1 0 2 1 1 2 0 1 1 1 0 1 0 0 0 0 0 0 0 1 2 1 0 0 1 0 0 0 0 0 2 0 0 0 1 1 1 0 0 0 0 0 0 0 0 0 1 1 0 0 1 1 0 1 1 1 1 0 0 0 1 0 1 1 2 2 0 2 2 1 1 2 1 1 1 2 2 1 2 1 0 2 2 0 2 0 0 0 1 0 0 0 0 1 0 2 0 1 1 0 0 1 1 1 1 1 1 0 1 0 1 1 0 0 0 0 0 0 0 1 1 0 1 2 1 1 0 0 0 1 0 0 0 0 1 2 1 0 0 1 0 2 2 2 2 0 2 2 0 1 1 0 0 0 1 0 0 0 1 1 1 2 0 2 1 1 0 1 0 0 0 0 0 2 0 0 2 0 0 1 1 1 1 1 1 2 0 0 0 1 0 0 0 0 0 2 2 2 0 0 1 0 0 1 0 0 0 0 2 1 2 1 0 1 0 0 0 1 0 2 1 0 0 0 0 1 0 1 2 0 1 1 0 1 0 1 0 0 0 2 2 2 1 2 0 0 0 0 0 0 2 0 0 0 2 2 1 0 1 1 1 0 1 1 0 0 0 1 0 1 0 0 1 1 1 1 0 0 1 0 2 0 0 0 2 1 0 0 2 0 0 1 1 1 0 1 1 0 1 2 0 1 1 2 1 1 1 0 0 1 1 2 1 1 1 1 0 0 0 1 0 0 1 1 2 0 2 0 0 1 1 1 0 0 0 2 0 1 0 0 1 0 0 0 0 2 0 0 0 2 2 0 2 0 0 0 0 0 0 0 0 2 1 0 1 0 0 1 0 0 0 0 0 1 0 0 0 0 0 0 0 0 0 2 0 2 0 2 0 0 0 0 0 0 0 0 1 0 1 0 0 0 0 0 1 1 0 0 1 2 0 0 0 1 0 0 0 0 0 0 0 2 1 0 1 1 0 0 0 0 1 0 0 2 0 2 0 0 0 1 2 0 0 0 0 0 0 1 0 1 1 0 0 1 1 0 0 2 2 0 0 1 1 1 1 1 0 0 1 1 0 1 0 1 0 1 0 0 0 0 0 2 0 2 0 1 0 1 0 1 1 0 2 2 1 0 0 0 1 1 0 0 0 0 2 2 0 1 1 1 1 0 1 2 0 2 0 0 2 0 0 0 0 0 1 1 1 1 0 1 0 0 0 0 1 0 0 1 0 0 0 0 0 1 1 0 0 0 2 1 2 2 1 0 0 0 0 0 0 0 1 0 1 2 0 0 0 2 0 2 0 2 0 2 1 1 0 1 1 1 0 0 0 1 0 0 1 0 1 0 1 2 0 0 0 2 2 2 0 1 2 0 1 2 0 2 2 0 0 2 0 0 1 0 0 2 1 1 0 0 0 0 0 0 0 0 0 0 0 1 0 0 2 0 0 0 0 0 0 0 0 0 0 2 1 0 0 1 0 0 1 0 0 0 0 1 0 1 0 1 2 2 2 2 0 0 0 0 0 0 0 0 0 2 1 0 2 2 2 2 0 1 0 2 0 2 1 1 1 2 0 2 0 1 1 1 1 1 0 1 1 0 1 0 1 1 2 2 1 0 0 1 2 0 0 2 0 0 0 0 0 0 0 0 2 2 2 0 0 1 1 1 2 0 1 0 1 0 2 1 0 0 1 1 1 1 2 0 1 0 2 2 0 1 0 0 0 1 1 1 1 0 0 2 0 2 0 0 0 0 0 2 0 0 0 1 0 0 0 0 0 1 1 1
165 0 2 1 0 1 1 2 1 1 1 0 1 1 1 0 0 0 0 1 1 0 0 0 2 0 0 0 1 2 1 1 2 1 0 0 1 1 0 1 1 0 0 0 2 1 0 0 2 0 0 0 1 1 0 2 0 0 2 1 0 1 0 0 0 0 0 2 0 0 0 1 1 2 1 2 1 0 2 0 2 2 0 0 0 0 0 0 0 2 0 0 2 1 1 1 0 0 0 0 0 2 0 1 1 1 2 2 0 2 0 2 1 2 2 1 2 0 2 0 0 1 1 1 0 0 0 1 1 1 2 0 1 1 0 0 2 0 0 1 2 1 0 1 1 1 1 0 0 1 0 0 0 0 0 1 1 0 0 0 1 1 1 1 1 2 0 1 1 2 0 0 0 1 0 0 2 0 0 0 0 0 0 2 1 1 2 1 0 0 0 1 2 1 2 0 1 0 0 0 0 0 0 0 0 1 1 1 1 0 0 1 2 0 2 2 1 1 0 0 2 2 0 1 1 0 1 2 1 1 0 0 0 0 2 0 0 2 2 2 0 0 1 0 0 1 1 0 0 0 0 0 2 0 0 0 1 0 0 0 0 0 0 0 0 0 1 0 0 0 1 2 2 2 0 1 0 2 2 0 0 2 0 0 0 0 0 0 1 2 2 1 0 1 0 0 2 1 0 1 1 0 1 0 0 1 0 1 0 0 0 1 0 2 1 2 0 1 0 1 0 0 1 0 1 0 1 0 0 0 0 0 0 2 0 0 0 0 0 2 1 2 1 1 1 0 0 1 0 1 0 0 0 2 1 0 1 1 0 1 1 1 2 0 1 1 1 0 2 2 2 2 1 1 0 0 2 1 1 2 0 0 0 0 0 0 0 0 0 1 0 1 1 0 1 1 2 1 1 1 1 1 0 2 2 0 0 1 0 0 0 0 0 0 0 2 2 0 2 0 1 0 1 0 0 0 2 0 2 0 2 0 1 2 2 1 0 0 1 1 1 0 0 1 0 0 2 0 1 0 0 1 0 2 1 1 0 2 1 2 2 0 0 0 1 1 0 0 2 0 0 0 2 2 2 0 2 2 0 2 2 2 0 0 1 2 1 1 1 0 1 1 0 0 0 0 0 1 1 1 1 1 2 1 1 1 2 1 0 1 0 1 0 0 0 2 1 1 0 1 1 2 0 0 0 0 0 0 0 1 1 0 1 1 1 0 0 0 1 0 1 1 1 0 1 1 0 1 1 2 0 0 0 2 2 0 0 0 0 0 0 0 0 0 0 1 1 2 0 0 0 0 0 0 0 0 2 0 0 2 1 0 1 0 0 1 0 1 1 1 0 0 0 1 1 0 1 0 0 0 0 2 0 1 0 1 1 0 1 1 0 0 0 0 2 0 0 2 2 0 0 0 0 0 0 1 1 1 0 0 0 2 0 0 0 0 1 1 2 0 0 1 1 1 2 2 2 0 1 0 0 2 1 1 0 0 0 1 1 0 0 0 1 0 1 1 0 1 2 0 0 2 0 0 0 2 2 0 1 2 0 1 1 1 0 1 0 2 1 1 0 0 1 1 1 0 1 0 0 1 0 1 0 1 0 1 1 2 2 0 0 0 0 0 0 0 0 1 2 2 1 0 1 2 1 1 1 1 0 0 0 1 1 2 0 1 1 0 1 1 0 0 0 0 1 0 1 0 0 0 0 0 1 0 0 0 1 0 1 1 0 1 2 0 1 0 2 0 1 1 0 0 1 2 2 0 0 0 1 1 1 2 0 0 2 2 0 1 0 2 1 2 2 1 1 0 1 1 0 0 1 1 0 0 0 0 2 0 0 2 0 0 0 1 1 1 0 1 2 0 2 1 1 2 2 0 0 1 1 0 1 1 1 0 0 1 0 0 1 1 0 0 0 0 0 0 0 0 0 1 2 0 1 0 0 0 0 0 0 0 0 2 0 0 0 0 0 0 1 0 0 0 0 1 0 2 0 1 2 2 2 2 1 0 0 1 0 1 0 0 0 2 1 1 2 1 1 2 0 0 0 2 0 2 0 0 1 0 0 1 0 0 0 0 0 1 0 1 1 0 1 0 2 1 0 1 0 2 0 0 1 0 0 0 2 0 1 1 2 1 0 1 2 1 1 0 1 0 0 0 2 0 1 0 2 0 2 0 0 0 1 1 1 0 1 1 0 0 2 2 1 0 0 0 0 0 1 0 0 0 0 0 0 0 0 0 0 1 0 1 0 0 0 2 1 0 0 0 0 0 1 1
166 1 2 1 0 0 0 0 0 2 0 1 0 0 0 0 0 0 1 2 0 1 0 0 2 0 0 0 2 2 2 2 1 0 2 1 1 1 0 1 1 0 1 0 1 1 0 0 2 0 0 0 1 1 0 0 2 0 1 1 0 1 0 2 0 0 0 0 0 0 0 0 1 2 1 2 1 0 2 0 0 2 0 2 2 0 0 0 1 1 0 0 2 1 0 0 0 1 0 0 0 2 0 0 0 0 2 2 0 2 0 0 0 1 1 0 1 0 0 0 2 0 2 1 1 0 1 2 2 0 1 0 0 0 0 0 1 0 0 2 0 2 0 0 0 0 0 0 0 0 0 1 0 2 0 0 1 1 1 0 1 1 1 1 1 0 0 0 2 2 0 0 1 1 1 0 2 2 1 0 0 2 0 1 1 1 1 1 1 0 0 0 0 0 0 0 1 0 0 1 1 1 1 1 1 2 1 2 0 0 1 2 1 1 2 2 2 1 0 1 1 1 0 0 2 2 0 0 0 0 1 1 0 0 1 0 0 2 2 1 0 0 1 0 0 0 0 0 1 1 1 1 2 1 1 0 1 0 0 0 0 0 0 2 1 0 1 0 1 0 0 2 2 2 0 0 0 0 1 0 0 2 0 0 0 1 1 0 1 1 1 1 1 1 1 1 2 1 1 2 0 0 1 1 0 0 1 0 0 0 0 1 0 1 0 0 0 0 1 1 1 1 1 1 0 0 1 0 0 0 0 1 0 0 0 0 0 1 0 0 1 1 2 1 0 0 0 0 0 1 0 0 0 2 2 0 1 1 0 1 1 1 1 0 1 0 1 1 2 1 1 1 0 0 0 0 0 1 1 1 0 1 0 0 1 1 0 1 1 0 1 1 0 0 2 0 0 2 1 1 1 1 0 1 1 0 1 1 0 0 0 0 0 0 1 1 0 0 1 0 0 1 0 0 0 0 2 0 1 0 0 0 0 0 0 0 0 2 2 0 2 0 0 0 0 1 1 1 2 2 0 0 0 2 2 1 1 2 1 2 1 2 0 0 0 1 0 1 2 1 1 1 1 1 0 0 0 1 0 0 2 1 1 1 0 1 0 2 1 0 0 0 1 1 1 0 1 1 1 2 2 1 2 1 0 0 2 1 0 1 0 1 0 0 0 2 0 2 2 1 1 2 0 0 0 1 0 1 0 2 0 1 0 0 0 0 0 0 0 1 1 1 0 0 0 0 0 0 0 2 0 0 0 2 1 1 0 0 0 1 1 0 1 0 1 1 1 1 1 1 0 1 0 0 0 0 0 0 2 0 2 0 2 0 0 2 0 0 0 0 0 1 1 0 1 0 0 0 0 0 0 1 0 1 1 2 0 0 0 1 0 0 0 0 2 0 1 1 0 0 0 0 0 0 0 0 2 2 0 0 2 1 1 0 0 1 1 0 2 0 1 1 0 1 2 1 1 0 0 0 2 1 1 1 0 0 0 0 0 1 1 0 1 1 1 2 0 2 1 0 1 1 0 0 1 2 2 0 0 0 2 0 2 2 0 2 1 2 0 0 0 2 1 1 0 0 0 1 0 1 1 0 0 0 1 2 0 2 2 0 0 0 0 0 0 0 1 1 0 0 0 1 1 2 0 1 1 1 1 0 1 1 0 2 0 0 2 0 1 1 0 0 0 0 0 0 0 0 0 0 0 0 1 0 0 1 0 0 2 0 0 0 0 0 0 0 2 1 1 1 0 0 1 0 0 0 0 0 0 2 0 2 0 0 1 1 0 2 0 2 0 2 2 2 2 0 1 2 0 0 1 1 0 0 1 0 0 0 0 0 0 0 0 1 1 1 1 2 2 0 2 2 2 2 2 0 0 1 0 1 0 0 2 1 0 2 0 0 0 0 0 0 0 0 0 0 0 0 0 1 1 0 1 0 0 1 0 1 0 0 1 2 1 0 0 0 2 0 1 1 1 0 0 1 0 1 0 0 0 0 2 2 0 0 0 0 1 0 0 0 0 0 1 0 2 2 2 2 0 2 0 1 0 1 1 1 1 2 0 2 0 1 0 0 0 1 0 0 2 1 1 0 2 0 1 1 2 1 1 1 2 0 0 2 0 0 0 2 2 1 0 0 1 1 0 0 1 1 0 0 1 0 1 0 2 0 2 1 0 0 2 0 1 0 0 2 1 0 1 1 0 0 1 0 0 1 0 0 2 0 0 0 0 0 0 0 0 0 0 1 0 0 0 0 1 0 0 0 0 1 0 1
167 0 2 1 2 0 2 2 0 0 0 0 0 2 1 0 0 0 1 0 0 1 0 0 2 0 0 0 2 0 0 2 1 1 1 1 1 2 0 0 0 0 0 0 1 0 0 1 0 1 1 2 0 0 0 2 0 1 0 1 0 1 0 0 0 0 0 1 0 1 1 1 2 2 2 2 0 0 2 0 1 1 1 0 1 0 0 0 0 2 0 0 1 1 0 0 0 1 1 1 1 2 1 0 1 1 2 1 1 1 0 2 1 2 2 1 2 0 1 0 1 0 2 2 0 1 0 0 2 0 0 0 1 1 0 0 1 0 0 0 0 2 0 0 1 0 0 0 0 0 0 1 2 0 0 1 1 1 0 1 1 0 0 2 0 1 0 2 0 1 0 0 1 1 1 0 2 1 0 0 0 2 0 2 1 1 2 0 0 0 0 0 1 1 1 1 2 0 0 1 1 1 0 2 2 0 1 1 0 0 2 2 1 1 2 2 0 0 2 2 0 0 1 2 0 1 1 0 0 0 1 1 0 0 2 0 0 2 2 2 0 0 2 0 0 0 0 0 2 0 0 0 2 0 0 1 1 0 0 0 1 0 0 1 1 1 0 0 1 1 0 2 0 0 0 0 0 1 1 0 0 1 1 1 1 0 1 1 0 2 1 1 0 2 1 1 1 0 0 2 0 0 2 0 0 2 0 0 0 0 0 1 0 1 0 0 0 1 0 1 0 0 1 1 1 0 1 0 1 1 0 0 1 1 0 0 0 0 0 1 1 1 2 1 0 1 0 0 1 1 0 0 0 0 0 2 1 0 0 2 2 2 2 0 1 0 2 1 1 0 0 0 2 2 1 0 2 0 0 1 2 1 1 1 1 0 0 0 0 0 0 1 1 0 2 0 0 1 0 0 0 0 1 2 1 0 0 1 0 0 0 0 0 1 1 2 0 0 0 0 0 2 1 0 0 1 0 0 2 0 0 0 0 0 0 1 0 1 1 0 2 0 0 0 1 0 2 0 0 0 0 1 0 2 0 0 0 2 2 2 2 2 0 1 0 2 2 2 1 1 0 0 2 2 0 0 0 1 1 0 1 2 0 2 0 0 0 0 0 1 2 1 1 2 0 0 1 0 1 1 1 1 2 2 0 0 2 1 0 0 0 2 0 0 0 2 0 2 0 1 1 1 0 1 1 0 0 2 0 2 0 2 2 2 2 0 0 0 0 0 0 0 0 0 2 0 0 1 1 1 1 0 0 2 0 1 0 0 0 0 0 0 0 0 1 0 0 1 1 0 0 0 1 0 0 0 0 2 2 2 2 0 0 0 2 0 1 0 0 0 0 0 1 0 0 0 0 1 1 0 2 1 0 1 0 2 1 0 0 0 1 0 0 1 1 1 0 1 1 0 0 0 0 0 0 1 2 2 0 0 0 0 1 0 0 1 0 1 2 0 0 1 1 2 1 1 1 0 1 0 1 1 1 1 0 0 0 0 2 0 0 0 0 1 1 2 0 2 0 1 1 0 1 0 0 1 1 0 0 0 0 0 2 0 0 1 1 1 1 2 0 1 0 1 1 0 0 0 0 1 0 1 0 0 1 2 1 1 1 0 1 1 0 1 1 1 1 2 1 1 0 0 0 2 0 1 1 0 0 0 0 0 0 2 0 0 1 0 1 2 1 1 0 0 2 0 1 1 0 0 0 0 1 0 0 0 1 0 1 0 0 0 1 1 0 1 1 2 1 1 0 1 1 0 0 1 0 0 2 0 0 0 1 1 1 2 1 1 1 1 0 0 2 2 2 0 0 0 0 0 0 2 0 1 0 0 1 0 1 1 0 0 2 0 0 2 0 2 2 0 1 1 0 1 1 0 0 2 1 0 0 0 2 0 0 2 0 1 2 1 1 1 1 0 0 1 1 0 0 0 1 0 2 0 1 1 1 0 0 0 0 1 0 0 1 0 2 0 1 0 1 0 0 1 0 2 0 0 1 2 2 2 0 0 0 1 1 0 1 0 0 1 0 0 2 2 2 1 0 0 0 2 0 2 0 0 1 1 0 2 0 1 0 0 1 1 0 1 1 0 1 0 2 2 0 1 0 0 0 0 2 0 0 2 0 0 0 0 0 0 0 0 1 1 0 0 1 1 1 1 2 0 2 0 1 0 2 1 0 0 1 1 1 0 1 2 2 0 2 2 0 1 1 1 0 0 2 0 1 0 0 0 0 1 0 1 2 0 2 2 1 1 0 2 0 0 1 0 0 0 0 0
168 0 1 2 0 0 2 1 0 1 1 0 0 0 0 0 0 0 0 2 2 0 0 0 2 0 0 0 2 2 2 0 1 2 1 0 1 1 0 1 0 1 0 0 1 1 1 0 2 0 0 0 1 2 0 2 0 0 1 1 0 1 0 1 0 1 1 0 0 1 1 1 2 1 1 1 0 0 2 0 1 1 0 1 2 0 0 0 2 2 0 0 0 0 1 1 1 0 0 0 0 1 2 0 0 0 2 1 1 1 0 1 1 2 2 1 2 0 1 0 0 1 2 2 0 2 0 1 2 0 0 1 0 0 0 0 0 1 0 1 0 2 0 0 1 1 0 0 0 1 0 2 0 0 0 2 1 0 0 0 0 0 2 0 2 1 0 0 0 1 0 1 0 2 0 1 2 1 0 1 0 1 0 2 1 1 2 0 0 0 0 0 1 0 1 0 1 0 0 0 0 0 0 2 2 1 1 1 1 0 0 2 1 0 0 2 0 0 1 0 2 1 2 2 0 1 1 1 0 1 0 0 0 0 2 0 0 1 1 1 0 0 2 0 0 0 0 0 2 0 0 0 1 0 0 0 1 0 0 0 0 0 0 0 1 0 0 1 0 0 1 2 0 0 0 0 0 1 2 0 0 2 0 0 1 0 2 0 1 2 1 1 1 2 1 1 2 1 1 1 0 0 2 1 0 0 1 0 0 0 0 1 0 2 1 0 1 0 0 1 1 1 1 0 0 0 1 0 0 1 0 1 0 1 0 0 0 1 1 1 0 1 2 0 0 0 0 0 1 2 0 0 1 2 1 0 1 0 1 1 2 1 2 0 1 0 0 0 2 2 2 2 0 0 1 0 1 0 0 2 1 1 0 0 0 0 0 0 0 0 1 1 0 0 2 0 0 0 1 1 1 1 0 1 1 0 1 0 0 1 1 1 1 0 1 2 0 0 0 0 0 2 0 1 1 0 1 0 1 0 1 0 0 0 0 1 0 2 1 0 2 0 0 0 1 1 2 0 0 0 0 1 0 1 1 1 0 0 0 0 2 0 0 2 0 2 2 2 1 1 1 0 2 2 1 1 0 2 1 0 1 1 0 0 0 0 0 2 1 0 0 0 0 1 0 0 0 0 0 0 0 0 2 1 0 0 2 1 0 1 0 1 0 1 1 0 0 1 0 1 1 1 1 0 0 1 1 1 1 1 1 0 0 0 0 0 1 1 2 2 1 1 0 0 0 1 0 2 2 0 0 0 0 1 1 1 1 0 0 0 0 0 1 1 0 1 1 0 1 1 0 1 0 0 0 0 0 0 1 1 2 0 0 0 2 0 0 0 0 0 0 0 2 0 0 0 0 0 0 0 1 2 0 1 0 1 1 0 1 1 2 2 1 1 0 1 1 2 1 1 0 0 0 0 0 0 2 1 0 0 0 2 0 0 0 0 1 1 2 0 0 1 0 0 2 2 2 0 1 1 0 1 0 2 0 0 0 0 1 0 0 0 0 0 0 1 0 2 1 0 0 1 0 1 2 1 2 0 0 0 2 0 2 2 0 1 2 1 0 1 0 1 2 2 0 2 0 0 0 1 0 2 1 1 1 2 1 2 2 0 1 0 0 0 0 1 0 1 1 1 0 1 0 2 1 1 2 2 1 0 0 1 1 2 0 0 0 0 0 0 0 0 0 0 0 0 0 1 0 0 0 0 0 0 0 0 0 0 1 0 0 0 1 0 0 1 1 1 1 1 0 1 1 0 0 0 0 0 1 0 1 2 1 1 2 2 0 2 1 2 0 1 2 2 1 1 0 0 0 0 0 1 0 0 2 0 2 0 0 2 0 0 0 1 1 1 1 1 2 0 1 2 2 2 2 0 0 1 1 0 2 2 2 0 0 2 0 0 0 0 0 0 1 1 0 0 1 0 0 0 0 0 0 0 0 0 0 0 0 0 0 1 0 0 1 0 1 0 2 0 0 0 2 0 0 1 0 0 2 2 2 2 1 1 0 2 0 0 0 0 0 1 0 0 2 1 1 2 0 0 0 2 1 1 1 1 1 1 0 2 0 0 0 0 1 1 0 1 1 0 0 1 1 1 1 1 0 1 1 0 1 0 1 2 0 0 0 2 2 0 0 0 0 1 1 0 1 0 0 0 2 0 1 0 1 0 1 1 0 1 1 0 2 0 1 2 1 0 2 1 0 0 0 0 0 2 0 0 0 1 1 0 0 2 0 0 0 0 0 2 0 0 0 2 0 0 0 0 1 1 0 1
169 1 0 2 0 1 1 1 0 1 0 1 0 0 0 0 0 0 1 0 0 0 0 1 1 0 0 0 1 1 1 1 2 2 0 0 2 2 0 0 0 0 1 1 2 1 1 0 1 2 1 1 1 1 0 0 1 0 1 2 0 0 0 2 0 0 0 1 0 1 1 1 2 2 2 2 0 0 2 0 0 2 0 1 2 0 0 0 2 2 0 0 1 0 0 0 0 1 1 1 1 2 1 0 1 1 2 0 2 0 0 2 1 2 2 1 2 0 1 0 1 0 2 1 1 1 1 1 1 1 0 0 0 0 0 0 0 0 0 0 1 1 0 0 1 1 0 0 0 0 0 0 0 0 0 0 0 1 0 0 0 1 1 1 1 1 0 1 0 1 0 0 0 2 0 0 2 0 0 0 0 0 0 2 2 2 2 0 0 0 0 0 1 0 1 0 0 0 0 0 0 0 0 0 0 2 2 1 1 0 1 2 2 0 1 2 2 0 2 0 2 1 0 1 1 0 0 2 0 2 0 0 0 0 0 0 0 2 2 1 0 0 1 1 0 0 0 0 1 1 1 2 2 0 0 0 0 2 1 1 1 1 0 0 0 0 1 1 1 1 0 2 1 1 1 1 0 0 0 0 0 1 0 0 0 1 1 1 1 2 2 1 0 2 2 0 2 0 0 1 1 0 2 2 0 0 1 0 2 0 2 0 0 2 1 0 0 0 0 1 0 0 0 0 0 0 0 0 1 1 0 1 0 0 0 0 0 1 0 0 1 1 1 2 0 0 1 0 1 2 0 0 1 2 1 0 0 0 1 0 1 1 1 0 1 0 1 1 1 0 0 0 1 1 1 0 1 0 0 0 0 1 1 1 0 0 0 0 0 0 0 0 1 0 1 0 1 0 1 1 1 1 0 1 1 0 0 0 0 0 0 0 0 0 0 2 2 1 1 1 1 0 0 1 0 1 1 1 1 1 1 1 0 0 0 1 0 1 0 0 1 0 0 2 1 2 2 0 1 2 0 0 0 2 0 0 0 2 0 2 0 2 0 0 0 1 0 2 2 0 2 2 2 2 2 2 0 1 0 1 1 2 0 0 0 2 0 2 1 0 0 0 1 1 0 0 1 0 0 1 1 0 1 1 0 0 1 1 0 1 0 1 0 0 0 2 0 1 1 2 1 1 0 1 1 1 1 1 0 2 1 1 1 0 1 0 1 0 0 0 0 0 0 0 2 0 0 1 1 1 0 0 0 1 1 1 1 1 0 0 0 0 0 1 0 0 0 0 1 0 0 1 0 0 0 0 2 0 1 1 1 0 0 0 2 0 2 1 0 1 0 1 1 1 1 0 0 1 1 0 2 1 1 0 1 1 1 0 0 0 0 0 0 2 0 2 0 0 0 0 0 0 0 1 0 0 2 1 0 0 0 0 0 0 0 1 1 0 2 0 2 0 0 0 2 2 2 0 2 0 0 1 0 0 0 0 0 0 1 0 0 0 0 1 1 1 0 2 1 0 0 1 0 0 1 2 2 0 0 0 1 1 2 2 0 2 2 2 1 1 0 0 1 1 0 0 0 0 0 1 0 0 1 1 0 1 1 2 2 0 1 0 0 0 0 1 1 1 1 1 1 0 0 2 0 1 2 1 1 0 1 1 0 2 0 2 0 0 1 1 0 0 2 2 2 0 0 0 1 1 1 1 1 0 0 1 0 0 1 0 0 2 1 1 0 1 2 1 1 1 0 0 1 1 0 0 0 0 1 1 0 1 0 0 0 2 0 1 1 2 1 1 2 2 1 1 1 0 0 1 1 2 0 0 1 0 0 0 1 1 0 0 1 1 1 2 0 2 2 0 2 2 2 2 2 0 0 2 1 0 0 0 1 1 0 2 0 1 1 0 1 1 1 0 0 1 1 0 0 0 2 0 1 1 0 0 0 0 0 0 2 2 0 0 0 0 1 0 1 2 0 1 0 0 0 2 0 0 1 1 2 2 0 0 0 2 2 1 1 0 1 2 1 0 2 1 1 2 0 0 0 2 0 2 1 1 0 0 0 2 0 0 0 0 1 1 0 2 2 1 0 1 2 0 0 1 0 1 1 1 1 0 0 1 0 0 0 1 2 1 0 0 0 1 1 0 1 0 0 0 2 0 1 0 1 0 2 1 1 1 0 1 0 0 0 2 2 0 1 1 0 1 0 0 0 0 0 0 2 0 0 0 0 0 0 0 0 0 0 2 0 0 0 1 0 0 1 0 0 0 0 0
170 1 2 2 1 0 1 1 0 1 0 1 0 0 0 0 0 1 2 1 1 1 0 1 1 1 1 0 2 2 2 1 1 1 1 1 2 2 0 1 1 0 0 1 2 1 0 0 2 1 0 1 0 0 1 1 0 0 0 0 0 0 0 1 0 0 0 0 1 1 0 1 2 2 0 2 1 0 1 0 2 2 0 1 2 0 0 0 2 2 0 1 2 0 0 0 0 1 0 0 0 1 0 1 1 0 2 1 1 1 0 1 0 1 1 1 1 1 0 0 0 1 2 0 2 0 2 1 2 0 0 0 1 1 1 0 1 0 0 1 1 1 1 0 1 2 0 0 0 1 0 2 0 0 0 1 0 1 0 0 0 0 1 1 1 1 1 0 1 2 0 0 2 1 0 0 2 0 0 0 0 0 0 1 1 1 1 1 0 0 0 1 1 0 1 0 1 0 0 0 0 0 0 2 2 0 0 1 1 0 2 1 0 0 2 2 1 0 1 1 1 1 1 2 0 1 1 0 0 0 0 0 0 0 2 0 0 0 0 0 0 0 2 0 0 0 0 0 1 1 1 1 1 1 1 0 1 1 0 0 0 0 0 2 0 0 1 0 2 2 0 1 1 1 0 0 0 1 1 0 0 2 1 1 0 1 2 1 1 2 1 2 2 2 2 2 2 1 0 0 0 0 2 0 0 0 0 0 0 1 0 1 0 1 1 0 2 0 1 0 2 2 0 0 2 0 1 1 1 1 0 0 0 0 0 0 0 0 0 0 0 1 1 2 0 1 1 0 1 1 0 0 0 2 2 0 0 1 0 2 2 2 0 0 0 1 0 0 1 0 0 0 2 2 0 0 1 2 2 2 0 1 0 1 1 1 0 0 0 2 1 1 1 0 2 1 1 2 0 0 0 0 0 2 2 0 0 2 0 0 1 0 0 0 0 2 2 0 0 0 0 2 0 1 1 1 0 0 1 2 2 1 1 2 2 2 0 1 1 0 1 0 0 0 0 0 2 0 0 2 0 2 0 0 0 0 0 2 0 2 1 2 0 0 0 0 0 0 2 0 0 0 1 1 2 2 0 2 0 2 1 0 0 0 0 1 0 1 1 0 1 1 0 1 1 0 0 1 1 0 0 0 2 1 0 0 2 1 0 1 0 1 0 0 0 2 0 2 0 1 1 2 2 1 1 0 0 0 2 1 1 0 2 1 2 0 2 0 1 1 2 2 1 0 1 0 0 0 0 2 1 0 0 1 1 1 1 1 0 1 1 0 1 0 0 1 1 1 0 1 0 0 1 0 0 1 1 1 2 1 2 0 1 0 0 2 1 1 1 1 0 0 0 0 0 0 1 0 0 0 0 2 1 2 0 2 2 0 2 2 1 0 0 2 0 1 0 2 1 0 0 0 1 0 0 0 2 1 0 0 0 2 1 0 0 0 2 0 1 1 1 0 0 1 1 1 1 0 1 0 1 1 2 0 0 0 0 1 1 0 0 0 2 0 0 1 0 2 1 0 1 1 1 0 0 2 1 0 0 0 1 0 2 2 0 1 1 0 0 2 0 0 0 1 1 0 1 1 0 2 1 1 0 1 2 2 1 2 2 0 0 0 0 0 0 1 0 1 2 2 1 0 0 2 0 0 0 0 0 0 0 0 0 2 0 1 2 0 1 1 0 0 1 1 2 0 1 0 0 0 0 0 1 0 0 0 0 0 1 0 0 0 1 0 0 1 2 2 1 1 1 0 1 0 0 1 1 0 0 1 0 2 1 1 2 2 1 0 0 2 2 2 2 1 0 1 0 0 0 1 1 2 0 0 1 0 2 0 0 2 1 1 0 2 1 1 0 2 2 0 0 2 0 2 2 0 0 1 0 1 0 0 2 0 0 0 0 1 0 0 0 0 1 0 1 0 1 0 0 0 2 0 0 0 0 0 0 0 0 0 0 1 0 0 0 0 0 0 1 2 0 0 0 1 0 2 0 0 1 1 2 2 0 0 0 0 0 0 0 0 0 2 0 0 2 2 2 2 0 0 0 2 1 2 0 0 1 0 0 1 1 1 0 0 1 1 0 2 2 2 0 0 2 1 2 2 0 2 1 1 2 0 0 1 0 0 0 1 1 0 0 0 2 1 0 0 2 0 0 0 2 0 2 0 0 1 2 0 0 1 0 1 0 1 1 0 0 0 1 1 0 0 0 0 0 0 1 0 1 0 0 0 0 2 0 0 0 0 1 1 1 1 1 2 1 0 0 0 0 0 0 1
171 0 1 1 0 0 1 1 0 1 0 1 0 0 0 0 0 0 0 1 2 0 0 0 2 0 0 0 2 2 1 1 1 1 0 0 2 1 0 0 0 0 0 1 1 1 1 1 0 2 0 0 0 0 1 0 2 0 1 1 1 1 0 1 1 1 0 1 0 1 1 1 2 2 2 2 0 0 2 0 0 2 1 0 0 0 0 1 2 2 1 1 2 0 1 0 0 1 0 0 0 2 2 0 0 0 2 1 1 1 0 1 1 1 1 1 1 0 2 0 0 0 1 0 1 0 1 2 2 0 0 0 0 0 0 0 0 1 1 0 0 2 0 0 1 1 0 0 0 0 0 1 1 0 0 0 0 2 0 1 0 0 2 0 1 2 0 1 0 1 0 0 1 1 0 0 1 2 0 2 0 2 0 1 0 0 1 2 1 1 1 2 1 1 1 0 2 0 0 0 0 0 0 2 1 1 2 0 2 1 0 1 1 0 1 2 0 0 2 1 1 0 1 2 0 1 1 2 0 2 0 1 0 0 1 0 0 2 2 1 0 1 2 0 0 0 0 0 0 1 1 1 1 0 0 1 1 1 0 0 0 0 2 2 2 0 0 0 1 0 1 2 2 2 0 0 1 2 2 0 0 2 1 1 1 1 2 0 2 2 1 1 1 2 2 1 2 1 0 0 0 0 2 1 0 0 0 0 1 0 1 1 0 2 2 0 2 1 0 0 0 0 0 0 1 0 2 0 0 0 0 2 0 0 0 0 0 1 0 0 1 1 2 1 2 0 0 0 0 2 0 0 0 1 1 1 0 0 0 2 2 1 1 0 1 1 0 1 1 0 0 0 0 0 0 0 0 1 1 2 0 0 1 1 0 0 0 0 0 0 0 0 1 0 2 1 1 0 1 1 1 1 0 0 0 0 2 0 0 0 0 0 1 0 1 1 0 0 1 0 0 1 0 2 0 0 1 0 2 1 2 0 0 0 0 1 1 1 1 0 2 0 0 0 1 2 2 0 0 1 0 0 0 2 2 1 1 1 1 1 1 1 0 0 1 1 0 1 1 1 0 0 2 2 2 1 1 2 0 2 0 1 0 1 0 0 0 1 1 0 0 0 0 0 1 0 1 0 0 1 2 1 1 1 0 0 1 1 0 1 0 1 0 1 2 0 0 2 1 1 1 2 0 0 0 1 0 0 1 0 2 0 1 0 0 0 0 1 2 2 0 1 1 1 1 1 1 2 2 0 0 0 0 1 1 1 1 1 1 0 0 0 0 0 2 0 0 0 1 1 0 0 1 0 0 1 2 0 2 0 2 0 0 0 2 0 1 0 0 0 0 0 0 0 0 0 0 1 1 0 1 1 0 2 0 2 0 0 2 2 2 1 0 2 0 2 0 0 0 0 0 0 0 1 0 0 2 1 0 0 1 1 0 0 0 0 0 2 2 0 0 1 0 1 2 1 2 0 1 0 0 1 2 0 0 0 0 0 2 0 0 0 1 1 1 1 1 2 1 1 0 0 1 0 0 2 2 0 0 0 1 1 2 1 1 2 0 1 0 0 0 1 0 2 2 0 0 0 0 2 0 1 0 0 1 2 0 2 2 0 0 0 0 1 0 0 0 1 2 2 0 0 0 2 0 0 0 1 1 0 0 2 0 2 0 0 0 0 1 2 1 1 0 0 1 0 1 0 0 0 0 0 0 0 0 0 0 1 0 0 0 1 0 0 0 1 2 2 1 1 1 0 0 1 1 0 0 0 1 1 0 1 0 0 1 1 0 1 0 2 1 2 2 2 2 0 0 1 0 0 1 1 0 0 1 0 1 1 0 1 0 0 0 1 1 2 1 2 2 2 0 2 2 2 2 0 0 2 0 0 0 0 1 0 0 0 0 0 0 0 0 0 1 0 0 1 1 0 1 0 1 0 0 0 0 0 0 0 1 1 0 1 0 0 0 1 1 0 0 2 0 0 0 0 0 1 0 0 1 2 2 2 0 0 0 2 2 1 0 0 0 0 0 0 2 1 1 2 0 0 1 2 0 1 1 1 1 1 0 1 0 0 1 1 1 1 0 1 2 2 0 0 2 1 0 1 1 2 1 1 2 0 1 2 0 0 0 0 1 1 0 0 2 1 1 0 0 0 0 0 2 0 2 1 1 0 2 0 0 0 1 1 2 0 1 2 1 0 0 0 0 0 0 0 1 1 1 1 1 0 0 1 1 1 0 0 0 0 0 2 0 0 0 0 0 0 0 0 0 1 0 1
172 0 1 2 1 0 2 2 0 0 0 0 0 0 0 0 0 0 0 2 2 0 0 0 2 1 1 0 0 1 2 1 1 1 0 0 1 2 0 0 0 1 0 0 1 0 0 0 1 1 0 1 1 1 0 1 1 0 2 0 1 1 0 1 1 0 1 1 0 1 1 1 1 2 1 2 1 0 2 1 1 2 0 1 1 0 0 0 0 2 0 0 1 0 0 0 0 2 1 1 0 2 0 1 1 1 2 2 0 2 0 0 0 2 2 0 2 0 1 0 1 0 1 1 0 1 0 1 1 1 1 0 0 0 0 0 0 0 0 0 0 2 0 0 1 1 0 0 0 0 0 1 1 0 1 0 1 0 1 0 1 1 2 0 2 2 0 0 1 1 0 0 0 2 0 0 1 0 0 0 0 0 0 2 2 2 2 1 0 0 0 1 2 1 2 1 2 0 0 1 1 1 1 1 1 1 1 1 2 0 0 0 1 0 0 1 1 0 2 0 2 2 0 2 0 0 0 0 0 0 0 0 0 0 1 0 2 2 2 1 0 0 2 1 0 0 0 0 2 0 0 0 1 0 0 0 0 2 1 1 1 1 1 2 1 0 1 0 2 1 0 2 0 0 1 0 0 2 2 0 0 2 0 0 0 0 0 1 0 2 0 0 0 1 1 0 1 1 0 0 1 0 2 0 0 0 1 0 0 0 0 0 0 1 1 0 0 0 0 1 1 1 0 0 1 0 1 1 0 1 0 1 0 1 0 0 0 0 0 1 1 1 2 0 0 0 0 0 1 2 1 1 0 2 2 0 1 2 0 1 1 1 1 0 1 0 0 0 2 2 2 2 0 0 0 0 1 0 0 2 0 1 0 0 1 1 0 0 0 0 0 0 1 0 2 1 1 0 1 1 1 1 1 1 1 0 1 1 0 0 0 0 1 0 0 1 0 1 0 1 1 1 0 1 0 0 2 0 2 0 2 0 0 0 0 0 0 1 0 1 1 0 0 0 1 1 2 0 2 1 0 0 0 0 0 0 0 2 0 2 0 2 0 0 1 1 0 0 2 0 0 0 1 1 1 0 1 2 0 2 1 1 0 0 0 1 0 0 0 0 1 1 1 2 0 0 1 0 1 1 1 1 2 2 0 0 2 1 0 1 0 1 0 0 0 2 1 2 1 1 0 2 1 1 1 0 0 0 0 2 0 0 0 0 0 0 1 1 2 2 0 0 1 0 1 2 1 2 2 0 0 0 0 1 1 1 0 0 0 0 0 0 0 1 0 0 0 0 2 2 0 1 0 0 0 0 2 2 2 2 2 0 0 0 1 0 0 2 0 2 0 1 1 0 0 0 1 1 1 0 2 1 0 2 0 2 1 0 2 2 0 0 0 1 0 2 0 2 0 2 2 2 1 1 0 0 1 1 0 0 1 1 1 0 0 0 1 1 2 0 0 1 0 1 1 1 1 0 0 0 2 2 0 1 1 1 0 0 2 0 0 0 2 0 0 2 0 1 1 0 1 1 0 0 0 1 1 1 0 0 1 0 1 1 1 1 0 2 0 0 0 2 0 1 1 0 0 0 0 1 0 1 1 2 0 2 1 2 2 0 1 0 0 0 0 0 1 2 1 1 0 0 0 2 0 0 0 1 0 0 0 2 1 2 0 1 1 0 0 1 1 1 0 0 0 1 0 0 0 0 0 0 0 0 1 0 0 0 1 0 0 0 2 0 1 0 2 2 2 2 0 0 1 2 0 0 0 1 1 1 1 1 0 0 2 2 1 1 0 2 1 2 2 2 1 1 0 1 1 0 1 1 0 0 1 0 1 1 0 2 0 0 0 2 2 2 0 1 2 0 1 1 2 2 2 0 0 1 2 0 2 2 2 0 0 1 0 1 1 0 1 1 0 0 0 0 0 0 0 0 2 0 1 0 0 0 0 0 0 0 0 1 1 0 0 0 2 1 2 1 1 0 1 0 0 2 0 1 2 2 2 2 0 1 0 2 1 0 0 0 0 2 1 0 2 2 2 2 0 0 1 2 0 2 1 1 1 0 0 1 0 1 0 0 1 1 1 1 2 1 0 1 2 0 1 2 0 1 1 1 2 0 0 2 0 0 0 1 2 1 1 1 1 2 2 0 1 0 1 0 1 0 2 0 1 1 1 1 0 0 2 0 1 0 1 1 1 0 1 0 0 0 0 0 1 0 1 0 1 1 1 0 0 1 0 0 0 0 0 1 0 0 0 2 1 0 0 0 1 1 1 1
173 0 2 0 0 0 1 1 1 2 1 0 0 0 0 0 0 0 0 2 1 1 0 0 2 0 0 0 2 2 2 0 0 0 0 0 2 1 0 1 0 1 0 1 1 1 1 0 2 1 0 1 0 0 0 2 0 0 0 2 0 1 0 1 0 0 0 2 0 0 0 1 1 2 1 2 1 0 1 0 2 2 1 0 0 0 0 1 2 2 0 1 1 1 0 0 0 1 1 1 1 2 0 0 0 0 2 0 2 0 0 2 1 2 2 1 2 0 0 0 2 0 2 2 0 2 0 0 0 0 0 0 0 0 0 0 2 0 0 0 1 1 1 0 1 2 0 1 1 1 0 0 0 0 0 1 0 0 2 1 0 0 2 0 0 1 0 1 0 1 1 2 1 2 0 0 2 0 0 0 0 0 1 1 1 0 1 0 0 0 0 0 1 0 2 0 0 0 0 0 0 0 0 1 1 0 0 1 1 0 0 2 1 1 1 2 0 0 0 0 2 0 0 1 1 0 2 2 1 2 0 0 0 0 0 0 0 2 2 2 0 0 2 0 0 0 1 0 1 0 0 0 1 0 0 0 0 2 0 0 0 0 0 2 2 0 0 0 2 2 0 1 1 2 1 0 0 0 1 0 1 0 1 1 0 1 1 1 1 2 1 1 0 2 2 0 1 1 1 1 1 0 2 1 1 1 1 0 0 0 0 2 0 1 0 0 0 1 1 1 1 0 2 2 1 0 1 0 0 1 0 2 0 1 0 0 0 2 1 2 1 1 2 1 1 0 0 0 1 1 0 0 1 1 0 1 1 1 0 1 1 1 1 0 1 1 0 0 2 2 2 2 0 0 1 1 2 1 1 2 1 1 0 0 0 0 0 1 1 0 1 1 0 1 2 1 1 0 0 0 0 0 1 2 1 0 0 0 0 0 0 0 0 0 0 2 2 0 0 0 0 1 0 0 1 1 1 0 1 0 1 0 0 1 0 1 0 0 0 0 2 0 1 1 0 2 1 1 2 2 0 0 0 2 2 1 1 1 1 1 1 1 1 0 0 1 1 0 2 0 0 0 1 1 0 0 0 2 0 1 0 1 0 0 0 2 0 0 0 0 0 0 0 2 1 0 0 0 0 0 2 2 1 1 0 0 2 2 0 1 0 1 1 1 2 0 0 2 1 1 0 2 0 0 0 1 1 0 0 1 1 0 1 0 1 0 1 0 1 1 0 1 1 0 1 0 0 1 1 1 1 0 0 1 1 1 1 2 0 1 1 0 0 2 0 1 1 1 2 1 1 2 0 0 1 0 1 0 1 1 2 0 1 0 1 1 0 0 0 0 1 1 0 0 0 0 1 2 2 0 2 1 1 1 0 2 1 0 1 1 2 2 0 1 1 1 0 1 0 1 1 1 1 1 0 0 1 1 0 0 0 1 1 0 0 0 1 0 2 0 2 0 0 0 1 1 1 0 2 0 1 2 1 1 0 0 0 1 2 0 0 0 0 1 1 2 1 2 0 1 1 0 1 0 1 2 1 0 0 0 2 0 2 2 0 2 1 2 2 2 0 0 0 1 1 0 1 0 0 2 1 1 0 1 1 1 1 2 2 0 0 0 0 0 0 1 2 2 0 0 0 0 0 2 1 1 2 1 1 0 1 1 0 2 0 0 1 0 1 2 1 1 0 0 1 0 0 1 2 1 0 1 0 0 0 0 0 0 0 0 0 1 2 0 2 0 2 2 1 1 2 1 0 1 1 0 0 0 1 1 0 2 1 1 1 1 1 2 1 2 0 1 2 2 1 1 0 1 0 0 1 1 0 0 0 0 0 1 0 1 0 0 0 1 1 1 0 1 2 0 1 1 2 2 1 0 0 1 1 0 0 0 1 0 0 2 0 0 0 0 0 0 0 0 0 0 0 0 0 0 1 1 2 2 0 2 0 1 0 0 0 1 0 0 0 0 0 0 1 2 0 1 0 0 0 2 0 0 0 0 0 0 0 0 0 0 0 1 0 0 0 1 0 0 1 1 1 2 0 1 0 2 1 0 1 1 0 2 0 1 0 1 0 0 2 1 0 0 2 1 1 0 2 1 1 1 1 2 0 0 2 0 0 2 0 0 0 1 2 1 0 0 1 1 1 0 0 1 0 1 2 0 1 0 1 0 1 2 0 0 2 0 0 2 2 1 1 0 1 0 0 0 0 0 0 1 0 1 1 0 0 0 0 1 0 0 0 1 0 0 0 0 0 2 2 0 0 0 0 0 1 1
174 1 1 2 1 0 2 1 2 2 2 0 0 0 0 0 0 1 2 0 0 2 0 1 1 1 1 0 2 2 1 0 2 2 0 1 1 2 0 0 0 0 1 0 1 1 1 0 1 2 0 1 2 2 0 2 0 0 1 1 1 1 0 0 0 1 1 1 0 0 0 1 1 2 1 2 1 0 0 0 2 2 1 0 0 0 0 0 1 2 0 0 0 0 0 0 0 1 1 1 0 2 1 0 0 0 2 1 1 1 0 2 1 1 1 1 1 0 2 0 0 0 2 0 2 0 2 1 1 0 0 0 0 0 0 0 0 0 0 2 0 2 0 0 1 1 0 0 0 1 0 1 0 2 0 0 0 1 1 1 0 0 1 1 1 1 0 1 0 1 1 0 0 2 0 0 2 1 0 1 0 1 1 1 1 0 1 0 0 0 0 2 1 1 1 0 1 0 0 0 0 0 0 2 2 0 1 0 0 0 1 1 1 0 2 2 0 0 1 0 2 0 1 2 0 2 2 2 0 2 0 0 0 0 2 0 0 0 2 0 0 1 2 0 0 0 0 0 0 0 0 0 0 0 0 1 1 1 0 0 0 0 0 1 1 0 0 0 1 1 0 1 2 2 0 0 0 1 1 0 1 1 0 0 1 0 0 2 0 2 1 1 1 2 2 1 2 0 0 1 1 0 1 0 0 1 0 1 1 0 1 1 0 2 0 0 0 0 1 0 2 2 1 0 1 0 2 0 1 2 0 1 0 0 0 0 0 1 0 1 1 1 2 2 0 0 0 0 0 0 0 0 0 1 0 1 1 1 0 1 1 1 0 0 0 0 0 1 2 1 1 1 0 0 0 0 1 0 0 1 1 0 0 0 0 0 0 1 1 0 0 1 1 0 2 2 2 0 0 0 0 0 1 2 1 0 0 0 0 0 1 0 0 0 0 2 2 0 1 0 0 0 0 1 1 1 2 1 2 1 0 1 0 1 1 1 0 1 0 0 1 0 1 1 1 2 2 0 1 1 0 0 0 1 1 1 0 2 2 2 1 2 0 0 0 0 0 0 2 0 0 0 1 1 1 1 0 2 0 2 2 2 0 0 0 1 0 1 1 0 1 1 1 1 0 0 0 1 1 1 1 1 1 0 1 1 1 1 0 1 0 1 0 1 1 1 0 2 0 2 2 2 0 0 0 1 1 0 1 1 1 0 1 1 1 0 1 1 2 2 0 0 2 0 1 0 0 0 0 2 1 0 0 1 2 1 1 0 0 1 1 0 2 0 0 1 1 0 1 0 1 0 1 0 0 1 2 1 2 1 2 0 1 0 1 1 1 1 0 1 0 0 0 0 1 0 0 0 0 0 0 2 2 1 0 1 1 0 2 2 0 0 0 0 2 0 0 1 0 1 1 1 0 0 0 1 1 1 0 0 0 0 0 0 0 1 0 1 2 0 1 1 1 1 2 1 1 0 1 0 1 2 1 0 0 0 0 0 0 0 0 0 2 1 1 1 0 2 0 0 2 0 0 0 0 2 2 0 1 1 0 0 2 2 0 1 1 1 0 1 1 1 0 0 0 0 0 0 0 2 0 1 0 1 1 2 1 2 2 0 0 0 0 0 0 1 0 2 1 1 0 0 0 0 1 0 0 2 2 0 1 1 0 2 0 0 1 0 1 1 0 0 0 0 0 0 0 1 1 1 1 1 0 0 0 1 0 1 0 1 1 0 2 0 1 0 2 2 2 2 0 0 1 0 0 1 0 0 2 0 0 0 0 0 1 2 0 2 0 2 0 2 2 1 1 0 0 0 1 0 0 0 0 0 2 0 0 0 1 1 0 0 1 1 1 2 0 2 2 0 2 2 1 2 2 0 0 1 0 1 0 0 1 1 0 2 0 0 1 0 1 0 1 1 0 0 1 0 0 1 1 0 1 0 0 0 0 0 0 0 0 2 0 0 0 1 1 0 2 1 1 0 0 0 0 2 0 1 2 2 2 2 0 0 0 0 0 0 0 0 1 1 2 0 2 2 2 2 0 0 0 2 0 2 1 2 0 0 0 1 0 1 0 0 0 2 0 1 1 1 0 0 2 0 0 0 1 2 0 0 2 1 0 2 0 0 0 0 0 0 0 1 0 1 1 0 0 0 1 0 2 0 1 0 1 0 1 0 0 0 1 1 1 0 1 1 0 0 2 1 0 1 0 0 0 0 0 1 2 0 0 2 0 1 0 0 0 0 0 0 0 0 0 2 0 0 0 0 0 0 0 0
175 0 0 2 0 0 2 1 0 1 0 1 1 1 0 0 0 0 1 1 1 1 0 0 2 0 0 0 2 2 1 1 0 1 1 0 2 2 0 0 0 0 0 0 2 0 1 1 0 2 1 1 1 1 1 1 0 1 2 1 1 1 0 2 0 0 0 0 0 0 0 0 2 2 0 2 2 1 2 1 0 1 0 2 2 0 0 0 1 2 0 0 1 0 0 0 0 0 0 0 0 1 2 0 0 0 2 1 1 0 0 2 1 2 2 1 2 1 0 0 0 1 1 0 0 1 0 2 2 1 0 0 0 0 0 0 0 1 0 2 1 1 0 0 0 1 0 0 0 2 0 2 0 0 0 1 0 0 0 0 0 0 1 1 0 1 0 0 1 1 0 0 0 2 0 0 2 1 0 1 0 2 0 1 1 1 1 1 0 0 0 1 2 1 2 1 1 0 0 1 1 1 0 1 1 2 2 2 1 0 1 1 1 0 2 1 0 0 1 1 1 1 0 2 0 0 0 0 0 1 0 0 1 1 1 1 0 2 2 1 0 0 1 0 0 1 1 0 2 0 0 1 2 1 0 0 0 2 2 2 0 2 0 2 2 2 0 0 1 1 0 2 0 0 0 1 0 1 1 0 0 1 0 0 0 2 2 1 1 2 1 1 0 2 2 0 2 1 1 2 2 0 2 1 0 1 0 0 1 0 1 0 0 1 1 0 0 0 1 1 0 1 1 1 0 0 0 0 0 0 0 2 0 1 0 0 0 1 0 0 1 1 1 1 0 0 0 0 0 1 0 0 1 1 0 1 1 1 1 0 1 1 0 0 0 0 1 2 2 0 0 0 1 1 1 0 1 1 1 1 1 0 1 1 1 0 0 0 0 0 0 0 2 0 2 2 2 1 1 0 0 1 0 2 2 0 0 0 0 0 1 0 0 2 2 2 0 0 0 0 0 2 0 0 0 1 1 0 1 0 1 0 1 0 0 1 0 0 0 0 2 0 0 0 0 0 2 0 1 1 0 0 0 1 1 1 0 0 0 0 2 1 0 0 0 0 0 0 2 0 0 0 2 2 1 0 1 1 0 1 1 1 0 0 0 1 0 1 0 1 1 0 1 2 0 0 1 0 0 0 1 1 0 1 0 0 1 1 0 1 0 1 0 0 0 2 0 1 1 2 1 2 0 1 1 1 1 2 0 2 0 2 0 0 0 0 1 1 1 1 0 1 1 1 2 0 0 1 1 1 0 0 0 2 0 1 0 0 0 0 0 0 1 0 0 1 1 0 2 0 0 0 1 0 0 1 1 1 2 1 2 0 0 0 2 0 1 1 0 0 0 0 2 0 0 0 0 1 1 0 2 1 0 1 1 2 1 0 1 1 0 0 1 1 0 1 1 2 1 0 0 0 0 0 0 2 0 1 0 0 0 1 0 0 0 1 0 0 2 0 2 0 0 1 1 1 1 0 2 0 0 1 2 0 0 0 0 0 0 1 1 0 2 1 1 2 0 2 0 0 2 0 1 0 1 1 2 1 2 2 1 2 2 1 0 1 1 1 1 2 1 0 0 1 1 0 0 0 0 2 1 1 1 2 0 2 1 0 1 0 1 0 0 0 0 0 0 1 0 0 0 1 1 2 0 0 0 2 1 0 1 2 0 2 0 0 1 0 0 2 0 0 0 0 1 0 0 0 0 0 0 0 1 0 0 0 0 0 0 0 0 0 1 0 0 1 1 1 0 0 0 0 1 1 0 0 0 0 1 1 0 1 1 1 1 2 1 2 2 2 0 0 2 1 0 1 0 1 0 0 1 1 0 0 1 0 1 0 1 2 0 0 0 1 1 2 1 2 2 0 2 2 0 2 2 0 0 1 0 0 1 0 2 1 0 2 0 1 2 1 1 2 0 0 1 0 1 0 0 0 1 0 1 0 0 0 0 0 0 0 0 2 0 0 1 0 0 0 2 0 0 0 0 0 0 2 0 1 1 1 1 1 0 0 0 1 0 2 0 0 0 1 1 0 1 1 1 2 0 0 0 2 0 0 1 2 0 1 0 1 1 1 0 0 1 1 0 2 2 2 0 0 1 2 1 1 0 1 0 0 1 0 0 1 0 0 0 0 2 1 0 0 2 1 1 0 1 0 1 0 2 0 2 1 1 0 2 2 1 1 1 0 1 0 1 2 1 0 1 1 1 0 0 0 0 0 0 0 0 0 0 0 0 1 0 0 0 0 1 2 1 0 0 1 1 1 1 0 1 0 1 2
176 0 1 1 0 1 1 2 0 0 0 1 1 2 0 0 0 0 0 1 1 0 0 1 1 1 1 0 1 1 1 1 2 1 1 0 1 1 0 1 1 0 1 0 2 1 0 0 1 1 0 0 0 1 0 2 0 1 1 1 1 1 0 0 0 0 0 1 0 0 0 1 2 2 1 2 1 0 2 0 1 1 0 1 1 0 0 0 2 2 0 0 1 1 1 1 1 1 1 1 1 2 2 0 0 0 2 2 1 2 0 1 1 2 2 0 1 0 1 0 0 1 1 0 1 0 1 1 2 0 1 1 1 1 0 0 0 1 0 0 0 2 0 0 0 1 0 0 0 1 0 2 0 0 0 0 0 0 1 0 0 0 1 1 1 1 1 0 1 1 0 0 0 2 1 0 2 0 0 0 0 0 0 2 1 1 2 1 1 0 1 0 2 0 2 0 2 0 0 1 1 1 1 1 1 1 0 1 1 0 2 2 1 0 1 2 0 0 0 0 2 0 1 2 0 1 1 0 0 0 1 1 0 1 2 0 1 2 2 2 0 0 2 0 0 0 0 0 2 0 0 0 2 0 0 0 0 1 0 0 0 0 0 2 1 0 1 0 0 0 0 2 0 2 0 0 0 1 1 0 0 2 2 2 0 2 2 0 0 1 0 0 0 2 1 0 1 1 1 1 0 0 2 0 0 0 1 1 1 0 1 1 0 1 1 0 2 0 0 0 0 0 1 1 0 0 2 0 1 1 0 2 0 1 0 0 0 2 0 0 0 1 0 2 1 0 0 0 0 2 0 0 1 1 0 1 1 1 0 0 0 0 2 0 0 0 0 1 2 0 1 1 0 0 0 0 1 0 0 0 0 1 2 2 0 0 0 0 0 1 0 0 1 0 2 0 0 0 0 0 0 0 0 0 0 0 2 1 0 0 0 2 0 0 0 2 2 0 0 0 0 1 0 0 0 0 1 0 1 1 1 2 0 0 0 1 0 1 1 0 2 0 1 1 0 2 2 0 2 0 0 0 0 2 1 0 1 1 0 0 2 0 1 0 0 1 1 0 2 0 0 0 2 2 2 1 1 1 0 0 2 1 0 0 0 0 0 2 1 0 0 0 0 1 1 0 0 1 1 0 1 1 2 1 1 1 2 1 0 1 0 1 0 0 1 0 0 2 1 1 0 2 1 0 0 0 0 0 1 1 1 0 2 1 2 0 0 1 1 2 2 2 2 1 2 0 1 1 1 1 0 1 0 1 1 2 1 0 0 0 0 0 0 0 1 0 0 1 0 0 0 1 0 0 0 0 0 1 2 1 2 0 1 0 0 1 0 0 0 0 0 0 0 0 0 1 1 0 0 0 0 1 0 1 1 2 1 0 1 0 0 0 1 1 1 1 0 1 1 0 0 0 0 0 0 0 2 0 0 0 1 1 0 0 0 1 0 1 1 1 1 2 0 2 1 1 1 0 1 0 1 1 2 0 0 0 0 0 0 0 0 0 2 1 1 1 0 2 0 2 0 0 1 0 1 1 2 0 1 1 1 0 1 0 0 0 1 2 1 1 1 0 0 1 1 0 0 0 0 1 0 1 0 2 0 2 0 1 1 0 1 0 0 0 0 0 1 2 2 1 0 0 0 2 0 0 1 0 0 0 1 1 1 2 0 1 0 0 0 0 0 0 0 0 0 1 0 1 0 0 0 0 1 0 1 1 0 1 0 1 1 2 2 0 2 0 2 2 2 2 0 0 1 1 1 0 0 0 1 1 0 2 1 1 2 2 1 2 1 2 0 1 2 2 2 0 0 1 0 0 1 2 0 0 1 0 0 0 1 2 0 0 2 0 0 2 0 2 2 0 1 1 1 2 2 0 0 0 1 0 2 1 2 1 0 1 0 0 0 0 0 0 1 0 0 1 1 0 0 0 1 0 1 0 1 0 1 0 1 0 1 0 0 0 0 0 1 0 2 0 2 0 0 0 0 0 0 0 1 1 1 1 0 0 0 2 2 0 0 0 0 1 1 0 2 2 2 2 0 0 0 2 0 1 1 1 1 1 0 2 0 1 0 0 1 2 0 2 2 1 0 1 0 2 2 1 1 2 0 0 2 1 1 1 0 0 2 0 0 0 0 0 2 2 2 1 1 1 0 1 2 0 2 0 0 2 2 0 0 0 2 0 1 0 0 2 2 0 1 1 0 1 0 0 0 2 0 0 1 0 0 0 0 1 0 1 0 0 0 1 0 0 0 2 0 1 0 0 0 2 0 1
177 0 1 2 1 0 1 1 0 1 1 1 0 0 0 0 0 0 1 1 1 0 0 0 2 0 0 0 1 1 1 0 2 2 0 0 2 1 0 0 0 0 1 0 2 0 0 0 1 1 1 1 1 2 0 1 1 0 2 0 1 1 0 1 2 1 1 1 0 0 0 1 2 2 2 2 0 0 1 0 1 1 0 1 2 0 0 0 1 2 0 0 0 0 0 0 0 1 1 1 1 2 1 0 1 1 2 2 0 2 0 2 1 1 1 1 1 0 1 0 1 0 1 0 1 0 1 1 1 1 0 0 0 1 0 0 0 0 0 0 0 2 0 1 0 0 0 0 0 0 0 0 0 1 0 1 1 0 1 0 1 1 2 0 0 0 0 0 1 1 0 0 1 0 0 0 2 0 0 0 0 0 0 2 0 0 2 1 1 0 0 0 2 1 2 1 2 0 0 0 0 0 0 0 0 0 0 0 1 0 2 2 1 0 2 2 1 1 2 1 1 0 0 1 1 0 1 1 0 1 0 1 0 0 1 0 0 2 2 2 0 0 2 1 1 1 1 0 2 0 0 0 1 0 0 0 1 2 0 0 0 0 0 1 0 0 2 0 2 2 0 1 2 2 0 0 1 1 2 0 1 1 2 2 0 2 2 2 1 2 1 1 0 2 2 0 2 2 0 1 1 0 1 0 0 0 0 0 1 0 1 1 0 2 1 2 0 0 0 1 0 0 1 0 2 0 2 0 0 1 0 1 0 1 0 0 0 2 0 1 0 1 1 1 1 0 0 0 1 0 0 0 0 1 1 1 0 1 0 0 0 0 1 0 1 1 0 1 1 0 0 0 0 0 1 0 2 1 1 1 1 1 1 2 0 2 0 2 2 0 1 1 1 0 2 1 1 0 1 1 1 1 0 1 1 1 1 0 0 0 0 1 0 1 1 1 0 0 1 0 0 1 1 1 0 0 2 0 0 1 1 1 1 1 1 1 0 0 0 0 2 0 0 1 0 2 0 0 2 1 0 1 0 1 2 0 2 2 0 2 1 1 0 0 0 0 0 1 1 1 1 1 0 0 1 0 1 0 0 0 2 2 0 0 1 2 1 1 1 0 1 1 0 2 1 0 0 1 1 0 0 0 2 1 0 0 2 1 0 1 0 1 0 1 1 1 1 2 0 1 2 2 1 1 1 1 1 1 0 1 1 1 1 1 1 0 1 0 2 1 2 2 2 0 2 1 1 2 2 1 0 0 0 2 0 1 1 0 0 0 0 0 1 0 1 1 1 1 0 0 0 1 1 0 1 1 2 0 1 1 1 0 1 0 1 1 1 0 0 0 0 0 0 0 1 0 0 1 1 0 1 0 0 2 0 2 0 0 1 1 0 0 0 0 1 0 1 2 1 0 0 0 0 0 1 0 2 1 0 0 0 2 0 0 0 2 0 1 2 0 1 0 0 0 1 1 1 0 2 0 0 1 0 1 0 0 1 1 0 1 1 0 1 1 1 1 1 2 0 0 1 0 1 0 0 2 1 0 1 1 1 0 2 2 1 2 1 0 0 2 0 0 0 0 0 0 0 1 0 2 2 0 0 1 0 1 1 0 0 0 0 0 0 1 0 2 0 1 1 1 0 0 2 2 0 0 0 0 0 0 0 1 2 2 0 1 2 0 1 1 0 0 1 1 2 0 0 1 0 0 0 0 0 0 0 0 1 0 1 0 0 1 2 1 1 0 2 1 1 1 0 0 0 1 1 0 0 0 2 0 1 1 0 0 1 2 0 2 1 2 0 1 2 1 1 0 0 1 0 0 1 1 0 1 0 0 0 0 0 2 0 0 1 0 0 1 0 2 2 1 0 1 2 2 2 0 0 0 2 0 2 2 2 1 1 1 0 0 0 0 0 0 2 0 0 2 2 0 0 0 2 0 0 0 0 0 0 0 0 0 0 2 2 0 0 0 1 0 2 0 2 0 0 1 0 1 0 1 1 1 1 1 0 0 0 0 0 0 0 0 1 2 1 0 1 1 1 2 0 0 0 1 0 2 0 0 1 0 0 2 0 0 0 0 2 0 0 2 2 1 0 1 2 1 1 1 1 1 0 0 2 1 0 1 0 0 1 1 1 0 0 0 2 2 1 0 1 0 1 1 1 0 2 0 0 0 0 1 0 1 1 0 1 0 0 2 2 0 0 0 0 0 0 0 0 0 2 0 2 0 0 0 0 2 0 0 0 0 0 0 0 0 0 2 0 1 0 0 0 1 0 1
178 0 1 1 0 0 1 2 1 1 1 1 0 0 0 0 0 0 0 2 1 1 0 0 2 1 1 0 1 1 2 1 0 0 0 0 1 1 0 0 0 0 0 0 0 0 1 0 2 0 0 0 1 1 1 1 1 0 1 0 2 2 1 0 0 0 0 1 0 0 0 1 0 2 0 2 1 0 2 1 0 1 1 1 1 0 0 1 2 2 0 0 1 0 0 0 0 1 0 0 0 2 1 0 1 1 2 1 1 1 0 1 1 2 2 2 2 0 2 0 0 1 2 2 0 1 0 0 1 0 1 0 0 0 0 0 1 0 0 1 2 1 0 0 0 2 0 0 0 0 0 0 0 0 0 0 1 1 0 0 0 1 1 1 1 2 0 2 0 2 1 0 1 1 0 0 2 0 0 0 0 0 1 2 2 1 2 2 2 1 1 1 2 1 2 1 1 0 0 0 0 0 1 1 1 0 0 0 2 0 0 1 1 0 1 2 0 0 1 1 1 1 0 2 0 0 0 1 1 0 0 1 0 0 2 0 0 2 2 1 0 1 2 0 1 1 1 0 2 0 0 0 2 0 0 0 2 1 0 0 1 0 0 1 1 0 0 0 1 0 0 2 1 1 0 0 0 2 2 0 0 1 1 1 0 2 2 1 1 1 1 1 1 2 1 1 2 2 0 2 2 1 2 1 1 0 1 0 0 0 0 1 0 1 2 0 1 0 0 1 0 0 2 1 2 0 1 0 1 0 0 2 1 2 0 0 0 1 0 0 1 1 2 2 0 0 0 1 1 1 1 0 0 2 2 0 1 0 1 0 1 1 1 0 0 1 0 0 1 1 1 1 1 1 0 1 1 0 0 1 0 2 1 1 0 1 0 0 0 1 1 0 1 0 2 1 1 0 0 0 0 0 1 1 0 0 1 1 0 0 0 0 0 0 0 1 1 0 1 0 0 1 1 0 0 1 1 0 1 0 1 0 0 0 0 1 1 0 0 0 2 0 0 1 0 2 2 0 0 0 0 1 0 0 0 0 0 1 1 1 2 1 0 1 0 1 1 1 2 0 1 1 1 1 1 1 0 2 0 0 2 1 0 0 1 1 1 1 0 1 1 0 1 2 0 0 0 1 2 0 0 0 2 2 0 0 2 1 0 1 0 1 0 1 1 1 0 2 2 2 0 2 1 1 1 1 0 0 1 1 1 0 0 0 0 0 0 1 2 1 1 1 1 0 1 1 0 1 1 1 0 0 0 2 0 0 0 1 1 0 0 1 0 0 0 0 0 1 2 0 1 0 1 0 0 1 1 0 1 1 2 0 0 0 0 0 0 2 2 2 0 0 1 0 0 0 0 0 1 0 0 2 0 2 0 2 1 0 2 2 0 0 1 1 0 1 1 2 0 0 0 0 0 1 1 0 2 1 0 0 1 1 0 0 0 1 1 1 2 0 1 0 0 1 2 2 2 0 2 0 0 1 0 2 0 0 0 0 1 1 1 0 0 1 2 2 0 2 0 2 0 0 0 0 2 1 2 0 2 2 0 1 2 2 1 2 1 1 0 1 0 0 1 1 0 1 0 1 0 2 0 1 0 0 2 2 0 0 0 1 1 1 0 1 0 1 1 2 0 0 0 0 1 2 0 1 1 0 0 0 0 0 0 2 0 0 0 0 1 1 0 0 1 1 1 1 0 0 0 0 0 0 0 0 0 1 0 0 0 0 0 1 1 0 0 1 2 2 2 2 1 1 0 0 0 0 0 0 1 1 1 2 0 0 1 2 0 2 1 2 0 1 2 1 1 0 0 1 0 0 1 2 0 0 0 0 1 0 0 1 0 0 1 0 0 2 0 2 2 0 1 2 0 1 1 0 0 2 1 0 0 0 1 1 0 1 0 0 0 0 0 0 1 0 0 1 1 0 0 0 2 0 1 0 0 0 0 0 0 0 0 1 0 0 0 1 2 0 0 1 0 0 0 1 0 2 0 0 0 0 0 0 0 0 0 0 0 0 0 0 0 0 0 0 2 2 2 2 0 0 0 1 2 0 0 0 2 0 1 1 1 0 0 0 1 1 0 1 1 1 0 0 2 0 1 0 1 2 0 0 2 1 0 1 0 0 0 1 1 0 0 0 1 1 1 0 0 0 0 1 0 1 1 0 1 0 1 1 0 0 1 1 0 1 1 0 0 0 1 1 0 0 0 0 0 0 1 0 2 0 0 0 0 1 0 0 0 0 0 1 0 0 0 2 0 0 0 0 0 1 0 2
179 0 2 2 0 1 1 1 0 1 0 0 0 0 0 0 0 0 0 1 1 1 0 0 2 0 0 0 1 2 2 1 1 0 1 0 2 1 0 0 1 0 1 0 1 1 1 0 2 0 0 0 1 1 0 1 1 0 1 2 0 0 0 1 0 0 0 0 0 1 2 1 2 2 2 2 0 0 1 0 2 2 0 1 2 0 0 0 1 1 0 0 1 0 0 0 0 2 2 2 2 2 1 0 1 1 2 1 1 1 0 2 1 1 1 1 1 0 1 0 1 0 1 0 2 0 2 2 2 1 0 0 0 0 0 0 1 1 0 1 1 1 0 0 1 1 1 0 0 1 0 2 0 0 1 0 0 1 0 0 0 0 2 0 1 1 0 0 0 1 0 0 0 2 0 0 2 0 0 0 0 0 1 1 1 0 1 1 1 1 1 1 1 0 1 0 1 0 0 1 1 1 0 2 2 0 0 1 1 0 2 2 1 1 0 2 0 1 2 1 1 1 1 2 0 1 1 0 0 1 0 0 0 1 2 0 1 1 1 1 0 1 2 0 0 0 0 0 1 0 0 0 1 1 1 0 1 1 0 0 0 0 0 0 0 0 0 0 1 0 0 2 1 2 0 0 0 0 2 0 0 1 0 0 0 0 0 1 0 1 0 1 0 2 1 0 0 0 2 2 0 0 2 1 0 0 1 0 0 0 0 0 0 2 1 0 0 1 1 1 1 0 0 0 0 0 0 0 0 0 0 1 1 2 0 0 0 0 0 1 1 1 2 2 2 0 0 1 1 0 0 0 0 2 2 0 0 0 1 1 2 2 1 0 1 0 0 2 2 0 0 0 0 0 0 0 1 0 0 2 0 0 2 2 0 0 0 0 0 2 0 1 1 0 1 1 2 1 0 0 0 0 0 1 1 0 1 1 0 0 0 1 0 0 0 2 2 0 0 0 0 1 0 1 1 0 2 0 1 1 1 0 0 1 1 1 0 1 1 0 2 0 0 0 1 1 2 0 0 0 0 0 0 1 1 0 1 2 1 2 1 1 0 0 1 1 0 2 2 0 1 1 2 2 2 2 0 2 0 2 1 1 0 0 1 1 1 2 2 0 0 0 0 1 1 0 0 2 2 0 2 0 2 2 0 0 2 2 0 0 0 2 0 1 1 1 0 2 2 1 1 2 0 0 0 2 1 0 0 1 1 0 0 0 1 0 0 2 2 2 1 2 0 0 2 0 0 1 1 2 0 1 0 1 1 1 1 0 0 0 0 0 0 0 1 1 1 1 0 0 0 1 2 0 0 2 2 0 1 1 1 0 0 0 1 0 1 0 0 0 0 0 0 0 0 0 0 0 1 0 1 1 1 1 0 2 1 0 2 1 0 0 1 0 1 0 2 1 0 1 0 1 0 0 0 1 1 1 0 0 1 1 1 0 0 0 0 0 2 0 0 0 1 1 1 1 1 0 1 0 0 1 2 0 0 0 0 0 1 0 0 0 1 2 2 2 1 1 1 1 0 1 0 0 1 1 1 0 0 0 1 0 2 1 0 2 0 1 1 1 0 1 0 1 1 0 0 0 0 0 0 0 0 0 0 1 2 1 1 0 0 1 0 0 0 1 0 0 0 0 0 1 0 1 1 0 0 0 0 1 0 1 1 2 0 1 0 0 0 0 0 0 0 0 1 1 0 0 1 0 0 1 1 0 0 0 0 0 1 0 0 1 2 1 0 0 2 1 2 2 0 0 1 0 0 0 0 0 0 2 0 2 2 2 2 2 2 1 0 1 0 1 2 2 2 0 0 0 1 0 0 1 0 0 1 0 1 1 0 2 1 1 2 0 0 2 0 2 2 0 2 2 1 2 2 0 0 1 2 0 2 1 2 0 0 1 0 0 1 1 0 0 0 0 0 0 0 0 0 0 2 0 1 1 0 1 1 0 0 0 0 1 1 0 0 0 0 1 1 1 1 0 0 1 0 1 0 0 2 2 1 2 0 0 0 0 0 0 0 1 0 2 1 0 2 1 2 2 0 0 1 2 0 2 0 1 1 0 0 2 0 0 0 0 0 2 0 1 1 0 1 0 2 1 0 1 0 2 0 0 1 0 1 1 0 0 2 0 0 0 0 0 2 1 1 0 1 0 0 0 2 0 1 0 2 0 2 1 0 1 1 0 0 1 1 1 0 0 1 1 0 0 0 0 0 1 0 0 2 0 0 0 0 1 0 0 0 0 1 2 1 1 0 1 0 0 0 1 1 1 1 2
180 0 0 1 0 0 1 0 0 2 1 0 0 0 0 0 0 0 1 1 1 0 0 1 1 1 1 1 1 1 1 1 1 2 0 0 2 2 0 0 1 0 0 0 2 0 0 0 1 1 0 0 1 1 0 1 1 0 1 1 1 1 0 1 0 0 0 0 0 1 1 1 1 2 1 2 1 0 2 0 2 2 0 1 1 0 0 0 2 2 0 0 1 1 0 0 0 1 0 0 1 2 1 0 1 1 2 0 2 0 0 2 0 1 1 0 1 0 0 0 1 1 2 1 0 2 0 1 2 2 1 1 1 1 0 0 1 1 1 0 0 2 0 0 1 2 1 0 0 0 0 0 0 0 0 0 0 1 0 0 0 1 0 2 1 2 1 0 1 1 0 1 0 2 1 0 2 1 0 0 1 1 0 1 1 1 1 0 0 0 0 0 2 2 2 0 2 0 0 0 0 0 1 1 1 0 0 2 0 0 1 1 2 0 2 2 0 1 1 2 0 1 1 2 0 1 1 1 0 1 0 0 0 0 2 0 0 1 1 1 0 1 2 0 0 0 0 0 2 0 0 0 1 0 0 0 1 0 0 0 0 0 0 0 0 0 0 0 2 2 0 1 2 2 0 0 1 1 1 0 0 1 1 1 1 1 2 1 0 2 0 0 0 1 1 0 2 0 0 1 1 0 1 0 0 0 1 1 1 1 1 0 0 1 1 0 0 0 1 0 1 1 1 1 1 0 0 0 1 1 0 1 0 0 0 0 0 1 0 1 1 0 1 1 1 0 1 0 2 1 0 0 0 2 0 0 2 1 0 1 1 1 2 0 2 0 1 1 1 1 1 1 1 1 1 0 0 0 0 1 2 1 0 0 1 1 0 0 0 2 1 1 0 1 2 1 1 1 0 0 0 0 1 2 1 0 0 1 0 0 1 0 1 1 2 2 0 0 1 0 1 0 0 2 1 1 0 0 1 0 1 0 0 0 0 2 0 2 1 0 2 0 0 0 1 1 1 0 0 1 0 0 0 2 1 1 0 0 0 0 2 1 1 0 0 2 2 1 1 1 1 0 2 2 0 0 0 2 0 1 1 0 0 0 0 2 0 2 1 0 0 0 0 2 1 0 0 1 1 1 1 0 2 1 0 0 2 1 1 0 0 2 0 0 0 1 0 2 0 0 0 2 0 0 0 2 2 0 2 0 2 0 2 1 2 0 2 0 2 2 1 0 2 1 2 0 1 2 2 0 0 0 0 1 1 0 0 0 1 0 0 0 0 0 1 1 1 0 2 1 0 0 0 0 0 0 1 0 2 0 2 0 0 0 2 0 0 0 0 0 1 0 1 0 0 0 1 0 0 0 0 2 0 2 0 2 0 0 2 1 1 0 1 0 1 0 2 1 1 0 0 0 0 0 0 1 1 0 0 0 0 1 1 1 1 1 1 1 1 1 1 0 1 2 2 1 1 0 1 0 0 1 2 0 0 0 0 0 2 0 0 0 0 1 1 1 1 2 0 0 0 0 0 0 1 1 1 0 0 0 1 0 2 2 0 1 2 2 0 0 0 1 0 1 0 1 0 0 0 2 1 2 1 1 0 1 1 2 2 0 0 0 0 0 0 1 1 0 2 2 0 0 0 2 0 2 2 1 1 0 1 1 1 0 0 0 0 0 1 1 0 0 0 0 0 1 0 1 0 0 0 0 0 0 1 0 0 0 1 0 0 0 1 0 1 0 2 0 0 0 0 0 0 1 0 1 1 0 1 1 1 2 0 0 0 2 0 1 1 2 1 1 2 2 2 0 0 1 0 0 0 1 0 0 1 0 1 0 2 2 0 0 0 1 1 1 1 2 2 0 0 2 1 2 2 0 0 0 2 0 1 1 2 0 0 2 0 0 0 0 0 0 1 0 0 0 0 1 0 0 2 0 0 0 0 1 0 1 0 0 0 2 0 0 0 1 2 0 1 1 0 0 0 0 0 1 0 1 1 2 2 2 1 0 0 1 0 1 0 0 0 0 1 0 1 1 1 2 0 1 0 2 0 1 2 2 0 2 0 1 0 0 0 0 0 2 0 1 2 2 0 0 2 0 1 1 2 1 0 0 2 0 0 2 0 0 0 1 1 1 0 0 2 1 0 1 1 0 0 0 1 0 1 0 1 0 1 1 0 1 1 0 1 0 0 1 2 0 1 0 0 0 0 0 0 1 0 0 0 1 1 0 0 1 0 0 0 0 0 1 0 0 0 2 2 0 0 0 0 1 2 2
181 0 1 1 1 1 2 1 0 1 0 1 0 1 1 0 0 0 1 1 1 0 1 1 1 1 1 0 1 2 2 1 1 1 0 0 2 1 0 2 2 0 0 0 2 0 0 0 0 2 0 1 1 1 1 1 1 0 0 2 0 0 0 0 0 0 0 0 0 0 0 0 2 2 1 2 1 0 2 1 0 1 1 0 1 0 0 1 1 1 0 0 2 0 0 0 0 2 2 2 1 2 1 0 0 0 2 2 0 2 0 1 0 1 1 0 1 0 0 0 2 0 2 1 1 1 1 2 2 0 0 1 0 0 0 0 0 0 0 0 0 2 1 0 1 1 0 0 0 0 0 0 0 0 0 1 0 0 0 1 2 2 1 1 1 2 0 0 0 1 0 1 1 0 0 0 1 1 0 0 0 1 0 0 0 0 0 1 1 0 0 0 2 0 2 0 1 0 0 0 0 0 0 1 1 1 1 1 1 0 2 2 0 2 1 2 1 0 1 0 2 2 0 0 2 2 0 2 1 2 0 0 0 0 2 0 0 0 2 0 0 1 2 0 0 0 1 0 2 0 0 0 2 0 0 0 1 1 0 0 0 0 0 1 1 0 0 0 1 1 0 2 1 2 0 1 0 0 2 0 1 1 0 0 1 0 1 2 0 2 0 0 1 1 1 1 1 0 0 1 0 0 2 2 0 0 0 0 0 0 0 1 0 2 0 0 0 1 0 0 0 2 1 0 0 0 0 0 2 1 0 0 1 2 0 1 0 0 0 2 1 1 1 2 1 0 0 0 0 0 0 0 0 2 1 0 1 1 0 2 2 2 1 1 1 0 0 1 1 1 1 1 0 0 1 0 1 1 1 1 0 1 0 0 1 1 0 0 1 0 1 1 1 1 1 1 2 0 1 1 1 1 0 2 2 0 0 0 0 0 0 0 0 1 1 1 0 0 0 0 0 2 0 2 1 1 0 0 0 0 0 1 1 2 1 1 0 2 2 1 2 0 1 2 1 2 2 0 1 1 0 0 0 2 2 1 1 1 0 0 2 0 0 1 0 1 1 2 0 2 0 1 2 2 0 0 0 2 0 1 0 2 0 0 0 1 0 1 1 0 0 0 2 0 0 0 0 0 0 1 2 1 2 2 0 0 0 1 1 0 1 1 0 0 0 2 0 2 2 1 0 2 0 0 0 2 0 0 1 1 1 0 2 1 2 0 2 1 2 2 1 2 1 0 1 1 1 1 1 2 1 0 0 2 1 1 0 0 0 0 0 0 1 0 0 1 1 0 0 0 0 1 1 0 0 1 2 2 2 2 2 0 0 0 0 0 0 1 0 1 1 0 0 0 0 0 0 1 1 0 1 1 0 1 1 2 1 0 2 2 0 1 0 0 2 0 0 1 1 0 0 0 0 0 0 1 2 1 0 0 1 1 1 0 0 0 0 2 1 1 1 0 0 1 2 1 2 0 1 1 1 2 1 1 0 0 0 0 2 0 0 0 1 2 2 2 1 2 0 1 0 0 0 0 0 1 1 0 0 0 2 0 2 2 1 2 2 1 0 1 0 0 0 0 0 0 0 0 0 1 0 1 0 0 2 2 1 2 2 0 0 0 0 0 0 1 1 0 0 0 0 0 0 2 1 0 0 1 0 1 0 2 0 2 0 0 1 0 1 1 0 0 1 1 1 0 0 0 2 1 1 2 0 0 1 0 0 0 0 0 0 1 2 0 1 0 2 1 1 1 0 0 0 0 0 1 0 0 0 1 0 1 0 0 1 2 1 0 0 2 2 2 2 1 1 0 0 1 0 0 0 1 0 0 0 0 1 1 0 2 0 0 0 2 2 2 0 1 2 0 0 1 1 2 2 0 0 2 0 0 0 0 1 1 0 1 0 2 2 0 1 1 1 1 0 0 0 0 0 0 2 0 0 0 0 0 0 0 0 0 1 2 0 0 0 0 1 0 2 0 1 0 0 0 0 0 0 0 0 0 2 2 0 0 0 1 1 1 0 0 1 1 0 1 2 2 2 2 1 2 0 2 1 1 0 0 1 0 0 1 0 1 0 0 0 2 0 1 2 1 0 2 1 2 1 1 1 1 0 0 2 1 0 2 0 0 0 1 1 0 0 0 1 1 1 1 1 0 0 0 2 0 2 0 1 1 1 0 0 0 1 1 2 0 0 2 0 0 0 0 0 0 0 0 0 0 2 0 2 0 0 0 0 1 0 1 2 0 0 1 0 0 0 1 0 0 0 0 0 1 1 1
182 1 0 2 0 1 2 0 0 1 1 1 1 1 0 0 0 0 1 1 2 0 0 0 2 0 0 0 2 2 1 1 1 1 0 0 1 1 0 1 0 2 1 0 2 0 0 0 2 0 0 1 0 0 0 0 1 1 2 1 1 1 0 1 0 0 0 0 0 0 1 0 2 2 2 2 0 0 2 0 1 1 1 0 0 0 0 0 2 2 0 0 1 1 0 0 0 1 0 0 0 2 1 1 0 0 2 0 2 0 0 2 0 1 1 1 1 0 0 0 2 0 1 1 0 2 0 1 2 0 0 0 0 0 0 0 0 1 0 1 0 2 0 0 1 1 0 0 0 1 0 1 0 0 1 0 0 0 0 1 0 0 0 2 0 2 0 0 2 2 0 0 1 0 1 0 2 0 0 0 0 0 0 1 0 0 1 2 1 1 1 2 1 0 1 0 2 0 0 0 0 0 1 0 1 1 1 1 1 1 0 0 2 0 2 2 0 1 1 0 2 0 1 2 0 1 2 1 0 1 1 1 0 0 2 0 0 1 2 0 0 1 1 0 0 0 0 0 1 0 0 0 0 1 1 0 0 2 0 0 0 0 0 0 0 0 0 0 1 0 1 1 1 1 1 1 0 0 1 0 1 1 0 0 0 1 1 0 2 2 2 2 1 2 2 1 2 0 0 1 0 0 1 0 0 0 0 1 0 0 0 1 0 1 0 0 0 0 0 0 2 0 1 0 2 0 2 0 0 2 0 2 0 1 0 0 1 0 0 1 2 1 2 0 1 0 0 2 2 2 2 2 0 2 2 0 2 1 0 1 1 1 1 0 1 0 0 0 2 1 1 1 1 1 1 0 2 1 1 2 0 2 0 0 1 1 0 1 1 0 0 1 1 1 2 1 1 0 1 1 1 1 2 2 1 1 1 1 1 0 0 1 0 1 1 2 1 0 1 0 0 1 1 1 1 1 0 0 0 0 0 0 0 0 0 1 0 0 0 0 2 0 0 0 1 2 2 0 0 1 0 0 0 0 0 0 0 2 1 2 1 2 1 0 0 0 0 1 1 1 0 0 2 2 1 0 1 2 0 1 1 2 0 1 0 1 0 0 0 1 2 1 2 1 0 0 0 2 2 0 0 0 2 1 1 1 1 1 0 0 1 1 0 1 1 1 0 2 2 2 0 2 2 2 2 0 0 1 0 1 1 1 1 1 0 1 0 1 0 0 0 0 2 1 2 1 0 0 0 2 1 0 0 1 1 1 1 0 0 0 0 0 0 0 1 0 0 0 0 0 0 1 1 0 0 0 0 1 2 1 2 0 0 0 1 0 1 0 0 0 0 0 0 0 0 1 1 0 0 0 0 2 0 0 0 1 1 0 1 1 1 0 0 0 2 0 0 0 0 0 0 0 0 0 0 1 2 1 0 0 1 2 0 0 0 2 0 0 2 0 1 0 1 2 2 1 1 0 2 0 1 0 0 1 0 0 0 0 2 0 0 0 1 1 1 1 0 2 0 0 2 0 0 0 0 2 2 0 1 1 0 0 2 2 1 1 1 2 1 1 0 1 1 2 1 0 1 0 0 0 0 1 0 1 0 1 1 2 2 0 0 0 0 0 1 1 0 1 0 0 0 0 0 2 0 2 2 1 1 0 0 1 0 2 0 0 0 0 1 1 0 0 1 1 1 1 0 1 1 0 0 1 0 0 0 0 0 0 0 1 0 1 1 0 1 0 2 2 1 1 0 1 1 1 0 0 0 0 0 2 0 2 0 0 1 1 0 0 0 2 2 2 2 2 2 0 1 1 0 0 0 0 0 0 2 1 0 0 0 2 0 0 0 1 1 2 0 1 2 0 1 2 2 2 1 0 0 1 1 1 1 1 1 0 0 1 0 1 1 1 0 0 1 0 0 0 1 0 0 0 2 1 0 0 0 0 0 0 1 1 0 1 1 0 0 0 1 0 0 1 0 0 0 1 0 2 0 1 1 1 2 2 0 0 0 0 0 1 0 0 0 0 1 0 2 2 2 2 0 0 1 2 0 2 1 1 0 0 0 2 0 0 0 0 1 1 0 1 2 1 0 1 2 0 1 2 1 2 1 1 2 1 0 2 0 0 0 2 2 0 0 0 0 1 1 0 1 0 1 0 2 0 1 0 1 0 2 0 0 0 2 0 1 1 1 1 0 0 2 2 1 0 0 0 0 2 0 0 0 0 0 0 0 2 0 0 0 0 1 2 1 1 0 1 0 0 0 0 0 0 0 0
183 0 0 2 0 0 1 0 0 2 1 1 1 1 0 0 0 0 1 2 2 0 0 1 1 1 1 0 1 2 2 1 1 0 1 2 2 1 0 1 0 1 0 0 0 0 0 0 1 1 1 1 0 0 1 0 1 1 0 0 1 2 0 2 0 0 0 1 0 0 0 2 1 2 1 2 1 0 1 1 1 2 1 0 1 0 0 1 2 2 1 1 1 1 1 0 0 0 0 0 0 2 1 0 0 0 2 1 1 1 0 2 0 1 1 0 0 0 2 0 0 0 2 1 0 1 1 1 1 0 1 0 0 0 0 0 0 0 0 0 0 2 0 0 0 1 0 0 0 0 0 0 0 0 1 1 2 1 0 0 1 0 1 1 0 1 0 1 1 2 1 0 1 2 1 0 2 1 0 1 0 1 1 2 1 0 2 1 0 0 0 1 2 1 2 0 0 0 0 2 2 2 0 2 2 0 0 0 1 0 0 1 1 0 0 1 1 0 2 2 0 0 0 2 0 1 1 0 0 0 0 0 0 0 0 0 0 2 2 1 0 0 2 0 0 0 0 0 2 0 0 0 2 0 0 0 0 2 0 0 1 0 0 0 0 0 0 0 1 0 0 1 0 1 0 0 0 1 2 0 0 0 1 1 1 1 2 0 1 1 1 1 1 2 2 1 2 1 1 1 1 0 2 1 0 0 0 0 2 0 1 1 0 1 0 0 1 1 1 0 2 2 1 0 0 0 0 0 0 0 0 1 0 1 0 0 0 1 0 0 1 1 2 0 1 0 0 1 2 2 1 1 0 1 0 1 1 1 0 2 2 2 1 0 1 0 0 0 1 0 0 0 1 0 0 0 2 0 0 2 0 1 0 0 0 0 0 1 1 0 0 0 1 1 1 1 2 0 1 0 0 1 0 2 2 1 1 2 0 0 1 0 0 1 1 1 0 0 1 0 1 0 0 0 0 1 1 0 0 0 0 0 0 1 1 0 0 1 0 0 1 0 0 0 0 2 0 0 1 2 0 0 0 2 1 0 1 0 0 1 1 1 0 0 1 1 0 1 2 0 1 1 1 1 1 1 0 2 0 0 2 1 0 1 1 1 1 0 0 0 1 1 0 0 0 0 0 0 1 0 0 0 1 1 0 0 2 0 0 0 0 1 0 1 1 1 1 2 1 2 1 2 2 1 1 0 0 0 1 1 1 0 0 0 0 0 0 1 1 1 2 2 1 1 1 0 0 2 2 0 0 0 0 2 0 1 0 1 1 0 0 0 0 1 0 0 0 1 1 0 0 2 0 0 0 0 1 1 1 2 2 0 1 0 1 1 1 1 1 1 0 0 2 0 0 0 0 1 1 0 0 1 0 2 0 2 0 0 1 1 1 1 0 2 0 2 0 1 0 1 0 1 0 0 0 1 1 0 0 0 0 2 1 0 0 0 0 1 2 0 2 2 0 0 0 0 0 0 1 0 0 1 2 0 0 0 0 0 1 0 0 0 2 1 2 2 0 2 0 2 0 0 1 0 0 1 1 0 0 1 1 0 2 2 0 1 2 0 0 2 0 0 0 0 0 0 0 0 0 2 1 1 0 0 1 2 0 2 2 0 0 0 1 0 0 1 0 1 0 0 0 1 1 2 0 1 2 2 2 0 2 2 0 1 0 1 0 0 0 0 0 0 0 0 0 1 0 0 0 0 0 0 0 0 0 1 0 0 0 0 0 0 1 0 0 0 2 2 1 1 0 0 0 0 1 1 1 0 1 1 0 1 1 1 1 2 1 1 0 1 1 1 2 1 0 1 0 2 0 0 1 1 0 0 1 0 1 0 1 2 0 0 0 0 0 1 1 2 2 0 0 2 0 2 2 0 0 1 1 0 0 0 1 0 0 1 0 0 1 1 0 0 0 0 0 0 0 0 0 0 0 0 0 0 0 0 0 1 0 0 0 1 0 0 0 0 1 0 0 2 0 0 0 1 0 1 0 0 2 2 2 2 0 0 0 0 0 0 2 0 2 2 1 1 2 2 2 1 1 2 0 2 0 2 1 2 0 1 0 1 1 1 0 0 1 0 0 1 1 0 0 1 1 0 1 1 1 1 0 1 2 0 0 2 0 0 0 1 2 1 0 0 1 0 0 1 2 0 0 0 2 0 2 0 1 0 1 2 0 0 2 0 1 1 1 1 1 0 0 1 0 0 0 0 0 2 0 0 1 0 0 0 0 1 0 1 0 0 1 2 0 0 1 2 1 0 0 0 0 0 0 0
184 0 1 0 0 0 0 2 1 1 1 1 1 2 2 0 0 0 1 2 2 0 0 1 1 0 0 1 2 2 2 0 2 1 0 0 2 2 0 0 0 0 2 0 2 0 0 0 1 1 1 1 0 2 0 2 0 0 1 2 0 1 0 1 0 0 1 1 0 0 0 1 0 2 0 2 2 0 2 0 1 2 1 0 2 1 1 0 1 1 0 0 1 0 2 2 0 2 0 0 0 2 1 0 1 1 2 2 0 2 0 2 0 2 2 0 2 0 1 0 1 0 2 1 1 1 1 1 2 0 1 1 0 0 0 0 0 0 0 2 0 2 0 0 0 0 0 0 0 1 0 0 2 0 0 1 0 1 0 1 0 1 1 1 1 1 0 0 1 2 1 0 0 2 0 0 2 0 0 1 0 1 0 2 0 0 1 0 0 0 0 0 2 0 2 0 1 1 0 1 1 1 0 2 2 0 0 2 0 0 0 1 1 1 0 2 0 1 1 2 0 0 1 2 0 1 1 2 0 2 0 0 0 0 2 0 0 1 2 2 0 0 2 1 0 0 0 0 2 0 0 0 1 0 0 0 1 2 1 1 0 1 0 0 0 0 1 1 1 1 1 0 1 1 0 1 0 1 2 0 1 1 0 0 1 1 2 1 0 2 0 0 1 2 1 1 2 0 0 1 0 0 1 1 0 0 1 0 0 0 0 2 0 2 1 0 1 0 1 0 1 1 0 0 2 0 1 0 0 0 0 1 0 1 0 1 0 2 0 0 1 1 1 2 1 0 0 0 1 0 0 0 0 1 0 1 1 2 1 1 1 1 0 0 0 0 0 0 2 2 2 2 1 1 1 0 1 0 0 1 1 1 2 2 0 1 0 0 0 0 0 0 1 0 2 1 1 0 0 0 0 0 0 1 1 0 1 0 0 0 0 2 0 1 2 2 0 2 0 2 2 0 0 1 0 1 0 0 0 0 0 0 0 0 0 1 0 0 0 0 2 0 0 0 0 1 1 1 1 2 0 0 0 2 2 1 1 2 0 2 0 2 0 1 0 2 2 1 2 0 0 0 1 1 1 1 0 2 0 0 1 1 0 0 0 1 0 0 0 0 1 1 1 1 2 0 0 0 0 0 1 1 1 1 0 0 1 0 0 0 0 2 0 1 1 0 0 2 1 2 1 2 2 2 2 0 0 0 2 1 1 0 0 0 0 0 1 1 0 1 0 0 1 1 2 0 0 1 1 1 1 0 0 2 0 1 0 1 0 0 0 0 1 0 0 1 0 1 0 0 0 1 0 0 1 0 1 1 1 2 1 0 0 0 1 0 0 1 1 1 0 0 2 0 1 0 1 1 1 0 2 1 0 2 0 2 2 0 1 1 0 0 1 2 0 2 0 0 0 0 0 0 1 1 0 0 2 2 0 0 1 1 0 0 0 0 1 0 2 0 2 0 0 1 1 1 1 0 1 1 0 1 0 2 1 1 0 0 2 0 0 0 0 1 1 2 1 2 1 1 0 1 0 0 0 1 1 0 1 1 1 0 1 1 1 1 0 1 0 1 1 1 1 1 0 0 1 0 0 1 0 2 0 0 2 2 1 2 2 0 0 0 0 1 0 0 0 1 0 0 0 2 2 2 0 2 2 2 1 0 0 1 0 2 0 0 1 0 0 0 0 0 0 0 1 0 1 1 1 0 0 1 1 0 0 1 0 0 0 0 0 0 0 0 0 1 1 2 0 0 0 1 0 1 0 0 0 0 1 1 0 1 0 0 1 1 0 2 0 2 0 2 2 2 1 1 1 0 1 1 1 1 0 0 1 1 1 0 0 1 0 0 1 1 1 2 0 1 1 0 1 0 1 2 2 0 0 0 1 0 2 1 2 1 0 1 0 0 1 0 1 0 0 0 0 1 1 0 0 0 2 0 1 0 0 0 0 0 0 0 2 2 0 0 1 0 2 0 2 0 1 0 1 1 0 1 0 1 0 0 1 1 0 0 0 0 0 1 0 0 1 2 1 0 2 2 2 1 0 1 1 1 0 2 1 1 1 0 1 1 1 0 0 0 1 0 0 0 1 1 0 0 2 0 0 0 1 2 0 0 2 0 0 2 0 0 1 1 2 1 0 0 1 0 0 1 1 1 0 1 2 0 1 0 2 1 2 0 0 1 1 0 0 0 1 0 0 0 2 2 0 2 0 0 0 1 1 0 0 0 0 0 0 1 0 0 0 0 0 1 0 0 0 1 0 0 1 0 0 0 0 0
185 0 0 1 0 0 1 2 0 0 0 0 1 2 2 0 0 0 0 2 2 0 0 0 2 0 0 0 2 2 2 0 1 1 0 0 2 1 0 2 2 0 0 0 1 0 0 1 1 1 0 0 1 1 0 1 1 0 2 1 1 1 0 0 0 0 0 0 0 0 0 0 1 1 0 1 1 1 2 1 0 1 0 1 2 0 0 0 2 2 0 0 0 0 0 0 1 2 2 2 0 2 0 0 1 1 2 1 2 1 0 1 0 0 0 0 0 0 0 0 2 0 2 1 1 0 1 2 2 2 1 0 0 1 0 0 0 0 0 1 1 1 0 0 0 0 0 0 0 0 0 1 0 0 1 0 0 1 0 1 0 0 2 0 1 2 1 0 1 1 0 1 0 0 0 0 2 0 0 1 0 0 0 2 2 2 2 0 0 0 0 0 2 1 2 1 2 0 0 1 1 1 0 0 0 2 2 1 2 0 1 2 0 0 1 2 0 0 1 0 2 0 0 2 0 0 1 1 1 2 0 0 0 0 2 0 0 2 2 1 0 1 2 0 0 0 0 0 1 0 0 0 2 0 0 0 1 1 0 0 0 0 0 0 0 0 0 0 2 2 0 1 0 1 1 1 0 1 1 0 1 0 1 1 0 1 2 0 2 2 1 1 2 2 2 2 0 0 0 0 1 0 2 1 0 0 0 0 0 0 0 1 0 1 2 1 0 0 1 1 1 1 0 0 2 0 2 0 1 1 0 1 0 0 0 0 0 0 0 2 1 1 2 1 1 0 0 0 0 1 1 1 0 1 0 1 1 2 0 0 0 0 1 0 0 0 0 2 2 0 0 0 1 1 1 0 1 0 0 1 0 1 0 0 1 0 0 1 1 0 0 0 0 1 2 1 1 1 1 1 1 1 0 2 2 0 0 0 0 0 1 0 0 1 1 1 0 1 1 1 1 0 0 2 0 1 1 0 0 0 1 0 1 1 1 0 0 0 0 0 1 1 0 0 1 2 1 0 1 0 0 1 0 2 2 0 2 2 0 1 1 1 0 0 0 0 0 1 1 1 0 0 1 1 2 1 1 2 0 2 0 1 0 1 0 0 0 0 0 2 0 0 1 1 1 0 0 1 1 0 1 1 1 1 0 0 1 1 0 0 1 1 0 1 1 1 0 2 0 1 1 2 1 1 1 0 0 0 1 1 1 0 2 0 1 0 1 1 1 1 0 1 0 1 1 1 0 1 1 1 0 0 0 2 1 1 0 1 0 0 0 0 2 0 1 1 1 0 1 1 0 1 1 0 1 1 2 0 0 2 1 0 1 0 0 1 0 0 0 0 0 0 0 0 0 0 0 0 0 0 0 1 0 2 0 2 2 0 1 1 1 0 1 1 0 1 0 0 0 1 1 1 0 0 0 1 2 1 0 0 1 1 0 0 0 1 1 1 1 1 0 0 0 1 2 2 2 0 1 0 0 1 1 1 0 0 0 0 2 0 0 0 1 1 1 1 1 2 0 1 1 0 1 0 0 2 1 1 1 1 2 1 2 1 0 2 0 0 0 1 0 0 0 1 1 0 0 1 0 1 0 1 0 0 1 1 1 2 2 0 2 0 0 0 0 1 0 2 1 1 0 0 2 2 0 1 1 0 0 0 0 1 1 2 0 1 2 0 1 2 0 0 0 0 1 0 0 0 0 0 0 1 0 0 0 1 0 1 0 0 0 0 0 0 0 1 2 1 1 1 0 0 1 2 0 0 0 0 1 1 0 2 1 1 2 2 1 2 0 2 0 2 2 2 0 2 0 1 0 1 2 2 0 0 0 0 0 0 0 2 0 0 0 2 2 2 0 1 2 0 1 2 1 2 2 0 0 2 2 0 1 1 2 0 0 1 0 1 1 0 1 1 0 0 0 0 0 0 0 1 1 0 1 0 0 0 0 0 0 0 1 1 0 0 0 0 1 0 1 0 0 0 2 0 0 1 0 1 1 1 1 2 0 0 0 0 0 0 0 0 0 1 2 0 2 2 2 1 0 0 0 0 0 2 1 1 2 1 0 2 0 0 1 1 2 0 0 1 2 2 0 0 2 1 1 1 0 0 0 1 2 0 0 1 0 0 0 2 2 0 0 1 1 0 0 0 1 1 1 1 1 0 0 0 2 0 2 0 0 0 0 0 1 0 1 0 1 0 2 0 0 0 0 0 1 2 0 0 0 0 0 0 0 2 0 0 0 0 1 2 1 0 1 2 1 2 0 0 0 0 0 1
186 1 2 1 0 0 0 2 0 0 0 1 0 1 1 0 0 0 0 1 0 1 0 0 2 1 1 0 1 2 2 1 2 2 0 0 2 1 0 2 1 1 2 0 2 0 0 0 1 1 1 1 1 1 1 1 0 0 2 1 1 2 0 2 0 0 1 0 0 1 2 1 1 2 1 2 1 0 2 0 0 1 0 1 2 0 0 1 2 2 1 1 1 0 0 0 0 2 2 2 1 2 2 0 0 0 2 2 0 2 0 2 0 2 2 0 2 0 0 0 2 0 2 1 1 1 1 2 2 0 0 2 0 0 0 0 0 0 0 1 0 2 0 0 0 0 0 0 0 1 0 0 0 0 0 0 1 1 0 1 1 0 1 1 1 1 0 1 0 2 0 0 0 2 0 1 1 1 0 1 0 1 0 2 2 2 1 0 0 0 0 0 2 0 2 0 1 0 0 1 1 1 0 1 1 1 1 1 0 0 0 2 0 0 1 2 1 0 1 1 1 0 0 0 1 1 1 2 1 1 0 0 0 0 2 0 1 2 2 2 0 1 1 1 0 0 0 0 1 1 1 1 1 1 1 0 0 0 0 0 0 0 0 1 2 1 0 0 2 0 0 2 2 2 0 0 0 0 1 0 0 2 0 0 0 1 1 1 1 1 0 1 0 2 1 0 1 1 0 1 1 1 1 0 0 0 0 1 0 1 0 1 0 1 1 0 1 1 0 0 2 1 0 0 1 0 1 0 0 0 0 0 1 2 0 0 0 1 0 0 0 0 1 2 1 0 0 0 1 2 1 1 0 2 2 0 1 1 0 2 2 2 0 0 0 2 0 0 1 1 1 1 0 0 0 1 1 0 0 2 2 1 2 2 1 1 0 1 1 0 0 1 0 1 1 1 2 0 1 1 0 1 0 2 2 0 0 0 0 0 0 0 0 2 2 2 0 0 2 0 1 0 0 1 0 1 1 0 1 1 1 2 0 0 0 0 0 0 0 0 1 0 0 0 0 0 0 0 1 0 0 1 0 2 2 1 1 2 0 2 0 2 1 0 0 2 2 2 2 0 2 2 1 1 1 0 1 2 0 1 0 2 0 1 0 0 0 1 0 1 0 0 1 0 0 0 0 0 0 1 2 1 2 2 0 0 2 0 0 0 1 1 0 1 1 1 0 2 1 2 1 2 1 1 1 0 0 0 1 0 2 0 1 1 1 0 2 1 2 2 0 0 2 0 2 0 0 1 1 1 0 0 0 1 1 0 0 0 0 0 0 0 1 0 0 1 0 0 1 0 0 0 1 0 0 1 1 1 1 2 2 0 1 0 0 1 0 2 1 2 0 0 0 0 1 0 0 0 0 0 1 1 1 2 0 2 2 0 0 0 1 1 1 2 0 1 0 1 1 0 0 0 0 0 0 1 1 1 0 0 0 1 0 0 0 0 0 0 2 0 2 0 1 1 1 0 1 0 2 0 0 0 1 0 0 0 0 1 1 0 0 0 0 2 2 2 2 2 0 0 2 0 1 1 0 2 2 1 2 2 1 0 2 2 0 2 1 0 0 2 1 1 0 1 1 0 0 0 0 2 0 2 1 0 1 2 0 1 2 0 1 2 1 0 0 0 1 2 0 0 0 0 1 2 0 2 2 0 0 0 0 0 1 2 0 1 2 0 1 1 0 0 0 0 1 0 1 1 0 0 0 0 1 0 1 1 0 0 0 0 0 1 2 0 2 0 2 1 2 2 0 0 0 1 0 0 0 0 0 2 0 2 1 1 1 2 1 1 1 2 1 1 2 1 1 0 0 1 0 1 1 1 0 0 1 1 0 0 0 2 1 1 2 0 0 2 0 2 2 0 0 1 1 2 2 0 0 1 1 0 0 0 2 0 0 2 0 1 1 0 0 0 0 0 0 0 0 0 1 0 1 0 1 0 0 1 0 0 0 1 0 1 0 0 0 1 0 0 1 0 1 0 1 0 0 1 0 1 2 2 2 2 0 0 0 0 0 0 0 0 0 2 2 0 2 2 2 2 0 0 0 1 0 2 2 2 0 0 0 1 1 1 1 1 1 1 0 1 2 2 0 0 2 0 0 0 1 1 0 0 2 0 0 1 0 0 0 2 2 0 0 1 1 1 2 0 1 0 1 1 1 1 2 0 0 0 0 1 0 1 1 0 1 0 1 1 0 0 2 1 1 0 0 0 0 2 0 0 1 0 0 0 0 2 0 0 0 0 0 2 0 0 1 2 1 0 0 0 0 0 0 0
187 1 1 1 0 0 1 0 0 2 2 0 2 2 0 0 0 1 0 2 1 1 0 0 2 0 0 0 2 2 2 2 0 1 1 0 2 2 0 1 1 0 0 0 1 0 0 0 2 0 0 1 0 1 0 1 0 0 1 0 0 1 0 0 0 1 1 2 0 1 0 1 2 1 1 1 0 0 1 0 1 1 0 2 2 0 1 0 1 2 0 0 0 0 0 0 0 1 1 1 1 2 0 0 1 1 2 1 1 0 0 2 0 2 2 0 2 0 0 1 1 0 2 1 1 0 1 2 2 0 1 0 0 0 0 0 1 0 1 0 1 2 0 0 2 2 1 0 0 0 0 1 1 0 1 0 1 1 1 0 0 1 0 2 0 0 0 0 1 1 0 0 0 1 0 0 2 0 0 0 0 1 0 2 0 0 2 1 0 0 0 1 1 0 1 0 2 0 0 0 0 0 1 1 1 0 0 0 2 0 1 0 2 0 2 2 1 2 1 1 1 1 1 1 1 1 2 1 1 0 1 1 0 0 2 0 0 1 1 1 0 0 2 0 0 0 0 0 2 0 0 0 1 0 0 0 2 1 0 0 0 0 0 0 0 0 1 0 1 1 0 1 0 2 0 0 0 1 1 0 0 1 0 0 1 1 2 2 0 2 0 1 1 2 2 1 1 2 0 1 0 0 1 0 0 0 1 0 0 0 0 1 0 1 2 0 0 1 0 0 0 0 2 2 0 0 0 0 0 0 0 1 0 2 1 0 1 1 0 0 1 0 2 2 1 0 0 1 1 1 1 1 0 2 1 0 2 1 1 0 1 1 1 0 0 0 2 0 1 1 1 1 0 0 0 1 1 1 0 2 0 2 2 2 1 1 0 0 0 0 0 1 2 1 2 2 2 1 1 1 1 1 0 1 1 0 1 1 1 0 0 1 0 1 1 1 0 0 0 0 0 2 0 2 0 1 2 0 1 0 1 0 1 1 1 1 0 2 0 0 0 0 1 1 0 1 1 0 2 1 0 0 0 2 1 1 0 1 1 1 1 1 0 0 0 0 0 0 2 0 0 0 0 0 1 0 0 2 0 2 1 2 0 0 0 0 0 1 0 0 1 1 1 2 1 0 0 2 2 0 0 0 1 1 0 0 1 0 0 1 0 2 0 1 1 0 0 2 1 1 1 2 1 1 1 1 1 0 2 0 2 0 0 0 0 0 1 1 0 0 1 2 2 2 2 0 0 1 1 1 0 0 0 2 0 0 0 1 0 0 0 0 0 1 0 0 0 2 0 0 0 0 0 0 1 0 2 0 2 0 2 0 0 0 1 0 0 0 0 0 1 0 0 0 1 0 1 0 0 0 0 2 1 0 0 1 0 0 2 2 0 0 0 0 1 0 0 1 0 0 0 0 0 0 0 0 1 2 0 0 0 0 0 0 0 1 0 0 2 0 1 1 0 1 2 2 2 0 1 0 0 1 2 0 0 0 0 1 1 0 0 0 2 2 2 2 1 1 1 0 1 1 1 0 0 1 1 0 1 1 1 1 2 2 0 1 2 1 0 1 0 1 0 1 0 0 0 0 0 1 0 1 1 0 2 2 1 0 1 0 0 0 0 0 0 1 1 2 0 0 0 0 0 2 0 0 0 2 1 0 0 1 0 2 0 2 2 0 1 2 1 1 0 0 0 0 0 1 0 0 0 0 0 1 0 0 1 0 1 0 0 0 2 0 0 0 2 1 1 1 0 0 1 1 0 0 0 0 0 2 0 2 1 1 2 0 0 1 0 2 1 2 2 2 1 1 0 1 0 1 2 2 0 0 1 0 0 1 0 2 0 0 2 0 0 2 0 2 0 0 0 0 0 2 2 0 0 2 0 0 1 0 1 1 0 2 0 0 2 0 2 0 1 0 0 1 1 0 1 0 0 0 2 1 0 1 0 1 0 0 0 1 0 0 0 1 1 0 0 0 0 0 1 0 0 2 0 0 2 2 2 2 0 0 0 0 0 0 0 1 0 0 0 0 2 1 1 2 0 0 0 2 1 0 2 2 0 2 1 1 1 0 0 0 0 0 0 0 1 0 1 0 0 2 2 1 1 2 0 0 1 0 0 2 0 0 0 1 1 0 0 0 1 1 0 0 1 0 0 0 2 0 2 0 2 0 2 0 0 0 2 0 2 0 1 1 0 0 1 0 0 0 0 0 0 0 2 1 2 0 0 1 0 2 0 1 0 0 0 0 0 0 0 2 0 1 0 0 0 0 0 0
188 1 0 2 0 1 2 2 0 0 0 1 0 1 1 0 0 1 1 2 2 1 0 0 2 1 1 0 1 1 1 1 0 0 0 1 2 1 0 2 2 0 0 0 2 0 0 0 2 0 0 0 0 0 0 1 1 0 0 1 0 1 1 1 0 0 0 0 0 0 1 0 1 1 0 1 1 0 2 0 2 2 0 2 2 0 0 2 2 2 1 1 0 0 0 0 0 0 0 0 0 1 1 0 0 0 2 0 2 0 0 1 0 1 1 0 1 0 0 0 2 0 1 0 1 0 1 2 2 0 1 0 1 1 0 0 0 1 0 1 1 1 0 0 2 1 0 0 0 0 0 2 0 2 0 0 0 1 1 0 0 0 1 1 1 1 0 0 0 1 0 1 0 2 0 0 2 0 0 0 0 0 0 2 1 1 1 0 0 0 0 0 2 0 2 0 2 0 0 0 0 0 0 1 1 1 1 1 1 0 1 0 1 0 1 2 1 1 1 1 1 0 0 2 0 0 0 2 0 2 0 1 0 0 1 0 0 2 2 0 0 1 0 0 0 0 0 0 1 0 0 0 1 0 0 0 2 1 0 0 0 0 0 1 0 0 0 0 2 0 0 2 1 2 0 0 0 0 1 0 1 1 1 1 0 2 2 2 1 2 1 0 1 1 1 1 1 0 0 1 1 0 2 1 1 0 0 0 0 0 1 2 0 1 1 0 0 0 1 0 1 1 1 0 2 0 2 0 2 1 0 2 0 2 0 0 0 0 0 1 1 1 2 2 0 0 1 0 0 2 0 0 1 2 1 0 0 0 1 1 2 2 1 0 1 2 0 1 2 1 1 1 1 0 0 1 2 0 0 1 0 0 0 0 0 0 0 0 0 0 0 0 1 0 2 1 1 1 0 0 0 0 2 1 0 0 1 0 0 0 0 2 0 1 1 1 0 0 0 0 0 2 0 1 0 1 1 0 2 2 2 1 1 1 1 2 0 2 0 0 0 0 0 0 2 2 2 0 1 1 0 1 0 0 0 0 0 2 1 2 1 2 0 0 0 0 0 1 2 1 0 0 0 0 1 1 0 2 0 0 1 1 1 0 1 0 0 0 0 1 0 0 1 2 0 0 0 1 2 0 0 0 1 1 0 0 1 1 0 2 0 0 0 0 0 2 0 2 0 1 1 2 0 0 0 1 0 1 0 2 0 1 2 1 2 0 2 1 2 2 0 2 2 0 2 0 0 0 0 2 1 0 0 0 2 2 2 0 0 1 0 0 1 0 0 1 1 0 1 1 0 1 0 0 0 0 2 1 1 2 2 0 0 0 1 1 0 1 1 1 1 0 0 1 1 0 1 0 1 0 1 1 0 2 0 2 2 0 0 0 0 0 0 0 2 0 0 0 1 0 0 0 0 0 1 1 1 1 0 0 0 1 1 1 1 0 0 0 2 0 0 1 0 2 2 1 1 0 1 0 0 1 1 1 0 0 0 1 2 0 0 0 1 1 2 2 0 2 1 1 0 0 1 0 0 2 1 0 1 1 0 2 2 2 0 1 2 0 0 2 0 0 0 1 1 0 0 1 0 2 0 2 0 0 1 1 2 2 2 0 1 0 0 0 0 1 1 1 0 0 0 0 1 2 1 0 0 0 0 0 0 0 0 2 0 0 1 0 1 1 0 0 1 1 2 0 0 2 1 1 1 1 0 0 0 1 0 0 0 0 0 0 2 0 0 0 2 1 1 1 0 0 0 1 1 0 0 0 0 2 0 2 0 0 2 1 0 2 0 2 0 2 2 2 2 0 1 0 0 1 1 1 0 0 0 0 1 0 0 2 1 1 0 1 1 1 0 1 2 0 2 1 1 2 2 0 0 2 0 0 0 0 0 2 1 1 0 1 1 1 0 1 1 0 0 0 0 0 0 0 2 0 0 0 0 0 0 0 0 0 0 1 0 0 0 0 1 0 1 0 1 0 0 0 0 2 1 1 0 2 2 2 1 1 0 2 0 0 0 0 1 1 0 0 2 2 2 2 0 1 1 1 0 2 1 1 0 1 0 2 0 0 0 0 1 1 0 0 2 2 0 0 1 1 0 1 1 1 0 0 2 0 0 2 0 0 0 1 2 0 0 0 2 1 0 0 2 0 2 0 2 0 2 1 0 0 1 1 0 0 2 0 0 1 1 1 2 0 1 1 1 0 1 1 1 0 1 0 2 0 0 1 0 0 0 0 0 0 1 2 1 1 1 2 1 0 0 0 1 1 1 1
189 1 0 2 0 0 1 2 1 2 1 0 0 1 1 0 0 0 0 1 1 1 0 0 2 0 0 0 2 1 2 2 1 1 0 1 2 1 0 0 0 0 0 0 1 1 0 0 0 2 0 1 0 0 1 1 0 0 0 1 1 1 0 0 0 0 0 0 0 0 1 0 2 2 2 2 0 0 2 0 0 0 0 1 2 0 0 1 1 2 1 1 2 1 0 0 0 2 2 2 0 2 1 0 1 1 2 2 0 2 1 1 0 1 1 1 1 0 1 0 1 1 1 1 0 0 0 1 1 0 1 0 0 0 0 0 0 0 1 0 1 1 0 0 1 2 0 1 1 1 0 0 0 1 0 0 0 0 1 0 1 1 2 0 0 2 0 0 2 2 0 0 1 1 0 0 2 0 0 0 0 1 0 2 1 1 2 1 0 0 0 1 2 0 2 0 2 0 0 1 1 1 0 0 0 2 2 0 1 0 1 1 1 0 2 2 0 0 1 1 1 0 2 2 0 1 1 1 0 1 1 1 0 0 0 0 0 2 2 1 0 0 2 2 0 0 0 0 2 0 0 0 1 0 0 0 1 2 0 0 1 0 0 0 1 0 2 1 1 0 0 1 0 2 1 1 0 1 1 0 2 0 0 0 0 0 0 1 0 1 0 1 0 1 2 0 1 1 0 1 1 1 2 0 0 0 1 0 1 1 0 2 0 1 1 1 0 0 1 0 2 2 0 0 1 0 1 2 0 2 0 1 0 0 0 0 0 0 0 0 0 0 2 1 0 0 0 0 1 1 1 1 1 2 0 0 2 1 0 2 2 2 2 0 2 0 1 1 1 0 0 0 1 1 1 1 2 1 1 2 1 1 2 1 0 1 0 0 0 0 0 0 1 1 2 0 0 1 2 2 2 2 0 1 1 0 1 1 0 0 1 0 0 0 0 1 1 0 0 0 0 1 0 1 1 1 0 0 0 0 0 0 1 2 1 1 1 2 1 0 2 0 1 1 1 2 1 0 1 0 0 1 0 1 1 1 0 1 0 1 2 1 0 1 0 2 2 2 1 1 0 0 0 0 1 1 0 1 1 0 1 2 0 1 1 2 1 2 0 0 0 0 0 2 1 0 0 0 2 0 0 0 1 0 1 1 2 1 0 2 0 1 0 0 0 1 0 2 0 0 0 2 0 0 0 1 1 0 1 1 1 0 1 1 1 0 0 1 1 1 0 1 2 1 2 0 0 2 2 0 0 0 0 1 2 1 1 1 0 0 0 0 2 0 1 1 1 2 0 0 0 1 0 0 0 0 1 2 2 2 2 0 1 0 1 1 1 2 1 2 0 0 1 0 2 0 1 0 0 0 0 2 0 2 0 2 2 0 1 1 1 1 0 0 1 1 0 2 2 0 0 0 0 1 0 0 2 1 0 0 0 2 0 0 0 1 0 1 2 0 1 1 0 1 2 1 1 0 2 0 0 1 1 1 0 0 0 0 1 0 0 0 1 1 1 2 0 2 0 1 1 0 1 0 0 1 1 0 0 1 0 1 2 1 1 1 0 1 0 1 1 0 1 2 0 1 0 0 0 2 1 1 0 0 2 2 0 2 2 0 1 0 0 0 0 1 0 1 1 1 0 1 2 2 0 2 2 0 0 1 0 0 1 2 0 1 1 0 1 1 0 0 0 0 1 0 1 1 1 1 1 1 1 0 0 0 1 2 0 1 1 1 2 0 0 0 2 2 1 1 0 1 0 2 1 2 1 1 1 1 0 0 0 0 1 2 0 2 1 2 0 1 2 2 2 0 0 1 0 0 1 2 0 0 1 0 1 0 0 2 0 0 0 2 2 2 0 1 2 0 2 2 1 0 0 0 0 1 1 0 1 1 1 1 0 2 0 0 0 0 0 0 1 0 0 1 1 0 0 0 2 0 1 0 0 0 0 0 0 0 0 2 0 0 1 0 1 0 1 1 0 0 1 0 0 1 0 0 2 2 2 2 0 0 0 1 1 0 0 1 0 2 1 0 2 1 1 2 0 0 0 1 0 2 1 1 1 0 0 1 1 1 1 1 1 1 0 2 2 2 0 0 1 2 1 1 1 2 1 1 2 0 0 2 0 0 1 1 2 1 0 1 1 2 1 0 2 0 0 0 2 0 2 0 2 0 2 1 0 0 1 1 1 1 2 0 0 0 1 1 0 0 0 0 0 0 0 0 1 0 0 0 0 0 0 0 0 0 0 2 0 0 0 2 1 0 0 0 0 0 0 0
190 1 0 2 0 0 1 2 0 0 0 0 0 1 1 0 0 1 1 0 0 1 0 1 1 1 1 0 1 2 2 1 0 0 1 0 1 2 0 0 0 1 0 0 1 2 1 0 2 0 0 0 0 0 2 2 0 1 2 1 1 1 0 1 0 0 0 2 0 0 0 1 2 2 2 2 0 0 2 0 1 1 0 0 0 0 0 1 1 1 0 1 2 0 0 0 0 0 0 0 0 2 1 0 2 2 1 1 1 1 0 2 2 2 2 2 2 0 0 0 2 0 2 2 0 1 0 1 2 0 2 0 0 0 0 0 1 0 0 1 1 1 0 0 0 0 0 0 0 1 0 0 1 0 1 0 0 0 0 0 1 0 1 1 1 2 0 0 1 1 0 0 0 1 1 0 1 0 0 0 0 1 0 2 0 0 2 1 1 0 0 0 2 1 2 0 1 0 0 1 1 1 1 1 1 2 2 1 1 0 0 0 2 0 2 2 1 0 1 0 2 0 0 0 1 1 1 1 0 1 1 1 0 1 1 0 1 1 1 1 0 0 2 0 0 0 0 0 2 0 0 0 1 1 1 0 1 2 0 0 1 0 0 0 0 0 1 0 2 1 0 0 1 2 0 0 0 1 1 0 0 2 0 0 0 0 0 2 0 2 0 0 1 2 2 1 2 1 0 0 1 0 2 0 0 2 0 0 0 1 0 1 0 1 2 0 1 0 0 2 0 0 0 0 0 0 0 0 0 0 0 0 1 1 0 0 0 1 1 0 0 0 1 1 2 0 0 0 1 1 0 0 0 2 1 0 1 0 1 1 2 2 2 0 1 1 1 2 2 0 0 0 1 1 2 0 2 0 0 1 0 0 0 0 1 0 0 0 0 0 0 1 0 0 1 1 2 0 0 0 0 0 1 1 0 0 1 1 0 0 1 0 0 1 1 1 0 0 0 0 0 1 1 0 2 2 1 0 2 2 2 1 1 2 2 2 0 1 2 2 1 0 0 2 0 2 2 0 1 0 0 0 0 1 1 1 0 0 0 1 1 1 1 0 0 2 2 1 2 0 0 0 2 2 2 1 1 0 0 0 2 2 0 1 1 2 1 0 0 0 1 1 1 2 1 0 0 0 1 0 1 1 2 1 0 1 2 1 0 0 0 2 0 0 0 2 0 2 1 1 0 2 0 1 1 0 0 0 1 1 1 0 1 1 1 0 1 1 1 1 0 1 1 0 1 0 0 1 1 2 0 0 1 1 1 0 0 1 0 0 1 0 0 0 1 0 0 2 1 0 1 0 0 0 0 0 0 1 1 2 2 0 0 0 2 1 0 0 0 0 0 0 0 0 0 0 0 0 0 0 0 1 0 2 0 2 2 0 2 2 0 0 0 1 0 1 0 0 0 0 0 0 0 0 0 0 2 1 0 0 1 1 0 0 0 1 0 1 1 1 1 1 0 0 0 0 0 0 0 0 1 2 2 0 0 0 0 0 1 0 0 0 2 1 1 2 0 2 1 0 1 0 0 0 1 2 2 0 1 2 0 1 1 1 2 2 0 1 1 2 0 0 1 2 0 0 0 0 0 2 0 2 1 1 1 2 0 1 2 0 0 0 0 1 0 0 0 0 0 0 0 1 0 2 0 1 1 1 1 0 0 0 0 2 0 0 2 0 0 0 0 0 0 0 1 1 1 1 0 0 0 0 0 0 0 0 0 1 2 1 0 0 1 0 0 1 2 0 1 1 1 1 1 1 0 0 0 1 1 1 0 1 0 0 1 2 0 2 2 2 0 0 2 2 2 0 0 1 0 0 1 2 0 0 1 0 0 1 0 2 0 0 0 1 1 1 1 2 2 0 2 2 1 2 2 0 0 1 1 0 1 1 2 0 0 2 0 0 0 0 0 0 0 0 0 0 0 0 0 0 1 0 0 0 0 0 0 0 1 1 0 2 0 0 1 0 2 0 1 2 0 0 2 0 0 1 0 1 1 2 2 1 0 0 0 0 0 1 0 0 0 2 1 0 2 2 2 1 0 0 0 2 0 1 1 1 1 1 0 1 0 1 0 0 2 1 0 0 2 1 0 1 2 1 2 0 1 2 0 0 2 0 0 1 0 0 0 1 1 0 0 0 2 2 1 0 2 0 0 1 2 0 0 0 2 0 2 1 1 2 0 0 1 0 1 1 1 0 1 2 0 0 0 0 0 0 2 0 0 0 0 0 0 2 0 0 0 0 1 2 1 1 0 1 0 1 0 0 0 0 0 2
191 0 1 1 0 1 1 2 1 1 1 0 0 0 0 0 0 0 1 1 1 1 0 2 0 1 1 0 2 2 2 0 1 1 0 0 1 2 0 0 0 0 0 1 2 0 1 0 2 1 0 0 0 0 0 2 0 0 1 1 0 1 0 0 0 0 0 1 0 1 1 1 1 2 1 2 1 0 1 0 1 2 0 0 2 0 0 1 1 2 1 1 1 1 1 1 0 0 0 0 0 2 1 0 1 1 2 2 0 2 0 1 1 2 2 2 2 0 0 0 1 0 2 1 1 1 1 0 1 0 1 0 0 0 0 0 0 0 0 0 1 1 0 0 0 0 0 0 0 1 0 2 0 0 0 0 1 0 0 0 0 2 1 1 0 1 0 1 1 2 0 0 1 0 0 1 1 0 0 0 0 1 1 1 0 0 1 1 0 0 0 1 1 0 2 0 0 0 0 0 0 0 1 1 1 0 1 1 2 0 0 0 2 0 1 2 1 2 2 2 0 0 0 1 1 0 1 1 0 1 0 0 1 0 1 1 0 2 2 1 0 1 2 0 0 0 0 0 0 0 0 0 1 0 0 0 0 1 0 0 0 0 0 0 0 0 1 1 1 0 1 1 0 1 0 0 0 1 1 0 1 1 1 1 0 1 2 1 1 2 0 0 1 2 2 1 1 2 2 2 0 0 2 0 0 0 0 0 0 0 0 0 0 0 2 0 0 0 1 0 1 1 1 0 2 0 2 0 0 0 0 1 0 1 0 0 0 2 0 0 0 1 1 2 1 0 0 0 0 2 0 0 1 1 0 1 2 1 0 2 2 2 2 0 2 1 1 1 2 1 1 1 1 1 1 0 2 1 1 1 1 2 1 1 1 1 0 0 0 2 0 1 0 0 2 1 1 0 0 0 0 0 0 2 2 0 0 0 0 0 0 1 0 2 2 2 0 0 0 0 0 2 2 0 1 1 1 0 1 0 1 0 0 0 0 1 0 1 0 0 2 0 0 1 0 2 0 0 2 1 0 1 0 2 1 1 0 2 1 2 0 2 0 2 0 2 2 1 2 1 0 0 1 0 0 0 0 2 0 2 1 1 0 0 0 1 0 1 0 0 1 1 0 1 0 0 0 1 1 0 0 0 1 0 1 1 1 0 0 1 0 1 0 1 1 1 1 2 0 1 1 2 1 1 1 0 0 1 0 2 0 2 1 1 1 1 0 0 0 0 0 1 1 1 2 0 0 2 2 0 0 0 0 2 0 1 0 1 0 1 1 0 1 0 0 1 1 0 1 2 0 1 0 0 0 0 2 1 1 2 1 0 1 0 1 1 0 1 0 1 0 0 0 0 1 0 0 0 0 0 0 1 0 0 0 2 1 0 0 0 1 1 0 1 1 0 0 1 1 0 0 0 1 1 0 0 1 1 0 0 0 0 1 0 0 0 1 0 2 0 0 0 0 0 1 1 1 0 1 0 0 2 0 1 1 0 0 1 1 0 0 0 0 1 1 2 0 2 0 1 1 0 1 0 0 2 1 1 1 1 2 0 1 1 1 1 0 1 0 1 0 0 1 1 0 0 0 1 0 2 2 0 0 1 2 2 1 1 1 0 1 0 0 1 1 1 1 0 1 1 0 0 0 1 1 0 0 1 0 0 0 1 0 2 0 0 1 0 0 0 0 0 0 0 0 1 0 0 0 0 0 0 1 0 0 0 1 0 1 0 0 1 1 1 0 1 2 2 0 0 0 0 0 0 0 0 0 0 0 2 0 2 0 0 0 2 1 2 0 2 0 2 2 1 1 0 0 1 0 0 1 1 0 1 0 1 1 0 1 1 0 0 1 0 0 2 1 2 2 0 2 2 0 2 2 0 0 2 2 0 0 0 2 0 0 1 0 1 1 0 0 0 2 0 1 1 2 1 0 0 1 0 1 0 1 0 1 0 1 1 0 2 0 0 0 0 0 0 0 1 0 0 1 0 0 1 0 0 1 1 2 2 0 0 0 0 0 0 1 0 1 1 2 0 2 2 2 2 0 1 0 1 1 1 2 2 0 0 0 2 0 1 1 1 1 1 0 1 1 1 0 0 2 0 0 0 0 1 1 1 2 0 0 2 0 0 0 1 1 0 0 0 1 2 1 0 0 0 0 0 2 0 2 0 1 0 1 0 0 0 1 1 1 0 1 0 0 0 2 2 0 1 0 0 1 0 2 0 1 0 0 0 0 1 0 0 0 0 1 2 0 0 0 2 0 0 0 0 1 0 0 0
192 0 0 1 0 0 1 1 1 2 2 0 1 1 0 0 0 0 1 2 2 0 0 0 2 0 0 0 2 2 2 1 1 1 0 0 2 1 0 1 1 0 0 0 1 0 0 0 2 1 0 0 1 1 1 1 0 1 0 1 0 1 0 2 0 0 0 1 0 0 0 1 2 2 1 2 0 0 2 0 1 1 0 0 1 0 0 1 1 1 0 0 1 0 0 0 0 0 0 0 0 0 1 0 1 1 2 2 0 2 0 0 0 2 2 0 2 0 0 0 2 0 1 0 1 0 1 2 2 0 1 0 0 0 0 0 0 0 0 0 1 1 0 0 1 1 0 1 1 2 0 0 0 0 0 0 1 1 1 1 1 1 1 1 2 0 0 0 1 2 0 0 0 2 1 0 2 1 0 1 0 1 0 2 1 1 2 1 0 0 0 1 2 1 2 0 0 0 0 0 0 0 1 1 1 1 0 1 1 0 1 1 1 1 0 2 0 0 1 1 1 1 0 1 1 1 0 2 1 1 0 0 0 1 1 1 0 2 2 0 0 0 1 0 0 0 0 0 2 0 0 0 0 0 0 1 1 2 2 2 1 1 1 1 0 0 0 0 2 1 0 0 0 1 2 1 0 0 1 0 0 2 0 0 1 0 1 2 0 2 2 0 1 2 2 1 2 1 0 1 1 0 1 1 0 0 0 1 0 0 0 0 0 0 2 0 0 1 0 0 0 0 0 0 1 0 1 0 1 1 0 1 1 1 0 0 0 1 0 1 1 1 2 2 1 1 1 0 1 1 0 0 0 2 2 0 1 0 0 0 0 0 1 1 0 0 1 1 2 1 1 1 1 1 2 0 2 0 0 0 0 0 1 1 0 1 0 0 0 1 0 0 2 1 2 2 2 1 0 0 0 0 0 2 2 1 1 0 0 1 0 0 0 1 1 1 0 1 0 1 1 1 1 0 1 1 1 0 1 0 1 0 1 1 1 1 0 1 1 0 1 0 0 0 1 2 2 0 1 0 0 0 0 2 1 1 0 2 0 2 0 2 1 0 0 2 2 0 2 0 0 0 2 2 1 0 1 2 0 1 1 1 1 1 0 1 0 1 0 0 0 0 0 1 0 0 0 2 2 0 0 0 1 1 0 0 2 1 0 0 0 2 1 1 1 0 0 2 1 2 0 2 1 1 1 0 0 0 0 2 0 0 1 1 1 0 1 0 1 1 1 1 2 1 2 0 0 1 1 1 0 0 0 1 1 0 0 0 1 1 1 0 0 1 1 0 0 1 0 0 0 1 0 0 0 0 2 1 2 1 2 0 0 0 1 0 0 2 1 2 1 0 1 0 1 0 0 0 0 0 1 1 0 2 0 2 2 0 1 1 1 0 0 1 0 1 1 0 0 0 0 0 0 1 0 0 2 1 0 0 0 0 1 0 0 1 0 0 2 0 2 0 0 1 2 2 2 0 2 1 0 1 1 1 0 0 0 1 1 0 0 0 2 2 2 2 0 2 0 0 2 0 0 0 1 2 2 0 1 1 0 2 2 1 1 1 1 1 1 2 0 0 0 2 2 0 0 0 0 1 0 1 1 2 0 2 1 1 1 0 0 0 0 0 0 1 0 2 0 0 0 0 1 2 0 1 1 2 2 0 1 1 0 2 0 0 1 0 1 2 0 0 0 0 0 0 0 1 0 0 0 0 0 0 0 0 0 0 1 0 0 0 1 0 0 1 1 2 1 1 0 0 0 0 0 1 0 0 1 1 0 1 0 0 2 0 0 2 0 2 0 2 2 2 1 1 0 0 0 1 1 2 1 0 0 1 0 0 0 2 1 1 1 0 0 2 1 2 2 0 1 2 2 2 2 0 0 1 0 1 0 0 0 0 0 2 0 1 1 0 0 0 1 0 1 0 1 1 0 0 2 0 0 0 0 0 1 0 0 0 0 2 0 0 0 1 1 0 0 1 0 0 0 0 0 0 0 0 0 1 2 2 0 0 0 0 0 0 1 0 1 1 0 0 2 2 2 1 0 1 0 2 0 1 1 1 1 0 0 2 0 1 1 1 2 1 0 1 2 1 0 1 2 0 1 0 0 1 0 0 1 0 0 1 0 0 0 1 2 1 0 0 2 2 2 0 0 0 1 0 2 0 2 0 0 0 0 0 0 0 2 0 1 0 1 0 0 0 1 2 0 0 1 1 0 0 1 0 2 0 0 0 0 1 0 0 0 0 1 1 1 1 0 2 2 0 0 0 0 0 0 0
193 1 2 0 1 0 1 1 0 1 1 0 0 1 0 0 1 0 0 0 0 1 0 0 2 0 0 0 2 1 1 2 0 1 2 0 2 1 0 0 0 0 0 0 1 0 0 1 0 2 0 2 1 1 0 1 0 0 1 1 1 2 0 0 0 0 0 0 1 1 0 0 2 1 1 1 0 0 1 0 1 1 0 1 1 0 0 0 2 2 0 0 2 1 0 0 0 1 1 1 1 2 1 0 1 1 2 2 0 2 0 1 0 0 0 0 0 0 0 0 2 0 2 1 0 2 0 1 2 0 1 0 0 0 0 0 0 0 0 1 0 2 0 0 0 1 0 1 1 1 0 0 0 0 1 0 1 1 0 0 1 2 1 1 2 0 0 0 0 0 0 1 0 1 0 0 2 1 0 1 0 2 0 2 1 1 2 1 0 0 0 0 1 0 2 0 1 0 0 0 0 0 0 0 0 1 0 1 2 0 1 2 2 0 2 2 1 0 1 0 2 0 2 2 0 2 2 2 0 2 0 0 0 0 2 1 1 2 2 1 0 0 2 0 1 1 1 0 2 0 0 0 1 0 0 1 1 2 0 0 1 0 0 1 1 0 0 1 1 1 0 2 0 1 0 0 0 1 2 0 0 2 0 0 0 1 0 2 0 1 1 1 1 2 2 1 1 0 0 1 0 0 2 1 0 0 0 2 2 0 2 2 0 2 0 1 0 0 0 1 1 1 1 1 1 0 1 0 0 0 0 1 0 1 0 0 0 1 0 1 1 1 2 2 0 0 1 0 1 1 0 0 0 1 0 1 1 1 0 2 2 2 1 0 1 1 1 1 2 1 1 1 0 0 1 0 1 0 0 2 2 1 1 1 0 0 0 0 0 1 0 0 1 0 2 2 2 0 0 0 0 0 0 1 1 0 1 2 1 0 0 1 0 1 1 2 1 0 0 0 1 1 0 1 0 0 1 0 1 0 1 0 0 0 0 0 0 2 0 1 1 0 0 0 1 1 2 0 1 1 0 1 0 1 1 1 0 2 1 2 1 2 1 0 0 1 1 2 0 2 0 0 1 1 1 0 1 1 0 0 1 1 1 0 0 0 0 2 1 0 0 0 0 2 0 0 0 1 1 1 1 1 1 1 0 0 2 1 0 0 1 1 0 1 1 1 2 2 1 2 1 2 1 1 1 0 0 0 2 0 2 0 0 0 1 0 0 0 2 2 1 2 1 0 1 1 0 1 1 1 1 0 2 1 1 2 1 1 0 1 1 0 0 0 1 1 1 1 2 0 1 1 1 0 0 1 1 0 2 0 2 0 0 0 1 0 1 1 1 1 0 0 0 0 0 0 0 0 0 0 0 2 0 2 0 2 1 0 2 2 0 0 0 0 1 0 0 1 1 0 0 0 0 0 0 1 2 1 0 0 0 2 0 0 0 2 0 0 1 1 1 0 0 1 2 2 2 0 2 1 0 1 0 1 0 0 0 0 1 1 1 1 1 1 1 2 0 1 1 0 1 2 2 0 0 2 2 0 1 1 0 2 2 1 1 1 1 2 1 1 0 1 1 2 0 2 0 1 0 2 1 1 1 1 1 2 1 1 2 0 1 1 0 1 0 0 1 1 0 0 0 2 1 2 0 1 2 1 1 0 0 1 0 2 0 0 1 0 0 2 1 1 0 0 1 0 0 0 0 0 0 0 1 0 0 1 1 1 0 0 0 1 1 0 0 1 1 1 0 0 1 0 1 1 0 0 0 0 2 0 1 1 1 1 2 2 0 1 0 2 1 2 2 1 1 0 0 0 0 1 1 1 0 1 0 1 1 1 0 1 0 0 0 2 1 1 0 2 2 0 1 1 0 2 2 0 0 1 1 0 0 0 2 0 0 2 0 0 2 1 1 0 0 0 0 0 1 0 0 0 2 0 0 0 0 0 1 0 0 0 0 2 0 0 0 0 1 0 1 1 1 0 0 1 0 2 0 1 0 1 1 1 0 0 0 2 2 0 0 1 0 2 2 1 1 0 0 2 0 1 0 2 2 0 2 1 0 1 0 2 0 1 1 1 1 1 1 1 2 0 0 2 1 1 2 1 1 2 0 0 1 0 1 1 0 0 1 1 2 1 1 0 1 0 0 1 1 0 1 1 1 1 2 0 1 1 1 0 0 0 1 1 1 0 2 1 1 1 1 0 0 0 1 1 0 0 1 0 0 1 1 0 0 1 0 1 0 0 0 2 0 0 0 1 1 0 0 0 1 2 1 1
194 0 2 1 0 0 0 1 1 2 1 0 0 1 1 0 0 0 1 1 1 0 0 0 2 0 0 0 1 2 1 1 1 1 0 0 2 1 0 2 2 0 0 0 1 1 0 0 1 1 0 0 0 0 1 2 0 1 0 2 0 1 0 1 0 0 0 1 0 0 0 0 1 2 1 2 1 0 2 0 2 2 0 1 2 0 0 1 1 1 0 0 2 0 0 0 0 0 0 0 0 2 1 0 0 1 1 1 1 1 0 1 0 2 2 0 2 1 0 0 0 1 2 0 2 0 2 1 1 0 1 0 0 1 1 0 0 0 0 0 1 1 0 0 1 2 1 0 0 0 0 1 1 0 0 0 1 1 0 1 0 0 1 1 0 1 0 0 1 1 0 2 0 2 0 0 1 2 0 2 0 2 1 1 1 0 1 1 0 0 0 1 1 1 1 1 2 0 0 0 0 0 1 0 0 1 1 2 0 0 0 1 2 0 2 2 0 0 2 0 2 2 1 1 1 0 1 2 0 2 0 0 1 1 1 0 0 1 1 1 0 1 2 0 0 0 0 0 2 0 0 0 0 0 0 0 1 2 1 1 0 1 0 0 0 1 0 1 1 0 2 0 0 1 0 0 0 2 2 0 0 2 0 0 1 0 1 2 0 2 1 0 0 2 1 1 1 0 0 1 1 0 1 0 0 0 0 0 1 0 1 1 0 2 0 0 0 0 0 1 0 1 1 0 0 0 0 0 1 0 0 2 0 2 0 0 0 1 0 0 0 1 2 1 0 0 0 0 1 1 0 0 1 2 1 0 1 1 1 0 1 1 1 0 1 2 0 0 2 2 2 2 1 1 1 0 2 0 0 0 1 1 0 0 1 1 0 0 0 0 0 1 0 0 2 0 0 1 0 0 0 0 1 2 1 1 1 1 0 0 0 0 0 0 0 1 0 0 1 0 0 0 0 0 1 1 1 0 0 0 0 0 1 1 1 1 0 2 1 0 2 0 0 1 0 2 1 1 2 1 0 0 0 2 1 0 1 0 0 1 2 1 0 0 1 1 0 0 2 0 0 0 2 2 1 0 1 2 1 0 0 2 0 0 1 2 1 0 0 2 1 0 1 1 1 0 1 0 1 0 1 1 1 1 0 0 2 1 0 2 0 0 0 1 1 1 1 1 1 2 1 1 1 0 0 1 1 1 0 1 1 1 2 2 2 0 2 1 2 2 1 1 2 0 2 0 0 2 2 1 0 0 0 2 0 0 0 1 0 1 1 0 0 0 0 0 0 0 1 1 0 1 1 0 0 1 1 1 1 2 1 0 0 0 0 0 0 1 0 0 0 0 1 1 1 0 1 0 1 0 1 1 0 2 0 2 2 0 2 2 1 0 1 0 0 0 1 1 1 0 0 0 1 1 0 0 1 0 0 0 0 2 0 0 0 1 0 1 2 0 1 0 1 1 2 1 1 0 1 0 0 2 1 1 0 0 0 1 1 0 0 0 1 1 1 1 1 2 1 0 1 1 0 0 1 1 1 2 2 2 2 1 2 1 0 2 1 1 0 1 0 1 0 0 1 0 0 0 0 1 0 2 0 1 1 2 0 1 2 0 0 0 0 0 0 0 0 2 1 1 0 0 1 2 0 0 0 0 0 0 0 0 0 2 0 0 0 0 1 1 0 0 0 0 0 1 0 0 0 0 0 0 0 0 0 0 0 1 0 0 0 0 2 0 0 0 2 2 1 1 1 0 0 2 1 1 1 0 0 1 0 2 1 1 2 1 0 1 0 2 1 2 2 1 1 0 0 1 0 0 1 2 0 0 0 0 2 0 0 2 0 0 0 1 0 0 0 2 2 0 2 2 0 2 2 0 0 2 1 0 0 0 1 0 0 2 0 1 2 0 1 0 1 0 0 1 1 1 0 0 2 0 1 0 1 0 1 0 0 0 1 1 0 0 0 1 2 0 2 1 1 0 1 0 0 1 0 1 1 1 1 1 0 0 0 0 0 0 0 0 0 2 1 0 2 2 2 0 0 2 0 2 0 2 2 2 0 1 0 2 0 0 0 0 1 1 0 1 1 1 0 0 2 0 1 2 1 1 0 0 2 1 0 0 2 0 0 1 1 0 0 0 2 2 1 0 2 0 0 1 1 1 2 0 0 0 0 0 0 1 0 0 0 1 2 0 1 1 0 0 0 0 0 0 0 0 2 0 1 0 0 0 0 1 0 1 1 0 0 2 0 0 0 1 1 0 0 0 0 0 1 1
195 1 1 2 1 0 2 1 0 1 0 0 0 0 0 0 0 0 0 1 1 0 0 0 2 0 0 0 1 2 2 0 1 1 0 0 2 1 0 0 0 0 1 1 2 1 1 0 1 1 1 1 0 0 0 2 0 0 1 1 0 1 0 0 0 0 0 0 0 0 0 1 2 2 1 2 1 0 2 0 2 2 0 0 2 0 0 0 1 2 0 0 1 0 1 0 0 0 0 1 1 2 1 0 0 0 2 2 0 2 1 1 0 0 1 1 0 0 0 0 2 0 2 2 0 1 0 1 2 0 0 1 0 0 0 0 1 0 0 0 0 2 0 0 1 0 0 0 0 1 0 2 0 0 0 0 0 0 0 0 0 0 1 1 0 2 0 1 0 1 0 0 2 1 0 0 1 0 0 0 0 1 1 2 1 0 2 2 1 1 1 2 1 1 1 0 1 0 0 0 0 1 0 0 0 2 2 0 2 1 0 1 0 0 2 2 0 1 2 1 1 1 0 2 0 2 2 1 0 1 0 1 0 0 2 0 0 2 2 0 0 0 1 0 0 1 1 0 2 0 0 0 1 0 0 0 0 1 0 0 0 0 2 1 1 0 1 0 2 1 2 0 0 2 0 0 0 0 1 0 0 2 1 1 0 2 2 1 2 2 2 1 0 2 1 0 1 1 0 2 1 1 2 0 0 0 0 0 0 1 0 2 0 1 1 1 0 0 1 1 1 1 2 1 0 0 1 0 1 1 0 1 0 2 0 0 0 1 1 2 2 1 1 2 1 0 0 1 1 2 1 1 0 2 1 0 2 2 0 2 2 1 0 0 0 2 0 1 1 0 0 0 0 0 1 1 1 0 0 1 2 1 0 0 1 0 0 0 0 0 0 1 1 0 2 0 0 0 1 1 1 1 2 2 0 0 0 1 0 0 1 0 0 2 2 1 0 2 0 2 2 0 0 1 1 0 2 0 1 0 1 0 0 0 0 2 0 2 1 1 1 0 0 1 0 2 1 0 1 2 0 0 0 2 1 0 1 2 1 1 1 1 0 0 0 0 0 1 2 0 1 1 1 1 2 0 2 2 0 0 2 2 1 0 0 0 0 0 0 0 1 1 0 0 0 0 0 1 1 0 0 0 1 0 0 0 2 1 0 2 0 0 0 0 0 1 0 1 0 1 1 1 0 0 0 1 1 0 2 1 1 0 2 1 2 0 0 0 2 2 1 1 1 0 1 1 0 2 2 0 0 0 0 2 0 1 0 0 0 0 0 0 1 1 0 1 1 1 2 0 1 1 1 0 0 1 2 0 2 0 2 0 1 0 0 1 0 1 0 1 0 0 1 0 0 0 0 0 0 0 0 2 0 1 0 2 0 0 1 1 1 0 0 0 1 0 0 1 1 0 0 0 0 0 0 1 2 2 0 0 0 0 0 0 0 2 0 2 2 0 0 1 1 1 2 1 1 0 1 0 1 2 0 2 0 0 0 0 2 0 0 0 2 1 1 1 0 1 2 1 0 1 1 0 0 2 2 0 0 0 1 0 2 2 0 2 1 1 1 1 0 1 0 1 2 0 0 0 0 2 0 2 1 1 1 2 1 1 1 0 0 0 0 0 0 0 0 2 1 1 0 0 1 1 1 1 1 0 0 0 0 1 0 2 0 1 0 0 0 0 0 0 1 1 2 0 0 1 1 0 0 1 1 0 0 0 0 0 1 0 0 0 1 0 0 0 2 1 0 0 0 0 0 0 0 0 0 0 2 0 1 1 1 1 1 2 1 1 0 1 0 1 2 2 1 1 0 1 0 0 1 1 0 0 1 0 1 0 0 2 0 1 0 0 0 2 2 2 2 0 2 2 0 2 2 0 0 2 0 0 0 0 2 0 0 2 0 0 1 0 1 0 1 0 0 1 1 0 0 1 1 0 1 0 0 1 0 0 0 0 0 2 0 0 1 0 2 0 1 0 1 0 0 1 0 2 0 1 1 0 0 1 0 0 0 0 0 0 1 1 1 2 0 0 1 1 1 2 0 0 1 2 0 2 1 2 0 0 0 1 1 1 0 0 1 1 0 0 1 0 0 1 2 0 0 2 0 1 0 0 2 1 0 1 1 0 0 0 0 0 0 0 1 1 0 0 1 0 0 0 2 0 2 0 0 0 0 0 0 1 0 1 0 0 0 1 1 0 0 1 0 0 0 0 0 2 0 1 2 0 0 1 1 0 0 1 1 0 0 2 0 0 0 1 0 1 0 0 0 0 0 0
196 0 1 2 1 0 1 1 0 1 1 0 1 1 1 0 0 0 0 1 1 0 0 0 2 1 1 1 1 2 2 0 2 2 0 0 1 1 0 2 2 0 1 0 1 1 0 0 1 2 0 1 1 1 0 2 0 0 1 0 2 2 0 1 0 0 0 1 0 0 0 1 2 2 2 2 0 0 2 1 0 2 0 1 1 2 0 1 2 2 0 1 2 0 1 1 0 1 0 0 0 2 1 0 1 1 2 1 1 1 0 1 2 2 2 1 1 0 1 0 1 0 2 1 1 0 1 0 1 0 1 0 0 0 0 0 0 0 0 1 1 1 0 0 1 1 0 0 0 0 0 1 0 0 0 0 0 1 0 0 1 0 2 0 2 2 0 0 0 1 0 1 0 2 0 0 1 1 0 1 0 1 0 0 0 0 0 2 0 0 0 1 1 0 1 0 1 0 0 0 0 1 0 2 2 0 0 0 2 0 0 0 1 0 0 2 1 0 0 0 2 0 1 1 1 0 1 2 0 2 0 0 0 0 1 0 0 2 2 1 0 1 2 0 0 1 1 0 1 0 0 0 2 1 0 0 0 0 0 0 0 0 0 0 0 0 0 0 2 1 0 1 1 2 0 0 0 2 2 0 0 2 0 0 1 0 1 1 0 2 1 0 0 2 1 0 2 0 0 0 0 0 1 0 0 0 0 1 0 0 0 1 0 2 0 0 0 1 0 1 0 0 1 1 0 0 0 0 1 0 0 0 0 1 0 0 0 2 0 1 1 1 2 1 0 0 0 1 0 1 0 0 1 1 0 1 1 0 0 2 2 2 0 0 0 0 0 1 1 0 0 0 1 1 1 0 1 0 0 2 2 1 0 1 1 1 0 0 0 0 0 1 1 0 2 1 1 0 1 1 1 1 1 2 1 0 0 0 0 0 0 1 0 1 1 2 0 0 0 0 0 2 0 2 1 1 0 0 1 0 0 0 1 1 1 1 0 0 0 0 1 0 0 0 0 1 1 1 1 1 0 1 0 2 1 1 0 2 0 1 0 1 1 1 0 2 2 1 2 1 0 0 2 2 0 0 0 1 0 0 2 1 0 1 1 1 1 2 1 0 0 0 0 1 2 0 0 0 0 0 1 1 2 1 0 1 2 1 0 1 0 1 0 1 1 1 0 2 2 2 0 2 1 1 1 0 0 0 1 1 1 0 0 0 0 0 1 1 1 1 2 2 2 0 2 0 0 1 1 1 0 0 1 0 2 2 2 1 0 1 1 0 0 0 0 0 0 2 1 0 1 1 2 0 0 2 2 1 2 1 2 0 0 0 1 0 0 1 1 1 0 0 1 1 1 0 1 0 0 0 0 2 1 1 0 1 1 0 1 0 0 0 1 1 0 1 1 1 0 0 0 0 0 0 0 1 1 1 0 0 0 2 0 0 0 0 0 1 2 0 0 2 0 2 2 1 0 0 1 0 0 1 0 1 0 0 1 1 0 1 1 0 1 2 2 2 0 2 0 0 1 0 1 0 1 2 1 0 0 0 1 0 2 2 1 2 0 1 0 2 0 0 0 1 1 0 0 0 0 1 0 2 0 0 1 2 0 1 2 0 0 0 0 0 0 1 1 1 1 1 0 1 0 1 0 0 0 1 1 0 0 1 1 2 0 1 2 0 0 1 1 1 0 0 0 1 0 1 0 0 0 0 0 0 0 0 0 0 0 0 0 0 2 0 1 0 2 1 1 1 1 0 0 1 1 0 0 0 1 0 0 0 0 0 2 1 0 0 0 2 2 2 1 1 0 1 0 2 0 0 1 1 0 0 1 0 1 1 0 2 0 0 0 2 2 2 0 1 1 1 0 1 1 1 1 0 0 1 0 0 1 0 0 1 0 1 1 1 2 0 2 1 1 0 0 1 1 0 0 1 1 0 0 0 0 0 0 1 0 0 0 2 0 0 0 0 1 0 2 0 1 0 0 1 0 1 0 0 2 2 2 2 1 0 0 1 0 0 0 0 0 0 1 0 1 1 1 1 1 2 0 1 0 1 1 2 0 1 1 1 0 0 0 0 1 1 0 0 2 0 0 2 2 0 0 0 0 1 1 0 1 0 1 2 0 0 0 1 1 0 0 0 1 2 2 0 1 1 1 0 1 0 1 0 2 0 2 1 0 1 1 0 0 0 0 2 1 0 2 1 0 0 1 1 0 0 0 0 1 0 0 0 0 2 0 1 0 0 0 1 0 0 0 2 1 0 0 0 1 0 1 1
197 0 2 1 1 0 1 2 0 1 1 1 0 0 0 0 0 0 0 1 1 0 0 1 1 0 0 0 1 2 2 0 0 0 0 0 2 1 0 2 1 1 0 0 2 0 1 1 0 2 1 1 0 0 0 1 1 0 1 2 0 1 0 1 0 0 0 1 0 1 1 1 2 2 2 2 0 1 1 1 1 2 1 0 1 0 1 0 2 2 0 0 1 0 0 0 0 0 0 0 0 2 0 0 2 2 2 2 1 2 0 1 1 2 2 1 2 0 0 0 2 0 2 2 0 1 0 1 2 1 1 0 0 0 0 0 1 0 0 1 2 0 0 0 1 0 0 0 0 0 0 1 0 1 1 0 0 1 0 0 0 1 1 1 1 1 0 0 1 2 0 2 1 2 1 0 2 1 0 1 0 2 0 2 2 2 2 1 0 0 0 1 1 0 1 0 1 0 0 0 0 0 0 1 1 0 0 0 1 0 0 2 0 1 1 2 0 0 2 2 0 0 0 1 1 1 2 0 0 0 0 0 0 0 1 0 0 2 2 1 0 1 1 1 0 0 0 0 1 0 0 0 2 0 0 0 0 1 0 0 0 0 0 0 1 0 0 0 0 0 0 2 1 1 1 0 0 1 2 0 0 1 0 0 0 0 0 0 0 2 0 2 0 2 0 1 1 1 0 2 1 0 0 0 0 0 0 0 0 0 0 1 0 2 1 1 0 0 0 0 0 0 2 2 0 0 2 0 1 1 0 2 0 2 0 0 0 2 0 0 0 0 1 1 1 0 0 0 1 1 0 0 0 0 0 2 0 1 1 0 1 1 1 0 0 0 1 1 2 1 1 1 1 1 0 0 2 0 0 2 1 0 1 1 0 1 0 1 1 0 1 1 1 0 1 0 0 1 1 1 1 1 0 1 1 0 1 0 0 0 0 1 0 1 1 1 0 0 0 0 0 2 0 2 0 0 1 1 1 1 1 0 2 2 2 2 1 0 1 0 1 0 0 0 1 2 1 0 0 1 0 0 0 0 0 0 0 2 1 2 1 2 0 0 0 0 0 1 2 0 1 1 2 2 1 0 1 2 0 0 2 1 0 0 2 1 1 1 0 1 1 0 1 1 0 0 1 1 1 0 1 0 2 1 0 0 1 0 1 1 0 1 0 1 1 1 1 2 1 0 0 2 0 0 0 1 0 1 0 1 0 1 2 1 2 0 1 1 1 1 1 1 1 2 2 0 0 1 1 2 1 0 0 2 1 0 0 0 0 1 1 0 1 0 0 1 1 1 0 0 0 1 2 0 0 2 2 1 1 2 2 0 1 0 1 1 0 0 0 0 0 0 0 0 0 0 0 0 0 0 1 2 0 2 0 2 1 0 1 1 0 0 0 1 1 1 0 0 0 0 0 0 0 0 0 0 2 1 0 0 0 2 0 0 0 1 0 1 1 1 1 0 1 2 2 1 2 0 2 0 2 1 1 1 0 0 0 0 2 0 0 0 1 2 2 2 1 2 0 2 0 0 1 0 0 1 0 0 1 1 0 0 2 2 1 2 1 2 0 0 1 1 1 2 1 1 0 0 0 0 0 0 0 1 1 2 0 1 1 0 1 1 0 0 1 0 1 1 0 0 0 0 1 2 1 0 1 0 0 0 0 0 0 2 0 0 2 0 0 1 1 1 1 1 1 0 0 0 1 0 0 1 2 1 0 0 0 0 1 0 0 1 0 0 0 1 1 1 2 2 0 0 1 0 0 1 0 0 1 1 1 2 0 0 1 1 0 2 2 2 0 0 2 2 0 1 0 0 0 1 1 2 0 0 1 0 1 0 0 1 1 1 1 1 1 2 0 2 2 1 1 2 0 1 1 0 0 1 0 1 0 0 1 0 0 2 0 0 0 0 0 0 1 0 1 0 1 0 0 0 1 0 1 1 0 1 1 0 0 0 1 2 0 0 0 1 1 1 2 1 1 0 0 1 0 2 0 1 1 2 2 2 1 0 0 1 0 0 0 1 0 1 0 1 0 0 0 2 0 0 0 2 0 2 1 1 1 0 1 1 1 2 0 0 2 0 0 0 2 2 0 0 1 1 1 0 1 0 0 1 2 0 0 2 0 0 0 1 1 0 0 0 2 1 1 0 2 0 0 1 2 0 1 0 1 0 1 0 0 0 2 0 1 0 1 2 2 0 2 2 1 0 0 0 0 1 1 0 1 0 0 0 0 0 0 0 0 0 0 0 0 0 0 2 2 0 1 0 0 0 0 0
198 0 1 1 1 0 1 1 0 2 1 0 0 1 1 0 0 0 0 2 1 1 0 0 2 1 1 1 2 2 2 0 2 1 1 0 2 1 0 1 1 0 0 0 0 0 0 0 1 1 0 0 0 0 0 2 0 0 1 1 0 1 0 1 1 1 1 0 1 2 1 1 2 2 2 2 0 0 2 0 1 2 2 0 0 0 0 0 2 2 0 0 2 0 0 0 0 1 1 1 1 2 1 0 0 0 2 1 1 1 0 2 1 2 2 1 2 1 0 0 1 0 2 1 1 0 1 2 2 1 1 0 0 0 0 0 1 0 1 0 1 1 0 0 0 0 0 0 0 0 0 1 1 0 0 0 0 2 1 0 1 1 1 1 2 1 0 0 1 2 0 2 0 2 0 0 2 1 1 0 0 2 1 2 2 1 2 2 1 0 0 1 1 1 1 1 2 0 0 1 1 1 0 0 0 2 2 1 1 0 0 2 1 0 1 2 0 2 1 1 1 1 0 1 1 1 0 2 1 2 0 0 0 0 1 0 0 2 2 1 0 1 2 2 0 0 0 0 1 0 0 0 2 0 0 0 0 1 0 0 0 0 0 0 1 0 1 0 2 1 0 2 1 2 0 1 0 1 2 0 0 1 1 1 1 1 2 1 0 2 0 0 1 1 1 1 1 0 0 1 0 0 1 0 0 0 0 0 1 0 1 1 0 1 2 1 0 0 1 0 2 1 1 0 1 0 2 0 1 0 0 0 1 1 0 0 0 1 0 1 1 1 2 0 0 0 1 1 2 2 1 1 0 0 0 2 0 1 0 2 2 2 1 1 0 0 1 0 2 1 1 1 0 0 0 0 1 0 0 1 1 1 1 1 0 1 0 1 1 0 1 0 0 0 1 0 1 1 1 1 1 1 1 1 0 0 1 1 0 0 1 0 0 1 1 1 0 0 0 0 1 1 0 1 1 1 1 1 2 1 2 1 1 1 1 1 0 0 0 0 2 0 0 1 2 2 2 0 1 2 0 0 0 2 1 0 1 2 1 1 2 1 0 1 0 0 0 1 2 0 1 1 1 1 0 0 0 2 0 1 2 1 0 1 0 2 0 1 0 1 0 0 1 1 0 0 2 2 2 0 0 0 2 1 0 0 2 1 0 0 0 2 0 1 1 1 1 1 1 2 1 1 1 1 1 1 0 0 1 1 1 1 2 0 1 0 1 1 1 1 2 2 2 1 2 1 0 2 2 1 0 0 0 2 1 1 0 1 0 0 0 0 0 2 0 0 0 1 1 0 1 0 0 0 0 0 1 1 1 2 2 0 0 0 0 0 0 1 0 1 1 0 0 1 1 0 1 0 1 1 0 1 0 2 0 2 1 0 1 1 0 0 0 0 2 0 0 1 1 0 0 0 1 0 0 0 2 2 0 0 0 0 0 0 0 0 1 0 2 0 1 0 1 1 2 1 1 0 2 0 0 1 1 0 0 0 0 0 1 0 0 0 1 0 0 1 0 2 0 0 2 0 0 0 1 2 1 0 0 0 1 0 1 1 0 0 1 0 0 2 0 0 0 0 0 0 0 0 0 2 2 0 0 0 0 1 1 2 2 0 2 2 0 0 0 0 0 1 0 0 0 1 0 1 0 0 0 0 0 0 0 0 0 2 0 0 1 0 1 1 0 0 0 0 2 0 1 0 1 0 0 2 0 0 0 0 1 1 0 0 0 1 1 0 0 1 1 2 2 2 1 0 0 0 1 0 0 0 2 0 1 2 1 1 2 2 2 1 0 2 1 2 2 2 2 0 1 2 0 0 2 2 0 0 0 0 1 0 0 2 0 0 0 2 1 1 0 2 2 1 1 2 0 2 2 0 0 1 1 0 0 0 1 0 0 2 0 0 1 1 0 0 1 0 0 0 1 0 0 0 2 0 1 0 0 1 0 0 1 1 0 2 0 0 0 0 1 0 2 0 1 0 0 0 0 0 0 1 1 1 1 1 0 0 0 1 1 0 0 1 0 2 1 1 2 0 1 0 0 1 1 2 0 0 2 2 0 2 0 2 0 1 0 0 1 2 0 2 2 1 0 1 2 2 0 1 1 1 0 0 2 0 0 1 0 0 0 2 2 0 0 0 2 2 0 1 2 0 1 0 1 0 1 0 1 0 1 0 0 0 1 1 1 1 2 0 0 0 1 1 0 0 0 0 0 1 1 0 1 0 0 0 0 2 0 2 1 0 0 0 0 0 0 1 0 0 0 0 0 0 1 2
199 1 0 2 0 1 2 2 0 1 1 1 1 1 0 0 0 0 1 0 1 0 0 1 1 0 0 0 1 1 0 2 1 1 1 1 1 1 0 0 0 0 0 1 2 1 1 0 2 0 0 0 0 0 0 1 0 0 1 2 0 0 0 0 0 1 1 1 1 1 0 1 2 2 1 2 1 0 1 0 1 1 0 1 2 0 0 0 2 2 0 0 1 0 0 0 0 0 0 1 0 2 1 0 1 1 2 1 1 1 1 1 0 1 1 0 1 0 0 0 2 0 2 0 1 1 1 1 1 1 1 1 0 0 0 0 0 0 0 1 0 2 0 0 0 1 0 0 0 0 1 0 1 1 1 1 0 0 1 0 0 0 2 0 1 1 0 1 0 1 0 0 1 1 0 0 2 1 0 1 0 1 1 2 2 1 2 1 0 0 1 1 0 0 1 0 1 0 0 0 0 0 0 2 1 1 0 0 0 0 1 1 1 0 2 2 0 2 2 1 1 0 1 2 0 1 2 2 0 2 0 0 0 1 1 0 1 0 0 0 0 0 1 0 0 0 0 0 1 1 1 1 2 0 0 0 1 0 0 0 0 0 0 0 0 0 0 0 2 1 1 0 0 2 0 0 0 0 2 0 0 2 1 1 0 1 1 1 0 2 0 1 1 1 1 1 2 1 0 1 1 0 1 0 0 0 1 1 0 0 0 1 0 2 1 0 0 0 0 1 0 0 1 0 1 0 1 0 0 0 0 0 1 2 0 0 0 0 0 1 1 1 1 2 1 0 0 0 2 2 1 1 0 1 1 1 1 2 0 1 1 1 1 0 1 0 1 1 1 0 0 0 1 1 1 0 2 1 1 2 0 1 1 1 0 2 0 0 0 0 0 0 1 0 2 1 1 0 0 0 0 0 0 1 1 0 1 1 0 0 0 0 0 0 0 1 0 0 1 0 0 0 1 0 0 2 2 0 1 0 1 0 1 0 0 1 0 2 0 0 1 0 0 0 0 0 2 1 2 1 0 0 0 0 0 0 0 2 1 2 1 2 2 0 0 2 2 1 2 0 1 1 2 2 2 2 0 2 1 1 0 1 0 0 0 1 0 1 0 0 0 0 0 0 0 0 0 1 1 0 0 0 2 1 0 0 2 1 0 1 0 2 0 0 0 1 1 1 0 1 1 1 0 1 1 0 0 0 0 1 1 0 0 0 0 0 1 1 1 1 1 1 1 1 1 0 0 1 1 1 1 0 0 1 1 1 1 1 0 1 1 0 1 0 0 1 1 0 0 0 0 1 1 0 0 1 2 1 1 2 1 0 0 0 1 0 0 0 0 0 0 0 0 0 0 0 0 0 0 0 0 2 0 1 0 1 1 0 2 2 0 0 0 1 1 1 2 0 0 0 0 0 0 1 0 0 2 2 0 0 1 1 1 1 1 1 0 0 2 0 2 0 1 2 2 1 1 0 0 0 0 0 0 0 0 0 0 0 1 1 1 0 2 1 1 2 1 2 0 0 2 0 1 0 1 1 2 0 1 2 0 1 2 2 0 2 0 2 0 0 0 2 0 0 0 0 0 0 0 0 0 0 0 0 1 1 1 1 2 0 0 0 0 0 0 0 0 1 0 0 0 1 0 2 0 1 1 1 1 0 1 2 1 2 0 1 1 0 1 2 1 0 0 0 0 0 0 0 0 0 0 0 0 0 0 2 1 0 1 0 0 0 0 0 0 0 2 1 1 1 0 0 0 1 1 0 0 0 2 0 1 1 0 0 0 1 0 2 2 2 0 0 2 2 1 1 0 1 0 0 1 1 0 0 1 0 1 0 0 2 0 0 2 0 0 2 0 2 1 0 1 1 1 2 2 0 0 1 0 1 0 0 1 0 0 2 0 0 0 0 0 0 1 0 0 1 1 0 0 0 2 0 1 0 0 0 1 0 1 1 0 1 0 0 0 0 0 1 1 2 0 0 0 1 0 1 0 1 0 0 1 1 0 0 0 0 0 1 0 0 0 0 0 1 1 1 1 2 0 1 0 0 0 2 1 2 0 0 0 2 0 0 1 1 1 1 0 1 1 1 0 0 2 1 1 1 1 0 1 1 1 0 0 1 0 0 0 1 2 1 0 0 1 1 1 0 1 0 0 0 2 0 0 0 2 0 2 1 0 1 1 0 2 0 1 1 0 0 1 0 0 1 1 1 1 0 1 0 1 0 0 0 0 1 0 0 0 0 0 1 0 0 0 2 2 1 0 0 0 0 1 1
[truncated: 1,606,808 more chars]
