# Supplementary material for: KNN-MDR: a learning approach for improving interactions mapping performances in genome wide association studies
Source: BMC Bioinformatics. 2017 Mar 21;18:184. doi: 10.1186/s12859-017-1599-7 (PMC5361736; doi:10.1186/s12859-017-1599-7)
Supplement: Supplementary file 3 — The data set(s) supporting the results of Table 2. (ZIP 28603 kb) [file 12859_2017_1599_MOESM3_ESM.zip › 3/SINAN/S88/mkallsimul.dat]

1 1 1 1 0 0 0 2 1 1 2 0 1 1 1 0 0 1 1 1 1 1 0 0 2 0 1 0 2 1 0 1 1 1 1 1 1 1 0 0 2 0 0 0 2 0 2 0 0 0 0 0 2 0 0 0 0 0 1 0 1 2 0 0 0 0 2 0 1 1 0 0 2 2 2 2 2 2 2 0 1 0 2 0 2 0 0 0 0 2 0 0 0 0 0 2 0 0 0 2 2 1 1 0 2 1 2 0 0 0 0 0 0 0 2 2 2 0 0 0 1 1 2 0 0 0 1 0 1 1 0 0 1 0 0 0 1 0 0 0 0 0 0 0 0 0 0 0 0 0 1 0 0 0 0 2 1 2 0 1 1 0 0 1 1 1 1 0 0 2 0 1 0 2 2 1 2 0 0 1 0 0 0 2 0 0 1 2 0 2 0 2 2 1 1 0 0 0 0 0 0 0 0 1 2 0 1 2 1 0 0 0 1 0 2 2 0 0 0 1 2 1 1 2 0 0 1 0 0 1 0 0 0 0 0 0 0 2 1 1 1 1 2 0 0 2 0 1 1 1 1 1 0 2 0 1 0 2 0 1 1 1 0 1 0 0 0 0 2 0 0 1 0 2 0 0 0 2 2 2 2 2 1 1 0 0 0 0 2 2 2 2 1 0 2 1 2 1 0 1 0 1 2 0 1 0 1 1 1 0 0 2 1 1 1 0 2 0 1 0 1 2 1 0 1 0 0 1 0 1 1 2 1 1 0 0 0 1 1 1 0 0 2 2 0 0 1 0 1 0 0 0 0 0 0 2 0 1 0 0 0 0 1 0 0 0 0 2 2 0 0 0 0 0 0 0 0 0 0 0 2 0 0 0 1 0 0 0 0 0 0 0 2 0 1 1 2 1 0 0 0 0 1 1 2 0 0 1 0 0 0 0 0 0 1 1 1 1 0 0 1 1 0 2 0 2 1 0 1 0 1 0 0 1 0 2 0 0 0 0 1 1 2 0 1 1 1 1 1 1 0 2 0 2 2 1 1 1 0 1 1 0 1 1 0 2 0 1 0 1 2 2 0 0 0 2 0 0 1 0 0 1 2 2 1 2 0 1 1 0 1 1 1 2 1 1 1 2 1 1 1 0 1 1 0 0 2 0 0 0 0 0 1 2 0 0 0 1 1 2 1 0 1 0 0 0 1 1 1 1 1 1 2 1 2 1 1 0 1 0 2 2 1 1 1 0 0 1 1 1 0 1 1 1 2 2 2 1 0 1 0 0 1 0 0 0 0 0 0 0 0 1 1 0 1 0 2 1 0 1 1 0 0 0 1 1 1 1 1 1 1 1 0 1 0 0 0 0 0 0 0 2 1 1 1 0 0 1 1 0 0 0 0 0 2 0 0 0 1 1 0 1 0 1 1 1 1 2 0 0 0 0 0 0 0 0 1 1 0 0 0 0 0 2 1 0 2 1 0 0 1 2 1 1 0 0 0 2 2 0 0 0 0 0 1 1 1 1 1 0 1 0 0 1 1 0 2 1 1 1 0 0 0 2 0 1 2 2 1 0 1 0 0 1 0 0 0 1 0 2 1 0 1 2 2 2 1 2 2 0 0 0 0 1 0 0 0 0 0 0 0 0 1 0 1 0 1 0 0 0 0 1 0 1 0 0 1 0 0 2 1 2 0 0 0 1 1 0 0 0 1 0 0 0 0 1 0 0 1 0 0 0 2 1 1 0 1 0 1 1 0 0 0 0 0 1 1 0 1 1 2 1 1 1 1 2 0 1 2 1 1 2 2 1 1 0 0 1 0 0 1 0 0 0 2 0 0 1 0 0 0 0 1 1 1 0 2 1 0 0 0 0 0 2 0 0 0 0 1 0 2 1 0 1 1 1 0 1 2 1 0 1 1 0 1 1 1 1 0 0 2 2 0 0 0 0 0 0 0 0 0 0 0 0 0 0 1 1 1 0 0 0 0 1 0 0 0 0 1 1 1 1 0 0 0 0 1 0 0 2 0 1 0 0 1 1 1 0 0 1 0 2 0 1 1 0 1 2 0 2 0 0 0 0 0 2 2 1 1 0 1 0 1 1 0 0 1 1 0 0 0 0 0 2 0 0 0 1 0 1 1 1 1 0 0 1 1 2 0 1 0 0 1 1 1 0 1 2 1 0 1 0 0 0 0 1 2 0 1 1 1 0 0 0 0 0 0 1 1 1 0 2 1 0 0 0 1 0 0 1 1 1 1 0 1 0 0 0 0 0 0 2
2 0 1 1 1 0 0 2 0 0 0 0 0 1 1 0 0 1 1 0 1 1 0 1 1 1 0 0 2 2 2 1 2 2 1 0 2 0 0 0 0 0 0 0 0 1 1 0 0 1 1 0 1 1 1 2 0 0 1 0 1 1 2 2 0 0 1 0 1 1 0 1 2 2 1 2 1 0 0 0 1 0 2 0 2 0 1 0 0 2 0 0 1 0 0 1 0 0 0 0 1 2 1 0 2 0 2 0 0 0 2 2 1 1 1 1 1 0 0 0 2 0 1 1 0 0 1 1 1 2 1 1 1 0 0 0 0 0 0 0 0 0 0 0 0 2 1 0 0 1 0 1 0 1 1 1 1 0 0 0 1 0 0 0 1 1 1 1 1 1 0 1 0 2 1 1 1 0 0 0 0 1 0 2 0 0 0 1 0 0 1 1 0 0 0 0 1 0 0 0 0 0 0 1 2 0 2 1 2 1 1 0 2 0 1 2 0 1 1 0 1 1 2 2 0 0 0 0 0 1 0 0 0 0 0 0 0 2 1 1 1 1 2 1 1 2 1 0 0 0 0 0 0 0 0 1 0 0 0 0 0 0 1 1 0 0 0 1 1 0 0 0 0 0 0 0 0 2 1 1 1 2 2 1 1 0 0 2 2 2 1 1 0 0 2 2 1 2 0 2 0 0 2 0 0 0 0 2 1 1 0 2 2 1 0 0 1 1 1 0 1 1 1 0 2 0 2 0 0 0 2 1 2 1 0 0 0 2 0 1 0 2 2 0 0 0 1 0 1 0 0 0 0 1 1 0 1 1 0 1 1 0 1 0 1 0 0 2 2 1 1 1 0 0 0 1 2 1 1 0 1 0 0 1 1 1 0 1 1 0 0 0 0 1 1 0 0 1 0 0 0 0 0 1 2 1 0 1 0 0 0 0 1 0 1 2 0 1 0 0 0 1 0 1 0 1 1 0 1 0 1 0 0 1 1 0 0 0 0 0 1 1 1 1 1 1 1 0 0 0 0 1 0 1 2 0 2 1 0 2 1 0 0 0 0 0 1 2 0 0 0 0 2 2 0 0 0 1 1 1 1 1 1 1 1 1 0 0 2 0 1 2 0 2 0 0 0 2 2 2 0 1 2 0 1 1 1 0 0 0 0 0 0 0 1 0 1 0 0 2 2 0 1 0 0 0 2 0 0 2 0 0 2 0 2 0 2 0 1 2 0 0 1 1 2 0 0 2 0 2 0 1 1 1 2 2 1 0 0 0 0 0 0 1 1 0 0 2 2 0 0 1 1 0 1 0 1 2 0 1 2 0 1 2 0 0 2 0 0 0 0 0 1 0 1 0 0 1 0 0 0 2 2 0 0 2 2 1 2 1 1 0 0 2 0 2 1 0 1 0 1 1 0 1 1 1 1 1 0 0 1 1 2 0 0 1 2 0 0 0 1 0 0 0 2 0 1 2 0 0 2 2 1 1 0 0 0 1 1 0 0 0 1 1 1 1 1 1 1 0 0 2 1 1 1 0 1 1 1 1 0 0 0 2 0 2 2 1 1 1 1 0 1 1 0 0 1 2 0 2 0 0 1 1 0 2 0 2 2 1 0 0 0 1 0 1 1 2 2 2 0 0 0 0 2 1 1 1 1 0 2 2 0 0 1 1 0 1 1 1 0 1 0 0 1 1 1 1 0 0 0 0 1 0 0 0 0 0 2 1 1 1 2 0 0 0 1 0 0 1 2 0 1 0 0 0 0 2 0 0 1 0 0 0 2 1 1 1 1 1 1 1 2 0 2 0 0 1 0 0 1 0 0 0 1 1 0 0 0 2 0 0 1 0 0 0 1 2 2 2 2 2 0 2 0 0 0 0 1 0 2 1 0 0 0 0 0 0 1 1 0 1 2 0 0 0 2 0 0 0 2 1 1 0 1 0 1 0 0 0 0 0 1 1 1 1 2 0 1 0 0 0 0 1 0 0 0 1 2 1 1 1 0 0 1 1 0 0 0 1 0 1 1 0 2 1 1 0 0 1 0 2 0 1 1 1 0 2 0 2 0 0 1 1 1 1 1 1 2 0 0 0 1 0 0 0 0 1 0 0 1 0 0 1 0 0 0 1 0 0 0 0 2 2 2 1 2 0 0 1 1 0 1 0 1 0 0 0 0 0 0 0 0 0 0 0 1 0 0 0 1 1 0 0 0 1 1 1 2 0 0 0 0 2 0 0 0 0 1 0 1 1 0 0 0 0 0 1 1 1 0 1
3 1 1 1 0 0 0 1 0 0 0 1 0 0 0 0 0 1 0 2 2 2 1 0 2 0 0 0 2 2 2 0 0 2 1 0 2 2 0 0 2 0 0 0 1 0 0 0 0 1 0 0 1 0 2 2 0 0 0 0 2 2 1 2 1 1 1 0 0 0 0 0 2 2 2 2 1 1 1 0 0 0 2 0 1 0 0 1 0 2 0 0 1 0 0 1 0 1 0 2 1 2 0 0 2 0 2 2 2 0 0 2 0 2 0 0 1 0 0 0 0 1 1 1 0 0 1 0 0 0 1 0 1 0 0 0 0 0 0 0 1 0 0 0 0 0 0 0 0 2 0 1 0 1 1 0 0 1 0 0 0 0 0 0 0 2 2 1 1 2 0 2 1 1 2 2 1 0 0 2 0 2 0 1 0 0 0 2 0 1 0 2 1 1 0 0 1 0 0 0 0 0 0 0 2 1 2 0 0 0 1 0 0 0 1 2 0 1 0 0 2 2 2 2 0 0 2 1 0 2 0 1 0 0 0 0 0 0 0 0 0 0 2 1 0 2 0 0 1 1 1 1 0 0 0 0 0 2 0 0 0 0 2 2 2 0 0 0 1 0 0 0 0 2 0 1 1 0 1 1 1 1 1 2 0 2 0 0 1 2 1 2 2 0 2 0 2 1 0 1 0 1 2 0 1 0 0 2 2 0 2 2 2 2 1 0 2 0 0 0 0 0 2 1 0 0 0 2 1 1 1 1 2 0 0 0 0 1 1 1 0 0 1 1 0 0 1 0 0 1 0 1 0 1 1 0 1 1 0 0 1 0 2 0 2 0 0 2 2 1 1 1 1 1 0 0 0 0 0 0 1 1 0 1 1 1 1 0 0 1 1 1 0 0 2 1 1 0 1 1 1 1 1 1 1 0 1 0 0 0 0 0 0 0 0 2 0 0 0 0 0 0 0 1 1 1 0 1 1 0 2 0 0 0 0 0 1 2 0 0 1 1 1 0 1 1 1 0 0 0 0 2 0 2 2 1 1 1 0 1 1 0 0 0 0 2 0 2 0 0 0 0 2 2 0 1 0 0 2 0 1 1 0 0 2 0 0 0 2 0 1 2 1 1 1 1 1 2 1 1 1 1 1 1 0 0 1 1 0 0 0 0 1 0 0 1 1 0 1 2 0 0 2 2 2 0 0 0 0 2 0 2 1 0 0 0 1 0 1 1 0 0 2 2 2 1 0 1 1 1 0 0 0 1 2 2 1 0 0 1 0 0 1 0 0 0 0 1 1 1 0 1 1 0 1 0 1 0 0 2 2 0 1 1 0 0 1 0 0 0 1 1 2 0 0 0 1 0 0 0 0 1 1 2 1 0 2 0 0 0 0 0 0 2 0 1 0 0 0 0 1 1 0 0 0 0 2 1 0 0 0 0 0 0 0 1 2 0 0 0 1 0 0 1 2 0 1 2 0 0 2 2 0 1 1 0 0 1 1 0 0 0 1 1 1 1 2 1 1 0 1 1 0 0 1 0 2 0 1 1 0 2 0 1 1 1 1 1 2 2 2 0 0 1 0 0 1 2 0 2 1 0 0 0 0 2 1 0 0 1 1 1 0 1 0 1 0 0 0 0 0 0 0 0 2 1 1 1 0 1 2 2 0 0 1 1 1 1 0 2 1 2 0 0 0 1 1 1 0 0 0 0 0 0 0 0 0 0 1 0 0 0 2 0 0 0 2 0 0 2 1 0 0 1 1 0 0 1 1 1 1 2 2 2 2 2 0 2 2 2 0 2 1 0 0 0 1 1 0 1 2 0 2 0 0 1 1 0 0 1 0 0 0 1 1 0 1 2 2 2 2 2 0 2 0 0 0 2 0 0 0 2 0 1 0 1 0 0 2 0 1 1 1 0 0 0 1 0 0 0 2 2 2 0 0 1 2 0 0 0 0 0 2 1 2 2 2 0 1 0 0 0 0 1 0 1 0 1 2 1 2 1 0 0 0 2 0 1 0 1 0 1 0 0 1 1 2 0 0 1 0 2 0 0 2 2 1 1 0 1 0 0 0 0 1 2 2 1 2 1 0 1 0 1 0 1 1 1 0 0 1 0 0 1 0 0 0 0 0 2 0 0 1 0 0 0 1 0 0 0 2 0 1 1 1 0 1 1 0 0 0 0 1 0 2 1 1 0 0 0 0 0 1 0 0 0 0 0 0 1 0 2 1 0 0 0 1 0 1 0 1 1 1 1 1 0 0 1 1 1 0 0
4 0 1 1 0 0 0 1 1 0 1 1 0 0 0 0 0 0 0 2 2 2 0 0 2 0 1 0 1 2 2 0 0 1 0 2 0 1 0 0 0 0 0 1 1 1 1 0 0 1 0 0 1 0 0 1 0 0 1 0 2 2 1 1 0 0 1 0 1 1 0 0 2 2 2 2 2 1 1 1 0 0 2 1 1 0 0 2 2 2 2 1 0 0 0 1 0 2 1 2 1 1 0 2 2 0 2 0 0 0 1 0 1 2 1 1 2 0 1 0 0 2 1 1 0 1 1 0 0 0 0 0 0 0 1 0 0 0 0 0 2 0 0 0 0 1 0 1 1 1 0 0 0 1 1 0 2 1 0 0 0 0 0 1 0 2 2 1 1 1 1 2 1 1 2 2 1 0 0 0 0 0 0 2 1 1 1 1 0 0 0 1 2 1 1 0 1 0 0 0 0 1 0 1 2 0 1 0 1 0 1 0 1 1 1 2 0 0 1 0 0 0 1 2 0 0 0 0 0 1 0 0 0 0 0 0 0 1 0 0 0 0 2 0 0 1 0 0 0 0 0 0 0 1 0 2 1 1 0 0 0 0 1 2 1 0 0 0 1 0 1 1 0 0 0 0 0 2 2 2 2 2 2 2 0 1 1 1 1 2 1 1 2 0 2 0 1 1 0 0 0 1 1 1 0 0 0 2 2 0 0 2 1 1 0 0 2 1 0 1 1 0 2 2 0 0 2 2 1 0 1 1 0 0 1 0 1 2 0 0 0 0 2 1 1 1 1 0 0 2 0 2 1 1 0 0 1 1 0 2 2 0 0 0 0 2 0 2 2 0 0 0 1 1 1 1 1 0 0 0 0 2 0 0 1 0 0 0 0 0 1 1 0 0 2 0 1 1 1 1 1 1 1 0 0 0 1 0 0 0 0 0 0 0 2 2 0 0 0 0 0 0 1 1 1 1 1 0 0 0 0 0 1 1 1 1 0 1 0 0 1 1 1 0 0 1 2 0 0 0 0 1 0 2 1 1 0 2 2 1 2 0 1 1 0 1 0 2 0 0 1 1 2 2 0 0 0 1 2 1 0 1 1 1 1 2 0 0 2 0 0 2 1 1 0 2 2 1 1 2 0 2 1 1 1 1 2 1 1 0 1 0 1 0 1 0 0 1 0 1 1 1 2 1 1 1 0 0 0 2 0 0 0 0 0 0 1 0 1 0 0 0 1 1 1 1 0 1 1 1 0 1 0 1 1 0 0 0 0 0 0 0 0 1 1 1 1 1 0 2 0 0 1 0 0 0 1 1 0 2 1 0 0 0 0 0 0 0 0 1 0 1 1 0 0 0 0 0 0 0 0 2 1 0 1 1 2 1 1 0 0 0 0 1 0 0 0 0 0 0 0 0 0 1 1 1 1 1 0 0 0 1 0 0 0 1 2 1 0 0 1 0 0 1 2 0 2 1 1 0 0 1 2 1 0 0 0 1 1 1 0 1 1 0 1 0 1 1 1 0 2 0 1 0 0 0 2 1 0 0 0 1 0 0 0 2 0 2 1 0 1 0 0 2 1 1 2 2 0 1 0 0 0 0 1 1 1 2 2 0 1 1 0 0 0 0 0 1 1 1 0 0 0 1 0 1 2 0 0 0 1 1 0 0 1 0 2 1 0 1 0 0 0 0 1 0 1 1 0 1 2 1 0 1 0 0 0 0 1 0 0 0 2 1 1 0 2 0 0 2 0 0 2 0 0 1 0 1 1 1 1 1 0 0 2 2 0 1 2 1 0 1 2 1 1 0 1 0 0 1 1 0 0 0 2 0 1 0 0 1 0 0 1 0 0 0 1 1 1 1 1 2 0 2 0 0 0 2 0 0 0 2 1 0 1 1 0 0 1 0 1 1 0 0 0 0 0 1 0 0 2 2 1 0 1 0 1 0 1 1 1 0 0 0 0 0 2 0 2 0 0 0 0 1 0 0 0 0 1 2 2 2 1 0 0 2 0 1 0 2 0 2 0 0 2 2 2 0 0 0 0 2 0 2 0 0 1 1 0 2 0 0 0 0 1 1 1 1 2 0 0 0 0 0 0 0 0 1 0 1 2 1 0 2 0 0 0 1 0 0 0 0 2 0 0 0 1 0 0 1 0 0 1 0 1 0 1 2 0 2 0 1 0 0 1 1 1 0 0 0 0 0 1 1 1 0 1 0 1 1 0 1 1 0 0 0 1 0 0 1 0 0 0 0 0 0 0 0 0 0 0 0
5 1 1 2 1 0 0 2 1 0 1 0 0 2 2 0 0 1 1 1 2 2 0 0 2 0 0 0 2 2 2 1 1 2 0 1 1 1 0 0 2 0 0 0 1 0 1 0 0 0 0 0 0 1 1 2 0 0 0 0 1 1 2 0 0 0 0 0 0 0 0 0 2 2 1 2 2 2 2 0 0 0 1 1 1 0 0 0 0 1 0 0 2 0 1 1 0 0 0 1 1 2 1 0 2 1 2 1 1 0 0 1 1 2 1 1 2 0 0 0 2 0 2 0 0 0 1 1 0 1 1 2 0 0 0 0 0 0 0 0 1 0 1 0 0 1 0 0 0 1 0 2 0 0 0 0 0 1 0 1 2 0 0 2 0 1 1 0 1 2 0 2 2 0 2 1 2 0 0 0 0 1 1 2 0 1 1 1 0 0 1 2 0 0 0 0 0 0 0 0 0 0 0 1 2 0 2 1 2 0 2 0 1 0 1 2 0 1 0 0 1 1 1 2 0 0 0 0 0 1 0 0 0 0 0 0 0 2 0 0 0 1 1 0 0 2 0 0 0 0 0 0 0 1 0 1 0 2 1 2 1 1 0 0 0 0 0 0 1 1 1 1 0 2 0 0 1 1 1 1 2 1 1 1 0 1 0 2 0 2 1 0 0 0 2 2 1 0 0 0 0 0 1 1 0 0 0 2 1 0 1 1 1 1 0 0 1 1 0 1 1 1 1 0 0 0 0 2 1 2 2 0 0 0 0 0 0 0 2 1 0 0 1 2 0 0 2 0 1 1 0 0 1 0 1 0 0 0 1 0 1 1 1 0 0 1 0 2 2 1 1 1 0 0 0 1 2 1 1 0 0 1 0 0 1 1 1 0 0 1 1 1 0 0 2 0 0 1 0 0 0 0 2 0 1 0 1 0 1 1 0 0 0 0 0 1 1 1 0 0 0 0 1 0 0 0 0 0 0 0 0 0 0 1 1 0 1 1 0 0 0 2 1 1 1 0 1 0 1 0 0 1 0 2 1 1 0 0 0 0 2 0 0 1 0 1 1 1 0 1 0 0 0 0 0 1 1 1 1 0 0 1 1 1 2 1 0 1 2 0 1 2 0 1 0 2 2 1 1 2 0 2 1 1 0 0 2 2 0 0 0 1 1 1 0 0 0 0 1 2 0 0 2 0 0 2 0 0 0 2 0 0 0 0 0 0 2 2 1 1 1 1 1 1 1 2 1 1 1 2 0 0 1 1 2 1 1 0 0 0 1 0 0 0 0 2 2 2 0 2 0 1 1 0 1 0 1 2 0 2 2 0 0 0 0 0 0 0 1 1 0 1 2 0 1 0 0 0 0 0 0 1 1 0 0 1 1 1 1 0 1 0 0 0 2 0 1 0 0 0 0 0 0 2 2 0 0 1 0 0 1 0 0 0 0 0 2 1 0 0 0 2 0 0 2 0 2 1 0 0 0 1 1 1 0 0 0 2 2 0 0 0 0 1 0 0 0 0 0 0 0 2 0 1 1 0 1 1 2 2 0 1 0 1 1 1 1 1 2 1 2 0 0 1 0 0 1 1 0 1 0 0 0 1 2 0 1 2 1 1 0 0 0 1 0 0 0 0 0 0 0 0 0 0 2 1 1 1 0 0 1 1 0 0 0 0 0 1 0 2 1 1 0 0 0 0 0 0 0 0 0 0 2 0 1 0 0 0 1 0 0 0 2 2 2 0 2 0 1 1 1 0 0 1 1 1 0 0 2 2 2 2 0 0 2 2 0 1 2 1 0 1 2 1 1 0 0 1 0 0 0 0 1 0 1 0 1 0 0 0 1 1 0 2 2 0 2 1 2 1 1 1 0 2 0 2 0 2 0 0 0 2 0 1 0 1 1 0 2 0 2 2 0 0 1 0 1 0 1 0 1 1 0 0 0 0 0 1 0 0 0 0 0 0 0 0 1 0 2 0 0 0 0 0 0 1 1 2 2 2 2 2 0 0 0 0 0 0 0 2 0 2 1 0 1 1 2 0 1 1 0 2 0 0 2 1 0 2 0 2 0 0 0 1 2 0 0 0 2 0 0 0 0 1 0 0 0 0 0 0 1 0 0 2 0 0 0 0 0 0 0 0 1 0 1 1 1 0 0 0 2 0 2 0 0 0 0 1 1 0 2 0 1 1 0 1 0 0 1 1 1 0 0 1 0 2 2 0 2 1 1 0 0 1 0 0 0 0 0 0 0 0 0 0 1 0 0 0 0 1 0 2
6 0 1 1 0 0 0 1 0 0 0 1 0 0 0 0 0 2 2 1 1 2 0 0 2 0 1 0 2 2 1 1 0 2 0 1 1 1 0 1 0 0 0 1 1 1 0 0 0 1 0 0 0 0 2 1 0 1 0 0 2 2 2 2 0 0 1 0 0 1 0 0 1 1 0 1 1 2 2 0 1 0 1 0 1 0 0 0 0 2 0 0 1 0 0 1 0 0 0 1 2 2 1 1 2 0 2 0 1 1 0 0 0 1 0 0 1 0 1 0 1 0 1 1 0 0 0 0 2 2 0 2 1 0 0 0 1 0 0 0 1 0 0 0 0 0 0 0 0 1 0 1 0 1 1 0 0 1 0 1 0 0 1 0 2 1 1 1 1 1 1 1 0 2 2 2 1 0 1 1 0 1 0 2 0 0 0 2 1 0 1 2 2 0 2 0 1 0 0 0 0 1 0 0 2 0 2 0 0 0 1 0 0 0 2 2 1 1 0 0 2 2 0 0 0 0 0 0 0 2 0 0 0 0 0 0 0 2 0 0 0 0 1 0 1 1 1 0 0 0 0 0 0 0 0 1 0 2 1 2 1 1 0 1 1 0 1 0 2 0 0 0 1 0 0 0 1 0 2 1 1 1 1 2 0 2 1 1 0 2 0 1 2 0 2 0 2 1 0 0 1 1 2 0 1 0 0 2 1 0 0 1 1 2 0 0 1 1 0 1 0 0 2 1 0 0 0 1 1 1 2 2 2 1 0 0 0 0 2 1 0 1 2 1 0 0 1 0 1 2 1 0 0 0 1 1 1 0 1 1 2 1 1 0 0 0 0 1 1 0 0 0 1 1 2 2 2 1 1 1 0 0 0 0 2 1 0 0 0 0 0 0 1 0 2 0 0 1 2 2 1 1 1 1 1 0 1 0 0 0 0 0 0 0 1 1 1 1 0 0 0 1 0 0 1 2 1 0 1 0 1 0 0 1 1 0 0 1 0 0 1 1 1 2 0 2 2 0 0 0 0 1 0 2 2 2 0 1 1 1 1 0 0 0 0 0 0 1 0 1 0 1 2 2 0 1 0 0 1 0 0 1 2 2 1 1 0 0 2 0 1 2 0 1 0 2 2 2 1 1 1 1 0 2 0 0 2 1 0 0 0 0 1 0 1 0 0 0 1 1 0 1 2 1 1 0 0 0 0 2 0 2 0 0 0 0 2 1 2 2 1 1 1 0 1 0 0 1 1 1 0 0 0 1 1 1 1 1 0 1 0 0 1 1 1 0 0 2 0 1 0 0 0 0 0 0 0 1 0 1 1 0 0 2 0 0 2 1 1 2 0 2 0 0 0 0 0 0 0 1 0 2 1 2 1 0 1 1 1 0 0 0 0 0 1 1 1 0 0 0 1 1 0 1 1 0 2 1 0 0 1 0 1 0 0 1 2 1 1 0 2 1 0 0 1 0 2 1 0 1 0 1 1 1 0 0 0 1 1 0 0 0 1 1 1 0 1 1 0 0 1 1 0 0 0 1 1 0 1 2 0 2 0 2 2 2 0 1 0 0 1 0 0 1 0 0 2 2 0 1 0 0 0 2 2 2 0 1 1 0 2 2 0 1 0 0 0 1 1 1 0 0 0 0 1 2 2 2 2 0 0 0 0 0 1 1 0 0 0 1 0 1 0 2 2 0 2 1 0 0 0 0 1 0 0 0 1 0 2 1 1 1 2 2 1 1 2 0 0 1 0 0 0 2 1 0 0 1 1 1 1 1 0 1 2 1 0 2 1 2 0 1 1 0 1 1 0 0 0 0 0 0 2 0 0 0 1 0 1 1 0 0 0 1 0 0 1 1 1 1 0 1 0 2 0 1 0 1 0 0 1 1 2 2 0 0 1 0 1 1 0 1 0 0 0 0 0 0 0 0 2 2 1 0 0 0 0 0 0 0 1 1 1 0 1 2 2 0 2 1 1 0 0 0 0 1 0 0 2 1 2 2 0 0 0 0 1 2 0 2 0 1 0 0 2 1 1 0 1 0 0 1 0 1 1 0 1 1 0 0 1 0 1 1 1 1 1 0 1 0 0 0 0 2 0 0 0 1 0 0 1 1 1 2 0 0 1 1 0 0 0 0 2 0 1 0 1 0 1 0 2 0 1 0 1 0 1 2 0 1 0 0 0 0 0 0 0 0 0 0 2 0 0 0 1 0 1 0 2 0 0 0 0 2 0 1 1 0 0 1 0 0 0 0 1 0 0 0 0 0 0 1
7 0 2 1 0 0 0 2 1 0 1 0 0 1 1 0 0 0 0 2 2 2 0 0 2 0 0 0 2 1 1 1 0 0 1 0 2 1 1 0 0 0 0 1 1 1 1 0 0 2 1 0 0 1 0 1 0 0 0 1 1 2 1 1 0 0 2 1 0 0 0 0 1 2 1 2 2 1 1 1 0 0 2 0 0 0 0 1 1 2 1 1 0 1 1 2 1 0 0 0 1 2 2 0 2 0 2 1 1 0 0 2 0 2 1 2 2 0 0 0 2 0 2 0 0 0 2 0 1 2 0 0 0 0 2 1 1 0 0 0 1 0 0 0 0 0 0 0 0 0 0 0 0 0 0 0 0 1 0 0 1 0 0 1 0 2 0 0 2 2 0 1 0 2 1 0 2 0 0 0 0 0 0 2 0 0 0 0 0 0 1 1 2 2 0 1 2 0 0 0 0 0 1 0 0 0 1 1 1 1 1 0 1 0 1 2 0 0 1 1 2 1 1 1 1 0 1 0 0 1 0 0 1 1 0 0 0 2 0 0 0 0 2 0 0 2 0 1 0 0 0 0 0 0 1 1 0 2 1 1 0 0 1 2 2 0 0 1 0 0 0 2 1 1 0 0 0 2 2 1 1 1 2 1 1 0 0 1 0 2 1 1 0 0 2 2 2 2 0 1 0 0 0 2 0 0 0 2 1 0 1 2 2 2 2 1 1 0 0 1 0 0 0 0 1 0 1 1 0 1 0 2 0 0 0 0 0 2 0 0 0 0 2 1 1 0 2 0 0 1 0 0 0 0 2 0 0 2 0 2 2 0 0 1 0 0 0 1 1 0 0 0 1 1 0 0 0 1 1 1 1 1 0 0 1 1 1 0 0 0 0 0 0 0 2 1 1 0 1 1 1 1 0 1 1 0 0 1 0 0 0 0 0 0 1 1 1 1 0 0 0 1 0 1 1 1 0 0 1 0 1 0 0 0 0 0 1 0 0 0 2 0 2 1 0 1 2 0 0 0 0 1 0 2 1 1 0 1 1 0 2 0 1 1 0 2 0 2 0 1 0 1 2 2 0 0 0 1 1 1 0 2 2 2 1 1 0 0 2 0 0 2 1 1 0 0 0 1 0 1 1 2 1 1 0 0 1 0 0 0 0 0 1 1 0 0 0 1 0 1 1 1 0 0 0 0 2 1 1 1 1 1 0 0 0 0 2 2 2 1 1 1 2 2 2 0 0 1 1 1 0 0 0 0 2 2 2 1 1 1 0 0 0 0 0 0 0 1 1 0 1 1 0 0 0 0 0 2 0 2 2 0 0 2 0 0 2 0 0 0 0 1 2 0 0 0 0 0 0 0 0 2 0 2 2 0 1 2 2 1 0 0 0 1 0 0 1 0 0 0 1 1 0 1 1 0 2 2 0 0 1 0 1 0 0 0 2 2 0 1 1 1 0 1 2 0 1 2 0 0 0 2 1 0 0 0 0 2 1 0 0 0 0 1 0 0 1 1 0 2 0 0 0 1 1 0 2 1 1 1 0 1 0 1 0 1 1 1 0 0 2 0 1 2 1 0 2 1 0 1 0 0 0 1 1 2 1 2 1 0 0 0 0 2 0 0 0 1 1 1 0 0 0 0 0 0 0 2 2 0 1 1 0 0 0 0 2 0 0 1 0 1 0 0 1 0 1 0 0 0 0 0 0 0 0 0 0 0 2 0 0 0 2 1 0 1 2 0 0 2 1 0 0 0 0 0 0 0 1 1 1 1 0 0 0 2 0 2 1 2 0 2 2 1 2 0 1 1 1 0 1 0 1 0 1 0 0 0 0 2 0 0 0 2 2 0 2 2 2 2 2 1 0 1 0 1 0 1 0 0 1 1 1 2 1 0 0 1 1 1 0 1 1 0 0 0 1 0 0 0 2 2 1 0 0 0 0 0 0 0 0 0 1 0 1 1 1 0 1 0 0 0 0 0 0 0 0 0 0 0 1 1 0 0 0 0 0 0 0 1 1 1 1 0 2 2 2 0 0 0 1 2 0 2 1 0 0 2 0 1 1 0 0 0 1 1 2 1 2 0 0 0 0 1 0 0 1 1 0 0 2 1 0 0 2 0 1 1 0 1 0 0 2 1 1 0 0 1 0 2 0 0 1 1 2 0 1 0 0 0 0 0 0 0 0 0 0 0 0 0 1 0 0 0 0 1 1 1 2 0 0 0 0 0 0 0 0 0 0 0 0 0 0 1 1 0 1 0 0 0 1 0
8 0 1 1 0 0 0 2 0 1 1 0 0 0 0 0 0 1 0 2 1 2 0 0 2 0 1 0 1 2 2 0 1 2 0 2 0 2 1 0 1 0 1 0 2 1 0 0 0 1 1 0 0 1 1 2 0 0 0 0 0 0 0 0 0 0 1 1 0 0 0 1 1 2 1 2 2 1 1 0 2 0 2 0 2 0 0 1 1 2 1 1 2 0 0 2 0 1 0 2 1 2 2 0 2 0 2 0 0 0 1 1 1 2 1 1 2 0 0 0 2 0 0 2 0 1 0 0 1 1 1 1 1 0 1 1 0 0 1 0 2 0 0 0 0 2 0 0 0 0 0 0 0 0 0 0 1 0 0 1 0 0 0 1 2 1 1 1 1 1 0 1 0 2 1 1 1 0 0 2 0 1 0 2 0 0 0 2 0 1 0 2 1 1 0 0 0 0 0 0 0 0 0 1 2 0 0 0 2 1 2 1 2 1 1 2 0 1 1 0 1 1 2 1 1 1 0 0 0 1 0 0 0 0 0 0 1 2 1 1 1 1 2 0 0 2 1 1 0 0 0 0 0 0 1 2 1 1 0 0 0 0 0 1 1 0 0 0 2 0 0 0 0 1 1 1 0 0 1 1 1 1 1 1 0 0 0 0 1 1 1 1 2 0 2 0 2 0 0 0 0 1 2 0 1 0 0 2 2 0 0 2 1 0 2 0 1 1 0 1 1 1 2 1 0 0 0 1 0 2 2 0 0 0 0 0 0 0 2 2 0 2 2 2 0 0 2 0 1 2 1 1 0 0 0 2 0 1 1 0 1 1 2 0 2 2 0 1 1 0 0 0 0 0 0 1 1 1 1 0 0 0 0 0 1 2 1 1 1 1 0 1 1 0 2 1 1 1 1 0 0 1 2 0 1 0 1 0 0 0 0 0 0 0 1 2 0 2 0 0 0 2 1 0 1 1 0 0 1 1 1 1 0 0 0 0 1 0 1 0 1 0 1 1 0 2 2 0 0 0 0 1 0 2 1 1 0 1 1 1 1 0 1 1 0 1 0 2 0 0 1 1 1 1 2 0 1 0 2 0 2 1 1 1 2 2 0 1 2 1 0 2 1 2 1 0 0 1 1 2 0 2 2 0 0 0 0 1 0 0 0 1 2 1 0 0 0 1 1 2 1 1 2 0 0 2 0 0 0 2 0 0 0 0 0 0 1 1 1 1 0 0 1 0 1 0 0 1 1 2 0 0 0 2 1 0 0 1 0 0 1 0 0 1 1 0 0 1 1 0 0 1 2 0 1 0 2 1 0 2 1 0 1 2 0 1 2 0 0 0 0 2 1 2 0 0 0 1 0 0 1 0 0 2 2 0 1 0 2 0 2 0 0 0 2 0 0 0 1 0 0 1 0 0 0 0 2 2 0 0 0 0 1 0 0 1 2 1 0 0 0 0 0 1 1 0 2 0 0 1 1 1 0 2 0 0 0 2 2 0 0 0 1 0 1 1 2 1 0 2 0 0 0 0 0 1 1 0 0 0 1 0 0 2 0 0 2 0 2 2 2 0 0 1 0 0 1 2 0 1 0 0 0 0 1 2 1 1 2 0 0 0 0 2 0 1 2 1 1 1 0 0 0 1 1 1 2 2 2 0 1 0 1 0 1 1 0 0 0 1 1 1 1 0 1 0 1 0 0 0 0 0 0 0 0 1 1 0 1 0 0 0 2 2 0 2 2 0 0 1 1 0 0 0 0 0 0 0 1 1 2 2 1 1 1 2 1 2 2 2 0 2 2 0 0 2 0 0 0 1 1 0 0 0 2 1 1 0 1 0 0 0 1 1 1 0 2 2 2 2 2 1 0 2 0 1 0 2 0 0 0 2 1 2 1 1 0 0 1 1 0 1 1 0 0 0 1 0 0 0 1 1 1 0 0 1 1 0 0 0 0 0 0 0 0 0 2 1 1 0 0 0 0 2 0 1 0 2 1 0 1 0 0 0 0 0 0 0 1 1 1 2 0 1 2 2 2 0 0 0 0 1 0 2 1 1 0 2 0 1 1 0 0 0 1 1 1 1 2 1 0 1 0 2 0 0 1 1 0 1 2 0 2 2 0 0 0 1 0 0 0 0 2 1 0 0 1 0 1 2 0 0 2 0 0 0 0 1 0 1 0 0 0 0 0 0 0 0 0 0 0 0 2 0 0 0 0 0 0 0 0 2 0 0 0 0 0 0 0 0 0 0 0 0 0 0 0 0 0 0 1 0
9 0 2 0 0 0 0 2 0 1 1 0 0 0 0 0 0 1 1 2 2 2 0 1 1 1 1 0 1 2 2 1 1 2 2 0 2 2 1 1 1 0 0 0 1 0 0 0 0 0 0 0 1 0 1 1 0 0 1 1 0 1 1 0 0 0 0 0 0 0 0 2 2 2 2 2 2 2 2 0 1 0 2 0 2 0 1 1 1 2 1 1 0 0 1 2 0 1 0 2 1 1 0 0 2 0 2 0 0 0 0 1 0 1 0 0 1 0 0 0 2 0 0 2 0 1 0 0 1 1 0 0 0 0 0 0 1 0 0 0 0 0 0 0 0 1 1 0 0 0 0 0 0 0 1 0 0 1 0 1 2 1 1 0 1 2 1 0 1 2 0 1 0 2 1 2 1 1 0 0 0 0 1 1 0 1 1 2 0 1 1 2 2 0 2 0 1 1 0 0 0 0 0 0 2 0 2 1 1 0 1 1 2 0 2 2 0 1 1 1 1 0 2 2 0 0 1 0 0 2 0 0 0 0 0 0 0 2 0 0 0 0 1 0 0 1 0 0 0 0 0 0 0 1 0 1 1 0 0 0 0 0 0 1 1 0 2 0 0 0 1 1 0 1 0 0 1 1 2 1 1 1 0 2 0 1 0 2 0 2 0 1 1 0 2 1 2 1 0 1 0 0 2 0 1 0 0 2 1 0 1 1 2 2 1 1 2 0 0 0 0 0 1 1 0 0 1 1 0 2 1 1 2 1 0 0 0 2 0 2 1 1 1 1 0 0 1 0 2 0 0 0 0 0 1 1 0 1 0 1 1 0 2 0 2 0 0 1 1 0 0 0 0 0 0 0 0 0 0 0 0 1 0 0 1 1 0 0 0 0 0 0 0 0 2 1 1 0 1 1 0 1 0 0 0 0 0 0 0 0 0 0 0 0 1 1 1 0 0 1 1 1 0 2 2 2 0 0 0 0 0 0 0 1 1 0 0 0 0 0 1 1 2 1 1 1 1 0 1 0 0 1 0 2 1 1 0 1 1 1 2 0 0 0 0 1 1 2 0 0 0 0 0 0 0 1 0 0 2 0 0 2 1 1 1 1 0 0 2 0 2 1 0 1 0 0 0 0 0 2 0 2 2 0 0 0 0 0 0 0 0 0 1 0 1 0 2 0 1 1 0 1 2 0 0 1 0 0 0 2 0 2 2 1 2 1 1 2 1 1 1 1 1 1 1 0 0 0 2 0 0 0 1 1 2 1 1 0 1 1 0 1 1 0 1 0 0 2 0 0 0 2 0 0 0 0 1 1 0 2 2 0 0 0 2 0 0 0 0 0 0 1 1 0 1 0 0 1 0 0 1 1 0 2 2 0 1 1 1 1 1 0 0 1 0 1 0 0 0 0 0 1 0 0 0 0 2 1 0 0 0 0 1 0 0 0 1 0 0 0 0 1 0 1 1 0 1 1 1 0 0 2 1 1 0 0 0 2 2 0 0 0 1 0 0 0 0 1 0 0 0 1 0 0 0 0 2 1 2 2 0 1 0 1 0 1 1 2 1 1 2 0 2 2 1 1 2 1 0 0 0 0 0 0 2 0 1 2 2 1 0 0 0 0 0 0 0 0 0 0 0 0 1 0 1 0 0 0 0 0 0 0 0 1 1 0 1 1 0 1 0 1 0 0 0 0 0 1 0 0 1 1 0 0 0 1 1 0 1 0 0 0 1 1 0 1 2 0 0 2 1 1 1 1 1 1 1 2 0 0 1 0 0 0 1 2 1 2 1 2 0 2 2 1 1 0 0 0 1 0 1 0 0 0 2 0 2 1 0 0 0 0 1 1 1 0 2 2 2 2 2 1 0 2 0 1 0 1 0 1 0 1 0 0 0 0 0 0 1 1 0 1 1 0 0 0 1 1 0 0 2 1 1 0 0 0 1 0 1 0 1 0 0 0 0 0 0 0 1 0 1 0 0 1 0 1 0 1 1 0 0 0 0 0 0 0 0 0 2 1 1 2 1 0 1 1 2 0 0 1 0 1 0 2 1 0 0 2 0 0 1 0 0 0 0 2 2 1 2 1 0 1 0 1 0 0 0 1 0 0 2 0 0 0 0 0 1 1 1 0 1 1 2 2 2 0 0 0 1 0 1 0 1 1 1 0 1 1 0 1 1 0 0 0 0 0 0 0 0 0 2 0 0 0 0 0 0 0 0 0 0 2 0 1 0 0 0 0 0 1 1 1 0 0 0 0 0 1 1 1 0 0
10 1 1 0 0 0 0 1 1 1 2 0 0 0 0 0 0 1 0 2 1 2 0 0 2 0 0 0 2 2 2 0 0 2 1 1 1 2 0 0 2 0 2 0 2 0 1 0 0 2 0 0 1 1 0 1 0 0 0 1 0 1 1 0 0 0 0 0 0 1 1 1 2 2 2 2 2 1 1 0 0 0 2 0 1 0 0 0 0 2 0 0 0 0 0 1 1 1 0 1 1 2 0 1 2 1 2 0 0 0 1 2 0 1 0 1 2 0 1 0 1 1 0 2 0 2 0 1 0 1 2 1 0 0 0 0 0 0 0 0 2 0 0 0 0 1 0 0 0 1 1 0 0 0 0 1 1 1 0 1 1 0 0 1 1 1 0 2 1 2 0 1 0 2 2 1 1 0 0 1 0 2 1 2 0 1 2 0 0 0 1 2 2 0 2 0 2 0 1 0 0 1 0 0 2 1 2 1 0 0 0 0 0 0 2 2 0 0 0 0 1 1 1 1 1 0 2 0 0 1 0 0 0 0 0 0 0 2 0 0 0 0 1 1 0 1 0 1 1 0 0 0 1 0 0 2 2 2 0 1 1 1 0 2 1 0 1 1 1 0 0 1 0 1 0 0 0 1 1 1 1 0 1 1 1 0 0 1 0 2 0 1 1 0 2 1 2 1 1 0 1 0 2 0 0 1 2 2 1 0 0 1 1 2 1 0 2 0 0 0 1 1 1 0 2 0 2 2 1 2 2 1 1 0 0 0 0 1 1 0 1 2 1 1 0 0 2 0 1 1 0 0 0 0 2 0 0 0 1 1 2 1 2 0 1 2 0 1 1 1 1 1 0 0 1 1 1 0 0 0 1 0 1 1 1 0 0 0 0 1 1 1 0 0 1 0 1 0 0 0 0 0 1 1 1 1 0 1 0 0 0 0 0 0 2 2 0 0 0 0 0 1 1 0 0 2 2 0 1 0 1 0 1 0 0 1 1 1 0 0 1 1 1 0 1 1 1 1 1 0 0 1 0 2 1 0 0 1 1 1 2 0 1 1 0 1 0 2 0 0 2 2 1 1 1 0 1 0 2 1 1 2 2 2 0 2 1 0 2 0 1 2 0 2 1 0 0 2 2 2 0 2 2 0 0 0 0 2 0 0 0 0 0 0 2 0 0 0 1 1 0 1 2 0 0 1 0 0 0 2 0 1 2 1 2 1 2 0 2 2 1 1 2 1 1 0 0 1 1 2 0 1 0 1 2 2 1 0 0 0 1 0 0 0 1 1 1 1 0 1 0 1 0 0 0 0 1 2 0 2 2 0 0 0 0 0 0 0 1 0 1 0 0 2 0 0 0 1 0 0 1 1 2 1 1 2 1 1 1 1 0 0 0 1 1 0 2 0 0 0 0 2 0 0 0 0 2 2 0 0 1 0 0 0 0 0 2 1 0 0 1 1 0 2 2 0 0 1 0 0 0 1 1 0 0 0 0 2 1 0 0 0 1 0 1 0 2 0 1 0 1 1 0 1 1 0 2 0 0 0 1 0 0 1 0 1 1 0 2 2 2 0 1 2 1 0 2 2 0 1 0 0 0 1 1 2 1 2 1 0 1 1 0 1 0 1 1 0 0 0 0 0 0 0 2 1 1 0 0 0 1 1 0 1 1 0 2 0 0 0 0 0 0 0 0 0 0 0 0 0 0 0 1 1 0 1 0 0 1 0 0 0 2 1 0 2 2 2 0 2 0 0 0 0 0 0 0 0 1 1 2 2 1 1 2 1 1 2 1 2 0 1 2 0 2 0 0 0 0 0 0 0 0 0 1 1 0 1 0 0 1 1 1 1 1 0 2 2 2 1 1 1 0 2 0 1 0 1 0 0 0 2 1 1 0 1 1 0 1 0 0 0 0 0 1 1 1 0 0 0 2 1 2 0 2 0 2 0 0 0 0 0 0 0 0 2 1 1 1 0 0 0 0 1 0 0 0 0 0 0 1 1 0 0 0 0 1 0 0 2 0 0 0 0 2 2 2 0 0 0 0 2 1 1 1 2 0 1 0 2 1 0 0 0 0 2 2 2 2 1 1 1 0 0 0 0 1 2 1 1 2 0 0 1 0 0 0 0 0 0 0 0 2 0 1 1 1 0 0 1 1 0 1 1 0 1 2 2 0 1 0 0 0 1 1 1 1 1 2 1 0 0 0 1 1 0 0 1 2 1 0 1 0 0 0 0 2 0 0 0 1 1 0 0 0 0 0 0 1 0 0 0
11 1 0 2 1 0 0 2 0 1 1 0 1 1 0 0 0 1 1 1 1 1 1 0 2 0 0 0 1 1 0 2 1 1 1 0 2 1 1 0 0 0 0 1 1 1 2 0 0 1 0 0 0 2 0 1 0 0 0 0 1 1 1 1 1 1 2 0 0 1 1 1 1 2 1 2 2 2 2 0 2 0 1 1 1 0 0 1 1 2 0 1 1 1 0 0 0 1 0 1 1 2 0 1 2 1 2 2 1 0 0 1 0 1 0 0 1 0 0 0 1 0 1 1 1 0 0 2 0 2 2 0 0 0 0 0 0 0 0 0 0 0 0 0 0 0 0 0 0 0 0 0 1 0 0 0 0 0 0 2 1 0 0 0 1 1 1 1 1 1 1 1 0 2 1 0 1 0 0 0 0 0 0 0 0 0 0 0 0 0 0 1 2 0 2 0 2 0 2 0 0 2 0 1 2 0 1 0 1 1 2 0 1 0 2 2 1 0 2 0 2 2 1 2 0 0 1 0 0 1 1 1 1 1 1 1 0 2 1 1 1 1 2 0 0 2 0 0 0 0 0 0 0 0 1 2 1 0 1 1 0 0 1 1 1 1 0 0 1 1 0 1 0 2 0 0 0 1 2 1 1 1 2 2 0 0 0 1 1 2 1 0 0 0 1 1 0 1 0 1 0 1 2 0 0 1 1 2 0 0 0 1 1 2 1 0 1 0 0 0 1 1 1 0 1 0 1 1 1 0 1 1 0 0 0 0 0 2 0 1 1 1 2 2 0 0 0 0 2 1 0 0 1 0 0 1 0 0 1 1 2 1 1 0 1 0 0 2 2 0 0 0 0 0 0 0 2 0 0 0 0 0 0 1 1 1 1 1 1 0 0 0 0 0 2 0 0 1 0 0 0 0 0 1 1 1 0 1 0 0 0 0 0 0 1 1 1 0 0 0 0 1 0 1 1 2 2 0 0 0 1 0 0 0 0 1 0 0 0 0 1 0 1 1 2 1 1 0 0 0 0 1 0 2 0 0 0 2 2 1 2 0 0 0 0 1 0 2 0 1 0 0 1 1 1 0 1 0 2 0 0 2 1 1 2 0 0 1 2 0 2 2 1 2 2 0 0 2 1 1 1 2 2 0 0 0 1 1 0 0 0 0 1 0 1 0 0 0 2 0 0 2 2 0 0 0 1 1 0 2 0 2 0 0 0 0 1 0 1 1 0 0 0 1 1 1 0 2 0 2 0 2 1 2 1 0 0 0 0 1 0 0 0 0 0 1 1 2 2 0 1 1 2 0 1 0 2 1 0 2 2 0 1 1 1 1 2 0 0 1 0 2 1 1 0 1 0 0 0 2 0 2 2 0 0 2 2 0 1 1 1 0 0 1 0 1 0 0 1 0 0 0 0 0 0 1 1 2 0 0 0 0 0 0 0 0 1 0 1 0 2 0 0 1 1 0 2 2 0 0 0 2 1 1 0 0 0 2 2 0 0 0 2 1 1 1 1 2 0 1 0 1 0 1 1 0 2 0 0 0 0 0 1 2 0 2 0 1 1 0 2 0 0 1 0 0 1 1 0 2 0 0 0 0 2 0 2 1 1 0 0 0 0 2 0 0 0 1 1 1 0 0 0 0 2 2 2 1 1 0 2 2 0 0 0 0 0 0 0 1 0 1 1 0 1 1 2 0 0 1 0 1 2 0 0 0 0 0 2 1 0 1 1 1 0 1 2 0 0 1 1 0 1 0 0 2 2 1 1 1 1 1 0 0 2 1 1 2 0 2 0 1 2 0 2 0 1 2 0 0 1 0 1 0 1 2 1 1 0 0 0 0 0 1 1 0 1 1 1 1 1 1 0 2 0 0 0 2 0 0 0 2 1 1 0 1 1 0 0 0 0 1 0 0 1 1 0 0 0 0 1 1 1 0 1 0 1 0 0 0 0 0 0 0 0 0 1 0 0 0 2 1 0 1 0 1 0 2 1 1 2 1 0 0 0 1 1 0 0 2 0 2 0 0 2 2 2 0 0 0 0 2 1 0 1 1 0 1 0 2 0 0 0 0 1 1 2 0 2 0 0 0 0 1 0 0 1 0 0 0 1 1 1 1 0 0 0 0 0 0 0 0 1 0 2 0 1 0 1 0 1 0 0 2 1 0 1 1 0 0 0 0 0 0 2 0 2 1 1 0 0 0 1 1 0 1 2 0 1 0 0 1 0 2 0 0 0 0 1 0 1 1 0 0 1 0 0 0 0 0 0 0
12 1 1 1 0 0 1 2 0 1 1 0 0 1 2 0 0 2 2 1 1 1 0 0 2 0 0 0 1 2 2 0 0 2 0 2 1 1 1 0 0 0 0 1 1 1 2 0 0 1 0 0 0 0 2 2 0 0 0 0 1 2 1 1 0 0 1 0 0 1 1 1 1 2 1 2 1 2 1 0 1 0 2 1 1 0 0 1 1 2 0 1 0 0 1 1 0 1 1 1 0 2 0 1 2 1 2 0 0 0 2 2 1 1 1 1 1 0 1 0 1 0 0 2 0 1 0 1 1 2 0 0 0 0 0 0 0 0 0 0 0 0 2 0 0 2 1 0 0 0 0 0 0 1 0 1 1 2 0 0 1 0 0 0 2 2 2 0 1 1 1 1 1 1 1 1 2 0 0 1 1 1 1 2 0 1 1 1 1 0 2 2 2 1 1 1 2 0 1 0 0 1 0 0 2 0 1 0 1 0 2 0 1 0 2 2 0 0 1 2 2 0 2 2 0 0 2 0 0 2 0 0 1 1 1 0 0 2 0 0 0 1 1 0 0 1 0 0 0 0 0 0 1 0 1 2 1 0 0 0 0 0 0 0 0 0 0 0 1 0 0 1 0 1 1 0 0 1 1 1 1 1 2 2 0 1 0 0 1 2 1 1 1 1 2 1 1 1 0 1 0 0 2 0 0 0 0 2 0 0 0 0 1 2 1 0 2 1 0 1 1 0 1 1 0 0 0 1 1 1 2 0 1 0 0 0 0 0 2 1 2 1 1 2 0 0 2 0 1 2 1 0 0 0 0 2 0 2 0 2 2 0 1 1 1 0 0 1 1 0 0 0 0 0 1 0 1 1 1 0 0 0 0 0 0 1 1 0 0 0 0 0 0 0 1 0 1 0 2 2 2 2 1 0 1 0 0 1 0 0 0 0 0 0 0 0 2 0 0 0 1 1 0 0 0 2 2 2 2 1 1 0 0 1 1 0 1 2 0 0 0 1 2 1 0 2 2 1 1 0 0 0 0 1 2 1 1 2 2 2 0 1 1 1 0 1 0 1 0 1 0 0 2 2 0 0 0 1 1 1 2 1 0 0 2 1 0 1 2 1 1 2 1 2 1 1 1 2 1 1 1 1 1 0 0 0 1 1 0 0 0 2 0 0 2 0 0 0 1 2 1 0 2 1 1 1 0 0 0 2 0 2 1 0 1 1 2 1 1 0 1 0 0 0 1 0 0 0 2 0 0 0 1 1 2 2 1 1 0 1 1 0 0 0 0 0 0 2 1 1 0 1 1 0 1 0 0 1 0 2 2 0 1 2 0 0 2 1 0 2 1 1 0 0 1 0 1 0 0 0 0 1 1 1 1 1 1 0 1 1 0 0 0 1 0 1 0 0 1 1 1 2 0 1 1 1 2 1 1 1 0 0 0 0 0 0 1 0 1 0 2 1 0 0 2 0 2 2 0 0 2 1 2 0 0 0 1 1 1 0 0 0 1 1 0 0 1 1 0 0 0 1 0 0 1 0 2 0 1 1 1 0 0 1 1 1 0 1 1 1 1 0 0 2 1 0 2 2 0 2 2 0 0 2 2 2 0 2 2 1 0 0 0 1 0 0 0 2 0 0 2 0 0 0 1 1 1 0 0 0 0 1 1 0 2 1 1 0 0 0 0 0 1 0 1 0 1 1 0 0 0 0 0 1 0 1 1 0 2 0 0 0 2 0 0 0 2 2 0 2 0 0 1 1 1 0 0 1 0 1 2 0 0 0 2 2 0 1 1 1 1 2 2 1 2 0 0 0 0 0 0 0 0 1 1 0 0 0 0 1 0 0 1 1 1 0 2 1 1 1 1 0 0 1 0 1 0 0 0 1 1 0 0 1 0 0 1 0 0 0 0 0 0 0 0 0 0 0 0 0 2 2 2 1 0 0 2 0 0 0 0 0 0 0 0 0 1 0 2 0 0 0 0 2 0 1 0 0 1 1 0 0 0 0 0 1 0 0 0 0 0 0 0 0 1 1 2 0 0 0 0 2 0 2 1 1 1 1 1 1 0 0 0 0 2 1 1 1 2 0 0 0 0 2 1 0 1 1 0 1 2 0 0 2 0 0 0 1 1 0 0 0 2 0 0 0 1 1 0 1 0 0 1 1 1 0 1 1 0 1 0 0 0 0 1 1 0 0 2 1 1 0 0 0 1 1 1 0 0 0 0 2 0 0 0 0 0 0 0 0 0 0 1 0 2 0 0 0 0 0 0 0
13 1 2 0 0 0 0 2 0 1 1 0 0 0 0 0 0 2 1 2 2 2 0 0 2 2 1 0 2 2 2 0 0 1 2 0 2 2 1 0 1 0 0 1 2 1 1 0 0 1 0 0 0 1 1 1 0 0 0 2 0 0 2 2 1 1 1 0 0 1 1 1 2 1 1 1 1 0 0 1 0 0 2 0 1 0 0 1 0 2 0 0 1 0 0 2 0 1 0 1 0 2 1 0 2 0 2 2 2 0 0 2 1 1 1 1 1 0 0 0 2 0 2 0 0 1 1 1 0 1 1 1 0 0 0 0 0 0 0 0 0 0 0 0 0 1 0 0 0 2 0 0 0 0 0 0 0 1 0 1 0 0 0 0 0 1 1 1 0 0 2 1 0 2 1 0 2 0 0 2 0 2 1 2 1 1 1 2 0 2 0 2 2 0 1 0 0 0 0 0 0 0 1 1 2 1 2 1 0 1 2 0 1 0 2 2 0 1 1 1 2 1 0 0 0 0 0 0 0 2 0 0 0 0 0 0 0 2 0 0 0 1 2 1 0 2 0 0 0 0 0 0 0 0 0 0 0 1 0 0 0 0 0 1 0 0 0 1 2 1 0 1 1 0 0 0 0 1 1 1 1 2 0 1 0 0 0 2 0 2 1 1 0 0 2 1 2 0 0 0 0 0 2 1 0 0 0 2 2 0 0 2 2 1 2 0 2 0 0 1 0 0 2 1 0 0 0 1 0 0 0 2 0 0 0 0 0 1 1 1 0 0 1 1 0 0 0 0 2 2 0 0 0 0 1 1 0 0 0 2 2 0 1 0 1 0 0 2 2 0 0 0 1 1 1 2 2 0 0 0 1 1 0 2 1 0 1 0 0 0 0 0 0 0 2 1 1 0 0 0 0 0 1 0 1 0 1 0 0 0 0 0 1 0 0 1 1 1 0 0 0 1 1 1 0 2 2 0 0 0 0 0 0 0 0 1 1 0 0 0 1 0 1 0 1 1 1 0 0 0 1 0 0 2 2 2 0 2 2 1 1 1 0 0 0 0 0 2 0 0 1 1 1 1 1 0 1 0 2 1 0 2 2 2 1 1 1 0 2 0 1 2 0 0 0 0 0 2 0 0 2 1 0 2 0 0 2 0 0 0 1 0 1 2 0 0 0 0 1 2 1 0 2 0 1 0 0 0 0 2 0 1 0 0 0 1 1 0 1 0 2 2 2 1 2 1 0 1 1 1 0 0 1 2 1 0 0 0 0 0 1 0 1 0 0 1 1 1 1 0 0 1 0 0 0 0 2 0 0 2 1 0 0 0 0 0 0 0 2 2 1 0 0 0 1 0 1 0 0 0 0 2 1 2 2 1 1 1 2 1 1 0 0 0 0 0 1 0 0 0 0 1 0 1 1 0 1 1 1 1 0 0 1 0 0 0 2 0 0 1 2 1 0 2 2 0 1 2 0 0 2 2 0 2 0 0 0 2 1 0 0 0 0 1 0 0 0 1 1 0 2 0 0 1 2 0 2 1 1 1 1 0 0 0 0 0 1 1 2 1 1 1 0 2 0 0 2 2 0 2 0 0 0 0 1 1 2 0 1 2 0 0 0 1 0 0 0 1 0 1 0 1 0 0 1 0 0 1 1 0 1 1 0 1 1 0 1 0 0 0 0 0 0 0 0 0 0 0 0 0 0 0 0 0 0 0 0 0 1 0 0 0 2 1 1 0 2 1 0 2 0 0 0 1 0 0 0 1 0 0 1 1 0 0 1 1 2 1 1 1 1 1 1 0 0 0 0 1 0 0 0 0 0 0 2 0 1 0 1 0 0 0 1 1 1 0 2 1 2 1 1 1 0 1 0 2 0 2 0 0 0 2 1 0 1 2 0 0 1 0 1 1 0 0 0 0 0 0 0 1 2 1 1 0 1 0 1 0 0 0 1 1 0 0 0 0 1 0 0 0 1 0 1 0 0 0 0 1 1 1 2 2 0 0 0 0 0 2 0 2 0 2 1 0 2 2 2 0 0 1 0 1 1 0 2 2 0 1 0 1 0 0 0 0 1 1 1 0 2 0 0 0 0 1 1 0 2 0 0 0 2 1 0 1 0 0 0 1 1 0 1 1 2 1 0 0 1 0 1 0 1 0 0 2 1 0 1 0 0 0 0 1 0 0 0 0 0 0 0 0 0 1 0 0 0 0 0 1 2 1 0 1 0 1 0 1 1 0 0 0 0 0 0 0 0 0 0 0 0 1 1 0
14 1 2 1 1 0 0 2 0 0 0 0 1 0 0 0 0 0 0 1 1 1 0 0 2 1 2 0 2 2 2 1 1 1 2 0 2 1 0 0 1 0 0 0 1 1 1 0 0 1 0 0 0 1 1 0 0 0 0 1 0 1 1 0 1 1 2 1 0 0 0 1 1 2 1 2 2 1 1 0 1 0 1 1 1 0 0 0 0 2 0 0 0 1 0 0 0 1 0 1 0 2 0 2 2 0 2 0 1 1 0 1 2 2 2 2 2 0 0 0 1 1 0 2 0 1 0 1 1 1 1 1 1 0 0 0 1 0 0 0 1 0 0 0 0 1 0 2 2 2 0 0 0 0 0 0 0 1 0 1 0 1 2 0 1 2 1 1 2 2 0 2 1 1 1 1 2 0 0 1 0 1 1 2 0 1 1 2 0 0 1 2 2 2 0 1 1 0 0 0 0 0 0 0 2 0 2 2 1 0 0 0 1 0 1 2 0 1 0 1 2 1 2 2 0 0 0 1 0 2 0 1 1 1 1 1 0 2 0 0 0 0 2 1 0 1 0 0 1 1 1 1 0 0 0 0 0 1 0 0 0 0 0 0 1 0 0 0 1 0 0 0 1 0 1 1 0 0 1 0 1 1 2 1 0 2 1 2 0 2 0 0 1 0 2 0 1 0 0 0 0 0 2 0 1 0 0 2 1 0 0 1 2 2 1 0 0 0 1 1 1 1 2 2 0 0 1 1 1 1 1 1 0 0 0 0 0 1 1 1 0 1 1 2 0 0 1 0 1 0 0 0 0 0 0 2 0 1 0 2 2 0 1 1 1 0 0 2 2 1 1 1 0 0 0 0 1 0 0 0 0 1 0 1 1 0 1 0 0 0 0 0 1 0 2 0 0 0 0 0 0 1 0 1 1 0 0 2 0 0 0 0 0 0 2 2 0 2 0 0 0 2 1 0 1 2 1 0 0 0 1 1 0 0 0 0 1 1 0 0 1 1 2 1 0 2 2 1 1 0 0 0 0 1 2 0 2 1 1 1 2 0 1 1 0 2 0 2 0 1 0 1 0 0 1 0 0 1 2 1 2 0 1 1 2 0 0 0 1 0 0 1 0 1 1 0 0 1 1 2 0 2 2 0 0 1 2 1 1 0 1 0 2 0 1 0 0 1 1 1 1 1 1 0 0 1 1 0 0 2 0 2 2 2 2 0 1 1 2 1 1 0 0 0 2 0 0 1 1 2 0 1 0 2 1 0 0 0 0 1 1 0 0 0 0 0 0 1 1 0 1 0 0 0 1 0 2 2 0 0 2 0 0 1 0 0 1 1 0 1 1 1 2 1 1 0 1 0 0 0 0 2 1 2 1 0 2 1 2 1 0 0 0 1 1 1 0 0 1 0 0 1 0 1 1 0 1 0 0 0 0 0 1 0 0 0 1 0 0 0 0 1 1 1 1 0 2 0 0 1 0 1 1 1 0 0 0 1 1 0 0 0 1 0 1 1 2 1 1 1 0 0 0 1 2 0 2 0 0 0 1 0 1 2 1 2 1 2 2 0 2 0 0 0 0 0 1 1 0 1 2 0 0 1 2 1 1 2 2 1 0 0 0 1 0 0 1 1 1 1 0 0 1 0 2 1 2 1 1 1 2 1 0 0 1 1 0 1 0 1 0 1 0 0 0 0 0 1 0 0 0 0 1 0 0 0 0 0 2 0 0 0 2 2 2 0 2 0 0 2 0 1 1 0 0 1 1 1 1 1 2 1 0 0 2 1 1 2 0 2 0 1 2 1 2 0 1 1 0 0 2 0 0 0 2 0 1 0 1 0 1 1 1 1 1 0 2 2 2 2 2 1 0 2 1 1 0 2 0 0 1 2 0 0 0 0 0 0 1 0 1 1 0 0 0 0 0 0 0 0 2 2 1 0 0 0 1 0 0 0 0 0 0 0 0 1 1 0 2 0 0 0 0 1 0 1 0 2 2 2 2 2 1 0 1 1 0 0 0 1 0 1 0 0 2 2 2 0 1 0 1 2 0 1 1 1 1 1 0 2 0 0 1 1 2 0 0 1 2 1 0 1 0 1 1 0 1 2 0 0 1 0 0 2 0 0 0 1 0 0 0 0 2 0 1 0 1 0 1 0 1 0 1 1 0 0 1 0 0 0 0 0 0 0 2 0 2 1 1 0 1 0 0 0 0 1 1 0 1 0 0 1 0 2 0 0 0 0 0 0 0 0 1 1 1 0 1 0 0 0 0 0
15 1 1 2 0 0 1 2 0 1 1 0 0 0 0 0 0 1 1 0 0 1 0 1 1 1 1 0 2 1 1 1 0 2 2 0 2 1 0 0 0 1 0 1 2 1 0 0 1 1 0 0 1 0 0 1 0 0 0 0 1 1 1 1 0 0 2 0 0 0 0 2 2 2 1 2 2 1 1 0 1 0 2 0 1 0 0 0 0 2 0 0 1 1 0 2 1 0 0 1 1 2 0 0 2 2 2 2 2 0 0 2 0 0 1 1 1 0 1 0 1 0 2 0 0 1 0 0 0 0 0 0 0 0 1 0 0 0 0 0 0 0 0 0 0 1 0 0 0 1 0 1 0 0 0 0 0 1 0 2 1 1 0 2 1 1 1 1 2 2 0 2 1 1 1 2 2 0 0 1 0 0 0 2 2 2 0 1 1 0 2 2 2 1 1 1 2 0 0 0 0 0 0 1 2 0 1 0 0 1 1 0 1 0 0 1 1 0 1 1 2 1 0 2 0 0 0 0 0 0 1 1 1 1 1 0 1 2 0 0 0 1 2 0 0 2 0 0 0 0 0 0 0 0 1 1 0 1 0 1 1 1 0 0 1 0 2 0 2 1 0 0 1 0 0 0 1 0 2 0 0 1 0 1 0 0 0 0 1 1 1 1 1 0 2 0 1 0 0 0 0 0 2 0 0 1 2 1 1 0 0 2 2 1 2 0 2 1 1 0 1 1 2 1 0 0 0 1 0 2 2 0 0 0 0 0 0 1 1 0 0 0 0 2 0 0 1 0 1 0 0 0 0 0 1 1 0 1 0 1 1 0 2 0 2 0 0 1 1 0 0 0 1 1 0 1 1 1 1 1 0 0 0 0 2 1 2 0 0 0 0 0 1 1 2 2 2 0 1 2 1 1 0 2 2 0 0 1 0 0 0 0 0 0 1 2 0 1 1 0 1 1 1 0 1 2 1 0 1 0 0 0 0 0 0 0 0 1 0 0 1 1 2 1 0 1 2 0 0 0 0 1 0 1 1 0 1 2 0 2 0 0 1 1 0 0 0 1 0 1 0 1 2 2 0 0 0 0 2 0 2 2 1 1 1 1 0 0 2 0 1 1 0 1 1 1 1 1 0 1 1 1 2 1 0 0 1 1 0 0 0 2 0 1 1 0 0 0 2 1 0 1 2 1 1 1 0 0 0 2 0 0 0 0 0 0 1 1 1 1 0 0 2 1 1 0 0 2 0 2 0 0 0 2 2 1 0 1 1 0 0 1 1 0 0 0 0 1 1 0 1 1 1 0 1 0 1 2 0 0 2 0 2 1 0 0 1 0 0 2 0 2 0 1 0 0 0 1 0 0 1 0 1 0 0 2 2 1 1 1 1 0 0 1 1 0 0 0 0 0 0 0 0 1 1 0 1 1 0 0 0 0 1 0 0 0 1 1 0 1 1 1 0 1 2 0 2 2 0 0 1 1 0 2 0 0 0 2 2 1 1 0 2 0 1 1 0 1 0 0 1 1 0 1 1 0 2 0 0 0 1 0 0 2 1 2 1 1 1 2 2 0 0 0 0 0 1 1 0 2 1 0 1 0 1 1 1 2 2 1 0 0 0 2 0 0 1 0 0 0 0 0 0 0 1 0 0 0 0 0 0 0 0 0 0 0 1 0 0 0 0 0 0 0 0 0 0 0 0 0 0 0 1 2 0 0 0 0 2 0 0 0 2 2 2 0 2 0 0 1 1 1 0 0 0 1 1 1 1 1 1 1 1 1 1 2 0 0 2 0 2 2 2 0 0 0 0 0 0 0 0 0 0 0 2 1 1 2 0 0 0 0 1 0 0 0 1 2 2 2 2 1 0 2 0 1 0 2 0 0 0 2 1 0 0 0 1 0 2 0 2 2 0 0 1 0 1 0 0 1 0 0 1 0 0 0 0 1 0 0 2 0 1 1 0 0 1 0 2 0 0 0 0 1 0 0 0 1 1 1 0 0 0 0 0 1 0 0 1 1 1 2 1 1 2 2 2 0 1 0 1 2 1 0 2 2 0 1 0 1 0 0 1 1 1 1 1 0 1 0 1 0 1 0 0 0 0 2 1 0 1 0 0 2 0 0 0 1 0 0 1 1 2 0 0 0 2 1 0 1 1 0 1 1 0 0 1 1 0 1 1 1 0 0 1 0 1 1 1 0 0 0 0 0 0 1 1 0 1 0 0 1 0 2 0 0 0 0 0 0 0 0 0 0 0 0 0 0 0 0 0 0
16 1 0 2 0 0 0 2 0 1 1 0 2 2 1 0 1 2 1 1 1 2 0 0 2 0 1 0 1 2 2 1 1 2 1 1 1 2 0 0 2 0 0 1 2 0 1 0 0 0 1 0 1 0 2 2 0 1 1 0 1 2 2 2 0 0 2 0 0 0 0 1 1 2 1 2 2 0 0 2 0 0 2 0 2 0 0 0 0 2 0 0 0 1 0 1 0 1 1 1 1 2 0 0 2 1 1 1 1 0 1 2 0 2 0 0 2 0 2 0 0 0 2 0 2 0 0 1 1 1 1 0 0 0 2 1 1 0 0 0 1 0 0 0 0 0 0 0 0 0 0 0 0 2 1 0 0 1 0 2 2 0 0 0 1 2 2 1 0 1 1 0 0 2 0 0 1 1 0 1 0 1 0 2 0 0 0 1 1 0 1 1 2 2 0 1 1 0 1 0 0 0 0 0 2 0 1 1 0 0 0 0 2 0 1 2 1 1 1 1 1 0 0 0 2 0 2 0 0 1 0 0 0 0 0 0 0 2 0 0 0 0 2 1 0 2 0 1 0 0 0 0 1 0 0 1 1 0 0 0 0 0 1 1 1 0 0 0 2 0 0 0 0 1 0 0 0 1 1 0 0 1 1 2 1 1 1 1 1 2 2 1 1 0 2 0 1 0 0 0 0 0 2 0 1 1 1 2 0 0 0 0 2 1 0 0 2 1 0 0 2 1 1 0 1 0 0 1 1 0 2 2 1 0 0 0 0 1 1 1 1 1 2 1 0 0 1 0 0 1 0 1 0 0 2 0 1 0 0 1 1 0 1 0 0 0 0 2 2 1 1 1 0 0 0 1 2 2 2 0 0 0 0 0 1 0 0 0 0 0 1 1 2 0 2 2 2 0 1 1 1 1 1 0 0 0 1 1 0 0 0 0 0 0 0 1 1 0 0 1 1 1 1 1 1 2 2 2 2 0 2 1 0 0 0 0 1 0 0 0 1 1 1 1 0 1 2 0 0 0 0 1 0 1 2 1 1 2 2 1 1 0 0 1 0 2 0 1 0 1 0 1 0 0 0 0 0 0 2 1 1 0 1 1 1 2 0 0 1 0 1 1 0 2 0 0 0 0 0 2 0 2 1 1 0 0 1 2 0 0 0 0 0 0 2 0 0 1 0 1 1 1 1 0 0 1 1 0 0 2 0 1 2 1 1 0 2 1 0 1 0 0 1 1 1 1 1 1 0 2 0 1 1 1 1 1 1 1 0 1 0 0 0 0 0 1 1 2 1 0 0 1 1 0 0 0 1 1 0 1 1 0 0 0 2 1 2 0 0 2 1 0 2 0 1 0 0 0 0 0 0 2 2 1 0 1 2 1 1 1 0 0 0 1 1 1 1 1 0 1 1 2 0 1 1 0 1 0 0 0 1 0 0 0 0 0 2 0 0 1 0 0 0 1 2 0 2 1 1 0 1 2 2 0 0 0 1 1 1 0 0 0 0 0 1 1 1 0 1 0 1 1 0 1 1 1 1 1 1 1 0 0 0 1 0 0 1 1 2 1 1 1 0 2 1 1 2 2 0 2 0 0 0 0 2 0 2 2 2 0 2 2 0 2 0 0 0 1 1 1 0 0 0 1 1 0 1 0 0 0 0 0 1 0 1 2 0 1 1 2 1 2 0 0 0 1 1 0 0 0 0 0 1 0 0 0 0 0 1 0 0 0 1 1 0 1 2 0 1 0 2 0 0 1 1 1 1 1 1 1 1 1 0 0 2 1 1 2 2 2 0 2 2 0 1 1 0 0 0 1 1 0 0 0 1 0 2 0 1 0 0 0 1 1 1 0 1 2 2 2 2 2 0 2 0 2 0 1 0 0 0 2 1 2 1 1 0 0 0 0 0 0 0 0 0 0 0 0 0 1 1 1 1 0 0 0 0 0 0 0 0 0 0 0 0 1 2 0 2 0 0 0 0 2 0 0 0 0 2 2 2 2 1 1 2 2 0 1 1 1 1 2 0 0 2 2 2 0 0 2 0 1 1 0 2 0 0 2 0 1 1 0 1 1 2 0 1 0 2 0 0 0 1 1 0 0 0 1 1 1 1 0 0 1 0 0 0 2 0 0 0 0 1 1 0 0 1 1 0 1 0 0 0 1 2 1 2 2 0 0 0 0 0 1 1 0 1 0 1 1 1 0 0 0 0 1 1 1 2 0 0 0 0 1 0 0 0 0 0 1 0 0 0 1 1 0 0 0 0 0 1 0
17 0 1 1 1 0 1 2 0 1 1 0 0 1 1 0 0 1 1 1 1 1 0 1 1 1 0 0 2 2 2 0 0 1 2 0 2 0 0 0 0 0 0 0 2 1 0 0 0 0 0 0 0 0 2 2 0 1 0 0 1 2 1 1 2 2 1 0 1 1 0 1 2 2 1 2 2 1 1 0 0 0 2 0 2 0 1 0 0 2 0 0 1 0 0 1 0 1 0 1 1 2 0 1 2 1 2 2 2 0 0 2 1 1 1 2 1 0 1 0 1 0 1 1 0 1 1 1 1 2 1 0 0 0 0 0 0 0 0 0 0 0 1 0 0 1 0 0 0 1 0 1 0 0 1 1 0 1 0 1 1 1 0 1 0 0 0 1 1 2 0 1 0 2 2 0 1 0 0 0 0 1 1 2 1 2 1 1 0 1 0 2 1 0 2 0 1 0 0 0 0 0 0 1 2 0 2 1 1 0 2 0 2 0 2 2 1 2 0 0 2 2 1 1 1 0 1 0 0 1 0 0 0 1 1 1 0 2 0 0 0 0 1 0 0 1 0 1 1 1 1 1 0 0 0 0 0 0 0 0 0 0 0 1 1 0 2 0 2 1 1 0 0 2 0 0 0 1 1 0 0 1 2 2 1 1 2 2 0 2 0 0 2 0 2 0 0 1 1 0 0 0 2 0 1 0 2 2 1 0 0 2 1 1 1 0 2 0 1 1 1 1 1 0 0 0 1 0 0 1 2 2 0 0 0 0 0 1 1 1 0 1 1 2 0 0 1 0 0 1 0 0 0 2 0 0 2 0 0 2 2 0 1 0 1 0 0 2 2 1 1 1 0 0 0 0 2 1 1 0 1 0 0 0 1 1 1 0 0 0 0 0 1 0 2 1 1 0 0 0 0 0 1 0 1 0 0 0 0 0 0 0 0 0 2 2 0 0 0 0 0 0 1 1 0 1 1 0 2 1 2 1 0 0 0 0 1 1 0 0 1 1 1 0 2 0 0 0 0 1 1 1 0 1 1 0 1 2 2 2 0 0 1 0 0 1 0 2 0 0 1 1 1 1 0 0 2 0 2 1 2 1 1 1 1 2 0 1 1 1 0 1 0 0 0 0 0 1 1 2 0 2 1 1 0 0 2 1 0 0 0 1 1 0 1 0 0 0 2 0 0 2 2 0 0 1 0 1 1 1 1 1 1 0 0 0 2 1 2 0 0 0 0 0 2 0 0 0 2 2 0 0 1 2 1 0 0 0 0 2 0 0 1 1 1 1 1 2 0 1 0 0 1 0 1 0 0 2 0 0 2 0 0 1 0 0 2 1 0 1 2 0 1 0 0 0 1 0 0 0 0 0 1 1 1 1 2 0 0 1 0 0 0 0 2 1 0 0 0 0 0 0 0 0 0 1 1 1 0 0 0 0 0 0 0 1 2 1 1 0 1 1 0 0 0 0 2 0 0 0 2 1 2 0 0 0 0 1 1 0 0 0 0 1 0 0 1 0 0 2 0 0 0 0 0 1 1 1 1 1 1 0 0 0 0 0 1 2 0 1 1 0 0 1 0 0 2 2 0 1 1 0 0 1 1 2 1 2 2 2 0 0 0 2 1 2 1 1 0 1 0 0 0 0 1 0 0 0 0 0 1 1 0 0 1 1 0 0 0 1 0 1 0 0 0 0 0 1 0 0 1 1 0 1 0 1 0 0 2 0 0 0 2 0 0 0 2 0 0 2 0 0 1 1 1 0 0 2 0 0 0 0 0 0 1 1 1 2 1 2 0 2 2 1 1 0 0 2 0 0 2 0 0 0 2 0 1 0 1 0 0 0 2 0 0 0 2 2 2 2 2 1 0 2 0 2 0 1 0 0 1 1 2 2 0 0 1 0 2 1 0 1 1 0 1 1 1 0 0 0 2 2 1 0 0 0 1 1 0 0 0 0 1 0 1 1 1 0 1 0 0 0 0 1 0 1 0 0 1 2 2 2 0 0 0 0 0 0 0 1 0 1 0 0 2 2 2 0 0 0 0 2 0 1 1 1 1 1 0 1 1 0 0 0 2 2 2 2 2 0 2 0 0 1 0 0 1 0 1 1 2 0 0 2 0 0 0 0 0 1 0 0 2 1 2 1 1 0 1 0 1 0 2 0 0 0 0 1 0 1 0 1 0 2 0 0 1 0 0 0 1 1 0 0 0 0 0 0 1 0 0 1 0 0 0 0 0 0 1 1 0 0 0 0 0 0 0 0 0 0 1 0
18 1 1 1 1 0 1 2 1 1 2 0 0 0 0 0 0 1 1 2 2 2 0 0 2 1 0 0 1 2 2 0 1 2 0 1 1 2 2 0 0 0 1 0 1 1 1 0 1 2 0 0 1 0 1 1 0 0 0 1 0 2 2 1 1 2 2 1 1 1 0 1 0 2 0 2 1 0 0 1 1 0 2 0 2 0 0 1 1 2 1 0 1 0 1 2 0 1 1 1 1 2 1 1 2 0 2 0 0 0 0 2 0 2 0 0 2 0 1 0 1 1 1 1 1 1 0 1 0 1 0 0 0 0 1 0 0 0 0 0 1 0 1 0 0 2 1 0 0 2 0 2 0 1 1 0 1 0 1 1 1 0 0 2 0 1 0 0 1 1 1 0 0 2 1 0 1 0 0 1 1 1 1 2 1 1 2 1 1 0 2 2 0 0 0 0 0 0 0 0 0 0 1 0 2 0 2 0 2 0 1 0 1 0 1 2 0 0 1 2 2 0 2 1 1 1 1 0 0 1 0 0 0 0 0 0 1 2 0 0 0 1 2 0 0 2 0 1 1 1 1 1 1 1 1 1 1 0 0 0 0 0 0 1 1 0 0 0 2 0 0 1 2 0 0 1 1 2 1 1 1 2 1 2 0 0 0 2 0 2 1 1 0 0 2 2 1 1 0 1 0 0 1 1 0 0 0 1 1 0 1 2 2 0 2 0 2 0 0 0 0 0 0 0 1 0 2 1 1 0 1 2 1 1 0 1 0 2 0 1 1 1 2 1 0 0 1 0 1 0 0 0 0 0 1 1 0 0 0 2 2 0 2 0 1 0 0 2 2 1 1 1 0 0 0 0 1 0 0 0 0 0 0 0 0 0 0 0 0 0 0 0 0 0 1 0 0 0 1 1 1 1 0 2 2 2 0 0 0 0 0 0 0 0 1 1 1 0 0 0 1 2 0 0 0 2 2 1 1 0 2 1 0 0 0 2 0 0 0 0 2 0 2 0 2 1 1 0 0 0 1 1 0 2 1 1 0 1 1 0 2 0 1 1 0 1 0 2 0 0 0 0 2 2 0 0 1 0 2 1 1 2 0 0 2 1 0 0 1 0 0 1 2 1 0 0 0 2 1 1 1 1 1 1 0 0 2 0 0 0 0 0 0 1 1 0 0 0 0 0 0 2 2 1 1 0 0 2 2 1 1 0 0 0 0 1 1 1 2 0 1 1 1 2 2 0 0 1 0 2 0 1 1 2 1 0 0 0 0 0 1 0 0 1 1 0 0 2 1 1 0 1 0 0 0 0 1 2 0 2 2 0 1 1 0 0 1 0 1 1 0 0 0 0 0 0 0 1 0 0 1 0 1 1 1 1 1 1 1 2 0 0 0 0 0 0 0 0 0 0 1 0 0 0 0 0 2 2 0 0 1 0 0 0 0 0 2 0 0 0 2 1 0 0 1 0 2 0 0 0 0 1 1 0 0 0 0 2 2 0 0 0 1 1 0 0 1 1 1 0 2 0 0 0 0 0 2 1 0 0 1 0 0 2 1 1 1 1 1 2 2 0 0 1 0 0 1 2 0 2 0 2 0 1 2 1 0 1 1 1 0 0 0 2 0 0 1 1 1 1 0 0 0 0 2 1 1 1 1 0 1 1 0 1 2 1 1 0 0 1 0 1 0 0 0 1 1 1 0 0 0 0 0 1 0 0 0 0 1 0 0 0 1 0 1 0 2 0 0 2 1 0 1 0 0 0 0 0 1 1 2 1 0 0 0 1 0 2 1 2 0 1 2 1 2 0 0 1 0 1 2 0 1 0 1 0 1 1 0 0 0 0 1 0 0 1 2 2 2 1 1 2 0 2 0 2 0 1 0 1 0 1 0 1 0 1 0 0 0 0 0 0 0 0 0 0 0 0 0 1 1 1 0 0 0 0 0 0 1 1 0 0 1 0 1 2 2 0 2 0 0 0 1 1 0 0 0 2 2 1 2 2 0 0 0 1 0 0 0 1 1 1 0 0 1 0 2 0 0 1 0 2 1 1 2 2 0 0 0 2 0 0 0 0 0 2 2 0 0 0 0 0 0 2 1 0 1 1 0 1 2 0 0 1 0 0 0 0 0 2 0 0 2 1 2 0 2 1 0 1 1 0 1 1 0 0 0 1 0 1 0 1 1 0 1 0 1 0 0 0 2 0 0 0 0 0 0 0 0 0 0 2 0 2 0 1 2 0 0 0 0 0 0 1 1 2 0 0 0 0 0 0
19 0 0 2 0 0 1 2 1 0 1 0 0 0 0 0 0 2 2 0 0 0 0 2 0 1 1 0 2 2 2 2 1 2 1 1 1 2 0 0 2 0 0 1 2 1 0 0 0 1 1 0 0 1 1 2 0 1 0 1 0 1 0 0 0 0 1 0 0 0 0 2 2 2 2 2 2 1 1 1 0 0 2 1 2 0 0 0 0 2 0 0 1 0 0 2 0 0 1 0 1 2 0 2 2 0 2 0 1 1 0 1 1 1 1 1 1 0 0 0 2 0 1 1 0 0 0 1 0 2 1 1 0 0 0 0 0 0 2 0 1 0 0 0 0 2 0 0 0 1 0 0 0 2 1 0 1 2 0 1 1 2 0 1 2 2 2 1 1 1 1 0 2 0 2 1 1 0 0 1 0 1 1 2 1 2 1 2 0 1 1 2 2 0 2 0 2 0 0 0 0 0 1 0 2 0 0 2 0 0 1 0 1 0 2 2 2 2 1 1 1 0 1 0 2 1 1 0 0 0 1 1 0 0 0 0 0 2 0 0 0 1 2 0 0 1 0 0 1 1 1 1 0 0 0 2 0 1 0 0 0 0 0 0 0 1 0 1 1 0 0 0 0 0 0 1 0 1 1 0 0 1 1 2 0 2 0 0 2 2 2 2 0 0 1 1 1 1 1 0 1 0 2 0 0 0 2 1 1 0 0 1 1 2 1 0 1 1 0 0 0 0 0 0 1 0 1 2 2 1 1 2 1 0 0 0 0 2 0 0 0 1 2 1 0 0 1 1 2 2 1 0 0 0 2 0 0 1 0 1 1 0 0 1 0 0 0 2 2 1 1 1 1 1 1 0 1 1 1 1 1 1 0 0 1 0 1 0 0 0 0 0 0 0 1 0 0 0 1 1 1 1 0 2 2 1 1 1 0 0 0 0 0 0 1 2 0 2 0 0 0 2 0 0 0 0 0 0 1 1 1 0 0 0 0 1 0 1 0 1 1 1 1 0 1 1 1 0 0 2 0 1 0 2 0 0 0 0 0 0 2 0 0 0 2 2 0 1 0 1 2 2 0 0 2 0 2 0 1 1 0 2 0 0 1 2 0 1 2 1 1 1 1 0 0 0 0 2 2 2 0 2 2 0 0 0 1 0 0 0 1 0 1 1 0 1 1 1 1 1 1 1 1 0 0 2 0 0 0 2 0 0 1 1 1 1 1 1 1 1 1 0 1 0 1 0 0 1 0 2 0 1 1 2 1 0 0 1 1 0 1 0 1 0 0 0 0 1 1 1 0 0 1 0 1 0 2 0 0 2 1 0 0 1 0 0 1 0 1 1 0 0 2 0 2 0 0 1 0 0 1 0 0 0 0 0 0 2 2 2 1 0 0 0 1 0 1 0 0 0 0 1 0 0 0 1 1 1 0 0 0 0 0 1 1 0 1 1 0 0 2 0 0 2 2 0 0 1 0 0 1 2 0 2 0 0 0 1 0 0 0 0 0 1 0 0 2 1 1 0 2 0 0 1 1 1 1 0 1 2 0 1 0 0 0 1 1 1 1 0 2 0 0 1 0 0 1 2 0 1 0 1 0 1 1 2 1 2 2 0 0 0 0 1 0 0 0 1 1 1 0 0 1 0 1 0 1 2 2 0 1 0 1 0 1 1 1 1 1 1 0 1 0 1 1 0 1 1 0 0 0 0 0 0 0 0 1 0 1 1 0 1 2 1 1 0 2 2 0 2 0 0 0 1 1 1 1 2 0 0 2 0 0 0 1 2 0 2 0 2 0 0 2 1 2 0 0 0 1 0 0 0 2 0 0 1 1 0 0 1 1 1 1 0 0 0 1 1 0 0 0 0 0 2 0 1 0 2 0 0 0 2 1 1 0 1 1 1 1 0 1 0 0 0 0 0 0 0 0 0 2 2 2 1 0 0 1 0 0 0 0 0 0 0 0 1 1 0 1 1 1 0 1 0 0 0 0 1 2 0 1 1 0 0 0 0 1 0 1 1 2 2 1 1 2 0 2 0 1 0 0 0 1 1 1 0 1 1 1 1 0 0 0 0 1 2 2 1 2 1 0 1 0 1 1 0 1 1 0 0 2 0 0 2 0 0 0 2 0 0 1 1 2 0 1 0 1 0 1 1 1 0 1 1 1 1 1 1 0 1 1 0 0 0 2 1 2 0 0 0 2 0 1 1 0 0 0 0 1 0 0 1 0 2 0 0 1 0 0 0 0 0 1 0 2 0 0 2 2 0 0 0
20 0 2 0 0 0 0 2 0 2 2 0 0 0 0 0 0 1 0 2 1 2 0 1 1 1 1 0 2 2 2 0 2 2 1 1 1 2 0 1 0 0 1 0 1 1 1 0 0 2 0 0 1 0 1 1 0 0 1 0 1 1 1 1 0 0 1 1 0 0 0 1 2 2 2 2 1 2 2 0 1 0 2 1 1 0 0 0 0 2 0 0 0 0 0 2 1 1 1 2 2 0 1 1 2 0 2 0 0 2 0 0 1 2 1 1 2 1 1 0 1 0 0 2 0 2 0 0 2 2 0 0 0 0 0 0 0 0 0 0 1 0 0 0 0 1 0 0 0 1 0 1 0 1 2 0 1 1 0 0 0 0 0 0 0 1 1 1 0 2 0 1 0 2 1 0 1 1 0 0 0 2 1 1 0 1 1 2 0 1 0 2 2 1 1 0 1 0 0 0 0 0 0 0 2 0 1 0 2 0 2 1 1 0 2 2 1 1 1 0 2 1 1 1 1 0 2 0 0 0 0 0 0 0 0 0 0 2 0 0 0 0 2 0 0 1 0 0 0 0 0 0 0 0 1 2 0 2 1 1 0 0 1 2 1 0 1 0 2 0 1 0 1 1 0 0 1 1 2 1 1 1 1 2 0 1 0 2 0 2 1 0 0 0 2 1 2 1 0 0 0 0 1 1 0 1 1 1 0 0 0 1 1 2 0 0 1 1 0 1 0 0 2 1 0 0 1 1 1 1 1 2 1 1 0 0 0 0 2 2 1 2 2 1 0 0 1 0 0 0 0 0 0 1 1 0 0 0 0 1 1 0 1 0 1 0 0 2 2 1 1 1 1 1 1 1 2 1 1 0 1 0 0 0 2 1 1 1 1 0 0 0 0 0 1 0 0 1 1 0 0 2 1 1 1 0 0 2 0 0 0 0 0 0 0 1 1 1 0 0 0 2 0 1 0 1 1 0 2 1 2 0 1 2 2 2 0 0 0 0 1 1 2 0 1 1 1 1 0 0 0 1 0 2 0 0 0 2 2 2 0 1 0 0 0 0 0 2 0 0 1 1 2 2 1 1 0 0 2 0 1 1 1 1 1 2 0 1 2 0 2 2 0 2 0 2 2 2 1 1 1 1 2 0 0 0 2 0 0 0 0 0 1 0 0 0 0 2 0 2 2 1 1 0 0 1 1 1 1 1 1 1 2 1 2 1 1 0 1 2 0 0 1 0 2 0 0 0 2 1 0 0 0 2 2 1 0 0 0 0 1 0 1 0 0 1 1 1 0 1 0 2 1 0 1 0 1 1 0 1 2 0 0 0 1 1 1 0 0 0 1 1 0 1 1 0 1 0 0 0 0 1 0 2 2 0 0 1 1 0 1 0 0 1 0 1 0 0 0 0 1 1 0 1 1 0 2 1 0 0 1 0 1 0 0 2 2 0 0 0 0 1 0 1 1 0 2 1 0 0 0 0 0 1 0 0 0 1 1 0 0 0 1 2 0 0 2 1 1 1 0 0 0 1 1 0 2 0 1 2 0 1 1 2 0 1 1 1 1 1 1 0 1 2 1 1 2 0 0 1 0 1 1 0 1 1 2 2 2 0 0 0 0 1 0 1 1 1 0 1 0 1 0 0 1 0 0 2 2 0 1 0 0 0 0 0 1 1 1 2 0 2 0 0 0 0 0 0 0 0 1 0 0 1 0 1 1 0 2 0 0 1 2 2 1 1 2 0 0 2 1 0 0 1 1 0 0 0 2 2 2 2 1 1 1 2 0 2 2 2 0 2 2 0 2 0 0 0 0 1 1 0 1 0 1 1 1 1 0 0 0 0 0 1 1 1 1 0 1 1 0 1 0 0 0 2 0 1 0 0 2 0 1 1 0 1 1 0 2 0 2 2 0 0 0 0 1 1 0 0 2 2 1 0 1 0 1 1 0 0 1 0 1 1 1 1 2 0 1 0 0 0 2 1 0 0 0 1 1 1 2 2 0 0 0 0 0 0 0 1 0 1 0 0 2 2 2 0 1 1 0 1 0 0 2 2 0 2 0 2 1 0 0 0 1 1 1 2 2 1 1 1 1 2 0 0 1 0 1 2 2 0 0 0 0 0 1 2 0 0 0 0 2 1 0 0 0 0 1 0 1 0 2 0 0 0 0 1 0 1 0 0 0 0 0 0 0 0 0 0 0 0 0 0 0 1 2 0 1 0 0 1 0 1 0 0 0 0 0 1 0 0 0 0 0 0 0 0 1 0 1 1
21 0 2 0 0 0 0 2 0 2 2 0 0 0 0 0 0 0 0 0 1 2 1 0 2 0 0 0 2 1 0 1 0 2 2 0 2 1 0 1 0 0 1 0 2 1 1 0 0 2 1 0 0 2 0 1 1 0 1 1 0 1 1 1 0 0 2 1 0 0 0 0 1 2 0 2 2 2 2 0 2 0 2 0 2 0 0 0 0 2 0 0 0 0 1 2 0 0 0 1 2 2 1 1 2 0 2 0 0 0 2 2 1 2 1 1 2 0 0 0 2 0 1 1 0 1 1 1 0 1 2 1 0 0 1 0 0 0 0 0 0 0 1 0 0 0 0 0 0 1 0 1 0 0 0 0 1 2 0 1 1 0 0 0 1 1 1 1 0 1 1 0 1 1 2 1 2 0 0 1 0 2 1 2 0 1 2 2 1 0 2 2 1 1 0 1 2 0 0 0 0 0 0 0 2 0 0 2 1 1 1 0 1 0 2 2 1 0 2 1 1 0 1 2 0 0 1 0 0 1 0 0 1 1 1 1 2 2 0 0 0 0 2 1 0 2 0 0 0 0 0 0 1 1 0 0 0 0 0 0 0 0 0 1 1 0 0 0 1 0 0 1 0 0 0 0 0 1 2 1 1 2 1 2 0 1 0 1 0 1 1 0 2 0 2 1 1 0 0 0 0 0 2 0 1 0 1 2 1 0 1 1 1 2 1 0 2 0 0 2 0 0 1 1 0 0 0 1 0 1 1 2 0 0 0 0 0 2 0 1 0 0 2 2 0 0 1 0 2 2 0 0 0 1 0 1 1 1 0 2 2 0 0 1 0 0 0 2 2 0 0 0 0 0 0 1 2 1 1 0 1 1 0 1 1 1 1 0 0 0 0 0 0 0 1 1 2 0 1 0 0 1 0 1 2 1 0 0 0 0 0 0 0 0 1 2 0 0 0 0 0 0 0 1 1 2 0 0 1 0 1 0 0 1 1 2 0 0 0 0 0 2 2 1 1 1 1 1 1 0 1 0 0 1 1 0 1 1 1 1 2 0 0 0 0 2 0 1 0 1 0 1 2 2 1 0 1 0 2 1 2 1 2 2 1 1 1 0 1 0 1 0 1 2 0 0 0 1 0 1 1 1 2 0 0 0 1 1 0 0 0 0 0 0 2 0 0 0 0 0 0 1 1 0 0 1 1 0 0 2 0 0 0 0 1 0 2 0 1 2 1 1 2 1 2 0 0 0 2 1 1 1 0 1 1 0 0 0 0 1 0 0 0 0 0 1 1 1 0 1 0 1 1 0 1 0 0 2 0 1 1 0 0 1 0 0 1 0 0 1 0 1 1 0 1 0 0 0 0 0 0 0 1 1 2 0 0 1 1 2 1 0 0 0 1 0 0 0 1 1 1 2 0 0 0 1 1 1 0 0 0 1 1 0 0 2 2 1 1 0 2 0 0 1 1 0 2 0 1 0 0 2 1 1 1 1 0 1 1 0 0 0 1 2 0 0 2 2 0 0 1 1 0 0 0 0 2 0 0 0 1 0 0 1 1 1 1 2 1 0 1 0 0 2 0 0 1 2 0 1 0 1 1 1 1 1 1 1 1 0 2 2 0 2 0 0 0 1 1 1 0 0 0 0 2 2 2 2 2 0 2 2 0 0 1 1 1 0 0 1 0 1 0 0 0 0 0 0 0 0 0 0 0 0 0 0 0 0 1 0 0 0 1 0 1 0 2 0 0 1 1 1 0 0 0 1 1 0 2 2 2 2 1 1 1 2 0 2 2 2 0 2 2 0 1 0 0 0 0 0 0 0 2 0 0 1 2 0 0 2 0 0 0 1 1 0 1 0 2 2 2 1 0 2 0 1 0 1 0 0 1 1 0 1 0 0 0 0 1 0 1 1 0 0 1 1 0 0 0 0 1 1 2 0 0 2 2 0 1 1 0 1 2 1 2 2 1 0 2 0 0 0 0 2 0 1 0 1 1 0 0 0 0 0 0 0 1 0 0 2 0 1 1 1 2 0 2 0 0 1 0 1 1 1 1 0 1 1 0 2 0 0 1 1 2 0 0 1 2 0 0 0 0 1 0 0 0 0 0 0 2 0 1 2 0 0 0 0 1 1 0 0 1 0 0 0 1 0 0 1 0 0 1 1 1 0 0 1 0 1 0 0 1 1 0 0 1 0 0 0 0 0 0 0 0 0 0 0 2 0 0 0 0 2 0 0 0 0 0 0 0 0 0 1 2 0 0 0 0 1 1 0
22 0 0 2 0 0 2 1 0 0 0 0 0 1 1 0 0 1 0 1 2 2 0 0 2 0 2 0 0 2 2 0 0 1 1 1 1 2 0 0 2 0 0 0 2 0 1 1 0 0 1 1 1 0 1 1 0 1 1 1 1 1 1 1 0 0 0 0 0 0 0 0 2 1 1 1 1 1 1 0 1 0 1 1 1 0 0 0 0 2 0 0 1 0 1 2 0 1 0 1 0 2 0 1 2 1 1 2 2 0 0 2 1 1 1 1 1 0 0 0 2 0 1 1 0 0 0 2 0 2 1 0 0 0 2 2 0 0 0 0 0 0 0 0 0 1 0 0 0 0 0 0 0 0 0 0 1 1 0 1 1 1 0 1 1 2 2 1 1 1 0 1 0 2 1 0 1 0 0 0 0 0 1 1 0 1 1 1 1 0 2 2 2 0 2 0 1 0 0 0 0 0 0 0 2 0 2 1 1 0 1 1 0 0 1 2 0 1 1 1 2 1 1 2 0 0 2 0 0 2 0 0 0 0 0 0 1 2 0 0 0 0 2 0 0 2 0 0 1 0 0 0 0 0 0 2 1 0 0 0 0 0 0 0 1 0 1 1 1 0 0 0 0 1 0 0 1 1 1 0 0 1 2 2 0 2 1 1 1 1 1 1 0 1 2 1 2 0 0 0 0 1 1 0 0 0 1 2 1 0 1 2 1 2 1 0 2 0 0 1 1 1 0 0 1 0 1 1 0 1 2 1 0 0 0 0 0 1 1 1 0 1 1 2 0 0 1 0 0 0 1 0 0 0 2 0 0 1 0 2 2 0 1 1 0 0 0 2 2 0 0 0 0 0 0 1 2 1 1 0 1 1 0 1 2 0 1 0 0 0 0 0 0 0 2 0 0 1 1 1 1 1 0 1 1 0 0 1 0 0 0 0 0 0 1 1 1 0 0 0 0 1 0 1 1 1 0 0 0 0 0 0 0 0 0 1 0 1 0 0 0 2 1 1 1 2 2 0 0 0 0 2 0 1 1 0 1 0 0 0 2 0 0 0 0 1 1 1 0 1 0 1 2 2 1 0 1 1 2 0 2 0 2 2 0 1 0 1 1 1 0 1 0 2 0 0 0 1 0 1 1 1 0 2 0 0 1 1 0 0 0 0 1 0 1 0 0 1 1 1 1 1 2 1 1 0 0 0 0 2 0 0 1 0 1 0 0 0 2 1 1 1 1 1 1 0 0 0 2 0 0 0 1 2 2 1 0 0 0 0 1 0 0 0 0 1 1 1 0 0 0 1 1 0 0 0 1 1 0 1 2 0 0 0 1 0 0 0 0 1 0 1 2 0 0 0 1 1 0 0 1 0 0 2 2 0 2 1 2 1 0 0 0 1 0 1 0 0 0 0 2 1 0 0 0 1 1 1 0 0 0 0 1 0 0 0 2 2 1 0 2 1 0 1 2 0 1 1 1 0 0 1 0 1 0 0 0 1 1 0 0 0 1 0 2 2 1 1 0 0 0 1 0 1 1 1 1 0 1 1 0 0 0 1 0 1 1 2 1 1 1 1 0 1 1 0 2 2 0 2 0 1 0 1 1 2 0 2 2 0 1 1 0 1 0 0 1 2 1 1 1 0 0 0 2 2 2 1 1 0 2 2 0 0 0 0 1 1 0 1 0 0 0 1 1 0 1 0 0 0 0 0 1 0 0 0 0 0 1 0 0 0 2 1 0 1 2 1 0 1 0 0 1 0 0 0 0 0 2 2 2 1 1 1 1 1 0 1 1 1 1 2 2 0 2 0 0 1 0 0 1 0 1 0 1 0 1 0 0 1 1 1 0 0 0 0 0 2 2 1 1 1 0 1 0 2 0 1 0 1 0 1 1 0 1 1 0 1 1 0 1 0 1 0 0 0 1 0 0 0 2 2 0 0 0 0 0 1 0 0 1 0 0 0 0 1 2 0 1 0 0 0 0 1 0 1 0 1 1 1 1 1 0 0 0 1 1 0 0 2 0 1 1 0 1 1 2 0 0 0 0 2 0 2 2 1 0 1 1 0 1 0 0 0 1 1 1 1 2 1 0 1 0 1 0 0 1 1 0 0 2 1 1 1 0 0 0 0 1 0 0 0 2 1 1 1 2 1 0 0 1 0 1 1 0 0 1 1 0 1 0 1 0 0 1 0 1 0 0 0 1 0 0 0 2 0 1 0 0 0 0 2 0 1 0 0 0 0 1 0 0 0 0 0 1 0 0 0 0 0 1 0
23 0 0 2 0 0 1 2 1 1 2 0 0 0 0 0 0 1 0 1 1 2 1 0 2 1 0 0 2 2 2 1 1 2 0 1 1 2 1 0 1 0 0 0 0 0 0 0 0 0 0 0 0 0 1 1 0 0 0 2 0 2 1 1 1 1 1 0 0 0 0 0 1 2 1 2 2 1 1 0 1 0 2 0 2 0 0 1 1 2 1 1 0 0 0 1 0 0 0 0 1 2 1 0 2 0 2 1 1 0 1 2 0 1 0 1 1 0 0 0 2 0 0 2 0 2 0 1 0 2 1 1 0 0 0 0 0 0 0 0 0 0 0 0 0 0 0 0 0 1 0 0 0 1 0 0 0 0 0 1 1 1 1 1 1 2 1 0 0 1 1 1 0 2 1 0 2 1 0 0 0 0 1 2 1 2 1 1 0 0 2 2 2 1 2 0 0 1 1 0 0 0 0 1 2 0 1 0 1 0 2 0 2 0 2 2 1 0 2 0 0 0 1 2 0 0 2 0 0 0 0 0 0 0 0 0 0 2 0 0 0 0 2 0 0 1 1 0 0 0 0 0 0 0 0 2 1 1 0 1 1 1 1 1 1 1 0 0 1 0 0 2 2 0 0 1 1 2 1 1 1 2 2 1 0 2 1 2 0 2 1 1 1 0 2 0 2 0 0 0 0 0 1 1 1 0 0 1 1 0 0 1 2 2 0 0 0 0 1 0 1 1 1 0 0 0 0 1 1 2 2 0 0 0 0 0 0 2 0 0 0 0 2 2 0 0 1 0 0 0 0 0 0 0 1 1 0 0 0 2 2 0 1 0 1 1 0 1 1 1 1 1 1 1 2 2 2 0 0 0 1 0 0 0 1 0 0 1 1 1 1 1 1 0 2 1 1 1 1 1 1 1 1 1 1 0 1 2 0 0 0 0 0 0 1 1 1 0 0 0 0 0 1 1 0 2 2 0 1 0 1 0 0 1 1 0 0 1 0 0 1 1 2 0 2 0 0 0 0 0 0 2 0 2 0 0 0 2 2 0 0 0 1 1 0 1 0 1 0 1 0 1 0 0 1 0 2 1 1 1 0 2 1 1 1 2 0 0 2 0 1 1 0 2 0 1 1 2 2 2 0 2 1 1 0 0 2 1 0 0 0 0 0 0 1 0 0 0 0 0 0 2 2 2 2 0 0 1 1 1 1 0 1 0 1 0 1 1 0 1 0 0 1 1 2 0 0 1 1 2 1 1 0 1 2 1 1 2 0 0 1 0 0 0 0 2 2 2 2 0 0 2 0 0 0 0 1 2 0 1 1 0 1 1 1 1 2 1 0 1 1 1 1 0 0 0 2 0 0 0 0 1 1 1 2 0 0 1 1 0 0 0 0 0 1 1 0 0 0 0 1 1 0 0 0 0 2 2 0 0 0 0 1 0 0 1 2 0 0 0 1 0 0 1 2 0 2 0 0 0 0 2 1 1 1 1 0 2 2 0 0 0 2 1 1 1 0 0 0 1 0 1 0 1 1 1 1 0 0 0 1 0 0 2 0 1 2 1 0 1 2 0 0 2 0 1 2 1 0 1 0 0 0 1 2 1 0 1 1 0 1 1 0 1 0 0 0 2 2 2 0 0 0 0 1 0 0 0 0 0 1 1 0 1 1 0 1 0 0 1 1 1 0 0 0 1 1 0 0 1 0 0 0 1 0 0 0 0 2 1 1 0 2 2 1 1 2 0 1 1 0 0 1 1 0 0 0 2 0 0 0 0 1 1 1 2 0 2 2 2 0 2 2 2 2 0 0 1 0 0 2 0 1 0 1 0 0 0 0 1 0 0 0 1 1 0 1 2 2 2 2 1 0 1 0 2 0 0 0 1 1 0 1 1 0 1 0 0 0 0 0 1 0 1 0 0 1 0 0 0 2 2 1 0 0 0 1 0 0 0 1 0 0 0 0 0 1 1 1 0 0 0 0 1 0 2 0 1 1 1 1 1 0 0 0 0 0 2 0 2 0 2 0 1 1 1 1 0 0 0 0 2 1 2 0 0 1 1 0 2 0 0 0 0 1 1 1 1 2 0 1 0 0 0 0 0 1 1 0 0 2 0 0 1 0 0 0 1 0 0 0 0 1 1 1 1 1 0 0 1 1 0 1 1 1 0 1 2 0 1 0 0 0 2 0 0 1 1 2 1 0 0 0 0 0 1 1 1 2 1 0 2 0 2 0 1 0 0 0 0 0 0 2 0 1 0 0 0 0 0 0 1
24 1 1 2 1 0 0 2 1 0 1 0 0 0 0 0 0 1 1 1 1 2 0 1 1 1 0 0 2 1 2 1 0 2 2 0 2 2 0 0 2 0 1 0 1 0 1 0 0 1 0 0 2 0 1 0 0 0 1 1 1 1 2 2 0 0 1 0 0 0 0 1 2 2 1 2 1 1 1 1 1 0 2 0 1 0 0 0 0 2 0 0 1 0 0 2 0 0 0 2 2 2 0 1 2 1 2 2 1 0 0 1 0 1 1 1 2 0 0 1 1 0 1 1 0 1 1 0 0 0 0 0 1 0 0 0 1 0 0 0 1 0 0 0 0 0 0 0 0 1 0 1 0 0 0 1 1 1 1 1 1 0 0 2 0 1 1 0 1 1 1 0 0 2 1 0 2 0 0 1 0 2 0 1 0 0 0 1 0 0 2 2 0 0 0 0 0 0 1 0 0 1 0 1 1 0 2 0 1 0 1 0 1 0 1 2 0 0 1 1 2 1 2 0 2 2 0 0 0 2 0 0 1 1 0 0 0 2 0 0 0 0 2 1 0 2 0 1 1 0 0 0 0 1 0 1 0 2 0 1 1 1 1 1 0 0 0 0 2 1 0 1 0 1 0 0 1 2 2 2 2 2 2 1 0 2 1 0 1 2 0 1 0 0 2 1 2 1 0 1 0 1 2 0 0 0 1 1 1 0 0 2 2 2 2 0 1 0 0 0 0 0 2 1 0 0 0 0 1 1 1 1 2 0 0 0 0 2 0 0 0 0 2 2 0 0 2 0 1 0 0 0 0 0 2 0 0 2 0 0 0 0 1 0 1 1 0 2 2 0 0 0 0 0 0 0 1 0 0 0 0 1 0 0 1 0 0 1 1 0 0 0 1 0 2 1 1 0 2 2 2 2 0 2 2 2 0 1 0 0 0 0 0 0 0 1 1 0 1 0 1 1 0 1 1 2 1 0 0 0 0 0 0 1 1 0 0 1 0 0 2 0 2 1 0 1 2 0 1 0 0 1 0 1 2 1 1 2 2 2 0 1 0 0 0 2 0 2 0 0 1 1 1 1 2 0 2 0 2 0 2 1 1 1 1 2 1 1 1 0 1 1 1 2 0 0 0 2 1 1 1 1 2 0 1 1 1 0 0 0 0 0 0 0 1 0 0 0 0 1 2 1 2 1 1 1 0 0 0 2 0 1 1 0 1 0 0 1 1 0 0 0 0 0 0 0 0 1 1 1 0 1 0 1 2 1 1 2 1 1 0 0 1 0 0 1 1 1 1 0 0 1 0 0 0 0 2 1 0 2 2 0 0 0 1 0 0 0 1 1 0 2 0 1 0 0 0 0 0 0 0 1 0 2 2 0 0 1 2 1 1 0 0 0 0 0 0 0 0 0 0 0 0 2 2 0 0 2 0 0 1 1 1 0 0 2 2 1 0 1 1 1 0 1 2 0 2 2 0 0 2 2 1 1 0 0 0 2 2 0 0 0 1 0 1 1 2 1 0 1 1 0 0 0 0 1 1 1 0 1 0 0 0 2 0 1 2 1 1 1 0 0 0 1 0 0 2 1 0 1 0 1 0 0 2 0 2 2 1 1 0 0 0 2 0 0 0 1 1 1 0 0 0 0 0 1 1 0 0 0 0 0 1 0 2 2 1 0 0 0 0 0 2 0 2 0 2 1 0 0 1 1 1 0 0 1 0 0 2 1 0 1 2 1 0 1 2 0 0 2 0 0 0 1 1 0 0 0 2 2 2 2 2 2 2 2 0 1 1 1 1 1 2 1 1 1 0 1 0 1 1 0 1 0 1 0 0 0 0 0 0 0 0 1 1 0 1 2 1 1 1 1 0 2 1 1 0 2 0 0 1 1 1 2 0 0 0 0 1 0 1 1 1 0 0 0 1 0 0 0 2 2 1 0 1 0 1 0 1 1 0 0 1 1 1 0 1 0 1 0 0 0 0 0 0 1 0 1 1 1 2 2 0 0 0 0 0 0 1 2 0 2 1 0 1 1 2 0 0 1 0 1 1 0 1 1 0 2 0 2 0 1 1 1 1 1 1 0 1 1 0 1 0 1 0 0 1 0 0 0 2 1 0 2 0 0 0 1 0 0 0 0 2 1 1 1 2 0 0 1 2 0 0 2 2 0 2 2 0 2 0 1 0 0 2 0 2 1 1 0 1 0 0 0 0 0 0 0 2 0 0 0 0 2 0 1 1 1 0 1 0 0 0 0 0 0 0 0 0 0 0 0
25 1 1 1 0 0 0 2 0 2 2 0 0 0 0 0 0 2 0 2 2 2 0 0 2 0 1 0 2 2 2 2 1 1 0 1 1 2 1 0 0 0 1 0 1 0 2 0 0 1 1 0 1 0 1 0 0 0 1 1 1 1 2 2 0 0 0 0 0 0 0 1 1 1 0 1 1 2 2 0 0 0 2 0 0 0 0 0 0 2 0 0 0 0 0 1 0 0 0 2 2 1 0 1 2 1 2 1 1 0 0 2 1 2 1 1 2 0 1 0 1 1 2 0 0 0 2 0 0 0 1 1 0 0 1 0 0 0 1 0 0 0 0 0 0 2 0 0 0 1 0 1 0 1 1 0 1 1 0 2 1 0 0 1 1 1 1 1 1 2 0 0 0 2 0 0 1 0 0 0 0 2 1 2 0 1 2 1 1 0 2 2 2 1 1 1 1 0 0 0 0 0 0 0 2 0 2 0 1 0 0 0 0 0 1 2 1 1 0 0 2 2 2 1 1 1 1 0 0 1 0 0 0 0 0 0 0 2 0 0 0 0 2 0 0 2 0 0 1 1 1 1 0 0 0 1 0 2 0 0 0 0 2 2 2 0 0 0 2 1 0 0 0 2 0 1 1 0 0 0 0 1 2 2 0 1 1 0 1 1 1 1 1 0 2 0 2 2 0 2 0 0 1 1 0 0 0 1 0 0 1 1 2 2 2 1 2 0 1 0 2 2 1 0 1 0 0 2 2 2 2 0 1 0 0 0 0 2 0 1 0 0 2 2 0 0 0 1 2 0 0 0 0 1 0 1 1 0 0 1 1 0 0 1 0 0 0 2 2 1 1 1 0 0 0 0 2 0 0 0 1 0 0 0 1 0 0 0 0 0 0 0 0 0 1 0 1 0 0 0 0 0 1 1 2 0 0 0 1 1 0 0 0 0 0 2 0 0 0 0 0 0 1 0 0 2 1 0 1 0 1 0 0 0 0 0 1 1 0 1 0 2 2 0 1 1 2 0 0 0 0 2 0 2 0 0 0 1 1 1 2 0 0 0 2 2 0 2 0 0 1 1 1 1 2 0 2 0 1 2 1 1 0 0 2 1 0 0 2 0 2 2 1 2 1 1 1 1 1 2 0 2 2 1 1 1 1 1 0 0 0 1 1 1 0 0 0 1 0 2 2 0 2 1 1 0 0 1 1 1 1 1 2 2 2 0 1 1 1 1 1 1 1 1 1 1 0 1 0 2 0 1 0 1 2 1 1 1 0 1 0 0 0 2 2 0 0 1 1 0 1 0 0 0 0 0 2 2 0 1 2 0 0 0 0 0 0 0 0 2 1 0 1 1 0 0 0 1 0 0 1 1 0 2 2 0 0 1 1 1 1 0 0 1 1 1 0 0 0 0 0 1 0 0 0 0 2 2 0 0 1 0 0 0 0 0 2 1 1 0 2 0 0 2 2 0 0 1 0 0 1 2 0 2 1 1 0 1 0 0 0 0 0 1 1 1 2 1 0 0 2 0 0 0 0 1 1 2 1 1 0 1 0 0 0 1 0 2 1 1 1 0 1 1 1 0 1 2 0 2 1 0 0 1 2 1 0 1 1 1 0 0 0 2 0 0 0 0 0 0 0 0 0 0 2 1 1 0 0 0 1 1 0 1 1 0 1 0 0 2 1 2 0 1 0 0 0 0 0 0 0 0 0 1 0 0 0 0 2 2 2 1 1 0 0 0 1 2 0 2 0 0 0 1 1 0 0 2 0 1 1 0 0 0 1 2 0 2 1 2 0 2 2 1 1 0 0 1 0 0 1 0 1 0 1 1 0 0 1 1 0 0 0 2 2 0 2 2 1 1 1 1 0 1 0 1 0 0 0 0 2 0 0 1 1 2 1 0 1 1 0 1 0 0 0 0 0 0 0 0 2 2 0 0 0 0 0 1 0 0 0 0 1 0 1 1 1 0 1 0 0 0 0 1 0 1 1 0 1 1 1 1 1 0 1 1 1 1 0 1 1 2 1 0 2 2 2 0 0 1 0 2 0 2 1 1 0 1 0 2 0 0 0 0 0 2 2 2 2 1 1 1 0 2 0 0 1 1 1 1 1 0 0 2 0 0 0 0 0 2 0 0 2 0 0 0 1 1 1 2 0 0 0 2 1 0 1 0 0 0 0 0 0 1 1 0 1 0 0 0 1 0 0 0 0 0 0 0 2 0 0 0 0 1 0 0 0 0 0 0 0 0 0 0 0 0 0 1 0 1 0 1
26 0 1 1 0 0 1 1 0 0 0 1 0 0 0 0 0 1 1 0 1 1 0 0 2 0 1 0 1 2 2 1 0 2 2 0 2 1 0 0 1 0 1 0 1 1 0 0 0 0 0 0 1 0 0 1 0 0 0 0 0 0 2 2 0 0 1 0 0 1 1 2 1 2 1 2 2 1 1 0 0 0 2 0 2 0 0 1 1 2 1 1 1 0 0 2 0 0 0 1 1 2 1 1 2 0 2 1 1 0 1 2 1 1 1 1 1 0 1 0 1 0 1 1 1 0 0 0 0 0 1 1 1 0 0 0 0 0 0 0 0 0 0 0 0 1 0 0 0 2 0 2 0 1 0 1 1 0 1 1 2 1 0 2 0 0 1 1 0 1 1 1 0 2 1 1 0 0 0 0 0 0 1 2 0 1 1 2 0 0 0 1 0 0 0 0 1 0 0 0 0 0 0 1 2 0 2 0 1 1 1 0 2 0 1 2 1 1 0 0 1 1 2 2 0 0 1 1 0 2 0 1 1 1 1 1 0 2 0 1 1 1 2 0 0 1 0 0 0 0 0 0 0 0 1 1 1 1 0 1 1 1 2 1 1 0 1 0 2 0 0 2 0 1 0 0 0 0 2 0 0 0 1 1 0 1 0 0 1 1 1 1 1 1 2 0 1 0 1 0 1 1 1 1 0 0 0 2 2 1 0 2 2 2 2 0 2 0 0 0 0 0 1 0 0 0 1 1 1 1 2 0 0 0 0 0 0 2 0 1 0 1 2 2 1 0 2 0 1 1 0 0 0 0 2 0 0 0 1 0 1 1 1 0 1 1 0 1 1 1 1 1 0 0 0 0 1 1 1 0 1 0 0 0 2 2 2 1 1 0 0 0 1 0 2 1 1 1 1 1 1 1 0 1 1 0 0 0 0 0 0 0 0 1 0 0 2 0 0 0 0 0 0 0 1 2 1 0 0 0 1 0 0 0 0 0 1 1 1 1 1 1 2 0 1 2 1 0 0 0 0 1 0 2 0 0 0 1 1 1 1 0 0 0 0 0 0 2 0 0 1 2 2 2 0 1 0 1 1 1 0 2 1 1 1 1 0 0 1 0 0 1 0 0 1 1 1 1 1 2 0 2 2 0 0 0 1 2 1 0 0 0 2 0 2 0 0 0 1 1 0 1 2 1 1 1 0 2 2 1 1 0 1 0 1 0 2 1 0 1 2 1 1 0 1 0 0 1 1 2 1 2 0 1 1 1 1 2 0 0 0 0 0 0 0 1 1 0 0 0 0 1 0 0 0 0 0 1 0 2 2 0 0 2 0 0 2 0 1 2 0 0 1 2 0 0 0 0 0 0 0 1 1 1 1 0 1 1 2 0 0 0 0 0 1 2 0 0 0 0 0 0 0 0 1 1 1 1 0 0 0 0 0 0 0 0 2 2 1 0 1 2 0 2 2 0 0 2 0 0 0 2 0 2 1 1 0 2 2 0 0 0 1 1 0 0 1 0 0 1 0 1 0 0 1 0 2 0 0 1 1 0 0 2 0 0 1 1 1 2 2 0 1 2 2 0 2 2 0 2 1 1 0 0 1 1 2 2 2 0 1 1 0 2 0 1 0 0 0 0 0 0 0 0 2 2 2 0 0 0 1 2 1 0 1 2 0 1 0 1 0 1 0 1 1 1 2 1 0 0 1 1 0 1 0 0 0 0 1 1 0 1 2 1 0 1 1 1 0 2 1 0 1 1 1 0 0 2 0 0 2 1 1 0 2 1 1 1 1 1 1 2 2 0 1 1 0 0 0 1 1 0 0 0 2 0 0 0 0 2 0 0 1 0 0 0 1 2 2 1 0 1 0 1 0 1 0 1 0 0 0 2 1 1 0 0 1 0 1 0 1 1 0 1 0 1 1 1 0 0 2 2 2 0 1 0 2 0 2 2 0 0 1 1 1 0 1 0 2 0 0 0 0 0 0 0 1 1 2 2 2 2 0 0 0 0 1 0 0 1 0 1 1 0 1 1 2 0 0 0 0 2 0 1 2 1 0 2 1 0 1 0 0 0 1 1 1 0 2 0 0 0 0 0 0 0 1 1 1 1 2 0 1 1 0 0 1 1 0 0 0 0 2 0 1 0 2 0 2 1 1 0 2 0 0 0 0 2 0 2 0 0 1 0 0 0 0 1 1 1 0 1 0 0 1 0 2 0 0 0 0 2 0 0 0 0 0 0 1 0 0 0 1 0 2 0 1 0 0 1 1 0
27 1 0 2 1 0 0 2 0 2 2 0 1 2 1 0 0 1 0 1 1 1 0 0 2 1 1 0 1 2 2 1 1 0 2 0 2 1 0 0 0 0 0 0 1 0 1 0 0 0 1 0 0 1 1 2 0 0 0 1 0 2 0 0 0 0 1 1 0 0 0 0 2 2 2 2 2 2 2 0 2 0 0 2 0 0 0 1 1 2 1 1 2 1 0 0 0 2 0 2 0 2 1 1 2 0 2 0 0 0 0 1 1 2 1 1 2 0 0 0 2 0 1 1 0 0 1 1 0 2 1 1 0 0 0 0 0 0 0 0 0 0 0 0 0 2 0 0 0 0 1 0 1 0 0 1 0 1 0 0 0 0 0 0 0 1 1 1 1 1 1 1 1 1 2 0 2 1 0 1 0 1 1 2 1 2 1 1 0 0 0 1 2 0 2 0 2 0 1 0 0 0 0 0 2 0 2 1 1 0 2 0 1 0 1 2 0 0 2 0 0 0 2 2 0 0 0 0 0 0 0 0 1 1 1 1 0 2 0 0 0 0 2 0 0 1 0 0 0 0 0 0 0 0 0 1 1 0 0 0 0 0 0 1 1 0 1 1 1 0 0 0 0 0 0 0 0 0 0 0 0 1 1 2 0 1 0 0 2 2 2 2 0 0 1 1 2 1 0 0 0 0 2 0 2 0 1 2 1 1 0 2 2 1 1 0 2 1 0 0 0 0 1 0 0 0 0 0 0 1 2 1 0 0 0 0 0 2 0 2 2 2 2 1 0 0 0 0 1 1 0 1 0 0 2 0 0 2 0 2 2 0 1 0 1 0 0 1 1 1 1 1 1 1 1 0 1 0 0 0 2 0 0 0 1 0 0 1 1 0 0 0 0 0 1 0 0 1 0 0 0 0 0 2 2 0 0 0 0 0 0 0 0 0 2 2 0 0 0 1 1 1 1 1 0 2 2 0 1 0 1 0 0 0 0 2 0 0 0 0 2 0 2 1 0 1 2 0 0 0 0 0 0 2 1 0 0 0 0 0 2 0 1 0 0 0 0 1 0 1 1 1 1 1 1 0 1 0 2 2 1 2 0 0 2 0 0 0 1 0 0 1 1 0 0 0 0 2 1 2 0 2 0 1 0 0 2 0 0 0 0 1 0 0 1 0 0 0 0 0 0 2 2 1 1 0 0 0 1 1 1 1 0 0 0 1 1 0 2 0 0 0 2 2 2 0 0 1 1 1 0 0 0 2 1 0 0 1 0 1 1 0 1 0 0 0 0 0 0 0 0 1 0 0 0 0 2 2 0 2 2 0 0 0 2 1 1 0 0 1 0 2 0 1 0 0 0 0 0 0 0 2 0 2 2 0 1 0 0 0 0 0 0 1 1 1 0 0 0 0 1 2 0 1 1 0 2 0 0 0 0 0 0 0 0 0 2 1 0 1 1 1 0 1 1 0 2 1 0 1 1 2 1 0 0 0 0 1 1 0 0 0 1 1 0 0 2 1 1 0 1 1 0 0 1 0 2 1 2 2 0 1 0 1 0 1 0 2 0 1 1 0 0 1 0 0 2 1 0 1 1 0 1 2 2 2 1 1 1 0 0 0 0 1 0 1 0 1 0 0 1 0 1 0 1 2 2 0 0 0 1 1 0 0 0 0 0 1 0 2 1 2 0 0 0 0 0 1 0 1 2 1 0 0 0 0 1 0 1 0 0 0 2 0 0 1 1 0 0 0 1 0 1 0 0 0 0 1 1 1 2 2 1 1 2 2 0 1 1 1 1 1 2 1 1 0 0 1 0 0 1 0 0 0 0 0 0 0 0 1 0 0 0 1 1 1 1 2 1 1 1 1 0 2 0 2 0 1 0 0 2 1 1 1 0 1 1 0 2 1 1 2 0 0 0 0 1 0 0 0 2 2 0 0 0 0 0 0 0 0 1 1 0 0 0 2 1 0 2 0 0 0 0 1 0 0 0 1 1 0 1 1 0 0 0 0 1 1 0 2 0 0 0 0 2 2 2 0 0 1 0 2 0 1 2 1 1 1 0 2 0 0 1 1 2 0 0 1 2 0 1 0 0 2 0 0 1 1 1 1 1 0 0 1 0 0 0 2 0 0 0 0 0 0 0 0 0 0 1 0 2 0 2 0 0 0 0 2 0 1 0 0 0 0 1 1 2 0 0 0 0 1 0 0 0 1 1 1 2 0 0 0 0 2 0 0 0 0 0 2 0 0 0 0 1 0 1 0 0 0 0 0
28 1 0 2 0 0 1 2 1 0 1 0 0 1 1 0 0 1 1 1 1 2 0 0 2 0 1 0 1 1 1 2 1 1 1 1 1 2 0 0 1 1 2 0 2 0 1 0 1 2 0 0 1 1 1 2 0 0 0 0 2 2 1 1 0 0 1 1 0 0 0 0 2 2 2 2 2 2 2 0 1 0 1 1 1 0 0 1 0 2 0 0 0 1 0 1 0 0 0 1 2 2 1 0 2 0 2 1 1 0 0 1 2 2 2 2 2 0 0 0 2 0 1 1 0 1 1 1 0 1 0 0 0 0 1 0 1 0 0 0 1 0 0 0 0 1 0 0 0 0 1 0 1 0 0 0 0 0 0 0 1 0 1 0 2 1 1 1 1 1 1 1 1 1 1 1 2 0 0 0 0 1 1 2 0 1 1 0 0 0 0 1 0 0 0 0 2 0 0 0 0 0 0 0 2 0 2 0 0 1 2 0 1 0 2 2 0 0 1 1 1 0 2 2 0 0 0 0 0 0 0 0 0 0 0 0 0 2 1 1 1 1 2 0 0 2 0 0 0 0 0 0 0 0 0 1 0 1 0 0 0 0 2 2 2 0 0 0 2 0 0 0 0 1 0 0 1 0 2 1 1 1 2 2 0 0 0 1 0 2 0 0 0 1 2 1 2 2 0 2 0 0 1 0 0 0 0 1 2 0 2 2 2 2 1 0 2 1 0 1 0 0 2 1 0 0 1 1 1 0 1 1 1 0 0 0 0 0 2 0 0 0 1 2 0 0 1 1 1 2 1 1 0 0 2 0 1 0 1 0 1 1 2 0 2 0 0 2 2 2 2 2 1 1 1 0 1 0 0 0 1 1 0 1 1 0 1 0 0 0 1 1 0 0 2 0 0 0 0 0 0 0 0 1 1 1 0 0 1 1 0 0 0 0 0 0 2 0 0 0 0 0 0 1 0 2 0 0 0 0 0 0 1 2 2 2 1 1 0 0 2 0 2 0 0 1 2 1 1 0 0 0 0 2 2 2 0 2 0 2 0 0 1 1 0 2 0 2 0 0 2 2 2 2 0 0 0 0 1 2 1 1 2 2 1 1 0 1 2 1 0 2 1 2 1 1 1 2 2 2 0 2 1 1 0 0 2 1 0 0 0 0 0 0 2 0 0 0 0 1 1 1 2 0 0 0 0 0 0 2 0 1 0 0 0 1 1 0 2 0 1 1 1 1 2 0 0 2 0 2 0 1 0 1 2 2 1 0 0 0 1 0 1 0 0 1 1 2 2 0 0 0 1 0 0 0 1 2 0 0 2 0 0 0 1 1 1 0 0 0 1 1 0 1 0 0 0 0 0 0 0 2 0 2 2 0 1 0 1 2 1 0 0 2 0 2 0 0 1 1 1 2 0 0 0 0 2 1 0 0 0 0 0 0 0 0 2 1 1 0 2 1 0 1 2 0 2 1 0 0 1 0 1 1 0 0 0 2 2 0 0 0 0 0 1 1 1 0 1 1 1 0 1 0 0 0 1 1 0 1 0 0 0 1 1 1 0 2 1 1 1 1 0 0 0 0 2 1 0 2 0 2 0 1 1 2 0 1 1 0 0 0 1 1 0 0 1 1 0 0 1 0 0 0 2 1 1 0 0 0 0 0 0 0 1 1 0 1 0 2 1 2 1 0 1 0 1 2 0 0 0 0 0 0 0 0 0 0 2 0 0 0 2 0 0 1 2 1 0 2 1 0 0 1 1 0 0 2 0 0 1 1 0 0 0 1 0 2 1 2 0 2 1 0 0 0 1 0 1 0 0 0 1 0 2 0 1 0 1 1 0 0 0 2 2 0 2 1 2 2 1 2 0 1 0 1 0 1 0 0 1 1 0 2 1 1 1 0 0 0 0 0 0 0 0 0 1 0 0 0 2 2 0 0 0 0 0 0 0 0 0 0 0 0 0 2 1 0 2 0 0 0 0 1 0 0 0 1 2 2 2 2 0 0 1 1 0 0 2 1 2 2 1 0 2 2 2 0 0 0 0 1 0 2 1 0 0 1 0 2 0 0 0 0 1 1 1 0 2 0 0 0 0 1 0 0 0 0 1 2 2 0 1 2 0 0 1 0 0 1 0 0 1 2 1 0 0 1 1 0 1 0 0 2 2 0 2 2 1 1 0 0 0 0 0 0 1 0 0 0 0 0 0 0 0 0 0 0 0 0 0 2 0 1 0 0 0 0 0 0 1 1 0 1 1 0 0 1 1 1 1 0
29 0 1 1 0 0 0 1 0 1 1 0 0 0 0 0 0 1 0 1 1 2 0 0 2 0 0 0 2 1 1 2 0 1 2 1 1 1 0 0 0 1 0 0 0 0 1 0 0 1 0 0 1 1 1 0 0 1 0 2 1 1 2 2 1 1 1 0 0 1 1 1 2 2 2 2 2 1 1 1 1 0 1 1 1 0 0 1 1 2 0 0 1 1 1 2 0 0 0 1 1 2 1 0 2 1 2 1 1 0 1 2 1 1 0 0 0 0 0 0 1 0 0 2 0 2 0 2 0 2 1 0 0 0 1 0 2 0 1 0 0 0 0 0 0 2 0 0 0 0 0 0 0 0 0 0 0 0 0 2 2 1 1 1 1 1 1 1 1 2 1 0 1 1 2 1 2 0 0 1 1 1 1 2 0 1 1 0 0 0 2 2 0 1 0 1 1 0 0 0 0 0 1 0 2 0 2 1 1 0 2 0 2 0 2 2 1 1 0 0 2 2 2 2 0 0 0 1 1 0 1 2 0 0 0 0 0 2 0 0 0 0 2 0 0 2 0 1 1 0 0 0 1 0 1 1 0 1 1 1 0 0 0 1 0 0 0 0 2 0 0 0 2 0 0 1 1 1 2 1 0 0 1 1 0 0 0 0 0 1 0 0 1 0 2 1 2 0 0 0 0 0 2 0 0 0 1 2 0 0 0 1 2 2 2 1 1 1 0 0 0 0 1 1 0 0 0 0 1 1 2 2 0 0 0 0 0 1 1 0 0 0 1 1 0 0 1 0 1 2 0 1 0 1 1 0 1 0 0 1 1 0 0 0 0 0 0 2 2 1 1 1 0 0 1 1 2 0 0 0 0 2 0 0 2 0 0 0 0 0 0 0 0 0 0 0 2 1 0 0 0 0 0 0 0 0 0 1 0 0 0 0 0 0 1 1 1 0 0 0 1 1 0 0 1 2 1 2 2 0 2 0 1 0 0 1 1 1 0 0 2 0 1 0 2 0 0 0 0 0 0 1 0 2 0 0 0 2 1 2 0 1 0 0 0 1 0 2 0 0 1 1 0 0 1 1 0 0 2 1 0 2 1 1 2 0 0 1 1 0 1 1 1 1 0 0 0 1 1 2 0 2 2 0 0 1 1 0 0 0 0 1 1 0 0 0 0 0 2 2 0 0 2 0 0 1 1 0 0 2 0 2 1 1 1 0 1 1 1 1 0 0 2 2 2 2 2 1 1 2 1 1 1 1 2 1 1 0 0 0 0 0 0 0 0 2 1 2 0 2 0 2 0 0 0 0 1 2 0 2 2 0 2 2 0 0 1 0 0 1 1 0 1 1 0 0 1 0 0 0 0 2 1 1 1 1 1 1 2 2 0 0 0 2 0 1 0 0 0 0 0 0 0 1 1 1 1 1 0 0 0 1 0 0 0 1 2 1 1 0 1 1 0 2 2 0 2 1 0 0 0 2 1 0 0 0 0 0 0 0 0 0 1 0 2 1 2 1 0 0 1 1 0 1 1 1 1 1 1 1 0 1 0 1 0 1 1 0 2 2 1 1 0 0 0 0 0 2 0 1 1 0 0 0 1 1 1 2 2 0 0 0 0 2 0 2 0 0 0 0 0 0 0 0 1 1 1 2 1 0 1 1 0 1 1 0 1 0 0 0 0 2 0 0 0 1 1 0 0 0 0 0 0 1 0 2 1 0 1 1 0 0 2 1 0 1 2 0 0 2 2 0 0 0 0 0 0 0 1 1 0 0 0 0 0 1 0 2 1 2 0 1 2 0 1 0 0 1 0 0 1 0 1 0 1 0 0 0 0 1 0 0 1 0 0 0 1 1 0 0 0 0 0 2 0 1 0 2 0 0 0 2 1 1 0 0 0 0 0 0 0 0 0 1 0 0 0 0 0 0 2 2 1 0 0 0 1 0 0 0 1 0 0 0 0 0 1 0 2 0 0 0 1 1 0 0 0 1 1 1 0 0 0 0 0 0 0 0 0 1 0 2 0 0 1 0 1 0 1 0 0 2 2 0 2 1 0 2 0 1 1 0 0 0 0 2 2 1 1 2 0 2 0 2 2 1 2 1 0 0 1 1 0 0 1 0 1 0 0 1 0 0 2 1 2 0 1 1 0 0 2 0 1 0 0 1 2 2 0 2 0 1 0 1 1 0 2 0 0 0 1 0 1 1 0 1 1 0 1 0 0 1 0 1 0 0 0 0 0 0 0 0 0 0 0 0 0 0 0 0 0 1
30 0 2 0 0 0 0 2 1 0 1 0 0 1 1 0 0 2 2 2 2 2 0 0 2 0 0 2 2 2 2 1 1 2 1 0 2 1 1 0 0 0 1 0 2 1 1 0 0 0 0 0 1 0 0 2 0 0 1 0 1 1 0 0 1 1 0 0 0 1 1 1 1 2 1 2 1 0 0 1 1 0 2 0 1 0 0 1 0 2 0 1 0 0 0 1 0 0 0 1 2 2 0 1 2 1 2 0 1 1 0 2 1 2 1 1 2 1 0 0 2 0 1 1 0 1 1 1 0 1 1 0 0 0 1 0 0 0 0 0 2 0 0 0 1 2 0 0 0 2 0 2 0 0 1 0 0 1 0 1 1 1 0 1 0 2 1 1 1 2 0 1 0 2 2 1 2 0 0 1 0 1 0 1 1 1 0 1 1 0 1 2 2 1 1 0 1 0 0 0 0 1 0 0 2 0 0 1 1 0 0 0 1 0 2 1 0 0 1 0 1 1 2 2 0 0 1 0 0 1 0 0 0 0 1 1 0 2 0 0 0 0 1 0 0 1 0 0 0 0 0 0 0 1 0 1 2 2 0 2 2 2 0 2 2 0 1 0 1 0 0 0 0 0 0 0 0 0 1 1 1 1 0 1 0 0 0 0 1 2 0 1 0 1 1 1 1 1 1 0 1 0 2 0 0 0 0 2 1 0 0 1 1 1 1 0 1 0 0 1 0 0 1 1 0 0 1 1 1 1 1 2 0 0 0 0 0 2 0 1 1 1 2 2 0 0 1 1 1 2 2 0 0 0 0 2 0 2 0 0 0 0 1 1 1 0 0 2 2 2 2 2 1 1 0 0 1 1 1 0 0 1 0 1 1 1 1 0 0 0 0 0 0 1 2 2 2 0 0 0 0 0 0 0 1 0 0 1 0 0 0 0 0 0 1 2 0 1 0 0 0 1 0 1 1 1 1 0 0 1 1 0 0 0 0 1 1 0 0 0 1 1 1 0 0 1 2 0 1 0 0 1 0 1 1 0 1 2 1 2 0 0 0 0 0 1 0 2 0 0 1 1 2 2 1 0 1 0 2 1 0 1 2 2 0 2 0 0 1 0 0 1 2 1 0 0 0 1 1 2 0 2 0 2 0 0 2 0 1 0 2 0 2 2 0 0 0 0 1 2 2 0 2 0 0 1 0 1 1 1 1 0 2 1 2 1 1 0 2 2 1 0 2 2 2 0 0 1 0 2 0 1 0 2 2 0 0 1 0 1 0 0 1 0 0 1 1 0 0 0 0 0 0 0 0 0 2 0 0 2 1 0 2 2 0 0 1 0 0 1 0 1 0 0 1 0 1 1 0 0 1 0 1 1 1 1 1 1 1 1 1 0 0 0 2 1 0 0 0 0 2 1 0 1 1 0 2 1 0 0 0 0 1 0 1 0 1 0 0 1 2 1 0 1 2 0 2 0 0 0 0 2 0 2 0 0 0 2 2 1 0 1 2 1 1 1 1 2 0 2 0 0 1 0 1 1 1 1 1 1 0 0 0 1 1 1 1 0 2 2 1 0 0 0 0 0 0 2 0 2 0 0 0 1 1 1 0 1 1 1 1 1 0 1 0 2 0 0 0 0 0 0 0 1 1 1 2 1 1 0 1 1 0 0 1 1 1 0 0 1 0 1 0 0 0 1 1 0 0 0 0 0 0 0 0 2 0 0 2 0 0 0 2 2 0 1 2 0 0 2 0 0 0 1 0 1 0 2 0 0 1 0 0 0 0 1 0 1 1 1 1 2 2 0 1 0 0 0 0 1 0 0 1 0 1 2 1 0 0 2 0 0 2 0 0 0 2 1 1 1 1 1 0 2 0 2 0 1 0 0 1 1 1 1 1 0 0 0 2 1 1 2 0 1 0 0 0 1 0 0 2 2 0 0 0 0 0 0 0 0 0 0 0 0 0 0 0 0 2 0 0 0 0 2 0 0 0 1 0 0 1 1 0 0 0 0 0 0 1 1 2 2 0 0 2 2 2 0 0 0 0 1 0 2 1 1 0 2 0 1 0 0 0 0 1 1 2 0 1 0 0 0 0 0 0 0 1 1 1 1 2 1 0 2 0 0 0 0 1 2 0 0 2 1 1 0 1 0 0 0 2 0 1 0 1 1 1 2 1 0 1 0 0 0 1 0 1 0 0 0 0 1 0 0 0 0 1 1 2 1 0 1 0 1 0 1 1 0 0 0 1 0 1 0 1 0 0 0 0 1 0 0
31 0 1 0 0 0 0 1 0 1 1 1 0 0 0 0 0 2 2 1 1 1 0 0 2 0 0 0 2 1 1 1 0 1 1 1 1 1 0 0 1 0 0 0 2 0 0 0 0 1 0 0 1 0 1 1 0 0 0 2 0 2 2 1 0 0 2 0 0 0 0 0 1 2 1 2 1 2 2 0 1 0 2 1 2 0 0 1 0 2 0 0 0 0 0 0 0 0 0 2 2 1 0 0 2 1 2 1 1 0 0 1 0 2 0 0 2 0 1 0 1 0 2 0 0 1 1 1 0 0 1 0 0 0 0 0 0 0 0 0 0 0 0 0 0 0 1 0 0 2 0 2 1 0 0 0 0 0 0 0 1 0 0 1 0 2 2 1 1 1 1 1 1 1 1 1 1 0 0 0 0 1 1 2 1 2 1 1 1 0 2 2 2 2 1 1 1 0 1 0 0 0 0 0 2 0 2 0 1 0 1 0 2 0 2 2 0 0 1 1 1 0 1 1 1 0 2 1 0 2 1 1 0 0 0 0 0 2 1 1 0 1 2 1 1 2 1 0 0 0 0 1 0 0 0 0 0 2 1 1 0 0 0 0 0 0 0 0 2 0 0 0 1 0 0 0 1 0 1 0 0 2 2 2 0 1 1 1 1 2 2 1 1 0 1 0 1 0 0 0 0 1 1 1 0 0 1 1 1 0 0 2 1 1 2 0 2 0 0 0 1 1 0 0 1 0 2 1 1 1 2 1 2 1 0 0 0 1 1 0 0 1 2 2 0 0 1 0 2 1 0 0 1 0 1 0 1 2 1 0 1 1 0 1 0 0 0 2 2 1 1 1 1 1 0 0 1 0 0 0 1 1 0 0 0 1 1 0 0 0 0 0 1 0 2 2 2 1 1 0 0 1 1 1 1 1 1 0 0 0 0 0 0 0 0 1 1 0 0 1 1 1 0 0 2 1 0 0 1 1 1 0 0 0 0 2 0 2 0 2 2 0 1 0 1 1 1 0 0 0 0 1 0 1 1 0 1 1 1 1 1 0 0 1 0 1 1 2 0 0 0 0 1 1 0 1 0 0 1 1 1 1 0 0 2 0 0 0 0 0 0 0 0 2 0 0 0 2 1 2 0 2 2 1 0 0 1 1 0 0 0 0 0 1 0 0 0 0 2 1 0 1 2 1 1 1 0 0 0 2 0 0 0 0 0 0 2 0 1 1 0 0 1 1 1 0 0 1 1 2 0 2 0 1 2 1 1 1 0 0 0 0 0 0 0 0 0 1 0 1 0 2 0 0 0 0 1 1 0 2 2 0 0 0 0 0 0 1 1 2 1 1 1 1 0 0 0 0 0 0 0 1 2 1 0 1 1 0 1 2 1 0 0 1 1 0 0 0 0 0 0 0 0 0 0 0 2 1 0 0 0 0 0 0 0 1 2 0 0 1 1 0 0 1 1 0 1 1 1 0 1 2 1 1 0 0 0 2 1 0 0 0 1 0 0 0 0 2 0 0 0 1 0 0 1 0 2 0 0 0 1 0 0 1 0 1 1 2 0 1 1 0 0 1 0 0 1 2 0 1 0 0 0 2 2 2 0 2 2 0 1 1 0 2 0 0 1 0 0 0 0 0 1 0 1 0 1 0 0 0 1 2 1 0 1 1 0 0 0 0 0 0 0 0 0 0 0 1 0 2 2 2 0 1 0 0 1 0 1 0 0 0 2 0 1 0 2 0 0 2 0 0 0 1 1 0 0 1 1 1 1 1 0 1 1 1 1 2 1 2 0 1 2 1 2 0 1 0 0 2 2 0 2 0 0 0 1 1 0 1 0 0 1 0 0 0 1 1 0 0 0 0 0 2 0 0 0 1 1 0 1 2 0 1 0 1 0 0 0 0 0 0 2 0 0 0 2 0 1 0 1 1 2 0 1 0 2 0 0 0 0 1 0 0 0 0 1 1 0 0 1 0 0 1 0 0 0 0 1 1 1 1 0 0 0 0 1 1 0 2 0 2 0 0 2 2 2 0 0 0 1 2 0 1 1 1 0 1 0 2 0 0 0 0 1 1 1 0 2 0 0 0 1 1 0 0 1 1 0 0 1 1 1 2 0 0 0 2 0 0 1 1 1 0 2 0 1 0 1 0 1 0 1 0 1 1 1 1 0 1 0 1 1 0 1 0 1 0 0 0 1 0 0 1 0 0 0 0 1 0 0 2 0 1 0 0 0 0 0 0 0 0 0 1 0 0 1 1 1 1 0 0
32 0 1 2 0 0 1 1 0 0 0 1 0 1 1 0 0 1 1 0 0 2 0 1 1 0 0 0 2 2 2 2 1 2 2 0 2 2 1 0 1 0 1 0 1 0 1 0 0 1 0 0 0 1 1 0 0 1 0 1 1 1 2 1 1 1 0 0 0 0 0 1 2 2 2 2 2 0 0 0 0 0 2 0 2 0 0 0 0 2 0 0 1 0 0 2 0 1 0 1 0 2 1 0 2 0 2 1 1 0 0 1 2 2 1 1 2 0 1 0 1 0 2 1 0 1 1 0 1 1 0 0 0 0 0 0 0 0 0 0 0 0 1 0 0 1 0 1 1 1 0 0 0 2 1 0 1 2 0 0 1 0 1 0 1 2 1 1 0 1 1 1 1 1 2 2 1 0 0 1 0 0 2 2 0 2 2 1 0 0 2 2 2 1 2 0 0 0 0 0 0 0 0 0 2 0 2 0 1 0 0 0 1 1 1 2 0 1 0 0 2 1 1 1 1 0 1 0 0 0 0 0 0 0 0 0 0 2 0 0 0 0 1 0 0 1 0 0 0 0 0 0 0 0 0 2 1 2 1 2 1 1 0 1 0 0 1 1 1 0 1 0 0 1 0 0 1 1 1 1 1 0 2 1 0 2 2 2 0 2 0 0 1 0 2 1 2 0 0 0 0 0 1 1 0 0 0 1 1 0 0 1 1 1 1 0 1 0 0 1 0 0 1 1 1 0 1 1 0 1 2 1 0 0 0 0 0 1 1 1 0 1 2 2 0 0 2 0 0 0 0 0 0 1 1 0 0 1 0 0 0 0 1 0 1 1 0 2 2 2 2 2 0 0 0 0 2 0 0 0 0 1 0 0 2 0 0 0 0 0 0 0 1 0 0 0 2 1 0 0 0 0 0 2 2 1 0 0 0 0 0 0 0 0 1 2 0 0 0 0 0 0 0 1 1 1 0 0 1 0 1 0 0 0 0 0 1 0 0 0 1 0 1 0 1 0 1 0 0 2 0 1 0 1 1 0 1 1 1 2 1 0 0 0 0 2 0 2 0 0 2 2 2 2 0 0 1 0 1 0 0 1 0 0 2 0 0 1 2 1 0 2 0 0 1 0 0 2 1 0 2 1 1 0 0 0 1 1 0 0 1 0 1 1 0 0 0 1 0 1 1 1 2 0 0 1 0 1 0 2 0 1 2 2 2 0 1 0 2 1 1 1 2 2 2 0 0 1 1 2 0 0 0 1 2 1 1 1 0 0 1 0 1 0 0 0 0 2 0 2 0 2 0 0 0 0 1 2 0 1 2 0 0 2 0 0 2 0 0 1 2 1 1 1 0 0 0 0 1 0 0 2 2 1 0 1 1 1 1 2 1 0 0 0 2 0 0 0 0 0 2 1 0 1 1 0 2 0 0 0 0 0 0 0 0 0 2 0 1 0 2 2 0 1 2 0 2 0 0 0 2 2 1 1 1 0 0 2 1 1 1 0 1 1 0 0 1 1 1 0 2 0 0 1 1 0 2 0 1 1 0 1 0 1 0 0 1 1 2 1 2 0 0 0 0 0 0 0 0 1 0 1 1 1 1 1 0 2 2 0 0 0 0 2 1 2 1 1 1 1 0 0 1 0 1 0 0 1 1 0 2 2 0 0 0 0 0 1 1 2 1 2 0 0 0 0 0 1 0 0 0 0 1 2 0 0 0 0 0 0 0 0 2 0 0 0 2 0 1 1 0 0 0 0 0 0 0 0 0 0 0 0 0 0 1 0 1 2 0 2 0 0 2 1 2 0 0 0 0 1 1 0 1 0 1 1 1 0 0 2 0 0 0 2 2 0 2 1 2 1 0 2 0 1 0 1 0 2 0 0 0 2 0 1 1 2 0 1 1 1 0 1 1 0 0 0 1 0 0 0 2 2 0 0 0 0 0 0 1 1 0 0 0 0 0 0 0 0 1 0 0 0 1 1 0 0 0 1 2 2 1 1 0 0 0 0 0 0 0 2 0 1 0 0 2 2 2 0 0 1 0 2 1 1 1 0 0 1 0 2 0 0 0 0 0 1 1 1 2 1 0 1 1 2 0 0 2 0 0 0 2 0 0 1 1 0 0 2 0 0 0 0 2 2 2 1 1 1 1 2 0 0 1 1 1 0 1 2 0 2 0 1 0 1 1 1 2 0 0 0 1 0 0 0 1 1 1 1 2 1 0 1 0 1 0 1 2 0 0 0 0 0 0 0 1 0 0 0 0 0 0 0
33 1 2 1 0 0 0 2 0 0 0 0 0 0 0 0 0 2 0 1 1 1 0 0 2 0 1 0 2 2 2 0 1 2 1 1 1 1 0 0 2 0 1 0 2 1 0 0 1 0 0 0 1 0 1 0 0 0 1 1 0 1 2 2 0 0 1 1 0 0 0 0 2 2 2 2 2 0 0 1 0 0 2 0 1 0 0 0 0 2 0 0 1 1 1 2 1 0 0 1 1 1 0 1 2 1 2 1 1 0 0 1 0 1 1 1 1 0 1 0 1 0 2 0 0 0 2 0 0 0 1 0 0 0 0 0 0 0 1 0 0 0 0 0 0 1 1 0 0 1 0 2 0 2 1 0 1 2 0 1 0 0 0 1 1 2 1 1 1 2 1 0 0 2 1 0 2 1 0 0 0 0 2 2 0 2 2 2 1 0 1 2 1 1 0 1 1 1 1 0 0 0 0 1 2 0 2 0 2 0 2 0 2 0 2 2 0 0 1 2 1 0 2 2 0 0 1 0 0 2 0 0 0 0 0 0 0 2 1 1 1 1 2 1 0 1 1 0 1 1 1 1 0 0 0 2 1 1 0 0 0 0 1 1 1 1 0 1 1 0 0 1 0 0 1 1 0 1 1 1 1 2 2 2 0 2 2 1 1 2 0 2 0 0 2 2 2 1 0 1 0 0 2 0 0 0 0 2 1 0 0 1 1 2 1 1 2 2 1 0 1 1 1 0 1 0 1 2 2 2 2 0 1 0 0 0 0 1 1 1 1 2 1 1 0 1 0 0 1 1 0 0 1 0 1 0 1 1 0 1 1 0 2 0 2 1 0 2 2 1 1 1 0 0 0 0 1 1 0 0 0 2 0 1 2 1 1 0 0 0 0 0 1 0 1 1 2 0 2 1 1 2 1 1 1 0 1 1 0 0 0 0 0 0 1 2 0 0 0 0 0 1 0 1 1 2 1 1 1 0 1 1 0 2 2 0 0 2 0 0 1 1 1 0 2 1 1 0 0 1 0 1 0 2 1 1 0 2 2 2 1 0 0 0 0 0 0 2 0 1 0 1 2 2 1 0 1 0 0 0 0 1 2 2 1 1 0 0 2 0 2 2 0 1 0 0 0 2 2 2 0 2 1 1 1 1 2 1 0 0 0 0 0 1 1 0 0 1 0 1 1 1 2 0 1 2 0 0 0 2 0 0 1 0 1 0 1 0 2 0 1 1 1 1 1 0 0 0 1 1 0 1 0 0 2 1 1 0 0 0 1 0 0 0 0 0 0 1 1 0 0 0 1 0 1 0 1 1 0 2 1 0 1 1 0 1 2 1 1 2 1 1 0 1 0 0 2 0 0 0 0 2 1 2 2 1 1 1 2 1 1 0 0 1 0 2 0 0 0 0 0 0 0 0 0 0 2 2 0 0 0 0 0 0 0 0 2 0 0 0 0 1 0 1 1 0 2 1 0 0 1 1 1 0 0 0 0 1 1 1 1 0 0 2 0 0 1 0 1 1 1 0 0 0 1 0 2 1 1 1 0 0 0 2 0 1 2 2 0 1 1 0 0 0 0 0 0 2 0 2 1 0 0 0 1 1 2 2 2 0 1 1 0 1 0 1 0 2 2 2 0 0 1 0 1 1 1 0 0 0 0 0 0 0 1 1 0 0 0 1 1 1 0 0 0 0 0 0 0 0 1 0 1 1 0 0 0 0 2 0 0 0 2 1 0 1 2 1 0 2 0 0 1 1 1 0 0 2 0 0 0 1 1 0 2 1 1 1 1 1 1 2 2 0 2 0 0 1 0 0 1 0 1 0 0 0 2 1 0 1 0 0 0 1 1 0 1 2 2 2 2 2 0 2 0 0 0 2 0 0 0 2 0 1 1 1 0 0 1 0 1 1 1 0 0 0 1 0 0 0 1 1 2 0 1 1 2 0 0 0 0 0 0 0 0 0 2 0 0 0 0 0 0 1 0 0 0 0 1 1 2 2 1 0 0 1 0 0 0 2 0 1 0 0 2 2 2 0 0 1 0 1 1 1 1 0 0 2 0 1 1 0 0 0 1 1 1 0 2 0 0 0 0 1 0 0 1 1 0 0 1 0 0 1 0 1 0 1 0 0 0 0 2 1 0 1 2 0 1 0 2 0 1 1 2 0 2 1 0 0 0 0 0 0 0 0 0 0 0 0 0 0 0 0 0 0 1 0 0 0 0 2 1 1 0 0 0 0 0 0 1 1 0 1 2 0 0 0 0 0 1 0
34 0 1 2 2 0 0 2 0 1 1 1 0 0 0 0 0 2 0 2 2 2 0 1 1 2 2 0 2 2 2 1 0 1 1 1 1 2 0 0 1 0 0 0 2 0 1 0 0 1 0 0 0 0 1 2 0 0 1 2 0 1 0 0 0 0 1 0 0 1 1 1 1 2 1 2 2 2 2 0 1 0 2 1 1 0 0 0 0 1 0 0 2 1 0 0 0 0 0 2 2 2 1 0 2 1 1 1 1 0 1 2 1 2 1 1 2 0 1 0 1 0 2 0 0 0 1 2 0 2 0 2 0 0 1 0 1 1 1 1 0 1 0 0 0 0 0 0 0 0 1 0 0 0 1 1 0 1 0 1 1 1 0 0 1 0 0 0 1 2 0 1 0 2 1 1 1 0 0 1 0 1 0 1 1 1 0 2 0 1 0 2 1 0 1 0 0 0 0 0 0 0 0 0 2 2 2 0 0 1 2 0 1 0 2 2 1 0 1 2 2 0 2 2 0 0 2 0 0 1 1 1 0 0 0 0 1 2 1 1 0 0 2 0 0 2 0 0 1 0 0 0 0 0 1 2 0 0 0 0 0 0 0 0 1 0 1 0 1 0 0 2 1 0 1 1 0 0 2 0 0 2 0 1 0 0 0 0 0 2 1 0 1 0 2 0 1 0 0 1 0 2 1 1 0 0 0 1 2 0 2 2 2 1 2 0 2 0 0 2 0 0 1 1 0 0 1 0 0 2 2 1 1 1 0 0 0 2 0 0 0 1 1 1 0 0 1 1 1 1 1 0 0 0 0 2 0 1 0 1 1 0 2 0 2 2 0 1 1 0 0 0 0 0 1 1 2 0 0 0 1 1 0 0 1 1 1 0 0 0 0 0 1 0 1 0 0 0 1 0 0 1 2 0 1 0 1 1 1 1 1 1 0 0 1 2 0 1 0 0 0 2 1 1 0 2 1 0 2 1 2 0 0 0 0 1 1 2 0 1 1 1 1 0 2 0 0 0 0 0 0 0 0 2 2 2 0 1 1 0 1 0 0 0 0 1 0 0 0 2 0 2 0 0 0 1 0 0 2 2 1 2 1 1 1 2 0 1 2 0 1 2 2 2 1 1 1 1 1 2 0 2 1 1 0 0 1 0 1 0 0 1 2 1 0 0 0 0 0 1 1 1 2 0 0 1 0 1 1 1 1 0 1 0 1 2 2 1 2 0 1 0 2 1 2 0 0 0 2 0 0 0 0 1 2 1 0 0 0 0 0 0 1 0 1 0 0 2 1 0 1 0 1 0 1 0 1 2 0 0 2 0 0 0 1 0 0 0 1 1 0 0 1 0 0 0 1 0 0 0 0 1 1 1 0 0 1 1 1 2 0 0 0 0 2 0 0 0 1 0 1 1 0 0 0 0 2 2 0 0 0 1 0 0 0 1 2 1 1 0 2 1 0 1 2 0 2 1 0 0 1 1 1 1 0 0 0 2 1 0 0 0 2 0 2 2 0 1 0 0 1 1 0 0 1 0 2 1 1 1 0 0 0 2 1 2 1 2 2 0 2 0 0 1 0 0 1 2 0 2 1 0 0 0 1 0 1 1 2 1 0 0 0 2 0 0 0 0 0 0 0 0 0 0 1 0 0 0 0 0 1 1 0 1 1 0 1 1 1 2 1 2 1 0 1 0 1 0 0 0 1 0 0 0 0 0 0 0 2 0 0 0 1 1 0 1 2 1 0 2 0 1 0 0 0 0 0 2 0 0 1 1 0 0 2 1 1 2 2 2 0 1 2 1 1 1 0 1 0 0 2 0 1 0 1 0 2 1 0 1 0 0 1 1 1 0 2 1 0 0 0 0 0 2 0 2 0 2 0 0 0 2 0 1 1 0 0 0 1 0 0 0 1 0 0 0 1 0 0 0 2 2 2 0 2 0 2 0 1 1 0 1 0 0 0 1 1 0 1 0 0 0 0 2 0 1 0 0 2 1 1 1 1 0 1 1 0 0 0 2 0 1 0 0 2 2 2 0 0 0 0 2 0 2 2 1 0 1 0 2 0 0 1 1 1 1 1 2 2 1 1 1 0 2 0 0 1 1 0 0 2 1 0 1 1 0 0 1 0 0 1 1 2 2 2 0 0 0 0 0 2 0 0 1 2 0 2 2 0 0 0 0 0 0 0 1 0 0 1 1 1 0 0 0 0 0 0 0 1 0 0 1 0 1 0 0 0 0 0 1 0 0 0 0 1 0 0 1 1 0 1 1
35 1 1 2 1 0 0 2 0 1 1 1 1 1 0 0 0 1 0 1 1 2 0 1 1 0 0 0 1 2 2 0 1 2 0 1 1 1 0 0 0 1 0 0 2 0 0 0 0 1 1 0 1 0 2 2 0 0 0 1 1 2 1 1 0 0 1 0 0 0 0 0 1 2 1 2 2 1 1 0 0 0 2 1 2 0 1 1 1 2 1 1 0 0 0 1 0 0 0 1 1 2 2 0 2 0 2 1 1 0 0 1 2 2 1 1 1 0 1 0 1 0 1 1 0 1 1 2 0 2 2 0 0 0 0 0 0 0 0 0 0 0 0 0 0 0 0 0 0 1 0 0 0 0 1 1 0 0 0 0 1 0 0 1 2 2 2 1 1 1 1 1 0 2 1 1 1 0 0 0 0 0 1 2 0 1 1 1 1 0 2 2 2 1 2 0 2 1 0 0 0 0 0 1 2 1 2 2 0 0 0 0 2 1 0 2 0 2 2 0 0 0 1 1 1 0 2 1 0 2 1 1 0 0 0 0 0 2 0 0 0 0 2 0 0 1 0 0 0 0 0 0 0 1 0 0 0 1 0 0 0 0 1 1 1 0 1 1 2 1 0 0 0 1 1 0 0 0 2 0 0 2 1 2 0 1 0 1 1 2 1 1 1 0 2 1 1 2 0 1 0 1 2 0 0 0 0 2 1 0 0 2 1 2 2 0 2 0 0 1 0 0 1 1 1 0 2 1 1 0 2 0 0 0 1 0 1 2 0 1 0 0 1 2 0 0 1 0 1 2 1 0 0 0 1 0 1 1 0 2 2 0 1 1 1 0 0 2 2 1 1 1 0 0 1 0 1 1 1 0 0 2 0 1 2 0 1 0 0 0 1 1 0 0 1 0 1 1 0 0 0 0 1 0 1 0 0 0 0 0 0 0 0 0 1 2 0 1 0 0 0 2 0 0 2 1 0 0 2 1 2 0 0 2 2 1 0 1 0 0 1 1 0 0 0 1 2 0 0 0 0 1 0 0 2 0 2 2 1 1 2 0 0 0 0 0 0 2 0 0 0 0 1 1 1 0 0 0 2 0 1 1 0 0 2 1 0 0 1 0 1 1 1 2 1 1 1 1 2 2 0 2 2 0 0 0 1 2 0 0 0 1 1 1 0 0 0 1 0 1 1 1 2 0 0 0 0 1 1 1 1 0 1 0 0 0 0 1 2 0 0 0 1 1 1 0 0 0 2 0 0 0 0 0 2 1 1 0 0 0 1 0 2 0 0 0 0 1 0 0 0 1 1 0 1 0 2 2 0 1 2 0 1 1 0 0 0 1 0 1 0 1 0 0 0 0 1 0 0 0 0 2 2 1 1 2 1 0 2 0 2 0 0 0 2 0 1 0 0 0 1 1 1 1 0 0 2 1 0 0 0 0 2 0 0 1 2 0 0 1 1 1 0 1 1 0 2 1 0 0 0 2 1 0 0 0 0 2 2 0 0 0 1 0 2 2 1 0 0 1 0 1 0 0 0 1 1 0 1 1 0 0 0 1 1 1 0 0 2 2 1 0 0 0 0 0 0 1 0 2 0 2 1 1 1 2 0 1 2 0 2 2 0 2 0 1 0 1 1 1 0 0 1 0 1 0 0 1 1 0 1 1 0 0 0 0 1 2 0 2 0 0 0 2 1 1 2 0 0 0 0 0 2 1 0 0 0 0 0 0 0 0 2 0 0 0 2 1 0 2 0 1 1 2 1 0 0 0 2 2 2 2 1 1 1 2 0 2 1 2 0 1 2 1 2 0 1 1 0 1 2 0 0 0 2 1 1 0 0 2 0 0 1 1 1 0 2 2 1 1 1 1 0 2 0 0 0 2 0 0 0 2 1 1 0 0 0 0 1 1 0 1 0 0 0 0 0 1 0 0 2 2 2 0 1 1 2 1 0 0 0 0 0 0 0 1 1 0 1 0 0 0 1 1 0 1 0 0 2 2 2 2 0 0 0 2 0 1 0 0 1 2 0 0 2 2 2 0 0 0 0 2 0 2 0 0 1 2 1 1 0 0 0 0 0 2 2 1 2 0 0 0 0 2 0 0 1 2 1 0 1 0 0 1 1 0 0 2 0 0 0 0 0 0 1 1 2 1 1 2 0 0 0 2 2 0 2 2 0 2 0 1 0 1 0 0 1 1 1 0 0 0 0 0 0 0 0 0 2 1 0 1 0 1 0 1 1 0 0 1 0 0 0 1 1 0 1 0 0 1 0 2
36 0 1 1 0 0 0 2 0 2 2 0 0 0 0 0 0 1 1 1 0 1 0 0 2 0 1 0 2 2 1 1 0 2 1 1 1 0 1 0 0 0 0 0 2 1 1 0 0 0 0 0 0 0 1 1 0 1 0 0 0 2 1 1 0 1 1 0 0 0 0 1 2 2 2 2 2 0 0 0 1 0 1 1 1 0 0 1 1 2 1 1 0 1 0 2 0 1 0 1 1 2 1 0 2 1 2 0 2 1 0 1 1 2 1 1 2 0 0 0 2 0 0 2 0 2 0 2 0 2 1 2 0 0 0 0 0 0 0 0 1 0 1 0 0 2 1 1 1 1 0 0 0 0 0 0 0 1 0 0 0 0 0 1 0 1 1 0 1 2 0 2 2 0 2 1 2 0 0 0 0 0 0 2 0 0 0 2 0 0 2 2 1 1 0 0 1 0 0 1 0 0 0 0 2 0 1 1 0 0 1 0 1 0 2 2 0 1 2 0 1 1 2 2 0 0 2 0 0 0 0 0 0 1 1 1 0 2 0 0 0 1 2 0 0 1 0 0 0 0 0 0 0 0 0 2 2 2 0 1 1 1 0 2 2 0 0 0 0 0 0 2 0 2 0 1 0 2 2 1 1 1 0 1 0 0 0 0 1 2 1 1 2 0 2 0 1 0 0 0 1 0 2 0 0 0 0 2 2 0 0 2 1 1 2 0 1 1 0 1 1 0 1 1 1 0 1 1 1 2 2 1 1 1 0 0 0 1 1 1 0 1 2 1 1 0 2 1 2 1 1 0 0 1 1 0 1 1 1 0 1 1 2 0 1 0 0 2 2 1 1 1 1 1 0 0 0 0 0 0 0 1 0 0 1 0 0 0 0 0 0 0 1 0 1 0 0 0 1 1 1 1 1 1 1 1 1 0 1 1 1 1 0 0 1 1 1 0 0 0 0 2 0 0 1 2 0 1 2 0 0 1 0 0 0 2 0 0 0 0 1 0 1 1 2 1 1 0 1 0 0 0 0 1 1 0 1 2 2 2 1 0 0 0 0 1 0 2 0 0 2 2 1 1 2 0 2 0 1 1 1 1 2 2 1 0 0 1 2 1 1 2 0 1 0 2 2 1 1 2 0 1 1 0 1 1 2 0 1 0 1 0 1 0 0 1 1 0 1 2 1 0 1 0 0 2 0 0 0 2 0 0 1 1 1 0 0 0 0 0 0 0 0 0 0 0 0 1 1 1 0 1 1 2 1 0 0 1 0 1 1 0 0 0 0 0 0 1 0 1 0 1 1 0 1 0 2 1 0 1 2 0 1 2 0 0 2 1 0 1 1 0 1 0 0 0 0 0 0 0 0 2 0 1 1 0 0 2 2 2 2 0 0 0 1 0 2 0 0 0 1 0 0 1 1 1 1 2 0 0 0 0 0 0 0 1 1 1 0 0 0 1 0 1 1 0 2 2 0 0 0 0 1 0 0 0 0 2 1 0 0 0 1 1 0 0 1 2 0 1 1 0 0 0 0 1 1 0 0 2 1 1 0 1 0 1 1 2 0 1 1 0 0 2 1 1 2 2 0 0 0 0 1 0 2 0 2 1 1 1 0 0 1 1 0 0 0 0 0 0 0 0 0 0 1 2 2 1 1 0 1 1 0 0 1 1 1 0 0 0 0 0 0 0 0 0 0 0 0 1 1 1 0 0 0 0 0 0 2 0 0 0 2 1 0 1 2 1 0 2 0 0 1 1 1 0 0 1 1 1 1 1 0 0 2 2 0 0 2 0 2 2 2 0 1 1 0 0 0 0 0 0 1 0 1 1 1 0 0 1 0 0 1 0 0 0 2 2 1 1 1 1 0 1 0 1 0 2 0 0 0 2 1 0 0 0 0 0 1 0 1 1 0 0 2 2 0 0 1 0 1 1 2 0 1 0 1 0 0 0 0 0 0 0 0 0 1 0 1 0 0 0 0 1 0 0 0 0 1 1 1 1 0 0 0 0 0 0 1 1 1 2 0 0 2 2 2 0 0 0 0 1 2 0 2 1 0 1 0 2 0 0 0 0 0 1 1 0 2 1 0 1 0 1 0 0 1 1 0 0 2 0 1 2 0 0 0 0 0 2 0 0 1 1 1 0 1 0 1 0 1 0 1 1 0 0 1 1 0 1 1 1 0 0 0 0 0 0 0 0 1 0 0 0 2 1 2 0 0 0 0 2 0 2 0 0 0 0 0 0 0 0 0 0 0 0 0 1 1 0 1 0
37 0 1 1 0 0 0 2 0 1 1 0 0 1 1 0 0 2 2 1 1 1 0 0 2 0 0 0 2 1 1 2 0 2 1 2 0 1 0 0 1 0 2 0 2 1 0 0 0 2 1 0 0 0 2 2 0 0 0 1 0 0 2 2 0 0 1 0 0 0 0 0 1 2 1 2 2 1 1 1 1 0 2 0 1 0 1 1 1 2 0 1 0 0 0 2 0 0 0 0 2 1 0 2 2 0 2 1 1 0 0 2 1 2 1 1 2 0 0 0 0 2 2 0 0 1 1 0 1 1 0 0 1 0 0 0 2 0 0 0 1 0 0 0 0 0 0 0 0 1 0 1 1 0 0 1 0 0 0 0 1 0 0 1 0 1 1 1 0 2 0 1 0 2 1 2 1 0 0 1 0 2 0 2 1 1 1 2 0 2 0 2 1 1 1 0 1 0 0 0 0 0 1 0 2 0 2 0 2 0 2 1 0 0 2 2 0 1 0 0 2 2 1 1 1 0 2 0 0 1 1 1 0 0 0 0 0 2 0 0 0 0 2 1 0 1 1 0 0 0 0 0 0 0 0 2 1 2 0 1 1 1 0 0 0 0 0 0 1 0 1 1 2 0 0 1 1 0 2 0 0 0 2 2 0 2 0 1 1 2 1 1 1 1 2 0 2 1 0 1 0 1 2 0 0 0 1 2 1 0 0 1 1 1 2 0 2 0 0 0 1 1 1 1 1 0 0 2 1 1 1 1 0 0 0 0 0 0 2 1 0 0 1 2 0 0 1 0 1 1 0 0 0 0 2 0 0 1 0 2 2 0 2 0 2 1 0 2 2 0 0 0 2 1 1 2 2 1 1 0 0 0 0 0 1 0 0 1 1 0 0 0 1 0 2 1 1 1 1 0 1 1 0 1 2 1 0 1 1 0 0 0 0 0 1 2 0 1 0 0 0 1 0 0 1 2 1 0 0 0 0 0 0 0 0 2 0 0 0 0 1 1 1 1 1 1 1 1 1 0 0 0 0 2 0 0 0 2 2 0 2 0 0 0 0 1 0 2 0 0 0 1 1 1 1 1 1 0 1 2 2 0 0 0 2 1 0 0 2 0 1 2 2 1 0 0 0 1 1 2 0 2 1 1 1 1 2 1 2 0 1 0 0 0 2 0 0 0 1 1 1 1 2 0 0 1 1 1 1 1 1 0 0 0 0 0 1 0 1 1 1 1 2 2 2 0 0 0 1 1 0 1 0 2 2 1 0 0 1 0 0 1 1 0 0 0 0 2 2 0 0 1 1 0 1 0 2 2 0 2 2 0 0 0 0 0 0 0 0 1 1 1 0 1 0 0 0 0 0 0 0 1 1 1 1 1 1 1 1 0 0 0 0 2 0 0 0 0 0 0 1 1 0 1 1 0 1 0 0 0 0 0 0 0 0 0 2 0 1 0 1 1 0 0 1 0 2 1 0 0 1 1 0 1 0 0 0 1 1 0 0 0 2 1 1 1 1 1 1 0 2 0 0 0 0 0 2 1 1 1 0 0 0 1 0 1 1 1 0 0 2 0 0 1 0 0 1 2 0 2 0 0 0 1 1 2 0 2 2 1 0 0 0 1 0 1 0 1 1 1 0 0 0 0 2 1 2 0 0 0 0 0 0 1 2 1 1 0 0 2 1 2 0 0 0 0 0 1 0 0 0 0 0 0 0 0 0 0 2 0 0 0 2 1 0 0 2 0 0 1 0 0 0 1 1 1 1 1 1 1 1 1 0 0 1 1 0 2 0 2 0 1 2 0 1 1 1 1 1 0 1 0 1 0 1 0 0 0 0 1 0 0 1 1 1 0 2 1 2 2 1 2 0 2 0 0 0 2 0 0 0 2 0 0 0 0 0 0 0 0 0 0 0 0 0 0 0 0 0 0 2 2 1 0 0 0 0 1 1 1 0 0 0 0 0 0 0 0 0 0 0 0 0 0 0 1 0 0 1 1 2 2 0 0 0 0 0 1 0 2 0 2 0 1 1 1 1 0 0 0 0 1 0 2 1 0 1 1 0 1 1 0 0 0 0 2 2 0 2 1 1 1 0 1 0 0 0 1 0 0 1 0 0 2 0 0 0 1 0 1 0 0 0 0 0 0 2 1 1 1 1 0 1 1 0 1 2 2 0 2 0 1 0 0 1 1 2 0 0 0 1 2 0 0 0 0 1 0 0 0 0 2 0 1 0 1 1 0 0 1 0 0 0 1 0 0 0 0 0 0 0 0
38 1 1 1 0 0 0 2 1 1 2 0 0 0 0 0 0 1 1 1 1 1 0 1 1 0 1 0 2 2 2 2 0 2 0 1 1 1 0 0 0 0 0 0 1 1 1 0 0 2 0 0 0 0 2 1 0 1 0 0 0 0 1 1 0 0 0 0 0 1 0 1 1 2 1 2 1 1 1 0 1 0 2 0 2 0 0 0 0 2 0 0 0 0 1 1 0 0 0 2 2 1 0 1 2 1 2 1 2 1 0 1 0 1 0 1 1 0 0 0 2 0 1 1 0 1 1 0 0 0 0 0 0 0 0 0 0 0 0 0 1 0 1 0 0 1 0 0 0 0 0 0 1 0 0 0 1 1 0 2 1 1 0 2 2 2 2 0 0 1 1 1 2 0 1 0 2 0 0 1 1 1 0 0 0 0 0 1 0 0 1 1 2 1 1 0 1 0 0 0 0 0 0 0 2 1 2 1 0 0 2 1 2 0 2 2 1 0 1 0 1 1 2 2 0 0 2 0 0 1 0 0 0 0 0 0 0 1 0 0 0 0 1 0 1 2 1 1 1 1 1 1 0 0 0 0 0 0 1 1 1 1 0 1 1 0 1 0 2 0 0 1 0 2 0 1 1 0 2 0 0 0 1 0 1 1 0 1 1 2 1 1 1 0 2 1 2 1 0 1 0 1 1 1 0 0 0 2 2 0 1 1 2 0 2 0 2 0 0 1 0 0 1 1 1 0 1 0 0 1 2 0 0 0 0 0 0 1 0 2 0 1 2 1 0 0 0 0 1 1 1 0 0 1 0 1 1 0 0 2 2 0 0 0 0 0 0 2 2 1 1 1 1 1 0 0 0 0 0 0 0 1 0 0 1 0 1 0 0 0 0 0 0 0 2 1 1 2 0 0 0 0 0 1 1 0 0 1 0 0 0 0 0 0 0 2 0 0 1 0 1 1 0 1 0 2 1 0 1 1 1 2 0 0 0 0 1 1 0 0 1 1 1 2 0 2 2 0 0 0 1 1 0 2 1 0 0 2 1 2 0 0 1 1 0 1 0 2 0 0 1 1 0 0 2 0 0 0 2 0 0 2 0 0 1 1 0 1 1 0 1 1 1 0 0 0 0 1 0 1 1 2 1 1 0 0 1 2 0 0 0 0 1 0 2 0 0 1 0 1 1 1 2 2 2 0 0 0 0 2 0 1 2 1 2 1 2 0 1 1 1 1 0 0 1 0 0 2 0 2 0 1 1 2 2 1 0 0 0 0 1 0 0 1 1 0 0 2 1 0 0 0 0 0 0 1 2 0 0 2 2 0 1 1 1 1 2 0 0 0 0 2 1 1 0 1 0 0 0 0 0 1 0 2 2 0 1 1 2 1 1 0 0 0 1 1 0 0 0 0 1 1 0 0 0 2 1 2 0 0 1 1 1 0 0 1 2 1 1 0 1 1 0 0 2 0 2 1 1 0 1 1 0 1 0 0 0 2 2 1 0 0 1 1 0 0 1 2 0 1 0 1 1 0 0 0 2 0 1 1 0 1 0 1 0 0 1 0 1 1 2 0 0 2 2 2 2 2 0 1 0 1 0 1 2 1 0 2 2 0 0 0 0 0 0 0 1 1 1 1 0 0 0 0 2 2 2 1 1 0 1 1 0 0 1 1 2 0 0 0 0 0 0 1 1 1 2 0 0 0 0 0 0 0 0 0 0 0 1 0 0 0 2 1 0 1 2 0 0 1 0 0 2 2 0 1 0 1 1 1 1 1 1 0 2 1 1 2 2 2 0 2 2 0 2 0 1 1 0 0 1 0 2 0 0 0 0 0 1 1 0 0 1 0 0 0 1 2 2 1 1 2 0 2 0 1 0 2 0 0 0 2 1 1 0 1 1 0 0 0 0 0 1 0 0 0 1 0 0 0 2 2 0 0 0 0 0 0 1 1 1 0 0 0 0 1 1 0 2 0 0 0 0 2 0 1 0 0 0 0 1 1 0 0 0 0 1 1 0 1 1 1 1 0 1 1 2 0 1 1 0 1 0 1 1 1 0 1 0 1 1 0 1 1 1 0 0 0 1 0 0 0 1 1 1 0 0 0 0 0 2 2 0 1 1 0 0 1 0 0 0 0 2 0 1 1 1 0 0 1 1 0 1 1 1 0 1 2 0 1 0 0 0 0 1 1 2 0 1 1 1 0 0 0 0 0 1 0 1 0 0 1 0 1 0 1 1 0 1 0 1 0 1 0 1 0 0 0 0 0 0 0
39 1 2 1 0 0 1 1 1 0 1 1 0 1 1 0 0 2 1 1 1 2 0 0 2 0 2 0 1 2 2 0 1 2 0 0 2 2 1 0 1 0 0 0 1 0 0 1 0 0 1 1 1 0 1 1 0 0 1 0 0 2 1 1 0 1 1 1 0 0 0 1 2 1 1 1 1 0 0 1 0 0 2 0 2 0 0 0 0 1 0 0 0 0 0 1 1 0 0 2 2 1 0 0 1 2 1 2 2 0 0 2 2 2 2 2 2 0 0 0 2 0 1 1 0 0 1 1 1 2 1 0 0 0 0 0 1 0 0 0 2 0 0 0 0 0 0 0 0 0 1 0 0 0 0 0 0 1 0 1 1 1 0 1 2 2 0 0 2 2 0 1 1 1 1 1 1 1 0 0 0 0 0 2 2 2 0 1 0 0 2 2 2 0 2 0 1 0 0 0 0 0 0 1 2 0 2 1 2 0 2 0 1 0 2 2 0 0 1 1 2 1 2 1 1 1 0 0 0 1 0 0 0 1 1 1 0 2 0 0 0 0 2 0 0 1 0 1 1 0 0 0 0 0 0 0 0 1 0 0 0 0 0 0 1 0 0 1 1 0 0 1 0 1 1 0 0 1 1 1 1 2 2 2 0 1 0 0 1 2 1 1 0 0 2 1 2 0 0 0 1 0 1 0 0 0 0 2 1 0 0 1 1 1 1 0 2 1 0 1 0 0 0 0 2 0 2 2 1 0 2 2 0 0 1 0 1 0 2 2 0 2 1 2 0 0 2 0 0 1 1 0 0 0 0 2 0 0 0 1 1 0 0 0 0 0 0 1 1 0 0 0 0 0 0 0 2 2 2 1 0 0 0 0 1 0 0 0 0 0 0 0 1 1 2 1 1 0 1 1 1 1 0 1 1 0 0 1 0 0 0 0 0 0 1 1 1 1 0 0 0 1 0 0 0 2 1 0 2 0 2 0 0 2 2 1 0 0 0 0 1 0 1 0 1 1 1 0 1 1 0 0 0 2 2 2 0 1 0 1 2 0 0 0 0 1 1 2 0 0 1 1 2 2 0 1 0 1 2 0 0 1 0 0 2 1 0 1 2 1 2 1 1 2 0 0 0 0 0 2 0 2 1 1 0 0 1 1 0 0 0 1 1 0 1 0 0 0 0 0 1 1 2 1 1 0 1 1 1 1 1 0 2 0 1 1 2 0 2 1 1 1 1 0 1 0 0 0 2 1 0 0 0 2 2 0 0 0 1 0 0 0 0 0 0 1 1 1 1 0 1 1 1 0 0 0 1 1 0 2 1 0 1 1 1 1 1 0 0 2 0 0 0 1 0 0 0 0 0 0 0 2 0 1 2 0 0 0 1 0 1 0 0 0 2 0 0 0 0 0 1 2 0 0 0 1 2 1 0 0 1 0 0 0 0 1 2 0 1 0 2 1 0 0 2 0 2 1 0 0 0 2 0 1 1 1 0 2 2 0 0 0 2 0 0 0 1 2 0 1 1 0 0 1 1 0 2 0 0 0 0 0 0 1 0 0 2 1 2 1 1 0 0 1 0 0 1 2 0 1 1 0 0 1 1 2 1 2 2 0 1 1 0 2 0 0 0 0 0 0 0 0 1 0 1 1 1 0 0 1 1 1 0 0 0 0 0 1 0 1 0 1 0 0 0 0 0 1 0 1 1 1 0 0 0 0 0 0 2 0 0 0 2 1 1 0 2 0 0 2 0 0 0 0 0 0 0 0 1 1 1 1 0 0 1 2 1 2 1 2 0 1 2 0 2 0 0 1 0 0 1 0 0 0 2 1 2 0 2 0 0 0 0 2 2 0 2 1 2 1 1 1 0 2 0 2 0 1 0 1 0 1 0 0 0 1 1 0 1 1 0 0 1 0 0 0 1 0 0 0 1 1 2 0 0 0 0 0 0 0 0 0 0 0 0 2 1 0 2 0 0 0 0 2 0 1 0 1 0 0 1 0 0 1 1 1 0 0 0 2 0 2 0 0 1 1 2 0 1 0 1 2 2 0 2 1 0 1 0 2 0 0 1 1 1 1 1 1 2 1 0 1 0 1 1 0 1 0 1 1 2 0 0 1 0 0 0 1 0 1 0 0 1 0 0 0 2 0 0 1 1 0 1 1 1 0 1 0 0 0 2 0 0 0 0 0 1 1 1 0 1 0 0 0 0 1 1 0 2 0 0 0 0 2 0 0 0 0 1 0 1 1 1 1 2 0 0 1 1 0 0 1
40 0 0 2 1 0 0 1 1 0 1 1 1 1 0 0 1 2 1 1 1 1 0 0 2 0 0 0 2 2 2 2 1 1 1 1 1 0 0 0 1 0 0 0 1 0 0 0 0 1 1 0 0 0 2 1 0 1 0 1 0 1 0 0 0 0 0 0 1 1 0 1 1 2 1 2 2 2 2 0 2 0 2 0 2 0 0 1 1 2 1 1 1 1 0 0 0 1 1 2 2 1 0 1 2 0 2 0 0 0 1 2 0 1 0 0 1 0 0 0 2 0 1 1 0 1 1 1 0 1 1 2 0 0 0 0 0 0 1 1 0 0 0 0 1 2 0 0 0 2 0 2 0 2 0 1 0 0 0 2 1 1 0 0 0 1 1 0 1 2 0 2 1 1 1 1 1 0 0 0 0 1 0 1 0 0 0 0 0 0 0 0 1 1 0 0 1 0 0 0 0 0 0 0 2 0 2 1 2 0 2 0 1 0 2 2 0 1 2 0 1 1 1 2 0 0 1 1 1 0 0 1 0 0 0 0 1 2 0 0 0 0 2 0 0 2 0 0 1 1 1 1 0 0 1 2 1 2 0 2 2 2 0 0 0 0 1 0 1 1 0 2 0 2 0 2 1 1 1 1 1 1 2 2 1 1 1 1 0 2 0 0 1 0 2 1 2 1 0 0 0 0 2 0 0 0 1 1 1 0 1 1 1 1 0 0 1 0 0 0 1 1 1 1 1 0 0 0 0 2 2 0 0 0 0 0 0 2 0 2 2 2 1 2 0 0 1 0 1 0 0 0 0 0 0 2 0 1 0 2 2 0 1 0 1 0 0 2 2 1 1 1 1 1 1 1 1 0 0 0 0 1 0 0 1 0 0 0 0 1 1 1 0 0 2 0 0 1 0 0 0 0 0 2 2 1 0 0 1 1 1 1 0 0 0 1 1 0 0 0 0 0 0 0 0 1 0 0 1 0 1 0 0 1 1 0 0 1 0 0 0 2 2 0 1 0 1 0 0 0 0 1 0 2 1 1 0 2 2 2 1 0 1 1 0 1 0 2 0 0 1 1 1 1 0 1 0 0 2 0 0 2 2 2 0 2 1 0 2 0 1 2 1 2 1 0 0 1 1 2 0 2 1 1 0 0 1 2 0 0 0 0 0 0 0 0 0 1 0 1 1 1 1 0 0 1 1 0 0 2 0 2 1 1 1 0 1 0 1 1 1 1 2 2 2 0 0 1 1 1 0 1 0 1 2 2 1 0 0 1 0 0 0 0 0 1 1 2 1 1 1 2 0 0 0 0 2 1 0 1 1 0 0 1 1 2 2 0 0 2 0 2 0 0 0 0 1 0 0 0 0 2 1 2 2 1 1 2 2 1 0 0 0 0 1 1 0 0 0 0 0 0 0 0 0 0 2 1 0 0 1 0 0 0 0 0 2 0 1 1 1 1 0 1 1 0 2 0 0 0 0 2 0 1 1 0 0 2 2 0 0 0 0 2 0 0 1 0 0 2 0 0 1 1 1 0 1 0 1 1 2 1 0 1 1 1 1 1 2 1 1 1 0 1 1 0 2 1 0 1 2 0 0 1 1 1 1 2 2 0 0 0 0 1 0 1 0 1 1 1 0 0 1 0 0 1 1 1 1 0 0 0 0 0 0 0 0 1 0 1 1 1 0 2 2 0 2 0 0 0 0 0 0 0 0 0 0 0 2 1 0 1 2 1 0 2 2 0 0 2 1 1 0 1 1 0 0 0 1 1 0 0 0 1 2 1 1 0 2 0 1 1 2 1 1 0 0 1 0 0 2 0 0 0 2 0 1 0 0 2 0 0 0 1 1 0 1 2 2 1 1 1 0 2 0 1 0 1 0 0 0 2 1 1 0 0 0 1 1 0 1 0 1 0 0 0 1 0 0 0 1 1 1 0 0 0 1 0 0 0 0 0 0 0 0 1 1 0 2 0 0 0 0 1 0 0 0 1 1 0 1 1 0 0 0 0 1 0 0 1 1 2 0 1 1 0 1 0 0 0 0 1 1 0 2 2 0 1 0 0 1 0 0 0 0 2 2 1 1 0 1 0 0 0 0 0 1 1 0 0 2 0 0 1 0 0 0 0 0 0 0 0 2 2 1 0 0 0 0 0 2 0 1 0 1 0 1 2 1 1 0 0 0 1 1 1 1 0 0 0 2 0 0 1 0 1 1 0 2 1 1 0 0 0 0 0 1 0 0 0 1 1 0 1 1 2 0 0 0 1 0 1
41 1 1 0 0 0 0 1 0 0 0 1 0 0 0 0 0 1 1 1 1 2 0 0 2 0 1 0 1 2 2 0 1 1 2 0 2 2 2 0 0 0 0 0 2 0 1 0 0 1 0 0 2 0 0 2 0 0 0 0 2 2 1 0 1 1 0 0 0 1 1 1 2 2 2 2 2 0 0 0 0 0 1 1 1 0 0 0 0 2 0 0 0 0 0 1 0 1 0 1 1 2 0 0 2 1 2 0 0 0 0 0 0 1 0 0 1 0 1 0 1 1 2 0 0 0 2 1 0 1 2 0 0 0 1 0 0 0 0 0 0 0 0 0 0 2 0 0 0 1 0 1 0 0 0 0 1 1 0 0 0 0 0 0 2 2 2 0 1 2 0 2 1 1 2 1 2 0 0 2 0 2 0 2 1 1 1 1 0 0 0 1 0 0 0 1 1 0 0 0 0 0 0 0 2 0 0 1 1 0 1 0 1 0 0 2 1 1 1 1 2 1 2 2 0 0 0 0 0 1 0 0 0 0 0 0 0 2 0 0 0 0 1 1 0 1 0 0 0 0 0 0 0 0 1 2 1 2 0 0 0 0 0 1 1 0 0 1 1 1 0 0 0 2 0 1 0 0 1 0 0 1 1 1 1 0 1 2 0 2 1 0 0 1 1 1 0 0 0 0 0 0 2 0 0 0 0 2 1 0 1 2 1 2 2 0 2 0 0 1 2 0 1 0 0 0 0 1 0 2 1 2 0 0 0 0 0 2 0 0 0 0 2 1 1 0 2 1 1 1 1 0 0 0 2 0 0 1 0 1 1 0 1 0 1 1 0 1 1 0 0 0 1 1 1 0 2 0 0 0 1 0 0 0 1 0 1 1 1 2 1 2 1 2 2 2 2 0 2 2 2 2 1 1 1 1 1 1 0 0 1 1 0 0 2 2 0 0 0 0 0 1 0 0 1 2 1 0 1 0 1 0 0 0 0 1 1 0 0 0 1 1 2 0 2 1 1 1 1 0 0 1 0 2 1 1 0 2 0 2 1 0 1 1 0 1 0 1 0 1 0 1 0 0 0 1 0 0 2 0 0 1 0 0 2 0 0 0 2 0 1 2 0 1 1 0 0 1 1 2 0 2 1 1 0 0 2 1 0 0 0 0 1 1 0 0 0 1 0 1 1 1 1 0 0 1 1 1 1 1 1 0 0 0 0 0 2 1 1 1 1 0 2 1 1 0 0 1 1 1 0 0 0 1 2 0 0 0 0 0 2 0 0 0 0 2 1 2 0 2 0 2 0 0 0 0 1 1 0 2 1 0 1 2 0 0 2 0 0 1 0 0 1 0 1 0 2 0 0 0 0 2 2 0 2 0 0 1 1 2 0 0 0 1 0 1 0 0 0 0 1 1 0 0 0 1 1 1 0 0 2 0 0 0 0 0 2 0 0 0 1 0 0 1 2 0 1 2 0 0 0 1 1 1 0 0 0 1 1 0 0 0 1 1 1 0 0 0 1 0 2 0 0 1 1 0 2 2 0 0 0 0 1 1 0 0 2 1 1 1 2 0 0 0 0 0 1 2 0 1 0 1 1 1 1 1 1 1 2 0 0 0 0 2 0 0 2 1 1 1 0 0 1 0 1 2 2 1 0 1 2 2 0 0 1 1 0 0 0 2 1 2 0 1 1 0 1 1 0 0 0 0 0 0 0 0 0 0 1 0 0 0 2 1 1 0 2 0 0 2 1 0 0 0 0 1 1 2 1 1 1 1 1 1 1 1 0 2 1 2 0 2 2 1 2 0 0 0 0 2 2 0 1 0 1 0 1 0 0 1 1 1 0 1 1 0 1 2 2 2 2 1 0 2 0 1 0 1 1 0 2 1 0 1 0 0 0 0 0 0 0 0 0 0 0 0 1 1 0 1 1 1 1 0 0 0 1 0 0 0 1 0 0 0 0 1 0 0 1 0 0 0 1 1 0 0 0 1 2 1 0 1 0 0 0 0 1 1 0 1 0 1 0 0 1 1 2 0 0 0 0 1 0 1 1 1 0 1 0 1 0 0 1 1 1 1 1 1 2 0 1 0 0 1 1 0 2 1 1 1 2 0 0 1 0 0 0 1 0 0 1 1 1 1 1 0 1 1 2 0 2 0 2 0 1 1 1 2 0 2 0 1 0 0 1 0 1 1 1 0 0 0 0 0 0 2 2 1 2 1 0 2 0 1 0 0 0 0 0 1 1 1 0 0 1 0 1 0 0 0 0 0
42 0 1 2 1 0 0 1 0 1 1 0 0 1 1 0 0 1 1 1 1 2 0 0 2 0 0 0 2 0 0 2 2 1 0 2 0 1 0 0 1 0 0 1 2 1 0 0 0 1 0 0 2 0 0 1 0 0 0 0 2 2 2 2 1 1 1 0 0 0 0 1 2 2 1 2 2 2 2 0 2 0 1 1 0 0 0 0 0 2 1 0 0 0 0 1 0 1 0 2 1 2 0 1 2 1 2 1 2 0 0 2 0 0 1 0 1 0 1 0 1 0 2 0 1 0 1 1 1 2 1 0 0 0 1 1 0 0 0 0 2 0 0 0 0 2 1 0 0 2 0 2 0 1 0 1 0 1 0 2 1 1 0 1 1 1 1 2 0 0 2 0 1 1 1 2 1 0 0 2 0 2 0 2 0 0 1 0 0 0 0 0 1 1 0 0 0 0 0 0 0 0 0 0 2 0 2 0 0 0 0 0 2 0 2 2 1 0 1 2 2 0 1 1 1 0 0 0 0 1 0 0 0 1 1 0 1 2 0 0 0 0 2 0 0 1 0 1 1 0 0 0 1 0 0 1 2 1 0 1 1 1 0 1 1 0 0 0 1 0 1 0 1 0 1 1 0 0 1 0 1 1 1 2 0 0 0 0 2 2 2 2 1 1 2 0 1 1 1 0 1 0 1 1 0 0 1 2 1 0 0 2 1 1 1 0 2 0 0 0 0 0 0 0 0 0 1 2 1 0 2 1 1 0 0 0 0 1 1 0 1 1 1 1 0 1 0 1 1 1 1 0 0 0 0 2 0 0 0 0 0 0 2 0 2 0 0 2 2 0 0 0 1 0 1 1 1 2 2 0 0 0 0 0 2 1 1 1 1 1 1 0 2 0 2 0 0 1 1 0 0 1 0 2 2 2 0 1 1 0 0 0 0 0 0 0 2 1 0 0 0 1 0 1 0 2 0 0 0 0 0 0 1 1 1 1 0 2 0 0 1 1 2 0 1 1 1 0 1 0 0 1 0 1 1 0 1 2 1 2 1 0 0 0 0 1 1 1 0 1 1 2 1 1 1 0 0 1 1 1 1 1 1 1 2 1 0 0 2 0 1 2 0 1 1 1 1 2 1 1 1 2 1 1 0 0 2 2 0 0 0 0 2 1 0 0 0 0 2 2 0 0 1 0 0 1 1 1 1 2 1 0 2 2 2 0 1 1 2 1 0 0 2 2 2 1 0 0 1 1 0 1 0 2 1 0 0 0 0 1 0 0 1 0 0 0 0 2 2 0 0 0 0 0 0 0 1 2 1 2 2 0 0 0 1 1 1 1 1 2 0 0 0 1 0 0 0 0 0 0 0 1 1 2 1 0 1 1 1 0 0 0 0 1 0 0 0 0 0 0 0 0 0 1 1 1 1 1 0 0 0 0 0 0 0 0 1 0 1 0 1 2 0 0 0 0 2 1 0 0 1 2 0 2 0 0 0 2 2 0 0 0 2 1 0 0 1 1 0 1 1 0 0 1 1 1 1 0 1 1 0 1 1 1 0 1 1 1 2 1 1 0 0 1 0 0 0 2 0 1 0 1 1 2 2 2 1 1 2 0 0 0 0 1 0 0 1 1 1 1 0 0 0 0 1 1 1 0 0 0 1 1 0 0 0 0 1 0 0 1 1 1 0 0 0 2 2 0 0 1 0 0 0 0 0 0 0 0 1 0 0 0 2 2 1 1 2 0 1 1 0 0 1 0 0 0 0 1 0 1 0 0 0 0 1 1 1 0 2 0 2 2 2 0 1 0 1 0 0 0 0 0 0 0 2 0 0 0 1 1 0 0 1 1 1 0 2 1 1 1 1 0 0 2 1 1 0 1 0 0 1 1 1 1 0 0 0 1 1 0 1 1 0 0 0 0 0 0 1 0 1 1 0 0 0 0 0 1 1 1 1 0 0 0 0 1 1 0 1 0 0 0 0 1 0 0 0 1 1 0 0 0 1 0 1 1 0 1 0 2 0 2 0 0 2 2 2 0 0 0 0 1 1 0 2 0 0 1 0 2 0 0 1 1 2 1 1 1 2 0 0 0 2 0 0 0 0 2 1 1 2 0 0 1 0 0 0 0 0 1 0 0 2 0 1 0 1 0 0 0 1 0 1 0 1 0 1 2 0 1 0 1 1 0 0 0 0 0 1 0 0 0 0 0 0 2 2 0 2 0 0 0 0 2 0 0 0 0 0 1 0 0 0 0 0 0 0 0 1 0 0 0
43 1 2 0 0 0 0 2 0 1 1 1 0 1 1 0 0 1 1 2 0 2 0 0 2 0 1 0 2 2 2 0 2 2 2 0 2 0 0 0 0 0 0 0 2 0 1 0 0 2 1 0 0 0 1 1 0 0 1 1 1 1 2 2 1 1 1 0 0 0 0 1 2 1 0 1 1 0 0 1 1 0 2 1 2 0 0 0 0 2 0 0 0 0 0 1 0 2 0 2 1 2 1 1 2 0 2 0 0 0 0 1 1 2 1 1 2 0 2 0 0 0 2 0 0 2 0 1 1 2 1 0 0 0 1 0 1 0 0 0 2 0 0 0 0 0 0 0 0 1 0 1 0 0 0 0 0 0 0 0 1 0 0 1 1 2 2 1 0 1 1 1 1 1 1 0 1 0 0 0 0 0 0 2 0 0 1 2 0 0 1 2 1 1 2 0 1 0 0 0 0 0 0 2 2 0 2 1 1 0 0 0 1 0 2 2 0 1 1 0 2 1 1 2 0 0 2 2 2 0 0 0 0 0 0 0 0 2 0 0 0 1 2 0 0 2 0 0 0 0 0 0 0 0 1 1 0 0 0 0 0 0 0 0 1 0 1 0 2 1 1 1 0 1 0 0 0 0 2 0 0 0 1 1 0 1 1 0 0 2 0 2 2 0 2 0 2 0 0 0 0 0 1 1 0 0 0 2 0 0 0 0 2 1 0 0 1 0 0 0 0 0 2 0 0 0 2 0 0 2 2 1 1 0 0 0 0 2 0 1 1 0 2 0 0 0 1 0 1 2 0 1 1 0 1 0 1 2 0 1 1 0 1 0 0 1 0 2 2 0 0 0 0 0 1 1 2 1 1 0 1 0 0 1 1 1 1 0 0 0 0 0 0 0 2 1 1 0 0 0 0 0 0 1 1 0 0 2 0 0 0 0 0 0 1 1 1 0 0 1 1 1 0 0 0 1 1 0 0 0 0 0 1 1 1 2 0 2 0 0 1 1 1 1 0 1 2 0 0 0 0 1 0 2 2 2 0 1 1 0 2 0 0 0 0 0 1 0 0 2 0 2 0 0 2 0 2 0 2 0 0 1 0 0 1 2 0 2 2 2 0 2 0 1 0 2 2 1 0 1 1 2 1 1 0 0 2 1 1 0 1 0 1 0 0 1 1 0 0 0 0 2 2 0 0 0 0 1 1 2 0 0 1 1 1 0 1 1 2 0 1 0 1 1 1 0 0 1 1 2 0 1 1 1 2 1 1 1 0 0 0 0 0 1 1 0 0 1 1 0 0 2 1 0 0 0 1 2 0 0 2 0 1 1 0 0 2 0 0 0 1 1 1 0 1 0 2 0 0 0 0 1 2 0 0 2 2 1 2 1 0 0 0 1 1 1 0 0 1 1 0 1 0 0 0 1 2 1 0 0 1 0 0 0 0 1 2 0 0 0 2 1 0 2 2 0 1 1 0 0 0 2 1 1 0 0 0 2 2 0 0 0 2 0 1 1 1 0 0 0 1 1 0 0 0 0 2 0 0 0 1 0 1 2 0 1 0 1 1 2 2 0 0 1 1 1 1 1 0 2 0 1 0 0 1 1 1 2 2 0 0 0 0 2 0 1 0 0 0 0 0 0 0 0 1 1 1 1 1 0 0 0 0 1 2 1 1 1 1 2 0 2 0 0 0 1 1 0 0 0 0 0 0 1 0 1 0 0 1 0 0 0 2 1 0 1 2 0 0 1 0 0 0 0 0 1 0 0 1 1 2 2 1 1 1 2 1 2 1 2 0 2 2 0 0 1 0 0 1 0 0 0 0 0 2 0 1 0 0 2 0 0 1 0 0 0 1 0 2 2 2 2 0 2 0 1 0 1 0 0 1 1 0 0 0 2 0 0 1 1 0 1 1 0 0 0 1 0 0 0 2 2 1 0 1 0 1 0 0 0 0 1 0 0 0 0 0 0 2 1 1 0 0 1 0 0 0 1 2 1 1 1 0 0 1 2 0 1 1 2 0 2 1 0 2 2 2 0 0 0 0 1 1 2 0 0 1 1 1 1 0 0 0 0 0 2 2 2 2 2 0 2 0 2 0 0 0 0 1 1 2 0 0 2 0 0 0 0 1 2 0 0 1 0 1 0 1 1 1 2 0 0 1 0 1 0 1 1 0 1 0 1 0 0 0 0 0 0 1 1 0 0 0 0 1 0 0 1 2 1 0 1 0 2 0 1 2 1 0 1 0 0 0 0 1 0 0 0 0 1 1 1
44 1 2 1 0 0 0 2 0 0 0 1 0 0 0 0 0 1 0 1 1 1 0 1 1 0 0 0 2 2 2 2 1 0 1 0 2 2 0 1 1 0 0 0 1 1 1 0 0 0 0 0 2 0 0 0 1 1 0 1 1 2 0 0 0 0 1 0 0 0 0 1 2 2 2 2 2 1 1 0 1 0 2 0 1 0 0 0 0 1 0 0 0 0 2 2 0 0 0 1 1 2 0 0 1 2 1 1 1 0 0 1 1 1 1 1 1 0 0 0 2 0 0 2 0 1 0 1 1 2 0 0 0 0 1 0 0 0 0 0 0 0 0 0 0 0 0 0 0 0 0 0 0 1 1 0 2 1 0 2 2 1 1 0 1 1 1 1 1 2 0 2 0 2 1 0 1 1 0 1 0 2 0 2 1 1 0 1 1 0 1 1 1 0 1 0 0 0 0 0 0 1 0 0 2 0 2 1 1 1 1 0 1 0 2 2 1 1 1 1 2 1 1 1 1 0 2 0 0 1 0 0 0 0 0 0 0 2 0 1 0 0 2 0 0 2 0 0 0 0 0 0 0 0 0 2 1 1 1 1 0 0 0 0 0 0 0 0 1 0 0 1 1 0 2 1 0 1 1 1 1 2 2 2 0 1 0 1 1 2 1 0 2 0 2 0 2 0 0 0 1 0 1 1 0 0 0 2 2 0 0 0 2 0 0 0 2 2 0 0 0 0 2 0 0 0 2 0 1 2 2 1 0 0 0 0 0 0 2 1 1 1 1 1 0 0 1 0 1 1 0 1 1 0 0 1 0 1 0 1 1 0 2 0 2 1 0 2 2 0 0 0 2 2 1 2 2 0 0 0 0 1 0 0 0 0 0 0 0 0 0 0 1 0 2 1 1 1 1 1 1 1 1 1 2 0 0 1 0 0 0 0 0 0 1 1 1 0 0 0 0 0 1 2 0 0 0 0 0 0 0 0 0 1 1 0 0 0 0 0 0 1 2 2 1 2 2 0 0 0 0 1 0 2 1 1 0 2 2 2 1 0 1 1 0 1 0 2 0 0 0 0 2 2 1 1 1 1 2 0 1 2 2 2 0 2 1 0 2 0 1 2 0 1 0 0 0 2 1 1 1 2 2 0 0 0 0 0 0 0 0 0 0 0 1 0 0 1 1 1 1 1 2 0 0 1 1 0 0 2 0 1 1 1 1 0 0 0 2 2 1 0 1 1 2 0 0 2 0 2 0 1 0 1 2 2 1 0 0 1 0 0 0 0 0 1 1 2 2 0 0 0 0 0 0 0 0 1 0 2 1 0 0 1 0 0 1 0 2 2 0 2 0 0 1 0 1 1 0 0 1 1 0 2 2 0 0 1 1 2 1 0 0 0 1 0 1 0 1 1 0 1 0 0 0 1 1 2 0 0 0 0 0 0 0 0 2 0 1 0 2 1 0 1 1 0 2 1 0 0 1 2 0 0 1 1 0 1 0 0 0 0 1 1 0 0 2 1 0 1 1 0 0 0 0 0 2 1 1 1 1 0 0 1 0 2 0 1 1 1 1 0 0 1 0 0 1 0 0 1 0 1 0 0 1 1 0 2 2 0 0 0 0 1 0 0 0 1 1 1 0 0 1 0 2 0 0 0 0 0 1 1 0 0 1 1 0 1 0 2 1 2 0 0 1 1 1 0 0 0 1 1 0 0 0 0 1 0 2 1 1 1 2 1 1 0 1 0 0 2 1 0 0 1 1 0 0 1 1 1 1 1 0 0 0 2 0 1 2 1 1 2 1 1 1 0 0 2 0 0 2 0 2 0 0 1 1 1 0 1 0 0 1 1 1 0 2 2 1 1 1 1 0 2 0 1 0 0 1 0 2 1 0 0 0 0 0 0 2 0 2 2 0 0 0 0 0 1 0 0 2 2 1 0 0 0 1 0 0 0 1 0 0 0 0 1 1 0 2 0 0 0 0 2 0 2 0 1 1 1 1 1 0 0 1 1 0 1 0 1 0 1 0 0 2 1 1 0 0 0 2 2 2 0 0 0 2 2 1 1 0 0 0 0 0 2 2 1 2 2 0 2 0 0 0 0 1 0 1 0 1 0 0 2 0 0 0 1 0 1 0 0 1 0 1 1 1 1 0 1 1 0 1 1 1 0 1 2 0 2 0 1 1 0 1 1 1 0 0 0 2 0 0 0 0 1 1 0 2 0 0 1 0 0 0 0 0 0 0 1 0 0 0 2 0 1 0 0 0 0 0 0
45 0 1 2 0 0 0 2 0 1 1 1 1 1 1 0 0 1 1 0 0 0 0 0 2 0 1 0 1 1 1 0 1 0 1 0 2 1 0 0 0 0 1 0 2 1 0 0 0 2 0 0 0 1 1 1 0 1 0 1 1 2 0 0 0 0 2 0 1 1 0 1 1 2 1 2 1 0 0 0 1 0 1 1 0 0 0 0 0 2 0 0 1 1 0 1 0 1 1 1 2 2 1 1 2 0 2 0 0 0 0 0 1 1 1 1 1 0 0 0 2 0 0 2 0 2 0 0 0 0 1 0 0 0 0 0 0 0 1 0 0 0 0 0 0 1 0 0 0 1 0 1 0 1 0 0 1 0 0 1 1 1 0 0 1 1 1 0 1 1 1 1 1 1 1 1 2 0 0 1 0 1 0 2 0 0 1 0 0 0 1 1 2 0 2 0 1 0 0 0 0 1 1 0 2 0 1 0 0 0 1 0 1 0 1 1 0 1 0 0 1 1 1 1 1 0 2 0 0 1 0 0 0 0 0 0 0 2 0 1 1 1 2 1 1 2 1 1 1 1 1 1 1 1 0 1 2 0 0 0 0 0 0 0 0 0 1 0 2 1 1 1 0 1 0 0 1 1 1 1 1 2 2 2 0 1 0 0 0 2 0 2 1 0 1 0 2 0 0 0 0 0 1 1 0 0 0 1 1 0 1 2 1 1 2 0 2 0 0 1 1 1 1 0 0 0 0 2 1 1 1 1 0 0 0 0 0 0 2 0 0 1 1 1 0 0 1 2 2 1 1 0 0 1 0 1 1 1 0 1 1 0 0 1 0 1 0 2 2 1 1 1 1 0 0 1 2 0 0 0 0 2 0 0 0 1 1 0 0 0 0 0 1 0 2 2 2 1 0 0 0 0 0 1 1 0 0 0 0 0 0 0 0 0 0 0 2 1 0 0 0 0 0 0 1 2 0 1 2 0 2 0 0 0 0 0 0 1 0 0 1 1 2 2 0 0 2 0 0 0 0 1 0 2 1 1 0 2 2 1 1 1 1 1 0 1 0 1 0 1 0 0 0 0 1 1 1 1 1 1 0 2 1 1 1 2 1 0 2 0 2 1 0 2 1 0 0 1 0 1 1 1 2 0 0 0 1 1 0 0 0 0 0 1 1 0 0 0 1 1 0 1 1 0 0 1 1 0 0 2 0 0 1 0 1 0 2 1 1 1 0 0 2 2 2 1 0 2 0 2 0 1 0 0 2 2 2 0 1 1 0 0 1 0 0 1 1 1 1 0 1 1 2 0 1 0 2 0 0 2 1 0 0 1 0 0 1 0 0 0 0 2 1 1 1 0 1 0 0 1 0 1 1 2 2 1 2 1 2 1 2 0 0 0 2 0 0 0 0 0 1 0 0 1 1 1 1 1 0 0 0 0 1 0 0 0 2 1 0 2 0 0 0 1 2 0 1 0 0 0 0 1 0 1 0 0 1 1 1 0 0 0 1 0 1 1 1 1 0 1 0 1 0 0 0 0 2 1 0 0 0 2 1 2 0 2 1 0 2 2 2 0 0 0 0 0 0 2 0 1 0 0 0 1 1 2 0 2 2 0 1 1 0 1 0 0 0 2 1 1 1 0 0 0 1 0 0 1 1 0 2 2 1 0 1 1 1 2 0 2 0 0 0 0 0 0 0 0 0 1 1 1 0 0 0 0 0 0 1 1 1 0 2 1 0 0 2 0 0 2 0 1 0 1 0 1 1 2 0 0 0 0 0 0 1 2 0 1 1 1 1 1 2 0 1 0 1 0 0 0 0 1 0 1 1 0 2 0 1 0 0 0 1 1 1 0 2 1 1 1 1 0 0 2 0 0 0 2 0 0 0 2 0 0 0 1 0 0 1 0 1 1 0 0 0 0 0 1 0 0 2 1 1 0 0 0 1 0 0 0 0 0 0 0 0 1 1 0 2 0 0 0 0 1 0 1 0 1 2 2 2 2 0 0 0 1 0 0 0 1 0 1 0 0 2 1 1 0 1 0 1 2 0 1 1 1 0 0 0 1 0 0 0 0 1 1 1 1 1 0 1 0 1 2 1 0 1 0 0 0 1 0 1 1 0 0 2 0 2 0 0 0 2 0 1 0 1 0 2 0 1 0 0 2 2 0 2 2 0 1 0 1 1 0 0 0 0 0 0 0 0 0 0 0 0 0 0 0 2 0 0 0 0 2 0 0 0 0 1 0 1 1 0 0 0 0 0 0 0 0 0 1
46 0 1 1 0 0 0 2 1 1 2 0 0 1 0 0 0 0 0 1 1 1 0 0 2 0 0 0 2 2 2 0 0 2 1 0 2 1 1 0 0 0 0 2 2 2 0 0 0 1 0 0 1 1 0 0 0 0 1 0 0 0 2 1 0 0 2 0 0 1 0 1 1 2 1 2 2 1 1 0 0 0 2 0 1 0 0 0 0 1 0 0 1 0 0 2 0 0 0 1 1 2 1 0 2 0 2 0 0 1 1 1 0 1 0 0 1 0 1 0 0 2 2 0 1 0 1 1 0 1 0 0 0 0 1 0 0 0 0 0 2 0 0 0 0 2 0 0 0 0 0 0 0 1 1 0 1 0 2 1 2 0 0 0 0 2 2 0 1 1 1 2 1 1 1 0 1 0 0 1 0 2 0 2 1 1 1 0 0 0 2 2 2 0 2 0 2 0 1 0 0 1 0 1 2 0 1 2 0 0 1 0 1 0 2 2 1 0 0 0 2 2 1 2 1 0 1 0 0 0 0 0 1 1 0 0 0 2 0 0 0 0 2 0 0 2 0 1 1 0 0 0 0 0 0 2 1 0 0 0 0 0 0 1 1 0 0 1 1 0 0 0 0 0 0 0 0 1 2 2 2 1 1 2 0 1 0 0 0 2 0 2 0 1 2 1 2 1 0 1 1 1 1 1 0 0 1 2 0 0 0 0 2 1 2 0 2 0 0 0 2 2 2 1 1 0 1 1 0 2 2 0 2 2 0 0 0 1 1 1 0 1 2 2 0 0 2 0 1 2 0 1 0 0 0 2 0 2 0 1 1 0 1 1 0 1 0 2 2 0 0 0 1 1 2 2 1 0 0 0 1 1 0 0 1 0 1 0 0 1 1 1 0 0 2 1 1 1 1 0 0 1 0 2 2 0 0 0 0 0 0 0 0 0 1 1 1 1 0 0 0 1 0 1 0 1 1 0 0 0 0 1 0 0 0 0 0 0 0 0 2 0 2 0 0 2 2 1 1 0 0 1 0 2 1 1 0 1 1 1 1 0 0 0 0 0 0 1 0 1 0 0 0 0 1 0 2 0 1 1 2 1 0 0 2 1 0 2 2 2 0 2 1 1 0 0 0 2 1 1 1 2 0 2 0 0 2 0 0 0 0 0 0 0 0 1 0 1 0 1 1 1 0 0 0 0 2 0 0 2 0 0 0 0 0 0 2 1 1 1 2 0 1 1 1 1 0 0 2 0 0 0 0 2 1 0 0 0 1 1 0 0 1 0 0 0 0 2 1 0 1 0 1 0 1 0 2 2 0 1 2 0 2 2 0 0 1 0 0 1 0 1 0 0 1 0 0 0 0 0 0 2 1 1 1 1 0 0 1 2 0 0 0 2 0 2 0 0 0 0 0 0 0 0 0 0 0 0 0 0 1 0 0 0 0 0 2 0 1 0 1 0 0 0 1 0 2 0 0 0 0 2 0 1 0 0 0 2 2 0 0 0 0 0 2 2 1 1 1 0 1 0 0 0 1 0 2 1 0 0 2 0 0 1 2 2 0 1 2 2 2 0 0 1 1 1 1 2 0 2 0 1 0 0 1 0 1 1 2 0 0 0 0 2 0 0 0 1 1 1 0 0 0 1 0 1 2 1 1 0 1 0 0 1 1 0 1 0 0 1 0 1 0 1 1 1 2 0 0 1 0 1 0 0 0 1 0 0 2 0 0 0 2 2 1 1 2 0 0 2 1 0 0 0 0 0 0 1 1 2 2 1 0 0 1 1 0 2 1 2 0 1 2 0 1 0 0 0 1 0 0 0 1 0 1 1 1 1 0 1 0 0 0 2 2 0 2 0 2 2 2 2 0 2 0 2 0 2 0 0 0 2 1 2 0 0 0 1 1 0 1 0 0 0 1 1 0 0 0 0 2 2 0 0 0 0 0 0 0 0 0 0 1 0 1 0 1 0 1 0 0 0 0 0 0 1 1 2 2 1 2 1 0 0 0 1 0 0 0 1 0 1 1 0 2 2 2 0 1 1 0 2 0 0 2 1 0 2 0 2 0 0 1 1 1 1 1 0 2 0 0 0 0 0 0 0 1 1 0 0 1 0 0 2 0 0 0 0 2 0 0 0 2 2 2 0 0 1 0 0 2 0 2 0 0 0 0 2 0 2 0 0 0 0 1 0 1 0 0 0 2 0 1 1 1 0 1 0 0 0 0 2 0 2 0 0 0 0 1 0 0 0 0 0 0 0 0 1 1 0 0 0
47 0 1 2 1 0 0 2 0 1 1 0 1 2 1 0 0 1 0 0 0 2 0 0 2 0 0 0 1 1 1 0 1 1 2 0 2 2 2 0 0 0 0 0 2 1 0 0 0 2 0 0 0 1 0 2 0 1 0 0 0 0 1 1 1 0 1 0 0 0 0 1 1 2 1 2 1 0 0 1 1 0 2 1 2 0 0 2 2 2 2 2 0 1 0 1 0 1 0 1 1 1 1 1 2 0 2 1 1 0 0 1 0 1 0 0 1 0 0 0 1 1 2 0 1 0 1 1 0 1 2 0 0 0 0 0 0 0 0 0 1 0 0 0 0 0 1 0 0 0 0 0 0 1 1 0 1 0 0 1 1 0 0 2 0 2 1 0 1 1 1 2 1 1 2 2 0 0 0 1 0 1 1 2 0 1 1 1 0 0 1 2 1 0 1 0 1 0 0 0 0 0 0 2 2 0 1 1 1 0 0 0 2 0 2 2 0 0 2 1 1 0 1 2 0 0 1 0 0 1 0 0 0 1 1 1 0 2 1 1 1 1 2 0 0 2 2 0 0 0 0 0 0 0 0 2 1 2 0 1 1 1 1 1 1 0 0 0 0 0 0 1 0 0 0 0 0 0 2 1 0 1 1 2 0 1 0 0 0 1 0 0 1 0 2 1 1 1 1 0 0 0 2 0 0 0 0 1 1 0 0 1 1 0 0 0 2 0 0 1 0 0 0 0 1 0 2 2 0 2 2 1 0 0 0 0 0 2 0 0 0 1 2 2 0 0 2 1 1 2 2 0 0 0 0 1 1 0 0 2 2 0 1 0 1 0 0 2 2 0 0 0 2 2 2 2 1 1 1 0 0 2 0 0 0 0 0 0 0 0 0 0 1 0 1 0 1 0 1 1 1 1 2 0 1 0 1 2 0 0 0 0 0 0 0 0 2 0 0 1 1 1 1 0 0 0 0 0 2 0 2 0 0 0 0 1 1 1 0 0 2 0 1 0 1 2 2 0 1 0 0 1 0 2 0 0 0 1 1 1 1 0 1 1 0 1 0 2 0 0 0 0 2 2 0 0 1 0 2 0 0 1 1 1 2 0 0 0 1 0 1 1 1 2 0 0 0 1 1 2 0 2 2 0 0 1 2 0 0 0 0 1 2 2 0 0 0 0 0 0 0 2 2 1 1 1 0 1 1 1 1 1 0 0 0 0 1 0 0 1 0 0 1 1 2 2 1 0 2 1 0 0 0 1 2 1 0 0 0 1 0 0 1 0 0 0 0 1 1 0 0 1 0 0 0 0 0 2 0 1 2 0 0 0 0 1 1 0 0 0 0 2 1 1 0 1 0 0 0 1 0 2 0 1 2 0 1 0 0 1 0 0 0 0 0 0 0 0 1 1 1 2 0 1 1 1 1 1 0 0 1 0 0 0 0 1 2 0 0 0 2 2 0 1 2 0 2 2 0 0 2 2 0 1 0 0 0 2 2 2 1 1 1 1 1 1 0 1 0 0 0 2 0 0 0 2 0 2 1 1 0 0 1 0 0 0 1 0 2 2 1 0 0 1 0 0 1 2 0 2 0 0 0 0 0 2 0 2 2 0 0 0 0 1 0 0 1 0 0 0 0 0 0 0 2 1 1 1 0 0 1 1 0 0 0 0 0 0 0 0 0 0 0 0 0 1 1 1 1 0 0 1 1 1 0 1 0 0 1 0 0 0 2 1 1 0 2 0 0 2 1 0 0 0 0 1 0 0 1 1 0 0 2 1 2 1 1 2 1 2 0 2 2 1 1 0 1 0 1 0 0 0 1 0 1 1 0 0 0 1 1 1 0 1 1 0 1 2 1 1 1 1 0 2 0 1 0 2 0 0 1 1 0 1 0 1 0 0 1 1 0 1 0 0 0 0 1 0 0 0 2 2 1 0 0 0 1 0 0 0 0 1 0 0 0 1 1 1 1 0 0 0 0 1 0 1 0 1 2 2 2 2 0 0 0 2 0 0 1 0 1 1 1 1 2 0 1 0 0 1 0 1 0 2 1 1 0 1 0 1 0 0 0 0 1 1 1 0 2 1 0 1 0 1 0 0 1 1 1 1 2 0 0 1 0 0 0 0 0 0 0 0 2 1 1 0 0 1 0 1 0 0 2 0 0 0 0 1 0 1 1 0 0 0 0 0 0 0 0 0 0 0 0 0 2 0 1 1 2 1 0 1 0 2 0 0 0 1 0 1 0 0 0 0 0 0 0 0 0 1 0 0
48 1 1 1 0 0 0 1 0 0 0 0 1 2 2 0 0 2 0 2 1 2 0 0 2 1 2 0 1 2 2 0 1 1 1 0 2 1 0 1 0 0 0 0 2 0 1 0 0 2 0 0 0 1 1 2 0 0 1 0 1 1 1 0 0 0 1 0 0 0 0 1 2 1 1 1 1 0 0 2 0 0 2 0 2 0 0 0 0 2 0 0 1 0 1 2 0 1 0 1 1 2 0 1 2 1 1 0 0 0 0 1 1 1 0 0 0 0 1 0 1 1 2 0 0 0 2 0 1 1 1 0 0 0 0 0 0 0 0 0 0 0 0 0 0 1 0 0 0 0 0 0 0 0 0 0 1 1 0 0 1 0 2 0 1 2 1 1 0 2 0 1 0 2 2 1 2 0 0 0 0 0 0 1 1 1 0 0 0 0 0 1 2 1 1 0 1 0 0 0 0 0 0 0 2 0 2 1 0 0 2 0 2 0 2 2 0 2 1 0 1 1 2 2 0 0 0 0 0 1 0 0 1 1 1 0 1 2 1 1 1 1 2 0 0 2 0 1 1 0 0 0 0 0 1 2 1 1 0 0 0 0 1 1 1 0 0 0 2 1 0 0 0 1 1 1 0 1 1 1 1 2 1 1 0 1 1 1 1 1 1 1 1 1 2 1 1 1 0 1 1 0 2 0 1 0 0 2 1 0 0 1 1 2 1 0 1 0 0 0 0 0 2 1 1 0 2 0 0 0 1 2 1 0 0 0 0 2 0 1 0 0 1 1 0 0 1 0 2 1 0 0 0 0 1 1 0 1 0 2 2 0 2 0 2 1 0 2 2 1 1 1 2 1 1 2 2 0 0 0 2 0 0 0 1 1 0 0 0 0 0 0 1 0 2 1 1 1 0 0 0 0 1 0 0 0 1 0 0 0 0 0 1 0 0 1 1 0 0 0 0 2 0 0 1 2 1 0 1 0 1 0 1 0 0 1 0 0 0 0 1 1 0 0 2 1 1 0 1 1 0 0 0 2 1 1 0 1 1 0 1 0 0 0 0 1 0 2 0 0 2 2 2 2 2 0 2 1 2 1 1 1 1 1 1 1 0 1 2 0 2 2 2 1 0 0 0 0 0 2 0 2 1 1 0 0 2 1 1 0 1 1 0 0 1 0 0 0 0 0 0 2 1 0 0 0 1 0 0 2 0 2 1 0 1 1 2 1 1 1 1 1 1 1 1 1 0 1 1 1 0 1 1 1 2 1 1 1 0 0 0 0 0 0 0 0 0 2 1 1 0 1 1 0 1 0 1 2 0 1 2 0 0 1 0 1 1 0 1 1 1 0 1 2 0 0 0 0 0 0 0 1 1 1 1 1 1 0 0 1 0 0 0 0 2 0 0 0 0 0 1 1 0 0 0 1 1 2 0 0 0 0 0 0 0 1 2 0 0 0 1 1 0 1 2 0 1 2 0 0 1 1 1 0 0 0 0 2 2 0 0 0 1 0 0 0 1 1 0 2 0 0 0 0 0 0 2 2 1 1 0 0 0 1 0 0 1 1 2 1 1 1 0 0 0 0 1 1 0 0 0 0 0 2 2 2 0 1 1 0 0 0 0 2 0 0 0 0 0 0 0 0 0 0 2 2 2 1 1 0 0 0 0 0 0 0 0 2 0 2 0 0 1 1 1 0 1 0 0 0 0 0 1 1 0 2 0 0 2 0 0 0 2 1 0 1 1 1 0 2 0 0 1 1 1 0 0 0 1 1 1 1 1 1 1 2 1 1 1 1 1 2 2 0 0 1 0 0 1 0 0 0 1 0 1 0 1 0 0 1 0 0 0 2 2 0 1 2 2 2 2 2 0 2 0 1 0 0 0 0 1 1 1 2 1 0 0 0 1 0 0 0 0 0 0 0 1 1 1 0 1 1 1 0 1 0 1 0 0 0 0 0 0 0 0 0 0 0 2 0 1 0 0 0 0 2 1 2 1 1 1 1 0 0 0 0 0 1 0 1 0 2 1 0 2 2 2 0 0 0 0 1 1 1 1 2 0 1 0 1 0 0 0 0 2 1 1 0 0 0 0 0 0 1 0 0 0 1 1 1 1 0 0 2 0 0 0 0 0 2 0 0 2 2 2 1 1 1 0 0 2 0 1 0 1 0 1 1 1 1 0 0 0 0 1 1 1 0 1 1 1 0 0 0 0 1 1 0 1 0 0 1 0 2 0 0 0 1 0 0 1 1 0 0 0 1 0 1 1 0 1 0
49 1 2 0 0 0 0 2 0 1 1 0 0 2 1 0 0 0 0 1 1 2 0 0 2 0 1 0 2 2 2 1 2 1 2 0 2 2 0 1 0 1 0 0 1 0 1 0 0 1 0 0 0 0 2 2 0 0 1 0 1 1 0 0 1 1 0 0 0 0 0 1 1 2 0 2 2 0 0 0 0 0 1 1 0 0 0 0 0 1 0 0 1 0 0 2 0 1 1 2 2 0 0 1 2 1 2 0 2 2 0 2 1 2 1 1 2 0 2 0 0 0 0 2 0 0 0 0 1 1 0 0 0 0 0 0 0 0 0 0 0 0 0 0 0 1 0 0 0 2 0 2 0 1 1 0 1 2 0 2 2 2 1 0 0 0 0 1 0 1 1 1 1 1 2 1 1 0 0 1 1 2 0 2 2 2 0 0 0 0 1 1 1 0 1 0 1 1 0 0 0 1 0 1 2 0 1 1 0 0 0 0 1 0 2 2 0 0 1 2 2 0 2 2 0 0 1 0 0 1 0 0 0 0 0 0 0 2 0 0 0 1 2 0 0 1 0 2 2 0 0 0 0 0 0 2 0 2 1 2 1 1 0 2 0 0 0 0 2 0 0 0 0 0 0 0 0 0 2 1 0 1 0 2 0 0 0 0 1 2 1 0 0 1 2 1 2 0 0 0 0 0 2 0 2 0 0 2 1 0 0 0 2 0 2 0 2 2 1 0 1 1 1 0 2 0 2 0 0 1 1 1 1 1 0 0 0 2 0 0 0 2 2 0 0 0 1 0 1 1 0 1 0 1 1 0 1 0 0 2 2 0 1 0 0 1 0 2 2 1 1 1 0 0 1 0 2 1 0 0 1 2 0 0 1 1 1 0 0 0 1 1 2 0 2 2 2 0 1 1 1 1 1 0 1 0 0 1 0 0 0 0 1 1 1 2 0 0 0 0 0 0 1 0 0 2 2 0 1 0 1 0 0 0 0 1 1 1 0 0 1 1 2 0 0 2 2 1 1 1 0 1 0 2 1 1 0 2 2 2 1 1 0 0 0 1 0 2 0 0 1 2 1 1 1 0 1 0 1 1 0 1 2 2 0 2 1 1 2 0 2 2 0 1 0 0 0 1 1 2 0 2 1 1 0 0 2 1 0 0 0 0 1 1 1 0 1 0 1 2 2 0 1 0 0 0 1 0 0 2 0 1 0 0 0 1 0 1 0 0 1 1 2 1 2 0 0 0 2 0 0 1 0 2 2 0 0 1 0 1 0 0 0 0 0 1 1 1 1 0 0 1 1 0 1 0 2 0 0 2 1 0 0 1 0 0 0 1 1 1 1 1 0 1 0 0 0 0 0 0 0 1 0 1 1 0 0 0 1 0 0 0 0 1 1 0 0 0 0 0 0 1 0 0 0 1 1 1 0 0 0 0 0 0 0 1 2 0 1 1 1 1 0 2 2 0 2 1 0 0 1 2 1 0 0 0 0 1 0 0 0 0 0 2 0 0 1 2 0 1 1 0 0 0 0 1 1 1 1 1 0 0 0 1 1 1 1 0 2 2 2 0 0 1 0 0 2 0 0 0 0 0 0 0 0 2 1 2 2 1 0 0 0 2 0 0 1 2 2 2 0 0 1 0 1 0 0 0 0 0 1 1 0 0 0 0 0 0 0 0 0 0 0 0 1 0 1 0 0 1 1 1 1 1 0 0 0 0 1 0 0 0 2 1 1 0 2 0 0 2 1 0 0 0 0 1 1 0 1 1 2 1 0 0 1 2 0 1 1 1 0 1 2 0 1 1 1 0 1 0 0 0 0 0 1 0 2 0 0 0 0 0 0 1 0 0 1 0 2 2 0 2 0 1 0 2 0 0 0 1 1 0 1 1 0 1 0 0 1 0 0 0 0 0 0 0 0 0 0 1 2 2 2 1 0 0 1 1 1 1 0 0 0 0 0 0 0 0 2 0 1 0 0 1 0 0 0 1 1 0 1 1 1 0 0 1 0 0 0 2 0 2 1 1 0 0 1 0 1 2 0 2 1 0 2 2 0 1 1 0 1 0 0 0 0 1 1 1 2 1 0 1 0 1 1 0 2 1 1 1 2 0 0 0 0 0 0 1 0 1 0 0 0 0 0 0 1 0 1 1 1 0 1 1 0 1 1 1 1 0 1 0 0 0 2 1 2 0 0 0 0 1 0 0 0 2 2 0 2 0 0 0 0 0 0 0 0 0 0 1 0 0 0 0 0 0 0 0 0 0 0 0
50 0 0 2 0 0 0 2 0 2 2 0 0 2 2 0 0 1 1 1 1 1 0 0 2 0 1 0 2 2 2 2 0 0 2 0 2 1 0 0 0 0 0 0 1 0 0 0 0 2 1 0 0 0 1 1 0 1 0 1 1 2 1 1 1 0 1 0 0 0 0 0 1 2 1 2 2 0 0 0 1 0 2 1 2 0 0 1 1 2 1 1 1 0 0 2 0 2 0 2 1 2 0 2 2 0 2 2 2 0 0 2 0 1 0 0 1 0 2 0 0 0 2 0 1 0 1 1 0 1 0 0 0 0 0 0 0 0 0 0 1 0 1 0 0 1 0 0 0 0 1 0 0 0 0 0 0 1 0 2 1 1 0 1 1 1 1 0 0 2 0 2 0 2 1 1 2 0 0 0 0 0 1 1 0 1 1 0 0 0 2 2 1 0 1 0 1 0 0 0 0 0 0 1 2 0 2 1 0 1 1 0 1 2 1 2 1 0 1 0 1 1 0 1 1 0 2 0 0 1 0 0 0 0 0 0 0 2 0 0 0 0 2 0 0 1 0 0 0 0 0 0 0 0 1 1 0 2 0 2 2 1 0 2 1 0 0 0 2 0 1 0 0 1 1 0 1 1 0 0 0 2 1 2 0 2 0 1 1 2 1 2 1 0 2 1 2 0 0 0 1 0 1 1 0 0 0 1 1 0 0 1 0 1 1 0 2 0 0 0 0 0 2 1 0 0 0 2 1 0 1 1 1 0 0 1 0 2 0 0 0 0 2 1 1 1 0 0 1 2 1 0 0 1 0 1 1 0 0 1 1 0 2 0 2 0 0 2 2 2 2 2 0 0 0 0 1 0 0 0 1 1 0 0 0 0 0 1 1 1 0 1 0 0 2 0 0 0 0 0 1 1 0 1 1 0 0 0 1 1 0 1 1 1 0 2 0 1 0 1 1 2 1 0 1 1 0 0 1 0 1 0 1 1 1 1 1 1 0 1 0 0 2 0 1 1 1 0 0 0 0 1 0 1 2 1 1 2 1 2 0 0 1 1 0 1 0 2 0 0 1 1 0 0 2 0 1 0 2 0 2 2 0 0 2 2 0 0 2 0 2 2 1 1 1 1 1 1 0 1 1 1 1 1 0 0 1 0 0 0 0 0 0 0 2 0 0 0 0 1 1 1 2 0 0 1 0 0 0 2 0 0 1 0 1 0 1 1 2 2 1 1 2 1 2 0 0 1 1 1 0 1 1 2 1 1 0 0 0 0 1 0 0 0 0 0 0 1 0 0 0 2 0 0 0 0 2 2 0 1 2 0 1 1 1 1 2 1 0 1 1 0 0 0 0 0 0 1 0 0 1 1 2 0 1 1 1 0 0 0 2 0 0 1 0 0 0 0 0 0 1 1 0 0 0 1 2 1 0 0 1 0 1 0 0 2 2 1 0 0 0 1 0 1 2 0 2 0 0 1 0 1 0 2 0 0 0 1 1 0 0 0 2 0 1 1 0 2 0 1 1 0 0 0 0 0 1 0 1 1 1 1 0 1 0 1 1 1 2 1 1 1 0 1 0 0 2 2 0 2 0 1 0 0 0 2 1 1 1 0 1 1 1 1 1 2 1 2 1 1 1 0 0 0 2 2 2 1 1 0 1 0 0 0 1 0 0 0 0 1 1 1 0 0 0 1 1 0 0 0 0 0 1 0 0 2 0 0 2 0 0 0 1 0 0 0 1 0 0 2 1 0 1 1 0 0 0 1 1 1 1 0 1 0 2 1 1 2 2 2 0 2 2 1 2 0 0 0 0 0 0 0 1 0 1 0 1 0 0 2 0 0 0 1 1 0 1 2 1 1 1 0 0 2 0 2 0 2 0 1 1 2 1 1 0 0 0 0 2 1 0 1 0 0 0 0 1 0 0 0 2 2 0 0 0 0 0 0 0 0 0 0 1 0 1 0 0 0 1 0 0 0 1 2 0 1 0 0 1 2 2 2 0 0 1 1 0 0 0 1 1 1 2 0 1 0 2 0 0 0 1 2 1 1 1 1 1 2 0 1 1 0 0 0 1 1 2 2 2 0 2 0 1 2 1 1 1 1 0 1 2 0 0 1 0 0 1 2 0 1 0 0 1 1 2 0 0 0 1 0 2 0 1 0 1 0 1 2 0 2 0 1 0 0 0 1 2 0 0 0 1 0 0 0 0 0 1 0 2 0 0 0 0 1 0 0 0 0 1 0 0 0 1 0 1 0 0 0 0 0 0 1
51 0 2 0 0 0 0 2 1 1 2 0 1 1 1 0 0 1 1 0 0 1 0 0 2 0 1 0 2 2 2 2 2 1 0 2 0 2 0 0 0 1 0 0 0 2 1 0 0 2 0 0 0 1 1 2 0 0 0 1 0 1 2 1 1 1 1 0 0 0 0 2 1 2 1 2 2 1 1 0 0 0 2 0 1 0 0 0 0 2 0 0 1 0 0 1 0 2 1 2 2 2 0 1 2 0 2 0 0 0 1 2 1 2 1 1 2 0 0 0 2 0 1 1 0 2 0 0 1 1 0 0 1 0 0 0 0 0 0 0 0 0 0 0 0 1 0 0 0 0 1 0 1 0 0 0 1 0 0 2 1 1 0 2 1 1 1 1 0 0 2 0 0 2 1 1 0 0 0 0 0 0 0 1 0 0 0 0 0 0 2 2 2 0 2 0 1 0 1 0 0 1 0 0 2 0 2 1 0 1 1 0 1 0 1 2 0 0 2 0 0 0 2 2 0 0 0 1 0 1 0 0 0 1 1 0 1 0 0 0 0 0 1 1 0 1 0 0 0 0 0 0 0 0 1 0 0 1 0 0 0 0 0 0 0 0 1 1 1 0 0 0 0 1 0 0 0 1 2 1 1 2 1 1 0 0 0 2 0 2 0 0 1 1 2 1 2 1 0 1 1 1 2 0 1 0 0 1 2 0 1 2 2 0 0 0 2 0 1 0 2 2 2 1 0 0 0 1 1 0 2 1 0 0 0 1 0 1 1 1 0 0 2 1 1 0 2 0 2 1 0 1 0 1 1 0 1 0 0 2 2 0 0 1 0 0 0 1 1 0 0 0 0 0 1 0 1 0 0 0 0 0 0 1 2 1 1 0 0 0 0 0 0 0 2 0 0 1 0 0 0 0 0 2 2 1 0 0 0 0 0 0 0 0 1 2 0 0 0 0 0 1 1 1 0 1 1 0 1 0 0 0 0 0 0 1 0 1 0 0 1 1 1 0 2 1 1 0 0 0 0 0 0 2 2 2 0 1 0 2 0 0 1 1 0 0 1 1 0 0 0 2 0 0 2 0 0 0 2 0 0 1 1 1 2 2 0 0 2 0 2 2 1 1 0 0 0 2 1 1 1 2 1 1 0 0 2 2 0 0 0 0 0 0 1 1 1 0 0 1 1 1 2 0 0 1 0 1 1 1 1 0 1 0 1 0 1 1 2 2 0 0 1 1 1 0 0 1 1 1 0 1 1 2 2 0 0 1 0 1 0 0 0 0 0 0 0 2 2 0 1 0 1 0 1 0 1 1 0 1 1 0 1 1 0 0 1 0 1 0 1 0 1 2 0 0 0 0 0 0 0 0 2 0 0 1 1 0 2 0 2 0 0 0 1 0 0 0 1 1 1 2 0 0 1 0 2 1 0 0 0 0 0 0 0 0 2 2 2 0 2 2 0 1 2 0 1 0 0 0 0 2 1 2 0 0 1 2 1 1 1 0 1 0 1 1 1 0 0 0 1 1 1 0 1 1 1 0 1 1 1 1 0 0 0 1 0 0 2 1 1 0 0 0 0 0 1 1 0 1 0 1 0 2 2 2 0 1 2 1 0 0 0 1 0 0 0 0 0 0 0 0 0 0 1 0 0 0 0 1 1 0 0 0 0 0 1 0 0 0 0 0 1 0 1 0 1 0 0 0 0 0 1 0 0 1 1 0 2 0 0 0 2 1 0 0 2 0 0 1 1 0 0 0 0 1 0 1 1 1 2 1 0 0 0 2 0 1 2 1 1 2 2 0 0 2 0 0 0 1 1 1 0 0 2 0 0 0 1 0 0 0 0 0 0 1 0 2 2 2 2 1 0 2 0 0 0 2 0 0 0 2 0 0 0 0 0 0 1 0 0 0 0 1 0 0 1 0 0 0 1 1 1 0 0 1 1 0 0 0 0 0 1 0 1 1 1 0 1 0 1 0 0 1 0 0 0 0 0 0 2 2 1 1 2 2 0 0 0 2 0 2 1 0 1 1 2 0 0 1 0 1 0 1 2 1 0 1 0 1 0 0 0 0 1 1 1 0 2 0 0 0 0 0 0 1 2 0 1 1 0 0 0 1 0 0 0 1 1 0 0 0 2 2 2 0 0 0 1 0 0 0 2 0 0 0 0 1 0 1 0 0 1 0 0 0 0 0 0 0 2 0 0 0 0 0 1 0 1 0 0 1 0 1 0 0 0 0 0 0 0 0 0 1 2 0 0 0 0 0 0 0
52 1 2 1 1 0 0 1 0 1 1 2 1 0 0 0 0 2 2 2 2 1 0 1 1 1 1 0 2 2 2 0 2 1 1 1 1 1 1 0 0 0 2 0 2 0 0 0 0 1 0 0 1 1 0 0 0 0 0 1 0 1 0 0 1 1 1 0 0 0 0 1 1 1 0 1 1 0 0 0 0 0 2 0 2 0 1 0 0 2 0 0 0 0 0 2 0 0 0 1 1 2 0 2 2 0 2 1 1 0 1 2 1 2 1 1 2 1 0 0 2 0 0 2 0 1 0 0 2 2 0 0 1 0 0 0 1 0 0 0 1 0 0 0 0 0 0 0 0 1 0 1 0 0 0 0 0 1 0 1 1 0 0 1 1 2 0 1 0 2 0 0 1 1 1 0 2 0 0 0 0 0 0 2 2 2 0 2 1 0 1 1 0 0 1 0 1 0 0 0 0 0 0 1 2 0 1 2 0 0 1 0 1 0 2 2 1 2 1 0 1 1 1 2 0 0 1 0 0 0 0 0 0 0 0 0 0 2 0 0 0 0 2 0 0 2 0 1 1 0 0 0 1 1 0 0 0 1 0 0 0 0 0 1 0 0 0 1 2 2 0 1 0 0 0 0 1 0 1 0 0 1 1 1 0 1 1 2 1 2 1 1 2 0 2 0 1 0 0 0 0 0 2 0 1 0 0 1 2 0 1 2 1 2 1 0 1 0 0 0 1 1 2 1 0 0 0 1 0 1 2 1 1 0 0 0 0 1 1 1 0 1 2 2 0 0 2 0 0 1 0 1 2 0 1 0 1 0 0 1 1 0 1 0 1 0 0 2 2 1 1 1 1 1 0 0 2 0 0 0 1 1 0 0 0 0 0 0 0 0 0 0 2 0 2 1 1 0 1 0 0 1 0 1 1 1 0 1 0 0 0 0 0 0 0 0 2 1 0 0 0 2 1 1 0 2 2 0 1 0 1 0 1 1 1 0 1 1 0 1 0 2 1 1 1 1 1 0 0 0 0 2 0 2 1 1 0 2 2 2 0 0 0 0 0 1 0 2 0 0 0 0 1 1 1 0 0 0 1 0 1 2 1 1 2 0 0 1 2 1 0 2 0 2 1 0 0 1 1 2 0 2 0 1 0 0 2 0 0 0 0 0 1 0 0 0 0 1 1 1 0 1 2 0 0 2 0 0 0 2 0 0 1 1 1 0 1 0 1 2 0 0 1 1 2 0 0 2 0 2 0 1 0 2 2 1 0 0 0 1 1 0 0 1 1 0 0 0 0 0 0 0 1 0 0 0 2 0 0 2 0 0 0 2 0 0 2 1 0 1 0 1 0 1 0 0 0 0 0 0 0 1 2 0 1 1 1 0 1 0 0 0 0 1 0 0 1 0 0 0 1 2 0 0 0 1 1 1 0 0 2 0 1 0 0 0 2 0 0 0 1 1 1 1 1 0 2 1 0 0 0 2 1 1 0 0 0 0 0 0 0 0 1 1 1 0 2 1 1 0 1 1 0 1 1 1 1 1 0 1 0 0 0 2 2 2 1 1 1 2 2 0 0 1 0 0 2 2 0 1 0 1 0 1 1 1 0 1 1 0 0 0 0 2 0 1 0 0 0 0 0 0 0 0 2 1 1 2 2 0 1 0 1 0 2 2 1 0 0 0 0 0 0 0 0 0 0 1 0 0 0 0 0 0 0 1 1 0 1 0 0 0 2 2 0 2 2 0 1 1 0 0 0 0 0 0 0 1 1 1 2 2 0 0 0 1 0 2 2 2 0 2 2 0 1 1 1 1 0 1 2 0 0 0 2 0 2 0 0 1 0 0 0 2 2 0 2 2 1 0 0 0 0 2 0 1 0 0 0 1 1 0 1 2 1 1 0 0 2 0 1 1 0 0 0 0 0 0 0 0 1 1 1 0 0 0 1 0 0 0 0 1 1 1 0 0 1 0 1 0 0 0 0 1 0 1 0 0 2 2 2 2 0 0 0 0 0 1 1 2 0 2 0 0 2 1 2 0 0 1 0 1 0 2 1 0 0 0 0 1 0 0 0 0 0 2 2 0 0 0 0 0 0 2 0 0 0 1 0 0 1 1 0 2 0 0 0 0 1 0 0 0 2 2 2 0 0 0 1 0 2 0 0 1 2 0 2 1 0 1 0 0 0 0 0 1 1 1 1 0 0 1 0 0 0 0 1 0 0 0 0 2 0 2 0 0 0 0 0 1 0 0 0 0 0 0 1 0 0 2 0 1
53 1 1 1 0 0 0 1 0 1 1 0 0 1 0 0 0 0 0 1 1 2 0 0 2 1 1 0 1 2 2 0 1 1 2 2 1 2 0 0 1 1 0 0 1 0 1 0 0 1 0 0 0 0 1 2 0 1 0 2 0 1 0 0 1 1 1 0 0 0 0 1 2 1 1 1 1 1 1 1 1 0 2 0 1 0 0 1 0 2 0 0 1 0 0 2 0 2 0 2 0 2 0 1 2 1 2 1 1 0 0 1 1 1 1 1 1 0 0 0 1 0 0 2 0 0 0 1 0 2 1 0 0 0 0 0 0 0 0 0 0 0 0 0 0 2 0 0 0 1 0 1 0 1 1 0 1 1 1 2 2 1 0 1 1 2 1 0 0 2 0 1 1 1 0 0 2 0 0 1 0 0 1 2 0 1 1 1 0 0 2 2 2 1 1 1 2 0 0 0 0 2 0 1 2 0 2 1 0 0 1 0 1 1 0 2 0 0 1 1 1 0 1 1 1 0 1 0 0 1 0 0 0 0 0 0 0 2 0 0 0 1 2 0 0 1 0 0 0 0 0 0 0 0 1 1 0 2 0 0 0 0 0 0 1 1 0 1 0 0 1 1 1 0 1 2 1 1 1 1 2 1 1 1 0 1 1 2 1 2 1 0 2 0 2 0 0 0 0 0 0 0 2 0 0 0 0 2 1 0 1 2 2 1 0 0 1 0 1 0 1 1 0 0 1 0 1 2 2 2 2 0 1 0 0 0 0 2 0 1 1 2 1 1 0 0 1 0 0 1 0 1 0 0 1 1 0 1 1 0 1 1 1 0 0 0 0 2 2 0 0 0 1 1 1 2 2 0 0 0 1 0 0 0 0 0 0 1 1 0 0 0 0 0 2 0 0 0 1 1 1 1 0 2 2 0 0 0 0 0 0 0 0 0 1 1 1 0 1 0 1 1 1 0 1 1 0 1 2 0 2 0 1 2 2 0 0 0 0 0 0 2 1 1 1 1 1 0 1 0 0 1 0 2 1 0 1 1 1 1 1 0 0 0 0 1 0 2 0 0 0 1 0 0 1 0 1 0 1 1 0 2 2 2 0 2 0 0 2 0 0 1 1 2 0 0 0 1 1 2 0 2 2 0 0 0 0 2 0 0 0 0 1 1 1 0 0 1 0 1 1 1 1 0 0 2 0 0 0 2 0 1 2 1 1 1 2 0 1 0 2 1 1 1 2 0 0 0 2 2 0 0 0 1 2 1 1 0 0 0 0 0 0 0 0 0 0 1 1 0 0 1 0 0 0 0 2 1 0 1 1 0 1 1 1 1 2 1 0 2 0 1 0 1 1 0 0 0 0 0 0 1 0 2 2 0 1 1 1 1 0 0 0 2 0 1 0 0 0 0 0 1 0 0 0 0 2 1 0 0 0 0 0 0 0 0 2 1 0 0 2 0 0 0 2 0 2 1 0 0 1 1 0 1 0 0 0 2 2 0 0 0 1 0 1 2 0 1 1 0 0 2 1 1 1 0 1 1 0 1 0 0 1 1 1 2 1 2 2 0 0 2 0 0 0 0 1 2 0 2 1 0 0 1 0 2 1 0 1 1 0 0 0 2 0 1 2 0 0 0 0 0 0 0 1 1 1 2 2 0 1 0 1 0 1 1 0 1 0 1 0 0 0 0 0 0 0 1 0 0 0 0 1 0 0 0 1 0 1 0 0 0 2 1 1 0 2 1 0 2 0 0 1 0 0 0 0 0 2 2 2 2 1 1 2 2 0 1 1 1 1 1 2 0 1 1 1 1 0 0 1 0 0 0 2 1 0 0 0 1 0 0 1 1 0 0 2 2 2 2 2 2 0 2 0 0 0 1 0 0 1 1 0 1 0 0 0 0 1 0 1 1 0 0 0 0 0 0 0 0 2 2 1 1 0 0 0 0 0 0 0 0 1 1 0 0 1 0 0 0 0 0 1 0 0 1 1 1 2 1 1 1 1 0 1 1 0 0 0 2 0 2 0 0 2 2 2 1 1 0 1 2 0 1 1 1 0 1 0 2 0 0 0 0 1 2 2 2 2 2 0 2 0 0 1 0 0 0 0 1 1 0 1 1 0 0 2 1 0 0 0 0 2 1 1 0 0 0 2 1 1 0 1 0 1 0 1 1 0 1 0 1 1 0 2 0 1 0 0 0 1 1 0 0 0 0 0 0 2 1 0 0 0 2 0 0 0 0 1 0 0 0 0 0 1 0 0 0 0 0 0 0
54 0 2 0 1 1 0 2 1 0 1 0 0 0 0 0 0 0 0 2 2 2 0 1 1 0 1 1 2 2 2 0 1 2 2 0 2 1 0 0 0 0 0 0 1 0 1 0 0 1 1 0 0 0 1 2 0 0 1 1 1 1 1 0 0 0 1 0 0 0 0 2 1 2 1 2 2 2 2 0 1 0 1 0 2 0 0 1 1 1 0 1 2 0 0 1 0 1 0 1 0 2 1 0 2 1 2 0 1 1 0 0 1 1 1 1 1 0 0 0 2 0 1 1 0 1 1 0 1 1 0 0 0 0 0 0 0 0 0 0 0 0 0 0 0 2 1 0 0 0 1 0 0 2 0 0 0 2 0 0 1 0 1 0 0 2 1 1 1 2 0 2 0 2 2 0 2 0 0 1 0 1 1 1 0 1 1 1 0 0 1 2 1 1 1 1 1 0 1 0 0 1 0 0 2 0 2 2 1 0 1 1 0 0 2 2 0 1 1 1 1 0 1 2 0 0 0 0 0 1 0 0 0 0 0 0 0 2 1 1 1 1 1 0 0 1 0 0 0 0 0 0 0 0 0 0 0 2 0 1 1 1 1 0 0 0 2 0 1 0 0 1 0 2 0 0 0 1 2 1 1 0 0 2 0 0 0 0 1 2 1 0 1 0 2 0 2 0 0 0 0 1 2 0 0 0 0 1 2 0 1 2 1 2 1 0 1 1 1 0 2 1 1 1 1 0 1 0 0 0 2 1 2 1 1 0 1 1 1 1 0 1 1 2 0 0 2 2 2 2 2 0 0 0 1 1 0 0 0 1 1 0 1 0 1 1 0 1 1 0 0 0 1 1 1 1 2 0 0 0 1 1 0 0 2 0 1 0 0 0 0 0 0 1 1 0 0 0 2 2 2 2 1 1 2 1 0 1 0 0 0 0 0 0 0 1 1 1 0 0 0 1 1 1 1 2 1 0 0 0 0 0 0 0 0 1 1 0 0 0 1 0 2 1 1 0 1 0 1 0 0 1 0 2 1 1 0 2 1 2 0 0 0 0 0 1 0 2 0 0 2 2 0 0 0 1 0 0 1 1 0 2 2 2 1 1 0 0 1 0 1 0 0 2 0 0 0 2 1 1 1 2 1 1 0 0 1 0 0 0 0 0 0 0 2 0 0 0 0 1 1 1 2 2 2 0 0 1 1 1 1 0 1 1 1 0 2 1 2 1 0 0 1 1 1 1 1 2 0 2 0 1 0 1 1 0 0 1 0 1 0 0 0 0 0 1 1 0 0 0 0 1 0 0 0 0 1 2 0 0 2 0 0 1 1 1 2 0 0 0 1 1 1 0 0 0 0 0 0 0 0 1 1 0 1 1 2 1 2 1 0 0 0 1 1 0 0 0 0 0 0 0 0 1 1 1 1 1 0 0 0 0 1 0 0 1 1 1 0 2 0 0 0 0 1 0 2 1 0 0 1 1 1 1 0 0 0 1 1 0 0 0 0 1 0 0 0 0 0 0 1 1 0 1 1 1 1 1 1 1 0 0 1 2 0 1 1 2 1 1 2 0 0 0 0 0 0 2 0 1 1 0 0 1 0 2 0 1 2 0 0 0 0 2 0 2 1 2 1 1 1 0 2 0 1 1 0 0 0 0 0 0 0 1 0 0 1 0 0 1 1 1 0 0 0 1 1 0 0 1 2 1 1 0 0 0 0 0 2 0 0 0 2 2 1 1 2 0 0 2 0 1 0 0 0 0 0 0 1 1 1 1 0 0 2 2 0 2 2 2 0 2 2 1 2 0 0 1 0 0 1 0 1 1 0 1 1 0 0 1 0 0 0 2 2 0 2 0 2 1 0 1 0 2 0 0 0 1 0 0 1 1 1 2 1 0 0 0 1 1 0 1 1 0 0 0 1 0 0 0 2 2 0 0 0 0 0 0 1 1 0 1 0 0 0 0 0 0 2 0 1 1 0 1 0 0 0 0 2 2 2 2 0 1 1 1 0 0 0 2 0 1 0 0 2 2 2 0 1 0 2 2 1 1 1 1 0 2 0 1 0 0 0 0 0 2 2 0 1 0 0 0 0 1 0 0 1 1 0 0 0 1 0 1 0 0 0 0 0 0 0 0 2 0 1 1 1 0 0 1 1 0 0 2 2 0 1 0 0 0 0 0 1 0 1 0 1 0 0 0 1 1 0 0 2 0 1 1 1 2 0 2 0 1 0 0 0 0 0 2 0 0 0 1 1 0 0 0 0 0 0 0
55 1 0 2 1 0 0 2 0 2 2 0 0 1 1 0 0 2 2 1 1 1 0 0 2 0 1 0 2 2 2 1 1 1 0 1 1 2 0 0 2 0 0 1 2 1 0 0 0 2 1 0 0 0 2 0 0 1 1 1 1 1 2 2 1 1 1 1 0 0 0 0 2 2 1 2 2 2 2 0 2 0 2 0 2 0 0 2 2 2 0 1 1 0 0 1 0 0 0 2 2 1 1 1 2 0 2 1 1 0 0 2 1 1 1 1 1 0 0 0 0 0 1 1 0 2 0 0 2 2 0 1 0 0 0 0 0 0 0 0 0 0 0 0 0 0 0 0 0 1 0 1 0 0 0 0 0 0 0 1 1 0 0 2 0 2 1 1 0 1 1 0 0 2 1 0 2 1 0 1 0 1 1 1 0 1 1 1 0 0 2 2 2 1 2 0 2 0 1 0 0 1 1 1 2 1 2 1 0 0 0 0 2 0 2 2 1 1 0 1 2 1 2 2 0 0 0 1 1 2 0 0 0 0 0 0 0 2 0 0 0 0 2 0 0 1 0 0 1 1 1 1 0 0 0 2 1 2 0 0 0 0 1 2 2 0 1 0 1 1 1 1 0 1 1 2 0 1 2 1 1 1 2 1 1 1 0 0 0 1 0 1 2 0 2 0 2 0 0 0 0 0 2 0 0 0 1 2 2 1 0 1 1 2 1 0 1 0 0 0 0 0 1 1 0 0 0 0 0 1 2 1 0 0 0 0 0 0 2 0 0 1 1 1 0 0 1 0 2 2 0 0 0 1 0 1 1 0 0 1 1 0 0 0 0 2 0 2 2 0 0 0 0 0 0 0 1 0 0 0 2 1 0 0 1 2 1 0 0 0 0 0 0 1 2 0 0 1 1 1 1 1 0 1 1 1 0 1 0 0 0 0 0 0 1 1 1 0 0 0 0 0 0 0 1 2 1 0 1 0 0 0 2 2 2 2 0 0 2 0 1 1 0 2 1 2 2 0 0 0 0 1 0 2 1 0 0 1 0 2 1 0 0 0 0 0 0 2 0 0 1 0 0 0 0 1 0 0 2 0 2 1 1 1 1 2 0 0 2 0 2 1 1 0 0 0 0 1 1 2 0 2 2 0 0 0 1 1 0 0 0 2 0 0 1 0 1 1 0 1 1 1 2 1 1 1 0 0 0 2 0 0 1 0 1 0 1 0 1 2 0 0 2 1 2 0 0 1 1 2 0 0 1 1 2 1 1 0 0 1 0 0 0 1 1 0 0 1 0 1 0 2 2 0 1 0 2 2 0 1 2 0 0 1 0 1 1 1 0 1 0 1 1 0 0 0 0 0 0 0 0 0 0 2 2 0 0 1 1 1 0 0 0 0 1 1 1 0 0 0 1 1 0 0 0 1 1 2 0 0 1 0 0 0 0 1 2 1 1 0 2 1 0 1 1 0 1 1 0 0 1 0 1 1 0 0 0 2 2 0 0 0 1 0 1 1 0 0 1 0 0 1 0 0 0 1 1 1 1 1 1 0 0 0 0 1 0 0 2 2 1 0 0 0 0 0 0 2 0 1 0 0 0 0 2 1 2 2 2 0 0 0 0 2 0 1 0 0 0 0 0 0 0 0 2 0 0 1 0 0 1 1 0 0 0 0 1 0 0 1 1 1 0 1 1 0 1 1 0 0 0 0 0 1 0 0 0 0 1 0 0 0 2 1 0 1 2 1 0 2 1 0 1 0 0 1 0 1 1 1 1 1 1 0 2 0 2 2 1 2 0 1 2 0 1 0 0 0 0 1 0 0 1 0 1 0 1 1 0 0 1 1 1 0 0 1 1 2 2 2 2 1 0 2 1 1 0 1 0 1 0 1 1 1 0 0 0 1 1 1 0 1 1 0 0 0 1 0 0 1 2 1 2 0 0 1 1 0 1 1 0 0 0 0 0 2 1 0 2 0 0 0 0 1 0 0 0 1 1 1 2 2 0 0 0 1 1 0 0 1 0 2 0 0 2 2 2 0 0 0 0 2 0 1 1 1 0 0 0 2 0 0 0 0 1 1 1 1 2 1 0 1 0 1 0 0 1 0 0 0 2 0 0 2 0 0 0 0 1 0 1 0 2 0 0 0 1 0 1 0 1 0 0 1 1 0 1 1 0 0 0 0 1 1 0 0 1 0 0 0 1 0 0 0 0 2 2 1 2 0 0 0 1 0 0 0 1 0 1 0 1 0 0 0 0 0 0 0 0 0 1 0
56 1 1 2 0 0 0 2 0 2 2 0 0 0 0 0 0 1 1 2 2 2 0 0 2 0 2 0 2 2 2 2 0 1 1 0 2 0 1 0 0 0 0 0 1 0 1 0 0 1 0 0 0 0 2 1 1 0 1 1 0 1 2 1 0 0 2 0 0 1 1 1 1 2 1 2 2 2 2 0 1 0 1 1 1 0 1 0 0 2 0 0 1 0 0 1 1 1 0 1 0 2 0 1 2 1 2 1 1 0 0 1 2 1 2 1 1 1 1 0 1 0 1 2 0 1 0 2 0 2 2 0 0 0 2 0 0 0 0 0 0 0 0 0 0 1 0 0 0 1 0 0 0 1 1 0 0 1 1 2 2 1 0 1 0 1 1 1 1 2 0 1 1 1 0 1 2 1 0 0 0 0 0 2 0 0 0 1 0 0 0 2 2 0 2 0 1 0 1 0 0 0 0 0 2 0 1 0 2 1 1 0 1 0 1 2 1 2 0 0 2 2 2 2 0 0 0 0 0 1 1 1 0 0 0 0 0 2 0 0 0 0 2 0 0 2 0 1 1 0 0 0 1 0 0 2 1 1 0 0 0 0 0 0 0 0 1 0 2 0 0 0 1 0 0 0 2 2 2 2 1 1 2 1 1 1 1 0 0 1 0 1 2 0 2 0 2 2 0 1 0 0 2 0 1 1 1 1 1 0 0 1 1 2 1 0 1 0 0 2 0 1 1 1 0 0 0 0 0 0 1 1 0 0 0 0 0 1 1 1 0 1 1 2 0 1 1 0 1 0 0 0 1 0 0 1 0 0 0 1 1 0 1 0 0 0 0 2 2 0 0 0 0 0 2 0 2 0 0 0 1 0 0 0 1 0 0 0 0 1 1 1 1 1 1 1 2 0 0 0 0 0 0 2 2 1 0 0 1 0 0 0 0 0 1 1 1 0 0 0 0 2 0 0 1 2 2 2 2 0 1 2 0 1 0 0 1 1 0 0 1 1 1 0 1 1 1 1 2 0 0 0 0 2 1 0 1 1 1 1 1 0 0 0 0 2 0 0 0 2 0 2 0 0 2 0 2 0 1 2 1 1 1 1 2 0 0 0 1 0 0 1 1 1 0 1 1 1 1 1 1 1 1 1 1 1 2 1 0 0 0 0 1 1 0 0 0 0 1 2 0 0 0 0 0 1 1 1 1 1 1 0 1 0 0 0 2 0 2 2 1 1 2 0 2 0 0 0 1 1 0 1 0 1 1 1 1 0 1 1 0 0 0 1 1 1 0 2 2 0 0 2 1 0 1 0 1 2 0 1 2 0 1 1 1 1 2 0 0 1 1 1 1 1 1 0 0 0 0 0 0 1 2 1 1 2 1 2 2 2 0 0 0 0 1 0 0 0 0 0 1 1 0 1 1 1 1 1 0 0 0 0 0 0 0 0 2 0 0 1 0 0 0 0 1 0 2 0 0 1 0 1 0 0 0 0 0 2 2 0 0 0 1 0 2 1 1 1 0 0 2 0 0 1 1 0 2 1 0 0 1 0 0 2 1 0 1 1 2 1 1 1 0 2 1 0 1 1 0 1 0 0 0 1 1 2 0 2 2 0 1 1 0 0 0 0 2 2 2 2 0 0 0 0 1 1 1 0 0 0 0 0 0 0 1 1 0 1 0 1 0 0 0 0 0 0 0 1 0 0 1 1 0 1 0 0 1 0 1 0 0 0 2 1 0 1 2 1 0 1 0 0 1 1 1 0 0 0 1 1 0 0 1 1 1 1 0 1 2 1 1 2 2 1 2 0 1 1 0 0 1 0 1 0 1 0 2 0 0 2 0 0 1 0 0 0 1 2 2 2 1 2 0 2 0 0 0 2 0 0 0 2 0 0 1 1 1 1 2 0 2 1 1 0 0 0 1 0 0 0 2 2 1 0 0 0 1 0 0 0 1 0 0 0 0 0 1 0 1 0 0 0 0 2 0 1 0 2 2 2 2 2 0 0 0 0 0 0 1 1 1 2 1 0 2 2 2 0 0 0 0 2 0 2 0 0 1 1 0 2 0 0 0 0 0 1 1 1 1 1 0 1 0 1 1 0 1 1 0 0 2 0 0 2 0 0 0 0 0 2 0 0 1 1 1 1 1 0 0 1 0 0 1 1 0 0 1 1 1 0 1 0 0 1 0 0 0 0 0 0 2 0 0 0 0 1 1 0 0 0 0 2 0 2 0 1 2 0 0 0 0 0 0 1 1 0 0 0 0 0 0 0
57 1 1 1 0 0 0 2 0 1 1 0 0 0 0 0 0 2 1 1 1 2 0 0 2 0 0 0 1 2 2 1 0 1 2 0 2 1 0 1 0 0 0 0 2 0 1 0 0 1 0 0 1 1 0 1 0 1 0 2 0 1 1 1 2 2 1 1 0 0 0 0 2 2 2 2 2 0 0 0 1 0 2 0 2 0 0 1 1 2 0 0 0 0 1 1 0 1 0 2 1 2 1 1 2 0 2 0 0 1 0 1 1 2 1 1 2 0 1 0 1 0 1 1 0 1 1 0 1 1 0 0 0 0 0 0 0 0 0 0 0 0 0 0 0 0 0 0 0 1 0 1 0 0 1 0 1 0 1 2 1 0 0 0 0 1 1 0 2 2 0 1 2 0 2 2 0 0 0 0 0 0 0 1 0 0 0 2 0 1 0 2 2 1 1 0 0 0 0 0 0 0 1 0 2 0 2 0 1 1 2 0 0 0 1 2 0 0 1 1 1 0 2 2 0 0 1 0 0 2 0 0 0 0 0 0 1 2 0 0 0 0 2 0 0 1 0 0 0 0 0 0 0 0 0 2 1 2 1 1 0 0 0 1 1 0 0 0 2 0 0 0 1 1 0 0 1 0 2 0 0 1 1 2 0 1 1 0 0 1 0 0 2 0 2 0 2 1 1 1 0 0 2 0 0 0 2 2 0 0 0 1 1 2 0 0 1 0 0 0 1 1 1 0 2 0 2 1 0 2 0 2 2 0 0 0 0 2 0 1 0 0 2 1 0 0 1 2 2 1 1 0 0 1 1 0 1 1 0 1 1 0 2 0 1 0 0 1 1 0 0 0 1 1 0 0 2 0 0 0 1 0 0 0 0 0 0 0 0 0 0 1 1 1 2 1 1 1 0 0 0 0 0 1 2 0 0 1 0 0 0 0 1 0 1 2 0 0 0 1 1 1 1 1 0 2 2 0 1 0 1 0 1 1 1 2 0 1 0 0 0 2 2 1 1 1 1 0 0 0 0 1 0 1 1 0 1 1 1 0 2 0 0 0 0 0 1 1 0 2 0 2 0 0 1 0 2 1 2 0 2 0 1 1 1 2 0 1 2 1 1 1 2 1 0 0 0 1 1 2 0 2 2 0 0 0 1 1 0 0 0 0 1 0 2 0 0 0 1 2 1 1 1 0 0 1 1 1 1 1 1 0 1 1 0 1 2 0 1 1 1 1 1 0 1 1 0 0 2 0 0 1 1 1 1 1 2 0 0 1 0 0 0 0 0 2 2 2 2 0 2 0 1 1 1 1 2 2 0 0 2 0 1 1 1 1 2 0 1 2 0 1 0 1 0 0 0 2 0 0 2 0 1 0 0 1 1 1 2 2 0 0 0 0 2 0 0 0 1 0 1 0 0 0 0 1 1 2 0 0 1 0 0 0 0 0 2 0 0 0 1 0 0 0 1 0 2 0 0 1 0 1 1 1 0 0 0 1 1 0 0 0 2 1 1 1 1 1 1 0 2 0 0 0 0 0 2 1 1 1 0 0 1 2 1 1 1 2 1 1 2 0 0 2 2 2 2 2 0 2 1 1 0 0 1 1 1 2 2 0 1 1 0 1 1 1 1 1 1 1 0 0 2 0 2 0 0 0 0 1 1 0 0 0 0 0 0 1 0 1 0 0 1 0 1 1 2 0 0 0 0 0 0 0 0 0 1 0 2 0 0 0 2 1 0 1 2 0 1 1 1 0 0 1 0 0 0 0 0 0 0 0 1 1 2 2 0 2 0 2 0 1 2 0 1 1 1 1 0 0 1 0 2 0 0 1 1 0 0 1 0 0 0 2 2 0 2 1 2 2 2 2 0 1 0 1 0 1 0 1 1 0 0 0 0 0 0 0 0 0 0 0 0 0 0 0 1 0 0 0 2 2 2 0 1 0 2 0 0 0 0 0 0 0 0 0 2 0 2 0 0 0 0 0 0 1 0 2 2 2 2 2 0 0 1 1 0 0 0 1 0 1 0 0 1 1 2 1 2 0 0 2 0 1 1 0 1 2 0 1 0 0 1 1 1 0 1 1 2 1 0 1 0 1 0 0 1 0 0 1 2 0 0 1 0 0 1 1 1 0 0 0 2 0 1 1 1 0 0 0 1 0 1 1 0 1 2 2 0 1 0 1 0 0 1 1 0 0 0 0 2 0 0 0 0 1 1 0 2 1 0 1 0 2 0 0 0 0 1 0 0 0 0 0 1 0 1 1 1 0 0 0
58 0 1 1 0 1 0 2 0 2 2 0 0 1 1 0 0 1 1 2 2 2 1 0 2 1 1 0 2 1 1 1 0 1 1 0 1 2 0 0 0 0 0 0 0 1 0 0 0 0 0 0 0 1 1 2 0 0 0 2 0 0 1 1 1 0 2 0 1 2 1 1 2 2 2 2 2 1 1 0 0 0 2 2 2 0 1 1 1 2 1 1 2 0 1 2 0 1 0 1 0 2 0 1 2 1 1 1 1 0 0 1 1 2 1 2 2 1 0 0 1 1 1 1 0 0 0 1 1 2 0 0 1 0 0 0 0 0 0 0 0 0 1 0 0 0 0 0 0 0 0 1 0 1 0 0 1 0 0 0 0 0 1 1 0 1 0 1 1 2 0 0 0 2 1 1 1 0 0 1 0 1 0 2 2 1 1 2 0 2 0 2 2 1 1 1 2 0 0 0 0 0 0 1 2 0 2 2 1 0 0 0 1 2 1 2 1 1 2 1 2 1 2 2 0 0 1 0 0 0 0 0 0 0 0 0 0 2 0 0 0 0 2 0 0 2 0 0 0 0 0 0 0 0 0 1 1 2 2 2 0 0 0 1 1 1 0 0 1 0 0 1 0 1 0 0 0 0 1 0 0 1 2 2 0 2 1 1 1 2 2 1 1 0 2 0 2 0 0 0 0 2 2 0 0 0 0 1 1 0 0 2 1 2 2 0 1 0 1 0 2 2 1 0 1 0 1 1 0 1 2 1 1 0 0 0 0 1 1 0 0 1 2 1 0 0 1 1 1 1 1 0 0 0 1 1 0 1 0 2 2 0 1 0 0 2 0 2 2 0 0 0 0 0 0 0 0 2 2 0 0 2 0 0 2 2 1 0 0 0 0 0 1 0 2 1 1 0 2 1 1 2 0 2 2 1 0 0 0 0 0 0 0 0 1 2 0 1 0 1 1 2 1 1 1 1 0 0 1 1 1 1 0 0 0 1 0 1 0 0 0 2 1 2 0 2 2 0 0 0 0 1 0 2 1 1 0 1 1 1 1 0 0 0 0 2 0 1 0 1 1 2 2 2 0 0 0 0 1 0 0 1 1 1 1 1 0 1 1 1 1 1 2 0 0 0 0 2 2 2 0 2 2 0 0 0 1 1 1 0 1 1 1 0 1 1 1 0 0 1 1 2 2 0 0 0 0 0 0 2 0 2 1 1 1 0 0 0 2 2 1 1 2 2 2 0 0 2 0 2 0 1 1 2 1 1 0 0 0 1 0 0 1 0 0 1 1 2 0 2 0 1 2 0 1 0 2 1 0 1 1 0 0 1 1 1 2 0 1 1 1 0 0 0 0 0 2 0 0 1 0 1 1 1 1 1 0 1 2 0 1 0 0 1 1 0 0 0 1 0 0 0 0 0 0 2 0 0 0 0 0 0 0 0 0 0 2 1 0 0 1 1 0 1 1 0 1 1 0 0 1 2 1 1 1 1 0 2 2 1 0 0 2 0 1 1 0 2 0 1 0 1 0 1 1 1 1 0 0 0 0 0 0 1 0 1 2 1 2 1 2 0 0 1 0 0 1 2 0 1 0 1 1 0 0 2 1 0 1 2 0 0 0 1 0 0 1 0 0 0 0 0 0 0 1 1 1 0 0 1 1 1 0 0 0 0 1 1 0 2 2 2 0 0 0 0 0 0 0 1 2 1 1 0 0 1 0 0 0 0 0 0 2 0 0 0 1 0 0 2 2 0 0 0 0 0 0 0 0 0 0 0 0 0 2 2 0 2 2 2 0 2 2 1 2 0 0 0 0 1 1 1 1 0 1 0 1 0 1 1 0 0 1 0 0 0 1 1 1 1 0 1 0 2 0 1 0 0 0 0 1 1 1 2 1 0 0 0 0 0 0 0 0 1 0 0 1 1 0 0 2 2 0 0 0 0 0 1 1 1 0 0 0 0 0 0 2 0 2 0 0 0 0 2 0 0 0 0 2 2 2 2 0 0 0 0 1 0 2 1 2 2 1 1 0 0 2 0 0 1 0 2 0 2 1 1 0 1 0 2 0 0 1 1 1 1 1 1 2 1 0 1 0 1 1 0 1 1 0 1 2 0 1 1 0 0 0 0 0 1 0 0 1 0 1 1 1 1 1 0 0 0 1 0 1 0 1 2 1 1 0 0 0 0 2 1 2 0 1 1 1 0 0 0 0 1 1 0 1 0 0 1 0 1 0 0 0 0 0 0 0 0 0 0 1 0 1 1 1 1 2 0
59 0 1 1 1 0 0 2 0 0 0 0 1 1 0 0 1 1 0 2 1 2 0 0 2 0 0 0 1 2 2 1 0 1 2 1 2 2 0 0 1 0 0 1 1 1 1 0 1 2 0 0 0 0 2 1 0 0 0 0 0 1 2 2 1 1 1 0 0 0 0 0 1 2 1 2 2 1 1 0 1 0 2 0 2 0 0 0 0 2 0 0 1 0 0 2 0 1 0 2 1 2 1 0 2 0 2 0 1 1 1 1 0 2 0 0 2 0 1 0 0 1 1 1 0 1 0 0 0 0 1 0 0 0 1 0 1 0 0 0 0 0 0 0 0 0 0 0 0 1 0 1 1 0 0 0 0 1 0 2 1 1 0 0 1 1 0 1 0 2 0 0 1 1 2 2 0 0 0 1 1 1 2 2 0 2 2 0 0 0 1 1 2 0 2 0 2 0 0 0 0 0 0 0 2 0 2 0 2 1 2 0 2 0 2 2 0 0 1 2 2 0 2 2 0 0 0 0 0 1 0 0 0 0 0 0 0 1 1 1 1 1 2 0 0 2 0 0 0 0 0 0 0 0 1 1 1 2 1 1 0 0 0 0 0 0 1 0 2 0 0 0 1 0 0 0 0 2 2 2 1 1 2 2 0 2 1 1 1 1 0 1 2 0 2 0 2 0 0 0 0 0 1 1 0 0 0 2 1 0 1 2 0 2 1 0 2 1 1 0 2 1 2 2 1 0 0 2 1 0 2 1 0 0 0 0 0 0 2 1 0 0 2 1 0 0 1 1 1 1 1 0 2 0 0 0 2 0 0 2 2 0 0 1 0 0 0 1 1 0 0 0 1 0 1 1 2 0 0 0 0 2 0 0 2 1 1 0 0 0 0 0 0 0 2 0 0 1 1 1 1 1 0 1 1 1 0 1 0 0 0 0 0 0 2 2 0 1 0 0 0 1 1 0 0 2 2 1 1 0 1 1 0 0 0 1 0 1 0 0 2 0 1 0 2 1 0 0 0 2 0 0 0 2 1 0 1 1 1 1 1 0 1 1 0 1 1 2 0 0 0 0 2 2 0 0 0 0 2 0 1 1 1 1 2 0 0 0 2 0 1 2 0 1 0 0 0 0 0 2 0 2 1 1 0 0 2 1 0 0 0 0 1 0 1 0 0 0 2 2 0 0 1 0 0 0 1 1 1 1 1 1 1 1 1 0 2 0 1 2 0 0 0 1 2 0 0 2 0 2 0 1 0 1 2 1 1 2 0 2 0 0 1 0 0 1 1 1 0 0 0 1 0 0 0 0 1 0 0 2 0 0 2 2 0 0 1 0 1 1 1 0 0 0 0 0 2 0 0 0 0 1 0 2 2 0 1 0 0 0 2 0 0 1 0 0 0 0 0 0 0 1 0 0 0 1 1 1 0 0 0 0 0 0 0 0 2 0 0 0 1 1 0 1 2 0 2 1 0 0 1 0 1 1 0 0 0 2 1 1 1 0 1 1 1 1 0 1 1 0 1 1 0 1 1 0 2 0 1 1 0 0 2 1 0 1 1 1 1 1 2 0 0 1 0 0 1 2 0 1 0 1 0 1 2 1 0 1 2 1 0 0 0 2 0 1 0 2 2 2 0 0 0 0 1 1 1 0 0 0 1 2 0 0 0 0 0 0 0 1 0 1 0 0 0 1 1 0 0 0 0 0 0 0 0 0 1 0 2 0 0 0 2 2 2 0 2 0 0 2 0 1 1 1 0 0 0 1 0 1 0 0 0 0 0 2 0 2 2 2 0 2 2 0 1 1 0 1 0 0 0 0 1 1 0 0 2 0 0 0 0 0 0 1 1 0 1 1 2 1 0 2 0 2 0 1 0 2 0 0 0 2 1 1 0 1 1 0 1 0 0 0 0 0 1 1 0 0 0 0 2 2 1 0 0 0 0 0 0 0 1 0 0 0 0 0 1 0 1 0 0 0 0 2 0 0 1 1 2 0 0 0 0 0 0 1 1 1 0 1 0 0 0 0 2 1 2 0 1 0 2 2 0 2 1 0 0 2 1 1 0 0 0 0 2 1 1 1 1 0 1 0 0 2 0 0 0 0 1 1 2 1 1 1 0 0 0 1 0 0 0 0 2 2 2 0 0 0 1 0 1 0 1 0 1 0 2 2 0 2 0 1 0 1 0 0 0 0 0 0 1 0 0 0 1 1 1 0 0 0 0 2 0 2 0 0 0 0 1 0 1 1 0 0 1 0 1 0 0 0 0 0
60 0 1 2 0 0 0 1 0 2 2 0 0 1 1 0 0 1 0 1 1 1 0 0 2 0 1 0 2 2 1 0 0 0 2 0 2 1 0 0 0 0 1 0 2 1 0 0 2 2 0 0 0 1 1 1 0 0 0 1 1 1 1 1 1 0 2 0 0 0 0 1 2 2 1 2 2 1 1 0 0 0 1 1 1 0 0 0 0 1 0 0 2 0 0 0 0 0 0 1 1 2 0 2 2 0 2 2 1 0 0 1 1 1 1 1 1 0 2 0 0 0 1 1 0 0 1 0 0 0 1 0 0 0 0 0 0 0 0 0 0 0 0 0 0 0 0 0 0 1 0 1 0 0 0 0 0 2 0 0 0 0 0 1 1 2 2 1 1 2 0 1 1 1 2 1 2 0 0 1 0 2 1 2 0 1 1 2 0 1 0 1 1 0 1 0 1 0 0 0 0 0 0 0 2 0 2 2 1 0 0 0 0 1 2 2 0 2 1 0 1 1 1 2 0 0 2 0 0 1 0 0 1 1 0 0 0 2 0 0 0 0 2 0 0 1 0 1 1 0 0 0 0 0 0 2 2 1 1 1 0 0 0 0 0 0 0 0 2 0 0 1 0 1 1 2 0 1 2 1 1 0 2 1 1 1 1 1 0 2 0 0 1 0 2 1 2 0 0 0 1 0 1 1 0 1 1 1 1 0 0 1 1 2 0 0 2 0 1 1 1 1 2 1 2 0 1 1 1 1 2 1 0 0 0 1 0 2 0 1 1 0 2 2 0 0 2 0 0 1 1 0 0 0 1 1 1 0 0 2 2 0 1 0 1 0 0 1 1 1 1 1 1 1 0 1 2 0 0 0 1 1 0 0 2 1 0 0 0 1 0 1 1 0 1 0 1 0 2 1 1 2 0 0 1 0 0 0 0 0 0 0 0 0 1 2 0 0 0 0 0 0 0 2 0 0 0 1 1 0 1 2 0 2 2 0 0 0 0 0 1 1 1 1 1 1 1 0 0 0 0 1 0 2 2 2 0 2 2 2 0 0 0 0 0 1 1 2 0 0 0 0 2 2 1 0 0 0 2 1 2 1 1 1 2 1 0 1 2 1 1 2 1 1 1 1 1 2 2 2 0 2 2 0 0 0 0 2 0 0 0 0 2 1 0 0 0 1 0 1 1 0 2 0 0 0 0 0 0 2 1 0 1 0 1 1 2 0 2 1 1 0 2 1 2 0 0 0 1 1 0 1 1 1 1 1 1 0 0 0 2 0 0 0 0 2 2 1 1 0 1 0 1 0 0 0 0 2 0 1 2 0 0 1 0 1 1 0 0 1 0 2 2 1 0 0 0 0 0 0 0 2 2 0 0 2 0 0 1 1 0 0 0 0 2 0 0 0 0 0 1 1 0 0 1 0 2 1 0 0 0 2 1 0 0 0 2 1 0 0 1 1 1 1 1 0 2 1 1 0 1 1 1 1 0 0 0 2 2 0 0 0 1 0 1 1 2 1 0 1 0 1 0 0 0 0 2 1 1 1 0 0 1 2 0 1 1 2 2 0 2 0 0 1 2 1 2 0 0 1 0 1 0 1 2 1 0 1 1 1 1 1 0 2 0 1 0 0 0 0 0 0 1 0 1 0 0 1 1 0 0 0 1 0 0 0 0 0 0 0 0 0 1 1 2 0 2 0 0 1 2 1 1 0 0 0 0 0 2 1 1 1 1 0 0 0 2 0 1 1 0 0 0 1 1 0 0 0 1 1 1 1 0 0 0 2 0 1 2 1 1 2 2 1 2 0 0 0 0 0 0 0 0 0 2 0 2 1 1 0 0 0 0 2 2 0 2 1 2 2 2 2 0 2 0 0 0 1 0 0 1 1 1 1 0 0 0 0 0 0 0 0 1 0 0 0 1 0 0 0 1 1 0 0 0 0 0 0 0 0 0 0 0 0 0 0 0 0 0 0 1 0 0 2 0 1 0 2 1 0 1 0 0 0 0 1 1 1 0 1 0 0 0 0 2 2 2 0 0 0 0 2 0 0 2 2 0 2 1 1 0 0 0 0 1 1 1 0 2 1 0 1 0 0 0 0 1 1 0 0 1 0 0 1 1 0 0 0 0 2 0 1 2 0 0 0 2 0 1 1 1 0 2 0 0 0 0 2 0 2 0 0 0 0 0 0 0 0 2 0 1 0 1 0 0 0 1 0 1 0 0 1 0 1 0 1 1 0 1 0 0 0 0 0 0 0 0 1 1 0 0 0
61 0 2 0 1 0 0 2 0 2 2 0 0 2 2 0 0 1 1 1 1 1 0 0 2 1 0 0 2 2 2 1 1 1 1 1 1 2 0 0 1 0 0 1 1 1 2 0 0 1 1 0 1 0 1 1 0 0 2 1 0 0 0 0 0 0 2 1 0 0 0 0 0 2 0 2 2 0 0 1 1 0 2 0 2 0 0 0 0 2 0 0 1 0 0 2 0 0 0 0 1 2 1 0 2 0 2 0 0 0 1 2 0 0 0 0 0 0 1 0 1 0 2 0 1 0 1 0 0 0 0 0 0 0 1 0 0 0 0 0 0 0 0 0 0 0 0 0 0 0 0 0 0 0 0 0 0 1 0 1 2 0 0 1 1 2 1 1 1 1 1 1 1 1 1 0 2 0 0 1 0 1 0 1 1 1 0 1 0 0 0 1 2 1 1 0 0 0 0 0 0 1 0 1 2 0 1 0 2 1 2 1 1 0 1 2 0 1 0 1 2 0 2 1 1 1 0 0 0 0 0 0 0 0 0 0 1 2 0 0 0 0 2 0 0 2 0 0 0 0 0 0 1 0 0 1 1 1 0 0 0 0 1 2 1 0 0 1 2 1 0 2 1 1 0 0 0 1 2 1 1 2 0 1 0 1 0 1 1 2 1 1 1 1 2 1 2 1 0 1 0 0 2 0 0 0 2 2 0 0 0 2 2 1 2 0 2 0 0 0 2 2 1 0 0 0 1 2 1 0 1 1 0 0 0 0 0 0 2 1 0 0 2 1 1 0 0 0 0 1 0 1 0 1 1 0 1 1 0 1 1 0 1 0 1 0 0 2 2 1 1 1 1 0 0 0 0 2 1 0 0 1 0 0 1 1 1 0 0 2 1 2 0 0 2 0 0 0 1 0 1 2 1 1 1 0 1 0 0 0 0 0 0 0 0 0 2 0 0 1 1 1 0 2 0 0 0 0 1 0 1 0 0 0 0 2 0 0 0 0 1 1 1 1 1 2 2 1 1 0 0 0 0 1 2 1 1 2 2 2 1 0 0 0 1 2 0 2 0 0 0 0 2 2 1 0 0 0 2 1 0 1 2 2 1 1 0 0 1 0 0 1 1 2 1 0 0 1 1 2 0 2 1 1 0 0 1 2 0 0 0 0 1 0 0 0 0 0 2 1 0 0 2 2 2 0 0 0 0 2 0 1 2 1 1 1 2 1 1 0 2 2 1 1 1 2 1 0 2 0 0 0 0 0 2 2 2 0 1 1 0 0 1 1 1 0 0 2 1 0 1 1 1 0 0 0 2 1 0 2 2 0 0 2 0 0 2 0 1 1 0 2 0 0 0 0 0 0 0 0 0 2 1 0 1 1 2 1 1 0 1 0 0 2 0 0 0 0 1 0 0 0 0 0 0 1 1 0 1 1 0 0 0 0 0 1 2 2 0 0 1 0 0 1 1 0 1 1 0 0 0 2 1 0 0 0 0 1 1 0 0 0 2 0 0 0 1 1 1 0 1 1 0 1 1 1 1 0 0 0 0 0 0 0 0 0 1 2 1 1 1 1 0 2 1 1 2 2 0 2 1 1 1 2 2 2 1 1 2 0 1 1 0 2 0 0 0 1 1 1 0 0 0 1 1 0 1 0 0 0 0 0 0 0 0 0 0 0 0 0 0 0 0 0 0 0 0 0 0 0 0 0 1 0 0 0 1 0 2 0 0 0 2 1 0 1 2 0 0 2 0 0 1 1 1 0 0 0 1 1 0 0 0 0 1 2 0 2 2 2 0 2 2 1 2 0 0 1 0 1 2 0 1 0 1 0 2 0 2 0 0 0 1 1 1 0 2 2 2 2 2 2 0 2 1 2 0 1 0 0 0 2 1 0 0 1 1 0 0 0 0 1 0 0 1 0 0 0 0 0 2 2 0 0 0 0 0 0 0 0 0 0 2 1 2 2 2 0 2 0 0 0 0 1 0 0 0 1 1 1 1 1 0 0 0 2 0 0 0 2 0 1 0 0 2 2 2 0 0 0 0 2 0 0 2 1 0 1 0 2 0 0 0 0 1 2 2 1 2 1 0 1 0 1 1 0 2 0 1 1 2 1 0 2 0 0 0 0 0 0 0 0 2 1 1 1 1 1 0 1 0 0 1 1 0 0 0 1 0 1 0 1 0 0 1 0 1 0 0 0 0 0 0 0 0 1 2 0 2 0 0 0 0 2 0 1 1 0 0 1 0 0 1 0 1 0 0 0 0 0 1 1
62 0 1 0 0 0 0 2 0 1 1 0 1 1 0 1 0 1 1 1 1 2 0 0 2 0 1 0 2 2 2 2 1 2 2 0 2 1 0 0 0 0 0 1 2 1 0 0 0 1 0 0 0 0 1 0 0 0 0 1 1 1 1 1 0 0 0 0 0 0 0 1 2 2 2 2 2 1 1 0 0 0 1 1 1 0 1 1 1 2 1 1 0 1 0 1 0 1 1 2 2 1 0 1 2 0 2 0 0 0 2 2 0 1 0 1 1 0 2 0 0 0 1 1 0 1 0 1 1 2 0 0 1 0 0 0 0 0 0 0 1 0 1 0 0 1 0 0 0 0 1 0 0 1 1 1 1 0 0 2 1 1 0 1 2 1 1 1 0 2 0 1 1 1 2 2 0 0 0 1 0 1 0 2 0 0 0 0 0 0 1 2 2 2 0 1 1 0 0 0 0 0 0 1 1 0 1 1 1 1 2 0 1 0 2 2 0 0 1 2 2 0 2 2 0 0 1 0 0 1 0 0 2 2 1 1 0 2 0 0 0 0 2 0 0 2 0 0 0 0 0 0 0 1 0 1 0 1 0 0 0 0 1 1 0 0 0 0 1 0 1 1 0 2 0 0 1 1 2 1 1 2 0 2 0 0 0 0 2 2 2 2 1 0 2 0 2 1 0 1 0 1 1 1 0 0 0 1 2 0 2 2 1 2 0 0 1 0 1 1 1 1 1 1 1 0 1 1 0 1 2 1 0 0 0 0 0 0 2 1 0 1 2 1 0 0 0 0 1 2 1 0 0 0 2 0 0 2 0 1 1 0 2 0 2 0 0 2 2 0 0 0 1 0 0 0 2 0 0 0 0 2 0 1 1 0 1 0 0 0 0 1 0 0 1 1 1 0 0 0 0 0 1 0 1 0 0 0 0 0 0 0 0 0 1 2 0 1 0 0 0 2 0 0 0 1 1 0 0 0 0 0 0 1 1 0 1 1 0 0 0 2 2 1 1 1 1 0 0 0 0 1 0 2 1 1 0 1 0 0 2 0 0 0 0 0 0 2 0 1 1 2 1 1 1 0 0 0 2 1 1 1 1 1 2 1 0 1 1 0 1 1 0 1 0 0 0 2 2 2 0 2 2 1 1 1 1 1 0 0 0 0 1 0 2 0 0 1 0 1 1 1 2 0 0 0 0 0 0 2 0 0 0 0 0 0 2 1 1 0 2 2 2 1 1 1 1 0 2 0 0 0 1 2 1 1 0 0 0 0 1 0 2 0 0 0 0 0 0 1 0 1 1 0 1 0 1 1 0 1 1 0 0 0 0 0 0 0 0 1 0 1 2 0 0 0 1 0 0 0 0 2 0 1 1 0 0 1 2 1 0 0 0 1 0 1 1 0 1 0 1 1 0 0 0 1 1 0 0 0 1 0 0 0 0 0 1 0 0 0 2 0 0 1 2 0 2 2 0 0 1 2 0 1 1 1 0 2 2 0 0 0 1 0 1 1 2 2 0 1 0 1 0 0 0 0 2 0 1 1 0 0 0 1 0 0 1 1 2 1 2 0 0 2 0 1 2 2 0 1 0 0 1 1 0 2 0 1 2 0 2 2 0 2 0 0 1 1 1 1 0 0 0 0 1 1 1 1 1 0 2 2 0 0 0 0 0 0 0 1 1 1 0 0 0 1 1 1 1 0 0 1 0 1 0 0 0 0 2 1 1 0 2 2 1 1 2 0 1 1 0 1 0 0 0 1 1 0 0 0 1 0 0 0 0 2 0 0 2 0 2 2 2 0 2 0 1 2 0 0 2 0 1 0 1 0 0 0 1 1 0 0 1 0 0 1 2 2 2 1 1 1 0 2 1 2 0 1 0 0 1 1 0 0 0 1 0 1 2 1 1 2 0 1 0 0 1 0 0 0 2 2 1 0 0 0 1 0 0 0 1 0 2 0 2 1 1 0 0 0 1 0 0 1 0 1 0 0 1 1 2 2 0 0 0 0 2 1 0 1 1 2 0 0 2 1 1 0 0 0 0 1 0 2 2 2 0 2 1 1 0 0 1 1 1 2 2 1 2 1 0 1 0 0 1 0 1 1 1 1 2 0 0 0 0 1 1 0 0 2 0 1 2 1 1 1 1 1 1 1 0 0 1 1 0 0 1 0 0 0 1 0 0 0 2 0 0 1 1 0 0 0 0 0 0 0 0 0 2 0 0 1 0 1 0 0 0 1 0 0 1 1 0 1 0 1 0 0 0 0 0 0
63 0 1 1 1 0 0 1 0 1 1 0 0 0 0 0 0 1 0 2 1 2 0 0 2 0 2 0 1 1 1 1 0 2 1 1 1 2 0 0 1 0 0 0 2 1 0 0 1 0 0 0 0 0 2 2 0 1 1 0 1 2 0 0 0 0 2 0 0 0 0 0 2 2 2 2 2 2 2 0 1 0 2 0 2 0 1 1 0 1 0 0 0 1 0 0 0 0 0 2 2 2 0 0 2 0 2 2 2 0 0 2 0 0 0 0 0 0 2 0 0 1 2 0 1 0 1 0 0 0 1 1 0 0 0 0 0 0 0 0 0 0 0 0 0 1 0 0 0 1 0 0 0 0 1 0 0 1 0 1 0 0 2 0 1 2 1 1 1 2 0 0 1 1 2 2 1 0 0 1 0 1 0 2 0 0 0 0 0 0 1 1 2 1 1 1 2 0 0 0 0 0 0 0 2 0 2 0 1 0 0 0 0 0 2 2 1 0 1 0 1 1 2 1 1 1 0 0 0 1 0 0 1 1 1 0 1 2 0 0 0 0 2 1 0 2 0 0 0 0 0 0 0 0 0 0 0 1 0 0 0 0 0 1 1 0 0 0 2 0 0 0 1 1 2 2 0 1 1 0 0 1 2 2 0 2 0 0 1 2 1 1 0 0 2 2 2 0 0 0 1 0 2 0 0 1 2 1 0 0 0 1 2 2 2 0 1 0 0 0 1 1 1 0 2 0 2 2 0 0 2 0 1 0 0 0 0 1 1 0 0 1 2 2 0 0 1 0 0 2 0 1 0 0 1 1 0 1 1 0 1 1 2 0 2 0 0 2 2 1 0 0 0 0 0 0 1 0 0 0 0 0 0 0 0 0 0 1 1 1 0 1 1 0 2 1 1 0 0 0 0 1 2 0 0 0 1 0 0 0 0 0 0 0 0 2 0 0 0 1 1 1 0 1 1 2 2 0 1 0 1 0 0 0 0 1 0 0 0 0 1 1 1 0 1 0 1 0 1 0 1 0 0 2 2 2 0 2 1 2 1 0 0 0 0 0 0 2 0 0 0 0 0 0 1 0 2 1 2 2 0 1 2 2 0 2 1 1 2 1 1 0 0 1 0 0 0 1 1 2 0 2 1 2 0 0 2 0 0 0 0 0 1 0 1 0 0 0 0 1 1 1 1 1 1 0 1 1 1 1 1 0 1 0 1 0 2 1 2 0 1 1 2 2 2 1 0 0 2 1 0 0 1 2 1 1 0 2 0 2 0 0 0 1 1 0 0 1 1 0 1 1 0 0 0 0 2 1 0 2 2 0 0 0 0 0 0 2 0 2 0 0 1 0 0 0 0 0 0 0 0 1 2 2 1 1 1 0 2 0 1 0 0 0 1 0 2 0 0 0 1 1 0 0 0 0 2 1 1 1 0 0 0 1 0 0 2 0 0 1 2 1 1 1 1 0 2 1 0 0 0 2 2 0 0 0 0 2 1 0 0 0 1 2 0 0 2 2 0 0 0 1 1 1 1 0 1 0 0 1 2 0 1 2 1 1 0 1 1 2 2 0 0 1 0 0 1 2 1 1 0 0 0 1 1 2 0 1 2 1 0 0 0 1 1 2 0 1 1 1 0 0 0 0 1 1 1 1 1 1 2 2 0 0 0 0 0 0 0 0 0 1 0 0 0 1 1 1 0 1 1 1 0 0 0 0 0 0 1 0 0 0 2 1 1 0 1 2 0 2 0 0 1 1 1 0 0 2 0 1 2 1 1 1 2 2 0 2 1 2 0 1 2 0 0 0 0 1 0 1 2 0 0 1 1 0 1 0 0 1 0 0 1 0 0 0 1 2 0 0 0 0 0 2 0 2 0 1 1 1 1 1 0 0 0 0 0 0 0 0 0 0 0 0 0 0 0 0 0 1 1 1 2 0 1 0 1 0 0 0 0 0 0 0 0 0 1 0 1 0 0 0 0 2 0 1 0 1 1 1 2 2 0 0 0 1 1 0 0 2 0 1 0 0 2 2 2 1 0 0 0 1 0 2 0 1 1 2 0 2 0 0 0 0 0 2 2 1 2 0 1 0 0 1 1 0 0 1 0 0 1 0 0 1 0 0 0 0 1 1 1 1 2 0 1 2 2 0 1 0 0 0 1 1 1 0 1 0 0 0 0 1 0 0 1 0 1 0 0 0 0 1 0 0 0 0 1 0 1 0 0 1 0 1 0 1 1 0 1 0 0 0 0 0 0 0 0 0 0 0 0 0
64 1 2 1 1 0 0 2 1 1 2 0 0 0 0 0 0 1 0 2 1 2 0 0 2 0 1 0 1 2 2 0 0 0 2 0 2 1 0 0 0 0 0 0 1 1 1 0 1 2 0 0 0 2 0 1 0 0 1 1 1 2 1 1 1 1 2 0 0 0 0 0 2 2 1 2 1 2 2 0 1 0 1 1 1 0 0 1 1 1 1 1 0 1 1 2 0 1 1 1 1 1 1 0 2 1 2 1 1 0 1 2 0 1 0 0 1 0 0 0 1 0 1 1 0 1 1 0 2 2 0 0 2 0 0 0 2 0 0 0 0 0 1 0 0 2 1 0 0 0 0 0 0 0 0 0 0 1 0 1 0 0 1 0 1 2 1 0 1 2 1 1 0 2 1 2 1 0 0 0 0 2 1 2 0 2 2 0 0 0 1 2 2 1 1 0 1 0 0 0 0 1 0 0 2 0 1 0 2 0 2 0 2 0 2 2 1 0 1 1 2 1 2 2 0 0 0 0 0 2 1 1 0 0 0 0 0 1 0 0 0 1 2 0 0 1 0 0 0 0 0 0 1 0 0 1 1 1 0 0 0 0 1 0 0 0 2 0 1 0 0 0 0 1 0 1 0 0 2 1 0 0 2 1 0 2 1 2 0 2 1 1 2 0 2 0 2 1 0 1 0 0 2 0 0 0 1 0 1 0 1 2 2 1 1 0 2 1 0 1 1 1 1 0 1 0 1 0 0 2 2 1 0 0 1 0 1 1 1 1 0 1 2 2 1 0 1 1 2 1 1 1 0 0 1 1 1 1 0 2 2 0 0 0 0 1 0 2 2 0 0 0 0 0 0 0 1 0 0 0 0 1 0 1 2 0 1 0 0 0 0 0 1 0 2 0 0 1 0 0 0 0 0 2 2 1 0 0 0 0 0 0 0 0 0 2 0 0 0 0 0 0 0 0 0 2 2 1 1 0 1 1 0 0 0 1 0 0 0 0 0 2 2 1 1 2 1 0 1 0 0 1 0 2 1 1 0 2 1 1 1 0 0 0 0 0 0 2 0 0 1 1 0 0 2 0 1 0 0 0 0 1 1 1 2 0 0 0 2 0 1 2 0 0 0 0 0 2 1 1 1 1 2 0 0 1 1 0 0 0 0 0 0 0 1 0 0 0 1 1 1 1 1 0 0 1 1 0 1 2 0 1 1 0 1 1 2 1 1 0 1 1 2 2 2 0 0 2 0 2 0 2 0 0 2 2 2 2 0 0 1 0 0 1 1 0 0 2 1 0 1 0 1 0 1 0 0 2 0 2 2 0 0 1 0 1 1 1 0 1 0 0 1 0 0 0 0 0 0 0 0 2 1 2 2 1 0 1 1 2 0 0 0 0 0 0 1 0 0 0 1 1 0 1 1 0 1 2 0 0 1 0 0 0 0 0 2 0 0 0 2 2 0 0 2 0 2 2 0 0 1 1 0 2 0 0 0 1 0 0 0 0 0 0 1 1 1 0 1 0 1 1 0 0 0 0 2 0 0 0 1 0 0 2 0 0 2 2 2 1 1 1 0 2 1 0 2 1 0 1 0 0 0 0 0 2 0 0 1 1 1 1 0 1 0 1 0 0 0 0 0 0 0 0 2 0 0 0 0 0 1 1 1 0 1 1 0 0 0 1 0 1 0 1 1 0 1 0 0 0 0 0 0 0 0 0 0 0 1 0 0 0 2 2 2 0 2 0 0 1 1 0 0 1 0 0 0 1 1 1 1 1 0 0 1 2 0 2 1 2 0 2 2 1 2 0 0 0 0 1 1 0 0 0 2 1 0 0 0 2 0 0 1 1 1 0 1 1 1 0 0 1 0 2 0 0 0 2 0 0 0 2 0 1 0 0 0 1 1 0 0 0 1 0 0 0 1 0 0 0 0 0 1 0 0 0 1 0 1 1 0 1 1 0 1 0 0 0 1 0 0 0 0 1 0 0 0 0 1 2 2 2 0 0 0 0 0 0 1 2 0 1 1 1 2 2 2 0 0 1 0 2 0 1 0 0 2 2 0 1 0 0 1 1 1 1 1 0 1 0 0 0 0 1 0 0 2 0 0 1 2 0 0 2 0 0 0 0 0 0 0 0 2 2 2 0 0 1 1 2 0 0 2 0 1 0 1 1 0 1 0 1 0 1 1 1 1 0 0 0 2 0 0 0 1 1 2 1 2 1 0 1 0 2 0 0 0 0 0 1 0 0 0 0 0 0 0 0 0 1 0 0
65 1 1 2 1 0 0 2 1 1 2 0 0 0 0 0 0 0 1 1 1 1 0 0 2 0 0 0 2 2 2 2 1 1 0 0 1 1 0 1 0 0 0 1 2 1 0 0 0 1 0 0 0 0 0 2 0 0 0 2 0 0 2 2 1 1 1 1 0 0 0 1 2 2 1 2 2 1 1 0 1 0 2 0 1 0 0 1 1 2 0 1 1 0 1 2 0 1 0 1 0 2 0 1 2 0 2 0 0 0 1 1 0 1 1 1 1 0 1 0 1 0 1 1 0 2 0 1 0 0 2 0 0 0 1 0 1 0 0 0 0 0 0 0 0 1 0 0 0 1 0 0 0 0 0 0 0 1 1 1 2 1 1 0 0 1 0 0 2 2 0 2 1 1 2 2 0 1 1 1 0 1 1 2 0 1 1 2 0 2 0 2 2 1 2 0 2 0 0 0 0 0 0 0 2 0 1 0 2 1 2 0 2 0 2 2 1 0 1 0 1 0 2 2 0 0 0 0 0 1 1 1 0 0 0 0 0 2 0 1 0 1 2 0 1 2 1 0 0 0 0 0 0 0 0 2 1 1 0 0 0 0 1 1 1 0 1 0 2 0 0 1 1 0 0 1 1 1 1 1 2 1 2 1 1 1 0 0 0 2 0 2 0 0 2 0 2 0 0 0 0 0 1 1 0 0 0 2 2 0 2 2 0 0 1 0 2 0 1 1 1 1 2 2 0 0 2 1 0 1 2 1 1 0 0 0 0 2 0 1 0 2 2 2 0 0 1 0 1 0 0 0 0 0 2 0 0 0 0 2 2 0 1 0 0 1 0 1 1 1 1 1 1 1 1 1 2 0 0 0 0 1 0 0 1 1 1 0 0 0 0 0 0 0 2 0 0 0 0 0 0 0 0 2 2 1 0 1 0 0 0 0 0 0 1 1 1 0 0 1 1 1 0 1 0 1 1 0 2 2 2 1 1 0 0 1 0 0 0 0 2 0 1 0 1 1 1 1 1 0 0 0 0 2 0 0 0 1 1 1 2 0 0 0 0 0 0 0 0 2 0 2 0 0 2 0 2 0 1 1 1 2 1 1 1 2 1 0 2 0 1 2 2 1 0 0 0 2 1 1 1 1 1 1 1 1 2 2 0 0 0 0 1 0 1 0 0 0 1 0 0 1 1 0 0 1 1 1 1 1 1 0 0 0 0 0 1 0 1 1 0 0 2 1 1 0 0 1 1 1 0 1 1 1 2 0 0 0 0 0 0 0 1 0 0 1 1 1 0 0 0 2 0 0 1 0 2 2 0 1 2 0 0 1 1 0 0 0 0 0 0 2 0 1 0 0 1 0 0 0 0 1 0 1 1 0 1 2 2 2 2 0 0 1 1 0 0 0 0 0 0 0 0 0 0 1 1 1 0 0 0 0 0 0 0 1 2 1 0 0 0 1 0 1 1 0 1 1 0 1 1 1 1 1 0 0 0 2 2 1 1 0 1 0 2 2 0 0 0 0 1 1 0 0 0 0 2 1 1 1 0 0 2 1 0 1 1 1 1 1 2 0 0 0 1 1 1 2 0 2 1 1 0 1 1 2 1 2 2 0 1 1 0 1 0 1 0 2 2 2 0 0 1 0 2 1 2 1 0 0 0 1 1 0 1 1 0 0 0 1 0 1 1 1 2 0 2 0 0 0 0 0 0 2 0 0 0 0 1 0 0 0 2 1 0 1 2 0 0 1 0 0 0 1 0 0 0 0 1 1 1 1 1 0 1 1 1 2 0 2 0 1 2 0 0 1 0 0 0 0 0 0 0 0 2 1 1 0 0 1 0 0 0 2 2 0 2 1 1 0 0 1 0 2 0 1 0 1 0 1 0 1 0 1 0 0 0 0 0 0 0 0 0 0 0 0 0 1 0 0 2 2 0 0 0 0 0 1 0 0 0 0 0 0 0 0 2 0 2 0 0 0 0 1 0 0 0 1 1 0 1 1 1 0 1 1 0 0 0 1 0 1 0 0 2 2 2 0 1 0 0 1 0 2 2 0 0 2 0 2 0 0 0 0 1 1 1 2 2 0 0 0 0 1 0 0 0 0 0 1 2 1 0 1 1 0 0 1 1 0 0 0 1 1 1 1 1 0 0 0 2 0 2 0 0 0 0 1 0 1 1 0 2 0 2 1 2 0 0 0 1 0 0 0 1 2 2 0 1 0 0 2 0 1 0 0 0 0 0 0 0 0 1 0 1 0 0 0 1 0 0 0
66 0 0 2 0 0 1 1 0 1 1 1 1 1 0 0 1 0 0 2 1 2 0 0 2 1 2 0 0 2 2 0 2 1 2 0 2 2 0 0 2 0 2 0 2 1 0 0 1 2 0 0 1 0 1 1 0 1 0 2 0 1 1 0 0 0 0 0 0 0 0 1 2 1 1 1 1 1 1 0 1 0 2 0 1 0 0 0 0 2 0 0 2 0 0 2 0 0 0 0 1 1 0 1 2 1 2 0 0 0 2 2 1 2 1 1 2 0 0 0 0 1 1 1 0 0 1 1 0 1 2 1 0 0 0 0 0 0 0 0 1 0 0 0 0 1 0 0 0 1 0 1 0 0 0 0 0 1 0 0 1 0 0 0 2 2 2 0 1 1 1 0 0 2 1 0 1 0 1 1 0 1 0 1 0 0 0 2 0 1 0 2 1 1 1 1 1 0 1 0 0 0 0 1 2 0 1 2 1 0 0 0 1 0 1 2 0 2 1 0 0 0 2 2 0 0 0 1 1 1 0 0 0 0 0 0 0 2 0 0 0 1 2 0 0 1 0 0 0 0 0 0 0 0 0 1 0 1 1 1 0 0 0 1 0 0 0 0 0 0 0 2 0 0 0 0 0 2 2 2 2 2 0 1 0 0 0 1 2 2 2 1 0 1 2 1 2 1 0 1 0 1 2 0 0 0 0 2 1 0 0 2 1 2 0 0 1 0 1 0 1 1 0 0 1 0 1 0 0 0 1 1 2 0 0 0 0 0 2 0 0 0 2 0 0 0 0 0 1 1 1 0 0 1 1 0 1 0 0 1 1 0 0 0 0 2 0 1 1 1 1 1 0 0 0 0 1 0 0 0 1 1 0 0 1 0 0 0 0 0 0 0 1 0 2 1 1 0 1 1 1 1 0 0 0 0 0 1 0 0 0 0 0 0 0 1 1 0 1 0 2 1 1 0 0 2 2 1 1 0 1 1 1 1 1 1 0 1 0 0 1 1 2 0 1 1 1 0 0 0 0 1 0 2 1 0 0 2 2 2 1 0 0 0 0 0 0 1 0 1 0 1 0 0 1 0 2 0 1 1 0 2 0 0 2 0 0 0 0 0 0 0 0 1 0 1 1 1 0 1 1 1 2 0 0 0 0 2 0 0 0 1 0 0 1 0 1 0 1 2 1 0 2 1 2 0 0 0 0 2 0 1 0 0 0 0 2 1 2 2 1 1 1 0 1 1 0 1 1 1 0 0 1 2 1 0 0 1 0 1 1 0 1 0 0 0 0 2 2 0 0 2 0 0 0 0 1 1 0 2 2 0 0 0 0 0 0 0 0 1 0 1 1 1 0 0 0 0 0 1 0 2 1 1 1 1 1 1 1 1 1 0 0 0 0 0 1 0 0 0 1 1 0 0 0 0 2 1 0 0 1 1 1 0 0 2 2 1 0 1 1 2 0 1 1 0 2 0 1 0 0 1 0 2 1 1 0 2 1 1 1 0 1 1 1 1 0 2 0 1 0 1 0 1 1 0 2 0 2 2 0 1 0 1 0 1 1 1 1 0 1 0 0 2 0 1 2 2 0 2 0 0 0 1 0 2 1 2 0 1 0 0 0 2 0 0 1 0 0 0 0 0 1 1 1 0 0 1 1 0 0 0 0 0 1 1 1 0 0 1 1 1 1 0 1 0 1 2 0 1 1 1 0 1 0 0 0 0 1 0 0 0 1 1 0 1 2 0 0 2 1 0 0 0 0 0 0 1 0 0 0 0 0 0 1 2 0 2 2 2 0 2 2 0 1 1 0 0 1 0 0 1 1 0 1 0 0 0 0 2 0 0 1 0 0 0 1 1 2 2 1 2 0 1 0 1 0 1 0 0 1 1 1 1 0 0 1 0 0 0 0 1 0 0 0 0 0 0 0 1 2 1 2 1 0 1 2 0 0 0 0 1 0 0 0 1 1 0 0 0 0 0 0 1 0 0 0 0 2 2 2 2 1 0 1 1 0 2 0 2 0 2 0 0 2 1 1 0 1 2 0 2 0 1 0 1 0 1 0 2 0 0 0 0 0 1 1 1 2 0 1 0 0 2 0 0 1 2 0 0 1 0 0 1 0 0 1 1 0 0 0 0 1 0 0 0 0 0 1 0 1 0 1 0 1 1 1 2 1 1 1 1 0 1 0 0 0 0 1 1 0 0 0 0 0 0 0 0 1 0 0 1 0 0 0 0 0 0 1 0 0 0 0 1 0 1 0 0 0 0 0 0
67 1 0 2 1 0 0 1 1 0 1 0 0 0 0 0 0 1 0 1 1 1 0 0 2 1 0 0 1 1 0 2 1 2 1 1 1 1 1 0 0 0 0 0 1 0 0 0 0 0 0 0 0 0 2 1 0 0 1 2 0 1 0 0 2 2 1 0 0 0 0 1 2 2 2 2 2 1 1 0 1 0 1 1 1 0 0 0 0 1 0 0 0 0 0 2 1 1 0 1 2 2 0 1 2 1 1 2 2 0 0 2 0 0 0 0 0 0 0 0 2 0 1 1 0 0 1 1 1 1 1 0 0 0 1 1 0 0 0 0 0 0 1 0 0 0 0 0 0 0 0 0 0 1 0 1 1 2 0 1 1 2 2 0 1 2 2 1 1 1 1 1 0 2 1 0 2 0 0 1 0 1 1 1 0 1 1 2 0 1 1 2 2 1 2 0 2 0 0 1 0 1 0 0 2 1 2 0 1 2 2 0 0 0 1 2 0 2 0 0 2 1 2 2 0 0 0 1 0 2 1 1 0 0 0 0 1 2 0 0 0 1 1 0 1 2 1 0 0 0 0 0 1 0 0 1 0 1 0 0 0 0 0 0 0 0 2 0 2 0 0 0 0 0 0 1 1 1 2 1 1 0 2 2 0 2 2 2 0 2 1 0 1 0 2 1 2 0 0 0 0 0 2 0 0 0 1 1 2 0 2 2 1 2 1 0 2 0 0 1 1 1 2 1 1 0 1 2 1 0 2 1 0 0 0 0 0 1 1 1 1 1 1 1 0 1 0 0 1 2 0 1 0 1 0 1 1 0 1 0 1 1 2 0 2 0 0 2 2 1 1 1 1 1 1 1 1 1 0 0 0 1 0 0 1 0 0 0 0 0 0 1 1 0 1 0 0 0 1 1 1 1 0 2 2 0 0 1 0 0 0 0 0 0 0 2 0 1 0 0 0 1 0 1 0 1 1 0 0 0 0 0 0 0 0 1 1 0 0 0 2 0 1 0 2 0 1 0 0 0 0 1 0 2 1 1 0 1 1 2 1 0 1 1 0 2 0 1 0 1 0 1 2 2 1 0 1 1 2 0 0 2 1 1 1 1 1 0 2 0 1 2 1 0 1 1 1 1 1 2 0 2 2 0 0 0 0 0 0 0 0 0 1 0 1 0 0 0 0 0 0 2 0 0 0 1 1 0 0 2 0 0 1 1 1 1 0 1 2 1 0 0 2 0 1 0 0 2 0 2 0 1 2 2 2 0 0 0 0 1 0 0 0 0 0 1 1 1 1 1 0 0 1 0 1 0 2 1 0 1 1 0 0 0 1 0 0 0 0 0 0 1 1 0 0 0 0 0 0 0 0 1 0 1 1 0 0 2 2 2 1 0 0 1 0 1 0 0 0 0 1 1 0 0 0 1 1 1 0 0 0 0 0 0 0 0 1 1 0 0 0 0 0 1 2 0 2 0 0 1 0 2 0 0 0 0 0 1 1 0 0 0 1 1 1 0 2 2 0 0 2 0 0 0 0 0 2 0 1 1 0 2 1 1 1 1 0 1 2 1 2 0 1 2 1 1 2 2 0 2 0 0 0 1 2 1 0 1 2 0 2 2 0 1 0 0 0 2 2 1 1 0 0 0 0 1 1 0 0 0 0 0 0 0 1 1 0 1 0 2 0 1 0 1 1 0 1 1 0 0 0 0 1 0 1 0 2 0 1 0 0 0 2 1 0 1 1 1 0 1 1 0 0 0 0 0 0 1 0 0 0 0 0 0 1 2 0 2 0 2 0 1 2 0 1 0 0 1 0 0 1 0 1 0 1 0 0 0 0 1 0 0 1 1 1 0 2 2 1 1 1 1 0 2 0 0 0 2 0 0 0 2 0 0 0 0 0 0 1 1 0 1 0 0 0 0 0 0 0 0 2 2 1 0 0 0 1 0 0 0 0 1 0 0 0 1 2 0 1 0 1 0 0 2 0 1 0 0 2 2 2 2 0 0 0 0 0 0 0 2 0 1 1 0 1 1 2 0 1 2 0 2 0 1 1 0 1 2 0 1 1 0 0 0 1 1 1 1 1 1 0 1 0 1 0 0 0 1 1 1 2 0 0 1 0 0 0 0 0 0 0 0 1 1 2 0 1 0 1 0 1 0 0 2 1 0 1 1 0 0 0 0 0 0 1 0 1 0 0 0 1 0 0 0 1 0 0 0 2 0 0 0 0 2 0 0 0 0 0 0 0 0 0 1 0 0 0 0 0 0 1 0
68 0 0 2 1 1 0 2 0 0 0 0 0 0 0 0 0 0 0 1 1 1 0 1 1 0 0 0 1 1 2 1 1 2 2 0 2 2 0 0 2 1 0 1 1 1 2 0 0 2 0 0 1 1 0 2 0 0 0 1 1 1 1 2 1 1 1 0 0 0 0 0 2 2 2 2 2 2 2 0 1 0 1 1 1 0 1 0 0 2 0 0 1 0 0 2 0 0 0 2 2 2 0 1 2 0 2 0 0 1 0 1 0 2 0 0 2 0 0 0 1 0 1 1 0 1 1 0 1 1 1 0 1 0 0 0 0 0 0 0 1 0 0 0 0 0 1 0 0 2 0 2 0 0 0 0 0 1 0 1 2 2 0 1 0 1 2 0 2 2 0 1 0 2 2 0 1 0 0 1 0 0 1 2 1 2 1 2 1 0 2 2 2 1 2 0 0 0 0 0 0 0 0 0 2 1 2 0 2 0 1 0 1 1 2 2 0 1 0 0 2 2 2 1 2 1 1 1 1 0 1 1 0 0 0 0 1 2 0 0 0 1 2 0 0 2 0 0 0 0 0 0 0 0 1 1 0 1 1 1 0 0 0 2 2 0 0 1 2 0 0 0 0 1 0 0 2 1 0 0 0 1 0 0 0 0 0 0 1 2 2 1 1 0 2 0 2 1 0 1 1 1 0 2 0 0 0 2 1 0 1 2 1 1 1 0 1 0 1 0 1 1 0 0 0 0 0 2 1 2 1 1 1 0 0 0 0 0 2 0 0 1 2 1 0 0 0 1 1 2 1 0 0 0 2 0 0 1 0 1 1 0 1 1 1 0 0 2 2 0 0 0 1 1 0 0 2 0 0 0 0 1 0 1 1 1 1 0 0 0 0 0 0 0 2 0 0 1 0 0 0 0 1 1 1 0 0 1 0 0 0 0 0 0 2 2 0 1 0 0 0 1 0 1 1 2 2 0 0 0 1 0 0 1 1 1 0 1 0 0 1 1 0 0 2 1 2 1 0 0 0 1 0 1 2 1 1 1 1 1 1 0 0 1 0 2 0 2 0 0 0 0 1 1 1 0 1 1 2 0 1 2 2 2 0 2 0 1 2 0 1 2 0 1 1 1 1 0 0 2 0 2 1 2 1 1 1 1 0 0 0 0 0 1 1 0 1 1 1 2 1 0 2 1 1 1 0 1 1 1 1 0 1 1 1 0 1 0 2 1 1 1 1 1 1 0 0 1 1 1 0 0 1 1 2 1 1 0 0 0 2 0 0 0 0 0 0 1 0 1 0 1 1 0 1 0 1 1 0 2 2 0 0 1 0 0 0 0 1 1 0 0 0 0 1 0 1 0 0 0 0 2 1 2 1 0 1 1 1 0 1 0 0 1 1 0 1 0 1 0 0 0 0 1 1 0 2 1 0 0 0 0 0 0 0 0 1 0 0 1 1 0 0 1 2 0 2 2 0 0 1 2 2 0 0 0 0 2 2 0 0 0 1 0 1 1 2 1 1 1 1 0 0 1 1 0 2 0 1 1 1 0 0 1 0 1 1 1 1 1 2 0 0 1 0 0 1 2 0 2 0 1 0 0 0 2 0 2 2 1 0 0 0 2 0 1 1 0 0 0 0 0 0 0 1 0 0 0 0 0 0 0 0 0 2 2 0 0 0 2 0 2 0 0 0 0 0 0 0 0 0 0 1 1 0 2 0 0 2 0 0 0 2 1 0 1 1 0 0 2 0 0 0 1 0 0 0 0 1 1 1 1 2 1 2 1 1 1 1 1 0 0 2 0 0 1 0 0 0 0 1 0 0 0 2 1 1 0 0 2 0 0 1 1 1 0 1 2 2 2 2 2 0 1 0 1 0 1 0 0 1 1 0 0 0 1 1 0 2 0 1 1 1 0 0 0 1 0 1 0 1 1 1 0 0 1 1 0 0 0 2 0 0 0 0 0 0 0 2 0 0 0 0 1 0 1 0 1 1 0 0 0 1 0 1 1 0 0 0 2 0 1 1 0 1 0 1 0 0 1 0 1 1 1 2 0 0 2 0 2 0 0 1 1 2 0 0 0 2 1 1 1 0 2 0 0 0 1 1 1 2 0 0 1 1 0 0 0 0 1 0 0 2 0 0 0 1 0 1 0 2 0 1 0 1 0 1 2 1 0 1 0 0 1 0 0 0 0 1 1 1 0 0 0 0 2 2 0 2 0 0 0 0 1 0 0 0 0 0 0 1 1 0 0 0 0 1 1 1 0 0 0
69 0 1 2 0 0 0 2 1 1 2 0 0 1 1 0 0 1 1 1 1 1 0 1 1 0 1 0 1 2 2 0 0 1 1 0 2 0 0 0 0 0 0 0 2 1 1 0 1 1 0 0 0 0 2 1 0 1 0 1 0 0 0 0 0 0 0 0 0 0 0 1 2 2 1 2 2 1 1 0 0 0 2 1 1 0 0 1 1 2 1 1 0 0 1 1 0 1 0 1 0 2 1 0 2 0 2 1 1 0 1 2 0 1 0 0 1 1 0 0 2 0 2 0 1 0 1 0 0 0 1 1 0 0 1 1 1 0 0 0 2 0 0 0 0 1 1 0 0 0 1 0 0 0 1 0 0 2 0 2 2 2 0 1 0 2 1 0 2 2 0 2 1 1 0 1 1 1 0 1 0 1 0 2 2 2 0 2 0 0 1 2 2 1 2 1 1 0 1 0 0 1 1 0 2 0 2 2 0 1 1 0 1 0 2 2 0 1 0 0 2 1 2 2 0 0 0 0 0 2 0 0 0 0 0 0 0 2 0 0 0 0 2 0 0 2 0 0 0 0 0 0 0 0 0 2 2 0 0 0 0 0 0 0 0 0 1 0 2 0 0 1 1 0 0 0 1 2 1 1 1 2 2 2 0 2 0 0 2 2 1 1 1 1 2 1 1 2 0 2 0 0 1 1 0 0 0 1 1 0 0 2 1 1 1 0 2 0 0 1 0 0 1 0 0 0 1 1 1 0 1 2 0 0 0 0 0 1 1 1 0 0 2 2 0 0 2 0 1 2 1 1 1 0 1 0 0 2 0 1 1 0 1 0 0 1 0 2 2 1 1 1 1 0 0 0 1 2 2 0 0 1 0 0 1 0 0 0 0 0 0 0 2 0 2 2 2 0 2 2 2 2 2 0 1 0 1 0 0 0 0 0 0 0 1 1 1 0 0 0 0 0 0 0 0 1 1 0 0 0 0 0 0 1 1 0 0 0 0 0 1 0 1 1 1 1 1 2 2 0 0 0 0 2 0 0 0 1 1 0 2 0 0 0 0 1 0 2 0 0 1 2 1 1 0 1 0 0 2 0 1 0 2 2 0 2 0 1 2 0 1 2 0 1 2 0 0 2 2 2 0 2 2 1 1 1 1 0 0 0 0 0 2 0 1 0 0 0 1 0 1 2 2 2 2 0 0 0 0 2 0 0 1 0 1 0 1 0 1 1 2 0 1 1 1 2 1 2 0 2 0 1 0 2 1 0 0 0 1 1 1 0 0 1 1 1 1 2 2 0 0 0 0 0 0 0 1 0 0 2 1 0 0 0 0 0 0 0 1 1 0 2 1 1 0 0 1 0 0 0 0 2 0 2 2 0 1 1 2 0 0 0 0 1 0 0 0 0 0 1 0 1 0 0 0 0 2 0 0 0 0 0 1 0 0 1 1 1 0 0 1 1 0 0 1 0 1 1 1 0 1 1 1 0 0 0 0 1 1 1 0 1 0 0 1 1 1 1 0 0 0 2 0 0 1 0 2 0 0 1 1 0 1 1 0 1 2 1 2 1 1 1 1 1 0 0 1 2 0 2 1 0 0 1 1 2 0 2 2 0 0 0 0 2 0 0 0 0 0 0 0 0 1 0 1 0 1 2 1 0 1 1 1 0 1 1 0 2 0 2 0 0 0 1 1 0 1 0 0 0 0 0 0 0 0 0 1 0 1 1 0 1 2 1 0 0 1 0 0 2 0 1 0 0 0 0 0 0 2 2 2 2 1 0 2 0 2 1 2 1 1 2 2 1 2 0 0 0 0 1 1 0 2 0 0 0 0 2 0 0 0 0 1 1 1 0 2 2 2 1 1 2 0 2 0 0 0 1 0 0 1 1 0 1 0 1 0 0 0 0 0 0 0 0 0 0 0 0 0 0 2 2 1 0 0 0 1 0 0 0 0 0 0 0 0 0 1 0 2 0 0 0 0 1 0 1 0 0 0 0 0 0 1 0 1 1 0 0 1 0 1 1 0 0 2 2 2 1 1 1 0 1 1 1 2 1 0 1 0 1 0 0 0 0 1 1 2 0 1 0 0 0 0 1 0 0 1 1 2 2 2 0 0 2 0 0 0 0 0 1 0 0 2 0 0 1 1 1 1 1 1 0 2 0 0 0 0 2 0 2 0 1 0 1 1 0 1 0 0 0 0 0 0 0 0 1 1 0 1 0 0 1 0 1 0 1 1 0 1 0 0 0 0 0 0 0 0 0 0 1 0 0
70 1 0 2 1 0 0 2 0 2 2 0 0 0 0 0 0 2 1 1 1 2 0 0 2 0 1 0 2 2 1 0 2 2 0 1 1 1 0 1 0 0 0 0 1 1 1 0 0 2 0 0 1 0 1 1 0 0 0 1 1 2 2 2 0 0 1 0 0 1 0 1 2 1 0 1 1 1 1 0 2 0 2 0 1 0 0 1 1 2 0 1 0 0 0 1 1 0 0 1 1 1 0 0 2 1 2 1 1 0 0 1 1 2 1 1 2 0 0 0 1 1 1 1 0 0 1 0 0 0 1 1 0 0 0 0 0 0 0 0 0 0 0 0 0 0 0 0 0 2 0 2 0 0 0 0 0 0 0 0 1 0 0 1 0 2 1 1 0 1 1 1 1 1 0 1 2 1 0 1 0 1 1 2 0 1 2 0 0 0 1 1 1 0 1 0 1 0 0 0 1 0 0 0 2 0 1 1 1 0 2 0 2 0 1 2 1 0 1 1 2 1 1 2 1 0 1 1 1 1 1 2 0 0 0 0 0 2 0 0 0 1 2 0 0 2 0 0 0 0 0 0 0 0 0 1 0 1 1 1 0 0 2 2 1 0 0 0 2 0 0 1 0 1 0 0 0 1 2 2 2 1 2 2 1 1 2 0 0 1 0 0 0 1 1 1 0 1 0 1 0 1 2 0 0 0 0 2 0 0 0 1 2 1 1 0 1 0 1 0 1 1 1 0 0 0 1 1 1 0 2 1 0 0 0 0 0 1 1 0 0 0 2 2 0 0 1 0 0 1 0 1 0 0 2 0 0 0 0 1 1 0 1 0 0 0 0 2 2 0 0 0 0 0 0 0 2 1 0 0 1 0 0 1 1 1 1 0 0 0 0 0 2 0 1 1 2 0 1 1 1 1 0 2 2 1 0 0 0 0 0 0 0 0 0 1 1 0 1 0 1 1 1 1 1 2 1 1 2 0 0 1 0 1 0 1 0 2 0 2 2 0 1 1 0 2 1 0 1 0 0 1 0 2 0 0 0 1 1 1 2 0 0 0 0 0 1 2 0 0 0 0 1 1 1 0 1 0 2 0 2 1 0 0 2 1 0 0 2 0 1 2 0 1 1 0 0 2 2 2 0 1 1 1 0 0 1 1 0 0 0 0 1 1 1 0 0 0 1 1 0 1 0 0 0 0 2 0 0 2 0 1 0 0 0 0 2 0 0 2 0 0 2 2 2 0 0 1 1 2 1 2 0 2 2 2 0 1 0 1 1 0 1 0 1 1 1 1 1 0 1 1 0 1 1 1 1 1 0 1 1 0 0 0 0 0 0 1 0 1 1 1 0 1 0 0 2 0 0 0 0 0 0 1 2 0 2 1 1 1 0 0 0 0 1 1 0 1 1 0 1 1 0 1 1 0 2 0 0 0 0 0 1 0 1 0 1 0 0 0 1 0 0 0 1 0 1 1 0 0 0 1 2 0 0 0 0 2 2 0 0 0 0 0 2 2 2 2 0 1 1 0 1 0 0 1 1 1 1 1 0 1 0 2 1 2 1 1 2 1 1 0 0 1 0 0 1 2 0 1 0 0 0 1 1 2 0 1 1 1 0 0 1 1 0 0 0 1 0 1 0 0 1 0 1 1 1 1 1 0 1 1 0 0 0 0 0 0 0 0 0 1 0 0 0 1 1 0 0 0 0 0 0 0 0 0 1 0 1 0 0 1 2 0 0 0 2 0 0 2 1 1 1 1 1 0 0 1 2 2 2 2 0 0 1 1 0 2 1 2 0 2 2 1 1 0 0 1 0 0 1 0 0 0 2 0 1 0 0 1 0 1 1 0 0 1 1 1 0 0 0 0 0 2 1 1 0 2 0 0 0 2 0 0 0 1 1 0 1 0 1 1 0 1 0 0 1 0 0 1 2 1 1 0 0 0 0 0 0 0 1 0 0 0 0 1 2 0 2 0 0 0 0 1 0 1 0 0 0 0 0 0 0 0 0 0 0 2 0 2 0 2 0 0 1 1 2 0 1 0 1 2 0 2 1 0 1 2 0 2 0 0 0 0 1 1 2 0 1 0 0 0 0 1 1 0 1 0 0 0 2 0 1 1 0 0 1 2 0 0 0 0 1 1 1 0 1 0 1 0 2 0 2 0 0 0 0 1 0 0 0 0 1 0 2 1 1 1 2 1 0 0 0 0 0 2 2 0 2 1 1 0 0 2 0 1 2 0 0 0 0 0 0 0 0 0 1 1 1 0 0 0
71 1 2 1 0 0 0 2 0 2 2 0 1 1 1 0 0 0 0 0 1 1 0 1 1 0 1 0 2 2 2 2 0 0 1 0 2 0 0 0 0 0 0 0 2 0 0 0 0 1 0 0 0 0 2 2 0 0 0 1 0 1 0 0 1 1 0 0 1 1 0 0 0 2 0 2 1 1 1 0 0 0 1 1 1 0 0 1 1 2 1 1 0 0 1 2 1 0 0 2 2 2 1 0 1 1 1 0 0 0 2 2 0 2 0 0 2 1 1 0 1 0 0 2 0 2 0 1 0 1 0 0 0 0 0 0 0 0 0 0 1 0 0 0 1 1 0 0 0 0 0 0 0 0 0 0 0 2 0 1 2 0 0 1 0 2 2 0 1 2 0 2 0 2 2 0 1 0 0 0 0 0 0 2 1 1 0 2 1 1 1 2 2 1 1 1 2 1 0 0 0 0 1 0 1 0 2 1 1 0 1 0 1 0 2 2 1 1 0 1 1 0 1 2 0 0 2 0 0 1 1 1 1 1 1 1 2 2 0 0 0 0 2 0 0 1 0 0 0 0 0 0 0 1 1 1 2 1 0 1 1 1 0 1 0 0 0 0 2 1 0 0 0 1 0 0 1 1 2 1 1 2 1 0 1 1 0 2 0 2 0 1 2 0 2 0 2 0 1 0 0 2 2 0 1 1 1 2 1 0 0 2 1 2 1 0 2 1 2 0 2 2 1 1 1 0 1 1 0 0 2 1 1 1 0 0 0 0 2 0 0 0 2 2 0 0 2 0 1 0 0 0 0 0 0 2 0 2 1 0 1 1 2 0 2 0 0 2 2 1 1 1 0 0 0 1 2 1 1 0 1 1 0 0 1 1 1 0 0 0 0 0 1 0 2 2 2 1 0 0 0 0 1 1 1 1 1 0 0 1 1 1 0 0 1 2 0 1 0 0 0 1 0 1 1 1 0 0 1 0 1 0 1 1 1 1 1 0 0 0 1 0 2 1 1 2 2 0 0 0 1 0 0 2 0 0 0 1 1 0 2 0 0 0 1 1 1 2 0 0 0 0 1 1 0 1 0 0 2 0 0 2 0 0 2 2 0 0 2 0 1 2 1 1 1 0 0 2 0 0 2 0 2 1 0 0 1 0 0 0 1 0 1 0 1 0 1 1 1 1 1 1 2 0 0 1 0 1 1 1 0 1 1 1 0 1 2 1 1 1 0 0 1 0 0 1 0 2 0 2 0 1 0 1 2 1 1 0 0 0 1 0 1 0 0 1 1 2 0 0 0 0 0 0 0 0 0 1 0 1 2 0 0 0 0 0 0 0 0 1 0 1 0 0 0 1 0 1 0 0 0 1 0 2 2 0 2 2 2 2 0 0 0 1 1 1 0 0 0 0 0 0 0 1 1 0 1 1 0 0 0 0 0 1 1 0 1 0 1 0 1 1 0 2 2 0 0 1 0 0 1 2 0 1 0 0 0 1 1 0 0 0 0 1 1 1 2 0 1 1 1 0 0 0 0 0 2 1 2 2 0 1 0 1 0 1 1 0 1 1 0 0 0 1 0 0 1 2 0 2 1 0 1 1 1 2 0 1 1 1 0 0 0 0 0 0 0 0 0 0 0 0 0 0 2 1 1 1 1 0 1 1 0 0 0 0 1 0 0 0 0 0 1 0 1 0 1 0 0 1 1 0 1 0 0 0 0 0 2 1 0 0 1 0 0 0 1 1 0 2 2 1 0 0 0 0 0 2 0 0 0 0 1 1 1 1 0 2 2 2 0 2 2 0 1 0 0 1 0 0 1 1 0 0 2 0 1 0 0 2 0 0 0 2 2 0 2 1 0 0 0 0 0 0 0 2 0 1 0 1 0 1 1 1 1 0 0 0 1 0 0 0 0 0 0 0 0 0 0 0 1 1 0 0 0 0 0 1 0 0 0 0 0 0 0 1 0 0 2 0 0 0 0 2 0 0 1 1 1 0 1 1 0 0 0 0 0 2 0 2 0 2 1 1 2 1 2 0 0 1 0 0 1 1 0 2 0 1 0 1 0 0 2 2 2 0 0 1 2 0 1 0 0 1 1 0 0 0 0 1 2 1 0 1 1 0 1 1 0 0 0 0 2 0 1 1 2 1 0 0 2 0 0 0 1 1 1 0 0 0 0 0 0 0 1 1 0 1 1 0 0 0 0 0 0 1 1 0 0 0 0 2 0 1 0 0 0 0 0 2 0 0 1 0 2 0 0 0 0 1 0 1
72 1 2 1 1 0 0 2 0 1 1 0 1 1 0 0 1 1 0 2 1 2 0 0 2 1 0 0 2 2 1 0 0 0 2 0 2 2 1 0 1 0 0 1 1 0 1 0 0 2 2 0 0 0 2 2 0 0 0 2 0 2 2 2 1 1 2 1 0 0 0 0 2 2 1 2 2 1 1 0 1 0 2 1 2 0 0 0 0 1 0 0 0 0 0 2 0 1 0 1 0 2 0 2 2 0 2 1 1 0 1 2 0 2 1 1 2 0 1 0 1 0 1 1 0 0 1 1 0 1 1 0 0 0 0 0 0 0 0 0 1 0 0 0 0 0 1 0 0 2 0 2 1 0 0 0 0 1 0 0 1 0 2 0 0 1 0 1 0 1 1 0 0 2 1 1 1 0 0 1 0 1 0 2 0 0 1 1 0 0 2 2 2 0 2 0 1 0 1 0 0 1 0 1 2 0 1 1 1 0 2 0 1 0 2 2 0 1 0 0 2 2 2 2 0 0 0 1 1 1 1 1 0 0 0 0 0 2 0 0 0 0 1 0 1 1 1 0 0 0 0 0 0 0 0 2 1 1 1 0 0 0 0 0 0 0 0 0 1 0 1 2 0 1 0 0 1 2 1 1 1 2 0 1 0 1 0 1 0 2 2 1 2 0 2 0 2 1 1 0 0 0 2 0 0 0 1 2 0 0 0 1 2 0 1 0 2 0 0 0 1 1 1 0 1 0 1 0 0 1 1 1 0 0 1 0 1 1 1 0 0 0 2 2 0 0 1 1 1 2 0 2 0 0 0 2 0 0 1 1 2 1 1 1 1 0 0 2 2 0 0 0 1 1 2 0 1 1 1 0 1 1 0 0 2 0 1 0 0 0 0 0 1 0 1 1 2 0 0 0 0 0 0 2 2 1 0 2 0 0 0 0 1 1 1 2 0 1 0 1 1 2 2 1 0 1 1 0 1 0 1 0 1 1 1 2 0 1 0 0 0 1 2 1 1 0 1 0 0 0 0 1 0 2 0 0 0 1 1 2 1 0 0 0 0 1 0 2 0 0 1 1 1 1 0 1 0 1 2 0 1 2 1 1 2 0 0 0 2 0 2 2 1 1 0 1 1 1 1 2 0 2 2 0 0 0 1 1 0 0 0 0 2 0 1 0 0 0 0 1 1 1 2 0 0 1 0 0 0 2 0 0 1 0 1 0 2 2 1 0 0 0 2 2 2 1 0 0 2 1 0 0 1 2 1 1 0 0 1 1 0 0 1 1 1 0 0 1 0 1 0 1 1 0 1 0 1 1 0 2 2 0 0 0 1 0 0 0 2 2 0 2 2 0 0 0 1 0 0 0 0 1 1 1 1 1 1 1 1 1 0 0 0 0 2 0 0 0 1 1 0 1 0 0 0 1 2 2 0 0 0 0 0 0 0 0 2 1 0 1 1 0 0 1 1 0 1 2 0 0 2 1 1 1 0 0 0 2 2 0 0 0 1 0 1 0 0 1 1 0 1 0 1 0 0 0 1 1 0 0 1 0 0 1 0 1 0 0 1 1 2 0 0 1 0 0 1 1 0 0 0 0 0 1 1 1 1 1 1 1 1 1 0 1 0 1 0 0 0 0 0 0 0 0 2 1 1 1 1 0 1 1 0 1 1 0 1 0 0 1 0 1 0 0 0 0 0 0 0 0 1 0 0 1 0 0 0 0 1 0 0 0 2 1 0 1 2 2 0 2 0 0 0 0 0 1 1 2 0 0 0 0 0 0 0 2 0 2 1 2 0 2 2 0 0 2 0 2 0 1 2 0 0 0 2 0 2 0 1 1 0 0 0 0 0 0 0 1 2 2 2 2 0 2 1 1 0 2 0 0 0 2 1 1 1 0 0 0 1 0 0 0 0 0 0 0 0 0 0 1 1 1 1 1 0 0 0 0 1 1 0 0 0 0 0 0 0 0 0 0 0 0 0 1 0 2 0 2 2 2 2 2 1 0 1 2 0 1 0 1 0 1 1 1 2 2 2 0 0 0 0 1 0 2 0 0 0 1 0 2 0 0 0 0 1 1 1 1 2 1 0 1 0 2 0 0 1 2 0 0 1 0 1 2 0 0 0 0 1 2 0 0 2 0 0 0 2 0 1 0 2 0 2 0 0 0 0 2 1 1 1 1 0 0 1 0 1 0 0 0 1 1 0 0 0 2 2 0 2 0 0 0 0 2 0 0 0 0 0 0 0 0 0 0 1 0 0 1 2 1 1 1
73 1 0 2 0 0 0 2 0 1 1 1 0 1 0 0 0 1 0 1 2 2 1 0 2 0 0 0 2 2 2 1 0 2 2 0 2 1 0 0 0 0 0 1 2 1 0 0 0 0 0 0 0 0 2 1 0 0 0 1 1 1 1 0 2 2 0 0 0 1 1 1 2 2 1 2 2 0 0 1 0 0 2 1 2 0 1 0 0 1 0 0 1 0 1 2 0 1 0 1 0 2 0 1 2 1 2 2 2 0 0 2 0 0 1 1 1 0 0 0 1 0 0 2 0 1 0 0 0 0 1 0 0 0 0 1 1 0 0 0 0 0 0 1 0 0 0 0 0 0 0 1 0 0 0 0 0 0 0 2 1 1 0 1 1 1 1 2 0 0 2 0 2 0 0 1 2 1 0 0 0 0 1 1 0 1 1 2 1 0 2 2 1 1 0 1 2 0 1 0 0 1 0 0 2 0 1 1 1 0 2 0 2 0 0 2 1 1 1 1 1 0 2 2 0 0 1 0 0 1 0 0 0 0 0 0 0 1 0 0 0 1 2 1 0 2 0 0 0 0 0 0 0 0 1 0 0 1 0 1 1 1 1 2 1 0 1 0 2 0 1 0 0 2 1 0 0 0 2 0 0 1 0 1 0 1 0 1 1 2 1 2 1 1 2 0 1 1 0 1 0 1 2 0 0 0 0 1 0 0 0 1 1 2 0 0 1 1 2 0 2 2 2 0 1 0 2 0 0 1 2 1 0 0 0 0 0 0 2 0 0 1 1 0 1 0 1 0 0 1 0 1 0 0 1 1 0 1 0 2 2 0 1 0 0 1 0 2 2 0 0 0 0 0 1 0 0 0 0 0 0 0 0 0 0 1 1 0 0 0 0 0 0 0 1 0 0 0 1 0 0 1 0 1 1 1 1 0 0 0 0 0 0 0 0 1 1 0 1 0 1 1 0 1 1 2 1 0 0 0 0 0 0 0 0 0 0 1 0 1 1 1 2 2 0 2 2 1 1 0 0 1 0 2 0 0 0 2 1 1 1 0 1 1 0 1 0 2 0 0 1 1 1 1 0 0 1 0 2 1 1 1 1 1 2 1 0 0 1 0 1 1 0 0 1 1 1 1 1 2 0 2 1 1 0 0 1 0 0 0 0 1 1 0 0 0 0 0 1 0 0 1 2 0 0 0 0 1 1 1 1 0 1 1 1 0 1 0 0 0 1 1 1 1 1 0 0 1 1 2 1 1 1 2 2 1 0 0 1 1 0 0 1 0 0 1 1 2 2 0 2 0 0 0 0 0 2 2 0 1 2 0 0 0 2 1 2 0 0 0 0 1 0 1 0 0 0 0 0 0 0 2 1 1 1 1 1 1 0 0 0 0 0 0 2 0 0 0 1 0 1 1 0 0 0 0 2 0 0 0 0 0 0 1 1 0 1 2 0 1 0 0 0 1 1 0 1 1 0 0 0 1 1 1 1 1 0 1 1 0 0 0 2 0 1 0 2 0 1 1 0 2 1 0 1 0 1 1 0 0 0 1 0 1 0 1 2 1 1 2 2 0 1 1 1 0 1 2 0 2 1 0 1 1 2 1 1 2 1 1 0 0 0 1 0 1 1 0 0 0 0 0 2 0 1 1 0 0 0 0 0 0 0 1 2 1 1 0 0 0 0 0 0 0 0 1 1 1 0 0 0 0 0 0 0 0 0 0 0 0 0 0 2 1 1 0 1 0 0 2 0 0 0 0 0 0 0 2 0 0 1 0 1 1 1 2 0 0 2 0 2 2 1 1 2 0 0 0 0 1 1 0 2 0 0 0 0 0 0 1 1 1 1 1 1 0 2 2 1 1 1 1 0 1 0 1 0 1 0 2 0 2 1 1 0 0 0 1 2 1 1 2 0 0 1 1 0 0 0 0 1 1 1 0 0 1 1 0 1 1 0 0 0 0 0 0 1 0 1 0 0 0 0 0 0 0 0 0 1 1 2 2 0 0 0 1 0 0 0 2 0 1 0 0 2 2 2 0 1 2 0 2 2 0 2 1 0 1 0 2 0 0 0 0 1 1 1 1 2 0 0 0 1 1 0 0 2 1 0 0 2 0 0 1 0 0 1 1 1 0 0 0 2 0 0 0 2 0 1 0 1 0 1 1 1 0 1 2 1 1 1 0 0 1 0 0 0 0 0 0 0 1 1 1 0 0 0 0 2 0 0 0 0 2 0 1 2 0 0 0 0 0 1 0 1 0 0 0 0 1 1 1
74 0 2 0 0 0 0 2 0 2 2 0 0 2 1 0 0 1 1 1 2 2 0 0 2 0 2 0 0 1 2 1 0 2 1 1 1 2 0 0 1 0 1 0 2 0 1 0 0 0 1 0 0 0 2 2 0 1 0 1 0 2 2 2 1 1 2 1 0 0 0 0 1 2 1 2 2 0 0 0 0 0 2 0 1 0 0 0 0 2 0 0 1 0 1 2 0 1 0 1 1 2 1 0 2 0 2 0 1 1 1 1 0 2 0 0 2 0 0 0 1 0 2 0 0 0 2 1 0 1 0 0 0 0 1 0 0 0 0 0 0 0 0 0 0 2 2 0 0 0 0 0 0 1 1 0 0 2 0 1 1 1 0 2 2 2 2 1 1 2 1 0 0 2 2 0 2 1 0 0 0 0 1 2 0 1 2 0 0 0 1 1 1 1 0 1 2 0 1 0 0 1 0 0 2 0 0 0 2 0 2 0 0 0 1 2 1 0 1 1 2 1 1 1 0 0 0 1 1 0 1 1 1 1 0 0 0 2 0 0 0 0 2 0 0 2 1 0 0 0 0 0 0 0 1 2 1 1 1 1 0 0 0 1 1 0 0 0 1 0 0 1 1 0 0 1 1 2 1 1 1 1 2 2 0 2 0 0 1 1 1 1 1 0 2 1 2 0 0 0 0 0 1 1 0 0 0 2 1 0 0 1 2 1 0 0 1 0 0 0 0 0 2 1 0 0 0 1 0 0 2 1 0 0 0 0 0 1 1 1 0 1 1 2 0 0 2 0 0 1 0 0 0 1 1 0 1 1 0 2 2 0 0 0 0 1 0 1 1 1 1 1 1 1 1 0 1 0 0 0 0 0 0 0 2 1 1 0 0 0 0 0 1 0 2 2 2 0 1 1 1 1 1 1 1 0 1 0 0 0 0 0 1 0 1 2 0 0 0 1 1 1 0 1 0 1 1 0 0 0 1 0 0 1 1 0 0 0 0 0 2 0 1 0 2 1 0 0 0 0 0 1 0 1 1 0 1 2 2 2 1 0 1 1 0 1 1 2 0 1 1 2 1 1 1 0 1 0 2 2 2 0 1 1 2 0 0 0 2 0 1 2 0 1 0 0 0 2 1 0 2 1 0 1 0 0 1 1 0 0 0 0 1 0 0 0 0 0 1 2 1 0 2 0 0 2 0 0 0 2 0 1 1 0 1 0 2 1 0 0 2 2 1 0 1 1 0 0 1 1 0 1 1 2 0 0 0 0 0 0 1 0 0 1 1 0 0 1 1 1 1 2 1 0 1 0 1 2 0 1 2 0 0 0 0 0 0 1 0 1 0 1 1 1 0 1 0 1 0 0 1 1 1 2 2 1 1 1 1 2 2 0 0 0 1 1 0 0 0 1 1 2 0 1 0 1 0 1 0 0 1 0 1 0 0 1 1 0 1 0 1 0 0 1 1 0 2 0 1 0 0 1 1 0 0 0 0 2 2 0 0 0 2 1 1 1 1 1 1 0 1 1 0 0 0 1 1 1 0 0 2 0 1 1 0 2 0 1 1 2 2 0 1 2 0 1 2 1 0 1 0 0 0 0 1 1 1 1 1 0 2 2 0 1 0 2 2 1 1 1 0 0 0 0 1 0 0 0 0 0 0 1 0 0 0 0 1 0 0 1 0 0 0 1 1 0 1 0 0 0 0 0 1 0 0 0 0 0 2 1 0 0 2 1 0 0 2 0 0 2 0 0 1 0 0 0 0 0 2 2 2 2 0 0 2 0 2 1 2 1 1 2 2 1 2 0 0 1 0 0 1 1 1 0 1 0 0 0 0 2 0 0 0 2 2 0 2 0 2 2 0 2 0 2 0 1 0 1 0 0 1 1 1 1 1 1 0 0 1 0 0 0 0 0 0 0 0 0 0 0 2 2 0 0 0 0 0 0 1 1 1 0 0 0 0 2 1 1 1 0 0 0 0 1 0 1 0 2 2 2 2 2 0 0 0 1 0 0 1 2 1 1 0 0 1 0 2 0 0 0 1 1 0 1 1 0 1 1 0 0 1 0 0 0 0 1 1 0 1 0 0 0 0 0 0 0 1 1 0 0 2 0 1 2 0 0 1 1 1 0 0 0 1 0 1 0 0 1 1 2 0 0 0 2 2 0 1 2 0 0 0 0 0 0 2 0 2 0 0 0 0 0 0 0 0 0 1 1 2 0 0 0 0 1 0 0 0 0 0 2 0 0 0 0 0 0 0 0 0 0 2 0
75 1 1 1 1 0 0 2 1 1 2 0 0 1 1 0 0 0 0 2 2 2 0 0 2 1 0 0 2 1 1 2 2 2 1 0 2 2 0 0 1 0 0 0 1 1 0 0 1 2 0 0 0 1 1 2 0 0 1 2 0 1 2 1 0 0 1 0 0 0 0 1 1 2 1 2 2 0 0 1 0 0 2 0 1 0 0 0 0 1 0 0 0 1 0 1 0 2 1 2 2 0 1 1 2 0 2 0 0 0 0 2 0 2 0 0 2 0 2 0 0 1 2 0 1 0 1 0 0 0 1 0 0 0 0 0 0 0 0 0 0 0 1 0 0 1 0 0 0 0 0 0 0 1 0 0 0 1 0 2 1 1 2 0 0 1 0 1 0 1 1 0 2 0 1 1 1 0 1 2 0 2 0 2 1 1 1 0 0 0 0 1 2 0 2 0 1 0 0 0 0 0 0 0 2 0 2 0 2 0 1 0 1 0 1 2 0 0 2 1 2 1 2 2 0 0 1 0 0 0 0 0 1 1 0 0 0 2 0 0 0 0 2 0 0 0 0 0 0 0 0 0 0 0 1 1 0 1 1 1 0 0 0 0 0 0 0 1 0 0 2 2 0 1 0 0 0 1 2 1 1 2 2 2 0 1 0 0 1 2 1 0 1 0 2 0 1 0 0 0 0 0 2 0 1 0 0 1 1 0 0 1 2 2 1 0 2 0 1 0 1 1 2 0 1 0 1 1 1 0 1 2 0 0 0 0 0 1 1 0 0 1 1 2 0 0 1 0 1 1 0 0 0 0 0 2 0 0 0 2 2 0 1 0 1 0 0 2 2 1 1 1 1 1 0 0 0 1 1 0 1 2 0 0 1 1 1 0 0 0 0 0 1 0 2 1 1 0 1 1 1 1 1 1 2 0 0 1 0 0 0 0 0 0 0 2 0 0 0 1 1 2 1 2 0 2 1 0 2 1 2 1 0 1 1 0 1 1 0 0 1 1 1 0 1 1 1 0 0 0 0 1 0 1 1 0 1 1 0 1 1 0 0 0 1 1 0 2 0 0 0 1 1 1 1 1 1 0 1 1 1 1 1 1 1 2 1 0 2 0 1 2 1 1 0 1 1 2 1 1 1 2 1 1 0 0 1 2 0 0 0 1 1 1 0 0 0 0 1 2 1 0 1 1 1 0 1 1 1 1 1 0 0 0 0 1 1 1 0 2 0 0 0 0 0 1 1 0 2 0 0 0 0 2 2 2 0 1 1 1 0 0 0 0 0 1 1 1 1 0 1 0 1 0 0 0 1 1 0 1 1 0 0 0 0 1 1 0 0 0 0 1 0 0 2 0 1 0 0 0 0 2 2 1 0 1 1 0 0 1 0 0 0 2 0 1 0 0 0 0 1 1 0 0 0 2 0 2 0 0 0 0 0 0 0 0 2 0 0 1 1 1 0 1 2 0 2 1 0 0 2 1 1 0 0 0 0 1 1 0 0 0 1 1 0 0 1 1 0 2 0 0 1 0 0 1 0 0 1 1 1 1 1 2 1 2 1 2 1 1 2 0 1 2 1 1 1 2 0 1 1 0 0 1 0 2 0 2 1 0 0 0 0 1 1 1 0 1 1 1 0 0 0 0 1 2 2 2 2 0 1 0 0 0 1 1 0 0 0 0 0 0 0 0 0 0 0 0 0 0 0 0 0 1 0 0 0 0 2 1 0 0 2 1 0 0 2 1 0 2 0 0 0 1 1 0 0 0 2 2 2 1 0 0 1 1 1 2 1 2 0 2 2 1 1 0 0 0 0 0 0 0 1 0 1 0 0 0 0 1 0 0 0 1 1 0 1 2 2 1 1 2 0 0 0 2 0 1 0 0 1 1 1 2 1 1 0 0 1 1 0 1 0 0 0 0 0 1 0 0 1 1 0 0 0 0 0 1 0 0 0 0 0 0 0 0 0 0 1 0 0 0 0 0 0 0 1 0 1 1 2 2 0 0 0 2 0 0 0 0 0 2 1 0 0 0 2 0 2 2 0 2 0 2 1 0 2 1 0 1 0 0 0 0 1 1 2 1 2 2 0 2 0 1 0 0 2 2 1 1 2 0 0 1 0 0 0 0 0 1 0 0 2 0 2 0 0 1 1 0 1 0 1 1 0 0 1 1 0 0 0 0 1 0 2 1 2 1 1 0 0 0 0 0 0 0 2 0 1 0 0 1 0 0 0 0 0 0 0 0 0 0 0 0 1 0 0 0 0 1 0 2
76 0 1 2 1 0 0 2 0 2 2 0 0 0 0 0 0 1 1 1 0 1 0 2 0 1 0 0 2 1 1 2 1 1 2 0 2 1 0 1 0 0 0 0 2 0 2 0 0 1 1 0 0 2 0 1 0 0 0 1 0 1 1 1 1 1 1 0 0 0 0 0 0 2 0 2 2 0 0 1 0 0 2 0 2 0 0 0 0 2 0 0 1 0 0 1 1 1 0 1 1 1 0 0 2 0 1 1 1 0 0 1 0 2 0 0 2 0 2 0 0 0 2 0 0 0 2 0 1 1 1 1 0 0 0 0 1 0 0 0 0 0 0 0 0 0 0 0 0 1 0 1 1 1 0 0 0 0 0 1 1 1 0 1 2 1 1 1 1 2 0 1 0 2 1 1 0 0 0 2 0 1 0 1 0 0 1 2 1 0 1 2 2 2 0 1 2 1 0 0 0 0 0 0 2 0 0 0 2 0 2 0 1 0 1 2 0 2 0 0 2 1 2 2 0 0 1 1 1 0 1 2 0 1 1 0 1 2 0 0 0 0 1 0 1 2 1 0 0 0 0 0 0 1 0 1 2 2 0 0 0 0 0 0 0 0 0 1 1 0 0 0 1 1 1 0 0 0 1 0 0 0 2 1 1 1 0 1 0 2 2 0 1 1 2 0 1 0 0 0 0 1 2 0 1 0 0 2 1 0 0 1 1 1 2 0 1 1 1 0 1 1 2 0 0 0 2 1 0 1 2 1 0 0 0 0 0 1 1 0 0 1 2 1 0 0 1 0 1 1 0 0 0 1 0 1 1 0 0 0 0 1 1 0 1 0 0 2 2 0 0 0 1 1 2 1 0 1 1 0 0 1 0 0 1 2 1 0 0 1 1 1 0 0 2 0 0 2 0 0 0 0 0 2 2 1 0 1 0 0 0 0 0 0 1 1 1 0 0 0 0 0 1 2 0 1 1 0 2 1 2 0 0 0 0 1 0 0 0 0 0 0 1 0 2 0 1 0 0 0 1 0 0 2 1 1 0 2 2 2 1 0 0 0 0 1 1 2 0 0 0 0 1 1 2 0 2 0 1 1 1 1 2 2 0 2 0 0 1 0 1 1 0 1 1 1 1 2 1 1 1 2 1 1 0 0 2 1 2 0 1 0 1 1 0 1 1 1 0 2 2 0 1 0 0 0 1 0 0 2 0 1 1 0 1 0 1 1 1 2 1 1 1 1 1 0 0 2 0 2 0 2 1 2 1 0 0 0 0 0 0 0 0 0 0 0 0 1 0 1 0 0 0 0 0 0 2 2 0 2 2 0 1 1 1 1 2 0 0 0 1 0 1 1 1 0 0 0 0 0 0 0 1 1 2 0 1 1 2 1 1 0 0 0 1 0 0 0 0 0 0 1 0 0 0 1 1 2 0 0 0 0 1 0 0 2 2 1 0 0 2 1 0 0 0 0 2 2 0 0 0 2 1 0 0 0 0 1 1 0 0 0 0 2 0 0 1 0 2 0 2 0 1 1 1 0 1 1 2 2 0 1 0 2 0 1 2 2 1 0 0 1 0 2 1 1 2 2 0 2 1 0 0 1 1 2 0 1 1 0 0 0 0 2 0 0 0 0 0 0 0 0 0 0 2 1 1 1 1 0 0 0 0 0 0 0 0 0 0 0 0 0 0 0 0 1 1 0 0 0 0 0 0 1 0 0 0 0 2 0 0 1 2 1 1 0 2 1 0 2 1 0 0 0 0 1 0 1 1 1 1 0 2 1 1 2 0 1 2 1 1 2 2 1 2 0 0 1 0 0 1 0 0 0 2 0 2 0 0 2 0 0 0 1 1 1 1 0 2 2 0 2 0 2 0 0 0 2 0 0 0 2 1 1 0 0 0 0 0 0 0 0 0 0 0 0 0 0 0 1 1 1 0 0 0 0 0 0 0 0 0 1 0 0 0 0 1 0 2 0 0 0 0 1 0 0 0 0 2 2 2 2 0 0 0 1 1 0 1 1 1 1 2 0 1 1 2 0 1 0 1 1 0 2 0 0 2 2 0 2 0 0 0 0 0 2 2 1 2 1 0 1 1 2 1 0 0 0 1 1 0 0 1 1 0 0 2 2 0 0 0 0 1 2 2 1 2 0 1 0 1 0 1 0 1 0 1 0 0 0 0 0 0 0 0 0 0 0 0 0 1 1 0 0 0 2 2 0 2 0 0 0 0 2 0 0 0 0 0 1 1 0 1 0 0 0 1 1 1 1 1 1
77 1 1 2 0 0 0 2 0 2 2 0 0 1 1 0 0 2 2 2 2 2 0 0 2 0 2 0 1 2 2 0 0 1 2 0 2 0 0 0 0 0 0 1 2 0 1 0 0 1 1 0 0 0 2 1 0 2 0 1 1 2 1 1 1 1 1 0 0 1 1 1 2 2 2 2 2 0 0 1 0 0 2 0 2 0 0 1 1 2 1 1 0 0 0 2 1 1 1 2 2 1 0 1 2 1 2 2 1 0 0 1 1 1 0 0 0 0 0 0 1 0 0 2 0 1 0 2 0 2 0 1 0 0 0 0 0 0 0 0 0 0 0 0 0 0 0 0 0 2 0 2 0 1 0 0 1 0 0 1 1 1 0 2 1 2 1 1 0 2 0 0 0 2 1 0 2 0 0 1 0 2 1 2 0 1 2 1 0 0 0 2 2 2 0 2 2 0 0 0 0 0 0 0 2 0 2 2 0 0 1 0 1 0 2 2 1 1 1 1 2 1 2 2 0 0 2 0 0 2 0 0 0 0 0 0 0 2 0 0 0 0 1 0 1 1 1 0 0 0 0 0 0 0 0 1 0 2 0 0 0 0 0 0 0 0 1 0 2 0 0 0 0 2 0 1 1 2 2 2 1 1 1 2 1 1 1 0 2 2 1 1 0 1 1 1 0 0 1 0 1 0 2 0 0 0 0 1 2 1 1 2 2 1 1 1 2 1 1 0 2 1 1 1 1 0 0 2 1 0 0 2 0 0 0 0 0 0 2 1 1 1 2 1 1 0 2 0 1 0 0 0 0 0 2 0 1 2 0 2 2 0 1 0 1 0 0 2 2 0 0 0 0 0 1 1 1 1 1 0 0 2 1 1 1 1 1 1 1 1 1 1 1 0 1 1 2 2 0 0 0 0 0 1 1 0 0 0 0 0 0 0 0 0 0 2 0 0 0 1 1 1 0 0 1 2 1 0 1 0 1 0 0 1 1 0 0 0 0 0 2 0 2 1 1 1 1 0 0 0 1 0 0 2 2 2 0 1 1 1 1 0 1 1 0 1 1 2 0 0 0 0 1 1 1 0 2 0 2 1 1 2 0 0 2 0 0 0 2 0 0 2 0 1 0 0 0 1 0 1 1 1 1 1 0 0 1 1 0 0 0 0 2 0 2 0 0 0 1 2 1 0 2 0 1 0 1 0 0 2 0 1 1 1 1 0 1 0 1 0 2 1 2 2 2 0 0 0 2 0 0 0 1 2 2 1 0 1 0 0 1 0 1 1 1 0 0 2 0 2 0 1 1 0 0 0 1 2 0 1 1 0 0 0 0 0 0 0 0 1 0 0 0 0 0 0 1 0 0 0 0 1 2 0 0 2 2 1 1 0 0 0 0 0 0 1 1 0 1 1 0 1 0 1 1 0 1 0 0 0 0 0 0 0 0 0 2 1 0 0 0 1 0 1 1 0 2 2 0 0 0 0 0 2 1 1 0 2 2 0 0 0 0 1 0 0 1 2 0 0 1 1 0 1 1 0 2 2 0 0 0 0 0 1 1 2 0 0 2 2 2 0 1 2 2 1 2 2 0 2 1 0 0 1 1 2 0 1 2 1 1 1 0 2 0 0 0 2 1 1 1 0 0 1 1 0 0 1 1 0 2 2 0 0 0 0 0 1 0 2 1 1 0 0 0 0 0 1 0 0 0 0 1 0 0 1 0 0 2 0 0 0 2 1 0 1 2 0 0 2 1 0 2 0 0 0 0 1 0 0 0 0 0 0 2 0 2 1 1 1 1 2 2 0 1 1 1 0 0 1 1 0 1 0 1 0 1 0 0 2 0 0 1 1 1 0 2 2 2 2 2 2 0 2 0 0 0 1 0 0 0 2 1 0 0 1 1 0 1 1 0 1 1 0 1 1 1 0 0 0 1 1 0 0 0 0 0 2 0 0 0 0 0 0 0 1 1 1 1 0 0 0 0 2 0 0 0 0 1 2 2 2 0 0 0 2 0 1 0 1 0 1 0 0 2 2 2 0 0 1 0 1 0 2 0 0 2 2 0 2 0 0 0 0 0 1 1 1 1 1 0 1 0 1 1 0 0 1 0 0 1 1 0 1 0 0 0 1 0 0 0 0 2 1 1 0 1 0 0 0 1 0 1 2 0 0 1 0 0 0 2 0 0 0 0 0 2 1 1 0 0 0 0 0 0 1 1 0 0 0 0 2 0 1 0 0 0 0 0 0 1 0 0 0 0 1 0 0 0 1 1 0
78 0 0 2 0 0 2 2 1 1 2 0 0 1 1 0 0 2 1 2 2 2 0 0 2 0 2 0 2 1 2 2 2 2 2 0 2 0 0 0 0 0 1 1 2 1 0 0 0 1 1 0 1 0 2 2 0 0 0 0 1 2 1 1 2 2 1 0 0 1 1 2 1 2 1 2 2 0 0 0 0 0 1 2 1 0 0 0 0 2 0 0 1 0 0 2 0 1 1 2 1 1 0 0 2 1 2 0 0 0 0 1 1 2 1 2 2 0 1 0 1 1 0 2 0 0 0 0 1 1 0 0 0 0 0 0 0 0 0 0 1 0 1 0 0 1 0 0 0 1 0 1 0 1 1 0 0 1 1 1 2 1 0 1 1 2 1 0 1 2 0 2 0 2 1 0 2 2 0 0 0 0 0 2 2 2 0 1 0 0 1 1 2 0 2 0 1 1 0 0 0 0 0 1 2 0 1 1 1 0 0 0 0 0 1 2 1 0 1 2 1 0 1 2 0 1 0 1 0 1 0 1 0 0 0 0 0 2 0 0 0 0 2 0 0 1 0 0 0 0 0 1 0 0 1 1 0 1 0 0 0 0 0 2 2 0 1 0 2 1 0 0 0 2 0 1 0 0 2 1 1 1 1 1 0 1 0 1 1 2 1 0 1 1 2 1 1 1 0 1 0 1 1 0 0 0 0 2 2 0 0 1 2 2 1 0 2 0 1 0 1 2 1 1 0 0 0 2 0 1 1 2 1 0 0 0 0 2 0 1 0 0 2 1 0 0 1 0 2 0 0 0 0 1 0 1 1 0 1 0 1 1 0 1 0 0 0 2 2 0 0 0 1 1 2 2 2 0 0 0 0 2 0 1 1 0 1 0 0 1 1 0 1 0 0 0 0 0 1 1 0 1 0 0 0 0 0 1 0 0 0 0 0 0 1 1 1 0 1 0 1 1 0 1 1 2 0 0 1 0 0 0 1 1 1 2 0 1 0 0 1 0 1 0 2 2 1 0 0 0 0 1 0 2 0 0 0 2 1 2 0 0 1 0 0 0 1 2 0 0 1 1 0 0 0 1 0 1 2 0 1 1 1 1 1 2 1 1 1 0 1 1 1 1 0 0 0 2 1 1 1 1 1 1 0 0 1 0 0 0 0 0 1 0 0 0 0 1 0 1 1 1 1 0 0 1 1 1 1 1 1 0 2 1 1 0 2 1 2 0 1 1 2 2 2 0 0 1 1 1 0 0 1 2 1 1 0 0 0 0 0 0 1 1 1 0 0 2 2 0 1 0 0 0 0 0 1 2 0 2 2 0 0 2 0 0 1 1 0 1 0 0 0 0 0 0 0 1 0 0 1 1 0 1 1 0 0 1 1 2 0 0 0 0 1 0 1 0 0 1 1 1 0 0 0 1 1 2 0 0 0 2 0 0 0 1 2 0 0 0 0 1 0 1 2 0 2 0 0 0 0 2 0 2 2 1 0 1 1 0 0 0 1 0 0 0 1 0 1 0 1 1 0 0 0 0 2 2 2 2 0 0 0 0 0 0 1 2 1 1 1 1 0 1 0 0 1 2 0 1 0 1 0 2 1 2 1 2 2 0 1 1 0 2 0 0 0 1 1 1 0 0 0 0 1 1 1 0 0 0 0 0 0 1 1 0 1 0 0 1 0 2 0 1 1 0 1 0 0 0 0 0 1 0 0 1 0 0 1 0 0 0 2 2 1 1 2 1 0 2 1 0 0 0 0 0 0 2 0 0 1 0 0 0 2 2 0 1 1 1 1 1 2 0 0 2 0 1 0 1 2 0 1 0 1 0 0 0 0 2 0 0 0 1 1 0 1 2 1 1 1 1 0 1 0 1 0 1 0 1 1 0 1 2 0 0 0 0 0 0 0 0 0 0 0 0 0 0 0 0 1 1 0 0 0 0 0 0 0 0 1 0 0 0 0 2 1 0 0 0 0 0 1 0 0 0 0 0 2 2 2 2 0 0 0 0 0 0 0 0 0 0 0 0 0 0 2 0 2 2 0 2 0 1 0 0 1 1 0 1 0 0 2 2 2 0 0 0 0 0 0 0 0 0 0 1 1 2 0 1 2 0 1 2 0 0 0 2 0 0 0 0 2 1 1 0 1 2 1 0 1 0 0 2 1 0 1 2 0 1 0 1 0 0 1 1 1 0 0 0 1 0 0 0 0 1 2 0 1 1 0 1 0 1 0 0 0 0 0 0 0 0 0 0 1 0 0 1 1 1 0 0
79 0 0 2 0 0 1 1 0 1 1 1 0 1 0 0 0 1 0 1 1 1 0 0 2 0 1 0 1 2 2 0 0 2 1 1 1 0 0 0 0 0 1 0 2 2 1 0 0 1 0 0 0 1 1 2 0 2 0 1 0 1 1 0 0 0 1 0 1 1 0 1 2 2 1 2 2 1 1 1 1 0 2 0 2 0 0 1 1 2 0 1 1 0 0 2 0 0 0 1 2 2 1 1 2 0 2 1 2 1 0 2 1 2 1 1 2 0 1 0 0 0 0 2 0 2 0 1 0 1 0 1 0 0 0 0 0 0 0 0 2 0 0 0 0 2 0 0 0 0 0 0 0 0 0 0 0 0 0 0 1 0 1 1 0 1 0 0 0 2 0 1 1 1 1 0 2 0 0 1 0 2 0 2 0 0 1 0 0 0 2 2 0 1 0 1 2 0 0 0 0 0 0 0 2 0 2 1 1 1 1 0 0 0 1 2 0 1 0 0 1 1 2 2 0 0 1 0 0 0 0 0 0 0 0 0 0 2 1 1 1 1 2 0 0 2 1 0 0 0 0 0 0 0 0 1 1 0 0 0 0 0 0 1 1 0 0 0 1 0 0 1 0 2 0 0 0 2 1 1 1 2 1 1 0 1 1 0 1 1 1 1 1 0 1 0 0 1 1 1 1 0 2 0 1 1 1 1 0 0 0 1 1 1 0 0 1 1 0 0 1 1 1 0 0 0 0 1 1 1 2 2 0 0 0 0 0 0 2 0 0 1 1 1 0 0 0 0 2 1 0 0 0 1 1 0 1 2 0 0 0 0 1 0 0 1 0 2 2 2 2 2 1 0 1 1 1 0 0 0 1 0 0 0 0 1 0 0 0 0 0 0 1 0 2 1 2 0 1 1 1 1 1 0 1 0 0 0 0 0 0 0 0 0 0 0 2 1 0 0 0 1 1 0 0 1 1 0 2 1 2 0 1 2 2 2 0 2 0 1 1 1 0 0 1 0 1 0 0 0 0 1 0 2 2 2 0 1 1 0 2 0 0 0 0 1 0 1 0 1 0 1 1 1 0 1 0 0 2 0 1 1 0 0 2 1 0 0 1 0 1 1 1 1 0 0 0 1 1 2 0 2 1 1 0 0 1 2 0 0 0 1 1 0 1 0 0 0 0 1 1 1 2 2 2 0 0 0 0 2 0 1 1 0 1 0 2 0 2 1 0 0 2 2 2 1 1 1 1 1 0 1 0 1 2 1 1 0 0 0 1 0 0 0 0 1 1 1 1 0 0 2 2 0 1 0 2 2 0 2 2 0 0 0 0 1 1 0 0 1 0 0 0 0 0 0 0 0 0 0 0 2 1 2 1 0 1 1 1 1 0 0 0 1 0 1 0 0 1 1 0 1 0 1 1 0 1 2 0 0 1 0 0 0 0 0 2 1 1 0 1 1 0 1 2 0 1 0 0 0 0 1 1 1 1 1 0 2 1 0 0 0 0 2 0 0 1 2 0 1 0 1 0 0 0 0 2 2 2 2 0 1 1 2 0 1 1 2 2 0 1 1 0 2 1 1 2 2 0 2 2 0 0 0 0 2 1 1 1 0 0 0 0 0 0 1 1 1 1 1 0 0 0 0 2 1 1 1 0 0 2 2 0 0 0 0 1 0 0 2 1 2 0 0 0 1 1 1 0 0 0 0 0 0 0 1 0 0 1 0 0 0 2 0 0 0 2 0 0 1 1 0 1 0 0 0 0 2 0 0 0 0 0 0 1 2 0 1 1 1 0 0 2 0 1 1 1 0 0 0 0 0 1 0 1 0 1 0 0 1 0 0 1 1 1 0 2 2 1 1 1 1 0 2 0 1 0 2 0 0 0 2 1 1 0 1 1 0 1 0 1 1 0 0 0 0 0 0 0 0 2 2 0 0 0 0 0 1 0 0 0 0 0 0 0 1 1 0 2 0 0 0 0 0 0 1 1 2 2 0 1 1 0 0 0 0 1 0 0 2 0 1 0 1 2 2 2 1 0 0 0 1 0 1 0 1 0 1 0 2 0 0 0 0 1 1 1 1 2 0 0 0 0 2 0 0 0 0 1 1 1 0 0 2 0 0 1 1 0 1 0 0 1 0 0 0 1 0 0 0 1 0 0 1 1 0 2 2 0 1 0 1 0 1 0 0 0 2 1 0 1 0 1 1 0 0 0 0 1 0 0 1 0 2 0 0 1 0 0 0 0 0 0 0 0 0 0 1 1 0 0 1
80 1 0 2 0 0 1 2 0 0 0 1 1 1 0 0 0 1 0 2 1 2 0 0 2 0 0 0 2 2 2 2 0 1 1 1 1 2 2 0 0 0 0 2 2 2 0 0 0 2 0 0 0 1 1 1 1 1 0 0 2 2 1 1 0 0 1 0 1 1 0 0 2 2 2 2 2 1 1 0 2 0 2 0 1 0 0 0 0 2 0 0 2 1 0 1 0 1 0 2 0 2 1 1 2 0 2 1 1 0 0 2 1 2 1 1 2 0 1 0 0 0 2 0 0 0 2 0 1 1 0 0 0 0 0 0 0 0 1 0 0 0 1 0 0 1 0 0 0 0 1 0 2 0 0 0 1 0 0 0 0 0 1 1 1 1 0 1 0 1 1 0 1 1 2 1 2 1 0 1 0 0 0 1 0 0 0 2 0 1 1 2 2 0 2 1 1 0 0 0 0 0 0 0 2 0 2 1 0 0 0 0 1 0 0 2 0 1 0 0 1 0 2 2 1 0 2 0 0 1 0 0 0 0 0 0 0 2 0 0 0 0 2 0 0 1 0 0 0 0 0 0 0 0 0 1 1 0 0 0 0 0 0 0 0 0 0 0 2 0 1 0 0 1 0 0 0 0 2 1 0 0 2 1 1 0 0 2 0 2 0 0 0 0 2 2 2 1 0 1 0 0 2 0 0 0 0 2 0 0 0 0 2 1 2 0 2 0 0 0 2 1 0 0 1 0 1 2 2 0 2 1 0 0 0 0 0 0 2 1 1 1 2 1 1 0 1 0 0 1 0 0 0 0 1 1 0 1 0 2 2 0 1 0 1 0 0 2 2 1 0 0 0 0 0 0 2 1 0 0 1 0 0 1 0 2 2 0 0 0 0 0 0 0 1 0 1 0 2 1 1 2 0 1 2 1 0 0 0 0 0 0 0 0 1 1 1 1 0 0 0 1 1 0 0 2 2 0 1 0 1 0 1 1 1 1 2 1 0 0 2 1 2 0 1 1 1 0 0 0 0 1 0 1 2 1 1 1 1 1 2 0 0 1 0 1 0 2 0 0 0 0 1 1 0 0 1 0 1 1 1 1 0 0 2 2 0 0 1 0 0 1 0 2 1 1 1 2 2 2 0 2 1 1 0 0 2 0 1 0 0 1 1 1 1 0 0 0 2 1 1 1 2 0 0 1 0 0 0 2 0 2 1 0 1 0 2 1 2 0 0 0 2 1 2 0 0 2 0 2 0 0 0 2 1 0 0 0 0 0 1 0 0 0 0 1 1 2 2 0 1 1 0 0 0 0 2 2 0 0 2 0 0 1 0 0 1 0 0 1 1 0 0 1 1 0 1 1 0 0 1 0 1 2 1 0 1 1 2 0 0 0 0 0 1 0 0 0 0 0 1 1 1 1 0 0 2 1 0 0 0 0 1 0 0 2 2 2 1 0 1 0 0 1 2 0 1 1 0 0 1 2 1 0 0 0 0 2 1 0 0 0 1 1 0 0 1 1 0 1 1 0 0 0 0 0 2 0 0 2 1 1 0 0 0 0 1 0 1 1 1 0 0 2 0 0 2 2 0 2 0 0 0 0 0 2 1 2 1 0 0 0 0 0 1 1 0 1 1 1 0 0 0 0 2 1 1 1 1 0 0 0 0 0 0 0 1 0 0 0 0 1 0 1 1 0 1 1 0 0 0 0 0 0 0 0 1 0 0 0 0 0 2 2 2 1 2 0 0 1 0 0 0 1 1 0 0 1 1 1 1 1 1 1 2 2 0 2 1 2 0 1 1 0 0 0 1 1 0 0 1 0 1 0 1 1 0 0 0 1 0 0 0 1 1 0 1 1 2 1 1 1 0 2 0 1 0 2 0 0 0 2 1 1 0 1 1 0 1 0 1 1 0 0 0 0 0 0 0 0 1 1 0 0 0 0 0 0 0 0 0 0 0 0 0 0 2 0 0 0 1 0 0 1 0 2 0 0 2 2 2 2 0 0 0 2 0 0 0 1 0 0 1 0 1 1 2 0 1 0 1 2 0 2 1 0 2 1 0 2 0 0 0 0 0 2 2 1 2 0 0 0 0 0 0 0 1 0 1 2 2 0 0 1 0 1 0 0 0 1 0 0 2 0 0 0 1 0 0 0 2 0 0 2 2 0 2 2 0 1 0 1 0 0 0 0 1 0 0 0 0 0 0 0 0 1 2 1 1 1 0 2 0 0 0 0 0 0 0 0 0 0 1 1 2 0 0 0 0 0 0 1
81 0 2 1 1 0 0 1 0 0 0 1 2 1 1 0 0 0 0 1 1 2 0 1 1 0 1 0 1 2 2 0 0 2 1 1 1 2 0 0 1 0 0 0 2 0 0 0 0 1 1 0 0 0 2 1 0 0 1 2 0 1 1 1 0 0 2 1 0 0 0 1 2 2 0 2 1 1 1 0 2 0 2 0 1 0 0 0 0 1 0 0 0 0 1 1 0 1 0 2 1 2 0 1 2 1 2 1 0 0 0 1 2 2 1 1 2 0 0 0 2 0 1 1 0 0 1 1 1 2 1 0 0 0 0 0 0 0 1 1 0 0 0 0 0 1 0 0 0 0 0 1 0 1 1 0 0 0 0 1 1 1 0 1 2 1 1 2 0 0 2 0 0 2 2 2 1 0 0 0 0 2 0 2 2 1 1 1 1 0 2 2 1 0 1 0 1 0 1 0 0 1 0 2 2 0 2 0 1 1 1 0 1 0 1 2 1 1 1 0 2 1 1 2 0 0 1 0 0 0 0 1 1 1 1 1 0 2 0 0 0 0 2 1 0 2 0 0 0 0 0 1 0 1 0 1 0 2 0 0 0 0 0 1 2 0 0 1 0 0 0 1 0 2 0 0 0 0 2 1 1 0 2 2 0 2 1 0 1 1 1 0 1 0 1 0 1 1 0 0 0 1 2 0 0 1 2 2 2 1 0 2 1 2 0 0 1 0 0 1 0 0 2 0 1 0 1 0 0 1 2 1 0 0 1 0 1 2 0 2 0 1 2 2 0 0 2 0 1 1 0 0 0 1 1 0 1 1 0 1 1 0 0 0 0 0 0 1 1 0 0 0 0 0 0 0 1 0 0 0 0 1 1 1 1 1 0 0 0 1 1 1 1 0 1 0 0 0 2 1 1 2 1 1 1 1 0 0 0 0 0 0 0 0 1 2 0 0 0 0 0 0 1 0 1 2 1 0 0 0 0 0 0 1 1 0 0 1 0 0 1 0 1 0 1 0 1 1 1 0 0 1 0 2 0 0 0 1 1 1 2 0 1 1 0 2 0 2 0 0 0 0 0 0 1 1 1 0 1 1 0 2 1 1 2 0 0 0 0 0 0 0 0 1 1 0 0 2 2 2 0 2 1 1 0 0 1 1 0 0 1 1 0 1 0 0 0 0 0 2 1 0 2 1 1 0 0 0 0 2 0 0 1 0 1 1 1 0 0 0 2 2 1 1 1 1 0 0 2 0 0 0 0 1 2 1 1 0 0 1 1 0 0 0 0 1 1 1 0 0 0 2 1 0 1 0 1 2 1 2 2 0 1 1 0 0 0 0 0 0 0 0 0 1 0 0 0 0 0 0 0 1 1 1 1 1 0 2 2 2 0 0 0 1 0 0 0 0 2 1 0 1 0 0 0 0 2 1 0 0 0 0 0 0 0 0 2 0 0 0 2 2 0 1 1 0 2 0 0 0 0 1 0 2 0 0 0 1 1 0 0 0 1 0 1 1 1 1 1 0 2 0 1 1 1 0 1 0 2 2 0 1 0 1 0 0 1 1 1 2 2 0 1 2 2 1 2 2 0 2 1 1 0 1 1 2 0 2 2 1 1 0 0 1 0 1 0 2 2 2 0 0 0 0 1 1 1 0 0 0 1 1 0 0 1 1 0 1 0 2 1 2 0 1 1 0 1 0 0 0 0 0 1 0 0 0 0 0 2 1 0 1 2 1 1 0 2 0 0 2 1 1 0 1 1 0 0 0 1 1 1 1 0 0 0 2 1 2 0 2 0 1 1 1 2 0 0 2 0 0 2 0 0 0 2 0 2 0 0 1 0 0 0 2 0 0 2 0 2 2 0 2 0 2 0 1 0 2 0 0 1 1 1 1 1 0 0 0 1 0 1 1 0 0 0 0 0 0 0 1 2 1 1 0 1 0 1 0 0 0 0 0 2 0 2 2 2 0 1 0 0 0 0 0 0 1 0 1 2 0 1 0 0 0 0 1 0 2 0 2 0 2 0 0 0 0 2 0 0 0 0 2 0 2 2 1 0 1 0 1 1 0 0 0 2 1 2 0 2 1 0 1 0 1 0 0 1 0 0 0 1 1 0 2 0 0 0 2 0 0 0 0 2 0 0 0 1 1 0 2 0 0 0 2 2 0 2 0 0 0 0 0 0 0 0 0 1 0 0 0 1 0 0 0 0 0 0 0 2 0 0 0 0 2 0 0 0 0 0 0 0 0 0 1 0 0 0 0 0 0 0 1
82 0 0 2 0 0 0 2 0 1 1 1 0 0 0 0 0 1 0 1 1 1 0 0 2 0 2 1 2 2 2 0 1 2 0 2 1 1 0 0 1 0 1 0 2 1 0 0 0 1 1 0 0 0 1 2 0 0 1 1 1 2 2 2 1 1 1 0 0 0 0 1 2 2 2 2 2 2 2 0 1 0 2 0 2 0 0 0 0 2 0 0 1 0 0 1 0 0 0 1 1 1 1 1 2 0 2 0 1 1 1 2 1 1 1 1 1 0 0 0 2 0 1 1 0 2 0 1 0 1 0 0 0 0 1 0 1 0 0 0 0 0 0 0 0 1 0 0 0 1 0 0 0 1 0 0 1 1 0 1 1 1 0 1 0 0 0 2 0 1 1 1 2 0 2 1 2 0 0 1 1 1 0 2 1 1 1 1 0 0 1 2 1 0 1 1 2 0 1 0 0 1 0 0 2 0 2 0 2 0 1 1 1 1 1 2 0 1 0 0 1 1 0 1 1 0 2 0 0 1 0 0 0 0 0 0 0 2 0 0 0 0 2 1 0 2 0 0 0 0 0 0 0 0 0 1 1 2 1 1 0 0 0 0 1 0 2 0 1 0 0 1 0 0 0 0 0 2 2 2 2 2 2 2 0 2 0 1 0 2 0 2 1 0 2 0 2 0 0 0 0 0 1 1 0 0 0 0 1 0 1 2 1 1 1 0 1 1 0 0 0 0 1 0 2 0 1 1 1 0 0 2 2 1 0 0 0 2 0 1 0 0 2 2 0 0 1 1 1 2 1 0 0 0 2 0 0 1 0 1 1 0 1 0 1 0 0 2 2 1 1 1 0 0 0 0 2 1 1 0 0 1 0 0 0 0 0 0 0 0 0 0 1 0 2 1 1 1 1 1 1 1 0 2 2 0 0 0 0 0 0 0 1 1 1 2 0 1 0 0 0 0 0 1 1 2 1 0 1 1 1 0 0 1 1 0 1 1 1 0 1 1 1 1 0 1 2 0 0 0 0 0 0 2 0 0 0 0 0 0 2 0 0 0 0 1 0 2 0 0 0 0 1 1 0 0 0 0 2 1 1 1 1 1 2 0 0 0 1 0 0 1 0 1 1 1 1 2 2 2 0 2 2 0 0 0 0 0 0 0 0 0 0 0 2 0 0 1 1 1 1 1 2 0 0 2 0 0 0 2 0 1 1 1 1 1 1 1 1 2 1 1 1 1 1 0 0 0 1 1 0 1 0 1 1 0 0 0 1 0 0 1 0 0 0 1 1 2 2 0 0 0 0 0 0 0 1 2 0 0 2 0 0 0 0 0 0 0 0 0 0 0 2 1 1 0 0 0 0 0 0 2 1 2 1 0 1 1 1 2 1 0 0 1 0 0 0 0 0 0 2 2 0 0 0 0 2 1 0 0 0 1 0 0 0 0 2 0 0 1 1 0 0 1 2 0 2 1 0 0 0 2 1 1 0 0 0 2 1 0 0 0 1 1 1 1 2 1 0 2 0 0 1 0 0 1 1 2 2 2 0 1 2 1 0 0 2 0 1 1 1 0 0 0 1 0 1 1 0 0 0 0 0 2 2 2 0 1 1 0 2 2 0 1 1 1 0 1 1 1 0 0 1 0 1 1 1 1 1 0 0 0 0 0 2 2 1 1 1 2 0 2 0 1 1 1 2 0 0 1 0 1 0 0 0 0 1 0 2 1 1 0 2 0 0 0 1 1 0 0 0 0 1 1 0 0 0 1 1 1 2 1 0 0 0 1 1 1 1 1 1 1 2 0 1 0 1 2 0 0 2 0 1 0 0 1 1 2 0 0 0 0 0 1 1 1 1 2 1 1 1 1 0 2 1 1 0 1 0 0 0 2 2 2 0 0 0 0 2 0 1 1 0 0 1 1 0 1 0 0 2 2 0 0 0 0 0 0 0 0 0 0 0 0 0 2 2 0 1 0 0 0 0 2 0 0 1 0 1 1 1 1 0 0 0 0 1 0 0 1 0 0 2 1 1 1 2 0 0 0 0 2 0 1 1 1 1 2 0 2 0 0 0 0 0 2 2 0 2 0 0 0 0 1 0 0 0 0 1 1 2 0 0 1 1 0 0 1 0 1 0 0 1 2 2 0 1 0 0 0 1 0 1 1 1 0 1 0 0 0 0 0 0 0 2 0 2 1 1 0 0 0 0 0 0 0 2 0 1 0 0 1 0 2 0 0 0 0 0 0 0 0 0 0 1 0 0 0 0 1 0 0
83 0 2 2 0 0 0 1 1 1 2 0 2 2 1 0 0 2 0 2 2 2 0 0 2 0 1 0 1 1 2 1 1 1 2 0 2 1 0 0 1 0 1 1 2 1 0 0 0 1 0 0 0 1 1 1 1 2 0 2 0 2 1 1 1 1 2 0 0 1 1 1 2 2 2 2 1 0 0 0 2 0 2 0 2 0 0 1 1 2 0 1 0 1 1 2 1 1 0 1 1 2 0 1 2 1 2 0 0 0 2 2 0 1 0 0 1 0 0 0 1 1 1 1 0 1 0 0 0 0 0 0 0 0 1 1 0 0 0 0 1 0 0 0 0 1 0 0 0 1 0 1 0 1 0 1 1 0 0 1 1 0 1 0 1 1 1 1 2 2 0 2 0 2 2 0 2 1 0 0 0 0 0 0 0 0 0 1 0 0 2 2 2 1 1 1 2 0 1 0 0 0 0 0 2 0 1 0 0 0 1 0 1 0 1 2 0 1 1 0 0 0 2 2 1 0 0 0 0 1 1 1 0 0 0 0 0 2 0 0 0 1 2 0 0 2 0 1 0 0 0 0 0 0 0 1 1 2 1 2 1 1 0 1 1 0 0 0 2 0 0 1 1 1 0 1 0 0 1 0 1 1 1 2 0 0 0 1 0 2 0 1 2 0 2 0 2 0 0 0 1 0 2 0 1 0 1 0 1 1 0 1 2 1 0 0 1 0 0 1 0 0 0 0 1 0 1 1 1 2 2 1 1 1 0 0 0 2 0 0 0 1 2 1 0 0 0 0 0 1 0 1 0 0 2 0 0 0 1 1 2 1 2 0 2 0 0 1 1 1 1 1 1 1 0 0 2 1 1 0 0 0 0 1 2 1 2 0 0 0 0 0 0 0 2 0 1 2 0 0 0 0 0 2 2 0 0 1 0 0 1 1 0 0 1 1 1 1 0 1 1 2 1 0 0 2 2 0 2 2 2 0 0 0 0 0 1 0 0 0 2 0 1 1 1 1 1 1 1 0 0 1 0 2 0 0 0 2 2 2 0 0 0 0 0 2 0 2 0 0 1 1 0 0 0 1 0 0 2 0 0 2 2 2 1 1 0 1 2 1 1 1 1 1 0 1 1 1 1 2 0 2 2 0 0 0 1 1 0 0 0 1 0 0 1 1 2 0 1 1 1 2 1 1 1 0 1 0 0 2 0 1 2 2 2 0 1 0 0 1 0 0 0 0 0 0 1 1 1 1 0 1 0 1 1 1 1 1 0 1 0 0 0 0 0 0 0 1 1 1 1 0 1 0 1 0 1 2 0 1 2 0 0 0 0 0 0 1 0 1 0 0 0 0 1 0 0 1 0 0 1 0 0 1 1 0 1 1 2 0 0 0 0 0 0 1 1 0 0 0 2 2 0 0 0 0 2 1 0 0 0 0 1 0 0 0 1 0 0 0 1 0 0 0 0 0 2 0 0 1 1 1 2 0 0 0 1 2 2 1 0 0 1 0 2 2 1 1 0 0 0 2 0 0 1 0 2 0 1 1 1 1 1 2 1 2 0 0 2 2 0 1 0 0 0 0 2 2 0 2 0 0 2 1 1 2 2 1 1 0 1 1 0 1 1 2 0 1 1 1 0 0 2 0 0 0 0 0 0 0 0 1 0 0 1 1 1 0 0 0 0 1 0 0 0 1 1 1 0 0 0 0 1 1 0 0 0 0 2 0 0 0 2 1 0 0 2 0 0 2 0 1 2 0 0 0 0 1 0 1 2 0 1 1 1 2 0 2 1 2 0 1 2 1 2 0 0 0 0 0 0 0 1 0 1 0 0 0 0 1 0 0 0 2 2 0 2 0 2 2 0 2 0 2 0 1 0 1 0 1 0 1 0 0 0 1 0 1 1 0 1 0 0 0 0 0 0 0 0 0 1 1 1 0 1 0 1 0 0 0 0 1 0 0 1 0 1 0 0 0 0 0 0 2 0 1 0 1 2 2 2 2 0 0 0 1 0 0 0 1 1 1 0 0 2 2 2 0 0 1 0 2 0 1 0 1 0 0 0 1 0 0 0 0 2 1 1 1 2 1 0 1 0 1 1 0 0 0 0 0 2 0 1 1 1 0 0 0 0 2 0 0 2 0 0 0 1 0 0 0 2 0 1 1 1 0 1 1 0 1 0 0 0 0 1 2 2 0 0 0 0 1 0 0 0 1 1 0 2 0 0 0 0 1 0 1 2 0 0 0 0 0 0 1 1 0 0 0 0 0 0 0
84 1 2 1 1 0 0 2 1 1 2 0 1 1 1 0 0 2 1 2 2 2 0 0 2 0 2 0 2 2 2 1 0 1 0 2 0 0 0 0 0 0 0 1 2 1 0 0 1 0 0 0 1 0 1 1 1 0 0 1 1 2 2 2 0 0 1 0 1 1 0 0 2 2 1 2 2 2 2 0 1 0 2 0 2 0 0 0 0 2 0 0 0 1 1 2 0 1 0 1 1 2 0 0 2 0 2 0 1 1 1 2 1 2 1 1 2 0 0 0 0 1 2 0 0 0 2 1 0 1 1 0 1 0 0 0 0 0 0 0 1 0 0 0 0 0 0 0 0 1 0 1 0 0 0 0 0 0 0 2 1 1 0 1 1 2 0 1 1 2 0 0 0 2 2 1 1 0 0 0 0 1 1 2 0 1 2 2 0 0 1 2 1 0 1 0 1 0 0 0 0 1 0 1 2 1 2 1 1 0 2 0 0 0 1 2 0 0 2 1 1 0 1 2 0 0 0 1 0 1 1 2 1 1 1 1 0 2 1 1 1 1 2 0 0 0 0 0 0 0 0 0 0 0 0 0 0 2 0 0 0 0 0 2 2 0 0 1 2 1 0 1 0 2 0 1 0 1 2 1 1 2 2 1 1 1 0 1 1 2 2 1 1 0 2 2 1 1 0 1 0 0 2 0 2 0 0 2 1 0 1 1 2 2 2 0 2 0 0 0 1 1 1 0 1 0 1 0 0 0 2 2 0 0 0 0 0 1 1 2 0 1 2 1 1 0 0 0 1 1 0 0 1 0 1 0 0 2 0 1 1 0 2 0 1 0 0 2 2 1 1 1 1 1 2 2 1 0 0 0 0 2 0 0 1 1 0 0 0 0 0 1 1 0 2 1 1 0 0 0 0 0 1 1 1 0 1 0 0 1 1 1 0 0 2 2 0 0 0 0 0 0 1 2 0 2 1 0 0 0 0 0 1 1 1 1 1 1 0 0 1 1 2 2 0 2 2 0 0 0 1 1 0 2 1 0 0 2 1 2 1 0 0 1 0 1 1 2 0 0 0 1 0 0 1 1 1 1 2 2 0 1 0 0 2 0 0 1 1 0 1 1 1 2 2 0 0 1 0 1 1 2 1 1 0 0 2 1 0 0 0 1 0 0 1 0 0 0 2 2 0 0 2 2 2 0 0 1 1 1 1 0 0 0 0 0 2 1 2 0 1 1 0 1 2 0 0 0 2 1 1 1 1 1 1 1 1 0 1 1 0 0 0 0 0 2 2 1 1 0 0 0 1 0 1 0 2 2 0 2 2 0 1 1 1 1 2 1 0 1 1 0 0 0 0 0 0 2 0 0 1 0 1 1 0 0 1 0 0 1 1 0 0 0 2 0 0 0 1 0 1 0 0 0 0 1 1 1 0 0 0 1 0 0 0 1 2 1 1 0 1 0 0 0 1 0 2 1 0 0 1 2 2 0 0 0 0 2 2 0 0 0 1 2 0 0 2 0 1 1 1 0 0 0 0 1 1 0 1 1 0 0 0 1 0 1 1 1 2 1 2 0 0 1 0 0 1 2 0 2 1 0 0 1 1 2 1 2 2 1 0 0 0 1 0 1 0 2 2 2 0 0 1 0 1 0 0 0 0 0 1 1 0 0 1 0 2 1 1 1 0 1 0 1 1 0 1 1 0 0 0 0 1 1 0 2 0 0 2 1 1 1 2 2 2 0 2 0 0 2 1 0 1 1 1 0 0 0 0 0 1 0 0 0 0 2 0 1 2 1 1 2 2 1 1 1 0 0 1 0 0 0 1 0 1 0 0 1 0 1 0 0 1 1 1 0 2 2 2 2 2 1 0 2 0 1 0 0 0 0 1 1 1 0 0 0 0 0 2 0 2 2 0 0 0 0 0 0 0 0 1 1 0 0 0 0 0 1 2 2 0 0 2 0 2 2 2 0 1 0 0 0 1 1 0 0 0 2 2 1 0 0 1 0 0 1 0 1 0 1 0 1 2 0 1 1 2 0 1 0 1 2 1 1 0 0 1 1 0 2 0 0 0 0 1 1 1 2 2 2 0 2 0 1 0 0 1 1 0 0 1 0 0 1 1 0 0 0 0 0 0 0 2 0 1 1 2 0 0 1 1 0 1 1 1 0 1 2 0 2 0 1 0 1 1 0 1 0 0 0 0 0 0 0 0 1 1 1 1 1 0 2 0 2 0 1 2 0 0 0 1 1 1 0 2 0 0 0 0 0 1 0
85 0 0 2 1 0 0 0 0 0 0 1 0 1 0 0 0 0 0 1 1 1 0 0 2 0 1 1 1 1 1 1 2 2 0 2 0 2 1 0 0 0 0 0 1 1 1 0 0 2 2 0 0 0 2 1 0 0 0 0 1 1 2 1 0 0 1 0 0 0 0 0 2 2 2 2 1 0 0 0 2 0 2 0 1 0 0 2 2 2 2 1 2 1 0 1 0 0 0 2 1 2 1 1 2 0 2 0 1 1 0 1 0 1 0 0 1 0 1 0 1 0 0 2 0 2 0 0 1 1 0 0 0 0 0 0 0 0 0 0 1 0 0 0 0 1 0 0 0 1 0 1 0 0 0 0 0 2 0 1 1 0 0 1 2 1 1 1 2 2 0 2 1 1 1 1 0 0 0 1 0 1 2 2 0 2 2 0 0 0 1 1 1 1 0 1 1 0 1 1 0 0 1 0 2 0 2 0 1 0 1 0 2 0 0 2 0 1 0 1 1 0 2 2 0 0 0 1 1 1 0 0 0 0 0 0 1 2 0 0 0 0 2 0 0 1 0 0 0 0 0 0 0 0 0 2 2 0 0 0 0 0 0 1 1 0 1 0 2 0 0 1 0 1 0 1 0 1 2 1 0 0 2 2 0 1 1 0 2 2 2 2 1 0 2 1 2 1 0 1 0 0 1 1 0 0 0 2 1 0 1 2 1 2 2 0 0 0 0 0 1 1 2 1 0 0 1 1 0 1 2 1 1 0 0 1 0 2 0 0 0 0 2 2 1 0 2 0 0 2 0 2 0 1 0 1 1 1 0 2 2 0 1 1 0 1 0 2 2 1 1 1 1 1 1 1 1 0 0 0 1 2 0 1 2 0 2 0 0 0 0 1 0 0 0 0 2 1 0 0 0 0 0 0 0 0 2 0 0 0 0 0 1 1 1 2 0 1 0 0 0 1 1 0 1 2 1 0 1 0 0 0 0 0 0 1 0 0 0 0 1 0 2 1 0 1 1 0 0 2 0 1 0 1 1 0 1 1 0 1 1 0 0 1 0 1 0 1 0 1 0 1 0 0 0 0 0 0 1 0 0 1 2 2 0 2 1 1 1 0 1 1 1 1 0 0 0 1 1 1 1 1 2 1 0 1 2 2 1 0 0 0 1 0 1 0 0 0 1 2 1 0 2 0 0 1 1 0 1 1 1 1 0 0 0 0 1 1 2 0 0 0 2 2 2 0 1 2 0 2 0 1 1 2 1 0 0 1 0 0 0 0 1 0 0 1 1 1 0 1 0 2 1 0 1 0 1 2 1 2 2 0 0 2 0 0 2 1 0 1 1 1 0 0 0 0 0 0 0 0 0 2 0 0 0 0 0 0 0 1 0 0 0 0 2 0 0 0 0 1 1 2 0 2 2 0 0 1 0 0 0 0 0 0 0 0 2 0 0 0 2 2 0 1 1 0 2 1 0 0 0 2 0 2 1 1 0 2 2 0 0 0 0 0 1 1 1 2 0 0 1 1 0 0 0 1 1 1 1 1 0 2 0 2 1 2 1 1 1 1 2 0 0 1 0 0 1 2 0 1 0 0 0 1 2 1 1 2 2 0 0 0 0 0 0 1 1 2 2 2 0 0 0 0 2 2 2 1 1 0 2 2 0 0 0 0 0 1 0 2 1 2 1 1 2 0 2 0 0 0 0 0 2 0 0 1 1 0 1 0 0 0 2 1 0 1 2 1 0 1 1 0 0 1 1 1 0 0 1 1 1 1 0 0 1 2 0 1 1 1 1 2 2 0 2 0 0 0 1 0 0 0 1 0 1 1 0 1 1 0 0 0 0 0 0 0 0 2 2 2 2 2 0 2 1 1 0 0 1 0 2 1 0 1 0 1 0 0 2 1 0 1 0 0 0 0 0 0 0 0 1 1 1 0 0 0 1 0 1 1 1 0 0 0 0 0 0 0 2 0 0 0 1 1 0 0 0 2 2 0 1 1 0 0 0 1 0 0 1 1 1 1 1 0 1 1 2 0 1 1 0 2 0 0 2 2 0 2 0 1 1 0 0 0 1 2 2 2 2 1 1 1 0 2 0 0 0 1 0 0 2 0 0 2 0 0 0 1 0 0 0 0 1 1 1 1 1 0 0 0 2 0 0 1 2 1 2 2 0 2 0 2 0 0 1 1 0 1 1 0 0 0 1 1 0 1 1 0 0 0 0 2 0 2 0 0 0 0 0 1 0 0 0 1 0 1 0 0 0 0 0 1
86 1 1 1 0 0 0 2 0 1 1 0 0 0 0 0 0 1 1 1 2 2 0 0 2 0 1 0 2 2 2 0 0 2 1 0 2 1 0 0 0 0 2 0 2 1 0 0 0 0 0 0 2 0 0 2 0 0 0 1 1 1 1 1 1 1 2 0 0 0 0 1 2 2 2 2 2 1 1 0 2 0 2 0 1 0 0 0 0 1 0 0 0 0 0 1 0 2 0 2 0 2 0 1 2 1 2 0 1 1 0 1 2 2 2 2 2 0 0 0 2 0 0 2 0 0 0 0 1 1 0 0 0 0 0 0 0 0 0 0 2 0 0 0 0 1 0 0 0 2 0 2 0 0 0 0 0 0 0 2 1 0 0 0 1 2 2 2 0 1 1 0 1 1 1 1 2 1 0 0 0 2 0 0 0 0 0 2 1 0 2 2 2 0 2 0 2 0 1 0 0 1 0 1 2 0 1 1 1 0 0 0 1 0 2 2 0 0 1 1 1 0 2 2 0 0 0 1 1 0 0 0 1 0 0 0 0 2 1 1 1 1 1 1 1 2 1 0 0 0 0 0 0 0 0 2 2 2 0 0 0 0 1 2 1 0 0 0 2 0 0 1 1 0 2 1 0 1 2 1 1 0 1 1 1 0 0 0 1 2 1 0 1 1 2 0 2 0 0 0 0 0 2 0 1 0 1 1 1 0 0 1 1 2 0 0 0 0 0 1 0 0 1 0 1 0 1 2 2 2 2 0 1 0 0 0 0 1 1 1 1 1 1 2 0 0 2 0 0 1 0 1 0 1 1 0 1 2 0 1 1 0 2 0 1 0 0 2 2 0 0 0 1 1 0 0 0 0 0 0 1 1 0 0 2 2 1 0 0 0 0 0 1 0 2 1 1 1 0 0 0 0 1 1 2 0 0 0 0 0 0 0 0 0 1 2 0 1 0 0 1 1 0 1 2 2 0 1 2 0 0 1 0 1 1 0 1 1 0 1 1 1 1 1 1 1 1 1 1 0 0 1 0 2 0 0 0 1 1 1 1 0 1 1 0 2 0 1 0 1 0 1 0 0 2 0 2 0 1 0 1 2 0 0 2 1 0 1 2 1 1 1 0 2 0 0 0 1 1 2 0 2 1 0 1 1 2 1 0 0 0 0 0 0 1 0 0 0 0 1 2 1 1 0 0 1 1 0 0 2 0 0 0 0 0 1 1 1 0 1 0 0 1 1 1 0 0 1 1 1 0 0 1 2 2 1 0 0 0 0 2 0 1 1 1 0 0 2 1 1 0 1 0 0 0 0 0 2 0 0 2 0 0 0 1 0 0 0 0 1 0 1 2 0 2 0 0 1 0 0 1 1 0 1 1 0 0 1 1 0 2 0 0 1 1 2 0 0 0 0 0 1 0 0 1 1 1 0 0 0 0 0 1 0 0 1 2 0 0 0 2 2 0 0 2 0 2 0 0 0 0 2 1 1 0 0 0 2 1 0 0 0 2 0 2 2 0 1 1 1 1 0 0 1 1 0 2 1 0 0 0 0 0 0 0 0 1 1 1 1 0 1 0 0 0 0 0 2 0 2 1 0 0 1 1 2 1 1 2 0 0 1 0 2 0 0 2 1 1 1 0 0 1 0 1 0 0 0 0 0 0 0 0 0 2 2 0 0 0 1 0 1 0 0 0 0 1 1 0 0 0 0 0 1 0 2 1 0 2 0 0 0 2 1 0 0 2 0 0 2 1 1 2 1 1 0 0 1 1 1 2 2 1 1 2 1 0 2 2 2 0 2 2 1 2 0 1 1 0 0 1 0 1 0 1 0 2 0 0 1 0 0 0 0 0 0 0 1 1 1 1 1 0 2 0 1 0 1 0 0 1 1 1 1 0 1 1 0 1 0 0 0 0 0 0 0 0 0 2 0 0 0 1 0 1 0 1 0 1 1 0 0 1 1 1 1 1 1 1 0 1 0 0 1 0 0 0 0 1 0 2 1 0 0 0 0 1 0 0 1 0 1 0 0 1 1 2 0 1 0 0 1 0 1 1 1 1 0 1 1 0 0 0 0 1 1 2 1 1 1 0 1 0 1 1 0 1 1 0 1 2 0 1 2 0 0 0 0 1 1 0 0 2 2 2 1 2 0 0 0 1 0 1 1 0 0 1 1 0 1 0 0 0 0 0 1 1 0 0 0 0 1 1 0 0 1 2 0 1 0 0 1 0 0 0 0 0 0 1 0 0 0 0 0 0 0 0 0 0 0 1 1
87 0 1 2 0 0 1 1 0 1 1 0 0 0 0 0 0 2 1 2 2 2 0 0 2 0 1 1 2 2 2 0 2 2 0 1 1 2 0 0 2 1 0 0 1 1 1 0 0 1 1 0 0 1 1 1 0 0 0 1 0 1 2 1 0 0 2 0 0 1 1 1 2 2 2 2 2 0 0 0 1 0 2 1 2 0 1 1 1 2 0 1 1 0 0 2 0 1 0 2 1 2 1 0 2 0 2 0 0 0 1 1 0 0 0 1 1 0 0 0 2 0 2 0 0 0 2 0 1 1 0 0 0 0 0 0 0 0 0 0 0 0 0 0 0 1 0 0 0 1 0 1 0 0 0 0 0 2 0 2 1 1 0 1 1 2 0 1 0 0 2 1 0 2 2 1 2 0 0 1 0 2 0 2 0 0 1 1 0 0 0 1 1 1 0 1 2 0 0 0 1 0 1 1 2 0 2 1 1 1 2 0 2 1 1 2 0 0 1 0 0 0 2 2 0 0 1 0 0 2 0 0 0 0 0 0 0 2 0 1 1 1 2 1 0 2 0 0 0 0 0 0 0 0 1 2 0 2 1 2 1 1 1 2 1 0 0 1 2 0 0 1 0 0 1 1 0 1 2 1 1 2 0 1 0 1 0 1 0 1 0 0 1 0 1 0 2 1 0 1 0 0 1 1 0 0 0 2 0 0 0 1 2 0 1 0 2 2 1 0 1 1 1 0 1 0 0 1 1 1 2 0 2 0 0 0 0 0 2 1 0 0 1 1 0 1 0 1 1 2 1 0 0 1 0 1 1 0 0 2 2 0 1 1 1 2 0 2 2 1 1 1 0 0 1 0 0 2 2 1 1 2 0 0 1 1 1 0 0 0 0 0 0 0 2 1 1 1 1 1 1 1 0 1 1 1 0 0 0 0 0 0 0 1 0 1 1 0 0 0 0 1 0 1 1 1 0 0 2 2 2 0 0 0 0 2 0 2 0 2 2 0 2 0 2 1 1 1 1 0 0 0 0 2 2 2 0 1 0 1 1 0 0 0 0 1 1 2 0 0 1 1 1 1 1 1 0 0 1 0 0 1 0 0 2 1 0 0 2 0 0 2 1 2 1 0 0 2 2 1 1 1 1 1 0 0 1 1 0 0 0 0 2 1 0 0 0 0 1 2 1 0 1 1 1 0 1 0 0 2 0 1 0 0 0 1 1 1 1 0 1 1 0 0 1 0 0 1 1 1 0 1 0 2 1 0 0 0 0 0 2 0 0 0 0 2 1 1 0 1 0 1 0 0 0 0 1 2 0 2 2 0 1 1 0 0 1 0 0 1 1 0 1 0 1 0 0 0 0 0 0 1 0 1 1 0 0 2 2 0 0 0 0 0 2 0 0 0 1 1 0 1 0 0 0 0 2 2 0 0 0 0 0 1 1 1 1 2 1 0 2 2 0 2 2 0 1 0 0 0 0 2 1 1 0 0 0 1 0 0 0 0 2 0 1 0 0 2 0 1 0 1 0 1 1 0 2 1 1 1 1 1 1 2 1 1 0 2 2 0 2 0 0 1 0 0 1 1 0 1 0 0 0 0 2 0 0 2 2 1 0 0 0 0 0 0 0 0 0 0 0 0 0 0 1 2 2 1 1 0 1 1 0 0 0 0 0 0 0 1 1 1 0 0 0 0 0 1 0 0 0 0 1 1 0 2 0 0 2 0 0 0 2 1 0 0 2 0 0 1 1 0 0 1 0 0 0 0 2 2 2 1 1 1 1 1 0 2 2 2 0 2 2 0 1 0 0 2 0 0 2 0 0 0 2 1 0 0 1 1 0 0 0 0 0 2 1 2 2 2 2 2 0 1 0 1 0 0 0 0 1 1 0 0 0 0 0 1 1 1 0 1 0 0 0 0 0 0 0 0 1 1 0 0 0 0 0 1 1 1 0 0 0 0 0 1 1 1 1 0 0 0 1 0 0 0 0 2 2 1 2 1 0 0 0 1 0 1 0 2 1 2 1 0 2 2 2 0 0 0 0 2 1 1 2 2 1 2 0 2 0 0 0 0 1 1 1 1 2 1 0 1 0 1 0 0 1 2 0 0 1 0 0 0 2 0 0 0 1 2 0 0 2 1 1 0 0 0 0 1 1 1 0 2 1 0 1 1 1 0 1 0 0 1 1 0 0 1 1 0 1 0 0 0 0 1 1 0 0 0 0 2 0 0 0 0 0 0 1 1 0 0 0 0 1 0 0 0 0 1 1 1
88 0 1 2 0 0 1 2 0 0 0 1 0 0 0 0 0 0 0 2 2 2 0 1 1 1 1 0 1 1 0 1 2 2 0 2 0 2 1 0 0 0 1 0 2 0 0 0 0 1 0 0 0 0 1 2 0 0 0 0 0 1 1 0 0 0 2 1 0 0 0 0 2 1 1 1 1 0 0 1 1 0 2 0 1 0 0 0 0 2 0 0 1 0 0 2 0 0 0 2 2 1 0 0 2 0 2 1 1 0 1 2 1 2 1 1 2 0 0 0 1 1 1 1 0 1 1 1 0 1 1 1 0 0 1 1 0 0 0 0 2 0 0 0 0 0 0 0 0 0 0 1 0 1 0 0 1 0 0 0 1 0 0 1 0 2 1 1 1 1 1 1 2 0 2 2 2 1 0 0 0 1 0 0 0 0 0 1 0 0 1 1 2 0 2 0 2 1 0 0 0 0 1 0 2 0 2 1 1 0 2 0 1 0 0 2 1 0 1 2 1 0 2 2 0 0 1 0 0 0 0 0 1 1 0 0 0 2 0 0 0 0 1 0 0 1 0 0 1 1 1 1 0 0 0 2 1 1 0 0 0 0 1 1 0 0 0 1 0 0 0 2 0 2 0 0 2 2 2 2 2 2 2 2 0 1 0 0 0 2 1 0 0 0 1 1 1 1 0 1 0 0 2 0 1 0 0 1 2 0 2 2 2 1 0 0 1 1 1 0 1 1 2 1 0 0 0 2 2 1 2 0 0 0 0 0 0 0 2 0 0 1 2 2 0 0 2 0 1 2 1 1 0 1 1 0 1 1 1 1 1 0 1 0 1 0 0 1 1 0 0 0 1 1 1 1 1 0 0 0 0 2 0 0 0 0 0 1 1 1 0 2 0 1 2 0 0 1 1 1 1 2 2 0 1 0 1 1 0 0 0 0 0 0 1 1 1 0 0 0 0 0 1 0 1 2 1 0 2 0 2 0 0 0 0 1 1 1 0 0 1 1 2 1 0 1 2 0 0 1 0 0 0 2 2 1 1 2 2 2 1 0 1 1 0 1 0 2 0 0 1 1 1 1 2 0 2 0 1 1 1 0 1 1 1 1 0 0 2 0 0 2 0 1 0 0 0 2 1 1 1 1 1 1 0 0 2 2 0 0 0 0 1 0 1 0 1 2 0 2 2 0 0 0 0 0 2 0 0 2 0 0 2 2 2 0 1 0 0 1 0 0 2 2 2 0 0 1 1 1 0 0 1 2 2 0 0 0 1 0 0 0 0 2 2 0 0 0 0 0 0 1 0 0 0 0 1 1 0 1 1 0 0 1 0 0 0 0 0 0 0 0 2 1 0 0 0 0 0 0 0 1 1 1 1 1 1 0 2 0 2 0 0 1 0 1 1 0 0 0 0 0 0 0 0 0 2 2 0 0 0 0 0 0 0 1 2 1 0 0 1 1 0 0 2 0 2 1 0 0 1 2 1 1 0 0 0 2 2 0 0 0 2 0 1 1 0 0 0 1 0 1 1 0 1 0 1 0 0 0 0 0 0 1 0 1 1 2 0 0 0 0 0 2 2 1 2 2 0 2 1 1 0 1 1 2 0 2 2 1 0 0 0 1 0 1 1 0 0 0 0 0 1 0 1 0 0 0 0 0 0 0 0 0 1 1 0 1 0 1 0 1 0 1 1 0 1 1 0 0 1 1 0 0 0 1 1 0 1 0 0 1 2 2 2 1 2 1 0 2 1 0 0 1 1 1 0 1 1 1 1 1 1 1 2 1 1 2 1 2 0 2 2 1 1 0 0 0 0 0 0 0 0 0 2 0 1 0 1 1 0 0 0 2 1 0 2 2 1 0 0 0 0 2 0 1 0 2 0 0 0 2 1 1 0 0 0 0 1 1 0 1 0 0 1 1 0 0 0 0 1 1 0 0 0 0 0 0 0 0 0 0 1 0 1 1 1 0 1 0 0 0 0 1 0 0 0 1 2 2 2 2 0 0 0 2 0 1 1 2 0 1 0 1 2 2 2 0 0 0 0 2 1 1 1 1 1 2 0 2 0 0 0 0 0 1 1 0 1 0 0 0 1 1 2 0 1 2 0 0 0 0 0 2 0 0 0 1 0 0 0 0 2 1 1 0 0 1 0 1 0 0 1 0 1 0 1 2 0 2 0 0 0 0 1 1 1 0 0 0 1 1 0 0 0 1 1 0 0 0 0 2 0 1 0 0 0 0 1 0 0 0 0 0 0 0 0 0 0 0 0 0
89 1 0 2 1 0 0 2 0 1 1 0 1 0 0 0 0 0 0 2 1 2 0 0 2 0 1 0 1 2 2 0 1 2 2 0 2 2 0 0 1 0 0 1 2 1 0 0 0 1 0 0 0 2 0 2 0 0 0 0 1 1 1 0 2 2 0 0 0 0 0 0 2 2 2 2 1 1 1 0 0 0 2 0 1 0 0 0 0 1 0 0 0 0 0 2 0 0 0 0 1 2 0 1 2 1 2 2 2 0 0 2 0 1 0 0 1 0 0 0 2 0 1 1 0 1 1 2 0 2 1 0 0 0 1 0 1 0 0 0 0 0 0 0 0 2 1 0 0 2 0 0 0 1 1 0 2 0 0 2 0 0 0 1 0 2 1 0 1 1 1 0 1 1 2 1 2 0 0 0 0 0 1 2 0 1 2 0 0 0 0 0 2 0 2 0 0 0 0 0 0 0 0 1 2 0 2 1 0 0 2 0 1 0 1 2 0 0 1 1 2 1 1 2 0 0 2 0 0 0 0 0 0 0 0 0 0 2 0 0 0 0 2 0 0 2 2 0 0 0 0 0 1 0 1 2 0 2 1 1 0 0 0 1 1 1 0 0 2 1 0 1 0 0 0 0 0 0 2 0 0 1 2 1 1 0 0 2 0 2 2 0 2 0 2 0 2 1 1 0 1 0 2 0 0 0 0 2 1 0 0 2 2 2 2 1 1 0 0 1 0 0 0 0 1 0 1 1 1 0 1 1 0 0 0 0 0 1 1 0 0 0 1 1 1 1 2 1 1 1 0 1 1 0 0 1 0 1 0 2 2 0 1 0 1 0 0 1 1 0 0 0 1 1 1 2 2 1 1 0 0 1 0 0 2 1 1 0 0 1 1 0 1 0 1 0 1 1 0 0 0 0 0 1 2 1 0 0 0 0 0 0 0 0 1 2 0 0 0 0 0 1 1 0 1 2 1 1 1 0 1 1 0 1 0 0 1 0 0 0 0 2 0 0 2 1 1 1 2 0 0 0 0 2 0 0 0 2 1 2 0 1 1 1 0 1 0 2 0 0 1 1 1 1 1 0 1 0 2 1 0 2 2 2 1 1 0 1 2 0 1 2 1 1 0 1 1 1 0 1 1 2 1 1 2 2 2 1 1 0 0 1 1 0 0 0 0 0 0 0 0 1 2 0 0 1 1 1 1 1 1 1 1 1 1 1 2 0 1 1 0 0 2 2 2 1 0 1 1 1 0 1 0 2 2 1 0 1 0 1 0 0 0 1 1 0 0 2 0 2 0 1 0 0 0 0 2 1 0 2 1 0 0 0 0 0 0 0 0 0 0 0 0 0 0 0 0 0 0 0 0 0 1 2 2 1 1 1 1 2 1 0 0 1 0 2 0 0 0 0 1 1 0 1 1 0 2 1 0 0 1 0 0 0 0 0 2 0 1 1 1 0 0 2 1 0 2 1 0 0 0 0 1 2 0 0 1 1 1 0 0 0 1 1 1 0 0 2 0 1 1 0 1 1 1 0 1 2 0 0 0 0 0 2 0 1 2 1 1 1 1 0 0 1 1 1 1 1 0 1 2 0 0 0 2 0 1 1 1 0 0 0 0 1 0 0 1 2 2 1 1 0 0 0 1 1 1 1 1 0 1 1 0 0 0 0 1 1 0 1 0 0 0 0 0 1 1 1 1 0 0 1 0 1 0 0 0 0 2 1 1 1 2 1 0 1 2 0 0 2 0 1 1 1 1 0 0 1 0 2 2 1 1 1 2 2 0 2 0 2 0 1 2 1 1 0 0 1 0 1 2 0 2 0 0 0 1 1 0 1 0 0 0 1 1 1 1 2 2 2 2 2 0 2 0 2 0 1 0 2 0 2 1 0 0 0 1 1 2 0 2 2 0 0 0 0 0 0 0 0 1 1 1 1 0 0 1 0 0 1 0 0 1 0 0 0 0 0 1 0 1 0 0 1 0 1 1 1 1 1 1 1 0 0 0 0 0 1 1 1 1 1 0 1 2 2 2 0 0 1 0 2 2 0 1 2 0 1 0 2 0 0 0 0 0 2 2 1 2 1 0 1 0 1 0 0 0 0 0 0 2 0 0 2 0 0 0 0 1 1 0 0 2 1 1 0 0 2 0 1 0 0 1 0 1 0 2 1 0 1 1 0 0 2 0 0 1 1 1 0 0 0 1 1 0 1 2 1 2 1 0 1 0 1 0 0 0 0 1 1 0 0 0 0 1 0 0 0 0 0 0 0
90 1 0 2 1 0 1 2 0 1 1 0 2 2 2 0 0 1 1 0 0 1 0 1 1 1 1 0 2 2 2 0 1 2 1 1 1 2 0 0 1 1 0 0 2 0 0 0 0 0 0 0 0 0 1 2 0 0 0 2 0 2 0 0 1 1 2 0 0 0 0 0 1 2 1 2 2 1 1 1 0 0 1 1 1 0 0 0 0 2 0 0 0 0 0 2 1 0 0 1 1 2 0 2 2 0 2 1 1 0 1 2 0 1 1 1 1 0 0 0 2 0 2 0 0 0 2 0 0 0 1 0 0 0 0 0 0 0 0 0 0 0 0 0 0 2 0 0 0 0 0 0 0 0 0 0 1 0 0 2 2 1 0 2 1 1 1 0 0 1 1 1 0 2 0 0 2 0 0 0 0 0 1 1 0 1 1 2 0 1 0 2 2 1 1 1 2 0 0 0 0 0 0 1 2 1 2 1 0 0 1 0 2 0 1 2 0 0 0 0 1 1 1 0 2 1 1 0 0 1 0 0 0 0 0 0 0 2 0 0 0 1 1 1 0 1 0 0 1 1 1 1 0 0 0 2 0 0 0 0 0 0 0 1 1 0 0 0 2 0 0 1 1 1 0 0 1 0 1 1 1 1 2 2 0 2 1 2 0 2 0 0 1 0 2 1 2 1 0 1 1 0 2 0 0 0 1 2 1 0 1 1 2 1 0 0 2 0 0 1 0 0 1 0 2 0 2 1 1 1 2 1 0 0 0 0 0 1 1 0 0 1 1 2 0 0 2 0 0 1 0 1 1 0 1 0 1 0 0 2 2 0 2 0 2 0 0 0 0 0 0 0 0 0 0 0 0 1 1 0 0 1 0 0 1 1 0 0 0 0 0 0 1 0 1 0 0 0 1 1 1 1 0 0 1 0 0 1 0 0 0 0 0 0 2 2 0 0 0 1 0 1 1 0 1 2 1 0 0 0 0 0 0 0 0 1 1 1 0 0 2 0 1 0 2 1 1 0 1 0 0 1 0 2 0 0 0 2 1 1 1 0 0 0 0 1 0 2 0 0 0 1 1 1 1 0 1 1 1 1 1 1 1 1 1 2 0 1 2 0 2 2 1 2 0 1 1 0 0 2 0 2 2 0 0 0 1 0 0 0 0 1 1 0 0 0 0 2 0 2 2 0 1 1 1 1 0 1 1 1 1 1 0 0 0 0 1 1 2 0 1 1 1 1 1 0 0 0 2 1 0 0 0 2 2 0 0 0 0 0 1 0 1 0 1 1 1 2 2 0 1 1 1 0 1 0 0 1 0 2 1 0 0 0 2 1 1 1 0 1 1 0 1 0 1 0 0 1 0 0 0 1 0 2 2 0 0 0 0 2 0 0 0 0 2 0 1 0 1 0 0 1 0 1 1 0 1 1 0 0 0 0 0 0 0 0 1 1 1 0 2 1 0 2 2 0 1 1 0 1 1 1 1 1 0 0 0 2 2 1 1 0 1 0 1 0 1 1 1 0 2 0 1 0 1 0 1 1 1 1 1 1 0 1 0 1 1 2 1 0 1 0 0 1 0 0 1 2 0 2 1 0 0 0 1 1 1 1 1 0 1 1 0 1 0 0 0 1 0 1 0 1 0 0 2 0 0 1 0 0 1 1 0 1 1 0 1 0 0 1 1 1 2 0 2 0 2 1 0 0 0 0 2 0 0 1 1 0 2 0 0 0 2 1 1 1 2 2 0 2 0 0 1 1 1 0 0 0 1 1 0 0 1 1 2 2 0 1 1 1 0 0 2 1 1 0 0 0 0 1 1 0 0 0 1 1 0 1 0 1 0 0 1 1 1 0 2 2 2 2 2 2 0 2 0 1 0 0 0 1 1 0 0 2 1 1 1 0 0 0 0 0 0 1 0 0 0 1 0 0 1 1 1 0 0 1 1 0 1 1 0 0 0 0 0 0 1 0 2 1 1 0 0 1 0 0 0 0 0 0 2 2 0 0 0 0 0 1 0 2 0 1 1 1 2 1 1 1 0 1 0 2 0 1 1 1 0 1 0 2 0 0 0 0 2 1 2 2 2 0 0 0 1 1 1 0 2 2 0 1 2 0 0 1 1 0 0 1 0 1 1 1 2 0 0 0 1 1 0 1 0 0 1 1 2 0 1 2 0 2 0 1 0 1 0 0 1 0 0 0 1 0 0 0 0 0 0 0 1 0 0 1 0 1 0 0 0 0 0 1 0 0 0 1 1 0 0 0 0 0 2 0
91 0 1 1 1 0 0 2 0 1 1 0 0 1 1 0 0 1 0 2 2 2 0 0 2 1 1 1 2 2 2 0 0 1 2 0 2 1 0 0 1 0 0 0 1 0 0 0 0 2 0 0 0 0 2 2 0 0 0 0 2 2 1 1 1 1 2 0 1 1 0 0 1 2 1 2 2 2 2 0 2 0 2 0 2 0 0 1 1 1 1 1 1 0 0 2 0 1 1 1 1 2 0 1 2 2 2 1 1 0 1 2 0 0 0 1 0 0 0 0 2 0 1 1 0 0 1 0 0 0 1 1 0 0 0 0 0 0 0 0 1 0 0 0 0 2 0 0 0 2 0 2 0 0 0 0 1 0 0 1 1 1 1 0 0 1 0 2 1 2 0 1 1 1 1 1 2 0 0 1 0 2 0 2 0 0 1 1 0 0 1 1 2 0 2 0 2 0 1 0 0 1 0 1 2 0 1 1 2 1 1 0 1 0 2 2 0 0 1 2 2 0 2 2 0 0 1 1 1 0 1 1 0 0 0 0 0 2 0 0 0 0 2 0 0 2 0 0 0 0 0 0 1 0 0 2 2 2 0 1 1 1 0 1 2 1 0 0 1 1 0 0 0 0 0 1 0 2 1 1 1 1 2 1 0 1 1 1 1 2 2 1 1 0 2 1 2 1 0 1 0 0 1 1 0 0 0 2 0 0 0 2 2 2 0 0 2 2 1 0 2 2 0 0 0 0 0 0 0 1 2 1 0 0 1 0 1 1 1 0 0 1 1 2 0 0 2 0 2 1 0 1 1 0 0 1 0 2 0 0 0 0 1 0 1 0 0 2 2 2 2 2 1 1 1 1 2 0 0 0 0 1 0 0 1 0 1 0 0 0 0 0 0 0 1 0 0 0 0 0 0 0 2 0 0 0 2 2 0 0 0 0 0 1 1 1 1 0 0 1 1 1 1 0 1 1 1 0 1 1 2 0 0 0 0 2 0 0 0 0 1 1 2 2 1 2 2 0 0 0 0 2 0 1 2 0 1 1 1 1 2 0 0 0 0 0 0 1 0 0 0 2 0 0 0 1 0 1 2 1 0 1 0 0 1 2 0 0 1 0 1 1 1 1 0 1 1 0 0 2 0 2 0 2 0 0 2 2 0 0 0 0 0 0 0 0 0 1 1 1 1 1 0 0 0 0 2 2 2 0 1 1 1 1 1 1 1 1 2 1 1 1 2 2 2 0 0 0 2 0 0 0 0 2 2 1 0 0 0 0 1 0 1 0 0 1 1 2 1 1 1 0 1 0 1 0 1 2 0 2 2 0 1 1 1 1 2 0 0 1 0 0 2 0 1 0 0 0 0 0 0 2 0 2 2 0 1 1 2 2 0 0 0 1 2 0 0 0 1 0 0 0 0 0 0 0 2 2 0 0 0 0 0 0 0 0 2 0 0 0 1 1 0 2 2 0 2 1 0 0 2 1 0 2 1 1 0 1 1 0 0 0 1 0 1 1 0 1 0 0 0 2 1 0 0 0 2 1 1 1 0 0 0 1 0 2 0 1 1 1 1 0 0 0 0 0 0 2 0 1 0 0 0 1 2 1 1 2 2 0 1 1 0 1 0 0 1 1 1 1 0 0 0 0 1 1 1 2 1 0 1 1 0 0 1 1 1 0 0 1 0 1 0 0 0 0 0 1 0 0 1 1 1 1 0 0 0 0 2 0 0 0 2 1 1 0 2 1 0 2 0 0 2 2 1 0 0 0 2 2 2 2 0 0 2 0 2 2 0 2 0 1 1 0 1 1 0 0 0 1 1 0 1 0 1 0 0 1 1 0 0 0 0 2 1 0 2 2 2 2 1 2 0 2 1 2 0 1 0 0 1 1 0 0 0 1 1 0 2 0 1 1 0 0 0 0 0 0 0 0 1 1 1 1 0 0 1 1 1 1 0 0 1 1 1 0 1 0 2 0 0 0 0 1 0 1 0 2 2 2 2 2 0 0 0 0 2 1 0 2 0 2 0 0 2 2 2 0 0 1 0 1 0 0 2 2 1 1 0 1 1 0 0 0 1 2 2 0 2 0 0 0 0 1 0 0 0 0 1 1 2 1 1 2 0 0 1 2 0 0 0 0 1 1 1 0 1 0 1 0 1 0 2 0 0 0 0 2 0 2 0 0 0 0 1 1 2 0 0 0 1 0 0 0 0 2 2 0 1 0 0 1 0 1 0 1 0 0 0 0 1 1 0 1 1 0 0 0 0 0 1 1
92 0 2 1 0 0 0 2 0 1 1 0 0 1 1 0 0 0 0 2 1 2 0 1 2 0 0 0 2 2 2 1 0 1 2 1 2 2 0 0 2 0 0 0 2 0 0 0 0 0 0 0 0 0 2 2 0 0 0 0 1 1 2 1 1 1 0 0 1 0 0 0 1 1 0 1 1 1 1 1 1 0 1 2 1 0 0 0 0 2 0 0 2 1 0 0 0 1 0 1 0 2 2 0 2 0 2 0 0 0 0 0 0 1 0 0 1 0 0 0 2 0 1 1 0 1 0 0 1 1 0 0 1 0 0 0 1 0 1 0 1 0 0 0 0 1 0 0 0 1 0 1 0 2 2 0 1 1 0 1 1 1 1 1 0 1 0 0 1 2 0 2 0 2 0 0 1 0 0 1 0 0 1 2 1 2 1 1 0 0 2 2 2 0 2 1 1 0 0 0 0 0 0 2 2 0 2 2 0 0 0 0 0 0 1 2 1 0 1 0 2 2 2 2 0 0 1 0 0 1 0 0 0 0 0 0 0 2 1 1 0 1 2 0 0 1 0 0 0 0 0 0 0 0 0 2 2 2 0 1 1 1 0 2 0 0 0 0 1 0 0 0 1 1 0 0 1 2 2 2 2 2 2 2 0 1 1 2 0 2 2 0 1 1 2 0 1 0 0 0 0 0 2 0 2 0 0 2 1 0 0 1 1 2 0 0 1 0 0 0 0 0 0 0 1 0 1 0 0 1 2 1 0 0 0 0 0 1 1 0 0 0 2 2 0 1 0 0 0 0 0 0 0 1 1 0 1 1 0 2 2 0 2 0 2 1 0 2 2 0 0 0 0 0 0 0 1 0 0 0 1 1 0 0 1 1 0 1 1 0 0 0 0 0 2 0 0 1 0 0 0 1 1 0 0 0 1 0 0 0 0 0 0 0 2 2 0 1 0 0 0 2 0 0 0 1 1 0 2 0 2 0 0 0 0 1 0 1 0 0 1 1 2 0 1 1 1 0 0 0 0 1 0 2 0 0 0 1 1 0 2 0 1 1 0 2 0 0 0 2 0 2 2 2 1 0 0 0 2 0 2 1 2 2 1 1 1 1 1 0 1 1 0 0 0 1 1 1 1 1 1 1 1 1 0 0 1 1 0 0 0 1 2 0 1 0 0 0 2 1 1 1 1 0 0 2 0 1 1 1 1 0 1 1 1 1 1 2 2 0 1 1 2 2 2 1 0 1 0 2 0 1 1 2 1 1 1 1 1 0 0 0 0 0 0 1 1 2 2 0 1 0 0 0 0 0 1 1 0 2 2 0 0 1 1 1 2 0 0 0 1 1 1 2 0 0 0 0 0 0 0 1 0 0 0 0 0 0 0 1 1 0 0 1 0 1 1 0 0 0 0 0 0 0 0 2 0 1 0 0 0 0 1 0 0 2 2 0 0 1 0 1 0 1 2 0 2 2 0 0 2 1 0 1 0 0 0 2 2 0 0 0 1 1 0 0 0 1 0 0 1 1 0 0 1 0 2 1 1 1 0 2 1 1 0 2 0 2 0 0 0 0 0 1 0 0 1 1 0 1 0 0 1 0 0 2 1 2 2 0 1 1 0 1 0 0 0 1 1 1 0 0 0 0 2 0 0 0 0 0 1 1 1 0 1 1 0 0 0 2 1 2 0 1 1 0 1 1 0 1 1 1 0 0 0 0 0 0 1 0 0 0 2 1 0 0 2 0 0 1 0 0 1 1 0 0 0 2 0 0 1 0 0 0 2 1 1 1 1 1 1 1 2 1 1 1 0 0 0 1 1 0 0 0 2 0 1 1 0 1 0 0 0 2 2 0 2 2 2 1 1 1 0 1 0 2 0 1 0 0 0 2 2 2 1 0 0 0 2 1 0 1 0 0 0 0 0 0 1 0 1 0 0 0 0 0 0 0 0 0 0 1 0 0 0 0 1 0 1 0 0 0 0 1 0 1 0 0 2 2 2 2 0 1 1 2 0 0 0 2 0 1 1 0 2 2 2 0 1 2 0 2 0 1 1 1 1 2 0 1 1 0 0 0 0 2 2 0 2 0 0 0 0 1 0 0 1 0 0 0 2 1 0 2 0 0 0 1 0 0 0 0 1 1 2 0 1 1 1 1 0 0 0 2 1 0 2 2 0 2 0 1 0 0 1 0 0 0 0 0 1 0 0 0 0 0 1 0 1 1 0 1 0 2 0 0 0 0 0 0 0 0 0 0 0 0 0 1 1 0 1 1
93 0 1 1 0 0 0 1 0 0 0 1 0 0 0 0 0 1 0 2 2 2 0 0 2 1 1 0 1 2 2 1 0 2 2 0 2 2 0 0 2 0 0 2 2 1 1 0 0 1 0 0 1 1 1 2 0 0 0 0 0 1 2 2 1 0 2 0 1 1 0 0 2 2 1 2 2 1 1 0 1 0 2 0 2 0 1 0 0 2 0 0 0 0 0 2 0 0 0 1 1 2 1 0 2 0 2 2 2 0 0 2 0 1 0 0 1 0 0 0 0 1 1 1 0 0 0 1 0 1 1 1 0 0 1 0 1 0 0 0 1 0 0 0 0 2 1 0 0 0 0 0 0 0 0 0 0 0 0 2 1 1 0 0 0 2 1 0 1 1 1 1 0 2 1 0 2 0 1 1 0 1 1 2 1 2 1 1 1 0 2 2 1 1 1 0 0 0 1 0 0 1 1 0 2 1 2 0 0 0 1 0 1 0 1 2 1 0 1 1 2 1 1 1 1 1 1 1 0 2 1 1 0 1 1 1 0 2 0 0 0 0 1 0 0 0 0 1 1 0 0 0 0 0 1 2 0 0 0 0 0 0 0 0 1 0 1 1 1 0 0 1 0 2 0 1 0 2 2 2 2 2 2 2 0 2 1 2 0 2 1 0 0 1 1 1 1 0 0 0 0 0 2 1 0 0 1 0 2 0 0 1 2 0 2 0 2 0 0 1 0 0 0 0 2 0 2 2 1 1 1 1 0 0 1 0 1 1 1 0 0 1 0 2 1 0 2 0 1 1 0 0 0 1 1 0 1 0 0 2 2 0 1 0 1 2 0 2 2 1 1 1 2 2 2 1 2 0 0 0 0 1 0 0 0 0 0 0 0 1 1 0 0 0 1 0 0 1 0 0 0 0 0 0 0 0 0 2 0 0 0 0 0 0 1 2 0 0 0 0 0 0 2 0 1 2 0 0 0 0 0 0 0 2 2 0 0 1 0 0 1 1 1 1 1 1 1 0 1 0 0 1 0 2 1 1 0 1 0 1 1 0 0 0 0 1 1 1 0 1 1 1 2 2 2 0 2 0 1 2 0 2 1 1 2 0 0 1 1 0 1 1 0 2 0 0 0 1 1 2 0 2 1 1 0 0 2 2 0 0 0 0 1 1 1 1 0 1 0 1 1 1 2 0 0 2 0 1 1 1 1 0 0 0 0 0 1 1 1 0 2 2 1 1 1 1 0 1 1 2 0 1 0 2 2 2 0 0 0 0 2 0 0 0 0 1 1 1 1 0 0 1 0 0 0 0 2 2 0 1 2 1 0 0 1 1 1 0 0 0 0 0 1 0 0 0 0 0 0 0 0 1 0 1 2 0 2 1 1 2 1 0 0 1 2 0 0 0 1 0 1 1 0 1 1 0 1 2 0 0 0 0 1 0 0 1 2 0 0 0 1 1 0 2 2 0 1 2 0 0 1 1 1 1 1 1 0 2 1 1 1 0 0 2 0 0 1 1 1 0 2 0 0 0 0 0 2 1 2 2 0 1 0 2 1 1 1 2 2 0 0 1 1 2 2 1 2 0 0 0 0 0 0 0 0 2 1 1 1 0 2 2 0 1 0 0 0 0 0 0 0 0 0 1 0 0 2 0 0 0 0 0 0 0 1 1 1 0 0 1 1 1 0 1 1 1 2 0 0 1 0 1 0 0 0 0 0 0 2 0 0 1 2 1 1 0 2 0 0 2 1 1 0 1 1 1 0 1 0 0 1 0 0 1 1 1 0 1 1 1 1 2 2 0 0 0 0 0 0 0 0 0 1 0 1 0 0 1 0 1 0 0 1 0 0 0 1 1 2 2 1 2 0 2 0 1 0 0 0 1 0 1 0 0 0 0 0 0 0 0 0 0 0 0 0 0 0 0 0 0 2 2 1 0 0 0 1 0 0 0 1 0 0 0 0 1 2 0 2 0 0 0 0 2 0 0 0 1 2 1 2 2 0 0 0 0 0 1 0 2 0 0 0 0 2 1 2 0 0 0 0 1 2 0 2 1 0 1 1 1 0 0 0 0 1 1 2 0 0 0 0 0 0 2 0 0 1 2 0 1 1 0 0 1 0 0 0 2 0 0 0 0 2 1 1 0 0 1 0 1 1 0 0 2 1 0 1 1 0 1 1 0 0 0 0 0 0 0 0 0 0 0 0 0 0 1 1 0 1 0 0 1 0 1 0 0 0 0 0 0 0 0 0 1 2 0 0 0 0 2 1 0
94 0 0 2 0 0 1 1 0 1 1 1 0 1 1 0 0 1 1 2 2 2 0 0 2 0 2 0 1 2 2 0 0 1 1 0 2 1 0 0 0 0 1 0 2 2 0 0 0 1 0 0 2 0 0 0 0 0 0 1 0 1 2 2 0 0 1 0 0 1 1 2 2 2 2 2 2 0 0 2 0 0 2 0 2 0 1 0 0 2 0 0 0 0 0 1 1 2 0 2 0 2 0 1 2 1 2 0 1 0 0 2 0 2 1 1 2 0 0 0 1 1 1 1 0 1 0 1 0 1 2 0 0 0 0 0 0 0 0 0 1 0 0 0 0 1 0 0 0 0 0 0 0 0 0 0 0 0 0 2 1 1 0 1 2 2 1 0 0 0 2 0 0 2 0 1 1 0 1 2 0 2 0 2 0 0 2 2 0 2 0 2 2 0 2 0 1 0 0 0 0 0 0 1 2 0 2 0 1 0 1 0 0 0 2 2 0 0 1 0 1 1 1 2 0 1 0 0 0 1 0 0 0 0 0 0 0 2 0 0 0 0 2 0 0 1 0 0 0 0 0 0 0 0 1 2 0 1 0 0 0 0 0 0 0 1 0 0 0 0 0 1 0 0 0 0 1 0 2 0 0 0 1 2 0 2 1 1 1 2 1 1 1 0 2 0 2 0 0 0 0 1 2 0 0 1 1 2 1 0 0 1 2 2 1 1 1 0 1 1 1 0 1 0 0 0 0 1 1 0 2 0 1 0 0 0 0 1 1 0 0 1 2 2 0 0 2 0 2 2 0 0 0 0 2 0 1 1 0 0 0 0 2 0 2 1 1 2 2 1 1 1 0 0 1 1 2 1 1 0 1 1 1 1 2 0 0 0 0 0 1 2 2 0 1 1 1 1 0 0 0 0 1 1 2 0 0 0 1 1 0 0 0 0 1 2 0 1 0 1 1 2 1 2 1 2 1 0 1 1 1 0 1 1 1 1 0 1 0 0 2 0 2 0 1 2 2 0 0 0 0 2 0 1 1 0 1 1 1 0 1 0 0 0 0 0 1 2 0 0 1 1 2 2 0 1 0 0 2 1 0 2 1 1 2 1 0 0 2 0 0 2 0 2 2 0 0 0 0 2 0 2 1 1 0 0 1 1 0 0 1 1 1 0 0 1 1 2 0 2 1 0 2 2 2 0 0 1 1 1 1 0 0 0 0 1 2 2 2 0 1 1 1 2 2 0 0 1 1 2 1 2 1 2 2 0 0 0 0 1 1 0 1 0 1 1 1 2 2 0 1 0 1 0 1 0 2 1 0 2 2 0 0 0 1 1 1 0 0 1 0 1 0 1 0 0 1 0 0 0 0 1 1 1 1 0 0 1 1 0 0 0 0 2 0 1 0 0 0 0 1 1 0 2 2 0 0 0 0 0 0 0 1 0 0 0 2 1 1 0 1 1 0 1 2 0 2 0 0 0 2 0 0 1 1 1 0 2 2 0 0 0 2 0 2 2 0 0 1 1 0 1 0 0 0 0 2 0 1 1 2 1 0 2 0 1 2 1 1 2 1 1 0 1 0 0 1 2 0 2 0 0 1 1 1 1 0 2 2 0 0 0 0 1 0 0 0 1 1 1 0 0 0 0 2 2 2 1 0 0 1 1 0 0 1 1 0 0 0 0 0 0 0 1 1 1 2 0 0 0 0 0 0 0 0 1 1 0 2 1 1 1 2 2 1 1 2 2 0 2 0 0 0 0 0 0 0 1 0 1 2 0 0 0 0 1 0 2 0 2 0 1 2 0 0 1 0 1 0 0 1 0 0 0 1 0 1 0 0 2 0 0 0 1 1 0 1 1 2 2 1 2 0 2 0 2 0 1 0 0 1 1 2 2 0 0 0 0 0 0 0 0 0 0 0 0 0 1 0 0 2 2 1 0 0 0 1 1 1 1 0 0 0 0 0 1 2 0 1 0 0 0 0 1 0 0 0 2 2 2 2 2 0 0 0 0 0 2 0 2 0 1 0 0 2 1 2 0 1 0 1 2 0 1 2 1 0 1 0 1 1 0 1 1 2 1 1 2 2 2 0 2 0 0 0 0 0 0 1 2 2 0 0 2 0 0 0 1 0 0 0 0 2 2 2 1 1 0 0 1 1 0 1 0 1 0 1 2 0 1 0 0 0 0 1 1 2 0 0 0 2 0 0 0 0 1 1 0 0 0 0 2 0 2 0 0 0 0 0 0 0 0 0 1 0 0 0 0 0 0 0 0
95 1 2 1 0 0 0 1 0 1 1 0 0 1 1 0 0 1 2 1 1 2 0 1 1 0 1 0 2 2 2 2 0 1 1 1 1 1 0 0 0 0 0 0 0 0 1 0 0 0 0 0 0 1 1 1 1 0 0 1 1 2 0 0 0 0 0 0 0 1 1 1 1 2 1 2 2 2 2 0 0 0 2 1 2 0 0 0 0 2 0 0 0 0 1 2 1 2 1 1 0 2 0 1 2 1 2 0 1 1 0 1 0 1 0 0 1 0 2 0 0 1 1 1 0 0 0 0 0 0 0 0 0 0 0 0 0 0 0 0 0 0 0 0 0 1 0 0 0 1 0 1 0 0 0 0 1 1 0 0 0 0 0 2 1 2 1 1 0 0 2 1 0 2 1 0 2 0 0 1 0 1 0 1 0 0 1 2 0 1 0 1 2 1 2 0 1 0 0 0 0 2 0 0 2 0 2 1 0 1 1 0 1 0 0 2 1 1 1 1 2 0 2 2 0 0 1 0 0 1 0 0 1 1 1 1 0 2 0 0 0 1 1 1 1 2 1 0 0 0 0 0 0 0 0 2 2 2 0 1 1 1 0 1 1 1 0 0 2 0 0 2 0 0 0 0 0 1 1 0 0 1 1 1 0 0 0 1 1 2 2 1 1 0 2 1 2 1 0 1 1 0 1 1 0 1 1 2 1 0 0 1 2 1 2 0 2 1 1 0 2 2 1 1 1 0 1 0 0 1 1 1 0 0 0 0 0 0 2 1 1 1 2 1 0 0 2 0 1 1 0 0 0 0 0 2 1 1 0 1 1 0 1 1 1 0 0 2 2 0 1 1 0 0 0 0 2 2 2 0 0 1 0 0 1 0 0 0 0 0 0 0 1 0 1 0 0 1 0 0 0 0 0 1 1 0 0 2 0 0 0 0 0 0 0 1 1 1 0 0 0 1 1 0 0 2 1 0 1 0 1 0 1 2 1 1 0 1 0 1 2 0 1 0 1 2 2 0 1 0 0 1 0 1 2 1 1 2 1 2 1 0 0 0 0 2 0 2 0 0 1 1 0 0 1 1 0 0 1 2 0 2 1 1 2 0 0 0 2 0 2 2 1 2 1 0 0 2 1 2 0 2 2 1 1 1 1 2 0 0 0 1 0 0 0 0 0 0 1 2 1 0 1 0 0 1 1 0 0 2 0 1 1 0 1 0 1 1 2 2 1 0 0 0 0 1 0 2 0 2 0 1 0 1 1 1 1 0 0 0 1 0 0 0 0 2 2 2 0 2 0 0 1 0 1 0 2 1 0 2 1 0 1 1 1 1 2 0 0 0 0 0 2 0 0 0 1 0 0 0 0 2 0 1 1 0 1 2 1 1 0 0 0 0 2 0 1 0 0 0 1 1 0 0 0 0 2 1 0 0 0 0 1 0 0 0 1 0 0 0 1 1 0 1 1 0 2 1 0 0 0 1 0 2 0 0 0 1 0 0 0 0 1 0 1 1 0 0 2 0 1 0 0 1 1 1 1 0 1 1 0 1 0 1 1 1 0 0 1 1 1 0 0 2 0 0 2 2 0 1 1 0 0 1 1 2 1 2 2 1 0 0 0 2 0 1 1 2 2 2 0 0 1 0 0 1 1 1 1 0 2 2 0 0 0 0 1 1 0 1 0 0 0 0 0 0 0 0 0 0 1 0 0 0 0 0 0 0 2 0 0 0 2 2 1 1 2 0 0 1 0 1 1 0 0 1 0 1 0 0 0 0 0 0 0 2 0 1 1 1 1 1 2 1 2 0 0 1 0 0 1 0 0 0 1 1 2 0 1 1 0 0 0 2 2 0 2 2 2 1 1 2 0 2 0 0 0 1 0 0 1 1 1 1 0 1 1 0 1 1 0 1 0 0 0 0 0 0 0 0 2 2 2 1 1 0 2 0 0 0 0 0 1 0 1 1 1 0 2 0 1 0 0 1 0 1 0 0 1 1 2 2 0 0 1 1 0 0 0 1 0 1 1 0 2 2 2 1 1 0 0 0 0 1 2 1 0 1 0 0 1 0 0 0 0 2 2 0 1 0 0 0 1 1 0 0 0 1 0 0 1 1 1 2 0 0 0 1 0 1 0 0 2 0 1 0 1 0 1 0 1 0 1 1 1 0 1 2 0 1 0 0 0 0 0 0 1 0 0 0 1 1 0 0 0 0 1 0 0 0 0 2 0 0 0 0 0 0 0 0 0 0 0 0 1 0 1 1 1 1 1 1
96 0 0 2 0 0 0 0 0 1 1 1 0 0 0 0 0 1 0 1 1 1 0 1 1 1 1 0 2 2 2 1 2 1 1 0 2 2 0 0 0 0 0 2 2 1 1 0 0 1 0 0 0 0 1 1 0 0 0 1 0 0 2 2 1 1 2 0 0 0 0 0 1 2 1 2 2 1 1 0 2 0 1 0 1 0 0 0 0 2 0 0 0 0 0 1 0 1 0 1 1 2 0 1 2 0 2 1 2 1 0 1 1 1 1 1 1 0 0 0 0 1 1 1 0 1 1 1 0 1 0 0 0 0 1 1 0 0 0 0 1 0 0 0 0 2 1 0 0 0 0 0 0 1 0 1 1 0 0 2 1 1 0 1 2 2 2 1 0 1 1 1 2 0 2 1 0 0 0 0 0 1 1 2 0 1 1 0 0 0 0 1 2 0 2 0 1 0 0 0 0 2 0 2 2 0 2 1 1 0 2 0 1 0 1 2 1 2 0 0 2 1 2 2 0 0 0 0 0 2 0 0 0 0 0 0 0 2 0 0 0 0 2 0 0 2 0 0 0 0 0 0 0 0 0 2 2 0 0 0 0 0 1 1 1 0 0 0 2 1 1 1 0 1 0 0 1 1 1 0 0 1 1 1 0 0 0 1 1 2 1 1 0 1 2 1 0 2 1 0 1 0 2 0 0 1 2 2 2 1 1 2 2 2 1 0 2 0 0 0 0 0 0 0 0 0 0 1 0 0 1 2 0 0 0 0 0 0 2 0 0 1 1 1 0 0 2 1 2 2 1 0 1 0 0 1 1 1 0 2 2 0 1 0 1 0 0 2 2 2 2 2 1 1 2 1 2 0 0 0 1 0 0 0 0 1 0 0 0 0 0 0 0 0 1 0 0 0 0 0 0 0 1 2 2 2 0 1 0 0 0 0 0 0 2 2 0 0 0 1 1 1 0 2 0 2 2 0 1 0 1 0 0 0 0 0 1 1 0 0 0 2 2 0 2 0 0 0 1 0 0 0 0 2 1 1 0 0 0 0 2 0 1 1 0 1 0 2 0 0 0 0 0 0 1 1 1 0 2 1 1 2 2 2 1 1 0 0 1 0 0 1 1 2 0 1 1 2 2 2 0 2 2 1 1 1 1 2 0 0 0 1 0 0 1 0 0 1 1 2 1 0 2 0 0 1 0 0 0 2 0 1 1 0 1 0 1 0 1 1 0 0 1 1 1 2 0 2 0 2 0 1 1 2 1 0 0 0 0 1 0 0 0 0 0 2 2 1 0 1 0 0 2 0 1 0 1 1 0 2 1 0 0 1 0 0 0 1 0 1 1 0 0 1 0 0 0 0 0 0 0 1 1 1 1 1 1 2 2 2 1 0 0 1 0 1 0 0 0 1 0 1 0 0 0 1 1 1 0 0 1 1 0 1 0 0 2 1 0 1 1 0 0 1 2 0 2 1 0 0 1 1 1 1 0 0 0 2 2 1 0 1 0 1 0 0 1 2 0 2 0 0 0 0 0 0 2 1 1 1 0 0 0 2 1 0 1 2 2 0 2 0 0 1 0 0 2 0 0 0 0 0 1 1 1 2 1 2 2 0 1 1 0 2 0 0 1 1 1 1 0 0 0 0 1 2 2 0 0 0 1 1 0 0 1 1 0 0 0 1 0 0 0 0 0 0 0 1 0 0 0 0 0 0 0 0 0 0 0 0 0 0 2 0 0 0 1 1 0 2 2 1 1 0 0 0 0 1 1 1 2 1 0 0 1 2 0 2 1 2 0 2 2 1 2 0 0 0 0 1 1 0 1 0 1 0 1 1 0 1 0 0 1 1 0 0 2 1 2 2 2 0 0 2 0 1 0 1 0 0 0 2 1 1 0 1 1 0 0 0 0 0 1 0 0 0 1 0 0 0 2 1 1 0 0 0 1 0 0 0 0 0 0 0 0 0 1 0 0 0 0 0 0 1 0 2 1 0 2 2 2 2 1 0 1 1 0 1 0 1 0 1 0 0 2 1 1 0 1 0 2 2 0 1 1 1 0 2 0 2 0 0 0 0 1 2 2 1 2 0 1 0 0 1 1 0 0 1 0 1 2 0 1 1 0 0 0 1 0 1 0 0 2 0 0 0 0 0 1 0 1 0 1 1 0 0 1 1 0 1 0 0 0 0 0 1 1 0 0 0 0 0 0 0 0 2 2 0 0 0 0 2 0 2 0 0 0 0 0 0 0 0 0 0 0 0 0 0 0 1 1 0
97 0 1 1 0 1 1 2 1 0 1 0 0 0 0 0 0 2 1 2 2 1 0 0 2 0 1 1 2 2 1 0 1 2 1 1 2 1 0 0 1 0 0 1 2 1 1 0 0 1 0 0 1 1 0 1 0 0 1 0 1 1 1 1 0 0 1 0 0 0 0 0 1 2 0 2 2 2 2 0 2 0 2 0 2 0 0 0 0 2 0 0 1 0 0 2 0 1 0 2 1 2 0 2 2 0 2 2 2 0 0 2 2 2 2 2 2 0 0 0 1 0 1 1 0 0 1 0 0 0 1 1 0 0 0 0 0 0 0 0 1 0 0 0 0 0 0 0 0 1 0 1 0 1 1 0 1 1 0 1 0 0 0 1 1 2 2 1 1 2 0 2 1 1 1 1 2 0 0 1 1 2 0 2 0 0 1 1 0 0 1 2 2 0 2 0 0 0 0 0 0 1 1 0 2 0 2 2 1 1 2 0 1 0 2 2 0 0 2 1 2 1 1 2 0 0 1 0 0 1 0 0 0 0 0 0 0 2 0 0 0 0 2 1 0 1 0 0 0 0 0 0 0 0 0 2 0 2 0 0 0 0 1 1 1 0 1 0 1 1 0 2 1 0 0 0 0 0 1 0 0 1 2 2 0 2 1 2 1 2 1 1 0 0 2 0 2 1 0 1 1 0 2 0 1 0 0 2 1 0 1 2 2 1 2 0 2 0 0 1 0 0 2 1 0 0 0 0 0 2 2 1 1 0 0 0 0 2 0 1 1 1 2 0 0 0 2 0 0 0 0 0 0 0 2 0 0 2 0 0 0 0 2 0 2 1 0 2 2 1 1 1 1 1 0 0 0 0 0 0 2 0 0 1 1 0 0 0 0 0 0 0 0 1 2 0 0 1 1 1 1 1 0 1 1 0 0 0 0 0 0 0 0 0 1 1 1 1 0 0 1 1 0 0 1 2 1 0 0 0 0 0 0 0 0 0 0 1 0 0 1 1 1 1 1 1 1 1 0 0 0 1 0 1 2 1 1 1 1 1 1 0 1 1 0 2 0 1 0 1 0 0 1 1 1 0 1 1 2 1 0 1 2 2 2 0 0 0 2 0 0 2 1 1 1 0 0 2 1 1 1 1 1 1 0 0 1 1 0 0 0 0 1 0 0 0 0 1 0 1 1 1 2 1 1 0 0 0 0 2 0 2 1 1 1 0 2 0 1 0 0 0 1 1 1 0 0 0 2 0 0 0 0 2 1 0 0 0 0 1 1 0 0 0 0 1 1 2 1 0 1 1 0 0 0 0 1 1 0 1 1 0 0 0 0 0 0 1 0 1 0 1 2 0 2 0 2 0 0 0 0 2 1 2 1 0 0 0 1 2 1 0 0 0 1 1 0 0 0 0 1 1 0 0 0 0 2 1 0 0 1 0 0 0 0 0 2 0 1 0 1 1 0 0 1 0 2 2 0 0 1 1 0 2 1 1 0 1 1 0 0 0 1 0 1 0 1 1 1 0 2 0 1 0 0 1 0 0 0 1 1 0 1 2 0 1 0 1 1 2 2 0 0 2 1 1 2 2 0 1 0 1 1 1 2 1 1 2 2 1 0 0 0 2 1 1 0 0 0 0 0 0 0 0 2 0 0 1 1 0 1 2 0 0 0 0 0 1 1 2 1 2 0 0 0 0 0 0 0 0 2 2 0 1 0 0 0 0 2 0 0 0 2 1 1 0 2 0 0 2 0 0 0 0 0 0 0 0 1 1 1 1 1 1 2 2 0 1 1 1 1 1 2 0 1 0 0 0 0 0 0 0 0 0 2 0 0 0 1 0 0 0 2 0 0 0 2 0 2 2 2 1 0 2 0 2 0 2 0 0 0 2 1 2 0 0 0 0 1 0 0 0 0 0 0 0 0 0 0 1 1 1 0 0 0 0 0 0 0 0 0 0 0 0 0 0 2 0 1 0 0 0 0 1 0 0 0 1 2 1 1 1 1 0 1 1 0 1 1 1 1 2 0 0 1 1 2 0 1 0 1 2 0 0 2 2 0 1 1 1 0 0 0 0 0 2 2 2 2 0 1 0 0 1 1 0 2 1 1 1 2 0 0 1 0 0 1 0 0 0 0 0 2 1 1 1 1 0 2 1 1 0 2 0 0 0 0 2 0 0 0 0 0 0 1 1 1 0 0 0 1 1 0 0 1 0 1 0 0 0 0 2 0 2 0 1 1 0 0 0 0 0 0 0 0 0 0 0 0 0 0 0
98 1 1 1 0 0 0 2 0 2 2 0 1 1 0 0 1 0 0 1 0 1 1 0 2 0 1 0 1 1 1 0 1 2 0 2 1 0 0 0 0 0 0 0 2 0 0 0 1 0 0 0 0 0 2 1 0 0 1 0 1 1 2 2 1 1 1 0 0 0 0 0 2 2 2 2 2 0 0 0 1 0 1 1 1 0 1 2 2 2 2 2 1 0 0 1 0 1 0 2 1 2 0 1 2 1 2 0 0 0 1 1 1 1 1 1 1 0 0 0 2 0 2 0 0 0 2 0 0 0 1 1 0 0 0 0 0 0 0 0 0 0 0 0 0 1 0 0 0 0 0 0 0 0 0 0 0 0 0 0 1 0 0 1 1 2 2 1 0 2 0 0 0 2 1 0 2 0 0 0 0 1 1 2 0 1 1 0 0 0 1 2 1 1 1 0 1 0 0 0 0 0 0 0 2 1 2 1 1 0 2 0 1 0 1 2 1 0 1 1 2 1 0 1 1 0 2 0 0 0 0 0 0 0 0 0 0 2 0 0 0 0 2 0 0 2 0 0 0 0 0 0 0 0 0 2 2 1 0 0 0 0 0 1 1 1 0 0 1 0 0 0 0 0 0 0 0 0 1 0 0 2 2 2 0 2 2 2 1 2 1 2 2 0 2 0 2 1 0 0 0 0 2 0 1 1 1 1 2 0 1 2 2 1 1 0 2 0 0 0 0 0 1 0 0 0 1 1 1 1 2 1 1 0 0 0 0 0 2 1 0 0 2 2 0 0 2 1 1 1 1 0 0 0 1 1 1 1 0 1 1 0 1 0 1 0 0 2 2 0 1 1 0 0 1 1 2 0 0 0 2 0 1 1 1 0 0 0 0 0 0 0 0 0 1 0 1 0 0 0 0 0 2 0 0 0 1 0 0 0 0 0 0 0 1 2 0 0 0 0 0 0 1 1 0 1 0 1 2 0 2 0 0 0 0 0 0 0 0 0 1 0 2 0 0 2 2 1 0 0 0 2 0 2 1 1 0 1 1 1 1 0 1 0 0 1 0 1 0 1 0 0 2 2 2 0 2 1 1 1 2 1 0 0 2 0 0 0 1 0 0 1 1 2 1 0 0 2 1 1 1 1 2 0 2 2 2 2 0 0 0 0 0 1 1 0 0 1 0 1 1 1 2 0 0 2 0 1 1 1 1 0 1 0 1 2 2 1 1 1 2 2 1 0 0 0 0 1 1 1 0 1 0 2 2 0 0 0 1 0 0 1 0 0 0 1 0 2 1 1 0 1 0 0 0 0 1 2 1 1 2 0 1 1 0 0 1 2 0 1 0 1 2 0 0 0 0 0 0 0 0 2 1 2 1 0 2 1 1 1 0 0 0 0 1 1 0 0 2 1 0 1 0 0 0 2 1 1 0 0 0 0 0 0 0 0 1 0 0 0 0 1 0 0 1 0 2 1 1 0 0 1 0 1 0 0 0 2 2 0 0 0 2 0 2 2 2 2 1 0 2 0 1 0 0 1 1 1 0 0 1 0 0 1 1 1 0 1 1 0 2 0 0 0 1 1 1 2 0 1 1 0 0 1 2 1 1 2 2 0 0 0 1 1 0 0 0 1 1 1 0 0 0 0 1 1 1 0 0 0 1 1 0 0 0 0 0 2 0 2 0 1 1 0 1 0 1 0 0 0 0 0 0 0 0 0 0 0 2 0 0 0 2 1 1 0 1 0 1 1 1 0 1 1 1 0 0 0 1 1 2 2 1 1 1 1 0 1 2 1 1 2 2 1 2 0 0 1 0 0 1 0 0 0 2 0 1 1 0 0 0 0 0 2 2 0 2 1 1 1 1 1 0 2 0 1 0 2 0 0 0 2 0 0 0 2 1 0 1 1 0 1 0 0 0 0 0 0 0 0 2 2 0 0 0 0 0 0 0 0 0 0 0 0 0 1 1 0 1 0 0 0 1 0 0 0 0 1 1 0 1 1 0 1 1 1 0 1 0 2 0 0 1 1 1 1 2 0 1 2 0 1 0 1 2 1 0 2 1 1 0 0 0 0 1 1 1 1 2 1 0 1 0 0 0 1 1 1 1 1 2 0 1 1 0 0 0 1 0 1 1 1 2 0 1 1 1 1 0 2 0 0 0 2 2 0 1 1 1 0 1 0 0 0 0 0 2 0 0 0 0 0 1 1 0 0 0 0 1 0 0 1 0 1 0 0 0 0 1 1 0 0 0 0 0 0 0 0 0 0 0 1
99 1 1 2 1 0 0 0 0 1 1 0 0 1 1 0 0 1 2 2 2 2 0 0 2 0 0 0 1 1 1 1 0 2 0 1 1 0 0 0 0 1 0 1 2 1 0 0 0 1 0 0 0 0 2 2 0 0 0 2 0 1 1 1 0 0 0 1 0 0 0 0 2 2 2 2 2 2 2 0 1 0 2 0 2 0 0 0 0 2 0 0 2 0 0 2 0 2 1 1 0 2 1 0 2 0 2 1 2 1 0 1 0 1 0 0 1 0 0 0 2 0 2 0 1 1 0 0 0 0 0 0 0 0 1 1 0 0 0 0 0 0 0 0 0 2 0 0 0 2 0 0 0 0 0 0 1 0 0 1 1 1 0 1 0 2 2 1 0 2 0 1 1 1 1 1 2 0 0 2 0 2 1 1 0 1 1 1 0 0 0 2 1 1 0 1 2 0 0 0 0 0 0 1 2 0 2 1 0 0 0 0 1 0 2 2 0 1 1 0 1 1 2 2 0 0 0 0 0 0 0 0 1 1 1 1 0 2 0 0 0 0 2 1 0 2 0 0 0 0 0 0 0 0 0 1 0 2 1 1 0 0 0 0 0 0 0 1 1 0 0 0 0 1 0 0 1 0 2 0 0 0 0 1 0 0 0 0 0 1 0 1 1 0 2 1 2 2 0 1 0 0 1 0 0 0 0 2 2 0 2 2 2 2 1 0 1 1 1 0 1 1 2 1 1 0 1 1 1 2 2 0 0 0 0 0 0 2 0 0 0 0 2 2 0 0 1 0 1 0 0 0 0 0 1 1 1 0 1 0 1 1 1 0 0 1 0 2 2 1 1 1 0 0 0 0 2 1 0 0 1 0 0 0 0 0 0 0 0 1 0 1 1 0 2 1 2 0 1 1 1 1 1 1 1 0 1 1 0 0 0 0 0 1 1 1 1 1 0 1 0 1 1 1 0 2 2 0 1 0 2 0 0 0 0 1 1 1 0 0 1 1 1 1 0 2 2 0 0 0 0 2 0 2 0 0 0 1 1 2 1 0 0 1 0 1 0 2 0 1 0 1 0 0 1 1 1 0 1 2 0 2 1 1 2 0 0 0 0 0 0 0 1 0 0 0 0 1 1 2 0 2 2 0 0 0 0 1 0 0 1 0 1 0 0 0 0 1 0 1 1 1 2 0 0 1 0 0 0 2 0 1 0 0 0 1 1 1 1 1 0 0 1 1 2 0 0 1 1 2 0 1 0 2 2 0 0 0 0 0 1 0 0 1 1 0 0 1 1 0 0 2 0 0 0 0 1 2 0 0 2 0 0 2 0 1 2 0 1 1 0 2 1 0 0 0 0 0 0 0 0 2 0 2 2 0 2 1 1 2 1 0 0 1 0 1 1 0 0 0 0 1 0 1 1 0 1 0 0 0 0 0 0 0 0 0 2 1 1 0 1 0 0 1 2 0 1 2 0 0 1 1 1 1 1 1 0 2 1 0 0 0 1 0 1 1 1 0 0 1 0 1 0 1 2 0 2 1 2 2 0 1 0 1 0 2 0 1 2 1 2 0 0 1 0 1 1 2 0 1 0 0 0 1 2 1 0 2 2 0 0 0 0 2 0 1 1 1 0 0 1 0 0 0 2 2 2 1 0 1 2 2 0 0 1 1 0 1 0 1 0 1 0 0 0 0 0 0 0 0 0 0 1 0 0 0 0 0 0 0 0 0 2 2 1 1 2 0 0 2 1 0 0 1 1 0 0 0 2 2 2 1 0 0 1 2 0 1 2 1 1 2 2 1 1 0 0 0 1 0 1 0 1 0 0 0 2 0 0 2 0 0 1 0 0 0 1 2 2 1 1 1 0 2 0 2 0 1 0 0 1 1 1 1 0 0 0 0 2 0 1 1 0 0 0 0 0 0 0 1 2 1 1 0 0 1 1 1 0 0 0 0 0 0 0 0 0 0 2 0 0 0 0 2 0 1 0 0 1 1 1 1 0 0 0 0 1 0 1 2 1 2 0 0 2 2 2 0 1 0 1 2 1 1 1 1 1 1 0 1 0 0 0 0 0 2 2 1 1 1 0 1 0 1 0 0 1 1 0 0 1 0 0 0 1 0 1 1 0 0 0 0 1 0 0 1 1 0 1 0 0 0 0 2 2 0 1 1 0 1 0 0 0 1 1 1 2 0 0 0 0 0 0 0 0 2 2 0 2 0 0 0 0 2 0 0 0 0 0 0 0 0 0 0 1 0 0 0 0 0 0 0
100 0 2 0 0 0 0 1 0 0 0 1 1 0 0 0 0 2 1 1 1 2 0 0 2 0 1 0 2 2 2 2 0 1 1 1 1 1 1 1 0 1 0 1 2 1 0 1 0 0 1 1 1 0 1 1 0 0 1 0 1 1 2 2 1 1 1 0 0 1 1 1 1 2 1 2 2 1 1 0 2 0 0 2 0 0 0 0 0 1 0 0 2 1 0 0 0 2 1 2 2 0 1 1 2 0 2 0 1 1 1 2 0 1 0 0 1 0 1 0 1 0 2 0 0 0 2 0 2 2 1 0 0 0 1 0 0 0 0 0 0 0 0 0 0 0 0 0 0 1 0 1 0 0 1 0 1 1 0 1 1 0 0 1 1 2 0 2 0 0 2 0 0 2 1 0 2 0 1 1 0 1 1 2 1 2 1 2 1 0 1 1 2 1 1 0 2 0 1 0 0 1 0 0 1 0 2 0 1 0 0 0 1 0 1 1 0 1 0 1 2 1 1 0 2 1 1 0 0 0 0 0 0 0 0 0 1 2 0 0 0 0 1 0 0 0 0 0 0 0 0 0 0 0 0 0 0 2 1 2 1 1 0 0 0 0 0 1 1 0 0 1 0 1 0 0 0 0 1 0 0 0 1 1 0 1 1 0 2 2 2 2 1 1 2 1 2 0 1 0 1 0 2 0 0 0 0 1 2 0 2 2 1 0 2 0 2 1 1 0 2 2 0 0 0 0 0 2 2 2 2 1 1 0 0 0 0 2 0 0 0 0 2 2 1 0 2 0 1 1 0 0 0 0 0 2 0 2 0 1 1 0 1 0 1 1 0 2 2 1 1 1 0 0 0 0 1 0 0 0 0 1 1 1 2 1 1 0 0 1 1 1 0 1 2 0 0 0 0 0 0 0 0 2 2 0 0 0 1 1 0 0 0 0 1 1 1 1 0 0 0 2 0 1 1 1 0 1 1 0 0 2 1 1 1 2 0 0 0 0 0 1 1 1 1 1 1 0 0 1 0 1 0 2 1 1 0 0 0 0 2 0 0 1 0 1 1 1 0 1 2 2 1 1 0 0 0 0 2 1 0 2 0 0 2 1 0 1 2 1 1 1 0 2 0 0 0 1 1 2 0 2 1 1 0 0 2 1 0 0 1 0 1 0 1 0 0 0 1 2 1 0 2 1 1 1 0 1 1 1 1 1 1 1 1 0 2 1 2 2 1 0 2 2 2 0 0 1 1 1 0 0 2 0 2 2 2 0 0 0 1 0 1 0 0 0 0 0 0 1 0 0 0 0 0 0 2 2 0 1 2 0 0 0 0 0 0 0 0 0 0 0 1 0 0 0 0 1 0 0 1 1 1 1 1 1 1 2 2 2 2 0 0 0 2 0 0 0 0 0 2 2 0 0 0 1 1 1 0 0 0 0 0 0 0 1 1 0 0 0 2 2 0 1 2 0 2 2 0 0 1 1 0 2 0 0 0 2 2 0 0 0 1 1 1 1 2 1 0 0 2 0 0 0 0 0 2 1 2 2 0 0 1 2 0 2 1 1 0 1 2 0 0 2 0 0 1 1 0 1 1 1 0 0 1 1 1 2 2 0 0 0 0 0 0 0 0 1 1 1 0 0 1 0 1 0 0 1 1 0 1 1 0 1 2 1 1 0 0 0 0 0 1 1 1 0 1 1 0 1 1 1 0 0 0 0 0 0 1 0 0 0 2 1 0 1 2 2 0 2 0 0 0 0 0 1 0 1 1 1 1 1 0 0 0 2 0 1 1 1 1 2 2 0 1 0 1 2 0 0 2 0 1 1 0 1 2 0 1 1 0 0 1 1 1 0 2 2 2 2 1 2 0 1 0 1 0 1 1 0 1 2 1 2 0 0 0 1 2 1 1 2 0 0 1 1 0 1 0 1 1 1 2 0 1 0 1 0 0 0 1 0 0 0 0 1 2 0 1 0 0 0 0 2 0 1 0 1 1 0 1 1 0 0 0 0 0 0 0 1 0 1 0 0 2 1 1 0 0 0 1 2 0 2 0 0 1 1 0 2 0 0 0 0 2 1 2 1 1 1 0 1 1 1 1 0 0 0 0 0 2 0 0 1 1 0 0 0 2 0 0 0 2 0 1 1 2 1 0 1 1 0 1 0 1 1 1 2 0 1 0 0 0 1 0 0 0 1 1 0 1 0 0 0 0 1 1 0 1 1 0 1 0 2 0 0 1 0 0 1 0 0 0 0 0 1 0 1 1 1 2 0
101 1 0 2 0 0 0 1 1 0 1 1 1 2 1 0 0 0 0 1 1 1 0 0 2 0 0 0 2 1 2 1 1 2 1 1 1 1 1 0 0 0 0 0 2 0 1 0 0 0 0 0 1 1 0 2 0 0 1 1 0 1 2 1 0 0 1 1 0 0 0 1 2 2 2 2 2 2 2 0 1 0 2 0 2 0 0 1 1 2 1 1 0 0 0 2 0 0 0 2 2 1 0 1 2 0 2 0 1 1 1 2 1 1 2 2 2 0 1 0 1 0 2 0 1 0 1 0 1 1 0 0 1 0 0 0 2 0 0 0 0 0 0 0 0 0 1 0 0 1 0 0 0 0 1 0 1 0 0 1 1 1 0 2 2 2 2 2 1 0 2 2 0 2 2 0 2 0 0 0 0 1 0 0 0 0 0 1 0 0 1 2 2 1 1 0 1 0 0 0 0 0 0 0 2 0 2 1 1 0 2 0 1 0 1 2 0 1 1 0 1 1 1 1 2 0 2 1 1 0 0 0 0 0 0 0 0 2 0 0 0 0 2 0 0 2 0 0 0 0 0 0 0 0 1 1 0 2 0 0 0 0 0 0 1 1 0 1 1 0 1 1 1 1 0 0 1 0 2 0 0 2 2 1 0 1 0 1 1 2 1 1 1 0 2 0 1 1 0 1 0 0 1 1 0 0 0 2 0 0 0 1 2 1 0 0 1 1 1 0 1 2 2 2 1 0 1 2 1 0 0 2 1 0 0 0 0 1 1 0 1 2 2 1 1 0 2 0 1 1 0 0 0 0 0 2 0 1 0 1 1 0 2 0 2 0 0 2 2 2 0 2 1 1 1 1 1 2 2 0 0 2 0 0 2 0 1 1 1 1 0 1 2 0 1 1 2 0 1 1 1 1 0 2 2 0 0 0 0 0 0 0 0 0 1 2 0 0 0 0 0 0 0 1 0 1 0 0 0 0 0 0 0 0 0 1 0 1 0 0 1 1 1 0 1 0 1 0 1 0 0 1 0 2 1 0 0 2 1 2 1 0 1 1 0 1 0 2 0 0 1 1 1 1 0 0 0 1 1 1 0 2 2 2 0 2 0 0 2 0 1 1 0 2 1 0 0 1 1 2 0 2 0 2 0 0 2 0 0 0 0 1 1 1 0 0 0 1 0 1 1 1 2 0 0 1 0 1 0 2 0 1 2 0 1 1 1 0 1 1 1 1 2 1 2 0 1 1 1 1 0 0 0 2 0 0 0 0 0 1 1 0 0 2 2 0 0 1 1 0 1 1 1 0 1 0 1 2 0 1 2 0 0 1 0 0 1 0 0 1 1 1 2 0 0 0 0 1 0 0 1 1 2 2 0 0 2 1 1 1 0 0 0 0 1 0 0 0 0 0 0 1 0 0 0 1 1 1 0 0 0 0 0 0 0 1 2 0 2 0 2 2 0 1 2 0 1 2 0 0 0 2 1 1 0 0 0 1 0 0 0 0 1 1 1 1 2 1 0 0 1 1 1 0 1 0 1 0 0 0 0 1 0 1 0 0 2 0 2 2 2 0 0 1 0 0 1 2 0 2 0 1 0 0 1 1 1 2 2 1 0 0 0 1 0 0 0 0 0 0 0 0 0 0 2 0 0 1 1 0 1 1 0 0 0 0 0 1 0 1 0 1 0 1 1 0 1 0 0 0 0 0 1 0 0 1 1 0 2 0 0 0 2 1 0 2 2 0 0 1 0 0 0 0 0 1 1 0 1 1 2 1 1 1 2 2 0 1 2 1 1 2 2 1 1 0 0 0 0 1 1 0 0 0 2 0 1 0 0 1 0 1 1 1 1 0 2 1 2 2 2 1 0 2 0 0 0 1 0 1 0 1 1 1 1 0 0 0 0 0 0 1 0 0 0 0 0 0 0 0 1 1 2 0 0 1 1 0 0 0 1 0 1 0 1 1 1 0 0 0 0 0 0 0 0 0 0 1 1 1 2 2 0 0 0 0 0 1 0 2 0 1 0 0 2 2 2 1 0 0 0 2 1 1 1 1 1 1 0 1 0 0 0 0 0 2 2 2 2 0 2 0 0 2 0 0 1 1 1 1 2 0 0 2 0 0 0 1 0 0 1 1 2 0 0 0 1 1 0 2 0 0 1 1 0 1 2 0 0 0 1 0 0 0 2 0 2 0 0 0 2 0 1 0 0 0 1 0 1 1 0 1 1 1 0 0 0 0 1 0 0 0 0 1 2 0 0 0 0 0 0 0
102 1 2 0 0 0 0 2 0 0 0 0 0 0 0 0 0 2 1 0 0 1 0 2 0 0 1 0 2 2 2 1 1 1 1 0 2 0 0 0 1 0 1 0 1 0 1 0 0 2 2 0 0 0 2 2 0 0 0 1 0 0 1 2 1 1 1 0 0 2 2 2 1 2 0 2 2 2 2 0 2 0 2 0 2 0 0 0 0 1 1 0 1 1 1 1 0 0 0 1 1 2 0 1 2 1 1 0 0 0 2 1 1 1 1 1 1 0 1 0 0 0 1 1 0 0 1 1 0 1 1 0 0 0 1 0 1 0 0 0 0 0 0 0 0 1 0 0 0 1 0 0 0 0 1 0 1 1 0 1 0 0 0 1 0 2 1 0 1 2 0 0 1 1 1 1 1 0 0 0 0 0 1 2 0 1 1 1 0 0 1 1 2 0 2 0 2 0 0 0 0 0 0 0 2 0 0 2 0 0 0 0 1 0 2 2 1 1 1 1 1 0 2 2 0 0 0 1 1 1 1 1 0 0 0 0 0 2 0 0 0 0 1 1 0 1 0 0 0 0 0 0 0 0 0 2 1 1 0 0 0 0 0 0 0 0 0 0 2 0 0 0 0 1 0 0 0 1 1 1 1 1 2 1 1 0 1 0 1 2 1 2 1 0 2 0 2 0 0 0 0 1 2 1 0 0 1 2 1 0 1 2 1 1 1 0 2 0 0 0 0 0 1 1 2 0 1 2 1 0 1 1 0 0 0 1 0 1 1 1 1 1 2 2 1 0 1 1 1 2 1 1 0 1 1 0 1 1 0 0 0 0 2 0 0 1 0 2 2 2 2 2 1 1 2 2 2 0 0 0 0 0 0 0 1 0 0 0 0 0 0 0 1 0 1 1 2 1 2 2 1 1 0 1 1 0 0 0 0 0 0 0 0 0 0 0 2 1 0 1 1 2 0 0 0 2 2 0 2 0 2 0 1 1 1 1 0 1 0 0 0 1 2 0 1 0 1 1 0 0 0 2 0 2 0 0 0 2 1 2 0 0 0 0 0 1 1 1 0 1 0 0 1 1 2 0 2 0 2 0 1 1 2 2 0 2 0 1 2 0 2 2 0 1 0 0 0 2 1 2 0 2 1 1 0 0 2 2 0 0 0 0 2 0 2 0 0 0 0 0 0 2 2 0 1 0 0 1 1 2 0 0 0 0 0 1 1 0 0 0 0 0 2 1 2 1 0 1 1 1 0 1 1 1 2 2 1 0 0 2 0 0 1 0 0 0 0 1 1 1 1 0 0 0 0 0 2 1 0 1 1 0 0 0 1 1 1 0 1 1 0 0 0 1 1 0 1 1 0 0 1 0 0 2 2 0 0 0 2 0 0 0 0 1 1 1 0 0 1 0 0 1 0 1 1 0 1 2 0 0 1 0 0 0 0 2 2 0 0 0 1 1 0 1 1 0 1 0 0 0 0 2 1 0 0 0 0 1 1 0 0 0 1 2 0 0 2 0 1 0 1 1 0 0 0 0 2 2 1 1 0 0 0 1 2 2 0 2 1 0 1 0 0 0 0 0 0 0 0 0 0 0 1 1 1 2 1 1 1 1 1 1 0 1 0 1 1 0 0 0 0 0 0 0 1 0 0 2 2 0 1 1 1 0 2 2 2 0 0 1 0 1 0 1 1 0 1 1 0 0 0 0 0 1 0 0 0 0 1 0 0 0 2 0 0 0 2 0 0 2 2 0 2 1 1 0 0 2 0 0 0 0 0 0 0 2 0 2 2 2 0 2 2 0 2 0 0 1 0 1 1 0 1 0 1 0 1 0 0 2 0 0 1 1 1 0 2 1 0 0 0 0 0 1 0 2 0 1 0 0 0 2 1 1 1 0 0 0 0 0 0 0 0 0 0 0 0 0 0 0 2 2 1 1 0 0 1 0 0 0 0 0 0 0 0 1 1 0 1 0 0 0 0 0 0 0 0 0 1 2 2 2 0 0 0 2 0 1 0 1 1 2 0 0 2 2 2 0 0 0 0 2 1 1 1 1 1 0 0 1 0 0 0 0 0 2 2 0 2 0 0 0 0 2 0 0 0 0 1 0 1 0 0 1 1 0 0 0 0 1 0 0 1 0 0 0 0 0 2 0 2 0 1 0 1 2 2 1 0 1 0 1 0 0 0 0 0 1 0 0 1 0 0 0 0 0 0 0 1 0 0 1 0 0 0 0 0 0 0 1 0 0 0 0 1 0 0 2 2 1 2 0
103 0 0 2 0 0 0 0 0 1 1 0 0 1 1 0 0 1 0 1 0 1 0 0 2 1 1 0 1 1 0 1 2 1 1 0 2 1 0 0 0 0 0 1 2 1 0 0 0 1 0 0 0 0 1 1 0 0 0 0 1 1 2 1 1 1 0 1 0 0 0 0 1 1 0 1 1 2 2 0 1 0 2 0 1 0 0 0 0 2 0 0 0 0 0 2 1 2 0 2 0 2 1 1 2 0 2 0 0 0 2 1 1 1 1 1 1 0 0 0 2 0 0 2 0 1 0 0 0 0 2 0 0 0 1 0 0 0 1 0 0 0 0 0 0 1 0 0 0 0 0 1 0 0 0 0 0 1 0 1 1 0 0 1 2 2 2 0 2 2 0 2 0 2 1 0 1 0 0 1 0 1 2 2 0 2 2 1 0 0 0 2 2 2 0 1 1 1 0 0 0 1 0 0 2 0 2 1 1 1 2 0 1 0 2 2 1 1 0 0 1 1 2 2 0 0 0 1 1 0 0 0 1 1 1 0 1 2 1 1 1 1 2 0 0 1 0 0 0 0 0 0 0 0 0 1 2 1 0 0 0 0 0 0 0 0 0 1 2 0 0 1 1 1 0 0 0 1 2 1 1 1 2 2 0 2 2 1 1 1 1 1 0 0 1 1 2 0 0 0 0 0 2 0 1 1 1 1 0 0 1 1 1 2 0 0 2 0 0 1 0 0 0 1 0 0 1 1 1 2 2 0 0 0 0 1 0 1 1 1 1 2 2 2 0 0 1 0 1 1 0 1 1 1 0 0 2 1 1 1 2 1 2 0 2 0 0 2 2 0 1 1 1 1 0 0 2 0 0 0 0 1 0 0 2 0 0 0 0 0 1 1 0 0 2 1 1 1 0 0 0 1 1 0 0 0 1 2 0 0 0 0 0 0 1 2 0 0 0 0 0 1 0 1 1 1 0 2 2 0 1 2 0 0 0 1 1 0 0 0 2 0 2 1 0 1 1 1 0 0 0 1 0 2 0 0 0 2 1 2 1 0 0 0 0 1 1 1 0 1 0 1 1 1 0 0 0 0 0 2 2 1 0 0 2 2 0 0 0 0 0 0 0 2 1 0 0 2 1 0 2 1 1 1 0 0 2 1 0 0 0 0 2 1 0 0 0 1 1 1 1 1 2 0 0 2 0 1 1 1 1 1 1 0 1 1 2 1 2 0 1 0 2 1 2 1 0 2 0 2 0 1 0 2 1 0 0 1 0 0 0 0 0 0 0 1 1 2 2 0 0 2 1 0 1 0 1 2 0 2 2 0 0 0 0 0 0 0 0 0 0 1 1 1 0 1 0 0 0 0 0 2 0 1 1 0 0 1 2 0 0 0 0 1 0 0 1 0 0 0 0 0 0 0 1 0 2 1 0 0 0 0 0 0 0 1 2 2 0 0 0 0 0 1 2 0 2 1 1 0 1 1 0 2 1 1 0 1 1 0 0 0 1 1 0 0 0 1 1 0 1 0 0 0 0 1 1 1 2 2 0 1 0 2 0 2 1 2 1 1 2 0 0 1 0 0 1 1 0 1 0 0 0 1 1 2 0 1 1 0 0 0 0 0 0 0 0 1 1 1 0 0 0 0 1 0 0 1 1 0 1 1 0 1 1 0 2 0 0 1 1 1 0 1 1 1 2 0 0 0 0 0 0 1 0 1 1 0 0 0 0 0 2 1 0 1 2 1 1 1 0 0 0 0 0 1 0 0 2 2 2 2 0 0 2 1 1 1 1 1 1 1 2 0 1 0 1 2 0 0 2 0 1 0 1 0 1 1 0 0 0 0 0 2 2 0 2 1 2 2 1 2 0 2 0 0 0 1 0 0 1 1 1 2 0 0 0 2 2 0 2 0 1 0 0 0 1 0 0 0 2 2 1 0 0 0 0 1 1 1 0 0 0 0 0 1 1 0 0 0 2 1 1 0 0 1 1 0 2 2 2 2 0 0 0 0 0 0 0 1 0 1 0 1 1 1 1 0 0 0 1 2 1 1 1 1 1 2 0 2 1 0 0 0 1 1 2 1 2 0 0 0 0 1 0 0 1 1 0 0 2 0 0 1 0 1 0 0 2 0 0 0 2 1 2 0 1 1 0 0 2 0 0 2 1 0 1 1 0 1 0 0 0 1 0 0 0 0 0 0 1 0 0 0 0 1 1 1 2 1 0 1 0 2 0 0 0 0 0 1 0 0 0 0 1 0 1 0 0 0 1 0
104 0 1 1 0 1 1 2 0 1 1 0 0 0 0 0 0 1 1 0 0 1 1 0 2 1 0 0 1 2 2 1 0 1 2 1 2 1 1 0 0 0 0 0 1 0 1 0 0 1 0 0 1 0 1 1 0 0 0 0 1 2 2 2 1 1 2 1 0 1 0 0 2 2 1 2 1 2 2 0 1 0 2 0 1 0 0 1 1 2 1 1 0 0 0 1 0 2 0 2 0 2 1 1 2 0 2 1 0 0 0 1 1 1 2 2 2 1 0 0 1 1 2 0 0 0 2 1 0 2 2 1 0 0 1 1 0 0 2 0 1 0 0 0 0 2 1 0 0 1 0 0 0 1 0 0 0 1 0 1 0 0 0 0 1 2 1 1 1 2 0 2 1 1 1 1 2 0 0 1 0 2 0 2 0 0 1 2 0 2 0 2 0 0 1 0 1 0 0 0 0 0 0 1 2 0 2 2 0 1 2 0 0 1 0 2 0 1 2 1 1 0 2 1 1 1 1 0 0 1 0 0 0 0 0 0 0 2 1 1 1 1 2 1 0 2 0 0 0 1 1 1 0 0 0 0 0 1 0 0 0 0 0 0 1 0 1 1 1 0 0 0 0 2 0 0 2 1 1 1 1 2 2 1 1 1 1 0 1 2 2 1 0 2 2 1 1 1 0 1 0 0 2 0 0 0 0 0 1 0 1 1 1 2 1 0 2 1 0 1 1 1 1 1 1 0 2 2 1 1 1 1 0 0 0 0 0 2 0 1 1 1 2 1 1 0 1 0 1 0 1 0 0 0 0 2 0 1 1 0 1 1 1 0 1 1 0 1 1 1 1 1 1 1 1 1 1 0 0 0 1 2 0 0 2 1 2 0 0 0 0 0 0 0 2 0 0 0 2 1 1 2 1 0 0 0 1 1 0 0 0 0 0 0 0 0 2 0 0 1 1 2 1 1 0 2 2 0 1 0 1 0 0 2 2 1 0 0 0 0 1 1 2 1 1 1 1 0 0 0 0 1 0 2 2 0 0 2 2 2 1 0 0 0 1 1 1 1 0 1 1 2 1 1 1 0 2 1 1 1 0 2 2 2 0 2 0 1 2 1 0 2 1 1 1 0 0 1 1 2 0 2 2 0 0 0 1 1 0 0 0 2 0 0 0 0 0 0 0 1 1 1 2 0 0 2 0 1 1 1 1 1 0 0 0 0 2 0 1 0 0 0 2 2 2 0 0 0 2 0 0 0 0 2 1 0 0 0 1 0 0 0 0 1 1 1 1 1 0 1 0 1 0 0 0 0 1 1 0 0 2 0 1 1 0 1 2 0 1 2 0 0 0 2 0 0 0 1 0 0 0 0 1 2 1 0 1 1 1 2 1 0 0 0 0 1 1 0 1 0 0 1 0 1 1 1 1 1 0 0 0 0 1 0 0 0 1 0 1 0 1 2 0 2 2 0 0 1 0 0 0 2 1 1 0 0 0 2 2 1 1 0 2 0 2 2 0 1 0 1 1 0 0 1 1 0 2 1 1 1 1 0 0 1 1 1 0 2 0 1 1 0 0 2 0 0 2 1 0 1 1 0 0 0 0 2 0 2 2 1 0 0 1 1 1 2 1 1 1 1 0 0 0 0 2 1 1 0 0 0 0 0 0 0 0 0 0 2 1 2 0 0 0 0 0 1 1 0 0 0 1 1 0 0 1 0 1 0 1 0 0 0 2 2 1 1 2 0 0 2 1 1 1 0 0 0 0 2 0 0 1 0 1 1 1 2 0 1 1 1 1 1 2 1 1 0 0 0 0 0 0 0 0 0 2 0 2 2 0 0 0 0 0 0 0 0 1 2 2 1 1 1 0 1 0 1 0 2 1 0 0 2 1 1 0 0 1 0 1 1 0 0 0 0 0 0 0 0 0 0 2 2 0 0 0 0 0 0 0 0 0 0 0 0 0 1 1 1 1 0 0 0 0 2 0 2 0 1 2 2 2 2 0 0 0 0 0 1 0 2 1 2 1 1 2 1 2 1 2 0 0 2 0 2 1 0 1 2 0 1 1 0 0 0 1 1 1 2 2 0 2 0 0 2 1 0 2 0 0 0 2 1 0 1 0 0 0 0 0 0 0 0 1 1 2 1 1 2 0 1 0 0 1 0 2 1 2 2 0 1 0 1 0 0 0 1 2 0 0 0 1 0 0 0 0 0 0 1 2 1 0 1 0 1 0 0 0 1 0 1 0 0 0 1 0 0 0 1 1 0 1 0
105 0 2 1 0 0 0 2 1 0 1 0 0 0 0 0 0 1 1 2 0 2 0 1 1 1 1 0 2 2 2 1 0 2 2 0 2 1 0 0 1 0 0 0 0 0 1 0 0 0 0 0 0 0 2 1 0 0 0 0 1 1 0 0 0 0 1 0 0 1 1 1 2 2 0 2 1 0 0 1 1 0 2 0 2 0 0 0 0 2 0 0 0 1 1 2 0 0 0 0 1 2 1 0 2 1 2 0 1 1 0 0 1 2 1 1 2 1 0 0 2 0 1 1 0 0 0 0 0 0 0 0 0 0 0 0 0 0 0 0 0 0 0 0 0 1 1 0 0 0 1 0 1 0 1 0 1 1 0 0 0 0 0 1 1 2 1 0 0 2 0 0 1 1 1 1 2 0 0 0 0 1 1 2 0 1 2 2 1 0 1 1 2 0 2 0 1 0 0 0 0 1 0 0 2 0 1 2 1 1 1 0 0 0 1 2 1 0 2 1 2 1 2 2 0 0 1 1 1 0 1 1 0 0 0 0 0 2 0 0 0 0 2 0 0 2 0 0 0 0 0 0 0 0 1 2 0 2 1 1 0 0 1 1 1 0 0 1 2 1 0 1 0 0 0 0 0 1 1 0 0 1 2 2 0 2 2 1 0 2 0 0 1 0 2 1 2 0 1 0 0 1 2 0 0 0 1 2 1 1 0 1 2 2 2 0 1 0 1 0 2 2 2 0 1 0 1 1 1 1 2 1 0 0 0 0 0 2 0 0 0 2 2 2 0 0 1 0 2 1 1 0 0 2 0 0 2 1 0 2 2 0 2 0 2 2 0 2 2 0 0 0 0 0 0 0 2 0 0 0 0 2 0 0 1 0 0 0 0 1 1 1 1 0 1 1 2 2 0 0 0 0 0 2 2 0 0 0 1 1 0 0 0 0 1 2 0 0 0 0 1 1 0 1 1 2 1 0 1 0 1 0 1 2 2 0 0 0 0 0 0 1 1 0 2 0 0 0 0 0 0 2 0 2 2 2 0 2 2 2 1 0 0 0 0 0 1 2 0 0 1 1 2 2 0 1 0 0 1 1 0 2 2 2 0 2 0 1 2 2 0 2 1 1 1 1 1 0 0 2 0 2 1 1 0 0 1 2 0 0 0 1 1 0 0 0 0 0 1 2 1 0 1 1 1 0 1 0 0 2 0 0 0 0 0 0 1 1 0 2 1 1 2 2 2 0 0 0 2 0 0 0 0 1 1 1 1 0 0 0 0 0 0 0 0 0 0 1 1 0 0 2 2 0 2 0 1 2 1 2 2 0 0 1 0 0 0 0 0 2 0 2 1 0 0 0 0 0 0 0 0 2 1 0 0 1 1 1 2 1 0 0 0 1 1 1 1 0 0 0 1 2 0 0 0 1 1 1 0 0 0 0 0 0 0 1 2 2 1 0 2 1 0 1 1 0 2 2 0 0 1 2 2 0 0 0 0 2 2 0 0 0 2 0 1 1 1 0 1 0 0 1 0 0 0 0 2 1 1 1 0 0 0 0 0 0 1 1 2 1 1 1 0 1 1 1 2 2 0 0 0 0 0 2 1 2 1 1 1 1 0 0 0 0 0 1 1 1 1 1 0 0 0 0 1 1 1 1 1 0 0 0 0 0 1 1 1 1 1 1 0 1 0 1 1 1 2 0 0 0 1 1 0 0 0 1 2 0 1 0 0 0 2 0 0 0 2 1 0 2 0 0 1 2 2 0 0 2 0 0 0 0 0 0 1 1 1 2 2 2 0 2 2 1 2 0 0 1 0 0 1 0 1 0 0 0 2 0 0 2 0 0 1 1 1 0 2 2 2 2 2 2 0 2 1 2 0 1 0 0 1 1 2 2 0 0 0 1 2 0 1 0 0 0 0 0 0 0 0 0 2 2 1 0 0 1 1 0 0 0 1 0 0 0 0 1 1 0 2 0 0 0 0 2 0 2 0 1 2 2 2 2 1 1 2 2 0 0 1 0 0 0 1 1 2 2 2 0 0 0 1 2 0 1 1 1 1 1 0 1 0 0 0 0 0 2 2 1 2 2 0 2 0 1 0 0 2 1 0 0 2 0 0 1 1 0 0 2 0 0 1 1 1 1 1 0 1 1 1 0 1 0 1 1 0 0 0 2 0 2 0 1 0 0 1 1 1 0 0 0 1 0 0 1 1 0 0 0 2 0 0 0 0 1 0 0 1 0 1 0 1 1 0 0 0 0 0 0 0 0 1 1
106 0 1 1 0 0 0 1 0 0 0 0 0 1 1 0 0 1 0 1 1 1 0 0 2 0 1 0 2 2 2 1 0 1 1 1 1 2 1 0 1 0 0 0 2 0 0 0 0 1 0 0 0 0 2 2 0 0 0 2 0 1 0 0 0 0 2 0 0 0 0 0 1 2 0 2 2 1 1 1 1 0 0 2 0 0 0 0 0 2 0 0 1 1 1 1 0 1 1 0 0 2 1 1 2 0 2 2 2 0 0 2 0 2 0 0 2 0 0 0 2 0 0 2 0 1 0 1 0 1 2 1 0 0 0 0 0 0 1 0 1 0 0 1 0 0 0 0 0 1 0 1 1 1 0 0 0 0 0 0 0 0 1 0 2 2 2 1 0 1 1 0 2 0 2 2 2 0 0 1 0 2 0 2 0 0 1 0 0 0 1 2 2 1 2 0 1 0 0 0 0 1 0 1 2 0 1 0 1 0 1 0 1 0 1 2 0 0 1 0 2 2 1 1 1 0 2 0 0 1 1 1 0 0 0 0 0 2 0 0 0 0 2 0 0 1 0 0 0 0 0 0 0 0 1 1 0 2 0 1 1 1 2 2 2 0 0 0 2 1 0 1 0 0 0 0 0 1 1 1 2 1 1 1 0 1 0 1 1 2 2 1 1 0 2 0 1 0 0 0 0 0 1 1 0 0 0 1 2 1 0 2 2 1 1 0 2 1 0 1 0 0 1 0 1 0 1 2 2 0 2 0 1 1 0 1 0 2 0 1 0 1 2 2 0 0 1 0 1 1 0 0 0 0 1 1 2 0 1 0 1 1 1 0 1 1 0 1 1 0 0 0 1 1 2 1 1 0 0 0 0 0 0 1 1 1 1 0 0 0 0 0 0 1 1 1 1 1 0 0 0 0 1 1 1 0 1 1 1 0 0 0 0 0 1 2 0 0 0 1 1 1 0 0 1 2 1 0 2 0 2 0 0 0 0 1 0 2 0 0 0 2 1 0 1 1 2 1 1 0 0 1 0 2 1 1 0 1 0 1 1 1 1 1 0 1 0 2 0 1 0 1 2 2 1 0 0 1 2 0 0 2 1 1 2 2 0 0 0 0 0 0 0 0 0 0 0 1 1 2 0 2 0 2 0 0 2 0 0 0 1 0 1 0 1 0 1 1 1 1 1 1 2 1 1 1 0 0 0 2 0 1 0 0 0 1 1 0 1 0 2 2 1 1 1 1 0 2 0 2 0 1 0 1 2 1 1 0 0 0 1 0 0 0 0 0 0 2 2 0 2 0 0 0 0 0 1 2 0 1 2 0 0 1 1 1 2 0 1 1 1 0 0 0 0 1 0 0 0 0 0 1 1 1 1 1 1 1 1 1 0 0 0 2 0 1 0 0 0 0 0 1 0 0 0 0 2 1 0 0 0 0 0 0 0 1 2 0 0 0 0 1 0 1 2 0 1 2 0 0 1 2 1 2 1 0 0 2 1 1 1 0 2 0 2 1 1 1 1 0 1 1 0 0 0 0 2 1 0 0 0 1 1 2 1 1 0 2 1 0 0 2 0 2 1 1 2 1 0 1 1 0 0 1 2 1 1 2 2 0 0 0 0 1 0 1 1 2 2 2 0 0 2 0 1 0 1 1 1 0 0 0 1 0 1 1 1 0 0 0 0 0 0 0 0 1 1 2 0 1 1 1 1 0 0 0 1 0 1 0 0 0 2 0 0 0 1 0 0 2 0 1 0 0 0 0 0 1 1 1 2 1 0 0 1 2 0 0 2 0 2 2 2 0 1 0 0 0 1 0 0 0 0 0 2 1 1 0 0 1 0 0 0 1 1 0 1 2 2 2 2 2 0 2 0 1 0 2 0 0 0 2 0 1 1 2 0 0 1 0 0 0 0 0 0 0 0 0 0 1 1 0 1 1 0 0 1 0 0 0 0 0 1 0 1 0 1 0 0 0 0 0 0 0 0 1 1 2 1 0 0 0 0 0 0 0 0 1 0 1 0 0 1 0 2 2 2 0 0 1 0 2 0 2 1 1 0 2 0 2 0 0 0 0 2 0 0 0 2 0 0 0 0 0 1 0 0 0 0 0 2 0 0 2 0 0 0 1 0 0 0 0 2 1 1 0 2 0 2 1 1 0 1 0 1 0 1 1 0 0 0 0 0 1 0 0 0 0 0 0 0 1 0 0 0 1 1 0 0 0 0 2 0 2 0 0 1 0 0 0 0 0 0 0 0 0 0 1 1 1 0 0
107 0 0 2 0 0 1 2 0 1 1 0 0 1 1 0 0 1 0 2 2 2 0 0 2 0 1 0 2 2 2 2 0 0 2 0 2 1 0 0 1 0 0 0 0 0 0 0 0 0 0 0 0 2 0 2 0 0 0 0 2 2 2 2 0 0 1 0 0 1 1 2 2 2 2 2 2 2 2 0 1 0 1 1 1 0 0 0 0 2 1 0 2 0 0 2 0 1 1 1 1 2 0 0 2 1 2 0 0 0 2 2 1 1 2 2 2 0 0 0 0 1 1 1 1 1 0 0 0 0 1 0 0 0 1 1 1 0 0 0 2 0 0 0 0 0 1 0 0 0 0 1 0 0 0 0 0 0 0 0 1 0 0 2 1 1 1 2 0 1 1 0 0 2 1 0 1 1 0 0 0 1 1 2 0 2 2 1 0 0 1 1 2 0 2 0 1 0 0 0 0 0 1 0 1 0 2 0 1 0 1 0 2 0 2 2 0 0 1 1 1 0 2 2 0 0 0 0 0 1 0 0 0 0 0 0 0 2 0 0 0 1 2 1 0 1 0 1 0 0 0 0 0 0 0 2 1 1 0 1 1 1 0 0 1 0 1 1 2 0 0 0 1 0 0 0 0 0 2 1 1 1 0 2 0 1 0 1 2 2 2 1 0 0 2 2 2 1 0 1 0 0 2 0 0 0 1 1 1 0 0 1 2 1 0 0 2 0 0 1 1 1 0 0 1 0 1 1 1 0 2 0 1 0 0 0 0 1 1 0 0 0 1 0 0 0 1 0 0 1 1 0 0 0 2 0 0 2 0 0 0 0 1 1 1 2 0 2 2 0 0 0 1 1 2 1 0 0 0 0 1 1 1 1 1 0 0 0 0 1 0 0 1 0 1 0 0 0 1 1 1 1 1 0 0 0 1 0 0 0 0 0 0 0 1 2 0 0 0 0 0 0 0 1 0 1 1 0 0 0 0 0 1 2 2 2 0 0 0 0 0 1 2 1 0 2 2 0 1 0 0 0 0 2 0 0 0 2 2 2 1 1 0 0 0 0 1 2 1 0 1 1 0 0 2 0 0 1 1 1 2 1 1 1 2 0 0 1 2 0 1 2 1 1 1 1 1 2 2 2 0 2 2 0 0 0 1 1 0 0 0 0 1 0 0 0 0 0 0 0 1 1 2 1 1 0 0 1 1 1 0 1 1 1 1 0 1 1 2 1 1 1 0 0 0 1 0 1 1 1 0 0 0 2 2 0 0 0 0 1 1 0 1 0 0 0 0 2 1 0 0 1 0 0 0 0 1 2 0 1 2 0 0 1 0 0 0 0 0 0 0 1 2 1 0 0 0 1 0 0 0 0 1 0 1 1 2 0 0 1 0 0 0 0 2 0 0 0 0 1 0 1 0 1 1 0 2 2 0 0 0 0 0 0 0 0 2 1 1 0 1 1 0 2 2 0 1 0 0 0 2 2 0 1 1 1 0 2 1 0 0 0 1 0 2 1 1 1 1 0 1 0 0 1 1 0 2 0 0 0 1 0 0 2 1 0 1 1 1 2 1 0 0 2 1 1 2 2 0 1 0 0 0 0 1 1 1 0 1 1 1 1 0 1 0 1 0 0 0 0 0 0 1 0 1 0 1 0 0 0 0 0 0 0 0 0 2 0 0 1 0 1 0 0 0 0 0 1 0 0 0 0 0 0 1 0 0 0 2 0 0 0 2 2 1 1 2 0 0 2 0 1 1 1 1 0 0 2 0 0 1 0 0 0 0 2 0 2 1 2 0 2 2 0 1 1 1 0 1 0 0 0 1 0 1 0 0 0 2 0 0 0 1 1 1 0 2 1 2 2 2 2 0 1 0 2 0 1 0 0 0 2 0 1 0 0 0 0 1 1 0 1 0 0 0 0 0 0 0 0 2 2 0 0 0 0 0 0 0 0 0 0 2 1 2 1 2 0 1 0 0 0 0 1 0 1 0 0 1 1 2 2 0 0 0 1 1 0 1 0 1 1 1 0 2 1 1 0 1 0 0 1 0 1 1 1 1 1 0 2 0 0 0 0 2 1 1 0 2 0 0 0 1 1 0 0 1 1 0 0 2 1 0 2 0 0 0 0 0 1 0 0 1 0 1 0 2 0 0 1 0 1 0 2 1 0 1 0 0 0 0 0 0 0 0 0 0 1 1 0 0 0 1 1 1 0 1 0 2 0 0 0 0 2 0 0 0 0 0 0 0 0 1 0 1 0 0 0 0 0 0 0
108 1 1 1 0 0 0 1 0 1 1 1 0 1 2 0 0 2 1 1 1 1 0 0 2 0 2 0 0 2 2 0 0 0 2 0 2 1 0 0 0 0 0 0 1 0 0 0 1 1 1 0 0 0 2 1 0 0 0 1 0 0 1 0 0 1 1 0 1 1 0 0 1 2 1 2 1 2 2 0 1 0 2 0 2 0 1 0 0 2 0 0 1 1 1 1 0 1 0 2 2 1 0 1 2 1 2 0 0 0 2 2 0 0 0 0 0 0 1 0 1 0 1 1 0 1 1 2 0 2 0 1 0 0 0 0 0 0 0 0 1 0 0 0 0 1 0 0 0 2 0 2 1 0 1 0 1 0 0 1 1 1 0 0 2 1 1 2 0 0 2 0 0 2 1 1 2 0 1 1 0 1 0 2 1 1 1 2 0 2 0 2 2 0 2 1 1 0 0 0 0 0 0 0 2 0 0 1 2 0 2 0 2 0 1 2 2 1 1 1 2 1 2 2 0 0 0 0 0 0 1 1 0 0 0 0 0 2 0 0 0 0 2 1 0 2 0 1 1 0 0 0 0 0 1 1 0 0 0 0 0 0 1 1 1 0 0 0 0 0 0 1 0 1 0 0 2 0 2 0 0 2 2 1 0 1 1 1 1 2 2 1 2 0 2 0 2 0 0 0 0 0 2 0 0 0 1 2 0 1 0 1 1 0 2 0 2 1 1 1 1 1 1 0 2 1 1 2 1 1 2 0 0 0 0 1 0 1 1 1 1 2 1 2 0 0 2 0 0 2 0 2 0 0 1 1 0 0 1 0 1 1 0 0 0 1 0 2 2 1 1 1 0 0 1 0 1 1 1 0 1 1 0 0 2 2 1 0 0 0 0 0 1 0 1 0 1 1 0 0 0 0 0 2 2 0 1 1 0 0 0 0 0 0 0 2 0 1 1 0 1 1 0 0 2 2 1 0 1 0 1 0 0 0 0 1 0 1 0 0 2 0 2 0 1 2 1 0 0 0 0 2 0 1 2 0 2 0 0 0 2 0 0 0 0 1 0 2 0 0 1 1 0 0 1 0 2 0 2 2 1 2 1 1 2 0 0 0 2 0 2 2 1 0 0 0 0 2 1 1 1 2 1 1 0 0 2 1 0 0 0 0 0 0 0 0 0 1 1 1 1 1 2 0 1 1 1 1 1 1 1 1 1 0 1 1 2 1 2 0 1 1 2 2 2 0 0 1 1 2 0 1 0 2 0 0 0 0 0 1 1 0 0 0 0 2 2 2 2 0 2 0 0 0 0 0 1 2 0 2 2 0 1 1 1 1 2 0 1 1 1 0 0 1 0 0 0 0 0 0 0 1 2 1 0 1 1 0 0 1 1 0 0 0 1 0 0 0 1 1 0 1 0 0 0 1 2 1 0 0 0 0 0 0 0 1 2 2 0 0 0 0 0 1 1 0 2 2 0 0 0 0 1 0 0 0 0 2 2 0 0 0 1 1 1 1 0 0 1 0 1 1 0 0 0 0 2 1 1 1 1 0 1 2 0 1 2 1 2 1 1 1 0 1 0 0 1 1 0 2 1 0 0 1 0 2 2 2 2 1 1 0 1 1 0 1 1 1 1 1 0 0 1 0 1 0 0 1 1 0 0 0 1 0 1 1 0 0 0 0 0 0 0 0 0 0 0 0 0 1 1 0 2 0 0 1 1 0 2 0 0 0 2 2 1 1 2 1 0 2 0 0 1 2 2 0 0 1 0 0 0 0 0 0 1 2 0 1 2 1 1 2 2 1 2 0 0 1 0 0 1 0 1 0 1 0 0 0 1 1 0 0 0 1 1 1 1 2 1 1 1 1 1 2 0 0 1 1 0 0 0 2 2 2 0 0 0 0 1 1 0 1 1 0 1 1 1 0 1 1 0 0 0 0 0 0 0 0 0 0 0 0 1 1 1 0 0 0 2 0 0 0 0 1 0 1 0 1 2 2 2 2 1 0 1 1 0 0 1 0 1 1 0 0 2 1 1 0 1 0 1 1 1 1 1 2 0 1 0 1 0 0 1 1 1 2 2 0 1 0 0 0 0 1 0 0 1 0 0 0 2 0 0 1 0 0 0 1 0 0 0 0 2 0 0 0 1 0 0 0 2 0 2 0 0 0 0 1 1 0 1 0 0 1 1 0 1 0 0 0 1 2 0 0 1 0 1 0 2 0 0 0 0 0 0 0 0 1 2 0 0 0 0 0 0 1 0 0 0 0 1 1
109 1 1 1 0 0 0 2 0 1 1 0 1 1 0 0 1 1 0 1 1 1 0 0 2 0 1 0 2 2 2 2 1 1 2 1 2 1 0 0 1 0 0 0 2 0 1 1 0 0 1 1 0 0 1 2 0 1 0 1 1 2 1 1 0 0 1 0 0 0 0 0 2 2 2 2 2 1 1 0 1 0 0 2 0 0 0 0 0 1 0 0 1 1 0 1 0 0 0 1 1 2 1 1 2 0 2 1 2 1 0 2 1 2 1 1 2 0 0 0 1 1 1 1 0 0 1 1 1 2 1 0 0 0 0 0 0 0 0 0 0 0 0 0 0 0 0 1 1 1 0 0 0 2 0 1 0 1 0 0 0 0 0 2 0 0 0 0 1 2 1 1 1 1 1 0 2 0 0 1 1 1 2 2 0 2 2 1 0 0 0 1 2 1 1 0 0 0 0 0 0 0 1 1 2 0 2 2 0 0 1 0 1 0 0 1 1 1 1 0 1 1 2 1 1 1 1 0 0 1 0 0 0 0 0 0 0 2 0 0 0 0 1 0 0 0 0 1 0 0 0 0 1 0 0 0 1 1 0 0 0 0 0 0 0 0 0 0 1 0 0 1 1 1 0 1 2 1 2 2 2 1 1 2 1 1 1 2 0 1 0 0 2 0 2 0 2 2 1 0 1 0 2 0 1 0 0 1 1 0 0 1 2 1 1 1 2 1 1 0 2 1 0 1 0 0 1 2 0 2 2 1 1 1 0 0 0 2 0 0 0 1 2 1 0 0 0 0 0 1 0 1 0 0 0 2 0 1 0 2 2 0 1 0 1 0 0 1 1 0 0 0 1 0 0 0 2 0 0 0 1 1 0 0 1 0 0 1 1 0 0 0 1 0 2 1 1 1 1 1 1 1 0 1 2 1 0 0 0 0 0 0 0 0 0 2 0 0 0 0 0 0 0 0 0 1 0 0 1 0 2 0 1 1 1 2 0 2 0 0 0 2 1 0 1 0 1 2 2 0 0 0 0 2 0 0 0 1 1 1 1 0 0 0 0 2 0 1 0 1 2 2 1 1 0 0 0 0 2 0 1 1 1 1 2 1 0 0 2 0 1 2 2 1 2 0 0 0 0 2 0 2 2 1 1 1 2 2 0 0 0 1 0 0 1 0 0 1 0 1 1 1 2 1 1 1 0 1 1 1 1 0 1 0 0 0 1 0 2 2 1 1 1 1 1 2 1 1 1 1 0 0 1 2 2 2 0 0 0 0 1 0 0 0 0 1 1 1 1 0 1 0 0 0 0 0 2 2 0 2 2 0 0 2 0 0 2 1 0 1 1 0 1 0 1 0 0 0 0 0 0 2 1 0 0 1 1 1 1 1 2 0 0 0 1 1 1 0 0 0 0 0 0 0 0 0 2 1 0 0 0 2 0 1 1 0 1 0 0 1 1 2 0 1 0 0 2 2 0 0 0 2 2 0 0 0 0 1 1 0 0 0 1 1 0 0 1 0 1 0 2 0 0 0 0 0 2 2 1 1 0 0 0 0 0 0 0 1 1 2 2 0 0 1 0 0 2 2 0 1 0 0 0 0 1 1 1 1 1 1 1 1 0 1 0 0 0 0 0 0 0 0 0 0 2 0 0 2 2 0 0 0 0 0 1 1 1 1 0 2 0 1 0 1 1 1 2 0 0 0 0 0 0 0 0 0 0 1 1 0 0 0 1 0 0 1 2 1 0 2 0 0 2 0 0 0 0 1 0 2 2 1 0 0 0 2 0 2 0 2 0 2 2 0 2 0 1 0 0 0 0 0 0 0 2 1 1 0 0 2 0 0 0 2 1 0 2 1 1 1 1 1 0 2 1 2 0 2 0 0 1 1 0 0 0 0 0 1 1 0 1 1 0 1 0 0 1 0 0 0 2 2 0 0 0 0 0 0 2 2 0 0 0 0 0 0 1 0 1 0 1 0 0 2 0 0 0 2 1 1 0 0 1 0 1 1 0 0 0 2 1 2 1 0 2 2 2 0 0 0 1 2 0 0 2 2 0 2 0 1 1 0 0 0 0 1 1 0 2 0 0 0 1 2 1 0 1 1 1 1 1 0 0 2 0 0 0 1 0 1 0 0 0 0 0 0 1 0 1 0 1 0 1 1 1 0 1 2 0 2 0 1 0 1 1 0 1 0 0 0 0 0 0 0 0 0 1 0 2 0 0 0 0 2 0 0 0 0 0 1 0 0 0 0 2 1 0 0 0 0 0 0
110 0 2 1 0 0 0 1 1 1 2 0 1 1 0 0 1 2 1 1 2 2 0 0 2 0 0 0 2 2 2 1 1 2 1 1 1 1 0 1 0 0 1 0 1 1 1 0 0 1 0 0 0 0 2 2 0 0 0 0 1 1 2 0 0 0 1 0 0 0 0 1 2 2 2 2 2 1 1 0 0 0 2 0 0 0 0 0 0 1 0 0 1 1 0 1 0 1 0 1 0 2 0 0 2 2 2 2 2 0 0 2 1 1 1 1 1 0 0 0 2 0 1 1 0 1 1 0 0 0 0 0 0 0 0 1 1 0 1 0 0 0 0 0 0 1 1 0 0 2 0 2 0 0 0 1 1 2 0 2 1 1 0 0 0 2 2 1 0 1 0 1 1 1 2 2 1 0 0 1 0 1 0 1 0 0 0 0 0 0 1 2 0 0 0 1 2 0 0 0 0 0 0 0 2 0 1 1 1 0 1 0 0 0 1 2 0 0 2 1 2 1 1 1 2 0 2 1 1 1 1 1 0 0 0 0 0 2 1 1 1 1 2 0 0 1 0 0 0 0 0 0 0 0 0 1 0 0 0 0 0 0 0 0 0 0 1 0 2 2 0 1 1 1 1 1 0 1 0 0 0 1 1 1 0 0 0 2 1 2 1 1 0 1 1 1 1 1 0 0 0 0 2 0 1 0 0 2 1 0 1 1 2 0 1 0 2 0 0 1 0 0 0 0 1 0 2 1 1 1 1 1 1 0 0 0 0 2 0 1 0 2 1 1 0 0 0 0 0 1 0 1 1 1 1 0 1 1 0 2 2 0 1 0 0 1 0 0 0 0 0 0 0 0 1 1 0 0 0 0 1 0 0 0 1 1 1 0 0 0 0 0 1 0 2 1 1 0 1 1 0 1 1 0 1 0 0 1 0 0 0 0 0 0 0 2 0 0 0 1 1 1 0 1 1 2 1 1 2 0 2 0 1 1 1 1 0 0 0 0 2 0 0 0 2 1 1 0 0 0 0 0 0 2 1 1 0 2 2 2 1 0 0 1 0 1 1 2 0 0 1 1 1 1 1 0 1 1 2 2 0 1 2 1 1 2 0 0 1 0 1 0 1 1 1 1 1 2 2 2 0 2 1 2 1 1 1 2 1 0 0 0 1 1 1 0 0 0 0 0 0 2 2 2 2 0 0 0 0 2 0 2 0 0 0 0 1 1 0 1 1 1 2 0 2 0 0 2 0 2 0 1 1 2 0 0 0 0 0 0 1 0 1 0 0 1 1 1 1 0 1 0 0 0 0 0 2 2 0 2 2 0 0 1 1 1 2 0 0 0 0 1 0 2 0 0 0 0 0 0 0 1 1 2 2 1 1 0 0 0 0 0 0 0 2 0 0 0 0 0 0 0 0 0 0 0 2 0 0 0 0 0 0 0 0 1 2 0 1 1 1 1 0 1 2 0 2 1 0 0 2 1 0 1 0 0 0 1 1 0 0 0 1 0 2 1 2 1 1 0 1 1 0 0 0 0 2 1 0 0 0 1 1 2 0 0 2 1 1 1 1 0 0 1 1 1 1 2 0 2 0 0 0 2 1 2 1 1 1 0 1 1 0 2 0 0 1 0 0 0 0 0 0 1 0 1 2 0 0 0 0 0 0 0 0 0 0 0 0 2 1 2 2 0 2 0 2 1 0 0 0 0 2 0 1 0 0 0 2 1 0 1 2 0 0 0 1 0 0 2 0 0 0 0 0 0 0 0 0 0 1 1 0 0 2 0 2 0 2 0 1 1 2 0 2 0 0 0 0 1 1 0 0 0 2 0 0 0 0 1 0 0 0 0 0 1 1 2 2 1 1 2 0 1 0 1 0 1 0 0 1 1 2 1 0 0 0 0 0 0 0 0 0 0 0 0 0 0 0 0 1 1 0 0 0 0 0 1 1 1 0 0 1 0 1 0 1 0 1 0 0 0 0 1 0 0 0 2 2 2 2 2 0 0 0 0 0 1 0 1 1 1 1 0 1 1 2 0 2 1 0 1 0 2 2 1 0 1 0 1 0 0 0 0 1 2 2 1 1 1 0 1 0 1 0 0 1 1 1 1 2 0 0 2 0 0 0 1 0 0 0 0 2 0 0 0 0 1 0 1 0 0 0 2 1 0 2 2 0 2 0 1 0 0 0 1 1 0 0 0 1 1 1 1 0 1 1 0 1 0 0 1 0 2 0 1 1 0 0 1 0 0 0 0 0 0 0 1 0 1 0 0
111 1 1 0 1 0 0 1 0 1 1 1 0 1 2 0 0 1 0 2 2 2 0 0 2 0 1 0 2 1 1 1 0 2 1 0 2 1 0 0 1 0 0 1 2 1 0 0 0 0 0 0 1 0 1 1 0 1 0 1 0 2 0 0 1 2 2 0 0 0 0 1 2 2 2 2 2 0 0 0 1 0 1 1 1 0 0 0 0 2 0 0 2 0 1 1 0 0 0 1 1 2 1 1 2 0 2 0 0 0 1 2 1 1 1 1 1 0 1 0 1 0 1 1 0 1 0 1 0 1 0 0 0 0 2 1 1 0 0 0 1 0 0 0 0 1 1 0 0 1 0 1 1 0 0 0 0 1 0 1 1 1 0 1 0 1 1 1 0 1 1 1 0 2 2 0 2 1 1 1 0 2 0 1 0 0 0 1 0 1 0 2 2 1 1 1 2 0 0 0 0 0 0 1 2 0 1 0 1 0 1 0 2 0 1 2 1 0 1 2 2 0 2 2 0 0 1 0 0 1 0 0 1 0 0 0 0 2 0 0 0 0 2 0 0 2 0 0 0 0 0 0 0 0 0 2 1 0 0 0 0 0 0 0 0 0 0 1 0 0 0 0 0 1 0 0 0 0 2 0 0 0 1 1 1 0 0 1 0 1 1 1 2 0 2 0 1 0 1 0 0 2 2 0 1 1 1 1 1 0 0 1 2 1 1 0 1 0 0 0 0 0 1 1 0 0 0 0 0 1 2 2 0 0 1 0 1 2 0 2 0 1 2 1 0 0 1 0 0 1 0 0 0 0 0 1 0 1 0 1 1 0 1 1 1 0 0 1 1 1 1 1 0 0 1 1 2 0 0 0 0 1 0 1 1 0 1 0 0 0 0 0 0 0 1 1 1 1 0 0 0 0 1 1 1 1 1 1 0 0 0 0 0 0 0 1 1 1 0 0 0 1 0 0 1 2 1 0 2 0 2 0 0 1 1 0 0 1 0 0 2 0 1 0 1 1 1 0 1 1 0 0 0 2 1 1 0 2 2 1 2 1 0 0 0 1 0 2 0 0 1 1 1 1 1 0 1 0 1 1 0 2 0 0 2 0 0 0 2 0 1 2 1 0 1 1 1 1 1 2 0 2 1 1 0 0 1 1 0 0 0 0 1 0 0 1 1 1 0 1 0 0 1 0 0 1 1 1 1 1 1 0 1 0 1 0 0 1 1 0 1 1 2 1 2 0 0 2 0 2 0 1 0 1 2 2 1 1 0 1 0 0 0 2 1 1 1 2 1 0 0 1 0 0 0 0 1 2 0 2 2 0 0 1 0 1 1 1 0 2 1 1 1 0 1 1 1 0 0 0 0 1 0 1 1 0 0 0 1 1 0 0 0 0 2 0 1 0 0 1 0 2 0 0 1 0 2 0 0 0 2 0 1 0 0 1 2 0 0 0 1 1 0 2 1 0 2 1 0 0 1 2 1 1 0 0 0 2 2 0 0 0 1 0 2 1 1 1 0 1 1 0 0 0 2 0 2 0 1 1 1 1 0 1 0 1 0 1 1 0 1 0 1 2 0 0 0 1 0 1 0 0 0 1 2 1 1 1 2 0 2 1 0 0 0 0 1 2 2 2 0 0 0 0 1 0 0 0 0 0 0 1 0 0 1 1 0 0 0 1 0 1 0 0 0 1 1 1 0 0 0 0 1 1 0 0 0 0 0 0 0 0 1 1 0 1 2 0 0 1 1 0 1 2 2 0 0 1 1 1 1 1 1 1 1 1 0 2 1 2 0 1 2 0 2 0 0 0 0 1 1 0 0 0 2 0 2 0 0 0 1 1 1 1 1 0 2 1 1 1 0 1 0 1 0 1 0 1 0 1 0 1 0 0 0 0 0 0 1 0 1 1 0 0 0 0 0 0 0 0 2 2 1 0 1 0 1 0 0 0 0 0 0 0 0 2 1 0 2 0 0 0 1 1 0 0 0 1 2 1 2 2 0 0 0 0 0 0 0 2 0 1 0 0 2 2 2 0 0 0 0 2 0 2 1 0 0 0 1 0 1 1 0 0 1 1 1 0 0 0 0 0 0 1 0 0 0 2 0 0 2 0 0 1 1 0 0 1 0 1 0 0 2 1 2 0 0 0 1 0 1 0 1 1 1 0 1 2 0 1 0 1 0 0 2 1 2 0 0 0 0 0 0 0 1 0 1 1 1 1 0 2 0 1 0 0 0 0 0 1 0 0 0 2 1 1 0 0 0 1 0 0
112 0 2 0 0 0 0 2 0 0 0 0 0 0 0 0 1 2 1 1 1 1 0 0 2 0 1 0 2 2 1 1 1 1 2 0 2 1 0 0 0 0 0 0 1 0 1 0 0 1 0 0 0 0 2 2 0 0 0 0 1 1 2 1 1 1 1 0 0 0 0 1 1 2 1 2 2 1 1 0 1 0 2 0 2 0 0 0 0 2 1 0 0 1 0 1 0 1 1 0 0 2 1 0 2 0 2 1 1 0 1 2 0 2 0 0 2 0 1 0 1 0 2 0 0 0 1 1 0 1 1 0 0 0 0 0 0 0 0 0 0 0 0 0 0 0 0 0 0 1 0 1 1 0 0 1 1 0 0 2 1 1 0 2 0 1 1 0 0 2 0 0 0 2 1 0 1 0 0 1 0 1 1 2 0 1 1 2 0 0 1 2 1 0 1 0 2 0 1 0 0 1 0 0 2 0 1 0 1 0 1 0 0 0 1 2 0 1 2 1 1 0 2 2 0 0 1 0 0 1 0 0 0 1 1 0 1 2 0 0 0 1 2 1 0 1 0 0 0 0 0 0 0 0 0 0 0 0 0 0 0 0 0 0 0 0 1 1 2 0 0 2 1 0 1 2 1 0 2 0 0 0 2 1 0 2 2 0 2 2 1 1 1 0 2 1 2 0 0 0 1 0 2 0 0 1 1 2 2 1 0 1 2 1 2 0 2 1 0 1 0 0 1 1 1 0 1 1 1 2 2 0 1 0 0 0 0 0 2 0 0 0 2 1 1 0 1 1 1 2 1 1 1 0 0 1 1 1 0 1 1 0 1 0 1 1 0 1 1 0 0 0 0 0 1 1 2 2 2 0 0 1 0 1 2 1 1 0 0 0 0 0 0 0 2 0 0 1 1 1 1 1 1 0 1 0 0 0 0 0 0 0 0 0 0 1 1 1 0 0 0 2 0 0 1 2 1 1 1 0 1 2 0 0 0 1 0 0 0 0 1 0 1 0 1 1 1 0 0 0 0 1 0 2 0 0 0 2 2 2 0 0 0 0 0 2 0 2 0 0 1 1 0 0 1 0 1 0 1 1 1 1 0 0 2 0 0 2 2 1 0 2 1 1 1 0 0 2 1 1 1 2 1 1 2 2 1 1 0 0 0 0 1 1 0 0 0 1 0 2 2 0 2 1 1 1 0 1 1 1 0 2 0 0 0 1 0 0 1 1 0 0 0 1 2 0 0 1 1 2 0 0 0 1 2 2 1 1 0 1 0 0 1 1 1 0 0 0 0 0 0 2 0 0 0 0 1 0 0 2 0 0 0 1 0 0 1 0 1 1 0 0 0 2 0 2 0 1 0 0 0 1 0 2 2 0 0 1 1 1 0 0 0 0 2 0 0 0 0 0 2 2 0 1 1 0 1 2 0 0 0 2 0 0 0 0 2 0 1 0 2 2 0 1 2 0 1 1 0 0 1 2 1 0 0 0 0 2 1 0 0 0 1 1 1 1 0 1 0 0 1 1 0 0 0 1 1 1 1 1 1 0 0 1 0 1 1 2 2 1 2 0 0 2 2 2 2 1 0 1 1 0 0 1 1 2 0 1 1 1 1 1 0 2 0 0 1 2 2 2 0 0 0 0 1 1 1 0 0 0 0 0 1 0 1 1 1 0 0 0 0 0 0 0 0 2 2 0 0 0 0 0 0 0 0 0 0 0 2 1 0 0 2 0 0 1 2 0 0 1 2 1 0 1 0 0 0 0 1 1 2 2 0 0 1 0 1 2 1 2 0 1 1 1 1 0 0 1 0 0 1 0 1 0 1 0 0 0 0 1 0 0 1 1 1 0 2 2 1 1 1 1 0 2 0 1 0 1 0 0 1 1 0 1 1 0 0 0 1 1 0 1 0 0 0 0 0 0 0 0 1 1 0 0 0 0 0 0 0 0 0 0 0 0 0 1 1 0 1 0 0 0 1 0 0 1 0 1 2 2 2 2 0 0 0 0 2 1 0 2 1 2 0 0 2 1 1 0 1 0 0 1 0 1 1 0 1 1 0 1 0 0 1 1 1 1 2 1 1 1 0 1 0 2 1 0 1 2 0 0 2 2 0 2 0 0 0 2 0 0 0 0 2 2 2 1 1 0 1 0 1 0 2 0 1 1 1 2 0 2 0 1 1 0 1 1 1 0 0 0 0 1 0 0 0 1 1 0 2 0 0 0 0 1 0 1 1 0 0 0 0 0 0 0 0 0 0 0 0 0 0 0
113 0 0 2 0 0 1 2 1 0 1 0 0 0 0 0 0 2 2 1 1 2 0 0 2 0 1 0 1 1 1 1 1 1 1 1 1 1 0 0 1 0 0 1 2 1 1 0 0 0 0 0 0 0 2 1 1 1 1 1 1 1 2 2 0 0 1 1 0 0 0 0 1 2 0 2 2 2 2 0 2 0 2 0 2 0 0 2 1 2 1 1 1 0 0 1 0 2 0 2 0 2 0 0 2 1 2 2 2 0 0 2 1 1 1 1 1 0 0 0 2 0 2 0 1 0 1 2 0 2 0 2 0 0 1 0 1 0 0 0 1 0 1 0 0 1 0 0 0 0 1 0 0 1 0 2 0 1 0 1 2 0 0 0 1 2 2 1 0 2 0 0 0 2 1 1 2 1 0 1 0 0 1 1 0 1 1 2 1 0 2 2 1 1 0 1 2 0 0 0 0 1 0 0 2 0 2 0 2 0 1 0 2 1 2 2 2 0 1 1 1 0 1 1 1 0 1 1 0 2 1 1 0 0 0 0 0 2 0 1 1 1 2 0 0 2 0 0 0 0 0 0 0 0 0 2 0 2 0 1 1 1 0 0 1 0 1 0 1 0 0 1 1 0 0 0 1 2 1 1 1 2 2 2 0 2 0 1 1 2 1 1 0 0 2 1 0 0 0 0 1 0 2 0 0 0 1 1 2 0 2 2 2 1 0 0 1 0 1 1 1 1 2 2 0 0 2 1 1 1 1 2 1 0 0 0 0 1 1 1 0 0 2 1 0 0 1 0 1 1 0 0 1 0 1 0 0 1 0 0 0 0 2 0 1 0 0 1 1 1 1 1 0 0 0 0 1 0 0 1 1 0 0 1 2 0 1 0 0 0 0 0 0 1 2 2 2 0 1 1 1 1 2 0 0 0 1 0 0 0 0 0 1 0 2 2 0 1 0 0 0 1 1 2 0 1 1 0 0 0 1 1 0 1 1 1 1 0 0 0 2 0 2 0 1 1 1 0 0 0 0 1 0 1 2 1 1 1 1 1 1 0 1 1 0 1 0 1 0 1 0 1 1 1 1 0 0 0 2 1 0 2 1 1 2 0 0 1 2 1 0 2 2 2 1 1 1 2 1 1 1 2 1 1 0 0 1 2 0 0 0 0 0 0 1 0 0 1 1 2 1 0 0 0 0 0 2 1 1 2 0 1 2 2 2 0 1 1 2 1 1 1 1 1 1 2 1 1 1 1 0 0 1 1 2 2 2 0 1 0 1 0 0 0 0 1 1 2 1 0 0 1 1 0 1 0 2 1 0 1 1 0 0 0 0 0 0 0 0 0 0 2 1 2 0 0 0 0 0 0 0 0 1 1 2 1 1 1 1 1 0 0 0 0 0 0 0 0 0 1 1 1 0 0 0 0 2 2 0 0 0 1 0 0 0 1 2 1 0 0 1 1 0 2 2 0 2 2 0 0 0 2 0 1 0 0 0 1 1 0 0 0 1 0 0 0 0 2 0 2 0 0 0 0 0 0 2 1 1 1 1 0 0 0 1 2 0 1 2 1 2 0 0 2 2 1 2 1 0 0 0 0 0 0 0 2 0 2 2 0 0 0 0 1 1 1 0 0 0 0 0 0 0 1 1 0 1 1 1 0 1 1 0 0 0 0 1 1 0 1 0 0 1 1 2 0 2 0 0 0 1 1 1 0 0 0 1 0 0 0 0 0 2 2 1 1 2 0 0 2 1 1 0 0 0 1 1 2 0 1 1 0 0 0 1 1 1 1 1 1 1 1 2 1 1 1 0 0 0 0 0 0 0 0 2 0 1 1 0 0 0 0 1 1 1 0 2 2 2 1 1 1 0 2 0 0 0 2 0 0 0 2 1 2 1 0 0 0 1 0 1 1 0 0 0 0 0 0 0 0 2 2 0 0 0 0 0 1 0 0 1 0 0 0 0 0 1 0 2 0 0 0 0 2 0 1 0 2 2 1 1 1 0 0 0 0 0 1 0 1 0 1 0 0 2 2 2 0 0 0 0 1 0 2 1 0 0 1 0 1 1 0 0 0 1 1 2 1 1 0 1 0 0 0 0 0 1 1 0 0 2 1 0 1 1 0 0 1 0 0 0 0 2 1 1 0 1 0 0 2 0 1 0 1 2 1 2 1 1 0 1 0 0 0 0 0 0 1 1 0 0 0 0 1 0 1 1 0 1 0 0 1 0 2 0 1 1 0 0 1 0 0 0 0 1 0 1 0 0 0 0 1
114 1 1 1 0 0 0 2 1 0 1 0 0 0 0 0 0 2 0 2 2 2 0 0 2 0 1 1 2 2 2 0 1 1 2 0 2 1 0 0 1 1 0 1 2 1 0 0 0 1 0 0 0 1 1 2 0 2 0 1 1 2 0 0 0 0 2 0 0 0 0 1 1 2 1 2 2 1 1 0 1 0 2 0 2 0 1 0 0 1 0 0 1 0 0 1 0 1 1 1 1 2 1 0 2 1 2 1 1 0 0 2 0 0 1 1 1 0 1 0 0 0 1 1 1 0 0 0 1 1 0 0 1 0 0 0 2 0 0 0 1 0 0 0 0 2 1 0 0 0 0 1 0 1 1 0 0 1 0 1 1 1 0 1 0 1 0 1 1 1 1 1 0 2 2 1 2 0 0 1 0 2 0 2 0 0 2 1 0 1 0 2 1 1 0 1 2 0 0 0 0 0 1 1 2 1 2 1 0 0 2 0 0 0 2 2 0 1 1 1 2 1 2 2 0 0 1 0 0 0 1 1 0 2 2 2 0 2 0 0 0 0 2 0 0 2 0 0 0 0 0 0 1 0 0 0 1 2 0 2 2 2 1 1 1 0 0 1 1 0 0 0 0 2 0 1 1 1 2 1 1 1 1 1 0 0 0 1 1 2 2 0 0 1 2 2 1 0 0 0 0 0 2 0 1 0 0 2 0 0 0 1 1 1 1 0 1 0 0 2 0 0 2 2 0 0 1 1 1 0 1 1 0 0 0 0 0 2 0 1 0 2 1 2 0 0 1 0 2 2 1 0 0 0 2 0 0 1 1 1 2 1 1 0 1 0 0 2 2 2 2 2 0 0 1 1 1 0 0 0 0 2 0 1 2 0 1 0 0 0 0 0 0 0 2 1 1 1 0 0 0 0 2 0 1 0 1 1 0 0 0 0 0 1 0 1 1 1 0 0 0 0 1 0 1 2 2 0 2 1 2 0 1 2 1 1 0 0 0 0 2 0 1 1 1 1 1 0 0 0 1 1 0 2 1 1 0 1 1 0 1 0 0 0 0 0 0 2 0 0 0 0 1 1 1 0 0 0 1 1 1 1 0 0 1 1 0 0 2 0 2 1 1 2 1 0 0 2 2 2 0 1 1 1 0 0 2 0 1 1 1 0 1 0 1 0 0 1 1 1 1 1 1 0 0 0 1 1 1 1 1 0 1 1 1 0 2 1 1 2 0 0 0 0 1 0 0 1 1 2 0 1 0 1 1 0 0 0 2 0 0 2 0 0 0 1 1 1 1 1 1 2 1 0 1 0 2 2 0 1 2 0 0 1 1 1 2 0 0 1 1 1 0 0 1 0 1 0 1 0 0 2 1 1 1 1 2 1 0 1 1 0 0 1 1 0 0 0 0 0 1 1 0 0 0 1 1 1 0 0 0 0 0 0 0 0 2 1 1 0 1 1 0 1 1 0 2 1 0 0 0 1 0 1 1 1 0 2 2 1 0 0 0 1 1 1 1 0 1 0 1 1 1 0 1 1 1 0 2 2 0 0 0 2 1 1 1 1 1 1 0 0 0 1 1 1 1 0 0 0 0 0 0 0 1 1 1 2 2 0 1 1 0 1 1 1 1 1 1 1 0 0 2 0 1 0 1 1 1 0 1 1 0 0 2 2 0 0 0 1 0 1 1 0 1 0 1 0 0 0 0 0 1 0 0 0 0 0 2 0 0 0 2 0 0 0 2 0 0 1 0 0 0 1 1 0 0 1 1 1 1 1 1 1 1 2 0 2 1 2 0 1 2 0 1 0 0 1 0 1 1 0 1 0 0 1 2 0 0 1 1 1 1 1 1 0 2 1 2 2 1 2 0 2 1 1 0 1 1 0 2 1 1 2 0 0 0 0 1 0 1 1 0 0 0 0 1 1 0 0 2 2 0 0 0 0 0 0 0 0 0 0 0 0 0 1 2 0 1 0 0 0 0 1 0 2 1 0 1 0 0 0 0 0 0 0 0 1 0 2 0 1 1 1 2 1 2 0 1 0 1 2 1 1 1 1 1 0 0 1 0 0 0 0 1 2 2 1 2 1 0 1 0 1 0 0 0 0 0 0 2 0 0 1 0 0 1 1 1 0 1 1 1 0 1 1 1 1 0 1 1 0 2 0 0 0 0 2 0 2 0 1 0 0 1 1 0 0 1 1 0 0 0 0 0 1 1 0 0 0 0 2 0 1 0 1 2 0 0 1 0 0 0 1 2 0 0 1 1 1 0 0
115 0 2 0 0 0 0 1 0 0 0 1 0 0 0 0 0 1 0 1 1 1 0 2 0 1 0 0 1 1 1 1 0 2 1 1 1 1 0 0 0 0 0 0 1 0 0 0 2 2 0 0 0 2 0 2 0 0 0 2 0 0 2 2 1 1 2 0 0 0 0 0 1 2 1 2 2 0 0 1 0 0 2 0 1 0 0 0 0 1 0 0 0 1 1 2 0 1 0 2 2 1 0 0 2 2 2 1 1 0 0 1 0 1 0 0 1 0 0 0 1 1 1 1 1 0 0 0 1 1 0 0 0 0 0 1 1 0 0 0 1 0 1 0 0 1 0 0 0 2 0 2 0 1 0 0 0 0 0 1 1 1 0 0 1 1 1 2 0 0 2 0 1 1 2 1 1 0 0 1 1 1 1 2 0 1 2 2 0 0 2 2 1 1 0 1 2 0 0 0 0 1 1 0 2 0 2 0 1 0 2 0 1 0 2 2 1 0 2 0 0 0 1 2 0 0 0 1 1 1 1 2 1 1 1 1 0 2 0 0 0 0 1 1 1 2 1 0 1 1 1 1 0 0 0 0 0 1 0 1 1 1 1 2 1 0 0 1 1 0 0 1 0 0 0 0 0 1 2 1 1 1 1 1 0 1 1 1 0 1 1 0 1 0 2 1 1 0 0 0 0 0 1 1 0 0 0 2 1 0 0 2 2 1 0 0 1 0 0 2 0 0 2 1 0 0 0 1 0 2 1 2 1 0 0 0 0 2 0 0 0 2 1 2 0 0 0 0 0 1 0 0 1 0 1 0 0 1 0 2 2 0 1 0 1 0 0 2 2 0 0 0 0 0 1 0 1 1 1 0 0 2 0 0 1 1 1 0 0 0 0 1 0 2 2 1 1 1 1 1 1 1 0 0 1 0 0 0 1 1 1 1 0 0 2 2 0 0 0 0 0 0 0 1 1 2 1 0 1 0 2 0 1 1 1 1 0 1 0 0 2 0 1 1 1 0 1 0 0 0 0 1 0 2 0 0 0 1 1 1 1 0 0 0 0 2 0 2 0 0 0 0 0 0 1 0 1 0 2 2 1 2 1 1 1 1 0 0 2 0 1 2 0 2 1 0 0 2 1 0 2 1 1 1 0 0 2 1 0 0 0 0 0 0 0 0 0 1 1 2 1 0 1 0 0 1 1 1 1 1 1 0 1 0 1 1 2 1 2 0 1 1 2 1 1 0 0 1 0 2 0 1 1 2 2 0 0 0 0 0 2 0 0 0 0 0 0 2 2 0 0 0 1 1 1 1 2 1 0 2 1 0 0 0 0 0 0 0 0 2 1 0 1 0 1 0 1 0 0 0 0 0 1 1 1 0 0 0 0 1 0 0 0 2 0 2 1 0 1 1 0 1 0 0 0 0 2 2 0 0 1 0 0 0 0 1 1 2 0 1 1 1 0 1 2 0 2 1 0 0 0 2 1 1 0 0 0 2 2 0 0 0 1 0 1 2 0 1 1 0 0 1 0 0 0 2 0 1 0 0 0 0 1 1 0 2 0 2 0 1 1 0 0 2 1 0 2 2 0 2 0 2 0 0 1 1 1 1 1 0 0 0 0 2 0 0 0 1 1 1 0 0 0 0 0 0 0 1 1 0 0 0 0 0 0 0 1 0 0 0 0 0 0 0 0 1 1 1 0 0 0 0 0 0 0 0 0 0 1 0 0 0 1 0 0 1 2 2 0 2 0 0 0 0 0 0 0 0 0 0 0 0 2 1 2 2 0 2 2 2 0 2 2 0 1 0 0 1 0 0 0 0 1 0 1 0 1 0 0 1 0 0 0 1 1 0 1 1 2 2 1 2 0 2 1 2 0 0 1 0 2 1 1 2 0 0 1 0 2 0 2 2 0 0 1 0 0 0 0 1 2 1 0 0 0 0 0 0 0 0 1 1 0 0 0 0 0 0 0 0 0 0 1 0 0 0 0 1 1 0 1 1 0 0 0 1 1 1 0 2 0 2 1 0 2 2 2 0 0 0 0 2 0 1 2 1 0 2 0 2 0 0 0 0 1 1 1 1 2 0 0 0 0 0 0 0 1 2 0 0 0 0 0 1 1 0 0 2 0 0 0 0 2 1 1 0 1 1 0 1 0 0 1 0 1 0 1 1 0 1 0 1 0 1 1 0 1 0 0 0 0 0 0 0 0 2 2 1 1 0 0 1 0 0 0 0 0 0 0 0 1 1 1 0 2 0 0 0 0 0 1 1
116 1 1 1 1 0 0 2 0 1 1 0 0 2 2 0 0 2 1 2 2 2 0 1 1 0 2 1 1 2 2 0 1 1 2 0 2 0 0 0 1 0 0 0 1 0 0 0 0 0 0 0 0 1 1 1 1 0 0 0 0 0 0 0 0 0 1 0 1 1 0 0 1 2 1 2 2 1 1 0 1 0 0 2 0 0 0 1 1 2 1 1 0 0 0 2 1 0 0 1 1 2 0 2 2 0 2 1 1 0 1 2 1 1 0 0 0 0 0 0 2 0 1 1 0 0 1 0 1 1 0 0 0 0 1 0 1 0 0 0 0 0 0 0 1 2 0 0 0 2 0 1 0 0 0 0 0 1 0 0 1 1 0 2 0 1 0 1 0 1 1 0 2 0 1 2 1 0 0 0 0 0 0 1 0 0 0 1 0 0 1 2 2 1 2 0 2 0 0 0 0 0 0 2 2 0 1 0 1 1 1 0 1 0 1 2 0 1 0 1 2 1 2 2 0 0 0 1 1 0 0 0 1 2 1 1 0 2 0 0 0 0 1 0 0 1 0 0 0 0 0 0 0 0 0 1 1 2 1 1 0 0 0 1 1 0 0 0 2 0 0 0 0 0 0 0 1 0 1 0 0 1 1 1 0 0 0 1 1 2 0 1 1 0 2 1 2 0 0 0 0 0 2 0 0 0 1 2 1 0 1 1 2 0 2 0 2 0 0 1 2 0 1 0 1 0 2 2 2 1 2 0 0 0 0 0 0 1 1 0 2 1 2 1 0 0 0 0 1 1 0 0 0 1 1 0 1 0 1 0 1 1 2 0 1 0 0 0 0 0 0 0 1 1 1 1 1 0 0 0 0 0 0 1 2 0 1 0 0 0 0 0 1 1 2 1 1 1 1 1 1 2 0 1 2 0 0 0 0 0 0 0 1 1 1 2 0 0 0 2 2 2 1 2 0 0 0 0 2 0 2 1 0 1 1 0 0 2 0 1 0 2 1 0 1 1 1 0 2 0 0 0 0 2 1 1 0 2 1 2 1 0 0 0 0 1 0 2 0 0 1 1 1 1 1 0 2 0 2 1 1 2 2 2 1 1 0 0 0 0 0 0 0 0 0 0 0 1 1 2 0 2 2 0 0 0 0 1 1 0 1 0 1 1 0 0 0 0 1 1 0 1 2 1 1 0 1 0 0 2 0 1 2 0 2 0 2 0 0 1 0 0 0 0 0 1 0 2 0 2 0 1 0 0 2 2 2 1 0 0 1 1 0 0 0 2 1 1 0 1 0 2 1 0 0 0 0 0 0 2 2 0 0 1 0 0 1 0 1 2 0 0 2 1 0 0 0 0 0 0 0 1 1 1 1 1 1 0 0 2 1 0 0 0 1 0 2 0 0 0 1 1 0 0 0 0 2 0 0 0 0 0 0 0 0 0 2 0 0 0 2 1 0 1 2 0 2 0 0 0 0 1 2 0 0 0 0 2 2 0 0 0 1 1 0 0 1 1 0 1 0 1 1 0 1 0 1 1 1 1 0 0 0 1 1 1 0 2 0 2 2 0 0 1 1 1 1 1 0 2 1 0 0 1 2 1 1 2 2 0 1 1 0 1 0 0 0 1 1 1 0 0 0 0 2 0 1 1 0 0 2 2 1 0 2 2 0 0 0 0 0 0 0 0 0 1 1 0 0 1 1 1 0 0 1 0 0 0 1 0 0 0 2 1 0 0 2 0 0 1 1 1 1 0 0 1 0 1 1 2 2 1 0 0 1 2 0 2 1 2 0 2 2 0 0 2 0 0 0 1 1 0 0 0 2 1 1 0 0 1 0 0 1 0 0 0 1 2 1 0 0 0 0 2 0 1 0 1 0 1 0 1 0 1 1 1 0 0 1 1 0 1 0 0 0 0 0 1 0 1 1 1 2 0 1 0 2 0 0 0 0 0 0 0 0 0 0 0 2 0 0 0 0 2 0 1 0 0 0 0 1 1 1 0 1 1 0 0 0 2 0 1 1 0 2 2 2 0 0 0 0 2 0 2 0 0 2 0 0 1 0 0 0 0 1 1 1 0 2 1 0 1 0 1 0 0 1 0 1 1 2 0 0 2 0 0 0 0 1 1 0 0 2 1 1 0 1 0 1 1 1 0 2 0 0 0 0 1 0 0 0 0 0 0 0 0 0 0 0 0 1 0 0 0 1 0 1 1 2 2 1 1 0 1 0 0 0 0 0 1 0 0 0 1 1 0 0 0 0 1 2 0
117 0 0 2 1 0 0 2 0 0 0 0 0 0 0 0 0 2 1 2 2 2 0 0 2 0 0 0 2 2 2 0 0 1 2 1 2 2 0 1 0 0 0 0 2 0 2 0 0 1 1 0 0 0 2 2 0 0 0 0 2 2 1 1 0 1 1 0 0 0 0 1 2 2 2 2 2 2 2 0 0 0 2 0 2 0 1 0 0 2 0 0 0 1 0 2 0 0 0 0 1 2 0 1 2 1 2 1 1 0 0 1 2 2 2 2 2 0 0 0 1 1 0 2 0 2 0 0 0 0 1 0 0 0 0 0 0 0 0 0 0 0 0 0 0 2 1 2 2 2 0 0 1 0 1 1 0 2 0 1 0 0 0 0 0 1 1 1 0 1 1 1 2 0 1 1 1 0 0 0 0 1 1 2 1 2 1 2 0 1 1 2 1 0 2 0 1 0 0 0 0 0 0 1 2 0 0 0 2 0 2 0 0 0 1 2 0 0 1 0 2 2 1 2 1 0 1 0 0 2 0 1 0 0 0 0 0 2 0 0 0 1 2 1 0 1 0 0 0 0 0 0 1 0 0 1 1 2 0 0 0 0 0 0 1 0 1 0 2 1 1 1 0 1 0 0 1 2 1 1 1 2 1 1 0 1 1 2 0 2 1 1 0 0 2 2 2 2 0 1 0 1 2 0 0 0 0 1 2 0 1 2 2 2 1 0 1 0 0 0 0 0 1 0 1 0 1 0 1 2 2 2 1 1 0 0 0 1 1 0 1 1 2 1 0 0 2 0 0 2 0 1 0 1 0 1 1 2 0 0 0 0 2 0 1 0 0 2 2 0 0 0 1 1 0 1 1 0 0 0 1 2 0 0 1 0 1 0 0 0 0 0 0 0 2 0 0 0 2 2 2 2 2 1 1 1 1 0 0 0 0 0 0 0 1 2 0 1 0 0 0 2 0 1 0 1 1 0 0 0 1 1 0 0 0 0 1 0 0 0 1 0 1 1 0 1 2 0 0 0 0 2 0 2 0 0 0 2 2 2 1 0 1 1 0 2 0 2 0 0 1 1 1 1 0 0 2 1 1 1 1 1 0 0 2 1 0 1 1 0 0 1 0 1 1 1 1 2 1 2 0 2 1 1 0 0 1 1 0 0 0 0 1 1 0 0 0 1 0 1 1 1 0 0 0 0 2 0 0 2 0 1 1 1 1 1 2 1 0 2 1 1 1 1 1 2 1 1 1 1 0 0 0 2 1 0 0 0 0 0 1 0 0 0 0 1 1 2 1 1 0 1 1 0 1 0 1 2 0 1 2 0 0 0 0 0 0 1 0 1 0 1 2 0 0 0 0 0 0 0 0 2 2 0 0 1 0 2 2 2 0 0 0 1 1 0 2 0 1 1 1 2 0 0 0 1 2 2 0 0 0 0 0 0 0 0 2 0 1 0 1 1 0 0 1 0 1 2 0 0 2 1 0 2 1 1 0 2 1 0 0 0 1 0 1 0 0 1 1 1 0 0 0 1 1 1 1 1 2 2 0 1 0 2 1 2 1 1 1 1 1 0 0 1 0 0 1 1 0 1 0 1 0 1 1 2 0 2 2 0 0 0 0 1 0 0 1 0 0 0 0 0 1 0 1 1 1 0 0 0 0 1 0 0 0 0 1 1 0 2 0 1 0 1 1 0 1 0 0 0 0 0 0 0 0 0 0 0 1 1 1 0 2 1 0 0 1 0 0 2 1 0 0 1 1 0 0 0 2 2 2 2 1 1 2 2 0 2 0 2 0 0 2 0 2 0 0 1 1 0 1 0 1 1 0 1 2 0 1 1 0 0 1 0 0 1 1 1 2 2 2 1 0 2 0 1 0 1 0 1 0 1 2 2 1 0 0 0 1 0 1 1 0 0 0 0 0 0 0 0 2 2 0 0 0 0 0 0 0 0 0 1 0 0 0 0 2 0 2 0 1 1 0 1 0 0 0 2 2 1 2 2 0 0 0 0 1 0 1 1 1 2 0 1 0 0 2 0 0 1 0 2 0 1 2 1 1 2 0 2 0 0 0 0 1 1 1 1 2 1 0 1 0 1 1 0 0 1 0 0 1 0 1 1 0 0 1 0 1 1 0 0 2 1 2 0 1 1 1 0 2 0 1 1 1 0 0 1 0 1 0 0 0 0 1 1 1 0 1 1 1 0 0 0 0 0 0 0 0 0 0 2 0 0 0 0 0 0 0 1 0 0 0 0 1 0 0 0 0 0 1 1
118 1 1 1 0 0 0 2 0 2 2 0 0 2 1 1 0 1 0 1 1 1 0 1 1 1 0 1 2 2 1 0 1 2 1 0 2 1 0 0 1 0 0 0 1 0 1 0 0 1 0 0 2 0 0 1 0 0 0 1 1 1 1 1 1 0 2 0 0 0 0 0 2 2 1 2 1 0 0 0 1 0 1 1 1 0 0 0 0 2 0 0 0 0 0 1 1 1 0 2 1 2 0 1 1 1 2 0 0 0 0 0 0 1 0 0 1 0 0 0 2 0 2 0 0 0 1 0 1 1 1 0 0 0 2 1 1 0 1 0 1 0 0 0 0 1 0 0 0 1 0 1 0 1 0 0 1 2 0 1 0 0 0 0 0 1 0 1 1 1 1 1 0 2 2 0 1 1 0 0 0 0 0 2 2 2 0 2 1 1 1 2 2 0 2 0 1 1 0 0 0 1 0 0 2 0 2 1 1 1 1 0 1 1 2 2 0 1 0 0 1 1 1 1 1 0 2 0 0 1 0 0 0 0 0 0 0 2 0 0 0 0 2 2 0 2 0 0 0 0 0 0 0 0 1 1 0 1 0 1 1 1 0 0 0 0 1 0 1 0 0 1 0 0 0 0 0 2 2 2 2 2 1 2 0 1 1 1 0 1 0 1 1 0 1 0 2 0 0 0 0 1 1 1 0 0 0 1 2 0 0 2 1 2 1 1 2 1 0 1 1 1 1 1 1 0 1 0 0 1 1 1 1 1 0 0 0 1 1 1 1 1 2 2 0 1 0 0 0 1 0 1 0 0 1 1 0 1 0 2 2 0 2 0 1 0 0 0 0 0 0 0 0 0 0 1 2 1 1 0 1 0 0 0 2 2 1 0 0 0 0 0 0 0 2 1 1 1 0 0 0 0 0 2 2 2 0 0 0 0 0 0 0 0 1 1 1 0 0 0 0 0 0 0 2 2 1 0 1 0 1 0 0 1 1 0 1 1 0 1 2 0 0 0 1 2 2 0 0 1 0 0 0 1 1 0 1 1 1 1 1 0 1 1 0 1 0 1 0 1 1 2 0 0 0 0 0 0 1 1 2 0 1 1 1 2 0 0 2 0 2 2 0 2 1 0 0 0 0 2 0 2 2 0 0 0 0 2 0 0 0 0 1 0 1 0 1 0 0 1 1 1 1 0 0 1 1 0 0 2 0 0 0 0 0 0 1 1 2 0 1 0 2 2 2 1 1 0 2 0 0 0 0 2 0 0 0 0 0 1 0 0 1 0 0 0 0 2 1 0 1 0 0 0 0 0 1 1 0 2 2 0 0 1 1 1 2 0 0 1 0 1 1 1 0 0 0 0 0 0 0 1 1 1 2 0 1 2 2 1 1 0 0 0 1 1 0 0 0 0 0 0 0 0 0 0 2 1 0 0 1 0 0 0 0 1 2 2 0 0 1 0 0 1 1 0 2 1 0 0 2 2 1 1 0 0 0 1 1 1 1 0 2 1 0 0 0 0 0 0 1 1 0 0 1 0 2 0 1 1 0 1 1 2 0 1 0 2 1 1 2 0 0 0 0 0 1 2 0 2 0 1 1 1 1 2 1 1 1 0 0 0 0 0 0 1 1 1 1 1 0 0 1 1 0 0 1 0 0 0 0 0 0 0 0 0 1 0 0 1 1 1 0 1 1 0 1 1 0 1 1 1 0 0 0 0 0 0 2 1 0 1 2 0 0 1 1 1 0 2 0 0 0 1 1 0 0 1 1 1 1 1 1 1 2 2 0 2 2 2 0 2 2 1 2 0 0 0 0 2 2 0 1 0 1 0 2 0 1 1 0 0 0 0 0 0 0 1 1 1 0 1 0 2 0 1 0 1 0 0 0 2 1 1 0 0 0 1 1 1 0 1 0 0 0 0 0 0 0 1 1 1 1 0 1 0 1 0 0 0 0 0 0 0 0 0 1 0 1 0 0 0 0 0 0 1 1 1 1 0 1 1 0 0 0 0 0 2 0 2 0 2 0 1 2 2 2 0 1 0 1 1 0 2 1 0 2 0 0 1 1 1 0 0 2 1 2 0 1 0 0 0 0 1 0 0 2 2 1 1 2 0 1 1 0 0 0 1 1 1 0 0 1 0 0 1 1 0 0 1 1 0 1 0 1 0 1 1 0 1 0 0 0 1 0 0 1 1 0 0 1 0 0 0 0 1 1 0 0 0 0 2 0 1 0 0 0 0 1 0 1 0 0 1 0 0 0 0 0 0 1 0
119 0 2 1 0 0 0 2 0 1 1 1 0 1 1 0 0 2 2 1 1 2 0 0 2 0 1 0 2 2 2 0 1 0 1 1 1 2 1 0 1 0 0 0 1 0 1 0 0 1 0 0 1 0 1 1 0 0 1 2 0 1 1 0 0 0 0 0 0 0 0 0 0 2 0 2 2 1 1 0 2 0 2 0 0 0 0 0 0 2 0 0 1 0 1 2 0 1 1 2 2 0 0 1 2 1 2 1 0 0 1 1 0 0 0 0 0 0 0 0 1 0 2 0 1 0 1 1 0 1 1 0 0 1 0 1 1 0 0 0 0 0 1 0 0 2 1 0 0 1 0 1 1 0 0 0 0 0 0 2 1 1 0 2 1 2 2 1 0 1 1 0 0 2 2 0 2 2 0 0 0 0 0 2 0 0 1 2 0 2 0 2 2 1 1 1 1 0 1 0 0 1 1 0 2 0 1 1 1 0 1 0 2 0 2 2 0 0 1 2 2 0 1 2 0 0 1 0 1 1 1 1 0 0 0 0 1 2 1 1 1 1 2 0 0 1 0 0 0 0 0 0 0 0 0 0 0 0 0 0 0 0 1 1 1 0 0 1 1 1 0 0 0 0 1 1 0 1 2 1 1 0 2 1 0 1 1 2 0 2 1 0 0 0 2 2 1 0 0 0 0 0 2 0 0 0 1 2 1 0 1 1 1 0 2 0 2 0 0 1 0 0 2 2 1 0 0 2 1 0 2 1 1 0 0 0 0 1 1 1 1 1 1 1 0 1 0 0 0 0 0 0 0 1 1 0 1 0 0 2 2 0 1 0 1 1 0 2 2 0 0 0 1 1 1 1 1 0 0 0 1 2 0 0 1 1 1 1 1 0 0 0 1 0 2 1 1 1 0 0 0 0 0 1 1 0 0 0 0 0 0 0 0 0 1 1 1 1 0 0 0 0 1 2 0 0 0 0 2 1 2 0 0 0 0 1 0 1 0 0 1 0 1 1 1 1 1 0 0 0 0 0 0 2 0 0 0 2 1 1 1 0 1 1 0 1 0 1 0 1 1 2 2 2 2 0 2 1 2 0 0 2 1 1 2 0 0 2 2 1 1 1 1 1 0 1 1 0 0 2 0 2 1 1 0 0 1 2 0 0 0 0 0 1 0 0 1 0 1 1 0 1 1 0 0 1 0 0 0 2 0 0 1 0 1 1 2 0 1 1 1 1 1 1 1 1 0 0 2 1 0 0 0 0 2 2 2 0 1 0 0 0 1 0 0 0 0 0 0 0 0 1 2 0 1 0 2 1 0 2 1 0 1 1 0 0 1 0 0 0 1 2 0 1 0 0 0 1 0 0 1 1 0 2 2 0 1 0 0 1 0 0 0 0 1 1 0 0 1 1 1 2 0 0 0 1 1 1 0 0 1 0 0 0 0 1 2 1 1 0 1 0 0 2 2 0 2 1 0 0 0 2 0 1 1 1 0 2 2 0 0 0 1 0 1 0 2 1 0 0 1 1 0 0 0 0 1 1 1 1 1 0 0 1 0 1 2 1 2 1 2 0 0 1 0 0 1 2 0 1 1 0 1 1 1 2 1 1 2 0 2 1 0 0 0 0 0 0 0 0 0 0 1 0 1 0 0 1 1 0 1 1 0 0 1 1 0 0 0 0 0 1 0 0 0 1 1 0 0 0 0 0 0 0 0 0 1 0 2 2 1 2 2 2 1 1 2 1 0 2 0 0 0 1 1 0 0 1 1 1 1 1 0 0 2 0 2 2 0 2 0 0 2 1 1 0 0 2 0 1 2 0 1 0 0 1 2 1 0 0 1 1 0 0 0 1 1 2 2 2 1 2 0 2 0 0 0 1 0 0 1 1 2 2 0 1 1 0 0 0 0 0 0 0 0 0 0 0 0 0 1 1 1 0 0 0 0 0 0 0 0 0 0 0 0 1 2 0 2 1 1 0 0 1 0 1 0 1 2 1 1 1 0 0 0 0 0 0 1 2 1 1 0 1 2 2 2 0 0 0 0 1 0 0 2 2 0 2 0 2 0 0 0 0 0 2 2 0 2 0 0 0 0 1 1 0 1 1 1 1 2 0 1 2 0 0 0 2 0 0 0 0 2 1 0 1 2 0 1 1 1 0 2 0 0 0 0 2 0 1 0 1 1 0 0 0 0 0 0 0 0 0 0 0 0 0 0 0 1 0 0 1 0 2 0 0 0 0 0 0 0 0 0 1 0 0 0 0 0 0 1 0
120 0 1 1 1 0 0 2 0 0 0 0 0 0 0 0 0 2 2 2 2 2 0 0 2 0 1 0 1 1 1 0 1 1 2 1 2 1 0 0 0 0 0 1 2 1 0 0 0 2 0 0 2 0 1 0 0 1 0 1 0 1 2 1 1 1 1 0 0 0 0 1 2 2 2 2 1 0 0 0 1 0 1 1 1 0 0 1 1 2 1 0 2 0 0 0 0 2 2 1 1 2 1 1 2 0 2 1 0 0 0 1 0 1 0 0 1 0 1 0 1 1 1 1 0 1 1 0 0 0 2 0 0 0 0 0 0 0 0 0 0 0 0 0 0 2 1 0 0 1 0 1 0 1 1 0 0 0 0 0 1 0 0 2 0 0 1 1 1 2 0 1 0 2 1 0 2 2 0 0 0 0 1 1 0 1 1 1 0 0 0 1 2 0 2 0 1 1 0 0 0 0 0 1 2 0 1 1 1 0 2 0 1 0 1 2 1 0 2 0 0 0 2 2 0 0 0 2 1 0 0 0 0 0 0 0 0 2 0 0 0 0 2 1 0 1 0 0 0 0 0 0 0 0 0 0 0 2 1 2 0 0 0 2 1 0 1 0 2 0 0 0 0 0 1 0 0 1 2 1 1 0 2 2 0 2 1 0 0 1 0 0 0 1 2 1 2 0 0 0 0 0 2 0 0 1 2 1 2 0 2 2 2 2 1 0 2 0 0 1 0 1 1 0 0 0 0 0 0 2 2 1 2 1 0 0 0 0 2 0 0 0 2 0 1 0 2 0 2 1 0 0 0 0 0 2 0 1 1 1 2 1 2 0 1 1 0 2 2 1 1 1 1 1 1 2 2 0 0 0 1 0 0 0 1 0 0 0 0 0 0 0 1 0 2 0 0 1 0 0 0 0 0 1 1 0 0 0 0 0 0 0 0 0 1 1 1 0 0 0 0 0 1 0 0 1 1 0 0 0 0 0 0 0 0 1 0 2 0 1 0 2 1 0 2 2 2 1 1 0 0 1 0 2 0 0 0 2 2 1 2 1 1 2 0 2 0 2 0 0 1 1 1 1 2 0 1 0 2 0 2 1 1 1 2 1 0 0 2 0 2 1 0 2 0 1 1 1 1 2 0 2 2 0 1 1 1 2 0 0 0 1 0 0 1 0 0 0 2 1 0 1 1 0 0 1 1 1 1 1 1 1 0 0 0 0 1 1 0 1 1 0 0 1 2 0 0 0 2 0 0 0 1 2 2 0 0 0 0 1 0 0 0 1 1 0 0 1 1 0 1 0 1 0 1 0 2 2 0 1 2 0 0 1 0 0 0 0 0 0 1 0 1 0 0 0 1 1 0 0 0 0 1 1 1 1 0 0 1 1 0 0 0 0 2 0 0 0 0 0 0 0 0 1 1 0 1 2 0 0 0 0 1 0 0 2 2 1 1 0 1 0 0 2 2 0 1 1 1 0 0 2 0 2 0 0 0 2 2 0 0 0 1 1 1 1 1 2 0 0 1 1 0 1 1 0 2 1 0 1 0 0 0 1 0 0 1 1 1 1 1 0 0 1 0 0 1 1 0 2 1 0 0 1 1 2 1 1 2 1 1 1 0 1 0 0 0 1 0 0 0 0 1 0 1 1 1 0 0 1 1 1 0 0 0 0 0 2 0 2 0 0 0 0 0 1 1 0 0 0 0 0 0 0 0 1 1 1 2 0 0 0 2 2 1 0 2 0 0 2 0 0 0 0 0 0 0 1 1 2 2 1 1 1 1 2 0 1 1 1 1 1 2 0 2 0 0 0 0 0 0 0 0 0 2 1 1 1 0 0 0 0 0 1 1 0 1 2 1 1 1 1 0 2 0 1 0 2 0 0 0 2 0 0 0 0 0 0 1 1 0 1 0 0 0 0 1 0 0 0 2 2 0 0 0 1 1 0 0 0 0 0 1 0 1 0 0 0 1 0 0 0 0 2 0 0 0 1 2 2 2 2 1 0 0 2 0 0 2 1 1 2 1 0 2 2 2 0 0 0 0 2 0 2 2 1 0 1 0 2 0 0 0 0 0 1 2 0 2 0 0 0 0 1 0 0 1 1 0 0 2 0 0 2 0 0 0 0 1 0 0 0 2 1 1 2 2 0 0 0 1 0 0 2 1 0 1 2 0 2 0 0 0 1 0 0 0 0 0 0 0 0 0 0 0 0 1 0 2 0 0 0 0 2 0 0 0 0 0 0 0 0 0 0 1 0 0 0 0 0 0 0
121 0 1 1 1 0 0 2 0 2 2 0 1 1 1 0 0 2 1 2 2 2 1 0 2 0 0 0 2 1 1 2 0 1 1 1 1 2 0 0 0 1 0 0 1 0 1 0 0 1 1 0 0 0 1 2 0 0 0 2 0 0 2 2 1 1 1 0 0 0 0 1 1 2 1 2 2 1 1 1 0 0 2 0 1 0 0 0 0 2 0 0 1 0 0 2 0 1 0 2 0 2 2 0 2 0 2 0 0 0 1 2 0 2 0 0 2 0 0 0 1 1 1 2 0 1 0 0 1 1 0 0 0 0 1 0 1 0 0 0 1 0 0 0 0 1 0 0 0 2 0 2 0 0 0 0 0 1 0 0 0 0 0 0 1 0 0 1 1 1 1 1 0 2 2 2 2 0 0 1 0 1 0 2 1 1 1 2 0 1 0 1 2 0 2 0 1 0 0 1 0 1 0 0 2 1 2 1 2 0 2 0 1 0 1 2 0 0 1 0 2 1 1 2 0 0 1 0 0 2 0 0 0 0 0 0 0 2 0 0 0 0 1 0 0 2 0 0 0 0 0 0 0 0 0 2 1 1 0 1 1 1 0 1 0 0 0 0 0 0 0 2 0 1 0 1 1 0 2 0 0 2 0 1 0 0 0 1 1 2 1 1 0 1 2 1 2 0 0 0 0 0 1 1 0 0 0 2 2 0 1 2 2 2 2 0 2 1 1 1 1 1 0 0 1 0 1 2 1 0 0 2 0 0 0 0 0 0 2 0 0 0 2 2 0 0 1 0 0 2 0 2 0 1 1 0 2 0 1 1 2 1 0 0 0 2 0 1 1 1 1 1 1 1 0 0 2 0 0 0 0 1 0 0 1 1 1 0 0 0 0 0 0 1 2 0 1 0 0 0 0 0 0 1 1 1 0 1 0 0 0 0 0 0 0 0 2 1 0 0 0 1 0 0 0 2 2 2 2 0 2 1 0 1 0 0 0 0 0 0 2 0 1 1 1 1 1 1 2 1 0 1 0 2 2 0 0 2 1 2 0 0 0 1 0 2 0 2 0 0 0 0 2 2 1 0 0 0 2 0 0 1 1 1 1 1 0 0 2 0 2 2 2 1 0 0 0 2 2 1 1 1 1 1 0 0 1 1 0 0 0 0 1 0 2 0 0 0 1 1 0 0 2 0 0 1 0 0 0 2 0 1 1 0 1 0 2 2 1 1 1 1 1 1 1 1 0 1 1 2 0 0 1 2 2 1 1 0 0 0 0 0 1 0 0 1 1 0 0 0 0 0 0 0 0 0 1 1 0 1 2 0 1 1 0 0 1 0 0 1 1 0 0 0 0 0 0 0 0 0 0 1 0 1 1 0 1 2 2 2 1 0 0 1 0 0 0 0 1 0 0 0 0 0 0 1 1 1 0 0 0 0 1 0 0 0 1 1 0 0 1 1 0 0 2 0 2 1 1 0 0 1 0 2 0 0 0 1 1 1 1 0 1 0 1 1 2 1 1 1 1 1 1 1 1 0 1 2 0 0 0 0 1 1 1 1 0 1 1 2 1 0 0 0 1 1 1 1 0 0 0 0 0 1 0 2 0 2 2 1 0 0 0 2 0 0 0 1 1 1 0 0 0 0 1 2 2 2 2 0 1 1 0 0 0 0 1 1 0 2 0 1 1 0 1 1 2 1 0 0 0 0 1 0 0 0 1 0 2 1 0 1 2 1 0 1 2 0 1 1 0 0 1 1 0 0 0 0 1 1 0 0 0 0 2 2 0 1 1 1 1 2 2 0 2 0 0 0 0 0 0 0 0 0 0 1 1 1 0 1 0 0 0 2 2 0 2 1 1 0 0 1 0 2 0 1 0 0 1 0 2 1 1 1 0 0 0 1 1 0 1 1 1 0 0 0 1 0 0 0 2 2 2 0 0 1 2 0 0 0 0 0 0 0 0 0 1 0 1 0 0 0 0 1 0 1 0 0 2 2 2 2 0 0 0 0 0 2 0 2 0 1 0 0 2 2 2 0 0 0 0 2 0 2 1 0 1 2 0 0 2 0 0 0 1 1 2 0 1 0 0 0 0 2 0 0 2 0 0 0 2 0 0 1 1 0 0 1 0 0 0 0 2 1 2 0 1 1 1 1 0 0 2 0 0 0 0 2 0 2 0 1 0 0 0 0 0 0 0 0 0 1 0 0 0 1 1 0 1 1 0 1 0 0 0 0 0 0 1 0 0 0 0 1 0 0 0 0 1 1 1 1
122 0 2 1 1 0 0 1 0 1 1 1 0 0 0 0 0 1 1 1 1 1 0 0 2 0 0 0 2 1 1 1 0 2 2 1 1 2 0 0 1 0 0 0 2 0 1 0 0 1 1 0 0 0 2 1 0 0 0 0 2 2 1 1 1 0 1 0 0 1 1 1 2 2 2 2 2 2 2 0 2 0 2 0 0 0 0 1 1 2 1 1 0 1 0 1 0 1 1 2 1 2 1 0 2 0 2 2 2 0 0 2 1 1 1 1 1 0 0 0 1 1 1 1 0 0 0 1 0 1 2 1 0 0 1 0 0 0 0 0 0 0 0 0 0 2 0 0 0 0 0 0 0 1 0 0 1 0 0 2 2 1 0 0 2 2 2 0 0 1 1 1 0 2 0 1 1 1 0 0 0 0 1 2 0 1 1 1 0 0 1 2 1 0 1 0 1 0 1 0 0 1 0 0 1 0 1 1 1 0 1 0 1 0 2 2 0 0 2 1 2 1 2 1 1 1 0 0 0 2 0 0 0 0 0 0 0 2 0 1 1 1 2 0 1 2 1 0 0 0 0 0 1 0 0 1 1 2 0 0 0 0 0 1 0 0 0 0 2 0 0 0 0 0 0 0 0 1 2 1 1 1 2 1 1 1 1 1 1 2 1 1 0 0 2 2 2 1 0 1 0 1 0 2 0 0 0 2 0 0 0 2 2 2 0 0 0 0 0 0 0 0 2 1 0 0 0 2 1 1 1 1 0 0 0 0 0 1 1 0 0 1 2 1 0 0 1 0 1 0 0 0 0 0 1 1 0 1 0 2 2 0 1 1 0 1 0 1 1 1 1 1 1 1 1 1 2 0 0 0 1 1 1 1 1 0 0 0 0 1 1 1 2 0 2 2 2 0 1 1 1 1 1 0 0 0 1 0 0 0 0 0 0 0 2 2 0 0 0 1 1 1 0 1 1 1 0 0 0 0 1 0 0 1 1 0 0 0 0 0 1 1 1 1 1 1 1 0 1 1 0 1 0 2 1 0 1 2 1 1 1 0 1 1 0 1 0 2 0 1 0 1 1 1 0 1 0 0 1 1 0 1 0 0 2 1 0 1 2 1 2 1 1 0 0 0 0 1 0 1 1 2 0 1 0 0 1 2 0 0 0 1 0 1 1 0 1 0 2 1 0 1 2 1 1 0 0 0 0 2 0 1 1 1 1 0 2 1 1 0 0 0 1 1 2 0 0 1 1 1 0 0 0 2 1 0 0 0 0 1 0 0 0 0 0 0 0 2 1 1 1 2 0 0 0 0 0 2 0 2 2 0 0 0 0 0 0 1 0 2 1 1 2 1 0 0 0 0 0 0 0 1 0 2 2 0 1 1 2 1 0 0 0 0 0 0 0 0 1 2 0 2 0 2 1 0 0 1 0 0 0 0 1 1 1 1 1 0 1 0 2 0 0 1 1 0 1 1 1 0 0 1 0 2 1 1 0 2 2 0 0 0 2 0 2 2 1 1 1 1 1 0 0 0 1 0 2 2 1 1 0 0 0 1 1 1 0 1 2 1 1 0 0 1 1 1 2 2 0 2 0 1 0 1 1 2 0 1 2 0 1 1 0 1 0 2 0 0 0 0 0 0 0 0 2 2 2 0 0 0 0 0 0 0 0 0 1 1 0 1 0 1 0 0 0 0 0 0 0 0 0 0 1 0 0 0 1 0 2 0 0 1 2 0 0 0 2 1 0 2 0 0 0 0 0 1 0 0 1 1 2 1 0 0 0 2 0 2 1 2 0 2 2 0 0 2 0 0 0 0 0 0 1 0 1 1 1 0 0 1 0 0 0 1 1 1 2 2 2 0 0 0 0 2 0 0 0 0 1 0 2 1 1 0 0 0 0 0 0 0 0 0 1 0 1 1 1 0 0 1 1 1 1 0 0 0 1 0 0 0 0 0 0 0 0 1 2 0 2 0 0 0 0 0 0 1 1 1 2 1 1 1 1 0 1 1 1 0 0 1 0 1 0 0 0 0 2 1 0 1 0 2 0 2 1 1 1 0 0 0 0 0 0 0 1 1 1 0 1 1 0 1 0 2 0 0 0 0 1 2 2 0 0 1 0 1 0 1 0 0 0 0 2 0 1 1 2 0 0 0 1 0 0 2 1 0 1 2 0 2 0 0 0 1 1 0 2 0 0 0 0 0 1 1 0 0 0 0 1 0 0 1 0 1 0 1 1 0 0 0 0 0 0 0 0 0 0 0 0 0 0 0
123 1 1 2 1 0 0 1 0 1 1 1 0 0 0 0 0 1 1 1 1 1 0 0 2 0 0 0 2 2 2 1 2 2 0 2 0 1 0 0 1 0 0 0 2 0 0 0 1 2 0 0 1 0 1 1 0 1 0 0 0 0 2 1 0 0 2 0 0 1 1 2 1 2 1 2 2 2 2 0 2 0 2 0 1 0 0 0 0 2 0 1 1 0 0 1 0 0 0 1 2 2 0 0 1 2 1 1 1 0 0 1 1 1 1 1 1 0 0 0 0 0 1 2 0 1 0 1 1 2 0 0 0 0 0 0 0 0 0 0 1 0 1 0 0 1 0 0 0 0 0 0 0 0 0 0 0 1 0 1 2 1 0 0 0 1 1 2 0 2 0 1 1 1 2 2 1 1 0 0 0 1 1 1 0 1 1 2 0 1 1 2 2 1 2 0 1 0 0 0 0 0 0 1 2 0 1 0 2 0 2 0 1 0 2 2 0 1 1 1 2 1 2 1 1 1 1 0 0 1 0 1 1 1 1 0 1 2 1 1 1 1 1 0 0 1 0 0 0 0 0 0 0 1 0 1 0 2 0 1 1 1 0 2 1 0 1 0 1 1 0 0 0 2 0 0 2 0 2 0 0 0 2 2 0 2 0 0 1 2 1 1 1 0 2 0 2 1 1 0 1 0 2 0 0 0 1 1 1 0 0 0 2 0 2 0 2 0 0 0 0 0 1 0 1 0 0 1 1 0 2 0 1 0 0 0 0 1 1 0 0 0 2 2 0 0 1 0 1 2 0 0 0 0 1 1 0 0 0 2 2 0 2 0 2 1 0 2 2 0 0 0 0 0 1 1 2 0 0 0 0 2 0 1 2 0 1 0 0 1 1 0 0 0 0 0 2 0 2 2 2 2 1 0 0 0 1 0 0 0 0 0 0 0 0 1 1 0 0 0 0 1 0 0 1 2 1 2 2 0 1 1 0 0 0 1 1 2 0 0 1 1 1 1 0 1 2 0 0 1 1 0 0 2 2 2 0 1 1 1 1 0 0 0 0 2 0 1 0 1 0 1 2 2 1 0 1 1 1 1 0 1 1 1 2 1 0 0 1 0 0 1 0 1 0 0 0 0 0 2 0 2 1 1 0 0 2 0 0 0 0 0 1 0 1 0 0 0 2 1 0 1 2 1 1 1 0 1 1 2 0 1 1 0 1 1 2 1 0 2 0 0 1 1 1 0 0 0 1 1 0 1 0 2 2 2 0 1 0 0 0 0 0 1 1 1 1 1 1 0 1 1 1 0 1 0 1 1 0 2 1 0 0 1 0 0 1 0 1 1 1 0 0 0 2 0 0 0 0 0 0 2 2 1 0 1 1 0 0 1 1 0 0 0 0 1 0 0 0 0 1 0 0 0 0 0 2 1 0 0 0 0 0 0 0 1 2 2 0 0 1 1 0 0 0 0 2 1 0 0 0 2 1 1 1 1 0 1 1 0 0 0 0 2 0 0 1 0 1 1 1 0 1 0 0 0 1 2 0 0 0 0 1 1 0 2 1 2 1 0 1 0 0 1 0 0 1 2 0 1 1 0 0 1 2 1 1 1 1 1 0 0 0 1 0 0 0 1 1 1 0 0 0 0 2 2 2 0 0 0 1 1 0 1 1 0 1 1 0 2 1 1 0 1 0 2 2 1 0 0 0 0 0 0 0 1 0 0 1 0 0 0 2 2 0 1 2 1 0 1 1 1 0 0 0 1 0 0 2 2 2 2 0 0 1 2 1 2 1 2 0 1 2 0 1 0 0 1 0 0 1 0 0 1 1 1 1 1 0 0 0 0 1 1 1 0 2 1 2 2 2 1 0 2 0 1 0 2 0 0 0 2 1 1 1 0 0 0 1 0 0 0 0 0 0 0 0 0 0 0 2 2 1 1 0 0 1 0 0 0 0 0 1 0 1 1 1 0 1 0 0 0 1 1 0 0 0 1 2 1 2 1 0 0 0 0 0 2 1 1 1 2 1 0 2 2 2 0 0 1 0 2 0 1 2 2 0 1 0 2 0 0 0 0 1 1 1 0 0 0 0 0 1 1 0 0 2 1 0 0 2 0 0 1 1 0 0 1 0 1 1 1 1 1 1 0 0 0 0 0 2 0 2 0 1 0 1 2 0 1 0 0 0 0 0 1 1 1 1 0 0 0 0 0 1 0 1 0 1 1 0 2 0 1 0 0 0 0 0 0 0 0 0 0 0 0 0 2 2 0 2 0
124 0 1 1 0 0 1 2 0 1 1 0 0 2 1 0 0 1 0 2 2 2 0 0 2 0 1 0 2 2 2 1 0 2 0 1 1 1 1 1 0 0 0 0 1 1 0 0 0 1 0 0 1 1 0 1 0 1 0 1 1 2 0 0 0 0 1 0 1 1 0 0 1 2 1 2 2 2 2 0 2 0 2 0 1 0 0 0 0 2 0 0 0 0 0 1 0 0 0 2 2 2 0 2 2 0 2 0 1 1 1 1 1 1 1 1 1 0 0 0 1 1 0 2 0 1 0 1 0 1 0 0 0 0 0 0 0 0 0 0 0 0 1 1 0 1 0 0 0 2 0 2 0 0 0 0 0 0 0 2 2 2 0 0 2 2 2 1 1 1 0 1 1 1 0 1 2 0 0 1 0 1 1 2 1 2 1 1 0 1 1 2 2 1 1 0 1 0 1 0 0 1 1 0 2 0 2 0 2 1 2 0 1 0 1 2 2 0 1 2 2 0 2 2 0 0 1 1 0 1 1 1 0 1 1 1 0 2 0 1 1 1 2 0 0 1 0 1 0 0 0 0 0 0 0 2 1 1 0 0 0 0 0 0 0 0 0 0 1 1 0 2 0 1 0 2 1 0 1 0 0 1 1 2 0 1 1 1 1 2 1 0 1 0 1 0 2 0 0 0 0 0 2 0 1 0 0 2 1 0 1 1 0 1 2 0 2 0 0 1 0 1 2 1 0 0 0 1 0 1 2 1 1 0 0 0 0 0 2 0 0 0 2 2 1 1 0 0 1 1 0 1 1 0 0 1 0 2 0 1 1 0 2 0 2 1 0 2 2 0 0 0 1 1 1 2 2 1 1 0 0 0 0 1 0 2 2 0 0 0 0 1 2 0 1 1 1 1 1 1 1 1 1 1 2 0 0 1 0 0 0 0 1 0 2 2 0 0 0 0 0 0 1 1 0 1 1 0 2 0 2 0 0 0 0 1 1 1 0 0 1 1 2 1 0 1 2 0 0 0 0 2 0 1 2 1 1 2 2 2 1 0 0 0 0 1 0 1 0 1 0 1 0 0 1 1 1 0 1 1 0 2 0 0 2 1 0 0 1 0 1 1 1 1 0 1 0 2 1 0 2 1 1 0 1 1 2 0 1 0 0 0 1 0 0 1 1 2 0 2 2 0 2 1 1 1 0 1 1 1 1 0 0 0 0 0 2 0 2 2 1 0 1 1 1 1 1 1 1 1 0 1 0 1 1 1 1 1 0 2 0 0 1 0 0 0 0 1 0 2 0 0 1 0 1 0 2 2 0 1 2 0 0 1 1 0 1 0 0 1 0 1 2 0 1 0 0 0 0 0 0 2 1 1 1 1 0 2 2 2 0 0 0 1 0 1 0 0 0 0 0 1 0 0 0 1 1 1 0 0 0 0 0 0 0 1 2 0 1 0 1 1 0 1 1 0 2 1 0 0 0 1 2 0 0 0 0 0 0 0 0 0 2 0 1 1 1 2 0 1 0 1 0 1 1 0 2 1 1 1 0 0 0 2 0 2 2 1 2 1 1 1 0 1 2 2 2 2 0 1 1 0 1 0 2 0 2 2 2 0 1 1 0 2 0 0 1 1 1 1 0 0 0 0 2 1 1 1 0 1 2 2 0 1 1 0 1 0 0 0 0 0 0 0 0 0 0 1 0 0 0 0 0 0 0 0 0 0 1 0 0 0 2 0 0 0 2 0 0 2 0 1 1 1 1 0 0 2 0 0 1 1 1 1 2 1 1 2 2 2 0 2 2 0 0 0 0 0 0 1 1 0 1 0 1 0 1 0 0 2 0 0 1 1 1 0 2 2 2 2 2 2 0 2 1 2 0 2 0 0 1 1 0 0 0 2 2 0 1 1 0 1 0 0 0 0 0 0 0 0 2 2 1 0 1 0 1 0 1 1 1 0 0 0 0 0 0 0 2 0 0 0 0 2 0 0 0 1 2 2 2 2 1 0 1 1 0 1 0 2 0 1 1 0 2 2 2 0 1 2 0 2 0 0 2 1 0 2 0 1 1 0 0 0 1 1 2 0 2 0 0 0 1 1 1 0 1 2 0 0 1 0 0 2 0 0 0 0 0 0 0 0 1 1 2 1 1 1 0 0 1 0 1 1 1 0 1 1 0 1 0 1 0 0 0 0 2 0 0 0 1 1 0 0 0 1 1 0 1 0 0 1 0 1 0 1 1 0 1 0 0 0 0 0 1 0 1 0 0 0 0 0
125 1 1 1 0 0 0 1 0 1 1 0 0 1 1 0 0 0 1 1 1 1 0 0 2 0 1 0 1 2 2 0 1 2 1 2 2 2 0 0 0 0 1 0 2 1 0 0 0 1 1 0 0 1 1 2 0 0 0 1 0 1 1 1 0 0 0 0 1 1 0 0 2 1 1 1 1 1 1 0 1 0 1 1 1 0 0 1 1 2 1 1 1 0 1 1 0 0 0 1 1 2 0 0 1 2 1 1 2 1 0 1 1 2 1 1 2 0 0 0 2 0 2 0 1 0 1 1 0 1 1 0 0 0 1 0 1 0 1 1 0 0 0 0 0 0 0 0 0 2 0 2 0 1 1 0 0 0 0 2 2 2 0 1 2 1 1 0 1 1 1 2 0 2 1 0 2 0 0 1 0 2 0 2 1 1 1 1 0 0 2 2 2 0 2 0 2 0 1 1 0 0 0 1 2 0 1 1 1 1 2 0 1 0 1 1 0 0 1 1 2 1 2 1 1 1 1 1 1 1 0 1 0 0 0 0 0 2 0 0 0 0 2 1 0 2 0 0 0 0 0 0 0 0 0 1 1 2 0 0 0 0 0 1 1 0 0 1 1 0 0 1 2 0 0 1 1 0 2 1 1 1 1 1 0 0 0 2 0 2 1 0 1 1 2 1 2 0 0 1 0 0 2 0 1 0 1 1 1 0 0 2 0 1 1 0 2 1 1 0 2 2 2 1 0 0 0 1 1 0 1 2 0 0 0 1 0 1 1 1 1 1 2 2 0 0 2 0 1 2 1 0 1 1 0 0 1 1 0 2 2 0 2 0 1 1 0 2 2 0 0 0 1 1 1 1 0 1 1 1 1 1 0 0 2 2 1 0 0 0 0 0 1 0 2 1 1 0 1 1 1 1 0 0 0 0 0 1 0 0 0 0 0 0 0 0 2 0 0 0 0 0 0 1 1 1 0 0 2 1 2 0 0 0 0 0 1 0 0 0 2 0 1 0 2 0 1 0 0 0 1 1 0 1 2 1 1 1 1 1 1 0 1 1 0 1 0 1 0 1 0 0 1 1 1 0 0 0 2 0 2 2 1 1 1 1 0 0 2 0 2 2 0 2 0 0 0 0 0 2 0 2 2 1 0 1 2 0 0 0 0 0 1 0 0 1 1 0 0 1 1 1 2 1 1 1 0 1 1 1 0 2 0 0 0 1 1 1 2 0 0 0 2 0 2 0 0 1 1 1 0 0 0 1 1 1 1 0 0 0 1 0 0 0 0 1 1 1 1 1 0 1 0 0 0 0 1 2 0 2 2 0 0 0 1 1 1 0 1 2 0 2 0 1 0 0 1 0 0 0 0 2 0 1 1 0 0 1 1 1 1 0 0 0 2 0 0 0 0 0 1 1 0 2 2 0 2 0 0 0 1 0 0 0 0 0 2 0 0 1 1 0 0 0 2 0 1 1 0 0 1 1 1 1 1 1 0 2 2 0 0 0 1 1 1 1 2 1 0 0 0 2 0 0 1 0 2 1 1 1 1 2 0 1 0 1 1 1 0 1 2 0 0 2 0 0 2 2 0 1 1 0 0 0 1 1 1 2 2 0 0 0 0 2 0 0 0 0 0 0 0 0 1 0 1 0 1 1 1 1 2 2 1 1 2 0 1 0 0 1 0 1 0 0 0 1 1 1 0 1 1 1 1 0 0 1 0 0 2 0 0 0 1 0 0 0 2 0 0 2 0 1 1 0 0 0 0 1 1 1 1 1 0 0 1 2 0 2 0 2 0 1 2 0 1 0 0 0 0 1 1 0 0 0 2 1 1 0 1 1 0 0 1 1 1 0 2 2 1 0 0 1 0 1 0 2 0 1 0 0 2 0 1 2 1 1 0 1 2 2 0 1 0 0 0 0 1 0 0 0 1 1 1 0 0 0 1 1 0 0 0 0 0 0 0 0 0 0 1 0 0 0 1 1 0 0 0 1 2 2 2 2 0 0 0 0 0 0 1 2 1 1 1 1 0 0 2 0 0 0 1 1 1 1 2 2 0 2 0 1 0 0 0 0 1 1 1 0 1 0 0 0 0 1 0 0 1 0 0 0 0 0 0 2 0 0 0 2 0 0 0 0 1 0 1 0 2 0 0 1 0 0 0 2 2 0 1 1 0 1 0 1 0 0 0 0 0 0 0 0 0 0 0 0 1 2 2 0 2 1 0 1 0 2 0 0 0 0 0 1 1 1 0 1 0 0 1 0 0 1 0 1
126 1 1 1 1 0 0 2 0 0 0 1 1 1 0 0 1 1 0 1 1 1 0 0 2 0 1 0 2 2 1 1 0 2 1 2 1 1 0 0 0 0 0 0 2 0 0 0 0 2 1 0 1 0 0 1 0 0 0 0 0 1 2 2 1 0 2 0 1 1 0 0 2 2 2 2 2 1 1 0 1 0 1 1 0 0 0 1 1 2 1 1 0 0 0 1 0 1 0 2 1 2 0 1 2 1 2 1 1 0 0 2 1 2 2 2 2 0 1 0 1 0 2 0 1 0 1 0 1 1 1 0 0 0 0 0 0 0 0 0 1 0 0 0 1 2 0 0 0 1 0 0 0 1 1 0 0 0 0 2 1 1 0 1 1 0 0 1 0 0 2 1 2 0 2 1 2 0 1 1 0 1 0 0 0 0 0 1 0 0 2 2 2 1 2 0 2 0 0 0 0 0 0 0 2 0 0 0 1 0 1 0 1 0 2 2 0 1 1 1 2 1 1 2 0 0 2 0 0 0 0 0 0 0 0 0 0 2 0 0 0 0 2 0 0 2 0 0 0 0 0 0 0 0 1 1 0 2 0 1 1 1 1 1 0 0 0 0 2 0 0 0 0 0 0 0 0 1 2 2 2 1 2 1 1 1 1 0 1 1 1 1 0 1 2 0 2 0 0 0 0 0 2 0 1 0 1 2 1 0 0 1 2 2 0 0 2 0 0 0 1 1 1 0 1 0 1 0 0 0 1 1 0 0 0 0 0 0 2 0 1 1 1 1 0 0 0 0 1 1 0 0 0 1 1 0 1 2 0 0 0 0 2 0 2 1 0 0 0 0 0 0 0 0 0 0 1 1 1 0 0 1 0 0 0 1 1 0 0 0 0 0 1 0 2 1 1 1 2 2 2 2 1 1 1 1 1 0 0 0 0 0 0 0 0 0 2 0 0 0 0 0 2 1 1 1 1 0 1 0 1 0 0 1 1 0 0 1 0 0 1 1 2 0 1 1 1 0 0 0 0 1 0 2 0 0 0 1 1 1 1 0 0 0 0 2 0 1 0 1 0 0 0 0 0 1 1 0 1 1 2 1 1 1 1 2 0 0 2 0 1 2 0 1 1 1 1 2 1 1 1 2 1 1 1 1 2 1 0 0 0 1 1 1 1 0 1 0 0 0 0 1 1 1 1 0 1 0 0 2 0 0 0 0 0 1 2 1 2 0 0 0 1 1 2 0 0 1 1 2 0 0 1 2 1 1 0 0 0 0 1 0 0 0 0 0 0 2 2 0 1 1 1 0 0 0 1 2 0 2 2 0 1 1 1 1 1 0 1 2 1 1 0 1 0 0 0 0 1 0 0 2 1 2 1 0 0 0 1 1 1 0 0 0 2 0 1 0 0 0 0 0 0 1 1 1 1 0 0 0 0 0 1 0 0 1 1 2 1 0 1 0 0 1 1 0 2 0 1 1 0 2 1 1 0 0 0 2 2 0 0 0 1 0 1 1 2 0 1 0 1 1 1 0 0 0 2 1 0 0 0 0 0 1 0 2 1 1 0 1 2 0 0 2 1 1 2 2 0 2 0 0 1 0 0 2 1 2 2 0 2 1 0 2 0 0 0 0 0 0 0 0 0 0 2 2 2 1 0 0 1 1 0 0 0 0 0 0 0 0 0 0 0 0 0 0 0 0 0 0 0 0 0 0 0 0 0 0 1 0 0 1 2 1 0 1 2 0 0 1 1 0 0 0 0 1 0 1 0 0 0 0 0 0 0 2 0 1 1 1 1 1 2 1 2 0 1 1 0 0 1 0 0 0 0 0 0 0 0 2 0 0 0 0 0 0 0 2 0 0 0 0 0 2 0 1 0 2 0 0 0 2 1 2 0 0 0 0 0 0 0 0 1 0 0 0 1 0 0 0 1 1 1 0 0 0 1 0 0 0 0 0 1 1 1 0 2 0 1 0 1 0 0 1 0 0 0 1 2 1 1 1 0 0 0 1 1 0 0 1 0 1 1 1 2 2 2 0 1 0 1 2 0 0 1 0 1 1 2 0 1 0 0 0 0 0 1 1 2 0 1 0 0 1 0 0 2 1 0 0 1 1 1 1 0 0 1 0 0 1 0 0 1 1 1 1 1 0 0 0 2 0 2 0 1 1 1 1 0 0 0 0 0 1 0 0 0 1 1 0 0 1 0 0 0 2 2 1 1 2 0 2 0 2 0 0 1 0 0 0 0 0 0 0 0 0 0 0 0 0 1 0
127 0 1 0 0 0 0 2 0 1 1 0 1 2 2 0 0 1 0 1 1 2 0 0 2 0 0 0 1 2 2 0 1 2 0 1 1 2 0 0 2 0 0 0 1 0 0 0 0 1 0 0 0 1 1 1 0 0 0 1 0 0 1 1 0 0 0 0 0 1 1 2 1 2 1 2 1 1 1 1 1 0 2 0 1 0 0 1 1 2 1 1 1 0 1 2 0 0 0 1 1 2 0 2 2 0 2 0 0 0 0 1 0 2 0 0 2 0 1 0 1 1 0 2 0 0 0 0 0 0 1 0 0 0 0 0 0 0 0 0 1 0 0 0 0 1 0 0 0 1 0 0 0 0 0 0 0 0 0 0 0 0 0 1 0 1 0 0 0 1 1 1 0 2 2 0 2 0 0 0 0 0 1 2 1 2 1 1 0 0 1 2 0 0 0 1 1 0 0 0 0 1 0 0 1 0 2 2 0 0 2 0 2 0 2 2 0 1 2 0 0 1 1 1 1 0 2 2 1 1 0 0 2 2 1 1 0 2 0 0 0 0 2 0 0 2 1 0 0 0 0 0 0 0 0 2 1 1 0 0 0 0 0 0 0 0 0 0 2 0 0 1 0 1 0 0 0 0 2 0 0 0 1 0 1 0 0 1 0 2 0 1 2 0 2 0 2 0 0 0 0 0 2 1 0 0 0 2 0 0 0 2 1 1 0 0 1 1 0 0 1 1 0 0 1 0 2 0 0 0 2 2 1 1 0 0 0 0 2 0 0 1 2 1 1 0 1 1 1 1 1 0 0 0 2 0 1 0 1 1 2 1 2 0 2 0 0 2 2 0 0 0 0 0 0 0 1 1 1 0 0 2 0 0 0 0 0 0 0 0 0 0 0 0 2 0 0 1 0 0 0 0 1 1 1 1 1 0 0 0 0 0 0 0 1 1 1 1 0 0 0 1 1 0 0 0 0 0 1 0 2 0 1 2 2 2 0 2 0 1 1 1 2 0 0 2 2 0 1 0 0 0 0 2 1 1 0 0 0 0 2 0 1 1 0 1 0 2 0 0 0 0 2 2 0 1 0 0 2 0 0 2 0 0 2 1 0 0 2 0 2 2 1 2 1 0 0 2 2 2 0 2 0 1 0 0 1 0 0 0 0 0 1 0 0 1 1 0 1 1 0 1 1 0 0 0 1 0 0 2 0 1 2 0 1 1 1 0 2 1 0 0 1 1 1 0 0 1 0 2 0 1 0 1 2 2 1 2 0 0 0 0 0 2 2 0 0 2 2 0 1 0 0 0 0 0 0 2 0 0 2 0 0 0 0 1 1 1 0 2 1 0 2 1 0 0 0 0 0 0 0 1 0 2 2 0 0 1 2 1 2 0 0 0 1 0 0 0 1 1 1 2 0 1 1 0 1 1 0 0 1 0 0 0 0 1 2 0 0 1 1 0 0 0 0 0 2 1 1 0 0 1 1 0 0 0 0 1 1 0 0 0 0 0 2 2 1 0 0 0 0 2 0 0 0 1 1 1 0 0 1 0 0 1 0 1 0 2 1 0 0 1 0 1 0 0 1 2 0 1 0 1 0 0 0 2 0 1 1 0 0 0 0 1 0 0 0 1 1 1 0 0 0 0 1 0 0 0 0 0 1 2 0 0 2 2 0 2 0 2 0 0 0 0 0 1 1 1 0 0 0 0 1 1 0 0 1 0 2 0 0 1 1 0 1 0 2 0 0 2 1 1 0 0 0 0 0 1 0 1 0 0 1 1 1 2 0 1 2 1 1 2 2 1 2 0 0 1 0 0 1 0 0 1 1 0 0 0 1 0 1 1 0 2 2 0 2 1 1 1 1 1 0 2 0 0 0 1 0 1 0 1 1 2 1 1 0 0 0 0 0 0 0 0 1 0 0 0 0 1 1 1 1 0 1 0 1 1 1 1 0 0 0 0 0 2 1 1 1 0 0 0 0 1 0 2 1 0 2 2 1 2 0 0 0 0 0 1 0 1 0 0 1 0 1 1 2 0 0 0 0 1 0 1 2 1 0 1 0 1 0 0 0 0 1 2 2 0 2 0 0 0 1 2 0 0 2 1 0 0 2 1 0 0 0 0 1 0 0 2 0 0 1 0 0 0 1 0 0 0 1 0 0 1 1 0 2 1 0 1 0 0 0 0 2 1 2 0 0 0 2 0 0 0 0 2 2 0 0 0 0 1 0 0 0 0 0 0 1 1 0 0 0 0 1 0 1 0 0 1 1 0
128 0 2 1 0 1 1 2 0 1 1 0 0 2 1 1 0 0 0 0 0 0 0 1 1 0 1 0 2 2 2 1 1 1 1 0 2 1 0 0 0 1 2 0 2 0 0 0 0 0 0 0 0 1 1 2 0 0 0 1 1 1 0 0 0 0 2 0 1 0 0 0 0 2 0 2 2 1 1 0 2 0 2 0 1 0 0 1 1 2 1 1 0 1 0 1 0 1 0 2 2 2 0 1 2 1 2 2 2 0 0 2 0 0 1 1 1 0 0 0 2 0 2 0 0 1 0 2 0 2 1 1 0 0 1 0 0 0 0 0 2 0 0 0 0 2 0 0 0 1 0 0 0 1 0 0 0 1 0 2 1 1 1 1 1 1 0 1 0 1 1 0 0 2 1 1 2 0 0 1 0 1 1 2 0 1 1 1 1 0 1 1 2 0 2 0 1 1 0 0 0 0 0 0 2 0 0 1 1 0 1 0 2 0 1 2 1 1 1 1 1 0 2 2 0 0 1 0 0 0 0 0 0 0 0 0 0 2 0 0 0 1 2 0 0 2 0 0 0 0 0 0 1 1 0 0 0 0 0 0 0 0 0 0 0 0 0 0 2 0 0 0 1 0 0 0 1 1 2 1 1 2 1 1 0 0 0 1 0 2 0 0 1 0 2 0 1 0 0 0 0 1 1 1 0 0 0 1 1 0 0 0 2 1 0 0 1 0 1 0 2 2 2 1 2 0 2 1 2 1 2 1 0 0 0 0 0 1 1 0 0 0 1 1 0 0 0 0 0 2 1 1 0 0 1 1 0 2 0 2 2 0 2 0 2 0 0 2 2 0 1 1 0 0 0 0 1 1 0 0 1 0 0 0 1 0 0 1 1 0 0 0 0 0 2 0 1 0 0 0 0 0 1 1 1 1 1 0 0 0 0 0 0 0 1 1 1 1 0 0 0 1 0 1 0 0 0 0 1 1 1 1 0 1 1 0 0 1 0 0 1 1 2 0 1 1 1 1 1 1 0 0 0 2 1 1 0 1 1 0 2 0 0 0 0 1 0 1 0 1 0 0 0 0 2 0 2 1 2 1 1 1 1 1 2 1 0 1 2 1 0 2 1 0 0 0 0 1 1 2 0 2 2 1 1 2 2 2 0 0 0 0 0 0 1 1 1 1 1 2 1 0 1 1 1 1 1 1 1 1 1 1 1 0 0 0 2 0 2 2 1 0 2 1 2 0 0 1 1 2 0 1 0 1 2 1 1 0 0 0 1 0 1 0 0 0 0 1 1 0 0 2 0 0 0 0 1 1 0 2 2 0 0 1 0 0 1 1 0 1 1 0 0 0 0 0 0 0 0 0 0 2 2 1 0 1 2 1 0 1 0 0 0 1 1 1 0 0 0 0 1 1 0 1 0 0 1 1 0 0 1 0 0 0 0 0 2 0 0 0 1 1 0 1 0 0 2 0 0 0 2 2 0 2 1 1 0 2 2 0 0 0 2 0 2 2 1 2 0 1 1 0 0 0 0 1 1 0 1 2 0 1 0 1 0 2 0 0 2 2 1 1 0 1 0 0 1 2 0 0 0 1 0 1 1 2 1 2 2 0 0 0 1 0 0 0 1 2 2 2 0 0 0 0 1 1 1 0 0 0 1 1 0 0 1 0 2 1 1 2 0 2 0 0 1 1 1 1 0 0 0 0 1 0 0 1 1 0 2 0 0 1 2 0 0 0 1 0 0 1 0 0 0 0 0 0 0 0 1 1 2 2 0 0 1 2 0 1 1 1 1 1 2 0 1 1 1 0 0 1 1 0 2 0 0 1 2 0 0 2 0 0 1 0 0 0 1 2 1 1 1 0 0 2 0 1 0 1 0 0 1 1 1 1 0 0 1 0 2 1 1 2 1 0 1 1 1 0 0 0 1 1 1 0 1 0 1 0 0 0 0 0 0 0 0 1 2 1 1 0 0 0 0 0 0 0 1 0 1 1 2 2 0 0 0 0 0 0 1 1 1 1 0 0 2 1 1 0 0 0 0 2 0 2 0 0 1 1 1 1 0 0 0 0 0 1 1 0 1 0 0 0 0 1 0 0 0 0 0 1 2 1 0 0 2 0 1 2 0 0 0 0 2 1 1 0 0 0 1 1 1 0 1 1 1 1 1 0 0 0 2 0 0 0 1 1 1 0 0 0 0 0 0 0 0 0 0 1 1 2 0 2 0 1 0 0 0 0 0 1 0 0 0 1 1 0 1 1 1 1 1 1
129 1 2 1 1 0 0 1 0 0 0 1 0 1 1 0 0 2 0 2 2 2 0 0 2 0 0 0 0 2 1 0 0 0 2 0 2 2 0 0 1 0 0 0 2 0 1 0 0 0 0 0 1 0 1 1 0 0 0 0 0 0 2 2 1 1 2 0 1 1 0 0 1 2 0 2 2 0 0 0 1 0 2 0 2 0 1 0 0 1 0 0 0 1 0 2 1 0 0 1 1 2 1 0 2 1 2 1 1 0 1 2 1 2 0 1 2 0 0 0 0 1 0 2 0 1 0 1 0 1 1 2 0 0 0 0 0 0 0 0 0 0 0 0 0 0 0 0 0 1 1 1 0 0 0 0 0 1 0 2 1 1 1 0 1 2 2 0 1 2 0 2 0 2 2 0 2 1 0 1 0 1 2 2 0 2 2 2 0 0 1 1 2 1 2 0 1 0 1 0 0 1 0 0 2 0 2 1 2 0 2 0 0 0 2 2 0 1 1 0 0 1 1 1 0 0 2 0 0 2 0 0 1 1 1 1 0 2 0 0 0 0 2 0 0 2 0 0 1 1 1 1 1 0 1 1 0 2 1 2 1 1 0 1 1 0 1 0 1 1 0 1 2 0 0 2 2 1 0 0 0 1 2 2 0 2 0 1 1 2 1 0 1 0 1 0 1 0 1 0 1 1 2 0 0 2 2 2 2 0 1 2 2 2 2 1 2 1 1 0 1 1 1 1 2 0 2 0 0 1 2 1 0 0 0 0 0 0 2 1 2 1 1 2 0 0 2 0 1 1 0 1 0 0 0 2 0 2 0 1 1 0 1 0 1 1 0 0 0 0 0 0 1 1 0 0 0 1 1 0 0 1 0 0 1 0 0 0 0 0 0 0 2 0 2 2 2 0 0 0 0 1 1 1 1 0 0 0 0 0 0 0 0 0 0 0 2 0 0 0 0 0 1 0 1 1 0 1 2 0 2 0 0 0 0 1 0 0 0 0 1 1 1 0 2 1 0 0 0 0 0 1 0 2 1 1 0 1 1 1 2 0 1 1 0 1 0 2 0 0 0 1 1 1 1 1 1 0 2 2 1 2 1 1 1 2 0 1 2 1 0 2 1 1 1 1 1 0 0 2 0 2 1 1 0 0 1 1 0 0 0 0 1 0 0 0 0 0 1 2 1 0 1 1 1 1 1 0 0 2 0 0 0 0 1 1 2 0 2 1 1 0 2 2 2 1 0 1 1 1 0 1 0 1 2 1 1 0 0 0 1 0 1 0 0 0 0 1 1 0 0 0 0 0 0 0 2 1 0 1 1 0 0 0 1 0 0 0 0 1 0 0 2 0 0 0 1 0 0 1 0 2 2 1 1 1 0 1 2 2 0 0 0 0 1 0 1 0 1 1 0 1 0 1 1 0 1 1 0 0 1 0 0 0 0 2 2 1 0 0 0 1 0 1 2 0 1 1 1 0 0 1 1 1 0 0 0 2 2 0 0 0 1 0 1 1 1 1 0 2 0 0 0 1 1 0 2 0 0 1 1 1 0 1 1 2 0 2 1 0 1 0 0 2 1 1 2 2 0 2 0 0 0 0 1 1 1 2 2 0 0 0 0 0 0 1 1 1 1 1 0 0 1 0 0 1 1 1 0 0 1 1 0 0 2 2 0 0 0 1 0 1 0 1 1 0 1 0 0 0 1 1 1 1 0 0 1 0 1 0 0 0 2 0 0 0 1 1 0 2 1 0 0 0 0 0 0 1 1 1 1 1 0 0 0 2 0 2 1 2 0 2 1 0 0 0 0 2 0 0 1 0 1 0 1 0 0 0 0 0 1 1 2 0 0 0 2 2 2 2 2 1 0 1 0 1 0 1 1 0 1 2 1 2 0 0 0 0 0 0 0 0 0 1 0 0 1 0 1 0 1 1 1 0 1 0 1 0 0 0 0 1 0 0 0 1 2 0 1 0 1 0 0 0 0 0 0 2 2 0 1 0 0 0 0 0 0 0 0 2 0 2 0 0 2 1 1 0 0 0 1 2 0 2 1 1 0 1 0 2 0 0 1 1 1 0 0 0 1 1 0 1 0 1 1 0 2 0 1 1 2 0 0 2 0 0 0 0 0 0 0 0 2 1 0 0 1 0 0 1 0 1 1 1 1 1 2 2 0 1 0 0 0 1 1 1 0 1 1 0 1 0 0 0 0 0 1 1 2 1 0 1 0 1 0 0 0 1 1 0 0 0 0 0 1 1 0 0 0 0 1 0
130 1 0 2 0 0 0 2 0 0 0 1 0 1 1 0 0 0 0 0 0 2 0 1 1 1 0 0 2 2 1 2 1 1 2 1 1 1 0 0 1 0 0 1 1 1 0 0 0 1 1 0 0 0 2 2 0 0 0 1 1 2 1 1 1 1 0 0 0 0 0 1 1 2 1 2 2 0 0 1 0 0 0 2 0 0 0 0 0 1 0 0 2 1 0 0 0 1 0 2 1 1 0 1 2 1 2 0 1 1 0 1 1 2 1 1 2 0 0 0 1 0 2 0 1 0 1 1 1 2 0 1 1 0 0 0 0 0 0 1 0 0 0 0 0 0 0 0 0 1 0 2 1 0 0 0 1 1 0 1 0 0 0 0 2 2 2 2 0 1 0 0 1 1 1 1 2 0 0 0 0 0 1 1 0 1 1 2 0 1 0 2 2 0 2 0 1 0 0 0 0 1 0 0 2 0 1 0 2 0 1 0 1 0 2 2 0 2 1 0 1 1 2 2 0 0 0 0 0 2 0 0 2 2 1 0 1 2 0 0 0 0 2 0 0 0 0 1 1 0 0 0 2 0 1 1 0 1 0 0 0 0 2 2 1 0 1 0 2 0 0 0 1 0 0 0 1 0 2 0 0 1 2 2 0 2 2 0 0 1 0 0 0 1 1 1 0 1 0 0 0 1 2 0 0 1 1 2 0 0 0 0 1 2 1 0 2 0 0 0 1 1 1 0 2 0 2 1 1 2 2 1 0 0 0 0 0 2 0 1 1 2 2 2 0 0 1 0 2 1 0 0 1 0 1 0 1 1 0 0 0 0 2 0 1 0 0 1 1 1 1 1 0 0 0 1 1 0 0 0 2 0 0 1 1 0 0 0 0 0 0 0 0 0 1 0 0 2 0 0 0 0 0 2 2 0 0 1 0 0 0 0 0 0 1 2 0 1 0 1 1 2 1 0 0 2 1 0 1 0 1 0 1 1 1 1 0 0 0 0 1 1 2 0 1 1 1 0 0 1 0 0 0 2 2 1 1 2 2 2 1 0 1 1 0 2 0 2 0 0 1 1 0 0 2 0 0 0 2 1 1 2 1 1 1 2 0 0 2 0 2 2 1 1 1 1 1 2 2 2 0 2 1 1 0 0 1 1 0 0 0 0 0 0 0 0 0 0 1 2 1 0 2 0 1 0 1 0 0 2 0 1 1 0 1 0 1 1 2 1 0 0 1 1 2 0 0 1 1 2 0 1 1 1 2 2 1 0 1 1 0 0 1 0 0 0 0 2 2 0 0 1 1 0 1 0 1 1 0 2 2 0 0 0 1 1 1 0 0 1 0 1 1 0 0 0 0 0 0 0 0 2 0 2 2 0 2 0 1 1 0 0 0 0 2 0 0 0 0 0 1 1 0 2 1 0 0 2 0 0 0 0 0 1 1 0 2 1 1 0 1 0 0 1 2 0 2 0 1 0 0 1 2 0 0 0 0 2 2 0 0 0 2 1 1 1 0 1 0 1 1 0 0 0 0 0 2 1 2 2 0 1 0 1 0 1 1 1 1 2 2 0 0 2 0 0 2 1 0 1 0 0 1 0 0 2 1 2 1 0 0 0 0 2 0 0 1 1 0 0 1 0 1 0 1 0 0 0 0 0 0 0 1 0 1 1 0 1 0 1 0 1 0 1 1 0 1 0 0 0 1 1 0 0 0 0 0 0 2 1 0 1 2 0 0 1 2 1 0 2 0 0 0 1 1 0 0 1 0 0 1 0 1 0 2 0 2 1 2 1 0 1 2 0 2 0 0 0 1 0 1 0 0 0 2 0 0 0 0 2 0 0 0 1 1 1 1 1 2 2 2 1 0 2 1 1 0 2 0 0 0 2 1 0 0 0 0 0 0 0 1 1 2 0 0 0 2 0 0 0 2 2 1 0 1 0 1 0 0 0 1 0 0 0 0 0 1 1 2 0 0 0 0 1 0 0 0 1 1 1 2 2 0 0 0 0 0 0 1 2 0 2 0 0 2 1 1 0 1 1 1 1 0 0 2 2 0 1 0 2 0 0 1 1 1 0 0 0 0 0 0 0 1 1 0 0 1 0 0 0 1 1 0 2 0 0 0 1 0 0 0 0 1 1 1 1 1 0 1 0 0 0 2 0 0 0 0 2 0 2 0 0 0 0 1 1 1 0 0 0 1 0 0 0 0 2 2 0 2 1 1 0 0 2 0 0 1 0 0 0 0 0 0 1 1 1 0 0 0 0 1 0
131 0 0 2 0 0 1 0 0 0 0 2 0 1 0 1 0 1 1 0 0 1 0 0 2 0 1 0 1 2 2 1 1 1 1 1 1 1 0 0 2 0 0 0 1 0 0 0 2 2 0 0 0 0 1 1 0 0 0 1 1 2 2 0 0 0 0 0 0 0 0 0 1 2 1 2 2 1 1 0 2 0 2 0 1 0 0 0 0 2 0 0 1 1 0 1 0 0 0 1 1 2 0 1 2 2 2 0 0 1 0 1 1 1 0 0 1 0 0 0 2 0 0 2 0 1 0 0 0 1 1 1 0 0 1 1 1 0 0 0 1 0 0 0 0 0 0 0 0 2 0 2 1 1 0 1 1 0 1 2 2 1 0 1 2 1 1 0 1 1 1 0 1 1 2 1 1 0 0 0 0 0 0 1 1 0 0 2 1 0 1 1 1 1 0 1 2 0 0 0 0 0 1 0 2 0 2 1 0 0 1 0 1 0 2 2 1 0 2 0 1 0 2 1 1 1 0 0 0 2 0 0 0 0 0 0 0 2 0 1 0 0 2 1 0 2 0 0 1 1 1 1 0 1 0 0 0 2 0 1 1 1 0 0 0 0 0 0 2 0 0 1 0 2 0 0 0 0 1 0 0 2 1 1 1 0 1 2 0 2 1 1 1 0 2 1 1 1 0 0 0 1 1 0 0 0 1 1 1 0 0 1 1 1 2 0 2 0 0 1 0 0 1 1 1 0 1 2 2 1 1 2 0 0 1 0 1 1 1 1 0 1 2 2 0 0 1 0 1 1 0 1 0 0 2 0 0 0 0 1 1 0 0 1 0 1 0 2 2 0 0 0 1 1 1 0 2 2 2 0 0 2 0 1 1 1 1 1 1 0 0 0 0 0 1 0 0 0 1 0 0 1 0 2 2 1 0 0 0 0 0 0 1 0 1 2 0 0 0 0 0 1 0 1 1 2 1 1 1 0 1 2 0 1 1 1 0 1 0 0 1 1 0 2 0 2 2 0 0 2 0 1 0 2 0 0 0 1 1 0 2 0 0 1 0 1 0 2 0 0 1 1 2 2 1 0 0 0 1 2 0 2 1 1 1 1 0 1 2 0 2 2 1 2 1 1 1 1 1 2 0 2 2 0 0 0 0 1 0 0 1 0 0 0 1 0 0 0 2 1 0 1 2 1 1 0 0 0 0 2 0 2 1 1 2 1 0 2 0 0 1 1 1 1 1 1 1 1 1 1 0 1 0 1 1 1 1 1 0 2 0 0 1 0 0 0 0 1 1 0 1 1 0 0 0 0 0 1 0 2 2 0 0 1 0 1 1 0 0 2 1 0 2 0 1 0 0 0 0 0 0 1 0 2 2 0 2 0 0 1 0 0 0 1 0 1 0 0 0 0 1 2 0 1 1 0 2 1 0 0 0 0 0 0 0 1 2 0 0 0 1 0 0 1 2 0 2 1 0 0 0 2 1 1 0 0 0 2 2 2 1 1 1 0 2 2 1 0 0 0 1 1 0 0 0 1 1 1 0 0 1 0 0 0 0 2 0 2 1 1 2 0 0 1 0 0 1 2 0 2 0 0 1 1 2 1 1 2 2 0 0 0 0 1 0 1 0 1 0 1 0 1 1 0 1 0 1 1 1 0 2 2 0 0 1 1 0 1 0 1 0 1 0 0 0 0 0 0 0 0 0 0 0 1 0 1 1 0 2 0 0 0 2 0 0 0 1 0 0 1 0 0 0 0 0 0 0 1 1 1 1 1 1 0 2 1 1 1 2 1 0 1 1 0 1 0 1 0 0 0 0 0 1 0 1 1 2 1 1 0 0 0 0 1 1 1 1 1 2 1 1 1 0 1 0 1 0 1 0 1 0 2 1 1 0 0 0 0 0 0 1 1 0 0 0 0 0 1 0 0 2 2 0 0 0 0 0 2 0 0 0 0 1 1 1 0 1 0 2 0 0 0 0 2 0 1 0 0 2 2 2 2 1 0 0 1 0 2 0 2 0 1 0 0 1 1 2 0 0 1 0 1 0 2 1 0 0 2 0 2 0 0 0 0 1 1 1 1 2 1 0 1 0 0 0 0 2 1 0 0 2 0 0 2 0 0 0 1 0 1 0 0 2 0 0 0 1 0 0 0 1 0 1 0 1 0 1 2 1 1 1 1 0 1 0 0 0 0 1 1 1 0 0 0 0 0 1 0 0 0 0 2 0 1 0 0 0 0 1 1 0 0 0 0 0 0 1 0 0 0 0 1
132 0 1 1 1 0 0 2 0 1 1 0 0 0 0 0 0 1 0 0 0 1 0 0 2 0 0 0 2 2 2 0 0 1 1 1 1 1 1 0 0 0 0 0 1 2 1 0 1 0 0 0 0 1 1 1 1 1 0 0 1 1 0 0 0 0 1 0 0 0 0 1 2 2 2 2 2 1 1 0 2 0 1 1 1 0 0 0 0 1 0 0 1 0 0 1 0 0 0 1 1 2 0 1 2 1 2 0 0 0 1 1 0 1 0 1 1 0 0 0 2 0 1 1 0 1 0 0 1 1 1 1 0 0 1 0 0 0 0 0 1 0 0 0 0 0 1 0 0 0 0 1 0 0 0 1 0 0 1 2 2 1 0 0 1 1 1 2 0 1 1 1 0 2 1 2 1 0 0 0 0 1 1 2 0 1 1 1 0 0 1 2 2 2 1 1 2 0 0 1 0 0 0 0 2 0 2 1 0 0 1 0 1 0 1 2 0 1 1 0 1 1 2 2 0 0 2 0 0 1 0 0 0 0 0 0 0 2 0 0 0 1 2 0 0 2 1 0 0 0 0 0 0 0 0 1 0 2 1 2 1 1 1 1 1 0 0 0 2 0 0 0 1 1 0 1 0 2 1 1 1 2 1 1 0 1 1 0 2 2 2 2 1 0 2 1 2 0 0 0 0 0 2 0 1 0 0 1 1 1 0 2 2 1 0 0 2 0 0 0 0 0 2 0 1 0 1 1 1 0 2 0 1 0 0 0 0 1 1 2 1 1 1 1 1 1 2 0 1 2 1 0 0 0 0 2 0 1 0 2 2 0 2 0 2 2 0 2 2 1 1 1 0 0 1 1 1 0 0 0 2 0 0 0 0 0 0 0 0 0 0 0 0 0 2 1 1 0 1 1 1 1 1 1 2 0 0 0 0 0 0 0 0 0 1 2 0 0 0 0 0 0 1 1 1 2 1 1 2 1 2 1 2 2 2 2 0 1 0 0 1 0 1 1 1 1 1 1 1 1 0 1 0 1 1 0 1 1 1 1 2 0 0 0 1 2 0 2 0 0 1 1 1 1 1 0 1 0 1 2 2 0 0 0 2 1 0 0 1 0 0 1 0 1 0 0 0 2 1 2 0 2 2 0 1 1 1 0 1 0 0 0 1 0 2 0 0 1 0 1 1 1 1 0 0 1 1 1 1 1 1 0 0 0 0 1 0 1 2 0 1 0 1 1 2 0 0 0 2 1 1 1 0 0 2 2 2 1 0 0 0 0 0 0 0 1 1 1 1 0 0 1 1 0 1 0 1 2 0 2 2 0 0 1 0 0 0 0 0 0 0 1 1 1 0 0 1 1 0 0 0 1 1 1 2 0 0 1 2 0 1 0 0 0 0 1 1 0 1 0 0 0 0 0 0 1 2 2 0 0 2 0 1 0 0 0 2 1 1 0 1 1 0 0 1 0 2 1 1 0 1 2 1 0 0 0 0 2 2 1 1 0 1 0 1 1 1 0 1 0 0 1 0 1 1 0 1 2 1 1 0 0 0 2 1 1 1 2 1 1 2 0 0 0 0 1 2 1 0 1 0 0 0 1 0 1 1 2 2 0 0 0 0 0 0 1 0 1 1 1 0 0 1 0 1 1 1 0 0 0 1 1 0 1 2 1 1 1 0 1 0 1 0 0 0 0 0 1 0 0 0 0 0 0 0 0 0 0 2 1 0 1 2 0 1 0 1 0 0 2 1 0 0 1 1 0 0 0 1 1 1 1 0 0 1 2 0 2 0 2 0 1 1 0 1 0 1 1 0 0 1 0 1 0 1 0 1 0 1 1 0 0 0 1 1 0 1 2 2 2 2 2 0 2 1 2 0 1 0 0 1 1 0 0 0 1 2 0 0 0 0 0 0 0 0 0 0 0 1 0 1 0 1 0 0 1 1 0 0 0 0 0 1 0 1 2 1 0 2 0 0 0 0 1 0 0 0 0 2 2 2 2 0 0 0 0 0 0 1 1 1 1 1 0 1 1 2 0 0 0 0 1 0 1 1 1 1 1 1 1 0 0 0 0 1 1 1 2 2 1 1 1 0 1 1 0 0 1 0 0 1 0 0 1 0 0 0 1 0 0 0 0 2 2 2 1 1 1 0 0 1 0 1 0 1 0 1 1 0 1 0 1 0 1 0 0 0 0 0 0 1 1 1 1 0 0 1 0 1 1 0 1 0 1 0 0 0 0 0 1 0 0 0 0 1 0 0 0 1 0 0 0
133 0 1 1 1 1 1 2 0 0 0 0 0 1 1 0 0 2 1 1 1 1 0 0 2 1 0 0 1 2 2 0 1 1 2 0 2 2 2 0 0 0 0 0 1 0 0 0 0 0 0 0 1 0 1 1 0 0 1 1 0 1 1 1 0 0 1 0 0 0 0 2 2 2 2 2 2 2 1 0 1 0 1 1 0 0 0 1 0 2 0 0 0 0 0 2 0 1 1 2 2 1 0 1 2 1 2 0 0 0 2 2 1 1 1 1 1 0 1 0 0 0 0 2 0 2 0 1 1 2 0 0 0 1 0 1 1 0 0 0 1 0 1 0 0 1 0 0 0 2 0 2 1 0 0 0 0 2 0 0 1 0 0 1 1 0 0 1 0 1 1 0 1 1 2 2 1 0 0 1 0 1 1 2 1 2 1 1 0 0 1 2 1 0 1 0 0 0 0 0 0 1 0 0 1 0 2 0 2 0 2 0 1 0 1 2 0 0 2 0 2 2 2 2 0 0 1 0 0 1 0 0 0 0 0 0 1 2 0 0 0 0 2 0 0 2 0 0 0 0 0 0 0 0 0 2 2 1 1 1 0 0 0 2 1 0 1 0 0 0 0 1 0 1 0 1 0 0 1 0 0 1 1 1 0 0 0 0 2 2 1 1 2 0 2 0 2 1 0 1 0 1 0 2 0 0 1 2 0 0 0 2 1 2 0 0 2 2 0 0 0 0 1 1 1 0 1 1 1 1 1 1 1 1 0 0 0 1 1 0 0 1 1 1 0 0 0 0 0 2 0 2 0 2 0 0 1 0 1 1 2 1 0 0 0 0 0 2 2 2 2 2 0 0 0 0 1 2 1 0 0 1 0 0 0 0 0 0 0 0 0 0 0 0 1 0 0 0 1 1 1 1 1 1 1 0 1 2 0 0 0 0 0 0 0 1 1 1 0 0 0 0 0 0 0 2 1 0 1 0 1 0 0 1 1 1 0 1 0 0 1 1 2 2 0 1 1 0 0 0 0 1 0 2 1 1 0 1 0 1 1 0 1 2 0 2 0 2 0 0 1 1 1 1 0 0 2 0 2 0 0 2 1 1 1 2 0 0 2 0 0 1 1 1 0 1 1 1 1 2 0 2 1 1 0 0 2 1 0 0 0 1 1 0 0 0 0 0 1 2 1 0 1 0 0 1 0 0 0 2 0 1 1 0 0 0 2 1 2 0 1 0 1 1 1 0 0 1 0 2 0 1 1 0 2 2 2 0 0 0 1 0 0 0 0 1 1 2 0 2 0 1 0 0 0 0 1 2 0 2 2 0 1 1 0 0 1 0 0 1 1 0 0 1 0 0 0 1 0 0 1 0 1 2 1 0 1 2 2 2 0 0 0 0 0 0 1 0 0 0 0 1 0 1 1 1 1 2 0 0 0 0 1 0 0 1 1 1 1 0 2 1 0 0 2 0 2 2 0 0 0 2 1 0 0 0 0 1 1 1 0 1 1 0 1 1 2 2 0 0 1 1 0 0 0 0 2 1 0 1 0 0 1 2 0 1 2 2 0 0 0 0 1 1 0 0 1 2 0 1 0 1 1 1 1 2 1 2 2 0 0 0 0 2 0 1 1 0 0 0 0 0 0 0 2 2 2 0 0 0 1 1 0 1 2 1 1 0 0 1 0 1 0 2 2 0 2 1 0 0 1 1 0 1 0 0 0 0 1 0 0 0 2 1 1 0 2 0 0 0 1 0 1 1 0 0 0 2 0 0 1 0 0 0 0 2 0 0 2 0 2 2 2 1 2 0 1 1 1 0 0 0 0 0 2 0 0 0 0 0 1 1 1 1 1 0 2 2 2 2 2 1 0 2 0 1 0 1 0 1 0 1 0 1 0 0 0 1 1 0 1 1 0 0 0 0 0 0 0 0 2 2 1 0 1 0 1 0 0 0 0 0 0 0 0 0 1 0 1 0 1 0 0 1 0 2 1 2 1 1 1 1 2 0 1 2 0 0 0 1 0 1 0 0 2 2 2 0 1 0 0 0 0 2 0 0 1 1 0 2 0 0 1 1 1 1 1 1 2 0 0 0 0 1 1 0 2 0 0 0 1 1 1 1 0 0 1 0 0 1 0 0 2 0 1 0 1 1 0 1 0 0 2 0 0 2 2 2 0 2 0 0 0 0 0 1 1 2 1 0 0 0 0 0 0 1 1 0 1 0 0 1 0 1 0 0 0 0 1 0 1 0 0 0 0 1 0 0 0 0 0 0
134 1 1 2 1 0 0 2 0 2 2 0 0 1 1 0 0 2 1 2 2 2 0 1 1 0 1 0 2 2 2 1 1 2 2 0 2 2 1 1 0 1 0 0 1 0 1 0 1 2 0 0 0 1 1 2 0 0 0 0 2 2 1 1 0 0 0 0 0 0 0 0 2 2 1 2 1 1 1 0 0 0 2 0 1 0 0 0 0 2 0 0 0 0 0 1 1 1 0 2 1 2 0 1 2 1 2 2 2 0 0 2 0 0 0 0 0 0 0 0 2 1 2 0 0 1 0 1 1 2 0 1 0 0 1 0 0 0 0 0 1 0 0 0 0 1 0 0 0 1 0 1 0 0 0 0 0 2 0 0 1 0 0 0 1 1 0 1 0 1 0 1 0 2 1 1 2 0 0 1 0 1 1 2 1 2 1 2 0 0 1 2 2 0 2 0 1 0 0 0 0 0 0 0 2 0 2 1 1 1 2 0 1 0 1 2 0 2 2 0 0 0 1 2 0 0 1 0 0 1 0 0 0 0 0 0 0 2 0 0 0 0 2 0 1 2 1 0 1 1 1 1 0 0 1 1 0 1 0 0 0 0 0 1 0 0 0 0 2 0 0 1 0 1 0 2 1 1 2 0 0 0 2 2 0 1 0 0 1 2 0 1 1 0 2 1 2 0 0 1 0 1 2 0 0 0 0 2 2 0 1 2 1 2 0 0 2 0 0 2 0 0 2 1 0 0 1 1 1 1 2 0 0 0 1 0 1 1 1 1 0 0 2 1 0 0 1 0 2 0 0 0 1 1 0 0 2 1 1 0 1 1 1 0 1 1 0 2 2 0 0 0 1 0 0 0 0 0 0 0 1 1 0 0 2 0 0 0 0 2 1 2 0 0 2 1 1 0 0 0 0 0 1 1 1 0 1 1 0 0 0 0 0 1 1 1 1 0 1 0 1 1 1 1 1 2 1 0 0 0 1 0 0 1 0 0 1 0 0 1 2 0 2 1 1 2 2 1 1 0 0 1 0 1 1 0 1 2 2 2 0 1 1 1 0 2 0 2 0 0 1 1 1 1 0 1 0 0 2 1 0 2 2 2 0 2 2 1 1 0 1 1 1 1 0 0 0 1 1 2 0 2 2 1 1 1 1 1 0 0 0 0 1 0 0 0 0 0 1 0 1 2 1 0 0 1 1 2 2 0 2 0 0 0 0 1 1 2 1 1 1 1 1 1 1 0 0 1 0 2 0 1 1 2 2 1 0 0 0 0 1 0 0 0 0 1 1 2 0 2 0 2 0 0 0 0 1 1 0 2 2 0 0 0 1 0 0 0 1 2 0 1 1 0 0 0 0 1 0 0 1 1 2 1 0 1 1 0 0 1 1 0 0 1 1 2 0 0 1 0 1 1 1 1 0 0 1 1 0 0 0 0 1 0 0 2 2 1 0 0 0 0 0 0 2 0 2 2 0 0 1 2 1 2 0 0 1 2 2 0 0 0 2 0 2 2 1 1 0 1 0 1 0 0 0 0 2 1 1 1 1 0 0 1 0 1 0 2 1 1 1 1 1 2 2 1 2 2 0 2 0 2 0 1 1 2 1 2 2 0 1 1 0 1 0 1 0 1 1 1 0 0 0 0 2 2 2 1 1 0 1 1 1 0 2 2 1 1 1 2 1 2 0 0 0 1 1 1 0 0 0 0 0 0 0 0 0 0 1 0 0 0 2 1 1 1 2 1 0 2 0 0 0 0 0 1 0 0 1 1 1 0 1 1 1 1 0 2 1 2 0 1 2 1 1 0 0 0 0 0 0 0 0 0 2 1 1 0 1 1 0 0 1 1 1 0 2 2 0 0 0 0 0 2 0 1 0 2 0 0 0 2 0 1 0 0 0 0 1 0 1 1 1 0 0 0 1 0 1 0 1 1 0 0 0 0 0 0 0 0 0 1 0 0 0 1 1 0 1 0 0 0 0 1 0 1 0 2 1 1 0 0 0 0 0 0 1 0 0 0 0 0 0 0 2 2 2 0 0 0 1 2 0 2 0 0 1 1 0 2 0 0 1 1 1 1 1 1 2 0 0 0 0 1 1 0 1 1 0 0 2 0 0 1 0 0 0 0 0 1 0 0 2 2 2 1 1 0 0 0 2 0 1 0 0 1 2 2 0 1 0 0 0 1 1 0 1 0 2 1 1 0 1 0 0 1 1 0 0 0 0 2 0 2 0 0 0 0 0 1 0 0 0 0 0 0 0 0 0 0 0 0
135 1 1 2 1 0 0 2 0 1 1 1 0 0 0 0 0 1 1 1 0 1 0 1 1 1 1 0 1 2 2 1 0 2 1 1 1 1 0 0 1 0 0 0 1 0 1 0 0 0 0 0 1 0 1 1 0 0 0 0 1 2 0 0 2 2 1 0 0 0 0 0 2 2 0 2 1 1 1 1 1 0 2 1 2 0 1 1 1 2 0 1 1 0 0 1 0 1 0 2 1 1 0 2 2 0 2 0 0 0 1 1 0 1 0 0 1 0 0 0 2 0 1 1 0 1 1 1 0 1 1 0 0 0 0 0 0 0 0 0 1 0 0 0 0 0 0 0 0 1 0 1 0 2 0 1 2 0 1 2 2 0 0 2 1 1 0 0 1 1 1 1 0 2 0 1 1 0 0 0 0 0 0 2 1 0 1 2 1 0 2 2 2 0 2 0 1 0 0 0 0 0 1 0 2 0 1 1 0 0 1 0 1 1 0 2 0 2 1 0 1 1 2 2 0 0 1 0 0 0 0 0 0 0 0 0 0 2 0 0 0 0 2 0 0 2 1 0 1 1 1 1 0 0 0 2 0 2 0 0 0 0 1 2 0 0 0 1 1 0 0 0 1 1 1 1 0 1 0 0 0 2 2 2 0 0 0 1 1 2 0 1 1 0 2 1 1 0 0 0 0 1 2 0 0 0 0 2 2 0 0 1 2 2 1 0 2 0 1 0 2 2 1 1 2 0 2 1 1 2 2 0 1 0 0 0 0 1 1 0 1 1 1 2 0 1 1 0 0 1 0 1 0 0 1 1 2 0 1 0 1 1 2 0 2 1 0 2 2 1 1 1 0 0 1 1 1 2 1 0 0 2 0 0 1 0 0 0 0 0 0 1 0 0 2 2 2 0 2 2 2 2 1 1 2 1 0 1 0 0 0 0 0 0 0 2 0 0 0 0 0 1 1 0 0 2 1 0 1 0 1 0 0 1 1 0 0 0 1 0 1 1 1 1 2 1 1 0 0 0 0 1 0 2 1 1 0 2 1 1 1 0 0 0 0 0 0 1 0 1 2 2 2 2 2 0 2 0 1 1 0 2 0 0 2 1 0 0 2 0 2 1 1 0 0 0 0 1 1 1 1 1 1 1 1 1 2 1 1 0 0 0 0 0 1 0 0 0 1 1 1 1 2 2 2 0 0 1 1 1 1 0 1 0 1 0 0 0 1 1 1 1 2 2 2 0 0 0 2 0 0 0 1 1 2 2 2 1 0 1 0 0 1 0 0 1 1 2 1 0 0 1 2 0 1 0 2 0 0 2 1 0 1 1 1 1 2 0 1 0 1 0 1 1 1 0 0 0 0 0 0 1 0 2 2 0 0 1 1 0 0 0 0 2 0 1 0 0 0 0 1 1 0 0 1 2 0 1 0 0 1 0 0 0 0 1 2 1 0 0 1 1 0 0 2 0 2 0 1 0 0 1 0 0 0 0 0 1 1 0 0 0 0 1 0 0 2 1 0 1 0 1 1 0 1 0 1 0 1 1 1 1 0 1 0 1 2 0 2 2 2 0 0 1 0 0 2 1 0 1 0 0 0 0 0 2 1 1 2 0 1 0 0 1 0 1 0 1 0 1 0 1 0 0 2 1 1 2 1 0 1 1 0 0 1 0 2 2 0 2 0 1 0 1 1 0 1 0 0 0 0 0 0 0 0 0 0 0 1 0 0 0 2 1 1 1 2 2 0 2 0 0 0 0 0 0 0 1 1 1 2 2 0 0 1 1 1 2 1 2 0 2 2 0 1 0 1 0 0 1 1 0 1 0 1 1 1 0 0 2 0 0 2 0 0 0 2 2 2 1 1 2 0 2 0 2 0 2 0 0 0 2 0 1 1 1 0 0 0 0 0 0 0 0 1 1 1 1 0 0 2 1 1 0 0 0 0 1 0 0 0 0 0 0 0 1 1 0 2 0 0 0 0 1 0 0 0 0 2 2 2 2 1 0 1 1 1 1 0 2 0 0 0 0 2 2 2 0 1 0 0 1 0 2 0 0 1 1 1 0 0 0 0 0 1 1 1 1 2 1 0 1 0 1 1 0 0 0 0 0 0 0 0 0 1 0 0 1 1 1 1 0 1 2 1 0 0 1 0 2 0 0 1 0 1 0 1 1 1 0 1 0 1 0 2 1 0 0 0 0 0 1 0 0 0 2 2 0 0 0 0 2 0 1 0 1 1 1 1 0 0 0 0 0 0 0 0 0 0 0 2 0
136 1 0 2 1 0 1 1 0 1 1 0 1 0 0 0 0 1 1 1 2 2 0 0 2 0 1 0 2 2 2 0 0 2 1 0 2 1 0 0 1 0 0 0 1 0 0 0 0 0 0 0 1 0 1 2 0 0 0 1 0 1 0 0 1 1 0 0 0 0 0 0 1 2 0 2 2 1 1 0 1 0 2 0 2 0 0 0 0 2 0 0 0 0 0 1 0 1 0 2 0 2 1 1 2 0 2 2 2 0 0 2 1 2 1 1 2 0 0 0 2 0 2 0 0 0 1 1 0 1 1 0 1 0 0 0 0 0 0 0 1 0 0 0 0 2 0 0 0 1 0 1 0 1 0 0 0 2 0 0 1 0 1 1 1 1 1 1 0 2 0 1 1 1 2 1 2 0 1 1 0 1 1 2 1 2 1 0 0 0 0 0 2 0 2 0 2 0 0 0 0 1 0 0 2 0 1 0 1 0 0 0 2 1 1 2 0 2 1 1 1 0 2 2 0 0 1 0 0 2 0 0 0 0 0 0 0 2 0 1 1 1 2 0 0 2 0 0 1 1 1 1 0 0 1 2 0 2 0 1 1 1 0 1 1 0 0 0 2 2 0 1 0 0 0 0 0 2 2 2 2 2 2 1 0 2 1 0 1 2 0 1 0 1 1 1 1 1 0 1 0 0 2 1 0 0 0 1 2 0 0 2 1 0 0 0 2 0 2 0 2 2 1 1 0 0 1 1 1 2 2 0 0 0 0 0 0 1 1 0 0 2 1 2 2 0 1 0 1 2 1 0 0 0 2 0 0 0 0 1 1 0 1 0 1 0 0 1 1 1 1 1 1 0 0 0 0 0 0 0 0 1 0 0 2 1 1 0 0 0 0 0 1 0 2 1 1 0 0 0 0 0 0 0 1 0 0 0 0 0 0 0 0 0 2 2 0 1 0 0 0 0 0 0 1 2 0 1 2 0 2 0 0 1 1 0 1 1 0 0 1 1 1 0 1 1 1 1 0 0 0 1 0 2 2 2 0 0 0 0 2 0 0 0 0 0 0 2 0 0 0 0 0 0 1 1 1 0 2 1 1 2 2 2 1 0 0 1 2 0 2 1 1 2 1 0 0 1 0 1 1 2 2 0 0 0 0 1 0 0 0 0 0 1 1 0 1 0 2 1 0 1 1 1 1 0 1 0 0 2 0 2 0 0 0 0 2 0 2 1 0 0 1 1 1 0 0 1 0 2 0 1 0 1 2 2 1 1 0 0 0 0 2 0 0 0 0 2 1 1 0 0 0 0 0 0 1 1 0 2 1 0 0 2 0 0 2 0 0 0 1 0 1 2 0 0 0 0 0 0 0 2 1 2 2 1 0 2 2 0 0 0 0 2 0 2 1 0 0 0 0 0 0 0 0 0 2 0 0 0 0 0 0 0 0 0 2 2 1 0 1 0 0 2 2 0 1 0 0 0 2 2 0 1 0 0 0 2 2 0 0 0 0 0 1 1 1 1 1 1 0 0 0 0 0 0 2 0 0 0 1 0 0 2 0 0 2 2 1 0 1 0 1 1 0 0 1 0 0 1 0 1 0 0 1 1 1 2 2 0 1 1 0 1 0 1 1 0 0 0 0 0 1 0 0 0 0 1 1 0 1 1 0 0 1 1 0 0 0 1 1 1 0 0 0 1 1 1 0 0 0 0 0 0 0 0 0 0 0 0 0 0 2 1 0 0 2 1 0 1 0 1 0 1 1 1 0 1 0 0 1 1 0 0 1 2 0 1 2 1 1 2 2 0 2 0 0 2 0 0 2 0 0 0 1 0 2 1 0 0 0 0 1 1 1 0 2 0 2 2 0 2 0 2 0 1 0 2 0 0 0 2 1 1 0 0 0 0 1 1 0 1 1 0 0 0 1 0 0 0 1 1 1 1 0 0 0 0 0 0 0 0 0 0 0 1 1 1 1 0 0 0 0 2 0 0 0 1 2 1 2 2 0 0 0 0 0 0 0 0 1 1 0 0 2 2 2 0 0 1 0 2 0 1 0 1 0 2 0 2 0 0 0 0 1 1 2 0 1 1 0 1 1 1 1 0 0 1 0 0 2 0 0 2 0 0 1 1 0 0 0 0 1 0 0 0 1 1 1 0 2 0 1 1 0 1 2 2 0 1 0 0 0 1 1 0 1 0 1 1 0 1 0 0 0 1 2 0 0 0 0 2 0 2 0 0 0 0 1 0 0 0 0 0 1 0 0 0 0 0 1 1
137 0 1 1 1 0 1 2 0 2 2 0 0 1 1 0 0 0 0 2 1 2 0 1 1 1 2 0 2 2 2 1 1 2 0 1 1 1 0 0 1 0 0 0 1 0 0 0 0 0 0 0 0 0 2 2 0 0 0 1 0 0 0 0 0 0 1 1 0 0 0 0 2 2 2 2 0 2 2 0 2 0 2 0 0 0 1 0 0 2 0 0 1 0 0 1 0 1 1 0 0 2 0 1 2 0 2 0 1 1 1 2 0 1 0 0 1 0 0 0 2 0 2 0 0 2 0 0 1 1 1 0 0 0 0 0 0 0 0 0 0 0 0 0 0 0 0 0 0 0 0 0 0 0 1 1 0 1 0 0 0 0 0 1 1 2 0 0 0 1 1 1 1 1 1 1 1 1 0 1 0 1 1 1 0 1 1 2 1 1 1 2 1 0 1 0 2 0 1 0 0 1 0 0 2 0 0 1 0 0 1 0 1 0 1 1 0 0 1 1 2 1 2 2 0 0 0 0 0 0 0 0 0 0 0 0 0 2 0 0 0 1 2 0 0 2 0 0 0 0 0 0 0 0 1 2 1 1 0 0 0 0 0 0 0 0 0 0 1 1 0 0 0 2 0 1 1 0 1 0 0 2 2 2 0 1 0 2 2 2 1 1 0 1 1 1 0 1 0 0 0 0 2 0 0 0 0 2 1 0 0 1 1 1 0 0 1 0 0 0 0 0 1 1 1 0 1 1 1 2 2 1 0 0 0 0 0 2 0 1 0 1 2 1 0 0 0 0 0 2 0 2 1 0 0 1 0 2 0 2 2 0 1 0 1 1 0 2 2 0 0 0 0 0 0 0 1 0 0 0 0 2 0 1 0 0 0 0 0 1 1 1 1 0 2 2 2 1 0 0 0 0 1 1 1 1 1 0 0 0 0 0 0 0 0 0 2 1 0 0 0 1 0 2 0 0 0 0 1 0 1 0 1 2 1 1 0 0 0 0 0 2 2 0 0 2 2 0 1 0 0 1 0 1 2 0 1 2 1 2 1 0 0 0 0 0 0 2 0 0 1 1 0 0 1 1 1 0 2 1 1 1 1 1 2 0 0 1 2 1 2 1 1 1 1 0 0 1 1 2 0 2 1 1 0 0 1 2 0 0 0 1 0 0 1 0 0 0 0 0 0 1 2 2 2 0 0 0 0 2 0 1 1 1 1 0 1 0 1 1 0 0 0 0 2 0 0 1 1 2 1 2 0 1 2 1 1 1 0 1 0 0 0 1 1 0 0 1 1 0 0 1 0 0 0 0 0 1 0 2 2 0 0 1 0 0 1 0 0 0 0 1 2 1 1 0 1 1 0 0 1 1 0 2 2 0 1 1 2 0 1 0 0 0 2 0 0 0 0 0 2 2 0 1 1 0 1 0 0 0 0 0 0 1 0 0 2 1 0 0 0 1 1 1 1 0 2 1 0 0 0 1 1 1 0 0 0 1 1 0 0 0 2 0 1 1 1 1 0 0 1 1 0 1 1 1 1 1 0 1 0 0 1 2 0 2 1 1 1 2 1 0 0 2 1 1 1 2 0 2 1 0 1 0 0 2 1 2 2 0 0 0 0 2 0 0 2 1 1 1 0 0 1 0 2 1 2 2 1 0 1 1 0 0 0 0 0 0 0 1 1 1 0 0 0 1 1 0 0 0 0 0 1 0 0 0 1 0 0 0 0 0 2 2 1 1 2 1 0 2 0 0 0 0 0 0 0 2 0 0 1 1 1 1 2 2 0 0 2 0 2 2 2 1 1 0 0 0 0 2 2 0 0 1 1 0 1 0 0 2 0 0 0 1 0 0 1 2 2 2 1 2 0 2 0 1 0 1 0 1 0 1 2 2 0 0 0 0 1 0 0 0 0 0 0 0 0 0 0 0 2 2 1 1 0 0 1 1 1 1 0 0 0 0 0 1 1 0 2 0 0 0 0 0 0 1 0 1 1 2 2 2 1 0 1 1 1 1 0 2 0 2 2 2 2 1 2 0 0 1 0 1 0 2 1 1 1 2 0 1 1 0 0 0 0 1 1 1 2 1 0 1 0 2 0 0 1 2 0 0 2 1 1 2 0 0 0 1 0 1 0 0 1 0 2 0 1 1 0 0 2 0 1 1 0 0 1 2 0 1 0 0 0 1 0 0 0 1 0 0 1 0 0 0 0 1 1 0 2 0 0 0 0 1 0 0 0 0 1 1 0 0 0 0 1 0 0 0 0 0 0 0
138 1 2 1 2 0 0 2 0 0 0 0 0 1 1 0 0 1 1 0 0 2 0 0 2 0 0 0 2 2 2 1 0 1 1 0 2 1 0 0 1 0 0 0 1 1 0 0 2 2 0 0 1 0 1 0 0 1 0 0 1 2 1 1 2 2 1 0 0 0 0 1 2 2 1 2 1 0 0 0 1 0 2 0 0 0 1 0 0 1 0 0 0 0 0 1 0 0 0 1 1 2 1 1 2 0 2 0 0 0 1 1 0 0 0 1 0 0 0 0 2 0 1 1 0 0 1 1 0 1 2 0 0 0 0 0 0 0 0 0 0 0 0 0 0 1 0 0 0 0 0 1 0 1 0 0 0 2 0 0 1 0 0 0 1 2 2 1 1 2 0 1 0 2 2 1 2 0 2 2 0 2 1 2 1 1 1 2 0 0 1 2 1 1 0 1 2 0 0 0 0 0 0 1 2 0 2 1 0 1 2 0 0 0 1 2 0 1 1 0 0 0 2 2 0 0 1 1 1 2 0 0 1 1 1 0 0 2 0 1 1 1 2 1 0 1 0 0 0 0 0 0 0 0 0 1 0 2 0 1 1 1 0 1 1 0 1 0 2 0 1 1 1 0 0 0 1 1 1 1 1 1 2 2 0 2 2 2 0 2 0 0 0 0 2 1 1 2 0 1 0 0 2 0 0 0 0 1 2 0 2 2 2 2 1 0 1 1 1 0 2 1 1 0 1 0 1 0 1 2 2 2 0 0 0 0 0 1 1 0 0 1 2 1 1 0 0 1 1 1 1 0 0 0 2 0 1 0 0 1 1 0 2 0 2 0 0 1 1 0 0 0 1 1 1 2 2 1 0 0 0 2 0 0 1 1 0 0 0 0 0 0 1 0 2 1 1 1 2 2 2 2 0 1 1 0 0 0 0 1 1 1 0 1 1 1 1 0 0 0 0 0 0 2 1 1 0 0 2 1 2 0 0 1 1 0 0 0 1 0 1 0 1 0 2 0 1 0 0 0 0 1 0 2 2 1 0 1 1 1 2 0 1 1 0 1 0 2 0 0 0 0 1 1 1 0 1 0 2 0 0 2 0 0 2 0 0 1 2 0 1 2 1 1 0 1 1 0 0 2 0 2 1 1 0 0 2 0 0 0 0 1 0 1 1 0 1 1 0 1 1 1 2 1 1 1 0 0 0 2 0 2 0 0 0 0 1 0 0 2 0 0 2 0 1 0 0 2 0 2 0 2 1 2 1 0 0 0 0 1 0 0 0 0 0 0 0 2 1 0 1 0 1 0 1 0 0 1 0 2 2 0 0 1 0 0 1 0 1 2 0 2 1 2 0 0 0 1 0 0 1 0 2 1 0 1 0 0 1 1 1 0 0 1 0 1 1 0 0 0 0 1 0 1 1 1 1 1 0 0 0 0 0 0 0 0 2 0 1 0 2 1 0 1 1 0 2 1 1 0 1 2 0 1 0 0 0 1 1 0 0 0 1 1 1 1 1 1 1 1 0 0 0 1 1 1 1 1 1 1 0 0 1 1 0 1 1 1 2 1 2 0 0 1 0 0 1 2 0 2 0 2 1 1 1 2 0 2 2 0 1 1 0 2 0 2 0 1 1 1 0 0 0 0 0 1 1 1 1 0 1 1 0 0 1 1 0 1 0 1 0 0 0 0 0 0 0 0 0 0 0 0 2 0 0 1 1 0 0 0 0 0 2 2 1 1 2 2 0 2 0 0 0 1 1 0 0 0 1 1 2 2 2 1 2 1 1 2 0 2 0 1 2 0 1 0 0 0 0 1 1 0 1 0 1 1 0 1 0 1 0 0 1 1 1 0 2 2 1 1 1 1 0 2 0 1 0 0 0 1 1 0 0 0 1 0 0 1 0 0 1 0 0 0 0 0 0 0 1 1 0 0 2 1 1 0 1 1 0 1 0 1 0 0 0 0 1 0 1 0 0 0 0 0 0 1 0 0 1 1 2 2 0 0 0 2 0 0 0 1 1 2 0 0 2 2 2 0 1 0 1 2 0 2 0 0 2 2 1 1 0 0 0 0 1 1 1 0 1 0 0 0 0 1 0 0 1 1 1 1 2 0 1 1 0 0 0 0 0 2 0 0 2 2 2 0 1 0 2 0 1 0 0 1 2 1 2 2 0 2 0 0 0 0 0 0 0 0 0 0 1 1 0 0 0 2 2 0 2 1 1 0 0 1 0 0 0 0 0 1 0 0 0 0 0 1 0 0 0 0 1 0
139 0 1 1 1 0 0 1 0 0 0 1 1 1 0 0 1 1 1 1 1 1 0 0 2 0 2 0 2 2 1 0 0 1 1 1 1 1 0 0 0 1 0 2 2 2 0 0 0 2 1 0 1 1 0 1 0 1 0 0 2 2 1 0 1 1 2 0 0 0 0 0 1 2 1 2 2 1 1 0 2 0 1 1 1 0 0 0 0 1 0 0 0 0 1 1 0 0 0 2 2 2 0 0 1 2 1 1 2 1 0 1 1 0 2 2 2 0 0 0 2 0 1 1 1 0 0 1 0 1 1 0 0 0 1 1 0 0 0 0 0 0 0 0 0 0 0 0 0 0 1 0 0 0 0 0 0 0 0 1 1 1 1 1 0 2 0 2 0 1 1 0 0 2 0 1 1 1 0 0 0 0 0 2 0 0 1 2 0 2 0 2 2 0 2 0 0 0 0 0 0 0 1 0 2 0 2 0 1 0 0 0 1 0 1 2 0 1 1 1 2 1 2 2 0 0 1 0 0 2 0 0 0 0 0 0 1 2 0 0 0 1 2 0 0 2 0 0 0 0 0 0 0 1 0 1 2 1 0 0 0 0 0 1 0 0 0 0 1 1 0 2 0 1 0 0 0 0 2 1 0 0 2 1 1 1 1 0 1 2 1 1 0 1 2 2 1 1 1 0 0 1 2 0 1 0 0 2 1 1 0 1 2 2 1 0 2 1 1 0 1 1 0 0 1 0 1 1 1 0 2 0 2 1 1 0 1 1 1 1 1 1 2 1 1 0 1 0 2 2 1 0 0 0 0 2 0 0 1 1 1 0 1 0 1 0 0 2 2 0 0 0 1 1 1 1 2 0 0 0 0 2 0 0 1 1 1 0 0 0 0 0 1 0 2 0 0 0 1 1 1 1 1 0 0 0 1 0 0 0 0 0 0 0 0 1 1 0 0 0 0 0 0 0 0 2 2 1 2 0 2 0 1 2 2 0 0 1 0 1 1 1 1 0 1 1 1 0 0 0 0 1 0 2 0 0 0 2 1 2 1 0 0 1 0 1 0 1 0 0 0 2 1 1 0 2 0 1 2 0 1 1 1 1 2 1 0 0 2 0 1 2 0 0 0 0 0 2 1 1 1 2 2 0 0 0 0 1 0 0 0 1 0 0 2 0 1 0 0 0 0 2 2 0 0 1 0 1 1 1 1 0 1 1 1 0 1 0 1 1 0 0 1 1 2 0 0 1 1 1 0 1 0 1 1 1 1 1 0 1 0 0 0 0 0 1 1 2 1 1 0 1 1 0 1 0 1 2 0 2 2 0 0 0 1 0 0 0 2 2 0 2 0 0 1 0 0 0 0 0 0 1 1 1 1 1 1 1 1 2 1 0 0 0 2 0 1 0 0 1 1 1 0 1 1 0 2 2 0 0 0 0 0 0 0 0 2 0 1 1 1 2 0 0 2 0 2 1 0 0 2 2 1 1 0 0 0 1 1 1 1 0 0 1 0 0 0 1 0 0 0 2 0 0 0 0 2 1 1 1 0 0 0 2 1 2 1 1 1 1 2 0 1 2 0 0 2 2 0 2 1 1 0 2 1 2 1 1 2 2 0 0 0 2 0 0 0 1 1 1 0 0 1 0 1 0 0 2 1 0 2 2 0 0 0 0 1 1 0 1 0 0 0 0 0 0 0 1 0 0 0 0 0 0 1 0 0 0 2 0 0 0 2 0 0 0 2 1 0 2 0 0 1 2 2 0 0 1 0 0 1 1 0 0 2 1 1 2 2 2 0 2 2 1 1 1 0 1 0 0 1 0 1 1 0 0 2 1 0 1 0 0 1 1 1 0 2 2 2 2 2 2 0 1 0 1 0 1 0 0 1 1 0 0 0 0 0 1 1 0 1 1 0 0 1 1 0 0 0 0 2 2 1 1 0 0 0 0 1 1 0 0 0 0 0 2 1 0 2 0 0 0 0 1 0 0 0 1 2 2 2 2 0 0 0 1 0 0 1 1 1 2 0 0 1 1 2 0 0 0 0 1 0 2 1 0 1 1 0 2 0 0 0 0 1 1 1 0 2 1 0 1 0 0 0 0 0 1 0 0 2 0 0 1 0 0 0 1 0 1 0 0 1 1 0 1 1 1 0 2 0 0 1 1 1 0 0 2 0 2 0 1 0 0 0 0 0 1 1 0 0 0 1 1 1 0 0 0 0 0 0 2 0 2 0 0 0 0 0 1 1 1 1 0 1 0 0 2 2 0 0 0
140 0 2 1 0 0 0 2 0 0 0 0 0 1 1 0 0 1 1 1 1 1 0 0 2 0 1 0 2 2 2 0 1 1 2 0 2 2 0 0 2 1 1 0 2 1 1 0 0 0 0 0 0 0 2 1 1 1 0 1 1 1 0 0 0 0 2 0 0 0 0 1 1 2 1 2 1 1 1 0 2 0 2 1 2 0 0 1 1 1 0 1 1 2 0 1 0 0 0 1 1 2 1 1 2 0 2 0 0 2 0 0 1 2 1 1 2 0 0 0 1 1 1 1 0 0 1 1 1 2 0 0 0 0 0 0 0 0 0 0 2 0 1 0 0 0 0 0 0 1 0 0 0 0 0 0 1 2 0 1 2 0 0 0 0 1 1 1 0 1 0 1 0 2 2 0 2 0 0 1 0 0 0 1 0 0 0 0 0 0 2 2 0 0 0 0 2 0 0 0 0 1 0 1 2 0 1 2 0 0 0 0 2 0 2 2 0 2 0 0 2 2 1 2 0 0 2 0 0 1 0 0 1 1 1 0 1 2 0 0 0 0 2 0 0 1 0 2 2 0 0 0 0 0 0 2 1 1 0 1 1 1 0 1 0 0 0 0 2 1 1 0 2 0 0 0 0 0 2 0 0 1 2 2 0 0 0 1 1 2 1 1 2 0 2 0 2 0 0 0 0 1 2 0 0 0 0 2 0 0 0 2 2 1 0 0 2 0 0 1 1 1 2 1 0 0 1 1 1 2 2 1 1 0 0 0 0 2 0 0 0 1 2 1 0 0 0 0 1 1 1 0 1 0 0 1 0 1 1 1 2 1 1 1 1 0 0 2 2 1 1 1 1 1 0 0 1 0 0 0 0 2 0 1 1 0 1 0 0 0 0 0 0 0 2 0 0 1 0 0 0 0 1 1 2 0 0 0 0 0 0 0 1 1 0 1 1 1 0 0 0 0 0 1 0 1 1 0 1 0 1 0 0 0 0 0 0 0 0 0 1 1 0 0 2 1 2 0 0 0 0 1 0 2 0 0 0 0 0 0 2 0 0 0 0 1 0 1 0 1 0 0 0 0 1 1 0 1 2 0 1 2 1 1 1 1 0 0 2 0 2 1 1 2 1 1 1 2 1 1 1 1 1 1 0 0 2 1 0 0 0 0 1 0 1 0 0 0 1 1 0 1 1 0 0 1 1 0 0 2 0 2 1 0 1 1 2 0 1 0 2 2 2 0 1 0 0 1 1 1 0 0 0 2 1 0 0 1 1 0 1 0 0 0 0 1 1 1 0 0 0 2 1 0 1 0 2 1 0 2 1 0 0 1 1 1 2 0 0 1 0 2 2 0 1 0 0 0 0 0 0 2 2 1 0 1 1 0 1 2 0 0 0 2 0 1 0 0 0 0 0 0 0 0 0 0 2 2 0 0 0 0 0 0 0 0 1 0 0 0 1 1 0 2 2 0 2 0 0 1 0 2 0 0 1 1 0 1 1 0 0 0 1 1 1 0 0 0 0 1 0 1 0 0 0 0 2 0 1 1 0 2 0 0 0 0 1 2 0 2 2 0 0 0 0 0 1 2 0 1 1 0 1 2 2 2 1 2 2 0 0 0 0 2 0 0 0 1 1 1 0 0 0 0 2 0 0 1 1 0 0 1 0 0 1 1 1 1 0 1 0 0 0 0 0 1 1 0 0 1 0 1 1 0 0 0 0 0 2 0 0 0 2 0 0 0 1 0 0 1 0 0 0 1 1 0 0 1 0 0 1 0 0 0 1 1 1 2 0 2 0 1 2 0 1 1 0 1 0 0 1 0 1 1 0 0 2 1 0 0 0 0 1 0 0 0 2 2 1 1 1 1 0 2 0 2 0 0 0 1 1 0 0 0 0 1 0 1 0 0 1 0 0 0 0 0 0 0 1 0 1 1 2 0 0 1 2 0 0 0 0 0 0 0 0 1 2 0 1 0 0 0 0 0 0 1 1 1 2 0 0 0 0 0 0 0 1 0 2 1 2 2 0 0 2 2 2 0 0 1 0 1 0 1 2 1 0 1 0 2 0 0 0 0 1 1 1 0 2 1 0 1 0 1 1 0 1 0 0 0 2 1 0 2 0 0 0 1 0 0 0 0 2 2 2 0 0 0 1 0 2 0 1 0 1 0 1 1 1 1 0 0 0 0 0 0 0 0 0 0 1 0 1 0 0 0 1 0 1 0 0 1 1 0 0 0 1 0 1 1 0 0 0 0 1 0 1 1 1 0 1 1
141 0 1 1 0 0 0 2 0 0 0 0 0 0 0 0 0 2 2 2 1 2 1 0 2 0 0 0 2 2 1 1 0 1 2 0 2 2 0 0 2 1 1 0 2 1 0 0 0 0 0 0 0 0 1 1 0 0 0 0 1 2 2 1 0 0 0 0 0 0 0 0 2 2 0 2 2 1 1 0 2 0 2 0 1 0 0 0 0 2 0 0 1 0 0 0 0 1 0 2 1 2 0 1 2 1 2 1 1 0 0 1 0 2 0 0 2 0 0 0 0 1 2 0 0 0 2 0 1 1 0 0 0 0 0 0 0 0 0 0 1 0 0 0 0 1 0 0 0 2 0 0 0 0 0 0 1 2 0 2 1 1 1 0 1 0 0 1 1 2 1 0 0 2 2 0 2 0 0 1 0 1 0 2 2 2 0 1 0 0 2 2 1 0 1 0 1 0 0 0 0 0 0 0 2 0 1 1 0 1 2 0 1 0 0 2 0 1 0 1 2 1 2 2 0 0 0 0 0 1 0 0 0 1 1 0 1 2 0 0 0 0 2 0 0 0 0 1 1 0 0 0 0 0 0 2 1 1 0 0 0 0 0 1 1 0 0 1 2 1 0 0 0 1 0 0 1 1 1 1 1 1 1 1 0 1 1 1 1 2 1 1 1 0 2 0 1 1 1 0 0 0 2 0 0 0 0 1 1 1 0 2 1 1 1 0 2 1 1 0 1 1 1 0 1 0 2 0 0 1 1 2 0 0 0 0 0 1 1 1 0 1 2 1 0 0 1 0 0 1 0 1 0 1 1 0 0 1 1 0 1 1 2 0 1 0 0 1 1 1 1 1 0 0 0 0 1 2 2 0 0 2 0 0 0 0 0 0 0 0 0 0 0 0 2 0 0 0 1 1 1 1 1 1 1 0 1 0 0 0 0 0 0 0 0 1 1 0 0 0 0 0 0 0 2 2 0 1 1 0 0 0 0 0 0 0 0 0 0 0 1 1 1 1 1 1 1 1 0 0 0 2 0 2 1 1 0 1 1 1 0 0 0 0 0 1 1 2 0 0 0 0 1 1 2 0 1 0 1 2 1 1 1 1 2 2 0 0 2 0 1 1 2 2 1 1 1 2 0 0 2 0 2 0 0 0 1 0 0 0 0 1 1 0 1 0 0 0 1 1 0 1 2 0 0 1 0 1 1 1 1 0 1 0 1 0 2 1 2 0 1 1 1 1 2 0 0 1 1 1 0 1 1 2 2 0 0 0 0 0 0 0 0 1 1 0 0 1 1 0 1 1 1 0 1 0 1 0 0 2 2 0 1 1 1 1 2 0 1 1 0 0 0 1 0 0 0 0 0 0 0 2 1 2 2 1 1 2 2 1 1 0 0 0 2 0 0 0 0 0 1 1 0 1 1 0 1 2 0 0 0 0 0 0 0 1 2 2 1 1 1 1 0 1 1 0 2 1 0 1 1 2 1 1 0 0 0 2 2 0 0 0 1 0 0 0 1 0 0 1 0 1 0 1 1 0 2 1 1 1 0 0 0 2 1 2 1 1 0 1 2 0 0 2 1 2 2 2 0 2 0 2 0 0 1 1 1 1 1 1 1 1 0 1 0 1 1 0 0 0 0 0 1 0 1 0 0 1 1 0 1 1 0 0 0 0 0 1 0 1 0 1 0 0 0 1 1 1 0 0 0 0 0 0 0 1 0 0 1 0 0 0 2 0 0 1 1 1 0 2 1 1 1 1 1 0 0 0 2 2 2 2 1 0 2 0 2 2 0 2 0 1 2 1 1 1 0 0 0 0 0 0 0 0 2 0 0 1 0 1 0 0 1 1 1 0 2 1 1 0 0 0 0 2 0 1 0 2 0 0 0 2 1 1 1 0 0 0 1 0 0 0 0 0 0 0 1 0 0 0 1 1 2 0 1 0 2 0 1 1 0 0 0 0 0 0 2 0 1 0 0 0 0 1 0 1 2 1 2 0 1 0 0 0 0 0 1 0 0 2 0 0 1 0 1 1 2 0 1 1 0 1 0 2 2 1 0 1 0 2 0 0 1 1 1 1 1 1 1 0 1 0 0 1 1 0 1 0 1 1 2 0 1 2 0 0 0 1 0 0 0 1 2 2 2 0 1 1 1 1 1 0 1 1 2 0 1 2 0 1 0 1 0 0 0 0 0 0 1 1 1 0 0 0 1 1 2 0 1 0 0 2 0 0 0 0 0 0 1 1 0 0 1 0 1 0 0 1 2 1 1 1
142 0 0 2 0 0 1 2 0 1 1 0 0 2 2 0 0 2 1 1 1 2 0 0 2 0 1 0 1 2 2 0 1 2 1 0 2 1 0 0 1 0 0 1 2 2 1 0 0 0 0 0 0 0 1 2 0 1 0 1 1 2 1 1 1 1 0 1 0 0 0 0 2 1 0 1 1 2 2 0 0 0 2 0 2 0 0 0 0 2 0 0 1 0 0 2 0 1 0 2 1 2 1 0 2 1 2 0 0 0 1 2 0 2 0 0 2 0 0 0 2 0 2 0 1 0 1 0 0 0 1 0 0 0 0 0 0 0 0 0 0 0 0 0 0 0 0 1 1 1 0 0 0 0 0 0 1 2 0 1 1 0 1 1 0 2 0 2 0 2 0 1 1 1 2 1 1 0 0 0 0 0 1 1 0 1 1 2 0 1 0 2 2 0 2 0 2 0 0 0 0 0 0 0 2 0 2 1 1 0 0 0 1 0 2 2 0 1 1 1 2 1 2 2 1 0 2 0 0 2 0 0 0 0 0 0 0 2 0 0 0 0 2 0 0 2 0 0 0 0 0 0 0 0 0 2 0 2 1 1 0 0 1 1 1 0 0 0 1 0 0 0 0 0 0 0 1 1 1 1 1 1 2 2 0 1 0 2 0 2 1 0 0 0 2 1 2 2 0 2 0 0 1 1 0 0 0 2 2 0 0 1 1 1 2 0 2 1 2 0 2 2 1 0 2 0 2 1 1 2 2 2 1 1 0 0 0 1 1 0 0 1 2 2 0 0 1 0 0 1 0 0 0 0 2 0 0 1 0 0 0 0 0 1 0 0 0 2 2 0 0 0 1 0 0 0 1 2 2 0 0 2 0 1 0 0 0 0 0 0 0 0 1 0 2 0 0 0 0 0 0 0 1 0 0 0 1 0 0 0 0 0 0 0 0 1 1 1 0 0 0 1 0 2 2 2 0 0 2 0 2 0 0 0 0 1 0 1 0 0 1 1 0 0 2 1 1 0 1 0 0 1 0 2 2 2 0 1 1 0 2 0 0 0 0 0 0 1 0 1 0 1 2 2 0 0 1 0 2 1 1 1 0 0 2 0 0 1 1 0 1 1 0 2 0 0 0 2 0 0 2 1 1 1 1 2 2 1 0 0 0 0 0 0 1 0 1 0 1 1 1 1 2 2 2 0 0 0 0 2 0 1 1 1 1 0 0 1 2 1 1 1 1 0 0 0 0 2 0 2 0 1 0 1 2 1 1 0 0 0 1 0 0 0 0 0 0 2 1 0 1 1 0 0 0 0 1 2 0 2 2 0 0 0 1 1 1 0 0 0 0 2 0 0 0 0 0 0 0 0 0 2 0 2 2 0 0 1 2 1 0 0 0 0 1 0 0 0 1 1 1 2 0 0 0 0 2 2 0 0 0 0 0 0 0 1 2 0 0 1 1 0 0 1 1 0 2 2 0 0 1 1 0 2 0 0 0 2 1 0 0 0 1 0 1 1 1 2 0 1 0 1 0 1 1 0 2 2 1 1 0 0 0 1 1 1 0 1 2 1 1 1 0 1 0 0 1 1 0 2 0 0 0 0 1 1 1 1 1 0 0 0 0 2 0 0 1 1 1 1 0 0 0 0 1 0 0 1 1 0 1 1 0 0 2 2 1 0 0 1 0 1 1 0 1 0 1 0 0 0 0 0 1 1 0 0 1 0 1 0 0 0 2 1 1 0 1 0 0 2 0 1 1 0 0 0 0 2 0 0 1 0 2 1 2 1 1 1 1 1 1 2 2 1 1 0 0 0 0 0 0 0 0 1 1 0 0 0 1 0 0 0 1 0 0 0 1 2 2 2 1 2 0 2 0 1 0 1 0 0 1 1 0 0 0 0 0 2 2 0 2 0 0 0 0 0 0 0 1 0 1 1 0 0 0 0 0 2 0 0 0 0 2 0 2 2 2 0 1 0 1 0 2 1 0 1 0 1 2 1 1 1 1 0 1 1 0 0 0 2 0 1 2 0 1 1 2 1 2 0 0 2 0 1 2 2 0 0 1 1 0 0 0 0 1 1 1 2 2 1 0 1 0 0 1 0 1 0 0 0 2 0 1 2 0 0 0 1 1 1 0 0 2 0 0 0 1 1 0 0 2 0 0 2 1 0 1 2 0 1 0 1 1 0 0 0 0 0 0 0 0 1 0 0 1 1 2 0 1 0 0 1 0 2 0 0 0 0 0 0 0 0 0 0 0 0 0 0 0 0 1 0
143 1 2 1 0 0 0 1 0 0 0 1 1 1 0 0 0 2 2 2 2 2 0 0 2 0 1 0 2 1 1 1 2 2 0 1 1 1 1 1 0 0 0 1 2 0 1 0 0 0 0 0 2 0 1 1 0 0 0 1 1 2 1 1 0 0 0 1 0 0 0 1 2 2 1 2 2 0 0 2 0 0 1 1 1 0 1 1 1 2 2 1 0 0 0 1 0 1 0 2 1 2 1 0 2 0 2 0 0 0 1 2 2 2 2 2 2 0 1 0 1 0 0 2 0 2 0 0 1 1 1 0 0 0 0 1 1 0 0 0 0 0 0 0 0 2 0 0 0 1 0 1 0 0 1 0 1 0 0 0 0 0 0 0 2 0 0 0 1 2 1 1 0 2 2 1 2 0 0 1 0 1 0 2 0 0 2 2 0 1 0 2 2 1 1 0 0 0 1 0 0 1 0 2 2 0 1 0 1 0 1 0 1 0 0 1 1 1 2 0 2 2 2 2 0 0 1 2 2 0 0 0 0 0 0 0 0 2 0 0 0 0 2 0 0 2 0 1 1 1 1 1 0 0 0 0 0 1 0 1 1 1 0 0 0 1 0 0 2 1 0 1 1 0 0 1 1 1 2 1 1 1 1 0 1 1 0 1 0 2 2 1 1 0 2 0 1 0 0 0 0 1 1 1 0 0 1 2 1 0 0 1 1 2 1 1 2 0 0 1 0 0 1 0 0 0 0 1 1 0 1 2 2 1 1 0 1 1 1 1 0 0 1 2 0 1 1 0 0 2 0 2 0 0 1 1 0 2 0 1 1 0 1 0 0 0 0 2 2 0 0 0 1 0 0 0 2 1 1 0 0 0 0 0 1 0 0 0 0 0 1 2 1 0 1 0 1 0 1 1 0 1 1 1 1 1 1 0 0 0 0 0 0 0 1 2 0 1 0 0 0 1 2 0 0 2 2 0 1 1 1 0 1 2 2 0 0 1 0 0 1 1 1 1 1 2 1 0 1 0 0 1 0 2 0 0 0 1 0 1 2 0 1 1 0 1 0 1 0 1 2 2 1 1 2 0 0 0 2 0 1 0 2 2 0 2 1 1 2 0 1 2 0 2 0 0 0 1 0 1 1 1 1 1 0 1 2 2 0 0 0 0 1 1 0 0 0 0 1 1 0 1 2 0 0 1 1 1 1 2 0 0 0 0 0 0 2 0 2 1 0 0 1 1 1 2 1 1 1 2 0 1 0 1 2 1 0 0 0 0 0 0 0 0 0 0 0 2 1 1 1 2 1 0 1 0 1 2 0 2 2 0 0 1 0 0 1 1 0 2 1 0 1 2 0 1 0 1 0 0 0 1 0 1 1 0 0 2 2 0 0 0 0 0 1 0 1 0 0 0 1 2 0 0 0 1 1 2 0 0 1 0 1 0 0 0 2 1 1 0 2 0 0 0 1 0 2 1 1 0 1 2 0 1 0 0 0 2 2 0 0 0 1 0 1 1 1 0 1 0 2 0 0 1 2 0 2 0 1 1 1 0 2 1 0 0 2 2 1 0 1 0 0 0 1 0 1 2 0 2 0 1 0 1 2 1 1 2 2 0 1 1 0 1 0 0 0 1 1 1 0 0 1 0 0 1 1 1 1 1 2 2 0 0 0 0 1 0 0 0 0 0 0 0 0 1 1 0 0 1 0 0 0 0 0 1 0 0 1 1 1 0 2 1 0 1 2 1 0 2 1 1 0 0 0 0 0 0 1 1 1 1 0 0 0 2 0 1 2 1 1 2 2 1 1 0 0 0 1 1 1 0 0 0 2 0 0 1 0 0 0 0 2 0 0 0 2 2 2 1 1 2 0 2 0 1 0 1 0 0 0 2 1 0 0 0 1 1 1 0 0 0 0 0 1 0 0 1 0 1 1 1 1 1 0 0 2 0 0 0 0 0 0 0 0 1 1 0 1 0 0 0 1 1 0 0 0 1 1 1 2 2 0 0 0 0 0 1 0 2 0 1 0 0 0 0 2 0 0 0 0 2 0 1 1 0 0 1 0 1 0 0 0 0 1 0 1 0 1 0 0 0 0 1 0 0 0 1 0 0 2 0 0 1 0 0 1 1 0 1 0 0 1 0 0 0 0 0 1 0 1 0 2 0 0 0 0 1 1 0 1 0 0 0 0 2 1 0 0 0 0 1 0 0 0 2 2 1 2 1 0 1 0 2 0 0 0 0 0 0 0 0 0 0 0 0 0 0 0 0 0 1
144 1 1 1 0 0 0 2 0 2 2 0 1 1 1 0 0 2 2 0 0 2 1 0 2 1 0 0 2 2 1 1 0 1 0 1 1 2 1 1 1 0 0 0 2 1 1 0 0 1 0 0 0 0 2 1 0 1 0 0 0 1 2 1 0 0 0 1 0 0 0 0 0 2 0 2 2 2 2 0 2 0 1 1 1 0 0 0 0 1 0 0 0 0 0 1 0 2 0 2 1 2 0 2 2 0 2 0 0 0 1 2 1 1 2 2 2 0 1 0 1 0 1 1 0 1 1 0 1 1 1 0 0 0 0 0 0 0 0 0 1 0 0 0 0 2 0 0 0 1 0 0 0 0 0 0 0 0 0 2 1 1 0 1 0 2 1 1 0 2 0 1 1 1 1 0 2 0 0 2 0 2 0 2 1 1 1 1 0 0 2 2 2 0 2 0 2 0 1 0 0 0 0 1 2 1 2 1 2 1 1 0 1 0 2 2 0 1 2 1 1 0 2 2 0 0 0 0 0 1 0 0 0 0 0 0 1 2 0 0 0 0 2 0 0 2 0 0 0 1 1 1 0 0 0 2 2 1 1 1 0 0 1 1 1 0 0 0 2 0 0 0 0 1 0 1 0 1 2 1 1 2 1 2 0 1 0 1 0 2 0 0 2 0 2 0 2 2 0 2 0 0 1 1 0 1 1 2 1 0 1 1 2 2 1 1 1 1 0 2 0 1 2 2 1 0 1 2 2 1 1 2 1 0 0 0 0 0 2 2 1 1 1 1 0 0 0 1 1 2 1 1 0 0 2 0 0 1 0 0 0 0 1 1 1 0 0 2 2 1 1 1 1 1 2 1 2 1 1 0 1 1 0 0 1 1 1 0 0 0 1 1 0 0 2 1 1 0 0 0 0 0 0 1 1 0 0 1 0 0 0 0 1 1 1 2 0 1 0 0 0 1 0 1 0 1 1 0 0 0 0 0 0 0 0 0 0 1 0 1 0 2 1 0 1 1 1 0 0 0 1 0 0 2 0 0 0 1 1 1 1 0 0 0 0 0 1 1 0 1 0 1 0 0 1 0 1 0 2 0 1 2 2 2 0 2 0 0 2 0 0 2 0 1 1 1 1 0 0 2 0 2 2 0 0 0 0 0 0 0 0 1 0 1 0 0 0 0 1 1 0 1 1 0 1 0 1 0 0 2 0 2 1 0 1 1 1 0 1 1 0 0 0 0 2 0 0 0 2 0 0 0 0 0 2 2 2 0 1 0 0 1 0 0 0 1 0 1 1 0 0 1 2 0 0 0 2 1 0 2 2 0 1 1 1 1 2 0 1 2 2 0 0 2 0 0 0 0 0 0 0 2 0 2 2 0 0 0 0 1 0 0 0 1 1 0 0 0 0 0 0 0 0 0 0 1 1 1 0 0 0 0 0 0 0 2 2 0 1 1 1 1 0 0 1 0 2 1 0 0 0 1 0 1 0 0 1 1 1 1 1 0 0 1 1 1 0 1 1 0 2 0 0 0 0 0 2 1 0 0 0 1 1 2 0 1 1 2 1 1 2 0 0 0 0 0 1 2 0 2 1 0 0 1 2 1 1 2 2 0 0 0 0 1 0 0 0 2 2 1 1 0 0 1 0 1 2 1 1 1 2 1 0 0 0 0 1 0 0 0 0 0 0 0 0 1 1 0 0 0 0 0 2 0 0 0 0 0 1 0 0 0 2 1 0 1 2 1 0 2 1 0 0 0 0 1 0 2 0 0 1 0 0 0 1 2 0 2 1 2 0 1 2 1 1 0 0 0 0 0 0 0 1 0 1 0 0 0 1 1 0 0 1 0 0 0 1 1 2 1 1 2 0 2 1 1 0 2 0 0 0 2 1 1 0 0 0 0 0 0 1 1 0 0 0 0 0 0 0 0 2 2 1 1 0 0 1 0 0 0 1 0 1 0 1 1 2 0 1 1 1 0 0 2 0 0 0 0 2 2 1 2 0 0 0 0 0 0 1 1 1 1 0 1 1 1 2 0 0 1 0 2 0 1 2 2 0 0 0 2 0 0 1 1 2 0 0 1 1 1 0 1 0 2 1 0 1 1 0 0 1 0 0 2 0 0 0 1 0 1 0 0 1 0 0 0 1 0 1 0 1 0 0 1 2 1 2 2 0 2 0 1 1 1 0 1 0 0 0 0 1 0 0 0 0 0 1 1 2 2 0 2 0 0 0 0 0 1 0 1 0 0 1 0 2 0 0 0 0 0 2 0
145 1 1 2 1 0 0 2 0 1 1 0 1 2 1 0 0 0 0 0 0 0 0 2 0 0 0 0 2 2 2 1 1 1 1 1 1 1 0 0 1 0 0 1 1 1 2 0 0 2 1 0 1 0 1 1 0 0 0 0 2 2 2 1 0 0 0 1 0 0 0 0 0 2 0 2 2 2 2 0 1 0 2 0 1 0 0 1 1 2 1 1 1 1 0 0 0 0 0 0 1 1 1 1 2 0 2 0 0 0 1 2 1 1 1 1 1 0 0 0 2 0 0 2 0 1 0 0 0 0 1 0 0 0 0 0 0 0 0 0 2 0 0 0 0 1 1 0 0 2 0 2 0 0 1 0 0 1 0 1 0 0 0 1 1 0 0 0 1 2 0 0 1 1 1 1 1 0 0 1 0 2 0 1 1 1 0 1 1 0 2 2 2 2 2 0 1 0 0 0 0 0 1 0 0 0 1 1 0 0 1 0 0 0 2 2 0 0 1 0 1 1 1 1 1 0 2 1 1 1 0 0 0 0 0 0 1 2 0 0 0 1 1 0 1 2 1 0 0 0 0 0 0 0 0 2 1 1 0 0 0 0 0 0 1 0 0 1 2 1 0 2 0 0 0 0 0 0 2 0 0 1 2 2 0 2 1 1 1 1 1 1 1 1 2 1 1 0 0 0 0 0 1 0 0 0 0 1 2 0 0 1 0 1 2 0 2 0 1 0 1 1 1 1 0 0 0 2 2 1 1 1 1 0 0 0 0 0 2 2 0 2 2 2 0 0 1 0 1 0 0 0 0 0 2 0 0 0 0 2 2 0 1 0 0 0 0 2 2 0 0 0 1 1 1 1 0 0 0 0 0 2 0 1 2 1 2 1 1 0 0 0 1 0 2 1 1 1 1 1 1 1 0 1 1 0 0 1 0 0 0 0 0 0 0 0 2 2 0 0 0 2 0 2 0 2 2 0 2 1 2 0 0 0 0 1 1 1 0 1 0 2 1 0 2 1 0 0 1 0 0 1 0 2 0 0 0 2 1 2 2 0 1 1 0 1 0 1 0 2 0 2 2 2 1 0 1 0 1 1 1 2 2 2 0 2 0 0 2 0 0 1 1 1 0 1 1 1 1 2 0 2 1 1 0 0 1 1 0 0 0 0 2 0 1 0 0 1 0 1 1 1 2 2 2 0 0 0 0 2 0 1 1 1 1 0 1 1 2 1 1 1 1 2 2 0 0 0 2 1 0 0 1 2 1 1 0 0 0 0 1 0 0 0 0 2 2 2 1 0 1 1 1 0 1 0 1 1 0 2 2 0 1 1 0 0 1 0 0 1 1 1 1 1 0 0 0 0 0 0 0 2 1 1 2 0 0 0 0 1 1 0 0 1 1 1 0 0 0 0 1 1 0 2 2 0 0 1 0 0 0 0 1 0 0 2 2 1 2 0 2 2 0 0 1 0 2 1 0 0 1 2 2 0 0 0 0 2 2 1 0 1 1 0 1 1 0 2 0 0 0 2 0 0 0 0 2 0 0 1 1 0 0 1 1 1 1 1 1 1 2 0 1 1 1 0 1 0 0 0 0 0 0 1 1 2 0 2 2 0 1 1 0 1 0 0 0 1 1 1 0 0 1 0 1 1 1 0 0 0 1 0 0 0 0 0 0 1 0 2 1 1 0 0 0 1 1 0 0 0 1 0 0 1 0 0 0 0 1 0 0 0 2 1 1 0 2 0 0 1 0 0 0 1 0 1 0 1 1 1 1 1 0 0 2 2 0 2 1 2 0 2 2 1 1 0 0 1 0 0 1 0 0 0 2 0 0 0 0 2 0 0 1 1 1 0 1 2 1 1 1 1 0 1 0 2 0 1 0 0 0 2 1 1 0 1 0 0 0 0 0 0 0 0 0 0 0 1 0 0 2 2 1 0 0 1 1 2 0 0 0 0 1 0 1 2 1 0 1 0 1 0 1 0 0 0 0 0 2 2 2 2 0 0 0 0 0 1 0 2 0 2 0 0 2 1 2 0 0 1 1 1 0 1 1 1 0 1 0 1 0 0 0 0 1 1 1 1 2 0 0 0 0 2 0 0 0 0 1 1 2 0 0 0 1 0 0 1 0 1 1 1 0 0 0 1 1 0 0 0 1 0 2 0 0 0 0 2 0 2 0 1 0 0 2 2 0 0 0 0 1 0 0 0 0 1 1 0 2 0 0 0 0 1 0 0 0 0 1 0 1 1 0 1 0 0 0 0 0 1 1 0
146 0 2 1 0 0 0 0 0 0 0 2 0 0 0 0 0 1 0 1 1 1 0 0 2 0 1 0 2 2 2 0 0 0 2 0 2 1 0 0 0 1 1 0 2 2 0 0 0 2 0 0 0 0 2 2 0 1 0 1 1 1 1 0 0 0 0 1 0 0 0 0 2 2 0 2 1 2 2 0 0 0 1 1 0 0 1 0 0 1 0 0 0 1 1 2 1 1 0 2 1 1 1 0 2 1 2 0 0 0 1 1 0 0 0 0 0 0 0 0 2 0 2 0 0 1 1 1 1 2 1 0 0 0 1 1 0 0 0 0 1 0 1 0 0 1 0 0 0 0 0 0 0 2 2 0 1 1 0 1 1 1 1 0 1 0 0 1 1 2 0 1 2 0 2 1 1 0 0 2 0 2 0 2 2 2 0 1 0 0 1 2 2 0 2 0 2 0 0 1 0 1 0 1 2 1 2 0 1 1 2 0 1 0 1 2 0 2 1 0 1 1 2 2 0 0 1 0 0 0 0 0 0 0 0 0 0 2 0 0 0 0 2 0 0 2 0 1 1 0 0 0 0 1 0 1 2 2 1 1 0 0 0 1 1 0 1 0 2 0 0 1 0 1 0 0 1 0 1 0 0 2 2 2 0 1 1 2 2 2 1 1 1 0 2 1 2 1 0 0 1 0 2 0 1 0 0 2 0 0 0 1 2 2 1 1 1 0 0 2 0 0 2 1 0 0 0 0 0 1 2 2 1 0 0 0 0 1 1 2 1 1 1 1 0 0 0 0 0 1 1 0 0 1 1 0 1 0 0 1 1 0 0 0 0 0 0 1 1 1 1 1 1 1 2 1 0 0 0 0 0 1 0 0 2 1 1 1 1 0 0 0 0 0 2 0 0 0 1 1 1 1 1 0 0 0 1 2 0 0 0 0 0 0 1 1 1 1 0 0 0 1 0 0 0 2 2 0 1 0 1 0 0 0 0 0 0 0 0 0 1 0 1 0 1 0 1 1 2 0 0 0 0 1 1 0 1 2 2 1 2 0 0 0 0 0 0 2 0 0 0 0 0 0 1 1 1 0 2 0 2 2 0 0 2 0 0 1 2 0 1 2 1 2 0 0 0 1 1 2 0 2 2 0 1 1 2 1 0 0 0 0 0 0 1 0 0 0 0 1 2 1 2 0 0 0 0 0 0 2 0 2 1 0 0 0 1 1 2 1 1 1 2 2 2 0 0 1 1 2 0 1 0 1 1 1 1 0 1 0 1 0 2 0 0 0 0 1 0 1 0 1 0 0 0 0 0 0 0 2 1 0 1 1 1 1 2 1 1 2 1 1 0 0 1 0 0 0 0 0 0 1 1 1 1 1 0 1 1 2 1 0 0 0 1 0 2 0 0 0 2 2 0 0 0 0 0 1 0 0 0 1 1 0 0 2 2 1 1 0 2 1 0 1 2 0 2 0 0 1 1 1 1 0 0 0 0 2 2 0 0 0 0 0 1 1 2 0 1 0 0 1 0 0 0 1 1 1 0 0 0 1 1 0 1 1 1 2 1 1 1 1 1 1 1 0 1 2 0 2 0 0 0 1 1 2 1 1 1 0 0 0 0 2 0 1 0 1 1 1 0 0 0 0 1 0 0 2 1 0 1 1 0 1 2 1 1 1 1 2 1 2 0 0 0 1 1 0 0 0 1 0 1 1 0 0 1 0 2 1 0 1 2 1 0 1 1 2 0 2 0 0 0 1 1 0 0 1 1 1 2 1 0 0 1 1 1 2 0 2 0 0 2 1 1 0 0 1 0 0 1 0 1 0 1 1 0 0 2 0 0 0 0 2 1 0 2 2 1 1 1 0 0 2 0 1 0 1 0 1 0 1 1 1 0 1 1 0 0 0 0 0 0 0 0 0 0 0 0 0 1 1 2 0 0 1 2 0 0 0 0 0 0 0 0 0 0 0 2 0 0 0 0 0 0 1 1 1 1 1 1 1 0 0 0 1 0 1 0 1 1 2 2 0 1 1 2 0 0 1 0 2 0 1 1 1 1 2 0 2 0 0 0 0 0 2 2 1 2 0 0 0 0 1 0 0 2 0 0 0 2 1 0 2 0 0 0 1 1 0 0 0 1 1 1 0 2 0 0 0 1 0 2 0 0 0 0 2 0 2 0 2 0 0 1 0 2 0 0 0 2 0 0 0 0 0 1 0 0 0 0 2 0 1 0 0 0 0 0 0 0 0 0 0 0 0 0 0 0 0 1 1
147 1 1 1 1 0 1 2 0 2 2 0 0 0 0 0 0 1 2 2 2 2 0 0 2 1 2 0 2 2 2 0 0 1 2 2 0 2 0 0 1 0 0 1 1 0 0 0 0 0 1 0 1 0 1 1 1 1 0 0 1 1 1 1 0 0 0 0 0 0 0 2 1 2 1 2 2 0 0 2 0 0 1 1 0 0 0 0 0 2 0 0 1 0 0 2 0 2 1 2 1 1 0 1 2 1 2 0 0 0 1 1 1 2 0 0 1 0 0 0 2 0 1 1 0 0 1 1 0 1 1 1 0 0 1 0 0 0 0 0 1 0 1 0 0 1 0 0 0 0 0 1 0 0 0 1 0 0 0 2 1 1 0 1 0 0 0 0 0 0 2 0 0 2 1 1 2 1 0 1 0 2 1 2 0 1 1 2 0 2 0 2 1 0 1 0 1 0 0 0 0 0 0 0 2 0 1 1 1 0 1 0 2 0 2 2 0 1 2 0 1 1 1 2 0 0 0 0 0 1 0 0 0 0 0 0 0 2 1 1 1 1 2 1 0 2 0 0 0 0 0 0 0 0 0 1 1 1 0 0 0 0 1 0 1 0 0 1 0 0 0 1 1 0 0 0 0 1 2 1 1 1 1 1 0 0 0 0 2 2 1 1 1 0 2 1 1 0 0 0 0 0 1 1 0 0 0 2 2 0 0 1 2 0 1 0 2 2 1 0 1 1 1 0 0 0 0 2 2 1 1 2 0 0 1 0 1 2 0 1 1 2 2 1 0 0 1 0 1 1 0 0 0 0 0 2 0 1 0 1 1 0 1 0 0 0 0 1 1 0 0 0 2 2 0 0 2 0 0 0 1 1 0 0 1 1 1 1 1 0 0 0 0 1 2 0 0 1 0 0 0 0 0 0 0 0 0 0 0 0 0 0 0 0 1 2 0 0 0 1 1 2 1 0 2 2 0 0 1 0 1 0 0 0 0 1 1 0 1 0 1 1 1 1 0 2 1 0 1 0 0 1 0 2 1 1 0 1 1 0 2 0 0 0 0 0 0 2 0 0 0 0 0 0 1 1 1 0 2 0 2 1 2 2 0 2 0 1 1 1 1 0 0 1 1 1 1 0 0 2 0 2 1 1 0 0 1 0 0 0 0 0 1 1 1 0 1 0 0 0 1 2 0 0 0 1 1 0 0 2 0 1 1 0 1 0 1 0 1 1 0 0 2 0 0 0 0 1 1 1 0 0 0 1 2 1 1 1 0 1 1 0 0 1 1 1 1 2 0 2 0 1 0 0 0 0 2 1 0 2 2 0 0 0 0 0 0 1 0 2 1 1 0 0 0 0 0 0 0 0 0 1 0 2 2 0 1 1 1 2 0 0 0 1 0 0 1 0 0 0 1 1 0 0 0 0 1 1 0 0 1 0 1 0 0 1 1 1 1 0 2 1 0 0 2 0 1 0 0 0 0 2 1 0 0 0 0 2 2 0 0 0 0 2 0 0 1 2 0 0 1 1 0 0 1 1 1 1 1 1 1 0 0 1 2 2 0 1 1 2 2 0 0 1 1 0 1 2 0 2 1 0 0 1 1 2 1 2 2 0 0 0 0 1 0 0 0 0 0 0 0 0 0 0 2 0 0 2 2 0 1 1 0 0 1 1 0 0 0 0 0 0 1 0 1 0 1 1 0 1 1 1 0 0 0 0 0 0 2 0 0 0 1 1 0 1 2 0 0 2 1 1 0 1 1 0 0 2 0 0 0 0 2 1 1 2 0 1 2 1 1 2 2 0 1 1 0 1 0 0 1 1 0 0 2 1 1 0 0 2 0 0 0 2 2 0 2 2 2 2 2 2 0 2 0 1 0 2 0 0 0 2 1 1 0 0 0 0 1 0 1 1 0 0 0 0 0 1 0 0 1 1 2 0 1 0 2 0 0 0 0 0 0 0 0 0 2 1 1 0 0 0 0 2 0 0 0 0 2 2 2 2 0 0 0 0 0 0 1 0 1 1 1 0 2 1 1 0 1 0 0 1 0 2 1 1 1 1 0 1 0 0 0 0 1 1 1 0 0 0 0 0 0 1 1 0 1 2 1 0 1 0 0 1 1 0 0 0 0 0 0 0 2 0 2 1 2 1 1 0 2 0 0 1 1 0 1 2 0 2 0 0 0 0 1 1 1 0 0 0 1 2 0 0 0 1 1 1 2 1 0 1 0 1 0 0 0 0 0 1 0 0 0 0 1 0 0 0 0 0 0 0
148 1 1 2 1 0 0 2 0 0 0 0 1 2 1 0 0 2 1 1 1 1 0 1 1 1 0 1 2 1 1 1 0 0 2 0 2 1 0 0 1 0 0 0 1 0 0 0 2 2 0 0 0 1 1 2 0 0 0 0 1 1 2 2 1 1 2 0 1 1 0 0 2 2 2 2 2 0 0 1 1 0 1 1 1 0 0 2 2 2 0 1 0 0 0 0 0 2 2 2 2 0 1 0 2 1 2 2 2 0 0 2 1 2 1 1 2 0 0 0 0 2 1 1 1 1 0 1 0 1 0 1 0 0 0 0 0 0 0 0 0 0 0 0 0 2 1 0 0 0 1 0 0 0 0 0 1 0 0 2 2 1 0 1 1 2 2 0 2 2 0 2 0 2 1 0 2 0 0 0 0 2 0 2 0 0 0 1 0 0 0 2 2 0 2 0 2 0 0 0 0 0 0 1 2 0 1 0 2 1 1 0 1 0 2 2 1 0 1 1 2 1 2 2 0 0 2 1 0 1 1 1 0 0 0 0 1 2 0 0 0 0 2 0 0 2 0 2 2 0 0 0 0 0 0 0 0 2 0 1 1 1 0 1 1 1 1 0 1 1 0 0 1 1 1 1 0 0 1 0 0 1 2 2 0 2 1 1 1 2 1 2 1 0 2 1 2 2 0 0 0 0 2 0 0 0 1 1 1 0 0 1 2 1 1 0 1 0 0 1 1 1 1 1 1 0 1 1 1 2 2 1 0 0 0 1 0 1 1 0 0 1 2 1 0 0 1 0 0 1 0 1 0 1 1 0 1 1 0 1 1 0 2 0 2 0 0 2 2 0 0 0 0 0 0 0 0 0 0 0 1 0 0 0 1 1 0 0 0 0 0 0 1 0 2 1 1 1 2 2 1 2 0 0 0 0 0 0 0 0 0 0 1 0 1 1 1 1 0 0 0 1 0 0 1 2 0 1 2 1 0 1 0 0 0 1 0 0 0 0 2 0 2 1 0 2 2 0 0 0 0 1 0 1 2 1 1 2 1 1 1 0 0 0 0 1 1 0 0 1 1 1 2 2 1 1 0 0 2 1 0 2 1 1 1 2 0 2 2 2 2 0 1 2 0 0 0 1 1 2 0 2 2 0 0 1 2 1 0 0 0 0 1 0 2 0 0 1 1 1 1 1 2 2 2 0 0 1 1 1 1 1 1 1 1 0 2 0 1 1 1 1 1 0 0 0 0 1 0 2 0 1 1 1 2 1 1 1 0 0 0 0 1 0 1 0 0 1 1 0 0 1 0 0 0 0 1 0 0 2 1 0 1 1 0 0 1 0 0 0 1 1 1 0 0 0 1 0 0 0 0 2 1 1 2 0 0 0 0 1 1 0 0 1 1 1 1 0 0 0 1 1 0 0 0 2 0 1 0 0 0 0 1 0 0 1 2 0 1 1 1 0 0 1 2 0 2 0 0 1 0 2 0 1 1 1 0 2 2 0 0 0 1 1 0 0 1 0 1 1 1 0 0 1 1 1 1 1 1 1 1 0 0 0 1 2 0 1 1 1 2 0 0 0 0 0 0 2 0 2 0 0 0 0 0 2 1 2 1 0 0 0 0 1 0 0 0 1 0 1 0 0 1 0 0 0 0 2 2 0 1 1 0 0 1 1 0 0 0 0 0 0 0 0 0 1 1 0 0 1 1 0 0 0 0 0 0 0 1 0 0 0 2 2 0 2 2 0 1 1 0 1 1 0 0 0 0 1 1 1 2 1 0 0 0 1 0 2 0 2 0 1 2 1 1 0 0 0 0 0 0 0 0 0 2 0 2 0 1 1 0 0 1 1 1 0 2 0 2 2 2 1 0 2 0 1 0 1 0 0 0 2 0 0 1 1 1 0 0 0 0 0 0 1 0 0 1 0 2 0 0 0 1 0 0 0 0 0 0 0 0 0 0 0 0 2 1 0 0 0 0 0 0 0 0 0 1 1 1 2 2 2 0 0 0 1 0 1 0 2 0 1 0 1 1 1 2 0 0 0 0 2 0 0 2 2 0 2 0 1 1 0 0 0 1 1 1 2 2 2 0 2 0 1 0 0 0 1 0 0 1 0 0 1 0 0 1 0 0 2 0 0 2 0 1 0 1 0 1 1 1 0 0 2 2 0 1 2 0 2 0 1 1 1 0 0 1 0 0 0 1 1 0 0 1 1 2 0 2 0 0 0 0 1 0 1 1 0 0 0 0 0 0 0 0 1 0 1 1 1 0 0
149 1 1 1 0 0 0 1 0 2 2 0 0 0 0 0 0 1 1 1 1 2 0 0 2 0 1 0 2 2 2 2 1 1 1 1 1 1 0 0 0 0 0 0 1 0 0 0 0 1 0 0 0 0 2 1 0 0 0 1 1 2 2 2 0 0 0 1 0 0 0 1 1 2 1 2 2 0 0 0 1 0 2 0 1 0 0 0 0 2 0 1 2 1 0 0 0 1 1 2 1 2 0 2 2 0 2 0 1 1 0 1 1 2 1 1 2 0 0 0 2 0 0 2 0 0 0 1 0 1 2 1 0 0 0 0 0 0 0 0 1 0 0 0 0 2 1 1 1 1 0 0 0 0 0 0 0 1 0 1 0 0 0 2 0 1 0 1 2 2 0 2 1 1 1 1 2 0 0 0 0 0 1 2 1 2 1 1 0 0 2 2 0 0 0 0 1 0 0 0 0 0 0 0 2 1 2 1 1 0 0 0 1 0 2 2 1 0 1 0 1 1 1 1 1 0 2 0 0 1 0 0 0 0 0 0 0 2 0 0 0 1 2 0 0 1 0 0 0 0 0 0 0 0 0 2 1 1 0 1 0 0 0 1 1 0 1 0 1 0 0 0 0 0 0 0 1 0 2 1 1 1 2 1 0 1 1 1 1 2 1 1 2 0 2 0 2 0 0 0 0 0 2 0 1 0 0 2 1 0 0 0 2 1 1 0 2 0 1 0 1 1 1 0 1 0 1 0 0 2 2 1 1 1 1 0 1 1 1 1 1 2 1 1 0 0 2 1 1 1 1 0 0 0 2 0 0 2 0 0 0 0 2 0 2 2 0 2 2 1 1 1 0 0 0 0 1 0 0 0 1 0 0 1 2 0 1 1 1 0 0 0 1 0 2 1 1 1 1 1 1 1 0 2 2 0 0 0 0 0 0 0 0 0 0 1 1 1 1 0 1 2 1 1 1 1 0 1 2 1 0 1 0 2 2 0 0 2 0 1 1 1 0 0 1 0 1 0 0 0 1 1 0 2 1 1 0 2 0 2 1 0 1 1 0 1 0 0 0 2 0 2 0 0 0 0 0 0 2 1 1 0 0 0 2 0 0 0 1 0 1 0 0 2 2 1 1 2 2 2 0 2 1 1 1 2 2 1 0 0 0 0 0 0 0 0 0 0 0 1 0 1 1 0 0 1 1 2 2 0 2 0 0 0 0 1 1 1 1 1 1 0 1 0 1 1 0 2 0 2 0 2 0 2 1 0 0 1 0 1 0 0 0 0 0 1 1 1 0 1 0 1 2 0 2 0 1 2 0 1 2 0 0 0 0 0 0 0 0 2 0 2 0 0 1 0 1 0 0 0 0 1 0 1 1 0 0 0 0 2 1 0 0 1 0 1 1 0 0 0 2 2 0 0 0 1 1 1 0 0 1 0 0 0 0 1 2 1 0 0 0 1 0 1 1 0 1 1 0 0 1 1 1 1 1 1 0 2 2 0 0 0 1 1 0 0 1 0 2 0 1 0 0 0 0 0 2 0 0 0 0 0 1 2 0 2 1 0 2 2 2 0 0 1 0 0 1 2 0 2 0 0 0 1 1 1 1 2 2 1 1 0 0 1 0 0 0 2 2 2 0 0 1 0 1 0 0 1 1 0 1 1 0 0 1 1 0 0 0 1 0 1 0 1 1 0 1 0 0 1 1 1 1 0 0 0 0 0 1 0 0 0 2 1 1 0 1 2 0 2 0 0 0 0 0 1 0 2 1 1 1 1 0 0 0 2 0 2 1 2 0 1 2 0 1 1 0 0 0 0 0 0 1 0 1 1 1 2 0 0 0 0 0 1 1 0 1 2 2 2 2 1 0 2 0 0 0 1 1 0 1 2 1 1 0 1 1 0 1 0 1 1 1 0 0 0 1 0 0 0 2 2 0 0 0 0 0 0 1 1 0 0 0 0 0 0 1 1 1 0 0 0 0 1 0 0 0 0 1 1 1 1 1 1 2 2 0 1 0 2 0 1 0 0 2 2 2 0 1 0 1 2 0 1 1 1 1 1 0 0 1 0 0 0 1 2 2 1 2 1 0 1 1 2 0 0 1 0 0 0 1 0 1 1 0 0 1 1 0 0 0 0 2 1 2 0 2 0 0 0 2 0 1 1 1 0 1 2 0 2 0 2 0 0 0 0 1 0 1 0 1 0 1 1 0 0 0 0 0 0 0 2 0 2 0 0 0 0 0 1 0 0 0 0 0 0 0 0 0 1 1 0
150 0 2 0 0 0 0 2 0 2 2 0 1 1 0 1 0 2 1 2 2 2 0 0 2 1 0 1 2 2 2 0 1 2 0 1 1 2 1 0 0 0 0 1 1 1 1 0 0 1 0 0 1 1 0 0 0 0 0 0 1 2 1 0 0 0 1 0 0 0 0 0 2 2 1 2 2 1 1 0 1 0 2 0 0 0 1 0 0 2 0 0 0 0 1 2 0 0 0 0 0 2 0 1 1 1 1 2 2 0 0 2 0 0 0 0 0 0 0 0 0 1 2 0 0 0 2 2 0 2 2 0 0 0 0 0 0 0 1 0 0 0 0 1 0 0 0 0 0 2 0 2 0 0 0 0 0 0 0 0 0 0 0 2 2 2 2 1 0 1 1 1 1 1 2 0 2 0 0 1 0 2 0 1 0 0 0 2 0 1 1 2 0 0 0 0 1 0 0 0 0 0 0 0 2 0 2 2 1 1 2 0 1 1 0 2 1 0 1 2 2 0 2 2 0 0 1 0 0 1 1 1 0 1 1 1 1 2 0 0 0 0 2 0 0 2 0 0 0 0 0 0 1 0 0 0 1 2 0 1 1 1 0 2 1 0 1 2 1 0 0 0 0 1 0 0 1 2 2 2 2 0 0 2 0 1 0 1 1 2 1 2 1 0 2 1 2 2 0 1 0 1 1 1 0 1 1 2 1 0 1 1 1 2 1 0 1 1 0 2 0 0 1 0 1 0 1 1 1 1 1 0 0 0 0 0 0 2 0 2 1 1 2 1 1 0 1 1 1 2 1 0 0 1 1 0 1 0 0 0 0 0 2 0 0 0 0 2 2 0 0 0 0 0 1 1 0 0 0 0 1 1 0 0 1 2 1 1 1 1 0 1 1 0 0 0 0 0 1 0 0 1 1 0 0 0 1 1 0 0 0 0 0 0 1 2 0 0 0 0 0 0 0 1 2 2 0 0 1 1 0 0 0 0 0 0 1 1 0 0 1 1 0 0 0 1 2 0 0 0 0 2 0 2 0 0 0 1 0 1 1 0 0 0 0 0 0 1 0 1 0 1 1 1 1 0 1 0 2 1 1 1 2 2 1 1 0 1 2 1 0 2 2 1 2 0 0 2 2 2 0 2 1 1 0 0 2 0 0 0 0 0 1 1 0 0 0 0 2 2 0 0 1 0 0 1 1 0 0 2 0 2 1 0 1 0 1 0 1 1 1 1 0 0 1 0 0 2 0 2 0 1 2 0 2 2 2 1 1 0 0 1 1 0 0 1 1 2 0 0 0 0 0 0 0 0 2 1 0 2 2 0 0 0 0 0 0 1 0 1 1 0 0 0 0 0 1 0 0 0 0 2 0 2 2 0 1 1 1 2 0 0 0 1 1 1 0 0 0 0 1 1 0 0 0 0 2 2 0 0 1 0 0 0 0 0 1 1 1 0 1 0 0 1 2 0 2 0 0 0 0 1 1 1 1 1 0 2 2 0 0 0 2 1 1 1 0 1 0 0 0 2 0 1 1 0 2 1 2 2 0 1 0 1 0 0 2 1 1 2 2 0 1 2 1 0 2 1 0 2 0 2 0 2 2 2 0 2 2 1 0 0 0 2 0 0 1 2 1 1 1 0 0 0 2 1 1 1 1 0 1 1 0 0 0 0 0 0 0 1 1 1 0 0 0 1 1 0 0 0 0 0 0 0 0 0 0 0 2 1 1 1 2 1 1 0 2 1 0 1 1 0 1 1 1 1 1 2 0 0 0 0 0 0 1 2 0 2 2 2 0 2 2 0 0 1 0 2 0 0 2 0 2 0 0 0 2 1 1 0 0 0 1 0 0 1 2 2 2 2 2 1 0 2 0 0 0 2 0 0 0 2 1 1 0 0 0 0 1 0 0 0 0 0 0 0 0 0 0 2 0 0 1 0 0 0 1 1 0 0 0 0 0 0 0 1 1 0 2 0 0 0 0 2 0 0 0 2 1 1 2 1 1 0 1 1 0 0 0 2 0 1 0 0 2 1 1 0 0 1 0 2 0 2 0 1 1 2 1 1 0 0 0 0 1 1 1 0 1 0 0 0 0 2 0 0 1 1 0 0 1 0 1 1 0 0 1 0 1 0 0 0 2 2 2 1 2 1 0 0 0 0 2 0 0 0 0 2 0 2 0 1 0 0 1 1 1 0 0 0 0 0 0 0 1 0 1 0 1 0 0 1 0 2 0 0 0 0 0 0 1 0 0 0 0 0 0 0 0 0 0 0
151 0 1 2 0 0 0 2 0 0 0 0 0 0 0 0 0 1 1 1 1 2 0 0 2 1 1 0 2 2 1 0 0 2 0 1 2 1 0 0 1 0 0 0 1 1 1 0 0 0 0 0 0 0 2 1 1 1 0 0 2 2 0 0 2 2 1 0 0 1 1 1 2 2 2 2 2 2 2 0 0 0 1 2 1 0 0 0 0 2 0 0 1 1 0 1 0 0 0 2 2 1 1 0 2 1 2 0 0 0 1 1 1 1 1 1 1 0 2 0 0 0 2 0 1 0 1 1 0 1 2 0 0 0 0 0 0 0 0 0 1 0 0 0 0 0 0 0 0 0 0 1 0 0 0 0 0 0 0 2 2 2 0 1 0 1 2 1 0 1 1 1 0 2 1 1 1 0 1 1 0 1 0 2 0 0 1 1 0 1 1 2 1 0 1 0 1 0 0 0 0 0 0 0 2 0 1 1 2 0 1 0 0 1 0 2 1 0 1 2 2 0 1 2 1 0 1 0 0 1 0 0 0 0 0 0 0 2 0 0 0 0 2 0 0 1 0 1 1 0 0 0 0 0 0 1 0 1 0 0 0 0 0 0 0 0 0 0 2 1 1 1 0 0 0 1 1 0 2 0 0 2 1 1 1 1 2 2 0 2 1 0 1 1 2 0 1 0 0 0 0 1 2 0 0 0 1 1 1 0 0 2 2 2 1 0 2 0 1 0 1 1 2 1 0 0 1 2 0 0 2 0 0 0 0 0 0 1 1 0 0 1 2 2 0 0 2 0 0 0 0 0 0 0 2 0 1 1 1 1 2 1 0 0 0 1 0 2 2 0 0 0 0 0 0 0 0 1 1 1 0 1 0 0 1 1 1 0 0 0 0 0 0 0 2 0 0 2 0 0 0 0 0 2 2 1 0 0 0 0 0 0 0 0 0 1 1 1 0 1 0 1 0 1 0 1 1 1 2 0 2 0 0 0 0 1 1 0 0 0 2 0 1 1 0 2 2 1 1 0 0 0 0 2 0 0 0 1 0 1 1 0 0 1 0 1 1 1 0 1 2 2 0 0 0 0 0 2 2 0 0 2 1 1 2 0 0 0 1 0 0 1 2 0 0 0 0 0 0 2 0 2 1 1 0 0 2 0 1 0 1 0 2 2 0 0 0 0 1 2 1 1 2 0 0 2 0 1 1 1 1 0 1 1 1 0 1 1 2 0 0 0 1 0 1 0 0 2 0 2 0 1 0 1 2 1 1 0 1 0 0 1 1 0 0 0 0 0 0 0 0 1 1 0 1 0 2 1 0 1 2 0 2 2 0 0 2 0 1 1 0 2 1 0 0 0 0 0 1 0 0 2 1 1 1 1 1 2 2 2 0 0 0 0 0 0 0 0 0 0 0 0 0 1 1 1 1 1 0 0 0 0 0 0 0 0 2 0 0 1 0 0 0 1 1 0 2 0 1 1 0 0 0 0 0 0 0 2 2 0 0 0 2 0 0 0 1 0 1 1 1 0 1 1 1 0 1 0 0 1 1 0 0 0 0 1 0 2 0 0 0 0 0 0 0 0 0 2 0 1 1 0 0 0 2 0 2 2 2 0 1 1 0 2 1 1 0 0 0 1 0 1 1 0 2 0 0 1 1 0 1 1 0 0 1 1 1 1 0 2 1 2 1 1 2 0 2 1 0 0 0 0 0 1 0 1 1 0 2 1 1 1 2 0 0 0 2 1 0 2 0 0 0 0 0 0 0 0 2 2 2 2 0 0 2 0 2 2 0 2 0 1 2 1 2 0 0 0 0 0 0 0 0 0 2 0 1 1 0 1 0 0 1 1 1 0 2 1 1 1 1 0 0 2 0 0 0 2 0 0 1 1 1 1 0 1 1 0 2 1 1 2 0 0 0 0 1 0 0 0 2 2 0 0 0 0 0 0 0 0 1 0 0 0 0 2 1 0 1 0 0 0 1 1 0 1 0 1 2 1 1 1 0 0 0 0 1 0 0 2 0 0 2 0 2 2 2 0 1 1 0 2 0 1 2 2 0 1 0 2 0 0 1 1 1 0 1 0 2 0 0 0 0 2 1 0 1 0 0 0 2 0 0 2 0 0 0 0 1 0 0 0 1 0 0 1 1 0 1 1 1 1 2 0 0 0 0 1 0 1 0 1 0 0 0 0 0 1 1 0 0 0 0 0 1 0 1 0 1 0 0 1 0 1 0 0 0 0 0 0 1 1 0 0 1 0 0 1 0 1 0 0
152 0 2 0 0 0 0 2 0 1 1 0 0 0 0 0 0 1 1 1 1 2 0 0 2 0 0 0 2 2 2 2 0 1 1 1 1 1 0 0 0 0 0 0 2 0 0 0 0 1 1 0 1 1 0 0 2 0 1 0 0 0 1 0 0 0 0 0 0 0 0 1 2 2 2 2 2 0 0 2 0 0 2 1 2 0 0 1 1 2 1 1 0 1 0 1 0 0 0 0 2 1 0 0 2 0 2 2 2 0 0 2 1 2 2 2 2 0 1 0 1 1 1 1 0 0 0 0 0 0 1 0 2 0 0 0 2 0 0 0 0 0 0 0 0 0 0 0 0 2 0 1 1 1 0 1 1 1 0 1 0 0 0 1 1 2 0 1 0 0 1 0 0 2 1 2 2 0 0 0 0 0 0 1 0 0 0 1 0 0 1 1 1 0 1 0 1 0 0 0 0 0 0 0 2 0 2 1 0 0 2 1 0 1 0 2 0 0 2 0 0 0 2 2 0 0 0 0 0 1 0 0 0 0 0 0 0 2 0 0 0 0 2 1 0 2 0 0 1 1 1 1 0 0 0 2 2 2 1 2 1 1 0 1 1 0 0 1 1 0 0 1 0 2 0 0 1 0 1 0 0 1 1 1 1 0 0 1 1 2 1 1 0 0 2 1 1 1 0 1 0 0 1 1 0 0 0 1 2 0 1 2 2 2 2 1 1 1 0 1 0 0 2 0 1 0 1 1 1 1 2 2 1 0 0 0 0 0 2 2 1 1 1 1 0 0 0 0 0 1 0 1 0 0 2 0 1 0 1 0 1 1 2 0 2 0 0 2 2 2 2 2 1 0 0 0 2 1 0 0 1 2 0 1 1 0 1 0 0 1 0 1 1 0 2 1 1 0 1 0 0 1 2 0 1 0 1 1 1 0 0 0 0 0 0 2 0 1 0 1 1 2 1 2 1 2 1 1 2 1 2 1 1 2 2 2 0 1 0 0 1 1 1 0 1 0 1 0 0 0 0 1 0 2 1 1 0 2 1 2 1 0 0 0 0 0 0 1 0 1 0 1 1 1 1 0 1 0 1 2 1 2 2 2 1 1 0 1 1 1 1 0 0 1 0 0 0 1 0 1 1 1 2 1 1 1 2 2 0 0 0 0 1 1 1 0 0 1 0 1 0 2 2 0 0 1 0 0 0 2 0 0 1 1 1 1 2 0 2 0 0 0 2 2 2 2 0 1 1 2 1 2 0 1 2 1 1 0 0 0 0 0 1 1 1 0 0 0 0 1 0 0 0 0 0 0 2 2 0 1 2 0 0 1 0 1 1 0 0 0 0 2 1 1 0 0 1 0 0 0 0 1 1 0 0 2 2 0 0 0 2 0 0 0 1 1 0 0 0 1 0 1 0 1 1 0 1 1 0 0 1 0 0 0 0 0 2 1 0 0 0 0 0 1 2 0 1 0 0 1 1 1 1 1 0 0 0 1 1 0 0 0 1 1 0 0 1 0 0 0 1 1 0 0 0 0 2 0 0 0 0 0 0 2 0 2 1 2 0 1 1 0 1 2 0 0 1 2 0 1 0 1 0 1 1 2 0 2 2 0 0 0 0 1 0 0 0 1 1 1 0 0 0 1 1 1 2 0 0 0 1 0 0 0 0 0 1 1 0 1 0 1 0 0 0 1 1 1 0 1 1 1 1 0 0 0 0 0 1 0 0 0 2 1 1 0 1 0 0 2 0 0 1 1 1 0 0 1 1 1 2 1 0 0 2 0 2 2 0 2 0 0 2 0 0 2 0 0 0 1 0 0 1 0 1 0 2 1 0 1 0 0 0 0 0 0 0 2 2 2 2 2 0 2 0 1 0 1 0 0 0 2 0 1 0 0 0 0 0 0 0 0 2 0 0 0 2 0 0 1 1 1 1 0 1 0 1 1 0 0 0 0 0 0 0 1 1 0 1 0 0 0 0 0 0 1 0 0 1 1 2 2 1 0 0 1 0 0 1 2 0 2 0 0 2 1 1 0 0 0 0 2 0 0 2 2 0 1 0 2 0 0 0 0 1 0 1 1 1 1 0 1 0 0 1 0 1 1 0 0 2 0 0 1 0 0 0 0 0 1 0 0 1 1 1 0 1 1 1 0 1 0 1 0 1 0 1 1 0 1 0 1 0 0 0 1 1 0 0 0 2 0 0 0 0 0 0 0 0 0 0 2 0 0 0 0 0 0 1 0 0 0 0 0 0 0 0 0 0 0 0 0
153 1 0 2 0 0 1 1 0 1 1 1 0 1 1 0 0 0 0 2 2 1 0 0 2 0 1 0 1 2 2 1 0 2 1 1 1 0 0 0 1 0 0 1 2 1 1 0 0 1 1 0 0 1 1 2 0 0 1 0 1 2 2 2 0 0 0 0 0 1 1 1 0 2 0 2 1 2 2 0 0 0 2 0 2 0 1 0 0 1 0 0 0 0 0 1 0 0 0 2 2 1 0 2 2 0 2 1 1 0 0 1 1 1 2 2 2 0 1 0 1 0 2 0 1 0 1 0 0 0 1 1 0 0 0 1 1 0 0 0 0 0 0 0 0 1 0 0 0 1 0 0 0 0 0 0 0 0 0 0 1 0 0 1 1 2 0 1 1 2 0 0 1 1 2 2 0 0 0 1 1 2 0 2 0 0 1 1 0 0 0 2 0 0 1 0 1 0 0 0 0 0 0 1 2 0 2 0 1 0 0 0 0 0 1 2 0 0 2 1 1 0 2 1 1 1 0 1 1 0 1 2 0 0 0 0 0 1 0 0 0 0 2 0 0 2 0 0 0 0 0 0 0 0 1 2 1 2 1 2 1 1 0 0 1 0 1 0 1 1 0 1 0 2 0 1 1 2 1 1 1 1 2 2 0 1 1 0 1 2 2 1 1 0 2 0 1 0 0 0 0 1 2 1 0 0 0 2 2 0 2 2 1 0 2 0 2 0 0 0 0 0 1 0 2 0 2 1 0 0 2 2 1 1 0 0 0 2 0 1 0 0 2 2 0 0 2 0 1 1 0 0 1 0 0 1 1 1 0 0 0 0 2 0 1 0 0 2 2 0 0 0 1 1 1 1 1 0 0 0 1 1 0 0 1 1 0 2 2 1 1 1 1 0 0 0 0 0 1 1 1 1 1 1 1 1 1 0 0 0 0 0 0 0 0 0 2 0 0 1 1 1 0 1 2 1 0 0 1 0 1 0 0 1 1 0 0 1 1 0 2 0 1 2 0 2 2 1 1 1 0 0 0 1 1 0 1 2 1 1 1 0 0 0 0 1 1 2 0 0 1 0 1 1 0 0 0 0 2 1 1 2 2 2 0 2 1 0 1 0 1 0 1 0 0 0 0 2 1 1 1 1 2 0 0 0 1 1 0 0 0 0 0 0 2 0 0 0 0 2 2 0 1 0 0 0 1 1 1 2 1 0 1 0 0 0 2 1 2 2 0 0 1 1 1 1 0 2 0 2 0 1 0 2 2 0 0 0 1 0 1 1 1 0 0 0 0 2 2 0 2 0 1 0 1 0 2 1 0 1 1 0 0 0 0 0 0 0 1 2 0 1 0 2 0 0 0 0 0 0 0 2 1 2 2 1 0 0 0 1 0 0 0 0 0 0 1 0 0 0 2 2 0 0 0 1 1 2 0 0 1 0 1 0 0 0 2 2 0 1 1 0 0 1 1 0 2 0 0 0 0 1 1 1 1 1 0 2 2 0 0 0 2 0 1 0 2 0 1 1 1 1 0 0 0 1 1 0 2 2 1 1 0 1 0 1 1 1 2 1 0 1 0 1 2 2 2 0 0 0 0 0 0 0 2 0 0 1 1 0 0 0 0 1 0 1 0 0 0 0 0 0 0 0 2 1 1 1 0 0 0 1 0 0 0 0 1 2 0 2 0 1 0 0 0 1 1 0 0 0 0 0 1 1 0 0 1 0 2 0 0 0 2 0 0 0 1 0 0 2 1 1 0 0 0 0 0 1 1 1 2 1 0 0 1 1 1 2 0 2 0 1 2 1 1 0 0 1 0 0 1 0 2 0 0 1 1 0 0 1 0 0 0 1 1 0 1 2 2 2 2 1 0 2 0 1 0 2 0 0 0 2 0 0 0 0 0 0 1 0 1 1 0 0 0 0 0 1 0 0 2 2 2 0 2 0 2 0 1 1 0 0 0 0 0 0 1 0 2 0 0 0 0 1 0 0 0 1 2 1 2 1 0 0 0 0 1 0 0 0 1 1 1 0 1 1 2 0 0 0 0 2 0 2 0 0 1 2 0 2 0 0 1 1 2 0 0 0 1 0 0 0 0 1 1 0 1 0 1 1 1 0 0 2 0 0 0 0 0 1 0 0 2 2 2 1 1 1 0 0 2 0 0 2 1 0 1 1 1 0 1 0 0 1 0 0 1 0 0 0 2 0 1 0 0 1 0 0 1 0 0 1 0 2 0 2 2 0 1 0 0 0 1 0 2 0 0 0 0 1 0 1
154 1 2 1 0 0 0 2 0 0 0 1 0 1 0 0 0 1 1 0 1 1 0 0 2 0 2 0 2 2 1 0 1 0 2 0 2 2 0 0 1 0 0 0 2 0 1 0 0 0 1 0 0 0 2 1 0 0 0 2 0 1 2 2 0 0 1 0 0 1 1 1 2 1 1 1 1 1 1 0 1 0 2 0 2 0 0 1 1 1 0 0 2 0 0 0 0 1 0 2 1 1 0 0 2 1 2 2 2 0 0 2 0 0 0 1 0 0 1 0 0 1 1 1 0 0 1 1 0 1 2 1 0 0 1 0 1 0 0 0 0 0 0 0 0 0 0 0 0 0 1 0 0 0 1 0 0 0 0 2 2 2 1 0 1 2 1 0 1 2 0 2 0 2 0 1 1 0 0 1 0 1 0 2 0 0 0 0 0 0 2 2 2 1 1 1 2 0 0 0 0 0 0 0 2 0 2 0 2 0 1 0 0 1 1 2 1 0 2 0 0 0 2 1 1 1 1 1 1 0 1 1 0 0 0 0 0 2 0 0 0 0 0 0 0 0 0 0 1 1 1 1 0 0 0 1 1 0 0 0 0 0 0 2 1 0 0 0 1 0 0 0 1 1 0 0 1 2 1 1 1 2 0 2 0 0 0 0 1 2 2 1 2 0 2 0 0 1 0 2 0 0 2 0 2 0 0 2 2 0 0 1 1 1 2 0 2 1 1 1 1 1 1 0 0 0 0 0 0 0 2 2 0 0 0 0 0 2 0 2 2 2 1 1 1 0 1 0 0 1 0 0 1 0 0 1 1 0 0 2 2 0 1 0 1 0 0 1 1 0 0 0 0 0 1 1 1 1 1 1 0 2 0 0 2 0 2 0 0 1 1 1 1 0 1 0 1 1 1 1 1 1 2 0 0 0 1 1 1 0 0 0 0 0 1 2 0 0 0 0 0 0 0 0 1 2 1 0 1 1 1 0 1 1 1 1 0 1 0 1 2 0 2 1 1 2 1 0 0 0 0 1 0 1 1 0 1 1 1 1 2 0 0 0 0 1 0 1 0 1 0 2 1 1 1 1 0 1 2 1 0 1 1 1 1 1 0 1 1 0 1 1 1 2 1 1 1 1 1 1 1 1 2 0 1 1 1 1 0 0 0 1 1 0 1 0 0 0 1 1 0 1 2 1 1 0 0 1 1 2 1 0 0 0 0 0 1 1 1 0 1 0 2 1 2 1 0 0 2 1 0 0 0 1 2 2 1 0 1 0 1 1 0 0 0 0 0 1 0 1 0 1 1 0 1 0 1 2 0 0 2 0 0 1 0 0 2 0 0 1 0 2 1 0 0 0 0 0 0 0 0 2 0 1 1 0 1 0 0 2 0 0 0 0 1 1 0 0 0 0 1 1 0 1 1 0 1 0 0 0 2 0 0 0 0 1 2 1 0 0 0 2 0 1 1 0 2 1 0 0 0 2 1 1 0 0 0 2 2 0 0 0 1 1 1 1 2 0 1 0 1 1 0 0 0 1 1 2 2 2 0 0 0 1 0 2 1 1 2 1 0 0 0 1 0 0 2 1 0 1 0 0 0 2 2 1 0 2 2 0 1 1 1 1 0 0 1 1 1 1 0 0 0 0 2 1 1 0 0 0 1 2 0 0 0 0 1 1 1 1 0 1 0 0 0 1 1 0 0 0 0 0 0 0 0 0 1 0 1 0 0 0 2 2 1 1 2 1 0 2 0 0 0 1 0 1 1 2 0 0 1 0 1 1 1 1 0 1 1 1 1 1 2 1 1 0 0 0 0 0 0 0 1 0 1 0 1 0 2 0 0 0 0 2 2 0 2 1 2 1 0 2 0 1 0 1 0 1 0 1 0 1 1 1 0 1 0 0 1 0 0 0 0 0 0 0 0 0 0 1 1 0 0 0 0 0 0 0 0 0 0 1 0 0 0 1 1 0 1 0 0 0 0 2 0 0 0 0 2 2 2 2 0 1 1 1 0 0 0 2 0 0 0 0 2 2 2 0 1 0 1 2 0 1 1 1 0 1 0 1 1 0 0 0 1 1 2 1 1 2 0 2 0 1 0 0 1 1 0 0 2 0 1 0 1 0 1 0 0 0 0 0 1 1 1 1 1 0 1 0 1 0 0 2 1 0 1 2 0 1 0 0 0 1 1 0 1 0 0 0 2 0 0 0 0 0 2 1 2 2 0 2 0 2 0 0 0 0 1 0 0 0 0 0 0 0 0 0 0 0 0 0
155 1 2 1 0 0 0 1 0 0 0 1 0 0 0 0 0 2 1 1 2 2 2 0 2 0 1 1 1 2 2 0 0 2 2 1 1 2 0 0 0 0 0 0 0 1 0 0 0 0 0 0 1 0 1 1 0 2 0 2 0 0 2 2 0 0 1 1 0 0 0 0 2 2 2 2 2 2 2 0 1 0 1 1 1 0 1 0 0 2 0 0 2 0 0 0 0 2 0 2 1 2 0 0 2 2 2 0 0 1 1 1 1 1 1 1 1 0 0 0 2 0 2 0 0 0 1 0 1 1 1 1 0 0 0 0 0 0 0 0 1 0 0 0 0 0 0 0 0 0 1 0 0 0 0 1 1 0 0 1 0 0 0 0 2 1 1 0 1 1 1 1 1 1 1 0 2 0 0 0 0 1 2 2 0 2 2 2 0 0 0 1 2 2 1 0 1 0 0 0 0 0 0 0 2 0 2 0 1 0 1 0 0 0 1 2 0 1 0 0 2 2 2 2 0 0 1 0 0 2 1 1 1 1 0 0 0 2 0 0 0 0 2 1 0 1 0 0 0 0 0 0 0 0 1 2 1 2 0 1 1 1 1 1 1 0 0 0 2 1 0 1 0 2 0 0 2 1 0 0 0 1 1 2 0 1 1 1 1 2 0 1 0 0 2 1 1 0 0 0 1 0 2 0 0 0 1 1 2 0 0 2 2 1 1 0 2 1 0 0 2 1 1 1 1 0 1 1 1 1 2 1 0 0 0 1 0 0 2 2 0 2 2 1 1 0 0 0 1 1 0 0 0 1 1 0 0 1 0 0 0 0 2 0 2 0 0 1 1 1 1 1 1 1 1 1 2 0 1 0 0 1 0 0 0 0 0 0 0 0 0 0 1 1 2 2 2 1 1 1 1 1 0 1 1 0 0 0 0 0 0 0 0 0 0 0 2 0 0 1 1 1 0 0 1 2 1 2 2 0 1 1 0 0 0 1 0 1 0 1 2 0 2 2 0 2 2 0 0 0 0 1 0 1 2 1 1 2 2 0 1 0 0 0 0 0 0 0 0 2 0 2 2 2 0 1 0 0 2 0 2 2 1 1 2 1 0 0 2 0 0 2 1 1 1 1 1 2 2 2 0 2 1 1 0 0 1 2 1 0 0 0 0 0 0 0 0 0 1 2 1 0 1 0 0 0 1 1 1 1 0 2 2 1 2 0 1 0 1 0 2 2 2 2 2 0 0 1 1 1 0 0 0 0 2 1 1 0 2 0 0 2 0 1 1 0 0 0 0 0 0 1 1 0 1 0 0 2 0 0 2 0 0 1 1 1 2 1 0 2 1 1 1 1 0 1 0 0 0 0 0 1 1 1 1 1 0 1 1 0 1 0 0 0 1 0 0 0 1 0 0 0 0 1 1 0 1 1 0 0 2 0 0 0 0 1 2 1 0 0 1 0 0 1 2 0 2 0 1 1 0 2 0 1 0 0 1 2 2 2 1 1 1 0 2 1 1 1 1 0 2 0 1 1 1 0 1 1 0 0 1 0 1 0 1 1 1 1 1 2 1 0 0 1 0 0 1 2 0 1 0 1 0 0 1 1 1 2 2 0 0 0 0 2 0 0 0 0 0 0 0 0 1 1 0 0 2 1 1 1 2 2 0 0 1 0 0 1 0 1 0 0 1 1 2 0 2 0 0 0 0 0 0 1 0 1 1 0 2 0 0 0 2 1 0 0 2 1 0 2 0 0 0 0 0 0 0 0 2 2 2 2 0 0 1 1 1 0 2 0 1 1 2 1 1 0 0 1 0 0 1 0 0 1 1 0 0 0 0 2 0 0 1 1 0 0 2 2 2 2 2 2 1 2 0 0 1 1 0 0 0 2 1 1 0 0 0 1 1 0 1 0 0 0 0 0 1 0 0 0 2 2 1 0 1 0 1 0 1 1 0 0 0 0 0 1 1 0 1 0 0 0 1 1 0 0 0 2 1 0 0 0 1 0 1 2 0 1 1 1 1 2 0 0 1 0 1 0 0 1 0 2 0 1 2 1 0 1 0 2 0 0 0 0 1 1 1 0 2 0 0 0 1 2 0 0 1 2 0 0 2 0 0 1 0 0 0 2 0 0 0 0 2 0 0 0 1 2 1 0 1 0 2 0 0 0 0 1 0 1 0 0 0 0 1 1 1 0 0 0 2 0 0 0 0 0 1 0 1 1 1 1 0 1 0 0 0 0 0 1 0 0 0 0 1 0 0 0 0 0 0 0
156 1 1 2 1 0 0 2 0 1 1 0 0 0 0 0 0 2 0 2 2 2 0 0 2 0 2 0 2 1 1 1 0 0 1 1 1 1 0 0 1 0 0 1 2 1 1 0 0 1 0 0 0 1 1 1 1 0 0 1 1 2 2 2 0 0 1 0 0 0 0 1 2 2 2 2 1 2 2 0 2 0 2 0 2 0 1 0 0 2 0 0 1 1 0 1 0 0 0 1 2 2 0 1 2 1 2 0 0 1 1 1 1 1 1 1 1 0 1 0 1 0 1 1 0 0 1 1 0 0 1 0 1 0 0 0 0 0 0 0 0 0 0 0 0 1 0 0 0 2 0 2 0 0 0 0 0 1 0 1 0 0 0 1 1 2 2 2 0 2 1 1 0 2 1 0 2 0 0 1 1 1 0 2 1 1 0 1 0 0 0 1 2 2 0 1 1 0 0 1 0 0 0 0 2 0 2 0 2 0 1 1 1 0 2 2 1 2 1 0 1 1 2 2 0 0 0 2 1 0 0 0 0 0 1 0 0 2 0 0 0 1 2 1 0 1 1 0 0 0 0 0 1 0 0 2 2 2 0 1 1 1 1 2 2 0 1 1 2 0 0 0 0 1 0 0 1 1 1 1 1 1 2 1 0 1 1 1 1 2 1 0 1 0 1 0 1 0 0 0 0 0 2 0 0 0 0 2 1 0 1 1 2 1 0 0 1 0 0 0 1 1 2 0 1 0 1 0 0 2 2 1 1 0 0 0 0 1 1 0 1 2 1 2 0 0 1 0 0 1 0 1 0 0 2 0 0 1 0 1 1 0 1 0 0 0 0 2 2 2 2 2 1 0 0 0 1 0 0 0 0 0 0 0 2 1 1 1 1 1 0 2 0 0 2 1 1 0 1 1 1 1 0 0 0 0 0 1 0 0 0 0 0 0 0 2 0 0 0 0 0 0 0 1 0 1 0 2 2 0 1 1 0 0 0 1 1 0 0 0 1 1 1 2 0 2 2 0 0 0 0 2 0 1 2 1 1 1 1 1 1 0 0 0 0 1 0 1 0 1 1 2 0 0 1 0 1 0 2 0 0 2 1 1 2 0 0 1 1 1 0 1 0 1 0 0 0 1 1 2 0 2 2 0 0 1 2 1 0 0 0 1 2 1 0 0 0 2 0 2 2 0 2 1 1 1 0 1 2 1 1 1 0 0 0 0 2 0 2 1 0 0 1 1 1 0 0 1 1 1 0 0 0 1 2 1 0 1 0 0 1 0 0 2 2 0 0 1 1 0 1 1 0 0 0 0 2 1 0 2 1 0 0 1 0 0 1 0 2 2 1 0 0 1 0 0 0 0 0 0 0 2 0 1 2 0 1 1 2 0 0 0 0 1 1 0 2 0 0 0 1 1 0 0 0 1 2 2 0 0 1 0 1 0 0 1 1 1 0 1 0 1 0 2 2 0 1 0 0 0 0 1 2 0 0 0 0 2 1 0 0 0 2 0 1 0 0 1 0 0 1 1 0 1 1 0 2 1 0 0 0 1 0 2 1 1 1 1 1 1 2 0 0 1 0 0 1 2 0 2 0 0 0 1 0 2 2 1 2 1 0 0 0 1 0 0 1 1 1 1 0 0 0 0 1 0 0 0 0 0 1 1 0 0 2 2 0 1 0 1 0 1 1 0 2 0 2 1 0 1 1 1 0 0 0 0 1 0 2 0 0 0 2 0 0 0 2 0 0 2 1 1 0 0 0 1 1 1 1 2 2 1 0 0 1 2 0 2 2 2 0 2 1 0 1 0 1 0 0 0 0 0 0 0 2 0 1 0 0 1 1 1 2 0 0 0 2 2 2 1 1 1 0 2 1 1 0 1 1 0 1 2 0 0 0 1 1 0 2 0 2 2 0 0 0 0 1 0 0 0 2 2 0 0 0 0 0 0 0 0 0 0 0 0 0 0 1 0 1 0 1 0 0 2 0 1 0 1 1 2 2 2 0 0 0 0 0 1 0 2 0 2 1 0 1 1 2 0 0 0 0 2 0 1 2 1 0 2 0 2 0 0 0 0 1 1 1 1 1 1 0 0 0 0 0 0 1 2 0 1 2 0 0 1 0 0 0 1 0 0 0 0 2 0 0 0 0 1 0 2 0 0 1 1 1 0 1 2 0 0 0 0 0 0 2 0 2 0 0 0 0 0 0 0 0 2 2 0 1 0 0 0 0 1 0 0 1 0 0 0 0 0 1 0 1 0 0 0 0 0 1 1
157 0 2 0 1 1 0 1 0 1 1 2 0 1 1 0 0 1 1 0 0 1 0 1 1 1 2 0 1 2 2 0 1 0 1 1 1 2 0 0 2 1 1 0 2 0 1 0 0 1 1 0 0 1 1 2 0 0 0 0 2 2 2 2 0 0 1 0 0 0 0 0 1 2 1 2 2 2 2 0 2 0 1 1 1 0 0 0 0 2 0 0 0 0 0 2 0 0 0 2 2 1 0 1 1 1 1 1 1 0 1 2 1 2 1 1 2 0 0 0 2 0 1 1 1 0 0 1 0 1 0 1 1 0 0 0 1 0 1 0 1 0 0 0 0 0 0 1 1 1 0 0 0 0 0 0 0 1 0 1 1 0 1 1 0 1 1 2 0 0 2 0 1 1 2 1 2 0 0 1 0 2 1 2 0 1 1 2 0 2 0 2 2 0 2 0 1 0 1 0 0 1 0 1 2 0 2 1 1 0 2 0 2 0 2 2 1 0 0 1 2 0 2 2 0 0 2 0 0 0 0 0 0 1 1 0 1 2 0 0 0 0 2 0 0 2 0 0 0 0 0 0 0 0 0 1 0 2 2 2 0 0 0 2 1 0 0 0 2 0 0 0 0 1 0 0 0 2 1 1 1 2 0 1 0 0 0 2 0 2 0 0 0 0 2 2 2 0 0 2 0 0 1 1 0 0 0 1 1 0 0 1 1 1 2 0 2 0 0 0 0 0 0 0 1 0 1 0 0 1 2 1 1 0 0 0 0 2 0 1 0 2 2 1 1 0 1 1 1 0 0 0 0 1 1 0 2 0 1 0 1 1 0 1 0 2 0 1 1 0 0 0 1 0 0 0 1 1 1 0 0 2 0 0 2 1 1 0 0 0 0 0 1 0 2 0 0 1 0 0 0 0 0 1 2 1 0 0 0 0 0 0 1 1 0 1 1 0 0 0 0 0 0 1 0 1 1 0 0 0 0 0 0 0 0 0 2 0 0 0 1 0 2 0 2 1 1 0 0 0 0 0 0 1 1 0 1 2 1 1 1 0 0 0 1 0 0 0 0 2 0 2 1 1 1 0 1 0 2 1 1 1 2 2 1 1 0 0 1 0 1 1 1 1 0 1 1 0 0 2 0 2 1 1 0 0 1 1 0 0 0 1 1 0 0 0 0 0 1 1 0 2 1 0 0 0 1 1 1 1 1 0 0 0 1 1 2 2 2 1 1 1 2 1 2 0 1 1 1 1 0 0 0 2 2 1 0 1 0 1 0 0 0 0 0 1 1 1 0 1 0 1 1 0 1 0 1 0 0 2 0 0 0 1 1 1 2 0 0 1 0 1 2 0 2 0 0 0 0 0 0 1 0 1 1 0 1 1 2 1 0 0 0 0 2 0 0 0 0 0 0 0 0 0 0 1 1 1 0 0 0 0 1 0 0 2 2 0 0 0 0 1 0 1 2 0 2 1 0 0 0 2 0 2 0 0 0 1 1 0 0 0 1 0 1 0 0 0 1 1 1 0 0 1 1 0 2 1 1 1 0 0 0 1 1 2 0 1 1 2 2 0 0 0 0 0 1 2 0 2 0 1 1 0 2 0 2 1 1 1 1 1 0 0 0 1 1 0 0 0 0 0 0 0 1 0 0 0 0 0 0 1 0 0 1 1 0 1 0 2 1 1 0 0 0 0 0 1 0 0 1 1 0 0 0 1 0 0 1 0 0 0 2 2 0 2 2 2 0 2 0 0 1 1 1 0 0 1 1 1 2 0 2 2 2 2 0 1 1 1 1 1 2 1 1 0 0 0 0 0 1 0 2 0 0 0 0 0 0 1 0 0 0 2 2 0 2 2 2 2 2 2 0 2 0 0 0 1 0 0 0 2 1 2 0 0 0 0 1 0 1 1 1 0 0 0 1 0 0 0 2 2 1 0 0 0 0 1 0 0 1 0 0 0 0 0 1 1 0 0 1 0 0 2 0 0 0 0 2 2 2 2 0 0 0 2 0 0 1 1 1 1 1 0 1 1 2 0 0 0 1 1 0 2 0 0 2 2 0 2 0 0 0 0 1 1 2 0 2 1 0 1 0 1 0 0 1 2 0 0 2 0 0 2 0 0 0 2 0 0 1 1 2 1 1 0 2 1 0 0 1 0 1 1 0 0 1 2 0 2 0 0 0 0 0 0 0 0 0 0 1 0 0 0 1 1 2 0 0 0 0 2 0 1 0 0 0 1 0 0 1 1 0 0 1 0 1 0 0 0 0 2
158 1 1 1 0 1 1 2 1 0 1 0 0 1 1 0 0 1 1 1 1 1 0 0 2 0 1 0 2 2 2 0 0 0 2 0 2 1 0 0 0 1 0 1 2 1 0 0 0 1 1 0 0 0 1 2 0 0 0 1 0 1 1 2 1 0 0 1 0 0 0 1 1 2 0 2 2 2 2 0 1 0 1 1 0 0 0 0 0 2 0 0 0 0 0 1 0 1 0 1 1 2 1 0 2 1 2 1 1 1 0 1 1 2 1 1 2 0 0 0 1 0 2 0 0 1 0 0 1 1 0 0 0 0 2 1 0 0 0 0 0 0 0 0 0 2 1 1 1 1 0 0 0 0 1 0 1 0 0 1 1 1 0 2 0 0 0 0 0 1 1 1 0 2 1 0 2 0 0 2 0 2 0 1 1 1 0 0 0 0 2 2 2 2 1 0 1 0 0 0 0 1 0 0 2 0 1 1 1 1 2 0 1 0 1 1 0 0 1 1 1 0 1 0 2 1 1 1 1 1 1 1 0 0 0 0 2 2 0 0 0 0 2 0 0 1 0 0 1 1 1 1 0 0 0 2 1 2 0 0 0 0 1 1 1 0 1 1 2 0 1 1 0 2 1 1 0 0 2 0 0 0 2 0 2 0 1 1 1 2 1 0 2 0 2 0 2 2 1 1 0 0 1 1 0 0 0 2 2 0 1 2 2 2 1 0 2 1 2 0 2 2 0 0 1 0 2 1 0 0 2 1 0 0 0 0 0 2 0 1 0 2 2 2 0 0 1 0 1 1 0 0 0 0 0 2 0 2 0 0 0 0 1 0 1 2 0 2 2 1 1 1 0 0 0 0 2 0 0 0 1 1 0 0 0 0 0 0 0 1 0 1 1 0 2 1 1 0 1 1 1 1 1 1 1 1 1 1 0 0 0 0 0 0 1 1 1 0 0 0 0 2 0 1 0 2 1 0 1 1 1 2 0 0 0 0 1 0 0 0 2 0 1 1 0 2 2 0 0 0 0 1 0 1 1 0 1 2 1 2 0 0 0 1 0 1 0 2 0 0 0 0 0 0 0 1 0 0 0 1 1 1 1 1 2 1 0 0 2 0 0 2 0 0 0 0 0 0 0 2 0 2 2 0 1 1 1 1 0 0 0 0 2 1 0 0 0 0 0 0 0 2 2 0 0 2 0 0 0 2 0 2 0 0 0 1 2 1 2 1 1 0 1 1 1 1 0 1 0 2 0 1 1 1 2 1 1 0 0 0 2 0 0 0 0 1 0 2 1 0 0 1 1 0 1 0 1 2 0 2 2 0 1 1 0 0 1 0 0 0 0 1 2 0 2 0 0 0 0 0 0 2 1 1 1 1 1 0 1 2 0 0 0 1 1 0 0 0 0 0 1 1 0 0 0 0 2 1 0 0 2 0 0 0 0 1 2 1 1 0 1 1 0 1 2 0 2 0 0 0 0 1 2 0 0 0 0 2 2 0 0 0 1 1 1 1 0 1 0 0 1 1 0 1 1 0 2 0 1 1 0 0 0 1 1 1 0 2 1 1 1 0 0 2 1 2 2 2 0 2 1 1 0 1 0 2 1 0 1 2 0 0 0 2 0 0 0 0 0 0 0 0 0 0 2 1 1 2 2 0 1 0 0 0 0 0 2 0 0 0 0 0 0 0 0 0 0 0 0 0 0 0 0 0 0 1 0 0 2 0 0 0 2 1 1 0 2 0 0 2 1 0 0 0 0 0 0 1 0 0 0 0 0 0 1 2 0 1 1 1 1 1 2 1 1 0 0 0 0 0 0 0 1 0 1 0 1 0 0 1 0 0 0 1 1 0 1 2 2 2 1 2 0 2 0 2 0 2 0 0 0 2 1 1 0 0 0 0 0 0 0 0 0 0 1 1 0 1 0 0 2 2 1 0 0 1 1 0 0 0 0 1 0 0 0 1 2 0 2 0 0 0 0 2 0 2 0 1 2 2 2 2 0 0 0 0 0 0 1 1 1 2 2 0 2 2 2 0 0 0 0 2 0 2 2 1 1 1 0 2 0 0 0 0 0 1 1 1 2 1 0 1 0 2 1 0 1 0 0 0 2 1 1 2 0 0 0 1 1 1 0 1 1 1 1 0 1 0 0 1 1 0 1 0 1 0 1 0 0 0 0 0 0 0 0 2 1 2 1 0 1 0 0 0 0 0 1 0 2 0 0 0 0 2 0 1 1 0 0 1 0 0 0 0 0 0 0 0 0 1 1 0
159 0 0 2 1 0 1 2 0 0 0 0 1 1 0 0 1 1 1 2 2 2 0 1 1 1 0 0 2 2 2 2 1 2 0 1 0 1 1 0 0 0 1 0 1 1 1 0 0 1 0 0 1 0 1 1 0 1 0 2 0 1 1 0 0 0 1 1 0 0 0 2 2 2 1 2 2 2 2 0 1 0 2 0 2 0 0 1 1 2 1 1 1 0 0 1 0 2 0 2 1 2 1 0 2 1 2 0 0 0 0 1 1 2 1 1 2 0 0 0 2 0 0 2 0 1 1 1 0 1 1 1 0 0 1 0 1 0 1 0 1 0 0 0 0 0 0 0 0 1 0 1 0 0 0 2 1 2 0 1 2 0 1 0 1 2 2 2 0 2 0 0 2 0 1 1 1 0 0 2 0 2 1 2 0 1 1 1 0 0 0 2 2 1 1 0 1 0 0 0 0 0 0 0 2 0 2 2 0 0 2 0 0 0 1 2 0 0 1 2 2 0 2 1 1 1 0 0 0 1 0 0 0 0 0 0 0 2 0 0 0 0 2 1 0 2 0 0 0 0 0 0 0 0 0 1 1 0 0 0 0 0 1 1 1 0 0 0 2 1 0 1 0 1 0 0 1 0 1 0 0 1 1 1 0 1 0 1 1 2 0 0 0 1 2 1 1 1 1 1 0 0 2 0 0 0 0 2 1 0 1 2 1 1 2 0 2 1 1 0 1 1 2 1 2 0 2 1 0 1 2 1 2 1 0 0 0 1 1 1 1 1 1 2 0 0 2 0 0 0 0 0 0 0 2 0 0 1 0 0 0 0 2 0 2 0 0 2 2 2 2 2 1 1 2 2 1 0 0 0 1 1 0 0 1 0 0 1 1 0 0 0 1 0 2 0 0 0 0 0 0 0 1 1 2 0 0 0 1 1 1 1 0 0 1 2 0 0 0 0 0 0 1 1 1 2 1 0 1 1 1 1 0 0 0 1 1 1 0 0 1 0 2 2 1 2 2 0 2 2 0 2 0 2 2 2 0 2 1 1 1 0 1 1 0 2 0 2 0 0 0 0 2 2 1 0 1 2 2 0 1 2 1 1 1 2 0 1 2 0 1 2 0 2 0 0 1 1 0 1 1 2 1 1 0 0 2 1 0 0 0 1 1 0 2 0 0 0 2 2 0 0 1 0 0 1 1 0 0 2 0 1 1 0 1 0 1 0 0 1 0 0 1 1 1 0 0 1 1 2 0 1 0 1 2 2 1 0 1 1 0 0 1 0 0 1 1 1 0 0 0 0 0 0 0 0 0 2 0 0 2 0 0 1 0 0 1 0 0 1 0 1 0 2 0 0 0 1 0 0 0 1 1 1 1 1 2 1 0 1 0 0 0 0 0 0 1 0 0 0 1 1 0 0 0 0 2 1 0 0 0 0 0 0 0 0 2 0 1 0 2 1 0 1 1 0 1 0 1 1 0 2 0 2 0 0 0 1 0 0 0 0 1 0 1 1 0 1 0 0 0 2 0 2 2 0 2 0 1 1 0 0 2 2 0 2 0 1 1 1 0 1 1 2 1 0 2 1 0 1 0 1 1 0 1 1 2 2 2 1 0 0 0 0 0 0 1 1 0 1 0 1 1 0 1 0 0 0 0 0 1 2 0 0 1 1 0 0 0 1 1 1 1 0 1 1 2 0 0 0 0 0 0 0 0 0 0 0 2 0 0 0 2 2 1 1 2 0 0 2 0 1 0 0 0 1 0 0 1 1 2 1 1 1 2 2 0 2 2 2 0 2 2 0 0 1 0 1 0 0 1 0 0 1 1 0 1 0 1 1 0 0 0 1 1 0 1 2 2 1 1 1 0 2 0 1 0 2 1 0 0 2 1 2 0 0 0 1 1 0 1 0 0 0 0 0 0 0 0 1 2 1 1 0 0 0 1 0 0 0 1 1 1 1 1 0 0 0 1 0 0 0 0 1 0 1 0 1 2 0 1 0 1 1 2 2 0 0 0 1 0 0 0 0 2 2 2 0 1 0 0 1 1 0 2 2 0 2 0 2 0 0 0 0 0 2 2 1 1 0 1 0 0 2 0 0 0 1 0 0 2 2 0 2 0 0 0 2 0 0 0 0 1 1 1 0 1 1 1 1 0 0 2 0 0 0 0 1 0 0 0 0 0 0 1 1 1 1 0 0 0 0 0 0 0 0 1 1 1 1 0 2 0 1 0 0 0 0 0 1 0 0 0 0 0 0 0 1 1 0 1 0
160 0 2 0 0 0 0 2 1 1 2 0 0 0 0 0 0 1 1 0 0 1 1 0 2 0 0 0 2 2 2 1 2 2 0 2 0 2 1 1 0 1 0 1 1 1 2 0 0 0 0 0 0 1 0 0 0 0 0 1 0 1 0 0 1 2 2 1 0 0 0 0 2 2 1 2 2 2 2 0 1 0 2 0 1 0 0 0 0 2 0 0 0 0 1 2 1 2 0 2 0 2 0 1 2 1 2 0 0 0 1 1 0 2 0 0 2 0 0 0 2 0 2 0 0 0 1 1 1 2 1 0 0 0 0 0 0 0 0 0 0 0 0 0 0 0 0 1 1 1 0 0 0 1 2 0 1 0 0 0 0 0 0 1 0 1 1 1 1 2 0 1 0 2 2 0 2 1 0 0 0 0 0 2 2 2 0 2 1 1 1 2 2 1 1 0 1 0 1 0 0 1 0 0 2 0 2 2 0 0 1 1 2 1 0 2 0 0 2 1 2 1 0 1 1 0 2 0 0 1 0 0 0 0 0 0 0 2 0 0 0 0 2 1 0 2 0 0 0 0 0 0 0 0 0 2 1 2 1 1 0 0 0 0 0 0 0 0 0 0 0 1 1 0 0 1 1 1 1 1 1 2 1 2 0 1 1 1 0 2 0 1 0 0 2 1 1 1 0 0 0 1 2 0 1 0 0 2 1 1 0 1 2 2 1 0 2 0 0 1 1 1 1 1 1 0 1 2 2 1 2 0 0 0 0 0 0 1 1 0 0 1 2 1 1 0 2 0 0 1 0 1 0 1 0 1 1 2 0 1 1 0 2 0 2 0 0 2 2 1 1 1 1 1 0 0 1 0 0 0 0 1 0 0 1 0 1 0 0 1 0 1 1 0 2 1 1 0 1 1 1 1 1 0 1 0 0 1 0 0 0 0 1 1 1 2 0 1 1 0 1 1 0 0 1 2 1 1 2 0 1 1 0 2 2 0 0 0 0 0 2 0 1 1 0 2 1 1 1 0 0 1 0 2 1 1 0 2 2 2 1 0 0 1 0 1 1 1 0 1 0 1 2 2 0 0 1 0 2 1 0 1 1 1 1 2 0 0 1 0 1 0 2 0 0 1 1 1 0 1 1 2 2 0 0 0 1 1 0 0 0 0 1 0 0 0 0 0 1 1 1 1 1 0 0 0 1 2 2 0 2 0 0 0 0 1 1 1 2 1 0 0 2 2 1 0 0 1 1 1 0 0 0 2 2 1 0 0 0 1 0 0 1 0 0 1 1 2 1 0 0 1 0 0 0 0 1 1 0 2 1 0 1 1 0 0 1 0 0 0 0 1 1 0 1 0 0 0 0 0 0 2 2 2 0 0 2 2 2 2 1 0 0 1 1 0 0 0 1 1 0 1 0 0 0 0 2 2 0 0 1 0 0 0 0 0 1 0 2 0 2 1 0 1 2 0 2 0 0 0 0 1 0 2 1 1 0 2 2 0 0 0 0 1 0 0 1 1 1 0 2 0 0 0 0 1 1 1 0 0 0 0 0 0 0 1 0 0 2 2 2 0 1 1 0 0 1 2 0 2 0 2 1 1 2 1 1 2 2 1 0 0 0 2 0 1 1 1 1 1 0 0 0 0 1 2 2 0 0 0 0 0 0 1 1 0 2 0 0 0 0 0 1 0 2 0 2 0 0 0 0 0 0 0 0 0 1 0 1 0 0 0 2 1 1 0 1 0 0 1 0 0 1 0 0 0 0 2 0 0 2 1 1 1 2 1 1 1 2 1 1 2 2 0 1 1 1 1 0 0 0 0 0 0 1 0 0 0 0 1 1 1 1 1 0 0 2 1 1 1 1 0 0 2 0 0 0 1 0 0 1 1 0 0 0 1 1 0 1 1 0 1 0 1 0 0 1 0 0 0 2 1 1 0 0 1 1 1 0 0 0 0 1 1 1 1 1 0 0 0 1 0 0 1 0 1 0 2 2 1 1 1 0 0 0 1 0 0 0 2 0 1 1 0 2 2 2 1 1 0 1 2 1 1 1 1 1 0 0 1 0 0 0 0 0 2 2 1 1 1 0 1 0 1 0 0 0 1 0 0 2 1 0 1 1 0 0 0 0 0 0 0 2 1 2 0 0 1 1 0 2 0 0 2 1 0 2 1 0 1 1 1 0 1 0 0 0 0 1 0 1 0 0 0 0 1 1 0 2 1 0 1 0 2 0 0 1 0 0 1 0 0 0 1 1 0 0 0 0 1 0 0
161 1 1 1 0 0 0 2 0 0 0 1 1 0 0 0 0 1 1 0 0 0 0 0 2 0 0 0 2 2 2 1 1 1 1 0 2 1 0 0 1 0 0 0 2 0 1 0 1 1 0 0 0 1 1 2 0 1 0 0 1 1 2 2 0 0 1 0 0 0 0 1 1 2 0 2 2 1 1 0 0 0 2 1 2 0 0 1 1 2 0 1 1 1 0 2 1 2 0 2 2 2 0 0 2 2 2 1 2 1 0 1 0 0 1 0 1 0 0 0 2 0 1 1 0 1 1 1 0 2 1 1 0 0 1 1 1 0 1 0 1 0 0 0 0 0 0 0 0 1 0 1 0 1 0 0 0 0 0 1 1 1 0 1 2 2 2 1 0 0 2 1 0 2 1 1 2 0 0 1 0 1 0 1 0 0 0 0 0 0 1 2 2 0 2 0 0 0 0 0 0 0 0 1 2 0 2 2 0 0 0 0 2 0 2 2 0 0 1 1 2 1 2 2 0 0 2 1 0 2 1 1 1 1 0 0 0 2 0 0 0 0 1 0 0 1 0 0 0 0 0 0 0 0 0 1 1 2 1 2 1 1 0 0 1 0 1 0 2 0 0 1 1 1 1 0 0 0 2 0 0 1 2 2 0 2 2 2 0 2 1 1 0 0 1 1 0 1 0 0 0 0 0 2 0 0 1 2 0 0 0 1 2 1 1 1 2 1 1 0 2 2 1 1 1 0 1 1 1 0 2 2 1 0 0 0 0 0 2 1 0 1 2 2 0 0 2 0 0 0 0 0 1 0 0 1 0 2 0 1 1 0 1 0 1 0 0 2 2 1 1 1 1 1 0 0 2 0 0 0 1 2 0 0 2 2 1 0 0 0 0 0 1 0 2 0 0 0 0 0 0 0 1 0 0 0 1 0 0 0 0 0 0 0 0 0 2 1 0 0 0 1 0 1 1 2 1 0 0 0 0 1 0 0 0 1 0 1 0 0 1 1 1 1 1 0 1 0 1 0 0 0 0 2 0 0 0 1 1 2 1 0 0 0 0 2 0 2 0 0 0 1 2 2 0 1 0 1 1 1 0 2 2 2 0 2 0 1 2 0 1 2 0 2 0 0 0 0 0 2 0 2 1 1 0 0 1 1 1 0 0 2 0 0 2 0 0 0 2 2 0 0 1 0 0 1 1 0 0 2 0 2 0 0 0 0 1 1 1 0 0 0 1 1 2 0 0 0 2 0 0 0 0 2 2 2 0 1 0 1 0 0 0 0 0 2 2 2 2 0 2 0 1 0 1 0 1 2 0 1 2 0 0 2 0 0 2 0 0 0 0 1 0 0 0 0 1 0 0 0 0 1 2 2 0 0 2 1 2 1 1 0 0 0 1 0 0 0 0 0 1 1 0 0 0 1 1 1 0 0 0 0 0 0 0 1 2 1 1 0 1 0 0 1 1 0 2 0 0 0 0 2 1 1 0 0 0 2 2 1 0 1 1 1 1 1 2 1 1 0 1 0 0 0 0 0 2 0 1 1 1 0 0 0 0 0 1 2 1 0 0 1 0 0 0 0 1 1 0 1 0 0 2 1 1 2 2 1 2 0 0 0 0 2 0 0 0 0 0 0 0 0 0 1 0 0 1 1 1 1 1 1 0 1 1 0 1 1 1 2 0 2 0 0 0 0 0 0 0 0 0 0 1 0 0 0 0 0 2 0 0 0 2 1 0 1 1 0 0 1 0 0 0 0 0 0 0 1 0 0 0 0 0 0 1 2 0 2 0 2 0 1 2 1 1 0 0 1 0 0 1 0 1 0 1 0 1 0 2 0 0 0 1 1 1 0 2 2 2 2 2 2 0 2 0 1 0 1 0 2 0 2 1 2 0 0 0 1 1 1 0 1 2 0 0 0 2 0 0 1 1 1 0 0 0 0 0 1 1 1 0 0 0 0 0 0 1 0 0 0 1 0 0 1 0 0 0 0 1 1 2 2 0 0 0 0 1 1 0 2 0 2 0 0 2 0 1 0 0 0 1 2 0 2 1 0 1 1 0 1 0 0 1 1 2 0 0 1 2 1 0 1 0 1 1 0 0 2 0 0 1 0 0 0 0 0 1 1 1 0 0 0 1 0 1 0 2 1 0 1 0 0 1 1 1 0 1 1 0 1 0 0 0 1 1 0 2 0 0 0 1 0 1 1 0 0 0 0 2 0 0 0 0 0 0 0 0 0 0 1 0 0 0 1 0 0 0 0 0 0 1 0
162 0 0 2 0 0 2 1 0 0 0 0 1 1 1 0 0 1 1 1 1 1 0 0 2 0 0 0 2 1 1 2 1 2 0 2 0 2 0 0 2 0 0 0 1 1 0 0 0 1 1 0 1 1 0 0 0 1 0 0 1 2 2 2 1 1 1 0 0 1 0 1 2 1 1 1 0 1 1 0 1 0 2 0 1 0 0 0 0 2 0 0 2 1 1 1 0 1 0 1 1 2 1 0 2 1 2 1 1 0 1 2 0 0 2 2 2 0 0 0 0 1 1 1 0 0 0 0 0 0 1 1 0 0 0 0 0 0 0 0 0 0 0 0 0 0 0 0 0 0 0 1 0 0 1 0 0 0 0 2 2 2 0 1 1 1 1 2 0 0 2 0 1 1 1 1 2 0 0 1 0 0 0 2 1 1 1 2 1 0 1 1 2 0 2 0 1 0 0 0 0 0 0 1 2 0 2 1 1 0 0 0 1 0 2 2 2 1 1 1 2 0 2 2 0 0 0 0 0 2 0 0 0 0 0 0 0 2 1 1 1 1 2 0 0 2 1 0 0 0 0 0 0 0 0 0 0 2 1 1 0 0 0 1 1 0 0 0 2 0 0 1 0 0 1 0 0 0 2 0 0 1 2 1 0 1 1 1 0 2 0 0 1 0 2 1 2 1 0 1 0 0 2 0 0 0 0 2 0 0 0 1 2 2 2 0 2 0 0 1 1 1 1 1 1 0 1 1 0 1 1 2 1 1 0 0 0 2 0 0 0 2 2 1 0 0 0 0 1 1 0 1 0 1 1 0 1 1 0 1 1 0 1 0 1 0 0 2 2 0 0 0 1 1 0 0 1 0 0 0 0 1 0 0 2 0 0 0 0 0 1 1 0 0 1 0 0 0 1 1 1 1 0 1 1 0 0 0 0 0 0 0 0 0 2 2 0 0 0 1 1 1 2 0 0 2 2 1 2 0 2 0 2 1 1 2 0 0 1 0 2 0 0 2 1 2 2 0 0 0 0 1 0 2 1 1 0 1 1 1 1 0 0 0 0 2 0 2 0 1 0 1 1 1 1 1 1 1 2 0 0 2 1 1 1 1 1 0 2 0 1 2 0 2 1 0 0 2 2 2 0 2 2 0 0 0 0 1 0 0 0 0 1 0 1 0 0 1 1 2 1 0 1 0 0 1 1 0 0 2 0 2 1 1 1 1 1 0 2 1 1 1 2 2 2 0 0 1 1 2 0 0 1 2 0 0 0 0 0 1 0 0 1 1 1 0 0 0 0 0 0 0 1 0 1 0 1 2 1 2 2 0 0 1 1 1 2 0 0 2 0 2 1 0 0 0 1 0 0 1 0 2 1 1 1 0 0 0 2 0 0 0 0 1 0 0 0 0 0 1 1 2 0 1 1 0 1 1 0 0 0 0 0 0 0 0 2 0 1 0 1 2 0 2 2 0 0 1 1 0 1 2 0 1 0 0 0 2 2 1 0 1 2 1 1 1 1 0 1 0 1 1 1 0 0 1 1 0 0 0 1 1 0 0 0 2 0 1 1 2 2 0 0 0 0 0 0 1 0 1 0 0 0 1 1 1 0 0 1 0 0 0 0 2 0 1 0 1 1 1 0 0 0 0 2 0 0 1 1 0 1 0 0 1 1 0 1 0 0 1 1 1 0 1 1 0 1 1 0 0 0 0 0 0 1 0 0 0 1 0 0 1 2 2 2 0 2 0 0 2 0 0 1 1 1 0 0 0 1 1 2 2 0 0 1 1 1 2 2 2 0 2 1 1 1 0 0 1 0 0 1 0 1 0 1 0 1 0 1 0 0 0 1 0 0 0 1 2 1 1 1 0 0 2 0 2 0 2 0 0 0 2 1 2 0 0 0 1 2 2 0 2 0 0 0 0 0 1 0 0 1 1 1 0 1 0 1 0 0 0 0 0 0 0 0 1 1 0 1 0 0 0 0 2 0 1 0 2 2 1 2 2 2 0 1 2 0 0 0 2 0 0 0 1 2 2 2 0 2 0 2 2 0 2 2 1 0 1 0 0 1 0 0 0 2 0 1 0 1 0 0 0 0 1 0 0 0 0 0 0 2 0 1 2 0 0 0 0 0 1 0 0 2 1 1 0 0 0 0 0 2 0 1 1 2 0 1 1 1 0 2 0 0 0 1 0 1 0 1 1 0 0 0 0 1 0 1 0 1 0 0 1 0 1 0 0 0 0 1 0 0 0 0 0 0 0 0 0 0 1 0 0
163 0 1 1 0 1 0 0 0 0 0 2 1 1 1 0 0 2 0 0 1 2 1 0 2 0 2 0 2 1 1 2 1 2 2 0 2 2 0 0 1 0 0 1 2 1 0 0 0 0 0 0 0 0 2 1 1 0 0 0 1 1 1 0 0 0 1 1 0 0 0 1 2 2 2 2 2 2 2 0 1 0 2 1 1 0 0 1 0 2 0 1 0 0 0 0 0 0 0 1 1 2 0 1 2 0 2 1 1 0 1 2 1 2 1 1 2 0 0 0 0 2 1 1 0 1 1 1 1 2 1 0 1 0 0 0 1 0 1 0 0 0 0 0 0 0 0 0 0 0 0 0 0 1 0 1 0 1 0 0 0 0 0 1 0 1 0 0 0 2 0 0 0 2 2 0 2 1 0 0 0 0 1 2 0 1 1 1 1 0 2 2 1 1 1 0 0 0 0 0 0 0 0 1 2 0 2 1 1 0 0 0 1 0 2 2 0 0 0 1 2 0 2 2 0 0 0 0 0 2 0 0 0 0 0 0 1 2 0 0 0 0 2 0 0 1 0 0 0 0 0 0 0 0 1 1 0 0 1 1 1 1 0 0 1 0 0 1 2 0 1 0 0 2 0 1 1 0 2 0 0 2 2 1 0 1 1 1 1 2 1 1 2 0 2 0 2 0 0 0 0 1 2 0 0 0 1 0 2 0 0 1 2 2 1 1 1 2 0 0 0 0 2 2 0 0 1 2 2 1 1 1 1 0 0 0 0 2 0 0 0 0 2 2 0 0 1 0 2 1 0 0 0 0 1 1 0 1 0 1 1 0 1 1 1 0 0 2 2 1 1 1 2 2 1 1 1 0 0 0 0 2 0 0 0 0 0 1 1 1 0 1 0 0 2 1 1 0 2 1 1 2 0 2 2 1 0 0 0 0 0 0 0 0 2 2 0 0 0 0 0 0 0 0 1 2 1 0 0 0 0 0 0 0 0 1 0 0 0 0 2 0 1 0 2 0 0 0 0 0 0 0 0 2 2 2 0 0 0 0 2 0 1 1 0 2 0 2 0 0 1 1 1 1 1 0 1 0 2 2 1 2 1 1 2 1 0 0 2 0 1 2 0 0 0 0 0 1 1 2 0 2 2 0 0 0 1 1 0 0 0 0 0 0 1 0 0 1 1 2 0 0 2 0 1 2 0 1 1 1 1 0 1 0 1 1 2 0 1 1 0 0 2 2 2 1 0 0 2 1 0 0 1 2 2 2 0 1 0 0 0 0 1 0 0 0 0 1 0 0 0 0 0 0 0 0 1 1 0 2 2 0 0 1 1 1 2 1 0 2 1 0 0 1 0 0 0 0 0 0 1 1 2 1 0 1 2 0 0 1 0 0 0 0 1 0 0 0 1 1 0 1 0 0 0 1 2 2 0 0 0 0 0 0 0 0 2 0 0 0 0 1 0 1 2 0 2 0 0 0 2 0 0 2 0 0 0 1 1 0 0 0 2 1 1 1 1 1 1 0 1 1 0 0 1 0 2 2 1 1 0 0 0 1 0 1 1 2 1 0 0 1 1 1 0 0 1 2 0 2 0 1 0 1 2 1 1 2 2 0 0 0 0 1 0 0 0 1 2 2 0 0 1 0 1 0 1 2 2 0 1 0 0 0 2 2 0 1 0 1 0 0 0 1 1 0 1 2 0 1 1 1 2 0 0 0 0 0 1 0 0 0 2 2 0 2 2 1 0 1 1 0 0 2 2 0 0 1 1 1 2 1 0 0 2 0 2 2 2 2 0 2 2 1 2 0 0 1 0 0 1 0 1 0 1 1 1 0 0 1 0 0 0 2 2 0 2 2 2 2 2 1 0 1 0 1 0 2 0 0 0 2 1 2 1 0 0 0 1 0 1 1 0 1 0 0 1 0 0 0 1 1 0 0 0 0 0 0 0 0 1 0 1 0 1 2 1 0 1 0 1 0 0 1 0 0 0 1 1 1 2 2 0 0 0 1 0 1 0 2 0 2 1 0 2 1 1 0 0 0 0 2 0 1 1 1 1 1 0 1 0 0 0 0 1 1 1 1 1 1 0 1 0 1 0 0 0 0 1 2 2 0 0 2 0 0 0 1 0 1 0 0 1 0 0 1 2 0 0 0 1 0 1 0 0 1 2 1 0 1 0 0 0 0 0 1 1 0 0 0 2 0 0 0 0 2 2 0 1 1 0 1 0 0 0 0 0 0 1 0 0 0 0 0 1 0 0 1 1 1 2 0
164 1 1 1 0 0 0 0 0 0 0 2 1 2 1 0 0 0 0 0 0 0 0 0 2 0 1 0 2 1 1 2 1 1 1 0 2 1 0 1 0 0 0 0 2 1 0 0 0 0 0 0 0 0 1 1 0 0 1 1 1 1 2 2 0 0 0 0 0 0 0 1 2 2 1 2 2 0 0 1 0 0 1 1 1 0 1 1 1 2 1 1 1 0 0 1 0 1 0 1 1 1 0 1 2 1 2 0 1 1 1 1 0 1 0 0 1 0 1 0 0 0 0 2 0 1 0 0 0 0 1 0 0 0 1 0 1 0 0 0 1 0 0 1 0 1 1 1 1 1 0 0 0 0 0 0 0 0 0 1 1 1 0 1 0 1 0 1 0 1 1 0 0 2 0 0 2 2 0 0 0 0 0 2 1 1 0 2 0 0 0 2 1 1 0 1 1 0 0 0 0 0 0 0 2 0 2 1 0 0 2 0 0 0 2 2 1 0 1 1 2 1 1 1 1 0 2 1 1 1 1 2 0 0 0 0 0 2 1 1 0 0 2 0 0 1 0 0 0 0 0 0 0 0 0 1 0 1 0 0 0 0 1 1 2 0 1 0 1 0 0 0 0 1 0 0 0 1 1 0 0 1 2 1 0 2 1 1 2 2 2 1 2 0 2 0 0 0 0 0 1 0 2 0 0 2 2 2 1 0 0 1 2 2 2 0 2 1 0 1 1 1 2 0 1 0 1 1 1 2 2 0 1 0 0 0 0 1 1 1 0 0 2 2 1 0 1 1 1 2 0 2 1 1 0 0 2 1 0 1 1 0 2 0 2 0 0 1 1 1 1 1 0 0 0 0 1 1 1 0 1 1 0 0 1 1 1 0 0 1 0 1 0 0 2 0 1 0 1 1 1 1 1 1 1 1 1 0 0 0 0 0 0 0 1 2 0 1 0 0 0 1 1 0 2 2 0 0 0 0 0 1 0 0 0 1 0 2 0 0 0 1 2 1 1 2 1 0 0 0 0 1 0 2 0 0 0 1 0 1 1 0 0 0 0 1 1 2 0 0 1 1 0 0 2 0 1 1 2 2 0 1 0 0 2 2 0 0 1 0 0 1 1 1 1 1 1 0 0 2 0 2 2 0 0 0 1 0 1 0 1 0 1 2 0 0 0 0 0 0 0 2 1 1 1 0 1 1 1 1 1 0 1 1 1 0 0 0 2 0 1 1 1 1 2 0 0 0 2 0 0 0 1 2 2 0 0 0 0 0 1 0 1 0 0 1 1 1 1 1 1 2 0 0 0 0 1 2 0 1 2 0 0 0 1 1 1 0 0 1 1 0 1 0 1 0 0 0 0 0 0 1 1 1 1 1 1 0 1 1 0 0 0 1 0 1 0 0 0 0 0 1 0 1 1 0 2 2 0 0 0 0 0 0 0 1 2 1 1 0 2 1 0 1 2 0 2 0 1 0 0 2 2 0 0 0 0 1 1 0 0 0 0 0 1 1 1 1 0 2 0 0 0 0 0 0 2 1 0 0 0 1 1 1 0 1 1 2 1 1 2 0 1 2 2 0 2 2 0 2 0 0 0 1 2 1 1 2 2 1 1 1 0 2 0 1 1 0 0 0 0 0 0 0 2 1 1 1 1 0 1 1 0 0 0 0 1 1 1 2 0 2 0 0 0 0 0 0 0 0 0 0 1 0 0 0 0 0 1 1 0 1 2 0 0 0 0 1 0 1 0 0 0 1 1 0 0 0 1 1 1 1 0 0 0 2 0 1 1 1 1 1 2 0 0 0 0 0 0 0 0 0 0 0 2 0 1 0 2 0 0 0 1 1 1 0 2 1 2 2 2 1 0 2 0 1 0 0 0 1 0 1 1 0 0 0 0 1 2 0 2 1 0 0 0 0 0 0 0 1 2 1 1 0 0 0 0 0 0 0 0 0 0 0 0 1 1 0 2 0 0 0 0 1 0 1 0 2 2 2 2 2 0 0 0 0 0 1 0 2 0 2 0 0 2 1 1 0 0 0 2 2 0 2 1 0 0 1 0 2 0 0 0 0 1 1 1 1 2 1 0 1 0 1 0 0 0 1 0 0 1 0 0 1 0 0 0 0 0 0 0 0 2 0 1 1 1 1 0 1 1 0 1 1 1 0 0 2 0 1 0 1 0 1 0 0 0 0 0 0 0 0 0 0 1 0 1 0 1 0 0 1 0 1 0 0 0 0 0 1 0 0 1 0 2 0 0 0 0 0 1 1
165 1 0 2 0 0 0 1 0 1 1 0 1 1 0 0 0 2 0 1 1 1 0 0 2 0 1 0 2 2 1 0 1 1 1 0 2 2 0 0 2 0 2 0 2 1 0 0 0 1 1 0 0 0 1 2 0 0 0 1 0 0 2 2 1 1 2 1 1 1 0 1 2 2 1 2 1 1 1 1 0 0 2 0 1 0 0 1 1 1 0 0 0 0 1 1 0 0 0 1 1 2 0 1 2 1 2 1 1 0 1 2 1 2 1 1 2 0 0 0 1 0 1 1 0 1 0 0 0 0 1 0 0 0 2 1 1 0 0 0 0 0 0 0 0 1 0 1 1 2 0 1 0 0 1 0 2 0 0 2 1 1 1 1 0 2 1 1 0 1 1 1 0 2 0 1 1 0 0 0 0 0 0 2 0 0 0 2 2 0 2 2 1 1 0 0 1 0 0 0 0 0 0 0 2 0 2 0 1 2 2 0 0 0 2 2 0 0 2 1 1 0 1 1 1 0 2 0 0 0 0 0 0 0 0 0 0 2 0 0 0 0 2 0 0 0 0 0 0 0 0 0 0 1 0 1 2 1 0 0 0 0 0 0 0 0 0 0 0 0 0 1 1 1 0 0 0 0 1 0 0 1 1 2 0 1 0 1 1 2 1 1 1 0 2 1 2 0 0 0 0 0 2 0 1 0 1 2 1 0 0 2 1 1 0 0 2 0 0 0 0 0 1 1 1 0 1 1 1 1 2 1 1 0 0 0 0 1 1 1 0 1 2 2 1 0 2 0 0 1 0 0 0 0 0 2 0 2 0 1 1 0 1 0 1 1 0 2 2 2 2 2 1 1 2 2 1 0 0 0 0 0 0 0 1 0 0 0 0 0 0 0 1 1 2 1 1 1 1 1 1 1 1 1 2 1 0 1 0 0 0 0 0 0 1 2 0 0 0 0 0 0 1 1 1 2 0 0 1 0 1 0 1 2 2 2 0 1 0 0 1 1 1 0 2 0 0 0 0 0 0 1 0 2 0 0 0 1 1 2 1 0 0 0 0 1 0 0 0 2 0 2 0 0 1 0 2 0 2 2 2 2 1 1 1 1 1 0 1 0 1 1 0 0 1 0 0 1 1 2 0 2 2 0 0 0 1 2 0 0 0 0 0 0 2 0 0 1 0 1 1 1 2 0 1 1 0 0 0 2 1 1 1 0 0 0 1 0 0 1 0 0 2 2 2 0 0 1 1 1 0 1 0 1 2 1 1 0 0 0 0 0 1 0 0 0 0 1 0 1 0 1 1 0 1 0 2 0 0 2 1 0 0 2 0 0 2 0 0 0 0 1 2 0 2 0 0 0 0 0 0 2 1 1 1 1 1 1 1 1 0 0 0 1 1 0 0 0 0 0 0 0 0 0 0 0 2 2 0 0 0 0 0 0 0 0 2 1 0 1 0 0 0 1 2 0 2 1 0 0 1 1 2 0 0 0 0 2 2 0 0 0 0 1 2 2 0 1 0 0 0 2 0 1 1 0 2 0 0 1 1 0 1 2 0 1 0 1 1 2 2 0 0 2 1 2 2 2 0 2 1 1 1 1 1 2 0 2 1 0 0 0 0 2 0 0 0 2 2 2 0 0 0 0 2 2 2 0 0 0 1 1 0 0 0 0 1 0 0 2 1 2 0 1 1 0 1 0 0 0 0 0 0 1 0 1 0 0 2 0 0 0 2 0 0 0 2 1 0 2 0 0 1 1 1 0 0 1 0 0 0 0 1 0 2 1 1 2 1 2 0 2 2 0 2 0 0 1 0 0 0 0 2 0 0 1 0 0 0 1 0 0 0 2 0 0 2 2 2 1 1 0 0 1 0 2 0 1 0 1 0 1 2 1 0 0 0 0 1 0 1 1 0 0 0 0 0 1 0 0 2 2 0 0 0 0 0 2 0 0 1 0 0 0 0 1 1 1 1 0 0 0 0 1 0 2 0 1 2 1 1 1 0 0 0 0 0 0 0 1 1 1 0 0 1 1 2 0 0 0 0 2 0 2 1 0 1 0 1 1 0 0 1 0 2 0 0 0 1 1 0 1 1 1 1 0 0 1 0 0 2 1 0 1 0 0 0 1 0 1 0 0 0 0 0 0 2 1 1 0 2 0 2 0 0 0 0 1 0 1 0 0 1 0 2 1 1 0 0 0 1 0 0 0 0 2 2 0 2 0 0 0 0 0 0 0 0 0 1 0 0 0 0 1 1 1 0 1 1 1 1 1
166 0 1 1 1 0 0 2 0 1 1 0 0 1 0 0 0 1 1 1 1 2 1 0 2 0 2 1 2 2 2 0 0 0 0 1 1 1 0 0 1 0 0 0 1 0 1 0 0 2 1 0 1 0 1 1 0 0 0 1 0 2 2 1 0 0 1 0 0 1 0 1 2 1 1 1 1 0 0 1 1 0 0 2 0 0 0 0 0 2 0 0 0 0 0 2 1 1 1 1 1 1 1 1 2 0 2 0 0 0 0 0 0 0 0 0 0 0 0 0 2 0 1 1 0 1 1 1 0 1 1 0 0 0 1 1 0 0 0 0 2 0 0 1 0 0 0 0 0 0 0 0 0 0 1 0 1 0 0 1 1 0 0 1 1 1 0 0 0 1 1 1 1 1 2 0 2 0 0 1 0 1 1 1 0 1 1 1 1 0 1 1 1 1 1 1 1 1 0 0 0 0 0 0 2 0 2 2 0 0 0 0 0 0 1 2 0 1 1 0 0 1 1 1 1 0 1 0 0 1 0 0 0 2 2 2 0 2 0 0 0 0 2 0 0 2 0 0 0 0 0 0 0 2 0 1 0 1 0 0 0 0 0 1 1 1 0 0 1 0 2 1 1 1 0 1 0 1 1 1 1 2 1 1 0 1 0 0 1 1 1 1 1 0 2 1 1 0 0 0 0 1 2 0 1 0 1 2 0 1 0 1 1 0 0 0 2 1 0 0 0 0 0 0 1 0 1 1 1 1 2 0 1 1 0 0 0 2 0 2 0 1 2 2 0 0 2 0 1 1 1 0 0 0 2 0 0 1 0 1 1 0 0 0 0 1 0 2 2 1 1 1 0 0 1 1 1 0 0 1 0 1 0 0 2 1 1 1 1 0 0 0 0 0 1 0 0 1 1 1 1 1 0 2 2 1 0 1 0 0 0 0 0 0 0 2 0 0 0 0 0 0 1 0 0 2 1 0 1 0 2 0 0 0 0 0 0 1 0 0 1 1 1 2 0 2 2 1 1 0 0 1 0 2 0 0 0 1 0 2 0 0 1 1 0 1 0 2 0 0 0 0 1 1 1 1 1 0 2 2 1 2 1 1 1 1 0 1 2 1 0 2 1 2 1 0 0 1 1 2 0 2 1 1 1 1 2 1 0 0 0 0 1 0 1 1 0 0 1 1 0 0 2 0 0 1 0 2 2 0 2 0 0 0 0 1 2 2 1 1 1 1 1 1 1 0 0 0 1 1 0 1 0 2 1 0 0 0 0 0 0 0 1 0 0 1 1 1 1 1 0 0 0 0 0 0 2 2 0 1 2 0 1 1 0 0 1 1 0 1 0 1 1 0 1 1 1 0 0 0 0 1 1 2 1 0 2 1 0 1 0 0 0 0 1 0 0 0 0 0 0 0 0 0 0 1 1 2 0 0 0 0 0 1 0 0 2 1 1 0 1 1 0 0 1 0 2 2 0 0 0 0 0 2 0 0 0 2 2 0 0 0 2 0 2 2 0 0 1 1 1 0 0 0 0 0 2 1 0 0 0 1 0 1 0 1 0 2 2 0 2 0 1 1 1 0 1 2 0 1 0 0 0 1 2 1 0 2 2 0 1 1 1 1 0 1 2 0 0 0 0 0 1 0 1 0 0 1 1 0 1 1 0 0 0 0 1 0 0 1 0 0 0 0 1 0 1 0 0 0 0 0 1 1 0 0 1 0 1 0 0 0 2 1 1 1 2 0 0 1 0 0 1 1 0 0 0 1 1 1 1 1 0 0 1 2 0 2 0 2 0 1 2 0 2 0 0 0 0 1 1 0 1 0 1 1 1 0 0 1 1 1 1 0 0 0 1 1 2 2 2 2 0 2 1 1 0 0 0 1 1 0 0 1 1 1 0 0 1 1 0 1 0 0 1 1 0 1 0 0 2 2 1 0 0 0 0 0 0 0 0 0 1 1 1 0 1 0 1 0 0 0 0 0 0 0 0 1 2 1 1 1 1 0 1 1 0 1 1 2 0 1 1 0 2 2 2 0 0 0 0 0 1 0 2 2 0 0 1 1 0 0 0 0 0 2 2 1 1 1 0 1 0 1 0 0 2 1 0 0 2 0 0 1 0 0 0 1 0 0 0 0 1 1 1 0 1 0 2 1 1 0 1 1 0 0 0 2 0 1 0 1 1 0 1 1 1 1 0 0 1 0 0 0 0 1 1 0 0 0 0 2 0 1 0 0 0 0 0 0 0 0 0 0 1 0 1 0 0 0 1 1
167 1 1 1 0 0 0 2 0 0 0 0 1 2 1 1 0 1 0 1 1 1 0 0 2 0 0 0 2 1 1 2 0 0 0 0 2 2 0 0 1 0 0 1 2 1 0 0 1 1 0 0 1 1 0 0 0 0 1 0 0 1 0 0 0 0 2 0 1 1 0 0 1 2 0 2 2 1 1 1 1 0 2 0 2 0 0 0 0 2 0 0 1 0 0 2 0 1 1 1 0 2 0 0 2 1 1 0 0 0 2 2 1 2 1 0 1 0 1 0 1 0 0 2 0 2 0 0 0 0 2 0 0 0 0 0 0 0 0 0 0 0 0 0 0 2 0 0 0 1 0 1 0 1 0 0 0 0 0 1 1 1 0 1 1 2 2 0 1 1 1 1 0 2 1 0 2 0 0 0 0 0 0 2 0 0 0 0 0 0 0 1 2 1 1 0 2 0 1 0 0 0 0 1 2 0 2 1 0 0 1 0 2 0 2 2 1 0 1 1 1 0 2 2 0 0 1 0 0 1 0 0 0 0 0 0 0 2 0 0 0 0 2 1 0 2 0 0 0 0 0 0 0 0 0 0 0 1 0 0 0 0 1 1 1 0 0 0 2 0 0 0 0 2 0 0 1 0 1 0 0 1 2 2 0 2 2 1 1 2 0 0 0 0 2 1 2 1 0 0 0 0 2 0 2 0 1 1 2 0 2 2 1 1 1 0 2 0 0 1 0 0 1 0 0 0 0 2 2 0 2 1 0 0 0 0 0 1 1 1 0 1 1 2 0 0 2 0 0 0 0 0 0 2 0 0 2 1 0 0 0 0 2 0 2 1 0 2 2 1 1 1 2 2 1 1 1 1 1 0 0 1 0 0 0 1 0 0 0 0 0 0 2 0 2 1 2 0 1 1 1 1 0 2 2 0 0 1 0 0 0 0 0 0 1 2 0 1 1 0 1 1 0 1 1 2 1 0 2 1 2 1 2 2 2 2 0 1 0 1 2 0 1 1 0 2 2 0 0 0 0 1 0 2 1 1 0 1 0 2 2 0 1 1 0 2 0 2 0 0 0 0 1 1 0 0 0 0 1 2 1 1 0 0 2 0 0 1 2 0 1 2 1 1 1 0 0 2 2 2 0 2 1 1 0 0 1 1 0 0 0 0 1 0 1 0 0 1 1 1 1 1 2 0 0 1 0 1 1 2 0 0 1 1 1 0 1 1 1 2 1 1 1 2 2 0 0 2 0 2 0 2 1 1 2 2 2 1 0 2 0 0 1 0 1 0 0 2 1 1 0 1 1 0 1 0 1 2 0 2 2 0 0 0 0 0 0 0 2 2 1 0 1 0 0 0 0 0 0 0 0 2 1 0 1 1 2 0 1 0 1 0 0 0 1 1 0 0 0 0 0 1 0 0 0 1 2 2 0 0 1 0 1 0 0 1 1 1 0 0 0 1 0 1 2 0 1 0 1 1 0 2 0 2 1 0 0 1 1 0 0 0 1 0 1 0 2 0 1 1 1 0 0 1 1 0 2 0 0 0 1 0 0 2 1 1 1 0 2 2 2 0 0 1 0 0 0 2 0 0 0 0 0 2 1 2 1 2 2 0 0 0 0 1 0 1 0 0 0 0 0 0 2 0 2 0 0 1 0 0 2 2 1 0 1 1 0 0 0 1 0 1 1 1 2 0 2 2 0 0 0 0 2 1 0 0 0 0 2 0 0 0 2 1 0 1 2 1 0 2 1 0 1 2 2 0 0 0 2 2 2 2 0 0 2 1 1 1 1 1 0 1 2 1 2 0 1 1 0 0 1 0 1 1 0 0 0 0 0 2 0 0 0 1 1 0 1 2 1 1 1 1 0 0 0 2 0 1 0 1 0 1 2 2 0 0 1 0 2 0 1 1 0 0 0 0 0 1 0 0 2 2 1 0 2 0 1 0 0 0 1 0 0 0 0 0 2 0 2 0 0 0 0 2 0 1 0 1 1 0 0 0 0 0 0 1 0 2 0 2 0 1 0 0 2 1 1 0 0 1 0 1 1 1 1 1 1 0 1 1 0 0 1 1 2 0 0 1 2 1 0 1 0 1 0 0 1 1 0 0 1 1 1 2 0 0 0 0 1 1 0 0 2 2 2 1 1 1 2 0 2 0 1 0 1 0 1 1 0 1 0 0 0 1 0 0 0 0 0 0 2 0 0 0 0 1 2 0 1 0 0 1 0 1 0 1 1 0 0 0 0 0 1 0 1 0 0 0 1 0 0 1
168 0 2 1 0 0 0 1 1 0 1 0 0 0 0 0 0 0 0 2 2 1 0 1 1 1 1 0 1 2 2 1 0 1 1 0 2 0 0 0 0 0 0 1 2 1 2 0 0 1 1 0 1 1 0 1 1 1 0 1 1 2 2 1 1 2 2 0 0 0 0 0 2 2 2 2 2 2 2 0 2 0 0 2 0 0 0 0 0 2 0 0 0 0 0 0 0 0 0 1 1 2 0 1 2 1 2 0 0 0 1 1 1 2 0 0 1 0 0 0 2 0 1 1 0 1 1 0 1 1 0 0 0 0 0 0 0 0 0 0 0 0 0 0 0 0 0 0 0 1 0 0 0 1 0 0 0 1 0 2 1 0 0 2 1 2 2 1 0 0 1 0 1 1 2 1 2 0 0 1 1 1 1 2 1 2 1 2 1 0 1 1 2 0 2 0 2 0 0 0 0 1 0 1 2 0 2 2 0 0 1 1 1 1 2 2 0 1 0 0 1 1 2 1 1 1 1 0 0 1 0 0 0 0 0 0 0 2 0 0 0 0 2 1 0 1 0 0 0 0 0 0 0 0 0 1 0 0 0 0 0 0 0 0 0 0 1 1 2 0 0 0 1 0 0 0 1 1 1 0 0 1 2 1 1 0 1 1 1 1 1 2 1 0 2 1 2 1 1 0 1 0 2 0 1 0 1 2 1 0 1 2 2 1 1 0 2 1 1 0 2 1 0 0 1 0 1 1 1 0 1 1 1 1 0 0 0 2 0 1 1 1 2 2 0 0 2 1 1 1 1 0 0 1 1 0 1 0 0 0 0 0 1 0 0 2 1 1 1 0 0 0 0 0 0 0 1 0 0 0 1 2 0 0 1 0 0 1 1 0 0 0 1 0 1 1 1 0 1 1 1 1 0 1 2 0 0 0 0 1 1 1 0 0 1 2 0 0 0 0 0 1 0 2 0 2 2 1 2 0 0 1 0 0 0 1 1 2 0 1 1 1 1 0 1 0 1 0 0 0 0 1 0 2 1 1 0 1 1 2 0 0 0 0 0 1 1 2 0 1 0 1 0 0 1 1 0 0 0 0 0 1 2 2 0 2 0 1 2 1 0 2 2 1 0 0 0 2 1 1 1 2 2 1 0 0 1 1 0 0 0 0 1 0 0 0 0 0 0 0 0 2 1 0 0 0 1 1 1 1 1 1 1 1 2 0 1 0 1 1 0 0 1 1 2 0 0 0 2 0 0 0 1 1 2 1 1 0 0 0 1 0 0 1 1 1 0 2 1 0 0 2 1 0 2 0 2 2 0 1 2 0 0 0 0 0 0 1 0 1 1 0 0 0 0 0 0 0 0 0 0 1 1 2 1 0 1 1 1 2 1 0 0 1 1 0 0 0 0 0 2 2 0 1 1 0 2 2 0 0 0 1 0 0 0 0 2 1 0 0 0 0 0 2 1 0 2 1 1 0 0 2 0 1 0 0 0 2 2 2 2 0 1 0 2 2 0 0 0 2 0 0 0 1 1 1 1 1 0 0 1 0 0 1 0 1 1 1 1 2 2 0 0 0 0 0 0 2 0 2 1 0 0 0 2 0 2 2 2 1 1 1 0 1 0 0 0 1 1 1 0 0 0 0 1 0 0 1 1 0 1 1 0 0 1 1 1 1 0 1 0 1 0 1 1 0 1 1 0 0 0 0 2 1 0 1 0 0 0 0 0 0 2 1 0 2 2 1 0 2 1 0 2 1 1 0 0 1 0 1 1 0 1 1 1 2 0 2 0 2 0 0 2 0 1 1 0 1 0 0 1 0 1 0 1 0 0 1 0 1 0 0 1 1 1 0 1 2 1 0 0 1 0 2 0 1 0 1 0 0 1 1 1 1 0 0 0 0 1 0 1 1 0 0 1 0 0 0 0 0 2 2 1 0 0 0 0 1 1 1 0 0 0 0 0 0 2 0 2 0 0 0 0 1 0 1 0 0 1 2 2 2 0 0 0 2 0 2 0 2 0 2 1 0 1 1 2 0 0 1 0 1 0 0 2 2 0 2 1 0 1 0 0 0 1 1 1 0 2 0 0 0 0 0 0 0 1 0 0 0 2 1 0 0 1 0 0 0 1 0 0 0 2 0 1 1 1 0 1 0 1 0 1 1 1 0 1 1 1 0 1 0 0 0 1 1 0 0 0 0 2 0 0 0 0 2 2 0 2 1 1 0 0 2 0 0 1 1 2 0 0 0 0 1 1 0 0 0 0 0 1 1
169 1 2 1 0 1 1 1 0 1 1 0 1 1 0 0 1 0 0 2 2 2 0 1 1 0 1 0 2 2 2 0 0 2 1 1 1 1 1 0 0 0 0 0 1 1 1 0 0 0 0 0 1 1 0 1 0 0 0 1 1 2 2 2 0 0 1 0 0 0 0 1 1 2 1 2 2 1 1 0 1 0 2 0 2 0 1 0 0 2 0 0 0 0 0 1 0 0 0 2 2 1 1 0 2 1 2 0 1 1 0 1 0 1 0 0 0 0 2 0 0 0 1 1 0 0 1 0 0 0 2 1 0 0 0 0 1 0 0 0 2 0 0 0 0 0 0 0 0 1 0 1 0 0 0 0 0 0 1 1 1 0 0 2 1 1 0 2 0 1 1 1 0 2 2 1 2 0 0 0 0 0 0 2 1 1 1 2 0 1 1 2 1 0 1 1 1 0 1 1 0 1 1 0 2 0 1 0 1 0 2 0 1 0 1 2 1 1 1 0 2 1 0 0 2 0 2 0 0 1 0 0 0 0 0 0 0 2 0 0 0 1 2 0 0 1 0 0 0 0 0 0 0 1 0 1 2 0 0 0 0 0 0 1 1 0 1 0 2 0 1 0 1 0 0 0 1 1 1 0 1 2 2 2 1 1 2 2 0 2 1 1 2 0 2 0 0 1 1 1 0 0 2 0 1 0 0 2 0 0 0 1 1 1 2 0 2 2 2 0 2 2 2 1 0 0 0 0 0 1 1 1 1 0 0 0 0 0 2 0 0 1 1 2 0 0 1 0 1 1 0 0 0 0 1 1 0 0 0 2 2 0 2 0 1 0 0 2 2 0 0 0 0 0 0 0 1 1 1 0 1 0 0 1 1 0 1 0 0 1 0 1 1 0 2 1 1 1 0 1 1 0 1 1 2 1 0 2 0 0 0 0 1 1 0 2 0 0 0 0 0 0 1 0 1 2 1 1 1 0 0 0 0 0 0 0 0 1 0 0 1 1 2 0 0 1 2 0 0 0 0 1 0 2 2 1 1 2 2 2 2 0 0 0 0 0 1 2 0 0 0 1 2 2 1 0 2 1 1 1 2 1 2 2 1 1 0 0 1 0 0 1 2 1 0 0 0 1 1 2 0 2 2 0 0 0 1 0 0 0 0 0 1 1 1 0 0 0 1 2 2 0 1 1 1 0 1 1 1 1 1 0 1 1 1 0 2 0 1 0 0 0 1 0 1 1 0 1 1 1 0 1 0 1 2 2 1 0 1 0 0 1 0 1 1 0 0 1 1 0 1 1 0 0 0 0 1 2 0 1 2 0 0 1 0 0 1 0 0 1 1 1 1 0 1 0 1 0 0 0 0 2 1 1 1 1 0 2 2 0 0 0 0 0 1 1 0 0 1 1 0 1 0 0 0 1 1 0 0 0 0 0 0 0 0 0 2 2 1 0 2 1 0 1 1 0 2 1 0 0 1 2 1 1 1 0 0 2 2 1 0 1 2 0 0 0 0 0 1 0 1 1 1 0 1 0 1 1 1 1 0 0 0 1 1 2 0 1 1 2 2 0 0 1 0 0 1 2 0 2 1 0 0 1 1 2 2 2 2 1 0 0 1 0 0 1 0 1 1 1 0 0 0 1 1 1 2 0 0 0 1 1 1 0 2 2 1 1 1 1 0 1 0 1 1 0 1 0 0 0 0 0 1 1 0 0 1 0 1 0 0 0 2 0 0 1 2 0 0 1 0 0 1 2 1 0 0 0 0 0 1 1 0 0 2 2 1 1 2 1 1 2 2 1 1 0 0 0 0 1 1 0 1 0 1 0 0 0 0 1 0 0 2 0 0 0 2 2 2 1 1 2 0 2 0 0 0 1 1 1 1 1 0 0 0 1 1 0 1 0 0 0 0 0 0 0 0 0 0 0 2 2 2 0 1 1 2 0 1 1 0 0 0 0 0 2 1 0 1 0 0 0 0 2 0 1 0 2 1 1 0 0 1 0 0 2 0 0 0 1 0 1 1 0 2 2 2 0 1 1 1 2 1 1 2 1 0 1 0 2 0 0 0 0 1 1 2 0 1 0 0 0 0 1 0 0 1 0 1 1 2 1 1 1 0 0 1 1 0 0 0 0 2 0 1 0 0 0 1 0 1 0 1 0 1 0 1 2 0 2 0 2 0 0 1 1 1 1 1 0 0 0 0 0 0 1 1 0 0 1 0 2 0 2 0 0 0 0 0 1 0 0 0 0 1 1 1 0 0 1 1 0
170 0 0 2 0 0 2 2 0 1 1 0 0 0 0 0 0 2 0 2 2 2 0 0 2 0 1 0 2 2 1 1 0 2 0 2 1 2 0 0 1 1 0 0 0 0 1 0 0 1 1 0 0 1 1 2 0 0 1 1 0 1 2 0 0 0 1 0 0 0 0 1 2 2 2 2 0 0 0 2 0 0 2 0 2 0 1 0 0 2 1 1 1 0 1 1 0 1 0 2 1 2 0 0 2 0 2 1 1 0 1 2 1 2 1 2 2 0 1 0 1 1 2 0 1 0 1 1 0 1 0 0 1 0 0 0 1 0 0 0 1 0 1 0 0 1 0 0 0 0 1 0 0 0 0 1 1 1 0 1 1 1 0 2 2 2 2 1 1 2 0 1 0 2 0 0 2 1 0 0 0 0 0 2 1 1 1 2 1 1 1 2 2 1 0 1 2 0 0 1 0 0 0 0 2 0 0 1 2 0 2 0 1 0 2 2 1 0 1 0 1 1 2 2 0 0 2 1 1 2 0 0 0 0 0 0 0 2 0 0 0 0 1 0 0 2 0 0 0 0 0 0 0 0 0 1 1 0 0 0 0 0 0 1 1 0 1 0 1 1 0 1 1 0 0 0 0 0 1 1 1 1 1 1 0 1 1 2 0 2 0 0 0 0 2 1 2 0 0 1 0 0 2 0 0 1 2 2 0 0 0 1 2 1 1 0 1 0 0 1 2 0 2 0 1 0 1 2 0 0 2 1 1 0 0 0 0 1 1 0 0 1 2 1 0 0 0 0 1 1 0 1 0 1 0 1 1 2 0 1 1 0 1 0 1 0 0 2 2 0 0 0 0 0 0 0 1 0 0 0 0 0 0 1 2 0 2 1 1 1 1 1 1 0 2 1 1 0 1 1 1 1 0 1 1 0 0 1 0 0 0 0 0 0 0 2 0 0 0 0 0 0 0 1 0 1 1 1 2 0 2 0 1 2 2 2 0 1 0 1 1 1 2 2 0 1 2 1 1 0 0 1 0 2 0 0 0 2 2 2 1 0 0 0 0 0 0 2 0 0 1 1 1 1 0 1 0 0 2 0 0 2 1 1 2 0 0 1 2 0 2 2 0 2 1 0 0 2 2 2 0 2 2 0 1 1 1 1 1 0 1 1 0 0 1 0 0 1 0 1 1 1 1 0 0 1 1 0 0 2 0 0 2 1 2 1 1 1 2 1 1 1 1 1 1 2 0 0 2 1 0 0 0 2 2 0 0 0 1 0 0 0 1 0 0 1 1 0 0 0 0 1 1 0 0 0 1 2 0 0 2 0 0 0 0 0 0 1 1 2 1 0 1 2 0 0 0 0 0 0 0 2 1 1 1 1 0 0 1 1 0 0 0 0 0 0 1 0 0 0 0 1 0 0 0 1 1 1 0 0 0 0 1 0 0 2 2 1 0 2 0 0 0 2 2 0 0 0 1 1 0 2 1 0 0 0 0 1 1 0 0 0 1 0 2 2 1 0 2 0 1 0 0 2 2 0 2 0 1 1 0 0 0 1 1 1 0 1 1 1 1 0 0 1 0 0 1 2 0 2 0 2 0 1 2 1 0 2 2 1 0 0 0 1 0 0 0 1 1 1 0 0 1 0 1 1 2 0 0 0 0 0 0 0 0 0 0 0 0 1 1 1 0 0 0 0 0 2 0 0 0 0 0 1 0 0 1 0 1 0 0 0 2 1 1 1 2 0 0 2 0 0 0 1 0 0 0 2 0 0 0 0 1 1 1 2 0 1 1 1 1 1 2 0 2 0 1 2 0 0 2 0 1 0 1 0 0 1 0 0 1 1 2 0 0 0 2 0 2 2 2 2 0 0 0 2 0 2 0 0 0 2 1 1 0 0 0 0 1 0 1 1 0 0 1 1 1 0 0 1 2 1 1 0 1 0 1 0 0 0 0 0 0 0 0 1 1 0 1 0 0 0 1 2 0 1 0 1 1 0 1 1 0 0 0 0 1 0 0 2 0 2 0 0 2 1 2 0 0 1 0 2 0 1 1 1 0 1 0 1 1 0 0 0 0 2 2 2 2 0 2 0 0 1 1 0 1 0 0 0 2 0 0 2 0 0 1 0 2 0 0 0 2 0 1 1 1 0 1 0 0 0 1 0 1 1 1 2 0 2 0 0 0 0 0 0 0 0 0 1 0 2 0 1 1 0 0 0 1 0 0 1 0 1 0 0 0 0 0 1 0 0 0 0 0 0 0 0 0 0 1 0
171 0 1 2 0 0 1 2 0 1 1 0 0 0 0 0 0 1 0 2 2 2 0 0 2 0 2 0 1 1 1 1 0 1 2 1 2 2 0 0 1 0 0 0 2 1 0 0 0 2 1 0 0 0 2 2 0 0 0 1 1 1 2 1 0 0 1 0 0 1 1 1 0 2 0 2 2 0 0 1 1 0 2 1 2 0 0 0 0 2 0 1 1 0 0 1 0 1 0 2 1 2 0 1 2 1 2 0 0 1 0 1 1 2 1 1 2 1 0 0 2 0 0 2 0 2 0 0 0 0 0 0 0 0 1 0 1 0 0 0 1 0 0 0 0 1 0 0 0 1 0 0 0 0 1 0 0 0 0 0 0 0 0 2 1 2 1 2 0 1 1 1 1 1 1 1 0 0 0 1 0 1 2 2 0 2 2 0 0 0 0 1 2 0 2 0 2 0 1 0 0 1 0 1 2 0 2 0 2 1 1 0 2 1 0 2 0 2 2 0 0 0 2 2 0 0 2 0 0 1 0 0 1 1 1 0 1 2 0 0 0 1 1 0 1 2 1 0 1 1 1 1 1 1 1 1 1 2 0 0 0 0 0 2 0 0 1 0 2 1 0 1 0 1 0 0 0 1 2 1 1 1 2 1 0 0 0 2 2 2 1 1 1 1 2 1 1 2 0 2 0 0 2 1 0 0 0 2 2 0 0 2 2 1 1 1 2 1 0 0 1 1 1 0 2 0 2 1 1 1 2 2 0 0 0 0 0 2 0 1 0 1 1 2 0 0 2 0 0 1 0 0 0 0 1 1 1 1 0 1 1 0 2 0 0 0 0 2 2 0 0 0 1 1 1 0 2 0 0 0 1 1 1 1 1 1 0 1 1 0 0 0 1 0 2 1 1 2 1 1 1 1 1 1 1 1 1 1 0 0 0 0 0 0 0 0 2 0 0 0 0 0 0 0 1 2 1 0 2 2 2 0 0 0 0 0 0 2 0 1 1 1 2 0 0 2 2 0 0 0 0 1 0 2 1 1 0 1 1 0 1 0 1 1 0 1 0 1 0 1 0 1 1 1 0 1 0 0 2 0 2 2 1 1 1 2 1 0 2 0 2 2 0 2 2 0 0 0 0 2 0 2 2 0 1 1 1 0 0 0 0 0 1 0 1 0 0 1 1 2 1 1 2 1 1 1 0 1 1 2 0 1 1 0 1 2 2 0 2 1 0 0 2 2 2 0 0 1 1 1 0 1 0 2 1 1 0 0 0 2 0 0 0 2 2 0 0 0 0 0 0 0 0 1 1 1 1 1 0 2 2 1 0 1 0 0 0 1 0 2 1 1 0 0 0 0 1 2 0 0 2 0 2 1 0 1 1 0 0 1 0 0 0 0 1 0 0 0 0 0 0 2 0 1 1 1 1 0 0 0 0 0 0 0 0 0 1 0 0 0 0 1 0 1 1 0 1 2 0 0 2 2 1 1 0 0 0 1 1 0 0 0 2 0 2 2 0 2 0 2 0 0 0 1 1 0 1 0 0 1 1 0 0 1 1 2 0 1 2 1 1 1 1 1 0 0 1 1 0 0 0 0 0 1 1 2 1 1 1 0 0 0 0 1 0 0 0 2 1 1 1 0 0 1 0 0 1 1 1 0 1 1 0 0 1 1 0 1 1 2 0 2 1 0 1 0 1 0 0 0 0 0 0 1 0 1 1 0 2 1 0 1 2 1 0 0 2 2 0 2 0 0 2 0 0 1 0 2 0 0 1 0 0 0 0 2 0 2 1 2 0 1 2 1 2 0 0 0 0 1 1 0 1 0 1 0 1 1 0 0 0 0 0 1 1 0 1 1 2 2 2 2 0 2 0 0 0 2 0 0 0 2 1 2 0 0 0 0 0 0 0 0 0 0 0 0 0 0 0 0 1 1 1 0 1 0 1 0 0 0 0 0 0 0 0 0 1 0 1 0 0 0 0 1 0 0 1 1 2 2 2 2 0 0 0 0 1 0 0 1 1 1 2 0 0 0 2 0 1 0 1 2 0 1 1 1 0 2 0 1 1 0 0 0 2 1 2 1 1 0 1 0 0 0 1 0 1 0 0 0 2 0 1 1 0 0 2 2 0 0 0 0 1 1 1 1 1 0 0 1 1 1 0 2 2 0 1 0 0 0 0 0 0 0 1 0 0 1 2 1 0 0 0 0 0 1 1 0 1 1 0 2 0 2 0 0 0 0 0 0 0 0 1 1 1 0 1 0 1 0 0 0
172 1 2 1 0 0 0 2 0 0 0 0 0 1 1 0 0 1 1 1 1 1 0 1 1 1 0 0 1 1 1 0 0 2 2 1 2 0 0 0 1 0 0 0 2 0 1 0 0 1 0 0 0 0 1 1 0 0 0 2 0 1 1 1 0 0 1 1 0 0 0 1 1 2 1 2 2 2 2 0 1 0 1 1 1 0 0 0 0 2 0 0 2 0 0 2 0 1 0 1 0 2 0 0 2 1 1 1 1 0 0 1 2 2 2 2 2 1 1 0 1 0 2 0 0 0 2 0 1 1 1 1 0 0 0 0 0 0 0 0 0 0 0 0 0 0 0 0 0 0 0 0 0 1 1 1 0 0 0 1 1 1 0 1 2 2 2 0 0 2 0 0 0 2 1 0 1 0 0 2 0 2 0 2 2 1 1 1 0 0 1 1 2 1 1 1 2 0 0 0 0 0 0 1 2 1 2 0 1 0 2 0 0 0 2 2 0 1 1 0 1 1 2 2 0 0 2 0 0 1 1 1 0 0 0 0 0 2 0 0 0 0 2 0 0 2 0 0 0 0 0 0 0 0 0 0 0 1 0 1 1 1 0 1 0 0 1 0 2 0 1 2 1 1 0 0 1 0 1 0 1 2 1 2 1 1 1 2 0 2 1 0 0 0 2 0 2 1 1 0 0 0 2 0 1 1 1 2 1 0 1 2 0 1 1 0 2 0 0 2 0 1 1 1 1 0 1 1 1 2 2 1 0 0 1 0 1 1 1 0 0 0 2 1 1 0 1 0 0 0 0 0 1 0 1 0 1 1 0 1 1 0 0 0 0 2 0 1 1 1 1 1 1 1 2 2 2 1 1 1 0 1 0 0 2 1 1 0 0 0 0 0 1 1 2 2 2 1 2 2 2 2 1 1 1 1 1 0 0 0 0 0 0 0 0 1 1 0 0 1 1 2 0 0 2 2 1 0 2 1 2 1 0 0 0 1 0 0 0 0 2 0 1 0 1 0 1 1 1 1 0 0 0 2 1 1 0 2 2 2 2 0 0 1 0 1 1 2 0 0 0 0 1 1 1 0 1 0 1 1 0 2 1 1 2 1 0 0 1 0 0 1 1 1 0 0 0 0 0 2 0 2 1 1 0 1 0 2 0 0 0 1 2 0 2 0 0 1 0 1 1 1 1 0 1 0 1 1 1 2 1 0 0 0 0 0 2 1 1 0 0 0 1 0 1 0 0 1 1 2 1 1 0 1 2 1 1 1 0 0 0 0 0 0 0 2 1 1 0 2 0 0 0 0 0 0 0 1 0 1 1 0 0 0 0 0 0 1 0 2 1 0 0 1 0 0 0 0 0 0 0 2 1 1 2 0 1 1 1 2 0 0 0 1 0 1 0 0 0 0 0 1 0 0 0 0 2 1 0 0 0 0 0 0 0 1 2 0 1 0 1 0 0 1 1 0 2 0 0 1 0 1 1 1 0 0 0 2 2 1 1 0 1 0 1 1 2 1 0 0 1 1 0 0 0 1 1 0 0 0 0 1 1 1 1 1 1 1 2 2 2 0 0 2 2 1 2 2 0 1 0 1 0 2 2 2 0 2 0 1 0 0 0 2 0 1 2 1 1 1 0 0 0 0 1 1 1 2 1 0 1 1 0 1 2 1 1 0 0 1 0 1 0 0 0 0 0 2 0 0 0 0 0 1 0 1 1 0 1 0 0 0 2 1 1 0 2 1 0 2 0 0 0 0 0 0 0 1 0 2 2 1 0 0 1 2 0 2 2 2 0 2 1 0 0 1 1 1 0 0 1 0 0 0 2 1 1 1 0 0 1 1 0 1 1 0 1 2 1 1 1 1 0 2 1 1 0 1 0 0 0 2 1 1 0 1 1 0 0 0 0 0 0 0 0 0 0 0 0 0 2 2 1 0 1 0 1 1 1 1 0 0 0 0 0 1 2 1 1 0 0 0 0 2 0 0 0 0 2 2 2 2 0 0 0 0 1 2 0 2 0 2 0 0 2 2 2 0 0 0 0 2 1 1 1 0 1 2 1 1 0 0 0 0 0 2 2 0 1 0 0 0 0 0 0 1 1 1 0 0 1 1 1 2 0 0 0 0 0 0 0 0 1 1 1 0 1 0 0 0 1 0 1 1 1 0 0 1 0 1 0 1 0 0 2 0 2 1 1 0 0 0 0 1 0 0 0 0 0 1 0 2 0 1 0 0 1 1 0 1 0 0 0 1 2 0 0 1 1 0 1 0
173 0 2 1 0 0 0 2 0 2 2 0 0 1 1 0 0 2 1 2 2 2 0 0 2 0 2 0 1 2 2 0 2 1 2 0 2 2 0 0 1 1 0 0 2 0 1 0 1 2 0 0 0 1 1 2 0 0 0 1 0 1 2 1 1 1 1 0 0 0 0 1 1 1 0 1 1 1 1 0 1 0 2 0 2 0 0 0 0 2 0 0 1 1 0 1 0 2 0 2 0 2 0 2 2 0 2 0 0 0 0 2 1 2 0 1 2 1 1 0 1 0 1 1 0 0 1 1 1 2 0 0 0 0 1 0 0 0 0 1 1 0 0 0 0 0 0 0 0 0 0 0 0 0 0 1 1 1 0 2 1 1 0 1 1 1 1 1 1 1 1 1 0 2 1 1 0 1 0 1 0 1 1 2 0 1 1 1 0 0 1 2 1 0 1 0 1 0 0 0 0 0 0 1 2 0 2 0 0 1 2 0 1 0 2 2 0 0 2 1 1 0 2 2 0 0 1 1 0 2 1 1 0 0 0 0 1 2 0 0 0 0 2 0 0 1 0 1 1 0 0 0 1 0 0 1 0 2 1 1 0 0 0 1 1 0 1 0 1 0 0 0 0 1 0 0 1 0 1 1 1 1 1 2 0 1 1 1 0 2 2 1 0 1 2 1 1 0 0 0 0 0 1 1 0 0 1 2 1 0 1 1 2 2 2 0 2 1 1 0 2 1 0 0 1 0 1 1 2 1 2 1 1 1 0 0 0 2 0 0 0 2 2 2 0 0 2 0 1 1 0 1 0 2 0 0 1 1 0 2 2 0 1 0 0 0 0 1 1 1 1 1 0 0 0 0 1 0 0 0 0 0 0 1 1 0 1 0 0 0 0 1 1 0 2 2 2 2 0 0 0 0 1 1 2 1 0 0 0 0 0 0 0 0 0 0 2 0 0 0 0 0 1 0 1 1 0 0 1 0 1 0 0 0 0 1 0 0 0 0 1 1 2 1 0 0 2 0 0 0 0 1 0 1 2 1 1 1 1 1 2 0 0 0 0 1 0 2 0 0 2 2 0 0 1 1 1 0 2 1 1 1 0 0 2 1 0 1 2 0 2 2 0 2 1 0 0 1 1 2 0 2 1 1 0 0 1 1 0 0 0 2 1 0 2 0 0 0 2 1 0 0 1 0 0 1 0 1 1 2 0 1 1 0 0 0 1 0 2 0 1 1 2 1 1 0 0 1 1 2 0 0 1 1 2 2 1 1 0 1 0 0 1 0 0 0 0 2 1 0 0 0 1 0 0 0 1 2 0 1 2 0 0 1 1 1 2 0 0 0 1 1 0 0 1 0 1 0 0 0 0 1 0 0 0 0 1 0 1 1 0 0 0 0 1 0 1 0 0 0 0 1 0 0 0 1 1 0 0 0 0 0 0 0 0 0 1 0 0 0 1 0 0 0 2 0 1 1 0 0 1 1 1 0 0 0 0 1 1 0 0 0 2 0 1 1 0 1 1 1 0 0 0 1 1 0 2 0 0 0 2 0 0 1 0 1 2 2 0 2 2 0 1 2 1 1 2 2 0 2 0 0 1 1 1 1 1 0 0 1 1 1 1 0 1 1 0 1 1 1 0 0 0 0 2 1 1 2 2 0 0 0 0 0 1 1 0 0 0 0 0 0 0 0 0 1 1 2 0 1 1 1 0 0 0 0 2 0 2 1 1 1 2 1 0 1 1 0 0 2 0 0 1 0 0 1 0 1 1 1 2 1 0 0 0 2 0 1 1 1 1 1 2 1 2 0 1 2 0 0 2 0 0 0 2 0 2 1 0 0 1 1 0 0 0 1 0 0 2 2 2 2 0 2 0 0 0 1 0 0 1 1 1 1 0 1 0 0 1 0 0 0 0 1 0 0 1 0 0 0 2 2 2 0 1 0 2 0 1 1 1 0 2 1 2 1 2 0 0 0 1 0 0 2 0 2 1 0 0 0 1 1 0 0 1 1 0 0 0 1 0 2 0 0 2 2 2 0 1 1 1 1 0 1 2 1 0 0 0 1 1 0 1 1 2 0 0 1 2 1 0 1 0 1 0 1 1 0 0 0 2 0 0 1 0 0 0 2 0 0 0 0 2 0 0 1 1 1 1 1 1 0 2 0 0 0 0 0 0 0 0 0 0 0 2 1 2 0 0 0 2 0 0 0 1 0 0 0 0 1 0 2 0 1 0 0 0 0 1 0 1 0 0 0 0 0 0 0 0 1 0 1
174 1 1 2 0 0 0 2 1 1 2 0 0 1 1 0 0 1 2 1 1 2 0 0 2 0 1 0 2 2 2 2 1 2 0 1 1 0 0 0 1 0 0 0 0 0 1 0 0 1 0 0 0 1 1 2 0 0 0 0 1 1 2 1 1 2 2 0 0 0 0 0 2 1 1 1 2 2 2 0 1 0 2 1 2 0 0 0 0 2 0 0 0 0 1 2 0 2 0 2 0 2 0 0 2 2 0 1 1 0 0 1 2 2 2 2 2 0 0 0 2 0 1 1 0 1 1 1 0 1 0 0 0 0 1 0 1 0 0 0 1 0 0 0 0 1 2 0 0 0 0 0 0 0 0 0 0 1 0 1 0 1 0 1 2 2 1 2 0 2 0 0 1 1 1 1 0 0 0 1 0 0 0 2 1 1 1 2 0 0 2 2 2 2 0 0 1 0 0 0 0 1 0 0 2 0 2 0 2 0 2 0 1 0 1 2 0 2 1 0 1 1 1 0 1 1 1 0 0 2 0 0 0 0 0 0 0 2 0 0 0 0 2 1 0 2 0 0 0 0 0 0 0 0 0 2 1 2 1 1 0 0 0 1 0 0 0 1 2 1 1 2 2 0 0 1 1 2 2 1 1 1 1 1 1 0 0 2 0 2 0 0 1 0 1 0 1 0 0 0 0 0 2 0 0 0 0 1 1 1 0 2 2 2 1 0 2 1 0 0 1 1 1 1 0 0 0 2 2 1 1 1 0 0 0 0 0 1 1 0 1 1 2 0 0 0 1 0 1 2 1 0 1 0 1 0 0 0 0 2 2 0 1 0 0 0 0 2 2 1 1 1 2 2 0 1 1 1 1 0 1 0 0 0 1 0 0 0 0 0 0 0 0 0 2 0 0 1 0 0 0 0 1 1 1 1 0 0 0 0 0 0 0 1 1 1 1 0 0 1 1 1 1 2 0 2 1 0 2 1 2 0 0 0 0 1 1 2 0 0 1 0 1 1 0 2 1 0 0 0 0 2 0 2 1 1 0 2 1 2 1 0 0 0 0 0 0 1 0 1 0 1 2 2 1 0 0 0 2 1 1 1 0 0 2 1 0 1 2 0 1 2 1 1 0 1 1 2 1 1 1 2 2 0 0 0 1 0 0 0 0 0 1 1 0 0 0 0 1 1 0 1 2 0 0 1 0 0 0 2 0 0 1 1 1 1 1 1 2 0 2 1 2 1 1 1 0 0 2 0 0 0 1 2 1 0 0 0 0 1 0 0 0 0 0 1 1 1 0 2 0 1 0 0 1 0 2 1 0 2 1 0 0 0 1 0 0 0 0 0 0 1 1 1 0 0 0 0 0 0 0 1 0 2 2 0 1 1 1 1 0 0 1 1 1 0 0 0 1 1 0 1 0 1 1 0 2 2 0 0 1 1 0 0 0 1 2 0 0 1 1 1 0 0 2 0 2 1 1 0 2 2 0 0 0 0 0 2 2 0 0 0 2 0 0 0 0 1 1 1 0 0 1 0 0 0 2 1 1 1 1 0 0 2 1 1 1 1 2 1 1 1 0 2 0 1 2 2 0 2 0 0 1 0 0 2 1 1 1 0 1 1 1 1 1 1 0 0 1 0 0 0 0 0 2 2 2 0 0 0 0 0 1 0 1 1 0 1 0 2 1 2 1 0 1 0 1 0 0 0 0 0 1 1 0 1 0 1 1 0 0 0 2 0 0 0 2 1 0 2 0 0 0 0 0 1 1 1 1 1 1 1 0 0 1 2 0 1 1 1 0 1 2 0 1 1 1 1 0 0 1 0 1 0 1 1 0 0 0 1 0 0 2 0 0 0 2 1 2 2 2 2 0 1 0 1 0 0 0 1 1 0 1 1 0 1 0 1 2 2 0 2 1 0 0 0 1 0 0 0 1 1 1 1 0 0 0 0 1 1 0 0 0 0 0 1 1 0 2 0 0 0 0 1 0 0 0 0 2 1 1 1 1 0 1 1 0 0 0 1 0 0 0 0 2 2 2 0 1 0 1 2 1 1 2 2 1 2 0 2 0 0 1 1 1 1 1 1 2 0 1 0 0 1 1 0 0 2 0 0 2 2 0 1 1 0 0 1 0 0 0 0 1 1 1 0 2 0 1 1 1 0 1 0 1 0 1 2 0 1 0 0 1 1 0 0 1 0 0 0 0 1 0 1 0 1 2 0 1 0 0 1 0 0 0 0 0 0 1 1 0 0 0 0 0 0 0 1 1 1 1 0
175 0 0 2 0 0 1 2 0 0 0 0 1 1 0 0 1 1 1 1 1 1 0 1 1 1 0 0 1 1 1 0 0 1 1 0 1 0 0 0 1 0 1 0 2 0 0 0 0 2 1 0 1 1 0 1 1 0 1 0 1 2 1 0 0 0 0 1 0 0 0 0 1 2 0 2 2 1 1 0 1 0 2 0 2 0 0 1 1 1 0 1 1 0 0 0 0 0 0 0 0 2 0 1 2 1 2 1 1 0 1 2 1 1 0 1 1 0 1 0 0 0 2 0 1 0 1 1 0 1 1 0 0 0 1 0 1 0 0 0 1 0 0 0 0 2 0 0 0 0 0 0 0 0 1 0 0 0 1 1 1 0 0 2 1 2 0 0 0 1 1 1 1 1 1 1 1 0 0 1 0 1 1 2 0 1 1 1 0 0 1 2 1 1 0 1 1 1 0 0 0 0 0 1 2 0 1 1 1 0 1 0 1 0 0 2 0 2 2 0 0 0 2 1 1 0 1 0 0 2 0 0 0 0 0 0 0 2 0 0 0 0 2 0 0 1 0 0 1 1 1 1 0 1 0 0 2 1 1 1 0 0 0 1 0 0 0 0 2 1 0 0 0 2 0 0 1 1 2 1 0 0 1 1 0 0 0 0 1 2 2 2 0 0 2 1 1 0 0 0 1 0 0 2 0 0 1 2 1 0 0 0 2 2 1 0 2 0 1 1 1 0 2 1 1 0 0 2 2 1 1 1 0 0 0 0 0 1 1 2 0 2 2 2 0 0 0 0 0 1 0 0 0 0 2 0 1 2 0 1 1 0 1 1 0 1 0 1 1 1 1 1 1 1 1 0 2 0 0 0 1 0 0 0 0 0 0 0 0 0 0 0 0 0 1 0 1 1 0 0 0 0 0 0 0 0 0 1 0 0 0 0 0 0 0 1 1 0 0 0 0 0 2 0 1 2 0 0 1 0 0 0 1 1 1 2 0 0 0 0 0 1 2 0 0 1 0 0 0 0 0 1 0 2 0 0 0 1 1 1 1 0 0 0 0 0 0 2 0 0 1 1 1 1 2 0 2 1 2 0 0 2 2 2 1 1 0 0 2 0 1 2 0 0 0 0 0 2 2 2 0 2 1 1 0 0 2 2 0 0 0 0 0 0 2 0 0 1 1 2 1 0 1 1 1 0 1 1 1 1 1 0 1 0 1 0 0 0 1 0 0 0 1 1 2 0 0 0 1 1 0 1 1 1 2 1 1 2 0 0 0 0 0 0 0 1 1 1 1 0 0 0 0 0 0 0 0 1 0 2 2 0 1 1 0 1 2 0 0 2 0 2 1 0 0 0 0 0 0 0 0 2 1 1 1 1 1 0 0 1 0 0 0 0 1 1 0 0 0 0 1 1 0 1 1 0 2 1 0 0 0 0 1 0 0 0 2 0 0 0 0 1 0 1 1 0 2 2 0 0 1 1 0 2 1 1 0 0 0 0 0 0 1 1 1 1 2 1 0 2 0 0 1 0 1 1 1 1 0 0 0 0 1 2 0 2 1 1 2 1 1 0 0 1 0 0 1 1 0 1 0 0 0 0 0 2 1 1 2 1 0 0 0 2 0 0 0 1 0 0 1 0 0 0 1 0 0 2 2 0 1 0 1 0 1 1 0 1 0 1 0 1 0 1 1 0 1 1 0 1 1 1 0 1 0 0 0 0 2 0 0 0 2 1 0 0 2 0 0 1 1 0 1 1 0 0 0 2 0 0 0 0 1 1 2 2 0 1 1 1 1 2 2 0 0 1 0 0 0 0 0 0 1 0 1 1 0 0 1 0 0 0 0 2 1 0 2 2 2 2 2 2 0 2 0 0 0 1 0 0 0 2 1 2 1 0 0 0 0 0 0 1 0 1 0 1 1 0 0 0 1 1 0 0 0 0 0 0 0 0 0 0 0 0 0 2 1 0 1 0 1 0 0 1 0 2 1 1 2 1 1 1 0 0 0 0 0 0 0 1 0 0 1 1 2 0 1 0 0 1 0 2 0 0 1 1 0 1 1 1 0 0 0 0 1 0 0 0 0 0 0 0 1 1 1 0 2 0 0 0 2 1 0 2 0 0 0 0 0 2 0 1 0 0 0 1 2 0 1 1 1 0 2 0 1 0 1 1 0 1 1 0 0 0 0 0 0 0 0 0 0 1 0 0 0 0 1 0 1 0 0 1 0 1 0 0 0 0 0 1 0 0 0 0 0 0 1 1 1 0 0 0
176 1 0 1 0 0 0 2 0 1 1 0 1 1 1 0 0 1 0 1 2 2 1 0 2 1 0 0 2 2 2 0 0 2 2 0 2 1 0 0 1 0 0 1 1 1 1 0 0 1 0 0 1 1 0 1 1 0 0 0 1 2 1 1 1 0 2 1 0 0 0 0 2 2 2 2 2 2 2 0 2 0 2 0 2 0 1 1 1 2 1 1 0 0 0 1 0 0 0 0 1 2 1 0 1 1 1 2 1 0 0 1 0 1 0 0 1 0 0 0 2 0 2 0 0 0 2 0 0 1 1 1 0 0 1 0 1 0 2 0 2 0 0 0 0 1 0 0 0 0 0 0 1 0 0 0 0 2 0 0 2 1 0 1 1 2 2 1 2 2 0 2 1 1 1 0 2 1 1 1 0 1 1 1 0 1 1 2 1 1 1 2 2 2 1 1 1 0 0 0 0 0 1 1 2 0 1 1 1 0 0 0 1 0 0 2 0 1 0 0 1 1 2 2 0 0 0 2 1 0 0 0 0 0 0 0 0 2 0 0 0 0 2 0 1 2 1 0 0 0 0 0 0 0 0 2 0 2 0 0 0 0 0 2 2 0 0 1 1 0 0 0 0 1 1 0 0 1 2 1 1 0 1 1 0 0 0 2 0 2 2 2 2 0 2 0 0 0 0 0 0 0 2 0 0 0 0 1 2 0 2 2 2 1 1 0 1 2 1 0 1 1 1 0 0 0 0 0 0 0 1 2 0 0 0 0 0 2 0 1 1 1 2 2 0 0 2 0 2 1 0 0 0 1 0 1 1 0 0 2 2 0 1 1 1 0 0 2 2 0 0 0 2 2 1 1 2 0 0 0 1 1 0 1 2 1 2 0 0 0 0 0 0 0 2 1 1 0 1 1 1 1 1 1 2 0 1 0 0 0 0 0 0 0 2 2 0 0 0 0 0 0 0 1 1 2 1 0 2 2 1 0 0 2 2 0 0 1 1 0 2 0 2 1 1 1 1 0 0 2 0 0 0 2 2 2 0 2 2 1 1 0 1 1 0 1 1 1 0 1 0 1 1 1 1 1 1 1 2 0 1 2 2 2 1 1 0 0 2 0 1 2 0 1 1 0 0 1 0 1 1 2 2 0 0 0 1 0 0 0 1 0 1 0 0 0 0 0 2 2 0 0 2 2 2 0 0 1 1 1 1 0 1 0 1 0 0 0 0 0 1 1 0 0 0 1 0 1 1 1 0 1 1 2 1 1 0 1 0 0 0 0 0 2 2 0 0 2 2 0 0 0 0 0 0 0 1 1 0 2 1 0 0 0 1 1 1 0 0 0 0 1 1 1 0 0 0 0 0 0 0 2 0 2 2 0 1 0 0 1 0 0 0 0 2 0 0 0 0 0 1 1 0 1 1 0 1 1 0 0 1 0 0 1 1 1 1 2 0 1 1 1 0 1 2 0 1 1 0 1 1 2 2 0 0 0 0 2 2 1 1 0 1 0 1 1 0 0 2 0 2 0 0 0 0 1 1 0 1 1 2 1 0 1 0 1 1 2 0 1 1 0 0 1 0 0 0 2 0 1 1 0 0 1 1 1 0 2 2 0 1 1 0 2 0 0 0 1 1 1 0 0 0 1 0 1 2 0 0 0 1 1 0 0 1 1 1 2 0 2 0 0 1 0 1 0 1 0 0 0 2 2 0 0 0 2 0 0 2 0 0 0 2 1 0 0 2 1 0 2 0 0 0 1 1 0 0 1 0 1 1 1 0 1 2 2 0 1 1 1 1 1 2 1 2 0 1 0 0 0 0 1 1 0 1 0 2 0 1 0 0 0 0 2 2 0 2 2 1 1 1 1 0 2 0 0 0 0 1 0 2 1 1 2 1 1 0 0 0 0 0 0 0 0 0 0 0 0 0 1 1 1 1 1 0 0 1 1 1 1 0 0 1 1 1 0 0 0 1 0 0 0 0 1 0 1 0 0 2 1 1 1 0 0 0 1 0 0 0 1 0 1 0 0 2 2 2 0 0 1 0 2 0 0 2 2 0 1 1 1 0 0 1 1 1 1 2 0 1 0 0 0 0 0 0 0 1 0 1 1 2 0 0 0 1 0 1 1 0 1 0 0 2 0 1 1 1 1 0 0 1 0 0 1 1 0 2 1 0 1 0 1 0 0 1 0 1 0 1 1 0 0 0 0 0 0 2 0 1 0 0 1 0 0 0 0 0 0 0 1 0 0 0 0 1 0 1 1 2 1 1 1
177 1 1 1 0 0 1 1 0 0 0 1 0 0 0 0 0 0 0 2 1 2 0 0 2 0 2 0 2 2 2 1 0 0 2 0 2 1 0 0 1 0 0 0 2 0 2 0 0 0 1 0 0 0 1 1 0 0 0 0 0 0 2 2 0 0 0 0 0 0 0 1 1 2 1 2 2 2 2 0 2 0 1 0 2 0 0 0 0 2 0 0 1 0 0 1 0 1 0 2 1 2 0 1 2 1 2 1 1 0 0 1 0 0 0 0 0 0 0 0 0 1 1 1 0 1 0 2 0 2 2 0 0 0 1 0 0 0 0 0 1 0 0 0 0 0 0 0 0 2 0 1 0 0 1 1 1 2 0 1 1 0 0 2 1 2 1 0 1 1 1 1 1 1 1 1 1 0 1 1 0 1 1 2 0 1 2 1 0 0 1 1 1 1 1 0 1 0 0 1 0 0 0 1 2 0 1 1 2 0 1 0 2 0 2 2 1 1 0 2 2 0 1 2 0 0 2 1 0 2 1 1 1 1 0 0 0 2 0 0 0 0 2 0 0 1 1 1 1 0 0 0 0 0 1 0 0 2 0 0 0 0 0 0 0 0 0 0 2 0 0 1 0 2 0 1 2 0 1 0 0 1 2 1 0 1 1 0 0 1 0 0 0 1 2 1 1 1 0 0 0 0 0 2 0 0 0 0 2 0 2 2 2 2 0 0 2 1 0 0 1 1 0 0 1 0 2 1 1 0 1 2 0 0 0 0 0 0 2 0 1 1 1 1 1 0 1 0 1 0 0 0 0 1 0 1 1 0 0 1 1 0 1 0 1 1 0 2 2 1 1 1 2 1 1 2 2 0 0 0 0 2 0 0 2 1 0 0 0 0 0 0 0 0 2 0 0 0 0 0 0 0 0 1 1 0 0 0 0 0 0 0 0 0 1 2 0 1 0 0 0 2 0 1 1 1 1 0 2 1 2 0 1 1 1 1 0 0 0 0 1 1 1 1 1 1 1 0 0 0 0 2 0 2 0 0 0 2 2 2 1 0 1 1 0 1 1 2 0 0 0 0 0 0 0 1 1 0 2 2 2 2 2 2 0 2 0 0 2 0 1 2 0 1 1 1 1 1 1 2 0 2 1 1 1 1 2 1 0 0 0 0 1 0 0 0 0 0 1 1 1 1 0 0 0 0 1 0 0 2 0 2 0 0 0 1 1 2 1 1 1 1 2 2 2 0 0 0 2 0 0 0 0 2 1 0 0 1 0 0 2 0 1 1 1 0 0 1 1 0 1 1 0 0 0 0 1 2 0 1 2 0 0 1 0 0 1 0 0 1 0 1 0 0 0 0 0 0 0 0 0 2 1 1 1 1 1 1 1 0 1 0 0 2 0 1 0 0 0 0 2 2 0 0 0 1 1 0 0 0 0 0 0 0 0 1 2 0 0 0 0 1 0 0 1 0 2 2 0 0 2 2 1 1 1 1 0 1 1 0 0 0 0 0 2 2 1 1 1 0 1 0 0 1 1 0 2 0 0 0 2 0 0 0 0 0 1 2 1 0 0 2 0 1 0 0 2 2 0 2 0 1 1 1 2 1 1 1 1 0 0 1 0 0 0 1 0 2 2 2 0 0 0 0 2 1 1 1 1 0 1 1 0 0 0 0 1 1 0 1 0 0 1 0 1 0 1 0 0 0 0 0 0 1 0 0 0 0 1 0 0 0 2 1 1 1 2 0 0 2 1 0 0 0 0 1 0 0 2 2 2 2 1 1 1 1 0 2 0 2 0 1 2 2 2 0 0 0 0 1 1 0 1 0 1 0 1 0 1 1 0 0 0 2 2 0 2 1 1 0 0 1 0 2 0 0 0 1 0 1 0 1 1 1 0 1 0 0 1 0 1 1 1 0 0 0 1 0 1 0 1 1 2 0 0 2 2 0 0 0 1 0 0 0 0 0 1 0 1 0 0 0 1 1 0 0 0 2 1 1 2 1 0 0 0 1 0 0 0 1 0 1 0 0 2 2 2 0 0 0 0 1 0 1 1 1 0 1 0 1 0 0 0 0 1 1 1 2 2 2 0 2 0 2 0 0 1 0 0 0 2 0 1 2 0 0 0 0 1 1 0 0 2 2 2 0 1 1 0 2 0 0 2 0 0 0 0 1 0 0 0 0 0 0 1 0 1 0 0 0 2 0 0 0 0 1 1 0 1 0 0 1 0 1 0 0 0 0 1 1 0 0 0 0 0 0 0 1 1 2 0 2
178 0 0 2 0 0 1 2 1 0 1 0 0 2 2 0 0 0 0 0 0 0 0 0 2 0 2 0 2 1 1 2 2 1 1 1 1 1 0 1 0 0 0 0 0 0 0 0 0 0 0 0 0 0 2 1 0 0 0 1 1 2 1 0 0 0 1 0 0 0 0 1 2 2 2 2 2 2 2 0 2 0 2 2 2 0 1 0 0 2 0 0 0 1 0 2 0 1 1 2 2 1 0 0 1 2 1 2 2 0 0 2 0 0 0 1 0 0 1 0 1 0 1 1 0 1 0 2 0 2 0 2 1 0 0 0 1 0 2 0 1 0 1 0 0 1 0 0 0 1 0 1 0 0 0 0 0 0 1 2 2 1 1 1 0 2 1 1 0 2 0 0 0 2 0 1 1 0 0 1 0 1 0 2 0 0 1 1 0 1 0 1 1 0 1 1 1 0 1 1 0 1 0 1 2 0 2 2 1 0 0 0 1 0 1 2 0 0 2 0 2 2 1 2 0 0 1 0 0 2 0 0 0 0 1 1 0 2 0 0 0 1 2 0 1 2 1 0 0 0 0 0 0 0 0 1 0 1 0 1 1 1 0 0 0 0 1 1 2 0 0 0 0 1 0 0 0 0 1 0 0 0 2 1 1 1 1 1 1 2 2 1 2 0 2 0 2 0 0 0 0 0 1 1 0 0 0 2 0 0 0 0 2 2 1 0 1 1 0 0 1 1 0 0 1 0 1 1 1 1 1 1 1 1 0 1 0 1 1 0 0 1 1 1 0 0 1 0 1 2 0 1 0 1 0 1 1 0 0 2 2 0 2 0 2 0 0 1 1 0 0 0 2 2 0 1 1 0 0 0 0 2 0 0 1 1 1 0 0 0 0 0 0 0 2 0 0 0 1 1 1 1 0 0 0 0 0 0 0 0 0 0 0 0 2 2 0 0 0 0 0 0 0 2 1 1 0 1 1 0 1 2 1 2 2 1 0 0 0 0 1 0 2 2 0 2 2 0 1 0 0 1 0 2 1 0 0 2 2 2 1 0 0 1 0 2 0 1 0 1 1 1 1 1 1 0 0 0 2 0 1 1 0 0 2 0 0 0 2 0 1 2 0 2 0 0 0 1 1 2 0 2 2 0 0 0 1 0 0 0 0 0 1 0 2 0 0 0 0 1 1 1 1 1 1 0 1 1 1 1 1 1 1 0 1 1 2 1 2 0 1 0 1 1 1 1 0 0 1 1 0 1 1 2 2 2 1 1 0 1 1 0 0 0 0 1 1 1 1 0 0 1 1 0 0 0 1 1 0 1 1 0 1 1 0 1 1 0 0 0 0 0 1 0 0 0 0 0 0 0 0 2 0 2 2 0 1 1 1 2 2 0 0 0 0 1 0 0 0 0 0 1 0 1 1 0 1 2 0 0 1 1 0 0 0 1 2 1 1 0 1 0 0 2 2 0 1 1 0 0 1 2 0 2 0 0 0 2 1 1 1 0 1 0 2 2 1 1 1 0 2 0 0 1 1 0 2 1 1 1 1 1 1 2 0 2 0 1 0 1 2 0 0 0 0 0 0 2 0 1 0 0 0 2 2 2 0 2 2 0 2 1 1 1 0 0 1 1 1 1 0 0 1 0 1 0 0 1 1 0 2 2 0 0 0 0 1 0 0 1 0 1 1 1 2 0 2 0 0 0 0 0 1 0 1 0 2 0 1 0 0 0 2 0 0 0 1 0 0 2 1 1 1 1 1 1 1 1 0 0 0 0 1 1 2 2 0 1 2 1 1 2 2 1 2 0 0 1 0 0 0 0 0 0 2 0 2 0 0 1 0 0 0 2 1 0 2 2 1 1 1 1 0 1 0 2 0 0 1 0 2 1 1 1 1 0 0 0 1 1 0 1 0 1 0 0 1 1 0 0 2 2 0 0 0 0 0 0 0 0 1 1 0 0 0 1 1 0 1 0 0 0 0 1 0 0 0 0 1 1 1 1 1 0 0 1 0 0 1 0 1 2 1 0 2 2 2 0 0 1 0 2 0 1 2 1 0 1 1 0 1 0 1 1 2 0 0 0 1 0 0 0 1 1 1 0 1 0 1 1 2 0 0 0 1 0 0 0 0 1 0 0 0 2 1 0 1 1 1 0 2 0 1 0 1 1 1 1 0 1 0 1 1 0 0 0 0 0 0 0 1 0 0 0 0 1 1 0 1 1 0 2 0 0 0 1 1 0 1 0 0 0 0 0 0 0 0 1 1 0 0 0
179 1 1 1 0 0 0 0 0 0 0 1 1 0 0 0 0 1 1 1 1 2 0 1 1 0 1 0 2 1 1 2 0 1 0 1 1 1 0 0 2 0 0 0 2 0 1 0 0 1 1 0 1 0 0 1 0 1 0 1 0 1 1 0 0 0 1 0 0 0 0 1 1 2 1 2 1 1 1 0 1 0 2 0 2 0 1 1 1 2 0 1 0 0 0 2 0 2 0 2 0 2 0 0 2 2 2 2 1 0 0 1 1 2 2 2 2 0 0 0 0 1 2 0 0 1 0 2 0 2 0 1 0 0 0 0 0 0 2 0 1 0 0 0 0 0 0 0 0 1 0 1 0 0 0 0 0 0 1 1 1 0 0 1 0 1 1 1 0 1 0 1 0 2 1 0 2 0 0 2 0 2 0 2 0 0 1 0 0 0 0 0 2 1 2 0 1 0 1 0 0 0 0 0 2 0 2 2 0 0 1 1 1 2 1 2 1 0 1 2 2 0 2 1 1 1 0 1 1 1 0 0 1 1 0 0 0 2 0 0 0 0 2 0 0 2 0 0 0 0 0 0 0 0 1 2 0 2 1 2 1 1 0 2 2 0 1 1 2 0 1 0 0 1 2 2 1 2 1 1 1 2 1 1 0 0 0 1 0 2 0 1 1 0 2 0 2 2 0 1 0 0 2 0 0 0 0 2 1 0 0 2 2 1 2 0 2 2 1 0 1 1 1 1 0 0 0 1 1 0 2 0 1 1 0 0 0 1 1 0 1 2 2 1 0 0 1 0 0 0 0 0 0 0 1 1 0 0 0 0 0 1 2 0 0 0 0 2 2 2 2 2 2 1 1 2 2 0 0 0 0 1 0 0 0 1 1 0 0 0 0 0 1 0 1 0 1 0 1 0 0 0 1 1 2 0 0 0 0 0 0 0 0 0 2 2 0 1 0 0 0 1 0 1 0 1 1 1 2 1 2 1 1 1 1 1 0 0 0 0 1 0 0 0 1 0 1 0 0 0 0 1 0 1 1 0 1 2 1 1 0 0 0 1 0 1 0 2 0 0 0 1 2 2 1 1 0 0 2 0 0 1 2 2 0 2 0 1 2 1 1 1 2 1 0 0 0 1 1 1 1 1 2 0 0 0 2 1 0 0 0 0 1 0 0 0 0 0 0 0 1 2 2 0 0 1 1 0 0 2 0 1 1 0 1 0 1 0 2 1 1 1 1 1 1 1 0 0 2 0 0 0 0 2 1 0 0 0 1 1 0 0 1 0 0 1 1 0 0 1 0 1 2 0 1 0 2 0 0 2 1 0 0 1 0 0 1 1 0 2 1 1 0 0 0 0 0 1 0 0 1 1 0 1 2 0 0 2 2 1 0 0 0 1 0 1 1 0 0 0 0 1 0 0 0 1 2 1 1 1 0 0 1 0 0 1 1 2 0 0 1 1 0 0 1 0 2 1 0 0 0 1 2 0 0 0 0 1 1 0 0 0 0 0 1 1 2 1 1 1 1 0 0 0 0 1 1 1 0 0 1 0 0 1 0 2 0 1 1 2 2 0 0 0 0 0 0 2 0 2 1 0 0 0 0 2 0 2 2 0 1 1 0 1 0 1 0 1 1 1 0 0 2 0 1 0 1 2 1 0 1 1 0 0 0 0 0 0 0 2 1 2 0 0 0 0 0 1 0 0 0 0 0 0 0 0 0 0 1 0 0 0 2 1 0 2 2 1 0 2 1 0 2 0 0 0 0 1 1 1 1 1 0 0 0 1 0 2 2 2 0 2 1 1 1 0 0 0 0 1 0 0 0 1 1 0 0 1 0 0 0 0 0 1 0 1 1 1 2 2 2 2 0 1 0 2 0 2 0 0 1 1 1 2 1 1 0 0 1 0 1 1 0 0 0 0 0 0 0 0 2 2 0 0 0 0 0 0 0 0 0 0 0 0 0 0 1 0 1 0 0 0 0 1 0 1 0 2 2 1 1 1 0 0 0 1 0 1 0 1 1 2 0 1 2 1 1 0 0 0 0 1 0 1 2 0 0 1 0 1 0 0 0 0 0 0 1 1 2 1 0 1 0 1 0 0 1 2 0 0 1 0 1 2 0 0 0 0 1 1 0 0 1 0 0 0 2 1 0 0 2 0 2 0 0 0 0 2 0 1 0 1 0 2 0 0 1 0 0 0 1 0 0 0 0 2 2 1 2 1 0 1 1 1 0 0 0 0 0 1 0 0 0 0 1 1 0 0 0 0 0 1
180 1 1 2 1 0 0 2 0 2 2 0 1 1 0 0 1 2 0 1 2 2 0 1 1 1 0 0 1 2 2 1 1 2 0 1 1 2 1 0 1 0 0 1 1 1 2 0 0 1 1 0 0 0 1 1 0 0 1 0 1 1 0 0 1 1 2 0 0 0 0 1 2 2 1 2 2 1 1 0 0 0 2 1 1 0 0 0 0 2 0 0 1 0 0 2 0 1 0 1 1 2 1 0 2 0 2 0 0 1 0 1 0 1 0 0 1 0 0 0 2 0 1 1 0 0 1 0 1 1 1 0 0 0 1 0 0 0 0 1 1 0 0 0 0 1 0 0 0 1 0 2 0 0 0 0 1 1 0 0 0 0 0 0 1 2 2 0 1 2 0 1 1 1 1 1 0 1 1 1 0 1 0 2 1 1 1 1 0 0 1 2 1 0 1 0 1 0 0 0 0 0 0 1 2 0 1 0 1 0 1 0 1 0 1 2 0 0 2 0 0 0 2 2 0 0 0 0 0 1 1 1 0 0 0 0 0 2 0 0 0 0 1 1 0 1 0 1 1 0 0 0 0 1 0 2 1 2 0 1 1 1 0 1 1 0 0 0 1 1 0 2 0 1 0 0 1 1 1 0 0 2 2 2 0 1 0 2 2 2 1 1 0 0 2 1 2 1 0 0 0 0 2 0 0 0 0 0 1 0 1 1 2 1 0 0 2 1 0 1 1 0 2 1 1 0 2 1 0 1 2 0 1 0 0 0 0 1 1 0 0 0 1 1 0 0 1 0 2 1 1 0 0 0 1 1 0 1 0 2 2 0 1 0 1 1 0 0 0 0 0 0 1 1 2 1 1 1 1 0 1 2 0 0 2 1 1 0 0 0 0 0 0 0 2 0 0 0 0 0 0 0 0 0 1 0 0 0 1 1 1 1 0 0 1 1 1 1 0 0 0 0 0 0 1 2 1 0 2 1 2 0 0 1 0 1 0 0 0 0 2 0 1 1 0 1 2 1 0 0 0 1 0 2 0 0 0 1 1 1 1 0 0 0 0 1 0 2 0 0 1 1 0 0 1 1 0 0 1 1 2 0 0 0 2 2 0 0 2 0 1 2 0 2 1 1 1 2 1 1 1 1 1 1 0 0 1 1 0 0 0 0 1 1 0 0 0 0 0 0 0 2 1 0 0 0 1 1 1 1 0 2 1 0 1 0 2 1 1 0 1 0 2 1 2 1 0 0 2 0 0 0 0 2 1 0 0 0 0 0 1 0 1 0 1 0 0 2 1 0 1 1 2 0 1 0 2 2 0 2 2 0 0 0 1 1 1 1 0 2 0 1 1 1 0 0 0 0 0 0 0 1 0 1 2 0 1 1 1 0 1 0 0 1 0 0 0 0 0 1 0 1 0 0 1 0 2 1 0 0 0 1 0 0 0 2 2 1 1 0 1 1 0 0 1 0 2 1 0 0 1 2 0 2 1 1 0 1 1 1 0 1 2 0 0 0 1 1 0 1 0 1 0 0 0 0 2 1 0 1 0 0 0 2 2 2 1 0 1 1 2 0 1 1 0 0 1 1 0 1 1 0 0 0 2 0 1 1 2 1 1 1 0 1 0 1 1 0 0 0 0 0 2 0 0 1 1 2 1 0 1 1 0 0 0 0 1 0 0 2 1 2 0 0 0 0 0 2 0 1 1 1 1 1 0 1 0 0 2 0 0 0 2 0 0 0 2 1 0 2 1 1 0 1 1 0 0 1 1 1 1 1 1 0 2 1 1 2 2 2 0 2 2 1 2 0 0 0 0 0 0 0 0 0 1 0 0 0 1 1 0 0 0 2 2 0 2 1 1 1 1 2 0 2 0 1 0 0 0 1 1 0 0 0 0 1 1 0 1 1 0 1 0 0 0 0 0 0 0 1 1 1 1 0 1 0 1 0 0 0 1 0 1 1 1 1 2 0 2 0 0 0 0 0 0 1 0 1 2 1 1 1 0 0 0 0 0 0 1 2 1 2 0 0 2 2 2 0 0 0 0 2 0 1 1 1 1 1 0 2 0 0 0 0 1 0 0 0 2 0 0 0 1 0 0 0 0 0 1 1 2 0 1 2 0 0 0 0 0 1 0 0 1 1 2 1 1 1 0 0 1 0 0 2 2 0 2 2 0 2 0 2 0 0 0 1 1 0 0 0 0 0 0 0 0 0 0 0 2 1 1 0 0 0 1 0 0 0 1 1 0 0 0 0 1 0 0 0 0 0 1 0
181 0 2 1 0 0 0 1 0 0 0 0 0 2 1 1 0 1 1 1 1 2 0 0 2 0 2 0 2 2 2 0 1 1 0 2 0 2 0 0 1 1 0 0 1 1 2 0 0 1 0 0 0 1 1 2 0 0 0 1 0 1 0 0 1 1 1 0 0 0 0 0 1 2 1 2 2 0 0 1 0 0 2 0 0 0 0 0 0 2 0 1 0 0 0 1 0 1 0 1 1 1 0 1 2 0 2 1 1 0 0 2 1 2 1 1 2 0 2 0 0 1 1 1 0 1 1 1 1 2 0 0 0 0 0 0 0 0 0 0 0 0 0 0 0 1 1 0 0 0 0 1 0 0 0 0 1 1 0 1 0 0 0 1 2 1 1 1 0 0 2 1 2 0 2 2 2 0 0 0 0 0 1 2 0 1 2 1 0 0 1 2 1 0 1 1 0 0 0 0 0 0 0 2 2 0 1 1 1 0 2 0 1 0 1 2 0 0 1 2 2 0 2 2 0 0 1 1 0 2 0 1 0 0 0 0 0 2 0 0 0 0 2 0 0 2 1 0 0 0 0 0 0 0 0 0 0 1 0 0 0 0 1 1 1 0 0 0 2 0 0 0 0 2 1 1 0 1 2 1 1 2 2 1 1 1 2 2 0 2 2 0 1 0 2 0 2 0 1 0 1 0 2 0 0 0 1 0 2 1 0 2 1 1 2 0 2 1 1 0 2 2 2 0 2 0 2 2 1 0 2 2 1 0 0 0 0 2 0 2 2 2 1 1 1 0 1 0 2 1 0 1 0 0 1 1 0 0 0 2 2 0 0 0 0 1 0 1 1 0 0 0 2 2 0 0 2 0 0 0 0 1 0 0 1 1 1 0 0 0 0 0 1 0 2 1 1 1 0 0 0 0 1 1 2 0 0 1 0 0 0 0 0 0 0 0 2 1 0 0 0 2 0 1 0 1 1 0 0 0 0 0 0 1 1 1 0 0 0 0 1 1 0 0 1 1 1 0 0 0 0 1 0 2 0 0 0 2 2 2 1 0 1 1 0 2 0 2 0 0 1 1 0 0 1 0 0 0 2 0 0 2 1 1 2 2 0 0 1 0 1 1 0 1 0 0 0 2 1 2 0 2 2 0 0 1 2 1 0 0 0 1 1 0 2 0 0 1 0 2 2 0 1 1 1 1 0 0 0 2 0 0 0 0 0 0 1 0 1 1 0 0 1 2 2 1 0 1 1 1 0 0 0 2 2 1 0 0 0 0 1 0 2 0 0 0 0 1 0 0 0 0 0 0 0 0 1 2 0 0 2 0 0 0 0 0 0 0 1 1 0 2 2 0 0 0 1 0 0 0 0 1 1 1 1 1 1 1 1 1 1 0 0 0 2 0 0 0 0 0 0 0 0 0 0 0 2 2 0 0 0 0 0 0 0 0 2 0 0 0 0 1 0 1 1 0 1 0 0 1 0 2 0 2 0 0 0 1 0 0 0 0 1 0 1 2 0 1 1 1 1 0 0 0 1 0 2 1 0 0 1 0 1 0 0 1 1 0 2 2 2 0 1 1 0 0 1 2 0 2 0 2 0 1 1 2 1 1 1 0 1 1 0 1 0 0 0 0 0 0 0 0 1 0 1 1 1 0 0 0 0 0 0 0 0 0 0 0 0 0 0 2 0 0 0 1 1 0 0 0 0 0 0 0 0 0 1 0 0 0 0 0 2 1 0 1 2 0 0 2 1 1 1 1 1 1 1 0 0 0 1 1 1 1 1 2 0 0 2 0 2 2 2 0 0 0 0 0 0 0 0 0 0 1 1 0 1 1 0 0 1 1 1 0 0 1 1 0 1 1 0 1 0 2 0 1 0 2 0 0 0 2 0 1 1 1 0 0 0 0 0 0 0 0 1 1 0 0 0 0 1 1 1 0 1 0 1 0 1 1 0 0 1 0 1 1 0 0 1 0 0 0 0 1 0 0 1 1 1 0 0 0 0 1 1 2 0 0 0 1 1 1 1 0 2 2 2 0 0 0 0 0 0 1 1 1 0 1 0 2 0 0 0 0 0 2 2 1 2 1 0 1 0 1 0 0 1 1 0 1 1 0 1 2 0 0 0 1 0 0 0 0 2 0 0 0 0 0 1 0 1 0 2 0 0 0 0 2 0 0 0 0 0 1 0 0 1 0 0 0 2 0 0 0 1 0 2 0 0 0 0 2 0 1 0 1 1 1 0 0 1 1 1 0 1 0 0 0 0 1 0 1
182 0 1 2 1 0 0 1 0 0 0 1 0 1 1 0 0 2 2 1 1 1 1 0 2 1 1 1 2 2 2 1 1 1 1 1 1 2 0 0 2 0 0 0 1 1 2 0 1 1 0 0 2 0 1 1 0 0 0 1 0 1 2 1 1 1 1 0 0 1 1 1 2 1 1 1 1 1 1 1 1 0 2 1 2 0 0 0 0 2 0 0 0 0 0 1 0 0 0 2 2 2 0 1 2 0 2 1 1 0 0 1 0 0 1 1 1 0 1 0 1 0 1 1 0 1 1 0 1 1 0 0 0 0 0 0 0 0 0 0 0 0 0 0 0 0 0 0 0 1 0 1 0 1 0 0 0 2 0 0 1 0 1 0 2 1 1 1 0 0 2 0 1 1 1 1 1 0 0 1 0 0 0 2 0 0 0 1 0 0 2 2 2 0 2 0 2 0 0 0 0 1 0 1 2 0 2 0 2 1 1 0 2 0 2 2 1 1 0 1 2 1 2 1 1 1 1 0 0 1 0 0 0 0 0 0 0 2 0 0 0 1 2 0 0 2 0 2 2 0 0 0 0 0 0 0 0 1 0 0 0 0 0 0 0 0 0 1 0 0 0 2 0 1 1 0 1 1 2 1 1 1 2 2 0 2 0 0 2 2 2 2 0 1 2 1 1 2 0 2 0 1 2 0 1 1 1 1 1 0 1 1 1 2 1 1 2 0 0 1 0 0 2 1 0 0 0 2 2 1 2 0 0 0 0 0 0 2 0 2 1 1 2 2 0 0 1 0 1 2 0 1 0 1 1 0 1 0 1 0 1 1 1 0 1 1 0 2 2 1 1 1 0 0 1 1 1 1 1 0 1 1 0 1 1 1 1 0 0 0 0 0 1 0 2 0 0 0 1 1 1 1 0 0 1 0 0 1 0 0 0 0 1 1 0 2 0 1 0 0 0 1 0 1 1 1 0 0 2 2 1 0 0 0 0 0 1 0 0 0 2 0 0 0 2 1 1 0 1 0 0 0 0 2 0 0 0 1 0 1 1 1 0 0 0 0 1 1 0 1 0 1 0 0 1 0 1 0 2 2 1 2 1 1 2 0 0 1 2 1 0 2 1 2 2 0 0 1 0 1 1 2 1 1 1 1 2 1 0 0 0 0 1 0 0 0 0 0 2 2 0 0 1 0 1 0 1 0 0 2 0 1 1 0 1 1 1 0 1 2 0 0 2 1 2 0 0 0 2 0 0 0 1 1 2 2 2 0 0 0 0 0 0 1 1 1 1 2 1 1 1 1 1 0 1 0 1 1 0 2 1 0 0 1 0 0 0 0 2 1 2 0 0 0 0 0 0 0 0 0 0 2 0 2 2 0 1 0 2 0 2 0 0 1 0 0 0 0 0 0 1 1 0 1 1 0 1 1 0 0 0 1 2 0 0 1 2 1 0 2 0 0 0 0 1 0 2 1 0 0 1 1 1 0 0 0 0 2 1 1 1 0 0 1 0 0 1 1 1 1 0 0 0 0 1 0 2 0 0 1 1 0 0 2 1 2 1 2 1 1 1 0 0 1 0 0 2 1 0 1 0 0 0 1 0 2 1 2 1 1 0 0 0 0 0 1 0 1 1 1 0 0 0 0 2 0 0 0 0 0 0 0 0 0 0 0 0 0 0 0 0 0 1 1 1 0 1 1 0 1 1 1 0 0 0 0 1 0 1 0 0 0 2 2 2 0 2 0 0 2 0 1 1 1 1 0 0 0 1 2 2 1 0 0 2 2 0 2 1 2 0 2 2 2 2 0 0 0 0 2 2 0 1 0 1 1 1 0 0 1 0 0 1 0 0 1 2 1 2 1 1 1 0 2 0 1 0 1 0 1 0 1 0 1 0 0 0 0 0 0 0 0 0 1 0 0 1 0 0 0 1 1 0 0 0 0 0 0 0 0 0 0 1 1 1 0 1 0 2 0 0 0 0 0 0 2 1 0 2 2 1 1 0 0 0 0 1 2 0 2 0 2 2 0 2 2 2 0 0 0 1 2 1 1 1 0 1 2 0 2 0 0 0 0 1 0 0 2 2 1 1 1 0 1 1 0 1 0 0 0 0 0 0 1 0 0 0 1 0 0 0 0 0 0 0 0 1 0 1 0 1 0 1 1 1 0 0 2 0 1 0 0 0 1 0 0 0 0 0 0 0 0 0 0 1 1 1 0 1 0 0 1 0 1 0 0 0 0 0 0 0 0 0 0 1 1 1 0 0 0 0 0
183 0 2 1 0 0 0 1 0 1 1 2 0 0 0 0 0 1 1 1 1 1 0 1 1 0 1 0 1 2 2 0 0 2 1 1 1 1 0 0 1 0 0 0 1 0 0 0 0 0 0 0 1 1 0 2 0 2 0 1 0 0 1 1 0 0 2 0 0 0 0 1 2 2 2 2 2 1 1 0 1 0 2 0 2 0 0 1 1 2 0 1 1 1 0 1 0 0 0 1 2 2 1 0 2 1 2 1 1 0 1 2 1 2 1 1 2 0 0 0 2 0 1 1 1 1 0 2 0 2 0 0 0 0 0 0 0 0 0 0 1 0 0 1 0 1 1 0 0 1 0 0 0 0 0 0 0 0 0 1 1 1 0 1 1 0 0 1 1 2 0 0 2 0 2 1 2 0 0 0 0 1 1 2 1 2 1 0 0 0 1 1 2 1 2 0 2 0 0 1 0 0 0 0 2 0 1 0 2 0 2 0 1 0 1 2 2 1 0 1 2 0 1 1 0 0 1 0 0 2 0 0 1 1 1 1 0 2 1 1 1 1 1 0 0 1 0 0 0 0 0 0 0 0 1 1 1 2 0 1 1 1 0 2 1 0 1 1 2 0 1 0 1 0 0 0 1 1 0 0 0 1 2 2 0 2 2 0 1 2 1 1 0 1 2 1 1 0 0 0 0 0 2 0 0 0 0 2 0 0 0 2 2 1 1 0 2 1 1 0 1 1 1 1 1 0 1 2 2 1 1 1 0 0 0 1 0 2 0 1 1 1 2 1 1 0 1 0 1 0 0 0 0 1 1 0 1 0 1 0 1 1 2 0 2 0 0 2 2 1 1 1 0 0 1 1 2 0 0 0 1 2 0 1 1 0 0 0 0 0 0 0 1 0 1 1 2 0 0 0 0 0 1 2 2 2 0 0 0 0 0 0 0 0 1 2 0 0 0 0 0 0 1 0 0 1 1 0 0 0 0 0 0 0 0 0 2 0 1 0 0 2 1 1 0 1 2 0 1 0 0 1 0 2 0 0 0 2 1 2 2 0 1 1 0 2 0 1 0 1 0 1 0 0 1 1 0 1 1 1 2 1 1 1 1 1 0 1 2 1 2 1 0 1 1 1 1 1 0 1 1 2 1 1 0 0 1 0 0 0 0 0 1 0 1 0 0 1 1 1 1 1 0 0 0 1 1 0 0 2 0 2 0 0 0 0 1 0 1 1 0 0 1 0 1 0 0 0 2 0 0 0 0 1 1 1 1 1 0 1 1 0 1 0 0 1 1 1 0 0 0 1 1 0 0 0 1 1 0 2 2 1 0 0 0 0 0 0 1 2 0 0 0 0 1 0 1 0 1 0 0 2 1 0 0 1 1 0 1 0 0 0 0 0 2 0 1 0 0 0 2 2 0 1 2 0 1 1 0 0 1 0 0 0 0 0 1 0 1 1 1 0 0 1 2 0 2 1 0 1 0 1 1 1 0 0 0 2 1 0 0 0 0 0 1 1 0 0 2 0 1 0 0 0 0 0 2 1 0 0 0 0 0 0 0 0 0 1 2 1 1 1 0 2 0 0 1 1 0 1 0 0 0 2 1 2 1 0 1 2 0 0 0 1 0 0 0 1 1 1 0 0 0 0 2 0 0 2 2 0 2 2 0 0 1 1 0 0 0 0 1 1 0 1 1 0 1 0 0 0 0 0 0 0 0 1 0 0 2 0 0 0 1 1 0 1 2 0 0 2 0 1 0 1 1 1 0 1 1 1 1 0 0 0 0 2 0 2 0 2 0 1 2 0 1 0 0 0 0 0 0 0 0 0 2 0 1 0 0 1 1 1 1 1 1 0 2 2 2 2 2 2 0 2 0 1 0 1 1 0 1 2 0 1 1 1 0 2 2 0 2 0 0 0 0 0 0 0 0 0 1 1 0 0 0 0 0 0 0 0 0 0 1 0 1 2 2 0 1 0 0 0 0 1 0 0 0 0 2 1 1 1 1 0 1 2 0 2 0 2 0 2 2 0 1 1 2 0 0 1 0 2 0 2 1 1 0 1 1 0 1 0 0 0 1 1 2 1 2 0 1 0 0 1 0 0 2 0 1 1 2 1 0 0 1 0 2 1 0 2 0 0 2 0 1 0 0 1 1 1 1 0 0 1 2 1 1 1 0 1 0 0 1 0 1 0 1 0 0 0 1 1 0 0 0 2 2 0 1 0 0 1 0 1 0 0 0 0 0 2 0 0 1 0 1 0 0 0 0 1 0 1
184 0 1 1 0 0 0 1 0 0 0 1 0 0 0 0 0 1 1 0 0 0 0 0 2 0 0 0 2 2 2 1 1 1 2 1 1 1 0 1 0 0 0 0 2 0 0 0 0 1 0 0 1 1 0 0 0 0 0 1 0 0 0 0 0 0 1 0 0 0 0 1 1 2 1 2 2 2 2 0 1 0 1 1 0 0 0 0 0 2 0 0 0 1 0 0 0 0 1 2 2 0 1 0 2 1 2 1 1 0 1 2 1 1 1 1 1 0 0 0 2 0 2 0 1 0 1 0 1 1 0 0 0 0 1 1 0 0 0 0 1 0 0 0 0 1 1 0 0 0 1 0 0 1 0 0 0 1 0 2 2 1 0 1 2 1 1 1 0 1 0 0 1 1 0 1 2 0 0 1 0 1 2 2 0 2 2 1 0 0 1 1 2 1 1 0 1 0 0 0 0 0 0 1 1 0 2 1 1 1 2 0 1 0 2 2 1 1 1 0 0 0 1 1 0 0 1 0 0 1 0 0 0 0 0 0 0 2 0 0 0 0 2 0 0 2 0 1 1 1 1 1 0 1 0 1 0 1 0 0 0 0 0 1 2 1 0 0 2 0 0 0 0 2 1 1 0 1 2 1 1 1 2 1 0 1 1 0 1 2 1 1 0 0 1 0 1 1 0 1 0 0 2 0 0 0 1 2 2 0 1 1 1 1 1 0 1 0 0 1 1 1 2 1 1 0 2 1 0 1 2 1 0 0 0 0 0 2 0 1 0 0 2 2 0 0 2 1 1 1 1 0 0 1 1 0 1 1 0 2 2 0 0 0 0 1 0 1 1 0 0 0 1 1 1 1 2 1 1 1 1 1 0 2 1 0 1 0 0 1 0 1 0 0 2 1 1 1 0 0 0 0 0 2 2 0 0 1 0 0 0 0 0 0 1 1 1 1 0 0 0 2 1 1 0 2 1 0 1 0 1 0 1 1 1 2 0 0 0 0 0 2 2 1 1 0 1 0 0 0 0 0 0 2 0 0 0 1 0 0 2 0 0 1 0 1 1 1 0 1 1 2 0 0 1 0 1 0 2 1 2 1 2 2 1 1 0 0 2 0 1 1 0 1 0 0 0 1 1 2 0 2 1 1 1 1 1 1 0 0 0 0 1 1 0 0 0 1 0 1 1 1 2 0 0 1 0 0 0 2 0 2 1 1 2 0 1 1 2 0 1 1 1 1 2 1 1 1 1 1 0 1 1 2 2 0 0 0 1 0 0 1 1 0 0 1 1 1 0 0 0 0 0 0 0 0 1 0 0 2 1 0 0 1 0 1 1 1 0 1 1 1 2 0 1 0 0 0 0 0 0 2 1 0 1 1 2 0 1 1 1 0 0 0 0 1 1 0 1 1 0 1 0 0 0 0 2 1 0 0 0 0 0 0 0 0 1 0 1 0 1 1 0 1 1 0 2 1 0 0 0 2 1 1 0 0 0 2 2 1 0 0 1 0 2 2 0 0 0 1 0 1 0 1 1 0 2 1 1 1 0 0 0 2 0 2 2 2 2 1 2 0 0 1 0 1 1 2 0 2 0 1 0 1 0 2 0 2 2 1 0 0 0 2 0 0 1 0 0 0 0 0 0 0 0 1 1 0 0 0 1 1 0 0 0 0 1 0 0 1 0 1 0 0 0 0 0 0 0 0 1 0 0 0 0 1 1 0 1 0 0 1 2 0 0 0 2 0 0 2 0 0 0 0 0 0 0 2 0 0 0 0 0 0 1 2 0 1 1 1 0 1 2 1 1 0 0 0 1 0 0 1 0 1 1 0 1 1 0 0 1 1 0 0 0 0 0 1 2 2 2 1 0 2 0 0 0 1 0 0 1 1 1 1 0 1 1 0 1 0 0 0 0 1 0 0 0 0 0 1 2 1 0 0 0 0 0 0 0 0 0 0 0 0 0 0 1 0 2 0 0 0 1 1 0 1 0 0 2 2 2 2 0 0 0 1 0 0 0 1 0 2 2 0 2 2 2 0 1 0 1 2 0 2 0 0 1 1 1 1 0 0 0 0 1 1 1 1 2 1 0 1 1 1 0 0 0 0 1 0 1 0 0 1 0 0 1 1 0 1 0 0 1 1 2 0 0 0 0 0 2 0 1 0 1 0 1 2 0 2 0 0 0 0 0 1 2 0 1 0 1 0 0 0 0 0 0 0 1 1 0 1 0 2 0 1 1 0 1 0 0 0 1 1 1 0 1 0 0 0 2 0
185 1 1 2 0 0 0 1 0 0 0 1 0 1 0 0 0 1 0 2 2 2 0 1 1 0 0 0 2 2 1 1 1 1 1 1 1 2 0 0 1 0 0 0 1 0 0 0 0 1 0 0 1 1 0 2 0 0 0 0 1 1 1 1 0 0 1 0 0 1 1 2 0 2 0 2 2 1 1 1 1 0 2 0 2 0 0 0 0 2 0 0 0 1 0 1 0 2 1 2 2 0 0 1 1 1 1 0 0 2 0 0 1 1 0 0 0 0 0 0 2 0 1 1 0 1 1 0 0 0 2 0 0 0 0 0 0 0 0 0 2 0 0 0 0 0 0 1 1 1 0 0 1 0 0 1 1 1 0 1 1 1 0 2 0 0 0 1 1 2 0 2 0 2 2 1 2 0 0 1 0 2 1 2 0 1 2 0 0 0 1 2 2 0 2 0 1 0 0 0 0 0 0 0 2 0 2 0 1 1 1 0 1 0 2 2 0 0 2 0 2 2 2 2 0 0 1 1 1 1 1 2 0 0 0 0 0 2 0 0 0 1 2 1 0 1 1 1 0 0 0 0 0 0 0 2 1 2 1 1 0 0 0 0 1 0 1 0 2 1 0 1 1 1 1 1 0 1 1 0 0 1 1 1 1 0 0 0 2 2 2 2 1 0 1 0 2 0 0 0 0 1 2 0 0 0 1 2 1 0 0 0 1 0 0 0 2 0 0 1 0 0 2 1 1 0 1 1 0 0 1 2 0 0 0 0 0 1 1 0 0 1 2 2 1 1 0 0 0 0 0 0 0 0 2 0 0 2 0 2 2 0 1 0 1 0 0 1 1 0 0 0 1 1 0 1 2 1 1 0 1 0 0 0 1 0 0 0 0 0 0 0 2 0 1 1 1 0 1 0 0 1 1 1 2 1 0 1 0 0 0 0 0 0 0 1 1 0 0 1 1 1 0 0 1 2 1 1 2 0 1 0 1 1 1 1 0 1 0 0 0 2 2 2 0 2 2 1 1 0 0 0 0 2 0 0 0 1 1 1 2 0 1 1 0 1 0 2 0 0 1 1 1 1 1 0 2 1 1 1 0 1 0 0 2 2 0 0 2 0 1 2 1 1 1 0 1 1 1 2 0 2 2 0 0 0 1 1 0 0 0 0 1 0 0 0 0 0 0 1 1 1 2 0 0 2 0 1 1 1 0 1 0 0 0 0 2 0 1 1 0 0 2 1 2 0 0 1 1 1 0 1 1 2 2 0 1 2 0 2 0 0 0 1 0 1 1 0 0 0 0 0 1 1 1 1 2 2 0 2 2 0 0 0 2 1 1 0 0 0 0 0 1 0 0 0 1 1 0 0 0 1 2 1 0 1 1 0 2 0 1 0 0 1 1 0 0 0 0 0 1 1 0 0 0 1 1 1 0 0 0 0 1 0 1 0 1 0 1 0 1 2 0 2 2 0 0 1 0 0 0 0 1 1 0 0 0 2 2 0 0 0 1 1 1 1 1 1 0 2 0 0 0 0 0 0 2 1 1 1 0 0 0 2 1 2 1 1 2 1 1 1 1 1 0 0 1 1 0 1 0 0 0 0 1 1 1 2 2 0 1 1 1 1 0 0 0 0 0 0 0 0 0 0 2 1 1 1 1 0 2 2 1 0 2 2 1 1 0 2 1 1 0 1 1 0 1 1 0 0 1 1 1 0 0 0 0 0 1 1 1 0 1 0 0 0 2 1 0 1 0 1 0 1 1 0 0 1 0 2 2 1 0 0 1 2 0 2 0 2 0 1 2 1 1 0 0 1 0 0 1 0 0 0 2 0 0 1 0 2 0 0 0 0 0 0 0 2 2 1 1 0 0 1 0 2 0 2 0 0 0 2 0 0 0 0 0 0 2 0 2 2 0 0 0 0 0 0 0 0 2 2 0 0 0 0 0 0 0 0 0 0 0 0 0 1 1 1 1 0 0 0 1 1 0 1 0 1 1 0 1 1 0 0 0 0 1 0 2 2 1 2 1 2 2 1 2 1 1 0 0 0 0 2 0 0 1 1 0 2 0 0 0 0 0 2 2 0 2 0 0 0 2 0 0 0 0 1 0 0 2 0 0 1 0 0 0 1 0 0 0 0 1 2 1 0 2 0 1 1 1 0 1 1 1 0 0 2 0 2 0 1 0 1 0 0 0 0 0 0 0 1 1 1 1 0 1 0 0 0 0 2 0 2 0 1 1 0 0 0 1 1 1 0 2 0 1 0 0 1 1 0
186 0 1 2 0 0 0 2 0 1 1 1 0 0 0 0 0 1 1 0 0 0 0 0 2 0 1 0 2 2 1 0 1 2 0 1 0 1 0 0 0 0 0 0 2 0 0 0 0 0 0 0 0 0 2 1 0 0 0 0 1 1 0 0 1 2 2 0 0 1 1 2 2 2 0 2 1 1 1 0 1 0 2 0 0 0 0 1 1 2 1 1 0 0 0 1 0 0 0 1 1 2 0 2 2 0 2 2 2 0 0 2 1 1 1 1 1 0 1 0 1 0 1 2 0 1 0 0 1 1 0 0 0 0 0 0 0 0 0 0 0 0 0 0 0 0 0 0 0 0 0 0 1 0 0 0 1 1 0 1 0 1 0 0 1 1 1 0 1 2 0 1 0 2 0 0 2 1 1 1 0 2 1 2 0 1 1 0 0 0 1 2 1 1 0 0 1 0 0 0 0 0 1 0 2 1 2 1 0 0 2 0 0 0 2 2 0 0 1 0 1 1 2 2 0 0 0 1 1 2 0 0 1 1 0 0 0 2 1 1 1 1 2 1 0 2 0 0 1 1 1 1 0 0 1 1 0 0 1 1 0 0 0 1 1 0 0 0 2 1 0 1 1 1 2 2 0 2 1 1 1 2 1 1 0 1 0 0 2 2 2 2 0 1 2 1 1 0 0 0 0 1 2 0 2 0 1 2 1 0 1 1 2 2 2 1 2 1 0 1 0 0 1 1 1 0 1 2 1 0 2 2 0 0 0 0 0 0 2 1 0 0 1 2 0 0 1 0 0 1 0 1 0 0 2 0 0 1 0 0 0 0 2 0 1 2 0 2 2 2 2 2 0 0 1 0 2 0 0 0 1 0 0 0 0 0 1 0 0 0 0 0 1 0 2 1 1 0 1 1 1 1 0 2 2 1 0 0 0 0 0 0 0 1 0 1 1 0 0 0 0 0 1 0 0 2 2 1 2 1 2 1 0 0 0 0 1 0 0 0 0 1 1 1 0 1 2 1 1 0 0 0 0 1 1 0 1 2 2 0 1 0 1 1 0 1 0 1 0 1 0 1 1 1 0 0 2 0 1 1 0 2 2 2 2 0 0 0 1 0 0 1 2 1 0 0 0 2 2 2 0 2 2 0 0 0 0 2 1 0 0 0 1 2 0 0 0 0 1 1 0 1 2 0 0 1 0 2 2 0 2 0 2 2 2 0 1 0 2 2 1 1 2 2 2 0 0 1 1 1 0 1 0 2 2 2 0 0 0 1 1 0 0 0 0 2 2 1 1 0 0 2 2 0 1 0 2 2 0 0 2 0 0 0 0 0 0 1 0 2 1 0 2 1 0 0 0 0 0 0 0 2 1 2 2 1 0 0 0 0 2 0 0 1 1 1 0 0 0 0 1 2 0 1 1 0 1 1 0 0 0 0 0 0 0 0 2 0 0 0 2 2 0 1 2 0 1 1 0 0 0 2 1 1 1 1 0 1 1 1 0 0 2 0 2 2 1 1 1 1 0 0 0 0 0 0 2 1 0 0 2 0 0 0 0 2 0 2 1 0 1 0 0 1 0 1 1 2 0 1 0 0 1 0 2 0 2 2 1 0 1 1 0 1 0 1 1 1 1 1 0 0 0 0 1 1 1 0 0 0 0 1 0 0 0 0 2 0 0 1 0 1 0 0 0 1 1 1 0 0 1 1 0 1 0 0 0 0 1 0 0 0 2 1 0 1 2 0 0 2 1 0 2 1 1 0 0 0 0 0 0 0 0 0 0 2 0 2 0 2 0 1 2 0 1 1 0 0 0 0 0 0 0 0 2 0 2 0 1 0 0 0 0 1 0 0 1 0 2 2 0 2 0 2 0 1 0 1 0 0 1 1 1 1 0 0 0 1 2 2 0 1 1 0 0 0 1 0 0 1 1 1 0 0 0 0 0 0 0 0 0 0 1 1 1 0 1 0 1 0 0 0 0 1 0 0 0 2 2 1 1 1 0 0 0 0 0 0 0 1 0 0 0 0 1 0 2 0 0 1 1 1 0 1 2 1 0 0 0 2 0 0 0 0 1 2 2 0 2 0 0 0 0 0 0 0 1 1 1 1 2 0 1 2 0 0 0 0 0 0 0 0 0 2 1 0 1 0 2 1 1 0 2 0 1 1 1 2 0 1 0 1 0 0 0 1 2 1 0 0 1 0 0 0 0 1 1 0 2 0 0 0 0 1 0 0 0 0 0 0 0 0 0 0 1 0 0 0 0 1 1 1
187 1 2 0 0 0 0 1 0 0 0 2 1 1 0 0 1 0 0 1 1 1 0 0 2 0 1 0 2 2 1 0 1 2 1 1 1 2 1 0 0 0 0 0 0 1 1 0 0 1 0 0 2 0 1 2 0 0 1 2 0 1 2 1 1 1 1 0 0 0 0 1 2 2 1 2 2 0 0 1 1 0 2 0 2 0 0 0 0 1 0 0 0 1 0 0 0 2 0 2 0 2 0 2 2 0 2 0 1 1 0 0 0 0 0 0 0 0 1 0 1 0 2 0 1 0 1 0 1 1 0 0 0 0 1 0 0 0 0 0 2 0 1 0 0 0 0 0 0 1 0 1 0 0 0 0 0 0 0 1 0 0 0 1 1 1 1 1 0 2 0 1 1 1 1 1 1 1 0 1 1 1 0 2 1 1 1 2 1 0 1 2 2 0 2 0 1 0 0 0 0 0 0 1 2 0 1 1 2 1 1 0 1 0 0 1 0 0 1 2 2 0 2 1 1 1 1 0 0 1 0 0 0 0 0 0 1 2 0 0 0 0 2 0 0 2 0 0 0 0 0 0 0 0 0 1 0 1 1 1 0 0 0 0 0 0 1 0 2 0 0 0 0 2 0 0 0 1 2 1 1 1 2 2 0 2 0 0 1 2 1 1 1 0 2 1 1 1 0 1 0 0 2 0 0 1 2 1 2 0 0 2 2 1 1 1 2 0 0 1 0 0 1 1 1 0 1 1 1 0 1 1 0 0 1 0 1 2 0 0 0 0 1 2 0 0 2 0 1 0 0 0 0 0 1 1 2 1 0 1 1 0 1 0 1 1 0 2 2 0 0 0 0 0 0 0 1 0 0 0 0 2 0 0 1 1 1 0 0 0 0 0 1 0 2 1 1 1 1 1 1 1 1 1 1 1 0 0 0 0 0 0 0 0 1 1 1 0 0 0 0 1 1 0 0 2 2 0 1 1 1 1 1 0 0 1 0 2 0 0 0 2 0 1 1 2 2 0 0 0 0 0 0 2 1 1 0 2 2 1 2 0 0 0 0 1 1 2 0 0 1 1 1 1 1 1 1 0 1 1 1 2 1 1 1 2 0 1 2 0 2 1 0 2 1 1 1 0 0 2 0 2 1 1 1 1 2 2 0 0 0 0 0 0 0 1 1 1 0 1 1 1 2 1 1 0 0 0 0 2 0 0 1 0 0 0 1 1 1 2 1 1 0 0 2 0 0 2 0 2 0 1 1 2 1 0 0 0 0 0 1 0 1 0 0 0 0 1 0 0 0 0 2 0 0 0 0 2 0 2 2 0 0 1 1 1 2 2 0 2 1 0 0 0 1 0 0 0 0 0 0 2 0 1 1 0 0 1 1 1 0 0 0 0 2 0 1 0 0 1 1 2 0 1 1 1 0 1 0 0 0 0 0 0 0 0 2 0 1 1 1 1 0 1 1 0 2 1 0 0 2 1 1 1 0 0 0 1 1 0 0 0 1 0 2 2 0 0 2 0 1 0 0 1 1 0 2 1 2 2 0 1 0 1 1 1 0 1 0 0 1 0 0 1 0 0 0 1 0 1 0 0 0 1 1 2 0 2 2 0 0 0 0 1 0 0 0 1 1 1 0 0 0 1 1 0 1 0 0 0 0 0 0 0 0 0 0 2 0 2 0 0 1 0 1 1 2 0 0 1 0 0 0 1 0 0 0 0 0 0 0 0 2 2 2 0 2 1 0 2 1 0 0 1 1 0 0 1 1 1 1 1 0 0 1 1 1 2 1 2 0 1 2 0 2 0 0 0 0 2 2 0 2 0 0 0 0 0 1 0 0 0 0 2 2 0 2 2 2 2 2 1 0 2 0 1 0 1 1 0 1 2 0 0 0 1 0 0 1 0 0 1 1 0 0 0 1 0 0 0 2 2 1 0 1 0 1 0 0 0 1 0 0 0 0 0 1 0 1 0 0 0 0 1 0 0 1 1 1 1 2 2 0 0 0 1 0 1 0 2 1 2 1 0 1 1 2 0 0 1 0 1 1 1 2 2 1 2 0 2 0 0 0 0 1 2 2 1 1 1 0 0 0 1 0 0 1 0 0 0 2 1 0 0 1 0 0 1 0 0 0 0 0 0 0 0 1 0 0 0 1 0 0 2 1 0 2 1 0 1 1 1 0 0 1 1 1 0 0 0 0 0 0 0 0 0 1 0 2 0 0 0 0 0 0 0 0 0 0 1 0 0 0 0 0 0 0 0 0 1 0 0
188 1 2 1 0 0 0 1 1 1 2 1 0 1 1 0 0 0 0 1 1 1 0 0 2 0 0 0 2 2 2 1 0 2 2 1 1 1 1 0 0 0 0 0 1 0 1 0 0 0 0 0 1 0 1 2 0 0 0 1 1 1 0 0 1 1 2 1 0 0 0 0 1 2 1 2 1 1 1 0 1 0 1 1 1 0 0 1 1 2 1 1 1 1 0 0 0 1 0 1 1 2 0 2 2 0 2 0 0 0 2 2 1 2 1 1 2 0 2 0 0 0 2 0 1 0 1 2 0 2 0 0 0 0 1 1 0 0 0 0 0 0 0 0 0 0 0 0 0 2 0 2 1 0 0 0 0 2 0 0 1 0 1 0 1 2 1 1 0 2 0 0 0 2 1 1 2 0 0 1 0 2 1 2 0 1 2 1 1 0 2 2 2 2 2 0 1 0 0 0 0 1 0 0 2 0 2 0 2 0 1 1 1 0 1 1 1 2 2 1 1 0 1 0 2 1 1 0 0 2 0 0 0 0 0 0 1 2 1 1 0 1 1 0 0 0 0 0 0 0 0 0 0 0 1 2 0 1 0 0 0 0 1 1 0 0 0 1 2 0 1 0 1 1 0 0 0 0 2 0 0 0 2 2 0 2 1 1 1 2 2 1 2 0 2 0 2 1 0 0 0 1 1 1 0 0 0 2 1 0 0 1 2 0 2 0 2 0 0 0 1 1 0 0 1 0 1 2 2 1 2 1 1 0 0 0 0 2 0 1 0 1 2 2 0 0 2 1 2 2 1 0 0 2 0 0 1 2 0 1 1 0 2 0 2 1 0 2 2 0 0 0 0 0 0 0 1 0 0 0 1 0 0 0 1 0 0 0 0 0 0 0 0 0 1 0 1 2 0 0 0 0 1 1 1 1 1 1 0 0 0 0 0 0 0 1 1 1 0 0 0 1 1 1 0 2 2 0 0 0 1 1 0 0 0 0 0 1 0 0 0 2 2 1 1 2 2 0 0 0 0 1 0 2 1 1 0 1 0 2 0 0 0 1 0 1 1 1 0 1 0 1 1 1 0 0 0 0 2 0 0 2 2 2 1 1 0 1 1 0 1 1 0 2 0 0 0 2 2 2 0 2 2 0 0 1 1 1 0 0 0 1 1 0 0 0 0 1 0 2 1 0 2 1 1 0 0 1 1 1 1 1 1 0 0 0 1 0 1 2 0 0 1 1 1 0 0 1 0 2 0 1 1 2 1 1 0 1 0 0 1 0 1 0 0 1 1 1 1 0 0 2 0 0 0 0 1 2 0 1 2 0 0 0 0 0 0 0 0 0 0 2 1 0 0 0 0 0 0 0 0 1 0 2 2 0 0 1 2 1 1 0 0 0 2 0 1 0 0 0 2 2 0 1 1 0 2 1 0 0 0 0 0 0 0 0 1 2 0 0 1 1 0 0 1 0 2 0 0 0 0 2 0 2 1 1 0 1 1 0 0 0 1 1 1 1 1 1 1 0 2 0 0 0 0 0 2 0 1 2 0 1 0 1 0 0 2 1 2 1 2 0 0 0 0 0 0 2 0 1 0 0 2 1 1 2 1 2 2 0 0 0 0 1 0 1 0 2 2 2 0 0 0 0 1 0 0 1 0 0 1 1 0 1 2 1 1 0 0 0 0 0 0 0 0 0 0 1 0 0 0 0 0 0 0 1 0 0 2 0 0 0 2 0 0 0 2 0 0 2 0 1 1 0 0 0 0 0 2 2 2 2 0 0 0 2 0 1 1 1 1 2 2 1 1 1 0 0 0 1 0 0 1 0 1 0 0 0 0 1 0 0 1 1 1 0 2 2 2 2 2 1 0 2 0 1 0 1 0 0 0 2 1 2 0 0 0 1 2 2 0 2 0 0 0 0 0 0 0 0 1 0 1 0 0 0 1 0 0 0 0 0 0 0 0 0 0 0 1 0 0 0 0 2 0 1 0 1 2 1 1 1 0 0 0 0 0 2 0 2 0 2 0 1 1 1 1 0 0 2 0 2 1 0 2 2 0 0 0 2 0 0 0 0 2 1 2 1 1 1 0 1 1 1 1 0 0 1 0 0 2 0 0 2 0 0 0 1 0 0 0 0 0 0 0 0 1 0 0 0 1 0 2 0 0 0 0 0 0 0 0 0 0 0 2 2 0 0 0 0 1 2 0 0 0 2 2 0 0 0 0 2 0 1 0 0 0 0 0 0 0 0 0 0 1 0 0 1 1 1 0 0
189 0 1 2 0 0 0 2 0 2 2 0 0 0 0 0 0 1 2 1 1 2 2 0 2 0 1 0 2 2 2 1 0 0 2 0 2 0 0 0 0 0 1 0 2 0 1 0 0 0 0 0 0 0 2 1 0 0 0 0 2 2 1 1 0 0 2 0 0 0 0 1 2 2 2 2 2 1 1 0 1 0 2 0 2 0 0 0 0 1 1 0 0 1 0 1 0 1 0 2 1 2 0 2 2 0 2 1 1 0 1 2 0 0 0 0 0 0 0 0 2 0 1 1 0 1 1 1 1 2 0 0 0 0 0 1 0 0 0 0 2 0 0 0 0 2 1 0 0 0 0 0 0 0 0 0 1 1 1 2 2 1 0 2 2 2 2 1 1 2 0 1 1 1 1 0 2 0 0 1 0 1 1 2 1 2 1 1 0 0 0 1 2 2 1 1 1 0 0 0 0 0 0 1 2 1 2 0 1 1 2 0 1 0 2 2 0 0 1 1 2 1 1 2 0 0 1 0 0 1 0 0 1 1 1 1 0 2 0 0 0 0 1 0 0 1 0 0 0 0 0 0 0 0 0 1 1 1 1 1 0 0 0 0 0 0 0 1 0 0 0 0 0 0 0 0 0 0 1 0 0 1 2 1 1 1 1 1 0 2 0 0 0 1 2 1 1 0 0 0 0 1 2 0 1 0 0 2 1 0 1 2 1 2 0 0 1 0 0 0 1 1 1 0 0 0 0 2 2 1 2 0 1 1 0 0 0 1 1 0 0 1 2 1 1 0 1 0 2 2 0 0 1 1 0 0 2 0 1 1 2 1 2 0 2 0 0 2 2 0 0 0 1 1 1 1 2 0 0 0 1 0 0 0 1 0 0 1 1 1 1 1 0 0 2 1 1 1 0 0 0 0 2 0 0 0 2 1 0 0 0 0 0 0 0 0 2 0 0 0 0 0 1 2 1 0 0 0 2 0 1 1 1 1 1 0 0 0 0 0 2 0 1 0 2 0 0 1 0 0 0 2 0 2 2 2 0 1 1 1 2 0 1 1 0 1 0 0 0 2 0 2 0 0 2 0 2 0 1 0 1 2 0 0 1 2 0 1 2 0 1 2 0 1 0 0 0 1 1 2 0 1 2 0 0 0 2 1 0 0 0 0 1 1 1 0 1 0 1 1 0 1 2 0 0 1 0 0 0 2 0 1 2 1 2 1 1 0 2 0 0 0 2 1 2 1 0 0 2 1 0 0 1 1 2 1 1 0 0 1 1 0 0 0 0 2 1 2 2 0 0 2 0 0 0 0 2 0 0 2 1 0 2 2 0 0 1 0 0 1 0 2 1 0 0 0 0 0 0 0 0 0 1 0 1 1 2 0 1 1 2 0 0 1 0 0 0 0 0 0 0 0 0 1 1 0 2 1 0 0 0 0 0 0 0 0 2 1 0 0 0 0 0 1 2 0 2 1 0 0 0 2 0 2 1 1 0 2 2 0 0 0 1 1 0 0 1 1 0 0 2 0 0 0 0 0 2 1 1 1 0 1 1 2 0 2 1 2 2 0 2 0 0 2 0 0 2 2 0 2 0 0 0 1 2 1 1 2 0 1 0 0 0 2 0 0 1 2 1 1 1 0 0 1 0 1 2 0 0 0 0 0 0 1 1 0 1 1 0 1 0 1 1 0 1 0 1 0 0 0 0 0 1 1 0 1 0 0 2 1 1 1 2 1 1 1 2 0 0 1 1 0 0 2 2 2 1 2 0 0 0 0 1 1 2 2 0 2 2 2 0 2 2 1 1 1 0 0 0 1 1 0 1 0 1 0 1 0 2 0 0 0 0 1 1 0 1 2 2 2 2 2 0 2 0 2 0 1 0 1 1 0 1 2 0 0 0 1 1 0 1 1 0 0 0 0 0 0 0 0 1 1 1 0 1 0 1 1 0 0 0 0 1 1 1 1 2 0 2 1 1 0 0 0 0 1 1 2 1 1 2 1 0 1 1 2 0 0 1 2 0 2 1 0 2 2 2 0 0 0 0 2 0 0 1 1 0 1 0 2 0 0 0 0 2 1 1 2 2 0 1 0 0 2 0 0 1 1 0 0 1 0 1 2 0 0 0 1 0 0 0 0 1 1 1 1 1 1 1 2 0 0 1 0 1 0 1 2 0 1 0 1 1 1 0 0 1 0 0 0 1 0 0 0 0 0 1 0 1 1 0 1 0 1 0 1 1 0 0 0 0 0 0 1 1 0 1 1 1 1 1 1
190 1 2 0 0 0 0 2 0 1 1 1 1 1 0 0 1 1 1 2 2 2 0 1 1 1 0 0 2 2 2 2 1 2 0 1 0 0 0 0 0 0 0 0 1 0 0 0 0 0 0 0 0 1 0 1 0 0 0 2 0 0 2 1 0 0 1 0 0 0 0 0 2 1 0 1 1 1 1 0 1 0 2 0 2 0 1 0 0 2 0 0 1 1 0 1 0 0 0 1 1 2 0 2 2 0 2 1 1 1 0 1 2 2 1 1 1 1 0 0 2 0 2 0 0 1 0 1 0 1 2 0 0 0 0 1 1 0 0 0 0 0 1 0 0 2 1 1 1 2 0 0 0 0 0 0 0 2 0 0 1 1 0 1 1 1 1 0 1 2 0 1 0 2 2 0 2 1 0 0 0 0 2 2 0 2 2 1 1 0 1 1 2 2 0 1 1 1 0 0 0 1 1 0 2 0 1 0 2 0 2 0 1 0 1 1 0 1 0 1 2 1 2 2 0 0 2 0 0 1 0 0 0 0 0 0 0 1 0 0 0 0 2 0 0 2 0 0 1 1 1 2 0 1 0 1 2 1 0 0 0 0 0 0 0 1 0 0 0 0 0 1 0 2 0 0 1 0 2 0 0 0 2 2 0 2 1 1 0 2 1 1 1 0 2 1 1 0 1 0 1 1 2 0 0 0 0 1 0 0 0 1 1 2 2 0 2 0 0 0 0 0 1 1 0 0 0 1 1 0 2 2 0 0 0 0 0 1 1 1 0 1 2 1 1 0 2 0 0 2 0 2 0 0 0 1 1 0 0 0 0 0 2 0 1 0 0 1 1 0 0 0 0 0 0 0 1 0 0 0 0 1 0 0 1 1 0 0 0 0 0 1 0 0 2 0 0 1 0 0 0 0 0 2 2 1 0 0 0 0 0 0 0 0 1 1 1 0 0 1 1 1 1 1 1 2 2 0 2 1 2 1 0 0 0 1 1 0 0 0 2 0 1 1 1 1 1 1 1 1 0 2 0 2 0 0 0 1 1 1 1 0 0 0 0 1 0 2 0 0 1 1 1 1 1 0 1 1 2 0 1 2 1 1 1 2 0 0 1 0 0 0 0 2 1 0 0 1 1 2 0 2 1 1 0 0 1 0 1 0 1 0 0 0 1 0 0 1 1 2 1 0 1 0 0 1 1 1 1 1 1 0 1 1 1 1 2 0 2 2 1 1 2 1 1 0 0 0 2 0 0 0 1 2 2 1 0 1 0 0 2 0 0 1 1 1 1 1 1 1 1 2 1 0 1 0 2 1 0 2 1 0 1 1 0 1 1 0 1 1 0 0 0 1 0 0 0 0 0 0 0 2 2 1 0 1 1 0 1 1 2 0 0 1 0 0 1 0 0 0 2 2 0 0 0 0 2 2 0 0 1 1 0 1 1 1 1 1 1 0 1 1 0 2 2 0 0 1 0 0 1 1 1 0 0 0 0 2 1 0 0 0 1 1 1 1 1 2 0 1 1 0 0 0 0 1 1 0 1 1 0 1 1 2 0 1 1 1 1 0 1 0 0 1 0 0 1 2 0 1 0 0 0 0 1 1 1 2 2 0 0 0 1 0 1 1 0 0 0 0 0 0 0 0 2 0 0 2 2 0 2 2 0 0 0 0 0 0 0 1 0 1 0 1 1 0 1 1 0 1 1 1 0 0 0 0 0 0 1 0 0 0 2 1 0 2 2 1 0 2 0 0 1 0 0 1 1 1 0 0 1 0 2 1 2 1 1 1 1 1 1 2 2 1 2 0 0 1 0 0 1 0 0 0 1 0 2 0 0 2 0 0 0 2 2 0 2 2 1 0 0 0 0 2 0 2 0 1 0 0 1 1 1 1 0 1 2 0 0 0 0 0 0 0 1 1 0 0 0 1 1 1 0 0 0 0 0 0 1 1 1 0 0 0 0 0 1 0 2 0 0 0 0 2 0 0 0 1 1 0 0 0 0 0 0 0 1 0 0 1 0 1 2 0 0 0 2 0 0 0 0 2 0 2 2 1 0 1 0 1 1 0 0 0 0 1 1 0 2 0 0 0 0 1 0 0 1 1 0 0 1 0 1 2 0 0 0 0 0 0 0 0 2 1 1 2 2 0 0 1 0 0 1 0 1 0 1 2 0 1 0 1 0 0 0 0 0 0 0 0 0 0 0 0 0 0 0 0 0 1 0 2 0 1 0 0 0 1 0 1 0 0 1 0 1 0 0 1 1 1 0 0
191 0 0 2 1 0 1 2 1 1 2 0 1 1 1 0 0 2 1 1 1 1 0 1 1 1 1 0 2 2 2 2 0 2 2 1 1 0 0 0 1 0 1 0 2 0 0 0 0 2 2 0 1 0 1 1 0 0 0 0 0 0 1 1 0 0 2 0 0 1 1 1 1 2 1 2 2 1 1 0 1 0 2 1 2 0 0 0 0 2 0 0 0 1 1 2 1 1 1 2 1 2 1 0 2 0 2 0 0 0 1 1 0 0 0 0 0 0 0 0 1 0 0 2 0 1 0 0 0 1 1 1 0 0 0 0 0 0 0 0 1 0 1 0 0 1 0 0 0 0 0 0 1 0 0 1 0 0 0 1 1 1 1 0 1 2 1 1 0 0 2 1 1 1 1 1 2 0 0 2 0 2 0 2 0 0 0 1 1 0 2 2 2 1 1 0 1 0 0 0 0 0 1 0 2 0 1 2 1 1 2 0 2 0 2 2 1 1 0 0 2 2 2 2 0 0 1 0 0 2 0 0 1 1 1 0 1 2 0 0 0 0 2 1 0 1 0 0 0 0 0 0 1 0 0 0 0 1 0 1 1 1 0 2 2 0 1 1 2 0 1 0 1 1 0 0 0 0 1 1 1 1 2 2 0 2 1 0 1 1 1 1 1 0 2 1 2 0 0 0 0 0 2 0 0 0 0 1 0 0 0 0 0 2 2 0 2 0 0 2 0 0 1 1 0 0 2 2 1 2 2 1 0 0 0 1 0 1 1 1 0 0 2 2 0 0 0 0 1 0 0 0 0 0 2 0 1 1 0 1 1 0 1 1 1 0 0 2 2 0 0 0 1 1 0 0 2 1 1 1 0 0 0 0 1 1 1 0 0 0 0 0 0 0 2 0 0 0 1 1 1 1 0 1 1 1 0 1 0 0 0 0 0 0 1 1 1 0 0 0 0 0 0 0 1 2 1 0 1 0 0 0 1 1 1 1 1 1 0 1 0 2 1 0 1 1 1 0 0 0 0 1 0 2 1 0 1 1 1 1 1 0 1 1 0 1 0 0 0 2 0 2 0 0 1 1 1 0 2 2 2 0 2 2 1 1 0 1 2 1 0 2 1 1 0 0 0 1 1 2 0 2 1 1 0 0 1 0 1 0 1 0 1 1 0 1 1 1 0 2 2 0 1 1 1 1 0 0 0 2 0 2 1 0 1 0 0 0 0 1 0 0 2 2 2 0 0 1 1 1 0 0 0 1 2 2 1 0 0 0 1 0 0 0 0 2 2 0 0 0 0 1 1 0 1 0 1 1 0 2 2 0 0 1 1 1 2 1 1 2 1 0 1 1 0 1 0 1 0 0 1 1 0 2 2 0 0 1 1 1 0 0 0 2 0 2 0 0 1 1 1 2 0 1 1 0 1 1 0 0 0 0 0 0 0 2 2 1 0 0 1 1 0 1 1 0 1 2 0 1 0 2 0 1 0 0 0 1 1 0 0 0 1 0 2 0 2 1 0 0 1 1 0 0 1 0 2 0 1 1 0 1 1 2 0 2 1 2 0 0 0 0 0 1 0 0 1 2 0 1 1 0 0 0 0 2 0 1 2 0 0 0 0 2 0 0 0 1 1 1 0 0 1 0 1 0 0 1 1 0 2 2 0 1 2 1 1 1 0 1 0 1 0 0 0 1 1 0 0 1 0 1 0 0 0 0 0 0 2 0 0 0 2 1 1 0 1 0 0 2 2 0 0 1 0 0 0 1 1 2 2 2 1 1 2 2 0 1 1 1 1 1 2 1 1 0 0 2 0 1 2 0 2 0 0 1 1 0 1 1 0 0 1 0 0 0 1 2 1 1 1 1 0 1 0 0 0 1 0 0 1 1 1 1 0 0 0 2 2 1 1 1 0 0 0 0 0 1 0 0 2 2 0 0 0 0 0 0 0 0 1 1 0 0 0 0 2 0 1 0 0 0 0 0 0 2 1 1 1 2 2 2 1 0 0 2 0 1 0 2 0 2 2 0 1 1 2 0 0 1 0 1 0 2 0 1 1 0 0 2 0 0 0 0 1 1 1 0 1 0 0 0 0 1 0 0 1 1 0 0 1 0 0 1 0 0 1 2 0 0 0 0 1 2 2 0 1 0 0 0 2 0 1 0 1 0 1 2 0 2 0 0 0 0 0 0 1 0 1 1 1 0 0 0 0 1 1 0 1 0 0 1 0 1 0 0 0 0 0 1 0 0 0 1 1 0 0 0 0 0 0 0
192 0 1 2 1 0 0 2 0 0 0 1 1 1 1 0 0 2 2 1 1 2 0 0 2 1 0 0 2 2 2 0 1 1 2 1 2 1 0 1 0 0 0 0 2 0 1 0 0 0 0 0 0 1 1 1 0 1 0 1 1 1 2 2 0 0 1 0 0 0 0 1 1 2 1 2 2 1 1 1 1 0 2 0 2 0 0 0 0 2 0 0 1 0 0 1 0 1 0 2 1 2 1 1 2 0 2 1 1 0 1 2 1 2 1 1 2 0 0 0 2 0 2 0 0 1 1 0 0 0 0 0 0 0 0 0 0 0 0 0 0 0 0 1 0 0 0 0 0 1 0 0 0 0 0 0 0 2 0 1 0 0 0 1 0 0 0 1 1 1 1 1 1 1 1 1 1 0 0 1 0 2 1 2 0 1 2 1 1 0 1 1 2 0 2 0 1 1 0 0 0 0 1 0 2 1 2 1 1 1 1 0 1 0 0 2 0 1 1 0 1 1 2 2 0 0 1 1 0 2 1 1 0 0 0 0 0 2 0 0 0 0 2 1 0 1 0 0 0 0 0 0 0 0 0 2 1 2 1 2 1 1 0 0 1 1 0 1 1 0 0 0 0 1 0 0 0 0 1 0 0 2 1 0 1 1 0 0 0 1 0 0 0 0 2 2 2 0 0 0 0 1 2 0 0 0 2 2 0 0 0 0 1 1 0 0 1 0 1 0 1 2 2 2 1 0 1 1 1 0 2 1 0 0 0 0 0 1 1 0 0 0 2 2 0 0 1 0 1 1 1 0 0 0 1 1 0 1 0 0 0 0 1 1 1 0 0 1 1 0 0 0 1 1 1 1 2 0 0 0 1 1 0 0 2 1 0 0 0 1 0 1 0 1 2 0 0 0 1 1 1 1 0 1 2 0 0 0 0 0 0 0 0 0 1 2 0 1 0 0 0 0 0 0 2 2 0 0 1 0 0 0 1 1 1 1 1 0 0 0 2 0 1 0 2 1 0 0 2 0 0 0 0 2 2 1 1 2 2 2 0 0 0 0 0 0 0 1 0 1 2 2 1 1 1 1 1 0 2 0 0 2 2 2 0 2 1 0 2 0 1 2 0 1 0 0 0 1 0 1 1 1 2 0 0 0 1 1 1 1 1 0 0 0 2 0 0 0 0 1 1 1 2 0 0 0 0 0 0 2 0 0 0 0 0 0 2 1 0 1 0 0 2 1 2 0 0 2 0 2 0 0 0 2 1 0 0 1 0 1 1 0 1 0 0 0 0 2 2 0 2 0 1 0 1 0 2 1 0 0 2 0 1 0 0 0 0 0 1 1 0 1 1 1 0 0 0 0 0 0 0 1 0 1 2 0 1 0 0 0 0 0 0 1 1 0 0 0 1 1 0 1 0 1 1 1 1 1 0 0 0 0 2 0 0 1 2 0 1 0 2 2 0 1 2 0 2 1 0 0 1 1 0 2 0 0 1 2 2 0 0 0 2 0 0 0 0 2 0 1 1 0 0 1 1 0 2 0 1 1 1 1 1 1 0 2 0 0 2 2 1 0 1 1 1 1 1 0 0 0 0 0 0 0 1 1 1 1 1 0 1 1 0 1 0 0 0 2 1 1 1 0 0 0 1 1 1 1 1 0 1 1 0 0 0 0 1 0 0 1 1 1 1 0 1 0 1 0 0 0 0 0 1 0 1 0 2 0 1 0 0 0 2 2 1 1 2 0 0 1 0 0 0 1 0 0 0 1 1 1 2 0 0 0 0 2 0 2 2 2 0 2 2 0 1 1 1 1 0 0 1 0 0 0 2 0 2 0 1 1 0 0 0 0 0 0 0 2 1 1 1 1 0 2 0 1 0 0 0 1 1 0 1 2 1 1 0 0 2 0 2 2 0 0 0 0 0 0 0 0 2 2 0 0 1 0 1 0 0 0 0 0 1 0 1 2 1 0 2 0 0 0 0 0 0 1 0 1 0 0 1 1 0 0 0 1 1 0 2 1 2 2 0 0 1 0 2 0 1 0 1 2 0 1 1 0 1 1 1 1 0 0 0 0 0 1 1 0 2 0 0 0 0 1 0 0 1 0 0 0 2 0 0 2 0 0 0 0 2 0 0 0 0 0 0 0 2 1 0 0 1 0 2 0 0 0 0 1 0 1 0 1 1 0 0 0 0 2 2 0 0 0 0 0 1 0 2 0 1 0 0 1 0 1 0 0 0 0 0 1 0 0 0 1 0 0 0 0 0 0 1 0
193 0 2 1 0 0 0 2 0 0 0 1 0 1 0 1 0 1 1 1 0 1 0 1 1 0 0 0 2 2 2 0 1 2 0 1 0 1 0 0 2 1 1 0 2 1 0 0 0 0 0 0 1 1 0 1 1 1 0 1 1 2 2 2 0 0 0 0 0 0 0 0 1 2 1 2 2 1 1 1 0 0 2 0 2 0 0 0 0 2 0 0 1 1 0 2 0 0 0 2 2 2 2 0 2 0 2 0 1 1 0 1 1 2 1 1 2 0 1 0 1 0 1 1 1 0 0 0 1 1 0 0 0 0 1 0 1 0 0 0 2 0 0 0 0 1 0 0 0 0 0 1 0 0 0 0 0 0 0 1 1 0 0 2 1 1 1 1 0 2 0 1 0 2 2 2 0 0 0 1 0 2 0 2 0 0 0 1 0 0 2 2 2 1 1 1 2 0 0 0 0 0 1 0 1 0 2 0 1 0 0 0 2 0 2 2 0 1 1 0 2 1 1 1 1 0 1 0 0 0 0 0 0 0 0 0 1 2 0 0 0 0 2 0 0 0 0 0 0 0 0 0 0 0 0 1 1 2 0 1 1 1 0 0 1 0 0 0 0 0 0 1 0 1 0 0 0 1 1 1 1 1 2 0 2 0 1 2 0 2 1 0 0 0 2 0 2 1 0 0 0 0 2 0 0 0 0 2 1 0 1 1 2 1 0 0 1 0 0 0 0 0 1 1 0 0 0 1 0 0 2 1 1 0 0 0 0 2 0 0 0 0 2 2 1 0 1 0 2 1 0 0 0 0 2 0 0 0 0 2 2 0 1 0 1 0 0 2 2 1 1 1 2 2 2 2 1 0 0 0 1 0 0 0 0 1 1 0 0 0 0 1 1 0 2 0 0 1 1 1 1 1 1 0 1 0 0 0 1 1 0 0 0 0 1 2 0 0 0 0 0 0 1 2 0 2 2 0 0 0 1 0 0 2 2 0 0 1 0 0 2 0 1 0 1 0 1 1 1 0 0 1 0 2 1 0 1 1 1 1 2 0 1 1 0 1 0 1 0 1 0 1 0 0 1 0 2 0 1 1 0 2 1 1 2 1 0 1 1 1 0 1 1 2 0 0 0 1 0 1 1 1 1 1 0 0 2 0 0 0 0 0 1 1 1 0 0 1 1 2 1 0 2 0 0 1 0 0 0 2 0 0 1 0 1 0 2 0 1 1 1 1 2 2 2 0 0 1 1 1 0 1 1 2 2 1 0 1 0 0 0 0 0 1 1 0 0 2 0 2 0 1 1 0 0 0 2 2 0 1 2 1 0 0 1 1 1 0 0 0 0 2 0 0 0 0 1 0 0 0 0 2 2 1 0 1 1 0 0 1 0 0 0 0 1 1 0 0 1 0 0 1 0 0 0 1 1 1 0 0 0 1 0 0 0 1 2 2 1 0 2 1 0 1 1 0 1 1 1 0 1 2 1 1 0 0 0 1 1 0 0 0 0 1 1 1 2 0 2 0 2 0 0 0 0 0 1 1 1 1 0 1 1 2 0 1 1 1 1 1 1 0 0 1 2 1 2 2 0 2 1 1 0 0 0 2 1 1 1 0 0 0 0 1 0 1 0 1 1 1 0 0 0 0 2 1 1 1 1 0 1 1 1 0 1 1 0 0 0 0 0 1 0 0 0 1 1 0 0 1 0 0 0 0 0 0 1 0 2 1 1 1 2 2 0 2 2 1 0 2 0 0 1 0 0 0 0 0 0 0 0 0 1 1 2 2 0 0 2 0 2 2 1 0 0 0 0 1 0 0 1 0 0 0 2 0 0 1 0 0 1 1 1 1 1 0 2 1 1 0 0 0 0 2 0 2 0 1 0 1 0 1 1 0 0 0 0 0 0 0 0 0 0 0 0 0 0 0 0 0 2 2 1 1 0 0 1 2 0 0 0 0 0 0 0 1 2 0 1 0 0 0 1 2 0 1 0 1 2 1 2 2 0 0 0 0 0 0 0 0 1 1 0 0 1 0 2 0 0 0 0 1 1 1 1 2 0 1 0 2 0 0 0 0 0 1 1 0 2 1 0 1 1 2 0 0 2 0 0 0 2 0 1 2 0 0 0 1 1 0 0 0 2 2 2 1 1 0 0 0 1 0 0 1 2 0 1 2 0 0 0 0 1 0 1 0 1 1 0 0 0 0 0 1 0 1 2 0 1 0 0 1 0 2 0 0 0 0 1 0 0 0 0 0 0 0 0 0 0 1 0 0
194 1 1 1 0 0 0 2 0 0 0 0 0 0 0 0 0 2 2 1 1 1 0 0 2 0 1 0 2 2 2 1 1 1 2 1 2 2 0 0 2 0 0 1 2 1 1 0 0 2 0 0 1 0 1 1 0 0 0 1 1 1 1 1 1 0 1 0 0 0 0 0 1 1 0 1 1 1 1 0 1 0 1 1 0 1 0 1 0 1 0 0 1 1 1 1 0 2 0 2 1 2 0 1 2 1 1 0 2 2 0 2 2 2 2 2 2 0 1 0 1 0 0 2 0 1 0 0 0 0 1 1 1 0 0 0 1 0 0 0 2 0 0 0 0 1 0 0 0 1 0 0 1 0 0 0 0 1 0 1 1 0 0 0 2 2 2 0 2 2 0 2 1 1 0 1 1 0 0 2 0 1 1 2 0 1 1 1 0 0 2 2 0 0 0 0 1 0 0 0 0 0 0 1 2 1 2 1 1 0 0 0 1 0 0 1 0 0 2 0 0 0 2 2 0 0 0 1 1 0 1 1 0 0 0 0 0 2 1 1 0 0 2 0 0 2 1 0 0 0 0 0 0 1 1 1 2 0 0 0 0 0 0 0 0 0 0 1 2 0 0 2 0 0 0 0 0 2 2 2 2 2 2 1 0 1 1 2 0 2 0 1 1 0 2 1 2 1 0 1 0 0 2 0 0 0 0 1 1 1 0 2 2 2 1 0 0 1 1 1 1 1 1 0 1 0 1 2 1 0 1 1 1 0 0 0 0 2 0 1 1 1 2 2 0 0 1 0 1 1 0 0 0 1 0 1 1 0 1 1 2 1 1 0 1 0 0 1 1 1 1 1 1 1 1 1 1 1 1 0 0 1 0 0 0 0 0 1 1 1 1 1 1 1 2 2 2 0 0 0 0 0 1 1 2 0 0 0 0 0 0 0 0 0 1 2 0 0 0 0 0 1 0 1 1 2 2 1 1 0 1 2 1 1 1 2 0 1 0 1 1 1 2 0 2 0 0 1 1 0 0 0 0 1 1 0 1 2 2 2 0 0 0 0 0 1 0 2 0 0 1 1 2 2 1 0 0 1 1 1 2 1 1 1 1 2 0 0 1 0 1 1 0 2 1 1 1 0 0 2 0 2 1 1 0 0 1 1 0 0 1 0 1 0 1 0 0 0 0 1 1 1 2 2 2 0 0 1 1 1 1 0 1 0 0 0 2 2 1 0 1 1 1 1 1 0 0 1 1 2 0 0 0 1 2 1 0 0 0 0 1 0 1 0 0 1 1 1 1 1 0 1 0 0 0 0 1 1 0 2 2 0 0 0 0 0 0 2 0 1 0 1 1 1 0 0 1 0 0 0 0 2 1 2 2 1 2 1 1 1 0 0 0 0 2 0 0 0 0 0 0 0 0 0 0 1 2 0 0 0 0 0 1 0 0 1 2 0 0 0 0 1 0 2 2 0 1 0 1 1 0 0 2 0 0 0 0 2 2 0 0 0 0 0 1 0 0 0 2 0 2 0 0 1 1 0 2 0 0 0 1 1 1 1 0 2 0 1 1 2 1 1 1 1 0 0 1 2 0 1 0 0 0 1 2 1 1 2 2 0 2 2 0 1 0 1 1 2 2 2 0 0 0 0 2 1 1 0 0 0 1 1 0 1 1 0 1 0 0 0 0 0 0 0 0 1 1 1 0 0 0 0 1 0 0 0 1 0 1 0 0 0 2 1 0 0 2 0 0 2 1 1 0 1 1 0 0 1 0 0 1 0 1 1 1 1 0 1 2 1 1 2 2 0 1 1 0 0 0 0 0 0 1 0 1 1 2 1 1 0 0 0 1 1 1 0 1 1 1 1 1 0 0 2 0 1 0 0 0 0 1 1 1 1 1 0 0 0 1 0 1 1 0 0 1 1 0 0 0 0 2 2 1 1 0 0 2 1 0 0 0 0 0 0 0 1 1 0 2 0 0 0 0 1 0 2 1 2 2 1 0 0 0 1 1 2 0 1 0 1 0 1 0 0 2 2 2 0 0 0 0 2 1 1 1 1 1 0 1 1 0 0 0 0 0 2 2 2 2 2 0 2 0 1 0 0 1 1 1 1 2 0 0 1 0 0 0 0 0 0 0 0 1 1 1 1 1 0 0 0 1 0 1 0 1 0 2 2 1 1 1 0 0 0 2 0 0 0 0 1 0 2 0 0 0 1 1 0 2 0 0 0 0 2 0 2 2 0 0 0 0 0 1 0 1 0 0 1 1 1 0 0
195 0 0 2 0 0 0 1 0 1 1 0 0 1 1 0 0 1 0 1 1 1 0 0 2 0 0 0 2 2 2 0 1 1 2 1 2 0 0 0 0 0 0 0 2 1 0 0 0 0 0 0 1 0 0 2 0 0 0 0 2 2 2 2 0 0 1 0 0 0 0 1 1 2 1 2 1 2 2 0 2 0 2 0 2 0 0 0 0 1 0 0 2 0 0 1 0 0 0 2 2 2 1 0 1 1 1 0 1 1 1 2 1 2 1 0 1 0 0 0 2 0 1 1 0 1 1 1 0 1 2 0 0 0 1 0 1 0 0 0 0 0 0 0 0 0 0 0 0 1 0 1 1 0 0 0 0 2 0 0 1 0 0 1 0 1 1 1 0 0 2 1 0 2 2 2 0 0 1 1 0 1 0 1 1 1 0 2 1 0 1 2 2 2 0 2 2 0 0 0 0 1 1 0 2 0 2 0 1 0 0 0 1 0 1 2 0 0 0 1 2 0 2 2 0 0 0 0 0 0 0 0 0 0 0 0 0 2 0 0 0 0 1 0 0 1 0 0 0 0 0 0 0 0 0 1 0 1 0 0 0 0 0 0 0 0 0 0 0 0 0 1 0 1 0 1 0 1 1 0 0 2 2 2 0 2 0 0 2 2 2 2 0 0 2 1 2 1 0 0 1 0 2 0 0 0 1 2 2 0 1 1 2 2 1 1 1 0 0 1 1 1 1 1 1 0 1 1 1 1 2 0 0 0 0 0 0 0 2 0 1 1 2 2 0 0 1 0 1 1 0 1 0 1 0 1 1 1 0 0 0 0 1 0 0 0 0 2 2 0 0 0 0 0 1 1 2 1 1 0 0 1 0 0 1 1 1 1 1 1 1 1 1 0 2 1 1 0 0 0 0 0 0 1 1 0 0 0 1 1 0 0 0 0 1 2 0 0 0 0 0 0 1 0 2 2 1 1 1 0 1 1 0 0 0 0 1 1 0 0 1 0 1 1 1 1 1 0 0 0 0 0 0 2 2 2 0 2 2 2 0 0 0 1 0 1 0 1 0 1 1 2 1 1 1 1 1 0 2 0 1 1 2 2 0 2 0 0 2 0 1 2 0 0 1 0 0 0 0 2 0 2 1 1 0 0 1 1 0 0 1 0 1 0 0 1 1 0 0 0 1 2 2 0 0 2 0 0 0 2 0 1 1 0 1 0 1 1 1 0 1 1 2 2 2 0 0 0 2 0 0 0 1 2 2 0 0 0 0 1 0 0 2 0 0 0 0 2 2 0 1 2 2 0 1 0 1 1 0 2 2 0 0 1 0 0 0 0 1 1 0 2 0 0 0 0 0 0 0 0 0 2 1 2 1 0 1 1 1 0 0 0 0 0 1 1 0 0 2 1 0 1 0 0 1 0 2 1 0 0 0 1 1 0 0 0 2 1 1 0 1 1 0 1 1 0 1 2 0 0 0 1 0 0 0 0 0 1 1 0 0 0 1 1 1 0 0 0 2 1 0 0 1 0 0 1 0 1 1 1 1 0 1 1 1 2 1 0 2 2 1 0 0 0 0 0 1 2 0 2 0 2 0 0 2 0 1 1 1 1 1 1 0 1 0 0 0 0 1 0 0 0 0 1 1 0 1 1 1 0 1 1 0 0 0 0 1 0 0 0 0 0 0 0 0 0 0 0 0 0 1 1 0 1 0 1 0 0 0 0 0 0 2 1 1 0 1 1 0 2 1 1 1 0 0 0 0 2 0 1 1 0 0 0 0 1 0 2 0 2 0 1 2 0 1 0 0 2 0 0 2 0 0 0 2 0 1 0 0 1 0 0 0 1 1 0 1 2 2 1 1 1 0 2 0 2 0 1 0 0 0 2 1 0 0 0 0 1 2 1 0 1 0 0 1 1 0 0 0 0 2 2 0 0 0 0 1 1 1 1 0 0 1 0 1 0 1 0 1 0 0 0 0 0 0 0 0 1 1 0 0 0 0 0 0 0 1 1 0 1 1 2 1 0 1 1 2 0 0 0 0 2 0 2 0 1 1 2 0 1 1 0 0 0 2 1 2 0 1 0 0 0 0 2 2 0 2 1 1 1 2 0 0 1 1 0 0 1 0 0 1 1 2 1 1 1 1 1 1 0 2 0 2 0 0 0 0 1 0 1 1 1 0 0 0 0 0 1 0 0 1 0 0 0 0 1 1 1 2 1 0 1 0 1 0 0 1 0 0 0 0 0 0 0 0 0 0 0 0 1 1 1
196 1 0 2 0 0 1 1 0 1 1 1 0 0 0 0 0 1 0 0 0 2 0 0 2 0 0 0 2 2 2 2 1 2 0 1 1 2 0 0 1 1 1 0 2 1 0 0 0 0 0 0 0 0 2 1 0 0 0 0 0 1 1 1 1 1 2 0 0 1 1 2 0 2 0 2 2 1 1 0 0 1 1 1 1 0 0 2 1 2 0 1 0 1 0 1 0 2 0 2 2 2 0 1 1 1 1 0 0 0 1 2 1 2 1 1 2 0 1 0 0 1 2 0 0 0 2 1 1 2 0 0 0 0 1 0 1 0 0 0 0 0 0 0 0 1 1 0 0 0 0 1 1 0 0 0 0 1 0 2 1 1 0 2 1 1 0 0 2 2 0 2 0 2 2 2 0 0 0 2 1 1 1 2 0 1 1 0 0 0 1 2 1 1 2 0 1 0 0 0 0 1 0 0 2 0 1 1 1 1 2 0 0 0 1 2 0 1 0 1 2 0 1 1 0 0 1 0 0 1 1 1 0 0 0 0 0 2 1 1 1 1 2 1 0 1 0 0 0 0 0 0 0 0 0 0 0 2 2 2 0 0 0 0 0 0 1 0 2 1 1 0 0 2 0 0 1 0 2 0 0 2 2 2 0 2 0 2 2 2 2 2 1 1 2 0 2 2 0 2 0 0 2 1 0 0 0 2 0 0 0 2 2 1 0 0 1 0 0 0 0 0 0 0 1 0 1 0 0 2 2 0 2 1 1 0 1 0 2 1 0 1 2 2 1 0 2 1 1 1 1 0 0 0 1 1 0 0 0 1 1 0 1 0 1 1 0 2 2 1 1 1 0 0 0 0 1 0 0 0 0 2 0 1 2 1 2 0 0 0 0 0 0 0 2 1 1 1 0 0 0 0 1 1 1 0 1 1 0 0 0 0 0 0 1 2 0 0 0 0 0 1 1 0 1 1 0 0 0 0 1 0 1 1 1 2 0 0 0 0 0 1 1 0 1 0 1 1 1 0 0 1 0 1 1 0 1 1 1 1 1 0 1 1 0 1 0 2 0 0 0 0 1 1 1 0 1 0 2 1 0 2 0 0 2 1 0 0 1 0 0 2 1 2 1 1 1 0 0 2 0 2 2 0 0 0 2 1 0 0 1 0 1 1 0 0 0 0 0 1 1 1 2 1 1 0 0 0 0 2 0 1 0 0 0 0 1 1 2 1 1 1 1 1 2 0 0 1 0 2 0 1 0 2 1 0 0 2 0 1 0 0 1 1 1 0 0 1 0 1 0 1 0 0 0 0 2 1 0 2 1 0 1 2 0 0 1 0 0 0 0 0 1 0 0 0 0 1 0 0 1 0 1 1 1 1 1 0 0 1 0 0 0 0 1 1 0 0 0 0 1 1 0 0 0 0 2 2 0 0 1 1 1 0 0 1 2 1 0 0 0 0 0 0 2 0 2 1 1 0 0 2 1 1 0 0 0 2 2 0 0 0 1 1 0 0 1 2 0 0 1 1 0 0 1 0 2 0 0 1 1 0 1 1 0 2 0 1 2 1 1 0 0 1 0 0 2 1 0 1 0 0 0 0 1 0 1 2 2 0 0 0 0 1 0 0 2 1 1 1 0 0 0 0 2 1 1 0 0 0 1 2 0 0 0 0 1 0 0 1 0 1 0 0 0 0 0 0 0 0 0 0 0 0 0 0 1 0 1 0 0 0 2 2 2 0 2 0 0 2 2 0 0 1 1 1 1 1 1 1 1 1 0 0 1 0 1 0 2 0 2 2 1 1 1 0 0 0 0 1 1 0 1 0 1 1 0 0 0 1 0 0 1 0 0 0 1 1 0 0 0 0 0 2 0 1 0 0 0 0 1 1 0 1 0 0 0 1 1 1 0 1 0 0 0 0 1 0 0 0 2 2 1 0 0 0 0 0 1 1 1 0 2 1 2 2 2 0 2 0 0 0 0 2 0 0 0 1 2 1 1 1 0 0 0 0 0 0 1 2 0 2 1 0 1 1 2 0 1 1 0 2 0 2 1 1 1 1 0 1 1 0 0 0 1 1 1 0 1 0 0 0 0 2 1 0 2 1 1 1 2 0 0 2 0 0 0 1 0 0 0 0 2 1 1 0 0 0 1 1 0 1 1 1 1 0 0 2 0 0 0 0 0 0 1 1 1 0 0 0 1 0 0 0 0 2 2 1 1 0 0 1 0 2 0 2 2 0 0 1 1 1 0 1 2 0 0 0 0 1 0 1
197 0 0 2 1 0 0 1 0 2 2 0 0 1 2 0 0 0 0 1 2 2 0 0 2 0 0 0 2 2 2 0 1 0 2 0 2 1 1 0 0 0 0 1 2 1 0 0 0 2 1 0 0 0 2 1 1 0 0 0 1 2 1 0 0 0 2 0 0 1 1 1 1 2 1 2 2 0 0 1 0 0 1 1 1 0 0 1 1 2 1 1 0 0 0 1 0 2 0 2 0 2 0 0 2 2 2 1 0 0 0 1 1 1 0 0 0 0 0 0 2 0 2 0 1 0 1 1 0 1 1 0 0 0 0 0 0 0 0 0 0 0 0 0 0 0 0 0 0 1 0 1 0 0 0 0 0 1 0 1 1 1 0 0 2 2 2 0 0 2 0 0 1 1 1 1 2 0 0 0 0 0 1 1 0 1 1 2 0 1 0 2 2 1 2 0 1 0 0 0 0 0 0 1 2 1 2 0 1 0 0 0 1 2 1 2 1 0 1 0 1 0 2 1 1 1 1 0 0 1 0 0 1 1 0 0 0 2 0 0 0 0 2 0 0 1 0 0 0 0 0 0 1 1 0 0 1 1 0 0 0 0 0 2 1 1 1 1 2 0 1 0 0 1 1 0 1 2 1 1 1 2 0 2 0 1 0 1 0 2 2 1 1 1 2 1 1 1 0 1 0 2 2 0 0 0 0 1 1 0 0 1 1 0 1 0 2 0 0 1 1 1 2 1 1 0 1 0 0 1 2 1 0 0 0 0 0 1 1 1 0 1 2 2 0 0 1 1 1 2 1 0 0 0 0 2 0 1 0 0 0 0 1 0 0 1 0 1 1 1 1 1 0 0 1 0 2 0 0 0 0 0 0 0 0 2 2 1 1 0 0 0 1 0 1 0 0 1 1 1 1 1 1 0 0 0 1 0 0 0 0 0 0 0 0 1 1 1 0 0 0 1 0 0 1 2 0 0 0 0 0 0 1 1 1 1 0 1 0 0 1 1 1 0 1 1 1 0 1 0 0 0 0 1 2 1 1 2 2 1 1 0 0 0 0 0 0 1 0 1 0 1 1 1 1 1 1 0 1 2 1 1 1 1 1 1 0 1 2 1 2 1 0 2 1 0 0 1 0 1 1 1 1 1 0 0 2 0 1 0 1 0 1 1 0 1 1 0 0 1 1 1 1 0 0 1 1 1 1 1 1 1 2 2 2 0 1 2 2 1 1 1 1 1 1 0 0 1 1 1 0 1 1 1 2 1 1 0 0 0 0 0 1 1 1 0 0 1 1 1 1 0 0 0 0 0 2 1 0 1 1 0 0 1 0 0 1 0 0 1 0 1 1 0 1 0 1 0 0 0 0 1 0 2 2 0 2 0 0 0 1 0 0 0 2 0 0 0 0 0 0 1 0 0 0 1 1 1 0 0 0 0 0 1 1 1 1 1 2 0 2 2 0 2 2 0 1 2 0 0 0 2 1 1 0 0 0 2 2 1 1 0 0 1 1 0 1 1 0 1 0 1 0 1 1 0 2 1 0 1 0 0 0 0 1 2 0 1 1 1 0 0 1 1 0 0 1 1 0 0 0 0 1 1 1 2 1 2 2 0 0 0 0 2 0 1 0 1 1 1 0 0 0 0 2 2 2 0 0 0 2 2 0 0 0 0 1 1 0 1 0 0 1 1 2 0 2 0 0 0 1 0 1 1 0 2 0 0 1 0 0 0 2 2 1 0 2 0 0 2 0 1 0 0 0 0 0 1 1 1 1 1 0 0 1 0 1 1 1 1 1 2 2 0 1 0 0 0 1 0 0 0 1 0 1 0 2 0 1 0 0 0 1 0 0 0 1 2 2 2 1 2 0 2 0 0 0 1 0 0 1 1 0 0 0 0 0 1 1 0 1 1 1 0 0 0 1 0 0 0 1 1 1 0 0 1 1 0 0 0 0 1 1 0 1 0 1 0 1 0 1 0 1 0 0 0 0 2 2 2 2 2 0 0 0 0 0 0 0 2 0 2 0 0 2 2 2 0 1 2 0 2 1 1 1 1 1 1 1 1 0 0 0 0 2 2 2 0 2 1 0 1 0 1 0 0 1 1 0 1 2 0 1 1 1 0 0 0 1 1 0 0 1 1 0 0 2 1 0 0 2 0 2 0 0 0 0 1 0 1 0 0 0 0 1 0 2 0 1 1 1 0 0 0 0 1 1 1 2 1 0 1 0 1 0 1 1 0 0 0 0 0 1 0 1 0 0 1 1 0 0 1
198 1 1 1 0 0 1 1 0 1 1 1 0 0 0 0 0 2 1 0 0 1 0 0 2 0 0 0 2 2 2 2 0 0 1 0 2 2 0 0 2 1 0 0 2 1 0 0 0 0 0 0 0 1 0 2 0 0 0 0 2 2 0 0 0 0 2 0 0 1 1 2 1 2 1 2 2 1 1 0 1 0 1 1 0 0 0 1 1 2 1 1 1 0 0 1 0 0 0 2 2 2 0 0 2 1 1 0 0 0 0 1 1 2 1 1 2 0 1 0 0 0 1 2 0 1 0 0 0 0 1 0 0 0 0 0 0 0 0 0 0 0 0 0 0 0 0 0 0 1 0 1 0 0 0 0 1 1 1 2 2 1 0 2 2 2 2 0 1 2 0 2 1 1 1 0 1 0 0 1 0 0 0 2 0 0 1 1 1 0 2 2 2 1 1 1 2 0 1 0 0 0 0 0 2 0 2 0 2 1 1 0 0 0 0 1 1 0 2 0 2 2 1 1 1 0 1 1 1 2 0 0 1 1 0 0 0 2 0 0 0 0 2 0 0 1 0 0 0 0 0 0 0 0 1 2 0 1 0 0 0 0 0 1 1 0 1 1 1 0 1 0 0 0 0 1 0 1 2 1 1 1 2 0 2 0 0 2 1 2 1 1 1 0 2 1 2 0 0 0 0 0 2 0 0 0 1 2 1 0 1 1 2 2 1 0 1 0 0 0 2 2 1 1 1 0 0 0 0 1 2 1 1 0 0 0 0 1 1 1 1 2 1 1 0 0 1 0 0 0 0 0 1 0 1 0 1 0 0 1 1 0 1 0 1 0 0 2 2 0 0 0 1 1 2 1 2 1 1 0 0 1 0 1 2 1 2 1 1 0 0 0 0 0 2 0 0 0 0 0 0 0 1 1 1 0 1 0 0 0 0 0 0 0 2 2 0 0 0 1 0 1 1 0 0 1 1 0 1 1 1 1 0 0 0 1 0 1 0 0 1 1 2 0 0 1 2 0 0 0 0 1 0 2 0 0 0 2 2 2 0 0 0 0 0 1 0 1 0 1 1 2 2 2 1 0 1 0 2 0 1 2 2 1 1 2 0 0 2 0 1 2 1 2 1 1 1 2 2 2 0 2 2 0 1 1 2 1 0 0 0 0 2 0 1 0 1 1 1 2 0 0 2 0 0 2 0 1 0 2 0 1 1 1 1 0 2 0 1 0 2 2 2 1 2 1 0 1 1 1 0 0 0 1 1 1 1 0 1 1 0 0 0 1 1 1 1 2 0 1 0 0 0 0 1 0 2 2 0 0 2 0 0 1 0 1 1 1 0 1 1 0 1 0 0 0 1 0 0 0 0 2 0 1 1 0 0 1 1 1 0 0 0 0 1 0 0 0 1 1 1 2 0 0 0 0 2 1 0 0 0 0 0 0 0 1 2 1 1 1 1 0 0 0 2 0 2 1 1 0 0 2 2 0 0 0 1 2 2 0 0 0 1 1 0 0 1 1 1 0 1 1 1 0 0 1 0 0 1 1 0 1 1 2 0 2 1 2 1 1 2 0 0 2 2 1 2 1 0 1 0 0 0 1 1 2 0 2 2 1 0 0 0 0 0 1 1 1 1 1 0 0 1 1 1 0 1 1 1 0 1 1 0 1 1 0 1 1 0 1 0 0 1 1 2 0 2 0 0 0 1 1 2 0 0 0 0 0 1 0 0 0 1 1 0 1 2 0 0 2 0 1 0 1 1 0 0 0 2 2 2 2 1 0 2 0 2 1 2 1 1 2 2 0 1 0 1 0 0 0 0 0 1 0 1 0 1 0 0 2 0 0 1 0 0 0 1 1 2 2 2 2 0 2 0 1 0 1 0 0 1 1 1 2 0 0 0 0 0 0 0 0 0 0 0 0 0 0 0 0 1 1 0 0 0 0 0 0 0 0 1 0 0 0 0 1 1 0 2 0 0 0 0 1 0 0 0 1 2 1 1 1 1 0 1 1 0 0 0 1 0 1 1 0 2 2 2 0 0 1 0 1 1 0 2 2 0 1 0 1 0 0 0 0 0 2 2 0 1 0 0 0 0 2 1 0 1 1 0 0 2 1 0 0 1 0 2 1 0 0 0 0 2 0 0 0 1 0 0 0 1 0 2 0 0 1 1 1 1 0 1 0 2 1 0 0 1 0 0 0 1 0 0 0 0 0 2 0 2 0 0 0 0 1 0 1 1 1 0 0 1 1 0 0 0 0 0 1 1 0 1 0
199 1 1 1 0 0 0 2 1 0 1 0 0 0 0 0 0 1 0 2 2 2 0 0 2 0 0 0 2 2 2 1 0 1 1 0 2 2 0 1 0 0 1 0 1 1 1 0 0 1 0 0 1 1 0 0 0 0 1 1 1 1 1 1 0 0 1 0 0 1 1 1 2 2 2 2 2 0 0 1 1 0 2 0 1 0 0 1 0 1 0 0 2 0 1 2 0 0 0 1 1 2 1 0 2 1 2 0 0 0 1 1 1 1 1 1 2 0 1 0 1 0 1 1 0 1 1 0 1 1 1 0 0 0 1 0 1 0 0 0 2 0 0 0 1 2 0 0 0 0 0 0 0 1 0 0 0 1 0 0 1 0 0 1 1 1 1 2 0 0 2 0 0 2 2 0 2 0 0 2 0 2 1 2 1 2 1 2 0 0 1 1 1 0 1 0 1 0 0 0 0 0 0 0 2 0 1 0 2 0 1 1 1 0 1 2 2 1 0 1 2 0 2 2 0 0 1 0 0 1 0 0 1 1 1 0 1 2 0 0 0 0 2 0 0 2 0 0 0 0 0 0 0 0 1 2 2 1 0 0 0 0 0 1 2 0 0 1 1 0 0 1 0 1 0 0 1 1 2 1 0 0 1 1 1 0 0 0 1 2 1 1 0 0 2 1 2 1 0 1 0 0 1 1 0 0 1 1 2 0 1 2 1 2 0 0 1 2 0 0 0 0 2 1 0 0 0 0 0 1 2 1 0 0 0 0 0 1 1 0 0 0 1 2 0 0 1 2 2 1 1 0 0 0 0 2 0 1 0 0 0 0 1 0 1 1 0 2 2 1 1 1 2 2 1 2 2 0 0 0 0 2 0 0 1 1 0 1 1 0 0 0 1 0 1 0 1 0 1 1 1 1 0 2 2 1 0 1 0 0 0 0 0 0 1 2 0 0 0 0 0 0 0 0 0 1 0 0 1 0 1 0 1 0 0 1 0 0 0 0 1 1 2 0 0 1 2 0 1 0 0 1 0 2 2 2 0 2 1 1 1 0 1 1 0 2 0 2 0 0 0 0 1 1 0 0 0 1 2 0 1 1 2 2 0 1 0 0 2 0 2 2 0 2 1 0 0 2 2 2 0 2 1 1 0 0 1 0 0 0 0 0 2 1 0 0 0 0 1 2 1 0 2 0 0 1 1 0 0 2 0 1 2 1 2 0 2 2 2 1 1 1 1 1 1 1 1 1 1 2 0 0 1 2 1 0 0 2 1 1 0 1 0 0 0 0 0 1 1 0 1 0 0 0 0 0 2 1 0 1 1 0 0 1 0 1 1 0 1 1 0 0 0 2 0 1 0 0 0 0 0 2 1 2 1 0 0 1 1 2 0 0 0 0 0 0 0 0 1 1 0 1 0 1 1 1 1 2 0 0 0 0 0 0 0 1 2 0 1 0 1 2 0 1 1 0 2 1 1 0 0 1 0 1 0 0 0 2 2 0 0 0 0 0 1 1 1 2 0 1 1 0 0 0 0 0 2 0 1 1 0 0 0 2 1 2 1 1 2 1 2 0 0 1 0 0 1 2 0 1 1 0 0 0 1 1 1 2 2 0 0 0 0 1 0 1 1 1 1 1 0 0 1 0 1 1 1 0 0 0 1 1 0 0 1 0 2 0 0 0 0 0 0 0 0 1 1 1 0 0 0 0 2 1 0 1 0 0 2 0 0 0 2 2 0 1 2 0 0 2 0 0 1 0 0 0 0 2 0 0 2 1 1 1 2 2 0 1 1 1 1 1 2 1 1 1 0 1 0 0 1 0 0 0 2 1 2 0 1 0 0 0 1 0 0 0 2 1 1 1 1 1 0 2 1 1 0 1 0 1 0 1 1 1 1 1 0 0 2 0 2 2 1 0 0 0 1 0 0 1 1 0 1 0 0 0 0 0 0 0 0 1 0 0 0 1 0 0 1 0 0 0 0 1 0 1 0 0 2 1 2 2 0 0 0 1 1 0 0 1 0 1 1 0 1 0 1 0 0 1 0 2 0 1 1 1 1 2 1 1 0 0 0 0 2 1 1 2 2 2 0 2 0 2 0 0 1 2 0 0 1 0 0 2 0 0 0 1 0 0 1 1 2 1 1 0 1 1 0 1 0 0 2 0 0 0 0 0 0 0 0 0 1 1 0 0 1 1 1 0 0 0 0 0 0 1 1 0 1 0 0 1 0 1 0 1 1 0 0 1 0 0 0 1 1 0 0 1 1 0 0 0
[truncated: 1,606,808 more chars]
