# Supplementary material for: KNN-MDR: a learning approach for improving interactions mapping performances in genome wide association studies
Source: BMC Bioinformatics. 2017 Mar 21;18:184. doi: 10.1186/s12859-017-1599-7 (PMC5361736; doi:10.1186/s12859-017-1599-7)
Supplement: Supplementary file 3 — The data set(s) supporting the results of Table 2. (ZIP 28603 kb) [file 12859_2017_1599_MOESM3_ESM.zip › 3/SINAN/S89/mkallsimul.dat]

1 0 0 0 0 1 1 2 0 0 0 1 0 0 0 0 0 2 0 0 2 2 0 2 2 0 1 0 2 2 2 0 1 1 1 1 1 1 0 0 2 2 0 0 2 0 0 0 1 1 0 0 1 1 1 1 0 0 1 0 1 0 0 2 0 0 0 0 1 0 1 1 2 2 2 2 2 2 2 0 2 2 1 0 1 0 0 1 1 2 0 1 0 2 0 0 0 0 0 1 1 1 1 1 2 0 2 1 1 0 1 2 0 2 2 2 2 0 1 0 1 0 2 1 1 0 1 0 1 0 0 0 0 0 2 2 0 1 1 1 2 0 0 0 0 0 1 0 0 0 0 0 0 0 0 0 1 2 0 0 1 1 0 2 2 1 0 0 1 1 0 1 0 2 1 1 2 1 0 0 1 1 1 1 1 1 1 1 0 0 0 1 1 1 1 0 1 0 0 0 0 0 0 1 1 1 2 0 1 0 0 1 2 0 2 2 0 0 1 0 0 0 0 1 0 1 1 1 1 0 0 1 1 1 1 1 0 2 2 2 0 1 2 2 2 2 0 0 0 0 0 0 0 0 0 0 1 1 1 1 1 1 1 0 0 0 2 0 2 1 1 0 0 2 0 0 1 2 1 0 0 0 2 2 1 1 2 1 0 1 0 1 2 0 2 0 1 0 0 1 1 0 2 2 1 1 0 1 0 0 0 1 1 2 1 1 0 0 0 0 0 0 1 2 1 0 0 0 0 0 0 0 0 0 0 0 0 1 1 1 0 1 1 1 0 2 0 0 0 1 2 0 2 2 2 1 1 1 0 2 0 0 1 0 0 0 0 1 1 0 0 0 0 2 0 0 1 1 1 1 1 1 1 0 0 1 1 0 0 0 0 1 2 0 2 1 1 0 0 0 0 0 0 1 0 1 0 0 0 1 0 1 1 1 1 2 1 0 0 0 0 2 0 1 0 1 0 0 0 0 0 0 0 1 1 1 0 1 0 0 0 2 0 0 0 1 1 0 0 2 0 1 0 2 2 2 2 2 1 2 0 0 1 2 1 2 1 1 0 0 0 1 2 2 0 2 0 0 0 0 1 0 0 0 0 0 0 0 0 0 0 0 0 2 1 1 1 0 1 0 1 1 1 1 0 1 1 1 0 0 0 2 0 1 0 0 1 0 2 1 2 1 0 2 1 2 0 1 0 1 1 0 0 0 0 0 0 1 2 2 0 1 0 1 1 1 1 1 1 0 1 0 0 2 0 1 0 0 0 0 0 0 0 0 0 1 1 1 1 0 0 2 0 0 1 0 1 2 0 2 0 0 2 1 2 0 1 1 0 1 0 0 0 0 0 0 0 0 0 0 0 2 0 1 2 2 0 0 1 1 1 0 0 2 0 1 0 0 2 2 1 1 0 0 0 0 0 1 0 0 1 0 1 0 0 1 2 0 1 2 2 2 0 1 1 1 2 0 1 1 0 1 0 1 0 1 0 2 1 0 0 0 0 1 1 2 1 1 1 1 0 1 1 0 0 1 1 0 1 0 0 1 0 0 0 0 0 1 1 1 0 0 1 0 1 1 1 2 1 1 0 1 0 0 0 0 1 1 0 0 0 0 1 1 1 0 0 0 0 0 0 0 0 2 0 0 0 0 2 1 1 0 0 2 0 1 0 1 0 2 1 1 1 0 1 0 0 0 0 0 0 0 1 0 0 2 0 0 0 0 0 2 2 1 0 0 1 2 0 2 0 0 1 0 0 0 1 1 0 1 0 1 0 0 0 2 0 2 1 2 0 1 1 1 2 0 0 1 0 1 0 1 0 0 0 2 0 0 0 0 0 0 0 0 2 2 2 2 1 1 1 2 0 2 1 0 0 0 1 0 0 2 0 0 0 1 0 0 2 0 2 0 0 0 0 0 0 0 0 0 2 1 1 0 1 0 1 0 0 0 1 0 2 0 2 0 1 1 1 0 0 0 1 1 0 0 0 1 1 2 1 0 2 0 0 0 0 1 0 1 1 0 1 1 1 0 1 0 0 2 2 2 0 0 2 2 1 1 0 0 0 0 0 0 2 1 0 0 1 0 0 1 0 1 1 1 0 0 0 0 1 1 0 1 0 0 0 1 1 0 0 0 2 1 1 0 1 0 1 1 0 0 2 1 1 0 1 0 1 1 1 0 0 0 1 1 1 0 1 0 0 0 0 0 1 0 1 0 2 0 0 0 1 2 0 0 1 1 0 2 0 0 0 0 0 0 0 0 0 0 1 0
2 0 0 0 0 0 0 0 0 1 1 0 0 1 0 0 0 0 1 1 1 2 1 1 1 1 1 0 2 2 1 1 1 1 1 1 2 2 0 0 2 2 0 0 1 0 0 0 1 1 0 0 0 0 2 1 0 1 0 1 1 0 1 1 0 0 0 1 1 0 0 2 2 2 2 2 2 1 1 1 1 2 1 0 1 0 0 0 0 2 0 0 0 1 0 0 0 0 0 2 2 0 2 0 2 0 2 0 1 1 0 2 2 2 2 2 2 0 0 0 0 1 2 1 1 1 0 1 1 1 0 0 1 0 0 0 0 0 0 0 1 0 0 0 0 0 0 0 0 0 0 0 0 0 0 0 0 2 0 0 0 1 0 2 1 2 1 1 0 1 1 0 2 0 1 0 2 1 0 0 0 2 0 2 1 0 0 2 0 0 0 2 1 1 1 1 0 0 1 1 0 0 0 1 1 1 1 1 1 0 2 0 1 2 1 2 1 0 2 2 0 0 0 0 0 1 1 2 1 1 1 0 1 1 1 0 0 1 1 1 0 1 2 1 1 2 0 0 1 1 1 1 0 0 0 0 1 0 0 0 0 0 0 0 1 0 0 0 1 0 0 0 0 2 1 1 0 1 1 0 0 1 1 2 1 1 2 0 1 2 1 1 0 0 1 0 1 1 0 1 1 1 1 1 1 0 0 2 1 0 1 2 2 2 1 1 0 1 0 0 2 1 2 2 2 0 1 0 0 0 0 1 1 1 0 0 1 1 1 1 2 1 2 2 0 1 1 0 2 1 1 0 0 2 0 1 1 1 0 2 0 0 2 0 2 1 1 2 2 0 0 0 0 2 0 0 1 2 2 0 1 1 1 1 1 1 1 0 0 1 0 0 1 1 2 1 1 1 0 0 0 0 0 1 1 0 0 1 0 0 1 1 1 1 1 1 0 0 0 0 0 2 1 1 1 1 1 0 0 0 0 0 0 2 2 0 1 1 1 0 2 1 0 0 0 0 1 0 1 1 0 1 0 1 1 1 1 1 1 0 0 0 1 1 0 0 0 1 0 0 0 2 0 0 1 0 0 0 2 0 0 0 0 0 0 0 0 2 1 0 0 0 0 1 0 1 1 1 2 0 1 0 1 1 0 1 2 1 0 0 0 2 0 0 0 0 0 1 0 1 1 0 1 2 0 2 0 2 0 0 2 0 0 1 2 0 1 0 0 1 0 1 0 1 0 2 0 1 1 0 0 0 0 2 0 2 0 1 0 1 0 0 1 0 0 1 1 1 1 0 1 1 0 0 1 0 1 0 0 1 0 0 0 0 0 0 0 1 0 1 0 1 0 0 0 0 0 0 0 0 0 2 0 2 2 2 1 1 2 2 1 0 0 0 0 0 0 0 1 0 0 0 0 1 0 0 1 1 1 1 0 0 0 0 0 1 1 0 0 2 0 1 0 1 2 1 1 1 1 1 1 1 0 0 0 2 0 1 0 0 0 0 1 1 1 2 2 2 1 1 0 1 0 0 1 0 1 1 2 0 0 0 1 1 1 1 1 1 1 1 0 0 0 0 0 0 1 1 1 1 0 0 0 0 0 0 1 1 0 0 1 1 0 2 0 0 0 1 1 1 0 0 1 2 0 1 0 1 1 1 1 1 0 2 0 0 1 0 0 0 0 0 0 0 0 0 0 1 0 0 0 0 0 0 0 2 0 0 2 2 0 0 2 0 0 1 1 1 0 1 0 0 0 0 0 0 0 1 1 0 0 2 0 0 1 1 0 2 0 2 0 2 2 0 1 1 0 1 0 0 0 1 2 0 2 0 1 0 0 2 0 0 1 1 1 2 2 2 1 0 1 1 0 2 2 1 1 0 1 0 1 1 0 0 0 1 0 1 1 0 1 1 0 0 0 0 0 0 0 1 2 2 1 0 1 1 1 0 0 0 2 0 0 0 0 1 1 1 1 0 1 0 0 2 0 0 0 2 1 1 2 0 1 0 0 1 1 0 1 0 0 0 0 1 1 0 1 0 0 1 0 2 2 0 0 0 2 0 0 0 0 0 0 0 0 0 0 0 2 0 0 2 1 1 0 1 1 1 0 0 0 0 0 1 0 0 0 2 2 0 0 0 2 1 1 1 0 0 1 0 1 0 2 2 1 0 2 1 0 1 1 0 0 0 0 2 2 1 0 0 1 0 0 0 0 0 0 0 0 1 1 0 0 0 0 0 0 1 0 2 0 0 0 0 1 0 0 1 1 0 1 1
3 1 0 0 0 0 0 1 1 0 1 0 0 0 0 0 0 0 2 2 0 0 0 1 1 0 1 0 2 2 2 1 1 1 1 1 1 1 1 0 1 1 2 2 2 1 1 0 0 2 0 0 2 2 0 0 1 1 0 0 1 2 0 1 1 1 1 2 2 0 0 2 2 2 2 2 2 1 1 1 0 2 2 1 1 0 0 0 0 2 0 0 0 1 1 1 1 0 0 1 1 1 0 1 2 1 2 2 2 0 0 2 1 2 2 2 2 1 1 0 2 0 2 1 1 0 1 1 1 1 0 0 0 0 0 0 0 0 0 1 2 0 0 0 0 0 0 0 0 0 0 0 0 0 0 0 1 0 0 0 1 0 0 1 1 1 0 1 0 2 0 0 1 1 1 0 2 0 0 0 0 1 1 2 1 1 1 2 1 0 0 2 1 1 1 2 2 0 1 0 0 0 0 1 1 1 1 0 2 0 0 0 0 0 2 2 0 1 0 1 1 1 1 0 0 1 1 1 0 1 0 0 0 0 0 0 0 1 1 2 0 0 2 1 1 1 0 0 0 0 0 0 0 1 1 0 0 2 2 2 2 1 0 0 0 0 1 0 2 1 0 2 0 1 0 0 1 2 2 2 2 0 2 2 0 2 2 1 0 1 0 0 1 1 2 1 1 1 1 2 0 0 1 1 1 1 0 0 0 0 0 1 2 1 2 1 0 1 0 0 2 1 2 1 2 0 1 0 1 2 0 1 0 0 0 0 0 2 0 0 0 2 2 1 1 0 2 0 0 2 0 0 0 2 0 1 1 1 0 1 0 0 2 0 2 1 0 1 1 0 0 0 1 1 1 1 2 2 0 0 0 2 1 0 0 0 0 0 0 1 0 0 1 0 2 0 2 0 0 1 1 1 0 2 1 0 0 1 0 2 0 0 1 1 1 2 1 1 0 0 0 0 1 0 0 1 2 0 0 0 1 0 0 0 0 0 0 2 1 1 1 1 0 2 2 2 2 0 0 0 0 1 0 2 2 2 2 2 2 1 1 1 1 1 0 1 0 1 0 0 0 1 0 0 1 0 1 1 2 1 1 0 0 0 1 1 1 1 1 1 0 0 0 2 2 0 0 0 0 1 2 1 1 1 0 1 2 0 0 0 0 2 0 0 1 1 0 2 0 2 2 0 2 2 0 2 0 0 0 2 0 2 0 0 0 0 1 1 0 1 2 0 0 1 1 0 1 1 1 0 1 0 0 2 0 0 0 1 0 1 1 0 0 0 0 1 1 2 0 1 0 0 1 0 1 0 2 1 0 2 0 0 1 1 0 0 0 1 0 1 0 2 1 0 1 0 2 0 1 1 1 0 0 1 2 2 0 0 1 1 0 0 0 0 0 0 0 0 0 1 0 1 0 0 0 0 1 0 0 0 0 0 1 0 0 0 2 1 0 1 2 0 0 1 1 1 2 2 2 2 1 1 0 0 1 1 0 2 1 0 0 0 2 1 1 1 1 2 0 0 1 1 1 0 0 0 2 0 2 0 1 0 1 0 1 2 1 2 2 0 0 0 0 1 1 1 1 2 0 0 0 0 0 0 2 0 2 0 1 2 0 0 0 2 0 0 0 0 0 0 0 0 0 2 1 0 1 0 1 1 1 1 0 2 0 1 1 0 0 1 0 0 0 1 1 0 1 0 0 0 0 0 0 0 0 1 0 0 0 0 0 2 2 0 0 0 1 2 0 1 0 0 2 0 0 0 2 0 2 0 0 1 0 0 0 1 1 0 0 0 2 2 1 0 1 0 0 0 0 0 0 0 0 0 0 1 1 0 0 1 0 0 1 1 0 2 2 2 1 0 1 1 0 2 2 1 1 0 0 1 0 1 1 1 0 1 1 1 1 0 0 1 0 0 0 0 0 0 1 0 1 1 1 0 0 0 2 0 1 1 1 0 2 0 2 0 1 0 1 0 0 0 1 0 0 1 0 1 0 2 1 1 1 0 0 1 1 0 0 1 1 0 0 0 2 0 2 0 1 1 1 2 1 1 2 2 0 0 0 0 0 0 0 0 1 2 0 1 2 0 1 1 0 1 1 1 1 0 0 2 0 0 1 2 1 0 1 1 2 2 0 0 1 1 1 0 0 0 1 1 1 0 1 1 1 0 1 0 0 0 1 1 0 0 1 0 0 0 0 0 1 0 0 0 0 0 0 0 0 1 1 0 1 2 0 0 2 1 0 0 0 0 0 0 0 0 0 0 0 0 0 0
4 1 1 0 0 1 1 0 0 1 1 1 0 1 0 0 0 1 2 0 1 1 0 2 2 0 0 0 2 2 2 0 1 1 2 0 2 1 0 1 1 1 0 0 1 0 0 0 1 0 1 0 0 1 1 0 0 0 1 0 1 0 0 2 0 0 1 0 2 1 0 1 1 2 1 2 2 2 2 0 2 2 2 1 2 0 0 0 0 1 0 0 1 1 0 0 0 1 0 1 0 1 0 0 2 0 2 0 0 0 0 1 1 2 2 2 2 0 2 0 0 0 1 0 1 0 1 1 2 2 0 0 0 0 0 0 0 1 0 2 0 0 1 0 0 0 0 0 1 1 0 1 1 0 0 0 0 1 0 0 0 1 0 2 1 2 1 1 1 2 0 0 1 1 0 1 2 0 1 1 0 1 0 2 0 0 0 2 2 1 1 2 0 0 0 1 1 0 0 1 0 0 0 0 0 1 1 0 1 0 1 0 0 1 2 2 0 0 1 1 1 1 0 0 0 0 0 2 0 2 0 0 0 0 1 0 1 1 2 0 1 1 2 2 2 2 0 0 0 0 0 0 1 0 0 0 2 0 0 0 0 0 0 0 1 0 0 0 0 0 0 0 0 1 0 0 0 2 2 1 1 0 2 2 0 2 2 2 0 2 0 0 1 0 2 0 2 2 0 2 2 1 1 1 1 0 1 1 0 1 0 1 2 1 1 0 1 0 0 0 1 2 1 2 1 0 1 0 0 0 0 2 0 0 0 0 0 1 1 1 1 1 1 1 0 0 1 0 1 1 1 0 0 2 0 0 1 0 0 1 0 0 0 0 0 0 0 2 2 0 0 0 1 2 0 0 1 1 0 0 1 0 0 0 0 0 0 0 0 0 1 1 0 0 2 0 0 1 0 0 0 0 1 1 0 1 0 1 0 0 1 1 1 1 1 2 0 0 0 0 2 1 0 1 0 1 2 2 2 1 0 1 0 1 1 1 0 1 1 0 1 1 0 0 0 0 1 1 1 1 0 0 0 1 1 0 1 2 1 1 1 0 0 0 0 0 0 1 0 0 0 1 0 0 0 0 0 1 2 0 1 0 0 0 2 0 2 2 1 0 0 0 0 1 0 0 0 0 1 1 1 0 1 1 0 1 1 1 1 1 1 0 0 0 1 0 0 2 0 2 2 0 0 2 1 2 1 0 0 1 0 1 0 0 0 0 1 0 0 1 1 0 0 1 1 1 2 2 2 0 1 0 0 2 0 1 0 0 0 1 1 0 1 0 1 1 1 0 0 0 0 1 1 0 0 0 0 2 0 2 0 0 2 2 0 2 0 1 0 1 1 0 2 0 0 0 0 0 0 0 0 2 0 1 1 1 1 0 2 1 0 0 0 0 0 0 0 0 0 0 0 0 0 1 0 1 1 1 0 0 1 0 0 0 0 1 1 0 0 0 2 0 0 1 2 2 2 1 1 1 1 1 0 1 0 2 1 2 2 0 0 0 0 0 0 1 1 1 2 1 1 2 0 0 2 0 2 1 1 0 0 0 0 1 1 0 1 1 1 0 0 0 0 0 0 0 1 2 1 2 1 1 0 1 0 0 1 2 0 0 0 0 0 1 0 0 0 1 2 1 0 0 0 2 0 0 1 0 1 1 0 0 0 2 0 1 1 1 1 1 0 0 0 0 0 1 0 1 0 1 1 1 0 0 0 1 2 0 2 2 0 0 2 1 1 0 0 0 0 0 0 0 0 0 0 0 2 0 1 0 0 2 0 1 1 0 0 1 1 1 0 0 2 0 1 0 0 1 1 0 0 2 1 0 1 1 2 1 0 1 0 0 1 1 0 1 1 2 1 0 1 1 0 2 2 1 1 0 0 0 0 2 0 0 0 1 0 2 2 0 1 1 1 1 1 1 1 0 0 0 2 2 0 0 2 0 0 1 0 0 2 0 1 0 1 2 1 0 2 0 2 0 2 0 0 1 0 0 2 2 2 0 1 1 1 1 1 0 0 1 1 0 0 0 2 0 2 0 0 0 0 2 0 2 1 2 0 0 1 1 0 0 0 0 1 1 0 1 2 0 1 1 0 0 0 1 1 1 0 0 0 0 0 0 2 0 1 1 1 0 0 0 1 2 2 2 0 1 0 0 2 0 2 0 0 1 2 0 0 0 1 1 0 1 2 0 0 0 1 0 1 0 0 0 0 1 1 0 0 0 0 0 0 1 0 0 0 0 1 2 0 0 0 0 1 0 1 0 0 0 2 2
5 0 0 0 0 1 1 2 0 0 0 1 0 0 0 0 0 0 0 1 1 2 1 2 2 0 0 0 2 2 2 0 0 0 1 0 2 1 0 2 0 0 0 0 2 0 0 0 1 1 1 0 1 1 1 1 1 0 0 1 0 1 0 0 0 0 0 1 2 1 1 0 2 2 1 2 2 0 0 1 1 2 2 0 0 1 1 1 1 2 0 1 0 1 0 0 0 1 1 2 1 1 0 0 2 2 2 0 0 0 0 1 1 1 1 1 1 0 1 0 1 1 2 1 2 0 1 0 1 1 0 0 0 0 0 0 0 0 0 0 0 0 0 0 0 0 0 0 1 2 0 0 1 0 1 0 1 1 0 0 0 1 1 1 0 1 0 0 1 1 1 0 0 2 1 0 1 1 0 0 0 0 1 1 1 1 1 1 1 2 2 2 0 1 2 1 1 0 0 1 0 0 0 1 1 1 2 0 1 0 1 0 1 0 1 2 0 0 1 1 0 0 1 0 0 1 1 2 0 2 0 0 0 1 2 1 1 1 1 1 0 1 2 2 2 2 0 0 1 0 0 0 0 1 1 0 0 0 0 0 0 0 0 0 1 0 0 0 1 0 0 1 1 1 1 0 1 2 1 0 1 1 1 1 0 1 2 2 0 2 1 1 1 0 2 0 1 0 0 2 0 0 0 0 0 0 0 0 0 0 0 1 2 2 2 1 0 0 0 0 1 1 2 2 0 0 1 0 0 0 0 1 0 0 0 0 0 2 0 0 0 2 2 2 0 0 2 2 2 1 1 1 0 1 0 2 2 1 0 2 0 0 2 0 2 0 0 2 2 0 0 0 1 2 0 1 2 2 0 0 1 1 0 0 0 0 0 0 0 2 0 1 1 0 2 0 1 1 0 0 0 0 1 0 0 0 1 1 1 1 1 1 1 1 1 2 0 0 0 0 0 1 1 1 1 1 1 0 0 0 2 0 0 1 1 0 0 2 1 1 2 1 0 0 0 1 2 0 1 1 0 1 0 0 0 0 0 2 2 1 0 0 1 1 1 2 2 2 0 1 1 1 2 2 0 1 0 0 1 1 1 1 0 0 0 1 0 2 2 0 0 0 1 2 1 0 0 1 1 1 2 1 0 0 0 2 2 1 1 0 1 1 0 0 1 1 0 1 0 1 1 1 2 2 1 2 0 0 0 1 1 1 0 1 2 0 1 1 0 1 0 2 0 0 0 0 2 1 1 0 0 0 0 1 1 1 2 1 1 1 0 1 0 0 0 0 0 1 0 1 0 1 1 0 0 0 0 0 0 1 0 0 2 1 2 0 1 1 0 1 0 0 0 0 0 0 0 0 0 0 0 2 0 2 2 2 1 0 0 0 0 0 1 1 1 0 1 0 0 1 0 0 0 1 0 0 0 1 0 0 1 1 1 1 1 1 1 1 0 1 1 0 0 1 1 1 2 1 1 1 2 1 0 1 0 2 0 1 1 0 0 0 0 2 2 2 2 1 1 1 0 1 1 0 0 0 1 1 1 0 0 0 0 1 2 2 1 2 1 1 0 0 0 1 0 1 2 1 0 0 0 0 0 0 1 0 2 2 0 1 0 0 0 1 1 1 0 0 0 0 0 0 1 2 1 0 0 1 1 1 2 2 0 2 0 0 0 0 0 1 0 0 0 1 1 0 1 0 0 0 0 0 0 0 0 1 1 0 0 0 0 2 2 0 0 0 1 1 0 0 0 0 0 0 0 0 1 1 1 0 0 2 2 2 2 0 0 1 0 1 0 1 0 1 1 0 0 1 0 0 0 1 1 0 1 1 1 0 0 1 0 0 0 0 1 2 1 1 0 0 0 0 0 2 2 1 1 0 1 0 2 1 1 1 0 1 0 2 2 0 1 2 0 0 0 0 0 0 1 0 1 1 1 0 1 0 1 0 0 0 0 0 0 0 0 0 0 0 2 0 1 0 0 2 0 1 0 0 0 2 1 0 2 0 0 0 0 1 0 1 1 0 2 0 1 1 1 0 1 2 1 1 1 0 2 2 0 0 0 1 0 0 0 0 1 1 0 1 1 1 0 1 1 2 0 0 1 2 1 0 1 0 0 1 0 0 0 0 0 0 0 0 0 1 2 1 0 1 0 0 2 0 1 1 1 0 1 0 0 0 1 1 0 1 1 0 0 0 0 0 0 1 0 0 1 1 2 0 2 0 0 0 1 1 0 0 1 0 0 1 0 0 0 0 0 0 0 0 0 0 1 1
6 0 0 0 0 1 1 1 2 0 2 0 0 0 0 0 0 1 0 0 2 2 0 0 0 0 0 0 2 2 2 1 1 2 1 1 2 1 0 1 2 1 0 0 1 0 0 0 0 2 1 0 1 1 1 2 0 0 0 0 1 0 0 1 0 0 0 0 1 0 0 0 2 2 2 2 2 0 0 1 0 1 2 1 2 0 0 2 1 2 1 2 0 0 1 0 1 1 1 2 2 1 0 1 1 1 1 2 1 0 0 1 1 2 2 2 1 1 1 0 2 0 2 1 1 0 1 0 0 0 0 0 0 0 0 0 0 0 0 1 0 0 0 0 0 0 0 0 0 1 1 0 1 0 0 0 0 1 0 0 1 1 0 2 0 2 0 1 0 1 1 1 2 0 1 1 1 0 0 0 0 0 1 2 2 1 1 1 1 1 1 2 0 0 2 2 1 0 0 0 0 0 0 0 0 1 1 0 0 0 0 1 2 0 2 2 0 1 0 0 1 1 0 1 0 0 1 1 0 2 1 1 0 0 1 0 1 2 2 1 0 0 2 1 1 1 0 0 1 0 0 0 0 1 1 0 1 0 0 1 0 0 0 0 1 0 1 1 2 1 0 2 0 1 1 1 0 2 2 2 2 0 2 1 1 0 1 2 0 2 0 1 2 0 2 0 0 2 0 1 1 0 1 1 1 0 0 0 0 0 0 1 1 2 1 0 1 0 1 1 1 1 2 1 1 0 0 0 2 1 0 1 1 0 0 0 0 1 1 1 0 1 2 1 1 1 0 0 0 2 0 0 0 2 0 0 0 0 1 0 1 1 2 0 2 1 0 2 2 0 0 0 0 2 1 0 1 1 1 0 1 0 1 0 0 1 1 0 0 0 0 1 0 0 2 0 1 0 1 1 0 1 2 0 0 0 1 1 0 2 0 1 0 0 1 2 1 1 0 0 0 1 0 1 1 2 1 0 0 2 0 0 0 0 0 1 0 1 0 0 2 0 0 0 0 0 1 0 0 1 0 1 0 2 1 1 1 2 1 1 1 0 1 1 1 1 1 2 0 1 1 1 1 1 2 0 1 0 2 2 2 0 1 0 0 0 0 1 0 0 1 1 1 2 2 0 0 1 1 0 1 1 2 1 0 1 2 2 0 1 0 1 0 1 1 0 1 0 1 1 1 1 0 2 0 2 2 1 1 2 0 1 0 0 1 0 2 0 1 1 0 0 0 2 2 0 2 1 1 0 1 0 0 1 1 0 1 0 2 0 0 2 0 1 0 0 0 1 1 0 1 2 1 0 0 0 2 0 0 1 0 1 1 1 0 1 0 0 0 0 0 1 1 0 0 0 0 0 0 0 0 2 1 2 2 2 1 0 0 1 0 0 0 0 0 0 0 0 0 0 0 0 0 1 0 0 0 1 0 0 2 0 0 0 0 1 2 1 1 2 1 1 0 1 2 1 1 1 2 2 0 1 0 1 1 2 0 1 1 0 0 0 0 1 1 1 1 1 1 1 0 1 0 0 0 2 0 0 2 1 2 0 1 1 1 2 0 1 1 0 0 0 0 0 0 0 1 1 1 1 1 1 0 0 0 0 2 2 0 1 0 0 0 1 1 1 0 1 0 0 1 0 1 2 0 1 0 0 1 1 1 1 0 2 0 1 0 1 0 2 1 1 0 2 2 0 1 0 0 0 0 0 0 0 0 1 1 1 1 0 1 1 2 0 0 1 0 1 0 2 1 2 0 1 1 0 1 1 0 1 0 1 1 1 0 1 0 2 0 2 0 2 0 1 1 0 0 2 0 0 0 1 1 0 1 0 0 2 0 2 0 0 1 1 1 2 2 1 2 0 2 2 0 2 2 2 1 0 2 0 2 1 1 2 0 1 0 0 0 0 0 0 0 0 0 0 0 0 2 0 1 1 1 0 1 0 1 0 0 0 2 0 1 0 1 0 0 1 1 0 0 0 0 2 0 0 0 0 1 1 1 0 2 0 0 0 0 0 1 1 1 0 1 1 2 1 2 0 1 2 2 2 0 2 2 2 0 1 0 0 0 0 0 0 2 1 0 1 2 1 0 2 0 0 0 1 0 0 0 1 0 0 1 2 0 0 0 1 2 1 0 0 1 1 1 1 1 0 0 0 1 0 1 0 0 0 1 0 0 0 0 2 1 0 1 0 0 1 0 0 0 0 0 0 0 1 1 1 1 1 1 1 1 1 0 0 1 0 1 1 0 0 0 0 0 0 0 1 1 0 2 2
7 1 1 0 0 0 0 1 1 1 2 0 0 0 0 0 0 0 2 1 0 1 0 2 2 1 0 0 2 2 1 1 1 1 1 1 1 1 0 1 2 1 0 0 2 0 2 0 0 2 1 0 1 1 1 0 2 0 0 1 1 0 0 2 0 0 0 0 0 0 0 1 1 2 1 2 1 2 2 0 1 2 2 1 2 0 0 2 2 2 2 2 0 2 2 0 1 0 0 1 1 0 0 1 2 0 2 0 0 0 0 1 2 2 2 2 2 0 2 0 0 0 2 2 0 1 0 1 2 1 1 1 0 0 2 1 1 0 0 0 2 0 0 0 0 0 0 0 0 0 0 0 0 0 1 0 1 0 0 0 1 0 0 2 0 1 0 0 1 2 0 0 0 2 1 1 1 0 1 1 0 1 1 2 2 1 1 2 0 0 0 2 0 0 2 2 2 0 0 1 0 0 0 2 2 1 1 0 0 0 1 0 1 0 1 2 0 1 1 0 2 2 1 0 0 2 2 1 0 1 0 0 0 0 2 0 0 2 2 2 0 0 2 1 1 1 0 0 1 1 1 1 0 0 0 0 0 0 0 0 0 0 0 0 0 0 1 1 1 0 0 1 0 2 0 0 0 2 2 2 2 0 2 2 0 2 2 1 0 2 0 1 0 0 1 0 1 0 0 1 1 0 1 1 1 0 1 1 1 0 1 1 2 2 1 1 0 0 1 1 0 1 0 2 1 0 0 0 1 1 0 0 0 1 0 0 0 2 1 1 1 1 1 2 0 1 1 0 0 1 0 0 1 2 1 1 2 1 0 1 0 0 1 0 0 0 0 1 2 1 1 1 1 2 0 1 2 1 1 0 1 0 0 0 0 0 0 0 0 1 0 2 0 0 2 0 0 0 0 0 0 0 1 0 0 0 1 1 0 2 0 0 1 1 0 0 0 0 0 0 0 1 1 1 2 1 1 0 0 1 0 1 0 0 0 1 1 0 0 0 0 2 0 0 0 2 1 1 1 1 0 1 0 2 1 0 1 1 1 0 1 0 1 1 0 0 0 2 0 0 0 1 0 0 0 0 0 0 0 0 2 1 0 0 0 1 0 1 1 0 0 0 0 1 0 0 0 0 0 1 2 0 2 2 0 1 1 1 0 0 0 2 0 1 0 0 0 0 2 2 2 0 0 2 1 1 1 0 1 2 0 0 0 2 2 0 2 1 1 2 1 1 0 0 0 0 1 2 2 0 0 0 0 0 2 0 2 0 1 0 0 1 0 0 1 0 0 2 0 2 0 0 0 0 0 0 1 1 0 1 1 0 1 0 1 0 1 1 0 1 0 1 0 1 0 0 0 0 0 0 0 2 1 2 2 2 2 0 2 1 0 0 0 1 0 0 0 0 0 0 0 0 0 0 0 0 1 2 0 0 1 0 1 0 0 0 2 1 0 1 1 1 0 2 2 2 2 1 1 1 2 1 1 0 1 1 0 2 1 0 0 0 1 0 1 1 0 1 1 1 0 1 0 0 1 1 1 0 2 0 1 0 0 0 1 1 0 1 2 0 0 0 0 0 0 0 1 0 0 1 0 1 0 0 1 0 1 1 0 0 0 0 0 2 1 0 0 0 0 0 0 0 0 2 1 0 1 0 1 1 2 2 1 1 0 2 1 0 0 2 0 0 0 1 1 1 0 1 0 0 0 0 0 0 0 0 0 1 0 0 1 1 2 0 0 1 0 1 0 0 0 0 0 1 1 0 2 0 2 0 1 2 1 1 0 2 0 1 1 1 1 1 2 1 2 0 0 1 0 0 1 1 0 0 0 2 2 0 0 1 0 0 2 2 0 2 2 2 1 0 2 1 0 2 2 0 0 0 1 0 1 1 0 0 0 2 0 0 0 0 0 0 0 0 0 0 0 0 2 0 1 1 1 0 1 0 1 0 1 1 1 0 1 0 1 1 1 0 1 0 0 0 1 1 0 1 0 2 1 1 2 0 1 1 1 1 0 0 0 1 1 0 0 0 2 0 2 0 0 0 0 1 0 0 2 2 0 0 0 1 1 1 0 0 0 0 0 0 2 1 0 2 0 0 0 1 1 0 1 1 1 1 1 2 1 0 0 1 2 0 0 0 1 0 1 2 0 0 0 0 2 0 1 1 1 0 1 0 0 0 1 1 1 0 1 0 1 1 0 0 2 0 0 1 0 0 2 0 2 0 0 0 0 0 0 0 0 0 0 2 0 0 0 1 1 0 1 1 2 0 2 2
8 0 0 0 1 0 0 1 0 0 0 1 0 1 0 0 0 1 0 0 1 1 0 2 2 0 1 0 1 2 1 1 2 2 0 0 2 2 0 1 1 1 0 0 0 0 0 0 2 0 0 0 1 1 1 1 0 0 1 0 0 0 0 2 0 0 0 2 1 1 1 1 2 2 2 2 1 2 2 0 1 2 2 1 1 0 0 0 0 2 0 0 0 2 1 0 1 0 1 1 2 0 1 1 2 0 2 2 2 0 0 2 1 1 1 1 1 0 1 0 1 0 2 0 2 0 2 1 2 1 1 1 0 0 0 0 0 0 0 0 1 0 0 0 0 0 0 0 0 2 1 0 1 1 0 0 0 1 0 0 1 1 0 1 1 1 0 0 2 2 0 0 2 0 2 2 2 0 0 0 1 1 1 2 2 2 1 1 0 2 2 2 0 0 1 2 1 0 0 0 0 0 0 1 1 1 1 0 1 0 1 0 2 1 1 2 0 0 0 0 0 0 1 0 0 1 1 2 0 2 0 0 1 1 0 1 0 2 2 2 0 0 2 1 2 2 1 0 0 0 0 0 0 0 0 1 2 1 1 1 1 1 0 0 0 0 1 0 1 1 0 0 0 2 0 0 0 1 1 0 0 1 2 1 1 1 2 1 1 1 0 1 2 0 2 0 2 1 0 2 0 0 0 0 0 1 1 0 2 0 2 2 2 1 2 0 1 1 1 0 0 0 1 0 0 0 0 0 1 0 0 0 0 0 0 0 0 1 1 1 1 2 2 1 1 1 1 0 1 2 1 0 0 1 0 0 0 1 1 1 1 1 1 0 1 1 0 1 2 1 1 1 1 2 0 1 1 1 1 0 0 1 0 1 0 0 0 0 0 0 0 2 0 0 2 1 0 1 0 0 0 0 0 2 0 1 0 1 0 2 0 1 2 2 0 2 0 1 0 1 0 1 0 1 0 1 1 0 0 1 0 0 0 1 1 0 0 1 0 0 2 1 0 0 0 2 2 1 1 2 0 1 0 2 2 2 2 1 1 1 0 0 0 0 0 0 0 2 0 2 2 2 1 1 2 0 1 0 2 2 2 1 0 2 0 2 0 2 1 0 0 0 0 1 0 0 0 1 1 0 0 0 2 2 0 0 2 0 0 0 0 1 0 0 0 0 0 2 0 2 2 0 1 2 1 2 2 0 0 2 0 2 0 1 2 0 2 1 0 1 2 0 0 1 1 0 0 2 2 0 0 0 0 2 1 0 0 0 0 0 0 0 0 0 0 0 0 1 1 0 0 2 0 0 0 0 1 0 0 2 0 0 2 1 2 1 0 1 0 1 0 1 1 1 0 1 1 0 0 0 0 2 1 1 2 2 1 0 1 1 0 0 1 2 2 2 2 0 0 0 0 0 0 1 0 1 1 0 0 0 1 0 0 0 0 0 1 0 0 1 1 1 0 0 1 1 2 0 1 1 1 2 1 1 1 2 0 2 2 0 0 0 1 1 1 1 1 2 0 0 1 1 0 0 0 1 1 1 0 1 0 0 1 0 1 0 1 1 2 0 0 0 0 0 0 0 0 2 1 1 0 0 0 0 1 0 2 2 0 0 0 0 0 2 0 2 0 0 0 0 0 0 0 2 0 0 0 0 2 1 0 0 0 1 0 0 0 0 0 0 0 0 0 0 0 0 0 1 0 0 0 0 0 0 0 2 0 0 0 0 0 0 2 0 0 1 1 1 0 1 0 0 0 1 1 0 2 1 1 1 0 1 1 0 2 0 1 1 1 1 1 1 1 0 1 0 0 1 0 0 0 1 0 0 0 0 0 0 0 2 1 1 1 1 0 2 1 1 1 1 1 2 0 2 1 2 1 0 1 0 1 1 0 1 0 2 0 0 1 1 0 1 1 1 2 1 2 0 1 0 1 1 1 0 1 0 1 0 0 0 1 1 0 0 0 0 2 0 2 0 0 0 2 0 0 0 0 0 0 1 1 0 2 0 0 0 0 1 0 1 1 0 0 0 2 1 1 0 0 0 0 2 0 1 2 2 0 0 0 0 0 0 0 0 0 0 0 1 2 0 0 2 1 2 1 2 0 1 0 0 0 1 0 1 0 0 0 1 1 1 0 0 2 0 0 0 0 0 0 1 0 0 1 1 1 0 1 0 1 1 0 1 0 0 0 0 0 0 0 0 1 0 0 0 0 0 0 0 1 0 0 0 2 2 0 0 1 0 0 1 0 0 0 0 0 0 1 0 0 0 1 1
9 1 0 0 0 0 0 2 1 0 1 0 0 1 0 0 0 1 1 0 1 1 0 2 2 0 0 0 2 2 2 0 2 2 2 0 2 2 0 0 1 1 1 1 2 1 2 0 1 1 1 0 1 1 0 0 1 0 0 1 0 1 0 2 0 0 1 1 2 0 0 2 1 1 0 1 1 1 1 0 1 2 1 2 2 0 0 0 0 2 0 0 0 2 0 1 0 2 0 2 0 0 0 1 2 0 2 0 0 0 1 2 0 2 2 2 2 0 1 0 1 1 2 0 2 0 2 1 1 1 0 0 0 0 0 0 0 0 1 1 0 0 0 0 0 0 1 0 1 2 2 0 0 0 1 0 1 0 0 0 1 1 1 2 1 1 0 1 0 1 0 0 2 0 2 1 1 0 0 0 0 0 1 1 1 1 1 1 0 1 0 2 1 1 1 2 0 0 0 0 0 0 0 1 1 1 1 0 0 0 1 0 1 0 1 2 0 1 0 0 0 0 0 0 1 1 2 0 0 0 0 0 0 1 2 1 1 2 2 1 0 0 1 2 2 2 1 0 1 1 1 1 0 0 0 0 0 0 0 0 0 0 0 0 1 0 0 0 0 0 1 1 1 1 0 0 1 2 1 1 1 0 2 2 1 1 2 0 0 2 1 0 2 0 2 0 0 1 1 1 1 1 2 2 2 0 0 0 0 0 0 1 2 2 0 1 0 0 0 0 0 0 1 0 2 0 1 0 0 0 0 2 0 0 0 0 0 2 0 1 2 2 2 0 0 0 1 0 0 1 2 0 0 2 0 1 1 0 0 1 0 0 2 0 1 2 0 0 1 0 0 0 1 2 1 1 1 1 0 0 1 2 1 1 1 0 0 0 0 0 0 1 0 0 1 1 1 2 0 0 0 0 1 2 0 1 1 0 1 2 0 1 2 2 0 2 0 0 0 0 0 1 0 2 0 0 0 0 0 0 1 0 0 0 0 1 0 1 1 0 2 1 1 2 2 1 2 0 0 1 0 2 0 2 2 1 2 1 1 0 0 0 0 0 0 1 0 0 0 0 0 2 1 1 1 0 0 0 2 0 1 0 0 1 1 1 1 1 1 0 1 1 0 2 0 0 0 0 0 2 2 1 1 1 0 1 2 0 0 1 0 2 0 1 0 0 0 1 1 2 2 0 0 1 0 1 1 1 0 0 2 0 0 1 0 0 0 1 1 2 2 0 0 1 1 0 1 1 1 0 1 0 0 2 1 1 0 0 0 1 0 0 0 0 0 0 0 2 1 1 1 1 1 0 0 0 2 1 0 1 1 0 2 2 2 0 0 1 0 1 0 0 1 0 0 0 0 1 1 2 2 1 0 2 1 2 1 0 0 0 0 0 0 2 0 2 1 0 0 0 0 0 0 0 0 0 2 1 0 0 0 0 1 0 0 0 2 0 0 1 0 0 1 1 2 0 0 0 1 0 0 2 1 2 0 2 0 2 2 1 0 1 1 2 2 2 1 1 1 1 0 1 1 0 0 1 1 1 2 0 0 0 0 0 1 1 1 1 2 0 1 1 0 0 0 0 1 2 0 1 0 0 0 0 0 0 1 2 0 0 0 0 0 0 1 0 0 0 0 0 0 0 0 2 0 0 0 0 0 0 0 1 1 2 0 0 0 1 1 1 0 0 0 1 1 1 0 1 0 1 1 1 2 0 0 1 0 1 0 0 1 0 2 1 0 0 0 1 0 2 1 0 0 1 1 0 1 1 1 1 0 1 0 0 1 0 2 1 0 1 1 2 2 0 0 1 0 1 1 1 0 1 1 1 1 1 2 0 0 2 0 0 1 1 0 2 1 1 2 0 1 2 0 2 2 1 1 0 2 0 0 2 1 2 0 2 0 0 1 0 1 0 0 0 0 0 0 0 2 0 0 0 0 0 2 0 0 0 0 0 2 0 1 0 1 0 2 0 0 0 0 0 1 1 0 0 0 0 1 2 2 0 1 0 0 1 1 2 0 2 2 0 0 0 2 0 2 0 0 0 0 2 0 2 1 1 1 1 0 0 0 0 0 0 1 1 0 0 1 1 0 1 0 1 0 0 1 1 0 1 0 0 1 2 1 0 0 1 2 0 0 0 2 1 0 1 0 1 0 0 0 0 1 0 0 0 1 0 1 1 1 0 0 2 2 0 0 0 0 0 1 1 0 0 0 1 1 0 0 0 0 0 1 1 0 0 0 0 0 2 1 1 0 0 0 0 0 0 0 0 0 0
10 1 0 0 0 0 0 2 0 0 0 2 1 1 0 0 1 1 0 0 2 2 2 2 2 0 0 0 1 2 1 0 1 1 1 1 1 1 1 0 0 0 0 0 1 0 0 0 0 2 1 0 0 0 2 2 0 1 0 0 1 1 0 2 0 0 0 1 2 1 0 2 1 1 0 2 1 1 1 0 1 2 2 2 2 1 1 1 1 2 1 1 1 1 0 0 0 0 0 1 1 0 0 0 2 1 2 1 1 0 0 2 1 1 1 1 1 0 0 0 2 0 1 0 1 0 1 0 2 0 0 0 0 0 0 0 0 0 0 2 1 0 0 0 0 0 0 0 0 1 1 0 0 0 1 0 1 2 0 0 1 1 0 2 1 0 0 0 1 1 1 1 1 1 2 1 1 0 0 0 0 0 0 1 0 0 0 0 0 2 1 2 1 1 1 1 0 1 0 0 0 0 0 0 0 2 0 0 0 0 0 0 2 0 1 2 0 0 2 1 0 0 0 0 0 1 1 1 0 0 0 0 0 0 2 0 0 1 2 1 0 0 2 1 1 0 1 0 0 0 0 0 0 0 0 0 0 0 0 0 0 0 1 0 0 0 0 1 1 0 0 1 0 1 0 0 1 2 1 1 1 1 1 1 1 0 1 2 0 2 0 0 0 1 2 1 1 1 0 1 0 0 0 0 0 0 0 1 0 0 0 1 1 1 0 1 0 0 1 1 0 0 1 1 1 0 0 0 0 1 0 1 0 0 0 0 0 2 0 1 0 2 2 2 0 1 1 1 1 2 1 1 0 1 0 1 1 0 1 1 1 1 2 0 2 2 0 1 1 1 1 1 0 2 1 0 1 1 0 0 1 1 1 1 0 0 1 0 0 1 0 0 0 1 2 0 2 0 1 1 1 1 0 2 1 1 0 1 1 2 0 0 0 0 0 0 0 0 0 0 1 2 1 1 1 1 2 0 0 0 0 0 0 0 0 0 0 1 2 1 2 1 0 2 2 2 2 0 0 1 1 1 0 1 0 0 0 2 2 2 0 0 0 0 0 0 0 2 0 2 2 2 2 2 0 1 0 1 2 0 0 0 0 0 2 0 2 0 0 0 1 1 1 2 1 1 1 1 2 0 0 0 1 1 0 1 2 1 0 1 0 1 0 1 0 0 0 1 0 1 1 0 1 1 0 0 0 1 1 1 1 0 0 1 0 0 0 0 0 1 0 0 0 0 0 0 1 2 2 0 0 0 0 2 0 0 0 2 0 1 1 0 0 1 1 0 0 2 1 1 0 0 0 0 0 0 1 1 0 2 0 0 0 0 0 0 1 1 1 1 0 0 1 0 1 0 1 0 0 0 0 2 1 2 2 2 2 0 1 1 1 0 0 1 0 0 2 0 0 0 0 0 0 0 0 0 1 1 0 0 1 0 1 0 0 0 2 1 1 1 1 1 0 1 1 1 2 1 1 1 1 2 0 0 0 2 0 2 2 0 0 0 1 1 1 1 1 1 1 1 0 1 0 0 1 0 1 0 1 0 1 1 1 1 1 1 0 1 1 0 0 0 1 0 1 1 2 1 1 1 0 0 0 0 1 1 1 2 0 1 0 0 0 1 1 1 0 2 2 2 0 0 0 1 1 0 0 0 2 1 1 1 0 2 0 1 0 0 0 1 0 0 0 1 1 0 0 0 0 0 0 1 0 0 0 2 0 0 1 1 0 0 2 0 0 0 1 2 0 0 0 0 1 0 0 0 1 1 1 1 0 1 0 0 1 1 0 2 1 2 0 1 1 0 1 0 1 0 0 0 0 1 0 0 0 1 1 0 2 2 0 0 0 0 0 1 0 1 1 0 1 1 0 2 2 1 1 0 1 1 1 0 0 1 0 2 0 2 2 0 1 1 0 0 0 0 0 0 1 0 2 2 1 0 2 0 0 1 0 0 2 0 0 0 0 0 0 0 2 0 1 0 2 0 0 0 0 1 0 2 1 0 2 0 0 0 0 0 0 1 1 0 0 0 2 1 1 0 0 1 0 1 0 0 2 2 0 1 0 2 1 0 0 0 0 0 0 0 0 0 0 0 1 1 0 1 1 0 0 0 1 0 1 1 2 0 2 2 2 0 0 0 1 0 0 1 0 0 2 1 1 0 0 2 2 0 2 1 1 1 1 0 0 0 2 0 0 0 0 0 1 2 0 0 0 0 0 0 1 0 0 0 0 1 0 0 0 1 1 2 0 0 1 0 1 0 0 0 0 0 1 1
11 0 0 0 0 0 0 1 0 0 0 0 0 0 0 0 0 2 2 1 1 2 1 2 2 0 0 0 1 2 0 0 1 2 1 2 2 2 0 2 0 0 0 0 0 0 0 0 1 1 0 0 0 0 2 1 1 1 0 0 1 1 0 1 0 0 0 1 1 1 1 2 2 2 0 2 1 1 1 1 0 2 1 1 1 0 0 0 0 2 0 0 2 1 0 0 0 1 0 2 2 1 1 1 2 0 2 1 1 0 0 2 1 2 2 2 1 0 1 0 1 0 1 1 0 1 0 0 0 0 0 0 0 0 0 0 0 0 0 2 0 0 0 0 0 0 0 0 0 0 0 0 1 0 0 0 0 2 0 0 0 2 0 2 1 2 0 1 0 1 1 1 0 2 1 1 2 0 0 0 0 0 0 1 1 0 1 0 0 0 0 0 1 1 1 2 2 0 0 0 0 0 0 1 0 0 2 1 0 0 1 0 1 0 2 2 0 0 1 0 0 0 0 0 1 1 2 2 1 2 0 0 0 0 1 0 0 1 2 1 0 0 1 1 1 1 0 0 0 0 0 0 0 0 0 0 1 0 0 1 0 0 1 1 1 0 1 1 1 1 0 0 1 1 0 1 0 1 2 1 1 0 1 1 1 0 1 0 0 1 1 0 2 0 2 0 2 0 0 1 1 0 0 0 0 0 1 0 0 0 0 1 2 1 2 1 0 0 0 0 1 1 1 2 2 0 0 0 1 1 0 2 1 1 0 0 0 0 2 1 1 1 1 1 0 0 1 0 1 0 0 0 1 2 0 1 1 1 0 1 0 0 2 0 2 1 0 2 2 0 0 0 0 2 0 0 1 2 0 0 1 1 1 0 0 0 0 0 0 2 0 1 1 2 2 0 2 0 0 0 0 0 0 0 0 0 0 1 0 1 2 0 0 0 1 1 0 0 0 0 0 1 0 2 1 0 2 0 0 0 0 0 0 0 0 1 0 0 0 0 2 0 0 2 1 2 2 0 0 0 0 0 0 2 2 1 2 2 2 2 1 1 1 1 1 1 1 2 0 0 1 1 2 2 0 2 1 0 2 2 2 0 0 0 1 1 1 1 0 0 1 1 0 2 1 0 0 0 0 1 1 1 1 1 0 1 2 2 0 1 0 1 0 1 1 0 0 1 1 1 1 1 2 1 0 1 1 0 0 1 1 1 0 0 0 0 1 1 0 2 2 0 0 1 1 1 0 1 1 0 1 0 0 2 1 0 0 0 0 0 0 0 0 0 1 1 1 1 1 0 1 1 1 0 0 0 0 0 0 1 1 0 2 2 2 0 0 0 0 0 0 1 2 0 1 0 0 1 1 1 1 1 0 2 1 2 2 0 0 1 0 0 0 1 0 1 0 0 1 1 0 0 0 0 0 1 1 0 0 0 0 0 0 0 0 2 2 0 0 0 2 1 0 1 2 1 1 1 0 0 0 2 0 1 0 1 0 2 2 1 1 0 2 1 1 2 0 2 0 0 1 0 1 0 0 0 2 0 1 0 0 1 0 1 1 0 0 1 2 0 0 0 0 0 0 0 0 2 2 2 0 0 0 0 1 0 2 2 0 0 0 0 0 1 0 1 0 0 0 0 0 0 1 2 0 1 0 0 0 0 1 1 0 1 0 0 1 0 0 0 0 0 2 0 2 0 0 1 0 1 1 1 1 0 0 2 0 0 1 1 0 1 2 0 0 0 0 2 0 2 0 0 0 1 1 0 2 1 1 1 0 1 1 1 1 1 1 2 0 2 0 2 1 0 1 0 1 0 0 1 0 2 0 0 1 2 2 0 0 2 0 0 2 2 0 2 2 2 1 0 1 1 0 2 2 0 0 0 1 0 1 1 0 0 0 1 0 1 2 0 1 1 1 1 2 1 2 0 0 0 2 2 1 0 1 0 1 0 1 1 0 0 1 0 1 0 1 0 0 0 0 0 0 2 0 1 0 1 1 2 1 0 2 0 0 0 0 0 0 2 1 0 0 1 1 0 1 0 0 1 0 1 0 2 1 1 0 1 0 1 0 0 0 0 1 1 0 0 1 0 0 1 0 2 0 1 2 1 1 0 1 1 0 1 1 0 1 2 2 0 0 0 0 1 1 1 0 0 1 0 1 0 1 2 1 0 2 1 1 0 2 0 0 1 1 0 0 0 0 0 0 1 1 0 0 1 0 0 2 1 0 0 0 1 0 0 0 0 0 2 0 0 0 0 1 1 0 0 1 0 1 1
12 1 0 0 1 0 0 2 0 1 1 0 0 0 0 0 0 1 0 1 1 1 0 2 2 0 0 0 2 2 2 0 2 2 0 1 1 2 0 0 1 1 0 2 2 1 0 0 0 2 0 0 1 1 1 2 0 1 0 0 1 0 0 1 2 2 2 1 1 1 0 2 1 1 1 1 2 2 2 0 1 2 2 1 1 0 0 0 0 2 0 0 0 1 1 0 1 0 0 2 2 0 2 0 2 0 2 1 1 0 0 2 0 1 1 1 1 0 1 0 1 0 2 0 2 0 1 1 1 1 0 0 0 0 0 0 1 0 0 1 2 0 0 0 0 0 0 0 0 0 0 0 0 0 0 0 1 1 0 1 1 1 1 2 1 2 0 1 0 1 1 0 0 1 1 0 1 0 0 0 0 0 0 1 0 0 0 0 0 2 2 2 0 1 1 1 0 0 0 0 0 0 1 1 1 1 1 0 0 0 1 0 1 0 1 2 0 1 0 1 0 0 1 0 0 0 0 2 1 1 1 1 1 1 1 0 0 1 2 1 0 0 2 1 2 2 0 0 0 0 0 0 0 0 0 0 0 0 1 2 1 1 1 1 1 0 0 0 2 2 0 2 0 1 0 0 0 2 1 1 2 0 2 1 1 1 2 0 0 1 0 1 2 0 2 0 1 0 0 1 0 0 1 1 1 0 0 1 0 0 0 2 2 1 2 0 0 0 0 0 0 0 0 2 2 0 0 0 1 1 0 0 0 0 0 0 0 2 0 2 2 2 2 1 0 1 1 0 1 2 2 0 0 2 0 2 2 0 0 2 0 0 0 0 0 1 0 1 2 1 1 1 0 2 2 0 1 1 0 0 1 2 0 0 0 0 1 0 0 0 0 1 1 1 2 0 2 1 0 0 0 0 1 1 1 0 0 0 0 1 1 0 0 0 0 0 0 0 0 0 0 1 0 0 0 1 1 0 0 0 1 0 0 0 0 2 0 0 1 0 0 1 1 1 1 1 1 1 1 1 0 1 0 1 0 0 0 1 1 1 1 0 0 0 1 2 2 2 0 1 1 1 1 1 1 1 1 1 2 1 1 1 0 1 1 0 1 1 1 0 1 1 0 2 0 0 0 1 1 0 1 1 2 0 0 2 2 0 1 1 1 0 0 1 1 0 0 0 1 2 2 0 2 2 0 2 0 0 0 2 0 2 0 2 1 0 1 0 0 2 1 0 0 1 1 0 0 1 1 0 1 0 0 1 1 0 0 0 0 0 0 0 1 0 0 0 0 0 0 0 0 1 0 0 0 0 2 1 0 2 1 0 1 1 0 1 1 1 1 1 0 1 1 1 0 0 0 0 0 0 0 1 0 2 1 2 1 1 2 2 1 0 0 1 0 1 0 0 0 0 0 0 0 0 0 1 1 1 0 0 2 0 0 0 0 0 2 0 0 0 2 0 0 1 2 2 2 2 0 0 2 1 0 0 0 1 0 1 1 0 0 0 1 1 1 1 1 2 0 0 1 0 1 0 1 0 1 1 2 0 0 0 1 0 2 1 2 1 1 0 0 0 0 0 0 0 1 1 1 1 0 1 0 0 0 0 2 2 0 0 0 0 0 2 0 1 0 1 1 1 0 0 0 1 0 0 0 1 1 1 1 0 0 2 0 1 1 1 0 1 1 1 0 0 0 0 0 0 0 0 0 0 0 0 0 2 0 1 1 1 1 0 2 0 0 0 0 2 1 2 0 0 0 0 0 1 1 2 0 2 0 1 0 0 0 2 0 2 0 2 0 2 1 0 1 0 1 0 1 0 0 0 0 0 1 1 1 0 0 2 0 0 1 1 1 2 2 2 1 0 1 1 0 2 2 1 0 0 0 0 0 2 0 1 0 1 0 0 0 0 0 0 0 1 2 0 1 0 0 0 2 2 1 0 1 0 1 0 0 0 2 0 1 0 1 0 0 0 1 0 1 0 1 1 0 2 0 1 1 2 2 0 2 0 0 0 0 1 0 2 2 0 0 0 2 0 2 0 0 0 0 1 0 1 1 1 1 0 0 0 0 0 0 0 1 1 0 2 2 2 0 2 0 0 1 0 1 1 0 0 0 0 1 1 2 0 2 0 0 2 0 0 0 2 1 1 0 0 1 0 1 0 2 0 1 0 0 1 1 0 2 0 0 0 1 1 2 0 0 0 1 1 0 0 0 1 1 0 1 0 0 0 2 2 0 1 2 1 1 2 0 0 0 1 0 1 0 0 0 0 2 1
13 0 1 0 0 1 1 2 0 0 0 0 0 0 0 0 0 0 1 1 1 2 1 2 2 0 0 0 0 1 0 1 1 2 2 1 2 2 0 2 0 0 0 0 2 0 0 0 2 1 0 0 0 0 2 2 0 0 0 0 1 1 0 2 0 1 0 1 1 0 0 0 2 2 2 2 1 0 0 0 1 1 1 0 1 1 1 1 1 2 1 1 1 1 1 0 1 0 0 1 1 0 0 1 2 1 2 1 1 0 0 2 0 2 1 1 1 0 2 0 1 1 1 1 0 1 0 0 1 0 0 0 0 0 0 0 0 0 0 0 0 0 0 0 0 0 0 0 0 1 0 0 1 0 0 0 0 0 0 1 0 0 0 2 0 1 0 0 1 2 0 1 1 1 0 1 1 0 0 0 1 2 0 1 0 0 0 0 0 2 2 2 0 1 2 1 0 0 2 0 0 2 1 1 1 1 2 0 2 0 1 0 1 0 1 2 0 0 0 0 2 2 1 0 0 1 2 0 0 0 0 0 0 0 1 0 1 1 2 2 0 0 1 0 2 2 2 0 1 0 0 0 0 0 0 0 0 1 1 1 1 1 0 0 1 0 1 2 1 1 1 1 0 1 0 0 0 1 2 0 0 0 1 1 0 0 1 0 0 2 1 1 1 0 2 0 2 0 1 2 1 0 2 2 2 0 1 0 0 0 0 1 1 2 2 0 0 0 2 2 0 1 0 2 2 0 1 0 0 0 0 1 0 0 0 0 0 2 0 2 1 1 2 2 0 2 0 1 2 2 1 1 0 0 0 0 0 1 0 1 0 0 1 0 0 0 0 1 2 1 1 1 1 2 0 0 0 1 0 0 0 1 0 0 1 0 0 1 1 0 0 2 1 0 2 0 1 0 2 2 1 2 0 2 2 0 0 1 1 2 0 2 2 2 0 2 0 1 0 1 0 1 1 1 0 0 1 1 1 0 0 2 0 0 0 1 1 1 1 0 0 2 0 1 1 0 1 0 0 0 0 2 0 0 0 0 0 2 1 2 1 0 0 0 0 1 1 2 0 1 1 1 1 1 1 0 1 1 1 0 2 0 0 1 0 2 0 0 0 1 2 1 0 2 1 0 0 0 2 0 1 1 2 2 0 0 2 1 0 1 0 1 0 0 1 0 0 1 1 2 2 0 1 2 1 2 1 0 1 1 1 0 0 0 0 0 2 1 0 0 1 1 0 0 0 0 1 1 1 0 1 0 0 2 2 0 0 1 0 1 1 0 0 0 1 0 0 1 1 0 0 2 0 0 0 0 0 1 0 2 0 1 1 0 1 0 1 0 0 1 1 1 0 0 1 0 1 1 1 0 0 2 0 0 0 1 2 0 2 2 0 0 1 1 1 1 1 0 1 0 0 0 0 0 0 0 2 1 0 0 1 0 1 1 0 1 2 0 0 2 1 1 0 0 0 0 2 1 1 1 1 1 0 0 0 1 0 2 2 0 0 0 2 2 2 2 1 2 1 0 0 0 1 0 0 0 1 0 1 0 0 0 0 0 1 1 0 1 2 0 1 1 0 1 1 1 1 1 0 1 1 0 0 0 0 0 1 1 0 0 0 0 0 0 0 1 0 1 1 1 0 0 1 2 0 0 0 0 0 0 1 1 0 2 0 1 1 0 0 0 0 0 0 1 1 1 1 0 0 0 0 0 0 0 0 2 0 1 0 1 0 1 2 0 0 0 0 1 0 2 1 0 0 0 0 0 1 1 0 2 1 1 1 1 1 1 0 1 0 1 0 1 1 0 1 0 0 1 0 0 1 1 1 0 1 1 1 1 0 2 0 0 1 1 1 2 2 1 2 0 1 2 0 2 1 0 0 0 1 0 1 2 0 1 0 1 0 1 1 0 0 1 1 1 1 1 1 0 0 0 2 2 2 0 0 1 2 0 0 0 1 0 1 0 1 2 1 2 2 0 1 0 2 0 0 0 0 2 0 1 0 2 2 0 0 0 0 1 0 2 2 0 2 0 0 0 0 0 0 0 0 1 0 2 0 0 1 0 0 1 1 0 1 1 1 1 1 0 1 1 0 2 0 0 1 1 1 0 0 0 0 2 0 1 1 0 1 1 2 0 0 0 0 0 1 2 0 0 0 0 2 0 2 2 1 0 2 1 1 0 0 0 1 1 1 1 1 0 0 0 0 0 0 0 0 0 1 0 2 0 0 0 1 1 0 0 1 0 0 2 0 0 1 0 2 0 0 0 1 0 1 1
14 1 0 0 0 0 0 2 0 0 0 2 0 1 0 0 0 2 0 0 2 2 2 1 1 1 1 0 1 2 1 1 1 1 1 1 1 1 1 0 1 1 0 0 2 0 0 0 1 1 0 0 0 0 2 0 0 1 0 0 2 0 1 2 1 1 1 1 0 1 1 0 1 2 1 2 2 0 0 1 0 1 1 0 2 0 0 0 0 2 0 0 0 0 0 0 0 0 0 1 2 0 1 1 2 0 2 0 1 1 0 1 1 2 2 2 2 0 0 0 2 0 2 1 1 0 1 1 2 2 0 0 0 0 0 0 0 0 0 1 2 0 0 0 0 0 0 1 1 1 0 0 0 0 0 0 1 2 0 1 1 0 0 2 1 0 0 1 0 2 0 1 1 1 1 1 2 2 0 1 0 1 1 2 1 1 1 0 0 2 2 2 0 1 1 2 0 0 0 1 1 0 0 1 1 1 2 0 0 0 0 0 1 1 0 2 0 0 2 0 1 1 0 0 2 0 2 2 1 2 1 0 0 0 1 0 0 2 2 2 0 0 2 2 2 2 0 0 0 0 0 0 0 1 1 0 1 0 0 0 0 0 1 1 1 0 0 1 2 2 0 1 0 0 0 0 0 2 2 0 0 0 1 1 0 0 0 2 0 2 0 0 1 0 2 0 2 0 0 1 1 1 2 2 2 0 1 0 0 0 0 2 2 2 1 0 1 2 0 0 1 1 1 1 1 0 2 1 0 2 0 0 0 0 0 0 0 1 1 1 0 0 2 2 0 0 2 0 2 2 2 0 0 1 0 1 1 0 0 1 0 0 1 0 1 0 0 1 1 0 0 0 0 2 1 1 1 2 1 1 1 1 0 0 1 1 1 0 0 0 0 1 1 0 2 0 1 1 0 0 0 0 0 2 0 1 0 1 0 1 1 0 0 0 1 1 0 0 0 0 0 0 1 2 1 1 0 1 1 0 0 1 0 0 0 0 0 1 0 0 1 1 0 1 1 1 1 0 0 0 0 0 0 2 2 1 2 1 1 1 1 0 0 0 0 0 0 1 0 0 0 1 2 2 0 2 1 0 2 0 0 1 0 0 0 0 0 1 1 0 1 1 0 1 0 0 0 1 1 0 1 1 2 2 0 0 2 0 0 0 1 1 0 0 1 0 0 1 1 2 2 0 0 1 0 1 0 0 1 1 1 0 0 0 0 0 0 0 0 0 1 0 0 1 0 0 1 1 1 0 1 0 0 2 0 1 0 0 0 1 1 0 1 0 0 1 0 2 1 1 1 1 0 0 0 0 0 0 0 2 0 0 1 1 1 0 1 2 1 2 0 2 1 1 0 0 0 1 0 0 0 2 1 0 0 0 2 0 2 2 0 0 0 0 0 0 0 0 1 0 0 0 0 0 0 0 1 1 0 0 1 0 0 0 0 2 2 0 1 2 1 1 0 1 0 0 2 2 1 1 1 2 0 1 0 1 0 1 1 0 0 0 2 1 1 2 0 2 0 0 1 0 1 0 0 0 1 1 1 1 0 2 0 0 0 0 2 2 1 0 0 0 2 0 2 2 2 2 2 2 0 0 0 0 1 0 2 1 0 0 0 0 0 2 0 1 0 1 1 1 0 0 1 2 0 1 0 0 2 1 1 0 1 2 0 0 0 1 0 1 1 1 0 0 0 0 0 1 0 0 0 1 0 0 0 0 1 0 0 0 0 1 2 0 0 0 1 1 0 1 0 0 0 0 0 0 0 1 0 1 0 1 0 0 0 2 0 0 0 0 1 1 1 1 2 0 1 1 0 0 0 1 1 0 1 1 0 0 0 2 0 0 0 0 1 2 1 2 2 0 2 2 0 2 2 0 0 0 1 0 1 1 0 0 0 2 0 1 1 0 1 1 1 1 1 1 1 0 1 0 2 2 0 0 2 0 0 0 0 0 1 0 0 0 0 0 2 0 2 0 0 0 1 1 0 1 0 0 2 2 2 0 2 0 1 1 0 1 0 1 1 0 0 1 2 1 1 0 0 1 1 2 0 1 2 2 1 0 0 0 0 0 0 0 1 1 0 0 2 0 0 2 0 2 1 1 1 1 1 2 0 0 0 1 0 0 0 0 0 1 0 0 1 1 0 2 1 2 0 1 0 0 2 1 0 1 2 0 0 1 0 1 0 0 1 2 2 0 1 1 0 0 0 0 0 2 2 0 0 0 0 0 0 2 0 0 1 0 2 1 0 0 0 0 1 0 0 0 0 0 2 2
15 0 0 0 0 0 0 0 0 2 2 0 0 0 0 0 0 1 1 0 1 1 1 2 2 0 1 0 2 2 1 0 1 2 2 0 2 2 0 1 2 1 0 0 0 2 1 0 2 0 0 0 0 0 2 0 0 1 0 0 0 1 0 2 1 1 1 1 2 1 1 2 2 2 2 2 2 1 1 0 0 2 1 1 1 1 1 1 1 2 1 1 1 2 0 0 0 1 0 1 0 1 1 0 1 1 1 0 1 1 0 1 1 2 2 2 2 0 0 0 1 0 2 1 1 1 1 1 1 1 0 0 0 0 1 1 0 0 0 0 0 0 0 0 0 0 0 0 0 0 0 0 0 0 0 0 1 1 0 1 1 1 0 2 0 1 0 0 1 2 0 0 1 1 0 1 2 1 0 1 0 1 1 2 1 1 2 0 0 1 1 1 1 1 1 2 2 1 0 1 0 0 0 1 1 1 1 0 0 0 0 0 0 0 2 2 0 0 2 1 1 1 0 0 0 1 1 2 1 2 0 0 0 0 1 0 0 2 2 1 0 0 2 2 1 2 0 0 0 0 0 0 0 0 0 0 0 0 0 0 0 0 0 0 0 0 0 1 2 2 0 0 0 1 0 1 0 2 2 2 2 0 1 1 0 0 0 0 0 1 0 0 0 0 1 0 2 0 0 1 1 0 1 1 1 1 0 0 0 0 0 1 2 1 1 0 0 2 0 0 2 2 1 0 2 0 1 0 1 1 0 0 0 0 0 1 1 2 0 0 0 0 2 1 0 2 0 0 0 1 1 0 1 2 1 0 1 1 0 1 0 0 2 0 1 1 0 2 2 0 0 0 1 2 0 1 1 0 1 0 2 1 2 0 0 0 0 0 0 0 0 0 0 0 2 0 1 0 0 1 0 1 0 2 0 1 1 2 0 1 1 0 1 1 1 2 1 0 0 0 0 1 1 0 0 1 2 0 0 0 1 0 0 1 0 0 0 0 1 0 2 1 0 0 0 0 1 1 1 1 0 1 0 2 2 0 2 0 0 1 0 0 1 1 1 2 2 2 0 1 1 1 0 0 1 0 0 1 1 0 0 0 0 0 0 1 0 2 0 0 0 0 0 0 0 0 0 1 2 1 1 1 2 2 0 2 0 1 0 2 0 0 1 0 1 0 0 1 0 1 1 1 1 2 1 2 0 0 2 2 0 0 0 1 1 0 2 2 1 2 2 0 0 0 0 0 2 2 2 0 0 0 0 1 1 1 1 1 1 0 0 0 1 1 0 1 1 2 2 0 0 2 1 0 0 0 1 2 0 2 0 0 2 1 2 0 1 1 0 1 0 2 1 2 0 0 0 0 0 1 1 2 1 0 0 1 0 0 0 0 1 0 0 0 0 1 0 0 0 0 0 0 0 1 0 1 1 2 0 0 0 1 1 0 0 0 2 2 0 1 1 1 0 1 2 2 2 0 1 1 0 1 1 1 1 2 0 2 2 0 0 0 1 1 1 1 2 2 1 0 0 1 0 0 1 1 1 0 0 0 0 1 1 1 2 0 2 2 1 0 0 0 1 0 0 0 1 2 0 1 1 0 0 1 0 1 1 1 1 1 0 0 0 2 0 1 0 1 1 1 0 0 2 2 0 2 0 1 1 1 1 1 0 2 0 1 1 0 0 1 0 0 0 0 0 0 0 0 0 1 1 1 0 0 0 2 0 0 2 2 0 0 2 0 0 0 2 1 0 2 1 0 1 0 0 0 1 1 0 1 1 2 0 0 0 1 0 1 0 1 0 1 1 0 1 0 1 1 0 1 0 2 0 0 1 1 1 0 0 0 0 0 2 2 0 2 2 2 0 0 0 0 0 1 1 1 0 0 0 0 0 2 2 2 0 2 0 0 1 0 1 1 0 0 1 0 0 0 1 0 2 2 1 0 1 1 1 0 0 0 1 0 1 0 1 1 0 0 1 0 0 0 1 1 0 0 0 1 1 2 1 1 2 0 0 0 0 1 1 1 1 0 0 0 2 0 2 0 0 0 0 2 0 2 1 1 1 1 0 1 1 0 0 0 1 1 0 1 2 0 0 2 1 1 1 1 1 1 1 0 1 0 0 1 0 0 0 0 1 2 0 1 2 2 1 0 1 0 0 0 2 0 1 1 1 0 1 0 0 0 1 1 0 0 1 0 0 0 0 0 1 0 0 0 0 1 1 0 0 0 0 0 1 2 0 0 1 0 1 2 0 0 0 1 1 0 0 0 0 0 1 1
16 1 0 0 1 0 0 1 0 1 1 0 0 1 0 0 0 0 2 2 0 0 0 2 2 0 1 0 2 2 1 1 2 2 1 1 2 0 0 2 0 0 0 0 2 0 0 0 1 1 1 0 1 1 1 0 1 0 0 1 2 0 0 2 1 0 1 1 0 0 0 0 2 2 1 2 1 1 1 0 1 2 2 1 2 0 0 0 0 2 0 0 2 2 0 0 0 1 0 1 1 0 1 1 2 0 2 0 1 1 0 2 1 2 2 2 1 0 0 0 2 0 2 1 1 1 1 0 2 1 0 0 0 0 0 0 0 0 0 0 1 0 0 0 0 1 0 0 2 1 1 0 1 0 0 1 1 0 0 1 1 1 0 1 0 1 1 2 0 2 0 2 1 1 1 1 2 1 0 0 0 0 0 1 1 1 0 0 0 1 1 1 1 1 0 1 1 1 0 0 0 1 0 2 2 0 2 0 0 0 1 0 1 0 2 1 1 2 2 2 0 0 0 0 0 0 0 2 0 2 0 1 2 2 1 0 1 1 2 0 0 1 2 1 1 0 1 0 1 1 1 1 0 0 0 0 0 0 0 1 1 1 1 0 1 0 1 0 2 1 0 1 1 1 0 1 0 2 1 0 0 0 2 1 0 1 1 1 0 1 0 1 1 0 2 0 2 1 0 1 0 0 0 0 0 0 2 0 1 0 0 1 2 2 0 0 0 0 1 1 1 1 1 2 1 0 1 0 0 1 0 1 0 0 0 0 0 1 1 0 1 1 2 2 1 1 1 0 1 0 0 0 0 2 0 1 2 1 0 2 0 0 1 0 1 1 0 2 2 0 0 0 0 2 0 1 2 2 0 0 1 1 1 0 0 0 2 0 0 0 0 0 0 0 2 1 0 0 0 0 0 0 0 2 0 1 1 2 0 2 0 1 1 1 0 2 0 0 0 0 0 1 0 2 1 1 1 0 0 2 0 0 0 1 1 1 0 0 1 0 2 1 0 1 1 1 1 0 0 0 0 1 0 1 2 0 1 2 1 2 2 0 1 1 1 1 1 2 0 0 0 0 1 1 1 0 0 0 2 2 2 1 0 0 1 0 1 0 0 0 1 1 0 2 1 0 0 1 1 0 0 0 1 0 0 2 1 2 0 0 0 2 0 0 0 0 0 0 2 1 1 1 1 1 0 1 0 1 0 2 0 1 0 0 1 0 1 0 0 1 1 0 0 1 1 0 2 1 1 0 0 1 0 1 1 0 0 0 0 0 0 0 0 0 1 1 1 2 2 0 0 1 0 0 0 0 0 1 0 1 1 0 0 1 1 0 0 0 0 0 0 1 1 1 1 0 0 1 1 1 1 0 0 1 2 2 1 0 2 1 0 0 1 1 1 1 1 0 0 0 0 0 0 0 0 0 1 1 0 0 1 0 0 0 0 0 2 1 0 2 0 0 0 1 2 2 2 1 1 1 1 2 0 2 0 2 0 2 2 1 0 1 1 1 1 1 1 2 0 0 0 0 1 0 0 0 1 0 2 0 0 0 0 0 2 2 2 1 1 0 1 1 0 0 0 0 1 2 1 2 1 1 0 1 1 0 1 1 1 1 0 0 0 2 0 1 0 1 1 1 0 0 1 2 1 1 0 0 1 1 2 1 1 1 0 2 1 0 0 0 0 0 0 0 0 0 0 0 0 0 0 0 0 0 0 0 1 1 0 0 0 2 2 1 0 1 0 1 0 1 0 0 0 1 0 0 2 1 0 2 0 0 0 0 0 1 1 1 1 1 0 0 2 0 2 0 0 1 0 0 0 2 1 0 1 1 1 1 0 1 0 0 0 0 1 2 1 2 2 0 2 2 0 2 2 1 0 0 1 1 0 1 2 1 0 1 0 0 1 0 0 1 0 0 0 0 0 0 1 0 1 1 0 0 2 0 0 1 0 0 1 0 0 0 0 0 2 0 2 0 2 0 1 1 0 0 0 2 1 2 1 1 1 0 0 1 1 0 1 1 1 0 0 0 1 1 1 0 0 0 0 2 0 1 0 0 2 2 0 1 1 0 0 0 2 2 0 0 0 0 0 0 1 0 0 0 1 0 0 0 0 1 0 2 0 0 0 0 1 1 0 0 2 0 1 1 0 1 0 0 1 0 2 1 1 0 2 1 1 2 0 0 0 1 1 1 1 0 1 0 0 0 0 0 0 2 2 0 0 0 0 0 1 1 0 0 1 1 0 1 0 0 0 0 1 0 0 0 0 0 0 0
17 1 0 0 0 0 0 2 1 0 1 0 1 2 0 0 0 1 0 0 1 1 0 1 1 0 2 1 2 2 1 1 1 1 0 1 1 2 0 1 1 1 0 1 2 0 0 1 0 1 0 1 0 0 2 0 0 0 0 1 0 1 1 2 0 0 0 1 0 0 0 0 1 2 0 2 2 1 1 0 1 2 1 0 0 0 0 1 1 2 0 1 0 2 0 0 0 1 1 0 0 1 0 1 2 1 2 1 2 1 0 1 0 2 2 2 1 1 1 0 2 0 2 0 1 0 1 1 2 1 0 0 0 0 1 0 1 0 0 0 0 0 0 1 0 0 1 0 2 1 1 0 0 0 1 0 1 1 0 0 1 0 1 2 1 1 1 0 1 1 1 1 0 2 0 0 2 0 1 1 0 2 0 2 1 0 1 1 1 1 1 1 1 0 2 2 1 0 0 1 0 0 1 2 2 1 1 0 1 0 1 0 1 0 1 2 0 1 0 0 1 1 1 1 0 1 2 2 0 2 1 0 0 0 1 0 0 2 2 1 0 0 2 1 1 1 0 0 0 0 0 0 0 0 0 2 2 0 0 0 0 0 1 1 1 0 0 0 1 0 0 1 0 1 0 0 0 2 1 1 1 1 2 2 1 1 2 0 0 1 0 1 2 0 2 0 2 0 0 1 1 0 1 1 1 1 0 0 0 0 0 2 0 1 0 0 1 1 1 1 1 1 0 2 1 0 0 0 1 0 0 0 0 0 0 0 0 1 1 1 2 1 2 0 0 1 2 0 1 1 1 1 0 2 0 1 1 1 0 1 0 0 2 0 2 0 0 1 1 0 0 0 1 2 0 1 2 1 0 0 2 0 0 0 0 1 2 1 1 1 0 0 1 1 1 1 2 0 1 1 1 1 1 1 0 1 1 2 0 1 1 0 1 1 1 2 1 0 0 0 1 1 0 2 1 2 1 1 1 0 1 0 0 1 1 1 0 0 0 0 2 2 0 0 0 1 2 0 0 0 0 0 0 1 1 0 1 2 2 2 1 0 1 0 1 1 1 2 0 1 1 2 2 2 1 1 0 0 1 0 1 0 0 1 0 1 0 2 1 0 0 0 1 1 2 0 0 1 1 0 1 1 2 2 0 1 1 1 0 0 0 2 0 0 0 1 0 0 1 2 2 0 2 2 1 2 0 0 0 2 0 1 0 1 1 0 0 2 1 1 0 1 0 2 1 1 1 1 1 0 0 0 2 1 1 0 1 0 0 0 0 0 1 0 0 0 0 1 1 0 0 1 0 0 0 0 1 1 0 2 0 0 1 2 1 1 0 1 0 1 0 2 0 0 0 0 1 1 1 1 1 2 0 0 1 1 2 0 0 0 0 0 0 0 0 0 0 0 0 1 1 1 0 0 0 0 1 2 0 0 1 0 1 1 1 0 1 0 0 0 1 0 0 1 2 2 2 1 1 1 1 1 0 2 0 1 0 1 1 0 0 0 1 2 2 2 1 2 1 0 0 0 0 1 2 0 2 0 2 0 0 0 0 1 1 0 1 1 2 0 0 0 0 0 1 0 1 2 2 2 0 0 0 0 2 0 2 1 0 0 0 0 0 1 0 0 0 2 2 2 0 0 0 2 0 0 0 1 0 0 1 1 1 2 0 0 0 0 0 0 0 0 0 0 0 0 0 0 0 0 0 0 0 0 0 1 2 0 2 1 0 0 2 0 0 0 0 1 0 1 0 0 0 1 0 0 0 0 2 0 0 2 0 1 0 2 0 2 0 2 0 2 0 0 0 0 0 2 0 0 0 2 1 0 1 1 0 0 1 2 0 0 1 1 1 2 2 0 1 0 0 1 0 2 2 1 1 0 1 0 1 1 0 1 0 2 0 2 2 0 2 2 0 0 1 0 0 0 0 0 2 2 1 0 1 0 1 0 0 0 2 0 1 0 1 2 1 0 2 0 2 0 2 0 0 1 0 0 1 1 2 0 1 0 1 2 1 1 0 2 2 0 0 1 1 0 1 0 0 1 1 1 0 2 1 1 1 1 0 0 0 0 0 1 2 2 0 0 2 0 0 2 0 1 0 1 1 1 1 0 1 0 1 2 0 0 0 0 2 0 0 0 1 1 1 2 0 1 0 0 2 0 1 2 2 0 2 0 0 1 1 0 0 1 0 1 1 0 0 0 1 0 1 0 0 1 1 0 1 0 0 0 0 1 0 0 0 1 0 2 0 0 0 1 1 0 0 0 0 0 1 1
18 0 0 0 0 1 1 1 0 0 0 0 0 1 0 0 0 0 0 0 2 2 0 2 2 1 0 1 2 2 1 1 1 1 2 1 2 2 0 0 1 1 1 1 2 1 1 0 1 1 1 0 0 0 2 2 0 1 0 0 1 1 0 0 0 0 0 1 2 1 0 0 2 2 2 2 2 0 0 2 0 2 2 2 2 0 0 0 0 2 0 0 0 1 1 0 1 1 0 1 0 0 0 1 2 0 2 1 1 0 0 2 0 2 2 2 2 0 2 0 0 0 2 1 1 1 1 0 2 0 0 0 0 0 0 0 0 0 0 0 1 0 0 0 0 0 0 0 0 1 0 0 1 0 0 0 0 0 0 1 1 1 0 2 0 1 0 1 1 2 0 1 1 1 1 0 2 0 1 1 0 2 0 2 2 1 1 1 0 2 1 2 0 1 2 1 0 0 0 2 0 0 0 2 2 0 2 0 0 0 1 0 1 0 1 2 2 2 1 1 0 0 0 0 0 1 1 0 0 0 0 0 0 0 0 0 0 2 2 2 0 0 1 0 2 2 2 0 0 0 0 0 0 1 1 0 0 1 0 0 0 0 1 1 1 0 0 0 2 2 1 1 1 1 1 1 0 2 2 0 0 0 0 1 0 0 0 2 0 2 0 0 2 0 2 0 2 1 0 2 1 0 0 0 0 0 1 0 0 0 0 1 1 2 1 0 0 0 0 0 0 0 1 1 1 0 1 0 0 0 0 0 0 0 0 0 0 0 2 1 0 0 2 1 0 1 0 1 1 1 0 0 0 2 0 1 1 1 0 0 0 0 0 0 0 0 0 0 1 1 1 1 1 1 1 1 2 1 0 0 1 1 1 0 0 0 0 0 0 0 0 0 0 0 2 0 1 0 1 0 0 0 1 1 1 0 1 1 0 2 0 0 0 0 2 2 1 0 0 0 0 1 0 2 1 2 1 0 0 0 0 0 0 0 0 0 0 0 1 0 2 1 0 0 0 1 2 0 0 1 0 2 0 0 0 0 0 1 1 0 0 0 1 1 1 1 1 1 0 0 0 1 1 1 2 0 2 0 2 2 2 1 1 0 0 1 0 2 2 0 0 0 0 1 1 1 1 0 1 0 0 0 1 1 0 1 1 0 0 1 0 2 0 0 2 0 0 1 0 1 0 2 2 2 0 2 0 1 0 1 1 1 0 1 2 0 1 1 1 2 1 0 0 0 0 1 0 1 1 0 0 0 0 2 1 0 0 0 0 0 0 0 0 0 2 0 0 2 2 0 1 1 0 0 0 0 2 1 0 2 0 1 1 2 1 1 0 0 0 0 0 2 1 0 1 0 0 1 1 0 0 1 1 0 1 2 0 0 2 2 0 0 0 1 0 1 0 0 1 1 1 1 0 0 0 2 2 2 0 0 0 0 0 0 0 1 2 2 0 1 1 0 0 0 2 1 1 1 1 1 1 2 0 0 0 1 0 1 1 0 0 0 1 1 1 1 0 2 0 0 0 1 0 1 1 0 2 1 1 0 1 2 0 0 0 1 0 1 1 1 0 0 0 1 0 0 2 2 2 2 0 0 0 1 2 0 1 1 1 1 1 0 0 0 1 0 0 1 1 1 0 0 0 1 1 0 1 0 1 1 1 1 0 2 0 1 0 0 0 2 0 0 0 1 1 0 0 1 0 1 0 0 0 0 0 2 1 0 1 0 0 0 2 0 0 0 0 2 0 2 0 0 0 0 0 0 0 0 2 0 0 2 0 0 0 2 0 2 0 2 0 2 1 1 2 0 0 1 1 0 0 0 1 0 1 0 1 1 0 1 0 0 0 0 1 2 1 1 1 0 2 1 0 2 2 1 1 0 0 0 0 2 1 2 0 2 0 0 1 1 0 0 0 0 0 0 0 0 1 0 1 1 0 0 2 0 0 1 0 0 2 0 1 1 1 1 2 1 2 0 1 0 0 2 0 1 0 1 0 2 0 0 2 0 0 0 0 0 0 2 2 0 1 1 1 0 1 0 0 1 0 2 0 0 2 2 0 0 0 0 0 0 0 0 1 1 0 1 1 0 0 1 0 0 1 1 1 1 1 1 1 0 1 2 0 0 0 0 0 0 0 0 2 1 0 1 0 0 0 0 2 0 1 0 1 0 1 0 0 0 0 0 0 1 1 1 1 0 0 0 0 1 0 0 0 0 1 1 2 0 0 0 0 0 0 0 0 1 1 2 1 1 0 0 1 0 1 0 1 0 1 2
19 0 0 0 0 0 0 2 1 0 1 1 0 1 0 0 0 1 1 1 1 1 1 1 1 1 1 0 1 2 0 1 1 1 1 1 1 2 0 1 0 0 0 0 1 0 1 0 1 1 0 0 1 1 1 0 2 0 0 1 0 0 0 2 0 0 0 2 0 0 0 1 2 2 2 2 2 0 0 1 1 2 2 2 2 1 1 1 1 1 0 0 0 2 2 0 2 1 0 1 1 0 0 0 2 0 1 0 0 0 0 1 1 2 2 2 2 0 1 0 0 2 1 0 0 1 0 2 2 2 0 0 0 0 0 0 1 0 0 2 1 0 0 0 0 1 1 0 0 1 0 0 0 0 0 0 0 1 0 1 1 1 0 2 0 2 0 0 1 2 0 0 0 2 2 0 2 1 0 0 0 0 1 2 2 1 2 2 0 1 1 1 0 0 2 1 0 0 0 0 0 1 0 1 1 2 1 1 1 0 2 0 2 1 0 2 0 1 2 1 1 1 0 1 0 0 1 2 1 1 1 1 0 0 0 0 0 1 2 1 0 0 0 1 1 1 0 0 0 0 0 0 0 1 1 0 0 1 1 0 0 0 0 0 0 0 1 0 1 1 0 0 2 0 0 0 0 2 1 0 1 1 2 1 1 2 2 1 0 2 0 1 0 0 2 0 1 1 0 0 0 0 1 1 1 0 1 0 2 0 2 2 2 1 0 0 0 0 1 1 1 1 1 2 2 0 0 0 2 1 0 1 0 0 0 0 0 1 1 1 0 1 2 1 0 0 1 0 2 2 2 0 0 2 0 0 2 1 0 2 0 0 1 0 0 0 0 2 2 0 0 0 1 2 0 0 1 1 1 0 0 1 2 0 0 0 0 0 0 1 0 0 0 1 2 0 1 1 0 0 0 0 0 1 0 1 0 0 1 2 0 1 2 2 0 2 0 0 0 0 0 1 1 2 0 0 1 0 0 0 2 1 0 1 1 0 0 1 0 0 1 0 2 2 0 2 2 2 2 1 0 1 0 2 2 1 2 2 2 1 2 1 1 1 1 2 2 1 0 0 0 1 1 1 1 0 1 1 1 0 0 0 0 2 0 0 0 0 0 0 1 1 0 1 1 0 0 1 1 0 0 0 1 1 1 0 1 0 0 1 0 1 1 1 0 1 1 0 2 0 1 2 2 2 0 2 0 1 0 1 1 1 0 2 2 0 1 0 0 1 2 0 0 1 0 0 0 1 1 0 0 0 0 1 1 0 1 0 0 0 0 0 1 1 0 0 0 2 2 0 0 0 2 0 0 0 2 0 0 0 2 1 1 0 1 0 0 0 0 0 0 0 0 1 1 0 1 0 0 0 0 2 0 2 2 2 1 0 0 0 1 0 0 0 0 1 0 0 0 0 0 0 0 0 0 1 2 1 0 0 2 0 1 0 0 0 2 0 0 1 0 0 0 0 2 2 2 1 2 2 0 1 0 2 0 2 0 2 2 0 0 0 1 1 1 1 1 2 1 1 0 1 0 0 1 0 2 0 2 0 1 0 0 0 2 2 2 1 1 2 0 0 1 0 0 0 1 1 1 1 0 1 0 0 1 0 1 2 0 0 1 0 0 2 0 1 1 1 1 1 0 0 1 2 0 2 0 0 0 0 0 0 1 2 0 0 1 0 0 1 0 0 0 0 0 0 0 1 0 0 0 1 0 0 0 1 0 1 0 1 0 0 2 0 0 1 0 1 0 2 1 0 0 0 0 0 0 1 0 1 1 2 0 0 0 0 2 1 0 1 1 2 1 0 1 0 0 2 2 0 0 0 2 0 2 0 2 0 0 2 0 1 2 2 0 2 2 1 2 0 2 2 0 2 2 1 1 0 1 0 1 1 0 1 0 2 0 0 0 0 0 0 1 1 2 1 2 0 0 0 2 2 0 0 2 0 0 0 1 1 2 0 0 0 0 0 1 0 1 1 0 0 1 1 0 0 0 0 1 2 2 0 2 2 0 2 0 0 0 0 0 0 2 1 1 0 1 0 0 0 0 1 0 2 2 2 0 1 0 1 1 0 0 0 2 2 0 1 2 0 0 2 0 1 0 0 0 0 0 1 0 0 0 2 0 0 0 2 2 0 0 0 1 1 1 2 0 2 0 1 0 0 2 0 0 0 0 0 0 0 0 2 1 0 1 1 1 0 1 0 1 0 0 0 0 0 1 0 1 0 0 0 1 2 0 0 1 1 0 2 0 0 0 1 0 1 0 0 2 0 0 0
20 1 0 0 0 0 0 0 0 1 1 0 1 2 0 0 1 1 1 1 1 1 0 1 2 1 0 0 2 2 2 1 1 1 1 0 2 2 0 0 2 2 1 1 1 1 0 0 2 0 0 0 0 1 1 0 0 0 1 0 1 1 0 1 0 0 0 2 2 0 0 2 2 2 1 2 2 1 1 1 0 2 2 2 2 0 0 1 1 1 0 1 1 1 0 0 0 1 0 1 2 1 1 0 2 0 2 1 1 0 0 2 2 0 2 2 1 0 1 0 1 0 2 1 1 1 1 2 2 2 2 2 0 0 0 0 0 0 0 1 0 0 0 0 0 0 0 0 0 0 0 0 1 2 1 0 0 0 0 0 0 0 0 2 2 1 1 1 0 1 1 1 2 0 2 2 2 0 0 0 0 0 0 2 0 0 0 1 0 1 1 2 0 0 2 2 0 0 0 1 0 0 0 2 2 1 1 1 1 0 2 0 0 0 1 2 0 1 1 0 1 1 1 0 0 1 1 1 0 1 0 0 1 1 1 0 0 2 2 1 0 0 2 1 1 1 0 0 0 0 0 0 0 0 0 0 1 1 0 0 0 0 0 0 1 0 0 1 2 2 0 0 0 1 0 0 1 2 1 1 1 0 2 2 0 2 2 1 2 2 0 2 2 0 2 0 0 0 0 0 1 0 1 1 1 0 1 0 0 0 0 2 1 1 2 0 1 0 1 1 1 2 1 1 2 0 1 0 0 0 0 1 0 0 0 0 0 2 0 0 0 1 1 2 1 1 1 0 0 2 0 0 0 1 0 1 1 0 0 1 0 0 0 0 0 1 0 2 2 0 0 0 1 2 0 1 2 0 0 0 1 0 0 0 0 0 1 0 0 1 0 0 1 0 2 0 1 1 0 0 0 0 2 1 0 1 1 0 0 2 0 0 0 0 2 2 1 1 0 0 0 0 1 0 0 1 1 0 0 0 0 0 1 0 0 0 0 2 1 1 1 0 0 1 1 2 2 0 0 0 0 1 0 2 1 0 1 2 2 2 1 0 0 0 0 1 1 0 0 0 0 2 2 2 1 0 0 0 1 0 1 1 0 1 0 1 0 0 0 1 1 0 1 2 1 0 0 0 1 0 1 1 1 1 1 0 2 1 1 2 1 2 0 0 1 0 0 0 1 1 1 1 1 2 0 2 1 0 2 2 0 0 1 1 2 0 0 2 1 2 1 0 0 2 1 1 1 2 2 0 0 1 0 2 0 1 0 0 0 0 0 0 0 1 1 0 0 0 0 0 0 2 0 0 0 0 1 0 0 1 1 0 0 0 0 0 0 0 0 0 0 2 2 0 0 0 0 0 0 0 0 2 0 2 2 2 1 0 2 2 1 0 0 1 0 1 0 0 1 0 0 0 0 0 0 1 2 1 0 0 1 0 1 0 0 0 2 1 0 1 1 0 0 1 1 1 2 1 0 0 0 2 1 0 1 2 0 2 2 0 0 0 0 1 1 1 1 1 1 1 0 1 0 0 1 1 1 1 1 1 0 1 0 0 1 1 0 1 1 0 0 0 0 0 0 0 1 2 1 0 0 1 0 1 1 1 1 0 0 0 1 1 0 1 0 0 0 2 2 2 0 0 1 2 0 2 0 0 0 0 0 1 1 2 0 2 1 1 1 1 0 0 0 1 1 1 1 0 0 0 0 0 0 0 0 1 0 0 1 1 0 1 2 1 1 0 0 1 0 2 1 1 0 2 2 0 1 1 0 1 1 0 0 0 0 2 0 1 0 1 1 2 2 0 0 1 0 1 1 0 0 1 1 0 1 2 0 0 0 2 0 0 0 0 1 1 2 1 1 0 0 1 0 2 2 1 1 0 1 0 0 2 0 2 0 2 0 0 0 0 0 0 0 0 0 0 0 0 0 1 1 1 1 0 1 0 1 1 0 0 2 0 1 0 1 1 1 1 1 0 0 0 0 2 0 0 0 1 0 1 2 0 2 0 0 0 0 1 0 0 0 1 0 0 2 0 2 0 0 1 0 2 0 2 1 1 1 2 1 2 1 1 0 0 2 1 0 0 2 1 0 2 0 1 0 0 0 1 1 0 0 0 0 1 2 0 1 1 2 0 0 0 1 1 1 1 1 0 2 0 2 0 2 0 1 1 1 0 0 0 2 0 1 0 1 0 0 0 0 0 1 1 0 2 0 1 1 0 2 0 0 0 2 2 0 0 1 0 0 2 1 1 0 0 0 0 0 0 0 0 1 0
21 1 0 0 0 0 0 1 0 2 2 0 0 1 1 1 0 1 2 1 0 1 1 1 2 0 1 0 1 2 2 1 0 0 1 2 2 2 0 1 1 1 1 1 1 1 1 0 1 1 0 0 0 1 0 0 1 0 1 0 2 0 0 2 0 0 0 0 1 1 0 0 1 2 1 2 2 1 1 0 1 1 2 1 2 0 0 2 2 2 1 2 0 0 1 0 1 0 0 2 2 0 0 2 2 0 2 0 1 1 0 1 0 2 2 2 2 1 2 0 1 0 2 1 0 2 0 2 2 2 0 0 0 0 1 2 0 0 0 1 2 0 0 0 0 1 2 0 0 0 0 0 0 0 0 0 1 0 0 0 1 2 0 2 1 2 0 0 1 1 1 0 0 2 2 1 1 0 0 0 0 1 0 2 1 0 1 1 0 1 1 2 0 0 1 1 0 0 0 0 0 2 0 2 2 1 2 0 1 0 0 0 1 0 2 2 1 1 1 0 2 2 1 1 0 1 2 0 0 0 0 0 0 0 2 0 0 2 2 1 0 0 2 1 1 1 0 0 0 0 0 0 1 0 1 0 1 1 1 1 1 1 0 0 1 0 0 1 1 0 0 1 1 1 0 0 0 2 2 2 2 0 2 2 0 1 1 2 0 2 0 1 0 1 2 0 2 1 1 2 2 0 0 0 0 0 0 1 2 0 2 2 2 2 1 1 0 0 0 0 1 1 2 2 1 0 0 0 0 0 0 2 0 0 0 0 1 1 1 0 1 1 2 2 1 1 0 0 0 0 1 0 0 1 0 0 1 1 0 1 0 0 1 0 0 1 0 1 2 1 0 0 1 2 0 1 2 2 1 1 1 1 0 1 1 1 0 1 1 0 0 0 0 0 2 0 0 0 2 1 1 1 0 1 0 1 0 1 0 1 0 1 2 2 0 2 0 0 0 0 1 2 0 0 0 1 1 0 0 1 1 1 0 0 0 1 0 1 0 0 2 0 1 2 2 2 2 0 0 1 1 1 0 2 1 0 1 2 1 2 1 0 0 0 0 1 1 2 0 0 0 1 2 2 0 2 1 0 1 1 2 0 0 0 0 0 0 1 1 0 1 0 0 1 0 0 0 0 0 0 1 1 0 0 1 2 1 1 0 0 0 2 0 0 2 0 0 0 1 2 2 0 1 2 0 2 0 1 0 1 1 0 0 1 1 0 0 1 1 0 0 1 0 1 1 0 1 1 1 0 0 0 0 1 1 0 1 1 0 0 0 1 1 0 1 1 1 0 0 0 0 0 0 1 1 0 2 0 0 0 2 0 1 1 1 1 0 2 0 2 0 1 2 0 2 0 1 2 2 0 0 2 0 1 1 2 0 0 2 2 1 0 0 0 0 1 0 0 1 0 0 0 0 0 0 1 1 2 0 0 1 0 0 0 0 0 0 1 0 0 2 0 0 1 1 1 2 2 1 1 2 1 0 1 0 1 0 2 2 0 0 0 1 2 2 2 2 2 0 0 1 0 0 0 0 0 1 0 2 0 0 0 0 1 1 1 0 2 1 0 1 1 0 1 0 0 1 2 0 0 0 0 0 0 1 0 2 1 0 0 1 0 0 2 0 1 1 0 0 0 0 0 0 2 0 1 0 0 0 0 1 1 0 2 0 0 0 0 0 1 0 0 0 2 2 0 0 2 0 0 0 1 1 0 0 0 0 0 0 0 0 2 2 0 0 0 1 1 0 1 0 0 1 1 0 1 2 1 0 2 0 1 1 1 1 1 0 0 0 0 2 2 1 1 2 0 0 1 0 0 0 2 1 0 1 1 0 0 0 2 0 2 1 1 1 2 2 1 0 0 1 0 0 2 1 0 0 0 0 1 0 1 0 0 0 1 0 0 0 0 0 0 1 1 1 1 1 0 0 0 2 2 0 0 2 0 0 0 0 0 1 0 0 0 0 1 1 0 1 0 1 0 1 1 0 1 0 2 1 1 2 0 2 0 0 0 0 1 1 1 1 0 1 1 2 2 2 1 0 1 2 1 1 0 2 2 0 1 0 0 0 0 0 0 1 1 0 1 2 0 1 1 0 2 0 1 2 0 1 1 0 1 1 2 1 0 1 1 1 0 0 0 1 1 1 2 0 1 0 0 2 0 0 1 1 0 2 1 1 0 1 0 0 1 1 1 1 0 0 0 1 1 0 0 0 2 2 0 1 0 0 0 0 0 0 0 0 0 0 2 0 0 0 0 0 0 0 0 0 0 1 1
22 1 0 0 1 0 0 1 0 1 1 1 1 1 0 0 0 2 0 0 2 2 1 2 2 0 0 0 1 2 0 1 1 2 1 1 2 1 0 0 0 0 0 0 2 0 0 0 2 1 0 0 1 1 1 1 0 0 0 0 0 1 0 1 0 1 0 1 2 0 0 2 0 2 0 2 2 2 2 0 2 2 1 0 1 1 1 1 1 2 0 1 0 1 1 0 1 0 0 1 1 1 1 1 2 0 2 0 0 0 0 1 0 2 2 2 2 0 1 0 1 0 2 0 2 0 2 1 1 1 0 0 0 0 0 0 0 0 0 1 0 0 0 0 0 0 0 0 0 0 0 0 0 0 0 0 0 1 0 0 1 0 2 1 0 2 0 0 0 0 1 0 0 2 1 1 2 0 1 1 0 0 0 1 0 0 0 1 0 1 1 1 0 0 1 1 1 1 0 0 0 0 0 2 2 0 2 0 1 0 2 0 1 0 2 2 0 1 2 1 0 0 1 0 0 2 2 1 1 1 0 0 0 0 2 0 0 2 2 1 0 0 1 1 2 2 1 0 1 0 0 0 0 1 1 0 1 1 1 0 0 0 0 0 1 0 1 0 0 0 0 2 0 0 0 0 1 2 2 2 2 0 1 1 1 0 1 2 0 2 0 0 1 0 2 0 2 0 0 1 2 0 2 2 2 0 0 0 0 0 0 1 2 1 0 1 1 1 0 0 1 1 1 1 0 0 0 0 2 1 0 1 0 0 0 0 0 1 1 0 0 0 2 1 0 1 1 0 0 1 1 0 1 2 1 0 0 0 0 2 0 0 1 1 0 0 0 2 2 0 0 0 2 2 1 2 2 2 0 0 1 1 1 0 1 2 1 0 0 0 0 1 1 0 2 1 0 1 0 1 1 1 0 2 1 1 0 2 0 1 1 0 0 0 2 2 1 0 0 0 0 2 0 1 0 1 2 0 0 0 1 0 0 0 0 1 0 1 1 0 2 1 0 0 0 1 2 2 2 2 0 0 0 0 0 0 0 2 2 2 1 0 0 0 0 0 0 2 0 1 1 2 2 2 0 2 0 0 2 0 2 0 0 1 1 0 1 1 1 0 1 1 0 1 1 1 1 1 1 0 1 1 2 1 0 1 2 1 0 0 0 2 0 0 0 0 0 0 1 1 1 1 1 2 0 2 1 0 1 2 0 1 0 1 0 0 0 1 0 1 1 0 0 1 1 0 2 1 1 0 0 0 0 1 2 0 1 1 0 1 1 0 1 0 0 1 1 2 2 0 1 0 0 0 0 0 2 0 0 0 1 0 1 1 0 1 0 2 0 2 0 0 1 0 1 0 0 0 0 0 0 2 1 1 1 1 1 0 1 1 1 0 0 1 0 0 2 0 0 0 0 0 0 0 0 1 2 1 0 0 1 0 0 0 0 0 2 0 0 1 0 0 0 2 2 2 2 1 2 1 0 1 0 2 0 2 0 2 1 1 1 0 1 1 1 1 0 2 1 0 0 0 0 0 1 0 2 2 1 1 0 0 1 1 1 2 0 1 2 0 1 1 0 1 0 0 1 1 1 2 1 0 0 0 0 0 2 1 0 0 0 0 0 1 0 0 0 0 0 0 0 0 2 2 0 2 0 1 1 1 1 1 0 2 0 1 0 0 0 1 0 0 0 0 0 0 0 0 0 0 0 0 1 0 0 1 1 0 1 0 0 1 2 0 0 1 2 2 0 2 0 0 0 1 1 0 0 1 1 1 0 1 1 1 1 1 0 1 1 1 1 1 1 1 2 0 0 0 0 1 0 2 2 0 2 0 2 0 0 2 0 1 0 0 1 2 1 1 1 0 0 1 0 2 2 1 1 0 1 1 1 0 0 0 0 1 0 0 0 0 0 0 1 1 1 1 1 0 0 0 2 2 1 0 1 0 1 0 0 0 1 1 0 0 0 1 1 0 2 0 1 0 1 1 0 0 0 2 0 1 2 0 0 1 0 0 0 2 0 2 2 0 1 0 2 0 2 0 0 1 0 2 0 1 2 2 0 1 0 1 0 0 0 0 1 1 0 1 2 1 0 2 0 0 0 1 1 2 0 0 0 0 0 2 0 0 0 0 1 0 0 0 2 2 2 1 1 0 1 0 1 0 2 1 1 0 1 1 1 1 0 0 0 0 1 2 2 0 0 0 1 1 0 1 0 0 0 1 1 2 2 2 1 1 0 1 1 0 2 1 0 0 0 0 1 0 0 0 0 0 1 1
23 1 0 0 1 1 1 1 0 0 0 1 0 0 0 0 0 1 2 1 0 0 0 1 2 0 1 0 1 2 2 0 0 1 0 1 2 2 0 0 2 2 0 0 1 0 1 0 1 1 1 0 1 1 1 1 0 0 0 0 1 0 1 2 0 0 0 0 1 1 1 2 1 2 1 2 2 1 1 0 2 2 2 0 1 0 0 0 0 2 0 0 0 2 0 0 0 0 0 2 2 0 0 1 2 1 2 0 2 2 0 0 1 2 2 2 1 0 1 0 1 0 2 2 0 2 0 0 0 0 0 0 0 0 0 0 0 1 0 2 1 0 0 0 0 0 0 0 2 2 0 0 0 0 0 0 1 1 0 1 1 0 0 2 2 1 1 1 0 1 1 0 1 1 1 2 1 0 0 0 0 0 0 1 0 0 0 1 0 1 2 2 0 0 2 2 2 0 1 0 0 0 1 2 2 0 2 0 1 0 0 0 1 0 2 2 0 0 2 2 0 0 1 0 0 0 0 2 1 2 0 1 1 1 1 1 0 2 2 2 0 0 2 1 1 1 0 0 1 1 1 1 0 0 0 0 0 0 0 0 0 0 0 0 1 0 0 0 0 0 1 2 0 1 1 0 0 2 1 0 0 1 0 0 0 0 0 0 0 2 1 1 1 0 2 0 2 0 0 1 1 0 0 0 0 0 0 0 0 1 0 1 2 1 1 1 0 0 0 0 1 1 2 1 1 0 0 0 1 1 0 0 0 0 0 1 1 1 1 0 1 1 1 1 0 2 0 0 1 0 1 0 1 2 1 1 1 0 0 1 0 0 1 0 1 1 0 1 1 1 1 1 1 2 1 1 1 2 0 0 2 0 1 0 0 1 1 1 1 1 1 1 0 0 1 1 1 1 1 1 0 2 0 1 1 0 0 0 0 1 0 1 0 0 1 1 0 0 0 0 1 2 0 2 1 1 2 0 0 0 0 0 1 1 1 1 0 0 0 0 1 1 0 2 1 2 2 0 0 0 0 1 0 2 2 1 2 2 2 2 1 0 1 1 1 1 1 2 0 0 1 2 0 0 2 0 1 0 2 1 1 0 0 0 0 2 0 1 0 0 0 0 0 1 1 0 0 0 0 0 2 2 1 1 0 1 1 2 0 0 0 2 0 0 1 0 0 1 0 1 1 1 1 2 1 2 0 1 0 0 2 0 0 2 2 0 0 1 0 1 0 2 1 0 0 0 1 2 2 0 0 0 0 2 0 1 0 0 0 1 1 0 0 0 1 0 0 0 0 0 0 0 0 0 1 0 2 1 0 2 0 1 0 0 0 0 0 2 0 2 0 1 0 2 0 2 2 1 1 1 1 2 0 1 1 2 1 0 1 1 0 0 0 0 0 0 0 0 0 0 0 0 0 0 0 1 2 1 0 0 2 0 1 0 0 0 2 0 0 1 1 0 0 1 1 0 2 1 1 1 1 1 0 0 1 1 0 2 1 0 0 0 1 1 1 2 1 2 1 0 1 2 0 0 0 1 1 1 2 0 0 0 0 0 0 1 0 2 2 1 1 1 0 1 0 1 2 2 1 1 0 0 0 0 1 0 2 2 0 0 0 0 1 1 1 0 0 0 0 0 0 0 0 2 0 0 0 0 2 2 2 2 0 2 0 0 0 0 0 1 0 0 0 0 0 1 0 1 0 0 0 0 1 0 0 2 0 0 0 0 0 0 2 0 0 1 0 2 0 2 0 0 1 1 1 0 1 1 0 1 1 1 1 1 1 1 0 1 1 1 0 0 1 0 1 0 0 1 0 0 1 1 0 0 0 0 0 0 0 1 0 0 0 0 1 2 1 1 1 1 1 2 0 0 0 2 0 0 1 0 1 1 0 0 0 2 0 2 2 0 2 2 0 0 0 0 0 0 1 0 1 1 1 0 1 0 1 0 1 1 1 0 1 0 1 1 1 0 1 0 1 0 2 0 0 1 0 0 1 2 2 0 2 1 1 1 0 1 0 1 1 0 1 1 1 0 1 0 0 0 0 2 0 2 1 1 1 0 0 1 0 0 1 1 2 2 1 0 0 0 0 0 0 1 1 0 1 0 0 0 0 0 0 1 1 0 1 1 1 0 0 0 2 1 1 0 0 0 0 0 2 0 1 1 1 0 1 0 0 0 0 1 0 0 1 1 1 0 0 0 1 1 0 0 1 1 2 0 1 0 0 0 1 2 0 2 2 0 0 1 0 0 0 0 1 0 0 0 1 0 1 0
24 1 0 0 0 0 0 0 0 2 2 0 0 0 0 0 0 1 1 1 1 2 0 1 1 0 2 0 1 2 1 0 0 0 2 0 2 1 0 1 1 1 1 1 2 1 2 0 0 2 1 0 0 0 1 0 1 0 0 0 1 1 0 2 0 0 0 1 1 0 0 1 2 2 1 2 1 2 2 0 2 2 1 1 1 0 0 1 1 2 1 1 0 1 1 0 1 1 0 2 1 0 1 1 2 0 2 1 1 0 0 2 1 2 2 2 2 0 0 0 2 0 2 0 2 0 2 2 2 2 1 1 0 0 0 0 0 1 0 2 1 0 0 0 0 0 0 0 0 0 0 0 0 0 1 0 0 0 0 0 1 1 0 2 1 1 1 0 0 1 1 1 1 1 0 0 2 0 0 0 0 0 1 2 2 2 1 0 0 2 1 2 0 1 2 1 0 1 0 0 0 0 0 2 2 2 1 0 1 0 0 0 1 1 1 2 0 0 0 0 2 2 0 0 0 1 1 2 0 2 0 0 0 0 2 0 0 1 2 1 0 0 2 1 1 1 0 0 1 1 1 1 1 0 0 0 1 2 1 1 1 1 1 1 1 0 0 0 0 0 1 1 1 1 0 0 0 1 1 0 0 0 1 1 1 0 1 0 0 2 0 1 1 0 2 0 2 1 0 1 1 0 0 0 0 0 0 0 1 0 1 1 1 0 0 0 1 0 0 0 1 1 1 2 2 0 0 0 0 1 0 1 0 0 0 0 0 1 1 0 1 2 1 1 0 0 1 0 0 1 1 0 0 2 0 0 2 0 0 2 0 0 1 0 1 1 0 1 1 0 0 0 2 1 1 1 1 1 1 0 2 0 1 0 0 1 1 0 0 0 0 1 1 0 2 1 0 1 0 0 0 0 1 1 1 0 1 1 0 2 0 2 0 0 1 1 1 0 0 0 0 1 0 2 1 0 2 1 1 1 0 1 0 1 1 0 0 1 0 0 2 1 0 0 0 0 1 0 0 0 0 1 0 2 2 2 2 2 2 1 2 0 0 0 0 2 0 2 0 0 0 0 0 0 0 1 0 1 1 0 0 0 0 1 0 1 0 1 0 0 0 0 0 1 0 0 0 2 2 0 1 1 1 1 0 1 2 0 0 0 0 1 0 0 1 0 0 1 0 1 1 1 1 2 0 1 0 0 0 1 1 1 0 0 1 0 1 2 1 1 0 1 0 1 1 0 2 2 2 0 0 0 0 1 1 2 0 2 0 1 1 0 1 0 1 1 1 2 2 0 1 0 2 0 0 0 2 1 0 2 0 1 2 1 2 0 1 0 0 0 0 1 1 2 0 1 1 1 1 1 1 1 0 1 1 1 1 0 2 1 0 0 0 0 0 0 0 1 0 1 1 1 0 0 0 2 2 0 0 0 0 0 1 0 0 0 2 1 1 2 2 1 0 1 1 0 1 1 2 2 0 1 0 0 0 1 0 2 2 0 0 0 0 0 0 0 1 2 1 0 0 1 0 0 1 0 2 0 1 0 0 2 0 0 1 1 0 2 1 1 0 0 0 1 0 0 2 2 1 2 1 0 0 0 0 0 2 1 0 1 1 0 0 1 1 1 0 0 0 0 0 0 1 2 0 0 1 0 0 0 0 0 0 2 0 0 0 0 0 1 0 0 1 0 1 0 0 0 0 0 0 0 1 0 0 1 0 0 0 0 0 0 2 0 0 0 0 1 0 1 0 0 0 1 1 0 1 0 2 0 0 2 0 0 1 0 1 1 1 1 0 0 2 0 1 1 0 1 1 1 0 1 2 0 2 1 0 0 1 2 0 0 1 1 1 2 2 1 1 0 1 1 0 2 2 2 1 0 0 0 0 2 2 2 0 1 0 1 1 0 1 1 0 0 0 0 0 0 1 0 1 1 1 0 1 0 1 0 1 1 1 0 0 0 0 1 1 0 1 0 0 0 1 1 0 0 0 0 0 0 0 0 2 0 0 0 0 1 1 2 2 0 1 0 1 0 1 0 0 0 0 1 0 2 1 1 0 0 0 0 0 0 0 0 1 0 0 1 2 1 0 2 0 2 2 1 2 0 0 0 1 0 1 2 1 0 1 1 2 0 0 0 0 0 0 0 1 1 1 0 2 0 0 1 1 0 2 1 2 1 1 0 0 1 2 0 0 0 0 0 0 0 0 1 0 0 1 0 1 0 0 0 1 2 0 1 1 0 0 0 0 0 0 0 0 0 0 0 0 0 0 0
25 0 0 0 0 1 1 1 0 1 1 0 0 0 0 0 0 0 2 2 0 0 0 1 1 0 2 0 1 2 0 1 0 1 0 1 2 1 0 0 1 0 1 0 1 0 1 0 1 1 1 0 1 1 1 1 0 1 0 0 1 0 0 1 0 0 0 0 2 0 0 1 1 2 1 2 2 1 1 0 0 1 2 2 2 0 0 1 1 1 0 0 1 2 1 0 1 1 0 1 1 0 0 1 2 1 2 1 1 0 1 2 1 2 2 2 2 0 1 0 1 1 2 1 1 1 1 2 2 2 1 1 0 0 0 0 0 0 0 0 1 0 1 0 0 0 1 0 1 2 1 0 0 1 0 0 2 0 1 2 2 0 0 2 0 1 0 2 0 2 0 1 0 2 1 1 0 0 1 1 0 2 1 2 2 1 2 2 0 0 1 2 1 2 1 0 0 0 0 0 0 0 0 0 0 2 1 0 2 0 2 0 1 0 1 1 0 1 0 0 1 1 0 0 0 1 1 2 0 2 0 0 0 0 2 0 0 2 2 2 0 0 2 1 1 1 0 0 0 0 0 0 0 0 0 0 0 0 0 0 0 0 0 0 0 0 0 0 0 0 0 1 0 2 0 1 0 2 1 1 1 0 2 1 0 2 2 1 0 2 0 1 1 0 2 0 2 0 0 1 1 0 1 1 1 0 0 1 1 0 1 2 2 1 1 0 1 0 1 1 1 1 1 1 1 0 2 0 0 0 0 2 1 1 0 0 0 2 0 0 0 1 2 1 1 1 1 0 1 2 2 0 0 2 0 0 1 1 0 0 0 0 1 0 1 0 0 0 1 1 1 1 1 2 1 0 2 2 0 0 0 2 1 1 0 0 1 0 0 0 0 0 2 1 1 1 2 1 1 1 1 1 1 1 1 0 1 2 0 2 0 0 0 0 2 2 1 0 0 0 0 1 0 1 1 1 0 0 0 0 2 0 0 0 0 1 0 0 1 0 1 0 0 2 2 2 2 1 1 2 0 1 0 2 2 1 2 2 1 2 2 0 0 0 0 1 1 2 0 0 0 1 2 2 1 1 0 0 1 0 1 1 0 0 0 0 0 1 1 1 1 0 2 2 1 1 1 0 0 1 1 1 2 0 0 1 2 1 0 0 0 2 0 0 1 0 0 0 1 1 1 0 0 2 0 2 1 1 0 1 1 0 0 0 2 0 1 0 0 2 1 0 0 0 0 0 1 2 2 0 0 0 0 2 0 1 0 0 0 1 0 0 1 0 0 1 1 1 0 1 0 2 0 0 2 0 2 0 0 1 1 0 2 1 1 1 1 0 0 0 1 0 2 0 0 0 1 0 0 0 0 2 0 2 2 2 1 0 1 1 0 0 0 0 0 1 0 0 0 0 0 0 0 0 0 0 2 2 0 0 0 0 0 0 0 1 2 1 0 2 0 0 0 2 2 1 1 1 0 0 1 2 1 0 2 2 0 1 1 0 0 0 1 1 1 2 2 2 0 0 1 0 1 0 0 0 1 1 1 0 0 0 0 0 2 2 2 1 1 1 0 0 0 1 0 0 2 1 1 2 1 0 0 0 2 0 2 1 0 1 0 0 0 1 0 1 0 0 0 0 0 0 1 2 1 1 0 0 0 0 1 1 0 2 0 0 2 2 0 2 2 2 1 0 1 0 0 0 0 0 0 0 1 0 0 0 0 0 0 0 0 1 2 0 0 1 0 0 0 0 0 0 0 1 1 1 2 1 0 1 0 1 0 0 0 1 1 2 1 2 0 1 1 0 1 0 0 1 0 0 0 1 0 0 0 2 0 1 0 1 0 0 0 0 1 2 1 2 1 0 1 1 0 2 1 0 0 0 1 0 0 2 1 1 0 1 0 1 1 0 1 1 0 1 2 0 1 0 0 0 2 2 0 0 2 0 0 0 0 0 1 0 0 0 0 0 2 0 1 0 0 0 0 2 0 1 0 0 0 1 2 1 2 0 0 1 1 0 0 1 1 0 0 0 2 0 2 0 0 1 1 1 0 1 1 1 0 1 0 1 0 0 1 1 1 1 0 1 1 0 1 0 1 2 0 2 0 1 1 0 1 0 0 2 0 0 0 1 2 0 0 0 1 1 1 2 0 1 0 0 1 0 2 1 1 0 2 0 1 1 1 1 1 0 1 0 1 0 0 0 0 0 0 0 1 1 2 0 0 0 0 0 1 1 0 0 1 1 1 2 0 0 0 1 0 1 0 0 0 0 0 0
26 0 0 0 0 0 0 1 1 0 1 0 0 0 0 0 0 1 1 1 1 2 0 2 2 0 1 0 2 2 2 0 2 2 0 1 1 1 0 1 1 1 1 0 1 0 0 0 2 0 0 0 0 0 2 0 0 1 0 1 1 0 0 0 1 1 1 1 1 0 0 1 1 2 1 2 2 2 2 0 2 2 2 1 1 0 0 1 1 2 1 1 2 2 0 0 0 0 1 2 2 0 0 2 2 0 2 1 1 0 0 1 0 2 2 2 2 0 1 0 1 0 2 1 1 1 1 2 2 1 0 1 0 0 1 0 1 1 0 2 1 0 1 0 0 0 0 0 0 0 0 0 0 0 0 0 1 1 0 0 1 1 0 2 0 2 0 1 0 2 0 0 0 2 1 1 2 0 0 0 0 2 1 2 2 1 2 1 0 1 0 2 2 2 0 1 0 0 0 0 0 0 0 0 0 1 1 0 0 0 2 0 2 1 0 2 0 0 1 0 0 0 0 0 0 0 0 2 1 2 0 0 0 1 1 0 1 2 2 0 0 1 2 2 2 2 0 0 0 0 0 0 0 0 0 0 2 0 0 1 0 0 0 0 1 0 1 0 2 2 1 0 0 1 0 0 0 1 2 1 1 0 2 2 0 1 2 0 1 2 0 1 1 1 2 1 1 2 0 1 1 0 1 1 1 0 1 0 0 0 0 0 2 2 1 0 1 1 1 1 0 0 2 2 2 0 0 0 1 0 0 2 1 1 0 0 0 1 1 1 0 0 1 2 0 1 1 1 1 1 1 1 1 1 0 0 2 1 0 1 0 0 1 1 1 0 0 2 2 0 0 0 2 2 1 2 2 2 0 0 0 1 1 0 0 0 0 0 0 0 0 0 1 1 2 1 1 0 1 1 1 1 0 1 0 0 0 1 0 1 0 1 0 0 1 1 1 1 0 1 0 1 0 0 0 1 2 1 1 1 0 0 0 0 0 0 0 1 0 0 1 1 1 2 2 1 2 0 0 1 0 1 0 1 1 0 1 0 0 0 0 0 0 0 0 0 0 2 0 1 1 1 1 1 2 0 2 0 1 1 2 0 0 1 1 0 1 2 2 0 0 0 1 1 0 1 1 1 1 0 1 0 1 1 0 1 1 0 0 0 0 2 0 1 0 0 1 1 0 1 1 1 2 2 0 2 0 0 0 1 1 0 0 0 1 0 1 0 1 2 0 0 0 1 0 1 0 2 2 0 0 0 0 2 0 1 1 1 0 1 1 0 1 0 1 1 1 2 1 1 1 2 1 0 1 0 2 1 0 2 0 0 2 1 2 0 2 0 0 0 0 1 2 0 0 0 1 1 1 0 0 1 1 2 2 2 1 0 0 1 0 0 1 2 1 1 1 0 0 0 0 0 0 1 0 0 0 1 0 0 0 1 0 0 0 1 1 0 0 0 1 0 0 1 2 1 2 1 1 1 0 2 2 0 1 2 0 1 1 0 0 0 1 2 2 2 2 0 2 2 0 2 0 0 0 0 2 1 1 1 0 0 0 0 2 2 2 2 2 0 0 0 0 0 0 0 1 2 0 1 0 2 0 0 0 0 2 2 0 0 0 0 0 2 0 1 0 2 2 2 0 0 1 2 0 1 0 0 1 1 1 1 1 1 0 2 1 2 0 2 2 2 1 1 2 0 1 1 0 1 0 0 1 0 0 2 0 0 0 0 0 2 2 0 1 0 0 0 0 1 1 0 0 1 1 0 0 2 0 2 1 1 1 1 1 1 0 1 0 1 0 1 1 0 1 0 0 1 0 0 0 1 0 0 0 2 1 1 0 1 0 0 0 0 1 1 1 2 2 0 1 2 0 2 2 1 1 0 1 0 1 1 0 0 0 1 1 0 0 0 1 1 0 0 1 0 1 0 0 0 2 2 0 0 2 0 0 0 0 0 1 0 0 0 0 1 2 0 1 0 0 0 2 0 0 1 0 0 0 2 2 0 2 0 0 0 0 0 0 2 2 0 0 0 2 0 2 0 0 1 1 2 0 2 1 1 0 0 0 1 1 0 1 1 1 0 0 0 1 1 0 2 0 1 0 2 2 2 1 0 1 0 0 1 0 0 0 0 1 0 1 0 2 0 1 2 0 0 0 0 2 0 2 0 0 0 0 0 0 0 2 0 0 0 0 1 1 0 1 1 1 1 1 1 0 0 0 0 2 0 0 0 0 1 0 0 0 1 0 2 1 1 0 2 1 0 0 0 0 0 2 2
27 0 0 0 1 0 0 1 0 1 1 0 1 2 0 0 0 2 1 1 1 2 0 2 2 0 1 0 2 2 2 1 0 0 2 0 2 1 0 1 2 1 1 1 2 1 1 0 1 1 0 0 1 1 1 1 2 0 0 0 0 2 0 2 0 0 0 1 1 0 0 1 1 2 1 2 2 1 1 0 1 1 2 2 2 0 0 0 0 2 0 0 0 0 0 0 0 0 0 1 1 0 0 1 2 1 2 0 0 0 0 2 0 1 1 1 1 0 2 0 0 0 2 1 1 0 1 1 1 1 1 1 0 0 0 0 0 1 0 2 2 0 0 0 0 0 0 0 2 2 0 0 1 0 2 0 1 0 0 0 0 2 0 0 0 0 0 1 0 1 1 2 1 1 0 1 2 0 2 2 0 2 1 2 2 2 1 1 1 2 2 2 0 0 0 0 0 1 0 0 0 0 0 1 1 2 2 1 0 0 0 0 0 0 2 2 0 0 1 0 0 0 0 0 0 0 0 1 1 0 0 0 0 0 1 0 0 2 2 1 0 1 1 2 2 2 0 0 0 0 0 0 0 0 0 0 0 1 1 1 1 1 1 1 0 0 0 0 2 2 0 1 0 1 0 0 0 0 1 0 0 0 2 1 0 1 1 1 0 2 0 1 0 0 1 0 0 2 0 2 2 1 0 0 0 0 0 1 1 0 0 2 1 1 2 0 0 1 0 0 2 2 1 2 1 0 0 0 1 0 0 0 1 0 0 0 0 2 0 1 0 0 2 2 1 1 1 0 0 2 0 0 0 2 0 0 2 1 0 2 0 0 2 0 2 0 0 1 1 0 0 0 1 2 0 1 2 1 1 1 2 0 0 0 0 0 0 0 0 1 0 0 0 0 2 0 1 1 0 0 0 0 0 2 0 2 0 1 0 1 1 0 0 0 2 2 1 1 0 1 1 1 0 0 0 1 1 1 1 1 0 0 1 1 1 0 0 1 0 0 2 1 0 1 1 1 2 1 1 1 0 1 0 1 0 0 0 2 1 2 1 0 0 0 0 2 1 1 0 0 0 0 1 1 2 0 2 0 0 0 1 0 0 0 2 0 2 0 0 0 0 0 0 1 1 1 1 0 0 1 1 0 1 0 1 1 1 0 1 1 1 1 0 0 0 1 0 0 1 1 1 1 1 2 1 2 0 1 1 1 1 0 1 0 0 0 0 0 1 1 1 0 0 1 1 1 1 1 1 0 1 0 0 1 1 0 1 1 0 2 1 0 2 0 0 2 2 2 1 1 0 1 1 0 0 0 1 1 0 2 0 1 2 1 2 0 1 1 0 1 0 0 2 0 2 0 2 0 0 1 1 2 1 2 2 2 1 0 1 1 0 0 0 0 0 0 0 0 0 1 1 1 0 0 0 2 2 0 0 0 0 0 1 1 1 0 1 0 0 1 1 2 0 0 1 1 2 1 1 1 1 2 0 1 1 2 0 2 2 0 0 0 0 2 2 2 1 2 0 0 0 0 0 0 0 0 2 2 2 0 0 0 0 1 1 1 0 1 1 0 0 0 0 0 1 1 2 2 1 2 1 0 0 1 0 1 0 2 0 2 0 0 1 1 1 0 0 0 0 0 0 0 0 1 1 0 1 0 0 0 1 1 0 1 0 1 1 0 0 2 0 0 1 0 1 0 0 0 0 0 0 0 0 0 0 2 1 0 0 0 0 0 2 1 0 0 1 2 0 2 0 1 1 0 0 0 1 1 0 1 1 1 1 1 1 0 0 1 0 1 1 2 0 0 0 0 0 2 1 0 0 1 1 0 1 0 1 0 1 1 0 0 0 0 2 2 2 2 1 0 1 1 0 2 2 0 0 0 1 1 1 0 1 2 0 2 0 0 0 0 0 0 0 0 1 0 0 0 1 0 1 1 1 0 1 1 1 1 0 0 2 0 1 0 1 1 1 0 1 0 0 0 1 1 0 0 0 1 2 2 2 0 1 1 1 1 1 0 0 1 1 0 0 0 1 0 1 0 0 0 0 1 1 0 1 1 0 1 1 1 0 0 0 0 2 1 0 0 1 0 0 1 0 1 1 0 1 1 1 0 1 0 2 2 2 0 2 1 2 0 0 0 0 1 1 2 1 0 0 0 2 0 2 1 1 0 1 1 2 1 1 0 0 0 1 1 1 0 1 0 0 0 0 1 0 0 0 0 0 0 0 0 0 2 0 0 2 2 0 2 0 0 1 0 1 0 0 0 0 0 1 0
28 0 0 0 1 1 1 2 1 0 1 1 0 1 0 0 0 1 0 2 0 2 0 2 2 0 1 0 1 2 1 0 1 1 0 0 1 1 1 0 0 0 0 2 2 1 1 0 1 1 0 0 0 0 2 2 0 0 0 1 0 0 1 1 0 0 0 1 2 0 0 0 2 2 1 2 2 0 0 2 0 2 1 1 1 0 0 0 0 2 0 0 0 2 2 0 1 0 0 1 1 0 1 0 2 1 2 2 2 0 0 2 1 1 2 2 1 0 1 0 2 0 1 0 1 0 1 1 2 2 1 1 0 0 0 0 0 1 0 1 1 0 0 0 0 0 0 0 0 0 0 0 0 0 1 0 1 1 0 0 1 1 0 1 1 2 0 0 0 0 2 2 0 2 0 1 1 0 1 1 0 1 0 2 0 0 1 1 0 2 1 2 1 1 1 2 1 0 1 0 0 0 0 1 1 1 2 0 0 0 1 0 2 0 2 2 1 0 2 1 0 0 0 0 0 0 0 0 0 0 0 1 0 2 2 2 0 1 2 1 0 0 2 1 1 1 0 0 0 0 0 0 0 0 0 1 2 0 0 0 0 0 1 1 1 0 0 2 2 2 0 0 0 2 0 0 0 2 2 2 2 0 2 2 0 1 2 0 0 1 0 2 0 0 2 0 2 1 0 0 0 0 1 1 1 0 0 1 1 0 1 1 2 1 0 0 0 1 0 0 2 1 2 0 2 1 1 0 1 1 0 1 0 0 0 0 0 0 2 2 0 0 2 2 0 0 2 0 0 1 2 0 0 2 0 0 0 1 0 1 0 0 0 0 0 0 0 1 1 0 0 0 0 1 1 0 0 1 0 0 0 0 1 0 0 0 0 0 0 1 0 0 1 0 2 0 1 1 0 0 0 0 1 0 0 0 0 0 0 2 0 0 1 1 0 1 0 1 0 0 0 1 1 2 2 2 1 0 0 0 0 0 0 2 2 0 0 0 0 0 1 1 0 1 0 2 1 0 0 0 0 1 0 0 0 0 0 2 0 2 1 0 0 0 0 0 0 2 0 1 1 1 1 1 2 0 2 0 2 0 2 0 0 0 0 0 0 1 1 0 1 1 1 2 1 1 1 0 0 0 2 1 2 2 0 0 2 1 0 0 0 2 1 0 2 0 0 0 0 1 0 2 1 1 1 1 0 1 0 1 1 0 0 1 2 0 1 1 1 2 2 0 0 2 1 1 1 1 1 0 1 0 0 2 1 0 0 1 0 1 1 0 0 0 0 2 2 1 0 1 0 0 1 0 0 0 1 1 0 1 1 0 0 0 0 0 0 1 0 1 0 0 0 2 0 0 0 0 0 0 0 2 0 2 2 2 1 0 2 1 1 0 0 1 0 1 0 0 0 0 0 0 0 0 0 1 2 1 0 0 1 0 0 0 0 1 2 1 1 1 2 2 0 1 2 1 1 2 1 1 1 1 0 0 0 1 0 2 1 0 0 0 2 1 1 2 0 2 0 0 1 0 0 1 0 0 2 1 1 0 0 0 0 2 2 1 1 1 1 0 0 0 0 0 0 0 2 2 2 2 0 0 0 0 0 0 2 2 0 0 1 0 0 1 0 1 0 0 0 0 0 0 0 2 0 1 1 1 1 1 1 1 0 2 0 0 0 0 0 0 0 0 0 0 0 0 0 0 0 0 0 0 0 0 0 2 0 0 0 0 0 1 2 0 0 1 1 1 0 2 1 0 0 1 1 0 2 1 1 1 0 2 1 1 1 1 0 2 0 2 0 2 1 1 2 0 1 2 2 0 0 0 2 0 2 0 2 0 0 1 0 0 0 0 1 2 1 2 1 0 1 1 0 1 1 1 0 0 1 0 1 2 1 2 0 2 0 0 0 0 0 0 0 1 1 1 1 0 0 1 1 0 2 0 1 1 1 1 1 1 0 0 1 0 1 1 2 0 1 0 0 0 2 0 0 0 0 2 0 2 1 1 2 0 0 0 0 1 0 2 2 0 1 1 2 0 2 0 0 0 0 2 0 2 1 1 0 0 0 2 0 0 0 0 1 1 0 2 2 2 0 2 0 1 0 1 0 2 0 0 0 0 0 1 1 0 1 1 2 0 0 0 2 0 1 1 0 1 1 1 1 0 2 1 0 1 2 0 2 2 0 0 1 1 1 0 0 0 0 0 0 1 1 0 0 1 1 0 1 0 0 0 1 1 0 0 0 0 0 2 0 0 0 0 0 0 1 0 0 0 2 1
29 1 0 0 0 0 0 1 1 1 2 0 1 1 0 0 0 1 1 0 2 2 1 1 1 1 1 0 1 1 0 1 0 0 1 1 1 1 0 0 1 1 0 0 1 0 1 0 1 1 0 0 0 1 1 1 0 0 1 1 0 1 0 1 0 0 0 0 0 0 0 0 1 2 0 2 2 1 1 1 1 2 1 0 2 0 0 1 0 1 0 0 0 1 1 1 1 0 0 1 1 1 1 1 2 0 2 0 1 1 0 1 1 2 2 2 2 0 2 0 0 1 2 1 1 0 1 1 2 2 0 0 0 0 0 0 0 0 0 0 0 0 0 0 0 0 2 0 1 0 0 0 0 0 0 0 0 2 0 1 2 0 0 2 1 2 0 0 1 2 0 0 0 2 1 0 2 0 0 0 0 1 0 2 1 1 0 0 0 0 0 0 1 1 1 1 0 0 0 1 0 0 0 1 1 1 1 0 1 0 0 0 0 0 1 2 0 1 1 2 0 0 0 0 1 1 2 1 0 0 0 0 0 0 2 0 1 2 2 1 0 1 2 1 1 1 0 0 0 0 0 0 0 1 1 0 2 1 1 0 0 0 0 0 1 0 0 0 1 1 0 1 0 1 0 0 0 1 1 0 0 1 1 2 0 1 1 1 1 2 0 1 0 0 2 0 2 1 0 1 2 1 0 0 0 1 0 0 1 1 1 2 2 1 1 0 0 0 0 0 0 0 2 2 2 0 2 0 0 0 0 2 0 0 0 0 0 1 1 0 1 1 2 1 1 0 2 0 1 1 2 0 0 2 0 0 1 0 1 1 1 1 1 1 0 1 0 1 1 0 0 0 0 2 0 0 1 1 0 0 0 1 0 0 0 1 1 0 0 0 0 1 0 0 2 1 1 0 2 1 1 1 2 0 0 0 1 0 0 2 0 0 2 1 1 2 0 2 0 2 0 0 0 1 0 1 1 1 1 1 0 1 0 0 0 1 0 0 1 0 2 0 0 0 0 1 1 1 0 0 0 1 0 2 2 1 2 1 1 1 1 1 0 0 0 0 0 2 0 0 0 0 0 0 1 0 0 0 2 0 1 0 0 1 0 1 0 1 1 0 0 0 0 1 1 1 1 1 1 1 1 0 0 0 0 2 1 1 0 2 0 0 0 0 1 1 0 0 2 2 2 0 0 1 0 1 1 0 0 1 1 1 0 1 2 0 1 1 1 2 2 0 0 1 1 1 0 1 1 0 0 0 0 2 2 0 0 1 0 1 0 0 0 2 0 0 0 2 0 2 0 1 1 0 0 0 2 1 1 2 0 1 1 0 0 0 0 1 0 1 1 0 2 0 0 0 0 1 1 1 1 1 0 2 2 2 0 0 1 1 1 0 0 1 0 1 0 0 0 0 0 0 0 0 0 0 1 1 0 0 1 0 0 0 0 0 2 0 0 1 1 1 0 2 1 1 2 1 1 1 0 2 0 1 0 2 0 1 0 0 0 0 1 2 2 2 0 2 0 0 1 0 1 0 0 1 0 0 1 0 0 1 1 0 1 1 1 1 1 1 0 0 0 1 0 0 1 2 0 1 1 0 0 0 1 0 0 1 0 0 0 0 0 1 0 0 0 0 1 1 0 1 2 2 0 1 1 0 1 1 2 1 0 2 0 0 0 1 1 2 0 0 0 0 0 1 0 1 0 0 0 0 1 0 0 2 0 0 0 0 0 0 2 0 0 0 1 2 0 2 0 0 1 1 1 0 2 2 0 2 0 1 1 1 2 0 0 2 1 2 0 1 1 0 0 0 0 1 0 1 0 2 1 0 1 1 1 0 1 2 0 0 0 0 1 2 1 2 1 0 2 1 0 1 1 1 0 0 2 0 2 1 2 2 0 2 0 0 0 0 0 0 1 1 1 1 1 1 1 0 1 1 1 0 1 0 1 0 0 0 0 0 0 0 0 0 1 0 2 0 0 0 1 1 0 1 0 2 0 1 0 2 1 0 0 1 1 0 0 1 1 1 0 1 1 0 0 0 0 1 0 1 0 2 1 2 0 1 0 2 1 0 0 0 1 1 0 0 2 0 0 2 1 2 1 0 1 0 0 0 0 0 0 2 0 0 0 0 1 0 0 0 2 0 1 2 0 0 1 1 1 0 2 0 0 0 0 1 1 0 1 1 0 0 0 2 2 0 1 0 0 0 0 0 1 1 1 1 1 1 1 1 0 1 0 0 0 0 0 2 0 0 0 0 1 1 0 0 1 0 1 1
30 0 0 0 0 0 0 2 0 1 1 0 0 1 0 0 0 1 0 0 2 2 0 1 1 0 1 0 1 2 1 0 0 1 2 0 2 2 0 1 1 1 0 1 2 0 0 0 1 1 0 0 1 1 0 2 2 0 0 1 0 0 0 1 0 0 0 2 1 1 1 1 0 2 0 2 2 0 0 1 0 1 2 1 1 0 0 0 0 2 0 0 1 2 0 0 0 0 0 1 1 0 1 1 2 0 2 1 1 0 0 2 0 1 1 1 1 0 0 0 0 0 2 1 1 0 1 2 2 2 1 1 0 0 0 0 0 0 0 0 0 0 1 1 0 1 0 1 1 1 0 0 1 2 0 0 1 1 1 1 1 0 0 2 0 2 0 1 0 2 0 0 0 2 2 0 2 1 0 0 0 0 2 2 2 2 2 1 0 2 2 2 1 2 1 0 0 0 0 0 0 0 1 1 1 1 2 0 2 0 0 0 0 0 2 2 0 2 2 2 0 0 0 0 0 0 0 0 0 0 0 0 0 0 1 0 0 2 2 1 0 0 2 1 1 1 0 0 0 0 0 0 0 1 1 0 1 0 0 0 0 0 1 1 1 0 1 0 2 1 0 2 0 0 0 0 0 2 2 1 0 0 0 1 0 0 0 1 0 1 0 0 1 0 2 0 2 2 0 1 0 0 1 1 0 0 0 1 0 0 0 1 1 2 1 0 1 1 1 1 1 1 0 1 2 0 1 0 0 0 0 0 1 1 0 0 0 2 0 2 2 1 2 2 0 1 1 0 1 2 0 0 0 2 0 1 2 1 1 0 1 1 2 0 1 0 0 2 2 0 0 0 0 2 0 0 0 1 0 0 2 0 1 1 0 1 1 0 0 1 0 0 1 0 1 1 1 0 0 1 0 1 0 1 0 1 0 0 0 0 0 1 0 0 2 2 1 0 0 0 0 2 0 1 0 0 1 1 1 1 0 1 0 1 1 0 0 1 0 0 2 0 0 0 0 0 1 1 0 1 0 1 0 2 1 1 1 1 1 0 0 0 0 0 0 1 0 2 0 1 1 1 2 2 1 1 0 0 2 1 1 1 0 0 0 1 0 2 2 0 0 0 1 2 0 0 0 1 1 0 1 1 1 1 1 0 2 1 0 0 0 2 0 0 1 0 0 0 2 2 2 0 2 2 0 2 0 1 0 1 1 0 0 0 2 0 1 1 0 0 1 1 0 1 0 1 1 0 0 0 1 0 0 2 1 0 1 1 0 1 1 0 0 2 0 0 0 1 1 0 1 1 0 0 0 0 1 1 0 2 0 0 1 1 0 1 0 1 0 1 0 1 1 0 0 0 0 1 1 1 1 1 0 0 2 2 1 0 1 1 1 0 1 1 1 1 2 0 0 0 0 0 0 0 0 2 2 0 0 0 1 0 0 0 0 1 2 2 1 2 1 1 0 0 1 1 2 1 2 2 2 0 0 1 0 1 0 1 1 0 0 0 2 1 1 1 1 2 0 0 1 0 1 0 0 0 1 1 2 0 1 0 0 0 2 2 1 2 1 1 0 0 0 0 0 0 2 1 1 1 0 0 0 1 0 1 1 2 0 0 0 0 0 1 0 0 0 1 1 1 0 0 0 2 0 0 0 0 0 0 1 1 1 2 0 0 0 0 0 0 0 0 0 0 0 1 0 0 0 0 0 0 1 0 0 0 0 0 1 1 0 0 2 1 0 0 0 2 0 1 0 1 0 0 0 0 0 1 1 1 1 1 0 0 1 1 0 2 1 2 0 1 2 1 2 0 0 2 0 0 0 2 2 0 2 1 0 0 2 2 0 0 0 0 0 0 1 2 1 0 1 1 0 2 2 1 1 0 0 0 0 2 1 1 0 1 0 2 2 1 0 1 0 0 0 0 0 1 0 0 2 2 0 0 2 0 0 0 1 1 0 0 1 0 1 1 2 1 1 0 1 0 1 1 0 0 0 1 2 2 2 0 1 0 0 1 1 1 0 1 1 0 0 1 1 0 1 0 0 0 0 2 1 0 1 0 0 0 0 1 1 0 0 0 0 0 0 0 2 0 0 2 0 0 0 1 1 1 1 0 1 0 0 1 0 0 0 0 2 0 0 0 1 1 2 0 1 1 0 1 0 0 2 0 0 0 0 2 2 0 2 0 0 0 1 2 2 0 1 0 0 0 0 1 1 1 1 0 0 1 1 0 2 2 0 0 1 0 0 1 0 0 0 0 0 0 0 0 0 0 1 1
31 0 0 0 1 0 0 1 0 2 2 0 1 1 0 0 0 2 0 0 2 2 0 1 1 0 1 0 2 2 2 0 1 1 1 0 2 2 0 0 2 2 0 0 2 0 0 0 2 0 0 0 2 2 0 0 1 0 1 1 0 2 0 1 1 1 1 0 1 0 0 0 1 1 0 1 1 1 1 0 1 1 2 0 1 0 0 0 0 2 0 0 0 2 0 1 0 1 0 1 0 1 0 1 2 0 2 0 0 0 0 1 1 2 2 2 2 0 2 0 0 0 2 0 2 0 1 0 0 0 0 1 1 0 1 1 0 1 0 1 1 0 0 0 0 0 0 0 1 0 0 0 0 0 0 0 0 2 0 0 0 2 0 2 0 1 0 0 0 0 1 0 1 1 0 2 1 0 1 1 0 2 0 2 2 1 1 0 0 1 1 1 1 1 1 1 2 0 0 0 0 2 0 1 1 0 2 1 0 0 1 0 1 0 2 2 2 0 1 1 0 1 1 1 0 0 2 0 0 0 0 0 0 0 1 0 0 1 2 0 0 1 0 0 2 2 2 0 1 1 1 2 0 0 0 0 0 0 0 0 0 0 1 1 1 0 0 0 0 0 0 0 0 2 0 0 1 1 2 0 0 0 2 1 0 2 2 1 0 1 0 1 1 0 2 0 2 0 0 0 1 0 0 0 0 1 1 1 1 0 0 2 2 1 1 1 0 0 0 0 0 0 2 0 2 0 1 0 1 0 0 0 0 0 0 1 1 0 1 0 0 0 2 1 0 0 2 1 2 0 0 0 0 0 0 0 0 0 1 0 1 1 1 0 1 1 0 0 1 0 0 0 1 2 0 0 0 1 0 0 1 1 0 0 0 0 0 1 1 0 0 1 1 1 2 0 2 1 1 1 1 1 0 1 0 1 0 0 0 2 0 0 1 1 1 2 1 1 0 1 0 0 0 2 0 0 2 0 0 0 2 1 0 0 0 0 0 1 1 0 1 1 0 0 0 1 1 1 1 2 0 1 0 1 0 0 0 2 2 1 1 0 0 0 0 1 1 2 0 0 0 0 1 1 1 1 1 0 2 0 1 0 0 0 2 0 2 0 0 0 1 1 0 1 2 0 0 1 1 0 0 0 1 1 0 1 1 0 1 0 2 0 0 0 2 0 0 0 1 2 2 0 0 2 1 2 1 1 0 1 1 1 0 0 0 0 1 1 0 1 2 0 0 1 0 0 1 2 2 0 0 0 0 2 0 1 0 1 0 1 1 0 1 0 0 1 1 2 0 2 0 2 0 0 0 0 1 1 0 1 1 0 1 1 0 1 0 0 0 0 0 1 2 0 2 0 2 0 0 0 0 2 0 1 1 1 1 0 2 2 1 0 0 0 0 0 0 0 0 0 0 0 0 1 0 1 1 2 0 0 0 0 0 0 0 2 2 2 1 1 2 2 0 2 2 1 1 1 2 2 1 1 1 0 1 1 0 2 2 1 0 0 1 2 2 2 1 2 0 0 0 0 0 0 0 1 1 1 0 1 0 1 0 1 1 1 1 2 1 0 1 1 1 1 1 2 2 2 2 2 1 1 0 0 0 0 2 2 0 0 0 0 0 2 0 1 0 1 0 0 0 0 0 2 0 1 1 0 1 1 2 2 0 2 1 1 0 0 0 1 0 0 0 1 1 1 1 0 0 0 0 0 1 0 0 2 1 0 0 0 0 2 2 0 0 0 1 2 0 2 0 0 0 0 0 1 1 1 1 1 1 2 0 0 0 2 0 2 0 2 0 2 1 1 2 0 0 1 0 0 0 1 0 1 0 1 0 0 1 2 0 0 1 1 1 2 2 1 1 0 1 1 0 2 2 1 1 0 1 0 1 1 1 1 1 1 0 0 0 1 0 1 1 1 2 1 1 0 0 0 2 1 1 0 1 0 1 0 0 0 2 0 0 0 0 1 1 1 2 0 1 0 0 2 0 0 0 2 0 0 2 0 2 0 0 0 0 0 0 2 2 0 0 1 1 0 1 0 0 0 0 1 0 1 1 1 1 0 0 1 1 0 0 0 0 0 0 1 1 0 1 0 1 1 2 2 1 1 2 0 2 0 0 2 0 0 0 1 1 1 0 0 0 1 2 0 1 0 0 0 1 0 2 0 1 1 1 1 2 1 1 0 0 1 1 1 1 0 1 0 0 0 0 0 1 0 1 0 0 0 0 0 2 2 0 0 2 1 0 2 0 0 0 0 0 0 1 0 1 1 1 1
32 1 0 0 1 0 0 1 0 1 1 1 1 1 0 0 1 1 2 1 0 1 1 2 2 0 2 0 2 1 1 2 2 1 1 0 2 2 0 1 1 1 0 0 1 0 0 0 0 2 0 0 0 0 2 1 1 2 0 1 0 0 0 0 0 0 0 1 1 0 0 1 2 2 2 2 1 1 1 0 2 2 2 1 2 0 0 1 1 2 0 1 1 2 0 0 0 2 1 2 2 0 0 0 2 1 2 0 0 0 0 2 1 2 2 2 2 1 1 0 2 0 2 1 1 0 0 1 2 2 0 1 0 0 1 0 1 0 0 0 2 0 0 0 0 0 0 0 0 0 0 0 0 0 1 0 1 0 0 0 1 0 0 1 0 1 0 0 1 1 0 0 0 2 1 0 2 1 1 1 0 1 1 1 1 1 1 2 1 1 2 2 1 1 0 1 1 0 0 0 0 1 0 2 2 0 2 0 1 0 0 0 1 1 0 2 1 1 0 0 0 0 0 0 0 1 1 2 0 1 1 0 0 0 2 0 0 1 1 1 0 0 2 1 1 1 0 0 0 0 0 0 0 0 1 0 1 1 1 2 1 1 0 0 1 0 1 0 2 0 1 0 0 0 0 1 0 2 2 1 0 0 2 2 0 1 2 1 0 1 0 0 2 0 2 0 1 0 0 0 0 0 1 1 1 1 0 0 1 0 0 2 2 0 2 0 0 0 1 1 1 1 1 1 2 0 1 0 1 0 0 1 0 0 0 0 0 0 2 1 0 0 2 1 0 0 1 1 1 1 0 1 0 1 0 1 1 0 0 2 0 0 1 0 0 1 0 2 2 0 0 0 1 1 1 0 2 1 1 1 0 0 0 2 2 2 0 0 0 1 1 0 2 0 2 0 2 2 0 0 0 0 1 1 0 1 0 2 0 2 0 1 0 0 1 1 1 0 0 0 0 0 0 0 1 1 0 1 1 1 0 1 0 1 1 1 0 0 1 0 2 1 0 1 1 1 2 0 0 1 0 2 0 2 1 1 1 2 1 1 1 0 0 1 1 1 1 2 0 0 0 0 0 0 2 0 1 0 2 0 1 0 0 2 0 1 0 1 1 0 0 0 0 2 1 0 0 1 1 0 1 1 1 0 1 1 2 1 1 0 1 1 0 1 0 0 0 1 0 1 1 1 1 2 0 2 0 0 1 2 0 1 0 0 0 0 0 1 1 2 1 0 0 2 0 0 1 1 1 0 1 0 0 1 1 2 0 1 0 1 0 0 0 0 1 0 0 1 0 1 0 1 0 0 0 0 2 0 0 2 0 0 2 2 1 1 0 1 1 1 1 0 1 0 1 0 1 1 1 1 1 1 0 0 0 0 0 0 2 2 0 0 1 1 1 1 2 0 1 1 1 1 0 0 0 1 1 0 0 0 0 0 0 0 0 1 1 0 1 2 1 0 0 1 1 1 2 2 0 0 1 2 1 0 1 2 0 1 1 0 0 0 1 1 1 2 0 2 0 0 2 0 1 0 0 1 1 0 1 0 0 1 1 1 1 1 0 1 1 1 0 0 0 1 0 0 1 2 1 2 2 0 0 0 1 0 2 2 0 0 1 0 0 1 1 0 0 1 1 1 0 0 0 2 0 1 1 0 1 1 1 1 0 2 0 0 1 0 0 0 0 0 0 0 0 0 0 1 0 1 1 1 1 0 0 0 0 0 1 1 0 1 2 0 0 0 1 2 0 2 0 0 0 0 0 0 1 0 2 0 0 2 1 1 1 1 0 1 0 1 1 2 0 0 0 0 0 0 0 0 0 1 0 0 0 1 2 1 0 2 0 0 0 0 1 1 2 2 0 0 0 0 0 2 2 0 0 0 2 0 2 0 1 1 1 1 0 0 0 1 0 1 1 1 1 1 1 0 0 0 2 2 1 1 1 0 1 1 0 1 0 1 0 0 0 1 1 0 1 0 0 0 1 0 0 0 1 0 0 1 2 1 1 1 1 1 1 0 0 2 2 0 2 0 1 0 1 0 0 0 0 2 0 1 1 1 0 2 0 1 0 0 0 0 0 0 0 0 2 0 0 2 0 2 1 1 1 2 0 0 0 1 1 2 1 0 0 1 2 0 0 0 2 0 1 2 0 1 1 0 2 0 1 1 2 0 1 1 1 1 0 0 1 1 2 0 0 0 1 0 0 0 1 0 0 1 1 1 1 1 1 1 1 1 0 1 1 2 0 2 0 0 0 0 1 0 0 0 1 0 1 1
33 1 0 1 1 0 0 2 1 0 1 0 1 2 0 0 1 0 2 0 2 2 0 2 2 1 0 0 2 1 1 2 0 1 2 1 2 1 0 1 2 1 0 0 1 0 0 0 1 1 0 0 0 0 2 0 0 1 0 0 0 1 0 1 0 0 0 0 2 1 0 2 2 2 2 2 2 1 1 1 0 2 2 0 2 1 1 0 0 1 0 0 1 2 1 0 1 1 0 1 0 0 0 1 2 0 2 1 2 1 0 1 0 2 2 2 1 0 0 0 2 0 2 0 2 0 2 0 1 0 0 0 0 0 0 0 0 1 0 1 1 0 0 0 0 0 0 0 2 2 0 0 1 0 0 0 0 2 0 0 2 0 0 2 1 0 0 1 0 2 0 2 1 1 1 0 2 0 1 1 0 0 0 2 0 0 0 1 1 1 1 1 0 0 2 2 0 0 0 0 0 1 0 1 1 1 2 1 1 0 1 0 2 0 2 2 0 0 1 1 0 0 0 0 0 0 0 1 0 1 0 0 1 1 0 1 0 2 2 0 0 0 1 0 0 0 0 0 0 0 0 0 0 0 0 0 0 1 0 0 0 0 0 0 0 0 0 0 1 1 0 0 0 1 0 0 0 2 1 0 1 0 2 2 0 2 2 0 0 2 0 2 2 0 2 0 2 0 0 1 0 0 1 1 1 0 0 0 1 0 0 2 2 1 0 0 1 0 1 1 1 1 1 1 1 0 0 0 0 0 0 1 1 1 0 0 0 1 1 0 1 1 2 0 0 1 1 0 0 2 0 1 0 0 0 0 0 2 0 1 0 0 2 0 2 1 0 1 2 1 1 1 1 2 0 2 2 0 0 0 1 1 1 1 0 1 2 0 0 1 0 1 0 0 2 0 0 1 1 1 1 1 0 2 1 1 0 0 0 1 1 0 1 1 1 2 0 0 0 0 0 1 0 1 1 2 0 0 0 0 1 0 0 0 0 0 0 0 0 0 1 1 0 0 0 0 0 0 0 0 1 0 0 2 1 0 1 2 1 2 2 1 0 1 1 2 2 2 0 1 1 2 1 1 1 0 1 0 2 1 1 0 0 0 0 1 0 1 0 1 1 0 0 0 0 1 1 0 2 0 0 0 1 1 0 2 0 1 0 0 1 1 0 0 1 1 0 1 1 2 2 0 0 1 0 1 0 0 1 2 0 0 0 1 1 0 0 0 0 2 1 1 0 2 0 2 0 1 1 0 1 0 0 2 0 1 0 0 0 1 1 0 1 0 0 1 1 2 1 1 0 0 0 0 1 0 1 0 0 1 0 1 1 0 1 0 0 0 0 0 0 2 0 0 1 0 0 0 0 0 0 2 1 2 2 2 0 0 1 1 1 0 0 0 0 0 0 0 0 0 0 0 0 0 0 2 2 1 0 0 2 0 0 0 0 0 1 1 0 1 1 1 0 2 2 1 1 0 2 2 0 2 0 1 0 2 0 1 1 0 0 0 1 0 1 1 1 2 0 0 0 1 1 0 0 0 1 1 2 0 1 0 0 1 2 0 1 1 1 1 0 0 0 0 1 0 2 1 0 0 0 0 0 0 1 0 1 0 0 2 0 0 0 1 0 1 0 1 1 1 0 0 0 2 0 0 0 0 1 1 2 2 0 2 0 1 0 0 0 0 0 0 0 1 1 0 0 0 0 2 2 2 0 0 0 1 0 0 1 0 0 0 2 0 0 0 1 1 0 0 0 1 2 1 1 0 1 1 0 2 0 0 1 1 1 1 0 2 0 2 0 2 2 0 1 0 1 2 0 0 0 2 0 0 0 1 0 0 0 2 0 0 0 0 2 2 2 2 1 0 1 1 0 2 2 1 1 0 2 0 2 0 1 0 0 2 0 0 1 0 0 1 0 0 0 0 0 0 0 0 2 2 0 0 2 0 0 0 2 2 0 0 0 0 0 0 0 2 1 0 0 0 1 1 0 0 0 1 0 2 1 1 2 0 0 0 0 0 0 2 2 0 0 0 2 0 2 0 0 0 0 2 0 2 1 2 0 0 0 1 1 0 0 0 0 0 0 1 2 0 1 1 0 1 0 2 1 1 1 1 1 0 0 2 0 0 0 1 1 0 0 0 1 1 1 2 0 0 0 0 2 0 2 1 0 0 1 0 0 0 0 0 1 0 1 1 1 0 2 1 1 0 0 1 0 1 1 0 1 0 0 0 0 0 0 0 0 0 0 1 0 0 0 0 0 0 1 0 0 0 2 1
34 1 0 0 0 0 0 2 0 0 0 1 2 1 0 0 0 2 0 0 2 2 0 2 2 0 1 0 1 2 0 1 2 2 0 1 1 0 1 1 0 0 0 0 2 0 0 0 2 0 0 0 0 0 2 1 1 0 0 1 0 0 0 0 0 0 0 0 1 1 2 1 1 2 1 2 2 1 1 0 2 2 1 0 1 0 1 0 0 2 0 0 2 0 0 0 0 1 0 1 1 0 0 2 2 0 2 0 0 0 0 1 1 2 2 2 2 0 2 1 0 1 2 0 1 1 1 0 1 0 0 0 0 0 0 0 0 0 0 1 0 0 0 0 0 0 0 0 1 1 1 0 0 0 0 0 0 0 0 0 1 1 0 2 1 2 0 0 2 2 0 0 1 1 2 1 2 1 0 1 0 1 2 2 2 2 2 2 1 2 2 2 0 1 1 2 1 0 0 0 0 0 0 0 0 2 1 0 1 0 0 0 1 0 2 2 0 0 0 0 0 0 0 0 0 1 1 2 1 0 0 0 1 1 0 0 1 1 2 2 0 0 0 1 1 1 1 0 0 0 0 0 0 1 1 0 0 0 0 1 0 0 1 1 1 0 0 1 2 1 0 1 0 1 0 1 0 2 1 0 0 0 1 2 0 1 1 1 0 1 0 0 1 1 2 0 1 2 0 1 2 1 0 0 0 0 1 0 0 0 0 0 1 2 0 0 0 1 0 0 1 1 2 2 2 0 1 0 1 0 0 2 0 0 0 0 1 2 0 1 0 0 2 2 1 0 2 0 1 1 0 0 0 1 0 0 0 0 0 2 0 0 1 0 1 1 0 0 0 0 0 0 2 1 1 1 1 2 0 0 1 1 1 1 0 1 1 0 0 0 0 0 2 0 2 0 2 1 0 0 0 0 1 1 0 1 1 0 0 1 1 0 0 0 2 2 2 0 0 0 0 1 1 1 1 1 2 0 0 0 0 0 0 0 0 1 0 0 0 0 2 1 0 1 1 1 1 0 0 2 0 1 0 2 1 0 1 2 1 2 2 0 0 0 0 0 0 2 0 2 1 1 1 1 1 0 1 0 1 0 2 0 0 1 1 1 1 2 1 0 0 0 0 1 1 1 1 0 0 1 2 2 0 0 0 2 2 1 0 0 0 2 0 0 0 0 0 0 0 1 1 1 1 2 0 2 0 0 1 2 0 1 0 0 0 0 1 0 1 1 1 0 0 0 0 1 0 1 1 0 0 0 0 2 0 1 0 0 0 1 1 0 0 1 0 0 0 0 0 0 0 1 0 0 1 0 1 0 0 1 0 0 1 1 1 0 0 0 0 0 0 1 1 0 0 0 0 0 0 0 0 2 0 0 0 0 2 0 2 2 0 0 0 0 0 0 0 0 0 0 0 0 0 0 0 0 0 0 0 0 1 0 0 0 0 1 2 0 0 1 1 1 0 0 0 0 2 1 1 1 0 1 0 1 0 2 0 1 0 0 0 0 1 0 0 2 1 2 0 0 2 0 0 1 1 0 2 0 2 1 2 0 0 0 1 1 0 1 2 0 1 1 0 0 0 0 1 2 2 2 0 0 0 0 0 0 2 2 0 0 0 0 0 2 0 0 0 2 2 2 0 0 1 2 0 0 1 1 0 0 2 2 0 2 0 1 1 1 1 2 0 0 1 0 1 0 0 0 0 0 0 0 0 0 0 0 0 0 0 0 0 1 2 1 0 0 1 1 1 1 0 0 0 0 0 0 1 0 1 2 0 0 0 0 0 1 0 1 1 1 1 1 1 1 1 0 0 0 0 1 0 2 0 1 0 1 1 0 1 2 0 1 0 0 0 2 0 2 1 0 1 1 0 2 2 0 0 0 1 0 1 1 1 2 0 2 0 0 0 1 0 1 0 0 0 0 0 0 1 0 1 1 1 0 1 0 1 2 0 0 0 0 0 0 0 0 0 0 0 0 0 0 1 1 0 1 0 2 0 2 1 1 0 0 0 2 2 0 0 1 1 1 1 1 2 1 2 0 0 0 0 2 1 0 2 2 0 1 0 2 1 0 2 2 2 1 0 1 2 0 0 2 0 1 1 1 1 1 0 0 0 0 0 1 0 0 1 1 1 1 0 0 2 0 1 1 0 1 1 0 2 0 2 1 1 0 1 2 2 0 2 0 0 0 0 2 2 0 1 0 0 0 0 0 0 1 2 0 2 1 0 0 0 0 0 0 0 1 0 1 0 0 0 0 2 0 0 0 1 0 0 0
35 1 0 0 0 0 0 2 0 0 0 0 2 2 1 1 1 1 0 1 1 2 1 1 1 1 1 1 2 1 0 1 2 2 1 1 1 1 1 1 1 1 0 1 2 1 0 0 2 0 0 0 0 0 2 0 0 1 1 1 0 1 0 1 0 0 0 1 1 0 0 2 2 2 1 2 2 2 2 0 2 2 2 0 1 0 0 0 0 2 0 0 0 2 1 0 1 1 1 2 2 0 0 0 2 1 2 0 0 0 0 0 0 1 1 1 1 0 1 0 1 0 2 1 1 0 1 1 2 1 1 1 0 0 0 0 0 2 1 1 2 0 0 0 0 0 0 0 0 0 0 0 0 1 1 0 1 1 0 0 0 1 0 2 2 2 0 0 1 1 1 0 0 2 0 1 1 1 0 0 0 0 1 2 2 1 2 1 0 2 1 2 0 2 2 0 0 0 0 1 1 0 1 2 2 0 2 0 1 0 0 0 0 0 2 2 1 0 1 0 1 1 1 1 0 1 2 0 0 0 0 1 1 1 1 0 0 2 2 1 0 0 1 2 2 2 0 0 0 0 0 0 0 0 0 0 1 1 0 0 0 0 0 0 1 0 1 1 1 1 0 1 0 2 0 0 2 2 2 2 1 0 1 1 1 0 1 2 0 2 0 1 1 0 1 0 2 1 1 2 1 0 2 2 2 0 1 0 0 0 0 1 1 0 1 0 0 0 1 1 0 1 2 1 1 0 1 0 0 0 0 1 0 0 0 0 1 2 1 1 1 1 1 2 0 1 2 1 1 1 0 1 0 1 0 1 1 1 0 1 0 0 1 0 1 2 0 1 1 0 0 0 0 2 1 1 2 2 0 0 1 1 1 0 0 1 1 0 0 0 0 0 2 0 2 1 1 1 1 2 2 2 1 0 0 0 1 0 0 1 1 0 1 1 1 2 1 1 0 0 0 1 0 1 0 1 1 0 0 1 0 0 0 1 1 1 0 0 1 0 1 1 0 1 0 2 2 1 1 2 0 1 0 1 1 1 1 1 1 2 1 0 1 1 2 2 2 1 0 0 0 1 0 0 0 1 0 0 1 1 1 0 0 0 1 1 1 1 1 0 0 0 1 2 1 0 0 0 1 1 1 1 0 0 0 2 1 1 1 1 0 1 0 0 1 0 0 1 1 1 2 1 0 2 1 2 1 0 0 2 1 1 0 0 0 0 1 1 1 2 1 1 0 1 1 2 0 0 0 0 1 0 0 2 2 0 0 0 0 0 0 0 1 0 0 1 1 0 0 0 0 1 0 0 1 0 1 1 0 2 0 1 1 1 1 0 0 1 0 1 0 1 0 0 0 0 0 0 0 1 1 1 0 1 1 1 1 0 2 2 0 0 0 1 0 1 0 1 0 1 1 1 0 1 0 0 0 2 0 0 1 0 0 0 0 0 2 0 0 2 2 2 0 2 2 1 1 0 0 0 1 1 0 2 0 2 0 2 1 0 0 0 1 0 1 1 1 2 0 0 0 2 0 0 1 1 1 1 2 0 1 0 0 0 1 0 1 1 2 0 0 0 1 1 1 1 2 2 1 1 0 0 0 0 0 0 0 2 0 0 0 0 0 2 0 0 0 0 0 0 0 0 0 2 0 0 0 1 0 0 2 2 0 2 0 1 1 0 0 0 0 0 1 0 1 0 0 1 0 0 0 0 0 0 0 2 0 1 0 0 1 1 2 0 0 0 0 2 0 2 0 0 0 1 1 1 2 1 1 1 1 2 1 1 1 1 0 1 1 1 0 0 0 1 1 0 0 1 0 0 0 2 0 1 0 2 2 1 0 2 0 0 1 1 0 2 2 2 1 0 1 1 0 2 2 1 1 0 0 0 0 2 1 0 0 2 0 0 0 0 0 0 0 0 0 0 0 0 2 0 1 1 0 0 2 0 0 1 0 0 2 0 0 0 0 0 0 0 2 0 1 0 1 0 1 1 1 1 0 2 2 0 2 0 0 0 0 0 1 1 1 0 0 0 2 0 2 0 0 1 0 1 0 2 1 1 1 1 1 1 0 0 0 1 1 1 0 0 2 0 0 2 0 1 0 2 2 0 0 0 0 1 0 2 0 0 0 1 2 0 0 1 2 0 1 2 0 0 0 1 0 0 2 1 1 0 1 0 0 0 0 0 1 0 0 2 2 0 0 0 1 1 0 0 0 2 2 0 1 0 0 0 0 0 0 0 0 2 0 2 0 0 0 0 1 0 0 0 0 0 2 1
36 1 0 0 0 0 0 2 1 0 1 0 0 0 0 0 0 1 0 2 0 2 0 2 2 0 2 1 1 1 0 1 2 2 0 2 0 1 1 1 1 0 0 0 2 0 1 0 1 1 0 0 1 2 0 0 1 1 0 0 1 2 0 2 0 0 0 0 0 0 0 1 1 2 1 2 2 2 2 0 0 2 2 1 2 0 0 0 0 2 0 0 2 1 0 0 0 2 1 1 0 0 1 0 2 0 2 0 0 0 0 1 0 1 1 1 1 0 0 0 2 0 2 0 0 1 0 0 0 0 0 0 0 0 0 0 0 0 0 0 0 0 0 0 0 0 0 0 0 0 0 0 1 0 0 0 0 1 0 0 1 1 0 2 0 0 0 1 1 2 0 0 0 2 1 0 1 1 0 0 0 0 1 2 2 2 1 2 1 2 2 2 1 1 1 2 2 0 0 0 0 0 0 2 1 1 2 2 1 0 1 0 1 0 1 2 1 1 1 0 1 1 0 0 0 0 0 1 1 0 1 1 0 1 1 1 0 2 2 2 0 1 2 2 2 2 0 0 0 0 0 0 0 0 0 0 1 0 1 2 1 1 2 2 1 0 1 0 1 1 0 1 1 1 2 2 0 2 1 0 1 0 0 0 0 0 0 0 0 1 1 0 2 0 2 0 2 0 0 1 2 0 1 1 1 0 1 1 0 0 0 1 2 2 1 1 1 2 1 1 1 1 0 1 2 0 2 0 0 0 0 1 0 0 0 0 0 1 0 1 1 1 2 1 1 1 0 1 1 1 1 1 0 1 0 0 0 0 0 0 0 0 1 0 1 0 0 2 2 0 0 0 0 2 0 0 2 2 0 0 1 1 1 1 0 2 2 0 0 0 0 0 0 1 2 0 1 2 0 0 0 0 1 0 0 0 0 1 1 2 0 1 0 0 2 2 2 0 0 0 0 1 1 1 1 1 0 2 2 2 0 1 0 1 1 1 0 0 0 0 2 0 0 1 1 1 2 0 0 1 1 1 0 2 1 1 2 1 1 0 0 0 0 0 0 1 1 2 0 1 1 1 0 0 1 1 1 0 2 2 2 1 0 0 1 0 1 1 0 0 0 0 0 1 0 0 0 0 0 1 1 1 1 1 0 1 2 2 0 0 0 2 0 0 0 0 0 1 0 1 1 1 0 2 1 2 1 0 0 2 0 1 0 2 2 0 0 2 1 2 2 0 0 0 0 1 1 1 1 0 1 0 0 2 0 0 0 1 1 0 0 0 0 0 0 2 2 1 0 1 0 1 1 0 0 0 0 0 0 1 0 0 1 0 1 0 1 0 0 0 0 1 0 0 0 0 2 0 0 0 0 2 0 0 0 0 2 0 1 1 0 0 0 0 0 0 0 0 0 0 0 0 0 0 0 2 2 2 0 0 1 0 1 1 0 0 2 2 0 2 0 0 0 1 1 1 2 1 0 0 0 2 0 0 0 2 0 2 1 0 0 0 0 1 1 1 2 1 1 1 0 2 0 0 1 0 2 0 2 0 0 0 0 2 2 2 0 0 2 0 0 0 1 0 0 0 1 2 0 1 0 2 0 1 1 0 1 1 1 1 0 0 1 1 1 0 0 2 2 2 0 0 0 1 0 0 0 0 1 0 1 1 0 2 0 1 0 0 0 0 0 0 0 0 0 0 0 0 0 0 0 0 1 0 0 0 0 0 1 1 0 1 2 0 0 0 1 1 0 0 0 1 0 1 1 1 2 1 0 2 0 1 0 0 0 1 1 2 0 2 0 2 1 1 2 0 0 0 0 0 0 2 0 0 0 1 2 0 0 2 0 0 1 1 1 2 2 1 0 0 0 0 0 2 1 2 1 0 0 0 1 2 1 1 0 2 0 0 1 1 0 1 0 0 0 0 0 1 0 0 2 2 1 0 1 1 1 1 0 1 0 1 0 0 0 0 0 0 1 0 0 0 1 0 0 1 0 2 0 1 0 2 2 1 0 1 0 0 0 2 2 0 1 1 2 0 2 0 0 0 0 1 0 2 1 1 1 0 0 1 0 0 0 0 0 0 0 1 1 1 0 1 1 2 1 0 1 0 0 0 0 1 0 1 0 0 0 1 2 0 0 0 2 1 1 0 0 0 2 0 2 0 2 1 1 0 1 0 1 1 1 0 0 0 1 1 1 0 1 1 1 1 0 0 0 1 1 0 0 0 0 0 0 0 0 0 0 2 0 2 0 0 0 0 1 0 0 0 0 0 2 2
37 0 0 0 1 1 1 1 0 0 0 1 0 1 0 0 0 2 0 0 2 2 0 2 2 0 1 0 2 2 1 2 1 0 0 0 2 1 1 0 0 0 0 1 1 1 0 0 1 1 0 0 2 2 0 0 1 0 1 0 0 0 0 0 0 0 0 0 1 0 0 1 2 2 2 2 1 1 1 0 0 1 2 0 0 0 0 0 0 2 0 0 1 1 0 0 0 0 0 2 2 0 0 0 2 1 2 0 1 1 0 1 0 1 1 1 1 0 0 0 1 1 1 1 0 0 0 1 1 1 0 0 0 0 0 0 0 0 0 0 2 0 0 0 0 0 0 0 1 1 0 0 1 0 0 0 1 1 0 1 2 1 0 2 0 2 1 1 0 1 1 2 0 2 1 0 2 0 0 0 0 1 0 2 1 0 1 1 1 1 1 1 0 0 2 2 2 0 0 0 0 0 1 0 0 1 2 0 0 0 1 0 2 1 1 2 0 1 1 0 1 1 0 0 1 0 2 2 0 1 0 0 0 0 0 0 0 2 2 1 0 1 2 2 2 2 1 0 0 0 0 0 0 0 0 0 1 1 0 0 0 0 1 1 1 0 1 0 1 0 0 1 0 1 0 0 1 2 2 1 1 0 2 2 0 0 2 2 0 2 0 1 1 1 2 1 1 0 0 1 0 0 1 1 1 0 0 0 0 0 0 0 2 1 1 0 1 1 0 0 1 1 1 2 1 0 1 0 1 0 0 0 0 0 0 0 0 1 1 1 0 0 2 2 0 0 2 0 1 1 1 0 1 1 1 1 1 0 0 2 0 0 1 0 1 2 0 1 2 1 1 1 1 2 0 1 1 1 0 0 2 0 0 0 0 0 0 0 0 0 0 0 0 0 2 0 1 0 0 1 0 1 1 1 0 1 1 1 0 2 0 0 1 1 1 2 1 1 0 1 0 1 0 2 1 1 1 0 0 0 0 0 1 1 1 1 0 2 1 1 1 2 0 1 1 1 1 0 1 0 0 1 0 2 2 2 2 1 0 0 0 0 0 0 0 0 0 2 0 0 0 0 1 1 0 0 0 0 1 1 2 0 0 0 2 0 2 1 0 0 0 0 0 1 1 0 0 1 1 0 1 0 1 1 0 1 2 0 0 2 0 0 0 1 1 0 1 1 0 1 1 1 0 2 0 2 1 2 0 0 2 0 0 1 1 1 1 1 0 1 1 0 0 2 2 1 1 1 1 0 0 0 0 2 0 1 0 0 1 0 0 1 0 0 0 0 0 1 1 0 0 0 1 0 0 0 2 0 0 1 0 1 2 2 2 0 0 0 0 0 0 0 0 1 0 0 0 0 0 0 0 2 0 1 2 2 1 1 2 2 1 0 0 1 0 0 0 0 1 1 1 1 0 0 0 0 0 1 0 0 2 0 0 0 0 0 2 0 1 1 1 0 0 0 1 1 2 0 2 2 1 2 0 0 0 1 0 2 2 1 0 1 1 1 2 2 1 2 0 0 1 0 1 0 1 0 2 0 1 0 0 2 2 0 0 2 0 1 2 0 0 0 0 0 0 0 1 2 2 2 0 0 0 0 0 0 2 2 0 0 0 0 0 2 0 0 0 1 1 1 0 0 0 2 0 0 0 0 0 0 1 1 0 2 0 0 0 0 0 1 0 0 1 0 1 0 0 1 0 1 1 1 1 1 1 0 0 0 0 0 0 0 2 0 0 0 2 0 0 1 1 0 1 0 0 0 0 1 1 1 1 2 0 0 2 0 0 2 1 2 0 1 2 0 2 0 0 1 1 1 0 0 1 1 1 0 1 0 0 1 0 1 1 1 0 1 1 2 1 0 0 1 0 2 2 2 2 0 0 0 0 2 1 2 0 2 0 1 2 0 0 0 0 0 1 0 1 0 0 0 2 2 1 0 1 0 1 0 0 0 0 0 0 0 0 0 1 1 1 0 0 0 1 1 0 1 0 0 1 2 2 0 1 1 1 2 1 0 0 2 2 0 0 0 2 0 2 0 0 0 0 2 0 1 1 1 1 0 0 1 0 0 0 0 2 2 0 1 1 1 0 1 0 1 1 1 0 1 2 0 1 1 0 1 0 1 0 1 1 1 0 0 2 0 1 1 0 0 0 0 1 0 2 1 0 1 2 1 1 0 2 0 0 0 1 1 1 0 0 0 2 0 1 0 1 0 0 1 2 1 1 1 0 0 0 0 0 0 0 0 0 0 0 0 1 0 0 0 0 0 2 2
38 1 0 0 0 0 0 2 0 1 1 0 0 0 0 0 0 1 0 1 1 2 0 2 2 0 2 0 1 2 0 1 1 2 2 0 2 2 0 0 2 2 1 2 2 0 0 0 0 1 0 0 0 0 2 0 0 0 0 1 1 0 0 2 1 1 1 0 2 1 1 1 1 2 1 2 2 1 1 0 1 1 2 0 0 0 0 0 0 2 0 0 0 1 0 0 0 1 0 2 1 0 0 1 1 1 2 1 1 0 0 1 0 0 0 0 0 0 0 0 1 0 2 1 1 1 1 1 1 1 0 0 0 0 0 0 0 1 0 2 2 0 0 0 0 1 0 0 1 1 0 0 0 0 1 0 1 2 0 1 1 0 0 2 0 2 0 1 1 2 0 1 1 1 1 1 0 0 1 1 0 1 1 2 2 1 2 0 0 1 1 1 0 1 1 2 0 0 0 0 0 0 1 1 1 0 2 0 1 0 1 0 1 0 1 2 0 0 1 1 0 0 1 0 0 1 1 1 0 0 0 0 0 0 2 0 0 1 2 0 0 1 1 2 2 2 0 0 0 0 0 0 0 0 0 0 1 0 0 0 0 0 0 0 0 0 0 0 1 1 0 0 0 0 0 0 1 1 0 0 0 1 2 2 0 2 2 2 2 2 0 1 1 0 2 0 1 1 0 2 1 0 0 0 0 0 0 0 0 0 0 1 2 0 1 0 1 2 1 1 0 0 2 1 2 0 2 0 1 1 0 1 0 0 0 0 0 1 2 1 1 1 1 0 1 1 1 0 1 1 1 1 1 2 1 0 1 2 0 0 0 0 0 0 0 0 0 2 2 0 0 0 0 2 1 1 2 2 0 0 1 2 0 0 0 0 0 1 1 0 0 0 0 0 2 0 0 1 1 1 1 1 0 2 2 0 0 0 0 1 0 1 0 0 1 1 1 0 0 0 0 1 0 2 1 1 1 0 0 0 1 0 0 1 1 0 0 1 1 1 0 2 0 0 0 1 0 1 0 1 0 1 0 2 2 1 2 2 2 2 1 0 0 0 0 0 0 2 0 0 0 0 0 0 0 1 0 1 1 0 1 0 0 1 0 2 0 2 1 0 0 0 0 1 2 0 0 1 1 0 1 0 1 1 0 1 2 1 0 0 0 2 0 0 0 0 0 0 1 1 2 1 0 2 1 2 0 0 0 2 0 2 0 1 2 0 1 2 0 1 0 1 0 2 2 0 1 0 0 0 1 0 0 2 1 0 0 1 0 0 0 0 1 0 1 1 1 1 1 0 0 1 1 1 0 0 2 0 0 1 1 0 0 0 0 0 0 2 0 2 0 0 0 0 0 0 2 0 0 0 0 2 0 2 1 2 1 0 0 0 1 0 1 1 1 1 1 0 0 1 1 1 0 0 0 0 0 1 0 0 1 0 2 0 0 0 2 1 0 1 1 1 0 0 1 1 2 1 0 0 1 2 0 1 0 1 0 1 0 0 0 0 0 2 2 2 2 2 0 0 1 1 1 0 0 1 1 0 1 0 0 0 0 1 1 1 2 0 2 0 0 0 1 1 1 1 2 1 0 0 0 0 0 0 1 0 1 1 1 1 0 0 0 2 0 0 0 2 1 1 1 0 1 1 0 1 0 0 0 0 0 0 0 2 0 2 0 1 0 1 1 1 0 1 1 0 1 1 0 0 0 0 1 0 0 1 1 0 0 0 0 1 2 0 0 1 1 1 0 0 0 1 0 1 1 0 2 2 0 2 1 2 0 0 1 0 1 2 1 2 0 1 2 0 1 1 0 1 0 0 0 1 0 1 0 1 0 0 0 2 0 1 1 1 0 2 1 2 1 0 1 1 0 2 2 1 1 0 1 0 1 1 1 1 0 2 0 0 0 1 0 1 0 0 0 0 0 0 1 0 1 1 1 0 1 0 1 1 0 1 0 1 1 0 1 2 1 0 1 0 0 0 1 1 0 1 0 0 1 1 1 0 2 1 1 1 0 1 0 2 2 0 0 0 1 0 1 0 0 0 0 0 0 1 1 1 1 1 0 0 0 0 1 1 1 1 0 1 1 1 0 2 0 0 0 1 1 1 1 0 1 0 0 2 0 0 0 1 1 0 0 0 0 1 1 2 1 1 1 0 1 0 1 1 2 0 1 2 2 0 2 0 0 1 2 0 0 0 1 1 0 0 1 0 1 0 1 0 0 0 0 0 0 0 0 0 0 0 0 1 0 0 0 0 0 0 0 0 0 0 1 1
39 0 0 0 0 1 1 2 0 0 0 1 1 2 0 0 0 1 1 1 1 1 0 2 2 2 1 0 1 2 1 0 2 2 1 1 1 2 0 2 1 1 1 1 2 0 2 0 1 0 0 0 0 1 1 1 1 0 1 0 1 0 0 2 0 0 0 0 2 1 1 0 2 2 1 2 2 0 0 1 1 2 2 0 0 0 0 0 0 1 0 0 0 2 0 0 0 1 0 2 1 0 1 0 2 0 2 0 1 1 0 1 0 0 1 1 1 1 2 0 2 0 2 0 2 0 2 0 2 1 0 0 1 0 0 0 0 0 1 0 2 0 0 0 0 0 0 0 0 0 0 0 0 0 0 0 0 1 0 0 0 1 1 2 1 0 0 1 0 1 1 2 2 0 1 0 2 2 0 1 0 0 2 2 2 2 2 0 0 1 1 1 1 1 0 2 2 0 0 1 0 0 0 1 1 1 1 0 1 0 0 0 1 1 0 2 0 1 1 0 1 1 1 0 0 0 0 1 0 2 0 0 0 0 2 0 0 2 2 0 0 0 2 2 2 2 0 0 0 0 0 0 0 0 0 0 0 0 0 1 0 0 0 0 0 0 1 0 1 1 1 0 1 0 0 0 1 1 2 1 0 0 2 2 0 1 1 0 0 2 0 2 1 1 2 1 1 0 0 1 1 0 0 0 0 0 1 1 0 0 0 2 1 1 0 0 0 0 1 1 1 1 2 1 2 0 2 0 1 1 0 2 0 0 0 0 0 0 2 1 0 1 2 0 0 0 1 0 1 1 1 0 0 1 0 0 1 1 0 2 0 0 1 0 1 0 0 0 1 1 1 1 1 2 1 1 1 1 0 0 1 2 0 0 0 0 1 0 0 1 0 0 1 1 2 0 2 1 1 1 1 1 1 1 0 1 1 1 1 1 0 2 0 0 1 1 0 0 0 0 1 2 1 2 0 0 2 1 1 0 0 1 0 0 0 1 0 1 0 0 1 1 0 1 1 1 1 1 1 1 0 0 0 2 1 1 1 2 1 2 1 0 0 1 1 1 1 2 0 0 0 1 1 1 0 2 0 0 2 0 1 0 0 0 0 0 0 1 1 1 1 0 1 1 0 1 1 0 0 0 2 1 1 1 0 1 1 1 1 0 1 1 0 0 1 0 0 1 1 1 1 1 0 1 1 1 0 1 0 0 2 0 0 0 0 0 1 1 1 2 2 0 0 1 0 1 0 2 2 0 0 0 0 1 2 0 1 2 1 1 0 0 0 1 0 0 0 1 0 1 0 1 1 0 0 0 1 0 0 1 1 1 1 1 1 0 0 0 0 0 0 2 0 0 0 0 0 0 0 0 0 2 0 2 2 2 1 0 2 1 1 0 1 1 1 1 1 0 0 0 0 0 0 1 0 0 0 2 0 0 1 0 0 0 1 0 1 0 0 1 2 2 0 1 1 1 2 2 1 1 1 1 0 0 0 0 0 1 1 0 0 0 1 0 0 1 1 2 1 0 0 1 1 0 0 0 1 0 2 0 1 1 1 0 1 2 1 1 1 1 0 0 1 0 0 0 0 2 1 1 0 0 0 0 0 0 1 2 0 0 1 0 0 1 1 1 0 0 0 0 0 0 0 1 1 1 0 0 1 1 1 1 0 2 0 1 1 0 0 0 0 0 0 1 1 0 0 0 0 0 0 0 0 0 0 1 0 0 0 0 0 1 2 0 0 0 0 1 0 2 1 0 1 0 0 0 1 1 1 1 1 2 0 0 1 1 0 1 0 1 1 2 1 0 1 0 0 1 1 0 0 0 0 0 0 2 0 1 0 2 0 0 0 0 1 2 1 1 1 0 1 1 0 2 2 0 0 0 0 1 0 1 0 0 0 2 0 1 1 0 1 1 0 0 1 0 0 1 1 0 2 2 1 1 1 0 0 0 0 0 2 0 0 0 0 0 0 2 2 0 2 0 1 1 0 0 0 1 0 2 1 1 1 0 0 1 1 0 0 2 2 0 0 1 1 0 1 0 0 0 0 1 1 1 1 1 1 0 0 2 1 0 1 1 1 1 0 1 2 1 0 2 1 1 1 1 2 0 0 2 0 0 1 1 0 1 0 1 1 0 0 0 0 1 1 1 0 0 1 0 0 0 1 0 0 0 1 1 1 0 2 0 0 1 2 0 0 0 0 0 2 0 1 0 0 0 0 0 1 0 0 0 0 1 0 0 0 0 1 2 0 0 0 0 1 1 1 0 0 0 0 0
40 1 0 0 0 0 0 2 1 0 1 0 0 1 0 0 0 2 1 1 1 2 0 2 2 0 1 0 2 2 2 1 1 1 0 1 1 2 0 0 1 1 0 0 2 0 0 0 1 1 1 0 0 0 1 0 0 1 0 0 1 0 0 1 0 0 0 1 1 0 0 2 2 2 2 2 1 0 0 1 1 2 2 0 2 0 0 1 1 1 0 0 1 1 0 0 0 0 0 2 2 0 0 1 2 1 2 0 0 0 0 2 0 0 0 0 1 0 0 0 2 0 1 0 1 0 1 1 1 1 0 0 0 0 1 1 0 0 0 0 1 0 0 0 0 0 0 0 1 1 1 0 0 0 1 0 2 0 0 1 1 1 0 2 1 2 1 1 0 2 0 0 0 2 1 2 1 1 0 0 0 1 1 2 1 1 1 2 2 1 1 2 1 1 1 2 1 1 0 0 0 0 0 1 1 2 1 0 0 0 0 0 0 0 2 2 0 0 1 1 1 1 1 0 0 1 2 0 0 0 1 1 0 2 1 2 0 2 2 1 0 0 1 2 2 2 0 0 1 1 1 1 1 0 0 0 0 1 1 1 1 1 0 0 1 0 1 0 1 0 0 0 0 0 0 0 0 2 1 0 0 1 2 1 0 1 1 2 0 2 0 0 1 0 2 0 2 1 0 1 2 1 1 1 1 0 0 0 0 0 0 1 1 2 0 0 1 1 0 0 1 1 0 0 1 0 1 0 0 0 0 0 1 2 0 0 0 2 1 2 1 2 1 0 0 1 0 0 1 2 1 0 1 2 1 0 0 1 1 1 0 0 2 0 1 1 0 2 2 0 0 0 2 1 1 0 2 1 0 0 2 0 0 0 1 0 0 0 0 0 0 0 0 0 2 0 0 2 0 1 1 1 1 1 1 0 1 0 1 0 1 0 0 0 1 1 1 0 0 0 0 2 0 2 0 1 1 0 0 0 0 0 1 1 1 1 0 2 2 2 0 1 0 1 1 1 1 0 0 1 0 1 0 1 1 1 1 2 2 2 1 0 0 0 0 1 1 2 0 1 1 1 1 1 1 0 0 0 2 2 2 1 0 1 0 1 0 1 0 1 1 0 1 1 1 1 1 0 0 0 1 1 1 1 1 0 1 0 1 0 1 1 0 1 0 0 1 1 1 1 1 1 0 1 0 1 1 0 0 2 0 2 0 2 1 0 1 0 1 1 1 0 0 2 0 1 0 2 2 0 0 0 0 2 0 0 0 0 0 1 1 0 1 0 0 1 1 2 2 0 1 0 1 0 0 0 1 0 0 1 1 0 2 2 0 2 0 1 0 1 0 1 2 0 2 0 1 0 0 1 1 1 0 2 2 2 1 0 1 1 0 0 1 1 1 1 1 0 0 0 0 0 0 0 0 1 1 0 0 0 1 0 0 0 0 0 2 0 1 2 1 1 0 2 2 0 0 1 1 1 1 2 0 0 0 2 0 0 0 0 0 0 1 0 0 1 1 2 0 0 1 0 2 0 0 0 2 1 2 0 0 0 0 0 1 1 1 1 2 0 0 0 0 1 0 0 1 2 1 1 0 1 0 0 0 0 2 2 0 0 1 0 0 2 0 0 0 2 2 2 0 0 0 2 1 0 1 0 0 0 0 0 0 2 0 1 0 1 0 2 1 1 0 0 0 0 0 0 0 1 1 1 1 0 0 2 0 0 1 0 1 2 2 0 0 1 0 2 0 1 0 1 1 2 1 0 2 2 0 2 0 1 0 0 1 1 0 2 1 2 0 1 2 0 1 0 1 0 0 1 0 1 0 0 0 2 1 0 1 2 0 0 0 0 1 2 1 2 1 0 1 1 0 2 2 2 2 0 1 0 1 1 1 1 0 1 0 0 0 0 0 0 0 0 1 0 0 0 0 0 2 2 1 0 1 0 1 1 0 0 1 0 0 0 0 0 2 0 1 0 1 0 1 2 0 0 0 2 0 1 2 0 2 0 1 1 0 1 0 2 2 0 1 0 1 0 1 0 0 1 1 1 0 2 2 2 0 1 0 1 0 0 0 0 1 1 0 1 2 0 1 1 0 1 0 2 2 1 0 1 0 0 0 2 0 0 0 0 0 0 1 0 1 1 0 1 0 2 0 1 0 0 2 2 1 0 2 1 1 0 1 0 0 0 0 1 1 1 0 0 2 0 1 0 0 0 0 0 1 0 0 0 1 2 0 0 0 0 0 1 0 0 0 1 1 0 0 0 1 0 1 0
41 1 0 0 0 0 0 1 0 2 2 0 0 1 0 0 0 0 1 0 2 2 0 1 1 0 1 0 1 2 0 0 0 1 2 0 2 2 0 1 1 1 0 0 2 0 0 0 2 1 0 0 0 0 2 0 1 0 0 0 1 1 0 1 0 0 0 2 0 0 0 0 2 2 1 2 2 2 2 0 1 2 2 1 2 0 0 0 0 2 0 0 1 1 1 0 1 0 0 1 2 1 1 0 2 0 2 2 2 0 0 2 0 1 0 0 0 0 0 0 2 0 2 0 2 0 2 1 1 1 1 1 0 0 0 0 1 0 2 0 2 0 0 0 0 1 0 0 1 1 0 0 1 1 1 1 0 1 0 0 1 1 1 2 1 2 0 1 1 2 0 0 2 0 2 1 2 0 0 0 0 0 0 2 1 0 1 2 2 0 0 2 0 0 2 2 1 0 0 0 0 0 0 1 1 1 1 1 1 0 1 0 1 0 2 2 0 0 1 1 0 0 0 0 0 0 2 1 1 0 1 0 1 1 1 1 0 2 2 2 0 0 2 2 2 2 0 0 1 0 0 0 0 0 0 0 0 0 0 1 0 0 0 0 0 0 0 0 2 2 1 1 1 1 0 1 0 2 1 0 0 1 2 1 1 1 1 1 0 2 0 1 1 0 2 1 2 0 0 0 0 0 1 1 1 1 0 0 0 0 0 1 2 1 1 0 0 0 1 1 1 1 1 0 1 0 1 0 0 0 0 2 0 0 0 0 0 1 1 1 1 1 1 2 0 1 1 0 2 1 1 1 0 1 0 0 1 1 0 0 0 0 1 0 1 0 0 1 1 0 0 0 1 2 1 1 1 0 0 0 1 0 2 0 0 0 0 0 0 2 0 1 1 0 1 1 1 1 0 0 1 0 1 1 1 0 1 0 0 1 0 1 2 2 0 2 0 0 0 0 0 1 0 1 1 2 2 0 0 0 0 0 0 1 1 1 0 0 2 0 1 0 0 0 0 1 1 0 0 0 0 1 0 2 1 1 1 0 0 1 0 0 1 1 0 1 0 1 0 0 0 1 0 0 1 0 1 0 1 0 1 0 0 1 1 1 1 1 1 0 1 1 1 0 0 0 0 0 0 0 1 1 1 0 1 2 2 0 0 1 0 1 1 2 0 0 2 0 2 2 2 0 2 2 0 1 0 1 0 0 2 0 0 1 1 0 1 0 1 1 0 1 0 0 0 1 0 2 2 0 0 1 0 2 0 0 0 0 0 0 0 0 0 1 1 0 0 1 1 0 1 0 0 0 0 0 1 0 0 2 0 2 0 0 0 0 0 1 1 1 1 0 1 0 0 0 1 0 0 0 0 2 1 0 0 0 2 0 1 1 0 0 0 0 0 0 0 0 0 0 0 0 0 1 0 0 0 1 0 0 1 1 1 0 0 0 2 1 0 2 0 2 0 1 1 0 1 1 1 1 2 2 1 0 1 2 0 2 2 0 0 0 0 1 1 1 1 2 1 0 1 1 1 0 0 0 1 1 1 0 0 0 0 1 1 0 1 2 1 0 0 0 1 0 0 0 1 2 2 2 0 2 0 0 1 0 1 2 0 0 0 0 0 2 1 0 0 1 1 1 0 0 0 2 0 1 0 0 1 1 1 1 0 2 0 0 1 1 0 2 1 1 0 1 1 0 0 1 0 0 0 0 0 0 0 2 0 0 1 0 0 0 2 0 0 1 1 1 0 2 1 0 0 0 0 1 1 1 1 1 0 1 0 0 0 0 1 1 0 1 1 2 2 0 2 0 0 1 0 1 0 1 0 0 0 1 1 1 1 2 0 0 0 0 0 1 0 2 1 0 1 1 0 2 2 1 1 0 2 0 1 1 1 1 0 1 1 0 1 0 1 0 1 1 1 1 1 0 0 1 2 1 1 0 1 0 1 0 0 0 1 0 0 0 0 0 1 1 1 0 0 0 2 0 0 1 0 1 1 2 2 0 2 0 0 0 0 2 0 2 2 0 1 1 1 0 1 0 0 0 0 0 1 1 2 1 0 1 1 1 0 0 0 0 1 1 0 1 2 1 0 2 0 1 0 1 1 1 0 1 0 0 1 1 0 0 1 0 1 1 0 0 2 0 0 1 0 1 1 1 0 0 2 0 0 0 0 0 0 0 2 0 0 1 1 1 1 0 1 1 0 0 0 0 0 0 0 1 1 0 0 0 2 2 0 0 2 1 0 1 0 0 1 1 1 2 0 1 1 1 1 0
42 0 0 0 0 0 0 1 1 1 1 0 0 0 0 0 0 0 2 2 0 0 0 2 2 0 2 0 1 2 1 0 1 1 0 2 2 0 0 2 1 0 0 0 1 0 1 0 1 1 0 0 1 1 1 1 0 1 0 1 1 0 0 2 1 0 0 1 2 0 0 2 1 2 1 2 2 2 2 0 1 2 2 1 1 0 0 0 0 2 0 0 0 1 1 0 1 0 0 1 2 0 0 1 2 1 2 1 2 1 0 1 1 2 2 2 2 0 0 0 2 0 2 1 1 1 1 1 1 1 0 0 0 0 0 0 0 0 0 2 1 0 0 0 0 0 1 0 0 0 0 0 0 0 1 0 0 0 0 0 0 2 0 2 0 2 0 0 1 1 1 0 1 1 2 0 2 0 0 0 1 2 1 1 1 1 1 1 0 0 1 1 0 0 1 0 1 0 0 1 0 0 1 0 0 1 2 0 1 0 0 1 0 1 0 2 0 1 1 0 0 0 1 0 0 1 1 2 1 2 0 0 1 1 1 0 0 2 2 2 0 0 1 1 2 2 1 0 0 0 0 1 0 0 0 0 1 1 1 1 1 1 0 0 0 0 0 1 1 0 0 1 1 0 0 0 0 2 1 0 0 0 0 1 0 0 0 1 0 1 0 1 0 1 2 1 1 1 0 0 1 0 1 1 1 0 1 0 0 0 0 1 1 1 1 0 1 1 0 0 2 2 1 1 2 0 2 0 0 0 0 1 0 0 0 0 0 0 2 2 1 2 2 1 1 1 2 0 1 1 0 0 0 2 0 1 2 0 1 0 1 1 1 0 1 1 0 0 2 2 2 2 2 1 0 1 1 0 0 0 1 0 0 0 0 0 0 0 0 1 0 0 0 0 2 1 0 2 0 0 0 0 1 1 0 1 1 0 0 2 0 0 0 0 1 1 0 1 0 1 0 1 0 1 2 2 0 0 0 0 0 1 0 0 0 0 0 1 0 0 1 1 1 1 0 2 2 1 1 1 0 0 0 2 2 2 2 2 2 2 2 0 1 0 0 1 1 1 0 0 0 1 1 1 0 1 1 0 2 0 1 0 0 1 0 1 0 1 1 0 2 2 1 2 0 0 0 2 2 0 0 0 1 1 0 1 1 1 0 0 0 2 0 1 0 0 1 2 0 2 2 0 1 1 0 1 0 1 0 1 1 0 0 0 1 0 1 0 0 0 1 0 0 1 1 0 2 0 0 0 1 0 0 2 1 0 1 2 0 1 1 0 1 0 0 0 0 2 1 1 0 1 0 0 0 0 1 2 0 2 0 0 1 0 2 0 0 2 0 2 0 0 0 2 0 0 0 1 1 1 1 1 0 1 0 2 0 0 1 1 1 0 0 1 1 1 1 0 0 0 0 0 0 0 0 0 1 2 0 0 0 1 0 0 0 0 2 2 1 2 1 1 0 1 2 2 2 0 0 0 2 1 0 1 0 2 0 2 2 1 0 1 0 1 1 1 1 2 0 0 0 0 0 0 1 0 2 0 2 0 1 0 0 1 2 1 2 0 1 0 0 0 0 0 1 0 1 1 0 0 0 0 0 0 0 0 1 2 0 1 0 0 0 2 0 1 0 0 0 0 0 0 1 2 0 1 0 1 1 1 2 1 0 2 0 1 0 1 0 2 1 1 0 0 0 0 0 0 0 0 0 0 2 0 0 1 0 0 0 0 0 0 2 0 0 0 2 1 0 1 1 0 0 0 0 0 1 2 0 2 1 1 1 1 1 1 0 2 0 2 0 2 2 0 2 0 0 1 0 0 1 0 0 0 0 0 0 1 0 2 0 0 0 0 1 1 1 1 1 0 1 1 0 2 2 1 1 0 1 0 1 1 1 1 1 1 0 0 1 0 1 1 1 1 2 1 2 0 0 1 1 1 1 0 1 0 1 0 0 1 0 0 0 0 0 1 1 2 2 0 0 0 1 1 0 1 0 1 0 2 2 0 2 0 0 0 0 0 0 1 1 1 0 0 2 0 2 0 0 0 0 2 0 2 2 2 0 1 1 2 1 0 0 0 1 0 0 1 1 0 1 0 0 0 0 1 1 2 2 0 2 0 0 2 0 0 0 2 2 0 0 0 2 0 1 1 0 2 0 1 0 0 1 1 1 0 2 0 1 1 1 0 0 0 1 1 2 0 1 0 1 0 1 0 0 1 1 0 0 0 0 0 0 0 0 0 0 0 0 2 0 0 0 0 0 0 0 0 0 0 2 1
43 1 0 1 0 1 2 0 0 2 2 0 0 1 0 0 0 1 2 1 0 2 0 1 1 1 1 0 2 2 1 1 1 1 2 0 2 2 0 0 1 1 0 1 2 0 1 0 1 1 0 0 0 0 2 1 0 0 1 1 1 0 0 2 0 0 0 0 1 0 0 1 2 2 2 2 2 0 0 1 0 1 1 1 1 0 0 0 0 1 0 0 1 2 1 0 1 1 0 2 2 0 1 1 2 0 2 1 1 0 0 2 1 2 2 2 2 0 0 0 1 1 2 1 1 1 1 1 1 1 0 0 0 0 0 0 0 0 0 2 1 0 0 0 0 0 0 0 0 2 1 0 0 0 1 0 1 1 0 0 1 0 0 2 2 2 0 1 0 2 0 2 1 1 2 1 2 1 0 0 0 2 2 2 2 2 2 2 0 0 0 2 0 0 1 1 1 0 0 0 0 1 1 2 2 0 2 0 0 0 1 0 2 0 2 2 0 0 1 1 0 0 0 0 0 1 1 1 0 1 0 1 0 0 1 0 0 2 2 2 0 0 0 1 1 2 1 0 0 0 0 0 0 0 0 0 0 0 0 0 0 0 0 0 1 1 0 2 2 2 0 1 0 2 0 0 1 1 1 0 0 1 1 1 0 1 1 1 0 2 1 1 2 0 2 0 2 0 0 0 1 0 0 0 0 0 0 0 1 0 1 1 0 0 1 0 1 0 0 0 1 1 2 1 1 0 1 0 1 1 0 1 0 0 0 0 0 1 1 1 1 1 2 2 0 0 2 0 1 0 2 0 0 2 0 2 2 0 0 1 0 0 1 0 1 1 0 2 2 1 1 1 1 2 0 1 2 1 0 0 1 2 1 0 0 1 0 1 1 0 0 0 1 1 2 1 1 0 1 1 1 1 1 1 0 1 0 2 0 2 0 0 0 0 2 2 1 0 0 0 0 1 1 0 0 0 0 0 0 0 0 1 0 1 1 1 0 0 1 0 1 1 0 1 1 1 2 1 1 1 0 0 0 2 1 1 1 1 1 1 1 0 0 0 0 1 1 1 0 0 1 1 1 1 2 0 0 0 1 0 1 0 0 0 1 0 1 2 1 0 0 0 0 1 1 1 1 0 1 0 1 1 2 1 0 1 2 2 1 1 0 2 1 0 1 0 0 1 1 2 2 0 0 1 0 1 1 0 0 1 0 1 0 0 0 0 0 1 0 0 2 0 0 2 1 1 1 2 2 0 0 0 0 1 1 0 1 0 1 0 0 1 0 1 0 0 0 0 0 0 0 1 0 0 0 0 1 1 0 2 0 1 1 2 1 1 0 2 1 2 0 1 0 2 0 2 2 0 0 0 0 2 0 1 0 1 1 0 1 1 1 0 1 1 0 0 0 0 0 0 0 0 0 0 0 0 0 2 0 0 2 0 0 0 0 0 2 1 1 2 1 1 0 1 2 2 2 1 2 2 0 1 0 0 0 1 0 2 2 0 0 0 0 1 1 2 1 2 0 0 0 1 2 0 1 0 1 1 2 0 1 0 0 1 2 2 1 1 2 0 1 1 1 0 1 1 1 2 0 0 0 0 0 0 0 0 1 2 0 1 0 0 0 1 1 1 0 1 1 1 0 1 2 2 0 2 0 0 1 1 1 1 0 2 0 0 0 1 0 1 1 1 0 1 1 1 0 1 0 1 1 1 1 0 0 1 0 0 2 2 0 0 2 0 1 0 2 1 0 1 0 0 1 1 1 1 1 0 2 0 0 2 0 0 0 2 0 2 0 2 0 2 2 0 1 1 1 0 0 0 0 1 0 0 0 1 1 1 0 2 0 0 2 2 0 2 2 1 0 0 0 0 0 2 2 1 1 0 1 0 1 1 1 1 1 1 0 1 2 0 2 1 1 1 1 1 1 0 0 1 1 1 0 0 2 0 0 0 0 0 1 0 0 0 0 0 1 1 2 0 1 0 0 2 0 2 0 1 2 2 2 0 1 0 1 2 1 0 0 1 1 0 1 1 2 0 2 0 0 0 0 2 1 1 2 2 1 0 0 1 1 0 0 0 1 0 0 0 1 0 0 1 0 2 1 2 1 1 0 0 0 0 1 2 1 0 0 1 2 0 0 0 1 0 0 0 0 0 0 0 2 0 1 0 0 0 1 1 1 0 2 0 1 0 1 1 1 0 1 1 1 1 0 0 0 2 2 0 0 0 0 0 0 1 0 0 0 1 0 1 0 0 0 1 1 0 1 0 1 0 0 0
44 0 0 1 1 0 0 1 0 2 2 0 0 0 0 0 0 1 0 0 2 2 0 2 2 0 1 0 2 2 1 2 0 1 1 0 2 2 0 0 2 2 1 1 2 1 0 0 2 0 0 0 0 0 2 0 1 0 1 1 0 2 0 2 0 0 1 0 1 0 0 0 2 2 2 2 2 1 1 0 1 1 2 1 2 0 0 0 0 2 0 0 1 2 0 0 0 0 0 2 2 0 1 0 2 0 2 0 0 0 0 1 1 2 2 2 2 0 0 0 2 0 1 1 0 0 0 0 0 0 0 0 1 0 0 0 1 0 0 1 1 0 0 0 1 0 0 0 0 1 1 0 0 0 1 1 0 1 0 0 0 1 0 2 1 2 0 1 0 1 0 0 0 2 1 0 1 1 0 0 0 0 1 1 1 1 1 2 0 0 0 2 1 1 1 1 1 0 0 2 0 0 0 1 1 1 1 1 0 0 0 0 0 0 2 2 0 2 1 1 1 1 0 0 0 1 0 1 1 1 0 0 0 0 1 0 1 2 2 1 0 0 2 2 2 2 0 0 1 1 1 1 0 1 1 0 0 0 0 0 0 0 0 0 0 0 0 1 2 2 0 0 0 1 0 0 0 1 2 0 0 0 1 1 0 0 0 0 0 2 1 1 2 0 2 0 2 1 0 0 0 0 1 1 1 1 0 0 1 0 0 1 1 1 1 0 2 0 0 0 1 1 1 1 1 0 1 0 2 2 0 2 0 0 0 0 0 2 0 1 0 2 2 1 0 1 1 1 2 2 1 1 1 1 0 0 1 1 1 0 1 1 1 1 1 0 0 1 2 1 1 1 0 2 0 0 1 1 1 0 2 0 0 1 1 1 0 0 0 0 0 0 1 0 2 0 1 0 0 1 1 1 0 1 0 1 0 1 0 1 0 1 1 1 1 2 1 0 1 0 0 0 0 0 0 1 1 0 0 1 1 1 0 0 0 1 0 0 1 0 2 1 0 1 1 0 2 0 0 0 0 1 0 1 0 0 0 1 1 1 0 0 1 1 1 2 2 2 0 0 0 1 2 2 2 0 2 0 2 2 2 0 0 0 1 0 1 1 1 0 0 0 0 1 1 1 1 1 1 1 1 0 2 0 0 1 2 0 0 2 0 0 0 0 1 0 0 0 1 2 2 0 1 2 1 2 2 2 0 0 2 0 0 0 1 0 1 0 1 1 0 1 0 1 1 0 2 1 1 0 0 0 0 2 0 1 0 0 0 1 0 0 1 0 0 1 1 2 2 0 2 0 0 0 0 0 2 2 0 2 0 0 0 0 0 0 0 2 1 1 1 1 0 0 1 0 1 0 0 0 0 2 0 2 2 2 0 0 0 0 0 0 0 1 0 1 0 0 0 0 0 0 0 1 0 0 0 1 0 0 2 0 0 0 0 1 2 1 0 0 0 0 0 1 0 0 2 0 1 1 2 2 0 0 1 1 0 1 1 0 0 0 0 0 1 1 0 2 0 0 1 1 1 0 1 0 2 1 2 0 0 0 1 0 1 0 1 1 1 0 0 0 0 1 0 1 1 2 1 1 0 0 0 0 0 0 1 2 0 0 1 0 0 1 1 1 0 1 1 1 0 0 0 2 0 0 1 0 1 1 2 1 0 2 0 0 0 0 0 1 0 0 0 0 0 0 0 0 0 1 0 0 1 0 0 0 0 0 1 1 0 2 2 1 0 1 1 1 0 0 0 0 0 1 0 0 1 2 0 2 1 1 1 1 1 1 0 1 0 1 1 2 1 1 2 0 0 1 0 0 0 2 1 0 1 1 1 0 2 2 0 0 0 0 1 1 2 2 2 0 0 2 0 2 2 0 0 0 2 0 0 2 0 0 0 1 0 0 0 0 0 0 2 2 2 2 2 0 1 0 2 2 0 0 2 0 0 0 0 0 1 0 0 0 0 1 1 0 1 0 1 0 1 1 0 0 0 1 0 1 0 1 2 0 0 0 0 1 0 1 1 0 0 0 2 0 2 0 0 0 0 1 0 2 1 1 1 0 1 1 0 0 0 0 0 0 0 1 1 1 0 2 0 1 0 1 2 1 0 0 0 0 0 0 0 0 1 1 1 0 0 0 2 0 1 0 1 1 0 0 1 0 2 2 1 0 2 0 0 0 0 2 1 1 1 0 0 0 1 1 1 1 0 0 1 0 1 0 0 1 1 0 0 1 0 0 1 0 0 1 1 1 0 1 0 0 1 0 0 0 1 1
45 0 0 1 1 0 0 2 1 0 1 1 1 2 1 1 0 0 1 2 0 2 0 1 1 0 1 0 1 1 1 1 2 2 0 1 1 1 1 1 1 0 0 0 1 0 0 0 2 0 0 0 0 1 1 0 0 0 1 1 1 0 0 2 1 1 1 1 1 1 1 1 0 2 0 2 1 0 0 0 1 1 2 1 2 0 0 1 1 2 0 1 0 1 0 0 0 0 0 1 2 1 0 0 2 0 1 0 0 0 0 0 1 2 2 2 2 0 1 0 0 2 1 0 1 0 1 0 1 0 0 1 0 0 1 0 1 0 0 0 1 0 0 0 0 0 0 0 0 1 0 0 0 0 0 0 0 2 0 1 2 0 0 2 0 2 0 1 0 1 1 0 1 1 1 1 1 0 2 2 0 2 1 1 1 1 1 1 0 1 2 2 0 0 2 2 0 0 0 1 0 0 0 0 0 2 1 0 1 0 1 1 2 0 2 2 0 0 2 0 1 1 1 1 0 1 2 1 0 2 1 1 0 0 1 0 0 2 2 2 0 0 2 2 2 2 0 0 0 0 0 0 0 0 0 1 1 0 0 1 0 0 0 0 0 0 0 1 2 1 0 0 0 1 0 0 0 2 2 1 0 0 2 2 0 1 2 1 0 2 0 1 2 0 2 0 2 0 0 1 1 0 1 1 1 1 0 0 1 0 1 1 1 2 2 0 2 0 0 0 2 2 2 1 1 0 1 1 1 1 0 0 0 1 0 0 0 1 1 1 0 0 1 2 0 0 1 1 1 0 1 0 0 2 0 1 2 2 1 0 1 1 1 0 1 2 0 1 1 0 0 0 1 2 0 0 2 1 0 0 0 0 0 0 1 0 1 0 0 0 0 1 0 0 2 1 1 0 0 0 0 0 0 2 1 1 0 1 0 1 1 1 1 1 1 1 0 1 0 1 0 1 0 2 1 2 1 0 0 0 1 0 0 1 1 0 0 0 0 0 2 0 1 1 1 1 2 0 1 1 0 1 0 2 1 0 1 2 1 2 1 0 0 0 0 1 1 2 0 0 1 0 0 0 1 0 1 1 1 0 2 0 0 0 1 0 1 2 1 0 0 0 0 2 0 0 0 0 0 1 2 0 2 2 0 0 2 1 1 0 1 1 1 0 1 0 0 0 0 0 0 2 1 1 0 1 0 1 0 1 1 1 0 1 1 0 0 0 1 1 1 0 0 1 0 1 1 2 2 0 0 0 0 2 0 1 0 1 0 0 0 0 0 2 0 0 0 1 1 0 1 0 1 0 0 0 1 0 0 2 0 2 2 2 2 1 0 2 0 2 0 0 0 0 0 0 0 0 0 0 0 2 2 0 1 1 2 0 1 1 1 0 0 1 0 1 1 0 1 1 1 1 0 1 0 1 2 0 0 0 1 0 0 0 0 1 2 1 0 1 1 0 0 0 1 0 1 0 1 0 0 1 0 2 0 2 0 2 2 0 0 0 1 0 0 1 0 1 0 0 1 0 0 0 1 0 2 1 1 0 0 0 0 2 2 0 2 1 1 0 0 0 0 0 1 0 1 1 1 1 0 0 0 0 1 0 2 2 0 1 0 0 0 2 0 1 0 1 1 1 0 0 0 2 0 1 0 1 0 0 1 1 0 2 0 1 1 0 0 1 0 0 0 0 0 1 0 1 0 0 0 1 1 0 0 1 0 0 1 1 0 1 2 0 0 0 1 2 0 2 0 1 0 0 0 0 1 2 0 2 1 1 0 0 1 1 0 1 1 1 1 1 1 1 1 1 0 0 0 1 0 1 0 0 0 0 1 0 0 1 0 0 0 0 2 2 2 1 2 0 1 2 0 2 2 1 1 0 0 2 0 2 2 2 0 1 1 1 1 0 1 1 0 0 1 0 1 0 1 0 1 1 1 0 1 0 1 0 1 1 1 0 1 0 1 0 0 0 0 0 0 0 0 2 0 0 0 0 2 2 2 0 1 0 0 1 1 0 0 2 2 0 0 1 1 0 1 0 0 0 0 2 1 1 2 2 0 1 1 1 0 0 1 1 2 2 0 1 1 1 0 2 0 1 1 1 1 0 1 0 0 1 0 0 0 0 1 0 0 1 0 0 2 0 0 1 0 0 0 0 1 0 1 0 1 0 1 1 1 0 1 0 0 0 1 1 2 0 0 0 2 0 0 0 0 1 1 0 2 0 0 0 0 1 0 0 0 1 0 2 0 0 0 0 0 0 0 0 0 0 1 0
46 0 0 0 0 1 1 1 0 1 1 1 0 1 0 0 0 2 1 1 1 2 0 2 2 0 1 0 1 1 1 1 1 1 0 1 2 2 0 0 2 2 0 0 2 0 0 0 2 1 0 0 1 1 1 1 0 0 0 1 1 0 0 1 0 0 0 1 1 0 0 0 2 2 2 2 0 0 0 1 0 1 2 1 2 0 1 1 1 2 1 1 1 2 0 0 0 0 0 0 1 0 0 1 2 0 2 2 1 0 0 1 1 2 2 2 2 0 2 0 0 0 2 2 0 1 0 0 0 0 0 0 0 0 0 0 0 0 0 1 1 0 0 0 0 0 1 0 1 2 1 0 0 0 1 0 0 0 0 0 0 2 0 2 1 0 0 2 0 1 1 0 2 0 2 2 1 1 1 1 0 1 0 2 0 0 0 0 0 2 2 2 0 0 0 2 1 0 1 1 0 1 0 2 1 0 2 0 2 0 0 0 2 0 2 2 1 0 2 0 1 1 1 0 0 0 1 1 0 1 0 0 1 1 1 0 1 1 2 0 0 1 2 2 1 1 0 0 1 0 0 0 0 0 0 1 2 1 0 0 0 0 1 1 1 0 0 0 0 0 0 1 0 2 0 0 2 1 1 0 0 0 2 2 0 2 2 0 0 2 0 1 1 0 2 0 1 1 0 1 0 0 1 1 1 0 0 1 1 0 1 1 1 1 1 0 0 0 2 2 0 1 1 0 2 0 2 0 0 0 0 1 1 0 0 0 0 1 1 1 1 1 2 2 1 1 1 0 1 0 1 0 0 2 0 1 1 0 0 2 0 0 2 0 1 1 0 1 2 1 1 1 0 1 0 0 2 1 0 0 0 2 1 1 0 1 1 0 0 1 0 0 0 1 2 0 1 1 0 0 0 0 0 1 0 0 0 1 0 2 0 0 1 1 1 2 0 1 0 1 0 0 0 1 1 2 1 0 0 1 0 1 0 0 0 1 0 0 1 0 0 0 0 1 1 1 1 0 0 0 0 1 0 1 1 0 1 1 0 2 0 0 0 1 0 1 1 1 0 0 0 1 1 1 2 0 1 0 2 1 1 1 0 1 0 1 0 2 1 0 0 0 0 2 1 1 1 0 1 0 1 0 1 1 0 1 2 1 0 0 0 2 0 0 1 0 0 0 2 1 1 1 1 1 0 1 1 1 0 1 1 1 0 1 1 0 1 2 1 1 0 1 1 0 0 0 1 1 1 0 1 0 0 2 2 0 0 0 0 1 0 0 0 0 0 0 0 2 1 1 1 1 0 0 0 0 2 0 0 1 0 1 2 2 2 1 0 0 0 0 0 0 1 0 0 0 1 0 0 0 0 2 1 0 1 2 0 0 2 2 1 0 1 2 2 2 2 0 0 0 0 0 0 0 0 1 1 0 0 0 2 0 0 0 0 1 2 1 0 2 0 1 0 1 2 1 1 1 1 1 0 0 0 0 0 1 0 2 2 0 0 0 1 2 2 2 2 2 0 0 1 1 0 0 0 0 1 2 1 1 0 1 1 1 2 1 1 1 1 1 0 0 0 0 0 0 2 2 1 1 0 0 0 1 2 0 0 2 0 0 0 0 0 1 0 0 0 1 1 1 0 0 1 2 0 1 1 0 2 1 0 0 0 2 0 2 0 0 0 1 0 0 0 1 1 0 1 0 0 0 0 0 2 0 0 1 0 1 2 2 1 0 2 0 0 0 1 1 0 1 0 0 0 1 1 0 0 0 1 1 0 1 1 1 1 1 0 2 1 2 0 1 1 1 2 0 1 0 0 1 0 2 0 0 0 0 0 0 0 1 0 0 0 0 1 1 2 1 2 0 0 2 0 2 2 0 0 0 2 0 0 2 0 0 0 1 0 0 0 0 0 0 0 0 0 0 0 0 0 1 2 1 0 0 2 0 0 1 1 1 0 0 0 0 0 0 1 0 1 0 1 0 1 1 0 2 0 0 1 2 2 0 1 0 0 1 1 0 0 1 1 0 1 1 1 1 0 0 0 0 0 1 0 2 0 0 1 0 0 1 1 0 0 0 2 2 0 0 1 0 0 1 0 0 0 0 0 0 0 1 0 0 0 2 0 0 0 1 1 1 0 0 1 2 2 1 0 1 0 0 0 0 2 0 0 0 0 1 2 2 0 0 0 0 2 2 2 0 0 0 1 0 0 0 0 0 0 0 1 0 0 0 0 1 0 0 1 1 0 2 1 1 0 0 1 0 0 0 1 0 0 0
47 0 1 0 0 0 0 2 0 0 0 1 0 1 0 0 0 0 0 0 2 2 0 2 2 0 1 0 2 2 1 0 2 2 2 0 2 2 0 0 2 2 1 1 1 0 1 0 2 2 0 0 0 0 1 1 0 0 0 0 0 0 0 2 1 1 1 0 1 0 0 1 2 2 2 2 1 0 0 2 0 2 2 1 1 0 0 1 1 2 0 0 1 2 0 0 0 1 0 2 1 0 0 2 2 0 2 0 0 0 0 2 0 1 2 2 1 0 0 0 1 0 2 0 2 0 2 1 1 1 0 0 0 0 0 0 0 0 1 0 2 0 0 0 0 0 0 0 2 1 1 0 1 1 1 1 0 2 0 0 1 1 0 2 0 1 0 1 0 1 1 1 1 1 2 2 1 0 1 1 0 1 0 2 1 0 1 1 1 2 2 2 1 1 0 1 2 0 0 0 0 0 0 1 1 1 1 0 0 0 0 0 1 0 2 2 0 0 1 1 0 0 2 0 0 2 2 1 0 1 1 0 0 0 2 0 0 2 2 1 0 1 2 1 1 1 0 0 1 0 0 0 0 0 0 0 0 1 0 0 0 0 0 0 1 1 0 1 1 1 0 1 0 1 0 0 0 1 1 0 0 0 2 1 1 1 2 2 0 2 0 0 1 0 2 0 1 2 0 2 1 0 0 0 0 0 0 0 0 0 0 0 2 1 2 0 1 0 1 1 0 0 1 1 0 0 0 0 2 2 0 1 0 0 0 0 0 2 0 2 1 1 2 1 0 0 1 0 0 2 0 0 1 2 1 0 0 1 0 2 0 0 2 0 2 2 0 2 2 0 0 0 1 2 0 1 1 1 1 0 1 0 1 0 0 0 0 0 0 0 0 0 0 0 2 0 0 0 1 1 1 1 1 1 0 1 1 1 1 1 1 1 0 0 2 2 1 0 0 0 0 2 0 1 2 2 1 1 1 1 0 0 0 1 1 0 0 1 0 0 1 1 0 0 0 1 1 0 1 1 0 1 0 2 2 2 2 2 1 2 2 0 0 0 0 2 1 0 0 0 0 2 0 0 1 1 2 1 1 0 0 0 0 0 0 0 0 1 1 0 2 2 1 2 0 1 1 1 1 0 1 1 2 2 0 0 2 1 0 1 0 1 0 0 1 0 0 0 0 1 1 1 0 2 0 2 2 1 0 1 1 0 0 1 1 0 0 0 0 2 0 1 0 0 0 0 2 0 0 0 1 0 0 1 2 0 1 0 0 0 0 0 0 0 1 0 0 2 1 1 1 0 1 0 0 0 2 1 0 2 0 1 1 1 1 1 0 1 0 1 1 1 1 1 0 0 1 1 1 0 0 2 0 0 0 1 1 0 0 0 0 0 0 0 0 0 0 0 1 0 0 0 0 1 0 0 1 0 0 0 1 0 0 0 0 0 2 1 0 1 1 1 0 1 2 0 1 1 0 0 0 2 1 0 1 2 0 2 2 2 1 1 0 2 2 2 1 2 0 0 0 2 0 0 1 1 1 1 1 1 0 0 0 1 1 1 1 2 0 0 0 0 1 0 1 1 2 2 0 2 1 1 0 0 1 0 1 2 0 0 0 0 0 1 1 0 0 1 1 1 0 0 1 1 1 1 0 0 0 0 0 0 0 1 0 1 0 1 1 2 0 0 0 0 0 0 0 1 0 0 0 0 1 0 0 2 0 0 0 0 0 1 2 0 0 2 0 1 0 2 1 0 0 0 0 1 1 0 1 1 0 2 0 0 0 2 1 1 0 1 1 2 2 0 1 1 0 0 0 1 0 2 1 0 1 1 2 0 1 2 0 0 0 0 0 2 0 1 0 0 0 0 0 2 2 0 0 0 1 0 1 1 0 1 0 2 0 2 2 0 2 2 0 0 1 0 0 0 0 1 1 0 2 1 0 0 1 0 1 1 0 0 0 0 0 0 1 0 1 0 1 0 0 2 0 0 0 2 0 1 1 1 2 0 0 0 0 0 0 2 2 0 1 1 0 0 0 0 0 0 0 2 0 1 1 1 1 1 0 0 1 0 0 0 1 1 0 1 2 0 1 1 0 1 0 2 1 0 0 1 0 0 0 2 0 0 0 1 1 0 0 0 1 1 0 2 1 2 0 1 0 0 2 0 0 1 2 1 1 0 2 0 0 0 1 1 2 0 0 0 1 0 0 0 0 0 0 0 1 1 1 1 1 1 0 1 2 1 0 2 0 0 1 0 1 0 0 0 0 0 1 1
48 1 0 0 0 0 0 2 1 0 1 1 0 1 0 0 0 1 0 0 2 2 0 2 2 0 2 0 2 2 2 0 1 2 0 0 2 2 0 2 0 0 0 0 1 0 1 0 1 0 0 0 1 1 1 1 0 1 0 0 1 1 0 2 0 0 0 1 1 0 0 0 2 2 1 2 2 1 1 0 1 2 1 1 1 0 0 0 0 2 0 0 1 1 2 0 2 0 0 0 0 1 1 1 2 0 2 0 0 0 0 0 1 2 2 2 2 0 2 0 0 0 2 1 1 1 1 1 1 1 1 1 0 0 1 1 1 0 0 2 1 0 0 0 0 0 1 0 1 1 0 0 0 0 0 0 0 2 0 0 1 1 0 1 0 1 0 0 1 2 0 0 0 2 0 0 2 0 1 1 0 1 1 1 1 1 1 1 0 0 0 1 0 1 2 2 1 0 1 0 0 1 0 2 2 0 2 0 2 0 0 0 2 0 2 2 1 2 1 2 0 0 0 1 1 0 2 2 0 2 1 0 0 0 1 0 1 1 1 2 0 0 2 1 1 1 0 0 0 0 0 0 0 1 1 0 0 0 0 0 0 0 0 0 0 0 1 2 1 1 1 1 1 0 0 0 1 2 1 0 1 0 2 2 0 1 2 2 0 2 0 0 0 0 1 0 2 0 0 0 0 0 0 0 0 0 0 0 0 0 0 0 1 2 1 0 0 0 1 1 0 0 2 1 0 0 0 0 1 0 0 2 1 0 0 0 0 1 1 0 1 1 1 2 0 1 1 0 1 0 0 0 0 2 0 0 0 0 0 1 0 0 2 0 1 1 0 2 2 0 0 0 0 2 0 0 0 1 1 0 2 0 0 0 2 2 0 0 0 0 0 0 1 0 2 0 1 1 0 0 0 0 0 1 0 1 0 0 0 1 1 1 0 0 2 2 1 1 0 1 0 1 1 1 1 1 1 0 0 0 0 0 0 1 1 0 0 1 1 0 1 1 0 0 0 1 1 1 1 1 0 1 0 1 1 1 1 0 0 0 0 0 0 0 0 1 1 2 0 0 0 0 1 1 1 1 0 0 1 1 2 0 0 0 0 0 0 1 0 1 1 0 1 2 1 0 0 1 1 1 1 0 2 1 0 1 2 1 2 1 1 1 0 0 1 0 0 0 2 2 2 0 1 1 0 1 1 0 1 2 0 0 0 1 0 0 0 2 1 2 2 0 0 2 0 0 0 2 2 0 0 0 0 2 0 2 0 0 0 0 0 0 1 0 1 1 1 1 0 1 0 1 0 0 0 0 2 1 0 2 1 0 1 1 1 0 0 1 0 1 0 1 0 0 1 0 2 1 1 2 2 1 0 0 0 2 1 0 1 1 1 0 0 1 1 1 1 0 0 0 0 0 0 1 0 0 1 2 0 0 1 0 0 0 0 0 2 0 0 0 1 0 0 0 1 1 2 1 0 0 1 1 0 2 0 2 0 2 2 0 0 0 1 2 2 2 1 1 1 1 0 1 0 0 1 1 1 0 1 0 1 2 0 1 2 2 1 1 1 0 1 1 0 2 0 0 2 1 0 0 0 0 0 0 1 0 2 1 0 0 1 0 0 2 0 1 1 1 1 1 0 0 1 2 0 1 0 0 1 1 2 1 0 2 1 0 1 0 0 2 0 0 0 0 0 1 0 0 0 0 0 0 0 0 0 1 1 0 1 1 0 1 2 0 0 0 1 1 0 2 0 0 1 1 0 0 0 0 0 1 1 1 0 0 1 1 0 2 1 2 0 1 0 1 1 0 0 1 0 0 0 1 1 0 1 1 1 1 0 1 0 0 0 0 1 1 1 2 1 0 0 1 0 2 2 0 0 0 1 0 0 2 1 1 0 2 0 0 1 0 0 1 1 1 2 1 1 0 0 0 2 2 0 0 2 0 0 0 0 0 0 0 1 0 1 0 1 0 0 0 0 0 2 1 0 0 0 0 0 2 1 0 1 0 0 1 1 1 0 2 2 0 1 1 2 1 2 0 0 0 0 1 0 1 1 2 0 1 0 0 0 0 0 0 1 2 0 1 2 0 1 1 0 1 1 0 0 2 0 0 0 0 0 1 1 0 1 0 1 1 0 0 2 1 1 1 0 1 1 1 1 0 2 0 1 0 0 0 0 0 1 1 1 0 0 2 2 0 1 1 1 0 0 1 0 1 1 0 0 0 0 0 0 1 0 0 0 0 1 2 0 0 1 0 1 0 0 0 0 0 0 0
49 0 0 0 0 0 0 1 1 1 2 0 0 2 0 0 0 1 2 0 1 1 0 2 2 0 1 1 2 2 1 0 1 1 0 2 2 2 0 2 0 0 1 1 2 2 0 0 1 1 1 0 0 0 2 0 0 1 0 0 1 1 0 2 0 0 0 2 2 0 0 1 0 2 0 2 2 1 1 0 0 1 1 1 1 0 0 0 0 2 0 0 0 1 1 1 1 0 0 0 1 0 1 1 2 0 2 1 1 0 0 1 1 1 1 1 1 0 1 0 1 1 2 1 0 1 0 1 2 1 0 0 0 0 0 0 0 0 1 1 2 0 0 0 1 0 0 0 1 1 1 0 0 0 0 0 0 2 0 0 1 0 0 2 0 1 0 1 0 2 0 0 0 2 2 0 1 1 0 0 0 2 1 1 1 1 1 1 1 2 2 2 0 0 1 1 1 0 0 0 0 0 0 0 0 1 2 0 0 0 0 0 1 0 2 2 1 0 2 0 1 1 0 1 0 1 1 2 0 1 1 0 0 0 2 0 0 1 1 1 0 1 2 1 1 1 0 0 1 1 1 1 0 0 0 1 2 0 0 0 0 0 0 0 0 0 0 0 1 1 1 0 1 0 0 0 0 2 1 1 1 0 2 2 1 1 2 0 0 2 0 0 0 0 1 0 2 0 0 0 0 0 0 0 0 0 1 0 0 0 0 1 2 2 2 0 1 1 1 1 0 0 2 1 1 0 0 0 0 1 0 0 0 1 0 0 0 0 2 0 0 0 1 1 0 0 1 0 0 2 0 2 0 1 0 1 1 0 1 0 1 1 2 0 1 0 0 0 2 2 2 2 2 2 0 1 1 1 0 0 0 2 0 0 1 0 0 0 0 0 0 0 0 0 2 0 0 0 1 1 1 1 1 2 1 1 0 0 0 2 0 0 1 1 1 2 1 0 0 0 0 1 0 1 0 0 0 0 0 2 0 0 0 0 0 1 0 0 1 0 0 0 0 1 1 0 1 0 0 1 0 0 0 2 2 1 2 2 1 2 1 0 0 0 0 1 1 2 0 0 0 0 1 1 0 0 0 0 1 1 1 1 0 0 0 1 0 0 0 1 2 1 0 1 1 1 1 0 1 1 2 2 2 1 0 0 2 0 0 1 0 1 0 0 0 1 0 1 0 1 1 1 0 1 0 1 0 0 0 1 1 1 0 1 1 0 0 0 0 0 0 2 0 1 1 0 1 2 2 0 0 0 0 2 0 2 0 0 1 0 0 1 0 0 2 0 0 1 1 0 1 0 0 0 1 0 1 0 0 0 1 0 2 1 2 0 1 2 1 2 0 0 1 0 1 0 1 0 0 0 0 2 1 2 2 2 1 1 2 2 1 0 0 1 0 1 0 0 0 1 1 1 0 0 0 1 1 1 0 0 1 0 0 0 0 1 2 0 0 1 1 0 0 1 1 1 2 2 1 1 1 2 0 1 0 2 0 2 1 0 0 0 1 2 2 2 2 2 0 0 0 1 0 0 0 1 1 0 2 0 1 0 1 1 1 1 0 1 0 2 0 0 0 0 1 0 1 1 0 0 0 0 0 1 0 1 1 2 0 0 0 0 0 1 1 0 0 1 1 1 0 0 1 2 0 0 0 1 0 0 1 1 1 1 0 1 0 0 0 1 0 0 0 2 2 0 1 0 0 0 0 0 1 0 0 1 1 1 0 0 1 0 2 0 0 0 0 1 0 1 0 0 0 0 0 0 0 0 1 0 0 2 1 1 1 1 0 1 0 1 1 2 1 1 1 1 0 0 0 1 0 2 0 0 0 2 1 0 0 1 1 1 1 1 0 1 1 1 1 0 1 1 0 2 1 1 0 0 0 0 0 2 1 1 0 2 0 1 1 0 1 1 0 1 1 0 1 0 0 0 2 2 0 0 2 0 0 0 0 0 1 0 0 0 0 0 1 0 1 0 0 0 0 1 0 1 0 1 1 2 1 1 2 0 0 0 0 1 0 2 2 0 0 1 1 0 1 0 0 0 0 2 1 1 1 1 1 0 0 1 1 0 0 0 1 1 0 2 1 1 0 2 0 1 1 0 0 1 0 0 0 0 0 0 0 0 0 1 2 0 1 0 1 1 1 1 1 0 1 0 2 0 2 1 0 0 1 1 2 1 1 0 1 0 2 1 1 0 0 0 1 1 0 2 0 1 1 0 2 0 0 0 1 1 0 0 1 1 1 2 1 1 0 0 0 0 0 0 0 0 2 1
50 0 0 0 0 2 2 0 0 2 2 0 0 0 0 0 0 1 1 0 1 1 1 2 2 1 1 1 2 1 0 1 1 0 2 0 2 1 1 0 1 1 1 0 1 0 0 0 0 2 0 0 1 1 1 0 2 0 1 0 1 1 0 1 0 0 0 0 1 0 0 1 1 2 1 2 2 0 0 1 1 2 1 1 1 0 0 1 0 2 0 0 0 1 0 0 0 0 0 1 2 0 1 0 2 0 2 1 1 0 0 2 2 2 2 2 2 0 1 0 1 0 2 2 0 2 0 0 2 0 0 0 0 0 1 1 0 0 0 1 0 0 0 0 0 1 0 0 0 0 0 0 1 0 0 0 0 0 0 0 0 1 0 2 0 2 0 1 0 1 1 1 1 1 0 2 2 1 1 1 0 0 0 2 0 0 0 2 1 2 2 2 0 1 1 0 0 0 0 0 0 0 0 1 1 1 2 0 1 0 2 0 1 0 2 2 1 1 1 0 1 1 1 0 0 1 1 1 1 0 0 1 0 0 1 0 0 2 2 1 0 0 2 2 2 2 0 0 1 0 0 0 0 0 0 0 1 0 0 0 0 0 1 1 1 0 0 0 2 1 0 0 0 2 0 0 0 2 2 1 1 0 1 1 0 1 1 1 0 1 0 0 2 0 2 0 2 0 0 0 0 0 2 2 1 1 0 0 1 1 0 2 1 2 2 0 0 0 1 1 0 0 0 1 2 0 1 0 0 1 0 0 0 0 0 0 0 1 1 0 1 1 1 1 0 0 1 0 0 1 0 0 0 1 0 2 2 0 1 1 1 1 0 0 0 0 0 0 1 1 1 1 2 2 1 2 2 1 1 0 0 2 1 0 1 2 0 0 0 0 0 0 0 1 2 0 1 0 0 0 0 0 1 0 0 0 1 0 0 1 0 2 1 1 1 1 0 0 0 0 0 2 0 1 1 0 1 0 0 1 1 0 0 1 0 0 0 0 1 0 2 1 0 1 1 1 2 0 0 0 0 1 0 2 1 1 1 2 1 2 2 0 0 0 0 1 1 1 0 0 0 1 0 0 1 0 1 0 2 1 2 0 0 0 0 0 0 0 0 1 1 1 0 0 0 0 0 1 2 0 0 0 0 0 0 2 0 1 0 2 0 1 0 1 1 1 1 0 2 1 1 2 1 2 0 2 1 0 2 2 0 0 0 0 1 0 0 1 2 2 0 1 0 2 1 1 1 1 1 0 1 0 0 1 1 0 1 0 0 1 1 0 1 0 0 1 1 2 2 0 0 0 1 0 0 0 2 1 0 2 0 1 2 2 2 1 0 1 1 1 0 1 2 1 1 0 0 1 1 1 1 1 0 0 0 1 1 0 1 1 0 0 0 0 1 1 0 0 0 0 0 0 0 1 0 0 1 1 0 0 2 0 1 1 0 1 2 2 0 1 1 1 0 1 2 2 2 1 2 1 0 2 1 1 1 2 0 0 0 0 0 0 2 2 2 2 1 2 0 0 1 0 0 0 1 1 1 2 1 1 0 1 0 1 2 1 2 2 1 0 0 0 1 1 1 1 2 2 0 1 1 0 0 0 2 0 1 2 0 1 0 0 0 1 1 0 0 1 1 1 0 0 0 2 0 0 1 0 1 1 0 0 0 2 0 0 0 1 1 1 0 0 0 0 0 1 0 1 0 0 0 0 0 0 0 0 0 1 0 1 0 1 2 2 0 0 0 1 0 1 1 0 1 1 1 0 0 2 0 2 1 1 0 0 0 0 1 1 0 1 0 1 0 0 0 0 1 0 0 0 0 2 0 0 0 2 1 0 1 1 0 0 1 1 0 1 1 2 1 0 1 1 0 2 2 0 0 0 0 1 0 1 1 1 0 1 0 0 1 1 0 1 0 1 1 1 1 0 0 1 1 1 1 0 2 0 0 0 0 0 0 1 0 0 0 1 1 0 0 0 0 0 1 1 0 1 0 2 1 1 2 0 2 0 0 0 0 0 0 0 0 0 1 1 2 1 1 0 0 1 1 2 0 1 1 1 1 0 0 1 0 0 0 1 2 2 0 1 2 2 0 2 0 2 0 1 1 0 0 0 1 0 0 0 0 0 0 0 1 0 0 1 2 1 1 0 0 0 0 1 1 0 2 0 1 1 1 1 1 0 1 1 0 0 0 0 0 0 1 1 0 0 0 0 1 2 2 1 2 1 1 1 0 1 0 0 1 0 0 2 0 0 0 0 0 0 0 0 0 0 2 2
51 0 0 1 0 0 0 0 0 0 0 0 1 0 0 0 0 2 0 0 2 2 0 1 1 0 2 0 2 2 1 2 2 2 1 0 2 1 1 1 1 0 0 0 2 0 0 0 1 1 1 0 2 2 0 0 1 0 0 0 2 0 0 1 1 0 0 0 1 1 1 2 1 2 1 2 1 2 2 0 2 2 2 1 1 0 0 1 1 2 0 0 0 2 0 0 0 2 2 1 1 0 0 1 1 1 1 2 2 0 0 2 2 2 2 2 2 0 1 0 1 1 2 2 0 2 0 0 0 0 0 0 0 0 0 0 0 0 0 0 0 0 0 0 0 0 0 0 0 0 0 0 0 0 0 0 0 2 0 1 1 1 0 1 0 0 0 1 1 2 0 0 0 2 1 0 1 0 0 0 0 2 0 2 1 0 1 2 0 0 0 2 0 0 2 1 1 0 0 0 0 0 0 2 2 1 1 0 1 0 0 0 1 0 2 2 0 0 0 0 0 0 0 0 0 0 1 1 0 1 0 0 0 0 1 0 0 2 2 1 0 0 2 2 2 2 0 0 0 0 0 0 0 0 0 1 0 2 1 0 0 0 0 0 0 0 0 0 1 0 0 0 0 0 1 0 1 1 1 1 1 1 2 2 0 2 2 0 0 2 0 2 1 1 2 1 2 0 0 1 1 0 1 1 1 0 1 0 1 0 1 1 2 2 1 0 1 0 0 0 0 0 1 0 2 0 2 0 0 0 0 1 1 0 0 0 0 1 1 1 0 1 2 0 0 0 2 1 1 2 0 1 0 2 0 0 1 2 0 1 0 0 1 0 0 0 0 1 1 0 0 0 0 2 1 0 1 2 0 0 0 1 1 0 0 0 0 0 0 0 0 0 0 0 1 1 1 0 2 1 1 1 1 1 1 0 1 1 1 1 1 1 0 0 1 1 1 0 0 0 0 0 0 1 0 1 0 0 0 1 1 0 1 1 1 1 0 0 0 0 2 0 0 0 0 1 1 0 0 1 0 0 0 1 1 1 1 2 1 2 1 0 0 0 1 2 2 2 0 2 2 2 1 1 1 0 1 0 2 0 2 0 0 1 1 0 1 0 0 1 1 1 0 1 1 0 0 1 2 0 0 0 1 1 1 0 2 1 0 1 0 1 0 0 2 0 0 0 0 1 1 1 1 2 2 1 0 0 0 1 1 1 0 0 0 0 0 0 1 1 0 1 0 1 1 0 1 1 1 0 0 0 0 2 0 0 0 1 0 0 0 0 0 0 1 0 0 2 1 1 0 1 0 0 0 0 0 1 0 2 0 0 2 1 2 0 2 1 0 1 0 1 0 0 0 0 1 0 0 0 0 2 0 2 2 2 1 0 0 1 0 0 0 1 0 1 0 0 1 1 1 1 0 1 0 0 0 0 0 0 2 0 0 0 0 1 1 1 0 1 2 0 0 1 1 1 2 1 2 1 0 1 1 0 1 2 0 2 2 1 1 0 1 0 0 1 0 2 1 0 1 0 0 0 1 0 2 1 1 1 0 0 0 0 2 1 2 2 1 2 0 0 0 0 0 0 0 1 1 1 1 1 0 0 0 0 2 2 0 0 0 0 0 2 0 1 0 2 2 2 0 0 1 2 0 1 1 0 0 0 1 1 0 2 0 2 0 1 1 1 0 0 0 2 1 1 1 1 0 0 0 0 1 0 0 1 0 0 1 1 0 1 2 0 0 1 0 2 0 2 0 0 1 0 0 0 1 2 0 2 1 1 0 0 1 1 0 1 0 1 1 2 1 0 1 0 0 1 0 0 1 1 0 0 1 1 1 0 0 1 0 0 1 1 0 1 1 2 2 0 2 2 0 2 2 0 0 0 1 0 2 1 1 1 0 2 0 1 1 0 1 1 0 0 1 0 0 1 1 0 2 2 0 0 2 0 0 0 0 1 0 0 0 0 0 0 1 0 2 1 0 0 2 1 0 0 0 1 1 2 2 0 1 0 1 1 0 0 1 1 0 0 0 1 2 0 2 0 0 1 1 2 0 1 2 2 0 1 0 2 0 0 0 0 2 1 0 0 2 0 0 2 0 1 0 0 0 1 1 0 0 0 0 2 0 0 1 2 2 0 0 1 1 0 0 1 0 0 1 1 1 0 2 0 1 0 0 1 1 0 1 1 1 0 0 2 2 0 1 1 1 0 0 1 0 0 2 0 0 0 0 0 0 2 0 0 1 1 0 1 0 0 0 0 0 0 0 0 0 0 1 0
52 0 0 0 0 0 0 0 0 2 2 0 0 0 0 0 0 2 1 1 1 2 1 2 2 0 1 1 2 2 1 1 2 2 0 2 0 2 1 0 0 0 0 0 1 1 1 0 1 1 0 0 0 0 2 0 1 1 0 0 1 2 0 2 1 0 0 0 2 1 0 2 0 2 0 2 2 2 2 0 2 2 2 1 1 0 0 1 1 2 1 1 1 2 1 0 1 0 1 0 1 1 0 0 2 2 2 0 1 1 0 1 0 1 1 1 1 0 1 0 1 0 2 1 1 1 1 1 1 1 1 1 0 0 1 0 1 0 0 2 0 0 0 0 0 0 1 0 0 1 1 0 1 1 1 1 0 1 0 0 1 2 0 2 1 2 0 1 0 1 1 0 0 2 2 0 2 0 1 1 0 1 0 0 0 0 0 1 0 1 0 1 1 1 1 1 0 0 1 1 0 1 1 1 1 0 2 1 0 0 0 0 2 1 0 2 0 0 1 1 0 0 1 0 0 1 1 2 1 0 0 0 0 0 2 0 0 1 1 1 0 1 1 2 1 1 0 0 0 0 0 0 0 1 0 0 0 0 0 0 0 0 1 1 1 0 0 0 1 0 0 1 1 0 0 0 2 1 2 0 0 0 2 2 0 1 2 0 0 1 0 1 1 0 2 0 2 1 0 1 1 0 1 1 1 0 0 0 2 0 2 2 1 1 2 0 0 0 0 0 0 0 1 1 1 0 1 0 0 0 0 2 0 0 0 0 0 1 1 1 2 2 2 0 0 2 0 0 2 2 2 0 0 1 0 0 0 2 1 0 1 1 2 0 0 0 0 2 2 0 0 0 1 2 0 0 0 2 0 0 0 1 0 0 1 1 1 0 0 1 0 0 1 0 2 0 1 1 0 0 0 0 1 1 0 1 0 1 0 2 0 1 1 1 1 2 1 0 0 0 0 0 0 2 1 1 0 0 0 1 1 1 1 1 1 1 0 1 0 0 1 1 0 1 1 0 2 0 0 2 0 1 0 2 2 1 2 1 0 2 1 0 1 1 1 2 1 0 0 0 0 2 1 1 0 0 0 0 2 1 2 0 0 1 1 0 1 2 0 0 0 0 0 1 0 0 0 0 0 2 2 1 0 0 0 2 1 2 0 2 0 0 0 1 0 0 0 0 1 2 2 0 2 1 1 1 0 0 1 2 0 0 0 0 1 0 0 0 1 2 1 0 0 2 2 1 1 2 2 0 0 0 1 2 1 0 0 1 0 0 0 0 1 1 1 0 0 1 1 0 1 0 0 0 1 0 2 2 0 2 0 0 1 1 1 1 0 1 0 1 0 1 1 1 0 0 0 0 0 0 0 2 0 2 2 2 0 0 1 1 0 0 0 0 0 0 0 0 0 0 0 0 0 0 0 0 0 1 0 0 0 0 0 0 0 1 2 2 1 2 2 1 0 1 2 1 1 1 1 1 1 2 0 1 0 2 0 2 2 1 0 1 1 1 1 2 1 2 0 0 1 1 0 0 1 0 2 1 2 0 1 1 0 1 2 1 1 0 1 0 0 0 0 0 0 0 0 2 1 1 1 0 0 0 0 0 2 1 1 0 1 0 0 2 0 1 0 0 0 0 0 0 0 2 0 0 0 0 1 1 2 1 0 1 0 0 1 0 0 1 0 0 1 0 1 0 0 1 0 0 0 0 1 0 0 2 2 0 0 0 0 0 1 0 0 0 1 2 0 2 0 0 0 1 0 0 0 1 1 1 0 1 0 0 0 1 0 2 0 2 0 2 1 1 2 0 0 1 0 0 0 1 0 0 0 2 2 0 0 0 0 0 0 0 1 1 1 1 2 0 1 2 0 2 2 0 0 0 0 0 0 2 1 1 0 2 0 0 1 0 1 0 0 0 0 0 0 0 0 1 1 1 2 0 0 1 2 0 0 0 1 1 1 0 1 0 0 0 1 0 1 0 0 2 0 1 0 2 0 1 0 2 1 0 0 1 1 0 0 2 2 0 0 0 2 1 1 0 0 0 0 2 0 1 1 1 1 1 1 2 1 0 0 0 0 0 0 0 1 0 0 1 0 1 1 0 0 0 0 1 0 0 1 1 2 0 2 1 2 1 0 0 0 1 0 1 1 0 1 0 1 0 2 0 0 1 1 1 1 0 1 1 1 0 1 1 2 0 0 0 0 0 0 1 0 0 0 0 0 0 0 0 0 1 0 0 0 1 0 2 1 1 0 2 1 1 0 0 0 0 0 0
53 1 0 0 1 1 1 2 1 0 1 0 1 1 0 0 1 1 1 0 1 1 0 1 2 0 1 0 1 2 1 1 1 1 2 0 2 0 0 2 0 0 1 2 2 0 0 0 1 1 1 0 0 1 1 1 0 0 1 1 0 1 0 2 0 0 0 0 2 0 0 0 2 2 2 2 2 1 1 1 0 2 2 1 2 0 1 0 0 1 0 0 0 2 1 0 1 0 0 2 2 0 0 2 2 0 2 0 0 0 0 1 1 2 1 1 0 0 0 0 2 0 2 1 1 0 1 1 2 2 0 0 0 0 0 0 1 0 0 0 0 0 0 0 0 0 0 1 1 1 0 1 0 1 1 0 2 1 0 0 0 1 1 2 1 2 0 0 1 1 1 0 1 1 1 1 1 0 1 1 0 1 1 2 2 1 2 1 0 1 1 2 0 1 2 1 2 0 0 0 0 1 0 1 1 1 1 0 1 0 0 0 2 0 2 2 0 0 1 1 0 0 0 0 0 1 0 1 0 1 1 0 0 0 2 0 0 2 2 2 0 0 2 1 2 2 1 0 0 0 0 0 1 0 0 0 2 0 0 0 0 0 0 0 0 0 1 1 2 2 1 0 0 1 0 0 1 2 1 1 1 1 2 1 1 1 2 1 0 1 0 0 1 0 2 0 2 2 0 1 1 0 0 0 0 0 0 0 0 0 0 1 1 2 2 0 0 1 1 1 1 1 2 2 0 0 0 0 0 0 0 0 1 0 0 0 0 0 2 0 1 1 2 1 0 0 0 2 2 2 0 2 0 1 0 2 2 1 0 1 0 0 1 0 0 0 0 1 1 0 0 0 0 2 0 0 0 2 0 0 1 1 0 0 0 1 1 0 0 0 0 1 0 0 2 0 0 1 1 1 1 1 1 0 0 0 1 1 1 1 0 2 2 2 0 2 0 1 0 1 0 1 0 2 1 1 1 0 0 0 0 0 0 1 1 0 0 0 1 0 2 0 0 0 0 1 1 0 0 1 0 1 0 2 1 1 1 2 1 2 2 0 0 0 0 0 0 1 0 0 0 1 0 0 0 0 0 0 0 0 2 0 0 0 2 0 2 2 2 0 0 0 0 2 1 1 1 1 1 1 1 0 0 0 0 2 1 0 0 1 0 2 0 1 0 0 0 1 0 1 2 1 1 0 0 0 0 1 0 1 1 0 0 0 1 0 1 0 0 0 2 0 0 1 0 0 1 0 0 0 1 0 0 2 1 0 0 1 0 1 1 0 2 0 0 2 2 2 1 1 1 0 0 0 1 0 2 1 0 1 0 0 0 0 0 0 0 1 1 1 0 0 1 2 0 0 0 1 1 1 1 1 0 1 1 2 0 0 1 1 1 0 0 0 0 0 0 0 0 0 0 0 0 0 0 2 2 1 0 0 1 0 0 0 0 1 2 0 1 1 2 1 0 1 1 1 2 0 1 0 0 2 1 0 1 1 0 2 2 1 1 0 2 0 1 1 1 1 1 1 0 1 1 0 1 0 1 1 1 1 1 0 0 0 0 0 1 1 1 1 0 0 0 0 0 0 1 2 2 2 1 0 0 0 1 0 1 2 0 1 0 0 0 2 0 0 0 0 0 0 0 0 0 1 1 1 0 0 1 1 2 2 0 2 0 0 0 0 0 0 0 0 0 0 0 1 0 1 0 0 0 0 1 0 0 2 1 0 1 1 0 1 2 0 0 0 1 1 0 1 0 0 1 2 2 0 1 2 0 2 1 1 0 0 0 2 0 0 0 0 2 2 2 0 2 0 0 0 0 1 0 2 0 0 0 2 0 0 0 1 0 0 1 1 0 2 1 2 1 0 1 1 0 1 1 1 0 0 0 1 0 1 0 1 0 2 0 1 1 0 1 1 0 0 0 0 0 0 1 0 0 0 1 0 1 0 1 1 0 0 1 0 0 0 0 0 0 0 2 0 1 0 0 2 0 0 0 0 2 2 2 0 2 0 0 0 0 1 1 1 1 0 1 0 2 0 2 0 0 1 0 1 0 2 1 1 1 1 0 0 0 0 0 0 1 0 0 1 2 0 0 2 0 2 0 1 2 0 0 1 0 0 0 2 0 0 1 1 2 1 0 0 2 2 1 0 1 1 1 0 2 0 2 1 1 0 1 0 0 0 1 1 1 0 1 1 2 0 0 0 1 0 1 0 0 0 1 0 2 0 0 0 2 2 0 1 2 0 1 2 0 0 0 0 0 0 0 0 0 0 2 1
54 1 0 0 0 0 0 0 0 2 2 0 0 0 0 0 0 1 2 2 0 1 1 2 2 0 0 1 2 2 1 1 2 2 0 1 1 1 1 0 1 1 1 1 2 2 2 0 1 1 0 0 1 1 1 1 0 0 0 0 2 0 1 1 0 0 0 1 1 0 0 2 1 2 1 2 2 1 1 0 2 2 1 1 1 0 0 2 2 2 1 1 0 1 1 0 1 0 0 1 1 0 0 1 2 0 2 1 1 0 0 2 0 0 1 1 0 0 1 0 1 0 2 1 1 1 1 1 1 1 0 0 0 0 1 0 1 0 0 0 0 0 0 0 0 0 0 0 1 2 2 1 1 1 0 0 0 0 0 0 0 2 0 2 1 2 1 1 0 1 1 0 0 2 1 1 1 1 0 1 0 0 1 2 1 1 1 0 0 0 0 0 0 0 1 1 2 0 0 0 0 1 0 2 1 0 2 1 1 0 1 0 2 0 1 2 1 1 2 1 0 0 0 0 0 1 2 1 0 0 0 0 0 0 2 0 0 2 2 1 0 0 1 2 2 2 0 0 0 0 0 0 0 0 0 1 2 0 0 0 0 0 1 1 1 0 0 0 2 1 1 0 0 1 1 1 0 2 2 1 1 0 0 0 0 0 0 1 0 1 0 0 1 0 2 0 2 1 1 2 1 0 0 0 0 1 0 0 1 0 0 1 1 2 0 0 0 1 1 1 0 1 1 0 2 0 2 0 0 0 0 1 0 0 0 0 0 1 0 1 2 2 2 2 0 0 1 0 1 1 1 0 0 2 0 0 1 1 0 1 0 0 2 0 0 1 0 2 2 1 1 1 0 2 1 0 0 1 1 0 0 0 1 1 0 0 1 0 0 1 0 0 0 0 2 0 0 0 1 1 1 1 0 2 1 1 0 0 0 2 0 1 1 1 0 0 0 0 0 0 0 2 1 2 0 0 2 1 1 1 0 1 0 2 2 0 0 0 1 0 2 1 0 0 0 0 1 0 1 1 0 1 0 2 1 0 1 1 1 1 1 0 0 0 1 2 2 1 0 1 1 2 0 0 0 0 0 1 2 0 0 0 0 0 0 0 0 1 0 0 1 1 1 2 0 0 0 1 1 1 1 1 2 2 0 1 1 2 0 1 0 1 0 0 0 1 1 0 2 2 2 0 0 1 1 1 0 1 0 1 1 1 0 0 1 0 1 1 0 0 0 1 0 1 1 1 0 1 1 0 0 0 0 2 1 1 0 1 0 1 1 0 1 0 0 1 1 1 0 1 0 2 1 0 0 0 2 0 1 2 0 0 2 1 2 0 1 0 0 0 0 0 0 0 0 0 0 0 0 1 1 2 0 2 1 2 1 0 1 0 0 0 0 0 0 0 1 0 1 1 1 1 0 0 0 1 1 0 0 0 0 0 0 0 0 1 2 0 0 2 1 1 0 1 2 2 2 1 1 1 1 1 1 1 1 2 0 2 1 0 0 0 2 0 0 2 1 2 0 0 0 0 0 0 1 1 1 2 0 2 0 1 1 1 1 1 0 1 1 1 0 0 0 2 0 0 2 2 0 1 1 0 0 1 0 0 1 1 0 1 1 0 0 1 0 1 0 1 1 1 0 0 0 2 0 1 0 0 0 0 1 0 0 2 0 0 1 0 0 1 0 0 1 0 1 0 0 1 0 0 0 1 0 0 0 2 1 0 1 0 0 0 2 0 0 1 1 1 0 2 0 0 1 1 1 0 1 1 1 1 1 2 2 1 0 1 1 2 1 2 0 1 0 0 0 0 0 1 0 0 0 0 0 0 0 1 1 1 1 2 0 0 0 0 2 2 2 1 0 0 0 0 0 2 2 1 1 0 1 0 0 2 0 0 0 1 0 0 2 0 1 1 0 0 0 0 0 0 0 0 2 2 0 0 2 0 0 0 1 1 1 0 0 0 0 1 2 0 1 0 1 0 1 1 0 1 0 1 1 2 2 0 1 1 1 1 1 0 0 2 2 0 0 0 2 0 2 0 0 1 0 1 1 1 1 1 0 0 0 1 1 0 1 1 1 1 0 1 2 0 1 1 0 2 0 2 2 1 1 0 0 0 1 1 0 0 1 0 1 0 0 0 1 1 1 2 0 2 0 0 2 0 2 1 0 1 1 1 1 0 1 1 0 2 2 0 0 0 0 0 0 0 0 0 1 0 1 0 1 1 1 1 1 2 0 2 2 1 1 2 0 0 0 0 0 0 1 0 0 0 0 0
55 0 0 0 0 0 0 2 0 0 0 0 0 1 0 0 0 1 0 1 1 1 1 2 2 0 1 0 1 2 1 0 2 2 1 1 2 1 1 0 0 0 0 0 2 0 0 0 1 1 0 0 0 0 2 2 0 0 0 0 1 1 1 2 0 1 0 1 1 1 1 2 1 2 1 2 2 1 1 0 1 1 2 2 2 0 0 1 1 2 0 1 0 1 2 0 2 1 0 2 0 0 0 1 1 1 1 0 0 0 0 0 0 1 1 1 1 1 1 0 2 0 2 2 0 2 0 1 2 2 0 0 0 0 0 0 0 0 0 0 0 0 0 0 0 0 0 0 0 0 0 0 0 0 0 0 0 1 0 2 2 1 0 2 2 2 0 1 1 2 0 0 0 2 1 0 2 1 1 1 0 1 0 2 1 0 0 2 1 1 1 2 1 1 0 2 1 0 0 0 0 1 0 0 0 2 0 0 1 0 2 0 1 0 1 1 0 1 1 1 0 0 1 0 0 2 2 1 0 1 0 0 1 1 1 1 2 0 1 1 0 1 1 2 2 2 0 0 0 0 0 0 0 0 0 1 1 2 1 1 1 1 0 0 1 0 0 0 0 0 0 1 0 2 1 1 0 1 1 1 1 1 2 1 1 0 1 1 0 2 0 1 1 0 2 0 2 0 0 0 0 0 0 0 0 0 0 0 1 0 0 2 2 2 1 2 0 0 0 0 0 0 1 1 2 0 0 0 1 1 0 1 0 0 0 0 0 0 2 1 0 0 2 1 1 1 2 0 1 2 1 0 0 2 0 0 0 2 0 1 0 0 1 1 1 1 0 2 2 0 0 0 1 2 0 0 2 2 1 0 0 2 1 0 0 1 0 0 0 0 1 1 0 1 2 1 1 0 0 1 0 1 1 1 0 1 1 2 0 2 0 1 0 0 2 2 1 1 0 1 0 0 0 1 2 2 1 0 0 0 0 0 0 1 1 1 0 1 0 0 1 2 0 0 0 1 1 0 0 0 0 0 0 2 1 1 1 2 1 1 0 0 0 0 0 1 1 1 0 0 0 1 1 1 2 0 2 1 2 1 1 0 0 1 0 0 0 1 0 0 1 1 1 2 1 1 1 0 0 2 2 1 1 1 1 0 2 2 0 1 0 1 0 0 1 0 0 0 0 0 0 2 1 2 0 2 0 1 0 1 1 1 0 1 0 0 0 1 1 2 1 0 0 2 2 0 2 2 2 0 0 0 0 1 1 1 1 1 0 0 0 0 1 1 0 1 0 2 1 1 0 1 0 0 0 0 0 1 0 2 1 0 1 1 1 1 0 0 0 0 0 1 1 0 0 0 0 0 0 0 0 2 0 1 1 2 0 0 2 2 0 0 0 1 0 1 1 0 0 0 0 0 0 1 0 0 1 0 0 0 1 0 0 0 0 2 2 0 0 2 0 1 0 1 0 0 2 1 2 2 0 1 0 2 0 2 0 1 1 1 0 0 0 1 1 2 1 2 0 0 0 0 2 0 0 0 1 2 1 1 0 0 1 1 1 2 0 2 0 1 0 0 1 0 2 1 2 2 2 2 1 0 0 1 1 1 1 2 0 0 0 0 0 2 0 1 0 2 2 2 0 0 2 2 0 2 0 0 0 0 0 0 0 2 0 1 1 0 0 2 0 0 1 0 2 0 0 1 0 0 0 0 0 0 0 2 0 0 1 1 0 0 2 1 0 0 0 0 0 1 1 0 1 2 1 0 2 0 0 1 0 1 0 0 0 1 1 1 0 0 1 1 1 1 1 1 0 0 0 0 0 1 2 0 2 1 0 0 0 2 1 1 1 1 1 2 2 1 2 0 1 2 0 2 2 2 2 0 1 0 2 1 0 1 0 2 0 2 2 0 2 2 0 0 1 0 0 0 1 0 2 2 1 0 1 0 1 1 0 0 2 0 0 0 0 0 1 1 1 0 0 0 2 1 0 0 0 1 1 2 2 0 2 0 0 0 0 1 0 2 2 0 0 0 2 0 2 0 0 2 2 2 0 2 2 0 2 1 0 2 0 0 0 0 1 1 0 0 1 0 0 1 0 1 0 0 2 1 0 1 0 0 0 0 0 0 0 2 2 0 0 0 2 1 1 1 0 0 1 1 0 0 1 1 1 0 1 1 1 0 2 0 1 0 2 0 1 0 2 0 0 0 0 0 0 0 1 0 2 0 0 0 0 2 0 0 2 1 1 2 1 1 0 1 1 0 0 0 0 0 1 0
56 1 0 0 0 0 0 0 0 2 2 0 0 1 0 0 0 2 0 0 2 2 0 2 2 0 0 0 1 2 0 1 1 0 0 1 1 2 0 0 2 2 0 0 1 0 1 1 1 0 0 1 1 1 1 0 1 1 0 1 0 0 0 2 0 0 0 1 0 1 1 0 2 2 2 2 2 2 2 0 2 2 1 1 1 0 0 0 0 2 0 0 1 1 0 0 0 1 0 2 1 0 1 0 1 1 1 2 2 0 0 2 0 1 1 1 1 0 0 0 2 0 1 0 1 0 1 1 1 1 0 0 0 0 0 0 0 1 0 0 2 0 1 0 0 0 0 0 0 0 0 0 0 0 1 0 1 0 0 0 1 1 0 1 0 0 0 0 0 1 1 1 0 2 1 1 2 0 1 1 0 1 0 2 1 0 1 2 0 0 0 1 0 1 0 1 1 0 1 1 0 1 0 1 1 1 1 0 1 0 0 0 1 0 2 2 1 0 1 1 0 0 1 0 0 1 1 2 0 2 0 0 0 0 2 0 0 2 2 2 0 0 0 0 0 0 0 0 0 0 0 0 0 0 0 0 1 0 0 1 0 0 0 0 0 0 1 1 1 1 1 1 1 1 1 1 0 2 1 0 0 0 2 2 0 2 2 2 0 2 0 1 1 0 2 0 2 0 0 1 2 0 0 0 0 0 1 0 0 0 0 0 1 1 0 1 0 0 1 1 1 1 1 1 1 0 0 1 1 1 0 1 0 1 0 1 1 0 2 0 1 1 2 1 0 0 1 0 1 1 1 0 0 2 0 0 0 0 0 2 0 0 1 0 1 0 0 1 1 0 0 0 1 1 1 0 2 2 0 0 2 1 1 0 0 0 0 0 0 0 1 2 0 0 2 0 0 0 1 1 1 1 2 0 0 0 1 1 1 1 0 2 0 0 1 1 1 0 0 0 1 1 0 1 2 1 0 1 1 1 0 1 0 0 0 1 0 1 1 1 2 0 0 0 0 1 1 0 0 1 0 2 0 2 2 2 2 0 0 1 1 0 2 2 2 2 2 2 0 0 0 0 1 1 1 1 2 0 2 0 1 0 0 0 2 0 2 1 0 1 1 0 1 1 1 0 1 0 1 0 0 0 2 2 0 0 2 1 0 0 0 2 0 0 0 0 0 0 1 1 1 1 0 2 1 2 0 1 0 1 1 0 0 1 2 0 0 0 0 2 1 0 0 0 0 0 1 1 1 0 1 0 0 2 0 1 0 1 0 1 0 0 0 1 0 0 0 1 1 0 0 0 0 0 0 0 0 0 0 1 0 1 0 0 0 0 0 2 2 2 1 0 0 1 0 0 0 0 0 0 0 1 0 1 1 1 2 0 2 2 1 0 0 0 0 0 0 0 0 0 0 0 0 0 0 1 1 2 0 0 1 0 0 0 0 0 1 2 0 2 0 0 0 0 1 1 2 1 2 2 2 1 1 1 0 2 0 2 2 0 0 0 2 1 1 2 0 2 0 1 1 0 1 0 0 1 0 2 0 2 0 0 0 0 2 2 2 1 2 0 0 0 0 0 0 0 0 2 2 2 0 0 0 0 0 0 2 2 0 0 1 0 0 2 0 1 0 0 0 0 0 0 1 2 0 1 0 0 0 0 1 2 0 1 0 1 2 0 0 0 0 0 1 0 1 0 0 1 0 0 0 0 0 0 0 1 0 0 0 0 0 1 2 0 0 1 0 1 0 2 1 0 0 1 1 0 1 2 0 2 0 0 0 0 0 2 0 2 0 2 0 2 0 1 1 0 0 1 0 0 0 2 0 0 0 2 1 1 0 2 0 0 0 0 2 2 2 1 1 0 1 1 0 2 2 1 1 0 0 1 0 1 0 0 0 0 1 1 0 0 0 0 0 0 1 0 0 1 0 0 2 1 1 0 1 0 1 0 0 0 2 0 0 0 0 0 1 0 0 0 1 0 0 1 0 0 0 2 1 2 2 0 2 0 0 0 0 0 0 2 2 1 0 0 2 1 1 0 0 2 1 2 0 2 0 0 2 1 0 1 0 0 1 1 1 0 0 0 1 1 0 2 0 2 0 2 2 1 0 1 0 0 0 2 0 0 0 0 1 1 0 0 2 0 1 1 0 0 0 0 2 0 1 2 1 0 2 1 1 1 1 0 1 0 1 1 2 0 0 0 2 0 0 1 0 1 1 0 2 0 0 0 0 1 0 0 0 0 0 2 1 0 0 0 0 1 0 0 1 0 1 1
57 1 0 0 1 0 0 2 1 0 1 0 1 1 0 0 0 1 0 0 2 2 0 1 1 0 1 1 1 2 0 0 2 2 0 2 0 2 0 0 1 1 1 0 0 0 0 1 1 0 0 1 0 0 2 2 0 0 0 0 1 1 0 0 0 0 0 1 1 1 1 0 2 2 2 2 1 0 0 1 1 2 1 1 1 1 1 1 1 2 1 1 0 1 2 0 2 0 0 1 1 0 0 2 2 0 2 1 1 0 1 2 2 0 2 2 1 0 1 0 1 0 2 0 2 0 2 2 2 2 1 1 1 0 0 0 0 0 1 0 1 0 0 0 0 0 0 0 1 1 1 0 0 0 0 0 1 0 0 0 0 2 0 2 1 2 0 0 0 0 2 1 0 2 0 0 2 0 0 0 0 0 1 2 2 2 1 1 0 1 1 1 2 2 0 2 1 0 0 0 0 0 1 0 0 1 1 0 0 0 1 0 1 0 2 2 0 1 1 0 1 1 0 0 0 1 2 1 0 1 0 1 0 0 2 0 0 2 2 2 0 0 0 0 2 2 2 0 0 0 0 0 0 0 0 0 0 1 2 2 2 2 0 0 0 0 0 1 2 1 0 2 0 1 0 0 0 1 1 0 0 1 2 2 0 2 2 1 0 2 1 1 0 0 2 0 2 1 0 1 0 0 0 0 0 0 2 0 0 0 0 0 2 0 0 1 1 2 0 0 1 1 0 2 1 0 1 1 0 1 0 2 0 0 0 0 0 1 1 1 2 1 1 2 2 1 1 0 0 0 2 0 0 2 0 1 2 0 1 1 1 1 1 0 1 0 0 1 2 1 1 1 0 2 1 1 1 2 1 0 1 1 0 0 1 0 0 0 0 0 1 2 2 1 1 1 2 1 0 0 0 0 0 2 2 0 0 0 0 2 0 0 0 0 1 2 0 1 0 1 0 0 1 2 0 0 2 2 2 1 0 2 0 2 2 1 0 0 1 0 2 0 0 1 1 1 1 0 1 2 0 1 0 1 0 0 0 1 1 1 0 0 1 1 1 1 1 2 0 0 0 0 1 1 0 2 0 0 1 1 1 1 0 0 1 0 1 2 0 0 0 0 1 2 2 0 0 0 1 1 1 1 1 0 0 2 2 1 1 0 1 1 0 1 0 0 0 0 2 2 2 0 1 2 1 2 0 0 0 2 1 1 0 1 2 0 1 1 1 2 1 0 0 0 0 2 1 0 0 1 0 1 0 2 0 1 0 1 0 1 1 0 0 0 0 0 0 0 0 0 0 1 1 0 0 0 2 0 0 2 0 1 1 1 1 1 0 2 2 2 1 0 0 1 0 0 0 0 0 0 0 2 0 1 2 2 0 0 1 1 0 0 0 0 0 0 0 0 0 0 0 0 0 0 0 1 1 1 0 0 0 0 1 1 0 1 2 0 0 1 2 1 0 2 2 1 1 0 1 0 1 1 1 0 1 2 0 2 2 0 0 0 1 1 1 1 0 2 0 0 0 2 0 0 1 0 2 1 2 0 1 0 1 0 1 0 1 0 2 0 0 0 0 1 0 1 2 2 0 1 1 0 0 0 1 0 1 2 0 0 0 0 0 2 0 1 0 0 0 0 0 0 1 2 0 1 1 0 0 0 1 1 0 2 0 0 0 0 0 1 0 0 0 2 1 1 1 0 0 1 1 1 0 0 0 1 0 0 0 0 0 2 2 0 0 0 0 1 0 2 1 0 1 1 1 0 1 1 1 1 0 1 0 0 0 1 1 1 0 1 1 2 2 0 1 1 0 1 0 0 0 2 0 0 0 2 2 1 0 2 0 0 0 0 1 2 1 2 1 0 1 1 0 2 1 1 1 0 1 0 1 1 0 0 0 2 0 0 0 0 0 0 1 1 1 1 1 0 1 0 2 2 1 0 1 0 1 0 0 0 2 0 0 0 0 1 1 0 1 0 0 0 0 2 0 2 0 2 1 1 2 0 0 0 0 2 2 0 0 1 1 0 0 0 2 1 1 0 0 0 0 2 0 1 0 1 0 0 0 2 1 0 1 1 1 0 0 0 1 0 0 1 0 2 0 2 1 0 1 0 1 1 0 1 0 0 0 0 2 0 0 0 2 0 0 0 0 0 1 1 1 0 2 0 0 2 2 1 2 1 1 0 0 0 2 2 2 0 1 0 0 0 0 0 0 1 1 0 1 0 0 0 0 1 0 0 0 0 0 2 0 0 0 0 1 0 0 0 0 0 0 0
58 0 0 0 0 1 1 1 0 1 1 1 0 0 0 0 0 2 0 0 2 2 1 1 1 1 1 0 2 1 1 2 1 2 1 0 2 1 0 1 0 0 0 0 2 0 0 0 2 0 0 0 0 0 2 1 1 1 1 1 0 1 1 2 0 0 0 0 2 1 0 1 0 2 0 2 2 1 1 0 1 2 2 2 2 0 1 0 0 2 0 0 1 2 0 0 0 1 0 1 0 1 1 1 2 0 2 0 0 0 0 2 2 2 2 2 1 0 1 0 1 0 1 1 0 1 0 0 2 0 0 0 0 0 0 0 0 0 0 1 2 0 1 0 0 0 0 0 0 0 0 0 0 1 0 0 0 0 2 2 2 1 0 2 1 2 0 0 1 2 0 1 1 1 1 1 2 0 0 0 0 1 0 2 2 1 1 0 0 2 1 2 2 2 0 2 1 0 0 0 0 0 0 1 1 1 1 1 1 0 1 0 1 0 2 2 1 1 1 2 0 1 1 0 0 2 2 0 0 1 1 0 1 1 1 0 1 2 2 1 0 0 2 2 2 2 0 0 0 0 1 0 0 0 0 0 0 0 0 0 0 0 0 0 1 1 1 0 1 1 0 1 0 0 1 1 0 0 2 0 0 0 2 2 0 2 2 1 0 1 0 1 0 0 2 0 1 0 0 0 0 0 0 0 0 0 0 0 0 0 0 1 2 1 2 0 0 0 1 1 1 1 1 0 0 0 0 1 0 2 0 1 0 0 0 0 0 2 0 1 1 1 2 0 0 1 1 0 1 1 0 0 0 1 0 0 0 0 0 2 0 0 2 0 2 0 0 0 2 2 2 2 0 2 0 0 2 2 0 0 0 2 0 0 0 1 1 0 0 0 0 0 1 1 2 1 1 2 0 1 1 1 1 1 0 1 1 0 0 2 0 0 0 0 2 2 0 1 0 1 0 1 0 2 2 2 0 0 0 0 1 0 1 1 1 1 0 1 1 1 1 1 0 0 0 1 1 0 0 0 0 2 0 1 0 0 0 2 2 1 0 0 1 0 0 1 1 2 0 1 1 2 1 1 0 2 0 0 2 2 2 1 0 0 1 0 1 2 1 0 0 0 0 0 0 0 0 0 0 1 1 1 1 1 1 0 1 1 0 0 0 2 0 0 1 0 0 1 0 2 2 0 0 0 0 1 0 1 0 1 1 0 0 0 0 0 1 0 0 1 0 2 0 1 0 0 1 1 1 0 0 0 0 2 0 1 0 0 0 1 0 0 1 0 0 1 1 2 0 1 0 0 1 0 0 0 1 2 0 2 0 0 1 1 0 1 0 1 0 1 0 1 1 1 0 0 1 0 0 0 0 1 0 1 0 2 0 0 1 1 0 0 0 1 0 0 2 0 1 2 1 1 0 0 0 0 1 0 0 0 1 0 1 1 0 1 2 1 1 2 2 1 0 1 1 1 2 0 1 0 0 2 0 1 0 2 0 2 2 1 0 1 1 1 2 2 0 2 0 0 1 0 1 1 0 0 1 0 2 0 1 0 0 0 1 1 2 0 2 0 0 0 1 0 0 0 0 1 0 0 0 0 0 0 1 0 2 1 0 2 0 0 0 0 1 0 0 1 1 1 0 0 1 2 0 1 0 1 1 1 2 2 0 1 0 0 0 0 0 0 0 0 0 0 0 0 0 0 0 0 0 0 1 0 0 2 0 0 1 1 0 0 2 0 0 1 1 0 0 1 1 0 1 0 0 1 0 0 1 1 0 2 0 0 0 2 0 2 0 2 0 2 2 0 2 0 1 0 0 0 0 1 1 0 1 0 1 0 1 1 0 0 0 0 2 2 2 2 1 0 1 1 0 2 1 2 0 0 0 0 0 2 1 1 0 1 0 0 0 0 0 0 0 0 1 0 1 0 1 0 2 2 2 0 0 1 2 1 0 1 0 1 0 0 0 0 1 0 1 0 0 0 2 1 0 0 0 1 0 2 1 1 2 0 0 0 0 1 1 1 1 0 0 1 1 0 1 0 0 0 0 2 0 0 2 2 0 0 0 1 0 0 0 0 0 0 0 0 0 1 0 2 1 2 2 1 1 0 1 0 0 1 0 2 1 0 0 1 2 0 0 0 2 1 0 1 0 1 1 0 0 0 2 0 0 1 2 0 2 2 0 0 0 0 1 0 0 0 0 0 1 0 0 1 0 1 1 0 1 0 0 0 1 2 0 0 2 1 0 2 0 0 0 1 1 0 1 0 0 0 1 1
59 1 0 0 0 0 0 2 0 0 0 1 0 0 0 0 0 1 1 0 1 1 0 2 2 0 1 0 0 2 0 0 2 2 2 0 2 0 0 1 1 1 0 2 2 0 1 0 2 1 0 0 1 1 0 0 0 0 1 1 0 2 1 1 1 1 1 0 1 1 2 0 2 2 2 2 1 1 1 0 0 1 2 0 2 1 0 2 2 2 2 2 2 2 0 1 0 0 0 2 2 0 1 0 2 1 2 0 1 1 0 1 0 1 1 1 1 0 0 0 2 0 2 1 1 1 1 1 1 1 0 0 0 0 1 1 1 0 0 0 0 0 0 1 0 1 0 0 0 0 0 0 0 0 1 1 0 1 0 0 1 1 0 2 1 2 1 0 0 1 1 1 1 1 2 2 1 0 1 1 0 2 1 1 1 1 1 2 2 1 1 2 1 1 1 2 0 0 0 1 0 0 0 1 1 0 2 0 1 0 0 1 1 0 2 2 0 0 1 0 1 1 1 1 0 1 2 2 1 2 0 1 0 0 2 0 0 2 2 2 0 0 2 2 2 2 0 0 1 0 0 0 0 0 0 0 1 1 1 2 1 1 1 1 2 0 1 1 1 1 0 1 0 1 0 0 0 2 1 1 1 1 1 1 0 1 1 1 0 2 0 0 0 1 1 1 0 0 0 1 2 0 2 2 2 2 0 2 1 0 1 2 1 1 2 1 0 1 0 0 2 2 1 2 2 0 0 0 0 0 0 1 0 0 0 0 1 1 1 1 0 0 2 1 0 1 1 0 0 1 1 1 1 2 1 2 2 2 0 1 0 0 0 0 0 0 0 2 2 0 0 0 1 2 0 1 2 2 2 0 0 2 1 0 0 1 1 0 0 0 0 1 1 0 2 0 1 0 0 0 0 0 1 1 0 1 1 1 1 1 1 1 0 0 1 1 1 1 0 1 0 1 1 1 0 0 1 1 1 0 1 1 0 2 2 0 0 1 0 0 2 0 0 0 0 1 1 0 0 1 1 1 0 2 2 1 2 2 1 1 1 0 1 1 1 1 1 1 0 0 0 2 0 0 0 1 0 0 2 0 1 1 1 0 1 0 1 1 1 0 1 1 1 2 1 0 0 0 1 1 1 1 0 0 2 0 2 1 0 2 0 1 0 0 2 0 0 0 0 1 1 1 1 1 0 1 0 1 0 1 1 0 0 1 1 0 1 1 0 1 0 2 0 2 2 1 1 0 0 0 1 0 0 0 1 1 1 1 0 0 0 0 1 0 0 1 1 0 0 0 0 1 0 0 0 0 1 0 1 1 0 0 2 1 1 1 1 0 0 0 0 0 0 0 0 0 1 0 0 0 0 2 1 1 1 2 1 1 2 1 0 0 1 1 1 1 0 0 0 0 0 0 0 1 0 0 1 2 0 0 1 0 0 0 0 1 2 0 1 2 1 1 0 1 1 0 1 2 1 1 0 1 0 0 0 1 0 1 1 0 0 0 1 2 2 2 2 2 0 0 1 0 1 0 0 0 2 2 1 1 0 0 0 1 2 1 2 1 1 0 0 0 0 2 0 0 2 2 2 2 1 1 0 0 2 0 1 1 0 0 0 0 0 1 0 1 0 1 1 1 0 0 0 1 1 0 0 0 0 0 1 1 0 2 0 0 1 0 0 2 0 0 0 0 0 0 0 1 0 0 0 1 2 0 0 1 0 0 1 0 0 1 2 0 0 1 1 0 0 0 0 0 0 0 0 1 1 2 0 2 1 2 1 0 0 1 1 1 0 1 1 2 1 0 1 0 0 0 0 0 0 1 1 0 1 0 2 0 1 2 0 0 1 1 0 2 1 0 2 0 0 2 0 1 1 2 1 0 0 0 0 2 1 1 1 1 0 1 1 0 1 1 1 1 1 1 1 0 1 0 0 0 2 1 0 1 2 0 0 0 2 0 1 0 1 1 1 0 1 0 0 0 0 2 0 0 0 0 0 1 2 1 2 1 0 1 0 0 0 2 2 0 0 0 2 0 2 0 0 1 1 2 0 2 2 2 0 0 0 1 0 0 0 0 0 0 0 0 2 0 0 2 0 1 0 0 1 0 0 0 0 0 1 1 2 0 2 1 1 1 0 0 2 1 1 1 0 0 0 1 1 0 1 0 1 0 1 0 0 1 1 0 1 1 1 1 1 0 0 1 0 2 1 0 0 2 2 1 1 1 1 1 2 2 0 0 1 0 0 1 0 0 0 1 0 0 0 0 0 0 1 1
60 1 0 0 0 0 0 2 0 1 1 0 1 1 0 0 1 2 0 0 2 2 0 2 2 0 0 0 1 2 1 0 0 0 2 0 2 1 1 0 0 0 1 0 1 0 1 0 2 0 0 0 0 0 2 2 0 0 0 0 1 0 0 1 1 1 1 0 1 0 0 2 2 2 1 2 2 0 0 0 1 1 2 1 2 1 1 1 1 2 1 1 0 2 0 0 0 1 1 1 1 0 2 0 2 0 2 0 0 0 0 2 1 1 1 1 1 0 1 0 1 1 2 1 1 0 1 0 1 1 0 0 0 0 1 1 0 0 0 2 0 0 0 0 0 0 0 0 0 0 0 0 0 0 1 0 1 0 0 0 1 0 0 1 1 2 0 0 1 1 1 2 1 1 1 1 1 0 0 0 0 2 1 1 1 1 1 1 1 1 0 2 0 0 2 2 1 0 0 0 0 0 0 2 2 0 2 0 2 0 1 0 2 1 1 2 0 0 2 2 0 0 1 0 0 1 2 1 1 1 0 0 0 0 2 0 0 1 2 1 0 0 2 1 2 2 1 0 0 0 0 0 0 1 1 1 1 1 1 1 1 1 1 1 0 1 0 1 1 1 0 0 0 0 0 0 0 1 1 1 1 1 2 1 1 1 2 1 0 2 1 1 0 1 2 0 2 1 0 1 1 0 1 1 1 0 1 0 0 0 0 0 1 2 1 0 0 0 2 2 0 0 1 0 1 0 0 2 0 2 0 1 1 0 0 0 0 2 0 1 1 2 1 2 0 1 1 1 1 1 1 1 2 2 2 2 2 0 0 0 0 0 2 0 1 0 0 1 1 0 0 0 0 2 0 1 1 1 0 0 1 2 2 0 0 1 1 0 0 0 0 0 1 0 2 1 0 0 1 2 1 2 0 1 0 0 0 0 0 1 0 1 2 2 0 2 0 0 0 0 1 2 1 1 1 0 1 0 0 0 1 0 0 0 0 1 0 0 0 0 1 1 0 0 0 1 1 2 2 2 0 0 0 2 2 2 2 1 0 2 1 0 0 0 0 0 0 2 0 1 0 0 1 1 1 1 1 0 2 1 1 0 0 1 1 0 1 1 0 1 1 0 0 2 0 0 0 0 0 2 2 1 0 0 0 2 1 1 0 0 0 2 0 0 1 0 0 0 2 2 2 0 0 2 1 2 1 1 0 0 2 0 0 2 2 1 1 1 2 1 1 0 0 2 1 0 2 1 1 0 0 0 0 1 1 0 1 0 0 0 0 0 1 0 0 1 1 1 1 0 0 0 0 0 0 1 2 0 0 0 1 0 1 0 1 0 0 2 1 2 1 1 0 0 1 0 1 0 1 1 1 0 0 1 1 2 1 0 1 1 0 0 0 0 0 0 0 0 0 0 0 0 0 1 0 0 2 1 0 0 0 0 2 0 0 0 2 0 1 2 1 1 0 1 1 1 2 1 2 2 1 2 0 0 1 1 0 0 0 0 0 0 0 1 1 2 1 1 1 1 0 1 1 0 1 0 2 0 1 0 0 1 1 1 1 1 0 1 2 0 1 1 1 1 2 1 2 2 2 2 1 0 0 0 2 0 2 1 0 0 0 0 0 2 0 0 0 0 0 0 0 0 1 2 0 1 1 0 1 1 0 0 0 2 0 1 0 0 0 0 0 0 1 0 1 0 0 0 0 0 0 0 0 0 0 1 2 0 1 1 0 0 2 0 0 0 1 1 0 2 1 1 1 1 1 0 2 2 0 2 0 0 0 0 2 0 0 2 1 2 0 1 1 0 1 0 0 1 0 0 0 1 1 0 1 1 0 0 0 1 0 0 2 2 0 2 2 2 2 0 2 2 0 2 2 1 1 0 1 0 1 1 0 0 0 1 0 1 1 0 1 1 0 0 0 0 0 0 0 0 2 2 0 0 2 0 0 0 0 1 1 0 1 0 0 1 1 0 1 0 0 0 0 2 0 0 0 1 1 2 1 1 2 0 0 0 0 0 0 2 2 0 0 0 2 0 2 0 0 0 0 2 0 1 1 2 0 1 0 2 0 0 0 0 0 1 0 1 1 1 0 1 0 1 0 0 1 1 0 1 0 0 0 1 0 0 1 1 2 0 0 0 1 0 0 2 0 0 0 0 2 0 2 1 1 0 1 1 1 1 1 0 0 0 0 0 0 0 1 0 0 1 0 0 0 1 1 0 0 0 0 0 0 0 0 1 1 1 0 2 0 0 0 1 1 0 1 0 2 0 0 0
61 0 0 0 0 0 0 2 1 0 1 1 1 2 0 0 0 2 1 1 1 2 1 0 0 1 1 0 1 1 1 2 0 2 2 0 2 2 0 1 1 1 0 0 2 0 0 0 2 1 0 0 1 1 1 0 0 1 0 1 0 0 0 0 0 0 0 1 2 0 0 0 2 2 2 2 1 2 2 0 2 2 1 1 2 0 0 1 1 1 0 1 1 2 1 0 1 2 0 2 0 0 1 1 2 0 2 1 1 0 0 2 1 2 2 2 2 0 2 0 0 0 1 0 0 0 0 0 1 0 0 0 0 0 0 0 0 0 0 0 0 0 0 0 0 0 0 0 1 1 1 0 1 0 1 0 0 1 0 0 0 0 0 2 1 0 0 0 0 1 1 0 1 1 0 1 2 0 0 0 1 2 0 2 1 0 2 0 0 1 1 1 2 2 0 1 1 0 0 1 0 0 1 0 0 1 2 1 1 0 1 0 1 0 1 2 1 1 2 1 1 1 1 0 1 1 2 0 0 0 0 0 0 0 2 0 0 2 2 2 0 0 1 1 1 1 0 0 0 0 0 0 0 0 0 0 2 1 1 1 1 1 0 0 0 0 0 0 2 1 0 1 1 1 2 2 0 2 2 1 1 0 1 0 1 0 1 2 0 2 0 1 0 0 2 0 2 2 0 1 1 0 0 0 0 0 0 0 0 1 0 2 1 0 0 0 1 1 0 0 2 2 0 1 2 0 1 0 1 0 0 0 0 0 0 0 0 1 1 0 0 1 2 2 0 2 0 1 1 1 1 1 1 2 1 1 2 0 0 2 0 0 0 0 0 0 0 1 2 1 1 1 0 2 0 0 2 1 0 0 1 0 2 0 0 1 1 1 1 0 0 0 2 0 2 0 2 2 0 0 0 0 1 0 0 0 1 0 0 2 0 1 1 1 1 2 1 0 0 0 0 1 0 2 1 2 0 0 0 0 0 1 0 0 0 1 0 0 1 0 1 1 0 1 0 1 1 0 0 0 0 1 0 2 1 0 1 1 1 1 1 0 1 0 0 2 2 1 0 0 0 1 2 2 0 1 0 1 1 0 2 0 0 1 0 1 0 0 0 1 1 0 1 1 2 0 0 1 2 0 0 0 2 2 0 0 2 0 0 1 0 1 0 1 0 0 1 0 2 1 2 1 1 2 1 2 0 1 0 1 1 0 0 1 1 0 1 1 0 1 0 2 0 0 0 0 2 1 1 0 0 0 0 2 0 1 0 0 0 1 0 0 0 0 0 0 0 2 0 1 0 0 1 0 0 0 1 1 0 1 0 0 1 1 1 1 0 1 0 1 0 0 1 0 1 0 1 0 0 0 0 2 0 1 1 1 1 0 0 0 2 0 0 1 0 0 0 0 0 0 0 0 0 1 0 0 0 2 0 0 0 0 0 0 0 0 2 0 0 1 0 0 0 2 2 0 2 1 1 1 1 1 0 0 0 2 0 2 1 0 0 0 1 0 1 1 0 1 1 1 0 1 1 0 0 0 2 0 1 0 1 1 0 0 2 1 2 1 0 0 0 0 0 1 0 0 2 2 2 2 1 1 0 0 0 0 1 2 0 0 1 0 0 1 1 0 0 1 1 1 0 0 0 2 0 0 1 0 1 0 1 1 1 2 0 0 0 0 0 0 0 0 0 0 0 1 0 1 0 1 1 1 0 0 0 2 0 0 2 2 0 0 2 0 0 0 0 1 0 2 1 0 0 0 0 0 0 2 0 1 1 2 1 1 1 1 0 1 0 1 0 1 2 2 2 0 0 0 0 0 1 1 0 1 0 1 1 0 0 1 0 0 0 0 1 1 1 2 0 0 1 0 0 2 1 0 0 0 1 0 0 2 0 1 0 2 0 1 2 1 0 1 0 0 1 0 1 0 1 0 2 2 1 1 1 0 1 2 0 0 0 0 0 0 0 2 2 2 2 0 0 0 1 1 0 1 0 2 1 2 2 0 2 0 0 0 0 0 0 2 2 0 0 0 1 0 1 0 0 1 1 1 0 1 1 1 1 0 0 1 1 0 1 1 1 1 0 0 2 0 0 2 0 1 0 0 0 1 0 0 0 0 0 1 0 0 0 0 0 1 0 0 2 0 1 1 0 1 0 1 0 0 2 1 1 0 1 1 1 1 1 0 0 0 0 2 2 0 1 0 0 0 0 0 0 0 0 0 0 0 0 0 1 1 0 1 2 0 0 0 0 0 1 1 2 0 0 0 0 0 1 0
62 0 0 0 0 0 0 2 1 0 1 1 0 1 0 0 0 2 1 1 1 2 1 1 2 0 2 0 2 2 1 0 0 0 2 0 2 1 0 1 1 1 0 2 2 0 2 0 1 1 0 0 1 1 0 0 0 0 1 0 1 2 0 1 0 0 0 1 2 1 0 1 1 2 0 2 2 2 2 0 2 2 1 0 0 0 0 0 0 1 0 0 1 1 0 0 0 0 1 1 2 0 1 1 2 0 2 0 0 0 0 0 0 2 2 2 2 0 1 0 2 0 2 1 1 0 1 1 2 1 0 0 0 0 1 1 0 0 0 0 1 0 0 0 0 0 0 0 0 0 0 0 1 1 0 0 1 2 0 0 1 1 0 2 1 2 0 0 1 1 1 1 1 1 1 1 0 0 1 1 0 1 0 2 2 1 0 0 0 1 1 1 0 0 0 1 2 0 1 0 0 1 0 1 1 2 1 0 2 0 0 0 2 0 2 2 1 1 0 0 0 1 1 1 0 1 2 2 1 1 0 0 0 0 1 0 0 2 2 1 0 0 2 1 2 2 0 0 1 1 1 1 1 1 1 0 0 0 1 1 1 1 0 0 1 0 1 0 2 1 0 0 1 1 1 1 0 2 2 0 0 0 2 1 0 1 0 1 0 2 1 0 2 0 2 0 2 0 0 0 0 0 2 2 2 0 0 1 1 0 1 1 0 2 1 0 0 2 1 1 0 0 0 1 2 0 2 0 0 0 0 1 0 0 0 0 0 2 0 0 0 2 2 2 0 1 1 0 0 0 1 0 1 2 1 2 2 1 0 1 0 0 1 0 1 0 0 2 2 0 0 0 0 2 0 1 1 2 0 1 2 1 0 0 0 0 1 0 0 0 0 0 1 0 0 2 2 0 0 0 0 0 1 1 1 0 1 0 0 1 1 1 0 0 2 2 0 0 0 0 1 1 0 1 1 1 0 1 1 0 0 1 0 0 0 0 0 0 1 0 2 0 0 0 0 1 2 0 0 0 0 0 0 1 0 0 0 1 1 1 0 0 0 0 0 1 1 2 0 1 1 1 2 2 0 0 0 1 2 0 1 0 0 0 0 1 0 1 0 0 0 0 0 1 0 0 0 0 0 0 1 1 1 1 0 0 2 0 0 1 0 2 0 1 0 0 0 1 1 1 1 1 0 2 1 2 1 1 0 1 1 1 0 0 2 0 2 1 1 2 0 0 0 1 0 0 1 1 1 0 0 0 1 1 1 0 1 0 0 0 0 0 0 1 0 0 0 1 1 0 0 2 0 0 0 1 2 0 0 1 1 0 2 0 2 0 1 0 0 0 0 1 0 0 0 0 0 0 0 0 0 2 1 2 1 2 1 0 1 1 2 0 0 0 0 0 1 1 1 0 1 0 0 0 0 1 2 0 1 1 0 0 0 0 0 1 2 1 0 1 0 0 0 1 2 2 2 1 2 2 0 1 1 0 1 1 0 2 2 2 1 1 0 1 1 2 1 2 0 0 2 0 0 0 0 2 0 0 2 0 0 0 1 0 1 2 0 2 1 1 1 1 0 0 0 0 1 1 0 1 2 0 0 0 0 0 1 2 0 0 0 0 0 2 0 0 0 1 0 0 1 0 2 2 0 0 0 0 0 0 0 0 0 2 0 0 0 0 0 2 0 0 0 1 1 0 0 1 0 0 0 1 1 0 0 0 0 0 1 1 0 1 2 0 0 1 1 2 0 1 0 0 1 1 0 0 1 0 2 0 0 2 0 0 0 1 1 2 0 2 0 2 0 0 0 0 0 0 0 1 0 1 2 0 2 0 1 0 0 2 0 0 0 0 1 2 1 1 1 0 2 1 0 2 2 0 0 0 0 0 0 2 1 1 0 1 1 0 0 0 0 0 1 1 1 1 1 0 0 0 2 2 2 1 0 0 2 0 1 1 0 0 2 0 2 1 2 0 1 0 1 0 1 1 0 0 0 2 1 2 2 0 1 0 0 1 1 1 0 2 2 0 0 1 1 0 1 0 1 1 1 2 0 1 1 2 0 1 0 0 0 0 0 0 1 2 0 0 1 0 0 2 0 1 0 0 0 0 0 0 0 1 1 2 1 0 1 1 1 0 0 0 1 0 1 0 0 0 1 0 1 0 0 0 0 0 2 1 1 1 0 1 0 2 2 0 0 0 0 0 0 0 0 1 1 1 1 0 1 0 0 0 0 0 0 0 1 1 1 2 0 0 0 0 0 1 0 0 1 0 2 0
63 1 0 0 0 1 1 1 1 1 2 0 0 1 0 0 0 1 0 1 1 2 0 2 2 0 2 0 1 1 1 2 0 2 2 0 2 1 0 1 1 1 0 1 2 1 0 0 1 1 1 0 1 1 1 0 1 0 0 0 1 1 0 0 0 0 0 1 2 0 0 2 1 2 0 2 2 1 1 1 1 2 1 1 2 0 0 0 0 2 0 0 1 1 1 0 0 0 0 1 1 0 0 0 2 0 2 1 1 0 0 1 0 2 2 2 2 1 2 0 1 1 2 2 0 2 0 0 1 1 0 0 0 0 1 1 1 1 0 2 2 0 0 0 0 0 0 0 0 0 0 0 0 0 1 0 0 1 0 0 0 1 0 1 0 2 0 0 1 2 0 0 0 2 1 0 2 0 0 0 0 2 1 1 1 1 1 1 0 0 0 1 1 1 1 2 2 0 0 0 0 0 0 1 1 1 1 1 0 0 2 0 2 0 2 2 1 1 1 0 1 1 1 0 0 1 1 1 1 1 0 0 1 1 1 0 1 2 2 1 0 0 2 1 1 1 0 0 1 0 0 0 0 1 1 0 0 0 0 0 0 0 0 0 0 0 0 0 1 0 0 0 0 1 1 0 0 1 1 1 1 1 2 1 1 1 2 0 0 2 1 0 2 0 2 0 0 1 0 1 0 0 0 0 0 0 0 0 1 0 1 1 2 1 2 1 0 0 0 0 2 1 1 1 2 0 1 2 0 2 0 1 0 0 0 0 0 1 0 2 1 1 2 1 1 1 1 0 1 2 0 1 1 2 1 0 0 1 0 2 0 0 1 0 1 1 0 2 2 0 0 0 2 1 0 1 1 0 0 0 1 1 1 1 0 1 2 1 1 0 0 0 2 0 2 0 1 1 0 0 0 1 1 0 0 0 1 1 0 1 1 0 0 0 2 2 2 0 0 0 0 1 0 1 2 2 0 0 0 1 1 0 0 0 0 0 0 1 0 0 1 2 0 1 1 2 2 0 0 0 0 0 0 2 1 1 1 2 1 2 1 0 1 1 2 2 2 2 0 0 0 0 0 0 2 0 2 0 1 1 2 0 0 1 1 0 1 2 1 0 0 0 0 2 0 0 0 0 1 0 1 1 2 2 0 1 1 2 0 0 0 2 0 0 1 0 0 0 1 1 1 0 0 2 1 2 1 1 0 1 1 1 0 1 2 0 1 1 1 1 1 0 0 1 1 0 1 1 1 0 1 0 0 1 2 0 1 0 1 1 0 0 0 0 1 0 0 1 0 1 0 1 0 0 0 0 1 1 0 2 0 1 1 0 1 0 1 1 0 1 0 0 0 1 0 0 0 0 0 0 0 2 0 1 1 1 1 0 1 1 0 0 0 1 0 1 0 0 0 0 0 0 0 0 0 1 1 1 0 0 1 0 0 0 0 1 2 0 1 2 1 0 1 1 1 1 2 1 1 1 0 0 0 1 0 1 0 2 2 0 0 0 2 1 2 2 0 2 0 0 0 1 1 0 1 0 1 1 0 1 0 1 0 2 2 1 1 1 2 0 0 0 0 1 0 0 1 2 0 0 0 0 0 0 1 0 0 1 0 0 1 0 1 1 0 1 0 2 1 1 1 0 1 2 0 0 0 1 1 1 1 1 0 2 0 0 0 0 0 0 0 0 0 0 0 1 0 0 0 0 0 0 0 0 0 1 1 0 0 0 0 2 2 0 0 1 0 0 0 0 0 0 0 0 0 0 0 1 1 1 0 2 0 0 0 2 0 2 1 2 0 1 2 0 2 0 0 0 0 1 0 2 1 0 1 0 0 0 0 2 1 1 1 1 0 2 1 2 1 0 0 1 0 2 2 1 1 0 0 0 0 2 0 0 0 1 0 0 1 0 1 1 1 1 1 1 1 0 0 0 2 2 0 0 2 0 0 0 0 0 1 0 0 0 0 2 2 0 2 0 0 0 1 1 0 0 0 1 1 1 1 1 2 0 1 1 0 0 0 2 2 0 0 0 2 0 2 0 0 1 0 1 1 0 1 1 0 0 0 0 0 0 0 1 2 2 0 0 2 0 0 2 0 2 1 2 1 0 0 2 0 0 0 2 0 0 0 1 1 0 0 0 2 0 0 0 1 0 0 0 2 0 0 1 1 0 2 0 0 0 1 0 0 1 1 1 1 0 0 0 0 0 0 0 1 0 1 0 2 0 0 0 0 1 0 0 0 1 0 1 0 0 0 1 1 0 1 0 0 0 1 1
64 0 0 0 0 0 0 1 1 1 2 0 1 1 0 0 1 1 1 1 1 1 1 2 2 0 0 0 2 2 2 0 0 0 2 0 2 1 0 1 2 1 0 1 1 1 0 0 1 1 1 0 0 1 1 0 1 0 0 0 2 0 0 1 1 1 1 1 1 1 0 2 2 1 1 1 2 1 1 0 1 1 2 0 1 0 0 1 1 2 1 1 1 1 1 0 1 1 0 2 1 0 1 1 2 0 2 1 2 1 0 1 1 2 2 2 2 0 1 0 2 0 1 0 0 1 0 0 0 0 0 0 0 0 1 0 0 0 0 0 2 0 0 0 0 0 1 0 1 1 0 0 0 0 0 0 0 1 1 2 2 2 0 2 1 2 0 1 0 2 0 0 1 1 1 1 0 0 0 0 1 1 0 2 0 0 0 2 2 1 1 2 0 0 1 2 2 0 0 1 0 0 0 1 0 1 2 0 0 0 0 0 1 0 2 1 1 1 2 2 0 0 0 0 0 2 2 0 0 0 0 0 0 0 1 0 0 2 2 1 0 1 2 1 1 1 0 0 0 0 0 0 0 0 0 0 0 0 0 1 0 0 0 0 2 0 0 0 1 1 2 1 1 1 0 0 0 1 1 0 0 1 2 0 2 0 2 0 0 1 0 1 1 0 2 0 1 1 0 0 1 0 1 1 1 0 1 1 0 0 0 1 2 2 1 0 1 0 0 0 1 1 1 2 0 0 0 0 0 0 0 0 1 1 0 0 1 1 1 0 1 1 2 2 1 0 1 0 1 1 1 0 0 2 0 1 1 1 0 2 0 0 0 0 0 0 0 0 0 0 0 0 0 2 0 0 1 1 0 0 2 2 0 1 1 0 0 0 0 0 0 0 1 0 1 1 2 0 0 0 0 0 1 0 0 0 1 0 0 2 0 0 1 1 0 1 0 0 0 0 1 2 0 2 1 1 1 0 0 0 0 0 0 0 0 1 0 0 1 0 1 0 0 0 0 2 1 1 0 1 0 1 0 2 2 2 2 2 1 2 2 0 0 0 0 0 0 1 0 0 0 1 1 1 0 1 0 0 2 0 1 0 0 0 1 1 1 2 0 0 0 0 0 1 0 0 0 1 2 0 1 0 1 1 0 1 2 2 0 2 0 0 0 1 0 0 1 1 0 1 1 1 0 1 0 1 0 0 0 2 0 2 0 0 1 0 1 1 1 2 1 0 0 0 0 1 0 1 1 0 1 0 0 2 0 1 0 1 0 2 2 0 0 0 0 1 1 1 1 0 0 1 0 0 0 0 2 0 0 1 0 0 0 0 0 0 0 1 0 1 0 1 0 0 2 0 1 1 1 0 0 1 0 1 1 1 2 0 0 0 0 0 1 2 2 2 2 0 0 0 0 0 0 1 0 0 0 2 0 0 0 1 0 0 0 1 1 0 0 2 1 1 0 2 2 0 0 2 0 0 2 2 0 1 0 2 0 1 1 0 0 0 1 1 2 2 0 2 0 0 2 0 1 0 0 1 1 1 2 0 0 1 0 1 2 2 0 2 1 1 0 0 0 0 0 0 1 2 0 2 1 1 0 0 0 0 2 2 0 1 0 0 0 1 1 1 0 0 0 0 0 0 1 2 0 2 0 0 0 0 1 1 0 2 0 0 1 0 0 1 0 0 0 1 1 0 0 1 0 0 0 0 0 0 0 2 1 1 0 1 0 1 2 0 0 1 2 1 0 1 0 0 0 0 0 0 0 0 2 0 0 2 1 1 1 1 0 2 0 2 0 2 1 2 2 0 0 1 0 1 0 1 0 0 0 2 0 0 0 2 0 0 1 1 1 2 2 1 2 0 0 2 0 2 2 0 0 0 2 0 2 0 0 1 0 1 0 0 1 0 0 0 0 0 1 0 0 0 1 0 1 1 0 0 2 0 0 0 0 0 0 0 0 0 0 1 1 0 0 0 0 0 0 2 0 1 0 1 1 2 1 0 2 2 2 1 0 0 1 0 0 0 2 1 1 0 1 0 0 0 0 0 0 2 2 2 0 0 0 0 0 0 0 0 0 1 0 1 1 1 0 1 0 0 0 1 1 2 0 0 0 0 0 2 0 0 1 1 2 1 0 0 2 1 1 2 0 0 1 1 1 0 1 1 1 0 2 2 2 0 2 0 0 1 0 1 1 0 0 0 2 0 0 0 0 0 0 0 1 0 0 0 2 2 0 0 1 0 0 2 0 0 0 0 0 0 0 0 0 0 2 1
65 1 0 0 1 0 0 2 0 1 1 1 0 1 0 0 0 0 0 0 2 1 0 1 1 0 1 0 1 1 1 1 2 2 0 1 1 1 0 1 1 1 0 0 2 0 0 0 1 1 0 0 1 1 1 1 0 0 0 1 0 1 0 2 0 0 0 1 0 0 0 1 2 2 2 2 2 1 1 0 0 1 2 0 2 1 0 1 1 2 1 1 0 2 1 0 1 0 1 1 2 0 0 2 2 0 2 0 0 0 0 1 0 1 1 1 1 0 2 0 0 0 2 2 0 1 0 0 2 0 1 1 0 0 0 0 1 0 0 0 1 0 0 0 0 0 0 0 0 1 0 0 0 0 0 0 0 0 0 0 1 1 0 2 1 1 1 1 0 1 1 1 0 2 1 1 2 1 0 0 0 1 1 2 1 1 1 1 0 0 0 1 0 0 0 1 1 0 0 0 0 0 0 1 1 1 1 1 1 0 2 0 1 0 1 1 0 0 1 0 0 0 1 0 0 1 1 1 0 1 0 1 0 1 1 1 0 0 2 0 0 1 2 1 1 1 0 0 0 0 0 0 0 0 0 1 0 0 0 0 0 0 0 0 0 0 1 1 2 2 0 1 0 2 0 0 1 1 2 1 1 0 2 2 0 2 2 2 0 2 0 0 2 0 2 0 2 0 0 2 1 0 1 1 1 0 0 0 1 0 1 2 2 1 2 1 0 1 0 0 1 1 2 1 0 0 0 0 1 2 0 2 0 0 0 0 0 0 2 1 0 0 2 2 0 1 1 0 0 0 2 0 0 2 0 0 0 1 0 2 0 0 1 0 1 0 0 1 1 0 0 0 1 2 0 2 2 0 0 1 1 0 0 1 1 0 0 0 0 0 0 0 1 0 2 0 1 0 1 1 1 1 0 1 0 1 0 1 0 2 0 0 1 1 1 2 1 0 0 0 0 2 0 2 1 2 1 0 0 0 1 0 0 0 0 0 0 2 0 0 1 2 1 2 1 2 2 0 0 2 0 1 0 1 0 0 0 1 1 1 1 0 1 1 1 1 1 2 0 0 0 0 1 1 1 0 0 1 2 0 0 1 0 0 0 1 0 0 0 1 1 0 0 2 1 1 1 1 1 0 0 0 2 1 0 0 2 2 0 0 0 2 0 0 2 0 0 0 2 2 2 0 0 2 1 2 0 0 0 2 1 1 0 0 0 0 1 1 1 2 1 0 0 2 1 1 1 2 2 0 0 0 0 2 0 0 0 0 0 0 0 0 0 0 0 0 0 2 1 1 0 0 0 0 0 0 1 0 0 2 0 0 1 1 0 1 0 2 0 2 1 1 0 0 1 0 0 0 0 0 0 2 0 0 0 0 0 0 1 1 1 0 0 1 0 0 0 0 0 0 0 0 0 0 0 0 0 0 0 0 2 0 0 0 0 1 2 1 0 0 0 0 0 0 1 1 2 0 1 1 0 2 0 1 0 2 0 2 2 0 0 0 1 2 2 2 2 2 0 0 1 0 0 0 0 0 2 0 2 0 1 0 1 0 1 2 1 0 1 0 0 0 0 0 0 0 1 2 1 2 1 0 0 1 0 1 1 1 1 1 0 0 0 2 1 1 0 1 1 1 0 0 0 1 0 0 0 0 1 0 0 0 0 2 0 2 1 0 0 0 0 0 1 0 1 0 0 0 0 0 0 0 1 0 0 0 0 0 0 0 0 2 2 0 0 1 2 1 0 1 1 0 1 1 1 0 1 2 0 2 1 1 1 1 0 2 0 2 0 2 0 2 2 1 1 1 0 0 0 1 0 2 1 0 1 2 2 0 2 2 0 0 1 1 1 2 1 2 1 0 1 1 0 2 2 1 1 0 1 0 1 1 0 1 0 1 0 0 0 0 0 0 0 0 0 0 0 0 0 1 2 1 1 0 1 1 1 0 0 0 0 0 0 0 0 0 1 0 1 0 2 0 2 0 0 0 0 2 0 2 1 1 0 1 0 1 1 1 0 1 1 0 0 1 1 0 1 0 0 1 0 2 0 0 2 2 0 1 0 1 0 0 0 0 1 1 0 1 2 2 0 2 0 2 0 1 0 1 0 1 0 0 0 0 0 0 0 1 1 0 0 0 2 2 2 2 0 1 0 1 0 0 2 0 0 0 2 1 1 2 0 0 0 0 0 0 0 0 1 0 0 0 0 0 0 0 1 0 2 0 0 0 2 2 0 0 2 0 0 2 0 0 0 0 1 1 1 0 0 0 0 0
66 0 0 1 1 0 0 2 1 0 1 0 0 1 0 0 0 1 2 1 1 1 0 2 2 0 0 0 2 2 1 2 0 1 1 1 2 1 1 0 2 2 1 1 2 1 1 0 1 2 1 0 0 0 2 1 1 0 1 0 1 0 0 2 0 0 0 0 1 0 0 1 1 2 1 2 2 1 1 1 1 2 2 0 2 0 0 1 0 2 0 1 0 2 0 0 0 0 1 0 1 1 0 0 1 2 1 0 1 0 0 1 1 1 0 0 0 0 0 0 2 0 2 0 2 0 2 1 1 1 0 0 0 0 0 0 0 0 0 2 1 0 1 0 0 0 0 0 0 0 0 0 0 0 0 0 0 2 0 0 0 0 0 2 1 2 0 1 0 2 0 1 1 1 2 2 1 0 0 0 0 2 0 2 2 2 0 1 0 1 0 2 1 1 1 2 2 0 0 1 0 0 0 2 2 1 1 0 0 1 0 1 1 0 2 2 1 1 2 1 1 1 1 1 0 2 2 1 0 0 0 0 0 0 2 0 1 1 1 1 0 1 1 1 2 2 1 0 1 1 1 1 0 1 1 0 1 1 0 0 0 0 0 0 1 0 0 0 1 1 0 0 0 0 0 0 0 2 0 0 0 1 2 1 1 1 1 0 0 1 0 1 1 0 2 0 1 0 0 1 1 0 1 1 0 0 0 1 0 0 0 2 0 1 1 0 0 0 2 2 0 1 1 2 0 0 0 0 1 0 0 2 0 0 0 0 0 2 2 1 1 1 1 2 0 0 2 1 1 2 0 1 0 2 0 2 2 1 1 0 1 1 1 0 1 0 0 0 1 1 1 1 1 2 1 1 1 1 0 1 2 2 1 1 0 0 0 1 1 0 1 2 1 1 1 2 1 1 0 0 0 0 0 2 2 0 0 1 0 1 1 0 0 0 0 0 0 0 0 0 0 1 2 0 1 0 1 1 1 0 0 0 0 2 2 1 0 1 1 1 2 0 0 1 0 2 2 0 2 1 0 0 0 2 1 0 1 2 2 0 0 0 0 0 0 0 0 2 0 0 0 0 1 1 2 0 2 0 2 1 1 1 0 1 1 0 1 0 0 1 1 1 1 2 0 1 1 1 1 0 1 1 2 2 0 0 2 0 0 2 0 1 0 0 2 0 0 0 1 1 1 1 0 1 0 1 1 1 1 1 1 0 0 1 1 0 1 0 1 1 0 1 0 0 0 0 1 1 1 0 0 0 0 2 1 1 0 0 0 0 0 0 1 0 0 1 0 2 1 1 1 0 1 0 0 0 1 1 0 1 1 0 1 1 1 0 0 2 1 2 1 0 0 0 0 0 0 1 0 0 0 2 0 0 1 1 2 0 2 2 0 0 1 1 1 1 1 0 0 0 0 0 0 0 0 0 1 1 0 0 0 0 0 0 0 0 1 1 2 2 2 2 0 2 2 2 2 2 1 1 0 1 0 0 0 0 0 2 2 0 0 0 2 0 1 1 0 2 0 0 1 0 1 0 0 0 1 1 1 1 0 0 0 1 2 2 0 0 2 0 0 0 0 0 0 0 0 2 0 1 1 0 0 1 1 1 1 2 0 0 0 0 1 1 1 0 0 0 0 0 0 0 1 1 1 1 0 0 1 1 2 2 0 2 0 0 0 0 0 1 0 0 0 1 1 0 1 0 0 0 0 0 1 0 0 1 0 0 0 0 0 0 2 0 0 1 0 2 0 1 0 0 1 0 0 1 1 1 1 2 0 1 0 0 0 2 0 1 1 1 1 1 2 0 1 1 0 0 0 1 0 2 1 0 1 1 0 0 0 2 0 0 1 1 1 1 1 2 2 1 2 2 0 2 2 1 1 0 0 1 0 1 1 0 0 1 0 0 0 0 0 0 0 0 0 0 0 0 2 0 1 1 0 0 2 0 0 0 0 0 2 0 0 0 0 2 1 1 2 0 1 0 1 1 0 0 0 2 1 2 2 0 1 1 1 2 1 0 0 2 1 0 1 1 2 0 2 0 0 0 0 2 0 0 2 2 0 1 0 0 0 0 0 0 0 0 0 0 1 0 0 1 0 0 1 1 0 0 0 1 0 0 0 1 0 0 0 0 0 0 0 1 2 0 0 0 0 1 0 0 1 0 2 2 0 0 2 0 0 0 2 0 0 1 1 1 1 1 0 0 2 0 0 0 0 0 1 0 1 1 1 0 1 1 0 1 1 1 1 2 0 0 1 0 1 0 0 0 1 0 0 0
67 1 0 0 0 0 1 2 1 0 1 1 0 2 1 1 0 2 1 1 1 2 0 2 2 1 0 0 1 2 1 0 2 2 0 1 1 2 0 1 1 1 1 0 1 0 0 0 0 2 1 0 1 1 1 0 1 0 1 0 2 0 0 1 1 1 1 0 1 1 1 1 2 1 1 1 1 1 1 1 1 2 2 1 1 0 0 0 0 2 0 0 0 1 1 0 1 0 1 1 2 0 2 0 2 0 2 1 1 0 0 2 1 2 1 1 1 0 0 0 2 0 2 2 0 1 0 1 1 1 0 1 1 0 0 0 0 1 0 0 1 0 1 0 0 0 0 1 1 1 0 0 0 0 2 0 0 1 0 1 1 1 1 2 1 2 1 0 0 1 1 2 0 2 1 0 1 0 0 0 0 1 0 2 1 0 1 1 0 1 1 2 0 0 1 1 0 0 1 0 0 0 0 0 0 2 2 0 1 0 2 0 2 0 1 2 1 0 1 1 0 0 0 0 0 0 1 0 0 0 0 0 0 1 2 1 0 2 2 1 0 0 2 1 1 1 0 0 1 0 0 0 0 0 0 0 1 0 0 2 0 0 0 0 1 0 0 1 2 2 0 1 0 1 0 0 0 1 0 0 0 1 2 2 0 1 2 1 0 2 0 0 1 0 2 0 2 1 0 1 2 0 0 0 0 0 1 1 0 0 0 2 2 1 1 0 0 0 0 0 1 2 2 1 1 0 0 0 0 0 0 0 0 0 0 0 0 0 2 0 0 0 1 1 0 2 0 0 1 2 1 0 0 2 0 1 0 0 0 2 0 0 0 1 0 0 0 2 2 0 0 0 0 2 0 0 0 1 0 0 0 0 1 0 0 1 0 1 1 0 0 1 1 1 2 0 1 1 0 0 0 0 0 2 1 1 0 0 1 1 0 1 0 0 2 2 1 1 0 1 0 0 0 1 2 2 1 0 0 0 1 0 0 1 1 0 0 0 0 0 0 1 0 0 0 2 1 0 0 1 0 2 0 1 0 0 0 1 1 1 0 0 0 0 1 2 2 2 0 0 0 0 0 0 0 1 0 1 2 1 1 1 0 0 0 0 0 0 0 0 1 1 0 1 0 1 0 0 0 0 1 1 2 1 0 1 2 2 0 1 0 1 0 0 1 1 0 1 0 1 1 1 0 1 0 2 0 1 0 1 1 1 0 0 1 0 1 1 0 2 0 1 0 1 1 0 1 1 1 0 1 0 0 1 1 1 1 1 0 1 0 0 1 1 0 1 1 2 2 0 1 0 1 0 0 0 0 0 0 1 0 1 1 1 1 0 0 1 0 1 0 2 0 1 0 0 0 0 0 0 0 2 0 1 1 1 2 0 2 2 1 0 0 1 0 1 0 0 0 0 0 0 0 0 0 1 1 1 0 0 2 0 1 0 0 0 2 1 0 2 0 1 0 1 1 1 2 0 1 0 0 1 0 0 0 1 0 1 1 1 0 0 0 1 1 1 1 2 1 0 1 1 0 1 1 0 2 1 2 0 0 0 1 0 1 0 1 2 0 0 0 0 0 2 1 0 2 1 1 1 1 0 0 0 1 0 0 1 1 1 0 0 0 2 0 0 0 1 1 1 0 0 0 2 0 0 0 1 0 0 1 1 0 2 0 1 1 1 0 2 1 1 0 0 0 1 0 1 0 0 0 1 2 0 0 2 1 1 0 1 0 1 2 1 0 0 0 2 0 1 0 0 0 0 0 0 1 2 0 2 0 0 1 1 0 1 1 2 1 2 0 1 1 0 1 0 0 1 0 0 0 2 0 0 0 1 1 1 0 2 0 0 0 0 2 2 2 2 2 0 2 2 0 2 2 1 1 0 1 1 0 1 1 1 0 2 0 0 1 1 0 0 0 0 0 0 0 0 0 0 1 1 2 0 0 1 2 0 0 0 1 0 0 0 0 0 1 0 1 0 0 0 2 1 0 1 0 0 2 2 2 0 0 0 0 2 2 0 1 2 1 0 0 1 2 0 2 0 0 1 0 2 0 1 1 1 0 1 0 1 0 0 0 0 2 1 0 1 2 1 0 2 0 1 0 0 1 1 1 0 1 1 1 2 1 0 1 1 2 0 0 0 0 0 0 1 0 0 0 1 1 1 1 2 1 0 2 1 1 0 1 1 1 0 1 0 0 0 0 0 2 0 0 0 0 0 0 0 0 1 1 0 1 1 0 0 1 0 1 1 0 0 1 0 1 0 0 0 1 0 0 0
68 0 0 0 0 1 1 0 0 1 1 1 1 1 0 0 0 1 0 1 1 2 1 2 2 0 1 0 2 1 1 2 0 0 2 0 2 0 0 2 0 0 0 1 2 0 2 0 2 1 0 0 0 0 1 1 0 2 0 0 1 0 0 1 1 1 1 0 0 0 0 0 2 1 1 1 1 2 2 0 2 1 2 0 2 0 0 1 1 2 1 1 1 2 0 0 0 1 0 2 1 0 0 1 2 1 2 0 0 0 1 2 1 2 2 2 2 1 2 0 1 1 2 1 1 0 1 1 2 2 0 0 1 0 0 0 0 0 0 0 1 0 0 0 0 0 0 1 1 1 0 0 1 1 1 0 1 0 0 0 1 1 0 2 1 2 0 1 0 1 1 0 1 1 1 1 2 0 2 2 0 2 0 2 1 0 1 1 0 2 2 2 2 2 0 2 1 0 0 1 0 1 0 1 1 1 1 1 1 0 1 0 2 0 2 2 2 1 0 1 0 0 2 0 0 2 2 2 0 2 0 0 0 0 2 0 0 2 2 1 0 1 2 1 2 2 1 0 0 0 0 0 0 0 0 1 1 0 0 0 0 0 0 0 0 0 1 1 2 1 0 0 0 0 0 0 0 2 1 1 1 0 0 1 0 0 1 1 0 2 0 1 1 0 2 0 2 1 1 2 1 0 1 1 1 1 1 0 0 0 0 1 2 1 1 1 0 1 0 0 2 1 2 1 0 0 1 1 0 2 0 1 0 0 0 0 0 1 1 0 1 1 2 1 0 2 1 0 0 1 1 1 0 2 0 1 2 0 1 1 0 0 2 0 2 0 0 2 2 0 0 0 0 2 0 1 2 2 1 0 1 2 0 1 0 0 0 0 0 1 0 0 0 0 1 1 1 1 0 1 0 1 0 1 1 0 0 1 0 1 1 0 2 2 0 1 0 0 0 0 0 1 0 1 1 1 0 0 0 1 0 1 0 0 0 1 0 1 0 0 2 0 0 1 1 1 1 0 0 0 1 1 0 1 2 1 2 2 1 1 0 0 0 0 0 1 1 2 0 0 0 0 2 2 0 1 0 0 2 1 1 0 0 0 0 1 0 2 1 0 0 0 0 2 0 0 0 1 1 0 0 0 1 1 0 1 1 1 0 2 0 0 0 0 1 0 0 0 1 1 1 1 1 2 1 2 0 1 1 1 1 0 0 0 0 0 1 1 0 2 0 2 0 0 0 0 1 2 2 0 0 0 0 2 1 0 0 0 0 0 0 0 0 0 2 0 0 1 1 0 0 0 0 0 0 0 0 0 0 1 0 0 0 0 0 0 0 0 0 0 0 0 1 0 1 0 0 0 0 1 1 2 1 0 0 1 2 0 0 1 0 0 0 1 0 0 2 0 0 0 0 0 0 0 0 1 1 0 0 0 1 0 0 0 0 2 2 1 2 2 2 1 0 0 2 1 1 2 1 1 1 1 0 1 0 1 0 2 2 0 0 0 1 1 1 2 2 2 0 0 1 1 1 0 0 0 2 1 1 0 0 0 0 0 2 1 2 2 1 0 0 0 1 0 1 1 2 2 1 1 1 0 0 0 2 0 1 2 0 0 0 0 0 1 0 0 0 1 1 1 0 0 1 2 0 1 0 0 0 0 0 0 0 2 0 1 0 0 0 2 0 0 0 0 0 1 0 0 0 1 1 1 0 0 0 1 1 0 0 0 0 1 2 0 0 0 0 0 0 1 1 0 0 1 0 1 2 1 0 2 0 0 0 0 0 1 1 2 2 2 0 0 1 0 1 0 0 1 0 0 0 1 1 1 1 1 2 1 0 1 0 0 1 1 0 2 1 2 1 1 1 2 0 2 2 2 2 0 0 0 0 2 0 1 0 1 0 0 0 0 0 0 1 1 1 1 1 0 1 0 1 1 2 2 0 0 2 1 0 0 1 0 1 0 1 1 2 0 2 1 1 0 1 1 0 0 0 2 0 1 1 1 2 0 0 0 0 1 0 1 1 0 2 0 1 1 1 0 0 0 0 2 1 1 1 2 0 1 1 1 0 0 0 0 0 0 0 0 0 0 0 0 1 1 0 1 0 0 0 1 0 0 1 2 1 0 1 1 0 2 0 1 1 0 0 1 0 1 0 2 0 0 1 0 1 1 2 0 1 1 0 1 0 0 1 1 1 0 1 0 1 0 0 0 0 2 2 0 0 0 0 0 0 0 0 0 0 1 0 2 0 0 0 0 0 0 0 0 0 0 0 0
69 1 0 0 1 1 1 0 0 1 1 0 0 1 0 0 0 1 0 0 2 2 0 2 2 1 2 0 1 2 0 1 1 1 1 0 2 1 1 1 1 1 0 0 1 1 1 0 2 0 0 0 1 1 1 0 0 1 0 0 1 1 1 2 0 0 0 1 1 0 0 1 1 2 1 2 2 1 1 0 1 2 2 1 2 0 1 2 2 2 1 2 1 2 0 0 0 0 0 1 1 1 1 0 2 0 2 0 1 1 0 0 0 1 1 1 1 0 0 0 2 0 1 0 0 0 0 1 1 1 0 0 0 0 0 0 0 0 0 1 0 0 1 0 0 0 0 0 1 2 1 0 1 1 0 1 1 1 0 1 1 0 0 2 1 2 1 0 1 1 1 0 0 2 2 1 2 0 0 0 0 0 1 2 2 2 1 2 1 0 1 2 1 1 1 2 2 0 0 0 0 0 1 2 2 0 2 1 1 0 2 0 2 0 2 2 1 0 1 1 1 1 1 0 0 2 2 1 0 1 0 1 0 0 1 0 0 2 2 2 0 0 2 1 1 1 0 0 1 1 1 1 1 1 1 0 1 0 0 0 0 0 0 0 1 1 0 0 2 2 0 1 0 2 0 0 1 1 1 1 1 0 2 2 0 1 1 2 0 2 0 0 1 0 1 0 1 1 0 2 1 0 0 0 0 0 0 1 0 0 0 2 2 1 1 0 0 1 1 1 1 1 1 1 1 0 1 0 0 1 0 2 0 0 0 0 0 1 1 0 0 1 1 2 0 1 1 0 2 1 1 0 0 0 0 0 0 0 0 1 0 0 2 0 2 2 0 1 2 1 1 1 0 2 0 0 1 0 0 0 2 0 0 0 0 0 0 1 1 0 0 0 1 1 2 1 1 1 2 2 2 2 1 2 0 2 0 1 0 1 0 1 0 0 1 1 0 1 0 1 0 0 0 1 0 1 1 0 0 1 0 0 0 1 1 1 0 2 0 0 1 2 0 0 0 2 1 0 0 1 1 0 0 2 2 1 2 2 1 2 1 0 1 1 1 2 2 2 0 0 0 0 2 2 0 0 0 0 1 0 1 0 0 0 1 0 1 1 0 0 1 1 0 1 0 1 1 0 1 0 0 0 1 1 1 0 1 2 0 0 0 2 0 0 1 0 0 0 1 1 1 0 0 1 0 2 0 2 0 0 2 0 0 0 0 0 1 2 1 2 2 0 0 2 1 0 2 2 2 0 0 0 0 1 1 1 1 0 0 1 1 0 0 1 1 0 0 2 2 0 1 1 0 0 0 0 0 1 0 2 0 1 2 2 2 0 0 2 0 2 0 0 1 0 0 0 2 0 0 0 0 1 0 1 1 2 0 0 0 0 1 0 0 0 0 0 0 0 0 0 0 0 0 1 0 0 0 2 0 0 2 0 0 0 0 0 2 0 1 2 1 2 0 1 2 2 2 1 1 1 1 1 1 0 1 2 0 2 2 0 0 0 2 2 2 2 1 2 0 0 0 0 0 0 0 1 1 0 0 0 1 1 0 0 2 2 0 0 2 0 0 0 1 0 1 0 2 2 1 1 0 1 0 0 0 0 2 2 1 0 0 0 0 2 0 1 0 1 1 1 0 0 1 2 0 0 0 1 0 0 1 1 0 2 0 1 1 1 0 2 1 0 1 1 2 0 0 0 0 0 0 0 0 0 0 1 0 0 1 0 0 0 2 0 0 0 0 0 0 1 1 0 0 1 1 0 0 1 0 1 0 1 0 0 0 2 0 2 1 2 0 0 2 0 1 1 0 0 0 1 0 2 1 0 1 1 2 0 2 2 0 0 1 1 0 2 1 2 1 1 1 2 0 2 1 0 0 0 0 0 0 2 1 1 0 2 0 2 2 0 2 2 1 1 1 1 1 0 0 0 2 2 0 0 2 0 0 0 1 1 2 0 0 0 0 2 2 0 1 0 0 0 0 2 0 0 0 1 0 2 2 0 2 2 0 2 0 2 0 2 2 0 2 2 2 1 2 0 0 1 1 2 1 1 1 1 1 2 0 1 0 0 1 1 1 1 0 1 1 0 1 0 0 1 1 1 0 1 0 1 0 0 0 2 0 0 0 1 2 0 0 0 1 0 1 2 0 1 1 1 1 0 2 2 1 0 2 2 1 0 2 0 0 0 0 2 2 0 1 1 0 0 0 0 0 1 1 0 1 1 0 0 0 0 0 0 1 1 1 2 0 0 0 0 0 0 0 0 1 0 1 0
70 1 0 0 0 0 0 2 0 1 1 1 0 1 0 0 0 1 0 0 2 2 0 2 2 0 1 0 2 2 1 2 1 1 2 0 2 1 0 1 0 0 0 0 1 0 0 1 0 1 0 1 1 1 1 1 0 1 0 0 1 1 0 1 0 0 0 1 1 0 0 1 2 2 2 2 2 1 1 0 0 1 2 0 1 0 0 0 0 2 0 0 0 2 0 0 0 1 0 2 2 1 0 0 2 0 2 0 1 1 0 0 0 2 2 2 2 1 1 0 2 0 2 2 0 1 0 1 1 1 0 0 1 0 0 0 1 1 0 1 1 0 0 0 0 0 0 0 0 2 1 0 0 0 0 0 1 0 0 0 0 0 0 1 2 2 0 0 0 1 1 1 0 2 1 1 1 1 0 0 0 0 2 2 2 2 2 2 1 1 1 2 0 0 1 2 1 0 0 1 0 0 0 1 1 1 1 0 0 0 0 0 1 2 1 2 1 1 1 1 1 1 0 0 0 0 0 0 0 0 0 0 1 1 1 0 1 0 2 0 0 1 2 2 2 2 0 0 0 0 0 0 1 0 0 0 0 1 1 1 1 1 0 0 0 0 0 2 2 2 0 1 1 0 0 0 0 1 2 0 0 0 1 1 0 1 1 2 0 2 0 0 1 0 2 0 1 0 0 1 0 0 2 2 2 1 0 2 2 0 2 2 2 2 1 0 0 1 0 0 1 1 2 1 1 0 0 0 1 1 0 1 1 0 0 0 1 0 2 1 0 2 2 1 0 0 1 1 1 1 1 1 1 2 1 0 0 1 0 1 0 0 2 0 2 1 0 1 2 1 1 1 0 2 0 0 2 2 1 0 0 2 0 0 0 0 1 0 0 1 1 1 0 0 2 1 0 1 1 1 1 1 2 0 0 0 1 1 0 2 0 1 0 0 2 2 2 0 0 0 0 1 0 2 0 0 0 0 0 0 0 0 1 0 0 0 0 1 1 0 2 0 2 2 0 2 2 0 0 1 0 2 0 1 1 1 1 2 2 2 0 0 0 0 1 2 2 2 0 2 1 1 0 0 0 0 0 0 1 0 1 0 0 0 0 2 0 1 1 0 1 1 0 2 0 0 0 1 2 0 0 0 2 2 0 0 2 2 0 1 0 1 0 0 1 0 0 0 1 1 1 0 1 2 1 2 0 0 0 2 0 2 0 0 0 0 1 0 0 1 0 0 0 0 0 0 2 1 1 0 0 0 0 2 0 2 0 0 0 1 0 0 1 0 0 1 1 1 0 1 0 0 0 0 0 0 1 2 0 2 0 0 0 0 0 0 0 1 1 1 0 1 2 0 0 0 1 1 1 1 1 0 1 0 0 0 2 0 1 1 0 0 1 2 2 2 2 0 0 0 0 0 0 0 0 0 0 1 0 0 0 1 0 0 0 0 2 0 0 1 1 2 0 1 1 1 2 0 0 0 1 2 0 1 0 2 0 2 2 1 1 0 0 2 2 2 2 2 0 0 0 1 0 0 0 0 2 1 2 0 0 0 0 0 2 1 2 2 1 0 2 2 0 0 0 0 1 0 0 0 0 0 0 0 1 0 1 2 0 0 1 0 0 1 0 1 0 2 2 2 0 0 1 2 0 0 0 0 1 1 1 1 0 2 0 0 2 1 1 1 0 0 0 0 0 1 0 1 1 1 0 1 0 0 0 1 0 0 0 0 0 0 2 1 0 1 1 1 0 1 1 0 1 1 0 0 2 1 1 1 0 1 0 0 0 2 0 2 1 2 0 1 0 1 1 0 0 2 1 0 0 1 0 0 1 2 2 0 0 1 0 0 0 0 1 2 1 2 2 0 1 1 0 2 2 0 0 0 0 0 0 2 1 2 0 2 0 0 1 0 1 1 0 0 0 0 0 0 1 0 1 0 1 0 1 0 1 0 1 1 1 0 1 0 1 0 1 0 2 0 0 0 2 0 0 0 0 1 2 2 2 0 2 0 0 0 0 0 0 2 2 0 1 0 1 0 1 0 0 0 0 2 0 1 0 1 0 0 0 1 1 0 1 1 2 2 0 0 0 1 0 1 0 1 0 0 1 1 1 0 1 1 0 1 0 0 0 0 2 1 0 0 1 1 0 2 1 1 0 0 1 0 1 2 0 0 2 0 0 0 0 0 0 0 2 0 0 0 0 0 0 0 0 0 0 1 1 0 0 0 0 0 1 1 0 1 2 0 0 2 0 0 0 0 0 1 0 0 0 0 0 0
71 0 0 1 1 0 0 1 0 0 0 0 1 1 1 1 0 1 0 0 2 2 0 2 2 0 1 0 2 2 2 1 1 1 1 0 2 2 0 1 1 1 1 1 2 1 0 0 2 0 0 0 2 2 0 1 1 1 0 0 1 0 0 2 1 1 1 1 1 0 0 0 1 2 0 2 2 1 1 0 1 2 2 1 1 0 0 1 1 2 1 1 0 2 1 0 1 1 0 1 1 0 0 0 2 0 2 1 1 0 0 2 0 1 1 1 1 0 1 0 0 1 2 1 0 1 0 0 1 0 1 1 1 0 0 0 0 0 1 0 1 0 0 0 0 0 0 1 2 2 0 0 1 1 1 0 1 1 0 0 0 0 0 2 0 1 0 2 0 2 0 1 1 1 1 1 1 0 1 1 0 2 1 1 1 1 1 2 1 1 1 2 0 0 1 1 0 0 0 0 0 0 0 1 1 2 1 0 0 0 1 0 0 0 1 2 0 2 2 1 1 1 1 0 0 1 1 0 0 0 0 0 0 1 0 0 1 2 2 2 0 0 2 2 2 2 0 0 0 0 0 0 0 0 0 0 0 0 0 1 0 0 0 0 0 0 0 1 2 2 0 0 1 1 1 1 1 2 2 0 0 0 1 2 0 2 2 0 0 1 0 0 0 0 2 0 1 1 0 2 1 0 1 1 0 1 0 0 0 0 0 1 1 2 1 0 0 0 0 0 2 2 1 2 1 0 0 0 0 0 0 0 0 0 0 0 0 0 2 0 1 1 1 2 0 0 2 0 1 2 1 0 0 2 0 0 1 0 0 1 0 0 1 0 0 0 0 0 1 1 1 1 0 2 0 1 1 1 0 0 2 2 1 1 0 0 0 0 0 0 0 1 2 0 2 0 2 0 1 1 1 1 0 2 1 1 0 1 0 1 2 0 0 0 1 1 0 0 0 0 1 2 1 2 0 0 1 1 1 1 0 1 0 0 0 0 0 1 0 0 1 1 0 0 0 2 0 1 1 2 0 0 0 1 1 1 1 2 2 2 2 2 1 1 1 1 1 1 0 0 1 1 1 1 0 0 0 1 1 0 1 1 0 0 1 1 1 1 1 0 0 0 0 2 0 0 0 2 2 0 0 0 2 2 0 0 2 0 0 1 0 2 0 1 1 0 1 1 1 2 2 0 0 1 1 1 0 1 0 1 1 0 0 2 2 0 0 1 0 2 2 0 0 1 1 0 1 1 1 0 0 0 1 1 2 0 1 0 2 0 0 2 0 0 0 1 1 2 2 0 0 2 0 0 0 0 1 2 0 2 0 0 1 0 1 0 1 1 0 1 0 2 0 2 0 0 0 0 0 0 0 2 0 1 2 2 0 0 1 1 1 0 1 1 1 1 2 0 0 0 0 0 0 0 0 1 1 2 0 0 1 0 0 0 0 2 2 0 1 1 1 1 0 1 1 1 2 1 1 1 0 2 0 1 1 2 0 1 1 0 0 0 2 0 0 2 1 2 1 1 1 1 0 0 2 0 2 0 2 0 0 1 0 1 2 1 2 1 2 0 0 0 1 0 1 1 2 2 0 2 2 0 0 0 2 0 2 2 0 0 0 0 0 1 0 1 0 1 1 1 0 0 0 1 1 0 1 0 1 1 2 2 0 2 0 1 0 0 0 0 0 0 0 0 0 1 0 1 0 1 1 1 2 0 0 1 0 0 0 0 0 0 2 0 0 1 1 2 0 2 0 1 1 2 2 0 2 0 0 2 0 0 0 0 0 2 0 2 0 2 0 2 2 0 2 0 1 2 0 0 0 2 0 0 0 0 1 0 1 1 0 0 0 0 2 2 2 2 2 0 2 2 0 1 1 1 0 0 0 0 0 2 1 1 0 1 0 0 0 0 0 0 0 0 1 0 0 0 1 0 1 1 1 0 1 1 1 0 0 0 0 0 1 0 0 0 0 1 2 0 1 0 0 2 0 0 0 0 2 2 2 0 2 0 0 0 0 1 0 2 2 0 1 0 1 0 1 0 0 0 0 2 0 1 1 2 0 1 0 0 0 0 0 0 1 0 0 0 1 1 1 1 0 1 0 1 1 2 0 1 2 0 1 1 1 0 1 1 2 0 0 0 2 1 1 1 0 1 0 1 0 0 1 0 0 0 1 1 1 1 1 0 0 1 1 1 1 0 1 1 1 0 0 0 0 0 0 0 0 1 1 0 1 2 0 0 1 0 0 2 0 0 0 2 0 1 0 0 0 0 2 2
72 1 1 0 0 1 1 1 0 1 1 0 0 1 0 0 0 2 0 0 2 2 0 2 2 0 0 0 2 2 2 1 1 1 1 1 1 2 0 0 2 2 1 0 0 0 0 0 2 0 0 0 0 0 2 1 1 0 0 1 1 0 0 2 0 0 0 0 1 1 0 1 2 2 2 2 2 2 2 0 1 2 2 0 2 0 0 2 2 2 1 1 1 2 0 0 0 1 1 2 1 0 0 1 2 1 2 0 1 1 0 1 0 1 2 2 1 0 2 0 0 0 1 0 1 0 1 1 1 1 0 0 0 0 0 0 0 1 0 2 1 0 0 0 0 1 1 0 0 1 0 0 0 1 0 0 1 0 0 0 1 0 1 2 1 2 0 1 0 1 1 0 0 2 1 0 2 0 1 1 0 1 0 2 2 2 0 2 1 0 1 2 1 1 0 0 0 0 0 1 0 1 0 1 1 1 1 0 2 0 2 0 2 0 2 2 1 0 1 0 0 0 0 1 0 0 1 2 0 2 0 0 1 1 1 0 1 1 1 1 0 1 2 2 2 2 0 0 0 0 0 0 0 0 0 0 1 0 0 1 0 0 0 0 0 0 1 0 2 0 0 1 0 2 1 1 0 2 1 1 1 0 2 1 0 1 1 2 0 2 0 0 1 0 1 0 1 0 0 0 1 0 0 0 0 0 1 0 0 0 0 0 0 2 1 0 0 1 1 1 1 1 1 1 1 0 1 1 1 2 0 1 0 0 0 1 1 2 0 1 2 2 1 2 0 1 1 0 1 1 2 0 0 1 0 0 0 2 0 1 0 0 2 0 2 0 0 1 2 1 1 1 1 2 0 1 2 2 0 0 2 1 1 0 0 1 1 0 0 0 0 0 0 0 2 1 0 1 1 1 1 1 0 1 0 1 0 0 1 0 1 0 1 1 1 2 1 2 0 2 0 0 0 1 1 1 0 0 0 1 1 1 0 1 0 1 0 1 1 1 0 2 0 0 0 1 1 0 0 1 0 2 0 2 1 0 1 2 1 2 2 0 0 0 1 1 1 2 0 1 1 1 1 1 0 1 0 0 1 0 0 0 0 0 0 0 0 1 0 1 1 0 0 1 2 0 0 1 1 0 1 1 2 2 0 2 0 0 0 2 0 0 0 0 1 0 0 0 1 1 1 1 0 1 0 1 0 0 0 2 1 1 0 0 1 0 1 0 0 0 0 1 0 1 0 0 0 1 1 1 0 1 0 2 0 2 0 0 0 0 0 0 0 0 0 0 0 1 1 0 1 0 0 0 0 0 1 0 0 1 0 0 0 0 0 0 0 2 1 2 0 1 0 2 0 0 0 0 0 1 1 2 0 2 2 2 1 0 2 2 1 0 0 0 0 0 0 0 0 0 0 0 0 0 0 1 2 1 0 0 1 0 0 0 0 0 2 1 0 1 2 1 0 0 1 1 2 1 1 0 1 2 0 2 0 2 0 2 2 0 0 0 2 1 0 1 0 2 1 0 1 0 1 0 0 0 2 1 2 0 2 0 0 1 2 1 2 1 2 1 0 0 0 1 0 0 2 2 2 2 0 2 0 1 2 0 1 2 0 0 0 0 0 2 0 1 1 0 0 0 0 0 0 2 0 1 0 0 1 1 2 2 0 2 0 1 1 0 0 2 0 0 0 0 1 0 0 0 0 0 0 0 0 0 0 2 1 0 0 0 0 0 2 0 0 1 0 0 0 2 2 0 0 0 0 1 1 1 1 1 0 1 0 1 0 1 1 1 0 1 1 2 0 1 1 0 0 1 0 0 0 2 1 0 1 1 0 1 0 2 0 0 0 0 1 2 1 2 1 0 1 1 0 1 1 1 0 0 0 1 0 1 0 1 0 2 0 0 0 0 0 0 1 1 1 1 1 0 0 0 1 1 1 0 2 0 0 0 0 0 2 0 1 0 1 2 2 0 1 0 1 0 2 1 0 0 0 1 1 2 2 0 1 0 0 1 1 0 0 2 2 0 1 1 2 1 1 0 0 0 0 1 0 1 1 2 0 0 1 1 0 0 0 0 0 0 0 0 1 0 0 1 0 1 0 1 1 1 1 1 1 0 0 1 0 0 0 0 2 0 0 0 0 1 1 0 1 1 0 0 1 0 1 0 0 0 1 0 0 1 1 0 0 0 2 0 0 0 0 1 1 0 0 0 0 0 0 0 1 0 0 0 1 2 0 1 2 2 0 1 1 1 0 0 0 0 0 0 1 0 1 1
73 0 0 1 0 0 0 1 0 1 1 0 0 0 0 0 0 1 2 0 2 2 0 2 2 0 0 0 2 2 2 0 1 1 1 0 2 2 0 0 2 2 1 1 2 1 2 0 0 1 1 0 1 1 1 1 0 1 0 1 1 0 1 2 0 0 0 1 1 0 0 1 2 1 1 1 1 0 0 1 1 2 1 1 1 0 0 1 1 2 1 1 1 1 1 0 1 1 0 2 1 0 0 2 2 0 2 2 1 0 0 1 1 2 2 2 2 0 0 0 1 0 2 0 2 0 2 0 1 0 0 0 0 0 0 0 0 0 0 2 0 0 0 0 0 0 0 0 0 1 1 1 0 1 0 0 0 0 0 0 1 0 0 2 1 0 0 0 0 1 1 0 0 2 1 1 1 0 0 0 1 2 1 2 1 1 1 0 0 1 1 1 1 1 0 0 0 0 1 0 0 1 0 1 1 2 1 0 1 1 0 1 2 0 2 2 1 1 1 1 1 1 0 0 0 1 1 0 0 0 0 0 0 0 1 0 0 2 2 1 0 0 2 1 2 2 1 0 0 0 0 0 0 1 1 0 0 1 2 2 2 2 2 1 1 1 1 0 2 0 0 1 1 0 0 0 1 0 2 0 0 0 2 1 0 0 1 2 0 2 0 0 2 0 2 0 1 0 0 1 0 0 0 0 0 0 1 0 1 0 1 2 2 2 1 2 0 1 1 1 1 1 0 1 1 0 1 0 1 2 0 1 0 0 0 0 0 2 0 0 1 1 1 0 1 1 1 0 1 2 1 0 1 2 1 0 0 1 0 2 0 0 1 0 1 0 0 1 1 0 0 0 0 2 0 1 1 1 0 0 0 2 0 0 0 1 1 0 0 1 0 0 1 0 2 0 2 2 0 0 0 0 1 1 1 0 0 1 1 2 0 0 0 0 0 1 0 0 0 0 0 1 1 1 0 0 2 0 0 0 0 0 0 1 1 1 0 0 0 0 0 2 1 1 1 2 1 0 1 1 0 0 0 2 1 0 1 2 1 2 2 0 0 0 1 1 1 2 0 0 0 0 1 1 2 0 2 0 2 0 1 0 0 0 1 0 1 0 0 0 1 1 0 1 0 0 0 0 2 1 1 1 1 1 0 1 1 0 0 1 0 1 0 1 1 0 0 0 1 1 1 1 0 1 0 0 0 0 1 2 0 1 1 0 1 1 1 1 1 2 1 0 0 1 1 0 2 2 2 0 1 0 0 2 0 2 0 0 0 1 1 0 0 1 0 1 1 1 1 0 0 1 0 0 0 0 1 0 0 0 1 0 0 0 0 0 0 0 0 0 0 2 1 1 0 0 1 0 0 1 1 2 0 0 1 1 1 0 1 0 1 0 1 1 1 1 1 0 0 0 0 0 0 0 0 0 1 0 0 0 1 0 0 0 0 1 2 1 0 2 1 1 0 2 2 1 2 1 1 1 0 1 0 1 0 2 0 2 2 0 0 0 2 1 1 2 2 1 2 1 0 1 0 1 0 0 2 0 0 0 1 1 0 1 2 2 0 1 2 0 1 1 0 2 0 0 2 2 0 1 0 0 0 0 0 0 0 1 1 1 0 0 0 0 0 1 0 2 1 1 1 0 0 1 1 0 0 0 0 0 1 0 1 2 0 1 1 0 0 1 0 0 1 0 1 1 0 0 0 0 0 0 1 0 0 0 1 0 0 0 0 0 2 0 0 0 1 2 1 1 0 1 0 0 0 0 1 1 0 1 0 1 1 1 1 1 0 2 0 2 0 2 1 1 2 0 1 0 0 1 0 1 2 0 2 1 0 2 0 2 0 0 2 2 0 2 2 2 1 0 1 1 0 1 1 2 1 0 1 0 2 1 0 0 0 1 0 0 1 0 1 0 0 0 1 0 0 0 2 0 0 0 1 0 1 0 1 0 0 0 1 0 1 0 1 0 1 0 1 0 0 0 1 1 0 2 0 2 0 2 2 0 1 0 0 1 1 1 0 1 1 1 0 0 1 0 1 0 1 1 1 2 0 1 2 2 0 1 0 1 0 0 1 1 1 1 0 0 1 1 0 2 1 1 1 0 0 1 1 0 1 0 0 1 1 0 1 2 2 0 0 0 0 1 1 2 0 0 2 1 1 0 2 1 0 1 1 0 1 1 0 1 0 0 0 0 0 0 1 0 0 0 0 0 0 0 0 0 1 1 0 0 0 0 0 0 0 0 0 0 0 0 0 1 0 0 0 0 1 0 1 1
74 1 0 0 0 0 0 2 0 0 0 0 0 1 0 0 0 2 1 1 1 1 1 0 0 1 1 0 1 2 0 1 0 1 2 0 2 0 0 2 0 0 0 2 2 0 0 0 2 0 0 0 0 0 2 0 0 0 0 0 2 0 0 1 0 0 0 0 1 1 0 1 1 2 0 2 2 1 1 0 0 1 2 2 2 0 0 1 1 2 0 1 1 2 0 0 0 1 0 1 1 0 1 1 2 0 2 0 0 0 0 1 1 2 2 2 2 0 0 0 2 0 2 2 0 0 0 0 0 0 0 1 0 0 1 0 2 0 0 1 0 0 1 0 0 0 1 0 0 1 1 0 0 0 1 0 1 2 0 1 1 1 0 2 0 1 0 0 0 1 1 1 1 1 2 2 1 1 0 0 0 0 1 2 1 1 1 2 1 1 2 2 0 1 1 1 0 0 0 0 0 1 1 1 1 2 1 0 1 0 0 0 0 0 2 2 0 1 1 1 1 1 0 1 1 0 2 1 0 1 0 0 0 0 1 0 1 2 2 2 0 0 2 1 1 1 0 0 1 0 0 0 0 0 0 0 0 0 0 0 0 0 0 0 0 0 0 0 0 0 0 0 1 1 0 1 0 1 2 0 0 0 2 1 1 1 2 1 0 2 0 0 1 0 2 0 1 1 0 0 1 0 0 0 0 0 2 0 0 0 0 2 2 1 1 0 2 2 0 0 1 1 0 0 0 0 0 1 1 1 0 0 0 0 0 0 0 1 1 0 1 1 1 1 0 2 0 0 0 0 2 0 0 2 0 1 1 1 0 0 0 0 2 0 1 0 0 0 1 1 1 1 0 2 1 1 1 1 0 0 1 1 1 0 1 1 1 0 0 1 0 1 1 0 2 0 1 0 0 1 1 1 0 2 1 0 0 0 0 2 0 0 0 0 1 1 1 0 0 0 0 1 0 1 1 1 0 0 0 0 1 0 0 0 0 1 0 0 0 0 1 1 0 1 1 1 1 0 0 1 0 1 0 1 1 1 1 2 2 2 1 0 1 1 1 2 1 1 0 0 0 1 2 2 1 0 0 0 2 2 2 0 0 1 1 0 1 1 1 0 0 0 0 0 1 1 1 0 0 0 1 1 1 1 0 0 2 1 0 1 0 2 0 0 1 0 0 1 1 1 1 1 0 2 0 2 1 1 0 1 1 1 0 0 0 0 0 0 0 2 0 1 1 1 1 0 2 2 2 0 0 0 0 1 2 0 1 1 0 1 1 0 0 1 1 0 0 2 1 1 0 1 1 0 1 0 2 0 0 1 0 1 1 1 1 0 0 1 0 1 1 0 2 0 0 0 1 0 0 0 0 1 1 0 0 0 2 0 1 1 0 0 0 1 1 2 2 0 0 0 0 0 0 0 0 0 0 2 0 0 0 0 0 0 0 1 2 1 1 1 1 0 0 1 2 2 2 1 2 2 0 1 1 1 1 2 0 1 1 0 0 0 0 0 0 1 1 2 0 0 1 0 1 0 0 0 2 2 2 0 0 0 1 0 2 1 2 0 2 0 0 0 2 0 1 0 2 1 1 1 0 1 0 1 2 0 1 2 0 0 0 0 0 2 1 1 0 1 1 1 0 0 0 1 1 0 1 0 1 0 1 0 0 2 0 0 1 0 0 0 0 0 0 1 1 0 0 0 0 0 0 0 0 0 0 1 1 0 0 0 0 0 2 0 0 0 1 0 1 2 1 0 0 1 1 0 2 0 0 1 0 1 1 1 1 1 0 1 1 1 1 1 2 0 2 0 0 1 0 0 0 1 0 0 0 2 1 0 0 1 0 0 1 1 0 1 1 0 0 0 1 0 0 2 1 1 0 0 1 0 1 1 2 0 0 1 0 1 1 0 1 1 1 1 1 1 1 0 0 0 2 2 2 0 1 1 1 0 0 0 2 0 2 0 2 0 1 0 1 0 0 0 0 2 0 0 0 1 1 2 2 0 2 0 0 0 0 0 0 1 1 0 1 0 2 0 2 0 0 1 0 1 1 2 0 0 1 0 0 1 0 0 0 0 2 1 0 1 2 1 0 2 0 1 1 2 2 2 2 0 1 0 0 1 0 0 0 2 2 0 0 0 2 1 1 0 1 0 0 0 2 0 1 0 0 0 1 0 0 0 2 0 0 1 0 1 1 0 1 0 0 0 0 0 1 0 1 0 0 0 0 0 1 1 0 1 0 0 1 2 0 0 0 0 1 0 1 0 0 0 2 1
75 1 0 0 0 0 0 1 0 0 0 0 0 0 0 0 0 1 2 2 0 1 1 2 2 0 1 0 2 2 2 0 0 0 2 0 2 1 1 0 1 1 0 2 2 0 1 0 2 2 0 0 1 1 0 0 0 0 0 0 1 0 1 2 0 0 0 2 0 0 0 0 1 2 1 2 2 1 1 0 0 1 1 0 0 0 0 1 0 2 0 0 0 1 0 0 0 0 0 2 2 0 0 0 2 1 2 0 0 0 0 0 2 2 2 2 2 0 0 0 2 0 2 0 2 0 2 0 1 1 0 0 1 0 0 0 1 1 0 1 0 0 0 0 0 0 0 0 1 1 0 0 0 1 1 0 1 0 0 0 1 1 2 2 0 1 0 1 0 1 1 0 2 0 2 1 1 0 0 0 0 1 1 2 2 1 1 1 1 0 0 2 0 1 1 1 2 0 0 0 0 1 0 1 1 1 2 0 0 0 0 0 2 0 2 2 0 0 1 1 1 1 0 0 0 0 0 0 0 1 1 1 0 0 2 0 0 2 2 2 0 0 2 1 1 1 0 1 1 1 1 1 0 0 0 0 1 0 0 2 0 0 1 0 0 0 1 1 2 2 0 0 1 0 0 0 1 1 2 1 1 0 0 1 0 0 0 1 0 2 1 0 1 0 1 0 2 1 1 2 0 0 0 0 0 1 0 0 1 0 1 2 2 1 0 0 1 2 0 0 1 1 0 1 1 0 1 0 1 0 0 1 0 0 0 0 0 2 0 1 1 1 2 2 1 0 2 0 1 1 0 0 0 2 0 0 0 0 0 0 0 0 1 0 1 0 0 1 2 0 0 0 0 2 0 0 1 1 1 1 0 0 1 0 0 1 0 0 0 0 0 0 1 0 2 0 1 1 0 0 0 0 0 1 0 1 0 1 1 1 1 1 1 1 1 2 1 0 0 0 0 0 0 2 1 1 1 0 0 0 1 0 0 2 2 0 0 0 0 0 0 1 0 0 0 1 2 2 2 1 0 1 0 2 1 0 1 2 2 2 2 0 0 0 0 1 1 2 0 1 1 1 1 1 2 0 1 0 1 0 0 0 0 0 2 0 1 1 1 0 0 0 0 0 0 0 0 1 1 0 0 0 1 1 0 1 1 0 0 1 1 0 0 0 0 1 0 0 0 1 1 1 1 1 0 1 1 0 0 1 1 1 0 0 0 0 2 0 1 1 1 0 0 2 2 0 2 0 0 0 0 0 0 0 2 0 2 1 0 0 0 1 0 0 1 0 0 0 0 0 0 0 1 0 1 0 1 0 0 1 0 0 2 2 1 1 1 2 0 2 1 1 1 1 0 0 0 1 1 1 1 0 1 2 2 2 1 0 2 1 1 0 1 2 1 1 1 0 0 0 0 0 0 0 0 0 1 1 0 0 2 0 1 1 1 0 1 0 1 1 1 0 0 0 2 1 1 1 0 0 1 1 0 1 0 2 0 1 1 0 0 0 1 1 1 1 2 2 1 0 0 1 0 0 0 0 2 0 2 0 1 0 1 0 1 2 0 1 2 1 0 0 1 0 0 1 2 2 1 1 0 1 0 0 2 0 2 2 1 2 0 0 0 1 0 1 0 1 1 1 0 0 2 2 0 2 0 0 0 0 1 2 0 2 0 1 0 0 0 1 0 0 1 0 1 0 0 1 0 0 0 1 0 1 1 1 1 0 0 0 0 0 2 0 0 0 0 2 0 0 0 0 1 0 0 0 0 0 1 0 0 2 1 0 0 1 1 1 0 1 1 2 0 1 1 0 0 1 1 0 0 0 1 0 1 1 2 0 1 2 0 0 1 1 1 1 1 2 2 0 0 2 0 1 0 1 0 0 1 0 1 1 1 1 0 1 0 1 1 0 1 1 0 0 0 0 0 0 1 0 1 1 0 0 2 0 0 0 1 1 0 0 0 0 0 1 2 0 1 0 0 0 1 1 0 1 0 1 0 1 1 0 1 0 1 2 1 0 0 1 1 0 1 0 1 0 1 0 1 2 1 1 1 1 2 2 0 0 0 0 0 0 0 0 0 0 0 1 2 0 0 1 0 0 1 0 0 1 0 0 0 0 1 1 0 0 1 1 2 0 0 0 2 2 2 2 0 1 0 1 0 0 2 0 1 0 0 0 0 0 1 1 0 1 1 1 1 0 0 0 1 1 0 0 2 1 2 0 0 0 0 0 0 1 0 0 0 0 0 2 0 0 0 0 0 1 0 0 0 0 0 0
76 0 0 0 0 0 0 2 0 0 0 0 0 1 0 0 0 1 0 0 2 2 0 1 1 0 1 1 1 1 0 1 1 1 2 1 2 0 0 1 0 0 2 1 2 1 0 0 2 1 0 0 0 1 1 1 0 0 0 1 0 1 0 1 1 0 1 1 2 0 0 0 1 2 1 2 2 1 1 0 1 1 2 1 2 0 0 2 2 2 1 2 0 1 1 0 1 0 0 2 2 0 0 2 2 0 2 0 0 0 0 1 0 0 0 0 1 0 0 0 2 0 2 1 1 0 1 0 2 0 0 0 1 0 1 0 1 1 0 1 1 0 0 0 0 0 0 0 0 0 0 0 1 0 0 0 0 2 0 0 1 1 0 2 2 2 0 0 0 0 1 0 1 1 0 1 2 1 0 0 0 0 1 1 1 1 1 1 1 2 2 2 0 0 1 2 0 0 0 0 0 0 0 0 0 2 1 0 0 0 1 0 1 0 1 1 0 0 2 0 2 2 1 0 0 1 1 2 1 2 0 0 0 1 1 1 0 1 2 0 1 1 2 1 1 1 0 0 1 1 1 1 0 0 0 0 0 0 0 2 0 0 0 0 0 0 0 0 1 1 0 2 0 2 0 0 0 1 2 0 0 0 1 2 0 1 1 1 2 2 0 1 0 1 2 0 2 0 0 0 0 0 0 0 0 1 0 2 1 0 1 2 2 2 1 1 1 0 1 1 0 1 1 1 1 0 1 0 0 1 0 0 0 0 0 0 0 2 1 1 1 1 2 2 0 1 1 1 1 2 0 1 0 2 0 1 1 0 0 0 0 0 2 0 2 2 0 1 1 0 0 0 1 1 1 0 2 2 1 0 1 1 0 0 0 0 0 0 0 0 0 0 2 0 2 0 1 0 1 1 1 1 1 1 1 0 1 2 0 1 0 1 1 1 0 1 0 0 0 0 0 1 1 1 1 1 0 0 0 0 1 0 1 1 1 1 0 1 1 0 2 1 0 1 1 1 2 0 0 0 0 1 0 2 1 1 1 2 2 2 2 0 2 1 1 2 2 1 0 0 0 1 2 2 0 0 0 0 2 1 1 0 0 0 2 0 2 2 0 0 0 0 0 2 2 0 0 0 0 0 1 1 2 1 0 1 2 2 0 1 0 1 0 0 1 0 0 0 1 1 1 1 2 1 0 1 0 0 2 2 0 0 0 0 1 0 1 1 1 1 1 0 0 1 0 2 0 1 1 0 0 0 0 0 2 1 1 0 0 2 1 0 0 0 1 1 0 1 1 0 0 1 1 0 0 0 1 2 0 2 0 1 1 1 0 1 0 2 0 2 1 1 1 1 1 0 0 0 0 0 0 2 0 1 1 1 2 0 1 0 0 0 0 0 0 0 0 0 0 0 0 0 0 0 0 0 1 1 0 0 0 0 0 0 0 2 2 1 0 1 2 0 0 1 2 1 2 1 2 2 0 1 1 0 1 2 0 2 2 0 0 0 0 1 1 1 1 2 0 0 0 0 2 0 0 0 2 1 1 0 0 0 0 1 1 1 0 1 2 0 1 1 0 1 0 0 1 1 1 1 0 1 0 0 1 0 1 2 0 0 1 0 0 1 1 0 0 2 2 2 0 0 1 1 1 0 0 0 2 2 1 1 0 2 0 0 1 0 0 0 0 0 1 0 2 0 0 1 0 0 0 0 0 0 0 1 1 1 0 1 0 1 2 0 0 0 1 2 0 1 0 0 1 1 1 0 0 0 1 1 0 1 0 0 0 2 0 1 0 1 0 1 1 1 1 1 0 0 0 1 0 2 1 1 1 1 2 0 0 2 0 1 0 0 1 1 1 2 1 0 1 1 0 2 1 1 0 0 1 0 1 1 1 1 0 1 0 0 2 1 1 2 1 1 1 1 1 0 0 0 2 2 1 1 1 0 1 0 1 0 1 0 0 0 0 1 1 0 1 0 0 0 0 2 0 1 0 0 1 2 1 0 1 1 1 1 1 1 0 2 2 0 1 0 2 0 2 1 0 1 1 2 0 1 1 1 1 1 0 2 1 0 0 0 0 0 0 1 2 1 1 1 1 0 0 2 2 1 1 0 1 0 0 2 0 0 0 1 1 0 0 0 2 1 2 0 1 0 1 0 2 0 2 0 1 0 1 1 1 0 1 1 1 0 1 2 2 0 1 2 0 0 1 0 0 0 0 0 2 0 0 0 0 1 0 0 0 0 1 2 0 0 0 1 1 0 0 1 1 0 2 2
77 0 0 0 0 1 1 0 0 2 2 0 0 0 0 0 0 1 0 0 2 2 0 2 2 0 0 1 1 1 0 1 2 2 1 0 2 2 0 0 2 2 1 0 0 0 0 0 2 0 0 0 2 2 0 1 0 0 0 0 0 2 0 2 1 1 1 2 1 0 0 1 2 2 2 2 1 2 2 0 2 2 2 2 2 1 1 0 0 2 0 0 1 1 2 0 2 0 0 1 2 0 2 0 2 0 2 1 2 1 0 1 1 2 2 2 2 0 1 0 1 0 2 2 0 2 0 0 1 1 0 1 0 0 0 0 0 0 0 0 2 0 0 0 0 0 0 0 0 0 0 0 1 0 1 0 1 1 0 1 2 0 0 1 0 1 0 0 2 2 0 0 1 1 0 1 2 1 0 0 0 1 0 2 0 0 0 2 1 1 1 2 0 0 1 1 1 0 0 0 0 0 0 1 1 1 1 0 0 0 1 0 2 0 2 2 1 0 1 1 1 1 1 0 0 2 2 1 1 0 1 0 0 0 1 0 0 1 2 1 0 0 2 2 2 2 0 0 0 0 0 0 1 0 0 0 2 0 0 1 0 0 0 0 1 0 0 0 2 1 0 1 0 0 0 0 0 2 2 1 0 0 2 2 0 2 2 1 1 2 0 2 1 0 2 1 2 0 1 2 1 1 0 0 0 1 0 1 0 0 0 1 1 0 2 0 0 0 0 0 0 0 2 1 0 0 0 0 1 1 0 2 0 0 0 0 0 2 0 1 0 1 2 2 0 0 1 0 1 1 0 0 0 1 0 0 0 0 0 2 0 0 1 0 1 0 0 0 2 2 2 2 0 2 0 0 1 1 1 1 1 1 0 0 1 1 1 0 0 0 0 0 0 0 2 0 1 1 0 1 0 1 0 1 0 1 0 0 0 1 0 1 1 1 0 1 0 0 0 0 0 0 0 0 0 1 0 0 0 0 0 0 0 0 0 1 0 2 1 1 0 2 0 1 1 1 1 0 0 1 1 1 0 0 0 0 0 1 1 1 0 0 0 1 1 2 2 2 0 1 1 1 1 1 0 0 0 0 2 1 1 0 0 0 0 0 0 2 0 0 0 0 0 0 0 0 0 1 1 1 1 1 1 0 0 2 1 1 0 0 0 2 0 1 1 0 1 0 1 1 1 1 1 1 0 1 0 0 1 2 0 1 0 2 2 1 1 1 1 2 1 0 0 1 1 0 0 0 0 0 1 0 1 1 1 0 1 0 0 0 0 0 0 0 1 0 0 2 2 0 1 0 1 0 0 0 1 2 0 2 0 1 2 1 2 0 1 0 0 0 1 1 0 0 0 0 0 0 0 1 1 2 0 1 1 1 1 0 0 0 1 0 0 0 0 1 1 0 0 0 0 0 0 0 0 1 1 1 0 0 1 0 1 0 0 1 2 2 0 2 0 0 0 1 1 1 2 1 0 0 1 2 0 1 0 2 0 1 1 0 0 0 1 0 0 0 0 2 1 0 1 0 0 0 0 0 2 2 1 1 0 1 0 0 2 1 2 1 2 0 1 1 0 0 0 0 1 1 0 1 1 1 0 1 2 0 1 2 0 0 1 1 0 2 0 0 0 0 0 0 0 0 1 1 1 0 0 0 1 1 2 2 0 2 0 1 0 1 0 2 1 1 0 1 1 0 0 1 0 0 0 0 0 0 0 1 2 0 0 0 0 0 1 0 0 0 1 1 0 2 1 0 0 1 1 0 0 0 1 1 0 1 0 1 0 1 1 1 0 1 1 2 1 0 0 1 0 0 0 0 0 0 1 0 1 1 0 0 1 2 0 0 1 1 0 1 1 2 1 0 0 1 0 1 1 2 1 0 0 1 0 1 0 0 0 2 0 0 1 0 1 0 0 0 0 0 0 0 0 0 2 2 2 0 1 0 1 0 0 0 2 0 0 0 1 0 1 0 2 1 1 0 1 1 0 0 0 0 2 2 2 0 1 0 0 1 1 0 0 2 2 0 0 1 1 0 0 0 1 2 2 2 0 2 1 1 0 0 0 1 1 0 0 0 1 0 0 1 2 0 0 1 0 0 0 1 0 1 0 0 0 0 1 1 0 0 1 2 2 0 0 0 1 0 1 1 0 0 1 0 2 0 2 0 0 0 0 1 1 0 1 0 1 0 1 1 1 0 0 0 2 0 0 0 0 1 1 0 0 0 0 0 1 2 0 1 2 0 1 1 0 0 0 1 0 0 0 0 0 0 1 1
78 1 0 0 0 1 1 0 0 1 1 0 0 1 0 0 0 2 0 0 2 2 0 2 2 0 0 0 2 1 1 1 2 2 1 1 1 2 0 0 2 2 0 0 2 0 1 0 0 2 0 0 2 2 0 1 1 0 0 1 1 0 0 1 1 1 1 1 1 0 0 1 1 2 1 2 2 1 1 0 1 1 2 0 1 0 0 1 1 2 1 1 1 2 0 0 0 0 0 2 2 0 0 2 2 0 2 1 1 0 0 2 0 2 2 2 2 0 2 0 0 0 2 2 0 0 0 1 1 1 0 0 0 0 1 0 1 0 0 1 0 0 0 0 0 0 0 0 0 1 1 0 1 0 1 0 1 0 0 1 1 2 0 2 2 2 1 1 0 1 1 2 1 1 1 1 1 0 1 1 0 1 0 2 0 0 1 1 0 1 0 1 0 0 1 1 1 0 0 0 0 0 0 2 2 1 2 0 0 0 1 0 1 1 1 2 0 1 0 1 0 0 0 1 1 0 2 2 1 2 0 0 0 0 2 0 0 1 1 1 0 1 2 2 2 1 0 0 0 0 0 0 0 0 0 0 1 0 0 0 0 0 2 2 1 0 0 1 1 0 0 1 0 1 1 2 0 1 0 0 0 2 1 2 0 1 1 0 1 1 0 2 0 0 2 0 2 1 0 0 1 1 2 2 2 1 0 0 1 1 1 2 0 2 2 0 2 0 0 0 1 1 2 2 2 0 2 0 1 1 0 0 0 0 0 0 0 2 0 1 1 0 2 1 0 1 1 1 2 2 0 1 0 2 0 1 1 0 0 2 0 0 2 0 2 1 0 0 1 0 0 0 0 2 0 0 2 2 0 0 1 1 1 0 0 0 1 0 0 0 0 1 1 0 2 0 1 0 1 0 0 0 1 0 0 0 1 0 0 1 0 1 0 0 2 2 1 0 0 0 1 2 0 1 2 1 0 0 0 1 1 0 0 1 1 0 0 0 0 0 2 1 0 1 0 1 1 1 0 0 0 1 0 2 2 2 2 1 1 1 1 0 1 0 0 1 1 2 0 1 1 1 2 2 2 0 2 0 2 0 1 0 0 0 2 0 2 1 1 0 1 1 0 2 2 0 0 0 1 0 0 0 2 2 0 0 2 1 0 1 0 1 0 0 1 0 0 0 0 0 1 1 1 1 0 1 0 1 0 1 1 1 0 1 1 0 1 1 1 2 1 0 0 0 0 1 0 2 2 0 0 0 0 2 0 1 0 0 0 0 0 0 0 0 0 2 2 2 1 1 1 0 0 0 0 0 1 1 0 1 1 0 2 1 1 1 1 2 0 2 0 2 0 0 0 0 0 0 0 0 0 2 0 0 0 1 1 0 1 1 1 0 0 0 0 0 0 0 0 0 0 0 0 0 0 1 1 1 0 0 1 0 1 0 0 1 2 0 1 1 1 0 0 1 2 1 1 1 1 0 0 2 0 0 0 2 0 2 2 0 0 0 0 0 0 0 1 2 1 0 0 0 0 0 0 2 0 1 1 0 0 0 0 1 1 0 2 1 1 1 0 0 0 0 0 0 0 1 1 1 0 1 0 0 2 0 1 1 0 1 0 0 0 1 0 1 0 1 1 1 0 0 1 2 0 1 1 0 1 1 1 1 0 2 1 1 0 0 0 0 0 0 1 0 1 1 0 0 0 1 1 1 2 0 0 2 1 0 1 0 0 1 2 1 0 1 1 2 0 0 0 0 0 0 0 1 1 0 2 0 0 2 0 0 1 1 0 1 0 1 1 2 0 1 1 0 0 1 0 0 0 2 0 0 0 2 1 2 0 2 0 0 1 1 0 1 1 2 2 0 2 2 0 2 2 1 1 0 2 0 1 1 0 0 0 2 0 1 1 0 1 1 1 1 1 1 1 0 0 0 2 1 0 0 2 0 0 0 0 0 2 0 0 0 0 1 0 2 2 0 0 1 2 0 0 0 0 1 1 2 1 0 2 0 0 0 0 2 0 2 2 0 1 0 0 0 0 0 0 0 0 2 0 0 2 2 0 1 0 0 0 0 0 0 1 1 0 1 1 1 0 2 0 0 1 2 1 1 0 0 1 0 0 2 0 0 0 1 2 0 0 0 1 0 0 2 0 0 0 0 2 0 2 1 1 0 1 1 1 0 1 1 0 0 0 1 1 0 0 0 0 1 1 0 0 0 0 0 1 0 0 0 1 2 0 0 1 1 1 2 0 0 0 0 1 0 0 0 0 0 0 0
79 0 0 0 1 0 0 1 1 1 2 0 0 0 0 0 0 0 1 0 1 1 0 2 2 0 1 0 2 2 1 1 2 2 0 1 1 1 0 0 0 0 1 0 1 0 0 0 1 1 0 0 1 1 1 1 0 0 0 1 0 1 0 2 0 0 1 0 1 0 0 0 2 1 1 1 1 1 1 0 1 1 2 2 2 0 0 0 0 2 0 0 0 2 0 0 0 0 0 2 2 0 0 1 1 1 1 2 1 0 0 1 1 1 1 1 1 0 1 0 1 0 2 0 1 1 1 2 2 2 1 1 0 0 1 0 0 0 0 0 1 0 0 0 0 0 0 0 0 0 0 0 1 0 0 0 0 1 0 0 2 0 0 1 2 2 1 0 1 1 1 0 1 1 1 1 1 0 0 0 0 1 0 2 1 0 1 0 0 0 0 0 1 1 1 1 0 0 0 0 0 1 0 0 0 2 0 0 1 0 1 0 1 0 1 2 0 1 2 2 0 1 1 1 0 1 2 0 0 0 0 0 0 0 1 0 0 2 2 2 0 0 2 2 2 2 0 0 0 0 0 0 0 0 0 0 0 1 1 1 1 1 0 0 0 0 0 1 2 1 0 0 2 0 0 0 0 1 2 0 0 0 2 2 0 2 2 2 0 2 0 0 0 0 2 0 2 1 0 1 1 0 1 1 1 0 1 1 1 0 1 2 1 2 2 0 0 0 1 1 0 0 2 1 1 0 0 0 1 0 0 0 0 0 0 0 0 0 2 0 0 0 2 1 1 0 2 0 2 1 1 1 0 2 0 0 1 0 1 0 1 1 0 1 0 0 0 1 2 0 0 0 0 2 0 0 1 1 1 1 2 1 2 0 0 1 1 0 0 0 0 0 1 0 2 0 1 1 1 1 1 1 0 2 2 0 0 2 0 1 1 0 0 0 1 2 1 0 0 0 0 1 1 1 0 0 2 0 0 1 1 0 0 0 0 1 0 0 0 0 1 0 0 0 0 1 1 0 0 0 0 1 0 2 0 0 0 2 1 2 1 0 1 0 1 1 1 2 0 1 1 1 1 1 0 0 1 1 2 0 0 1 0 1 0 0 0 1 1 0 0 0 0 1 0 1 1 0 0 1 2 1 1 1 0 1 1 1 0 0 1 1 0 0 1 0 0 0 0 1 1 1 0 2 1 2 1 0 0 1 1 0 0 0 1 0 0 1 1 1 0 1 0 2 2 0 1 1 1 0 0 0 0 0 2 0 2 1 0 1 0 0 0 1 1 0 0 2 0 2 0 1 0 0 0 0 1 1 0 1 1 0 2 1 2 0 1 1 1 1 0 1 1 1 0 0 0 1 1 0 1 1 0 1 1 2 1 0 1 1 0 0 0 1 0 1 1 0 1 1 0 0 0 0 0 1 1 1 0 0 1 1 0 0 0 1 2 0 1 2 1 1 0 1 2 2 2 1 2 1 0 1 0 0 0 2 0 0 0 0 0 0 1 1 1 2 2 2 0 0 2 0 0 0 1 1 1 1 1 0 0 0 0 2 2 2 0 1 2 0 0 0 1 0 1 1 1 2 0 2 2 0 0 0 1 0 1 2 0 1 0 0 0 2 0 0 0 1 1 1 0 0 0 1 1 0 1 0 0 0 0 0 1 2 0 0 0 0 0 1 0 0 0 1 0 0 0 0 0 0 0 0 1 0 0 2 2 1 1 0 1 1 2 0 0 1 1 1 0 2 1 0 0 1 0 1 0 2 0 2 1 1 0 0 0 2 0 2 0 2 0 2 0 2 2 0 0 2 1 0 0 1 0 0 0 1 1 0 0 2 0 0 0 0 1 1 1 2 2 0 2 2 0 2 2 1 1 0 0 0 0 2 2 0 0 2 0 2 2 1 0 1 1 1 1 1 1 0 1 0 1 1 2 0 0 0 2 0 0 0 1 1 0 0 0 1 2 0 1 0 0 0 1 1 0 1 0 1 2 2 2 0 0 0 0 2 2 1 0 1 1 0 0 0 2 0 2 0 0 0 0 1 2 0 2 1 0 1 0 1 0 0 0 0 0 1 0 0 1 0 0 1 0 1 0 1 1 1 0 0 0 0 0 1 0 0 0 1 2 0 0 0 1 1 1 1 0 0 0 0 2 0 1 2 0 0 2 0 0 0 1 1 0 1 2 0 0 0 0 0 0 0 0 0 0 1 1 0 1 1 1 0 0 2 0 0 1 0 0 0 0 0 0 1 0 1 0 0 0 0 0 0
80 0 0 0 0 0 1 2 0 0 0 1 1 1 0 0 0 1 1 1 1 2 0 1 1 1 2 0 2 1 0 2 2 1 1 0 2 1 0 0 1 1 1 1 1 0 0 0 2 2 0 0 0 1 1 1 0 0 1 1 0 1 0 2 0 0 0 2 0 0 0 0 1 2 1 2 2 2 2 0 1 2 2 1 2 0 0 0 0 2 0 0 0 1 1 0 1 0 0 1 2 0 1 0 2 1 2 0 0 0 0 1 0 2 2 2 2 0 1 0 1 1 2 1 0 1 0 1 1 1 0 0 0 0 1 1 0 1 0 1 0 0 0 0 0 0 0 0 1 0 0 0 0 0 0 0 0 0 0 0 0 0 2 2 1 2 0 0 0 1 1 1 0 2 2 1 2 1 0 0 0 0 1 2 1 1 1 0 0 1 0 1 1 1 1 2 0 0 0 1 0 0 0 1 1 1 1 1 1 0 0 0 0 0 2 2 0 1 0 0 0 0 0 0 0 1 1 1 1 0 0 1 0 0 2 0 0 2 2 2 0 0 2 1 2 2 1 0 0 0 0 0 0 1 1 0 1 1 1 1 1 1 0 0 0 0 1 1 2 1 0 1 1 1 1 1 0 2 0 0 0 1 2 2 0 2 2 1 0 2 0 0 0 0 1 0 1 0 0 1 1 0 1 1 1 0 0 0 0 0 0 2 1 1 0 1 0 0 0 0 1 2 1 1 1 0 1 0 1 1 0 1 0 0 0 0 0 1 1 1 1 1 1 1 0 1 0 0 1 1 0 0 1 2 1 0 1 1 0 1 0 0 0 1 0 0 0 0 2 2 2 2 1 2 0 1 2 1 1 0 2 0 1 0 0 1 1 0 0 1 0 0 1 1 2 0 2 0 1 1 1 1 0 1 0 1 0 0 0 1 0 0 1 1 1 2 1 0 0 0 1 1 1 1 0 1 1 0 0 1 1 0 0 1 1 0 0 0 1 0 2 0 0 1 1 1 1 0 0 0 0 0 0 1 1 1 1 2 2 2 2 0 2 2 2 2 2 1 0 0 0 1 0 0 1 0 0 1 2 1 1 1 0 0 2 0 2 1 1 2 2 0 1 2 2 0 0 0 0 1 2 2 1 1 0 1 1 0 0 1 0 1 0 0 0 1 0 0 1 2 2 0 2 2 0 2 0 0 0 2 1 2 1 1 1 0 1 0 1 1 1 0 0 2 1 1 1 0 0 0 2 0 0 2 0 0 0 0 0 0 0 0 1 0 0 0 0 1 0 1 0 0 0 0 1 0 1 2 0 2 0 0 1 1 2 0 1 2 1 2 0 1 1 1 0 0 0 0 0 0 0 2 2 0 1 1 2 0 1 1 1 0 0 0 0 0 1 0 1 1 1 1 0 1 0 0 1 2 0 0 0 1 0 0 0 1 1 1 0 1 1 1 0 2 2 2 2 2 2 2 1 1 0 1 0 1 0 2 2 0 0 0 1 0 0 1 1 2 0 0 0 0 0 0 0 0 2 1 2 0 1 0 0 0 0 0 0 1 1 0 0 0 1 0 1 1 2 2 1 1 0 0 0 0 2 0 2 0 0 0 1 1 0 1 0 0 0 2 2 2 0 0 1 2 0 1 0 1 0 0 1 1 0 2 0 0 1 0 0 1 0 0 0 1 1 0 1 0 0 0 0 0 0 0 0 2 0 0 1 0 0 0 2 0 0 0 0 0 0 1 1 0 1 0 0 0 0 0 1 1 0 0 0 0 0 2 0 2 0 2 0 2 2 1 2 0 0 1 0 0 0 1 0 0 0 0 1 0 1 2 0 0 1 1 0 1 1 1 2 0 2 2 0 2 2 1 1 0 0 1 0 1 0 0 0 1 0 1 1 0 0 1 0 1 1 0 1 0 0 0 1 1 1 0 1 0 1 0 0 0 1 0 0 0 0 0 1 0 0 0 0 0 0 2 0 0 0 1 1 2 2 0 2 0 0 0 0 0 0 0 0 0 1 0 1 0 1 0 0 0 0 0 1 0 1 0 0 0 0 0 0 0 1 1 1 1 0 0 1 0 0 1 0 1 1 1 1 1 1 2 0 0 1 2 1 0 1 2 2 1 0 0 1 1 2 2 0 1 1 0 1 0 2 0 1 0 0 0 0 1 0 0 0 0 1 0 0 0 1 1 0 0 0 0 0 0 0 0 0 0 0 0 1 1 0 0 2 0 1 1 0 0 0 2 1 0 0 0 0 0 0 0
81 0 1 0 0 1 1 1 0 1 1 0 0 0 0 0 0 0 0 1 1 2 0 1 1 0 2 0 1 1 1 1 2 2 1 1 1 1 0 0 2 2 1 1 2 0 1 0 1 1 1 0 0 0 2 2 0 2 0 1 0 0 1 1 1 1 1 2 1 1 0 1 1 2 1 2 2 2 1 0 1 2 2 2 2 0 0 1 1 2 1 1 2 0 0 0 0 0 0 0 1 0 1 1 2 0 2 1 1 0 0 2 1 1 1 1 1 0 2 0 1 1 2 1 0 1 1 1 2 2 1 1 0 0 0 0 0 0 0 2 1 0 0 0 0 0 0 0 0 1 1 0 0 0 1 0 0 2 0 0 1 1 1 2 1 1 0 0 1 1 1 1 0 2 0 0 2 0 0 0 0 0 0 2 1 1 0 2 0 0 2 2 0 1 1 2 1 0 0 1 0 1 0 1 1 2 1 0 0 0 0 0 1 0 1 2 1 0 1 1 1 1 0 0 0 0 0 2 0 2 1 0 0 0 2 0 1 1 2 0 0 2 1 1 2 2 1 0 2 2 2 2 0 0 0 0 1 0 0 0 0 0 1 1 1 0 0 0 0 0 0 0 0 1 1 1 1 2 1 0 0 0 1 1 1 0 1 0 0 1 0 1 2 0 2 0 2 0 0 0 1 1 0 0 0 0 0 0 0 0 0 1 2 1 1 0 0 0 0 0 0 0 1 1 1 0 0 0 0 0 0 0 1 2 0 0 0 0 2 0 0 0 1 1 0 1 1 0 0 0 2 0 1 2 1 0 0 2 0 2 0 0 2 0 0 1 0 1 2 1 1 1 2 2 0 2 1 1 1 1 2 0 0 0 0 0 0 0 0 0 0 1 0 0 2 1 0 0 1 1 1 1 0 2 0 1 0 0 0 0 1 1 1 1 1 2 0 0 1 0 0 0 0 1 1 0 1 0 0 0 1 0 0 1 1 1 0 1 0 0 2 1 0 0 0 1 1 0 0 0 0 1 0 1 0 0 0 2 1 2 2 0 2 2 2 2 2 2 0 1 1 1 2 2 0 0 0 0 1 0 1 1 0 0 1 0 1 1 0 0 1 1 0 1 1 1 1 0 1 1 1 1 1 1 0 1 1 1 0 1 0 1 0 0 0 0 0 0 1 1 1 1 0 0 0 1 0 1 0 2 1 1 0 2 2 0 0 1 1 2 0 1 0 1 0 1 0 2 2 0 0 0 0 2 0 2 0 0 0 0 0 0 0 0 1 1 1 1 1 0 0 2 1 0 0 0 2 0 0 1 0 0 1 1 0 1 0 1 1 1 1 0 2 0 2 0 2 0 0 0 0 1 1 1 1 2 1 0 0 0 1 0 0 0 0 0 0 0 0 0 0 0 0 1 0 0 0 0 0 0 1 0 0 0 0 2 2 1 0 2 0 0 0 2 2 2 2 1 1 1 0 1 0 1 0 1 0 2 1 0 0 0 0 1 1 1 2 2 2 1 0 2 0 1 0 1 1 0 1 0 1 0 0 1 2 1 1 2 2 1 0 0 0 0 0 0 1 2 2 2 1 1 0 1 0 1 1 1 0 0 1 1 0 1 1 0 0 0 0 0 0 0 1 2 0 1 0 0 0 0 0 1 0 2 0 1 0 0 0 1 1 1 1 1 2 0 1 0 0 0 0 0 0 0 0 2 1 0 2 2 0 0 1 0 0 1 0 1 0 2 1 0 0 0 0 0 2 1 0 0 1 2 0 0 1 1 0 2 0 2 0 2 1 1 2 0 0 0 0 1 1 1 0 0 0 1 0 0 1 2 0 0 1 1 1 2 2 2 0 0 1 0 0 2 2 0 0 0 1 1 1 0 0 0 0 1 1 0 1 1 0 1 0 0 1 0 1 0 2 0 1 1 1 0 1 0 1 1 0 0 0 0 1 1 1 1 2 1 2 0 2 0 0 2 0 0 0 1 1 2 1 1 2 0 0 0 0 0 0 2 2 0 0 0 2 0 2 0 0 0 0 2 1 1 1 2 0 1 0 0 0 0 1 1 1 1 0 1 2 1 0 2 0 1 0 0 0 1 1 0 0 0 0 1 1 0 0 2 2 0 0 0 1 2 2 2 0 0 0 1 1 1 1 0 0 0 1 1 1 0 1 1 0 0 1 1 1 0 0 0 0 0 0 0 0 0 0 1 1 1 1 1 0 1 0 0 1 1 1 2 0 0 0 0 0 0 0 0 1 0 1 1
82 1 0 0 1 0 0 0 0 1 1 0 0 0 0 0 1 1 1 1 1 1 0 1 1 1 1 1 1 1 0 1 1 2 2 0 2 0 0 1 1 0 1 1 2 1 0 0 2 0 0 0 2 2 0 0 1 0 0 0 1 0 0 0 0 0 0 1 1 1 1 1 2 1 0 1 1 0 0 0 1 1 1 0 1 0 0 2 2 2 1 2 0 1 1 0 1 0 0 1 1 1 0 1 2 1 2 1 1 0 1 2 0 2 1 0 1 0 1 0 1 1 2 0 1 1 1 1 2 2 0 0 0 0 1 0 0 0 0 0 1 0 0 0 0 0 0 0 1 2 1 0 1 0 0 0 0 0 0 0 2 0 1 2 1 1 0 0 1 1 1 0 1 1 2 1 1 1 0 0 0 0 1 2 2 2 1 2 1 1 1 1 0 0 0 2 1 0 0 0 0 0 0 0 0 2 0 0 0 0 1 0 2 1 0 2 0 2 0 0 1 1 1 0 0 1 0 1 0 1 0 0 0 0 0 0 0 2 2 1 0 0 1 1 2 1 1 0 0 0 0 0 0 0 0 0 1 1 0 0 0 0 1 1 0 1 0 1 1 1 0 2 0 0 0 1 0 2 2 1 1 0 0 1 1 0 1 1 0 1 0 0 1 0 2 0 1 2 0 0 0 0 1 1 1 0 0 1 0 0 0 1 2 1 1 0 1 0 1 0 0 1 1 2 0 0 0 0 1 0 0 0 0 0 0 0 0 2 0 1 1 2 2 2 1 0 2 1 2 2 1 1 0 1 0 2 2 1 1 0 1 1 0 1 0 0 0 2 2 0 0 0 1 2 1 0 1 2 0 0 0 1 0 1 0 1 1 0 0 0 0 1 1 0 1 1 1 2 0 0 0 0 0 2 1 0 0 0 0 0 0 2 0 0 1 1 1 0 0 0 1 1 1 1 1 1 1 0 0 0 2 0 0 0 0 0 0 0 1 0 1 0 0 1 1 2 2 0 1 0 0 1 0 2 1 1 1 1 1 1 1 0 0 0 0 1 1 1 0 0 0 0 1 1 0 2 0 0 0 0 1 0 0 0 0 1 0 1 0 1 0 0 0 2 0 0 1 0 0 1 2 1 1 1 1 0 2 0 0 1 0 1 0 1 1 0 0 1 0 1 1 1 0 2 0 2 1 1 0 1 1 0 1 1 2 0 0 1 1 1 1 0 0 2 0 1 0 2 2 0 0 0 0 0 2 0 2 0 0 0 0 0 0 0 2 0 0 0 0 0 0 1 0 0 0 0 1 1 0 2 0 0 1 1 1 1 0 1 1 1 0 2 0 0 0 0 1 0 0 0 0 1 0 1 1 1 2 0 0 0 0 0 1 1 1 1 1 0 0 0 0 0 0 0 0 2 2 2 0 0 0 0 0 0 0 1 2 1 1 1 2 0 0 2 2 0 0 2 0 0 1 2 0 0 0 1 0 1 1 1 0 1 2 0 0 1 0 2 0 0 0 1 1 0 0 1 1 1 2 0 0 0 0 1 2 1 1 1 1 0 1 1 0 0 0 0 1 2 1 1 0 0 0 0 2 0 2 2 0 0 1 0 0 1 1 1 0 1 1 1 0 0 0 2 0 0 0 0 0 0 0 1 0 2 0 2 1 0 0 0 0 0 0 0 0 1 0 0 0 1 1 1 0 0 0 1 1 0 0 0 0 1 1 0 0 0 0 2 0 2 0 0 0 1 0 0 1 0 1 1 0 1 0 0 0 0 2 2 1 2 0 1 1 1 2 0 0 1 1 0 0 2 0 0 1 2 2 0 1 2 0 0 0 0 1 1 2 2 1 0 1 1 0 2 2 1 1 0 1 0 1 1 1 0 0 1 1 2 2 1 0 1 1 1 1 1 1 0 0 0 2 2 0 0 2 0 0 1 0 0 2 0 0 0 0 2 2 0 1 0 0 0 2 0 0 1 0 1 0 2 2 0 2 0 0 0 0 2 0 2 2 0 2 0 1 1 1 0 0 0 0 1 0 2 1 1 1 1 0 1 0 0 0 0 1 1 0 1 1 1 0 2 0 1 0 2 2 1 1 0 0 1 1 1 2 0 2 1 1 0 0 0 1 1 1 0 0 1 0 0 1 0 2 0 0 0 0 1 1 1 1 0 0 1 1 0 0 1 0 0 2 0 0 0 0 1 1 0 2 0 0 0 1 2 0 0 1 0 0 0 0 0 0 0 1 0 0 0 0 0 0 0
83 1 0 1 1 0 0 2 0 0 0 0 0 0 0 0 0 2 0 0 1 1 0 1 1 1 0 0 1 2 1 1 1 2 1 1 1 2 0 1 1 1 0 2 2 0 0 0 2 0 0 0 2 2 0 0 1 1 0 0 2 0 0 2 0 0 0 1 1 0 0 2 1 2 0 2 2 2 2 0 1 2 1 0 0 0 0 2 1 2 1 1 0 2 1 0 1 2 1 2 1 0 0 2 2 0 2 1 1 0 0 2 1 1 1 1 1 0 1 0 0 1 1 1 0 0 0 1 2 2 0 0 0 0 0 0 0 0 0 2 1 0 0 0 0 0 0 0 1 2 0 0 1 0 1 0 0 1 0 0 1 0 0 2 0 1 0 1 0 1 1 2 0 2 1 0 1 1 0 0 0 1 0 2 2 1 0 1 0 1 2 2 1 1 0 2 2 0 1 0 0 1 0 2 2 1 2 0 1 0 1 0 0 1 2 2 0 0 2 0 2 2 0 0 0 1 2 2 0 1 1 0 0 0 1 0 0 0 2 0 0 1 2 1 1 1 0 0 0 0 0 0 0 0 1 0 1 0 0 0 0 0 0 0 0 0 0 0 1 0 0 0 0 0 1 1 0 1 2 1 0 0 2 1 0 1 1 2 0 2 0 1 1 0 2 0 1 1 0 1 2 1 0 0 0 0 0 0 0 0 0 0 2 2 1 0 0 1 0 0 1 1 2 1 2 0 2 0 0 1 0 0 0 0 0 0 0 1 1 1 1 1 2 1 1 1 0 1 2 2 1 1 0 0 0 0 1 1 0 1 0 0 1 0 1 0 0 2 2 0 0 0 0 2 0 0 0 1 1 1 0 0 1 0 0 0 1 0 0 0 0 1 0 0 2 0 1 1 1 0 0 0 2 0 0 0 1 0 0 1 1 1 0 0 1 1 0 1 0 1 0 1 1 0 1 2 1 0 0 1 0 1 0 1 0 1 0 0 1 0 1 0 0 0 0 2 1 0 0 2 0 1 0 0 0 0 0 1 1 1 1 0 0 0 0 0 0 1 0 0 0 1 2 2 1 0 0 0 1 0 0 0 1 0 0 0 0 2 1 0 0 0 0 1 0 0 0 0 0 1 1 0 1 1 0 1 2 2 0 1 0 2 0 0 1 0 0 0 1 1 1 1 0 2 1 2 0 0 1 1 1 0 0 0 1 0 0 1 1 1 0 1 0 1 1 0 0 1 1 0 0 0 0 1 1 1 1 2 0 1 0 0 0 1 0 0 0 2 1 1 1 0 0 0 0 0 2 0 0 1 0 1 1 1 0 1 0 1 1 1 0 0 1 0 0 0 0 0 0 0 0 2 0 2 1 2 1 0 1 1 0 0 1 1 1 1 1 0 0 0 0 0 0 0 0 0 0 2 0 0 1 0 0 0 0 0 2 0 1 1 1 2 0 0 1 1 2 0 1 1 0 2 0 1 0 1 0 2 1 0 0 0 1 0 0 2 1 2 1 1 0 1 0 0 0 1 1 0 1 0 0 0 1 0 0 1 1 1 2 0 0 0 0 0 0 0 0 2 1 1 0 0 0 1 0 1 0 1 0 0 0 0 0 2 0 0 0 0 1 0 0 0 0 1 1 0 0 0 1 1 1 1 1 2 0 2 1 1 0 1 0 0 0 1 1 0 0 0 0 1 1 1 1 0 0 2 0 0 1 0 0 0 2 0 0 1 1 1 0 1 1 0 1 1 1 1 1 0 1 1 0 1 1 1 1 1 0 0 0 0 2 2 1 0 0 1 0 2 2 0 0 0 1 0 1 1 2 0 1 2 0 0 1 1 0 2 1 1 1 0 1 1 0 2 2 2 2 0 0 0 0 2 1 1 0 1 0 2 2 1 0 1 0 0 0 0 0 0 0 0 2 2 1 0 1 0 1 0 0 0 1 0 0 0 0 1 1 0 1 0 1 0 1 1 0 0 1 0 0 2 2 0 1 0 0 1 1 0 0 2 2 0 2 0 1 0 1 0 0 2 2 2 1 1 1 0 1 0 0 1 1 0 1 1 2 2 0 1 2 0 1 1 0 1 0 0 2 1 1 0 1 0 0 2 0 0 0 2 2 0 0 0 2 1 1 2 0 1 0 1 0 0 2 0 0 1 2 1 2 1 1 0 1 1 2 0 0 0 0 0 0 0 0 0 0 2 2 0 1 0 0 0 1 2 0 0 1 1 0 2 0 0 0 0 0 0 0 0 0 0 0 0
84 1 0 0 1 0 0 1 1 1 2 0 1 1 0 0 0 2 1 1 1 2 1 1 1 1 0 0 2 2 1 1 2 2 2 0 2 1 0 2 0 0 0 0 2 1 0 0 1 1 0 0 2 2 0 0 1 0 0 0 1 0 1 1 0 0 0 1 0 0 0 1 1 1 0 1 1 1 1 0 0 1 2 2 2 0 1 0 0 2 0 0 0 0 0 1 0 2 1 2 2 0 0 0 2 2 2 1 1 0 1 2 1 1 1 1 1 0 1 0 1 0 2 1 1 1 1 1 1 1 0 0 1 0 0 0 1 0 1 0 1 0 0 0 0 0 1 0 0 0 0 1 1 0 0 0 0 1 0 0 1 2 0 2 0 2 0 0 0 0 2 1 1 1 2 1 2 1 0 0 0 0 0 1 0 0 0 0 0 1 1 1 1 1 0 0 0 0 0 0 0 0 0 1 1 2 1 0 1 0 0 1 2 0 2 2 0 1 1 1 1 1 1 0 0 1 1 0 0 1 1 0 0 0 2 0 0 2 2 1 0 0 2 1 2 2 1 0 0 0 0 0 0 0 0 0 2 0 0 0 0 0 1 1 1 0 1 0 1 1 0 0 1 0 0 0 0 1 1 1 1 1 1 1 0 1 0 2 0 2 0 0 2 0 2 0 2 0 2 2 0 0 0 0 0 0 1 1 0 0 0 1 2 1 1 0 0 0 1 1 0 1 1 2 2 0 0 0 0 0 0 2 0 1 0 0 0 2 0 2 1 1 2 1 1 0 1 0 2 2 2 0 0 2 0 0 1 0 1 1 1 1 1 0 0 0 0 2 2 0 0 0 0 2 0 0 2 2 2 0 1 1 0 1 0 1 1 1 1 1 0 1 2 1 2 0 2 0 1 1 1 1 0 2 0 2 0 0 0 0 0 2 0 0 1 2 1 0 0 0 0 2 1 1 1 1 2 1 1 0 0 0 0 0 0 1 0 1 2 1 1 1 0 0 0 0 1 1 1 2 0 0 0 1 0 0 0 1 0 2 2 0 1 1 1 1 1 2 0 1 1 1 0 0 2 0 0 0 2 1 2 0 0 1 1 0 1 2 1 0 0 0 0 1 0 1 1 0 1 0 1 1 1 1 0 1 1 0 1 1 1 0 0 0 0 0 0 0 0 0 0 2 1 2 0 2 0 0 1 1 1 0 0 0 0 0 0 0 1 2 0 1 0 2 2 0 2 2 2 0 0 0 0 1 1 1 1 1 0 1 0 0 1 0 0 1 1 2 2 0 0 2 2 0 0 0 2 1 0 2 0 0 0 0 0 0 0 1 0 1 0 0 0 0 0 0 0 0 0 0 0 2 0 0 0 0 0 0 1 0 1 0 1 1 1 1 1 0 0 0 0 0 1 1 1 2 2 0 0 0 1 0 0 0 0 1 2 0 0 2 0 1 0 1 1 1 2 2 0 0 2 2 0 0 0 2 0 2 1 0 0 0 1 0 1 1 0 2 0 0 1 0 0 0 0 1 1 1 2 0 0 1 0 0 1 1 1 2 0 1 0 0 0 0 0 0 1 2 2 2 0 0 0 0 0 0 1 1 1 0 0 0 0 2 0 0 0 1 1 1 0 1 0 1 1 0 0 0 1 1 2 2 0 2 0 1 1 1 0 2 1 1 0 0 0 2 0 1 0 0 0 0 0 0 0 1 0 0 1 1 0 1 2 0 0 1 1 0 0 0 0 0 1 1 0 0 2 0 2 0 0 2 1 1 1 0 0 2 0 2 0 2 2 0 1 1 0 1 0 1 0 1 1 0 1 0 1 1 0 2 0 0 1 1 1 2 2 2 0 1 0 1 0 2 2 0 0 0 1 1 1 0 1 1 0 2 0 1 1 0 1 1 0 0 2 0 0 0 0 0 1 1 0 0 2 0 0 0 0 0 1 0 0 0 0 1 0 1 2 0 1 0 1 1 0 2 0 1 1 2 2 0 1 0 0 1 1 0 0 2 2 0 2 0 1 0 1 0 1 1 1 1 0 2 1 1 1 0 0 0 0 0 0 0 0 0 0 1 1 1 0 1 0 0 0 0 0 2 0 0 0 0 1 2 1 0 0 0 2 1 0 0 2 2 2 1 1 1 0 1 1 0 2 1 0 0 1 0 0 0 1 1 0 0 0 2 2 0 1 1 0 1 0 0 0 1 1 0 0 0 0 0 1 1 0 0 0 0 0 0 0 0 0 0 0 0 0 0 1 0 1 0
85 1 0 1 2 0 0 1 0 1 1 0 0 1 0 0 0 1 1 1 1 1 2 1 1 1 1 0 0 2 0 0 1 1 2 0 2 1 1 1 2 0 1 1 1 1 0 0 2 1 0 0 0 1 0 0 0 0 0 0 0 1 0 2 0 0 0 0 1 0 0 2 2 2 2 2 2 1 1 1 0 1 2 1 1 0 0 0 0 2 0 0 2 1 0 1 0 0 0 2 2 0 0 0 2 1 2 1 2 0 0 2 1 2 2 2 2 0 2 0 1 0 2 2 0 1 0 0 1 0 0 0 0 0 1 0 1 0 0 1 0 0 0 0 0 0 1 0 0 1 0 0 0 0 1 0 0 1 0 0 1 0 0 2 1 2 0 0 0 1 1 1 0 1 2 0 2 0 0 0 0 1 0 0 0 0 0 0 0 2 1 2 1 2 1 1 0 0 0 0 0 0 0 1 1 1 1 1 1 0 1 0 1 0 1 2 0 1 0 0 1 1 0 0 1 1 2 1 1 1 0 0 1 1 0 0 1 2 2 2 0 0 2 0 0 0 0 0 0 0 0 0 0 0 0 0 1 0 0 1 0 0 0 0 0 0 0 0 2 2 0 2 0 2 0 0 1 1 1 1 1 0 1 2 0 1 1 2 0 2 0 1 0 0 2 0 2 0 0 1 1 0 0 0 0 1 0 0 0 1 0 2 2 1 1 0 1 1 1 1 0 0 2 1 2 0 1 0 1 0 0 2 0 0 0 1 1 1 1 1 2 2 1 2 0 1 1 0 1 0 1 0 1 1 1 1 1 0 0 2 0 0 2 0 2 1 0 1 2 1 1 1 0 2 0 1 2 1 0 0 1 1 1 1 1 1 1 0 0 0 0 0 2 0 2 1 1 0 0 1 0 1 0 1 1 0 0 1 1 2 0 1 0 0 1 2 1 0 1 0 0 0 0 2 1 1 1 1 1 1 0 1 1 1 1 0 0 0 1 0 0 0 0 0 0 1 0 0 0 0 0 1 0 2 2 2 2 1 0 1 1 0 0 1 1 1 1 2 0 2 2 2 1 1 1 1 1 0 0 0 2 0 0 1 2 0 2 1 1 1 1 0 0 1 1 0 0 1 1 1 1 0 1 1 0 1 2 2 0 1 0 1 0 0 1 0 0 0 0 0 1 1 1 2 2 1 0 0 1 2 0 1 0 1 1 0 1 0 1 1 0 1 0 1 1 1 0 1 1 0 0 0 1 2 1 0 0 1 0 0 0 0 1 0 0 0 0 2 2 0 1 0 0 0 1 0 2 0 0 0 1 0 2 1 2 0 1 0 0 1 1 1 1 0 0 0 2 0 0 1 1 2 1 1 1 2 0 0 2 2 0 0 0 2 0 2 1 0 0 0 0 0 0 0 0 0 0 2 0 0 1 0 0 0 0 0 2 1 0 2 1 1 0 1 2 1 1 0 1 1 0 1 1 0 0 1 0 1 0 0 0 0 1 0 1 1 0 2 1 0 0 2 1 0 1 0 2 1 2 0 1 0 1 1 1 1 1 2 0 1 0 0 1 0 1 0 1 2 2 2 0 0 0 1 2 0 1 2 0 0 0 0 0 1 0 0 0 0 0 0 0 0 0 2 0 0 0 0 0 0 1 1 1 1 0 1 1 1 0 1 0 0 0 0 0 0 0 2 0 0 0 0 0 0 0 1 0 1 1 0 1 1 1 0 0 0 1 1 0 1 0 0 0 0 0 0 1 0 2 0 0 2 0 0 0 2 0 2 1 2 0 1 0 1 1 0 0 2 0 0 0 2 1 0 1 0 0 0 1 2 0 0 0 0 0 1 1 0 2 0 0 2 0 2 2 1 1 0 0 2 0 2 0 1 0 2 0 1 2 0 1 0 0 0 1 0 1 1 0 0 2 2 0 0 2 0 0 0 0 0 1 0 0 0 0 0 1 0 0 0 0 0 0 1 0 1 0 0 2 2 2 0 2 0 0 0 0 0 0 1 1 0 0 0 2 0 2 1 0 1 1 2 0 2 0 0 0 0 0 0 0 0 1 1 2 1 0 1 2 0 0 2 0 2 0 1 1 1 0 0 0 0 0 2 0 0 0 1 2 0 0 0 1 1 1 1 0 0 0 0 2 0 2 1 0 0 1 1 1 0 0 1 0 0 0 1 1 0 1 0 0 0 0 0 1 0 0 0 1 0 0 0 1 2 0 1 1 1 0 2 1 1 2 0 2 1 0 0 1 0 1 1
86 0 0 0 0 0 0 1 0 1 1 0 0 0 0 0 0 1 2 0 1 1 0 2 2 1 0 0 0 1 0 1 1 1 1 1 1 2 0 1 1 1 1 1 2 1 1 0 2 1 0 0 0 0 2 2 0 0 1 0 1 0 2 2 0 0 0 1 1 0 0 0 2 2 2 2 2 0 0 0 0 1 1 0 1 0 1 0 0 2 0 0 2 2 0 1 0 1 0 2 1 0 0 0 2 1 2 0 0 0 0 0 1 2 2 2 2 0 0 0 2 0 2 2 0 1 0 1 1 1 1 1 0 0 1 1 0 1 0 1 1 0 0 0 0 1 0 0 0 1 0 0 0 0 0 0 0 2 0 0 0 1 0 2 0 2 0 0 1 1 1 2 2 0 2 1 1 2 0 1 0 0 0 2 1 1 0 2 1 2 2 2 1 1 0 1 1 0 0 0 0 1 0 0 0 2 2 0 2 0 1 0 2 1 0 2 0 0 0 0 2 2 2 0 0 2 2 0 0 1 1 0 0 0 1 0 0 2 2 1 0 0 2 1 1 1 0 0 0 0 0 0 0 0 0 0 1 0 0 0 0 0 1 1 1 0 0 0 2 0 0 2 0 1 0 0 0 2 1 0 1 1 2 1 1 1 2 1 0 2 0 0 1 0 2 0 2 1 0 2 1 1 1 1 1 0 1 0 1 0 1 2 1 0 1 0 0 0 0 0 0 0 2 1 1 0 1 0 0 0 0 0 0 1 0 0 0 2 0 0 0 1 1 2 0 1 1 1 1 0 1 0 2 2 1 1 1 0 0 2 0 0 1 0 1 1 0 1 2 1 1 1 0 2 1 0 1 0 0 0 1 0 0 0 0 0 0 0 0 1 0 2 2 0 2 1 1 0 0 0 0 0 1 1 1 0 0 0 0 1 0 1 0 0 1 1 1 0 0 0 1 1 1 1 0 0 0 0 0 1 0 0 0 0 0 0 0 2 1 1 1 0 0 2 2 2 2 1 1 1 0 1 0 1 0 0 0 2 2 2 0 0 1 1 1 2 2 1 0 0 0 1 2 2 0 2 1 0 2 1 1 1 0 0 0 0 0 2 2 0 0 0 0 2 0 2 2 1 1 0 1 0 2 1 0 1 2 0 0 1 0 1 1 2 0 0 2 0 1 2 2 0 1 1 0 1 0 1 1 1 1 0 0 0 1 0 2 0 0 1 1 0 0 0 0 1 0 1 1 1 0 1 0 2 0 2 0 1 0 1 1 0 0 0 1 0 0 2 2 0 0 1 1 0 1 0 1 2 0 2 0 0 1 1 0 1 0 1 0 1 0 0 0 0 0 0 0 0 0 0 0 1 1 1 1 2 0 0 0 0 0 0 0 0 0 0 0 0 1 0 0 0 0 0 0 0 2 0 0 0 1 0 0 0 0 1 2 1 0 1 2 0 0 0 0 0 2 2 1 1 0 1 1 0 1 2 0 2 2 0 0 0 0 0 1 1 1 2 0 0 1 0 0 0 0 1 1 1 1 0 0 0 1 0 1 2 0 2 1 1 0 0 0 0 1 0 1 1 1 1 0 0 0 0 2 0 1 2 0 0 0 0 0 2 0 0 0 1 1 1 0 0 0 2 0 0 0 0 1 1 2 1 0 2 0 0 1 1 0 1 1 1 0 0 0 0 0 0 0 1 1 1 1 1 1 0 0 0 0 0 0 1 2 0 0 0 0 1 0 2 1 0 0 1 1 0 2 1 1 1 1 2 1 1 2 0 0 2 0 2 0 2 1 1 2 0 0 1 0 1 0 2 0 0 0 0 1 0 0 1 1 1 1 1 0 2 1 2 1 0 0 1 0 1 1 1 0 0 0 1 1 1 2 2 0 1 1 1 2 1 1 2 1 1 1 1 1 0 2 0 1 1 1 0 1 0 0 0 0 0 2 0 0 0 0 1 2 0 2 0 1 0 0 2 0 0 0 1 1 1 1 0 1 0 0 1 1 1 0 2 2 0 0 0 1 0 1 0 0 0 0 2 0 1 1 1 1 1 0 0 0 0 0 0 0 0 0 1 1 1 0 1 0 1 0 1 1 1 0 0 0 0 0 1 0 0 0 0 0 0 0 0 1 1 1 1 0 0 0 0 1 0 1 0 0 0 2 1 1 0 1 1 0 0 1 0 0 1 1 1 0 0 1 1 0 1 2 0 0 0 0 0 1 1 0 0 1 0 0 2 0 0 0 0 0 0 0 1 1 0 1 1
87 0 0 0 0 0 0 1 0 0 0 0 1 2 0 0 0 0 2 0 1 1 0 2 2 0 1 1 2 2 1 0 1 2 1 1 2 1 0 0 1 1 0 0 1 0 1 0 1 1 0 0 1 1 1 0 0 1 0 0 1 1 0 2 1 1 1 0 1 1 0 0 1 2 0 2 2 2 2 0 0 1 1 0 1 0 1 1 1 2 0 1 0 1 0 0 0 1 0 2 1 0 0 1 2 1 2 0 0 0 0 2 1 2 2 2 2 0 0 0 2 0 2 1 1 1 1 1 1 1 0 0 0 0 0 0 0 1 0 0 1 0 0 0 0 1 0 0 1 1 0 0 0 0 1 0 1 0 0 1 2 0 0 2 1 1 0 1 0 2 0 0 1 1 2 2 0 0 0 0 1 1 0 2 2 1 0 0 0 0 0 1 1 1 1 2 2 0 0 1 0 0 0 0 0 2 0 1 1 0 0 0 1 0 2 2 1 0 2 0 2 2 0 0 0 2 2 2 1 1 1 1 0 1 2 0 1 1 1 1 0 1 2 1 1 1 0 0 0 0 0 0 0 0 0 0 0 1 2 2 1 1 1 1 1 0 0 0 1 1 0 1 0 0 0 0 0 2 2 2 2 0 2 1 1 0 1 1 0 2 0 0 0 1 1 1 0 1 0 0 0 0 0 0 0 0 0 0 0 0 0 2 1 2 0 0 1 0 0 0 1 1 1 2 0 0 0 0 1 0 0 0 0 0 0 0 0 2 0 0 0 2 2 2 0 1 1 0 1 2 2 0 0 2 0 1 1 0 0 2 0 0 2 0 1 0 0 1 1 0 0 0 0 2 0 1 1 2 1 1 2 1 0 0 0 0 1 0 0 0 0 1 0 0 2 0 0 1 0 0 0 0 2 1 0 1 1 1 1 1 0 2 1 1 1 2 1 1 0 0 0 1 1 1 0 0 2 0 0 0 1 0 0 1 0 1 0 1 0 0 2 0 1 1 0 1 1 0 0 1 0 1 0 0 0 0 0 1 1 1 1 0 0 1 0 1 1 2 0 0 0 1 2 2 0 1 0 1 1 0 2 0 0 0 0 1 0 1 1 1 1 0 1 1 1 0 0 0 1 1 1 1 1 1 0 1 2 1 1 0 1 1 0 1 0 0 1 1 1 2 2 0 0 2 0 2 2 0 0 1 1 1 0 0 0 0 1 0 0 0 0 1 0 0 0 0 0 2 2 0 0 0 0 0 2 0 2 0 1 0 0 1 0 0 2 0 0 1 1 0 1 1 1 0 0 0 2 1 0 2 0 1 1 0 1 0 0 2 1 2 0 0 1 0 1 0 0 0 0 0 0 1 0 2 1 2 1 0 2 1 1 0 0 0 0 0 0 0 1 1 1 1 0 1 0 1 1 0 0 0 2 0 0 0 0 1 1 1 1 1 2 0 0 2 1 1 2 0 1 1 0 2 0 1 0 1 0 1 1 0 0 0 1 2 2 2 0 1 1 1 0 2 0 0 1 0 1 2 0 2 0 1 0 2 2 1 1 2 1 0 2 2 0 0 0 0 0 2 1 1 1 0 0 0 1 0 1 2 0 0 1 1 0 0 0 1 0 2 2 2 0 0 1 2 0 1 0 0 1 0 1 0 1 2 0 0 0 1 0 1 1 1 1 1 1 0 0 0 0 1 1 1 1 0 0 0 0 0 1 0 0 0 2 0 0 0 0 1 0 1 0 0 0 0 0 1 1 0 2 0 0 2 2 1 2 0 0 2 0 2 0 2 2 0 2 0 1 0 0 0 0 1 0 0 0 2 0 0 2 2 0 0 1 1 1 2 2 2 2 0 2 2 0 2 1 0 0 0 1 0 0 2 1 2 0 2 0 1 1 0 0 0 0 1 1 1 1 0 1 0 1 1 1 1 1 0 1 0 0 0 1 0 0 0 0 0 0 0 1 0 0 0 1 0 1 1 1 0 1 1 1 0 0 0 0 2 2 0 2 2 1 0 0 0 1 1 0 0 0 1 0 1 0 1 1 1 1 1 0 0 0 0 0 0 1 1 0 0 0 0 0 0 0 1 0 1 1 0 1 1 1 0 0 2 0 0 0 1 1 0 0 0 1 0 0 1 0 1 1 0 2 0 1 0 0 0 1 1 2 1 0 0 0 1 1 1 1 0 0 0 0 1 0 0 0 0 0 0 2 1 0 0 0 0 0 0 0 0 0 1 1 1 0 0 0 0 0 0 0 0 0 0
88 0 0 0 1 1 1 0 0 2 2 0 1 1 0 0 1 1 1 2 0 1 0 2 2 1 1 0 1 1 1 2 2 2 0 1 1 2 0 0 2 2 0 0 1 0 0 0 1 1 0 0 0 0 1 1 0 0 0 0 1 1 0 1 1 0 0 1 2 0 0 1 2 1 0 1 1 0 0 1 0 1 2 0 2 1 1 1 0 2 0 0 0 2 0 1 0 2 2 2 2 0 0 1 2 1 2 0 1 1 0 1 0 1 1 1 1 0 0 0 2 0 2 0 2 0 2 1 1 1 0 0 0 0 0 0 0 1 1 0 1 1 0 0 0 0 0 0 0 0 0 0 1 1 0 0 1 0 0 0 0 1 0 2 2 2 0 2 0 2 0 0 1 1 1 0 2 0 0 0 0 1 1 2 1 1 1 2 0 0 1 2 1 1 1 2 2 1 0 0 0 0 1 0 0 1 2 0 1 0 0 0 2 0 2 2 1 1 1 0 1 1 0 0 0 0 0 1 0 1 0 1 0 0 1 0 0 2 2 1 0 0 1 2 2 2 0 0 0 0 0 0 0 1 1 0 2 0 0 1 0 0 1 1 1 0 0 0 2 1 1 0 0 0 0 0 0 0 0 0 0 2 2 2 0 1 1 2 0 2 0 0 0 1 1 1 0 1 0 2 1 0 2 2 1 1 0 0 0 0 0 1 2 1 1 0 1 0 1 1 1 1 1 2 1 0 0 0 1 1 0 1 0 0 0 0 0 2 0 1 1 1 1 2 0 1 1 0 1 1 1 0 1 1 1 0 1 1 0 1 0 0 2 0 2 1 0 1 2 1 1 1 2 2 0 2 1 1 1 0 2 0 0 0 1 2 1 0 0 1 0 0 0 0 2 1 0 0 1 1 1 1 1 1 0 1 1 1 0 2 0 1 1 1 1 2 1 0 0 0 1 0 1 1 0 0 1 0 0 1 0 0 0 0 0 1 1 1 0 0 1 1 0 1 1 1 2 0 1 1 0 1 0 2 2 1 2 2 1 1 1 0 1 0 0 1 1 2 0 0 0 0 2 2 1 0 0 0 1 0 1 0 0 0 1 1 1 2 1 0 0 0 0 1 1 1 1 1 2 0 0 0 1 0 0 2 1 0 1 0 1 1 0 0 1 1 0 0 1 2 2 0 0 1 0 2 0 1 0 1 1 1 0 0 0 0 0 0 0 0 0 0 0 1 1 0 1 2 2 0 1 0 0 1 1 0 1 2 1 1 1 1 0 1 0 0 0 2 2 0 0 0 2 0 0 0 2 2 0 2 0 0 1 1 1 1 1 1 0 1 0 2 0 2 0 0 0 0 0 0 0 2 0 2 2 2 2 1 2 2 0 0 0 1 0 1 0 0 1 1 1 1 0 0 0 1 1 1 0 0 2 0 1 0 0 1 2 1 2 2 2 1 0 2 2 0 0 1 2 2 0 2 0 0 0 1 0 2 2 1 0 0 1 0 0 1 1 2 0 0 0 1 0 0 0 0 2 0 2 0 1 0 1 0 1 2 1 1 1 1 1 1 1 0 1 0 2 2 2 2 0 1 0 0 1 0 2 2 0 0 0 0 0 1 1 0 0 1 1 1 0 0 1 2 0 1 0 0 1 1 1 2 0 2 0 0 1 1 0 2 1 1 0 0 0 1 0 2 0 0 0 1 0 0 0 0 0 0 1 0 0 0 2 0 0 0 1 1 0 0 0 1 0 0 0 0 1 1 1 1 0 1 0 0 0 1 0 2 0 2 0 2 1 1 2 0 0 1 0 0 0 1 1 0 1 0 1 1 0 2 0 0 0 0 1 1 1 2 1 0 1 1 0 2 2 2 1 0 0 1 0 1 1 2 0 2 0 1 2 0 1 1 0 0 0 0 0 0 0 1 2 1 0 0 2 0 0 1 0 0 1 0 1 0 1 1 0 1 1 0 1 0 1 1 0 0 0 1 0 1 0 1 2 2 1 2 0 1 0 2 2 0 0 1 2 0 2 0 0 1 0 1 0 2 1 2 0 1 1 1 0 0 0 0 1 1 0 1 1 1 0 2 0 1 1 1 0 1 1 0 1 0 0 1 0 0 0 1 1 0 0 0 1 0 0 1 0 0 2 0 2 0 1 2 2 0 2 1 1 0 1 0 0 0 1 1 1 0 0 0 1 0 0 0 1 0 1 0 0 0 0 0 0 0 0 0 0 0 0 2 1 1 0 2 0 1 0 0 1 0 0 0
89 1 0 0 0 1 1 1 0 1 1 0 0 0 0 0 0 2 1 1 1 2 0 2 2 0 0 0 2 1 1 1 0 0 2 0 2 2 0 0 1 1 0 0 1 0 0 0 1 0 0 0 0 1 1 1 1 0 0 0 1 0 1 2 0 0 0 1 2 0 0 0 2 2 2 2 2 1 1 0 2 1 2 0 0 0 0 0 0 2 0 0 0 2 0 0 0 0 0 1 1 0 1 0 2 0 2 1 1 0 0 1 1 2 2 2 2 0 1 0 1 0 2 0 2 0 1 0 0 0 0 0 0 0 1 0 1 0 0 2 2 0 1 0 0 0 0 0 0 2 1 0 0 0 0 1 1 0 1 1 2 0 0 2 2 2 0 0 0 1 1 1 1 1 0 1 2 1 0 1 0 1 1 2 2 2 1 2 1 0 0 2 0 0 1 1 1 0 0 0 0 1 0 1 1 1 2 0 1 0 0 0 1 0 1 2 1 1 1 2 0 0 0 0 0 0 0 1 0 1 0 0 0 0 0 0 0 2 2 2 0 1 1 2 2 2 0 0 0 0 0 0 1 0 0 0 1 0 0 1 0 0 0 0 0 0 0 0 1 0 0 1 0 0 1 0 1 2 2 2 2 0 1 1 0 1 0 1 1 2 0 2 2 0 2 0 2 2 2 2 0 0 0 0 0 0 0 0 0 1 0 1 2 2 1 0 1 1 0 0 0 0 0 1 2 0 1 0 0 1 0 1 0 0 0 0 0 0 1 1 1 0 2 2 0 1 1 0 1 1 0 0 0 1 0 2 2 1 0 0 0 0 2 0 1 1 0 1 1 0 0 0 1 2 0 1 2 1 1 1 2 1 1 0 1 1 0 1 1 0 1 1 1 0 2 0 1 0 1 1 1 1 0 1 0 1 0 0 0 1 0 2 1 1 0 1 0 0 0 0 0 1 0 1 0 1 1 0 0 0 2 1 0 1 0 1 0 1 0 0 2 0 0 0 0 0 1 0 0 1 0 2 0 1 1 1 1 1 1 1 1 0 0 0 0 1 1 2 0 1 1 1 2 2 2 0 2 0 1 1 2 0 0 1 0 1 0 1 0 1 1 0 0 0 0 0 0 0 0 0 1 1 1 1 0 1 1 1 0 1 0 1 0 0 2 0 0 0 0 0 0 2 0 2 1 2 1 1 1 1 1 0 0 0 1 0 2 1 1 1 1 0 0 1 0 0 1 2 2 0 0 0 0 1 1 0 1 0 0 0 0 0 1 0 0 1 0 1 1 0 1 1 1 0 0 0 1 1 0 2 0 0 2 2 1 1 0 0 0 0 1 0 0 2 0 0 0 0 0 1 1 2 0 1 1 2 0 0 1 1 1 0 0 1 0 0 0 0 0 0 0 0 0 0 0 0 1 1 0 0 1 0 1 0 0 0 2 0 0 2 0 1 0 2 2 2 2 0 2 2 1 1 0 0 0 1 0 2 2 0 0 0 2 1 1 2 0 2 1 0 0 0 0 0 1 0 2 1 1 0 0 1 0 1 2 0 2 2 2 0 1 1 0 0 0 0 1 2 1 2 1 0 0 0 1 0 1 2 0 1 0 0 0 1 1 0 0 0 0 0 0 0 1 2 0 0 0 0 0 0 1 2 0 2 0 0 2 0 0 0 0 0 1 0 1 0 0 2 0 0 0 0 1 0 0 0 0 0 1 0 0 0 2 0 0 1 0 2 0 1 0 0 0 1 1 0 1 0 1 1 0 1 1 1 1 1 0 2 0 2 0 2 1 1 2 0 0 0 0 2 0 1 2 0 2 1 1 1 0 2 0 0 1 1 1 1 1 1 1 1 0 2 0 2 2 2 2 0 0 0 0 2 0 1 0 1 0 0 0 0 0 0 0 1 2 0 1 0 0 0 1 1 2 1 0 0 2 0 0 1 0 0 0 0 0 1 0 0 2 0 0 0 2 0 0 1 0 1 0 2 1 1 2 0 0 0 0 0 0 1 1 0 1 1 1 0 1 0 0 0 0 2 0 2 1 1 1 1 0 0 0 0 0 0 2 1 0 0 1 0 0 1 0 1 0 0 0 2 2 0 2 0 0 2 0 0 0 1 1 0 0 0 2 1 1 0 0 1 1 0 1 0 1 2 1 0 1 0 0 0 2 0 0 1 2 0 1 0 1 1 1 0 0 0 1 2 2 1 2 1 1 1 1 2 0 0 2 0 2 1 0 0 0 0 0 1 0 0 0 0 2 1
90 0 1 0 0 1 1 0 0 2 2 0 0 0 0 0 1 1 2 1 0 0 0 2 2 0 1 0 2 0 0 2 0 0 1 2 2 2 0 1 2 1 0 0 1 0 1 0 2 1 0 0 1 1 1 1 1 0 0 1 0 2 0 2 1 1 1 1 1 0 0 1 1 2 0 2 2 1 1 0 2 1 1 0 0 0 0 0 0 2 0 0 0 2 2 0 1 1 0 1 1 0 0 1 2 0 2 1 1 0 1 2 0 1 1 1 1 0 2 0 0 0 2 1 1 0 1 1 1 1 0 0 0 0 2 2 0 0 0 0 2 0 0 0 0 0 0 0 1 1 1 1 0 0 0 0 0 1 0 0 0 1 0 2 1 1 0 1 0 1 1 0 2 0 1 1 1 1 0 0 0 1 1 2 2 2 1 2 0 0 0 2 0 0 2 1 0 0 1 1 0 0 0 2 2 2 1 0 0 0 0 0 1 0 2 2 1 1 0 0 0 0 1 0 0 2 2 2 0 2 1 0 0 0 1 0 0 2 2 1 0 0 2 1 2 2 1 0 0 0 0 0 0 0 0 0 0 0 0 0 0 0 0 0 2 0 1 0 1 0 0 0 0 0 0 0 1 2 1 1 1 0 1 1 0 1 0 0 1 1 0 2 0 2 2 1 2 2 0 1 2 1 0 0 0 1 0 0 1 0 1 1 1 1 1 1 0 1 0 0 2 2 2 1 0 0 2 0 0 0 0 0 0 0 0 0 0 1 1 2 1 2 1 2 0 0 2 0 0 1 0 1 0 1 0 0 1 1 0 1 0 0 1 0 1 2 0 1 1 0 0 0 0 2 0 0 0 1 1 1 1 0 0 0 0 1 1 0 0 1 0 1 1 0 2 0 1 1 0 0 0 0 0 1 0 1 0 1 1 1 1 1 1 1 1 2 1 0 0 0 0 1 0 0 2 2 1 0 0 0 1 0 0 0 0 1 0 0 0 0 2 0 0 0 0 0 0 1 0 1 0 1 0 2 1 1 1 1 1 1 0 0 0 0 0 0 0 1 0 0 0 1 0 0 0 2 0 1 2 1 1 1 0 0 0 0 0 1 0 0 0 0 0 2 0 0 0 1 1 0 0 0 2 2 0 0 2 1 1 1 1 0 0 0 1 0 0 0 0 1 1 1 1 2 0 2 1 0 1 1 1 0 0 1 1 1 0 1 1 1 0 1 0 2 2 0 1 1 1 0 0 0 0 1 2 0 1 0 0 1 1 0 0 0 0 1 1 0 0 0 0 0 0 0 0 1 1 0 1 1 0 0 1 1 1 1 0 1 1 1 0 0 2 0 2 0 1 0 0 0 0 2 1 2 2 2 0 0 1 1 0 0 0 1 0 1 0 0 0 0 0 0 0 1 0 0 1 0 0 0 1 0 0 0 0 1 2 0 1 1 2 1 0 0 0 0 2 0 2 2 1 1 0 1 0 2 0 1 1 1 1 0 1 1 1 1 0 2 1 1 0 2 0 0 0 0 2 2 2 0 0 0 1 1 1 1 0 1 1 0 0 0 0 0 1 1 1 1 1 2 0 2 0 0 0 0 1 1 1 0 0 0 0 2 0 1 0 0 0 0 0 0 2 2 0 1 1 0 1 1 1 1 0 2 0 0 1 0 0 1 0 0 0 0 1 0 0 1 0 0 0 1 0 0 0 2 0 0 0 0 0 0 2 0 0 1 0 1 0 0 0 0 1 1 1 0 1 2 0 1 0 1 1 1 1 1 0 1 0 1 1 2 1 0 1 0 1 2 1 0 0 1 0 1 0 0 1 0 0 1 0 0 1 1 1 2 2 2 0 0 0 0 0 1 1 1 0 0 1 0 0 2 1 1 0 2 0 0 0 0 0 0 0 0 0 0 0 0 0 0 2 2 0 0 2 0 0 0 0 0 0 0 0 0 0 1 1 0 1 0 0 0 0 1 0 0 0 2 0 1 0 2 0 1 0 0 0 0 0 1 1 1 0 1 1 0 2 0 0 0 0 2 1 1 1 1 1 2 0 0 0 0 1 1 1 0 0 0 1 0 0 1 0 1 0 2 1 1 1 0 1 1 0 0 1 0 1 1 1 0 0 0 1 1 1 2 0 1 0 0 1 0 0 2 1 0 1 0 1 1 0 1 1 0 1 1 1 0 1 0 0 0 0 0 0 0 0 0 0 0 0 0 0 0 0 0 0 2 0 2 0 0 1 0 1 0 0 1 1 1 0 0
91 0 0 1 1 0 0 2 0 0 0 0 1 0 0 0 0 1 0 0 2 2 0 1 1 1 1 0 1 1 1 0 1 1 1 0 2 0 0 1 0 0 0 0 2 1 0 0 2 0 0 0 0 0 2 0 2 1 0 0 2 0 0 2 0 0 0 0 1 1 1 1 1 2 1 2 2 0 0 1 0 1 2 0 1 0 0 0 0 2 0 0 0 2 0 0 0 0 0 1 1 0 0 1 2 0 2 1 2 1 0 1 0 0 1 1 1 0 2 0 1 1 2 0 2 0 2 0 2 0 0 0 0 0 1 0 0 1 0 0 1 0 0 0 0 0 0 1 1 1 0 0 1 1 0 0 0 0 1 1 2 0 0 2 1 1 0 0 1 1 1 1 1 1 0 1 2 0 1 1 0 0 0 2 1 0 1 1 1 1 1 1 0 0 1 2 1 0 0 1 0 0 0 1 1 2 0 1 0 0 1 0 1 1 2 2 0 1 1 0 1 1 0 0 0 1 0 1 0 1 0 1 1 1 0 1 0 1 1 1 0 1 1 0 2 2 2 0 0 0 0 0 0 0 0 0 1 1 1 1 1 1 1 0 0 0 0 0 0 0 0 0 0 2 0 0 1 2 1 0 0 0 0 1 0 0 0 0 0 1 0 0 1 0 1 0 2 2 0 2 2 1 0 0 0 0 0 0 0 0 0 1 2 2 1 0 1 0 2 2 0 0 2 2 2 0 2 0 1 1 0 0 0 0 0 0 0 2 0 1 2 1 2 2 0 0 1 0 1 1 2 0 0 2 0 1 1 2 0 2 0 0 1 0 1 1 0 0 1 0 0 0 0 2 0 1 1 1 0 0 1 1 0 1 1 1 0 0 0 1 0 0 2 1 2 0 2 1 0 0 0 0 2 0 0 0 2 1 0 2 0 1 2 2 0 2 0 0 0 0 0 1 1 0 1 1 0 0 0 0 1 0 0 0 0 2 0 2 2 2 0 1 0 2 2 2 2 1 1 1 0 0 0 2 2 1 2 2 2 1 2 0 1 1 1 1 1 1 0 0 0 1 1 1 1 0 1 0 1 0 1 0 0 1 1 1 1 1 0 0 1 1 0 2 2 0 0 0 1 0 1 0 0 0 0 2 1 1 0 1 0 1 0 0 1 0 0 0 0 1 1 1 0 1 1 1 0 0 0 1 0 1 0 1 2 1 0 1 0 1 0 2 0 1 0 0 1 1 1 0 1 0 0 2 0 1 0 1 0 1 0 0 1 0 0 1 1 0 0 0 0 1 0 0 0 0 2 0 0 2 0 0 1 1 1 0 0 1 1 1 0 2 0 1 0 0 0 0 0 0 0 1 0 0 0 1 1 0 1 0 0 0 0 1 0 0 0 0 0 0 0 0 0 0 0 0 0 1 0 0 0 0 0 0 0 1 2 0 1 2 1 1 0 2 2 0 2 1 1 1 0 0 0 1 0 2 0 2 2 0 0 0 2 1 1 2 2 2 0 0 0 1 0 0 0 1 1 1 2 0 1 0 0 1 1 1 0 0 1 0 0 0 0 0 1 0 1 2 1 2 1 1 0 0 0 0 1 1 1 0 2 1 0 1 1 0 0 0 0 0 0 0 1 1 1 0 0 0 1 1 1 1 1 2 0 1 0 1 0 1 1 1 0 0 0 1 0 2 0 0 0 1 2 0 0 1 0 1 1 0 1 1 2 0 0 1 1 2 0 0 0 0 2 1 1 0 1 2 0 2 1 1 0 0 0 2 0 0 0 0 1 1 1 1 2 0 1 1 0 0 0 0 0 0 0 2 0 0 1 2 0 0 2 2 0 2 2 2 1 0 2 1 0 1 1 2 1 0 0 0 1 2 0 0 0 0 1 1 1 0 0 0 0 0 0 0 0 0 0 1 2 1 1 0 1 1 1 0 0 0 1 0 0 0 0 0 1 0 0 0 0 0 0 1 0 1 0 1 0 2 1 0 2 0 0 0 0 2 0 2 2 0 0 0 2 0 2 0 0 0 0 2 1 1 0 0 1 2 1 1 0 0 1 1 2 1 0 0 1 0 0 1 1 1 1 1 1 0 0 1 1 0 0 2 0 0 0 1 1 0 0 0 1 1 1 2 0 0 0 0 2 0 2 2 2 0 2 1 1 1 1 0 0 1 1 1 1 0 0 0 1 2 0 0 0 0 1 0 0 0 0 0 1 1 0 0 1 2 0 2 1 1 0 0 1 0 0 0 0 0 0 0
92 1 0 0 1 1 1 0 0 2 2 0 1 1 0 0 0 1 1 1 1 1 0 2 2 0 2 0 2 2 2 1 1 1 1 0 2 1 0 0 1 1 0 1 2 0 1 0 1 1 0 0 0 0 2 0 0 1 0 0 0 1 0 2 0 0 0 2 1 0 0 1 2 2 0 2 1 1 1 0 0 1 1 0 0 0 0 0 0 2 0 0 1 1 1 0 0 0 0 1 1 0 0 1 2 1 2 0 0 0 1 1 0 1 2 2 2 0 0 0 1 1 1 0 0 1 0 0 1 1 0 0 0 0 0 0 1 1 0 1 1 0 0 0 0 0 0 0 0 1 1 0 0 0 1 0 0 1 1 1 1 0 0 2 1 2 0 0 1 1 1 1 2 0 2 1 2 0 1 1 0 2 0 2 0 0 0 1 0 0 0 1 0 0 0 1 1 0 1 0 0 1 0 0 0 2 0 0 1 0 0 0 1 0 1 2 0 1 1 0 0 0 0 1 0 0 1 1 0 1 0 0 0 2 1 2 0 2 2 2 0 0 1 1 2 2 1 0 0 0 0 0 0 0 0 0 0 2 1 1 1 1 0 0 0 0 0 0 0 0 0 2 0 2 0 0 0 1 2 0 0 0 2 2 0 2 2 0 0 1 0 1 1 0 1 0 2 1 0 1 1 1 1 1 1 0 1 1 0 0 0 2 2 2 1 1 0 0 0 0 0 0 1 1 1 0 0 0 0 1 0 0 0 0 0 0 0 1 1 0 1 0 2 2 0 1 1 1 1 0 2 0 0 1 0 0 0 0 0 2 0 0 1 0 1 0 0 1 2 1 1 1 0 2 1 1 1 1 0 0 0 1 0 0 2 2 0 0 0 0 0 0 0 0 2 1 0 1 1 1 1 1 2 0 0 0 2 0 0 1 0 1 1 1 1 2 1 1 0 1 0 0 1 1 1 1 2 0 0 0 0 0 0 0 0 1 0 1 0 0 1 0 1 0 0 1 1 0 0 0 0 2 0 1 1 0 1 2 2 2 2 1 0 0 0 0 0 2 0 0 1 0 1 1 1 0 0 0 2 1 2 0 0 1 1 0 1 2 1 0 0 0 1 1 1 0 0 1 1 0 0 0 2 2 0 1 1 0 0 0 1 1 0 0 1 1 0 0 2 2 2 0 2 2 1 2 0 0 1 2 0 1 0 0 0 0 2 0 1 1 1 0 0 1 1 0 1 1 1 0 0 0 0 1 1 0 1 1 0 1 0 0 2 0 0 2 2 1 1 0 0 1 0 0 0 0 2 0 0 0 0 0 1 2 1 1 0 1 1 1 0 0 0 1 0 0 0 0 0 0 0 2 0 1 1 1 1 0 2 2 0 1 0 0 0 0 0 0 0 1 1 1 0 0 0 1 1 2 0 0 1 0 0 0 0 1 2 0 0 2 0 1 0 0 1 1 2 1 2 2 1 2 1 0 1 1 0 2 1 0 0 0 0 1 1 2 2 2 0 0 1 1 0 0 1 0 2 0 1 0 2 1 0 1 2 2 0 1 1 0 0 0 0 0 0 0 1 1 0 1 2 0 0 0 1 1 1 2 1 1 0 0 0 2 0 0 0 0 0 0 0 0 1 2 0 1 1 1 0 0 2 2 0 2 0 0 0 1 0 1 1 1 0 0 0 0 0 0 0 1 1 1 0 0 0 2 0 0 0 0 0 1 2 0 0 1 0 1 0 0 0 0 2 1 1 0 0 0 1 1 0 2 1 0 1 0 1 1 0 1 1 2 2 0 2 0 1 0 0 2 0 2 0 0 0 2 1 1 0 2 0 0 1 1 0 2 2 2 1 0 1 1 0 2 2 0 0 0 0 0 1 2 0 0 0 1 0 1 0 0 0 0 0 0 1 0 0 0 1 0 1 1 1 0 1 1 1 0 1 1 0 1 0 0 0 1 2 0 2 0 2 0 1 0 0 0 0 2 1 1 2 0 2 0 0 0 0 0 1 2 2 0 0 0 2 1 2 0 0 0 0 2 0 2 1 1 0 0 1 1 0 0 0 0 0 0 0 1 2 1 0 2 0 1 0 2 0 1 1 0 0 1 1 2 1 0 1 0 1 0 0 0 1 1 0 1 0 1 0 0 1 0 1 1 1 0 2 1 1 0 2 0 0 0 0 2 2 1 0 0 2 0 0 0 1 2 2 0 0 0 0 0 1 1 0 1 2 1 0 2 0 0 0 0 1 0 0 0 1 0 2 2
93 0 0 0 1 0 0 0 0 2 2 0 0 0 0 0 0 1 1 0 1 2 1 2 2 0 1 1 2 2 1 1 2 2 0 1 2 2 0 0 2 2 0 0 2 1 1 0 2 1 0 0 0 0 2 0 0 1 0 0 0 1 0 2 1 1 1 1 2 0 0 0 1 2 0 2 2 1 1 0 1 1 2 0 1 0 0 1 0 2 0 0 1 1 0 0 0 1 0 1 0 1 0 0 2 1 2 1 1 0 0 1 1 2 2 2 2 1 2 0 2 0 1 1 0 0 0 0 0 0 0 0 1 0 0 0 1 1 0 1 2 0 0 0 0 0 0 0 0 1 1 0 1 0 0 1 0 1 0 0 1 2 0 1 0 2 0 0 0 0 2 2 1 1 2 1 1 1 0 0 0 0 1 2 2 2 1 2 1 0 0 2 0 0 1 1 2 0 0 1 0 0 0 2 2 0 2 0 2 0 0 0 1 1 2 2 0 0 0 0 0 0 1 0 0 1 1 1 0 1 0 0 0 0 1 0 1 2 2 1 0 1 2 2 2 2 0 0 0 0 0 0 0 0 0 1 1 0 0 0 0 0 0 0 0 0 1 1 1 1 0 2 0 2 0 0 0 1 1 0 0 1 0 0 0 0 0 1 1 2 0 1 2 0 2 0 2 1 0 0 0 0 0 0 0 0 2 0 0 0 0 0 2 0 0 1 1 1 0 0 2 2 1 1 1 0 0 0 1 0 0 1 0 0 0 0 0 1 1 0 0 1 2 1 0 1 1 0 1 0 0 0 1 1 1 0 0 0 1 0 1 1 1 0 0 0 0 0 1 1 1 1 0 2 0 1 2 2 0 0 1 1 0 0 0 1 1 1 1 1 0 0 0 0 2 0 1 0 1 1 1 1 0 2 1 1 0 0 0 1 0 1 0 0 1 1 1 0 0 0 0 1 0 2 1 1 1 1 1 1 0 2 0 0 0 0 0 0 1 0 1 1 1 2 2 2 2 0 0 0 0 0 0 2 1 1 1 2 2 2 2 0 0 0 0 0 0 2 0 0 0 0 1 1 0 2 0 0 0 0 1 0 0 1 0 1 0 2 1 0 0 0 0 1 1 1 1 1 1 0 0 0 2 1 0 1 2 2 0 0 0 2 0 0 0 0 0 1 0 1 1 1 1 2 1 2 0 0 0 1 1 1 0 1 2 0 0 2 0 2 1 1 0 1 0 0 0 1 1 0 1 0 0 2 0 1 0 0 0 1 1 0 0 0 0 0 0 2 2 0 0 0 0 0 0 0 0 0 0 0 0 1 2 1 2 1 1 2 0 2 0 0 1 0 1 0 1 0 0 1 1 2 1 1 1 1 2 0 1 1 1 0 0 0 1 2 1 0 0 0 0 0 0 1 0 0 0 1 0 0 2 0 0 0 0 2 2 0 0 1 1 0 0 2 2 1 1 1 2 2 0 1 0 2 0 2 0 1 1 0 0 0 1 2 2 2 1 1 1 1 0 1 0 0 0 1 2 1 1 0 0 0 1 0 2 1 2 1 2 0 1 1 0 0 0 0 0 2 1 1 0 1 0 0 0 0 1 1 0 0 0 0 0 1 0 0 0 2 2 2 0 0 0 1 1 0 0 1 1 1 2 1 0 2 0 0 0 1 0 1 1 1 0 0 0 1 0 0 1 0 0 1 1 0 0 1 1 0 0 0 0 0 2 0 0 0 1 1 0 1 0 0 2 1 1 0 1 1 0 2 1 1 0 0 0 2 0 1 0 1 1 2 1 0 1 0 0 1 0 0 1 1 1 0 1 1 1 1 0 1 0 0 0 0 0 2 0 2 2 0 2 2 0 2 2 1 1 0 1 0 0 2 0 1 0 1 1 1 1 0 1 1 0 0 1 0 0 0 0 0 2 2 0 0 2 0 0 1 0 0 2 0 0 0 0 1 2 0 0 0 0 0 2 0 0 0 0 1 2 2 2 0 2 0 0 0 0 1 0 2 2 0 0 0 1 0 1 0 0 0 0 1 0 1 1 1 1 0 0 0 0 0 1 2 2 2 0 0 2 0 0 2 1 1 0 1 1 1 1 0 0 1 0 2 0 0 0 1 1 0 0 0 1 1 1 2 0 1 0 0 2 0 2 0 0 0 0 1 2 1 1 0 1 1 2 0 0 0 0 0 1 0 1 0 0 1 1 0 2 1 0 0 1 1 0 1 1 0 0 0 0 0 0 0 1 0 1 1 1 0 2 2
94 1 0 0 0 0 0 1 1 1 2 0 0 1 0 0 0 1 1 1 1 2 0 2 2 1 1 0 2 2 1 2 1 1 1 1 1 1 0 1 1 1 0 1 1 1 0 0 1 0 1 0 2 2 0 1 1 1 0 1 0 1 0 0 0 0 0 2 0 0 0 0 2 1 1 1 1 1 1 0 2 1 1 0 0 0 0 0 0 2 0 0 1 1 1 0 1 1 0 2 1 0 0 1 2 1 2 1 0 0 0 1 1 2 2 2 2 0 2 0 0 2 2 2 0 2 0 0 1 1 1 1 0 0 2 1 1 0 0 0 0 0 0 0 0 1 0 1 1 1 0 0 1 0 0 0 0 0 0 0 0 2 1 1 1 0 0 1 1 2 0 0 1 1 1 1 1 0 1 1 0 1 0 2 2 1 1 0 0 1 0 1 0 0 1 1 1 0 0 1 0 1 0 1 0 0 2 1 1 0 0 0 1 0 1 2 1 1 0 0 1 1 0 0 0 0 0 1 1 1 0 0 0 0 1 0 0 2 2 1 0 1 1 1 1 1 0 0 0 0 0 0 0 0 0 0 1 0 0 0 0 0 0 0 0 0 0 1 2 1 0 1 1 1 0 0 1 2 2 1 1 0 2 1 1 1 2 0 0 2 0 1 2 0 2 0 2 2 0 2 2 1 0 0 0 1 0 1 0 0 0 1 1 0 0 0 1 0 1 1 1 1 0 1 1 0 1 0 2 0 0 1 0 0 0 0 0 2 0 1 0 0 1 1 0 0 2 0 0 2 1 0 0 2 0 0 1 1 0 1 0 0 2 0 2 0 0 2 2 0 0 0 0 2 0 1 1 1 0 0 1 2 1 0 0 0 0 0 0 0 1 2 1 0 2 0 0 1 0 0 0 0 1 1 1 0 0 1 0 2 0 0 1 1 1 2 1 1 0 0 0 1 1 0 0 0 1 0 0 2 0 0 1 1 1 0 0 0 1 0 2 0 0 1 1 2 2 1 1 1 0 1 0 0 0 0 0 2 2 2 2 0 1 1 0 1 1 1 0 0 0 1 1 1 0 1 0 0 2 0 1 0 0 0 0 0 0 1 0 0 1 1 0 1 0 1 1 1 1 0 1 0 0 0 0 2 1 2 0 0 0 2 1 1 1 0 1 0 0 0 0 2 0 2 1 2 0 2 0 0 2 0 0 2 2 0 0 0 2 2 1 1 0 0 0 1 0 1 1 0 1 0 0 1 1 0 0 0 0 0 0 0 0 0 1 0 0 2 1 1 0 0 0 0 1 0 1 1 0 2 0 0 1 0 1 0 0 0 0 0 0 1 1 1 1 0 1 1 1 1 1 1 0 0 0 1 1 0 1 1 0 0 0 1 0 1 0 0 0 0 0 0 0 0 0 1 1 2 0 0 1 0 0 0 0 0 0 0 0 0 1 0 0 0 1 0 1 1 0 0 2 1 0 0 0 1 0 1 1 0 0 0 1 0 1 1 1 1 0 0 0 0 0 0 0 1 2 2 0 2 0 0 0 0 1 1 1 1 2 0 0 0 0 0 0 0 0 2 1 2 1 0 1 0 0 1 1 1 0 1 1 0 0 1 0 1 0 0 1 1 0 1 0 2 0 0 1 1 0 0 2 2 0 2 0 0 1 0 0 0 0 0 0 1 1 0 0 1 0 0 0 0 0 0 0 1 1 0 1 1 0 0 1 0 1 0 0 2 0 2 0 0 0 0 0 0 0 0 2 0 0 2 0 0 0 2 0 1 1 1 1 1 1 1 2 0 1 1 0 1 0 2 0 1 0 2 0 0 0 2 1 1 0 0 0 2 0 1 1 0 1 1 0 2 1 0 0 0 0 0 0 2 0 1 0 2 0 0 1 0 0 0 0 0 0 0 0 0 0 1 1 1 1 0 1 0 0 0 0 0 0 0 1 0 1 0 2 0 1 0 1 0 2 0 0 0 0 1 0 2 1 1 1 0 0 1 1 0 0 2 2 0 0 0 2 1 1 0 0 1 0 2 1 1 0 0 1 1 0 0 0 0 0 0 0 0 0 1 2 0 0 2 1 1 1 1 2 0 0 0 0 2 0 2 0 0 1 1 2 0 0 0 1 2 2 2 0 0 0 0 1 0 2 0 0 0 1 0 0 2 0 0 0 0 1 1 1 0 1 0 1 0 0 0 0 0 0 1 1 1 1 1 1 1 0 1 2 0 0 2 1 0 1 0 1 0 0 1 1 1 2 0
95 0 0 0 1 0 0 1 1 0 1 0 0 0 0 0 0 1 1 0 2 2 0 2 2 0 1 0 0 2 0 0 2 2 2 0 2 1 0 1 1 1 0 0 2 0 0 0 0 2 2 0 0 0 2 1 0 0 1 1 0 1 0 1 1 1 1 0 2 1 0 1 2 2 2 2 1 1 1 1 0 2 2 2 2 0 1 0 0 2 0 0 0 2 0 0 0 2 0 2 0 0 0 0 2 0 2 1 1 0 0 2 1 2 2 2 1 0 1 0 1 1 2 1 1 1 1 1 1 1 0 0 0 0 0 0 0 0 0 0 0 0 0 0 0 1 1 0 0 1 0 0 0 0 0 0 0 0 0 0 0 1 0 2 2 2 0 0 1 2 0 0 0 2 1 1 2 0 0 0 0 0 0 1 1 1 0 1 1 2 2 2 0 0 1 2 1 0 0 1 1 0 1 1 1 2 1 0 1 0 0 0 1 0 1 2 1 0 2 1 0 0 0 0 1 0 1 1 0 1 0 0 2 2 1 0 1 2 2 1 0 1 2 1 2 2 1 0 0 0 0 0 0 0 0 0 1 1 1 2 1 1 0 0 1 1 1 1 2 1 0 0 0 0 0 0 0 2 2 2 2 0 2 1 0 1 1 1 0 2 0 1 1 0 2 0 1 0 0 0 1 0 1 1 1 0 0 1 1 0 1 2 2 2 1 0 1 1 0 0 0 0 1 1 2 0 0 0 0 0 0 1 0 0 0 0 0 0 2 0 0 0 1 2 0 0 2 0 1 1 0 0 0 2 0 0 1 0 0 2 0 0 1 0 1 1 0 0 2 1 1 1 0 2 0 1 2 1 0 0 1 2 1 0 0 1 1 0 0 0 0 1 2 0 2 0 1 0 1 1 1 1 0 2 2 0 0 0 0 2 0 0 1 1 1 2 0 0 0 0 0 1 0 2 2 2 1 0 0 0 1 0 0 1 1 0 0 1 0 0 2 0 0 0 0 2 2 1 1 0 0 2 0 2 2 0 2 1 1 0 2 0 1 1 1 1 1 0 0 0 0 2 0 0 1 0 1 0 2 1 2 0 0 1 1 1 1 0 0 2 1 0 0 2 1 0 0 1 1 1 1 1 1 0 0 2 1 1 0 0 0 2 1 0 1 0 0 1 0 2 2 0 0 2 1 2 0 0 2 2 0 0 0 0 1 0 0 1 1 2 0 1 0 2 1 0 1 2 2 0 0 0 0 2 0 1 0 0 0 1 1 0 0 0 1 0 0 0 0 0 0 1 0 0 0 0 1 1 0 1 1 0 1 1 0 1 0 2 0 2 1 0 1 2 0 0 0 1 1 2 2 1 0 1 1 1 1 0 0 1 1 0 0 2 1 1 0 0 0 0 0 0 0 1 0 0 0 0 0 0 2 0 0 0 0 0 2 1 2 2 2 2 0 0 2 0 0 1 2 2 2 1 0 1 0 2 0 1 1 0 0 0 1 0 0 2 1 1 1 1 0 1 0 1 0 0 2 1 2 0 0 0 1 1 0 1 1 0 1 0 0 0 2 0 2 1 2 2 1 1 1 0 0 0 1 0 1 2 0 1 0 0 0 1 1 1 0 2 2 2 0 0 1 2 0 1 1 1 0 0 1 1 0 2 0 0 1 0 0 1 0 0 0 0 0 0 0 0 0 0 0 0 0 0 0 1 1 0 1 0 0 1 2 0 0 0 1 2 0 2 0 0 0 0 0 1 2 1 1 2 0 0 1 1 1 1 0 2 1 2 0 1 0 2 2 0 0 2 2 0 0 0 0 0 0 1 2 1 0 2 0 0 0 0 0 2 0 1 1 0 1 1 0 2 2 1 1 0 0 1 0 1 1 1 0 1 1 1 1 0 0 0 0 0 0 0 0 0 0 0 2 2 0 0 2 0 0 0 1 1 1 0 0 0 0 0 0 0 1 0 1 0 1 0 0 0 0 0 2 2 2 0 1 0 0 1 1 0 0 2 2 0 1 1 2 1 2 0 0 0 0 2 0 2 0 1 1 0 0 0 0 0 0 0 1 0 0 0 2 0 0 2 0 0 0 1 0 1 0 0 0 0 0 2 0 0 0 1 1 0 0 0 1 1 1 0 1 0 0 0 2 0 2 0 0 0 0 1 2 1 1 0 0 0 0 0 0 0 0 0 2 0 0 0 0 0 1 0 0 0 0 0 0 1 0 0 0 0 1 2 1 0 0 0 1 0 0 1 2 0 2 2
96 1 0 0 1 0 0 1 0 1 1 0 0 0 0 0 0 1 2 0 1 1 1 1 1 1 1 0 2 2 2 1 0 0 2 0 2 1 0 2 0 0 0 0 1 0 1 0 1 1 1 0 1 1 1 0 1 0 0 0 1 0 1 2 0 0 0 1 2 0 0 0 2 2 2 2 2 1 1 0 0 1 2 1 1 0 0 0 0 2 0 0 2 1 0 0 0 2 0 2 0 0 0 1 2 1 2 1 1 0 0 2 1 2 2 2 2 0 1 0 1 0 2 1 1 1 0 1 2 1 1 1 0 0 0 0 0 0 0 0 0 0 0 1 0 0 1 0 1 1 1 0 0 0 0 0 0 0 0 1 0 0 0 2 0 2 0 0 1 2 0 0 1 1 0 1 2 0 0 1 0 1 0 2 2 1 0 1 0 1 2 2 0 0 2 2 0 0 1 0 0 1 0 2 2 0 2 1 1 0 0 0 1 0 2 2 1 0 1 0 0 0 1 1 0 1 2 1 1 0 1 0 0 0 0 0 0 2 2 2 0 1 2 2 2 2 0 0 1 0 0 0 0 1 0 0 0 2 2 2 2 1 0 0 2 0 0 0 2 1 0 1 0 1 1 1 0 2 2 2 1 0 2 1 1 0 1 1 0 2 0 0 1 0 2 1 2 0 0 2 1 0 1 1 1 0 0 0 0 1 0 1 2 2 1 0 0 1 1 1 0 0 2 0 1 0 0 0 1 1 0 0 0 1 0 0 0 0 2 1 2 1 2 2 0 0 2 1 2 1 0 0 0 2 0 0 1 2 0 0 0 0 2 0 1 0 0 0 1 1 1 1 1 2 0 1 1 1 0 0 2 0 0 0 0 1 1 1 1 0 0 0 2 0 2 0 2 2 0 0 0 0 1 0 0 0 0 0 0 2 0 0 2 2 0 2 0 1 0 1 0 0 0 1 0 0 0 1 1 1 0 1 0 1 1 0 0 1 0 0 0 2 0 1 1 1 1 0 0 2 0 1 0 2 2 0 2 1 1 0 0 0 2 2 2 2 2 1 0 0 0 1 0 0 2 0 1 0 2 0 0 0 0 1 0 1 0 2 2 0 0 0 0 1 1 0 0 1 1 1 1 1 1 1 0 1 2 1 0 1 0 1 1 1 1 0 0 0 1 2 2 0 0 1 0 1 1 0 1 1 1 0 0 1 2 0 2 1 0 0 0 1 0 0 0 0 2 1 1 0 1 0 0 2 1 0 0 0 0 0 0 0 0 1 0 0 0 2 2 0 0 1 1 0 0 0 1 2 0 2 0 1 1 0 1 0 1 0 0 0 0 2 1 0 1 0 0 0 0 0 0 1 1 2 2 2 2 0 1 1 0 0 0 1 0 1 0 0 0 0 0 0 0 2 0 0 0 1 0 0 1 0 0 0 0 0 2 0 0 1 0 1 0 1 2 1 1 0 0 0 2 1 1 0 1 2 0 1 1 0 0 0 2 0 0 1 2 1 1 1 0 2 1 0 1 0 2 1 1 0 0 0 0 1 1 1 0 2 2 0 1 1 1 0 0 0 0 2 2 2 0 1 0 0 1 0 1 1 0 0 0 0 0 1 1 1 0 1 1 1 0 0 1 2 1 1 1 0 2 1 0 0 0 2 0 0 1 0 0 1 0 0 0 0 0 2 0 0 0 1 1 1 0 0 0 1 1 0 1 1 0 1 2 0 0 1 1 1 0 2 1 0 1 1 1 1 1 2 0 2 1 1 2 2 1 1 1 2 1 2 0 1 2 0 2 0 0 0 0 0 0 0 0 0 0 1 1 0 0 2 1 1 1 1 1 2 2 2 1 0 1 1 1 2 2 0 0 0 0 0 0 2 0 1 0 1 1 0 2 1 1 2 0 0 1 0 0 0 0 0 2 2 0 0 2 0 0 1 0 0 0 0 1 0 1 0 1 1 1 0 1 0 1 0 0 1 0 1 0 2 2 0 2 0 0 0 0 2 0 2 2 0 1 0 2 0 2 0 0 1 1 2 2 0 0 0 2 0 0 0 0 0 1 1 1 1 0 1 2 1 1 1 1 1 2 2 1 2 1 0 0 1 0 2 0 0 0 0 1 0 0 0 0 0 1 2 0 1 0 1 1 0 2 1 0 0 2 0 0 1 0 1 0 0 1 0 0 0 1 1 0 0 0 0 0 2 2 1 0 0 0 0 1 1 0 1 0 0 0 2 0 0 0 0 0 0 0 0 0 0 2 0
97 0 0 0 0 1 1 0 0 2 2 0 0 0 0 0 0 1 2 0 0 0 0 2 2 0 2 0 2 2 2 0 1 1 1 0 2 1 1 1 2 0 0 1 2 1 1 0 1 1 0 0 1 1 1 1 0 0 0 0 0 0 0 2 0 0 0 1 1 1 1 2 1 2 0 2 2 2 2 0 1 2 2 0 2 1 1 1 1 2 1 1 0 1 1 0 1 0 0 1 2 0 1 1 2 0 2 0 1 0 0 1 1 2 2 2 2 0 1 0 1 1 2 0 2 0 2 0 2 2 1 1 0 0 1 0 1 0 1 0 1 0 1 0 0 0 1 0 0 1 0 0 1 0 0 0 0 2 0 1 2 0 0 2 2 2 0 0 0 1 1 1 1 1 2 2 0 0 0 0 1 1 1 1 1 1 1 2 0 0 2 2 0 0 2 2 2 0 0 0 0 0 0 2 2 2 2 0 0 0 1 0 1 0 2 2 0 0 1 1 0 0 0 0 1 0 1 2 0 1 0 0 0 0 1 0 1 2 2 1 0 1 2 1 1 1 0 0 1 1 1 1 0 0 0 0 2 0 0 1 0 0 1 1 1 0 0 0 1 1 0 1 1 1 0 0 1 2 2 0 0 0 2 2 1 1 2 2 0 2 0 1 0 0 2 0 2 2 0 2 2 1 0 0 0 1 0 0 0 0 0 0 2 2 1 0 2 1 0 0 2 2 1 1 1 0 1 0 2 1 0 1 0 0 0 0 0 1 1 1 2 1 1 2 0 1 1 0 0 2 0 0 0 0 0 0 1 1 0 1 0 0 0 0 0 1 0 0 0 0 0 0 1 2 0 1 2 1 0 0 2 0 0 0 0 1 0 1 1 1 0 0 1 0 2 0 0 1 0 1 1 1 2 0 0 0 0 0 0 1 0 1 0 0 2 2 1 0 1 0 1 1 0 2 1 2 1 0 0 0 0 0 0 0 0 0 0 1 0 0 0 2 0 0 0 1 2 0 0 1 0 0 1 2 1 1 1 2 1 2 1 0 1 0 1 1 1 1 0 0 0 1 2 2 1 1 0 0 2 0 2 0 0 1 1 0 1 1 1 0 1 1 1 1 0 0 0 1 1 0 0 0 1 1 0 1 1 0 0 1 0 1 0 0 1 0 0 1 0 2 2 0 0 1 0 1 0 0 0 2 0 2 0 0 0 0 2 2 2 2 0 1 0 0 0 0 2 2 2 0 0 0 0 2 0 1 0 2 0 2 2 0 0 0 0 0 0 1 1 0 0 0 0 0 1 0 1 0 0 1 0 2 1 1 1 0 0 1 1 1 0 0 1 2 0 0 0 1 1 0 0 2 0 2 2 2 2 0 1 1 0 0 0 1 0 1 0 0 0 0 0 0 0 1 0 1 1 2 0 0 2 0 1 0 0 0 2 2 1 2 1 2 0 0 2 2 2 1 1 1 0 1 0 2 0 2 0 2 2 1 0 0 2 1 1 1 1 2 0 0 0 0 0 0 1 0 2 1 2 0 1 0 0 1 1 0 1 1 1 1 0 0 1 1 2 1 2 1 1 1 0 1 0 1 1 1 1 1 1 0 2 1 0 1 0 1 0 0 0 0 0 0 0 2 0 0 1 0 0 0 0 0 1 2 0 0 0 1 0 1 1 1 0 1 0 0 0 0 0 1 1 1 1 0 0 2 0 1 0 0 1 2 2 0 0 1 0 2 0 1 0 0 0 1 0 0 2 1 0 2 0 0 0 0 0 1 1 0 0 0 2 2 1 1 1 0 0 0 0 0 0 2 0 0 0 2 1 0 0 1 0 1 0 0 1 2 1 1 0 0 1 0 0 1 0 1 0 0 0 0 1 2 2 2 0 2 0 1 1 0 1 1 0 0 1 0 0 0 1 0 1 1 2 1 0 0 1 0 0 0 1 0 0 0 0 0 1 1 1 0 1 0 1 1 0 1 0 2 0 1 1 1 2 0 0 0 0 0 0 2 2 0 0 1 1 0 0 0 0 0 0 2 0 1 0 0 1 0 0 1 0 0 0 0 0 0 0 0 1 0 0 1 0 2 1 1 2 0 1 1 0 0 0 1 0 0 0 1 2 1 1 1 2 0 0 0 0 0 0 1 0 1 2 0 0 0 1 0 0 0 1 0 0 1 1 1 1 0 1 1 0 1 0 1 0 2 2 0 2 0 0 0 1 2 0 1 2 1 1 1 1 1 0 1 1 0 1 0 1 0 2 1
98 1 0 1 1 0 0 0 0 1 1 1 1 1 0 0 0 1 2 0 1 1 1 0 0 1 1 0 2 2 2 1 2 1 2 0 2 2 0 0 2 2 0 0 1 1 1 0 2 1 0 0 1 1 1 0 1 0 0 0 1 1 0 1 0 0 0 0 0 0 0 2 2 2 2 2 2 2 2 0 0 2 2 1 2 1 1 1 1 1 1 1 0 2 0 0 0 0 0 1 2 0 1 0 2 0 2 0 1 1 0 1 0 1 1 1 1 0 0 0 2 0 1 1 0 0 0 1 1 1 0 0 0 0 0 0 0 0 0 0 0 0 0 0 0 0 0 0 1 2 0 0 1 0 0 0 0 1 0 0 1 1 1 2 1 2 0 1 1 2 0 0 1 1 1 1 2 0 0 0 0 2 1 2 2 1 2 2 2 1 1 2 1 2 1 1 1 0 0 0 0 0 0 2 2 1 1 0 2 0 0 0 1 0 2 2 0 0 1 0 1 1 1 0 0 0 0 2 0 2 0 0 2 2 0 0 1 2 2 2 0 0 2 2 2 2 0 0 0 0 0 0 0 0 0 1 1 1 1 1 1 1 1 1 1 0 1 0 0 0 0 1 1 1 0 1 0 2 1 0 0 0 2 2 0 0 1 1 0 2 0 1 1 0 1 0 1 1 0 1 1 0 0 0 0 0 0 0 1 0 1 1 1 1 1 0 1 1 1 1 0 0 2 1 2 0 2 0 1 1 0 2 0 0 0 0 0 0 2 1 0 1 2 1 0 0 2 1 1 2 0 1 0 1 0 0 1 1 0 0 0 0 2 0 1 0 0 1 2 1 1 1 0 2 0 0 2 2 0 0 1 2 0 1 0 0 0 0 0 0 1 2 1 0 1 2 2 2 0 0 0 0 0 1 0 1 0 0 0 1 1 0 1 1 0 1 0 0 0 0 0 1 1 2 0 0 1 0 0 0 0 0 0 0 0 1 1 0 1 1 1 1 0 0 0 2 2 1 1 1 0 0 0 2 2 1 2 2 2 0 0 0 0 0 0 0 0 1 0 1 0 2 0 0 1 0 1 0 2 2 2 0 0 2 0 0 0 0 0 0 0 0 0 1 0 1 1 0 2 0 0 0 1 1 0 1 1 2 0 0 0 2 0 0 2 0 0 0 0 0 1 1 1 2 0 2 0 0 1 2 0 1 0 0 0 0 1 1 1 1 1 0 0 0 0 1 0 0 0 0 2 0 0 1 1 1 1 0 0 0 0 0 1 0 0 1 1 2 2 0 1 1 0 0 2 0 2 0 0 0 2 0 2 1 2 1 1 0 0 0 0 2 0 0 1 0 0 0 0 0 0 2 0 1 2 2 1 0 1 1 0 0 0 1 0 1 0 0 1 1 1 1 0 1 0 0 1 1 0 0 0 0 1 0 0 1 2 1 0 1 1 0 0 1 1 1 2 1 1 1 2 2 0 0 0 1 0 2 2 1 0 1 2 2 2 2 1 2 0 0 0 1 0 0 0 1 1 0 2 0 1 0 0 1 1 1 1 2 0 0 0 0 0 1 0 0 1 1 0 0 0 0 0 0 0 0 1 1 1 1 0 0 0 1 1 1 0 1 1 1 0 0 1 2 0 0 0 0 1 1 2 2 1 2 0 0 0 0 0 2 0 0 0 1 0 1 0 0 0 1 1 1 0 0 0 2 0 0 0 0 0 1 2 1 0 0 1 1 0 0 0 0 0 1 0 0 1 2 0 2 1 1 1 1 1 0 1 2 0 2 0 2 0 2 2 0 0 1 0 0 1 2 1 0 1 1 1 0 0 1 0 0 1 1 0 1 1 1 0 0 1 0 0 2 2 1 1 0 2 0 1 1 0 1 0 2 0 1 1 0 0 1 0 0 0 0 0 0 1 0 0 0 1 0 1 1 1 0 0 0 1 0 0 0 0 0 1 0 2 0 1 0 1 1 0 0 0 1 1 2 2 0 0 0 0 2 2 0 0 1 1 0 0 0 2 1 2 0 0 0 0 1 0 1 2 2 0 0 0 0 0 0 0 0 1 1 0 2 2 0 2 0 0 2 0 0 0 0 1 0 0 1 0 2 0 0 0 0 0 0 0 0 1 1 0 1 0 1 0 1 1 0 2 0 0 2 2 0 1 1 1 0 0 0 1 1 1 0 0 0 0 0 0 0 0 1 1 0 2 0 0 0 0 1 0 0 0 0 1 1 0 0 1 1 1 0 0 0 1 0 1 1
99 1 0 0 0 0 0 1 0 1 1 1 0 1 0 0 0 1 1 2 0 2 0 2 2 0 1 0 2 2 1 2 1 1 0 1 1 2 0 0 2 2 1 0 1 0 0 0 0 2 1 0 0 0 2 0 0 1 1 0 2 0 0 2 1 1 1 0 1 0 0 2 2 2 2 2 2 0 0 1 1 2 2 0 1 0 0 2 2 2 1 2 0 2 1 0 1 0 0 1 2 0 1 0 1 1 1 1 0 0 1 1 1 2 2 2 2 0 1 0 1 0 2 1 1 0 1 2 2 2 2 2 0 0 1 1 0 0 0 1 1 0 0 0 0 0 0 0 0 0 0 0 2 0 0 0 0 0 0 0 1 1 1 2 1 1 0 0 0 0 2 1 0 2 2 0 2 0 2 2 0 2 0 1 0 0 0 0 0 2 2 2 0 0 0 1 2 0 1 0 0 0 0 1 1 1 1 0 1 0 0 0 1 1 0 2 1 0 0 1 1 1 0 0 0 0 0 2 1 1 1 0 0 0 2 0 0 2 2 1 0 0 2 1 1 1 0 0 0 0 0 0 0 0 0 1 1 1 1 2 1 1 0 0 1 0 1 2 1 1 1 1 0 0 0 1 0 2 1 1 1 0 1 1 0 1 1 1 0 2 0 1 0 0 2 0 2 1 0 1 0 0 0 0 0 1 0 1 1 0 0 2 2 1 2 0 0 0 0 0 2 2 0 1 2 0 1 0 0 1 0 2 0 0 0 1 1 2 0 1 0 0 2 0 0 2 0 0 2 0 0 0 0 2 0 1 1 2 0 0 0 0 2 0 2 1 0 0 2 2 2 2 1 2 0 1 1 2 1 0 1 1 2 0 0 1 1 0 0 1 0 1 1 0 2 0 2 1 1 2 1 1 1 0 0 0 1 0 0 1 0 1 0 0 2 2 1 0 0 0 1 1 0 2 1 2 0 0 0 0 0 1 0 1 1 0 0 1 1 0 2 1 0 1 1 0 1 0 0 1 0 1 0 1 1 0 1 2 2 2 1 0 1 1 1 2 1 1 0 0 0 1 1 1 1 1 1 0 2 1 1 0 0 0 1 0 1 1 1 0 0 0 1 2 2 1 1 0 0 2 2 1 2 2 0 0 2 2 0 0 0 2 0 0 0 0 0 0 0 2 2 0 0 2 1 2 1 0 0 1 1 0 0 0 0 0 1 0 1 1 0 1 0 2 2 1 1 2 2 0 0 0 0 2 1 0 0 1 0 1 1 0 1 0 0 1 1 2 0 2 0 0 2 0 0 0 2 2 0 2 0 1 2 1 2 0 1 2 0 2 0 2 0 0 0 0 0 1 2 2 2 0 0 1 1 1 1 0 1 0 0 0 1 2 1 1 1 0 0 0 0 0 0 0 0 0 0 2 0 0 1 0 1 1 0 0 2 1 0 2 1 2 0 1 1 1 2 1 1 1 0 2 0 0 0 1 0 0 0 0 0 0 0 1 1 1 2 2 1 0 0 1 1 0 0 1 1 0 2 0 1 1 0 0 2 2 0 2 2 0 0 0 0 1 0 0 2 1 1 1 0 0 0 0 0 0 2 0 0 1 0 0 0 2 0 0 0 0 0 0 0 0 0 2 1 0 0 0 2 1 1 0 0 2 0 0 1 0 0 0 0 0 0 2 2 0 1 0 0 0 0 0 0 0 0 0 0 0 1 1 0 0 2 1 0 0 0 2 0 1 0 0 2 0 0 0 1 2 0 2 1 1 1 1 1 1 0 2 2 2 0 0 2 0 2 0 0 2 1 0 0 1 1 0 1 1 2 0 1 1 0 0 1 1 1 2 2 1 2 0 1 2 0 2 2 2 1 0 1 1 1 0 0 0 0 1 0 0 1 1 0 1 0 0 0 0 0 0 1 0 0 0 0 0 2 0 0 0 0 0 2 0 0 0 0 0 1 0 2 0 1 0 1 1 0 1 0 2 2 1 2 0 2 0 0 0 0 0 1 0 0 0 0 0 2 1 2 0 0 1 1 2 1 0 2 1 0 1 0 1 0 0 0 0 1 1 1 2 2 2 0 2 1 0 1 1 1 1 2 0 1 1 0 1 1 0 0 0 1 1 1 0 1 1 2 2 0 0 0 1 1 1 2 0 0 1 2 1 1 0 1 1 0 1 1 1 1 0 1 1 0 0 1 0 1 0 1 0 2 0 0 0 1 1 0 1 0 1 1 1 0 0 0 0 0 1 0 0 0 0 1 1
100 0 1 0 0 0 0 2 1 0 1 0 1 1 0 0 0 0 2 1 1 2 0 0 0 0 0 0 2 2 1 1 2 2 0 1 1 1 0 2 0 0 0 0 1 0 0 0 1 1 0 0 1 1 1 0 0 1 0 0 1 1 0 2 0 0 0 2 2 0 0 1 2 2 2 2 2 1 1 0 2 2 2 1 2 1 1 0 0 1 0 0 1 2 1 0 0 0 0 2 2 0 0 2 2 1 2 0 0 0 0 1 0 1 1 1 1 0 0 0 2 0 2 1 1 1 1 1 1 1 0 1 0 0 0 0 0 0 1 0 1 0 0 0 0 0 1 0 0 0 0 0 1 2 1 0 0 1 0 1 2 0 0 1 1 1 0 0 1 1 1 0 0 2 1 1 1 0 0 0 0 1 0 2 1 0 1 1 0 0 0 1 0 1 2 1 0 0 0 0 0 0 0 2 2 1 2 0 0 0 1 0 1 0 2 2 0 0 0 0 0 0 0 0 1 0 1 0 0 0 0 0 1 2 1 1 0 2 2 2 0 0 2 1 1 1 0 0 0 0 0 0 0 0 0 1 1 0 0 0 0 0 0 0 1 0 0 0 0 0 0 1 1 1 0 0 0 2 1 1 1 0 2 2 0 2 2 1 0 2 0 2 2 0 2 0 1 2 0 2 2 1 0 0 0 0 2 0 1 0 1 1 1 1 1 0 1 0 1 1 1 1 1 0 1 0 0 0 0 0 0 0 0 0 0 0 0 0 2 2 1 1 1 1 0 2 0 1 1 1 0 1 1 1 0 0 2 0 1 0 1 1 2 0 2 1 0 1 2 1 1 1 0 1 0 0 1 2 1 0 1 1 0 1 1 1 0 1 1 0 0 2 2 1 2 0 2 0 0 0 0 0 0 2 2 0 0 0 0 2 1 0 2 2 0 2 0 0 0 0 0 2 0 1 1 0 1 0 0 1 1 1 0 0 0 1 0 1 0 0 1 1 0 0 0 1 1 0 0 1 0 2 0 2 2 1 2 2 2 2 1 1 0 0 0 0 0 1 0 1 1 2 1 1 1 1 2 0 2 0 2 0 0 0 0 0 0 2 2 0 0 0 1 2 2 0 0 1 1 0 0 0 1 1 0 1 1 1 0 2 0 1 0 0 1 1 0 0 1 2 2 0 1 1 0 1 1 0 0 2 1 2 0 1 2 0 1 1 0 1 1 0 0 1 1 1 0 1 1 0 0 0 0 1 2 0 1 1 0 1 0 0 0 1 0 0 0 2 0 2 0 0 0 0 0 0 2 1 0 2 0 0 0 0 0 0 1 1 1 1 0 2 0 0 0 0 0 1 1 1 2 0 0 1 1 1 1 0 2 2 1 0 0 1 0 1 1 0 1 1 1 1 0 1 0 1 1 1 0 0 1 0 0 0 0 2 2 0 0 2 1 1 0 2 1 1 2 1 0 0 1 1 0 0 0 1 0 2 2 0 0 0 2 1 1 2 2 1 2 2 0 2 1 0 0 1 1 1 2 0 1 0 0 1 2 1 2 1 1 1 0 0 1 0 0 0 0 1 0 1 1 0 0 0 0 0 1 0 1 0 0 0 0 2 0 0 0 1 1 1 0 0 0 1 1 0 0 0 0 0 0 1 0 2 0 0 0 1 0 0 0 0 1 0 1 0 0 1 0 0 0 0 0 0 0 0 0 0 1 0 0 1 2 0 0 1 2 1 0 1 0 0 1 0 0 1 1 0 1 1 0 0 1 1 1 1 0 1 1 1 1 1 0 1 1 0 0 0 0 0 0 1 1 0 1 0 2 0 0 1 0 0 1 1 0 2 1 1 0 1 0 1 0 2 2 2 2 0 0 1 1 0 1 2 0 2 0 1 1 0 0 1 0 1 1 0 1 0 0 0 2 2 1 1 1 0 0 1 1 1 1 0 0 0 0 1 0 0 1 0 1 0 1 1 0 1 0 1 2 2 2 0 2 0 0 0 0 1 0 2 2 0 1 1 0 0 0 0 1 2 1 1 1 0 2 2 0 0 0 1 0 0 0 0 1 1 0 0 1 0 0 1 0 2 0 1 1 1 1 0 1 0 1 2 0 0 0 1 1 0 0 0 1 1 1 1 1 0 0 1 1 1 2 1 0 1 1 1 1 0 2 0 1 0 0 2 2 0 0 0 1 0 0 0 1 0 1 0 1 0 0 0 1 1 0 0 0 0 0 1 1 1 0 0 0 0 0 1 1 0 1 1
101 1 0 0 0 0 0 2 0 0 0 1 0 1 0 0 0 2 1 1 1 1 0 2 2 0 2 0 2 2 2 0 1 1 1 0 2 2 0 0 2 2 2 2 2 1 1 0 0 2 0 0 1 1 1 0 0 1 0 1 1 0 0 2 0 0 0 2 1 0 0 1 1 2 1 2 2 1 1 1 1 2 2 0 1 0 0 2 2 2 1 2 1 2 0 0 0 1 0 2 2 0 0 0 2 1 2 1 0 0 0 1 0 2 2 2 2 0 1 0 1 0 1 1 0 1 0 2 2 2 2 2 0 0 0 0 0 0 0 1 0 0 0 0 0 0 0 0 0 0 0 0 1 0 0 0 0 1 0 0 1 2 0 2 0 2 0 1 0 1 1 1 1 1 1 1 2 0 1 1 0 0 0 1 1 1 0 0 0 1 1 1 1 1 1 2 2 0 1 0 0 1 0 1 1 2 1 0 1 0 1 0 0 0 2 2 0 1 1 2 0 0 0 0 0 2 1 2 0 1 0 0 0 0 1 0 0 2 2 1 0 0 2 2 2 2 0 0 0 1 1 1 0 0 0 0 2 0 0 0 0 0 0 0 1 0 0 0 1 1 2 1 0 0 0 0 0 1 2 1 1 1 1 1 0 1 1 0 0 2 0 1 0 0 2 0 2 1 0 1 0 0 0 0 0 1 0 1 0 0 0 2 1 1 1 0 1 0 2 2 0 0 0 1 1 0 1 0 0 0 0 0 1 0 0 0 0 1 1 0 1 1 2 1 0 0 1 0 0 2 1 0 0 2 0 0 0 1 0 2 0 0 2 0 1 0 0 2 2 0 0 0 2 1 0 2 2 1 0 0 2 0 0 0 0 0 0 0 0 1 0 0 1 1 2 0 1 1 0 0 0 0 0 1 0 1 0 0 0 2 0 0 0 0 2 2 1 0 0 0 1 1 0 1 0 1 0 0 0 0 1 0 2 2 2 1 0 1 2 1 0 0 0 1 1 2 1 1 1 1 0 0 0 0 0 0 0 2 1 2 2 0 0 1 0 1 1 2 0 0 0 0 1 1 1 1 0 1 2 0 0 1 0 1 0 0 0 1 0 0 1 1 0 2 1 0 0 0 2 1 1 1 2 1 0 1 2 0 0 2 0 0 1 0 1 0 0 0 0 0 0 2 0 2 0 2 1 1 0 1 1 0 0 0 1 0 1 1 1 1 0 1 0 2 0 0 1 2 2 0 0 0 0 1 2 1 0 1 0 1 1 0 1 0 0 2 2 1 1 0 0 1 1 0 0 0 1 1 0 2 0 0 0 0 0 0 0 0 0 0 0 1 0 1 0 0 0 0 0 1 1 2 0 1 1 1 1 0 1 1 1 0 0 0 0 1 1 0 0 0 0 0 0 0 0 0 0 1 0 0 2 0 0 0 0 0 2 0 0 2 0 1 0 2 2 0 0 2 1 1 1 1 0 1 0 2 0 2 1 0 0 0 1 2 2 2 1 2 1 0 1 1 0 0 0 1 1 0 2 0 1 0 0 1 1 0 1 1 2 0 0 0 0 0 0 0 1 2 2 2 0 2 0 0 1 0 2 1 1 0 0 0 0 1 0 1 1 0 0 0 0 0 1 2 0 1 1 0 0 0 0 0 1 2 0 2 1 0 0 0 0 0 0 1 1 0 0 0 0 0 0 0 1 0 0 1 1 1 0 1 0 0 2 1 0 0 0 2 0 2 0 0 2 0 0 0 1 1 1 0 0 2 1 1 1 1 0 2 0 2 0 2 1 1 1 1 0 0 0 1 1 1 1 0 1 0 0 1 0 2 0 0 0 0 1 1 1 2 1 0 1 1 0 2 1 1 0 0 0 0 1 2 1 1 1 1 0 1 1 0 1 1 0 0 0 0 0 0 1 0 1 0 0 0 2 0 0 0 0 0 0 1 0 0 0 0 2 0 1 0 1 0 1 1 0 0 0 0 2 2 2 0 2 0 0 0 1 0 0 1 1 0 0 0 2 0 2 0 0 0 0 1 1 1 1 1 0 0 0 0 0 0 1 1 1 1 0 0 2 0 0 2 0 1 0 0 1 0 1 1 0 1 0 2 0 0 0 0 0 1 0 1 2 1 2 1 0 0 1 0 1 0 2 1 0 1 1 1 2 1 1 0 0 0 0 0 0 0 1 0 0 0 0 1 0 1 1 0 0 0 0 0 0 1 0 0 0 0 0 1 0 0 0 0 0 0 0 0 0 0 0 0
102 0 0 0 0 0 0 1 0 1 1 1 0 0 0 0 0 0 1 1 1 2 0 2 2 0 1 0 1 2 2 0 2 2 0 1 1 1 0 0 1 0 0 0 1 0 1 0 2 0 0 0 1 1 1 1 0 0 0 0 1 0 0 2 1 1 1 1 1 0 0 1 2 2 2 2 1 1 1 0 1 2 2 1 2 0 0 0 0 2 0 0 2 0 0 0 0 0 0 1 1 0 1 1 2 0 2 0 2 2 0 0 1 2 2 2 1 0 1 0 1 1 2 0 1 1 1 2 2 2 0 0 0 0 1 1 0 0 0 0 1 0 0 0 0 0 0 0 0 0 0 0 0 0 1 0 0 1 0 0 0 1 0 1 2 1 1 0 0 0 2 1 0 2 1 1 1 0 1 1 0 2 0 2 2 2 0 1 1 1 1 1 0 1 1 1 0 0 0 0 0 0 0 1 1 2 1 0 1 0 1 0 2 0 2 2 0 1 2 1 0 0 0 0 0 0 0 1 0 1 0 0 0 0 2 0 0 1 2 1 0 0 1 1 1 1 0 0 0 0 0 0 0 1 0 0 0 0 0 2 0 0 0 0 0 1 0 1 2 2 0 1 0 0 1 1 0 1 1 0 0 0 2 1 1 1 2 0 0 2 1 0 0 1 2 0 2 0 0 1 0 0 0 0 0 0 0 0 1 0 1 2 1 1 1 0 0 0 1 1 0 0 2 1 1 0 0 0 1 1 0 1 0 0 0 0 0 2 0 0 0 0 2 2 1 0 2 0 0 0 1 0 0 0 0 0 1 1 0 2 0 0 2 0 1 0 0 0 2 2 2 2 1 1 0 0 1 2 0 0 1 0 0 0 1 2 1 0 0 0 0 1 1 0 1 1 1 1 0 0 0 0 1 1 1 0 1 0 0 1 0 1 0 0 2 2 1 1 0 1 0 1 0 0 0 0 0 0 0 1 0 0 0 0 0 1 0 1 1 0 2 1 0 0 0 1 0 0 0 1 0 2 0 2 2 1 2 1 1 1 0 0 0 0 0 1 1 2 0 1 1 1 0 0 1 0 1 0 2 1 2 1 1 0 1 0 1 2 1 0 1 1 0 1 0 1 1 0 0 1 2 2 2 1 0 1 2 1 0 1 0 1 0 0 0 1 0 0 0 0 1 2 1 2 1 2 0 1 0 1 1 0 0 0 0 0 0 0 1 1 1 0 0 0 0 1 0 2 2 0 0 0 0 2 1 0 0 1 0 1 0 0 1 0 0 1 1 2 2 0 1 1 0 0 0 0 0 0 0 0 0 0 0 0 0 0 0 2 1 2 0 0 2 0 2 0 1 1 1 1 1 1 0 1 1 2 0 0 0 0 0 0 1 2 1 2 1 0 0 0 0 0 0 0 0 1 1 1 0 0 1 0 0 0 0 1 2 1 0 0 2 0 0 1 1 1 2 1 1 1 0 1 1 0 1 2 0 1 1 0 0 0 1 0 0 2 1 1 2 1 0 1 1 0 0 1 0 2 1 1 0 0 0 1 2 1 2 1 1 0 0 0 1 0 0 0 0 2 1 2 1 1 0 0 1 0 1 1 0 0 0 0 0 2 0 0 0 2 1 1 1 0 0 1 1 0 0 0 2 2 1 1 0 2 0 0 0 0 0 2 0 0 0 0 0 0 0 2 0 0 0 1 0 0 0 2 0 0 0 0 0 0 2 0 0 0 0 1 0 1 0 0 1 1 1 1 1 2 0 2 2 2 2 1 1 1 1 1 1 1 1 1 0 0 0 0 0 0 0 0 0 1 0 1 0 1 0 0 0 2 0 0 1 1 0 1 1 2 0 0 0 0 0 1 0 1 0 0 1 1 1 0 1 1 0 1 0 0 1 0 1 0 0 0 0 0 0 0 0 1 2 1 0 0 1 1 1 1 0 0 1 0 0 0 0 0 0 0 2 0 1 0 1 1 0 1 0 1 1 2 2 0 2 0 0 0 0 0 0 2 2 0 0 0 2 1 1 0 0 0 0 2 0 2 1 1 0 1 1 1 0 0 0 0 1 1 0 1 2 0 1 1 0 1 0 0 1 2 0 1 1 0 0 2 0 0 1 2 2 0 0 0 0 1 0 1 1 0 1 0 1 0 2 0 0 0 0 0 1 1 0 1 0 1 1 1 1 0 1 0 0 0 0 1 0 1 1 0 0 0 0 0 0 2 0 0 0 1 0 2 1 1 0 0 0 0 0 0 1 0 0 0
103 1 0 0 1 1 1 0 0 1 1 0 0 1 0 0 0 1 0 0 1 1 2 0 1 1 1 0 2 2 2 1 1 1 1 1 1 2 0 1 1 1 0 0 2 0 0 0 2 1 0 0 1 1 1 1 0 0 0 0 0 1 0 1 0 1 0 1 2 0 0 0 1 2 1 2 2 1 1 0 1 1 1 0 0 0 0 0 0 2 0 1 0 2 1 0 1 1 0 2 1 0 1 0 2 1 2 0 0 0 0 1 0 1 1 1 1 0 0 0 2 0 2 1 1 0 1 0 0 0 0 0 0 0 0 0 1 0 0 1 1 0 0 0 0 0 0 0 1 0 0 0 0 0 1 0 0 0 0 0 1 2 0 2 2 1 1 0 1 1 1 0 0 2 0 0 2 0 1 1 0 0 0 1 1 0 1 2 1 0 1 2 1 1 1 2 0 0 0 0 0 0 0 0 0 1 2 0 1 0 1 0 2 0 2 2 0 2 1 1 0 0 1 0 0 1 1 0 0 0 0 1 0 0 1 0 0 1 1 1 0 0 2 1 1 1 0 0 0 0 0 0 0 0 1 0 0 0 0 0 0 0 0 0 0 0 0 0 2 1 0 0 0 0 0 0 0 1 0 0 0 1 1 2 0 1 1 2 0 2 0 2 1 0 2 0 1 0 0 1 0 0 0 0 0 0 1 0 0 0 0 1 2 2 2 1 0 1 1 0 0 0 1 1 2 0 0 0 1 0 0 1 0 0 0 0 0 1 0 1 2 2 2 1 0 2 0 0 2 0 0 0 1 1 0 0 1 1 1 1 1 1 2 0 0 1 0 0 1 0 0 0 0 2 0 0 2 2 0 0 1 1 1 0 0 0 0 0 0 0 0 1 1 0 2 0 0 0 1 1 1 1 0 2 2 0 0 0 0 1 1 1 2 2 0 2 0 1 0 1 0 1 1 1 0 0 2 0 0 1 0 0 1 1 1 2 1 0 2 0 2 1 0 2 1 2 2 1 1 1 1 0 0 1 1 0 1 1 1 1 0 0 0 2 0 2 2 0 0 1 1 1 1 1 1 1 1 0 1 0 1 1 0 0 1 1 1 2 2 0 0 0 1 1 0 0 0 0 0 0 2 1 2 2 0 0 2 1 1 1 1 1 0 0 1 1 0 0 1 2 2 0 0 1 1 1 0 0 1 2 0 0 0 1 0 1 0 0 1 1 1 0 0 0 0 1 1 1 1 0 1 0 0 2 0 0 0 0 0 0 0 0 0 0 0 1 1 2 1 1 0 1 0 0 1 0 2 0 0 1 0 0 1 1 1 0 1 1 0 1 0 0 2 0 0 0 0 0 0 1 1 1 0 1 1 1 1 0 0 0 2 0 1 2 1 2 1 0 1 1 1 1 0 0 0 2 2 1 0 0 0 1 0 0 0 0 2 0 0 1 1 0 0 0 1 1 2 2 0 0 0 2 0 2 0 1 0 2 2 1 1 0 1 0 0 1 1 1 1 1 0 1 0 0 1 0 2 0 1 0 0 1 0 1 2 1 0 1 2 0 0 0 2 0 1 1 1 1 1 1 1 1 0 1 0 1 1 1 1 0 1 0 0 0 0 0 0 1 1 1 0 0 2 2 0 1 0 1 1 1 2 2 1 2 0 0 0 0 0 0 0 0 1 0 1 0 0 1 0 1 1 1 0 0 0 0 0 0 2 2 0 0 2 0 0 1 1 2 0 2 0 0 1 1 1 0 1 2 0 1 1 2 1 1 1 0 1 2 0 2 0 2 1 1 2 0 0 1 0 1 0 2 0 0 0 2 1 0 0 0 0 0 1 1 1 2 2 2 2 0 2 2 1 2 2 0 0 0 1 0 0 2 1 2 0 2 0 1 1 0 1 1 0 0 1 0 0 0 1 0 2 2 0 0 2 0 1 1 0 0 0 0 0 0 0 0 0 1 2 0 1 0 1 1 0 0 0 1 1 1 1 0 2 0 0 0 0 2 0 2 2 0 0 0 0 0 0 0 0 0 0 1 0 2 1 1 1 0 1 2 0 0 0 0 1 1 0 1 1 0 1 0 0 1 0 0 0 0 1 0 0 0 0 1 0 0 0 0 1 0 1 0 1 0 0 1 0 1 0 0 1 0 2 0 0 0 0 1 1 1 0 1 1 0 1 1 2 2 0 0 2 0 0 0 0 0 1 0 1 0 0 0 0 1 0 0 0 1 0 2 0 0 0 0 1 0 0 0 0 0 1 0
104 0 0 0 0 1 1 1 1 0 1 0 1 1 0 0 1 1 0 1 1 1 0 0 0 0 0 1 2 1 0 1 2 2 0 1 1 1 0 1 1 1 1 1 2 1 2 0 2 0 0 0 1 2 0 0 1 0 1 0 0 1 0 0 1 1 1 0 2 1 0 1 1 2 1 2 2 1 1 0 1 2 1 0 0 0 0 1 1 2 1 1 1 1 0 0 0 0 0 1 1 0 0 1 2 1 2 1 1 0 0 1 2 2 2 2 2 0 0 0 2 0 2 1 1 1 1 1 2 1 1 1 0 0 1 0 0 0 0 0 1 0 0 0 0 0 0 0 1 1 0 0 1 0 0 0 0 0 0 0 1 2 0 2 0 1 0 1 0 1 1 0 1 1 2 2 1 0 0 0 0 1 0 2 1 1 1 2 1 0 0 2 1 1 1 1 0 0 0 0 0 1 0 1 1 0 2 1 1 0 2 0 1 0 1 2 0 0 2 0 2 2 0 0 0 1 1 1 0 1 0 0 1 2 1 1 2 1 1 1 0 0 2 1 1 1 0 0 1 0 0 0 0 0 0 0 1 1 0 0 0 0 0 0 1 0 1 1 2 1 0 1 0 1 0 0 1 1 2 1 0 0 1 2 0 1 1 2 0 2 0 1 2 0 2 0 2 0 0 1 0 0 0 0 0 0 0 0 0 0 0 1 2 1 1 0 1 1 1 1 0 0 1 2 1 0 1 0 1 1 0 1 0 0 0 0 0 1 1 1 0 1 1 1 1 0 1 0 0 1 1 0 0 0 0 0 0 2 0 0 0 0 2 0 2 0 0 2 2 0 0 0 1 2 0 2 2 2 0 0 2 1 0 1 1 1 1 0 0 0 0 0 0 0 2 0 0 0 1 1 1 1 1 1 0 1 1 1 0 2 0 0 0 1 0 0 0 0 0 0 0 0 0 1 0 0 1 2 2 0 0 1 0 0 0 0 0 1 1 0 2 1 0 1 1 1 1 0 0 2 0 0 0 0 0 0 0 2 1 2 1 0 1 1 2 2 2 2 0 0 1 2 1 1 2 0 2 0 2 1 1 0 0 1 1 0 1 2 0 0 0 0 0 1 0 0 1 0 0 0 1 1 2 2 0 0 2 1 1 2 1 0 0 0 1 0 0 0 2 2 2 0 1 2 0 2 1 1 0 1 1 0 0 1 1 1 1 1 1 1 0 2 0 1 0 1 1 1 1 1 0 1 0 1 1 0 0 0 0 0 0 0 2 0 0 1 1 1 0 1 0 0 0 0 0 0 1 0 0 0 1 0 0 0 0 0 0 1 0 1 1 1 0 0 0 0 2 1 1 1 1 1 0 2 2 2 2 0 2 2 0 0 0 0 0 0 0 0 1 1 0 0 0 1 0 0 0 0 0 0 1 0 2 0 0 1 2 0 0 1 2 1 0 0 1 1 2 1 2 2 2 2 1 0 1 2 0 2 2 0 0 0 0 0 1 1 1 2 0 0 1 0 0 1 1 0 2 1 1 0 0 2 0 1 1 1 1 1 1 0 0 0 2 0 2 2 2 2 1 1 0 1 0 0 0 0 1 2 0 0 1 0 0 2 0 1 1 1 1 1 0 0 0 1 1 0 0 1 1 1 1 1 0 2 0 0 1 1 0 1 0 0 0 1 1 1 1 2 0 0 0 1 1 0 0 1 1 0 2 2 0 0 1 0 0 0 1 1 0 2 1 0 1 2 1 0 0 2 0 1 1 2 0 0 0 2 0 1 0 1 1 2 2 0 1 1 0 0 0 0 1 0 0 1 0 0 2 0 1 1 0 0 2 2 0 2 2 2 0 0 1 0 0 1 0 1 0 0 0 0 0 2 1 1 0 1 0 1 2 1 0 1 0 0 1 0 0 0 1 0 1 1 1 0 1 0 1 1 1 1 1 0 0 0 0 0 2 0 2 0 0 0 1 1 0 0 0 0 2 2 2 0 2 0 0 0 0 0 0 2 2 0 0 0 2 1 1 0 0 0 0 0 1 0 2 2 0 0 0 1 0 0 0 0 0 0 0 1 1 2 0 2 0 2 2 1 2 1 0 0 0 0 1 1 1 0 2 1 2 1 0 0 1 1 1 1 0 2 0 1 0 0 2 0 1 1 1 2 2 0 2 0 1 0 2 1 1 1 0 0 1 0 0 0 0 1 1 0 1 0 0 0 0 1 0 0 2 1 0 2 0 0 0 0 0 0 1 0 0 0 1 1
105 1 0 0 0 0 0 0 0 2 2 0 0 1 0 0 0 2 0 0 2 2 0 2 2 1 0 0 2 2 2 1 1 1 1 1 1 1 0 0 2 2 0 1 2 0 2 0 2 0 0 0 2 2 0 1 0 0 1 1 1 0 0 1 1 1 1 1 0 1 0 1 2 2 2 2 2 1 1 0 1 2 2 0 2 1 0 0 0 2 0 0 0 1 0 0 0 0 0 1 2 0 0 1 2 0 2 0 1 1 0 1 0 2 2 2 2 0 1 0 0 1 1 2 0 1 0 1 1 1 0 0 1 0 0 0 1 0 1 1 0 0 0 0 0 0 0 0 0 1 0 1 0 0 0 0 1 0 0 0 0 2 1 2 1 2 0 1 0 1 1 0 1 1 0 2 2 1 0 0 0 0 1 1 1 1 1 2 1 2 2 2 1 1 1 1 0 1 0 1 0 0 0 1 1 0 2 0 2 0 0 0 0 0 1 2 0 1 0 0 1 1 1 0 0 1 1 1 0 1 0 0 0 0 0 0 0 1 2 1 0 0 1 1 1 1 0 0 0 0 0 0 0 1 1 0 1 1 0 0 0 0 0 0 0 0 0 0 1 1 0 0 0 2 0 0 1 2 1 1 1 1 2 2 0 2 2 2 0 2 0 2 0 1 2 2 1 0 0 2 0 0 1 1 1 0 1 0 0 0 0 2 2 1 2 1 0 1 0 0 1 1 2 1 2 0 0 0 2 2 0 1 0 0 0 0 0 2 0 1 0 0 2 1 0 1 1 1 2 2 1 1 0 1 0 1 1 0 2 0 2 2 2 0 1 0 0 2 2 0 0 0 1 2 0 2 2 1 1 0 2 0 0 1 1 1 1 1 1 0 1 1 2 0 2 0 2 0 0 0 0 0 0 1 0 1 0 1 0 1 1 0 0 0 0 0 0 0 0 0 0 1 0 1 2 2 1 0 0 1 0 0 2 2 2 0 0 0 0 0 2 1 0 0 0 0 0 1 1 2 0 1 0 0 0 0 0 2 2 2 2 0 0 0 0 0 0 2 0 1 1 2 1 1 1 0 0 0 1 0 2 0 0 0 1 0 1 0 0 0 0 0 1 1 0 1 1 1 1 1 1 1 1 1 0 1 2 2 1 1 0 2 0 1 1 0 1 0 0 0 0 2 1 1 0 1 0 0 0 0 2 0 0 1 1 0 1 0 0 0 0 0 0 1 1 1 1 2 2 0 0 0 0 2 0 0 0 0 1 1 0 0 0 1 0 0 0 2 2 0 2 0 2 0 0 0 0 1 0 2 0 1 0 0 0 0 1 1 0 1 0 0 0 0 0 0 2 1 1 0 0 1 1 2 2 2 1 0 1 1 0 0 0 1 0 1 0 0 0 0 0 0 0 0 0 0 1 1 0 0 2 0 0 0 0 1 2 0 1 2 2 2 0 1 2 0 1 1 1 1 1 1 0 0 0 1 0 2 2 0 0 0 2 0 1 1 0 1 1 1 0 2 1 0 0 0 1 1 1 0 0 0 0 1 1 1 0 2 0 2 0 0 0 0 0 0 0 1 0 0 0 0 0 0 0 0 2 2 0 2 0 0 0 1 0 1 0 0 0 0 0 0 0 2 1 0 1 0 0 0 1 1 0 2 0 1 0 0 0 1 0 0 1 1 2 0 0 1 0 1 1 1 0 0 0 2 1 0 1 0 0 0 2 0 0 0 1 2 0 2 0 0 0 2 1 1 1 1 2 0 0 2 0 0 0 1 1 1 0 1 1 2 1 1 1 1 0 0 0 0 0 1 1 1 1 1 2 1 0 2 0 0 1 1 0 2 1 1 1 1 0 2 0 2 2 1 0 0 1 0 1 1 1 1 0 1 1 0 0 0 0 0 1 1 1 1 1 1 1 0 2 2 2 0 1 0 1 0 0 0 2 0 0 1 0 0 2 0 1 1 0 0 2 0 0 0 0 2 1 2 2 0 2 0 0 0 0 0 0 0 0 0 0 1 2 0 1 0 0 0 0 2 0 1 2 2 0 0 1 1 0 0 0 0 0 0 0 1 2 0 1 1 0 1 1 0 0 1 0 0 0 0 0 0 0 0 0 2 2 0 0 0 0 1 1 1 1 0 1 0 1 0 2 2 0 0 2 0 0 0 1 1 0 0 0 2 2 0 1 0 1 0 0 1 0 2 2 0 2 0 0 0 0 0 0 0 0 0 1 1 0 0 0 0 0 0 0 0 0 0 0 0
106 0 0 0 1 1 1 1 0 0 0 1 0 0 0 0 0 1 0 1 1 2 0 2 2 0 1 0 2 2 2 0 2 2 1 0 2 1 0 2 0 0 0 0 1 0 1 0 1 1 0 0 1 1 1 1 0 0 0 0 1 1 0 0 1 0 1 1 2 1 1 1 2 2 2 2 2 1 1 0 1 1 2 1 2 0 0 0 0 2 0 0 0 1 1 0 1 1 0 1 0 0 0 1 2 1 2 0 1 1 0 2 0 0 0 0 0 0 0 0 2 0 1 0 0 1 0 0 0 0 0 0 0 0 0 0 0 0 0 0 0 0 0 0 0 0 1 0 1 1 0 0 0 0 0 0 1 1 0 1 1 2 1 1 0 1 0 0 2 2 0 0 0 2 2 0 2 1 0 0 0 0 1 2 1 1 1 1 0 1 2 2 0 1 1 1 0 0 0 0 0 0 0 0 0 1 2 0 1 0 0 0 2 1 1 2 0 1 0 0 2 2 0 0 0 0 0 1 0 2 1 1 0 0 0 0 0 2 2 2 0 0 2 1 1 1 0 0 0 0 0 0 0 0 0 0 1 1 0 0 0 0 0 0 0 0 0 1 1 0 0 1 0 0 0 0 0 1 1 0 0 1 2 2 0 1 1 1 0 1 0 1 0 1 1 1 0 1 0 2 2 2 0 0 0 0 0 1 0 0 0 1 2 0 2 0 0 1 1 1 0 1 2 1 1 0 0 1 0 1 0 1 0 0 0 1 1 1 1 1 1 1 1 2 0 1 1 0 1 0 0 0 1 2 1 1 1 1 0 1 0 0 1 1 1 0 0 1 2 1 1 1 0 2 0 0 2 0 0 0 2 0 0 0 0 0 0 0 0 0 0 0 0 1 1 1 2 0 0 0 1 1 0 2 1 1 0 0 0 1 0 1 0 0 2 2 1 1 0 1 0 1 0 0 0 1 0 1 1 1 0 1 0 1 1 1 0 0 0 0 2 0 0 1 1 1 1 2 2 2 0 0 0 2 1 0 1 2 1 1 1 0 0 0 0 0 0 2 0 0 1 1 1 1 2 0 1 0 1 1 2 0 0 0 1 1 1 1 1 0 0 0 0 1 0 0 0 0 0 0 2 1 1 1 0 1 2 1 0 1 0 1 0 1 0 0 1 1 0 2 2 0 0 1 1 1 0 1 1 2 0 1 0 0 0 0 0 0 1 2 0 1 0 0 0 0 0 0 0 1 0 1 0 1 1 0 1 0 1 0 0 1 0 2 0 0 0 1 1 0 0 1 0 0 0 0 0 2 0 2 0 0 2 0 2 0 1 1 0 1 0 2 0 1 0 0 0 1 1 2 2 1 0 1 2 2 1 1 2 2 1 0 0 0 0 0 0 0 0 0 0 0 0 0 0 0 1 1 0 0 1 0 0 0 0 0 2 0 0 1 1 0 0 1 1 1 2 0 0 0 1 1 0 1 0 2 1 0 0 0 0 0 0 0 0 0 1 2 1 0 1 2 0 0 2 0 2 1 2 0 0 1 0 1 1 1 0 1 1 1 0 0 0 0 0 0 0 2 1 1 0 0 0 0 0 0 1 2 0 0 0 0 0 1 0 0 0 1 1 1 0 0 2 2 0 2 0 0 0 0 1 1 0 2 0 0 0 1 1 2 0 0 0 0 0 0 0 1 0 0 0 0 0 0 0 0 0 0 1 0 0 0 2 0 0 0 1 2 0 2 0 0 0 0 0 1 1 1 0 1 1 2 1 1 1 1 0 1 0 1 1 2 1 0 1 0 1 1 0 0 0 2 0 0 0 1 1 0 0 1 1 1 0 0 2 2 2 2 1 0 1 1 0 2 2 2 2 0 0 0 0 2 1 1 0 1 0 1 1 0 0 1 0 0 1 0 0 0 0 0 2 2 0 0 2 0 0 0 0 0 2 0 1 0 1 1 2 0 1 0 0 0 0 1 0 0 0 0 0 0 0 0 2 1 1 1 0 1 0 0 0 1 1 0 1 0 1 0 0 1 0 1 0 1 2 2 0 0 0 2 1 0 1 1 1 1 0 1 2 1 0 2 1 1 0 1 0 1 0 1 0 1 1 1 0 0 1 2 2 0 0 0 0 0 0 2 0 0 1 1 0 1 0 0 0 0 2 0 0 0 0 1 0 1 2 1 1 0 0 0 1 1 0 0 0 1 1 0 2 0 0 0 1 2 0 0 0 1 1 2 0 0 0 0 0 0 0 0 0 0 2 2
107 0 1 1 1 0 0 2 0 1 1 1 0 0 0 0 0 2 0 0 1 1 1 2 2 0 0 0 2 2 2 1 0 2 1 0 2 1 0 0 0 0 0 0 0 0 0 0 2 1 0 0 0 0 2 2 1 0 0 1 0 1 0 0 0 0 0 0 1 1 2 1 2 2 1 2 2 1 1 0 1 1 2 1 2 0 0 0 0 1 0 0 2 1 0 1 0 0 0 1 1 0 0 1 2 1 2 0 0 0 1 2 0 0 0 0 0 0 2 0 0 0 1 1 0 1 0 1 2 1 0 0 0 0 1 1 0 0 0 0 1 0 0 0 0 0 0 0 0 1 1 0 1 0 0 1 1 1 0 0 1 1 0 2 0 1 0 0 1 2 0 0 0 2 2 1 1 0 0 1 0 2 0 2 1 0 1 2 1 0 0 2 1 1 0 2 2 1 0 0 0 1 0 2 2 0 2 0 1 0 0 0 1 0 2 2 0 1 0 0 0 0 0 1 0 1 2 0 0 0 0 0 0 0 2 0 0 2 2 1 0 0 1 2 1 1 0 0 0 0 0 0 0 0 0 1 1 1 1 1 1 1 0 0 0 1 0 0 1 1 0 1 0 0 0 0 0 1 1 1 1 0 1 2 0 1 2 0 1 2 0 2 1 0 2 0 1 2 1 2 1 0 0 0 0 0 0 0 1 0 1 1 2 2 1 0 2 1 1 1 0 0 2 2 0 0 1 0 1 1 0 1 0 0 0 0 0 0 2 0 0 0 2 2 0 1 1 1 2 2 1 1 0 2 0 0 0 2 0 1 0 0 1 0 1 1 0 2 2 0 0 0 0 2 0 1 1 1 1 1 2 1 1 0 0 0 0 0 0 0 0 0 0 1 2 0 2 1 0 1 1 1 0 2 1 1 0 1 0 2 0 1 0 0 1 1 1 1 0 1 1 1 1 1 0 0 2 0 0 0 0 0 2 2 2 0 0 0 0 0 1 1 0 1 1 1 2 1 1 2 0 1 0 1 1 1 1 1 1 1 0 0 1 1 0 2 2 2 0 1 1 1 0 0 1 1 1 1 1 0 1 1 0 0 2 0 2 0 0 0 2 2 1 0 0 0 0 1 1 0 1 0 2 2 0 1 1 1 0 0 0 2 0 1 0 0 1 0 2 2 2 0 1 2 0 2 0 0 0 1 1 1 0 1 2 1 1 1 1 2 0 0 0 1 0 0 1 0 0 0 0 0 0 2 0 0 0 0 0 0 0 0 0 0 1 0 0 1 0 1 0 1 0 0 0 0 2 1 0 2 0 1 2 1 2 0 1 0 0 0 0 1 1 2 0 0 0 0 0 1 1 1 1 2 2 2 0 1 2 2 1 0 0 0 0 0 0 0 1 1 0 0 0 0 0 2 2 1 0 0 1 0 0 0 0 0 2 0 0 0 1 1 0 1 1 1 2 1 0 1 1 2 1 0 1 2 0 2 1 0 0 0 0 1 1 2 1 2 1 0 0 1 0 0 1 0 2 1 0 1 0 0 1 1 1 1 1 0 2 0 0 0 0 0 1 0 1 0 0 0 0 0 0 1 1 1 0 1 0 0 0 0 0 2 0 1 0 1 1 1 0 0 0 2 0 1 1 0 0 0 0 0 0 2 0 1 1 1 0 2 1 1 0 1 0 2 0 1 0 2 1 1 1 0 0 2 0 0 1 0 0 0 2 0 0 1 1 2 1 2 0 0 1 0 0 0 0 2 0 2 0 0 1 1 1 0 1 1 0 1 1 2 2 0 2 0 0 0 0 1 0 2 1 0 1 1 2 0 1 2 0 1 0 0 1 2 1 2 1 0 1 1 0 2 2 1 1 0 1 0 1 2 0 1 0 2 0 0 0 0 0 0 1 1 1 1 1 0 0 0 2 2 2 0 1 1 1 0 0 0 2 0 0 0 0 0 0 1 2 1 1 0 1 1 0 1 0 2 1 1 1 0 1 1 0 1 1 0 0 2 2 0 1 0 2 0 2 0 0 1 0 1 0 1 1 1 1 1 0 0 0 0 0 0 1 2 0 0 1 0 0 1 0 0 0 2 2 1 1 0 1 0 0 2 0 0 0 1 0 2 0 1 2 0 0 1 0 0 0 0 0 0 2 1 1 1 2 1 1 0 2 0 0 1 2 0 0 0 0 0 0 0 0 0 0 1 1 0 2 0 0 0 1 2 0 1 2 0 0 2 0 0 0 0 0 0 0 1 1 1 2 0
108 0 0 0 0 0 0 1 0 0 0 1 0 0 0 0 0 1 1 1 1 2 1 1 1 1 0 0 2 2 1 1 2 2 1 1 1 1 1 0 1 1 0 0 2 0 0 0 0 2 1 0 2 2 0 0 0 0 0 0 1 1 0 0 2 1 2 0 1 0 0 0 2 2 2 2 2 1 1 0 1 2 2 1 1 0 0 0 0 1 0 0 0 1 0 0 0 2 0 2 0 0 1 1 2 0 2 1 1 0 0 1 0 0 0 0 1 1 2 0 1 0 1 1 0 0 0 0 2 0 0 0 0 0 1 0 1 0 2 0 1 0 0 0 0 0 0 0 2 2 2 0 0 0 0 0 0 1 0 0 1 0 0 2 0 2 0 0 1 2 0 0 0 2 1 1 2 0 1 1 0 0 1 2 1 1 1 0 0 0 0 0 0 1 2 1 1 0 0 1 0 0 0 0 0 2 1 0 0 0 1 0 1 0 2 2 0 1 2 1 0 0 1 0 0 1 1 1 0 1 0 1 0 0 2 0 0 0 1 0 0 1 2 2 2 2 0 0 0 0 0 0 0 0 0 0 1 0 0 0 0 0 0 0 0 0 0 0 0 0 0 1 1 0 0 0 1 1 2 1 0 0 2 2 0 2 2 1 0 2 0 0 0 0 2 0 0 1 0 0 0 0 1 1 1 1 1 0 0 0 0 2 2 1 0 0 0 2 0 0 1 1 2 2 1 0 1 0 1 1 0 1 0 0 0 1 0 1 1 0 1 1 2 2 1 0 2 0 1 0 0 0 0 1 0 1 1 1 0 1 0 0 0 0 0 0 0 1 1 0 0 0 1 2 0 0 1 2 1 1 2 1 0 0 0 0 0 0 0 0 1 2 2 0 2 0 1 0 1 1 1 1 1 0 0 0 1 2 0 1 0 0 1 1 1 1 0 0 0 0 0 2 0 1 0 1 2 0 0 0 2 0 1 1 1 1 0 0 1 0 1 1 0 1 0 2 2 1 1 1 0 1 0 2 1 1 1 2 0 2 2 0 0 0 0 1 1 2 0 0 1 1 1 1 1 1 0 0 2 0 1 0 0 1 0 1 0 2 1 0 0 0 0 1 0 0 0 1 1 1 1 1 0 0 2 0 2 2 0 2 0 1 0 0 2 0 0 0 1 1 1 0 0 1 0 1 1 1 1 2 0 1 0 1 1 0 1 1 0 1 1 1 0 1 1 1 1 1 1 1 0 1 0 2 0 1 0 0 0 0 0 0 0 0 1 0 0 2 1 1 0 2 0 0 0 0 1 2 0 2 0 0 2 1 1 1 1 0 0 0 0 0 0 0 1 0 1 0 0 0 0 2 0 1 2 2 0 0 2 2 1 0 0 0 0 0 0 0 0 0 0 0 0 0 0 1 1 1 0 0 0 0 0 0 0 1 2 0 0 2 2 1 0 1 1 1 2 1 2 1 0 1 0 0 0 1 0 1 1 0 0 0 1 1 1 1 1 1 1 1 0 1 0 0 0 1 1 0 2 0 1 1 0 1 2 2 0 1 2 0 0 0 0 0 0 0 2 2 1 1 0 1 0 0 1 0 2 1 0 0 0 0 0 1 0 0 0 0 1 0 0 0 0 1 0 0 0 0 0 0 1 1 0 2 0 2 1 0 0 1 0 0 0 0 0 0 0 0 0 0 0 0 0 0 0 0 1 0 1 1 0 0 2 1 0 0 1 1 0 1 0 0 1 0 0 1 1 0 1 0 1 2 1 1 1 1 0 2 2 2 0 0 2 0 2 0 1 0 0 1 0 2 0 0 0 1 1 0 0 2 0 0 0 0 2 2 2 2 1 0 1 1 0 2 1 0 0 0 0 0 1 2 2 0 0 2 0 1 1 0 0 0 1 1 1 1 1 0 0 0 2 2 1 0 2 0 0 0 0 0 1 0 0 0 0 0 0 0 1 0 0 0 2 0 0 1 0 2 1 1 1 0 1 1 0 2 1 0 0 0 0 0 0 1 2 0 2 0 0 2 2 2 0 2 1 2 0 1 0 0 0 0 0 0 2 2 0 0 2 0 0 2 0 1 0 2 1 1 1 0 0 0 1 1 1 0 2 1 1 0 0 0 1 2 1 0 0 0 0 0 1 0 0 1 1 0 2 0 0 0 1 1 0 0 1 1 2 0 0 0 1 0 0 1 0 2 2 0 0 0 0 0 2 2 0 1 2 2 0 2 0 0 0 0 1 0 0 0 0 0 2 1
109 1 0 0 0 1 1 2 0 1 1 1 1 2 0 0 0 0 0 0 2 2 1 2 2 0 1 0 2 1 1 1 1 1 1 0 2 2 0 0 2 2 0 0 2 1 1 0 2 0 0 0 1 1 0 2 2 0 0 2 0 0 0 2 1 0 0 0 1 0 0 0 2 2 2 2 1 2 2 0 1 2 1 1 1 0 0 0 0 2 0 0 0 2 1 0 1 1 0 2 0 0 0 2 2 0 2 0 1 0 0 1 1 1 1 1 1 0 2 0 0 0 2 1 1 1 1 0 1 1 0 0 0 0 0 0 0 0 0 1 2 0 0 0 0 0 0 0 0 1 0 0 0 0 0 0 1 1 1 1 2 0 0 2 0 1 0 1 0 1 1 0 2 0 2 2 1 2 0 1 0 0 0 2 1 0 1 0 0 1 1 1 1 1 0 0 1 0 1 0 0 0 0 0 0 2 0 0 1 0 0 0 1 0 0 1 0 0 2 0 2 2 0 0 0 0 1 0 0 0 0 0 0 0 0 0 0 2 2 2 0 0 1 2 2 2 0 0 0 0 0 0 0 0 0 1 1 2 2 2 2 2 0 0 1 0 1 1 2 2 0 0 1 1 2 2 0 2 1 1 1 1 2 1 1 0 1 2 0 2 0 1 0 0 1 0 2 2 0 1 0 0 0 0 0 1 1 0 1 0 1 1 0 1 1 0 1 0 0 0 1 1 0 2 1 0 1 0 1 0 0 0 1 1 0 0 0 1 1 0 1 1 1 2 0 0 1 0 1 1 0 0 0 1 0 1 1 0 0 1 0 0 1 0 1 1 0 1 2 0 0 0 1 2 0 1 2 1 0 0 0 2 0 0 0 0 0 1 1 0 0 0 0 0 2 0 0 1 0 0 0 0 0 0 0 0 0 1 0 1 1 1 2 2 0 2 0 1 0 1 0 1 1 1 0 0 2 0 0 1 1 0 2 1 1 0 1 2 1 1 1 2 1 2 2 2 2 0 0 0 1 0 0 2 2 2 2 1 1 1 1 0 0 2 0 2 2 2 0 0 0 0 1 1 1 1 0 0 2 1 2 0 0 0 1 1 1 1 1 0 1 1 0 0 0 0 0 0 1 1 1 1 1 1 0 1 2 0 0 1 0 2 0 0 1 0 0 0 0 1 1 1 1 0 0 0 0 0 0 2 1 1 0 1 1 1 1 0 0 0 1 1 0 1 1 2 0 2 2 0 0 1 0 2 0 1 0 0 0 1 1 0 1 0 1 1 1 0 0 0 0 1 1 0 0 0 0 1 0 2 0 0 1 0 1 0 1 2 1 2 0 2 0 1 0 0 0 0 0 0 0 1 0 2 2 2 0 0 2 1 0 0 0 0 0 0 0 0 0 0 0 0 0 0 0 1 1 1 0 0 0 0 1 1 0 0 2 0 0 1 1 0 0 0 1 1 2 1 1 1 1 2 0 0 0 2 0 1 1 0 0 0 0 2 2 2 1 2 0 0 0 0 2 0 0 0 0 1 0 1 0 1 0 2 2 0 2 0 2 0 1 1 0 1 1 1 2 2 2 2 0 0 0 0 0 0 0 2 0 0 0 0 0 1 1 0 0 0 0 0 0 0 1 2 0 2 0 0 0 0 0 0 1 2 0 0 0 0 0 1 0 0 0 0 0 2 0 0 0 0 0 0 1 0 0 1 2 0 0 0 0 2 2 1 0 0 1 2 0 1 0 1 0 1 1 0 1 2 0 1 1 2 0 0 0 2 1 2 1 2 0 1 0 1 1 0 0 1 0 0 0 2 2 0 2 0 1 0 0 2 0 2 1 1 1 2 2 2 2 1 2 2 0 1 1 2 1 0 1 1 0 1 2 2 0 2 0 0 1 1 0 1 0 0 0 0 0 0 0 0 2 2 0 0 2 0 0 0 0 0 2 0 0 0 0 1 1 0 2 0 0 0 2 0 0 1 0 0 1 1 1 0 2 0 0 0 0 1 0 2 2 0 0 0 1 0 1 0 0 0 0 1 0 1 0 0 1 0 0 0 0 0 0 0 1 1 0 1 2 1 0 2 0 1 0 2 1 0 0 1 1 0 0 1 0 0 1 1 2 1 0 0 1 1 1 0 1 1 0 0 2 0 1 1 1 0 2 0 0 0 1 0 1 0 1 0 0 1 0 0 1 0 1 0 0 0 0 0 1 1 1 1 1 2 0 1 1 1 0 2 1 1 0 1 1 0 1 0 0 0 1 1
110 0 0 0 0 0 0 0 0 1 1 0 0 0 0 0 0 1 1 1 0 0 1 2 2 0 0 0 2 2 2 0 1 1 2 1 2 1 0 0 0 0 0 1 2 0 1 0 2 0 0 0 0 1 1 1 0 1 0 0 1 2 0 1 1 1 1 0 1 0 0 2 1 2 1 2 2 1 1 0 0 1 2 1 1 1 1 0 0 1 0 0 0 2 0 0 0 1 0 2 1 0 1 0 2 0 2 0 0 0 0 0 0 2 2 2 2 0 1 0 2 0 2 2 0 2 0 0 0 0 0 0 0 0 1 0 1 0 0 1 1 0 0 0 0 0 1 0 1 0 0 0 1 1 1 1 1 1 0 0 1 1 1 1 0 1 0 1 1 2 0 0 0 2 2 1 1 0 0 1 0 1 0 1 0 0 0 2 1 2 2 2 1 1 1 1 1 0 0 1 0 0 0 0 0 1 1 1 1 0 0 0 2 0 2 2 1 0 1 1 1 1 1 0 0 0 0 1 0 1 0 0 0 0 1 0 0 1 2 1 0 0 2 0 0 0 0 0 0 0 0 0 0 0 0 0 0 1 1 0 0 0 0 0 0 0 0 0 1 0 0 1 1 1 0 0 0 2 2 2 2 0 2 1 1 0 1 1 0 1 0 1 1 0 2 0 2 2 0 2 2 1 1 1 1 0 1 0 1 0 1 2 2 2 1 1 1 0 0 1 1 1 2 1 0 0 1 0 0 0 0 1 0 0 0 0 0 1 1 1 1 1 1 2 0 1 2 0 1 2 1 1 0 1 0 1 1 1 0 2 0 0 2 0 2 0 0 0 0 0 0 0 0 2 0 1 1 1 0 0 1 1 1 0 1 0 0 0 0 1 0 0 0 0 2 0 1 0 1 1 1 1 0 1 0 1 0 0 0 1 0 1 1 1 1 2 1 1 0 1 0 0 1 1 0 0 2 0 0 0 0 0 2 1 1 0 1 0 0 0 0 1 0 1 0 2 2 0 0 0 0 1 0 2 2 1 2 2 2 1 0 0 2 2 2 2 2 1 0 0 0 1 0 0 1 0 1 1 2 1 1 0 0 0 1 0 1 1 1 0 0 0 1 2 2 1 1 0 1 0 0 0 1 1 0 1 2 0 0 2 0 0 0 0 2 0 0 1 0 1 1 1 1 1 0 0 0 0 1 1 1 0 0 1 1 0 0 1 0 0 0 1 0 2 1 0 1 2 2 0 0 0 0 2 0 0 0 2 0 2 2 0 0 0 0 1 1 1 1 0 0 1 0 0 0 0 1 2 0 2 0 1 2 1 2 0 2 0 0 0 0 1 0 2 0 0 0 2 2 2 2 0 0 2 2 2 1 0 1 0 0 0 0 1 1 2 2 0 1 1 1 1 0 1 0 0 0 1 0 0 0 0 0 0 0 0 2 0 0 2 1 1 0 1 1 1 2 1 0 0 0 2 0 1 0 2 0 2 1 0 0 0 2 0 0 1 0 1 1 1 0 2 1 0 0 0 1 0 2 0 1 0 0 1 1 1 0 1 1 0 0 0 0 0 2 1 2 2 1 1 1 0 0 0 1 1 1 2 0 0 0 0 0 1 0 1 0 0 0 0 0 0 1 2 0 1 1 0 0 0 0 0 0 2 0 1 0 0 0 2 0 0 0 0 0 0 0 0 0 0 0 0 1 0 0 1 1 0 1 0 1 2 2 1 0 0 0 1 0 2 1 0 1 2 2 0 0 2 0 2 0 0 0 0 0 2 1 1 0 1 1 2 1 0 0 1 0 0 0 1 0 2 1 0 1 2 1 0 0 1 0 0 0 0 1 1 2 2 1 1 0 2 0 1 1 1 0 0 1 0 0 2 1 1 0 1 0 0 1 1 0 0 0 0 0 0 0 1 0 0 2 2 1 0 1 0 1 0 0 0 0 0 0 0 0 0 1 1 0 0 0 0 0 2 0 1 0 1 1 2 1 1 1 0 0 1 1 0 0 2 2 0 1 1 1 0 1 0 0 0 0 2 0 1 1 1 1 1 0 0 0 0 0 0 0 0 0 2 2 1 1 1 0 1 1 1 0 1 0 2 0 0 0 1 1 0 0 0 0 0 0 0 1 2 2 2 0 1 0 1 1 0 0 2 2 0 2 0 0 0 2 0 0 0 1 0 0 0 0 0 0 0 0 1 1 1 1 0 1 0 0 0 0 1 0 0 1 0 0 1 0 0 1 0 1 0 1 0 0 0 0 0
111 1 0 0 0 0 0 2 0 0 0 1 0 1 0 0 0 1 1 1 0 0 1 2 2 0 0 0 2 2 1 2 0 0 1 2 2 0 1 1 0 0 0 0 1 0 0 0 0 1 1 0 1 1 1 1 0 0 1 2 0 0 1 1 0 0 1 0 0 0 0 0 1 2 1 2 2 1 1 0 2 2 2 1 2 0 0 1 1 2 1 1 1 1 0 0 0 1 0 2 1 0 1 1 2 0 2 2 2 0 0 2 1 1 1 1 1 0 1 0 1 0 2 0 0 2 0 0 2 0 0 0 0 0 1 1 0 0 0 0 0 0 0 0 0 1 2 0 1 0 0 0 0 0 0 0 0 2 0 0 1 1 0 2 1 2 1 1 0 2 0 0 0 2 2 1 1 0 0 0 0 0 1 1 1 1 1 1 0 1 1 2 0 0 0 0 0 0 0 0 0 0 0 2 2 0 2 0 1 0 0 0 0 0 1 2 0 1 1 1 1 1 0 0 0 2 1 0 0 1 1 1 1 0 1 0 0 1 2 1 0 1 1 2 2 2 0 0 0 0 0 0 1 0 0 0 2 2 2 2 2 2 0 0 0 0 1 0 1 0 0 0 1 0 0 0 1 2 2 1 1 0 2 1 1 1 2 1 0 2 0 1 1 0 1 0 2 1 0 2 2 1 0 0 0 0 0 1 1 0 1 2 2 2 1 0 0 1 1 1 0 0 2 1 1 0 0 0 1 1 0 0 1 1 0 0 0 0 1 1 1 1 1 2 0 0 2 0 0 1 0 0 0 1 0 1 1 0 0 2 0 0 1 0 1 0 0 0 2 2 2 2 2 2 0 2 2 1 0 0 1 0 0 0 0 0 1 0 0 0 0 0 1 0 2 0 0 1 1 0 0 0 0 2 1 1 0 1 0 2 0 1 0 0 1 2 0 1 0 0 0 1 0 1 2 2 0 0 0 0 1 0 0 0 0 0 1 1 1 1 1 1 0 0 0 1 1 0 0 0 0 0 0 2 1 0 1 1 1 1 1 0 0 0 1 1 1 2 0 1 1 1 2 2 2 0 2 1 2 0 0 0 0 1 0 2 0 2 1 0 0 0 1 1 0 1 1 0 0 0 1 1 2 1 0 1 2 1 0 2 0 0 0 0 1 0 0 0 0 0 0 2 0 1 1 1 0 2 0 1 1 0 0 1 2 0 2 0 0 0 0 1 0 0 0 1 1 2 2 0 0 0 0 1 1 1 1 0 0 1 1 0 0 0 1 1 1 1 1 0 0 1 0 0 2 0 2 1 0 2 0 0 1 1 0 1 0 1 0 1 0 2 2 0 0 0 0 0 0 0 0 2 0 1 1 1 1 0 2 2 0 0 0 0 0 0 1 0 0 0 0 0 0 1 0 0 0 1 0 0 0 0 1 0 0 0 2 1 0 1 0 0 0 1 1 1 2 1 1 1 2 1 0 0 0 2 0 2 1 0 0 0 2 1 1 2 0 0 1 1 0 1 0 0 0 1 1 0 2 0 1 0 1 1 1 1 0 2 0 0 0 0 0 2 1 0 2 2 1 0 0 1 0 0 0 0 1 2 0 1 1 0 0 0 0 1 0 1 1 1 0 0 1 2 0 1 0 0 1 1 1 1 0 2 0 0 1 0 0 0 0 0 0 0 0 0 0 1 0 0 0 0 1 0 0 1 1 0 0 0 0 2 2 0 0 0 0 1 0 0 0 0 1 0 0 0 0 1 0 1 0 2 0 0 0 2 0 1 1 1 1 1 1 1 2 0 0 1 1 1 0 1 0 0 0 1 1 1 0 1 0 0 0 0 1 2 1 2 1 0 2 1 0 2 2 2 2 0 2 0 0 2 1 2 0 2 0 0 0 0 0 0 0 0 0 0 0 0 0 1 1 0 0 0 2 0 0 0 0 0 2 0 0 0 0 1 0 0 1 0 1 0 0 2 0 0 0 1 1 2 2 0 1 0 0 1 1 1 0 2 2 0 0 1 1 0 0 0 0 0 0 2 1 1 2 2 1 1 0 1 0 0 0 0 1 1 0 1 1 1 0 1 0 0 1 1 1 1 1 0 0 0 0 1 0 0 1 0 0 0 0 0 2 1 0 1 0 1 0 0 0 0 2 0 1 0 1 1 1 0 1 0 0 0 1 1 1 0 0 0 1 0 0 0 0 2 2 0 0 0 0 0 0 1 0 0 0 0 2 2 0 0 0 1 1 0 0 0 1 0 1 1
112 0 0 1 0 1 1 2 0 0 0 2 1 0 0 0 0 2 1 1 1 2 1 2 2 0 0 0 1 2 0 1 1 2 1 2 2 1 0 1 0 0 0 0 2 1 1 0 2 1 0 0 1 1 1 1 0 1 0 0 1 1 1 1 1 2 2 1 0 1 1 0 2 2 2 2 2 1 1 0 1 2 2 1 2 0 0 1 1 2 1 1 0 2 1 0 1 1 0 1 1 0 0 1 1 1 1 0 1 1 0 0 0 2 2 2 2 0 1 0 1 0 2 2 0 1 0 0 1 0 0 0 0 0 0 0 0 0 0 0 1 0 0 0 0 0 0 0 1 0 0 0 0 0 0 0 1 1 0 0 0 1 0 2 1 1 0 0 0 1 1 0 0 2 1 1 2 0 1 1 0 2 1 2 2 1 2 1 0 0 0 1 1 1 1 2 0 1 0 2 0 0 0 2 2 0 2 0 0 0 1 0 1 0 2 2 0 0 1 0 1 1 0 0 0 1 0 1 0 1 0 1 0 0 1 0 0 2 2 1 0 0 2 1 1 1 0 0 0 1 1 1 0 0 0 1 2 1 1 1 1 1 1 0 0 0 0 0 2 0 0 1 0 0 0 0 0 2 2 1 1 0 2 2 0 2 2 1 0 2 0 1 0 0 1 0 0 2 0 2 2 2 2 2 2 0 0 0 0 0 0 1 0 1 1 0 0 0 0 0 0 2 2 0 1 0 1 0 0 1 0 1 0 1 0 1 1 1 1 1 0 1 2 1 0 0 1 0 1 0 0 0 0 1 0 0 0 0 2 0 2 2 1 0 0 0 0 2 2 0 0 0 0 2 1 1 2 2 1 1 1 1 0 0 0 0 1 1 1 0 1 2 1 0 1 1 1 0 0 0 0 0 1 1 1 0 0 1 0 0 1 1 2 2 0 2 0 0 0 0 0 1 1 1 0 2 2 0 0 1 0 1 0 0 0 1 0 1 0 0 0 2 0 2 2 2 2 0 0 2 0 1 0 2 2 1 2 2 1 1 1 0 1 1 1 2 2 2 0 0 1 1 0 0 2 0 1 0 2 0 0 1 0 0 0 0 0 1 1 0 0 0 0 1 0 1 1 1 1 0 1 1 2 1 0 1 2 1 0 1 0 1 0 0 0 0 0 0 1 1 1 1 0 2 1 2 0 0 0 2 0 2 0 2 2 0 1 0 1 1 2 0 0 0 0 0 0 1 1 0 0 0 0 2 0 1 0 0 0 0 0 0 1 1 0 1 1 0 0 0 0 2 2 0 0 0 2 1 0 2 0 0 1 1 1 0 0 2 1 2 0 1 1 0 0 0 0 0 0 0 0 1 1 2 2 2 1 1 2 2 0 0 0 0 0 0 0 0 1 1 0 1 0 0 0 1 1 2 0 0 0 1 1 0 0 0 2 1 0 0 1 1 0 0 2 2 2 1 0 0 2 2 1 0 1 2 0 2 2 1 1 0 2 2 2 2 1 1 1 1 0 1 0 0 1 0 2 1 2 0 0 0 1 1 1 1 0 1 2 0 0 0 2 0 1 1 2 2 1 1 0 1 0 0 0 0 1 1 0 0 0 0 0 1 0 0 0 0 0 0 0 0 0 2 0 0 0 0 0 0 0 0 0 2 0 0 1 0 0 1 0 0 0 0 0 1 0 0 0 0 0 0 1 1 1 0 0 0 0 0 0 2 1 0 2 0 0 1 0 1 0 0 0 1 1 0 2 2 0 1 1 2 0 0 1 1 1 2 0 2 0 2 2 0 2 0 0 0 0 0 0 1 0 0 0 1 2 0 0 0 0 0 1 1 1 2 2 0 0 0 1 0 0 2 1 1 0 0 1 0 0 2 1 0 0 1 0 0 2 0 2 0 0 0 0 0 0 0 0 1 2 1 1 0 1 0 1 0 1 1 2 0 0 0 0 2 2 0 1 0 0 0 2 0 0 1 0 1 1 2 1 1 2 0 0 0 0 0 0 2 2 0 1 1 1 0 1 0 0 0 0 1 0 1 1 2 0 1 1 1 0 0 0 0 2 2 0 2 1 1 1 1 1 1 0 1 0 0 0 0 0 0 0 1 1 0 1 0 1 0 0 0 1 2 2 2 0 0 1 0 1 0 1 1 1 0 1 1 2 2 0 0 0 0 2 1 1 0 0 0 1 0 0 0 0 1 1 0 0 0 0 0 0 1 0 0 0 1 1 2 0 0 1 1 1 2 0 0 0 0 2 2
113 0 0 0 0 1 1 0 0 1 1 1 0 0 0 0 0 1 0 1 1 2 1 2 2 0 0 0 1 1 1 1 1 1 1 0 2 0 0 1 1 0 0 0 1 0 0 0 1 1 0 0 0 0 0 0 0 1 0 1 0 0 0 2 1 1 1 1 2 1 0 1 2 2 2 2 2 1 1 0 2 2 2 2 2 0 0 0 0 2 0 0 0 1 0 0 0 0 0 1 1 1 0 0 2 2 2 0 0 0 0 1 2 0 2 2 1 0 0 0 2 0 2 1 1 1 1 1 2 1 0 1 0 0 1 0 1 0 0 0 2 0 1 0 0 0 0 0 0 0 0 0 0 0 1 1 0 0 0 1 2 2 0 2 2 2 1 0 0 0 2 1 0 2 1 0 2 0 0 0 0 1 0 2 0 0 0 2 0 1 1 2 0 0 0 2 1 0 0 1 0 0 0 2 2 0 2 1 1 0 1 0 2 0 2 2 0 0 1 0 1 1 0 0 0 0 0 0 0 0 0 0 0 0 1 0 0 1 1 1 0 1 2 2 2 2 0 0 1 0 0 0 0 0 0 1 1 0 0 0 0 0 0 0 1 0 0 1 1 1 1 1 0 0 0 0 0 1 2 1 1 0 2 2 0 2 2 0 0 2 1 1 0 1 2 0 2 1 0 2 2 0 0 0 0 0 2 0 0 1 0 1 2 1 2 0 0 0 1 1 0 0 2 1 2 0 0 0 0 0 0 2 1 0 0 0 0 0 2 1 0 2 1 1 0 0 1 0 1 0 0 0 0 2 0 0 0 0 0 2 0 0 1 0 1 0 0 1 1 0 0 0 0 2 0 0 1 2 0 0 1 2 2 0 0 2 1 0 0 1 0 0 2 0 2 0 1 1 0 0 0 0 1 0 0 0 1 1 0 1 1 0 1 1 0 1 0 0 0 0 1 2 0 2 1 1 1 0 0 0 2 0 0 0 0 0 0 0 0 0 0 1 0 0 0 2 1 1 0 0 0 2 0 2 2 2 2 2 2 2 2 0 1 0 0 1 1 1 0 0 0 1 1 1 1 1 1 0 1 0 0 0 0 0 1 0 1 0 0 1 1 0 0 2 1 0 0 0 1 1 1 1 1 1 0 1 1 1 1 0 1 1 0 1 0 0 1 0 1 2 2 0 1 1 1 1 0 0 0 2 0 2 1 0 1 1 1 0 2 2 0 0 0 2 0 0 1 0 0 0 1 0 0 2 1 1 0 0 0 1 1 0 0 1 0 0 0 1 1 0 0 2 2 0 0 0 2 1 0 2 0 0 0 0 0 0 0 2 0 2 0 0 1 1 0 0 0 0 0 0 0 2 0 2 1 2 0 0 2 2 0 0 0 0 0 0 0 0 0 0 1 1 0 0 0 0 0 1 0 0 0 0 0 0 0 2 2 1 0 2 0 0 0 0 1 1 2 2 1 1 0 1 1 0 1 2 0 1 1 0 0 0 0 2 2 2 2 1 2 2 0 2 0 0 0 0 2 1 2 0 0 0 0 0 0 1 0 1 0 0 0 0 1 1 1 2 2 2 1 1 1 0 0 0 1 0 2 1 1 1 0 0 0 1 0 0 0 0 0 0 0 0 0 1 1 0 0 0 2 2 2 2 0 2 0 0 1 1 1 2 0 0 0 0 0 1 0 0 0 0 0 1 1 0 0 2 1 0 0 0 0 1 2 1 0 0 1 2 0 2 0 0 0 0 0 0 0 0 1 1 0 1 0 0 0 1 0 2 1 2 0 1 1 1 2 0 0 1 0 0 0 1 1 0 1 0 1 1 1 2 0 0 0 0 0 0 2 2 1 1 1 2 0 2 2 2 2 0 2 0 1 1 0 1 0 1 0 1 1 0 0 0 0 0 0 0 0 0 0 0 2 2 1 0 1 0 1 1 0 0 2 0 1 0 1 2 2 0 1 0 0 0 1 1 0 0 0 0 2 2 2 0 1 0 0 1 1 0 1 1 1 0 1 1 2 1 2 0 1 2 1 1 1 0 2 1 1 1 0 0 0 0 0 0 0 0 0 1 2 1 0 2 1 0 0 1 1 0 0 0 0 0 0 0 0 0 1 0 1 0 0 0 1 1 1 1 0 1 1 0 1 0 2 0 0 0 2 0 0 0 2 0 0 0 1 0 0 0 1 0 1 0 0 1 0 1 1 1 1 1 1 1 1 2 0 0 1 0 0 1 0 0 0 0 1 0 1 1 1 0 1 1
114 1 0 0 0 0 0 0 0 2 2 0 1 2 0 0 0 2 2 1 1 2 1 2 2 0 2 0 2 2 2 1 2 2 0 1 1 2 0 0 2 2 1 1 2 1 1 0 1 1 0 0 0 0 1 0 0 0 1 0 1 1 0 2 0 0 0 1 2 0 0 2 1 2 1 2 2 1 1 0 2 2 2 2 2 0 0 1 1 1 0 0 0 1 0 0 0 0 0 0 1 0 1 1 2 0 2 1 1 0 1 2 1 2 2 2 2 0 2 0 0 0 2 2 0 2 0 1 1 1 0 0 0 0 0 0 0 0 0 1 0 0 0 0 0 0 0 0 0 0 0 0 0 0 0 0 0 0 0 1 1 1 0 1 1 2 1 1 1 2 0 0 1 1 0 1 2 0 0 0 0 0 1 2 2 2 1 1 1 2 2 2 1 0 2 2 2 0 1 1 0 1 0 2 2 1 2 0 1 0 0 0 1 0 2 2 0 1 1 2 0 1 2 0 0 1 1 1 1 0 0 1 0 0 2 0 0 1 1 0 0 1 2 1 1 1 0 0 0 0 0 0 0 1 1 0 1 0 0 1 0 0 0 0 2 0 0 1 1 0 0 1 0 1 0 0 1 0 1 0 0 1 0 1 0 0 1 0 0 1 0 0 0 0 1 0 1 1 0 2 1 0 1 1 1 0 2 0 0 1 0 2 1 2 2 0 0 0 0 0 1 1 0 1 2 0 1 0 0 0 0 1 0 0 0 0 0 2 0 1 0 0 1 1 1 0 1 0 1 1 1 1 1 2 1 1 1 0 1 1 1 1 1 0 1 1 0 1 2 1 1 1 1 2 0 1 2 2 0 0 1 0 0 0 0 2 2 0 0 1 0 1 1 1 1 2 1 0 1 1 1 1 1 0 0 0 0 0 0 1 0 0 0 0 1 1 1 1 0 1 0 1 0 1 1 2 1 0 0 1 1 0 0 0 0 1 0 0 1 0 2 0 0 0 0 1 1 0 0 0 0 1 0 1 1 0 1 1 1 0 0 0 1 1 1 2 2 1 0 0 0 1 1 1 0 1 0 0 0 0 2 0 0 0 1 0 1 2 1 0 0 0 0 1 1 0 0 0 0 0 1 1 2 2 0 0 2 1 0 1 0 1 1 0 2 0 0 0 2 2 2 0 2 2 0 2 0 0 0 1 0 1 0 0 0 0 1 1 0 1 0 0 0 1 1 0 1 1 1 1 0 1 0 0 2 1 1 1 0 0 0 0 1 1 0 1 1 2 0 1 0 0 0 0 0 0 2 1 0 2 0 1 0 0 1 0 0 1 0 1 0 0 1 1 0 0 1 0 0 0 0 1 0 1 1 1 1 0 2 2 0 0 0 1 0 0 2 0 0 0 0 0 0 0 0 2 2 1 0 0 0 2 0 0 0 0 1 1 2 2 2 1 0 2 2 1 2 2 1 1 1 1 1 0 1 1 0 2 2 0 0 0 1 1 1 1 0 2 1 1 1 1 1 0 0 1 1 1 2 0 0 0 0 0 2 1 2 1 1 1 0 0 0 0 0 0 1 2 2 2 0 2 0 1 0 1 1 1 0 1 0 0 0 1 1 1 1 1 1 1 0 0 0 2 1 0 0 0 0 0 1 1 0 2 0 1 0 0 0 2 0 0 1 1 2 0 1 0 0 0 0 0 0 0 0 0 1 0 0 0 0 2 1 0 0 0 1 1 0 1 0 1 1 1 1 0 1 0 1 0 0 2 1 1 0 1 0 1 0 1 0 1 1 1 2 0 0 1 0 0 0 2 1 0 1 1 0 0 0 2 0 0 1 1 1 2 2 2 1 0 2 1 0 0 1 2 1 0 2 0 2 0 1 1 0 2 0 0 0 0 0 0 0 0 1 0 0 0 0 0 2 2 1 0 1 0 1 0 0 0 1 0 0 0 0 0 1 0 2 0 1 0 0 2 0 1 0 0 1 1 1 0 2 0 0 0 0 0 1 2 2 0 0 1 1 0 1 0 0 0 0 2 0 2 0 0 1 1 0 1 0 0 1 1 1 0 0 0 2 0 0 2 0 2 0 2 2 1 1 0 1 0 0 1 1 0 1 2 2 0 0 0 0 0 0 2 0 0 2 0 1 0 2 1 0 1 2 1 2 1 1 0 0 0 2 0 0 0 0 0 0 0 1 0 0 2 2 0 0 0 0 0 1 1 0 0 1 0 0 1 0 0 0 1 1 0 0 0 0 0 1 1
115 0 0 0 0 0 0 1 1 1 2 0 0 2 0 0 0 1 1 1 0 0 0 1 1 1 1 0 2 2 2 1 1 1 0 2 0 1 0 0 1 1 0 0 2 0 0 0 0 2 0 0 0 0 2 0 0 0 0 0 0 2 0 2 1 0 1 0 1 0 1 1 2 2 2 2 2 1 1 1 1 1 2 1 2 0 0 0 0 2 0 0 0 1 1 0 0 2 1 2 2 1 1 0 2 1 2 0 2 1 0 2 1 1 2 2 2 0 1 0 1 0 2 1 1 1 1 1 1 1 0 0 0 0 0 0 0 1 1 0 1 0 1 0 0 0 0 0 0 2 0 0 0 0 1 1 1 1 0 1 2 0 0 1 2 2 0 1 1 2 1 1 1 1 1 2 1 0 0 0 0 1 0 2 2 2 0 2 0 0 1 2 1 1 0 1 1 0 0 0 0 0 1 2 2 0 2 0 1 0 0 0 1 0 2 2 1 2 2 2 0 0 0 0 0 0 0 1 0 1 0 0 0 0 1 0 0 2 2 1 0 0 2 2 2 2 0 0 0 1 1 1 0 0 0 0 0 0 0 0 0 0 0 0 0 0 0 0 1 1 0 0 0 2 0 0 0 2 2 1 1 0 2 2 0 2 2 1 0 1 0 1 0 0 2 0 1 1 0 0 0 0 1 1 1 1 1 0 1 0 1 2 2 2 2 0 0 1 2 2 0 0 1 1 2 1 1 0 1 2 0 1 0 0 0 0 0 1 2 0 0 0 1 2 0 0 2 1 1 2 1 1 0 1 0 1 1 2 1 1 1 1 1 0 1 0 0 1 2 1 1 1 1 2 1 1 2 2 0 0 0 2 0 0 1 2 1 0 0 0 0 0 0 0 2 0 0 1 1 1 1 1 1 1 0 1 0 0 0 2 0 1 0 0 0 0 0 1 0 1 0 1 0 2 1 2 1 0 0 0 1 0 0 0 0 0 0 1 0 0 1 1 1 1 1 2 2 0 0 0 0 2 0 1 1 1 1 2 1 1 1 0 0 1 1 2 2 1 0 0 0 1 1 1 0 1 0 0 2 0 0 1 0 0 0 1 0 2 2 0 0 0 0 0 0 0 0 0 0 0 0 0 1 1 1 0 2 1 0 1 0 1 1 1 0 1 1 0 0 1 1 1 0 2 1 2 1 1 0 0 2 0 0 0 0 0 1 1 1 2 1 1 0 1 1 0 1 0 0 1 0 1 0 1 1 0 1 0 0 1 1 0 1 0 1 1 1 0 0 0 0 1 0 0 0 0 1 0 0 1 1 0 2 1 2 0 1 2 0 2 0 1 0 0 0 0 0 1 1 0 0 1 0 2 2 2 0 1 2 2 1 0 0 1 0 1 0 0 0 0 0 0 0 0 0 2 2 1 0 0 2 0 0 0 0 1 2 0 0 0 2 1 1 1 1 0 2 1 1 1 1 2 0 2 0 2 0 2 2 1 0 0 1 0 2 2 0 2 0 0 1 1 0 0 1 1 1 1 2 0 0 2 0 0 1 1 0 0 2 0 1 1 0 0 0 0 2 2 1 0 0 0 0 0 2 0 2 2 0 0 1 1 0 2 0 0 0 1 1 1 0 0 1 2 1 1 0 0 0 0 1 1 0 1 0 0 0 0 0 0 0 0 0 0 1 0 0 0 0 0 0 0 2 0 0 2 1 0 0 0 0 0 2 0 0 1 2 2 0 1 0 1 0 0 0 0 1 1 1 1 1 1 0 0 0 1 0 2 2 2 0 0 1 1 2 0 0 0 0 1 0 1 1 0 1 0 0 0 0 1 0 0 1 0 2 2 2 1 2 0 1 2 0 1 1 1 0 0 0 0 0 2 1 1 0 1 0 0 0 0 0 0 0 0 0 0 0 1 1 0 2 2 0 0 2 0 0 0 0 1 1 0 0 0 0 0 1 0 2 0 0 0 1 1 0 0 0 1 0 2 1 0 1 1 1 1 1 0 1 1 1 0 0 0 2 0 2 0 0 0 0 2 1 1 1 1 1 0 0 1 0 0 1 1 2 1 0 0 1 0 0 1 0 1 0 2 1 1 2 0 1 1 0 2 0 0 1 0 2 1 0 0 2 1 1 1 1 1 0 1 1 0 2 0 1 0 0 1 2 1 1 0 0 0 2 2 2 0 1 1 0 1 0 0 0 1 1 1 1 1 1 1 1 2 0 1 2 1 0 2 0 0 0 0 2 0 0 0 1 0 0 0
116 0 0 0 0 0 0 0 0 2 2 0 0 2 0 0 0 1 2 0 1 1 1 2 2 0 2 0 2 2 2 0 2 2 0 1 1 2 0 1 1 1 0 0 1 0 0 0 1 1 0 0 1 1 1 0 1 0 0 0 1 0 0 1 1 1 1 0 2 0 0 0 2 2 2 2 2 1 1 0 1 2 2 1 1 0 0 0 0 2 0 1 2 2 0 0 0 1 0 2 0 0 0 0 2 1 2 0 1 1 0 2 1 1 1 1 1 1 1 0 1 1 2 1 1 1 1 1 1 1 1 1 0 0 2 1 0 0 0 0 2 0 0 0 0 1 0 0 0 1 0 0 0 0 0 0 0 1 0 1 1 0 0 2 1 2 0 0 0 1 0 1 0 2 1 0 1 0 2 2 0 2 0 1 0 0 0 1 1 2 2 2 0 0 2 2 0 1 0 1 0 0 0 0 0 2 1 1 1 0 0 0 0 0 1 2 0 0 2 0 1 1 0 0 0 1 1 1 1 1 0 0 0 0 1 0 0 1 1 1 0 1 2 1 1 1 0 0 0 0 0 0 0 0 0 0 0 0 0 0 0 0 0 0 1 1 0 1 2 2 0 0 1 1 1 1 1 2 2 2 2 0 2 1 0 1 1 1 0 1 0 0 0 1 1 1 1 1 0 1 1 0 0 0 0 1 0 0 0 0 0 2 2 1 0 0 0 2 0 0 1 1 0 1 1 0 1 0 0 0 0 0 0 0 0 0 0 1 0 1 0 1 2 2 1 1 1 1 1 1 1 0 0 2 0 0 0 2 0 2 0 0 0 1 0 0 0 2 2 1 1 1 0 2 0 0 0 2 1 1 1 1 0 0 1 1 1 0 0 0 0 1 1 1 2 1 1 2 0 0 0 0 1 1 0 1 1 0 0 0 0 2 0 0 2 2 1 1 0 1 0 1 0 2 1 1 1 0 0 0 1 0 1 1 1 0 1 2 0 0 2 0 0 0 0 2 2 0 0 1 0 0 0 0 0 0 0 1 1 1 1 0 0 1 1 2 2 2 0 0 0 0 1 1 1 0 0 0 2 1 1 0 0 0 2 0 2 1 1 0 1 1 0 0 0 0 0 1 1 1 1 1 2 2 0 0 2 1 0 0 0 2 1 1 1 0 1 1 1 2 2 0 1 2 1 2 0 1 0 0 2 0 0 1 1 0 2 1 1 2 1 0 0 0 0 0 0 1 1 0 0 0 0 2 0 2 0 2 1 1 1 1 1 0 1 1 1 0 0 0 0 1 2 0 0 0 2 1 0 2 0 0 2 2 2 0 1 0 0 0 0 2 2 0 2 0 2 0 0 0 0 1 0 2 2 2 1 0 2 2 0 0 0 0 1 1 1 0 0 0 0 0 0 0 0 1 2 2 0 0 0 0 0 0 0 2 2 0 0 0 2 1 0 1 1 1 2 2 0 0 2 1 0 0 0 1 0 2 2 0 0 0 0 0 0 1 2 2 0 0 0 0 0 0 1 0 2 1 2 0 2 0 0 0 2 2 1 1 2 0 0 0 0 1 0 0 1 1 2 2 1 0 0 0 1 0 2 2 0 0 0 0 0 1 1 2 0 1 1 1 0 0 1 2 0 1 0 0 1 1 2 2 0 2 0 0 0 1 0 1 1 1 0 0 0 1 0 0 0 0 0 0 0 0 0 2 0 0 1 0 0 0 2 0 0 1 0 1 0 1 0 0 0 0 0 1 2 1 0 2 0 0 1 0 0 1 1 1 0 1 1 2 1 1 2 0 1 1 0 0 0 2 1 0 1 1 1 0 0 2 0 0 0 0 2 2 2 2 2 0 0 2 0 2 2 2 1 0 0 0 0 2 0 0 0 2 0 0 0 0 0 0 0 1 2 0 1 0 0 1 1 1 1 0 0 0 2 0 0 0 0 0 0 0 0 0 0 1 1 0 0 0 2 0 0 0 0 2 2 2 2 0 2 1 1 1 0 1 0 2 2 0 1 2 1 0 0 0 0 0 0 2 1 1 2 2 1 0 0 1 0 0 0 0 1 1 0 1 1 1 0 1 0 1 1 0 1 2 0 1 1 0 1 2 1 0 0 2 2 1 0 0 1 2 2 2 0 1 0 0 2 0 2 1 1 1 2 1 0 0 2 0 0 0 1 1 2 0 0 0 1 0 1 0 0 1 1 0 1 0 0 0 2 2 0 0 2 0 0 2 0 0 0 0 1 0 0 0 1 0 1 1
117 0 0 0 0 0 0 1 0 1 1 0 0 0 0 0 0 1 1 0 1 1 0 1 1 1 2 0 1 2 0 0 1 1 2 2 1 2 0 0 2 2 0 0 2 0 0 0 2 0 0 0 1 1 1 0 1 1 0 0 1 0 0 0 1 2 1 1 2 1 0 2 1 2 1 2 2 0 0 1 1 2 2 1 2 0 0 1 0 2 0 1 2 2 1 0 1 1 0 1 0 1 1 0 2 0 2 2 2 0 0 2 1 2 2 2 2 0 1 0 2 0 2 0 2 0 2 0 1 1 0 1 0 0 0 0 0 1 1 0 1 0 2 0 0 0 1 0 0 0 0 0 0 0 0 0 1 1 0 0 1 0 1 2 0 1 0 0 2 2 0 0 1 1 2 1 1 0 1 1 0 1 2 2 2 2 2 2 1 2 2 2 0 0 1 1 0 0 1 0 0 1 1 1 1 2 1 0 1 0 0 0 1 0 2 2 0 0 2 0 1 1 0 0 0 2 1 1 0 1 1 1 1 2 1 1 0 2 2 2 0 0 2 2 2 2 0 1 1 1 1 1 0 0 0 0 0 0 0 1 0 0 0 0 2 0 0 0 0 0 0 1 0 1 1 1 0 1 2 0 0 0 0 1 0 0 0 2 0 2 0 0 1 1 2 1 1 0 0 1 0 0 1 1 1 0 0 0 0 0 0 1 2 1 1 0 0 1 0 0 1 1 1 1 2 0 0 0 1 1 0 1 0 0 0 0 0 2 0 1 1 1 1 1 0 0 1 0 1 0 2 0 0 2 0 1 1 1 0 1 0 0 2 0 2 0 0 1 2 1 1 1 0 2 0 0 2 1 0 0 0 2 0 0 0 0 1 0 0 0 0 0 1 0 2 0 1 2 0 0 0 0 1 1 0 1 0 1 0 2 0 0 2 2 0 2 0 0 0 0 1 2 1 1 1 1 2 0 0 0 0 0 1 1 1 0 0 0 0 0 0 1 0 1 0 2 2 0 0 1 1 1 0 2 2 2 2 2 1 1 1 0 0 0 0 1 1 2 0 2 2 2 1 1 2 0 1 0 2 0 1 0 0 1 1 0 1 1 0 1 1 0 0 1 1 1 1 2 2 0 2 0 2 2 0 0 2 1 1 0 1 1 0 0 1 0 0 1 1 1 1 1 1 1 0 1 0 1 1 1 1 0 0 1 1 0 0 0 0 0 1 1 1 0 0 0 0 2 2 0 1 0 0 1 1 0 1 0 0 0 0 0 1 0 0 1 1 2 1 1 0 1 1 0 0 0 1 1 0 1 1 0 0 0 0 0 0 1 0 1 0 2 0 0 1 0 0 0 0 1 1 1 1 0 0 1 0 0 1 0 2 0 0 0 0 0 0 0 0 0 0 0 0 0 0 1 1 0 0 0 1 0 0 0 0 0 1 1 0 1 1 1 0 1 2 2 2 2 1 1 1 1 0 1 0 1 0 1 1 0 0 0 1 0 0 0 2 2 1 0 0 1 0 0 0 1 1 2 2 0 0 0 0 1 1 1 0 1 1 1 0 0 1 0 0 0 1 1 0 0 0 0 0 0 1 0 2 2 0 1 0 0 0 2 0 0 0 0 1 1 0 0 1 2 0 0 0 0 2 2 2 2 0 2 0 0 1 1 0 1 1 1 0 0 0 1 0 0 0 0 0 0 0 0 0 2 1 0 0 0 0 0 1 0 0 0 0 1 0 0 0 0 0 0 0 0 1 0 1 1 0 1 0 0 0 2 0 1 1 1 1 1 1 0 1 0 0 2 0 0 0 2 1 0 1 0 1 0 0 2 0 1 1 1 1 2 1 2 2 0 2 2 0 2 1 1 0 0 1 0 1 1 0 0 0 1 1 0 1 1 0 1 1 1 1 1 1 0 0 1 1 0 1 0 1 0 1 0 0 0 2 0 0 0 0 0 1 2 2 0 0 0 0 2 0 1 0 0 1 1 1 0 1 1 0 1 1 1 0 1 1 1 0 0 2 0 2 1 0 1 2 1 0 2 0 0 1 0 0 2 1 0 0 0 0 0 0 1 0 1 0 1 0 1 0 0 0 2 0 1 1 0 0 2 0 0 0 1 2 2 0 0 1 0 2 1 0 1 1 2 0 0 2 1 1 0 1 0 1 1 0 1 0 0 1 0 0 1 1 1 0 0 0 0 0 1 1 0 0 1 1 0 1 1 0 0 1 2 0 2 0 0 0 0 1 0 1 0 0 0 0 0
118 0 0 1 0 0 0 1 0 0 0 0 1 0 0 0 0 1 0 1 1 2 0 2 2 0 0 0 0 1 0 1 2 2 1 0 2 2 1 0 1 1 0 1 2 1 1 0 1 1 0 0 0 0 2 0 0 0 0 0 0 1 0 1 1 0 0 1 2 0 0 0 1 2 1 2 2 2 2 0 1 2 2 1 2 0 1 1 1 2 1 1 2 1 0 0 0 1 0 2 2 0 0 1 2 0 2 0 1 1 0 2 1 2 2 2 2 0 2 0 0 0 2 1 1 1 1 0 2 0 1 1 0 0 0 0 0 1 1 1 1 0 0 0 1 0 0 0 2 2 0 0 0 0 0 0 1 0 0 0 1 1 1 2 1 1 0 0 0 0 2 0 0 2 0 1 1 0 0 0 0 0 1 2 1 1 1 1 0 1 1 1 0 0 2 2 1 0 0 2 0 0 1 1 1 0 2 1 1 0 1 0 1 0 2 2 0 0 2 2 0 0 1 0 0 0 0 1 0 1 1 0 0 0 1 0 0 1 2 1 0 0 1 1 2 2 1 0 0 0 0 0 0 0 0 0 0 0 0 0 0 0 0 0 0 0 0 0 1 0 0 0 1 1 1 0 0 2 2 2 2 0 2 2 1 1 2 1 0 2 1 1 2 0 2 0 2 0 0 0 0 0 1 1 0 2 0 1 1 0 1 2 1 1 1 1 0 0 1 1 0 1 1 2 1 0 0 0 0 1 0 1 0 0 0 0 0 1 1 2 1 0 2 2 0 1 1 0 0 1 2 0 0 2 0 0 0 1 0 1 0 0 1 0 1 1 0 1 2 1 0 0 0 2 0 1 2 0 0 0 2 0 0 0 0 1 1 1 1 0 0 0 1 0 2 0 1 0 0 0 0 0 1 1 1 0 1 1 0 2 0 1 0 0 1 2 1 0 0 0 1 1 0 0 0 0 2 0 0 0 2 1 0 0 0 0 0 0 0 0 2 0 0 1 0 1 2 0 0 1 0 1 0 2 2 1 2 2 0 2 1 0 0 0 0 0 0 2 0 2 1 1 0 0 1 1 1 0 2 0 1 1 0 1 0 1 0 2 0 0 0 0 0 0 0 0 0 0 1 0 0 0 1 1 0 2 1 0 0 1 0 2 0 0 1 0 0 0 0 0 1 2 1 2 0 2 1 2 0 0 2 0 0 1 2 1 0 0 1 1 1 0 0 1 0 1 2 1 1 0 0 0 1 1 1 0 1 0 0 1 0 0 1 0 0 0 0 1 1 0 1 0 0 0 0 0 2 2 0 2 0 0 1 0 1 0 0 2 2 2 1 0 2 1 0 0 0 0 0 0 0 1 0 0 0 0 2 0 1 0 0 0 0 1 0 1 0 0 0 0 0 0 0 0 0 1 1 2 0 0 1 0 0 0 0 1 2 2 1 1 2 1 0 0 2 2 2 1 0 0 2 2 0 2 0 2 0 1 1 1 1 0 1 1 1 2 0 1 1 1 0 1 1 0 0 1 0 1 1 1 0 1 0 1 2 1 1 0 2 1 0 0 0 0 0 0 0 2 2 2 0 1 0 1 2 0 1 2 0 0 1 0 0 1 1 0 0 1 1 1 0 0 1 2 0 1 0 0 1 0 0 0 1 2 0 0 0 1 1 2 0 0 0 2 2 0 1 0 0 0 0 0 1 0 0 2 0 0 0 0 0 2 2 0 0 0 2 2 0 0 0 1 0 1 0 0 0 0 1 0 0 2 0 1 0 1 0 2 1 2 0 1 2 0 1 1 1 1 0 0 0 1 2 0 2 1 0 0 1 2 0 0 1 1 0 2 1 2 2 0 1 2 0 1 1 1 0 0 0 1 0 1 1 1 0 2 0 1 2 0 1 1 0 0 0 0 0 0 0 0 2 2 1 0 1 0 1 0 0 0 0 0 1 0 1 2 2 0 1 0 1 0 1 1 0 1 0 1 1 2 1 1 2 0 0 0 0 1 0 1 1 0 0 0 2 0 2 0 0 0 0 2 0 2 1 1 0 1 0 0 0 0 0 0 0 0 0 0 1 1 1 1 0 1 0 1 1 0 0 0 0 0 0 0 0 0 1 1 1 0 0 0 2 1 1 2 0 0 1 1 1 0 1 2 0 0 2 1 2 1 1 0 0 1 1 1 1 0 0 0 0 1 0 0 1 0 1 0 1 0 0 0 0 1 0 0 0 1 0 1 0 0 0 0 1 0 0 1 1 0 1 1
119 1 0 0 0 0 0 1 0 0 0 1 0 0 0 0 0 2 0 0 2 2 0 1 2 0 1 0 2 1 0 1 1 2 1 1 1 1 1 1 1 0 0 0 2 0 0 0 1 1 0 0 1 1 1 0 1 0 0 1 2 0 1 1 1 1 1 0 1 1 1 1 2 2 1 2 2 0 0 1 0 1 2 1 1 0 0 0 0 2 0 0 0 1 0 0 0 1 0 2 1 0 0 0 2 2 2 1 1 0 0 2 0 0 0 0 1 1 2 0 1 0 1 1 0 1 0 1 2 1 0 0 0 0 1 2 0 0 0 1 1 0 0 0 0 0 0 0 0 1 1 0 0 0 0 0 1 0 0 0 1 1 0 2 0 2 0 2 0 1 1 0 0 2 1 0 2 1 0 0 0 1 0 2 0 0 0 0 0 2 1 2 0 0 1 1 0 1 0 1 0 0 0 0 0 2 0 0 1 0 2 0 1 0 1 2 0 0 2 0 2 2 1 0 0 1 1 2 0 2 0 0 0 0 1 0 0 2 2 1 0 0 2 2 2 2 0 0 0 0 0 0 0 0 0 0 0 1 1 1 1 1 0 0 0 0 0 2 0 0 0 2 0 0 0 0 0 1 1 1 1 0 1 1 0 1 0 0 0 1 1 0 1 0 2 0 1 0 0 2 2 1 2 2 2 0 1 0 0 0 0 1 2 1 0 1 1 1 1 1 1 1 1 1 1 0 1 0 0 2 0 2 1 1 0 0 1 0 2 1 0 2 2 2 0 1 1 1 1 1 1 1 0 1 0 0 0 1 0 1 0 0 2 0 1 0 0 2 2 0 0 0 0 2 0 0 2 1 0 0 1 1 1 1 0 0 1 1 1 0 0 0 0 0 2 0 0 1 1 1 1 1 0 1 1 0 0 0 0 1 0 0 1 1 0 1 0 0 0 0 0 1 0 0 0 0 1 1 1 2 0 1 0 1 1 0 0 1 1 0 2 1 1 1 0 2 2 0 2 1 0 0 0 2 1 0 1 1 1 0 2 0 0 0 0 1 1 2 0 1 1 1 1 1 1 0 1 0 2 1 2 0 0 0 0 0 0 2 0 0 0 0 0 2 0 0 0 0 0 0 1 1 2 2 0 0 2 2 0 1 0 1 0 0 0 0 0 1 0 1 0 2 1 2 1 2 0 2 0 0 2 0 0 0 1 0 0 1 0 1 0 0 0 2 2 0 2 0 0 0 1 0 0 2 0 0 0 1 0 1 0 0 1 0 0 2 2 1 1 0 0 0 1 0 0 0 2 1 0 2 1 0 1 1 1 1 0 2 1 2 0 0 0 0 0 0 0 1 1 0 0 1 0 2 2 2 0 0 2 2 0 0 0 0 0 0 0 0 1 1 0 1 0 0 0 2 2 2 0 0 0 0 0 0 0 0 1 1 0 0 0 0 0 0 2 1 1 1 0 0 0 2 0 2 0 2 0 2 1 0 0 0 1 1 1 1 0 1 1 1 1 1 1 0 0 0 1 0 1 0 0 1 0 0 1 1 1 1 1 1 0 0 1 0 0 0 2 1 1 1 0 1 0 0 1 0 2 2 0 0 0 0 0 2 0 0 0 1 1 1 0 0 1 2 0 2 0 1 0 0 2 2 0 2 0 0 1 0 0 0 0 0 1 0 1 0 0 0 0 0 0 0 1 0 0 0 0 0 0 0 0 1 2 0 0 1 0 0 0 0 0 0 1 0 0 0 0 1 0 2 1 1 0 0 0 1 0 2 0 2 0 2 2 0 1 1 1 0 0 0 0 1 1 0 1 1 0 0 0 2 0 0 0 0 1 1 1 2 1 0 1 1 0 2 2 0 0 0 1 0 0 2 0 0 0 2 0 1 1 0 1 1 1 1 1 1 1 0 0 1 2 1 1 0 1 0 1 0 0 0 0 0 0 0 0 0 1 2 2 0 0 1 1 1 0 0 0 0 1 2 2 0 2 0 0 0 0 0 1 1 1 0 1 1 2 1 2 0 0 1 1 2 1 1 1 1 1 0 1 2 0 0 0 0 0 0 0 1 0 1 0 1 0 1 1 1 1 1 0 0 0 0 0 2 0 0 0 1 1 0 0 0 2 1 1 1 0 0 1 0 2 0 1 0 0 0 1 0 0 0 1 1 1 1 1 1 1 0 0 0 1 0 0 0 1 0 2 0 2 0 0 0 0 0 0 0 0 1 1 1 0 0 0 0 0 0 0 0 0 0 2 1
120 1 0 0 0 0 0 1 0 2 2 0 0 0 0 0 0 2 0 0 2 2 0 0 0 0 0 0 2 2 2 0 2 2 0 1 1 1 0 1 1 1 0 0 0 0 0 0 1 1 0 0 2 2 0 1 0 1 0 1 0 0 0 2 0 1 0 1 0 0 0 1 2 2 2 2 2 1 1 0 0 1 2 1 2 0 0 0 0 2 0 0 2 2 0 0 0 1 0 1 2 0 0 2 2 0 2 0 0 0 0 2 1 1 1 1 1 0 0 0 2 0 2 0 2 0 1 2 2 2 1 1 0 0 0 0 0 0 0 0 1 0 0 0 0 0 0 0 1 1 0 0 2 1 1 0 0 1 0 0 0 2 0 2 2 2 0 0 1 1 1 1 1 2 0 1 1 0 0 0 1 1 1 2 2 1 1 2 2 1 1 2 2 2 0 1 1 0 0 0 0 1 0 1 1 1 2 0 0 0 0 0 1 1 0 2 0 0 1 1 0 0 0 0 1 0 2 2 2 1 1 1 0 0 1 0 0 2 2 1 0 0 2 1 2 1 1 0 0 0 0 0 0 0 0 0 1 1 0 0 0 0 0 0 1 0 0 0 1 1 1 2 0 1 0 0 0 1 1 0 0 0 2 2 0 2 2 0 0 2 0 0 2 0 2 0 2 2 0 1 0 0 1 1 1 0 0 2 1 0 1 2 0 1 1 0 0 0 1 1 1 1 2 1 1 0 1 0 1 1 0 1 0 0 0 0 1 1 1 1 0 1 2 0 1 0 1 0 2 2 2 0 0 1 0 1 1 0 0 1 0 0 0 0 0 1 0 2 2 0 0 0 1 2 0 1 2 2 0 0 2 1 0 0 0 1 1 0 0 0 0 1 0 0 1 1 1 1 0 1 0 1 1 0 0 0 0 1 0 2 0 0 0 0 1 1 1 0 1 0 0 0 1 2 0 0 2 0 0 0 1 0 0 0 0 0 0 0 1 0 1 1 2 2 1 2 2 0 0 0 0 1 0 2 2 1 2 2 2 2 1 0 0 0 0 0 0 2 0 0 0 0 1 1 1 1 1 0 2 1 2 0 0 0 2 0 2 0 0 0 0 0 0 2 1 1 1 0 1 0 1 1 1 1 0 1 2 1 0 0 0 2 0 0 0 0 0 1 0 1 1 1 1 2 0 2 1 0 2 2 0 0 0 0 0 0 1 1 1 2 0 0 1 1 1 0 2 1 1 1 0 1 0 1 2 0 1 1 0 0 0 0 0 0 1 0 0 2 1 1 1 1 1 0 1 0 2 1 0 2 0 0 1 1 0 1 0 1 0 1 0 1 0 0 1 0 2 0 0 0 0 2 0 2 2 2 0 0 2 2 0 0 0 0 0 0 0 0 0 0 0 0 0 1 0 0 0 0 0 0 1 0 1 0 0 0 2 1 1 2 1 1 0 2 2 2 2 2 1 1 0 2 0 0 0 2 0 2 1 0 0 0 1 2 2 2 1 2 0 0 0 1 0 1 0 0 2 0 2 0 2 0 1 1 2 0 2 2 1 0 0 0 1 0 0 0 1 1 1 1 0 1 0 0 1 0 1 0 0 1 0 0 0 2 0 0 0 0 0 0 0 0 0 2 0 0 0 0 2 2 1 1 0 2 0 0 0 1 0 1 1 1 0 1 1 0 0 0 0 1 1 1 2 0 0 1 0 1 1 1 1 1 2 1 0 1 0 1 0 1 0 0 1 1 0 1 2 1 1 1 1 2 1 1 1 1 0 2 1 2 0 1 0 1 1 0 0 1 0 0 0 2 0 0 0 2 1 0 0 1 1 1 1 1 1 2 2 2 2 1 1 2 0 2 2 1 1 0 2 0 0 2 0 1 0 2 0 0 1 0 1 1 0 1 2 1 1 0 0 0 2 2 0 0 2 0 0 0 0 1 1 0 2 0 2 0 1 1 2 0 1 0 0 2 0 0 0 2 0 0 0 2 1 0 0 1 1 1 0 2 2 0 0 0 2 0 2 0 0 0 0 1 0 1 1 2 0 1 0 1 1 0 0 0 1 1 0 0 1 1 0 1 1 1 0 0 2 1 0 0 0 0 0 2 0 0 1 1 1 0 0 0 1 1 1 1 1 0 1 0 1 0 2 0 1 0 0 1 1 0 1 1 0 0 2 0 0 0 0 0 0 1 1 0 0 0 0 0 0 0 0 0 1 1 0 1 1 0 0 1 0 0 0 0 0 0 0 0 0 0 2 1
121 0 0 1 1 1 1 2 0 1 1 1 1 0 0 0 0 0 2 1 1 2 0 2 2 0 0 0 1 2 1 0 1 1 1 1 1 2 0 0 2 2 0 1 2 1 1 0 1 2 1 0 0 0 2 0 0 0 0 0 1 0 0 1 1 0 0 1 1 0 0 1 2 2 2 2 2 0 0 1 1 2 1 1 1 0 0 1 1 1 0 1 1 2 1 1 1 0 0 1 2 1 1 0 2 0 2 0 2 2 0 2 1 2 2 2 1 0 2 0 1 0 2 2 0 1 0 1 1 1 1 1 0 0 1 0 1 0 0 1 1 0 0 0 0 0 0 0 0 0 0 0 0 0 1 0 1 0 0 0 0 2 0 2 1 2 1 1 0 1 1 2 0 2 1 0 1 0 0 1 0 1 0 1 1 0 1 0 0 0 0 0 0 0 0 0 0 1 0 0 0 0 0 0 0 2 2 0 0 0 0 0 1 0 1 2 1 1 1 0 0 0 1 0 0 2 2 2 1 1 1 0 0 1 1 0 1 2 2 0 0 0 1 2 2 2 0 0 1 1 1 1 0 0 0 0 2 1 1 1 1 1 1 1 1 0 0 1 0 0 0 0 0 2 0 1 0 2 1 1 1 0 2 2 0 1 0 1 0 2 1 1 2 0 2 0 2 1 0 0 0 0 1 1 1 0 0 1 1 0 1 2 1 2 0 0 1 0 0 0 2 2 2 0 2 0 1 0 0 0 0 1 1 0 0 0 0 1 1 1 1 1 2 1 0 0 2 0 1 1 1 0 0 1 0 1 1 1 0 2 0 0 2 0 2 0 0 0 1 1 1 1 1 2 1 1 1 0 1 0 0 0 2 0 0 0 0 0 0 0 0 1 1 0 2 0 2 0 1 1 0 1 0 2 0 1 0 0 0 0 0 1 0 0 2 2 2 0 0 0 0 0 0 2 0 0 0 0 0 0 2 0 0 1 1 0 0 2 1 1 2 1 0 1 1 1 2 0 0 0 0 0 0 1 1 1 1 1 1 1 0 0 1 1 1 1 1 2 0 0 1 1 2 2 0 2 1 0 2 0 0 2 1 0 0 0 0 2 0 0 0 0 0 1 0 1 1 1 1 1 1 1 1 1 0 0 2 1 0 1 0 1 0 0 1 0 0 0 1 1 1 1 0 2 1 2 1 2 0 0 2 0 0 0 0 0 1 1 0 0 0 1 1 1 1 0 1 2 2 0 0 0 0 2 0 2 0 1 0 1 0 0 0 1 1 0 0 2 0 2 0 0 0 0 1 0 1 0 0 1 1 0 1 0 1 0 1 2 2 2 1 0 2 0 1 0 0 0 0 0 0 2 0 1 2 2 2 0 2 2 1 0 0 1 0 1 0 0 1 1 1 1 0 1 0 1 1 2 0 0 0 1 0 0 0 2 2 1 0 0 1 1 0 2 2 1 1 1 2 2 1 1 1 1 1 2 0 2 2 0 0 0 0 1 1 2 1 1 1 1 0 1 0 1 1 0 2 0 1 0 2 1 0 1 2 2 1 1 1 0 1 1 0 0 1 0 1 2 0 1 1 0 0 0 0 0 2 0 1 2 0 0 0 1 0 1 0 1 1 1 0 0 0 2 1 0 0 0 1 1 1 1 0 2 0 1 1 0 0 1 0 0 0 0 0 0 0 0 0 0 0 0 1 0 0 2 0 0 0 0 0 1 2 0 0 1 1 2 0 1 0 1 1 0 0 0 0 2 0 1 1 2 0 0 0 2 0 1 1 1 1 1 2 0 1 1 0 0 0 0 0 0 0 0 0 1 0 0 0 0 0 0 1 1 0 1 1 1 1 1 0 2 0 2 2 1 0 0 0 1 0 1 1 2 0 2 0 1 2 1 0 1 1 1 1 1 1 0 0 0 2 2 1 0 1 0 1 0 0 0 2 0 0 0 0 1 2 0 2 0 1 0 1 0 0 0 0 1 0 2 1 1 2 1 0 1 0 0 0 1 1 0 0 0 2 1 1 0 0 1 1 2 0 0 2 2 0 1 0 1 0 0 0 0 0 0 0 1 2 0 1 1 0 1 0 0 0 1 1 0 1 1 0 1 0 0 0 0 2 0 0 0 1 0 1 2 0 1 0 0 1 0 1 0 1 0 1 0 0 0 1 1 0 0 2 0 0 0 0 0 1 0 0 0 0 0 0 1 1 0 0 0 1 2 0 0 1 0 0 2 0 0 0 1 2 0 1 0 0 0 2 1
122 1 0 0 0 0 0 1 1 1 2 0 0 0 0 0 0 1 2 0 0 0 1 0 0 1 0 0 2 2 2 0 0 1 2 0 2 1 0 1 1 1 1 1 2 1 1 0 0 1 0 0 0 0 2 0 0 2 0 1 1 1 0 2 0 0 0 0 2 1 0 2 2 2 2 2 2 0 0 0 0 1 2 2 2 1 1 0 0 2 0 0 1 2 0 0 0 1 0 2 1 0 1 0 2 1 2 2 1 0 0 1 1 2 2 2 2 0 0 0 1 0 2 1 1 1 1 1 1 1 0 0 0 0 0 0 0 1 0 1 1 0 1 0 0 0 0 0 0 2 1 1 2 0 0 0 1 2 1 1 1 0 0 2 0 2 0 0 1 2 1 0 0 1 1 1 1 0 0 0 0 2 1 2 2 1 2 1 0 1 0 2 0 0 2 1 1 0 0 2 0 0 0 0 0 1 2 0 2 0 0 0 2 1 1 2 0 0 1 0 0 0 1 0 0 2 2 0 0 0 0 1 0 0 2 0 1 1 1 1 0 1 2 1 2 2 0 0 0 0 0 0 0 1 1 1 1 0 0 0 0 0 1 1 1 0 0 0 1 0 0 0 1 0 0 0 0 1 1 0 0 1 2 1 0 1 1 2 0 2 0 1 0 0 2 0 2 0 0 2 0 0 1 1 1 0 0 0 0 0 0 0 2 1 2 0 0 0 2 2 0 1 1 1 2 0 2 0 1 1 0 0 1 1 0 0 0 1 1 0 1 1 2 1 0 2 0 0 1 2 1 0 0 2 0 0 1 2 0 1 0 0 1 0 0 1 0 1 2 1 1 1 0 2 0 0 0 1 1 0 2 0 0 0 0 0 0 0 0 1 0 0 0 0 1 2 1 1 0 0 0 0 0 2 1 1 0 2 0 2 0 1 2 2 0 2 0 0 0 0 0 2 1 0 0 0 0 0 0 0 0 0 1 1 1 0 0 1 0 0 1 1 0 0 0 2 1 0 0 0 0 1 0 1 1 1 1 2 1 2 2 0 0 0 0 2 2 2 0 0 0 0 1 1 1 0 1 0 2 1 2 1 0 0 1 0 1 2 1 0 0 0 0 1 1 0 0 2 2 0 1 1 0 0 1 1 1 1 0 1 0 0 0 0 1 0 0 0 0 2 2 0 1 2 0 2 1 0 0 1 1 1 0 0 1 0 0 0 1 1 1 0 0 1 1 0 1 0 0 0 1 0 0 2 0 1 0 0 0 1 0 0 2 0 0 2 2 0 0 0 0 0 0 0 0 0 1 1 0 2 0 0 0 0 0 0 0 0 0 0 0 0 1 1 1 0 0 1 2 2 2 0 1 1 1 1 1 0 1 1 0 0 0 0 1 1 0 0 0 0 0 0 0 0 0 2 2 0 0 0 2 0 0 0 0 1 2 1 0 2 0 1 0 1 1 1 2 1 2 2 0 1 0 0 0 1 0 1 1 0 0 0 0 1 1 1 0 2 0 0 0 1 1 0 0 1 0 1 2 0 0 0 0 0 1 0 1 0 1 0 0 0 0 0 1 1 1 2 1 2 1 1 0 0 0 0 2 2 0 1 0 0 0 1 0 1 0 0 0 0 0 0 0 2 1 0 0 0 2 2 2 2 0 2 0 1 0 0 0 1 0 0 0 0 0 0 0 0 0 0 0 0 1 1 1 2 0 0 0 0 0 0 2 0 0 0 1 0 0 0 0 0 0 0 0 0 1 1 1 1 1 2 0 0 0 1 0 1 0 1 1 2 1 0 1 0 0 1 0 0 0 2 2 0 2 0 2 0 0 2 0 0 2 2 0 2 2 2 0 0 0 0 0 2 2 1 0 0 1 0 1 1 1 2 0 2 0 0 0 0 0 0 0 0 0 0 0 0 0 0 2 2 0 0 2 0 0 0 0 0 0 0 0 0 0 1 1 0 2 0 0 0 1 2 0 1 0 1 1 2 2 0 2 1 1 1 0 0 1 2 1 0 0 0 2 0 2 0 0 0 0 1 0 2 2 2 0 1 0 1 1 0 0 0 0 1 0 1 1 1 0 1 0 1 1 1 2 0 1 0 0 0 0 1 1 0 0 0 1 0 0 0 1 0 0 2 0 2 0 1 0 0 2 0 1 1 1 0 0 0 1 1 0 0 1 1 1 0 0 0 0 0 1 0 0 1 1 0 1 0 0 0 0 0 0 0 2 0 0 2 0 0 0 0 1 0 0 0 0 0 0 0
123 0 0 0 0 0 0 2 0 0 0 1 1 1 0 0 1 2 0 0 2 2 1 2 2 0 2 1 2 2 1 0 2 2 1 1 1 1 0 1 1 1 0 1 2 2 0 0 2 0 0 0 0 0 2 1 0 1 0 0 1 1 0 2 1 1 1 1 2 0 0 1 2 2 2 2 2 2 2 0 1 2 2 1 2 0 0 0 0 2 0 0 0 2 1 0 1 1 0 1 1 0 1 1 2 0 2 1 1 0 0 2 0 1 1 1 1 0 1 0 1 1 1 1 0 0 0 1 2 1 0 0 0 0 1 0 1 1 0 2 2 0 0 0 0 0 0 0 0 0 0 0 0 1 1 0 0 1 0 0 0 1 0 1 1 1 0 0 0 1 1 1 0 2 1 0 2 1 0 0 0 0 1 2 1 1 1 1 0 2 2 2 0 1 2 1 1 0 1 0 0 0 0 1 1 0 2 2 1 0 1 0 1 0 2 2 1 1 1 0 1 1 0 0 0 1 1 1 0 1 0 0 0 0 1 0 2 2 2 2 0 0 1 0 0 0 0 0 0 0 0 0 0 0 0 1 2 0 0 1 0 0 1 1 1 0 0 0 2 2 0 1 0 0 0 0 0 1 2 1 0 0 1 2 0 1 1 0 0 2 1 1 1 1 2 1 2 0 0 1 1 0 0 0 0 1 0 0 0 0 1 2 2 1 1 1 0 1 0 0 2 2 2 2 2 0 1 0 0 0 0 2 0 0 0 0 0 1 1 1 1 1 2 1 0 1 0 0 0 1 1 0 1 1 1 0 0 2 1 0 1 1 1 0 1 1 0 2 2 0 0 0 0 2 0 0 1 1 0 0 1 1 0 0 0 0 0 0 0 0 0 0 2 0 2 0 0 0 1 1 1 1 1 0 0 0 1 0 0 2 0 0 2 2 0 2 0 0 0 0 0 2 1 1 0 0 1 2 2 2 0 1 0 0 0 0 0 2 0 0 1 1 0 0 0 0 1 0 1 1 1 0 0 2 2 2 2 2 1 2 2 0 0 0 0 2 1 2 0 1 1 1 0 0 1 1 1 1 2 0 0 0 0 0 1 1 1 0 0 0 1 1 1 2 1 0 0 0 1 1 2 2 1 1 1 0 1 1 1 1 1 0 0 1 0 0 1 1 1 1 1 1 0 1 1 1 0 1 0 1 1 0 0 0 0 0 1 1 0 1 0 0 0 1 0 0 1 2 2 0 0 0 0 1 1 1 1 1 0 1 0 0 1 0 0 0 0 1 1 0 0 2 0 1 1 0 2 2 0 2 0 0 1 1 0 0 0 1 0 1 1 1 0 1 1 0 1 0 0 1 1 1 1 1 0 1 1 0 1 1 1 0 0 1 0 1 0 0 0 0 0 0 0 1 0 0 1 2 0 0 2 0 1 1 0 0 2 0 1 2 1 1 0 2 2 2 2 0 1 0 0 1 0 1 0 1 0 2 2 0 0 0 0 0 0 1 2 2 1 0 1 0 0 0 0 1 1 1 2 0 1 0 0 1 2 1 2 1 2 0 1 1 0 0 0 0 1 2 1 1 0 1 0 0 1 0 1 2 0 0 0 0 0 0 0 0 0 0 0 0 0 0 0 2 0 1 1 0 0 1 1 1 0 2 0 0 0 0 0 0 0 0 0 0 1 1 0 0 0 0 0 0 0 0 0 1 0 1 0 0 1 2 1 0 2 0 0 0 0 1 1 0 0 2 2 2 2 1 0 2 0 0 1 1 0 1 0 1 0 1 1 2 2 0 2 0 1 1 1 1 0 1 0 0 0 0 0 0 0 1 0 0 0 0 1 0 0 2 2 0 2 2 0 2 2 2 2 0 1 0 0 2 0 0 0 0 0 2 2 0 1 1 0 0 1 0 0 0 2 0 0 0 1 0 1 0 1 2 0 0 1 0 0 0 0 0 1 0 1 1 0 0 1 1 0 0 0 1 0 2 2 0 2 0 0 0 0 2 0 2 2 0 0 1 2 0 2 0 0 0 0 1 0 1 0 0 2 0 0 0 0 0 0 0 1 1 0 0 2 0 0 2 1 2 0 2 0 1 1 0 1 0 1 2 0 0 0 1 2 2 0 0 0 0 0 1 0 1 1 0 0 0 2 0 0 0 0 1 1 0 1 1 0 0 2 1 1 0 0 0 0 0 0 0 0 1 1 0 1 0 0 0 0 1 0 0 1 0 1 2 0 0 0 0 1 0 0 0 0 0 1 1
124 0 0 0 1 0 0 1 0 0 0 0 0 0 0 0 0 2 0 0 2 2 0 2 2 0 0 0 2 2 1 2 0 2 0 2 2 2 0 0 2 2 0 0 2 1 0 0 2 0 0 0 0 1 1 1 0 0 0 0 2 0 0 0 0 0 0 0 1 0 0 0 2 2 1 2 2 0 0 1 1 2 2 2 2 0 0 1 1 2 1 1 0 1 0 0 0 2 0 2 1 0 0 1 2 1 2 0 1 1 0 0 1 2 2 2 2 0 0 0 2 0 1 1 0 1 0 1 2 2 1 1 0 0 0 0 0 0 0 1 1 0 0 1 0 0 0 0 0 1 1 0 0 0 0 0 0 1 1 1 1 0 0 2 0 2 0 0 1 1 1 1 0 2 1 0 2 0 2 2 0 2 2 2 2 2 2 1 1 0 0 2 0 0 2 2 0 0 0 1 0 0 0 0 0 1 1 1 1 0 0 0 1 0 2 2 0 1 0 1 1 1 0 0 0 2 2 0 0 0 0 0 0 0 2 0 0 1 2 0 0 1 1 1 2 2 1 0 0 0 0 0 0 0 0 1 1 0 0 1 0 0 1 1 1 0 0 0 0 0 0 1 0 0 0 0 0 2 2 1 1 0 0 2 0 1 1 0 0 2 0 2 0 1 2 1 1 1 0 0 0 0 1 1 1 1 0 0 0 0 0 1 2 1 1 1 0 1 0 0 2 2 2 1 2 0 2 0 0 0 0 0 0 0 0 0 0 1 1 2 1 1 2 1 0 0 2 1 1 2 0 2 0 0 0 0 0 0 0 0 0 0 1 1 0 1 0 1 1 0 0 0 0 2 1 0 1 2 1 0 0 1 0 0 1 1 0 1 1 0 1 1 0 1 2 0 2 2 0 0 0 0 0 2 1 1 0 0 0 2 0 0 1 1 1 1 0 0 1 0 0 0 0 2 2 2 1 1 1 2 0 1 0 0 0 0 0 1 1 1 2 0 0 0 0 0 1 0 0 1 0 1 0 2 2 1 2 2 2 2 1 0 1 1 0 1 1 1 0 1 2 2 2 2 0 2 1 0 2 0 1 0 0 0 2 0 2 2 1 0 0 0 0 2 1 1 1 0 1 0 1 1 1 0 1 2 2 1 0 2 0 0 0 1 0 0 0 0 1 1 1 0 0 2 1 2 1 1 1 1 1 0 0 1 2 1 1 1 1 2 1 0 0 1 0 0 1 1 1 0 0 0 0 2 0 1 0 0 0 1 0 0 1 0 0 1 1 1 1 0 1 1 0 0 0 0 2 1 0 2 0 0 1 1 1 1 0 1 0 1 0 0 2 1 0 0 0 0 0 0 0 2 0 2 0 2 2 0 2 2 0 0 0 1 0 1 0 0 0 0 0 0 0 0 0 0 0 1 0 0 2 0 0 0 0 1 2 1 1 1 2 0 0 1 2 2 2 1 1 1 0 0 0 0 0 1 0 1 1 0 0 0 1 2 2 2 2 2 1 0 0 0 0 0 1 0 2 0 1 0 0 0 1 0 1 2 1 1 0 0 0 0 0 1 2 0 2 1 1 1 0 0 0 0 1 0 1 2 0 0 0 0 0 2 0 0 0 1 1 1 0 0 0 2 0 1 0 1 1 1 2 2 0 2 0 0 1 0 0 0 0 0 0 0 0 0 0 0 0 0 0 0 1 0 0 1 2 0 2 1 0 0 2 1 0 1 0 2 0 2 0 0 0 1 1 0 0 2 0 1 1 2 1 1 0 0 1 2 2 2 0 0 1 0 0 1 0 2 0 0 0 2 0 0 0 2 1 0 0 2 0 0 0 0 2 2 2 2 0 0 0 0 0 2 2 0 0 0 1 0 1 1 2 2 0 2 0 0 0 0 0 0 0 0 2 0 1 0 1 0 2 2 2 0 0 0 2 0 0 0 1 0 2 0 2 1 2 0 1 0 0 0 1 1 0 1 0 0 2 2 2 0 1 0 0 1 1 1 0 1 1 0 0 0 2 1 1 0 0 0 0 2 0 2 0 0 1 2 0 0 0 0 0 0 1 1 0 1 2 0 1 1 0 2 0 2 2 0 0 1 0 0 0 1 0 0 0 0 1 0 0 0 0 0 0 1 0 1 1 0 1 0 2 0 0 0 0 0 0 0 2 0 0 0 2 2 2 0 0 0 1 1 0 0 0 2 2 0 1 0 0 0 1 1 0 0 0 1 1 2 0 0 0 1 0 0 0 0 0 0 0 0
125 1 0 0 0 0 0 2 1 0 1 0 0 1 0 0 0 2 2 2 0 1 0 1 2 0 1 0 2 2 2 1 1 1 1 1 1 1 1 0 0 0 0 0 1 0 0 0 1 1 0 0 0 1 1 0 0 0 0 0 1 1 0 2 0 0 1 1 2 0 0 2 1 2 1 2 2 2 2 0 2 1 2 0 2 0 0 0 0 2 0 0 1 2 1 0 1 1 0 1 0 0 0 1 2 1 2 0 0 0 0 1 2 0 2 2 1 0 1 0 1 0 2 2 1 1 1 1 1 1 0 0 0 0 0 0 0 0 0 0 1 0 0 0 0 0 1 0 0 0 0 0 1 1 0 0 0 0 0 0 0 1 0 2 2 1 0 0 0 0 1 0 1 1 1 0 2 0 0 0 0 0 1 1 1 1 1 2 0 0 2 2 1 0 2 2 2 1 0 0 0 1 0 0 0 2 0 0 1 0 0 0 1 0 0 1 0 1 1 2 0 0 0 0 0 2 1 2 0 1 0 0 0 0 1 0 1 2 2 1 0 1 2 2 2 2 0 0 0 0 0 0 0 1 1 1 1 0 0 0 0 0 0 0 0 0 1 1 2 2 0 1 0 0 0 0 0 2 1 1 1 0 2 2 0 2 2 1 0 1 0 0 2 0 2 0 2 0 0 0 1 0 1 1 1 0 0 0 1 0 0 1 1 1 2 1 0 0 1 1 0 0 1 2 1 0 1 0 1 1 0 1 0 0 0 0 0 0 2 2 1 2 2 1 1 1 0 1 1 2 0 1 0 1 0 1 1 0 0 2 0 0 1 0 1 0 0 2 2 0 0 0 1 2 0 0 1 0 0 0 2 0 0 0 1 0 0 1 1 0 1 1 0 0 2 0 0 2 0 0 0 0 0 1 0 1 0 0 0 1 1 0 1 1 1 2 1 0 0 0 0 2 0 0 1 1 0 0 0 0 1 0 0 1 1 0 0 1 0 0 2 0 0 1 1 1 1 1 1 2 0 0 0 2 2 0 2 1 0 2 1 0 1 1 1 2 1 2 0 1 1 1 1 1 1 1 0 0 1 0 1 1 0 1 0 0 0 1 0 1 1 0 0 1 0 0 0 1 1 0 1 0 1 1 0 1 1 1 0 1 0 0 1 1 1 0 1 0 1 0 0 2 0 2 0 2 1 1 0 0 2 0 0 1 1 0 1 1 1 2 0 1 0 1 1 1 1 2 2 0 0 0 0 1 1 0 1 1 1 0 0 0 1 0 0 2 2 1 1 0 1 1 1 0 0 0 1 1 0 1 1 0 1 0 1 0 1 1 1 1 0 0 1 0 1 0 1 0 0 0 0 2 1 1 1 1 1 1 1 1 0 0 1 1 1 1 1 0 1 1 1 1 0 1 0 0 1 2 0 0 2 0 0 0 0 0 2 0 0 2 0 1 0 1 2 2 2 1 1 1 0 2 0 1 0 2 0 2 1 0 0 0 0 1 1 2 1 2 1 0 0 1 0 0 0 1 1 1 2 0 0 0 0 0 2 2 1 1 1 1 0 0 0 0 0 0 2 2 2 2 0 0 0 0 1 0 1 1 0 0 0 0 0 2 1 1 0 1 1 1 0 1 0 2 0 0 0 0 1 0 1 1 0 2 1 0 2 0 0 0 0 0 0 1 0 0 0 1 0 0 0 1 0 0 0 1 0 0 0 0 0 0 2 1 0 0 1 2 1 2 0 0 0 1 1 0 0 1 1 1 0 1 0 0 0 2 0 2 0 2 0 2 1 2 2 0 0 1 0 0 0 1 2 0 2 0 2 0 0 2 0 0 1 1 0 1 1 2 2 0 2 2 0 2 2 2 1 0 0 0 0 2 0 1 0 2 0 1 1 0 1 1 0 1 2 1 1 0 0 0 2 1 0 0 2 0 0 0 0 0 1 0 2 0 2 0 1 0 2 0 1 0 1 1 0 1 0 0 1 1 1 0 2 0 0 0 0 0 0 1 1 0 1 1 2 1 2 0 0 0 0 1 1 1 1 1 0 0 1 1 0 0 0 0 1 1 1 0 1 0 0 1 0 0 0 2 1 0 0 1 0 0 0 1 0 0 0 1 1 1 0 0 1 0 1 2 0 0 0 1 1 0 2 0 0 1 1 1 1 0 2 0 1 0 2 1 1 0 0 0 0 0 0 1 0 1 1 1 1 1 1 1 0 1 0 0 0 1 0 2 0 0 0 1 1 0 1 0 0 0 0 0
126 0 0 0 0 0 0 2 0 0 0 1 2 2 0 0 0 2 1 1 1 2 0 2 2 1 0 0 1 1 1 2 1 1 2 0 2 1 0 0 1 1 1 1 1 1 2 0 1 1 0 0 1 1 1 1 1 0 1 0 1 1 0 0 0 0 0 0 2 0 0 0 2 2 2 2 1 2 2 0 2 2 2 1 2 0 0 0 0 2 0 0 1 0 2 0 2 1 0 1 0 1 0 2 2 0 2 0 0 0 0 1 1 2 2 2 2 0 1 0 2 0 2 2 0 1 0 0 1 0 0 1 0 0 0 0 0 1 0 0 1 0 0 0 0 0 0 0 0 0 0 0 0 0 0 0 1 2 0 1 1 2 0 2 2 1 1 0 0 1 1 1 0 2 2 1 1 0 0 0 0 1 1 1 1 1 1 1 0 0 0 1 0 0 2 2 2 0 0 0 0 1 0 0 0 2 2 0 0 0 0 0 1 0 0 2 1 0 1 1 0 0 0 1 0 0 1 2 0 2 0 0 0 0 1 0 1 2 2 1 0 0 2 1 1 1 0 0 0 0 0 0 0 0 0 0 1 0 0 0 0 0 1 1 1 0 0 1 1 1 1 1 0 1 0 0 0 2 2 1 1 0 2 2 0 2 2 1 0 1 0 0 1 0 2 1 1 2 0 2 2 1 1 1 1 0 1 1 1 0 1 1 2 2 2 2 0 1 1 1 1 1 1 1 1 0 1 0 1 1 0 2 0 0 0 0 0 1 1 1 1 1 1 2 0 1 1 0 0 0 2 0 1 2 1 0 0 1 1 0 1 1 2 0 0 0 0 1 1 0 0 0 1 1 0 1 2 1 1 0 1 1 0 0 2 1 0 0 0 0 0 0 1 0 1 1 1 1 1 1 0 2 0 2 0 2 0 0 0 2 0 0 2 2 0 1 0 0 0 0 0 1 0 1 1 2 1 0 0 1 1 1 0 0 0 1 0 1 1 0 2 1 0 0 0 0 1 0 0 2 0 1 0 2 2 2 2 1 0 1 0 0 0 0 0 1 0 2 0 1 1 1 1 1 1 0 1 0 2 0 0 0 0 0 1 0 1 1 0 0 1 1 0 1 1 0 0 2 2 0 2 0 1 1 0 1 1 1 0 1 0 2 0 0 1 0 0 0 1 1 1 1 0 2 1 2 1 2 0 1 1 0 0 0 1 0 1 1 1 2 0 0 0 1 1 1 1 0 0 0 1 0 0 1 1 0 1 0 0 0 0 0 0 1 0 0 0 1 1 0 0 1 0 0 1 0 2 0 0 0 1 0 2 1 1 1 1 1 0 1 0 0 2 1 0 0 0 1 1 1 2 1 0 2 2 2 2 1 2 2 0 0 0 2 1 2 1 0 0 0 0 0 0 2 0 0 0 2 0 0 0 0 0 0 0 0 0 0 0 1 0 1 0 0 2 2 2 2 1 1 0 1 0 0 0 2 0 1 1 0 0 0 0 0 0 1 1 2 0 0 1 0 0 1 0 0 2 1 0 1 0 0 0 0 1 1 2 1 2 0 0 0 0 1 0 0 2 1 0 1 2 0 0 0 0 0 2 1 1 1 0 0 0 0 0 0 0 1 1 1 0 0 1 2 0 1 1 0 2 1 0 0 0 2 0 2 0 0 0 0 0 0 0 0 0 0 0 0 0 0 0 0 0 0 0 2 0 0 1 0 0 1 2 0 0 0 1 0 0 2 2 0 1 0 0 1 1 0 1 0 0 1 0 0 0 1 0 0 0 0 2 2 2 2 2 0 0 0 0 0 1 1 0 0 0 1 0 1 0 2 0 0 1 2 0 2 1 2 2 0 1 2 0 2 1 0 0 0 0 0 0 2 0 1 0 2 0 1 1 0 0 1 1 1 1 1 1 0 0 0 2 2 2 0 0 0 2 0 0 0 0 0 0 0 0 1 1 1 2 0 2 0 0 2 0 0 0 1 0 1 0 1 1 0 0 1 1 0 1 2 2 0 1 0 2 1 1 0 0 0 0 1 0 0 2 2 0 0 0 0 0 0 0 0 0 1 0 0 2 0 0 2 0 1 0 2 1 1 1 0 1 1 0 2 0 0 0 1 1 0 0 0 2 1 1 1 0 1 0 0 1 0 1 0 0 0 2 0 0 0 1 1 0 0 2 1 1 0 0 0 0 0 0 0 0 1 1 0 1 0 0 0 1 1 0 1 1 0 0 1 0 0 1 0 2 0 0 0 0 0 1 1
127 1 0 0 0 1 1 1 0 1 1 0 0 1 0 0 0 1 1 1 1 2 1 2 2 1 0 0 2 2 2 0 0 1 2 1 2 1 0 0 2 2 0 0 1 0 1 0 1 1 0 0 0 0 2 1 0 1 0 0 0 1 0 1 1 1 1 0 0 0 0 1 2 2 2 2 1 2 2 0 0 2 2 2 2 1 1 1 0 2 0 0 0 1 1 0 1 0 0 1 2 1 1 0 2 0 2 0 0 0 0 0 1 1 0 0 0 0 1 0 1 0 2 1 1 1 1 2 2 2 2 2 0 0 0 0 0 2 0 2 1 0 0 0 0 1 1 0 0 1 0 0 2 0 0 0 1 1 0 0 0 2 1 2 1 2 0 1 0 2 0 0 0 2 0 0 2 0 1 1 0 2 0 2 1 0 1 2 0 0 0 2 0 1 1 1 0 0 1 1 0 1 0 0 0 2 0 0 2 0 0 0 1 0 0 2 1 0 1 2 0 0 0 0 0 0 1 0 0 0 0 0 0 0 1 0 0 1 2 1 0 0 2 2 2 2 0 0 0 0 0 0 0 0 0 0 0 0 0 1 0 0 0 0 0 0 0 1 1 1 0 1 0 2 0 0 2 2 2 1 1 0 2 2 0 2 2 1 1 2 0 2 0 0 2 0 2 2 0 1 1 0 2 2 2 0 1 1 0 1 0 1 2 2 0 1 0 1 1 1 0 0 0 1 1 0 1 1 0 1 0 0 0 0 0 0 0 1 0 1 2 2 2 2 0 1 1 0 2 0 1 0 0 1 0 1 1 0 0 2 0 0 2 0 2 1 1 1 2 1 1 1 0 2 0 1 2 1 0 0 2 1 0 0 0 1 1 0 0 0 1 2 2 1 2 1 1 0 0 0 0 0 1 0 0 0 1 0 0 1 1 1 1 1 0 1 0 1 0 0 0 1 1 1 2 1 0 0 0 0 2 0 1 2 2 0 0 0 0 0 2 0 1 2 2 1 2 0 0 0 0 1 0 2 2 1 2 1 1 0 0 0 0 1 0 2 2 2 0 1 1 1 1 1 0 0 1 0 2 0 1 0 0 1 0 1 0 0 0 0 1 1 0 0 0 0 0 0 1 1 1 1 1 0 0 2 1 1 0 1 0 1 0 1 0 0 2 0 0 1 0 2 2 1 0 1 1 0 0 2 0 2 0 1 1 0 2 0 1 1 1 0 0 1 1 0 1 2 2 0 0 0 0 1 1 0 1 1 0 1 0 0 0 1 1 0 0 1 1 0 1 1 0 0 0 0 0 1 0 1 0 0 1 1 0 1 0 2 2 2 0 0 2 0 2 0 2 0 0 1 1 2 0 0 0 1 1 0 0 0 0 0 1 1 1 1 1 0 1 1 0 1 0 0 0 0 2 0 0 0 1 0 0 0 0 2 2 0 0 1 1 0 0 1 1 0 1 2 1 1 1 2 0 0 0 1 0 1 1 0 0 0 1 2 2 2 1 2 1 0 0 0 1 0 0 0 1 1 1 1 0 0 1 0 1 2 1 1 1 0 0 0 0 1 0 0 1 2 1 1 0 0 0 0 1 0 2 2 0 0 0 0 0 0 1 0 0 1 1 1 0 0 1 2 0 1 0 0 0 0 0 0 0 2 0 1 2 0 0 0 0 0 0 1 1 0 1 0 0 0 0 0 0 0 0 2 0 0 1 1 0 1 2 1 0 0 1 1 0 1 0 0 0 1 1 0 0 1 0 2 0 0 0 0 0 2 0 2 0 2 0 2 2 0 1 1 1 1 0 0 0 2 0 0 0 1 1 0 1 1 0 0 1 1 1 1 1 2 0 1 0 1 0 2 2 2 2 0 0 1 0 1 0 1 0 2 0 1 1 0 1 1 0 0 0 0 0 0 1 0 2 2 2 0 0 1 2 0 0 0 0 0 0 0 0 0 1 0 1 0 0 0 0 2 0 2 0 1 0 2 2 0 1 1 1 2 1 0 0 1 1 0 0 0 2 0 2 0 1 1 0 2 1 1 1 1 1 1 0 0 0 0 0 0 0 0 0 0 1 0 0 1 0 1 0 0 1 0 1 0 0 1 0 2 0 0 0 0 0 1 0 0 2 1 2 0 0 1 1 0 2 0 1 1 1 0 1 0 0 0 1 0 1 0 0 1 1 0 2 0 0 0 0 0 0 0 0 0 1 0 0 0 0 1 0 0 1 0 0 1 0 0 0 0 0 0 0 0 1 0 1 0
128 1 0 0 0 0 0 0 0 2 2 0 0 1 0 0 0 1 1 0 1 1 0 2 2 0 2 0 2 2 1 1 1 1 1 1 2 1 0 0 2 2 0 1 1 1 1 0 1 1 0 0 1 1 1 1 1 1 0 0 1 0 0 0 0 0 0 0 2 1 0 2 2 2 2 2 2 2 2 0 1 2 1 0 0 0 0 1 1 2 1 1 0 2 1 0 1 0 0 2 2 0 0 2 2 0 2 0 0 0 0 1 0 1 1 1 1 0 1 0 1 0 2 1 1 1 1 1 1 1 1 1 0 0 2 1 1 0 0 2 0 0 0 0 0 0 0 0 0 2 1 0 0 0 0 0 0 1 0 0 0 2 0 2 1 1 0 0 1 1 1 0 0 2 2 1 1 0 0 0 0 0 1 2 2 1 2 1 0 1 0 2 0 0 1 2 2 0 0 0 0 1 1 1 1 2 1 0 2 0 0 0 1 0 1 2 0 2 0 0 2 2 0 0 0 1 1 1 1 0 0 1 0 0 1 0 0 2 2 2 0 0 2 2 2 2 0 0 1 1 1 1 0 0 0 0 0 1 1 0 0 0 1 0 0 0 0 0 1 1 0 1 0 1 0 0 1 1 2 0 0 0 0 2 0 1 1 1 0 1 0 0 2 0 2 0 2 1 0 2 2 0 1 1 1 0 1 2 1 0 1 2 1 1 1 0 0 0 0 0 0 0 1 2 1 0 0 0 1 1 0 1 1 1 0 0 1 1 1 2 1 1 2 2 1 1 1 0 1 1 1 0 0 1 0 1 1 0 2 0 2 2 2 0 2 0 0 1 1 0 0 0 2 1 0 0 1 1 1 0 2 0 1 1 0 2 2 0 0 0 0 0 1 0 2 0 0 0 0 0 0 0 1 1 0 1 0 1 0 2 0 0 0 0 1 1 1 1 0 1 0 1 0 0 0 1 0 0 0 1 0 0 0 1 1 1 0 0 0 0 2 0 0 1 1 0 1 1 1 2 0 1 0 1 0 0 0 2 2 2 1 0 1 1 1 1 1 1 0 0 0 1 2 2 2 0 2 1 2 0 1 0 0 1 2 0 2 1 0 0 1 1 0 2 1 1 1 1 1 0 1 0 1 0 0 2 1 1 0 1 0 1 0 0 2 0 0 1 0 1 1 1 0 1 0 1 0 1 1 1 1 0 0 1 2 0 1 0 0 1 0 1 0 1 1 0 2 0 0 1 0 1 0 2 0 1 0 0 2 0 0 1 1 0 1 1 1 2 1 1 0 0 0 0 0 0 2 1 0 2 0 1 2 2 2 0 0 2 1 2 1 1 1 2 0 0 1 0 0 0 0 2 1 1 1 2 2 0 2 2 0 0 0 0 0 0 0 0 1 0 0 0 0 0 0 0 1 2 0 0 0 0 0 0 0 0 2 0 0 1 1 1 0 1 1 0 1 0 0 0 0 1 1 1 1 2 0 2 1 0 0 0 0 0 0 1 2 2 0 0 0 0 1 1 0 0 2 1 0 1 1 0 0 0 2 2 2 0 2 0 0 0 1 0 1 1 1 2 1 1 0 0 0 0 0 0 2 2 0 0 0 0 1 1 0 2 0 1 1 1 0 0 1 2 0 1 0 0 0 0 0 0 0 2 0 0 1 1 0 1 0 0 0 1 1 1 1 1 0 0 0 0 0 1 1 0 1 1 0 0 1 2 2 0 0 1 1 2 1 2 0 0 1 0 0 0 1 0 1 0 0 2 1 1 2 0 0 1 0 1 1 2 2 0 2 0 0 1 0 0 0 2 2 0 2 0 0 0 0 1 0 0 0 0 1 1 2 2 1 0 1 1 1 2 2 0 0 0 1 0 1 1 2 2 0 2 0 1 1 0 0 1 1 1 1 1 1 0 1 0 1 1 0 0 2 0 0 0 0 0 2 0 1 0 1 1 1 0 1 0 0 0 1 1 0 0 0 2 0 1 1 1 2 0 0 0 0 0 0 2 2 0 1 0 1 0 1 0 0 0 0 2 0 0 2 2 0 1 0 0 0 0 1 1 2 1 0 1 2 1 0 2 0 2 0 0 1 1 0 0 0 1 0 2 0 0 0 0 1 0 0 0 2 0 2 0 0 0 0 0 1 0 2 1 0 0 2 0 0 0 1 1 0 2 2 0 0 0 2 0 0 0 0 1 1 1 1 0 1 0 0 0 0 0 0 0 0 0 1 1 0 0 0 0 1 0 1 1 1 0 1 1
129 1 0 1 0 0 1 0 0 2 2 0 0 0 0 0 0 2 1 1 1 2 0 2 2 0 1 0 0 1 0 1 1 1 1 1 1 1 0 0 1 1 0 0 2 0 0 0 1 1 0 0 0 2 0 0 0 0 0 0 1 1 0 1 1 1 1 1 1 0 0 1 2 2 2 2 2 0 0 1 1 2 2 1 2 1 1 0 0 2 0 0 0 1 0 0 0 0 0 0 1 0 0 2 2 0 2 0 0 0 0 2 1 1 2 2 2 0 1 0 1 0 2 0 2 0 2 0 0 0 0 0 0 0 0 0 0 0 0 0 1 0 0 0 0 0 0 0 0 2 0 0 0 0 2 0 0 2 0 0 1 0 0 2 1 1 1 1 0 1 1 1 0 2 2 1 2 1 0 0 1 1 0 2 2 1 1 2 1 2 2 2 0 2 2 0 0 0 0 2 0 0 0 2 2 2 1 0 0 0 0 0 0 0 2 2 0 2 1 1 1 1 0 0 1 0 1 1 1 0 0 0 0 0 2 0 0 0 0 1 0 1 2 1 1 1 0 0 0 0 0 0 0 0 0 0 1 0 0 0 0 0 0 0 1 0 0 0 1 1 0 1 1 0 0 0 0 2 1 0 0 0 2 2 0 2 2 2 0 2 0 0 1 1 2 1 1 1 1 1 0 0 1 1 1 1 0 1 1 0 1 1 2 2 2 1 0 1 1 1 1 1 1 0 1 0 1 0 2 1 0 2 1 0 0 0 0 1 1 0 0 1 1 1 0 2 0 1 1 1 0 0 0 0 0 0 1 0 1 1 1 1 2 0 1 0 0 1 1 0 0 0 1 2 1 0 1 1 1 1 2 0 0 0 0 1 1 0 0 0 0 1 1 0 2 0 2 0 0 0 0 0 0 2 1 0 1 1 0 2 0 0 0 0 1 2 1 0 1 0 0 1 0 1 0 0 1 0 0 0 0 0 0 0 0 2 0 1 0 0 2 0 1 1 1 1 1 0 0 1 0 1 0 2 1 1 1 2 2 2 1 0 1 1 1 1 1 2 0 1 1 1 0 0 2 0 0 0 1 1 2 0 0 1 0 2 0 1 1 0 1 1 1 2 1 0 0 0 0 2 2 2 2 1 0 1 2 1 0 1 0 1 0 0 1 0 0 2 0 2 2 0 0 2 1 2 0 0 1 2 1 1 0 0 0 0 0 2 0 2 0 1 0 1 1 0 1 2 2 0 0 1 0 2 1 0 0 0 0 1 1 0 1 0 0 1 1 1 1 0 0 1 0 0 0 0 1 1 0 1 1 0 1 1 1 0 0 2 0 2 0 0 1 0 0 0 0 1 1 1 1 1 0 2 2 2 0 0 1 1 0 0 0 1 0 0 0 0 0 0 0 0 0 1 0 0 0 2 0 0 0 0 0 0 0 1 2 0 0 1 1 1 0 1 1 1 2 2 0 0 1 2 0 0 0 1 0 2 1 1 1 0 1 1 1 2 2 1 2 1 0 1 1 0 0 0 1 0 1 0 0 0 0 0 1 1 2 2 1 0 1 1 1 0 1 1 2 2 1 1 0 0 0 0 1 0 1 1 1 0 1 0 0 1 0 1 0 0 0 0 0 0 1 2 0 2 0 0 1 1 2 2 1 1 0 0 2 1 0 1 1 1 0 2 2 0 0 1 0 0 0 0 2 0 0 1 0 0 0 0 0 0 2 0 1 0 0 0 0 1 1 0 0 1 0 0 1 2 0 2 1 1 1 1 1 0 0 2 1 2 0 1 2 0 2 0 1 0 0 1 0 1 0 0 0 2 2 1 0 2 0 0 0 0 1 2 1 2 0 0 0 0 0 2 2 0 0 0 1 1 1 0 1 2 0 2 0 0 1 0 1 1 0 0 0 0 0 0 0 1 1 1 1 0 1 0 1 0 1 1 1 0 0 0 0 0 1 1 2 0 2 0 2 0 0 2 0 0 1 2 2 0 1 0 0 1 1 0 0 0 0 0 0 1 1 0 1 0 0 0 0 1 1 1 2 1 0 1 0 1 1 1 1 1 1 0 0 0 0 0 0 0 0 1 1 1 0 1 0 1 0 0 1 2 0 0 0 1 1 0 0 0 0 1 1 2 0 0 0 0 2 0 2 0 0 0 1 0 0 0 2 0 0 0 1 1 1 0 0 0 0 1 0 0 2 0 1 0 0 1 1 0 1 1 0 0 1 1 1 2 0 0 0 0 0 0 0 0 0 0 2 1
130 0 1 0 0 0 0 1 0 1 1 0 0 1 0 0 0 1 2 1 0 0 1 2 2 0 1 0 2 2 2 1 2 2 2 0 2 0 0 2 1 0 0 1 2 0 2 0 0 2 2 0 1 2 1 0 1 0 0 0 1 1 0 1 0 1 0 1 2 1 1 0 1 2 1 2 2 1 1 0 1 1 2 1 2 0 1 0 0 2 0 0 0 0 0 0 0 2 0 2 1 0 0 2 2 0 2 0 0 0 0 2 1 1 1 1 1 0 1 0 1 0 2 2 0 1 0 1 2 1 1 1 0 0 1 1 0 0 0 2 1 0 0 0 0 0 0 0 1 2 0 0 0 0 1 0 1 0 0 0 1 1 0 0 0 2 0 0 0 1 1 1 1 1 0 1 1 0 0 0 0 1 1 2 2 2 1 1 1 2 2 2 2 2 0 2 1 0 0 0 0 1 0 1 1 1 2 0 2 0 0 0 1 0 2 2 1 0 1 1 0 0 1 0 0 0 0 2 0 1 1 0 0 0 1 0 1 2 2 2 0 0 2 2 2 2 1 0 0 0 0 0 1 0 0 0 2 0 0 0 0 0 1 0 1 0 0 2 2 2 0 1 0 2 0 0 1 1 1 1 1 1 0 1 0 0 0 2 0 2 0 0 2 0 2 0 2 0 0 0 0 0 1 1 0 1 1 1 0 0 0 2 1 2 1 0 0 1 1 1 1 1 2 0 1 0 1 1 0 2 0 1 0 0 0 0 0 0 2 0 0 1 2 1 0 1 1 0 0 2 0 0 0 2 0 2 2 0 1 0 1 1 0 1 0 0 0 2 2 0 0 0 1 1 1 0 1 1 2 0 0 0 0 1 1 0 0 0 0 1 0 0 2 0 2 0 2 0 0 0 0 0 0 2 1 1 0 0 0 2 0 1 1 1 1 2 1 0 0 0 0 2 1 2 0 2 2 0 0 0 0 0 0 1 1 0 0 1 1 1 1 1 0 2 1 2 2 0 0 2 0 1 0 0 0 0 0 2 1 2 2 0 0 1 1 2 2 0 0 2 0 0 2 2 1 1 0 0 1 0 0 0 0 1 0 1 0 2 1 0 0 0 1 1 0 0 0 1 1 0 1 1 1 1 1 0 2 2 0 0 0 2 0 1 0 0 1 0 2 1 1 1 0 1 0 1 1 0 0 1 1 1 0 0 1 0 1 0 0 1 1 0 0 0 0 1 0 2 2 0 0 0 0 2 1 0 0 0 1 0 0 1 0 0 0 0 0 1 0 1 0 0 1 0 0 0 1 1 0 2 0 1 2 2 2 0 1 0 0 0 0 0 0 2 0 2 2 1 1 1 1 1 0 1 1 2 1 0 0 1 0 0 0 0 0 0 0 0 0 0 0 0 0 0 0 0 1 0 0 0 1 0 1 0 0 1 2 0 0 2 0 1 0 1 1 1 2 1 1 0 1 2 1 0 2 2 0 2 2 0 0 0 0 1 1 1 2 2 0 0 0 1 0 0 1 1 1 0 2 0 0 0 1 0 2 1 1 1 0 0 0 0 0 0 0 0 1 2 2 2 0 2 0 0 1 0 1 2 0 0 0 0 0 1 0 1 1 0 0 0 0 0 1 2 0 1 0 1 0 0 1 1 0 2 0 0 0 1 0 1 1 1 1 0 1 0 0 0 0 0 0 0 1 0 0 1 1 0 0 0 0 0 2 1 0 0 1 2 0 1 0 1 1 2 2 0 1 2 0 2 1 1 0 0 0 2 0 2 0 2 0 2 0 1 1 0 0 2 0 0 0 2 0 0 0 1 1 0 0 2 0 0 2 2 0 2 2 1 0 0 0 0 0 2 2 1 1 0 0 1 0 1 0 0 0 1 0 0 0 0 0 0 0 0 1 0 1 0 0 0 2 2 0 0 2 0 0 0 1 1 1 0 0 0 0 1 1 1 2 1 2 0 0 2 0 1 0 0 2 2 2 0 2 0 0 0 0 0 1 0 0 0 0 0 2 0 2 0 0 0 0 0 1 1 1 1 1 0 1 1 0 0 0 0 2 1 0 0 2 0 0 2 0 0 1 1 1 0 0 0 0 0 1 2 1 0 0 0 0 1 0 0 1 0 1 0 1 0 1 0 1 0 2 1 0 1 2 1 0 1 1 0 1 0 1 1 2 0 0 0 1 1 1 0 1 0 0 1 2 1 1 1 0 1 0 0 0 2 0 2 0 0 0 1 1 0 0 0 0 0 2 1
131 0 0 1 1 0 0 1 0 1 1 0 0 1 0 0 0 1 1 0 1 1 0 1 1 0 0 0 2 1 1 2 0 0 1 1 1 2 1 0 1 1 0 0 1 0 0 0 2 0 0 0 1 2 1 0 1 0 0 0 2 0 0 1 0 0 0 1 0 1 1 0 2 2 2 2 2 1 1 1 0 2 2 0 2 0 0 1 1 2 1 1 0 1 0 0 0 0 0 0 1 1 0 1 2 0 2 1 1 0 0 2 2 2 2 2 2 0 2 0 0 0 2 1 1 1 1 1 2 2 1 1 0 0 0 0 0 1 0 1 1 0 0 0 0 0 0 0 1 2 1 1 0 0 0 0 1 1 0 1 1 1 1 1 1 0 0 0 0 0 1 1 1 1 0 2 1 0 0 0 0 0 0 1 1 0 1 0 0 1 1 2 0 1 2 1 0 0 0 0 0 2 0 2 2 0 2 0 1 0 0 1 1 0 0 2 0 0 1 1 0 0 1 0 0 1 1 1 0 1 1 1 0 1 2 1 1 2 2 2 0 0 1 1 1 1 0 0 0 0 0 0 0 0 0 0 0 1 1 1 1 1 0 0 0 0 0 1 1 0 0 1 0 0 0 0 1 2 2 2 2 0 2 2 0 2 2 0 0 2 0 2 1 0 1 0 0 0 0 1 1 0 1 1 1 0 1 0 1 0 1 2 1 2 1 0 1 1 0 0 1 1 0 1 2 0 2 0 0 0 0 1 0 0 0 0 0 2 0 0 1 0 0 1 0 1 1 1 2 2 1 1 0 2 0 0 1 1 0 1 0 0 0 0 0 0 0 0 2 2 2 2 0 2 1 0 1 2 0 0 1 1 0 0 1 1 1 0 0 1 0 2 1 1 1 1 2 0 1 1 1 1 0 1 1 0 0 0 0 1 0 2 1 1 0 1 0 1 0 0 0 1 0 2 1 1 0 0 0 0 1 0 0 1 1 1 0 1 0 0 1 1 0 1 1 1 2 2 2 2 0 0 0 2 1 1 1 2 2 2 1 0 1 0 0 1 0 2 0 0 0 0 1 1 1 0 1 0 1 0 1 0 0 1 1 1 1 1 0 0 1 1 0 1 1 1 1 1 1 0 0 0 1 1 1 0 2 1 1 0 1 1 0 0 1 0 0 1 1 1 1 1 0 2 0 2 1 1 0 0 2 0 0 0 1 0 2 1 0 0 0 0 0 1 0 0 1 0 0 0 1 0 0 2 1 0 0 1 1 0 0 0 2 0 0 2 1 1 1 0 1 1 1 0 0 0 1 0 0 0 1 0 1 0 1 0 1 2 1 2 0 0 0 1 0 0 0 0 0 0 0 2 1 2 2 2 0 0 1 1 0 0 0 0 0 0 0 0 1 1 0 1 0 1 0 0 0 2 0 0 1 0 0 0 0 1 1 1 0 2 0 2 0 1 1 1 2 1 0 0 1 2 0 0 0 1 0 2 2 0 0 0 2 1 1 1 1 1 1 1 1 1 0 0 0 1 1 0 2 0 1 0 0 1 2 1 2 1 1 0 0 0 2 0 2 2 2 2 1 1 0 0 0 0 1 0 2 0 1 0 0 0 0 0 0 0 0 1 2 2 0 0 2 2 0 2 0 0 0 0 1 1 1 1 0 1 1 1 0 1 1 1 2 0 2 0 0 0 0 1 1 1 1 0 0 2 2 0 1 0 0 0 1 0 1 0 1 1 0 1 0 0 2 0 0 0 2 0 2 0 0 2 0 0 1 1 0 2 1 2 0 1 2 0 2 0 1 1 0 1 0 2 1 1 1 0 1 0 0 2 0 0 0 0 1 2 1 2 1 0 1 1 0 2 2 1 1 0 1 0 1 1 0 1 0 2 0 1 1 0 1 1 0 0 0 0 0 0 1 0 0 0 1 0 2 0 0 1 1 1 1 0 0 0 0 1 1 0 2 1 1 0 0 2 0 0 0 1 1 2 1 1 2 0 0 0 0 0 1 2 2 0 1 0 2 0 2 0 0 0 0 1 0 0 2 2 0 0 0 0 0 0 0 0 1 1 0 1 2 0 0 1 1 1 1 0 1 2 0 0 0 2 0 2 0 0 0 2 2 0 0 0 1 0 2 1 0 1 1 0 2 0 2 1 1 0 2 0 0 0 2 0 0 0 1 1 2 0 0 0 1 0 0 0 0 1 1 0 1 1 1 0 0 0 0 1 1 1 0 1 0 0 0 0 1 0 0 0 0 0 0 0
132 0 1 0 0 1 1 1 0 1 1 0 0 1 0 0 0 1 1 2 0 1 1 2 2 0 0 0 2 2 2 0 1 1 1 1 1 1 0 1 0 0 1 1 1 1 1 0 2 0 0 0 1 1 1 1 0 1 0 0 2 0 0 1 0 0 0 0 2 2 2 0 1 2 0 2 2 0 0 0 0 0 1 1 1 0 0 1 0 2 0 1 1 1 0 0 0 0 0 1 1 0 0 1 2 1 2 0 0 0 0 1 0 2 2 2 2 0 1 0 1 0 1 0 1 0 1 0 1 0 1 1 1 0 0 0 0 1 0 2 2 0 0 0 0 0 0 0 0 1 0 0 0 0 0 0 1 0 0 0 1 2 1 2 1 2 1 1 1 2 0 0 0 1 1 1 1 0 0 0 0 1 1 2 2 2 1 2 1 1 2 2 0 1 2 1 1 0 0 0 0 0 0 2 2 0 2 0 0 0 0 0 2 0 2 2 1 0 2 0 2 2 1 1 0 1 2 1 0 1 0 0 0 0 1 0 0 2 2 2 0 0 2 2 2 2 0 0 0 0 0 0 0 0 0 0 0 0 0 0 0 0 0 0 0 0 0 0 2 2 0 0 0 1 0 0 0 2 2 1 1 1 2 1 1 2 2 0 0 2 0 0 2 0 2 0 2 1 1 2 1 0 1 1 1 0 2 0 1 0 1 1 2 1 1 0 0 1 0 0 1 1 2 0 2 0 1 1 1 1 0 0 0 0 0 0 0 1 1 0 1 0 2 2 0 0 1 0 0 0 0 0 0 2 0 1 1 1 0 2 0 0 2 0 2 0 0 1 1 0 0 0 0 2 0 0 2 2 0 0 1 1 2 0 0 0 0 0 0 0 0 0 1 0 2 1 0 1 1 0 0 0 0 1 1 0 0 0 0 2 0 0 1 1 1 2 0 0 0 0 0 2 0 2 2 2 1 0 0 0 1 0 0 0 0 0 0 1 1 1 1 1 0 0 0 0 0 0 1 2 0 1 0 0 0 0 0 2 1 2 1 0 0 0 0 0 0 2 0 1 1 1 1 1 0 0 1 0 2 0 1 0 0 0 2 0 1 2 1 0 0 0 0 1 0 0 0 0 0 2 2 1 0 0 0 2 1 1 0 1 0 0 0 1 1 0 1 0 1 1 1 1 2 2 0 2 0 0 1 2 0 1 0 2 2 0 0 1 0 2 0 2 0 1 1 0 1 2 2 0 0 1 0 2 0 2 0 1 0 1 1 0 2 0 1 1 1 1 0 1 0 1 0 0 0 0 2 1 0 1 0 0 1 1 0 1 0 2 0 2 0 2 0 0 1 0 0 0 0 0 0 2 0 1 1 2 0 0 1 1 0 0 0 0 0 0 0 0 0 0 0 0 0 1 0 0 0 1 0 0 1 1 1 0 0 1 2 1 0 0 1 0 0 1 1 0 1 0 2 2 1 1 0 2 0 2 0 2 2 0 0 0 0 0 0 0 1 1 1 1 0 2 1 0 1 0 2 1 1 1 0 1 0 0 2 1 2 2 2 0 1 1 0 0 0 0 1 2 1 1 0 0 0 0 1 0 1 1 1 1 1 0 0 2 0 1 0 0 0 0 0 0 1 2 0 2 0 0 1 1 2 2 0 1 0 1 0 1 1 1 0 0 0 1 1 0 0 1 0 0 0 0 0 0 0 1 0 1 0 0 1 0 2 0 0 1 1 2 0 0 0 0 0 1 1 0 1 0 2 0 0 2 1 1 0 2 0 1 1 1 1 1 0 1 1 0 0 2 0 0 0 1 1 0 1 0 1 0 1 2 0 0 0 0 0 0 1 2 0 0 0 0 0 2 2 2 2 0 0 0 1 2 0 1 0 2 0 1 1 0 1 1 0 0 0 0 0 0 0 1 1 1 1 0 1 0 1 0 0 0 1 0 1 0 1 0 0 0 1 0 1 0 1 1 0 0 0 0 1 2 2 0 1 0 0 1 1 0 2 1 0 0 0 1 2 0 2 0 0 0 0 1 1 1 2 2 1 0 1 2 1 0 0 0 0 0 0 1 1 1 0 2 0 1 0 0 1 2 0 1 0 0 0 1 0 0 0 0 0 0 0 0 2 1 1 1 0 0 1 0 2 0 2 2 1 0 2 2 2 0 2 0 0 0 0 2 2 0 0 0 1 0 0 1 0 1 1 0 2 0 0 0 0 0 0 0 0 0 0 1 0 0 0 0 2 0 0 0 1 0 0 0
133 0 0 0 1 0 0 2 0 0 0 1 0 0 0 0 0 1 0 1 1 1 1 2 2 0 1 0 0 1 0 1 2 2 0 1 1 0 0 2 0 0 1 1 1 0 1 0 1 1 0 0 1 1 1 1 0 0 1 0 1 1 1 1 0 0 0 1 2 1 1 0 1 2 1 2 2 2 2 0 1 2 2 1 1 0 0 2 2 2 1 2 0 2 0 0 0 0 0 2 2 0 1 1 2 0 2 0 0 0 1 2 1 2 2 2 2 0 1 0 1 1 1 1 0 0 0 2 2 2 0 0 1 0 0 0 2 0 0 1 0 0 0 0 0 0 0 0 1 0 0 0 0 1 0 0 2 0 0 1 1 2 1 2 1 1 0 0 2 2 0 0 0 2 2 0 2 1 0 0 0 1 2 2 2 2 2 1 0 1 1 2 1 1 0 1 1 0 0 0 0 0 0 0 0 2 1 0 0 0 1 0 0 0 1 2 1 0 1 1 0 0 0 1 0 1 1 2 0 2 0 0 0 0 2 0 1 2 2 2 0 0 2 1 1 1 1 0 0 0 0 0 1 1 1 0 1 1 1 1 1 1 1 0 1 0 1 1 2 1 0 0 0 0 0 0 1 1 1 1 1 1 2 2 0 1 2 2 0 2 0 0 1 0 2 0 1 1 0 1 1 0 1 1 1 0 1 1 1 0 1 2 1 0 0 0 1 1 1 1 1 1 0 0 1 0 1 0 0 1 0 1 0 0 0 0 0 1 1 0 1 1 2 0 0 0 1 0 0 2 1 1 1 1 0 0 1 1 0 0 0 0 2 0 2 0 0 0 0 0 0 0 1 2 0 0 1 2 1 1 2 1 1 0 0 1 1 0 0 1 1 0 0 0 1 1 1 1 1 1 1 1 0 2 2 0 0 0 0 1 0 1 1 1 1 2 1 1 0 1 0 0 1 1 1 1 1 0 0 0 2 0 0 0 0 1 0 1 2 1 2 1 0 0 0 1 1 0 0 1 0 2 0 1 1 0 1 2 1 2 1 0 0 0 0 1 1 2 0 1 1 1 2 2 2 0 2 0 2 1 1 0 1 1 0 1 0 2 0 0 0 0 0 1 0 1 1 1 1 0 0 0 1 1 0 0 2 1 0 1 0 1 0 0 1 0 0 0 2 0 1 2 0 1 0 1 0 0 0 2 0 1 0 1 1 0 1 0 0 1 0 0 0 1 0 1 0 2 2 0 0 0 0 2 1 0 0 0 0 0 0 0 0 0 0 0 0 1 1 0 0 0 0 0 0 0 0 0 0 0 1 0 2 0 1 0 0 1 0 1 0 2 1 2 0 0 0 1 1 1 1 1 0 2 2 2 0 0 1 1 1 0 0 1 0 1 0 0 0 0 0 0 0 1 0 0 2 1 0 0 1 0 1 0 0 0 2 1 0 0 0 0 0 0 2 1 1 1 1 1 1 2 0 0 0 0 0 2 2 0 0 0 0 1 1 2 0 1 1 1 0 2 0 0 0 1 1 1 1 0 0 0 0 0 2 2 1 1 1 1 0 0 0 1 0 0 1 1 0 0 0 0 0 1 1 0 1 1 1 1 0 0 0 2 0 0 0 2 2 2 0 0 1 2 1 0 1 0 0 0 1 1 1 1 0 1 1 0 0 1 0 0 0 0 0 0 0 0 0 1 1 1 1 0 0 1 2 0 1 1 0 1 2 0 0 0 0 1 0 1 0 0 1 0 0 0 1 2 0 2 1 1 0 0 0 0 2 0 0 0 2 2 1 1 2 0 0 0 0 0 0 1 1 0 1 1 1 1 0 2 0 0 1 1 1 2 2 2 1 0 1 1 0 2 1 0 0 0 0 1 1 0 1 2 0 1 0 1 2 1 0 1 1 1 1 1 1 1 0 0 2 2 0 0 2 0 0 0 0 0 2 0 0 0 0 1 2 2 2 0 0 0 1 1 0 1 0 1 1 2 1 1 2 0 0 0 0 0 0 2 2 0 1 1 2 2 1 0 0 0 0 1 0 2 1 1 0 0 0 0 0 0 0 0 0 0 0 0 2 0 0 2 0 1 1 1 0 1 0 0 0 0 0 2 0 0 0 0 1 2 0 1 2 0 2 0 0 2 0 0 2 0 0 1 1 0 2 1 1 0 1 1 0 0 1 0 0 0 0 0 0 0 0 0 0 1 1 0 2 0 0 0 0 1 0 0 1 0 0 0 0 0 1 0 1 0 0 1 1 0 2 2
134 0 0 0 0 0 1 0 0 2 2 0 0 2 0 0 0 1 0 0 2 2 1 2 2 0 2 1 2 2 0 1 0 1 2 1 2 0 0 1 1 1 1 1 2 0 0 0 1 1 0 0 0 1 1 1 0 0 0 0 0 1 0 2 1 1 1 0 2 1 1 1 2 2 1 2 1 0 0 1 1 2 2 2 2 0 0 0 0 2 0 0 2 2 0 0 0 2 0 2 1 0 1 0 2 1 2 0 0 0 0 1 2 2 2 2 2 0 0 0 1 1 2 0 2 0 2 0 0 0 0 1 1 0 0 0 1 0 0 0 0 0 0 0 0 1 1 0 0 0 0 0 1 1 1 0 1 1 1 1 1 0 0 2 0 1 0 0 0 0 1 0 2 0 2 2 0 0 0 0 0 0 1 2 1 1 1 2 1 0 0 2 1 1 0 1 1 0 0 0 0 0 0 1 1 1 2 0 0 0 2 0 2 0 2 2 0 0 1 1 0 0 0 0 0 0 0 2 1 2 0 1 0 0 2 0 0 2 2 2 0 0 2 2 2 2 0 0 0 0 0 0 0 1 1 0 0 0 0 1 0 0 0 0 1 1 0 1 0 0 0 2 0 2 0 0 1 1 2 0 0 0 2 1 1 0 1 1 0 2 0 1 2 0 2 0 2 2 0 1 1 0 1 1 1 1 0 0 0 0 0 0 1 0 2 0 0 1 0 0 2 2 1 1 0 0 0 0 2 0 0 1 0 0 0 1 1 0 1 1 1 0 2 1 1 1 1 0 1 1 1 0 1 2 1 1 1 1 0 2 0 0 2 0 0 1 0 0 1 1 1 1 0 2 1 1 2 2 1 0 1 0 1 0 0 1 1 0 0 1 1 1 2 0 2 0 0 1 1 1 1 1 0 1 0 1 0 1 1 2 0 0 0 0 2 2 2 0 0 0 1 2 0 0 0 1 1 0 0 1 1 0 0 1 1 0 0 0 0 0 0 1 0 2 2 1 2 0 0 1 0 2 0 1 1 1 1 2 2 2 1 0 0 0 0 0 0 1 0 1 1 2 1 1 2 0 2 0 2 0 2 0 0 0 0 0 0 1 0 0 0 0 0 1 0 0 0 1 1 0 1 1 0 0 1 1 2 1 0 0 0 2 0 0 2 0 0 0 1 2 2 1 1 1 1 1 0 0 0 1 1 1 0 2 1 0 1 1 1 0 0 1 0 1 0 1 2 0 0 0 1 0 0 2 0 1 0 0 1 0 0 1 1 0 0 2 1 2 2 0 0 2 1 1 0 0 2 0 0 0 0 0 1 1 0 1 0 0 0 0 0 1 1 0 0 0 1 0 0 1 1 1 0 0 0 1 1 0 1 1 1 0 0 1 0 1 1 0 0 0 0 0 0 0 0 2 2 1 0 0 0 0 0 0 0 0 1 0 1 2 1 1 0 1 1 1 2 1 2 2 0 1 0 1 0 2 0 2 1 0 0 0 0 1 2 2 1 2 0 0 0 1 0 0 1 0 1 1 1 1 0 1 0 0 1 1 0 0 2 0 0 0 0 2 0 1 2 2 1 1 0 0 0 0 0 0 0 1 1 0 1 0 0 2 0 0 0 1 1 1 0 0 0 1 1 0 0 0 0 0 1 1 0 2 0 1 0 0 0 1 0 0 0 1 1 1 0 1 0 0 0 0 0 0 0 2 1 1 0 0 1 2 2 0 0 1 0 2 0 0 0 0 0 0 0 0 0 1 1 1 0 1 0 0 0 0 2 1 0 1 1 2 2 0 1 1 0 0 0 2 0 2 0 0 0 1 1 0 1 1 0 0 0 0 1 1 1 1 0 0 1 0 0 2 2 1 1 0 0 1 0 1 0 0 0 2 0 0 0 1 0 1 0 0 1 0 0 0 1 0 1 1 1 1 1 0 0 0 0 0 1 0 0 0 0 1 0 2 1 0 0 0 0 2 0 0 0 1 0 2 2 0 1 0 0 1 1 0 0 1 1 0 0 1 1 0 1 0 0 0 0 1 1 0 1 1 0 1 0 0 0 0 0 0 1 1 1 1 2 1 0 2 0 0 1 1 1 1 0 0 0 0 0 1 1 0 0 2 2 0 0 0 0 0 1 1 0 0 1 0 1 0 2 1 2 0 2 0 0 0 2 0 1 1 1 1 1 0 0 0 0 0 0 1 0 0 2 0 1 0 0 0 0 1 0 0 0 1 0 2 0 0 0 0 0 0 0 0 0 0 2 2
135 1 0 0 0 0 0 1 0 2 2 0 1 2 0 0 1 1 2 1 0 1 1 1 1 1 1 0 2 2 2 0 2 2 1 2 2 1 0 1 1 1 1 0 0 1 1 0 0 2 1 0 0 0 0 0 0 0 0 1 1 0 1 1 0 0 0 0 2 1 0 2 0 2 0 2 1 2 2 0 1 2 2 0 2 0 0 0 0 1 0 0 1 1 0 0 0 1 0 2 1 0 2 0 2 0 2 1 1 0 0 2 1 2 1 1 0 0 1 0 2 0 1 2 0 1 0 1 2 1 0 0 0 0 1 1 0 0 0 0 0 0 0 0 0 0 0 0 1 1 1 0 1 0 1 0 1 0 0 0 1 1 0 2 0 2 0 0 0 1 1 1 2 0 1 0 1 0 1 1 0 2 1 2 2 2 1 2 2 0 0 2 0 1 0 2 0 0 1 0 0 2 0 2 2 0 2 0 2 0 0 0 0 0 2 2 0 1 1 1 0 0 0 0 0 1 1 1 0 1 0 0 0 0 0 0 0 2 2 2 0 0 2 1 1 1 0 0 0 0 0 0 1 0 0 0 2 0 0 0 0 0 0 0 0 0 0 2 1 1 1 1 1 0 0 0 0 1 2 1 0 0 1 1 0 1 0 1 0 2 0 0 2 0 2 0 1 0 0 1 0 0 0 0 0 0 0 0 1 0 1 2 1 2 1 0 1 0 0 0 1 1 1 1 2 0 1 0 0 0 0 0 0 0 0 0 1 1 1 0 0 1 2 2 0 1 1 0 0 1 1 1 2 2 2 1 1 1 0 1 0 0 2 0 1 1 0 1 1 0 0 0 1 2 0 0 2 1 0 0 1 1 1 1 0 1 1 0 0 1 0 0 0 0 1 1 1 0 2 2 1 2 2 1 0 1 1 0 0 2 0 0 1 1 0 1 0 0 1 0 1 1 0 2 1 1 1 0 0 0 1 0 0 0 0 0 0 0 1 0 2 0 0 1 1 0 1 0 0 0 0 1 0 1 1 0 1 1 0 1 0 0 0 1 0 1 1 1 0 0 0 1 0 0 1 1 1 0 1 1 2 0 0 0 1 0 1 1 1 1 0 0 0 1 0 1 0 0 1 0 1 0 1 1 1 0 1 0 1 0 1 1 0 0 1 1 0 0 2 1 1 1 1 2 0 2 0 2 0 0 1 1 0 2 2 0 0 0 0 0 0 0 0 2 1 0 1 2 2 0 0 0 0 1 0 1 0 1 0 0 0 0 1 0 1 1 1 1 1 0 0 2 0 0 0 0 2 1 0 1 0 2 1 0 1 0 1 2 0 2 0 0 0 2 0 0 0 0 0 1 1 2 0 2 2 2 1 0 1 0 0 0 0 1 1 2 2 0 1 0 0 0 0 1 0 0 0 1 0 0 1 0 0 0 0 0 2 1 1 2 1 2 0 1 1 0 1 0 0 0 0 2 1 1 1 2 0 2 1 0 0 0 0 2 2 2 1 0 2 2 0 2 0 1 2 0 2 0 2 0 1 1 0 2 2 1 1 0 2 0 1 1 0 0 0 0 1 1 1 2 1 0 0 0 1 0 2 2 0 0 0 0 0 1 0 1 0 2 2 2 0 0 1 2 1 0 1 0 0 0 0 0 0 2 0 1 1 1 1 2 1 1 0 0 0 0 0 0 0 0 0 0 1 0 0 0 2 0 0 0 0 0 2 0 0 0 1 1 0 1 0 0 1 0 0 0 1 0 2 0 1 2 0 0 1 1 0 2 0 2 0 2 2 0 1 1 0 0 0 1 0 1 1 0 1 0 1 1 0 2 0 0 1 1 0 2 1 2 0 0 0 0 0 2 1 1 1 0 0 0 1 2 1 1 0 2 0 1 1 0 1 1 0 0 2 0 0 0 1 0 1 1 2 0 1 1 1 0 0 0 2 0 0 0 0 0 2 1 0 0 0 0 2 0 0 0 0 0 1 2 2 0 1 0 0 1 1 1 0 2 2 0 0 0 2 0 2 0 0 1 0 2 0 1 2 2 0 1 0 0 0 0 0 0 1 1 0 0 1 1 0 2 0 0 0 1 1 0 1 1 0 1 0 2 0 0 0 0 0 1 0 0 2 0 0 0 0 0 1 0 1 0 2 1 1 0 1 1 1 0 1 0 0 0 1 1 1 0 0 0 2 0 0 0 0 0 0 0 1 1 1 0 0 1 0 0 1 0 1 1 0 0 1 0 1 0 0 0 0 0 2 1
136 0 0 2 0 0 0 1 0 1 1 0 0 1 0 0 0 1 1 1 1 2 0 2 2 0 1 0 0 1 0 1 2 2 0 1 1 1 0 1 0 0 0 1 2 0 1 0 1 1 1 0 2 2 0 1 0 0 0 1 0 1 0 2 1 0 1 0 1 1 1 2 0 2 0 2 2 2 2 0 1 2 2 1 2 0 1 0 0 2 0 0 1 2 0 0 0 2 2 1 1 1 0 2 2 0 2 0 1 1 0 0 1 2 2 2 2 0 1 0 1 0 1 1 0 0 0 1 1 1 0 1 0 0 2 0 0 0 0 0 0 0 0 0 0 0 1 0 0 0 0 0 0 0 0 0 1 1 0 1 1 1 0 2 2 2 0 2 0 2 0 0 0 2 1 0 1 1 0 0 0 0 1 2 1 1 1 1 0 1 1 2 0 0 0 2 1 1 0 0 0 0 0 0 0 2 1 0 0 0 0 0 1 0 1 1 0 1 2 1 0 0 1 0 0 1 1 2 1 2 1 0 0 0 2 0 0 2 2 1 0 0 2 2 2 2 0 0 1 1 1 1 0 1 1 0 1 0 0 1 0 0 1 1 0 0 0 0 2 1 0 0 0 2 1 0 0 1 1 0 0 1 0 1 0 1 1 2 0 2 0 0 0 1 2 0 2 1 0 1 1 0 1 1 1 1 1 0 1 0 0 2 2 2 2 0 0 0 1 1 1 1 1 0 1 0 1 0 1 1 0 0 0 0 0 0 0 1 2 0 0 0 2 0 0 1 1 1 1 1 0 1 0 2 0 1 1 2 0 0 0 0 1 0 1 0 0 0 2 2 2 2 1 2 0 2 2 0 0 0 1 1 0 0 0 0 0 0 0 0 0 1 0 0 2 0 0 0 0 0 0 0 2 0 0 0 2 2 0 2 0 0 0 0 2 2 1 1 0 1 0 0 0 1 0 1 0 0 0 1 0 1 1 2 2 0 0 2 1 1 2 0 1 1 1 2 1 0 1 0 0 1 0 1 0 0 0 1 1 1 1 0 2 1 2 2 2 2 0 0 0 0 0 0 0 1 0 0 2 2 2 1 0 1 1 1 1 1 1 0 0 0 0 1 0 0 0 1 1 0 1 1 1 1 0 1 1 1 0 0 0 2 0 1 0 0 1 1 1 1 1 1 1 2 1 2 1 1 0 1 1 0 0 2 2 0 1 1 1 2 1 1 0 1 0 0 1 1 1 0 1 1 0 2 2 0 0 0 0 1 0 0 0 2 0 0 0 2 2 0 0 1 0 0 0 0 1 1 0 2 0 0 0 0 0 0 0 0 0 1 1 1 0 0 1 0 0 0 0 0 0 2 0 2 2 2 0 0 1 1 2 0 0 0 0 1 1 0 0 0 0 0 0 1 0 0 0 1 0 0 2 0 0 0 0 0 2 1 0 2 1 1 0 0 0 0 2 1 2 2 0 2 1 1 1 2 0 2 2 0 0 0 2 2 2 2 1 2 1 1 0 1 2 0 0 0 0 1 2 0 0 0 0 2 2 1 1 1 1 0 0 0 2 0 2 1 2 1 0 0 0 0 0 0 1 0 0 2 0 0 1 0 0 0 1 1 1 0 0 0 0 0 1 2 1 0 0 0 1 1 1 1 0 2 0 0 1 0 0 0 0 0 0 1 1 0 1 0 0 0 0 0 1 0 0 1 0 0 0 0 0 0 1 0 1 0 0 2 0 1 0 0 0 1 0 0 2 1 1 1 0 1 0 0 0 2 0 1 0 1 1 2 1 0 1 1 1 1 0 0 0 2 0 0 0 1 1 0 0 1 0 0 1 1 1 2 2 1 1 0 1 1 0 2 2 2 2 0 0 1 0 1 0 0 0 0 1 0 1 1 0 1 0 0 0 0 0 0 0 0 2 2 0 0 2 0 0 0 0 0 1 0 0 0 0 0 1 0 1 0 1 0 0 1 0 1 0 1 1 2 1 1 2 0 0 0 0 0 1 0 0 0 0 0 2 0 2 0 0 1 0 0 0 1 1 1 1 0 0 1 1 0 0 1 2 2 0 0 1 0 0 2 0 0 0 1 0 1 1 0 1 0 0 1 0 0 0 1 1 0 0 0 2 1 1 0 1 0 0 0 2 0 2 0 0 0 1 1 1 0 2 0 1 0 1 1 1 0 1 1 0 1 0 0 0 0 0 0 0 0 0 0 0 1 0 0 1 1 1 2 0 0 0 0 1 0 0 0 0 0 1 1
137 0 0 0 1 0 0 0 0 1 1 1 0 0 0 0 0 0 0 0 2 2 0 2 2 0 1 0 1 2 2 1 0 1 2 0 2 2 0 0 1 1 1 1 1 1 0 0 2 0 0 0 0 0 2 1 1 1 0 0 0 1 0 1 0 0 0 1 1 0 0 1 2 1 0 1 1 1 1 1 1 2 2 1 1 0 0 0 0 2 0 0 1 1 0 0 0 0 0 1 1 0 1 0 2 1 2 1 1 0 0 2 1 2 2 2 2 0 0 0 2 0 2 0 0 1 0 2 2 1 0 0 0 0 0 0 0 1 0 2 1 0 0 0 0 0 0 0 2 2 0 0 0 0 0 1 0 1 0 1 2 0 0 2 1 1 0 0 1 2 1 2 1 1 1 1 1 1 0 0 0 0 0 2 1 0 0 1 1 2 1 2 1 1 0 1 1 0 1 1 0 0 0 1 1 0 2 0 0 0 0 0 1 0 2 2 0 2 2 1 0 0 1 0 0 1 1 1 1 1 0 0 0 0 1 0 0 2 2 1 0 0 2 2 2 2 0 0 1 1 1 1 0 0 0 1 1 0 0 0 0 0 0 0 1 0 0 0 2 1 0 1 0 1 0 0 0 0 1 0 0 1 2 1 0 1 1 0 1 2 0 1 2 0 2 0 1 2 0 2 2 2 1 1 1 0 1 0 0 0 0 0 2 1 1 0 1 1 1 1 0 0 1 1 2 1 1 0 0 1 0 2 0 0 0 0 0 0 1 1 0 0 2 2 0 0 2 0 1 0 0 0 0 2 0 0 1 0 0 1 0 0 2 0 2 1 0 1 2 0 0 0 0 2 0 1 1 1 0 0 0 2 0 1 1 1 0 0 0 1 0 0 0 0 2 1 0 0 1 1 0 1 1 1 0 1 0 1 0 2 0 1 1 1 1 2 0 0 0 0 0 2 0 0 1 1 0 0 0 1 0 0 0 0 0 1 1 2 1 1 1 1 1 1 1 1 1 0 0 0 0 1 0 1 1 0 1 1 1 0 0 0 2 1 1 2 2 2 0 0 1 1 2 2 0 1 0 1 2 0 1 0 0 1 2 0 2 2 2 0 0 0 0 2 2 0 0 0 0 1 2 2 2 0 0 1 2 1 0 2 0 0 0 0 0 0 0 0 0 0 0 1 1 2 1 2 0 0 1 1 1 0 0 1 1 0 1 1 1 1 2 0 0 0 0 0 0 2 2 0 0 0 0 2 1 0 0 0 0 1 1 0 1 0 0 1 1 2 2 0 1 1 0 0 1 0 1 0 0 0 2 0 1 2 1 1 0 1 0 1 0 2 0 1 0 0 0 0 0 0 0 2 0 2 0 2 2 0 1 1 0 0 0 0 0 0 0 0 1 1 1 1 0 1 0 0 0 0 0 0 2 0 0 0 0 0 1 1 1 2 1 0 0 0 2 2 2 2 1 1 0 2 0 1 0 2 0 2 2 0 0 0 0 1 1 2 1 2 1 1 0 2 1 0 0 0 2 1 1 1 1 0 0 0 2 2 1 0 2 0 0 0 0 1 1 0 2 2 2 2 0 2 0 1 1 1 0 2 0 0 0 0 0 1 1 1 0 0 0 0 0 0 0 2 0 1 0 1 0 0 1 1 0 2 0 1 0 0 0 2 0 0 0 0 0 1 0 0 0 1 1 1 1 0 0 0 0 0 1 1 0 1 2 0 0 1 0 1 0 2 1 2 0 0 0 0 1 1 1 0 0 2 0 0 0 0 1 2 0 2 0 2 0 1 1 0 0 1 0 0 0 1 0 0 0 1 1 0 1 2 0 0 1 1 1 2 2 2 2 0 1 2 0 2 2 1 1 0 1 0 0 2 0 0 0 1 0 0 0 0 0 0 0 0 1 0 0 0 0 0 2 2 1 0 1 0 1 0 0 0 1 0 0 0 0 0 1 0 0 0 0 0 1 1 0 0 0 0 1 2 2 0 2 0 2 2 0 0 0 1 1 0 0 1 1 0 0 0 0 1 0 1 0 1 2 2 0 0 1 2 0 0 0 0 1 1 0 1 0 1 0 1 0 2 1 0 0 1 1 0 1 1 1 2 1 0 1 0 1 1 0 0 1 0 0 1 0 0 1 0 1 0 2 1 1 0 1 0 0 1 0 0 0 0 2 0 0 0 2 1 1 0 1 0 1 0 1 0 0 0 0 0 1 1 0 0 1 1 0 1 0 0 0 0 0 0 0 0 0 0 1 1
138 1 0 0 1 0 0 0 0 1 1 1 1 2 0 0 0 2 0 1 1 2 1 1 1 1 0 0 2 2 1 1 2 2 2 0 2 2 0 0 2 2 0 0 2 0 0 0 2 1 0 0 0 0 1 1 1 1 0 0 1 1 0 1 1 1 1 0 0 0 0 1 2 2 1 2 1 0 0 2 0 2 2 1 1 0 0 0 0 2 0 0 1 1 0 0 0 1 1 2 1 0 0 1 2 1 1 0 1 1 0 2 1 1 1 1 1 0 0 0 2 0 2 1 0 1 0 0 0 0 1 1 0 0 0 0 0 1 2 0 1 0 0 0 0 0 1 0 1 1 0 0 0 0 1 0 1 1 0 0 1 1 0 1 1 1 0 1 0 2 0 0 0 2 0 1 1 0 0 1 0 1 1 1 1 1 1 1 1 2 2 2 0 0 2 2 2 0 0 0 0 0 0 0 0 1 2 0 1 0 0 0 1 0 1 2 0 1 0 1 1 1 1 0 0 1 1 1 0 1 0 1 1 1 1 0 0 0 0 0 0 0 2 2 2 2 0 0 0 0 0 0 0 0 0 0 1 0 0 1 0 0 1 0 0 0 2 0 0 0 2 2 0 2 0 0 1 2 2 0 0 0 2 2 0 2 2 2 0 2 0 0 0 0 2 0 1 0 0 0 0 0 0 0 0 0 0 1 1 0 1 1 2 2 1 0 1 0 0 0 2 2 0 2 2 0 2 0 1 0 0 0 0 0 0 0 1 1 2 0 0 0 2 1 0 0 1 0 0 1 1 0 0 1 0 0 0 1 0 2 0 0 0 0 0 0 0 1 2 1 1 1 0 1 1 0 0 2 1 0 0 1 1 0 0 0 0 0 0 0 0 1 1 0 1 1 2 1 0 0 0 0 0 0 0 0 1 1 1 2 0 1 2 2 0 2 0 0 0 0 0 2 1 0 1 1 1 0 0 0 1 0 1 1 1 1 0 1 1 0 0 2 1 2 2 1 2 0 0 0 0 2 0 2 1 0 1 2 2 1 2 1 0 0 0 0 0 2 0 1 1 1 1 1 0 0 0 0 2 0 1 0 0 1 1 0 1 2 2 0 0 0 1 0 0 0 0 1 1 1 1 1 1 1 0 1 1 1 0 1 0 1 0 0 1 0 0 0 0 1 1 0 0 2 1 2 0 1 0 1 1 0 0 0 0 0 1 1 1 1 0 2 0 1 0 1 1 1 1 0 1 1 0 1 1 1 1 0 0 0 0 0 0 1 0 0 0 0 0 0 0 0 0 0 0 0 1 0 0 0 2 0 1 0 1 0 1 2 1 2 0 1 1 2 0 0 0 0 0 0 0 2 0 2 2 2 0 0 2 2 2 0 0 0 0 0 0 0 0 0 0 0 0 0 0 1 2 1 0 0 1 0 0 0 0 1 2 0 0 1 0 1 0 0 1 1 2 1 0 0 0 0 0 0 0 1 0 2 2 0 0 0 1 1 1 2 2 2 1 0 0 0 0 0 0 1 1 0 2 0 0 1 1 1 1 1 1 2 1 1 0 0 0 0 1 0 1 2 1 2 1 1 0 1 0 1 1 1 1 1 0 0 0 2 0 1 0 1 1 1 0 0 1 1 1 1 0 0 0 0 1 1 0 2 0 1 1 1 1 1 0 0 0 0 0 1 0 1 0 0 0 0 1 1 1 0 0 0 2 2 0 0 2 0 0 0 0 0 0 1 1 0 1 0 0 0 1 1 1 0 0 2 1 1 1 0 0 1 0 1 1 2 0 1 1 0 0 0 0 0 0 1 1 0 1 1 1 0 1 1 0 0 0 0 1 1 1 2 1 0 1 1 0 2 2 1 1 0 1 0 0 2 0 0 0 0 2 2 2 0 1 2 0 1 1 0 1 0 2 0 1 1 0 0 2 0 0 0 1 0 1 0 0 0 0 0 0 1 1 0 0 0 0 2 0 1 0 0 0 2 1 0 2 0 0 0 0 0 0 1 1 0 0 0 2 0 2 0 0 0 0 2 0 2 0 1 1 0 1 2 0 0 0 0 1 1 0 0 1 1 0 2 0 1 0 1 1 0 0 2 0 0 0 2 0 0 0 0 2 1 0 0 2 2 2 0 0 0 1 0 2 0 1 0 1 0 1 0 0 0 2 0 0 0 0 1 1 0 1 0 0 0 0 0 0 1 1 0 1 0 0 0 0 0 0 0 0 0 0 2 0 0 0 0 0 0 0 0 0 0 0 0
139 0 0 0 2 1 1 1 0 2 2 0 0 1 0 0 0 1 1 1 1 1 0 2 2 0 0 0 2 1 1 1 1 1 0 1 1 2 0 1 0 0 0 1 1 0 1 0 2 1 0 0 1 1 1 1 2 1 0 1 0 1 0 1 1 1 1 0 1 1 1 1 1 2 0 2 2 2 2 0 1 2 2 0 1 0 0 0 0 2 0 0 0 2 1 0 1 1 0 2 2 1 1 0 2 1 2 1 2 1 0 1 0 1 1 1 1 0 1 0 2 0 2 2 0 2 0 1 1 1 0 0 0 0 0 0 0 0 0 2 0 0 0 0 0 0 0 0 1 2 1 0 0 0 0 0 0 2 0 0 0 1 0 2 1 1 0 0 0 0 2 1 1 1 1 1 1 1 0 1 0 2 1 2 1 1 1 2 0 0 2 2 0 0 0 0 0 0 1 1 0 1 1 2 2 0 2 0 2 0 1 0 1 0 1 2 1 1 0 0 0 0 1 1 0 2 2 0 0 1 1 0 0 0 1 0 1 2 2 1 0 0 2 2 2 2 0 0 2 2 2 2 1 0 0 0 0 1 1 0 0 0 0 0 1 0 0 0 2 2 1 1 1 0 0 0 2 1 1 0 0 1 1 1 0 1 2 2 0 2 0 1 2 0 2 0 2 0 0 0 1 0 0 0 0 0 0 0 0 0 0 2 1 2 2 0 2 1 0 0 2 2 1 2 1 0 0 0 0 0 0 0 0 0 0 0 0 1 2 1 1 1 2 2 0 1 1 0 2 1 1 0 0 2 0 1 0 0 0 2 0 0 1 0 1 0 0 0 1 1 1 1 1 2 0 0 0 1 1 0 1 1 1 1 0 1 1 0 0 0 0 0 2 0 2 0 0 0 0 0 0 0 0 1 0 1 0 1 0 1 1 0 1 1 1 2 1 0 0 0 1 1 0 2 2 2 1 0 0 0 1 0 0 1 1 0 0 0 1 0 1 1 1 1 1 1 1 0 0 0 1 1 0 2 2 2 2 1 1 1 0 0 0 0 0 1 1 2 0 1 1 2 0 0 2 0 2 0 2 1 1 0 0 2 0 0 0 1 1 0 1 1 0 1 0 1 1 0 0 0 1 1 1 1 0 1 1 0 1 1 1 0 0 1 0 0 0 0 0 0 0 2 1 2 0 2 0 0 0 2 0 0 0 0 0 0 2 0 1 2 0 1 0 0 0 0 1 1 1 0 0 0 0 1 1 2 0 0 0 0 0 0 0 0 2 0 0 2 2 0 1 1 1 0 0 0 2 0 0 0 2 0 0 0 0 0 0 0 0 0 0 1 0 0 0 0 0 0 0 0 0 2 0 2 2 2 1 0 2 2 1 0 1 2 2 2 2 0 1 1 1 1 0 0 0 1 1 1 0 0 2 0 0 0 0 0 2 0 0 0 2 1 0 2 2 0 0 2 0 0 1 2 1 0 1 2 0 1 1 1 0 1 0 1 1 1 1 1 1 1 0 1 1 0 0 1 1 0 1 0 1 1 0 0 1 0 1 2 0 0 0 0 1 1 0 1 2 2 1 1 0 1 0 0 1 0 1 2 0 0 0 0 0 2 0 0 0 0 0 0 0 0 0 2 0 0 0 0 1 1 1 1 0 2 0 1 0 0 0 2 0 0 0 0 1 0 0 0 0 0 0 0 0 0 0 2 1 0 0 0 0 0 2 0 0 1 0 1 0 1 0 0 1 0 0 0 1 1 1 1 0 1 0 0 1 1 0 1 1 1 1 1 2 0 1 1 1 0 0 1 0 1 0 0 0 1 1 0 1 2 0 0 2 2 0 2 2 2 0 1 0 1 0 2 2 1 1 0 0 0 0 2 1 1 1 1 0 0 2 0 2 0 1 1 1 1 1 0 0 0 2 2 0 0 2 0 0 0 1 1 1 0 1 0 1 0 1 1 2 0 1 0 1 1 0 2 0 1 2 2 2 0 2 0 0 0 0 2 0 2 2 0 0 0 2 0 2 0 0 0 0 2 0 2 0 0 1 1 0 1 0 0 1 1 1 0 0 1 2 1 0 2 0 2 0 1 1 1 0 1 0 0 0 2 0 0 0 2 2 0 0 0 1 0 0 2 0 1 1 1 1 0 1 2 0 0 2 0 0 0 2 0 0 1 1 1 1 0 0 0 0 0 0 1 0 0 2 0 2 0 0 0 2 2 0 0 2 0 1 2 1 0 0 0 0 0 0 0 0 0 1 1
140 1 0 1 0 0 1 1 0 0 0 0 0 1 0 0 0 1 2 1 1 1 0 2 2 0 1 0 2 2 2 0 1 1 1 1 1 2 0 0 1 1 0 0 1 0 0 0 2 1 0 0 0 0 2 1 1 0 0 1 0 2 0 2 0 0 0 0 2 1 0 2 2 2 1 2 2 1 1 0 0 1 2 0 0 0 0 0 0 1 0 0 2 2 0 0 0 1 0 1 1 0 0 1 2 0 2 0 0 0 0 1 0 1 1 1 1 0 2 0 0 0 2 0 2 0 2 0 1 0 0 0 0 0 0 0 0 0 0 1 1 0 0 0 0 0 0 0 0 1 1 0 1 2 0 0 0 0 0 0 1 0 0 2 2 1 0 2 0 2 0 0 0 2 2 0 2 0 0 0 0 0 0 0 0 0 0 0 0 2 2 2 1 1 0 2 1 0 0 0 0 1 0 1 1 1 2 0 1 0 1 0 1 0 0 2 0 0 2 0 1 1 1 1 0 1 2 0 0 0 0 0 0 0 1 0 0 1 1 1 0 1 2 1 2 2 1 0 1 0 0 0 0 1 1 0 1 0 0 0 0 0 0 0 1 0 1 1 1 1 0 1 0 1 1 1 1 1 1 0 0 1 2 1 1 0 1 1 0 2 0 0 2 0 2 0 2 0 0 2 2 0 1 1 1 1 0 1 1 0 1 2 2 1 1 1 0 0 2 2 0 0 1 1 2 0 1 0 1 1 0 1 0 0 0 0 0 1 2 0 0 0 2 1 1 1 2 0 2 0 0 0 0 1 0 1 1 1 1 1 1 1 2 0 1 0 0 1 2 0 0 0 2 1 2 0 2 2 2 1 1 0 0 0 0 0 0 0 0 0 0 1 1 2 2 0 2 0 1 1 1 1 1 0 0 0 1 0 0 2 0 1 0 0 2 2 1 0 0 0 0 2 1 1 0 0 1 0 0 1 1 0 0 1 1 0 0 0 0 0 2 0 0 0 0 1 1 0 0 1 0 0 0 2 1 1 1 1 1 0 0 0 0 0 0 1 1 0 0 0 0 2 2 2 1 0 2 0 2 0 1 0 0 0 0 1 0 1 1 0 1 1 1 2 2 0 0 0 1 1 1 1 1 1 1 0 2 1 0 1 0 1 0 1 0 0 1 0 0 0 0 2 0 1 0 1 0 1 0 1 1 0 0 2 1 1 1 0 1 2 0 0 0 1 1 0 1 1 1 0 1 0 0 2 0 2 0 1 0 1 1 0 1 0 0 2 2 0 0 0 0 1 0 0 1 0 1 0 0 1 0 0 1 0 1 0 1 2 1 2 0 1 1 0 0 0 0 0 0 0 0 2 0 2 1 2 1 0 2 1 1 0 0 0 0 0 0 0 1 0 0 0 0 1 0 0 1 0 0 0 1 1 1 0 0 0 2 1 0 2 0 2 0 1 1 0 1 1 0 0 1 0 1 1 1 2 0 1 1 0 0 0 1 1 1 1 0 1 1 1 1 1 0 0 0 0 2 0 2 0 1 1 0 0 2 2 1 1 2 1 0 0 0 0 1 0 1 2 2 2 1 0 0 0 0 0 2 2 0 0 0 0 0 1 1 1 0 1 2 1 0 0 0 2 0 1 0 1 1 1 1 1 0 2 0 1 2 1 1 2 1 1 0 0 0 1 0 0 0 0 0 0 0 0 0 1 0 0 0 0 0 2 2 1 0 0 0 0 0 2 2 0 0 1 0 1 1 0 1 0 0 1 0 0 0 1 1 1 1 1 1 1 2 0 2 0 1 0 0 0 0 2 1 0 1 1 1 1 0 1 0 0 0 0 1 2 1 1 1 0 1 1 0 2 2 0 0 0 2 0 0 2 2 2 0 2 0 2 2 0 2 2 0 0 0 0 0 0 0 1 2 1 1 0 1 0 1 0 0 0 0 1 0 0 0 1 1 0 2 0 1 0 0 2 0 1 0 0 1 1 1 0 2 0 0 0 0 0 0 2 2 0 1 0 2 0 2 0 0 1 1 2 0 1 1 2 0 0 0 0 0 0 0 0 1 1 0 0 1 0 0 1 0 2 0 1 2 2 0 0 0 1 0 0 0 0 0 2 2 0 0 0 2 0 1 0 0 0 0 1 1 0 1 0 0 0 1 0 0 0 1 0 2 0 0 2 2 0 2 0 0 0 0 0 0 0 0 0 1 0 0 0 1 2 0 1 2 1 1 1 0 0 0 0 0 1 0 0 0 0 1 0
141 1 0 0 1 0 0 2 0 0 0 1 0 0 0 0 0 1 0 0 2 2 0 2 2 0 0 0 2 1 1 2 1 1 1 1 1 0 0 1 0 0 0 1 2 1 0 0 1 1 1 0 1 1 1 1 0 0 0 0 0 2 0 1 0 0 0 0 1 0 1 1 1 2 1 2 2 1 1 1 1 2 2 0 1 0 0 1 1 2 1 1 0 1 1 0 1 1 0 2 2 0 0 1 2 2 2 2 2 0 0 2 1 2 2 2 2 1 2 0 1 0 1 1 0 0 0 0 0 0 1 1 0 0 1 1 0 0 0 1 2 0 0 0 0 0 1 0 0 0 0 0 0 0 0 0 0 2 0 0 0 0 1 1 0 1 0 0 1 1 0 1 0 2 2 0 2 0 0 0 0 0 0 1 1 0 1 2 2 1 1 2 0 0 1 2 1 0 0 0 0 0 0 2 1 1 2 0 1 0 2 0 0 0 1 2 1 2 2 1 0 0 0 0 0 0 0 1 1 0 0 1 0 0 1 1 0 2 2 2 0 0 2 2 1 2 0 0 0 0 0 1 2 1 1 0 0 1 1 1 0 0 0 0 1 0 0 0 2 2 0 0 0 1 1 1 0 1 0 0 0 2 1 1 0 1 1 0 0 1 1 0 1 0 2 0 2 2 1 1 0 0 0 0 0 0 0 0 0 0 0 1 2 2 1 2 0 0 0 0 0 2 1 2 2 0 0 0 0 0 0 0 0 0 0 0 0 2 1 0 0 0 2 1 0 0 1 0 1 2 1 1 0 2 0 1 1 0 1 0 1 1 1 0 1 0 0 1 1 0 0 0 0 1 0 0 2 2 0 0 1 2 1 0 1 0 0 0 0 1 0 1 0 0 2 0 0 2 0 0 0 0 1 1 0 1 1 1 0 1 1 0 1 1 1 1 1 2 0 2 0 0 1 1 0 1 1 0 0 0 0 0 0 0 0 0 0 0 1 0 1 1 1 1 1 2 2 0 0 2 0 1 0 2 1 0 1 1 0 1 1 1 1 0 1 2 2 2 0 0 0 0 1 1 1 1 1 0 0 0 1 0 0 0 1 0 1 1 1 0 1 0 1 1 0 1 1 1 2 0 0 0 1 1 1 0 2 1 0 1 0 1 0 0 1 0 0 1 0 1 1 1 1 2 1 2 0 0 1 2 1 0 0 0 0 0 1 0 0 0 0 0 1 1 1 0 1 1 1 0 0 0 0 2 0 0 0 1 0 0 0 0 1 0 0 1 1 0 0 0 0 1 0 0 1 0 1 0 0 1 1 0 2 1 1 1 1 1 0 1 0 0 1 0 2 0 0 0 0 0 0 1 0 1 1 2 1 0 1 2 1 0 0 1 1 2 0 0 0 0 0 0 0 1 0 0 0 2 0 0 1 0 1 1 0 1 2 1 1 2 1 1 0 1 0 0 2 2 1 1 2 1 1 0 0 1 0 2 2 1 1 0 1 0 0 1 1 2 0 0 1 0 1 0 0 0 2 2 1 1 0 0 1 0 0 1 1 1 2 1 0 0 0 1 0 0 1 2 1 0 0 1 0 1 0 1 1 2 1 0 0 0 0 0 1 0 0 0 0 0 0 0 2 2 0 2 1 1 0 0 1 1 0 2 0 0 1 0 0 1 0 0 0 0 0 1 0 0 0 0 0 0 0 0 0 1 1 0 2 2 0 0 2 0 0 0 0 1 0 1 0 0 0 0 0 1 0 2 0 2 1 2 0 0 2 0 0 2 1 2 0 1 0 0 0 0 0 2 1 0 0 1 0 0 0 2 1 0 2 2 0 0 1 1 0 1 1 2 1 0 1 1 0 2 2 2 1 0 1 0 1 1 1 2 0 2 0 1 1 0 0 0 0 0 1 0 0 0 0 0 1 1 1 0 2 0 0 1 1 1 0 0 1 0 1 1 1 0 1 0 1 0 1 1 0 1 0 0 0 1 2 0 2 0 0 0 0 0 0 0 0 0 1 0 2 0 2 0 1 2 1 1 0 1 0 1 0 0 1 2 0 0 0 0 1 1 0 1 2 1 0 2 0 1 0 0 0 1 1 0 0 0 1 2 1 0 1 0 1 0 0 0 2 0 0 0 0 0 0 0 2 0 2 0 0 1 2 0 0 0 1 1 0 0 2 0 0 0 0 0 0 1 0 0 0 1 1 1 1 0 0 0 2 2 0 0 1 0 0 2 0 0 0 2 1 1 0 0 0 0 2 2
142 1 0 0 0 0 0 0 0 1 1 1 0 0 0 0 0 1 0 2 0 2 0 1 2 0 1 0 1 1 1 1 0 0 1 1 1 2 0 0 2 2 0 1 1 1 0 0 1 0 0 0 0 1 1 1 0 0 0 0 1 1 0 1 0 0 0 1 2 1 1 2 0 2 0 2 1 1 1 0 1 1 2 1 2 0 0 0 0 1 0 0 0 2 0 0 0 0 0 2 2 0 0 0 1 2 1 2 2 0 0 2 1 1 2 2 1 0 0 0 2 0 2 0 2 0 2 1 2 2 0 0 0 0 0 0 0 1 1 1 1 0 0 0 0 0 0 0 0 1 0 0 0 0 1 0 1 2 0 1 1 1 0 2 1 1 0 1 1 2 1 1 2 0 2 2 0 0 1 1 0 2 0 2 2 2 0 1 1 0 0 2 0 0 1 2 0 0 0 0 0 1 0 1 1 0 2 0 0 0 0 1 1 0 0 2 1 1 1 1 0 0 1 0 1 1 2 0 0 0 0 1 1 1 1 0 0 0 0 1 0 1 2 0 0 0 0 0 2 0 0 0 0 0 0 0 0 1 1 2 1 1 0 0 0 0 1 0 1 1 1 0 0 0 0 0 0 2 0 0 0 1 1 2 0 1 1 2 0 2 0 0 0 0 1 0 2 2 0 1 2 1 1 1 1 1 1 0 1 0 1 2 2 1 2 1 0 0 1 1 1 1 0 1 1 0 1 0 1 1 0 0 0 0 0 0 0 2 0 1 1 1 2 0 0 1 1 0 1 0 1 0 0 2 0 1 1 0 0 2 0 0 1 0 0 0 0 1 1 1 1 1 1 2 1 1 1 0 0 0 1 1 0 1 1 0 0 0 0 1 0 1 1 0 2 0 1 0 0 0 0 0 0 0 0 0 0 0 0 1 0 1 1 1 1 2 1 0 0 0 0 2 0 1 2 2 0 0 0 0 1 0 0 0 0 1 0 0 0 0 2 0 0 1 1 0 1 0 0 0 0 0 0 2 1 0 1 2 2 1 0 0 1 1 1 2 2 2 0 1 1 1 1 1 0 1 0 0 0 0 2 0 0 1 0 0 0 2 2 0 0 0 0 2 1 1 1 0 0 1 1 1 2 2 0 0 2 1 0 1 0 1 0 0 1 0 0 1 0 1 1 1 0 2 1 2 0 1 0 0 2 0 0 0 0 0 2 1 0 1 2 0 0 1 0 0 1 0 0 0 1 0 0 2 1 1 0 0 0 0 0 0 0 0 0 1 1 1 1 0 0 2 1 0 0 0 1 0 0 1 0 1 2 0 2 0 1 2 1 2 0 1 0 0 0 0 1 2 2 1 1 0 0 2 1 2 1 0 2 2 0 0 0 0 0 0 0 0 0 0 0 0 0 1 0 1 1 1 0 0 1 0 1 0 0 1 2 0 1 2 1 1 0 2 2 1 1 2 0 0 1 2 0 0 0 1 0 2 1 0 0 0 1 0 1 2 0 2 0 0 0 0 0 0 0 0 2 1 2 0 0 1 0 2 2 2 1 1 1 1 0 0 0 0 0 0 1 2 0 1 1 0 0 2 1 1 0 1 0 0 0 0 0 1 0 1 0 0 0 0 0 0 1 2 0 2 0 0 1 1 1 1 0 2 0 1 1 0 0 0 0 0 1 0 2 0 0 0 0 0 0 0 0 0 0 0 0 0 0 0 0 1 2 0 0 2 2 1 1 2 1 0 1 1 1 0 1 1 1 0 0 2 0 0 0 1 0 1 0 1 1 2 1 1 1 0 0 1 0 1 0 2 1 0 1 2 1 0 0 0 0 0 0 0 1 1 1 1 1 1 1 2 0 2 2 1 1 0 0 0 1 2 2 0 0 1 0 0 2 1 1 1 0 0 1 0 1 0 0 0 2 2 1 0 2 0 0 0 0 0 1 0 0 0 0 0 2 0 1 0 2 0 1 1 0 1 0 1 1 1 1 1 1 1 0 2 1 1 0 2 2 0 0 0 1 0 1 0 0 1 1 2 1 1 1 0 1 1 0 1 0 0 0 0 2 2 0 1 2 1 0 2 0 1 1 0 1 1 0 0 0 0 0 1 0 0 0 1 1 0 0 0 2 1 1 1 0 0 1 0 1 0 2 0 0 2 2 0 0 0 1 1 0 0 1 1 1 0 0 0 1 0 0 1 0 0 0 0 1 0 0 0 2 2 0 1 1 0 1 2 1 0 0 1 2 0 0 0 1 0 0 0
143 1 1 1 1 0 0 1 0 0 0 1 0 1 0 0 0 1 2 0 2 2 1 1 1 0 0 0 2 1 1 1 0 2 0 1 2 1 0 1 2 1 1 1 2 1 0 0 1 1 0 0 0 1 1 1 0 0 0 0 0 1 1 2 0 1 0 0 2 1 1 1 2 2 1 2 1 2 2 0 1 2 1 0 1 0 1 1 1 2 1 1 0 1 1 0 1 1 0 1 1 0 0 1 2 1 2 1 1 0 0 2 1 2 2 2 2 0 1 0 1 0 1 1 0 1 0 0 2 0 1 1 0 0 0 0 0 1 0 1 0 0 0 0 0 0 0 0 1 2 1 0 0 0 0 0 1 0 1 1 1 1 0 2 0 1 0 1 0 2 0 0 0 2 2 0 2 0 1 1 0 2 0 2 1 0 1 0 0 2 2 2 0 0 1 1 0 0 0 1 0 1 0 1 1 2 1 0 1 0 0 0 1 1 1 2 0 1 1 1 1 1 0 0 0 0 1 2 0 2 0 1 1 1 2 0 0 1 2 1 0 1 1 2 1 1 0 0 0 0 0 0 0 0 0 0 0 1 1 2 1 1 0 0 1 0 1 0 1 1 0 0 0 1 0 1 0 2 2 1 1 0 1 2 0 1 1 1 1 1 0 1 0 1 2 0 2 0 0 2 0 0 0 0 0 0 0 0 0 0 0 1 1 1 1 0 0 0 2 2 0 0 0 2 1 0 1 0 0 0 0 2 0 0 0 0 0 0 2 0 1 1 2 2 0 2 0 0 0 1 2 0 0 2 0 0 0 0 0 2 0 0 0 0 0 2 0 1 2 1 1 1 0 2 0 1 2 1 1 0 1 1 1 0 1 0 0 0 0 2 0 1 0 0 2 0 0 1 0 0 0 0 1 1 1 0 1 1 0 0 1 1 2 2 0 2 0 1 0 1 0 1 1 1 1 1 1 0 0 0 0 0 0 0 0 2 0 1 0 0 2 0 0 0 0 0 0 2 2 2 0 0 0 1 1 1 1 1 1 1 1 0 1 1 1 2 1 2 0 0 0 0 2 2 0 2 1 0 1 0 1 0 0 0 1 0 1 0 0 0 2 2 1 2 1 0 0 0 0 0 1 1 1 1 1 0 1 1 0 1 0 1 0 0 2 0 0 0 1 2 1 2 1 2 0 1 0 0 0 1 0 1 0 1 1 0 1 2 0 2 0 1 1 1 1 0 2 2 2 0 0 0 0 1 1 1 1 0 0 0 0 0 0 0 1 0 0 0 0 0 0 2 1 0 0 1 2 1 0 1 1 1 2 1 2 0 0 0 0 1 1 1 0 1 0 0 0 1 1 0 0 2 0 1 1 2 1 0 1 1 0 0 0 0 0 1 0 0 0 0 0 0 0 0 0 0 1 2 0 0 0 0 0 0 0 1 2 0 0 1 1 0 0 1 1 1 2 2 1 1 1 1 0 1 0 2 0 2 2 0 0 0 0 2 2 2 2 2 0 0 0 1 0 0 1 0 1 1 1 0 0 0 0 0 0 1 0 1 1 0 0 0 0 0 0 0 1 1 0 0 0 0 0 0 1 0 2 1 0 0 1 0 0 2 0 0 0 2 1 1 1 0 0 2 0 0 1 0 1 1 0 0 0 2 1 0 2 0 0 0 0 0 0 1 0 1 0 2 0 0 0 1 1 0 0 2 1 1 0 0 1 1 2 0 0 0 0 1 0 0 0 0 0 1 1 0 2 2 0 2 1 1 0 0 0 1 1 1 0 1 0 1 1 0 0 1 0 1 0 0 0 1 1 1 1 1 2 0 2 1 0 0 2 2 0 2 2 2 1 1 1 2 0 0 0 2 0 0 1 0 0 2 2 1 0 1 0 0 1 0 1 0 1 1 1 1 1 0 0 1 1 1 0 0 2 0 0 0 1 1 1 0 0 0 0 1 1 1 1 0 1 0 1 0 0 1 0 1 1 1 2 0 2 1 1 1 0 1 0 2 2 0 1 0 1 0 1 0 1 2 1 1 0 2 0 0 1 0 2 2 1 0 0 0 1 1 0 0 1 1 0 2 0 1 0 0 2 2 2 0 1 0 0 1 0 0 0 0 2 0 0 0 2 0 1 2 0 0 1 1 0 1 1 0 0 0 1 0 0 0 1 1 0 1 1 1 1 1 0 0 0 0 0 0 0 1 2 0 0 1 1 0 1 2 0 0 0 0 0 1 0 0 0 0 0 0 0 0 0 0 1 1
144 1 0 0 0 0 0 0 0 1 1 1 0 1 1 0 0 1 0 0 2 2 0 0 1 0 0 0 2 2 1 1 1 1 2 0 2 1 0 2 1 0 1 0 1 0 0 0 1 1 1 0 1 1 1 1 0 0 0 0 0 1 0 2 1 1 1 0 1 0 0 0 1 2 0 2 1 1 1 0 1 2 1 1 1 0 0 2 2 2 2 2 1 0 0 0 0 1 0 1 0 0 0 2 2 0 2 1 1 0 0 2 1 2 2 2 1 0 1 0 1 0 1 0 0 1 0 1 2 2 0 0 0 0 1 0 0 0 0 0 0 0 0 0 0 0 0 1 1 1 0 0 1 0 0 0 0 1 0 0 0 0 0 2 0 2 0 0 2 2 0 0 0 2 2 0 1 0 1 2 0 2 0 2 2 1 0 2 0 0 0 1 0 0 0 0 0 0 0 0 0 0 0 1 1 1 1 1 1 0 0 0 1 0 0 2 0 1 0 0 1 1 1 0 0 1 2 0 0 0 0 0 2 2 0 0 1 1 1 1 0 0 2 1 1 1 0 0 0 0 0 0 0 0 0 1 1 0 0 0 0 0 1 0 1 0 0 0 2 0 0 1 0 1 0 0 1 2 1 1 1 0 1 2 0 1 1 1 0 1 0 1 2 0 2 0 2 1 0 0 0 0 1 1 1 1 0 0 0 0 0 1 2 1 2 0 0 1 0 0 1 1 2 0 1 0 1 0 1 0 0 0 1 1 0 0 1 1 1 0 0 0 2 2 0 0 2 1 1 2 0 1 0 1 0 0 0 2 0 1 0 0 0 1 0 0 0 1 2 1 1 1 0 2 0 0 0 1 1 1 2 1 0 0 1 1 0 0 0 0 1 1 0 0 2 1 1 0 1 1 0 1 1 1 0 1 1 1 0 2 0 1 0 0 1 1 1 0 0 0 0 1 1 1 0 0 0 0 0 0 1 0 0 0 0 1 0 0 0 0 0 1 0 1 1 2 2 1 1 2 0 1 0 1 0 0 0 1 1 0 0 0 1 1 1 1 1 2 0 0 0 0 1 1 1 0 1 0 1 1 2 1 0 1 0 2 0 2 1 0 0 0 0 2 1 0 0 0 1 1 1 1 1 1 1 0 2 0 1 1 1 0 0 0 0 1 0 0 0 1 1 1 1 1 0 1 0 0 1 1 1 0 0 0 1 0 1 1 1 1 1 1 0 1 1 1 1 1 1 0 0 0 0 2 0 0 0 0 0 2 0 0 0 2 0 0 0 2 1 1 1 0 1 0 1 0 2 0 0 0 2 0 0 0 0 0 0 1 1 1 0 0 1 0 0 0 1 0 0 0 0 2 0 2 2 2 2 0 2 2 0 0 0 1 0 1 0 0 1 1 1 1 0 0 0 0 1 1 0 0 2 0 1 0 0 0 2 0 0 2 2 1 0 2 1 1 2 1 1 1 1 1 0 0 0 1 0 2 2 1 0 1 2 0 0 1 0 1 1 1 1 1 0 0 0 0 2 1 1 1 1 0 0 1 1 1 0 2 1 2 0 0 0 1 0 0 1 2 1 0 0 1 0 0 1 0 1 2 0 0 1 0 0 1 1 0 0 1 0 0 0 0 0 2 0 0 1 0 1 1 1 1 1 1 0 1 0 1 1 1 0 0 0 1 1 0 0 1 0 0 0 0 0 0 0 0 1 0 1 1 0 1 2 0 1 1 1 2 0 2 0 0 0 1 1 1 2 1 0 2 0 1 1 1 2 0 1 1 0 1 1 2 0 1 1 0 0 0 0 0 0 1 0 0 0 1 2 0 0 0 0 0 1 1 0 2 1 2 0 0 0 0 0 2 2 0 0 0 2 0 2 0 0 0 0 2 0 1 0 0 0 0 0 0 0 0 0 0 0 0 1 1 1 0 2 0 0 0 1 1 1 0 1 0 1 2 2 0 2 0 0 0 1 1 0 0 0 2 0 0 2 0 2 0 1 1 0 0 1 1 1 0 0 0 2 1 1 0 0 1 0 1 1 0 2 2 0 0 0 1 1 0 0 0 1 1 0 1 2 0 0 2 0 1 0 1 0 0 0 0 0 0 0 2 0 0 0 1 1 0 0 0 2 2 2 2 0 1 0 0 2 0 2 0 0 1 1 0 0 0 1 0 0 0 1 1 2 0 0 0 1 0 0 0 1 2 2 0 1 1 1 1 1 2 0 0 1 0 1 1 0 0 0 0 0 0 1 0 0 0 2 0
145 0 0 0 0 0 0 0 0 2 2 0 0 0 0 0 0 1 0 1 1 2 2 0 1 1 1 0 2 2 2 0 1 1 1 0 2 1 1 1 1 1 0 1 2 1 0 0 1 1 0 0 1 2 0 0 0 0 0 1 0 0 0 2 0 0 1 0 2 2 1 2 0 2 0 2 2 1 1 0 0 2 1 1 1 1 1 1 0 2 0 1 1 1 1 0 1 2 0 2 0 0 1 1 2 0 2 0 1 1 0 1 1 2 2 2 1 0 1 0 1 1 2 2 0 0 0 0 2 1 0 0 0 0 1 0 1 0 0 2 1 0 0 0 0 1 0 0 0 1 0 0 1 0 0 0 0 0 1 1 1 1 0 2 2 2 0 0 0 0 2 0 0 2 1 0 2 0 1 1 0 0 1 2 2 1 1 1 0 1 0 2 0 0 1 2 0 0 0 0 0 0 1 0 0 1 2 1 1 0 2 0 0 0 1 2 0 0 1 1 1 1 1 0 0 1 1 1 0 1 0 0 0 0 0 0 0 1 1 1 0 1 2 1 1 1 0 0 0 0 0 0 0 0 0 0 0 1 1 1 1 1 0 0 0 0 2 0 1 1 0 1 0 1 0 0 0 1 2 1 1 0 1 1 1 0 1 1 0 1 0 0 0 0 1 0 2 1 0 1 1 1 1 1 1 0 0 1 0 0 0 2 1 1 1 1 1 2 0 0 1 1 2 2 1 0 0 0 0 0 0 1 0 0 0 0 0 1 2 1 1 1 1 2 0 1 1 1 1 1 0 1 0 1 0 0 1 0 0 0 0 0 1 0 1 0 0 1 1 1 1 1 2 1 0 2 2 1 0 0 1 2 0 0 0 0 0 0 0 1 0 1 0 0 2 1 0 0 0 0 0 0 0 2 0 2 0 0 0 0 0 2 2 2 0 2 0 0 0 0 1 1 1 1 1 1 1 0 0 0 2 0 0 0 0 0 0 1 0 0 2 0 0 0 0 1 1 0 0 1 0 2 0 1 0 0 0 2 0 2 1 0 0 1 0 2 2 1 0 1 1 2 1 1 1 1 2 0 2 1 2 0 0 2 0 2 0 2 0 0 0 0 0 1 1 1 1 0 0 0 0 0 2 2 0 0 2 1 1 0 1 1 0 0 0 1 0 0 0 1 1 1 1 1 1 1 0 0 1 2 0 1 0 0 1 0 1 0 0 1 1 0 0 0 0 0 1 1 1 0 0 0 0 2 0 1 0 0 0 0 0 0 0 0 0 0 0 1 1 0 1 0 2 0 0 0 2 1 0 2 0 1 0 1 1 0 0 1 0 1 0 1 0 2 0 0 0 1 1 1 1 1 1 1 1 2 2 0 1 0 0 0 2 2 1 1 1 0 0 0 0 0 0 2 1 0 1 1 0 0 2 0 0 0 0 1 2 1 0 1 1 0 0 1 2 1 1 2 1 1 0 2 0 1 0 2 0 2 2 1 0 0 0 1 1 2 0 2 0 0 0 0 1 0 0 1 0 0 1 0 0 2 0 0 2 1 2 1 1 0 0 0 0 0 0 0 1 2 1 2 1 0 0 0 2 0 1 2 1 0 0 0 0 2 0 1 0 0 0 0 0 0 0 2 0 0 0 0 1 1 1 1 0 2 0 2 0 0 0 1 0 0 1 0 2 0 0 1 0 0 0 1 0 0 0 1 1 0 1 1 0 0 1 0 0 0 1 0 0 1 1 0 1 1 1 0 0 1 0 1 0 1 0 0 0 1 1 1 0 1 0 1 1 1 2 0 0 0 0 0 1 0 1 0 1 2 1 0 1 1 0 0 0 0 1 1 1 2 1 1 1 2 0 2 2 1 0 0 0 0 0 2 0 0 0 1 0 1 1 0 1 1 0 0 0 0 0 0 1 0 2 2 0 0 2 0 0 0 0 0 1 0 0 0 0 0 1 1 1 0 1 0 0 1 0 0 0 1 1 2 1 0 1 1 1 1 1 0 1 1 0 0 1 1 2 0 2 0 0 0 0 1 0 1 1 1 0 1 0 0 0 0 0 0 1 1 0 0 1 0 0 1 0 1 0 1 1 2 2 0 1 0 0 2 0 0 0 1 2 2 0 0 1 1 1 2 0 1 1 2 0 0 2 0 1 0 1 0 0 0 2 0 0 0 2 2 2 0 1 1 1 0 0 0 0 2 2 0 1 0 0 0 0 1 0 0 0 0 0 2 2 1 0 1 1 0 0 0 0 0 0 0
146 1 0 0 0 0 0 1 0 1 1 0 1 1 0 0 0 1 0 1 1 2 0 2 2 0 1 0 2 2 2 0 0 0 2 0 2 1 1 1 1 0 0 0 1 1 0 0 1 1 0 0 0 0 2 1 1 1 0 0 1 0 0 2 0 0 0 0 2 0 0 1 2 2 2 2 2 1 1 0 0 2 2 0 2 1 1 0 0 2 0 0 1 1 0 0 0 0 0 2 2 0 0 2 2 0 2 1 1 0 0 2 0 2 2 2 2 0 1 0 1 0 1 1 0 0 0 1 1 1 0 0 0 0 1 0 1 0 0 0 0 0 0 0 0 0 0 0 0 2 0 0 1 1 0 1 0 0 0 1 0 0 0 2 1 1 0 0 1 1 0 1 0 2 1 1 0 1 0 1 0 1 0 2 1 0 0 1 1 2 2 2 0 0 2 2 0 0 0 1 0 0 0 2 2 1 1 0 1 0 1 0 0 0 2 2 0 0 1 1 1 1 0 0 0 1 1 0 0 0 0 0 0 0 1 0 1 2 2 1 0 0 1 2 2 2 0 0 0 0 0 0 0 0 0 0 1 1 1 0 0 0 0 0 1 0 1 0 2 2 0 1 0 2 0 1 0 1 1 1 1 1 2 2 0 2 2 1 2 2 0 1 0 0 1 0 2 2 1 2 1 0 1 1 1 0 1 1 0 0 0 2 2 2 1 0 0 0 0 0 2 2 2 2 2 0 1 0 1 0 0 1 0 0 0 0 0 2 0 1 1 0 1 1 0 0 1 0 1 2 1 0 0 2 0 1 2 2 0 1 0 0 0 1 0 0 0 1 2 1 1 1 0 2 0 0 2 2 0 0 1 1 0 1 1 1 1 0 0 0 1 2 2 0 2 0 1 0 1 1 0 1 1 1 0 1 0 2 0 1 1 0 1 1 1 2 1 0 0 0 0 2 0 2 1 1 2 0 0 1 0 0 1 1 1 0 0 1 1 0 0 2 0 0 0 1 2 1 0 0 0 2 0 1 1 1 1 2 2 2 1 1 1 1 1 1 1 1 0 0 0 1 1 1 0 0 0 0 2 1 1 0 0 1 1 1 1 1 0 0 1 0 0 1 0 1 1 0 0 1 2 1 1 1 0 1 2 1 0 2 0 1 0 0 0 0 0 0 2 1 1 2 0 1 0 1 1 0 0 2 0 2 0 1 2 0 1 0 0 0 0 1 0 2 2 1 1 0 0 0 1 0 0 0 2 0 2 0 0 0 0 0 0 0 0 0 0 2 2 0 1 0 0 0 0 1 1 1 0 2 0 1 0 0 0 0 1 1 0 1 0 0 0 0 0 0 0 0 0 1 1 2 0 1 1 1 1 0 0 1 0 0 0 1 0 0 0 0 1 1 0 0 0 1 0 1 1 1 0 0 1 1 1 0 0 0 2 1 1 2 1 1 0 0 1 0 1 1 0 0 0 0 0 1 0 2 1 2 2 0 0 0 1 1 1 1 0 2 1 1 0 1 0 0 0 1 1 1 1 0 1 1 1 0 1 2 0 1 2 0 0 0 0 1 1 0 2 2 0 0 0 0 0 0 1 0 1 2 0 0 0 0 0 2 0 2 0 2 2 2 0 0 2 2 0 2 0 0 0 0 1 2 0 2 0 0 0 1 1 2 0 0 0 1 1 0 1 1 0 1 1 1 2 0 0 2 1 0 1 1 0 1 1 0 1 1 1 2 0 2 0 0 0 0 0 0 0 0 1 1 0 1 0 0 1 1 0 2 1 2 0 1 0 1 1 0 1 1 1 1 0 1 1 1 1 1 2 0 0 1 0 0 1 1 0 1 1 2 2 0 2 2 0 2 2 1 1 0 0 0 0 2 1 1 0 1 0 1 1 0 1 1 1 1 1 1 1 0 2 0 0 0 1 0 1 0 1 0 0 0 1 0 0 0 0 0 1 0 2 0 0 0 1 0 0 0 1 0 2 2 2 0 1 0 1 1 0 1 0 2 2 0 0 1 2 0 2 0 0 0 0 2 0 1 1 1 0 1 0 2 2 0 0 0 1 0 0 0 2 0 0 2 0 1 0 2 1 0 1 0 1 1 0 2 0 0 0 1 2 0 0 0 1 0 0 1 0 0 1 0 1 0 1 1 1 0 1 1 1 1 1 0 0 0 1 0 0 0 0 0 1 0 0 0 1 0 0 0 1 0 0 0 0 0 1 0 0 0 0 2 0 0 1 0 1 0 0 0 0 0 2 1
147 0 0 0 2 0 0 1 0 0 0 2 2 2 0 0 0 0 0 1 1 2 1 1 1 1 1 0 2 1 1 1 0 1 2 0 2 0 1 1 0 0 0 1 2 0 1 0 1 1 1 0 0 0 2 1 1 0 1 0 2 1 1 2 0 0 0 0 2 1 0 1 1 2 1 2 2 1 1 1 0 2 2 0 2 1 0 1 1 2 1 1 2 2 0 0 0 2 2 2 2 0 0 1 2 1 2 0 0 0 1 2 1 2 2 2 2 0 2 0 0 1 2 1 1 0 1 1 1 1 0 0 0 0 0 0 1 0 0 1 0 0 0 0 0 0 0 0 0 1 0 0 1 1 2 0 0 0 0 0 1 1 0 2 0 1 0 0 1 2 0 0 1 1 1 2 2 1 0 1 0 1 2 2 2 2 2 2 0 0 0 1 0 1 2 1 0 0 0 1 0 0 0 0 0 2 0 0 1 0 0 0 1 0 1 1 0 0 1 1 0 0 0 0 0 1 1 0 0 0 0 0 1 1 1 0 1 2 2 1 0 0 1 2 2 2 0 0 0 0 0 0 0 1 1 0 0 0 0 0 0 0 0 0 0 0 1 0 2 1 0 1 0 0 0 0 0 1 1 0 0 1 2 2 0 1 2 0 1 2 0 2 1 0 2 0 1 0 0 2 0 0 0 0 0 0 1 0 1 0 1 2 1 1 0 0 0 1 0 0 1 1 1 1 1 0 1 0 1 1 0 0 1 1 0 0 0 2 0 1 1 0 2 1 1 0 2 0 1 2 1 0 1 2 1 2 2 0 0 2 0 0 1 0 1 0 0 1 2 0 0 0 0 2 0 1 1 2 0 0 1 1 1 1 0 0 0 0 0 0 0 0 1 1 2 0 2 1 0 0 0 0 0 1 0 1 0 1 0 2 0 0 0 0 0 1 0 1 0 1 0 0 0 2 1 1 0 0 0 1 0 0 0 1 1 0 0 0 0 0 1 1 0 1 1 1 1 0 0 2 0 1 0 1 1 0 1 2 2 2 1 0 1 1 1 1 1 2 0 0 1 1 1 1 1 0 0 1 2 1 1 0 0 1 0 2 0 1 0 0 0 0 1 2 0 0 0 0 2 0 1 1 0 0 1 1 1 2 0 1 0 1 0 0 2 0 0 0 1 1 1 1 0 1 1 1 0 1 0 1 1 0 0 2 1 0 1 2 1 2 1 0 0 1 1 0 0 0 0 0 1 0 0 2 0 1 0 1 1 1 0 0 1 0 0 1 1 1 1 0 0 1 0 0 0 0 2 0 0 0 0 0 2 2 0 2 0 1 0 1 1 0 0 2 0 0 0 0 0 0 0 2 2 0 1 1 2 0 1 0 1 0 0 0 0 0 0 0 1 1 0 0 0 0 0 1 2 1 0 0 1 0 0 0 0 2 2 1 0 1 0 0 0 1 1 0 2 1 0 0 1 1 1 0 1 2 0 2 1 0 0 0 1 1 1 1 1 2 0 0 0 0 1 0 0 0 1 0 1 0 1 2 0 1 2 1 2 1 0 1 0 0 0 0 0 0 1 2 2 2 0 0 0 0 1 0 1 2 0 0 0 0 0 1 0 1 0 0 0 0 0 0 1 2 0 1 0 0 1 1 1 1 1 0 0 0 0 0 0 1 0 0 1 0 1 0 0 1 0 0 0 0 0 0 0 1 0 1 1 1 1 0 2 0 0 0 1 0 0 0 0 0 1 1 1 0 2 0 1 0 0 2 0 1 0 1 0 2 0 2 0 2 1 0 0 1 0 1 0 0 1 1 1 0 1 1 0 1 0 2 0 0 0 0 2 2 2 2 2 0 1 2 0 2 2 0 0 0 1 1 0 1 0 0 0 1 1 0 0 0 0 0 1 2 2 2 2 0 1 0 1 1 2 0 0 0 2 0 0 0 2 0 0 0 0 0 2 0 2 0 0 0 1 1 0 1 0 0 0 2 2 0 1 1 1 1 1 1 1 2 2 0 2 0 1 0 1 0 0 1 0 1 0 1 1 1 1 2 0 0 0 0 1 1 1 1 0 0 1 0 0 1 0 1 1 1 0 2 1 1 0 0 0 0 0 0 0 0 1 1 0 0 1 1 0 1 0 0 2 0 0 0 2 0 0 0 0 0 0 0 1 1 0 0 0 0 0 0 0 0 1 1 0 1 1 1 2 0 1 0 0 0 0 1 0 0 1 1 1 2 0 0 0 0 0 1 0 0 0 0 2 2
148 1 0 0 0 0 0 1 0 0 0 1 1 1 0 0 1 1 2 1 0 1 0 2 2 1 2 0 2 1 1 1 1 1 0 2 2 2 0 0 2 2 0 0 1 0 0 0 1 1 0 0 0 1 1 0 0 0 0 1 0 1 1 2 0 0 0 2 0 0 0 1 2 2 1 2 2 1 1 0 1 2 1 1 1 0 0 0 0 2 0 0 0 2 0 0 0 0 1 1 1 0 0 0 2 2 2 1 1 0 0 2 1 2 2 2 2 0 1 0 1 1 2 0 1 1 1 1 2 2 0 0 0 0 0 0 0 0 0 1 1 0 0 0 0 0 0 0 0 0 0 0 0 0 0 0 1 1 0 0 0 1 0 2 0 2 1 0 0 1 1 0 0 2 1 0 2 0 1 1 0 1 1 2 1 1 1 2 0 1 1 1 0 1 1 1 0 0 1 1 0 1 0 1 1 1 2 0 1 0 0 0 1 0 2 2 2 0 1 1 0 0 0 0 1 1 2 1 1 0 1 0 0 0 1 0 0 2 2 1 0 0 2 2 2 2 0 0 1 0 0 0 0 1 1 0 1 2 1 0 0 0 0 0 2 0 1 1 2 2 0 1 1 0 0 0 1 1 2 1 0 0 1 1 0 1 1 2 0 2 0 0 2 0 2 0 2 1 0 0 1 0 1 1 1 1 0 0 0 0 0 1 2 2 0 0 0 2 0 0 2 2 2 2 1 0 0 0 0 0 0 2 0 0 0 0 0 2 0 1 0 0 2 2 0 1 1 0 1 1 1 0 1 2 1 1 1 1 1 0 1 1 1 0 1 1 0 1 1 0 0 0 0 2 0 0 0 1 0 0 1 0 1 0 0 0 0 0 0 1 0 0 0 1 2 0 1 1 0 0 0 0 0 1 0 1 1 0 0 2 0 2 1 1 1 2 0 1 0 1 0 1 1 0 1 1 2 0 0 0 0 0 1 1 1 0 0 1 0 0 1 1 1 1 1 2 2 0 0 1 0 2 0 2 2 2 2 2 2 1 0 0 0 0 0 1 1 1 0 0 0 1 1 1 1 0 0 0 2 1 2 0 0 0 0 0 0 1 1 0 0 0 0 1 0 0 0 1 1 0 1 1 0 0 1 2 1 1 0 0 0 2 0 0 1 1 0 0 1 1 1 1 1 2 0 2 0 1 0 1 1 0 0 0 0 0 0 0 0 1 0 1 0 1 1 0 0 0 0 0 0 0 0 2 0 1 0 0 0 0 0 0 0 0 1 0 0 2 2 0 0 1 0 0 0 0 1 0 0 1 0 2 1 1 0 1 0 1 0 1 0 1 1 0 1 0 0 0 0 0 0 2 0 2 2 2 0 0 1 1 0 0 0 0 0 0 0 0 0 0 0 0 0 0 0 0 1 1 0 0 0 0 0 0 0 1 1 0 0 1 1 0 0 0 2 2 2 1 2 1 0 1 0 1 0 2 0 2 2 0 0 0 0 1 1 2 0 2 0 0 0 0 0 0 1 1 1 2 0 2 0 0 0 2 2 1 1 2 0 1 0 0 0 0 0 0 0 2 1 1 0 0 0 0 0 0 0 2 0 0 0 0 0 1 0 1 1 1 0 0 1 0 2 2 0 2 0 0 0 0 0 0 0 2 0 1 1 0 0 0 0 0 0 0 0 0 0 0 0 0 0 0 0 0 0 1 0 0 0 0 0 1 2 0 0 1 2 1 0 2 1 0 1 0 0 0 1 2 1 1 0 0 1 1 2 0 0 2 0 2 0 2 2 0 2 0 1 0 0 0 0 0 1 0 1 1 2 1 0 2 0 0 0 0 0 0 2 1 1 0 1 1 0 2 2 0 0 0 1 1 0 1 0 0 0 2 0 0 0 0 0 0 1 1 1 1 1 0 1 0 1 1 0 0 2 0 0 0 0 0 1 0 0 0 0 0 1 2 2 0 2 0 1 1 0 0 0 1 0 1 1 0 2 0 0 0 0 0 0 2 2 0 0 1 2 0 2 0 0 1 0 2 0 2 1 1 0 1 0 1 0 0 0 0 1 1 1 1 1 1 0 2 0 1 0 0 1 0 0 1 0 0 0 2 0 0 0 0 1 0 0 0 1 1 1 1 1 0 1 0 2 0 1 0 0 0 2 0 2 2 0 0 0 0 1 1 1 0 0 0 1 1 0 1 0 1 2 0 2 0 0 0 0 0 0 0 0 1 1 2 1 1 0 0 0 0 0 0 1 0 1 1
149 0 0 0 1 0 0 2 1 0 1 1 0 1 0 0 0 0 2 1 0 1 1 2 2 0 0 0 1 1 1 1 2 2 0 2 0 2 1 0 0 0 0 0 0 0 0 0 1 1 0 0 1 1 1 1 0 1 0 0 0 1 0 1 0 0 0 1 0 0 0 0 2 2 2 2 2 2 2 0 1 2 2 1 2 0 0 0 0 2 0 0 1 1 0 0 0 0 0 1 1 0 1 0 2 0 2 1 1 1 0 1 0 2 2 2 2 0 2 0 0 0 2 1 1 0 1 0 2 0 0 0 0 0 0 0 0 0 0 0 2 0 1 0 0 0 0 0 0 1 0 0 0 0 0 0 1 2 0 1 1 1 1 1 0 1 0 0 2 2 0 0 2 0 2 2 1 0 1 1 0 2 1 1 1 1 1 2 0 0 2 2 1 1 0 1 2 1 0 0 0 1 0 2 2 0 2 0 1 0 1 0 1 0 0 1 1 1 1 1 0 0 0 0 0 1 1 2 0 2 0 0 0 0 1 0 0 0 1 1 0 1 2 1 1 1 0 0 0 0 0 0 0 0 0 0 0 0 0 0 0 0 0 0 0 0 0 0 1 0 1 1 0 1 0 0 0 2 2 2 2 0 2 2 0 1 2 1 0 2 1 2 1 0 1 0 1 0 0 0 1 0 0 0 0 0 0 0 1 0 1 2 2 2 2 2 0 0 0 0 1 1 0 1 2 0 1 0 1 1 0 0 0 0 0 1 1 1 1 2 1 2 2 2 0 1 1 0 2 1 1 1 0 2 0 0 1 0 1 1 1 1 2 0 2 0 0 1 1 0 0 0 1 1 1 0 1 0 0 0 2 0 1 0 1 1 0 0 0 0 0 0 1 0 2 0 1 0 0 0 0 0 0 1 0 1 0 0 0 2 0 1 1 1 1 1 1 1 0 1 1 1 0 1 1 1 0 0 0 1 0 0 0 0 0 0 0 1 0 0 2 1 0 0 0 2 2 0 0 0 0 2 0 1 1 1 1 2 2 2 1 0 1 0 0 1 1 1 0 0 0 1 2 2 1 0 1 1 2 0 1 0 0 0 2 0 2 0 0 0 1 1 0 1 2 1 1 1 1 0 0 0 1 1 1 0 2 1 1 0 0 2 0 1 0 0 0 0 2 2 2 0 0 0 0 0 0 1 1 1 1 0 0 1 2 0 1 0 2 2 1 0 0 1 1 1 0 1 1 0 0 0 0 2 0 1 0 1 0 1 1 0 1 0 0 1 1 2 2 0 0 0 0 0 0 0 0 0 0 2 0 1 0 1 1 0 0 1 0 1 0 1 1 0 0 0 1 0 0 1 1 2 0 2 1 2 1 0 1 1 0 0 0 0 0 0 1 0 0 0 0 0 0 0 0 1 1 1 0 0 1 0 0 0 0 0 2 0 1 1 1 1 0 0 1 0 1 2 1 1 0 1 0 1 0 2 0 2 2 0 0 0 0 1 1 2 1 1 2 1 0 1 0 0 1 0 2 0 2 0 1 0 1 1 2 0 2 2 1 0 1 1 1 1 1 1 2 1 1 1 0 0 0 0 1 0 2 2 0 0 0 0 0 0 1 0 0 0 0 0 0 0 2 2 0 0 0 0 2 1 0 0 0 2 0 1 0 0 0 1 0 0 0 0 0 1 0 0 0 0 0 0 0 0 0 2 1 0 0 0 0 0 1 0 0 1 0 2 0 2 0 0 1 1 1 0 1 0 2 1 0 2 1 1 1 1 0 1 0 1 1 2 2 0 1 1 0 0 0 0 0 2 0 0 0 2 1 1 0 2 0 0 0 0 1 1 2 1 1 0 1 1 0 2 2 1 1 0 0 1 0 1 1 2 0 2 0 2 2 1 0 1 0 0 1 0 1 0 0 1 2 2 2 0 0 0 2 0 0 0 1 0 0 0 0 1 1 0 2 0 1 0 1 1 0 0 0 1 1 2 2 0 0 0 0 2 2 1 0 2 2 0 0 0 2 0 2 0 0 0 0 1 0 2 1 1 0 0 0 1 0 1 0 0 1 0 0 0 2 0 0 2 0 0 0 2 2 1 1 0 0 0 0 2 0 0 0 0 0 1 0 0 2 1 1 1 0 1 0 0 2 0 2 0 0 2 2 1 1 0 2 0 0 0 0 2 2 0 0 0 0 1 0 1 0 1 1 0 1 0 0 0 2 2 0 0 1 0 2 1 0 0 0 0 0 0 0 0 0 0 1 1
150 0 0 0 0 0 0 1 0 0 0 1 0 1 0 0 0 0 0 1 1 2 0 2 2 0 1 0 2 2 2 0 1 1 0 2 1 2 0 0 2 2 1 0 1 0 1 0 2 1 0 0 0 0 2 2 1 1 1 0 0 1 0 2 1 0 1 0 0 0 0 1 2 1 1 1 1 2 2 0 1 2 1 0 1 0 0 1 1 2 0 1 0 2 0 0 0 0 0 2 2 0 0 2 2 0 2 1 1 0 0 2 1 1 1 1 1 0 0 0 2 0 2 0 2 0 2 1 1 1 0 1 0 0 1 1 0 0 0 1 2 0 0 0 0 0 0 0 0 0 0 0 1 0 1 0 1 0 0 0 1 0 0 2 0 2 1 1 0 1 1 2 0 1 2 0 2 0 0 0 0 0 0 2 1 0 0 0 0 1 1 1 0 0 2 1 1 0 0 1 0 0 0 2 1 0 2 0 2 0 1 0 0 1 0 2 0 1 0 0 0 0 1 0 0 1 1 2 1 1 0 0 0 0 2 0 0 1 2 2 0 0 2 2 2 2 0 0 0 0 0 0 0 0 0 0 0 0 0 0 0 0 1 1 1 0 1 0 2 2 0 1 0 2 1 1 0 2 2 1 0 0 2 1 1 0 1 1 0 2 0 0 1 1 2 0 2 0 0 1 1 0 0 0 0 1 0 0 0 1 0 1 1 0 1 0 0 1 1 1 1 0 2 1 2 0 1 1 0 2 0 1 0 0 0 0 0 1 1 1 0 0 2 2 1 0 2 0 1 0 0 0 0 1 0 0 0 1 0 0 0 0 2 0 2 0 0 0 2 1 1 1 0 2 0 0 0 2 0 0 1 2 1 1 0 1 1 0 0 1 0 0 1 0 2 0 2 2 0 0 0 0 0 1 1 0 0 0 0 1 1 0 1 1 1 2 1 0 0 0 0 2 0 0 1 1 0 0 0 0 0 0 0 1 1 0 0 2 0 0 2 1 1 1 1 1 1 0 0 2 0 1 0 1 1 1 1 0 0 0 0 0 0 0 0 0 0 2 0 1 1 1 0 0 2 0 1 0 1 0 1 0 0 0 0 0 0 1 0 0 0 0 0 1 0 0 0 0 0 1 2 1 2 2 0 0 2 0 0 0 0 2 0 1 0 0 0 0 0 0 0 2 1 0 0 0 0 0 0 1 1 1 0 0 0 1 0 0 0 2 0 1 0 1 1 0 2 2 2 0 0 0 0 2 2 0 0 0 0 0 0 0 1 0 0 2 2 2 2 0 1 1 0 0 0 0 2 1 0 2 0 0 2 1 1 1 1 1 1 1 1 0 2 0 1 0 0 0 0 1 0 2 0 2 2 2 0 0 0 0 0 0 0 0 0 0 0 0 1 1 0 0 0 1 0 1 1 2 0 0 1 0 2 0 0 1 2 0 0 2 1 1 0 1 1 0 2 1 1 1 0 1 0 2 0 2 0 2 1 1 1 0 1 0 0 0 2 2 0 0 1 1 0 0 0 0 2 1 2 0 1 0 0 2 1 1 1 2 1 1 0 0 0 0 0 0 2 2 1 1 0 0 0 0 0 0 2 2 0 1 0 0 0 1 0 1 0 2 2 2 0 0 0 1 1 0 0 0 1 1 0 0 0 2 0 1 1 1 1 1 0 0 0 0 0 2 0 0 0 1 1 1 0 0 0 0 0 0 1 1 0 1 2 1 0 0 0 2 0 1 0 0 1 0 0 0 1 0 0 1 1 1 2 1 1 0 1 1 1 1 1 1 2 0 2 0 0 2 0 0 0 1 1 0 1 1 0 0 2 2 0 0 1 1 0 1 1 1 0 0 0 0 0 2 2 0 0 0 1 1 0 1 0 1 0 2 0 1 1 0 1 1 0 0 0 0 0 0 0 0 2 2 1 0 1 0 1 0 0 0 2 0 0 0 0 1 1 0 1 0 0 0 1 1 0 1 0 1 2 2 2 0 2 0 0 0 0 1 0 2 2 0 0 0 1 0 1 0 0 0 0 1 0 1 1 2 0 0 0 1 1 0 0 0 1 1 0 0 2 0 0 2 1 1 1 1 2 1 0 0 0 1 1 2 0 0 0 1 2 0 0 0 0 1 2 2 1 0 0 1 0 0 2 0 1 1 1 1 1 0 1 0 1 1 1 1 1 1 0 0 1 0 0 0 0 0 0 0 0 1 1 0 1 1 0 1 2 1 1 2 0 0 0 1 2 0 1 0 0 0 2 2
151 0 0 0 0 0 0 1 0 0 0 0 0 0 0 0 0 2 1 1 1 1 1 1 1 1 1 0 2 2 2 0 2 2 0 1 2 1 0 2 0 0 0 0 1 0 0 0 0 2 0 0 0 0 2 2 0 0 0 1 0 1 0 1 0 0 0 0 2 1 0 2 1 2 0 2 2 0 0 0 2 2 2 1 1 0 0 0 0 2 0 0 0 1 1 0 1 2 0 2 1 0 0 1 2 0 2 1 1 0 0 2 0 1 1 1 1 1 2 0 1 1 2 0 2 0 2 1 2 1 1 1 0 0 0 0 0 0 1 0 1 0 0 0 0 0 0 0 0 1 0 0 0 0 0 0 1 0 0 0 0 1 0 2 1 2 1 0 1 1 1 0 1 1 0 2 2 0 0 0 0 1 0 1 0 0 0 1 0 1 1 1 0 0 2 2 1 1 0 2 0 0 0 1 1 1 2 0 0 0 2 0 1 0 2 2 1 0 2 0 2 2 1 0 0 0 0 0 0 1 1 0 0 1 2 1 0 1 2 0 0 1 1 0 1 1 0 0 0 0 0 0 0 0 0 0 1 2 1 1 1 1 0 0 1 1 1 0 1 0 0 1 1 1 1 0 1 1 1 1 1 1 2 2 0 2 2 1 0 2 0 2 2 0 2 0 2 1 0 1 1 0 0 0 0 1 0 0 1 0 1 2 2 1 0 0 0 0 0 0 0 0 2 2 2 0 1 0 2 1 0 1 0 0 0 1 1 2 1 0 0 0 2 1 0 1 0 0 1 0 1 0 0 2 0 0 0 1 0 2 0 0 1 1 1 1 0 1 1 0 0 0 2 2 1 2 2 1 1 1 1 1 1 0 0 1 1 0 0 0 0 0 1 0 2 0 1 1 1 1 1 1 1 2 0 2 0 2 0 2 0 1 2 2 0 2 0 0 0 0 0 1 1 0 0 1 2 0 0 1 0 0 0 2 2 0 0 2 0 0 1 0 0 0 0 1 1 0 0 0 1 1 0 1 1 1 1 2 1 1 0 0 2 1 2 2 2 1 0 0 0 2 0 0 0 0 0 0 1 0 1 0 0 1 0 1 0 0 0 1 1 0 0 2 1 0 0 0 2 0 0 0 2 2 0 1 1 1 0 0 0 2 0 1 1 0 1 0 0 0 0 2 1 2 1 2 0 1 0 2 0 1 0 0 1 0 0 1 2 1 1 0 0 2 0 1 0 1 1 1 0 1 0 2 0 1 0 0 2 0 0 2 1 0 1 1 1 1 1 0 1 0 0 0 1 0 1 1 0 1 0 1 2 2 2 1 0 1 1 1 1 0 1 0 0 0 0 0 0 0 0 1 0 2 2 2 0 0 2 2 2 0 0 1 1 1 1 0 0 0 0 0 0 1 0 0 0 2 0 0 2 0 0 0 0 1 1 1 0 0 1 2 0 1 1 1 2 1 1 1 0 1 0 0 0 2 0 2 2 0 0 0 1 1 1 1 1 2 1 1 0 1 0 1 0 1 1 1 1 0 0 0 0 0 1 0 1 0 2 0 1 1 0 0 1 0 1 2 2 2 0 1 0 0 2 0 2 1 0 2 0 0 0 2 0 0 0 0 0 0 0 0 0 2 0 0 1 0 0 0 0 0 0 2 0 0 1 1 0 2 1 1 0 0 0 0 0 0 0 1 1 1 1 0 0 2 1 0 1 1 0 0 2 1 0 0 1 1 0 0 0 0 0 0 0 0 1 2 0 2 1 1 0 0 0 2 0 2 0 2 0 2 2 0 1 1 1 1 0 0 0 1 2 0 2 1 0 1 0 1 0 0 2 2 0 2 2 2 1 0 1 1 0 1 1 1 0 0 1 0 2 1 2 2 0 2 0 1 1 0 0 1 0 0 0 0 0 0 0 1 2 1 1 0 1 0 1 0 0 0 1 1 0 0 0 1 0 0 0 0 0 0 1 1 0 0 0 0 2 2 2 0 2 1 1 1 0 0 2 1 1 0 0 0 2 0 2 0 0 0 0 2 0 1 2 2 0 0 0 1 0 0 0 0 1 1 0 0 1 0 0 1 0 0 0 0 0 0 1 0 0 0 0 0 0 0 1 0 0 0 0 0 1 0 0 1 0 1 1 0 2 0 2 1 0 0 2 0 0 0 1 1 0 0 0 2 2 0 0 0 1 0 0 0 0 0 0 0 2 0 0 0 0 1 0 0 0 0 0 1 0 0 0 0 1 0 0 0 1 0 1 2
152 1 0 0 0 0 0 1 0 1 1 1 0 1 0 0 0 0 1 1 0 0 0 2 2 0 0 0 2 2 2 0 1 2 2 0 2 1 0 0 1 1 0 0 1 0 0 0 1 2 1 0 0 0 1 0 0 0 0 0 1 0 1 2 0 0 0 1 0 0 0 1 2 2 2 2 2 0 0 1 1 2 1 1 1 0 0 2 2 2 1 1 0 2 1 0 1 0 1 2 2 0 1 0 2 1 2 0 2 2 0 0 0 1 1 1 1 0 1 0 1 0 2 1 1 0 1 1 1 1 0 0 0 0 0 0 0 0 0 0 1 0 0 0 0 0 0 0 0 0 0 0 0 1 1 0 1 1 0 0 0 1 0 2 2 1 0 0 0 2 0 0 1 1 0 2 1 0 0 0 0 1 2 2 2 2 2 2 1 2 2 2 0 0 0 2 1 0 0 1 0 0 0 1 1 0 2 0 1 0 0 0 1 0 2 2 0 1 1 1 0 0 0 0 0 0 0 2 1 1 1 0 0 0 2 0 0 2 2 2 0 0 2 1 1 1 0 0 0 0 0 0 0 1 1 0 0 0 0 0 0 0 1 0 0 0 0 0 1 0 0 2 0 1 1 1 1 1 2 1 1 0 2 2 0 2 2 1 0 1 0 0 1 0 2 0 2 0 0 0 1 0 0 0 0 1 0 0 1 0 1 2 2 2 1 1 1 0 1 1 0 0 1 0 1 0 1 0 1 1 0 1 0 0 0 0 0 1 1 1 1 2 2 2 0 0 2 1 1 1 0 1 1 2 1 1 1 0 1 1 1 1 1 0 1 1 0 2 2 0 0 0 0 2 0 0 1 0 0 0 2 0 0 0 1 1 0 0 0 0 0 1 0 1 2 1 1 0 1 1 1 1 1 1 1 0 0 0 0 2 0 0 1 1 1 2 1 1 0 1 0 0 1 2 0 0 2 1 1 1 0 1 0 2 2 1 0 1 1 0 0 1 1 1 1 2 2 1 1 2 0 1 0 2 2 0 2 2 2 1 0 0 0 0 0 1 0 2 0 0 0 0 0 0 1 0 0 0 1 0 1 1 0 1 1 0 1 2 2 0 0 0 0 1 1 1 1 0 0 1 2 2 2 2 0 1 1 1 0 1 0 1 0 0 0 0 0 1 0 1 1 1 0 2 1 2 0 0 0 1 1 1 0 0 1 0 1 1 0 1 1 0 0 0 0 0 2 1 1 0 0 1 0 1 1 1 1 1 0 1 0 0 0 1 0 0 0 1 0 1 0 1 1 0 0 0 1 1 0 2 0 1 1 1 0 1 0 1 0 1 1 1 0 0 1 0 2 0 0 0 0 2 1 2 2 2 1 0 2 2 1 0 1 1 1 1 2 0 0 0 0 0 0 0 0 1 2 1 0 0 1 0 1 0 0 1 2 0 0 0 2 1 0 1 2 0 1 1 2 2 1 2 0 1 0 2 0 2 2 1 1 0 0 1 1 2 1 2 0 0 0 1 1 0 0 0 2 0 1 0 2 1 0 0 2 2 1 2 0 1 0 0 0 0 0 0 1 2 2 2 0 1 0 0 1 0 1 2 0 0 0 0 0 2 0 0 0 2 2 2 0 0 1 2 0 1 0 0 0 0 2 2 0 2 1 1 0 2 0 2 2 2 0 0 0 1 0 1 0 0 0 0 1 0 0 1 1 0 0 0 0 0 2 0 0 0 1 1 0 1 1 0 1 1 1 0 2 1 1 1 0 1 2 2 1 1 1 1 0 1 0 1 1 0 0 1 0 1 0 1 0 2 0 0 1 1 1 0 1 2 0 0 0 0 0 1 1 1 1 0 1 1 0 2 2 2 1 0 0 0 1 2 1 1 1 1 0 1 0 0 0 0 0 0 0 0 0 0 1 0 1 1 1 0 1 0 1 1 1 1 0 0 0 0 0 1 1 2 2 0 0 0 2 0 0 2 0 0 1 0 0 0 2 0 0 0 0 0 0 2 2 0 0 0 1 0 1 0 0 0 0 1 0 1 1 1 1 0 0 1 0 0 2 2 2 1 0 0 1 0 0 1 1 1 2 2 1 2 0 1 0 0 0 2 0 0 0 0 1 1 0 0 2 1 1 0 0 1 0 1 0 0 2 0 0 1 1 0 1 1 1 1 0 0 0 1 1 0 0 0 0 0 0 0 0 0 0 0 1 0 0 0 0 0 0 0 0 1 0 2 0 0 1 0 1 0 0 0 0 0 1 1
153 0 0 0 0 1 1 2 1 0 1 1 1 1 0 0 0 1 1 1 1 2 1 1 1 1 1 0 2 2 1 2 0 1 2 0 2 1 0 0 1 1 0 0 1 0 0 0 2 2 0 0 0 0 1 0 1 1 0 1 0 0 0 2 0 0 0 0 1 0 0 0 1 2 0 2 2 0 0 1 1 2 2 1 2 0 0 0 0 2 0 0 0 2 2 0 1 1 0 2 1 0 1 0 2 0 2 0 0 0 0 2 1 1 1 1 1 0 0 0 2 0 2 2 0 0 0 1 2 2 0 0 0 0 1 1 0 0 0 1 2 0 1 1 0 0 0 0 2 1 1 0 0 0 0 0 1 0 0 0 1 1 0 2 2 1 0 1 0 0 2 0 1 1 1 1 0 1 0 1 0 1 0 2 1 0 0 1 1 2 2 2 0 1 0 2 0 0 0 0 0 0 0 0 0 1 2 0 0 0 1 0 1 0 1 2 2 1 2 1 1 1 0 0 0 0 0 1 0 2 0 0 0 1 1 1 0 2 2 1 0 0 1 2 2 2 0 0 0 0 0 0 0 1 1 0 0 0 0 1 0 0 0 0 0 0 0 0 1 0 1 0 1 0 0 0 1 2 2 1 1 1 1 2 0 0 0 1 0 2 1 1 1 1 2 0 2 0 0 0 1 0 1 1 1 0 0 0 0 0 0 2 2 2 1 0 1 1 0 0 1 1 2 1 2 0 1 0 0 0 0 2 0 0 0 0 0 1 1 1 1 1 2 2 0 2 0 1 1 1 1 0 1 1 1 0 0 0 0 2 0 0 1 0 0 1 0 2 2 0 0 0 2 1 0 1 1 1 0 0 2 0 2 0 0 1 1 0 0 0 0 1 0 1 2 0 2 1 1 2 1 1 2 0 0 0 1 0 0 2 0 0 1 1 1 2 0 0 0 0 0 0 1 1 2 1 1 0 0 1 0 0 0 1 1 0 0 0 1 0 0 0 0 1 1 1 2 1 1 2 0 1 0 2 2 1 2 2 2 2 1 0 0 0 0 1 1 1 0 0 0 1 2 2 1 0 2 0 1 1 2 0 1 0 0 0 0 2 1 0 0 0 0 1 1 0 0 2 2 0 0 0 1 1 1 0 1 1 0 0 0 2 0 0 2 0 0 0 0 2 2 0 0 2 0 2 2 0 1 1 1 1 0 1 1 0 0 1 1 2 0 0 0 1 1 0 0 1 1 0 0 0 0 2 1 0 0 1 0 2 2 0 0 0 2 0 0 1 1 0 0 1 0 0 0 0 1 1 0 1 1 0 1 0 1 0 1 0 0 0 0 1 0 1 0 0 0 1 1 1 1 1 0 2 2 2 0 0 1 1 0 0 0 1 0 1 1 0 0 0 0 0 0 0 0 1 1 2 0 0 1 0 1 0 0 0 2 0 1 1 2 0 0 0 2 2 2 1 2 2 0 1 1 0 1 2 0 2 2 0 0 0 0 1 1 1 1 2 0 0 2 0 0 0 1 0 2 0 1 0 1 1 0 0 2 2 0 1 2 0 0 0 0 1 0 0 1 2 1 2 1 0 0 1 2 0 0 2 0 0 0 0 0 1 0 0 0 1 1 1 0 0 1 2 0 1 1 1 0 0 2 2 1 2 0 1 0 0 0 0 0 0 1 0 1 0 0 0 0 0 0 0 0 0 0 1 0 0 1 1 0 0 2 1 0 1 1 2 0 2 0 0 1 0 0 0 1 0 1 1 0 1 0 0 1 1 1 1 1 1 1 1 2 0 2 0 0 0 0 1 0 2 1 1 1 1 2 1 0 1 0 0 1 1 0 1 1 2 1 0 1 1 0 2 1 2 1 0 1 0 1 1 1 1 0 2 0 0 0 0 0 0 1 1 1 1 1 0 0 1 2 1 1 0 1 1 1 0 0 0 1 0 0 0 0 1 1 0 2 0 1 0 2 1 0 1 0 2 0 1 2 0 1 0 0 1 1 0 1 0 0 0 0 1 1 0 0 0 0 0 0 2 1 0 2 1 0 2 0 0 0 0 0 0 1 1 0 0 2 0 0 2 0 1 0 2 1 1 0 1 0 0 0 1 0 0 0 0 1 0 0 0 2 0 1 1 0 1 1 2 0 0 2 0 0 0 0 0 0 0 1 0 0 0 2 0 0 0 1 1 0 0 0 0 0 1 1 0 2 0 0 0 0 1 0 1 1 1 0 2 0 0 1 0 1 0 0 0 0 0 0 0
154 1 0 0 0 1 1 1 0 1 1 0 0 1 0 0 0 1 1 1 0 0 1 1 1 1 1 0 1 2 0 0 2 2 1 1 1 0 1 0 0 0 0 0 2 0 2 0 0 1 1 0 2 2 0 1 0 0 0 2 0 1 0 1 1 0 0 1 1 0 0 1 1 2 1 2 2 1 1 0 1 1 1 1 1 1 1 2 2 2 0 1 0 2 0 0 0 1 0 2 1 0 1 1 2 0 2 1 1 0 0 2 0 1 2 2 1 0 2 0 0 0 2 0 2 0 2 0 1 0 0 0 1 0 0 0 1 0 0 0 0 0 1 0 0 0 1 0 0 0 0 0 0 0 0 1 0 1 0 0 0 0 0 2 0 1 0 1 0 1 1 0 0 2 1 2 1 1 0 0 1 1 0 2 2 2 0 1 0 0 0 1 0 1 2 2 1 0 0 0 0 0 0 0 0 1 2 0 2 0 1 0 1 0 0 1 0 0 1 1 0 0 0 0 0 0 0 2 0 2 0 0 0 0 1 0 0 1 1 1 0 1 0 0 0 0 0 0 0 0 0 0 0 0 0 0 1 1 1 1 1 1 2 1 1 1 1 0 1 0 1 1 0 1 1 1 0 1 0 0 0 1 1 1 1 0 1 1 0 1 0 1 2 0 2 0 0 2 2 2 0 0 0 0 0 0 0 0 1 0 0 1 2 1 2 1 0 1 1 1 1 1 0 0 0 0 0 0 0 0 0 0 1 1 0 0 0 2 0 0 1 1 1 1 0 2 0 0 0 2 0 0 0 1 0 0 0 0 0 2 0 0 2 0 2 1 0 1 2 1 1 1 0 2 0 0 1 1 1 1 1 0 1 0 0 0 0 0 0 1 0 0 1 0 2 0 2 1 0 0 0 0 2 0 0 0 0 1 1 1 0 2 1 1 0 0 0 0 0 0 0 1 0 1 1 1 1 0 0 0 0 0 0 0 0 1 0 1 1 0 1 1 0 1 1 1 2 0 0 1 1 1 0 2 2 2 2 2 1 2 2 0 0 0 1 1 1 2 0 1 1 2 1 1 0 1 1 1 2 0 1 0 0 0 1 0 1 2 1 0 0 0 0 2 0 0 0 0 2 0 0 0 0 0 0 2 1 1 0 1 1 0 1 1 1 0 0 0 1 1 1 2 0 1 0 2 0 0 0 2 0 2 0 0 0 1 0 0 0 0 0 1 0 1 0 1 0 0 0 0 0 0 0 2 0 0 0 1 0 0 0 0 1 0 1 1 1 1 1 0 0 2 1 0 0 0 0 1 0 1 0 2 1 1 1 0 0 0 0 0 1 1 1 1 0 0 1 0 0 0 0 2 0 1 1 2 0 0 1 1 2 0 1 1 1 1 1 0 0 0 0 0 0 0 0 1 2 2 0 0 1 0 1 0 0 1 2 2 0 2 1 1 0 2 2 1 2 0 1 1 1 1 0 1 0 1 0 2 2 0 0 0 1 2 2 2 1 2 0 0 0 0 2 0 0 0 1 1 1 1 1 0 1 1 1 1 1 1 2 0 0 0 0 0 0 0 0 2 1 2 1 0 0 0 0 0 0 1 0 1 1 0 0 1 0 1 0 0 0 0 0 0 0 2 0 0 0 0 1 1 1 1 0 2 0 0 0 0 0 1 0 0 1 0 1 1 0 0 0 0 0 0 1 0 0 0 0 0 0 0 0 1 2 0 0 1 0 1 0 1 0 0 1 2 1 0 0 0 1 0 0 2 0 1 0 2 0 2 1 2 0 1 0 2 2 0 0 0 0 0 0 0 1 1 1 0 1 0 0 1 0 0 0 0 0 0 1 1 1 0 0 1 0 2 2 1 1 0 0 0 1 2 1 1 0 2 0 0 1 1 0 0 0 0 1 0 0 0 0 1 2 1 0 0 2 0 0 1 0 0 1 0 0 0 0 0 2 2 2 0 0 1 1 1 0 0 0 2 1 2 2 0 2 2 2 1 0 0 1 1 1 0 1 1 2 1 2 0 0 1 0 1 2 0 0 0 2 2 0 0 0 0 0 0 0 0 0 0 2 1 0 2 0 0 0 1 0 1 0 1 0 0 1 2 1 0 0 1 1 0 0 0 1 1 1 2 0 1 1 2 0 0 2 1 0 1 1 1 1 0 2 0 0 1 2 0 0 0 1 0 0 0 0 0 0 2 2 0 1 0 0 0 0 0 0 0 0 0 0 0 0 0 0 0 0 0 0 0 1 0 2 1
155 0 0 0 0 0 0 1 0 0 0 1 0 1 0 0 0 1 2 1 0 1 1 2 2 0 1 0 2 2 1 2 1 1 1 0 2 1 1 0 1 1 1 0 1 0 0 0 1 1 0 0 0 0 1 1 0 1 0 0 2 0 0 1 0 0 0 1 1 0 0 1 2 2 2 2 1 1 1 0 1 1 2 2 2 0 0 0 0 2 0 0 0 1 1 0 1 0 0 0 1 0 1 1 2 0 2 2 2 0 0 2 0 1 1 1 1 0 1 0 1 0 1 0 1 0 1 1 2 1 0 0 0 0 1 0 1 2 0 2 1 0 1 0 0 0 0 0 1 1 1 0 1 0 0 0 0 1 1 1 2 1 0 2 1 1 0 1 0 2 0 0 0 2 2 1 2 1 0 0 0 2 1 1 1 1 1 1 0 0 0 1 1 1 0 1 1 0 0 1 0 0 0 0 0 2 0 0 1 0 0 1 1 0 2 2 0 1 1 1 1 2 2 0 0 2 2 0 0 0 0 0 0 0 1 0 0 2 2 1 0 0 2 1 1 1 0 0 1 1 1 1 0 0 0 0 1 0 0 0 0 0 1 0 0 0 1 0 2 1 0 1 0 1 0 0 0 1 2 2 2 0 1 1 0 0 0 2 0 2 0 0 2 0 2 0 2 1 0 2 1 0 1 1 1 0 0 0 2 0 2 2 2 1 2 0 0 0 0 0 1 1 1 2 0 0 0 0 1 2 0 2 0 0 0 0 0 2 0 1 0 0 2 2 0 0 2 1 1 1 0 1 0 1 0 1 1 1 0 2 0 0 0 0 0 2 0 1 1 0 0 0 1 2 0 1 1 1 1 1 2 1 0 0 1 1 1 0 0 0 0 1 2 0 2 1 1 1 0 0 0 0 0 1 0 1 1 1 0 0 2 0 0 0 1 2 0 0 1 0 0 0 0 1 0 1 0 0 0 0 0 1 0 0 0 2 0 2 2 2 2 0 0 0 0 1 2 1 1 2 0 1 0 2 1 1 1 2 2 1 2 0 1 0 0 1 0 1 0 0 0 1 1 1 2 0 1 0 2 0 2 1 0 0 0 1 0 2 2 0 0 0 0 2 1 0 0 0 0 1 1 1 0 0 1 1 2 1 0 1 0 1 0 0 0 1 0 1 1 2 2 0 0 2 1 2 1 0 1 1 1 0 0 0 2 0 2 1 1 2 2 0 0 2 1 0 2 1 1 0 1 0 0 0 2 1 1 0 0 0 0 0 0 2 0 1 1 2 2 0 1 2 0 0 0 0 1 0 0 2 0 0 2 1 2 0 1 0 0 0 0 2 1 0 1 0 2 0 0 0 0 1 1 1 1 2 0 0 0 1 0 0 0 0 0 0 1 0 0 0 0 0 0 1 0 1 1 2 0 0 0 0 0 0 0 1 1 1 0 2 0 1 0 0 2 2 2 2 0 0 2 2 1 0 1 1 0 2 2 0 0 0 2 2 2 2 0 2 0 0 0 0 0 0 0 1 1 0 1 0 1 0 0 1 1 1 2 1 2 0 0 0 1 1 0 0 0 1 1 1 0 1 0 0 0 0 1 2 0 0 1 0 1 1 1 0 0 1 1 1 0 0 0 2 0 1 1 0 2 2 2 2 0 2 0 1 1 0 0 0 0 0 1 1 2 0 1 1 0 0 0 0 2 0 0 2 1 0 1 1 0 1 2 0 1 0 0 0 0 1 1 0 0 1 1 1 2 1 0 1 1 1 0 0 0 2 1 1 0 1 1 2 1 1 2 0 1 1 0 0 0 2 0 0 0 1 0 1 1 2 0 0 1 1 1 2 2 1 1 0 1 1 0 2 2 2 1 0 0 0 0 2 0 0 0 2 0 0 0 0 0 0 0 0 2 0 1 0 2 0 1 1 1 0 2 0 0 0 1 0 1 0 1 0 1 2 2 0 2 0 0 0 0 1 0 0 0 2 0 2 1 1 2 0 0 0 0 1 0 1 1 0 1 1 2 0 2 0 0 0 0 1 0 1 1 1 1 1 0 0 0 0 0 0 0 1 0 1 1 1 0 2 0 1 0 2 2 1 1 2 0 0 0 1 0 0 0 0 1 0 0 0 0 1 1 2 0 1 0 1 1 0 2 0 0 0 0 1 2 1 1 0 0 0 1 0 0 0 1 1 1 0 0 0 0 0 1 1 1 2 2 2 2 2 0 1 2 0 0 1 0 0 0 0 1 0 1 0 0 0 1 0
156 0 1 1 0 0 0 1 0 0 0 1 0 0 0 0 0 1 1 2 0 2 1 2 2 0 0 0 2 2 2 0 1 1 2 0 2 1 1 0 1 1 0 0 1 0 0 0 0 1 2 0 1 1 0 1 0 0 0 1 0 2 0 2 1 1 1 2 1 0 0 1 2 2 2 2 2 1 1 0 2 2 2 0 2 1 0 1 1 2 1 1 1 1 1 0 1 1 0 1 0 0 0 2 2 0 2 0 1 1 0 1 0 2 2 2 2 0 1 0 0 1 2 1 1 0 1 2 2 2 0 0 0 0 0 0 0 1 0 2 2 0 0 0 0 0 0 0 0 1 1 0 0 0 1 0 1 1 1 1 1 0 1 2 1 2 1 0 0 1 1 0 1 1 1 0 2 0 0 0 1 1 0 2 1 0 1 0 0 2 1 2 0 0 2 2 0 0 0 1 0 1 0 1 1 1 2 0 0 1 0 1 1 0 2 2 1 0 2 0 2 2 2 0 0 1 1 2 0 2 1 0 0 0 1 0 0 1 2 1 0 0 2 1 1 1 0 0 0 0 0 0 1 1 1 0 0 0 0 1 0 0 0 0 0 0 0 0 1 1 0 1 1 0 0 0 1 1 1 1 1 1 1 1 1 0 1 0 1 2 1 1 0 0 1 0 2 0 0 2 2 0 2 2 2 0 0 0 1 0 1 1 1 0 1 0 0 1 1 1 1 1 0 2 1 0 1 0 0 1 0 1 0 0 0 0 0 1 1 1 1 1 0 0 0 2 0 0 1 1 1 0 0 2 0 0 1 0 1 1 1 1 2 0 2 1 0 1 1 0 0 0 1 1 1 0 2 1 1 0 0 0 1 0 0 0 0 0 0 0 0 0 1 0 1 1 1 0 2 2 2 2 1 1 1 0 1 1 0 1 0 0 2 2 0 2 0 1 0 0 0 1 1 1 0 0 1 1 1 1 0 1 0 0 0 1 0 1 2 1 1 1 0 1 1 1 2 0 0 1 0 0 1 1 0 0 0 2 1 2 2 0 0 0 0 0 0 1 0 0 0 1 1 1 0 0 0 0 1 0 0 1 0 2 0 2 0 1 1 0 1 1 0 0 0 0 0 1 1 0 1 1 1 1 0 1 1 1 0 1 1 0 0 0 2 0 0 0 0 0 0 2 0 2 0 2 2 2 0 0 2 0 0 1 1 0 2 1 1 1 1 0 0 1 1 1 1 1 1 0 1 0 1 1 1 0 1 0 0 0 0 0 0 0 0 2 2 1 1 0 0 0 0 0 0 0 1 1 0 2 0 0 2 2 2 0 1 1 0 1 0 0 1 1 0 0 0 0 0 0 0 2 0 2 0 2 2 1 1 1 1 0 0 1 0 1 0 0 0 1 1 1 0 0 0 0 1 1 0 0 1 0 1 0 0 0 2 1 0 1 0 1 0 0 1 1 2 1 1 1 0 2 0 1 0 1 0 2 2 0 0 0 1 0 0 1 1 2 0 0 0 0 0 0 0 0 2 1 0 1 1 0 0 1 1 1 0 2 1 1 0 0 0 1 0 0 1 2 2 2 0 0 0 1 1 0 0 1 0 0 2 0 0 1 0 1 0 1 1 1 0 0 0 2 0 1 0 0 1 1 2 1 0 2 0 0 1 0 0 2 1 1 1 0 1 0 0 0 0 0 0 0 1 0 0 1 1 0 0 0 0 1 2 0 0 1 1 1 0 1 1 0 0 1 0 1 0 0 2 0 1 2 0 0 0 2 0 2 0 2 0 2 1 1 2 0 0 0 0 0 0 0 0 0 0 1 0 0 0 2 0 0 0 0 2 2 2 1 2 0 1 2 0 2 1 0 0 0 1 0 1 1 2 2 0 2 0 1 0 0 0 0 0 0 0 0 0 0 0 1 1 1 1 0 1 0 1 0 0 0 1 0 0 0 0 2 1 1 0 0 0 0 1 1 0 0 0 2 0 1 0 1 2 0 0 0 0 0 0 1 1 0 0 0 1 1 1 0 0 1 1 2 0 1 0 1 0 1 0 1 0 0 0 0 1 1 0 0 2 0 0 2 0 1 1 0 1 0 0 0 0 1 0 1 0 0 0 0 0 0 0 0 2 1 1 1 0 2 0 1 0 0 1 2 0 0 2 0 0 0 0 2 0 2 2 0 0 0 1 0 1 0 1 0 0 2 2 1 1 1 1 1 1 2 0 0 2 1 1 1 0 0 0 0 0 0 0 0 0 0 2 2
157 1 0 0 1 0 0 1 1 0 1 0 0 0 0 0 0 1 0 1 1 1 1 0 1 1 0 0 2 2 0 0 1 2 1 0 2 1 0 2 0 0 1 1 2 0 0 0 2 0 0 0 0 0 2 1 0 0 0 0 0 2 0 0 0 0 0 1 1 0 0 2 2 1 1 1 1 1 1 0 0 1 1 1 1 0 0 0 0 2 0 0 1 2 1 0 1 2 1 2 1 0 0 2 2 0 2 0 2 1 0 1 0 1 1 1 1 0 1 0 2 0 2 2 0 2 0 2 2 2 0 0 1 0 0 0 1 0 0 0 0 0 0 0 0 0 1 0 1 0 0 0 0 0 1 0 2 0 0 1 1 1 0 2 1 1 1 1 0 2 0 0 2 0 1 2 2 0 0 0 1 2 1 1 1 1 1 1 0 1 0 2 0 0 1 1 1 0 1 0 0 1 0 2 2 0 2 0 0 0 1 0 1 0 2 2 0 1 0 0 0 0 0 0 0 0 0 2 0 2 0 0 0 0 1 0 0 2 2 1 0 0 1 2 2 2 0 0 0 0 0 0 0 1 1 0 0 1 0 0 0 0 0 0 0 0 1 1 2 2 1 0 1 0 0 0 2 1 1 1 1 1 1 1 0 1 1 0 0 2 0 2 0 0 2 0 2 1 1 1 0 0 1 1 1 1 0 0 1 1 0 2 0 1 2 0 1 1 0 0 2 1 0 1 2 0 2 0 0 0 0 1 0 0 0 0 0 2 0 0 0 1 2 2 0 1 1 1 1 1 0 1 0 1 0 1 1 1 0 1 0 0 1 0 1 1 0 2 2 0 0 0 0 2 0 0 1 2 0 0 1 1 2 0 0 0 0 1 1 0 0 1 0 0 1 2 1 2 0 0 0 0 1 1 0 1 1 0 0 2 0 0 0 0 1 1 1 1 0 1 1 1 0 1 2 2 0 2 2 2 0 0 1 1 1 0 1 1 0 0 0 2 0 1 1 1 1 1 0 0 0 2 0 2 2 1 2 1 1 0 0 0 1 0 0 1 1 2 0 1 2 2 1 1 1 0 1 0 2 1 2 0 0 0 0 2 0 1 1 0 1 1 0 2 1 0 0 1 1 0 0 0 2 2 0 0 2 2 0 1 0 1 0 0 1 0 0 1 0 1 1 1 1 2 1 2 0 0 0 2 0 2 0 0 0 0 0 0 0 1 1 0 0 0 0 0 2 2 2 0 0 0 0 2 0 0 0 0 0 0 0 0 1 0 0 1 0 2 2 0 0 1 0 0 1 0 2 2 0 2 0 0 1 1 1 1 0 2 1 2 0 0 0 0 0 0 1 2 2 2 2 0 1 0 0 0 2 0 0 0 0 0 0 0 0 0 0 0 0 0 0 0 0 0 0 1 1 1 0 0 1 0 0 0 0 1 2 0 0 2 0 1 0 1 1 1 2 1 2 2 0 1 0 0 0 1 0 1 0 0 0 0 1 2 2 2 0 2 0 0 0 0 1 0 0 1 1 0 1 0 0 0 0 1 1 1 0 1 1 0 0 0 1 0 1 1 2 1 1 1 0 1 0 0 2 0 2 1 1 1 1 0 0 0 2 1 0 1 0 0 1 0 0 1 0 0 0 0 1 1 0 0 0 2 0 0 1 1 1 1 0 0 0 1 1 0 0 1 0 0 0 1 0 0 0 2 1 0 1 1 0 0 2 1 0 0 0 1 0 2 1 0 0 1 0 0 1 0 1 0 0 2 0 0 0 1 1 1 0 1 1 2 1 2 2 0 0 0 0 1 0 1 2 0 2 0 1 0 1 2 1 1 0 0 1 1 0 2 1 0 1 1 1 2 2 0 0 0 1 0 1 1 2 2 0 2 0 1 1 0 1 1 1 1 1 1 1 0 1 0 1 1 2 0 0 1 2 1 0 0 2 0 1 0 1 0 1 0 2 0 0 0 0 2 0 1 0 1 2 2 2 0 1 0 0 0 0 1 0 1 1 0 1 1 2 2 1 0 0 1 0 1 0 2 1 1 1 1 0 0 0 0 0 0 0 0 0 0 2 0 0 2 0 1 0 2 0 1 0 0 0 0 1 2 1 0 0 1 1 0 0 0 1 2 2 1 0 0 1 0 2 0 2 1 1 0 1 0 0 0 2 0 2 1 2 1 1 0 1 1 0 0 0 0 0 0 0 0 1 1 1 0 2 2 0 0 1 1 1 2 0 0 0 2 0 1 0 0 0 0 2 1
158 1 1 1 1 0 0 0 0 1 1 0 1 2 0 0 1 1 0 0 2 2 0 1 1 0 1 0 1 2 1 0 1 1 1 1 1 2 0 0 2 2 0 0 2 0 0 0 2 0 0 0 0 1 1 1 0 1 0 0 0 1 0 1 0 0 0 1 2 0 0 1 1 2 0 2 2 1 1 0 1 2 2 1 1 0 0 0 0 1 0 0 0 1 1 0 1 0 0 1 1 2 0 0 1 2 1 1 1 0 0 1 0 0 1 1 1 0 1 0 1 0 2 1 1 1 1 1 1 1 0 0 0 0 0 0 0 0 0 1 0 0 0 0 0 0 0 0 0 1 0 0 0 0 1 0 0 1 0 1 1 1 0 2 1 1 1 0 1 2 0 0 0 2 0 1 1 0 1 1 0 1 0 0 0 0 0 0 0 2 2 2 0 0 0 0 0 0 0 0 1 0 0 0 0 2 1 0 1 0 0 0 1 0 1 2 0 0 1 0 1 1 1 0 0 1 0 1 1 1 0 0 0 0 1 0 0 2 2 1 0 0 1 1 1 1 0 0 0 0 0 0 0 0 0 0 0 0 0 0 0 0 0 0 1 1 1 1 2 2 0 0 0 1 0 0 0 1 2 0 0 0 1 1 0 1 1 2 0 2 0 0 0 1 1 1 0 1 0 1 1 1 1 1 1 0 1 1 1 0 1 1 2 0 2 0 0 0 0 0 1 1 2 0 1 0 1 0 1 1 0 1 0 0 0 0 0 2 0 0 0 0 2 2 0 1 1 0 0 0 2 0 0 2 0 1 1 1 0 0 0 0 0 1 0 0 0 0 1 0 0 0 1 1 1 0 1 1 1 1 2 1 2 0 1 1 1 1 1 1 1 2 0 0 2 0 0 2 0 0 0 0 0 1 1 0 0 0 0 2 0 0 1 1 1 1 0 0 0 0 0 1 1 1 0 1 2 1 1 1 0 0 0 0 0 1 0 0 1 0 1 1 0 1 1 1 1 0 0 2 0 0 0 0 0 0 0 1 0 1 1 0 0 0 0 1 1 2 0 1 1 1 2 2 2 0 2 1 2 1 1 0 0 0 0 0 0 1 0 0 1 1 1 2 2 0 0 1 1 1 2 1 0 0 0 2 1 0 0 0 0 1 1 0 1 0 0 1 1 2 2 0 0 1 1 1 0 1 1 1 1 0 0 1 1 0 1 0 1 1 1 0 0 1 1 0 1 2 2 0 0 0 0 2 0 1 0 0 0 0 0 0 2 0 0 2 2 1 1 0 0 0 0 0 0 0 2 1 0 2 0 1 1 1 1 1 0 2 1 2 0 1 1 0 1 1 2 0 0 0 0 2 1 1 1 1 2 0 1 1 1 0 0 0 0 0 0 0 0 0 0 0 0 0 0 0 0 1 0 0 2 0 0 0 0 1 2 1 1 2 1 2 0 0 2 2 2 2 1 1 0 1 0 1 0 2 0 2 2 0 0 0 0 0 1 1 0 2 0 0 0 0 1 1 0 0 2 0 2 0 2 0 0 0 0 1 1 2 1 0 0 0 0 0 1 1 2 2 1 2 0 1 0 0 2 0 2 1 1 0 0 0 0 0 2 1 0 2 2 2 0 0 0 1 1 0 0 0 0 0 1 1 0 2 0 1 1 1 0 1 1 1 0 1 1 0 1 1 0 0 0 0 1 1 1 0 0 0 1 0 0 0 2 0 0 0 1 2 0 2 0 0 0 1 1 0 2 1 0 2 0 0 0 0 0 2 0 1 0 1 1 2 1 1 2 0 0 1 1 0 0 0 0 0 0 2 1 0 0 2 0 0 1 1 1 1 1 1 0 0 0 0 0 1 1 2 1 0 0 1 0 1 2 2 0 2 0 0 0 0 0 0 0 0 1 0 0 0 0 0 1 1 2 0 2 0 0 1 0 0 1 0 0 0 0 1 0 0 2 0 1 0 1 1 0 0 0 2 1 2 1 1 2 0 0 0 0 1 0 2 2 0 0 1 2 0 2 0 0 1 0 2 0 2 2 2 0 2 0 0 0 0 0 0 0 0 0 1 2 1 0 2 0 1 1 2 2 0 1 1 1 0 0 0 0 0 0 1 1 0 0 0 1 0 1 1 0 1 1 1 1 0 0 2 2 0 2 1 1 0 1 0 0 0 1 1 1 0 0 0 1 0 0 0 0 1 2 1 1 0 0 0 2 2 0 0 2 0 0 2 0 0 1 0 1 0 1 0 0 0 0 0
159 0 0 0 1 0 0 1 0 0 0 0 0 0 0 0 0 1 1 1 1 1 0 1 1 1 2 1 1 2 0 0 1 1 1 1 1 1 0 0 0 0 0 0 2 0 0 0 1 1 0 0 0 0 2 1 0 0 0 0 0 1 0 0 1 1 1 1 1 0 0 2 2 2 1 2 2 2 2 0 2 2 1 1 1 1 1 0 0 2 0 0 1 2 0 0 0 1 0 2 1 0 0 1 2 1 2 1 1 0 0 1 1 2 2 2 2 0 1 0 1 1 2 1 1 1 1 0 0 0 0 0 0 0 0 0 0 0 1 0 1 0 0 0 0 0 1 0 0 0 0 0 0 0 1 0 0 0 0 0 1 1 1 2 1 2 0 0 1 1 1 2 1 1 1 0 1 0 1 1 0 2 1 2 2 2 1 0 0 0 0 0 0 2 1 1 1 0 0 1 0 1 0 2 0 1 2 0 0 0 0 0 2 0 2 2 0 0 1 0 0 0 0 0 0 0 0 2 1 1 0 0 1 2 1 1 0 2 2 2 0 0 1 2 2 2 0 0 0 0 0 0 0 0 0 0 0 0 0 0 0 0 0 0 0 0 0 1 1 1 0 1 1 0 1 0 0 1 2 0 0 0 2 1 1 0 1 1 0 1 0 1 2 0 2 0 2 1 0 2 1 1 0 0 0 0 0 0 0 0 0 1 1 1 1 0 0 0 1 1 0 0 1 2 2 0 0 0 1 1 0 1 0 0 0 0 0 1 1 1 1 1 2 2 1 0 2 0 1 0 0 0 0 2 0 1 1 1 0 2 0 0 2 0 2 1 0 2 2 0 0 0 2 1 1 1 1 2 1 0 2 0 0 0 1 1 0 0 0 0 0 1 0 1 2 0 2 1 0 0 0 0 2 0 0 0 1 1 0 2 0 1 1 1 0 2 0 0 1 0 1 1 0 1 2 2 1 0 0 0 0 0 0 0 0 1 0 0 1 0 2 1 0 0 0 1 2 1 1 2 0 0 0 2 1 1 1 0 0 0 1 0 0 0 0 1 1 2 0 1 1 1 2 2 2 0 1 0 1 0 1 0 0 0 0 0 0 1 0 0 1 1 0 1 1 0 0 0 1 0 1 1 1 1 0 1 1 1 0 0 0 2 0 1 1 0 1 0 1 1 1 0 0 2 1 2 0 0 0 2 0 2 0 1 2 1 1 0 0 0 0 1 0 0 0 0 1 1 1 0 0 0 0 1 1 1 1 0 0 2 0 0 1 1 0 1 1 1 0 0 0 2 0 0 0 0 2 1 0 1 1 0 2 1 2 1 0 1 1 1 0 1 1 1 1 0 0 1 1 1 2 0 2 0 1 1 2 1 2 2 0 0 0 1 0 1 0 0 0 0 0 0 0 0 0 1 1 0 0 0 1 0 0 0 0 0 2 0 0 2 1 1 0 1 1 1 2 0 2 2 0 2 1 0 1 2 0 1 0 0 0 0 0 0 0 0 0 2 0 0 0 0 1 0 0 0 2 1 2 0 1 1 0 2 2 0 2 2 0 1 0 0 0 1 0 0 1 2 0 1 1 0 0 0 1 0 2 2 0 0 0 0 0 1 1 1 0 0 0 0 0 0 1 2 0 0 0 0 0 0 1 1 0 2 0 0 1 0 0 0 0 0 0 1 1 0 1 1 0 0 0 0 2 1 0 1 0 1 1 1 1 0 2 1 0 0 0 1 0 1 0 1 1 0 0 0 0 0 1 0 0 2 1 1 1 0 1 2 0 2 0 2 2 0 1 1 1 1 0 0 0 2 2 0 2 0 1 1 0 2 0 0 1 1 1 2 2 1 2 0 1 2 0 2 2 1 1 0 1 0 0 2 1 2 0 1 0 0 2 0 1 1 0 0 0 0 0 0 1 0 2 2 1 0 1 0 1 0 0 0 1 0 0 0 0 1 1 0 2 0 0 0 0 2 0 1 0 1 1 2 2 0 2 0 0 0 0 1 0 2 2 0 0 0 2 1 2 0 0 1 0 1 1 0 1 0 0 0 0 1 0 0 0 0 0 0 0 2 1 1 1 1 0 1 0 2 1 1 0 0 0 0 0 1 1 0 1 2 2 0 0 0 2 0 0 0 0 0 0 0 2 0 2 1 1 0 2 0 1 1 0 1 0 0 0 1 1 0 0 0 0 0 0 1 0 1 1 0 2 1 0 0 1 2 0 0 0 1 0 1 0 0 0 0 1 0 1 1 2 0 0 0
160 1 0 0 0 1 1 0 0 1 1 1 0 2 0 0 0 1 1 2 0 1 1 0 1 0 1 0 2 1 1 2 0 0 2 1 1 1 1 0 2 2 1 1 2 0 0 0 1 1 0 0 2 2 0 1 0 1 0 0 2 0 0 0 2 2 2 0 0 0 0 0 2 2 2 2 2 0 0 0 0 1 2 1 1 0 0 0 0 2 0 0 1 1 0 0 0 1 0 2 2 0 1 1 2 0 2 0 0 0 0 2 0 2 2 2 1 0 0 0 2 0 2 2 0 2 0 0 2 0 0 0 0 0 0 0 0 1 0 1 1 0 0 0 0 0 0 0 2 2 0 0 1 0 0 0 0 0 0 0 1 0 0 1 1 2 0 1 0 2 0 1 0 2 1 2 2 0 0 0 1 2 0 1 1 0 1 0 0 1 1 2 0 0 1 2 1 1 0 0 0 0 0 1 1 2 1 0 0 0 0 0 0 1 0 2 0 1 2 1 0 0 0 0 0 0 0 2 0 2 0 1 0 1 2 1 0 1 2 0 0 1 2 2 2 2 0 0 1 0 0 0 0 1 1 0 0 1 1 2 1 1 0 0 0 0 1 1 0 0 0 1 0 2 0 0 2 1 2 0 0 1 2 1 1 1 2 1 0 1 0 0 0 1 2 0 2 1 0 1 0 0 0 0 0 1 0 1 1 0 1 2 1 0 2 0 0 0 0 0 0 0 0 2 2 0 0 0 0 0 0 2 1 1 0 1 1 1 1 0 0 1 1 1 0 0 1 0 1 1 1 0 1 2 1 0 1 2 0 1 0 0 1 0 1 2 0 1 2 1 1 1 1 1 1 0 1 2 0 0 0 1 1 0 0 0 0 0 0 1 0 0 0 0 2 0 1 1 0 0 0 0 2 0 0 0 1 0 0 2 0 0 2 2 0 2 0 0 0 0 0 2 0 1 1 1 0 1 1 1 0 1 0 0 0 1 1 2 0 0 1 0 0 0 0 1 1 0 0 1 0 0 0 2 2 1 2 1 0 2 1 0 0 1 1 1 1 1 0 0 0 1 0 0 1 1 1 0 2 0 1 0 0 0 0 0 0 0 0 1 1 0 0 1 0 0 0 0 0 2 2 0 1 1 1 0 2 0 0 1 0 2 1 0 1 0 0 1 1 2 2 0 0 2 1 2 1 0 1 2 0 0 1 1 2 0 0 0 0 2 0 1 0 1 1 0 1 2 2 0 0 0 0 1 1 1 1 1 0 1 0 0 1 0 0 2 1 1 1 0 0 1 1 0 0 0 0 0 0 0 1 0 1 2 1 1 0 0 0 1 1 1 1 0 0 0 0 0 0 1 1 2 0 2 1 2 1 0 1 1 1 0 0 0 1 1 1 0 0 0 0 0 0 0 0 2 2 1 0 0 2 0 0 0 0 1 2 0 1 1 2 1 0 2 2 1 1 1 1 1 0 1 0 0 0 1 0 2 2 0 0 0 1 1 1 2 0 2 0 0 0 0 0 0 1 0 2 0 2 0 1 1 1 1 1 1 1 1 1 1 0 0 0 1 0 0 2 2 1 1 0 1 0 0 1 0 2 2 0 0 0 0 0 1 0 0 0 0 1 0 0 0 0 2 1 0 0 0 0 0 0 0 1 2 0 0 0 0 0 1 0 0 1 1 2 0 0 1 0 0 0 0 0 0 0 1 0 0 0 0 0 1 2 0 0 0 0 2 0 1 0 0 2 0 0 1 1 1 0 2 1 1 0 0 0 1 1 2 0 2 0 2 1 0 1 0 1 1 1 0 0 0 1 0 1 1 0 1 1 2 0 0 0 0 1 1 1 2 1 2 0 2 0 1 1 2 1 0 0 0 0 2 1 2 0 2 0 1 1 0 1 1 0 0 0 0 0 0 0 0 2 1 0 0 2 0 0 0 0 0 2 0 1 0 1 0 2 0 2 0 1 0 1 2 0 0 0 1 1 2 2 0 2 0 0 0 0 1 1 1 1 0 1 1 2 2 2 0 0 1 0 2 0 2 2 2 0 1 0 0 0 0 0 0 1 2 0 1 2 1 0 2 0 1 0 0 1 1 0 0 0 1 1 1 0 0 1 1 1 0 0 0 1 0 1 1 0 0 1 0 1 0 1 0 0 1 2 1 2 1 0 0 0 0 1 1 1 0 0 0 2 0 0 0 0 2 2 0 0 0 0 0 1 1 0 0 1 0 0 1 0 0 0 0 0 1 0 0 1 0 1 2
161 0 0 0 0 1 1 2 0 0 0 0 1 0 0 0 0 1 0 0 2 2 2 2 2 0 0 0 2 2 2 1 2 2 1 1 1 0 0 1 0 0 0 0 2 1 1 0 2 1 0 0 2 2 0 0 1 0 1 0 1 0 0 1 0 0 0 1 1 0 0 2 2 2 2 2 2 1 1 0 1 2 1 0 1 0 0 0 0 2 0 0 1 2 1 0 1 0 0 1 2 0 0 1 2 0 2 0 0 0 0 0 1 1 1 1 1 0 0 0 2 0 2 1 1 1 1 2 2 2 0 0 0 0 1 0 1 1 1 1 1 0 0 0 0 0 0 0 2 1 1 0 2 1 1 0 0 1 0 0 1 1 0 2 2 1 1 0 2 2 0 0 1 1 2 1 2 0 0 1 0 1 0 2 2 1 1 1 0 0 0 1 1 1 0 0 0 0 0 1 0 0 0 1 1 0 2 0 2 0 0 0 1 0 2 2 1 1 0 0 1 1 0 1 0 0 1 1 1 0 0 1 0 0 2 0 0 1 2 0 1 1 2 1 1 1 0 0 0 0 0 0 0 1 1 0 1 1 1 1 1 1 0 0 1 0 0 1 1 1 0 2 0 2 1 1 0 2 1 1 1 1 1 1 0 1 1 0 0 1 0 1 1 0 2 0 0 1 0 2 1 0 2 2 2 0 0 0 0 0 0 1 2 1 0 0 0 0 2 2 0 0 1 2 1 0 0 0 0 2 0 2 1 0 0 0 0 1 1 0 0 0 2 2 0 0 1 0 2 1 1 0 1 1 1 0 0 2 0 1 0 0 2 0 2 0 0 2 2 0 0 0 0 2 0 0 1 0 0 1 1 0 1 0 0 2 2 0 0 1 0 0 0 0 2 0 0 1 0 0 1 0 1 1 0 1 1 2 1 1 0 1 1 1 1 2 1 0 0 0 0 1 1 1 1 1 1 0 0 1 1 0 0 1 1 0 0 1 1 0 1 1 1 2 2 1 2 0 0 0 0 1 0 1 1 0 1 1 1 0 2 0 0 0 1 1 1 2 0 0 0 0 1 1 2 0 2 0 2 2 2 0 0 1 0 1 0 1 1 0 0 0 0 1 0 0 0 1 1 0 1 0 1 0 1 2 2 1 0 0 0 2 0 1 0 0 0 1 1 1 1 1 1 1 1 1 0 1 0 1 1 1 0 0 2 0 2 1 0 1 0 0 0 1 1 0 1 2 2 0 1 0 0 2 0 0 0 1 0 1 1 0 2 0 1 1 1 2 1 1 1 1 0 0 0 0 1 2 0 2 0 0 2 1 1 1 1 2 1 2 0 0 0 2 0 2 2 0 0 0 0 2 0 2 2 2 2 0 1 1 1 0 0 0 0 0 0 0 1 0 0 0 0 1 0 0 0 1 0 0 1 0 0 0 0 1 2 0 0 0 2 0 0 1 1 0 1 1 2 1 0 1 1 0 1 1 0 2 1 0 0 0 1 0 1 1 1 2 0 0 1 0 0 0 0 1 1 0 1 0 1 1 0 0 2 2 0 2 1 0 0 0 0 1 1 1 1 2 2 2 0 2 0 0 1 0 2 1 0 1 1 0 0 1 0 1 0 1 1 1 0 0 0 2 0 0 0 0 0 0 2 2 1 1 0 2 1 1 0 1 1 1 0 1 1 0 0 0 0 0 0 0 0 0 0 1 1 0 1 0 0 1 2 1 0 1 0 2 1 2 0 0 0 1 1 1 2 1 1 1 0 2 0 0 0 2 0 1 0 1 1 2 1 1 1 0 0 1 0 0 0 2 0 0 0 1 2 0 0 0 0 0 0 0 0 0 1 2 2 0 2 2 0 1 0 1 0 0 1 0 0 2 0 1 0 0 1 0 0 0 0 0 0 0 1 0 1 1 0 0 2 2 2 1 0 0 1 0 0 0 2 0 0 0 0 1 1 1 1 0 1 0 2 0 0 0 0 1 0 2 1 1 2 0 1 1 0 1 0 2 2 0 0 0 2 0 2 0 0 1 0 2 0 1 1 2 0 1 0 2 0 0 0 0 1 0 0 0 1 1 0 2 0 1 0 2 2 1 2 0 2 1 0 1 0 0 0 2 2 1 0 0 2 1 1 1 0 0 0 1 0 0 2 1 0 0 1 1 1 0 1 1 0 0 1 0 0 0 1 0 1 0 0 0 0 0 1 0 0 0 0 0 1 1 0 0 1 0 0 1 0 0 1 0 1 0 0 0 0 0 2 1
162 1 0 0 0 0 0 2 0 0 0 1 0 1 0 0 0 2 2 1 1 2 0 2 2 0 1 0 1 2 0 0 1 2 1 1 1 1 0 1 1 1 0 0 2 0 0 0 1 1 0 0 0 0 2 1 0 0 0 1 1 0 0 1 0 0 0 1 0 0 0 1 2 2 1 2 1 1 1 1 0 2 1 1 1 0 0 0 0 2 0 0 0 2 1 0 1 1 0 1 1 0 0 0 2 2 2 1 1 0 0 2 1 2 2 2 2 0 1 0 0 1 1 1 1 1 1 1 1 1 0 0 0 0 1 0 1 0 0 1 2 0 0 0 0 0 1 0 0 0 0 0 0 0 0 0 1 2 0 1 1 1 0 2 0 1 0 1 1 2 0 0 0 2 0 0 1 0 1 2 0 2 0 1 1 0 1 1 0 1 0 2 1 1 1 2 1 0 1 1 0 1 1 1 1 2 1 0 0 0 0 0 1 0 1 2 1 0 1 1 0 0 0 1 0 1 2 2 0 2 1 0 0 0 0 0 0 2 2 0 0 0 1 2 2 2 0 0 0 0 0 0 0 0 0 0 0 0 0 0 0 0 0 0 0 0 0 1 2 1 0 0 0 1 0 0 0 2 2 1 1 0 2 0 2 0 2 1 0 1 0 0 0 0 2 0 2 2 0 1 1 0 0 0 0 0 0 0 1 1 1 2 0 1 2 0 1 0 1 1 0 0 1 1 1 0 1 0 1 0 0 0 0 0 0 0 0 2 0 2 1 1 2 2 0 1 1 0 1 1 1 0 0 2 0 1 1 2 0 0 0 0 2 0 2 0 0 1 2 1 1 1 0 2 0 0 1 1 1 1 2 0 0 0 1 0 0 0 0 0 0 0 1 1 2 0 2 2 0 0 0 0 1 1 1 0 1 0 0 2 0 0 1 1 0 2 0 0 0 0 0 1 0 2 1 1 0 0 0 1 0 1 0 0 0 1 0 0 0 0 1 1 0 2 1 2 2 0 0 2 0 1 0 2 1 0 1 2 1 1 1 0 1 0 0 1 1 1 0 0 0 1 0 0 1 0 0 0 1 0 2 0 0 1 1 1 1 1 1 0 1 1 1 1 0 0 0 0 1 0 0 0 0 0 1 1 2 1 1 0 0 2 1 0 1 0 0 1 1 1 1 1 1 1 0 1 1 0 1 2 0 1 0 1 2 0 2 1 0 1 1 0 0 0 0 0 2 0 0 0 0 0 0 2 1 0 0 0 2 0 0 2 0 0 0 0 0 1 0 1 0 1 0 0 1 0 2 1 0 2 0 0 1 1 0 1 0 2 0 2 0 0 0 0 1 0 1 0 0 0 0 2 0 0 0 1 2 0 1 1 0 0 1 2 2 2 2 0 0 0 0 0 0 0 0 1 1 1 0 0 0 0 0 0 0 0 2 1 0 1 1 0 0 0 1 1 2 1 2 2 2 2 0 0 0 1 0 2 2 1 0 1 0 1 1 2 1 1 1 1 0 1 0 0 1 0 1 0 2 1 2 0 0 1 2 2 1 1 0 0 0 0 0 0 0 0 0 2 1 2 1 1 0 0 0 0 1 2 0 0 0 0 0 2 0 1 0 0 0 0 0 0 0 2 0 1 0 0 1 1 2 2 0 2 0 1 0 0 0 1 0 0 1 0 1 0 0 0 0 0 0 0 0 0 0 1 1 0 0 0 0 0 2 0 0 0 1 1 0 2 1 0 1 1 0 0 2 0 1 1 0 1 2 1 1 1 1 1 1 1 1 1 0 1 1 0 0 0 0 0 0 2 0 0 0 0 1 1 0 1 0 0 0 0 1 2 1 1 1 1 1 2 0 2 2 1 0 0 0 0 1 2 1 1 0 2 0 0 2 2 0 2 0 0 0 0 0 0 1 0 2 2 2 0 0 0 2 0 1 1 1 0 0 0 0 1 0 0 2 0 2 0 1 2 0 0 0 2 1 2 1 1 2 0 0 0 0 0 0 2 2 0 1 0 1 0 1 0 0 0 0 2 0 2 1 1 0 0 0 0 0 0 1 1 2 1 0 1 1 1 0 1 0 1 0 2 2 1 1 0 1 0 1 1 0 0 1 1 2 0 0 0 0 1 2 2 1 1 0 1 0 0 2 0 0 0 0 0 0 1 1 0 1 0 0 2 2 0 0 0 0 0 0 0 0 0 0 1 1 1 1 1 1 1 0 0 2 0 0 0 0 0 0 0 1 0 0 0 0 0 0 0
163 0 0 0 1 0 0 2 1 0 1 0 1 2 0 0 0 1 1 1 1 2 0 2 2 0 1 0 2 2 2 1 1 1 1 1 1 2 0 1 1 1 0 0 2 0 0 0 2 0 0 0 0 1 1 1 1 0 1 0 1 0 0 1 0 0 0 0 1 0 0 2 2 2 2 2 2 0 0 0 1 2 1 1 1 0 0 0 0 2 0 0 2 0 0 0 0 0 0 1 1 1 0 0 2 1 2 0 0 0 0 2 0 0 0 0 0 0 1 0 1 1 2 0 2 0 2 0 1 1 0 0 0 0 0 0 1 1 0 2 2 0 0 0 0 0 0 0 1 2 2 0 0 1 0 0 2 0 0 0 1 1 0 1 0 2 0 0 0 0 2 2 0 2 1 0 1 0 2 2 0 1 0 2 2 1 1 1 0 2 2 2 0 0 1 2 1 0 0 0 0 1 0 1 1 0 2 0 0 0 1 0 2 0 2 2 0 0 2 0 2 2 0 0 0 1 1 2 0 2 0 0 0 0 1 0 0 2 2 2 0 0 2 2 2 2 0 0 0 0 0 1 0 1 1 1 1 1 1 1 1 1 0 0 1 0 1 0 1 0 0 0 1 0 0 0 1 2 2 1 1 0 2 2 0 1 1 0 0 1 0 1 0 1 2 1 0 0 0 2 1 0 0 0 0 0 1 0 1 0 1 1 1 1 2 1 0 1 1 1 1 1 1 0 2 0 2 0 1 0 0 1 1 1 0 0 0 2 0 2 1 1 2 1 1 1 1 1 1 2 0 1 0 2 0 0 0 0 0 1 0 0 1 1 1 0 0 2 2 0 0 0 2 1 1 1 1 1 1 1 2 1 0 0 0 0 0 0 0 1 0 0 0 1 2 1 1 0 1 1 0 1 1 1 1 0 0 1 1 2 0 0 0 0 1 1 0 0 0 0 1 2 1 2 0 1 1 0 0 1 1 0 0 0 0 0 0 1 0 0 1 1 0 1 1 2 1 0 0 0 0 0 0 2 2 2 2 1 1 1 0 0 0 0 0 1 1 2 0 0 1 1 1 1 0 2 0 0 1 1 2 0 1 0 0 0 0 2 0 0 0 0 0 1 1 0 0 0 0 1 1 1 1 1 0 1 2 2 0 0 0 2 0 2 0 0 1 1 0 1 1 1 1 1 0 1 1 1 0 1 1 0 0 2 2 0 0 0 0 0 0 1 0 1 1 0 1 0 0 0 1 0 0 0 2 0 2 0 1 1 0 0 1 1 0 1 1 1 0 1 0 0 0 0 0 0 1 0 0 0 0 0 1 1 1 0 1 1 0 1 0 2 0 1 0 0 0 1 0 0 0 2 1 1 1 2 0 0 1 2 0 0 0 0 0 0 0 0 0 0 0 0 0 0 0 2 2 1 0 0 1 0 1 1 1 0 2 1 0 2 0 1 0 0 1 1 2 1 2 2 0 2 0 1 0 1 0 2 2 0 0 0 2 2 2 2 1 2 1 1 0 1 0 0 2 0 2 0 1 0 0 2 0 1 2 1 2 2 0 1 0 0 0 1 0 0 1 2 2 2 0 1 0 0 1 0 2 1 0 0 0 0 0 1 0 1 0 1 0 0 1 0 0 2 0 0 1 1 1 1 2 1 0 1 0 1 0 0 0 1 0 0 1 0 1 0 0 1 0 0 0 0 1 0 0 2 0 0 1 1 0 0 2 0 0 1 1 2 0 0 0 0 1 1 1 0 1 2 0 2 1 1 2 2 2 0 0 2 0 2 0 2 1 1 1 1 0 2 0 0 0 2 0 0 0 1 2 0 0 2 0 0 0 0 0 1 1 1 1 1 0 1 0 2 2 1 1 0 0 0 1 2 1 1 0 2 0 1 1 0 1 1 1 1 1 1 1 1 0 0 2 2 1 0 1 0 1 0 0 0 1 0 0 0 0 0 0 1 1 0 0 0 0 2 0 0 0 1 1 2 2 0 2 0 0 0 0 0 0 1 1 0 0 1 2 0 2 0 0 0 0 1 0 2 2 2 0 2 0 1 1 0 0 0 1 1 0 2 2 1 0 1 0 0 0 1 1 1 0 1 0 0 1 1 0 0 0 0 1 0 0 0 2 1 1 0 0 0 0 0 1 0 2 2 1 0 2 1 1 0 0 0 0 0 0 2 2 0 0 0 1 0 0 0 0 1 1 1 1 1 1 1 0 2 0 0 1 0 0 1 0 0 0 0 0 1 0 0 0 0 1 1
164 0 0 0 0 0 0 1 0 1 1 1 0 1 0 0 0 0 1 0 1 0 0 1 1 0 1 0 1 1 1 0 0 2 2 0 2 2 1 0 2 1 2 2 2 1 1 0 2 0 0 0 0 1 1 1 0 0 0 0 2 0 0 2 0 0 1 1 1 1 1 2 2 2 0 2 1 1 1 0 1 1 1 0 0 0 0 0 0 2 0 1 1 2 0 0 0 1 1 2 2 0 0 2 2 0 2 1 1 0 1 2 0 2 2 2 2 0 0 0 1 1 2 2 0 1 0 1 1 1 0 0 0 0 0 0 0 0 0 0 0 0 1 0 0 0 0 0 0 0 0 0 0 0 1 0 0 0 0 0 1 0 0 2 1 1 0 0 0 2 0 0 0 2 1 1 2 0 1 1 0 2 1 1 1 1 1 1 0 2 1 2 0 0 1 2 0 0 0 0 0 0 0 1 1 1 1 0 0 0 0 0 1 0 1 2 0 0 1 2 0 0 0 0 0 0 0 1 1 1 0 0 0 0 2 0 0 2 2 2 0 0 1 1 2 1 1 0 1 0 0 0 0 0 0 0 0 0 0 2 0 0 0 0 1 0 0 1 1 0 0 1 0 0 0 0 0 1 1 0 0 0 0 1 0 0 0 1 0 1 0 0 0 1 2 1 1 1 0 0 0 0 2 2 2 0 0 0 1 0 1 1 1 1 2 1 0 1 0 0 1 1 1 0 2 0 1 0 1 1 0 1 0 0 0 0 0 0 2 1 0 2 2 0 0 0 2 0 1 0 1 0 1 2 1 1 1 0 1 1 1 1 1 0 0 0 0 2 2 0 0 0 0 2 0 0 0 2 1 0 0 1 2 0 0 1 1 0 0 0 0 0 1 0 1 1 1 0 0 1 0 1 0 2 0 2 0 0 0 1 0 1 0 0 1 1 0 0 0 0 0 2 0 2 1 1 2 0 0 0 2 0 0 1 1 0 0 1 0 0 1 2 0 0 0 1 1 0 0 1 1 1 0 0 0 0 0 2 2 1 0 0 1 0 1 2 2 2 0 1 1 2 1 1 0 0 0 0 0 0 2 0 0 1 0 1 0 1 1 0 0 0 0 1 1 1 1 0 0 0 1 1 2 2 0 1 1 0 0 1 0 1 0 0 1 0 0 1 0 1 1 1 0 1 0 0 0 0 1 2 0 1 0 0 1 0 0 2 1 2 2 0 0 1 1 0 1 1 1 0 1 0 0 2 0 2 0 0 0 0 0 0 0 1 0 0 0 1 1 0 0 1 0 0 1 0 1 1 0 2 0 0 2 2 1 1 0 1 0 1 0 1 1 1 1 0 0 0 0 0 0 2 1 1 1 2 1 0 1 1 0 0 0 1 0 1 1 0 0 0 0 0 0 0 0 1 1 1 0 0 2 0 0 0 0 1 2 0 0 2 0 1 0 1 2 2 2 0 1 1 0 1 0 1 0 2 0 2 1 0 0 0 0 1 1 2 0 2 0 0 1 1 2 0 0 0 0 2 0 2 0 0 1 0 1 2 1 2 2 0 1 1 1 0 0 0 1 2 2 2 0 1 0 0 1 0 1 2 0 1 0 0 1 1 1 0 0 0 0 0 0 0 0 1 1 0 0 0 1 0 1 0 0 2 0 0 1 0 0 0 0 0 1 1 1 0 0 1 0 0 0 0 1 0 0 1 1 0 1 0 0 1 2 0 0 0 1 2 1 2 0 0 2 1 1 0 1 1 0 2 0 0 1 1 1 1 0 0 0 0 1 1 1 2 2 0 0 1 0 0 0 1 1 0 1 2 1 0 2 2 0 0 1 1 0 2 1 1 2 0 1 2 0 2 2 0 0 0 1 0 0 2 1 1 0 1 0 1 2 1 1 2 0 0 0 0 0 0 0 0 2 2 1 0 1 0 1 0 0 0 2 0 1 0 1 0 0 0 0 0 0 0 2 0 0 2 0 1 1 1 1 1 2 0 0 0 0 0 0 2 2 0 0 0 2 0 2 0 0 0 0 2 0 2 2 2 0 1 0 1 0 0 0 0 1 1 0 0 1 1 0 2 0 2 0 0 0 2 1 0 1 0 0 1 1 0 1 0 1 0 0 0 2 0 1 2 0 1 0 0 1 0 1 1 1 0 1 0 0 0 2 0 0 0 2 1 1 0 0 0 2 0 1 0 0 1 1 0 0 1 1 0 0 0 0 0 0 0 1 1 0 0 0 1 2 0 0 0 0 0 2 1
165 0 0 0 0 1 1 1 1 1 2 0 0 1 0 0 0 1 0 1 1 2 1 0 1 1 0 0 2 1 1 1 2 2 0 2 1 2 0 1 1 1 0 0 2 0 0 0 0 2 0 0 1 1 1 1 0 0 0 1 1 0 0 2 0 0 0 2 0 0 0 1 2 2 2 2 2 2 2 0 2 2 1 1 2 0 0 0 0 2 0 0 1 2 0 0 0 0 0 2 2 0 0 0 1 1 1 1 1 0 0 2 0 2 2 2 1 0 2 0 0 0 2 2 0 1 0 1 2 2 0 0 0 0 0 0 1 0 0 1 2 0 0 0 0 0 0 0 0 0 0 0 0 1 1 0 1 0 0 0 2 0 0 2 0 2 0 1 1 2 0 0 0 2 1 1 2 0 1 1 0 2 0 2 2 2 0 2 0 1 1 2 0 0 2 2 1 0 0 1 0 0 0 1 1 1 2 0 0 0 1 0 1 0 2 2 1 1 0 0 1 1 1 0 0 1 1 1 0 0 0 0 1 1 1 0 1 1 2 1 0 1 2 1 1 1 0 0 0 0 0 1 2 1 1 0 1 0 1 2 1 1 0 0 1 0 0 0 1 1 0 0 0 2 1 1 0 1 1 0 0 0 2 1 2 0 2 1 0 2 0 1 1 0 2 0 1 0 0 1 1 0 1 1 1 0 0 1 1 0 1 1 1 1 1 0 2 2 0 0 1 1 1 1 1 0 1 0 2 2 0 2 0 0 0 0 0 2 0 1 0 1 1 1 0 0 1 0 2 1 1 0 1 1 1 0 1 1 0 0 0 0 1 0 1 1 0 1 2 1 1 1 1 2 0 0 2 1 1 1 1 1 1 0 0 1 1 1 1 1 0 1 1 0 2 0 1 0 1 1 1 1 2 0 0 0 1 2 0 2 0 1 0 0 1 1 0 0 0 0 0 1 1 0 1 1 0 0 0 0 0 0 1 0 0 0 0 0 2 0 1 0 0 0 0 1 1 1 1 2 0 0 0 1 1 1 1 2 1 2 1 0 1 1 1 2 2 2 0 1 1 1 2 2 0 1 0 0 1 0 0 0 0 0 0 1 0 0 0 0 2 2 0 0 0 0 0 1 1 0 1 1 1 1 0 1 1 1 0 0 0 2 1 0 2 0 0 2 0 2 2 0 0 2 2 2 0 1 0 1 1 0 0 1 1 0 1 0 1 1 1 1 0 2 1 0 1 1 1 0 1 0 0 1 0 1 0 0 1 1 0 1 0 0 0 0 0 1 0 1 0 2 0 0 0 0 1 0 0 1 0 0 1 1 0 1 0 2 0 2 0 0 2 0 2 0 2 0 1 1 1 2 0 0 2 2 1 0 1 1 0 0 0 0 0 0 0 0 1 1 0 1 0 0 0 0 1 2 0 0 1 0 0 0 0 1 2 0 0 1 1 1 1 1 2 0 0 1 1 1 1 1 0 1 0 2 0 0 0 0 0 0 1 0 0 0 2 2 1 0 0 2 0 0 1 0 2 1 2 0 1 0 1 1 2 0 2 2 0 1 0 0 2 0 1 1 2 1 0 0 0 0 0 0 0 0 1 1 1 0 1 0 0 1 1 1 0 1 1 1 0 0 0 1 0 1 0 0 1 1 0 0 0 2 0 0 0 1 0 1 1 1 0 0 0 0 0 0 0 1 1 1 1 0 0 0 0 0 0 0 0 1 2 0 0 0 0 2 0 1 0 0 1 1 1 0 0 2 0 1 0 1 1 1 1 1 0 1 0 1 1 2 1 1 2 0 0 2 0 0 0 1 0 0 0 2 2 0 1 2 0 0 1 1 1 2 2 0 0 0 1 0 0 2 2 1 1 0 1 0 1 1 1 0 0 1 1 2 2 0 1 1 0 0 1 0 1 0 1 0 2 2 2 1 1 0 1 0 0 0 2 0 2 0 2 1 2 0 1 0 0 0 1 1 0 1 0 1 1 2 1 1 2 0 0 0 0 0 0 2 2 0 0 0 2 0 2 0 0 0 0 2 0 2 2 2 0 1 0 0 0 0 0 0 2 1 0 1 1 2 0 2 0 0 0 1 1 1 1 0 1 1 1 2 1 0 0 0 0 1 0 0 1 1 0 1 0 0 1 1 1 1 1 1 1 0 1 1 1 0 1 1 1 0 1 1 2 0 1 1 1 0 0 0 0 0 0 1 2 2 1 1 0 2 0 0 1 0 0 2 0 0 1 0 1 0 1 0 1 0 0 0
166 1 0 0 0 0 0 2 1 0 1 1 0 1 0 0 0 2 1 0 2 1 0 2 2 0 2 0 2 1 0 2 0 1 2 0 2 1 0 0 2 2 0 0 0 0 0 0 1 1 0 0 1 1 1 0 0 0 0 1 0 1 0 1 0 0 0 1 2 1 1 2 2 2 1 2 2 2 2 0 2 2 1 0 0 0 0 1 1 2 1 1 0 1 1 1 1 2 2 2 2 0 1 1 2 0 2 0 0 0 0 2 1 1 1 1 1 0 1 0 1 0 2 2 0 1 0 1 2 1 1 1 0 0 0 0 0 0 0 0 0 0 1 0 0 0 1 0 1 1 1 0 0 0 0 0 0 2 0 0 2 0 0 1 0 2 0 0 1 2 0 0 2 0 1 2 1 1 0 0 0 1 0 0 0 0 0 1 0 1 1 1 0 0 1 2 0 0 0 0 0 1 0 2 2 0 2 0 0 0 1 0 1 0 2 2 1 0 1 0 1 1 0 0 0 0 1 2 0 2 0 0 0 0 2 0 0 2 2 0 0 1 2 0 0 0 0 0 0 0 0 0 0 1 1 0 0 0 0 0 0 0 0 0 1 0 0 0 2 2 1 0 0 0 1 1 0 1 1 1 1 1 2 2 0 1 2 1 0 1 0 0 1 0 2 0 2 1 0 1 1 0 0 0 0 0 0 0 0 0 0 1 2 0 1 0 0 0 1 1 0 0 0 2 2 0 2 0 2 2 0 2 1 1 0 0 0 0 2 1 1 1 1 2 2 1 1 0 1 1 1 0 0 2 0 1 2 2 0 0 0 0 1 1 1 0 0 1 2 1 1 1 0 2 1 0 1 1 0 0 1 2 0 2 2 2 0 0 0 0 0 1 0 0 2 1 0 0 0 1 1 1 0 1 0 1 0 0 0 0 0 2 2 2 0 2 0 0 0 0 0 2 0 2 1 1 0 0 0 0 0 0 0 0 0 1 0 0 0 0 1 1 0 1 1 1 1 0 0 1 0 2 0 2 2 2 2 2 1 1 0 0 2 2 2 2 2 2 0 0 0 0 0 0 1 0 0 0 2 0 0 1 0 0 0 1 0 2 2 0 0 0 0 1 0 1 1 0 1 0 1 1 2 2 0 0 1 1 0 1 1 0 0 0 1 0 0 0 1 1 1 1 1 1 0 1 0 0 0 2 0 2 0 1 2 0 1 2 0 1 0 1 0 1 1 0 0 0 0 0 0 0 0 2 0 1 0 0 1 1 1 1 0 1 0 1 1 1 1 0 1 1 2 0 0 0 2 1 0 2 0 0 1 1 1 1 0 0 0 0 1 1 2 0 0 0 0 0 0 0 0 2 0 0 1 1 1 0 2 2 0 0 0 0 0 0 1 0 0 0 0 0 0 1 0 1 1 0 0 0 1 0 0 0 0 1 2 2 0 1 1 0 0 1 1 1 2 2 1 1 1 1 0 2 0 2 0 2 2 0 0 0 1 2 1 2 2 2 0 0 1 0 0 0 0 0 2 0 0 0 0 0 0 1 2 1 1 1 2 1 0 0 0 0 1 0 1 2 1 1 0 0 0 0 2 0 1 2 0 0 0 0 0 1 0 1 0 1 1 1 0 0 0 1 0 0 0 0 1 0 0 0 1 1 0 2 0 0 0 1 0 0 0 1 0 1 0 1 0 0 0 0 0 0 0 1 1 0 0 0 0 1 2 0 0 0 2 0 0 0 0 0 0 1 1 0 1 1 1 1 1 2 0 0 0 1 1 1 0 1 1 2 1 1 2 0 0 0 0 1 0 2 1 0 1 1 1 0 1 2 1 1 0 0 2 2 2 2 1 0 1 1 0 2 2 0 0 0 2 0 1 1 1 1 0 1 0 0 1 0 0 0 1 1 1 1 1 0 2 0 1 1 1 0 1 0 1 1 0 0 2 0 0 1 0 0 1 1 0 0 0 0 1 1 0 1 0 0 1 2 2 0 1 0 0 1 1 0 0 1 1 0 2 2 2 1 2 0 0 0 0 1 1 1 2 2 0 1 0 0 0 0 0 0 1 1 0 0 0 0 0 0 0 0 1 1 1 0 0 0 0 0 0 0 1 1 1 0 2 0 0 1 2 0 0 0 0 2 1 0 1 0 2 1 1 0 1 1 0 0 2 0 1 0 1 1 2 0 0 0 1 1 1 0 0 1 0 0 0 1 1 0 1 2 0 0 1 0 1 1 0 0 0 0 0 0 1 0 0 0 2 2
167 0 0 1 1 0 1 1 1 1 2 0 1 0 0 0 0 2 0 0 2 2 0 2 2 1 2 0 2 2 2 1 1 1 1 0 2 1 0 1 1 1 0 0 1 0 0 0 2 0 0 0 1 1 1 0 1 1 0 1 1 0 0 2 0 0 0 1 1 0 0 0 2 2 2 2 2 1 1 1 1 2 2 2 2 0 0 1 1 1 1 1 2 0 0 0 0 1 0 2 0 0 0 1 2 0 2 0 0 0 0 0 0 1 1 1 1 0 1 0 1 1 2 0 2 0 2 1 2 2 0 0 0 0 1 0 1 1 0 2 2 0 0 0 0 0 2 0 0 0 0 0 0 0 0 0 1 1 0 0 0 1 1 2 1 2 0 0 0 1 1 1 0 2 2 0 2 0 2 2 0 2 0 2 2 2 0 0 0 0 0 0 0 1 1 1 0 0 0 1 0 1 0 1 1 0 2 0 1 0 0 0 1 0 2 1 1 0 1 1 1 1 1 0 0 2 2 2 1 1 0 0 0 0 1 0 0 1 2 0 1 1 2 1 1 1 1 0 0 1 1 1 0 0 0 0 1 1 1 1 1 1 0 0 1 0 0 0 1 0 0 1 2 0 0 0 1 2 2 0 0 0 1 1 0 1 1 1 0 1 0 0 1 0 1 0 2 1 1 1 1 0 1 1 1 0 1 1 1 0 1 1 2 1 2 1 0 1 1 1 1 1 1 1 1 0 1 0 0 1 0 1 0 0 0 0 1 2 0 1 1 1 1 1 0 1 0 0 2 0 0 0 0 2 0 1 1 0 1 1 1 1 0 0 0 1 0 1 2 1 1 1 1 2 0 1 2 1 1 0 2 0 0 0 0 1 1 0 0 0 0 0 1 0 1 1 1 0 1 1 1 1 0 1 1 0 0 0 0 2 0 0 1 1 1 2 1 2 0 2 0 0 0 1 1 2 1 1 1 0 2 0 0 0 0 1 0 1 0 0 0 1 1 1 0 2 2 0 0 1 0 2 0 2 1 1 1 1 0 1 1 0 0 0 0 0 0 2 0 0 0 0 1 1 1 1 1 1 2 0 1 0 1 0 0 0 0 0 0 1 2 1 1 1 1 1 1 0 0 0 1 1 1 1 0 1 1 1 0 1 0 1 0 0 1 0 0 0 1 1 1 1 0 2 1 2 1 1 0 1 2 1 0 1 2 0 1 1 0 1 1 0 0 1 1 0 1 1 1 0 1 0 0 1 1 1 1 0 0 0 0 0 1 1 0 0 0 1 1 0 1 1 0 0 1 0 1 1 0 1 0 0 1 1 0 1 0 1 0 1 0 0 1 0 1 0 0 0 0 0 0 1 0 2 2 2 1 0 1 1 0 0 0 1 0 1 1 0 0 0 0 0 0 0 0 2 2 2 0 0 1 0 1 0 0 1 2 0 1 1 1 0 0 0 0 0 2 1 2 2 1 1 0 0 0 0 0 2 1 0 0 0 1 0 0 1 2 1 1 1 0 2 2 0 0 0 2 1 1 0 0 0 0 2 2 1 1 0 2 0 0 0 1 1 1 2 2 2 1 1 0 0 0 0 1 0 2 1 1 0 1 0 0 2 0 0 0 0 0 0 0 0 1 2 0 0 0 1 0 0 2 2 0 2 0 0 0 0 0 2 0 0 0 1 1 0 0 1 0 0 0 0 0 0 0 1 1 0 0 0 0 2 2 0 0 0 1 1 0 0 0 1 0 1 1 1 2 0 1 1 0 2 1 1 1 1 0 2 0 2 0 2 2 0 2 0 0 1 0 0 0 1 0 0 1 1 1 0 0 1 0 0 0 0 0 0 1 2 2 0 2 2 0 2 2 0 0 0 2 0 0 2 1 1 0 1 1 0 0 0 0 0 0 0 0 0 0 0 1 0 2 2 2 1 1 0 1 0 0 0 2 0 1 0 1 1 0 1 0 0 0 0 1 1 0 2 0 1 1 2 1 1 1 0 0 1 1 1 0 2 2 0 0 0 1 0 1 1 0 1 1 2 0 2 1 1 1 0 1 1 0 0 0 0 0 0 0 2 2 1 1 1 0 0 0 0 0 1 1 0 1 1 0 0 0 0 1 1 2 2 0 0 1 2 2 0 1 0 0 0 2 0 2 1 1 0 1 1 1 0 1 1 0 1 1 1 1 0 0 0 1 1 0 0 0 0 0 0 2 0 0 0 1 2 0 0 0 0 2 1 0 0 0 1 0 0 1 0 0 0 0 0
168 1 0 0 0 0 0 0 0 2 2 0 1 1 0 0 0 1 1 1 1 1 1 1 1 1 1 1 2 2 1 0 2 2 0 1 1 2 0 1 0 0 0 0 1 0 0 0 2 1 0 0 1 1 1 0 1 0 0 0 2 0 1 2 1 1 1 1 1 1 1 1 0 2 0 2 1 1 1 0 0 1 2 1 2 0 0 1 1 2 0 1 0 2 0 0 0 0 0 0 2 0 0 1 2 1 2 1 1 0 0 2 2 2 2 2 2 0 1 0 1 1 1 0 1 0 1 1 2 2 0 0 0 0 1 0 0 0 0 0 0 0 0 0 0 0 0 0 0 0 0 1 1 0 2 0 1 0 0 0 0 1 0 1 1 1 0 0 0 0 2 1 2 0 1 2 1 0 0 0 0 0 1 2 2 2 1 1 0 0 1 1 1 1 0 0 1 0 0 0 0 0 0 0 0 1 1 0 0 0 1 0 1 0 1 2 0 1 0 0 0 0 1 0 0 1 1 0 0 0 0 0 1 2 1 2 0 2 2 0 0 0 1 1 2 1 1 0 0 0 0 0 0 0 0 0 0 0 0 0 0 0 0 0 2 0 0 0 1 0 0 1 0 0 0 0 0 2 1 1 1 0 1 1 0 1 1 0 0 2 0 2 1 0 2 0 1 0 0 1 1 0 1 1 1 0 0 0 0 0 0 0 2 0 1 0 0 1 1 1 1 1 0 0 2 0 2 0 0 0 0 2 0 0 0 0 0 2 0 0 0 1 1 2 1 1 1 0 0 2 0 1 1 2 1 0 0 1 0 2 0 0 1 0 0 1 0 0 0 0 0 0 0 2 0 0 1 2 1 0 0 1 1 1 0 0 1 1 1 0 0 1 0 0 2 0 0 1 0 0 0 0 0 2 0 1 0 2 1 1 0 1 1 1 1 2 0 0 0 0 0 1 2 0 0 0 1 1 1 1 0 1 1 1 1 2 1 0 1 0 2 0 0 0 0 1 1 0 0 0 0 0 0 2 1 1 1 2 2 2 0 0 1 1 1 1 1 2 0 1 1 1 0 0 0 0 0 1 2 0 1 1 0 0 1 0 1 1 0 0 1 1 1 2 1 0 0 0 0 1 1 1 1 1 0 1 1 1 0 0 0 2 1 0 1 0 0 1 0 1 1 1 2 2 0 2 1 0 0 2 0 2 0 0 0 0 1 1 0 2 1 1 0 1 1 1 0 2 2 0 0 1 0 0 2 1 1 0 1 0 0 1 1 0 0 1 1 2 2 0 0 1 0 0 0 0 2 1 0 2 0 0 2 1 2 0 1 1 1 1 0 0 0 1 0 0 0 0 0 0 0 2 0 1 2 2 0 1 2 2 0 0 0 0 0 0 1 0 0 0 0 0 0 1 0 0 1 1 1 1 0 0 1 0 0 0 2 2 1 2 1 0 0 1 2 1 1 1 1 1 2 1 0 1 0 2 0 2 2 0 0 0 2 1 1 2 0 1 1 1 0 1 2 0 0 1 1 1 2 0 0 0 0 0 2 2 0 1 1 1 1 1 1 0 0 0 0 2 1 2 0 0 0 0 0 0 2 1 0 0 2 1 0 1 1 1 0 1 2 2 0 0 1 2 0 0 0 0 1 1 2 2 0 2 0 0 1 0 0 1 0 0 0 1 1 0 0 0 0 0 0 1 0 0 0 0 0 0 0 0 0 1 2 0 0 0 2 2 1 2 0 0 2 0 0 0 1 1 1 0 0 2 0 1 0 2 0 2 0 2 0 2 1 0 0 1 0 0 0 1 0 2 1 0 1 1 2 1 0 2 0 0 0 0 0 0 2 1 2 0 2 2 0 2 2 1 1 0 2 0 2 0 0 0 0 1 1 0 1 1 0 1 1 0 1 0 0 0 1 0 1 1 2 0 0 0 2 0 0 0 2 0 0 0 0 0 1 0 0 0 0 0 1 1 0 0 0 1 0 2 1 1 1 0 1 2 1 0 0 2 2 0 1 0 0 0 0 0 0 0 0 2 1 0 2 2 0 2 1 2 1 1 0 0 1 0 0 2 0 2 0 2 0 1 0 0 1 1 0 0 1 0 0 2 0 0 0 0 2 1 0 0 2 1 2 0 0 0 0 1 1 0 2 1 1 0 1 1 1 0 2 0 0 1 2 0 0 0 0 0 1 0 0 0 0 0 0 0 2 0 0 0 2 2 0 1 1 1 1 2 0 0 1 0 2 0 0 0 1 0 2 2
169 1 1 0 0 1 1 1 0 1 1 0 0 2 1 1 0 0 1 0 1 1 1 2 2 0 0 0 2 1 1 1 0 0 1 0 2 2 0 1 1 1 0 0 2 0 0 0 2 2 0 0 0 2 0 0 0 0 0 0 0 0 0 2 0 0 0 1 2 0 0 2 1 2 1 2 2 0 0 0 1 2 2 0 1 0 0 1 1 2 0 1 0 1 0 0 0 1 1 2 1 0 1 0 2 0 2 1 2 1 0 1 0 1 1 1 1 0 1 0 1 0 2 2 0 2 0 0 1 0 0 0 0 0 0 0 0 1 0 2 2 0 0 0 0 0 1 0 1 1 1 0 2 1 1 0 0 2 0 1 1 2 0 1 2 1 1 1 1 2 0 0 2 0 2 2 1 0 0 0 0 1 1 2 1 1 1 1 0 1 1 1 0 0 1 2 0 0 1 0 0 2 0 1 1 1 1 0 0 0 2 0 1 0 2 2 0 0 2 0 1 1 0 0 0 1 1 2 0 1 1 0 0 1 2 1 0 2 2 2 0 1 2 2 2 2 0 0 1 0 0 0 0 0 0 1 1 0 0 0 0 0 0 0 0 0 0 0 1 1 0 0 0 0 0 0 0 2 1 1 1 1 2 2 0 2 2 2 0 2 0 1 1 0 2 0 2 0 0 1 2 0 0 0 0 0 0 1 0 1 0 1 2 1 1 0 0 0 0 0 0 0 2 1 1 0 0 0 1 2 0 2 0 0 0 0 0 0 2 1 1 1 2 2 0 0 2 0 0 1 2 0 0 1 0 1 2 1 0 2 0 0 1 0 1 1 0 2 2 0 0 0 0 2 0 0 2 2 0 0 1 1 1 0 0 0 0 0 0 0 0 1 1 1 2 0 2 1 0 0 0 0 0 2 1 1 0 2 0 2 0 1 0 0 1 1 0 0 0 0 0 1 1 1 0 0 2 0 0 1 1 0 0 2 2 1 0 0 2 0 1 0 0 0 0 0 1 1 1 1 0 0 0 1 1 0 1 2 1 1 1 0 0 0 0 1 1 2 0 1 1 1 1 1 1 0 0 0 2 0 0 2 0 0 2 0 2 0 0 0 1 1 0 1 0 0 0 2 2 0 1 1 1 1 1 0 1 2 0 1 0 1 0 0 0 0 0 1 0 1 1 1 0 2 1 2 0 1 1 1 1 0 0 1 2 0 1 0 0 1 1 1 0 1 0 2 0 1 1 0 0 0 0 1 1 1 1 0 0 0 0 0 0 1 0 0 0 2 1 1 0 1 1 1 0 0 2 1 0 2 0 0 2 0 2 0 1 1 0 1 0 1 1 1 1 0 0 0 0 0 0 1 0 2 2 2 0 0 1 1 0 0 0 1 0 1 0 0 1 1 0 0 0 0 0 2 2 1 0 0 1 0 0 0 0 1 2 1 0 2 0 0 0 1 2 1 1 2 0 1 1 2 0 1 0 1 0 0 0 0 0 0 2 0 0 1 1 2 0 0 0 0 0 0 1 0 2 1 2 0 1 0 1 0 2 1 2 0 2 0 0 0 0 0 0 0 1 0 0 0 0 0 0 1 2 0 1 2 0 0 0 0 1 1 0 2 0 0 0 0 0 0 0 2 1 1 0 0 0 0 1 1 0 2 0 0 0 0 0 1 0 0 0 0 0 0 0 2 0 0 0 1 0 0 0 1 0 0 0 0 0 1 2 0 0 0 1 2 0 2 0 0 1 1 1 0 1 0 0 0 1 2 0 0 1 1 0 2 1 2 0 1 1 0 1 0 1 1 0 0 0 1 0 0 0 2 1 0 0 2 1 1 0 0 1 1 1 2 1 0 1 1 0 2 2 1 1 0 1 0 0 2 0 0 0 1 0 1 1 0 1 1 1 1 1 1 1 0 0 1 2 1 2 0 1 0 2 0 0 0 1 0 1 0 1 2 1 0 0 0 0 0 0 2 0 0 0 0 0 2 2 0 2 0 0 0 0 2 0 2 2 0 1 0 1 0 1 0 0 1 1 2 0 2 2 2 0 1 0 2 0 0 0 0 2 1 0 0 2 0 0 2 0 1 0 2 1 1 1 0 1 0 0 2 0 0 0 1 1 0 0 1 1 1 1 1 0 0 1 0 1 0 2 1 1 1 2 0 0 0 1 1 0 0 2 0 0 0 0 0 1 0 0 0 0 1 1 0 1 1 0 0 1 1 0 0 1 1 0 2 0 0 0 2 0 1 0 0 0 0 2 1
170 0 0 0 0 1 1 1 0 0 0 1 0 0 0 0 0 2 0 0 1 1 1 1 1 1 0 0 2 2 1 2 1 1 2 2 1 2 1 0 1 1 0 0 1 0 0 0 2 0 0 0 0 2 0 0 0 1 0 0 0 2 0 2 0 0 0 1 1 0 0 0 2 2 2 2 1 1 1 0 1 2 2 1 2 0 0 0 0 2 0 0 0 2 1 0 1 1 0 2 1 0 0 1 2 0 2 1 1 0 0 2 0 1 1 1 1 0 1 0 1 0 2 1 1 0 1 1 1 1 0 0 0 0 0 0 0 1 1 0 0 0 0 0 0 0 0 0 1 1 1 1 0 0 1 0 1 0 0 0 1 1 0 1 2 2 0 0 0 0 2 0 1 1 0 1 2 0 1 1 0 1 2 2 2 2 2 1 1 1 1 2 0 0 1 0 0 1 0 1 0 0 0 2 1 1 2 0 1 0 1 0 1 0 2 2 0 1 2 1 1 1 0 0 0 0 0 1 0 0 0 0 0 0 1 0 0 2 2 1 0 1 1 1 2 1 1 0 1 1 1 1 1 0 0 1 2 0 0 0 0 0 0 0 1 0 0 1 2 2 0 0 0 1 1 1 0 2 2 2 2 0 1 2 0 1 1 0 1 2 1 1 0 0 2 0 2 1 1 2 1 0 0 0 0 0 0 0 2 0 2 2 1 1 1 1 0 1 2 2 0 0 1 0 1 0 1 0 0 1 0 1 0 0 0 0 0 1 1 2 1 0 2 1 0 0 1 0 0 0 2 0 1 1 0 0 0 2 1 0 1 1 2 0 2 0 0 1 1 0 0 0 0 2 0 0 2 1 0 0 0 2 1 0 0 0 0 0 0 0 1 2 0 0 1 1 1 1 0 0 0 0 0 1 1 0 0 2 0 1 1 0 1 1 1 2 1 0 1 0 0 1 0 1 1 1 1 0 0 1 1 0 0 2 2 0 0 2 0 0 1 2 0 0 0 1 1 1 1 2 0 1 0 1 0 0 0 1 1 1 1 1 1 1 1 2 2 2 0 1 1 1 1 1 2 0 1 0 1 1 2 0 0 1 0 1 0 1 1 0 1 1 2 2 1 0 0 0 1 0 0 0 2 1 0 0 2 0 0 2 0 1 1 0 1 0 0 0 0 0 0 2 0 1 1 1 0 0 1 2 0 1 0 0 0 0 1 1 0 1 1 1 0 1 1 0 1 0 0 0 1 0 0 2 1 1 0 0 1 1 0 0 0 0 1 0 0 2 2 0 0 0 2 0 0 0 2 1 0 1 1 1 1 0 1 0 1 1 1 1 0 2 0 0 1 0 1 1 1 0 0 2 0 1 1 1 1 0 1 1 0 0 1 1 1 1 1 0 0 0 0 0 0 0 0 1 2 0 0 0 1 0 1 0 0 0 1 0 0 0 1 1 0 0 2 2 2 2 1 1 1 1 1 0 2 2 0 0 0 0 0 0 1 2 2 2 0 2 0 0 2 0 0 0 0 1 1 1 2 0 0 0 0 1 2 1 2 1 0 0 0 0 1 0 2 1 2 1 0 0 0 0 0 0 1 0 1 2 0 0 0 0 0 1 0 1 0 1 2 2 0 0 0 2 0 0 0 0 1 1 1 1 1 2 0 0 0 1 1 1 0 0 1 0 1 0 0 0 0 0 0 0 0 0 0 2 1 0 1 1 0 1 2 0 1 0 0 2 0 0 0 0 1 2 2 0 1 1 0 2 0 1 1 0 0 0 2 2 1 2 0 1 1 1 2 0 1 0 0 1 0 1 1 1 1 1 2 1 1 2 0 0 0 0 2 2 2 2 1 0 2 1 0 2 2 0 0 0 1 0 1 1 1 1 0 2 0 0 0 0 0 0 1 1 1 1 1 0 0 0 1 1 0 0 2 0 0 0 1 1 1 0 0 0 0 0 1 0 2 0 1 0 0 2 0 1 0 1 0 2 1 0 0 1 0 0 0 0 0 2 2 0 1 0 2 0 2 0 0 0 0 1 0 1 2 2 0 0 0 1 0 0 1 1 1 1 0 0 1 0 0 1 0 0 0 1 2 0 0 0 1 0 1 1 2 0 2 0 0 0 0 0 1 0 0 1 0 0 0 1 0 0 1 0 0 0 1 2 2 0 2 0 0 0 1 0 0 0 0 0 0 1 0 0 0 1 1 0 0 0 0 0 1 2 0 0 1 1 0 1 0 0 0 1 1 0 1 0 0 0 1 1
171 0 1 0 0 0 0 2 0 0 0 2 0 0 0 0 0 2 0 0 2 2 1 2 2 1 0 0 1 2 1 0 2 2 1 0 2 1 0 1 0 0 2 2 2 1 1 0 2 2 0 0 1 1 1 1 0 1 0 1 0 1 0 2 0 0 0 2 1 0 0 1 2 2 2 2 2 2 2 0 2 2 2 1 2 0 0 1 1 2 1 1 1 2 1 0 1 1 0 2 2 0 1 0 1 1 1 0 1 1 0 1 1 2 2 2 2 0 0 0 2 0 2 0 0 1 0 1 2 1 1 1 0 0 0 0 0 1 0 2 1 0 0 0 0 0 0 0 0 2 0 0 0 0 1 0 0 1 0 0 0 2 0 1 0 1 0 0 0 1 1 0 0 2 1 1 2 0 1 1 0 2 0 1 1 0 0 1 0 1 2 2 0 0 1 2 1 0 0 0 0 0 0 0 0 2 0 0 1 0 0 0 2 0 2 2 1 0 1 1 0 1 0 0 0 1 2 1 1 1 0 0 0 0 2 0 0 2 2 1 0 0 1 0 0 0 0 0 0 0 0 0 0 0 0 0 0 0 0 0 0 0 0 0 1 0 0 0 2 2 1 0 1 0 0 0 0 1 2 1 1 1 2 0 2 0 2 1 0 1 0 0 1 1 2 0 1 0 0 2 1 0 0 0 0 0 1 0 1 0 1 1 1 1 1 0 2 1 1 1 0 1 1 0 2 0 0 0 0 0 0 2 0 0 0 0 0 2 0 0 0 0 2 2 0 0 2 0 1 2 1 0 1 2 1 0 0 0 0 2 0 0 1 0 1 1 0 2 2 0 0 0 0 2 0 0 1 2 0 0 1 1 1 1 1 0 1 0 0 1 0 0 1 1 1 1 2 0 0 0 0 0 0 2 1 1 0 0 0 0 2 0 1 1 0 1 0 1 0 1 0 1 1 1 1 1 2 1 1 0 0 1 0 1 0 0 0 2 0 0 1 2 0 1 0 1 2 1 1 1 0 1 0 0 0 0 0 2 1 2 1 0 1 0 0 2 2 1 0 1 1 2 0 0 2 0 2 2 2 0 0 0 0 0 0 0 0 1 1 0 1 1 0 2 0 0 0 1 1 0 1 0 0 0 1 1 2 1 0 0 0 2 0 1 0 0 0 0 1 1 1 1 1 2 1 2 0 1 0 1 1 0 0 0 0 0 1 0 1 2 0 1 0 1 1 1 1 0 0 0 1 1 0 1 1 2 0 0 1 0 0 1 0 1 0 0 0 0 0 0 0 2 0 0 1 0 2 1 0 1 1 0 2 1 2 0 2 1 0 1 0 1 0 2 0 0 0 1 1 0 0 2 0 2 2 2 0 0 2 2 0 0 1 1 1 1 1 0 0 0 0 0 0 1 0 1 1 0 0 0 0 0 0 0 0 0 2 0 1 2 1 2 0 0 0 0 2 1 2 2 0 1 0 1 0 2 0 1 1 0 0 0 1 2 1 1 1 2 0 0 1 0 0 0 0 0 2 1 1 0 0 2 0 0 2 2 2 1 2 0 1 1 0 0 0 0 2 2 0 1 1 0 0 0 1 0 2 2 0 0 0 0 1 1 1 0 0 2 2 2 0 0 0 1 0 0 0 0 0 0 0 1 0 2 0 1 1 0 0 1 0 0 0 0 1 0 0 1 0 0 0 0 1 0 0 1 0 1 0 0 1 2 2 1 0 0 1 2 0 2 0 0 0 0 0 1 1 0 1 1 0 1 1 1 1 1 0 2 0 2 0 2 1 1 2 0 0 0 0 0 0 1 0 0 0 2 1 0 1 2 0 0 0 0 1 1 1 2 1 0 2 1 0 2 2 1 1 0 0 2 0 2 1 2 0 2 0 1 1 0 1 1 0 0 1 0 0 0 0 0 2 2 2 1 0 1 2 0 1 1 1 0 1 0 1 2 1 0 0 0 0 0 1 1 0 1 0 1 1 2 2 0 2 0 0 0 0 0 1 2 1 0 2 0 1 1 1 0 0 0 0 2 0 2 1 1 1 1 0 0 0 0 0 0 0 0 0 0 1 1 0 2 0 1 0 0 1 2 0 0 0 0 0 1 2 0 1 0 0 1 0 0 1 1 1 1 0 1 1 1 0 0 1 1 2 0 1 0 0 0 1 1 0 0 0 1 1 0 0 0 2 0 0 0 0 1 1 0 1 1 1 0 0 1 0 0 0 0 1 1 0 0 0 0 1 1 1 0 0 0 2 2
172 0 0 0 1 0 0 1 0 0 0 1 1 2 0 0 1 1 1 1 1 1 0 2 2 0 1 1 1 1 0 1 1 2 1 1 1 2 0 0 2 2 0 1 2 0 0 0 2 0 0 0 1 1 1 1 0 0 0 0 0 1 0 0 0 0 0 1 1 0 1 2 1 2 1 2 2 0 0 0 0 0 1 1 1 0 0 0 0 2 0 0 1 2 0 0 0 0 0 1 1 1 0 0 2 1 2 0 1 1 0 1 0 2 2 2 2 0 2 0 0 0 1 1 0 0 0 1 2 2 1 1 0 0 1 1 1 0 0 1 1 0 0 0 0 0 0 0 1 1 1 0 0 1 1 0 0 1 0 0 0 1 0 2 0 1 0 0 1 2 0 0 1 1 1 0 2 1 1 1 0 1 1 2 1 1 1 2 1 0 1 2 0 0 0 2 1 0 1 0 0 1 0 0 0 1 1 0 1 0 1 0 2 0 1 2 1 0 1 0 1 1 1 0 0 2 2 1 0 1 0 0 0 0 1 0 1 2 2 0 0 1 2 1 2 2 1 0 0 0 0 0 0 0 0 1 2 2 1 0 0 0 0 0 1 0 1 1 1 0 0 1 1 1 0 0 1 1 2 1 1 0 1 2 1 1 2 1 0 2 1 1 1 1 2 0 2 1 0 0 0 0 2 2 2 2 0 1 1 0 1 2 1 1 2 0 1 0 1 1 1 1 0 2 1 0 0 0 1 1 0 1 0 0 0 0 0 1 1 0 0 1 2 2 0 1 1 0 1 2 2 0 1 1 1 0 0 1 1 0 1 1 1 0 1 0 0 0 1 1 1 1 1 2 0 1 1 2 0 0 0 1 1 0 1 1 0 2 2 0 1 1 0 0 2 0 1 0 2 2 1 2 1 1 1 0 1 1 0 1 1 0 1 1 1 2 1 0 0 0 0 2 1 0 0 1 1 1 1 0 0 0 0 0 0 1 0 1 0 0 1 1 0 0 0 2 1 0 0 1 1 0 0 0 0 0 0 1 0 2 0 0 0 0 0 2 1 2 0 1 1 2 0 0 1 0 0 1 1 0 2 0 0 1 1 0 1 1 1 0 1 1 1 2 1 0 0 2 2 0 0 0 0 0 0 2 0 1 0 1 0 2 0 0 0 1 0 0 0 1 1 1 0 2 1 2 1 0 0 1 1 1 0 1 1 0 1 0 0 1 2 0 1 0 0 0 1 1 1 0 1 0 1 1 2 0 1 1 0 1 1 0 1 0 0 0 0 1 0 1 0 1 1 0 0 0 0 1 0 1 0 2 1 1 1 1 0 0 0 0 0 2 0 0 0 0 0 1 1 1 1 1 1 2 2 2 2 0 0 0 0 0 0 0 0 0 1 0 0 0 0 0 0 1 0 1 1 0 0 0 0 0 1 0 0 0 1 0 0 2 1 1 0 0 2 1 1 0 2 2 1 2 0 1 0 2 0 1 1 0 0 0 2 2 2 2 1 1 1 1 0 1 0 0 1 0 2 0 2 0 1 1 1 0 0 1 0 1 0 0 0 0 1 0 0 0 1 1 2 2 0 0 0 0 2 0 2 2 0 0 1 1 0 1 0 1 0 0 0 0 0 0 1 2 0 1 0 0 2 1 1 0 0 1 0 0 0 0 0 2 0 0 1 0 1 0 0 1 0 1 1 1 0 0 0 1 0 0 0 0 0 0 2 0 0 1 1 1 0 2 1 0 1 0 0 0 1 1 0 2 0 1 2 2 1 1 0 2 1 2 0 1 1 0 0 1 0 0 0 0 1 1 0 0 0 0 1 0 0 0 0 0 0 0 2 2 2 2 2 2 0 2 0 2 2 1 1 0 0 0 0 2 0 1 0 2 0 0 0 0 0 0 0 1 2 1 1 0 0 0 1 1 0 0 2 0 0 0 0 0 1 0 0 0 0 1 2 0 0 0 0 0 1 1 0 0 0 1 0 1 1 0 2 2 1 2 0 0 0 1 1 1 0 1 2 0 1 0 0 0 0 2 0 1 1 1 1 0 1 1 0 0 0 0 1 1 0 1 1 0 0 1 0 1 0 1 0 0 0 1 0 1 0 1 0 0 0 0 1 1 0 0 1 2 2 1 1 0 0 0 0 0 2 0 0 0 0 0 0 0 0 0 0 0 1 1 1 0 0 0 1 0 0 0 0 0 0 1 2 2 2 2 1 2 0 0 2 0 1 2 0 0 0 0 0 0 0 0 0 0 2 2
173 1 0 0 0 0 0 1 0 0 0 1 0 2 1 1 0 0 1 1 1 2 0 2 2 0 1 0 2 2 1 0 2 2 0 2 0 1 0 1 1 1 1 1 2 1 1 0 1 1 0 0 0 1 1 0 1 0 1 0 1 2 2 2 0 0 0 2 1 0 0 1 2 2 2 2 2 0 0 0 2 2 1 1 1 0 0 0 0 2 0 0 1 2 1 0 1 2 0 2 0 0 0 1 2 1 2 0 0 0 0 1 1 2 2 2 2 0 2 0 0 1 2 1 1 1 1 0 1 1 0 0 0 0 1 0 0 1 0 2 0 0 0 0 0 0 0 0 1 2 2 0 0 0 1 0 1 1 0 0 0 1 0 2 0 2 1 0 1 1 1 1 1 1 1 1 2 0 1 1 0 2 0 1 0 0 0 1 1 1 1 1 1 1 0 2 0 0 0 1 0 0 0 1 1 1 1 0 0 0 1 0 1 1 2 2 0 0 0 1 1 1 0 0 0 0 0 0 0 0 1 1 1 1 1 0 0 2 2 1 0 0 2 1 1 1 0 0 0 0 0 0 1 0 0 0 1 0 0 0 0 0 0 0 1 1 1 0 2 1 0 1 1 1 0 0 0 2 1 1 1 0 1 2 0 1 1 1 0 1 0 0 0 1 1 1 0 2 0 2 1 1 1 1 1 0 0 0 1 0 1 2 2 0 2 0 0 0 0 0 2 2 0 0 2 0 2 0 1 1 0 2 0 0 0 0 0 2 0 0 0 1 2 2 0 1 1 0 0 1 2 0 0 1 0 1 1 0 0 1 0 0 2 0 2 0 0 1 2 1 1 1 0 2 0 1 1 1 1 1 2 1 2 0 0 0 0 0 0 0 0 1 0 0 1 1 1 1 0 1 0 1 1 1 1 0 1 2 0 1 1 0 2 2 0 2 0 0 0 0 1 1 0 0 1 1 0 0 0 1 0 0 1 0 0 0 0 0 0 0 1 1 0 0 0 0 1 0 1 1 0 0 0 1 1 1 1 1 0 1 1 0 0 0 0 1 1 2 0 0 0 1 1 1 1 0 1 0 1 1 2 0 0 1 0 1 0 1 1 0 0 0 0 1 1 1 1 0 0 1 2 0 2 2 0 1 1 1 0 0 0 2 0 0 0 1 0 1 0 1 1 1 1 2 0 2 0 1 0 0 2 0 0 0 1 0 1 0 1 2 1 0 0 0 0 0 2 0 0 0 1 0 0 1 2 0 1 0 0 0 0 0 0 1 0 0 0 1 1 0 1 0 1 0 1 0 2 1 0 2 0 0 1 1 1 0 0 0 0 0 1 1 1 1 1 0 0 1 1 0 0 1 0 0 2 2 0 0 1 0 2 0 0 0 0 0 0 0 0 0 0 0 0 2 0 0 0 2 0 0 0 1 0 0 0 1 2 1 1 2 1 0 0 2 2 1 1 1 0 0 2 1 0 2 0 2 0 1 1 0 0 0 1 1 2 2 1 2 0 0 0 0 2 0 0 0 2 1 1 1 1 0 0 2 2 2 1 2 1 0 0 0 1 0 1 0 2 1 1 1 0 1 0 1 2 0 1 1 1 1 1 0 0 2 0 0 0 0 0 0 0 0 0 2 0 0 0 1 1 1 2 2 0 2 0 1 0 1 1 2 0 0 0 0 0 0 0 0 0 0 0 0 0 0 0 2 0 0 0 0 0 0 2 0 0 0 1 0 1 2 1 0 2 1 1 0 0 1 1 1 0 1 1 1 1 1 0 1 1 1 1 1 0 0 0 0 0 1 0 1 0 2 0 0 0 1 2 1 0 2 0 0 1 1 1 2 2 1 1 0 1 1 0 2 1 0 1 0 1 0 0 2 0 1 0 1 0 0 1 0 0 1 0 0 1 0 0 0 0 0 2 2 0 0 2 0 0 0 0 0 0 1 0 0 0 2 2 2 2 0 0 0 2 0 0 0 0 1 1 2 2 0 1 0 0 1 1 0 1 0 0 0 0 0 2 0 2 0 0 0 0 1 0 2 1 1 1 1 1 1 0 0 0 0 2 2 0 1 2 0 0 2 0 1 0 1 0 0 0 0 0 1 2 2 2 0 1 0 0 1 0 0 2 1 2 2 0 1 0 0 2 0 2 2 0 0 2 1 1 0 1 1 0 0 1 1 1 0 1 0 0 0 0 0 0 1 1 0 2 0 0 0 0 1 0 0 0 1 1 2 0 0 0 1 0 1 0 0 1 0 0 0
174 1 0 1 1 0 0 1 0 1 1 0 0 0 0 0 0 0 1 2 0 2 0 2 2 0 1 0 2 2 1 1 2 1 1 0 2 1 0 1 0 0 0 0 2 0 0 0 0 2 1 0 0 0 2 1 1 0 0 1 1 0 0 2 0 0 0 0 0 0 0 2 2 2 1 2 1 1 1 0 2 2 2 0 1 0 0 1 1 2 1 1 0 2 1 0 1 1 0 2 1 0 0 2 2 0 2 0 1 0 0 1 0 1 1 1 1 0 1 0 1 1 2 1 1 0 1 0 2 0 0 0 0 0 0 0 0 0 1 0 1 0 1 0 0 0 0 1 1 1 0 2 0 0 0 0 0 0 0 0 1 2 1 2 1 2 1 0 1 2 0 1 2 0 1 1 1 1 1 1 0 1 2 2 2 2 2 2 1 0 1 2 2 2 0 2 1 0 0 0 0 0 0 0 0 2 0 1 1 0 1 0 0 0 2 2 0 1 2 1 0 0 1 0 0 1 1 2 1 1 1 0 0 0 1 0 0 1 2 1 0 0 0 0 2 2 2 0 2 2 2 2 0 0 0 0 2 0 0 0 0 0 0 0 1 1 0 0 0 0 0 0 0 2 0 1 0 1 2 0 0 0 1 1 0 1 1 2 0 2 0 0 1 1 2 0 2 1 1 2 0 0 1 1 1 0 0 0 0 0 0 0 1 1 1 0 2 0 0 0 1 1 1 0 1 0 1 0 0 1 0 2 0 0 0 0 0 2 0 0 0 0 2 2 0 1 1 0 1 2 0 1 1 2 1 2 2 1 0 1 0 0 1 0 1 0 0 0 1 0 0 0 1 2 0 0 0 1 1 0 0 2 1 0 0 2 1 0 0 0 0 0 1 0 1 1 2 0 0 0 0 0 0 2 1 1 0 1 0 2 0 1 1 1 1 2 1 0 0 0 1 1 0 0 1 2 0 0 0 0 1 0 0 1 1 0 0 2 1 1 1 2 0 2 1 1 1 0 0 1 0 0 0 2 1 1 1 1 1 1 1 0 0 0 0 2 0 1 0 0 0 1 1 1 1 0 1 1 2 1 1 0 0 1 1 1 1 2 0 0 0 0 0 2 0 0 0 0 1 0 0 0 1 1 0 1 2 2 1 1 0 2 0 0 0 0 0 1 0 1 0 2 0 2 1 2 0 0 0 2 0 2 0 0 0 0 2 0 0 2 0 1 0 2 2 0 1 0 0 0 2 0 0 1 2 0 1 1 0 0 0 0 0 1 1 0 0 2 2 0 2 0 0 0 0 0 2 1 0 1 1 0 0 0 0 0 0 0 0 0 0 0 1 0 1 0 1 1 0 0 0 2 1 1 1 2 0 0 1 1 0 0 0 1 0 1 0 0 0 0 0 0 0 0 0 0 1 2 0 0 1 0 1 1 1 0 1 2 0 2 0 0 0 1 1 1 2 0 1 0 0 2 0 1 1 2 0 1 1 1 1 0 1 1 1 1 1 2 0 0 1 1 0 1 2 0 2 0 2 0 1 0 0 0 1 1 0 0 2 0 0 0 0 1 1 0 2 2 1 2 1 0 0 1 0 1 1 2 0 0 0 0 0 2 0 1 0 2 2 2 0 0 1 2 0 1 1 1 1 1 1 1 0 2 0 1 2 0 0 2 0 0 0 1 1 0 0 1 0 0 0 1 1 1 1 2 0 0 0 0 0 1 2 0 0 1 1 2 0 2 0 0 2 1 1 0 1 0 2 0 1 2 0 0 0 1 0 1 0 1 1 2 2 0 1 1 1 0 0 0 0 1 0 0 0 2 1 0 0 1 0 0 2 2 0 2 2 1 2 0 1 2 0 2 2 1 0 0 1 0 2 1 1 0 0 1 0 0 0 1 0 1 1 1 1 1 1 0 0 0 2 2 1 0 1 0 1 0 0 1 0 0 0 0 0 0 1 0 0 0 0 0 0 1 0 0 0 0 2 2 2 0 2 1 0 1 0 0 0 2 2 0 0 1 2 0 2 0 0 0 0 2 1 0 2 2 0 0 0 1 0 0 0 0 1 1 0 2 2 2 0 2 1 2 0 0 1 1 1 0 0 0 0 1 0 0 0 0 1 1 1 0 2 0 1 1 0 0 0 0 2 0 2 1 0 1 2 0 0 0 2 0 0 1 1 1 1 0 1 0 1 1 1 0 0 0 0 0 1 0 0 0 0 2 0 0 1 0 1 1 0 0 0 1 1 0 0 0 0 0 1 0
175 1 0 0 2 0 0 1 0 0 0 0 1 0 0 0 0 1 1 1 1 1 1 1 1 1 1 0 1 2 0 0 0 0 1 2 2 1 1 1 1 0 0 2 2 0 1 0 1 1 0 0 1 1 1 1 0 0 0 0 1 0 0 2 1 1 1 0 0 0 0 2 2 2 2 2 2 2 2 0 2 2 1 0 0 0 0 0 0 1 0 0 2 2 1 0 1 1 0 2 2 0 0 1 2 1 2 0 0 0 0 0 0 0 0 0 0 0 1 0 1 0 2 2 0 1 0 0 0 0 1 1 0 0 0 0 1 1 1 0 0 0 0 1 0 0 0 0 1 1 0 0 0 0 1 0 0 1 0 0 0 0 0 2 0 2 0 0 1 2 0 0 0 2 2 1 1 1 0 0 0 0 0 1 1 0 0 2 1 1 2 2 0 0 1 2 1 0 0 0 0 0 0 1 1 0 2 1 0 0 1 0 0 0 2 2 0 1 1 1 1 1 0 0 0 1 0 2 0 2 0 0 0 0 1 0 0 1 1 1 0 0 2 1 1 2 0 0 0 0 0 0 0 0 0 0 0 0 1 1 1 1 0 0 1 0 1 0 1 1 0 1 0 2 0 0 1 2 2 0 0 0 2 2 1 1 2 0 0 1 0 1 0 1 2 0 2 1 0 1 1 0 0 0 0 0 0 0 0 0 0 1 1 1 0 0 0 1 0 0 1 2 2 1 2 0 2 0 2 0 0 1 0 0 0 0 1 2 0 0 2 2 2 1 1 1 1 0 0 1 2 0 0 2 0 0 1 1 0 2 0 0 1 0 1 0 0 2 2 0 0 0 1 2 0 0 1 0 0 1 1 0 1 0 0 0 0 0 0 1 0 1 0 0 2 0 0 1 1 1 1 1 0 2 1 1 0 2 0 1 1 0 0 0 2 2 1 0 0 0 0 1 1 1 1 0 2 1 1 1 0 2 0 0 0 0 0 1 1 0 1 1 0 1 0 2 1 0 0 1 0 2 0 1 0 0 1 2 1 2 2 0 0 0 0 0 0 2 0 1 1 1 1 1 2 0 1 0 2 0 0 0 0 0 1 0 1 1 0 1 1 0 0 2 0 0 0 0 0 0 1 1 1 1 0 1 1 1 0 1 0 2 0 1 1 1 0 1 1 1 1 1 0 1 0 1 0 0 1 2 0 0 0 2 2 1 0 0 0 1 1 0 0 0 0 0 2 2 2 0 0 0 0 1 1 0 1 0 0 0 0 0 0 0 2 0 0 2 1 1 1 0 0 0 1 0 1 1 0 2 0 0 0 0 0 0 0 1 0 1 0 1 2 1 1 0 0 1 1 1 1 1 0 1 1 2 1 0 0 0 1 0 0 1 0 1 1 0 0 0 0 0 0 2 1 1 1 0 0 0 1 0 0 0 0 0 1 2 1 2 1 0 0 1 1 0 1 1 1 1 0 2 1 0 1 2 0 2 1 0 0 0 0 0 0 1 1 2 0 0 0 2 0 0 1 0 2 1 1 0 0 0 0 0 1 1 0 0 2 0 0 0 0 0 1 1 2 1 1 1 0 0 0 0 0 0 1 1 1 0 1 0 0 1 1 0 0 1 1 1 0 0 1 2 0 1 0 1 1 1 2 1 1 1 0 1 1 1 0 1 1 1 0 0 0 0 0 0 0 0 0 0 1 0 0 1 0 0 0 0 0 1 2 0 0 1 1 2 0 2 0 1 0 1 0 0 2 1 1 1 1 2 0 0 0 1 1 2 0 2 0 2 1 0 1 0 1 0 0 0 0 1 1 0 2 0 1 2 0 2 0 0 1 1 1 1 1 0 2 0 0 2 0 2 1 0 1 0 1 0 1 1 0 0 0 1 0 0 1 1 0 1 0 0 1 0 0 0 0 0 2 2 1 1 1 0 1 0 1 1 1 0 0 0 0 0 1 1 2 1 2 0 1 1 0 2 0 0 0 2 1 0 2 0 0 0 0 1 0 2 2 0 0 0 2 0 2 0 0 0 0 2 0 2 0 1 1 0 0 0 0 0 1 1 1 0 0 0 0 0 0 0 0 1 0 2 2 1 0 0 0 0 0 1 1 0 1 1 1 0 0 0 2 0 1 1 0 0 0 1 0 0 1 1 1 0 1 1 1 0 1 1 0 1 1 1 1 0 0 0 2 0 1 0 0 0 1 0 0 0 0 0 0 0 0 0 0 0 0 2 2 1 0 0 1 0 0 0 2 0 0 0
176 0 1 0 0 1 1 1 1 1 2 0 1 1 0 0 0 1 1 1 1 1 0 2 2 0 1 0 2 1 0 2 1 1 0 1 1 1 0 1 1 1 2 1 2 1 0 0 1 1 0 0 0 0 2 1 0 2 0 0 1 0 0 1 0 0 0 0 1 0 0 2 0 2 0 2 2 1 1 0 0 1 2 2 2 1 1 1 1 2 1 1 2 0 0 0 0 2 0 2 0 0 2 0 2 0 2 1 1 0 0 1 1 1 1 1 1 0 1 0 1 0 1 0 1 0 1 1 1 1 1 1 1 0 0 0 2 0 0 1 0 0 1 0 0 0 1 0 0 0 0 0 0 0 1 0 1 1 0 1 1 1 0 1 1 1 0 0 1 1 1 1 0 2 0 1 1 0 1 1 0 2 0 1 0 0 0 2 0 0 1 2 0 0 1 2 0 0 0 0 0 0 0 0 0 2 1 0 1 0 0 0 1 0 1 2 0 0 0 0 0 0 0 0 0 1 0 0 0 0 0 0 0 0 1 0 0 2 2 0 0 1 2 2 2 2 0 0 0 0 0 0 0 0 0 0 0 0 0 0 0 0 1 1 2 0 1 0 1 1 0 0 0 1 1 1 0 1 1 0 0 0 2 1 1 0 1 1 0 2 1 0 1 1 2 1 2 0 0 2 1 0 0 0 0 0 1 0 0 0 0 1 1 1 1 0 0 0 1 1 1 1 0 1 2 0 0 0 1 1 0 1 0 0 0 0 0 1 1 0 0 1 2 2 1 0 1 1 1 1 0 1 1 2 1 2 2 0 0 1 0 0 2 0 2 1 0 2 2 0 0 0 1 2 0 2 2 0 1 0 2 1 1 0 0 2 2 1 1 0 0 0 0 0 2 1 0 1 1 1 1 1 1 1 0 1 0 0 0 1 0 1 1 1 1 2 1 1 0 1 0 0 0 1 0 1 2 0 0 0 0 0 0 0 0 1 0 0 1 0 0 1 0 2 2 2 2 1 1 2 0 0 0 1 1 1 1 2 2 1 1 0 0 0 0 1 1 1 0 0 0 2 0 0 0 0 1 1 2 1 1 0 0 0 0 1 0 1 0 1 1 0 1 1 0 1 1 1 1 0 1 1 1 1 0 1 1 1 1 2 1 2 1 0 2 0 0 1 1 2 2 1 2 2 0 2 0 0 1 1 1 1 0 1 2 1 1 1 0 1 2 0 0 2 0 1 0 1 1 0 0 0 0 2 0 0 0 0 1 1 0 0 0 0 1 0 0 2 1 1 0 1 1 0 0 0 1 0 0 0 1 0 1 1 1 0 0 1 1 1 0 2 1 0 0 0 0 0 0 0 0 2 0 1 0 2 0 0 2 2 1 0 0 1 1 0 1 0 0 0 0 0 0 0 0 0 0 2 0 0 1 0 1 0 0 1 2 0 1 1 1 1 0 1 2 1 1 1 2 2 0 1 0 1 0 1 1 1 1 0 0 0 0 1 1 2 1 2 0 0 0 0 0 0 2 0 2 1 1 1 1 0 1 1 1 1 1 1 1 0 0 0 1 0 0 0 0 1 0 0 0 0 0 0 2 0 2 1 1 0 1 0 0 1 0 0 0 1 1 1 0 0 0 2 0 0 0 0 1 1 1 2 0 2 0 1 1 0 0 1 0 0 1 0 1 1 0 1 0 1 1 1 1 0 0 1 0 0 0 0 0 1 2 0 0 2 1 0 0 0 0 0 0 0 0 0 2 2 0 2 1 1 0 0 0 2 0 0 0 0 2 2 1 1 1 1 0 0 0 1 0 2 0 0 0 1 2 0 0 2 0 0 0 0 1 1 1 1 1 0 1 1 0 2 2 2 1 0 0 0 0 2 0 1 0 2 0 2 1 0 0 0 0 0 0 0 0 1 0 0 2 2 2 1 0 0 1 0 1 1 1 0 1 0 1 1 0 0 2 0 1 0 1 1 0 0 0 1 1 2 2 0 0 0 0 1 1 0 0 1 1 0 0 1 2 0 1 0 0 0 0 2 0 2 1 1 0 1 1 2 1 0 0 0 1 1 0 0 2 0 0 2 1 1 0 2 1 1 0 0 1 0 1 1 1 0 2 0 0 1 0 0 0 1 2 1 0 1 0 1 0 0 2 0 0 0 0 0 0 0 1 1 0 0 2 0 0 0 1 0 1 0 0 0 0 1 1 0 2 1 0 0 2 2 0 0 1 0 0 2 0 0 1 0 1 1 0 0 0 0 2 1
177 0 0 0 0 0 0 1 0 0 0 0 0 0 0 0 0 1 1 1 1 1 1 2 2 0 1 0 2 2 2 0 1 1 0 1 1 0 1 1 0 0 1 1 2 0 2 0 2 0 0 0 2 2 0 0 1 0 0 0 1 0 0 0 0 0 0 1 1 0 0 0 1 1 0 1 1 1 1 1 1 2 2 1 2 0 0 1 1 2 1 1 1 0 1 0 1 0 0 1 2 1 1 0 2 0 2 1 1 0 1 2 2 2 2 2 2 0 0 0 2 0 1 0 1 0 1 0 2 1 1 1 1 0 0 0 2 1 1 1 1 0 0 0 0 0 0 1 2 2 0 0 0 0 0 0 1 1 0 1 1 1 0 1 1 1 0 1 0 2 0 1 1 1 0 2 2 0 0 0 0 1 1 2 1 1 1 0 0 1 1 1 0 0 2 2 1 0 0 0 0 1 0 2 1 1 2 0 1 0 0 0 1 0 0 2 0 1 2 2 0 1 1 0 0 1 1 1 0 1 0 1 2 2 1 0 1 2 2 2 0 0 1 2 2 2 0 0 0 0 0 0 0 1 1 0 0 1 1 1 1 1 0 0 1 0 0 1 1 1 0 1 0 2 0 0 0 0 1 0 0 0 2 2 0 1 2 0 0 2 0 2 2 0 2 0 0 1 0 1 1 1 0 0 0 1 0 0 0 1 0 1 1 2 0 0 0 1 1 1 1 1 2 1 2 0 2 0 0 0 0 0 0 0 0 0 0 0 2 1 0 1 2 1 0 0 1 0 0 1 2 0 0 2 0 1 1 0 0 1 0 0 1 0 1 0 0 0 1 0 0 0 0 2 0 0 0 1 0 0 2 2 2 0 0 0 0 0 0 1 0 0 0 1 2 0 1 1 1 1 1 1 1 0 0 0 1 0 0 2 0 1 0 0 1 1 1 0 0 0 1 1 0 2 1 2 1 0 0 0 2 0 0 1 1 0 1 1 0 0 1 1 0 1 1 1 1 0 0 1 0 2 0 2 1 1 1 1 0 2 2 0 0 0 0 0 0 2 0 2 1 1 2 2 1 0 1 1 2 1 1 1 0 0 0 1 0 1 1 0 1 0 1 2 1 0 0 1 1 0 0 0 0 0 0 2 1 0 0 1 0 2 0 0 1 1 0 1 1 2 2 0 0 1 1 1 0 1 1 1 1 0 0 1 1 0 1 0 0 1 0 2 0 2 0 1 0 2 2 0 0 0 0 2 1 1 0 1 0 1 0 0 0 0 0 0 0 1 0 1 0 2 0 0 0 0 2 0 0 1 0 1 2 1 2 0 1 2 0 2 0 0 1 1 0 0 0 1 2 2 2 0 0 1 1 2 1 0 1 1 0 0 0 1 0 1 0 0 1 0 0 0 0 0 0 1 2 2 0 0 1 0 1 1 0 0 2 0 0 1 2 2 0 1 1 0 2 2 1 1 0 1 0 0 1 1 0 2 1 0 0 0 1 1 1 1 1 2 0 0 0 0 0 0 0 0 2 1 1 1 0 0 2 0 2 0 2 1 1 1 0 0 1 0 1 1 1 1 1 1 1 0 0 0 0 0 2 1 0 0 1 1 0 1 1 0 0 1 1 1 0 0 0 1 1 0 0 1 1 1 2 2 0 2 0 0 2 0 0 1 0 0 0 0 0 1 0 0 0 0 0 1 2 1 0 1 0 0 0 0 0 1 2 0 0 0 1 1 0 1 0 0 1 0 0 1 1 0 1 0 1 2 0 0 1 1 0 2 1 2 0 1 1 1 2 0 0 0 0 2 0 2 1 0 1 0 0 0 0 2 1 1 1 1 0 2 1 2 2 0 2 2 0 1 1 1 0 0 1 0 1 1 1 1 0 1 0 1 2 1 1 2 0 0 2 0 0 0 0 0 2 2 0 0 2 0 0 0 0 0 1 1 0 0 0 1 1 0 1 0 0 0 1 1 0 1 0 0 1 2 2 0 2 1 1 1 0 0 1 2 1 0 0 0 2 0 2 0 0 1 0 2 0 1 1 2 0 0 0 1 0 0 1 1 1 1 0 1 1 0 1 0 0 1 0 0 0 1 1 0 1 1 0 1 0 0 0 0 2 0 0 1 1 1 1 2 0 0 0 0 2 0 2 0 0 0 0 0 1 1 1 0 0 0 1 1 2 1 1 0 1 0 0 1 0 1 1 0 2 1 0 0 0 0 0 0 0 1 0 1 0 0 0 0 1 0 0 0 0 0 0 0
178 1 0 0 0 2 2 2 0 1 1 1 0 1 0 0 0 1 2 2 0 0 0 1 2 0 1 0 1 2 1 0 1 1 1 1 1 1 0 0 1 1 1 1 2 1 0 0 1 1 1 0 0 0 2 0 2 1 0 1 0 0 0 0 0 0 0 1 1 1 1 0 2 2 2 2 0 1 1 0 0 1 2 2 2 0 0 1 1 1 1 1 1 0 0 0 0 1 0 2 1 0 1 1 2 0 2 0 0 0 0 1 0 1 1 1 1 0 0 0 2 0 2 1 1 1 1 0 1 1 0 0 1 0 0 0 0 0 0 0 1 0 0 0 0 0 0 0 1 1 0 0 1 0 1 0 0 1 0 0 0 1 0 2 0 2 0 1 0 2 0 0 1 1 1 0 2 1 0 0 0 2 1 2 2 2 1 2 0 0 1 2 0 0 2 2 1 0 0 1 0 0 0 0 0 2 2 0 1 0 0 0 0 0 0 2 1 1 1 1 0 0 1 0 0 1 1 1 0 1 0 1 0 0 2 0 0 1 1 1 0 0 2 2 2 2 0 0 0 0 0 0 1 0 0 1 2 1 1 1 1 1 0 0 0 0 0 0 0 0 0 0 0 1 0 0 0 2 2 1 1 1 1 2 1 1 2 1 0 2 1 2 1 0 2 0 2 1 0 2 2 0 1 1 1 0 1 0 1 0 1 2 2 1 2 1 0 0 1 1 2 0 2 1 1 0 0 0 1 1 0 1 0 0 0 0 0 2 0 0 0 0 2 2 0 0 2 0 0 2 0 0 0 1 0 0 0 2 0 0 0 0 2 0 2 0 0 2 2 0 0 0 0 2 0 0 0 2 1 0 1 2 0 0 0 0 1 0 0 1 0 1 0 0 1 1 1 0 1 1 1 1 1 0 0 0 1 1 0 0 1 1 1 1 0 1 0 0 1 0 0 0 1 1 0 0 1 1 1 0 0 1 2 2 2 0 0 1 2 1 0 0 0 1 1 1 2 0 0 2 0 1 0 1 1 1 1 2 2 2 0 0 0 0 0 1 0 2 0 0 0 0 0 0 2 0 1 1 1 0 0 0 0 0 0 0 0 0 0 0 1 1 1 2 1 0 0 1 1 0 1 1 1 1 0 1 1 1 0 1 0 1 0 0 1 0 0 0 0 1 0 2 0 2 1 2 0 0 0 2 0 0 0 0 0 0 0 1 0 1 0 1 0 1 1 0 1 1 1 0 1 0 1 1 1 0 1 1 0 0 0 0 0 1 0 0 0 1 0 1 0 1 1 0 0 0 2 1 0 2 0 1 1 1 1 0 0 1 0 1 0 1 0 2 0 0 0 1 1 1 1 1 0 1 2 2 1 0 2 2 2 0 1 1 1 1 1 0 0 0 0 0 0 0 0 0 0 2 0 0 1 0 0 0 0 1 2 1 1 1 1 0 0 1 1 1 2 1 1 1 0 1 0 0 0 2 0 1 0 0 0 0 2 0 1 1 0 2 0 0 1 0 0 0 0 0 2 1 1 0 0 0 1 0 0 1 0 2 1 1 1 1 0 0 1 1 2 1 0 0 0 0 0 0 1 0 2 1 0 0 1 0 0 2 1 0 0 1 1 1 0 0 1 2 0 2 0 1 1 1 1 1 1 1 0 2 1 0 0 0 0 0 0 1 1 0 0 1 0 0 0 0 1 0 0 2 0 0 0 0 0 1 1 0 2 0 0 0 0 1 1 0 0 2 2 2 2 1 1 2 0 0 0 0 0 1 1 2 1 2 0 1 0 1 1 0 0 1 0 0 0 1 1 0 1 2 1 0 1 2 0 0 0 0 2 2 2 2 2 0 2 2 0 1 0 1 0 0 0 1 0 1 1 1 0 1 1 0 0 0 0 0 0 0 0 0 0 0 0 0 2 2 0 0 2 0 0 1 0 0 1 0 0 0 0 0 1 0 1 0 0 0 0 1 0 0 0 1 1 1 1 1 1 1 1 1 0 0 0 1 1 0 1 1 2 1 2 0 0 1 0 2 0 2 0 1 1 1 0 0 0 0 0 0 1 2 0 0 2 0 0 2 0 1 0 1 2 0 1 1 1 1 0 1 0 0 0 1 1 0 0 0 2 0 1 1 0 1 0 1 1 0 2 1 0 0 1 0 0 0 1 1 1 0 1 1 1 0 1 1 1 0 0 0 0 2 2 1 1 1 1 1 1 1 0 1 2 0 0 1 0 0 0 0 0 0 0 0 1 0 0 0
179 0 0 0 0 0 0 1 0 1 1 1 0 0 0 0 0 0 1 2 0 2 0 2 2 0 1 0 1 2 1 0 0 0 2 0 2 2 0 0 2 2 0 1 1 1 1 0 0 2 0 0 2 2 0 1 0 1 1 1 1 0 0 2 1 1 1 0 1 0 0 1 2 1 1 1 1 1 1 0 1 1 1 1 1 0 0 0 0 2 0 1 1 1 0 0 0 2 0 2 1 0 1 1 2 0 2 0 0 0 1 2 2 2 2 2 1 0 2 0 0 0 2 1 1 1 1 0 1 1 0 0 0 0 0 0 0 0 0 2 1 0 0 0 0 0 1 0 1 1 1 0 0 0 0 0 0 0 0 0 0 0 0 2 1 1 1 1 0 1 1 0 2 0 2 1 2 0 2 2 0 2 0 2 1 0 0 0 0 1 1 1 0 0 1 1 1 0 0 1 0 0 0 1 1 1 1 0 0 0 0 0 0 0 1 2 0 0 1 2 0 0 0 0 1 0 1 1 0 1 0 0 0 0 2 0 0 2 2 2 0 0 2 1 2 2 0 0 0 0 0 0 0 0 0 0 0 0 1 2 1 1 0 0 1 1 1 0 0 0 0 0 1 1 1 0 1 2 1 0 0 1 1 1 0 1 1 2 0 2 0 1 2 0 2 0 1 0 0 1 1 0 1 1 1 1 0 0 1 0 1 2 2 1 0 0 0 1 1 1 0 0 2 0 2 0 1 0 0 1 0 1 1 1 0 0 0 2 0 1 2 2 1 2 0 1 1 0 1 1 0 0 0 1 0 0 1 2 0 1 0 0 1 0 1 0 0 1 1 0 0 0 0 2 0 1 0 2 0 0 1 2 0 0 0 1 2 0 0 1 0 1 1 0 1 1 2 1 1 1 1 1 1 0 0 0 1 2 0 2 0 0 0 0 0 1 0 0 0 0 1 1 1 1 0 2 2 0 0 1 0 1 1 2 2 1 0 0 1 0 2 0 0 1 1 1 1 0 0 2 0 1 0 1 0 0 0 2 1 2 2 0 0 0 1 2 2 2 0 0 0 0 1 1 1 1 1 0 1 0 1 1 0 0 1 0 1 1 0 1 0 0 0 1 0 0 0 1 1 1 1 1 1 1 0 1 2 1 0 1 0 1 0 0 1 1 0 0 2 2 2 0 1 2 1 2 0 0 0 2 1 1 0 1 1 0 1 1 1 2 2 0 0 1 1 0 2 1 1 0 1 0 0 2 1 0 0 0 0 0 0 0 0 0 0 2 2 2 2 0 1 2 0 0 0 0 1 1 0 2 0 0 1 1 1 0 0 1 0 1 0 1 1 0 0 0 1 0 0 0 0 1 1 2 2 2 1 0 1 1 0 0 2 2 2 2 2 0 0 0 0 0 0 0 0 0 0 2 0 0 0 0 0 0 0 0 2 1 1 1 1 1 0 1 2 2 2 1 1 1 1 1 0 0 1 2 0 1 1 0 0 0 1 1 1 1 0 2 0 0 1 0 0 1 0 0 2 0 2 0 1 0 0 1 1 0 1 1 1 0 0 0 1 0 0 0 1 1 0 0 0 0 0 0 1 0 2 1 1 0 1 0 0 1 0 0 0 1 1 1 0 0 0 2 0 1 1 0 1 1 2 2 0 2 0 1 1 0 0 1 0 0 0 0 0 0 0 0 0 0 0 0 0 0 0 1 0 0 1 1 0 1 2 0 0 0 0 2 0 2 0 0 2 0 0 0 1 0 2 0 0 2 0 0 0 2 0 2 1 2 0 1 2 0 2 0 0 1 0 0 0 2 0 0 0 1 2 1 0 2 1 1 1 1 0 2 1 2 1 1 1 2 0 2 2 0 0 0 0 1 0 1 0 0 0 1 0 0 0 0 0 0 0 0 0 0 0 0 0 0 2 1 0 0 2 0 0 0 0 0 1 0 1 0 1 2 2 0 1 0 0 0 1 1 0 0 0 1 0 1 0 1 2 0 0 0 0 0 0 2 2 0 1 0 2 1 1 0 0 1 1 1 0 0 2 2 0 1 1 2 1 0 0 0 1 1 0 0 2 0 0 2 0 2 0 0 1 1 0 1 0 0 0 0 1 1 1 2 2 1 0 0 0 0 1 2 0 2 0 0 2 0 2 1 1 0 1 1 1 1 0 1 1 0 2 0 0 0 0 0 2 0 0 0 0 2 2 0 0 0 0 0 0 2 0 0 2 0 0 2 0 0 0 1 1 0 0 0 0 0 1 1
180 0 0 0 0 1 1 1 1 0 1 0 0 0 0 0 1 1 0 0 2 2 0 2 2 1 1 0 2 2 2 1 1 1 1 1 1 1 0 2 0 0 0 0 2 0 0 0 0 2 2 0 1 1 1 0 0 0 0 1 1 0 0 2 1 1 0 0 0 0 0 2 1 2 1 2 2 0 0 1 1 2 1 1 1 0 0 0 0 2 0 0 0 1 1 0 1 1 0 1 0 0 0 1 2 1 2 0 0 0 0 0 0 1 2 2 1 0 1 0 2 0 2 2 0 2 0 2 2 1 0 1 0 0 0 0 0 0 0 1 0 0 0 0 0 1 0 1 1 1 0 0 0 0 1 0 0 1 0 0 0 1 0 1 0 2 0 1 0 1 1 1 1 1 1 1 2 0 1 1 0 2 2 2 2 2 2 2 1 1 2 2 1 0 2 1 1 0 0 0 0 1 0 0 0 1 1 0 2 0 0 0 1 0 2 2 1 1 2 1 0 0 0 0 0 0 0 1 0 1 0 0 0 0 2 0 1 2 2 1 0 0 2 2 2 2 0 0 0 0 0 0 0 0 0 0 1 0 0 0 0 0 0 0 0 0 0 1 1 1 0 1 1 1 0 0 0 2 2 2 2 0 1 1 0 0 1 1 0 2 0 1 2 0 2 0 1 1 1 1 0 0 0 0 0 0 1 0 1 0 1 2 2 0 2 0 0 1 0 0 2 2 1 1 2 0 1 0 0 0 0 0 0 0 0 1 1 1 1 0 1 1 1 1 0 2 0 0 1 2 1 0 0 2 0 0 2 1 0 2 0 0 1 1 1 0 0 1 2 1 0 0 2 1 0 2 2 0 0 1 1 0 0 0 0 0 0 0 0 0 0 1 0 0 2 0 0 0 1 0 0 0 1 1 1 0 0 0 0 1 0 1 1 1 1 2 1 1 0 1 0 1 2 0 0 0 1 0 0 0 1 0 0 0 0 1 0 0 1 0 1 1 0 0 0 1 0 0 0 0 0 1 0 0 0 0 0 1 0 1 1 0 1 1 1 1 1 2 0 0 0 2 0 0 1 0 0 0 2 2 2 0 0 1 1 1 1 2 2 0 0 0 0 0 0 1 1 1 1 1 1 1 2 1 0 1 2 0 0 0 0 1 0 1 1 0 1 0 0 0 0 2 1 2 0 2 1 1 0 1 1 0 0 0 0 0 1 1 1 1 2 0 0 2 1 1 1 1 1 0 1 0 1 2 1 0 0 1 0 1 0 0 1 0 0 1 1 1 1 0 0 1 0 0 0 0 2 2 0 2 0 0 1 1 1 0 0 1 0 1 0 1 1 1 0 0 0 0 0 1 1 2 0 0 0 1 1 0 2 2 1 0 1 2 1 1 1 0 1 1 0 1 0 1 0 0 0 2 0 0 1 0 0 0 0 0 1 1 0 1 1 1 0 2 2 2 2 1 1 1 2 2 0 1 0 1 0 2 2 0 0 0 0 1 1 2 1 2 0 0 0 0 0 0 1 0 2 0 2 0 1 1 1 1 1 2 0 2 0 1 0 0 0 1 0 0 2 1 0 0 0 0 1 0 1 1 2 2 0 1 0 0 0 1 1 1 0 1 1 1 0 0 0 2 0 1 0 0 1 0 1 1 0 2 0 0 0 0 0 0 0 0 0 0 0 0 0 0 0 0 0 0 0 0 0 2 0 0 0 0 0 0 1 0 0 1 0 1 0 1 0 0 1 0 0 1 1 1 1 1 1 2 0 0 0 2 0 1 0 1 1 2 1 1 2 0 1 0 0 0 0 1 1 0 1 1 1 0 0 1 0 0 0 0 0 0 2 2 1 0 1 1 0 2 2 0 0 0 1 1 1 0 1 1 0 2 0 0 1 1 0 1 0 0 1 0 1 0 0 0 1 1 0 0 2 0 0 0 0 0 0 0 1 0 1 0 1 0 1 0 0 0 1 1 0 0 0 0 1 2 2 0 1 0 0 1 1 1 1 1 1 0 0 0 2 0 2 0 0 0 0 1 0 2 1 1 1 1 0 0 0 0 0 0 1 1 0 0 1 0 0 1 0 1 0 2 1 0 0 1 0 0 0 1 0 0 1 1 1 0 0 0 0 1 1 2 0 1 1 1 0 0 2 1 1 0 2 0 0 0 0 2 1 0 1 1 1 0 0 0 1 0 0 0 0 1 1 0 0 0 0 0 0 1 0 0 0 0 2 1 0 0 0 0 0 1 0 0 1 0 2 1
181 1 0 0 0 1 1 2 1 0 1 0 1 0 0 0 0 1 0 0 2 2 0 1 1 0 1 0 2 2 1 0 0 0 2 0 2 2 0 0 2 2 0 0 0 0 0 0 0 1 2 0 1 1 1 0 1 0 0 0 1 0 0 2 1 1 1 1 0 0 0 0 2 2 2 2 2 1 1 0 2 2 2 0 1 0 0 0 0 2 0 0 2 0 0 0 0 1 0 1 1 0 0 2 2 0 2 0 1 1 0 1 1 2 1 1 0 0 0 0 2 0 1 0 1 0 1 1 1 1 1 1 0 0 0 0 0 1 0 1 1 0 1 0 0 0 0 1 1 1 0 0 1 0 0 1 2 0 0 0 1 2 1 1 0 1 0 1 1 2 0 0 0 2 1 0 2 0 0 0 0 0 1 2 2 2 1 0 0 1 1 2 1 1 1 2 0 0 0 0 0 0 1 0 0 1 2 0 0 0 1 0 1 0 1 2 1 0 1 0 0 0 0 0 0 0 2 2 1 1 1 0 0 0 2 0 0 2 2 1 0 1 2 1 1 1 0 0 0 0 0 0 1 0 1 0 1 1 0 0 0 0 0 0 0 0 0 2 2 2 0 0 0 2 0 0 0 1 0 0 0 2 2 1 0 1 1 0 1 2 0 2 0 0 1 0 2 0 0 2 0 0 1 1 1 0 0 0 1 0 1 2 1 1 1 0 0 0 1 1 1 1 1 1 2 0 1 0 2 2 0 2 1 1 0 0 0 1 1 0 1 0 2 1 0 1 0 0 0 1 1 0 0 2 0 1 2 1 1 1 1 1 1 1 0 1 0 0 2 2 2 2 0 2 1 0 0 0 0 0 1 0 1 0 0 0 0 0 0 0 0 1 2 0 2 0 1 1 1 1 0 1 1 1 0 1 0 0 0 1 0 1 1 1 1 2 1 0 0 0 1 1 1 2 0 0 2 0 0 0 1 0 0 2 2 0 1 1 1 0 0 1 0 1 1 1 1 0 0 0 0 0 0 2 1 0 1 0 0 1 1 0 0 0 0 0 0 2 0 0 0 0 0 0 1 0 1 0 1 0 2 0 0 0 1 1 1 0 0 1 1 0 1 2 2 0 0 0 0 0 0 0 1 1 0 1 1 1 0 0 1 1 0 0 0 1 0 0 1 1 2 1 1 2 1 2 0 1 0 1 1 0 0 1 1 0 1 0 1 1 1 0 0 2 0 0 0 1 1 0 1 0 0 2 1 1 0 1 0 1 1 0 1 0 0 1 1 2 1 1 1 2 1 1 0 0 2 0 0 2 0 0 1 1 0 1 0 2 1 1 1 1 0 0 1 0 1 0 0 0 0 2 0 1 0 1 1 0 1 1 0 0 0 0 0 0 0 0 0 0 0 0 0 0 0 1 2 1 0 0 1 0 0 0 0 0 2 2 0 1 1 2 0 0 1 0 1 1 0 0 2 1 0 0 0 2 0 2 1 0 0 0 1 1 1 1 0 2 1 0 1 0 1 0 0 0 2 0 1 0 0 2 0 0 2 2 1 1 1 0 0 0 0 0 0 0 1 2 2 2 0 1 0 1 1 0 1 1 0 0 0 0 0 2 0 0 0 2 1 1 1 0 1 2 0 1 1 0 1 1 1 1 0 2 0 1 1 1 0 1 1 1 1 0 1 0 0 0 0 0 0 0 0 0 0 1 0 0 0 0 0 2 2 1 1 0 0 1 0 1 1 0 1 0 0 0 1 1 0 2 0 0 1 1 1 1 0 2 1 2 0 1 2 0 1 1 0 0 0 1 0 1 0 0 0 2 0 0 1 1 0 0 1 1 0 2 1 1 0 0 0 0 0 1 1 1 0 0 0 0 0 2 2 2 0 2 0 0 1 1 0 1 0 0 0 0 0 1 0 0 2 2 0 0 2 0 1 0 1 1 1 0 0 0 0 0 2 0 1 0 0 0 2 1 0 1 0 1 0 1 1 0 2 0 0 0 0 1 0 2 2 0 0 1 2 0 1 1 0 1 2 1 0 2 0 0 1 0 0 1 1 0 0 0 1 0 0 1 1 1 0 1 0 0 1 1 1 1 0 0 0 0 0 1 0 1 0 1 2 1 1 1 1 1 1 2 0 1 0 0 2 0 2 1 1 1 2 0 0 0 1 1 1 1 1 0 0 1 1 0 1 0 0 0 1 0 0 1 2 1 1 1 1 1 0 1 1 1 0 1 0 0 0 0 0 1 0 0 1 0 1 0
182 0 0 0 1 0 0 2 0 1 1 0 0 0 0 0 0 1 1 1 1 2 0 1 1 0 1 0 2 1 1 2 2 2 1 0 2 2 0 1 1 1 0 1 2 1 0 0 2 1 0 0 0 0 2 2 0 1 0 0 0 1 0 0 0 0 0 2 2 0 0 1 2 2 2 2 2 1 1 0 2 2 2 1 1 0 0 0 0 2 0 0 1 1 0 0 0 1 0 2 1 0 1 1 2 0 2 0 0 0 1 2 2 0 2 2 1 0 2 0 1 1 2 1 1 1 1 2 2 2 0 0 0 0 0 0 0 0 0 0 0 0 0 0 0 0 0 0 0 1 1 0 1 0 0 0 0 2 0 1 2 0 1 2 0 0 0 1 1 2 1 1 1 1 1 1 0 0 1 1 0 1 1 2 2 2 1 2 1 0 0 2 0 0 1 2 1 0 0 0 0 0 0 1 1 2 1 0 0 0 1 0 0 0 1 2 0 2 0 0 1 1 1 1 0 1 2 0 0 1 1 0 0 1 1 0 1 2 2 0 0 1 1 2 2 2 0 0 0 0 0 0 0 0 0 0 0 0 0 0 0 0 1 0 1 0 0 1 1 0 0 1 0 2 0 0 0 2 1 1 1 0 2 1 1 1 2 1 0 2 0 1 0 1 2 1 1 0 0 1 1 0 2 2 2 0 0 0 1 0 0 2 0 1 1 0 0 0 2 2 0 0 0 0 2 0 2 0 1 1 0 2 0 0 0 0 0 1 0 0 1 1 2 2 0 0 1 0 0 1 0 0 0 2 0 0 1 1 0 2 0 0 0 0 0 2 0 2 2 0 0 0 1 2 0 2 1 1 0 0 2 0 0 0 0 0 0 0 0 1 0 0 0 1 2 0 1 0 1 1 1 1 1 1 0 1 0 0 0 1 1 1 0 1 0 0 0 1 0 1 0 0 0 0 0 0 1 0 0 0 2 0 0 0 0 0 0 1 1 0 0 2 0 0 0 1 2 0 0 2 0 0 0 1 1 1 1 1 1 0 0 0 2 1 2 2 2 2 0 0 0 0 0 0 1 1 1 1 2 1 1 1 0 0 0 1 0 1 1 0 1 1 0 0 0 0 0 0 0 0 1 1 1 1 0 1 1 0 0 0 0 1 0 1 1 0 1 0 0 2 2 0 0 2 1 1 1 1 0 2 0 1 0 0 0 0 2 2 1 1 0 1 0 1 1 0 1 2 2 0 0 0 0 2 0 1 0 1 0 1 0 0 1 0 0 1 1 1 0 1 0 1 1 0 0 0 1 1 0 2 0 1 2 1 2 1 0 0 0 0 0 0 1 0 0 0 0 0 0 0 0 2 0 2 2 2 1 0 2 2 0 0 0 0 0 0 0 0 0 0 1 1 0 0 0 1 1 1 1 1 0 0 1 1 1 0 0 0 0 2 0 1 0 2 1 1 2 1 1 1 0 1 0 1 0 2 0 2 2 1 1 0 1 1 1 1 2 2 0 0 2 0 1 0 0 1 0 1 1 1 0 2 0 0 1 1 0 2 1 0 1 1 0 1 0 0 1 1 0 0 0 0 0 1 1 0 1 0 0 1 0 0 0 1 1 0 0 0 0 0 0 0 1 2 0 2 0 0 2 2 1 1 0 1 0 0 0 0 0 2 0 0 0 0 0 2 0 0 0 0 0 0 0 0 0 0 2 0 0 0 0 0 1 0 0 0 1 1 0 2 1 0 0 0 0 0 1 1 0 2 0 0 0 0 0 2 0 2 0 2 0 2 1 0 2 0 0 2 1 0 0 1 0 0 0 0 0 0 0 2 0 0 1 1 1 2 2 2 2 0 0 2 0 2 2 1 1 0 0 0 1 2 0 0 0 2 0 1 2 0 1 1 0 0 1 0 0 0 0 0 2 2 0 0 2 0 0 1 0 0 2 0 0 0 0 0 2 1 2 0 2 0 0 2 0 0 0 2 0 1 0 2 2 0 0 0 0 1 0 2 2 0 2 0 1 0 1 0 0 0 0 2 0 2 2 2 1 0 0 0 0 0 0 0 0 0 0 1 2 1 0 2 1 1 2 2 1 1 1 0 1 1 0 2 0 0 0 1 2 0 0 0 1 2 2 2 0 1 0 0 1 0 2 1 0 0 1 1 1 0 1 1 1 0 0 2 2 0 0 0 0 1 0 0 0 0 0 0 1 0 0 0 0 1 0 0 1 0 0 2 1 1 0 0 2 1 0 0 0 0 2 2
183 1 0 0 0 0 0 2 1 0 2 0 1 1 0 0 1 1 2 1 0 1 0 1 1 1 1 0 2 1 1 2 0 1 1 1 2 2 0 1 1 1 0 0 2 0 1 0 1 0 1 0 0 0 1 1 0 1 0 1 0 1 0 1 0 1 0 1 1 0 0 0 1 2 1 2 2 1 1 0 1 1 2 0 1 0 0 0 0 2 0 0 0 1 2 0 2 1 0 2 1 0 0 0 2 1 2 2 1 0 0 1 0 1 1 1 1 1 1 0 1 0 2 0 1 1 1 1 1 1 0 0 0 0 1 0 1 1 0 1 1 0 1 0 0 0 1 0 0 0 0 0 0 0 0 0 0 2 0 0 1 0 2 2 1 2 0 1 0 1 0 0 0 2 1 1 1 0 2 2 0 1 1 1 1 1 1 0 0 2 2 2 0 1 2 1 2 0 0 0 0 0 0 0 0 2 1 1 1 0 1 0 2 0 2 2 0 0 2 0 1 1 0 0 0 0 1 1 1 1 0 0 0 0 0 0 0 1 1 1 0 1 2 2 2 2 0 0 0 0 0 0 1 1 1 0 0 0 0 0 0 0 1 1 2 0 0 2 2 2 0 1 0 1 1 2 0 1 2 0 0 0 0 1 0 0 0 2 0 2 0 1 0 0 1 0 1 1 1 1 0 0 1 1 1 1 0 0 0 0 0 1 1 1 0 1 0 0 1 1 0 0 0 0 1 0 1 0 1 0 0 0 0 0 0 0 0 2 0 0 1 1 2 2 1 0 2 0 0 0 2 0 0 2 0 0 1 1 0 1 0 0 2 0 2 0 0 0 1 1 1 1 0 2 0 0 1 2 0 0 0 1 1 1 0 1 2 0 0 0 0 0 0 0 1 1 1 0 0 0 0 0 1 0 0 0 1 1 0 1 1 1 0 0 1 1 0 1 0 1 0 1 1 2 1 1 0 0 0 0 2 0 0 0 0 1 0 1 1 1 2 1 0 1 1 1 2 0 0 0 0 0 0 2 1 1 1 1 1 2 1 0 2 2 2 2 2 2 0 1 1 1 2 2 0 1 0 0 2 1 2 0 0 0 0 1 0 2 2 0 0 0 0 1 1 0 0 0 0 0 0 0 1 0 0 2 1 1 1 2 1 2 0 0 0 0 0 0 1 1 1 1 0 1 0 1 0 0 1 1 1 0 0 1 2 0 1 0 1 1 0 1 0 1 0 2 0 0 0 0 0 0 0 1 1 0 1 0 0 0 0 0 1 0 0 1 1 2 0 1 0 0 0 1 1 0 2 1 0 2 0 0 2 2 2 0 0 1 0 1 0 0 1 2 0 0 0 1 1 1 1 1 0 2 2 2 1 0 0 0 0 0 1 1 1 1 1 0 0 0 0 0 0 1 0 0 2 1 0 0 2 0 1 0 0 0 2 0 0 2 0 1 0 0 1 1 2 1 1 1 0 2 0 0 0 1 0 2 2 0 0 0 1 1 1 1 1 1 1 1 0 1 0 0 0 0 2 0 1 0 0 1 0 0 1 1 1 1 2 0 0 0 1 0 1 1 1 2 2 2 1 1 0 0 1 0 2 2 0 1 0 0 0 1 1 1 0 1 1 1 0 1 1 2 0 1 0 0 1 1 0 0 0 2 0 0 1 0 0 1 0 0 0 1 1 0 0 0 0 0 0 0 1 0 0 0 1 1 1 1 1 0 2 0 0 1 1 1 0 0 0 0 0 1 1 0 1 1 0 2 1 1 1 1 1 1 0 1 0 1 1 2 0 1 1 0 0 1 0 0 0 2 1 0 1 1 0 0 0 1 1 1 1 1 1 2 2 1 1 0 1 1 0 2 2 1 1 0 1 0 2 1 1 1 0 1 1 1 1 0 0 0 0 0 0 0 0 0 0 0 2 2 1 0 1 0 1 0 0 0 2 0 0 0 0 0 2 0 1 0 0 0 0 2 0 1 0 1 0 1 0 1 1 0 0 1 1 0 0 0 0 0 0 0 2 0 2 0 0 0 0 0 0 2 0 0 0 0 1 2 0 0 0 0 1 1 0 0 1 0 0 1 1 2 0 0 1 1 1 0 1 0 0 1 1 0 1 1 2 0 0 0 1 1 1 1 0 1 1 0 1 0 2 1 1 0 2 0 0 0 1 1 0 1 2 0 0 0 0 0 1 0 0 1 0 2 2 0 0 0 0 0 0 2 0 1 1 1 1 2 0 0 0 1 0 0 0 0 0 0 1 1
184 0 0 0 0 1 1 1 0 1 1 1 1 1 0 0 1 0 2 2 0 0 1 2 2 1 1 1 2 2 1 1 2 2 0 1 1 2 0 0 2 2 0 1 2 1 0 0 2 0 0 0 0 0 2 2 0 0 0 0 0 1 0 0 0 0 0 0 1 1 0 0 2 2 2 2 2 1 1 0 0 1 1 0 0 0 0 0 0 1 0 0 2 0 0 0 0 0 0 2 1 0 0 1 2 1 2 1 0 0 0 1 1 1 1 1 1 0 1 0 2 0 1 0 1 0 1 1 2 1 0 0 0 0 0 0 0 0 0 1 0 0 1 0 0 0 1 0 0 1 1 0 0 1 1 0 0 2 0 1 1 0 0 1 1 1 0 0 1 2 0 0 0 2 2 2 0 0 0 0 0 0 1 2 1 1 1 1 1 1 1 2 0 0 2 1 0 0 1 1 0 1 1 2 2 0 2 1 1 0 0 0 2 0 1 2 2 2 0 0 1 1 0 0 1 0 2 1 0 1 0 1 0 0 1 0 0 1 2 0 0 2 1 2 2 2 0 0 0 0 0 0 0 0 0 0 2 0 0 0 0 0 1 1 2 0 1 0 2 0 0 1 0 0 0 0 0 2 2 1 0 0 2 1 0 2 2 1 0 1 0 1 1 1 2 1 2 0 0 0 0 0 0 0 0 0 0 0 0 0 0 1 1 1 2 1 0 1 1 1 1 1 2 2 2 0 1 1 0 1 0 1 0 0 0 0 0 1 1 1 1 0 1 0 0 0 1 0 1 1 0 0 0 2 0 1 1 1 0 0 0 0 2 0 1 1 0 1 1 0 0 0 1 1 0 0 0 1 0 0 1 0 0 0 1 0 0 0 0 0 0 1 0 0 1 1 1 0 1 1 1 1 1 2 0 2 0 0 0 2 0 0 2 2 0 2 0 0 0 0 0 2 1 1 1 1 1 0 0 1 0 0 0 1 0 0 0 2 1 1 1 0 0 1 1 1 1 0 0 0 0 1 0 1 1 1 1 1 1 1 0 0 1 1 1 2 2 2 0 1 1 1 0 0 1 0 0 0 1 1 2 0 0 1 0 0 0 1 1 0 0 0 1 1 0 1 1 1 2 0 0 0 2 2 0 0 2 0 0 1 0 2 0 0 1 0 0 1 0 1 1 1 1 1 1 1 0 1 1 1 1 0 0 0 0 0 1 0 1 1 0 2 0 0 0 1 0 0 0 0 2 0 0 2 0 0 0 0 0 0 0 0 0 1 0 0 0 1 1 0 1 1 0 0 0 0 1 0 0 1 1 1 1 1 0 1 0 1 1 1 0 2 0 1 0 0 0 1 1 1 1 2 1 0 0 1 2 0 2 1 0 0 0 1 0 0 0 0 0 0 0 0 0 0 0 2 2 1 0 0 0 1 0 0 0 1 2 1 2 2 2 1 0 1 1 0 1 1 1 1 1 2 0 1 0 2 0 1 1 0 0 0 0 1 1 1 2 2 1 1 0 2 1 1 0 0 2 1 1 1 0 2 0 1 2 0 2 1 1 1 0 0 0 1 0 0 1 2 1 1 0 1 0 0 1 0 1 2 0 0 1 0 0 2 0 0 0 0 0 0 0 0 0 2 0 0 0 0 1 1 2 2 1 1 0 2 0 1 0 1 1 1 1 1 2 0 0 2 0 0 0 0 2 0 0 1 0 0 1 1 0 1 2 0 0 0 1 1 0 1 0 0 0 1 1 0 0 1 1 1 0 1 0 0 0 2 0 0 0 0 2 2 2 1 2 0 0 1 0 1 0 1 2 0 2 1 1 0 0 1 1 1 0 0 1 1 2 2 1 0 1 1 0 2 1 1 1 0 0 0 1 2 2 2 0 2 0 1 1 0 0 0 0 0 0 0 0 0 0 0 2 2 0 0 2 0 0 0 0 0 0 1 0 0 0 1 1 1 1 0 0 0 1 1 0 1 0 1 1 1 1 1 1 0 0 1 1 1 0 2 2 0 1 0 0 0 0 0 0 0 0 1 0 2 0 0 1 1 0 0 0 0 0 0 0 0 0 1 2 1 0 2 0 1 1 1 0 0 0 0 0 0 0 1 0 0 0 1 2 2 0 0 0 0 0 2 0 0 2 0 2 0 1 1 1 0 1 1 2 1 0 0 0 2 2 0 0 0 0 0 0 0 0 0 0 1 1 0 2 0 0 0 1 1 0 0 1 0 1 2 1 0 0 0 2 0 0 0 0 0 1 0
185 1 0 0 0 0 0 2 1 0 1 0 0 1 0 0 0 2 2 2 0 1 0 1 1 0 1 0 0 2 0 0 2 2 1 1 1 1 0 2 0 0 0 1 1 0 0 0 1 1 0 0 0 0 1 0 1 1 0 1 0 1 0 1 1 0 1 2 2 0 0 2 2 2 2 2 2 0 0 1 0 1 2 1 1 0 0 0 0 1 0 0 0 2 1 0 1 0 0 1 1 1 2 0 2 0 2 2 2 0 0 2 0 1 1 1 1 0 2 0 0 0 2 1 1 1 1 0 2 2 0 0 0 0 0 0 0 0 0 0 1 0 0 0 0 0 0 0 1 1 0 0 1 0 1 0 1 1 0 0 2 1 0 2 1 2 0 1 0 1 1 0 0 2 2 2 2 0 1 1 0 2 1 1 1 1 1 0 0 2 1 2 0 0 1 2 0 0 0 0 0 2 1 1 1 1 2 1 0 0 1 0 0 0 1 2 1 1 1 1 1 1 0 0 1 0 2 1 0 1 1 0 1 1 0 1 0 2 2 1 0 0 0 1 1 1 0 0 0 0 0 0 1 0 0 0 1 0 0 1 0 0 1 1 0 1 0 1 1 1 0 2 0 1 1 0 1 1 2 1 1 0 2 2 0 2 2 1 0 1 0 0 1 1 2 1 1 1 0 1 0 0 1 1 1 0 1 1 0 0 0 2 2 0 1 0 0 0 1 1 1 1 1 2 1 0 0 0 1 1 0 0 0 0 0 0 0 1 1 2 1 2 2 1 0 0 2 0 1 1 1 0 0 0 0 0 1 1 0 2 0 0 0 1 0 0 0 0 0 0 0 0 1 2 0 1 2 2 0 0 1 1 0 0 0 1 1 0 0 1 0 1 2 0 2 0 0 1 0 0 0 0 0 2 1 1 0 1 0 2 0 0 0 0 2 2 2 0 0 0 0 0 0 0 0 0 0 0 0 1 0 1 1 1 1 0 0 1 1 0 2 0 0 1 1 1 1 1 1 1 0 1 0 2 1 0 1 2 1 1 1 0 0 0 0 2 2 1 0 0 0 2 1 1 0 1 0 0 2 1 2 0 0 0 2 0 2 2 2 0 0 0 0 2 0 0 0 0 1 0 0 0 2 1 0 0 2 1 0 1 0 2 0 0 0 0 0 0 1 1 1 0 1 2 1 1 0 1 1 2 0 1 0 0 1 0 1 0 0 0 1 1 0 1 1 1 1 0 0 0 1 0 0 2 0 1 0 1 0 0 0 0 1 1 0 1 1 1 0 1 0 1 2 0 0 0 2 0 0 1 0 1 1 0 1 0 0 0 0 0 0 0 1 0 0 0 1 0 0 0 0 1 0 0 0 0 2 0 1 1 1 0 0 0 0 0 0 0 0 0 0 0 0 1 0 1 1 1 0 0 0 0 1 0 0 0 2 0 0 1 0 0 0 1 2 2 2 2 2 2 1 1 0 1 0 1 0 1 1 0 0 0 1 1 1 1 1 2 1 0 0 1 1 1 0 0 2 0 2 0 1 1 0 1 2 2 1 2 1 1 0 0 1 1 2 1 2 1 1 1 0 0 0 0 0 0 1 2 0 0 0 0 0 2 0 2 0 1 1 1 0 0 1 1 1 0 0 0 1 1 1 1 0 2 0 0 1 0 0 1 0 0 0 0 0 1 0 1 0 1 1 1 1 0 0 1 0 1 1 1 1 1 2 0 0 0 1 2 0 0 0 0 1 0 0 0 0 0 1 0 0 2 1 1 1 1 0 1 0 1 1 2 1 1 1 0 0 1 0 0 0 2 0 0 1 1 1 0 0 1 0 0 0 0 1 0 0 2 2 0 1 2 0 1 1 1 0 0 1 0 1 1 0 0 0 2 0 1 1 0 0 1 0 0 0 0 0 0 1 0 0 0 1 0 1 0 1 0 0 0 1 0 0 0 0 1 2 0 1 0 1 0 1 1 0 1 0 0 1 2 2 0 2 0 0 0 0 2 0 2 2 0 0 0 2 0 2 0 0 0 0 1 0 1 2 2 0 1 0 0 0 0 0 0 0 0 0 1 1 1 0 1 0 1 0 0 0 1 2 0 1 1 0 1 0 0 0 2 2 0 0 0 1 2 2 1 0 1 0 1 1 0 1 1 1 0 2 1 2 1 1 0 0 0 1 0 0 0 0 0 0 0 0 0 0 0 0 0 1 0 0 0 0 2 0 0 1 0 0 2 2 1 1 0 1 0 0 0 1 0 2 2
186 1 0 0 1 0 0 1 1 0 1 0 0 0 0 0 0 1 2 2 0 1 0 0 0 0 0 0 1 1 0 1 2 2 0 1 1 2 0 0 2 2 0 0 1 0 0 0 1 1 0 0 0 0 1 1 1 1 0 1 2 0 0 1 0 0 0 1 2 0 0 2 2 2 1 2 2 1 1 0 1 2 2 2 2 0 0 1 1 2 0 1 0 1 0 0 0 0 0 2 2 0 0 2 2 0 2 0 0 0 0 1 0 1 2 2 1 0 1 0 2 0 2 1 1 0 1 0 0 0 0 1 0 0 0 0 0 1 0 1 0 0 0 1 0 0 0 0 2 2 2 0 1 0 0 1 1 2 0 1 1 1 0 2 1 1 1 1 0 2 0 0 0 2 1 0 1 1 0 0 0 1 0 2 2 1 1 1 0 0 0 1 0 0 2 2 0 0 0 0 0 0 0 1 1 1 1 0 1 0 2 0 1 0 2 2 0 0 1 0 2 2 0 0 0 1 1 0 0 0 0 1 1 2 1 1 0 0 0 1 0 1 2 1 1 1 0 0 1 0 0 0 1 0 0 0 2 0 0 0 0 0 0 0 1 0 0 0 0 0 0 1 0 1 1 1 0 2 1 1 1 0 1 2 0 1 1 1 0 2 0 0 1 0 2 0 1 1 0 1 1 0 2 2 2 0 1 0 0 0 0 1 2 2 1 1 0 1 1 1 1 1 2 1 2 0 2 0 1 1 0 1 1 0 0 0 0 1 1 1 1 1 2 2 0 1 1 0 0 2 0 2 1 2 1 1 1 1 0 0 0 0 2 0 2 1 1 2 2 0 0 0 0 1 1 0 0 1 1 0 1 1 0 0 0 0 0 1 1 0 0 1 0 0 2 0 0 2 0 0 0 0 0 1 0 1 0 1 1 0 0 1 0 0 0 1 0 0 0 0 0 1 1 1 0 0 1 0 0 1 1 0 0 0 0 1 0 0 0 0 2 0 0 0 0 1 1 1 1 1 0 1 0 2 2 1 2 2 2 2 1 0 2 1 1 1 1 1 0 0 0 1 2 2 1 0 1 0 2 0 2 0 0 0 1 0 1 1 0 1 1 0 0 1 1 1 1 0 1 1 1 1 2 2 0 0 2 1 0 0 0 2 0 0 1 1 0 0 2 2 2 0 1 2 0 2 0 0 1 2 0 0 0 0 0 0 0 1 0 1 2 0 0 1 1 0 1 2 2 0 0 0 0 1 2 0 1 0 1 0 0 1 1 0 0 1 1 1 0 1 0 1 0 0 2 0 2 0 0 0 0 0 2 2 1 1 0 1 0 1 1 1 1 0 1 0 0 0 0 0 0 2 0 2 2 2 0 0 1 1 2 0 0 0 0 0 0 0 0 0 0 0 0 0 0 0 0 1 0 0 1 0 0 0 0 1 2 0 0 1 0 0 1 1 1 1 2 2 1 1 0 1 1 0 1 2 0 2 1 0 0 0 2 2 2 2 2 1 1 1 0 1 1 0 0 0 2 2 1 1 0 0 0 0 0 0 0 0 1 0 0 0 0 0 0 0 1 2 1 1 0 0 0 0 0 0 2 2 0 0 0 0 0 1 0 0 0 0 0 0 0 0 1 2 0 1 0 1 1 1 1 1 0 2 0 0 1 1 0 1 1 1 0 0 0 0 0 1 0 0 0 0 1 1 1 0 0 1 0 1 0 1 2 0 0 0 1 2 0 0 0 0 2 0 0 1 1 0 2 0 0 2 2 1 0 1 1 2 0 2 0 1 2 1 2 0 0 1 0 0 0 2 0 0 0 2 2 0 0 2 0 2 0 0 1 1 2 2 2 0 2 2 0 1 1 2 1 0 0 0 0 2 0 0 0 0 1 1 1 0 0 0 1 0 1 0 0 0 1 0 0 0 2 0 0 0 2 0 0 0 1 0 0 0 0 1 1 2 2 0 0 0 1 1 0 1 0 0 1 2 2 0 1 0 1 2 1 0 0 1 1 1 1 1 2 1 2 0 0 0 0 2 0 2 0 0 2 2 0 2 1 0 0 0 1 1 1 0 1 0 0 1 1 2 0 2 0 1 0 1 0 0 0 1 0 0 0 1 1 0 0 1 2 1 1 1 0 0 1 0 2 0 2 0 0 1 1 2 2 1 1 0 0 0 0 1 1 0 0 0 0 0 0 0 0 1 1 0 1 0 0 0 0 1 0 0 0 0 0 2 0 0 1 0 1 0 0 1 1 1 2 0
187 1 0 0 0 1 1 0 0 1 1 1 0 1 0 0 0 2 1 1 1 1 0 0 0 0 0 0 2 2 2 0 1 1 0 2 0 1 0 1 1 1 0 1 2 1 0 0 2 0 0 0 1 1 1 1 0 1 0 0 1 1 0 2 0 0 0 0 1 0 0 0 1 1 1 1 2 1 1 1 1 1 2 2 2 0 0 0 0 2 0 0 1 1 1 0 1 2 0 2 0 0 1 0 2 1 2 1 1 0 0 2 0 1 1 1 1 0 0 0 2 0 2 1 1 1 1 0 1 1 0 0 0 0 0 0 0 0 0 0 0 0 0 0 0 0 0 0 2 1 1 0 0 0 1 0 0 1 0 1 1 2 0 1 1 1 1 0 1 2 0 0 2 0 1 0 1 0 0 0 1 2 1 2 2 2 1 2 2 1 1 2 1 1 1 2 1 0 0 1 0 1 1 1 1 0 2 0 1 0 1 0 1 0 1 2 1 1 1 0 1 1 0 0 0 0 0 1 0 0 0 0 1 1 1 0 0 2 2 1 0 0 1 2 2 2 0 0 0 0 0 0 0 0 0 0 1 1 1 1 0 0 0 0 0 0 0 0 1 1 1 0 0 2 0 1 2 2 2 1 1 1 2 2 1 1 2 1 0 2 1 0 1 0 2 1 2 1 0 1 0 0 0 0 0 0 2 1 1 0 0 2 2 1 1 0 1 0 1 1 0 0 2 1 1 0 1 0 0 0 0 0 1 0 0 0 0 1 1 2 1 1 2 2 0 0 2 2 2 1 1 1 0 2 0 2 2 0 1 0 1 1 0 1 0 0 0 0 2 2 2 2 1 2 0 0 1 1 1 1 2 1 0 0 1 1 1 0 0 0 0 1 0 0 2 0 0 1 0 1 1 1 0 2 1 0 1 1 0 2 0 1 0 0 0 0 0 0 0 0 1 2 0 1 1 1 0 0 0 0 0 0 0 2 2 0 0 1 1 0 2 0 0 1 1 2 2 0 0 1 0 1 0 1 0 0 0 1 1 0 0 0 2 1 2 2 2 1 0 0 0 1 0 0 1 0 1 0 2 2 2 0 0 0 1 0 1 0 0 0 1 1 1 2 2 0 0 0 1 1 1 0 1 1 0 1 2 1 0 2 0 0 1 1 1 0 1 1 0 1 1 1 0 1 1 1 0 1 0 1 1 1 0 1 1 0 0 0 1 1 1 0 0 2 2 1 1 1 1 0 0 0 1 1 2 0 1 0 0 0 0 0 0 0 2 0 0 0 0 0 0 1 0 0 1 0 2 2 0 2 0 0 0 0 0 0 0 2 1 1 1 1 2 0 1 0 0 1 1 0 1 1 0 2 2 2 0 0 0 0 2 0 0 1 0 1 0 0 0 0 0 0 0 0 0 1 2 0 0 0 2 0 0 0 0 1 2 0 1 1 2 2 0 1 1 1 2 2 0 0 2 1 1 0 1 2 0 2 2 0 0 0 1 1 1 2 0 2 0 1 0 1 0 0 0 0 2 0 2 0 1 0 1 0 1 2 0 1 1 0 0 0 0 0 0 0 1 2 2 2 1 0 0 0 1 0 0 2 0 1 1 1 0 2 1 1 0 0 0 0 0 0 0 2 0 0 0 0 0 0 1 1 0 2 0 0 0 1 1 1 0 0 0 1 1 0 1 0 0 0 0 0 1 0 0 0 2 0 0 0 0 0 2 0 0 0 0 1 0 1 0 0 1 1 1 0 0 0 2 0 0 2 0 0 1 0 2 2 0 2 0 2 1 0 0 0 0 1 1 0 0 0 0 1 0 0 1 0 0 2 2 2 1 1 0 2 1 2 1 0 1 2 0 1 1 1 0 0 1 0 1 1 0 0 0 0 1 0 0 0 0 0 0 0 1 0 1 0 2 0 1 1 1 0 1 0 1 0 0 0 1 0 1 0 1 0 1 0 1 0 1 0 1 1 0 0 0 1 2 2 2 0 2 0 0 0 0 0 0 1 1 0 0 1 2 0 2 0 0 0 0 0 1 1 1 1 1 1 0 0 0 0 1 1 1 1 0 1 2 0 1 1 1 1 2 1 1 0 0 1 0 0 1 1 2 0 2 1 2 0 0 0 0 0 0 2 0 0 0 0 2 0 2 1 0 1 2 0 1 1 1 1 0 1 1 1 1 0 0 0 1 0 0 0 1 0 1 0 2 0 0 0 1 1 0 1 1 0 0 2 1 1 0 1 1 0 0 0 0 0 2 1
188 1 0 0 0 0 0 1 1 1 2 0 0 0 0 0 0 0 0 0 2 2 0 2 2 1 1 0 2 2 2 1 0 1 1 1 2 0 1 1 0 0 0 0 2 0 1 0 0 2 1 0 2 2 0 0 1 0 0 0 0 0 0 2 0 0 0 1 1 0 0 1 0 2 0 2 2 2 2 0 1 2 2 2 2 1 1 1 0 2 0 0 0 1 0 0 0 1 0 1 1 0 0 1 1 1 1 0 0 0 0 1 1 2 2 2 2 1 2 0 1 0 2 1 1 0 1 2 2 2 0 0 0 0 1 0 1 0 0 1 1 0 0 0 0 0 1 0 1 0 0 0 1 1 1 0 1 1 0 1 2 0 0 2 1 1 1 1 1 2 1 1 1 1 1 0 2 0 1 1 0 1 0 2 2 2 0 1 0 1 2 2 1 2 1 1 1 1 0 1 0 1 1 1 0 0 2 0 2 0 0 0 1 0 1 2 0 0 0 0 1 1 0 0 0 0 1 1 0 1 0 1 0 1 2 1 0 2 2 1 0 0 2 1 2 2 1 0 1 0 0 0 0 0 0 0 0 0 0 0 0 0 1 0 0 0 0 1 1 0 0 1 0 2 0 0 2 2 1 0 0 0 2 1 1 2 2 1 0 1 0 1 0 0 2 0 2 1 0 1 0 0 0 0 0 1 0 1 1 0 1 1 2 2 1 1 1 0 0 0 0 0 1 2 1 0 0 0 0 0 0 0 0 0 0 0 0 1 1 1 0 0 2 0 0 0 1 0 1 0 0 0 0 2 0 1 2 2 1 0 1 1 0 1 0 0 0 1 2 1 1 1 0 2 0 0 1 1 1 0 1 0 0 0 1 1 0 0 0 0 0 1 1 0 2 0 1 0 1 1 0 1 0 1 1 0 0 1 0 0 1 1 0 0 1 1 0 0 0 0 0 1 1 2 0 0 1 0 0 0 0 0 0 1 1 0 0 2 0 0 1 2 0 1 1 1 2 1 1 1 0 1 0 2 2 2 2 2 1 1 1 0 1 1 1 1 1 2 0 0 1 1 1 1 1 0 0 0 0 0 2 0 0 0 1 0 1 0 0 0 1 1 0 2 1 0 0 1 1 1 1 1 2 1 0 0 2 1 0 2 0 1 1 0 1 0 0 1 1 2 2 0 2 2 0 2 0 2 0 0 2 0 0 1 2 0 0 1 1 2 1 1 0 0 0 0 1 2 2 0 0 0 0 1 2 1 0 0 1 1 0 0 0 0 0 0 0 1 1 0 0 1 0 0 0 0 2 0 0 1 0 2 0 0 0 0 0 0 0 0 0 0 0 0 0 0 0 0 0 0 0 2 0 1 2 2 0 0 1 1 0 0 1 2 1 1 1 0 0 1 1 1 0 1 0 1 1 1 0 0 2 0 1 0 0 0 2 1 0 2 0 2 0 0 1 1 2 1 2 2 0 2 1 0 1 1 0 2 2 0 0 0 1 1 2 2 0 1 2 2 0 2 1 0 1 0 1 1 1 0 0 2 0 0 1 1 1 0 2 0 0 0 0 1 0 0 2 2 2 2 0 1 0 1 0 1 1 0 0 1 0 0 0 2 1 1 0 0 0 0 0 0 1 2 1 0 0 0 0 0 1 1 0 2 0 0 1 1 0 1 1 1 0 1 1 0 0 0 0 0 0 0 0 0 0 2 0 0 0 0 0 1 2 0 0 1 1 1 0 2 1 0 0 0 0 0 1 0 1 0 0 2 0 0 0 2 0 2 0 2 0 2 2 0 1 1 0 1 1 0 0 0 2 0 2 0 1 0 0 1 1 1 0 0 1 1 2 2 1 2 0 2 0 2 1 0 0 0 1 0 1 1 1 2 0 2 0 1 1 1 0 1 0 0 1 0 0 1 0 0 2 2 0 0 2 0 0 1 0 0 1 0 0 0 0 1 1 1 2 0 1 0 1 1 0 0 0 1 0 1 1 0 2 1 1 1 0 1 0 2 2 0 0 0 2 0 2 0 0 0 0 1 0 1 1 2 0 2 1 1 0 0 0 0 0 0 0 0 2 0 0 2 0 2 0 0 1 0 1 1 0 0 0 2 0 0 0 2 2 0 0 0 2 2 2 0 2 0 1 1 1 0 1 2 1 0 2 1 1 0 2 0 0 0 0 2 2 0 0 0 1 1 1 0 0 0 0 0 2 0 0 0 0 1 0 0 0 1 0 2 1 1 0 0 0 0 0 0 1 0 1 1
189 0 0 2 0 0 0 1 0 1 1 0 0 0 0 0 0 0 1 0 0 0 1 2 2 0 2 0 0 2 0 0 2 2 0 1 1 1 0 2 0 0 0 0 2 0 0 0 1 1 1 0 2 2 0 0 0 1 1 1 0 1 0 2 0 0 0 1 1 1 1 1 1 2 1 2 2 1 1 1 1 1 2 0 1 0 0 0 0 1 0 0 0 2 0 0 0 0 0 1 2 0 1 1 2 0 2 0 1 1 0 1 0 1 1 1 1 0 2 0 0 2 2 0 2 0 2 1 1 1 0 0 0 0 0 0 0 0 0 2 0 0 0 0 0 1 0 0 0 2 0 0 0 0 1 0 1 0 0 0 2 1 0 1 1 2 1 1 0 2 0 2 1 1 1 1 1 0 0 0 0 1 1 1 1 1 1 1 0 0 1 1 0 1 1 2 1 0 0 0 0 0 1 1 1 1 2 0 1 0 1 0 2 0 2 2 0 0 1 0 0 0 0 0 0 1 0 0 0 0 0 1 0 0 2 0 0 2 2 1 0 0 1 1 2 2 0 0 1 1 1 1 0 0 0 0 0 0 0 0 0 0 0 0 0 0 1 0 1 1 0 1 1 1 1 1 0 2 0 0 0 1 2 2 1 1 2 2 0 2 0 0 1 0 1 0 2 1 0 0 0 0 0 0 0 1 0 0 0 0 0 0 2 1 2 1 0 2 0 0 0 0 1 1 1 0 1 0 1 0 0 1 0 0 0 0 0 1 1 1 0 1 1 2 0 0 2 0 2 0 0 0 0 2 0 1 1 0 0 2 0 0 1 0 1 0 0 1 2 1 1 1 1 2 0 1 1 1 0 0 2 0 1 1 1 1 1 0 0 2 1 0 2 0 2 0 2 0 0 0 0 0 0 1 1 0 0 1 0 1 1 0 0 0 2 2 2 0 0 0 0 1 0 1 0 0 1 0 0 0 1 0 0 0 0 0 0 1 0 0 2 0 0 1 1 1 1 1 0 1 0 1 0 2 1 0 1 2 1 1 1 0 0 0 0 1 1 1 0 0 0 1 1 1 1 0 2 0 2 0 0 0 0 0 0 0 0 1 1 0 0 0 0 1 0 0 0 0 1 0 1 1 2 2 0 1 1 1 0 0 0 2 0 0 1 1 0 0 2 2 2 0 0 1 0 2 0 1 0 1 1 0 0 0 0 0 1 1 0 0 0 1 0 0 0 0 2 2 2 0 0 0 0 2 0 0 0 0 2 0 0 1 0 0 0 1 1 0 0 0 0 0 0 0 1 0 1 1 0 2 0 1 1 1 1 1 0 1 0 1 0 1 1 0 0 0 0 1 1 1 1 1 2 0 1 1 2 0 2 2 0 0 0 1 0 1 0 0 1 1 0 1 0 1 0 1 1 2 0 0 1 0 0 0 0 0 2 2 1 2 2 1 0 2 2 1 1 0 0 0 0 2 0 0 0 2 0 2 2 1 0 0 1 2 2 2 2 1 1 1 0 1 0 1 0 1 1 0 2 0 2 0 0 1 1 1 0 2 1 0 1 1 0 0 0 0 1 2 1 1 1 0 0 0 1 0 0 2 0 0 0 0 0 2 0 0 0 0 0 0 0 0 0 1 1 0 0 1 1 1 2 2 0 2 0 1 0 1 0 2 1 1 0 0 0 0 0 1 0 0 0 0 1 0 0 1 1 0 2 0 0 0 2 2 0 0 0 2 0 0 0 0 0 0 0 0 1 0 0 1 0 1 0 0 0 1 0 2 0 2 0 2 2 0 2 0 0 0 0 1 0 2 0 0 0 2 0 1 0 1 0 0 0 0 1 2 1 1 1 0 2 1 0 2 2 1 1 0 1 0 0 2 1 2 0 2 0 0 1 0 1 1 1 1 1 1 1 0 0 0 2 2 1 0 1 0 1 0 0 0 0 0 0 0 0 0 1 0 0 0 0 0 2 0 0 1 0 1 1 1 0 2 2 0 0 0 0 0 0 2 2 0 2 0 0 0 0 0 0 0 0 2 0 2 1 1 0 0 0 1 0 0 1 1 1 1 0 0 0 0 0 0 0 1 1 1 0 0 0 1 0 0 1 2 1 0 1 1 2 0 0 0 1 0 0 1 0 0 0 0 2 0 1 1 1 0 1 0 0 0 1 1 1 1 2 0 0 0 0 0 0 0 0 0 0 1 1 0 1 1 0 0 1 2 0 0 1 0 0 0 0 0 0 0 0 0 0 0 0 0 1 1
190 1 0 0 2 0 0 1 0 1 1 0 1 2 0 0 0 2 0 0 2 1 0 2 2 0 2 0 0 2 0 0 1 1 1 1 1 2 0 0 1 1 1 0 1 1 1 0 1 1 1 0 1 1 0 0 0 0 0 0 1 0 0 2 0 0 0 0 0 0 0 0 2 2 2 2 1 0 0 0 1 1 1 0 1 0 0 0 0 2 0 0 0 2 1 0 1 2 0 2 0 0 0 1 2 1 2 0 1 1 0 1 0 1 1 1 1 0 0 0 2 0 1 1 0 2 0 1 2 2 1 1 0 0 0 0 1 0 0 0 0 0 1 0 0 0 0 0 1 1 0 0 0 0 1 0 1 2 0 0 1 1 0 2 2 1 1 0 1 2 0 1 0 2 1 0 1 0 1 1 0 1 0 2 1 0 0 2 1 0 0 2 1 1 1 2 0 0 0 0 0 0 0 2 2 0 2 0 1 0 0 0 1 1 2 2 0 1 1 1 1 1 0 0 0 1 1 1 1 1 0 0 0 0 2 0 0 2 2 2 0 0 0 1 1 1 0 0 1 1 1 2 0 0 0 0 2 0 0 0 0 0 0 0 1 0 0 0 1 1 0 1 0 1 0 0 0 2 2 0 0 0 2 2 0 2 2 0 0 2 0 2 0 1 2 1 1 0 0 0 0 0 1 1 1 1 0 2 0 0 0 1 1 2 2 0 0 0 0 0 1 1 1 1 2 0 1 0 0 0 0 0 1 1 0 0 1 1 1 0 1 1 2 0 0 0 0 0 0 2 1 0 0 1 0 1 1 0 0 2 0 0 2 0 1 0 0 0 2 1 1 1 1 2 0 1 2 2 0 0 1 2 0 0 1 2 1 0 0 0 0 2 1 0 2 0 1 0 0 0 0 0 1 1 1 0 1 0 0 1 1 0 1 1 1 2 1 0 0 0 0 0 1 2 0 0 1 1 1 1 0 2 0 1 1 0 0 0 2 0 1 0 0 2 1 2 2 0 0 0 0 1 0 2 2 1 2 1 1 1 1 0 1 1 1 1 1 2 0 0 1 1 2 2 1 0 1 0 1 1 2 0 0 0 1 0 1 2 1 0 0 0 0 2 1 0 0 0 0 1 2 0 1 0 0 2 1 0 1 0 2 0 0 1 0 0 0 1 0 1 1 1 1 1 0 1 1 0 0 2 0 2 0 0 0 0 1 1 0 1 0 0 0 1 1 0 0 1 1 0 0 0 0 2 1 0 0 0 0 0 0 0 0 1 0 0 0 1 1 0 1 1 1 0 0 0 1 0 0 1 1 1 1 0 1 0 1 1 0 1 1 1 0 1 0 1 1 1 1 0 1 1 0 2 2 2 0 0 0 0 1 0 0 0 0 0 0 0 0 0 0 0 0 0 0 1 1 2 0 0 0 1 0 0 0 0 0 1 0 2 0 0 0 2 2 2 2 1 1 1 0 1 0 1 0 2 0 2 2 0 0 0 1 1 1 2 0 2 0 0 1 0 1 1 0 0 2 1 2 0 1 0 1 1 2 0 2 1 1 0 0 0 1 0 1 1 1 2 0 2 1 1 0 1 2 0 1 1 1 1 0 0 0 1 0 0 0 1 1 1 0 0 0 1 1 0 0 0 1 1 1 1 0 2 0 1 0 1 0 1 1 1 0 2 2 0 0 1 0 0 0 0 0 0 0 0 2 0 0 0 0 1 2 1 0 1 0 1 0 1 1 0 0 0 0 0 1 1 0 2 0 0 0 0 0 2 0 2 0 2 0 2 2 0 2 0 1 1 0 0 0 0 0 0 0 0 2 1 0 1 0 0 0 0 2 2 2 1 2 0 1 2 0 2 2 1 1 0 0 0 0 2 0 0 0 0 0 1 1 0 0 0 0 0 0 0 0 0 0 0 2 2 1 0 1 0 1 1 0 0 1 0 0 0 0 0 1 0 1 0 1 0 1 1 0 1 0 0 1 2 2 0 1 0 0 1 1 1 1 1 1 0 1 1 2 0 2 0 0 2 1 2 0 1 1 1 1 0 1 2 0 0 0 0 0 0 0 0 1 0 0 1 0 1 1 1 0 2 0 1 0 0 0 2 0 0 0 0 1 0 0 0 2 0 0 0 1 0 0 0 2 0 1 2 1 0 2 2 2 0 2 0 1 0 0 2 2 0 0 0 0 0 0 0 0 2 2 0 0 0 0 0 1 1 0 0 1 0 0 1 0 0 0 0 1 0 0 0 1 0 1 1
191 0 0 0 1 0 0 2 0 0 0 2 0 0 0 0 0 2 0 0 2 2 1 1 1 0 0 0 2 2 1 1 1 2 2 0 2 2 0 2 0 0 0 0 2 0 1 0 1 1 1 0 2 2 0 1 0 0 1 1 0 1 0 2 0 0 1 2 1 1 0 0 1 2 1 2 2 1 1 0 2 2 2 1 2 0 0 0 0 2 0 0 2 0 0 0 0 1 0 1 2 1 0 2 2 0 2 0 0 0 0 1 0 2 2 2 2 0 2 0 0 0 2 1 1 0 1 0 1 0 0 0 1 0 0 0 0 0 0 2 0 0 1 0 0 0 1 0 1 2 0 0 2 0 0 0 0 0 2 2 2 1 0 2 0 2 0 1 1 2 0 0 0 2 1 0 2 0 1 1 0 1 1 2 1 1 1 1 1 1 0 2 0 0 1 2 0 0 0 2 0 0 0 1 1 1 1 0 0 0 0 0 2 1 1 2 0 0 0 0 0 0 0 1 0 0 1 1 0 0 0 0 1 1 1 1 0 1 1 0 0 0 2 1 1 1 0 0 0 0 0 0 0 0 0 0 0 0 0 1 0 0 0 0 0 0 0 1 2 1 0 2 0 1 1 1 1 1 1 1 1 1 1 1 0 0 0 2 0 2 0 1 1 0 2 0 2 0 0 0 0 0 1 1 1 0 1 0 0 0 0 1 1 2 1 0 0 1 1 1 1 1 1 2 2 0 2 0 0 1 0 0 0 0 0 0 0 1 2 0 0 0 2 1 1 1 0 0 2 2 2 0 1 1 1 0 0 2 0 0 0 0 1 0 1 1 0 1 1 0 0 0 1 2 0 1 2 2 1 0 1 0 2 0 1 1 1 0 0 1 0 0 2 0 2 0 1 0 1 1 1 1 0 2 1 1 0 1 0 2 0 1 1 1 1 2 1 0 0 0 0 1 0 1 0 0 1 2 2 1 0 0 1 1 1 0 0 1 0 0 0 2 0 0 0 1 1 0 0 1 0 0 0 2 2 1 2 2 1 2 2 1 0 0 0 0 0 1 0 1 1 1 2 2 0 1 0 0 0 0 2 0 0 1 1 1 1 0 0 0 1 1 0 0 0 0 0 2 2 0 0 0 1 0 1 1 1 1 0 1 0 2 0 0 1 1 0 0 1 1 1 1 1 2 0 2 1 0 1 1 1 1 0 0 0 0 0 1 1 2 0 1 0 1 1 0 2 2 2 0 0 0 0 2 0 2 0 0 0 1 1 0 0 0 0 1 1 1 1 0 0 2 0 0 2 0 2 1 0 2 0 0 0 0 0 0 0 0 0 0 0 2 0 0 0 0 0 0 0 0 0 1 0 1 2 2 0 0 2 2 1 0 0 0 1 1 0 0 0 0 0 0 0 0 0 0 1 2 0 0 0 1 0 0 0 1 2 1 1 1 1 0 0 1 2 2 2 0 1 1 0 1 0 1 0 1 0 1 1 0 0 0 1 1 1 2 1 1 1 1 0 1 0 0 0 0 2 2 0 2 0 1 0 2 2 1 1 2 1 0 0 0 0 0 0 0 1 0 0 0 0 0 0 1 1 1 1 1 0 0 0 0 0 1 1 1 0 0 1 1 0 1 0 1 0 1 0 0 1 1 2 2 0 2 0 0 1 1 0 2 1 1 0 0 0 1 0 0 0 0 0 0 1 0 0 1 0 0 0 0 0 1 2 0 0 2 0 1 0 1 0 0 1 1 1 1 1 1 0 1 0 1 0 1 1 0 0 2 0 2 0 2 2 0 1 1 1 0 0 1 0 2 1 0 1 1 0 0 0 1 1 1 0 0 1 2 1 2 0 0 0 0 0 2 2 1 0 0 0 1 0 1 0 2 0 1 1 2 2 0 1 1 0 0 0 0 0 0 1 0 2 2 0 0 2 0 0 0 0 0 1 0 0 0 0 0 1 0 1 0 1 0 1 1 0 2 0 2 1 2 1 1 2 0 0 0 0 0 0 2 1 0 1 0 1 0 1 0 0 0 0 1 0 2 0 0 1 1 0 0 0 0 1 1 1 1 0 0 1 0 0 1 1 2 0 2 0 1 0 1 0 0 0 2 0 0 0 0 2 1 0 0 2 1 1 1 0 2 0 0 1 0 1 0 0 0 2 1 1 1 0 1 0 1 2 1 1 0 0 0 0 0 0 0 1 0 0 0 1 0 0 0 0 1 0 0 0 0 0 0 0 0 0 0 1 0 0 0 0 0 2 1
192 1 0 1 0 0 0 1 1 1 2 0 0 0 0 0 0 2 0 0 2 2 1 2 2 0 0 0 2 2 2 0 0 0 2 0 2 1 1 0 1 1 0 1 2 2 0 0 2 0 0 0 1 2 0 0 1 2 0 0 0 2 1 1 0 0 1 1 1 0 0 0 2 2 2 2 2 1 1 1 1 1 2 0 2 1 1 0 0 1 0 0 0 1 2 0 2 1 0 1 2 0 1 0 2 0 2 1 1 0 0 2 0 2 1 0 1 0 2 0 1 0 2 1 1 0 1 1 2 2 0 0 0 0 1 0 1 1 0 2 1 0 0 0 0 1 0 0 0 0 0 0 0 0 0 1 0 2 0 0 1 0 0 2 1 2 1 1 0 2 0 1 2 0 1 1 1 2 0 0 0 0 1 2 1 1 1 1 0 1 0 2 0 1 1 1 0 0 0 1 0 0 1 2 2 1 2 0 0 0 0 0 1 1 0 2 0 1 2 1 1 1 1 0 0 2 1 1 1 2 0 0 1 1 1 1 2 2 2 0 0 0 2 2 2 2 0 0 0 0 0 0 1 0 0 0 0 2 1 1 1 1 0 0 2 0 0 0 2 1 0 0 0 1 0 0 1 2 1 1 1 0 0 1 0 0 0 0 0 1 0 1 0 1 1 2 1 0 0 2 2 0 2 2 2 1 0 0 0 0 0 2 2 1 2 1 0 0 1 1 1 1 1 2 2 0 1 0 2 2 0 2 0 0 0 0 0 1 0 0 0 0 0 0 0 2 0 0 1 0 0 0 0 0 0 0 0 1 0 1 0 0 0 0 0 1 0 1 1 0 0 0 0 2 0 0 0 2 0 0 2 0 1 1 0 1 2 1 1 0 0 0 0 0 2 0 0 0 0 0 0 0 2 0 0 0 1 1 0 1 1 0 0 0 2 2 1 0 0 0 0 1 1 1 0 0 2 0 0 0 0 0 0 1 1 0 0 1 0 0 2 0 0 1 1 0 1 0 0 1 0 0 0 2 2 2 2 1 0 2 2 0 0 0 0 0 0 2 0 1 1 1 1 1 1 0 1 0 1 1 2 0 0 0 1 0 1 2 1 0 0 0 0 2 1 1 1 0 0 0 2 2 1 1 0 2 0 0 1 1 0 1 0 0 1 0 0 1 1 1 2 1 0 1 0 1 0 0 0 1 0 1 0 1 1 0 0 1 1 2 0 1 0 1 1 0 0 1 1 1 0 1 0 0 2 0 1 0 0 0 0 0 0 1 1 0 0 1 1 0 1 1 0 0 0 0 0 1 0 1 1 0 1 1 0 1 0 2 0 2 1 1 0 0 0 0 1 2 2 2 2 0 1 2 2 2 0 0 1 1 0 0 1 2 2 2 2 0 0 0 0 0 0 0 0 2 2 1 0 0 1 0 1 0 0 0 2 1 1 2 1 0 0 0 2 2 2 0 1 0 1 1 1 1 1 2 0 2 2 1 1 0 1 1 1 1 1 2 0 0 0 0 0 1 1 0 2 1 2 0 0 0 0 1 2 1 2 1 1 1 0 0 0 1 1 1 1 2 1 1 0 0 0 0 2 0 2 2 0 1 1 0 0 2 0 0 0 1 1 1 0 0 0 1 1 0 0 0 0 0 0 0 0 2 0 0 1 0 0 1 0 0 0 0 0 1 0 0 0 0 0 0 1 0 0 1 1 0 1 0 0 0 2 0 0 1 1 2 0 1 0 1 1 2 2 0 2 1 0 1 0 1 2 2 2 0 0 2 0 2 0 2 1 1 1 1 0 1 1 0 0 0 2 0 2 0 1 0 1 2 0 1 2 2 0 2 2 1 0 0 0 0 0 2 2 0 0 1 0 0 1 1 2 2 0 2 0 0 0 0 0 0 0 0 1 0 0 0 0 0 1 1 0 0 2 0 0 0 0 0 1 0 0 1 0 0 2 0 2 0 0 0 0 1 0 0 0 2 0 1 1 1 2 0 0 1 1 0 0 2 2 1 0 0 2 0 2 0 0 0 0 1 1 1 2 2 0 2 0 0 0 0 0 0 2 2 0 1 2 1 0 2 1 2 0 0 1 2 2 0 2 0 1 2 1 0 1 2 2 1 0 1 0 0 1 0 0 0 0 0 1 0 1 1 1 0 1 1 1 0 1 1 0 1 1 1 1 0 0 1 0 0 0 0 0 2 2 0 1 0 0 0 1 1 0 0 1 1 0 2 1 1 0 0 0 1 0 0 0 0 1 1
193 0 0 0 0 0 0 0 0 0 0 0 0 0 0 0 0 0 0 1 1 2 1 1 1 1 1 0 1 2 0 0 1 2 1 0 2 1 0 1 1 1 0 1 2 0 2 0 2 0 0 0 1 1 1 0 1 2 0 0 1 0 1 2 0 0 0 0 1 0 0 2 0 2 0 2 2 1 1 0 1 1 2 2 2 1 1 1 1 2 1 1 1 1 1 0 1 0 0 1 1 1 1 0 2 1 2 1 1 0 0 1 1 2 2 2 2 0 1 0 1 0 1 0 1 0 1 1 1 1 0 0 0 0 0 0 0 0 0 1 1 0 0 0 0 0 1 0 2 2 1 0 0 0 0 0 0 0 0 0 1 2 0 2 1 1 1 1 0 1 1 1 0 2 2 1 2 0 0 0 1 1 0 2 0 0 0 2 0 0 2 2 0 0 2 1 0 0 0 0 0 0 0 1 1 1 1 0 0 0 1 0 2 0 2 2 0 0 1 0 0 0 0 0 0 1 1 1 0 1 1 0 0 0 2 0 0 2 2 1 0 1 2 1 1 1 0 0 1 1 1 1 1 0 0 0 1 0 0 0 0 0 0 0 1 0 0 0 1 1 1 0 1 0 0 0 1 2 1 0 0 1 1 1 0 0 0 1 0 1 0 0 0 0 1 0 1 0 0 1 0 0 1 1 1 0 1 0 0 1 0 1 2 2 2 2 0 1 1 1 1 1 0 2 2 0 2 0 1 1 0 2 0 0 0 0 0 1 1 0 0 0 1 2 2 1 1 0 0 1 1 0 0 2 0 0 1 0 1 0 1 1 2 0 2 1 0 1 1 1 1 1 1 2 0 0 1 2 2 1 1 0 0 0 0 1 1 0 0 1 0 1 1 0 2 0 0 1 0 0 0 0 0 0 0 0 0 0 0 2 0 0 0 0 0 0 0 0 0 0 0 2 1 1 0 0 0 0 0 0 2 0 0 0 0 1 0 1 2 1 2 1 0 0 0 0 0 1 1 1 0 0 0 0 0 0 0 1 1 0 0 0 1 0 0 1 0 2 0 2 2 2 0 0 0 0 1 0 2 0 1 0 0 1 0 1 0 2 2 0 0 0 0 2 0 0 0 0 1 1 1 0 1 1 0 1 1 1 0 1 0 1 0 0 1 1 0 0 1 2 2 0 1 2 1 2 0 1 0 1 1 1 0 1 2 0 2 0 2 2 1 1 0 0 0 0 2 1 1 0 1 0 0 1 2 0 1 2 0 2 2 0 1 1 0 1 1 2 1 1 0 1 1 0 0 0 1 0 0 2 0 2 1 1 1 0 0 2 0 2 0 0 1 2 0 0 0 0 0 0 0 2 0 1 1 2 1 0 1 1 0 0 0 2 0 1 0 0 0 0 0 0 0 0 0 0 0 1 0 0 2 0 0 0 0 0 2 1 0 1 1 0 0 2 2 1 1 2 0 0 2 2 0 1 0 2 0 1 1 0 0 0 1 1 1 1 1 2 1 1 0 1 0 0 1 1 1 0 1 0 2 1 0 1 2 2 1 2 0 2 0 0 0 0 1 0 1 2 0 1 1 0 0 0 0 0 1 1 0 1 0 0 0 2 0 0 0 1 1 1 0 0 2 2 0 2 0 0 1 1 0 0 0 2 0 0 0 1 0 1 1 1 0 0 0 0 0 0 0 0 0 0 0 0 0 1 1 0 0 0 0 1 2 0 0 2 1 1 0 1 0 0 0 1 1 0 0 0 2 0 0 2 0 0 0 2 0 2 1 2 0 1 2 0 2 0 1 1 0 0 0 2 0 0 0 2 2 0 0 2 0 0 1 1 0 2 1 0 1 0 2 1 0 2 2 1 1 0 1 0 1 1 0 1 0 1 0 1 1 0 0 0 0 0 0 0 0 1 0 1 1 1 1 0 2 0 0 0 0 0 2 0 0 0 0 1 1 0 2 0 1 0 1 1 0 0 0 0 1 2 2 0 2 0 0 0 0 1 0 1 1 0 0 0 2 1 1 0 0 0 0 1 0 1 1 2 0 1 0 2 0 0 0 0 0 0 0 0 0 1 0 2 0 2 0 2 1 1 2 0 2 0 0 2 0 0 0 0 2 0 0 0 1 1 0 1 0 0 0 0 2 0 1 2 1 0 2 1 1 0 1 1 0 1 0 1 1 0 0 0 0 0 0 0 0 0 0 0 1 0 0 0 0 1 0 0 1 0 0 1 0 0 0 1 0 0 0 0 1 0 1 1
194 1 0 1 0 0 1 1 0 1 1 1 0 0 0 0 0 1 0 0 2 2 1 1 1 1 2 0 0 2 0 0 0 0 2 0 2 1 1 0 1 1 0 0 2 0 0 0 1 0 0 0 0 0 2 0 0 0 0 0 1 1 0 0 0 0 0 0 2 1 1 1 1 1 0 1 1 2 2 0 2 2 2 0 2 0 0 1 1 2 0 1 0 0 0 0 0 1 1 2 2 0 0 2 2 0 2 0 0 0 0 2 1 1 2 2 2 0 1 0 1 0 1 1 0 0 0 1 2 1 0 0 0 0 0 0 0 0 0 0 1 0 0 0 0 0 0 0 0 0 0 0 0 0 0 1 0 1 0 0 0 1 0 2 0 1 0 0 0 1 0 1 0 2 1 0 1 0 0 0 0 0 1 2 2 2 1 2 2 1 1 2 0 0 2 2 2 0 0 0 0 0 0 1 1 1 1 0 1 0 0 0 2 0 0 2 1 2 0 0 2 2 1 0 0 2 2 2 0 1 1 0 0 0 1 0 0 1 2 1 0 0 2 2 2 2 0 0 0 0 0 0 0 0 0 0 1 0 0 0 0 0 0 0 0 0 0 0 1 0 0 2 0 1 0 0 1 2 2 2 2 0 2 2 0 1 1 0 0 1 0 1 0 1 2 2 1 1 0 0 0 0 0 0 0 0 0 1 0 0 0 1 1 1 1 0 2 0 0 0 1 1 1 0 2 0 1 0 1 0 0 2 0 0 0 0 0 0 2 0 0 0 1 1 0 0 1 0 2 0 0 0 0 0 0 0 0 1 0 0 0 0 0 1 0 0 0 1 2 1 1 1 1 2 0 1 2 1 1 0 0 2 1 0 0 0 0 0 0 0 0 1 0 0 2 0 1 1 0 0 0 0 0 2 1 1 0 0 0 2 0 1 1 1 1 2 1 0 0 0 0 1 0 1 1 1 0 1 1 1 1 0 1 1 1 0 0 0 1 0 1 0 0 0 0 1 1 0 0 0 0 1 0 2 1 1 1 1 1 1 1 0 1 1 1 1 1 2 0 0 0 0 2 2 0 2 1 1 2 0 0 0 0 0 0 1 0 1 1 0 0 0 1 2 1 0 0 1 2 0 1 0 1 1 1 0 2 1 0 0 1 1 0 0 1 1 0 0 0 0 0 2 0 2 2 2 0 1 0 0 2 0 0 0 0 0 0 0 0 2 0 1 0 1 1 1 0 0 0 0 1 0 0 0 2 0 2 0 0 0 0 0 1 0 0 2 1 2 2 0 0 0 0 0 1 0 1 1 0 2 0 1 0 0 0 0 0 1 0 1 0 2 1 0 1 0 0 0 0 1 1 1 0 1 1 2 1 0 1 2 0 0 0 1 0 1 1 0 0 0 0 0 0 2 0 0 0 1 0 0 2 0 0 0 0 0 2 2 0 1 1 1 0 1 1 0 1 1 1 1 0 2 0 1 0 2 0 2 1 0 0 0 1 1 1 1 0 1 1 1 0 1 0 0 0 1 1 1 1 0 0 1 1 0 1 2 0 1 1 0 0 0 1 0 0 0 0 2 1 1 0 0 0 0 2 0 1 1 0 0 0 0 0 0 0 0 0 0 0 0 0 0 0 2 0 1 0 0 1 1 1 1 0 2 0 1 1 1 0 1 1 1 0 0 0 1 0 1 0 1 1 1 1 0 0 1 1 2 0 0 2 2 2 0 0 1 1 1 0 0 0 1 1 0 0 1 0 0 1 0 1 2 0 0 0 1 1 2 1 2 0 1 2 0 1 1 1 0 0 1 0 1 1 0 1 0 1 1 0 2 0 0 1 1 1 2 2 1 1 1 0 1 0 2 2 1 1 0 0 1 0 1 2 2 0 1 0 0 1 1 0 1 1 2 2 2 2 0 0 1 1 0 0 0 2 0 0 0 1 1 0 0 0 0 0 0 1 1 2 0 1 0 1 1 0 0 0 0 0 1 0 1 1 0 0 1 1 2 0 2 2 0 0 0 2 0 2 0 0 0 0 0 0 1 1 1 1 0 0 0 0 0 1 1 1 1 0 1 1 1 0 1 0 2 0 1 1 1 1 0 0 0 0 1 0 0 0 1 1 0 0 0 0 0 0 1 0 0 1 0 1 0 1 1 1 0 1 0 0 0 1 1 0 0 1 0 0 0 0 0 1 0 0 0 1 2 2 0 2 0 0 0 0 1 0 0 1 1 0 2 0 0 0 1 1 1 0 0 0 0 0 0
195 0 0 0 0 1 1 0 0 2 2 0 1 2 0 0 0 1 1 0 2 2 0 2 2 0 1 0 1 2 0 1 0 0 2 0 2 2 1 0 2 1 2 1 2 1 0 0 1 1 1 0 1 1 1 1 0 2 0 1 0 0 0 1 0 0 0 0 1 0 0 1 0 2 0 2 2 0 0 0 0 0 1 1 1 0 0 0 0 2 0 0 1 1 2 0 2 1 0 2 1 0 0 1 2 1 2 2 2 0 0 2 1 2 2 2 2 1 2 0 1 0 1 0 0 0 0 1 1 1 0 0 0 0 1 0 0 0 0 2 1 0 0 0 0 0 0 0 0 0 0 1 1 1 0 0 1 1 0 1 1 1 0 2 1 1 1 0 1 1 1 1 2 0 2 1 1 0 1 1 0 1 1 2 2 1 2 1 1 1 1 2 0 0 1 2 0 0 0 1 0 0 0 2 1 0 2 0 2 0 0 0 2 0 2 2 1 0 2 0 2 2 0 0 0 1 1 0 0 0 0 0 1 1 1 1 0 2 2 1 0 1 1 2 2 2 0 0 0 0 0 0 0 0 0 0 1 0 0 0 0 0 0 0 1 0 1 0 0 0 0 0 1 0 0 0 2 2 2 0 0 1 1 1 0 1 1 1 0 2 0 0 1 0 2 0 2 1 0 0 1 0 0 0 0 0 0 0 1 0 1 2 1 1 0 0 2 1 2 2 0 1 0 1 2 0 2 0 2 1 0 2 1 0 0 0 0 1 1 0 0 0 2 2 0 0 2 0 1 2 0 1 0 2 0 1 2 0 1 0 1 1 1 0 1 1 0 1 1 0 0 0 0 2 1 0 1 2 0 0 2 0 0 0 1 2 1 0 0 1 0 0 1 0 1 1 1 0 0 0 0 1 1 1 0 1 0 2 0 1 0 1 1 1 0 1 0 0 0 0 0 0 0 2 1 1 1 0 0 1 0 0 0 0 0 0 0 0 1 0 0 0 0 1 1 1 1 0 0 2 0 1 0 2 2 2 2 1 1 1 1 0 0 0 1 1 1 1 0 0 0 1 1 1 2 0 1 1 2 0 0 0 0 1 1 1 1 0 0 0 0 0 1 0 0 0 0 0 1 0 1 1 2 2 0 0 2 1 0 1 0 1 0 0 2 0 0 0 1 2 2 0 1 2 0 2 1 0 0 1 1 0 0 0 1 0 0 0 0 0 1 0 0 0 0 0 1 0 0 0 2 0 0 2 0 0 0 1 0 0 0 0 0 2 0 0 0 1 1 0 1 0 0 0 0 0 1 2 0 2 0 0 1 1 0 1 0 1 0 0 0 2 1 1 0 0 0 1 1 1 1 1 1 2 2 2 0 0 2 2 0 0 0 0 0 0 0 0 0 0 0 0 0 0 0 0 1 2 0 0 1 0 0 0 0 1 2 0 0 1 1 1 0 1 2 1 2 1 1 1 0 1 0 0 0 1 0 1 1 1 1 0 1 1 1 2 0 2 1 0 0 1 0 0 0 0 2 0 1 0 0 1 0 0 1 1 0 2 1 0 1 1 0 1 0 0 1 2 2 2 0 1 0 0 2 0 2 2 0 1 0 0 1 1 0 1 0 2 2 2 0 0 1 2 0 1 1 0 1 1 1 1 0 2 0 1 1 1 0 2 1 1 0 1 1 0 0 0 0 1 1 1 1 0 0 1 0 0 1 0 0 0 2 0 0 0 2 2 1 2 0 0 0 1 1 0 0 0 2 0 0 2 0 0 1 1 0 1 0 1 0 1 1 1 2 0 0 1 0 0 0 2 0 1 0 0 1 1 0 2 0 0 0 0 2 2 2 2 1 0 1 1 0 1 1 2 1 0 0 0 1 2 0 0 0 2 0 0 1 0 0 1 0 1 1 0 1 0 0 1 1 1 1 0 1 0 1 0 1 1 1 0 0 0 0 0 1 1 2 0 0 0 1 2 0 0 0 2 0 1 0 2 2 0 0 0 1 0 1 0 0 0 1 1 2 1 2 0 0 0 0 1 0 2 2 2 1 2 0 1 0 0 0 0 2 1 0 2 1 1 1 1 0 2 1 2 1 0 1 0 0 0 0 2 0 0 1 1 1 1 0 0 1 0 0 0 0 1 0 0 2 0 2 2 2 0 2 0 0 0 2 0 0 2 2 0 0 0 1 1 1 0 0 0 0 0 0 0 2 0 0 0 0 0 0 0 0 1 0 1 0 0 0 1 1 0 1 0 0 0 2 2
196 0 0 1 1 0 0 2 1 0 1 0 0 1 0 0 0 1 1 1 1 1 0 2 2 0 1 0 1 1 1 1 1 2 0 0 2 1 0 0 1 1 0 0 2 0 0 0 1 1 0 0 0 0 2 1 0 1 0 0 0 2 0 1 0 0 0 0 1 0 0 0 2 2 1 2 2 1 1 0 2 2 2 0 1 0 0 0 0 1 0 0 1 0 0 0 0 2 2 1 1 0 1 1 2 0 2 0 0 0 0 2 1 1 1 1 1 0 0 0 2 0 2 2 0 0 0 0 1 0 1 1 1 0 0 0 1 0 2 0 1 0 0 0 0 0 1 0 1 2 1 0 0 0 0 0 0 0 0 0 1 1 0 2 1 2 0 1 0 2 0 0 0 2 2 1 1 0 0 0 1 1 0 1 1 0 1 1 0 1 1 2 1 1 1 0 1 0 0 0 0 0 0 1 1 1 1 1 1 0 1 0 0 0 1 2 0 2 0 0 2 2 0 0 0 0 0 2 1 1 0 0 1 1 1 0 1 1 2 1 0 0 1 1 1 1 0 0 0 0 0 0 0 0 0 0 0 0 1 1 1 1 0 0 1 0 1 2 1 1 1 1 0 1 0 0 1 2 2 1 1 0 2 1 0 1 1 1 0 1 0 0 2 0 2 0 2 1 0 1 1 1 1 1 1 0 0 0 0 0 0 1 2 2 1 0 2 1 0 0 1 1 0 2 2 0 2 0 1 1 0 0 0 0 0 0 0 2 0 1 0 1 2 1 0 0 1 0 1 2 1 0 0 2 0 0 1 0 1 0 1 1 1 0 1 2 0 1 1 0 0 0 0 1 0 0 2 1 1 1 2 1 0 1 0 0 0 0 0 1 0 0 1 0 2 1 0 1 0 0 0 0 0 1 0 1 0 0 0 1 1 0 0 0 2 2 1 0 0 0 0 1 0 2 1 1 2 0 0 1 1 0 0 1 1 0 0 2 0 0 1 1 0 1 0 1 1 0 1 1 0 1 0 1 1 1 1 2 1 2 2 0 1 1 1 2 2 2 0 1 1 1 2 2 2 0 2 0 1 0 2 0 0 0 1 0 1 2 1 0 0 0 0 1 0 1 0 0 0 0 2 2 1 1 0 1 2 1 1 1 0 1 0 1 1 0 1 1 1 1 1 1 0 1 0 1 1 0 1 2 0 0 0 0 0 0 0 1 1 2 0 1 0 1 0 0 0 2 2 0 0 0 0 1 2 0 1 1 0 1 1 0 0 0 0 1 1 1 1 0 0 0 1 0 0 0 1 0 0 1 0 0 1 1 0 1 0 2 2 2 0 0 1 1 0 0 0 1 1 1 1 1 0 1 1 2 1 0 2 2 0 0 0 0 0 1 1 0 0 0 0 0 0 0 0 2 2 2 0 0 1 0 0 0 0 0 2 2 0 1 1 0 0 1 2 2 2 1 1 1 1 2 0 1 0 2 0 1 1 0 0 0 0 0 0 1 0 2 0 0 1 0 0 0 1 0 1 1 2 0 0 0 0 0 2 2 2 1 1 0 0 0 0 0 0 0 0 1 1 1 0 1 0 0 1 0 2 1 1 1 0 0 0 1 0 1 0 1 1 1 0 0 0 2 1 0 1 0 0 0 1 2 0 2 0 0 0 1 1 2 0 0 0 1 1 1 1 0 0 0 0 0 0 0 0 2 1 1 0 0 1 2 2 2 0 0 0 2 1 2 0 0 0 0 0 0 1 0 1 2 0 0 0 0 1 1 0 1 0 1 0 1 2 0 1 1 0 1 1 0 0 2 0 0 0 2 1 1 1 2 0 0 1 1 1 2 2 2 0 0 0 0 0 2 2 1 1 1 0 0 1 1 1 1 0 0 0 2 2 0 1 1 0 0 1 0 0 0 0 1 1 1 0 0 2 0 0 1 0 0 1 0 0 0 0 0 0 0 1 0 0 0 0 2 0 2 0 1 1 1 2 0 2 0 0 0 0 0 0 1 1 0 0 1 2 0 2 0 0 0 0 1 0 0 2 2 0 0 0 1 1 0 0 0 1 2 0 1 1 1 0 2 0 1 0 1 1 0 1 1 1 0 1 2 1 0 0 1 2 0 0 1 2 1 1 1 0 0 0 1 1 1 0 2 1 0 1 2 2 0 2 0 0 0 0 2 2 0 0 0 1 0 0 0 0 0 0 0 2 0 0 0 1 1 0 0 2 1 1 1 0 0 0 2 0 1 0 0 0 0 1 1
197 1 0 0 1 1 1 1 0 2 2 0 1 2 0 0 0 1 1 1 1 2 1 2 2 0 1 0 1 1 1 1 1 1 0 2 0 0 0 1 0 0 1 1 1 1 2 0 2 1 0 0 0 0 2 0 0 0 0 0 0 1 0 2 1 1 1 1 1 0 0 2 2 2 2 2 2 1 1 1 1 2 2 1 1 0 0 0 0 2 0 0 0 1 0 0 0 2 0 2 1 0 1 0 2 0 2 0 1 1 0 1 0 1 2 2 1 0 0 0 2 0 1 1 0 0 1 1 1 1 0 0 0 0 1 1 1 0 1 0 1 0 0 0 0 1 1 0 0 0 0 0 0 0 1 0 1 1 0 0 1 0 0 2 1 2 0 1 0 1 1 1 2 0 2 1 1 1 0 1 0 0 1 1 1 1 1 0 0 2 2 2 0 0 2 1 2 0 0 1 0 0 0 1 1 1 2 0 0 0 0 0 0 0 1 2 0 1 0 1 1 1 1 0 0 1 1 2 1 1 0 0 0 0 2 0 0 2 2 1 0 0 2 1 1 1 0 0 0 0 0 0 0 0 0 0 2 1 1 1 1 1 0 0 0 0 1 1 1 1 0 1 0 1 0 0 1 1 2 0 0 0 2 1 0 1 1 0 0 1 0 1 2 0 2 0 1 1 0 1 2 1 0 0 0 0 1 1 0 0 0 1 1 1 1 0 0 1 0 0 2 2 1 1 2 0 1 0 2 2 0 2 0 1 0 0 0 1 1 1 2 1 1 1 0 0 1 0 1 0 2 0 2 2 2 2 2 0 0 2 0 0 0 0 0 0 0 1 2 1 1 1 1 1 1 0 2 1 1 0 0 0 1 1 0 0 0 1 1 0 1 1 1 0 2 1 0 1 1 2 2 2 0 1 0 1 0 1 1 1 0 2 1 1 1 2 0 0 0 0 0 2 1 1 0 0 1 1 1 0 0 1 0 0 0 1 0 1 0 0 2 0 0 1 1 2 1 0 0 1 0 1 0 1 1 1 1 0 0 0 0 0 1 1 1 1 1 2 0 0 0 0 0 0 1 0 2 0 1 1 2 0 0 0 0 0 0 1 0 1 1 0 0 1 1 0 0 0 1 0 1 1 2 2 0 0 2 0 0 2 0 1 0 1 0 0 1 0 2 2 2 0 0 1 1 1 0 0 1 2 1 0 0 1 1 0 1 2 2 2 0 1 0 1 1 0 1 2 2 0 0 0 0 1 1 0 1 0 0 1 1 0 1 1 0 1 1 1 1 0 0 1 0 0 1 0 1 0 0 1 0 1 2 1 1 1 1 0 0 0 0 1 1 0 0 0 0 0 0 0 0 2 0 1 1 1 1 0 1 1 1 0 0 0 0 0 0 0 0 0 0 0 0 1 0 0 2 1 0 0 2 0 0 0 0 1 1 0 0 1 2 2 0 1 2 1 1 2 0 0 1 1 0 1 0 1 0 2 1 1 1 0 1 0 1 2 0 2 0 0 1 0 0 0 1 1 1 1 2 0 1 0 0 0 0 0 0 2 1 1 0 0 1 0 0 0 1 1 1 0 0 1 0 0 1 0 1 1 0 0 0 0 1 1 1 0 0 1 1 1 0 0 0 1 1 0 0 1 1 1 1 1 0 2 0 0 1 1 0 1 1 1 1 0 1 0 0 0 0 0 0 0 0 0 0 2 0 0 0 0 0 2 2 0 0 1 1 2 0 0 0 1 0 1 0 0 0 2 0 2 1 1 0 0 0 0 2 0 0 0 2 2 1 0 1 0 1 1 0 0 0 1 0 0 0 1 2 1 0 1 0 0 0 0 1 1 2 2 1 0 0 1 0 2 2 0 0 0 1 0 1 1 0 0 0 1 0 0 2 2 0 2 1 1 1 1 1 0 0 0 1 1 0 0 2 0 0 0 0 0 0 0 0 0 0 0 1 1 0 0 0 0 1 1 0 0 0 2 1 2 2 0 2 1 0 1 0 1 0 2 2 0 0 0 1 1 1 0 0 0 0 2 1 1 1 1 0 2 1 1 0 0 0 0 2 2 0 1 2 0 0 2 0 1 1 0 1 1 0 0 0 0 1 2 1 0 1 0 0 0 0 0 2 1 1 0 0 0 0 0 2 0 2 0 1 0 1 0 0 0 2 0 0 0 0 1 1 0 1 0 0 0 0 0 0 1 1 0 0 1 1 0 1 1 0 0 1 1 0 2 1 1 0 0 1 0 0 0 1 0 1 2
198 1 0 0 0 1 1 1 0 1 1 0 1 2 0 0 0 0 2 2 0 0 0 2 2 0 1 0 1 2 1 0 2 2 1 1 1 0 2 0 0 0 1 1 2 1 1 0 1 0 0 0 0 0 0 0 0 1 0 0 0 1 1 1 1 1 1 0 1 1 0 1 1 2 1 2 2 2 2 0 0 2 2 1 2 1 1 1 1 2 1 1 0 2 1 0 1 1 0 2 1 0 0 1 1 1 1 0 0 0 0 2 0 0 0 0 1 0 0 0 2 0 2 2 0 1 0 1 1 1 0 0 0 0 1 0 1 0 1 0 2 0 0 0 0 0 0 0 0 0 0 0 1 0 1 0 0 0 0 0 1 1 1 2 1 1 0 1 0 2 0 0 0 2 1 0 2 1 0 0 0 0 0 1 1 0 1 1 1 2 2 2 0 0 1 1 1 0 0 2 0 0 0 1 1 1 2 2 2 0 2 0 2 0 2 2 1 1 0 0 1 1 0 0 0 0 1 2 1 2 0 0 0 0 2 0 0 2 2 1 0 0 2 1 1 1 0 0 1 0 0 0 0 0 0 0 2 0 0 0 0 0 0 0 1 0 0 0 2 2 0 0 1 1 1 0 0 1 2 0 0 0 2 2 1 1 2 1 2 2 0 1 0 0 2 0 0 0 0 1 0 0 1 1 1 1 0 0 0 0 0 1 1 2 1 0 1 0 1 1 0 1 1 2 0 0 0 0 0 1 0 1 0 0 0 0 0 2 0 1 0 2 0 1 0 2 0 0 0 2 1 1 1 2 1 0 1 2 0 1 0 0 2 0 1 0 0 2 2 0 0 0 1 2 1 1 1 1 1 1 2 0 2 0 0 0 0 1 1 0 0 0 0 0 2 0 0 1 0 0 0 0 2 0 0 0 1 0 0 0 2 0 1 1 1 2 1 1 0 1 0 0 1 1 1 1 0 0 0 0 1 0 0 0 0 2 0 0 0 0 2 0 0 2 1 2 2 0 0 1 0 1 0 1 0 0 1 2 2 2 2 0 2 0 0 0 0 1 0 0 0 1 1 1 0 0 0 0 2 0 1 0 0 0 0 0 0 0 0 0 1 1 0 0 0 0 0 0 0 0 1 1 1 1 0 1 1 0 0 0 1 1 0 1 0 0 0 0 2 2 2 0 0 2 0 2 1 0 0 2 0 2 0 0 0 0 1 1 1 1 0 0 0 2 1 0 1 1 1 0 0 0 0 2 0 1 1 0 0 2 0 0 0 0 2 0 0 1 1 0 0 0 1 0 1 0 2 0 0 1 1 1 2 2 2 0 0 0 0 0 0 2 1 0 1 0 2 0 0 0 0 2 2 0 1 1 2 0 1 0 1 0 0 0 0 0 0 0 0 0 0 0 0 0 0 0 1 1 0 0 1 1 0 0 0 0 2 1 1 2 1 0 0 1 2 2 2 1 1 1 1 1 0 0 0 1 0 2 2 0 0 0 1 1 1 1 1 2 0 0 0 1 0 0 1 0 1 0 1 0 0 2 1 1 1 1 1 0 2 0 0 0 0 1 1 1 1 2 1 2 0 2 0 0 1 0 0 0 1 1 0 0 0 2 0 2 0 0 0 0 0 0 0 1 1 1 0 0 0 0 0 0 0 2 0 1 1 0 0 1 0 0 0 0 0 1 0 0 0 1 1 1 0 0 0 2 0 0 0 0 0 0 2 0 0 0 1 1 0 0 0 1 0 0 0 1 1 1 0 1 0 1 0 0 1 0 1 1 0 1 1 2 1 1 2 0 1 1 0 1 0 1 0 0 0 1 1 0 0 0 0 0 0 0 1 2 1 2 1 2 0 2 0 1 1 1 0 0 1 0 0 2 1 0 0 2 0 0 2 1 0 2 0 0 1 0 0 1 0 0 2 2 1 0 1 0 1 0 0 0 0 0 1 0 1 1 1 0 0 0 0 0 1 1 0 0 0 0 1 1 1 0 1 0 0 1 1 1 0 1 1 1 0 0 2 1 2 0 0 0 0 1 0 1 1 1 1 2 0 1 0 0 0 0 1 1 0 0 2 0 0 2 0 1 0 2 2 1 0 0 0 0 0 2 0 0 0 1 1 0 0 0 2 0 1 1 0 1 1 1 1 0 2 1 1 0 1 2 2 0 2 0 0 0 0 2 2 0 0 0 0 0 0 0 0 0 0 0 1 0 0 0 1 1 0 0 1 1 0 1 0 0 0 0 0 0 0 1 1 0 0 0
199 0 0 0 1 0 0 1 0 0 0 1 0 1 0 0 0 0 1 0 1 0 1 0 0 1 0 0 2 2 2 1 1 1 1 1 1 1 0 0 1 1 0 0 2 0 0 0 1 1 0 0 1 1 1 1 0 0 0 1 0 1 0 2 0 0 0 2 1 1 0 1 1 2 1 2 1 0 0 0 1 1 2 1 2 0 0 1 1 2 0 1 2 1 0 1 0 0 0 1 1 2 0 0 1 2 1 1 1 0 0 2 1 1 0 0 0 0 0 0 2 0 2 0 2 0 2 2 2 2 1 1 0 0 1 0 0 0 0 0 1 0 0 0 0 0 0 0 0 1 1 0 0 0 1 0 1 1 0 0 1 1 0 2 1 1 0 2 0 2 0 2 0 2 2 0 2 1 0 0 0 1 0 2 1 0 1 0 0 2 2 2 0 0 1 0 0 0 0 0 0 0 0 2 2 0 2 0 0 0 1 0 2 0 2 2 0 0 1 0 0 0 1 1 0 1 2 0 0 0 0 0 0 1 1 1 0 2 2 1 0 0 2 2 2 2 0 0 0 0 0 0 0 1 1 0 0 0 0 0 0 0 1 1 0 0 0 0 1 1 0 0 0 2 0 0 1 2 0 0 0 0 1 2 0 1 1 2 0 2 0 0 1 0 2 0 2 0 0 0 1 0 0 0 0 0 1 2 1 0 1 1 1 1 1 0 0 0 1 1 0 1 2 1 1 0 1 0 0 1 0 0 0 0 0 0 0 1 1 0 0 1 1 2 0 0 2 0 0 1 1 1 0 2 0 1 2 2 0 1 0 0 2 0 1 1 0 1 1 0 0 0 0 2 0 1 2 0 0 0 0 2 1 0 0 0 0 0 0 1 0 0 0 0 1 1 1 1 0 1 1 2 0 1 0 1 0 0 0 1 0 1 0 0 0 1 0 0 0 0 0 1 0 0 0 1 1 0 0 1 0 0 0 0 0 0 0 1 0 0 2 0 0 0 0 1 2 0 0 1 0 1 0 2 0 0 0 2 2 2 1 0 1 1 1 2 2 1 0 0 0 1 1 1 1 1 1 1 1 0 1 1 1 0 0 0 0 1 1 0 0 0 0 1 1 1 1 0 1 1 2 2 1 1 0 1 2 1 1 1 0 1 0 0 1 0 0 0 1 2 2 0 0 2 1 2 0 0 0 2 0 2 0 1 1 0 0 1 0 1 0 2 0 0 0 1 0 0 0 0 0 0 1 2 1 0 0 0 0 0 0 0 0 1 0 0 0 1 1 0 0 0 0 0 0 0 1 2 0 2 0 1 1 1 0 1 0 1 0 1 1 1 0 0 2 0 1 1 1 1 1 1 0 2 2 2 2 0 2 2 1 0 1 1 1 1 1 0 1 1 1 1 0 1 0 0 1 1 0 0 1 1 1 0 0 0 1 1 0 2 0 2 0 2 2 0 0 1 1 1 1 1 0 1 0 2 0 1 1 1 2 0 1 0 0 1 1 2 0 0 2 0 1 0 0 0 1 0 2 0 0 0 0 2 2 2 0 0 2 0 0 0 1 0 0 0 1 2 2 2 1 1 0 0 2 0 1 2 0 0 1 0 0 2 0 0 0 0 0 0 0 0 0 2 0 1 0 0 0 0 1 1 0 2 0 0 1 0 0 1 0 0 0 0 0 1 0 0 0 0 0 0 0 0 0 1 0 0 2 2 0 0 2 0 0 0 0 1 0 1 0 1 0 1 1 0 2 0 0 1 0 0 0 0 0 1 0 1 0 1 1 2 1 0 0 1 0 2 0 0 0 2 1 0 1 1 0 1 0 2 0 0 2 2 0 2 2 1 0 0 0 0 0 2 2 1 0 0 0 1 0 1 2 1 0 1 0 0 1 0 1 0 0 0 0 0 0 0 1 0 1 1 1 0 1 0 1 0 0 0 2 0 1 0 1 1 1 1 2 0 0 0 1 1 0 1 0 2 1 2 1 1 2 0 0 0 0 0 0 2 2 0 1 0 0 0 0 0 0 0 0 0 0 2 1 1 1 1 0 1 0 0 0 0 0 0 0 1 2 1 0 2 0 1 1 1 1 0 1 0 1 1 0 2 0 0 0 1 1 0 0 0 1 1 1 1 0 0 0 0 1 0 1 0 0 0 2 0 1 1 1 1 0 0 0 2 2 0 0 0 1 0 1 0 0 0 0 0 1 1 1 1 0 2 0 0 1 0 1 1 0 0 1 0 1 0 0 0 0 0 0 0
[truncated: 1,606,808 more chars]
