# Supplementary material for: KNN-MDR: a learning approach for improving interactions mapping performances in genome wide association studies
Source: BMC Bioinformatics. 2017 Mar 21;18:184. doi: 10.1186/s12859-017-1599-7 (PMC5361736; doi:10.1186/s12859-017-1599-7)
Supplement: Supplementary file 3 — The data set(s) supporting the results of Table 2. (ZIP 28603 kb) [file 12859_2017_1599_MOESM3_ESM.zip › 3/SINAN/S9/mkallsimul.dat]

1 1 0 0 0 0 0 2 1 1 1 1 0 0 0 0 0 2 2 1 0 0 0 1 0 0 0 0 1 1 0 1 0 0 1 1 2 1 0 0 2 0 1 0 1 0 1 0 0 0 0 0 0 1 0 1 0 0 0 0 0 0 2 2 0 0 1 0 1 0 0 1 2 2 1 2 1 1 1 0 1 2 1 1 1 0 1 0 1 2 0 0 0 2 1 1 1 1 0 2 1 2 0 0 1 0 1 2 0 2 1 2 1 2 2 2 1 0 0 2 2 0 2 1 1 1 0 0 1 1 0 0 0 0 0 0 0 0 0 0 0 2 1 0 1 0 0 0 0 0 0 1 0 0 0 0 0 1 0 2 2 1 0 2 1 2 2 1 0 1 1 0 0 1 1 0 0 0 0 0 0 0 1 1 1 1 2 1 1 0 0 0 0 2 2 0 0 0 0 0 0 0 0 1 1 0 2 1 2 0 0 1 1 0 1 1 1 1 2 0 2 1 1 2 0 0 1 1 1 1 0 0 0 0 1 0 0 1 1 0 0 0 2 0 2 0 0 0 2 0 0 0 1 0 1 2 0 0 1 1 0 0 0 0 1 1 0 0 2 0 0 0 0 2 0 0 1 0 0 0 1 0 1 2 1 0 1 0 0 1 1 1 0 2 2 0 0 2 0 2 0 1 1 1 1 0 0 1 2 2 0 2 1 1 2 0 1 1 1 0 1 2 1 1 2 0 2 1 1 1 0 0 0 2 0 0 0 1 0 0 1 1 2 0 2 2 0 0 1 2 1 1 1 1 1 0 1 1 0 2 2 2 1 1 1 0 0 2 2 0 2 0 1 2 0 0 0 1 1 0 2 0 0 0 0 1 1 0 0 0 0 0 1 0 2 2 1 0 1 1 1 1 0 1 0 1 1 1 0 1 1 1 0 0 0 0 2 0 0 0 0 0 1 0 1 2 0 2 0 0 2 0 0 2 0 0 0 0 0 0 2 0 2 0 0 2 1 0 2 0 0 1 0 1 1 0 1 1 1 2 0 2 1 1 0 2 2 2 0 0 1 1 1 1 1 0 1 2 2 1 1 1 0 0 2 1 0 1 1 0 1 2 0 2 1 0 1 1 1 0 1 1 1 1 1 1 2 0 1 0 1 0 0 0 1 1 1 0 0 1 1 1 1 0 1 1 1 1 1 2 0 1 0 1 0 0 2 2 2 2 2 2 0 0 0 0 0 1 1 0 0 0 1 1 2 1 0 0 0 1 1 0 0 2 0 0 2 2 2 0 0 0 0 0 0 0 0 1 2 1 1 0 1 0 1 1 2 1 1 1 0 1 1 2 0 1 0 0 0 0 0 2 0 0 0 0 0 0 0 1 0 0 0 0 0 0 0 0 1 0 1 1 0 1 1 1 1 0 0 0 0 0 0 1 0 1 0 0 2 0 2 0 0 1 0 0 2 1 0 0 0 2 2 2 1 1 0 0 2 0 0 0 2 0 0 2 1 2 0 0 0 0 0 1 1 0 1 0 1 2 0 1 2 2 0 1 2 0 2 0 2 0 0 1 0 0 1 2 1 1 0 1 0 1 0 0 1 0 1 0 0 0 0 0 1 1 0 1 0 0 0 0 1 2 1 0 0 2 1 0 0 1 0 1 1 0 1 0 0 0 0 0 0 1 1 0 0 1 0 0 0 0 0 1 1 2 0 0 2 1 0 0 1 0 0 1 0 1 1 1 0 0 1 0 0 0 1 0 1 0 0 2 2 0 0 0 0 2 0 2 0 2 2 2 1 1 0 0 0 1 0 2 0 2 2 2 2 0 0 0 0 0 0 1 0 2 1 1 1 0 0 0 0 0 2 0 0 2 0 0 0 2 1 1 1 1 0 0 0 0 0 0 0 0 0 0 0 2 0 0 1 0 1 0 2 0 0 1 0 2 0 2 1 1 0 1 2 0 1 0 1 0 1 0 0 2 0 1 0 0 1 1 1 1 1 1 0 0 1 1 0 1 1 0 1 0 2 2 0 0 1 2 0 0 2 1 1 1 0 2 0 0 0 0 0 2 0 1 2 1 0 0 1 1 1 0 2 1 1 0 2 0 0 2 0 0 0 1 1 0 0 0 0 1 1 0 0 1 0 2 1 1 1 1 1 1 2 0 0 1 1 1 1 0 1 1 1 0 0 0 2 0 0 0 0 1 1 1 1 0 0 1 0 1 0 0 0 0 0 0 0 0 0 2 2 0 0 0 1 0 0 0
2 1 0 0 0 0 1 2 0 2 2 0 0 1 1 1 0 2 0 2 0 0 0 1 0 1 1 0 1 1 0 2 0 2 0 0 0 1 0 0 0 0 1 0 1 1 1 0 0 2 2 0 0 1 1 0 0 0 0 0 2 2 2 2 0 0 1 0 2 0 0 1 2 2 2 2 0 0 1 0 1 1 0 0 2 0 0 0 2 2 0 0 1 1 2 2 0 2 0 2 1 2 1 0 1 1 2 1 1 1 0 1 0 1 1 1 0 0 1 1 1 0 2 1 1 1 0 1 0 1 0 0 0 0 1 0 0 0 0 0 1 1 0 0 1 1 0 0 0 0 0 1 0 0 0 0 0 1 0 0 0 1 2 0 1 2 1 1 0 1 0 2 0 1 1 0 0 2 1 1 0 2 1 1 1 1 1 2 1 1 1 1 1 1 1 0 0 2 0 0 0 1 0 2 2 0 0 1 0 0 1 2 2 0 0 2 2 1 0 0 2 1 0 1 0 0 0 0 1 2 0 0 0 0 1 0 0 2 2 0 0 0 2 0 2 0 0 0 1 0 0 0 1 0 0 1 1 0 0 1 0 0 0 0 0 0 0 0 0 0 0 1 0 1 1 1 0 2 2 0 1 0 0 1 1 1 0 0 0 2 2 1 0 2 2 0 1 0 0 0 0 0 2 2 1 0 0 0 1 1 0 1 2 2 2 0 2 0 0 0 1 2 1 0 1 0 2 0 1 1 0 1 0 1 0 0 0 2 1 0 2 1 2 0 1 1 1 0 2 1 1 0 2 2 2 0 1 1 1 1 2 2 1 0 1 1 0 1 1 1 1 1 0 2 0 0 0 2 2 0 1 0 0 1 1 0 0 0 0 0 0 1 0 1 2 1 1 1 0 0 0 0 0 1 1 0 1 0 0 1 1 0 0 0 2 2 0 0 0 0 0 1 1 0 1 1 1 1 0 0 0 1 0 1 1 0 1 1 0 0 1 1 2 0 0 1 2 0 2 0 0 2 0 1 1 0 1 2 1 2 0 2 1 1 0 2 2 2 0 0 0 0 1 2 2 0 2 1 2 0 1 0 0 1 0 2 1 1 1 0 2 2 1 1 2 0 0 2 2 0 1 2 2 0 2 0 1 0 1 0 1 2 0 0 0 2 0 0 0 1 1 2 1 0 0 1 1 2 0 2 0 2 0 0 0 0 1 0 1 1 0 0 0 1 2 0 1 1 1 0 0 0 0 2 0 0 1 0 0 0 2 0 0 1 0 0 1 2 1 0 1 1 2 0 1 0 2 0 0 2 0 0 1 0 1 0 1 0 2 1 1 0 1 1 0 1 1 0 0 0 0 2 0 2 0 0 1 0 0 2 1 0 0 1 0 1 0 0 0 0 1 1 0 1 1 0 0 2 0 0 0 0 1 2 0 0 1 1 2 0 1 0 0 0 2 0 2 1 0 0 0 0 0 0 0 0 1 0 0 0 0 0 1 1 0 1 1 1 1 0 0 0 0 0 1 0 1 0 1 1 2 1 2 1 0 0 2 1 1 1 0 1 1 1 0 0 1 2 1 2 1 1 1 1 2 0 0 2 0 0 0 0 1 1 1 1 0 2 1 1 0 0 1 2 1 0 1 1 1 0 1 1 0 0 0 0 1 1 1 2 0 1 0 0 1 0 0 1 0 0 0 0 0 1 1 2 0 1 1 0 1 1 1 0 0 1 2 1 0 0 0 0 0 0 0 0 0 0 1 1 0 1 1 0 0 1 0 1 0 2 1 2 2 2 1 1 0 2 0 0 0 1 1 2 0 0 1 0 0 2 0 1 0 1 0 2 1 0 2 1 0 1 0 0 2 0 0 1 0 1 0 1 1 0 0 0 0 1 1 1 1 1 0 0 0 0 0 0 0 0 0 0 0 0 2 0 0 0 1 0 0 1 1 1 0 1 1 1 2 0 2 0 0 0 0 1 0 0 2 2 2 2 0 0 0 0 0 0 1 2 0 0 0 0 2 0 2 2 0 0 0 1 0 0 2 2 0 0 0 0 2 0 0 0 0 2 0 1 1 0 0 1 2 1 0 0 2 2 0 1 2 0 0 1 0 0 1 1 1 0 0 0 1 1 0 0 0 0 0 0 2 0 2 0 1 1 1 0 0 2 0 2 1 0 1 2 2 0 0 0 1 0 0 0 0 1 1 0 2 1 1 1 0 1 1 1 2 0 0 0 0 0 0 1 0 0 0 0 1 2 2 1
3 1 0 0 0 0 1 1 2 1 1 1 0 0 0 0 0 1 1 0 2 1 0 2 0 0 0 2 2 2 1 1 0 1 1 0 1 2 0 0 0 0 0 0 2 0 0 0 1 1 1 0 1 0 0 0 1 0 1 0 1 1 2 2 0 0 1 1 2 0 0 2 2 2 2 2 0 0 2 0 1 2 1 1 1 0 0 0 0 2 0 0 0 2 0 0 0 2 0 2 2 2 0 0 1 0 2 2 1 2 0 1 1 2 2 2 1 0 0 1 1 1 1 2 1 1 0 1 0 1 0 0 1 0 0 0 1 0 0 0 1 1 1 1 0 0 0 0 0 0 0 1 1 1 1 1 0 1 0 1 1 0 2 0 1 2 2 1 1 0 0 1 0 1 1 0 0 1 0 1 0 0 0 0 1 0 2 1 0 0 0 1 1 1 2 0 2 2 0 0 0 2 0 1 1 0 1 1 1 1 0 0 1 0 0 0 0 0 1 1 1 0 0 1 0 1 1 1 0 2 1 1 0 0 1 0 0 2 2 0 0 1 2 0 2 0 0 0 2 0 0 0 1 0 0 2 1 0 1 1 0 0 1 0 0 0 0 1 1 0 0 0 1 2 0 0 0 1 2 0 2 0 0 1 2 1 1 2 0 2 1 0 1 2 2 1 0 1 0 0 0 0 1 1 1 0 0 0 1 2 0 1 2 0 0 0 2 1 0 1 0 2 1 1 1 0 1 0 2 1 0 1 1 1 0 0 0 1 0 1 1 1 1 0 0 0 1 0 0 1 0 0 1 1 0 1 1 1 1 0 1 1 1 0 1 1 0 1 2 0 2 0 0 2 1 1 0 1 1 1 2 0 1 1 1 1 1 0 0 0 0 0 1 0 2 1 0 0 1 1 1 1 0 2 2 0 0 0 0 1 1 0 0 0 0 0 2 0 0 0 0 0 0 1 1 2 1 1 0 0 1 0 0 2 0 0 1 1 1 1 0 2 2 1 1 1 1 0 1 1 0 0 0 2 2 1 1 1 1 1 2 0 1 1 0 2 2 1 0 1 0 1 1 2 1 0 0 1 2 1 2 0 0 1 0 2 1 1 0 0 1 2 0 2 0 1 0 2 2 0 0 2 2 0 2 0 2 1 0 0 0 2 0 2 0 0 0 0 0 1 1 1 2 0 0 1 1 0 1 2 0 0 0 1 1 0 1 0 2 2 1 1 0 0 1 0 0 1 1 0 0 1 1 2 0 0 1 1 0 0 1 1 1 1 0 0 0 2 2 0 1 1 1 1 1 1 1 0 1 1 1 0 0 0 1 0 1 1 1 0 0 0 0 0 1 1 1 0 0 0 0 1 0 0 0 0 1 0 0 1 0 0 0 0 1 1 1 0 0 0 0 1 0 1 1 0 0 1 0 0 0 0 1 2 0 0 1 1 2 0 0 0 1 1 0 0 2 0 0 0 2 2 0 0 0 0 0 0 2 0 0 0 0 1 0 1 1 0 1 0 1 0 0 0 0 0 0 0 1 1 1 0 2 2 1 2 1 1 2 1 0 1 0 0 0 0 0 2 1 1 0 1 0 0 2 0 1 1 0 0 0 0 0 1 1 0 0 1 2 1 0 0 1 2 1 0 0 1 1 0 0 1 1 0 2 2 1 1 0 1 0 1 0 0 0 1 0 0 0 0 0 0 0 0 0 0 1 0 2 1 0 0 1 0 1 1 1 0 2 2 1 0 0 1 0 0 0 1 1 1 0 1 1 0 1 1 1 1 0 2 1 2 2 1 0 0 0 0 0 1 0 1 0 2 0 0 2 1 0 1 0 0 1 1 1 2 2 1 2 2 2 2 0 0 1 0 0 1 1 0 1 2 1 1 1 0 0 1 2 1 1 2 1 1 1 0 1 1 0 0 1 0 1 0 1 0 0 0 0 0 2 2 0 0 0 0 1 1 1 0 1 0 0 0 0 2 0 0 2 2 2 2 0 0 0 0 1 1 1 1 0 1 0 0 2 0 2 2 1 0 1 1 0 0 1 1 1 0 2 0 2 0 0 0 0 2 0 2 2 2 0 2 2 0 0 0 1 2 1 1 1 0 1 1 1 0 1 1 1 0 0 0 2 1 1 1 1 1 1 0 2 0 1 2 2 0 1 0 0 0 0 0 0 1 0 0 0 0 1 0 0 0 0 0 0 0 2 1 1 1 1 1 0 1 0 1 1 0 0 0 0 0 0 2 1 0 0 0 1 1 2 1
4 0 0 0 0 0 0 1 2 0 0 1 0 0 0 0 1 1 1 0 0 0 0 2 0 0 0 1 2 2 2 0 1 2 0 0 1 1 0 0 0 0 0 1 1 1 1 0 2 0 0 0 0 0 1 1 1 0 0 0 1 1 2 2 1 1 2 0 2 0 2 0 1 1 1 1 1 0 1 1 0 2 0 0 2 0 0 1 2 2 1 1 0 0 2 1 1 2 1 2 2 1 0 0 2 2 2 1 1 1 0 2 1 1 1 1 0 1 1 1 1 1 2 0 0 0 0 0 2 2 0 0 0 0 0 0 0 0 1 0 2 0 0 0 1 1 0 0 0 0 0 1 1 1 1 1 0 0 0 1 1 1 1 1 1 1 0 0 1 1 0 1 0 2 2 1 0 1 0 1 0 0 1 1 1 1 2 1 0 0 0 1 0 0 2 0 1 2 0 0 0 1 0 2 2 0 0 1 1 0 0 0 1 0 0 1 2 0 2 0 2 2 0 2 1 0 1 2 2 0 0 0 0 0 1 0 0 2 2 1 0 0 2 0 1 0 0 0 2 0 0 0 1 0 0 1 0 0 0 0 0 0 0 0 0 0 1 0 2 0 0 0 0 2 0 0 0 1 2 0 2 0 0 1 2 1 0 1 0 1 1 1 1 2 2 2 0 2 1 1 0 0 0 0 0 0 0 0 2 1 1 1 1 0 0 0 2 0 0 0 1 2 1 1 2 1 1 0 1 2 1 1 1 2 0 0 0 0 0 1 0 0 2 0 2 2 0 0 2 1 0 0 2 2 1 1 1 1 0 1 1 1 1 0 1 1 0 0 0 2 0 2 0 2 1 1 0 1 1 0 0 0 1 1 0 1 1 0 0 1 1 1 0 1 2 2 2 1 0 0 0 0 0 2 1 1 0 2 0 1 1 0 0 0 0 2 0 0 0 0 0 1 0 1 1 2 1 1 0 0 1 0 1 1 0 0 0 1 0 0 1 1 1 0 0 2 1 1 2 0 0 1 0 2 1 0 1 0 0 0 2 1 0 0 0 0 0 1 0 1 0 1 2 1 1 1 1 1 1 1 1 1 0 2 2 0 0 0 1 0 1 1 1 2 1 0 1 1 1 1 1 2 1 0 2 1 2 0 1 0 0 1 0 1 0 1 1 0 0 1 1 1 2 1 0 2 0 0 0 2 1 0 0 0 0 0 2 2 0 0 1 1 0 1 1 0 0 1 1 0 0 1 0 1 2 1 0 2 0 1 0 0 1 2 0 0 1 0 0 0 0 1 0 0 0 0 0 0 2 0 2 0 1 0 0 0 1 0 0 0 0 0 0 0 0 0 1 0 0 0 0 2 1 1 0 0 0 0 0 1 0 0 1 1 1 1 0 0 0 0 1 1 0 0 0 0 0 1 0 0 1 0 0 1 0 0 1 0 2 0 2 0 0 0 1 0 2 0 0 0 0 1 0 1 1 0 0 1 1 0 0 0 1 0 2 2 1 1 0 0 2 0 0 1 0 0 0 1 1 1 0 1 2 1 0 2 0 0 2 0 2 0 0 2 1 2 2 2 1 0 0 1 0 1 1 0 0 1 0 0 0 0 0 0 0 0 0 1 0 0 0 0 1 1 1 1 1 0 0 0 0 1 0 0 1 1 1 0 0 0 0 0 0 0 0 1 0 0 0 1 1 1 0 0 1 1 1 1 2 1 0 0 1 0 1 0 1 2 0 0 0 0 0 0 0 0 1 0 2 0 0 2 2 0 0 1 0 2 1 2 0 1 2 2 1 1 1 0 1 0 0 1 0 0 2 1 2 1 1 0 0 0 1 0 1 1 1 1 2 0 0 0 0 0 1 0 0 1 0 0 0 2 1 0 0 0 0 2 2 1 1 1 0 0 0 0 0 0 0 0 0 0 1 0 1 0 1 0 1 0 1 2 0 0 0 1 1 0 1 0 0 0 0 0 0 2 0 1 1 1 1 1 0 0 0 0 0 2 0 1 1 2 1 0 0 0 2 1 1 0 0 1 0 0 1 1 1 0 0 0 1 0 0 0 2 1 0 1 2 1 1 0 2 1 0 0 0 1 0 1 2 0 0 1 0 1 0 1 1 0 0 0 1 2 2 0 0 1 0 0 1 0 2 0 0 0 0 1 0 1 0 1 1 0 2 2 2 0 0 0 0 0 0 0 0 1 1 0 2 1 1 0 0 1 0 0 0 0 0 0 0 0 0 1 0 0 0 0 1 0 0 0
5 0 0 0 0 0 1 1 1 2 2 0 0 0 0 0 0 0 0 0 1 0 1 2 0 0 0 2 1 2 2 1 0 1 1 0 1 2 0 0 1 0 0 0 1 0 1 0 1 0 0 0 0 0 2 1 0 0 1 0 0 0 1 1 1 1 2 1 1 0 0 2 1 1 2 1 0 0 2 0 2 2 1 2 1 0 0 0 0 2 0 0 0 1 0 0 1 1 0 2 0 2 1 0 1 1 2 2 0 2 0 0 0 1 1 1 0 0 2 0 0 0 2 1 1 1 0 1 0 1 0 0 0 0 0 0 0 0 0 0 1 1 0 0 0 1 0 0 0 0 0 2 2 2 0 0 0 1 0 0 1 1 1 1 1 0 0 1 0 1 1 1 1 1 2 1 1 1 0 1 1 2 0 0 1 0 2 1 0 0 0 1 1 1 2 0 2 1 0 0 0 0 1 1 1 0 2 1 1 0 2 2 1 0 0 0 0 0 0 1 1 2 0 0 0 0 0 1 0 1 1 1 0 0 2 0 0 2 2 0 0 1 2 0 1 0 0 0 2 0 0 0 0 0 0 1 0 1 1 2 1 1 0 0 0 0 0 1 1 0 0 0 0 1 0 0 0 0 1 0 0 0 1 2 2 1 0 1 0 2 2 1 1 2 2 1 0 1 0 1 0 0 1 1 1 1 0 0 0 0 1 2 1 1 1 0 2 1 1 0 1 2 1 2 0 0 0 0 2 1 0 2 0 0 0 0 0 1 0 0 1 1 2 0 2 2 0 0 0 2 0 0 2 2 1 1 1 1 0 1 1 1 1 0 1 0 0 1 2 0 2 0 1 2 1 0 0 0 0 0 1 0 1 1 0 0 0 0 0 0 0 0 0 0 2 0 0 1 0 0 0 2 0 0 0 0 1 1 1 0 0 2 0 0 0 1 1 0 0 0 0 0 0 0 0 1 0 0 0 0 0 1 0 2 1 1 0 1 1 1 0 1 1 1 1 2 1 0 2 0 0 2 0 2 2 2 0 2 2 2 1 1 0 0 0 1 1 2 0 0 1 1 1 1 0 0 0 1 2 0 0 0 0 0 2 1 0 0 1 0 1 1 0 0 0 0 0 2 2 1 1 2 1 1 1 1 1 0 1 0 1 1 0 1 1 0 0 0 0 0 0 2 2 0 0 2 0 1 1 2 1 0 0 1 0 0 0 0 2 2 1 0 0 2 2 0 0 1 1 0 0 0 1 2 0 1 1 1 0 1 0 0 1 2 0 0 1 2 0 0 0 0 0 0 0 0 0 0 0 2 0 0 0 0 1 0 0 0 0 0 0 2 0 1 0 0 0 1 0 1 1 1 0 0 0 0 0 0 0 1 1 0 0 0 2 0 0 0 1 0 0 0 0 0 0 0 0 0 0 0 0 0 0 0 0 1 0 1 2 0 0 0 2 2 0 0 0 2 0 0 2 1 1 1 1 1 0 1 1 0 0 0 2 1 1 2 1 0 2 0 0 0 0 0 1 1 2 1 1 1 0 0 1 1 0 1 1 2 1 0 0 2 1 1 1 0 1 2 2 2 0 1 0 0 0 0 0 2 0 0 2 2 0 0 1 0 0 1 1 1 0 0 0 2 1 1 1 2 2 0 0 0 0 0 2 2 1 1 1 2 0 0 0 0 0 1 0 2 0 0 0 1 0 0 0 0 1 0 0 0 0 0 2 0 1 0 0 0 2 2 0 0 0 0 0 1 0 1 1 1 1 1 1 0 1 1 1 2 1 2 1 1 2 2 1 1 0 1 1 0 0 1 0 2 2 0 0 0 1 0 0 0 2 0 1 0 0 1 1 1 1 1 0 1 2 0 1 2 0 0 0 2 1 0 0 1 1 1 2 1 1 2 0 0 1 0 1 1 1 0 0 1 1 0 1 1 0 0 1 0 2 2 0 0 0 1 2 2 2 0 0 1 0 2 0 2 0 1 2 2 2 2 0 0 0 0 1 1 0 2 0 1 2 1 1 0 2 2 0 0 1 2 0 0 1 2 0 2 1 1 0 0 0 1 1 1 0 1 2 1 0 1 1 0 0 0 0 1 0 0 2 0 1 1 2 0 2 0 0 0 0 0 1 2 1 0 0 0 0 0 1 0 1 1 1 0 1 2 0 0 0 0 1 1 0 0 0 0 0 0 2 0 0 0 0 0 2 1 1 0 0 1 0 2 0 0 0 0 0 0 0 0 1 1 1 0 0 0 1 0 0 0
6 0 0 0 0 0 0 2 0 2 2 0 0 0 0 0 0 1 1 1 0 0 0 2 0 0 0 1 1 1 1 1 1 2 0 0 2 1 0 0 2 0 0 0 2 0 0 0 1 1 1 0 0 0 0 0 0 0 0 0 2 2 2 2 0 0 1 0 1 0 1 2 2 2 0 2 2 0 1 0 2 2 0 0 2 0 1 0 2 2 0 0 0 1 0 0 0 2 0 1 0 2 2 0 0 0 2 1 1 1 0 1 1 1 1 1 1 0 0 2 2 0 2 2 2 2 0 0 2 2 0 0 0 0 1 0 0 0 0 0 0 2 0 0 1 2 0 0 0 0 0 1 0 0 1 0 1 0 0 0 0 0 0 2 2 1 1 0 1 1 0 1 1 2 1 1 1 1 1 1 0 1 0 0 1 0 2 0 0 0 0 0 1 0 0 0 2 2 0 0 0 0 1 0 0 0 1 0 0 0 0 0 1 1 0 0 0 0 2 0 2 0 1 1 1 0 0 0 1 1 0 0 0 0 2 0 0 2 2 0 0 0 1 0 2 0 1 0 2 0 0 0 1 0 2 2 0 1 1 1 0 0 1 0 0 0 0 0 1 1 0 1 0 1 0 0 0 1 1 0 1 0 0 2 1 0 0 2 0 2 1 1 1 1 2 1 0 1 0 1 0 0 0 0 0 1 0 0 2 2 0 2 1 2 2 1 2 1 1 0 1 2 1 2 1 0 1 0 1 0 0 2 0 1 0 0 0 0 0 0 1 1 1 1 0 0 2 0 1 2 0 0 2 2 1 1 1 1 0 1 1 1 1 1 1 1 1 1 1 1 1 1 2 0 0 0 0 0 0 0 1 0 0 0 1 1 1 0 1 1 1 1 0 0 2 0 0 0 0 0 0 0 0 1 1 0 1 2 0 2 1 0 1 0 0 2 0 0 0 0 0 0 0 1 0 1 0 1 0 1 0 1 0 1 1 0 0 0 0 1 1 1 2 1 1 1 2 1 2 0 0 1 0 1 0 0 0 1 1 1 2 0 0 0 0 1 1 1 0 1 1 2 2 1 1 1 0 2 2 1 1 1 0 0 1 2 0 1 1 1 1 1 2 1 0 0 0 1 1 0 1 2 1 1 1 1 2 0 1 0 0 1 0 1 1 0 0 1 0 1 1 1 1 0 1 1 1 1 0 1 1 1 0 0 1 0 1 0 1 1 2 2 0 1 2 0 1 1 1 0 0 0 0 2 1 0 0 0 0 0 2 0 0 0 0 0 0 1 0 0 1 2 1 0 0 0 1 1 2 1 1 0 1 0 1 0 0 0 0 0 1 0 0 1 0 0 0 1 0 1 1 1 1 0 0 0 0 0 0 1 0 0 0 1 0 1 0 0 1 0 0 0 0 0 0 1 1 2 0 0 2 0 0 1 0 0 1 0 1 1 1 0 2 2 0 0 1 2 0 0 0 2 1 1 1 1 0 0 1 0 0 0 2 0 1 2 0 0 1 1 0 1 0 0 1 1 2 1 1 1 0 0 2 2 0 2 2 2 0 1 1 0 1 2 1 1 2 1 1 1 0 1 1 0 2 0 2 0 0 0 1 1 1 0 0 2 0 1 0 0 0 0 0 1 1 0 0 0 0 1 0 1 0 0 0 0 2 0 0 0 0 0 0 0 0 1 0 0 0 1 1 1 0 0 0 1 1 0 1 0 0 0 1 0 0 1 1 1 1 1 0 1 0 0 1 1 1 1 1 1 0 1 2 0 1 0 1 2 0 2 1 2 2 2 1 0 0 0 0 0 0 0 1 2 1 1 1 0 0 0 0 0 1 1 1 2 2 2 2 2 1 2 0 0 1 0 0 1 0 0 0 2 0 0 0 0 0 1 0 0 0 0 1 0 1 1 1 0 0 0 0 0 0 0 2 0 0 0 0 1 0 1 0 0 0 0 1 0 0 0 0 0 0 1 0 2 0 1 1 1 2 2 0 0 0 0 2 2 1 1 0 1 0 0 2 1 2 2 1 0 0 0 1 0 2 0 1 1 1 1 1 0 0 0 1 1 0 1 2 1 0 1 1 1 1 0 1 1 0 1 2 0 1 2 1 0 1 1 2 1 0 0 2 1 0 0 2 0 0 0 2 0 1 2 0 0 2 1 0 0 0 0 0 2 0 0 0 0 0 0 0 0 0 0 0 1 0 0 2 0 0 0 0 2 0 0 0 0 0 0 0 1 1 1 1 0 0 0 0 0 2 1
7 0 0 0 0 0 0 2 1 1 1 0 1 2 2 2 0 1 1 2 0 0 1 0 1 1 1 0 1 2 2 0 0 0 0 0 2 0 0 0 0 0 0 1 2 0 0 0 2 0 0 0 0 0 1 0 0 0 0 1 1 1 1 1 1 0 0 0 0 0 0 2 2 2 1 2 1 0 1 0 2 2 0 1 2 0 0 0 2 2 0 0 2 1 0 0 0 2 0 2 0 2 1 0 1 1 1 1 1 1 0 1 1 1 1 1 0 1 1 0 0 1 2 1 1 1 0 1 1 2 0 0 0 0 1 1 0 1 0 0 1 2 0 0 0 0 0 0 0 0 0 1 0 0 1 0 0 2 0 0 0 2 1 1 1 2 1 0 1 1 1 2 1 1 2 1 1 0 0 0 0 0 0 0 0 0 2 1 1 0 0 0 0 0 0 1 1 2 0 0 0 1 0 2 1 1 1 2 1 0 2 2 1 0 0 0 0 0 1 0 2 1 0 1 0 1 0 0 0 1 0 0 0 0 2 0 0 2 2 0 0 0 2 0 1 0 0 0 1 1 0 0 1 0 0 0 0 0 0 0 0 0 1 1 0 0 0 1 2 0 0 1 0 0 1 1 0 1 1 0 0 0 0 1 1 1 0 2 0 2 1 0 0 1 1 0 0 1 0 1 0 1 1 1 0 1 2 0 0 0 1 0 2 0 0 0 2 0 0 0 0 2 0 0 0 0 1 0 2 1 0 1 0 2 0 0 0 1 0 0 1 1 2 1 0 0 1 0 1 1 0 0 2 2 1 1 1 0 0 1 1 1 2 0 2 1 0 1 2 0 2 0 2 2 2 2 0 0 0 0 2 0 1 1 0 1 1 0 0 0 0 1 0 0 2 1 1 0 0 0 0 0 0 0 0 0 0 1 0 1 1 1 0 0 2 2 0 1 0 1 1 1 1 1 0 2 0 1 0 0 1 0 0 1 1 1 1 1 1 0 1 1 0 0 0 1 1 1 2 0 0 0 0 1 0 0 0 1 0 0 1 1 0 1 0 1 1 2 0 0 0 0 2 0 2 0 1 0 2 0 0 0 0 1 1 1 1 0 1 0 1 1 0 1 1 0 1 1 1 0 0 2 1 1 1 1 1 1 0 0 0 1 0 0 1 1 0 1 0 2 2 0 0 0 0 0 2 2 0 2 0 2 0 2 2 0 1 0 1 1 0 0 0 1 1 1 1 0 2 1 0 1 1 1 1 2 0 0 0 1 0 0 0 2 0 0 0 2 1 0 1 1 0 0 0 0 0 1 1 2 1 0 0 0 0 0 0 0 0 0 0 0 0 1 0 0 1 0 0 0 0 1 1 0 0 0 1 0 0 0 0 0 0 1 0 2 0 0 0 0 1 1 0 0 0 2 2 1 0 0 1 0 2 2 0 0 2 0 1 1 1 1 0 1 0 0 2 1 1 0 0 2 0 0 0 0 0 0 2 0 0 0 2 1 1 1 0 1 0 1 0 0 1 0 1 0 0 0 1 1 0 0 2 2 0 2 2 2 1 0 1 1 0 1 0 0 1 2 1 0 0 1 0 2 1 0 1 2 0 0 0 0 0 0 0 0 0 1 0 0 0 0 1 2 1 0 0 0 0 1 0 1 0 1 1 0 2 0 0 0 0 0 0 0 0 0 0 0 0 0 0 0 0 0 0 0 1 0 0 0 0 0 2 0 1 0 1 1 1 1 1 0 2 1 1 2 0 0 1 1 0 1 0 0 0 2 0 2 1 2 0 1 2 1 0 0 1 1 0 0 0 0 1 1 1 2 0 1 0 1 0 0 1 1 1 2 2 1 0 0 0 0 0 1 2 0 1 2 0 0 0 2 2 0 0 0 0 1 1 0 0 0 1 1 1 0 1 1 1 1 0 0 1 0 1 0 1 0 0 0 1 1 0 0 0 0 1 0 1 0 1 0 1 1 0 0 0 0 1 2 2 2 0 0 0 0 0 1 0 2 0 1 1 1 2 0 2 2 1 0 0 2 1 1 1 2 0 0 0 1 1 0 0 0 2 1 0 1 1 0 0 2 0 2 0 1 1 1 0 0 2 0 1 2 0 0 0 1 2 1 0 0 1 1 1 1 0 1 0 0 2 0 1 0 0 0 1 2 0 0 0 0 0 1 1 0 1 1 1 0 1 0 0 0 0 1 1 2 0 0 0 2 0 1 0 0 0 0 1 1 0 1 0 1 0 0 0 1 1 0 2 2
8 0 0 0 0 0 0 1 2 0 0 1 0 0 0 0 0 1 1 1 1 1 0 2 0 0 0 2 2 2 2 1 1 1 2 0 2 1 0 0 0 0 0 0 1 0 1 0 1 1 1 0 0 0 1 0 0 1 1 1 1 2 2 2 0 0 0 0 0 0 0 1 2 2 1 2 1 0 2 0 1 2 0 0 2 0 0 0 2 2 0 0 1 2 0 0 1 1 0 2 2 1 1 0 0 0 2 2 0 2 0 1 1 1 1 1 1 0 0 2 2 0 2 2 2 2 0 0 1 1 0 0 1 0 1 0 1 0 0 1 0 2 0 0 1 1 0 0 0 1 0 0 0 0 0 0 0 0 0 1 1 0 0 2 0 2 0 1 1 0 1 0 1 1 1 1 0 1 0 1 0 0 2 2 2 2 2 1 0 0 0 1 0 2 2 0 2 2 0 0 0 1 1 2 2 0 0 1 1 0 0 2 2 1 0 0 0 0 0 1 1 0 0 1 0 1 0 0 0 1 1 1 0 0 2 0 0 2 2 0 0 0 2 0 2 0 0 0 2 0 0 0 1 0 0 2 1 0 1 1 0 0 0 1 0 0 0 0 1 1 0 1 0 2 0 0 0 0 0 0 0 0 0 1 1 1 1 0 0 1 1 1 1 2 2 1 1 0 0 1 0 1 2 2 2 0 1 0 1 1 0 0 2 0 0 0 2 1 1 0 1 1 0 0 0 0 1 0 0 1 0 0 1 2 0 0 0 0 0 0 1 1 2 0 1 1 2 1 1 2 1 1 2 2 1 1 1 0 0 1 1 1 2 0 2 0 1 0 0 2 0 2 1 2 1 1 0 0 0 0 2 0 1 1 0 0 1 0 0 0 0 0 0 0 1 0 0 0 1 1 1 1 0 1 1 0 0 0 0 1 1 0 0 0 0 1 1 0 0 0 0 0 0 1 1 1 1 0 1 0 1 1 0 2 1 1 1 1 0 0 1 1 1 1 0 1 2 0 1 0 0 1 0 1 0 0 0 1 1 0 0 1 0 0 0 2 2 2 0 0 1 1 1 1 1 0 0 1 0 1 1 0 0 0 2 1 0 0 1 0 1 2 0 2 0 0 0 1 1 0 1 2 2 0 2 0 2 0 1 0 1 1 1 1 1 0 0 0 0 1 1 1 2 0 1 2 0 0 1 2 1 0 1 0 0 0 0 0 0 0 0 0 0 0 1 0 0 1 1 0 0 0 0 2 0 0 0 0 0 1 1 0 0 2 0 0 1 1 1 0 0 1 1 0 1 0 2 1 1 2 0 0 0 0 1 0 1 0 0 0 0 1 0 0 0 0 2 0 0 0 0 2 0 0 0 2 0 0 0 1 1 0 0 1 0 1 0 0 0 0 1 1 0 0 0 0 0 1 0 0 0 0 0 2 0 1 0 0 1 1 1 0 0 0 1 0 2 1 0 0 0 1 0 0 0 0 0 1 2 0 0 0 1 1 1 0 1 0 1 1 0 1 0 1 0 0 0 0 2 0 0 0 1 1 0 1 1 0 2 1 1 0 0 2 0 0 2 2 2 2 0 2 0 0 1 0 1 1 0 0 0 0 0 1 1 0 0 1 1 1 0 0 0 0 1 0 0 1 0 0 0 1 1 0 1 1 2 2 0 2 0 2 0 0 0 2 0 1 0 1 1 1 0 0 0 0 0 0 0 0 0 0 1 0 1 1 1 0 1 1 1 0 0 0 0 0 1 1 1 0 0 2 1 0 0 2 0 2 0 2 1 2 2 1 0 0 0 1 0 0 0 1 1 2 1 1 0 1 0 1 0 0 2 0 2 2 2 2 2 2 1 2 0 1 2 0 1 0 1 0 1 2 0 1 1 0 0 0 0 0 0 0 1 1 1 0 1 0 0 0 0 0 2 1 0 0 1 0 0 0 1 1 0 0 0 0 1 0 1 0 0 0 0 1 0 2 0 0 0 1 2 2 0 0 0 0 0 0 0 2 0 1 1 0 2 0 2 2 0 0 1 1 0 0 1 2 0 1 1 0 2 0 1 0 1 1 0 2 2 0 1 1 2 1 1 0 2 1 1 0 2 0 0 1 0 0 1 1 1 0 0 0 1 0 0 2 1 0 0 0 2 0 0 0 0 0 2 0 0 0 0 0 0 1 0 0 0 0 0 0 0 0 0 0 0 0 1 1 0 0 0 2 0 2 0 1 1 1 0 0 0 0 0 1 0 0 0 0 0 0 2 0
9 0 0 0 0 0 0 2 2 1 1 1 0 1 0 0 1 1 0 1 0 0 1 2 0 0 0 0 2 1 1 2 2 2 0 0 0 2 0 0 0 0 0 0 2 0 1 0 2 0 0 0 1 1 0 2 2 0 0 2 0 2 2 2 0 0 1 1 1 0 0 0 2 2 1 2 1 0 0 1 0 1 1 1 1 0 0 0 1 2 0 0 0 2 0 0 1 0 0 2 2 1 2 0 0 0 2 1 1 1 1 2 0 1 1 1 1 0 1 2 2 0 1 2 1 1 0 2 0 2 0 0 1 0 1 1 0 1 0 0 0 2 0 0 1 1 1 0 0 0 0 1 0 0 0 0 0 0 0 2 1 0 2 0 2 1 1 0 1 1 1 0 0 2 1 2 0 0 0 0 0 0 1 1 1 1 1 1 0 0 1 1 0 1 1 0 1 2 0 0 0 1 0 1 1 0 1 1 0 0 1 1 1 0 0 0 0 0 2 0 2 1 0 1 1 0 0 1 0 0 0 0 0 0 1 0 0 2 2 0 0 0 2 1 2 0 0 0 2 0 0 0 2 0 0 0 1 2 0 2 2 2 0 0 1 1 0 1 1 0 1 0 0 2 0 1 0 0 1 0 0 1 1 2 2 0 1 1 0 2 2 1 0 2 2 1 0 0 0 0 0 0 1 1 1 0 1 0 1 1 2 1 2 2 2 0 2 0 0 0 1 1 2 1 0 0 0 0 1 0 0 2 0 0 0 0 0 1 0 1 0 0 2 0 0 0 2 0 1 1 0 0 1 1 1 0 1 1 0 1 1 1 0 0 0 2 0 1 2 0 2 0 1 2 1 1 0 0 0 0 2 0 1 1 0 1 1 1 1 1 1 1 0 0 2 0 0 0 1 1 1 1 0 2 2 0 0 0 0 1 1 1 0 0 1 0 2 0 0 0 0 0 0 2 0 2 1 1 0 1 0 1 0 1 1 1 0 2 0 0 0 2 2 1 1 2 1 0 2 1 0 1 0 2 1 0 1 2 1 1 1 1 0 0 1 1 0 2 0 0 1 1 1 1 2 0 2 2 0 1 1 0 0 0 1 2 0 1 0 0 1 1 0 1 0 0 0 1 1 1 1 1 0 2 0 2 1 0 0 0 0 2 1 1 1 0 0 0 0 1 0 1 1 1 0 1 1 2 0 2 0 2 0 0 0 0 1 0 1 1 1 1 0 0 2 0 0 2 0 0 0 0 0 2 0 0 0 1 0 0 0 0 1 2 1 1 0 1 1 1 0 0 0 0 0 0 1 1 1 2 0 0 0 0 0 0 0 0 0 0 0 1 0 1 0 0 0 0 0 0 0 1 0 2 0 0 0 0 0 0 0 0 0 0 0 0 0 0 1 0 0 0 0 0 0 1 2 1 0 0 0 0 0 2 0 0 2 0 1 1 1 0 0 0 1 0 2 1 0 1 0 2 0 1 0 0 0 0 2 1 1 0 2 0 0 2 1 0 1 0 1 1 0 0 0 0 0 0 2 0 0 0 1 0 0 1 0 2 0 1 1 0 0 1 0 0 2 2 1 2 1 1 0 1 1 0 1 2 0 0 0 0 0 0 0 2 1 2 0 0 0 1 1 1 1 1 1 0 0 0 0 1 0 0 1 1 1 1 0 1 0 1 0 2 2 0 1 1 0 0 0 0 0 0 0 0 1 0 1 1 0 0 2 0 2 0 0 0 2 2 1 0 0 1 0 0 0 0 2 0 0 2 0 1 1 0 1 2 1 2 1 1 2 2 1 1 0 0 0 0 0 2 0 1 2 1 1 0 0 1 0 0 1 1 1 2 2 1 2 2 1 2 0 1 2 0 1 2 0 0 0 2 1 0 0 0 0 1 1 0 0 0 0 0 0 0 0 0 0 0 0 0 1 0 2 0 0 0 1 0 0 0 0 0 0 1 2 0 1 0 1 0 0 0 0 2 0 1 0 0 1 1 0 0 0 0 1 1 0 2 0 2 0 0 2 0 2 2 0 0 1 2 1 0 2 2 0 0 0 2 0 0 0 0 1 1 0 1 1 0 0 0 2 1 0 0 2 0 0 0 2 0 1 2 1 0 1 0 1 1 0 0 1 0 1 1 2 0 0 0 2 0 2 0 1 0 1 1 0 0 0 0 1 0 2 2 2 0 0 0 1 0 0 0 1 1 1 0 2 0 0 0 0 1 0 1 1 0 1 0 0 1 0 2 1 1 0 0 0 0 0 0
10 0 0 0 0 0 0 1 2 1 0 1 0 0 0 0 0 1 1 1 1 0 0 2 0 0 0 2 2 2 2 1 0 2 1 0 1 1 0 0 0 0 0 0 0 2 0 0 0 0 0 0 0 2 0 1 0 0 0 1 0 0 2 2 0 0 1 0 1 0 0 0 2 2 0 2 2 0 1 1 0 2 0 0 1 0 0 1 1 2 0 1 1 2 1 0 1 2 0 2 1 1 1 0 0 0 2 1 1 1 1 2 2 2 2 2 2 1 1 1 1 1 2 2 2 2 0 0 1 1 1 1 0 0 0 0 0 0 2 0 2 0 0 0 1 2 0 0 0 1 0 2 0 0 0 0 1 1 0 0 1 1 1 1 1 2 2 0 1 1 0 1 0 2 1 0 0 1 0 0 0 1 1 1 1 1 2 1 1 0 0 0 0 2 2 0 2 2 0 0 0 0 1 1 1 0 1 1 1 0 0 1 2 1 0 0 0 0 2 1 1 1 1 2 0 0 0 1 0 1 1 1 0 0 2 0 0 2 2 0 0 0 1 1 1 0 0 0 1 1 0 0 2 0 0 1 1 0 0 0 0 0 0 0 0 0 0 0 0 0 0 0 1 2 1 0 0 0 1 0 1 0 2 2 2 0 1 0 0 1 0 0 0 0 2 0 0 0 0 0 1 0 0 0 0 0 0 0 0 0 0 1 2 2 2 0 2 1 1 0 0 2 1 1 1 0 0 0 1 1 0 1 1 1 0 0 0 1 0 1 2 1 2 0 0 0 2 0 2 2 0 0 1 1 0 1 1 0 0 2 2 1 2 0 2 0 2 1 2 0 2 0 1 2 0 0 0 1 1 0 1 1 1 2 0 0 0 0 0 0 0 1 0 1 2 1 1 0 1 1 1 1 0 2 1 1 0 0 0 1 0 0 0 1 1 1 1 0 0 0 0 0 1 1 0 1 0 1 0 1 1 2 0 2 1 1 1 0 1 0 2 0 2 0 0 1 1 0 1 0 0 1 0 1 1 1 0 0 0 0 2 0 0 0 0 1 0 2 0 0 0 1 1 1 0 1 0 2 2 2 1 0 0 1 0 2 0 0 1 0 1 0 0 1 1 0 0 0 0 0 1 2 2 1 1 0 1 0 2 0 0 2 1 1 1 0 0 0 0 1 0 1 2 0 1 2 0 1 1 2 0 1 0 1 2 0 1 0 0 0 0 0 0 0 2 1 0 0 2 0 0 0 2 1 1 1 0 0 1 0 0 1 1 2 0 0 1 1 0 0 0 1 1 0 0 0 1 1 1 2 0 0 1 0 0 0 0 0 0 0 0 2 1 0 0 0 0 1 0 1 1 1 0 1 0 0 1 1 0 1 1 1 0 0 1 0 0 0 0 0 0 1 0 0 0 1 1 0 0 0 0 0 0 1 0 0 1 1 2 0 0 1 0 1 0 0 2 2 0 0 2 1 0 2 1 0 0 0 2 0 0 0 1 0 0 2 2 1 0 0 1 0 1 0 1 0 0 0 2 0 1 0 2 2 1 0 1 2 1 0 1 1 0 1 0 0 0 2 2 2 1 2 0 1 1 0 1 2 0 0 0 0 1 1 1 1 0 1 0 0 0 1 0 2 1 0 1 0 0 0 0 1 1 0 1 1 1 1 0 2 0 1 0 0 0 1 0 1 0 0 0 0 0 0 0 0 0 0 1 1 0 0 0 0 0 0 1 1 0 0 0 0 0 1 0 0 0 1 1 1 0 2 2 0 0 0 0 2 0 2 1 2 2 2 1 1 0 0 0 1 0 2 0 1 2 1 1 0 0 2 0 2 1 1 0 1 1 0 2 1 0 1 0 0 1 0 0 1 0 1 1 0 0 0 0 0 0 0 1 1 1 1 0 0 0 0 1 2 1 1 0 0 1 0 1 0 0 0 0 0 1 2 1 0 0 2 2 1 2 0 0 0 0 1 0 2 0 1 0 0 0 0 0 0 0 0 0 2 0 2 0 0 1 0 1 0 2 2 0 0 0 2 0 0 2 0 1 1 1 1 1 0 0 1 1 1 0 1 2 1 1 0 1 1 1 0 2 1 0 1 2 0 0 1 1 0 1 1 1 0 0 0 0 1 1 0 1 1 0 1 2 0 2 0 0 1 1 0 1 0 0 0 1 1 0 0 0 0 0 0 0 0 0 0 0 1 1 0 1 2 1 2 0 1 0 0 0 1 1 1 1 1 0 0 0 0 0 0 0 0 1 1
11 1 0 0 0 0 0 2 1 1 1 0 1 1 1 1 0 1 0 1 0 0 0 2 0 0 0 0 1 1 1 1 0 0 2 0 2 1 0 0 0 0 0 0 2 0 2 0 2 0 0 0 0 0 1 2 0 1 1 0 1 1 2 2 0 0 2 0 2 1 0 2 2 2 1 2 1 1 1 0 2 2 0 0 2 0 0 1 2 2 0 0 0 1 0 0 0 1 0 1 1 2 0 0 2 1 1 0 1 1 0 1 0 2 2 2 1 0 1 0 0 1 2 1 1 1 0 0 0 1 0 0 0 0 0 0 0 1 0 0 1 1 1 0 1 0 0 0 0 0 0 1 0 0 0 0 0 0 1 0 1 1 1 1 1 1 1 1 0 1 0 2 1 1 2 2 2 0 0 0 0 0 0 0 1 1 0 2 0 1 1 2 0 1 1 0 0 2 0 0 0 0 0 1 1 0 0 0 0 1 0 1 1 0 0 2 1 0 2 0 2 0 1 2 0 0 2 0 0 1 1 1 0 0 2 0 1 2 2 1 1 1 1 0 1 0 0 0 1 1 0 0 0 0 0 2 1 1 0 0 0 0 1 0 1 1 0 0 0 0 0 0 0 2 0 0 0 2 2 0 2 0 0 2 1 0 1 2 0 2 1 0 0 2 2 1 0 0 0 0 0 0 1 1 1 0 0 0 0 0 0 0 2 1 1 0 1 0 1 0 0 2 1 2 0 0 0 0 0 1 0 1 1 1 0 1 0 1 0 0 0 0 2 0 0 0 1 0 0 0 0 0 0 0 0 0 1 1 0 2 2 2 1 0 1 2 0 2 2 0 2 0 1 2 0 0 0 1 1 1 1 1 0 0 0 1 1 0 0 0 0 0 0 0 1 0 0 0 2 1 1 2 0 2 0 1 0 0 0 1 1 0 0 0 2 2 0 0 0 0 0 0 0 1 2 2 1 0 2 0 0 2 1 1 1 1 1 1 0 0 0 2 2 1 1 1 2 0 0 0 0 0 0 2 2 0 1 2 2 0 1 2 1 1 0 1 1 1 0 1 0 1 2 1 0 2 0 1 2 1 0 0 0 0 0 2 0 0 0 0 0 1 0 2 1 0 0 1 1 2 2 2 2 0 2 0 2 1 1 0 0 2 0 0 0 2 0 0 0 1 1 1 2 0 1 2 0 0 0 2 1 0 0 1 1 1 1 0 1 0 0 0 0 0 1 1 1 1 1 0 0 0 0 2 0 1 0 1 0 0 1 0 0 1 0 0 1 1 1 0 0 0 0 0 0 0 0 1 1 2 0 0 0 0 2 1 2 1 0 0 0 0 0 0 0 1 1 0 0 1 1 1 0 0 1 0 0 0 0 0 0 0 0 1 0 1 0 0 0 0 1 0 0 0 0 0 1 2 0 0 1 0 0 2 0 1 0 1 2 0 2 1 1 1 1 0 1 1 0 0 0 2 0 1 0 0 0 1 1 0 0 0 2 0 2 2 0 2 0 0 1 0 0 0 1 0 0 0 1 1 0 1 2 2 1 1 0 2 0 2 0 0 0 1 0 0 1 1 0 0 0 0 0 0 0 0 0 1 1 0 0 0 0 0 1 0 0 1 0 0 0 0 0 2 2 0 0 0 0 0 0 1 0 0 0 0 1 0 0 0 0 0 0 0 0 0 0 1 0 0 0 0 0 1 1 0 0 0 2 2 0 0 1 0 0 1 1 2 0 0 0 0 2 0 0 1 2 0 1 0 0 2 1 1 1 1 1 2 0 2 0 2 2 2 1 0 0 0 0 1 0 1 0 2 1 0 0 0 0 0 0 0 1 0 1 2 1 2 2 2 1 2 0 1 2 0 1 1 0 0 1 1 1 0 0 0 0 2 1 0 0 0 1 1 1 0 1 1 0 0 0 0 1 0 1 0 1 0 0 0 1 1 0 0 0 0 2 0 1 1 0 0 0 1 0 2 0 1 0 0 1 1 0 0 0 0 0 0 0 2 0 1 1 1 2 0 2 2 0 0 1 2 0 0 0 2 0 2 0 2 0 0 0 0 0 2 0 0 1 1 0 0 2 1 0 0 1 2 0 2 2 0 0 1 0 0 0 0 0 0 0 0 1 1 1 2 0 1 0 2 2 0 1 1 2 0 2 1 1 1 1 1 0 0 0 1 1 1 1 0 0 0 0 0 0 0 2 0 1 1 0 1 0 1 1 1 2 0 0 0 0 1 0 1 1 0 0 0 1 0 0 0
12 1 0 0 0 0 0 1 2 0 0 0 1 1 1 1 0 0 0 1 1 1 0 1 0 0 0 2 2 2 2 0 1 1 2 0 1 1 0 0 1 1 0 0 0 1 1 0 2 0 0 0 1 0 0 1 0 0 0 0 0 0 0 0 1 1 0 1 1 0 0 1 1 1 2 1 0 0 0 2 0 2 0 0 2 0 0 0 1 2 0 0 0 1 0 0 0 2 1 2 1 2 2 0 0 0 2 1 1 1 0 2 0 0 0 0 0 0 2 1 1 0 2 2 2 2 0 0 1 1 0 0 0 0 0 0 0 0 0 0 0 2 0 0 1 0 0 1 0 0 1 0 1 0 0 0 0 0 0 0 1 1 2 0 0 1 1 0 0 2 1 1 0 1 0 0 0 1 0 1 0 0 1 1 2 1 2 2 0 0 0 2 0 0 1 0 1 2 0 0 0 1 0 1 1 0 1 0 0 0 0 0 1 0 0 0 0 0 0 1 1 1 1 2 1 0 1 0 0 1 0 0 0 0 2 0 0 2 2 1 1 1 2 0 1 0 0 0 2 0 0 0 2 0 0 1 0 0 2 2 0 0 0 0 0 0 0 1 1 0 0 1 0 2 0 0 0 2 2 0 1 0 1 1 1 0 1 2 0 2 1 2 0 2 2 0 2 1 0 1 0 1 1 1 1 0 1 0 2 2 0 0 2 2 2 0 2 0 0 0 2 1 1 0 1 0 1 0 1 2 0 0 0 1 0 0 0 2 1 0 2 1 2 0 1 1 1 0 0 1 0 0 2 2 2 0 1 0 0 1 1 1 1 0 1 0 1 1 2 0 2 0 1 2 0 0 0 0 0 0 2 0 1 2 1 1 1 1 1 0 0 1 2 1 1 1 1 0 1 1 1 1 0 0 0 0 2 1 1 1 0 1 0 0 0 1 1 1 0 1 1 2 0 0 0 1 0 1 1 0 0 2 0 2 0 0 0 0 1 1 1 1 1 0 0 1 1 0 1 0 0 1 0 0 0 0 0 1 1 1 2 0 0 0 0 0 0 2 0 0 2 2 2 1 0 1 0 0 2 0 0 0 0 0 2 1 0 0 1 0 1 2 0 0 1 0 0 1 1 0 1 2 2 0 2 0 2 1 0 0 0 1 0 0 0 2 1 0 0 2 0 0 2 2 0 2 0 0 2 2 0 0 0 1 0 0 0 0 1 1 0 0 1 0 1 0 0 2 0 0 0 0 0 2 0 2 0 1 0 1 1 0 0 2 0 0 1 2 2 1 0 2 1 0 1 0 0 1 2 1 0 0 1 0 1 1 2 2 0 0 0 0 1 0 1 1 1 0 0 0 0 1 0 1 0 0 1 0 0 1 1 0 1 1 0 1 2 0 0 0 0 1 0 1 1 1 1 2 0 0 0 0 0 2 0 0 0 0 2 0 2 0 0 1 1 0 2 1 0 0 2 1 0 0 0 0 0 0 1 0 0 0 2 0 2 2 0 1 0 0 1 0 0 0 1 1 1 0 2 0 1 0 1 1 1 1 0 0 2 0 1 1 1 1 1 0 1 2 2 1 0 2 0 1 1 0 1 1 0 0 0 0 0 0 0 1 0 1 1 2 0 0 0 2 2 2 2 2 2 0 1 1 0 0 0 0 1 1 0 1 0 1 0 0 0 1 0 0 0 0 0 0 0 0 1 1 0 0 1 1 0 0 2 1 0 0 0 1 1 1 1 0 0 0 1 1 0 1 1 1 0 0 1 0 0 1 0 2 0 1 0 1 2 2 2 2 0 0 0 0 1 1 1 2 1 1 0 0 0 1 0 0 1 1 1 1 1 1 2 2 1 2 0 1 1 0 0 1 0 0 0 2 1 0 0 0 0 0 1 1 1 1 0 0 0 0 0 1 0 0 1 0 2 0 1 0 1 0 0 0 1 1 0 0 0 1 1 0 2 1 0 0 0 0 0 0 0 1 1 0 0 0 0 0 0 0 0 2 0 1 1 2 0 0 1 0 2 2 0 0 1 2 1 0 2 1 0 1 0 1 0 0 0 0 0 2 0 0 1 1 0 0 2 1 0 1 0 2 1 1 2 0 0 1 0 0 0 1 1 0 0 0 2 1 0 0 1 0 0 0 1 0 1 0 0 0 1 1 0 0 0 0 1 0 0 0 0 0 0 0 1 0 0 0 0 2 0 2 0 0 0 2 0 0 0 0 0 1 0 1 1 0 0 2 1 1 0 0 0 0 1 1
13 1 0 0 0 0 0 1 1 1 0 1 0 0 0 0 0 0 0 0 1 0 0 1 0 1 1 2 2 2 2 0 1 1 2 1 2 0 0 0 0 0 0 0 1 0 1 0 1 1 1 0 1 1 0 1 0 0 0 1 0 0 1 2 0 1 1 0 2 1 0 2 2 2 2 2 0 0 0 1 1 2 0 0 2 0 0 1 2 2 0 1 0 2 1 1 0 1 0 1 1 1 2 0 0 0 2 1 1 1 0 2 1 1 1 1 1 1 1 0 0 1 2 1 1 1 0 1 0 2 1 1 0 0 1 0 0 0 0 0 0 2 0 0 1 1 0 0 0 0 0 1 0 0 0 0 1 2 0 0 1 0 1 1 0 1 0 0 0 1 1 0 0 1 1 1 0 0 0 0 0 0 1 1 1 1 1 0 0 0 0 0 0 0 0 0 0 2 0 0 0 0 1 0 0 0 1 0 0 0 0 0 0 0 0 0 0 1 1 1 1 1 0 1 0 0 0 0 0 1 0 0 0 0 1 0 0 2 2 0 0 0 2 0 2 0 0 0 2 0 0 0 1 0 0 1 0 1 0 0 0 0 0 0 0 0 0 0 2 0 0 0 1 2 2 2 0 1 1 0 1 1 0 0 2 1 0 0 0 2 1 0 1 2 2 1 1 0 0 0 1 0 0 0 0 0 1 0 1 1 0 1 2 1 0 0 2 0 0 0 1 1 1 0 1 0 1 0 0 2 0 0 0 0 0 0 0 0 0 1 0 0 2 0 0 0 2 0 1 1 0 0 2 2 0 2 2 0 0 0 0 0 1 0 1 1 1 1 2 0 2 0 0 2 0 0 0 0 0 0 1 1 0 0 0 1 1 0 0 0 0 1 0 0 1 0 0 0 0 0 0 0 1 0 0 0 1 0 0 1 1 1 1 0 1 2 0 0 0 0 0 1 0 1 0 1 0 0 0 0 0 1 2 0 0 0 0 2 0 0 2 0 1 0 0 2 2 0 1 0 0 1 0 2 1 0 1 2 1 0 1 1 1 1 0 1 1 2 0 0 1 1 2 0 0 1 0 2 2 2 2 0 0 0 2 0 0 1 1 0 1 2 0 0 0 0 0 1 1 0 1 2 2 1 1 0 1 1 0 0 0 0 0 0 0 1 0 0 0 1 0 0 2 0 0 2 0 0 0 1 1 0 0 1 0 0 1 0 1 1 2 2 0 1 1 2 1 1 1 0 0 0 0 1 1 1 0 2 0 1 0 0 0 1 0 0 0 1 1 1 0 1 0 0 0 0 0 0 0 2 0 0 1 0 0 0 1 1 1 0 0 1 2 0 2 1 1 0 0 0 0 2 1 1 0 1 1 0 1 1 1 1 0 1 0 0 0 0 1 1 0 1 0 0 0 0 0 0 0 0 0 0 0 2 0 2 0 0 1 1 0 0 0 0 1 0 1 1 0 0 0 2 1 2 0 0 0 0 1 0 0 0 0 1 1 1 2 1 0 0 2 0 0 1 1 0 0 0 1 1 0 0 1 1 0 1 1 1 2 1 1 0 0 1 0 0 1 1 0 0 0 0 0 0 0 0 0 1 0 0 0 0 0 0 0 0 0 2 2 2 0 0 1 2 2 1 1 0 0 0 0 0 0 0 0 0 0 0 0 1 0 0 1 1 1 0 1 1 0 0 0 0 0 1 1 0 1 0 2 0 0 0 1 0 0 0 0 1 0 0 0 1 1 2 2 2 1 2 0 2 1 0 1 0 0 1 0 2 1 2 0 1 2 2 0 0 1 2 0 0 0 1 2 2 0 1 2 0 1 0 0 0 1 1 1 2 2 2 2 2 2 2 0 1 2 0 1 1 0 0 1 1 0 1 0 0 0 1 1 0 0 0 1 0 1 0 0 1 0 0 1 0 0 0 2 0 0 2 0 0 0 0 0 0 0 0 1 0 2 0 0 0 0 0 0 2 1 1 1 2 2 2 0 0 0 0 1 2 0 2 0 1 2 0 2 0 2 2 1 0 0 0 1 0 2 2 0 1 0 1 1 0 0 0 1 1 0 1 2 1 0 1 2 1 1 0 0 2 1 0 1 0 0 1 0 0 0 2 2 0 0 0 2 1 1 1 1 2 0 0 2 0 2 1 0 0 0 1 0 1 0 1 2 0 1 1 1 0 0 0 1 0 0 0 0 1 1 0 2 0 0 0 0 0 0 0 0 0 0 0 0 1 0 2 0 1 0 0 0 0 0 0
14 0 0 0 0 0 2 2 0 2 2 0 0 0 0 0 0 1 0 1 1 0 0 2 0 0 0 1 1 2 2 0 0 2 1 1 1 2 0 0 2 1 0 1 1 1 2 0 0 1 1 0 0 1 1 0 0 1 1 2 0 1 2 2 0 0 1 0 0 0 0 1 2 2 1 2 1 0 1 0 1 1 1 2 1 0 0 0 2 2 0 0 1 2 0 0 0 0 0 1 2 2 2 0 0 0 2 1 1 1 0 1 0 2 2 2 0 0 1 1 1 1 2 1 0 0 0 1 1 2 0 0 0 0 1 1 0 0 0 0 0 2 1 0 1 2 0 0 0 0 0 2 1 0 0 0 0 0 0 2 1 0 1 1 1 2 0 0 1 1 0 1 0 1 1 0 0 0 0 0 0 0 1 2 1 1 2 1 0 1 1 1 1 0 0 0 0 2 0 0 0 1 0 1 1 0 1 1 1 0 0 0 1 1 0 1 1 0 1 1 1 1 0 1 1 0 0 0 0 2 0 0 0 1 1 0 0 2 2 0 0 0 2 1 1 0 0 0 2 0 0 0 1 0 0 0 0 0 0 0 0 0 0 0 0 0 0 1 0 0 1 1 0 2 0 1 1 1 2 0 0 1 0 1 1 1 0 0 0 1 0 0 0 2 2 1 1 2 0 1 1 0 1 1 1 0 1 0 1 1 1 1 2 1 2 0 2 0 0 0 1 1 0 2 0 0 0 0 0 0 0 1 0 1 0 0 0 2 0 0 0 1 2 0 0 0 2 0 1 2 1 1 2 2 1 1 1 0 0 2 2 2 0 0 0 1 0 2 2 0 2 0 1 1 1 0 0 0 0 0 2 0 0 0 1 1 1 0 0 0 0 0 1 1 1 0 0 1 0 0 0 0 0 1 0 1 0 0 0 1 2 0 0 0 1 2 0 1 0 1 0 1 1 1 0 2 0 1 0 1 0 0 0 2 0 0 1 1 1 1 0 2 2 0 0 1 1 0 2 0 0 1 0 2 1 0 1 1 1 1 1 2 0 0 0 1 1 1 0 1 0 1 2 1 1 1 1 1 2 0 0 0 1 1 2 0 0 1 0 0 0 1 1 1 1 0 0 2 2 0 0 1 1 1 1 2 1 1 0 0 0 1 0 1 0 1 1 0 0 2 2 0 0 0 0 1 1 1 0 2 0 1 0 0 0 1 0 0 1 1 2 2 0 2 2 1 0 2 0 0 0 0 1 2 1 1 0 0 0 1 0 0 0 1 0 0 0 1 1 0 1 2 0 0 0 0 1 1 1 2 0 0 0 0 0 0 0 0 1 1 0 1 1 0 0 0 0 0 0 0 0 0 0 0 0 2 2 0 0 0 1 0 0 0 0 0 0 0 0 0 0 0 0 0 0 1 1 0 0 0 0 0 1 2 0 0 1 1 2 0 0 1 1 1 0 0 1 1 1 0 0 1 0 0 0 0 0 0 2 0 0 0 1 1 1 0 1 1 1 0 0 0 0 0 0 0 0 0 2 0 1 0 2 2 1 1 1 1 2 0 1 1 1 2 2 1 2 1 0 0 0 0 0 1 1 0 0 0 0 0 1 1 0 0 1 1 0 2 2 2 0 0 1 2 2 2 2 0 0 0 0 0 0 0 1 0 0 1 1 1 0 0 1 2 2 0 0 1 0 0 0 1 0 0 0 0 1 0 2 1 0 0 2 0 1 0 1 1 0 0 0 0 0 0 0 0 1 1 0 2 0 0 2 0 0 1 0 2 2 2 0 0 2 2 1 1 0 1 0 0 0 1 0 2 1 0 2 0 1 0 0 0 1 1 1 2 2 1 1 0 0 0 0 0 2 0 0 1 0 1 0 1 0 0 0 2 1 1 1 0 0 1 0 0 0 0 0 2 1 1 1 0 2 0 1 0 1 0 0 0 2 2 1 1 0 0 2 0 1 0 0 0 0 1 0 2 0 0 1 1 2 2 0 0 0 0 1 1 1 1 0 1 1 0 2 0 2 2 0 0 0 1 0 0 2 1 2 1 0 2 0 0 0 0 0 2 0 0 1 0 0 1 2 0 0 0 0 1 0 0 2 0 0 1 0 0 0 1 1 0 0 0 1 2 1 1 2 0 0 1 2 0 2 0 0 1 1 0 0 0 0 0 0 1 0 0 0 0 0 0 1 0 0 0 0 0 2 1 1 0 0 1 0 1 0 0 0 1 0 1 1 1 1 1 1 0 0 0 1 0 1 1
15 1 0 0 0 0 0 1 1 1 0 1 0 0 0 0 0 2 1 2 0 0 0 2 0 1 1 1 2 1 1 2 1 1 2 1 2 0 0 0 0 0 2 0 2 0 0 0 1 0 0 0 1 0 1 0 0 2 2 1 0 0 2 2 0 0 1 0 2 1 0 2 2 2 2 2 0 0 0 1 0 1 1 1 1 0 1 0 0 2 0 0 1 2 1 0 1 1 0 1 1 2 2 0 0 0 2 2 0 2 1 1 1 2 2 2 2 1 2 0 0 0 2 2 2 2 0 1 0 2 0 1 0 0 1 1 0 0 0 0 0 2 0 0 0 1 0 0 0 1 0 0 1 0 0 0 0 0 0 1 1 1 2 0 0 0 0 0 1 1 1 0 1 0 1 1 1 1 0 1 0 1 1 1 2 1 2 1 1 0 0 0 0 1 2 0 0 2 0 0 0 0 1 0 0 0 0 1 1 0 1 1 1 0 0 0 0 0 1 0 2 0 0 1 1 0 0 1 0 2 1 1 1 1 1 2 0 2 2 0 0 0 1 0 2 1 1 0 2 0 0 0 1 0 0 0 1 0 1 1 0 0 0 0 0 0 0 0 0 0 0 2 1 2 1 0 0 1 1 0 1 1 0 2 2 0 0 2 0 2 2 0 1 2 2 1 1 1 1 0 0 0 1 1 1 1 1 0 2 2 0 1 2 2 2 0 1 0 1 0 1 1 1 0 0 0 1 0 1 1 0 1 0 2 0 0 0 2 0 2 1 1 2 0 0 0 1 0 1 0 0 0 2 2 1 1 1 0 2 0 2 2 2 0 2 2 0 1 1 1 1 1 1 2 1 1 0 0 0 0 2 0 0 0 0 0 0 1 1 1 0 0 0 0 2 1 1 1 0 0 0 0 0 2 1 1 0 1 0 2 0 1 0 0 0 1 1 0 0 0 0 0 0 0 1 1 1 1 0 0 1 1 0 2 2 1 0 0 0 1 1 1 1 0 0 2 0 0 2 0 0 2 0 2 2 2 0 2 1 1 1 2 0 0 0 1 1 0 0 2 0 2 0 2 1 1 0 2 1 1 2 0 0 1 1 1 0 2 0 0 2 2 0 2 1 0 0 1 1 0 1 1 1 1 1 1 1 1 0 0 0 2 0 1 1 0 0 0 0 0 0 1 1 0 0 1 1 0 0 1 1 0 1 0 0 0 1 0 2 2 0 0 0 0 2 0 0 2 0 0 0 0 1 2 0 1 0 1 0 1 0 0 0 1 0 0 0 2 2 2 1 1 0 0 0 0 0 1 1 2 0 0 0 0 1 0 0 0 1 0 1 0 0 0 1 1 2 0 0 0 0 2 0 1 0 0 1 0 1 2 1 1 1 1 1 1 1 0 0 0 2 2 0 0 0 0 0 2 0 0 0 0 0 2 0 1 0 1 2 0 1 1 2 2 0 0 0 2 0 0 2 1 0 1 0 0 0 0 2 0 0 0 1 1 0 1 1 2 0 0 0 1 0 0 0 0 2 0 2 1 1 0 2 2 0 2 1 2 1 0 1 1 0 1 0 0 1 1 0 0 0 1 0 0 2 0 1 0 0 0 1 1 0 0 0 1 0 0 1 1 0 0 1 2 1 2 2 1 1 0 0 1 0 0 0 0 2 1 1 1 0 0 0 0 0 0 0 0 0 0 0 0 0 0 0 1 0 0 0 0 0 0 0 0 0 1 2 0 1 2 0 0 1 1 0 0 1 0 1 1 0 0 1 0 1 1 1 2 0 1 0 1 2 1 1 0 0 1 0 1 0 1 0 2 2 1 0 1 1 0 0 0 2 0 2 2 2 2 2 2 1 1 0 0 2 0 0 2 0 0 0 2 1 1 1 1 1 0 0 0 0 0 1 0 1 1 1 0 0 0 0 0 1 0 1 0 1 1 0 1 1 2 0 0 0 0 2 0 1 0 0 0 0 1 0 2 0 1 1 2 1 1 1 1 1 1 0 1 0 1 1 1 0 0 2 0 2 1 0 0 0 2 1 0 2 1 1 2 0 1 0 0 0 0 1 0 0 0 1 1 0 0 1 0 1 0 0 1 1 0 2 1 0 1 1 0 0 1 1 0 0 0 2 1 1 2 1 1 1 0 2 0 2 1 0 0 2 1 1 2 1 2 1 1 1 1 1 0 0 0 0 0 0 0 0 0 1 2 0 0 0 2 0 1 0 0 0 0 0 0 0 0 0 2 0 0 0 2 1 0 2 1
16 1 0 0 0 0 0 2 1 1 1 0 1 1 1 1 0 1 0 1 2 1 1 1 1 1 1 1 1 2 2 0 0 2 2 2 2 2 0 0 1 0 1 0 2 0 0 0 2 0 0 0 0 0 0 0 0 0 0 0 2 2 1 1 1 1 1 0 1 0 0 2 2 2 1 2 1 0 1 0 1 2 0 0 2 0 0 0 1 1 0 0 1 1 0 0 1 2 0 2 2 2 0 0 2 2 2 1 1 1 1 2 0 0 1 1 0 0 1 1 1 0 2 2 1 1 0 0 0 0 1 1 0 0 0 0 0 0 0 0 1 1 0 0 2 2 1 0 0 1 0 0 1 0 0 1 1 1 0 1 0 1 1 2 1 1 1 0 2 0 0 0 1 0 1 1 0 1 0 1 0 0 0 0 1 0 1 1 0 0 1 1 0 2 2 0 1 2 0 0 0 0 0 1 1 0 0 1 0 0 0 1 0 0 0 1 1 0 0 0 2 2 0 1 0 1 1 0 0 0 1 1 0 0 1 0 0 2 2 0 0 0 2 0 2 0 0 0 1 1 0 0 2 0 0 0 1 0 0 0 0 0 0 0 2 2 0 0 1 0 0 0 0 1 0 0 0 0 1 0 1 0 2 2 2 0 1 0 0 1 0 0 1 1 2 1 0 1 0 1 0 1 2 2 2 1 0 0 1 1 0 1 2 2 2 0 2 0 1 0 1 2 1 2 0 0 0 1 1 2 0 1 0 1 0 0 0 0 0 2 1 1 2 0 0 0 1 0 1 1 0 0 2 2 1 1 2 1 0 1 1 1 0 0 0 0 1 2 2 0 2 0 1 2 1 1 0 1 1 0 2 1 0 0 0 0 1 0 0 0 0 0 1 0 0 0 0 1 0 0 0 1 1 0 0 0 1 1 0 1 0 1 0 0 1 2 0 1 0 0 1 2 2 0 1 2 2 0 0 0 0 1 0 1 1 1 0 0 1 1 1 0 2 1 1 2 1 0 1 0 0 1 0 1 0 0 0 0 0 0 2 1 1 1 0 1 1 1 0 1 0 1 1 2 1 1 0 0 2 0 0 0 0 0 1 2 0 0 2 0 1 2 1 1 1 0 1 2 2 0 0 1 0 2 0 2 1 0 1 0 1 1 0 0 0 2 0 1 0 1 1 0 1 0 0 1 1 2 0 2 0 2 0 1 0 0 0 1 1 2 2 2 0 0 2 0 0 0 2 0 0 1 1 2 0 0 0 0 0 1 0 0 0 2 0 0 1 2 0 0 1 1 1 0 0 0 1 1 1 2 0 0 1 0 1 0 2 1 0 0 0 1 2 0 2 0 2 0 0 1 1 1 0 0 0 0 0 0 0 0 0 0 0 0 1 0 0 0 0 0 2 2 0 0 0 0 1 2 0 0 2 0 0 1 0 1 0 1 2 0 2 0 0 1 0 0 1 0 0 1 1 1 0 1 0 0 0 0 0 0 0 0 1 1 0 1 2 1 0 0 1 2 0 0 1 0 1 0 1 1 0 0 2 1 1 1 0 2 1 1 0 1 0 1 0 0 0 2 1 2 1 1 0 1 2 0 1 1 1 0 0 0 0 1 0 1 0 1 0 0 0 1 2 2 2 2 2 1 1 0 0 2 0 1 1 0 2 2 0 2 0 2 0 1 1 0 1 0 0 0 0 1 0 0 0 0 0 0 2 1 0 0 2 0 0 0 1 1 1 1 0 1 1 0 0 0 1 1 0 2 0 0 0 1 1 1 1 2 0 2 0 2 2 2 1 1 1 1 0 0 1 0 2 2 0 0 1 1 0 0 0 0 0 1 0 2 1 2 2 2 2 2 0 0 1 0 0 1 0 1 0 1 0 1 1 2 1 0 0 0 1 1 0 0 0 0 0 2 0 0 1 0 1 0 1 0 1 0 0 0 1 1 0 0 0 0 0 0 2 0 1 0 0 0 0 0 0 1 1 1 2 2 0 0 0 0 1 1 1 1 1 2 0 0 2 0 2 2 0 1 0 0 0 0 2 1 1 1 0 2 0 0 0 0 1 2 0 1 2 2 0 0 1 1 1 0 2 2 0 0 2 0 1 2 1 0 0 1 2 1 0 0 2 0 0 1 2 1 0 0 2 0 1 1 1 0 1 0 0 1 1 1 1 0 1 1 1 0 0 0 1 0 0 0 0 1 1 1 1 0 0 0 0 1 0 0 0 1 0 2 1 0 0 2 2 0 0 0 0 0 1 0
17 0 0 0 0 0 0 2 1 1 1 0 0 2 0 0 1 1 0 2 1 1 1 1 1 1 1 1 1 2 2 0 0 2 1 1 1 0 0 0 0 0 0 0 0 1 1 0 1 1 1 0 0 0 0 0 0 0 0 1 0 2 2 2 1 1 2 0 0 0 0 1 2 2 1 2 1 0 2 0 2 2 1 1 2 0 1 0 1 2 0 0 0 2 0 0 1 1 0 2 2 1 1 0 0 0 2 0 2 0 0 2 2 2 2 2 2 0 0 2 2 0 2 1 1 1 0 1 1 2 1 1 0 0 1 0 0 0 0 0 2 0 0 0 0 1 0 0 0 0 0 1 0 0 0 0 0 0 0 0 0 2 2 0 1 2 1 0 1 1 1 0 1 1 1 1 0 0 0 0 0 0 1 1 1 1 2 1 0 0 0 1 0 0 1 1 2 2 0 0 0 0 0 0 0 0 2 1 0 0 1 1 0 0 0 1 1 1 0 0 2 1 0 2 0 0 0 0 0 2 0 0 0 0 1 0 0 2 1 1 1 1 2 1 2 0 0 0 2 0 0 0 2 0 0 1 0 2 0 2 2 2 1 1 0 0 1 0 2 1 0 1 2 2 0 1 0 0 2 0 1 0 0 1 1 1 0 0 0 2 1 0 1 2 2 1 0 1 1 0 0 0 0 0 0 1 0 0 1 1 1 2 2 1 1 0 2 2 0 0 1 2 1 1 1 0 0 0 1 1 0 1 0 1 0 0 0 0 0 0 0 0 2 0 0 0 2 0 0 0 0 0 1 2 0 2 2 0 0 0 0 0 2 0 2 1 0 2 2 0 2 0 0 2 0 0 0 0 0 0 2 0 1 1 0 0 0 0 0 0 0 0 1 0 2 1 1 1 0 0 0 0 0 1 0 1 0 1 1 0 1 1 0 0 0 2 0 1 0 0 1 1 0 0 0 1 0 0 0 0 0 1 2 0 0 0 0 0 1 1 1 1 0 2 1 2 2 0 0 0 1 0 0 2 0 0 0 1 1 0 2 1 1 1 0 0 0 1 0 1 0 1 2 0 2 0 2 2 2 1 2 0 0 1 0 2 1 0 0 0 0 0 1 1 1 0 0 1 1 1 2 2 2 1 1 1 1 0 1 0 0 1 1 1 0 1 0 0 0 0 0 2 2 0 0 1 0 1 0 2 1 1 0 1 0 0 0 1 2 2 2 1 0 2 2 1 0 0 2 0 0 2 1 2 1 1 0 0 0 1 0 0 0 1 0 0 1 2 1 0 1 1 0 0 0 0 0 1 1 2 0 1 0 0 1 0 1 1 0 0 0 0 2 1 0 0 0 2 0 2 2 0 1 0 1 0 1 0 0 0 1 0 0 0 2 0 0 0 0 1 0 1 0 0 0 2 2 2 0 0 1 0 0 2 0 0 0 2 2 0 0 1 0 0 2 0 2 1 0 0 0 1 0 0 0 0 0 0 2 0 0 0 1 0 2 2 0 1 1 0 1 0 0 0 0 1 1 0 1 1 1 0 2 1 1 1 1 1 2 0 1 1 1 1 0 0 1 2 0 0 0 2 0 1 1 0 1 1 0 0 0 0 0 0 1 1 0 2 1 1 0 0 1 2 0 1 2 1 1 0 1 1 0 0 1 1 1 0 0 1 1 0 0 0 0 0 0 0 0 0 0 0 1 0 1 1 0 0 2 0 0 0 1 0 0 1 0 0 1 0 0 0 1 0 0 0 1 2 0 2 1 0 0 1 1 1 1 2 0 2 2 2 2 2 1 1 1 2 0 0 0 1 0 2 2 1 1 0 0 1 0 0 2 0 1 1 2 1 0 0 0 0 0 0 1 0 1 1 0 0 0 2 1 0 0 1 0 0 0 0 0 0 1 0 1 0 0 1 1 0 0 2 0 0 1 0 0 0 0 0 1 1 1 0 0 1 2 0 2 0 1 0 1 0 0 2 0 0 0 0 0 0 0 0 0 0 1 2 0 2 0 2 0 0 1 0 2 2 0 1 1 1 0 0 2 0 1 0 0 1 0 0 0 1 1 1 0 1 2 1 1 0 2 0 0 0 0 2 1 1 2 0 0 2 0 0 0 2 2 0 0 0 1 2 2 1 1 1 0 0 2 0 1 1 1 0 1 1 1 0 1 1 0 0 0 0 0 0 0 0 1 0 0 0 0 1 1 2 0 0 0 2 0 1 0 0 0 0 1 0 0 0 0 2 0 0 0 0 2 0 0 0
18 1 0 0 0 0 0 1 1 1 0 1 0 0 0 0 0 1 1 0 0 0 0 2 0 1 1 2 2 2 2 1 0 1 1 0 1 1 0 0 0 0 1 0 1 1 1 0 1 0 0 0 1 0 1 0 0 0 0 0 0 0 0 0 0 0 1 0 0 0 0 1 2 2 1 2 1 0 2 0 1 2 1 1 1 0 0 0 1 1 0 0 0 1 0 0 0 1 0 2 1 2 0 0 1 1 2 1 1 1 1 1 0 1 1 1 0 1 2 1 1 1 2 1 1 1 0 1 0 1 1 1 0 0 0 0 0 0 0 0 1 1 0 0 0 0 0 0 0 0 0 1 0 0 0 0 0 0 0 1 1 1 2 0 1 2 1 1 0 1 1 1 0 2 2 1 1 0 0 0 0 0 1 1 2 2 1 1 0 0 0 1 0 1 1 0 2 2 0 0 0 0 0 2 1 1 1 0 0 0 0 0 0 0 0 1 0 0 1 1 1 1 0 1 0 0 1 1 1 0 1 1 0 1 0 0 1 2 2 0 0 0 2 0 2 1 1 0 2 0 0 0 1 0 1 2 0 0 1 1 0 0 0 0 1 1 0 1 1 0 0 0 1 1 0 0 0 0 0 0 0 1 0 1 2 1 0 0 0 2 0 1 0 2 2 0 1 1 0 0 0 0 1 1 1 2 1 0 1 2 0 1 2 1 0 0 1 0 1 0 0 1 0 1 1 0 1 0 1 1 0 0 0 1 0 0 0 1 0 1 2 1 1 0 0 0 2 0 0 1 0 0 2 2 1 0 1 0 0 1 1 1 1 1 1 0 1 0 2 0 2 0 2 1 0 0 0 0 0 0 0 2 0 0 1 0 0 0 0 0 0 1 2 1 1 1 1 1 0 0 0 0 0 1 1 0 1 1 0 1 0 0 0 0 1 2 0 1 0 1 1 1 0 1 1 2 1 2 0 1 0 1 0 2 1 1 0 0 0 0 1 1 2 1 1 1 2 0 1 0 0 1 0 1 1 1 0 2 2 0 1 0 1 1 0 1 1 2 0 0 0 0 2 1 2 0 2 0 2 0 0 0 0 1 2 1 0 1 0 0 0 1 1 1 0 0 0 1 1 0 1 2 1 1 1 1 1 0 1 0 1 1 0 0 0 1 0 1 0 1 1 1 2 0 1 2 0 2 0 2 0 2 0 1 0 0 0 0 1 1 0 0 0 1 2 0 0 1 1 0 0 0 1 2 1 1 0 0 0 0 1 0 1 1 0 0 0 2 2 1 0 0 0 0 0 0 1 2 2 2 0 0 2 0 0 0 1 0 0 0 0 1 1 1 0 0 0 1 0 2 2 0 0 0 0 0 0 0 0 1 1 0 0 0 2 0 0 0 0 0 1 1 0 0 0 0 0 2 0 0 0 1 0 1 0 1 0 1 2 0 2 1 1 1 1 0 2 1 0 0 0 1 0 1 1 0 0 0 1 0 0 0 2 0 1 1 0 1 1 0 0 0 0 0 1 0 0 1 1 1 0 0 1 1 1 1 0 2 1 0 2 0 0 1 0 0 1 2 0 1 1 0 0 1 1 0 1 2 0 0 0 0 1 0 0 1 0 1 0 0 0 0 1 2 1 1 1 0 0 0 0 2 0 0 0 0 2 0 0 0 0 0 1 0 1 0 0 0 0 0 0 0 0 1 1 0 1 0 2 2 0 0 1 0 0 1 1 0 0 0 0 0 0 1 1 1 1 1 1 1 0 1 0 1 1 1 1 2 0 2 1 2 2 2 0 0 1 0 0 2 0 2 0 1 2 2 2 0 1 1 0 0 2 0 2 2 2 2 2 0 0 1 0 0 2 0 0 2 0 0 1 2 0 0 0 0 0 1 1 0 0 1 1 1 1 0 1 2 2 0 0 1 1 1 1 0 0 0 0 0 1 2 1 0 0 1 1 0 2 0 1 0 1 1 0 1 0 2 2 2 2 2 0 0 0 0 0 0 0 2 0 1 0 1 1 0 2 2 0 0 0 2 0 0 2 1 1 1 0 1 0 0 0 0 1 0 0 1 1 0 1 0 1 1 0 0 1 2 1 0 2 1 1 2 0 0 0 1 1 0 0 0 2 1 1 1 1 0 1 1 1 0 1 2 1 0 1 1 0 1 0 1 0 1 0 1 1 0 0 0 0 0 0 0 0 0 1 0 2 1 1 0 0 1 0 0 0 1 1 0 0 0 1 2 2 0 0 2 2 1 2 1
19 0 0 1 0 0 0 1 1 1 1 1 0 0 0 0 0 1 0 1 0 0 1 2 0 0 0 2 2 2 2 1 2 2 0 0 0 1 0 0 0 0 2 0 2 1 0 0 1 0 0 0 0 2 0 1 0 0 0 1 0 2 2 2 0 0 1 0 1 0 1 1 2 2 1 2 1 0 1 1 1 2 0 0 1 0 0 0 2 2 0 0 0 1 0 0 0 1 0 1 1 2 1 0 0 0 2 1 1 1 0 1 1 2 2 2 1 0 1 1 1 0 2 2 2 2 0 1 0 1 0 0 0 0 0 0 1 0 0 0 0 2 0 0 1 0 0 0 0 0 0 2 0 0 1 0 0 1 0 1 1 1 2 0 0 1 1 0 2 0 0 2 0 2 1 0 0 1 0 1 0 1 0 0 1 0 1 1 0 0 0 0 0 1 1 0 0 2 0 0 0 1 0 1 1 0 1 1 1 0 0 1 0 0 0 1 1 1 1 0 2 0 0 1 0 1 0 0 0 1 0 0 0 0 2 0 0 2 2 1 1 1 2 0 1 0 0 0 1 1 1 1 0 0 1 2 0 0 0 0 0 0 1 1 0 0 0 0 2 0 0 1 0 2 1 1 0 0 1 0 1 0 1 2 2 0 0 0 0 1 1 1 1 2 2 1 1 1 0 0 0 0 1 1 1 1 0 0 0 1 0 2 1 2 2 0 1 0 1 0 0 2 0 1 1 0 1 0 1 0 0 1 0 0 0 0 0 1 0 0 1 0 1 0 0 0 2 1 1 2 2 2 1 1 1 0 1 1 0 2 2 2 0 0 0 0 0 1 1 1 1 1 0 2 1 1 0 1 1 0 2 0 0 1 1 0 0 0 0 0 0 1 1 0 2 2 1 2 0 0 0 1 0 0 0 0 0 0 0 2 0 1 0 0 0 1 1 1 0 1 1 1 0 0 0 1 1 2 0 0 2 1 2 0 1 1 0 2 0 0 1 1 2 0 0 2 0 0 1 0 0 1 0 1 1 1 0 2 2 2 0 2 1 1 0 1 1 2 0 0 1 1 2 0 1 0 1 2 1 1 0 0 0 0 2 1 0 0 2 0 2 2 0 0 0 0 0 2 2 0 1 2 0 1 0 2 1 1 1 0 0 2 0 0 1 1 0 0 0 1 1 1 2 1 1 2 0 0 0 1 1 0 0 1 1 0 1 0 2 1 1 1 0 1 2 0 0 1 1 0 0 1 0 1 1 1 1 1 0 1 0 0 0 2 0 0 2 1 0 1 0 1 1 0 0 0 1 0 1 1 0 0 1 0 1 0 2 0 0 0 1 1 2 1 0 0 1 0 0 0 0 2 2 1 0 1 0 0 0 0 0 0 0 1 0 1 0 0 0 0 1 2 0 0 0 1 2 2 0 0 1 0 1 1 1 0 1 0 2 0 2 1 0 1 1 0 2 0 0 0 2 2 1 2 1 1 0 0 0 0 0 0 0 2 0 0 1 1 0 1 0 1 0 0 0 0 0 0 1 1 0 1 1 0 0 1 0 1 0 0 2 0 0 1 1 1 1 2 1 0 0 1 1 0 0 0 1 2 0 0 0 0 0 0 0 0 0 2 2 2 0 0 1 1 1 1 1 1 1 0 0 0 1 0 1 1 2 2 1 2 0 1 0 0 1 0 0 0 0 0 0 0 1 0 1 1 0 0 1 0 0 0 2 0 1 0 0 0 2 2 1 0 0 0 0 1 1 2 0 1 1 0 0 0 0 1 0 1 0 2 0 2 2 1 0 0 1 1 0 0 0 0 0 1 1 1 1 1 0 1 0 0 1 0 0 0 1 2 2 2 1 2 0 0 1 0 0 1 0 0 1 1 1 1 1 1 0 0 1 1 1 1 0 0 0 0 0 0 0 0 0 0 0 0 2 0 0 0 1 0 2 2 1 1 0 1 1 0 1 0 0 0 0 0 0 2 0 2 1 1 1 1 0 0 0 0 0 2 1 2 0 0 1 1 1 0 2 2 0 0 1 2 0 0 1 2 0 0 0 2 0 0 0 0 0 2 0 0 2 2 0 0 1 0 0 0 0 0 0 0 2 0 0 1 1 0 1 1 2 1 0 0 1 0 0 0 0 0 0 0 2 0 1 1 1 0 1 1 0 1 1 1 0 0 0 0 0 0 0 0 0 1 0 0 0 0 2 1 1 0 0 1 0 0 0 0 0 0 0 1 0 1 0 1 0 0 0 1 2 0 2 2
20 0 0 0 0 0 0 2 1 1 1 0 1 0 0 0 0 1 1 0 0 0 1 0 0 1 1 2 2 1 1 1 2 2 0 0 1 2 0 0 2 0 1 0 2 1 0 0 2 0 0 0 0 0 1 1 2 0 0 1 0 0 1 2 0 0 0 0 2 0 0 0 2 2 2 2 0 0 1 1 0 2 1 1 1 0 0 0 2 2 0 0 2 2 0 0 0 1 0 1 0 2 0 0 0 0 2 2 0 2 1 1 0 2 2 2 0 0 1 1 1 0 2 1 1 1 0 0 1 1 0 0 0 0 0 0 0 0 0 0 1 1 0 0 0 0 0 0 0 0 0 1 0 0 0 1 1 0 0 1 1 1 2 0 1 2 1 0 1 1 0 0 1 1 0 1 0 1 0 1 0 0 0 0 1 1 1 0 0 0 1 0 1 0 0 0 1 1 0 1 0 0 1 1 1 0 0 2 1 0 1 2 1 0 0 0 0 0 0 0 2 0 1 2 0 0 1 0 0 2 0 0 0 0 1 0 2 2 2 0 0 0 2 1 2 0 0 0 2 0 0 0 1 0 0 1 0 0 1 0 0 0 0 0 0 0 0 1 1 0 1 0 0 2 0 0 1 1 2 0 1 1 0 0 0 0 0 1 0 2 2 1 0 1 2 0 1 2 0 1 0 0 0 0 0 0 0 0 0 0 0 0 1 1 1 0 1 1 0 0 1 1 2 1 1 0 1 0 0 1 0 1 0 1 0 0 0 1 0 1 2 1 2 0 0 0 2 0 1 0 0 0 2 2 2 0 1 1 0 2 2 2 0 1 0 0 1 1 2 0 2 0 1 2 0 0 0 0 0 0 2 1 1 1 0 1 1 0 0 0 0 0 1 0 2 2 2 2 0 0 0 0 0 2 1 1 0 2 0 2 0 1 0 0 0 2 0 0 0 0 0 0 0 2 0 0 0 1 1 0 1 0 0 2 0 0 2 0 0 0 2 0 2 1 1 1 2 0 2 0 0 2 0 2 1 1 0 0 0 1 1 1 0 0 0 1 1 1 0 1 1 2 2 1 1 0 0 1 2 1 1 0 0 0 0 1 0 0 0 0 1 1 0 0 0 0 0 1 1 0 1 2 1 1 1 2 1 0 1 0 0 1 0 0 1 1 0 0 0 0 0 2 2 0 1 2 0 0 0 2 0 1 0 0 0 0 0 0 2 2 1 1 0 1 1 0 0 1 1 0 0 1 0 2 0 0 0 0 0 0 1 0 1 2 0 0 1 2 1 0 0 0 2 0 1 0 2 1 2 1 0 0 0 0 0 0 0 0 1 1 0 0 2 1 0 0 0 1 0 1 1 1 0 0 1 0 0 0 0 1 0 0 0 0 1 0 0 0 0 0 1 1 0 0 0 1 1 2 0 0 1 0 0 1 0 1 0 1 2 0 1 1 0 1 0 0 2 1 1 0 0 1 0 0 0 0 0 0 1 0 0 0 0 1 0 1 0 0 1 1 0 1 0 0 0 0 0 0 2 1 1 1 2 2 0 2 2 2 1 1 1 0 0 1 0 0 1 2 2 2 0 2 0 0 1 0 1 2 0 0 2 2 0 0 0 0 0 0 0 0 0 1 0 2 1 0 1 2 2 0 1 1 0 0 1 0 1 0 0 0 0 0 0 1 1 0 1 0 0 0 0 0 0 1 1 0 0 0 1 0 0 0 1 0 0 1 1 0 2 2 1 0 0 0 0 0 1 0 1 0 1 1 2 0 0 0 0 2 0 2 1 2 2 1 1 1 0 1 0 0 0 1 0 1 1 1 2 0 1 0 0 0 0 2 0 2 2 2 2 2 2 1 0 0 1 0 0 2 0 0 0 2 0 1 0 1 0 1 0 0 0 0 1 1 1 0 2 0 0 0 0 0 1 1 1 0 0 0 0 0 2 2 1 0 0 0 0 1 1 0 0 0 0 0 0 1 0 1 1 1 1 1 0 0 0 0 1 0 1 2 0 1 2 1 1 0 2 2 0 0 0 2 0 0 2 2 0 2 0 2 0 0 0 0 1 1 0 0 1 1 0 0 2 2 0 1 0 2 1 0 2 1 0 1 1 0 1 0 1 1 1 0 1 1 2 2 1 1 0 1 2 0 1 1 0 0 1 1 0 0 0 1 1 0 0 0 0 0 0 0 0 0 0 0 2 0 1 2 0 0 0 2 0 2 0 0 1 0 0 0 0 0 0 1 0 0 0 1 1 0 2 2
21 1 0 0 0 0 0 2 1 1 1 0 0 1 1 1 0 2 2 2 0 0 0 1 0 0 0 2 2 2 1 0 0 1 0 0 0 2 0 0 0 0 0 1 2 2 0 0 1 0 0 0 0 0 1 0 0 0 0 0 0 1 2 2 0 0 0 0 1 0 0 1 2 2 1 2 1 0 1 0 0 1 1 1 1 0 1 2 2 2 2 1 0 2 0 0 1 0 0 0 1 2 0 0 1 1 2 1 1 1 0 1 2 2 2 2 2 0 0 2 2 0 1 1 0 0 0 0 2 2 0 0 0 0 1 1 1 1 0 0 0 2 0 0 1 2 0 0 0 0 0 1 0 0 1 0 0 0 0 1 2 1 2 0 0 2 1 0 1 1 0 1 0 1 2 0 0 1 1 1 0 1 0 0 0 0 0 1 0 0 0 1 2 0 0 1 1 2 0 0 0 1 0 0 0 0 2 0 2 0 1 1 2 0 0 0 0 1 0 0 2 0 0 2 0 0 0 0 0 2 0 0 0 0 2 0 0 2 2 0 0 0 2 1 2 0 0 0 1 1 1 1 2 0 0 0 0 1 0 2 2 2 1 0 0 0 1 1 1 0 1 1 0 1 0 0 0 0 2 0 1 0 2 2 2 0 2 2 0 2 1 1 1 2 2 1 0 1 0 1 1 0 0 0 0 0 0 0 1 2 0 1 2 2 2 0 1 0 0 0 2 0 1 1 1 0 0 0 1 0 0 2 0 2 0 0 0 0 0 1 2 1 1 0 1 1 1 0 0 0 0 0 2 2 2 0 2 0 0 2 2 2 1 0 1 0 0 2 2 0 2 0 1 2 1 0 0 1 1 0 2 0 0 1 0 0 0 0 0 1 0 0 1 0 1 0 0 1 1 1 1 2 0 0 0 0 0 0 0 2 0 0 0 0 0 2 0 0 0 0 0 0 0 0 0 1 0 1 0 0 0 1 0 1 1 1 0 0 0 0 2 0 1 1 0 1 2 0 2 0 0 2 0 2 1 1 0 1 1 1 1 1 1 1 0 1 1 2 0 0 1 2 1 2 0 1 0 1 2 0 0 0 0 0 2 1 0 0 1 0 1 1 2 1 2 0 0 1 1 1 1 2 1 1 1 1 1 1 1 0 1 1 0 1 0 1 1 0 0 1 1 1 2 2 0 2 0 1 0 1 0 2 0 0 0 0 1 1 2 2 0 0 0 0 2 1 0 1 1 0 0 0 1 2 0 0 0 1 0 1 1 0 0 2 0 0 2 0 0 1 0 0 1 0 1 0 1 0 1 1 0 0 0 0 1 0 1 0 1 0 0 1 0 0 0 0 0 0 0 1 1 0 1 0 0 0 0 0 0 0 1 1 0 0 1 0 0 0 0 0 1 2 0 0 0 1 2 2 0 0 0 0 0 2 0 0 0 0 2 0 2 0 0 1 0 0 2 1 0 0 1 1 0 1 0 0 0 1 1 0 0 0 1 0 1 2 2 1 0 0 0 1 0 0 0 1 1 0 2 0 1 0 2 1 0 0 2 2 0 1 1 0 0 1 0 0 1 2 1 1 0 1 1 1 2 1 1 1 1 0 0 0 0 0 0 1 0 1 2 2 0 0 1 2 2 1 1 1 0 0 0 1 0 1 1 0 2 1 0 1 0 1 0 0 0 1 0 0 0 0 0 0 1 0 0 0 0 1 2 1 1 1 2 0 1 0 1 0 2 2 0 0 1 1 0 0 1 1 2 0 0 1 0 0 1 1 0 1 0 2 0 2 2 2 0 0 1 1 0 0 0 1 0 2 2 0 2 0 0 1 0 0 1 0 1 1 2 2 2 2 2 1 0 1 1 0 1 1 0 1 0 2 1 0 0 0 0 0 0 0 0 0 1 0 1 0 0 2 1 1 0 0 1 0 2 0 0 1 0 0 1 1 0 0 0 1 1 0 0 0 1 0 1 1 0 1 0 1 1 1 1 1 0 0 0 0 1 1 1 1 0 0 1 0 1 0 2 2 0 1 0 2 0 0 2 0 1 1 0 0 0 0 0 0 1 2 0 2 2 2 0 2 1 1 0 0 1 2 1 0 1 0 1 2 1 0 0 2 2 0 0 0 1 2 1 1 2 0 0 1 2 0 0 2 2 0 2 0 0 0 0 0 1 0 1 0 1 1 1 0 0 0 0 0 0 0 1 1 1 0 0 1 0 2 0 1 0 1 0 1 1 0 0 2 0 0 0 0 0 1 2 2
22 1 0 0 0 0 0 1 1 2 2 0 1 2 1 1 1 0 0 0 1 1 1 2 0 0 0 1 2 1 1 2 0 1 1 1 1 1 0 0 1 0 0 0 1 0 1 0 2 0 0 0 0 1 0 1 0 0 0 1 1 1 2 2 0 0 1 1 1 0 0 2 2 2 2 2 0 0 1 0 0 1 0 0 2 0 0 0 2 2 0 0 1 1 0 0 1 1 0 1 0 2 1 0 1 1 1 0 2 0 0 2 1 2 2 2 2 0 2 1 1 0 1 1 0 0 0 1 0 1 0 0 0 0 0 0 0 0 0 0 0 2 0 0 0 1 0 0 0 0 1 0 1 0 0 0 0 1 0 1 2 2 1 1 0 2 1 0 1 1 1 0 1 1 1 2 0 1 0 1 0 0 0 1 0 0 1 1 0 0 0 2 0 1 2 0 2 2 0 0 0 1 0 1 1 0 2 0 0 0 1 1 1 0 0 1 0 0 1 0 2 1 1 1 0 0 1 0 0 0 0 0 0 1 1 0 1 2 2 0 0 0 2 1 2 0 0 0 1 0 0 0 0 0 0 2 1 0 1 1 0 0 0 0 0 0 2 0 1 0 2 1 0 2 0 0 1 1 2 0 0 1 0 1 1 0 2 0 0 2 1 1 2 2 2 2 0 1 0 1 0 0 0 0 0 1 0 0 1 1 0 1 1 1 0 0 2 0 0 0 1 0 1 2 1 0 1 0 1 0 0 2 0 1 0 0 0 0 0 1 1 1 1 0 0 0 2 0 2 2 0 0 2 2 1 1 1 0 1 1 1 1 2 0 2 0 1 2 2 0 2 0 0 2 0 0 0 1 1 0 1 2 2 2 0 0 1 0 0 0 0 0 1 0 1 0 1 0 0 0 0 0 0 1 0 1 0 1 0 1 0 0 0 0 0 2 0 0 0 0 0 2 1 0 2 1 0 0 2 0 0 1 1 1 1 1 0 1 0 0 1 1 2 1 1 2 2 0 0 1 0 1 0 1 0 0 0 2 1 0 1 1 0 1 0 1 1 2 0 0 0 0 1 1 1 0 0 0 2 0 1 1 0 0 1 1 0 0 0 0 0 2 0 1 1 0 0 2 2 0 0 2 1 1 1 1 1 1 0 0 0 1 0 0 0 2 0 2 0 2 1 0 1 0 0 1 1 0 0 1 1 0 0 1 0 0 0 1 1 2 1 1 0 0 2 0 0 2 1 0 0 0 0 1 1 1 0 1 0 1 1 0 1 1 1 1 0 2 2 0 0 0 0 0 0 0 1 1 2 1 1 0 2 0 0 0 2 0 1 0 0 0 1 0 1 2 0 1 0 1 1 0 0 0 0 0 1 0 0 1 0 0 1 1 0 1 1 0 0 0 2 2 0 0 0 0 1 2 0 0 0 0 0 1 0 0 1 0 2 0 0 0 1 2 0 0 2 0 1 0 0 2 0 1 0 0 0 0 2 0 0 0 1 0 1 2 1 1 1 0 0 1 1 0 0 0 0 0 1 1 0 2 2 1 0 2 0 1 2 1 0 0 0 1 0 0 1 1 0 0 0 0 0 0 0 0 1 2 0 0 0 0 0 0 0 1 0 2 1 1 0 0 1 2 2 1 1 1 0 0 0 1 0 0 1 1 1 0 0 1 0 0 0 0 1 0 0 1 0 0 0 0 0 0 0 0 1 1 1 0 1 0 1 0 0 0 2 1 1 1 1 0 0 1 0 0 0 1 0 1 1 0 1 0 0 0 0 2 0 2 0 2 2 2 1 1 0 2 0 0 0 1 1 1 1 1 1 2 0 0 0 0 1 1 1 2 2 2 0 0 0 0 0 2 2 0 2 2 0 0 0 2 1 0 0 1 1 0 2 1 2 2 0 0 0 0 0 0 0 0 0 0 1 1 1 0 0 0 0 1 1 1 0 0 1 2 2 0 2 1 1 0 0 0 0 1 0 1 0 0 1 1 0 0 0 0 1 1 0 1 1 2 1 1 2 0 2 1 0 0 0 2 1 0 1 2 0 0 0 2 0 0 0 0 1 1 0 0 2 2 0 0 2 1 0 0 1 1 0 0 2 0 0 0 0 0 0 2 2 0 0 0 1 2 1 0 1 1 0 0 1 0 2 1 0 0 1 0 0 0 0 1 2 0 0 0 0 0 0 0 2 0 2 0 0 0 0 2 0 0 0 2 0 1 0 0 0 0 1 0 0 0 0 0 0 0 0 1 1 1 2 2
23 1 1 0 0 0 0 1 1 1 1 1 0 0 0 0 0 0 0 0 1 1 0 2 0 0 1 2 2 2 2 1 0 0 2 0 2 0 0 0 0 0 1 0 2 1 0 0 0 0 0 0 1 0 0 0 1 0 0 0 1 1 1 1 0 0 0 0 2 0 1 0 1 2 1 2 1 0 1 0 1 2 1 1 1 0 1 0 2 2 0 0 0 2 0 0 1 0 0 1 2 2 0 0 0 0 2 2 1 1 0 1 1 2 2 2 1 0 2 0 0 0 0 2 0 0 0 1 0 1 0 0 0 0 0 0 0 0 0 0 1 1 0 0 0 0 1 0 0 0 0 1 0 0 1 0 0 2 0 1 0 0 1 1 1 2 0 1 0 1 1 0 1 2 1 0 0 0 0 0 0 0 1 1 2 2 1 0 0 0 0 0 0 1 2 0 1 1 0 0 0 1 0 2 2 0 0 0 0 0 1 1 1 0 0 0 0 1 1 1 1 1 1 1 0 0 1 0 0 1 0 0 0 1 1 1 1 2 2 0 0 0 2 0 2 0 0 0 2 0 0 0 1 0 0 1 0 1 0 0 0 0 0 0 0 0 0 1 0 0 0 0 0 2 0 1 1 1 2 0 2 0 1 2 1 0 0 0 0 1 0 0 1 2 2 1 0 0 1 0 0 0 2 2 2 1 1 0 1 1 0 2 2 2 2 0 1 2 1 0 0 2 1 0 1 0 1 0 0 2 0 1 1 1 0 0 0 2 1 1 0 0 2 0 1 1 1 0 1 1 0 0 2 2 1 1 2 1 0 1 1 2 2 0 2 2 0 0 2 0 2 0 1 2 0 1 0 0 0 0 1 0 1 1 0 1 1 1 1 0 0 1 1 0 1 0 0 1 0 0 0 1 0 1 1 0 1 1 1 1 0 2 0 0 1 2 0 0 0 0 0 0 0 0 1 2 1 2 0 0 2 0 1 1 0 0 1 0 1 1 2 0 0 0 0 2 2 0 1 0 0 1 0 2 1 1 0 1 1 0 1 1 1 1 0 1 1 2 0 0 1 2 1 1 2 0 1 0 2 0 0 0 0 0 2 0 0 0 1 0 1 1 0 1 1 0 1 2 2 0 1 1 1 2 0 1 2 0 2 0 0 2 0 1 0 1 1 2 0 2 2 0 2 0 1 2 0 1 1 2 0 1 0 1 1 0 0 1 1 1 1 1 0 0 2 0 0 1 1 0 0 0 1 2 1 1 0 1 0 1 0 0 0 2 0 0 1 0 0 0 0 1 1 0 1 0 1 2 2 2 0 0 2 0 0 0 2 0 0 0 0 1 0 0 2 1 1 1 0 1 1 1 0 0 0 2 0 0 0 2 1 1 0 1 1 1 1 0 0 0 1 1 0 1 1 1 1 0 0 0 1 0 2 2 0 0 0 1 2 0 0 1 1 1 1 0 2 1 1 0 0 1 0 1 1 1 0 0 2 1 1 1 1 0 1 2 0 0 1 1 0 1 0 0 0 2 2 0 2 1 1 0 2 1 2 2 0 2 1 1 1 0 0 1 0 0 0 2 0 1 1 0 1 0 1 0 2 2 0 0 1 1 0 0 0 0 0 1 1 1 0 0 1 1 0 1 1 1 0 0 0 1 1 0 1 1 1 0 0 2 0 0 0 0 1 0 0 0 0 0 0 0 0 0 0 0 0 0 2 1 0 0 2 0 1 0 1 0 2 2 1 0 1 1 0 2 0 1 1 1 0 1 1 0 0 1 0 2 0 1 0 1 2 2 0 0 0 1 0 0 0 0 0 0 2 2 1 1 0 0 1 1 1 1 1 2 2 0 1 1 0 1 0 0 1 0 1 1 0 1 0 1 2 0 0 0 0 1 0 0 0 0 0 0 0 0 0 1 1 1 0 0 0 0 2 0 0 1 0 0 0 0 1 0 0 1 2 1 2 1 2 0 0 0 0 0 0 1 1 1 1 2 1 1 1 1 0 1 1 1 0 1 0 1 2 0 2 2 1 0 0 1 0 0 2 0 1 1 0 2 0 0 0 0 1 1 0 0 1 1 0 1 1 0 0 0 1 2 1 1 2 0 1 2 1 0 0 2 2 0 0 0 1 2 1 2 2 0 0 0 1 0 2 1 1 1 1 1 0 1 1 1 0 0 1 2 2 0 0 0 1 0 0 0 0 0 2 1 1 0 0 1 0 1 0 0 0 1 0 0 0 1 0 2 0 0 0 0 0 0 1 1
24 1 0 0 0 0 0 2 0 2 1 0 0 0 0 0 0 1 0 1 0 0 0 2 0 0 0 2 2 2 2 0 0 2 0 0 1 2 1 1 1 0 0 1 1 0 0 0 1 1 1 0 1 0 0 0 1 0 0 1 1 2 0 0 0 0 2 0 1 1 0 1 1 1 1 1 1 0 1 0 0 1 0 0 2 0 0 0 2 2 0 0 0 2 0 0 0 1 0 1 2 2 2 0 0 0 2 0 2 0 0 2 1 2 2 2 1 0 1 2 2 0 2 2 2 2 0 1 0 1 1 1 0 0 0 0 0 0 0 0 1 1 0 0 0 1 0 0 0 1 0 0 0 0 1 0 1 2 0 0 2 0 2 0 0 1 0 2 0 0 0 0 1 2 2 2 1 2 1 2 1 1 1 1 1 1 2 1 0 0 0 1 0 2 2 0 2 2 0 0 0 0 0 1 1 0 2 2 1 0 0 0 0 0 0 0 0 0 1 0 2 1 0 2 0 0 0 0 1 2 0 0 0 1 1 1 0 2 2 0 0 0 2 0 2 0 0 0 2 0 0 0 2 1 0 0 0 0 0 0 0 0 1 1 0 0 1 1 1 0 0 0 2 2 0 2 1 1 1 0 0 1 1 1 2 1 1 1 0 2 2 1 0 2 1 0 1 2 0 1 0 0 0 0 0 1 0 0 0 0 2 1 2 2 2 0 1 2 0 0 2 1 2 1 1 0 2 0 1 1 0 1 1 1 0 0 0 0 0 1 0 0 1 1 1 2 0 1 2 2 1 1 0 0 0 0 1 0 0 1 1 2 1 0 1 0 1 1 1 1 1 1 0 2 0 0 0 1 1 0 1 0 2 2 0 0 1 0 0 0 0 0 1 0 2 0 0 1 1 1 1 1 0 2 1 1 0 2 0 2 0 0 0 0 1 2 0 0 0 0 0 1 0 1 1 1 1 0 1 0 1 0 0 1 2 1 0 0 1 2 1 1 2 0 0 1 2 0 1 0 1 0 0 2 1 1 0 1 1 1 2 0 0 0 0 0 0 1 0 1 0 1 2 1 0 0 0 2 1 2 2 0 0 1 2 0 0 1 0 1 1 0 0 1 0 0 0 1 1 0 1 2 1 1 1 1 2 0 0 0 0 2 0 1 0 1 0 0 0 1 0 1 2 0 0 1 1 0 1 1 1 0 0 1 1 0 1 1 0 0 1 1 0 0 1 0 0 2 0 0 0 0 1 2 1 0 0 2 0 1 0 0 1 2 1 1 1 2 2 1 0 0 1 0 0 0 1 1 2 1 0 0 0 1 1 0 1 0 1 0 0 0 0 2 0 0 0 0 0 0 0 2 1 0 1 1 1 0 0 0 2 2 0 0 1 0 0 0 0 0 1 2 0 0 0 1 1 0 0 0 1 1 0 0 0 0 0 0 2 0 1 0 0 1 1 0 2 1 0 0 0 2 0 1 0 0 0 0 2 0 0 0 2 0 0 2 2 1 0 0 0 1 0 0 0 1 1 1 0 2 0 2 2 2 0 1 1 2 1 0 2 0 0 2 0 0 2 2 1 1 0 1 0 0 1 0 1 1 0 0 0 0 0 0 0 0 0 1 2 2 1 0 0 1 0 0 1 1 1 0 0 0 1 0 2 2 1 0 0 1 1 0 1 1 1 0 0 0 0 1 1 1 0 1 1 1 0 1 2 0 1 1 2 1 1 0 0 2 0 0 0 0 0 1 1 1 1 1 0 1 1 0 1 0 1 0 0 1 1 2 0 1 2 2 1 1 0 0 1 0 0 0 1 2 1 1 0 0 0 2 0 0 2 0 2 2 2 1 2 1 1 0 0 1 2 0 1 1 0 0 0 2 0 0 0 0 0 1 1 0 0 1 2 1 2 1 2 0 0 0 0 0 2 0 0 0 2 0 0 0 1 1 0 0 0 0 2 1 1 0 1 0 0 1 0 2 0 1 0 1 1 1 1 0 1 1 1 1 0 2 0 2 0 0 2 0 2 2 1 0 1 2 0 0 0 2 0 0 0 2 1 0 1 0 1 1 0 0 2 2 0 1 2 1 1 0 0 1 0 1 2 0 0 2 0 0 1 0 0 0 0 0 2 1 0 0 2 0 0 0 1 0 2 0 0 1 2 1 0 0 0 0 1 1 1 1 1 1 1 0 1 0 0 0 0 0 2 1 0 0 0 2 0 1 0 0 0 1 0 1 1 0 0 1 0 0 1 0 2 2 2 1
25 1 0 1 0 0 0 2 2 1 0 0 1 1 1 2 0 1 1 1 1 0 0 2 0 0 0 1 1 2 2 1 0 0 2 0 2 1 0 0 0 0 0 0 2 1 0 0 1 0 0 0 0 1 1 0 0 0 0 0 1 1 1 2 0 1 1 0 1 0 1 1 2 2 2 2 0 0 2 0 2 2 0 0 1 0 0 0 1 2 0 0 2 2 0 0 0 1 0 2 1 2 1 0 1 0 1 1 1 1 1 2 1 2 2 2 1 0 2 1 1 0 1 0 0 0 0 2 0 2 1 1 0 0 0 0 0 0 0 0 0 2 2 0 2 2 1 1 0 0 1 0 1 0 0 0 0 1 0 1 0 0 2 0 0 2 1 0 0 2 2 0 0 2 1 0 0 0 0 0 0 0 1 1 2 2 2 1 1 0 0 0 0 1 2 0 1 1 0 0 0 0 0 2 2 0 0 1 1 0 0 1 1 0 0 1 1 1 0 0 2 2 1 2 0 0 0 0 0 0 0 0 0 0 1 0 0 2 2 0 0 0 2 0 2 1 1 0 2 0 0 0 1 0 1 2 0 0 0 0 0 0 1 1 0 0 1 0 2 1 1 0 0 2 0 1 1 1 2 0 1 1 0 1 0 1 0 0 0 2 2 1 1 2 2 1 1 0 0 0 0 0 0 0 0 1 0 0 0 0 0 0 1 1 1 0 2 1 0 0 1 1 1 2 0 0 0 0 1 0 0 2 0 2 0 0 0 2 1 0 2 1 1 1 1 1 1 2 2 2 2 2 2 2 0 1 1 2 0 1 1 1 0 0 0 2 0 2 2 0 2 0 0 2 2 1 0 0 0 0 1 1 2 1 0 0 0 0 0 0 0 0 2 0 2 1 1 2 0 0 0 1 0 0 0 0 1 0 0 1 1 0 0 0 1 2 0 0 0 0 0 1 0 0 1 2 0 1 0 1 1 2 0 2 2 0 0 1 0 1 2 0 1 1 1 1 2 0 1 0 1 1 0 1 1 1 0 2 1 0 1 1 0 0 0 1 1 1 0 1 0 1 1 2 0 2 0 0 2 0 0 0 0 0 2 0 0 1 1 2 0 2 1 1 1 0 1 1 1 1 1 2 2 1 2 2 2 1 0 0 0 2 0 1 0 1 0 0 0 1 1 1 2 1 0 2 0 1 1 2 0 1 0 0 0 0 2 0 1 1 0 0 0 0 2 0 0 2 0 0 0 0 0 2 0 0 2 0 0 0 1 0 0 2 0 0 0 1 0 0 1 2 2 0 0 0 2 2 2 2 0 0 0 0 0 0 0 0 1 1 0 0 0 0 0 0 1 0 0 0 0 2 1 0 0 0 0 0 0 1 0 0 0 1 0 1 0 0 0 0 1 1 0 0 0 1 1 0 0 0 0 0 0 0 0 1 0 2 2 0 1 0 0 1 1 0 2 1 0 0 1 1 1 1 1 0 0 0 0 0 0 0 1 1 0 1 2 1 1 0 0 0 0 0 1 0 2 0 1 1 0 1 2 1 0 0 2 2 2 0 1 1 0 1 0 0 1 2 1 2 1 1 0 1 2 0 1 1 1 0 0 0 0 1 0 1 0 0 2 2 0 0 2 2 1 1 1 0 0 1 0 1 1 1 2 1 1 0 0 0 0 0 0 2 2 0 1 0 0 0 0 0 0 0 0 0 0 1 2 1 1 0 1 0 0 0 2 0 2 2 0 0 0 0 1 1 1 2 0 2 0 0 2 0 0 1 0 2 0 2 0 2 2 2 0 0 1 1 0 0 0 2 1 1 1 1 2 0 1 1 0 0 0 2 0 2 2 2 2 1 1 2 0 0 1 0 0 2 0 0 0 2 0 1 1 1 1 0 1 0 1 1 0 0 0 0 0 1 1 0 0 1 2 0 0 0 2 0 0 0 1 1 0 0 0 0 0 1 2 1 2 0 0 1 0 1 0 1 1 1 1 1 1 1 0 0 0 1 0 2 0 0 0 1 2 0 2 1 0 0 1 2 0 0 1 1 1 0 1 1 1 0 0 0 1 1 0 0 1 0 0 1 1 1 0 0 1 1 1 0 2 0 1 2 1 0 1 0 0 0 0 0 0 1 1 1 1 0 0 0 1 0 0 2 2 0 2 0 0 0 0 0 1 1 0 1 1 0 1 0 0 0 0 0 0 1 1 1 2 0 0 0 0 2 0 0 0 0 0 0 0 1 0 0 1 0 0 1 1 0 0 0
26 1 0 0 0 0 0 2 0 2 2 0 2 2 1 1 0 2 1 1 0 0 1 1 1 1 1 2 2 2 2 0 1 0 2 0 2 0 0 0 0 0 0 1 2 1 0 0 1 1 1 0 0 1 1 1 0 0 0 1 0 2 1 1 0 0 0 0 1 0 1 1 2 2 2 2 0 0 1 0 1 1 0 0 2 0 0 0 2 2 0 0 0 2 0 0 0 1 1 1 0 2 1 0 1 1 2 1 1 1 1 1 0 0 0 0 1 0 0 2 2 0 2 0 0 0 0 1 1 1 0 0 0 0 1 0 0 0 0 0 1 1 0 0 0 1 0 0 0 0 0 0 0 0 0 1 0 0 1 1 1 0 2 0 1 2 2 0 1 1 0 1 1 1 1 2 1 1 1 1 0 1 0 0 0 0 1 2 1 0 0 0 0 2 2 0 2 2 0 0 0 1 0 1 1 0 2 1 1 0 0 1 1 0 0 0 0 0 1 0 2 2 1 2 0 0 1 0 0 1 0 0 0 1 1 0 1 2 2 0 0 0 2 1 2 0 0 0 2 0 0 0 1 0 0 2 1 1 0 1 1 1 0 0 0 0 0 0 0 0 1 1 0 1 0 1 0 0 1 0 0 1 1 1 2 1 0 1 0 2 1 1 0 2 1 0 0 1 0 0 0 0 0 0 0 1 0 0 0 0 0 0 2 1 1 0 2 2 1 0 1 2 0 2 0 0 0 0 1 1 0 1 0 0 0 1 0 1 1 2 1 1 1 0 0 0 2 0 0 0 0 0 1 2 0 2 2 1 0 0 1 0 1 0 1 0 0 2 2 0 2 0 2 1 1 1 0 0 0 0 1 0 0 0 1 0 0 1 1 1 0 0 1 0 2 2 2 1 0 0 0 1 0 1 0 1 0 0 0 2 0 0 0 0 0 1 1 0 0 0 0 1 1 0 0 0 0 1 0 1 1 1 1 0 1 0 0 1 0 0 1 1 1 1 1 1 1 1 2 0 0 1 0 1 2 0 2 2 2 1 1 1 0 0 0 0 0 0 0 2 0 2 2 0 1 1 1 2 2 1 2 0 0 1 0 2 1 0 1 0 1 2 1 2 0 0 0 0 0 1 2 2 1 1 1 2 1 0 0 0 0 0 0 1 0 1 0 0 0 0 0 2 1 0 0 1 1 0 1 2 1 0 0 1 0 1 0 0 0 0 1 1 0 0 2 0 0 0 2 1 0 1 0 1 1 1 0 0 0 1 1 0 0 1 0 0 0 1 1 1 0 1 0 0 0 0 0 2 2 2 0 0 0 0 2 1 2 0 1 1 0 2 1 0 0 0 0 0 0 0 0 2 0 0 0 1 1 0 0 2 0 0 1 1 1 1 1 0 0 0 1 2 0 0 0 1 2 2 0 0 0 0 1 0 1 0 1 0 1 1 1 1 0 1 1 0 2 2 0 0 0 2 0 1 0 0 0 0 1 0 0 0 2 1 1 1 1 1 0 0 1 0 1 0 1 1 2 0 2 0 0 0 1 1 1 1 0 1 1 1 1 0 0 0 0 0 0 1 0 0 0 0 0 0 0 0 0 2 0 0 1 0 0 0 0 0 0 1 2 2 0 0 1 1 1 1 1 0 0 0 0 1 0 0 1 1 1 1 0 1 0 1 0 1 1 1 1 1 1 1 1 2 0 0 0 1 0 0 2 1 0 1 2 0 0 0 0 0 1 1 0 0 1 0 0 0 0 2 0 2 1 0 1 0 0 2 0 2 1 2 0 1 2 2 1 0 1 2 0 0 0 2 0 2 0 0 2 0 0 1 0 0 1 0 0 1 0 1 2 2 1 2 0 0 0 0 0 1 0 1 0 1 0 0 0 0 0 0 1 0 1 1 1 0 1 0 0 1 0 0 1 0 2 1 0 1 0 1 0 0 1 1 0 0 0 1 2 0 1 0 1 0 0 0 0 1 0 0 1 1 2 2 0 0 0 0 1 2 0 2 0 1 0 0 1 0 2 2 0 1 0 2 0 0 1 1 0 1 0 2 0 0 0 1 1 1 0 1 2 1 1 0 2 2 1 0 2 1 0 0 2 0 0 1 0 0 0 0 0 0 0 0 2 1 1 1 2 2 1 1 2 0 1 0 0 0 2 0 0 1 1 1 1 0 0 1 1 0 0 0 0 0 0 0 0 0 2 2 0 0 0 2 0 1 0 0 0 0 1 0 0 0 1 1 2 0 0 1 1 1 2 2
27 0 0 0 0 0 0 2 2 2 1 0 0 0 0 0 0 1 1 1 1 1 1 1 1 1 1 2 2 2 2 1 1 1 2 1 2 1 0 0 0 0 0 0 0 0 1 0 1 1 1 0 1 0 0 0 0 0 0 1 1 2 1 1 1 1 0 1 1 0 0 1 2 2 1 2 1 0 1 0 1 1 0 0 1 0 0 0 2 2 0 1 0 1 0 0 1 1 0 0 0 2 0 0 2 2 2 1 1 1 1 1 1 2 2 2 1 0 1 1 1 1 2 1 1 1 0 0 1 1 1 1 0 0 0 0 0 0 0 0 1 1 0 0 1 2 0 0 0 0 0 0 0 0 0 0 0 0 0 1 1 1 2 0 0 2 1 0 0 2 1 1 1 1 1 1 0 2 1 2 1 1 1 1 2 2 1 1 0 0 0 1 1 0 1 1 2 1 0 1 0 0 0 2 2 0 0 0 0 0 1 1 1 0 0 1 0 0 0 0 2 1 1 2 0 0 1 0 0 2 0 0 0 0 2 0 0 2 2 0 0 0 2 0 2 0 0 0 2 0 0 0 1 0 0 1 0 0 0 0 0 0 0 0 0 0 0 0 2 0 0 1 1 2 0 1 0 1 1 0 1 0 1 2 2 1 0 1 2 2 0 1 0 1 2 0 0 0 0 0 0 0 2 2 2 0 0 1 1 1 1 2 1 0 0 0 2 0 2 0 0 2 1 1 2 0 2 1 1 1 0 0 1 2 0 0 0 1 0 0 0 0 2 0 1 1 2 0 1 0 0 0 1 1 0 0 0 1 0 2 2 2 1 0 1 0 0 0 1 1 1 1 0 2 0 0 0 0 0 0 2 0 2 2 1 1 1 0 0 0 0 0 0 0 1 0 0 1 0 0 0 0 0 1 0 0 0 0 0 1 1 0 0 0 0 1 1 0 0 0 0 0 1 1 0 1 0 0 0 1 0 1 1 1 0 0 0 2 0 0 1 1 1 1 0 1 2 0 0 1 0 1 0 1 0 0 0 1 0 0 1 1 0 1 0 1 1 2 0 0 1 0 2 0 1 1 1 0 2 0 0 0 0 0 1 1 0 1 0 0 2 2 1 1 2 0 0 2 2 0 0 1 1 1 1 1 1 1 0 0 0 1 0 0 1 1 0 0 0 1 0 1 2 0 2 2 0 2 0 2 0 2 0 1 2 0 1 0 1 2 0 0 0 1 1 1 0 2 0 0 0 0 0 1 1 1 0 0 0 0 1 0 1 1 1 1 0 0 0 0 1 1 0 0 0 0 0 0 1 1 0 0 0 0 1 1 1 0 0 0 0 1 1 0 0 0 0 0 0 0 0 2 1 1 1 0 0 0 1 1 0 0 1 2 0 0 1 0 0 0 0 1 0 0 0 0 0 1 0 0 0 0 0 2 0 2 0 0 1 1 2 0 0 0 2 0 1 0 0 0 2 1 0 1 0 0 0 0 1 1 0 0 2 0 2 1 0 2 0 0 1 1 1 0 0 1 1 0 1 1 0 2 2 2 1 2 1 2 1 0 1 1 0 1 1 1 1 1 1 1 1 1 0 0 2 0 2 2 0 0 1 0 0 0 1 1 0 0 0 0 0 2 1 2 2 1 1 1 1 0 0 0 0 0 1 1 2 1 0 2 0 1 0 0 0 1 0 0 0 0 0 0 0 0 0 0 1 0 2 1 0 0 1 0 0 0 2 1 0 0 0 0 1 0 1 1 2 2 0 2 1 0 2 0 0 2 0 2 0 2 2 2 2 2 0 0 0 0 0 1 0 2 0 1 2 2 2 0 0 1 0 0 2 0 1 1 2 2 2 1 1 1 0 2 2 0 2 2 0 0 0 2 0 0 0 0 0 0 1 0 1 1 0 0 0 0 0 1 0 0 1 0 1 0 2 0 0 1 0 0 1 1 1 0 0 2 1 1 2 0 1 0 0 1 0 1 0 0 2 2 1 2 0 0 0 0 1 2 0 2 0 2 0 0 2 0 2 1 0 1 0 1 1 0 1 2 0 0 0 1 1 0 1 0 1 0 0 0 2 2 0 1 2 1 0 0 1 2 0 1 2 0 0 1 0 0 0 0 0 0 0 1 2 2 2 1 2 1 0 1 1 0 0 2 2 0 2 0 0 0 0 0 1 1 0 0 0 1 0 0 1 0 0 0 0 0 0 2 1 1 1 2 0 1 0 0 0 1 0 1 0 0 0 1 0 0 0 1 1 0 1 1
28 1 0 1 0 0 0 2 2 1 1 1 0 1 0 0 1 2 0 1 0 0 0 2 0 0 0 2 2 2 2 0 2 1 1 0 1 1 0 0 0 0 0 0 2 0 1 0 2 0 0 0 0 0 0 1 1 0 1 1 1 2 0 1 0 0 1 1 1 0 0 1 2 2 2 2 0 0 2 0 2 2 0 0 1 0 0 0 2 2 0 0 1 2 0 0 1 2 1 2 2 2 1 0 0 0 2 2 1 2 1 1 1 2 2 2 1 0 0 2 2 0 2 2 1 1 0 1 0 2 1 1 0 0 1 0 0 0 0 0 1 1 0 0 0 1 0 0 0 2 0 0 1 0 0 0 0 1 0 1 1 1 1 1 1 2 2 2 0 1 1 1 0 1 1 1 0 1 0 1 0 0 0 0 1 1 1 1 0 0 0 1 1 0 0 0 1 2 0 0 0 1 0 1 1 0 1 0 1 0 1 1 1 0 0 0 0 0 1 1 1 1 0 1 0 0 0 0 1 2 0 0 0 0 0 0 0 2 1 1 1 1 2 0 2 0 0 0 1 1 1 1 0 0 1 1 0 0 0 0 0 0 1 1 0 0 1 0 1 1 0 1 0 2 0 1 0 1 1 0 1 0 1 2 1 0 1 2 0 2 1 0 0 2 2 0 1 2 0 2 0 1 0 0 0 0 0 0 0 0 0 1 1 1 1 0 2 1 1 0 0 2 0 0 1 0 2 0 0 0 0 2 0 1 0 0 0 0 0 2 1 1 2 0 0 0 1 1 1 2 0 0 1 2 0 2 2 1 0 1 1 2 0 0 0 1 0 2 2 0 2 0 0 1 0 0 0 0 0 0 2 0 1 1 0 0 1 0 0 0 0 0 1 0 1 0 0 0 1 1 1 1 0 2 2 0 0 0 0 2 0 0 0 0 1 1 1 0 0 0 0 1 0 0 1 2 1 0 1 0 0 1 1 0 0 0 0 1 0 0 1 1 1 0 0 1 1 0 2 0 0 1 0 0 0 0 0 2 1 1 1 1 1 1 1 2 1 1 0 1 1 1 0 2 0 2 0 2 2 0 1 1 0 1 0 2 1 1 0 0 1 1 1 2 0 0 0 2 2 0 1 2 1 1 1 1 1 1 0 0 0 1 0 2 0 0 0 0 0 0 0 2 2 0 1 1 1 1 0 2 1 1 0 2 1 0 1 0 0 0 0 0 0 0 2 0 0 0 2 0 0 1 0 2 0 0 0 0 1 0 1 1 0 1 0 0 0 1 0 0 1 2 0 0 0 0 0 0 0 2 0 0 0 0 2 1 1 1 0 0 0 0 1 0 0 0 1 1 0 1 1 1 0 0 0 1 1 0 0 1 0 0 1 1 0 1 1 0 0 0 2 2 0 1 1 1 1 2 0 0 2 0 0 2 0 1 1 0 2 0 2 1 0 1 1 0 2 2 0 0 1 1 0 1 0 0 0 0 0 0 0 0 1 1 1 0 1 1 0 0 1 0 0 0 1 0 0 0 1 1 0 1 1 1 0 1 0 1 2 0 1 1 0 0 0 0 0 2 1 2 1 1 0 1 0 0 2 1 0 0 1 1 0 2 1 0 0 1 1 1 0 0 1 2 2 0 1 1 0 0 0 1 1 0 1 1 1 0 0 1 1 0 0 0 0 1 0 1 0 0 0 0 0 0 0 0 2 0 0 0 0 0 1 0 0 1 0 1 0 0 0 0 1 0 0 0 1 0 1 0 1 1 0 0 0 1 0 2 0 2 0 2 2 1 0 0 0 1 0 0 0 0 1 1 1 1 2 0 0 2 0 2 2 0 1 2 2 2 2 2 2 1 0 0 1 0 0 1 0 0 0 2 0 0 0 1 0 0 0 0 0 0 1 1 1 0 1 0 0 0 0 0 0 0 2 0 0 0 0 0 1 1 0 0 0 0 2 0 2 0 2 0 0 1 0 2 0 1 1 2 2 2 0 0 0 0 0 2 0 2 0 1 1 0 2 0 2 2 0 0 0 1 0 1 1 2 0 1 0 1 0 0 0 0 1 1 0 2 2 1 0 1 2 1 1 1 1 0 0 0 2 1 1 2 1 0 0 1 1 0 0 0 0 0 0 1 1 0 0 0 1 0 2 0 1 0 0 1 0 0 0 0 1 1 0 0 0 0 0 0 0 0 0 1 0 0 2 1 1 0 0 1 0 0 1 0 1 0 2 0 0 1 0 2 1 0 0 0 1 0 0 0
29 0 0 0 0 0 0 1 2 0 0 0 0 1 0 1 0 1 1 1 2 1 0 2 0 0 0 0 0 1 2 1 0 1 2 1 1 1 1 0 0 0 0 0 0 0 0 0 1 0 0 0 1 1 0 0 0 2 2 1 0 0 1 1 0 0 2 0 0 0 0 1 2 2 1 2 1 0 2 0 1 2 0 1 1 0 0 0 1 1 0 0 0 2 1 0 0 1 0 2 1 2 0 0 2 2 2 1 1 1 1 2 0 1 1 1 0 0 1 1 1 0 2 0 0 0 0 0 2 2 0 0 0 0 1 1 0 0 0 0 1 1 0 0 2 2 1 1 0 0 0 1 0 1 2 1 0 2 0 0 1 1 1 1 1 0 0 0 0 2 2 0 2 1 1 0 0 1 0 1 0 1 0 0 2 2 0 1 1 0 1 0 0 1 2 0 1 2 0 0 0 1 0 1 1 0 2 1 0 0 1 0 2 0 0 0 0 0 1 0 2 1 1 2 0 0 2 0 0 1 0 0 1 2 1 1 1 2 2 0 0 0 2 0 2 0 0 0 2 0 0 0 1 0 0 1 0 1 0 1 1 1 0 0 0 0 0 0 0 0 1 1 0 2 1 1 0 1 1 0 0 0 2 2 2 0 2 1 0 2 0 0 0 2 2 0 1 0 0 0 1 0 1 1 1 0 0 1 0 2 0 2 2 1 1 0 2 0 0 0 1 1 0 1 0 0 1 0 2 1 0 1 1 2 0 1 0 1 0 1 1 1 2 0 1 1 1 0 1 2 0 0 1 1 1 0 0 0 1 1 2 2 1 0 1 0 0 1 1 1 1 1 0 2 0 0 0 0 0 0 1 0 1 1 0 0 1 0 0 0 0 0 1 0 2 0 0 0 0 0 0 0 0 1 1 0 0 1 0 1 1 0 0 0 0 1 1 0 0 0 0 1 0 0 1 2 1 1 0 0 1 0 1 0 1 1 1 0 1 1 1 1 2 1 1 1 1 0 1 1 0 0 0 1 1 1 0 2 1 1 1 1 1 1 0 1 1 2 0 0 0 0 2 0 1 1 1 1 1 0 0 0 0 1 0 2 1 1 1 0 2 2 0 2 1 0 1 1 1 0 1 1 1 1 1 1 1 1 0 0 0 2 0 0 0 1 0 0 0 2 0 0 2 1 0 2 0 0 1 2 0 0 0 0 1 0 0 2 2 2 1 1 0 1 1 1 1 1 1 0 0 1 0 2 0 0 0 0 1 0 0 1 1 2 0 0 1 1 0 0 0 1 1 0 0 0 1 1 1 2 0 0 0 0 1 1 1 0 0 0 0 1 0 0 0 0 0 0 0 0 0 2 0 0 0 0 1 0 0 2 0 0 0 0 2 0 0 0 0 0 0 0 0 0 0 0 1 2 0 0 1 0 0 2 0 0 2 0 2 0 1 1 0 1 1 0 2 1 0 0 0 1 0 1 0 0 0 1 1 0 0 0 1 0 1 2 0 1 0 1 0 1 0 0 0 1 1 0 2 0 0 0 1 0 0 0 1 2 1 1 1 0 0 0 0 0 0 1 2 2 1 0 1 1 1 1 1 1 0 0 0 1 0 0 0 1 0 2 0 0 0 0 0 2 1 0 1 2 1 0 0 1 0 0 0 0 0 0 0 1 1 0 0 0 1 0 0 1 1 0 0 1 0 0 0 0 0 0 1 0 0 0 1 0 0 0 0 2 0 0 0 0 0 1 1 1 2 2 0 2 1 0 0 0 0 2 0 1 0 2 0 2 2 1 0 0 2 0 0 1 0 2 1 1 1 1 2 0 0 1 0 0 0 1 0 2 1 1 1 1 1 1 0 0 1 0 1 2 0 0 0 2 0 0 0 0 0 0 1 1 1 1 0 0 0 0 0 0 0 0 0 0 1 0 1 0 1 0 0 0 2 2 1 0 0 1 2 1 1 0 0 0 0 0 0 1 0 1 1 1 1 1 0 0 0 0 0 1 0 2 0 1 1 0 1 0 2 2 0 0 0 2 2 0 2 2 0 0 1 1 1 0 0 0 0 1 0 1 2 1 0 1 2 1 1 0 0 0 0 1 2 0 0 1 0 0 1 0 1 1 0 1 2 2 2 1 0 0 0 0 1 0 1 0 0 0 1 0 0 1 1 1 1 1 0 0 0 0 0 0 1 0 0 0 0 2 0 2 0 0 0 2 0 1 0 0 0 0 1 0 0 0 0 1 0 1 0 0 2 0 1 0
30 0 0 0 0 0 0 1 1 1 0 1 1 1 1 1 0 2 2 1 1 1 1 2 0 0 0 0 2 1 1 2 0 1 1 1 1 2 0 0 1 0 0 1 1 1 2 0 1 1 1 0 0 0 1 0 2 0 0 1 0 0 0 0 2 2 1 0 2 0 1 1 2 2 0 2 2 0 0 0 1 2 0 0 1 0 0 0 1 1 0 0 0 1 0 0 1 0 0 0 1 2 1 0 0 0 2 1 1 1 1 2 0 1 1 1 0 0 1 2 2 0 2 2 2 2 0 2 0 2 1 1 0 0 1 0 0 0 0 0 0 2 0 0 1 1 0 0 0 0 0 0 1 0 0 0 0 0 0 1 1 2 1 1 0 1 1 1 0 1 0 2 1 1 1 0 0 0 0 0 0 0 0 0 0 0 1 1 1 0 0 0 1 1 1 1 2 2 0 0 0 1 0 1 1 0 0 0 1 0 0 2 2 0 0 1 0 0 1 1 1 1 0 2 0 0 0 0 0 1 0 0 0 0 1 0 0 2 2 0 0 0 2 1 2 0 0 0 2 0 0 0 1 0 0 0 1 0 0 0 0 0 0 0 0 0 1 1 1 0 0 0 1 1 0 0 0 2 2 0 1 0 0 1 1 1 1 2 0 2 1 2 0 2 1 0 1 1 0 1 0 0 0 0 0 1 0 0 1 1 0 1 2 2 2 0 2 0 1 0 1 2 1 1 0 0 2 0 1 1 0 1 0 0 0 0 0 1 0 0 0 0 1 1 0 0 2 0 1 0 0 0 2 2 2 0 1 1 0 1 1 1 0 0 0 0 1 1 2 0 2 0 0 2 1 1 0 0 0 0 1 0 0 0 1 1 1 0 0 2 1 2 1 0 2 1 1 0 1 1 1 1 0 0 0 0 0 1 0 2 0 0 0 0 1 1 1 0 0 0 0 0 1 0 1 2 1 0 0 0 0 0 1 1 0 0 0 0 0 0 1 1 1 0 0 2 1 0 0 0 0 1 0 2 2 2 0 1 1 1 1 2 1 0 0 1 1 1 0 1 0 1 2 0 0 1 0 1 2 1 0 0 0 0 0 2 0 2 0 2 0 2 0 1 0 0 0 1 1 0 1 2 1 1 1 2 1 0 0 0 0 1 0 0 1 1 0 0 0 0 1 2 2 2 0 2 0 2 0 2 0 2 0 1 1 1 0 0 1 1 0 0 0 1 2 0 0 1 1 1 0 1 1 2 1 0 0 0 0 0 0 0 2 2 1 1 0 2 2 0 0 1 1 1 1 1 1 0 0 2 0 0 0 0 1 0 1 0 0 0 0 2 1 0 1 0 0 0 0 0 0 1 0 0 0 0 0 0 0 1 0 0 0 1 0 1 0 0 0 0 0 1 0 1 1 0 0 2 0 0 1 0 1 2 0 0 1 0 2 0 1 0 1 1 1 0 2 1 0 1 0 2 0 0 0 0 0 1 0 0 0 0 1 0 0 2 2 2 0 0 0 2 0 0 1 0 1 0 2 0 2 0 1 1 0 1 0 1 0 0 2 0 0 1 0 0 1 2 1 1 0 1 0 0 0 0 0 2 0 0 0 0 1 0 0 1 0 1 2 2 0 0 1 2 1 1 1 2 2 0 0 0 0 0 0 0 0 1 0 1 0 1 0 0 0 0 0 1 0 0 0 0 0 0 0 0 0 0 1 0 0 0 1 0 0 1 1 0 2 2 1 0 1 1 1 1 1 1 0 1 0 0 1 0 2 0 1 2 0 2 1 2 1 2 1 1 1 0 0 1 0 1 0 1 2 2 1 0 0 1 0 0 1 1 1 2 2 2 1 1 1 1 0 0 1 0 0 2 0 0 0 2 0 1 1 0 0 1 1 0 0 1 1 0 1 0 0 1 1 1 0 0 2 1 1 0 0 0 0 1 0 2 0 0 0 1 1 0 2 0 1 0 1 0 0 0 0 1 1 1 2 2 1 1 0 0 0 1 0 1 1 2 2 0 1 0 2 2 1 0 0 1 0 1 2 2 0 0 0 1 1 0 0 0 1 1 0 0 1 1 0 0 2 1 0 0 2 0 0 0 2 0 0 2 0 0 0 0 0 0 0 1 2 1 0 0 2 0 0 0 1 0 2 2 1 0 1 0 0 1 1 1 1 1 0 0 0 0 0 0 1 0 0 0 0 2 0 0 2 0 0 0 0 2 0 1 1 0 1 0 0 1 0 2 1 0 0 0 0 0 2 1
31 1 0 0 0 0 1 2 2 2 1 0 0 0 0 0 0 1 0 2 0 0 1 1 1 0 0 2 2 2 2 1 0 0 2 1 2 2 0 0 1 0 0 1 2 1 0 0 1 0 0 0 0 0 1 1 0 0 0 0 1 2 2 2 1 1 2 0 1 0 0 1 2 2 0 2 2 0 2 0 1 2 0 0 2 0 2 2 2 2 2 1 0 1 0 0 0 1 0 2 1 2 1 0 1 1 2 1 1 1 1 2 2 2 2 2 2 0 0 2 2 0 2 1 1 1 0 0 0 0 0 0 1 0 0 0 0 0 0 0 1 2 0 0 1 1 0 0 0 1 0 1 0 0 0 0 0 0 0 0 0 2 1 1 2 1 1 0 1 1 1 0 0 2 0 1 0 2 1 2 0 1 1 1 1 1 2 1 1 0 1 0 0 0 2 0 2 2 0 0 0 0 0 0 1 0 2 1 2 0 0 1 2 0 0 0 0 0 1 1 1 0 0 1 0 1 0 0 0 1 0 0 0 0 1 0 0 2 2 0 0 0 1 0 0 0 0 0 2 0 0 0 1 0 0 2 1 1 1 2 1 1 0 0 0 0 0 1 2 0 0 2 0 2 1 1 0 0 0 0 0 0 1 2 2 1 1 1 0 2 1 0 0 1 2 0 1 0 0 0 0 0 0 0 0 0 0 0 2 2 0 1 1 2 2 0 1 0 1 0 0 2 2 2 0 0 1 0 0 1 0 2 0 2 0 0 0 1 0 1 1 1 2 2 1 1 1 0 0 0 0 0 0 0 0 0 0 0 0 1 1 1 1 0 1 1 1 1 1 1 1 1 0 2 0 0 0 0 0 0 1 0 0 0 1 2 1 0 0 0 0 1 0 1 2 1 1 1 0 0 0 0 0 2 1 0 0 1 0 1 0 0 1 1 1 2 0 1 0 1 1 1 2 0 0 2 0 1 0 0 1 0 1 1 0 0 0 0 1 1 0 1 2 1 1 2 1 1 1 0 0 0 0 1 1 1 0 1 1 0 2 0 1 0 0 1 1 2 0 0 2 2 1 1 0 2 0 1 2 0 1 0 0 0 1 1 0 1 1 0 2 2 1 0 0 0 1 2 2 0 0 2 2 0 2 0 2 0 1 0 1 1 0 0 1 1 0 0 0 1 0 1 2 0 1 2 0 1 0 1 1 1 0 0 1 0 0 1 2 2 0 0 0 2 2 0 0 1 1 0 0 1 1 2 1 0 1 1 1 0 0 0 1 1 0 0 1 1 1 0 0 0 1 0 1 0 1 0 1 1 0 0 1 0 1 1 2 0 1 1 1 0 1 2 0 0 0 0 0 0 0 2 0 0 0 2 0 0 0 1 1 1 0 0 2 0 0 0 1 0 0 0 0 0 0 0 2 2 0 0 1 0 0 1 0 0 1 0 2 0 1 1 0 0 2 0 2 1 0 0 0 2 0 1 0 0 0 1 2 0 0 0 2 1 1 1 1 0 1 0 1 2 1 0 0 0 0 0 1 1 0 0 2 0 0 1 1 2 1 0 2 0 0 1 2 2 2 1 1 2 1 1 0 1 0 0 1 1 0 0 1 0 0 0 0 0 0 1 1 1 0 0 0 2 0 0 2 1 0 0 0 2 0 0 0 0 2 0 0 0 0 0 0 0 0 0 0 1 0 1 1 1 0 0 0 0 0 1 2 1 1 1 1 0 0 0 2 0 2 2 0 0 0 1 1 1 0 1 1 1 0 1 0 0 1 1 1 2 0 2 2 2 2 2 1 0 0 0 0 0 1 1 2 2 0 0 1 0 1 1 0 0 0 1 0 2 1 1 2 2 2 2 0 0 2 0 0 1 0 0 1 1 0 1 1 2 0 1 1 0 1 1 1 0 1 0 1 0 0 0 0 0 0 0 1 1 0 0 0 1 1 1 0 0 0 1 2 1 2 0 1 0 0 0 0 1 0 0 1 1 1 1 0 0 0 0 0 2 0 0 2 2 0 0 2 0 2 2 1 1 0 1 1 0 1 1 1 0 1 0 1 0 1 1 2 0 0 1 1 0 0 1 2 1 1 0 0 0 0 0 2 0 0 1 0 0 0 1 1 0 0 0 1 0 0 0 0 0 0 0 1 0 2 1 1 0 0 0 0 0 0 0 1 1 0 0 0 0 1 1 1 0 0 0 0 1 1 1 1 0 0 0 0 2 0 2 2 0 0 0 0 0 0 2 1 0 0 0 0 0 1 1
32 1 1 1 0 1 0 1 2 0 0 0 0 0 0 0 0 0 0 0 1 0 0 2 0 0 0 1 1 2 2 0 2 2 0 0 1 1 1 1 0 0 1 0 1 0 1 0 0 1 1 0 0 0 2 0 0 1 1 1 1 1 0 1 0 0 1 1 2 0 0 1 2 2 1 2 1 0 2 0 2 2 1 1 1 0 0 0 1 2 0 0 2 1 0 0 0 1 0 1 1 2 2 0 0 0 2 2 0 2 1 1 2 2 2 2 2 0 0 2 2 0 2 0 0 0 0 0 1 1 0 0 1 0 0 0 1 0 0 0 0 2 1 0 0 1 1 0 0 0 0 1 0 0 0 1 0 0 1 0 2 0 1 1 0 2 1 0 2 0 0 2 1 2 2 1 0 1 0 1 0 1 2 2 2 2 2 0 0 0 0 0 2 0 0 1 1 1 0 0 0 0 0 1 1 0 0 0 0 0 1 1 0 0 0 0 0 2 0 0 2 1 0 2 0 0 0 2 2 0 0 0 0 0 1 0 0 1 1 0 0 1 2 0 2 0 0 0 2 0 0 0 1 0 0 2 1 0 1 1 0 0 1 1 0 0 0 0 2 0 0 0 2 2 0 2 1 1 2 0 1 0 0 0 0 1 0 1 0 2 0 0 0 2 2 0 2 2 0 1 1 0 0 0 0 1 0 0 0 0 1 0 0 2 2 0 2 1 1 0 0 2 0 0 0 0 0 0 2 1 0 0 0 0 0 0 0 1 0 0 0 0 2 0 0 0 1 0 1 1 0 0 2 2 2 0 1 1 0 1 1 1 2 0 2 0 1 1 2 0 2 0 2 1 0 0 0 0 0 0 1 1 0 0 0 1 1 0 0 0 0 0 0 1 2 1 1 0 1 1 1 1 0 1 0 1 1 0 0 0 1 0 0 0 2 2 0 0 0 0 0 1 1 0 2 1 0 1 0 1 0 0 0 1 1 1 1 1 0 0 2 0 2 1 1 1 2 0 2 0 0 1 0 2 1 0 1 0 0 0 1 1 0 0 0 0 0 2 0 0 0 0 2 0 1 0 1 2 1 1 0 0 0 0 1 2 0 1 0 1 1 0 1 1 1 0 0 2 2 0 0 2 1 1 1 2 1 1 0 0 0 1 0 1 0 1 0 1 0 1 1 0 2 1 1 2 0 1 1 2 0 1 0 1 1 1 1 0 2 2 0 0 0 0 2 0 0 2 0 0 0 1 0 0 2 2 0 1 0 1 1 0 0 1 0 0 1 1 1 0 1 1 1 0 1 0 1 2 2 2 0 0 0 0 2 1 1 0 0 0 0 1 0 1 0 0 0 0 0 0 0 2 0 0 1 0 0 0 0 0 0 0 0 0 2 0 0 0 0 0 0 1 0 0 0 0 1 1 0 0 1 0 0 2 0 0 0 0 2 0 2 1 1 1 0 0 2 1 0 0 1 1 0 0 0 0 0 0 1 0 0 0 1 0 2 0 0 1 0 0 2 0 1 0 0 0 2 0 1 1 0 0 2 1 0 2 1 1 2 0 1 1 0 1 1 0 1 2 0 1 1 1 0 0 1 0 1 2 0 0 1 1 0 0 0 0 0 1 1 1 0 1 0 2 2 2 2 2 2 0 1 1 0 0 0 0 0 0 0 1 0 0 0 0 0 0 0 1 0 0 0 0 0 1 1 0 0 0 1 0 0 0 2 0 1 0 0 0 2 2 0 0 0 1 1 0 2 2 0 2 0 0 0 1 1 1 1 2 0 1 1 1 2 1 1 1 0 0 0 1 0 2 0 1 2 2 2 1 0 1 0 0 1 1 1 1 1 2 2 1 1 0 0 1 2 0 1 0 0 1 1 0 0 0 0 1 0 0 0 0 0 0 0 0 0 0 0 0 0 0 0 0 0 0 2 0 0 0 0 1 0 2 0 0 0 0 2 0 2 0 0 0 0 1 0 2 0 1 0 0 1 1 0 0 0 0 1 1 0 2 1 2 1 0 1 0 2 2 0 0 1 1 0 2 2 2 0 0 0 2 0 0 0 1 2 1 0 1 2 1 0 1 2 0 0 0 2 1 0 1 2 0 1 2 1 0 1 1 2 2 0 0 2 1 1 2 1 0 0 0 2 0 2 0 1 0 0 0 0 0 0 0 1 0 1 1 1 1 1 0 0 0 0 0 0 1 1 0 2 0 0 0 0 2 0 1 0 0 2 0 0 0 0 1 1 0 0 0 0 0 1 1
33 1 1 0 0 0 0 1 2 1 0 1 1 1 1 1 0 2 2 0 2 0 0 1 0 0 0 2 2 2 2 1 0 1 1 0 1 2 0 0 2 1 0 0 2 0 0 0 1 0 0 0 0 0 0 1 0 0 0 0 0 0 0 0 0 0 2 0 0 0 0 2 2 2 0 2 2 1 2 0 1 2 0 0 2 0 0 1 1 1 0 1 2 1 0 0 0 0 0 1 1 2 1 0 1 1 1 2 0 2 1 1 0 1 1 1 0 0 0 2 2 0 2 2 2 2 0 0 0 0 0 0 0 0 1 0 0 0 0 0 0 2 0 0 1 1 0 0 0 1 0 1 0 0 0 0 0 0 1 1 2 0 2 0 1 2 1 0 1 1 1 1 0 2 0 0 0 0 0 0 0 0 0 0 1 0 1 0 0 0 0 0 1 0 0 1 1 2 0 0 0 0 0 0 0 0 2 0 0 0 1 1 2 0 0 1 0 1 1 0 2 1 1 2 0 0 1 0 0 1 0 0 1 0 1 0 0 2 2 0 0 0 2 1 2 0 0 0 1 0 0 0 1 0 0 2 1 0 0 0 0 0 0 0 0 0 0 0 1 1 0 1 0 2 0 0 0 1 1 0 1 1 1 1 1 1 1 0 0 2 1 1 0 2 2 0 1 0 0 0 1 0 1 1 1 0 0 0 2 2 0 0 1 1 1 0 1 1 0 0 2 1 0 1 2 0 1 0 2 1 0 2 0 0 0 0 0 1 1 1 1 1 2 0 0 0 0 0 1 0 0 0 2 2 1 0 0 2 1 0 1 1 2 0 2 0 0 2 2 0 2 0 1 1 0 0 0 0 0 0 2 1 0 1 1 1 0 0 0 0 0 0 1 0 2 1 1 2 0 0 0 1 0 0 0 0 1 2 0 2 0 1 0 0 0 2 0 0 0 0 0 1 0 1 1 2 0 0 1 0 0 1 0 1 1 0 0 0 0 0 1 1 2 0 0 0 0 0 2 0 1 1 0 1 1 1 0 1 0 1 2 1 1 1 0 1 1 2 0 0 1 1 1 1 1 0 1 2 2 1 0 0 0 0 2 0 0 1 0 1 0 2 0 0 0 0 0 1 1 0 1 1 0 2 0 2 1 0 0 0 0 0 0 1 1 0 0 1 0 1 0 2 1 0 0 2 1 1 0 1 1 1 0 1 0 0 1 1 2 2 1 1 0 1 2 0 0 2 0 0 0 0 0 2 0 0 1 0 0 0 2 0 0 1 0 0 1 1 0 1 0 0 0 0 0 0 0 1 2 1 0 0 1 0 0 0 1 0 1 0 0 2 0 0 0 0 0 1 0 2 2 0 0 1 1 0 0 0 0 2 0 0 0 0 2 0 0 0 0 0 0 0 0 1 1 0 0 2 0 0 0 1 0 2 0 0 1 0 1 1 1 0 0 1 1 0 2 1 0 0 1 1 0 1 0 0 0 1 2 0 0 0 1 1 1 0 0 2 0 0 0 1 0 0 1 0 0 0 2 0 0 0 2 1 0 1 1 1 1 0 2 0 0 1 0 0 2 1 1 1 0 2 0 1 1 0 0 1 1 1 2 2 0 1 1 1 0 1 1 1 0 0 1 2 1 1 1 0 0 0 0 0 0 0 0 0 0 2 0 2 0 1 0 0 0 1 0 0 0 0 0 0 0 1 1 1 1 0 2 1 0 0 1 0 0 1 1 1 1 1 0 1 1 0 0 0 0 0 2 0 0 2 0 0 0 2 0 2 0 2 0 2 2 2 0 0 1 0 0 0 1 0 0 1 2 2 1 0 0 1 0 0 1 0 1 1 0 1 2 0 0 0 0 0 2 0 0 1 0 0 0 2 0 0 0 1 0 1 2 0 0 1 1 0 1 1 1 2 1 0 0 0 1 0 1 0 0 0 0 0 2 2 2 1 0 0 1 0 1 0 0 1 0 1 0 1 0 1 1 1 1 1 0 0 0 0 1 1 0 2 0 1 0 0 2 0 2 1 1 0 0 1 1 0 2 2 0 0 0 1 1 0 1 0 2 0 0 0 1 1 0 0 2 0 0 0 2 1 0 0 2 0 0 2 0 0 0 0 1 1 0 0 2 1 0 0 0 0 0 0 1 0 1 0 1 1 2 1 0 1 1 1 2 0 1 0 1 0 0 0 2 0 0 0 0 0 2 1 1 0 0 1 0 1 0 0 0 0 1 0 0 0 0 0 1 0 0 0 2 0 1 1
34 1 0 0 0 0 0 2 0 2 1 1 0 0 0 0 0 0 0 0 1 1 1 2 0 0 0 1 2 2 2 0 0 2 1 0 2 2 0 0 1 0 0 1 2 1 1 0 2 0 0 0 1 0 0 0 1 0 0 1 0 1 0 0 0 0 1 1 1 0 0 1 2 2 2 2 0 0 1 0 1 1 1 1 0 0 0 0 2 2 0 0 0 1 0 0 1 2 1 2 1 1 1 0 1 1 2 2 0 2 1 2 1 2 2 2 1 0 1 1 1 0 1 2 1 0 0 1 0 1 1 1 0 0 0 0 0 0 0 0 0 2 0 0 1 1 1 0 0 0 0 1 0 0 0 0 0 0 1 2 2 1 1 1 1 2 2 0 1 1 1 1 0 1 0 1 0 0 0 0 0 0 0 0 1 1 0 1 1 0 0 0 1 0 0 0 1 1 0 0 0 0 1 1 1 0 1 0 0 0 0 1 1 0 0 0 1 0 1 1 1 1 0 2 0 0 1 0 1 0 0 0 0 0 2 0 0 2 1 1 1 1 1 0 1 0 0 0 2 0 0 0 2 0 0 1 1 1 0 1 1 1 0 0 0 0 1 0 2 0 0 1 0 2 0 1 0 1 2 0 1 0 1 2 1 0 1 1 0 2 0 0 0 1 2 0 1 0 0 0 1 0 0 0 0 0 1 0 0 0 0 0 1 2 2 0 2 0 0 0 0 2 0 1 2 0 2 0 2 1 0 0 0 1 0 0 0 1 1 2 1 0 2 0 0 0 2 0 1 0 0 0 2 2 0 2 2 1 0 2 2 2 1 0 1 0 1 1 1 1 1 1 0 2 0 0 0 0 0 0 1 2 1 1 0 1 1 1 1 1 0 2 0 0 2 0 0 2 0 0 0 0 0 0 0 0 2 0 0 2 0 2 0 0 0 2 0 1 0 1 1 1 0 1 0 2 0 0 0 1 0 0 0 0 0 0 0 0 0 0 1 1 2 0 0 1 1 0 2 1 0 1 0 2 2 1 1 2 1 1 1 2 0 0 0 1 1 1 0 1 0 1 1 2 2 0 2 2 2 0 1 0 0 0 1 1 0 0 0 0 0 1 0 1 1 0 0 0 0 2 2 2 1 1 1 1 2 0 0 0 0 1 1 1 1 0 0 0 0 0 0 2 2 0 1 2 0 2 0 2 0 2 0 0 2 0 2 0 2 2 1 1 0 1 2 0 0 1 1 0 0 0 1 2 0 1 1 1 0 1 0 0 1 2 0 0 0 1 1 2 1 1 2 0 2 0 2 1 1 2 0 0 0 0 0 0 0 0 0 0 0 1 0 0 0 0 0 0 0 0 0 2 0 0 0 0 2 1 0 0 1 0 0 1 1 0 0 0 0 0 1 1 0 0 0 1 1 1 0 0 1 0 0 1 0 0 1 0 0 2 1 0 1 2 0 0 1 1 0 0 0 0 0 0 0 0 0 0 2 0 0 0 1 0 1 2 1 0 1 1 0 1 0 0 0 0 1 0 1 1 1 1 2 1 1 1 1 2 1 0 0 2 1 1 1 1 1 1 1 1 1 0 1 2 2 0 1 1 0 0 1 1 0 0 0 0 0 2 0 0 0 0 1 1 1 0 0 1 1 0 1 1 0 0 2 2 2 0 0 1 0 1 0 0 0 0 0 0 0 0 0 0 0 1 0 1 0 0 1 0 0 0 1 0 0 1 0 0 2 2 1 0 0 0 0 0 1 0 1 0 0 2 1 0 1 1 1 2 0 2 0 2 2 2 1 1 0 0 0 0 0 1 0 1 2 1 1 1 0 0 0 0 1 0 1 1 0 0 2 2 2 2 0 0 1 0 0 1 0 0 0 2 2 0 0 0 1 1 1 0 0 0 1 1 1 0 1 1 1 0 0 0 1 0 1 0 1 1 0 0 1 1 0 0 0 0 1 0 1 0 1 0 2 0 0 1 0 1 2 2 2 2 0 0 0 0 0 1 0 2 1 2 0 0 2 0 2 2 1 0 0 1 0 0 1 2 0 0 0 2 0 1 0 1 1 1 0 1 2 1 0 0 2 0 1 0 0 2 0 0 2 0 1 1 0 0 1 2 2 0 0 0 1 2 2 2 2 0 0 0 1 0 2 0 0 0 0 0 0 0 0 2 0 0 0 1 1 0 0 0 2 0 1 1 1 0 1 0 1 0 0 1 0 1 0 0 0 1 0 1 0 0 0 2 0 1 0 0 1 0 1 0
35 0 0 0 0 0 0 2 2 0 0 0 0 1 0 0 0 1 1 1 1 0 0 1 0 0 0 2 2 2 2 0 0 1 2 0 2 1 0 0 1 0 1 1 2 1 0 0 1 1 1 0 1 0 1 0 0 0 0 2 0 1 2 2 0 0 1 1 1 0 0 2 2 2 0 2 2 0 1 1 0 2 0 0 2 0 0 0 2 2 0 0 0 2 0 0 0 2 0 2 0 2 1 0 0 0 2 2 1 1 0 2 0 1 1 1 0 0 1 0 0 1 2 2 1 1 0 0 2 2 0 0 0 0 1 1 0 0 0 0 0 2 0 0 0 1 0 0 1 1 0 0 0 0 0 0 0 0 2 1 2 1 1 1 1 2 2 0 1 1 1 0 1 0 0 1 0 1 0 1 0 0 1 1 1 1 1 1 0 0 0 1 0 0 2 0 2 0 0 0 0 0 0 2 2 0 0 0 0 0 1 0 1 0 0 0 0 1 1 1 1 0 0 2 1 0 0 0 0 1 0 0 0 0 1 0 0 2 2 0 0 0 2 0 0 0 0 0 2 0 0 0 1 0 0 0 0 0 0 0 0 0 0 0 0 0 0 0 1 0 1 1 0 0 0 1 0 1 1 0 1 0 0 1 0 0 0 2 0 2 1 1 2 2 2 2 0 0 0 0 0 0 1 1 1 0 1 0 1 2 0 2 1 1 1 0 2 0 2 0 0 2 1 0 1 0 2 0 0 1 0 0 0 0 0 0 0 0 0 0 0 0 2 0 0 0 1 1 1 2 1 1 2 2 1 1 2 1 0 2 2 2 2 0 2 0 2 1 1 1 1 1 1 2 2 1 0 1 1 0 2 0 0 0 1 1 1 0 0 0 0 1 1 0 1 0 0 1 1 1 1 1 0 1 1 0 1 2 0 1 0 0 1 0 1 2 0 0 0 0 0 2 1 1 1 2 1 0 2 0 0 2 0 2 1 1 0 1 0 0 1 1 1 0 0 1 1 0 1 0 0 1 0 2 2 0 2 1 1 0 2 0 1 1 0 2 2 2 0 0 0 2 2 1 1 1 1 2 1 2 1 1 0 1 1 1 0 0 0 0 0 1 0 1 0 0 1 2 2 0 0 0 2 1 1 0 2 1 1 0 0 1 0 1 0 1 1 1 1 2 2 0 2 1 1 2 0 1 1 2 0 1 0 0 2 0 2 1 0 1 0 0 0 1 2 1 0 1 1 0 0 1 0 2 0 0 0 0 1 0 1 1 0 2 0 0 1 1 1 2 1 0 1 0 1 0 1 2 2 2 0 0 0 0 1 0 1 0 1 1 0 0 0 0 0 1 1 1 0 1 1 1 1 0 0 0 1 0 0 2 1 1 0 1 0 0 0 0 0 0 2 2 0 1 1 0 1 2 0 0 2 0 1 0 1 1 1 0 1 1 1 1 0 1 0 0 2 2 0 0 1 1 1 2 2 1 0 0 0 0 0 0 2 0 2 2 1 1 1 0 0 0 0 0 0 1 1 1 1 1 1 0 1 1 1 1 0 2 1 1 1 0 0 2 1 1 1 2 1 2 1 1 0 1 2 0 0 2 0 0 0 0 1 0 1 1 1 1 1 1 0 0 1 2 1 2 2 0 0 0 0 0 0 0 1 1 2 1 0 1 0 1 0 0 1 0 0 0 0 0 0 0 0 0 0 1 0 0 2 0 0 0 2 1 0 0 0 2 0 0 0 0 0 1 0 0 1 2 0 1 0 2 1 0 0 0 0 2 0 2 1 2 2 2 0 0 1 0 0 1 0 1 1 2 1 0 0 0 0 0 2 2 0 2 0 2 2 2 2 1 1 1 0 0 1 0 0 0 1 0 1 2 1 0 0 0 0 0 0 0 0 0 0 0 0 0 0 1 1 1 0 0 1 0 1 0 1 0 0 0 1 1 0 0 0 0 1 2 2 0 0 1 0 1 0 1 0 0 1 0 1 1 0 0 0 0 0 0 0 2 0 2 0 0 2 0 2 2 0 0 0 2 0 1 2 1 1 1 0 1 1 0 0 0 1 1 0 0 1 1 0 1 2 0 0 0 0 1 1 0 1 1 0 1 0 0 0 2 2 0 0 0 1 2 2 2 0 0 0 1 2 0 0 1 1 0 2 0 0 0 0 0 1 0 1 1 1 0 0 0 0 0 0 0 0 1 1 0 2 0 0 0 0 1 0 0 0 0 0 1 0 0 1 1 0 0 0 0 1 0 1 1
36 0 0 0 0 0 0 1 2 1 1 1 0 1 0 0 0 0 0 1 0 0 0 2 0 0 0 1 2 2 2 0 0 0 1 0 1 1 0 0 1 0 0 0 2 1 1 0 1 0 0 0 0 1 1 0 1 0 0 0 1 1 1 0 0 0 1 1 2 0 0 1 1 1 1 1 1 0 1 0 1 1 0 0 1 0 1 0 2 2 0 0 2 2 0 0 0 2 0 2 0 2 1 0 1 1 2 1 1 1 1 2 0 1 1 1 1 0 0 2 2 0 2 1 1 1 0 0 1 1 1 1 0 0 0 0 0 1 1 1 1 1 0 0 1 2 0 0 0 0 0 1 0 0 2 0 0 0 0 2 2 2 1 1 1 1 0 0 0 2 2 1 1 1 0 1 0 1 0 1 0 0 1 1 1 1 1 1 1 0 0 0 0 0 1 0 2 0 0 0 0 1 0 2 2 0 1 1 1 0 1 0 1 0 0 0 0 0 2 1 1 0 0 2 0 0 1 0 0 2 0 0 0 0 0 0 0 2 2 0 0 0 2 1 1 0 0 0 2 0 0 0 0 0 0 2 0 0 0 1 0 0 0 0 1 0 1 1 1 0 0 0 0 2 1 1 0 1 2 0 1 1 0 1 2 1 1 0 1 2 0 2 0 1 2 0 1 0 0 0 0 0 0 0 0 1 0 0 1 1 0 2 1 2 1 0 1 0 0 0 1 2 0 0 0 0 0 0 0 2 0 0 0 1 0 0 0 2 1 0 2 1 2 0 0 0 2 1 1 0 1 0 1 1 1 0 1 0 0 2 2 2 1 0 1 0 1 1 1 1 1 1 1 1 0 0 0 1 1 0 1 1 1 1 0 1 1 0 0 0 0 0 0 0 1 0 0 0 0 0 0 0 0 2 1 1 0 0 0 1 1 0 0 0 0 1 1 0 0 0 0 1 1 2 0 2 1 1 0 1 1 2 0 1 1 0 1 1 0 0 1 1 2 1 1 1 1 0 1 0 0 1 0 2 0 0 0 1 0 1 0 2 0 1 0 1 1 2 0 0 0 0 1 1 1 0 1 2 2 2 1 1 0 0 1 2 0 0 0 0 1 0 1 2 0 0 0 1 1 0 1 2 1 1 1 1 1 1 0 0 0 2 0 0 0 2 0 0 0 2 1 0 1 0 1 1 1 0 0 1 1 1 0 0 0 0 1 1 1 1 0 0 0 0 0 1 0 2 0 0 0 0 1 2 1 0 0 0 0 1 0 0 0 2 0 0 1 1 1 0 0 0 1 0 1 0 1 2 2 2 0 0 0 0 1 1 1 0 1 1 0 0 0 1 1 1 1 0 1 0 1 2 0 0 0 1 1 0 0 0 1 1 1 1 1 1 1 0 0 0 1 1 0 0 0 0 1 1 0 0 1 0 1 2 0 1 0 2 2 0 1 0 0 2 0 0 2 1 1 0 1 2 0 1 0 0 0 0 1 0 0 0 1 1 0 1 2 1 1 0 0 0 1 0 0 1 1 0 1 1 0 0 2 2 0 1 2 2 1 1 1 0 0 1 0 1 1 1 0 0 0 0 0 2 1 0 1 1 0 0 1 1 0 0 0 0 0 0 1 1 0 0 0 2 1 0 0 0 0 1 0 1 1 0 1 1 2 0 0 1 1 0 0 1 1 0 0 0 0 0 0 0 0 0 0 0 0 0 2 1 0 0 2 0 1 0 1 1 1 1 0 0 0 0 2 1 1 2 0 2 1 0 0 2 2 0 2 0 0 2 0 2 2 2 0 0 0 0 1 1 0 1 0 2 2 0 1 0 0 2 0 0 1 1 1 2 2 2 2 2 2 1 0 1 1 1 0 2 0 0 0 2 1 0 0 0 1 0 0 0 0 0 2 1 2 1 2 0 0 0 0 0 0 0 2 0 0 0 0 0 2 2 0 0 0 1 1 0 2 0 1 0 0 1 0 1 0 1 0 1 1 1 0 1 0 0 0 2 0 2 0 0 0 0 2 1 1 1 0 0 0 0 0 0 1 1 0 1 0 2 0 0 0 0 1 1 0 1 2 1 0 1 2 0 1 0 1 2 0 1 2 0 1 2 1 0 1 0 1 1 0 0 2 1 1 0 1 1 0 1 2 0 2 1 0 0 1 0 0 0 0 0 0 1 1 0 1 0 0 0 1 0 0 0 0 0 2 2 1 1 0 1 0 2 0 0 0 1 0 1 1 1 0 2 0 1 0 0 1 1 1 1
37 1 0 0 0 0 0 2 2 1 1 0 1 2 2 2 0 1 0 1 1 1 1 1 0 0 0 1 1 1 1 1 1 1 2 1 2 2 1 0 0 0 1 0 2 1 1 0 1 0 0 0 1 1 0 0 0 0 0 0 2 2 1 1 0 0 1 0 1 0 1 1 2 2 2 2 0 0 0 1 0 2 0 0 2 0 0 0 1 2 0 0 1 2 0 0 1 0 0 2 2 2 2 0 0 0 2 2 0 2 1 1 0 1 1 1 0 0 0 2 2 0 2 0 0 0 0 1 0 1 1 1 0 0 0 0 0 0 2 0 1 1 0 0 1 0 0 0 0 0 0 0 1 0 1 0 1 0 0 1 1 1 1 1 1 1 1 1 1 0 0 1 0 0 1 0 0 1 0 1 0 1 2 2 2 2 2 1 0 0 0 1 1 1 2 0 1 2 0 0 0 2 0 0 0 0 2 1 0 0 1 1 1 0 0 1 1 1 2 1 1 1 1 2 0 0 2 0 0 1 0 0 0 0 0 0 0 2 2 0 0 0 2 1 1 0 0 0 1 0 0 0 1 0 0 2 2 0 1 1 0 0 0 0 0 0 1 1 2 1 0 2 0 2 0 0 0 2 2 0 1 0 0 1 1 0 2 1 0 2 1 1 0 1 2 1 1 0 0 0 0 0 1 1 1 0 0 0 1 1 0 2 1 2 2 0 2 0 0 0 1 2 1 2 1 0 1 0 2 1 0 1 0 2 0 0 0 1 0 1 1 1 2 0 1 1 1 1 1 2 1 1 2 2 1 0 1 1 0 1 1 2 1 0 1 0 0 1 1 1 1 1 0 2 0 0 0 0 0 0 2 0 1 1 0 2 1 0 0 0 0 0 1 1 2 2 2 0 1 0 1 2 0 2 1 1 0 0 0 1 1 0 0 0 0 0 2 0 0 0 0 1 0 0 0 1 0 0 0 0 2 0 1 0 2 0 0 1 1 1 0 2 0 0 0 1 1 0 1 0 1 0 0 2 2 1 1 1 1 0 1 1 1 1 0 1 1 2 0 0 1 1 1 1 1 1 0 2 2 2 1 1 0 1 1 1 1 0 2 0 1 2 1 2 1 0 1 1 1 0 1 2 1 1 1 1 2 0 1 0 0 1 0 0 1 1 0 2 0 2 2 0 2 0 1 2 0 0 0 1 1 0 0 1 0 1 1 0 1 1 0 0 0 0 0 0 0 2 0 0 0 0 1 2 1 0 1 0 0 1 1 0 1 1 0 0 1 1 0 0 0 0 0 0 0 0 0 1 1 2 0 0 0 0 1 0 0 0 2 1 0 1 0 1 0 0 0 0 0 0 0 1 0 1 1 0 1 0 0 1 0 0 0 0 1 1 1 0 0 0 0 1 0 0 0 0 0 1 0 0 0 0 1 1 0 1 1 0 1 1 1 0 0 2 0 0 2 1 0 1 0 1 0 0 0 0 0 1 1 0 0 0 1 0 2 2 1 0 2 0 0 0 0 0 0 1 1 0 2 1 0 0 2 1 0 1 1 1 1 0 2 0 0 2 0 0 2 2 1 0 0 1 0 1 2 0 1 2 1 0 0 0 0 1 1 1 0 1 2 2 0 0 0 2 2 0 0 0 0 0 0 1 0 0 0 0 0 1 0 1 0 1 0 0 1 0 0 2 0 0 0 1 0 0 0 0 1 0 1 0 0 0 1 0 0 0 1 1 1 1 1 0 0 0 0 0 0 0 2 0 0 2 1 1 1 1 1 0 0 2 0 2 2 1 1 1 0 1 0 1 0 1 0 1 2 2 0 0 1 1 0 1 1 1 1 2 2 2 2 2 2 2 0 1 2 0 1 1 0 0 0 2 1 0 0 1 0 0 1 0 1 1 1 0 1 1 1 0 0 0 0 0 1 0 1 0 0 0 0 0 2 2 2 0 0 1 2 0 1 0 2 0 0 0 0 0 0 1 1 1 1 1 0 0 1 1 0 1 1 1 0 1 0 0 2 0 2 2 0 0 0 1 0 0 2 1 1 2 0 1 0 0 0 0 1 1 0 1 2 1 1 0 2 1 0 0 1 0 1 1 1 0 0 1 0 0 0 0 1 0 0 0 2 2 0 1 2 0 0 1 2 0 2 1 1 0 0 0 0 0 0 0 0 2 0 0 0 1 0 0 1 0 0 0 0 2 0 1 1 0 0 1 0 0 0 0 0 0 1 1 0 1 0 2 1 1 0 0 1 1 2 2
38 1 0 0 0 0 0 1 2 1 0 1 1 1 1 1 0 2 1 0 1 1 1 2 0 0 0 2 2 2 2 1 0 1 1 0 1 2 0 0 2 1 0 0 2 0 1 0 1 0 0 0 1 0 0 1 0 0 0 0 1 1 2 2 1 0 2 0 1 0 0 0 2 2 1 2 0 0 2 0 0 2 1 1 1 0 0 1 2 2 1 1 0 1 0 0 1 0 0 1 2 2 1 0 1 1 2 1 1 1 0 1 0 0 0 0 0 0 0 2 2 0 2 0 0 0 0 0 0 0 0 0 0 0 1 0 0 0 1 0 0 2 0 0 1 1 0 0 0 0 0 2 0 0 0 0 0 2 0 1 2 1 2 0 1 1 1 0 1 1 1 1 1 0 0 1 0 1 0 1 0 0 0 0 0 0 1 2 1 1 1 1 0 1 1 0 1 2 0 0 0 1 0 0 0 0 1 2 0 0 0 1 0 0 0 1 1 0 0 0 2 1 1 1 0 0 2 0 1 0 0 0 0 1 1 1 0 2 1 1 1 1 1 1 1 0 0 0 2 0 0 0 2 0 0 1 1 0 0 1 1 1 0 0 0 0 1 1 2 0 1 1 1 1 0 0 0 0 1 0 0 1 2 2 2 0 2 1 0 1 0 0 0 2 1 1 0 1 0 0 1 0 0 0 0 1 0 2 1 2 0 2 0 1 1 0 2 2 0 1 1 1 1 1 0 0 0 0 1 1 0 1 0 1 0 0 0 0 0 0 1 1 1 0 1 1 1 0 1 1 0 0 1 1 0 1 1 1 0 0 0 0 0 0 0 0 0 1 1 1 1 1 1 2 0 0 0 1 1 1 2 1 0 0 0 0 1 1 1 0 0 1 1 0 2 1 1 1 0 0 0 0 0 1 1 0 1 0 1 0 0 1 0 0 0 1 1 1 0 1 1 1 0 0 2 2 1 2 0 1 0 1 1 1 0 0 0 0 0 0 1 0 1 1 1 2 2 0 0 0 0 0 0 1 1 0 1 1 1 1 1 1 0 1 0 2 2 2 0 1 0 1 2 0 2 0 0 2 2 0 1 1 0 0 2 0 0 1 1 1 2 2 1 1 2 0 0 1 1 1 1 1 0 2 0 2 2 1 1 0 0 2 1 1 0 1 0 0 0 0 0 2 2 2 0 2 0 1 0 2 1 1 0 0 0 0 1 0 2 2 0 0 0 0 2 1 1 1 1 0 0 0 0 2 0 1 0 0 0 0 1 0 0 1 0 0 1 2 2 1 2 2 1 0 0 0 1 2 2 2 0 0 1 0 1 0 1 0 1 1 0 1 0 0 0 0 0 0 0 1 1 1 0 1 0 0 2 0 0 1 0 0 1 2 0 1 1 0 1 1 1 2 0 0 0 0 0 2 0 0 1 0 0 2 0 1 0 0 2 0 2 0 0 2 0 0 1 1 1 0 2 2 1 2 1 1 0 0 2 1 1 0 1 0 1 2 2 0 1 0 1 0 1 0 0 1 1 0 2 0 1 0 2 1 0 1 1 2 0 1 1 0 0 0 0 0 0 1 1 1 1 0 0 1 1 0 1 2 0 0 1 1 1 0 1 0 0 2 0 0 0 0 0 2 2 0 0 0 0 0 0 0 0 0 1 1 2 0 0 1 0 0 0 0 0 1 0 0 0 0 0 0 0 0 0 0 0 1 2 0 1 1 1 0 0 1 1 0 2 2 0 0 0 1 0 0 2 0 2 0 0 1 1 0 0 1 0 0 0 2 0 2 1 1 0 0 0 1 0 1 0 2 1 1 1 1 1 0 0 1 0 1 1 0 1 2 1 2 2 0 0 1 0 0 1 0 0 2 0 0 0 2 0 0 0 0 0 1 1 0 1 1 0 0 0 0 0 0 0 0 0 0 2 0 2 0 0 0 0 0 0 0 2 0 0 2 2 1 2 0 0 0 0 0 0 1 0 1 1 1 1 1 0 0 0 0 0 1 0 1 2 2 1 0 1 0 2 2 0 0 0 2 0 0 2 1 0 1 1 0 2 0 0 0 1 1 0 0 2 2 0 0 2 1 1 0 0 1 1 0 1 1 1 2 0 0 0 0 1 1 0 0 0 0 0 2 2 0 0 0 2 0 2 0 1 0 0 1 0 1 0 1 0 1 1 1 1 1 0 0 0 0 0 0 0 1 1 0 1 1 0 1 0 0 0 0 0 0 1 0 0 2 1 1 2 0 0 0 1 0 1 0
39 0 0 0 0 0 0 2 0 1 1 1 0 0 0 0 0 1 1 1 1 0 2 2 0 0 0 0 1 1 1 1 0 2 1 0 2 1 0 0 0 0 0 1 2 1 0 0 1 0 0 0 0 0 1 1 0 0 0 0 1 1 0 2 0 0 1 0 1 0 0 0 2 2 1 2 1 0 0 0 0 1 1 1 0 0 0 0 1 1 0 0 1 1 0 0 0 1 0 1 1 2 1 0 1 1 2 1 1 1 0 1 0 2 2 2 0 1 1 1 1 1 2 1 0 0 0 0 0 0 0 0 1 0 0 0 1 0 0 0 0 2 0 0 2 2 1 0 1 2 0 0 0 0 1 0 1 0 0 0 1 1 2 0 1 1 1 1 0 1 0 0 1 2 2 0 0 1 0 1 0 1 0 0 1 0 2 1 0 1 1 1 1 0 1 0 1 1 0 0 0 0 0 2 1 1 1 1 1 0 0 1 1 0 1 0 0 1 1 0 2 1 0 2 0 0 0 0 0 1 1 1 0 0 2 0 0 2 1 1 1 1 2 0 2 0 0 0 2 0 0 0 1 1 0 1 2 0 0 0 0 0 0 0 0 0 0 1 1 0 1 0 0 2 0 0 0 2 2 0 2 0 0 2 2 1 0 2 0 2 1 1 0 1 2 0 0 0 0 0 0 0 1 1 1 0 0 0 1 1 2 1 2 2 2 0 0 0 0 0 0 2 1 1 1 0 0 0 1 0 0 0 0 1 0 0 0 1 0 0 1 2 1 0 0 0 1 0 0 1 0 0 2 2 1 1 1 1 0 1 1 1 1 0 1 1 1 2 2 0 2 0 0 2 1 1 0 1 0 0 2 0 0 0 1 1 0 0 0 0 0 1 2 0 2 2 0 0 0 0 0 0 0 0 0 0 1 1 1 1 0 1 0 0 1 2 0 0 0 0 0 0 2 0 2 2 2 0 0 1 0 1 0 2 1 1 1 1 0 1 2 0 2 0 0 1 2 1 2 0 0 1 0 1 0 0 0 1 0 2 0 2 0 0 0 1 1 2 0 0 1 2 1 1 1 1 0 2 2 0 1 1 0 0 2 0 0 1 0 1 1 0 1 2 1 0 1 1 1 0 1 2 2 0 2 0 2 0 1 0 0 1 0 2 0 0 0 0 0 1 0 0 2 0 0 1 1 1 0 2 1 1 0 0 1 0 1 0 1 1 1 1 0 1 1 0 0 0 2 0 0 0 0 1 1 2 0 0 2 0 0 2 1 2 0 0 0 2 1 0 1 1 1 0 0 0 1 1 2 1 1 0 0 0 2 0 0 1 0 0 0 1 1 2 0 0 0 0 0 0 0 1 0 0 0 0 1 0 0 1 1 1 0 1 0 0 2 0 0 0 1 2 0 0 0 2 2 0 0 0 0 0 0 1 0 2 0 0 2 0 1 1 0 0 2 0 2 2 0 0 2 2 0 1 0 0 0 0 2 2 2 1 2 0 1 2 2 1 1 0 0 0 0 1 1 0 1 0 1 2 0 1 2 1 1 1 0 1 1 0 1 0 1 1 1 1 1 2 0 2 1 1 0 2 2 0 0 2 0 0 0 0 0 1 0 1 0 1 0 0 0 1 1 2 0 0 1 1 1 0 0 1 0 0 1 1 1 0 0 0 0 0 0 1 1 1 0 1 0 0 0 0 0 1 1 0 0 0 2 1 0 0 2 0 0 0 1 1 1 1 0 0 0 1 1 2 0 1 1 1 1 1 0 0 1 1 1 2 1 2 0 1 1 1 0 0 0 2 0 0 0 2 0 2 2 1 1 0 0 1 0 0 0 0 0 2 0 2 1 1 1 1 0 1 2 0 1 1 0 0 1 1 0 0 0 0 0 1 1 0 0 1 0 0 0 0 0 0 0 0 0 0 0 0 2 0 0 1 0 0 2 2 0 0 0 0 2 1 1 0 0 0 0 0 0 0 0 1 1 1 1 1 0 0 0 0 0 1 1 1 0 1 0 0 2 0 2 1 0 0 0 2 0 0 2 0 1 2 1 0 2 1 1 0 1 1 0 0 1 1 0 0 2 1 0 0 0 1 0 0 2 0 0 0 0 0 0 2 2 0 0 0 1 0 0 2 1 2 1 1 2 0 1 0 0 0 1 0 0 0 0 0 1 0 0 0 0 1 0 0 1 0 0 0 2 0 1 1 1 0 0 1 0 1 0 0 0 0 0 0 0 0 0 2 1 0 0 0 1 0 0 1
40 1 0 0 0 0 0 1 1 1 1 1 0 1 0 0 1 2 1 1 0 0 0 0 0 0 0 1 2 2 2 0 1 1 2 0 2 1 0 0 0 0 0 0 2 0 1 0 2 0 0 0 0 1 0 1 0 0 0 1 1 1 1 1 0 0 1 0 1 0 1 2 1 2 1 2 1 0 2 0 2 2 0 0 1 0 0 0 1 2 0 0 1 2 0 0 0 2 2 2 2 0 0 0 2 2 2 2 0 2 0 0 1 2 2 2 0 0 2 1 1 0 2 2 2 2 0 0 1 1 1 1 0 0 1 0 0 1 0 0 1 1 0 0 2 2 1 0 0 0 0 1 1 0 0 0 0 1 0 2 2 1 0 2 1 1 1 0 0 1 1 0 0 0 0 0 0 0 0 0 0 0 0 0 1 0 1 1 0 0 0 1 2 0 0 1 1 1 0 0 0 0 0 2 1 1 0 0 1 0 2 2 2 0 0 1 0 1 2 2 0 0 0 0 0 1 1 1 1 0 1 1 0 0 2 0 0 2 2 0 0 0 2 0 2 0 0 0 1 0 0 0 0 0 0 2 1 2 0 2 2 2 0 0 0 0 0 1 2 1 0 1 0 1 0 0 0 1 1 0 1 0 0 2 1 0 0 0 0 1 0 0 0 1 2 0 1 0 0 0 0 0 1 1 1 2 1 0 1 1 0 0 2 2 2 0 2 0 0 0 2 0 1 1 1 0 1 0 0 1 0 1 0 2 0 0 0 1 0 1 0 1 2 0 1 1 1 0 1 1 1 0 1 1 1 0 0 2 0 1 1 1 1 0 1 1 0 2 2 0 2 0 1 2 1 2 0 1 1 1 1 1 1 1 0 1 1 0 0 0 1 0 0 0 1 0 0 1 0 0 0 1 0 0 0 0 1 2 0 2 0 0 0 0 1 1 1 0 1 0 1 1 1 0 1 2 0 0 0 0 0 0 0 0 2 0 0 2 0 0 2 0 2 1 1 1 1 1 2 0 0 1 0 0 0 0 0 0 0 0 2 0 0 0 0 1 1 2 0 0 1 1 2 0 1 0 1 2 2 0 1 0 0 0 0 2 0 0 1 0 1 1 0 2 2 0 0 0 0 2 2 2 1 1 1 1 1 0 1 0 0 1 1 2 0 0 0 0 0 1 1 1 2 0 0 2 0 0 0 2 1 0 0 1 1 0 1 1 1 2 1 1 0 1 1 1 1 1 1 0 1 2 1 1 1 2 1 1 0 1 1 0 1 1 1 1 0 0 0 1 0 0 0 0 0 0 0 0 0 2 0 0 0 0 0 1 1 0 0 0 0 2 0 1 0 1 0 1 0 1 1 1 0 0 1 1 1 0 0 1 0 0 0 0 1 0 0 0 0 0 0 1 0 1 1 0 0 0 0 0 0 0 1 2 0 0 2 1 2 0 2 0 1 2 0 0 1 1 1 0 0 1 1 1 1 0 0 1 1 1 1 1 0 1 0 1 2 2 0 1 0 2 0 0 0 0 1 0 2 1 0 0 2 2 0 1 2 1 1 1 1 0 0 1 1 0 2 1 1 1 0 1 1 0 0 0 1 0 1 0 0 0 0 0 0 0 0 1 0 0 0 0 1 2 1 1 1 1 1 0 1 2 0 0 0 0 0 0 0 2 0 0 1 0 1 0 0 0 0 0 0 0 0 0 0 1 0 0 1 0 0 0 0 0 0 2 2 0 1 1 1 1 0 1 1 0 2 0 2 0 0 2 0 0 1 1 0 1 0 2 0 2 2 1 1 1 0 1 0 0 0 1 0 1 2 2 0 0 0 2 0 0 1 0 1 2 1 1 2 1 1 1 0 1 2 0 1 2 0 0 0 2 1 1 1 1 0 1 1 0 0 1 2 2 2 0 2 1 0 0 1 0 2 0 0 1 0 0 1 0 0 0 1 0 0 2 1 0 0 0 0 0 0 1 0 1 0 1 0 0 1 1 0 1 1 0 0 2 1 1 0 1 1 1 2 2 2 1 0 0 1 2 0 0 1 1 0 0 0 1 0 0 0 0 0 1 0 0 2 2 0 0 1 0 0 0 0 1 0 1 2 0 1 2 1 0 1 0 0 0 0 0 2 1 1 0 0 0 0 0 2 0 2 1 1 0 0 1 1 1 1 1 1 0 1 1 1 0 0 0 0 0 0 0 0 1 1 2 0 0 0 2 0 1 0 1 1 0 0 0 0 0 1 1 2 0 0 0 1 1 2 2
41 1 0 0 0 0 0 1 1 1 1 1 0 1 1 1 0 0 0 2 1 1 0 2 0 0 1 2 2 2 2 2 1 1 2 2 2 1 0 0 0 0 0 0 1 0 1 0 1 0 0 0 1 0 0 0 1 0 0 0 0 1 2 2 1 1 1 0 1 0 0 0 2 2 2 2 0 0 0 2 0 2 0 0 2 0 0 0 1 2 0 0 1 1 0 0 0 1 0 2 1 2 0 0 2 2 2 2 0 2 0 1 0 1 1 1 1 1 1 1 1 0 2 1 1 1 0 0 1 1 0 0 0 0 0 0 0 0 0 0 0 2 0 0 0 2 0 0 0 0 0 0 0 0 1 0 0 0 1 1 2 0 0 2 1 2 1 0 0 2 2 0 1 1 0 2 1 0 0 0 0 0 2 2 2 2 2 2 0 0 0 2 1 1 1 1 1 2 0 1 0 0 0 1 1 0 1 0 1 0 1 1 1 0 0 2 0 0 1 0 2 0 0 0 0 1 1 0 0 0 0 0 0 0 2 0 0 2 2 0 0 1 2 0 1 0 0 0 1 1 1 1 1 1 0 1 2 1 0 0 0 0 0 0 0 0 0 1 0 0 0 2 0 1 1 0 0 1 2 0 1 0 0 2 1 0 1 0 0 1 0 0 0 2 2 0 0 2 0 2 0 2 1 1 1 0 1 0 1 1 0 1 1 0 0 0 2 1 0 0 1 2 1 1 1 0 1 0 1 1 0 1 0 0 0 0 0 1 0 0 1 1 2 0 1 1 1 0 1 1 0 0 0 0 0 0 1 0 0 2 2 1 2 0 2 0 2 2 2 0 2 0 0 2 1 0 0 1 1 0 0 2 1 0 0 1 1 0 0 0 0 1 1 0 2 2 2 1 1 1 1 1 0 0 0 0 1 1 0 2 0 0 0 0 1 1 1 0 0 0 0 0 2 0 0 2 0 1 0 0 1 0 0 0 2 0 0 2 0 1 1 1 2 0 0 1 1 0 1 0 0 1 0 2 1 0 1 1 1 0 1 0 0 0 0 0 0 2 0 0 0 0 2 2 0 1 0 2 1 0 0 0 0 1 1 1 0 1 1 1 1 2 1 0 0 0 1 1 1 1 1 1 1 1 1 0 2 0 1 0 0 2 0 0 1 1 0 1 0 1 1 1 2 2 0 2 0 0 1 1 1 0 0 0 0 0 0 0 1 1 0 0 0 1 2 0 0 2 0 0 0 0 0 2 1 1 0 0 0 0 2 0 0 1 0 0 1 1 1 0 0 1 2 0 1 0 2 1 2 1 1 0 0 0 1 0 1 1 1 1 0 0 0 0 0 0 2 0 0 0 0 2 0 1 0 0 2 0 0 1 0 0 0 1 1 1 0 0 0 0 1 1 0 0 0 1 1 2 0 0 0 0 1 1 1 0 1 1 1 1 1 0 1 1 1 0 1 1 0 0 1 1 1 2 1 1 0 1 1 0 0 0 0 1 0 1 0 1 1 0 0 0 0 0 0 1 1 0 1 1 1 1 2 0 0 2 0 0 2 0 2 0 0 1 0 0 2 2 2 2 0 2 0 1 1 0 1 2 0 0 1 1 0 0 0 1 0 1 2 2 1 0 1 2 2 1 1 0 0 0 0 0 0 0 0 0 0 1 1 1 0 0 0 1 1 0 0 1 0 0 0 0 0 1 1 0 0 0 1 0 0 0 2 0 0 0 1 1 1 1 0 0 1 1 0 2 0 0 1 1 0 1 2 0 0 2 0 2 0 2 0 2 1 2 1 1 1 0 0 0 0 2 0 1 2 1 2 1 0 2 0 0 1 1 1 2 2 1 2 2 2 2 0 2 2 0 2 2 0 0 0 2 1 1 1 1 0 0 1 0 0 0 0 0 0 0 0 0 0 0 0 0 1 0 1 0 1 0 0 0 0 2 0 0 0 1 1 0 1 0 0 0 0 0 0 1 2 0 1 2 2 2 0 0 0 0 1 1 1 1 0 0 0 0 1 0 2 2 0 0 0 2 0 0 2 2 0 1 0 1 0 0 0 0 0 2 0 2 2 0 1 1 2 1 0 0 1 1 1 0 1 0 0 1 0 1 0 1 2 1 0 0 2 1 0 0 0 0 0 0 2 0 1 2 1 0 1 0 0 0 0 0 1 1 0 0 0 0 0 0 1 0 0 0 0 2 0 1 1 1 1 2 0 1 0 0 1 0 1 0 0 0 0 1 1 0 0 0 1 1 2 2
42 0 0 0 0 0 0 2 1 2 1 0 0 0 0 0 0 2 0 2 1 0 0 2 0 0 0 2 2 2 2 1 1 2 0 0 1 1 0 0 0 0 1 0 2 0 0 0 0 1 1 0 0 0 1 2 0 0 0 1 0 1 2 2 0 1 1 2 2 0 0 0 2 2 1 2 1 0 2 0 2 1 0 0 1 0 0 0 1 1 0 0 1 2 1 1 1 1 1 2 2 1 1 0 1 1 1 1 1 1 0 2 1 1 2 2 1 0 1 1 1 0 2 1 1 1 0 0 1 1 0 0 0 0 0 0 0 0 1 0 0 2 0 0 1 0 0 0 0 0 0 0 0 0 0 0 0 1 0 1 2 1 2 0 1 2 2 1 1 0 0 2 0 2 1 0 0 0 0 0 0 0 0 0 2 2 0 1 0 0 0 1 0 2 2 0 0 1 0 0 0 1 0 0 0 0 2 1 0 0 0 1 2 0 0 2 0 0 0 1 1 1 0 2 0 0 1 0 0 0 0 0 0 0 1 0 0 2 2 0 0 0 2 0 2 1 1 0 2 0 0 0 2 0 0 0 0 0 0 1 1 1 1 1 0 0 1 1 0 0 0 0 0 1 1 1 0 2 2 0 1 0 0 2 1 0 0 1 0 2 0 1 0 2 2 1 0 0 0 0 0 1 0 0 0 0 0 0 1 0 0 1 2 2 2 0 1 1 1 0 1 2 2 0 2 1 1 0 1 1 0 1 1 1 0 0 0 1 0 1 1 1 2 0 0 0 2 1 2 1 1 0 1 1 1 0 1 1 0 1 1 2 1 0 1 1 1 1 1 1 1 1 0 2 1 1 0 0 0 0 1 1 1 1 0 0 0 0 0 0 0 0 0 0 2 0 0 0 0 0 0 0 0 2 0 1 0 2 0 2 0 0 0 1 1 0 2 0 0 0 0 1 0 0 1 2 1 1 0 0 1 0 0 2 1 1 0 0 0 1 0 2 0 0 0 2 1 0 1 0 0 0 0 1 1 0 1 1 0 1 2 0 1 1 0 1 1 2 0 0 1 1 1 1 1 0 1 2 0 1 1 0 0 1 1 1 0 0 1 0 1 1 1 0 1 0 0 1 1 0 1 2 2 1 2 1 1 1 2 0 1 1 0 1 0 1 0 1 0 1 1 0 1 0 0 1 1 0 1 2 0 1 0 0 0 0 0 0 1 1 0 0 0 0 1 1 0 1 1 0 0 0 1 1 2 1 0 1 0 1 1 0 0 2 0 0 0 1 1 1 1 1 2 0 2 0 2 0 1 1 1 0 0 0 0 0 0 2 0 0 0 0 1 0 0 0 1 0 0 0 0 1 0 0 0 0 0 0 0 2 0 0 0 0 2 0 0 0 1 0 0 1 0 1 1 1 1 0 0 0 0 0 0 1 0 0 0 0 2 0 1 0 0 1 0 0 2 0 0 0 0 2 0 0 0 0 0 1 1 0 0 0 0 1 0 1 2 1 0 0 2 0 1 0 0 0 0 0 2 0 1 0 2 0 0 2 0 2 2 0 0 2 0 1 0 1 2 2 2 2 0 2 0 0 0 0 1 1 1 0 1 1 0 0 0 1 0 1 1 1 0 0 2 2 2 2 2 1 1 1 0 1 0 0 0 0 2 0 0 1 0 0 0 0 0 1 0 0 0 0 0 0 0 0 0 0 1 1 2 0 0 0 2 0 1 0 1 1 1 1 0 0 0 1 0 0 2 1 0 1 1 0 2 0 0 1 0 2 0 2 0 2 2 2 2 1 0 1 0 1 0 1 1 2 1 1 2 0 1 1 0 0 2 0 2 2 2 2 2 2 2 1 0 0 2 0 0 1 0 1 0 1 0 0 0 0 0 2 2 0 0 2 0 0 0 0 0 0 0 0 0 0 1 0 1 0 1 0 1 0 2 2 1 0 0 2 2 0 2 0 0 0 0 0 0 1 0 0 1 1 2 2 0 0 0 0 0 2 0 1 1 1 0 0 2 0 2 2 0 1 0 1 0 0 1 1 1 1 0 1 1 0 0 0 2 0 0 0 2 2 0 0 2 0 0 0 1 0 0 0 2 0 1 2 1 0 0 0 2 1 0 0 2 1 1 1 2 0 0 1 1 1 1 0 0 0 1 1 0 0 0 0 1 0 0 1 1 0 0 0 2 0 1 0 0 0 1 2 0 0 0 2 0 1 0 1 1 0 0 0 0 0 0 1 1 0 1 0 1 0 0 0
43 1 0 0 0 0 0 2 2 2 1 0 1 2 2 2 0 1 1 1 1 1 0 2 0 0 0 1 1 2 2 0 0 0 2 1 2 1 0 0 1 0 0 0 0 0 0 0 2 0 0 0 0 1 2 0 1 1 1 0 1 1 1 1 0 0 2 0 1 0 1 2 2 2 2 2 0 0 1 0 1 1 0 0 2 0 1 1 2 2 1 1 1 1 0 0 0 2 0 2 0 2 0 0 2 2 2 1 1 1 1 2 1 2 2 2 1 0 0 1 1 1 2 0 0 0 0 2 0 2 0 0 0 0 1 0 0 0 0 0 0 2 0 0 2 2 0 0 0 0 0 0 1 0 0 0 0 1 0 0 1 1 0 2 0 0 0 0 1 1 0 1 1 1 1 1 1 1 0 0 0 1 0 0 1 0 2 0 0 0 0 0 1 0 1 0 2 2 0 0 0 0 1 0 0 0 0 1 1 0 1 1 0 0 0 0 0 0 1 0 2 1 1 2 0 0 2 0 0 1 0 0 0 0 1 0 0 2 2 0 0 0 2 0 1 0 0 0 2 0 0 0 1 1 0 1 1 0 0 0 0 0 1 1 1 0 1 0 1 1 0 1 0 0 1 1 0 0 1 0 0 1 0 1 1 0 1 2 0 2 2 2 0 1 2 0 1 1 0 1 0 1 1 1 1 0 1 2 1 1 0 0 2 2 2 0 2 1 0 0 1 2 2 1 2 0 1 0 0 1 0 1 0 0 0 0 0 2 1 1 0 1 2 0 0 0 2 1 1 2 1 1 2 2 1 1 1 1 0 2 2 2 1 0 1 0 2 1 2 0 2 0 0 2 1 1 0 0 0 0 2 0 1 1 0 0 0 0 0 0 0 0 0 0 2 0 0 0 0 0 0 0 1 0 0 0 0 1 0 1 0 1 1 1 1 2 0 0 0 0 0 1 2 1 1 1 0 1 0 0 2 1 0 1 1 0 0 1 0 0 2 0 2 0 0 1 2 0 1 0 1 1 0 2 2 0 2 2 2 2 0 2 0 0 1 1 0 2 0 0 0 0 2 2 1 0 1 2 2 2 1 0 0 1 2 0 0 1 1 1 2 2 2 2 1 0 1 1 1 0 1 1 2 0 2 0 2 1 2 0 0 2 0 0 1 1 1 2 0 2 1 0 1 1 0 1 0 0 1 2 0 0 0 0 0 0 1 0 2 1 1 1 0 0 1 1 0 2 0 0 0 0 0 2 0 1 0 0 0 1 1 0 0 2 0 0 0 1 1 0 1 1 0 0 0 0 0 1 2 1 0 0 1 0 1 1 2 0 1 1 1 0 0 0 1 1 1 1 0 1 1 1 0 0 0 0 1 0 0 0 1 0 0 0 2 0 0 0 1 0 0 0 0 2 2 0 0 1 0 0 0 0 0 1 0 0 1 0 2 0 0 1 0 1 0 0 2 1 0 0 0 1 0 0 0 0 0 1 1 0 0 0 1 1 0 1 0 1 0 0 1 0 0 1 0 0 0 0 0 2 1 1 2 1 0 1 2 1 1 1 1 0 0 2 0 0 2 1 1 1 0 1 0 1 1 0 1 1 0 0 0 0 0 0 0 1 0 0 1 2 0 0 1 2 1 1 1 0 0 1 0 1 0 0 1 1 1 0 0 0 0 0 0 0 0 0 0 0 0 1 1 1 0 0 0 0 0 0 1 0 0 0 2 0 1 0 1 2 0 0 0 0 0 0 0 0 1 1 1 1 0 1 1 1 0 1 0 2 1 2 1 1 2 1 0 0 0 0 1 0 1 0 2 2 0 1 2 0 0 1 1 1 0 1 0 1 1 2 1 1 1 1 0 1 2 0 2 0 0 1 1 0 1 0 0 1 1 0 1 1 1 1 0 0 0 0 0 1 1 0 0 1 1 0 1 0 1 0 1 0 1 2 0 0 0 1 1 0 2 0 1 0 0 1 0 2 0 1 1 1 1 1 0 0 0 0 0 1 0 1 1 2 0 0 2 0 2 2 0 0 1 2 0 0 1 2 0 1 0 1 1 0 0 1 1 1 0 1 1 0 0 1 2 0 1 0 1 2 0 0 2 0 0 0 0 0 0 1 2 1 0 0 2 2 2 0 1 1 0 0 2 0 0 2 1 0 1 0 0 1 0 1 1 0 0 0 0 0 0 0 1 0 0 0 0 1 1 0 2 0 0 0 0 2 0 0 0 1 1 1 0 0 0 1 1 0 0 1 1 0 0 0
44 0 0 0 0 0 0 1 2 0 0 0 0 1 0 0 1 0 0 0 0 0 0 2 0 0 0 1 1 2 2 0 1 1 0 0 1 1 0 0 2 1 0 1 2 1 1 1 1 0 1 1 2 0 0 0 0 1 1 0 1 1 2 2 0 0 1 0 1 0 0 1 2 2 1 2 1 0 2 0 1 2 0 0 2 0 0 1 1 2 1 1 1 1 1 0 2 1 0 1 2 2 2 0 0 0 2 1 1 1 0 1 0 2 2 2 0 1 1 1 1 0 2 0 0 0 0 0 1 1 0 0 0 0 0 0 0 0 0 0 0 2 0 0 2 2 0 0 0 0 0 1 0 0 0 0 0 1 0 0 0 2 1 1 0 2 2 0 1 1 1 1 1 2 1 0 0 1 0 1 1 1 1 1 2 1 2 1 0 0 0 0 0 0 0 0 1 1 0 0 0 0 0 1 1 0 0 0 2 0 1 1 1 0 0 0 0 0 2 0 2 2 0 1 0 1 1 0 0 1 0 0 0 0 1 0 0 2 1 1 1 1 2 1 2 0 0 0 1 1 1 1 1 0 0 2 0 0 0 0 0 0 0 0 0 0 0 1 2 1 0 1 0 1 0 0 0 1 1 0 0 0 1 2 2 0 2 0 0 2 2 2 0 2 2 0 2 1 0 0 0 0 2 2 2 1 2 1 1 0 1 0 1 2 2 0 2 0 0 0 0 2 0 1 1 0 1 0 0 1 0 1 0 1 0 0 0 2 1 1 1 1 1 0 1 1 2 0 0 1 0 0 1 1 1 0 1 1 0 1 1 1 1 0 1 0 0 0 1 1 1 1 1 1 1 1 0 0 0 0 0 2 0 0 0 0 0 0 0 0 0 0 1 0 2 0 0 1 0 0 0 0 0 1 1 0 0 0 0 1 1 0 0 0 0 2 0 0 0 0 0 1 1 0 2 2 1 0 0 0 0 0 0 1 1 1 0 0 1 1 2 0 1 0 0 2 1 0 2 0 0 2 0 2 1 0 0 2 1 0 1 0 1 0 0 1 1 2 0 0 0 0 2 0 1 0 1 2 1 1 0 0 0 0 2 1 0 0 1 0 2 2 1 0 1 0 0 1 2 1 1 1 1 1 1 1 1 2 0 0 0 2 0 0 0 2 0 1 0 1 1 1 2 0 1 1 1 0 0 0 2 0 0 0 1 0 1 1 1 1 0 0 0 1 1 0 0 1 1 0 0 1 0 2 1 0 0 0 0 0 1 0 1 2 1 1 0 2 1 0 0 1 1 0 0 0 1 0 0 2 0 0 0 0 1 0 1 1 1 0 0 1 1 1 1 1 1 1 0 0 0 2 1 1 0 0 0 0 1 0 1 0 0 0 1 1 0 0 0 1 1 2 0 1 1 0 0 0 0 0 0 0 0 1 0 2 0 1 2 0 1 0 0 0 2 0 2 1 0 0 2 2 1 1 1 1 0 0 2 1 0 0 1 0 0 2 2 0 2 0 0 0 0 0 1 0 0 0 1 1 1 0 2 0 0 2 0 1 1 0 2 0 0 0 0 0 0 2 0 1 0 2 1 1 1 1 1 2 0 0 0 0 0 0 0 0 0 1 0 0 0 1 0 1 1 0 0 1 0 0 0 2 0 0 0 0 1 1 0 1 0 1 0 0 0 2 0 1 0 0 0 0 0 0 0 0 0 0 2 2 0 0 2 0 0 0 0 0 2 2 0 0 0 0 0 0 1 0 1 0 0 2 0 1 2 0 2 1 1 2 0 1 2 2 0 0 2 0 0 0 1 1 1 2 1 1 1 1 0 1 0 0 0 2 0 2 2 2 2 2 2 1 0 0 2 0 0 1 0 0 2 0 1 0 0 0 0 1 1 0 0 1 0 0 0 0 0 1 1 1 0 0 1 1 1 0 0 1 0 0 1 1 0 0 0 0 1 0 2 1 0 0 0 0 0 2 1 1 2 2 2 2 0 0 0 0 0 1 0 2 0 2 0 0 2 0 2 2 0 1 0 1 0 0 2 2 0 1 1 0 2 0 0 0 0 1 0 0 1 1 0 1 1 1 0 0 0 1 0 1 1 0 0 1 1 0 1 1 1 0 0 0 1 2 1 0 2 1 0 2 2 0 1 1 1 0 1 0 0 0 0 1 1 0 1 2 2 0 0 0 1 0 0 0 0 1 0 1 1 1 1 1 0 1 0 0 0 1 1 0 0 0 0 2 1 0 0 0 1 0 0 0
45 0 0 0 0 0 0 2 2 2 2 0 0 0 0 0 0 0 0 0 1 0 0 2 0 0 0 1 2 1 1 2 1 1 2 0 2 2 0 0 1 0 0 2 2 0 1 0 1 1 1 0 1 0 0 0 1 0 0 1 1 1 0 1 0 0 1 0 1 0 0 2 2 2 1 2 1 0 1 0 1 1 1 2 1 0 0 1 2 2 1 1 0 2 0 0 0 2 0 2 0 2 0 0 1 0 1 2 0 2 1 1 1 2 2 2 1 0 0 2 2 0 1 2 1 1 0 0 0 0 0 0 0 0 0 0 0 1 0 0 0 2 0 0 2 2 0 0 0 1 0 0 0 0 2 0 0 0 0 0 0 2 2 0 0 2 1 1 1 0 0 1 0 1 1 1 1 1 0 1 0 0 0 0 1 0 2 2 1 0 0 0 0 1 1 1 1 2 0 0 0 2 0 1 1 0 1 1 1 0 1 1 1 0 0 1 1 0 1 0 2 1 1 2 0 0 1 0 0 2 0 0 0 0 2 0 0 2 2 0 0 1 2 0 2 0 0 0 2 0 0 0 0 0 0 1 0 1 0 0 0 0 0 0 0 0 1 1 1 0 0 0 0 2 0 1 0 0 1 0 0 0 0 1 0 0 0 1 0 2 1 1 1 2 2 1 1 2 0 1 1 0 1 1 1 0 0 1 2 2 0 0 2 1 1 0 2 1 1 0 0 2 2 1 0 0 0 0 0 1 0 1 0 0 0 0 0 2 0 1 1 1 2 0 1 1 1 1 1 2 1 1 1 1 1 0 0 1 0 1 1 1 1 0 1 1 0 0 1 1 1 1 1 2 0 0 0 1 1 0 1 2 0 0 0 0 0 0 0 0 0 0 0 0 2 0 0 0 1 1 1 1 0 0 0 0 1 0 0 1 1 0 0 0 0 1 1 0 0 0 0 0 0 0 1 2 1 0 2 0 0 2 0 2 1 0 0 0 1 1 2 0 2 1 1 1 2 0 1 0 0 1 0 2 2 1 1 0 0 0 2 0 0 0 0 2 2 2 0 0 1 1 1 2 1 0 0 1 2 0 1 0 0 0 2 0 0 0 0 0 0 1 0 2 0 0 0 1 1 0 0 2 2 0 2 0 2 0 1 0 1 1 0 0 0 2 1 0 0 1 0 1 1 1 0 1 1 0 1 1 1 0 0 1 1 1 1 1 1 1 0 0 0 1 0 0 0 1 2 0 0 0 0 2 0 0 0 0 0 1 1 0 1 2 0 0 0 0 0 0 2 2 2 0 1 0 1 1 2 1 1 0 0 0 0 0 1 0 0 0 0 2 1 0 0 0 0 0 0 1 0 2 1 0 0 0 1 0 0 1 1 1 1 1 0 1 1 0 1 1 1 2 0 1 1 0 0 2 0 0 0 0 0 2 0 1 1 2 2 0 2 1 0 1 1 0 2 2 0 0 1 0 0 1 0 0 0 1 1 0 0 0 0 1 0 1 1 1 1 0 1 0 1 0 0 1 1 0 2 0 0 0 2 1 2 2 0 2 1 1 0 1 0 1 0 0 1 2 0 1 1 0 0 0 1 0 1 1 0 0 0 0 0 0 1 0 0 1 2 2 1 0 0 1 0 0 1 0 0 0 0 0 0 0 0 0 0 0 0 2 1 0 0 0 0 0 0 0 0 0 0 0 0 0 0 0 0 0 2 0 0 0 2 0 2 0 0 2 0 0 0 0 0 0 0 1 1 1 0 1 1 1 1 0 0 0 0 2 1 2 0 1 2 2 1 1 0 1 0 1 0 2 1 2 1 1 0 0 0 1 0 1 1 1 1 2 1 1 1 1 1 1 0 1 2 0 1 2 0 0 0 2 0 0 0 0 0 1 1 0 0 0 0 0 0 0 0 0 0 0 0 0 0 0 2 0 1 0 0 0 0 0 1 0 0 1 2 1 2 0 1 0 0 1 0 2 0 0 0 2 2 2 0 0 0 0 1 1 0 2 0 1 1 0 1 0 2 2 1 0 1 2 1 0 1 2 0 1 0 2 0 0 1 0 1 1 0 0 1 0 0 1 2 1 1 0 1 2 1 0 1 0 1 1 2 0 1 0 1 0 0 0 2 1 0 1 1 0 0 1 1 1 1 2 1 0 1 1 0 0 0 0 1 0 0 1 1 0 0 0 2 0 1 1 0 0 1 1 1 1 1 1 0 1 0 0 0 1 0 1 1 0 0 2 1 0 0 0 1 0 1 1
46 0 1 0 0 0 0 1 2 1 0 1 0 0 0 0 0 2 1 1 1 1 1 1 1 1 1 1 2 2 2 2 1 1 2 1 2 2 1 0 0 0 1 0 1 1 1 0 1 1 1 0 0 0 2 1 0 1 1 0 1 1 1 2 0 1 1 1 1 0 0 1 1 1 1 1 1 0 0 1 1 2 1 2 1 0 0 1 2 2 0 1 0 1 0 0 0 0 0 1 1 2 1 0 1 1 2 1 1 1 0 1 0 1 1 1 1 0 1 1 1 0 1 2 1 1 0 1 0 1 2 2 0 0 0 0 0 0 0 0 0 2 1 0 1 2 0 0 0 1 0 1 2 1 0 0 0 1 0 0 0 1 1 1 1 1 1 0 1 1 0 1 1 1 1 1 0 0 0 0 0 0 0 0 2 0 2 0 0 0 1 0 0 0 0 0 1 2 0 0 0 1 0 1 1 0 1 2 2 0 1 1 1 0 0 0 0 0 2 1 1 0 0 1 0 0 0 1 1 2 1 1 0 0 0 0 0 2 2 0 0 0 2 0 2 1 1 0 2 0 0 0 0 0 0 2 0 0 0 0 0 0 0 0 0 0 0 0 1 0 0 1 0 1 0 0 0 1 2 0 1 0 0 2 1 0 0 0 0 1 0 0 1 2 2 1 0 1 0 1 0 0 0 0 0 1 1 0 0 0 0 0 2 1 1 0 2 1 1 0 1 1 1 0 0 0 0 0 2 0 0 1 0 1 0 0 0 1 0 1 0 1 2 0 0 0 1 0 1 1 0 0 1 1 1 0 0 1 0 2 2 2 2 0 2 0 1 0 2 0 2 0 1 1 0 0 0 0 0 0 2 0 1 1 0 1 1 1 1 0 0 0 1 0 2 2 1 0 0 0 0 0 0 1 1 0 1 0 0 1 1 1 0 0 1 2 0 1 0 1 1 1 0 0 1 2 1 1 0 0 0 1 0 1 2 1 0 1 0 0 0 1 2 1 1 2 1 0 1 0 0 1 0 0 0 0 0 2 1 1 0 2 1 1 0 1 1 2 0 0 0 0 1 1 2 0 2 2 2 1 0 0 0 1 0 2 1 0 0 0 0 1 1 0 0 0 1 1 1 1 1 2 2 0 2 0 2 1 0 0 0 1 0 0 0 2 1 1 0 2 1 0 1 0 0 1 1 1 0 2 1 1 0 1 0 0 0 0 2 2 1 0 0 0 0 1 1 0 2 0 0 1 1 2 0 1 0 1 0 1 0 0 0 1 0 0 1 1 0 0 1 2 1 0 0 0 1 1 1 2 0 0 0 0 0 0 0 0 0 0 0 0 0 1 0 0 0 0 0 1 1 1 0 0 1 0 1 0 1 1 0 0 0 0 2 0 0 0 0 0 1 1 0 0 0 0 1 0 0 0 0 0 0 2 0 1 0 0 2 0 2 0 0 0 2 0 2 0 1 0 0 2 0 1 1 0 0 0 1 0 0 0 2 0 1 1 0 1 0 0 1 0 0 0 2 0 0 0 2 0 0 1 2 2 1 2 1 2 1 0 1 1 0 2 0 0 2 2 2 2 1 1 0 1 1 0 0 1 0 0 0 0 0 0 0 0 0 0 0 0 0 1 0 2 1 1 1 1 1 0 0 0 0 0 0 0 0 0 0 1 1 0 0 1 1 0 0 0 0 0 0 0 0 0 0 0 0 0 2 2 0 0 1 0 0 1 0 1 1 2 0 0 1 0 0 1 1 2 0 2 1 0 0 1 1 1 1 2 1 2 0 1 2 2 0 0 0 1 0 0 0 2 0 2 1 1 1 0 0 2 0 0 1 1 1 2 1 2 1 1 1 1 0 2 2 0 2 1 0 0 1 1 1 0 0 0 0 2 2 0 0 1 0 0 0 0 0 0 0 0 0 0 0 0 2 0 0 0 0 0 0 0 0 0 0 0 0 0 2 0 0 0 0 1 0 2 0 0 1 2 2 2 0 0 1 1 0 2 1 1 0 1 1 1 1 1 1 1 0 0 0 2 0 0 2 1 1 2 1 1 0 0 0 1 1 1 0 0 0 0 0 0 1 0 0 0 0 2 1 0 2 2 0 2 0 0 0 1 1 0 0 0 2 1 1 2 0 0 0 0 2 0 0 2 2 0 2 0 0 1 0 1 0 0 1 1 1 0 0 0 1 0 0 0 0 1 1 0 2 0 0 0 0 1 0 0 0 1 0 1 1 0 0 2 1 0 0 0 2 0 1 1
47 0 0 1 1 1 1 2 1 1 0 0 0 1 1 1 0 0 1 1 0 0 0 2 0 0 0 0 2 1 1 2 0 2 1 1 1 0 0 0 1 0 0 1 2 1 1 0 0 0 0 0 2 0 0 0 1 0 0 1 1 2 2 2 0 0 1 1 1 0 0 1 2 2 0 2 2 0 0 1 0 1 2 2 0 0 0 0 1 2 0 0 1 1 0 0 0 1 0 2 1 2 1 0 0 0 2 2 0 2 1 1 0 2 2 2 0 0 0 1 1 0 0 2 0 0 0 0 0 0 0 0 0 0 0 0 0 0 0 0 0 2 0 0 1 0 0 0 0 0 0 0 0 1 2 1 0 0 1 0 2 0 1 1 1 2 1 1 0 0 0 0 1 1 1 1 0 1 0 1 0 0 0 0 1 0 2 1 1 0 0 0 0 0 2 0 2 1 0 0 0 0 0 1 1 0 1 1 1 0 1 1 1 0 0 0 0 1 1 1 1 0 1 2 0 0 1 0 0 0 0 0 0 0 1 0 1 2 2 0 0 0 2 0 1 0 0 0 2 0 0 0 0 1 1 1 1 0 0 0 0 0 2 2 0 0 0 1 2 0 1 1 1 1 1 1 0 1 1 0 1 0 0 1 1 1 0 0 0 2 1 0 1 2 2 1 0 1 0 0 0 0 1 1 1 0 1 1 0 0 1 1 1 2 2 0 0 0 1 0 0 2 1 0 0 0 0 1 1 2 0 1 1 2 0 0 0 1 1 1 0 1 1 0 1 1 1 0 1 2 0 0 2 2 2 0 1 1 0 1 1 1 2 0 2 0 1 1 2 0 2 0 1 2 1 1 0 0 0 0 0 1 0 1 1 1 0 0 0 1 1 2 1 0 1 0 0 0 1 1 1 1 0 1 0 1 0 2 0 1 1 0 0 0 1 1 1 0 0 0 0 0 0 1 0 0 0 0 0 0 1 0 0 1 0 0 0 2 1 0 1 1 1 1 1 2 1 1 2 0 0 1 0 0 0 0 0 1 1 0 2 0 0 0 0 1 1 2 0 0 1 1 1 2 0 1 0 2 1 1 0 0 0 0 0 2 0 0 1 0 1 2 0 2 0 0 0 2 2 0 0 2 2 0 2 0 1 0 2 0 1 2 0 1 0 1 0 0 0 1 1 1 2 1 0 2 0 1 0 2 1 1 1 1 1 0 1 0 2 2 1 1 0 0 2 0 0 2 0 0 0 0 1 1 1 1 0 0 0 0 1 0 1 1 1 0 0 2 2 1 0 0 0 0 0 0 0 1 1 2 0 0 1 0 0 0 1 0 2 2 2 0 0 2 0 1 0 0 0 0 0 2 0 0 0 0 0 0 1 1 2 1 0 0 1 1 0 0 0 0 1 2 0 0 1 0 1 2 0 0 0 0 0 2 0 1 0 1 2 0 2 0 0 1 0 0 2 0 1 0 1 2 0 0 0 0 0 1 1 0 0 0 2 0 1 1 1 2 0 0 0 1 0 0 0 0 0 1 0 2 0 1 1 0 0 0 1 2 2 1 0 1 1 2 2 1 2 2 0 0 0 0 0 1 0 0 2 2 0 1 1 1 1 1 0 1 0 1 1 2 0 0 0 2 1 0 0 0 0 1 0 1 0 1 2 1 1 0 0 0 0 0 1 0 0 0 0 0 0 0 0 0 0 0 0 0 0 0 1 0 0 0 2 0 1 0 1 0 2 2 1 1 0 1 0 0 2 0 2 0 0 2 1 0 0 2 0 2 1 2 1 1 2 1 1 1 0 1 0 0 0 1 0 2 2 1 0 0 0 1 0 0 2 0 2 2 2 1 2 1 1 1 0 1 2 0 1 2 0 0 0 2 0 0 0 1 0 0 1 1 1 1 0 0 0 0 0 1 1 0 0 0 0 0 2 0 0 0 0 0 2 2 0 0 1 0 1 0 1 0 0 0 1 1 0 1 0 0 0 1 2 2 0 0 0 0 1 2 0 1 1 2 2 0 2 0 2 2 0 0 0 1 1 0 1 2 0 0 1 1 1 0 0 0 0 2 0 0 1 1 0 0 2 1 1 0 0 1 0 1 2 1 0 1 0 0 0 1 2 1 0 0 1 1 1 1 0 0 0 0 2 0 1 0 0 0 1 1 0 1 1 1 1 1 0 0 0 0 0 0 1 0 0 0 0 1 1 1 1 0 0 1 0 1 1 1 2 1 0 1 1 0 1 1 1 0 0 1 2 2 2 1
48 0 0 0 0 0 0 1 1 1 1 1 2 2 2 2 0 0 0 1 1 1 0 2 0 0 0 2 2 2 2 1 0 1 1 0 1 2 0 0 1 0 1 0 1 1 0 0 0 0 0 0 1 0 0 1 0 0 0 1 1 2 1 1 0 0 2 0 2 0 0 2 2 2 2 2 0 0 1 0 0 1 0 0 2 0 0 0 2 2 0 0 0 2 0 0 0 2 0 2 0 2 1 0 0 0 1 2 0 2 2 2 1 1 1 1 1 0 0 2 2 0 2 1 1 1 0 0 1 1 0 0 0 0 1 1 0 0 0 0 0 2 0 0 1 1 0 0 0 0 0 1 0 0 1 0 0 1 0 1 0 1 2 0 0 1 1 0 1 0 0 1 0 2 2 1 0 0 0 0 0 1 0 1 1 1 1 1 0 0 0 1 0 0 1 0 1 2 0 0 0 0 1 1 1 0 1 0 0 0 0 2 0 0 0 0 0 0 1 0 2 1 0 1 0 1 1 0 0 1 0 0 0 0 0 0 0 2 1 1 1 1 2 0 2 0 0 0 2 0 0 0 0 0 1 2 0 0 2 2 0 0 1 0 0 0 1 2 0 0 0 0 0 2 0 0 1 1 2 0 1 0 0 1 1 1 1 0 1 2 1 2 0 2 1 0 1 0 0 0 1 0 2 2 2 0 0 0 0 0 0 1 0 1 1 0 2 0 0 0 1 2 2 1 1 0 2 0 0 0 0 1 0 2 0 0 0 1 0 0 1 0 2 0 0 0 1 0 1 0 0 0 1 1 1 0 1 1 0 0 0 0 2 0 2 1 1 0 2 0 2 0 0 2 0 0 0 0 0 0 0 1 1 1 0 1 1 0 0 0 0 0 1 0 2 1 1 0 0 0 0 0 0 0 0 0 0 0 0 2 0 1 1 1 1 2 0 0 0 0 0 1 0 2 0 1 1 1 0 0 1 0 0 1 2 2 0 0 1 1 2 0 1 2 2 2 2 0 2 0 0 2 0 2 2 2 0 0 0 0 2 1 0 0 0 1 1 1 0 1 0 1 2 0 0 1 0 1 2 0 2 1 0 0 2 0 0 0 2 0 2 2 0 2 1 0 1 1 1 0 1 2 1 0 2 1 2 0 1 0 0 2 0 1 0 1 0 1 0 1 1 0 2 0 1 2 0 1 0 2 0 2 0 1 0 0 1 1 0 0 1 1 0 0 2 0 0 0 2 0 0 1 0 2 0 1 0 0 0 0 1 0 1 1 1 1 0 2 2 0 0 0 0 0 0 0 0 0 0 2 0 0 0 0 2 0 1 0 1 0 0 1 0 1 0 0 0 0 0 0 0 2 0 0 0 0 1 0 0 0 0 0 0 0 1 0 0 0 0 1 1 1 0 2 2 0 1 2 0 0 0 0 0 1 0 0 1 1 1 1 1 0 0 0 2 0 2 2 0 0 0 1 0 0 0 0 0 1 1 0 0 0 1 2 0 0 2 1 1 0 0 1 1 0 0 1 1 0 1 1 1 1 2 2 0 1 2 1 2 0 1 0 0 0 0 0 1 1 0 0 0 0 0 0 1 0 1 2 0 0 1 0 1 0 0 0 0 1 1 1 0 0 2 2 1 0 0 1 0 0 0 2 0 0 0 0 0 0 0 2 1 0 0 0 1 0 0 1 0 0 0 1 1 0 1 1 0 0 2 1 0 0 1 0 1 1 0 1 0 0 0 0 1 0 0 2 1 2 0 2 1 0 0 1 1 1 1 2 0 2 1 2 2 1 0 0 0 1 0 1 0 1 0 2 1 2 2 0 0 0 0 0 1 0 1 1 1 2 2 2 2 2 0 1 2 0 1 2 0 0 1 1 0 0 0 0 0 0 1 0 0 0 0 0 0 0 0 0 0 0 0 0 1 1 1 0 0 0 0 0 1 1 0 0 0 0 1 0 0 0 0 0 1 0 0 2 0 1 1 2 1 1 1 1 1 1 0 2 1 1 0 1 0 0 1 0 2 1 0 0 0 1 2 0 2 1 0 0 0 1 0 0 0 0 0 2 0 0 1 1 0 0 2 1 0 0 1 1 0 0 2 0 0 1 1 0 1 1 1 0 0 1 1 2 1 0 1 0 0 0 2 0 2 1 0 0 1 0 0 1 1 1 0 1 0 0 0 1 2 1 0 0 0 0 0 2 0 0 2 0 0 0 0 0 0 0 0 0 0 1 0 0 1 2 2 0 0 1 2 0 0 0
49 1 0 1 1 1 1 2 1 2 1 0 0 1 0 0 1 2 2 1 1 0 0 2 0 0 0 1 1 2 2 0 1 2 0 0 1 0 0 0 1 0 1 0 1 0 1 0 2 0 0 0 1 0 0 1 0 0 0 1 0 2 0 0 0 0 0 0 2 0 1 0 2 2 1 2 1 0 1 0 1 1 0 1 2 0 0 0 1 2 0 0 1 2 0 0 0 0 0 1 2 2 1 0 1 0 1 1 1 1 0 1 0 2 2 2 0 1 1 1 1 1 2 0 0 0 0 1 1 2 1 1 0 0 0 0 0 0 0 0 1 1 1 0 0 1 0 0 0 1 0 0 0 0 0 0 0 0 1 1 1 1 1 1 1 1 1 0 0 2 1 0 1 0 0 1 0 0 0 0 0 1 0 0 1 0 2 2 1 0 0 0 0 1 1 0 1 1 0 0 0 1 0 1 1 0 1 2 1 0 1 2 1 0 0 0 0 0 1 1 1 1 1 2 0 0 1 0 0 0 0 0 1 1 1 1 0 2 2 0 0 0 2 0 1 0 0 0 2 0 0 0 1 0 1 1 0 1 0 1 1 1 0 0 1 1 0 0 2 1 0 0 0 1 0 0 0 1 2 0 1 0 0 0 0 1 0 2 0 2 0 0 0 2 2 0 2 0 0 0 0 0 1 1 1 0 1 1 1 1 0 2 2 1 1 0 2 0 1 0 0 1 1 2 1 0 0 0 2 0 0 2 1 1 0 0 0 2 0 0 0 1 2 0 0 0 2 0 1 0 0 0 1 1 0 1 1 1 0 0 0 0 0 0 0 2 0 1 1 1 1 1 0 2 1 1 0 0 0 0 1 0 1 1 0 0 0 1 1 0 0 0 1 0 1 0 0 0 1 1 1 1 0 1 0 1 1 0 0 2 0 1 0 1 1 0 2 0 0 0 0 0 0 1 0 1 0 1 0 0 1 0 1 0 0 0 1 1 0 0 2 0 2 1 1 1 2 0 1 0 0 1 0 2 1 1 0 2 2 0 2 2 0 0 0 0 0 2 0 0 0 0 2 1 1 1 0 2 1 1 1 0 0 0 2 0 0 0 1 0 2 2 1 1 1 0 1 1 1 1 1 2 1 1 1 2 1 1 1 0 0 2 1 2 0 0 0 0 1 2 1 0 2 1 0 2 0 2 0 2 0 2 0 2 0 0 1 0 1 1 0 0 0 0 2 0 0 2 1 0 0 0 0 2 0 0 0 0 0 1 0 0 0 2 0 0 0 1 1 0 0 1 0 0 0 0 0 2 2 2 0 0 0 0 1 0 1 0 0 0 0 0 0 1 0 1 1 0 1 1 2 1 0 0 0 2 1 0 0 1 0 0 0 1 1 1 0 0 0 0 1 1 0 0 0 0 1 1 0 0 0 0 1 0 1 0 1 1 0 2 0 0 1 1 0 0 2 2 0 0 1 1 0 0 0 0 0 0 1 1 1 0 0 1 0 1 2 2 0 1 0 1 1 0 0 1 1 0 1 1 0 2 2 2 0 1 2 2 1 1 1 0 1 1 0 0 1 1 0 0 0 0 0 0 1 0 1 1 0 0 0 0 0 1 0 1 0 0 0 1 0 0 1 1 1 0 0 0 0 0 0 1 0 0 1 1 2 1 1 2 1 0 0 0 1 0 0 0 0 0 0 0 0 0 0 1 1 0 1 0 0 0 1 0 0 1 0 0 1 1 0 1 1 1 0 0 1 0 1 0 0 1 0 0 0 1 0 2 1 2 1 1 2 1 0 0 2 1 0 1 0 2 0 1 2 1 0 0 0 2 0 0 0 1 0 2 2 2 1 1 0 1 0 0 1 0 1 1 0 1 0 1 0 0 0 0 0 2 2 0 0 1 0 0 0 0 0 1 1 0 0 0 1 0 1 0 0 0 0 1 0 1 1 1 0 1 2 1 2 0 1 0 0 2 0 2 1 1 0 2 2 2 0 0 0 0 0 1 1 0 1 1 1 0 2 0 2 2 0 0 0 2 0 1 2 1 1 0 0 1 1 0 0 0 1 0 0 1 1 0 0 1 1 0 0 0 0 2 0 2 2 0 0 1 0 0 0 0 1 0 0 0 2 1 0 0 0 1 1 2 2 0 2 0 0 0 0 0 0 0 0 0 0 0 0 0 0 0 0 0 0 0 0 0 0 1 1 0 2 0 0 0 0 1 1 0 2 0 0 0 0 0 1 1 0 0 0 0 1 0 1 1
50 0 0 0 0 0 0 1 1 1 1 0 1 1 1 1 0 0 0 2 0 0 0 1 0 0 0 2 2 2 2 1 1 0 1 0 2 2 1 1 1 0 0 1 2 0 1 0 2 0 0 0 1 1 1 1 0 1 1 1 1 1 2 1 0 0 1 0 1 0 0 1 2 2 1 2 1 0 1 0 0 1 1 2 1 0 0 0 1 2 0 0 1 2 1 0 1 0 0 2 2 2 1 0 0 0 2 1 1 1 0 1 1 2 2 2 1 0 2 1 1 0 2 0 0 0 0 0 2 2 0 0 1 0 0 0 1 0 0 0 1 1 0 0 0 0 1 0 0 0 0 0 0 0 1 1 0 0 0 2 2 0 1 1 0 1 0 0 1 1 1 1 1 0 0 1 0 1 0 1 1 1 0 0 1 1 1 1 0 0 0 1 0 1 2 0 1 1 0 0 0 0 0 1 1 0 1 1 1 0 0 0 2 1 0 0 0 0 2 0 2 2 0 1 0 0 0 0 0 0 0 0 0 0 1 0 1 2 2 0 0 0 2 0 2 0 0 0 2 0 0 0 1 0 0 2 1 2 0 2 2 2 0 0 0 0 1 0 0 0 0 2 0 2 1 1 0 1 1 0 1 0 1 1 2 1 1 2 0 2 0 0 0 1 2 0 1 1 0 0 0 0 0 0 0 0 0 0 2 2 0 2 1 2 2 1 2 1 1 0 0 2 0 2 1 0 2 0 1 0 0 1 0 1 0 0 0 1 0 1 0 0 2 0 1 1 1 0 1 1 0 0 0 0 0 0 0 1 0 1 1 1 1 0 1 0 1 0 0 2 0 2 0 2 0 0 0 0 0 0 0 2 1 1 1 0 0 0 0 0 0 0 0 0 2 1 1 0 0 0 0 0 0 1 0 1 1 0 0 1 1 0 0 1 1 1 1 0 0 0 0 0 0 1 0 0 0 2 0 2 0 0 1 0 1 1 0 1 1 1 1 1 1 2 2 2 2 0 1 0 0 1 0 2 2 0 2 2 1 1 0 2 1 1 0 1 1 1 0 1 0 1 2 1 1 1 0 1 2 1 1 1 0 1 2 0 0 1 1 1 1 2 0 1 1 0 1 2 2 0 0 2 1 1 1 1 2 0 1 0 0 2 0 0 0 2 0 0 0 0 0 2 2 1 0 2 0 1 0 2 1 1 0 0 1 0 1 1 1 1 2 2 0 1 2 1 0 0 2 0 0 1 0 1 1 1 0 1 0 1 0 0 0 2 0 0 0 1 0 1 0 2 1 0 1 0 1 1 1 2 0 0 0 0 1 0 0 1 1 0 1 1 1 0 1 0 1 0 0 0 0 0 1 0 0 0 1 0 0 1 0 0 0 0 1 0 0 0 0 0 0 0 0 0 0 1 1 1 0 0 0 0 0 1 0 1 0 1 2 0 2 1 0 1 1 0 2 1 0 1 0 1 0 1 0 0 0 1 2 0 0 0 1 0 0 2 1 2 0 0 0 2 0 0 0 1 1 0 1 1 0 0 2 2 1 0 1 1 2 0 2 0 0 1 1 1 1 2 2 2 0 2 0 0 2 0 0 1 0 0 0 0 0 0 0 1 0 1 1 1 1 0 0 2 1 0 0 1 0 0 0 2 0 0 0 0 1 0 0 1 1 0 0 0 0 1 0 0 0 0 0 0 0 0 0 0 1 0 2 1 0 0 2 2 0 0 0 0 2 2 0 0 0 1 1 1 1 1 1 1 0 1 2 0 0 1 0 1 0 2 1 2 2 1 0 0 0 1 0 0 0 1 0 0 2 1 0 0 0 1 0 0 1 0 1 2 1 2 2 2 2 2 0 0 2 0 0 2 0 0 0 2 0 0 0 1 0 1 2 1 1 2 1 1 1 0 1 0 0 0 0 0 0 0 2 0 0 0 0 1 0 1 0 0 0 1 2 0 1 0 0 0 0 1 0 2 1 2 0 0 0 0 0 0 0 0 0 1 0 1 1 1 0 0 2 0 2 1 1 0 0 1 0 0 2 1 1 0 0 1 1 0 0 0 0 2 0 1 2 2 0 0 1 0 0 0 1 2 0 0 1 1 0 1 0 0 0 0 2 2 0 1 1 2 1 0 0 0 0 0 1 0 2 1 1 1 1 0 0 0 0 0 1 0 0 1 1 0 0 0 1 0 0 0 0 0 1 0 2 1 1 0 0 0 0 0 0 1 0 1 1 1 0 1 0 1 0 0 1 0 0 0
51 1 0 1 1 1 1 1 1 1 1 1 0 1 0 0 1 2 1 2 0 0 1 2 0 0 0 0 1 2 2 1 1 0 2 0 2 1 0 0 0 0 1 0 2 1 0 0 2 0 0 0 1 0 0 1 2 0 0 1 1 2 2 2 0 0 0 0 1 0 1 1 2 2 2 2 0 0 1 0 1 1 0 1 2 0 0 0 2 2 0 0 1 0 0 0 2 0 0 0 1 2 2 0 0 0 2 1 1 1 1 2 0 2 2 2 0 0 0 2 2 0 1 2 1 1 0 1 0 0 0 0 0 0 0 0 0 0 0 0 0 2 0 0 1 1 0 0 0 0 0 1 2 1 0 0 1 0 0 1 0 1 1 1 1 2 2 1 0 1 1 1 0 1 1 0 0 2 0 1 0 0 0 0 2 1 1 2 0 1 1 2 0 1 1 0 1 1 0 1 0 0 0 2 2 0 0 0 1 0 0 2 1 0 0 1 2 0 0 0 2 1 0 2 1 0 0 0 0 2 0 0 1 0 2 0 2 2 2 0 0 0 2 2 2 0 0 0 1 1 0 0 1 0 1 2 0 0 0 0 0 0 1 1 0 0 0 0 1 0 0 0 0 2 0 1 0 1 1 0 0 1 1 2 1 0 1 0 0 2 1 1 0 2 2 1 1 0 0 0 0 0 0 0 0 0 1 1 0 1 0 1 1 2 2 0 1 0 0 0 0 2 0 2 0 0 0 0 1 1 0 2 0 1 0 0 0 0 0 1 1 1 2 0 1 1 1 0 0 0 0 0 1 1 0 1 1 1 0 2 2 2 2 0 2 1 0 2 2 0 2 0 0 1 1 0 0 1 1 1 1 1 2 2 0 1 1 0 0 0 0 0 0 0 1 0 0 0 1 1 0 1 0 2 2 0 0 1 0 1 1 0 0 0 0 2 0 0 1 0 1 1 1 0 2 2 1 2 1 0 1 0 0 2 1 1 1 0 1 1 1 0 1 0 0 1 1 0 0 0 1 0 0 2 2 1 0 1 0 2 0 2 1 0 1 1 0 2 0 0 1 1 0 2 0 2 0 2 2 2 2 0 0 0 2 0 0 0 0 0 0 1 1 1 2 0 0 1 1 1 1 2 1 1 1 1 1 0 0 0 0 2 0 1 0 1 0 0 1 2 2 0 2 1 1 2 0 0 0 1 2 0 0 0 0 0 0 2 1 1 1 1 0 0 2 0 0 0 2 0 0 1 0 2 0 0 1 1 0 1 0 0 0 1 0 0 0 2 2 1 1 0 1 0 1 0 1 0 2 0 1 0 0 0 1 0 2 0 1 1 0 2 1 0 0 0 0 0 1 0 1 2 0 1 1 0 1 0 0 1 0 0 0 0 2 0 0 0 0 0 0 2 1 1 0 2 2 1 0 0 0 0 0 1 0 1 0 1 2 0 0 0 0 0 2 0 2 2 1 0 1 1 0 0 0 0 0 1 1 0 0 0 0 1 1 1 0 0 0 0 1 0 0 0 0 2 2 0 2 0 1 0 1 1 0 1 1 1 0 1 1 0 0 2 1 2 2 2 2 2 1 2 0 1 2 0 1 1 1 0 0 0 0 1 1 0 0 1 1 1 0 0 1 2 2 2 2 1 0 0 0 2 0 0 2 2 1 1 0 2 0 1 0 0 0 0 0 1 0 1 1 1 0 1 1 0 1 0 2 1 0 1 0 0 0 0 1 2 0 0 0 0 1 1 1 1 2 0 2 0 0 2 1 0 0 1 0 1 1 2 0 1 2 1 1 1 0 0 1 1 0 1 1 2 1 1 0 0 1 1 0 0 1 0 1 1 1 2 1 1 1 1 0 0 0 0 0 1 0 0 0 2 0 1 1 0 0 0 1 1 1 1 0 0 0 0 0 1 0 0 1 0 0 0 2 0 0 1 0 0 2 2 0 0 1 1 0 0 2 1 1 0 0 0 0 1 0 1 2 2 2 2 1 0 1 1 0 1 1 1 0 1 1 1 1 0 2 2 0 1 0 1 0 0 2 1 0 0 0 2 0 0 0 0 0 2 0 0 1 1 0 0 2 1 0 0 0 1 0 1 2 0 1 2 1 0 1 1 1 0 0 0 0 1 0 0 0 1 0 0 2 0 1 1 1 0 2 1 1 1 1 1 0 1 0 1 1 1 1 0 0 0 0 0 0 2 0 0 2 1 1 0 0 2 0 0 0 1 0 1 1 0 0 2 2 0 0 0 1 1 1 1
52 1 0 0 0 0 0 2 2 1 1 0 1 1 1 1 0 1 1 1 0 0 1 2 0 0 0 1 1 1 1 0 0 0 2 1 2 2 0 0 0 0 0 0 1 0 1 0 2 0 0 0 0 0 1 1 0 0 0 0 1 1 2 2 0 0 1 0 2 0 0 2 1 1 1 1 1 0 2 0 1 2 0 1 2 0 0 0 2 2 1 1 1 2 0 0 1 1 0 1 0 2 1 0 1 1 2 2 0 2 1 1 0 2 2 2 0 0 0 2 2 0 2 1 1 1 0 0 1 1 0 0 1 0 0 0 1 0 0 0 1 1 1 0 0 1 1 0 0 0 0 0 0 0 0 2 0 0 1 2 2 0 0 2 0 0 0 0 1 1 1 1 0 2 1 1 1 0 0 0 0 0 0 1 1 0 2 2 0 1 1 1 0 1 1 0 1 2 0 0 0 0 0 1 1 0 0 1 2 0 0 2 1 0 0 2 2 1 0 0 2 0 1 2 0 0 1 0 0 0 0 0 0 0 1 0 0 2 2 0 0 0 2 0 2 0 0 0 1 1 1 1 1 0 0 1 0 1 0 1 1 1 1 0 0 0 0 0 2 0 0 1 0 0 0 1 1 1 1 0 0 0 0 1 1 1 0 2 0 2 0 0 1 2 2 1 1 1 0 1 1 1 1 1 1 1 0 0 2 2 0 2 1 1 1 0 2 0 0 0 1 1 1 1 1 0 1 0 2 1 0 0 0 2 0 0 0 1 0 1 2 1 1 0 1 1 1 0 1 0 0 0 2 2 0 2 2 1 1 1 2 2 0 1 0 0 1 1 2 0 2 0 1 2 0 0 0 1 1 0 2 0 1 1 0 0 0 0 0 0 0 1 0 1 2 2 2 0 0 0 0 0 0 0 0 0 0 0 0 2 0 1 0 0 2 2 0 0 0 0 0 1 2 0 2 2 1 0 0 0 0 0 0 2 1 1 0 1 1 0 1 1 1 1 0 2 2 1 2 1 0 1 0 2 2 1 1 2 1 2 0 2 0 0 0 1 1 1 0 1 0 1 2 1 2 0 2 2 1 0 1 1 0 0 1 1 0 0 1 0 2 1 1 1 1 0 0 2 2 0 0 1 2 0 2 1 2 1 1 0 0 2 0 0 1 0 0 0 0 1 1 0 1 0 1 1 1 0 1 1 1 0 0 0 0 0 0 0 0 0 1 0 0 0 2 0 0 2 0 0 0 0 1 1 2 1 0 0 0 0 1 0 0 0 0 0 0 0 0 0 1 2 1 0 1 0 1 1 1 2 0 0 0 0 2 0 1 1 0 0 0 1 0 0 1 1 1 1 0 1 1 1 0 1 0 0 2 0 0 2 1 0 0 0 1 0 0 0 0 0 2 1 0 0 0 0 1 2 0 0 0 0 0 1 0 1 0 0 2 0 2 0 0 0 1 0 2 1 1 0 0 1 0 1 0 0 0 1 2 0 0 0 2 1 0 1 1 1 0 1 1 1 0 1 1 0 1 0 1 2 0 1 2 2 0 1 2 1 1 1 1 0 0 2 1 0 1 0 1 1 1 1 0 1 1 0 0 2 0 1 1 1 0 0 0 0 0 1 0 0 0 0 0 2 2 0 0 0 0 0 0 1 0 1 1 0 2 0 0 1 0 0 0 0 0 0 0 1 0 1 0 0 0 0 0 0 1 0 2 0 0 0 1 0 1 0 1 0 2 2 0 0 1 0 0 0 2 1 1 0 0 1 1 0 0 1 0 1 0 2 0 2 2 2 1 1 0 1 0 1 0 1 1 2 1 1 1 0 0 2 0 0 1 1 1 1 1 1 2 2 2 2 0 1 2 0 1 2 0 0 0 2 0 0 0 1 0 0 0 0 0 0 0 0 0 0 0 0 0 0 0 0 0 0 2 0 0 0 0 1 1 2 0 0 0 1 1 1 2 0 1 0 0 0 0 1 0 0 0 0 2 2 0 0 0 0 0 0 0 2 0 2 1 1 0 0 1 2 1 0 0 2 0 0 1 2 0 1 1 0 1 0 1 0 2 0 0 1 1 0 0 1 2 1 0 0 1 1 0 1 1 0 0 1 0 0 0 1 1 0 0 0 2 1 0 1 1 1 0 2 2 0 2 1 0 0 0 0 0 1 0 1 1 0 1 1 1 0 0 0 0 0 0 0 1 2 0 1 2 2 2 1 0 1 0 0 1 0 0 0 0 1 0 2 1 0 0 0 0 0 2 2
53 0 0 0 0 0 0 2 2 1 1 0 1 1 1 1 0 2 2 2 1 1 0 2 0 0 0 2 2 2 2 1 1 1 2 0 2 2 0 0 1 0 0 0 1 0 1 0 1 0 0 0 0 0 1 1 0 0 0 1 0 0 1 2 0 0 1 1 2 0 0 1 2 2 1 2 1 0 0 1 1 2 0 0 2 0 1 0 2 2 0 0 0 1 0 0 0 0 0 1 1 2 2 0 0 0 2 1 1 1 0 1 0 0 0 0 0 0 0 2 2 0 1 2 1 0 0 1 1 2 0 0 0 0 1 0 0 0 2 0 0 2 0 0 2 2 1 0 0 1 0 1 0 0 0 0 0 0 0 1 1 1 1 1 1 2 1 1 0 1 1 0 0 2 2 0 0 0 0 0 0 1 2 2 2 2 2 2 0 0 0 1 1 1 1 0 1 2 1 0 0 0 0 1 1 0 1 1 0 0 0 0 2 0 0 0 0 0 0 0 2 0 0 2 0 0 1 0 0 2 0 0 0 0 2 0 0 2 2 0 0 0 2 0 2 1 1 0 2 0 0 0 1 0 0 2 0 1 0 0 0 0 0 0 0 0 0 1 0 0 1 1 0 1 0 1 0 1 1 0 1 1 0 0 0 0 0 1 1 2 1 2 1 2 2 1 0 1 0 1 0 1 0 0 0 0 0 1 2 2 0 2 2 2 2 0 1 0 1 0 1 1 2 2 1 0 1 0 0 2 0 1 0 0 0 1 0 2 0 1 1 1 2 0 1 1 1 0 0 0 0 0 2 2 1 0 0 1 0 0 0 0 1 0 1 0 1 1 2 0 2 0 1 2 1 1 0 1 1 0 2 1 0 0 0 1 1 0 0 0 0 1 0 1 2 2 2 0 1 1 1 1 0 2 1 1 0 1 0 1 1 1 0 0 0 1 1 0 0 0 0 1 1 1 0 1 0 1 0 0 1 0 0 1 2 2 0 1 0 0 0 2 2 1 1 1 2 0 1 0 1 1 0 2 1 0 1 2 2 2 1 1 0 0 0 0 0 2 0 0 0 1 2 0 0 1 0 2 1 1 0 0 0 0 1 2 0 0 1 0 1 2 1 1 0 0 1 1 1 1 1 2 2 0 2 1 2 1 0 0 0 2 0 0 1 1 0 1 1 2 2 0 2 1 1 2 0 1 0 2 0 1 0 0 1 0 0 0 1 1 1 0 0 1 2 0 0 0 2 0 0 1 0 1 2 1 0 0 0 0 1 0 1 2 1 1 1 1 1 0 1 1 0 0 0 0 0 0 2 0 0 0 1 0 1 0 2 0 1 1 0 2 1 0 1 0 1 0 0 0 0 2 0 0 0 1 1 0 0 2 1 0 0 0 2 0 0 0 0 0 0 0 0 0 0 0 1 1 0 0 0 0 1 0 0 0 1 0 1 1 1 0 0 2 1 0 2 0 0 0 0 2 0 2 0 0 0 1 0 0 0 0 0 1 1 1 1 2 0 0 1 0 0 1 0 0 0 0 0 2 1 1 2 1 0 2 0 1 1 1 0 1 0 2 0 0 2 2 2 2 1 1 1 0 0 0 1 2 0 0 0 0 0 0 0 0 0 1 1 1 0 0 0 1 1 0 0 0 0 0 0 1 0 0 2 2 1 1 0 1 0 1 0 0 0 1 0 0 0 0 0 0 0 0 0 0 0 0 1 0 0 1 0 0 0 0 2 1 1 1 1 0 0 1 0 1 2 0 1 0 0 2 2 0 0 1 0 2 1 2 0 1 1 0 0 0 0 0 0 1 0 1 0 1 1 1 0 1 0 0 0 0 2 0 1 1 2 2 2 2 2 2 0 0 2 0 0 1 0 1 0 1 0 0 0 1 0 0 0 0 0 0 1 0 1 0 0 0 0 0 0 0 0 0 2 0 0 0 1 0 1 2 0 0 0 1 2 0 1 0 0 0 1 0 0 2 1 0 0 0 2 2 0 0 0 0 2 2 1 1 0 1 1 0 0 0 2 2 0 0 0 2 0 1 1 2 0 0 1 1 1 0 1 0 1 1 0 1 1 0 0 1 1 1 1 0 1 1 0 0 2 1 0 2 0 0 0 0 0 0 0 0 2 1 0 0 1 0 0 0 1 0 2 1 1 0 1 0 0 0 0 0 2 0 1 1 1 0 1 1 1 0 0 0 0 0 2 1 1 0 0 1 0 1 0 0 0 0 0 0 0 0 0 2 0 0 0 0 1 0 2 2
54 1 0 0 0 0 0 1 2 1 0 1 1 1 0 0 0 1 0 1 0 0 0 1 0 1 1 1 1 2 2 0 2 2 1 0 2 2 0 0 1 0 0 0 1 0 1 0 2 0 0 0 0 0 0 1 0 0 0 1 0 1 0 0 0 0 2 1 1 0 0 2 2 2 1 2 1 0 2 0 1 2 0 1 2 0 0 0 2 2 1 1 1 2 0 0 0 0 0 0 1 2 2 0 0 0 2 1 1 1 0 1 0 1 0 0 0 0 1 1 1 0 2 1 1 1 0 0 0 0 0 1 0 0 0 0 0 0 0 0 1 1 1 0 1 1 1 0 0 0 0 0 0 0 0 0 0 1 0 0 1 2 1 1 0 1 1 1 1 0 0 1 0 2 0 0 0 1 1 1 0 1 0 0 1 0 1 0 0 0 0 0 0 0 0 0 1 2 0 0 0 0 0 1 1 0 1 0 0 0 0 1 0 0 0 0 0 0 1 0 2 1 1 2 0 0 1 0 0 1 0 0 0 0 2 0 1 2 2 0 0 0 2 0 2 0 0 0 1 0 0 0 0 0 0 2 0 0 0 0 0 0 0 0 1 1 0 0 2 0 0 0 0 2 0 1 1 1 1 0 0 0 0 1 1 0 1 2 0 2 1 1 0 1 1 0 0 0 0 0 1 0 1 1 1 0 2 0 1 1 0 0 2 1 1 0 2 0 1 0 1 2 1 1 0 0 1 0 2 0 0 1 0 0 0 0 0 1 0 2 1 1 1 0 0 0 2 0 0 1 0 0 2 2 2 0 0 0 1 1 2 2 1 0 1 0 1 1 2 0 2 0 0 2 0 0 0 0 0 0 2 0 1 1 0 0 1 2 2 1 1 1 1 0 1 0 0 1 1 1 1 0 0 1 0 0 0 1 0 2 0 0 0 0 1 2 0 0 0 0 0 1 0 0 1 2 2 2 0 0 1 2 0 1 1 1 1 1 0 0 2 0 2 1 1 0 2 0 0 2 0 1 0 1 0 0 0 2 1 0 1 1 1 0 0 1 1 1 0 1 1 2 1 1 0 0 0 2 1 1 0 0 0 1 2 1 0 0 2 0 1 2 1 0 1 0 0 2 2 0 0 2 2 0 2 0 2 0 0 1 0 0 0 0 1 1 1 0 0 1 0 0 2 0 1 2 0 0 1 2 1 0 0 0 1 0 1 1 1 1 1 1 0 0 2 0 0 1 1 0 0 1 1 2 1 0 1 0 0 1 0 0 0 2 0 0 2 1 1 0 0 0 1 0 0 0 1 1 1 2 0 0 0 0 1 0 0 0 2 2 1 0 0 0 2 0 1 0 0 1 1 1 0 0 0 1 1 0 0 2 0 0 0 1 1 0 0 0 0 0 1 1 1 1 0 2 2 0 0 0 1 0 1 1 1 1 0 0 2 0 2 1 0 0 1 0 2 1 0 1 0 1 1 1 1 1 0 0 1 0 0 0 2 1 1 1 0 0 1 1 0 1 1 0 0 0 0 0 2 0 0 0 1 0 0 1 0 2 2 0 0 2 0 1 0 0 1 2 2 2 0 2 0 1 2 1 2 0 0 0 0 0 0 0 0 0 0 2 2 2 0 0 1 1 0 1 1 0 0 0 0 1 0 0 1 0 1 1 0 1 0 1 0 0 1 0 0 0 0 0 0 0 0 0 0 1 0 0 2 1 0 0 2 0 0 0 1 1 1 1 0 0 1 1 1 1 0 1 1 1 0 1 1 0 0 1 0 2 1 2 1 1 2 2 1 0 1 0 0 1 0 2 0 1 2 2 2 1 0 1 0 0 2 0 1 2 2 0 1 1 1 1 0 1 2 0 1 0 0 1 0 1 0 1 0 1 0 1 2 1 1 1 0 0 0 0 0 1 0 0 0 0 2 1 1 0 0 1 0 0 1 1 0 0 0 1 2 0 2 0 1 0 0 0 0 1 0 1 1 1 1 1 1 1 0 0 0 2 0 2 0 2 1 1 2 0 2 2 0 1 1 1 0 1 2 1 1 2 0 1 1 0 1 1 2 0 0 0 1 1 0 0 1 0 0 0 2 1 0 0 1 0 0 0 0 0 0 0 2 2 0 0 2 0 1 2 1 0 0 0 2 0 2 0 0 0 0 1 0 1 0 1 0 0 1 2 2 0 0 0 0 0 0 0 1 0 2 1 1 0 0 1 0 1 0 0 0 0 0 0 0 0 0 0 0 0 1 1 1 1 2 2
55 1 0 0 0 0 1 2 1 2 1 0 1 2 1 1 0 1 0 1 1 0 1 2 0 0 0 2 2 2 2 1 1 2 2 1 2 1 0 0 0 0 0 0 0 1 0 0 2 0 0 0 0 1 1 1 0 0 0 0 2 2 1 1 1 1 2 0 0 0 0 1 2 2 1 2 1 0 2 0 1 2 0 0 2 0 0 0 1 1 0 0 0 1 0 0 1 2 0 2 1 1 1 0 1 1 1 2 0 2 1 1 0 2 2 2 0 0 2 0 0 1 2 1 1 1 0 1 0 1 1 1 0 0 0 0 0 1 0 0 1 1 0 0 0 2 0 0 0 0 0 1 1 1 0 0 0 1 0 2 1 1 2 0 2 1 1 1 0 1 1 0 0 1 1 2 1 1 0 1 0 0 1 1 1 1 2 1 1 0 0 0 0 1 1 0 1 1 0 0 0 0 0 0 0 1 2 0 0 0 0 1 1 0 0 0 0 0 2 2 0 0 0 2 0 0 1 0 0 1 1 1 0 0 1 0 0 2 1 1 1 1 2 0 0 0 0 0 1 0 0 0 0 0 0 1 1 0 1 1 0 0 0 0 0 0 2 0 1 0 0 1 1 1 0 0 0 0 1 0 0 1 0 2 1 0 0 2 0 2 1 0 1 2 1 1 0 0 0 0 0 1 1 1 1 0 0 1 1 1 0 2 0 2 2 0 2 1 1 0 1 2 2 1 0 0 0 0 1 0 0 1 0 2 0 0 0 2 0 1 0 0 2 1 1 1 1 0 0 1 0 0 1 1 0 1 1 0 0 2 2 2 1 0 1 1 1 1 1 1 1 1 0 2 1 1 0 1 1 0 1 1 1 1 1 0 0 0 0 0 0 0 1 0 1 0 0 0 1 1 1 1 0 0 0 0 0 1 0 1 0 2 0 0 0 0 2 0 0 0 0 2 0 1 1 1 1 0 1 0 0 2 0 1 1 1 0 1 0 0 2 0 2 1 1 0 2 0 0 0 0 1 0 1 1 1 0 2 1 0 2 2 2 1 0 1 1 2 0 0 0 1 2 1 1 1 1 2 2 0 0 0 0 0 2 1 0 0 2 0 2 2 1 1 0 0 0 0 0 2 2 2 2 0 2 0 2 0 0 0 0 1 0 2 0 0 0 0 0 1 0 1 2 0 1 2 0 1 0 2 1 1 0 0 0 0 0 1 1 1 0 0 0 0 2 1 0 1 1 1 0 1 0 2 0 0 1 1 0 1 0 0 1 1 0 0 0 1 1 0 0 0 1 0 1 0 1 0 1 1 0 0 0 0 1 1 1 0 0 0 0 0 1 1 0 0 0 0 0 1 1 1 0 0 0 0 1 0 0 0 1 0 0 0 0 0 0 0 0 0 1 2 0 0 0 0 1 0 0 0 0 0 0 2 0 0 0 1 2 0 1 0 0 2 0 0 1 0 0 0 0 2 0 0 0 0 0 0 1 0 0 0 1 1 1 1 1 0 2 0 0 0 0 0 2 0 0 0 2 0 0 0 2 2 1 2 1 1 1 1 1 0 0 0 0 0 0 1 1 1 1 0 0 2 2 0 0 2 0 0 0 0 0 1 1 2 0 1 0 0 0 2 0 1 1 0 0 0 0 0 0 0 1 0 1 1 1 1 0 2 1 1 0 0 0 1 0 0 0 0 0 0 0 0 0 0 0 0 1 0 0 0 2 0 2 0 0 1 1 1 1 0 0 0 1 2 0 1 1 2 0 1 1 1 1 0 1 2 0 2 0 2 2 2 0 0 1 1 0 0 0 2 0 2 1 2 2 0 1 1 0 0 1 1 1 2 2 2 2 2 2 2 0 1 2 0 2 0 0 0 1 1 1 0 0 0 0 1 2 0 0 1 1 0 1 1 1 1 0 0 1 0 1 0 1 0 1 1 0 0 1 1 1 0 0 2 1 1 2 0 1 0 1 1 0 2 0 0 1 1 2 2 0 0 0 0 0 1 0 2 0 1 0 1 2 0 2 2 0 0 0 1 0 0 2 2 0 1 1 1 1 0 0 0 1 1 0 1 1 0 0 1 2 0 0 0 2 2 1 0 2 0 0 1 0 1 0 1 1 0 0 1 2 2 2 1 2 0 0 0 1 0 1 1 1 0 1 1 1 1 1 1 1 0 2 1 2 0 0 0 0 0 0 0 0 0 1 1 2 1 1 1 0 2 1 0 0 1 0 1 1 0 1 2 1 0 0 0 1 1 2 2
56 1 0 0 0 0 0 2 0 2 2 0 0 0 0 0 0 0 0 0 1 0 1 1 1 1 1 0 2 1 1 2 1 2 0 0 1 2 0 0 1 0 1 0 2 2 1 0 1 0 0 0 2 2 0 1 1 0 0 2 0 0 1 1 0 0 2 0 1 0 0 1 2 2 1 2 1 0 1 0 0 1 0 0 2 0 0 1 2 2 1 1 0 2 1 0 1 2 0 2 0 2 0 0 2 1 1 1 1 1 0 1 0 1 1 1 0 0 2 1 1 1 2 0 0 0 0 0 1 1 1 1 0 0 0 0 0 0 0 0 1 1 0 0 1 1 0 0 0 1 0 0 0 0 0 0 0 0 0 1 1 0 1 1 1 1 1 0 0 2 1 1 2 0 0 1 0 0 0 0 0 0 1 1 1 1 2 0 0 0 0 1 0 0 1 0 1 2 0 0 0 0 0 1 1 0 2 1 0 0 1 1 2 0 0 1 1 0 2 1 1 1 1 2 0 0 1 0 0 1 1 1 0 0 2 0 0 2 2 0 0 0 2 0 2 0 0 0 1 1 1 1 1 0 0 2 1 1 0 0 0 0 1 0 0 0 0 0 1 0 1 2 1 2 2 2 0 0 1 0 0 1 1 1 2 1 1 0 1 2 1 2 0 2 1 0 1 1 0 0 0 0 1 1 1 0 0 1 0 0 1 1 2 2 2 0 1 1 0 0 1 2 1 1 1 0 1 0 0 1 0 0 0 2 0 0 0 2 0 1 0 0 2 0 0 0 1 0 0 1 0 0 1 1 0 0 0 1 0 1 1 2 1 0 1 0 1 1 1 1 1 1 1 2 1 0 0 0 0 0 1 0 2 2 0 0 2 0 0 0 0 1 2 0 2 1 1 1 0 0 0 0 0 0 0 0 0 2 0 2 0 1 0 0 1 2 0 0 1 0 1 2 1 1 0 2 0 0 2 0 0 1 0 2 0 0 2 1 1 0 1 1 1 0 0 2 2 1 1 0 0 0 0 2 2 2 0 2 2 1 1 2 0 0 0 2 2 2 0 0 0 1 1 1 2 0 2 1 2 0 1 0 0 0 2 1 0 1 0 1 0 1 0 0 0 0 0 1 1 0 1 1 2 0 2 0 2 1 1 0 0 2 0 1 0 1 0 0 0 1 0 1 2 1 0 2 0 0 0 1 1 0 0 0 0 0 2 1 2 2 1 1 0 1 2 1 1 2 1 0 0 0 0 2 0 0 1 0 0 1 1 0 0 1 0 0 1 1 1 1 1 2 0 0 0 0 1 1 1 2 0 0 0 0 0 1 1 0 0 0 0 2 1 1 0 1 1 0 0 1 1 1 0 0 0 1 2 0 0 0 2 2 0 1 1 1 1 0 0 0 1 0 1 1 0 2 2 1 0 0 1 0 0 0 0 1 1 1 2 0 1 1 0 1 2 0 2 1 0 0 1 1 0 0 0 0 0 1 1 0 0 0 1 0 2 1 0 1 1 0 0 2 1 0 0 0 0 1 0 2 0 0 2 2 0 1 1 1 1 0 2 0 0 1 0 0 1 2 1 1 0 1 0 1 0 0 1 1 1 0 1 1 0 0 1 0 0 1 0 0 0 0 0 2 1 1 2 1 1 0 1 2 1 0 1 1 1 0 0 0 0 0 1 0 0 0 0 0 0 0 0 0 0 1 0 0 1 0 1 1 0 0 2 0 1 0 1 0 2 2 0 0 1 0 0 1 1 2 0 2 1 1 0 1 2 0 2 1 1 2 0 1 2 1 1 1 0 1 0 0 0 0 1 2 1 1 2 1 0 1 0 0 1 0 1 2 1 1 2 2 1 2 0 1 1 0 1 2 0 0 1 1 0 0 0 0 0 2 2 0 1 2 1 1 1 0 1 0 0 0 0 0 0 0 2 0 1 0 0 1 1 2 0 0 1 1 1 0 2 1 1 0 0 0 0 2 1 0 2 2 2 2 0 0 0 0 0 2 1 0 1 1 0 0 2 1 2 1 1 0 1 2 0 0 2 1 0 2 0 2 0 0 0 1 1 1 0 0 1 0 0 1 2 1 0 0 2 1 0 0 2 0 0 1 0 0 0 1 1 0 1 0 2 1 0 0 1 1 0 1 2 0 2 1 1 0 1 1 0 1 0 1 0 1 1 1 1 1 1 0 1 0 1 1 0 0 0 1 1 0 0 1 0 2 0 0 0 1 1 0 0 0 0 2 1 1 0 1 1 1 2 2
57 1 0 0 0 0 0 1 1 1 1 0 0 1 0 1 0 0 0 2 0 0 0 1 0 0 0 1 1 2 2 1 2 2 0 0 1 0 0 0 0 0 0 0 1 0 0 0 1 0 0 0 2 1 0 1 0 0 0 1 0 0 0 0 0 0 1 0 1 0 0 0 1 1 2 1 0 0 2 0 2 2 0 0 2 0 0 0 1 2 0 0 0 1 0 0 0 2 0 2 1 1 1 0 0 0 2 2 0 2 0 0 2 2 2 2 2 0 1 1 1 0 2 0 0 0 0 0 0 0 0 0 0 0 0 0 0 1 0 0 2 0 0 0 1 0 0 0 0 0 0 1 1 0 0 0 0 2 0 1 0 1 2 0 1 2 2 1 0 1 1 0 0 1 0 1 0 1 0 1 0 1 1 1 1 1 2 0 0 0 0 0 1 1 2 0 2 2 0 1 0 0 0 1 1 0 1 0 0 0 0 1 1 0 0 0 0 0 1 1 1 1 0 2 0 1 0 0 0 1 1 1 0 1 1 1 0 2 2 0 0 1 2 0 1 1 1 0 2 0 0 0 1 1 0 1 1 0 0 0 0 0 0 0 0 0 0 0 1 0 0 0 1 2 0 0 0 1 1 0 0 1 0 1 1 0 1 0 0 1 0 0 0 1 2 0 1 0 0 0 0 0 0 0 0 0 0 1 0 1 0 1 2 1 1 0 2 0 0 0 1 1 1 2 2 0 2 0 0 2 0 0 0 0 0 0 0 1 1 2 1 0 1 0 0 0 1 0 2 0 0 0 0 0 0 0 0 1 0 1 1 1 2 0 2 0 2 2 2 0 2 0 0 2 1 1 0 0 0 0 2 0 0 0 0 0 0 0 0 0 0 0 2 1 2 2 2 1 1 1 1 1 0 2 2 0 0 0 0 2 0 0 0 0 1 1 1 0 0 0 0 2 0 0 2 1 1 0 1 0 0 0 0 1 1 1 0 0 0 0 1 1 2 2 2 2 1 1 1 0 0 0 0 1 1 0 1 1 1 1 1 1 0 1 0 1 1 2 0 0 1 1 2 0 0 2 0 0 2 0 0 0 0 0 2 0 0 1 0 0 1 2 0 0 0 0 0 2 2 0 0 2 2 0 2 0 2 0 0 1 0 1 0 0 0 1 0 2 0 2 2 0 0 0 0 0 2 0 0 1 1 0 0 0 1 0 1 1 2 1 0 0 0 0 2 1 0 0 2 0 0 2 1 1 1 1 1 0 0 0 2 0 0 2 0 0 0 2 2 1 1 1 0 0 0 0 0 1 1 2 0 0 0 0 2 1 1 0 0 0 1 1 0 1 0 0 0 0 0 0 0 2 2 0 0 1 1 0 0 0 1 0 0 1 1 1 0 0 0 0 1 1 0 0 0 2 2 1 0 0 0 1 1 1 1 1 0 1 2 0 0 0 0 1 0 0 2 1 0 1 1 0 1 1 1 0 0 1 1 0 0 0 0 1 1 1 0 2 0 0 0 1 1 0 0 0 0 1 1 1 1 0 2 1 0 2 1 2 2 1 1 0 1 2 1 1 1 2 0 1 1 0 0 1 2 0 0 2 0 0 0 0 0 0 0 0 0 0 1 1 0 0 0 2 0 1 1 1 1 0 0 1 0 0 1 1 2 0 0 2 1 0 1 1 1 0 0 0 0 0 0 0 0 0 0 1 1 0 1 0 0 0 2 1 0 0 0 0 2 2 0 0 0 0 0 1 1 1 1 1 0 1 1 0 1 1 1 2 0 1 0 1 2 2 1 1 0 0 0 1 0 1 0 1 1 1 2 1 0 0 0 0 1 1 1 2 2 2 2 2 1 2 0 0 2 0 0 2 0 0 0 2 1 0 0 0 0 1 2 1 1 2 0 0 0 0 0 0 0 0 0 0 1 0 1 0 1 0 0 0 0 1 0 0 0 0 0 0 1 0 0 0 0 0 0 1 0 0 1 1 2 2 1 1 1 1 0 2 1 0 1 2 0 0 1 0 2 2 0 0 0 2 0 1 2 0 2 0 0 1 0 0 0 0 1 1 0 1 1 0 0 1 1 1 1 0 2 0 0 0 2 1 1 2 0 0 0 1 1 0 0 0 2 1 1 1 1 0 0 1 1 1 1 0 0 0 1 0 0 1 1 1 0 0 0 0 0 0 0 0 0 0 0 1 0 0 2 0 2 0 0 0 0 1 0 0 0 1 0 1 1 0 0 2 1 0 0 1 2 0 0 0
58 0 0 0 0 0 0 2 1 1 1 0 0 0 0 0 0 2 0 2 0 0 0 2 0 0 0 2 2 2 2 0 1 1 2 0 2 2 0 0 1 0 0 0 0 0 0 0 0 1 1 0 0 0 2 0 0 0 0 2 0 2 1 2 0 0 1 0 0 0 0 1 2 2 1 2 1 0 0 0 0 0 0 0 2 0 1 0 0 2 0 0 1 2 1 0 1 2 0 2 0 2 1 0 1 0 1 2 0 2 0 0 1 2 2 2 2 1 1 1 1 0 1 1 0 0 0 0 1 1 1 1 0 0 1 1 0 0 0 0 0 2 1 1 0 0 0 0 0 0 0 0 0 0 0 0 0 0 0 2 1 1 1 1 0 1 0 0 0 2 1 0 1 1 2 1 1 1 0 0 0 1 1 1 2 1 2 1 0 0 0 0 0 0 0 1 1 1 0 0 0 0 0 1 1 1 1 0 1 0 0 1 0 0 0 0 0 1 0 0 2 0 0 1 0 0 0 0 0 1 0 0 0 0 2 0 0 2 2 0 0 0 2 0 2 0 0 0 1 1 1 1 0 0 0 1 1 2 0 0 0 0 1 1 0 0 0 0 1 1 0 2 0 2 0 1 0 1 1 0 0 0 0 0 2 1 0 1 0 1 1 0 0 2 2 0 1 0 0 0 0 0 1 1 1 0 1 1 1 0 2 1 1 2 2 0 2 1 0 0 1 1 1 2 1 0 1 1 1 1 0 1 0 2 0 0 0 1 0 0 1 0 1 1 1 2 0 0 1 1 0 0 2 2 2 0 0 1 0 1 1 1 1 1 1 0 1 0 1 1 1 1 2 2 2 2 0 1 1 0 0 2 1 1 1 0 1 0 0 0 0 1 0 1 2 0 1 0 0 0 0 0 0 1 1 0 0 1 0 1 0 0 0 0 0 1 1 0 0 0 0 1 0 2 0 0 0 1 2 0 0 1 0 2 1 1 0 0 0 0 2 0 1 2 1 2 2 0 1 0 0 1 0 2 2 2 0 1 1 0 2 1 1 1 0 1 1 2 0 0 1 1 1 1 1 0 1 2 2 0 1 1 0 1 2 0 0 1 0 0 1 2 0 1 0 0 2 2 2 0 0 2 2 0 2 0 2 0 2 0 0 2 0 0 1 1 1 0 0 0 0 1 1 1 0 1 1 0 1 2 1 0 0 0 0 0 0 1 2 1 1 1 0 0 1 0 0 0 2 0 0 1 0 2 0 0 0 1 0 1 1 0 0 1 0 0 1 1 0 0 1 2 0 0 0 0 0 0 2 0 0 0 0 0 0 0 0 0 0 0 0 1 0 0 0 0 1 0 0 0 0 2 0 0 0 1 1 0 0 1 0 0 0 0 2 0 0 0 0 0 1 1 0 0 0 2 2 1 0 0 0 1 0 0 0 2 0 0 2 0 2 0 0 0 2 0 2 2 0 0 1 1 1 2 1 1 0 0 1 0 0 0 2 0 1 2 2 0 0 1 1 1 0 0 0 0 2 0 2 0 1 0 2 1 1 1 1 1 1 0 2 0 0 2 0 1 2 2 1 1 0 1 0 1 1 0 0 2 0 0 0 0 0 0 2 2 1 1 1 1 1 0 1 2 1 1 1 1 1 0 1 2 0 0 1 1 1 0 0 0 0 0 0 0 1 0 0 1 0 0 0 0 0 0 0 0 0 1 1 0 1 1 2 1 1 0 0 1 1 1 0 0 0 0 1 1 1 1 1 1 1 1 0 0 0 2 0 2 0 2 0 2 2 2 0 0 1 0 0 2 0 2 0 1 2 2 1 0 1 0 0 0 0 1 0 1 1 1 2 2 2 2 0 1 2 0 1 2 0 0 0 2 0 1 1 0 0 0 0 0 0 0 0 0 0 0 0 2 2 0 0 1 0 0 2 0 0 0 0 0 1 1 1 0 0 2 2 1 0 0 0 0 1 0 0 0 0 0 1 2 2 2 0 0 0 0 0 0 0 0 2 2 0 0 2 1 1 2 1 0 1 2 0 0 1 1 1 1 0 2 0 0 0 0 1 1 0 1 2 1 0 1 2 1 1 0 2 0 0 0 1 0 1 2 1 0 1 0 2 2 0 0 2 1 1 2 1 0 0 1 2 0 1 1 2 0 2 0 0 1 0 1 0 0 0 0 0 0 0 0 0 0 0 0 0 1 1 1 1 0 0 1 0 1 0 1 1 1 0 1 0 0 0 0 1 0 0 0 0 1 1 1
59 1 0 0 0 0 0 1 2 1 0 1 2 2 2 2 0 1 1 2 0 0 0 2 0 0 0 1 1 2 2 1 0 0 1 0 1 2 0 0 0 0 0 1 2 1 0 0 2 0 0 0 0 0 1 0 0 1 1 1 1 1 0 1 0 0 1 0 1 0 0 1 2 2 1 2 1 0 0 2 0 2 0 0 1 0 0 0 2 2 0 0 1 1 0 0 1 0 0 1 1 2 2 0 0 0 2 2 0 2 2 2 1 1 1 1 1 0 1 1 1 0 2 1 1 0 0 0 0 0 0 0 0 0 0 0 0 1 0 0 1 1 0 0 1 0 0 0 0 0 0 0 0 0 1 0 0 0 1 1 1 1 2 0 2 0 0 0 2 0 0 0 1 2 2 1 0 1 0 1 0 0 0 0 1 0 1 2 1 1 1 1 0 1 2 0 0 1 0 0 0 0 0 1 1 0 1 0 0 0 0 1 2 1 0 1 1 0 1 1 1 0 0 1 0 0 0 0 0 1 1 1 0 0 2 1 0 2 2 0 0 0 1 0 1 1 1 0 2 0 0 0 0 0 0 2 1 0 1 1 1 1 0 0 1 0 0 1 1 0 0 1 0 1 1 0 0 0 1 0 0 0 1 2 2 0 0 0 0 1 0 0 1 2 2 1 0 1 0 0 1 0 1 1 1 0 0 1 0 1 0 1 2 2 2 0 2 1 0 0 2 1 1 1 0 0 1 1 0 0 0 2 0 0 0 1 0 2 0 1 0 0 2 0 1 1 1 0 2 2 0 0 2 2 1 1 1 1 0 1 1 1 1 0 1 1 0 2 2 0 2 0 0 2 1 1 0 0 0 0 2 0 1 1 0 1 1 0 0 0 0 1 1 0 1 0 0 0 1 1 1 1 0 1 1 0 1 0 0 1 1 1 0 0 0 1 1 0 0 0 0 1 0 2 0 0 0 0 1 0 0 1 2 0 0 0 0 0 1 0 2 0 1 0 0 1 1 0 1 0 0 1 0 2 2 1 1 2 1 0 1 2 0 0 1 2 1 1 0 1 0 1 2 0 1 1 1 2 1 1 0 0 0 0 1 1 0 0 1 0 0 1 0 1 0 0 0 2 2 0 0 2 1 1 1 1 1 2 1 0 1 1 0 0 0 2 0 0 0 1 0 1 2 2 0 2 0 0 1 2 1 0 0 0 0 0 0 1 1 1 0 0 1 1 2 0 0 0 2 0 0 0 1 2 0 1 1 0 0 0 1 0 0 2 0 0 1 1 0 0 0 0 0 0 0 0 0 1 1 2 0 0 1 0 0 0 1 1 0 1 0 0 1 1 0 0 0 0 1 0 1 2 0 0 0 0 1 0 0 0 0 0 0 0 2 0 0 0 1 0 1 1 0 0 0 1 2 1 0 0 0 1 0 1 0 1 0 0 2 0 0 1 1 1 0 0 1 0 0 0 0 2 0 1 0 0 0 0 1 0 0 0 2 0 0 2 1 2 0 0 0 1 0 0 1 0 0 0 1 2 0 2 0 0 0 0 1 2 1 1 0 1 0 1 1 0 2 2 1 2 1 1 1 1 2 0 0 1 0 1 1 1 0 0 0 0 0 0 0 1 0 0 1 2 1 0 0 0 0 0 0 1 0 0 0 0 2 1 0 2 2 0 0 1 1 0 1 0 0 1 1 1 0 1 0 0 1 0 1 0 0 0 1 0 0 0 0 0 1 1 0 1 0 2 2 2 1 0 0 2 0 0 2 0 2 1 1 0 0 2 0 2 2 2 0 0 0 1 0 0 0 0 1 1 1 2 0 0 0 1 0 0 2 0 0 0 1 1 2 2 1 1 0 1 2 0 1 2 0 0 1 1 0 1 1 1 0 1 1 0 1 1 2 0 2 0 0 1 0 0 1 0 0 0 1 0 0 0 1 0 2 2 0 0 0 0 1 2 2 0 2 0 0 1 0 1 0 0 0 1 2 2 0 0 0 0 0 1 1 1 0 2 0 1 2 0 2 2 0 0 0 2 0 0 1 2 0 0 0 2 0 0 0 0 1 0 0 1 1 0 0 1 2 0 0 0 2 2 1 0 1 0 1 2 1 0 0 1 2 1 0 0 0 0 0 2 2 0 0 0 2 0 1 0 0 0 2 0 0 0 0 0 2 0 1 2 2 1 0 0 1 0 1 0 0 1 0 1 1 0 0 1 0 1 0 0 0 0 0 0 0 0 0 1 0 0 0 0 0 0 1 1
60 0 0 0 0 0 0 1 0 2 2 0 1 1 1 1 0 1 0 1 0 0 0 1 1 1 1 0 1 2 2 0 1 1 2 1 2 2 0 0 1 0 0 1 2 1 0 0 2 0 0 0 1 1 0 1 0 0 0 1 1 2 2 2 1 1 1 0 2 1 0 1 1 1 2 1 0 0 1 0 2 2 0 0 1 0 0 0 2 2 0 0 1 0 0 0 0 2 0 2 0 2 1 0 0 0 2 0 2 0 0 2 2 2 2 2 2 0 1 1 1 1 2 1 1 1 0 1 0 1 0 0 0 0 0 0 0 0 0 0 0 2 0 0 1 1 1 0 0 0 0 1 1 0 0 1 0 1 0 2 1 2 2 0 1 2 1 0 0 2 2 0 1 1 2 2 2 1 0 1 1 1 0 0 1 1 0 2 2 0 0 0 0 0 0 0 1 2 0 0 0 0 0 1 1 0 1 2 1 0 2 2 1 0 0 0 0 0 1 0 2 1 1 1 0 0 1 0 0 2 0 0 1 0 2 1 0 2 2 0 0 0 2 1 2 0 0 0 2 0 0 0 1 0 0 1 0 0 0 0 0 0 0 0 0 0 0 1 1 0 0 0 1 2 0 0 0 0 0 0 0 1 1 1 2 1 1 1 0 2 1 1 1 2 2 1 1 1 0 1 0 1 2 2 2 1 1 0 0 1 0 1 2 2 2 0 2 0 1 0 0 1 0 1 1 0 1 0 0 0 0 2 0 2 1 0 1 1 0 1 1 1 2 0 0 0 1 1 1 2 1 1 2 2 0 1 1 1 0 1 1 2 2 0 2 1 0 1 1 1 1 1 0 2 0 0 0 1 1 0 1 1 0 0 0 0 0 1 1 0 0 0 2 0 2 2 2 1 0 0 0 0 1 1 1 0 0 2 0 1 1 0 1 1 1 2 0 1 0 1 1 1 0 0 0 1 0 0 0 0 0 0 1 0 1 1 0 1 0 0 1 1 0 0 0 1 1 0 1 0 0 1 0 1 1 1 0 2 2 2 0 2 0 0 0 0 0 2 0 0 1 1 2 1 1 0 1 1 2 0 2 1 0 1 1 2 1 0 1 0 1 0 2 2 0 0 0 2 2 0 1 1 2 0 2 0 2 1 0 0 0 1 0 1 0 1 0 0 0 2 0 0 0 0 0 0 2 0 1 2 1 0 0 0 1 0 0 1 2 2 0 0 0 0 1 1 0 2 0 0 0 0 0 1 1 2 0 0 2 0 0 2 0 1 0 0 0 1 1 1 0 1 0 0 0 0 0 0 2 0 0 0 0 0 0 0 0 0 0 0 0 1 0 0 0 0 0 0 0 0 0 2 0 0 0 0 1 0 0 2 1 0 1 1 1 1 0 0 0 0 1 1 0 1 1 0 0 1 0 0 0 0 0 1 0 1 1 1 2 0 1 1 0 0 1 0 2 1 0 0 0 2 0 0 0 0 0 0 2 2 2 1 1 1 1 0 0 1 1 0 0 0 0 0 1 0 0 0 2 0 1 0 2 2 2 2 1 2 1 0 1 1 0 1 0 1 1 2 2 2 0 2 1 1 2 0 1 2 0 0 1 1 0 1 0 1 0 0 1 1 0 1 2 2 2 2 2 0 0 0 0 2 0 0 1 1 1 0 0 2 1 0 0 0 0 0 0 0 0 0 0 0 0 0 0 0 0 0 1 0 0 0 1 0 1 1 1 1 1 1 0 0 0 1 1 1 2 0 1 1 0 1 1 1 1 1 1 2 1 2 1 1 2 2 1 0 0 1 1 0 0 1 0 1 2 1 2 0 0 1 1 1 0 2 0 2 2 1 2 1 1 0 0 2 2 0 2 1 0 0 1 1 0 0 0 2 1 0 0 0 0 0 2 1 2 1 2 0 0 0 0 0 0 0 2 0 0 0 0 0 2 2 0 0 2 0 1 1 1 0 0 0 0 1 0 1 0 2 0 0 0 0 2 2 2 1 0 2 0 2 0 1 0 0 2 1 1 2 0 0 0 2 0 0 2 1 1 0 0 2 0 0 1 0 2 0 0 0 1 1 0 0 1 2 1 0 1 1 0 1 2 0 1 2 0 0 0 0 2 2 0 1 2 2 1 0 1 1 0 0 2 0 0 1 1 0 2 1 0 0 0 0 1 0 1 1 1 1 0 0 0 0 0 0 0 1 1 1 1 0 0 1 0 1 0 0 0 0 0 2 2 0 1 2 2 0 0 1 1 0 1 1
61 1 0 1 1 1 1 1 1 1 1 1 1 1 1 1 0 0 0 0 0 0 0 2 0 0 0 1 1 2 2 1 2 2 0 0 0 0 0 0 1 0 0 1 2 1 1 0 2 0 0 0 2 0 0 0 0 0 0 0 1 2 0 1 0 0 2 0 1 1 0 1 2 2 1 2 1 0 0 0 0 0 0 0 1 0 1 1 2 2 1 1 2 2 1 1 0 2 1 1 0 2 1 0 1 1 1 1 0 2 0 0 1 2 2 2 1 0 2 1 1 0 2 2 2 2 0 1 0 1 1 1 0 0 1 1 0 0 0 0 1 1 0 0 2 2 0 0 0 2 0 2 0 0 1 0 0 1 0 1 2 1 1 1 0 2 0 0 0 2 2 0 2 1 2 2 1 1 0 1 0 0 1 1 1 1 1 0 0 0 0 0 0 1 1 0 2 1 0 0 0 1 0 1 1 0 1 2 0 0 1 1 2 0 0 0 0 0 0 0 2 1 0 1 0 1 1 1 1 1 0 0 1 0 2 1 0 2 2 0 0 1 2 1 2 0 0 0 2 0 0 0 1 0 0 1 0 1 0 0 0 0 0 0 0 0 0 1 2 0 0 2 0 2 1 1 0 2 2 0 1 0 1 2 2 1 0 1 0 2 1 1 0 2 2 0 2 1 1 0 1 0 0 0 0 0 2 2 2 2 0 2 1 2 2 0 2 0 0 0 0 2 1 1 2 0 1 0 2 1 0 0 0 0 0 0 0 2 1 0 0 0 2 0 1 1 1 0 0 1 0 0 2 2 1 0 1 1 1 0 1 1 2 0 2 0 1 0 0 2 0 2 0 2 1 1 0 0 0 0 0 0 0 0 1 0 0 0 0 0 0 1 1 0 1 0 0 0 0 0 0 0 0 2 1 1 0 1 0 2 0 0 0 0 0 2 0 0 0 0 0 2 2 0 0 2 0 0 0 0 0 1 0 2 1 0 0 1 1 0 1 1 1 1 1 2 1 0 2 0 0 1 0 0 0 0 0 1 0 1 1 1 1 0 0 2 2 2 0 0 0 0 1 1 1 0 1 0 2 0 0 0 0 0 2 0 0 1 0 0 0 1 0 2 0 1 0 2 2 0 0 2 2 0 2 1 2 0 0 0 0 2 0 0 0 1 0 1 0 1 1 0 0 0 0 1 1 0 1 2 1 0 0 1 1 0 0 1 2 2 0 0 0 1 2 0 0 2 1 0 0 0 0 1 1 1 0 1 0 1 0 0 0 2 0 0 1 1 1 0 0 1 1 0 0 0 1 1 2 1 1 0 1 0 0 0 0 1 1 0 1 1 1 0 0 0 0 0 0 0 0 1 0 1 0 0 0 0 0 1 0 0 0 0 2 0 0 0 0 0 0 2 0 0 0 0 1 0 0 0 0 0 0 2 0 1 0 0 2 0 0 1 0 1 1 0 2 1 1 1 0 1 0 0 0 0 1 0 2 0 0 0 2 0 0 2 2 1 0 0 1 0 0 1 1 0 0 0 1 1 1 1 2 2 1 1 1 1 2 0 1 1 0 1 1 1 1 2 1 2 1 1 0 0 0 0 0 1 0 0 0 0 1 1 0 1 0 1 1 1 0 0 1 2 2 1 1 0 0 0 0 2 0 1 1 0 2 1 0 1 0 1 0 0 0 0 0 0 0 1 1 1 0 1 0 0 1 0 1 0 0 0 1 0 1 0 1 1 1 1 1 0 0 0 2 1 1 0 1 0 0 2 2 1 1 0 1 2 1 1 0 0 2 1 0 0 0 0 0 0 1 1 1 1 1 0 2 0 0 2 0 0 1 1 1 2 2 1 2 2 2 1 0 1 1 0 1 1 1 0 1 2 1 0 0 0 0 0 2 1 2 2 1 0 1 0 0 0 0 0 0 0 1 0 2 0 0 1 0 1 1 2 0 0 0 0 1 1 2 0 0 0 0 1 0 1 0 1 0 0 1 1 0 0 0 0 1 1 1 2 0 2 0 1 1 0 1 2 1 0 0 2 1 0 2 1 1 1 0 2 0 0 0 0 1 2 0 0 1 1 0 0 1 1 0 0 1 0 0 1 2 0 0 2 0 0 0 0 2 2 0 0 1 2 2 0 1 0 0 0 2 0 1 0 0 0 1 0 0 0 0 0 2 0 1 2 2 0 1 1 1 0 0 0 0 0 1 1 0 0 0 2 0 1 0 0 0 0 0 0 0 0 0 1 0 0 0 0 0 1 2 1
62 0 0 0 0 0 0 2 2 2 1 0 0 1 0 0 1 0 0 0 1 1 0 2 0 0 0 2 2 2 2 1 1 1 2 0 2 0 0 0 0 0 0 0 2 0 0 0 2 0 0 0 1 1 0 2 0 0 0 0 1 1 2 2 0 0 1 1 1 0 0 1 2 2 1 2 1 0 1 1 1 2 0 0 1 0 0 0 2 2 0 0 0 0 2 1 1 1 0 1 0 2 1 0 0 0 2 1 1 1 0 1 0 0 0 0 0 0 1 1 1 0 1 1 0 0 0 0 1 1 1 1 0 0 1 0 0 0 0 1 0 2 0 0 1 1 1 0 0 0 0 0 0 0 0 0 0 1 0 0 1 1 2 0 0 1 0 1 1 0 0 1 0 1 2 0 0 1 0 2 1 1 0 0 2 1 1 1 1 0 0 0 2 0 0 2 2 1 0 0 0 1 0 2 0 1 1 0 0 0 0 0 1 0 0 1 1 1 0 0 2 0 1 1 0 0 1 0 0 1 1 1 0 0 2 0 0 2 2 0 0 0 1 1 1 0 0 0 2 0 0 0 1 0 0 0 0 1 0 0 0 0 0 0 0 0 0 2 1 0 1 0 0 1 0 0 1 1 1 0 1 1 0 1 1 1 0 0 0 2 1 1 0 2 2 0 1 0 0 0 0 0 1 1 1 1 0 1 1 2 0 2 2 2 2 0 2 0 0 0 1 2 0 2 0 0 0 0 0 1 0 2 0 0 0 0 0 1 0 1 0 1 2 0 1 1 1 0 0 0 0 0 2 2 2 0 1 1 0 1 1 2 2 0 2 0 2 1 2 0 2 0 1 2 1 1 0 1 1 0 1 1 1 1 0 0 0 0 0 0 0 0 0 0 2 0 0 1 1 1 1 1 0 0 0 0 0 0 0 2 0 1 0 0 0 1 1 0 0 0 0 2 0 0 0 0 0 1 0 0 0 0 1 1 0 0 2 1 0 0 0 2 1 0 0 2 1 0 1 0 0 1 0 2 2 1 1 1 1 0 2 1 0 0 0 0 0 1 0 1 1 2 2 0 0 1 0 2 1 2 1 0 0 0 2 1 0 0 1 0 1 1 1 1 0 0 0 1 1 1 1 2 2 0 2 0 2 1 1 0 0 2 0 0 0 2 0 1 0 1 1 1 2 1 0 1 1 1 0 2 1 1 0 1 0 0 1 0 2 2 0 0 0 1 1 2 1 1 1 1 0 1 0 2 2 0 0 0 0 0 2 0 0 1 0 0 0 1 1 0 0 0 2 0 1 0 2 0 1 1 0 0 2 0 0 0 2 1 0 0 0 1 1 0 1 1 2 1 0 1 1 1 0 0 0 0 1 0 0 0 0 0 0 0 2 0 0 0 0 0 1 1 0 0 0 1 1 1 0 0 0 0 0 2 0 0 2 0 1 1 0 0 0 1 0 0 2 0 0 0 2 2 0 0 0 0 0 0 0 0 0 0 0 2 0 0 1 1 1 0 0 0 0 0 1 0 0 1 1 1 0 1 1 1 0 0 1 1 1 0 1 0 0 0 0 0 2 2 1 2 0 2 0 0 1 0 2 2 0 0 1 1 0 0 0 0 0 2 1 1 0 1 1 2 1 2 2 0 0 0 0 1 0 0 0 0 2 0 0 1 1 0 0 0 0 0 0 0 0 0 0 0 0 0 0 0 0 0 2 1 0 0 0 0 0 2 0 0 2 2 0 0 0 1 0 1 0 2 0 2 1 0 2 0 0 1 0 1 1 2 0 1 2 2 2 2 0 1 0 0 0 1 1 2 0 1 2 1 0 1 0 0 1 1 1 2 2 1 2 1 1 2 0 0 2 0 0 1 0 1 0 1 0 0 0 1 0 1 0 0 0 0 1 0 1 1 1 1 0 0 1 0 1 0 1 0 0 0 0 0 0 1 0 0 1 0 0 0 2 0 0 0 0 1 0 2 0 0 0 0 0 0 0 0 0 0 0 1 1 1 0 1 0 1 2 1 1 1 1 0 1 2 0 0 1 2 0 1 1 1 1 0 0 0 1 1 0 1 2 1 0 1 2 0 0 0 2 0 0 0 2 0 0 2 0 0 0 1 1 0 0 0 2 2 1 0 2 1 1 1 2 0 2 0 0 0 0 1 0 1 0 1 1 1 1 1 1 0 0 0 2 0 0 0 0 0 2 2 0 0 0 2 0 1 1 1 2 0 0 1 0 0 0 0 1 0 0 1 2 1 0 0
63 0 0 0 0 0 0 1 2 0 0 1 0 2 1 1 1 2 0 2 0 0 1 1 1 1 1 1 1 2 2 1 1 1 1 0 2 1 1 0 0 0 1 0 1 0 2 0 1 0 0 0 0 0 0 0 0 0 0 0 1 1 1 1 1 1 2 0 1 0 0 2 2 2 1 2 1 0 1 0 0 1 1 1 0 0 1 0 2 2 0 0 1 2 0 0 0 1 0 2 2 1 0 0 1 1 2 0 2 0 0 1 1 2 2 2 2 0 0 2 2 0 2 1 1 1 0 2 0 2 2 2 0 0 1 0 0 1 0 0 0 2 0 0 2 1 0 0 0 1 0 1 0 0 0 0 0 1 0 2 1 1 1 1 2 1 1 1 0 1 1 0 0 2 1 0 0 1 1 1 1 1 0 0 1 0 1 1 0 0 0 1 0 1 1 0 0 2 0 0 0 0 0 0 0 0 2 1 0 0 1 2 0 0 0 0 0 2 0 0 2 1 0 2 0 0 1 0 0 2 0 0 0 0 1 0 1 2 2 0 0 0 2 0 2 0 0 0 1 1 0 0 1 0 0 1 1 0 1 1 0 0 0 0 0 0 0 0 0 0 0 1 0 1 0 1 0 1 1 0 1 1 1 1 2 1 0 1 0 2 0 0 0 2 2 1 1 0 0 0 0 0 1 1 1 1 0 1 0 0 0 1 1 1 1 0 2 0 0 0 1 2 0 1 1 0 1 0 2 1 0 1 0 0 0 0 0 1 0 0 1 0 1 0 1 1 1 0 0 1 1 1 2 2 2 0 2 1 0 0 1 0 1 1 1 0 1 1 1 1 2 0 0 2 1 1 0 0 0 0 0 2 2 2 0 2 1 0 0 0 0 1 1 0 1 1 0 1 0 1 1 0 0 0 0 0 1 2 1 1 0 1 0 0 2 2 0 0 0 0 0 1 0 0 1 2 1 0 0 1 1 1 0 2 0 0 1 0 1 0 1 1 1 0 0 1 1 0 2 0 1 1 0 2 1 1 0 0 0 1 1 1 0 0 0 1 1 2 0 0 1 1 1 2 1 0 1 1 1 1 1 0 0 1 2 0 0 0 1 0 1 2 0 0 0 0 0 2 2 0 0 1 1 1 1 1 2 1 1 0 0 2 1 1 0 2 0 0 0 2 1 0 2 0 0 1 0 0 0 2 0 0 0 1 1 1 0 1 2 2 0 0 0 1 2 0 0 2 0 0 0 0 1 2 1 0 0 1 0 1 0 0 1 1 1 1 0 1 1 0 0 1 1 0 1 0 1 0 0 2 0 0 0 0 1 0 1 0 1 1 0 2 1 0 0 0 0 0 0 0 0 2 0 0 1 1 0 0 0 1 0 0 0 0 1 1 1 0 1 0 0 0 0 0 0 1 1 2 0 0 1 0 0 1 0 0 0 2 2 0 0 1 0 1 1 0 2 0 1 0 0 2 0 0 0 0 0 1 2 1 1 0 1 0 0 2 2 1 1 0 1 0 0 1 1 0 0 0 2 0 0 1 2 0 1 1 1 1 1 0 1 0 1 1 1 0 1 2 1 2 1 1 0 0 1 0 2 1 0 0 1 1 0 0 1 1 0 1 2 2 0 0 0 1 0 0 1 1 1 0 1 1 0 0 0 0 2 0 0 0 0 0 1 1 1 0 0 0 0 1 1 1 1 0 1 1 0 0 1 1 0 0 1 0 0 0 1 0 2 2 0 1 1 1 0 0 2 1 1 1 1 1 2 0 0 1 0 2 2 2 0 0 1 2 0 0 0 1 0 0 0 2 1 2 0 0 1 0 0 2 0 0 1 0 1 2 1 1 2 2 2 2 0 1 1 0 1 0 0 1 0 1 1 1 1 1 1 1 2 1 1 1 1 0 1 0 1 1 1 1 0 0 1 1 2 0 0 0 0 1 0 1 0 0 0 1 0 0 1 0 0 0 0 2 0 2 1 0 2 2 2 2 0 1 1 0 0 2 0 1 1 2 0 0 2 0 2 2 0 1 0 0 0 0 2 1 1 0 0 2 0 0 0 0 0 2 0 1 2 1 0 1 2 2 2 0 1 0 0 0 2 1 1 1 0 0 1 1 1 0 0 0 2 1 1 2 0 1 0 1 2 0 0 0 0 0 2 0 0 0 0 0 2 0 1 1 1 1 1 0 1 0 0 0 0 0 2 1 1 0 0 1 0 1 0 0 0 2 0 2 2 0 1 1 1 0 0 1 2 1 1 0
64 0 0 1 0 0 0 2 1 2 2 0 0 1 0 0 1 1 0 1 1 0 1 2 0 1 1 2 2 2 2 1 0 0 2 0 2 2 0 0 1 0 0 0 2 0 1 0 1 0 0 0 0 0 1 1 2 0 0 1 1 1 2 2 0 0 1 0 2 0 2 0 1 1 2 1 0 0 1 1 1 2 1 1 1 0 0 0 2 2 0 0 0 2 0 0 0 2 0 2 0 2 1 0 1 1 2 0 1 1 0 1 1 1 1 0 0 0 1 1 1 0 2 1 1 1 0 0 1 1 1 1 0 0 0 0 0 0 0 0 0 2 0 1 1 1 1 0 0 0 0 1 0 0 0 0 0 0 0 2 1 0 0 2 1 1 1 0 2 0 0 1 1 1 2 0 0 1 1 1 1 1 0 0 2 1 1 2 0 1 1 2 1 1 1 0 1 2 0 0 0 1 0 2 2 0 0 1 1 0 0 1 1 0 0 0 0 0 2 2 0 1 0 1 0 1 1 0 0 0 1 1 0 0 1 0 0 2 2 0 0 0 2 0 2 0 0 0 2 0 0 0 1 0 0 2 2 0 0 0 0 0 0 0 0 0 0 1 2 1 0 1 0 0 0 1 1 0 0 0 0 1 1 2 2 1 1 1 1 2 1 1 1 2 2 1 0 1 0 1 1 0 1 1 1 1 0 0 1 1 1 0 2 1 1 0 2 0 0 0 1 2 0 2 1 0 1 0 0 0 0 2 0 0 0 0 0 2 0 1 0 0 1 0 1 1 1 0 0 1 0 0 2 2 1 0 1 2 0 0 0 0 1 0 1 0 1 2 2 0 2 0 1 1 1 0 0 0 0 0 0 1 0 0 0 0 0 0 0 0 0 0 0 0 1 0 0 1 1 1 1 0 0 1 0 0 0 1 1 2 0 1 0 0 2 2 0 0 0 0 0 1 0 2 1 1 1 1 0 0 1 1 0 2 0 0 0 1 0 1 1 1 2 0 0 2 1 0 1 0 0 0 0 1 1 0 0 2 1 1 1 2 0 0 0 1 1 1 0 1 1 2 2 0 1 0 1 1 2 0 0 0 0 0 1 2 0 0 1 0 0 1 1 1 1 0 0 1 1 1 1 2 2 1 1 0 1 0 2 0 1 2 0 1 0 1 1 1 0 2 1 0 1 0 0 1 1 2 0 2 0 2 0 1 1 0 2 1 2 2 1 1 0 1 1 0 0 1 1 0 0 1 0 2 0 0 0 1 0 0 2 0 0 1 0 0 1 1 1 1 0 1 1 0 0 0 1 2 2 2 0 0 0 0 1 0 0 1 0 0 0 0 1 1 0 1 0 1 0 1 1 1 0 0 0 0 1 0 1 0 1 0 0 0 1 0 0 0 0 0 0 1 0 0 0 1 1 1 0 0 0 0 1 2 0 0 1 1 2 0 1 1 2 2 0 0 0 1 0 0 1 1 0 1 0 0 0 0 2 0 0 0 1 0 2 1 0 0 2 0 1 0 0 0 1 0 2 0 2 0 1 0 2 2 1 2 1 1 2 1 1 0 0 1 0 0 1 2 0 1 1 0 1 0 1 1 0 2 0 0 0 0 0 1 0 0 0 1 0 0 0 0 1 2 0 1 2 1 1 0 1 2 0 0 0 0 1 2 0 2 0 2 0 0 0 0 0 1 0 1 1 1 0 0 0 0 0 0 1 1 0 0 1 0 0 1 0 0 2 2 0 0 0 0 0 2 1 1 1 1 1 1 1 0 1 1 1 1 0 2 0 2 2 2 0 0 0 2 0 0 0 2 0 2 2 0 1 0 0 0 1 1 1 1 0 1 1 2 2 1 1 0 0 0 1 0 0 0 0 0 2 0 1 0 0 1 1 0 1 1 1 1 0 0 0 0 0 1 1 0 0 0 1 0 2 0 0 0 0 0 0 1 0 0 1 0 2 0 1 0 0 0 1 0 0 1 0 1 2 2 2 2 0 0 0 0 0 1 1 1 0 0 0 0 2 0 2 2 0 0 1 2 0 0 2 0 1 1 0 2 0 0 0 0 0 2 0 0 0 0 0 0 1 2 1 1 0 1 1 0 2 0 0 2 0 0 0 1 1 0 0 0 2 2 1 0 0 0 0 1 2 0 1 2 1 0 1 1 1 1 1 1 2 0 0 0 0 1 1 0 0 0 0 0 0 0 2 2 1 0 0 2 0 1 0 0 0 0 1 0 0 0 1 1 2 1 1 0 0 0 2 2
65 0 0 1 0 0 0 2 2 2 0 0 0 0 0 0 0 0 1 2 0 0 1 2 0 0 0 1 1 2 1 1 0 0 2 2 2 1 1 1 0 0 0 0 1 0 1 0 2 0 0 0 1 0 0 1 0 0 0 1 1 2 0 0 0 0 1 0 2 0 0 2 2 2 0 2 2 0 1 0 1 2 0 1 2 0 1 0 1 2 0 0 1 1 0 0 1 1 0 1 1 1 1 0 1 1 2 2 0 2 1 1 1 2 2 2 1 0 2 0 0 0 2 1 1 1 0 1 1 2 0 0 0 0 0 0 0 0 0 0 1 1 0 0 0 0 0 0 0 1 0 1 1 1 1 0 0 0 1 1 2 1 2 0 1 1 0 1 0 1 1 1 0 1 1 1 1 1 1 1 0 1 0 0 2 1 1 1 0 0 0 0 1 0 0 1 1 2 0 0 0 0 1 0 0 0 2 0 1 0 2 2 1 0 0 0 0 0 2 1 1 0 1 1 0 0 0 0 0 1 0 0 0 0 2 0 0 2 2 0 0 0 1 0 2 1 1 0 2 0 0 0 0 0 1 2 1 1 0 0 0 0 0 0 0 0 0 0 1 0 0 0 0 2 0 1 0 1 2 0 0 1 0 1 1 1 0 2 0 2 1 1 1 2 2 1 1 0 1 0 1 1 2 2 2 0 1 1 1 2 0 2 2 1 1 0 2 0 0 0 0 2 1 1 1 0 1 0 1 1 0 1 0 2 0 0 0 1 0 0 0 0 2 0 0 0 2 0 2 0 0 0 0 0 0 0 0 2 1 0 1 2 1 0 1 0 0 0 1 1 1 1 1 2 1 2 0 0 0 0 1 1 0 1 1 1 0 0 0 0 0 1 0 0 2 0 0 0 1 1 1 1 0 2 1 1 0 1 1 1 0 1 0 0 1 2 0 1 0 1 0 1 1 0 0 1 0 0 0 0 0 1 0 2 1 1 1 0 1 1 1 1 1 0 0 2 0 0 1 0 0 1 0 2 1 0 1 2 2 0 1 2 1 1 0 1 1 2 0 0 1 1 1 2 1 0 0 1 2 0 2 1 1 0 2 1 0 0 0 0 0 1 0 1 0 0 1 2 2 0 0 1 0 2 0 2 2 0 0 0 0 1 0 0 1 1 1 1 0 1 1 1 2 1 1 2 0 1 0 2 0 1 0 0 1 0 1 1 0 1 0 0 0 0 2 0 0 0 2 1 0 1 0 1 1 1 0 0 1 0 1 1 0 1 0 0 0 1 1 1 1 1 0 0 0 0 0 1 2 1 1 0 0 0 1 0 1 0 0 0 0 2 1 2 0 1 0 0 0 0 0 1 1 1 0 0 1 0 0 2 0 0 1 1 0 1 1 0 0 0 0 0 0 1 1 1 1 1 0 0 0 0 2 2 0 0 0 2 2 0 2 0 0 1 1 0 1 1 0 1 0 1 1 1 1 1 0 0 1 0 0 0 2 1 0 1 0 1 1 0 0 0 0 1 1 0 1 0 2 0 2 0 0 0 0 0 0 1 2 0 2 0 1 2 0 0 1 2 0 1 1 0 0 1 1 0 2 1 0 0 1 1 0 0 1 1 0 1 1 1 0 0 0 1 1 0 0 0 0 0 0 0 0 0 0 0 1 1 0 1 0 1 0 1 2 0 1 1 0 1 1 1 0 0 0 1 0 1 2 1 1 0 1 0 1 1 0 1 1 1 1 0 0 1 0 0 2 1 0 1 0 1 1 0 1 1 1 2 0 2 0 2 2 1 1 1 0 1 0 1 0 1 1 1 1 1 0 0 0 1 0 0 1 1 1 2 2 2 2 2 2 1 0 1 1 0 0 1 0 0 1 1 1 0 0 2 0 1 1 0 1 1 0 0 0 0 0 0 0 0 0 0 1 0 1 0 1 0 0 0 0 1 1 0 0 1 2 0 1 0 1 0 0 0 0 2 0 1 0 0 0 1 0 0 0 0 0 2 0 1 2 2 1 0 2 1 2 2 1 0 1 2 0 0 1 1 0 1 0 1 1 0 1 0 1 1 0 0 1 1 1 0 1 0 0 0 2 1 1 1 1 0 0 1 0 0 1 1 1 0 0 0 2 2 1 0 1 0 0 0 2 0 2 1 0 0 0 1 1 1 1 1 0 1 1 1 1 1 1 0 0 0 0 0 1 2 0 0 2 0 0 0 0 1 0 1 1 0 0 0 0 0 0 1 0 0 0 0 1 0 0 0
66 0 0 0 0 0 1 2 1 1 1 0 1 1 1 1 0 1 1 1 0 0 0 2 0 0 0 2 2 2 2 0 0 0 2 1 1 1 0 0 1 0 0 0 1 0 1 0 2 0 0 0 0 0 1 0 0 0 0 0 1 1 2 2 0 0 1 0 2 0 0 1 2 2 1 2 1 0 0 1 1 2 1 1 1 0 0 0 0 2 0 0 1 1 0 0 1 1 0 2 2 1 0 0 1 1 2 0 2 0 0 2 1 1 1 1 1 0 2 0 0 1 2 2 1 1 0 0 1 1 0 0 0 0 1 0 0 0 0 0 1 1 0 0 0 0 1 0 0 0 0 1 0 0 1 1 0 0 0 1 1 0 1 1 0 1 0 0 1 1 0 2 1 1 1 1 0 0 0 0 0 1 1 1 1 1 1 2 0 1 1 2 0 1 1 0 1 2 0 0 0 1 1 0 0 0 1 1 1 0 1 2 2 0 0 2 2 0 0 0 2 1 0 1 0 0 1 0 0 0 0 0 0 1 1 1 0 2 2 0 0 1 2 0 1 0 1 0 1 0 0 1 2 1 0 2 0 0 1 1 0 0 0 0 0 0 2 0 2 0 0 1 0 2 0 1 1 1 1 0 0 0 0 2 1 0 0 1 0 2 2 1 1 1 2 1 0 1 0 0 0 0 1 1 1 1 1 0 1 1 1 2 2 1 1 0 2 2 0 0 2 2 0 1 1 0 1 0 1 0 0 1 1 2 0 0 0 2 0 0 0 0 2 0 1 1 1 1 2 2 1 1 2 2 1 1 1 0 0 0 0 0 0 0 0 0 0 1 2 0 2 0 1 2 1 1 0 0 0 0 0 1 0 0 0 1 1 1 1 0 0 0 0 1 2 1 1 0 0 0 0 0 0 1 1 0 1 1 0 1 0 1 0 0 1 1 1 1 0 0 0 0 0 0 1 1 1 1 0 2 0 2 1 0 0 0 0 1 1 0 1 1 2 0 0 2 0 0 1 0 0 1 0 1 1 1 0 0 0 0 2 1 0 0 0 1 1 1 0 1 1 2 2 0 1 1 1 1 2 0 0 0 0 0 1 1 0 0 1 0 2 1 1 0 0 0 1 1 1 0 0 2 2 0 2 0 2 0 1 0 1 0 0 1 0 1 0 0 0 1 1 2 2 1 0 2 0 0 1 2 1 0 0 1 1 0 0 0 1 1 2 0 0 0 1 1 0 0 2 0 0 1 1 2 1 0 1 0 0 1 1 0 0 2 0 0 1 1 1 0 1 1 0 0 0 0 0 1 2 1 1 0 0 0 0 1 1 0 0 0 0 1 1 1 0 0 0 0 0 0 0 2 1 0 0 1 1 0 0 1 0 0 0 0 1 0 0 0 0 1 1 2 0 0 0 1 1 2 0 0 1 0 1 1 0 0 0 0 2 0 1 1 1 1 1 0 2 1 0 0 1 1 0 0 0 0 1 0 2 0 0 0 2 0 1 2 2 0 1 0 1 2 0 0 0 0 0 0 1 1 2 1 2 2 0 2 2 1 2 0 1 1 0 2 0 0 2 2 2 2 0 1 0 0 1 0 1 2 0 1 2 1 0 0 0 1 0 0 0 1 0 0 2 2 1 2 2 1 1 0 1 1 1 0 0 0 1 0 0 1 0 0 0 1 1 1 0 0 0 0 0 0 0 1 0 0 0 0 2 1 0 0 2 0 0 0 1 1 1 1 0 0 0 1 0 0 1 0 2 1 0 1 2 0 0 1 0 2 0 2 2 2 2 1 0 0 0 1 0 0 0 1 1 2 1 0 0 1 0 1 0 0 0 2 0 2 2 2 2 2 1 1 0 0 1 0 1 1 1 0 2 1 2 0 0 0 0 1 2 0 1 1 0 0 0 0 0 1 1 0 0 0 0 0 2 0 0 1 0 1 1 2 1 1 0 1 2 1 0 0 0 0 0 0 0 0 0 2 0 0 0 0 0 0 0 0 0 1 0 2 0 0 2 0 2 0 2 1 0 0 0 2 0 1 2 2 0 0 0 2 0 0 0 0 0 0 1 0 1 1 0 0 2 0 0 0 1 2 0 2 2 0 0 0 0 0 0 1 2 1 0 0 0 0 0 2 1 0 0 1 2 0 2 1 0 0 1 0 0 0 0 0 1 1 0 0 0 0 0 0 0 0 0 0 1 0 2 1 1 0 0 2 0 1 0 1 1 1 1 1 1 1 0 2 1 0 0 0 2 0 2 2
67 0 0 0 0 0 0 1 2 1 0 1 0 0 0 0 0 1 1 1 1 0 1 2 0 0 0 2 2 2 2 1 1 1 2 1 2 2 0 0 2 0 0 0 2 0 0 0 1 1 1 0 0 0 1 0 1 0 1 0 1 2 2 2 1 1 1 0 1 0 1 2 2 2 1 2 1 0 1 0 2 2 0 0 2 0 0 1 1 1 0 0 0 1 0 0 1 1 0 1 2 1 1 0 1 1 2 1 1 1 1 2 0 2 2 2 0 0 1 1 1 0 1 1 0 0 0 0 2 2 0 0 0 0 1 1 0 1 0 0 1 1 0 1 0 0 0 0 0 1 0 1 1 0 0 0 0 0 0 1 0 2 0 2 0 1 0 0 1 1 1 2 0 1 1 0 0 1 0 1 0 1 0 0 1 0 1 2 1 1 1 1 0 0 0 0 1 2 0 0 0 0 0 2 2 0 0 2 2 0 0 1 2 0 0 1 0 1 2 0 2 1 0 1 0 0 0 0 0 0 0 0 0 1 1 0 1 2 2 0 0 0 2 0 2 2 2 0 1 0 0 0 0 0 1 2 1 1 0 0 0 0 1 1 0 0 0 0 1 0 2 1 0 2 0 0 1 1 2 0 0 1 0 0 2 2 0 0 1 2 0 1 1 2 2 1 1 0 0 0 0 0 0 0 0 0 0 1 2 2 0 0 1 2 2 1 2 0 0 0 2 0 1 0 0 0 1 0 0 2 0 1 0 0 0 0 0 1 0 0 1 0 2 0 1 1 0 0 0 2 0 0 1 2 1 0 1 1 1 0 1 1 2 0 2 1 0 2 2 0 2 0 1 2 0 0 0 0 0 0 0 1 0 0 1 1 1 1 1 0 0 1 1 0 2 1 1 1 0 0 0 0 0 2 0 2 0 0 0 1 1 0 0 0 0 2 0 0 0 0 0 0 2 1 0 1 0 1 0 1 0 1 0 0 1 0 0 0 1 1 1 0 1 1 1 2 1 0 2 0 0 1 0 2 1 0 1 2 1 2 1 2 1 1 0 1 1 1 0 1 0 0 2 0 2 0 1 1 2 1 0 0 0 0 2 1 0 1 0 0 2 1 0 1 0 0 0 0 0 2 2 2 1 1 1 1 1 0 2 0 0 2 0 1 0 1 0 0 0 1 0 1 2 0 2 2 0 0 0 1 1 0 1 0 0 1 1 1 0 1 1 0 0 2 2 0 0 1 2 0 0 0 0 2 2 0 0 0 2 0 0 0 0 0 0 0 0 0 0 0 2 2 0 0 0 0 0 1 2 1 0 0 0 0 1 0 0 1 0 0 0 0 0 0 2 1 1 0 0 1 1 1 0 1 0 0 1 0 0 1 0 0 0 1 1 0 1 0 1 1 0 1 0 2 1 1 1 1 0 0 0 0 1 1 0 0 0 0 2 0 1 1 0 0 1 0 2 0 1 1 0 1 0 2 0 0 1 0 2 1 1 0 0 0 1 2 1 2 0 1 1 1 0 0 1 0 0 0 1 1 0 0 2 1 1 1 1 1 0 0 2 0 0 0 1 0 1 2 1 1 0 1 1 0 1 0 2 1 0 0 0 0 0 1 0 0 0 2 1 0 0 0 0 1 1 0 0 1 1 0 1 2 0 0 0 0 1 0 0 1 1 0 0 1 0 0 0 0 0 0 0 0 1 0 1 0 0 1 2 1 1 0 2 0 0 0 1 1 0 0 0 0 0 0 0 2 1 1 1 1 0 1 0 0 0 1 0 2 1 1 0 0 2 2 0 0 0 0 0 0 0 2 0 2 2 1 2 0 0 0 0 0 1 0 1 1 1 2 1 1 1 0 0 0 1 0 1 2 0 0 0 2 0 1 1 1 1 0 0 0 0 0 0 0 0 0 0 1 0 0 0 0 1 0 1 0 1 1 0 0 2 2 0 0 0 0 1 0 1 0 0 0 0 1 0 1 0 1 1 1 2 2 0 0 1 1 0 2 2 0 0 0 0 0 2 0 2 2 0 0 0 2 1 0 2 1 1 1 0 2 0 0 0 0 1 1 0 2 2 2 0 0 2 1 1 0 2 2 1 0 1 0 0 2 0 0 0 2 2 1 0 0 2 2 2 1 2 1 1 0 2 0 1 0 0 0 1 1 0 0 0 1 0 1 1 0 1 0 1 1 0 0 0 0 1 1 1 0 2 1 1 1 0 2 0 0 0 0 0 0 0 0 2 2 2 0 0 0 0 1 1 1
68 1 0 0 0 0 0 2 1 1 1 0 0 1 0 0 0 1 0 1 0 0 0 1 0 0 0 2 2 2 2 0 0 1 2 1 2 0 0 0 0 0 0 1 2 0 1 0 2 0 0 0 0 0 0 1 0 0 0 1 0 1 2 2 0 0 1 0 1 0 0 2 1 1 2 1 0 0 2 0 2 2 0 0 2 0 1 1 2 2 0 1 0 1 0 0 0 2 0 2 2 1 1 0 1 0 2 0 2 0 0 2 1 1 1 1 0 0 0 2 2 0 2 2 2 2 0 1 0 1 1 1 0 0 1 0 0 0 0 0 2 0 0 0 0 0 0 0 0 0 0 0 1 1 1 0 0 1 0 0 1 1 1 0 0 1 1 0 2 0 0 2 2 1 0 1 0 1 0 1 0 0 0 0 1 0 1 1 0 0 0 1 0 1 1 0 1 2 0 0 0 2 0 1 1 0 1 2 2 0 0 1 1 0 0 0 0 0 0 1 1 1 1 2 0 0 0 0 0 0 0 0 0 0 2 0 0 2 1 1 1 1 2 0 1 0 0 0 0 1 0 0 1 0 0 2 1 0 0 0 0 0 0 0 0 0 0 2 2 2 0 1 0 2 0 1 1 1 1 0 0 1 2 2 2 0 1 2 0 2 2 0 0 1 2 0 1 1 0 0 0 1 1 1 1 1 0 0 0 0 0 0 2 2 2 0 2 0 0 0 2 0 1 1 1 0 1 0 0 2 0 0 0 0 0 0 0 1 0 1 2 1 2 1 2 2 0 0 0 1 1 1 2 2 1 0 0 2 0 0 0 0 1 0 1 1 0 1 1 1 1 1 1 2 0 0 0 0 0 0 0 2 0 0 1 1 0 0 0 0 0 1 0 0 1 0 0 2 0 0 0 1 0 0 0 0 2 0 0 2 0 0 0 0 2 2 0 1 0 1 1 1 0 1 1 1 1 0 1 0 0 1 0 2 2 0 0 1 1 1 0 1 0 0 0 2 1 0 1 0 0 0 0 1 2 1 1 2 2 1 1 2 0 0 0 1 1 1 0 1 0 1 2 1 0 0 0 1 2 1 0 0 0 0 2 1 0 0 0 0 0 0 0 1 0 0 0 2 2 0 1 2 2 0 2 0 2 0 1 0 0 1 0 1 0 1 1 0 0 1 1 1 2 2 0 2 0 0 1 2 0 0 0 0 2 0 0 0 1 1 0 0 0 1 1 0 0 1 1 0 0 1 1 2 0 1 0 0 1 0 1 1 1 2 0 0 1 1 0 0 1 2 1 0 0 0 1 1 2 1 1 0 0 0 2 0 2 0 0 0 0 1 1 1 1 0 0 0 0 0 0 2 0 2 0 0 1 0 1 2 0 0 2 2 0 2 2 0 0 0 1 2 0 1 1 1 1 2 0 0 1 0 2 2 0 0 0 0 0 2 1 0 0 1 1 0 2 1 0 0 0 0 1 1 1 0 0 0 1 0 0 0 1 1 0 1 1 1 1 0 0 0 0 0 0 0 1 0 1 1 0 0 2 2 1 2 1 2 0 2 0 0 1 2 2 1 2 1 0 0 0 0 0 0 0 0 0 1 0 1 2 1 0 2 0 0 0 2 1 1 0 0 1 2 2 2 2 0 0 0 0 1 0 0 0 0 1 1 0 2 1 1 0 0 1 0 0 1 0 0 0 0 0 1 1 0 0 1 2 1 1 1 2 0 2 0 0 0 2 2 1 0 0 0 0 0 0 1 1 0 0 2 1 0 1 0 1 2 2 2 0 0 2 2 1 0 0 0 0 0 0 2 1 1 1 2 1 0 2 0 0 0 1 0 1 2 1 1 0 0 0 0 0 1 2 0 1 1 0 1 0 1 0 0 0 0 0 0 1 1 1 1 0 0 0 0 1 2 1 1 1 0 1 0 1 0 0 0 0 0 1 1 1 1 0 0 2 0 0 0 0 0 1 0 0 2 0 1 0 0 1 1 0 0 0 0 0 2 0 1 1 2 1 0 2 0 2 2 0 0 0 2 1 0 1 2 1 1 0 2 0 0 1 0 2 0 0 1 1 0 0 1 2 0 0 0 2 0 1 0 1 0 1 1 2 0 1 0 2 1 0 0 2 1 0 1 2 0 0 1 2 0 2 1 0 0 1 1 0 0 0 0 1 1 0 0 0 1 1 0 0 0 0 0 0 1 1 0 1 0 0 1 0 1 0 0 0 0 0 1 0 0 0 2 1 0 0 0 0 0 1 1
69 0 0 0 0 0 0 2 2 2 1 0 1 1 1 1 0 2 0 1 0 0 2 2 0 0 0 1 1 1 1 0 0 0 0 0 2 0 0 0 0 0 0 1 2 2 2 0 1 1 1 0 1 1 1 1 0 1 1 2 0 0 0 0 1 0 1 0 1 0 0 0 2 2 2 2 0 0 1 0 2 2 1 1 0 0 1 0 2 2 0 0 0 1 0 0 0 2 0 2 0 2 0 0 1 1 2 1 1 1 1 2 0 2 2 2 0 0 0 2 2 0 2 0 0 0 0 0 1 1 0 0 0 0 0 0 0 0 0 0 0 2 0 0 0 1 0 0 0 0 0 2 0 0 0 0 0 1 0 1 1 1 1 1 0 2 1 0 2 0 1 0 1 1 0 1 0 1 0 1 0 0 1 2 1 1 2 0 0 0 0 0 0 2 2 0 2 2 1 0 0 1 1 1 1 0 1 1 1 0 1 1 1 0 0 1 1 1 0 1 1 1 0 2 0 0 0 0 0 1 0 0 0 0 2 0 0 2 2 0 0 0 2 0 2 0 0 0 2 0 0 0 1 0 1 1 0 0 0 0 0 0 0 0 0 0 1 0 2 0 0 0 0 1 1 1 0 0 1 0 0 0 0 2 0 0 0 1 0 2 2 1 0 2 1 0 0 0 0 0 0 0 0 0 0 1 0 0 0 1 0 2 2 2 2 0 1 0 0 0 1 1 2 1 1 0 1 0 1 0 0 0 0 0 0 1 0 1 1 1 1 1 1 1 1 2 0 0 0 0 0 0 1 1 1 0 1 1 0 2 2 2 1 0 1 0 1 2 1 1 1 1 0 2 1 0 0 0 0 0 0 2 0 1 0 0 0 0 0 0 0 0 0 0 1 0 0 0 0 0 0 0 0 1 0 1 0 2 0 1 1 0 0 0 0 1 1 0 0 0 0 0 1 1 1 2 0 0 1 1 0 2 1 1 1 1 0 0 1 1 0 0 2 0 0 1 1 0 1 0 1 1 0 2 2 1 1 1 0 1 1 0 0 0 0 0 0 1 0 1 0 1 2 0 2 0 1 2 2 1 1 0 0 0 2 1 0 0 0 0 2 1 0 1 1 0 2 1 1 0 1 2 1 1 1 1 2 0 1 0 0 1 0 0 1 1 0 0 0 1 1 2 2 0 0 1 1 1 0 0 2 1 0 0 2 0 1 0 2 2 1 1 0 1 2 0 0 1 1 0 0 0 1 1 2 1 0 0 0 1 0 0 1 2 1 1 1 2 2 1 1 1 1 0 0 0 1 1 2 1 1 0 1 0 1 0 1 0 0 0 0 1 0 0 0 0 2 0 0 1 1 1 0 0 0 2 0 0 0 1 1 0 0 0 2 0 0 0 0 0 1 2 0 0 0 1 1 1 0 0 1 1 0 2 0 0 1 1 2 0 0 1 0 1 1 0 2 1 1 0 0 1 0 0 0 0 0 0 2 1 1 1 2 1 1 1 0 1 0 1 0 1 0 1 1 0 0 0 2 0 1 0 2 2 2 2 1 1 2 0 1 1 0 2 0 0 2 2 1 1 0 1 0 1 1 0 1 2 0 0 1 1 0 0 1 0 0 2 1 1 1 0 1 1 1 1 1 0 0 0 0 1 1 0 1 2 1 0 0 1 1 0 0 0 1 0 0 0 0 0 0 0 0 0 0 0 0 1 2 0 1 1 0 0 0 1 1 0 1 1 1 1 0 0 0 0 1 1 1 1 0 1 1 0 0 2 0 1 0 2 1 2 2 2 0 0 1 2 0 0 0 0 1 2 1 1 0 1 0 0 0 0 1 0 1 1 1 2 2 2 1 2 0 0 2 0 0 2 0 0 0 2 0 1 0 1 0 1 1 0 1 1 0 0 0 0 0 0 0 0 0 0 0 0 2 0 0 0 0 0 1 1 0 0 0 0 0 0 1 0 1 0 0 1 0 2 0 0 2 2 2 2 0 1 1 0 0 1 0 2 0 2 0 0 2 0 2 2 1 0 2 2 0 0 0 2 0 1 0 1 1 0 0 0 2 0 0 0 1 1 0 0 2 1 0 1 0 2 1 0 2 0 0 2 0 0 1 1 1 0 0 0 2 2 0 1 2 0 0 1 2 0 1 1 1 0 1 2 0 0 0 0 2 1 1 1 1 0 0 0 1 0 0 0 0 0 2 1 1 0 0 1 0 2 0 0 0 0 0 1 0 0 0 1 0 0 1 0 2 0 0 0
70 0 0 0 0 0 0 1 1 1 1 1 0 0 0 0 0 1 0 1 0 0 0 1 0 0 0 1 2 2 1 2 0 1 1 1 1 1 0 0 0 0 0 1 2 1 0 0 2 0 0 0 0 1 0 1 0 0 0 1 0 2 2 2 1 1 2 0 2 0 0 0 2 2 1 2 1 0 2 0 2 2 0 0 1 0 0 0 2 2 1 0 2 1 0 0 0 1 0 1 1 1 0 0 1 1 2 1 1 1 1 2 1 2 2 2 1 0 0 1 1 0 1 2 1 1 0 1 0 1 0 0 0 0 0 0 0 0 0 0 1 1 0 0 1 1 0 0 0 0 0 1 1 1 1 1 0 1 0 2 1 1 1 1 1 1 0 0 2 0 0 2 2 0 2 2 2 2 1 2 0 1 1 1 1 1 2 1 0 0 0 1 0 0 1 0 1 2 0 0 0 0 0 1 0 1 2 1 0 0 1 1 1 0 0 0 0 0 1 1 1 0 0 1 1 0 0 0 0 1 0 0 0 0 2 1 0 2 2 0 0 0 2 0 2 1 1 0 1 1 1 1 2 0 0 0 1 0 0 0 0 0 0 0 1 0 0 1 0 0 0 1 0 1 0 0 0 2 2 0 2 0 1 2 2 1 0 1 1 2 0 1 0 2 2 0 0 1 0 1 0 0 2 2 2 0 1 0 0 0 0 0 1 1 1 0 2 0 2 0 0 2 1 1 2 0 2 0 0 1 0 1 0 2 0 0 0 1 1 1 1 1 2 0 1 1 0 1 1 2 1 1 2 2 2 0 1 0 1 0 1 1 2 0 2 0 1 1 1 1 1 1 1 2 2 1 0 1 1 0 1 1 0 0 0 0 0 1 1 0 0 0 1 0 1 0 0 1 1 0 1 1 0 0 0 0 0 0 1 1 0 1 0 0 0 1 1 0 0 0 0 1 0 1 0 1 0 1 0 0 0 1 0 1 1 0 0 0 0 0 0 2 2 1 0 1 2 0 2 0 0 2 0 1 1 1 0 1 1 2 0 2 0 1 0 2 2 2 0 0 1 1 2 0 0 0 0 1 1 1 0 0 0 0 1 2 0 0 1 0 1 1 0 1 1 0 1 1 1 1 1 2 2 0 2 0 1 1 0 0 0 1 0 1 0 1 0 0 0 1 0 1 2 1 0 2 0 1 0 2 1 1 0 0 0 0 0 0 2 2 1 0 0 1 1 1 0 0 2 1 0 1 1 2 1 1 0 1 0 1 0 0 0 2 0 0 2 2 2 2 1 1 0 0 0 0 0 2 2 2 0 0 1 0 0 1 1 0 1 1 1 0 1 0 1 0 1 0 0 0 0 2 1 0 0 2 0 0 0 0 1 1 0 1 1 1 0 0 0 0 0 2 0 1 1 1 1 2 0 0 1 0 0 2 0 0 0 1 1 1 0 1 0 1 0 0 1 1 0 0 0 2 0 1 1 1 0 2 2 1 1 0 1 0 0 2 1 2 0 0 0 0 0 0 1 0 0 0 1 1 1 1 2 0 0 2 0 1 2 0 1 1 1 2 1 1 2 2 0 2 1 1 0 1 2 0 0 2 1 0 0 0 0 0 0 0 0 1 0 1 0 0 1 2 0 0 0 1 1 0 1 1 0 0 0 0 2 0 0 1 0 0 0 0 0 0 0 0 0 0 0 1 0 0 0 0 0 0 2 1 0 1 1 0 1 1 1 1 1 1 0 0 2 1 0 0 1 0 2 1 0 1 1 1 0 1 0 1 0 2 0 2 2 2 1 1 0 0 0 1 0 2 0 1 2 2 2 1 0 1 0 0 1 1 1 2 2 2 0 0 0 0 0 0 2 0 0 2 0 0 0 2 1 0 0 0 0 0 2 1 1 1 2 0 2 1 1 1 0 0 0 0 2 0 0 0 2 1 0 0 2 2 0 0 0 0 0 0 0 0 0 0 1 1 0 1 0 0 0 0 1 1 0 0 0 0 1 2 0 2 0 2 0 1 1 0 1 2 0 0 0 2 1 0 2 1 0 1 0 2 0 0 0 0 0 2 0 0 1 1 0 0 1 1 0 0 2 2 0 1 2 1 0 2 0 0 0 1 2 1 0 0 1 0 0 2 1 0 0 1 1 1 1 0 0 0 1 1 1 2 2 2 0 1 0 0 0 0 0 0 1 0 0 0 0 0 2 1 1 1 1 1 0 0 0 0 0 1 0 1 1 0 0 1 1 1 0 0 0 1 1 1
71 1 0 1 0 1 0 2 1 2 1 0 0 0 0 0 0 0 0 2 0 0 1 2 0 0 0 2 2 2 1 0 0 2 1 0 2 2 0 0 2 1 0 0 2 0 0 0 2 0 0 0 0 1 1 0 1 0 0 1 1 1 1 1 1 1 0 0 0 0 0 1 1 1 1 1 1 0 1 0 0 1 0 0 0 0 0 1 1 1 0 1 1 1 0 0 1 1 0 1 0 2 1 0 0 0 2 0 2 0 0 2 1 2 2 2 1 0 0 2 2 0 2 1 1 1 0 0 0 0 0 0 0 0 0 0 0 0 0 0 0 2 0 0 1 2 0 0 0 0 0 0 0 0 0 0 1 0 0 0 0 0 2 0 1 1 1 1 0 1 1 1 1 2 2 2 1 0 0 0 0 0 1 1 2 1 2 1 0 0 0 1 1 0 0 1 1 2 0 0 0 1 0 1 1 0 2 2 1 0 2 2 2 0 0 0 0 0 2 1 1 0 0 2 0 0 0 0 0 1 0 0 0 1 0 0 1 2 1 1 1 1 2 0 2 1 1 0 2 0 0 0 2 0 0 1 0 0 1 1 1 1 0 0 0 0 0 0 1 0 0 0 0 2 1 1 0 0 1 0 0 1 0 2 2 0 1 1 0 1 1 1 0 2 1 0 1 1 0 1 0 0 0 0 0 0 1 0 1 1 0 0 2 2 2 1 1 1 0 0 2 2 1 2 0 0 0 0 0 2 0 1 0 1 0 0 0 1 0 1 1 1 1 0 1 1 1 0 2 1 0 0 1 1 1 0 1 2 0 0 0 0 2 0 2 0 1 0 2 0 2 0 1 2 2 2 0 0 0 0 0 2 1 1 0 1 2 0 0 0 0 0 0 1 2 1 1 1 1 1 1 2 1 1 0 1 0 0 0 1 0 1 0 0 1 2 0 1 0 1 1 2 0 1 1 2 1 1 0 0 1 0 0 2 0 0 1 0 1 0 1 1 1 0 0 1 1 0 2 0 0 2 0 1 1 0 0 1 1 0 2 1 0 0 0 0 0 1 0 0 0 1 2 0 1 0 0 0 2 0 1 1 0 0 1 1 0 0 0 0 0 0 0 1 1 0 1 0 0 0 2 2 1 1 1 1 1 0 1 0 0 1 0 1 0 1 0 0 0 1 0 1 2 0 0 1 0 0 1 1 1 0 1 0 1 0 0 0 1 1 1 1 0 0 2 0 0 1 1 0 0 0 0 2 0 2 0 1 1 0 1 0 0 2 0 0 2 2 1 1 0 1 1 0 1 0 1 2 2 2 0 0 0 0 1 0 0 1 1 1 0 2 1 0 0 0 0 1 0 0 0 1 0 1 1 0 1 0 0 1 1 0 0 2 0 2 0 0 1 0 1 1 0 0 0 2 2 1 0 0 0 0 0 2 0 2 0 1 2 0 0 0 0 2 0 0 1 1 0 0 1 1 0 0 0 0 0 0 1 0 0 0 2 0 2 1 0 2 0 0 0 0 1 0 0 0 2 0 2 0 0 1 2 2 1 2 1 1 2 0 1 0 0 1 1 0 2 1 1 1 0 1 0 1 1 0 0 2 0 0 0 0 0 0 1 0 0 0 1 1 0 0 1 2 2 2 2 1 1 0 1 1 0 0 0 0 2 1 0 1 0 1 0 0 1 1 0 1 0 0 0 0 0 0 0 0 1 0 1 0 0 0 0 0 0 2 1 2 0 0 0 0 1 1 0 0 1 0 1 1 0 1 2 0 0 1 0 1 0 2 1 2 2 1 0 0 0 2 0 0 0 1 1 1 1 2 0 0 0 1 0 0 1 1 1 2 2 2 0 0 0 0 0 1 2 0 1 2 0 0 0 2 0 0 0 0 0 1 1 0 0 1 1 0 1 0 1 0 0 0 0 0 0 0 2 0 0 0 0 0 1 2 0 0 0 2 2 2 2 0 0 1 1 0 0 1 0 1 1 1 1 1 0 0 0 0 1 2 1 0 1 2 0 1 2 0 2 2 0 0 0 2 0 0 2 0 2 1 0 2 0 0 0 1 2 1 0 1 1 0 1 0 2 1 0 0 1 1 1 0 1 0 0 1 0 0 0 0 1 1 0 0 2 1 2 0 1 0 0 1 2 0 2 0 0 0 0 0 0 0 0 0 1 0 1 1 1 1 1 0 0 0 0 0 0 1 0 0 2 1 1 0 0 1 0 0 0 1 0 1 1 0 1 2 1 0 0 0 1 0 0 0
72 1 0 0 0 0 0 1 1 1 1 1 0 0 0 0 0 1 0 2 0 0 0 2 1 1 2 0 1 1 1 1 1 1 1 0 1 1 0 0 1 0 1 0 2 0 0 0 2 0 0 0 1 0 0 1 0 0 0 2 0 1 1 1 0 0 0 0 2 0 0 0 1 1 2 1 0 1 2 0 2 2 0 0 2 0 0 1 2 2 0 1 0 0 1 1 0 2 0 2 1 2 1 0 1 0 2 0 2 0 0 2 0 1 2 2 0 0 1 2 2 0 2 1 1 1 0 1 0 1 0 0 0 0 0 0 0 1 0 0 2 0 1 0 1 1 1 0 0 0 0 1 1 1 0 0 0 1 0 1 2 1 1 1 0 2 2 1 0 1 0 1 1 0 2 0 0 1 0 1 0 0 0 0 0 0 0 1 0 0 0 0 1 1 1 0 1 2 0 0 0 2 0 0 0 0 2 1 1 0 0 1 1 0 0 0 0 0 0 1 1 1 1 1 0 1 1 1 1 0 1 1 0 1 1 1 0 1 1 0 0 0 2 1 2 0 0 0 1 1 1 2 1 0 1 2 0 1 0 2 1 1 0 0 0 0 0 1 1 0 0 0 1 2 0 1 0 2 2 0 1 0 0 2 2 1 0 2 0 2 1 1 1 2 2 1 0 1 0 1 0 0 0 0 0 0 1 0 0 1 1 1 2 1 1 0 2 0 1 0 1 0 1 2 1 0 0 0 1 0 0 1 0 1 0 0 0 0 0 1 2 1 2 0 1 1 1 0 0 1 0 0 2 2 0 2 2 1 0 1 1 1 2 0 2 0 0 0 1 1 1 1 0 2 0 0 0 1 1 0 1 1 0 0 0 0 0 0 0 0 0 1 1 0 2 0 0 0 1 1 1 1 0 0 0 0 1 1 0 1 0 0 0 0 0 2 0 0 0 0 0 0 0 1 2 1 1 0 2 0 0 1 0 0 1 0 0 1 0 0 0 1 1 0 0 1 1 0 1 0 0 1 0 1 0 0 0 2 2 2 0 2 1 1 0 1 1 2 0 0 1 1 1 1 1 1 1 2 2 2 1 0 0 0 2 2 0 0 0 0 0 1 1 2 0 0 0 1 1 0 1 2 1 1 1 1 2 0 0 0 0 1 1 2 0 0 0 0 0 1 1 1 2 0 1 2 0 1 1 2 0 1 0 0 0 0 1 1 2 1 1 1 0 2 2 1 0 1 1 0 0 1 0 1 1 1 1 0 0 0 1 0 2 2 2 2 0 2 1 1 1 1 2 0 2 0 2 1 1 2 0 0 0 0 2 1 1 0 1 1 1 0 2 0 0 0 0 0 0 0 0 2 0 1 0 0 1 0 1 1 0 0 0 0 2 0 0 0 0 0 1 1 0 0 0 1 2 1 0 0 1 1 0 1 0 1 1 0 2 0 1 1 2 2 0 0 0 2 0 0 2 2 1 2 1 1 0 0 1 1 1 0 0 1 0 1 2 0 0 1 0 1 0 0 1 1 1 0 2 0 0 0 2 0 0 2 0 0 2 0 2 0 1 1 1 0 1 2 1 1 0 1 0 1 1 0 0 0 1 0 0 0 0 0 2 2 1 0 1 1 0 0 1 2 0 2 2 0 0 0 0 0 0 0 1 1 1 0 0 1 1 0 0 1 2 0 0 0 0 0 0 0 0 0 0 0 0 0 2 0 0 0 1 0 0 0 1 1 1 2 0 0 0 0 0 0 1 2 0 2 1 0 1 0 0 2 0 2 0 2 0 2 2 1 1 0 0 1 0 1 0 1 0 2 2 2 1 0 0 0 2 2 0 0 0 2 0 2 2 2 1 2 0 1 2 0 0 2 0 1 0 1 1 0 0 1 1 0 0 0 0 0 0 0 0 0 0 1 0 0 1 0 0 0 2 0 1 0 0 1 1 2 1 1 1 0 0 0 1 0 0 0 0 0 0 2 1 0 1 2 2 2 0 0 0 0 0 2 1 1 0 1 0 0 2 1 1 2 0 0 0 1 0 0 0 2 0 1 0 2 0 0 0 1 2 0 0 0 1 1 0 0 1 2 0 0 0 1 1 0 1 0 1 1 2 0 2 1 2 1 0 0 1 1 0 1 2 0 0 0 2 0 2 1 1 0 0 1 0 0 0 1 0 0 0 0 0 0 0 0 1 0 0 0 1 1 1 0 2 0 0 0 0 2 0 0 0 0 0 0 0 0 0 1 0 0 1 0 1 0 2 2
73 1 0 0 0 0 0 1 2 1 0 1 2 1 1 1 0 1 1 0 1 1 0 2 0 1 1 1 2 1 1 2 0 2 2 2 2 1 0 0 0 0 0 0 2 0 1 0 2 0 0 0 0 1 0 0 0 0 0 1 1 2 1 1 1 1 2 1 2 0 0 2 2 2 2 2 0 0 1 1 1 2 0 0 2 0 0 0 1 2 0 0 1 2 0 0 0 1 0 2 0 2 1 0 0 0 2 1 0 2 0 0 0 1 1 1 0 0 1 1 1 0 2 1 0 1 0 0 0 0 0 0 0 0 1 0 1 0 0 0 2 1 0 1 0 0 0 0 0 0 0 0 0 0 1 0 0 1 0 1 1 1 2 0 1 1 1 0 0 2 2 1 1 1 1 0 0 1 0 1 0 0 0 0 1 1 0 1 0 0 0 1 0 1 2 0 2 0 0 0 0 0 0 2 2 0 0 1 1 0 0 1 1 0 0 2 1 1 1 1 1 1 0 2 0 0 1 0 0 1 0 0 0 0 2 0 0 2 1 1 0 0 1 0 2 1 1 0 2 0 0 0 1 0 0 2 0 0 0 0 0 0 0 0 0 0 0 0 1 0 0 1 0 2 1 1 0 1 2 0 1 0 0 1 2 2 0 1 0 2 2 0 0 1 2 1 0 1 1 0 1 0 2 2 2 0 1 0 1 1 0 1 2 1 1 0 2 0 0 0 1 1 2 2 0 0 1 0 1 1 0 1 0 1 0 0 0 1 0 0 0 0 1 0 0 0 1 0 1 2 1 1 1 1 1 1 2 1 0 0 0 0 1 0 1 1 0 1 1 1 1 1 1 2 1 1 0 0 0 0 0 1 1 1 0 2 1 0 0 0 0 1 0 0 1 0 0 0 0 0 0 0 0 2 1 0 0 1 1 1 0 1 0 0 0 0 2 0 0 0 0 0 1 1 0 1 0 1 0 0 0 1 0 1 1 1 0 0 2 2 1 0 1 0 0 1 1 0 1 0 0 1 0 2 1 0 1 1 1 1 2 1 0 0 0 0 0 2 0 0 0 0 2 0 1 0 0 0 2 0 1 1 0 1 1 1 0 0 0 0 0 2 0 1 1 0 0 1 1 0 1 2 1 1 1 1 2 0 1 0 0 1 0 1 1 0 0 1 1 2 2 0 2 0 0 1 1 0 1 2 1 0 0 1 0 1 1 0 2 2 1 1 0 1 1 0 0 1 1 1 0 1 0 2 0 1 0 1 1 0 0 1 1 2 0 0 1 0 0 0 1 1 0 0 0 0 0 0 1 1 1 0 0 0 2 1 2 0 0 0 0 0 0 1 1 1 1 1 0 2 2 0 0 0 0 0 1 0 0 0 2 2 1 1 0 1 1 0 0 0 2 2 0 1 1 1 1 0 0 0 0 0 0 2 0 0 0 1 1 1 1 0 0 1 0 0 1 0 1 0 0 2 2 2 1 1 0 0 1 1 1 0 0 0 1 2 1 0 1 0 0 0 1 0 0 0 0 0 2 0 0 1 2 0 1 2 0 2 2 0 2 0 0 1 1 1 2 2 1 1 0 1 0 2 1 0 1 1 0 1 1 1 1 0 0 0 0 2 1 1 0 0 1 2 2 1 1 0 0 0 0 1 0 0 0 0 1 0 0 0 0 0 0 0 0 0 0 0 0 0 0 0 0 0 1 0 0 0 2 0 0 0 2 1 0 0 0 1 1 1 0 0 0 0 0 1 1 1 1 1 1 1 2 0 0 1 0 2 1 2 0 1 2 2 1 1 0 1 0 0 0 2 2 2 0 1 0 1 0 1 0 0 2 0 2 2 2 0 2 2 1 2 0 0 1 0 0 2 0 0 0 2 1 0 0 1 1 0 1 1 1 1 0 0 0 0 0 2 2 2 0 0 1 0 1 0 1 0 1 0 2 2 1 0 0 2 2 0 1 0 0 0 0 1 0 1 1 1 0 0 1 1 0 0 0 0 0 1 0 1 2 2 0 0 2 0 2 2 0 0 0 2 0 1 2 1 0 1 0 1 0 0 1 0 2 0 0 2 2 0 1 1 1 2 1 0 0 1 0 0 2 1 0 2 0 0 0 0 0 0 0 0 2 1 0 0 1 1 0 0 2 0 2 0 0 1 2 0 0 0 0 1 0 0 0 0 0 0 1 0 1 0 0 0 0 1 0 2 0 0 0 2 0 1 0 1 1 0 0 0 0 0 0 1 1 0 0 0 2 1 2 2
74 1 0 0 0 0 0 2 0 2 1 1 1 2 2 2 0 0 0 0 2 0 1 1 1 1 1 1 2 2 2 1 0 1 1 0 1 1 0 0 0 0 0 1 1 1 0 0 2 0 0 0 2 1 0 1 1 0 1 1 1 1 1 1 0 0 2 1 2 0 0 1 2 2 0 2 1 0 0 2 0 2 1 1 1 0 1 0 1 1 0 0 0 2 0 0 0 1 0 1 0 2 0 0 1 0 2 1 1 1 1 2 1 2 2 2 1 0 0 0 0 1 2 0 0 0 0 1 0 1 0 0 1 0 0 0 0 1 0 0 1 1 0 0 0 0 0 0 0 0 0 0 0 0 1 0 0 1 0 2 2 1 1 1 1 2 2 0 1 1 1 1 0 2 1 0 0 2 0 2 0 0 0 0 0 0 2 0 0 0 0 0 1 1 1 0 2 2 0 0 0 2 0 1 1 0 1 0 1 0 1 1 1 0 0 0 0 0 0 0 2 2 1 1 1 0 0 0 0 2 0 0 0 0 1 0 0 2 1 1 0 1 1 0 0 0 0 0 2 0 0 0 1 0 1 2 0 0 2 2 0 0 0 0 0 0 0 0 0 0 0 1 0 2 0 2 1 0 2 0 0 1 0 1 1 0 0 1 0 2 2 1 0 2 2 1 0 0 0 0 0 0 0 0 0 1 0 0 1 1 0 1 2 2 2 0 2 0 0 0 1 0 1 0 1 0 1 0 1 1 0 0 0 0 0 0 0 1 0 1 1 1 1 0 0 0 2 0 1 0 0 0 2 2 0 1 1 0 1 0 1 1 2 0 2 1 1 1 2 0 2 0 1 2 0 1 0 2 2 1 1 0 0 0 0 1 1 0 0 0 0 2 2 0 2 2 2 1 0 0 0 0 0 2 2 0 0 1 0 2 0 1 0 0 1 2 0 1 0 1 1 1 0 0 1 2 1 0 0 0 2 0 1 1 1 1 0 2 1 0 0 2 2 1 1 2 2 0 0 0 0 0 0 1 1 0 1 1 1 0 2 1 0 0 0 0 0 2 0 0 1 1 2 0 2 0 2 1 1 1 0 0 0 0 2 1 0 0 1 0 1 0 0 2 1 0 1 2 2 0 0 1 2 0 2 0 2 0 1 0 1 1 0 1 1 0 0 0 0 1 0 0 2 0 1 2 0 0 0 1 1 0 0 0 0 0 1 0 1 0 0 0 0 2 2 1 0 2 0 0 0 0 0 2 0 0 1 0 0 0 1 0 0 0 0 0 0 0 0 1 0 0 0 0 0 0 0 1 1 2 0 0 0 0 1 1 1 0 2 1 0 0 0 2 0 1 0 0 0 0 0 2 0 0 0 1 0 0 0 1 0 0 0 1 0 1 0 0 0 0 1 1 0 0 0 1 1 0 0 0 1 0 0 1 0 1 1 0 2 0 1 0 0 0 1 0 2 2 0 0 2 1 0 1 0 0 0 0 0 0 0 0 1 0 1 2 0 1 0 0 1 0 0 0 1 0 0 0 1 1 0 1 2 1 0 1 1 1 2 1 1 0 0 2 1 2 2 2 0 2 2 0 0 1 2 0 0 2 0 0 1 1 0 0 0 1 0 1 1 1 0 0 2 2 2 2 2 1 1 0 1 2 0 1 1 0 0 0 0 0 0 0 0 1 1 0 1 0 0 0 0 0 0 0 0 0 1 1 2 0 1 1 2 0 1 0 1 1 1 1 0 0 1 1 0 0 2 1 0 1 1 0 0 1 0 2 0 2 0 2 0 2 2 2 1 1 0 0 0 0 0 2 0 1 1 1 1 0 0 2 0 0 0 2 0 2 2 1 1 1 1 1 0 0 2 0 0 1 0 0 2 1 0 0 0 1 1 1 2 1 1 2 0 0 0 0 0 1 1 0 0 0 1 0 1 0 0 0 0 0 1 1 0 0 0 0 1 0 1 0 0 0 0 0 0 2 0 0 1 1 1 1 0 0 0 0 1 1 0 2 0 2 0 1 2 0 2 2 0 0 0 2 0 0 1 1 0 0 0 2 0 0 1 0 1 1 0 0 1 1 0 0 2 1 1 0 0 2 1 0 0 0 0 2 0 0 0 1 1 0 0 0 2 2 2 1 0 0 0 0 2 0 2 0 1 0 0 1 1 2 2 2 1 0 0 1 1 1 1 0 0 0 0 0 0 0 2 1 2 2 2 1 0 1 0 0 0 0 0 0 0 0 0 1 0 1 0 1 2 1 2 1
75 0 0 1 0 1 0 2 2 2 1 0 0 0 0 0 0 0 0 1 1 1 0 2 0 0 0 0 1 2 2 0 0 1 1 0 2 2 0 0 2 0 0 0 0 0 0 0 2 0 0 0 0 1 1 0 0 0 1 1 0 1 1 1 1 1 2 0 0 0 0 2 2 2 2 2 0 0 1 0 0 1 0 1 2 0 0 0 1 2 1 0 0 1 0 0 0 2 1 1 0 2 2 0 0 0 2 2 0 2 2 2 0 0 0 0 0 0 0 1 1 0 2 0 0 0 0 2 0 2 0 0 0 0 0 0 0 0 0 0 0 2 1 0 1 2 0 0 0 0 0 0 1 2 1 0 0 0 0 0 0 2 0 2 1 2 2 1 0 1 1 0 2 0 2 2 2 0 0 0 0 0 0 0 2 1 1 1 0 0 0 0 0 0 0 0 2 2 0 0 0 2 0 2 2 0 0 2 1 0 0 1 1 0 0 0 0 1 0 0 2 1 1 1 0 0 1 1 1 0 1 1 0 0 1 0 0 2 2 0 0 0 2 0 2 0 0 0 1 1 1 2 2 0 0 1 0 0 0 0 0 0 0 0 0 0 1 1 0 0 0 0 0 2 0 0 1 0 0 0 0 1 1 2 2 0 1 1 0 1 0 0 0 2 2 0 0 0 0 0 0 0 1 1 1 0 2 0 1 1 0 1 1 1 1 0 1 1 0 0 2 1 1 2 1 0 1 0 0 2 0 0 1 1 0 0 0 0 0 0 0 0 2 0 0 0 2 0 1 1 0 0 1 1 1 0 1 2 0 0 0 0 2 0 2 1 0 0 1 1 1 1 0 2 1 1 0 0 0 0 2 0 0 0 0 1 1 0 0 0 0 0 0 1 2 2 2 0 1 1 1 1 0 0 0 0 1 0 0 2 0 1 0 0 0 2 0 0 0 0 0 0 0 0 2 2 1 1 0 0 0 0 0 0 1 0 0 1 0 0 1 0 2 1 1 2 1 0 1 0 1 1 0 2 2 1 1 1 1 0 2 0 1 1 0 1 1 1 0 1 0 1 1 1 0 2 0 0 2 0 0 0 0 0 1 1 0 0 0 0 0 1 1 2 1 0 1 1 1 0 1 2 2 0 2 1 2 0 2 0 1 1 0 2 0 0 0 1 0 1 1 1 1 0 0 1 1 0 1 2 1 0 0 0 0 0 2 1 1 1 1 1 0 0 1 1 0 2 0 0 0 0 0 2 0 0 2 0 2 0 0 2 0 2 0 0 0 1 0 0 0 0 0 0 0 0 0 1 2 1 1 0 1 0 0 0 1 0 1 0 0 0 0 0 0 0 0 0 0 1 1 1 2 1 0 1 0 0 1 1 0 0 1 1 0 1 1 0 1 1 0 1 0 0 0 1 1 1 0 0 0 0 0 1 0 1 0 0 2 0 1 1 0 0 1 0 2 1 0 0 1 1 0 0 0 0 1 1 2 0 0 0 1 1 0 1 2 0 0 1 1 1 0 0 0 0 0 0 0 2 0 0 2 1 0 2 0 0 1 0 2 0 0 0 0 0 0 1 1 2 0 2 0 0 0 0 0 2 1 0 0 0 0 0 0 0 0 1 1 1 0 0 0 2 0 0 2 0 0 0 0 0 0 1 1 0 2 0 0 1 0 0 1 2 2 0 0 1 0 1 1 1 0 0 0 0 0 0 2 0 0 0 2 0 0 0 1 0 2 2 1 0 2 1 0 0 1 1 1 1 0 1 0 1 2 0 2 1 0 1 0 1 2 2 0 0 0 1 0 0 0 1 1 2 0 1 1 0 0 2 0 0 1 1 1 2 2 2 2 1 1 2 0 0 2 0 0 2 0 0 1 1 1 0 0 0 1 1 2 2 1 1 1 0 1 0 0 0 0 0 0 0 1 1 1 0 0 0 1 0 2 2 0 0 0 1 1 0 1 0 0 0 1 0 0 2 0 2 0 0 1 1 0 0 0 0 0 1 0 1 2 2 0 0 1 0 2 2 0 0 0 2 0 0 2 0 2 1 0 2 0 0 0 0 1 1 0 1 2 1 1 0 2 0 1 0 1 1 0 0 2 0 0 1 0 0 0 0 2 1 0 0 1 1 1 0 2 1 0 0 1 0 1 1 0 0 1 1 0 0 0 2 1 0 2 2 2 0 0 0 2 0 1 1 0 1 0 0 2 0 0 0 1 0 1 0 1 0 1 0 0 0 1 2 1 0 0 1 1 2 1 2
76 0 0 1 1 1 1 2 2 2 1 0 0 1 1 1 0 2 1 2 0 0 0 1 0 0 0 1 0 2 2 0 1 1 0 0 1 1 0 0 0 0 0 1 2 1 1 0 1 0 0 0 0 0 1 0 0 0 0 1 0 2 0 0 1 1 1 0 2 0 1 0 2 2 2 2 0 0 0 1 0 2 0 1 2 0 0 1 2 2 0 1 0 2 1 0 1 1 0 1 0 2 1 0 0 0 2 0 1 1 1 1 2 2 2 2 1 1 1 1 1 0 2 0 0 1 0 0 0 0 0 0 0 0 0 0 0 0 1 0 1 1 0 0 2 2 0 0 0 0 0 1 0 0 0 0 0 2 0 1 0 0 2 0 1 1 1 1 0 1 1 1 0 2 1 1 1 1 0 1 0 1 1 1 1 1 1 0 0 0 0 0 0 1 2 0 2 1 0 0 0 0 1 1 1 0 0 1 0 0 0 1 1 0 0 0 0 1 2 2 0 0 1 2 0 0 1 2 1 1 1 1 1 1 0 0 1 2 2 1 1 1 2 1 2 0 0 0 2 0 0 0 1 0 0 1 1 1 1 1 0 0 0 1 0 0 0 1 2 1 0 0 0 2 0 1 1 1 1 0 0 1 0 0 2 2 0 2 0 2 0 0 0 2 1 0 1 1 0 1 0 0 0 0 0 1 1 0 2 2 0 1 1 2 2 0 2 0 0 0 1 1 1 0 1 0 1 0 1 1 0 1 1 1 0 0 0 0 0 1 1 1 2 0 2 2 0 0 1 1 0 0 2 2 0 2 2 1 0 2 2 2 2 0 2 0 0 0 2 0 2 0 2 2 1 2 1 0 0 0 1 0 1 1 0 0 0 1 1 0 0 1 0 0 1 0 0 0 1 2 1 1 0 1 1 0 1 1 0 1 1 0 0 0 1 2 0 1 0 1 1 2 1 0 2 2 1 0 2 0 0 2 0 1 2 1 0 1 0 0 2 0 2 2 2 2 2 0 1 0 0 2 0 2 2 2 0 2 1 1 0 2 0 0 0 1 1 2 0 0 1 1 1 2 0 2 0 2 2 2 0 0 0 0 1 1 0 0 1 0 2 2 0 0 2 0 0 2 2 0 0 2 2 0 2 0 2 0 1 0 1 1 0 1 1 0 0 0 0 1 0 1 2 0 1 1 0 0 1 1 1 0 0 0 1 0 0 1 1 1 0 0 0 0 0 0 0 0 2 1 0 1 0 2 0 0 2 1 1 1 0 0 1 2 0 0 1 2 0 0 1 1 1 0 1 0 1 1 1 2 0 0 0 0 0 0 0 0 1 0 1 0 0 0 0 1 0 1 0 1 1 1 0 0 0 0 0 0 0 0 1 0 0 0 2 0 0 0 0 0 1 1 0 0 0 0 1 2 0 0 0 0 0 1 0 0 1 1 1 1 1 2 0 1 0 0 2 1 0 0 0 1 0 1 1 1 0 0 0 0 0 0 1 1 0 1 2 1 1 0 1 0 1 0 1 0 1 0 2 0 1 1 0 0 0 0 0 2 2 0 2 0 1 2 1 0 2 2 0 2 1 0 0 0 1 0 2 2 0 0 0 0 0 0 0 1 0 0 0 0 0 1 0 2 1 0 0 0 0 0 0 1 0 0 2 2 2 1 0 1 0 1 0 0 0 1 0 1 0 0 0 0 0 1 1 2 0 0 0 0 0 0 1 0 0 1 1 1 1 1 0 0 1 1 0 1 1 1 1 1 0 1 2 0 0 1 1 2 1 2 1 1 2 2 1 1 0 2 0 0 0 1 0 1 2 2 1 1 0 1 0 0 1 1 0 1 1 2 2 2 2 2 0 0 2 0 1 2 0 0 0 2 1 0 0 1 1 0 1 0 0 0 1 0 1 1 1 0 0 0 0 0 1 0 1 1 0 0 0 1 1 2 0 0 0 0 1 1 1 0 1 0 0 0 0 1 1 0 0 0 2 2 1 1 0 0 0 1 1 1 0 1 1 0 2 0 2 2 0 0 0 1 2 0 2 1 1 1 0 2 0 0 0 1 1 1 0 0 2 2 0 0 2 1 0 0 2 2 1 0 1 0 0 1 0 1 0 0 2 1 0 0 1 0 0 0 1 1 0 0 2 0 1 1 1 0 1 1 1 1 1 1 0 1 1 1 1 0 0 0 1 0 0 0 1 0 2 0 2 1 1 1 0 0 0 0 0 0 0 0 0 0 0 1 1 0 1 0 1 0 0 0
77 1 0 0 0 0 0 1 0 2 2 0 0 1 1 1 0 1 1 0 1 1 1 2 0 0 0 2 2 2 2 2 1 1 2 1 2 2 0 0 0 0 0 0 1 0 0 0 1 0 0 0 0 1 1 0 0 0 0 1 1 2 2 2 1 1 1 0 1 0 0 0 2 2 2 2 0 0 1 0 1 1 0 0 1 0 0 2 2 2 0 1 0 1 0 0 1 0 0 1 2 1 1 0 0 0 2 1 1 1 0 2 1 2 2 2 1 0 0 2 2 0 2 0 0 0 0 0 0 0 0 0 0 0 1 1 0 2 0 0 1 1 0 0 1 2 0 0 0 1 0 1 0 0 0 0 1 0 0 1 1 1 1 1 0 0 0 1 0 1 1 1 0 1 1 1 1 2 0 2 0 0 1 1 2 2 1 0 0 0 0 0 0 1 1 0 2 1 0 0 0 0 1 1 1 0 0 1 1 0 0 2 1 0 0 0 0 0 2 0 2 0 0 2 0 0 2 0 0 1 0 0 1 1 2 1 0 2 2 2 2 2 2 0 2 1 1 0 2 0 0 0 1 0 0 1 1 0 0 0 0 0 0 0 0 0 0 1 1 0 0 1 0 2 0 1 0 1 1 0 1 0 1 2 2 1 0 1 0 2 0 0 1 2 2 2 0 1 0 1 0 0 2 2 2 0 0 0 2 2 0 1 1 1 1 0 1 1 0 0 1 2 1 0 0 0 0 0 0 1 0 2 0 2 0 0 0 2 0 0 0 0 2 0 1 1 1 0 1 2 0 0 1 1 1 0 1 0 0 2 2 2 1 1 1 0 0 2 2 0 2 0 1 2 1 1 0 0 0 0 0 1 1 1 0 0 1 0 0 0 0 1 0 0 2 0 0 0 1 1 1 1 0 2 1 0 0 1 0 2 0 0 0 0 1 1 1 0 0 0 1 1 1 0 1 2 1 0 0 1 0 2 0 1 1 0 1 1 0 0 1 1 1 0 0 2 0 0 2 0 0 2 0 2 2 1 1 2 2 2 0 2 1 1 0 2 2 2 0 0 0 0 2 0 0 0 0 2 2 1 2 0 0 0 0 2 0 0 2 0 2 2 1 1 1 0 1 1 1 0 1 2 2 0 2 0 2 0 0 0 0 2 0 2 0 0 0 0 0 2 1 1 2 0 1 2 0 2 0 2 0 2 0 0 1 0 1 1 1 2 1 1 0 0 2 0 0 2 0 0 0 0 1 1 1 1 0 0 1 1 1 0 1 2 0 0 0 0 0 1 0 0 0 0 0 0 0 2 2 2 0 0 0 0 1 1 1 0 2 1 0 1 1 1 0 1 1 0 0 1 1 1 0 0 0 1 2 1 0 0 0 0 1 1 0 1 1 0 0 0 2 2 0 1 1 0 0 0 0 0 0 0 1 2 0 1 0 1 2 0 1 1 0 2 0 0 2 0 0 0 0 1 0 0 0 0 0 1 1 0 0 0 2 0 1 2 2 1 0 0 0 1 0 0 2 0 1 0 1 1 0 0 2 2 1 1 1 2 1 1 1 0 0 1 0 0 1 2 2 2 0 1 0 0 2 1 2 2 0 0 0 0 0 0 0 1 0 2 0 0 0 0 1 2 2 1 1 0 0 0 0 2 0 0 1 0 1 1 0 2 1 1 0 1 1 0 0 0 0 0 0 0 1 1 1 0 0 0 1 0 0 0 2 0 0 0 0 0 1 1 1 0 0 1 1 1 1 1 0 0 1 2 0 1 0 1 0 2 0 2 0 2 2 1 1 1 0 0 0 2 0 2 0 0 2 2 1 0 0 2 0 0 1 0 1 1 1 1 2 1 1 1 0 1 2 0 1 2 0 0 0 2 1 0 0 0 0 0 1 0 0 0 0 0 0 0 0 1 0 0 0 0 1 1 0 0 1 0 0 0 1 2 0 0 0 1 1 0 1 0 1 0 0 1 0 2 0 2 1 1 1 1 1 1 1 1 0 1 0 1 2 2 2 0 0 0 2 1 0 0 0 2 0 0 0 2 0 1 0 2 0 0 0 0 1 1 0 1 2 1 1 0 2 1 1 1 1 1 0 0 1 0 0 2 0 0 0 1 2 1 0 0 1 2 2 2 0 1 0 0 2 0 2 1 1 0 1 0 0 2 2 2 0 0 0 1 1 0 0 0 0 0 0 0 0 1 1 1 0 0 0 2 0 0 2 0 2 0 0 0 0 0 1 2 1 0 0 0 0 1 2 2
78 1 1 0 0 0 0 1 2 1 1 1 0 1 1 1 0 0 0 0 1 0 0 2 0 0 0 1 1 2 2 0 1 1 2 2 2 0 0 0 1 0 0 1 1 0 1 0 0 0 0 0 0 0 0 2 0 0 0 0 2 2 2 2 0 0 1 1 1 0 0 1 2 2 2 2 0 1 2 0 0 2 0 0 2 0 1 0 1 1 0 0 1 1 0 0 0 1 0 1 1 2 1 0 0 0 2 0 2 0 0 1 0 2 2 2 2 0 0 2 2 0 2 1 1 1 0 0 1 1 0 0 0 0 0 0 0 0 0 0 0 2 0 0 0 0 1 0 0 0 0 0 0 0 0 1 0 1 0 1 1 0 2 0 1 1 1 0 1 1 1 2 0 2 1 0 0 0 0 0 0 1 1 1 1 1 1 1 0 0 0 1 0 1 1 0 1 2 0 0 0 0 0 1 1 0 1 2 2 0 0 0 1 0 0 0 0 0 2 0 2 2 1 2 0 0 0 1 1 0 0 0 0 0 1 0 0 2 2 0 0 1 2 0 2 2 2 0 2 0 0 0 1 0 0 1 0 0 0 0 0 0 0 0 1 0 1 0 2 0 0 1 0 0 0 0 0 0 2 0 1 0 0 1 1 0 2 1 0 2 1 1 1 2 2 1 0 1 0 0 0 0 0 0 0 0 0 0 0 1 0 1 1 2 2 0 1 1 0 0 2 1 1 1 0 0 0 0 1 0 0 2 0 1 0 1 0 2 1 0 1 2 1 0 0 1 1 0 1 1 0 0 1 1 1 0 1 0 0 0 0 0 1 0 1 0 1 0 1 1 1 1 1 2 2 2 0 1 1 0 0 1 1 1 0 0 1 2 2 1 1 1 0 0 2 0 0 1 0 0 0 0 0 1 1 0 1 0 0 2 0 0 0 0 0 1 0 0 0 0 0 1 0 2 1 1 1 0 0 1 0 1 1 0 0 0 0 0 0 0 2 0 1 0 0 1 1 0 1 0 1 1 0 2 2 2 0 2 1 0 2 0 1 1 0 1 1 2 0 0 1 1 2 1 1 0 1 1 1 1 0 0 0 0 1 1 0 1 1 1 2 1 1 0 1 0 0 1 1 1 1 1 1 1 1 1 2 0 2 0 0 2 0 0 0 2 0 0 0 1 0 1 2 0 0 1 1 1 0 2 0 1 0 0 2 0 1 1 2 2 1 1 0 1 0 0 0 2 0 0 0 0 0 2 1 0 0 0 0 1 1 0 0 2 0 0 1 2 2 1 1 2 1 0 0 0 1 0 2 0 0 0 0 0 1 1 1 0 1 0 0 2 1 2 0 0 1 0 0 1 1 1 0 0 0 1 0 0 0 1 0 0 0 0 2 0 0 0 0 0 0 1 0 1 1 1 1 2 0 0 1 0 1 1 0 1 0 0 2 0 2 0 1 1 1 0 1 1 1 0 0 1 0 1 0 0 0 0 2 0 0 0 0 2 0 0 1 0 1 1 1 1 0 0 0 1 2 1 0 2 1 0 2 2 0 0 2 1 1 0 1 1 0 2 2 2 2 1 2 2 1 0 0 0 1 0 0 2 0 0 1 1 0 1 1 0 0 1 0 0 0 1 1 2 2 1 1 0 0 0 0 1 0 1 1 0 2 2 0 2 0 2 1 2 2 0 0 1 1 1 1 2 0 0 0 0 1 0 1 0 0 0 1 0 1 1 0 0 2 2 0 0 0 0 0 0 1 0 2 0 0 2 1 0 1 1 1 1 0 1 0 1 2 1 0 0 0 1 0 0 0 1 0 2 1 1 1 0 0 2 0 0 0 1 0 2 2 1 1 1 1 1 0 0 0 0 0 1 0 0 0 2 2 1 0 0 0 1 1 0 1 1 0 0 0 0 0 1 1 1 0 0 1 0 1 0 1 0 1 0 2 2 0 0 0 2 1 0 1 0 1 0 0 1 0 2 0 0 1 1 1 1 0 0 0 0 0 0 2 0 0 0 0 0 2 0 2 1 1 0 0 1 0 1 2 1 1 1 0 1 1 0 1 0 1 1 0 1 2 1 0 1 2 0 2 0 1 2 1 0 1 0 1 2 1 0 0 1 2 2 0 0 1 1 1 1 0 0 0 1 2 0 0 1 1 0 2 0 0 0 0 0 0 0 0 0 0 1 1 0 0 0 0 0 0 0 0 1 1 1 1 2 0 1 0 1 1 1 0 1 0 0 1 2 1 0 0 1 1 1 1 1
79 1 0 0 0 0 0 1 2 1 0 1 1 2 2 2 0 2 0 2 0 0 1 2 0 0 0 0 2 1 1 1 2 2 0 0 0 1 0 0 1 0 0 1 1 1 0 0 2 0 0 0 0 0 0 1 1 1 1 0 1 2 1 1 1 1 2 0 1 0 0 0 2 2 1 2 1 0 2 0 2 2 0 0 2 0 0 2 2 2 1 1 0 2 1 0 1 0 0 1 1 2 1 0 0 0 2 2 0 2 1 1 2 2 2 2 2 1 1 0 0 1 2 1 1 1 0 0 0 0 0 1 0 0 0 0 0 0 0 0 1 1 0 0 1 1 0 0 0 0 0 1 0 1 1 0 0 0 0 2 0 0 1 1 1 2 2 1 1 1 1 0 1 0 1 1 1 1 1 1 0 1 0 0 1 0 2 1 1 0 0 0 1 1 2 0 2 2 0 0 0 0 0 1 1 0 1 1 1 0 1 0 1 0 1 0 0 1 1 2 0 0 1 2 0 0 0 0 0 1 1 1 0 0 0 0 1 2 1 1 0 0 2 0 2 0 0 0 1 1 0 0 1 0 1 1 1 0 0 0 0 0 0 0 0 0 2 0 2 0 0 0 0 1 0 0 0 1 2 0 0 0 0 1 0 0 0 0 1 2 0 2 1 1 2 1 0 1 1 0 0 0 0 0 0 0 0 0 1 1 0 0 2 2 2 0 1 0 1 0 0 2 1 1 0 0 0 0 0 1 0 1 1 2 0 0 0 0 0 1 1 1 2 1 2 2 0 1 1 2 1 1 2 2 2 0 1 1 0 0 1 0 2 0 2 1 0 1 2 0 2 0 1 2 1 1 0 1 1 0 0 2 0 0 1 1 1 0 0 1 1 2 0 0 2 0 0 1 0 0 0 0 0 1 0 1 0 1 0 2 0 0 1 1 1 1 1 0 0 0 1 1 0 0 1 2 2 0 2 0 0 1 0 1 0 0 2 1 0 0 2 0 1 0 0 2 0 0 2 2 0 0 0 2 2 1 1 2 1 1 1 2 0 0 0 1 1 1 0 1 0 1 1 1 1 0 0 2 2 2 1 0 0 0 2 0 0 1 1 0 2 2 1 2 0 0 0 1 1 0 1 2 1 1 1 1 2 0 1 0 0 2 1 2 0 0 0 2 0 2 2 0 2 1 1 2 0 2 0 2 0 2 0 1 0 0 1 0 2 2 0 0 0 1 2 0 0 2 0 0 0 0 0 1 1 1 1 0 1 0 0 1 0 0 0 0 1 2 1 0 0 0 1 0 1 0 2 1 1 2 0 0 1 0 1 1 2 0 0 0 0 1 0 0 0 0 0 2 0 1 1 0 0 0 0 0 1 0 0 1 1 0 0 1 0 0 1 0 0 0 1 1 0 1 1 1 1 1 0 0 0 0 0 1 0 0 0 0 2 0 0 1 1 1 1 0 1 2 0 0 0 2 1 1 1 1 0 1 2 0 0 0 0 1 0 1 1 2 0 0 0 1 0 0 1 0 0 1 0 2 1 1 2 0 1 2 0 2 1 1 1 0 0 2 1 1 2 1 1 1 0 1 0 2 2 0 0 1 1 0 1 0 0 0 0 0 0 1 0 0 0 0 0 2 0 0 0 0 0 0 0 1 0 0 0 0 0 0 0 2 1 0 0 0 0 2 0 0 0 0 0 0 0 0 0 1 0 0 1 0 0 0 1 1 0 0 1 0 0 0 0 0 0 0 0 0 0 1 1 1 1 1 2 0 0 1 0 2 1 2 1 1 2 1 1 1 0 0 0 2 0 2 1 2 1 1 1 0 1 1 0 0 1 1 1 2 2 0 2 2 2 2 0 1 1 0 1 1 0 0 0 2 1 0 0 0 0 1 0 0 0 0 1 0 1 0 1 1 1 0 0 1 0 0 2 0 0 0 0 0 1 1 0 0 0 0 2 0 0 0 0 0 0 1 0 1 0 1 2 2 2 2 0 0 0 0 0 1 0 2 0 1 0 1 1 0 1 2 0 1 0 1 1 0 2 1 1 1 0 2 0 0 0 0 0 0 1 0 1 1 0 0 2 1 1 1 1 1 0 0 2 0 0 0 0 0 0 2 2 0 0 0 0 0 0 2 2 1 0 2 1 1 1 0 0 0 1 1 0 0 0 0 0 0 1 1 1 0 0 0 2 0 0 0 0 1 1 2 0 0 0 2 0 2 0 1 1 1 0 0 0 0 1 2 1 0 0 0 0 1 1 0
80 1 0 0 0 0 1 2 2 2 2 0 1 1 1 1 0 1 1 1 1 1 1 2 0 0 0 1 1 1 1 0 0 1 0 0 1 0 0 0 0 1 0 0 1 0 0 1 0 1 2 1 2 1 0 0 1 0 1 2 0 2 1 1 0 0 0 0 0 0 0 1 2 2 1 2 1 0 0 0 1 1 0 0 1 0 0 1 2 2 1 1 0 1 0 0 0 0 0 1 1 2 1 0 0 0 1 2 0 2 0 1 0 1 1 1 0 1 1 1 1 1 2 1 1 1 0 1 0 1 0 0 1 0 0 0 0 1 0 0 1 1 0 0 1 1 1 0 0 0 1 0 1 0 1 0 0 1 0 1 0 1 1 1 1 1 0 0 1 1 1 0 0 2 2 1 0 1 0 1 0 1 1 1 1 1 1 2 0 1 1 2 1 1 1 0 1 2 0 0 0 1 0 1 1 0 0 1 1 0 0 0 1 0 0 0 0 0 1 0 2 0 0 2 0 0 1 1 0 2 1 1 0 0 2 0 0 2 2 0 0 0 2 0 1 0 0 0 2 0 0 0 1 0 0 0 0 0 0 0 0 0 0 0 0 0 0 1 0 0 0 1 0 2 0 0 0 0 0 0 0 0 0 1 2 1 1 1 0 1 0 0 1 2 2 1 1 1 0 1 0 0 1 1 1 0 1 0 0 0 1 0 2 1 0 0 1 0 1 0 0 2 0 0 2 0 2 0 0 0 0 2 0 1 0 0 0 1 0 2 1 2 2 1 1 1 1 0 1 1 0 0 1 1 1 0 1 2 0 2 2 1 0 0 0 0 0 1 1 1 1 1 2 2 2 2 0 0 0 0 0 1 0 0 0 0 1 0 0 0 0 0 1 0 1 1 0 1 0 0 0 0 0 1 0 1 0 1 1 1 0 1 0 0 2 2 0 0 0 0 0 1 0 2 1 2 2 0 0 0 0 0 1 0 1 0 0 0 1 1 1 0 2 1 1 0 2 0 1 0 0 0 0 2 2 1 0 1 1 0 2 0 1 1 0 1 1 1 0 1 0 1 2 1 1 1 1 2 1 2 1 0 0 0 2 1 0 1 0 1 0 2 1 1 0 0 0 0 0 1 2 2 1 2 0 1 1 1 0 0 0 2 0 1 1 0 0 1 0 2 1 0 2 0 0 1 0 1 1 2 0 1 0 0 0 0 1 0 1 1 0 0 0 1 2 1 0 1 2 0 0 1 1 2 1 1 0 1 1 1 0 0 0 2 0 0 2 2 2 1 0 0 0 0 0 0 0 0 1 1 0 0 0 0 1 1 1 0 0 0 1 1 0 0 0 1 0 1 0 0 0 2 0 0 0 1 1 0 0 1 0 0 0 1 1 1 0 0 0 0 0 0 0 0 0 0 2 2 0 0 1 0 1 0 1 0 1 0 2 0 2 1 0 1 1 0 1 1 0 0 2 2 0 2 0 0 0 0 1 0 0 0 0 0 1 2 1 2 0 0 0 0 1 0 0 0 0 0 2 0 0 1 2 1 0 1 2 1 1 1 1 0 0 1 0 0 2 2 1 1 0 2 0 0 0 0 0 0 0 1 1 1 0 1 0 0 0 1 1 1 0 0 1 2 1 1 2 0 0 0 0 1 0 0 0 0 1 0 0 0 0 0 0 0 1 0 0 1 0 1 1 2 0 1 0 0 0 0 0 0 0 0 1 0 1 1 1 1 1 1 0 1 0 1 0 0 0 1 1 0 0 1 1 1 1 0 1 2 2 2 0 0 2 2 1 1 0 0 0 0 1 1 2 2 0 0 1 0 0 0 2 2 1 0 1 2 1 1 2 2 1 2 0 1 1 0 1 2 0 0 0 2 1 1 0 0 1 2 1 0 0 0 1 0 1 0 0 2 1 1 1 0 1 0 0 0 1 0 0 2 0 1 1 1 0 1 2 0 1 0 0 0 1 0 0 1 0 1 1 0 0 1 0 0 0 0 1 2 0 2 0 1 1 1 1 0 2 2 0 0 0 2 1 0 1 1 0 2 0 0 1 0 0 0 2 0 0 1 1 0 0 1 1 1 1 0 1 2 1 0 2 0 0 1 0 0 0 0 1 1 0 0 1 0 0 0 0 0 0 1 2 0 2 1 1 0 1 1 0 0 0 0 2 0 1 1 1 0 0 0 1 0 0 0 0 1 0 2 0 0 0 2 0 0 0 0 0 0 0 0 0 0 1 1 0 0 1 0 1 0 0 0
81 1 1 1 0 1 0 2 0 1 1 0 0 1 0 0 1 1 1 1 1 1 1 2 0 0 0 1 1 2 2 0 0 0 2 0 2 1 0 0 0 0 0 1 1 1 0 0 0 0 0 0 1 1 0 0 0 0 0 0 1 1 1 2 0 0 1 0 1 0 1 0 2 2 1 2 1 0 2 0 1 2 0 1 2 0 0 0 0 2 0 0 1 0 0 0 2 0 1 2 2 0 2 0 0 0 2 2 0 2 1 2 0 1 1 1 0 1 1 1 1 0 2 0 0 0 0 1 0 1 0 0 0 0 0 0 0 0 0 0 1 1 0 0 1 0 1 0 0 0 0 1 0 0 0 0 0 2 0 0 1 1 1 1 1 2 1 0 2 0 0 1 1 2 1 0 0 0 0 0 0 0 2 2 2 2 2 1 0 0 0 1 0 1 1 0 2 2 0 0 0 0 1 1 1 0 1 0 0 0 1 1 0 0 0 2 1 2 0 0 2 2 0 2 0 0 0 0 0 2 0 0 0 0 1 0 1 2 1 1 1 1 2 0 1 0 0 0 2 0 0 0 1 0 0 2 1 0 0 0 0 0 0 0 0 0 0 0 1 0 0 1 0 2 0 1 1 1 2 0 1 0 1 2 1 0 1 0 0 2 1 0 1 2 1 1 0 1 0 1 0 0 1 1 1 0 0 0 1 2 0 1 0 1 1 0 2 2 0 1 1 2 1 0 1 0 1 0 0 1 0 1 0 1 0 0 0 1 0 0 1 0 1 0 0 0 1 0 0 1 0 0 1 1 0 1 1 0 0 0 0 0 2 0 2 1 0 1 1 1 1 1 1 2 1 1 0 1 1 0 1 1 1 1 0 1 2 0 0 0 0 1 0 0 0 0 0 0 1 1 1 1 0 0 0 0 1 0 0 2 0 1 0 0 1 2 0 1 0 1 1 1 1 0 0 1 0 0 2 0 0 2 1 0 1 0 0 2 1 0 2 0 1 2 1 2 2 0 2 0 0 2 0 2 1 0 1 2 1 2 1 2 0 0 0 1 1 2 0 0 0 1 2 0 2 0 1 2 1 0 1 1 1 0 1 1 0 0 1 0 1 2 0 1 0 0 1 1 1 1 1 2 1 1 1 1 1 0 0 0 0 1 0 0 2 0 0 0 0 1 1 1 2 2 0 2 0 2 0 2 0 2 0 0 0 0 1 1 2 1 1 1 0 1 1 0 0 1 1 0 0 1 1 1 1 1 0 1 0 0 2 0 0 2 0 0 0 0 0 0 0 0 0 0 0 0 0 1 1 2 0 0 1 0 0 0 1 0 1 0 0 1 1 0 0 0 0 0 0 0 0 2 0 0 1 0 0 0 0 2 1 1 0 2 0 1 1 0 1 1 0 1 0 0 0 0 1 0 0 0 0 0 1 0 1 1 1 1 2 0 1 1 0 0 1 0 2 1 0 0 0 0 0 0 0 0 1 1 1 1 1 1 2 0 1 2 0 1 0 1 1 1 0 0 0 2 2 1 1 1 1 0 2 2 1 1 1 2 1 0 2 0 0 2 2 2 2 2 1 1 0 2 0 2 1 0 1 2 0 0 1 1 0 0 0 0 0 1 1 1 0 1 0 1 0 0 0 0 0 0 0 1 0 0 0 0 0 0 0 0 0 0 0 0 0 1 0 1 1 1 1 2 0 0 0 0 1 1 1 1 0 0 1 0 0 1 1 1 1 1 1 0 1 0 0 0 1 1 0 1 0 1 2 0 2 1 1 2 1 1 0 0 2 2 0 0 1 1 0 0 0 1 1 2 1 0 1 1 1 0 0 0 1 1 1 2 2 2 2 1 1 1 0 2 2 0 2 0 0 0 1 1 2 1 0 0 0 1 1 1 1 1 1 1 1 0 1 2 2 1 0 0 0 0 2 0 0 0 0 0 1 1 1 0 0 1 2 1 0 0 0 0 0 0 0 2 0 1 0 0 0 0 1 0 1 1 1 2 0 2 0 0 1 0 2 0 2 1 0 0 0 2 0 0 1 2 0 1 1 0 2 0 0 0 2 0 0 0 1 1 0 0 2 1 2 0 1 2 1 1 2 0 0 2 0 0 0 1 1 0 0 0 0 0 0 2 0 0 0 0 2 0 1 0 0 0 1 0 0 0 0 0 0 2 0 1 1 0 0 0 1 0 0 0 1 0 1 0 2 0 0 0 0 0 0 0 0 0 0 0 0 0 1 2 1 0 0 0 1 0 0 0
82 1 0 0 0 0 0 0 1 1 1 1 1 1 1 1 0 1 0 0 1 1 1 1 1 1 1 1 1 2 2 0 2 2 1 0 2 0 0 0 1 0 0 0 2 0 0 0 1 0 0 0 0 1 1 0 0 0 0 0 2 2 1 1 0 0 0 0 2 1 0 2 2 1 1 2 1 0 1 0 0 1 0 0 2 0 0 0 1 2 0 0 1 1 0 0 1 2 0 2 2 1 1 0 1 0 2 1 1 1 0 1 0 1 1 1 1 2 2 0 0 2 2 2 2 2 0 1 0 1 0 0 0 0 0 0 1 0 0 0 1 1 0 0 0 0 0 0 0 0 0 1 0 0 0 0 0 0 0 2 1 1 1 1 2 2 2 1 0 1 0 0 0 2 2 1 0 1 0 1 1 1 1 1 1 1 2 0 0 0 0 0 1 1 1 0 2 1 0 0 0 0 1 1 1 0 1 0 0 0 0 0 1 0 0 0 0 0 2 1 1 0 0 1 0 0 0 0 0 0 0 0 1 1 1 1 0 2 1 1 1 1 1 0 1 0 0 0 1 0 0 0 0 0 0 1 0 0 0 0 0 0 1 1 0 0 1 0 2 1 0 0 0 1 0 1 0 1 1 0 0 0 0 2 0 0 0 0 0 1 0 0 0 2 2 0 0 0 0 0 1 0 0 0 0 1 0 0 2 2 0 1 0 1 1 0 2 0 0 0 1 2 2 1 0 0 0 0 1 1 0 1 0 0 0 0 0 0 0 1 0 0 2 0 0 0 2 1 2 2 1 1 1 1 1 0 0 1 1 1 2 2 1 0 1 0 1 2 2 0 2 0 1 2 2 2 0 0 0 0 1 0 2 2 0 0 0 0 0 0 0 0 1 0 2 0 0 0 1 0 0 1 0 0 0 0 1 0 0 2 0 1 1 1 1 2 0 0 1 0 1 1 1 0 1 2 1 0 0 0 0 1 1 1 1 0 0 0 0 1 2 0 2 0 0 0 2 0 1 0 0 1 0 1 1 0 0 1 0 1 1 1 2 2 0 2 2 2 0 0 2 2 2 0 1 1 0 1 2 0 1 0 0 0 1 2 0 1 1 2 0 2 0 2 2 0 1 1 2 1 1 1 2 0 2 0 2 0 0 0 0 2 0 1 0 1 0 0 0 1 0 1 2 2 0 2 0 0 0 1 2 0 1 1 1 0 1 1 1 1 1 1 0 1 2 0 0 1 1 0 0 0 1 1 1 2 1 1 1 0 0 1 0 1 0 0 0 2 1 0 0 1 0 0 0 0 0 1 1 2 0 0 0 0 1 0 0 0 1 0 0 0 1 0 1 0 0 0 0 0 0 2 0 0 0 0 0 0 0 1 0 0 0 1 0 1 0 0 0 0 0 1 0 1 1 0 1 1 0 0 0 0 0 2 0 1 1 1 2 0 0 0 1 1 1 0 1 1 1 0 0 1 1 1 0 0 0 0 2 2 2 1 0 1 1 1 2 1 0 1 0 2 0 0 1 1 2 0 2 0 0 1 2 2 0 1 2 1 1 0 2 0 0 1 1 1 1 1 0 1 1 1 0 2 1 0 1 1 1 0 1 1 0 0 0 0 0 1 2 2 0 0 1 2 1 1 2 1 1 0 1 1 0 0 0 0 0 1 1 2 0 0 0 1 2 0 0 1 0 0 0 0 0 1 0 0 0 0 1 0 0 0 0 0 0 1 1 1 1 1 0 0 1 1 0 0 1 0 1 1 0 1 1 1 0 1 0 2 1 2 1 1 2 2 0 0 1 0 0 2 0 2 0 1 2 1 2 0 0 1 0 1 0 0 0 1 1 2 2 1 1 2 0 1 2 0 1 1 1 0 1 2 1 1 1 1 1 1 1 0 0 1 1 1 1 0 1 0 0 0 0 0 0 0 2 0 0 0 0 0 2 2 0 0 1 0 1 1 1 0 1 0 0 1 0 2 0 1 1 1 0 1 0 0 0 0 0 2 0 1 1 1 0 1 1 0 1 2 0 1 0 1 0 0 2 1 1 2 1 1 1 0 0 1 1 2 0 1 1 0 0 0 1 1 1 0 2 1 0 1 2 0 0 1 0 0 0 1 1 1 0 1 1 2 2 0 1 0 0 0 1 0 2 1 1 0 1 0 0 0 0 0 1 0 0 1 1 0 0 0 0 0 0 0 0 0 1 0 2 0 0 0 0 0 0 0 0 0 0 0 0 0 0 1 0 0 0 0 1 0 0 0
83 0 0 0 0 0 0 2 1 2 2 0 0 0 0 0 0 1 1 1 1 0 0 2 0 0 0 0 2 1 1 1 1 1 1 1 1 1 0 0 0 0 0 0 1 0 1 0 2 0 0 0 0 0 1 0 0 0 0 0 0 1 1 1 1 1 1 1 1 0 0 1 2 2 1 2 1 0 2 0 1 2 1 2 2 0 1 1 1 1 0 1 1 1 0 0 0 2 1 2 2 1 2 0 0 0 2 2 0 2 2 2 1 2 2 2 0 0 0 2 2 0 2 2 2 2 0 2 0 2 2 2 0 0 0 0 0 0 0 0 1 1 0 0 0 1 0 1 0 1 1 1 0 0 1 0 0 0 0 1 1 1 0 1 1 2 0 0 2 0 0 2 0 1 1 0 0 0 0 0 0 1 0 0 0 0 0 0 0 0 0 0 0 1 1 0 2 2 0 0 0 0 0 0 0 0 1 1 1 0 1 1 1 0 0 0 0 1 1 1 1 1 0 1 0 0 0 0 0 0 0 0 0 0 1 0 0 2 1 1 1 1 2 0 1 0 0 0 1 1 0 0 1 1 0 0 0 0 0 0 0 0 2 2 0 0 0 0 1 1 0 1 0 1 0 2 1 0 1 0 0 1 0 1 2 2 0 2 0 2 1 0 1 2 2 1 1 0 0 0 0 0 0 0 0 1 1 1 1 1 1 1 1 1 1 0 2 1 0 0 2 1 1 0 0 0 0 0 1 0 0 2 0 1 0 0 0 2 0 0 0 0 2 0 0 1 0 0 1 1 1 0 2 2 1 1 1 1 0 0 0 0 0 0 0 0 1 2 2 0 2 0 1 2 0 0 0 0 0 0 2 1 1 1 0 1 1 1 1 0 0 0 1 0 2 1 0 0 0 0 0 0 0 0 0 0 0 0 0 1 1 0 0 0 0 2 0 0 0 0 0 1 1 1 0 1 0 1 1 1 0 2 1 1 1 0 0 0 1 1 1 1 2 0 0 1 1 0 2 0 0 2 0 1 1 1 0 1 1 0 2 1 0 0 0 0 0 2 0 0 0 0 2 0 1 0 1 1 2 0 2 1 0 1 1 1 1 1 0 0 0 1 1 1 1 0 0 1 1 0 1 1 1 0 1 1 1 0 1 0 0 2 0 0 2 0 0 0 0 1 0 1 2 0 0 2 0 0 1 2 1 0 0 0 0 1 0 1 2 1 0 0 0 0 1 1 0 2 0 0 0 0 1 2 0 1 0 0 1 1 0 0 0 1 0 0 0 2 2 0 0 1 0 0 0 0 1 2 2 2 0 0 1 0 1 0 2 0 1 0 0 1 1 0 1 0 1 0 0 0 0 2 0 0 0 0 1 0 1 2 0 0 0 0 2 0 0 0 0 0 0 0 0 0 1 2 2 2 0 0 1 0 0 2 0 1 0 1 1 1 0 0 0 2 0 0 1 2 0 0 1 2 1 1 1 1 0 1 1 0 0 0 1 1 1 1 1 0 1 1 0 1 0 0 0 0 0 0 1 1 0 0 2 1 0 2 0 1 2 0 1 1 0 1 0 0 0 2 1 1 0 1 0 0 2 0 1 0 0 0 0 0 0 0 0 0 0 1 1 1 1 0 0 2 1 1 1 2 2 0 1 1 0 0 1 1 1 1 0 1 0 1 0 0 0 1 0 0 0 1 1 2 0 1 1 0 0 0 2 2 0 0 1 1 0 0 1 0 2 2 1 0 2 0 0 0 2 1 1 1 1 1 1 1 1 2 0 2 1 2 0 1 2 2 0 0 1 0 0 0 0 1 0 1 2 1 2 1 1 0 0 0 2 0 1 0 0 1 0 0 0 0 0 1 2 0 1 1 0 1 0 1 1 0 0 0 1 0 0 0 1 1 0 0 0 0 0 1 1 0 0 0 2 0 0 1 0 1 0 1 1 2 1 0 0 0 0 2 2 0 0 0 0 0 0 2 0 1 1 2 2 2 0 0 0 0 0 1 1 1 0 1 0 0 2 0 2 1 1 0 0 2 0 0 2 1 1 1 0 1 0 0 0 0 2 0 0 2 2 1 1 1 1 1 0 0 0 2 0 0 2 0 0 2 0 0 0 0 2 2 0 0 1 2 2 2 2 1 0 1 2 0 2 0 0 0 0 0 0 0 0 0 1 1 0 1 1 0 0 0 0 1 1 0 0 0 1 0 1 1 0 1 0 0 0 0 0 1 0 1 1 1 1 1 1 0 0 1 2 0 0 0
84 0 0 0 0 0 0 2 2 1 0 0 0 1 0 0 1 2 1 2 0 0 0 2 0 0 0 2 1 2 2 1 2 2 0 0 0 1 0 0 0 0 0 0 2 0 1 0 1 1 1 0 0 0 1 2 0 0 1 1 1 1 2 2 1 1 2 0 1 0 0 0 1 1 1 1 1 1 0 0 2 2 1 1 1 0 1 0 0 1 0 0 0 2 0 0 0 1 0 1 0 2 1 0 1 1 1 1 1 1 1 2 0 1 1 1 0 0 1 1 1 0 2 1 1 1 0 0 2 2 0 0 0 0 0 0 0 0 0 0 2 1 0 0 1 1 0 0 1 1 0 0 2 1 1 0 1 0 0 0 0 1 1 1 0 1 0 0 0 2 2 1 0 2 2 2 0 1 0 1 0 0 1 1 1 1 1 0 0 0 0 2 1 0 0 1 2 2 0 0 0 0 0 2 2 0 1 1 1 0 0 0 0 0 0 0 0 0 2 0 2 0 0 2 0 0 0 0 0 2 0 0 1 0 1 0 0 2 2 0 0 0 2 1 2 0 0 0 2 0 0 0 1 0 0 2 2 2 0 1 1 1 0 0 0 0 1 0 1 1 0 0 0 1 0 0 0 0 1 0 0 0 0 1 2 1 1 1 0 2 0 0 1 2 2 1 1 1 1 0 1 1 1 1 1 0 1 1 1 1 0 1 2 1 1 0 2 1 1 0 1 2 0 2 0 0 0 0 0 0 0 1 0 2 0 0 0 2 0 0 0 0 1 0 1 1 1 0 1 2 0 0 2 2 1 1 1 0 0 1 1 1 0 1 0 0 0 1 2 0 2 0 1 1 1 1 0 1 1 1 1 1 0 0 0 0 0 0 0 1 0 1 0 0 2 0 0 0 1 0 0 1 0 1 0 1 0 0 0 1 1 1 0 0 1 2 0 0 0 0 0 0 0 1 1 2 1 0 0 0 1 0 1 0 0 0 0 0 0 0 1 0 1 0 0 1 1 0 1 0 0 1 0 2 2 2 0 1 0 0 1 1 0 0 0 1 1 1 0 1 1 1 1 1 1 0 1 1 2 0 0 0 0 0 1 1 0 0 0 0 1 1 0 1 1 0 0 1 1 0 1 1 2 0 2 0 2 0 0 1 0 0 0 1 0 0 0 0 0 2 0 0 1 0 0 1 1 1 1 2 0 1 0 0 0 0 1 1 1 1 1 1 0 1 1 1 1 2 0 0 0 0 0 2 0 0 0 1 0 0 0 0 0 1 0 0 1 1 0 1 0 0 1 0 1 0 2 1 1 2 0 0 1 0 0 0 1 0 0 0 0 2 1 0 1 0 1 1 0 1 1 1 0 0 1 0 1 0 0 1 1 0 0 0 1 1 0 0 0 0 0 0 0 1 1 1 1 2 0 0 1 0 1 2 0 0 0 0 2 0 2 0 0 0 0 0 2 0 0 0 1 1 1 1 0 0 0 0 0 0 0 0 1 1 0 1 1 1 0 1 1 1 0 0 0 2 2 0 2 0 1 0 1 1 1 1 0 1 0 2 1 0 1 2 1 1 2 2 1 1 1 1 0 0 0 0 0 1 0 0 1 1 0 0 0 0 0 2 1 1 0 1 1 2 0 2 2 0 0 0 0 1 0 0 0 0 0 0 0 1 0 0 0 0 0 1 0 0 0 0 0 0 0 0 0 0 2 0 1 0 0 0 2 0 0 0 1 0 2 2 0 0 0 0 0 0 2 1 0 2 0 0 1 0 0 1 0 0 0 2 0 2 2 2 1 1 0 1 0 1 0 2 1 2 0 1 1 2 0 0 0 0 1 1 0 1 1 1 2 1 1 1 0 0 1 0 0 2 0 0 1 1 1 0 0 0 0 0 1 1 1 1 0 0 0 0 0 1 0 0 0 0 1 1 1 0 0 0 0 0 2 2 0 0 0 1 2 0 2 0 1 0 0 1 0 2 0 1 1 2 2 2 0 0 0 0 1 1 0 2 0 1 1 0 2 0 2 1 0 0 0 2 1 0 2 2 0 1 0 1 0 0 0 1 1 1 0 1 2 2 0 0 2 0 0 0 1 2 0 1 2 1 0 2 0 0 0 1 1 1 0 0 2 2 0 1 1 0 0 0 2 0 1 2 2 0 1 0 0 1 0 1 2 0 1 0 1 0 0 0 2 0 0 0 0 1 0 2 0 0 0 2 0 2 0 1 1 0 0 1 0 0 0 1 0 0 1 1 2 2 2 1
85 1 1 0 0 0 0 2 2 1 0 0 0 1 1 1 0 2 2 1 1 1 0 2 0 0 0 0 2 0 0 2 2 1 2 0 2 1 1 1 0 1 2 0 2 0 0 0 1 1 1 0 1 0 0 1 2 0 0 1 0 0 2 2 0 0 0 1 1 0 0 1 2 2 2 2 0 0 2 0 2 2 1 1 1 0 1 1 2 2 0 0 0 1 0 0 0 1 0 1 0 2 1 0 1 1 2 1 0 2 0 0 0 2 2 2 2 1 2 0 0 0 2 1 1 1 0 1 1 1 0 0 0 0 0 0 0 0 0 0 0 2 1 0 1 1 0 0 0 1 0 2 0 0 0 0 0 1 0 1 1 1 1 1 0 2 2 0 1 1 1 2 0 2 2 1 1 2 0 2 0 1 0 0 1 0 1 1 0 1 1 2 0 1 1 0 1 2 0 0 0 0 0 1 1 0 1 1 0 0 1 2 1 0 0 1 1 0 0 0 2 2 0 2 1 0 0 0 0 1 0 0 0 0 2 0 0 2 2 0 0 0 2 0 2 0 0 0 2 0 0 0 0 0 0 1 1 0 0 0 0 0 1 1 0 0 0 0 2 0 0 1 0 2 0 0 0 1 2 0 0 0 0 2 0 0 0 1 0 1 1 2 0 2 2 0 2 0 0 0 0 0 0 0 0 0 0 1 2 2 0 1 2 2 2 0 0 1 1 0 1 2 1 2 1 0 1 1 0 0 0 2 0 1 0 0 0 1 0 0 0 0 2 0 0 0 2 0 0 2 0 0 1 1 1 0 0 0 0 0 0 1 1 1 1 0 0 2 2 0 2 0 0 2 0 1 0 1 1 0 2 0 1 1 0 1 1 0 0 0 0 2 1 0 2 0 0 0 1 1 1 1 0 2 0 1 1 0 0 1 1 0 0 0 1 1 1 0 0 0 0 1 0 1 1 2 1 1 0 0 1 0 0 2 1 0 1 1 0 0 0 1 2 0 0 1 1 0 1 0 0 1 0 2 1 1 0 2 1 0 1 0 0 0 1 1 0 2 0 0 1 0 2 1 1 0 1 1 2 0 2 0 0 1 2 0 0 1 1 1 0 2 1 2 0 0 0 1 1 0 1 2 2 0 2 1 2 0 1 0 0 1 0 1 0 1 0 0 0 2 1 0 1 0 0 1 1 0 1 2 1 0 0 0 1 0 1 0 1 1 0 0 0 0 2 0 0 2 0 0 0 0 0 1 1 1 1 1 0 1 0 0 0 0 0 0 0 2 1 0 0 2 1 0 1 0 1 1 1 2 0 0 1 0 0 0 1 0 2 1 0 0 0 1 0 0 0 1 0 1 1 1 1 0 0 0 2 0 0 1 0 0 0 0 1 2 1 0 0 0 1 2 0 1 1 0 1 1 0 0 0 0 0 0 0 0 0 2 2 0 2 1 0 1 1 0 2 1 0 0 1 1 0 1 0 0 0 0 2 0 0 0 2 0 1 1 0 1 0 1 0 2 0 0 0 1 1 0 1 2 0 2 2 1 0 0 2 1 1 0 2 0 0 1 0 0 2 2 0 1 0 1 0 0 0 0 1 2 0 1 1 1 0 1 1 0 0 0 0 0 0 0 0 2 1 0 1 0 0 0 0 1 0 0 1 1 1 1 1 2 0 0 0 1 2 0 0 0 0 0 0 0 0 1 1 0 0 2 2 0 2 1 1 0 0 1 2 1 1 1 0 0 0 0 0 1 2 1 0 2 0 0 0 0 1 1 1 2 0 2 0 2 2 1 0 0 0 1 0 0 0 2 1 1 1 2 2 0 0 0 0 0 1 1 1 2 2 2 2 2 2 2 0 1 1 0 0 1 0 0 1 1 0 1 1 1 0 0 0 0 1 1 0 0 0 0 0 0 0 0 0 0 0 0 1 1 0 0 0 0 1 2 0 0 0 1 2 0 2 1 0 0 0 0 0 2 0 1 0 2 2 2 0 1 1 0 0 1 0 2 1 2 0 0 2 0 2 1 0 0 0 1 0 0 0 2 0 1 0 2 0 0 0 0 0 2 0 0 1 1 0 0 1 1 1 0 2 2 1 0 1 0 0 1 0 0 0 1 1 0 0 0 2 0 0 0 0 0 0 1 2 0 2 1 1 0 1 0 0 1 1 1 1 1 0 0 0 0 0 0 1 0 0 0 0 0 2 1 1 0 0 1 0 0 0 0 0 0 0 0 0 1 0 2 0 1 0 0 1 0 0 0
86 1 0 0 0 0 0 2 1 1 1 0 0 0 0 0 0 2 1 2 0 0 0 2 0 0 0 1 1 2 2 0 0 1 1 0 2 1 0 0 1 0 0 0 1 0 1 0 1 1 1 0 0 0 1 0 0 1 1 0 0 0 1 1 0 0 1 0 1 0 0 2 2 2 2 2 0 0 0 0 0 0 2 2 0 0 0 2 2 2 1 2 2 1 0 0 0 2 1 2 2 2 0 0 1 1 2 1 1 1 0 1 0 1 1 1 1 1 1 1 1 1 2 0 0 0 0 0 1 1 0 0 0 0 1 1 0 0 0 0 0 2 1 0 1 1 0 0 0 0 0 0 2 1 0 0 1 1 0 0 0 1 1 1 1 1 1 1 1 0 0 2 0 2 2 0 0 1 1 1 0 1 1 1 1 1 2 2 0 1 1 1 1 1 1 1 2 2 0 0 0 1 0 2 1 1 1 1 0 0 1 1 2 0 0 0 1 0 1 0 2 0 1 2 0 0 1 0 0 0 0 0 0 0 2 0 0 2 2 0 0 0 2 0 2 0 0 0 1 1 0 0 1 0 0 2 1 0 0 0 0 0 0 0 0 0 0 0 0 0 0 0 1 2 0 1 0 2 2 0 1 1 2 2 2 0 1 0 1 2 0 2 0 2 2 0 2 0 0 0 0 1 2 2 2 0 0 0 2 2 0 1 1 1 0 0 2 0 0 0 1 2 1 0 0 0 0 0 1 1 0 2 0 0 0 0 0 1 0 1 1 1 2 0 2 2 0 0 2 1 0 0 2 2 1 0 1 1 0 2 2 2 0 1 0 0 0 0 1 1 1 1 2 1 1 0 0 1 1 1 1 1 2 2 0 1 1 1 1 0 0 1 1 0 1 0 0 0 2 2 2 2 0 2 0 1 0 1 0 2 0 0 0 0 0 1 1 0 0 0 0 0 0 0 0 0 0 2 0 0 2 0 0 1 1 1 0 1 1 0 1 1 2 2 1 2 2 1 2 0 0 1 0 2 1 1 0 2 2 1 1 2 0 0 0 0 0 0 0 2 0 2 1 1 0 0 0 2 1 1 1 0 0 0 1 1 0 0 2 0 2 2 1 2 1 0 1 1 1 1 1 2 2 0 2 0 2 0 0 0 0 1 0 0 0 2 0 0 0 0 0 2 1 0 0 1 1 0 1 2 1 0 0 1 0 0 1 1 0 1 0 0 0 0 1 1 0 1 1 0 0 0 2 2 1 0 0 0 0 0 1 0 1 1 0 0 0 2 1 0 0 1 1 0 1 0 2 1 1 2 0 0 0 0 0 1 1 0 1 1 1 0 2 1 0 0 0 0 0 0 0 1 0 0 0 0 2 0 0 1 1 0 1 1 1 2 1 0 0 0 1 1 0 0 0 2 2 0 0 0 0 0 0 1 0 2 0 1 2 0 1 1 0 0 2 0 2 1 0 0 2 2 1 1 1 0 0 1 2 0 0 0 0 1 1 1 0 1 1 0 0 0 1 0 1 0 0 0 2 0 0 0 2 2 0 1 1 1 1 1 1 0 0 2 0 0 2 2 0 1 1 1 0 1 1 0 1 1 1 0 1 1 0 0 0 0 0 2 1 1 0 0 0 2 0 1 1 1 1 0 1 1 1 0 1 1 1 0 0 0 0 0 0 1 1 0 0 0 0 0 0 0 0 1 0 0 0 1 1 0 1 1 2 0 0 0 1 1 1 1 1 0 0 0 0 0 2 1 1 1 0 1 1 0 1 1 1 2 0 2 1 2 2 1 0 0 1 0 1 0 0 0 0 2 1 1 1 0 0 0 1 1 1 0 1 1 1 2 2 2 1 2 0 1 2 0 1 1 0 1 0 2 0 0 0 1 1 0 0 0 0 0 1 1 1 0 1 1 0 0 1 0 0 0 2 0 0 0 0 1 0 2 0 0 0 0 0 1 1 0 0 0 0 0 0 1 0 0 2 2 2 2 0 0 0 0 0 2 0 2 0 1 0 1 1 0 1 1 1 0 0 1 0 0 2 2 0 1 0 1 0 0 1 0 2 0 0 1 2 1 1 0 2 1 0 0 0 2 1 0 1 0 0 2 0 0 0 0 1 1 0 0 2 2 0 1 2 1 0 1 2 0 2 1 1 0 0 1 0 0 0 0 1 1 0 0 0 0 0 0 1 0 1 1 1 0 1 1 1 0 0 1 0 1 0 0 0 0 1 0 0 2 0 1 1 0 0 0 0 0 1 1
87 0 0 0 0 0 0 1 1 2 1 0 1 1 1 1 0 1 0 1 1 1 0 2 0 0 0 1 0 1 2 1 0 1 1 0 1 1 0 0 0 0 0 1 2 0 1 0 1 0 0 0 0 0 2 0 0 0 0 2 0 0 1 1 0 0 1 1 1 0 0 1 2 2 2 2 0 0 2 0 2 2 0 0 0 0 0 1 2 2 0 1 1 1 0 0 0 1 1 1 0 2 2 0 0 0 2 1 1 1 1 1 1 2 2 2 1 0 0 2 2 0 2 1 1 1 0 0 1 1 1 1 0 0 0 0 0 0 0 0 1 1 0 0 2 1 1 0 0 1 0 2 0 0 0 0 0 1 0 2 1 2 1 1 2 2 2 0 2 0 0 0 2 0 1 1 0 0 0 0 0 0 0 0 1 0 2 2 0 1 1 1 1 1 0 1 2 2 0 0 0 0 0 1 1 0 1 0 0 0 1 1 0 0 0 1 0 0 0 1 1 1 0 2 1 0 0 0 1 1 0 0 0 0 2 0 0 2 2 0 0 1 2 1 2 0 0 0 2 0 0 0 1 0 1 1 0 0 0 0 0 0 0 0 0 0 0 0 2 0 0 1 0 0 1 0 0 0 1 0 0 0 0 1 2 1 1 1 0 1 1 1 1 2 2 1 0 0 1 0 0 0 1 1 1 0 1 1 1 1 0 0 1 1 1 0 2 1 0 0 1 2 0 2 0 0 0 0 0 1 0 0 0 1 0 0 0 2 0 0 0 1 2 0 0 0 2 0 0 0 0 0 2 2 0 2 2 2 0 1 1 1 0 0 0 0 1 2 2 0 2 0 0 2 1 0 0 1 1 0 0 0 0 0 0 0 0 0 0 0 0 0 1 0 2 1 1 1 1 1 1 1 0 1 1 0 0 0 0 1 0 1 0 0 1 1 1 1 0 1 1 1 1 2 0 2 0 1 0 1 1 0 2 0 0 0 1 0 1 0 1 1 1 2 2 2 2 0 1 0 0 1 0 2 1 0 1 1 0 1 1 1 0 0 0 1 1 2 0 0 2 2 2 0 0 1 0 1 2 1 1 0 0 0 0 2 0 0 2 0 2 2 0 1 0 0 0 1 1 1 1 1 1 1 1 0 2 0 0 0 0 2 1 1 0 1 0 0 0 1 1 0 1 0 0 1 1 1 0 1 1 1 0 0 1 0 2 0 1 1 1 1 0 0 1 1 0 2 0 0 0 0 1 2 0 0 0 0 0 0 2 0 0 2 0 0 1 2 1 0 0 1 0 0 0 0 0 0 2 0 0 0 1 0 1 1 2 0 1 0 1 0 0 0 0 0 2 1 0 1 1 1 0 0 0 1 2 0 0 2 0 0 1 1 0 1 1 0 0 0 1 1 0 1 1 0 0 1 0 0 0 0 0 2 0 0 1 2 2 0 0 1 0 0 2 0 2 1 0 0 0 2 0 1 0 0 0 0 1 1 1 0 2 0 1 1 1 1 1 0 1 1 0 1 0 0 1 0 2 0 0 0 1 1 0 1 0 2 1 0 1 1 0 1 2 2 2 2 1 1 0 1 0 1 1 0 0 1 0 0 0 0 0 0 0 0 0 1 2 2 0 0 0 2 2 1 1 0 0 1 0 1 0 0 1 1 0 1 0 2 1 1 0 0 0 0 0 1 0 1 1 2 0 0 0 0 0 0 0 0 0 0 2 1 0 0 0 1 1 1 0 0 1 1 1 1 1 1 0 2 0 0 0 0 0 2 0 1 1 2 0 1 2 1 0 0 0 1 0 0 0 2 1 2 1 1 2 1 0 1 0 0 1 1 1 2 2 1 1 1 1 2 0 0 1 0 0 1 0 0 1 1 1 0 0 0 0 0 1 0 0 0 1 0 1 1 1 1 0 0 0 0 0 0 2 0 0 0 0 0 0 0 0 0 0 0 2 1 2 0 1 0 0 0 0 1 2 0 1 2 2 2 0 0 0 0 0 2 0 1 0 0 1 0 2 0 2 2 0 0 0 0 0 1 2 2 0 0 0 2 0 0 0 1 1 1 0 2 2 0 1 1 2 0 0 0 2 0 0 0 2 0 1 2 0 0 0 2 2 0 0 0 2 2 2 0 0 0 0 1 2 0 2 2 1 0 1 1 0 0 0 0 0 1 0 0 0 0 0 0 1 0 0 0 0 1 1 0 1 0 0 1 1 1 0 0 0 0 0 0 0 0 0 2 1 0 0 0 0 0 1 0
88 1 0 0 0 0 0 2 1 2 1 0 0 0 0 0 0 0 1 1 0 0 1 2 0 0 0 1 0 2 2 0 0 2 1 0 1 1 0 0 0 0 0 0 1 1 1 0 2 0 0 0 0 1 1 0 1 0 0 1 1 1 0 1 0 0 1 1 1 1 0 2 2 2 1 2 1 0 1 0 1 1 0 0 2 0 0 1 2 2 1 1 0 2 0 0 1 1 1 1 1 1 1 0 1 0 2 1 1 1 0 1 1 1 1 1 1 0 1 1 1 0 2 1 1 0 0 0 1 1 0 0 0 0 0 0 0 0 0 0 0 2 0 1 0 0 0 0 0 1 0 1 0 0 2 0 1 0 0 1 1 0 0 2 1 2 2 1 1 0 0 0 0 1 1 0 0 1 0 1 0 0 1 1 1 1 1 1 0 1 1 1 0 2 2 1 2 2 0 0 0 0 0 0 0 0 2 1 1 0 1 1 1 0 0 1 0 0 1 2 0 0 1 2 0 0 1 0 1 2 0 0 0 1 0 1 0 2 2 0 0 0 2 0 1 0 0 0 1 1 0 0 1 0 0 1 0 0 0 0 0 0 0 0 0 0 1 0 2 1 0 2 0 2 0 0 0 1 2 0 2 0 0 1 2 0 1 1 0 2 0 0 2 2 2 2 0 1 0 1 0 0 1 1 1 0 1 1 2 1 0 0 1 2 2 0 1 0 2 0 0 2 1 0 0 0 0 0 1 1 0 1 1 1 0 0 0 2 0 0 1 0 2 0 0 0 2 1 1 0 1 0 1 1 1 0 0 2 0 1 1 1 1 1 1 1 1 1 1 1 1 1 1 2 0 0 0 0 0 0 0 1 1 1 0 0 2 0 0 0 0 0 1 0 2 0 0 0 0 0 0 0 0 2 1 1 0 0 0 1 0 0 0 0 2 2 0 0 0 0 0 0 1 1 1 2 0 0 0 1 0 1 2 0 0 0 0 2 1 0 0 2 1 1 0 2 1 0 1 1 0 0 0 2 2 1 1 2 2 1 1 2 0 0 0 1 1 2 0 0 1 1 1 1 2 0 2 2 1 1 1 0 0 1 2 0 0 0 0 0 0 0 1 2 0 0 0 1 1 0 0 2 0 2 0 2 1 0 0 0 0 2 0 0 0 2 0 0 0 0 0 2 2 0 1 2 0 2 0 2 0 2 0 0 0 0 1 0 1 1 0 0 0 0 0 1 0 1 1 0 0 0 0 2 0 1 0 0 0 1 1 0 1 1 1 1 0 1 1 1 0 1 1 0 1 0 1 0 1 2 0 0 0 0 1 1 1 1 1 0 1 1 1 0 0 0 1 1 0 0 0 1 0 0 0 1 1 0 0 1 0 0 1 2 0 1 1 0 1 0 1 0 0 0 0 1 1 2 0 0 1 0 1 2 0 1 1 1 2 0 2 0 1 2 0 0 1 1 0 0 0 1 0 1 0 0 1 2 1 0 0 0 1 1 0 1 2 2 0 0 0 1 1 0 0 1 1 0 0 2 0 1 2 0 0 2 0 0 1 0 2 0 0 1 0 0 2 1 1 1 0 2 0 0 1 0 1 2 0 0 0 0 0 0 1 1 0 1 1 1 0 0 1 2 1 1 1 0 0 0 1 1 0 0 0 0 2 0 0 1 0 0 0 0 0 1 0 1 0 0 0 0 0 0 0 0 1 0 1 0 0 0 2 1 0 0 0 0 1 1 0 1 0 1 0 0 1 2 0 2 0 1 2 0 0 0 0 1 0 2 1 2 2 2 0 0 1 1 0 0 1 1 0 2 1 1 0 0 0 1 0 0 1 0 1 2 1 2 2 2 2 1 0 1 1 0 1 1 0 0 1 1 0 1 0 1 0 0 1 1 1 1 0 0 0 0 0 1 1 0 0 0 2 0 1 1 0 0 0 0 0 1 0 0 0 0 1 0 1 0 0 0 0 1 0 2 0 0 0 1 2 2 0 0 0 0 0 2 0 2 0 2 0 0 1 0 2 2 0 0 0 1 0 0 2 1 0 2 0 2 0 0 1 0 1 1 0 0 1 0 0 1 2 0 1 0 1 2 1 0 2 0 0 2 0 0 0 1 2 1 0 0 2 2 1 0 1 0 0 0 2 0 2 2 0 0 2 0 0 0 0 1 1 0 0 0 0 0 0 0 1 0 0 0 0 2 0 0 2 0 0 0 0 1 0 0 0 0 0 0 0 0 0 1 0 0 1 1 1 2 1 2
89 0 0 0 0 0 1 2 1 1 1 1 0 1 0 0 1 1 0 2 0 0 0 2 0 1 1 0 2 1 1 1 1 1 1 1 1 0 0 0 0 1 1 0 2 2 0 0 2 0 0 0 0 0 1 1 0 0 0 1 1 1 1 1 0 0 2 0 2 1 0 2 2 2 2 2 0 0 0 1 1 2 0 0 1 0 0 0 2 2 0 0 0 2 1 0 1 1 0 1 1 1 1 0 0 0 2 2 0 2 0 1 0 0 1 1 0 0 0 2 2 0 1 2 1 1 0 0 0 1 0 1 0 0 0 0 0 2 0 0 1 1 0 0 0 0 0 0 0 0 0 1 0 0 0 0 0 1 0 0 0 0 1 1 1 1 0 1 1 0 0 1 0 2 1 1 0 1 0 1 0 1 1 1 2 1 2 1 0 0 0 1 0 1 1 0 1 2 0 0 0 0 0 0 0 0 1 0 1 0 0 1 1 0 0 0 0 0 2 1 1 0 1 2 0 0 1 0 0 1 0 0 0 0 2 0 0 2 2 0 0 0 2 0 2 0 0 0 2 0 0 0 1 0 0 2 1 0 1 1 0 0 0 0 2 2 0 0 2 1 0 2 0 2 1 0 0 2 2 0 2 0 1 1 1 0 1 1 0 2 2 1 2 2 2 2 0 1 0 0 1 0 1 1 1 0 0 0 0 1 0 0 1 1 1 0 2 0 0 0 1 2 2 2 0 0 0 0 1 0 0 2 0 1 0 0 0 2 0 2 1 1 0 0 1 1 1 0 0 1 0 0 1 1 0 0 1 0 0 1 1 1 2 0 2 0 0 1 1 1 1 1 1 2 0 0 0 1 1 0 2 0 1 1 0 0 1 0 0 0 0 0 0 0 2 0 0 2 0 0 0 1 0 0 0 0 0 1 0 2 0 1 0 0 2 2 0 0 0 0 0 1 0 1 1 2 1 1 0 1 0 1 0 2 2 1 1 2 1 0 1 0 2 0 0 1 1 0 1 0 0 1 0 2 2 1 1 2 1 1 1 1 0 0 1 2 1 1 0 1 1 2 1 1 0 1 0 1 1 1 1 0 0 0 0 2 0 1 0 1 1 1 0 0 0 0 0 0 0 2 2 2 2 0 2 0 2 0 2 0 1 1 0 1 0 1 0 0 0 2 2 0 2 2 0 2 0 0 0 1 1 0 0 0 1 0 1 0 2 2 0 0 0 1 1 1 0 2 0 0 0 0 0 2 0 0 1 1 0 1 0 0 1 1 1 1 0 1 1 1 1 1 0 0 0 0 1 1 2 1 0 0 0 0 0 0 0 1 0 0 0 1 0 2 0 2 2 0 0 0 0 1 0 0 0 1 2 0 1 0 0 0 0 1 0 0 1 0 0 0 0 1 0 0 0 1 2 0 0 0 0 0 0 1 0 1 0 2 1 1 1 0 0 1 0 0 2 1 1 0 0 1 0 1 0 0 0 1 1 0 0 0 1 0 1 2 0 1 0 1 0 1 0 0 0 2 2 0 2 0 1 0 2 0 1 1 1 1 1 0 2 0 0 1 0 0 0 2 2 2 0 1 0 1 1 0 0 1 0 0 0 1 0 0 0 0 0 2 1 1 0 0 1 2 2 2 2 2 1 0 0 2 0 0 2 1 2 1 0 2 0 1 0 0 0 0 0 1 1 1 0 1 0 0 0 1 0 0 2 1 0 1 2 0 1 0 0 1 1 1 0 0 1 0 1 2 1 1 1 0 0 1 1 1 0 0 0 1 0 2 0 2 2 1 0 0 0 0 0 0 0 2 2 2 0 1 0 0 0 1 0 0 1 1 0 1 1 2 2 2 2 1 0 0 2 0 0 0 1 0 2 1 1 1 0 0 0 1 2 1 1 1 1 1 1 0 1 2 1 1 1 0 1 0 1 1 0 0 0 1 0 2 0 0 1 0 1 0 1 0 0 0 0 0 0 2 0 1 1 2 2 2 0 0 0 0 1 0 0 2 0 2 0 0 2 0 2 1 2 0 0 2 0 0 1 1 0 0 0 1 1 0 1 0 1 1 0 0 2 2 0 0 1 2 0 0 1 1 1 0 1 1 1 1 2 0 1 0 0 0 0 0 2 2 2 1 0 0 0 1 2 0 2 0 0 0 0 0 0 0 0 0 1 0 2 2 2 1 1 0 0 0 0 0 2 0 1 0 1 1 0 1 0 2 0 0 0 1 0 0 0 0 0 2 0 1 0 1 2 0 0 0
90 1 0 0 0 0 0 1 2 1 1 1 0 1 1 1 0 2 1 2 0 0 1 2 0 1 1 2 2 2 2 2 1 2 1 0 1 2 0 0 2 0 1 0 1 1 1 0 2 0 0 0 2 0 0 0 0 0 0 0 1 2 2 2 1 1 1 0 1 0 1 1 2 2 0 2 2 0 2 0 1 2 0 0 2 0 0 1 2 2 1 1 0 2 0 0 1 1 0 2 1 2 0 0 1 1 2 1 1 1 0 1 1 1 1 1 1 0 1 2 2 0 2 2 2 2 0 0 1 1 0 0 0 0 0 0 0 0 0 1 0 2 0 0 1 1 1 1 0 1 1 1 0 0 0 0 0 0 1 0 1 1 1 1 0 1 1 1 0 1 1 0 0 2 1 0 0 1 0 1 0 0 0 0 2 1 1 1 0 0 0 0 0 1 1 0 2 1 0 0 0 1 0 2 2 0 0 0 0 0 0 0 2 0 0 1 1 0 2 0 2 2 0 1 0 1 0 0 0 1 0 0 0 0 1 0 0 2 2 0 0 1 1 0 1 0 0 0 2 0 0 0 0 0 0 2 2 0 1 2 1 1 1 1 0 0 0 0 1 1 0 1 0 2 0 0 1 0 0 0 0 0 0 1 0 0 0 1 0 2 2 0 0 1 2 0 0 0 0 0 1 0 1 1 0 1 1 0 2 1 0 1 1 1 1 0 2 0 0 0 1 1 2 2 0 0 1 0 0 0 0 1 0 2 0 0 0 2 0 0 0 0 2 1 0 0 1 0 1 1 0 0 2 2 0 1 1 0 0 1 1 1 0 1 0 2 0 1 2 0 2 0 2 1 1 2 0 0 0 0 2 1 1 1 1 1 0 0 0 1 1 1 1 0 2 1 1 1 1 1 1 1 0 1 0 1 1 0 0 1 1 0 0 0 1 2 0 0 0 0 0 0 0 0 0 2 1 1 0 0 0 1 0 2 2 1 1 0 0 0 2 0 1 1 1 2 1 1 1 0 0 0 0 1 2 1 1 2 2 1 1 1 1 1 0 1 1 2 0 0 0 0 1 1 2 0 1 2 1 1 1 0 0 0 1 1 0 0 0 0 0 1 0 1 0 0 0 2 2 0 0 1 1 1 1 1 1 1 0 0 0 1 0 1 0 1 0 1 0 1 1 1 2 0 0 1 1 0 1 2 1 0 0 1 0 0 1 1 2 2 2 1 0 0 1 2 1 0 2 0 0 1 0 0 2 2 0 2 0 0 0 0 0 0 0 0 0 2 1 0 1 1 0 0 0 0 0 0 0 2 0 0 1 0 1 0 2 1 1 1 0 2 1 0 2 1 1 0 0 0 0 2 0 0 0 0 1 0 0 1 1 0 0 0 1 1 1 0 0 1 0 1 0 0 0 0 1 1 0 0 1 0 0 2 0 1 1 1 2 0 1 1 1 2 0 0 2 1 1 0 1 1 0 0 0 0 0 0 1 0 0 0 0 1 1 2 0 1 0 0 1 0 0 0 1 0 0 0 2 0 1 0 2 1 0 0 2 1 2 0 2 0 0 1 0 0 2 2 0 0 0 1 1 1 1 0 1 1 1 0 1 1 0 0 0 2 0 0 1 1 0 0 0 2 1 0 1 1 1 0 0 0 0 0 0 0 0 2 0 2 0 2 0 0 1 0 0 0 0 0 0 0 0 0 0 0 0 0 2 2 0 0 1 0 0 1 1 0 2 2 1 2 0 1 0 0 1 2 0 1 1 0 1 0 0 1 0 1 0 1 0 1 2 2 1 0 0 1 0 0 0 2 1 2 1 0 1 0 0 0 0 0 1 1 0 1 1 2 1 1 1 1 0 1 2 0 2 1 0 0 0 2 1 1 1 1 0 1 1 0 0 1 1 1 1 0 1 2 2 0 0 1 0 0 2 0 0 0 0 1 0 1 1 1 0 1 1 0 1 0 0 0 0 1 0 2 0 1 2 1 1 1 1 1 1 1 0 1 0 2 0 1 1 0 1 0 2 1 1 0 1 1 0 0 2 1 1 0 2 0 2 0 0 0 2 2 0 1 1 0 1 0 1 2 0 1 0 2 0 0 2 1 0 1 0 0 0 1 1 0 0 0 2 1 1 2 1 0 0 0 2 0 0 1 1 0 2 0 0 1 0 1 0 0 0 0 0 0 0 0 1 0 0 0 0 0 1 1 1 1 1 2 0 1 1 0 2 1 0 1 1 0 0 1 1 0 0 0 1 0 1 1
91 1 1 0 0 0 0 2 0 2 2 0 1 1 1 1 0 1 1 1 1 1 0 1 0 0 0 2 2 2 2 0 0 2 1 0 1 1 0 0 0 0 0 0 1 0 0 0 2 0 0 0 1 0 1 0 0 1 1 0 1 1 2 2 0 0 1 0 0 0 0 1 2 2 0 2 2 0 1 0 1 1 0 0 2 0 0 0 1 2 0 0 1 1 1 0 0 1 0 2 1 1 1 0 1 1 2 2 0 2 0 1 2 2 2 2 2 2 2 0 0 1 2 1 1 1 0 1 1 2 1 1 0 0 1 0 0 0 0 0 0 2 0 0 0 0 0 0 0 0 0 0 1 0 0 0 0 0 0 1 2 1 2 0 2 1 1 0 2 0 0 2 2 1 2 1 1 1 1 1 0 1 1 1 2 1 2 1 1 0 0 0 0 1 1 0 2 1 0 0 0 0 1 2 2 0 0 2 1 0 1 2 1 0 0 1 0 1 0 0 2 2 0 0 0 0 0 0 0 0 1 1 0 0 0 0 0 2 2 0 0 0 2 0 1 0 1 0 2 0 0 0 0 0 1 2 1 0 1 1 0 0 0 0 0 0 0 0 2 0 0 1 0 2 0 1 1 0 1 0 0 1 2 2 2 0 2 1 1 2 1 1 1 2 2 1 1 1 1 0 0 0 1 1 1 0 0 2 2 1 0 1 2 1 1 0 2 0 0 0 1 1 0 2 2 0 2 0 0 1 0 1 0 1 0 0 0 2 1 2 2 1 2 0 0 0 2 1 1 1 0 0 1 1 1 0 1 1 0 1 1 1 1 0 1 0 1 2 2 0 2 0 2 1 0 0 0 0 0 0 0 2 1 1 0 1 1 0 0 0 0 2 1 1 2 1 1 0 1 1 1 1 0 1 0 1 1 0 0 0 1 0 0 0 0 0 2 0 0 0 0 0 1 1 1 2 0 0 2 0 0 1 0 1 1 0 1 0 1 1 1 1 1 0 0 1 1 0 0 0 0 1 0 1 0 0 0 2 2 0 2 1 0 0 0 1 1 2 0 0 1 1 1 1 1 1 1 1 1 1 0 0 0 0 1 1 0 0 0 0 0 1 1 2 0 0 1 0 0 1 1 2 1 1 1 2 1 2 0 0 0 2 0 2 0 0 0 0 0 1 0 1 2 1 0 1 1 2 0 2 0 2 0 1 1 0 2 0 2 2 1 1 0 0 2 0 0 1 1 0 0 1 1 2 0 1 0 1 0 1 0 0 0 1 0 0 0 1 1 1 0 1 0 0 0 0 1 1 1 2 0 0 0 0 1 0 0 0 1 1 0 0 0 1 0 1 0 0 0 0 0 2 1 0 0 1 1 0 0 1 1 1 0 0 1 0 0 0 0 0 1 1 0 0 0 0 1 1 0 0 0 0 1 0 1 0 1 0 2 0 1 1 1 2 0 0 1 0 0 0 0 0 0 0 0 0 0 0 0 0 0 0 2 1 0 1 1 1 0 0 1 0 0 0 0 0 0 0 1 1 0 0 2 2 1 2 1 1 2 0 1 1 0 0 0 0 2 2 0 0 0 2 0 1 0 0 2 2 0 0 0 0 0 0 0 1 0 1 1 1 0 0 0 2 1 1 2 1 1 0 1 2 0 1 1 0 1 0 0 1 0 0 0 0 1 0 0 0 0 0 0 0 0 1 0 0 0 0 1 0 0 0 1 0 1 1 1 0 1 1 0 0 1 1 0 1 2 1 1 1 0 1 0 0 0 2 0 2 1 2 1 1 2 1 1 1 0 1 0 1 0 1 0 1 2 1 1 1 0 1 0 0 1 1 1 2 2 2 1 1 1 0 0 0 2 0 0 1 0 0 1 1 1 1 1 0 0 0 2 2 2 2 1 1 2 0 2 1 0 0 1 0 0 0 2 0 0 0 0 0 1 2 1 0 0 1 2 0 2 0 1 0 0 0 0 0 0 1 1 1 1 1 0 0 0 0 1 1 1 0 0 0 1 0 1 0 2 2 0 1 0 2 0 2 2 2 0 0 0 2 0 0 0 0 1 1 0 0 1 1 0 0 2 1 0 0 1 2 1 1 2 1 0 0 0 0 0 1 2 1 0 0 2 2 2 2 0 2 0 1 2 0 2 1 1 0 1 0 0 0 0 0 1 1 0 0 0 0 0 0 0 0 0 0 1 1 1 0 1 0 0 1 0 2 0 0 0 1 1 0 1 1 0 1 0 1 0 1 2 1 0 0
92 0 0 0 0 0 0 0 2 1 1 0 1 1 1 1 0 1 1 1 0 0 1 2 0 1 1 2 2 2 2 1 1 1 2 0 2 2 0 0 1 0 0 0 0 0 0 0 2 0 0 0 0 0 1 1 1 1 1 2 0 1 1 2 0 0 0 0 1 0 0 2 2 2 2 2 0 0 2 0 1 2 0 0 1 0 0 0 2 2 0 0 2 0 0 0 0 1 0 1 0 2 1 0 1 1 1 1 1 1 0 1 1 2 2 2 2 0 1 1 1 0 1 1 0 0 0 1 0 1 0 0 0 0 0 0 0 0 0 0 0 2 0 0 0 0 0 0 0 0 0 0 0 0 0 0 0 0 0 0 1 1 2 0 1 0 0 0 1 1 1 1 1 1 0 1 0 0 0 0 0 0 0 0 1 0 2 2 1 0 0 0 0 2 2 0 2 2 0 0 0 1 0 1 1 0 1 1 0 0 1 1 2 0 0 2 2 1 2 1 1 0 0 2 0 0 0 0 1 2 0 0 0 0 2 0 0 2 2 0 0 1 2 0 1 0 0 0 2 0 0 0 2 0 0 1 0 0 0 0 0 0 0 0 0 0 0 1 1 0 0 0 0 2 0 1 0 0 1 0 0 0 0 2 2 1 0 1 0 2 2 1 1 1 2 1 0 2 0 2 0 1 0 0 0 1 0 0 0 0 0 1 1 1 1 0 1 1 1 0 1 2 2 1 1 0 1 0 0 0 0 2 0 2 0 0 0 1 1 1 2 1 2 0 1 1 2 0 1 0 0 0 2 2 1 1 1 1 0 1 1 1 1 0 1 1 1 2 2 0 2 0 0 2 0 0 0 0 0 0 0 1 0 0 0 1 1 0 0 0 0 1 1 1 2 2 2 0 1 1 1 1 0 1 0 0 0 2 0 2 0 0 0 0 0 1 1 0 0 0 0 2 0 2 0 2 1 0 0 0 0 1 0 0 1 1 1 0 0 0 0 2 1 1 0 1 2 0 1 0 0 1 0 1 1 0 0 2 1 2 1 2 1 1 0 1 1 2 0 0 0 2 1 2 0 1 0 2 1 0 0 0 1 0 2 1 0 0 1 0 1 1 1 2 0 0 1 1 1 1 1 2 2 0 2 0 2 1 2 0 1 1 1 1 1 0 0 0 0 0 0 2 2 2 0 2 0 1 0 1 1 1 0 0 1 0 1 1 2 2 1 0 0 1 1 2 0 1 1 0 1 1 0 1 1 1 1 1 0 0 1 0 1 2 1 1 0 1 0 0 0 1 1 0 1 0 1 0 0 2 0 0 1 0 1 1 2 1 0 0 0 1 0 0 0 1 0 0 0 1 1 1 0 1 1 0 1 0 0 0 1 0 0 1 1 1 0 0 0 0 1 1 0 1 1 0 0 2 0 0 1 0 0 2 0 1 0 0 2 0 1 1 2 2 0 0 2 0 1 1 0 0 0 1 0 0 0 1 1 1 1 1 1 0 0 2 2 2 0 0 0 1 0 0 0 1 1 0 1 1 1 1 2 2 0 1 2 2 1 1 0 1 0 2 1 0 2 1 1 2 0 2 0 0 1 0 1 2 0 0 1 1 0 0 0 1 1 0 1 1 0 0 0 2 0 0 1 2 1 0 1 1 0 0 0 0 2 1 0 1 0 1 1 1 1 0 0 0 0 0 0 0 0 0 0 1 1 2 2 0 2 2 2 1 1 0 1 2 0 0 0 0 0 1 0 0 0 0 1 1 0 1 1 0 1 1 1 1 0 2 0 2 2 2 1 1 0 1 0 1 0 2 0 1 2 1 2 0 0 0 1 1 1 0 1 1 1 2 2 1 1 0 0 0 0 0 0 1 0 0 1 1 0 1 1 1 0 1 1 0 0 1 1 0 1 0 1 0 0 0 0 0 2 0 0 1 0 0 0 0 1 1 1 1 0 1 2 0 1 0 1 0 0 0 0 1 0 1 1 1 1 1 0 0 0 0 0 2 0 2 0 0 0 0 1 0 2 1 0 0 0 2 0 0 2 0 2 0 0 2 0 0 0 0 0 2 0 0 2 2 0 0 2 0 1 0 2 1 0 0 2 1 0 0 0 0 0 2 2 0 0 0 2 2 1 2 2 1 0 0 1 0 2 1 0 0 1 1 1 0 0 0 1 0 0 1 1 1 1 0 1 0 1 1 0 0 2 2 1 1 1 2 0 1 0 0 0 1 0 1 1 0 0 1 0 0 0 0 2 0 0 0
93 1 0 0 0 0 0 2 1 1 0 0 1 1 1 1 0 1 1 1 0 0 1 2 0 0 0 2 2 2 2 0 0 1 1 0 2 1 0 0 2 0 0 1 2 1 1 0 1 0 0 0 1 1 1 0 0 1 1 0 1 2 1 1 1 1 2 0 2 0 0 0 2 2 1 2 1 0 1 0 0 2 0 0 1 0 0 0 1 2 0 0 1 2 0 0 0 1 0 2 1 1 1 1 0 0 2 2 1 1 0 1 1 2 2 2 0 1 2 0 0 0 1 2 0 0 0 0 2 2 0 0 0 0 0 0 0 1 0 0 0 2 0 0 1 0 0 0 0 0 0 2 2 2 0 0 0 1 0 2 1 0 2 0 0 1 0 1 1 0 0 0 0 1 1 0 0 1 0 1 0 0 0 0 2 0 2 1 1 0 0 0 1 0 0 0 1 2 0 0 0 0 0 2 2 0 0 1 1 0 0 1 1 0 0 0 0 1 1 0 2 1 1 2 0 0 1 0 1 1 0 0 1 0 1 0 0 2 1 1 1 1 1 0 0 0 0 0 2 0 0 0 0 0 0 2 0 0 0 1 1 1 0 0 0 0 1 2 0 0 0 0 0 2 0 0 0 0 1 0 0 0 0 1 2 2 0 0 0 2 2 2 0 1 2 1 1 0 0 0 0 0 0 0 0 0 1 0 2 2 0 1 2 2 2 0 1 1 1 0 1 2 0 1 0 0 1 0 0 1 0 1 0 2 0 0 0 1 1 0 1 1 2 0 0 0 2 0 1 1 1 0 2 2 1 0 1 2 0 0 0 0 0 0 0 0 0 1 2 0 2 0 1 1 0 0 0 0 0 0 2 1 0 0 1 0 0 1 1 0 0 2 0 0 1 0 0 1 0 0 0 0 0 1 0 1 0 1 0 2 0 1 0 0 0 1 1 0 0 0 0 2 1 1 1 2 1 1 0 0 0 1 0 1 0 0 1 1 0 0 2 0 1 2 2 2 2 0 1 0 0 1 0 2 2 1 1 2 1 2 1 2 1 1 0 2 2 1 0 1 1 2 2 0 1 0 0 1 0 1 1 0 0 0 1 1 0 0 1 0 2 1 1 1 0 0 0 1 1 0 1 2 1 1 1 2 1 1 1 0 0 2 0 1 0 1 0 0 0 1 1 0 2 1 1 1 1 0 0 2 1 0 0 1 0 1 1 1 1 1 0 0 0 0 2 1 0 0 2 1 0 1 1 2 0 1 0 1 0 1 1 0 0 2 0 0 2 2 1 1 1 1 0 0 0 0 0 1 2 1 1 0 0 0 2 1 2 0 1 1 0 2 0 0 1 0 1 2 0 2 2 0 0 0 0 0 1 0 0 2 0 0 0 0 0 0 0 0 0 0 1 1 0 0 0 1 1 2 0 0 0 1 0 1 0 0 1 1 2 0 1 0 0 0 2 0 2 0 0 0 2 0 1 1 1 1 0 1 2 0 0 0 1 0 1 2 1 1 0 1 0 2 0 1 1 0 1 0 2 0 0 1 2 1 1 1 1 1 2 0 1 1 0 2 0 0 2 0 0 0 0 0 0 0 1 0 0 1 1 1 2 2 0 0 0 0 0 1 0 0 0 0 0 1 1 0 0 0 0 0 0 1 0 0 0 0 2 1 0 1 0 1 0 0 1 0 0 0 0 0 0 0 0 0 1 1 0 0 2 0 0 0 2 1 0 0 0 0 2 2 1 0 0 1 0 0 0 1 0 2 0 0 1 0 0 2 0 1 0 2 0 2 2 1 0 0 0 1 0 0 0 1 1 2 1 0 0 0 1 0 0 0 1 1 1 2 2 1 2 1 1 2 0 0 2 0 0 1 0 1 1 0 0 0 0 0 0 0 1 1 1 1 0 0 0 0 0 2 0 0 1 0 1 0 1 0 1 0 0 0 0 1 0 0 0 0 0 2 2 0 1 0 0 1 0 2 0 1 1 1 2 2 0 0 0 0 0 1 0 2 0 2 0 0 1 1 2 1 2 0 1 1 0 0 1 1 1 0 0 1 1 0 0 0 1 1 0 1 1 0 0 1 2 0 0 0 1 1 0 0 1 0 0 2 0 0 0 1 2 1 0 0 0 1 0 0 0 1 0 1 2 0 2 0 1 0 0 2 0 0 0 0 2 0 1 1 1 0 0 0 0 0 0 0 0 2 0 0 2 0 0 0 0 1 0 0 0 1 0 1 1 0 1 1 1 0 0 0 2 0 1 1
94 0 0 0 0 0 0 1 2 1 0 1 2 2 2 2 0 2 1 1 1 1 1 1 1 1 1 1 1 1 1 0 0 0 1 1 2 2 1 0 0 0 1 0 2 0 1 0 0 0 0 0 0 0 0 1 0 0 0 2 0 2 0 0 0 0 2 1 1 0 0 1 2 2 2 2 0 0 2 0 0 2 0 0 2 0 1 0 2 2 0 0 0 1 1 0 1 1 0 2 2 2 1 0 0 0 2 2 0 2 1 1 0 2 2 2 0 0 2 1 1 0 2 1 1 1 0 0 1 1 0 0 0 0 0 0 0 0 0 0 1 1 0 0 1 2 0 0 0 0 0 0 0 0 0 1 1 0 0 1 1 1 1 1 1 1 0 0 1 1 1 0 1 1 2 0 0 0 0 0 0 1 1 1 2 1 2 0 0 0 0 0 0 1 1 1 1 1 0 0 0 1 0 1 1 0 1 0 0 0 1 1 1 0 0 0 0 0 1 0 2 0 1 2 0 0 1 0 0 0 0 0 0 0 0 0 0 2 2 0 0 0 1 0 2 1 1 0 1 1 1 1 0 0 0 1 1 0 1 2 1 1 0 0 0 0 0 0 0 0 0 1 0 1 0 0 0 1 1 0 1 2 1 2 2 1 0 2 0 2 1 0 1 2 2 1 0 0 1 0 0 0 0 0 0 0 1 0 1 1 0 1 2 2 2 0 2 0 1 0 0 2 1 1 0 0 1 0 2 1 0 2 0 2 0 0 0 1 0 2 0 0 2 0 0 0 1 0 0 1 1 1 0 0 0 0 0 1 0 1 1 2 0 0 0 0 1 0 2 0 2 0 0 2 1 0 0 0 0 0 1 1 0 0 2 2 0 0 0 0 0 0 0 0 1 0 0 1 0 0 0 0 0 2 1 1 0 1 1 1 0 2 0 0 0 1 1 0 0 0 0 1 1 1 1 2 2 0 1 0 0 0 0 0 0 0 0 0 1 1 1 1 1 0 0 1 2 2 2 0 0 0 0 0 0 0 0 2 1 1 1 1 0 0 1 1 0 2 0 0 1 1 2 0 0 0 0 1 1 1 0 0 1 0 2 0 0 1 0 1 1 0 0 0 0 0 0 1 1 0 1 2 0 2 0 2 1 0 0 0 0 0 0 1 0 1 0 0 0 1 1 1 2 1 1 1 1 1 1 2 1 0 0 0 0 0 0 1 2 2 0 0 0 1 0 1 0 1 1 0 1 2 0 2 0 0 1 1 0 0 0 0 0 1 0 0 0 2 2 2 1 1 0 0 0 0 0 2 2 2 0 0 0 0 2 0 0 0 0 0 0 1 0 0 1 1 1 1 0 2 2 0 1 0 1 0 1 0 0 1 0 0 1 0 1 1 1 0 0 0 1 0 0 1 1 0 0 1 0 0 0 0 0 2 0 0 2 0 2 0 1 2 1 2 0 0 1 1 1 0 0 1 0 0 0 0 0 1 1 0 0 0 1 0 0 2 1 1 0 1 0 2 0 0 1 0 1 1 1 1 0 0 2 2 0 1 2 0 2 0 1 0 0 1 1 1 1 2 1 1 0 1 0 0 1 0 2 1 1 0 0 0 0 1 1 0 0 1 1 1 0 0 1 2 1 1 1 1 1 0 1 1 0 1 1 0 0 0 0 1 0 0 0 0 1 0 0 1 0 0 0 0 1 0 1 1 0 0 2 0 0 0 2 0 0 0 0 2 0 0 0 0 0 1 1 1 0 2 0 2 0 1 0 1 0 2 0 0 0 2 0 2 2 1 1 1 0 1 0 0 0 2 1 2 1 0 0 0 1 1 0 0 2 0 1 1 2 2 1 1 1 1 0 1 2 0 1 1 0 0 2 0 0 0 0 1 0 1 1 0 0 0 2 2 2 0 2 0 0 0 0 0 1 1 2 0 0 0 0 0 1 2 0 0 0 0 0 1 2 0 0 0 0 0 0 2 0 0 2 2 2 2 2 2 2 1 0 1 0 2 0 1 0 0 1 1 2 1 1 0 0 1 0 0 2 1 1 0 0 1 0 0 1 0 1 1 1 0 1 1 0 0 2 0 0 0 2 2 1 0 2 2 2 2 2 0 1 2 2 0 0 0 1 0 0 2 1 0 0 1 2 0 1 2 0 0 2 1 0 1 0 1 0 2 0 0 0 0 0 0 0 0 0 0 0 1 1 0 1 0 1 1 0 2 0 1 1 0 0 0 0 0 0 1 0 0 0 0 2 0 2 2
95 0 1 0 0 0 0 2 2 1 1 0 0 2 1 1 1 0 0 2 1 1 1 2 0 0 0 0 1 2 2 0 1 2 1 0 1 1 1 1 0 0 0 0 2 0 1 0 2 0 0 0 0 0 2 2 0 0 0 1 0 2 1 1 1 1 1 0 0 0 0 0 2 2 1 2 1 0 2 0 1 2 0 0 1 0 0 1 1 1 0 0 1 1 0 0 1 2 0 2 2 2 1 0 2 2 2 0 1 1 0 1 0 0 1 1 0 0 0 2 2 0 1 2 1 1 0 0 0 0 0 0 0 0 0 0 0 0 0 0 1 1 0 0 1 0 0 0 0 1 0 2 0 0 0 0 0 1 1 1 1 0 1 1 1 2 2 0 0 2 2 2 1 2 2 2 0 0 0 0 0 0 0 0 0 0 1 2 0 0 0 2 0 1 2 0 1 1 0 0 0 1 1 1 1 0 0 1 1 0 1 2 1 0 0 1 0 0 1 1 1 1 0 1 0 1 0 0 0 1 0 0 0 0 2 0 0 2 2 0 0 0 2 0 2 1 1 0 1 1 1 1 1 0 0 2 0 1 0 1 1 1 0 0 0 0 1 0 1 0 1 0 1 2 0 1 0 2 2 0 2 0 0 2 0 0 0 2 0 2 1 1 1 1 2 1 0 0 0 0 0 0 1 1 1 0 1 1 1 1 0 0 1 2 2 1 2 0 0 0 1 2 1 1 1 0 1 0 1 0 0 2 1 1 0 0 0 1 0 0 1 1 2 0 0 0 1 1 1 0 0 0 1 1 1 0 0 0 0 0 0 0 1 0 1 0 1 2 2 0 2 0 0 2 0 0 0 0 0 0 0 1 0 0 0 0 0 0 0 0 0 1 0 0 2 0 0 1 0 0 0 0 0 2 1 0 0 0 0 2 0 0 0 1 1 1 1 0 0 0 0 1 0 0 1 2 1 0 0 0 0 0 1 1 0 0 1 0 0 0 1 0 1 0 0 1 1 1 1 0 0 0 0 2 2 2 0 2 2 2 0 2 0 0 0 0 0 2 0 0 0 0 2 1 0 1 0 2 2 0 1 1 0 0 2 2 0 0 1 0 2 1 2 1 2 0 0 2 2 0 1 2 2 0 2 1 2 1 1 0 0 2 0 2 0 0 0 0 0 1 1 2 2 1 1 2 0 0 1 1 1 0 0 1 0 0 1 0 2 2 1 1 0 0 0 1 0 2 1 0 0 0 1 1 1 1 0 1 1 0 0 1 0 1 0 0 0 1 0 0 1 2 1 0 0 0 1 0 0 2 0 0 0 0 2 1 2 0 2 1 0 0 2 0 2 1 0 1 0 2 2 0 0 0 0 0 1 0 0 2 0 0 0 1 1 0 1 0 0 0 0 1 0 0 0 0 0 2 0 0 1 0 0 2 0 1 0 1 2 0 2 1 0 1 1 0 2 0 0 0 0 1 0 1 0 0 0 0 2 0 0 0 1 1 0 1 2 0 0 0 1 1 0 0 0 2 2 0 1 1 0 0 1 1 1 1 0 0 2 0 1 0 0 2 0 0 2 2 1 2 1 1 0 1 1 0 1 1 0 0 0 0 0 0 0 2 0 1 0 0 0 2 1 2 1 0 0 0 0 0 0 1 0 1 1 0 2 1 0 2 1 1 0 0 0 1 0 2 0 0 0 0 0 1 0 1 0 1 2 1 1 1 0 0 0 1 1 0 1 1 0 0 0 1 0 0 0 1 0 1 0 1 1 0 0 2 0 2 0 2 0 2 2 2 0 0 1 1 0 0 0 2 1 2 1 1 1 0 0 1 0 0 1 0 1 2 1 1 2 2 2 2 0 1 2 0 1 1 0 1 0 1 0 1 0 1 0 0 0 0 0 0 1 0 1 0 0 1 1 0 0 1 1 0 1 0 0 0 0 0 1 2 0 0 0 0 1 1 0 0 0 0 0 1 0 1 0 1 1 1 1 1 0 0 0 0 0 1 0 2 1 2 1 0 2 0 2 2 0 0 1 2 0 0 2 0 2 0 1 0 1 0 0 1 1 1 0 0 1 1 1 0 2 1 0 1 0 0 0 0 1 0 0 0 0 0 0 1 1 0 0 0 1 1 0 1 0 0 0 1 1 1 1 0 1 0 1 0 0 1 0 1 0 1 1 1 1 0 0 0 0 0 0 0 0 0 2 1 1 0 0 2 0 2 1 0 1 1 0 0 0 1 0 1 1 0 0 0 0 1 1 1
96 0 0 0 0 0 1 2 2 2 2 0 0 1 0 1 0 1 1 1 1 1 1 2 0 0 0 1 0 2 2 0 0 1 0 0 1 1 1 1 0 0 1 0 1 0 1 0 1 0 0 0 0 0 1 1 1 0 0 0 2 2 0 0 1 1 2 1 1 0 0 1 2 2 1 2 1 0 2 0 2 2 1 1 1 0 0 0 1 1 0 0 1 1 0 0 0 0 0 1 1 2 0 0 1 0 1 1 1 1 0 1 0 1 2 2 0 0 1 1 1 0 2 2 2 2 0 1 1 2 1 1 0 0 0 0 0 0 0 0 0 2 0 0 1 0 0 0 0 0 0 1 0 0 0 0 0 1 0 1 1 0 2 0 1 2 1 1 0 1 0 2 2 1 2 1 1 1 0 1 0 1 1 1 2 1 2 1 0 0 0 0 1 1 1 0 0 2 0 0 0 1 1 1 0 1 1 2 0 0 1 1 1 0 0 0 1 1 1 1 1 0 1 2 0 0 0 0 0 2 0 0 0 0 1 1 0 2 2 0 0 0 2 0 2 1 1 0 1 1 0 0 0 0 0 1 0 0 0 0 0 0 0 0 2 2 0 1 2 1 0 1 0 2 0 0 0 1 1 0 1 0 0 2 0 0 0 0 1 2 0 2 0 2 2 0 2 1 0 0 0 0 0 0 0 2 0 0 1 1 1 1 2 2 2 0 2 0 0 0 1 1 2 1 2 0 2 0 0 1 0 1 0 2 0 0 0 1 0 1 1 0 1 0 0 0 1 0 2 1 0 0 0 0 0 0 0 1 0 1 1 1 2 0 2 0 1 0 0 2 0 2 1 2 1 1 0 1 1 1 1 1 0 0 1 0 0 0 0 0 0 1 1 0 1 0 0 2 0 0 0 1 0 2 1 1 0 0 0 2 0 0 0 0 0 1 1 1 0 0 1 1 0 2 0 2 0 1 1 1 0 2 0 2 1 1 0 0 0 0 1 1 2 0 0 0 2 0 0 0 0 0 0 2 1 0 1 2 1 1 0 2 0 0 0 0 0 2 0 0 2 2 2 0 2 0 1 1 0 1 0 0 0 0 1 1 0 0 1 0 1 2 0 2 0 0 2 2 2 0 0 1 1 1 1 0 2 0 0 0 0 2 0 1 1 0 0 0 0 1 1 1 2 1 1 2 1 0 1 2 0 1 1 1 0 0 1 0 0 0 1 1 0 1 1 1 0 2 0 0 0 0 1 1 1 1 0 1 0 1 0 0 1 1 1 1 0 1 1 1 1 2 0 0 0 0 1 0 1 1 1 0 1 0 0 0 1 1 0 0 0 1 0 1 0 1 0 1 0 1 1 1 1 1 0 1 1 0 0 1 0 0 0 1 1 1 0 0 0 0 1 1 0 0 0 2 2 2 0 0 1 0 0 0 0 1 0 0 2 0 1 1 1 1 1 0 2 1 0 0 1 2 0 0 0 0 0 1 2 0 0 0 2 0 2 2 0 1 1 0 0 0 0 1 0 0 0 0 1 1 0 2 2 2 1 2 1 2 1 0 2 0 0 0 0 0 1 2 2 2 1 1 0 0 2 0 1 1 1 0 1 1 0 1 1 0 0 2 2 1 0 0 0 2 2 1 2 1 1 0 1 2 0 0 0 0 0 1 0 2 1 1 0 0 0 0 0 1 0 0 0 1 0 1 1 0 0 1 2 0 1 1 2 0 0 0 1 1 1 1 1 0 0 1 1 2 0 1 0 2 0 0 0 0 1 1 0 1 0 2 1 2 2 2 0 0 2 1 0 0 0 2 0 2 1 1 1 1 0 0 0 0 1 0 1 2 1 1 1 1 1 1 0 0 1 0 1 2 0 0 0 2 1 0 0 1 0 0 2 0 0 0 0 0 0 0 0 1 0 0 1 0 2 0 0 1 1 0 0 0 0 2 0 0 0 0 1 1 0 0 0 0 0 1 0 2 1 1 1 1 2 2 0 0 0 0 1 1 1 1 0 1 0 1 2 1 1 1 0 0 0 2 0 0 2 0 1 1 0 1 0 0 0 0 2 1 0 1 2 1 0 1 2 0 0 0 0 1 1 0 2 1 0 1 0 1 0 1 2 1 0 0 1 2 1 1 0 1 0 1 1 0 2 0 0 0 0 1 1 1 1 1 2 0 1 1 1 0 0 0 2 0 0 0 0 0 1 1 1 1 0 1 0 0 0 0 0 1 0 1 1 1 1 2 2 0 0 0 1 0 0 0
97 0 0 0 0 0 0 1 2 1 1 0 1 1 2 1 0 1 0 1 0 0 0 2 0 2 2 2 2 2 2 0 1 2 1 0 1 2 0 0 1 0 0 0 0 1 1 0 1 0 0 0 0 0 1 1 0 0 0 1 1 1 1 1 0 0 0 1 1 0 0 1 2 2 1 2 1 1 0 0 2 2 0 0 1 0 0 0 2 2 0 0 1 2 1 0 1 2 2 1 1 1 1 0 1 1 2 2 0 2 1 2 2 2 2 2 2 0 0 2 2 0 2 0 0 0 0 0 1 1 0 0 0 0 0 0 0 0 1 0 0 2 0 0 1 0 0 0 0 0 0 1 0 0 0 0 0 0 0 0 0 0 1 1 2 2 1 0 1 1 0 1 1 1 2 1 0 1 0 1 0 0 0 0 2 1 1 1 0 0 0 1 1 0 0 0 2 1 0 0 0 0 0 1 1 0 1 1 1 0 1 2 1 0 0 0 0 0 2 1 1 0 0 1 1 0 0 1 1 0 0 0 0 0 1 0 2 2 2 0 0 0 2 1 2 0 0 0 2 0 0 0 0 0 1 2 0 0 0 0 0 0 1 1 0 0 0 0 1 0 0 1 1 1 0 0 0 0 2 0 1 0 0 0 0 1 0 2 0 2 1 0 0 1 2 0 1 1 0 0 0 0 2 2 2 1 2 0 2 2 0 1 2 2 2 0 2 0 0 0 0 2 1 2 1 0 1 0 1 1 0 2 0 0 0 0 0 1 0 1 1 1 2 0 0 0 2 0 0 2 0 0 1 1 1 0 1 0 1 1 2 1 2 0 2 0 2 2 2 0 2 0 0 2 1 0 0 0 0 0 1 1 0 0 0 1 2 0 0 1 1 1 1 0 1 0 0 1 1 0 1 1 0 0 0 0 2 1 0 2 0 0 0 0 2 2 0 0 1 0 2 1 0 1 0 1 0 1 0 1 0 1 1 1 1 0 0 1 0 0 1 1 2 0 0 1 1 0 1 1 0 0 0 1 1 0 1 2 2 0 1 2 1 1 0 1 1 1 0 1 0 1 1 1 1 0 0 2 2 2 1 1 0 0 2 0 0 1 0 0 2 1 2 2 0 0 0 1 1 1 2 2 1 1 1 1 1 0 0 0 0 2 0 2 0 0 0 0 1 2 1 0 1 0 1 1 1 0 0 2 1 0 0 0 0 0 1 0 1 1 2 0 0 0 2 0 0 1 1 0 0 0 1 1 1 2 0 1 0 2 0 0 0 1 0 0 1 1 1 0 0 0 0 0 0 0 1 0 0 2 0 0 0 0 0 0 0 0 1 0 0 0 2 0 1 0 0 0 0 1 1 0 0 0 1 1 0 0 0 2 0 0 0 1 1 1 0 0 0 0 0 0 0 0 0 0 1 2 0 0 1 0 0 1 0 1 1 0 2 0 1 1 0 2 0 0 2 2 0 0 0 0 0 1 0 0 0 0 2 0 0 0 1 1 0 1 0 1 1 0 1 0 0 0 1 0 2 0 2 0 0 0 2 1 1 1 1 1 2 0 2 0 1 2 1 1 2 2 2 2 0 1 0 0 1 0 1 1 0 0 0 0 0 1 1 0 0 0 0 0 0 0 0 2 1 0 1 1 1 0 0 0 1 0 2 2 2 0 0 1 1 0 0 1 1 0 0 0 0 1 0 1 0 0 0 0 2 0 2 1 0 1 2 0 0 0 1 0 2 2 0 0 0 1 0 0 1 1 0 2 0 0 0 1 0 1 0 2 0 2 1 2 2 2 1 1 0 1 0 0 0 1 1 2 1 1 2 0 0 0 0 0 1 1 1 1 1 2 1 1 1 1 0 2 2 1 1 1 0 1 0 1 1 0 0 0 1 2 2 0 0 1 1 0 1 1 1 1 1 1 0 0 1 0 1 0 1 1 0 0 2 2 0 0 2 0 1 0 1 0 0 0 0 0 0 2 0 0 0 1 2 2 0 0 0 0 0 1 0 1 2 2 0 0 2 0 2 2 0 0 0 2 0 0 1 1 1 1 0 2 0 0 1 0 1 1 0 1 2 1 0 1 2 0 0 0 0 0 0 0 2 0 0 1 1 0 1 1 1 0 0 0 1 1 0 1 2 1 0 1 1 0 1 1 0 0 1 1 1 2 1 2 0 2 0 1 1 0 0 0 0 1 0 0 0 1 1 0 1 0 1 1 0 1 0 0 0 0 0 0 0 0 0 0 1 0 0 1 2 0 0 0
98 0 0 0 0 0 0 1 2 0 0 1 0 1 0 0 0 2 0 2 1 1 0 2 0 0 0 2 1 2 2 1 0 1 1 0 1 2 0 0 0 0 0 0 2 0 0 0 1 0 0 0 1 1 0 1 0 0 0 0 1 1 0 0 2 2 1 0 1 0 0 1 2 2 0 2 1 0 0 1 0 1 0 0 2 0 0 0 2 2 0 0 2 2 0 0 0 0 0 2 2 2 2 0 0 0 2 1 1 1 1 2 0 2 2 2 0 1 1 1 1 0 2 1 1 1 0 1 0 1 1 1 0 0 1 0 0 0 0 0 0 2 0 0 0 1 0 0 0 1 0 2 2 1 1 0 0 0 1 2 2 2 2 0 1 2 2 1 0 1 1 0 0 1 1 1 0 1 0 1 0 2 0 0 0 0 2 0 0 0 0 0 1 1 2 0 2 1 0 0 0 0 0 2 0 1 1 0 2 0 0 0 0 0 0 0 0 0 1 0 2 0 0 2 0 0 1 1 0 2 0 0 0 0 2 0 0 2 2 0 0 0 2 0 2 0 0 0 0 0 0 0 1 0 0 2 1 0 0 0 0 0 0 0 0 0 0 0 2 0 0 1 0 0 0 1 0 0 0 0 0 0 1 2 1 0 2 0 0 2 2 2 0 1 1 0 0 0 0 0 0 0 1 1 1 0 0 0 0 2 0 2 2 2 2 1 1 0 1 0 0 2 2 0 2 1 1 0 1 0 0 2 0 1 0 0 1 1 0 0 0 0 2 0 1 1 0 0 1 1 1 0 1 1 0 1 1 1 0 0 0 0 0 0 0 2 0 1 1 1 1 1 1 2 1 0 0 0 0 0 2 0 0 0 1 1 1 0 0 1 1 2 1 0 2 1 1 1 1 1 1 2 0 0 0 0 1 2 0 2 0 1 0 0 1 2 0 0 0 0 0 1 0 1 2 2 2 0 0 1 1 1 1 0 1 0 0 1 1 2 2 0 1 0 0 1 2 0 1 1 0 0 0 0 0 0 0 2 2 1 1 2 1 1 0 2 2 2 0 0 1 1 2 0 1 0 0 1 2 1 1 0 0 1 1 1 0 0 0 0 0 1 0 1 1 0 1 0 0 1 1 2 2 0 2 0 2 0 0 0 0 0 0 1 1 0 0 0 0 0 0 2 1 0 0 1 1 2 0 2 0 2 0 0 1 0 1 0 1 0 0 0 0 1 1 0 0 1 1 0 0 1 1 1 2 1 0 2 0 1 0 0 0 1 0 0 1 0 0 0 0 0 0 0 0 0 0 1 1 2 0 0 0 0 1 0 1 0 1 0 0 2 1 1 0 0 0 0 0 1 1 1 0 0 0 0 2 0 1 2 0 0 0 1 1 1 0 0 0 0 0 1 0 0 0 2 2 2 0 0 0 0 0 1 0 0 0 0 2 0 2 1 0 0 1 0 2 1 0 0 0 0 0 2 0 0 1 0 1 0 0 0 0 1 1 1 1 2 0 1 0 1 1 0 1 0 1 0 2 0 0 1 1 0 0 1 0 2 2 1 0 1 0 1 0 0 1 2 1 2 1 1 0 1 2 0 1 0 0 0 0 0 0 1 0 0 0 1 0 0 0 0 1 2 2 1 1 0 0 0 0 1 0 0 1 1 1 0 0 2 0 0 0 0 0 0 0 1 0 1 0 0 0 0 0 0 0 1 1 0 1 1 2 0 2 0 0 0 1 1 1 0 0 1 0 0 1 0 0 1 0 0 2 0 0 0 0 1 0 2 1 2 2 1 0 0 0 1 0 0 0 2 1 2 1 0 0 0 1 1 0 0 1 1 1 2 2 2 1 0 0 1 1 0 2 0 0 0 0 1 1 0 1 0 0 1 1 0 0 0 0 0 0 0 0 0 0 0 0 0 0 0 1 0 1 1 0 0 0 0 1 2 1 0 1 1 1 0 1 0 0 0 0 1 0 1 0 2 0 0 0 1 0 0 0 0 1 2 0 2 0 2 0 0 2 0 2 0 1 0 0 2 0 0 2 1 1 2 0 2 0 0 0 1 1 1 0 0 0 0 0 0 2 1 0 0 2 1 0 1 2 0 0 2 0 0 1 2 2 0 0 0 1 2 1 0 1 0 0 1 1 1 1 1 1 0 1 0 0 0 0 0 1 0 0 0 0 1 1 0 0 0 0 0 0 1 1 1 1 0 0 1 0 1 0 0 0 2 0 0 0 2 0 2 0 1 0 1 1 1 1 1
99 0 0 1 0 0 1 1 1 1 1 1 2 1 1 1 0 1 0 1 0 0 0 2 0 0 0 1 2 2 2 0 2 2 0 0 1 2 0 0 2 1 0 1 1 1 0 0 2 0 0 0 0 0 1 0 1 0 0 1 0 2 1 2 0 0 1 0 1 0 0 0 2 2 1 2 1 0 2 0 0 2 2 2 0 0 0 2 2 2 2 2 1 2 0 0 0 2 1 2 2 0 1 0 0 0 2 2 1 2 0 0 0 1 1 1 0 0 2 0 0 0 2 2 2 2 0 0 0 0 0 0 1 0 0 0 2 0 1 0 1 1 0 0 1 2 0 0 0 1 0 0 2 0 0 0 0 1 0 2 2 0 2 0 1 2 1 0 1 1 1 0 0 1 1 0 0 1 0 1 0 0 1 1 2 1 2 2 0 0 0 2 0 2 2 0 1 2 0 0 0 0 0 2 2 0 0 0 0 0 0 1 2 0 0 1 1 0 0 1 1 1 0 2 1 0 0 0 0 0 0 0 0 0 2 0 0 2 2 0 0 1 1 0 0 0 0 0 1 1 1 1 1 1 0 1 1 1 0 1 1 1 1 0 0 0 0 0 1 0 0 0 0 1 0 0 0 1 1 0 1 1 2 2 2 0 2 1 0 1 1 1 1 2 2 1 0 1 0 0 0 1 1 1 1 0 0 0 0 0 1 1 2 2 2 0 1 0 2 0 0 2 2 0 2 1 1 0 0 0 0 1 0 1 0 0 0 0 0 0 1 1 2 1 0 0 1 1 1 2 1 1 2 2 1 1 2 1 0 1 1 2 0 0 0 2 0 1 1 1 1 1 1 2 0 0 0 0 0 0 1 0 0 0 0 1 0 1 1 0 0 1 0 0 2 0 0 1 1 1 1 1 0 1 1 0 1 0 0 2 0 0 0 1 1 0 2 0 0 0 0 2 0 1 1 1 1 0 0 0 0 0 0 2 1 1 0 0 2 2 1 1 1 1 1 2 1 0 0 1 0 1 0 2 1 1 0 2 2 2 1 1 1 1 0 1 1 2 0 0 0 0 0 2 2 0 2 2 2 0 2 1 0 0 2 1 0 0 2 0 2 2 0 1 1 0 1 1 1 0 1 2 2 0 2 1 2 0 1 0 1 0 0 1 0 1 0 0 0 1 0 1 2 0 1 2 0 1 0 1 1 1 0 0 0 0 1 0 2 2 1 1 0 1 2 1 1 1 1 0 0 1 0 1 1 1 1 0 0 0 1 0 1 2 0 0 0 1 0 0 0 0 0 0 0 0 0 0 0 2 0 0 0 0 1 0 0 1 0 0 0 2 0 1 1 1 1 0 0 1 1 1 0 0 1 1 1 0 0 1 0 0 0 0 2 0 0 0 0 0 0 1 0 0 0 0 2 2 0 0 1 0 0 1 0 0 1 0 2 0 1 1 0 0 1 0 2 1 1 0 0 1 0 1 0 0 0 0 2 0 0 0 0 2 0 0 1 1 0 0 1 0 0 0 2 0 0 0 1 1 2 1 2 1 0 0 2 1 2 0 2 0 0 1 0 0 1 1 1 1 1 0 0 0 2 0 2 0 0 0 0 0 0 0 0 0 0 1 0 0 0 0 1 2 1 1 1 0 0 0 0 0 0 0 0 0 0 1 0 2 1 1 0 1 2 0 0 0 0 1 1 1 0 0 0 1 1 0 1 0 0 0 2 0 1 0 1 1 1 1 0 1 1 2 0 0 2 1 1 1 0 1 0 1 1 0 1 2 0 2 1 2 2 1 0 0 1 1 0 0 0 2 0 2 1 1 0 0 0 1 0 0 0 1 0 2 1 2 1 1 1 1 0 0 2 0 0 0 0 1 0 1 0 0 0 0 0 0 1 0 0 0 0 0 0 0 0 0 0 0 0 0 0 0 2 0 0 0 0 1 1 1 0 0 1 0 2 0 1 0 0 0 1 0 0 1 0 1 1 1 2 2 0 0 0 0 0 0 0 0 0 0 0 0 2 0 2 2 0 0 0 2 0 0 2 0 1 1 0 1 0 0 1 0 1 0 0 1 2 1 1 0 2 1 0 0 1 1 0 0 2 0 0 2 0 0 0 0 1 1 0 0 2 1 1 1 2 1 0 2 2 0 1 1 1 0 1 0 0 0 0 0 1 0 1 1 1 0 0 0 1 0 0 0 0 0 2 2 0 0 0 1 0 1 0 0 0 0 0 0 0 0 0 2 1 1 1 1 0 0 0 0
100 1 0 0 0 0 0 2 0 1 1 1 0 0 0 0 0 1 0 0 1 1 0 2 0 0 0 2 2 2 2 0 0 0 2 0 2 2 0 0 0 1 0 0 2 0 0 0 2 0 0 0 0 1 1 0 0 0 0 1 1 2 1 2 1 0 0 0 2 0 0 1 1 1 2 1 0 0 0 0 1 1 0 0 2 0 1 1 2 2 1 1 0 2 0 0 0 0 0 1 2 1 1 1 0 0 2 2 0 2 1 1 1 1 1 1 1 0 0 2 2 0 2 0 0 0 0 1 1 2 1 1 0 0 0 0 0 1 0 0 1 1 2 0 2 2 1 0 0 0 0 0 0 0 1 1 0 2 0 0 1 0 2 0 0 1 1 0 1 1 0 0 0 2 2 0 0 1 0 1 0 0 1 1 1 1 2 1 1 0 0 0 1 1 1 0 0 1 0 0 0 0 1 1 1 0 0 0 0 0 0 0 2 0 0 0 0 0 1 1 1 0 0 2 0 0 0 1 1 0 1 1 0 1 1 1 1 2 2 0 0 1 2 1 2 0 0 0 2 0 0 0 1 0 0 2 0 1 0 1 1 1 0 0 1 0 0 0 2 1 0 1 0 1 1 1 0 2 2 0 2 0 0 2 2 0 1 1 0 2 0 0 1 2 2 1 0 0 0 0 0 0 2 2 1 1 0 0 0 1 0 2 2 2 2 0 2 0 1 0 1 2 1 0 1 0 1 0 1 1 0 0 0 1 0 0 0 0 0 2 1 2 2 0 1 1 0 0 1 1 0 0 2 2 1 1 1 1 0 1 1 1 2 0 2 0 0 1 1 1 1 1 0 2 0 0 0 1 1 1 2 1 0 0 0 0 1 0 0 1 0 1 1 0 1 0 0 1 0 0 0 0 0 1 1 0 1 0 0 1 1 0 0 0 1 1 1 0 0 0 0 1 0 1 0 1 0 0 0 0 0 0 0 2 1 1 1 1 1 0 0 2 1 1 1 2 1 0 2 0 0 0 0 1 2 1 1 1 1 0 2 0 0 0 0 0 0 2 0 0 0 0 0 2 1 0 1 1 2 0 0 0 0 1 2 0 0 0 2 0 2 2 1 1 0 0 0 2 2 0 0 2 1 1 1 1 2 0 1 0 1 1 0 0 0 2 1 1 0 2 2 0 2 1 0 2 0 1 0 1 1 1 0 1 0 0 0 0 1 1 1 1 0 0 2 0 0 0 2 0 0 2 0 1 1 1 0 0 0 0 1 0 0 1 0 0 0 1 1 0 0 1 1 0 1 0 1 2 2 2 0 0 1 0 0 0 0 0 1 0 0 0 2 0 0 0 0 0 0 0 0 2 1 1 0 0 1 0 0 1 0 0 2 2 0 1 1 0 0 0 1 1 0 0 0 0 2 2 0 0 1 0 0 0 0 0 0 0 2 0 2 1 0 0 2 0 2 1 0 0 1 2 1 2 1 1 0 0 2 0 0 0 0 1 0 1 2 0 1 0 1 0 0 0 1 0 2 0 1 1 1 0 2 1 0 0 2 0 2 0 0 1 1 2 1 1 2 1 0 1 2 0 1 1 1 1 1 1 0 0 0 0 0 1 1 1 0 1 1 1 0 0 1 2 2 1 1 1 0 0 0 2 0 0 0 0 2 1 0 1 0 1 0 0 0 0 0 0 0 0 0 0 0 1 1 0 0 0 0 0 0 0 1 1 0 1 1 1 1 1 0 0 0 0 0 0 1 1 1 1 1 1 1 0 1 1 1 2 2 2 0 0 2 1 0 0 1 1 0 0 0 2 0 2 1 0 0 0 0 2 0 0 1 1 0 1 2 2 2 2 2 2 0 0 1 0 0 1 0 0 1 1 0 0 0 0 0 0 0 0 1 1 1 0 1 1 1 0 0 0 0 0 0 0 2 0 0 0 0 0 0 0 1 1 0 2 1 0 2 0 0 0 1 0 0 1 0 2 1 0 0 0 1 1 0 0 0 0 0 2 1 2 1 0 2 1 2 2 1 0 0 0 1 0 1 2 0 0 0 2 0 0 0 1 1 1 0 0 2 2 0 0 2 0 0 0 1 1 0 1 2 0 0 2 0 0 0 0 0 0 0 1 2 2 2 0 0 0 0 0 2 0 2 1 1 0 1 1 0 0 0 1 0 0 1 1 1 0 0 0 2 0 0 0 0 0 2 0 1 1 0 1 0 1 0 0 0 1 1 0 0 0 0 0 0 0 0 0 1 0 0 0
101 0 0 0 0 0 0 2 2 1 0 1 0 2 0 0 1 1 1 2 0 0 1 1 1 1 2 1 1 2 1 1 1 2 0 0 2 0 0 0 1 0 0 1 2 0 1 0 2 0 0 0 1 0 1 0 1 0 0 1 1 2 1 1 0 0 1 0 0 0 0 1 2 2 2 2 0 0 1 0 1 2 0 0 2 0 1 0 1 2 0 0 0 1 0 0 1 1 0 2 2 1 1 0 0 0 2 2 0 2 1 2 1 1 1 1 1 0 0 0 0 0 2 0 0 0 0 0 0 0 0 0 0 0 0 0 0 0 0 0 1 1 0 0 1 1 0 0 0 0 0 1 1 0 0 0 0 1 0 1 1 2 2 0 1 2 1 1 0 1 0 1 0 2 0 0 1 1 1 1 0 1 1 1 1 1 2 2 0 0 0 2 1 1 1 0 0 2 0 0 0 0 0 2 2 0 1 0 0 0 0 1 2 0 0 2 2 1 0 0 2 1 0 2 0 0 1 1 0 2 0 0 0 1 1 1 1 2 1 1 0 1 2 0 2 0 0 0 2 0 0 0 1 0 0 1 1 0 0 0 0 0 1 1 0 0 0 0 1 0 0 1 1 2 0 1 1 0 1 0 1 0 0 1 0 0 0 0 0 2 1 1 1 2 2 1 1 2 1 1 0 0 1 1 0 1 2 0 1 0 1 1 1 2 1 0 1 0 0 0 2 1 0 0 0 0 1 0 0 0 0 1 1 2 0 0 0 2 0 0 0 0 1 0 2 2 0 0 0 1 0 0 1 2 0 2 2 1 0 1 1 1 1 1 1 2 0 2 2 0 2 0 1 2 0 0 0 1 1 0 1 1 0 0 0 1 2 0 0 0 0 0 0 0 2 0 0 1 0 0 0 0 0 0 0 0 1 0 0 2 0 1 0 0 1 2 0 0 0 0 0 1 1 1 0 1 0 1 1 0 0 2 0 2 1 1 0 0 0 0 1 1 2 1 1 2 1 0 2 0 0 0 0 2 2 1 1 2 1 1 1 2 0 0 0 0 0 2 0 0 0 0 2 0 2 0 2 2 2 1 1 0 0 1 1 1 0 1 0 0 1 1 0 2 1 0 0 1 1 1 1 2 1 1 1 2 2 0 1 0 0 1 0 0 1 1 0 0 0 1 1 1 2 2 0 2 0 2 0 2 0 2 0 2 2 0 0 1 2 2 1 1 0 0 1 0 0 1 1 0 0 1 0 1 1 1 0 1 0 2 0 0 1 2 0 0 0 2 2 0 0 1 0 0 0 0 1 2 2 2 0 0 0 1 1 0 1 0 2 1 0 2 2 1 1 2 0 0 0 0 0 2 0 0 0 0 1 0 0 0 2 0 0 0 2 0 0 0 1 1 0 1 0 0 0 1 1 2 0 0 0 1 0 1 0 0 1 1 2 0 1 1 0 1 0 0 2 1 0 0 1 1 1 2 2 1 0 1 2 0 0 0 2 1 1 1 2 1 1 0 0 1 0 1 2 0 1 0 2 0 0 2 2 1 0 2 1 1 1 0 2 0 0 1 0 0 0 2 0 1 1 0 1 1 0 0 0 0 0 0 0 0 0 0 0 0 0 2 0 0 0 0 0 2 1 1 1 0 0 0 0 1 0 0 1 1 1 1 0 2 1 1 1 1 0 1 0 1 0 0 0 1 0 0 1 1 1 0 1 1 0 0 1 0 0 0 2 2 0 0 0 0 0 0 0 0 0 0 2 0 0 2 0 0 1 1 1 2 1 2 1 1 2 2 0 0 1 1 0 1 0 2 0 1 2 2 1 0 0 2 0 0 2 0 2 2 2 2 2 2 2 1 0 1 2 1 0 2 0 0 0 2 1 0 0 2 0 0 0 0 0 0 1 0 1 1 1 0 0 0 0 0 0 0 2 0 0 0 0 1 0 1 0 0 0 1 2 1 1 0 0 0 0 1 0 1 0 1 1 1 2 2 0 0 0 0 0 2 0 2 0 2 2 0 1 0 2 2 0 0 0 1 0 1 2 1 1 1 0 1 1 0 0 0 1 1 0 1 2 1 1 0 2 2 1 0 1 2 1 1 2 1 0 2 0 0 0 2 2 0 0 1 2 2 2 1 2 1 0 1 2 0 2 1 1 0 1 1 1 1 1 1 1 1 0 0 0 0 0 0 1 0 0 0 0 0 2 1 1 0 0 2 0 1 0 1 1 1 0 0 0 1 0 0 0 0 1 0 0 1 2 2
102 1 0 0 0 0 0 1 1 2 2 0 0 0 0 0 0 0 0 0 2 0 1 2 0 0 0 1 2 2 2 0 0 0 2 0 1 2 0 0 1 1 0 0 2 1 1 0 1 0 0 0 0 0 1 1 2 0 0 1 1 1 0 0 1 1 1 0 1 1 0 0 2 2 0 2 2 0 2 0 0 2 0 0 1 0 0 0 1 1 0 0 2 2 0 0 0 1 0 2 1 2 2 0 0 0 2 2 1 2 0 0 1 1 1 1 1 0 1 1 1 0 1 1 0 0 0 0 0 0 0 0 0 0 0 0 0 0 0 0 0 2 0 0 1 2 0 1 0 0 1 0 0 0 0 0 0 2 0 0 1 0 2 0 1 2 1 1 0 1 1 1 0 1 2 0 0 1 0 1 0 1 1 1 2 1 2 2 0 0 0 2 0 0 2 0 1 2 0 0 0 0 0 0 0 0 1 0 1 0 0 2 1 1 0 0 0 1 0 1 1 1 0 2 0 0 0 0 0 0 0 0 1 0 1 0 0 2 2 0 0 0 2 0 2 0 0 0 1 1 0 0 1 0 0 1 0 2 0 2 2 2 0 0 1 0 0 2 1 0 1 0 1 2 0 0 0 1 1 0 1 0 1 2 2 0 0 1 0 1 0 1 0 2 2 0 2 2 0 2 0 2 0 0 0 0 0 0 1 1 0 1 2 2 1 0 2 0 2 0 0 2 0 1 2 0 1 0 1 0 0 2 0 0 0 0 0 1 0 0 1 0 1 0 2 2 0 0 0 1 0 0 1 1 0 1 1 1 0 0 0 0 1 0 1 0 0 1 2 0 2 0 1 1 0 0 0 1 1 0 1 0 0 1 0 1 1 1 1 0 0 0 2 0 2 1 1 0 0 0 0 1 0 0 0 0 2 0 0 1 1 0 1 1 1 2 0 1 0 1 1 1 0 0 1 2 1 0 2 0 0 2 0 2 0 0 0 0 1 1 1 0 1 0 0 0 2 1 1 1 0 2 0 1 1 1 0 2 1 0 1 2 1 1 0 2 2 1 0 1 0 1 2 1 1 0 1 2 2 1 0 0 0 0 1 2 0 1 0 1 1 1 1 1 0 0 0 2 2 0 0 2 2 0 2 1 2 0 1 0 0 2 0 0 0 2 0 1 0 2 2 0 2 1 0 2 0 1 0 2 1 1 0 0 0 0 0 1 1 1 2 0 0 2 2 0 0 2 0 0 1 1 0 2 0 2 0 1 1 0 0 1 2 2 1 1 0 1 1 0 0 1 0 0 0 0 0 2 2 2 0 0 0 0 1 0 0 1 0 0 0 0 1 1 0 1 1 1 0 1 1 0 2 0 0 1 1 0 1 1 1 0 0 0 2 0 0 0 0 0 0 0 0 0 0 1 1 1 0 0 0 0 0 2 0 1 1 0 2 0 1 1 1 2 0 0 1 0 0 0 0 0 0 1 0 0 0 0 2 0 0 0 1 0 1 2 1 1 0 1 0 2 0 0 1 0 0 0 1 1 1 1 2 0 0 1 1 2 2 0 2 0 1 2 1 1 1 2 1 2 1 1 0 0 0 0 1 2 0 0 0 0 0 0 0 2 0 1 0 0 0 0 1 2 0 1 2 1 1 0 1 1 0 0 1 1 0 1 0 2 0 1 0 0 0 0 0 1 0 0 0 0 0 1 1 0 0 1 2 0 1 1 1 0 0 1 1 0 1 1 0 0 2 1 0 0 1 2 0 2 0 0 1 0 0 1 0 2 0 2 1 2 2 1 1 1 0 0 0 1 0 1 0 2 1 0 0 1 0 1 0 0 1 2 0 2 1 2 2 2 2 1 0 1 2 0 1 0 0 1 1 0 1 1 1 0 0 1 1 0 0 1 0 0 0 0 0 0 0 0 0 0 2 1 0 0 0 0 1 0 0 0 1 0 0 0 0 2 1 0 0 0 0 0 0 2 0 1 1 2 2 2 0 0 0 0 0 1 0 2 0 1 0 0 2 1 1 1 0 0 0 1 0 0 2 2 0 1 1 1 1 0 0 0 1 1 0 0 2 2 0 0 2 1 0 0 1 1 0 0 1 0 0 1 1 0 1 1 1 0 0 0 2 2 2 0 1 0 0 0 2 0 1 1 0 1 1 0 0 0 0 0 1 0 0 0 0 0 0 0 1 0 0 0 1 1 1 1 1 0 0 1 0 1 0 0 0 0 1 0 0 0 0 2 2 0 0 0 1 0 2 2
103 0 1 0 0 0 0 1 1 1 0 1 0 2 0 0 1 1 1 2 0 0 1 2 0 0 0 1 1 2 2 1 2 2 0 0 1 1 1 1 0 0 0 0 1 0 0 0 1 0 0 0 0 0 0 2 0 0 0 0 2 2 2 2 1 1 2 0 1 0 0 1 2 2 2 2 0 0 0 1 1 2 0 0 2 0 1 2 2 2 1 1 1 2 1 1 1 2 0 2 0 2 0 0 2 2 2 2 0 2 2 1 1 2 2 2 1 1 1 1 1 1 1 2 1 1 0 0 0 0 0 1 0 0 0 0 0 0 0 0 0 2 0 0 2 2 1 0 0 0 0 1 0 0 0 0 0 2 0 1 0 0 1 1 1 2 2 0 0 1 1 0 0 0 1 1 0 0 0 0 0 0 0 1 0 0 1 1 1 0 0 0 0 1 1 0 1 2 0 0 0 0 0 1 1 0 0 1 2 0 0 1 0 0 0 0 0 1 2 1 1 0 0 2 0 0 1 0 0 0 0 0 0 0 1 0 1 2 2 0 0 0 1 0 2 1 1 0 2 0 0 0 2 0 0 1 0 0 1 1 0 0 0 0 0 0 1 0 0 0 0 1 0 2 0 0 0 1 2 0 2 0 1 2 2 0 1 1 0 2 1 1 0 2 2 1 1 1 1 0 1 0 0 0 0 0 0 0 1 1 1 0 1 2 2 0 1 0 1 0 1 0 2 1 0 0 0 0 1 0 0 2 0 2 0 1 0 2 0 0 0 0 2 0 1 1 1 0 0 0 0 0 0 0 0 0 0 0 0 1 1 1 1 0 1 0 0 1 2 0 2 0 1 2 1 1 0 0 0 0 2 0 0 1 0 0 0 0 0 0 0 1 1 0 2 1 1 0 0 0 0 0 0 0 0 0 1 0 0 1 0 1 0 0 0 2 0 0 0 0 0 1 0 0 0 2 0 0 1 0 0 2 0 1 2 2 0 0 2 2 1 0 2 1 1 2 1 0 1 0 1 1 0 1 1 0 1 2 1 0 1 1 0 0 0 0 0 2 0 0 1 1 2 0 0 2 0 2 1 1 2 0 0 1 1 1 0 0 1 0 0 1 1 2 1 0 1 1 1 1 1 2 2 1 1 1 1 0 0 0 0 0 0 1 0 1 0 0 0 0 0 2 0 0 0 0 2 0 1 2 0 0 0 1 0 0 0 1 1 1 0 0 0 1 1 1 0 0 2 0 0 1 0 0 2 2 0 0 0 0 1 0 0 1 0 0 1 1 0 1 0 0 0 0 0 0 0 1 1 2 0 0 1 0 1 1 2 1 0 0 0 0 0 1 0 0 0 0 0 0 0 2 0 0 1 0 0 0 0 1 1 1 0 2 0 2 2 0 0 1 1 2 0 1 1 0 1 2 0 0 0 0 0 2 0 1 0 1 2 0 2 1 0 1 1 0 1 0 0 0 0 2 0 1 1 0 0 1 1 0 0 0 1 0 1 2 2 2 0 0 1 1 0 0 0 1 1 1 1 1 1 0 2 2 1 1 1 2 1 0 1 1 0 1 0 1 1 2 2 2 0 1 0 1 1 0 1 2 0 0 0 0 0 0 0 1 1 2 0 0 0 1 0 2 1 0 0 1 0 1 0 2 0 0 0 0 1 0 0 0 0 0 0 0 0 0 0 0 0 0 0 0 0 0 0 1 0 1 1 1 0 0 1 0 0 1 1 2 0 0 0 0 1 0 0 0 1 0 0 2 0 1 1 0 1 1 1 2 1 2 0 1 2 2 1 1 0 0 0 1 0 1 1 2 1 1 2 0 0 1 1 1 1 1 1 2 2 2 1 1 1 1 0 1 2 0 1 1 0 1 0 1 1 0 0 1 1 0 1 0 1 1 1 1 1 0 1 0 0 0 0 0 1 0 1 0 1 0 0 1 0 1 1 1 0 1 0 1 1 0 0 0 0 0 0 1 0 1 1 1 1 1 0 0 0 0 1 2 0 1 0 0 1 1 2 1 2 1 2 0 2 2 0 1 2 1 0 1 0 1 1 0 0 0 0 2 0 1 2 2 0 0 2 1 0 0 1 0 1 0 2 0 0 2 0 0 0 0 1 1 0 0 2 1 1 0 0 2 0 0 1 0 2 2 1 0 2 0 0 1 1 1 1 0 0 1 1 0 0 0 0 0 1 1 1 0 1 1 1 0 0 1 0 1 0 0 0 1 1 0 0 0 0 0 0 0 0 0 1 0 0 0
104 1 0 0 0 0 1 2 1 2 1 0 0 0 0 0 0 2 1 2 1 1 1 2 0 0 0 2 2 2 2 2 1 2 1 1 2 2 1 1 1 0 0 1 2 1 0 0 2 0 0 0 0 1 1 0 0 0 0 1 0 1 2 2 0 0 1 0 1 0 0 1 2 2 1 2 1 0 1 0 2 2 1 2 1 0 0 1 2 2 1 1 1 1 0 0 0 1 0 1 0 2 1 1 0 0 2 1 1 1 1 2 1 2 2 2 1 0 1 1 1 0 2 0 0 0 0 2 0 2 2 2 0 0 1 1 0 0 1 0 1 1 0 0 1 0 0 0 0 0 0 1 0 0 0 0 0 0 0 1 1 1 1 1 1 0 0 0 2 0 0 2 0 2 1 2 0 0 0 0 0 0 1 2 1 1 2 0 0 0 0 0 0 0 1 0 0 1 0 0 0 0 0 2 2 0 0 2 2 0 0 1 0 0 0 0 0 0 0 0 2 2 0 1 0 1 0 0 0 0 0 0 0 1 1 1 0 2 1 1 1 1 2 0 2 1 1 0 2 0 0 0 0 0 0 1 1 0 0 0 0 0 1 1 0 0 0 1 2 1 0 0 0 2 0 0 0 1 2 0 1 0 0 1 0 1 0 1 0 2 0 0 1 2 2 2 0 1 0 1 0 1 2 2 2 2 0 0 1 1 0 1 2 1 1 0 2 1 1 0 1 2 2 1 0 0 0 0 0 1 0 0 0 1 0 0 0 1 0 1 1 1 2 0 0 0 2 0 1 1 1 1 2 2 2 0 1 0 1 0 1 1 2 0 2 1 0 1 1 1 1 1 0 2 1 0 0 0 0 0 1 1 2 2 0 0 0 0 0 1 1 2 0 0 1 0 0 2 0 0 0 0 0 1 0 1 0 0 1 0 1 1 0 0 0 2 0 0 0 0 0 2 1 0 1 1 1 1 0 1 0 1 1 1 1 1 0 2 1 0 1 1 1 1 1 2 1 0 1 0 0 1 1 1 0 0 0 1 1 1 1 1 0 0 0 0 0 1 0 1 0 1 2 0 1 0 1 1 2 1 0 0 0 0 2 2 0 0 1 0 0 0 0 1 1 0 0 1 1 0 1 2 2 0 2 0 2 1 0 0 0 2 0 2 0 0 0 0 0 2 0 0 2 2 0 2 0 1 0 2 1 1 0 0 0 0 1 0 1 1 0 0 0 1 2 1 0 2 0 0 0 0 0 1 1 2 0 1 0 1 0 0 0 1 0 0 1 0 0 0 1 1 0 0 0 0 0 1 1 2 0 0 0 0 2 1 2 1 0 0 0 0 2 0 0 0 0 0 1 0 1 2 0 2 0 0 0 0 0 1 0 0 0 0 1 0 0 0 0 0 1 2 0 0 0 1 1 2 0 0 1 0 0 2 0 2 0 0 1 1 0 1 1 1 0 0 1 1 0 0 1 1 0 0 0 0 0 0 2 2 2 1 0 0 1 2 1 2 0 0 0 1 0 0 0 1 2 0 1 1 0 2 2 2 0 2 2 2 1 0 2 0 0 1 0 0 0 1 1 1 1 0 0 0 1 0 1 0 1 0 0 0 0 1 1 1 0 1 0 0 0 0 1 1 1 0 0 0 0 0 0 0 0 0 0 0 0 0 0 1 1 0 0 1 1 1 0 0 0 0 0 0 0 1 1 2 0 0 1 0 0 0 2 1 0 0 1 1 0 0 0 0 1 1 1 1 1 2 0 2 1 0 0 0 0 2 0 2 0 2 0 2 2 1 0 0 0 1 0 0 1 1 0 2 2 2 2 1 0 1 0 0 1 1 1 2 2 2 1 1 1 1 0 1 2 0 1 1 0 0 1 1 0 0 0 0 0 1 0 0 0 0 1 0 1 0 1 1 1 0 0 1 1 0 1 0 1 0 0 0 2 2 1 1 1 0 0 0 2 1 1 0 0 2 0 2 0 0 1 0 1 1 0 0 0 0 1 1 0 2 0 2 0 0 2 1 1 1 0 0 0 1 0 0 2 0 1 0 0 2 0 0 0 0 0 1 0 1 2 1 0 1 2 0 0 0 1 1 0 1 2 0 1 1 2 0 2 0 2 2 0 0 2 0 1 0 0 0 0 1 1 1 2 0 0 0 0 1 1 2 1 2 1 0 0 0 0 1 1 0 1 0 0 0 0 0 2 0 2 0 0 0 0 0 0 0 0 1 0 1 1 1 0 1 1 1 0 0 0 0 1 1
105 1 0 0 0 0 0 1 2 1 1 0 1 1 1 1 0 0 0 1 1 1 1 2 0 0 0 1 2 2 2 0 0 2 2 2 2 2 0 0 0 1 0 0 2 0 1 0 1 0 0 0 0 1 1 0 0 0 0 0 0 0 2 2 0 0 0 0 1 0 0 1 2 2 0 2 2 0 0 1 1 2 0 0 2 0 0 0 1 2 0 1 1 1 0 0 1 2 0 2 0 2 1 0 1 1 2 1 1 1 1 1 0 1 1 1 0 0 0 2 2 0 2 1 1 1 0 1 1 2 1 1 0 0 1 0 0 0 0 0 1 1 0 0 0 0 1 0 0 1 0 1 0 0 1 0 1 1 0 2 1 1 2 0 2 2 2 1 0 1 0 2 0 2 2 0 0 0 0 0 0 0 0 0 1 0 2 1 0 0 0 0 0 2 2 0 2 1 0 1 0 0 0 1 1 0 1 1 1 0 0 1 2 1 0 0 0 0 0 1 1 1 0 0 0 1 0 0 0 2 0 0 0 0 1 0 0 2 2 0 0 0 2 0 1 0 0 0 1 1 0 0 1 0 1 1 0 0 0 0 0 0 1 1 0 0 1 0 2 0 0 1 1 2 1 1 0 1 1 0 1 1 2 2 2 0 1 2 1 2 0 1 0 1 2 0 1 0 0 1 0 0 0 0 0 0 0 0 1 1 0 1 1 1 1 0 2 0 0 0 1 1 0 2 1 0 2 0 0 0 0 2 0 2 0 0 0 2 0 2 1 2 1 0 0 0 1 0 1 0 0 0 2 2 2 0 1 1 0 1 1 2 0 0 0 2 0 1 1 1 1 1 0 1 1 0 0 0 0 0 1 2 0 0 0 0 0 0 1 2 1 2 0 0 2 0 0 0 1 2 1 1 0 0 0 0 0 0 0 0 1 0 0 0 0 1 1 1 0 1 0 1 1 1 1 2 1 0 1 0 0 1 0 1 1 1 0 2 0 0 1 1 2 1 1 0 2 0 0 0 0 0 0 2 2 1 1 2 1 1 1 1 0 0 0 1 1 2 0 0 1 1 2 1 1 0 1 2 1 0 1 1 0 1 1 1 1 0 0 0 0 1 0 1 1 0 1 2 2 0 0 2 2 0 2 0 2 1 1 0 1 1 0 0 1 1 0 0 0 1 1 1 1 0 1 1 1 1 0 2 1 1 0 1 0 0 1 1 1 1 2 2 0 1 1 0 0 1 1 0 1 2 0 2 0 0 0 1 0 1 0 0 1 1 1 1 0 1 1 0 1 1 0 0 0 0 0 0 0 2 0 0 0 0 2 1 1 1 0 0 0 1 1 1 0 0 0 1 0 1 1 1 0 0 0 0 0 0 1 1 0 0 0 0 2 0 0 0 0 1 0 1 0 0 0 1 2 0 0 0 0 0 1 2 0 0 0 1 2 0 1 1 0 0 1 0 1 0 0 0 1 1 0 1 0 0 1 1 2 1 1 0 1 1 1 0 0 0 0 1 1 2 1 0 0 0 2 0 1 1 0 1 2 2 1 2 0 0 2 0 0 1 2 2 1 1 2 1 1 1 0 1 1 2 2 0 1 2 0 0 0 0 0 1 1 0 0 1 0 0 0 0 0 2 1 0 1 2 1 0 0 1 0 0 1 1 1 1 1 2 0 0 0 0 1 0 0 0 0 0 0 0 0 0 0 0 1 1 1 1 0 0 2 1 0 0 1 0 2 2 1 0 1 1 1 1 2 1 0 2 1 0 0 1 1 1 1 2 0 2 1 2 2 2 0 0 0 0 0 0 0 2 0 1 2 1 1 0 0 2 0 0 0 1 0 1 2 1 0 0 0 0 0 0 1 0 0 1 0 0 1 1 0 0 0 1 0 1 1 0 0 1 1 1 1 0 1 1 1 0 0 0 0 0 2 0 0 0 0 0 1 1 0 0 0 1 1 0 2 0 1 0 0 0 0 1 0 2 1 1 1 1 2 2 1 1 0 1 0 2 0 2 0 0 2 0 2 1 1 0 1 1 0 0 2 1 1 1 0 2 0 0 0 0 0 2 0 1 2 1 0 1 2 1 0 0 1 1 0 0 2 0 0 1 0 0 1 0 1 1 0 0 2 1 0 1 2 1 0 0 2 0 1 1 1 0 1 0 0 2 0 2 0 0 1 1 1 1 1 0 0 0 0 0 1 1 1 2 0 0 0 2 0 0 0 1 1 1 0 1 1 1 0 1 0 0 0 1 1 0 2 1
106 1 1 0 0 0 1 2 1 1 1 1 0 0 0 0 0 2 2 1 1 1 1 2 0 0 0 2 2 2 2 1 0 0 2 1 1 1 0 0 0 0 0 0 0 0 1 0 2 0 0 0 1 0 0 0 0 0 0 1 1 1 0 0 0 0 2 1 2 0 0 1 2 2 1 2 0 0 0 1 1 2 0 1 1 0 0 0 1 2 0 0 0 2 1 1 0 1 0 2 1 2 1 0 1 1 1 2 0 2 1 1 1 2 2 2 1 1 1 1 1 1 2 2 2 2 0 1 0 1 2 2 0 0 0 0 0 0 0 0 0 2 0 0 2 2 1 1 0 1 1 1 0 0 0 0 0 1 0 0 1 1 1 1 1 1 1 0 1 1 0 2 0 2 0 1 0 2 0 2 0 0 1 1 1 1 2 2 1 0 0 0 0 0 0 0 2 2 0 0 0 0 0 0 0 0 2 0 0 0 1 1 0 0 0 0 0 1 0 0 2 1 1 2 0 0 1 0 0 2 0 0 0 0 2 0 0 2 2 0 0 0 2 0 1 0 0 0 2 0 0 0 1 0 0 1 0 0 0 0 0 0 0 0 1 1 0 0 2 0 0 1 1 2 0 0 0 1 1 0 0 0 0 1 1 1 0 1 0 2 1 1 0 2 2 0 1 0 0 0 1 0 1 1 1 0 1 0 2 2 0 1 1 2 0 0 2 0 0 0 0 2 0 2 2 0 2 1 0 2 0 1 0 0 0 0 0 2 0 0 1 0 2 0 1 1 1 0 2 1 0 0 2 2 2 0 1 0 1 1 2 2 1 1 1 1 0 1 1 1 1 1 0 2 0 0 0 1 0 0 0 2 1 1 1 1 1 0 0 0 0 1 2 0 2 1 1 0 1 1 1 1 0 1 0 1 1 0 0 1 1 0 0 0 0 1 1 1 0 1 1 1 0 0 0 1 1 0 0 0 0 0 1 1 1 1 0 2 0 0 0 1 1 0 0 1 1 0 2 2 0 0 0 2 1 1 0 2 1 1 1 1 1 1 0 1 1 0 0 0 0 0 2 2 0 1 0 2 2 1 1 0 0 0 2 0 0 0 1 0 1 2 1 1 0 0 0 1 1 0 1 2 1 2 0 2 1 1 1 0 0 2 0 2 0 0 0 0 0 1 0 1 2 1 0 2 0 0 0 1 2 0 0 0 0 0 1 0 2 2 1 0 0 1 1 0 0 1 1 0 0 0 1 1 1 2 0 0 0 1 0 0 0 2 0 0 2 2 2 2 1 2 1 0 0 0 1 1 1 2 0 0 1 0 1 0 1 2 0 0 0 1 1 0 1 0 0 0 0 0 0 2 0 0 0 1 1 0 0 0 1 1 0 0 2 0 0 0 1 0 0 0 0 1 1 0 0 2 0 0 1 0 0 0 0 0 0 1 2 0 1 2 0 0 2 0 2 2 0 0 2 1 1 2 1 1 0 1 2 0 0 0 0 1 0 1 0 1 0 0 1 0 0 1 0 0 0 0 2 0 1 0 1 1 1 1 0 1 0 1 1 0 0 2 1 2 2 2 1 1 0 1 0 2 2 0 0 2 0 0 0 0 0 0 0 1 0 1 1 1 1 0 0 2 1 0 0 0 0 0 0 1 0 0 2 2 2 0 0 0 0 0 0 0 1 0 0 0 0 0 0 0 0 1 1 0 0 0 1 0 0 0 2 0 0 0 1 1 1 1 1 0 0 1 1 1 1 0 2 0 0 2 1 0 0 1 0 1 1 2 0 1 2 2 0 0 1 1 0 0 0 0 0 0 2 2 1 0 0 1 1 1 2 0 2 2 2 1 2 0 0 0 0 1 2 0 1 0 0 0 1 1 1 1 0 1 2 0 0 0 1 1 2 1 2 1 2 1 1 0 0 1 1 0 2 0 0 0 0 0 1 1 1 1 0 1 2 1 2 0 2 0 1 0 0 2 0 1 1 2 2 2 0 0 0 0 1 2 1 1 0 1 0 0 2 0 2 0 0 1 0 1 0 0 2 2 0 1 1 0 2 0 0 0 1 2 0 1 1 0 0 1 1 2 0 0 1 1 0 1 2 0 0 1 0 1 0 0 1 1 0 0 2 2 2 2 0 1 0 2 2 0 2 0 1 0 0 0 0 0 0 0 0 1 0 1 1 0 0 0 0 0 0 1 0 0 1 2 0 0 0 2 0 1 1 0 2 0 0 0 0 0 0 1 1 0 0 1 1 2 1 2
107 1 0 0 0 0 0 1 1 1 0 1 0 0 0 0 0 1 1 1 1 0 0 2 0 0 0 1 2 2 1 1 1 1 2 1 2 1 0 0 1 0 0 1 2 1 0 0 2 0 0 0 1 0 0 1 0 0 0 0 1 1 2 2 1 1 2 0 1 0 0 1 2 1 1 2 1 1 1 0 0 2 0 0 2 0 0 0 2 2 0 0 2 2 0 0 0 1 0 2 2 2 1 0 0 0 2 1 1 1 0 2 1 2 2 2 1 1 1 0 0 2 2 1 1 1 0 0 0 0 0 0 0 0 1 0 0 0 0 0 1 1 0 0 2 1 1 0 0 0 0 0 0 0 1 1 0 0 0 1 1 0 2 0 0 1 0 1 0 1 1 1 0 1 2 0 0 1 0 1 0 0 2 2 2 2 2 1 1 0 0 0 0 1 1 0 1 0 0 1 0 0 1 2 2 0 1 1 1 0 2 2 2 1 0 1 1 0 2 2 0 0 0 2 0 0 0 0 0 1 1 1 0 0 1 0 0 2 2 1 1 1 1 0 1 1 1 0 1 0 0 0 0 0 0 1 1 0 0 0 0 0 0 0 0 0 0 0 2 0 0 0 0 2 0 0 0 0 1 0 0 0 1 1 2 1 1 0 0 1 1 1 0 1 2 0 1 1 0 0 0 0 0 0 0 0 1 1 1 2 0 2 1 2 2 0 1 2 0 1 1 2 0 1 0 0 0 0 1 0 0 1 0 1 0 0 0 1 0 0 0 0 2 0 1 1 1 0 1 0 0 0 2 2 1 1 2 2 0 1 1 1 2 0 2 0 2 0 1 1 1 1 1 1 1 0 0 0 0 0 0 1 0 0 1 0 0 0 0 0 0 0 1 0 2 1 1 0 1 1 1 2 0 2 1 1 0 0 0 1 1 0 0 0 2 2 0 1 0 1 1 2 0 1 1 1 0 1 0 0 1 1 0 0 1 1 1 1 1 1 1 1 1 1 1 2 1 0 1 0 1 1 0 2 1 1 0 1 0 2 0 2 1 1 0 2 2 2 0 0 1 1 2 1 1 1 1 2 2 1 1 1 0 0 1 2 0 0 0 0 1 1 0 1 0 0 0 1 1 1 1 2 2 0 2 0 1 0 1 0 0 2 0 0 1 1 0 1 0 2 1 0 0 0 0 0 2 1 0 1 1 1 0 0 0 0 1 0 1 1 0 0 0 1 2 1 0 0 2 0 0 1 1 2 0 0 1 0 0 0 1 0 0 1 0 0 0 2 2 0 0 1 0 0 0 0 0 1 2 1 1 0 0 0 1 0 0 1 1 1 0 2 1 0 0 0 1 0 0 0 0 2 0 1 0 0 2 0 0 0 0 0 0 1 0 0 1 0 1 1 1 2 0 0 0 2 2 1 0 0 1 0 0 1 0 1 0 1 2 0 1 1 0 1 0 0 1 1 0 1 0 1 0 0 0 0 0 0 1 0 0 0 0 1 1 1 0 1 1 0 0 1 0 0 1 0 1 1 1 1 0 1 2 2 1 2 1 0 2 0 1 0 0 2 1 2 2 2 0 1 1 0 1 0 1 0 2 2 0 0 1 0 0 0 0 2 0 2 1 1 0 0 0 2 2 0 1 1 1 0 1 1 0 1 1 0 2 1 0 1 0 0 0 0 0 1 0 0 0 1 1 1 0 0 0 1 0 1 2 0 1 1 2 0 1 0 0 1 1 1 0 0 1 1 0 0 2 2 0 2 1 0 0 0 0 2 0 2 0 2 0 2 2 1 1 1 0 2 0 0 0 2 1 1 1 1 1 0 2 0 0 0 2 0 2 2 2 2 2 1 1 2 0 0 2 0 0 1 0 0 0 2 1 0 0 0 0 1 1 0 0 0 1 0 1 1 1 1 0 0 1 0 1 0 1 0 0 0 0 0 1 1 0 0 0 0 2 1 1 0 0 0 0 0 0 0 0 0 0 0 0 0 0 0 0 0 0 2 1 1 1 1 0 0 2 0 2 1 1 0 0 1 1 0 2 1 0 0 0 2 0 0 1 0 1 1 0 0 1 1 0 0 1 2 0 0 1 1 1 1 1 0 1 1 0 0 0 1 2 1 0 0 1 1 1 0 1 1 0 0 2 0 1 0 0 0 1 0 0 1 0 1 0 1 0 1 1 0 0 0 1 0 0 0 0 1 1 1 1 0 0 1 0 0 0 0 0 1 0 1 1 0 0 2 0 1 0 0 0 0 1 1
108 0 0 0 0 0 0 1 1 1 1 1 1 2 1 1 0 1 0 1 0 0 0 2 1 1 2 2 2 2 2 0 0 0 2 1 2 1 1 1 0 0 0 0 2 0 1 0 2 0 0 0 0 0 1 0 1 1 1 2 0 1 1 1 0 1 1 0 1 0 0 1 2 2 2 2 0 0 2 0 1 2 0 0 2 0 1 0 1 2 1 0 0 1 1 1 0 0 0 1 1 2 1 0 1 1 2 1 1 1 0 1 2 2 2 2 2 0 1 1 1 0 2 0 0 1 0 0 2 2 0 0 0 0 0 0 1 0 0 0 1 1 0 0 0 0 0 0 0 0 0 1 0 0 0 0 0 1 0 1 0 0 0 2 1 1 0 0 1 1 1 0 1 1 0 1 1 0 0 0 0 0 1 1 1 1 2 2 1 0 0 0 0 1 1 0 1 1 0 0 0 0 0 0 0 0 1 1 1 0 0 2 1 0 0 0 0 0 2 1 1 0 0 2 1 0 0 0 0 1 0 0 0 0 1 0 1 2 2 0 0 1 1 0 1 0 0 0 2 0 0 0 0 0 1 2 1 1 0 1 1 1 0 0 0 0 0 0 1 1 0 0 0 2 0 0 0 0 1 0 0 1 1 2 2 0 1 1 0 1 1 1 0 0 2 0 0 1 0 1 0 1 1 1 1 1 0 0 1 1 0 0 1 2 2 0 1 1 2 0 0 2 1 0 1 0 2 0 1 1 0 1 0 1 0 0 0 1 0 0 0 0 1 0 1 1 1 0 1 0 0 0 1 1 1 0 1 0 0 2 2 2 2 0 2 0 0 1 2 0 2 0 1 2 0 1 0 0 0 0 1 2 0 0 0 1 1 0 0 0 0 0 1 1 2 1 1 1 0 0 0 0 0 1 1 0 0 1 0 2 0 0 0 0 0 1 1 0 0 0 0 2 1 0 0 2 1 1 1 0 0 2 0 2 1 1 1 0 0 0 2 0 1 0 0 1 1 0 2 0 0 1 0 2 1 1 0 1 1 0 2 1 0 0 0 0 0 2 0 0 1 1 2 0 0 0 0 2 2 0 2 1 0 1 1 1 1 1 1 0 2 2 0 1 0 0 2 0 0 2 2 2 2 0 2 0 2 0 0 0 0 1 0 0 0 2 0 0 0 2 0 0 0 0 0 0 1 0 0 1 1 0 0 1 0 0 1 1 0 1 0 0 0 1 2 1 0 0 2 0 1 2 1 2 0 0 0 0 2 0 0 2 1 1 1 1 0 2 2 0 0 0 0 0 0 0 0 1 1 2 0 0 0 0 1 0 0 1 0 0 1 1 1 1 0 1 1 1 0 1 1 1 0 1 0 0 1 0 0 1 2 1 0 0 1 1 1 0 0 0 2 2 0 0 0 0 1 2 0 0 0 0 0 2 0 1 1 1 2 0 2 0 1 1 0 0 2 1 0 1 1 2 1 2 0 0 0 0 1 0 0 0 1 0 0 1 1 2 0 0 2 0 0 1 1 0 0 0 1 1 0 0 2 1 0 1 2 2 2 0 2 0 0 1 0 0 2 1 1 1 0 1 0 2 2 0 0 1 0 0 0 0 0 1 0 1 0 1 0 0 0 0 0 2 1 0 1 1 1 0 1 1 0 0 1 1 1 1 0 1 0 1 0 0 1 0 0 2 0 0 0 1 0 1 1 0 0 0 1 0 0 0 1 0 0 1 0 0 2 2 1 0 1 2 0 0 0 1 1 1 0 1 2 0 0 2 0 1 0 1 0 1 2 2 0 0 1 0 0 1 0 2 1 1 1 2 0 0 0 2 0 0 1 0 1 2 1 2 1 1 1 1 0 1 1 0 1 1 0 0 1 1 2 1 0 0 0 0 0 0 0 0 1 1 1 0 1 1 0 0 0 0 2 0 0 1 0 0 0 0 1 1 0 0 0 1 1 1 2 1 1 0 0 1 0 1 0 2 1 1 1 1 0 0 0 0 0 2 2 1 0 0 1 0 2 0 2 2 0 0 0 1 0 0 2 1 0 1 0 1 0 0 1 0 2 0 0 2 2 0 0 2 2 1 1 0 1 0 1 0 1 0 0 0 1 0 1 0 1 1 0 0 0 1 1 1 1 0 0 0 2 0 1 1 1 0 1 1 0 0 0 0 2 0 0 0 0 0 0 0 2 0 0 1 0 0 2 1 1 0 0 1 0 0 0 0 0 1 1 1 1 1 0 1 1 0 0 2 2 1 2 1
109 1 0 0 0 0 0 2 2 1 1 0 1 1 1 1 0 1 1 0 0 0 0 1 1 1 1 0 1 1 1 1 0 2 2 0 2 2 0 0 2 0 0 0 2 0 0 0 2 0 0 0 0 0 0 0 0 0 0 0 1 2 0 0 1 1 2 0 1 0 0 1 2 2 0 2 2 0 0 0 0 0 1 1 1 0 0 0 2 2 0 0 0 1 0 0 1 2 0 2 0 2 1 0 0 0 2 1 1 1 0 1 0 1 1 1 1 1 1 1 1 1 2 1 0 0 0 0 1 1 0 0 0 0 0 0 0 0 0 0 1 1 1 0 1 0 0 0 0 1 0 0 0 0 1 0 0 1 0 1 0 1 0 2 0 1 0 1 0 1 1 0 0 2 0 0 1 0 0 1 0 0 0 0 1 0 1 0 0 0 0 0 0 1 1 0 0 2 0 0 0 0 0 1 1 0 0 0 0 0 0 0 1 1 0 1 0 0 0 0 2 2 0 2 0 0 1 0 0 1 0 0 0 0 1 1 0 2 2 0 0 1 1 0 1 0 0 0 2 0 0 0 1 0 0 2 2 2 0 1 1 1 0 0 1 0 0 0 1 0 0 0 1 2 0 1 0 1 2 0 0 0 0 1 0 0 0 2 0 2 1 1 1 2 2 1 0 0 1 0 1 0 1 1 1 0 1 0 1 1 0 0 1 1 2 0 1 0 0 0 1 1 2 1 1 0 1 0 1 0 0 0 1 1 0 0 0 2 0 0 0 0 2 0 1 1 0 0 0 1 0 0 1 1 0 2 2 1 0 2 2 2 2 0 2 0 2 0 1 1 1 1 1 2 1 1 0 0 0 0 0 2 1 1 0 1 2 0 0 0 0 0 2 0 2 2 2 1 1 1 1 1 0 1 0 1 1 1 0 2 0 0 0 0 2 2 0 0 0 0 0 0 1 0 2 2 1 0 0 0 1 0 0 2 0 0 1 1 0 0 1 1 0 0 0 2 1 0 1 0 0 1 0 2 1 0 1 2 1 0 1 2 1 1 0 2 2 2 0 0 1 1 1 1 0 0 0 2 2 2 1 1 0 1 1 1 1 0 1 0 1 2 1 1 1 0 0 0 0 2 2 2 2 0 1 1 1 0 1 0 1 1 0 0 0 1 0 0 0 2 1 0 2 0 0 1 1 0 1 2 1 0 0 0 1 0 1 0 1 1 0 0 0 1 0 0 0 1 1 0 0 1 0 2 1 0 1 0 0 1 1 0 1 2 1 1 1 2 0 0 1 1 0 0 0 0 0 0 2 0 2 0 0 0 1 0 1 0 2 1 0 0 0 2 0 1 0 1 0 1 1 0 0 0 0 0 1 0 0 0 1 0 0 2 0 2 2 0 0 0 2 2 0 1 1 1 1 2 0 0 1 0 0 1 0 1 1 1 2 0 1 1 0 0 2 0 2 1 1 0 2 1 1 1 0 0 0 1 1 0 0 0 1 0 0 2 2 2 0 0 0 1 0 0 0 2 2 0 1 1 1 2 2 1 0 1 1 2 1 0 1 1 1 2 1 1 2 2 0 1 1 0 0 1 2 0 0 1 0 0 1 1 0 0 1 1 0 1 2 2 0 0 0 2 2 2 2 1 0 0 0 1 1 0 1 1 1 0 0 1 0 1 0 0 0 1 0 0 0 0 0 1 0 1 1 0 0 0 2 1 0 0 1 0 0 1 1 0 0 0 0 0 1 1 1 1 1 2 0 2 1 0 1 0 0 1 0 2 0 2 0 2 2 1 0 0 0 0 1 0 0 1 2 2 0 1 0 0 0 2 0 0 1 1 1 2 2 2 1 1 1 0 0 1 2 0 1 1 0 0 0 2 0 1 0 1 0 1 2 2 1 1 1 1 1 0 1 1 1 1 0 0 2 0 2 0 0 0 0 0 2 2 0 0 0 0 1 0 1 0 1 0 0 0 0 1 0 0 1 0 1 1 0 0 0 0 1 1 1 1 0 1 0 0 1 0 2 0 1 0 0 2 1 1 1 2 0 0 0 2 0 0 0 0 1 1 1 1 2 1 0 1 1 1 0 1 1 2 0 0 2 0 1 2 1 0 0 1 1 0 0 0 2 1 1 0 1 1 0 1 2 0 1 1 1 0 1 1 0 0 0 0 1 0 1 1 1 0 0 0 1 0 0 0 0 0 2 1 1 0 0 1 0 2 0 0 0 0 0 0 0 0 0 2 1 1 1 0 1 1 1 1
110 1 0 0 0 0 0 2 2 1 1 0 1 1 1 1 0 0 1 2 0 0 0 2 0 1 1 2 2 2 1 0 1 1 1 1 1 2 0 0 1 0 0 0 2 0 0 0 2 0 0 0 0 0 0 1 0 0 0 0 0 1 2 2 0 1 1 0 0 0 0 2 2 2 1 2 1 0 0 1 1 2 0 0 2 0 0 0 2 2 0 0 0 0 1 0 0 1 0 0 0 2 0 0 2 0 1 1 1 1 0 1 0 2 2 2 0 1 2 0 0 2 2 2 2 2 0 0 1 1 0 0 1 0 0 0 0 0 1 0 1 1 0 0 1 1 1 0 0 0 0 1 0 0 1 0 0 0 0 0 0 0 2 0 1 2 1 1 0 1 0 0 1 2 2 1 1 2 0 2 0 1 0 0 1 0 1 1 1 0 0 0 0 1 2 0 0 1 0 0 0 0 1 0 0 0 1 1 1 0 0 2 1 0 0 1 0 1 0 0 2 2 1 2 0 0 1 0 0 1 0 0 0 1 2 0 1 2 2 0 0 0 2 0 1 0 0 0 2 0 0 0 1 0 0 2 1 0 2 2 0 0 0 0 0 0 0 0 0 0 0 1 0 0 0 1 0 0 1 0 0 0 0 1 2 0 2 1 0 2 1 1 1 2 2 1 0 0 1 0 0 0 1 1 0 0 0 0 1 1 1 0 1 1 1 0 2 1 1 0 1 2 0 1 1 0 2 0 1 1 0 1 0 0 0 1 0 1 1 1 2 1 2 0 1 1 1 0 1 0 0 0 2 2 1 1 1 0 1 1 2 2 2 0 2 0 2 1 2 0 2 0 0 2 1 1 0 0 0 0 1 1 1 1 0 0 1 0 0 1 0 0 1 0 1 1 0 1 0 0 0 0 0 0 0 0 0 0 0 0 2 0 0 0 1 2 0 0 0 0 0 2 1 1 0 2 0 1 0 0 2 0 2 0 0 0 0 1 0 0 1 1 2 1 1 1 2 0 1 0 1 0 0 1 1 1 0 1 1 1 1 2 0 0 0 0 0 1 0 1 0 1 1 2 0 0 0 2 2 0 2 0 1 0 2 1 0 1 1 0 2 2 1 2 1 0 0 1 1 0 1 2 2 0 2 0 2 0 1 0 0 2 0 0 1 1 0 0 0 0 0 2 1 0 0 1 1 0 0 1 1 0 0 1 1 0 0 1 2 2 1 0 0 0 0 0 0 1 1 0 0 0 0 2 0 0 0 1 0 1 1 0 0 1 0 0 0 0 0 1 0 0 1 0 1 0 2 2 2 2 0 0 0 0 1 0 0 0 0 0 0 1 0 0 0 2 1 0 0 0 0 2 0 0 0 1 1 0 1 1 0 0 0 1 0 1 0 0 0 0 0 0 0 0 0 1 1 2 0 0 1 0 0 1 0 0 1 0 2 0 2 1 1 1 1 0 1 2 0 0 2 1 0 1 0 0 0 1 1 0 0 0 2 0 1 2 0 1 1 0 1 0 1 0 0 0 0 0 2 0 0 0 1 1 0 1 1 2 1 0 0 2 0 1 0 0 1 2 1 1 0 2 1 2 2 1 1 1 0 0 1 1 0 0 0 2 0 2 1 1 0 0 1 2 1 1 1 1 1 0 1 2 0 1 2 1 0 1 0 2 0 1 0 0 0 0 0 0 0 1 1 1 0 0 0 0 1 0 1 0 0 0 1 0 0 0 2 1 0 0 0 0 1 0 1 1 0 0 2 0 1 2 0 1 2 0 2 1 0 2 0 2 2 0 0 0 0 1 0 0 0 1 1 1 1 0 1 0 1 0 0 0 0 0 0 0 1 2 2 2 2 2 0 0 2 0 0 2 0 1 0 1 1 0 0 0 0 1 1 0 0 0 0 0 0 0 0 2 2 1 0 0 0 0 1 1 0 0 0 0 2 2 1 1 0 1 0 1 2 1 1 0 0 0 0 1 0 1 1 1 0 1 0 0 0 0 0 2 0 2 0 1 1 0 2 0 2 2 0 0 0 2 0 0 1 1 1 1 0 2 0 0 0 1 1 1 0 0 2 1 0 1 2 2 0 0 0 1 0 0 1 0 0 1 0 0 0 1 1 0 0 0 2 1 1 1 1 0 0 1 2 0 2 1 0 0 2 0 0 0 0 1 1 0 0 1 1 1 2 1 0 0 1 0 0 0 1 0 2 0 0 0 0 2 0 0 0 1 0 0 0 0 0 1 0 1 0 0 0 0 2 2
111 1 0 0 0 0 0 2 1 2 1 0 0 1 1 1 0 0 0 1 1 1 0 1 0 0 0 1 0 2 2 0 0 0 1 0 1 0 0 0 0 0 1 0 2 0 0 0 0 0 0 0 0 0 1 1 1 1 1 1 0 1 1 2 0 0 1 0 0 0 0 1 2 2 2 2 0 0 0 1 0 1 0 0 1 0 0 0 2 2 0 0 1 2 0 0 0 0 0 1 2 2 1 0 0 0 2 0 2 0 0 2 0 1 1 1 1 0 0 1 1 0 2 1 1 1 0 1 1 2 0 0 0 0 0 0 0 1 0 0 0 2 0 0 1 1 0 0 0 1 0 0 1 1 1 0 0 1 0 0 1 1 2 0 2 1 1 0 0 2 1 1 1 1 1 1 0 1 1 1 0 1 0 0 1 0 1 0 0 0 0 0 1 0 1 0 1 1 0 0 0 1 0 1 1 0 1 1 0 0 0 1 1 0 1 0 1 0 1 0 2 0 0 1 0 0 0 0 0 0 0 0 1 1 2 1 1 2 2 0 0 0 2 1 2 1 1 0 2 0 0 0 1 0 2 2 0 0 1 1 0 0 0 0 0 0 0 0 2 0 0 0 0 0 0 0 1 0 1 0 1 0 0 1 1 1 0 1 1 1 1 1 1 2 1 1 0 0 0 2 0 0 1 1 1 1 0 1 1 1 1 1 2 2 2 0 1 1 0 0 1 2 0 2 1 0 1 0 1 0 0 2 0 2 0 0 0 0 0 1 1 1 2 0 0 0 2 0 0 0 0 0 1 1 0 0 0 0 0 2 2 2 2 0 2 0 2 1 2 0 2 0 0 2 1 1 0 0 0 0 0 2 0 0 0 0 0 1 1 1 1 2 2 1 2 2 2 0 1 1 1 1 0 1 0 1 1 0 0 1 1 0 0 0 0 0 2 0 0 0 0 1 1 1 0 2 0 0 1 1 0 2 0 2 1 1 0 0 0 0 2 0 1 0 0 1 1 0 2 0 0 2 1 2 1 1 0 2 2 1 1 1 0 0 0 0 0 1 0 1 0 1 2 1 1 0 1 2 2 1 1 1 0 1 2 1 0 1 0 0 1 1 1 2 1 0 1 2 2 0 0 2 2 1 1 0 2 0 1 0 0 2 0 0 0 2 1 0 0 1 0 1 2 0 1 2 0 0 1 2 1 0 0 0 1 0 1 1 2 2 1 0 0 0 1 1 0 0 2 0 0 1 1 2 0 0 1 0 0 0 0 0 0 2 1 1 1 2 2 2 2 2 1 0 1 0 0 1 2 1 1 0 0 0 0 1 1 0 1 0 0 0 1 0 0 0 0 0 0 1 2 0 1 0 0 0 1 0 1 0 1 0 0 0 2 0 0 0 1 1 0 1 0 0 0 1 1 1 0 0 0 0 1 1 1 0 1 0 2 0 2 0 1 1 2 0 2 0 0 0 0 1 0 0 0 0 0 1 2 0 0 0 0 1 0 1 0 0 1 0 1 1 0 1 0 0 1 1 1 1 1 0 1 1 0 1 1 2 0 2 0 0 0 1 0 0 1 2 2 2 1 1 0 0 2 0 1 2 0 0 0 0 0 1 0 1 0 1 1 1 0 0 1 2 0 1 2 2 1 0 0 1 0 0 0 0 0 1 1 1 0 0 0 1 1 0 0 1 0 0 0 0 0 2 1 0 0 0 1 0 0 0 1 1 0 1 0 0 2 2 0 0 1 0 1 0 0 2 0 1 1 0 0 0 0 2 0 2 0 2 1 2 2 2 0 0 1 0 0 0 1 1 0 1 2 1 1 1 0 0 0 0 0 1 0 2 1 2 1 0 0 1 0 0 1 0 0 1 0 0 0 2 1 0 0 0 1 1 0 0 0 0 1 0 1 0 0 0 0 0 0 0 2 0 0 1 0 1 0 2 0 2 0 0 0 0 0 0 1 0 1 0 0 1 0 1 0 2 0 0 0 0 0 0 0 0 1 1 1 1 1 1 1 0 2 0 2 2 0 1 0 1 1 0 2 2 0 1 0 1 1 0 0 0 1 1 0 0 1 1 0 0 2 1 0 0 2 1 0 0 2 0 0 1 0 1 0 0 2 2 0 1 0 0 0 2 1 0 0 0 2 0 1 0 0 0 1 1 1 1 1 1 1 1 0 0 0 0 0 0 1 0 0 0 1 1 1 1 1 0 0 1 0 1 0 0 0 1 0 1 1 0 1 2 1 0 0 0 1 1 2 1
112 1 0 0 0 0 0 2 2 1 0 0 0 0 0 0 0 1 1 1 0 0 0 2 0 0 0 2 2 2 2 0 0 0 2 1 2 2 0 0 2 1 0 0 2 0 0 0 2 0 0 0 1 0 0 1 0 0 0 2 0 0 0 0 1 1 0 1 1 0 0 1 2 2 1 2 1 0 0 0 1 1 1 2 1 0 0 0 1 1 0 0 0 0 1 1 0 0 0 0 0 2 1 1 0 0 2 2 0 2 1 1 2 2 2 2 2 0 2 0 0 0 1 1 0 0 0 0 1 1 0 0 0 0 0 0 0 0 1 0 1 1 0 0 0 1 0 0 0 1 0 1 1 1 0 0 0 2 0 0 1 1 0 2 1 1 1 0 1 1 1 1 0 1 1 0 0 1 0 1 0 0 1 1 1 1 1 0 0 0 0 0 0 0 0 0 1 2 0 0 0 0 1 1 1 0 2 1 1 0 0 2 0 0 0 0 1 0 0 0 2 0 0 2 0 0 1 0 0 1 0 0 0 0 1 0 0 2 2 0 0 0 2 0 2 0 0 0 2 0 0 0 2 0 0 0 0 1 0 0 0 0 0 0 0 0 0 0 1 1 1 1 0 1 0 0 0 0 1 0 1 0 0 1 2 2 0 0 0 2 2 2 1 2 2 2 0 1 0 0 0 0 0 0 0 0 1 1 2 2 0 1 2 0 0 0 2 0 0 0 1 2 1 1 0 0 0 0 2 1 0 1 0 1 0 0 0 1 0 1 0 0 2 0 1 1 1 0 0 1 1 1 2 2 0 2 2 0 1 1 1 1 2 0 2 0 0 0 0 2 0 2 1 2 0 0 0 0 0 0 1 1 1 1 1 1 1 0 0 0 0 1 0 0 2 1 0 0 1 1 1 1 0 1 1 0 0 0 0 2 0 0 0 0 0 1 1 0 0 0 0 1 0 0 1 2 1 1 0 1 0 1 0 0 2 0 0 1 1 1 0 2 1 1 1 2 1 0 0 0 0 0 0 1 1 1 0 1 0 0 1 1 0 0 1 1 0 2 0 0 1 1 2 0 1 0 0 2 1 1 2 1 0 0 2 2 0 1 1 0 2 2 0 1 1 0 0 1 1 0 1 2 2 0 2 0 2 1 1 0 0 2 1 2 0 2 1 2 0 2 1 0 2 0 1 2 0 2 0 2 0 2 0 0 0 0 1 1 1 1 1 1 0 0 0 0 0 2 0 0 0 0 1 1 2 2 0 0 0 0 1 0 0 0 0 0 0 2 2 0 2 2 0 0 0 0 0 1 1 2 0 0 0 0 1 0 0 0 1 1 1 0 0 1 0 0 0 0 0 1 1 1 0 0 0 0 1 0 1 1 0 0 0 0 1 0 0 0 0 0 1 1 0 1 1 1 0 1 0 0 0 0 0 1 0 0 0 1 2 0 2 1 0 1 1 0 2 0 1 0 0 1 0 0 0 0 0 0 1 0 0 0 2 0 0 2 2 2 0 0 0 0 0 0 2 0 0 1 1 1 0 1 2 0 0 2 0 1 1 0 2 0 0 1 0 0 1 1 0 0 0 0 0 1 1 0 0 2 0 0 1 1 0 1 2 1 0 1 0 1 0 0 0 1 1 0 0 1 1 0 1 2 0 0 0 0 1 0 0 0 0 0 0 0 1 0 0 0 0 0 0 1 0 0 0 0 1 0 2 0 0 0 2 0 2 0 0 0 2 2 0 0 0 0 0 0 1 0 1 1 0 0 0 0 1 0 1 2 1 2 0 1 2 1 1 1 0 1 0 0 0 1 1 2 1 1 0 0 1 0 0 0 0 0 0 2 0 1 2 1 1 1 0 1 2 0 1 1 1 0 1 2 0 0 0 1 1 1 2 1 0 2 0 0 0 0 0 1 1 1 0 0 0 0 2 0 0 0 1 1 1 1 0 0 0 1 0 1 2 0 2 0 0 0 0 1 0 1 1 1 1 1 1 1 1 1 0 1 0 1 1 1 1 0 2 0 2 2 0 0 0 2 0 1 1 2 0 0 0 1 0 0 0 0 1 2 0 0 2 2 0 0 2 0 0 0 1 0 0 1 2 0 0 2 0 0 0 0 1 1 0 1 0 0 0 2 0 0 0 0 2 0 2 0 1 1 1 0 0 1 0 1 0 1 1 1 1 0 0 0 2 0 0 0 0 0 1 0 2 1 1 1 0 2 0 0 0 0 0 0 0 0 0 2 1 0 0 1 2 0 0 0
113 1 0 1 0 0 0 1 1 2 1 0 0 1 1 1 0 1 0 1 1 0 1 2 0 0 0 0 2 2 2 1 0 1 1 1 1 2 0 0 2 1 0 0 1 0 1 0 1 1 1 0 1 0 0 0 1 0 1 0 2 2 0 0 0 0 2 0 2 0 0 2 2 2 2 2 0 0 0 1 1 2 0 0 2 0 0 0 1 1 0 0 2 2 0 0 0 2 0 2 0 2 1 0 0 0 2 1 1 1 0 2 1 2 2 2 1 0 2 0 0 0 2 2 2 2 0 1 0 1 0 0 1 0 0 0 1 0 0 0 1 1 1 0 0 1 0 0 0 0 0 0 1 1 1 1 0 1 0 0 1 1 1 1 2 1 1 1 0 1 0 1 0 1 1 1 0 1 0 1 0 1 1 1 2 2 1 1 1 0 0 1 0 2 2 0 1 1 0 0 0 0 0 1 1 0 2 0 1 0 1 0 2 0 0 0 2 1 1 2 0 0 0 0 0 1 0 0 0 2 0 0 0 0 2 0 0 2 2 0 0 0 2 0 1 1 1 0 2 0 0 0 0 0 0 1 0 0 0 0 0 0 0 0 0 0 1 2 1 0 1 0 1 2 0 0 1 1 2 0 0 0 2 2 2 0 2 1 1 2 0 1 1 2 2 1 1 0 0 0 0 0 1 1 1 0 0 0 1 1 0 0 2 2 2 0 1 0 0 0 2 1 2 1 0 0 0 0 0 0 0 1 0 2 0 0 0 2 0 1 1 1 1 0 0 0 2 0 0 2 0 0 2 2 1 1 2 0 1 1 2 2 2 0 2 0 2 0 1 1 1 1 0 2 0 0 0 1 1 1 1 1 0 0 1 0 0 0 0 0 0 0 1 1 2 1 1 1 0 0 0 0 0 1 0 1 0 0 0 2 0 1 0 0 1 1 1 0 0 0 0 0 1 1 1 2 1 2 0 0 2 0 0 2 1 1 1 1 1 0 2 0 1 0 0 2 1 0 1 0 0 1 0 2 2 2 0 1 1 0 1 0 0 0 0 0 0 1 0 1 1 2 2 1 1 0 1 2 2 2 1 0 0 0 1 2 0 1 0 1 0 2 0 2 1 0 1 0 0 0 2 2 1 1 1 1 2 1 0 0 0 2 1 1 1 0 0 0 0 1 1 1 1 0 1 1 1 1 0 2 0 1 0 0 0 0 1 0 2 2 1 1 0 1 2 0 0 0 2 0 0 1 1 2 1 0 0 1 1 1 0 0 1 2 0 0 0 2 2 2 1 1 1 0 1 0 2 1 1 2 0 0 0 0 2 0 2 0 0 0 0 1 1 2 0 0 0 0 0 0 0 2 1 0 0 1 2 1 0 0 1 0 0 0 1 0 0 0 0 0 0 0 0 1 1 0 0 2 0 0 0 0 1 2 0 1 0 0 2 0 0 0 1 2 0 0 0 1 0 1 0 1 1 1 0 0 0 1 2 0 0 0 2 1 1 1 0 1 1 0 0 2 0 0 0 2 2 0 1 2 0 0 2 2 0 1 1 1 1 0 2 0 0 1 0 0 1 2 1 1 1 1 0 1 2 1 1 0 0 0 0 0 0 1 1 0 0 1 0 0 0 0 1 2 0 1 2 1 1 0 1 1 1 0 1 1 1 0 0 1 0 0 0 0 0 0 0 0 0 0 0 0 0 0 0 0 0 0 1 1 0 0 1 0 0 1 1 2 0 0 0 0 1 0 0 1 1 1 1 2 0 1 1 0 1 1 1 2 0 2 0 2 2 2 0 0 0 1 0 1 0 2 0 2 0 0 1 0 1 1 0 0 1 0 1 1 1 0 1 1 1 1 0 0 1 0 0 1 0 0 1 1 2 0 0 0 1 0 1 1 1 1 0 0 0 0 0 0 0 0 0 0 1 0 1 0 0 0 0 1 0 1 0 0 0 0 0 1 2 0 1 0 0 1 0 1 0 1 1 2 2 2 0 0 1 1 0 1 1 0 1 1 0 0 1 1 2 1 0 0 0 1 0 0 2 1 2 0 0 0 1 0 0 0 0 1 0 2 2 0 2 0 2 1 0 0 1 1 0 0 2 1 0 0 0 0 0 2 2 0 0 0 1 1 0 1 1 0 0 1 2 0 2 1 1 0 0 0 0 1 0 1 1 0 1 1 1 1 1 0 0 0 0 1 0 0 2 1 0 1 0 2 0 1 0 0 0 0 0 1 0 0 0 0 1 0 0 1 1 1 1 1
114 1 0 0 0 0 0 1 1 1 1 0 0 1 1 2 0 1 0 1 0 0 2 2 0 0 0 1 2 2 2 0 0 2 1 1 1 0 0 0 0 0 0 1 2 1 0 0 2 0 0 0 0 0 1 1 1 0 0 1 0 1 1 1 0 0 0 0 1 0 0 1 2 2 2 2 0 0 0 1 1 2 0 0 2 0 0 0 2 2 0 0 1 1 1 0 2 0 0 2 2 2 0 1 0 1 1 0 1 1 0 1 2 2 2 2 2 0 2 1 1 1 1 0 0 0 0 0 1 1 0 0 0 0 0 0 0 0 1 0 1 1 0 0 0 0 0 1 0 0 1 0 1 0 0 1 0 1 0 1 1 0 2 0 1 0 0 0 1 1 1 2 1 1 2 1 1 1 0 1 0 0 1 1 2 1 2 1 0 0 0 0 0 0 0 1 2 2 0 1 0 1 0 2 2 1 1 1 1 0 0 1 1 0 0 1 1 0 1 1 1 0 1 2 0 0 2 1 1 1 0 0 0 0 2 0 0 2 2 0 0 0 2 1 2 0 0 0 2 0 0 0 0 0 0 2 2 1 0 0 0 0 0 0 0 0 0 1 1 0 0 0 0 0 0 0 0 1 1 0 1 0 1 2 2 1 0 0 0 1 0 0 0 2 2 1 1 1 0 1 1 1 1 1 1 0 1 0 2 2 0 1 2 2 2 0 2 0 1 0 0 2 1 2 0 0 0 0 1 1 0 1 0 1 0 0 0 0 0 1 0 0 2 1 0 0 2 0 0 0 0 0 1 1 1 0 1 1 0 0 0 0 1 0 1 0 1 0 1 1 1 1 1 2 1 1 0 0 0 0 1 2 1 1 0 1 1 2 2 0 0 1 1 1 2 2 2 2 1 1 1 1 0 0 0 0 1 1 0 2 0 1 0 0 2 2 0 0 0 0 0 1 0 0 2 2 2 1 0 1 1 2 0 1 0 0 1 2 0 0 0 2 1 1 1 1 2 0 1 0 0 1 0 1 1 1 0 1 1 1 1 2 0 0 0 1 1 1 0 1 1 1 2 0 0 0 0 2 1 1 0 0 0 1 2 1 0 1 0 1 1 0 1 1 0 0 0 0 0 1 2 2 1 1 1 0 2 0 1 0 0 1 0 1 0 1 0 0 0 1 0 1 1 1 0 1 1 0 1 1 1 0 0 0 1 0 1 0 0 0 0 0 0 0 1 0 0 2 1 0 1 1 1 2 0 1 0 0 0 0 1 0 0 1 0 0 0 2 1 0 0 2 0 0 0 0 0 1 1 2 1 0 1 0 1 0 1 0 1 1 0 2 1 0 0 0 1 0 0 0 0 2 0 0 0 1 1 0 0 0 2 0 0 1 0 1 0 0 0 0 0 2 0 1 1 0 0 1 0 0 1 0 0 2 0 1 0 0 2 0 1 0 0 0 2 0 2 1 0 0 1 2 0 2 0 0 1 1 1 0 0 0 0 0 1 2 1 1 0 0 1 1 0 0 1 1 1 1 1 1 0 1 2 1 0 1 1 1 1 0 2 0 0 1 0 0 1 2 2 1 0 2 1 1 2 0 1 1 1 0 1 0 0 1 1 0 0 1 0 1 0 1 0 2 2 0 1 1 1 0 1 2 0 0 1 1 1 1 0 2 0 1 0 0 0 0 0 2 0 0 0 1 0 0 0 0 1 0 2 1 0 0 2 1 0 0 0 1 1 1 0 1 0 0 0 1 2 1 1 1 0 1 1 1 1 0 1 2 2 2 0 0 2 2 0 0 0 1 0 0 0 2 0 2 2 1 2 0 0 1 0 0 1 0 1 1 2 2 2 2 2 1 0 1 2 0 1 1 0 1 0 1 1 0 0 0 0 0 1 1 1 1 1 1 1 0 1 1 1 0 0 0 2 0 0 0 1 0 1 0 1 2 0 0 0 0 1 0 2 1 1 0 0 1 0 1 1 1 0 0 0 0 0 0 0 0 1 2 0 0 0 0 0 0 2 1 1 2 0 0 0 2 0 0 2 1 1 0 0 2 0 0 0 0 1 1 0 0 2 1 0 1 2 0 1 0 2 2 0 0 2 0 0 1 0 0 0 1 1 0 0 0 2 1 1 2 1 0 0 1 1 1 2 1 0 0 1 0 0 0 0 1 1 1 0 0 0 1 1 0 0 0 0 0 1 1 1 0 1 0 0 1 0 1 0 0 0 0 0 0 0 0 1 1 2 1 1 1 1 2 1 2
115 0 0 0 0 0 0 1 2 0 0 0 0 0 0 1 0 1 1 1 0 1 0 1 0 0 0 1 2 1 1 2 0 0 2 0 2 0 0 0 1 0 0 0 2 0 1 0 0 1 1 0 0 0 0 1 0 0 0 1 1 2 1 1 0 0 0 0 1 1 0 1 2 2 1 2 1 0 2 0 2 2 0 0 2 0 0 0 1 2 0 0 1 2 0 0 1 0 0 1 2 2 0 0 2 1 1 1 0 2 1 1 2 2 2 2 1 0 1 2 2 0 2 0 0 0 0 1 1 2 0 0 0 0 1 1 0 0 0 0 0 2 0 0 0 1 0 0 0 1 0 1 1 0 0 0 1 1 0 0 1 1 2 0 1 2 1 0 2 0 0 2 1 1 2 2 1 0 0 0 0 1 0 0 1 0 1 1 0 0 1 1 0 1 1 0 2 2 0 0 0 1 0 1 1 0 1 0 1 0 0 2 0 0 0 1 1 1 0 0 2 1 0 2 0 0 1 0 0 1 0 0 0 0 1 0 0 2 2 0 0 0 2 0 2 0 0 0 1 1 0 0 1 0 0 1 1 0 0 0 0 0 1 0 0 0 0 1 1 0 0 0 1 2 2 2 0 1 2 0 1 0 1 2 1 0 1 0 0 2 1 1 0 2 2 1 0 1 0 1 0 1 0 0 0 0 2 1 2 2 0 2 1 0 0 0 2 0 1 0 1 2 0 1 1 0 1 0 1 1 0 0 0 2 0 0 0 2 0 0 0 0 1 0 1 1 1 0 1 2 0 0 2 2 1 1 1 0 0 2 2 2 1 0 1 1 0 0 0 2 0 2 0 2 1 0 0 2 1 0 0 1 0 0 0 0 0 0 0 0 0 0 1 0 2 1 1 0 1 1 1 1 0 0 0 0 0 1 0 2 0 1 0 1 1 1 1 0 0 0 0 0 1 0 0 1 0 0 0 0 0 1 1 1 1 1 1 1 2 1 0 1 1 2 2 2 2 0 0 0 0 0 0 0 0 0 0 0 0 0 2 0 0 0 0 2 2 1 0 1 1 1 2 1 1 1 1 2 2 0 1 0 0 1 2 1 0 1 0 1 0 2 1 0 0 0 1 2 2 0 0 2 1 1 1 1 2 0 1 0 0 1 0 1 1 0 0 0 0 1 1 1 2 1 0 2 0 1 0 2 0 1 0 0 1 0 2 1 1 1 1 1 0 2 2 2 0 1 1 0 0 1 1 1 2 1 0 0 0 1 0 0 0 2 0 0 2 2 1 0 1 1 0 0 0 0 0 1 1 2 0 0 0 0 1 0 1 0 0 0 0 1 1 0 0 0 0 1 0 1 1 1 0 0 0 0 0 0 0 0 0 0 0 0 1 1 0 0 1 1 0 1 0 0 0 0 0 2 0 0 0 0 0 1 0 0 0 0 2 0 1 1 0 2 1 0 2 1 0 0 2 1 0 0 0 0 0 0 1 0 0 0 2 0 1 1 0 2 0 0 1 0 0 0 0 0 1 0 1 1 0 1 2 2 1 0 1 2 1 2 0 0 0 1 1 1 2 2 1 1 0 1 0 1 2 0 1 2 0 0 1 1 1 0 0 0 0 1 2 2 0 0 0 2 1 0 0 0 0 0 0 1 0 1 1 0 1 2 1 2 0 0 0 1 1 0 0 0 0 0 0 1 0 0 0 1 0 2 2 1 1 1 2 0 1 0 0 0 1 1 0 0 1 0 0 0 1 1 0 2 0 0 1 0 0 1 0 2 1 2 1 1 2 1 0 0 0 0 0 0 0 2 1 2 0 0 1 0 0 2 0 0 0 0 0 0 1 2 1 1 1 1 0 1 2 0 1 2 0 0 0 2 1 1 1 0 0 0 1 1 1 1 1 0 1 0 0 1 1 0 0 0 2 0 0 1 1 0 1 1 1 1 0 0 0 0 1 0 2 1 1 0 0 0 0 2 0 2 0 0 0 0 0 0 0 0 0 2 0 2 0 1 0 0 1 1 2 1 0 0 0 2 0 1 1 2 0 1 0 2 0 0 0 0 1 1 0 0 2 2 0 0 1 1 0 0 1 1 0 0 2 0 0 2 0 0 0 0 1 1 0 0 2 1 0 0 1 1 0 0 2 0 1 1 1 0 1 0 0 0 0 1 1 0 1 1 1 0 1 1 1 0 1 1 0 1 0 1 1 0 0 1 0 1 0 0 0 0 1 0 0 0 1 1 1 0 0 0 2 0 1 0
116 1 0 0 0 0 0 2 2 2 0 0 1 1 0 0 0 1 1 2 1 1 1 2 0 1 1 2 2 2 2 1 0 2 1 0 2 1 0 0 2 0 0 0 2 0 1 0 0 1 1 0 1 0 0 1 0 0 0 0 1 1 1 1 1 0 0 0 0 0 1 0 2 2 1 2 1 0 1 0 0 2 1 1 1 0 1 0 2 2 0 0 2 2 1 0 0 0 0 2 1 2 1 0 0 0 2 0 2 0 0 1 1 2 2 2 0 0 2 1 1 1 2 0 0 0 0 0 1 1 0 0 0 0 1 1 1 1 0 0 1 1 0 0 0 0 0 0 0 0 0 0 1 0 1 0 1 1 0 0 0 1 2 0 0 1 1 1 1 0 0 0 1 1 1 2 1 0 0 0 0 0 0 0 1 1 0 1 0 0 0 1 0 1 1 0 1 2 0 0 0 1 0 2 2 0 0 0 0 0 0 0 2 0 0 0 0 0 1 1 1 1 0 2 0 0 0 0 0 2 0 0 0 0 2 0 0 2 2 0 0 0 1 0 1 0 0 0 2 0 0 0 2 0 0 0 0 1 1 2 1 1 0 0 0 0 0 0 1 0 1 2 0 0 0 0 0 0 1 0 0 1 0 1 1 1 1 2 0 2 1 0 1 2 2 2 0 1 0 0 0 0 0 0 0 0 0 2 1 1 0 1 2 1 1 0 1 0 0 0 1 2 1 0 1 0 1 0 1 0 0 2 0 0 0 0 0 0 0 2 0 0 2 0 0 0 2 0 0 1 0 0 1 2 1 0 1 1 0 1 1 1 2 0 2 0 1 1 1 1 1 1 1 2 2 2 0 1 1 0 2 0 2 2 0 1 1 0 0 0 0 1 1 0 1 0 0 1 0 0 0 1 0 2 0 1 0 1 1 2 0 1 0 0 1 2 0 0 0 0 0 0 1 1 0 1 0 1 0 0 1 0 0 2 0 0 0 1 1 1 1 1 1 1 0 2 2 0 1 0 1 0 0 0 0 0 0 2 2 1 1 1 1 1 0 1 1 2 0 0 1 1 2 0 2 0 1 2 1 2 1 0 0 0 2 1 0 0 2 0 2 2 2 2 0 0 1 2 2 0 2 2 2 0 2 0 2 0 2 0 1 1 1 2 0 0 0 0 0 1 1 1 1 0 0 1 1 1 0 1 0 2 0 0 0 0 1 1 1 1 2 2 0 2 2 0 0 1 1 0 0 0 0 2 2 0 0 0 1 0 1 1 0 2 0 0 0 0 0 0 2 2 1 0 0 1 2 2 2 2 0 0 0 0 2 0 2 0 1 0 0 1 1 1 0 1 1 0 0 0 0 2 0 1 0 0 2 0 0 2 1 1 0 1 0 2 0 0 0 0 1 1 0 1 1 0 0 1 0 0 0 0 0 1 0 0 0 2 1 1 1 0 0 1 0 0 2 0 0 0 0 2 0 1 0 0 0 1 2 0 0 0 0 1 1 1 1 1 1 0 0 0 0 0 1 0 0 0 2 0 1 0 2 2 1 2 0 2 2 1 1 0 1 1 1 1 1 2 0 0 0 1 0 0 1 0 0 1 0 0 1 1 0 0 1 0 0 2 0 0 0 0 0 0 1 0 0 1 0 0 0 2 0 0 0 0 1 0 0 2 2 0 1 2 1 1 1 0 0 0 0 0 0 0 0 0 2 0 2 1 0 0 2 0 1 0 1 0 2 2 1 0 0 1 2 2 2 2 0 1 0 2 1 0 0 2 0 2 0 2 0 1 2 2 0 0 0 1 1 0 0 1 1 1 1 2 1 1 0 0 1 1 1 1 1 2 2 2 1 1 1 0 0 1 2 0 1 1 0 0 0 2 0 0 0 0 0 0 1 0 1 1 1 0 1 0 0 1 1 1 0 0 0 0 2 0 0 0 0 0 0 1 0 0 1 0 1 1 1 0 1 0 0 0 0 2 0 0 2 1 1 1 0 0 0 0 1 0 0 2 0 1 0 0 1 0 2 2 1 0 1 1 0 0 2 2 0 1 0 2 0 0 1 0 2 1 0 0 2 2 0 0 2 2 1 0 1 1 0 0 2 0 1 2 0 0 0 0 0 0 0 0 1 1 1 2 1 0 0 0 2 0 2 0 1 0 0 0 0 0 0 0 1 0 2 2 2 0 0 0 2 0 0 0 0 0 2 0 2 0 0 0 0 1 0 0 0 0 0 0 0 0 0 0 0 0 0 1 2 0 0 0
117 1 0 0 0 0 1 1 1 2 2 0 0 1 0 0 0 1 1 2 0 0 1 2 0 0 0 0 0 2 1 0 0 0 2 0 2 1 0 0 0 0 0 0 1 0 0 0 1 1 1 0 1 1 0 0 0 0 0 1 1 1 0 0 0 0 1 0 1 0 1 1 2 2 1 2 1 0 1 0 2 2 1 1 1 0 0 1 2 2 0 1 0 0 2 1 1 0 0 2 2 2 1 0 1 1 2 0 2 0 0 2 1 1 1 1 1 2 2 0 0 2 2 1 1 1 0 2 0 2 0 0 1 0 0 0 0 0 0 0 0 2 0 0 1 1 0 0 0 0 0 1 1 0 0 0 0 0 0 1 1 1 1 1 0 2 2 0 1 1 0 1 0 1 1 1 0 0 0 0 0 0 1 1 1 1 2 0 0 0 0 0 0 2 2 0 1 2 0 0 0 1 1 1 1 0 0 2 1 0 0 1 0 0 0 1 1 0 2 1 1 1 0 2 0 0 1 0 0 0 1 1 0 0 1 0 0 2 2 0 0 0 2 0 2 0 0 0 2 0 0 0 1 1 0 1 1 0 1 1 0 0 0 0 0 0 1 0 0 0 0 0 0 2 0 0 0 0 1 0 0 1 1 2 1 0 2 1 1 2 0 1 0 1 2 0 1 2 0 2 0 1 1 1 1 0 1 0 1 1 1 1 2 2 2 0 1 1 1 0 1 2 1 2 1 0 1 0 0 1 0 2 0 1 0 0 0 0 0 1 1 1 1 0 0 1 1 0 1 1 0 0 1 1 1 0 1 1 0 1 1 1 2 0 2 0 0 1 1 1 1 1 1 2 1 0 0 2 2 1 2 2 0 1 1 1 0 0 0 0 0 1 1 0 2 0 1 0 0 0 0 0 0 1 1 0 0 1 0 2 0 0 1 1 1 2 0 0 0 0 0 0 1 1 1 2 0 1 1 0 1 0 0 1 0 0 0 1 0 0 2 0 2 0 0 1 1 0 1 0 0 1 0 1 0 0 0 1 1 1 2 0 0 0 0 0 0 2 0 0 0 0 2 0 2 0 2 1 2 1 2 0 0 1 1 1 1 1 0 1 1 0 1 2 2 0 0 1 1 1 1 2 0 2 0 2 1 0 1 0 0 1 0 1 0 1 1 0 0 1 1 1 2 0 0 1 0 0 0 2 1 0 0 0 1 0 1 1 1 1 2 2 0 1 1 0 0 2 0 0 0 0 0 1 2 0 1 0 0 0 0 0 0 1 0 0 0 1 0 0 0 1 1 0 1 0 1 1 1 2 0 0 0 0 0 0 0 1 1 0 0 1 1 0 1 0 0 0 0 0 0 2 1 0 0 1 0 0 0 0 0 0 1 1 0 1 2 0 0 0 2 2 0 0 0 1 2 1 0 0 1 0 1 1 1 1 0 0 1 1 1 0 1 1 0 0 1 2 0 0 0 0 0 1 0 0 0 1 1 0 0 0 1 0 2 1 0 1 0 1 0 1 1 0 0 1 1 1 0 2 0 1 2 1 0 1 2 1 2 0 2 0 1 2 2 1 2 2 1 1 0 1 0 0 2 0 2 1 0 0 1 1 0 0 0 0 0 2 1 1 0 1 0 2 0 1 1 0 0 0 0 1 1 0 1 1 1 0 0 0 0 0 0 0 0 0 0 0 0 0 0 0 0 0 0 1 0 0 2 0 0 0 2 1 0 0 1 1 1 1 0 0 0 1 0 1 1 1 1 2 0 1 1 0 0 1 0 2 0 2 0 2 2 1 0 0 0 2 0 0 0 1 0 1 2 1 1 0 0 2 0 0 0 2 0 2 2 1 1 1 1 1 0 0 2 0 0 0 0 1 0 1 2 0 0 0 0 1 1 0 0 0 2 1 2 1 2 0 0 0 0 0 1 0 1 0 0 0 0 0 2 2 2 2 0 0 1 0 2 0 0 0 0 0 0 2 0 1 0 0 1 1 0 0 1 1 0 2 0 2 0 0 1 0 2 0 2 2 0 0 0 2 0 0 2 2 0 1 0 0 1 0 2 0 2 0 0 1 1 0 0 1 1 2 1 0 1 1 0 1 2 0 0 1 0 0 0 1 2 1 0 0 1 1 1 2 0 1 0 0 2 0 2 0 1 1 1 0 0 1 1 1 0 0 0 2 2 0 0 0 0 0 0 0 1 1 0 0 1 0 0 1 0 0 0 0 0 0 0 0 0 0 0 1 1 0 0 0 0 1 2 1
118 1 0 0 0 0 0 2 2 2 0 0 1 1 1 1 0 0 0 0 0 0 0 0 0 0 0 0 1 2 2 0 0 1 1 0 1 1 0 0 0 0 0 0 2 0 0 0 2 0 0 0 0 0 1 0 2 1 1 0 1 1 1 2 1 0 0 0 1 0 0 2 1 1 2 1 0 0 1 0 1 2 0 0 2 0 0 0 1 2 0 0 0 1 1 1 1 1 0 1 0 2 1 0 0 0 2 1 0 2 1 1 1 2 2 2 0 0 1 2 2 0 1 1 0 0 0 1 0 1 1 1 0 0 0 0 0 0 0 0 0 2 0 0 0 0 0 0 1 1 0 0 1 1 1 1 0 1 0 1 1 1 1 1 2 1 1 0 1 1 0 2 0 2 1 0 0 2 1 2 1 1 1 1 2 1 2 2 0 1 1 1 0 0 0 1 1 1 0 0 0 0 0 1 1 0 1 0 0 0 0 1 2 0 0 0 2 0 1 2 0 0 0 2 0 0 1 2 2 0 0 0 0 0 2 1 0 2 2 0 0 0 2 0 2 1 1 0 1 1 0 0 1 0 0 2 1 0 1 1 0 0 0 0 0 0 0 1 1 0 0 1 0 2 0 1 0 0 0 0 0 1 1 1 2 0 1 1 0 2 1 1 0 1 2 0 2 0 0 0 0 0 1 1 1 0 1 0 1 1 1 1 1 2 2 1 2 1 0 1 0 1 1 0 0 0 0 0 1 1 0 2 0 2 0 0 0 0 0 1 2 1 1 0 2 2 0 0 0 2 0 0 0 0 0 0 0 1 0 0 0 0 1 0 1 0 1 1 2 0 2 0 0 2 0 0 0 1 1 0 1 1 1 1 0 2 1 0 0 0 0 1 2 0 2 2 0 0 1 2 1 1 0 2 1 1 0 0 0 2 0 1 0 0 0 1 1 1 0 0 1 1 1 0 2 2 2 0 0 0 0 0 0 2 1 1 1 1 0 1 1 1 1 1 1 2 1 1 2 0 0 0 0 1 0 0 0 2 2 1 0 2 0 0 0 0 0 2 0 0 0 0 2 0 0 1 0 1 0 1 1 0 0 0 1 1 0 1 0 1 1 0 2 1 2 0 0 1 1 1 1 1 1 1 1 1 2 1 0 0 0 2 0 0 1 1 0 0 0 2 0 0 2 0 1 1 1 1 0 2 1 1 0 0 0 0 0 1 2 2 2 1 0 2 2 1 1 2 0 0 0 0 0 2 0 1 0 0 0 1 0 0 0 2 0 0 2 1 0 1 1 1 0 0 0 0 0 1 1 2 0 0 0 0 2 1 1 0 0 0 1 1 1 0 0 0 0 0 0 1 1 0 1 1 0 2 0 0 0 1 1 1 1 2 0 1 1 0 1 1 1 2 0 1 1 1 1 1 0 0 0 0 0 0 0 0 0 0 2 0 0 0 0 1 0 0 2 2 0 0 2 2 0 1 0 0 0 0 1 0 0 0 2 1 0 1 1 1 0 1 1 0 1 0 0 0 1 0 1 1 0 2 2 2 0 1 2 2 1 0 1 1 1 2 0 0 2 2 0 1 0 1 0 0 0 0 1 2 0 0 0 0 0 0 1 0 0 1 1 1 0 0 0 2 1 0 0 1 1 0 1 2 0 0 0 0 0 0 0 2 0 0 0 0 0 1 0 0 0 1 1 1 0 1 1 0 0 0 1 0 0 0 2 0 1 0 0 0 2 2 0 0 1 0 0 1 2 0 1 1 0 1 2 0 0 0 0 1 1 2 0 1 2 1 0 0 2 0 0 0 1 1 0 1 2 1 1 0 0 2 0 0 1 1 1 1 1 1 2 1 0 2 0 2 2 0 2 2 0 0 0 2 1 0 0 1 2 0 0 0 0 0 0 0 0 0 0 0 0 0 0 0 1 0 1 0 1 0 0 0 2 2 0 0 0 1 1 0 1 0 0 0 0 0 0 2 0 2 0 0 0 0 0 0 0 0 0 2 0 2 0 2 0 0 1 1 2 2 0 0 1 2 1 0 2 2 0 1 0 2 0 0 0 0 2 0 0 0 2 2 0 0 2 1 0 0 1 0 0 1 2 0 0 2 0 0 0 1 2 1 0 0 1 1 1 2 2 1 0 1 2 0 2 0 0 0 0 0 0 1 0 1 1 0 0 0 0 1 1 0 0 0 0 0 0 0 1 2 0 0 0 2 0 1 0 0 0 0 0 0 0 0 0 1 1 0 0 0 0 0 1 0
119 0 1 0 0 0 0 2 1 1 1 0 0 0 0 0 0 0 0 1 1 1 0 1 0 0 0 2 2 2 2 1 1 1 0 0 0 1 1 1 0 0 2 0 2 1 0 0 1 1 1 0 0 1 0 1 0 0 0 1 0 0 2 2 0 0 2 1 1 0 0 2 2 2 1 2 1 0 2 0 0 2 1 2 1 0 0 0 2 2 0 0 1 1 0 0 0 1 0 2 0 2 0 0 1 1 2 2 0 2 0 1 2 0 2 2 1 0 1 1 1 0 2 0 0 0 0 1 1 2 0 0 1 0 0 0 1 0 0 0 1 1 0 0 1 1 0 0 0 0 0 1 0 1 0 0 0 1 1 2 2 2 2 0 0 2 2 0 1 1 0 2 0 2 2 1 0 1 1 1 0 1 0 0 1 0 1 0 0 0 0 1 0 1 1 0 1 2 0 0 0 0 0 2 1 1 0 1 0 0 2 2 1 0 0 1 0 1 0 0 2 1 1 2 1 0 1 0 0 1 0 0 0 0 2 0 1 2 2 0 0 0 2 0 1 0 0 0 0 1 0 0 1 0 0 0 0 0 1 1 0 0 2 2 0 0 0 1 2 1 0 1 1 2 2 2 0 0 1 0 0 1 0 1 1 1 0 1 0 1 1 0 0 2 2 0 2 2 0 2 0 2 1 1 1 0 0 0 1 1 0 0 2 2 2 0 0 0 1 0 0 2 2 1 0 0 0 1 0 1 0 1 0 1 0 0 0 1 0 0 0 0 2 0 1 1 1 0 1 1 0 0 2 2 1 0 0 0 0 2 2 2 1 0 1 1 0 2 2 0 2 0 1 2 0 1 0 1 0 0 1 2 0 0 1 0 0 0 0 0 1 1 1 1 2 1 1 0 0 0 1 1 0 0 0 0 1 0 0 2 0 1 1 0 1 2 0 0 1 0 1 1 1 1 1 2 0 1 0 0 1 0 1 0 0 0 1 1 1 1 0 1 1 0 0 1 1 0 2 1 0 0 0 1 0 0 0 2 1 2 1 2 0 0 0 0 0 2 0 0 0 0 2 1 1 1 1 1 1 1 1 0 0 1 0 2 1 0 0 0 0 1 0 1 1 0 0 1 1 1 2 2 1 1 1 2 1 1 0 0 0 1 1 1 0 0 0 0 0 0 0 1 1 0 1 1 1 0 0 1 1 0 0 0 1 0 2 0 0 0 0 0 0 1 1 1 1 1 1 0 0 0 2 2 1 0 0 0 1 0 0 0 0 2 1 1 1 0 0 0 1 1 0 0 0 0 0 1 1 2 0 0 0 0 2 1 2 0 0 0 0 1 0 0 0 1 0 1 0 0 0 2 0 0 0 1 2 0 1 1 0 0 0 0 2 0 0 0 0 0 0 0 0 0 0 1 1 1 0 0 0 0 0 0 0 2 0 0 2 0 2 1 0 0 1 0 2 1 0 1 1 2 0 0 0 0 0 1 2 0 0 0 1 0 2 1 0 2 0 1 0 1 0 0 1 0 0 0 1 1 0 2 2 1 0 0 2 1 2 0 2 0 1 1 0 0 1 1 1 1 0 1 1 1 1 0 0 2 0 1 2 1 0 1 1 0 0 1 0 0 0 0 1 2 1 1 1 1 1 0 1 1 0 1 2 1 2 0 0 0 0 0 0 1 2 0 1 1 0 1 1 1 0 2 1 0 0 0 1 0 0 0 1 0 0 1 1 2 0 0 0 0 0 2 1 0 1 0 1 1 0 1 0 1 1 1 1 2 1 2 1 1 2 2 1 0 0 1 0 0 0 1 0 1 2 2 1 0 1 0 0 0 0 2 0 2 2 1 2 1 0 2 0 0 1 0 0 0 0 0 1 1 1 1 0 0 0 0 2 0 0 0 0 0 0 0 0 1 1 0 0 0 1 0 1 1 0 0 0 0 2 2 0 0 0 1 1 0 1 0 1 0 0 1 0 1 0 1 2 2 2 2 0 0 0 0 0 1 0 2 0 2 1 1 2 0 2 1 0 0 0 2 1 1 2 2 0 0 0 1 1 0 1 0 2 0 0 0 1 1 0 0 1 1 0 0 2 2 1 0 1 0 0 1 1 0 2 0 1 0 0 0 2 2 2 1 1 0 0 0 2 0 2 0 0 0 0 0 0 0 0 0 2 0 1 1 1 1 1 0 1 0 0 0 0 0 1 1 2 0 0 0 0 1 0 0 0 1 0 0 0 2 0 2 1 0 0 0 0 0 1 1
120 0 0 0 0 0 0 2 0 2 2 0 0 0 0 0 0 0 0 1 1 1 0 2 0 0 0 1 2 2 2 1 1 2 0 0 2 1 0 0 0 0 1 0 2 1 0 0 1 0 0 0 0 0 0 2 0 0 0 0 1 1 0 0 1 1 1 0 1 0 0 0 2 2 1 2 1 0 1 0 1 1 0 0 2 0 0 1 1 1 0 0 0 0 1 1 0 2 0 2 2 2 1 0 0 0 2 2 2 2 0 0 1 1 1 1 1 0 0 2 2 0 2 1 1 1 0 1 1 1 0 0 1 0 0 0 0 0 0 0 2 1 0 0 0 0 1 0 0 1 0 2 0 0 1 0 1 1 0 1 1 0 2 0 2 1 1 0 0 1 0 1 2 1 1 1 1 1 0 1 0 0 1 1 1 1 2 1 0 0 0 1 1 0 1 1 2 1 0 0 0 1 1 1 1 0 2 1 1 0 1 0 1 0 0 0 1 2 2 1 1 1 0 2 0 0 1 0 0 1 0 0 0 0 2 0 0 2 2 0 0 0 2 0 1 0 0 0 2 0 0 0 0 0 0 0 0 0 0 0 0 0 0 0 1 1 0 0 0 0 0 1 0 2 0 0 0 0 2 0 0 0 1 1 2 1 1 0 0 1 0 0 0 2 2 0 1 1 1 1 0 0 0 0 0 1 0 1 1 1 1 1 1 2 2 0 2 1 1 0 0 2 0 2 1 0 0 0 0 0 0 2 0 0 0 0 0 2 0 0 0 0 2 0 0 0 1 0 1 1 0 0 1 2 1 0 1 1 0 0 0 0 1 0 1 1 1 1 2 0 2 0 1 2 2 2 0 0 0 0 1 0 0 0 0 0 1 0 0 0 0 0 1 0 2 0 0 0 0 0 0 0 0 2 1 0 0 0 0 2 0 0 0 0 2 2 0 0 0 0 0 1 1 0 2 1 0 1 0 0 1 0 0 1 1 1 0 1 1 1 0 1 2 1 1 1 2 0 2 0 0 2 0 1 1 1 0 2 1 1 1 1 1 0 0 1 1 1 0 1 1 2 0 2 0 1 0 2 1 2 0 0 0 1 1 1 0 1 0 0 1 2 1 2 0 0 0 1 1 0 1 2 1 1 1 1 1 0 1 0 0 2 0 1 0 1 0 1 0 1 1 1 2 0 0 1 0 0 0 1 1 0 1 0 1 0 1 1 2 2 0 0 0 0 2 0 0 2 0 0 0 0 0 2 0 2 0 1 0 2 0 0 2 2 1 1 0 1 1 0 0 0 1 0 0 0 1 1 1 2 0 0 1 0 1 0 1 0 1 0 1 1 0 0 1 0 1 1 0 1 1 1 1 0 0 0 0 0 1 2 0 0 0 1 0 1 0 0 2 1 0 1 0 1 1 0 1 1 0 0 0 0 0 0 0 0 0 0 1 1 0 0 0 1 1 1 2 1 1 0 1 1 1 2 1 0 0 0 2 0 0 0 2 0 1 2 0 1 0 1 0 1 0 0 0 1 1 0 1 1 0 1 2 2 1 2 1 0 2 0 2 0 0 2 2 2 2 2 2 2 0 2 0 0 0 0 0 1 0 0 0 0 0 0 1 0 0 1 1 1 0 0 0 2 2 1 1 0 0 0 0 1 0 0 1 1 1 1 0 2 0 1 1 0 0 1 0 2 0 1 1 1 0 1 1 2 0 0 2 1 0 0 2 0 1 0 0 0 2 2 0 0 1 1 1 1 1 1 0 2 0 0 1 0 0 1 0 2 1 2 1 1 2 2 0 0 1 0 0 2 0 1 1 1 1 1 1 0 1 1 0 0 1 0 1 2 1 2 1 1 1 0 0 1 2 0 1 2 0 0 1 2 0 1 1 2 1 1 0 0 0 0 0 0 0 0 0 0 0 0 0 0 1 0 1 0 1 0 0 0 0 0 1 1 0 1 2 1 2 0 0 0 1 1 0 1 0 1 2 2 2 2 0 0 0 0 0 2 0 2 0 2 0 1 2 0 2 2 0 0 1 1 0 0 1 2 0 1 0 2 0 0 0 0 2 2 0 2 2 2 0 1 2 1 0 0 1 1 0 0 2 1 0 1 0 0 1 1 2 1 0 0 1 0 0 0 1 1 0 0 1 0 1 0 0 0 2 0 0 1 0 1 1 1 0 0 0 1 1 0 0 0 0 0 0 1 1 1 1 0 0 1 0 0 0 0 0 1 0 1 1 0 2 2 2 0 1 0 0 0 0 0
121 1 0 0 0 0 0 1 1 2 2 0 1 1 1 1 0 1 1 1 1 1 1 0 1 1 1 2 2 2 2 1 2 2 0 0 1 1 0 0 0 1 0 0 2 0 1 0 1 1 1 0 0 0 0 0 0 0 1 0 1 1 0 0 0 0 2 0 2 0 0 1 2 2 2 2 0 0 1 1 1 2 0 0 2 0 1 1 2 2 0 1 1 1 0 0 0 0 0 1 2 2 0 0 0 0 2 1 1 1 1 2 1 1 1 1 1 0 1 0 0 0 2 1 1 1 0 0 1 1 0 0 0 0 0 0 0 0 0 0 0 2 0 0 0 1 0 0 0 0 0 0 0 0 0 0 0 0 1 2 2 1 1 1 1 2 1 0 1 1 0 2 0 2 1 0 0 1 0 1 0 0 1 1 2 1 2 1 0 0 0 1 0 0 0 0 1 2 0 0 0 0 1 1 1 0 1 1 0 0 1 1 2 1 0 1 0 0 0 0 2 1 0 1 0 0 0 1 1 1 0 0 0 0 2 0 0 2 2 0 0 0 2 1 2 0 0 0 2 0 0 0 0 0 0 1 1 2 0 0 0 0 0 0 0 0 0 1 2 1 0 0 1 2 0 1 0 2 2 0 2 0 1 2 2 0 0 2 0 2 0 1 0 1 2 0 1 1 0 1 0 0 1 1 1 1 0 1 2 2 0 2 2 1 1 0 2 0 0 0 1 2 0 1 1 0 1 0 1 2 0 0 0 0 0 0 0 0 0 1 0 0 2 0 0 0 2 0 1 2 0 0 1 1 1 0 0 1 0 2 2 2 0 0 0 0 1 0 0 2 0 2 1 2 1 2 0 0 0 0 1 1 0 0 0 0 0 0 0 0 0 1 1 0 2 1 1 0 1 1 1 1 0 2 1 0 0 1 0 2 0 0 1 1 2 2 0 0 0 0 0 1 0 0 2 2 1 0 0 0 0 0 0 2 1 1 1 1 0 1 1 1 1 0 0 1 1 0 0 0 0 1 0 2 2 1 1 2 1 0 1 2 1 1 0 0 0 2 0 0 0 0 1 1 0 1 0 2 2 1 1 1 0 0 1 2 0 0 1 0 1 0 1 2 0 0 1 1 2 1 1 1 2 0 1 1 1 0 1 0 0 1 1 1 1 0 0 0 0 1 1 1 2 0 1 1 0 0 0 1 1 0 0 0 0 0 1 0 2 2 0 0 0 0 1 1 0 2 0 0 0 0 0 2 0 0 1 0 1 0 0 1 1 1 1 1 0 1 1 0 1 0 1 0 0 0 1 0 0 2 0 0 0 0 1 0 0 0 1 1 1 0 1 0 0 0 1 0 0 0 0 2 1 1 0 1 1 0 0 2 0 0 0 0 1 0 0 0 0 0 0 0 0 0 0 0 1 1 0 0 0 0 1 2 0 0 0 0 2 0 2 0 0 0 2 0 2 1 0 0 1 1 0 0 0 0 0 0 1 0 0 0 1 0 2 2 0 0 0 0 1 1 0 0 0 0 0 0 1 1 0 1 2 2 0 2 1 1 2 0 1 1 0 0 0 0 1 1 1 1 0 2 0 1 1 0 1 2 0 0 0 0 1 0 0 0 0 1 1 1 0 0 1 2 0 0 1 0 0 0 0 1 0 0 0 0 0 1 0 2 1 1 0 0 0 1 0 0 0 0 0 0 1 0 1 0 0 0 2 2 0 0 2 0 1 0 0 0 2 2 1 0 0 1 0 0 1 0 2 0 0 2 1 0 2 0 1 0 0 2 0 2 2 2 1 1 1 2 0 0 0 0 0 0 2 1 2 1 1 0 0 0 0 2 0 2 2 2 2 2 2 1 0 2 2 0 2 2 1 0 1 2 2 1 0 0 0 0 1 0 1 1 1 1 1 0 1 0 0 0 0 0 2 0 2 0 0 1 2 0 1 2 0 0 1 0 1 1 2 0 1 0 1 0 0 1 0 1 0 1 0 0 0 0 0 0 0 1 0 2 0 2 0 0 2 0 2 2 0 1 0 1 2 0 1 1 0 0 1 1 1 0 0 0 1 1 0 1 2 1 0 1 2 1 1 1 1 1 1 0 2 1 0 1 0 0 0 1 2 1 0 0 1 0 0 2 1 1 0 1 2 0 2 0 0 0 0 1 0 0 0 0 1 0 2 2 2 0 0 0 0 0 0 0 1 1 1 0 2 0 0 0 0 2 0 1 1 0 1 0 0 0 0 0 0 0 0 0 1 0 0 0
122 1 0 0 0 0 0 1 2 1 0 1 0 0 0 0 0 1 1 1 1 0 0 2 0 1 1 1 2 1 1 1 1 2 1 0 2 0 0 0 0 0 0 0 1 0 0 0 2 0 0 0 0 1 0 1 0 0 0 0 0 1 1 0 0 0 1 0 2 0 0 0 2 2 2 2 0 0 1 1 1 2 0 0 2 0 0 0 1 1 0 0 1 0 1 0 0 1 1 2 2 1 2 0 1 1 2 0 1 1 0 1 2 2 2 2 2 0 1 2 2 0 2 1 1 1 0 0 1 1 0 0 0 0 1 1 0 0 0 0 1 1 0 0 1 0 0 0 0 0 0 0 1 0 0 0 0 1 0 1 0 1 1 1 0 2 1 0 1 1 0 1 0 1 1 0 0 1 0 1 0 0 1 1 2 2 1 1 1 0 0 1 1 0 0 1 2 2 0 0 0 1 0 1 0 1 2 2 1 0 0 2 1 0 0 2 2 0 2 2 0 0 1 2 0 0 2 1 1 0 1 1 1 1 1 2 0 2 2 0 0 0 2 1 2 1 1 0 1 1 0 0 2 0 0 1 0 0 0 0 0 0 0 0 0 0 0 1 1 1 0 0 0 2 0 1 1 1 2 0 1 0 1 2 1 0 1 1 0 2 2 0 1 2 2 1 0 2 0 1 0 0 0 0 0 0 0 0 1 0 0 1 2 1 1 0 2 0 0 0 1 2 0 2 0 0 0 0 0 0 0 2 0 1 0 0 0 1 0 1 1 2 2 0 0 0 1 0 1 2 0 0 0 0 0 0 1 0 0 1 1 1 2 0 2 0 0 1 1 1 1 1 2 1 0 0 0 2 2 0 1 1 1 1 1 0 0 1 1 0 0 1 1 0 1 1 1 1 1 0 1 1 0 0 0 0 1 1 0 2 0 1 1 1 1 2 0 0 0 0 0 1 1 0 1 2 1 1 0 0 1 0 1 0 1 1 0 0 0 0 2 0 0 0 0 2 2 0 2 0 0 2 0 1 2 1 1 2 2 1 0 2 1 1 0 1 1 2 0 0 1 1 2 2 0 1 0 2 1 2 1 0 0 1 1 1 0 2 0 2 2 0 1 2 0 0 0 1 1 0 1 2 1 1 1 1 2 0 0 0 0 2 0 0 0 2 0 1 0 1 1 1 2 1 0 2 0 2 0 2 0 2 0 0 1 0 2 1 2 1 1 1 0 0 0 1 0 1 2 0 0 0 0 1 1 2 0 1 0 1 0 0 0 2 0 0 0 1 0 0 0 0 0 0 0 0 1 2 2 2 0 0 0 0 1 0 0 0 0 0 0 0 0 1 0 1 1 1 0 0 0 2 0 0 1 0 0 0 1 2 1 0 0 0 1 0 0 0 0 0 0 1 0 0 0 0 2 0 0 0 0 0 0 0 0 1 0 0 1 1 2 0 1 1 1 0 1 1 1 0 0 1 0 0 0 0 0 1 1 0 0 0 1 0 0 2 2 1 0 0 1 1 0 0 1 1 1 0 1 1 1 0 2 1 0 1 1 1 1 1 0 1 0 0 0 0 2 2 1 0 0 1 0 1 1 0 1 1 1 0 0 0 0 0 0 0 0 2 1 1 1 1 1 1 0 1 1 0 0 0 0 1 0 0 0 0 1 0 0 0 0 0 1 1 2 0 0 0 0 0 0 0 0 1 0 0 1 0 2 2 0 0 1 0 1 1 0 0 1 1 0 0 0 0 0 1 1 2 0 2 1 0 1 1 1 0 1 2 1 2 0 1 2 2 0 0 1 0 0 1 0 2 2 2 0 1 0 0 0 2 0 0 1 1 1 2 2 2 2 2 2 2 0 1 2 0 1 2 0 0 0 2 0 1 0 1 0 2 2 0 0 2 1 1 1 0 1 0 0 0 0 0 0 0 2 0 0 0 1 0 0 1 0 0 0 1 2 1 2 0 0 0 0 0 1 1 1 1 1 2 2 2 0 0 0 0 0 1 1 1 0 1 2 2 2 1 2 2 1 0 0 1 0 0 1 1 1 1 0 2 0 0 0 0 1 1 0 0 2 2 0 0 2 2 1 0 0 0 0 0 2 0 1 1 0 0 0 0 2 2 0 0 2 2 2 2 0 2 0 2 2 0 2 0 0 0 0 1 0 0 0 2 1 0 0 0 0 0 0 0 1 0 0 0 0 2 0 0 2 0 0 0 1 0 1 0 1 0 1 0 0 0 0 1 0 0 0 1 0 0 0 0
123 0 0 0 0 0 0 2 1 2 2 0 0 0 0 0 0 0 0 2 1 1 0 2 0 1 1 2 2 2 2 0 1 1 2 1 2 2 0 0 0 0 0 1 2 1 0 0 1 0 0 0 0 0 0 0 0 0 0 1 1 2 1 1 1 0 2 1 1 0 0 1 1 1 1 1 1 0 1 0 1 1 0 0 2 0 0 0 2 2 0 0 0 1 0 0 1 2 0 2 0 2 1 0 1 1 2 1 1 1 0 1 1 2 2 2 1 0 2 1 1 0 2 0 0 0 0 1 1 2 1 1 0 0 1 0 0 0 0 0 0 2 0 0 0 0 0 0 1 1 0 1 0 1 2 1 0 2 0 2 1 0 2 0 0 2 1 1 0 1 0 1 0 1 2 1 1 0 0 0 0 1 0 0 0 0 1 1 0 0 0 1 2 0 0 1 2 2 0 0 0 0 0 1 1 0 1 1 0 0 1 0 2 0 0 1 1 0 1 0 2 1 0 2 0 0 1 0 1 1 0 0 0 1 1 1 1 2 2 0 0 0 1 0 2 1 1 0 2 0 0 0 2 1 0 0 0 1 0 1 1 1 1 1 0 0 0 0 1 0 0 1 0 2 0 0 0 2 2 0 1 0 1 2 2 0 1 2 1 2 0 1 1 2 2 1 0 1 0 1 0 0 2 2 2 1 2 0 1 2 0 2 1 2 2 0 2 1 0 0 2 2 1 1 0 0 0 0 2 0 0 1 0 0 0 0 0 2 1 0 2 1 2 0 0 0 1 0 0 1 0 0 0 0 0 0 0 1 0 1 1 1 2 0 2 2 0 1 1 1 1 1 0 2 0 0 0 0 0 0 1 1 0 0 0 0 1 0 0 0 0 1 1 0 2 1 1 0 1 1 1 1 0 0 0 0 1 0 0 1 1 1 0 0 0 1 1 0 0 0 0 0 0 1 1 1 1 0 0 0 0 0 0 0 1 0 0 1 0 0 2 0 2 0 0 0 2 0 1 0 0 1 0 1 2 0 2 2 1 1 1 2 0 0 0 0 0 1 0 1 0 1 2 0 1 0 1 1 2 0 1 0 0 2 0 2 2 0 0 0 1 0 0 1 0 0 0 0 0 1 2 2 2 0 2 0 2 0 1 0 1 2 0 1 1 0 0 1 0 2 2 0 2 1 0 2 0 1 1 2 0 1 0 0 1 0 1 0 0 0 0 0 0 0 1 1 0 1 1 0 0 0 0 1 1 1 0 1 0 2 0 0 0 1 0 0 1 1 1 1 1 2 0 0 0 0 0 2 2 2 0 0 2 0 0 0 2 1 1 1 0 2 0 1 0 1 0 0 0 0 0 2 0 0 0 1 0 0 0 1 1 0 0 1 1 0 1 0 0 0 0 1 0 0 0 0 0 2 0 0 0 0 0 2 0 0 1 1 2 0 1 0 0 0 1 0 1 0 0 0 2 0 0 0 0 0 1 0 1 0 0 0 1 1 1 1 1 1 0 1 0 2 0 0 1 0 0 0 2 0 0 0 2 1 1 2 0 1 1 1 1 0 1 2 0 1 2 1 0 0 0 0 0 1 1 0 1 1 0 0 0 0 0 2 1 0 0 1 1 1 0 0 2 2 1 2 2 2 2 0 1 1 0 0 0 0 2 0 0 0 0 0 1 2 2 0 0 0 0 0 0 0 0 0 1 0 0 0 2 0 0 1 1 1 0 1 1 0 1 1 1 0 1 0 0 0 1 1 1 2 0 0 1 0 0 2 0 2 0 2 1 2 2 1 0 0 0 2 0 0 0 0 1 2 1 1 0 0 1 0 0 0 1 1 1 2 2 2 1 1 1 1 0 1 2 0 1 1 0 0 1 1 2 0 0 0 1 2 2 0 0 2 0 0 0 0 0 1 1 0 0 1 2 0 0 2 0 0 0 0 0 0 0 0 0 0 1 0 0 0 1 0 0 0 0 2 1 1 2 2 2 2 0 0 0 0 0 2 0 2 0 0 0 0 2 1 1 2 0 0 0 2 0 0 1 1 1 0 0 2 0 0 1 0 1 1 0 0 2 2 0 0 1 2 1 0 0 1 0 0 2 1 0 2 0 0 0 0 0 0 0 0 2 2 0 1 2 1 0 2 2 0 2 0 1 0 0 0 0 1 1 1 2 0 1 2 2 0 1 1 0 0 0 0 0 0 2 0 2 0 0 0 0 2 0 0 0 1 0 1 1 0 0 2 1 0 0 0 0 1 2 2
124 0 0 1 0 1 0 2 1 2 1 0 1 1 1 1 0 0 1 1 0 0 1 2 0 1 1 1 2 2 2 0 1 1 0 0 0 0 0 0 1 0 0 1 1 1 1 0 1 0 0 0 0 2 0 1 0 1 1 1 1 2 2 2 0 0 1 0 2 0 1 2 1 1 1 1 1 0 2 0 1 2 0 0 2 0 0 1 2 2 1 0 0 2 0 0 0 0 0 1 2 2 0 0 0 0 2 2 0 2 2 2 0 1 1 1 0 1 1 0 0 1 1 1 0 0 0 1 0 1 0 0 0 0 0 0 0 0 0 0 2 1 0 0 0 1 0 0 0 0 0 1 0 0 0 0 0 0 0 1 1 1 2 0 1 2 1 1 1 1 1 0 0 2 1 0 0 1 0 1 0 0 0 0 1 1 1 1 0 0 0 1 1 1 2 0 1 1 0 0 1 0 0 1 1 0 2 0 0 0 0 1 1 0 0 0 0 0 2 2 0 0 1 1 0 0 2 1 0 1 1 1 1 0 2 1 0 2 2 0 0 1 2 0 2 0 0 0 1 1 0 0 2 0 0 1 1 1 1 1 0 0 1 1 1 1 0 1 1 0 0 1 0 0 1 1 0 1 1 0 1 0 1 2 2 0 0 2 0 2 1 1 0 2 2 0 2 1 0 1 0 0 1 1 1 0 1 0 1 1 0 2 1 2 2 1 2 0 0 0 1 1 2 2 1 0 1 0 2 0 0 0 0 1 0 0 0 2 1 1 1 1 1 0 0 1 1 0 0 0 0 0 2 2 2 0 1 0 0 1 1 1 1 0 1 0 1 2 2 0 2 0 2 2 1 2 1 1 1 0 0 2 1 2 1 1 1 0 0 0 0 1 0 0 2 1 1 1 1 1 1 1 0 1 0 1 0 0 0 1 0 2 0 0 1 1 1 0 0 0 0 0 0 0 1 2 2 0 0 0 0 0 0 1 0 0 0 1 0 0 2 1 2 1 1 1 2 0 1 0 0 1 0 2 1 1 0 2 2 2 0 2 1 1 0 1 1 0 0 2 0 2 2 1 0 2 0 2 1 1 1 1 0 0 2 0 0 2 0 1 0 2 1 1 0 0 1 2 2 0 1 2 2 0 2 0 2 0 1 0 0 1 0 0 0 2 1 0 0 1 0 1 1 0 0 1 1 0 0 1 2 0 0 0 0 0 0 0 2 2 0 0 0 1 1 1 0 2 1 0 0 0 1 2 0 2 0 0 2 0 0 2 1 1 1 1 0 1 1 0 1 1 2 0 0 0 2 1 1 2 0 0 0 0 0 0 0 0 2 2 1 0 1 0 0 0 1 0 0 0 0 2 0 0 1 0 0 0 1 0 0 0 1 1 1 1 1 0 0 0 0 0 0 0 1 2 2 1 0 0 0 0 0 0 0 1 0 1 2 0 2 0 1 1 0 0 2 2 0 0 1 2 0 1 0 0 0 1 2 0 0 0 2 0 2 2 1 1 1 0 0 0 0 0 0 1 1 0 2 0 1 0 2 2 0 1 2 0 1 0 1 0 1 1 0 0 1 2 2 2 0 2 0 2 1 0 1 2 0 0 0 0 0 0 0 1 0 2 0 0 0 1 0 2 1 1 1 0 0 0 0 1 0 0 0 0 2 1 0 2 1 1 0 0 0 0 0 0 0 0 0 0 0 1 1 0 0 0 1 0 0 1 1 1 0 0 1 0 1 1 0 0 0 0 0 2 1 1 1 1 0 2 1 0 0 1 0 0 0 2 0 2 2 2 1 1 0 0 1 0 0 0 1 2 1 1 0 0 1 1 0 0 0 2 0 2 2 2 2 2 1 2 0 1 2 0 1 0 0 1 0 1 0 1 1 1 0 2 2 0 0 1 0 0 0 0 0 0 0 0 0 0 1 0 1 0 0 1 2 0 1 2 1 1 0 1 0 0 1 0 0 0 0 0 0 2 0 0 1 2 2 2 0 0 0 0 1 0 1 1 0 1 0 0 2 0 2 2 0 0 0 2 0 0 1 2 0 0 0 1 0 0 0 0 0 0 1 0 2 1 0 1 1 1 0 0 2 1 0 0 1 0 0 1 0 0 0 0 0 0 0 0 0 1 1 0 0 0 0 0 2 0 2 0 1 0 0 0 0 0 0 0 1 0 0 0 0 0 0 0 2 0 0 0 0 1 1 1 1 0 0 1 0 1 0 0 0 1 0 1 1 0 0 1 0 0 0 0 1 0 2 2
125 1 0 0 0 0 0 1 1 1 1 0 0 0 0 0 0 2 2 1 1 1 0 2 0 0 0 1 1 2 2 1 1 0 1 0 2 1 2 1 0 1 0 0 2 0 1 0 2 0 0 0 0 0 2 1 0 0 0 1 1 1 2 2 0 1 1 0 0 0 0 1 2 2 1 2 1 0 2 0 1 2 0 0 2 0 1 0 1 2 0 0 1 1 0 0 1 2 0 2 1 2 0 1 1 0 2 2 0 2 2 2 1 2 2 2 1 0 2 0 0 0 2 1 1 1 0 0 1 1 1 1 0 0 0 0 0 0 0 0 0 2 0 0 1 0 0 0 0 1 0 1 0 0 1 0 1 0 0 2 1 0 1 1 1 1 1 0 1 1 1 1 0 2 1 0 0 1 1 1 0 1 2 2 2 2 2 1 0 0 0 1 0 2 2 0 2 2 0 0 0 1 0 2 2 0 0 1 0 0 1 1 0 0 0 0 1 1 0 0 2 1 1 2 0 0 1 0 0 1 1 1 0 0 2 0 0 2 2 0 0 0 2 0 1 0 0 0 2 0 0 0 1 0 0 1 1 0 0 0 0 0 0 0 0 0 0 0 2 0 0 0 0 2 0 0 0 2 2 0 1 1 1 1 1 0 1 1 0 2 0 0 2 2 2 2 0 1 0 1 0 0 0 0 0 0 1 0 1 1 0 0 1 2 2 0 2 0 0 0 1 1 2 2 0 0 2 1 0 1 0 1 0 1 0 0 0 2 0 1 2 2 2 0 0 0 1 0 1 0 0 0 1 1 0 2 2 1 0 0 0 0 1 0 1 0 1 1 2 0 2 0 0 2 0 0 0 0 0 0 1 1 0 0 1 1 1 0 0 0 0 0 0 0 2 1 1 0 0 0 0 0 0 2 1 1 0 1 0 2 0 0 0 0 2 2 0 1 0 1 1 1 0 1 0 1 0 0 0 0 2 0 0 2 1 0 0 0 1 0 2 0 2 0 0 1 1 0 1 0 0 1 0 1 1 1 0 1 1 0 2 1 1 1 0 1 1 0 0 2 0 2 2 0 2 0 1 1 2 1 1 1 0 0 1 2 0 1 1 0 2 2 0 1 1 0 0 1 1 0 0 2 2 1 1 0 1 0 0 0 0 2 0 0 0 2 1 0 0 1 0 1 2 0 1 2 0 1 0 1 1 1 0 0 0 0 1 1 2 2 1 1 0 0 1 0 0 2 0 0 0 0 0 1 1 1 1 0 1 0 1 1 1 2 0 0 0 2 2 1 1 1 1 0 1 0 1 0 2 0 2 0 0 0 2 0 2 0 1 0 0 2 2 0 0 0 1 0 0 0 0 2 0 0 0 0 2 0 0 0 0 0 1 2 0 0 1 0 0 0 0 0 0 1 1 0 1 2 0 0 1 0 0 1 0 1 0 0 2 0 1 1 0 0 2 0 2 0 0 0 2 1 0 1 0 0 0 0 2 0 0 0 2 0 1 2 0 1 0 0 2 0 0 0 1 0 1 0 1 1 0 1 2 2 1 1 0 0 1 0 2 0 0 0 0 0 1 2 1 2 1 1 1 1 2 1 1 1 1 0 0 0 0 0 1 1 0 1 1 2 0 0 1 2 2 1 1 1 0 0 0 1 1 0 2 2 1 1 0 0 0 0 0 0 0 0 0 1 0 1 1 1 0 1 0 1 1 0 0 0 0 0 2 0 1 0 1 1 1 1 1 0 0 1 0 1 2 1 1 1 1 2 2 0 0 2 0 1 0 2 0 2 2 1 0 0 2 1 0 0 0 2 0 1 2 1 2 0 1 0 0 0 1 1 1 2 2 2 2 2 1 2 0 0 2 1 0 2 0 0 0 2 1 0 0 0 0 0 1 1 1 1 1 1 1 0 1 2 1 0 0 1 0 0 2 0 0 1 0 0 2 2 0 0 0 1 1 0 1 0 0 0 0 0 0 2 0 1 1 1 1 1 1 1 1 1 0 2 1 0 1 2 0 0 2 1 1 2 0 0 0 1 0 0 2 1 0 0 0 1 0 0 0 0 1 1 0 0 1 1 0 0 2 1 0 0 0 2 0 1 2 0 0 2 0 0 0 2 2 0 0 0 2 1 1 1 1 1 0 2 2 0 1 0 0 0 2 0 0 0 0 0 1 1 0 0 0 0 1 1 0 0 0 0 0 1 1 1 1 1 1 2 0 1 0 1 1 0 0 0 0 0 0 1 0 0 1 0 0 0 1 0
126 1 0 0 0 0 0 1 1 1 1 1 1 2 2 2 0 2 1 2 0 0 1 1 1 1 1 0 2 1 1 2 0 0 1 1 2 1 0 0 1 0 0 0 0 1 1 0 2 0 0 0 1 0 0 1 0 0 0 1 0 0 1 1 1 0 1 0 1 0 0 1 2 2 1 2 1 0 0 1 1 2 1 1 0 0 0 1 2 2 0 1 1 2 0 0 0 0 0 2 2 1 0 1 1 0 2 2 0 2 2 2 1 1 1 1 1 0 1 1 1 0 2 0 0 0 0 0 0 0 0 0 1 0 0 0 1 0 0 0 0 2 0 0 2 2 1 0 0 0 0 0 0 1 0 0 0 1 0 1 0 1 1 1 0 2 1 0 1 1 0 1 1 2 1 1 1 0 0 0 0 0 1 1 2 1 2 1 1 0 0 0 0 1 1 0 2 2 0 0 0 1 0 2 2 0 1 1 2 0 0 1 0 0 0 0 1 0 0 0 2 1 1 2 0 0 1 0 0 2 0 0 0 0 2 0 0 2 2 1 1 1 2 0 2 0 0 0 1 0 0 0 1 0 0 0 0 0 0 0 0 0 0 0 0 0 0 0 2 1 0 0 0 2 0 0 0 0 1 0 1 2 1 1 1 0 1 0 0 2 0 0 0 2 2 1 0 0 0 0 0 0 2 2 2 0 1 0 2 2 0 2 2 2 2 1 1 0 1 0 1 2 0 1 1 0 0 0 1 2 0 1 0 1 0 0 0 1 0 0 1 0 1 0 1 1 1 0 1 1 0 0 2 2 2 0 0 1 0 1 1 1 1 0 1 0 1 1 2 0 2 0 1 2 1 0 0 1 1 0 1 0 0 0 1 0 0 0 0 0 0 0 1 0 2 1 1 1 0 0 0 0 0 2 0 2 0 1 0 2 0 0 0 0 2 2 0 0 0 0 0 0 0 0 0 2 1 1 0 0 1 0 1 1 1 0 0 1 1 1 1 1 1 0 0 2 1 0 1 0 0 1 0 0 0 0 0 0 0 0 2 0 2 1 0 2 2 2 0 0 1 1 2 0 0 2 0 1 2 1 0 0 0 0 0 1 0 0 1 0 1 2 1 2 0 0 0 2 2 0 0 2 2 0 2 0 2 0 2 0 0 2 0 0 0 2 1 1 0 1 1 1 1 0 0 1 1 0 0 1 1 0 0 1 0 0 0 0 2 1 1 1 0 1 1 1 0 1 1 0 0 0 0 1 1 1 1 0 0 1 0 0 1 2 1 1 1 2 2 1 0 0 0 0 0 0 1 1 2 1 1 0 0 0 2 0 2 1 0 0 0 1 0 0 0 0 0 1 0 1 1 1 1 0 1 0 0 0 0 1 0 0 0 1 0 1 0 0 0 0 0 0 0 1 1 0 0 1 0 0 1 0 0 1 0 0 1 0 2 0 1 1 0 0 2 0 2 0 0 0 1 1 0 2 0 0 0 1 2 1 1 0 1 0 1 2 1 0 0 1 0 1 0 0 1 1 1 0 1 1 1 2 2 1 1 1 1 1 1 0 2 0 0 1 0 0 0 2 2 1 0 2 0 1 2 0 0 2 0 0 0 0 0 0 1 0 0 1 1 1 0 0 1 2 2 1 1 2 2 0 0 0 0 0 0 0 0 0 0 1 0 0 0 0 0 0 0 0 0 0 0 0 0 0 0 0 2 1 2 0 1 1 2 1 1 0 0 1 1 2 1 0 0 1 1 0 1 2 0 2 0 0 0 0 0 2 0 1 0 2 1 2 2 1 0 0 1 1 0 0 0 2 0 2 1 0 0 0 0 1 0 0 1 0 1 2 1 2 2 2 2 1 0 0 2 0 0 1 1 0 1 2 0 0 0 1 0 0 0 0 0 0 1 0 1 1 1 1 1 1 0 0 0 0 2 0 0 1 0 0 1 1 0 0 1 0 1 0 2 0 0 0 0 0 0 2 0 0 2 2 2 2 0 0 0 0 0 2 0 1 1 2 1 0 2 0 2 2 0 0 0 1 0 0 1 1 1 1 0 2 0 0 0 0 0 1 0 1 2 1 0 1 2 1 0 0 1 1 1 0 2 0 1 2 1 0 1 2 2 0 0 0 0 0 0 2 0 1 0 1 2 0 1 1 1 0 2 0 0 0 0 0 0 2 0 0 0 1 1 0 0 0 1 1 1 0 0 2 0 0 0 2 0 1 0 1 1 0 1 0 0 1 0 1 1 0 0 0 0 1 1 1
127 1 0 0 0 0 0 2 1 2 1 0 0 1 0 0 1 1 1 1 0 0 1 1 1 1 1 1 1 2 2 0 1 1 1 1 1 1 0 0 0 0 0 0 2 0 0 0 0 0 0 0 1 1 0 0 0 0 0 0 0 1 1 2 0 0 0 0 1 0 0 0 2 2 1 2 1 0 1 1 1 2 0 0 1 0 0 0 1 1 0 0 1 1 0 0 0 0 1 2 2 0 0 0 2 2 2 2 0 2 1 1 1 2 2 2 1 1 1 1 1 0 1 1 0 0 0 0 1 1 0 0 0 0 1 0 0 1 0 0 1 2 0 0 2 2 0 0 0 1 0 2 0 0 1 0 0 1 0 0 1 1 2 0 0 1 0 0 2 0 0 2 2 1 1 1 1 0 0 0 0 0 0 0 0 0 2 2 0 0 0 1 0 1 1 1 1 1 0 0 0 1 0 1 1 0 0 1 2 0 0 1 1 0 0 0 0 0 1 2 0 0 0 2 0 0 0 0 1 2 0 0 0 0 1 0 0 2 2 0 0 1 2 0 2 0 0 0 2 0 0 0 1 0 0 2 2 0 2 2 0 0 0 0 0 0 0 0 2 1 1 0 0 1 0 0 0 0 0 0 0 1 1 2 2 0 1 1 0 2 1 1 0 1 2 0 1 1 0 0 0 0 0 0 0 1 1 0 1 1 0 0 2 1 0 0 1 0 0 0 1 1 1 1 1 0 1 0 1 1 0 1 0 0 0 0 0 2 1 1 1 1 1 0 2 2 0 1 1 2 1 1 1 1 1 1 2 2 1 0 1 1 1 0 1 0 0 2 1 1 1 1 1 1 0 0 0 0 0 0 0 1 1 2 1 1 1 0 0 0 0 0 0 0 2 1 1 0 0 0 0 0 0 1 0 1 0 1 0 2 0 1 0 0 1 0 2 0 0 0 0 1 1 0 1 2 1 0 1 1 0 1 1 0 1 1 0 1 0 0 2 0 2 2 1 2 2 0 0 0 0 0 0 2 2 0 2 1 1 1 1 0 0 0 0 0 0 2 0 0 1 1 2 0 1 0 1 1 0 1 0 0 0 0 2 1 0 0 1 0 1 1 0 0 1 0 0 1 1 1 1 1 1 1 1 1 1 0 1 0 0 1 0 1 0 1 0 0 0 1 0 1 2 0 1 2 0 2 0 2 0 2 0 1 0 0 0 1 0 1 0 0 0 0 1 0 0 1 1 0 0 0 1 1 2 1 0 1 0 2 0 0 0 1 0 0 1 1 1 1 1 2 1 0 1 0 1 0 0 2 0 0 0 0 0 0 0 0 0 0 0 1 1 1 0 0 0 0 0 0 0 2 1 0 0 1 0 0 0 0 1 0 0 2 0 1 1 0 0 0 1 1 0 0 0 2 2 0 0 0 0 0 1 1 0 1 1 0 2 0 0 1 0 1 1 0 2 1 1 0 2 1 0 0 0 0 0 0 1 0 0 0 0 0 1 2 1 1 1 0 0 0 0 0 1 0 1 0 2 1 0 0 2 1 0 1 1 1 1 0 2 0 0 1 0 0 1 1 1 1 1 1 0 0 1 0 1 1 1 0 0 0 0 1 1 1 1 2 1 1 0 0 0 2 0 0 1 0 0 1 0 1 1 0 1 1 1 1 1 2 0 0 0 0 1 0 0 1 0 0 0 0 0 0 0 0 0 1 2 1 1 0 1 0 0 1 1 0 2 2 1 0 2 2 2 1 0 2 0 2 1 0 0 0 0 1 0 2 0 2 0 2 1 1 1 1 0 2 0 0 0 2 0 1 2 1 1 0 0 1 1 1 1 1 1 2 2 2 2 2 2 2 0 1 2 0 1 1 0 1 1 0 0 0 0 2 2 0 1 0 0 0 1 0 1 1 1 1 1 0 0 0 1 0 2 0 0 0 0 0 1 1 0 0 1 0 0 2 2 0 1 0 0 0 0 1 0 1 0 0 1 1 0 0 1 1 0 0 1 1 0 1 1 1 0 0 2 1 0 0 0 2 0 0 2 1 1 0 0 2 0 0 0 0 0 2 0 0 2 1 0 1 0 1 0 0 1 0 0 1 2 0 0 1 0 0 0 0 2 2 0 0 2 1 1 1 1 1 0 0 2 0 2 0 0 0 1 0 0 0 0 0 0 1 1 0 1 0 0 0 1 0 1 1 0 1 0 1 0 0 0 2 1 0 0 0 0 0 1 0 0 1 0 1 1 0 0 0 1 0 1 1
128 0 0 0 0 0 0 1 2 1 1 0 1 1 1 1 0 2 1 2 0 0 1 2 0 0 0 1 2 2 2 0 0 2 0 0 1 2 0 0 2 1 0 0 2 0 1 0 2 0 0 0 0 0 0 0 0 0 0 1 0 0 2 2 0 0 0 1 2 0 0 2 2 2 1 2 1 0 2 0 2 2 0 0 2 0 0 0 0 1 0 0 0 2 1 0 1 2 1 2 2 0 1 0 1 1 1 2 0 2 1 2 1 2 2 2 2 0 0 2 2 0 1 1 1 1 0 0 2 2 0 0 0 0 0 0 0 0 0 0 2 0 0 0 0 0 0 0 0 0 0 0 0 0 0 0 0 0 0 1 1 1 1 1 0 2 1 0 1 1 1 0 0 0 1 0 0 0 0 0 0 0 1 1 1 1 2 1 0 1 1 1 0 1 2 0 1 2 0 0 0 1 0 2 2 0 1 1 1 0 1 1 1 0 0 0 0 1 1 1 1 1 0 2 0 0 1 0 0 2 0 0 0 0 2 0 0 2 1 1 1 2 2 1 1 0 0 0 2 0 0 0 0 0 0 2 0 1 0 1 1 1 0 0 0 0 1 0 2 0 0 1 0 0 0 1 0 2 2 0 2 0 0 1 1 1 0 2 0 2 2 0 0 2 2 0 2 0 0 0 0 0 0 0 0 0 0 0 0 1 0 0 2 2 2 0 2 0 2 0 0 2 1 2 0 0 0 0 0 1 0 2 0 1 0 0 0 2 0 0 1 0 2 0 0 1 1 1 1 2 1 1 1 1 1 0 1 1 0 2 2 2 1 0 1 0 0 2 2 0 2 0 0 2 0 1 0 1 0 0 0 1 1 1 1 0 1 0 0 0 0 0 1 0 1 1 0 1 1 1 1 1 0 0 0 0 0 0 0 1 1 0 0 0 0 0 2 0 0 0 0 0 0 0 1 2 1 1 0 1 1 1 0 1 1 0 1 0 1 1 2 0 2 0 0 0 2 1 1 1 0 1 0 1 1 1 0 2 2 2 0 2 0 0 0 1 1 2 0 0 0 0 1 1 0 0 0 1 2 0 0 0 0 0 1 1 0 1 1 0 2 2 2 2 0 0 0 1 1 1 1 2 1 1 1 1 1 0 1 0 0 1 1 1 0 0 0 0 0 0 0 2 1 0 0 1 1 0 0 1 2 0 1 1 0 0 1 0 2 2 0 0 0 0 1 1 0 1 1 0 0 0 1 2 0 1 0 0 1 1 0 0 0 2 0 0 2 1 1 0 0 0 2 0 2 0 2 0 2 0 2 0 1 0 0 0 1 0 1 0 0 1 0 0 0 1 0 0 0 0 0 2 0 1 0 1 0 0 1 1 0 0 0 0 0 0 0 0 0 0 1 1 0 0 0 1 2 1 0 0 0 0 1 2 0 0 1 0 2 0 1 1 0 1 1 0 2 1 1 0 2 1 0 1 1 1 0 0 0 0 0 0 0 1 0 1 1 1 0 1 0 2 0 0 1 0 0 0 1 1 1 0 2 1 0 2 0 2 1 1 1 0 1 1 0 0 1 1 0 0 0 0 1 0 0 0 1 2 0 0 1 0 0 0 0 1 0 2 0 0 0 1 0 2 2 0 0 1 0 0 0 1 0 1 1 0 1 1 0 1 0 1 0 1 0 0 0 2 0 0 0 0 0 0 1 1 1 0 2 0 1 1 2 0 0 0 1 1 1 1 1 1 0 1 1 1 1 0 2 0 0 2 0 0 0 1 0 2 0 2 1 2 2 1 0 0 0 0 0 1 0 2 0 1 1 1 1 0 0 1 0 0 0 0 0 2 0 1 2 1 1 2 0 1 2 0 1 1 0 1 0 2 0 1 1 1 0 1 1 0 0 1 1 1 1 0 1 1 1 1 0 0 2 0 0 1 1 0 0 0 1 1 0 0 1 0 1 1 2 1 2 0 0 2 0 2 0 1 1 2 2 2 0 0 0 0 1 1 0 2 0 1 1 0 2 0 2 1 1 0 1 1 0 1 2 2 0 1 1 1 1 0 0 0 0 2 0 0 1 1 0 0 2 1 0 0 1 2 0 0 2 0 0 2 0 0 0 1 2 1 0 0 1 2 2 2 0 1 1 0 2 0 2 0 0 0 0 1 0 1 0 1 1 0 1 1 1 0 0 0 0 0 0 0 0 1 1 1 1 1 1 1 0 2 0 0 0 1 0 1 1 1 0 2 0 1 1 0 0 0 2 2
129 1 0 0 0 0 0 1 0 2 2 0 1 1 1 1 0 1 1 0 1 1 1 2 0 0 0 2 2 2 2 1 0 0 1 0 0 1 0 0 0 0 0 0 2 0 1 0 1 0 0 0 0 0 1 2 1 0 0 0 0 2 2 2 1 0 2 1 1 0 0 2 2 2 0 2 2 0 2 0 1 2 0 0 2 0 0 1 1 1 0 0 1 2 0 0 0 1 0 2 1 2 1 0 0 0 2 2 0 2 0 0 1 2 2 2 1 0 2 2 2 0 2 1 1 1 0 0 0 0 0 0 0 0 0 0 0 0 0 0 0 2 0 0 1 1 0 0 0 1 0 0 0 0 0 0 0 1 0 0 0 0 2 0 2 2 2 0 1 1 1 1 0 2 0 0 0 1 1 1 0 1 0 0 0 0 0 1 1 0 0 0 0 1 2 0 2 2 0 0 0 1 0 1 1 0 1 1 1 0 0 1 1 0 0 0 0 0 1 1 1 0 0 1 0 0 2 0 1 2 0 0 1 1 2 1 1 2 2 0 0 1 1 0 1 1 1 0 1 0 0 1 2 0 0 0 0 1 0 0 0 0 0 0 1 1 0 1 1 0 1 0 0 1 0 0 0 0 2 0 1 0 1 2 1 0 2 0 0 1 0 0 1 2 1 1 0 0 0 0 0 0 2 2 2 1 2 0 1 1 1 1 2 2 2 0 1 1 1 0 1 2 1 0 0 0 0 0 0 0 0 1 0 1 0 0 0 0 0 0 1 1 1 0 0 0 1 0 1 0 0 0 2 2 1 1 2 1 0 2 2 2 2 0 2 1 1 1 2 0 2 0 0 2 0 0 0 0 0 0 0 2 1 1 1 0 1 0 0 0 0 1 0 0 1 1 0 0 0 0 0 0 0 1 0 1 0 1 0 2 0 0 0 1 1 0 2 0 0 0 0 1 0 0 1 2 1 0 0 1 1 1 0 1 2 1 0 2 1 0 1 1 1 0 0 1 1 0 2 0 0 2 0 1 1 1 0 2 1 2 1 2 1 1 0 2 2 2 0 1 0 1 2 0 1 0 1 1 1 1 1 1 0 0 2 2 0 0 0 0 0 1 0 2 1 0 0 2 2 0 0 2 1 1 1 1 2 0 1 0 0 2 0 1 0 1 1 0 0 1 0 1 1 1 0 1 1 2 0 2 0 2 0 1 2 0 1 2 1 2 0 0 0 0 2 0 0 2 0 0 0 0 1 2 0 0 0 0 0 0 2 0 1 1 1 1 0 1 1 0 1 1 0 0 0 0 1 0 2 0 1 0 0 0 0 0 0 0 0 0 0 0 2 0 0 0 0 0 0 1 1 1 0 0 1 1 0 0 0 0 1 0 0 0 2 0 0 0 0 0 1 1 0 1 1 1 1 2 0 0 0 1 0 0 0 0 0 0 1 1 0 0 0 1 1 0 2 1 0 0 0 1 0 1 0 0 0 0 2 0 0 0 0 0 1 2 1 1 0 1 0 1 1 0 0 0 0 0 2 0 2 0 2 2 1 2 0 0 2 0 2 0 0 2 1 1 2 1 2 2 1 0 1 0 2 0 2 1 0 0 1 1 0 0 0 0 0 1 2 2 1 0 0 2 1 0 1 1 1 0 1 1 0 0 0 0 1 0 0 0 0 0 0 0 0 0 0 0 0 0 0 0 1 0 1 1 0 0 2 1 0 0 2 1 0 0 0 0 2 2 0 0 1 2 2 2 0 2 0 1 1 0 0 1 1 1 1 2 2 2 0 0 2 1 0 0 1 0 0 1 0 2 0 1 2 1 2 0 0 0 0 0 0 0 0 2 0 2 2 1 1 2 0 1 2 0 1 2 0 0 0 2 0 0 0 0 0 0 1 0 0 0 0 0 0 0 0 0 0 0 0 0 0 0 2 0 0 0 0 1 1 2 0 0 0 0 2 1 2 0 0 0 1 1 0 1 0 2 0 1 1 1 0 0 0 0 0 2 0 2 0 2 0 1 1 0 1 2 0 0 1 2 0 0 0 2 0 0 0 2 0 0 0 0 0 1 0 1 1 0 0 1 2 2 0 0 2 0 0 1 2 0 0 2 0 0 0 0 2 2 0 0 2 2 2 2 0 1 0 2 2 0 2 0 0 0 0 1 0 0 0 1 2 0 0 1 1 0 0 0 1 0 0 0 0 1 1 2 0 0 0 2 0 1 0 1 1 0 0 0 0 1 0 2 0 0 0 0 1 1 2 1
130 1 0 0 0 0 0 2 2 2 2 0 1 1 2 1 0 1 0 1 0 0 0 2 0 0 0 1 2 2 2 0 1 2 0 0 2 2 0 0 2 1 0 1 2 0 1 0 1 1 1 0 0 0 1 0 0 0 0 1 1 1 0 0 0 0 2 0 0 0 0 0 2 2 1 2 1 0 1 0 1 2 1 1 1 0 0 0 2 2 0 0 2 2 0 0 0 0 0 0 1 2 0 0 1 1 2 2 0 2 2 2 1 2 2 2 0 0 1 1 1 0 1 2 1 1 0 0 0 0 0 0 0 0 0 0 0 0 0 0 0 2 0 1 0 0 0 1 0 0 1 1 0 0 1 0 0 1 0 1 1 0 2 0 2 1 1 0 1 1 1 1 0 1 1 0 0 2 0 2 0 1 1 1 1 1 1 2 1 0 0 1 0 1 2 0 0 2 0 0 0 0 1 1 1 0 1 1 1 0 0 0 2 1 0 0 0 0 0 1 1 0 0 2 0 0 1 0 0 1 0 0 0 0 2 1 0 2 1 1 1 1 2 0 1 0 0 0 1 0 0 0 1 0 0 1 0 1 0 0 0 0 0 0 0 0 0 0 1 0 0 0 0 1 0 0 0 1 2 0 2 0 1 1 1 0 1 0 0 2 1 1 0 1 2 0 0 0 0 0 1 0 0 0 0 1 0 1 1 1 0 1 1 1 1 0 2 1 0 0 1 1 2 2 1 0 1 0 0 0 0 1 0 1 0 0 0 1 0 0 0 0 1 1 0 0 2 1 1 2 1 1 2 2 1 1 2 0 0 2 2 2 1 0 1 0 0 1 2 0 2 0 1 2 1 1 0 0 0 0 1 1 0 0 0 0 0 0 0 0 1 1 0 0 2 1 1 0 2 1 1 2 0 2 1 0 0 0 1 1 0 2 0 0 0 2 0 1 0 0 0 0 0 1 0 1 0 2 1 0 1 0 0 2 2 1 0 0 1 1 1 1 1 1 0 1 2 0 1 0 0 1 0 1 1 1 0 2 2 1 1 2 0 0 0 0 0 2 0 0 0 0 1 2 0 1 0 2 2 2 1 0 0 0 2 1 0 0 0 0 0 2 0 1 1 0 1 1 1 0 1 2 2 0 2 0 2 0 0 0 0 2 0 0 0 2 1 1 0 2 1 0 2 1 0 2 0 1 1 2 0 1 0 1 0 2 0 0 1 1 0 0 0 0 0 0 0 2 0 0 0 0 0 1 1 1 1 0 1 1 0 0 0 0 0 0 0 2 2 1 1 1 1 0 0 0 1 1 2 1 1 0 0 0 0 0 0 0 2 1 1 1 0 0 0 0 0 0 0 0 0 1 0 0 0 1 0 0 0 1 1 1 0 0 2 0 0 0 0 0 1 1 0 0 0 1 1 0 0 0 0 0 0 2 0 1 0 0 1 1 1 0 1 1 0 0 2 2 0 0 2 2 0 0 0 0 0 0 2 1 1 0 1 1 1 1 1 1 1 0 0 0 1 0 1 1 2 0 0 2 1 1 2 2 0 1 2 1 2 0 1 0 0 2 1 1 2 2 1 0 0 1 1 1 2 0 1 1 1 0 1 1 0 0 0 2 0 1 2 2 0 0 0 2 1 1 1 0 0 0 1 1 0 0 0 0 2 0 0 1 1 0 0 1 1 0 0 0 0 0 0 0 0 0 0 0 0 0 1 0 0 0 1 0 1 1 1 1 1 1 0 0 1 2 2 2 2 1 1 1 0 1 2 0 0 2 0 1 0 2 0 2 2 2 0 0 0 2 0 0 0 2 0 2 1 1 1 0 0 0 0 0 1 0 1 2 1 2 0 0 0 0 0 0 2 0 0 1 1 0 1 2 1 0 0 0 0 1 0 0 0 0 0 0 0 0 0 0 0 0 0 0 1 1 1 0 0 0 0 0 2 2 0 0 1 0 0 0 1 0 1 0 0 1 0 2 0 0 0 0 1 1 0 0 0 0 0 2 0 1 1 2 0 0 2 0 2 1 0 1 0 2 0 0 1 2 0 0 0 2 0 0 0 0 0 1 0 0 0 0 0 0 2 0 0 1 1 1 0 0 2 2 0 1 1 0 1 0 1 1 0 0 2 1 0 0 2 0 0 1 2 0 1 2 2 0 1 0 0 0 0 0 2 0 2 1 2 0 1 1 1 0 0 0 0 0 2 1 0 0 0 2 0 2 0 1 1 0 1 0 0 1 1 2 2 0 0 0 1 0 2 2
131 0 0 0 0 0 1 2 2 1 0 0 1 1 1 1 0 0 0 1 1 1 0 2 0 0 0 0 1 1 1 1 1 1 2 2 2 1 0 0 0 0 1 0 1 0 1 0 1 0 0 0 0 0 2 0 0 0 0 1 0 1 2 2 0 0 2 0 1 0 1 1 2 2 1 2 1 0 1 0 2 2 0 0 2 0 1 1 2 2 0 1 1 1 0 0 1 0 0 0 1 2 1 0 2 1 2 2 0 2 1 1 0 2 1 1 0 0 2 1 1 0 1 0 0 0 0 0 0 0 0 0 0 0 0 0 0 0 0 0 2 0 0 0 0 0 0 0 0 0 0 0 0 0 0 0 0 2 0 1 1 1 2 0 1 1 1 0 0 2 2 1 0 2 1 0 0 0 0 0 0 0 0 0 2 1 1 2 0 0 0 1 0 1 1 0 2 2 0 0 0 0 1 2 2 0 0 1 1 0 1 1 1 0 0 1 0 0 1 1 1 0 0 1 0 1 0 0 0 0 0 0 1 1 2 1 0 2 2 0 0 0 1 1 1 0 0 0 2 0 0 0 1 0 0 2 1 1 0 0 0 0 0 0 0 0 0 1 2 1 0 1 1 2 2 2 0 0 1 0 0 1 0 1 2 0 1 1 0 1 0 1 1 2 1 1 0 1 1 0 0 0 2 2 2 0 0 0 1 1 0 1 0 2 2 0 2 0 2 0 0 2 1 2 1 0 2 0 1 0 0 2 0 0 0 0 0 1 0 1 0 0 2 0 2 2 0 0 1 2 1 1 1 1 0 0 2 1 1 0 1 1 1 0 1 1 1 1 1 1 1 1 1 1 0 0 0 0 0 0 0 2 0 0 0 0 1 0 0 0 0 0 0 0 1 0 0 1 1 1 1 1 0 1 1 0 0 2 0 2 0 1 1 1 1 1 1 0 0 0 0 0 0 1 1 1 1 1 0 0 0 0 0 0 1 0 0 1 1 0 1 1 0 0 0 1 1 0 1 0 0 1 0 2 2 1 1 2 1 1 1 1 0 0 0 2 2 2 0 0 2 2 2 2 1 0 0 2 1 2 1 0 0 1 0 2 1 0 1 0 1 1 0 1 0 0 0 2 2 0 0 2 2 0 2 0 2 0 2 0 0 2 0 0 1 1 0 1 0 1 1 0 2 0 0 2 0 0 0 1 2 0 0 0 0 0 1 0 0 0 1 0 0 0 1 1 0 0 2 0 0 0 2 1 1 1 1 1 0 1 0 0 0 1 0 1 0 2 1 0 1 1 2 0 1 0 2 2 2 2 0 0 0 0 2 0 2 0 0 0 0 1 1 0 1 0 1 0 0 1 1 1 0 0 0 1 2 1 0 1 1 0 0 0 1 1 1 0 1 1 1 2 0 1 1 1 1 1 0 0 0 0 1 1 0 1 1 2 2 0 2 1 0 1 1 0 1 1 0 0 2 2 1 2 1 1 0 1 2 0 0 0 2 0 1 2 0 0 0 1 0 1 0 0 0 2 2 0 0 2 1 1 1 1 0 0 1 1 2 0 2 0 0 1 0 1 1 1 0 1 1 1 0 0 1 0 1 1 0 0 0 0 0 0 1 0 0 1 1 1 0 0 1 2 1 1 1 1 1 0 0 1 1 0 1 1 0 0 0 0 0 0 0 0 0 1 0 1 0 0 0 1 0 0 0 0 0 0 2 1 0 0 1 0 0 1 0 0 1 1 0 0 1 0 0 0 0 2 1 1 0 1 0 0 0 2 0 0 0 2 0 2 2 1 1 1 0 1 0 0 0 1 0 1 2 1 1 1 0 1 0 0 1 1 1 2 1 1 1 0 0 1 0 0 1 0 0 2 0 0 0 2 1 1 1 0 0 1 1 1 1 1 0 0 0 0 0 2 1 1 1 0 0 0 2 0 0 1 0 0 1 1 1 1 1 0 0 0 1 0 1 0 0 0 0 2 1 2 1 0 0 0 0 0 1 1 0 2 0 1 0 2 1 0 1 0 2 2 0 0 0 2 0 0 1 1 1 0 0 2 0 0 1 0 1 1 0 1 2 1 0 1 2 0 1 0 1 2 0 1 2 0 0 1 0 0 0 0 1 1 0 0 1 2 1 0 0 1 1 0 1 0 1 1 1 0 2 0 0 1 1 1 1 0 1 2 2 0 0 0 1 0 0 0 0 0 2 1 1 0 0 1 0 1 1 0 0 1 0 0 0 2 1 1 2 1 1 0 1 1 2 2
132 0 0 0 0 0 0 2 2 2 1 0 0 2 0 0 1 1 0 1 0 0 0 2 0 0 0 0 1 1 1 1 0 2 1 1 2 1 0 0 0 1 0 0 2 0 1 0 1 1 1 0 0 1 1 0 0 0 0 1 0 0 2 2 0 0 1 0 2 0 0 0 2 2 2 2 0 0 2 0 2 2 0 1 2 0 0 1 2 2 1 1 0 2 0 0 0 2 0 2 0 2 1 0 1 1 2 1 1 1 1 2 0 2 1 1 0 0 2 0 0 0 2 1 2 2 0 0 0 0 0 0 0 0 0 0 0 0 0 1 0 2 0 0 0 0 1 0 0 1 0 0 0 0 0 0 1 1 0 2 1 1 1 1 2 2 2 0 1 1 1 1 0 1 2 0 0 0 0 0 0 0 0 0 1 0 1 1 0 0 0 1 1 0 1 0 1 2 0 0 0 0 0 2 2 0 1 0 0 0 1 1 1 0 0 0 0 0 1 0 2 0 1 2 0 0 1 0 0 2 0 0 0 0 2 0 0 2 2 0 0 0 2 1 2 0 0 0 1 0 0 1 2 1 0 2 1 0 0 0 0 0 0 0 0 0 0 0 2 0 1 0 0 2 1 1 0 2 2 0 1 0 1 2 1 0 1 1 0 2 0 0 0 2 2 0 1 1 0 1 0 1 0 0 0 1 0 0 0 1 0 0 2 2 2 1 1 0 0 0 2 1 0 2 1 0 1 0 0 0 0 0 0 1 0 0 0 1 0 0 0 0 1 0 0 0 1 0 1 0 1 0 2 2 1 0 1 1 1 0 1 1 1 0 1 0 0 1 2 0 2 0 0 2 1 0 0 0 0 0 1 1 0 1 1 1 0 0 0 0 0 0 1 0 2 1 1 0 0 0 0 0 0 1 0 1 1 0 1 1 0 1 1 0 1 1 1 0 0 0 0 0 1 1 1 2 1 0 0 0 1 0 0 1 0 0 1 1 1 0 0 2 2 1 1 1 2 1 2 0 0 0 0 0 0 0 0 1 1 0 2 1 1 1 1 2 1 2 0 0 1 1 2 0 0 1 0 2 2 2 0 0 0 1 1 1 0 0 1 0 1 1 0 1 2 0 0 1 1 2 2 2 2 0 2 1 2 0 2 0 1 2 0 0 2 0 0 1 0 2 1 0 2 0 1 1 1 2 0 2 0 2 0 0 1 0 1 0 2 2 0 0 0 0 2 0 0 0 2 1 0 1 1 2 0 1 0 1 0 1 0 0 1 2 1 1 1 1 1 1 1 2 2 0 2 0 2 1 1 2 0 0 0 0 1 0 1 0 2 1 0 0 2 0 0 0 1 0 0 1 1 1 0 0 0 0 0 0 0 1 0 0 0 1 2 1 0 0 0 0 1 1 0 0 0 1 1 1 0 0 0 0 0 0 0 1 1 1 2 0 0 0 0 1 1 0 2 1 0 0 0 1 1 2 1 1 0 1 2 0 0 0 1 1 2 2 1 0 1 0 1 0 0 0 1 0 0 1 0 2 0 2 2 1 0 0 2 2 1 1 1 0 0 2 0 0 2 2 2 2 0 2 0 2 1 0 1 2 0 0 0 0 0 0 0 1 0 1 1 1 0 0 0 2 0 1 1 1 1 0 1 1 0 1 1 0 1 0 0 1 0 0 0 1 1 0 0 0 0 0 0 0 0 1 0 1 0 0 1 0 0 0 2 1 0 0 0 0 1 1 0 1 0 1 1 0 2 1 1 1 1 1 1 1 1 0 1 2 1 2 1 1 2 1 0 0 0 2 0 0 0 0 1 2 1 1 1 2 0 0 0 0 1 0 1 2 1 1 2 1 1 1 0 0 2 0 0 1 0 0 0 2 0 1 1 2 1 1 1 1 1 1 2 0 2 0 0 1 1 0 0 0 2 0 2 0 0 0 0 0 2 2 0 0 1 0 2 0 2 0 0 0 0 1 0 1 0 0 2 2 2 2 0 0 0 0 1 1 0 2 0 2 0 0 2 1 1 2 0 0 0 2 0 0 2 0 2 1 0 2 0 0 0 1 1 1 0 2 2 1 1 1 1 1 0 0 1 0 1 0 1 0 0 0 0 0 0 0 0 0 0 0 2 1 1 1 1 0 0 0 2 0 1 1 2 0 2 1 0 0 0 0 1 1 0 0 0 0 0 0 1 0 1 1 1 0 1 1 1 0 0 1 0 2 0 0 0 0 0 0 0 0 0 2 0 0 0 0 1 0 2 2
133 1 0 0 0 0 0 2 1 2 2 0 1 1 1 1 0 0 1 2 0 0 0 2 0 0 0 2 2 2 2 2 0 1 2 1 2 1 0 0 1 1 0 0 1 0 1 0 2 0 0 0 1 1 1 1 0 0 0 1 1 2 2 2 0 0 0 0 1 0 1 2 2 2 1 2 1 0 2 0 1 2 0 0 2 0 0 0 1 1 0 0 1 1 0 0 0 0 0 2 2 2 1 0 2 1 1 2 0 2 0 1 0 2 2 2 0 0 1 2 2 0 2 2 2 1 0 1 1 2 0 0 0 0 0 0 0 1 0 0 1 1 0 0 0 0 0 0 0 0 0 1 0 0 0 1 0 0 0 2 1 0 1 1 1 1 0 1 0 1 0 1 1 0 0 1 0 1 0 1 0 1 0 1 1 1 1 1 0 0 0 1 0 1 2 0 2 2 0 0 0 0 0 1 1 0 1 2 2 0 0 0 0 0 0 0 1 0 2 1 1 1 0 2 0 0 1 0 0 2 0 0 0 0 1 0 0 2 2 0 0 0 2 0 2 0 0 0 1 0 0 0 1 0 0 0 2 0 1 2 1 1 0 0 1 1 1 0 1 0 0 0 0 2 0 0 0 1 1 0 1 2 0 1 1 0 2 1 1 2 1 2 0 2 1 0 1 2 0 2 0 2 0 0 0 0 2 1 1 1 0 1 2 1 1 0 2 0 0 0 1 1 2 1 1 0 1 0 0 1 0 1 0 2 0 0 0 1 0 0 2 1 2 0 0 0 2 1 2 1 1 1 2 2 1 1 1 0 0 1 1 1 1 0 1 2 0 1 1 1 1 1 1 2 1 1 0 0 0 0 1 1 1 1 0 0 1 0 0 0 0 1 2 0 2 1 1 1 1 1 1 1 0 2 1 1 0 0 1 0 0 1 0 0 1 2 0 0 0 0 0 1 0 0 1 2 2 0 0 1 0 1 1 0 1 0 1 0 1 1 2 0 1 1 1 2 1 0 1 1 0 0 0 2 2 1 1 1 1 2 0 2 1 1 0 1 1 0 0 2 0 2 2 2 0 0 0 1 2 1 2 1 0 1 2 0 0 0 0 0 0 1 2 1 0 0 0 0 0 1 2 2 2 0 2 0 2 1 0 0 0 2 0 1 0 1 1 0 0 1 0 0 1 1 0 1 1 0 1 1 1 0 0 0 0 0 1 2 1 2 0 0 0 2 2 0 0 1 1 0 0 1 1 2 1 0 1 0 2 0 0 2 0 1 0 0 1 1 1 1 0 0 0 0 0 0 1 1 2 1 1 0 1 0 0 0 0 0 1 0 0 1 0 1 0 0 1 0 0 1 1 1 0 0 1 0 1 0 0 1 0 0 0 0 1 0 0 1 1 1 0 2 0 0 0 0 0 0 0 0 0 0 0 1 0 1 0 1 2 0 1 0 0 0 1 0 2 0 0 0 0 1 0 0 0 0 0 0 2 0 0 0 1 0 0 2 1 0 1 1 0 1 0 0 0 1 1 0 2 0 0 1 2 2 1 1 1 1 2 1 1 0 0 0 0 0 0 2 1 1 0 1 1 1 2 0 1 2 0 0 1 1 0 0 0 0 0 0 0 0 0 2 2 2 0 1 2 1 1 0 1 2 0 0 0 0 0 1 1 1 0 0 0 0 0 0 0 0 0 1 1 1 0 1 0 2 1 1 1 0 1 1 1 0 0 1 1 1 1 1 0 0 0 0 1 1 1 1 0 2 0 0 0 1 0 1 0 2 0 2 1 2 2 2 0 0 0 0 0 2 0 1 1 1 1 1 2 2 0 0 0 0 0 2 0 2 2 2 2 2 2 1 0 0 2 0 0 0 1 0 2 1 0 0 0 0 0 0 0 0 0 0 1 1 1 0 1 0 0 0 0 0 1 0 1 0 1 0 0 0 1 1 0 0 0 1 0 1 2 0 1 0 1 1 0 0 0 0 2 2 2 2 1 0 1 1 0 2 0 2 0 0 0 1 2 0 2 1 0 0 0 2 0 1 2 1 0 0 0 2 0 0 0 0 1 1 0 0 1 1 0 0 2 1 0 0 1 0 0 0 2 1 0 1 0 0 0 0 0 0 0 0 2 1 0 0 2 0 0 1 2 0 2 0 0 0 0 2 1 1 1 1 0 0 1 1 1 1 1 0 0 0 0 0 0 0 2 1 1 0 0 1 0 0 0 0 0 1 0 1 1 0 1 2 2 0 0 1 1 1 1 1
134 1 0 0 0 0 1 1 1 2 2 0 0 0 0 0 0 2 0 2 1 1 0 1 0 0 0 1 2 2 1 1 0 2 1 1 2 2 0 0 1 0 0 1 1 1 0 0 2 0 0 0 1 0 0 1 0 0 0 2 1 1 1 1 1 1 2 0 1 1 0 1 1 1 2 1 0 0 0 1 0 1 0 1 2 0 0 0 2 2 0 0 1 2 1 0 1 1 0 2 1 2 1 0 1 1 2 1 1 1 0 1 0 0 0 0 0 0 1 1 1 1 1 2 1 1 0 1 0 1 0 1 1 0 0 0 1 0 0 0 2 0 0 0 0 0 1 0 0 1 0 2 2 1 1 0 0 2 1 0 1 0 1 1 0 2 2 0 0 2 1 1 1 1 0 1 0 1 0 1 1 1 0 0 1 0 2 1 0 0 0 1 0 1 1 0 2 2 0 0 0 0 0 2 1 1 1 1 1 0 0 1 1 0 0 1 0 1 1 1 1 0 0 2 0 0 0 0 0 2 0 0 1 0 2 1 0 1 1 0 0 0 2 0 2 0 0 0 1 0 0 0 0 0 0 1 0 1 1 1 0 0 0 0 0 0 0 1 1 0 0 0 0 2 0 0 0 2 2 0 2 0 0 2 2 1 0 1 0 1 0 0 1 2 2 1 0 1 0 1 1 0 0 0 0 1 0 0 1 1 0 1 0 2 2 0 2 1 1 0 0 2 1 0 1 0 1 0 1 1 0 1 0 1 0 0 0 1 0 0 1 0 1 0 1 1 1 0 1 2 1 1 2 2 0 2 2 1 0 1 1 1 2 0 2 0 2 1 1 1 1 1 1 1 2 1 0 1 1 0 0 2 0 0 1 0 1 0 0 0 0 1 1 0 2 0 0 1 0 0 0 0 0 2 2 0 0 0 0 2 0 1 0 0 1 2 0 0 0 0 0 1 1 1 1 1 1 1 0 1 0 1 1 1 0 0 0 0 0 0 2 0 1 0 0 2 1 0 1 0 0 1 0 2 2 1 1 2 2 1 0 2 1 1 0 0 0 2 0 0 1 1 2 0 1 1 0 2 1 1 2 0 0 0 1 2 0 0 0 0 0 1 0 2 1 0 0 1 1 0 1 2 2 0 2 0 2 0 2 0 0 2 0 0 1 0 0 0 0 0 1 2 0 0 0 0 1 0 0 2 1 1 0 1 0 0 1 0 0 0 0 0 0 1 1 0 0 0 2 1 0 1 1 2 0 1 0 0 0 0 1 0 0 2 0 0 0 1 1 0 1 1 0 0 0 0 1 0 1 1 0 0 1 0 0 0 2 0 0 0 0 2 1 0 1 0 0 1 0 1 1 1 1 0 0 1 2 0 0 0 0 0 1 0 0 0 0 0 0 0 0 1 0 0 0 2 2 1 0 0 0 0 0 1 0 2 0 0 2 0 1 1 1 1 1 0 1 1 0 0 1 1 0 0 0 0 0 0 1 0 0 0 1 0 0 2 1 1 0 0 1 0 0 0 2 0 0 0 1 1 1 1 1 1 0 0 2 1 2 0 1 1 2 2 1 1 2 1 0 0 0 1 0 0 0 0 1 1 0 0 0 0 0 0 0 1 0 1 2 1 0 0 1 2 1 1 1 2 1 0 1 2 0 0 0 0 1 2 0 2 0 2 0 0 0 1 0 1 0 1 1 1 0 0 0 2 1 1 2 0 1 1 2 1 0 0 1 0 2 2 1 0 0 1 1 2 1 2 0 2 0 0 1 1 1 1 0 1 1 2 0 1 2 2 1 1 0 0 0 0 1 1 0 1 2 2 0 0 0 0 1 1 0 0 0 2 0 2 2 1 1 2 0 1 2 0 1 1 0 0 1 1 0 0 0 0 0 0 0 0 0 0 0 0 0 0 0 0 0 0 0 0 1 0 1 0 1 0 0 0 2 2 1 0 0 1 2 1 1 0 1 0 0 0 0 2 0 0 1 1 2 2 0 0 0 0 1 2 1 1 0 1 1 0 0 0 2 2 0 1 1 1 0 1 2 1 1 0 1 1 1 0 0 0 2 0 0 0 0 0 0 0 2 0 0 0 0 1 0 0 2 1 0 0 0 0 0 0 1 1 0 0 1 1 1 2 1 0 0 0 2 0 1 0 0 0 2 1 0 1 0 1 0 1 1 1 1 0 0 0 1 0 0 1 0 0 2 1 1 1 1 2 0 1 0 1 1 2 0 2 2 0 0 1 1 0 0 1 1 1 1 1
135 0 0 0 0 0 0 2 1 0 0 0 0 1 0 0 0 0 0 0 1 1 0 2 0 0 0 0 1 1 1 1 1 1 1 0 1 1 0 0 2 0 0 1 1 1 0 0 0 1 1 0 1 1 1 0 1 0 1 0 0 0 2 2 1 1 2 1 1 0 0 2 2 2 2 2 0 0 1 0 2 2 0 0 1 0 0 2 2 2 2 2 0 2 0 0 1 1 0 1 2 2 1 0 0 0 2 1 1 1 0 1 0 1 1 1 1 0 1 1 1 0 2 2 2 2 0 0 1 1 0 0 0 0 0 0 0 1 1 1 0 2 0 0 0 0 0 0 0 0 0 1 0 1 1 0 0 1 0 2 2 1 2 0 1 0 0 0 1 1 1 2 1 1 0 1 0 1 1 1 0 1 0 0 1 0 1 2 0 0 0 2 0 0 1 0 1 1 0 0 0 1 1 1 1 0 1 2 1 0 0 0 0 0 0 0 1 1 1 0 2 1 0 2 0 0 0 0 0 0 0 0 0 0 1 0 1 2 2 0 0 0 2 1 2 0 0 0 2 0 0 0 2 0 0 1 0 1 0 1 1 1 1 1 0 0 0 0 2 0 0 1 0 2 0 0 0 0 1 0 0 0 0 1 2 1 1 0 0 2 1 1 0 1 2 1 1 2 0 1 0 0 0 0 0 0 0 1 1 1 0 2 2 2 2 0 1 0 1 0 1 2 2 2 1 0 1 0 1 1 0 1 0 2 0 0 0 2 1 1 1 1 2 0 1 1 1 0 2 2 0 0 1 1 1 0 1 0 1 1 2 2 2 0 2 0 1 1 1 1 1 1 0 2 0 0 0 0 0 0 1 2 1 1 0 1 1 0 0 0 0 1 1 0 2 1 1 0 1 1 1 2 0 2 2 0 0 0 0 2 0 1 1 1 1 2 0 0 0 0 0 0 1 1 0 1 0 1 0 1 0 0 1 1 1 1 0 2 0 1 1 0 2 0 0 0 2 0 2 0 0 1 0 2 2 2 0 2 1 1 0 2 1 1 0 1 1 1 0 1 1 2 1 2 1 0 1 2 1 1 0 0 0 0 0 1 0 1 1 0 2 2 2 0 1 0 0 2 2 0 0 2 2 1 1 1 1 0 2 0 0 2 0 1 0 1 1 0 0 2 0 0 2 0 1 2 0 0 0 2 1 0 0 0 1 0 2 0 2 2 1 1 0 1 1 1 1 1 1 0 0 1 1 1 1 2 0 1 0 1 1 0 1 2 1 1 0 2 2 0 0 0 0 0 0 0 0 2 2 2 0 0 2 0 0 0 1 0 2 1 0 1 0 0 0 0 0 0 0 0 0 1 0 1 0 0 1 0 1 0 1 0 0 2 0 2 1 0 0 0 0 1 0 0 0 1 1 2 0 0 1 0 0 1 0 0 1 0 2 0 1 1 1 2 0 0 1 0 0 0 0 2 0 1 0 0 0 0 2 1 1 0 1 0 0 2 1 2 0 0 0 0 1 0 0 0 0 0 2 0 0 1 2 2 1 1 1 1 1 1 1 0 0 0 0 0 0 2 2 2 0 2 0 1 0 0 2 2 0 0 1 1 0 1 0 0 0 1 1 1 0 0 1 2 2 1 1 1 1 0 0 1 0 0 1 1 1 0 0 2 1 0 1 1 1 0 0 0 0 0 0 0 0 0 0 0 0 0 2 0 0 1 1 0 0 1 1 1 0 0 0 0 0 1 1 1 1 2 0 1 0 2 0 0 0 2 0 1 0 2 0 2 2 2 0 0 0 2 0 0 0 1 0 1 1 1 1 1 0 1 0 0 2 0 2 2 2 2 2 2 2 1 0 1 2 1 1 1 0 0 0 2 1 0 0 1 1 2 2 0 0 1 2 1 2 0 1 1 1 0 0 1 1 1 1 0 0 1 0 0 2 2 0 0 1 0 1 2 2 0 0 0 0 0 0 2 0 1 1 1 1 1 0 0 0 0 0 2 0 1 1 2 0 0 1 1 2 1 1 0 0 1 1 0 2 2 0 1 1 1 1 0 0 0 0 2 0 0 2 2 0 0 2 1 0 0 1 1 1 0 2 1 0 2 0 0 0 1 1 1 0 0 2 2 1 1 1 0 0 0 1 0 1 1 1 0 1 0 0 2 2 2 0 2 0 0 0 0 0 0 0 0 0 0 0 0 1 1 1 0 0 1 1 1 0 0 0 0 0 0 0 0 0 1 1 0 0 1 1 1 1 0
136 1 0 1 0 0 0 1 0 2 2 0 0 0 0 0 0 2 1 1 0 0 0 2 0 1 1 2 2 2 2 1 0 1 2 0 2 1 0 0 1 0 0 1 2 1 0 0 1 0 0 0 0 1 0 1 0 0 0 0 1 2 0 1 1 1 0 1 2 0 0 2 1 1 1 1 1 0 1 0 2 2 0 1 2 0 0 0 2 2 0 0 1 2 0 0 1 2 0 2 1 2 1 0 0 0 2 2 0 2 1 1 1 1 1 1 1 0 2 1 1 1 2 1 1 1 0 0 0 0 0 0 0 0 1 0 0 0 0 0 0 2 0 1 0 0 0 0 0 0 0 0 1 0 0 0 0 1 0 2 2 1 1 1 0 1 1 1 1 0 0 1 2 1 2 1 1 0 0 0 0 0 1 1 2 1 2 1 0 0 0 1 1 1 1 0 1 0 0 0 0 0 1 1 1 0 1 0 0 0 0 1 0 0 0 1 0 0 2 1 1 0 0 1 0 0 0 1 1 0 1 1 0 0 0 0 0 2 1 1 1 2 1 1 1 0 0 0 2 0 0 0 2 0 0 1 0 1 0 0 0 0 0 0 1 1 0 0 0 0 0 1 0 2 0 0 0 0 2 0 1 0 0 2 1 0 0 2 0 2 1 0 1 2 1 1 0 0 0 0 0 0 1 1 1 1 0 0 1 1 0 1 2 1 1 0 1 0 1 0 0 2 2 1 1 0 1 1 1 2 0 1 0 2 0 0 0 1 0 0 0 0 2 0 1 1 1 0 1 1 0 0 1 1 1 2 2 1 0 0 0 0 1 0 1 0 2 1 2 0 2 0 1 2 1 1 0 1 1 0 0 2 1 1 0 0 0 0 1 1 1 1 1 0 2 0 0 0 1 0 1 0 0 0 0 0 0 0 0 1 1 1 0 0 0 2 0 0 0 0 0 2 0 0 2 1 1 1 0 0 0 1 0 2 0 0 1 2 0 0 1 0 1 1 0 2 1 0 2 0 0 1 0 2 1 1 0 2 2 1 1 1 0 0 0 1 1 1 0 0 1 1 2 0 2 0 2 2 2 1 1 0 0 0 1 1 0 1 1 0 2 2 1 1 0 0 0 2 2 0 0 2 1 1 1 2 1 0 2 0 0 2 0 0 2 0 0 0 0 1 1 1 1 0 0 0 2 1 1 2 1 1 0 1 0 0 0 1 1 1 0 0 0 0 2 0 0 1 1 0 0 1 0 1 1 1 1 0 0 0 2 0 0 1 0 0 1 2 1 0 0 0 2 0 1 0 2 1 1 2 0 0 0 0 0 1 1 0 0 0 1 1 1 0 0 0 1 1 0 2 2 0 0 1 0 0 1 0 0 0 0 1 0 0 2 0 0 0 0 0 2 2 0 0 0 1 1 0 0 0 0 0 1 2 0 0 1 1 2 0 1 1 1 1 1 0 1 1 0 0 1 2 1 2 1 1 0 1 1 0 0 0 0 1 0 1 2 1 0 1 0 1 0 1 1 0 0 1 1 1 1 2 2 1 0 2 1 0 2 0 2 0 0 1 0 0 1 1 1 1 0 1 0 0 1 0 1 1 1 0 0 0 0 0 0 0 0 0 1 1 1 0 1 2 2 1 1 1 1 0 0 0 0 0 1 1 1 1 0 2 1 1 1 2 2 0 0 0 0 0 0 0 0 0 0 0 0 0 2 0 0 0 1 0 1 1 0 0 2 2 0 1 1 1 1 1 2 2 0 2 0 1 0 0 0 2 0 2 1 1 0 0 2 2 1 1 0 2 0 0 0 1 0 1 1 1 1 0 0 2 0 0 2 0 1 1 2 2 1 1 1 1 0 1 1 0 1 1 0 0 1 1 2 1 1 0 0 1 1 0 0 0 0 0 0 0 0 2 1 0 0 0 0 0 2 0 1 0 0 0 0 0 0 0 0 1 1 0 2 0 0 0 1 0 0 1 0 2 1 1 2 2 0 0 0 0 1 1 1 0 0 0 0 0 1 0 2 2 0 0 0 0 0 1 1 2 0 0 1 1 1 0 0 0 1 0 0 1 2 1 0 0 1 1 0 0 1 1 0 0 2 1 0 2 0 0 0 1 1 0 0 0 2 2 2 2 0 0 0 1 2 0 2 1 1 0 1 1 0 0 0 0 2 0 1 1 1 0 0 0 1 0 0 1 1 2 0 0 2 1 1 1 1 0 0 0 0 0 0 1 0 1 0 2 1 0 0 0 1 0 2 2
137 0 0 0 0 0 0 2 2 1 0 0 0 1 1 1 0 1 1 2 1 0 0 1 0 0 0 1 2 0 0 2 0 2 2 2 2 1 1 1 0 1 1 0 2 0 0 0 2 0 0 0 0 0 1 0 0 0 0 2 0 1 1 1 1 1 1 0 1 0 1 1 2 2 2 2 0 0 1 0 1 1 0 0 0 0 0 1 1 1 0 0 1 1 0 0 1 0 0 1 1 2 2 0 0 0 2 0 2 0 0 1 1 2 2 2 2 0 0 2 2 0 1 2 1 1 0 1 0 2 1 1 1 0 0 0 1 0 1 0 2 0 1 0 1 2 1 0 0 0 0 1 1 0 0 0 0 2 0 0 1 2 2 0 0 2 1 1 0 0 0 0 1 2 1 1 0 1 0 1 0 1 0 0 0 0 2 2 1 1 1 1 0 0 1 0 1 2 0 0 0 0 0 1 1 0 1 0 0 0 0 2 1 0 1 0 0 0 1 1 1 0 0 2 0 0 0 0 0 0 0 0 2 1 1 2 0 2 2 0 0 1 2 0 2 0 0 0 1 0 0 0 1 0 0 1 0 0 1 1 0 0 0 0 0 0 0 0 1 1 0 1 0 1 0 0 0 1 2 0 1 0 2 2 2 0 2 2 0 2 1 1 1 2 2 1 0 0 0 0 0 0 0 0 0 0 2 0 0 0 0 1 1 1 0 0 2 0 0 0 1 1 0 1 1 0 2 0 1 1 1 1 0 2 0 0 0 2 0 1 2 2 1 0 0 0 1 0 0 0 0 0 1 1 1 0 1 1 0 1 1 1 2 0 2 0 0 1 1 1 1 1 0 2 1 1 0 0 0 0 2 0 1 1 1 2 1 0 0 0 0 1 1 0 2 0 0 0 1 1 1 2 1 0 0 0 0 0 0 2 0 0 0 0 1 2 0 0 0 0 0 2 1 1 1 2 1 2 0 0 2 1 0 2 1 1 0 0 1 0 1 1 2 1 1 1 2 1 2 0 0 1 0 1 1 1 0 1 1 0 2 0 1 1 0 1 1 1 0 1 0 0 2 0 1 1 1 1 0 1 0 0 0 1 2 0 0 0 1 0 1 2 1 2 0 0 0 1 1 1 1 2 0 2 0 2 1 1 1 0 0 2 0 1 0 1 0 0 0 2 2 0 2 0 1 2 0 1 0 2 0 2 0 1 1 0 0 1 0 0 2 1 0 1 2 0 0 2 1 0 0 0 1 2 1 2 0 0 0 0 1 0 1 2 0 0 1 1 1 1 1 0 1 0 1 0 1 1 2 1 1 0 0 0 0 0 0 0 0 0 0 2 0 0 1 1 1 0 0 0 0 2 0 0 0 0 2 0 0 1 0 0 0 1 0 1 0 0 0 0 0 0 0 1 1 1 1 1 0 0 0 0 0 1 0 0 1 2 2 0 1 0 1 2 0 0 1 1 0 1 1 1 0 1 0 0 0 0 0 0 0 0 1 1 0 1 2 1 0 0 1 1 0 0 0 1 1 0 2 0 0 0 1 0 0 0 1 1 2 1 1 0 0 1 0 0 1 2 2 2 0 2 0 0 1 0 1 2 0 0 0 0 0 0 0 1 0 1 0 0 0 1 1 2 1 1 2 0 0 0 0 1 0 1 1 0 2 0 0 0 0 0 0 1 1 0 1 0 0 1 1 1 0 0 0 1 1 0 1 0 0 1 2 0 1 0 0 0 0 0 0 0 1 0 0 0 0 2 0 2 0 0 1 0 0 0 0 2 1 2 1 1 2 2 0 0 0 1 0 0 0 0 1 1 1 1 2 0 0 2 0 0 1 0 0 1 0 2 2 2 2 2 0 1 1 0 1 0 0 0 1 1 0 0 0 1 0 0 0 0 0 0 1 0 1 1 1 0 0 0 0 0 1 0 1 0 1 0 1 0 0 0 1 1 0 0 1 0 1 0 0 0 1 0 0 2 0 2 0 0 0 0 2 2 0 0 0 2 0 2 0 2 0 0 1 0 2 1 2 0 1 1 0 0 1 2 0 0 1 1 0 0 0 1 0 2 0 0 1 1 0 0 1 2 0 0 1 1 0 1 2 0 1 1 0 1 0 2 2 0 0 0 2 0 0 1 2 0 0 1 2 0 1 1 1 0 1 0 0 1 0 1 0 0 0 0 0 0 0 0 0 0 0 1 0 0 2 0 1 0 0 1 0 1 0 1 1 1 0 1 1 0 0 1 0 1 0 0 1 0 0 0
138 0 1 0 0 0 0 2 1 2 1 0 1 1 1 2 0 2 0 1 1 1 0 0 0 0 1 1 2 2 2 0 2 1 2 1 2 0 0 0 0 0 0 0 1 1 1 0 1 1 1 0 0 0 1 2 1 0 0 1 0 1 2 2 0 0 0 0 1 0 1 1 2 2 0 2 1 0 2 0 2 2 1 2 1 0 0 1 2 2 0 1 0 1 0 0 1 0 0 1 1 2 0 0 0 0 2 2 0 2 0 1 2 2 2 2 2 0 2 1 1 0 1 2 1 1 0 1 1 1 0 1 0 0 1 0 1 0 0 0 2 0 1 0 0 1 0 0 0 0 0 0 0 1 0 0 0 0 0 0 0 2 2 0 0 1 1 1 0 1 0 1 1 0 1 1 0 0 0 0 0 0 0 0 2 1 1 0 0 0 0 0 2 0 0 1 2 2 0 0 0 2 0 2 0 1 1 0 0 0 1 1 1 0 1 0 0 0 0 0 2 1 1 1 0 0 1 0 0 0 0 0 1 1 1 1 0 2 2 0 0 1 2 0 2 0 0 0 1 0 0 0 0 0 0 2 1 0 0 0 0 0 0 0 0 0 1 0 2 1 0 1 2 2 0 1 0 2 2 0 0 0 0 2 2 0 1 1 0 1 1 0 0 2 1 0 0 1 1 0 1 0 0 0 0 0 1 0 1 1 1 1 2 1 1 0 2 0 0 0 1 2 2 0 1 0 1 0 0 1 0 2 0 2 0 0 0 1 0 2 1 2 2 0 1 1 0 0 2 1 0 0 1 1 0 1 1 1 0 2 2 2 1 0 1 0 0 1 2 0 2 0 0 2 0 1 0 0 0 0 1 1 1 1 0 0 0 0 0 1 1 1 0 0 2 0 1 0 1 2 1 1 0 2 2 0 0 1 0 2 0 1 0 0 0 0 2 0 0 0 0 1 0 2 0 1 1 1 0 1 0 1 0 1 0 0 2 1 0 0 1 1 2 0 0 1 1 0 1 0 0 0 0 1 1 0 1 2 2 0 1 0 1 1 0 1 1 1 0 1 0 0 1 2 0 2 0 1 1 1 1 0 0 1 1 1 0 0 1 0 1 2 0 1 0 0 1 0 0 2 2 2 1 1 1 1 2 0 1 0 0 1 0 0 1 1 0 1 0 1 1 1 2 2 0 2 0 0 0 2 1 0 0 0 1 0 0 0 2 2 1 1 0 2 2 0 0 2 0 0 0 0 1 2 0 0 0 0 0 1 0 0 0 1 0 0 1 2 2 0 2 2 0 0 0 0 0 2 2 2 0 0 0 0 1 0 0 0 0 0 0 1 0 0 0 0 0 0 0 0 0 2 0 0 2 0 0 0 0 2 1 0 0 0 1 0 0 0 0 0 0 1 0 2 2 0 1 0 0 0 0 0 1 2 0 1 1 0 2 0 1 1 0 1 2 0 2 1 0 0 0 2 0 0 0 0 0 0 1 0 0 0 2 0 1 2 2 2 0 0 1 0 0 0 0 0 1 1 0 2 0 1 2 1 1 1 1 1 1 1 1 0 0 1 0 0 1 2 1 1 0 1 0 1 1 0 1 1 1 0 0 0 0 0 0 2 0 2 0 0 0 1 1 2 2 2 2 1 1 0 0 1 1 0 1 1 2 1 1 1 0 0 1 2 2 0 1 0 0 1 0 1 0 0 0 2 0 0 1 0 0 0 1 0 0 0 2 1 1 2 0 0 0 0 0 1 1 2 0 2 1 0 1 0 0 2 0 2 0 2 1 2 2 2 0 0 0 0 0 0 0 2 0 2 2 1 1 0 0 2 0 0 1 1 1 2 2 2 1 1 1 1 0 1 1 0 1 0 1 0 2 1 0 0 0 0 0 1 2 1 1 1 1 1 1 0 1 0 0 0 0 0 1 0 1 0 0 0 0 0 1 1 0 0 1 0 0 1 1 0 1 0 0 0 0 2 0 2 1 2 2 2 0 1 1 0 1 0 1 1 0 1 1 0 2 0 2 2 0 0 1 2 0 0 2 1 1 0 0 2 0 0 0 0 1 1 0 0 1 1 1 0 2 1 0 0 2 0 0 0 1 0 1 1 0 0 0 1 2 2 0 0 2 1 1 0 1 0 0 1 1 1 2 1 0 0 1 0 0 0 0 0 1 0 1 1 1 0 0 0 1 0 0 1 1 2 0 1 1 0 0 1 0 2 0 0 0 1 0 1 1 1 0 0 0 0 0 1 2 1 2 1
139 1 0 0 0 0 0 1 2 1 1 1 0 0 0 0 0 1 1 0 2 1 0 2 0 0 0 2 2 1 1 2 1 1 2 0 2 2 0 0 0 0 1 0 2 1 0 0 1 0 0 0 0 0 0 0 0 0 1 1 0 1 2 2 0 0 2 0 1 1 0 1 2 2 2 2 0 0 0 1 0 1 1 1 1 0 1 0 1 2 0 0 0 1 0 0 0 2 0 2 1 2 0 1 1 0 1 0 2 0 0 1 0 2 2 2 0 0 1 1 1 0 1 2 1 1 0 2 0 2 1 1 0 0 0 0 0 0 0 0 1 1 0 0 0 0 0 0 0 2 0 2 0 0 0 0 1 0 0 2 1 0 2 0 1 2 2 0 1 1 0 1 0 2 2 0 0 0 0 0 0 0 0 0 1 0 2 0 0 0 0 0 0 1 1 0 0 0 0 0 0 0 0 1 1 0 2 1 0 0 1 1 0 0 0 0 0 0 0 0 2 0 0 1 0 1 0 0 0 1 0 0 0 0 1 0 0 1 1 0 0 0 2 0 1 0 0 0 1 1 1 1 2 1 0 1 2 1 0 0 0 0 0 0 1 1 1 0 1 0 1 1 1 2 0 0 0 1 2 0 2 0 1 2 2 0 0 1 0 1 0 1 1 2 2 1 0 0 0 0 0 0 0 0 0 0 0 0 0 1 0 0 1 1 0 0 2 1 1 0 1 1 1 1 0 0 1 1 1 1 0 0 0 1 0 0 0 0 0 0 0 0 1 0 0 0 2 0 0 0 0 0 2 2 1 1 1 2 0 1 1 1 1 1 1 1 1 1 2 0 2 0 0 2 0 0 0 0 0 0 0 2 1 2 1 1 1 1 1 0 0 1 0 0 2 1 0 1 1 1 1 1 0 2 1 1 0 1 0 1 0 1 0 0 1 2 0 0 0 0 0 0 0 2 0 0 0 1 0 0 1 0 1 1 0 0 0 0 0 0 1 0 1 1 1 0 2 0 1 1 1 1 0 2 1 1 0 1 1 0 2 1 0 0 0 0 0 2 0 0 1 2 2 1 1 0 0 0 2 0 0 0 0 1 0 2 1 0 0 0 1 1 1 0 0 0 1 1 1 1 1 2 1 1 1 2 2 0 2 0 1 1 0 0 1 1 1 1 0 1 1 1 2 0 0 2 0 1 0 2 1 1 0 0 0 0 1 0 2 2 1 1 0 0 0 1 0 2 1 0 0 0 0 2 0 0 1 1 0 0 0 0 1 2 1 1 1 1 0 0 0 1 1 0 0 0 1 1 1 2 0 1 0 0 1 1 1 0 2 0 0 2 2 1 0 0 0 0 0 0 0 2 0 0 0 0 2 0 0 1 1 0 2 2 0 2 2 0 1 2 0 2 0 1 1 0 0 1 0 0 0 0 0 1 0 0 0 0 2 0 2 0 0 1 1 0 2 2 0 1 0 1 1 1 1 0 0 0 1 0 0 0 1 1 0 1 1 1 0 1 0 2 0 0 1 0 2 1 1 1 0 0 2 2 0 1 2 2 1 0 2 0 1 1 0 0 1 2 1 1 0 1 0 0 1 0 1 2 0 0 1 1 0 1 0 1 0 1 1 1 0 0 0 2 1 0 0 1 1 0 1 1 0 0 1 0 2 0 0 2 1 0 0 0 1 0 0 0 0 0 0 0 0 0 1 0 0 0 1 1 0 0 1 0 0 1 1 1 1 1 0 0 2 0 0 0 2 1 1 1 0 1 0 1 0 2 0 2 1 2 1 1 2 2 0 0 0 0 0 0 0 1 0 1 2 2 1 0 0 0 1 1 0 1 0 2 1 2 0 0 0 0 0 1 2 0 1 1 1 0 1 2 0 1 1 1 1 1 1 1 1 1 0 0 0 0 0 1 1 1 0 0 1 1 1 0 0 0 0 0 1 1 0 0 0 2 2 0 1 0 1 0 0 0 0 1 0 0 1 1 1 1 0 0 0 0 0 0 0 0 2 2 0 1 1 0 1 2 0 0 0 1 0 0 1 1 1 1 0 1 0 0 1 1 2 1 0 0 1 0 1 0 2 0 0 0 2 1 0 0 2 0 0 2 0 0 0 0 2 2 0 0 1 1 0 1 1 0 0 0 2 0 2 0 0 0 0 0 0 0 0 0 0 2 0 1 1 0 0 0 1 0 0 0 0 0 2 2 0 0 0 2 0 2 0 0 0 1 0 0 0 0 1 1 2 0 0 0 1 0 0 0
140 0 0 0 0 0 0 1 2 0 0 0 1 1 1 2 0 2 2 1 1 1 0 2 0 0 0 2 2 2 2 1 0 0 1 1 2 2 0 0 0 0 0 0 2 0 0 0 1 0 0 0 1 1 0 1 0 0 0 0 1 2 1 1 0 1 2 1 1 0 0 1 2 2 1 2 1 0 1 0 1 1 1 1 1 0 0 1 1 1 0 1 1 1 0 0 1 0 0 2 2 1 0 0 1 0 2 2 0 2 1 1 1 2 2 2 1 0 0 2 2 0 2 1 1 1 0 0 2 2 0 0 0 0 0 0 0 0 1 0 0 2 0 0 1 0 1 0 0 0 0 2 0 0 2 0 0 0 0 1 1 0 1 1 1 2 0 0 0 2 1 1 1 1 0 1 0 1 0 1 0 1 1 1 1 1 1 2 1 0 0 1 1 0 0 0 2 2 0 0 0 1 0 1 1 0 1 2 1 0 1 0 2 0 0 0 0 1 1 1 1 1 0 2 0 0 1 0 0 1 0 0 0 0 2 1 1 2 2 0 0 0 2 0 2 0 0 0 1 0 0 0 1 1 0 2 1 1 0 1 1 1 0 0 0 0 1 0 1 1 1 1 0 1 0 0 0 0 1 0 0 0 0 1 1 1 0 0 0 2 1 0 2 2 2 2 0 1 0 1 0 0 1 1 1 0 1 0 0 0 0 0 2 2 2 0 2 1 0 1 0 2 1 1 1 0 1 0 1 0 0 0 1 2 1 0 1 1 0 1 0 1 2 0 0 0 2 0 1 1 0 0 1 2 0 2 2 0 0 2 2 2 2 0 2 0 0 1 2 0 2 0 1 1 0 0 0 0 0 0 0 1 1 1 1 1 1 0 0 0 0 0 0 0 1 0 0 1 1 1 1 1 0 1 0 1 0 1 0 2 0 1 1 1 1 2 0 0 0 0 0 1 0 0 1 2 1 1 0 1 1 1 0 1 1 1 0 2 1 0 1 1 1 0 0 1 1 0 2 0 0 1 0 2 2 1 1 2 1 1 0 1 0 1 0 1 1 2 0 1 0 1 2 1 1 1 0 2 2 1 2 1 0 0 2 1 0 0 1 0 1 2 1 1 0 0 0 0 0 1 2 2 1 1 1 0 2 1 0 0 0 1 0 1 0 1 0 0 0 0 0 1 1 1 0 1 0 1 0 2 0 1 0 1 0 0 1 1 1 1 1 1 0 2 2 1 0 1 1 0 0 1 0 2 0 0 0 2 0 1 0 0 1 2 1 1 1 0 0 0 1 2 0 0 0 0 0 1 1 2 0 0 0 0 1 0 0 0 1 0 0 1 0 0 0 0 0 0 0 0 0 2 1 0 0 0 1 0 0 1 0 0 0 1 1 1 0 0 1 0 0 0 0 0 0 1 2 2 0 0 1 0 1 2 0 0 0 1 2 0 0 1 0 1 0 0 1 2 0 0 1 1 1 1 1 0 0 0 2 0 0 0 2 0 0 2 1 1 1 0 1 0 1 0 0 0 0 0 1 1 0 2 2 2 0 2 1 1 2 0 2 0 0 0 0 0 0 2 2 2 0 2 0 1 2 0 0 1 0 0 1 0 0 0 0 0 0 1 1 1 1 0 1 2 2 1 2 1 1 0 0 0 0 0 0 0 0 1 1 2 0 0 0 0 0 0 0 0 0 1 1 1 0 1 1 0 0 0 1 0 0 0 1 0 0 0 2 2 0 0 0 0 1 1 1 1 0 2 0 2 0 0 1 1 2 0 2 2 1 2 0 0 2 1 0 0 1 1 0 0 0 2 1 2 1 1 1 1 0 0 0 0 2 0 2 2 2 2 1 1 1 1 0 0 1 0 1 2 0 0 0 2 0 0 0 0 0 0 1 1 1 1 0 0 0 0 0 0 0 0 0 0 2 1 0 0 0 0 0 0 2 2 1 1 0 0 1 0 1 0 0 0 0 0 0 2 0 0 1 1 1 2 0 0 0 0 0 1 1 1 0 1 1 0 2 0 2 1 0 1 0 1 0 0 2 2 0 1 0 2 0 0 0 0 2 0 0 0 1 1 0 0 2 1 0 0 1 2 0 1 2 0 0 1 0 0 0 1 1 0 0 0 2 1 1 2 1 1 1 0 2 0 2 0 1 0 0 1 0 0 0 1 1 0 1 2 2 0 0 0 0 0 1 1 0 0 1 1 1 0 0 1 0 2 1 0 0 0 1 0 0 0 0 1 0 0 0 1 1 1 2 0
141 1 0 0 0 0 1 1 1 2 2 1 0 1 0 0 1 1 1 2 0 0 0 0 0 0 0 0 1 1 0 1 1 1 2 2 2 1 1 0 0 0 0 1 2 1 1 0 0 0 0 0 0 1 0 1 0 0 1 0 2 2 2 2 0 0 2 1 1 0 0 2 2 2 0 2 2 0 0 0 0 0 0 1 2 0 0 1 2 2 0 1 1 2 1 0 1 2 1 1 1 2 0 0 2 2 2 0 2 0 0 1 0 0 0 0 0 0 2 0 0 0 2 1 1 1 0 0 1 1 1 1 0 0 1 1 0 0 0 0 1 1 0 0 2 2 1 0 0 2 0 0 0 0 0 0 0 1 0 0 0 1 1 1 1 2 2 1 2 0 0 0 0 1 0 0 0 1 0 1 0 0 0 0 1 0 1 2 0 0 0 1 1 0 0 1 1 2 0 0 0 1 0 1 0 1 2 0 1 0 0 2 0 0 0 0 0 0 1 2 0 0 0 2 0 0 0 1 1 0 0 0 0 0 2 0 1 2 2 0 0 0 2 0 1 0 0 0 2 0 0 0 2 0 0 0 0 0 0 0 0 0 0 0 0 0 0 0 0 0 1 2 0 1 0 0 0 1 1 0 1 0 1 2 1 0 1 2 0 2 0 0 1 2 2 1 0 0 0 0 0 0 0 0 0 0 1 1 1 1 0 0 1 1 1 0 1 0 1 0 0 2 0 2 1 0 1 0 2 1 0 2 0 1 0 0 0 1 0 0 1 1 2 1 1 1 2 0 1 1 0 0 1 1 1 0 1 1 0 1 1 1 1 1 1 1 1 1 2 0 2 0 0 2 0 0 0 0 0 0 1 1 1 1 1 1 1 0 0 0 0 0 1 1 2 1 1 0 1 1 1 1 0 1 0 1 1 0 0 2 0 1 0 0 0 1 1 1 0 0 0 0 1 1 0 1 0 0 2 0 0 1 0 2 2 2 0 0 2 2 1 1 0 0 0 2 1 1 2 0 0 1 0 0 0 0 0 2 2 1 0 2 0 0 1 1 0 2 0 0 0 1 2 0 1 0 1 1 2 0 1 1 0 2 2 0 0 0 0 0 0 1 1 0 0 0 1 1 1 0 1 2 2 0 2 1 2 0 0 1 0 0 0 0 0 2 0 0 0 1 0 2 1 0 0 1 1 0 0 0 1 1 0 1 1 0 2 0 0 0 0 0 0 2 2 0 0 1 1 0 0 0 1 2 1 0 1 0 1 0 0 1 0 2 0 0 0 2 0 0 0 0 0 0 0 0 1 0 2 0 1 0 0 0 0 0 0 1 1 1 0 2 1 1 0 1 1 0 0 1 2 0 0 0 0 0 0 0 0 0 1 0 0 2 0 2 2 0 0 0 1 2 0 0 0 0 0 2 0 0 1 0 0 2 0 1 1 0 1 1 1 0 2 2 0 0 1 2 0 0 2 2 0 0 0 0 0 0 1 0 0 0 0 0 0 2 1 1 0 2 0 2 1 0 1 0 0 0 1 1 0 2 2 2 1 2 1 1 2 0 2 0 0 0 0 0 1 2 1 1 0 1 0 0 1 0 1 0 0 1 1 1 0 0 0 0 0 1 1 1 0 1 0 2 1 1 1 1 0 0 0 2 1 0 1 1 1 0 0 0 0 0 0 0 0 1 0 0 0 1 1 1 0 0 0 0 1 0 2 2 0 0 1 0 0 1 0 0 2 2 0 0 0 2 2 2 1 1 1 1 0 1 2 0 0 2 0 2 0 2 2 2 2 2 0 0 1 0 0 2 0 2 0 2 2 0 1 0 0 1 0 0 2 0 1 1 1 2 1 1 0 1 0 0 2 0 0 0 0 0 1 1 1 0 0 1 1 0 0 0 0 0 1 1 1 0 1 0 0 0 0 0 0 0 2 0 0 0 0 0 0 1 2 2 0 0 1 1 1 0 1 0 0 1 0 2 0 1 0 0 0 1 0 0 0 0 1 2 0 1 1 1 0 1 1 0 2 1 1 0 1 2 0 0 2 1 1 0 0 0 1 0 0 0 0 1 0 0 2 2 0 0 2 1 2 0 0 0 1 0 1 0 2 2 2 0 1 1 2 1 0 0 2 0 1 2 1 0 0 0 1 0 2 2 0 0 2 1 0 0 0 0 1 0 0 1 1 0 0 1 1 0 0 0 0 1 1 1 1 0 0 1 0 2 0 0 0 0 0 1 1 0 0 1 0 0 0 0 2 0 0 0
142 1 0 0 0 0 0 1 1 2 2 0 0 1 0 0 1 0 1 1 0 0 0 1 0 0 0 1 1 2 2 0 0 0 0 0 1 2 0 0 2 1 2 0 2 1 0 0 1 0 0 0 0 0 0 1 0 0 0 1 0 1 1 1 1 1 2 1 1 0 0 2 2 2 1 2 1 0 1 0 2 2 0 0 1 0 0 0 1 1 1 0 0 1 0 0 1 2 1 1 0 2 1 0 0 0 2 0 2 0 0 2 0 1 0 0 0 0 1 1 1 0 2 1 1 1 0 0 1 2 0 0 0 0 1 0 0 1 0 0 0 2 0 0 0 0 0 0 0 1 0 2 1 0 0 0 0 2 0 0 0 2 0 2 0 1 1 1 1 0 0 1 0 1 1 0 0 0 0 1 0 0 1 1 2 2 1 0 0 0 0 0 0 0 1 0 2 2 0 0 0 1 0 2 2 0 1 0 0 0 0 0 0 0 0 0 0 0 1 0 2 2 0 1 0 1 1 0 0 0 0 0 0 0 0 0 0 2 2 0 0 0 2 0 0 0 0 0 0 2 0 0 0 0 0 0 0 1 1 1 0 0 0 0 0 0 2 0 1 1 0 1 0 1 0 0 1 2 2 0 1 0 0 2 2 1 0 2 0 2 2 0 1 2 1 1 0 0 0 0 0 0 1 1 1 0 0 0 0 1 0 2 1 1 1 0 2 0 0 0 0 2 0 0 0 0 0 0 2 1 0 2 0 2 0 0 0 0 0 0 0 0 2 0 0 0 2 0 0 1 0 0 2 2 0 2 2 1 0 1 1 1 1 0 1 1 1 2 2 0 2 0 1 2 1 0 0 1 1 0 2 0 1 1 0 1 1 0 0 0 0 1 0 0 1 0 0 1 0 0 0 0 0 0 0 0 0 0 0 1 0 2 0 0 0 1 1 0 0 0 0 0 0 1 0 1 0 0 0 0 0 0 1 0 2 0 0 0 0 0 1 0 1 2 2 2 2 0 1 0 1 0 0 0 0 0 0 2 2 1 1 1 1 0 1 1 0 0 0 2 0 2 1 1 2 0 2 1 1 0 0 0 0 0 1 2 0 0 0 0 0 1 0 1 0 0 0 1 1 1 1 2 2 1 1 0 1 0 1 0 1 1 0 1 0 1 0 0 1 2 2 0 1 1 0 1 1 1 0 2 1 1 0 0 1 0 0 2 1 2 0 0 0 2 2 1 1 1 1 0 0 1 0 1 1 1 1 0 2 0 0 2 0 1 0 0 1 2 2 1 0 0 0 0 0 0 0 1 1 2 0 0 0 0 1 0 0 0 1 1 0 0 1 0 0 0 2 0 0 1 1 1 0 0 0 0 2 0 0 2 1 0 0 0 1 0 0 0 0 0 1 1 0 0 0 1 1 1 0 0 0 1 1 2 0 0 0 2 1 1 1 0 2 2 0 0 0 1 0 1 1 2 0 1 0 0 0 1 2 0 0 0 1 0 0 2 1 0 0 2 0 2 0 0 1 0 1 1 1 1 0 1 1 0 0 0 1 2 2 1 0 1 1 1 1 0 1 1 1 1 1 1 0 1 2 0 1 2 0 0 1 1 0 0 0 0 0 1 0 0 0 2 2 2 2 2 2 1 0 0 0 1 0 0 0 0 1 0 0 1 1 0 0 0 0 0 0 0 0 0 0 0 0 0 0 1 0 0 1 0 0 0 2 1 0 0 0 0 1 0 0 0 1 0 0 1 1 0 2 0 0 2 0 0 0 2 0 2 0 2 2 2 1 1 0 0 0 0 0 1 0 1 0 2 1 1 0 0 0 1 0 0 0 1 0 1 2 2 2 2 2 2 0 2 2 0 2 2 0 0 0 2 1 0 0 1 1 0 2 2 2 2 1 1 1 0 1 1 0 0 1 0 0 0 2 0 0 0 0 1 1 2 0 0 0 0 2 1 1 0 0 0 1 0 0 2 0 2 0 0 0 1 0 0 0 0 0 2 0 2 0 0 0 0 1 1 1 2 0 1 0 1 0 0 2 2 0 1 0 1 1 0 0 0 2 0 0 2 2 0 1 1 1 1 0 0 1 0 0 0 2 0 0 2 0 0 0 1 2 2 0 0 1 0 0 1 1 1 0 0 2 0 2 0 0 1 1 0 0 1 1 1 0 1 1 1 1 1 1 0 0 0 0 0 0 1 1 1 1 0 0 1 0 1 0 0 0 1 0 0 0 0 0 2 1 0 0 0 1 0 1 0
143 1 0 0 0 0 0 1 2 1 1 1 1 1 1 1 0 1 1 1 1 0 1 1 1 1 1 0 1 2 2 1 1 2 1 1 1 1 0 0 1 0 0 1 1 1 0 0 0 0 0 0 1 1 0 1 0 0 0 1 1 2 0 1 0 0 1 1 1 0 0 0 2 2 1 2 1 0 1 0 1 1 0 2 2 0 0 1 1 2 0 1 1 1 0 0 0 1 1 2 2 1 1 0 1 1 2 1 1 1 0 1 1 2 2 2 1 0 1 2 2 0 2 1 1 1 0 1 1 2 0 0 1 0 0 0 0 0 1 0 1 1 0 0 1 1 1 1 0 1 1 0 1 0 0 0 0 0 0 2 2 0 2 0 2 2 2 0 0 2 2 0 0 1 2 0 0 0 0 0 0 0 0 1 0 0 1 1 0 0 0 1 1 1 2 0 1 2 0 0 0 0 0 1 1 0 1 1 0 0 0 1 1 1 0 0 0 1 0 0 2 1 1 2 0 0 2 0 0 1 0 0 0 0 1 0 1 2 2 0 0 0 2 0 0 0 0 0 1 0 0 0 0 0 0 1 0 0 1 2 0 0 1 0 0 0 0 0 1 0 0 1 1 2 0 0 0 2 2 0 2 0 1 2 2 1 0 0 0 2 0 0 1 2 2 1 0 0 1 0 1 0 1 1 1 0 1 0 1 1 0 1 2 1 0 0 1 1 1 0 0 2 1 1 1 0 0 0 0 0 0 2 0 1 0 0 0 2 0 0 0 0 1 0 1 1 1 0 0 2 0 0 2 2 1 0 0 1 0 0 0 0 1 0 1 1 1 0 0 2 0 2 1 1 1 0 0 0 0 0 1 1 0 0 2 2 0 0 0 0 0 0 1 1 2 1 1 0 1 1 0 1 0 2 1 1 0 0 0 0 2 0 0 0 1 1 1 0 0 0 0 0 1 0 0 0 0 0 1 1 0 0 0 1 0 0 0 0 1 1 0 2 1 1 1 2 1 0 1 0 0 1 0 1 1 1 0 2 1 2 0 2 1 1 0 2 2 2 0 0 1 1 2 0 0 2 0 0 2 0 1 1 0 0 1 2 0 1 0 0 1 1 0 0 0 0 0 1 1 1 1 2 1 1 1 1 1 0 0 0 0 1 0 1 0 1 0 1 0 2 1 0 2 0 1 2 0 1 1 2 1 1 0 0 0 0 2 0 1 1 0 0 0 1 2 0 0 1 2 0 0 1 0 1 1 1 0 1 0 2 0 0 1 2 1 1 0 2 1 0 1 1 1 0 0 0 1 0 2 0 2 0 0 0 0 1 1 0 0 0 0 2 0 1 0 2 0 0 0 1 1 1 1 0 1 1 1 0 0 1 1 0 0 2 0 1 0 0 1 0 0 0 0 0 0 1 2 1 0 0 0 0 0 0 0 2 1 2 1 1 1 0 1 1 1 0 1 0 0 0 0 1 0 2 0 0 0 1 0 0 0 0 0 2 0 0 1 2 0 0 0 0 0 0 1 0 1 0 1 1 0 2 2 2 2 2 0 1 1 1 2 0 1 1 0 0 1 2 1 1 0 1 0 1 1 0 1 1 0 0 0 0 0 1 1 1 0 2 1 0 0 0 0 2 1 0 0 1 0 0 0 1 0 0 1 1 0 0 0 1 0 0 0 0 1 0 0 0 0 0 0 0 0 0 0 0 1 1 2 1 1 0 2 0 1 0 1 2 0 0 0 0 1 2 2 1 0 0 2 1 0 1 1 0 0 1 0 1 0 2 0 2 1 1 0 0 1 1 0 1 0 1 1 2 2 2 2 0 1 0 0 0 1 1 1 2 2 1 2 2 1 1 0 1 2 0 1 2 0 0 1 2 1 0 0 1 0 0 0 0 0 0 1 1 1 0 1 0 0 0 0 0 1 0 2 0 0 0 0 1 1 1 0 0 0 0 1 0 2 1 1 0 1 0 0 1 0 1 2 2 2 2 0 0 0 0 0 1 0 1 1 1 1 1 2 0 2 2 0 0 0 2 0 0 1 1 1 0 0 1 1 0 0 0 0 2 0 1 2 1 1 0 2 0 0 0 1 1 1 0 1 0 0 1 1 0 1 2 2 0 0 0 2 2 1 1 2 2 0 2 2 0 2 0 0 0 0 0 0 0 0 0 0 0 0 0 0 1 1 0 1 0 1 1 0 0 0 1 1 1 1 2 0 1 0 0 0 0 0 0 0 0 0 1 1 0 1 0 1 0 0 0
144 1 0 0 0 0 0 1 2 1 1 1 1 0 0 0 0 1 0 2 0 0 1 2 0 0 0 2 2 2 2 2 1 2 0 0 1 1 0 0 1 0 1 0 2 1 0 0 1 1 1 0 2 0 0 0 0 0 0 2 0 1 2 2 0 1 1 1 2 0 0 0 1 1 2 1 0 0 1 1 0 2 0 0 1 0 0 0 1 2 0 0 1 1 0 0 1 2 1 2 1 1 0 0 1 1 2 0 2 0 0 2 1 1 1 1 1 0 2 1 1 0 2 1 1 1 0 1 0 1 0 1 0 0 0 0 0 1 0 0 1 1 0 0 0 1 0 0 0 0 0 1 1 0 0 0 0 0 0 1 1 1 1 1 0 2 0 0 1 1 1 0 0 2 1 1 0 1 0 1 0 0 1 1 2 2 2 1 0 1 1 1 1 0 0 1 1 2 0 0 0 1 0 1 1 0 2 1 0 0 1 0 1 0 0 1 1 1 2 2 0 0 0 2 0 0 1 0 0 2 0 0 0 1 1 0 1 2 1 1 1 1 1 1 2 1 1 0 1 0 0 0 1 0 0 2 1 0 0 0 0 0 1 1 0 0 1 0 1 0 0 0 0 2 1 0 0 0 1 0 1 0 0 2 2 0 0 2 0 2 1 1 1 1 2 1 0 0 1 0 0 0 0 0 0 1 0 1 1 1 1 1 2 1 0 0 2 0 0 0 1 2 1 1 2 0 1 0 1 1 0 2 0 1 0 0 0 2 0 0 0 0 2 0 0 0 2 0 0 0 0 0 2 2 2 0 0 0 0 0 0 0 1 0 1 0 0 1 1 1 1 1 0 2 1 1 0 1 1 1 2 1 0 0 1 1 1 0 0 1 1 2 1 0 2 1 1 1 0 0 0 0 0 0 0 0 1 0 0 1 1 0 0 0 0 0 2 0 0 0 0 0 1 0 1 2 0 0 1 0 0 1 1 0 2 0 0 1 1 0 1 1 2 0 0 0 2 0 1 1 1 0 0 1 1 1 0 2 2 2 1 1 0 0 0 1 1 1 0 1 1 2 2 0 1 1 0 2 2 2 2 0 0 0 1 2 0 1 1 1 1 2 1 2 0 0 1 1 1 0 1 2 2 0 1 1 1 0 0 0 0 1 0 0 0 1 0 0 0 2 2 0 2 0 0 1 1 0 1 2 0 1 0 1 1 0 0 0 1 1 0 0 0 0 0 1 0 1 1 0 0 0 0 2 0 0 0 1 0 1 0 0 0 1 0 0 1 1 1 0 0 0 0 0 0 0 0 1 1 2 0 0 0 0 1 0 0 0 0 0 0 2 2 0 2 2 0 0 0 0 0 1 0 0 0 1 1 0 0 0 0 0 0 0 2 0 0 0 2 1 0 1 0 0 0 0 2 0 0 0 0 0 0 1 0 0 1 1 1 1 1 0 0 0 1 0 2 1 0 1 1 2 0 1 0 0 0 0 1 0 0 0 0 0 1 2 1 0 1 1 0 1 1 0 1 0 0 0 2 0 1 0 2 2 1 2 0 1 1 1 1 0 0 1 0 0 1 2 1 1 1 1 1 1 2 0 1 2 0 1 1 1 0 0 0 1 0 2 2 2 0 0 1 2 2 1 1 1 1 0 0 0 0 1 1 0 2 1 0 1 0 1 0 2 2 0 1 0 0 0 0 1 0 0 0 0 1 0 1 1 0 0 1 1 0 1 0 1 0 0 0 0 0 1 2 2 2 1 1 1 0 1 0 0 0 1 0 2 0 2 1 2 2 2 0 0 1 1 0 1 0 1 0 2 2 0 0 0 0 2 0 1 1 0 1 2 1 1 1 1 0 1 0 1 2 0 1 2 0 0 0 2 1 0 0 0 0 2 2 0 1 2 0 0 0 0 0 1 0 0 0 0 0 0 2 0 0 0 1 1 1 1 0 0 0 0 1 0 1 0 0 0 0 0 0 2 0 2 0 0 1 1 0 0 0 0 0 1 0 2 0 1 1 0 2 0 2 2 0 0 0 2 0 0 2 0 1 1 0 0 0 0 0 1 1 1 0 0 1 1 0 0 2 0 0 0 2 0 0 1 2 0 0 1 2 0 1 1 2 1 0 0 2 0 0 1 2 2 1 1 1 0 2 1 0 0 1 0 0 1 0 1 1 0 1 1 1 0 0 0 2 0 0 0 0 1 1 0 2 0 0 0 0 0 0 0 0 0 0 1 0 0 0 2 1 1 0 0 1 0 0 0
145 0 0 1 0 0 1 1 0 2 2 0 0 2 0 0 1 1 1 1 1 1 0 1 0 0 0 1 1 2 2 0 0 2 0 0 2 1 1 0 1 0 2 0 2 0 0 0 2 0 0 0 1 0 0 1 0 0 1 1 1 1 1 1 0 1 1 0 1 0 0 0 2 2 1 2 1 0 1 0 1 2 1 1 1 0 0 0 2 2 0 1 0 2 1 0 1 1 0 1 0 2 2 0 0 0 2 1 1 1 1 2 1 2 2 2 1 0 1 1 1 0 2 1 1 1 0 2 0 2 1 1 0 0 0 0 0 0 0 1 0 2 0 0 0 0 0 0 0 1 0 2 0 0 1 0 0 0 0 1 1 0 2 0 1 2 2 0 1 1 0 2 0 2 0 0 1 1 0 1 0 1 0 0 0 0 2 2 0 1 1 2 0 2 2 0 0 1 0 0 0 1 0 2 2 0 0 1 1 1 0 0 1 0 0 1 0 2 2 1 1 1 0 2 0 0 0 0 0 1 1 1 0 0 0 0 0 2 2 0 0 0 2 2 2 0 0 0 1 1 1 1 2 1 0 1 1 0 0 0 0 0 0 0 0 0 1 1 1 0 0 1 0 1 0 1 0 2 2 0 2 0 1 2 2 0 1 1 0 2 0 0 0 2 1 0 1 1 1 0 1 0 1 1 1 1 0 1 1 1 0 1 0 1 1 0 2 0 0 0 1 2 0 1 0 0 1 0 1 0 0 1 0 2 0 0 0 2 0 0 0 0 2 0 1 1 1 1 1 2 1 1 0 0 0 0 0 1 0 1 1 1 1 0 1 0 0 0 1 1 1 1 0 2 1 0 0 0 0 0 0 1 0 0 1 0 0 0 0 0 0 0 1 1 1 0 0 0 0 0 0 0 0 2 2 0 0 0 0 1 2 0 0 1 1 1 1 0 0 0 1 1 0 2 0 1 0 0 0 0 0 0 0 2 0 0 1 0 0 0 0 2 1 0 0 2 0 1 2 0 0 1 0 2 2 1 1 1 1 1 2 0 0 0 0 2 2 2 0 0 1 1 2 0 1 0 1 1 2 1 1 0 0 0 2 1 0 0 1 0 2 1 1 0 1 0 0 2 2 0 0 0 2 1 1 1 1 1 0 0 0 1 0 1 0 1 0 0 0 0 0 1 1 0 0 0 2 2 0 2 0 2 0 1 0 0 0 0 1 1 0 0 0 0 2 1 1 1 1 0 0 0 0 1 1 2 0 1 0 1 1 0 0 2 0 0 2 0 0 0 0 0 0 0 0 0 0 0 2 0 1 0 0 0 1 1 1 0 0 0 0 1 1 0 0 0 0 0 0 0 0 2 0 1 0 0 2 0 0 1 0 0 0 0 1 0 0 0 0 0 2 2 0 0 1 1 1 2 0 0 0 0 0 2 0 0 2 0 2 0 1 0 0 0 2 0 2 1 0 0 2 2 1 1 1 0 0 0 2 0 0 0 2 0 1 2 0 1 1 0 0 0 0 0 0 0 1 1 1 1 1 1 2 1 1 2 0 1 1 0 2 0 1 1 0 0 1 1 1 1 0 1 0 0 0 0 0 2 1 0 0 0 0 0 0 0 0 1 0 0 0 1 0 2 0 0 1 0 0 0 0 0 1 0 0 0 1 0 0 1 1 0 0 1 2 0 1 1 0 0 0 1 0 1 1 1 1 0 1 1 0 0 1 0 1 0 1 2 0 0 0 0 0 1 2 2 2 1 1 1 0 1 0 1 0 1 0 2 0 2 2 2 2 1 0 0 1 0 0 0 1 0 0 2 2 0 0 0 0 2 0 0 2 0 1 0 0 1 1 0 0 0 0 0 2 0 0 2 0 0 0 2 0 0 0 1 0 2 2 1 1 1 1 0 1 0 0 0 0 0 0 0 1 0 2 0 0 1 0 0 0 2 0 0 0 0 2 0 2 1 1 0 0 0 0 2 1 0 1 2 2 2 1 1 0 0 0 2 0 1 1 1 0 1 1 0 1 2 0 0 0 2 1 0 2 2 0 1 0 2 0 0 0 0 2 0 0 0 1 0 0 1 1 1 1 0 0 0 0 0 1 0 1 1 2 0 2 0 0 0 0 0 1 2 2 2 0 2 1 1 2 0 1 1 0 0 1 0 0 1 0 1 0 1 0 1 1 0 2 2 0 0 0 0 0 0 1 1 1 0 0 1 0 2 0 0 0 1 1 0 0 0 0 1 0 0 0 1 1 1 1 1
146 1 0 0 0 0 0 1 1 2 1 0 0 1 0 0 0 1 0 2 1 1 1 1 0 0 0 2 2 2 2 2 0 1 1 0 1 2 0 0 1 0 0 1 1 1 0 0 2 0 0 0 1 0 0 0 1 0 0 0 1 1 1 1 1 1 1 0 1 0 0 0 2 2 1 2 1 0 1 0 1 2 2 2 0 0 0 0 2 2 0 0 0 1 0 0 1 0 0 0 1 2 2 0 0 0 2 1 1 1 0 1 1 2 2 2 1 0 1 1 1 0 2 2 2 2 0 1 1 2 1 1 1 0 0 0 0 0 1 0 0 2 0 0 2 1 1 0 0 0 0 0 0 0 1 0 0 1 0 0 1 0 1 1 0 1 1 1 0 1 1 1 0 1 1 0 0 1 1 1 0 1 1 1 2 2 1 2 2 0 0 0 0 2 2 0 2 2 0 0 0 0 0 1 1 0 1 0 0 0 0 1 1 0 0 0 0 0 1 1 1 1 0 1 0 0 0 0 0 1 0 0 0 0 1 0 0 2 2 1 0 0 2 0 2 0 0 0 1 1 1 1 0 0 0 1 1 0 1 1 0 0 0 0 0 0 0 0 1 1 0 2 0 1 0 0 0 0 0 0 0 1 1 1 2 1 1 1 0 2 2 0 0 2 1 0 1 0 0 0 1 0 1 1 1 0 1 0 1 1 0 0 1 2 2 0 1 0 0 0 0 2 2 2 1 0 1 0 0 0 0 2 0 0 0 0 0 2 1 1 0 1 1 0 1 1 1 0 0 1 0 0 2 2 2 0 1 0 1 1 2 2 2 0 2 0 0 0 0 2 0 2 0 2 1 0 0 0 0 0 2 0 2 2 1 2 1 1 1 0 0 0 0 0 2 0 0 0 1 0 0 1 0 1 0 0 1 0 0 2 0 0 0 0 0 2 0 2 0 2 1 1 1 1 0 2 0 1 0 0 1 0 1 1 0 0 1 0 1 1 1 1 2 0 0 0 2 0 2 0 0 2 0 2 1 1 0 1 1 1 1 1 1 1 0 1 1 2 0 0 0 1 2 1 1 0 1 1 2 0 1 0 0 1 0 2 1 0 1 0 1 2 0 1 0 0 1 2 2 0 0 2 2 0 2 1 2 0 1 0 0 2 0 0 0 2 0 1 0 1 1 1 1 0 0 1 1 1 0 1 1 1 0 0 0 0 1 1 1 2 0 0 0 0 2 0 0 2 1 0 0 0 0 2 0 1 0 1 0 1 0 0 0 1 0 0 0 2 1 1 0 1 1 0 0 0 1 0 1 1 0 0 1 0 0 0 1 0 1 1 0 2 0 1 0 0 0 0 0 0 0 2 0 0 0 1 1 0 0 0 1 0 1 1 0 1 1 0 0 0 2 2 0 2 1 1 1 1 0 0 1 1 1 2 0 0 0 0 2 0 0 1 0 2 0 0 2 1 0 0 0 1 0 1 0 0 0 0 2 1 1 1 0 1 0 1 0 0 0 1 1 1 0 0 0 0 0 0 2 1 1 0 0 0 0 0 0 0 2 0 1 0 0 1 0 0 1 2 1 1 0 1 1 2 1 1 2 1 1 0 0 0 0 0 0 0 0 2 0 1 0 0 2 2 1 2 2 1 1 0 1 1 0 1 0 0 1 0 0 0 0 0 0 0 0 0 0 0 0 0 0 0 0 0 0 0 0 0 1 0 0 0 2 0 0 0 1 1 1 1 1 0 0 0 0 1 1 1 0 2 0 0 0 0 0 2 0 2 0 2 1 2 2 2 0 0 0 0 1 0 0 0 1 2 1 1 0 0 0 2 0 0 1 1 0 1 1 2 2 0 0 1 0 0 1 0 0 1 0 1 0 1 0 2 2 0 0 0 1 1 1 1 1 1 1 0 1 0 0 0 0 0 0 0 2 0 0 0 0 0 1 1 0 0 0 2 1 0 2 0 2 0 0 0 0 1 0 1 0 2 2 2 0 0 0 0 0 2 0 2 0 2 0 0 2 1 1 2 0 0 0 1 0 1 1 2 0 1 0 0 0 0 0 0 1 1 0 0 2 2 0 0 1 2 0 0 1 2 1 0 2 0 0 2 0 0 0 1 2 0 0 0 2 2 0 1 1 1 1 0 2 0 1 1 1 0 1 0 0 0 0 0 1 0 0 0 0 1 1 0 1 0 0 0 0 1 0 0 2 0 0 0 0 1 1 0 0 0 1 0 0 0 0 0 0 0 1 1 2 0 1 1
147 0 0 1 0 0 0 1 2 1 1 1 1 1 1 1 0 1 1 1 0 0 0 2 0 0 0 2 2 2 2 1 0 2 1 0 2 1 0 0 0 0 0 1 2 2 0 0 2 0 0 0 1 0 0 0 0 0 0 0 0 0 2 2 2 1 2 1 1 0 0 1 2 2 0 2 2 0 1 0 2 2 0 0 2 0 0 0 2 2 0 1 1 0 0 0 2 1 0 1 1 1 1 0 1 1 2 1 1 0 0 2 1 2 1 1 0 0 0 2 2 0 1 2 1 1 0 1 1 2 0 0 0 0 0 0 0 1 0 0 1 1 0 1 1 1 1 0 0 1 0 1 1 0 0 0 0 2 0 0 1 0 2 0 0 2 2 0 2 0 0 1 0 1 1 0 0 1 0 0 0 1 0 0 0 0 0 1 1 0 0 0 0 1 1 0 1 1 0 0 0 1 0 0 0 0 1 0 1 0 0 0 1 0 0 0 0 1 2 1 1 1 1 2 0 0 0 0 0 2 0 0 0 0 1 0 0 2 1 0 0 0 2 1 2 0 0 0 2 0 0 0 1 0 0 2 0 0 0 0 0 0 1 1 0 0 0 0 2 0 1 0 0 2 0 0 1 0 1 0 0 1 0 1 1 1 0 2 0 2 2 2 1 2 2 2 0 1 0 0 0 1 0 0 0 1 0 0 2 2 0 0 1 1 1 0 1 1 0 0 1 1 1 2 0 0 0 0 1 1 1 1 0 1 0 0 0 2 0 1 0 0 1 0 1 1 2 0 0 1 0 0 1 1 1 0 0 1 0 0 0 0 2 0 2 0 2 1 2 0 2 0 0 2 0 0 0 0 0 0 1 1 0 0 0 1 1 0 0 0 0 0 2 1 2 2 2 1 1 1 1 1 0 0 0 0 1 1 0 1 1 0 0 1 1 1 1 0 0 0 0 0 0 1 0 1 0 1 0 0 0 0 0 1 1 1 0 0 0 0 1 1 1 0 0 1 1 0 1 0 0 1 0 2 2 0 0 1 1 0 1 2 1 1 0 1 1 1 0 1 0 2 2 0 2 0 1 2 1 1 1 1 0 1 1 1 0 1 0 1 0 2 2 0 1 0 0 1 1 0 1 2 2 0 2 0 2 1 0 0 0 2 0 0 0 2 0 1 0 1 1 1 2 0 2 2 0 0 0 1 1 0 0 0 1 0 1 1 1 1 1 0 0 1 2 1 0 1 1 0 0 1 1 2 0 0 0 0 0 0 1 0 1 1 0 0 0 2 0 0 1 2 1 0 1 0 1 1 1 2 0 0 0 0 1 0 1 1 1 0 0 1 0 0 0 2 1 1 0 1 1 1 0 0 1 0 0 0 0 1 0 0 0 0 1 0 0 0 0 0 0 0 0 0 0 1 2 2 0 0 0 0 0 2 0 1 0 0 1 1 0 0 1 1 1 0 1 2 0 0 0 1 0 0 0 0 0 0 2 0 0 0 0 1 0 1 2 2 0 0 0 1 1 0 0 1 1 0 1 1 0 1 2 1 1 2 0 2 0 0 2 0 0 1 0 0 1 1 1 1 0 1 0 0 1 0 1 2 0 0 0 0 1 0 0 0 0 1 0 0 0 0 0 2 2 0 0 2 2 0 0 0 0 0 0 0 2 1 0 2 1 1 0 1 1 0 0 0 0 0 0 1 0 1 0 0 2 1 2 0 1 1 1 0 1 1 0 2 0 0 0 0 0 1 1 1 1 0 2 0 0 2 0 0 1 1 1 2 1 2 1 1 2 1 1 1 0 1 0 1 0 2 1 2 1 1 1 0 1 1 0 0 1 0 1 2 1 2 2 2 1 2 0 0 1 0 0 2 0 0 0 2 1 1 1 0 0 1 1 0 1 1 1 0 1 0 0 1 1 0 0 1 1 0 2 0 0 0 0 0 1 1 1 0 0 1 1 1 1 0 0 0 0 1 0 2 0 1 2 2 2 2 0 0 0 0 0 0 1 1 0 1 0 0 2 0 2 2 0 0 1 1 0 1 2 2 0 0 0 2 0 0 0 0 0 2 0 1 1 0 0 1 1 2 0 0 0 1 0 0 2 1 0 2 0 0 1 1 1 0 0 0 2 0 0 0 0 0 0 0 2 0 2 0 0 0 1 2 0 0 0 0 1 1 1 1 1 0 0 0 1 0 1 1 0 0 1 2 0 0 0 2 0 2 0 1 1 1 0 1 1 0 0 2 0 0 0 0 1 0 1 0
148 1 0 0 0 0 0 1 2 0 0 0 0 0 0 0 0 0 0 1 0 0 0 0 0 0 0 2 2 2 1 0 1 1 1 1 1 1 0 0 1 0 0 0 0 0 1 0 1 1 1 0 1 0 1 0 0 0 0 1 0 1 1 1 0 0 0 0 1 0 0 1 2 2 2 2 0 0 1 0 0 1 0 0 2 0 0 1 1 2 1 1 0 1 0 0 1 0 0 2 2 1 2 0 0 0 2 0 2 0 0 1 0 1 2 2 1 0 1 1 1 0 2 1 1 1 0 2 0 2 0 0 0 0 1 1 0 0 0 0 0 2 0 0 0 1 0 0 0 2 0 0 0 0 0 0 0 1 0 1 1 1 1 1 2 1 1 0 1 1 0 1 0 0 1 0 0 1 0 0 0 1 1 1 1 1 2 1 1 0 0 0 0 1 1 0 1 2 0 0 0 1 0 1 0 1 1 1 1 0 1 2 0 0 0 0 0 1 1 1 1 0 0 2 0 0 0 0 1 1 0 0 0 1 1 0 0 2 2 0 0 0 2 1 2 0 0 0 1 0 0 0 1 0 0 1 0 1 0 0 0 0 0 0 0 0 2 0 2 1 0 1 0 2 0 0 0 1 2 0 1 1 1 1 1 0 1 2 0 2 1 1 0 2 2 0 2 2 0 2 0 1 0 0 0 0 0 1 2 2 0 1 1 1 1 0 2 1 1 0 1 2 2 1 0 0 0 0 1 0 0 2 0 2 0 1 0 1 0 0 1 0 2 0 2 2 0 0 0 1 0 0 2 2 1 1 1 0 0 0 0 1 1 0 1 1 1 1 2 0 2 0 1 1 0 1 0 1 1 1 2 1 0 0 0 0 1 0 0 0 0 1 0 0 1 0 0 0 0 0 0 0 0 2 1 0 0 2 1 1 0 2 0 0 2 2 0 0 0 0 1 1 1 1 1 2 1 2 0 1 0 1 1 1 1 1 0 2 0 1 1 0 1 1 1 2 2 1 2 0 0 2 0 2 2 2 0 1 1 1 1 1 1 1 0 1 1 2 0 0 1 1 1 1 2 0 1 1 2 1 1 0 0 0 1 2 0 1 1 2 0 2 1 1 0 0 0 0 0 2 2 2 1 1 1 1 2 0 2 0 1 2 0 1 0 1 1 1 0 1 1 1 2 0 1 1 1 1 0 2 0 1 0 0 1 0 1 1 0 0 2 1 0 1 2 1 0 0 2 1 0 1 1 1 1 2 0 0 0 0 1 0 0 0 0 0 0 2 2 2 1 1 0 0 0 0 0 0 2 0 2 0 1 0 1 0 1 0 0 0 0 0 0 1 0 2 0 0 0 0 0 2 0 1 0 1 0 0 0 1 0 0 1 1 0 1 1 0 1 0 0 1 0 0 1 2 2 2 0 0 1 0 0 0 0 0 0 1 1 1 1 0 0 2 0 0 2 0 1 0 0 2 0 1 0 0 0 1 2 0 0 0 2 1 0 1 1 1 0 1 0 1 0 0 0 2 2 0 2 0 0 1 2 2 0 2 1 1 1 1 1 0 0 1 0 0 1 1 1 1 1 0 0 0 1 0 1 2 0 0 0 0 0 1 1 0 0 1 0 0 0 0 0 2 1 1 1 1 1 0 0 0 1 0 1 1 1 1 0 2 0 1 0 0 0 1 0 0 0 1 1 1 0 1 0 1 1 0 2 0 0 0 1 0 1 1 0 0 2 2 0 0 0 0 0 0 2 2 0 2 0 0 1 1 1 0 1 1 1 2 0 1 2 2 0 0 0 1 0 0 1 1 0 2 2 0 1 0 1 0 0 0 0 1 0 2 1 2 2 2 2 2 0 0 2 0 0 1 0 2 0 2 0 0 0 2 2 0 0 0 1 1 0 0 0 0 0 1 0 0 0 0 1 0 2 0 0 0 0 0 2 2 0 0 0 1 0 2 1 0 0 0 2 1 0 2 0 0 0 0 0 0 0 0 0 0 1 1 1 1 0 1 0 0 0 0 2 1 0 0 0 2 0 0 2 2 0 0 1 1 1 0 0 0 1 1 0 1 2 0 0 2 2 1 0 0 2 1 0 0 2 1 0 1 0 0 0 1 1 0 0 1 1 2 1 1 1 0 0 0 2 0 2 1 1 0 1 0 0 0 0 0 0 1 0 0 0 1 1 0 1 0 1 1 0 0 0 0 1 0 0 1 0 2 0 1 1 0 0 1 0 0 0 1 0 0 1 1 1 1 1 1
149 1 0 0 0 0 0 2 2 1 1 1 0 0 0 0 0 1 1 2 1 0 0 2 0 0 0 2 2 2 1 0 1 2 0 0 2 1 1 1 0 0 0 1 2 1 1 0 1 1 1 0 0 0 0 1 0 0 0 1 1 2 0 1 0 0 1 0 0 0 0 1 2 2 2 2 0 0 1 0 0 1 0 0 1 0 0 0 2 2 0 0 0 1 0 0 1 1 0 1 0 2 1 0 1 0 2 2 0 2 0 0 0 1 1 1 0 0 2 0 0 0 2 2 2 2 0 1 0 1 0 0 0 0 0 0 0 0 0 0 0 2 2 0 2 2 1 0 0 0 0 0 0 0 0 0 0 1 0 2 1 1 1 1 0 2 0 0 2 0 1 1 0 2 1 0 0 0 0 0 0 0 1 1 1 1 1 1 0 0 0 1 0 2 2 0 1 1 0 0 0 1 1 1 1 0 1 1 1 0 1 1 2 0 0 1 1 0 1 0 2 1 1 2 0 0 1 1 0 1 1 1 0 0 0 1 0 2 2 0 0 0 2 0 2 1 1 0 2 0 0 0 1 0 0 0 0 1 0 0 0 0 0 0 0 0 2 0 2 0 0 1 2 2 0 1 0 0 1 0 0 0 2 2 2 0 0 0 0 1 0 0 1 2 2 1 1 1 0 0 0 0 0 0 0 0 0 1 1 1 0 1 2 1 1 0 2 0 0 0 2 0 2 1 0 0 0 0 0 0 0 1 0 1 0 0 0 1 0 1 1 1 1 0 0 0 2 0 2 2 1 1 1 1 0 0 2 1 0 1 1 1 1 0 1 1 0 1 2 0 2 0 1 2 1 0 0 1 1 0 0 2 1 1 0 1 2 0 0 0 0 1 2 0 2 1 1 2 0 0 0 0 0 2 0 2 0 0 0 2 0 1 0 0 0 2 0 1 0 1 0 1 0 1 1 1 1 0 1 1 0 0 0 2 1 1 0 1 2 1 0 1 1 1 1 2 2 0 2 0 0 1 0 1 1 1 0 2 1 1 1 2 0 0 0 1 1 2 0 0 0 0 2 0 1 0 1 2 2 1 1 0 0 0 1 2 0 1 0 1 1 0 2 2 0 0 0 1 1 1 1 2 2 0 2 0 2 1 0 0 0 2 0 0 1 1 0 0 0 1 0 1 1 1 0 1 1 1 0 2 0 2 0 0 0 0 1 1 1 1 0 0 0 1 2 0 0 1 1 0 0 0 2 0 2 2 0 0 1 0 0 1 0 2 0 0 2 1 0 0 0 0 0 0 0 0 0 0 0 2 0 0 1 0 1 0 2 0 2 1 0 2 0 2 0 1 1 0 0 0 0 1 1 1 0 1 1 0 0 0 1 0 2 2 0 2 2 0 0 0 1 1 0 0 0 1 2 1 0 0 1 0 0 1 0 1 0 1 2 0 1 0 0 1 1 0 2 2 0 0 2 2 0 0 0 0 0 0 2 1 1 0 1 0 0 2 2 0 0 1 0 1 1 0 0 0 0 0 1 1 0 0 2 1 2 2 0 1 2 0 1 1 0 1 0 0 2 2 0 1 1 0 0 0 0 0 0 2 0 0 2 2 0 0 0 1 0 1 1 1 0 1 0 2 2 2 2 0 0 0 0 0 0 0 1 1 1 1 0 2 1 1 0 0 1 1 0 1 0 0 0 0 0 0 1 0 0 0 1 0 0 0 1 0 0 0 2 1 1 1 0 0 0 0 1 1 1 1 0 1 0 0 0 1 1 0 1 1 0 2 1 2 2 2 1 1 0 1 0 1 0 1 1 1 1 1 0 1 0 1 0 0 1 1 1 2 2 2 1 1 1 1 0 1 1 0 1 2 0 0 0 2 1 0 0 1 0 0 0 0 0 0 2 0 2 2 2 0 0 0 0 0 2 0 0 1 0 0 0 0 0 0 0 0 0 1 1 0 0 0 0 0 0 0 0 2 0 1 1 1 1 1 0 1 1 0 1 1 0 2 0 1 1 2 0 0 2 2 1 1 0 1 0 0 2 0 2 0 1 1 1 0 1 1 2 1 0 1 2 1 0 1 2 0 1 0 1 2 0 0 1 1 0 2 0 0 0 1 1 0 0 1 2 2 1 1 1 1 0 0 1 0 1 0 0 0 1 0 0 0 0 0 0 1 0 1 1 0 0 0 0 0 0 0 0 2 0 0 1 1 0 1 0 2 1 0 1 1 1 0 0 0 0 2 2 0 0 0 0 0 2 2
150 1 0 0 0 0 0 2 2 1 0 1 0 0 0 0 0 0 0 1 0 0 1 1 1 1 1 0 2 1 1 1 0 0 1 0 1 1 0 0 1 0 0 0 2 0 1 0 2 0 0 0 1 0 0 0 1 0 0 1 1 2 1 1 0 0 0 0 1 0 0 0 2 2 1 2 1 0 1 0 0 1 0 0 2 0 0 1 1 1 0 0 1 1 2 2 0 1 0 1 1 2 1 0 1 1 2 1 1 1 0 0 0 1 1 1 0 1 1 1 1 0 2 1 0 0 0 0 1 1 0 0 0 0 0 0 0 0 0 0 0 2 0 0 1 1 1 0 0 0 0 0 0 0 1 0 1 2 0 0 1 2 0 2 0 0 0 0 1 1 1 1 0 1 1 0 0 1 0 1 0 0 0 0 2 0 2 1 1 0 0 0 1 1 1 1 2 2 0 0 0 1 0 1 1 0 1 0 0 0 0 1 2 0 0 1 0 0 0 0 2 1 1 1 0 0 0 0 0 1 1 1 1 1 0 0 1 2 2 0 0 0 2 1 2 0 0 0 2 0 0 0 2 1 0 1 2 0 0 0 0 0 0 0 0 0 0 0 1 0 0 2 0 2 1 0 0 0 0 0 0 0 0 2 2 1 0 0 1 2 0 2 1 2 2 1 0 0 0 0 0 0 0 0 0 0 0 0 1 1 1 0 1 2 2 0 1 0 1 0 1 2 1 1 0 0 0 0 1 1 0 1 0 0 0 0 0 1 1 1 0 1 2 0 1 1 1 0 2 0 0 0 1 2 0 2 2 0 0 1 1 1 2 0 2 0 0 1 1 1 1 1 0 2 1 1 0 1 0 0 1 2 1 1 1 0 1 0 0 0 0 1 0 1 2 2 2 1 0 0 0 0 0 0 0 0 2 0 0 2 0 1 0 0 0 1 1 0 0 0 0 1 0 1 0 1 0 0 1 0 0 0 0 2 2 1 1 1 0 0 2 0 2 0 0 0 2 1 2 0 0 1 0 1 1 0 1 1 0 1 0 2 0 0 0 1 1 0 0 2 0 2 1 1 2 0 1 1 2 1 1 1 0 0 1 1 0 1 0 0 0 1 1 1 0 0 0 2 2 0 0 1 2 1 1 1 1 0 1 0 0 1 0 0 2 0 0 0 0 0 0 2 2 1 0 2 0 1 0 2 0 2 0 0 0 0 2 1 2 2 1 1 0 2 2 1 0 1 1 0 0 1 1 2 0 1 0 0 0 1 0 0 0 1 0 0 0 0 0 0 1 1 1 0 1 0 1 1 1 2 1 0 0 0 1 0 1 0 1 0 0 2 1 0 1 0 1 1 0 0 0 1 0 0 0 2 0 0 0 2 0 0 0 1 1 1 0 0 1 1 1 2 0 1 1 1 1 1 0 0 0 1 0 2 0 1 0 0 2 0 1 1 0 0 1 0 1 0 0 1 0 1 1 1 1 0 0 0 0 0 0 0 1 1 1 1 0 1 1 0 1 1 0 0 0 1 1 0 2 1 1 1 2 1 1 1 1 2 1 0 2 0 0 0 0 0 0 0 1 1 0 1 0 1 1 0 0 2 0 0 1 1 0 0 0 0 0 0 1 1 0 0 2 2 1 1 1 0 0 0 0 1 0 0 0 0 0 2 1 2 0 1 0 0 0 1 0 0 0 0 0 0 0 0 0 0 1 0 0 0 0 0 2 0 2 0 0 0 2 2 0 0 0 0 0 1 1 1 1 1 0 1 1 0 0 1 0 1 0 2 1 2 2 0 0 0 0 1 0 1 0 2 0 1 2 1 1 1 0 0 0 0 2 0 2 2 2 2 2 2 2 1 0 0 1 0 0 0 0 0 1 1 0 0 0 2 2 1 1 0 0 1 1 1 1 0 1 0 0 0 0 0 1 0 1 0 0 0 0 0 0 0 2 2 0 0 1 0 1 0 0 0 0 0 0 1 0 1 1 0 0 0 1 1 1 1 0 2 1 0 0 0 1 0 2 0 2 1 0 0 0 2 0 0 2 0 2 1 0 2 1 0 1 0 1 1 0 0 2 1 0 1 1 2 1 0 1 1 0 1 2 0 0 2 0 0 0 2 2 1 0 0 0 0 0 1 2 1 0 1 2 0 1 1 1 0 1 1 1 1 1 1 2 0 1 1 1 0 0 0 1 0 0 0 1 1 1 0 1 1 0 1 0 2 0 0 0 2 0 0 0 2 0 1 1 0 0 0 0 0 0 0
151 1 1 1 0 1 0 1 1 2 2 0 0 1 0 0 1 1 0 1 0 0 2 1 1 1 1 1 2 1 1 2 1 2 2 0 2 0 0 0 0 0 0 1 2 2 0 0 1 0 0 0 0 1 1 0 0 0 0 2 0 1 2 2 1 1 0 0 2 0 1 1 2 2 2 2 0 0 1 1 1 2 0 0 2 0 2 0 1 1 0 0 1 1 0 0 0 1 0 1 1 2 1 0 1 0 1 1 1 1 1 2 0 1 1 1 0 0 2 0 0 1 1 1 0 0 0 0 0 0 0 0 1 0 1 0 1 1 0 0 0 2 0 0 2 2 1 0 0 0 0 1 0 0 2 0 1 1 0 1 2 1 1 1 1 2 1 0 0 2 2 0 0 0 1 1 0 0 0 0 0 0 1 2 1 1 2 1 0 0 0 0 1 1 2 0 1 2 0 0 0 1 0 0 0 0 1 1 2 0 0 2 1 0 0 0 1 0 0 0 2 1 0 2 0 0 1 0 0 0 0 0 0 0 1 0 0 2 2 0 0 0 2 1 2 0 0 0 2 0 0 0 1 0 0 2 1 1 0 0 0 0 0 0 1 1 0 0 1 1 0 1 1 2 0 1 0 1 1 0 0 1 1 2 2 1 0 0 0 1 0 0 1 2 2 2 0 2 0 1 0 0 1 1 1 0 0 1 1 1 0 1 2 2 2 0 1 0 0 0 1 2 1 1 1 0 2 0 1 1 0 0 0 1 0 0 0 2 0 0 0 0 2 0 0 0 2 0 0 1 0 0 2 2 1 1 1 1 0 2 2 2 0 1 0 0 1 1 1 1 1 1 1 2 0 1 0 1 1 1 1 1 0 0 0 0 0 0 0 0 0 0 1 0 2 1 0 0 1 1 1 1 0 1 0 1 0 0 1 1 0 1 0 0 1 2 0 0 0 0 1 1 0 1 0 1 0 1 0 0 2 0 0 2 1 1 0 2 0 0 2 0 1 0 0 2 0 0 1 0 0 1 0 2 1 0 1 2 2 1 1 2 0 1 0 2 2 2 0 0 2 2 1 2 1 0 0 2 2 2 1 1 0 0 2 0 0 1 0 1 0 2 2 0 1 0 1 2 2 0 0 1 1 1 1 1 1 0 2 0 1 2 0 0 0 2 0 0 0 2 1 0 1 0 0 1 1 0 1 2 0 0 0 1 1 1 0 0 2 2 0 0 0 2 2 2 0 2 0 0 0 0 0 0 2 2 0 1 0 2 0 0 0 2 0 0 1 2 0 0 0 0 0 0 0 0 0 0 1 1 1 0 1 0 0 0 1 0 1 0 0 1 0 0 2 1 1 0 0 0 0 2 0 0 0 1 0 0 0 1 2 0 0 1 1 1 1 0 0 0 0 1 0 0 0 0 0 1 0 0 0 1 0 1 0 0 0 0 1 1 1 0 0 0 1 0 1 0 1 1 0 2 0 2 0 0 0 1 1 1 1 0 0 0 1 2 1 2 0 0 0 0 0 0 0 2 2 1 1 1 0 0 2 1 1 1 1 2 1 0 1 1 0 0 0 0 0 2 0 1 1 1 0 0 2 0 1 2 0 0 1 1 0 1 0 1 0 2 2 2 0 0 1 2 2 1 1 1 1 0 1 1 0 0 1 1 1 0 0 1 0 0 0 0 1 0 0 1 0 1 1 1 0 0 0 0 1 0 1 0 0 0 2 0 1 0 1 0 2 2 1 0 1 1 0 0 1 2 1 1 0 1 0 0 1 1 1 2 1 2 0 1 2 2 1 1 0 2 0 0 0 1 1 2 1 1 1 0 0 0 0 0 0 1 0 2 1 2 1 1 1 1 0 1 1 0 1 2 0 0 0 2 1 0 0 0 0 0 1 0 1 1 0 0 0 0 0 1 1 1 0 0 1 0 1 0 1 0 0 0 1 1 1 1 1 0 0 0 1 0 1 0 1 0 0 0 0 2 0 0 0 0 0 0 0 0 0 2 0 2 0 1 0 0 2 0 2 0 0 1 0 1 1 0 2 0 1 1 0 1 1 0 0 0 2 0 0 0 2 2 0 0 2 0 2 0 2 1 0 0 2 0 0 1 0 0 0 1 2 1 0 0 0 0 1 1 2 0 0 0 2 0 2 0 0 1 1 1 1 0 1 1 2 0 2 1 2 0 0 0 0 0 0 0 1 0 2 1 1 0 0 1 0 1 0 0 0 1 1 0 0 1 0 2 0 0 1 0 1 0 0 0
152 1 0 0 0 0 0 1 1 1 1 0 0 2 1 1 1 1 1 1 1 0 1 1 1 1 1 2 2 2 2 2 0 0 1 0 0 2 1 1 1 0 0 0 1 0 0 0 0 0 0 0 1 0 0 1 0 0 0 2 0 2 2 2 1 1 2 1 2 0 0 0 2 2 2 2 0 0 2 0 2 2 2 2 0 0 0 2 2 2 2 2 0 1 0 0 0 2 0 2 1 2 1 0 0 0 2 2 1 2 0 0 1 1 1 1 0 0 0 2 2 0 1 2 1 1 0 1 0 1 0 0 0 0 0 0 0 0 0 1 1 1 1 0 1 2 1 0 0 0 0 1 0 0 0 0 0 0 0 1 0 1 1 1 1 1 0 0 1 1 0 1 0 1 1 0 0 0 0 0 0 0 1 1 1 1 2 2 0 0 0 2 1 1 1 0 1 2 0 0 0 0 0 1 1 0 1 2 1 0 0 2 2 0 0 1 1 0 2 2 0 1 2 2 0 0 2 0 0 0 0 0 0 0 2 0 0 2 2 0 0 0 2 0 1 0 0 0 1 0 0 1 1 0 0 2 0 0 2 2 0 0 0 0 0 0 1 0 1 0 1 0 2 2 0 0 0 2 2 0 1 0 1 1 1 0 0 1 0 1 0 1 0 1 2 1 1 0 0 0 0 0 2 2 2 1 0 0 2 2 0 1 2 2 1 0 2 1 0 0 2 2 0 1 1 0 1 0 1 1 0 1 0 1 0 0 0 1 1 2 1 1 2 0 0 0 1 0 1 0 0 0 2 2 0 2 2 0 0 1 1 1 0 0 0 0 1 0 0 2 0 2 2 1 1 2 0 0 0 0 1 0 0 0 0 1 1 0 0 0 0 0 0 0 1 0 0 1 0 0 0 0 0 2 1 1 0 1 0 1 1 1 0 0 0 1 1 0 0 0 0 1 1 1 0 2 0 0 0 1 0 1 0 1 1 0 0 0 1 1 0 1 1 0 0 1 1 1 1 0 0 0 0 1 1 1 0 1 1 0 2 1 0 0 0 1 1 2 0 0 0 0 1 1 0 1 0 2 2 2 0 0 0 1 2 1 0 2 0 1 1 2 1 2 0 0 1 1 1 1 1 2 1 1 2 1 1 0 0 0 0 1 0 1 1 0 0 0 0 2 0 0 1 0 0 1 1 0 1 2 0 0 0 1 1 1 1 0 2 2 0 0 0 0 2 0 0 0 2 0 0 0 0 1 1 2 0 0 0 0 2 0 0 0 0 0 0 2 2 1 1 1 0 0 0 0 1 1 2 1 0 0 0 0 1 0 0 0 0 0 0 2 0 0 0 1 1 0 0 0 0 0 0 0 0 1 2 0 1 1 0 0 1 1 0 1 2 0 1 0 1 0 0 0 0 0 0 1 0 0 0 1 0 2 0 0 1 1 2 0 1 1 0 1 1 0 1 1 0 1 1 2 0 1 0 0 0 0 1 1 1 0 1 0 2 2 0 1 1 0 0 2 0 0 0 1 1 0 2 0 1 0 2 1 0 1 2 0 2 0 1 1 0 0 1 1 1 2 1 1 0 0 1 1 2 0 1 2 0 0 0 0 0 0 0 0 0 2 1 1 0 0 0 1 1 0 0 2 2 0 1 2 0 0 2 2 2 1 0 1 0 1 1 1 1 0 0 0 0 1 1 1 0 2 0 0 0 0 1 0 0 0 1 0 0 1 0 2 0 0 0 0 1 0 0 0 1 0 1 0 1 1 0 0 1 1 1 2 1 2 1 1 2 0 0 0 0 0 0 0 0 2 0 2 1 1 1 0 1 1 0 0 1 1 1 2 1 1 1 1 0 1 0 2 2 0 2 1 0 1 0 1 2 0 0 1 0 2 2 0 2 2 1 0 1 1 1 1 1 0 0 0 2 0 1 0 1 0 0 0 0 0 0 0 0 0 1 0 1 0 0 0 0 0 0 1 0 1 1 1 1 1 0 0 0 0 1 2 2 1 0 0 1 1 2 0 2 2 0 1 0 1 0 0 2 1 0 0 0 1 0 0 0 0 1 0 0 0 2 2 0 0 2 1 0 0 0 0 1 0 1 0 0 1 1 0 1 0 2 1 0 0 1 2 1 0 0 0 0 0 2 0 2 1 1 0 1 0 0 0 0 0 1 0 0 1 1 0 0 0 0 0 0 0 0 0 2 1 1 0 0 1 0 1 0 0 0 1 0 0 0 0 1 2 2 0 0 0 0 0 2 2
153 1 0 0 0 0 1 1 1 2 2 0 1 2 2 2 0 0 0 1 1 1 0 2 0 1 1 1 2 1 1 2 1 1 2 1 2 1 0 0 2 0 0 0 1 0 0 0 1 1 1 0 0 0 1 0 0 0 0 1 0 1 2 2 0 0 1 1 1 0 0 1 2 2 1 2 1 0 0 0 0 1 0 0 2 0 0 1 1 2 1 1 1 1 0 0 0 0 0 1 1 2 0 0 2 2 2 2 0 2 0 0 0 1 1 1 0 0 2 0 0 0 2 1 1 1 0 1 1 2 0 0 0 0 0 0 0 0 0 0 1 1 0 0 0 0 0 0 0 1 0 2 0 0 0 0 0 2 0 0 1 0 1 1 0 1 1 1 0 1 1 1 2 1 2 2 1 0 0 0 0 0 0 0 0 0 2 1 0 0 0 1 1 0 0 1 2 1 0 1 0 0 0 2 2 0 1 0 0 1 0 1 1 1 0 0 0 0 0 1 1 1 0 2 1 0 0 0 0 0 0 0 0 0 2 0 0 2 2 0 0 0 2 0 1 0 0 0 2 0 0 0 1 1 0 1 2 1 0 0 0 0 0 0 0 0 0 0 0 0 0 0 0 1 1 0 0 1 1 0 0 1 0 1 1 1 0 2 0 2 2 0 1 2 2 2 0 1 0 1 1 0 1 1 1 2 1 1 2 1 0 0 2 2 2 1 2 1 0 0 2 1 2 2 1 0 1 1 1 1 0 1 0 2 0 0 0 0 0 1 0 0 2 0 2 2 1 0 2 2 1 1 2 2 2 0 1 0 1 0 1 1 2 0 2 1 0 1 1 1 1 1 0 2 1 1 0 1 1 0 1 1 0 0 0 1 1 1 1 0 0 0 1 0 2 1 1 0 0 0 0 0 0 2 2 0 0 0 0 2 0 0 0 0 2 2 0 0 0 0 0 0 1 0 0 2 0 0 0 2 0 2 0 2 1 1 1 1 1 1 1 1 2 1 1 2 1 1 2 1 0 2 0 2 1 0 1 2 1 1 0 2 0 0 0 0 0 2 0 0 1 1 2 1 1 1 0 2 2 1 1 1 0 1 1 1 0 1 0 0 1 1 1 1 0 0 0 2 2 0 0 1 1 1 1 0 2 1 1 0 0 2 1 2 0 0 0 0 0 1 0 1 2 1 1 2 0 0 0 2 1 0 0 0 2 0 1 0 2 2 1 1 0 0 2 1 0 2 0 0 0 0 1 1 2 0 1 0 0 1 0 0 1 2 0 0 0 1 1 0 0 1 0 0 0 0 0 2 2 2 0 0 0 0 1 1 1 0 1 1 0 2 0 0 0 0 0 1 0 1 1 1 0 1 0 1 0 1 0 1 1 1 0 1 1 1 0 0 0 0 0 1 0 0 0 1 1 1 0 0 0 1 0 0 0 0 0 0 2 0 0 1 0 1 0 0 1 1 0 0 1 1 0 0 0 0 0 0 2 0 0 0 0 0 1 2 0 2 0 0 0 0 0 0 0 0 1 0 1 1 1 2 1 1 0 1 1 1 1 0 2 0 1 2 1 1 2 2 2 2 0 2 0 0 2 0 1 2 1 0 0 0 0 0 2 2 1 2 1 1 0 0 0 2 1 0 1 1 1 0 1 1 0 0 0 0 0 0 0 1 1 0 0 0 0 0 0 0 0 0 0 0 0 1 0 2 1 0 0 0 0 0 2 0 0 0 0 1 1 1 0 0 0 1 1 1 1 1 0 2 1 0 1 1 2 0 2 1 0 2 1 2 2 1 1 1 0 1 0 1 0 1 0 1 2 2 2 0 0 2 0 0 1 0 1 2 1 0 1 1 1 1 0 1 2 0 1 0 0 0 2 0 1 0 0 0 0 1 1 1 1 1 1 1 1 0 1 1 1 1 0 0 1 0 1 0 1 0 0 0 1 2 1 0 1 1 1 0 1 0 0 0 1 1 0 0 0 1 1 2 2 2 1 1 1 1 0 2 0 1 0 1 0 1 1 0 1 2 0 0 1 2 1 0 2 2 0 0 1 0 1 0 1 0 1 0 0 0 1 1 0 0 1 2 0 0 1 2 2 0 0 1 0 1 0 1 0 1 1 0 0 0 1 1 1 0 2 2 1 1 2 0 2 1 0 0 0 0 0 0 0 0 1 0 2 2 2 0 1 0 1 0 0 0 0 0 2 0 2 0 0 0 0 2 0 0 0 1 0 1 1 0 0 1 1 0 0 0 1 0 2 0
154 1 0 0 0 0 0 2 0 2 2 0 0 0 0 0 0 1 1 0 2 1 1 1 0 0 0 1 2 1 1 2 2 1 1 0 2 2 0 0 1 0 0 0 1 0 0 1 1 0 1 1 0 0 1 2 0 0 0 0 1 1 2 2 1 0 2 0 1 0 0 0 2 2 0 2 2 0 1 1 1 1 0 0 2 0 0 0 1 2 1 0 0 2 0 0 0 1 0 2 1 2 0 0 2 1 1 0 1 1 0 1 0 1 1 1 0 0 0 2 2 0 2 0 0 0 0 0 0 0 0 0 0 0 1 1 1 0 0 0 0 2 0 0 0 1 0 0 0 0 0 1 0 0 1 0 0 0 0 1 1 2 0 2 0 1 1 0 1 1 1 0 0 1 1 0 0 0 0 0 0 0 1 1 1 1 1 2 0 1 1 2 0 0 1 1 2 1 0 0 0 1 1 0 0 0 0 2 1 0 1 0 1 0 0 0 0 0 0 1 1 1 1 2 0 0 1 0 0 2 0 0 0 0 1 0 0 2 1 1 1 1 2 0 1 0 0 0 2 0 0 0 1 0 2 2 0 0 0 0 0 0 1 1 1 0 1 0 1 1 0 2 0 1 0 0 0 0 1 0 0 0 0 0 0 1 0 0 0 2 1 2 0 2 2 0 2 0 0 0 0 0 0 0 0 0 0 0 2 1 1 1 1 1 0 0 2 1 0 0 2 2 0 2 0 0 0 1 1 2 0 1 0 2 0 0 0 1 1 0 1 1 2 0 0 0 2 1 2 2 1 1 2 2 2 0 0 0 0 1 1 1 0 0 0 0 0 0 1 1 1 1 0 2 1 1 0 0 0 0 2 0 0 0 0 0 0 0 0 0 0 1 2 1 1 1 1 1 0 0 0 0 0 2 1 0 1 0 0 2 0 1 1 1 1 2 0 0 0 0 0 0 0 1 0 1 0 1 0 0 1 0 0 0 1 0 0 2 1 0 0 2 0 0 0 2 2 0 1 0 0 1 1 2 1 1 0 2 2 1 1 2 1 1 0 1 1 2 1 0 1 1 2 2 2 0 1 2 2 2 0 0 0 1 2 0 0 0 2 0 2 2 0 1 0 0 0 1 1 0 1 2 1 1 1 1 2 0 0 0 0 1 0 1 1 0 0 1 0 2 1 0 2 1 0 2 0 1 0 1 1 1 0 0 1 0 1 1 1 1 0 0 0 1 2 0 0 1 1 0 0 0 0 0 2 2 0 0 0 1 0 0 0 1 0 0 0 2 1 0 1 1 1 0 0 0 1 1 2 1 1 0 1 0 0 0 1 0 0 0 0 2 0 2 0 2 1 1 0 1 1 1 2 1 0 1 0 0 1 2 1 1 0 2 0 2 0 0 0 0 0 1 0 0 0 0 0 2 0 0 1 0 0 1 0 1 0 1 2 0 0 0 1 1 1 0 2 2 0 0 1 2 0 0 0 0 0 0 1 1 0 0 0 1 1 1 0 0 1 0 1 0 1 0 0 1 1 0 2 0 1 0 2 2 0 1 2 1 2 0 2 0 1 1 1 0 1 1 1 1 0 1 0 1 1 0 1 0 1 0 0 0 0 1 0 0 0 2 1 1 0 1 1 2 2 1 1 1 0 0 0 2 0 0 1 1 1 1 1 2 0 1 0 0 0 0 0 0 0 0 0 0 0 1 1 0 0 2 2 0 2 1 1 0 1 1 1 1 0 0 0 0 0 1 1 0 2 1 1 1 0 1 1 0 0 0 1 1 1 2 0 1 2 2 2 0 0 0 0 2 0 2 0 2 2 1 1 0 1 1 0 0 1 0 1 2 1 2 2 2 2 2 0 0 1 0 1 1 1 0 1 2 1 0 0 0 0 0 1 1 1 1 0 0 0 0 0 0 0 0 0 0 2 0 1 1 0 0 0 0 0 0 0 0 0 0 1 0 2 1 1 0 1 0 0 1 0 2 1 1 1 1 0 0 0 0 0 1 1 1 0 0 1 0 1 0 2 2 0 0 0 2 0 0 2 2 1 1 0 1 1 0 0 0 0 2 0 1 2 0 0 2 2 0 1 0 2 2 0 1 2 1 1 2 0 0 0 0 0 0 0 0 0 2 1 1 1 1 1 0 2 0 2 2 1 0 2 1 1 0 1 1 1 0 1 1 1 0 1 1 0 0 0 0 0 0 2 2 0 0 0 2 1 0 1 0 1 0 1 0 0 0 0 1 0 1 0 0 0 0 1 1
155 0 0 0 0 0 1 2 2 0 0 1 1 1 1 1 0 1 1 1 0 0 1 1 1 1 2 1 2 1 1 1 0 1 1 0 2 0 0 0 0 1 0 1 1 0 1 0 0 1 1 0 1 0 0 1 0 1 1 1 1 1 2 2 0 1 1 0 1 0 0 0 2 2 2 2 0 0 1 0 2 2 0 0 1 0 0 1 1 2 0 1 1 2 0 0 1 1 1 1 1 2 0 0 1 1 2 2 0 2 1 1 1 2 1 1 0 0 2 0 0 0 2 0 0 0 0 2 0 2 0 0 0 0 0 0 0 0 0 0 1 1 0 1 0 0 0 0 0 0 0 1 0 0 1 0 0 1 0 0 0 2 2 0 1 2 2 0 1 1 1 1 2 1 1 0 0 0 0 0 0 0 0 0 1 0 1 0 0 0 0 0 1 0 0 0 1 1 0 1 0 0 0 2 2 0 0 0 0 0 0 1 1 0 0 0 0 1 1 0 2 1 0 2 0 0 2 0 0 2 0 0 0 1 0 1 0 2 2 0 0 0 2 0 1 0 0 0 1 1 0 0 0 0 1 2 1 1 0 0 0 0 1 1 0 0 0 0 2 0 0 1 1 1 0 1 0 2 2 0 0 0 0 1 2 2 0 1 0 2 2 1 1 2 2 1 1 0 0 0 0 0 2 2 2 2 0 0 2 2 0 2 2 2 2 0 2 1 1 0 1 2 2 1 1 0 1 0 1 0 0 0 0 2 1 0 0 2 1 1 1 1 2 2 1 1 1 1 1 1 1 1 2 2 2 0 1 0 0 0 0 0 1 0 1 0 0 0 0 2 0 2 1 2 0 1 0 0 0 0 1 1 0 0 1 1 0 0 0 0 0 0 1 0 1 0 0 1 0 0 0 0 0 1 0 0 0 0 0 0 1 0 0 0 1 1 1 0 0 0 0 1 0 0 1 2 1 1 0 0 0 1 0 2 0 0 1 0 1 1 2 0 2 0 0 0 2 1 1 0 1 0 0 2 1 1 0 1 0 0 1 1 1 1 0 1 1 2 0 0 2 2 2 1 0 2 0 1 2 0 1 0 0 0 0 2 0 1 1 1 2 1 0 0 0 0 0 1 1 0 1 1 2 0 2 0 2 0 1 0 0 1 0 0 0 2 0 0 0 1 0 0 0 0 0 0 2 1 0 1 0 1 0 1 0 0 1 0 2 2 0 0 0 0 1 0 0 1 1 0 0 0 1 2 0 1 0 1 0 2 0 0 0 0 0 0 0 1 0 0 0 1 2 0 1 0 2 0 0 2 0 0 0 0 1 0 0 0 1 1 0 1 0 0 0 0 0 0 0 0 0 2 0 0 0 1 1 0 0 1 0 0 0 0 2 0 0 0 0 0 1 1 0 0 0 2 2 2 0 0 0 1 0 2 0 2 0 2 2 0 1 0 0 0 2 0 2 1 0 0 1 1 1 2 1 1 0 0 1 0 0 0 0 2 0 0 1 1 1 0 0 0 0 2 0 0 0 0 2 0 1 1 2 1 1 1 1 0 2 0 2 0 1 1 1 1 1 2 1 1 0 1 0 1 1 0 2 2 0 0 0 0 0 2 0 2 0 2 0 0 0 0 1 2 0 1 2 0 0 0 0 1 0 0 0 0 1 2 0 2 0 1 0 0 2 0 0 1 0 0 0 1 0 2 0 0 0 0 1 1 0 0 1 0 0 1 1 0 2 2 1 0 1 0 0 1 1 2 0 2 1 0 0 1 1 0 1 2 2 2 0 0 2 2 1 1 0 0 1 0 0 0 0 2 2 2 0 0 0 2 0 2 2 0 2 2 1 2 1 1 1 1 0 1 2 0 1 1 0 1 0 1 1 0 0 1 1 0 0 0 0 0 0 0 0 0 0 0 0 0 0 0 0 0 2 0 0 0 0 0 0 0 1 1 0 0 1 1 2 1 1 0 0 0 0 1 0 0 1 1 2 2 0 0 0 0 1 2 0 1 1 2 0 0 1 0 2 2 0 0 1 2 0 0 1 1 1 1 0 1 0 0 0 0 0 1 0 1 1 0 0 1 2 0 0 0 1 2 1 0 2 0 0 1 1 0 0 0 1 1 0 1 2 2 1 1 2 0 0 0 2 0 1 1 1 1 2 1 0 0 0 0 2 0 2 2 2 0 0 0 1 0 0 0 0 0 2 1 1 0 0 1 0 2 0 1 1 0 0 1 0 1 0 1 0 0 0 0 0 0 2 1
156 0 0 0 0 0 0 2 1 2 2 0 0 0 0 0 0 2 2 1 1 1 0 2 0 0 0 2 2 2 2 0 0 1 2 0 2 1 0 0 1 1 0 0 2 0 1 0 1 0 0 0 1 0 1 0 0 0 0 0 1 1 0 2 0 0 2 1 1 0 0 1 2 2 2 2 0 0 2 0 2 2 0 0 1 0 0 1 2 2 0 1 2 2 1 1 0 0 0 1 2 2 1 0 0 0 1 2 1 2 1 1 0 1 1 1 0 0 1 1 1 1 1 2 2 2 0 0 2 2 1 1 1 0 0 0 0 1 0 0 2 0 1 0 1 2 1 0 0 1 0 1 0 0 0 0 0 0 0 2 1 1 1 1 0 1 1 0 1 1 1 0 1 0 1 1 1 0 0 0 0 0 0 0 0 0 0 1 0 0 0 1 0 0 0 0 0 1 0 0 0 0 1 0 0 0 1 1 1 0 0 0 2 0 0 0 1 0 2 2 0 1 0 1 0 1 0 1 1 1 1 1 1 0 1 0 0 2 1 1 0 1 2 0 2 0 0 0 1 1 0 0 2 0 0 0 0 0 0 0 0 0 0 0 0 0 0 0 1 0 0 0 0 2 0 0 0 2 2 0 2 0 1 1 2 0 0 1 0 1 0 1 1 2 2 2 0 0 0 0 0 0 2 2 2 1 0 0 2 2 0 2 2 2 2 0 2 0 0 0 1 2 0 2 1 0 1 0 0 1 0 2 0 0 0 0 0 0 0 0 1 0 0 0 0 0 2 0 1 1 0 0 2 2 1 0 1 1 0 2 2 2 0 0 0 2 0 2 2 0 2 0 0 2 0 0 0 1 1 1 2 0 1 1 0 1 1 0 0 0 0 0 2 0 2 2 2 0 0 0 1 1 0 1 0 1 0 0 0 1 1 0 0 0 1 2 0 0 0 0 0 2 0 0 1 2 1 1 0 0 0 0 1 1 0 0 1 0 0 1 0 2 2 1 1 2 1 0 2 0 0 1 0 1 1 1 0 0 0 0 2 0 0 1 0 2 2 2 0 0 1 2 2 0 0 1 0 2 2 2 2 0 0 0 1 1 0 0 0 0 0 0 1 2 0 0 0 2 2 0 0 1 1 1 1 2 2 1 0 0 0 1 0 1 0 0 0 0 0 1 1 0 2 0 1 2 0 2 0 2 0 2 0 0 1 0 2 1 1 1 1 0 0 1 1 0 0 2 0 0 0 0 1 2 1 1 0 0 0 0 1 0 0 2 0 0 1 2 2 1 2 2 2 0 2 0 1 1 1 2 0 0 1 0 1 1 2 0 0 0 1 1 1 0 0 0 0 0 0 1 1 1 1 0 0 2 0 0 0 0 1 0 0 1 1 1 0 0 0 0 1 1 0 0 0 0 2 0 0 0 1 0 0 2 0 1 0 0 2 0 1 1 0 0 2 0 2 2 0 0 1 2 0 1 1 1 0 0 2 0 0 0 1 0 1 2 1 2 0 0 0 2 0 0 1 0 1 0 1 1 1 0 2 2 0 1 2 2 1 0 1 1 0 0 0 0 0 1 0 0 0 0 0 0 2 0 2 2 0 0 0 0 0 0 1 0 0 0 0 0 0 1 2 2 1 2 2 1 1 0 1 1 1 0 1 1 1 1 0 2 1 1 0 1 1 1 1 0 0 0 0 1 0 0 0 1 0 1 1 0 1 0 1 0 0 1 0 0 1 1 1 1 0 0 1 1 1 0 2 0 1 2 0 1 1 1 1 0 0 2 0 2 2 2 1 1 0 2 0 0 0 1 1 2 1 0 0 0 0 0 1 1 2 0 0 0 1 2 2 2 2 2 0 1 2 0 1 1 0 1 0 1 1 1 0 0 1 0 0 0 0 0 0 0 0 0 0 1 0 0 1 0 2 0 0 0 1 0 0 0 2 2 0 0 0 1 1 0 1 0 1 0 1 0 0 2 0 1 1 1 1 1 0 0 0 0 1 2 0 2 0 2 0 0 1 0 2 1 1 1 1 1 0 0 2 0 2 1 0 1 1 0 0 0 1 0 0 0 2 1 0 1 2 1 0 0 1 1 0 0 1 0 0 1 1 0 1 1 1 1 0 1 1 0 0 1 2 0 0 0 2 0 1 1 1 0 1 1 0 0 0 0 1 0 0 0 0 0 1 1 0 0 0 0 0 0 2 0 2 2 2 2 0 0 0 0 0 1 1 0 1 1 0 1 0 1 0 0 0 0 1 1
157 1 0 0 0 0 0 1 2 0 0 1 1 1 1 1 0 2 1 1 0 0 0 1 0 0 0 2 2 2 1 0 0 0 2 0 1 1 0 0 2 0 0 1 2 1 0 0 0 2 2 0 0 0 1 1 0 0 0 1 1 2 0 0 2 1 1 0 1 0 0 0 2 2 2 2 0 0 1 0 0 1 0 0 1 0 0 0 2 2 0 0 1 1 1 0 0 2 0 2 0 2 1 1 0 0 2 2 0 2 1 1 1 1 1 1 0 0 0 2 2 0 2 1 1 1 0 1 0 1 0 0 1 0 0 0 0 0 1 0 1 1 0 0 2 2 1 0 1 1 0 0 0 0 0 1 1 1 0 0 1 0 1 1 1 1 1 0 0 1 1 0 1 1 1 2 0 0 0 0 0 0 0 0 2 2 0 2 1 0 0 1 0 1 2 0 1 1 0 0 1 0 0 1 1 0 0 1 1 0 1 1 1 0 0 0 0 1 1 0 2 1 0 1 1 0 0 0 0 0 0 0 0 0 1 0 0 2 2 1 1 1 1 0 0 0 0 0 1 1 0 0 0 0 0 1 0 0 1 1 0 0 0 0 0 0 0 0 2 0 0 1 0 2 0 1 0 0 0 0 0 0 0 1 2 1 1 0 0 2 1 1 0 2 2 0 0 2 0 1 0 0 1 1 1 0 0 0 2 2 0 1 2 2 2 0 2 1 1 0 1 2 1 0 0 0 0 0 0 1 0 1 1 1 0 0 0 2 0 1 1 1 0 0 0 0 2 1 1 2 1 1 2 2 2 0 0 2 1 0 1 1 1 0 1 0 0 2 2 0 2 0 2 1 0 0 0 1 1 0 2 0 0 0 0 1 1 0 0 0 0 0 0 0 1 0 0 0 1 1 1 1 0 1 0 0 0 0 0 1 2 0 0 0 2 2 0 0 0 0 0 0 1 1 0 1 0 0 1 0 1 0 0 2 1 1 0 1 1 0 1 0 0 0 0 2 2 0 2 0 0 1 0 2 2 2 0 2 1 0 1 2 2 2 0 2 2 2 0 1 0 1 2 1 2 0 1 2 2 0 2 1 0 0 2 1 0 0 0 0 0 0 1 1 2 0 0 0 0 1 2 2 2 0 2 0 2 0 2 0 0 2 1 1 0 0 0 1 0 2 1 0 2 1 1 2 0 1 1 2 0 1 0 0 1 0 1 1 1 2 0 0 1 1 2 0 0 1 1 0 0 0 1 2 1 0 0 0 0 1 0 0 1 2 0 0 1 2 1 0 1 1 1 0 1 0 2 1 1 2 0 0 0 0 0 0 0 0 0 0 0 1 0 0 0 1 1 0 0 0 0 2 1 1 0 1 0 0 0 0 0 0 0 0 1 0 0 0 1 1 0 1 0 0 0 1 1 1 0 0 0 1 1 1 0 0 1 1 2 0 0 0 1 1 1 0 2 1 0 0 1 1 0 0 0 0 0 0 1 0 0 0 0 0 1 2 1 0 1 1 0 1 0 0 0 0 0 0 1 1 0 2 2 2 0 2 1 2 1 1 1 0 0 1 0 0 2 2 2 2 1 1 0 0 1 0 1 1 0 0 0 0 0 0 0 0 0 0 1 1 0 0 0 2 1 0 0 1 1 0 1 2 1 0 1 1 1 0 0 1 1 0 0 0 0 0 0 1 0 0 0 1 1 0 0 0 1 1 2 1 0 0 2 0 1 0 0 0 2 2 1 2 1 1 0 0 1 0 2 1 0 1 0 1 1 0 1 2 1 2 1 1 2 2 1 1 0 0 0 1 0 2 0 1 2 1 1 0 0 1 0 0 1 1 0 1 2 2 0 0 0 0 0 1 2 0 0 2 0 0 0 2 1 1 1 1 0 1 0 0 0 0 1 0 1 0 0 1 0 0 1 0 0 0 2 0 0 0 0 0 1 1 0 0 0 0 1 0 1 0 0 0 0 0 0 2 1 1 1 1 1 1 0 0 0 0 1 2 0 2 0 0 1 0 2 0 2 2 0 0 1 2 0 1 2 1 0 0 0 2 1 0 0 0 1 1 0 2 2 0 1 1 2 1 0 0 1 1 1 0 1 1 0 1 0 0 1 0 2 1 0 0 2 0 0 0 0 0 1 0 1 0 2 0 0 0 0 1 0 0 0 1 2 0 1 1 1 0 0 0 0 0 0 0 0 0 0 2 0 0 0 2 0 1 0 0 0 1 0 2 1 0 1 2 2 0 0 1 2 1 1 1
158 1 0 0 0 0 0 1 2 1 1 1 0 1 0 0 1 1 1 1 1 1 0 1 1 2 2 0 1 1 0 1 2 1 1 0 1 1 0 0 0 0 0 0 2 0 1 0 2 0 0 0 1 1 0 1 0 0 0 0 0 2 2 2 0 0 2 0 2 0 0 1 2 2 0 2 1 0 1 0 1 1 1 1 1 0 0 2 2 2 1 2 1 1 0 0 1 1 0 2 1 2 0 0 0 0 2 0 1 1 0 1 2 2 2 2 1 0 0 2 2 0 2 1 1 1 0 1 1 2 1 1 0 0 0 0 0 0 0 1 1 1 0 0 0 1 0 0 0 0 0 0 0 0 0 0 0 0 0 1 1 0 1 1 1 2 1 0 1 1 0 2 1 1 1 0 0 2 0 2 0 0 0 0 0 0 0 2 2 0 0 0 1 1 1 0 1 1 0 1 0 0 1 1 1 0 1 1 1 0 0 0 0 0 0 0 1 0 2 0 2 2 0 2 0 0 1 1 1 1 0 0 0 1 1 1 1 2 2 0 0 0 2 0 2 1 1 0 2 0 0 0 1 0 0 0 0 1 0 0 0 0 0 0 0 0 2 0 1 0 0 1 0 2 1 1 0 2 2 0 2 0 0 2 2 0 1 0 0 1 0 0 0 2 2 1 0 1 0 0 0 0 1 1 1 0 1 0 1 1 0 1 1 2 2 0 2 0 1 0 2 2 1 2 2 0 2 0 2 0 0 0 0 2 0 0 0 0 0 1 0 0 2 0 2 2 0 0 0 2 1 1 2 2 1 1 1 1 0 1 1 2 2 0 2 0 1 2 2 0 2 0 0 2 1 1 0 0 0 0 0 2 0 0 1 0 0 0 0 0 0 0 1 0 2 0 0 1 0 0 0 1 0 1 0 1 1 0 0 1 1 1 1 1 1 1 1 0 0 0 1 2 0 0 1 1 1 0 0 0 0 1 0 1 1 1 1 1 0 0 0 2 1 0 0 0 2 1 1 0 0 0 0 2 2 2 0 1 1 0 2 1 1 1 0 1 1 2 0 1 0 1 1 2 2 0 2 1 1 1 0 0 0 0 1 1 0 0 1 0 1 1 2 2 0 0 0 1 1 1 1 2 2 0 0 2 0 0 0 0 0 1 0 0 0 2 0 1 0 2 1 0 2 0 2 2 0 0 0 2 1 0 0 0 0 0 1 1 1 1 0 0 0 0 1 1 0 1 1 0 0 0 0 1 1 1 0 1 0 1 0 0 1 2 1 1 0 2 1 0 0 0 1 1 1 1 1 1 2 1 1 0 1 0 0 0 0 0 0 0 0 1 0 0 0 0 0 0 0 0 0 2 0 0 1 0 0 0 0 2 0 0 0 0 1 0 0 0 0 0 1 2 0 0 0 1 2 2 0 0 0 0 0 2 0 1 0 2 2 0 1 0 0 0 1 0 0 1 1 0 0 1 0 0 0 0 0 0 2 0 0 0 1 0 1 2 0 0 1 0 1 1 0 0 0 1 1 1 0 2 0 1 2 1 1 1 1 2 1 0 1 1 0 1 0 0 2 2 0 1 1 0 0 2 1 0 1 2 0 0 1 1 0 0 0 0 0 2 2 1 0 0 1 2 1 0 0 2 2 0 0 0 0 1 1 0 1 1 0 1 0 1 0 1 1 1 1 1 0 0 0 0 0 1 0 1 0 1 2 2 1 0 1 0 0 1 1 0 2 2 0 1 0 0 2 1 1 1 0 1 0 1 0 1 0 1 0 1 1 2 0 1 2 1 0 0 0 0 0 0 0 1 2 2 0 1 0 0 1 1 0 0 1 1 0 1 1 1 1 1 1 2 0 0 1 0 0 2 0 0 0 2 1 1 1 0 0 0 1 1 1 1 2 2 2 0 2 1 1 1 0 0 1 1 1 0 0 1 0 0 2 2 0 0 0 0 2 0 1 0 0 0 0 0 0 1 0 1 0 0 1 1 1 1 1 1 0 2 1 0 0 0 1 1 2 1 2 1 0 1 0 1 0 0 1 2 0 2 0 2 0 0 1 0 1 1 0 1 2 1 0 1 1 2 0 0 0 0 1 0 0 0 1 2 1 0 1 1 2 1 0 0 2 0 0 0 1 1 1 0 2 0 2 0 1 0 1 0 0 0 0 0 1 0 1 1 1 0 0 0 2 0 0 0 0 1 1 0 2 0 0 0 0 0 0 0 0 0 0 0 0 0 0 2 0 0 0 2 2 1 2 1
159 0 0 0 0 0 1 2 2 2 1 0 0 1 1 1 0 2 1 1 1 0 0 1 0 0 0 1 2 2 2 0 1 2 1 0 1 0 0 0 0 0 0 1 1 1 1 0 0 0 0 0 2 0 0 1 0 0 0 1 0 0 2 2 0 0 1 0 1 0 0 1 2 2 1 2 0 0 0 0 1 1 0 0 1 0 0 1 2 2 1 1 0 1 0 0 1 2 0 2 1 2 0 0 2 1 1 0 1 1 0 1 0 2 2 2 2 0 1 1 1 0 2 1 2 1 1 0 0 0 0 0 0 0 0 0 1 0 0 0 2 1 0 0 1 1 0 0 0 1 0 1 2 0 0 0 0 0 0 2 2 0 2 0 0 2 1 1 0 1 1 0 0 1 0 1 0 0 0 0 0 0 1 1 2 2 2 2 1 0 0 1 0 2 2 0 1 1 0 0 0 1 0 2 2 0 1 1 1 0 1 1 1 0 0 1 1 0 2 2 0 0 0 2 0 0 1 0 0 0 0 0 0 0 0 0 0 2 2 0 0 0 1 0 2 1 1 0 2 0 0 0 2 1 1 1 2 0 0 0 0 0 0 0 0 0 0 0 1 0 1 2 0 1 0 1 0 2 2 0 1 0 2 2 2 0 2 1 0 1 1 1 1 2 2 1 1 0 0 0 0 0 1 1 1 0 1 0 1 1 0 1 1 1 1 0 2 2 0 0 2 1 1 2 1 0 1 0 1 0 0 2 0 0 0 0 0 2 0 1 1 1 1 0 0 0 2 0 0 0 0 0 2 2 1 1 1 2 0 0 0 0 1 1 1 0 1 2 2 0 2 0 1 2 0 1 0 0 0 0 1 2 0 0 0 0 0 0 0 0 0 0 0 0 2 1 1 0 1 0 1 2 0 2 1 1 0 1 0 2 0 0 0 0 0 2 0 0 0 0 0 2 0 0 1 1 0 0 0 0 0 0 0 1 2 1 0 2 1 0 1 1 2 2 1 2 2 0 1 0 1 1 0 2 2 1 1 1 1 0 2 2 0 0 0 2 2 2 0 0 1 1 2 0 2 0 0 1 1 0 1 1 0 0 2 0 0 0 0 0 0 0 0 1 1 0 1 1 1 0 1 2 1 1 2 2 2 0 1 0 0 1 0 0 0 2 0 0 0 1 0 1 2 0 1 2 0 0 0 2 1 0 0 0 0 0 1 0 2 2 1 1 0 1 0 0 0 1 2 0 0 0 1 2 1 1 0 1 0 1 1 0 0 2 0 0 0 1 0 0 0 0 0 0 0 0 0 1 2 1 1 0 0 0 1 0 0 0 0 0 0 2 1 0 1 2 0 0 0 0 0 1 0 1 0 1 0 0 0 1 0 0 0 1 1 1 1 0 1 1 0 1 0 0 0 1 1 2 0 0 0 0 0 1 0 0 1 1 2 0 0 1 2 2 0 0 2 0 0 1 0 1 0 0 0 0 0 1 2 0 0 0 0 1 0 1 1 2 0 0 1 1 0 0 1 0 0 0 1 1 0 1 2 2 0 0 2 2 1 1 1 0 0 2 1 0 2 2 1 1 0 1 0 1 1 0 1 2 0 0 1 1 0 0 1 0 0 0 0 0 0 0 1 2 1 1 2 0 0 1 0 1 0 0 1 1 1 0 0 1 1 0 0 0 1 0 0 0 0 0 0 0 0 0 0 0 2 1 2 0 1 1 2 0 1 0 0 0 1 1 0 0 0 0 1 1 1 1 1 1 1 1 2 0 0 1 0 2 1 2 1 1 2 2 0 0 1 1 0 0 0 2 1 1 1 1 1 0 0 2 0 0 2 0 2 2 2 1 2 2 2 2 0 1 2 0 1 2 0 0 0 2 2 0 0 0 0 1 1 0 0 0 0 0 0 0 0 2 1 1 1 0 1 0 1 0 0 0 1 0 1 1 0 0 0 1 1 1 1 0 0 0 0 1 0 1 0 0 1 1 2 2 0 0 0 0 1 1 1 1 1 1 0 0 2 1 1 2 0 1 1 1 0 0 2 1 1 0 0 1 0 0 0 0 0 2 0 1 2 1 1 0 2 1 1 0 0 0 0 0 2 0 1 1 2 0 2 2 2 0 0 1 2 2 2 2 0 0 1 0 1 0 2 0 0 0 0 1 0 1 1 1 1 0 1 1 1 0 0 0 0 0 0 0 0 1 1 0 1 0 1 1 0 2 0 1 1 0 0 0 0 0 0 2 0 1 0 0 0 0 0 0
160 1 0 1 0 0 0 2 2 2 2 0 0 0 0 1 0 2 2 0 2 2 1 2 0 0 0 1 1 1 1 0 1 0 1 0 1 2 1 1 1 0 0 1 2 0 1 0 2 0 0 0 0 1 0 1 0 0 0 1 0 0 2 2 0 1 1 0 1 0 0 1 2 2 2 2 0 0 0 1 0 1 0 0 2 0 0 0 2 2 0 0 1 1 0 0 0 0 0 1 1 2 0 0 1 0 2 2 0 2 1 1 0 1 1 1 0 1 2 0 0 0 2 0 0 0 0 1 0 1 0 0 1 0 0 0 0 0 0 0 1 1 0 0 2 2 1 0 0 1 0 1 0 0 0 1 0 0 0 0 0 2 1 1 1 2 2 0 1 1 1 0 0 1 1 0 0 0 0 0 0 1 1 1 1 1 2 1 0 0 0 1 0 2 2 0 1 2 1 0 0 0 0 2 2 0 1 1 2 0 0 1 0 0 0 0 1 0 2 1 1 0 0 2 0 0 0 0 0 2 0 0 1 0 1 0 0 2 2 0 0 0 1 0 1 0 0 0 2 0 0 0 1 0 0 2 1 1 1 1 0 0 0 0 1 1 0 0 2 2 0 1 0 2 0 0 0 2 2 0 1 0 0 2 1 0 0 1 0 2 0 1 1 2 1 1 0 1 0 1 0 0 2 2 2 0 0 1 1 1 0 0 2 1 0 0 2 0 2 0 0 2 1 1 2 0 1 0 1 2 0 0 0 2 0 0 0 1 0 0 1 2 2 0 1 1 1 0 1 1 0 0 2 2 2 0 0 0 0 1 1 1 1 0 1 0 1 2 2 0 2 0 1 1 1 1 0 0 0 0 1 1 0 0 1 0 0 1 1 0 0 0 1 0 2 2 2 1 0 0 0 0 0 1 1 0 0 0 0 2 0 0 0 0 0 0 2 0 0 0 0 1 0 0 0 1 0 0 1 0 0 1 0 0 0 0 0 1 0 0 2 0 1 1 1 2 1 0 1 0 0 1 0 2 2 2 0 2 1 1 1 1 0 0 0 0 0 2 0 0 0 0 1 2 0 1 0 2 2 0 2 1 0 2 1 1 1 0 0 0 2 1 1 2 0 0 1 2 2 0 0 2 0 2 0 2 1 0 0 0 0 2 0 0 0 2 0 0 0 1 0 1 2 1 0 2 0 1 1 2 0 1 0 0 0 0 0 0 2 2 0 0 0 1 2 0 0 1 1 1 0 1 1 2 0 0 1 0 2 0 0 2 1 1 0 0 0 1 1 2 0 1 0 0 0 0 0 2 2 2 0 0 0 0 1 0 0 0 2 1 0 0 0 0 1 1 1 0 0 1 1 0 0 0 0 0 1 0 0 1 0 0 0 0 1 0 0 0 0 0 0 1 0 1 1 0 0 1 0 0 1 0 0 1 0 0 1 1 2 0 1 0 0 0 0 0 2 2 0 0 2 1 0 0 0 0 0 0 1 0 0 0 1 0 0 2 2 1 0 1 0 1 0 0 1 0 0 0 1 1 0 0 2 1 0 0 2 1 1 0 2 0 0 2 1 1 2 2 2 2 0 2 0 1 1 0 0 2 0 1 2 1 0 0 0 2 0 2 1 1 0 0 0 2 1 1 1 0 0 0 0 1 1 0 1 1 1 0 0 1 1 0 0 1 0 0 0 0 0 0 0 0 0 0 0 0 0 1 2 1 0 0 2 0 1 0 0 1 1 1 1 1 1 1 1 2 1 1 1 1 0 1 0 0 0 2 0 2 1 2 1 1 2 2 1 1 0 1 0 0 0 1 0 2 2 1 1 0 1 0 0 0 1 1 0 1 1 2 2 1 0 2 0 1 2 0 1 1 0 0 1 1 0 0 0 1 0 1 1 0 1 1 2 1 2 0 2 0 0 0 0 0 1 0 1 0 0 1 0 0 2 2 1 0 0 0 0 0 1 0 0 0 0 0 0 1 1 2 0 0 0 0 0 0 0 0 0 2 1 1 0 1 0 0 1 0 2 2 0 0 0 2 0 0 0 2 0 1 0 1 0 0 0 0 1 1 0 0 2 2 0 0 2 1 0 0 0 1 0 1 2 0 0 2 0 0 0 0 0 0 0 0 2 1 0 0 1 0 0 0 2 0 2 0 0 0 0 0 0 1 1 1 1 0 0 0 0 0 0 0 1 0 0 0 1 0 2 1 2 2 2 1 0 1 0 0 0 1 1 0 0 0 1 1 1 0 0 1 1 1 1 1
161 0 0 0 0 0 0 2 1 2 1 0 0 1 0 0 0 2 2 0 2 2 0 2 0 0 0 1 1 2 2 0 0 1 2 0 2 1 0 0 0 0 0 0 2 0 1 0 2 0 0 0 0 1 1 1 0 1 1 0 1 1 0 0 1 1 1 0 1 0 0 1 2 2 1 2 1 0 1 0 1 2 1 1 1 0 0 0 2 2 0 0 2 1 0 0 0 0 0 1 2 2 0 0 2 0 1 1 1 1 0 0 0 1 1 1 0 0 1 1 1 0 1 1 0 0 0 1 0 1 1 1 1 0 0 0 0 0 0 0 0 2 0 0 0 0 0 0 0 0 0 1 0 0 0 0 0 2 0 0 2 0 1 1 2 1 1 1 0 1 1 1 0 1 1 1 0 1 0 1 0 1 1 1 1 1 2 1 0 0 0 1 0 1 1 1 2 2 0 0 0 1 0 1 1 0 1 1 2 0 1 1 1 0 0 0 0 1 0 0 2 1 1 2 0 0 2 0 0 0 0 0 1 0 2 1 0 2 2 0 0 0 2 0 2 0 0 0 2 0 0 0 1 0 0 2 1 0 0 0 0 0 0 0 0 0 1 0 0 0 0 0 0 0 1 1 0 0 1 0 1 1 1 1 2 1 0 0 0 2 2 1 2 2 2 2 0 2 0 1 0 1 1 1 1 0 2 0 0 0 1 1 1 1 1 0 1 1 0 0 1 2 1 1 1 0 1 0 1 0 0 1 1 1 0 0 0 0 0 1 1 1 2 0 0 0 2 0 1 1 0 0 1 1 0 1 1 0 0 1 1 1 2 0 2 1 0 0 0 2 0 2 0 2 0 0 0 0 0 0 2 0 1 1 1 1 1 2 2 1 1 1 1 0 1 1 1 0 0 0 0 0 0 2 1 1 0 2 0 1 1 0 0 0 0 1 1 1 0 0 1 1 0 1 0 1 0 0 1 0 0 1 0 0 2 1 0 2 0 0 2 0 1 2 2 2 2 1 2 0 0 1 0 2 2 0 2 1 1 1 1 1 0 0 0 1 1 1 0 1 0 2 2 0 1 0 1 1 1 1 1 1 1 0 2 0 0 1 0 1 1 1 1 0 1 0 0 1 1 1 1 2 2 0 2 1 2 0 0 0 0 2 0 0 0 2 0 1 0 2 1 0 1 0 0 1 1 1 1 2 0 0 0 1 2 0 1 1 1 2 2 2 0 0 2 0 0 1 1 0 0 1 1 2 0 1 0 0 0 0 1 0 0 1 0 0 0 2 2 0 0 0 0 0 0 0 0 1 2 1 1 0 0 0 2 0 2 0 0 0 0 0 1 2 0 1 0 0 0 0 0 2 0 2 0 0 0 0 0 0 0 0 0 1 0 1 0 0 1 0 0 0 0 0 0 0 2 2 0 0 1 0 1 1 0 1 1 0 1 1 0 0 0 1 0 0 2 0 0 0 0 2 1 1 0 0 0 1 1 0 0 0 1 0 1 2 0 0 1 0 1 0 0 0 0 0 1 0 1 1 1 1 2 1 1 1 1 1 2 0 1 1 0 2 0 0 2 2 2 2 0 2 0 1 2 0 1 1 1 0 0 0 0 0 0 0 0 1 2 1 0 0 1 2 1 2 2 1 1 0 1 1 0 1 1 0 1 1 1 2 0 0 0 0 0 0 0 0 0 2 2 2 0 0 0 0 1 0 0 0 0 0 2 0 1 0 1 0 2 2 0 0 0 1 0 0 1 2 0 2 0 1 1 0 0 0 0 1 0 1 0 1 2 2 1 0 1 1 0 1 0 2 1 2 1 2 1 1 0 1 0 0 0 0 0 2 0 1 0 0 0 0 0 1 2 0 1 1 0 0 0 2 1 0 0 0 0 0 1 0 0 0 1 1 1 0 1 2 2 0 0 1 0 0 2 0 0 1 0 1 0 0 1 0 0 2 0 0 1 0 0 0 2 0 0 0 0 2 1 1 1 1 0 0 0 0 1 2 1 1 0 1 1 0 2 0 2 1 1 0 1 2 0 0 2 1 1 0 0 2 0 1 0 0 0 2 0 0 1 1 0 0 2 0 2 0 2 0 0 0 2 0 0 1 0 0 0 1 2 1 0 1 2 2 1 1 1 0 0 0 2 0 2 1 0 0 0 1 0 0 0 0 0 0 2 1 2 0 0 0 1 0 1 0 0 0 1 1 1 1 1 2 0 1 1 0 1 1 0 1 1 1 1 2 2 0 0 1 2 0 1 1
162 0 0 0 0 0 0 2 2 2 0 1 0 1 0 0 1 2 2 0 2 2 0 1 0 0 0 2 2 2 1 0 0 0 2 1 2 2 0 0 2 0 0 0 2 0 0 0 2 0 0 0 0 1 0 1 1 0 0 1 1 1 2 2 1 1 1 0 0 0 0 0 2 2 0 2 2 0 1 0 2 2 0 1 2 0 1 0 2 2 0 0 1 2 0 0 1 1 0 1 0 2 1 0 0 0 2 0 2 0 0 2 0 1 1 1 0 0 1 2 2 0 2 2 2 2 0 1 0 1 0 0 0 0 1 1 0 0 0 0 0 2 0 0 2 1 0 0 0 0 0 0 1 0 0 0 0 0 0 1 1 0 2 0 1 2 1 2 0 0 0 0 0 1 2 2 1 1 0 1 0 2 1 2 1 1 2 1 0 0 0 1 0 1 2 0 1 2 0 0 0 0 0 1 1 0 1 0 0 0 0 0 1 0 1 1 1 1 1 1 1 0 0 1 0 1 1 1 1 0 1 1 0 0 1 0 0 2 1 1 1 1 2 1 1 0 0 0 2 0 0 0 0 0 0 1 0 1 0 0 0 0 0 0 0 0 0 0 2 0 0 1 1 2 0 0 0 0 2 0 0 1 1 2 2 0 2 0 1 2 0 1 0 2 2 0 1 0 0 0 0 0 0 0 0 0 1 0 1 1 0 0 2 2 2 0 1 1 1 0 1 2 2 0 2 1 1 0 0 1 0 2 0 0 0 0 0 0 0 0 0 0 1 0 0 0 1 0 0 1 0 0 2 2 1 0 0 2 0 0 0 0 2 0 2 2 0 1 1 1 1 1 2 1 0 0 0 1 0 0 2 0 1 1 0 1 1 1 1 0 0 2 1 0 1 1 0 1 1 1 1 1 0 1 0 1 1 1 0 1 0 0 0 0 1 2 0 0 0 0 0 1 0 0 1 1 1 0 1 0 0 1 0 2 1 0 1 1 1 1 1 1 0 0 0 2 2 0 2 0 1 1 0 1 0 0 0 1 0 1 2 0 0 0 0 0 0 1 0 1 0 1 2 1 0 0 0 2 1 1 1 0 0 1 0 2 1 1 1 0 2 2 2 2 1 0 1 1 1 0 1 2 1 1 1 1 1 0 1 0 1 1 0 1 1 0 0 1 0 1 1 0 1 0 0 2 0 2 0 2 0 2 0 0 1 0 0 0 1 1 1 1 0 1 1 1 0 1 1 0 0 0 0 2 2 0 0 2 0 0 0 0 1 2 0 0 0 1 0 0 1 2 1 0 1 0 2 1 2 1 1 0 1 0 1 0 2 0 0 0 0 1 1 1 1 0 0 0 0 0 0 2 0 0 1 1 0 1 0 0 1 0 1 2 0 1 1 0 1 0 0 0 0 0 0 2 2 1 0 0 0 0 0 1 0 0 1 0 2 0 2 0 0 1 0 0 1 1 1 1 0 1 0 1 0 0 0 1 1 0 0 0 2 0 2 2 1 1 1 0 0 2 0 0 1 0 0 1 1 1 0 0 1 0 0 0 1 1 2 0 2 0 0 1 0 0 1 1 1 1 0 1 0 0 0 0 0 1 0 1 2 1 0 1 0 1 0 0 0 0 0 1 1 2 0 0 1 1 1 0 0 0 0 0 0 0 1 1 0 2 0 1 0 1 1 1 1 0 0 0 0 1 0 1 0 1 0 0 2 0 0 0 1 0 1 0 1 1 1 1 0 0 2 0 0 2 1 1 0 1 0 0 0 1 2 0 2 2 0 2 0 2 2 2 0 0 0 0 1 0 1 0 1 1 1 2 1 0 0 2 0 0 1 0 0 0 0 1 1 1 0 1 0 0 2 0 0 2 0 0 0 2 1 0 0 1 1 2 2 1 1 1 0 0 0 0 0 0 0 0 0 0 1 0 1 1 0 0 0 0 0 0 0 0 0 0 1 0 1 0 0 0 0 1 0 2 0 2 1 2 2 2 0 0 0 0 0 2 0 2 0 1 0 0 2 0 2 2 0 0 0 2 1 0 1 1 0 1 0 2 0 0 0 0 0 1 0 1 2 1 0 1 2 1 0 0 2 1 0 0 2 0 0 1 0 0 0 0 2 2 0 0 1 0 0 2 1 0 0 1 2 0 0 2 1 0 2 0 0 0 0 0 1 0 1 1 1 1 1 0 1 0 1 1 0 1 0 2 0 0 0 2 0 2 0 0 0 0 0 0 0 0 0 2 1 0 0 1 2 1 1 0
163 0 0 0 0 0 1 2 1 2 1 0 1 1 1 1 0 0 0 0 1 0 0 2 0 0 0 1 2 2 2 0 0 2 1 0 2 1 0 0 1 0 0 0 1 0 0 0 2 0 0 0 0 0 1 1 0 0 0 1 0 2 1 2 0 0 1 0 1 0 0 0 1 1 2 1 0 0 2 0 1 2 1 1 1 0 0 0 1 1 0 0 1 1 0 0 0 0 0 1 2 1 1 0 0 0 2 1 1 1 1 2 1 1 1 1 0 0 2 0 0 0 2 1 1 1 0 0 2 2 0 0 0 0 1 0 0 0 0 0 1 1 0 0 1 2 0 0 1 1 0 0 0 1 1 0 0 0 0 2 2 0 1 1 1 1 1 0 0 2 1 0 0 2 1 0 0 2 0 2 0 0 0 0 2 1 1 2 0 1 1 2 1 0 0 0 0 1 0 0 0 0 0 2 2 0 0 0 0 1 0 1 1 0 0 0 0 0 1 0 2 0 0 2 1 0 1 0 0 2 0 0 1 1 1 0 1 2 2 0 0 1 2 0 2 0 0 0 2 0 0 0 2 0 0 1 0 0 0 0 0 0 0 0 0 0 0 1 1 0 0 0 0 1 1 1 0 1 2 0 2 0 0 2 0 0 0 0 0 2 1 0 0 2 2 0 2 1 0 1 0 1 0 0 0 0 1 1 1 1 1 1 2 1 1 0 1 0 1 0 0 2 1 1 1 0 1 0 1 1 0 2 0 1 0 0 0 0 0 0 1 0 2 1 0 0 1 0 2 1 1 0 1 1 1 0 1 1 0 1 1 1 2 0 2 0 0 0 1 1 1 1 1 1 0 0 0 0 0 0 0 2 0 0 2 1 0 1 1 1 0 1 0 0 1 0 0 0 0 0 0 0 0 0 0 0 0 0 0 1 1 1 0 0 1 2 0 1 0 1 1 1 0 1 0 1 1 0 1 0 0 1 0 2 2 1 0 1 1 0 1 1 1 0 0 1 2 0 1 0 0 0 0 1 1 1 0 1 1 0 2 1 1 1 1 2 1 1 0 1 0 1 1 2 1 0 1 2 2 2 0 0 0 1 0 2 1 1 0 0 1 1 0 1 0 0 1 1 1 0 1 2 2 0 2 0 2 0 1 0 1 0 0 0 1 1 0 1 0 2 2 0 2 0 0 2 0 1 1 2 0 1 0 0 1 0 0 0 2 2 1 0 0 2 2 2 0 0 2 1 0 1 0 1 1 2 0 0 2 0 0 2 0 2 0 0 1 1 1 0 0 1 1 0 1 0 2 0 2 0 1 0 1 0 0 0 0 0 1 0 1 1 0 1 0 0 0 0 0 0 0 2 0 1 0 0 0 0 0 0 2 0 0 0 1 0 0 0 0 0 1 1 0 1 1 0 1 2 0 0 0 0 0 1 0 1 0 1 2 0 0 1 0 1 0 0 2 0 0 0 1 1 0 0 0 0 0 0 1 0 0 0 1 1 0 1 0 0 2 0 0 0 0 0 0 2 2 1 1 1 0 1 2 2 1 1 0 2 1 1 1 0 0 0 0 0 0 1 1 1 0 1 1 0 2 0 2 2 0 0 1 1 0 1 0 1 0 2 1 1 1 0 1 2 0 1 1 0 0 0 0 2 1 0 1 1 2 0 0 0 0 0 0 1 2 0 0 1 0 1 0 0 0 1 0 1 0 0 0 0 0 0 1 0 0 0 1 0 2 2 1 0 0 1 1 1 0 1 0 2 0 0 1 0 1 1 1 1 1 2 0 1 2 2 0 0 0 1 0 0 0 0 1 1 1 1 1 0 0 2 0 0 0 1 0 1 1 1 2 0 0 0 0 0 2 0 0 1 0 0 1 1 0 0 0 0 0 1 1 0 0 0 0 0 0 0 0 1 1 0 0 1 1 0 1 0 1 0 1 1 1 1 0 0 0 0 2 0 0 0 0 0 0 0 0 0 0 1 1 0 0 1 0 0 0 0 0 2 0 2 0 1 0 1 1 0 1 0 0 0 0 2 0 0 1 1 0 1 0 2 0 0 0 0 1 2 0 0 2 1 0 1 2 1 0 0 2 1 0 1 2 0 0 1 2 0 1 0 1 1 1 0 1 2 1 1 1 0 0 2 1 1 2 1 1 0 1 0 0 0 0 0 1 0 1 1 1 0 0 0 1 0 0 0 0 1 0 1 1 1 1 2 0 1 0 0 0 0 1 0 0 0 0 2 0 1 0 0 0 0 0 0
164 1 0 0 0 0 0 2 1 2 0 0 0 2 2 2 0 0 0 2 0 0 0 1 1 2 2 2 2 2 2 0 1 1 1 0 1 1 0 0 2 0 1 1 2 0 1 0 1 0 0 0 0 0 2 0 0 1 1 2 0 0 2 2 1 1 1 0 0 0 0 1 2 2 1 2 1 0 1 0 1 2 0 0 2 0 0 0 1 2 1 0 1 2 1 0 1 0 1 2 2 0 1 0 1 0 1 1 1 1 1 2 1 2 2 2 1 0 0 1 1 1 2 1 1 1 0 2 0 2 0 0 0 0 0 0 0 1 0 0 1 2 0 0 1 1 0 0 1 2 0 0 0 0 1 0 0 0 0 1 1 1 2 0 1 1 1 0 2 0 1 1 0 2 0 0 0 0 0 0 0 0 0 0 0 0 1 0 0 0 0 0 1 1 1 1 2 1 0 0 0 0 0 1 1 0 1 0 0 0 0 1 2 0 1 0 1 1 0 0 2 1 0 1 0 1 0 1 1 1 1 1 0 0 2 0 0 2 2 0 0 0 2 0 2 0 0 0 1 1 0 0 1 0 0 1 0 1 0 1 1 1 0 0 0 0 0 1 0 0 0 0 0 2 0 0 1 1 2 0 0 0 1 2 2 0 2 1 1 1 1 1 0 1 2 0 2 0 0 0 0 0 1 1 0 1 0 0 1 1 0 0 2 1 1 0 2 0 1 0 1 2 1 0 1 0 1 0 0 0 0 2 0 1 0 0 1 2 0 2 1 1 2 0 1 1 1 1 1 2 1 1 2 2 2 0 0 1 0 1 1 1 1 0 1 1 0 1 2 0 1 0 0 2 1 1 0 0 0 0 1 1 0 0 0 1 1 0 0 1 1 1 0 1 2 2 2 0 1 1 1 1 0 1 0 1 1 0 0 2 0 1 0 0 0 1 1 0 0 0 0 2 1 1 0 2 0 0 0 0 0 0 0 2 0 0 0 0 0 1 0 2 0 0 0 2 2 0 1 0 0 1 0 2 1 1 0 2 1 1 2 1 0 0 0 0 0 1 0 1 0 0 2 1 0 2 0 2 1 1 2 0 0 0 2 1 0 0 2 0 1 2 2 2 0 0 0 2 2 0 0 0 2 0 2 1 1 1 0 0 0 1 0 1 0 1 1 0 0 2 0 0 2 1 1 2 0 1 0 2 1 1 0 0 1 0 1 1 2 2 1 1 0 1 2 0 0 2 1 0 0 0 1 2 0 0 0 1 0 0 1 0 1 1 0 0 1 2 2 1 0 0 0 0 0 0 0 1 1 2 0 0 0 0 2 1 2 0 0 0 0 0 1 0 1 0 1 0 0 0 0 2 0 1 0 0 2 0 0 1 0 0 0 1 1 1 0 0 0 0 1 0 0 0 0 1 2 1 0 0 0 0 1 2 0 0 2 1 2 0 2 1 2 2 0 0 0 1 1 0 1 1 1 2 1 1 0 0 1 0 0 0 2 0 1 1 0 0 0 1 1 1 0 0 1 0 0 0 2 0 0 0 1 1 1 1 0 1 2 0 2 0 0 1 0 0 2 2 2 2 1 1 0 0 1 0 1 2 0 0 1 1 1 0 1 1 1 1 1 1 0 0 0 2 1 0 0 1 1 0 1 2 0 0 1 1 1 0 0 1 0 0 0 0 1 0 0 0 0 0 0 0 0 0 0 1 0 0 2 1 0 0 1 0 0 1 0 0 2 2 0 0 0 1 1 1 1 2 0 2 0 1 0 0 0 1 0 2 1 2 0 1 2 1 0 0 0 2 0 0 0 0 1 1 1 1 0 0 1 1 0 0 1 2 0 2 1 2 2 1 0 2 0 1 2 0 1 1 0 0 1 1 1 0 0 0 0 1 1 0 1 1 0 0 0 0 0 0 0 0 0 0 1 0 1 0 0 0 0 0 1 1 1 0 1 1 1 1 1 0 0 0 0 1 0 1 0 1 2 1 1 1 1 0 1 1 0 1 0 2 0 2 1 0 1 0 2 2 1 0 1 2 1 0 1 2 0 1 0 2 0 0 0 0 1 2 0 1 2 2 0 1 1 0 1 0 0 0 0 0 2 0 0 2 0 0 0 0 2 2 0 1 2 2 2 0 1 0 0 1 2 0 0 1 1 0 2 1 0 0 0 2 2 0 1 1 1 1 1 0 0 0 0 0 1 0 2 2 0 0 0 2 0 1 0 1 1 0 0 0 0 0 0 2 1 0 0 0 0 0 2 2
165 0 0 0 0 0 0 1 1 2 2 0 0 0 0 0 0 2 1 2 1 1 1 2 0 0 0 2 2 2 2 2 2 2 0 0 0 0 0 0 0 0 0 0 1 1 1 0 0 0 0 0 1 0 0 1 0 1 1 1 1 1 2 2 0 0 0 0 1 0 0 2 1 1 1 1 1 0 0 0 1 1 0 1 2 0 0 0 1 2 0 0 0 2 0 0 1 0 0 1 1 2 0 0 1 1 2 1 1 1 1 2 2 2 2 2 2 0 1 1 1 1 2 0 0 0 0 0 1 1 0 0 0 0 1 1 1 0 0 0 1 1 0 0 1 0 1 0 0 1 0 1 1 1 0 0 0 1 0 2 1 1 2 0 1 1 1 1 1 0 0 2 2 2 2 2 1 0 0 0 0 0 1 2 1 1 2 2 0 0 0 2 0 2 1 0 0 2 0 0 0 0 1 1 1 0 0 0 0 0 0 1 0 0 0 0 0 0 2 1 1 0 0 2 0 0 0 0 0 0 0 0 0 0 2 0 0 2 2 0 0 0 2 0 1 0 0 0 1 1 0 0 1 0 1 2 0 1 0 0 0 0 1 1 1 1 0 0 2 0 0 1 1 1 0 0 1 0 0 0 0 0 1 2 1 0 1 1 0 2 1 1 0 1 2 1 0 0 0 0 0 0 0 0 0 0 1 0 0 0 0 1 1 1 1 0 2 0 0 0 1 1 1 0 0 0 0 0 2 0 0 2 1 2 0 0 0 0 0 0 0 0 2 0 0 0 2 0 1 2 0 0 2 2 1 1 2 1 1 0 1 1 2 0 2 1 0 1 2 0 2 0 2 1 0 0 0 0 0 0 1 1 2 2 0 0 1 1 1 0 0 0 1 1 1 0 0 0 1 1 1 1 0 1 1 0 0 2 1 1 0 1 1 0 1 2 0 1 0 1 1 1 2 0 0 2 0 1 0 1 0 2 0 0 1 0 0 0 0 0 2 0 2 1 1 1 2 0 2 0 0 2 0 1 1 0 1 1 1 0 2 0 0 0 0 0 0 2 0 0 0 0 2 0 1 0 1 2 1 1 2 1 0 0 2 2 0 1 1 0 2 2 0 1 0 0 0 2 2 0 0 1 1 1 1 1 1 0 0 0 0 2 0 1 1 0 0 0 1 2 1 0 1 0 0 1 1 2 0 2 0 2 0 1 2 0 1 2 2 2 1 1 0 0 1 0 0 2 0 0 0 0 0 2 0 0 0 0 0 0 2 0 1 1 1 1 0 2 2 2 1 2 1 1 1 1 2 1 1 2 0 0 0 0 1 1 1 0 1 0 0 2 0 0 1 0 0 1 0 1 1 1 1 0 1 0 1 0 1 0 0 0 0 0 2 0 0 0 0 1 0 1 0 1 1 0 0 2 0 0 0 0 0 2 0 0 2 2 2 0 1 0 2 2 0 0 0 1 0 1 0 1 1 1 1 1 0 0 2 0 0 0 2 0 2 1 0 1 1 0 0 0 0 0 1 1 1 1 1 1 1 0 2 2 2 2 0 1 1 0 2 0 0 1 0 0 2 1 1 1 1 0 0 2 2 0 0 2 0 1 1 1 0 0 0 0 0 0 0 0 0 1 0 2 2 0 0 1 1 0 0 0 0 0 0 0 1 1 1 2 0 0 0 1 1 0 0 0 0 0 0 0 0 0 0 0 0 0 2 0 0 0 1 0 0 1 2 1 1 1 0 0 0 0 0 0 1 1 1 1 0 1 0 1 2 0 2 1 0 1 0 1 2 1 0 0 1 1 0 0 0 0 1 2 1 2 1 0 0 2 0 0 2 0 1 0 0 2 0 0 0 0 0 0 2 0 0 0 0 1 1 0 0 0 0 0 0 1 0 0 0 0 1 1 1 0 1 0 0 0 0 0 0 0 2 0 0 1 0 0 1 1 0 0 0 0 0 0 0 0 0 0 1 0 0 0 0 2 0 0 0 0 0 0 0 0 1 1 1 1 0 1 0 0 1 0 2 1 2 0 2 2 0 0 2 1 0 1 0 1 1 0 0 0 1 1 0 1 2 1 0 1 2 1 0 0 1 2 0 1 2 0 0 1 0 0 0 0 0 0 0 1 2 1 0 0 0 0 0 0 2 0 1 1 0 0 1 0 0 1 1 1 1 1 1 1 1 0 0 0 0 0 0 0 0 2 0 0 1 0 0 1 0 1 0 0 0 0 0 0 0 0 0 2 0 0 0 1 1 0 2 1
166 0 1 0 0 0 0 0 1 1 1 1 0 0 0 0 0 1 1 1 1 0 1 2 0 0 0 1 2 1 2 2 0 0 1 1 2 2 0 0 1 0 0 1 2 1 1 0 1 0 0 0 0 0 2 0 1 0 0 2 0 0 2 2 0 0 1 0 2 1 0 1 2 2 0 2 2 0 0 1 0 2 0 0 1 0 0 0 2 2 0 0 1 2 0 0 1 0 0 0 0 2 1 0 1 0 2 1 1 1 1 2 1 1 1 1 1 0 1 1 1 0 2 1 1 1 0 1 0 1 0 0 0 0 0 0 0 0 0 0 1 1 0 0 0 0 1 0 0 0 0 1 1 1 0 0 0 1 0 0 1 2 1 1 1 2 2 1 1 0 0 1 1 1 1 1 0 0 0 1 0 0 0 0 2 2 0 1 0 0 0 0 1 1 2 0 1 2 0 0 0 0 0 2 1 1 1 1 0 0 1 2 1 0 0 0 0 0 2 2 0 0 0 2 0 0 1 1 0 1 0 0 0 0 2 0 0 2 2 0 0 0 2 0 2 0 0 0 1 1 0 0 1 0 0 2 1 0 0 0 0 0 0 0 0 0 0 0 1 0 0 0 1 1 0 0 0 0 1 0 0 0 0 2 1 0 0 1 0 2 0 0 0 2 2 0 1 0 0 1 0 0 1 1 1 0 0 0 1 0 0 1 1 2 2 0 1 1 1 0 0 2 1 2 0 0 0 0 2 1 0 1 0 1 0 1 0 1 0 1 1 1 2 0 0 0 2 0 0 0 0 0 2 2 0 1 1 1 0 1 1 2 0 0 0 1 1 0 1 1 1 1 0 2 0 1 0 1 0 0 2 2 2 2 0 1 2 0 0 1 0 1 0 0 2 0 0 2 1 1 1 1 0 2 2 0 0 0 0 2 0 1 0 0 1 1 1 1 0 1 1 1 0 0 1 2 2 0 1 0 0 1 0 1 2 1 0 1 0 0 1 1 2 0 0 1 2 0 2 0 0 2 0 1 1 1 0 1 1 0 2 2 1 1 0 1 1 2 0 0 0 0 2 2 1 0 0 2 2 2 0 0 0 1 2 0 0 0 0 0 0 1 1 1 0 0 1 1 2 1 1 2 2 0 2 0 2 0 1 0 1 0 0 2 0 0 0 1 0 1 1 1 2 0 1 2 0 0 0 2 0 0 0 1 0 0 1 0 0 0 2 2 0 0 1 0 0 1 1 0 0 0 0 1 1 0 1 0 0 0 0 0 0 2 0 0 2 1 1 1 1 1 1 0 1 0 2 0 0 2 0 0 0 0 1 0 1 1 0 0 1 1 0 0 1 1 1 0 0 0 0 2 0 0 0 0 0 0 0 1 1 0 1 2 0 2 2 0 1 0 0 0 0 1 1 0 1 1 0 0 0 0 0 1 0 1 0 1 1 1 0 1 0 1 0 0 2 1 1 0 0 1 0 0 0 0 0 1 2 0 0 0 2 0 1 2 0 2 0 0 0 0 1 0 0 1 1 0 1 2 0 1 2 1 0 1 2 1 1 1 1 0 0 1 0 0 1 2 0 0 0 0 1 1 1 1 1 2 0 0 0 0 0 0 0 2 0 1 0 0 0 0 1 1 1 1 1 0 0 0 0 1 0 0 0 0 2 0 0 1 0 0 0 0 1 1 0 0 0 0 0 0 0 0 0 1 2 1 2 1 0 0 2 1 0 0 1 0 1 1 0 0 1 1 1 1 1 1 1 1 1 1 2 0 0 1 0 2 0 2 0 2 2 2 2 2 0 0 0 0 0 1 0 1 2 1 1 1 0 1 0 0 0 0 0 2 0 2 2 1 1 1 0 0 1 0 0 0 0 0 2 0 1 0 0 1 0 1 1 0 0 0 1 1 1 0 1 1 1 0 0 0 1 0 1 0 1 0 0 1 0 2 0 0 1 2 2 0 1 0 1 0 1 1 0 1 0 2 0 1 0 0 1 1 1 1 0 1 0 2 0 1 0 0 1 1 1 2 0 0 0 2 0 0 1 2 0 1 0 1 0 0 0 0 1 1 0 0 1 1 0 0 2 1 1 0 2 2 0 0 1 1 0 1 0 0 0 0 1 1 0 0 2 1 1 0 1 0 0 0 2 0 0 2 1 0 2 1 0 0 0 0 2 0 0 0 0 0 0 0 0 0 0 0 0 0 2 1 1 0 0 2 0 2 0 0 0 0 0 0 0 0 1 2 1 0 0 0 1 1 1 0
167 1 1 1 0 0 0 1 1 1 1 1 2 2 2 2 0 0 0 0 0 0 0 2 0 0 0 0 1 2 2 0 1 0 2 0 2 2 1 1 1 0 0 0 1 0 1 0 1 0 0 0 0 0 1 0 0 0 0 0 0 0 0 0 0 0 0 0 2 0 1 0 2 2 1 2 1 0 2 0 1 2 0 0 2 0 0 0 2 2 0 0 0 1 1 1 1 1 0 2 2 1 2 0 0 0 2 1 1 1 1 1 0 2 2 2 0 0 1 1 1 0 2 2 1 1 0 0 1 1 0 0 1 0 0 0 2 0 0 0 1 1 0 0 0 0 0 0 0 0 0 1 0 0 0 0 0 2 0 2 1 0 1 1 0 1 1 0 1 1 0 1 0 2 2 1 0 1 0 1 0 0 1 1 2 2 1 1 0 1 1 2 0 0 1 0 0 2 0 0 0 1 0 1 1 0 1 0 0 0 1 0 1 0 0 0 0 0 0 1 1 1 1 2 0 0 0 0 0 2 0 0 1 0 1 1 0 2 2 0 0 0 2 1 2 0 0 0 1 1 0 0 1 0 0 2 2 2 0 2 2 2 0 0 0 0 0 1 1 0 0 1 1 2 0 1 0 0 0 0 0 2 0 0 1 1 0 1 0 2 0 0 0 2 2 0 2 0 0 1 0 1 1 1 1 0 1 0 0 0 1 0 1 0 0 0 1 0 2 0 0 2 2 2 0 0 2 0 0 0 0 2 0 2 0 0 0 2 1 1 0 2 2 0 0 1 1 0 0 1 0 0 2 2 2 0 0 1 1 0 1 1 1 0 1 2 0 2 1 1 1 1 0 2 0 0 0 1 1 0 0 2 1 1 0 1 1 0 0 0 0 1 1 0 2 0 0 1 0 0 0 0 0 1 1 0 0 0 0 2 0 1 1 1 1 2 0 0 0 0 0 1 0 0 0 1 0 1 0 0 1 0 0 2 1 1 0 1 0 0 1 1 2 1 1 2 1 0 1 0 1 1 0 2 2 0 1 2 2 2 0 2 0 0 0 0 0 2 0 0 0 0 2 0 1 0 1 2 2 2 1 0 0 0 1 2 0 0 1 0 1 2 0 0 0 0 0 2 2 0 0 2 2 0 2 0 2 1 0 0 0 2 0 1 0 1 0 0 0 2 2 0 1 1 0 1 1 0 0 1 1 0 0 0 0 0 1 0 1 1 0 0 1 0 1 0 0 0 2 0 0 1 1 1 2 1 0 1 0 0 0 0 0 2 1 1 0 2 2 0 0 1 0 0 0 0 0 0 1 1 0 0 0 0 0 0 0 0 0 0 0 2 0 2 0 1 1 0 0 1 1 1 0 0 0 1 2 0 0 2 1 0 0 1 0 1 0 0 0 0 1 2 0 0 0 1 2 0 0 0 0 0 0 2 0 1 1 1 2 0 0 0 1 1 0 0 2 1 1 0 1 1 0 1 0 0 0 0 0 0 0 0 1 0 2 2 1 1 1 0 0 0 0 0 0 0 1 0 2 0 1 0 2 1 1 1 1 1 1 1 1 0 0 1 0 1 1 1 0 0 0 0 0 0 1 0 1 2 0 0 0 0 0 0 0 0 0 1 0 0 0 2 0 1 1 0 0 1 1 1 0 1 0 0 1 1 1 1 1 2 1 0 0 0 0 0 0 0 0 0 0 0 0 0 0 0 0 0 1 0 0 0 1 0 1 1 0 0 2 2 1 0 0 1 0 0 2 1 0 2 1 0 1 0 0 2 0 2 2 2 0 0 2 2 0 0 0 0 0 0 1 0 0 2 2 1 1 0 1 1 0 0 1 1 0 1 1 2 2 2 2 1 0 0 1 0 0 1 0 0 1 1 1 0 0 1 1 0 0 0 0 0 0 0 0 0 0 0 0 0 0 0 0 0 2 0 0 0 0 1 1 2 0 0 0 0 1 0 0 0 0 0 0 2 0 2 0 2 0 0 1 1 0 0 0 0 0 1 1 0 0 2 1 1 2 0 2 1 0 0 0 2 0 1 2 1 1 2 0 1 1 0 0 0 0 2 0 1 2 1 1 0 1 1 0 0 2 2 0 1 2 0 0 2 0 0 0 0 1 1 1 0 2 1 0 1 2 0 0 0 1 0 2 1 1 0 0 0 0 0 0 0 1 0 0 0 0 1 1 0 0 0 0 0 1 0 2 1 1 0 0 1 0 2 0 0 0 0 0 0 0 0 0 2 1 0 0 0 1 0 2 2
168 1 0 0 0 0 0 2 1 2 1 1 0 0 0 0 0 0 0 2 1 1 0 1 0 1 1 1 1 2 2 0 1 1 1 0 2 1 0 0 1 0 0 0 1 0 1 0 1 1 1 0 1 0 0 1 0 1 1 0 1 1 2 2 0 0 0 1 1 0 0 2 1 1 1 1 1 0 0 0 0 1 1 1 1 0 0 1 2 2 0 0 1 2 0 0 0 1 0 1 1 2 0 0 1 0 2 1 1 1 1 2 1 2 2 2 1 0 1 1 1 0 2 1 1 1 0 1 1 1 0 0 0 0 0 0 0 0 0 0 1 1 0 0 1 1 0 0 0 0 0 0 0 0 1 0 0 1 0 0 0 2 2 0 1 1 1 0 1 0 0 1 0 1 1 2 1 1 0 0 0 1 0 0 2 1 1 0 0 0 0 0 0 0 0 1 1 2 0 1 0 1 0 0 0 0 1 1 0 0 1 1 0 0 0 0 1 1 1 1 1 0 0 2 0 0 1 0 0 0 0 0 0 0 2 0 0 2 2 0 0 0 1 1 1 0 0 0 2 0 0 0 1 0 0 2 0 1 1 1 0 0 1 1 0 0 1 0 2 0 0 1 1 2 0 0 0 0 1 0 1 0 2 2 2 0 1 0 0 2 2 1 0 2 2 0 1 0 0 0 1 0 1 1 1 0 1 0 1 1 0 1 2 2 2 0 1 0 1 0 0 2 1 1 1 0 0 0 1 0 0 2 0 1 0 0 0 1 0 2 1 2 1 0 0 0 2 0 1 0 0 0 2 2 2 0 0 1 0 1 1 1 0 1 0 0 0 1 1 1 1 1 0 2 1 1 0 0 0 0 2 0 1 1 0 1 1 1 0 1 1 1 2 0 2 0 0 0 1 0 0 1 0 0 0 0 1 2 0 2 0 0 0 0 2 2 0 0 0 0 0 0 1 1 0 2 0 1 0 0 0 1 2 0 0 0 0 1 1 1 1 1 1 0 0 1 1 1 1 0 0 0 0 2 0 0 0 2 2 0 1 0 1 1 0 2 2 2 0 0 0 1 2 0 1 0 0 2 1 1 1 0 0 0 0 2 0 2 0 0 2 2 1 1 0 0 0 2 2 0 0 1 2 0 2 1 2 0 2 0 0 2 0 1 0 0 0 0 0 0 0 2 2 0 0 2 0 0 0 2 1 0 0 0 0 0 2 1 2 2 1 0 0 0 0 1 0 1 1 0 0 0 0 0 2 2 0 0 2 0 0 0 1 1 0 0 0 2 1 0 0 0 1 0 1 0 1 1 2 1 0 0 0 0 1 1 1 0 1 0 0 2 0 1 1 1 1 0 0 1 1 1 1 1 0 0 1 0 1 1 0 0 0 0 1 2 1 0 0 0 1 1 0 0 0 1 1 2 0 0 0 0 0 0 0 1 0 1 2 0 1 0 0 1 1 0 2 0 0 0 0 1 2 2 1 1 0 0 2 0 0 0 1 1 0 1 2 1 1 0 1 0 0 0 0 0 0 0 0 2 0 0 2 1 0 2 1 2 1 0 2 0 0 1 0 0 2 2 1 2 1 1 0 0 1 0 1 0 0 0 1 1 1 0 0 0 0 2 1 1 0 0 0 2 1 0 0 0 0 0 0 0 0 0 1 1 0 1 0 1 0 0 0 0 1 0 0 0 0 0 0 0 0 1 0 0 0 0 2 0 0 0 1 0 0 1 0 0 1 0 0 0 0 2 1 1 2 1 1 1 0 1 1 1 0 2 0 2 0 2 1 2 2 2 0 0 1 2 0 0 0 2 2 2 0 1 0 0 0 1 0 0 1 0 1 2 1 2 2 2 2 2 0 0 2 0 0 0 1 0 2 1 2 0 0 0 0 1 0 0 0 0 1 0 1 0 0 0 0 0 0 0 1 0 1 1 0 0 0 0 1 1 0 0 0 1 1 0 1 0 1 0 0 1 0 2 1 1 0 1 2 2 0 0 1 1 0 1 0 2 0 2 0 0 2 0 2 1 2 0 0 2 1 0 2 2 1 1 0 1 1 0 0 0 2 1 0 0 1 0 0 1 2 0 0 0 1 1 1 0 2 1 1 2 0 0 0 0 1 0 1 0 1 2 2 2 0 0 0 0 0 0 2 0 0 0 0 0 0 1 0 1 1 0 2 1 2 0 0 0 1 0 0 0 0 0 2 1 1 1 1 2 0 1 0 0 0 0 1 0 0 0 0 0 0 0 0 0 1 0 1 1
169 1 0 0 0 0 0 2 1 2 1 1 0 0 0 0 0 1 1 1 1 0 0 2 0 0 0 0 1 1 1 1 1 2 0 0 2 1 0 0 1 1 0 0 0 2 2 0 1 0 0 0 0 1 1 0 0 1 1 1 1 1 2 2 0 0 0 1 1 0 0 2 2 2 1 2 1 0 0 1 0 1 0 0 2 0 0 1 2 2 0 1 1 1 1 0 0 2 0 2 1 2 1 0 1 1 1 1 1 1 1 2 0 1 1 1 0 0 2 1 1 1 2 2 2 2 0 1 1 2 0 0 0 0 1 0 0 0 0 0 1 1 0 0 0 1 0 0 0 1 0 1 0 0 1 0 0 1 0 1 1 2 1 1 1 1 0 1 1 0 0 0 0 2 1 0 0 0 0 0 0 0 2 2 2 2 2 1 1 0 0 0 0 2 2 0 1 1 0 0 0 0 0 1 1 0 1 0 1 0 1 1 2 0 0 2 2 0 2 1 1 0 0 2 0 1 0 1 0 1 0 0 0 0 2 0 0 2 1 1 1 1 2 0 1 0 0 0 1 1 1 1 1 1 0 1 1 1 0 0 0 0 1 0 0 0 0 0 1 0 0 0 2 2 0 0 0 1 2 0 0 1 1 1 1 0 1 1 1 1 1 1 1 2 2 1 0 1 0 1 0 0 0 0 0 0 0 0 1 1 0 1 2 2 2 0 0 0 1 0 1 2 1 2 1 0 1 0 1 0 0 2 0 1 0 0 0 2 0 0 0 1 1 0 1 1 1 0 1 1 0 0 1 1 0 0 0 2 0 2 2 1 1 1 1 0 1 1 1 1 1 1 1 2 0 0 0 1 0 0 2 0 0 0 1 0 0 0 0 1 0 0 2 1 1 1 1 0 1 1 1 1 0 0 0 0 1 0 0 1 1 1 0 0 0 0 2 0 0 0 0 2 1 0 1 2 0 1 0 0 1 0 1 0 2 0 0 1 1 0 1 1 0 0 0 2 1 0 0 0 0 0 0 2 2 1 1 2 1 0 1 1 1 0 0 1 1 2 0 0 1 1 1 2 1 0 1 1 2 0 2 1 0 0 2 1 0 0 0 0 0 1 0 2 0 0 0 1 1 0 1 2 2 0 2 1 2 1 2 0 1 1 0 0 0 2 1 1 0 2 1 0 2 0 0 1 1 0 0 1 1 0 0 1 1 0 1 1 2 1 1 1 0 2 2 0 0 1 1 0 0 0 1 1 1 1 0 0 1 0 0 0 1 1 0 0 1 1 1 0 0 0 0 0 0 0 0 1 1 2 0 0 0 0 0 0 0 0 0 0 0 0 1 1 0 1 1 1 0 1 1 1 1 1 0 0 1 0 0 2 0 0 1 1 0 1 1 0 1 0 1 0 0 0 0 2 2 1 0 0 1 0 0 1 0 0 0 0 2 0 2 0 1 1 1 0 1 0 0 1 1 1 0 1 0 0 0 0 2 0 0 0 1 0 1 2 0 0 1 0 1 1 1 0 1 0 0 0 1 1 0 1 2 1 1 2 0 0 2 0 2 0 0 1 0 0 1 2 1 1 0 1 0 0 1 0 1 1 0 0 0 0 0 0 0 1 0 1 1 1 0 0 0 1 0 0 1 0 0 0 0 1 0 0 0 0 1 2 0 2 0 2 0 0 1 0 0 1 0 1 1 1 0 0 0 0 0 1 1 0 1 0 2 0 0 0 0 1 1 1 0 0 0 0 0 0 0 1 1 1 0 1 0 0 0 1 0 1 0 2 0 2 2 1 0 0 0 1 0 0 0 2 1 1 1 0 2 1 0 1 0 0 1 1 1 2 2 2 1 1 1 1 0 2 2 0 2 1 0 0 1 1 1 0 0 1 2 0 0 0 0 0 1 1 1 0 1 1 0 0 1 0 0 0 2 0 0 1 0 1 1 1 0 0 0 1 1 2 2 0 0 1 0 0 0 2 1 1 1 1 1 1 0 0 0 0 1 2 0 2 0 2 0 0 2 1 1 2 0 0 0 2 0 0 2 0 1 0 0 0 2 0 0 0 0 2 0 0 1 1 0 0 2 1 0 0 1 2 0 0 2 0 0 2 0 0 0 1 1 0 0 0 2 2 2 1 2 0 0 1 2 0 2 0 0 1 1 0 0 0 0 1 2 0 2 2 2 0 0 0 1 0 1 1 0 0 1 2 0 0 0 1 0 2 0 0 0 0 0 0 0 0 0 0 0 0 0 0 2 0 1 1
170 1 0 0 0 0 0 2 0 2 1 0 1 1 1 1 0 1 0 1 2 1 0 1 0 0 0 2 2 2 2 0 0 0 1 0 0 1 0 0 0 0 0 0 2 0 1 0 1 1 1 0 0 0 1 0 0 0 0 1 0 1 0 0 1 1 0 1 1 0 0 2 1 1 2 1 0 0 2 0 2 2 1 1 1 0 1 0 2 2 0 0 2 2 1 1 0 2 1 2 2 1 1 0 1 1 1 2 0 2 1 1 0 2 1 1 0 0 2 0 0 0 2 1 1 1 0 2 0 2 2 2 0 0 0 0 0 0 1 0 0 2 0 1 0 0 0 0 0 0 0 0 0 0 0 0 0 2 0 1 0 1 1 1 0 1 1 2 1 0 0 0 0 2 2 0 0 2 1 2 0 1 0 0 0 0 2 2 0 2 2 2 0 2 2 0 0 1 0 0 0 0 1 1 1 0 0 0 0 0 2 2 1 0 0 2 2 0 2 1 1 0 0 2 0 0 0 0 0 1 0 0 0 0 2 0 0 2 1 1 1 2 2 1 2 0 0 0 2 0 0 0 1 0 0 1 1 0 0 0 0 0 1 1 0 0 1 1 2 0 1 0 0 2 1 0 0 1 2 0 2 0 1 2 2 0 0 2 0 2 1 0 1 2 2 1 1 2 0 0 0 0 1 1 1 1 0 0 1 1 0 0 2 1 1 0 2 1 0 0 2 1 2 1 1 0 1 0 0 2 0 0 0 0 0 1 0 2 0 0 1 0 1 1 1 1 1 0 1 0 0 0 1 0 0 0 1 1 0 0 0 0 0 1 0 0 0 1 2 0 2 0 0 2 0 0 0 0 0 0 1 1 0 0 1 0 0 1 1 0 0 0 1 0 2 2 1 0 1 0 0 1 0 1 0 1 1 0 0 1 1 0 1 1 2 2 0 0 0 0 0 0 2 0 2 2 2 1 0 1 1 1 0 2 1 1 1 0 2 2 1 0 1 1 0 2 2 0 0 0 0 1 0 1 0 0 0 0 0 0 2 0 0 0 0 0 0 1 0 1 0 1 2 1 1 1 1 2 2 1 1 0 0 1 2 0 0 1 0 1 0 2 0 1 1 0 1 2 2 0 0 1 0 2 0 2 1 2 0 0 0 2 0 0 0 1 0 0 0 1 0 0 2 0 1 2 0 1 0 2 0 1 0 0 0 0 1 1 2 1 1 1 0 1 2 0 0 0 2 0 0 2 1 2 1 0 0 0 1 0 0 1 1 2 0 0 0 2 1 0 0 1 2 0 0 0 2 0 1 1 0 0 0 0 2 1 2 0 1 1 1 0 2 0 2 0 0 0 0 1 2 1 0 0 2 0 0 1 0 0 1 0 0 0 1 0 0 0 1 1 0 1 0 2 2 0 0 1 0 0 0 1 0 2 0 1 0 0 1 1 1 0 1 1 0 0 2 1 0 1 1 0 0 1 0 0 0 0 1 1 1 0 1 0 1 2 2 2 0 0 1 0 0 0 1 0 2 1 0 2 0 1 1 1 0 1 1 0 2 0 1 0 0 2 2 1 2 2 1 1 1 1 1 0 2 0 2 2 0 0 2 2 0 2 2 1 0 2 2 2 0 0 1 2 2 1 1 1 1 0 1 1 0 0 1 1 2 1 1 1 0 0 0 0 0 1 0 0 0 0 0 0 0 0 0 0 0 0 2 0 0 0 1 0 0 1 2 1 1 1 1 0 0 1 0 0 1 1 0 2 0 0 1 1 0 1 0 0 0 2 0 2 2 2 1 0 0 1 1 0 0 1 1 2 0 0 1 0 0 1 0 0 1 1 1 2 2 1 2 2 0 2 0 1 1 0 1 1 0 0 0 2 1 1 0 0 0 0 0 0 0 0 1 1 1 0 1 1 1 1 0 0 0 0 2 0 0 0 0 0 1 2 0 0 0 1 1 0 2 1 1 0 0 0 0 0 0 0 2 2 1 2 0 0 0 0 1 2 0 2 0 2 1 1 2 2 2 1 0 0 0 1 0 0 2 1 1 2 0 1 0 0 0 0 1 2 0 2 2 0 1 1 2 2 0 1 0 1 1 0 1 0 0 1 0 0 1 1 1 0 0 0 0 1 0 1 1 0 0 0 2 0 1 2 1 0 2 0 0 0 0 0 2 0 0 0 0 1 1 0 1 0 0 0 1 1 1 2 0 0 0 2 0 1 0 0 0 0 0 0 0 0 0 2 0 0 0 0 1 0 1 1
171 0 0 0 0 0 0 1 2 1 0 1 0 1 0 0 1 1 1 0 2 2 0 2 0 2 2 1 1 1 1 1 1 2 1 0 1 2 0 0 2 0 0 0 2 0 2 0 2 0 0 0 0 0 1 0 1 1 1 2 0 1 1 2 0 0 1 1 1 0 0 2 2 2 1 2 1 0 2 0 2 2 1 1 1 0 0 1 2 2 0 1 0 2 0 0 1 0 0 1 1 2 0 0 1 0 2 2 0 2 2 2 1 2 2 2 1 0 1 1 1 1 2 1 1 1 0 1 1 2 0 0 0 0 0 0 0 0 0 0 0 2 0 0 1 1 0 0 0 1 0 1 0 1 1 0 0 0 1 1 1 1 0 2 0 1 1 1 0 1 1 1 2 0 1 1 0 1 0 1 0 0 1 1 1 1 2 1 0 0 0 1 0 0 0 0 1 2 0 0 0 1 0 1 1 0 1 0 2 0 0 0 1 0 0 0 0 2 0 0 2 1 1 2 0 0 1 1 1 2 1 1 1 1 2 1 0 2 2 0 0 0 2 0 1 0 0 0 2 0 0 0 1 0 1 2 2 1 0 1 1 1 0 0 0 0 0 1 0 0 1 1 0 2 0 0 0 0 0 0 0 0 1 1 2 1 1 1 0 2 0 2 0 2 2 1 1 1 0 1 0 1 1 1 1 0 0 0 0 1 0 1 2 1 1 0 2 0 1 0 0 1 1 0 0 0 1 0 1 0 0 1 0 1 0 0 0 1 1 1 2 1 1 0 0 0 2 0 2 1 1 0 2 2 1 1 2 0 0 1 1 1 1 1 1 1 1 1 2 0 2 0 1 2 0 1 0 0 0 0 1 0 1 1 0 1 1 0 0 0 0 0 2 0 2 2 2 0 1 1 1 1 0 1 1 0 1 0 0 2 0 1 0 0 2 2 0 0 0 0 0 0 0 2 0 1 0 0 0 0 0 0 0 2 2 1 0 2 1 0 2 0 2 1 1 0 2 0 1 0 0 1 0 2 2 1 1 1 1 1 1 0 0 0 0 1 1 2 0 0 1 2 1 1 1 0 1 1 1 0 0 0 0 0 2 1 0 1 0 1 1 1 0 1 1 0 1 2 2 0 1 2 1 1 1 1 1 0 1 0 0 1 0 2 0 0 0 0 0 2 1 1 2 0 2 2 0 0 1 2 0 0 0 0 1 0 2 0 1 1 1 1 0 2 2 2 0 1 1 0 0 1 0 1 1 2 0 0 1 0 0 0 1 2 0 0 1 2 0 0 0 0 1 0 1 0 1 1 2 1 0 0 0 0 0 0 0 0 2 0 0 0 1 0 1 0 0 1 0 2 2 0 0 0 0 1 1 0 0 2 0 0 0 0 0 1 0 0 0 0 2 2 0 1 1 0 1 0 0 0 0 0 1 2 0 0 1 1 2 0 1 1 0 0 2 0 2 1 0 0 0 0 0 1 0 0 0 1 1 0 0 0 1 0 1 2 0 1 0 0 1 1 1 0 1 0 1 0 1 1 0 1 2 2 1 1 1 1 1 1 1 0 1 1 1 0 1 2 1 1 0 1 0 1 1 0 1 1 0 0 0 0 0 0 0 0 0 0 0 0 0 0 0 1 1 0 0 1 0 0 0 2 1 0 1 1 1 1 0 1 0 1 0 1 1 0 0 0 0 0 0 0 0 0 0 0 0 0 0 0 0 0 2 0 0 0 1 0 0 0 0 0 1 1 0 1 2 1 0 1 1 0 1 0 0 2 0 2 0 2 1 2 2 2 0 0 0 1 0 0 1 0 0 2 1 0 2 1 0 1 0 0 0 1 0 2 1 1 1 1 1 1 0 1 2 0 1 1 0 1 0 1 0 0 0 1 0 1 1 0 0 1 1 0 1 0 1 1 1 0 0 1 1 0 1 0 1 1 0 0 0 2 0 0 0 1 1 0 0 0 0 0 0 0 0 1 0 0 1 1 2 2 0 0 0 0 0 1 0 2 0 1 1 1 1 0 2 0 0 1 0 1 0 0 1 2 0 0 0 1 0 0 0 1 1 1 0 1 1 0 1 0 2 0 0 0 1 1 1 0 2 1 1 2 0 0 0 1 1 0 0 0 2 0 0 1 1 0 0 0 1 0 1 1 0 1 1 0 0 0 0 0 1 0 1 0 1 0 0 0 2 0 0 0 1 0 2 2 0 0 0 2 0 2 0 1 1 1 1 0 1 1 0 2 2 0 0 0 1 0 0 0
172 1 0 0 0 0 0 2 2 2 1 0 1 1 1 1 0 1 1 1 1 0 0 2 0 0 0 1 2 2 1 0 1 1 1 0 2 2 1 1 0 0 0 0 1 0 0 0 2 0 0 0 0 0 0 1 0 0 0 0 0 0 2 2 1 1 2 0 0 0 0 1 2 2 1 2 1 0 1 0 0 1 0 0 1 0 0 0 2 2 0 1 1 1 0 0 1 1 0 1 0 2 0 1 0 1 1 1 1 1 1 2 0 1 1 1 0 1 2 0 0 0 2 1 1 1 0 1 1 2 1 1 0 0 2 1 0 0 1 0 1 1 0 0 0 0 0 1 0 0 1 0 0 0 0 2 0 1 0 2 1 0 2 0 1 1 1 0 1 1 1 1 1 0 1 1 0 1 0 1 0 0 0 0 1 1 0 1 0 1 1 1 1 1 1 1 1 2 0 1 0 1 0 0 0 0 1 1 2 0 1 1 1 0 1 0 0 0 1 1 1 0 1 2 0 0 2 0 0 2 0 0 0 1 1 1 0 2 2 0 0 0 2 0 2 0 0 0 1 0 0 0 1 0 0 2 1 0 0 0 0 0 0 0 0 0 1 1 2 1 0 1 0 2 1 1 0 1 2 0 0 0 1 1 2 0 1 1 0 2 0 1 0 2 1 0 1 1 1 0 1 0 0 0 0 0 2 0 0 0 0 1 2 2 2 0 0 0 0 0 1 2 2 1 1 0 1 0 1 1 0 1 0 2 0 0 0 2 0 2 2 2 0 0 1 2 0 0 1 2 0 0 2 2 1 1 1 0 1 1 2 2 0 0 0 0 1 1 1 1 1 1 0 2 0 1 0 0 0 0 0 2 2 2 1 2 1 0 0 0 0 0 1 1 2 1 1 0 0 0 0 0 0 2 1 1 0 1 0 2 0 1 0 0 2 2 0 0 0 0 0 1 0 0 0 2 1 1 1 0 0 1 0 1 1 1 0 0 0 0 1 1 1 0 0 1 1 2 2 0 0 0 0 1 0 0 0 2 0 1 0 1 1 0 0 1 1 1 0 1 0 1 1 1 2 0 1 2 2 0 1 0 0 0 0 1 0 0 0 0 0 0 0 1 2 0 0 1 1 0 1 1 2 1 1 1 1 0 0 0 0 0 1 1 1 0 0 0 0 1 1 1 1 0 1 1 1 1 0 2 0 2 0 0 0 0 1 1 1 1 1 1 0 1 1 0 0 0 2 1 0 1 0 2 0 1 0 0 1 1 0 0 1 1 1 1 0 1 0 0 1 2 0 0 0 0 1 0 2 0 1 0 1 0 1 1 2 0 1 0 0 0 1 0 0 0 0 0 0 0 0 1 1 0 0 0 1 0 0 1 0 0 1 1 1 1 1 0 0 0 0 1 0 0 0 2 2 1 0 0 0 1 0 1 0 0 0 0 2 0 2 1 0 1 1 0 2 2 0 0 0 2 1 1 1 1 0 1 1 0 0 0 2 0 1 2 0 1 1 0 0 1 0 0 2 0 1 1 1 1 0 0 1 1 1 1 0 0 1 0 2 0 0 2 1 2 2 2 1 1 0 1 0 1 1 0 1 2 0 0 0 0 0 1 2 1 0 0 1 1 1 0 2 2 0 1 2 1 1 0 1 1 0 0 0 0 0 0 0 0 0 0 0 0 0 1 0 1 0 0 0 0 0 0 0 0 0 0 1 0 0 0 2 0 1 0 1 1 0 0 0 0 1 2 0 0 1 1 0 1 0 1 0 1 1 1 1 2 0 2 0 2 1 1 0 0 1 0 0 1 0 1 1 2 2 1 1 0 0 2 0 0 1 1 1 2 2 2 2 1 1 0 0 2 2 0 1 1 0 0 0 2 1 0 0 1 1 1 1 0 0 0 0 1 1 0 1 1 0 0 1 0 1 0 2 0 0 0 0 0 1 1 1 0 0 0 0 0 1 0 1 0 1 0 0 2 0 0 1 1 2 2 0 0 0 0 0 2 0 1 1 2 1 0 1 0 2 2 0 0 1 2 0 1 2 2 0 0 0 2 1 0 2 0 2 0 0 0 1 1 0 0 1 1 2 0 0 1 0 0 2 1 1 2 1 0 1 0 1 1 0 0 2 1 0 0 1 1 1 1 2 0 2 1 1 0 1 0 1 0 0 0 2 0 1 0 1 0 0 0 1 0 0 0 0 1 0 0 2 0 0 0 0 2 0 0 0 0 0 0 0 0 0 1 1 0 0 0 0 1 1 0
173 0 0 0 0 0 0 1 2 1 1 1 0 0 0 0 0 2 2 1 1 1 0 2 0 0 0 0 2 1 2 2 1 0 1 0 1 0 0 0 0 0 0 0 1 0 1 0 1 1 1 0 1 0 1 0 1 0 1 1 0 1 2 2 0 0 1 0 0 0 0 0 2 2 1 2 1 0 2 0 1 2 0 1 2 0 1 0 1 2 0 0 1 1 1 0 2 1 0 2 1 1 1 0 1 1 1 1 1 1 0 0 0 1 1 1 0 0 0 2 2 0 2 1 1 1 0 0 0 0 0 0 0 0 0 0 0 0 0 0 1 1 0 0 0 0 0 0 0 0 0 1 1 0 0 0 1 0 0 1 0 1 1 1 1 1 1 2 1 0 0 0 0 2 1 1 0 1 0 1 0 0 0 0 0 0 2 2 2 0 0 0 0 2 2 0 1 2 0 0 0 0 0 1 1 0 1 0 1 0 2 2 1 1 0 0 0 0 2 1 1 0 0 1 0 1 0 0 0 0 0 0 0 0 2 0 0 2 2 1 1 1 2 0 1 0 0 0 2 0 0 0 1 1 0 2 0 0 0 0 0 0 1 1 0 0 0 2 2 2 0 1 0 2 0 1 1 0 0 0 1 0 0 2 2 0 1 0 0 1 0 0 0 1 2 0 0 1 0 1 0 0 2 2 2 0 1 0 0 1 0 1 2 2 2 0 1 1 1 0 1 1 1 2 0 0 0 0 0 0 0 2 0 1 0 0 0 1 0 0 1 0 1 0 1 1 1 0 1 2 0 0 1 1 1 0 0 1 1 0 1 1 1 0 1 0 0 1 1 1 1 1 0 2 1 1 0 1 1 0 1 1 0 0 0 1 1 0 0 0 0 0 1 0 2 0 0 0 0 0 0 0 0 0 0 0 1 1 0 2 0 2 0 0 0 2 0 1 0 1 1 2 0 1 1 2 0 0 0 0 0 0 0 1 1 0 0 1 1 1 1 1 1 2 2 2 2 1 2 0 0 1 0 2 2 2 0 2 2 0 2 1 0 0 0 1 1 2 0 0 1 1 1 1 2 0 1 2 1 2 1 0 0 0 2 1 0 1 0 1 1 0 1 0 0 0 1 1 1 0 1 2 0 2 0 2 1 0 0 0 0 2 0 0 1 1 1 0 0 2 0 0 2 2 0 2 0 0 0 2 1 0 0 0 1 0 1 0 2 2 0 0 0 0 1 0 0 0 2 0 0 1 1 2 1 0 0 0 1 0 0 0 0 2 1 1 1 2 2 0 1 1 2 0 1 0 2 1 2 1 1 0 0 0 0 0 0 0 1 1 0 0 0 0 0 0 0 0 1 1 2 1 1 1 0 1 1 0 0 1 1 1 0 1 0 1 0 0 0 0 2 2 0 0 0 0 1 0 0 0 0 0 0 2 0 0 1 1 2 0 2 1 0 1 0 0 2 1 0 0 1 2 1 2 1 1 0 0 1 0 0 0 0 1 1 1 1 1 0 1 0 0 0 0 0 0 1 0 2 0 0 1 2 2 1 1 1 2 0 1 1 0 0 2 1 2 2 2 0 1 1 1 0 1 2 0 0 2 0 0 1 1 0 0 1 0 0 1 0 0 0 0 1 2 0 1 1 0 0 0 0 2 0 0 1 1 1 1 0 2 0 2 0 0 1 1 0 0 0 0 0 0 0 0 0 1 0 1 2 1 0 1 1 0 1 1 0 1 0 0 0 0 0 1 0 0 1 2 0 2 1 0 0 1 1 1 1 2 0 2 1 2 2 1 0 0 1 1 0 0 0 1 1 1 1 1 2 0 1 1 0 0 0 1 0 2 2 2 1 1 1 1 0 0 2 0 0 2 0 0 0 2 0 0 0 0 0 0 1 0 1 1 0 0 0 0 0 1 1 1 0 0 1 0 1 0 1 0 0 0 2 2 1 0 0 0 1 2 1 0 0 0 1 1 0 0 0 1 0 0 1 1 1 1 1 1 0 1 0 1 1 1 1 0 2 0 2 2 0 0 0 2 0 0 2 2 0 2 0 2 0 0 1 0 1 1 0 0 2 2 0 0 2 2 0 0 2 1 1 1 2 0 1 2 1 0 0 0 2 2 0 0 2 0 0 1 2 0 0 1 2 0 1 0 0 0 1 0 0 0 0 2 1 1 0 0 0 0 0 0 1 0 0 0 1 1 0 0 2 0 0 0 0 1 0 0 0 1 0 1 1 0 0 1 1 0 0 0 1 2 2 1
174 0 0 0 0 0 0 1 2 0 0 2 0 0 0 0 0 1 0 1 0 0 0 0 0 0 0 0 1 1 1 1 0 1 2 0 2 2 0 0 0 0 0 1 2 1 0 0 1 0 0 0 0 0 0 1 0 0 0 1 0 1 1 1 0 1 2 1 2 0 0 2 2 2 1 2 1 0 1 1 1 1 0 0 2 0 0 1 2 2 0 1 0 1 1 1 1 2 1 2 2 2 1 0 1 1 1 2 1 2 0 1 0 1 2 2 0 1 2 0 0 0 2 1 1 1 0 1 0 1 0 0 0 0 1 0 0 0 0 0 1 1 0 0 0 0 0 0 0 0 0 1 0 0 0 0 0 1 0 0 0 0 1 1 0 1 1 0 1 1 0 2 1 2 2 1 0 2 0 2 0 0 1 1 2 1 2 2 1 0 0 1 0 0 0 0 1 2 0 0 0 0 0 2 2 0 0 0 1 0 2 2 2 1 0 1 0 0 0 0 2 0 1 2 0 0 2 0 0 0 1 1 0 1 1 1 0 2 2 0 0 0 2 0 2 1 1 0 1 1 0 0 1 0 0 2 0 0 0 0 0 0 0 0 0 0 0 0 2 0 1 0 0 2 1 1 0 0 1 0 0 0 0 1 1 1 1 0 1 2 0 1 1 2 2 2 0 1 0 1 0 0 0 0 0 0 0 1 2 2 0 1 2 1 1 0 2 1 0 0 1 2 0 0 0 0 0 0 0 1 0 2 0 0 0 0 0 2 0 0 1 0 1 0 1 1 1 1 2 2 1 1 1 1 1 0 0 1 0 2 2 2 0 0 0 1 0 0 0 2 0 2 1 1 0 0 0 1 0 0 1 2 0 1 1 0 0 0 0 0 0 0 1 0 2 0 0 1 1 1 1 1 0 1 1 0 0 2 1 1 0 2 0 0 0 2 0 0 0 0 0 0 0 0 1 2 1 0 2 0 0 2 0 2 2 2 0 1 1 1 0 2 1 1 1 2 1 1 2 0 0 1 0 2 1 1 0 0 0 0 2 1 0 0 0 0 0 1 0 0 0 2 1 2 1 0 1 2 2 0 2 1 0 1 0 2 1 0 1 0 1 1 1 2 2 0 0 1 1 1 1 2 2 0 2 1 2 0 1 0 0 2 0 2 0 0 0 1 0 1 1 1 2 1 0 2 0 1 0 2 0 2 0 1 1 1 1 1 1 1 0 0 0 0 1 1 1 1 1 0 1 2 1 2 1 1 1 0 0 1 0 0 0 0 0 0 0 1 1 1 1 2 1 0 0 0 1 1 1 2 0 0 1 0 0 0 1 0 1 0 0 1 2 0 2 2 0 0 0 0 0 1 0 1 1 0 0 0 0 0 0 0 0 0 1 0 0 0 1 1 0 1 0 1 1 0 0 2 0 0 1 0 0 2 0 0 2 1 2 0 1 0 2 2 0 0 2 1 0 0 1 1 0 1 0 0 0 0 2 1 1 0 0 2 0 0 1 0 1 0 1 0 1 0 0 0 1 0 2 1 0 0 2 2 1 2 1 2 0 0 2 0 0 2 1 2 2 1 0 0 0 0 0 1 1 0 0 2 0 1 1 1 0 0 0 1 0 1 0 0 0 0 1 1 1 0 0 0 0 0 1 1 0 0 1 1 0 0 0 0 0 0 0 1 0 0 0 1 0 0 0 1 0 0 1 1 1 0 2 0 0 0 0 0 0 2 0 1 1 1 0 0 0 1 0 0 2 1 1 2 0 1 1 0 0 0 1 2 0 2 2 2 2 1 0 0 0 1 0 0 0 2 1 2 1 2 1 1 1 0 0 0 1 1 1 2 2 2 2 1 0 1 0 1 2 0 1 0 0 1 0 1 1 0 0 0 0 0 0 0 0 1 0 0 0 0 0 0 0 0 0 0 1 0 1 1 0 1 0 1 1 1 1 1 0 0 2 0 0 0 0 0 1 0 0 2 0 1 1 1 1 1 0 0 1 1 0 2 1 0 1 1 0 0 2 1 2 2 0 0 0 1 0 0 1 2 0 1 1 0 2 0 0 0 1 1 0 1 1 0 0 1 2 1 0 0 1 1 0 0 1 0 0 2 0 0 0 1 1 0 0 0 2 0 0 1 1 0 0 0 2 0 1 0 1 0 1 0 0 0 0 1 1 1 1 1 1 0 0 0 2 0 0 0 0 0 1 0 2 1 1 1 0 1 0 0 0 0 0 0 0 0 0 1 0 1 0 0 0 0 2 2
175 1 0 0 0 0 0 2 1 1 1 0 0 2 1 1 0 2 1 0 1 1 0 1 0 0 0 1 2 2 2 0 0 1 1 0 1 1 0 0 1 0 0 0 1 1 1 0 0 0 0 0 2 0 0 0 0 0 0 0 1 1 2 2 0 0 1 0 1 0 0 0 2 2 1 2 0 0 2 0 1 2 0 0 2 0 1 1 2 2 1 0 1 2 0 0 1 1 0 1 0 2 2 0 0 0 2 1 1 1 0 1 2 2 2 2 2 0 1 1 1 0 1 1 0 0 0 0 0 1 0 1 0 0 0 0 0 1 0 0 1 1 0 0 0 0 1 0 0 1 0 1 1 1 0 0 0 0 1 1 2 0 1 1 0 2 0 0 0 2 2 0 2 1 2 1 1 1 0 1 0 0 1 1 1 1 2 2 0 1 1 2 0 1 1 1 1 2 0 0 0 0 0 1 1 0 0 0 1 0 1 1 1 0 0 1 1 0 1 2 0 0 0 1 0 1 0 0 0 1 0 0 0 0 1 0 0 2 1 1 1 1 2 0 2 0 0 0 2 0 0 0 0 0 0 2 2 0 0 0 0 0 0 0 0 0 1 0 0 0 1 1 0 2 0 0 0 1 1 0 1 2 0 1 2 1 0 0 0 2 2 1 1 2 2 2 0 1 0 0 0 0 1 1 1 1 1 1 1 1 0 1 1 1 1 0 2 0 2 0 0 2 0 2 1 0 2 0 0 1 0 0 0 1 0 0 0 1 0 0 0 0 2 1 0 0 1 0 1 0 0 0 1 1 1 0 1 1 0 0 0 0 1 0 1 0 0 0 2 0 2 0 1 2 2 1 0 0 0 0 2 1 1 0 0 1 1 0 0 0 0 1 2 0 2 1 1 0 1 1 1 1 0 0 0 0 1 0 1 0 1 1 1 1 1 1 1 1 0 1 1 2 0 2 0 2 1 1 0 0 1 1 0 1 1 1 1 2 2 0 2 0 2 0 0 1 1 0 1 0 0 1 0 0 0 0 0 1 1 0 2 1 0 0 0 0 0 2 0 0 0 0 1 1 0 1 0 2 2 2 1 1 0 0 2 1 0 0 0 0 0 1 1 0 1 0 0 0 0 2 2 2 1 0 1 1 1 0 2 0 0 2 0 1 1 0 0 0 0 1 1 1 2 0 0 1 1 2 0 2 0 2 0 0 0 0 0 1 2 2 1 0 0 1 1 1 0 0 2 0 0 1 0 1 1 1 1 1 0 1 0 0 2 2 2 2 0 1 1 1 0 0 0 0 0 0 0 2 2 2 0 0 0 0 1 0 0 0 0 0 0 2 1 0 0 0 0 2 0 2 2 0 0 0 0 1 1 0 0 1 1 0 0 1 0 1 0 0 0 0 0 1 0 0 0 2 2 1 0 0 0 0 1 1 0 0 1 1 2 0 2 0 0 1 0 0 2 1 1 0 1 2 1 2 2 1 0 0 1 0 0 0 1 0 0 2 1 2 0 0 0 1 0 0 0 1 1 0 1 2 0 0 2 2 1 1 0 2 1 1 1 0 1 2 0 1 2 2 2 2 0 2 1 1 2 0 1 1 0 0 1 1 0 0 0 1 0 1 1 1 0 0 0 2 1 0 0 1 1 0 0 1 1 1 2 0 2 0 0 1 0 0 0 0 1 0 0 1 0 0 0 0 0 0 0 0 1 0 2 0 0 0 0 0 0 1 1 2 0 0 0 0 1 2 2 1 0 2 0 2 0 0 1 0 0 1 0 1 0 2 0 2 2 2 1 1 0 0 0 1 0 2 1 2 1 1 2 0 0 1 0 1 1 1 1 1 1 1 2 1 0 2 0 1 1 0 1 2 0 0 0 2 0 2 2 0 0 0 0 0 0 0 2 1 2 1 2 0 0 0 0 0 0 0 2 0 1 0 0 0 2 2 0 0 0 0 0 1 0 0 0 0 0 1 0 1 0 0 1 1 1 1 1 0 1 1 0 1 0 2 0 2 0 1 2 0 2 2 0 0 0 1 0 0 1 2 0 2 0 1 0 0 1 0 2 0 0 0 1 1 0 0 2 0 2 0 1 1 0 0 2 1 0 1 1 0 0 2 2 0 0 0 1 1 1 1 1 1 0 2 2 0 2 0 0 0 0 0 0 0 0 0 2 0 1 2 2 0 0 0 2 0 0 0 0 1 1 1 0 0 0 2 0 2 1 2 2 1 0 1 0 0 0 2 1 0 0 0 1 1 2 2
176 1 0 0 0 0 0 2 1 2 2 0 0 1 1 1 0 0 0 1 0 0 1 1 1 1 1 2 2 2 2 0 0 2 1 1 1 2 0 0 1 0 0 0 1 0 1 0 2 0 0 0 0 0 2 0 1 0 0 0 0 0 1 1 0 0 1 0 1 1 0 1 1 1 1 1 1 0 1 1 1 2 0 0 2 0 1 0 2 2 0 0 0 2 1 0 2 2 1 1 1 1 1 0 0 0 2 2 0 2 2 2 0 2 2 2 0 0 1 1 1 0 2 1 1 1 0 0 1 1 1 1 0 0 1 1 0 1 0 0 1 1 0 0 2 1 1 0 0 0 0 0 0 0 0 0 0 0 0 1 1 0 0 2 1 1 0 0 0 2 1 1 0 2 1 1 1 1 0 1 0 0 1 1 1 1 2 1 1 0 0 0 0 2 2 1 1 2 0 0 0 0 1 1 1 1 1 1 0 0 0 2 0 0 0 0 0 0 1 0 2 0 0 2 0 0 1 0 0 2 0 0 0 0 1 0 0 2 2 0 0 0 2 1 1 0 0 0 2 0 0 0 0 0 0 1 1 0 0 0 0 0 1 1 0 0 1 0 2 0 0 0 0 1 1 1 0 1 2 0 0 1 1 1 2 0 0 0 0 2 0 1 2 2 2 2 0 2 0 1 0 0 1 1 1 0 1 0 1 2 0 1 1 0 0 0 2 1 0 0 2 1 0 0 0 0 0 0 0 0 0 1 0 1 0 0 0 1 0 0 0 0 2 0 0 0 2 1 2 2 1 1 2 2 1 1 1 0 0 2 2 2 1 0 1 1 1 1 2 0 2 0 0 1 1 0 0 1 0 0 1 2 0 0 1 1 0 0 0 0 0 0 0 0 2 0 0 0 2 2 2 2 0 0 0 0 1 0 0 2 0 1 0 0 1 2 0 1 0 1 1 1 0 0 1 2 1 1 0 0 1 0 0 2 1 1 0 0 1 1 1 0 1 1 1 2 1 0 1 0 0 1 0 1 1 1 0 1 0 0 2 1 0 0 0 0 0 2 0 0 0 0 2 1 1 1 1 2 2 0 1 1 0 0 2 1 0 0 0 0 0 2 0 0 0 0 0 2 2 0 0 2 1 1 1 1 1 0 0 0 0 2 0 2 0 0 0 0 0 1 1 1 2 0 0 1 1 0 0 1 1 0 0 0 0 0 0 1 0 0 1 1 0 0 1 1 0 2 0 0 0 0 0 0 2 2 0 1 0 0 0 0 0 0 0 0 0 2 1 0 0 1 0 0 0 0 0 0 1 1 1 0 0 0 0 0 0 0 0 0 0 0 0 1 0 1 1 0 0 1 2 1 0 1 0 1 1 0 1 2 0 0 0 0 2 0 0 0 0 1 1 2 0 1 1 1 1 1 0 0 0 1 1 1 1 0 0 1 2 0 2 1 1 1 0 0 2 1 1 0 0 1 0 1 0 0 0 0 2 1 0 0 1 1 0 1 0 1 1 0 1 0 0 0 0 0 0 1 1 1 1 0 2 2 1 0 1 2 0 1 1 0 0 2 1 1 2 2 1 1 0 1 1 0 0 0 1 0 1 0 0 0 0 0 0 1 0 1 2 2 0 0 1 2 0 1 1 1 0 0 0 1 0 0 2 2 0 0 0 1 0 0 0 0 0 0 0 0 0 0 0 0 0 0 0 0 0 0 1 0 0 0 2 0 0 0 1 1 0 0 0 1 1 0 0 0 1 0 1 1 0 1 2 0 1 0 1 2 1 2 1 1 2 2 0 0 1 1 0 0 0 1 0 1 2 2 1 0 0 1 1 1 1 0 1 1 1 1 2 1 0 2 0 1 2 0 1 1 0 0 1 1 0 1 1 0 0 0 1 0 1 1 1 0 1 0 0 0 0 0 0 0 1 0 1 0 0 0 0 1 1 2 0 0 0 1 1 0 1 0 0 0 0 1 0 2 0 0 2 2 2 2 0 0 0 0 0 2 1 1 1 1 2 0 1 0 2 2 1 0 0 0 1 1 2 0 1 0 1 1 1 0 0 0 1 1 0 2 2 1 0 1 2 0 0 0 1 0 1 1 2 0 0 1 1 0 1 1 1 0 0 0 0 1 0 0 0 0 1 0 1 0 2 1 1 0 1 1 1 1 1 1 0 0 1 2 2 1 1 0 1 0 0 0 1 1 1 1 1 0 0 1 0 1 0 1 1 0 0 0 0 1 1 2 1 0 0 0 0 1 2 1
177 1 0 1 0 1 0 2 2 1 1 0 0 0 0 0 0 1 1 1 1 1 0 2 0 0 0 1 2 2 1 0 1 2 1 0 1 1 0 0 0 1 0 0 1 0 1 0 1 0 0 0 1 0 0 1 0 0 1 0 0 1 1 1 1 1 2 0 2 1 0 1 2 2 1 2 1 0 1 1 0 2 0 0 2 0 0 0 2 2 0 0 2 0 0 0 0 0 0 2 2 2 0 0 2 2 0 0 1 1 1 1 0 1 1 1 0 0 1 1 1 0 2 2 2 2 0 2 0 2 1 1 1 0 0 0 2 0 0 0 0 2 0 0 0 1 0 0 0 0 0 0 0 0 2 0 1 1 0 1 0 2 2 0 1 2 1 0 1 1 0 0 1 1 1 1 0 0 0 0 0 0 2 2 2 2 2 1 0 0 0 0 0 1 1 0 1 2 0 0 0 0 0 1 1 0 1 0 1 0 0 0 1 0 1 0 1 0 0 0 2 2 1 2 1 0 1 0 0 1 0 0 1 2 1 1 1 2 2 0 0 0 2 1 1 0 0 0 1 0 0 0 1 0 0 1 1 0 0 0 0 0 0 0 0 0 1 0 1 0 1 0 0 1 0 1 0 2 2 0 2 0 1 1 2 0 0 2 0 1 1 1 2 2 2 2 0 0 0 0 0 0 1 1 1 0 0 1 1 1 0 1 2 2 2 0 1 0 1 0 0 2 2 1 1 0 1 0 1 1 0 2 0 1 0 0 0 1 0 0 0 0 2 0 1 1 1 0 2 1 1 1 2 2 2 0 1 0 0 2 2 1 1 0 1 0 1 1 2 0 2 0 1 2 1 1 0 0 0 0 1 2 1 1 1 0 0 0 0 0 0 1 1 0 1 0 0 1 0 0 0 0 0 1 0 1 1 0 0 2 0 0 0 0 1 1 1 0 0 0 0 2 0 1 0 1 0 0 0 0 0 0 0 1 2 1 0 1 0 0 1 1 0 0 0 2 2 0 2 0 0 1 0 1 0 0 0 1 0 1 2 1 1 1 0 2 2 2 0 0 0 0 2 1 1 0 0 2 1 1 2 0 0 0 2 1 0 0 0 0 1 0 1 1 0 0 0 2 2 0 0 2 1 1 1 1 1 0 0 0 0 1 0 1 0 1 0 1 0 1 1 1 1 0 0 0 0 0 1 1 1 0 0 0 1 0 0 0 1 1 2 2 0 1 1 0 0 1 2 0 0 0 1 1 2 1 0 0 0 0 0 0 0 2 0 0 0 2 2 0 0 1 1 0 1 0 1 1 2 1 1 0 0 0 0 0 0 0 1 1 0 0 2 0 1 1 0 0 0 2 2 0 1 0 0 1 1 0 0 2 0 0 0 0 2 0 0 0 0 0 0 1 0 0 0 1 1 0 0 0 0 0 0 1 0 2 0 1 2 0 2 0 2 2 0 0 2 1 0 0 0 2 0 1 0 0 0 0 1 0 0 0 1 1 1 0 0 1 0 0 0 1 0 0 1 0 0 0 2 0 1 1 2 2 0 1 2 2 1 1 1 0 0 1 0 0 1 2 1 1 0 1 0 1 1 0 1 1 0 0 0 0 0 1 1 1 1 0 0 0 0 1 0 1 1 0 0 0 0 0 0 0 0 0 0 0 1 0 0 1 0 0 0 0 0 1 0 0 0 0 0 0 0 0 0 0 1 0 2 0 1 1 2 0 1 0 0 1 1 1 1 0 1 0 0 0 1 1 1 0 0 2 0 0 0 1 0 2 1 2 1 1 2 2 1 1 0 0 1 0 0 0 1 2 1 2 2 0 0 2 0 0 0 1 0 2 1 2 2 2 2 2 0 1 2 0 1 1 0 0 0 2 2 0 0 0 0 2 2 0 0 1 1 0 1 1 1 0 0 0 0 0 0 0 2 0 0 0 0 0 1 1 1 0 0 2 2 1 2 0 1 0 0 0 0 1 0 2 2 2 2 2 2 2 1 1 0 1 1 0 1 2 0 0 2 0 2 1 0 0 0 1 0 0 2 0 1 0 0 2 0 0 0 1 1 2 0 2 2 0 2 0 2 1 1 1 1 0 0 0 2 0 1 2 1 0 1 1 2 2 0 0 2 0 0 1 1 1 0 0 2 0 2 0 0 0 1 1 1 1 1 1 2 0 1 1 1 0 0 0 0 0 0 0 0 0 1 2 0 0 0 2 0 1 0 0 0 0 1 0 0 1 1 1 1 0 0 0 1 2 1 2
178 0 0 0 0 0 0 1 2 1 1 1 0 1 0 0 1 2 2 1 1 1 1 2 0 0 0 1 1 2 2 0 0 1 0 0 0 2 0 0 2 0 0 0 2 0 0 1 1 0 1 1 1 1 0 0 1 0 1 2 0 2 1 1 0 0 1 0 2 1 1 2 2 2 2 2 0 0 1 0 1 1 1 1 0 0 0 0 1 2 0 0 0 1 0 0 0 2 0 2 2 2 1 0 0 0 2 1 1 1 0 1 0 1 1 1 0 0 1 1 1 0 1 2 1 1 0 0 0 1 0 0 0 0 0 0 0 0 1 0 1 2 0 0 1 1 1 0 0 0 0 1 0 0 0 0 0 1 0 1 1 0 2 0 1 1 1 0 1 1 1 0 1 1 1 0 0 0 0 0 0 1 0 0 1 1 1 2 0 0 0 1 1 0 0 0 1 2 0 0 0 1 0 2 2 0 0 0 0 0 0 0 2 0 0 1 1 0 1 0 2 0 0 2 0 0 1 0 0 2 0 0 0 0 2 0 1 2 1 1 1 1 1 0 1 0 0 0 2 0 0 0 1 1 0 1 1 0 0 0 0 0 0 0 0 0 0 0 1 1 0 2 0 2 0 0 1 0 1 0 0 0 0 2 1 0 1 1 0 2 1 1 0 2 2 0 1 0 0 0 0 0 1 1 1 1 0 0 1 0 0 0 2 1 1 0 2 1 1 0 0 2 2 1 2 0 1 0 0 1 0 1 1 2 0 0 0 0 0 1 1 0 2 2 0 0 2 0 1 0 0 0 1 1 0 0 1 0 0 0 0 0 0 1 0 1 0 0 0 2 0 2 1 2 2 1 0 1 1 1 2 0 0 1 1 1 0 0 0 0 0 1 1 0 1 0 0 0 1 1 1 2 0 1 1 0 0 1 1 1 0 1 0 0 0 1 1 0 0 0 0 0 1 0 0 2 1 0 2 0 0 1 0 2 2 2 0 0 1 0 1 1 2 0 0 2 0 0 1 0 0 1 0 2 2 0 0 1 1 0 2 1 1 1 0 1 1 2 0 0 0 0 2 1 1 0 0 2 1 1 1 0 0 0 2 1 0 1 1 0 2 2 2 2 0 0 0 1 1 0 1 2 1 1 1 1 2 0 0 0 0 1 0 0 1 1 0 0 0 2 2 0 2 0 1 1 1 0 1 2 0 0 0 1 0 0 1 0 2 2 0 0 0 0 1 1 1 1 1 0 0 1 0 2 0 0 0 0 0 0 1 0 0 1 0 0 0 1 1 0 0 0 1 0 0 0 1 2 2 2 0 0 0 0 1 0 1 0 2 1 0 1 1 0 0 0 0 0 0 0 0 1 0 0 0 0 2 0 0 1 0 0 1 2 0 2 1 0 1 0 0 1 0 0 0 1 1 1 0 0 0 0 0 2 0 1 1 1 2 0 2 1 0 1 1 0 2 1 1 0 2 1 0 1 0 0 0 0 2 0 0 0 1 0 0 2 1 1 1 0 0 0 0 0 0 0 1 0 1 1 0 0 2 2 1 1 1 0 2 0 0 1 0 2 1 1 2 2 0 0 0 1 0 1 1 0 0 0 1 0 1 1 0 1 0 0 0 1 1 1 0 1 0 2 2 2 2 1 1 0 1 1 0 0 0 0 1 0 0 1 0 0 0 1 1 0 0 1 0 0 0 1 0 0 1 0 0 1 2 0 0 0 0 0 0 0 2 0 2 2 1 0 0 0 0 2 1 0 1 0 1 1 0 1 1 1 1 2 0 2 0 2 2 1 0 0 0 1 0 0 1 1 0 1 2 2 0 0 2 0 0 0 1 0 0 0 1 2 2 1 1 2 0 0 2 0 0 1 0 0 1 1 1 0 0 1 1 0 2 1 2 2 1 1 1 0 1 2 2 1 0 0 1 0 1 1 0 1 0 0 1 1 0 0 1 1 1 2 1 0 0 0 0 1 0 2 0 0 2 2 2 2 0 0 0 0 1 1 0 2 0 2 1 0 1 0 2 1 0 0 0 1 0 1 2 0 1 0 1 1 1 0 0 0 1 2 0 2 2 0 0 2 2 1 1 0 1 2 0 1 2 1 0 2 0 0 0 2 2 0 0 0 2 2 2 1 0 2 0 2 1 0 0 1 1 0 2 0 0 1 1 1 1 0 0 1 1 0 0 0 1 0 0 0 0 0 2 1 0 0 0 2 0 1 0 0 0 0 1 0 0 1 0 1 0 1 0 1 1 1 1 1
179 0 0 1 1 1 1 2 1 2 2 0 1 2 1 1 0 0 0 0 1 0 0 2 0 0 1 1 1 2 2 1 0 0 2 1 2 0 0 0 1 0 0 0 2 0 1 0 0 1 0 0 0 0 1 0 0 0 1 0 0 0 2 2 1 0 1 0 0 1 0 1 2 2 0 2 2 0 1 1 1 2 0 0 2 0 0 1 2 2 1 1 0 1 0 0 0 1 0 2 0 2 1 0 2 1 2 1 1 1 0 1 1 2 2 2 1 0 0 2 2 0 2 1 1 1 0 0 1 1 0 0 0 0 1 0 0 0 0 0 1 2 1 0 0 0 0 0 0 1 0 2 0 0 1 0 0 1 0 0 1 1 1 1 2 2 2 0 1 1 0 2 1 1 2 0 0 0 0 0 0 0 2 2 2 2 2 0 0 0 0 0 0 2 2 1 2 1 0 0 0 0 0 1 1 0 1 1 0 0 2 2 2 0 0 2 0 0 1 0 2 0 1 1 0 1 1 0 1 1 0 0 0 0 2 0 0 2 2 0 0 0 2 1 1 0 0 0 0 0 0 0 0 0 0 2 1 0 0 0 0 0 0 0 0 0 1 0 0 0 0 0 0 2 1 1 0 1 2 0 1 1 0 1 0 1 0 2 0 2 0 0 1 1 2 1 0 1 0 0 0 0 1 1 1 1 0 0 1 1 0 1 2 2 2 0 1 1 1 0 1 2 1 2 1 0 1 0 1 1 0 1 1 2 0 0 0 2 1 2 2 1 0 0 2 2 0 0 1 1 0 0 2 2 0 2 2 2 0 0 0 1 2 0 2 0 1 2 2 0 2 0 1 2 1 1 0 2 1 0 1 2 1 1 0 1 0 0 0 0 0 1 0 0 1 0 0 1 0 0 0 1 0 0 0 0 1 1 0 1 1 1 0 0 1 2 0 1 0 1 1 1 1 0 0 2 0 0 0 0 0 1 0 2 1 1 0 0 1 1 1 0 1 1 1 2 1 0 2 0 0 2 0 2 1 0 0 1 1 0 2 1 0 1 0 1 1 2 0 1 0 1 2 0 1 0 0 1 2 0 0 0 0 0 1 1 0 0 0 0 0 0 0 2 0 0 0 1 1 0 1 1 2 0 2 0 1 1 1 0 0 2 1 0 0 2 1 1 0 1 0 2 2 1 0 2 0 2 0 2 0 2 0 0 1 0 1 0 1 1 0 0 0 0 2 0 0 1 1 1 0 1 0 2 1 0 0 0 0 0 0 0 0 2 0 0 1 0 0 0 0 1 1 0 0 0 1 1 1 2 0 1 1 0 1 1 2 0 1 0 0 1 1 0 2 1 1 0 0 1 2 1 1 1 0 0 1 0 0 2 0 0 0 1 0 1 0 0 0 0 2 2 0 0 1 2 2 1 0 0 0 0 0 1 0 0 1 0 2 0 1 2 0 0 0 0 2 1 0 0 1 2 1 1 1 0 0 1 2 0 0 0 0 1 0 1 2 1 0 0 1 0 1 0 0 0 0 1 1 1 0 0 2 2 2 2 1 1 0 0 2 0 0 1 0 0 2 2 1 1 0 1 0 1 2 0 1 1 0 0 0 0 0 0 0 1 0 2 0 0 0 1 1 2 1 1 1 0 0 0 0 0 0 0 1 1 2 0 0 1 1 0 0 0 1 0 0 1 0 0 0 1 0 0 1 1 0 0 1 0 0 0 2 0 0 0 1 1 0 0 0 0 1 0 0 0 2 2 0 2 2 0 1 1 1 0 1 1 1 2 0 1 2 2 0 0 0 1 0 0 0 1 1 2 0 1 2 0 0 2 0 2 0 1 0 1 1 2 2 2 2 1 0 0 2 0 0 2 0 0 0 2 1 0 0 2 0 1 1 0 0 0 1 1 1 0 1 1 1 1 0 0 2 0 0 0 1 0 0 0 1 1 0 0 0 0 1 2 1 0 0 0 0 0 0 1 0 1 1 0 0 0 0 0 0 0 0 2 0 2 0 1 0 0 1 1 2 1 0 0 0 1 1 0 0 2 0 0 0 2 0 0 0 0 0 2 0 0 1 1 0 0 2 1 0 0 1 2 1 0 1 0 0 0 1 0 1 2 2 0 0 0 2 1 1 2 0 1 0 2 2 0 1 1 1 1 2 1 0 0 0 0 1 1 0 0 0 0 0 0 1 0 0 0 0 2 0 0 2 0 0 0 0 1 0 0 0 0 0 0 0 0 0 2 1 0 0 0 2 0 1 1
180 1 0 0 0 0 1 2 1 2 0 0 0 1 0 0 1 1 1 1 0 0 1 2 0 0 0 1 1 2 2 1 0 2 1 1 1 2 0 0 1 0 0 1 1 1 2 0 0 0 0 0 1 0 1 0 0 0 0 0 1 2 1 1 1 1 1 0 2 0 1 1 2 2 2 2 0 0 1 0 1 1 0 0 2 0 1 1 2 2 1 1 1 2 0 0 1 0 0 0 2 1 1 0 1 1 2 2 0 2 1 1 0 1 2 2 0 0 1 2 2 0 2 1 1 1 0 0 1 1 1 1 0 0 1 1 0 0 0 1 0 2 0 0 1 1 0 0 0 0 0 0 0 1 0 0 0 1 0 2 1 1 1 1 0 2 1 1 1 0 0 0 1 1 1 1 0 0 0 0 0 0 1 1 2 2 1 2 0 0 0 1 0 0 0 0 2 2 0 0 0 1 0 1 1 0 1 0 0 0 1 1 2 0 0 1 1 0 1 1 1 1 0 1 0 0 1 1 0 1 0 0 0 1 1 0 1 2 2 0 0 0 2 0 2 1 1 0 2 0 0 0 1 0 0 1 0 0 1 1 0 0 0 0 0 0 0 0 1 0 0 0 0 2 0 1 0 1 2 0 0 0 1 2 1 0 0 1 1 1 1 1 1 2 2 1 0 1 0 0 0 0 1 1 1 0 2 0 1 1 0 1 2 2 2 0 1 2 0 0 2 2 2 1 0 0 1 0 0 1 0 1 0 1 0 0 1 1 0 1 2 1 1 0 0 0 1 0 1 0 0 0 2 2 2 0 1 0 0 1 1 1 2 0 2 1 0 1 2 0 2 0 1 1 0 1 0 0 0 0 2 0 1 1 0 1 0 1 1 1 1 1 1 0 1 0 0 0 2 2 2 2 0 2 1 1 0 1 0 1 1 0 0 0 0 2 0 0 0 0 0 1 1 0 0 2 0 1 1 1 0 2 0 0 2 1 0 0 0 1 2 0 1 1 1 2 1 0 2 0 0 1 0 2 1 0 1 2 1 1 1 2 0 0 0 1 1 2 1 0 1 1 2 0 1 0 0 1 1 1 1 0 0 0 1 2 0 1 1 0 2 2 0 1 0 0 0 1 1 1 1 2 2 0 2 1 2 1 0 0 0 2 0 0 1 1 0 0 0 1 0 0 1 0 0 1 1 1 0 1 1 1 0 1 0 1 1 0 1 1 1 1 0 1 0 0 0 2 0 0 0 0 0 0 2 1 1 0 0 1 1 0 0 1 0 0 1 0 0 0 0 1 1 0 1 0 0 1 1 2 0 0 0 0 1 1 1 0 1 0 1 1 0 0 0 0 0 1 0 1 1 1 0 0 0 1 1 0 0 1 1 0 0 1 0 1 0 0 0 0 1 1 0 0 0 0 1 2 0 0 0 0 1 2 0 0 0 1 0 2 0 0 0 2 0 0 2 1 0 0 1 1 0 1 1 1 0 0 2 0 0 0 0 1 1 1 1 1 0 1 0 0 1 0 0 1 1 1 0 2 0 1 1 1 0 0 2 1 2 0 2 0 0 0 1 0 1 2 2 2 1 1 1 1 1 1 1 1 0 0 0 0 0 0 0 1 0 2 1 1 0 0 0 2 0 0 2 1 1 0 0 0 0 0 2 2 1 0 0 1 1 0 0 0 0 1 0 0 0 0 0 0 0 1 1 2 0 1 1 0 1 1 2 1 1 0 0 1 1 1 0 0 0 0 0 0 0 0 1 0 0 2 0 1 1 1 1 2 0 2 1 2 2 2 0 0 1 1 0 1 0 1 2 2 0 1 0 0 0 0 0 0 1 0 1 2 1 1 1 1 1 2 0 0 1 0 0 1 0 1 0 1 0 0 0 0 0 1 0 0 0 0 1 0 1 1 1 1 1 0 0 1 0 0 2 0 0 2 0 0 1 2 0 0 1 1 1 0 0 0 0 0 1 0 0 2 0 2 0 0 0 0 0 0 0 0 0 1 0 2 0 2 0 0 1 0 2 2 0 0 2 2 0 0 1 2 0 0 1 1 1 0 0 1 1 1 0 0 2 2 0 0 1 2 0 0 0 1 1 1 1 0 0 1 0 0 0 2 2 0 0 1 2 1 1 0 1 1 0 0 2 0 1 2 1 0 1 1 0 1 1 1 0 1 0 0 0 0 1 1 1 0 0 0 0 2 0 1 1 0 0 1 0 0 1 0 1 0 0 0 0 0 0 1 0 0 0 1 1 1 1 1
181 1 0 0 0 0 0 2 2 1 0 0 1 2 1 1 0 0 0 1 1 1 0 2 0 0 0 2 2 1 1 2 1 2 0 0 0 1 0 0 1 0 0 0 1 0 1 1 1 0 1 1 0 0 2 0 0 0 0 1 0 1 1 1 1 0 1 0 1 1 0 1 2 2 1 2 0 0 1 1 0 2 1 1 0 0 0 0 2 2 0 0 0 1 0 0 0 0 0 2 1 2 1 0 1 1 2 1 1 1 0 1 0 0 1 1 0 0 1 1 1 0 2 2 1 1 0 1 1 2 1 1 0 0 1 0 0 0 0 0 0 2 1 0 1 1 0 0 1 1 0 0 1 0 0 0 0 0 0 0 0 1 1 1 1 2 2 0 1 1 1 0 1 1 1 1 0 1 0 1 0 1 1 1 1 1 2 2 0 0 0 2 0 1 1 0 1 2 0 0 0 1 0 1 1 0 1 1 1 0 0 1 1 1 0 0 0 0 0 1 1 1 0 2 0 0 0 1 1 2 0 0 0 0 0 0 0 2 2 0 0 0 2 0 1 0 0 0 2 0 0 0 1 0 1 2 0 1 0 0 0 0 0 0 0 0 0 0 2 1 0 1 0 1 0 0 0 1 2 0 1 1 0 2 1 0 0 1 0 2 1 0 1 2 2 1 0 0 0 0 0 1 0 0 0 1 0 0 2 2 0 1 2 2 2 1 2 1 0 1 1 1 1 2 1 0 1 0 0 1 0 0 1 2 0 0 0 1 0 1 0 0 1 0 1 1 1 0 1 1 0 0 1 1 1 0 1 1 0 0 0 0 2 0 2 1 0 1 2 0 2 0 2 2 2 1 0 0 0 0 0 2 0 1 0 1 1 0 0 0 1 0 0 0 1 0 0 0 2 1 1 2 0 1 1 0 1 1 0 2 0 0 0 0 0 0 2 0 0 0 0 1 1 0 0 2 1 0 0 0 0 1 1 0 0 0 0 1 1 0 1 1 2 1 1 1 2 0 1 0 0 1 0 2 1 1 0 2 1 0 1 1 0 0 0 0 0 2 0 1 1 2 1 1 2 0 1 1 1 1 0 0 0 1 2 0 0 0 0 0 0 0 1 1 1 0 0 2 2 0 0 2 1 1 1 1 1 0 1 0 0 1 0 1 0 1 0 0 0 0 1 2 2 0 1 2 0 1 0 1 1 1 0 1 1 0 1 0 0 0 0 0 0 0 1 0 0 2 1 0 0 0 0 2 0 0 0 1 0 0 0 0 1 1 1 1 0 2 1 0 0 0 1 0 1 0 2 0 0 2 0 0 0 0 1 0 1 0 1 1 1 0 0 0 1 0 1 0 0 0 0 2 0 0 1 1 0 0 0 1 0 0 1 1 1 1 1 0 0 0 0 0 0 0 0 1 1 2 0 0 0 2 2 2 0 0 2 0 2 0 2 1 0 0 2 0 2 1 0 0 0 2 0 0 0 0 0 1 2 0 0 0 1 0 2 0 0 2 0 0 1 0 0 0 1 0 0 0 1 1 0 2 2 2 1 1 1 0 2 0 1 0 0 0 0 0 0 2 1 0 0 1 1 1 1 1 1 1 0 0 1 1 0 1 2 1 0 2 1 1 0 0 1 2 1 0 0 1 1 0 1 1 0 0 1 1 1 0 0 0 0 0 1 2 2 0 0 0 0 0 0 0 0 0 0 0 0 0 2 1 0 0 2 0 0 0 1 1 1 1 0 0 1 2 0 0 1 2 0 1 1 0 2 0 0 0 0 2 0 2 0 2 2 1 0 0 0 1 0 0 1 0 0 2 2 1 2 1 0 1 0 0 1 0 1 1 1 2 2 2 2 2 0 1 1 0 1 1 1 0 1 2 0 0 0 2 1 0 1 0 0 0 0 0 0 0 1 0 0 0 0 0 1 0 1 0 0 0 0 0 2 2 1 1 0 0 2 0 1 0 1 0 0 0 0 1 0 0 1 1 2 2 1 0 1 1 0 1 0 2 1 2 1 1 1 1 1 2 1 0 1 2 0 0 2 1 1 0 0 2 0 0 1 0 2 0 0 0 1 0 0 1 2 1 0 0 1 1 0 0 2 1 1 2 1 0 1 1 1 0 0 1 0 1 0 0 0 0 0 0 1 0 2 1 1 0 0 0 0 0 0 0 0 0 0 0 0 0 0 0 1 0 1 0 0 0 2 0 2 0 0 0 0 1 0 0 0 2 0 1 1 0 0 1 0 1 0 0 2 0 1 1
182 0 0 0 0 0 0 2 0 2 2 0 0 1 0 0 0 2 2 1 1 1 0 2 0 0 0 2 2 1 1 2 1 1 1 0 2 2 0 0 1 0 0 0 1 0 1 0 0 1 1 0 1 1 0 0 0 1 1 1 1 2 1 2 0 0 1 0 0 0 0 1 2 2 1 2 1 1 1 0 2 2 0 0 1 0 0 0 2 2 0 0 0 1 0 0 0 1 0 2 1 2 1 0 0 0 2 1 1 1 0 1 1 2 2 2 2 0 1 1 1 0 1 2 0 0 0 0 1 1 1 1 0 0 0 0 0 0 0 0 0 2 0 0 0 0 0 0 1 2 0 1 0 0 1 1 0 0 0 1 1 1 2 0 1 2 2 1 0 1 0 2 0 2 2 2 0 1 0 1 0 0 0 1 0 0 1 0 0 0 0 0 0 1 1 0 1 0 0 0 0 0 0 1 1 0 1 1 1 0 1 1 0 0 0 0 0 0 2 0 2 1 0 1 0 1 0 0 0 1 0 0 0 1 0 1 0 2 2 0 0 0 0 0 0 0 0 0 2 0 0 0 0 0 0 1 0 0 1 1 1 1 0 0 0 0 0 0 2 0 0 1 0 2 0 0 0 1 2 0 0 1 2 2 2 0 1 0 0 2 2 1 0 2 2 1 1 1 0 1 0 0 0 0 0 0 0 0 1 1 0 0 2 1 1 0 2 2 0 1 0 1 0 0 0 0 1 0 1 1 0 1 0 1 0 0 0 1 0 1 0 0 2 0 1 1 1 0 1 0 1 0 2 2 0 1 1 0 1 1 2 2 1 0 1 1 1 2 2 0 2 0 0 2 0 1 0 0 0 0 1 1 0 0 0 0 0 0 0 0 0 0 0 0 2 0 0 0 1 2 1 1 0 1 0 1 0 1 0 2 0 1 0 0 0 1 1 0 0 0 0 0 0 2 1 2 2 1 0 0 1 0 0 2 0 0 1 1 1 0 1 1 1 0 0 1 1 1 1 0 0 0 0 2 2 1 1 1 1 0 1 1 2 1 0 1 1 1 0 1 1 1 2 1 1 1 1 1 2 0 0 0 1 1 2 1 0 1 0 1 0 2 0 0 0 0 0 1 1 1 1 2 1 1 1 1 2 0 0 0 0 1 0 0 0 2 0 0 0 0 0 2 1 0 0 1 1 0 2 2 0 0 0 0 2 0 1 2 1 1 1 1 0 2 2 2 0 2 0 0 0 0 0 2 1 0 1 0 0 0 2 0 2 2 1 1 0 2 1 0 1 1 1 0 1 0 1 0 2 0 0 0 0 0 2 1 2 1 0 0 0 1 0 0 0 2 0 0 0 0 0 2 0 0 1 0 1 0 0 1 0 0 1 1 1 1 0 0 0 0 1 2 0 0 0 0 0 1 0 0 2 0 0 1 0 1 0 1 2 0 1 1 0 0 1 0 2 2 0 0 1 2 0 1 0 0 0 0 2 0 0 0 0 1 1 1 0 1 1 0 0 0 0 0 1 0 0 0 0 2 0 0 2 1 1 1 1 1 0 0 1 0 0 2 0 1 2 2 1 1 0 1 0 0 2 0 1 1 0 0 0 0 0 0 0 0 0 1 0 0 0 0 2 2 1 0 0 2 1 0 1 1 0 0 0 0 1 1 0 1 0 1 1 2 2 0 0 1 0 0 0 0 0 1 0 0 0 0 2 0 0 0 1 0 0 1 1 0 2 2 1 0 0 1 0 0 2 1 0 2 0 0 0 1 1 1 1 1 0 2 0 2 2 2 2 1 0 0 0 1 0 2 0 2 1 1 0 0 0 2 0 1 2 0 2 2 2 2 1 1 1 0 0 1 2 0 1 2 0 0 1 1 1 0 0 1 1 0 1 1 0 0 1 0 1 1 1 0 0 0 0 0 0 0 2 0 1 0 1 0 1 2 0 0 0 0 1 0 1 0 1 0 1 0 0 1 0 0 1 1 2 2 0 0 0 0 1 1 0 2 0 1 1 1 1 0 2 2 0 1 0 2 0 0 2 0 1 0 0 1 0 0 0 0 1 2 0 2 2 0 1 1 2 1 0 0 1 1 1 0 1 0 0 0 0 0 0 0 0 0 1 0 2 1 1 0 0 1 0 2 2 0 1 2 1 0 1 0 0 0 0 1 2 0 0 1 1 0 0 0 1 0 0 0 0 1 0 0 2 0 0 0 0 2 0 0 0 0 0 0 0 1 0 0 0 0 0 1 2 1 2 1
183 1 0 0 0 0 0 2 2 2 1 0 1 2 1 1 0 2 0 2 0 0 0 2 0 1 1 1 2 2 2 0 0 1 0 0 1 2 1 1 1 0 0 1 2 2 2 0 1 0 0 0 0 0 1 2 1 0 0 1 0 2 2 2 1 1 1 0 2 0 1 1 2 2 1 2 1 0 2 0 2 2 0 0 1 0 0 1 1 1 0 0 1 1 0 0 2 2 0 2 0 2 1 1 0 0 2 2 0 2 2 2 1 2 2 2 1 0 0 2 2 0 1 2 0 0 0 0 0 0 0 1 0 0 0 0 0 0 0 0 0 2 0 1 1 1 1 1 0 0 1 0 1 0 1 0 0 0 0 0 0 2 1 1 2 1 1 0 1 1 1 0 1 2 2 1 1 0 0 0 0 0 2 2 2 2 2 2 0 2 2 2 1 0 0 1 2 1 0 0 0 0 1 0 0 0 1 2 1 0 0 1 2 0 0 2 0 0 0 0 2 0 0 2 0 0 1 0 0 0 1 1 0 0 1 0 0 2 1 1 1 1 2 0 2 0 0 0 1 1 1 1 1 0 1 2 0 1 0 1 1 1 0 0 0 0 0 1 1 0 0 0 0 1 0 0 0 1 2 0 0 1 0 1 1 0 0 1 0 2 2 1 0 1 1 0 0 1 1 0 1 0 1 1 1 0 0 0 1 2 1 2 1 0 0 0 1 0 1 0 0 2 1 1 1 0 2 0 1 2 0 0 0 1 0 0 0 0 0 1 1 1 2 0 0 0 1 1 1 1 1 1 2 2 2 0 1 0 1 0 1 1 1 0 1 1 0 1 1 1 1 1 2 1 0 0 0 0 0 0 0 1 0 0 0 1 1 1 1 0 0 0 1 0 2 0 0 2 0 0 0 0 0 1 0 1 1 1 1 0 0 2 0 0 2 2 0 0 0 0 0 1 1 2 0 2 0 0 0 1 0 1 0 1 1 0 1 0 0 0 2 0 2 0 0 2 1 0 1 0 0 1 0 2 2 2 0 0 0 0 2 1 0 0 0 1 1 1 0 1 0 1 2 2 2 0 2 1 2 0 1 0 0 0 1 1 0 0 0 0 0 1 1 1 2 0 0 1 1 0 1 2 1 1 1 1 2 0 1 0 1 1 0 0 1 1 1 0 0 1 0 1 2 0 1 2 0 0 0 1 1 0 0 0 0 0 1 1 0 1 0 0 0 0 1 0 0 1 1 0 0 0 0 1 1 1 0 1 0 2 0 0 0 2 0 0 0 1 1 0 0 1 0 0 0 0 0 1 1 2 0 0 0 0 1 1 1 0 1 0 0 2 0 1 0 0 0 0 0 0 0 1 0 0 0 1 2 0 0 2 0 0 1 1 0 1 1 0 0 0 0 1 0 0 0 0 1 2 0 0 0 0 2 2 0 0 1 0 2 0 0 1 1 1 1 0 1 2 0 1 0 1 0 0 0 0 0 1 1 0 0 0 0 1 1 1 0 1 0 1 0 1 1 0 1 0 0 1 0 2 1 1 2 1 1 2 0 1 1 0 2 0 0 2 1 1 2 0 1 1 1 1 1 1 1 0 1 2 0 0 0 0 0 0 0 0 0 1 1 1 0 0 1 2 0 0 0 2 1 0 1 2 0 0 1 1 2 0 0 0 0 0 0 1 1 0 0 0 0 1 1 1 0 0 0 0 0 0 1 1 0 0 2 0 1 0 1 0 2 2 0 0 0 2 1 1 2 2 0 2 1 0 1 0 1 0 0 1 1 2 0 1 2 2 0 0 0 1 0 0 0 2 1 2 1 1 2 0 0 1 0 0 2 0 0 0 1 2 2 2 2 2 0 0 2 0 0 2 0 0 1 1 1 0 0 1 1 1 1 0 0 0 0 0 0 0 0 0 0 0 0 0 2 0 0 1 1 1 0 0 2 2 1 0 0 1 1 0 2 0 0 0 0 0 0 2 0 0 2 2 2 2 0 0 0 0 0 1 1 1 0 1 0 0 2 1 1 2 1 0 1 1 1 0 2 1 1 1 0 1 1 0 0 0 2 1 0 0 2 2 0 0 2 1 0 0 1 0 0 0 2 0 0 2 0 0 0 1 2 1 0 0 1 1 0 1 1 0 0 1 1 1 1 0 0 0 1 0 0 0 0 2 0 2 0 1 1 0 0 0 1 0 0 0 0 0 2 0 2 0 0 0 0 2 0 0 0 0 1 0 0 0 0 2 1 1 0 1 1 2 1 2
184 1 0 0 0 0 0 2 1 1 0 0 1 2 1 1 1 1 0 1 1 1 0 1 0 0 0 1 2 0 0 2 2 1 1 0 1 2 0 0 2 0 0 1 2 1 0 0 1 0 0 0 1 2 0 2 0 1 1 1 1 2 2 2 1 1 1 0 2 1 0 2 2 2 0 2 2 0 1 0 0 1 0 0 2 0 1 0 1 2 1 0 0 1 0 0 1 0 0 1 2 2 0 0 2 1 2 1 0 2 1 1 0 1 1 1 0 0 2 0 0 0 2 1 1 1 0 0 0 0 1 1 0 0 1 1 0 0 0 1 0 2 0 0 0 0 0 0 0 2 0 2 0 0 0 1 0 1 0 0 1 1 1 1 0 1 0 1 0 1 0 1 1 0 0 1 0 0 0 0 0 0 0 0 1 0 2 1 1 0 0 0 0 0 0 0 1 0 0 1 0 0 0 2 1 1 2 0 0 0 0 1 0 0 0 0 0 0 0 0 2 2 0 1 0 1 0 0 0 2 0 0 0 0 2 0 0 2 2 1 1 1 2 0 2 0 0 0 0 1 0 0 0 0 0 1 1 0 0 0 0 0 0 0 0 0 0 0 1 1 0 1 0 2 1 1 0 0 0 0 0 0 1 1 2 1 2 0 0 2 2 2 0 2 2 0 0 1 1 0 0 0 1 1 1 2 1 0 1 1 0 2 2 1 1 0 1 0 0 0 1 2 0 1 1 0 0 0 2 0 0 0 1 1 0 0 0 1 1 0 1 1 1 0 0 0 2 1 2 2 1 1 2 2 2 0 0 1 0 1 1 1 0 0 0 1 0 1 2 0 2 0 0 2 2 1 0 1 0 0 1 2 0 0 0 0 0 0 0 0 0 1 1 0 2 2 2 0 2 1 1 2 0 0 0 0 0 0 0 1 1 1 0 0 0 0 2 1 0 1 1 1 1 0 0 0 0 0 2 0 0 2 0 1 1 1 1 2 0 0 2 0 2 0 0 1 1 0 1 0 1 1 0 1 0 0 0 2 1 2 0 2 0 0 0 1 1 2 0 0 0 0 1 1 0 1 0 1 2 1 1 1 0 1 1 2 1 0 0 0 0 1 2 2 0 0 0 2 2 0 0 2 1 1 1 0 2 1 1 0 1 1 0 1 0 1 0 0 0 0 0 2 1 0 0 1 1 0 0 2 0 0 0 0 0 0 2 1 0 1 0 0 0 1 1 1 0 0 2 0 0 1 0 2 0 0 0 1 0 1 0 0 1 2 1 1 0 0 0 0 0 1 1 0 0 0 1 2 2 2 0 0 0 0 1 0 0 1 0 0 1 1 1 0 1 0 1 1 0 1 1 1 0 2 0 0 1 0 0 0 0 0 0 1 1 1 0 0 0 0 1 1 0 0 0 1 1 2 0 0 0 0 0 0 0 1 0 0 2 0 2 0 0 1 0 0 2 2 0 0 1 2 0 1 0 0 0 0 2 1 1 0 2 0 1 2 1 1 1 0 0 0 0 0 1 1 2 0 2 1 0 1 2 2 0 0 2 1 1 0 2 0 0 0 0 0 1 1 0 0 0 0 0 1 1 0 1 2 0 0 0 0 0 1 1 1 0 2 1 1 0 0 0 2 2 1 1 1 1 0 0 0 1 0 1 1 2 1 0 1 0 1 0 0 0 0 0 1 0 0 0 0 0 1 1 0 0 0 1 0 0 0 2 0 1 0 0 1 1 1 0 0 0 1 2 2 2 1 1 1 0 1 1 1 1 0 1 2 0 1 0 1 2 2 0 0 1 0 0 2 0 2 0 2 1 2 2 0 0 1 0 0 1 0 1 1 2 2 1 1 1 0 0 1 2 0 1 1 1 0 2 1 0 0 0 1 1 0 0 0 0 0 0 1 1 0 1 0 0 0 0 0 2 0 0 0 1 0 0 0 1 1 1 1 0 2 1 0 1 0 0 0 0 0 0 2 1 1 0 0 1 1 1 1 0 0 0 1 0 2 0 0 0 1 2 0 2 1 1 0 0 1 0 0 2 1 1 0 0 2 0 0 0 0 2 1 0 0 1 1 0 0 2 1 0 0 0 1 0 0 2 2 0 1 1 0 1 0 2 2 0 0 2 2 0 1 2 1 0 1 1 0 1 1 1 0 0 0 0 1 0 1 0 1 0 0 0 1 1 0 0 0 0 0 0 0 2 1 1 1 1 2 0 2 0 0 0 1 0 1 1 0 0 2 1 0 0 0 1 0 0 0
185 1 0 0 0 0 1 2 2 1 1 0 0 0 0 0 0 0 0 1 1 1 0 2 0 0 0 2 2 2 2 2 0 0 1 1 2 1 0 0 0 0 1 0 1 1 1 0 1 0 0 0 1 1 0 1 0 0 0 1 0 0 1 1 1 1 1 0 0 0 1 0 2 2 1 2 1 0 2 0 0 2 0 0 1 0 0 1 1 2 1 1 1 2 0 0 0 1 0 1 1 2 0 0 1 0 2 2 1 2 1 1 0 0 0 0 0 0 1 0 0 2 1 2 1 1 0 1 1 1 0 1 0 0 0 0 0 0 0 0 1 1 0 0 0 0 0 0 0 0 0 0 1 1 1 1 0 0 0 0 0 1 1 1 1 2 1 1 0 1 0 0 1 1 1 1 0 1 1 1 0 0 1 1 1 1 1 1 0 0 0 1 0 1 2 0 1 1 0 0 0 0 0 1 1 0 1 0 0 0 1 0 1 0 0 0 0 1 1 1 1 0 1 2 0 0 1 0 0 0 0 0 1 0 1 0 0 2 2 0 0 1 2 1 2 0 0 0 2 0 0 0 0 0 0 2 0 0 0 0 0 0 0 0 0 0 0 0 1 1 0 1 0 1 1 0 0 1 1 0 1 1 0 2 2 0 1 0 0 2 1 2 0 2 2 0 0 0 0 0 0 1 1 1 1 0 0 1 2 1 0 0 2 0 0 0 2 0 0 0 1 1 0 2 0 0 0 0 1 0 0 1 0 0 0 0 0 1 0 0 1 0 2 0 1 1 0 0 1 1 0 0 1 1 0 0 1 1 0 1 1 1 1 1 1 0 1 2 2 0 2 0 1 2 1 2 0 0 0 0 0 1 0 1 1 1 0 1 1 1 0 1 1 0 2 2 2 0 1 1 1 1 0 0 0 0 0 0 0 2 0 1 0 0 1 1 1 0 1 0 1 1 1 0 0 2 0 0 1 0 1 0 0 2 0 0 1 1 0 0 2 0 2 2 1 2 1 0 1 0 0 0 0 1 1 1 0 2 1 1 2 1 0 0 0 1 1 2 0 0 0 0 2 2 0 1 0 1 1 0 0 0 0 0 0 2 0 1 1 0 2 2 1 2 0 0 1 1 1 0 0 2 1 1 1 1 2 0 0 0 0 1 0 1 0 1 0 1 0 1 1 1 2 0 0 2 0 2 0 2 0 2 0 0 1 0 1 0 2 2 1 1 0 0 2 0 0 0 2 0 0 0 1 2 0 1 0 0 1 1 1 0 0 2 0 0 1 1 1 1 1 1 1 0 1 0 0 1 1 2 0 0 0 0 1 0 0 0 1 0 0 0 1 0 0 0 1 0 0 1 1 1 0 0 0 0 1 0 0 0 1 0 1 2 0 1 1 0 1 1 1 2 0 0 0 1 2 2 0 0 1 0 0 2 0 0 0 0 2 0 0 0 1 2 0 0 1 0 0 0 0 2 0 1 0 0 0 0 1 0 0 0 2 0 1 2 2 1 0 0 0 1 0 0 2 0 1 0 1 1 0 0 1 1 0 1 1 1 1 0 2 0 0 2 0 1 2 0 0 0 0 0 0 1 2 0 1 2 0 0 0 0 0 0 1 0 0 1 1 1 0 0 1 2 1 1 1 1 1 0 1 2 0 0 1 1 1 0 0 2 1 0 0 0 1 1 0 0 0 0 0 0 0 0 0 0 0 1 2 2 1 0 1 0 0 1 0 0 2 2 0 0 0 1 1 0 0 1 1 1 0 1 0 2 2 0 2 1 1 2 0 1 2 0 0 0 0 0 0 1 0 2 1 1 1 1 0 0 0 1 0 0 2 0 2 2 2 1 2 2 2 2 0 1 2 0 1 1 0 0 1 1 0 0 0 1 1 1 1 0 0 1 1 1 1 0 1 0 0 0 0 0 1 0 1 0 0 0 0 0 1 2 0 0 1 0 1 0 0 0 0 0 0 0 0 1 0 1 2 2 2 2 0 0 0 0 0 2 1 1 1 1 1 1 2 2 2 2 0 1 0 2 0 0 2 1 1 0 0 1 1 0 0 1 1 1 0 2 2 1 1 1 2 1 1 0 1 1 0 0 2 1 0 0 0 0 0 1 2 1 0 0 1 2 2 1 1 1 0 1 2 0 2 1 1 0 0 1 0 1 1 1 0 2 0 0 0 0 0 0 2 0 0 0 1 0 2 1 1 0 0 1 0 0 0 0 0 0 0 0 0 0 0 2 1 1 0 0 0 0 0 0
186 1 0 0 0 0 0 2 1 2 1 0 1 2 1 1 0 1 0 1 0 0 0 1 0 0 0 2 2 2 2 1 0 1 2 0 2 0 0 0 1 0 0 0 1 0 0 0 2 0 0 0 1 1 0 0 0 0 0 0 2 2 2 1 0 0 1 1 1 0 0 0 2 2 1 2 1 0 1 0 1 1 2 2 0 0 0 1 1 1 1 0 0 2 0 0 1 2 0 2 1 1 2 0 1 1 2 0 2 0 0 2 1 2 2 2 1 0 1 2 2 0 2 1 1 1 0 0 0 1 0 0 0 0 1 0 0 0 0 0 0 2 1 0 1 1 1 0 0 0 0 0 1 0 0 0 0 0 1 1 1 1 1 1 1 2 1 0 2 0 0 2 1 2 2 1 0 1 0 0 0 0 0 0 1 0 2 0 0 0 0 0 0 1 1 0 1 1 0 0 0 0 0 0 0 0 1 1 1 0 1 1 1 0 1 1 0 1 2 2 0 0 0 2 0 0 1 0 0 1 0 0 0 1 0 0 1 2 2 0 0 0 2 0 2 0 0 0 1 1 1 1 1 0 0 0 0 1 0 1 1 1 0 0 0 0 0 0 2 0 0 0 1 2 0 0 0 0 2 0 0 0 0 2 2 0 1 1 0 2 2 0 0 1 2 0 2 1 0 1 0 1 1 1 1 0 0 1 2 2 0 2 1 1 1 0 2 0 0 0 1 2 0 2 1 0 2 0 1 1 0 1 1 2 0 0 0 0 0 1 1 1 2 1 1 1 2 0 1 2 0 0 1 1 0 0 1 2 0 1 1 1 1 0 1 0 0 0 0 2 0 2 1 1 1 0 0 0 0 0 0 2 0 0 0 1 1 0 0 1 0 0 0 0 1 0 0 1 1 1 1 1 0 1 0 1 0 1 1 0 1 1 0 0 1 1 1 0 0 0 0 1 0 0 1 2 2 0 1 0 0 0 0 0 1 0 0 2 1 0 1 1 1 2 2 2 2 0 2 0 0 1 0 2 1 0 1 1 1 1 1 1 1 0 1 1 0 0 0 2 0 2 1 2 0 0 0 2 1 1 1 0 0 1 2 0 0 1 0 0 1 1 0 1 0 0 0 1 1 0 1 2 1 1 1 1 1 1 0 0 0 2 0 0 0 2 0 0 0 1 1 1 2 1 1 2 0 2 0 2 0 2 0 1 0 0 0 1 0 0 1 1 0 0 0 0 0 0 2 0 0 1 0 1 1 1 1 0 1 0 0 1 0 1 0 0 1 2 1 0 0 2 0 0 0 0 0 1 2 1 1 0 0 0 1 0 0 0 1 0 0 2 0 0 0 1 2 1 0 1 1 1 0 0 0 0 1 0 0 1 0 0 0 0 0 1 0 0 0 0 1 1 0 0 0 1 2 2 0 0 0 0 0 0 0 0 0 1 2 0 0 0 0 1 1 0 2 0 0 0 2 0 0 0 0 0 0 1 1 0 0 0 2 1 1 1 1 1 0 1 1 1 0 0 0 1 1 0 2 0 0 1 1 1 0 1 1 1 2 1 0 1 0 0 0 0 0 1 1 1 1 0 1 1 1 1 1 1 0 1 1 1 0 0 0 1 0 1 0 1 0 0 0 2 2 0 0 0 0 0 0 2 0 0 0 0 0 0 0 1 1 0 0 0 1 0 0 0 0 0 0 0 0 0 1 1 1 0 2 1 0 0 2 0 1 0 0 0 1 1 0 0 2 0 0 0 1 2 0 2 0 0 0 1 1 1 0 1 0 2 0 2 2 2 1 1 0 0 0 0 0 2 0 1 2 2 1 0 1 1 0 0 2 0 0 0 0 1 2 2 2 2 0 1 2 0 1 0 0 1 1 0 1 0 0 0 0 1 1 0 0 1 0 0 0 0 0 1 1 0 0 0 1 0 2 0 0 0 0 0 2 2 0 0 1 0 1 1 2 0 2 0 0 0 0 2 1 1 1 1 2 2 0 0 0 0 0 1 1 1 0 0 1 0 2 0 2 2 0 0 0 0 1 0 2 1 0 0 0 2 0 0 1 0 1 1 0 0 2 2 0 0 2 1 0 0 1 1 2 0 1 1 0 0 0 0 0 1 1 0 0 0 2 1 1 0 0 0 0 1 0 1 1 1 1 0 1 2 0 0 0 0 2 0 2 1 2 0 1 1 0 0 0 0 1 1 1 1 1 0 0 1 0 1 0 1 2 1 0 1 1 0 0 0 0 0 0 0 0 0 1 0
187 1 0 1 0 1 0 1 1 2 2 0 1 2 2 2 0 1 0 1 1 0 0 2 0 0 0 2 2 2 2 2 1 1 0 0 1 1 0 0 0 0 1 0 2 1 0 0 1 0 0 0 2 0 0 0 0 0 0 1 0 1 2 2 0 0 1 0 0 0 0 2 2 2 1 2 1 0 0 0 0 0 0 0 2 0 0 1 2 2 1 1 1 0 1 0 0 0 0 1 2 2 2 0 0 0 2 1 1 1 1 2 1 2 2 2 1 0 0 0 0 1 2 1 1 1 0 0 0 0 0 0 0 0 2 1 0 0 0 0 1 1 1 0 1 1 0 0 0 0 0 0 1 0 0 0 0 1 0 1 1 0 2 0 1 2 1 1 0 1 1 1 0 1 1 0 0 1 0 2 0 0 0 0 1 1 1 2 1 1 1 1 1 0 0 0 1 1 0 0 0 1 1 1 1 0 0 0 1 0 2 2 1 0 0 0 0 1 1 0 2 1 0 1 0 1 0 0 0 0 1 1 0 0 1 0 0 2 1 1 1 1 2 1 2 0 0 0 2 0 0 0 1 0 0 2 1 0 0 1 1 1 2 2 0 0 0 1 2 1 0 1 1 2 1 1 0 0 0 0 1 0 0 2 1 0 0 0 0 2 1 2 1 1 2 1 0 1 0 0 0 1 1 1 1 1 0 0 0 1 0 0 1 1 1 0 2 1 1 0 1 1 0 1 1 0 1 0 1 1 0 2 0 0 0 0 0 2 1 1 1 1 1 0 1 1 0 0 0 1 0 0 0 0 0 0 0 1 0 1 1 1 1 0 1 0 1 1 2 0 2 0 0 2 1 1 0 0 0 0 1 1 0 0 0 1 1 0 0 0 0 1 1 0 2 0 0 0 0 0 0 0 0 0 0 0 1 1 0 2 0 2 0 0 2 2 0 1 0 1 1 2 1 0 0 2 0 0 1 0 1 1 1 0 1 1 0 1 0 0 1 0 1 1 1 2 1 0 2 0 0 2 0 1 0 0 0 2 2 1 1 2 0 0 0 0 0 2 0 0 1 1 2 0 2 0 1 2 1 2 1 1 0 0 1 2 0 2 0 0 2 2 1 1 0 0 0 1 1 1 1 2 1 1 1 1 2 1 2 0 1 1 0 0 0 2 0 1 0 1 0 1 1 0 0 1 1 2 0 2 0 2 0 0 0 0 0 0 1 1 0 0 0 1 1 1 0 1 1 0 0 1 0 2 0 0 1 0 1 0 0 0 1 2 0 0 0 1 1 0 1 1 2 0 2 0 2 1 2 1 1 0 1 0 0 0 1 0 0 0 0 1 0 1 0 0 1 0 0 0 0 2 0 0 0 0 0 0 0 1 1 0 0 1 0 1 0 0 1 1 0 1 0 1 1 0 0 1 0 0 1 0 1 2 0 0 2 1 2 0 1 0 0 0 1 0 0 0 0 0 0 0 0 0 0 0 0 1 2 0 0 0 0 2 0 0 1 0 0 2 0 2 0 0 0 0 1 0 0 2 0 0 2 2 0 1 2 1 2 0 1 0 1 1 0 0 1 1 1 1 0 1 0 0 1 0 2 2 0 0 0 0 0 0 0 0 0 0 1 1 0 0 0 2 1 1 2 2 1 0 0 1 0 0 0 0 1 2 1 2 0 1 0 1 1 0 0 0 0 0 0 0 0 0 0 0 0 0 1 0 0 0 1 1 0 1 0 0 1 1 0 0 1 1 0 2 0 1 0 1 0 0 1 0 1 0 1 2 0 2 0 2 2 2 0 0 0 1 0 0 0 1 0 2 0 2 2 1 1 0 0 0 1 1 1 2 2 2 1 1 1 1 0 2 2 0 2 1 0 1 0 1 1 0 0 1 1 0 0 0 0 0 0 0 0 0 0 1 0 0 1 0 1 0 2 0 0 0 0 0 1 2 0 0 0 0 1 1 1 0 0 0 0 1 0 2 0 1 0 0 1 1 0 1 0 0 0 2 0 2 0 2 1 1 2 1 2 2 1 0 0 2 0 0 1 2 0 0 0 2 0 0 1 0 2 0 0 0 2 2 0 0 2 1 1 0 1 2 0 0 2 2 0 1 1 0 1 0 1 1 0 0 2 1 1 1 1 2 0 2 2 0 1 1 2 0 1 1 0 0 0 0 0 0 0 2 2 0 0 0 2 0 0 0 0 0 2 1 1 0 0 1 0 1 0 0 0 1 1 1 1 1 0 2 0 0 1 2 1 0 2 1
188 0 0 0 0 0 0 1 2 1 1 1 2 2 1 1 0 1 0 1 0 0 0 2 0 0 0 2 2 2 2 1 0 1 1 0 1 2 0 0 1 0 0 0 0 2 2 0 2 0 0 0 0 0 0 1 0 0 0 1 0 1 1 1 0 0 2 0 2 1 0 1 2 2 2 2 0 0 1 0 2 1 1 1 0 0 0 0 1 1 0 0 0 2 0 0 1 1 0 2 2 1 1 0 0 0 2 1 1 1 0 1 1 1 1 1 0 0 2 0 0 0 2 2 2 2 0 1 1 2 0 0 0 0 0 0 0 0 0 0 1 1 1 0 0 0 0 0 0 0 0 2 1 0 1 0 0 0 0 1 1 2 1 1 1 2 1 2 1 0 0 0 1 1 2 0 0 1 0 1 1 1 2 2 2 2 2 1 0 1 1 1 0 1 1 1 0 1 0 0 0 1 0 1 1 0 1 0 0 0 0 1 1 0 0 1 1 0 0 0 2 0 0 2 0 0 1 0 0 0 1 1 0 0 2 0 0 2 2 0 0 0 2 0 1 0 0 0 2 0 0 0 0 0 0 2 0 0 0 0 0 0 0 0 0 0 0 0 1 0 0 0 1 2 0 0 0 0 1 0 0 0 1 2 2 1 0 0 0 1 1 1 1 2 1 1 0 0 0 0 0 0 1 1 1 0 1 0 2 2 0 2 1 1 1 0 2 0 1 0 1 1 2 1 1 0 1 0 2 2 0 1 1 2 0 0 0 1 0 0 0 0 1 0 0 0 2 0 0 0 0 0 1 1 1 0 1 1 0 2 2 2 1 1 1 0 1 1 1 1 1 1 1 1 1 2 0 0 0 0 1 1 1 1 1 0 0 0 0 1 1 1 1 0 1 0 0 0 1 0 1 0 0 1 1 0 0 1 0 2 0 0 0 0 1 2 0 0 0 0 0 1 0 1 0 1 0 0 0 0 0 0 0 1 2 1 0 0 0 0 1 0 1 0 0 2 1 0 1 0 0 1 0 0 0 0 0 2 2 0 1 2 2 1 0 2 2 2 0 0 0 0 2 0 0 1 0 1 2 0 0 0 0 0 1 1 0 1 1 1 1 2 1 1 0 0 1 2 2 0 0 2 2 1 2 1 1 0 1 0 1 1 0 1 0 1 1 2 0 2 1 0 1 0 0 1 1 2 0 2 0 2 0 0 1 0 0 1 2 2 0 0 0 2 2 0 0 1 1 0 0 1 1 2 1 1 1 0 0 1 1 0 0 2 0 0 0 2 1 0 0 0 1 0 1 0 1 0 1 1 1 0 0 0 2 0 2 0 1 1 0 1 1 0 0 0 0 0 0 0 0 0 0 1 0 0 1 0 0 1 0 0 0 0 1 0 0 0 0 0 0 0 0 0 0 1 1 2 0 0 0 0 0 2 0 0 0 0 1 1 0 0 0 0 2 0 2 0 0 0 0 2 0 0 0 0 0 0 2 0 0 0 0 0 1 2 1 1 0 1 1 0 0 0 0 0 0 0 2 0 1 0 1 1 1 1 0 1 0 2 1 0 0 1 0 0 0 2 1 1 0 1 0 1 1 0 0 2 0 0 1 1 1 0 0 1 0 1 1 1 0 1 1 2 2 2 2 1 1 0 0 1 0 1 2 0 2 0 0 1 0 0 1 1 0 1 0 1 1 1 0 1 0 0 0 0 1 0 1 0 0 0 1 0 1 1 0 1 1 1 0 0 2 1 0 0 1 1 1 2 0 0 1 0 0 2 0 1 1 2 0 1 2 1 0 0 0 2 0 0 0 1 0 1 2 1 1 1 1 0 0 0 2 0 1 1 2 1 2 1 1 1 0 2 2 0 2 0 0 0 2 0 0 1 1 0 0 0 1 1 0 0 1 0 1 0 0 2 2 1 0 0 0 0 1 0 0 0 1 1 1 2 1 0 0 0 1 1 0 0 0 0 0 0 0 1 0 0 1 1 2 2 0 0 0 0 0 2 1 1 1 1 1 1 2 0 2 0 0 1 0 1 0 0 2 2 0 1 0 2 0 0 0 0 0 2 0 1 2 1 0 1 1 0 0 0 0 1 0 0 2 1 0 1 0 0 0 1 1 0 0 0 2 1 1 1 1 1 0 1 2 0 2 1 2 0 1 1 0 1 0 1 1 0 0 0 0 0 2 1 1 0 0 0 0 0 2 0 1 0 0 1 0 0 0 0 0 0 0 2 2 0 0 2 0 1 0 0 1 0 0 0
189 1 0 0 0 0 0 2 2 1 0 0 0 0 0 0 0 1 0 2 0 0 0 1 0 0 0 2 2 2 2 1 1 1 1 0 1 0 0 0 0 0 0 0 1 0 1 0 1 0 0 0 0 0 1 0 2 0 0 0 2 2 1 1 0 1 2 0 1 0 1 2 2 2 1 2 1 0 0 1 0 1 0 0 2 0 0 0 2 2 0 0 2 2 1 0 0 0 0 1 1 2 1 0 0 0 2 0 2 0 0 2 1 2 2 2 1 1 1 0 0 1 2 1 1 1 0 1 0 1 1 1 0 0 1 1 0 1 0 0 1 1 0 0 0 1 0 0 0 0 0 1 1 2 1 0 0 0 0 1 1 1 1 1 2 1 1 0 1 1 1 1 0 1 1 0 0 0 0 0 0 0 2 2 2 2 2 1 0 0 0 1 0 1 2 1 1 2 0 0 0 1 0 1 1 0 2 1 0 0 0 1 1 0 0 0 0 0 1 2 0 0 1 1 0 1 0 0 0 0 0 0 0 0 2 0 0 2 2 0 0 1 2 0 2 0 0 0 1 1 1 1 2 1 0 0 0 0 0 0 0 0 1 1 0 0 0 0 0 0 0 1 0 0 0 2 0 1 2 0 2 0 0 2 2 1 0 2 0 2 1 0 0 2 1 0 0 2 0 1 0 0 0 0 0 0 0 0 1 2 0 2 2 1 1 0 2 2 1 0 2 1 1 1 1 0 1 0 1 2 0 1 0 0 0 1 0 1 1 2 1 1 2 1 2 2 0 0 1 2 0 0 2 2 1 1 1 0 0 2 2 2 0 0 0 1 0 1 1 1 1 1 0 2 0 0 0 1 1 0 2 0 0 0 0 1 1 0 0 0 0 0 0 0 1 0 0 0 1 1 1 1 0 2 1 0 0 1 0 2 0 0 1 0 0 1 1 0 0 0 0 0 0 0 2 2 1 2 0 2 0 0 2 0 0 0 0 0 1 1 2 0 0 1 1 2 2 0 1 0 0 1 0 2 2 0 2 2 2 0 1 2 0 0 0 1 1 1 0 1 0 1 1 1 1 0 1 1 2 1 0 0 0 0 1 2 0 1 1 0 2 2 1 1 0 0 1 1 1 1 1 2 2 0 2 1 2 1 1 0 0 2 1 2 0 0 0 0 1 2 1 0 1 0 1 1 1 1 1 2 0 1 0 1 0 0 1 0 1 1 0 0 0 0 2 0 0 0 2 0 0 2 0 2 0 1 0 0 2 0 0 2 0 1 0 0 0 2 1 0 1 1 1 1 1 1 1 1 2 1 1 0 0 0 0 0 0 0 1 0 0 1 1 0 1 0 1 0 0 0 0 2 0 0 0 0 2 0 0 1 0 0 0 0 1 0 0 0 0 0 0 1 0 0 0 1 1 2 0 0 0 0 0 1 0 0 1 0 2 0 2 0 0 2 0 0 2 1 1 0 0 1 0 1 0 0 0 0 2 0 0 0 0 0 0 2 1 0 1 0 1 0 0 0 0 1 1 1 1 1 0 0 1 1 0 0 1 0 2 0 1 0 0 1 0 0 2 1 1 2 0 2 1 1 1 1 1 1 0 1 1 1 0 0 0 1 0 2 2 2 0 0 1 1 0 0 0 1 0 0 0 2 0 0 0 0 2 1 0 2 1 1 0 0 1 0 0 1 0 0 0 0 0 0 0 0 0 0 1 0 0 0 1 0 0 1 1 1 1 1 0 0 0 1 1 2 0 2 0 1 1 0 2 0 0 2 0 2 0 2 1 2 2 2 2 2 0 0 0 0 0 1 1 1 1 1 0 1 0 1 0 0 0 0 0 2 0 1 2 2 0 2 0 1 2 0 1 1 0 0 0 2 0 0 0 0 0 0 0 0 0 0 0 0 1 0 1 1 1 0 0 0 1 0 2 0 0 0 0 0 2 2 0 0 0 0 0 0 2 0 0 0 0 0 0 2 0 0 1 2 2 2 1 1 0 0 1 2 0 2 0 0 0 0 2 1 1 1 0 0 0 2 0 1 1 2 0 1 0 2 0 0 0 0 1 1 0 0 1 0 0 1 1 0 0 0 1 1 0 0 2 1 1 1 0 0 0 0 1 1 0 0 0 0 0 1 1 0 0 0 2 0 1 1 1 0 1 0 0 0 0 0 1 0 1 1 1 0 0 0 1 0 0 0 0 0 2 0 2 1 1 0 0 2 0 0 0 2 0 0 0 0 0 0 0 0 0 0 1 1 2 1
190 1 0 0 0 0 1 1 2 2 2 0 0 0 0 0 0 0 0 1 0 0 0 2 0 0 0 1 2 2 2 1 0 1 1 0 1 0 0 0 1 0 0 0 1 0 1 0 1 0 0 0 1 1 0 1 0 0 0 0 0 0 0 0 0 0 2 0 2 1 0 1 2 2 2 2 0 1 1 0 2 2 0 0 1 0 0 1 1 1 1 1 0 2 1 1 0 1 0 2 1 2 0 0 1 0 2 1 1 1 0 1 1 1 1 1 0 0 1 2 2 0 2 0 0 0 0 0 0 0 0 0 1 0 0 0 1 1 0 0 1 1 0 0 1 1 1 0 0 1 0 0 0 0 1 1 0 1 0 2 2 0 1 1 2 1 1 1 0 1 0 2 1 0 0 1 0 1 0 1 0 1 0 0 0 0 2 2 1 1 1 1 0 2 2 0 1 2 0 0 0 0 0 1 1 0 1 0 1 0 1 1 1 0 0 0 0 0 1 0 2 1 1 1 0 0 1 0 0 1 1 1 0 0 1 0 0 0 0 0 0 0 2 0 1 1 1 0 1 0 0 0 0 0 0 1 0 0 1 1 0 0 0 0 0 0 0 0 1 1 0 1 1 2 0 0 0 0 1 0 0 1 2 2 2 0 1 0 0 2 2 2 0 2 2 0 2 0 0 0 0 0 0 0 0 1 0 0 0 0 0 0 2 1 1 0 1 0 0 0 2 1 2 2 1 0 1 0 0 1 0 0 1 2 0 0 0 0 0 1 2 1 2 0 0 0 1 0 1 1 0 0 2 2 1 1 1 1 0 2 2 2 2 0 2 0 0 0 2 0 2 0 1 1 1 0 0 1 1 0 1 1 0 0 0 1 1 0 0 0 0 0 0 1 2 1 1 0 1 1 1 1 0 1 0 1 0 1 0 2 0 0 0 0 2 2 0 1 0 1 1 1 1 2 0 1 0 2 0 1 0 0 0 1 1 1 1 0 1 0 2 0 1 1 1 2 1 0 0 0 0 1 0 2 2 1 1 1 1 1 0 2 1 2 0 2 1 1 0 1 0 1 1 1 0 2 0 1 1 0 0 0 0 0 1 1 0 1 1 0 2 2 1 1 2 0 0 2 2 0 0 2 2 0 2 0 2 1 1 0 0 2 0 1 0 1 0 0 0 1 0 2 1 0 1 1 1 0 1 1 1 0 0 0 0 1 0 2 2 2 2 2 0 0 2 0 0 0 2 1 0 1 0 1 1 2 0 1 1 1 0 0 1 2 1 1 1 1 1 1 1 1 1 0 1 0 2 1 1 2 0 0 0 0 1 0 1 0 1 0 0 0 1 0 1 0 1 1 0 1 1 1 0 0 1 1 1 0 0 0 0 1 0 2 0 1 0 0 0 0 1 1 0 1 1 1 1 2 0 0 0 0 0 0 0 1 1 1 2 0 0 1 0 1 1 0 2 0 0 0 0 1 0 0 0 0 0 0 1 0 0 0 0 2 0 0 1 2 0 0 1 0 0 1 1 0 1 1 1 1 0 0 1 1 0 0 1 1 1 0 1 1 0 1 1 0 2 2 2 2 0 1 0 1 2 0 1 1 1 0 1 1 0 0 0 0 0 1 1 1 0 0 0 2 2 1 1 1 1 0 0 0 0 0 0 0 1 1 0 2 1 1 0 0 0 0 0 1 0 0 0 0 0 0 0 0 1 1 2 1 1 0 2 0 2 0 0 0 2 2 0 0 1 1 1 1 0 1 1 2 0 1 0 2 1 1 0 1 0 1 0 1 2 2 0 0 1 0 0 0 0 1 0 2 2 0 1 2 0 0 0 0 2 0 2 2 2 2 2 2 2 1 0 1 2 0 1 1 0 1 0 1 1 0 0 1 1 2 2 0 0 1 0 0 0 0 0 0 0 0 0 0 1 0 1 0 1 0 0 1 2 2 1 1 0 0 2 1 1 0 1 0 0 1 0 1 0 2 0 2 2 2 0 0 0 0 1 1 1 2 0 1 0 0 2 0 2 2 1 0 0 0 0 1 2 2 0 1 1 1 1 0 0 0 1 2 0 2 2 0 0 1 1 1 2 0 0 1 1 0 2 1 0 0 0 0 1 1 1 0 0 0 2 1 0 1 1 1 0 0 2 0 2 1 1 0 0 1 1 1 1 2 2 0 1 2 2 0 0 0 0 0 0 0 0 0 2 0 2 0 0 0 0 0 0 0 0 0 1 0 0 0 0 2 1 0 0 1 2 1 2 1
191 0 1 1 0 1 0 1 2 0 0 1 0 0 0 0 0 0 0 0 1 1 1 2 0 0 0 1 1 2 2 1 0 1 1 0 1 1 0 0 0 0 0 0 1 0 1 0 2 0 0 0 0 1 1 1 0 0 1 1 1 2 0 0 0 0 1 0 1 0 0 2 2 2 1 2 1 0 0 0 1 1 0 0 1 0 0 0 1 1 0 0 0 1 0 0 0 0 0 0 1 2 1 0 0 0 2 1 1 1 0 1 0 1 1 1 1 0 1 0 0 1 1 2 1 1 0 0 0 0 0 1 0 0 1 0 0 1 0 0 2 0 0 1 1 1 1 0 0 1 0 2 1 2 0 0 0 0 0 1 1 1 2 0 1 2 1 0 1 1 0 1 0 2 0 0 0 1 0 1 0 1 1 1 2 1 2 2 0 1 1 2 1 0 0 1 2 1 0 0 0 0 0 1 1 0 1 0 1 0 2 2 0 0 0 0 0 1 0 0 2 1 1 2 0 0 0 0 1 1 0 0 0 1 1 1 0 2 2 0 0 0 2 0 1 0 0 0 2 0 0 0 2 0 0 1 1 0 0 0 0 0 0 0 0 0 0 1 2 0 0 0 0 1 0 0 0 1 1 0 1 0 0 1 1 1 0 1 0 2 0 0 0 2 2 0 2 2 0 2 0 2 0 0 0 0 2 2 2 2 0 1 1 1 1 0 2 0 0 0 1 2 1 0 2 0 2 0 0 1 0 2 0 1 0 0 0 2 0 1 2 2 1 0 0 0 1 0 0 1 0 0 2 2 1 1 2 0 0 1 1 1 1 0 1 0 2 1 1 1 1 1 0 2 0 0 0 0 0 0 2 0 1 1 0 1 2 0 0 1 0 1 0 0 2 0 0 0 1 1 0 1 0 2 2 0 0 1 0 2 0 1 0 0 2 2 0 0 0 0 0 2 1 1 1 2 0 0 0 1 0 0 2 0 1 1 0 2 1 0 1 1 1 0 0 1 1 1 2 0 0 1 0 0 0 0 0 2 1 0 1 2 0 0 0 0 0 2 0 1 1 2 2 0 0 1 0 2 1 0 0 0 0 1 0 2 1 1 0 1 0 1 1 2 0 0 1 0 0 1 1 2 1 1 1 1 1 0 1 0 0 2 0 0 0 2 0 0 0 1 0 1 2 1 0 1 1 0 1 1 1 0 0 0 0 1 0 0 1 1 0 0 0 1 1 0 0 1 1 0 0 1 0 1 0 0 0 0 1 1 0 0 0 1 0 0 0 1 1 1 0 1 2 0 0 0 2 0 0 2 0 0 2 0 0 0 1 2 0 0 0 1 0 0 1 0 1 0 0 1 2 1 1 1 0 1 0 0 0 0 1 1 0 0 1 0 1 0 1 1 1 2 0 1 1 0 1 1 0 0 2 0 1 2 0 0 1 0 1 1 1 0 0 1 0 0 1 2 0 0 1 1 0 2 1 0 0 0 1 0 0 0 1 0 0 2 1 1 1 0 0 1 0 0 1 0 0 0 2 0 0 0 2 2 1 1 1 1 2 0 1 1 0 1 0 0 0 2 1 1 0 1 1 1 0 0 0 2 0 0 0 0 0 0 0 0 0 2 0 0 0 0 0 2 1 0 1 0 0 1 0 1 0 0 0 0 0 0 0 1 1 0 0 0 0 0 0 0 0 1 1 1 0 0 0 0 0 0 1 0 0 0 1 0 0 0 1 0 2 2 0 0 0 1 1 2 0 1 0 1 0 1 0 0 0 1 0 1 0 2 0 2 2 2 1 1 0 0 0 0 0 1 2 2 0 1 0 1 0 1 0 0 1 0 0 0 1 2 2 2 2 2 0 1 1 0 1 2 0 0 0 2 0 0 0 1 0 1 1 0 0 1 1 0 1 0 1 0 0 0 0 0 1 0 1 0 0 0 0 0 2 2 1 1 0 1 1 1 0 0 0 0 1 1 0 0 0 0 0 1 1 1 0 1 1 0 1 1 0 2 0 2 0 0 2 0 2 2 1 0 0 2 2 0 2 1 1 1 1 0 2 0 0 0 0 2 0 1 2 1 1 0 1 1 0 1 1 2 1 0 1 0 0 1 0 0 0 1 2 1 0 0 2 1 0 0 2 0 0 0 2 0 2 1 1 0 0 0 0 0 0 0 0 0 2 1 2 0 1 1 0 0 0 0 2 0 2 0 1 0 1 1 0 1 0 1 0 0 0 0 0 0 0 1 1 0 0 0 0 0 2 2
192 1 0 0 0 0 0 2 2 1 0 0 2 1 1 1 0 2 2 1 1 1 0 1 0 0 0 2 2 2 2 0 0 1 1 1 1 0 0 0 0 0 0 0 2 0 1 0 1 0 0 0 0 0 1 1 0 0 0 2 0 2 2 2 0 0 0 0 2 1 0 2 2 2 2 2 0 0 1 1 0 2 0 0 2 0 0 0 0 1 0 0 0 1 0 0 1 1 0 1 1 2 0 0 0 0 2 1 1 1 0 1 0 1 1 1 0 0 0 2 2 0 1 1 0 0 0 0 0 0 1 1 1 0 0 0 1 0 0 0 0 2 1 0 0 1 0 0 0 0 0 2 0 0 0 1 1 0 0 1 1 0 2 0 1 0 0 0 1 1 0 0 0 1 1 2 1 1 0 0 0 1 0 0 1 1 1 2 0 2 2 2 0 1 2 0 1 2 0 0 0 1 0 1 1 0 1 2 1 0 0 1 1 0 0 1 2 1 0 0 2 1 0 0 0 1 0 0 0 0 1 1 0 0 0 0 0 2 1 1 1 1 2 0 2 1 1 0 2 0 0 0 0 1 1 1 0 1 0 0 0 0 0 0 0 0 0 0 1 0 0 0 1 2 0 0 0 1 1 0 1 0 0 1 2 1 1 0 0 2 1 1 0 2 2 0 1 1 1 0 1 0 2 2 2 0 1 0 1 1 0 1 1 2 2 0 2 0 2 0 0 2 2 2 1 0 1 0 1 1 0 1 0 2 1 0 1 2 0 0 1 0 2 0 2 2 0 0 0 2 0 0 2 2 1 1 0 1 0 2 2 2 1 1 1 1 1 2 2 0 2 0 2 2 1 2 1 0 0 0 1 2 1 1 1 0 1 1 1 1 1 1 1 0 1 0 1 0 0 0 0 0 0 1 1 0 0 1 0 2 0 0 0 0 0 0 2 0 0 0 0 1 0 1 0 0 0 0 0 0 1 0 1 1 1 1 0 2 1 0 1 1 2 1 1 2 1 2 2 0 0 0 0 2 2 1 1 1 1 0 2 1 1 0 0 0 0 1 0 1 0 2 2 0 2 0 0 1 2 0 0 0 0 0 1 1 0 1 0 0 1 1 1 2 0 0 0 2 2 0 1 2 1 1 1 1 1 1 0 0 0 1 0 1 1 0 0 0 0 1 0 1 2 0 1 2 0 1 0 1 1 1 0 1 1 0 0 1 1 1 0 0 0 0 2 0 0 1 1 0 0 0 0 1 1 2 0 0 0 0 0 0 1 2 1 1 0 2 2 1 2 2 2 0 1 0 2 0 0 2 0 0 0 1 1 0 1 0 2 1 0 0 1 0 1 0 1 0 0 0 0 2 0 0 0 1 1 0 0 1 0 0 0 0 0 0 0 0 0 0 1 1 0 0 0 0 1 2 0 0 0 0 0 2 0 2 0 0 2 0 2 1 0 1 1 0 2 2 0 0 0 2 0 0 0 0 0 0 1 0 0 0 1 1 1 1 2 0 2 0 0 0 0 0 0 1 1 0 1 1 0 0 2 0 0 1 1 1 1 0 2 0 0 0 0 0 0 1 0 1 1 0 0 1 1 0 1 2 0 0 0 0 0 0 1 0 0 0 1 1 0 0 1 2 1 1 1 0 0 0 0 1 0 0 0 0 2 1 1 1 0 0 0 0 1 0 0 0 0 1 1 1 0 0 0 0 1 0 1 0 0 0 1 0 0 1 1 0 2 2 0 1 1 2 0 0 0 1 1 2 0 0 0 1 0 1 0 1 1 2 0 1 2 1 0 0 1 1 0 0 0 2 0 2 1 1 1 0 1 1 0 0 2 0 2 2 2 1 2 2 2 1 0 0 2 0 0 1 0 0 1 1 1 0 0 1 1 1 1 0 0 1 1 1 1 0 1 0 0 0 0 0 1 0 1 1 0 0 0 0 1 1 0 0 0 2 2 0 1 0 1 0 0 0 0 1 0 2 1 1 1 1 0 0 0 0 0 1 1 1 1 2 0 0 2 0 2 2 0 0 0 1 0 0 1 2 0 1 0 2 0 0 0 0 2 0 0 1 1 0 0 1 2 0 1 0 0 1 1 0 2 0 0 1 0 0 0 0 0 0 0 0 1 1 0 0 0 1 0 1 1 0 2 1 0 0 1 0 0 1 0 1 1 0 2 2 2 0 0 0 0 1 0 0 1 1 1 0 2 0 0 0 0 1 0 1 0 0 0 0 0 0 0 2 1 1 0 1 2 0 1 1
193 0 0 0 0 0 1 2 2 2 1 0 0 0 0 0 0 1 1 1 1 1 1 1 1 1 1 1 1 2 2 1 0 0 2 0 1 1 0 0 0 0 1 0 2 2 0 0 2 0 0 0 0 0 0 1 1 0 0 2 0 1 1 1 0 0 0 0 1 0 1 1 2 2 1 2 1 0 1 1 0 2 0 0 2 0 0 0 1 2 0 0 0 0 1 1 0 2 0 2 1 2 2 0 0 0 2 1 1 1 0 1 1 1 1 1 0 0 0 2 2 0 2 1 1 1 0 0 0 0 0 0 0 0 0 0 0 1 0 0 1 1 0 0 1 1 1 0 0 0 0 2 2 0 0 0 0 1 0 1 2 0 1 1 1 2 1 1 1 1 1 0 1 0 1 1 0 1 0 1 0 1 1 1 2 1 2 2 1 0 0 0 0 2 2 0 1 2 0 0 0 1 0 0 0 0 2 1 0 0 0 1 0 0 0 0 0 0 0 0 2 1 0 1 0 1 0 0 1 2 0 0 0 0 1 0 0 2 1 1 1 1 2 0 2 0 0 0 2 0 0 0 2 0 0 2 2 0 0 0 0 0 0 0 1 0 0 1 1 0 0 2 1 2 0 0 0 1 2 0 0 0 0 1 1 1 1 0 0 2 2 1 1 2 2 1 1 1 0 1 0 0 2 2 2 0 1 0 1 1 0 0 1 2 2 0 2 0 0 0 1 1 1 2 1 0 1 0 1 0 0 2 0 0 0 0 0 0 0 1 0 2 2 0 1 1 1 1 1 2 1 1 1 1 0 1 1 1 0 1 1 2 1 0 1 0 0 1 1 1 1 1 0 2 1 1 0 1 1 0 1 1 1 2 0 0 0 0 0 0 0 0 0 0 2 0 0 2 0 0 0 1 0 0 0 0 1 0 0 1 0 1 0 0 0 1 1 0 1 0 1 1 1 2 1 0 0 1 1 0 0 1 1 0 0 0 0 2 0 0 1 1 1 1 0 2 2 0 1 1 0 0 0 2 1 1 0 1 1 1 1 1 0 0 0 1 1 1 0 1 1 1 1 2 1 1 0 2 2 2 0 0 0 0 1 2 0 0 1 0 1 0 0 1 0 0 0 1 1 1 1 2 1 1 1 1 2 0 0 0 0 0 0 1 1 0 0 1 0 1 1 1 2 0 1 2 0 0 1 2 1 0 0 0 1 0 0 1 2 2 1 1 0 0 2 0 0 1 1 0 0 0 0 1 1 1 0 2 0 0 1 0 1 1 1 1 0 1 1 0 0 1 0 0 0 0 1 0 0 2 0 0 0 0 2 1 1 1 1 0 0 1 1 0 0 0 0 1 0 1 1 1 0 1 0 0 1 0 0 2 1 1 0 2 0 2 2 0 0 0 0 0 0 0 0 2 2 1 0 0 1 0 1 0 0 0 0 0 1 1 1 1 0 2 0 0 2 2 0 0 0 1 0 1 1 1 0 1 0 0 0 0 1 0 0 2 1 1 1 0 0 1 0 0 0 0 0 1 0 2 0 1 2 2 0 1 2 2 0 1 1 0 0 1 0 0 2 2 2 2 1 2 0 0 1 0 1 2 0 0 0 0 0 0 1 1 0 1 1 1 1 0 1 2 0 1 1 1 0 0 0 1 0 0 0 0 2 0 0 0 0 0 0 1 1 0 0 1 1 0 0 1 1 0 1 2 0 0 1 1 0 0 2 0 1 0 0 0 2 2 0 0 0 0 0 1 2 0 0 0 1 0 0 1 1 1 1 1 1 2 0 1 2 2 0 0 0 2 0 0 0 1 1 2 1 0 1 1 0 0 0 0 0 1 0 2 1 0 2 1 0 1 0 1 1 0 1 0 0 0 1 1 2 0 0 0 0 1 1 0 0 1 1 0 1 0 1 0 0 0 0 0 1 0 1 1 0 0 0 1 0 1 1 1 0 2 2 1 1 0 1 0 0 0 0 2 0 1 1 2 2 2 0 0 0 0 2 2 0 2 0 2 1 0 2 0 2 2 0 0 1 2 0 0 2 2 1 0 0 2 0 0 0 0 1 0 0 1 2 0 0 2 1 1 0 1 1 1 0 0 2 1 0 2 0 0 1 0 0 0 0 0 2 1 0 0 1 1 0 1 2 0 1 1 1 0 1 1 0 0 0 0 1 1 0 0 0 0 0 0 2 0 0 0 0 1 1 1 1 0 0 1 0 1 0 1 1 1 1 1 0 0 0 1 0 0 0 0 1 0 1 0
194 1 0 0 0 0 1 1 1 1 1 0 0 0 0 0 0 1 1 1 1 0 1 1 0 0 0 2 2 2 2 1 1 2 1 1 1 1 0 0 2 0 1 0 1 1 1 0 2 0 0 0 1 1 0 0 1 0 0 0 2 2 0 0 0 0 0 1 1 0 0 2 2 2 1 2 1 0 1 0 0 1 1 1 1 0 0 1 1 1 1 0 0 1 1 1 0 1 0 1 1 2 2 0 0 0 2 1 1 1 0 1 1 1 1 1 0 0 1 1 1 0 2 1 1 1 0 0 0 0 0 0 0 0 1 0 0 0 0 0 0 2 0 0 0 1 0 0 0 0 0 1 1 0 1 0 0 0 0 1 0 2 1 1 2 2 0 1 0 1 1 1 1 2 1 0 0 1 1 1 0 1 0 0 0 0 1 1 1 0 0 0 1 1 1 1 2 2 0 0 0 0 0 2 2 0 1 1 0 0 0 1 2 0 0 0 0 0 1 1 1 0 0 2 0 0 1 1 0 2 1 1 1 1 1 0 1 2 2 1 1 1 2 0 1 0 0 0 2 0 0 0 1 0 0 1 2 1 1 2 1 1 0 0 0 0 1 0 1 0 1 2 0 1 0 0 0 0 0 0 0 0 1 2 2 0 0 0 1 2 0 1 0 2 2 0 2 0 1 0 0 0 0 0 0 0 0 0 1 1 0 0 1 2 2 0 1 1 0 0 2 2 1 2 1 0 1 1 1 2 0 1 0 1 0 0 0 2 1 1 0 0 2 1 0 0 1 1 1 1 1 1 2 2 1 1 1 1 0 1 1 1 2 0 2 0 0 0 0 2 0 2 1 2 1 1 0 1 0 1 2 2 0 0 0 0 1 0 0 0 0 0 1 0 2 0 0 1 0 0 0 0 0 1 0 1 1 0 0 1 1 0 0 0 1 1 1 2 0 2 2 2 0 1 1 2 1 0 1 0 1 0 1 1 1 1 1 0 0 0 2 0 0 2 0 2 2 0 2 0 0 1 0 2 2 2 0 2 1 1 2 1 0 1 0 1 1 1 0 1 0 1 2 0 0 1 0 1 1 1 1 0 0 1 0 2 1 1 1 0 1 2 2 2 0 0 0 2 2 0 0 2 2 0 2 0 2 1 0 0 0 2 0 1 0 1 0 0 0 2 2 0 1 0 0 1 1 0 1 1 1 0 0 0 0 0 1 2 1 1 1 1 0 0 1 1 0 1 1 0 0 1 0 2 1 1 0 1 0 1 1 0 1 0 0 0 0 2 2 0 0 1 0 0 0 0 0 1 1 2 0 0 0 0 2 0 2 0 0 0 0 2 0 0 0 0 0 0 0 0 0 1 0 0 0 0 2 0 0 2 0 0 1 2 0 1 1 0 0 0 0 1 0 0 0 0 0 1 0 0 0 1 0 0 0 1 1 0 2 0 1 1 0 1 0 0 2 0 0 0 0 2 1 1 1 0 0 1 1 0 0 0 1 0 1 2 2 0 0 1 1 1 1 0 0 1 1 0 2 0 1 0 1 2 0 1 0 0 2 0 1 0 0 1 0 0 1 2 1 1 0 1 0 0 1 0 1 2 0 0 1 1 0 0 0 0 0 2 1 1 0 0 0 2 2 1 2 0 0 0 0 0 1 0 1 1 0 0 0 1 1 0 0 0 0 1 0 1 0 0 0 0 1 0 1 0 0 0 2 1 0 0 2 0 2 0 1 1 0 0 0 0 0 0 0 0 1 1 1 1 0 1 1 0 0 1 0 1 1 2 0 1 2 2 0 0 0 1 0 0 1 0 0 2 1 0 0 1 0 0 0 0 1 1 1 2 2 1 0 0 0 0 0 1 2 0 1 1 1 0 2 1 1 0 0 0 0 0 0 0 0 0 0 0 0 0 0 0 0 0 0 0 1 0 1 0 1 0 0 0 0 0 0 0 0 0 0 1 1 0 0 0 0 0 0 2 0 1 1 0 0 0 0 0 0 0 1 2 1 1 0 1 1 0 2 0 2 1 0 1 0 2 0 1 2 1 0 1 0 1 1 0 0 0 1 0 0 0 1 1 0 0 2 2 2 0 1 2 1 0 1 0 1 2 1 0 1 1 1 0 0 1 2 1 1 1 1 0 0 1 2 0 2 1 1 0 0 0 0 1 1 1 0 1 1 0 1 0 0 0 1 0 0 0 0 0 2 0 1 0 0 1 0 0 0 0 0 0 0 0 0 0 0 1 0 1 0 0 1 1 1 1
195 0 0 0 0 0 1 2 2 1 0 0 0 0 0 0 0 2 0 2 1 0 0 2 0 1 1 1 1 2 2 0 1 2 2 0 2 2 0 0 1 0 0 1 1 1 0 0 0 0 0 0 0 0 1 1 0 0 0 2 0 1 2 2 1 0 1 0 0 0 0 2 2 2 1 2 1 0 2 0 1 2 0 1 2 0 0 0 2 2 0 0 2 0 0 0 0 1 0 1 1 2 1 0 1 1 2 2 0 2 1 2 1 2 2 2 1 0 0 2 2 0 1 1 1 1 0 0 1 1 0 0 0 0 0 0 0 0 0 0 1 2 0 1 0 0 0 0 0 0 0 0 1 1 1 0 0 1 0 1 0 0 2 0 1 1 1 1 0 1 0 1 0 1 1 1 1 0 0 0 0 0 0 0 0 0 1 2 0 1 1 2 0 2 2 0 1 1 0 0 0 0 1 0 0 0 1 1 1 0 0 0 1 0 0 0 0 0 1 0 2 0 1 2 0 0 1 2 1 1 0 0 0 0 0 0 0 2 1 1 1 1 1 1 1 0 0 0 1 1 0 0 0 0 0 2 1 0 1 1 0 0 0 0 0 0 2 1 2 0 1 0 0 2 1 0 0 1 1 0 1 0 0 1 2 1 1 2 0 2 2 0 0 2 1 1 0 1 0 0 0 0 1 1 1 0 1 0 1 1 0 1 2 2 2 0 1 0 1 0 1 2 1 0 0 0 0 1 1 2 0 1 1 1 0 0 0 2 1 0 0 0 2 0 2 2 0 1 1 1 1 1 1 2 1 1 2 0 0 1 1 1 2 0 2 0 1 2 2 0 2 0 1 2 0 1 0 0 0 0 1 2 2 2 0 1 1 0 0 0 0 2 1 0 2 2 2 1 0 0 0 0 0 1 0 1 0 0 0 2 0 1 0 0 0 0 2 1 0 1 1 1 1 2 1 0 0 0 0 0 0 0 1 0 0 0 0 0 1 0 1 1 2 1 1 1 1 1 2 0 0 1 0 1 1 1 0 2 0 2 1 1 1 0 0 1 1 1 0 1 0 1 2 0 0 2 0 2 1 1 2 1 0 2 1 1 1 1 0 0 0 1 0 1 0 0 1 1 1 0 1 2 0 2 0 2 1 0 0 0 0 0 0 0 0 1 0 1 0 1 1 1 2 0 1 2 0 0 1 2 1 0 0 0 0 0 2 0 2 1 2 2 0 1 1 1 1 1 1 0 0 0 0 1 1 1 0 0 0 0 2 0 1 1 1 1 0 1 1 0 0 0 2 0 0 0 2 1 1 2 0 0 1 0 0 0 1 0 0 0 1 1 0 1 0 1 1 0 0 0 0 1 1 1 0 0 1 0 0 0 0 0 0 1 0 0 1 0 0 0 1 1 0 1 1 1 1 2 0 0 0 0 0 1 0 1 0 0 2 0 1 0 0 1 1 0 2 1 0 0 0 1 0 1 0 0 0 1 1 0 0 0 2 0 2 2 1 1 0 1 0 1 0 1 1 0 1 0 2 1 1 1 2 1 1 1 1 1 1 1 0 0 0 2 0 0 2 0 1 1 0 1 1 0 0 0 1 2 0 0 0 0 0 1 0 0 0 0 0 0 0 0 1 2 1 1 2 1 1 0 0 0 0 0 0 0 1 0 0 1 0 0 0 1 1 0 0 0 0 1 1 1 0 0 1 0 0 0 0 0 0 0 1 0 0 1 0 0 2 2 1 0 0 1 0 1 2 0 2 0 0 2 0 0 0 2 0 2 0 2 1 2 2 1 0 0 1 1 0 0 0 2 0 2 0 0 2 0 0 1 0 0 2 0 1 1 1 1 2 2 2 2 0 0 1 0 1 2 0 0 1 1 0 1 0 1 2 1 1 0 0 1 1 0 1 1 1 0 0 0 0 0 1 0 1 0 1 0 0 0 2 2 0 0 0 0 1 0 1 0 1 0 0 0 0 1 1 0 1 2 2 2 0 0 0 0 0 1 0 2 0 1 1 0 1 0 2 2 0 0 0 2 0 0 2 2 0 2 0 1 0 0 0 1 1 2 0 2 2 2 0 0 2 1 0 0 1 2 0 1 2 0 0 1 1 0 1 1 1 0 0 0 2 2 2 1 2 0 0 0 1 0 1 2 0 0 1 1 0 1 1 1 1 0 2 1 2 0 0 0 1 0 0 0 0 1 1 0 2 0 0 0 0 2 0 1 1 0 0 1 0 0 0 0 0 0 0 0 0 0 1 1
196 0 0 0 0 0 0 2 1 1 1 0 0 1 0 1 0 1 0 1 0 0 1 1 1 1 1 1 1 2 2 1 0 0 2 1 2 1 0 0 1 0 1 0 1 1 0 0 1 0 0 0 0 0 1 1 0 1 1 1 1 1 2 1 0 0 1 1 2 0 0 2 2 2 1 2 1 0 1 0 1 2 0 1 2 0 0 1 2 2 1 1 1 1 0 0 0 1 1 2 2 1 1 0 1 1 2 1 1 1 0 2 1 2 1 1 0 1 1 1 1 0 2 1 1 1 0 2 0 2 0 0 1 0 0 0 1 0 0 0 0 2 0 0 1 2 0 0 0 0 0 1 0 0 1 0 1 1 0 1 1 1 1 1 1 1 0 0 1 1 0 2 0 1 1 1 0 1 1 1 0 1 0 0 1 0 1 0 0 0 0 0 0 2 2 0 0 2 0 0 0 0 0 1 1 0 1 1 0 0 0 0 2 0 0 0 0 0 1 1 1 0 0 1 0 1 0 0 0 1 0 0 0 1 1 0 1 2 2 0 0 0 2 0 1 0 0 0 2 0 0 0 1 0 0 2 1 0 0 0 0 0 0 0 1 0 0 0 0 0 0 1 0 1 0 0 0 1 1 0 1 0 1 2 1 0 1 0 0 2 1 0 1 2 2 1 0 0 1 0 0 0 1 1 1 0 0 0 0 0 2 1 2 2 2 0 2 1 1 0 1 2 0 2 1 0 1 0 1 1 0 1 0 1 0 0 0 0 0 0 0 0 2 0 0 1 1 0 0 1 0 0 2 2 2 0 0 0 0 2 2 2 2 0 2 1 0 1 2 0 2 0 2 1 0 0 0 1 1 0 2 0 1 2 1 1 1 0 0 0 0 1 1 0 2 1 1 2 0 0 0 0 0 1 0 1 0 0 0 2 0 1 0 0 2 2 0 0 0 0 0 1 1 1 0 1 0 0 0 0 0 0 1 0 1 1 1 0 1 1 2 0 1 0 0 2 0 0 0 0 0 0 0 0 0 0 0 2 2 1 1 2 0 1 0 1 1 1 0 1 0 1 2 1 1 1 0 2 2 1 0 0 0 0 2 2 0 1 0 1 1 1 1 1 2 0 0 0 0 0 2 2 2 0 2 0 2 0 2 0 0 2 0 2 0 0 0 0 0 1 1 0 1 0 0 1 1 1 1 2 0 1 0 0 1 0 1 0 1 1 1 1 0 1 2 0 0 2 0 0 1 1 0 2 0 2 0 0 0 0 1 0 0 2 0 0 1 0 0 0 0 0 1 0 1 0 1 1 1 2 0 0 1 0 1 1 2 0 1 1 0 0 0 1 0 1 0 0 0 1 1 1 0 0 0 0 0 0 0 0 0 0 0 0 1 0 0 0 0 0 1 1 0 0 0 0 0 1 0 0 1 0 1 2 0 1 1 0 0 2 1 0 0 1 1 0 2 1 0 0 2 1 1 1 1 1 0 0 1 0 0 0 1 0 0 2 1 1 1 0 1 0 0 0 1 0 0 1 1 1 0 0 2 2 0 1 2 1 2 0 2 0 2 2 1 1 2 2 1 1 1 0 0 0 0 0 0 2 0 0 0 0 0 1 1 0 0 1 1 1 0 1 1 2 2 1 1 0 0 0 0 0 0 0 0 0 0 1 0 2 1 1 0 1 1 0 0 1 0 0 0 1 0 0 0 0 0 1 2 1 1 1 1 1 0 1 0 0 2 2 1 0 0 0 0 0 1 1 1 1 0 1 0 0 0 2 0 2 0 2 0 2 2 2 1 1 0 0 0 2 0 2 1 2 1 1 1 1 0 1 0 0 0 2 0 2 2 2 1 1 1 1 0 1 2 0 1 1 0 0 0 2 0 0 0 2 2 1 2 1 1 2 2 1 2 0 2 0 0 0 0 0 1 0 1 0 0 0 0 0 1 1 1 1 1 0 1 0 2 0 1 0 1 0 0 1 0 1 1 1 1 1 0 0 0 0 0 2 0 2 0 1 1 1 2 0 2 2 0 0 0 1 0 0 1 1 0 0 0 2 0 0 0 0 1 1 0 0 0 0 0 0 2 2 0 1 0 1 0 0 2 0 0 1 1 0 1 1 2 1 0 0 2 2 1 1 0 1 0 1 2 0 0 1 1 0 2 1 0 0 0 0 1 0 2 1 2 0 1 1 0 0 0 0 1 1 1 0 2 0 0 0 0 2 0 0 0 0 0 0 0 0 0 2 0 1 0 0 0 0 2 1
197 1 0 0 0 0 2 2 2 2 2 0 0 1 0 0 1 1 1 1 1 0 0 2 0 0 0 1 1 1 1 0 0 1 2 0 2 2 0 0 1 0 0 0 2 0 0 0 0 1 1 0 0 0 1 0 0 0 0 1 0 1 2 2 0 0 1 0 1 1 0 0 2 2 2 2 0 0 2 0 2 2 0 0 1 0 0 1 1 1 0 0 0 1 1 1 1 2 0 2 1 2 1 0 1 1 1 0 2 0 0 2 0 2 2 2 0 0 2 0 0 0 2 0 0 0 0 1 0 2 0 0 0 0 1 0 1 0 0 0 2 0 0 0 0 1 0 0 0 0 0 1 0 0 0 0 0 0 0 0 1 0 0 2 0 1 1 1 1 0 0 1 2 1 2 1 1 1 0 1 0 1 0 0 0 0 0 1 0 0 0 1 0 2 2 0 2 2 0 0 0 1 0 1 1 0 1 1 2 0 0 1 1 0 0 0 0 0 0 0 2 1 0 2 0 0 0 0 0 2 0 0 0 0 1 0 0 2 2 0 0 0 2 1 2 0 0 0 2 0 0 0 1 0 0 2 1 1 0 1 1 1 0 0 0 0 0 1 1 0 0 1 0 1 0 0 0 1 2 0 2 0 0 2 2 0 0 0 0 1 1 1 1 2 1 1 0 1 0 0 0 0 2 2 1 0 0 0 0 0 0 1 2 2 2 0 2 0 1 0 1 2 0 2 1 0 1 1 1 2 0 1 1 2 0 0 0 1 0 0 0 0 2 0 1 1 1 1 1 2 1 1 1 2 0 2 2 1 0 1 1 1 2 0 2 0 1 2 2 0 2 0 0 2 1 1 0 0 0 0 1 2 2 2 0 1 1 1 1 0 0 2 0 1 1 1 1 1 1 1 1 1 0 1 1 0 1 1 1 0 0 2 0 0 1 1 1 0 0 0 0 2 0 0 1 1 0 0 0 1 0 1 0 2 0 0 0 1 0 0 1 1 2 1 1 0 2 0 2 0 0 0 0 2 1 1 0 1 1 1 1 1 0 0 0 1 1 2 0 0 0 0 2 0 1 0 1 1 1 1 1 0 0 0 0 2 0 1 0 1 0 2 1 2 0 0 1 1 1 0 0 2 2 0 2 0 2 0 0 0 0 0 0 1 0 1 0 0 0 0 1 1 2 0 1 2 0 1 0 2 0 2 0 1 1 0 0 0 2 2 0 0 0 0 2 0 0 0 2 0 0 1 0 1 1 1 0 0 1 0 1 1 1 2 0 0 0 2 1 0 0 1 0 0 0 0 0 2 2 2 0 0 1 0 1 1 2 0 1 1 0 0 0 0 0 0 0 1 0 1 1 0 0 0 0 0 2 0 0 1 1 0 0 0 1 0 0 0 0 0 1 1 0 2 2 0 0 0 0 0 0 0 0 0 0 2 1 1 2 0 1 1 1 1 2 0 2 1 0 0 1 1 0 1 0 0 1 0 2 0 0 0 0 1 1 1 1 0 1 0 1 0 0 0 0 1 1 0 0 2 1 1 2 1 0 1 1 1 1 1 1 0 0 2 0 0 2 1 0 1 2 0 1 2 2 0 1 1 1 0 1 1 0 0 1 1 0 2 0 0 0 0 1 2 1 1 2 2 2 0 1 1 0 0 2 2 0 0 0 0 0 0 0 0 0 1 0 0 0 1 1 1 0 0 0 0 1 0 1 0 0 0 1 0 0 1 1 0 2 2 0 0 0 0 1 1 1 1 1 1 0 1 0 1 2 0 1 2 0 2 2 2 2 2 0 0 0 1 0 1 0 1 0 2 2 2 1 1 0 1 0 0 1 1 1 2 2 2 2 2 2 2 1 0 2 0 0 2 0 0 1 1 0 1 0 0 0 1 1 0 0 0 1 1 1 0 1 0 0 0 0 0 0 0 2 0 0 0 0 0 1 1 0 0 0 1 1 0 1 0 0 0 0 0 0 1 0 1 2 2 2 2 0 0 0 0 1 2 0 1 1 2 0 0 2 0 2 1 2 0 2 2 0 1 2 1 1 2 0 1 0 0 0 0 1 1 0 1 2 2 0 0 2 1 0 0 1 0 1 0 1 0 1 2 1 0 1 1 1 0 0 0 0 0 0 2 1 0 0 1 2 0 2 0 0 0 0 1 0 0 0 0 1 0 1 2 2 0 0 0 1 0 0 0 0 2 0 1 1 1 1 2 0 2 0 0 0 1 0 1 1 1 0 2 0 2 0 0 2 1 2 0
198 0 1 0 0 0 0 1 2 1 1 0 0 1 0 0 1 2 1 2 0 0 1 2 0 0 0 1 2 2 2 0 0 0 0 0 1 1 0 0 1 0 0 0 1 0 0 0 1 1 1 0 1 0 0 1 0 0 0 1 1 2 2 2 0 0 2 0 1 0 0 1 2 2 2 2 0 0 1 0 1 1 1 1 2 0 1 0 2 2 0 0 0 1 0 0 0 0 0 2 2 1 1 1 0 0 2 1 1 1 1 2 2 2 2 2 2 1 2 0 0 0 2 0 0 0 0 0 1 1 0 0 0 0 1 1 0 0 0 0 0 2 1 0 0 0 0 0 0 1 0 2 0 0 0 0 0 1 0 0 0 0 0 2 0 0 1 0 0 1 0 1 0 1 1 1 0 0 0 0 0 0 0 0 0 0 2 1 1 0 0 0 0 2 2 0 2 2 0 0 0 1 0 0 0 0 0 0 0 0 2 2 1 0 0 1 1 0 0 1 1 1 1 2 0 0 1 0 0 0 0 0 0 0 0 0 0 2 2 0 0 0 2 0 2 0 0 0 2 0 0 0 1 0 0 2 2 1 0 1 1 1 0 0 0 0 1 0 1 0 1 1 0 2 0 1 0 0 1 0 0 0 0 1 2 1 1 2 0 2 1 0 1 2 2 1 1 0 0 0 0 0 0 0 0 0 0 1 1 1 0 1 1 2 2 0 1 0 0 0 2 0 2 1 1 0 1 0 1 1 0 0 1 2 0 0 0 1 0 0 1 0 2 0 0 0 1 0 0 1 0 0 2 2 2 0 1 1 1 0 1 1 1 0 1 0 0 2 2 0 2 0 1 2 1 1 0 0 0 0 1 1 0 1 1 0 0 0 0 1 1 1 1 0 1 1 1 1 1 1 1 1 0 1 1 0 1 1 0 2 0 0 0 0 1 1 1 0 0 0 0 1 2 0 0 2 0 1 0 1 1 1 0 2 0 0 0 0 1 1 1 1 2 2 1 2 2 0 1 0 0 1 0 2 0 0 0 2 1 1 1 2 1 1 0 1 1 1 0 1 2 2 1 1 2 0 1 1 1 1 0 0 0 0 1 2 0 0 1 0 1 1 1 1 0 0 1 1 1 1 1 1 0 1 0 2 1 0 0 0 0 2 0 1 0 1 0 0 0 1 0 2 1 0 1 1 1 2 0 2 0 2 0 0 0 0 0 2 1 1 0 0 0 2 2 0 0 2 0 0 0 0 0 2 1 0 0 1 0 0 1 1 0 1 0 0 0 1 0 0 0 0 1 0 0 0 1 0 2 0 1 0 1 0 1 1 2 1 0 0 0 0 2 0 2 0 0 0 0 0 0 2 0 1 0 0 1 0 0 0 0 0 0 0 0 0 0 0 1 1 1 2 0 0 0 1 1 0 0 0 0 0 0 1 0 1 0 0 2 0 2 0 0 1 1 0 2 0 0 0 0 1 2 2 1 1 0 0 1 1 1 0 0 1 0 1 2 0 1 0 0 0 0 0 0 0 1 0 2 0 0 2 2 1 0 1 2 0 1 0 0 0 0 1 0 0 1 2 1 1 0 1 0 0 0 0 0 2 0 0 1 0 0 0 0 1 0 1 1 1 0 1 0 2 2 2 2 0 0 0 0 1 0 0 1 0 2 1 0 2 1 1 0 1 1 0 0 0 0 1 1 1 0 0 0 0 1 0 2 1 0 1 1 1 0 1 0 0 1 1 0 0 0 0 0 1 1 2 0 1 0 0 0 1 0 1 0 1 0 2 1 2 1 1 0 0 0 2 0 0 0 1 1 2 1 1 2 2 0 0 0 0 0 0 0 2 0 1 2 1 1 1 0 1 2 0 1 1 0 1 0 1 0 1 1 2 1 1 1 0 0 0 0 0 0 0 0 1 0 0 1 0 1 0 1 0 0 0 0 0 2 2 2 0 0 0 1 0 2 0 1 0 1 1 0 1 0 1 1 1 2 2 1 1 0 0 0 1 0 2 0 1 1 0 1 0 2 2 0 0 0 2 1 0 2 2 0 1 0 2 0 0 0 1 1 2 0 0 2 2 0 0 2 1 1 0 2 0 0 0 2 0 1 2 1 0 1 0 1 1 0 0 2 1 1 2 1 1 0 0 2 0 1 2 2 0 2 0 0 0 0 0 2 0 0 0 0 0 1 1 0 0 0 0 0 0 2 1 1 1 1 2 0 1 0 0 0 0 0 1 0 0 0 0 1 0 0 0 1 0 0 0
199 0 0 0 0 0 0 1 1 1 0 1 0 0 0 0 0 1 1 0 0 0 0 1 0 0 0 2 2 2 2 1 0 2 1 1 1 1 0 0 1 0 0 0 2 0 0 0 1 1 1 0 0 0 1 2 1 0 1 1 0 1 2 2 0 0 2 0 1 0 0 0 2 2 1 2 1 1 1 0 0 2 1 1 1 0 0 1 2 2 1 0 0 2 1 0 1 2 0 2 1 2 1 0 0 0 2 1 1 0 0 2 1 1 1 1 1 0 2 1 1 0 1 1 0 0 0 0 1 1 0 0 0 0 0 0 0 1 0 0 0 2 0 0 0 0 0 0 0 0 0 0 1 2 0 0 0 0 0 0 1 1 2 0 0 1 0 1 1 0 0 1 1 1 1 0 0 0 0 0 0 0 1 1 2 1 2 2 0 1 1 2 0 0 0 0 1 1 0 0 0 0 0 0 0 0 1 1 1 0 0 1 1 0 1 2 1 0 1 1 1 0 0 2 0 0 1 1 0 2 1 1 1 0 1 0 0 1 1 0 0 0 2 0 1 0 0 0 2 0 0 0 2 0 0 2 1 0 0 0 0 0 0 0 0 0 0 0 1 0 1 2 1 2 1 0 0 1 1 0 1 0 1 1 1 0 2 0 1 2 0 2 0 2 2 0 1 1 1 0 0 0 0 0 0 0 0 1 2 2 0 2 1 1 1 0 2 0 1 0 0 2 0 1 0 0 0 0 1 1 0 1 0 2 0 0 0 2 1 1 1 0 0 0 1 1 1 0 0 0 0 0 2 2 1 1 2 2 0 1 1 1 1 0 1 0 1 1 2 0 2 0 0 2 0 0 0 1 1 0 1 1 0 0 0 0 0 0 0 2 1 2 1 0 2 1 1 1 0 0 0 0 0 1 0 1 1 1 1 1 0 1 0 0 0 1 1 0 0 0 0 1 0 0 2 1 1 1 0 0 0 0 0 2 1 1 0 1 1 0 1 1 1 0 0 1 1 1 2 1 0 1 0 1 0 0 0 0 0 0 2 1 0 0 0 1 1 2 0 0 0 0 2 0 1 0 1 1 2 1 1 1 0 0 1 2 0 0 0 0 0 2 0 2 0 0 0 0 0 1 2 2 2 1 2 2 2 0 1 0 0 1 0 0 0 2 0 1 0 1 0 1 2 0 0 2 0 0 0 0 2 0 0 2 0 0 1 1 1 1 0 0 0 1 1 1 0 1 1 0 0 1 1 2 0 1 0 1 0 1 0 0 0 0 0 0 0 0 0 1 0 0 1 0 0 0 1 1 1 2 0 0 0 0 1 1 1 1 0 0 0 1 0 0 0 2 1 0 0 0 0 2 0 1 0 0 2 0 1 2 0 0 0 0 1 0 0 0 0 0 0 2 0 0 0 0 2 2 0 0 0 0 0 1 0 0 1 0 1 1 1 0 0 0 2 0 2 1 0 0 0 1 0 0 0 0 0 0 2 0 0 0 2 0 2 2 0 0 1 0 1 0 0 0 1 0 0 0 1 1 1 1 2 2 1 2 1 2 1 0 0 2 0 0 1 0 1 2 2 2 1 1 1 1 1 1 1 2 0 0 0 0 0 0 1 0 0 1 1 1 0 0 1 2 1 0 0 0 0 0 0 1 1 0 1 1 1 0 0 1 0 0 0 0 0 1 0 0 0 1 1 1 0 0 1 1 1 0 2 1 0 0 2 1 1 0 0 0 2 2 0 0 0 2 0 0 1 1 2 0 0 1 0 0 0 1 0 1 1 2 0 1 2 2 0 0 0 0 0 0 1 1 1 2 1 1 0 0 1 0 0 0 0 1 0 2 1 2 2 1 1 1 0 0 2 0 0 1 0 0 0 2 0 1 0 1 0 1 1 0 0 1 0 0 0 0 0 1 1 0 0 1 0 0 2 0 0 2 0 0 0 0 0 0 0 0 1 0 2 0 1 0 0 1 0 2 0 0 0 1 2 2 0 0 0 0 0 0 1 1 1 1 1 0 2 0 2 1 1 0 1 2 0 0 2 1 0 0 0 1 0 0 0 0 1 1 0 0 0 0 0 0 2 0 1 0 1 2 0 1 2 1 0 1 0 0 0 0 0 0 0 0 2 1 2 2 2 0 0 1 1 1 0 2 2 0 2 0 0 0 0 0 1 0 0 1 1 1 1 0 1 0 0 0 0 2 0 0 2 2 2 1 0 1 0 0 0 1 0 1 0 0 0 2 2 0 0 2 1 0 0 0
[truncated: 1,606,808 more chars]
