# Supplementary material for: KNN-MDR: a learning approach for improving interactions mapping performances in genome wide association studies
Source: BMC Bioinformatics. 2017 Mar 21;18:184. doi: 10.1186/s12859-017-1599-7 (PMC5361736; doi:10.1186/s12859-017-1599-7)
Supplement: Supplementary file 3 — The data set(s) supporting the results of Table 2. (ZIP 28603 kb) [file 12859_2017_1599_MOESM3_ESM.zip › 3/SINAN/S90/mkallsimul.dat]

1 0 0 2 0 0 1 1 0 1 1 0 0 1 1 1 0 0 0 1 1 2 0 2 0 0 0 1 0 1 1 1 2 2 0 0 2 1 0 0 0 1 0 1 0 1 0 0 2 0 0 0 0 0 1 0 2 0 1 1 1 1 1 0 0 0 0 0 0 0 0 0 1 2 0 2 2 1 2 0 0 0 2 1 1 0 0 0 2 2 0 0 0 1 0 2 2 1 0 1 1 2 0 0 2 0 2 1 1 0 0 1 0 1 1 1 1 0 0 1 1 1 1 0 0 0 0 1 2 2 0 1 0 0 0 0 0 1 0 1 0 0 0 0 2 2 1 0 0 2 0 0 0 0 0 0 0 1 1 0 0 1 1 2 1 2 1 1 1 2 0 0 0 2 0 0 1 0 1 1 0 2 1 1 0 0 1 2 0 0 0 1 0 0 1 0 1 2 0 1 0 1 0 0 2 1 1 1 1 0 0 0 0 0 1 2 0 0 1 2 2 0 2 0 1 1 1 2 1 0 0 0 0 1 2 0 1 2 2 1 0 0 2 1 2 2 0 0 1 1 1 1 2 0 1 1 1 1 0 1 0 0 1 1 1 0 0 0 2 0 0 2 0 0 0 0 0 1 2 0 0 0 1 2 0 2 2 1 0 1 1 0 1 2 2 1 1 2 0 1 0 0 1 1 0 0 0 0 0 0 0 1 2 0 1 0 0 0 1 0 0 1 1 0 0 0 1 2 1 1 2 0 0 0 0 0 0 2 0 0 0 0 1 2 1 0 0 1 1 1 1 1 1 0 1 0 1 0 0 2 2 2 1 0 2 1 0 2 2 0 1 0 0 2 0 1 0 1 1 0 1 0 0 0 1 1 0 0 0 0 0 0 0 0 1 2 0 1 0 0 0 0 0 1 0 1 0 2 0 1 0 0 0 0 0 0 0 0 0 1 0 0 0 1 1 1 0 0 0 0 0 0 0 0 0 1 0 0 1 1 0 0 2 0 0 0 2 0 1 0 0 0 0 1 1 0 1 0 0 0 0 1 0 1 0 1 2 1 2 0 1 0 2 2 1 0 2 0 0 1 2 0 1 1 1 0 0 1 1 0 1 1 1 1 1 0 0 1 1 1 1 1 2 1 2 1 1 0 0 1 0 0 0 0 0 0 1 1 0 1 1 2 0 1 0 1 1 0 0 0 1 1 1 0 0 0 0 1 2 2 2 1 1 1 1 1 1 1 1 0 0 0 1 0 0 1 0 1 1 1 0 0 2 0 0 0 0 1 0 0 1 2 0 0 0 1 1 2 2 2 0 0 0 1 0 0 0 0 0 1 0 0 0 0 1 0 0 1 0 0 0 2 0 2 2 2 1 0 0 0 0 0 0 1 0 0 1 0 1 1 0 0 0 0 0 0 2 2 0 0 2 2 1 0 2 0 2 0 0 0 1 0 0 2 2 1 1 0 0 1 0 2 1 2 0 2 1 0 1 0 0 0 2 2 2 2 0 2 0 0 1 0 2 0 0 2 2 1 2 0 1 1 0 1 0 1 2 0 0 2 1 0 2 0 0 0 1 0 1 1 0 0 0 0 1 1 1 2 0 0 1 1 0 0 0 1 0 0 1 1 1 0 0 2 0 1 2 0 1 0 0 0 1 0 0 1 2 0 0 0 0 1 0 0 0 0 0 0 0 0 0 0 0 0 1 0 1 0 2 0 0 0 2 1 0 0 1 1 2 2 1 0 0 1 0 0 0 0 1 1 0 1 1 0 0 2 0 1 0 2 1 1 1 2 0 0 0 1 0 2 1 1 1 0 1 1 0 0 0 1 1 0 0 1 2 0 1 2 2 1 1 2 1 0 0 0 0 1 1 2 0 0 2 1 0 0 0 0 0 0 0 0 1 0 0 0 1 0 0 0 2 2 0 0 0 0 0 0 0 0 0 0 0 0 0 1 1 1 1 0 0 0 0 0 0 0 0 1 2 1 0 0 0 0 0 0 0 2 0 1 1 0 2 0 1 1 2 2 1 0 0 1 0 1 1 1 0 0 1 1 1 0 0 0 0 0 0 0 1 0 0 1 2 2 0 0 0 2 0 1 2 2 0 0 0 0 0 0 1 1 0 0 2 1 0 1 2 0 0 0 2 0 1 1 1 0 1 0 0 0 0 0 1 0 1 0 0 0 2 0 0 0 0 0 0 1 0 0 0 0 0 2 0 0 0 0 0 1 0 1 0 0 0 0 0 0 0 0 1 1 1 1
2 0 0 1 0 0 2 1 0 1 1 1 1 1 0 0 0 0 1 1 1 1 0 1 1 1 1 1 0 2 1 0 1 1 2 1 1 2 0 0 0 1 0 0 0 0 1 0 0 2 0 0 1 1 1 1 1 0 1 1 1 2 1 1 1 1 1 0 1 1 1 1 2 2 2 2 0 1 2 1 0 0 2 1 1 0 0 2 2 2 2 2 1 2 0 1 0 1 0 1 0 2 1 0 2 0 2 1 1 0 0 2 0 1 2 2 0 2 0 0 0 0 2 2 0 1 0 2 2 2 0 0 0 0 0 0 0 1 0 0 1 0 0 0 1 1 0 0 0 1 1 0 1 1 2 0 0 0 1 0 1 0 0 2 0 1 0 1 1 2 0 0 0 2 0 1 1 1 0 1 0 1 0 0 0 0 0 1 0 0 0 1 2 2 0 1 1 2 0 1 0 1 0 0 2 1 1 0 1 0 0 0 2 0 2 2 2 0 1 0 1 0 1 0 0 0 1 0 0 2 0 0 0 0 1 0 0 2 0 1 0 0 2 1 1 1 0 0 0 0 0 0 2 0 0 0 0 1 1 0 0 0 0 0 0 0 1 0 2 0 1 1 0 0 0 0 0 0 0 0 1 1 1 1 1 0 1 2 0 2 0 1 0 2 2 1 0 1 0 0 0 1 2 0 2 0 1 0 0 0 0 0 2 0 2 0 0 0 0 0 0 0 1 0 0 0 0 2 1 1 2 1 0 0 0 0 0 2 0 1 0 2 1 2 0 0 1 1 2 1 1 1 0 1 0 1 1 1 0 2 1 1 2 0 2 1 0 1 1 0 2 0 0 2 0 0 0 0 0 0 1 1 0 1 0 2 0 0 0 0 0 0 1 0 2 0 2 1 1 1 1 1 0 1 0 0 1 1 1 1 0 1 0 0 0 0 1 1 0 0 0 1 0 1 2 2 1 0 0 0 1 0 0 0 0 0 0 1 0 0 1 0 2 0 0 0 2 1 1 0 0 1 0 2 2 1 2 1 1 0 1 2 1 0 0 1 1 1 2 0 1 1 2 0 2 0 2 0 0 0 1 0 1 1 1 0 0 1 0 0 0 1 0 1 0 0 0 1 1 1 0 1 2 1 2 1 1 0 1 1 1 0 0 1 1 0 0 0 1 2 1 1 1 2 1 2 0 1 0 1 1 1 1 0 1 0 1 1 0 1 0 0 2 2 2 1 2 2 2 0 0 0 0 0 0 1 0 0 1 0 0 0 1 0 0 0 0 2 1 0 0 2 0 0 0 1 2 1 1 2 0 0 0 0 0 0 0 1 0 1 1 0 0 0 1 0 1 1 1 0 1 2 0 0 0 1 1 0 0 1 1 1 0 0 2 0 1 0 0 0 0 0 0 0 0 1 1 1 0 0 0 0 0 0 2 0 2 0 0 0 0 1 0 1 2 2 2 0 0 1 1 1 0 2 1 2 0 0 1 0 0 0 1 1 1 1 0 2 0 0 0 0 1 0 0 1 1 1 2 0 0 1 0 0 0 1 1 1 0 1 2 0 0 1 1 0 0 0 2 2 0 0 0 0 2 1 1 1 1 0 0 0 0 0 0 1 0 1 1 1 0 1 0 2 0 1 2 0 2 0 1 1 0 0 0 0 0 0 0 2 0 2 0 0 1 1 1 0 0 0 0 0 0 1 1 0 0 1 2 0 1 1 2 1 0 1 2 1 2 2 1 0 1 0 1 0 0 0 1 1 1 1 1 0 0 1 0 0 0 2 2 0 2 2 1 0 0 1 0 1 1 2 0 0 2 0 2 0 1 1 2 0 1 0 0 2 1 0 1 0 0 1 0 1 0 0 1 2 0 2 0 0 1 1 0 0 0 0 0 0 0 1 1 0 0 0 0 1 0 0 2 1 0 1 1 0 2 0 0 0 0 0 1 0 0 0 1 0 2 0 0 0 0 0 2 0 0 0 1 1 1 0 0 0 0 0 0 2 1 0 0 0 0 0 2 1 1 2 0 0 0 2 0 2 1 1 1 1 0 0 0 0 1 1 2 1 0 0 1 0 0 1 1 1 0 0 1 2 0 0 2 1 0 2 0 0 0 1 1 0 0 0 1 0 0 2 1 0 0 0 1 0 0 1 1 1 2 2 0 0 0 0 1 0 1 1 0 0 1 0 0 0 0 0 0 0 1 0 1 0 0 1 0 1 0 0 1 0 1 0 1 0 0 0 0 0 0 0 0 0 2 0
3 0 0 1 0 0 0 1 1 1 2 0 1 0 0 0 0 0 0 1 1 1 0 2 0 0 0 1 0 2 1 0 1 0 0 0 2 1 1 1 0 1 0 0 0 1 1 0 0 2 1 0 2 2 0 2 0 1 0 0 1 1 0 0 0 0 1 1 1 0 0 0 2 2 2 2 0 2 2 0 2 0 2 1 2 0 1 0 1 1 0 0 2 2 1 2 1 0 0 1 0 2 0 0 2 0 2 1 1 0 0 1 0 0 0 0 0 0 1 2 2 0 1 1 0 1 0 1 1 1 0 0 1 0 1 1 1 0 0 0 0 0 0 0 1 1 0 0 0 1 1 0 0 0 0 0 0 1 0 0 1 0 1 2 2 2 0 1 0 2 0 2 0 2 0 0 1 0 1 1 0 1 0 0 0 0 0 1 0 0 0 1 1 1 1 1 1 2 0 0 0 1 0 1 1 0 2 0 0 0 1 0 0 0 1 2 1 0 2 1 2 1 2 0 0 0 1 0 0 2 0 0 0 0 1 0 0 2 1 1 0 0 2 1 2 2 0 0 0 0 0 0 0 0 0 1 2 0 0 0 0 1 0 2 2 0 1 1 1 0 1 1 0 2 0 0 2 0 2 0 0 2 0 1 1 0 1 2 0 2 0 0 1 2 2 1 0 1 0 1 0 2 2 0 1 0 0 2 2 0 2 2 1 1 1 0 0 1 1 0 0 1 1 0 0 0 0 1 0 0 1 2 0 0 0 0 0 1 1 0 1 1 1 1 1 1 0 1 1 0 1 1 0 0 1 1 0 0 0 1 1 1 2 0 2 1 0 2 2 0 2 0 1 1 2 1 0 0 0 0 1 1 0 0 0 1 0 0 0 1 0 0 1 0 1 2 0 1 1 1 1 2 0 1 0 0 0 0 0 2 0 0 1 0 1 1 1 0 0 1 1 1 0 1 1 1 0 0 0 1 1 0 0 0 0 0 1 1 1 1 0 0 2 0 2 1 2 1 1 0 0 0 0 2 0 0 0 2 2 1 2 1 0 1 0 1 1 0 2 0 0 1 1 1 0 0 0 0 0 0 0 0 1 1 1 0 0 0 0 1 0 0 1 1 0 0 0 1 1 0 1 1 1 1 1 1 1 1 1 1 1 0 0 1 1 0 1 1 1 2 1 2 0 2 0 2 0 0 1 1 1 0 0 0 0 0 1 1 1 2 1 2 2 1 1 1 0 1 2 0 0 0 0 0 1 1 0 0 1 0 0 0 0 0 0 1 1 1 1 1 1 1 0 0 0 0 0 1 1 2 0 0 0 1 0 0 0 1 1 2 0 0 0 1 1 0 1 1 0 0 0 2 0 0 0 0 0 0 0 2 2 0 0 1 1 0 0 0 0 0 0 0 0 0 0 1 1 2 0 0 1 1 0 0 1 1 2 0 0 0 1 1 0 0 1 1 1 0 1 1 0 1 1 0 0 1 0 0 2 0 0 0 0 0 0 0 0 1 1 1 0 1 0 0 1 1 2 0 2 1 1 1 1 0 0 1 2 1 0 0 1 0 1 0 1 1 1 1 2 2 1 0 0 1 2 2 1 2 0 0 0 0 0 1 0 0 0 1 2 2 1 0 1 2 0 0 0 0 1 0 2 1 0 0 0 0 2 1 1 1 0 1 0 0 1 0 1 0 0 0 0 0 0 0 1 1 0 0 2 0 0 1 2 0 0 0 1 2 2 2 0 1 1 0 1 2 2 0 2 0 2 2 1 0 0 2 0 2 0 2 0 0 1 2 0 0 1 1 0 1 1 2 0 0 2 2 1 0 0 1 2 1 1 0 0 2 1 2 2 0 2 2 2 0 0 0 0 1 0 2 1 0 1 0 1 2 0 0 0 0 0 0 1 0 0 0 0 0 0 1 1 1 0 0 0 0 0 0 1 0 0 0 1 0 0 2 0 0 1 0 1 1 0 0 0 1 0 1 2 2 1 1 1 0 1 1 0 2 0 1 1 0 1 1 1 1 2 2 0 0 0 2 1 1 1 1 1 0 1 2 1 0 1 1 2 1 0 1 2 1 0 2 2 2 0 0 1 2 0 1 2 2 1 1 0 1 0 2 2 0 0 0 1 2 1 0 2 0 0 0 2 0 0 0 1 1 2 2 1 1 1 1 0 1 2 0 1 0 2 0 0 1 0 0 0 1 1 0 0 0 0 2 0 0 0 0 0 0 0 0 0 1 0 1 1 0 1 0 1 1 1 0
4 0 0 1 0 0 1 1 1 1 2 0 0 0 0 0 0 0 1 2 2 1 0 2 0 0 0 1 1 2 1 1 0 1 0 0 2 1 0 0 2 0 1 1 0 1 1 0 1 1 0 0 2 2 0 2 0 1 0 0 2 2 2 2 0 0 1 1 1 0 0 1 0 2 0 2 2 0 1 0 0 0 2 0 1 0 0 0 2 2 0 0 2 2 1 2 0 1 0 1 0 1 0 0 2 0 2 2 0 0 0 1 1 2 2 2 2 1 0 1 1 0 1 1 0 1 0 0 0 0 2 0 0 0 0 0 1 0 0 1 0 0 0 0 0 2 0 0 0 1 0 0 0 0 0 0 0 1 0 0 0 1 1 1 0 1 0 0 0 2 0 0 0 2 0 0 1 0 1 1 0 0 2 2 0 0 2 1 0 0 0 0 0 0 1 0 1 2 0 2 0 2 1 0 1 0 2 1 1 0 0 0 1 0 1 2 0 1 1 1 1 0 1 0 0 0 0 0 0 1 0 0 0 0 2 0 0 2 2 2 0 0 2 0 0 0 0 0 0 0 0 0 1 1 0 0 1 1 0 0 0 0 0 1 0 0 0 1 1 0 0 0 0 0 1 2 1 2 2 0 1 1 0 1 1 0 0 0 0 1 1 1 2 2 2 2 0 2 0 1 0 0 1 1 0 0 0 0 1 0 0 1 2 0 1 0 0 0 0 0 0 0 0 1 1 0 1 2 1 1 2 0 0 0 0 0 0 1 1 0 0 1 1 2 0 0 0 1 1 0 0 0 1 0 1 0 1 0 0 2 2 2 2 0 2 0 0 2 2 1 1 1 1 1 0 0 0 0 0 0 1 2 0 2 1 1 0 0 0 0 0 0 1 1 2 0 1 0 1 1 1 1 1 1 0 2 0 0 0 1 0 2 0 0 0 0 0 0 0 0 0 0 0 1 1 1 1 0 0 0 1 0 0 1 0 1 0 0 1 1 2 0 1 1 0 1 1 0 1 0 0 0 0 2 0 0 0 1 1 1 1 1 1 0 0 1 1 1 2 0 0 0 2 0 1 0 0 1 1 0 1 0 1 1 0 0 0 0 0 0 0 2 1 2 0 0 1 2 2 0 0 0 2 1 2 0 1 1 1 0 1 1 0 0 0 0 0 0 1 1 1 2 0 2 0 2 0 1 0 1 1 1 1 1 1 0 1 1 1 1 0 2 1 0 1 1 2 0 0 0 0 0 0 0 1 1 1 0 1 0 1 0 1 0 0 0 0 2 1 0 0 0 1 0 1 0 1 1 1 2 0 0 0 0 0 0 0 0 2 2 0 0 1 1 0 0 2 0 0 0 0 2 0 2 2 2 1 0 0 2 2 0 0 0 1 0 0 0 0 0 0 0 0 0 0 1 1 2 0 0 0 1 1 0 2 2 2 0 0 1 1 0 0 1 2 1 2 0 1 2 0 1 0 1 1 2 0 0 2 1 1 0 2 0 0 1 1 1 1 1 0 1 0 0 0 2 2 0 1 1 1 2 1 1 1 1 0 1 0 0 1 0 1 0 0 0 0 1 1 2 0 1 0 1 1 2 1 2 0 0 1 1 1 0 0 1 0 1 2 2 0 0 0 2 0 1 1 1 0 1 1 1 0 0 0 0 0 0 0 1 0 2 0 0 1 0 1 1 0 1 0 0 0 1 1 0 1 0 2 0 0 0 2 1 1 0 2 2 2 2 0 0 1 1 1 0 0 2 0 1 2 1 1 0 1 0 0 2 0 2 0 2 1 2 0 0 1 1 0 0 0 1 1 0 1 1 1 0 0 1 1 0 1 1 1 2 2 2 2 0 1 2 0 1 0 0 1 1 1 2 0 0 2 0 0 0 0 0 1 0 0 1 0 0 0 0 0 0 1 0 1 1 0 1 0 0 0 2 0 0 0 0 0 0 0 1 0 0 2 0 0 0 0 1 2 2 0 0 2 1 0 0 0 1 1 2 1 1 0 1 1 0 0 1 1 1 1 1 1 0 2 1 0 2 2 1 0 1 0 0 0 0 0 0 1 1 0 1 2 1 0 2 2 2 1 0 1 2 1 1 1 1 0 2 0 0 0 0 1 1 0 0 2 2 2 1 0 1 1 0 2 0 1 0 0 0 1 1 0 0 0 0 0 0 2 1 1 0 0 0 0 0 0 0 0 0 1 0 1 0 0 2 0 1 0 1 1 0 0 0 0 0 0 1 1 0 0 0 0 0 1 0
5 0 0 1 0 1 2 1 0 0 0 1 1 1 0 0 1 0 1 0 0 2 0 2 0 0 0 1 0 2 1 0 1 0 1 1 1 0 1 1 0 0 0 1 0 1 1 0 2 0 0 0 0 0 0 2 0 0 0 0 1 1 2 2 1 1 1 1 1 0 0 0 1 2 1 2 1 1 1 0 1 0 2 2 2 0 0 0 2 2 0 0 1 1 1 2 1 1 0 2 0 1 1 0 2 1 2 1 1 1 0 2 0 1 2 2 0 0 0 2 2 0 0 0 0 1 0 0 0 0 1 0 0 0 0 0 0 0 1 1 0 0 0 0 1 1 0 0 0 2 1 0 0 0 0 0 0 0 0 0 0 1 0 2 1 1 0 0 0 0 2 1 0 2 0 0 2 1 0 1 0 0 0 0 0 0 0 1 0 0 0 1 1 1 0 1 2 0 0 0 0 0 0 0 2 1 2 1 1 0 1 0 2 0 2 2 0 0 0 1 2 1 0 0 1 0 0 0 0 2 0 0 0 0 1 0 0 2 2 2 0 0 2 0 2 2 0 0 0 0 0 0 2 1 0 0 2 1 0 0 0 0 2 2 1 0 0 0 2 1 0 0 1 0 1 2 1 0 2 0 0 2 0 2 1 1 2 2 0 2 0 0 0 2 2 0 1 0 0 0 0 1 1 1 0 0 0 1 0 0 0 1 2 0 2 0 0 0 0 0 0 0 1 1 0 0 1 1 1 1 2 1 0 0 0 0 0 2 0 1 0 2 1 1 0 0 0 0 0 1 1 0 0 0 2 0 0 0 0 2 2 2 2 0 2 0 1 2 2 2 0 2 1 2 0 0 0 0 0 0 1 1 0 1 1 0 0 0 0 1 0 0 1 1 2 0 1 0 2 2 2 2 0 1 0 2 0 1 1 1 1 1 1 1 1 0 0 0 0 1 0 0 0 1 1 1 1 1 1 0 0 1 0 0 0 0 0 0 0 0 2 0 1 1 0 1 1 1 1 0 0 0 0 2 1 1 1 1 1 1 1 2 0 1 0 0 0 1 1 1 0 1 1 1 1 0 0 0 0 0 1 1 2 2 2 0 0 0 0 1 1 0 0 2 1 0 0 1 1 1 1 1 1 1 1 1 1 2 2 0 0 0 0 2 2 0 0 1 0 1 1 2 1 2 1 2 0 0 1 1 0 0 2 0 2 0 1 0 0 1 1 1 1 1 2 1 2 1 1 0 0 0 1 0 0 1 0 1 2 0 1 0 1 0 0 0 0 1 0 1 1 1 1 0 0 0 1 1 1 2 0 0 1 2 0 0 0 0 0 0 0 0 1 0 1 0 0 1 1 1 1 1 0 1 2 2 2 0 0 1 0 0 1 1 0 2 1 0 1 1 1 1 1 1 0 0 2 1 0 0 0 0 0 0 2 1 2 0 0 0 1 1 0 1 1 1 1 0 0 1 0 1 0 2 0 2 0 1 0 0 0 0 0 0 1 1 0 2 1 0 1 0 0 1 1 2 2 0 0 2 1 1 0 1 1 2 1 1 0 1 2 0 0 1 1 0 0 0 0 1 1 0 0 1 1 2 0 1 0 2 0 0 1 0 0 1 0 1 0 0 0 1 0 2 0 1 2 0 0 0 1 1 0 0 0 0 2 0 0 0 0 1 0 0 1 0 1 0 0 0 0 0 0 0 0 0 0 2 2 0 1 2 2 1 0 2 2 1 1 1 1 1 2 2 1 0 0 0 1 0 2 2 1 1 1 1 1 1 1 2 1 1 1 2 0 0 0 0 1 1 0 1 1 0 1 1 0 0 0 1 2 1 0 2 2 2 2 2 2 0 1 2 1 0 0 0 1 1 0 2 1 0 2 1 0 1 1 0 1 0 0 0 0 0 0 0 0 1 0 1 1 1 0 0 0 0 0 0 0 1 1 0 1 1 1 0 1 0 1 0 0 0 0 1 1 0 0 0 1 2 2 2 0 0 0 1 1 0 0 2 2 0 1 1 2 2 2 2 0 0 1 1 0 0 0 2 0 0 1 1 1 0 1 1 2 1 0 1 1 0 1 0 2 1 1 0 0 1 1 1 2 2 0 1 1 0 0 0 1 1 0 0 2 1 2 2 2 0 0 0 2 0 1 1 1 0 1 2 0 0 0 0 0 0 0 1 0 0 2 0 0 0 0 0 0 1 0 0 1 0 0 1 0 1 0 0 0 0 0 0 0 0 0 0 1 0 0 0 0 1 0 1
6 1 0 1 0 0 2 2 1 0 1 1 0 0 0 0 0 0 0 1 1 1 0 2 0 0 0 2 0 2 2 1 0 1 0 0 2 2 0 0 0 2 0 0 0 0 1 0 0 2 1 0 0 0 0 2 0 0 1 1 1 1 2 1 0 0 2 0 1 1 1 1 2 1 1 1 1 1 1 0 1 0 2 1 2 0 0 1 1 1 0 1 1 1 1 2 0 0 0 0 0 2 2 0 2 0 2 1 1 1 0 2 1 1 1 1 1 0 0 2 2 1 2 2 0 2 0 0 0 0 2 1 0 0 0 0 0 0 1 0 0 0 0 0 0 0 1 0 0 1 1 0 0 0 0 1 1 1 0 2 0 1 0 1 1 1 0 0 0 1 1 1 0 2 0 0 2 1 0 0 0 0 1 1 0 1 2 1 1 0 0 0 0 0 1 0 2 2 0 0 0 0 0 0 2 1 1 0 1 2 0 0 1 0 1 2 0 1 0 1 2 0 1 0 1 0 0 0 0 1 0 0 0 0 2 0 0 2 2 1 0 1 2 0 2 2 0 0 0 0 0 0 2 1 0 0 2 1 2 2 1 2 0 2 1 0 0 1 2 1 1 1 0 2 0 1 2 2 2 0 2 2 0 1 0 0 1 1 0 2 0 0 1 2 2 1 1 2 0 2 0 1 2 0 0 0 0 0 1 0 1 0 2 0 1 0 0 0 1 0 0 1 1 0 2 0 2 0 1 1 1 1 0 0 0 1 0 1 1 0 0 0 0 2 0 1 0 1 1 1 1 0 0 1 0 1 0 0 0 0 0 0 1 0 1 0 1 2 2 0 2 0 1 1 1 1 0 0 0 0 0 2 0 1 0 1 0 0 0 0 0 0 1 1 2 0 2 0 0 0 0 0 0 2 2 0 0 0 1 2 1 1 0 0 0 0 2 0 0 0 0 1 0 2 1 2 2 0 0 0 1 1 0 1 1 1 0 1 1 1 2 0 1 1 0 1 2 1 2 0 0 1 0 1 1 0 1 2 2 0 0 0 0 0 0 0 0 2 1 1 0 1 1 1 1 0 2 0 0 1 2 0 0 0 0 1 0 2 2 0 2 0 1 2 1 0 1 2 2 0 1 0 1 0 1 1 1 1 0 2 0 0 0 0 1 0 0 0 1 2 1 1 0 2 1 2 0 0 0 1 0 0 0 0 0 0 1 1 2 2 1 2 1 1 1 1 1 0 1 0 0 0 0 0 0 0 0 0 1 1 0 0 1 1 1 0 0 2 2 0 0 0 1 0 0 0 2 1 1 2 0 0 1 1 0 0 0 0 1 1 0 1 1 1 0 0 0 0 0 0 0 1 0 1 0 1 1 0 0 1 1 0 0 1 0 0 1 0 0 0 0 0 0 0 0 0 2 2 0 0 1 1 0 0 1 0 2 0 0 0 0 1 0 2 1 2 1 0 0 1 1 1 0 2 2 2 0 0 2 0 0 0 0 0 0 1 0 2 0 0 0 0 0 0 0 2 2 2 1 1 0 1 0 2 1 1 1 1 0 1 2 0 1 0 0 0 0 0 1 1 0 0 0 1 0 2 1 1 1 1 0 0 0 1 1 0 0 2 1 1 0 0 0 2 1 1 1 0 0 0 1 1 0 0 0 1 1 1 0 1 0 0 0 0 1 1 2 0 0 1 1 1 0 1 0 0 1 1 2 0 1 1 2 1 0 0 2 1 1 1 0 0 2 1 0 0 0 1 0 2 2 1 0 0 0 2 0 1 0 2 1 0 1 2 0 0 0 2 0 2 2 2 0 0 2 0 2 0 1 1 2 1 0 2 2 1 2 0 2 0 0 1 0 0 0 0 0 1 1 2 1 1 1 1 1 0 0 0 1 0 0 0 0 0 0 0 0 0 0 1 2 1 0 0 0 0 1 0 1 1 0 0 0 0 0 0 1 0 2 0 0 0 0 1 2 0 0 1 2 2 2 2 0 1 1 2 1 1 0 1 1 0 0 0 2 2 2 2 0 0 0 1 0 1 2 1 0 0 0 0 0 0 0 0 1 1 0 0 2 0 0 2 2 1 0 0 1 0 1 1 0 0 0 1 0 1 1 0 1 0 0 0 1 1 1 0 1 0 0 0 1 1 2 0 0 2 2 2 0 0 0 1 0 0 2 0 0 0 1 0 0 0 0 0 0 2 0 0 0 0 0 1 0 1 0 1 1 0 0 0 0 0 0 0 0 0 0 0 1 1 0 0
7 0 0 2 0 1 2 2 0 1 1 0 0 1 1 1 0 0 0 0 0 2 0 2 0 0 0 2 1 2 2 0 0 1 0 0 2 1 0 0 0 1 1 1 0 1 1 0 0 2 0 0 0 0 0 0 1 1 0 1 1 2 1 1 1 1 0 0 2 0 0 2 0 2 0 2 1 2 2 0 1 0 2 1 2 0 1 0 1 1 0 0 0 1 0 1 1 1 0 1 1 2 0 0 2 0 2 2 0 0 0 2 0 2 2 2 0 0 0 2 2 0 1 1 0 1 0 1 2 2 0 0 0 0 0 0 0 0 0 2 0 0 0 0 1 0 0 0 0 0 0 0 1 0 1 0 0 0 0 0 0 1 0 1 0 0 0 0 0 0 2 0 0 2 0 1 2 0 0 0 0 0 2 2 0 0 2 2 1 0 0 0 0 0 2 0 1 2 1 1 0 1 0 1 2 1 2 0 0 0 1 0 0 0 1 2 0 1 1 1 1 0 1 0 0 0 1 0 0 1 0 0 0 1 1 1 1 2 2 1 0 1 2 1 2 2 0 0 0 0 0 0 1 0 0 0 1 0 1 1 1 1 0 0 0 0 0 0 2 2 0 1 0 1 0 2 0 1 2 0 1 2 2 2 0 1 2 2 0 1 1 1 0 2 2 0 1 1 0 0 0 0 1 1 0 0 1 0 0 0 0 1 1 1 1 0 0 1 1 0 0 1 2 1 0 0 0 1 0 0 1 2 0 0 0 0 0 2 0 0 0 1 1 2 0 1 0 0 0 1 1 0 1 1 0 0 1 0 0 2 2 2 0 0 0 0 0 2 2 1 1 1 1 2 1 0 0 2 2 0 1 0 0 1 1 2 0 0 0 1 0 0 1 0 2 0 2 2 0 0 0 0 1 0 0 0 1 2 0 2 0 0 0 1 1 0 0 0 0 0 0 2 0 0 0 0 0 0 0 1 0 0 0 1 1 1 0 0 1 2 2 0 1 1 1 2 1 0 0 0 0 0 0 2 2 2 2 1 1 1 1 1 0 0 0 1 1 1 2 1 0 0 2 0 1 0 1 0 0 1 2 0 0 0 0 0 0 2 2 0 2 0 0 2 0 0 0 1 1 1 0 1 2 2 2 0 0 1 1 2 2 0 0 0 0 0 0 0 1 1 0 2 1 2 1 2 0 1 0 1 0 1 0 0 1 0 0 1 0 1 1 1 2 1 2 1 1 1 1 0 0 0 0 0 2 0 1 2 0 0 0 2 0 0 0 1 1 1 0 0 0 0 0 0 0 0 0 1 1 2 0 0 1 1 0 0 0 0 0 0 0 1 0 0 2 1 0 0 0 1 1 1 0 1 1 2 1 0 0 2 0 0 1 1 0 1 1 0 1 1 0 1 1 1 0 0 1 0 0 0 1 1 0 1 2 1 1 0 1 0 1 2 0 1 2 1 1 0 0 1 0 0 0 2 1 2 0 0 1 0 0 0 1 1 1 1 1 1 1 1 0 1 0 0 0 1 1 0 2 1 1 0 1 0 0 1 2 1 1 1 1 1 0 0 1 0 0 0 1 1 0 0 0 0 0 2 1 2 0 1 0 0 0 2 0 2 0 0 0 0 0 2 1 2 1 1 1 0 0 0 1 1 0 0 0 0 0 0 0 1 0 1 0 0 1 1 2 0 1 1 0 1 0 0 0 1 0 0 2 0 0 1 2 1 1 0 2 0 0 0 0 0 1 1 0 0 0 0 0 1 2 2 2 0 0 1 0 2 0 2 0 1 1 2 0 0 0 1 0 2 1 1 0 0 2 1 1 0 0 1 1 0 0 2 2 1 2 1 2 0 1 1 0 0 0 0 0 1 1 2 1 1 1 0 0 0 0 0 0 0 0 1 0 0 0 0 0 0 1 0 0 0 0 0 0 0 0 0 0 1 0 0 1 1 0 1 2 0 1 0 0 0 0 1 2 0 0 1 1 2 1 1 0 0 0 0 0 0 0 1 1 0 0 0 1 1 2 1 0 0 0 2 1 1 2 0 1 0 0 2 1 0 0 0 0 0 0 0 1 0 0 1 2 1 0 0 1 0 1 1 2 1 1 1 1 1 1 1 1 0 0 0 2 0 1 1 1 0 0 0 2 0 1 0 0 0 1 1 1 1 1 1 0 0 1 0 1 0 1 0 0 0 0 0 0 0 1 0 2 0 0 0 0 1 0 0 0 2 1 1 1 0 0 0 0 0 0 0 0 1 0 2
8 0 0 2 0 0 0 1 0 1 1 0 0 1 1 1 0 0 0 1 1 1 1 1 0 0 0 2 0 1 1 1 0 2 0 1 2 2 0 0 2 0 1 0 0 2 1 0 2 0 0 0 1 1 1 1 1 1 0 2 0 1 2 2 0 0 1 0 1 0 0 1 2 2 1 2 1 2 2 0 1 0 1 0 0 0 1 0 0 1 0 0 2 2 1 1 0 1 0 1 0 1 0 0 2 0 2 1 1 0 0 2 1 2 1 1 0 0 1 1 1 1 1 1 0 2 0 1 1 1 0 0 1 0 0 0 0 0 0 0 0 0 0 0 0 0 1 0 0 1 1 0 0 1 1 0 0 0 1 0 1 0 0 2 0 1 0 1 1 2 0 0 1 1 1 0 2 1 0 0 0 2 1 1 0 0 1 2 1 1 1 2 1 1 1 1 2 0 0 0 0 0 0 1 2 0 2 0 2 0 1 0 1 0 2 2 0 2 2 0 1 1 2 0 0 0 1 0 0 1 1 1 0 1 2 0 1 2 2 1 0 1 2 0 1 1 0 0 0 0 0 0 1 0 1 0 1 2 2 2 2 2 0 1 1 0 0 1 2 1 0 2 0 2 0 1 2 0 0 0 0 2 1 2 0 2 2 2 0 1 1 1 1 2 2 1 0 1 1 1 0 0 2 0 0 0 1 1 2 0 1 0 2 0 2 1 0 1 0 0 0 1 1 1 1 0 1 1 0 0 2 0 0 0 0 0 0 1 1 0 1 1 2 1 0 0 1 0 0 1 1 0 1 0 0 1 1 0 0 0 0 1 1 0 1 2 0 2 2 0 2 0 0 1 0 0 0 0 0 0 1 1 0 1 1 1 0 0 0 0 0 0 1 0 2 0 1 2 0 0 0 0 2 0 0 0 2 1 0 1 0 1 1 0 1 1 0 0 0 0 0 0 0 2 1 2 2 0 0 1 1 0 0 1 1 1 0 2 0 1 1 0 0 2 0 0 2 0 2 1 0 0 0 1 1 0 1 1 1 1 1 1 2 0 0 2 2 2 2 0 1 1 2 1 2 0 0 0 0 0 2 0 2 2 1 0 0 2 1 0 1 0 0 2 0 0 0 1 1 1 0 1 2 2 1 1 2 1 1 0 0 0 0 0 0 0 0 0 0 1 1 1 0 0 0 0 2 0 0 1 1 0 0 0 0 0 1 1 0 1 1 1 0 0 2 1 2 0 0 0 1 1 1 1 1 0 0 0 1 1 0 0 0 1 1 0 0 1 0 1 0 1 2 0 1 1 2 2 2 2 0 0 0 1 0 0 0 0 0 0 1 0 0 0 1 0 0 1 1 2 2 0 0 1 1 2 0 0 0 0 0 0 0 0 2 0 0 0 0 0 0 0 0 0 0 0 1 0 0 0 1 1 0 0 2 0 1 0 0 0 2 1 0 1 2 1 1 1 1 1 0 2 1 0 0 2 0 0 1 0 0 0 1 2 2 2 0 2 0 0 1 1 0 0 1 1 2 0 2 0 1 0 1 0 0 1 0 1 0 0 2 0 2 0 0 1 1 0 1 1 1 0 0 1 2 2 1 2 0 0 0 0 0 0 0 0 0 1 0 0 0 0 0 1 1 0 0 0 0 0 0 0 0 0 0 1 1 0 0 2 2 2 0 0 1 1 2 1 0 0 0 0 0 0 0 1 0 1 1 1 0 0 2 1 0 1 1 1 2 2 1 0 2 0 0 1 0 0 1 0 1 2 0 0 0 1 0 1 0 2 1 1 1 2 0 0 1 1 0 1 1 1 1 1 0 1 2 0 0 1 2 1 1 1 1 2 2 1 0 0 0 0 1 2 0 0 2 1 1 2 0 0 1 0 0 0 0 0 0 0 0 0 1 1 0 0 1 0 1 0 1 1 0 0 0 1 1 1 0 0 1 0 0 0 0 1 1 0 2 0 0 0 1 0 1 1 0 0 1 1 0 0 0 0 0 0 0 1 0 2 2 0 0 0 2 2 2 1 1 0 1 2 0 2 1 1 0 2 0 0 0 0 1 1 2 2 1 0 1 1 0 1 2 2 0 0 1 0 0 0 2 2 0 1 0 0 0 1 1 0 0 0 0 0 0 1 1 1 0 0 2 0 0 1 0 0 1 1 0 1 0 1 1 0 1 1 0 0 2 1 0 0 1 1 0 1 0 0 2 0 0 0 0 0 0 0 0 0 0 0 1 0 0 0 0 0 1 0 1 0 0 1
9 0 0 2 0 2 2 2 1 0 1 0 1 1 0 0 0 0 2 1 1 2 0 0 0 0 0 1 0 2 1 0 0 1 0 1 2 2 0 0 1 1 0 0 0 0 1 0 1 1 0 0 0 0 1 1 0 1 0 1 1 1 2 2 0 0 1 1 1 0 0 0 1 2 1 2 1 0 1 1 0 0 2 0 2 0 0 0 2 2 0 1 2 0 0 0 0 0 0 2 0 1 1 0 2 0 2 2 0 0 1 2 2 2 2 2 2 0 0 2 2 1 1 1 0 1 0 2 2 2 0 1 0 0 0 0 0 1 0 0 1 0 0 0 0 0 0 0 0 0 0 0 0 0 0 0 0 0 0 0 1 0 0 2 2 2 1 1 1 2 0 0 1 1 0 0 1 0 0 0 1 2 2 2 0 0 2 2 2 1 1 1 0 0 1 0 1 2 0 1 0 1 1 0 1 0 2 0 0 0 1 0 2 0 2 2 0 2 0 0 2 2 2 0 1 1 0 0 0 0 0 0 0 0 2 0 0 2 2 1 0 0 2 0 2 2 0 0 0 0 0 0 1 0 0 0 1 1 1 1 1 2 0 0 1 0 1 0 2 1 1 1 0 1 1 0 1 0 2 0 0 1 0 2 0 1 1 1 0 1 1 1 1 2 2 1 1 1 0 1 0 0 2 0 0 2 2 0 2 0 0 1 2 0 1 0 0 0 0 0 0 1 2 1 0 0 0 1 1 1 2 1 0 0 0 0 0 1 1 1 1 1 1 1 1 0 1 0 0 2 2 0 1 0 1 0 1 0 1 1 2 2 2 0 2 0 0 2 2 1 1 1 0 2 1 0 0 2 1 0 1 2 0 0 0 1 0 0 0 0 0 0 0 0 1 1 0 2 0 0 0 0 1 0 0 0 1 0 0 1 0 1 1 0 1 1 0 1 0 0 0 2 0 2 1 1 1 1 1 0 1 0 0 0 0 1 0 1 1 1 1 0 1 1 0 1 2 1 1 0 0 0 0 2 0 0 0 2 1 1 2 2 0 1 0 1 1 1 2 0 1 1 1 1 1 0 2 1 0 0 0 0 0 0 0 0 0 2 1 0 1 0 0 1 1 0 1 2 2 0 1 1 1 1 1 1 1 1 0 2 0 0 0 1 1 0 0 0 0 1 1 1 2 2 1 2 0 0 0 0 2 0 1 1 1 1 1 0 1 1 1 1 1 1 1 1 2 1 2 0 0 0 0 0 1 1 0 1 0 1 0 0 0 0 0 1 0 2 1 0 0 1 2 0 0 0 2 1 1 2 0 0 1 2 0 0 0 0 2 2 0 0 0 0 0 0 1 0 0 0 0 1 0 2 1 2 1 0 0 2 0 0 0 0 1 0 0 0 0 0 0 0 0 0 0 0 2 0 0 0 2 2 0 0 1 0 1 1 1 1 1 1 0 1 1 1 1 0 0 2 0 1 1 2 0 2 1 1 2 0 0 0 1 2 2 2 1 2 0 0 1 0 0 0 0 2 2 0 1 1 1 1 0 1 0 0 1 0 0 2 2 0 0 1 1 0 0 0 0 1 0 0 0 0 2 2 2 2 1 1 0 0 0 0 0 2 0 1 1 1 1 0 0 1 1 1 1 0 1 0 0 0 0 1 0 0 2 0 0 0 0 0 0 0 0 0 0 0 0 0 0 0 0 1 1 0 1 0 1 0 0 0 2 2 1 1 2 1 0 0 0 0 1 1 0 0 0 1 0 2 1 1 0 1 2 0 2 2 1 2 0 2 1 2 1 1 0 1 0 1 1 2 1 1 0 0 0 0 0 0 0 0 1 0 0 2 1 2 2 0 2 2 0 1 0 0 1 2 2 2 1 1 2 0 0 0 0 0 0 0 0 0 0 0 0 0 0 0 0 1 1 1 0 0 0 0 0 0 0 0 0 0 1 0 0 1 0 0 1 0 0 0 0 1 1 1 0 0 2 2 2 2 0 0 0 0 0 2 0 2 2 0 0 0 2 2 2 2 0 0 0 2 0 2 2 0 1 1 1 1 1 0 1 1 1 1 0 1 2 1 0 2 2 1 0 0 1 1 0 1 2 2 0 2 0 0 0 1 1 1 0 1 2 1 1 1 1 1 0 0 2 0 1 0 0 0 1 2 0 0 0 0 0 0 2 0 0 1 2 0 1 0 0 0 1 1 1 0 1 0 0 1 0 2 0 0 0 0 0 0 0 1 0 1 1 0 0 0 1 1 1 1
10 0 0 0 0 0 0 1 1 0 1 0 0 0 0 0 0 0 0 1 0 1 0 2 0 0 0 1 1 2 0 1 1 1 2 1 1 2 0 0 0 2 0 0 0 0 0 0 1 1 1 0 1 1 0 2 0 0 0 0 1 2 0 0 0 0 2 0 1 0 0 2 2 1 2 1 0 2 2 0 2 0 2 1 2 0 0 0 2 2 0 1 1 2 1 1 1 1 1 2 0 1 0 0 2 0 2 0 2 0 0 2 0 1 1 1 0 0 2 0 0 0 1 1 0 1 0 0 0 0 1 0 1 0 0 0 1 1 0 1 0 0 0 0 1 0 1 0 0 1 0 0 1 0 0 0 0 0 0 1 0 1 1 1 1 1 1 0 1 1 1 0 0 2 1 0 2 0 1 1 0 2 2 2 0 0 2 1 0 0 0 1 1 1 0 0 1 2 0 0 0 0 0 1 2 1 2 0 0 0 0 0 1 1 2 2 0 0 1 2 2 0 2 0 0 0 2 1 1 1 0 0 0 0 1 0 0 2 2 0 0 2 2 0 1 1 0 1 0 0 0 0 2 0 0 0 0 0 1 1 1 1 0 1 1 1 1 0 2 1 0 2 0 2 0 1 1 0 1 0 1 1 0 1 0 1 1 1 0 1 1 1 0 1 1 0 0 1 0 0 0 0 2 0 0 0 1 1 1 0 0 1 2 0 2 0 1 0 0 0 0 1 1 1 1 0 1 1 2 2 2 0 0 0 0 0 0 2 0 1 1 1 2 0 0 0 0 0 0 0 1 1 0 0 1 1 0 0 0 1 1 1 2 0 2 0 2 2 2 0 2 0 2 1 1 0 0 0 0 0 0 1 0 0 2 2 0 1 1 0 1 0 0 0 2 1 1 0 0 0 0 0 1 1 1 0 1 1 0 2 0 1 0 0 0 0 0 1 1 0 0 1 0 2 1 0 0 1 1 0 1 0 0 1 1 0 0 1 0 0 2 0 1 1 0 1 1 1 1 0 0 0 0 1 1 0 1 1 1 1 1 1 0 0 0 1 1 2 2 0 2 2 2 1 2 0 0 1 1 1 1 0 1 1 0 1 0 1 1 0 1 1 0 1 1 0 0 2 2 0 1 0 2 2 2 0 1 1 1 1 0 0 0 0 0 0 0 0 1 0 0 2 1 2 0 2 0 1 0 1 0 1 2 2 2 1 0 0 0 0 2 1 2 2 2 2 0 1 1 0 0 0 0 0 1 1 0 1 0 1 0 0 0 0 0 1 0 2 1 1 1 1 0 0 0 0 1 2 2 2 0 0 0 0 2 1 1 0 1 1 0 0 1 0 1 0 0 0 0 0 0 2 1 2 2 2 1 0 0 2 1 0 0 1 0 0 0 0 0 0 0 0 0 0 0 1 1 2 0 0 0 0 0 0 2 0 2 0 0 0 1 1 0 0 1 1 1 0 0 1 1 1 0 1 1 2 0 0 2 0 0 0 2 1 2 2 0 2 0 0 0 0 0 1 1 2 2 0 1 1 0 2 0 0 0 1 1 0 0 2 1 1 1 0 0 0 0 1 1 1 0 0 0 0 1 2 2 1 0 2 0 0 0 0 0 0 0 1 1 1 0 1 0 2 0 2 2 0 0 0 2 2 0 0 0 1 1 1 0 2 1 1 0 0 0 0 0 1 0 1 0 1 0 1 1 0 0 0 2 2 0 0 2 2 2 0 2 2 1 1 0 0 2 1 0 0 0 0 0 2 2 2 1 0 0 2 0 1 1 2 1 1 2 2 0 0 0 1 0 2 1 1 0 0 2 1 1 0 1 0 1 0 1 0 1 1 1 2 2 0 2 2 0 1 0 0 1 2 1 2 1 1 2 0 0 1 0 0 1 0 0 0 2 0 0 0 2 1 1 0 1 1 0 0 1 0 1 0 0 0 0 0 1 0 0 0 1 1 2 0 0 0 0 0 2 0 0 0 2 2 2 2 0 0 0 0 0 2 0 2 2 0 0 0 2 2 2 2 0 0 0 2 0 2 2 0 2 1 0 0 0 0 0 0 1 0 0 1 2 1 0 2 1 1 0 0 1 0 1 1 2 2 0 1 0 0 0 1 1 0 0 0 1 1 2 1 1 2 1 0 2 0 0 2 1 0 1 2 0 0 0 1 0 2 2 0 0 1 2 0 1 0 0 0 0 2 0 0 1 0 0 1 0 2 0 0 1 0 0 0 0 1 0 2 0 1 0 0 0 0 1 2
11 1 0 1 0 0 0 0 0 0 0 1 0 0 0 0 0 0 1 1 0 2 0 2 0 0 0 1 2 2 2 0 1 1 2 1 1 2 0 0 1 1 1 0 0 1 0 0 1 1 0 0 0 1 1 0 0 1 0 1 2 1 1 1 0 0 0 0 2 1 0 1 1 2 0 2 2 1 2 0 0 1 2 1 2 0 0 0 0 2 0 0 1 0 1 1 0 1 1 2 0 1 0 0 2 1 2 1 0 0 1 1 1 2 2 2 0 0 0 2 2 0 2 2 0 2 0 0 2 0 2 0 0 0 0 0 0 0 0 1 1 0 0 0 1 2 0 0 0 0 0 0 0 0 0 1 1 0 1 0 0 1 0 2 2 2 0 0 2 2 0 0 0 2 0 0 2 0 0 0 0 0 0 0 1 1 1 1 1 0 0 0 0 0 0 0 2 2 0 1 0 1 1 0 2 1 2 1 0 1 0 0 0 0 2 2 1 2 1 1 1 0 2 0 1 1 0 0 0 0 0 0 0 0 1 0 0 2 1 1 0 0 2 1 2 2 1 1 2 2 2 2 1 0 0 0 0 0 0 0 0 0 0 1 0 0 1 0 2 1 0 2 0 1 0 0 0 1 1 0 0 1 0 1 0 1 1 1 0 2 0 0 0 2 2 0 2 2 2 0 1 0 0 2 0 0 0 0 2 0 0 2 1 0 0 0 1 0 0 0 0 1 2 2 0 0 2 2 1 1 1 1 0 0 0 0 0 1 1 2 0 2 0 1 1 1 0 1 2 1 0 1 0 0 2 0 1 0 1 1 2 2 1 0 2 1 0 2 2 2 0 2 0 2 1 1 0 1 1 1 2 1 0 0 2 2 0 0 0 0 0 0 0 0 2 0 0 1 0 0 0 0 1 0 0 1 0 0 0 1 0 1 2 0 2 1 0 0 1 0 0 1 2 0 1 2 2 0 0 0 2 0 1 1 1 1 0 0 0 0 2 0 2 0 0 1 2 2 2 0 0 1 1 2 1 1 1 2 1 1 1 1 0 1 0 1 1 1 1 1 0 1 2 1 2 0 2 0 0 0 2 0 1 1 1 0 0 1 0 0 0 1 2 1 0 0 0 0 0 2 0 1 2 2 1 1 1 1 2 0 1 0 0 0 0 0 0 0 2 2 0 2 2 2 2 1 1 0 1 2 0 0 1 1 1 0 1 1 0 0 2 1 0 0 2 0 2 2 2 0 0 0 0 1 1 0 0 1 0 1 0 0 1 1 1 0 0 1 1 0 1 1 0 0 0 0 0 2 2 1 1 0 1 2 0 0 0 0 1 1 0 0 0 0 0 1 0 0 0 1 1 1 1 1 1 1 1 0 0 1 0 1 0 1 1 0 0 0 1 0 0 0 1 1 0 1 0 1 0 0 0 1 0 0 1 0 2 0 0 0 1 0 0 1 1 0 0 1 0 1 0 1 1 1 0 1 0 0 0 0 0 0 0 1 1 1 0 1 0 0 0 1 1 0 0 2 2 1 1 1 1 0 1 0 0 1 2 1 0 1 2 0 0 0 0 0 0 0 1 1 0 0 0 0 2 1 2 2 0 0 0 0 0 1 1 0 0 0 0 0 0 2 0 1 1 0 1 0 1 0 2 2 0 0 0 0 2 1 0 1 0 0 0 0 0 0 0 1 0 0 0 0 0 0 0 0 1 0 0 0 0 0 2 2 1 1 2 1 1 1 1 1 2 0 0 0 0 0 1 1 1 1 0 0 0 2 0 1 1 2 1 1 1 2 1 1 0 0 0 2 1 1 2 0 0 0 0 1 0 0 1 1 0 2 2 1 2 2 2 0 2 2 0 1 0 0 1 1 1 1 1 1 1 1 0 0 0 0 0 1 1 1 1 0 0 0 0 0 2 0 1 1 0 0 0 0 0 0 0 1 0 0 0 0 0 0 0 0 1 0 0 0 1 0 1 0 0 1 1 1 2 2 0 0 0 0 0 2 0 1 1 0 0 0 2 2 2 2 1 1 1 1 1 0 2 1 0 1 0 1 0 0 0 0 1 1 0 1 2 0 1 1 1 0 0 0 1 1 0 0 1 1 0 1 0 0 0 1 1 0 0 0 2 0 0 1 1 0 0 1 2 0 0 2 1 0 1 1 1 2 1 2 0 1 1 1 2 0 1 0 0 0 0 0 0 2 0 0 1 0 0 1 0 0 0 0 0 1 0 1 0 0 1 0 1 2 0 0 0 1 0 2
12 1 0 2 0 1 1 0 0 1 1 0 0 0 0 0 0 0 0 0 0 1 0 0 1 1 1 2 0 2 2 0 0 2 1 2 2 2 0 0 0 1 1 1 0 1 0 0 1 1 0 0 0 0 0 2 0 2 0 2 0 2 2 2 0 0 1 0 2 1 1 1 2 2 2 2 0 0 2 1 0 0 2 1 1 0 0 0 2 2 0 2 2 1 0 0 0 0 0 1 0 2 0 0 2 0 2 2 0 0 0 0 0 1 0 0 0 0 0 2 2 0 1 1 0 1 0 2 2 2 0 0 0 0 0 0 0 0 0 1 1 0 0 0 1 1 0 0 0 2 0 0 0 0 0 0 0 0 1 1 0 0 1 1 1 1 1 0 1 2 0 0 0 2 1 0 2 0 0 0 1 1 1 1 0 0 1 0 0 0 0 0 0 1 2 0 1 1 0 1 0 2 0 0 2 1 2 0 1 1 1 0 1 0 2 2 0 0 1 0 1 1 2 0 0 0 1 0 0 1 0 1 0 0 1 0 0 2 2 2 0 0 2 1 2 2 0 0 0 0 0 0 1 0 0 1 0 1 1 1 1 1 0 1 1 0 0 0 2 1 0 2 1 0 0 0 1 1 1 0 1 0 2 2 0 2 2 1 0 2 0 2 0 1 2 0 1 0 0 0 0 0 2 0 1 0 1 0 0 0 0 2 0 0 1 0 0 0 0 0 0 1 2 0 1 0 1 1 0 0 2 1 0 0 0 0 0 1 1 0 0 0 2 1 0 1 0 0 0 1 1 0 0 0 2 0 1 0 0 2 1 1 2 0 2 0 0 0 0 0 2 0 1 2 0 0 0 0 0 0 2 0 0 0 0 1 0 0 0 2 1 1 0 0 2 0 0 2 0 0 0 0 1 1 0 0 1 1 0 2 0 0 1 0 1 0 1 0 0 1 0 0 0 2 0 1 1 0 0 2 0 0 0 1 1 1 1 0 1 0 1 0 1 0 1 1 2 1 1 0 0 0 0 1 2 1 2 1 1 1 1 1 1 0 0 1 1 1 1 1 1 1 1 1 0 0 0 0 0 0 0 1 2 2 0 1 1 1 1 0 2 0 0 1 0 0 1 2 2 0 0 0 1 0 1 1 2 1 1 1 0 0 1 1 1 0 0 0 1 2 1 1 0 0 0 0 2 1 1 2 0 1 0 0 0 0 0 0 1 1 1 1 2 2 2 2 1 0 0 0 0 0 0 0 0 0 0 0 2 0 2 0 0 1 1 1 1 0 0 0 0 1 1 0 0 0 1 2 2 1 1 0 1 1 0 0 0 0 0 0 1 0 1 0 0 0 0 2 2 1 1 0 0 0 0 2 1 0 0 1 1 1 0 1 1 2 0 0 1 0 0 0 0 0 0 0 1 2 0 0 2 2 0 0 1 1 2 0 0 1 0 0 1 1 1 1 1 0 0 0 0 0 0 1 0 2 0 1 1 0 0 0 2 1 1 2 0 2 0 0 1 0 0 1 1 2 1 2 0 2 0 1 0 1 0 0 0 1 0 0 1 0 1 1 1 0 0 0 1 1 0 0 0 0 1 2 2 1 1 0 1 1 0 0 0 2 0 1 1 1 1 0 0 2 0 1 1 0 0 0 2 2 0 0 0 0 1 1 0 1 0 1 1 0 1 0 1 0 0 0 0 0 0 1 0 0 0 0 1 0 0 0 2 1 0 1 2 0 0 0 0 0 2 0 0 1 0 0 0 2 1 1 2 0 0 0 0 2 1 2 0 1 1 2 0 0 1 0 1 2 0 0 1 0 1 1 0 0 1 1 2 0 0 2 2 2 2 2 1 0 0 1 0 0 0 0 0 2 2 2 1 1 2 0 0 0 0 0 0 0 1 1 1 0 0 0 1 0 0 1 1 0 0 0 0 0 1 0 0 0 2 0 1 0 0 0 1 0 1 0 0 0 0 0 2 0 1 1 2 1 1 1 0 0 0 0 0 1 0 2 2 0 1 1 2 0 2 2 1 0 0 2 0 1 1 1 0 1 0 1 0 0 0 0 1 1 0 1 2 1 0 2 0 0 1 0 0 0 0 0 2 2 0 1 1 1 1 1 1 0 0 0 2 1 1 0 1 0 0 0 2 0 0 2 2 0 1 2 1 2 1 2 0 0 0 2 0 0 2 0 0 0 0 0 0 0 1 0 2 0 0 0 0 2 0 0 0 1 0 1 0 0 0 0 0 1 0 0 1 2 1 1
13 0 0 2 0 0 1 1 1 1 2 0 0 0 0 0 0 0 2 1 1 2 0 0 1 1 1 1 0 2 2 0 0 1 0 1 2 1 0 0 0 2 0 1 0 0 0 0 0 1 1 0 0 0 0 2 0 1 0 1 0 1 1 1 1 1 1 0 2 1 1 2 1 2 1 2 1 1 1 0 1 0 2 2 2 0 0 0 1 2 0 0 1 1 1 2 2 2 1 2 1 2 1 0 2 1 2 0 2 0 0 2 1 1 1 1 0 0 0 2 2 0 2 2 0 1 0 1 2 2 0 1 0 0 0 0 0 0 0 0 1 0 0 0 2 2 1 0 0 1 1 0 0 0 1 1 0 1 0 0 1 1 0 2 2 2 0 1 0 1 1 1 0 2 1 0 2 0 1 1 0 2 0 0 0 0 0 0 0 0 0 1 1 1 1 0 1 2 0 0 0 0 0 0 2 0 2 2 1 0 1 0 1 0 1 2 1 0 1 0 2 2 1 0 0 0 1 0 0 0 0 0 0 0 1 0 0 2 2 1 0 0 2 0 1 1 0 0 0 0 0 0 0 0 0 0 0 0 0 0 0 0 0 1 0 0 0 0 2 0 0 1 0 1 1 1 0 1 1 0 0 0 0 2 0 0 0 1 0 2 0 1 0 1 2 0 0 0 0 0 0 0 1 1 0 0 0 0 0 0 0 0 2 0 2 0 0 0 1 0 0 1 1 0 2 0 2 1 0 0 1 1 0 0 0 0 0 1 1 1 0 0 0 2 0 0 1 0 0 2 2 0 0 0 1 1 0 0 0 1 1 1 1 0 1 1 1 1 1 0 2 0 1 2 0 0 0 0 0 0 1 1 0 1 0 1 0 0 0 1 0 0 0 1 2 0 1 2 0 0 0 0 0 2 0 0 0 1 0 2 0 2 0 0 1 0 1 0 0 1 0 0 0 2 1 1 1 0 0 0 0 0 0 0 0 0 0 0 0 1 1 0 1 1 0 2 0 1 1 0 0 0 0 1 2 1 2 2 2 0 0 1 2 0 0 2 2 2 2 1 2 2 2 0 1 0 1 0 0 0 0 1 1 1 1 0 0 1 1 0 2 0 1 1 1 0 1 1 1 0 1 1 1 1 1 1 1 1 0 1 0 0 0 0 0 0 0 1 1 2 0 2 0 2 0 2 0 1 0 1 0 1 0 0 0 0 1 1 2 2 2 1 1 0 1 1 2 1 1 0 0 0 1 0 1 0 1 2 0 0 1 0 0 1 1 0 0 0 0 0 1 1 0 0 0 1 1 1 1 1 0 0 0 1 0 0 0 0 1 1 1 0 0 0 0 0 0 0 0 0 0 1 0 0 0 1 2 0 0 2 0 0 0 0 0 1 1 0 0 0 0 0 1 1 0 0 1 2 0 0 2 2 0 0 2 0 2 1 0 1 0 0 0 1 2 1 1 0 0 1 0 2 1 1 0 2 0 0 1 0 0 0 1 1 1 2 0 2 0 0 2 0 0 0 0 1 1 0 2 0 0 0 1 0 0 2 0 0 1 2 2 0 1 1 1 0 0 0 1 1 0 0 0 0 0 2 2 1 1 1 0 0 0 1 1 2 0 0 0 0 0 0 0 1 1 1 1 0 1 0 1 1 0 0 0 0 0 0 0 2 1 2 1 1 1 0 1 1 0 0 0 0 0 2 0 0 2 0 2 1 0 0 2 0 0 0 2 1 2 2 1 0 1 1 0 0 0 0 1 1 1 1 0 1 1 1 1 1 1 2 1 1 0 1 0 0 1 0 0 1 1 2 1 0 1 2 1 0 0 1 1 0 0 2 2 1 2 1 2 0 1 2 0 1 0 0 1 2 2 2 0 0 1 2 1 1 0 0 0 0 0 0 1 0 1 1 1 0 0 1 2 1 1 0 0 0 0 2 0 0 1 0 0 0 0 1 1 0 2 0 0 0 0 1 2 2 1 0 2 2 1 1 1 0 1 1 0 1 1 1 1 0 1 1 1 1 1 1 0 0 1 1 0 1 1 1 0 2 0 0 0 0 0 0 2 0 0 0 2 0 0 2 2 0 0 0 1 0 1 0 1 1 0 2 0 0 0 0 2 1 0 0 1 0 0 2 1 1 0 0 2 0 2 0 0 0 0 2 0 0 0 1 0 0 1 0 2 0 2 0 0 0 0 0 0 0 0 0 0 1 0 2 0 1 0 1 2 0 0 0 0 0 0 0 2 0 0 0 0 0 1 1
14 1 0 1 0 0 1 0 0 2 2 0 0 0 0 0 0 0 0 0 0 1 0 2 0 0 0 1 0 1 1 0 2 1 0 1 1 2 0 0 1 1 1 1 0 1 1 0 2 1 0 0 0 0 0 1 1 0 0 0 1 1 2 2 0 0 1 0 1 0 0 0 2 1 1 1 1 0 1 1 0 0 0 0 0 0 0 0 1 2 0 0 1 1 0 2 1 2 0 2 1 2 0 0 2 1 2 2 0 0 1 2 1 2 2 2 1 0 1 1 1 0 1 1 0 1 0 1 1 1 0 0 1 0 0 0 1 0 0 1 2 0 1 0 1 2 0 0 0 1 0 0 0 0 1 1 0 0 0 0 1 1 0 2 0 2 0 1 0 2 0 0 0 2 1 0 2 0 0 0 1 2 1 1 0 0 2 2 1 0 0 1 1 1 0 1 2 2 1 1 0 1 0 1 2 1 2 0 1 0 0 0 2 0 2 2 0 0 1 1 1 0 2 0 0 0 1 0 1 1 1 1 0 0 2 0 0 2 2 1 0 1 2 1 2 1 1 0 0 0 0 0 1 1 1 0 0 1 1 1 1 1 0 1 1 0 0 1 1 0 0 2 0 1 0 0 1 1 1 0 1 0 0 1 0 0 0 0 0 1 1 1 0 2 2 1 0 1 1 0 0 0 2 0 2 0 0 0 2 0 1 0 2 0 0 0 1 0 0 0 0 1 0 0 2 0 2 2 2 2 2 1 0 0 0 0 0 1 1 1 0 0 1 1 0 0 0 0 0 1 1 0 1 0 1 0 1 0 0 2 2 2 2 0 2 0 1 2 2 1 1 1 0 2 1 0 0 0 0 0 1 1 0 0 0 0 0 0 0 1 0 0 1 0 2 0 2 1 2 2 2 2 0 2 2 0 0 2 0 2 0 1 2 0 2 1 0 1 0 0 0 2 0 1 2 2 1 0 0 0 0 0 0 1 1 2 0 1 0 0 2 0 1 0 0 1 2 0 1 1 1 0 0 2 1 1 1 1 1 1 1 1 0 0 0 1 1 0 2 0 0 1 1 1 1 1 1 0 0 0 2 1 1 1 0 0 1 2 0 0 0 0 1 1 1 0 0 2 2 0 1 0 2 2 2 0 0 1 1 1 1 0 0 0 0 1 1 1 1 1 1 2 0 0 0 0 1 0 0 1 1 0 1 1 1 0 1 1 1 1 1 1 1 1 1 1 1 0 0 0 0 0 0 0 0 1 0 1 0 2 0 0 0 0 0 2 2 2 2 1 0 0 0 0 0 0 0 1 1 2 0 0 0 1 0 0 0 0 0 0 0 0 1 0 0 0 0 1 1 0 0 2 0 1 2 2 1 0 0 2 0 0 0 0 1 0 1 0 0 0 0 0 1 1 0 0 2 1 0 0 0 0 0 0 2 1 2 0 0 0 2 1 0 1 1 1 1 0 0 0 1 2 1 1 0 1 0 0 2 0 0 0 2 0 0 1 1 1 2 1 0 1 0 0 0 2 2 1 2 0 0 2 1 0 0 1 1 0 1 1 2 0 0 0 1 0 0 0 1 1 0 0 0 0 2 1 1 2 0 0 1 1 0 0 0 0 0 1 1 1 0 0 0 2 0 1 1 1 0 0 1 1 0 0 0 1 1 0 0 0 0 0 0 0 0 1 1 0 0 0 0 0 0 1 1 1 0 0 1 1 0 0 1 0 0 0 1 2 2 2 0 0 2 1 0 0 0 0 0 2 0 0 0 1 1 1 1 1 0 1 0 1 2 2 1 1 0 0 0 1 1 2 0 0 2 1 0 0 0 1 1 0 0 0 0 2 0 1 2 0 1 1 1 1 0 0 1 0 1 1 0 0 1 1 0 1 0 0 1 0 0 1 2 0 1 1 2 0 0 0 2 1 0 0 1 0 2 0 0 0 0 0 0 0 0 1 0 2 1 0 0 0 0 0 1 2 0 1 2 2 1 1 0 0 0 0 0 1 0 2 2 0 0 0 2 1 1 2 1 0 0 2 0 1 0 1 0 0 2 1 1 0 0 0 1 1 0 1 2 1 0 2 2 0 0 0 0 2 1 1 2 2 1 1 0 1 0 1 1 0 0 1 2 1 0 1 1 0 0 0 1 1 0 2 0 0 2 2 0 0 0 0 0 0 1 0 0 0 0 0 0 0 0 0 0 1 0 0 2 1 1 0 0 0 0 1 1 0 0 0 0 1 0 0 0 0 0 0 1 0 0 0
15 1 0 0 0 0 0 0 0 2 2 0 0 0 0 0 0 0 1 0 0 2 0 2 0 0 0 1 0 1 1 1 0 2 1 2 2 2 0 0 1 1 0 0 0 0 1 0 2 0 0 0 0 0 2 2 0 0 0 0 1 1 1 1 0 0 2 0 1 1 1 1 2 2 2 2 0 1 2 0 0 0 1 0 1 0 0 0 2 2 0 0 0 1 0 1 1 1 0 2 2 2 0 0 2 1 2 2 0 0 0 0 1 2 2 2 2 2 0 0 0 0 2 2 0 2 0 1 2 1 1 1 1 0 0 0 1 0 0 2 1 0 0 0 1 1 0 0 0 1 0 0 0 0 0 0 0 0 0 0 0 1 1 2 1 1 0 0 0 2 0 0 0 2 0 1 1 1 0 0 0 0 2 2 0 0 2 1 0 0 0 0 0 1 2 0 1 2 1 1 0 1 0 0 2 0 2 0 1 0 0 0 1 0 1 2 0 1 1 0 1 1 2 0 1 1 1 0 0 0 0 0 1 2 1 1 1 2 2 1 0 0 1 0 2 2 1 0 1 1 1 1 1 0 0 0 0 0 0 0 0 0 0 1 0 0 0 0 2 1 0 0 0 2 0 0 1 1 2 0 1 1 1 2 0 2 2 1 0 2 0 1 0 2 2 0 1 2 0 2 0 1 2 0 0 0 0 0 0 0 0 1 2 0 1 0 0 0 0 0 1 1 1 0 0 0 0 1 1 1 2 1 0 0 0 0 0 1 1 0 0 1 1 1 1 1 0 0 1 1 1 0 1 1 0 0 2 0 0 0 0 0 1 1 1 0 0 0 0 0 2 0 1 2 1 0 0 0 0 0 1 0 0 1 0 0 0 0 0 1 0 0 1 0 2 0 1 0 1 1 1 1 2 0 0 1 1 2 0 1 0 1 0 0 0 0 1 0 0 0 0 0 0 0 0 1 1 0 0 0 0 0 0 0 0 1 0 0 0 1 2 0 2 0 1 2 2 2 2 0 0 0 0 2 0 0 0 1 2 1 1 2 0 1 0 0 0 0 2 0 0 0 1 1 0 1 1 0 0 0 1 0 0 0 0 0 0 0 0 2 0 0 2 2 1 0 1 2 2 0 2 0 2 0 2 1 1 0 0 0 0 2 0 1 1 0 0 0 1 1 0 2 1 2 0 2 0 0 1 1 1 0 2 2 2 1 0 1 2 2 2 2 0 1 2 0 2 1 1 0 0 0 0 0 2 1 1 1 0 0 0 1 1 1 1 0 0 2 1 1 1 1 1 0 1 1 1 2 2 1 1 0 2 2 0 0 0 1 0 1 0 1 0 1 0 0 0 0 0 1 1 1 0 2 1 2 1 1 0 1 0 0 0 1 0 0 0 0 0 0 0 0 0 0 0 0 2 1 0 0 1 1 0 0 2 0 2 0 0 0 1 1 0 1 2 1 1 1 0 1 1 1 0 2 1 2 0 1 1 0 0 0 1 0 0 1 0 2 0 0 0 0 0 1 1 1 1 2 1 1 0 1 0 1 1 2 0 0 0 2 1 0 2 0 0 0 0 0 2 2 1 0 0 1 0 2 1 2 0 0 1 1 0 0 1 0 0 1 2 2 0 0 0 1 1 0 0 0 0 0 0 0 0 0 0 0 0 0 0 0 0 0 0 0 2 0 2 0 0 0 0 0 0 0 0 0 1 0 2 1 0 0 1 0 0 1 2 2 2 2 0 0 1 0 0 1 1 0 0 0 2 2 0 1 0 1 0 1 0 1 0 1 1 2 0 0 0 1 0 1 1 1 1 0 1 0 0 0 0 1 1 0 2 0 0 2 2 2 1 1 0 1 0 1 0 0 1 1 1 2 1 1 2 0 1 1 0 0 0 0 0 0 1 0 0 0 1 0 2 0 1 1 1 0 0 0 1 0 0 0 0 1 0 0 0 1 0 0 2 0 0 0 0 0 1 0 0 0 2 2 2 2 0 0 0 0 0 2 2 1 0 0 1 0 2 2 2 2 1 0 1 2 1 1 1 2 0 0 1 1 1 0 0 0 1 1 0 0 1 1 0 1 2 1 0 0 1 1 2 2 2 2 0 2 0 0 0 0 1 0 1 0 2 1 1 1 0 1 1 2 2 0 1 1 1 0 0 2 1 1 1 1 0 0 1 0 1 0 1 0 0 0 0 0 1 1 0 0 1 1 0 1 0 0 0 0 0 0 0 0 0 0 0 0 0 0 1 0 1 0 1 1
16 1 0 1 0 0 0 1 0 0 0 1 0 1 1 1 0 1 1 1 1 1 1 2 0 0 0 1 1 2 1 0 2 1 0 0 2 1 0 0 0 1 0 0 0 0 0 0 1 1 0 0 0 1 0 1 0 0 0 1 1 1 1 1 0 0 1 0 0 0 0 0 1 2 1 2 1 1 2 0 0 0 1 0 1 0 0 0 2 2 0 1 1 1 1 2 1 1 1 1 1 1 0 0 2 1 2 1 1 0 0 2 0 1 1 1 0 0 2 0 0 0 1 1 0 1 0 0 2 0 1 0 0 0 1 0 0 0 0 2 1 0 0 1 0 0 0 0 0 0 0 0 0 0 0 2 0 0 1 0 1 1 0 2 0 2 0 0 0 2 0 0 0 2 0 0 2 1 0 0 0 0 1 1 0 0 1 1 0 0 0 1 0 0 2 0 2 2 0 0 0 0 1 0 2 1 2 1 1 0 2 0 1 1 2 2 0 1 1 1 2 1 1 0 0 0 0 0 0 1 0 0 1 1 1 1 0 1 1 0 0 1 2 1 1 1 0 0 0 1 1 1 0 0 0 0 0 0 0 0 0 2 0 0 0 0 0 0 0 0 0 2 0 1 1 1 0 0 1 0 0 1 1 2 0 1 1 2 0 2 0 2 1 2 2 1 0 0 0 0 0 0 2 0 0 0 0 0 0 0 0 0 2 1 1 0 0 0 1 0 0 0 0 1 1 0 1 0 0 0 1 2 0 0 0 0 0 2 0 1 0 0 0 2 0 1 0 0 0 1 1 0 0 0 1 1 0 0 0 0 0 0 2 0 2 0 1 0 0 0 2 0 0 2 0 0 0 0 0 0 2 1 0 0 1 1 0 0 0 1 0 0 2 1 2 0 2 0 1 1 0 0 1 1 0 1 0 1 0 0 0 1 1 0 1 0 0 1 0 0 0 1 1 2 0 0 0 0 0 0 1 0 1 1 1 1 0 0 1 1 1 0 1 1 1 2 1 2 2 0 0 0 0 2 2 2 2 0 1 0 1 1 0 0 0 0 0 0 2 0 0 0 0 2 2 0 1 0 0 0 1 0 1 1 1 1 0 1 0 0 0 0 1 1 1 0 0 1 1 0 1 1 2 2 2 0 0 1 1 1 1 0 0 1 1 0 0 0 0 1 1 1 1 2 1 2 0 0 0 0 1 0 2 1 2 0 1 0 2 2 1 2 2 2 2 2 0 1 1 0 0 0 0 0 0 2 0 0 0 0 0 0 0 0 0 2 1 2 1 0 1 1 1 0 1 1 1 1 1 2 0 0 0 1 0 0 0 1 0 1 0 0 1 1 0 0 1 0 0 0 0 2 0 2 2 2 1 0 0 2 0 0 0 0 1 0 1 0 1 0 0 0 0 0 0 0 2 2 0 0 0 0 1 0 2 1 2 0 0 0 1 2 0 1 2 2 2 0 1 1 0 2 1 1 1 2 0 1 2 0 0 0 2 1 1 2 0 2 2 1 0 2 0 0 1 1 2 0 1 1 0 0 0 0 1 2 0 2 0 1 2 0 0 1 1 0 0 0 0 0 0 0 0 0 1 2 2 1 0 1 1 0 1 0 0 1 0 0 2 2 0 0 1 2 0 0 0 0 1 0 1 1 0 1 0 0 1 1 1 2 1 2 0 0 0 0 0 1 0 1 0 1 0 0 0 0 0 0 1 1 0 0 2 1 1 0 2 2 1 1 0 1 1 0 1 0 0 0 0 2 1 1 1 0 0 1 1 2 0 2 0 2 1 2 1 1 0 0 1 0 0 0 0 0 2 1 1 0 0 0 0 0 1 1 1 2 2 2 2 0 1 1 1 1 0 0 1 2 1 2 1 1 0 0 1 0 0 0 0 0 0 0 0 0 0 0 0 0 1 0 1 1 0 1 0 0 1 0 0 0 0 0 0 0 0 1 0 0 2 0 0 0 0 0 2 0 0 0 2 1 0 0 0 0 0 1 1 1 0 2 2 0 0 0 2 2 2 2 0 0 0 2 1 0 2 1 1 0 1 1 1 0 0 0 0 0 0 0 2 0 0 2 2 1 0 0 0 1 1 1 2 2 0 2 0 0 0 0 2 1 0 0 1 1 1 1 2 0 0 0 2 0 1 0 0 0 1 0 0 2 2 2 0 1 2 0 0 0 1 0 0 0 0 0 0 0 0 0 2 0 0 1 0 0 1 0 1 0 1 1 0 0 0 0 0 0 1 0 0 0 0 1
17 1 0 1 0 0 1 1 0 0 0 1 0 1 1 1 0 1 1 0 1 2 0 2 0 0 0 2 0 1 0 0 0 1 1 1 1 2 0 0 0 2 1 1 0 1 1 0 1 1 0 0 1 1 1 2 0 1 1 1 1 1 1 1 0 0 0 1 2 0 0 2 1 2 1 2 1 1 2 0 0 0 2 1 2 0 1 2 2 2 0 1 1 2 1 2 1 2 0 2 1 2 1 0 2 0 2 1 1 0 0 2 1 2 2 2 1 0 2 0 0 0 1 1 0 1 0 1 1 1 1 1 0 0 0 0 1 0 0 1 0 0 0 0 1 1 0 0 0 1 0 0 0 0 0 0 0 1 0 0 0 1 0 2 1 1 1 0 1 1 1 0 0 2 0 1 1 0 1 2 0 2 0 0 0 0 1 1 0 0 0 1 0 0 1 0 0 2 0 1 0 1 0 1 2 1 1 0 1 0 1 0 0 0 1 2 0 0 1 1 2 1 0 0 0 0 0 0 0 0 0 0 0 0 0 0 1 2 2 1 0 0 2 1 2 2 0 0 0 0 0 0 1 0 1 0 0 1 1 0 0 0 0 1 1 0 0 2 1 0 0 1 1 0 1 1 0 2 2 0 1 1 0 0 2 0 2 2 0 2 0 1 0 2 2 1 1 0 0 0 0 1 1 1 0 0 0 0 2 1 1 1 1 1 1 0 0 0 0 0 1 1 2 0 1 0 1 1 0 1 1 1 0 0 0 0 0 0 2 0 0 0 1 1 0 0 0 0 1 1 1 0 0 0 1 1 0 0 0 2 2 2 0 0 0 0 0 2 2 1 1 1 0 2 0 0 0 1 1 1 2 0 0 1 0 0 0 0 0 1 0 1 1 1 2 0 2 2 0 0 0 0 0 0 0 0 0 1 0 2 0 0 0 0 0 0 1 0 0 0 0 1 0 1 1 0 0 0 0 1 1 0 0 1 0 0 0 0 1 1 1 0 1 1 2 2 2 1 1 0 0 0 0 2 1 1 1 0 2 0 0 0 1 1 0 2 2 1 2 0 0 0 2 0 2 0 1 0 0 0 1 0 0 0 0 0 0 1 1 0 1 1 0 1 1 0 2 2 2 0 0 0 1 0 1 0 1 2 0 2 0 0 0 0 0 0 0 1 0 1 1 2 1 2 1 2 0 0 2 2 0 0 0 0 0 0 2 1 2 2 2 1 0 0 1 1 2 2 2 0 0 0 1 1 1 1 0 1 0 1 0 0 1 0 0 1 1 1 1 1 1 1 0 0 0 0 0 1 1 1 0 0 1 1 1 1 1 0 0 0 0 0 1 1 0 1 0 0 0 1 1 1 0 1 1 2 1 0 0 1 1 0 1 0 1 0 2 0 0 0 0 0 1 0 0 0 2 1 0 0 1 1 0 0 1 1 2 0 1 0 2 2 0 1 2 2 2 1 0 2 1 1 1 0 0 2 0 1 1 0 0 0 0 1 1 1 0 2 1 0 1 1 0 0 0 2 2 0 2 0 1 0 0 0 0 1 1 0 0 2 2 0 0 1 1 0 0 1 1 1 1 1 0 0 2 2 2 2 0 0 0 0 1 0 0 0 0 1 1 1 0 0 0 2 0 2 2 1 0 1 2 1 0 0 0 0 1 0 0 0 0 1 0 0 0 1 1 0 0 0 0 0 0 1 0 1 0 0 1 0 0 0 2 2 1 0 2 2 2 2 0 0 2 0 1 1 0 0 1 0 1 2 0 0 1 1 1 2 0 2 0 1 0 2 0 0 0 0 0 2 1 1 1 0 0 0 1 0 1 1 2 0 1 1 1 2 2 2 1 0 1 1 2 1 0 0 1 1 0 1 0 0 2 0 0 0 1 0 0 0 0 0 1 0 0 0 1 1 0 0 2 2 0 0 0 0 1 0 0 1 0 0 0 0 0 0 1 1 1 0 0 0 1 0 2 1 0 1 2 1 1 1 1 0 0 2 1 1 1 1 0 0 0 0 2 2 2 2 0 0 1 1 0 0 1 2 0 0 1 1 1 0 1 0 2 2 0 2 2 1 1 1 2 1 0 0 2 1 1 1 1 1 1 1 0 1 0 1 1 0 0 0 2 0 1 1 1 1 0 0 2 0 0 2 2 0 2 2 0 0 0 2 2 0 0 1 2 0 1 0 0 0 0 0 0 1 0 0 1 0 0 1 1 0 1 0 1 0 0 0 0 1 1 0 2 0 0 0 0 1 1 1
18 1 0 0 0 0 0 2 1 0 1 0 1 1 1 1 0 0 1 0 0 2 0 0 0 0 0 1 0 2 2 0 1 1 0 2 1 2 0 0 1 1 0 1 0 1 0 0 1 1 0 0 1 1 1 1 0 0 1 2 0 1 1 1 1 0 1 0 1 1 1 1 0 2 0 2 2 1 2 1 1 0 2 1 2 0 0 0 1 2 0 0 1 1 0 0 0 1 0 1 1 2 0 1 2 0 2 0 2 0 0 2 1 1 1 1 1 0 0 2 2 1 2 2 0 2 0 1 2 1 1 1 0 0 0 0 0 0 0 1 0 0 0 0 0 1 0 0 0 1 1 0 0 1 0 1 0 0 0 1 2 2 0 2 2 2 0 1 0 1 1 1 0 2 0 0 2 0 1 1 0 1 0 0 0 0 0 1 0 0 0 1 0 0 2 0 2 2 0 1 0 1 0 0 2 2 1 1 1 0 0 0 1 0 2 2 0 0 1 1 1 0 1 0 0 0 0 0 0 1 0 0 0 0 1 0 0 2 2 0 0 0 2 1 1 1 0 0 0 0 0 0 1 0 0 0 0 0 0 0 0 0 0 1 2 0 1 0 0 0 0 2 1 0 0 0 0 0 2 0 0 1 0 1 0 0 0 2 0 2 0 0 0 1 2 0 1 1 0 0 0 0 1 1 0 0 0 1 2 0 2 1 1 0 1 0 0 1 1 0 0 2 1 1 1 0 1 2 0 0 2 1 0 0 0 0 1 2 0 0 0 0 1 2 0 0 2 0 2 2 2 0 1 0 1 0 0 0 1 0 1 1 0 1 0 2 0 2 2 0 2 0 1 1 0 1 0 0 0 0 0 2 0 2 1 2 0 0 0 0 0 0 1 1 2 0 1 0 0 0 0 0 0 1 0 0 0 0 0 1 0 1 0 0 0 0 1 1 0 0 0 1 1 1 0 0 0 0 0 1 0 0 0 1 1 1 0 1 1 1 1 0 1 1 1 2 2 0 2 0 0 0 0 2 0 0 0 2 2 1 1 2 1 1 0 2 2 1 1 1 0 1 1 2 0 1 0 1 1 0 1 1 1 1 1 0 0 0 0 0 1 1 0 1 0 0 1 2 2 0 1 0 2 1 2 1 1 0 0 1 0 0 0 1 1 0 0 0 1 0 0 2 1 1 1 1 1 1 0 1 0 1 1 1 1 2 0 0 1 1 2 2 1 1 2 0 2 0 0 0 0 0 0 0 1 1 1 1 0 0 0 1 0 2 2 0 0 2 1 1 0 1 2 1 1 1 2 1 1 2 0 0 0 0 1 0 0 0 0 0 0 0 0 0 0 0 0 0 0 1 1 1 0 1 1 1 0 0 1 0 1 0 0 1 1 0 0 0 0 0 0 0 0 0 0 1 1 2 0 0 0 0 1 0 1 0 2 0 1 0 2 1 0 1 1 1 1 0 0 1 0 2 1 0 0 2 0 0 2 2 2 0 1 2 2 2 0 2 0 0 0 0 0 0 0 2 2 2 0 2 0 0 0 1 1 2 1 1 1 1 2 0 2 0 0 0 0 0 0 1 0 0 0 2 1 2 0 1 0 1 1 1 1 0 1 0 0 1 0 0 0 0 1 2 1 0 1 0 1 0 1 1 0 1 0 0 2 0 0 2 1 2 0 0 0 1 1 1 0 1 1 1 0 0 0 0 0 0 1 0 0 0 2 2 0 1 2 2 1 1 0 1 2 1 0 0 0 0 0 1 1 2 0 0 0 2 0 2 0 2 0 0 1 2 1 1 0 0 0 1 0 1 0 1 1 1 0 0 0 1 1 0 0 1 1 2 1 1 2 0 0 1 0 1 0 0 1 2 0 2 0 0 2 0 0 1 0 0 0 1 1 1 1 0 0 0 0 0 2 0 1 1 0 0 1 0 1 1 1 1 0 0 0 0 1 1 0 0 1 0 0 0 0 2 2 1 0 0 1 1 0 0 1 0 1 1 0 1 0 2 2 0 1 2 2 1 2 1 0 0 0 2 1 0 1 2 0 1 0 1 0 0 0 0 0 0 0 1 2 1 0 2 2 2 0 0 1 0 0 0 0 1 1 2 0 1 0 2 2 0 0 0 2 0 0 1 1 0 0 0 1 1 1 1 1 0 1 2 0 0 0 0 0 1 2 0 0 0 1 0 0 0 0 0 0 1 0 0 2 1 1 0 0 0 1 0 2 2 0 1 0 1 0 0 1 0 0 0 0 0 0 0
19 0 0 0 0 0 0 1 0 1 1 0 1 1 0 0 1 0 2 0 0 1 0 2 0 2 2 1 2 1 1 1 2 2 0 2 0 1 0 0 0 1 0 2 0 1 0 0 1 2 0 0 1 2 0 2 0 1 0 1 1 2 2 2 1 1 2 0 2 0 0 2 1 2 0 2 2 1 1 0 0 0 2 1 2 0 0 0 1 1 0 0 0 2 0 2 1 2 0 2 2 2 0 0 2 1 2 1 1 0 0 1 2 0 2 2 1 0 2 0 0 0 1 1 0 1 0 1 2 2 0 0 1 0 0 0 1 0 1 0 0 0 1 0 1 2 0 0 0 2 0 0 0 0 0 0 0 0 0 0 1 0 0 0 0 2 0 0 2 2 0 0 0 2 0 0 1 1 0 0 0 2 1 1 0 0 1 1 1 0 0 0 0 1 2 0 0 2 0 1 0 1 1 0 2 2 0 1 1 0 0 0 1 0 2 2 0 2 1 0 2 1 2 0 0 1 0 0 0 0 0 0 0 0 1 0 1 2 2 1 0 1 1 0 2 2 1 0 0 0 0 0 1 0 0 0 0 1 1 0 0 0 0 1 2 0 0 0 2 1 1 0 0 1 1 1 1 0 1 0 1 1 1 1 0 2 2 2 0 2 0 1 0 2 2 0 0 0 1 0 0 0 1 1 0 0 0 0 0 0 0 1 1 0 1 0 1 1 0 0 0 0 2 0 1 0 2 1 0 0 1 2 0 0 0 1 0 0 2 0 0 0 0 2 0 1 0 0 2 0 1 1 0 0 0 2 1 0 0 2 1 1 2 0 2 0 1 2 2 1 1 1 0 2 0 0 0 1 1 1 1 1 0 0 1 2 0 0 0 2 0 0 1 0 2 0 1 1 0 0 0 0 1 1 0 0 1 0 0 2 0 0 0 1 1 0 1 1 0 0 0 1 1 1 2 1 1 1 1 1 0 1 0 1 1 0 0 1 0 1 1 0 1 1 0 1 1 0 2 0 0 0 0 1 2 1 2 0 1 0 0 0 0 1 0 1 1 1 2 0 1 1 2 0 0 0 0 0 0 0 0 1 1 1 0 1 0 1 1 2 0 0 1 1 1 0 1 2 2 0 0 0 1 1 1 1 1 1 1 1 0 0 0 0 0 0 0 0 1 2 2 1 0 2 0 2 0 1 0 1 1 1 2 1 1 0 2 1 1 1 0 0 1 1 1 1 1 2 2 0 0 0 0 0 0 2 0 1 0 2 1 0 0 2 2 0 0 1 1 0 1 1 1 0 0 0 1 0 0 2 0 0 0 1 0 0 0 0 0 1 0 0 0 0 0 0 0 0 0 0 0 2 0 1 2 2 0 0 0 2 1 0 0 0 0 0 0 0 0 0 0 0 0 0 0 0 2 0 0 0 1 1 0 0 2 1 2 0 0 0 1 0 0 2 2 0 0 0 0 0 1 2 2 0 0 1 0 0 1 0 0 0 1 0 1 1 0 2 1 0 0 0 0 0 0 1 1 0 1 2 0 1 0 2 2 2 1 0 0 1 2 0 0 2 2 0 0 0 2 2 1 1 0 1 0 2 0 2 0 0 0 0 0 0 1 1 0 1 0 0 0 0 1 2 1 0 1 0 0 0 0 0 1 0 0 0 0 1 1 1 0 1 0 0 1 0 1 0 0 1 1 1 1 0 0 1 0 0 2 0 0 0 2 2 0 2 2 1 1 1 0 1 1 1 2 0 0 0 0 1 2 2 2 0 0 1 0 2 0 2 0 0 0 1 0 0 0 1 0 1 1 2 1 1 0 1 2 1 0 0 0 0 2 0 0 2 2 2 2 0 1 1 0 1 0 0 2 1 1 2 0 0 1 2 1 1 0 0 0 0 0 1 0 0 0 0 0 0 0 0 2 2 0 1 1 0 2 0 0 0 0 0 1 1 0 1 0 0 1 0 0 0 1 0 2 1 0 1 0 2 1 1 1 0 0 2 1 1 0 1 1 0 1 0 2 2 2 2 0 0 0 2 1 1 2 1 1 1 0 1 0 0 0 0 2 2 0 0 1 0 0 1 2 1 0 0 1 0 1 1 1 2 0 0 1 0 0 0 1 1 0 0 2 0 1 0 1 1 1 0 2 0 0 2 1 0 2 1 0 0 0 0 0 0 0 0 1 1 2 1 1 0 0 0 0 0 1 1 1 0 0 1 0 1 0 1 1 0 0 0 0 0 0 0 0 0 1 0 0 0 0 0
20 0 0 1 0 0 1 1 1 1 1 0 0 0 0 0 0 0 0 1 1 1 0 2 0 1 1 1 0 2 1 1 0 1 2 2 2 1 0 0 1 1 0 0 0 0 1 0 1 1 1 0 1 1 0 2 0 0 0 0 1 1 1 1 1 1 0 0 2 0 0 1 2 2 2 2 0 1 2 1 1 0 1 2 2 0 0 0 2 2 0 0 0 2 1 1 1 0 0 2 0 2 0 0 2 0 2 1 1 1 0 0 0 1 2 2 1 0 0 1 1 0 1 1 0 1 0 0 2 0 1 1 0 0 0 0 0 0 0 1 1 0 1 0 1 0 0 0 0 1 1 0 0 0 0 0 0 0 0 0 1 1 0 2 2 2 0 0 0 2 1 0 0 2 0 0 2 0 0 0 0 2 0 0 0 0 1 1 0 0 0 1 0 0 1 0 1 0 0 0 0 0 0 1 2 0 2 0 2 0 0 0 1 0 1 2 0 0 2 1 2 1 0 1 1 0 1 0 0 2 0 0 0 0 1 0 0 2 2 1 0 1 2 1 2 2 0 0 1 1 1 1 2 0 0 0 1 0 0 0 0 2 1 1 1 0 0 0 1 0 0 2 0 2 0 0 1 2 2 0 2 2 0 1 0 0 0 2 0 2 0 0 0 2 2 1 1 1 0 1 0 0 2 0 0 0 0 0 0 1 0 1 2 0 1 0 0 1 0 0 0 1 2 1 1 0 1 1 1 1 2 1 0 0 0 0 0 2 0 0 0 0 1 1 0 1 0 0 0 2 2 0 0 1 0 1 1 0 0 1 0 0 1 0 1 1 0 2 2 0 2 0 1 2 1 1 0 0 0 0 1 1 0 1 0 1 0 0 0 0 0 0 0 0 2 1 0 0 2 2 2 2 1 0 0 0 1 2 0 2 0 0 2 0 2 0 0 0 0 1 0 1 1 1 0 0 0 0 0 1 1 1 1 1 1 1 0 2 1 1 2 0 2 0 0 1 1 1 2 0 0 0 0 2 1 1 1 1 1 1 1 1 2 0 0 0 0 1 2 1 0 1 2 0 1 0 0 1 1 0 0 0 1 1 1 0 0 2 1 0 1 0 1 2 0 0 0 1 1 0 0 1 2 1 2 1 1 1 1 0 0 0 0 1 1 0 1 0 2 0 0 2 2 1 1 1 1 0 0 1 1 0 2 1 1 0 1 0 2 2 0 1 2 2 2 2 0 2 2 0 0 0 1 0 2 0 1 1 1 0 1 0 0 0 0 1 1 1 1 1 2 2 1 0 1 1 1 1 2 1 0 0 0 1 0 0 0 0 1 1 0 0 0 0 0 0 0 0 0 1 1 1 1 2 2 2 1 0 0 0 2 0 0 0 2 0 1 0 0 1 0 0 1 1 0 0 1 0 0 0 0 0 0 0 2 1 2 0 1 1 1 2 0 2 2 2 2 0 0 2 1 0 1 1 1 1 0 1 2 0 0 0 0 0 1 1 0 1 1 1 0 1 1 0 0 2 2 0 1 2 0 0 0 0 0 1 1 0 1 1 1 0 1 0 1 0 0 0 1 2 0 2 0 0 0 2 1 2 1 1 0 0 0 1 1 0 0 2 1 1 0 1 2 2 1 1 2 0 1 0 1 1 0 1 0 0 0 0 0 1 0 1 0 0 2 0 2 0 0 0 0 0 0 0 0 0 0 1 1 1 0 0 2 1 1 0 2 2 2 2 0 0 1 1 0 0 0 0 0 1 1 2 2 0 0 1 0 2 0 2 0 1 1 1 0 0 1 1 0 1 1 1 2 0 0 1 0 0 0 0 0 0 0 2 2 2 2 2 2 0 1 1 1 1 0 0 1 1 0 1 0 0 1 0 0 2 0 0 0 1 1 1 2 0 1 1 2 0 0 1 1 1 0 0 0 0 1 0 0 0 1 0 0 0 0 0 1 0 2 0 0 0 0 0 1 1 0 0 1 1 1 0 0 0 0 0 0 0 0 2 2 0 1 1 2 0 1 2 0 0 1 2 2 0 2 2 0 1 1 1 1 0 0 0 1 0 0 2 2 1 1 1 2 2 1 0 0 2 0 0 0 0 1 1 0 2 2 0 0 0 0 0 2 1 1 2 2 1 0 0 1 0 0 1 1 1 2 2 1 1 1 1 0 0 0 1 2 0 1 0 0 0 0 0 0 0 0 0 0 0 0 1 0 1 0 0 0 0 0 0 0 0 0 0 1 0 0 0 0 0 0 0
21 0 0 0 0 1 1 0 0 1 1 0 0 0 0 0 0 0 1 2 1 1 0 2 0 0 0 2 0 2 1 1 2 2 0 1 1 0 0 0 1 1 0 0 0 1 0 0 2 1 0 0 0 1 0 2 0 0 1 1 0 1 0 1 1 0 1 1 1 0 0 0 1 2 1 2 1 1 2 0 1 0 2 1 1 0 0 1 2 2 0 1 0 1 1 1 0 1 0 2 1 2 0 0 1 1 1 1 1 0 0 2 2 2 2 2 2 0 0 2 2 0 2 2 0 2 0 0 2 0 2 0 0 0 0 0 0 0 0 1 0 0 0 0 1 0 0 0 0 0 0 0 1 0 0 0 0 0 0 0 1 0 0 2 0 2 0 1 0 2 0 0 0 2 0 0 2 0 2 2 0 2 1 1 0 0 1 1 1 1 1 1 0 1 0 1 2 2 0 1 0 1 1 0 2 0 2 0 1 0 0 0 2 0 2 2 1 1 0 1 2 1 2 0 0 0 1 1 0 1 1 2 1 2 1 1 1 2 2 1 0 0 0 0 1 2 1 0 0 0 1 0 2 0 1 0 0 0 0 0 0 0 0 2 1 0 0 0 1 0 1 1 1 0 0 0 0 1 1 0 0 1 1 1 0 2 2 0 0 1 1 0 0 2 1 0 1 1 0 1 0 0 2 0 0 0 0 0 0 1 0 1 1 0 1 0 0 0 0 0 0 0 1 0 1 0 0 2 0 0 2 1 0 0 0 0 0 1 1 1 0 0 1 1 0 0 0 0 1 1 1 0 0 2 0 0 2 0 0 2 2 2 0 0 0 1 0 2 2 1 1 1 1 1 0 1 0 0 0 0 1 2 0 1 0 0 0 0 0 1 0 0 2 0 2 0 0 0 1 1 1 1 1 0 0 0 1 1 0 1 0 0 0 0 1 1 0 0 0 0 1 0 0 1 1 1 1 0 0 0 1 0 0 1 1 2 0 1 0 0 1 0 0 2 0 2 1 2 2 0 0 0 0 2 0 0 0 1 1 1 1 1 0 1 0 1 1 2 1 1 1 1 1 1 1 0 1 0 0 0 1 0 2 2 1 1 0 0 0 0 0 2 1 1 0 0 1 1 1 0 0 0 2 2 2 0 0 1 1 1 0 1 0 1 1 0 0 1 0 1 1 2 0 1 0 1 0 2 0 2 0 2 0 0 0 0 0 1 1 1 1 1 1 1 2 0 2 1 1 0 0 0 0 0 0 1 0 1 2 0 0 0 0 0 0 0 0 2 2 0 0 1 0 0 0 0 1 2 2 0 2 0 1 1 0 0 0 0 0 1 0 0 0 0 0 1 0 0 0 1 1 1 0 0 0 1 1 0 0 2 0 0 0 0 2 0 1 0 1 1 1 1 2 2 0 0 0 2 0 0 1 1 0 0 1 1 2 0 0 0 1 0 0 1 2 2 2 0 0 0 0 2 0 2 0 2 0 0 2 1 1 1 1 0 0 0 0 1 2 1 0 1 0 0 0 2 2 1 1 1 1 1 0 0 1 2 0 0 0 1 1 0 1 0 1 0 0 0 0 0 0 0 0 0 2 0 0 2 0 0 0 0 0 0 0 0 0 1 0 0 0 1 0 2 0 2 2 0 1 0 2 2 0 0 0 0 1 2 1 2 0 2 0 0 0 1 1 0 0 0 0 0 0 1 1 2 0 0 2 1 0 0 2 2 1 0 2 1 0 0 0 0 0 1 1 0 0 0 0 1 0 0 1 0 1 1 1 0 0 2 2 0 0 2 0 0 0 0 0 2 2 2 0 0 2 1 1 0 0 1 1 0 2 0 0 2 2 1 1 0 1 1 1 0 0 0 0 1 1 2 1 1 2 1 0 0 0 0 0 0 2 2 0 0 0 0 0 0 0 1 2 1 0 0 0 0 1 0 0 1 0 0 0 0 0 1 0 1 1 0 0 1 1 0 2 0 0 1 2 2 2 2 0 0 0 1 1 2 0 2 2 0 0 1 2 2 2 2 0 0 0 2 1 1 2 1 0 0 0 0 0 0 0 0 0 1 0 1 2 0 0 1 2 2 0 0 0 1 0 0 1 1 1 1 0 2 2 1 2 1 0 0 2 1 1 1 1 0 0 0 2 0 2 0 0 0 0 0 0 0 0 0 0 0 1 1 1 0 1 0 0 0 1 0 1 1 0 0 1 0 0 1 0 1 1 0 1 1 0 1 0 0 0 1 1 0 0 0 0 0 0 0
22 0 0 0 0 0 0 2 1 0 1 1 0 1 1 1 0 0 1 1 1 1 0 2 0 0 0 2 0 2 2 1 1 1 0 1 1 1 0 0 1 1 2 2 0 2 0 0 1 1 1 0 1 1 1 2 0 0 0 0 1 1 1 0 1 1 2 0 0 1 1 1 1 2 1 2 1 1 1 0 1 0 2 1 1 0 0 2 2 2 0 1 1 1 0 2 1 2 1 1 0 1 0 0 1 0 1 2 0 0 0 0 1 2 2 2 1 0 0 2 2 0 1 1 0 1 0 1 1 1 1 0 0 0 0 0 0 0 1 0 1 0 0 0 0 0 0 0 0 1 0 0 0 1 2 0 0 1 0 0 0 0 0 1 1 2 0 0 1 2 0 0 0 2 0 0 2 0 1 1 0 1 1 1 0 0 1 0 0 0 0 0 0 0 0 0 1 2 0 0 0 0 0 0 2 1 1 1 0 0 1 0 0 0 2 2 0 1 0 1 2 0 2 0 0 0 1 0 0 0 0 0 0 0 1 0 0 2 2 1 0 1 2 0 2 2 0 0 0 0 0 0 2 2 0 0 1 0 0 0 0 0 0 1 0 0 1 1 1 1 0 0 0 2 0 1 1 0 0 0 0 2 2 2 0 1 2 2 0 2 0 0 2 2 2 2 0 2 0 1 0 0 2 0 0 0 0 0 1 0 0 1 1 0 1 0 0 1 1 0 0 1 1 0 0 0 0 1 0 0 1 2 0 0 0 0 0 2 0 0 0 0 0 1 0 1 1 1 1 1 0 2 0 0 1 1 0 1 0 1 1 1 0 0 0 0 0 2 2 2 0 2 0 1 0 1 0 0 0 0 2 0 0 0 0 1 0 0 0 0 0 0 0 1 2 0 2 1 0 0 0 0 1 0 0 1 0 1 0 2 0 0 0 0 0 0 1 0 0 1 0 1 0 1 2 1 1 0 0 0 0 0 0 0 0 0 0 0 0 0 1 0 1 0 0 1 2 1 1 0 0 0 0 2 1 1 1 1 2 1 1 2 0 0 0 1 1 1 2 0 1 1 2 0 0 1 0 0 0 0 0 0 2 2 1 1 0 1 1 0 1 1 0 2 1 0 0 1 1 0 1 1 1 1 1 1 2 1 1 1 0 1 0 1 1 0 0 0 1 0 0 2 1 2 2 2 0 2 0 2 0 2 1 1 1 0 0 0 0 0 0 1 2 2 2 1 1 0 0 0 0 0 0 0 2 0 0 0 0 0 0 0 1 1 1 0 0 1 1 0 0 0 1 0 0 0 1 2 1 1 0 0 0 0 0 0 0 0 1 2 1 0 0 1 0 0 0 0 0 1 1 1 0 1 1 1 2 0 0 2 1 0 0 0 2 0 0 0 1 0 0 0 0 0 0 1 1 1 0 0 0 1 0 0 2 1 2 0 0 1 1 1 0 1 2 1 1 1 0 1 0 1 0 2 1 2 0 1 1 0 0 0 2 1 1 2 0 2 0 0 1 0 1 1 1 2 2 0 1 1 1 1 0 1 1 1 0 1 1 1 2 0 1 1 1 0 0 0 1 1 0 1 0 0 1 2 2 1 0 0 1 1 0 0 0 0 0 1 1 1 0 0 0 1 0 1 1 0 0 0 0 0 1 0 0 2 1 1 0 2 0 0 0 0 1 0 1 0 0 0 0 0 0 0 0 0 0 0 0 0 0 0 2 0 0 0 1 1 2 2 1 1 2 0 1 1 0 0 1 1 1 1 0 0 0 1 0 2 2 2 0 2 2 2 1 1 1 1 0 1 1 1 1 0 1 1 1 0 0 0 2 2 1 1 1 2 2 1 2 0 1 1 1 1 0 0 1 0 1 1 1 1 2 1 0 0 0 1 2 1 0 2 2 0 1 1 2 0 0 1 1 1 0 0 0 0 0 1 0 0 0 0 0 0 0 0 0 0 2 0 0 0 1 0 1 1 0 0 2 2 2 2 1 0 1 2 1 2 0 2 2 0 0 0 2 2 2 1 2 0 0 2 1 1 1 2 0 0 0 1 0 0 0 0 1 1 1 0 2 0 0 2 2 1 2 0 0 1 1 1 1 1 0 1 0 0 0 0 0 0 0 1 1 1 1 0 1 0 0 0 1 0 0 2 1 0 2 2 0 0 0 0 0 0 1 0 2 0 0 1 0 0 1 1 0 0 0 0 1 0 0 1 0 0 0 0 0 0 0 0 0 0 0 0 0 0 1 0 0 0 0 1
23 0 0 2 0 1 2 1 0 1 1 0 0 0 0 0 0 0 1 1 1 1 0 1 1 1 1 1 1 2 0 1 1 2 1 1 2 1 0 0 0 0 0 0 0 0 0 0 0 0 0 0 0 0 1 2 0 0 1 1 0 1 1 1 2 2 1 0 1 0 0 1 2 1 2 1 0 2 2 0 1 0 1 1 1 0 0 1 2 2 1 2 1 1 1 2 0 2 0 2 2 2 0 0 1 0 1 1 1 0 0 2 1 2 2 2 1 0 0 1 1 1 1 1 0 1 0 1 2 2 1 0 0 0 0 0 0 2 0 2 1 0 0 0 0 0 0 0 0 1 0 0 0 0 0 0 0 1 1 0 0 1 0 2 0 2 0 0 1 1 1 0 1 1 0 0 1 0 2 2 0 2 1 1 0 0 1 1 1 1 1 2 0 1 1 0 2 1 0 2 0 2 0 0 2 0 2 0 2 0 0 0 2 0 2 2 1 0 1 2 2 0 1 0 0 0 1 0 0 1 0 0 1 0 1 0 0 2 2 1 0 0 1 1 2 2 0 0 0 0 0 0 1 0 1 0 1 0 0 0 0 1 0 0 0 0 2 2 2 0 0 1 1 0 0 0 0 1 2 0 1 2 1 2 0 2 2 1 0 2 0 1 1 2 2 1 1 1 0 1 0 0 1 1 0 0 0 1 1 0 1 0 1 0 0 0 0 1 1 0 0 1 1 0 1 0 1 1 0 0 2 1 0 1 0 0 0 2 0 2 2 2 2 1 0 1 0 1 1 1 1 1 0 0 1 1 0 1 1 0 1 1 0 0 0 0 0 1 1 1 1 1 1 2 2 0 0 2 2 0 1 0 0 0 1 1 0 0 0 0 0 0 1 0 1 1 1 1 1 1 1 1 0 2 1 0 0 0 0 1 0 1 0 0 0 0 2 0 0 0 0 0 1 1 0 0 0 0 0 0 0 0 1 1 1 2 1 1 1 0 1 0 2 0 1 1 1 1 1 0 0 0 0 2 2 1 2 1 1 0 0 0 0 0 0 1 0 1 2 0 1 1 1 1 2 0 0 0 0 0 1 1 1 1 0 1 0 1 1 0 0 1 1 2 1 0 0 1 1 1 1 1 2 2 1 1 1 0 0 1 0 0 0 0 0 0 0 0 1 2 1 1 1 2 1 2 0 2 0 2 0 2 1 0 1 0 1 1 0 0 1 1 0 0 2 1 2 1 1 0 0 0 0 0 0 0 0 0 2 0 1 0 0 1 1 0 0 2 2 0 0 0 1 0 1 1 1 2 2 1 0 0 0 1 0 0 0 0 0 1 0 0 0 0 1 0 0 0 0 1 1 1 0 2 2 2 0 0 1 1 0 0 0 0 1 0 0 0 0 0 0 0 0 0 0 0 2 0 0 0 2 2 0 0 1 1 1 0 1 1 1 2 0 1 2 2 2 0 0 1 0 1 1 1 0 1 0 0 2 0 0 0 0 1 1 1 0 2 0 0 1 0 0 1 1 2 2 0 1 1 1 0 0 0 0 1 0 0 0 2 1 0 0 1 1 0 0 0 1 1 0 0 0 0 1 2 2 2 0 0 1 1 0 1 0 1 0 1 1 1 0 0 0 1 0 1 1 0 0 0 0 0 0 0 0 0 1 1 1 1 0 1 0 0 0 0 0 0 0 0 0 0 0 0 0 0 0 1 1 1 0 0 2 1 1 0 2 1 2 2 1 0 2 0 0 0 0 2 0 1 2 1 0 1 1 1 1 2 1 2 0 1 1 2 0 0 0 1 0 1 0 0 0 0 2 1 1 0 0 2 2 0 0 2 2 2 2 2 2 0 2 2 0 0 0 0 0 2 0 2 0 0 2 0 0 2 2 0 0 0 0 0 1 0 0 0 0 0 0 0 2 2 0 0 0 0 0 0 0 0 0 1 0 0 1 0 1 1 2 0 0 0 0 0 1 1 0 0 1 2 1 1 0 0 0 0 0 2 0 1 1 0 2 0 1 1 2 2 0 0 0 2 1 0 2 0 0 0 0 1 0 0 1 1 2 1 0 1 2 1 0 2 1 0 0 0 1 1 0 0 2 2 0 0 0 0 0 1 2 1 1 1 2 1 1 1 1 0 0 0 2 0 1 1 1 0 1 2 0 0 0 0 0 1 1 0 0 0 1 0 0 1 0 0 0 0 0 1 2 0 0 0 0 1 0 0 0 1 0 0 0 2 0 0 1 0 0 0 0 1 0 0
24 1 0 1 0 1 1 1 0 0 0 1 1 1 0 1 0 1 2 0 0 1 0 2 0 0 0 2 1 2 2 0 0 0 1 1 1 1 0 0 0 1 0 0 0 0 1 0 1 1 1 0 0 1 0 2 0 0 0 0 1 1 1 1 1 1 1 0 2 1 1 2 2 2 2 2 0 0 1 0 0 0 2 1 2 0 0 1 2 2 0 1 1 1 0 1 1 1 0 2 1 2 1 0 2 0 2 1 1 1 0 2 0 2 2 2 0 0 1 1 1 0 2 2 0 2 0 1 2 1 1 0 1 0 0 0 1 1 1 1 2 0 0 0 0 2 0 0 0 0 0 0 0 0 0 0 0 2 0 0 0 2 0 2 2 2 0 0 1 2 0 0 1 1 0 0 2 0 1 1 0 0 0 0 0 0 0 1 0 0 0 1 1 1 0 1 1 2 0 1 0 1 0 2 2 0 2 2 1 0 1 0 1 0 1 2 0 1 2 0 0 0 2 0 0 0 0 0 0 0 1 1 0 0 2 0 0 2 2 1 0 0 1 0 2 2 0 0 0 0 0 0 1 0 0 0 0 0 0 0 0 0 0 1 0 0 0 0 2 1 0 1 0 1 1 1 0 0 1 0 0 0 0 2 0 1 1 2 0 2 0 2 0 1 2 0 1 2 0 2 0 0 2 0 0 0 2 0 1 0 1 2 0 0 2 0 1 0 0 0 1 0 1 1 1 0 1 1 0 0 2 0 0 0 0 0 0 2 1 0 0 0 2 2 0 0 0 0 1 2 2 0 0 0 1 1 1 0 0 1 1 1 1 0 1 1 1 1 1 0 2 0 0 2 1 0 0 0 0 0 2 0 0 1 0 0 0 1 1 0 0 0 1 0 2 0 1 1 0 0 0 0 0 1 0 0 0 0 0 0 0 1 0 0 0 0 2 1 0 0 0 1 0 2 0 1 2 0 0 0 1 0 0 1 1 1 0 1 0 0 1 0 1 1 0 1 1 2 2 0 0 0 0 2 1 1 1 1 2 1 1 1 0 0 0 0 0 1 2 0 1 2 2 0 2 0 1 0 0 0 1 0 2 2 1 1 0 1 1 0 2 0 2 1 0 0 0 0 0 1 0 0 1 1 1 1 1 1 1 0 0 0 0 1 1 0 0 1 0 1 0 2 0 0 0 0 2 0 0 1 0 1 2 1 1 0 1 1 2 2 2 2 2 2 2 1 1 0 0 0 0 0 1 0 2 0 1 1 2 0 1 0 2 0 0 0 0 2 2 0 0 1 0 0 0 0 0 1 1 2 0 0 1 1 1 1 1 0 0 0 0 1 1 0 1 0 0 0 0 0 0 1 0 1 0 2 1 0 0 2 2 0 0 1 1 0 0 0 1 1 1 1 0 1 0 0 1 2 0 0 1 1 0 0 2 1 2 0 0 1 1 1 0 0 1 1 1 0 0 0 0 2 1 0 0 2 0 0 1 0 0 0 1 1 1 1 0 2 0 0 0 0 1 1 1 2 2 0 1 1 0 0 0 1 1 2 0 1 0 1 1 1 0 0 0 0 0 0 1 1 0 0 0 0 2 1 2 2 1 0 0 0 1 0 0 0 0 1 0 0 0 1 1 2 1 0 1 0 0 0 0 0 0 0 0 0 1 0 0 1 0 1 0 0 2 0 2 1 0 0 0 0 0 0 0 0 0 0 0 0 0 0 2 2 2 0 2 0 0 0 0 0 2 0 0 0 0 0 1 1 2 2 0 0 0 1 0 2 0 2 0 1 1 2 0 0 1 0 0 0 0 0 1 0 1 1 1 0 0 2 2 0 0 2 2 1 2 1 1 0 1 2 0 0 1 0 0 1 0 1 0 0 2 2 0 0 0 0 1 0 0 0 0 0 0 0 0 0 0 0 2 2 0 0 0 0 0 0 0 0 0 0 0 0 0 0 0 0 2 1 0 0 0 0 2 0 0 1 1 2 1 1 0 1 1 1 0 1 0 2 2 0 1 0 2 1 1 2 0 1 0 1 1 0 2 0 0 0 1 1 1 0 1 1 2 2 0 0 1 0 0 1 1 1 0 0 0 1 0 0 2 2 0 2 0 0 0 0 1 0 0 0 2 0 0 1 1 1 0 0 1 0 0 2 2 0 2 2 0 0 0 0 0 0 2 1 1 0 2 1 0 0 0 0 0 1 1 0 2 1 1 0 0 2 0 0 0 0 1 0 1 0 0 0 0 0 0 0 1 0 1 2
25 1 0 1 0 0 1 0 0 2 2 0 1 1 1 1 0 0 0 1 0 1 0 2 0 0 0 2 0 2 1 0 0 0 0 0 2 1 0 0 0 1 1 1 0 0 1 0 1 1 1 0 0 0 1 2 0 1 0 1 0 1 2 1 1 1 1 0 2 1 0 1 0 2 0 2 1 2 2 0 2 0 1 1 1 0 0 0 1 1 0 0 2 2 0 2 0 0 0 2 0 2 1 0 2 0 2 1 1 0 0 1 0 1 2 2 0 0 1 1 1 0 0 0 0 0 0 2 2 2 1 0 0 0 0 0 0 0 0 1 1 0 0 0 0 1 0 0 0 1 0 0 0 0 0 0 0 0 1 0 1 2 1 2 1 2 1 1 0 2 0 1 0 2 0 0 2 0 0 1 0 1 0 0 0 0 0 2 1 0 0 1 1 1 1 1 2 2 1 1 0 1 0 1 2 0 2 2 1 0 1 0 2 0 2 2 1 0 0 0 1 1 1 0 0 0 0 1 1 1 0 2 0 0 2 0 0 2 2 2 0 0 2 0 2 2 0 0 0 0 0 0 1 0 0 0 0 0 0 0 0 0 0 1 1 0 0 0 0 0 0 2 0 0 1 2 1 0 0 0 0 0 1 1 0 1 1 0 1 2 0 1 0 2 2 0 1 1 1 0 1 1 2 0 0 0 0 0 1 0 0 1 2 0 1 0 1 0 0 0 1 1 1 0 0 0 0 1 1 1 1 1 0 0 0 0 0 0 2 1 0 0 2 1 0 0 1 0 0 1 1 0 1 0 1 0 1 0 0 1 1 1 0 1 0 0 0 2 2 0 2 0 0 2 0 0 0 0 0 0 2 0 0 1 0 0 0 0 0 0 0 0 1 0 2 0 1 1 0 0 0 0 0 0 0 0 0 0 1 1 0 1 0 0 0 0 1 0 0 0 0 2 0 1 0 0 1 0 0 0 2 0 0 0 0 1 0 1 0 0 2 0 1 1 1 2 1 1 2 0 0 0 0 2 2 1 2 1 1 0 1 2 1 1 0 1 1 1 1 1 0 1 1 1 1 0 1 0 0 0 1 0 2 2 2 0 0 1 1 0 2 0 0 2 1 0 0 0 0 2 0 1 1 1 1 1 2 1 1 1 0 1 0 1 1 0 0 0 0 1 1 1 0 1 0 1 1 1 0 1 0 1 2 1 1 0 1 1 1 1 1 2 2 1 1 1 1 0 0 0 0 0 0 0 0 2 0 2 0 1 0 0 0 0 0 0 0 2 1 0 0 2 1 0 1 1 1 2 2 2 0 0 1 1 0 0 0 0 1 1 0 0 0 0 1 0 0 0 0 1 1 1 0 2 2 2 0 0 0 1 1 0 0 0 1 0 2 0 0 0 0 0 0 0 0 0 2 1 0 0 1 1 0 0 2 1 2 0 0 0 1 0 0 2 1 1 0 0 0 2 0 2 1 1 0 2 0 0 2 0 0 0 0 1 0 0 0 2 0 0 0 0 1 0 1 1 1 0 2 0 1 0 0 1 0 1 1 1 0 1 1 0 1 0 0 0 0 1 1 1 0 0 0 0 2 2 2 2 0 1 0 0 0 0 0 1 0 0 1 1 0 0 1 2 0 0 0 0 0 0 0 0 1 0 0 1 2 1 0 1 0 1 1 1 2 0 2 1 0 0 0 0 0 0 0 1 0 0 2 1 0 1 2 2 0 2 2 1 0 0 0 0 1 2 2 0 0 0 1 1 1 1 0 1 1 1 1 1 0 2 1 1 0 0 0 0 0 0 1 0 0 2 1 0 1 1 1 1 0 1 1 0 0 0 0 1 0 1 0 0 0 0 2 1 0 0 1 2 0 2 0 0 1 2 1 1 0 0 0 1 1 1 0 0 0 0 0 0 0 0 2 1 1 0 0 0 1 0 0 0 0 0 0 0 0 1 0 0 2 0 0 1 0 1 2 2 0 0 0 2 2 2 0 0 0 1 1 2 1 2 1 0 0 1 1 1 1 2 0 0 0 2 0 2 2 0 2 0 0 1 0 0 0 1 1 1 0 0 0 0 0 0 1 0 1 1 2 1 0 0 2 1 1 1 0 1 1 0 2 1 0 0 2 0 0 0 1 0 0 0 2 0 0 2 1 0 1 2 0 1 0 1 0 0 0 0 2 0 2 0 0 0 0 0 0 2 0 0 2 0 0 0 0 2 0 0 0 1 0 0 0 1 0 0 0 0 1 0 0 1 0 1
26 1 0 1 0 0 1 2 0 0 0 0 0 0 0 0 0 0 1 0 0 2 1 2 0 0 0 1 2 2 1 2 0 1 0 1 1 2 0 0 0 2 0 0 1 0 1 0 1 1 1 0 1 1 0 2 0 0 1 1 0 1 1 1 1 1 1 0 0 0 0 0 0 2 0 2 2 0 2 0 0 0 2 1 2 0 1 0 1 1 0 1 1 1 1 1 0 1 0 1 1 2 0 0 2 0 1 1 1 0 0 2 2 2 2 2 2 0 1 1 1 0 0 0 0 0 0 1 1 1 1 1 0 0 0 0 0 0 0 0 1 0 0 0 1 0 0 0 0 1 0 0 0 1 0 0 0 1 0 0 1 1 0 2 0 2 1 0 0 0 2 1 0 2 1 0 1 0 0 1 0 1 0 0 0 0 0 0 0 0 0 0 2 2 0 1 1 2 1 0 0 1 1 1 2 0 2 0 2 0 1 0 1 0 1 2 0 1 1 0 0 0 1 1 1 0 0 1 1 1 1 1 0 1 0 1 0 2 2 1 0 0 2 1 1 1 0 1 1 1 1 1 0 1 0 0 1 0 0 0 0 0 0 1 1 0 1 0 2 1 0 1 0 1 1 0 0 2 2 0 2 2 0 1 0 2 2 2 0 1 1 1 0 1 2 1 0 0 1 0 1 0 2 0 2 0 0 0 0 0 0 1 1 0 1 0 0 0 1 0 0 1 0 0 0 0 0 0 2 2 2 1 0 0 0 0 0 2 0 1 1 1 2 1 0 0 0 0 0 2 2 0 1 1 0 0 2 1 0 2 2 2 1 0 1 1 1 2 2 0 2 0 0 2 0 0 0 1 1 0 0 2 0 1 1 1 0 0 0 1 0 0 1 0 2 0 1 2 0 0 0 0 0 0 0 0 2 2 0 2 0 0 1 0 1 0 0 0 0 0 0 2 1 1 1 1 0 0 0 0 2 0 0 0 0 1 1 0 1 1 1 0 2 0 1 1 1 0 0 0 0 1 0 1 2 0 2 0 2 0 0 2 0 1 0 2 2 2 1 1 0 1 2 0 2 0 2 1 1 0 0 1 2 2 1 1 0 0 0 0 1 1 1 1 0 0 1 1 1 0 1 1 1 1 1 1 2 1 1 1 0 1 1 1 1 0 0 1 0 1 1 2 2 2 2 2 0 2 0 2 0 2 1 0 0 0 1 1 2 2 1 2 2 1 2 2 2 1 1 0 1 1 0 0 0 2 0 0 1 1 0 0 0 0 0 0 0 1 1 1 0 0 1 0 1 2 2 1 1 2 0 0 1 1 0 0 0 0 0 0 0 1 1 0 0 0 0 0 0 0 0 2 1 1 1 1 1 0 0 1 0 1 0 1 1 0 2 0 0 0 0 0 0 0 0 0 1 0 0 0 2 2 0 0 1 1 2 0 0 1 1 1 0 1 2 2 2 0 0 1 1 1 0 2 0 2 0 0 2 0 0 0 1 2 2 2 0 2 1 0 0 1 1 0 1 1 1 1 2 0 1 0 0 0 0 0 1 0 0 1 1 0 0 0 0 0 0 0 1 1 0 0 0 0 2 1 1 2 0 0 1 1 0 0 0 2 0 1 0 0 0 1 1 2 0 0 0 0 2 0 1 1 0 1 0 1 1 1 1 2 0 2 0 0 1 1 2 0 0 1 1 1 0 0 0 0 0 0 1 1 0 0 2 2 2 0 2 2 1 1 0 0 2 0 0 0 0 0 0 2 0 0 2 0 0 2 0 0 0 2 2 0 2 2 2 2 0 1 0 1 1 1 1 1 0 0 0 0 0 1 2 1 0 0 1 1 1 1 2 0 2 2 2 1 1 0 1 1 1 2 1 1 1 0 0 2 0 1 1 1 1 1 0 0 0 0 0 0 2 0 1 1 0 0 0 0 1 0 0 1 1 0 1 1 1 0 1 1 2 0 0 0 1 0 2 0 0 0 1 1 1 1 0 0 0 1 1 2 0 2 2 0 2 0 1 1 2 1 0 0 0 2 1 1 1 1 1 1 0 0 0 0 0 1 1 1 0 0 1 0 0 1 1 0 0 0 1 1 0 0 2 2 0 1 1 0 0 1 1 0 0 0 2 1 1 1 2 1 1 0 2 0 1 1 1 0 1 1 0 0 0 0 0 1 0 0 1 0 1 0 1 0 0 0 0 2 0 0 1 1 1 1 0 2 0 0 0 0 1 0 1 0 0 0 2 0 0 0 0 0 0 0
27 1 0 2 0 0 1 1 0 1 1 1 1 1 0 0 1 0 0 1 1 1 0 1 1 1 1 1 1 2 0 1 1 1 0 0 2 1 0 0 0 1 0 0 0 0 0 0 2 1 0 0 0 0 1 1 1 1 1 1 1 1 1 0 0 0 1 0 1 0 0 0 1 2 1 2 1 1 2 1 0 0 1 1 2 0 0 0 2 2 0 1 0 0 0 1 0 1 0 1 0 2 0 0 2 0 2 2 0 0 0 2 0 2 1 1 0 0 0 1 1 1 2 2 1 1 0 1 1 1 1 0 1 0 0 0 1 0 0 1 0 0 0 0 1 1 1 0 0 0 0 0 1 0 1 0 0 1 0 1 0 2 0 0 0 0 0 0 1 2 0 0 0 2 0 0 1 1 0 0 0 0 0 0 0 0 0 2 2 2 2 2 0 2 2 0 1 1 1 0 0 0 0 0 2 1 1 0 1 0 1 0 0 0 1 2 1 0 2 1 2 1 2 0 0 0 0 0 0 2 0 0 0 0 2 0 0 2 2 2 0 0 2 0 1 1 1 0 0 0 0 0 1 0 0 0 1 0 0 0 0 0 0 2 2 0 1 1 2 1 0 1 1 1 0 0 0 1 1 0 0 2 0 2 0 0 0 1 0 1 1 1 0 2 2 0 2 1 1 0 1 0 1 1 0 0 0 0 2 0 0 2 1 0 1 0 1 0 0 0 2 2 0 0 0 0 1 1 0 0 2 2 0 1 0 0 0 2 0 2 1 1 2 2 0 1 0 0 1 2 2 0 0 2 0 0 1 0 0 2 2 2 1 0 1 1 0 1 1 0 2 0 1 1 0 0 0 1 1 1 1 1 0 1 0 1 0 0 0 1 0 1 0 0 2 0 1 1 0 0 0 0 0 2 1 0 0 1 0 2 0 1 0 0 0 0 0 1 0 0 0 2 0 2 2 2 2 0 0 1 1 0 2 2 2 1 0 1 1 1 1 0 0 2 0 1 1 0 0 0 0 2 0 2 2 0 2 0 2 0 0 2 1 1 0 1 1 1 2 1 0 0 2 2 2 0 2 0 0 1 2 0 2 2 1 1 0 1 1 0 1 1 1 2 2 0 0 1 1 0 1 1 1 1 1 1 1 2 1 0 0 1 0 1 1 1 1 0 2 1 0 2 0 1 0 1 1 2 0 2 0 2 0 0 0 0 1 1 2 1 1 2 1 1 1 0 1 2 2 0 0 0 0 0 2 0 2 1 0 1 0 0 1 0 0 1 1 2 2 1 0 0 0 0 0 0 0 1 0 2 0 0 0 0 0 0 0 0 1 1 0 0 1 0 1 0 0 0 0 0 0 2 1 2 2 2 1 0 0 1 0 0 0 0 1 1 0 0 0 0 0 0 1 1 0 0 1 2 0 0 1 1 0 0 1 0 1 0 0 0 1 2 0 2 2 2 2 0 1 2 1 2 1 0 0 1 0 0 0 0 0 0 0 1 0 0 0 1 1 1 0 1 0 1 2 1 2 1 2 1 0 0 0 1 0 0 1 0 1 2 1 1 0 0 0 0 0 0 0 0 0 0 0 0 2 1 1 2 0 0 1 1 0 0 0 0 0 0 1 1 0 0 1 2 0 0 0 1 0 1 1 1 1 0 0 0 2 1 1 1 0 1 0 0 0 0 0 0 0 1 1 1 0 0 0 0 0 0 1 1 0 0 2 1 0 0 2 1 1 1 0 0 1 1 0 0 0 0 1 1 2 2 0 1 1 1 1 1 0 2 1 0 1 1 0 0 0 1 0 1 1 2 0 1 1 0 2 0 0 2 2 0 0 1 1 2 1 1 2 0 2 2 2 1 0 0 1 1 0 1 0 0 2 2 1 0 0 0 0 0 0 0 1 0 0 0 1 1 0 0 2 2 0 0 1 0 1 1 0 1 0 0 0 0 1 1 1 1 2 1 1 0 0 0 2 0 0 1 1 2 2 2 0 0 0 2 2 1 0 1 1 0 0 0 2 1 1 2 0 0 0 2 0 1 2 1 0 2 0 0 0 0 0 0 1 1 0 0 1 0 0 1 1 0 0 0 0 0 0 0 1 0 0 0 2 1 0 2 2 0 0 0 1 1 1 0 2 0 0 0 2 0 1 0 0 0 1 1 0 0 0 0 0 0 2 0 0 0 1 0 1 0 0 0 0 0 0 0 1 0 0 1 0 0 0 0 0 0 0 0 0 0 1 0 1 0 0 1 1 1 1 0
28 1 0 2 0 1 2 2 0 0 0 2 0 1 1 1 0 0 1 1 1 1 0 2 0 1 1 2 0 2 2 2 0 0 2 1 2 1 1 1 1 0 1 1 0 1 1 0 0 1 1 0 0 0 1 1 1 1 0 1 1 2 1 1 1 0 1 0 2 1 1 1 2 1 1 1 1 0 0 0 0 0 2 0 1 0 0 0 2 2 0 1 1 0 1 1 0 0 0 2 0 1 1 0 2 0 2 2 0 0 0 2 0 1 1 1 0 1 1 0 0 0 0 0 0 0 0 1 1 1 1 1 0 0 0 0 0 0 2 0 1 0 0 0 1 1 0 0 0 1 0 0 0 1 1 1 0 0 0 0 0 1 2 1 0 2 0 0 0 0 2 0 1 1 0 0 2 0 0 0 0 0 1 1 0 0 2 0 0 0 0 2 2 2 0 2 2 2 1 0 0 0 0 0 2 0 2 0 0 0 1 0 1 0 0 2 0 1 0 2 2 0 2 0 0 0 2 0 0 0 1 1 0 0 2 0 1 1 0 0 0 0 2 0 2 2 0 1 1 1 0 0 2 0 1 0 0 0 0 0 0 2 0 1 1 0 0 2 1 1 0 1 0 0 0 0 1 1 2 0 0 1 1 1 0 1 2 2 0 2 0 0 0 2 2 0 1 1 0 0 0 0 2 0 0 1 1 0 0 0 0 0 1 0 0 0 0 1 0 0 0 0 2 1 0 0 1 0 1 1 1 2 0 0 0 0 0 1 1 0 0 0 1 1 0 0 1 0 1 0 1 0 0 1 0 1 1 0 1 1 2 2 1 0 1 1 1 2 2 2 0 2 2 1 0 0 0 0 0 0 2 0 0 2 0 1 0 0 0 1 0 0 2 0 2 0 1 2 0 0 0 0 0 1 0 0 0 0 0 1 0 1 2 0 2 1 0 0 1 0 0 0 0 2 1 1 1 0 0 1 0 1 1 2 2 1 0 0 0 0 2 0 1 1 0 2 0 2 2 0 0 1 0 1 1 0 1 2 2 1 2 2 2 0 0 2 2 1 2 0 1 1 1 1 0 0 0 0 0 2 2 1 1 1 1 0 0 0 0 0 0 1 0 2 0 0 0 0 0 2 0 1 1 0 2 1 2 1 1 0 0 0 0 0 0 0 0 0 1 0 0 2 1 0 0 0 2 1 0 1 0 1 1 1 1 0 2 1 2 1 1 1 0 0 1 1 2 1 1 0 1 1 0 0 0 0 0 1 0 1 0 0 0 1 1 0 0 0 0 0 0 2 1 0 0 0 1 0 0 2 0 0 0 0 2 1 1 1 1 2 1 0 1 1 0 0 0 0 0 1 1 1 1 2 2 2 1 0 0 0 0 0 1 1 1 1 0 0 0 0 0 0 1 1 0 0 1 2 0 0 0 0 0 1 2 1 1 1 1 1 1 0 0 0 2 1 1 0 1 1 0 1 0 1 0 2 0 0 2 1 1 0 2 2 2 2 0 1 1 1 1 1 0 0 0 2 2 0 0 2 0 0 0 1 1 1 0 0 0 0 1 0 0 0 1 0 0 0 1 1 0 1 0 0 1 2 1 1 0 0 1 1 0 0 0 1 0 2 0 0 0 0 1 2 0 1 2 0 1 0 1 1 1 0 0 0 1 1 0 2 2 2 0 0 0 1 1 1 0 1 0 1 0 0 0 0 1 0 1 1 0 0 2 0 0 1 1 1 2 2 1 2 1 0 1 2 2 0 0 2 1 1 1 0 0 2 0 1 1 2 1 1 1 2 0 0 0 0 0 1 1 1 0 0 1 0 0 0 0 2 2 1 1 0 0 1 1 1 2 0 2 2 0 0 1 0 0 1 1 2 1 1 0 1 0 0 0 0 0 0 0 1 1 0 0 0 1 0 1 0 2 2 0 0 0 0 0 0 1 0 0 0 0 0 0 1 1 0 1 0 0 0 0 0 2 1 0 2 2 2 2 2 1 0 1 1 0 1 0 2 2 0 0 0 2 2 2 1 0 0 0 2 1 1 1 2 0 0 2 2 2 0 1 1 1 0 0 1 1 2 0 2 1 1 1 0 1 1 1 1 2 2 0 1 1 1 0 1 1 0 0 0 2 0 1 1 1 0 0 0 2 0 0 2 1 0 1 1 0 1 1 1 0 0 1 1 0 0 2 0 0 0 0 0 1 0 0 0 1 0 0 1 0 1 0 1 1 0 1 0 1 0 0 0 0 0 0 0 0 0 0 0
29 1 0 1 0 0 1 1 0 0 0 1 0 1 2 1 0 0 0 2 1 0 0 1 0 0 0 1 0 2 1 0 2 2 0 1 1 1 0 0 2 0 0 0 0 0 1 0 1 1 0 0 0 1 0 2 0 0 0 0 0 1 1 1 0 0 1 0 1 0 0 0 2 2 2 2 0 1 2 0 1 0 2 2 2 0 0 1 2 2 1 2 0 2 0 1 0 1 1 2 0 2 1 0 2 0 2 0 1 0 0 1 0 1 1 1 1 0 1 1 1 0 2 2 1 0 0 0 2 1 1 0 1 0 1 0 0 0 1 0 0 0 0 0 1 1 0 0 0 2 1 0 0 0 0 0 0 1 0 1 0 1 1 2 1 2 0 1 0 2 0 0 0 2 0 0 2 0 0 1 0 1 0 0 0 0 0 0 0 0 0 0 1 1 0 0 1 2 0 1 0 1 0 1 2 1 1 0 0 1 0 0 1 0 2 2 0 0 1 0 0 0 2 0 1 1 1 0 0 0 0 1 1 1 1 1 0 2 2 2 0 0 2 1 2 1 1 0 0 0 0 0 0 0 0 1 0 0 0 0 0 0 0 1 2 1 0 0 2 1 0 1 0 0 0 1 1 1 1 0 1 2 1 2 0 1 1 1 0 2 0 1 0 2 2 0 1 0 0 0 0 0 2 0 1 0 0 0 1 0 1 0 1 0 0 0 0 0 0 0 1 1 1 0 0 0 0 2 0 0 2 1 0 0 0 0 0 2 0 1 0 1 0 2 1 1 0 0 1 0 0 0 0 0 0 2 0 0 0 1 1 1 2 0 2 1 1 2 2 0 2 0 1 2 0 0 0 0 0 0 1 1 0 0 0 1 0 0 0 0 0 0 1 0 1 1 0 1 2 2 2 2 1 1 1 1 0 1 0 2 0 1 1 1 2 0 1 0 0 0 1 1 0 1 0 0 0 0 0 1 0 0 0 0 0 1 0 0 1 0 1 0 1 1 1 2 2 1 1 0 0 1 0 1 2 0 2 0 0 0 0 0 0 0 1 1 0 0 2 0 1 1 1 1 1 0 0 0 0 0 1 0 1 1 0 1 0 2 1 0 1 0 0 2 1 0 1 2 2 0 1 0 0 0 0 2 2 1 1 1 0 0 0 1 2 0 1 0 2 0 0 2 0 2 1 2 0 0 1 1 0 0 1 0 1 0 1 1 2 2 2 1 2 1 2 2 1 1 1 0 0 0 0 0 2 0 2 0 1 1 1 0 1 0 0 1 1 1 0 0 0 1 0 0 0 0 0 2 2 0 0 0 1 1 1 1 1 0 1 1 0 0 0 2 0 0 0 1 1 1 1 0 1 0 0 0 2 0 0 2 0 0 0 1 0 0 0 0 1 1 1 1 0 0 0 2 0 1 0 0 0 0 0 0 2 1 2 0 0 0 1 1 0 1 1 1 0 1 0 0 0 0 1 0 0 1 0 1 1 0 0 0 0 1 1 2 1 2 0 0 0 0 0 1 1 1 1 1 1 1 0 2 1 0 0 1 0 1 0 1 2 0 1 0 0 0 0 0 1 1 0 0 0 0 1 1 1 2 0 0 0 0 0 0 0 0 0 1 0 0 0 0 1 2 0 1 1 0 1 0 1 1 0 0 0 1 0 0 0 2 1 2 0 0 1 1 1 0 0 0 0 0 0 1 1 1 1 0 1 0 0 0 2 2 0 2 2 1 2 2 1 1 1 0 1 1 0 0 0 2 0 0 0 1 0 1 0 1 0 2 1 0 1 1 0 0 1 0 0 1 1 2 0 0 0 1 1 0 0 2 2 1 0 1 1 2 1 1 1 0 1 1 2 1 0 0 1 1 1 2 1 1 1 2 0 0 0 0 0 1 1 1 1 0 1 1 1 0 1 0 2 2 0 0 1 0 1 2 0 0 1 0 0 0 1 0 2 0 2 0 0 0 0 0 0 0 0 0 2 2 1 1 0 0 0 1 1 1 0 1 1 0 1 0 2 2 2 2 0 0 0 1 0 0 2 2 1 1 0 1 0 0 0 0 0 0 0 0 1 0 0 1 2 1 0 0 0 0 0 0 1 1 0 1 1 0 0 0 0 0 0 0 2 1 1 2 2 1 0 0 2 0 0 2 2 0 2 1 0 0 0 1 0 0 1 1 1 0 1 1 0 0 0 0 1 0 0 0 0 0 0 2 0 1 0 0 1 0 0 0 0 1 1 0 1 0 0 0 0 0 0 0
30 1 0 2 0 1 2 2 0 0 0 0 0 0 0 0 0 0 1 1 1 0 0 2 0 0 0 2 0 2 1 1 0 1 1 0 2 1 1 1 0 1 0 0 0 0 0 0 0 2 0 0 0 0 1 1 1 2 0 1 1 2 1 1 1 1 2 0 1 0 0 1 2 2 2 2 0 1 2 0 1 0 2 1 1 0 0 1 2 2 0 2 0 2 0 1 1 0 0 1 0 2 0 0 2 0 2 1 1 0 0 2 1 2 2 2 1 0 1 1 1 0 1 1 0 1 0 0 1 1 0 0 0 0 0 0 0 1 0 1 0 0 0 0 2 2 1 0 0 1 0 0 0 0 0 1 1 0 0 0 0 1 0 1 0 1 0 0 1 1 1 0 1 1 0 0 2 0 0 1 0 2 0 0 1 1 0 1 0 0 0 1 1 1 0 1 2 2 1 0 0 0 0 2 2 2 1 0 1 0 0 0 0 0 1 2 0 0 0 2 2 0 1 1 1 0 0 1 0 2 0 1 0 0 2 1 0 2 2 1 0 1 2 1 2 2 0 1 1 1 1 1 2 1 0 0 2 1 1 1 1 1 1 1 1 0 1 1 2 1 0 1 0 1 0 0 0 1 1 0 1 2 0 0 0 0 0 0 0 2 0 0 0 2 2 0 0 1 1 0 1 1 0 2 0 0 0 1 1 0 0 1 1 1 2 0 0 1 1 0 0 1 1 1 1 0 2 1 0 0 1 2 0 0 0 0 0 2 0 2 2 2 2 2 0 1 0 1 1 1 2 0 0 0 2 0 0 0 0 1 1 1 0 0 0 0 1 1 1 0 2 0 0 2 1 1 0 1 1 0 2 0 0 0 0 0 0 0 0 2 0 1 0 0 2 1 0 1 0 0 0 0 0 0 0 1 0 1 0 2 0 0 2 0 2 0 0 0 0 0 0 0 0 1 1 2 1 0 0 1 1 0 0 2 2 2 0 0 0 0 2 0 1 1 0 2 1 2 2 0 0 0 0 2 1 1 1 0 1 0 2 1 0 2 0 2 2 2 1 1 1 2 2 0 0 1 0 0 0 0 1 0 0 0 0 0 0 0 0 0 1 1 1 1 2 0 0 2 2 1 0 0 2 2 2 0 0 2 0 2 0 0 1 1 1 0 1 1 1 1 1 2 1 1 1 1 1 0 1 2 0 1 1 0 1 0 0 0 2 2 2 2 2 0 2 2 1 1 1 0 0 0 1 0 2 0 2 0 1 0 0 0 1 0 0 0 0 2 2 1 1 0 0 0 0 0 0 0 0 2 0 0 0 0 1 0 0 1 1 2 0 0 0 0 0 0 0 1 1 0 0 2 1 0 1 2 0 0 0 1 1 0 0 1 1 0 0 0 0 1 1 1 0 1 0 0 1 1 0 0 0 0 0 0 2 1 2 0 0 0 1 1 0 0 1 1 1 0 1 2 0 1 2 0 0 2 0 0 1 0 0 0 1 0 1 2 0 2 0 0 2 0 1 0 0 2 2 2 2 0 0 0 0 0 0 1 0 1 0 1 2 0 0 0 1 0 0 1 1 2 0 1 0 0 1 2 2 2 1 2 0 0 0 0 1 1 0 0 1 1 0 0 0 2 0 1 1 0 1 0 2 1 0 0 1 0 1 2 0 2 0 1 1 1 1 0 1 2 0 1 1 1 0 0 0 0 2 0 1 1 0 0 1 1 1 0 2 2 1 1 0 1 2 0 1 1 0 0 1 1 1 1 0 0 1 1 1 2 0 2 0 0 1 1 1 1 0 1 0 1 1 1 0 0 1 1 0 0 0 1 1 0 0 1 1 1 1 2 2 0 1 1 1 1 0 1 1 1 1 2 1 1 0 1 0 0 1 0 0 0 0 0 0 0 0 0 0 0 0 0 2 2 0 0 1 0 1 0 0 0 0 0 0 0 0 1 0 0 1 0 0 0 0 1 1 0 0 0 1 2 1 2 1 0 0 0 0 1 1 1 0 0 1 0 2 2 2 2 1 0 0 2 0 0 1 1 0 0 1 1 1 1 0 0 1 1 0 0 1 0 0 1 2 1 1 0 2 1 0 0 2 2 0 1 0 0 0 2 2 0 0 0 1 1 1 1 1 1 0 0 1 0 1 1 1 0 0 1 1 2 1 2 0 0 2 0 1 0 2 0 0 0 0 0 0 0 0 0 2 0 0 0 0 0 0 0 0 1 0 1 0 1 0 0 1 0 1 0 0 1 1 1
31 1 0 1 1 0 1 1 0 1 1 0 0 0 0 0 0 0 0 0 0 2 0 2 0 0 0 2 0 2 1 1 1 1 0 0 2 1 0 0 0 2 1 1 0 1 1 0 2 1 0 0 0 0 2 2 0 0 0 2 0 2 0 0 0 0 2 1 1 0 0 0 2 2 2 2 0 1 1 0 0 0 2 1 1 0 0 1 2 2 0 2 2 0 0 0 0 0 0 2 0 2 0 0 2 1 2 0 0 0 0 1 1 1 1 1 1 0 0 2 2 0 2 2 0 1 0 1 2 1 1 1 0 0 0 0 0 0 1 0 0 0 0 0 0 2 0 0 0 0 0 0 0 0 0 0 0 1 0 0 2 1 0 2 1 1 0 2 0 1 0 1 0 2 0 0 2 0 0 1 0 2 1 1 1 1 1 0 0 0 0 0 0 1 2 1 1 2 0 0 0 0 0 1 2 0 2 0 0 0 0 0 1 0 1 2 0 1 2 0 0 0 2 0 0 0 0 0 0 1 0 0 1 1 2 1 0 2 2 1 0 0 2 0 1 2 0 0 0 0 0 0 2 1 0 0 0 0 0 0 0 0 0 0 0 0 0 0 0 0 0 2 0 1 0 0 1 0 2 0 1 1 0 1 0 1 1 2 0 2 0 2 0 1 2 0 1 0 1 0 1 0 2 0 1 0 0 0 1 0 1 0 2 0 0 0 1 1 0 0 1 0 1 0 2 1 1 0 1 1 2 1 0 0 0 0 0 1 1 1 0 1 1 2 0 2 0 0 1 2 2 0 0 0 2 0 1 0 0 1 1 2 1 0 1 0 0 2 2 0 2 0 2 1 0 0 0 1 0 0 0 1 0 2 0 1 0 0 0 2 0 1 0 1 2 0 2 0 1 1 0 1 0 2 1 0 0 0 0 2 0 0 0 1 1 0 1 1 0 1 0 1 0 2 1 1 0 0 0 0 0 0 0 0 0 0 0 1 0 0 2 0 1 1 0 1 1 2 2 0 0 1 0 2 0 0 0 2 2 2 2 2 0 0 0 0 0 1 1 1 0 1 2 1 1 1 1 1 1 0 1 0 2 2 1 0 0 1 1 1 1 0 1 1 2 0 0 0 0 2 0 1 0 0 0 2 2 0 0 2 0 0 0 2 2 0 1 0 1 1 0 1 1 2 1 2 0 0 0 0 2 0 0 0 0 0 0 1 2 2 0 1 2 1 2 1 2 0 0 0 0 0 0 0 2 0 1 1 0 1 0 0 1 1 1 0 0 2 2 2 1 1 0 0 0 0 0 1 1 2 0 0 1 2 0 1 1 1 0 1 0 1 0 0 0 0 0 1 1 1 1 1 1 2 2 2 1 0 0 1 0 0 0 0 2 0 1 0 0 0 0 0 0 0 0 0 2 1 0 0 1 2 0 0 1 0 2 0 1 0 1 0 0 0 1 1 1 0 0 1 0 2 1 1 0 1 0 0 2 0 0 0 0 1 1 1 0 2 0 0 2 0 0 1 1 1 1 0 2 0 0 1 1 0 0 2 1 1 0 1 1 0 0 1 0 0 0 0 1 2 0 2 0 0 1 1 2 1 1 0 1 1 0 0 0 0 0 0 1 1 1 0 1 2 0 0 0 0 0 0 1 1 0 0 0 1 1 1 1 2 0 2 0 0 0 1 1 1 0 1 0 1 0 1 2 1 0 0 1 0 0 0 2 1 0 0 2 1 2 2 1 0 2 1 0 0 0 0 0 1 0 1 2 0 0 1 0 2 1 2 0 1 1 2 1 0 0 2 0 2 2 2 1 0 1 0 2 1 0 1 1 0 1 0 1 1 2 2 2 1 2 2 1 2 0 0 2 2 1 2 1 1 1 0 1 2 0 0 0 0 0 0 1 0 0 0 1 0 0 0 2 2 0 0 1 0 1 0 0 0 0 0 1 0 0 1 0 0 1 0 0 0 1 1 1 1 0 1 2 2 1 1 0 0 0 0 0 2 0 2 2 0 0 1 2 2 2 1 0 0 0 2 0 2 1 1 0 1 0 0 1 0 0 0 1 2 0 1 1 0 1 0 2 0 0 0 0 1 0 0 2 2 2 2 0 1 1 2 2 0 0 1 2 2 2 2 0 0 0 1 2 0 1 1 1 1 2 1 0 0 0 0 0 0 1 1 1 0 2 0 0 0 0 0 0 0 0 0 2 0 0 0 0 1 0 0 0 0 0 0 0 0 0 1 0 1 0 0 0 1 0 2
32 1 0 2 0 0 2 2 0 1 1 0 0 1 1 1 0 0 1 0 0 2 0 1 0 1 1 2 0 2 2 0 1 2 0 2 0 2 0 0 0 2 1 0 0 0 1 1 1 0 1 1 0 0 2 2 0 0 0 1 0 1 2 2 0 1 1 0 1 1 2 1 1 2 0 2 2 1 2 0 1 0 2 1 1 0 0 0 2 2 0 1 1 1 0 1 0 1 0 1 0 1 1 0 2 0 2 1 1 0 0 2 0 2 2 2 0 0 1 1 1 0 2 2 0 1 0 0 2 1 0 0 0 0 2 1 0 1 0 1 0 0 0 0 1 1 0 0 0 0 0 0 0 0 0 1 1 0 0 1 0 1 0 2 1 2 0 0 0 0 1 0 0 2 1 0 1 0 0 0 0 0 1 1 1 1 1 2 1 1 1 1 0 1 2 0 2 1 0 1 0 1 1 0 2 0 2 0 0 0 1 0 1 1 2 2 0 1 0 1 2 0 2 0 0 0 1 0 0 2 0 0 1 1 1 2 0 2 2 2 0 0 2 0 1 1 0 0 0 0 0 0 1 0 0 0 0 0 0 0 0 1 2 1 1 0 0 0 1 0 0 2 2 0 0 1 1 1 1 0 0 0 1 2 0 1 0 1 0 2 0 1 1 2 2 2 0 0 0 1 0 1 2 0 1 0 0 1 1 1 0 1 1 0 0 0 0 0 0 0 0 1 2 2 0 0 1 2 1 1 1 1 0 0 0 0 0 1 1 0 1 1 2 1 0 0 0 0 1 1 1 0 0 0 2 0 2 0 0 1 1 1 1 0 1 1 1 1 1 0 2 0 0 2 1 0 0 0 0 0 1 1 0 0 0 0 0 1 1 0 0 0 0 0 2 1 0 0 0 0 0 0 0 1 0 0 0 0 0 2 0 0 0 0 0 0 0 0 0 2 0 0 0 1 0 1 0 0 0 0 1 0 0 0 0 1 0 0 0 0 2 0 2 0 1 1 2 0 0 0 0 1 0 1 2 0 2 1 1 0 1 1 0 0 0 0 0 0 2 0 0 0 2 1 2 0 1 0 0 0 1 0 1 1 1 1 0 1 1 0 1 1 1 2 1 0 0 1 1 0 0 1 2 2 2 0 1 1 0 0 0 1 1 1 1 0 0 1 0 1 1 2 0 2 0 2 0 0 1 2 0 0 1 1 1 0 0 0 2 2 1 0 1 1 1 1 1 0 1 1 0 1 1 0 0 1 0 0 1 1 0 0 0 0 0 1 1 2 2 0 0 1 1 0 1 1 1 1 1 2 0 0 0 1 0 0 0 1 0 1 0 0 0 0 0 0 0 0 0 1 1 1 1 2 2 2 2 0 0 2 1 0 0 0 1 0 0 0 0 0 0 0 1 0 0 1 1 0 0 0 1 1 1 0 0 0 1 0 0 1 2 1 0 1 2 1 1 0 0 0 0 1 0 2 0 2 0 0 2 0 0 0 1 0 0 1 0 1 1 1 0 1 0 0 1 1 2 1 2 0 0 0 0 1 1 1 0 1 1 1 2 0 0 0 0 0 0 0 1 1 0 1 0 0 1 2 2 1 0 0 1 1 0 0 0 0 0 1 1 1 0 1 1 2 0 0 1 0 0 0 0 1 0 0 0 1 0 0 0 0 0 0 0 0 0 1 1 0 0 0 0 0 0 2 1 0 0 0 2 1 0 1 2 1 1 1 2 1 2 2 1 1 2 1 0 0 0 0 0 2 1 1 1 0 0 2 0 2 1 2 0 2 1 2 1 1 0 1 0 1 1 1 1 0 1 1 2 0 0 2 2 0 1 1 1 2 2 1 0 0 0 0 2 1 0 0 1 1 0 1 0 0 1 1 0 1 0 0 2 0 0 2 0 0 0 0 0 1 0 0 2 1 0 0 1 0 1 0 0 0 0 0 1 0 0 1 1 0 1 0 0 0 0 0 1 0 1 1 2 2 2 2 0 0 0 0 0 2 0 2 2 0 1 0 1 1 2 2 0 0 0 2 0 2 2 0 1 2 0 1 0 0 0 0 0 0 0 1 2 1 0 2 1 0 1 0 1 1 0 1 2 2 0 2 0 0 0 0 1 1 0 0 0 0 0 0 0 0 0 0 0 0 2 0 0 0 0 1 0 1 0 1 0 1 0 0 1 0 0 1 0 0 1 1 0 0 0 0 1 1 1 1 0 1 1 0 1 0 0 1 0 0 0 1 0 0 0 0 0 1 1 1
33 1 0 1 0 1 1 1 1 0 1 0 1 1 0 0 0 0 0 0 1 1 0 2 0 0 0 0 0 2 1 0 1 1 0 0 2 0 0 0 1 0 1 1 0 0 1 0 0 2 0 0 0 0 2 2 0 0 0 1 1 2 2 2 1 1 1 0 0 0 0 0 1 1 1 1 1 2 2 0 2 0 2 2 2 0 1 1 2 2 1 1 1 2 0 0 0 2 0 2 2 2 0 0 2 0 2 0 2 1 0 1 0 1 1 1 1 0 1 1 1 0 2 2 0 2 0 1 2 1 1 1 1 0 0 0 0 0 0 2 0 0 0 0 0 1 0 0 0 0 0 0 0 0 0 1 1 1 0 0 0 1 1 1 0 1 0 0 1 2 0 0 2 0 1 0 1 0 1 1 0 1 1 1 0 0 1 0 0 0 0 0 0 0 2 0 2 2 0 1 0 1 0 1 2 2 2 0 1 0 2 0 2 0 1 1 2 0 2 1 1 0 1 0 1 0 1 1 0 1 0 1 0 0 0 0 0 2 2 1 0 1 1 0 2 2 1 0 0 0 0 0 1 1 1 0 1 0 0 0 0 0 0 0 0 1 0 1 1 1 0 1 0 1 0 0 0 0 1 0 1 1 0 1 0 0 0 2 0 2 0 1 0 1 2 0 1 0 0 0 0 0 2 1 0 0 0 0 0 0 0 0 2 0 1 0 1 1 0 1 1 0 1 0 0 0 1 0 0 0 2 2 0 1 0 0 0 2 0 0 0 0 0 2 0 0 0 0 2 1 1 0 0 1 1 0 2 0 0 1 1 1 0 0 0 1 0 2 2 0 2 0 0 2 0 1 0 0 0 0 1 0 0 0 0 0 0 0 0 0 0 0 1 0 2 0 0 1 0 0 0 0 0 0 0 1 0 0 0 1 0 1 1 0 1 1 0 0 0 0 0 1 0 0 0 0 0 0 0 0 1 0 0 0 0 0 0 0 0 0 1 0 0 2 1 2 2 1 2 0 0 0 0 2 0 0 0 2 2 2 2 2 0 0 0 1 1 1 2 0 0 1 1 1 2 0 0 0 0 2 2 1 0 0 0 1 0 2 1 0 1 0 0 1 0 0 0 2 2 0 1 0 2 1 1 0 2 2 1 1 0 0 0 0 0 0 1 0 2 1 0 2 0 1 0 1 1 1 0 1 1 1 1 1 1 0 0 1 1 1 0 1 2 2 2 2 1 2 2 0 0 0 0 0 1 0 1 0 0 1 0 1 1 0 0 1 1 1 1 0 0 1 1 0 1 1 1 2 2 1 0 0 0 0 1 1 1 0 1 1 0 1 0 0 0 0 0 0 0 0 0 1 0 2 1 2 0 1 0 1 1 0 0 1 0 1 0 0 0 0 0 0 0 0 1 0 2 2 0 0 1 2 0 0 2 1 1 0 2 0 2 1 0 0 1 1 1 0 1 1 0 1 1 2 1 2 0 1 1 0 0 0 1 0 0 0 0 1 1 1 0 2 0 0 0 1 1 1 1 1 1 0 1 0 1 2 0 0 2 2 2 0 0 1 1 0 0 0 0 0 0 0 0 1 0 2 1 2 0 0 1 1 0 1 1 1 1 1 0 0 0 0 0 2 0 2 2 0 1 0 2 1 0 0 0 1 1 1 1 2 1 2 0 0 2 0 2 1 0 1 0 1 0 0 0 0 1 0 2 2 0 0 2 2 1 0 2 2 2 2 0 0 1 1 0 0 0 0 0 2 0 0 1 0 0 1 0 2 1 2 0 2 1 2 0 0 0 0 1 1 0 1 1 0 1 1 1 1 0 1 1 0 0 0 1 1 1 2 2 0 2 2 1 0 0 0 0 0 2 2 1 1 2 0 0 0 0 0 0 0 0 0 2 0 1 1 2 0 1 0 1 1 0 0 0 0 0 0 0 0 0 0 0 0 0 1 1 0 0 0 0 0 0 1 2 1 1 1 2 2 1 1 0 0 0 0 0 1 0 2 2 0 0 0 2 1 1 2 0 0 0 2 0 2 2 1 1 0 0 1 0 0 1 1 1 0 0 1 2 1 0 2 1 2 0 0 0 0 0 0 2 1 1 2 0 1 1 1 2 1 0 1 2 2 2 2 0 1 1 2 2 0 1 1 0 0 0 2 0 0 0 0 0 0 1 1 1 0 2 0 0 0 0 1 0 0 0 0 1 0 0 1 0 0 0 0 0 1 1 0 1 0 0 0 1 0 0 0 0 0 0 0
34 0 0 1 0 0 1 0 0 2 2 0 2 2 2 2 0 0 0 1 1 2 0 2 0 0 0 1 1 2 0 1 0 1 1 0 2 0 1 0 0 0 0 2 0 1 0 0 2 1 0 0 0 0 2 1 1 0 1 0 0 0 1 0 0 0 0 0 2 0 0 2 2 2 2 2 0 1 2 1 1 0 2 2 2 0 0 1 2 2 2 2 1 1 1 2 1 2 0 2 0 2 1 0 2 0 2 1 1 0 0 1 0 2 2 2 0 0 1 2 2 0 1 1 0 1 0 1 1 1 0 0 0 0 0 0 0 0 0 0 1 0 0 0 0 0 0 0 0 1 0 0 1 0 0 0 0 0 1 2 0 1 0 2 0 0 0 0 0 2 0 0 0 2 0 0 2 0 1 1 0 0 0 0 0 0 0 2 2 1 1 1 0 0 0 0 1 2 0 0 0 0 0 1 2 2 1 0 2 1 0 0 2 0 2 2 0 0 1 2 1 0 1 0 0 0 2 1 0 2 1 1 0 0 1 1 2 2 2 2 0 0 2 0 1 1 0 0 0 0 0 0 1 0 0 0 1 0 0 0 0 0 0 1 1 0 0 0 1 1 0 2 1 1 0 1 0 1 1 0 1 2 0 2 1 1 2 2 0 2 0 0 0 2 2 0 0 0 1 0 1 0 2 0 1 0 0 0 0 0 0 1 1 0 1 0 0 0 0 0 0 1 1 0 0 0 1 0 2 1 1 1 0 0 0 0 0 0 2 1 2 1 1 2 0 0 1 0 0 1 1 0 0 0 1 1 0 0 0 1 1 1 0 0 0 0 1 2 2 0 2 0 0 2 0 0 0 0 0 0 1 0 0 0 0 0 0 0 0 1 0 0 1 0 1 1 0 0 1 1 0 1 1 1 1 0 0 1 0 1 0 0 0 0 0 0 1 0 0 1 0 1 0 1 1 0 1 2 2 1 0 0 0 1 1 1 0 1 0 0 2 0 1 0 0 1 2 1 1 1 0 1 0 2 2 2 2 1 1 0 1 2 0 0 1 1 0 1 2 0 1 1 2 0 2 0 1 1 1 0 1 0 1 1 0 0 1 0 0 1 1 0 0 1 1 0 1 1 1 1 1 1 2 1 2 0 1 1 1 0 1 1 0 1 1 0 0 0 2 1 0 2 1 2 1 2 0 1 0 1 0 1 2 1 2 0 0 0 2 2 0 0 1 1 2 2 2 1 1 0 0 0 1 0 1 1 1 0 1 0 0 0 1 1 1 0 0 1 1 1 0 1 0 0 0 0 0 2 2 1 1 0 0 2 0 0 0 0 0 0 0 0 0 1 0 0 0 0 0 0 0 2 0 1 2 2 1 0 0 1 1 0 0 1 0 0 0 0 0 0 0 0 0 2 0 0 0 1 0 0 1 2 0 0 1 1 2 1 0 1 1 1 0 1 2 2 2 0 0 1 0 1 1 1 0 0 0 0 1 0 0 0 1 1 1 1 0 2 1 0 0 0 1 0 1 1 1 1 1 1 0 0 0 1 2 2 0 1 0 1 0 1 1 1 0 0 0 1 1 1 0 1 0 0 2 2 2 2 0 0 0 0 0 1 0 0 0 1 0 0 0 0 0 2 0 0 0 1 0 0 2 2 0 1 0 1 0 0 0 1 0 1 1 1 1 0 1 0 0 2 2 2 0 0 1 0 0 0 2 0 0 1 2 1 1 1 2 0 1 1 1 0 2 0 0 0 0 0 0 2 1 1 0 1 1 0 1 2 0 2 0 1 0 0 0 0 1 1 0 1 0 0 2 0 0 0 0 2 0 0 0 0 1 0 0 2 1 2 2 0 0 1 0 0 0 0 0 2 0 2 1 0 2 2 0 0 0 0 0 1 1 1 0 0 0 0 0 0 0 0 2 1 0 0 1 0 1 0 0 0 0 0 0 0 0 2 0 1 2 0 0 0 0 0 2 2 0 1 1 2 2 2 1 0 1 1 0 2 0 1 1 0 1 0 2 2 2 1 1 0 0 2 0 1 1 1 0 1 1 1 1 0 0 0 1 0 0 0 2 0 0 2 1 1 0 0 1 2 0 1 2 2 0 2 0 0 0 1 1 0 0 0 1 0 0 2 1 0 0 0 2 0 0 1 0 0 1 0 0 0 0 0 0 1 1 0 0 0 1 0 0 0 0 0 0 2 0 1 1 1 0 2 0 0 0 0 0 2 0 1 0 1 0 0 0 0 0 0 1 0 0 2
35 0 0 0 0 0 1 2 0 0 0 1 0 0 0 0 0 0 0 1 1 2 0 2 0 0 0 1 1 2 1 0 1 1 1 1 1 1 1 1 0 0 1 0 0 2 1 0 2 0 0 0 2 2 0 1 1 0 0 0 1 2 2 2 0 0 1 0 2 0 0 2 1 2 1 2 1 1 2 1 1 0 1 0 0 0 0 0 1 1 0 0 0 2 0 1 1 0 0 2 0 2 1 0 2 0 2 2 0 1 0 1 1 1 1 1 1 0 1 1 1 0 0 0 0 0 0 0 1 0 1 0 1 0 1 1 0 1 0 2 0 0 0 0 1 0 1 0 0 1 1 0 0 0 0 0 0 0 1 0 1 1 1 1 1 1 1 1 0 1 1 2 1 1 0 0 1 0 0 0 0 1 1 1 1 1 1 2 0 0 0 2 1 1 0 0 0 2 1 1 0 1 1 1 1 1 2 1 1 0 1 0 2 1 1 2 0 0 1 1 1 0 2 0 1 1 0 0 0 2 0 0 0 0 1 0 0 2 1 0 0 1 2 2 2 2 0 0 0 0 0 0 1 0 0 0 1 0 1 1 1 1 0 0 0 0 0 0 2 1 0 0 0 0 0 0 0 1 2 0 1 1 0 1 1 0 1 2 0 2 0 1 1 2 2 2 0 0 0 0 0 1 1 1 0 0 0 0 0 1 0 1 2 1 2 1 0 1 0 0 0 1 2 1 1 0 1 1 1 2 1 2 0 0 0 0 0 1 1 1 0 0 1 2 0 1 0 0 2 1 1 0 0 0 1 1 0 0 0 2 2 2 1 0 1 0 0 1 1 0 2 0 0 2 1 1 0 1 0 0 1 2 0 1 0 0 0 1 1 0 0 0 1 0 2 0 0 0 1 1 0 1 0 0 0 0 0 1 0 1 0 2 0 0 1 1 0 1 0 0 0 1 1 1 1 1 0 0 0 0 1 0 0 2 2 0 0 1 0 0 2 0 2 0 0 1 2 2 2 0 0 0 0 1 2 0 2 0 0 0 0 0 0 0 0 0 0 2 1 1 1 2 2 1 2 0 2 0 0 0 1 1 2 2 2 0 0 0 0 0 2 0 2 1 2 0 0 1 1 1 0 1 1 0 1 2 2 1 1 1 0 0 0 1 1 0 0 0 2 0 0 2 0 1 0 0 1 1 0 1 1 1 0 0 0 0 1 1 1 1 0 1 2 0 2 2 1 0 1 1 0 1 0 0 0 0 0 0 2 0 2 0 0 0 0 2 2 1 1 1 2 2 0 0 0 0 0 2 2 1 0 0 0 0 1 1 1 1 1 2 0 0 1 0 0 0 0 0 0 0 0 1 0 0 2 2 1 0 0 1 0 0 0 0 0 1 1 0 0 0 0 0 1 1 0 0 1 2 0 0 0 0 1 0 1 0 2 0 0 0 0 1 0 2 2 2 2 0 0 1 0 0 1 1 1 1 0 1 2 0 0 0 0 1 1 1 0 2 0 0 0 1 0 0 0 1 1 1 1 1 0 1 0 2 1 1 1 0 0 1 0 1 1 1 0 0 0 0 1 2 1 0 0 0 2 1 1 0 1 1 0 0 0 0 0 0 0 1 0 0 0 2 1 2 0 1 1 0 1 0 0 0 1 0 0 0 1 0 0 1 0 1 0 0 1 0 1 1 1 1 0 1 0 1 1 1 0 0 0 0 0 0 2 1 0 1 1 2 2 2 0 1 2 0 0 0 0 0 0 2 2 2 1 1 0 1 0 1 1 2 1 1 2 2 2 1 0 1 0 1 1 1 0 0 2 0 1 0 0 2 2 0 1 1 1 2 2 2 2 1 1 2 0 1 0 0 1 2 1 2 0 0 1 2 1 1 0 0 0 0 0 0 1 0 0 0 0 0 0 0 2 2 0 0 1 0 1 0 0 1 0 0 1 0 0 0 1 0 1 0 0 1 0 1 1 1 0 0 2 1 2 1 0 0 0 1 1 2 0 2 2 0 1 0 2 2 2 2 1 0 0 2 0 2 2 0 0 2 1 2 1 0 0 0 1 1 0 0 2 0 0 2 1 1 0 0 1 1 0 0 2 1 0 1 0 1 1 1 1 0 0 0 2 2 2 1 0 1 0 1 2 0 1 1 1 0 1 1 0 0 0 1 0 1 2 0 0 0 1 0 0 0 0 0 0 1 0 0 2 1 0 0 0 0 0 0 0 0 0 0 0 0 0 0 1 0 1 0 0 0 0 1
36 1 0 1 0 0 1 2 0 1 1 0 0 1 1 1 0 0 0 0 0 1 0 1 0 0 0 1 1 1 1 0 0 0 0 2 1 1 0 0 0 1 1 1 0 0 0 0 0 1 0 0 0 0 0 1 1 0 0 1 0 1 2 2 0 0 0 1 1 0 0 0 2 2 2 2 0 1 1 0 1 0 2 1 2 0 0 1 1 2 1 1 1 2 0 1 0 0 0 2 0 2 0 0 2 1 2 2 0 0 0 1 0 2 2 2 2 0 0 2 2 1 1 1 0 0 0 1 2 2 1 1 0 0 0 0 0 0 0 0 0 0 0 0 2 2 0 1 1 1 0 0 0 0 0 0 0 2 0 1 0 1 0 2 1 1 1 1 0 2 0 0 1 1 0 0 1 0 1 1 0 1 1 1 1 1 1 1 1 0 0 0 1 1 0 1 1 2 0 1 0 1 0 0 2 2 0 0 0 0 0 0 0 1 2 2 0 0 2 0 2 2 1 0 0 0 1 1 0 2 0 1 0 0 2 0 0 2 2 1 0 1 2 0 1 1 0 0 0 0 0 0 1 0 0 0 0 0 0 0 0 0 0 0 1 0 2 0 1 0 0 2 1 0 0 0 2 1 2 0 0 1 0 2 0 1 1 2 0 2 0 1 0 1 2 0 1 1 0 1 0 1 2 0 0 0 0 0 1 1 0 2 1 0 1 0 0 0 0 0 0 0 2 2 0 0 0 1 1 0 0 2 1 2 0 0 0 2 0 0 0 0 1 2 0 0 0 0 1 1 1 1 0 0 1 1 1 0 0 2 2 2 1 1 1 0 1 2 2 0 2 0 1 2 0 1 0 1 1 0 1 0 0 0 0 0 0 0 0 0 1 1 1 0 1 2 0 0 0 0 0 1 1 1 0 0 1 1 0 1 0 0 0 0 0 0 1 1 0 0 0 2 1 1 0 0 0 0 0 0 0 0 0 0 0 1 1 0 0 1 2 1 1 1 1 2 1 1 1 0 0 1 0 2 2 0 2 0 1 0 0 0 2 0 0 2 2 0 2 1 0 1 1 1 1 0 1 0 0 0 1 0 1 1 1 0 0 1 0 0 0 1 0 0 0 0 0 2 2 0 0 0 2 2 2 0 0 1 0 0 0 2 0 0 0 0 0 0 1 1 0 2 1 1 0 1 1 1 0 1 1 1 1 0 1 0 2 0 0 0 0 0 1 2 2 2 0 1 1 0 0 0 0 0 1 1 1 0 1 0 1 0 0 0 0 1 1 1 1 0 0 0 0 0 0 0 0 1 1 2 0 0 1 1 0 0 0 0 0 1 0 1 0 0 0 0 0 1 1 0 0 1 1 1 2 2 2 0 0 1 0 0 1 1 1 1 0 0 2 1 0 1 0 0 0 1 1 1 0 0 0 0 0 0 2 0 2 0 2 0 2 2 0 1 2 2 2 0 0 1 1 1 1 1 0 2 0 1 2 0 0 0 0 0 0 1 0 2 1 1 0 2 0 1 1 2 1 2 1 1 0 0 0 0 0 2 1 0 0 2 2 0 1 0 0 0 0 1 1 1 0 0 0 0 2 0 0 2 1 1 0 0 0 1 0 1 0 1 0 0 0 0 1 2 0 0 1 0 0 0 1 1 0 0 1 0 2 0 0 1 0 1 0 0 1 0 1 0 0 1 0 1 0 1 0 0 0 0 2 0 0 0 2 1 1 0 2 1 2 2 1 0 2 0 2 1 1 0 0 0 2 2 1 0 0 2 0 2 0 2 0 1 0 0 0 0 0 0 0 0 0 1 0 0 0 2 2 0 0 1 1 0 2 0 0 2 2 1 2 0 1 1 2 0 1 0 0 1 1 2 0 0 2 1 0 1 1 1 2 0 0 1 0 0 0 0 0 0 0 0 2 2 0 0 0 0 1 0 0 0 2 0 0 0 0 1 0 2 2 0 0 0 2 1 2 0 0 1 2 2 2 2 0 0 0 1 1 1 0 2 2 0 0 0 1 0 2 2 1 0 0 2 0 2 2 1 0 0 1 2 1 0 1 1 2 1 0 0 1 1 0 1 2 1 0 0 1 2 0 0 2 2 2 2 0 1 1 1 2 1 1 1 1 1 1 0 1 1 0 0 2 0 1 0 1 0 1 2 0 0 0 1 0 0 1 0 1 0 1 0 0 1 0 0 0 1 0 0 0 0 0 2 0 2 0 0 0 1 0 1 0 0 0 0 1 0 0 0 0 0 0 0
37 1 0 0 0 0 1 0 0 2 2 0 0 0 0 0 0 0 1 1 1 2 0 2 0 0 0 2 0 2 2 0 0 1 1 1 2 1 0 0 1 0 0 0 1 0 0 0 2 0 0 0 0 0 0 2 0 0 0 1 1 2 1 1 2 2 1 0 1 1 0 0 2 2 2 2 0 2 2 0 2 0 1 0 1 0 0 1 1 2 1 1 2 1 0 1 1 0 0 1 1 2 0 0 2 0 2 1 1 0 0 2 1 2 2 2 1 1 0 1 1 0 1 1 0 1 0 2 2 2 0 0 1 0 1 1 0 0 0 1 1 0 0 0 2 2 1 1 1 1 0 1 0 0 0 0 0 0 0 1 0 1 1 2 1 2 1 0 1 2 0 0 0 2 0 0 1 0 0 0 0 1 1 1 0 0 1 1 0 0 0 1 1 1 1 0 1 2 0 0 0 0 1 0 2 2 1 1 1 0 2 0 1 0 1 2 0 1 1 1 1 0 2 0 1 1 0 1 1 0 0 0 0 0 1 0 1 2 2 2 0 0 2 1 2 2 0 1 0 0 0 0 1 0 0 0 0 1 0 0 0 0 0 1 0 0 0 0 1 0 1 2 0 0 0 0 0 1 2 0 1 1 1 1 0 0 1 2 0 2 0 1 0 2 2 0 1 0 0 0 0 0 2 0 0 0 2 0 1 0 0 1 1 0 2 0 0 0 0 0 0 1 2 1 0 0 0 2 0 0 2 0 1 1 0 0 0 1 1 0 0 0 1 1 1 1 0 0 1 0 0 0 0 0 2 0 0 0 1 0 1 1 0 1 0 0 1 1 1 0 2 0 2 1 1 1 0 1 1 0 0 1 0 0 1 1 0 0 0 0 0 0 0 0 2 1 0 0 1 1 0 1 2 0 0 1 1 1 0 1 0 1 0 0 0 0 0 1 0 0 0 2 0 1 1 1 2 0 0 0 1 0 0 0 0 2 0 2 0 0 1 0 1 1 1 2 1 0 1 0 0 1 0 2 1 1 1 2 2 1 2 1 2 0 0 2 2 1 1 1 0 1 2 0 1 1 1 0 0 1 2 0 1 1 1 0 0 2 0 0 0 0 0 2 0 0 1 2 2 0 1 1 1 1 1 1 1 0 1 0 1 0 0 0 0 0 0 1 1 1 1 2 1 2 1 2 0 0 2 2 0 0 1 1 1 0 0 0 1 1 1 1 2 1 2 2 0 0 1 1 0 1 0 0 2 1 1 1 0 1 0 0 0 1 1 1 1 2 1 0 0 0 1 0 1 1 2 2 2 1 1 0 0 2 0 1 1 0 0 0 0 0 0 0 1 0 0 0 0 0 0 2 1 2 2 2 1 0 0 1 0 0 0 1 1 2 0 0 0 0 0 0 0 0 0 0 1 0 0 0 2 2 0 0 1 0 1 0 1 0 1 0 0 1 1 1 0 0 0 0 0 2 1 1 0 2 0 0 1 1 1 0 2 0 0 1 0 2 1 0 1 0 0 0 0 2 2 1 1 1 0 0 0 1 0 0 2 2 0 1 2 0 0 1 0 0 0 0 1 1 1 0 0 1 1 2 1 2 0 0 0 0 1 0 1 0 0 1 1 1 0 0 1 2 1 1 2 1 1 0 1 1 1 0 0 2 2 2 0 1 0 0 0 0 0 1 1 1 1 1 0 1 0 1 1 0 1 0 1 0 0 0 2 1 0 0 1 0 2 2 2 0 2 1 0 0 0 1 0 2 1 1 0 1 1 1 1 2 0 2 0 0 1 2 0 0 0 2 0 2 2 2 1 0 1 1 2 0 0 2 2 1 1 1 1 1 2 2 2 0 1 1 1 1 1 0 1 2 0 1 0 0 2 2 0 0 0 0 0 0 0 1 2 0 0 0 2 1 0 0 2 2 0 0 0 0 1 1 0 2 0 0 0 0 0 2 0 2 2 0 0 0 1 0 1 0 0 0 2 1 0 0 1 0 0 0 0 2 1 0 0 0 1 0 2 1 2 2 2 0 1 1 0 0 1 1 0 1 0 0 0 0 0 0 1 1 0 0 1 1 0 2 2 1 1 1 1 0 1 1 2 2 0 2 0 0 0 1 2 1 0 0 2 0 1 1 1 0 0 0 2 0 1 1 0 0 0 2 0 0 0 0 0 0 0 0 0 0 2 0 0 1 0 0 0 0 0 0 1 0 0 1 0 0 0 0 0 1 0 0 0 2 0 0 0 1 0 0 0 0 0 0
38 1 1 1 0 0 1 0 0 2 2 0 1 1 0 0 1 0 0 1 1 2 0 1 1 1 2 2 0 2 2 0 0 0 1 0 2 2 0 0 1 1 0 0 0 0 0 0 2 1 0 0 2 2 0 1 0 0 0 0 0 2 0 0 0 0 1 0 1 1 1 1 1 2 1 2 1 0 2 0 0 0 1 1 1 0 0 1 2 2 0 2 0 2 0 0 0 2 0 2 2 2 1 0 2 0 2 2 0 1 0 1 1 2 2 2 1 1 0 0 0 0 1 1 0 1 0 2 2 2 1 0 1 0 0 0 0 0 0 0 0 0 1 0 0 1 0 0 0 2 0 0 0 0 0 1 1 1 0 0 0 0 0 2 1 2 0 0 1 1 1 1 0 2 0 0 1 0 0 0 0 0 0 1 1 0 1 1 1 0 0 0 0 0 1 0 2 1 0 1 0 1 0 0 2 1 1 0 2 0 1 0 2 0 2 2 0 1 2 1 1 0 2 0 0 0 0 0 0 1 0 0 1 0 2 1 0 2 2 0 0 1 2 0 2 2 0 0 1 1 1 1 0 0 0 1 1 0 0 0 0 0 0 0 0 0 0 0 2 0 0 2 0 1 1 1 0 2 2 0 1 2 0 1 0 0 0 2 0 2 0 1 1 1 2 1 0 1 0 1 0 0 2 0 1 0 1 1 2 0 0 2 1 0 1 0 1 1 0 0 1 0 1 0 1 0 0 0 0 0 1 1 0 0 0 0 0 1 1 1 0 0 1 0 0 0 1 0 0 2 2 0 0 0 2 0 0 0 0 0 0 0 0 1 0 1 0 2 2 0 2 0 0 1 1 1 0 2 2 1 1 0 0 1 0 0 0 0 0 1 0 1 1 0 2 1 1 0 0 0 0 0 0 1 0 0 0 1 0 1 0 0 2 0 2 0 0 0 0 0 0 2 0 2 1 1 0 1 1 0 0 1 1 2 2 2 0 2 1 0 1 0 2 0 0 2 1 0 0 0 0 1 0 2 1 0 2 2 1 1 1 1 1 0 0 2 2 1 1 1 1 2 2 1 1 1 1 0 0 0 2 0 1 1 0 0 1 0 0 0 1 1 0 1 1 0 1 2 2 0 0 0 1 1 1 0 2 1 1 1 1 0 0 1 1 0 0 0 0 1 1 1 2 1 1 2 0 2 0 2 0 2 1 1 0 0 1 1 1 1 2 2 0 0 1 2 1 0 0 0 0 0 2 0 1 0 1 2 1 0 1 0 0 2 2 0 0 1 1 0 1 1 0 0 0 1 1 1 1 2 0 0 0 1 0 0 0 0 0 0 0 0 0 1 1 1 0 1 1 0 0 2 0 1 1 2 1 0 0 1 2 1 0 0 1 1 1 0 0 0 0 0 1 1 0 0 1 1 0 0 2 2 0 0 2 0 2 0 1 0 1 2 0 1 2 1 2 0 1 1 0 1 1 0 0 1 0 0 1 0 0 0 2 0 0 1 0 2 0 0 2 0 0 0 1 1 2 0 2 1 0 1 0 1 1 2 0 0 0 0 1 0 0 1 1 0 0 0 0 1 1 0 0 0 1 2 2 1 0 0 0 0 0 0 0 0 0 0 0 0 0 2 0 2 0 2 2 1 1 0 2 2 1 0 0 1 2 1 1 2 1 2 1 1 1 0 1 1 0 0 0 0 0 1 1 0 1 0 1 0 0 0 2 0 0 0 2 2 1 1 0 1 1 0 1 1 0 0 0 2 1 1 0 0 0 2 0 2 1 2 0 2 1 1 1 0 0 0 0 0 0 1 1 0 1 1 2 0 1 1 2 0 1 0 0 2 1 2 1 0 1 1 1 0 0 0 0 2 0 2 0 0 1 1 2 1 0 1 1 0 0 1 0 0 0 0 0 0 1 0 1 1 0 0 0 0 0 0 0 0 0 0 0 0 0 0 0 0 0 0 0 0 1 0 2 1 0 1 1 2 2 2 0 0 0 0 0 2 0 1 1 0 0 0 1 1 2 2 1 0 1 2 0 0 2 2 0 1 0 1 0 0 1 1 1 1 0 1 2 0 1 1 1 1 0 0 0 0 1 1 2 2 0 2 0 1 0 0 1 1 0 0 2 1 1 2 2 0 0 0 2 0 0 1 1 1 2 2 0 0 0 0 0 0 1 1 1 0 0 1 0 0 0 0 0 1 0 0 1 1 0 1 0 0 0 0 0 0 0 0 0 0 1 0 2 0 0 0 0 1 0 2
39 0 0 2 0 0 1 1 0 1 1 1 0 0 0 0 0 0 2 0 0 2 0 2 0 0 0 2 0 2 0 0 0 0 1 1 1 1 0 0 2 0 0 1 0 0 0 0 0 2 0 0 2 2 0 2 0 1 0 0 2 2 0 0 1 2 2 2 2 0 0 1 2 2 2 2 0 1 2 1 1 0 1 1 1 0 0 0 1 2 0 0 0 2 0 0 0 1 0 2 0 1 0 0 2 1 2 1 1 0 0 2 0 1 1 1 0 0 1 1 1 0 1 1 1 0 0 2 2 1 1 1 0 0 0 0 0 0 0 1 0 0 0 0 1 2 1 0 0 0 0 0 0 1 1 0 0 1 0 0 1 1 0 2 2 2 0 1 1 2 0 0 1 1 1 0 2 0 0 0 1 1 1 1 0 0 1 1 0 0 1 0 0 1 2 0 2 2 0 1 0 1 0 1 2 0 2 0 1 0 1 1 1 1 2 2 0 1 0 1 1 0 2 0 1 1 0 0 0 1 1 1 0 0 0 0 1 1 1 0 0 1 2 0 2 2 0 0 0 0 0 0 1 0 1 0 0 1 0 0 0 0 0 1 1 0 0 1 1 1 0 0 0 1 0 0 0 1 1 0 0 1 1 1 1 1 2 1 0 2 0 0 0 1 2 0 1 0 0 1 0 2 2 0 0 0 0 0 0 0 0 1 1 0 0 0 0 0 0 0 1 0 1 0 1 0 0 1 1 0 1 2 0 0 0 1 0 2 0 1 1 1 0 2 0 1 0 0 0 0 0 0 1 0 1 0 1 0 0 0 0 1 1 0 1 0 1 2 2 1 1 1 2 1 1 0 0 0 0 0 1 1 0 2 1 2 0 1 1 0 0 0 1 0 2 0 1 0 1 1 0 1 1 1 0 0 1 2 0 1 0 0 1 1 1 0 0 0 0 0 0 1 0 2 1 1 1 0 0 1 1 0 0 1 0 0 0 0 0 0 1 0 2 0 0 2 1 1 1 0 0 1 0 2 0 0 0 1 1 0 1 2 0 1 0 1 1 1 1 1 0 1 2 0 0 2 0 0 0 1 1 0 1 1 1 0 0 0 0 0 1 1 0 2 0 0 0 2 2 0 0 0 1 1 1 1 1 1 0 1 0 1 0 2 2 0 0 0 0 0 1 2 0 2 1 1 1 0 0 1 1 0 1 1 1 0 1 1 1 1 1 1 0 0 1 1 2 1 1 0 0 0 1 0 0 1 0 0 2 0 2 0 0 0 0 1 1 1 1 0 1 2 1 0 0 0 1 1 1 2 0 0 0 1 0 0 0 0 1 1 0 0 2 0 0 0 0 1 1 1 1 1 1 1 1 2 0 0 0 2 0 0 0 0 0 0 0 0 0 0 0 0 0 1 0 0 1 2 0 0 1 1 0 0 1 0 2 0 0 0 0 0 0 0 1 1 1 0 0 1 0 2 2 0 0 2 0 0 0 0 0 0 2 1 1 2 0 2 2 1 0 2 0 0 0 1 1 1 2 0 0 1 1 0 0 2 0 0 0 2 1 1 0 0 1 0 0 0 1 1 0 1 0 1 1 1 1 0 0 2 0 0 0 0 0 0 0 1 1 1 0 0 2 2 1 0 1 0 0 0 1 1 0 0 0 0 2 0 0 0 0 0 1 1 1 0 1 0 0 2 1 1 0 0 1 0 0 0 1 0 0 0 2 1 0 1 2 1 2 2 1 1 1 0 0 1 0 0 0 1 1 1 0 0 0 2 0 2 2 2 0 2 1 1 0 0 0 0 2 2 0 0 0 0 2 1 1 0 0 1 1 0 1 0 1 1 1 2 1 0 1 1 1 0 0 0 0 0 2 2 1 1 0 1 1 2 1 0 0 0 1 1 0 0 0 0 0 0 1 0 1 1 0 0 0 0 0 0 0 0 0 0 0 0 0 1 1 0 1 0 1 1 0 0 1 0 0 1 2 2 2 2 1 0 1 1 0 0 0 2 2 0 1 0 1 0 1 1 0 0 0 2 1 1 2 2 1 1 0 1 0 0 0 0 1 1 0 1 2 0 0 2 2 1 1 1 1 2 1 1 2 2 0 1 0 0 0 0 2 2 0 0 1 1 1 1 2 1 0 0 2 0 1 0 1 0 1 1 0 0 0 0 0 0 0 1 1 0 1 0 0 0 0 0 0 1 0 1 1 1 0 2 0 1 0 1 1 1 0 1 0 1 1 0 1 1 0 0 1 0 0 0
40 1 0 1 0 1 2 1 0 1 1 0 0 0 0 0 0 0 0 1 1 2 0 1 1 0 0 1 1 2 1 0 1 0 2 1 2 2 0 0 0 2 0 1 1 1 1 0 0 2 0 0 0 2 0 2 0 0 1 2 0 1 1 0 1 1 2 0 2 1 1 2 0 2 0 2 2 1 2 0 1 0 2 1 2 0 0 0 2 2 0 0 2 1 0 2 0 1 0 1 1 2 0 0 2 0 2 0 2 1 0 1 0 1 1 1 1 0 1 1 1 1 2 2 1 0 0 1 1 1 1 1 0 0 0 0 0 0 0 0 1 0 1 0 1 2 1 0 0 0 0 0 1 0 1 0 0 0 0 0 0 2 0 2 1 1 0 0 1 1 1 0 0 2 1 0 2 0 2 2 0 2 0 0 0 0 0 2 0 0 0 2 1 1 1 0 0 1 0 0 0 0 0 0 2 2 1 1 1 0 1 0 0 1 1 2 1 1 2 1 1 0 1 0 0 0 1 0 0 1 0 0 0 0 1 1 2 2 0 0 0 0 2 0 2 2 0 0 0 0 0 0 1 0 0 0 0 0 0 0 0 0 1 0 1 0 1 1 2 1 1 0 0 1 0 1 0 1 1 0 1 1 0 1 0 1 1 1 1 2 0 1 0 2 2 0 2 1 0 1 0 0 2 0 0 0 1 0 2 0 0 0 2 0 1 0 0 0 0 0 1 1 1 0 2 0 2 1 1 1 2 1 0 0 0 0 0 2 0 2 0 1 1 0 0 2 0 0 1 1 2 0 0 0 1 1 0 0 0 1 1 1 1 0 1 1 1 1 1 1 1 1 1 2 2 0 0 0 0 0 1 1 0 0 1 0 0 0 0 0 0 0 0 1 2 0 1 1 1 1 1 1 0 2 2 0 0 1 0 1 0 1 1 0 1 0 1 0 0 0 0 0 0 2 1 2 2 0 0 0 0 0 0 1 1 1 0 1 0 0 2 0 1 0 1 1 1 1 1 0 0 0 0 1 1 0 1 0 1 0 0 1 0 1 0 1 1 2 1 1 0 1 2 1 1 0 0 0 0 2 2 1 1 1 1 0 0 1 1 0 2 0 0 1 0 0 0 2 2 0 1 0 2 2 2 0 1 0 0 2 0 0 0 0 0 1 1 0 0 0 0 2 0 1 0 1 1 1 1 2 0 1 1 0 0 0 0 0 1 1 1 1 2 2 2 1 0 0 0 0 0 0 1 0 0 1 0 0 0 0 0 0 0 0 0 1 1 1 1 1 1 1 0 0 0 1 1 2 2 2 0 0 0 0 1 0 0 0 1 1 0 0 0 0 2 0 0 0 0 1 1 1 0 2 2 2 1 0 1 0 0 0 1 2 0 2 0 0 0 0 0 0 0 0 0 1 1 1 0 0 1 1 0 1 2 0 1 0 0 0 1 0 0 0 2 1 1 0 0 1 1 1 1 1 0 2 0 1 1 0 0 0 1 0 0 1 0 2 1 0 0 1 0 0 1 1 2 0 1 1 0 1 1 0 0 2 0 0 0 2 1 0 1 0 0 0 0 0 1 1 0 0 0 0 2 1 1 1 1 1 0 0 0 0 0 1 0 2 1 1 0 0 0 1 1 0 0 0 1 0 2 2 0 0 0 0 0 1 0 2 0 0 0 0 0 0 0 1 0 1 0 0 0 0 0 0 2 0 0 0 0 0 2 1 0 1 2 2 1 1 0 0 1 0 1 1 0 0 2 0 2 2 2 0 2 1 1 1 0 2 1 1 1 1 1 1 0 1 0 1 0 0 0 1 1 0 2 1 0 0 1 1 0 2 2 2 2 1 2 0 1 2 1 1 0 0 1 1 0 1 0 0 1 2 1 1 1 0 1 0 1 1 0 0 0 0 0 0 2 0 1 1 0 0 0 0 0 0 0 0 0 0 1 1 0 1 0 0 0 0 0 0 0 2 2 2 0 1 2 2 1 1 0 0 0 2 2 2 0 1 1 0 1 0 1 1 2 2 1 0 0 0 1 1 2 0 1 0 1 1 1 0 0 0 1 1 0 0 2 0 0 2 1 1 1 0 1 1 1 0 1 1 0 1 1 1 0 0 1 1 0 0 2 0 0 0 1 0 0 0 0 1 2 0 0 0 0 2 0 0 0 0 0 1 1 0 0 2 2 0 0 0 0 0 0 0 0 0 0 0 0 2 0 2 0 0 1 0 1 0 0 1 0 0 1 0 0 0 0 0 1 1
41 0 0 1 0 0 0 1 1 1 1 0 0 0 0 0 0 0 0 1 1 2 1 2 0 0 0 2 0 2 1 0 0 1 0 1 1 2 0 0 2 0 0 0 0 1 1 0 0 1 1 0 2 2 0 2 0 0 0 1 1 1 0 1 1 0 1 0 2 1 0 1 2 2 2 2 0 0 2 1 0 0 2 1 1 0 0 0 2 2 0 0 1 2 0 1 0 1 0 1 1 2 0 0 1 0 1 2 1 0 0 2 0 1 0 0 0 0 0 2 2 0 1 1 0 1 0 2 2 2 0 0 0 0 0 0 0 0 0 0 0 0 0 0 2 2 1 0 0 2 1 0 0 0 0 0 0 1 1 1 1 1 0 2 0 2 1 0 1 2 0 0 0 2 1 0 1 0 1 1 0 2 1 1 0 0 2 0 0 0 0 1 0 0 2 0 0 2 1 0 0 0 0 1 2 2 1 1 0 1 0 0 2 0 2 2 2 1 0 1 2 1 0 0 1 0 0 0 0 2 0 0 0 0 1 0 0 2 2 1 0 1 2 1 2 2 0 0 1 1 1 1 0 0 0 0 2 1 1 0 0 0 0 0 0 0 1 0 2 2 1 1 1 1 1 0 0 0 0 1 1 1 1 2 0 1 1 2 0 2 0 2 1 2 2 2 0 1 1 0 1 1 2 0 0 0 2 0 2 0 1 1 2 0 0 0 0 1 1 0 0 1 2 1 2 0 1 1 1 1 2 2 0 0 0 0 0 0 2 0 0 0 1 1 0 1 0 0 2 1 1 0 0 0 2 0 0 0 0 2 2 2 2 0 2 2 0 1 1 1 1 1 0 2 0 0 0 2 2 0 0 0 0 2 0 0 0 1 1 0 0 0 0 1 2 0 1 0 0 0 0 0 0 2 1 0 0 0 0 1 0 1 1 0 1 0 0 2 0 0 0 2 1 1 0 1 1 1 1 0 0 0 1 1 1 1 0 0 1 1 2 0 2 0 0 2 0 0 2 0 0 0 0 2 1 1 1 0 0 0 0 0 2 0 0 2 2 0 2 0 0 1 2 1 2 0 1 1 1 0 1 0 1 1 0 1 0 2 2 0 2 0 0 2 0 0 0 2 2 1 0 0 2 2 2 0 1 1 0 1 0 0 0 1 1 0 0 0 1 2 1 1 1 2 1 2 0 0 0 1 1 0 1 1 1 0 1 0 0 0 0 0 0 0 1 2 1 0 0 0 0 0 0 0 1 0 1 1 0 2 0 0 0 0 0 1 1 0 0 0 0 0 2 0 1 1 2 1 2 0 1 0 1 1 1 1 1 1 0 2 0 1 1 0 0 0 0 1 1 0 0 2 0 1 1 2 0 0 0 1 1 0 0 1 1 1 0 0 0 0 0 0 2 2 0 0 0 1 0 0 1 1 0 0 1 1 2 0 1 0 1 2 0 1 1 1 1 0 1 1 0 2 1 1 1 2 0 0 2 0 0 0 1 0 0 0 0 2 0 0 2 0 0 0 0 2 2 1 2 1 0 0 0 0 1 2 0 0 0 1 1 0 1 0 0 0 0 0 1 1 0 1 0 0 0 2 2 2 0 0 1 1 0 0 0 0 0 2 0 0 0 0 0 1 1 0 1 0 0 0 0 0 0 1 0 0 1 0 0 0 0 0 1 1 1 0 1 0 0 0 0 0 0 1 1 0 0 0 2 1 0 0 2 0 0 0 2 2 2 2 0 0 2 0 0 1 0 0 0 2 0 0 1 0 0 1 0 2 1 2 0 1 1 2 0 0 0 0 0 1 0 1 0 0 2 2 2 0 0 0 0 0 0 2 2 2 1 2 2 0 0 1 0 0 0 0 0 2 0 2 1 0 1 1 1 2 0 0 1 0 0 1 0 0 0 0 0 0 0 0 2 2 0 0 0 0 1 0 0 0 0 0 1 1 0 1 0 1 2 0 0 0 1 0 2 0 0 1 1 1 1 1 0 0 0 0 1 2 0 1 1 0 0 1 1 1 1 1 0 0 0 1 0 1 2 1 1 1 1 1 1 0 0 0 1 1 0 0 2 1 0 2 2 2 0 0 0 1 0 1 2 2 0 1 0 0 0 1 2 1 0 0 0 0 1 1 2 0 0 0 2 0 0 1 1 0 2 0 0 0 0 0 0 0 1 0 2 0 2 0 0 0 0 0 0 0 1 1 1 1 0 2 0 2 0 0 0 1 0 0 0 0 1 0 1 0 0 0 0 0 2 2
42 1 0 2 0 0 0 0 0 2 2 0 0 0 0 0 0 0 0 1 1 1 0 2 0 0 0 0 0 1 0 0 0 2 0 0 2 2 0 1 0 1 1 0 0 0 1 0 1 1 1 0 0 0 1 2 0 0 0 0 1 2 0 0 2 2 1 0 1 0 0 0 1 2 1 2 1 2 2 0 2 0 2 2 2 0 1 0 2 2 0 0 1 2 0 2 1 1 0 2 1 2 1 0 2 0 2 1 1 0 0 1 0 1 1 1 1 0 2 0 0 0 1 1 0 0 0 1 1 1 0 0 0 0 0 0 0 1 0 1 2 0 1 0 2 2 1 0 0 1 1 0 1 1 2 0 0 0 1 0 0 2 0 2 1 2 0 0 0 1 1 1 0 2 0 0 2 1 0 0 0 0 0 0 0 0 0 1 0 1 1 1 0 1 2 0 2 2 1 0 0 1 0 1 2 0 2 0 1 0 0 0 1 0 1 2 1 0 2 0 0 0 1 0 1 1 1 1 0 2 1 1 1 1 1 0 1 2 2 1 0 0 0 0 1 1 0 0 0 0 0 0 1 0 0 0 1 1 0 0 0 0 0 2 0 0 0 1 2 2 0 2 0 0 0 0 0 0 1 0 0 1 1 1 0 1 0 0 0 2 0 1 0 2 1 0 1 1 0 0 0 0 1 1 0 0 0 0 0 0 0 0 1 0 2 0 1 1 0 1 0 0 1 0 1 0 1 1 0 1 2 0 0 0 0 0 0 2 0 0 1 1 2 1 1 1 0 0 1 1 1 0 0 0 2 0 1 0 0 1 1 1 1 0 1 0 0 1 1 0 2 0 1 2 0 1 0 1 1 0 1 0 0 1 1 1 0 0 0 1 0 0 0 1 2 1 1 0 1 1 0 1 2 0 0 0 1 0 0 2 0 1 0 0 0 0 1 0 0 1 0 0 1 1 0 1 1 0 0 0 1 0 1 1 1 0 0 0 0 0 1 0 1 1 0 2 2 0 1 0 0 0 0 2 1 1 1 1 2 1 1 2 1 1 0 1 1 1 1 1 1 2 2 1 1 1 1 0 0 0 0 0 0 0 0 1 0 1 1 0 0 1 0 0 1 0 1 1 1 1 0 2 2 1 2 0 1 1 1 1 0 0 0 0 0 0 0 0 1 2 1 1 0 0 0 1 1 0 1 1 1 0 1 1 1 0 1 1 1 0 0 2 1 1 2 1 1 0 0 0 0 0 0 0 1 1 1 0 2 0 0 0 0 1 1 1 1 2 1 0 0 0 1 0 1 1 1 2 2 1 1 0 0 1 1 1 1 1 0 1 0 1 0 0 1 0 1 0 0 0 0 2 0 2 2 2 0 0 1 0 0 0 0 0 2 0 0 0 0 0 0 0 2 2 0 0 0 1 0 0 1 1 1 0 1 1 1 0 1 0 1 1 0 0 2 2 2 0 0 0 0 2 2 0 0 2 0 0 1 0 0 0 2 0 0 1 0 2 0 0 1 0 2 0 0 2 2 0 2 0 1 0 0 1 1 1 2 1 0 0 1 0 0 0 1 0 0 0 1 1 0 0 0 0 0 1 2 2 0 1 0 0 0 0 0 2 0 1 0 0 0 0 0 2 0 1 2 1 0 1 1 1 0 0 0 0 1 0 0 1 0 1 1 1 2 0 2 0 0 1 0 0 0 0 0 0 0 0 0 0 0 0 2 0 0 0 1 0 1 1 1 0 1 1 2 0 0 0 1 1 2 2 1 0 1 1 1 2 0 2 0 1 1 2 0 0 0 0 0 1 1 2 0 0 2 2 0 0 0 1 2 1 1 1 1 2 2 2 2 0 2 2 2 0 0 0 1 2 0 2 0 0 1 1 0 0 0 0 0 1 1 1 0 0 0 0 0 0 1 0 2 2 0 0 0 0 0 0 0 0 1 0 2 0 0 2 0 1 1 0 1 1 0 0 1 0 0 1 2 2 2 2 0 0 0 0 0 1 0 2 2 0 0 0 1 1 2 2 0 0 0 1 0 2 1 1 0 1 0 1 1 1 0 0 1 1 0 1 1 1 0 1 1 1 0 1 1 1 0 1 1 1 1 1 0 1 0 2 2 0 0 0 1 1 1 0 1 2 0 1 2 0 1 1 0 1 2 2 0 0 0 0 0 0 1 0 0 0 2 0 0 0 0 0 1 0 2 0 2 0 0 0 0 0 0 0 0 0 0 0 0 0 0 1 1 0 0 0 1 0 0 0
43 1 0 1 0 0 0 0 0 1 1 0 0 0 0 0 0 0 0 1 1 1 0 1 0 0 0 2 1 1 0 1 0 1 1 1 2 2 0 0 0 2 0 1 0 1 0 0 2 1 0 0 0 0 0 2 0 0 1 1 1 2 2 2 0 0 1 0 1 0 0 1 2 2 2 2 0 1 2 0 1 0 2 0 2 0 0 0 0 2 0 0 1 0 0 0 0 0 0 1 0 2 0 0 2 1 2 1 1 1 0 0 0 1 1 1 0 0 0 2 2 0 2 2 1 1 0 2 2 2 0 0 1 0 0 0 1 0 0 1 1 0 0 0 1 1 0 0 0 1 0 0 0 1 1 0 0 0 0 0 0 1 0 1 1 2 0 0 0 0 2 0 1 1 0 0 1 1 0 0 0 0 0 0 0 0 1 2 2 1 1 1 0 0 1 0 0 1 0 1 0 1 1 0 2 1 2 0 1 0 1 0 2 0 0 2 1 1 1 0 1 1 2 0 0 0 0 0 0 1 0 0 0 0 2 0 1 2 2 2 0 0 2 0 2 2 0 0 0 0 0 0 0 0 0 1 1 1 1 1 1 1 0 0 0 0 0 0 2 1 0 0 0 1 0 0 1 1 2 0 0 1 0 0 1 1 1 2 0 2 0 1 0 1 2 0 1 2 1 0 1 0 2 0 1 0 0 0 1 0 1 1 1 0 1 0 0 1 1 0 0 1 0 0 2 0 1 1 1 1 2 0 1 1 0 0 0 1 1 1 1 1 2 2 0 0 0 0 1 0 0 0 0 0 1 1 0 0 0 1 1 2 2 0 2 0 0 1 1 0 2 0 0 2 0 0 0 0 0 0 0 2 0 0 0 1 0 1 1 0 0 0 0 0 2 0 1 1 1 1 1 1 1 1 1 1 0 1 1 1 0 1 0 0 0 0 1 1 0 1 0 1 0 2 1 1 1 2 2 0 0 2 0 1 1 1 0 2 1 0 1 0 1 1 0 1 1 2 2 0 0 1 0 2 1 1 1 1 1 1 0 0 1 1 0 2 2 0 2 0 1 0 2 1 0 2 0 1 1 1 1 1 1 1 1 0 0 1 1 1 2 0 2 2 1 0 0 1 1 0 1 1 1 1 1 1 2 2 0 2 0 0 0 1 1 1 0 1 1 1 1 2 0 1 0 2 1 1 0 2 0 1 1 1 1 1 1 1 0 1 0 2 1 1 2 1 2 1 1 0 0 0 0 0 2 0 1 0 2 0 0 0 1 0 0 0 0 1 1 2 1 1 1 0 0 0 1 1 1 2 0 0 0 1 0 0 0 0 1 1 0 0 1 0 1 0 0 0 0 0 0 1 1 1 1 1 0 0 0 1 0 0 1 1 1 1 0 0 1 1 1 1 0 0 0 0 2 2 0 0 1 1 0 0 1 1 2 0 0 0 1 1 0 1 1 1 1 1 0 1 1 1 0 2 1 2 0 0 2 0 0 0 1 2 2 2 1 2 0 1 1 0 0 1 1 2 2 1 2 0 0 0 0 0 0 1 1 0 0 2 2 0 0 0 1 0 0 0 0 0 0 0 0 0 1 2 2 2 0 0 0 0 0 0 1 1 0 1 1 1 0 0 1 2 1 0 1 0 1 0 1 1 1 0 0 2 2 0 0 2 1 2 0 0 0 0 0 0 0 0 0 0 0 0 0 0 1 0 1 0 0 0 2 1 0 0 1 2 2 2 0 1 2 0 0 1 1 0 0 1 1 1 2 0 0 1 0 2 2 2 0 2 2 2 1 0 0 0 1 1 1 2 0 0 2 1 1 0 0 1 1 0 0 0 0 1 0 2 2 1 0 1 1 0 1 0 0 2 0 1 0 0 2 1 1 0 0 1 1 0 0 0 1 1 0 0 1 1 0 0 2 2 0 1 0 1 2 0 0 2 0 0 0 0 0 2 0 2 2 0 0 0 0 0 0 0 0 0 2 2 2 2 0 0 0 1 1 1 0 2 2 0 0 1 2 1 2 2 0 0 0 1 1 1 1 1 1 1 0 1 0 0 0 0 1 1 0 1 1 1 0 1 2 2 2 0 1 0 0 0 2 2 0 2 0 0 0 1 1 0 0 0 1 1 1 2 0 1 0 0 1 0 1 1 1 0 0 1 0 0 0 0 0 1 2 0 1 0 2 0 0 0 0 0 0 1 0 0 0 1 0 2 0 0 0 0 0 0 1 1 1 1 0 0 1 1 0 0 0 2 1 1
44 1 0 2 0 0 1 2 0 1 1 0 1 1 0 0 1 0 0 0 0 2 0 2 0 0 0 2 0 2 1 1 0 1 0 0 2 1 0 0 1 1 0 0 0 0 1 0 0 2 0 0 1 2 0 2 0 0 0 0 1 2 0 0 0 0 0 1 1 0 0 1 2 2 2 2 0 0 1 0 0 0 2 2 2 0 0 1 2 2 1 2 1 1 0 1 1 1 0 1 0 2 0 0 2 0 2 0 2 1 0 1 2 2 2 2 2 0 1 1 1 0 2 2 1 0 0 1 1 1 0 0 0 0 1 1 0 0 0 1 2 0 1 1 1 1 0 0 0 1 0 0 0 0 0 0 0 2 0 1 0 1 0 2 1 2 1 0 0 1 0 0 1 1 0 0 2 0 1 1 0 2 1 1 0 0 1 1 0 0 0 1 0 0 2 0 1 2 0 0 0 0 0 0 2 2 1 0 2 1 0 0 2 0 2 2 1 0 1 2 2 0 2 0 0 0 2 0 0 1 0 0 0 1 1 0 1 2 2 1 0 0 2 0 2 2 1 0 0 0 0 0 2 0 0 0 0 0 0 0 0 0 0 0 0 0 1 0 1 0 0 2 0 1 1 0 1 0 2 0 0 0 1 2 0 2 2 1 1 2 0 2 0 2 1 0 1 0 1 0 1 1 2 0 1 0 0 0 1 0 1 0 2 0 1 0 1 1 1 0 0 2 2 0 0 0 2 2 0 0 1 1 0 0 0 0 0 2 0 0 0 0 1 2 0 2 0 0 1 1 1 0 1 0 1 0 0 0 0 1 1 1 1 0 1 2 0 2 2 0 2 0 1 1 0 2 0 1 1 1 2 1 0 2 0 0 0 0 0 0 0 0 2 0 2 0 2 1 0 0 0 0 1 0 0 0 1 1 0 1 0 1 0 0 0 0 2 0 0 0 1 2 0 1 0 1 0 1 1 0 2 0 1 1 1 0 1 1 1 0 1 0 2 0 1 0 2 1 1 0 0 0 0 2 1 1 1 0 1 0 2 1 0 0 0 1 1 1 2 1 0 1 1 1 0 0 0 0 0 1 2 0 2 2 0 2 0 1 1 0 2 0 1 2 0 0 1 1 1 1 0 1 2 2 2 0 0 2 2 0 0 0 0 0 0 0 0 0 0 0 0 2 2 1 1 1 1 1 0 1 0 1 2 2 2 0 2 0 2 2 1 2 1 1 2 2 2 0 0 0 0 0 1 0 1 0 0 0 1 0 1 0 0 2 2 0 0 1 1 0 1 2 2 0 0 0 2 2 2 2 0 0 0 1 1 1 1 0 0 0 0 0 2 0 1 0 0 0 0 0 0 2 0 1 1 1 1 0 0 1 1 0 0 0 1 1 0 0 1 0 0 0 1 1 0 0 2 1 0 0 0 0 0 0 1 0 2 0 0 0 2 1 0 2 2 1 1 0 0 2 2 0 0 0 0 2 0 0 1 0 0 0 0 0 0 0 0 1 1 1 0 1 0 1 1 2 2 0 1 1 0 1 0 1 1 2 0 1 0 1 2 0 0 0 0 0 0 0 1 1 0 0 0 0 1 1 1 1 0 0 0 0 0 0 1 0 0 2 1 1 0 0 0 2 0 1 1 1 1 1 2 1 0 0 0 0 1 1 0 1 0 0 0 0 1 1 1 1 0 1 0 1 0 1 0 0 0 0 1 0 0 0 2 1 1 0 2 1 2 2 1 1 0 1 0 0 0 0 1 0 1 1 2 1 1 0 1 1 1 2 1 1 2 2 2 2 0 2 0 2 2 2 0 0 2 1 2 0 0 2 2 1 0 2 2 2 2 2 2 0 1 1 0 1 0 0 1 1 1 2 1 1 2 1 0 0 0 0 0 0 2 2 1 1 0 0 1 1 0 0 2 2 0 0 1 0 1 0 1 1 0 0 0 0 0 0 0 1 2 0 0 0 0 0 2 0 0 0 0 0 0 0 0 1 1 2 1 1 0 2 2 0 1 0 1 1 2 2 0 1 0 1 1 0 2 2 0 2 0 0 0 0 0 0 0 0 0 1 2 1 0 2 1 0 1 0 0 1 2 2 2 2 0 2 0 0 0 1 1 0 0 0 2 1 1 2 1 0 0 0 2 0 1 1 1 0 1 1 0 1 0 1 0 0 1 0 0 0 2 2 0 0 0 0 0 1 0 0 1 0 0 1 0 0 0 0 0 1 0 1 0 0 0 1 0 1 0 0 2 1 2 1
45 0 0 2 0 0 1 2 0 0 0 1 0 1 1 1 0 0 2 1 1 2 0 2 0 0 0 2 0 2 1 1 1 1 0 1 2 1 0 0 1 0 0 0 0 0 0 0 2 0 0 0 0 1 1 0 1 0 1 1 1 2 2 2 0 0 1 0 1 0 0 1 2 2 1 2 1 1 2 1 1 0 1 0 0 0 0 1 2 2 0 2 2 1 0 1 0 1 0 1 1 2 0 0 2 1 2 2 0 0 0 1 1 2 2 2 0 0 1 1 1 0 0 0 0 0 0 0 0 0 1 1 1 0 0 0 1 0 0 0 1 0 0 0 0 1 0 0 0 1 0 0 0 0 0 1 0 0 0 0 0 1 0 2 2 2 0 0 0 1 1 1 1 1 0 0 2 0 1 1 0 2 0 0 0 0 0 1 1 1 1 1 0 0 2 0 1 2 0 0 0 0 1 1 2 0 2 1 1 0 2 0 1 0 2 2 1 1 0 1 2 0 2 0 2 1 0 1 0 2 0 1 0 0 2 0 0 2 2 1 0 0 2 1 2 2 0 0 0 0 0 0 2 0 0 0 1 1 1 0 0 0 0 0 0 0 0 0 2 0 0 1 0 2 1 1 0 1 2 0 1 0 2 2 0 0 2 2 0 2 0 0 0 1 2 1 0 1 0 1 0 0 2 0 0 0 0 0 0 0 0 1 2 0 1 0 1 0 0 0 0 0 2 2 1 0 0 2 1 1 2 0 0 0 0 0 0 1 1 0 0 0 2 2 1 1 0 1 1 1 1 1 0 1 1 0 0 0 0 1 1 1 0 0 0 1 0 2 2 1 1 1 0 2 0 0 0 1 1 0 0 2 0 0 0 0 0 0 0 0 0 0 2 0 2 0 2 0 1 1 1 1 2 0 0 0 2 1 0 1 0 1 0 0 0 0 1 0 0 0 0 1 0 2 0 1 1 1 1 0 0 1 0 0 0 1 0 0 0 0 1 0 0 1 0 2 1 2 2 0 0 0 0 1 2 0 2 2 1 2 0 0 0 2 0 2 2 0 2 0 0 0 1 1 2 0 2 0 0 0 1 1 0 0 0 0 0 2 1 0 1 0 1 2 0 0 0 2 2 0 1 0 0 1 0 2 1 0 0 0 0 1 1 2 2 0 0 0 2 1 1 2 1 2 1 2 0 1 0 2 0 1 1 1 0 0 0 2 1 1 1 1 1 1 1 2 1 1 1 0 0 0 1 0 1 0 2 2 0 1 1 0 0 1 1 1 1 1 1 0 0 1 1 0 0 0 1 2 2 2 0 0 1 1 1 1 1 0 0 0 0 0 1 0 0 0 0 0 0 0 0 2 0 1 1 1 2 0 0 1 1 0 0 0 1 0 0 0 1 0 0 0 0 0 0 0 0 1 0 0 1 2 0 1 1 0 1 0 1 0 1 2 0 1 2 1 1 0 0 1 0 0 2 0 0 2 0 0 2 1 0 0 0 0 0 1 0 2 0 0 1 0 1 0 0 1 0 1 1 1 0 0 1 0 0 2 0 0 1 1 2 0 1 0 1 1 1 0 1 1 0 1 0 0 1 2 2 1 0 0 1 1 0 0 0 1 0 1 1 1 0 0 0 1 1 0 0 0 1 0 1 0 1 0 0 1 1 1 1 2 0 2 0 0 0 1 1 0 0 0 0 0 0 0 0 1 1 0 1 1 0 0 2 2 1 1 2 2 1 1 0 0 2 1 0 1 1 0 0 1 1 2 2 0 0 0 0 0 0 2 2 0 0 1 0 0 0 1 1 2 1 1 1 0 1 0 1 1 0 0 0 0 1 0 0 2 1 0 2 0 2 2 2 0 0 0 1 2 1 2 1 1 2 0 0 1 0 0 0 0 1 1 0 0 0 0 0 1 0 1 1 1 0 1 0 0 1 0 0 0 0 0 0 0 0 1 1 2 1 0 0 0 0 1 1 1 0 0 2 2 2 2 0 0 0 0 0 2 0 2 2 0 0 1 1 1 1 2 0 0 0 2 1 0 2 1 1 1 0 0 0 0 0 0 1 1 0 0 2 0 0 2 2 1 0 0 0 0 0 0 2 0 0 2 0 0 0 2 2 0 0 0 2 0 1 1 2 1 1 0 1 0 1 0 1 0 1 2 0 1 0 1 0 0 0 1 2 0 0 0 0 0 0 0 0 0 1 0 2 0 0 0 0 2 0 0 0 1 0 1 0 0 0 1 0 1 0 0 0 0 2 2
46 0 0 1 0 0 0 1 0 1 1 0 1 2 1 2 0 0 0 0 0 2 0 2 0 0 0 1 2 1 1 1 0 2 1 2 2 1 0 0 0 1 0 0 2 0 2 0 2 0 0 0 0 0 0 2 0 0 1 0 0 0 0 0 0 0 1 0 2 1 1 1 2 2 2 2 0 0 1 0 0 0 2 1 1 0 0 0 2 2 0 1 2 2 0 2 0 0 0 0 0 2 0 0 2 0 2 1 1 0 0 2 0 1 1 1 0 0 1 1 1 0 2 2 0 2 0 1 1 1 1 0 0 0 0 0 0 0 0 1 0 0 0 0 1 1 2 0 0 1 0 0 0 0 0 0 0 1 0 1 1 1 0 2 1 2 1 0 0 0 2 1 0 2 0 0 2 0 0 0 0 1 0 0 0 0 0 0 0 0 0 0 0 0 2 0 0 2 0 1 0 1 0 1 2 0 2 1 1 1 0 0 1 0 2 2 1 0 2 1 1 0 2 0 0 0 2 0 0 2 0 0 0 0 2 0 0 2 2 1 0 0 1 0 1 1 0 0 0 0 0 0 1 0 1 0 0 0 0 0 0 0 0 0 0 0 1 1 2 0 0 2 0 1 1 1 0 0 0 0 0 1 1 2 0 2 2 2 0 2 0 1 1 1 2 1 0 0 0 0 1 0 2 0 0 1 2 0 1 0 1 1 1 0 0 0 0 0 1 0 1 1 1 1 1 0 1 2 0 0 1 1 1 1 0 0 0 2 0 0 0 0 0 2 0 0 0 1 1 1 1 0 1 0 0 1 0 0 0 1 1 1 2 0 2 0 0 1 1 0 2 0 0 2 0 0 0 2 2 0 1 0 0 2 1 1 0 0 0 0 0 0 0 0 2 1 0 0 1 1 1 1 2 0 0 0 2 1 0 1 0 0 1 0 2 0 0 0 0 0 0 2 0 2 1 1 1 0 0 0 0 0 0 0 0 0 0 1 0 0 2 0 2 0 1 1 2 1 2 1 1 0 0 2 0 0 0 2 2 2 2 1 0 1 0 1 1 2 2 0 1 1 2 1 0 1 0 0 0 1 2 0 2 2 1 0 1 1 0 0 0 1 1 2 0 0 1 0 0 0 0 1 1 1 1 0 0 1 1 1 0 0 1 2 2 0 0 0 2 2 0 2 0 2 0 2 0 0 1 1 0 0 2 1 2 1 0 1 1 1 1 1 1 1 1 1 0 1 1 0 0 0 0 0 0 1 0 2 1 0 1 0 0 0 0 1 1 0 0 0 0 1 0 0 0 1 1 1 1 2 0 0 1 2 0 1 1 1 0 2 0 1 1 0 1 0 0 0 0 0 0 2 0 0 2 2 1 0 0 1 1 0 0 0 2 0 0 0 0 0 0 0 0 0 0 1 1 0 0 0 2 2 0 0 2 0 2 0 2 0 2 2 0 2 2 2 2 0 0 0 0 1 1 1 0 1 0 1 1 0 0 0 1 0 0 1 0 1 2 2 0 2 0 1 1 2 2 1 2 0 0 0 0 1 1 0 1 1 0 1 2 0 0 0 2 0 0 0 0 0 0 0 0 0 2 1 2 1 1 0 0 0 0 1 1 0 0 1 1 1 0 0 0 1 1 1 1 0 1 0 0 0 0 0 0 1 0 0 0 2 2 2 0 0 0 1 1 0 0 0 0 0 1 1 0 0 0 1 1 0 1 0 2 2 2 0 2 1 2 2 1 0 2 0 0 0 0 0 0 2 0 0 1 1 1 1 1 1 1 2 1 1 1 2 0 0 0 1 0 1 1 2 0 1 0 0 1 0 1 1 2 0 0 2 2 2 2 2 2 0 1 1 1 1 0 0 0 1 0 1 0 0 1 0 0 1 0 0 0 0 0 0 0 0 0 0 0 1 1 0 1 1 0 0 0 0 0 0 0 0 0 0 0 0 0 1 0 1 1 0 0 1 0 0 1 0 0 0 2 2 1 1 0 0 0 0 0 2 0 2 2 0 0 0 2 2 2 1 0 1 0 2 0 1 2 1 0 0 0 2 0 0 0 0 1 1 0 1 1 1 0 1 1 1 0 0 2 1 1 1 1 1 1 1 0 1 1 1 1 0 0 0 0 0 0 2 0 0 0 0 2 0 1 1 1 0 1 2 0 0 0 0 0 0 1 1 1 0 1 0 0 0 0 0 0 0 0 0 1 0 0 1 0 1 0 0 0 1 0 1 0 1 0 0 0 0 0 0 0 0 1 2
47 0 0 1 0 0 1 1 0 0 0 0 1 2 1 1 1 0 0 0 0 2 0 2 0 1 1 1 1 2 0 1 0 0 0 0 2 0 1 1 1 0 1 1 0 1 0 0 1 1 1 0 1 1 1 1 0 0 0 2 1 2 1 0 0 0 0 0 2 1 0 1 2 1 2 1 0 0 2 2 0 0 2 2 2 0 1 0 2 2 0 0 1 1 1 1 1 1 0 2 1 2 1 0 2 0 2 0 2 0 0 2 1 1 1 0 0 0 2 0 0 0 1 1 0 1 0 0 1 1 0 0 1 0 0 0 0 0 0 0 0 0 0 1 0 0 0 0 0 1 0 0 1 0 0 0 0 0 0 0 1 0 0 2 1 2 1 0 1 1 1 2 0 2 2 0 2 0 2 2 0 2 0 0 0 0 1 1 0 0 0 1 0 0 1 0 2 1 1 0 0 0 0 1 2 0 2 0 2 0 0 0 0 0 1 2 0 0 0 1 2 0 2 0 0 0 1 0 0 1 0 0 0 0 2 0 0 1 1 1 0 0 1 0 2 2 1 0 0 0 0 0 1 0 0 0 0 0 0 0 0 0 0 0 1 1 1 0 2 1 0 1 2 0 0 0 0 0 1 0 0 1 0 2 0 1 1 1 1 2 0 2 0 2 2 0 1 0 0 0 0 0 1 1 0 0 0 0 1 0 1 0 2 0 1 0 1 0 0 0 1 0 1 0 1 0 0 1 1 1 2 1 0 0 0 0 0 2 0 0 0 0 0 2 0 0 1 0 0 1 1 1 0 0 2 0 1 0 1 1 2 2 2 0 2 1 0 2 2 0 2 0 2 1 1 0 0 0 0 0 1 1 0 0 0 0 0 0 0 0 0 0 0 0 2 1 0 0 1 1 1 1 1 1 1 0 1 1 0 2 0 1 2 0 2 0 0 0 0 0 0 0 0 0 2 2 1 1 1 0 0 1 0 2 1 1 0 0 0 0 0 0 1 1 0 2 1 1 1 0 0 0 0 2 1 1 1 1 2 1 1 2 0 1 0 1 1 1 2 1 0 1 2 1 2 0 1 0 0 0 1 1 0 0 0 0 0 1 1 0 2 0 1 0 0 0 0 2 2 0 0 0 2 0 2 1 2 1 1 1 0 0 0 1 2 0 0 0 1 1 0 2 0 2 0 1 1 0 0 0 2 0 1 1 1 0 0 0 2 2 1 1 1 1 2 1 2 0 0 0 0 0 1 0 1 0 0 1 0 1 0 0 0 0 0 1 1 2 2 1 2 2 1 0 0 0 1 1 1 1 0 0 0 0 0 0 0 0 0 0 0 0 1 1 0 0 0 0 0 0 0 1 1 1 2 2 1 0 0 1 1 0 0 0 1 0 0 0 0 0 0 0 0 0 0 0 2 1 0 0 2 2 1 0 0 0 1 0 1 0 1 1 0 0 1 1 1 0 0 0 0 2 1 0 0 1 0 1 1 0 0 0 0 1 1 2 1 2 0 0 0 1 1 0 0 1 0 0 1 1 1 2 0 0 0 2 0 0 1 2 1 0 1 0 0 0 0 0 1 1 0 0 0 0 0 2 2 1 0 0 0 0 0 1 0 1 0 0 1 1 0 0 0 1 1 0 0 0 0 0 0 1 0 1 1 0 2 0 0 0 0 0 1 1 1 0 1 0 0 1 1 1 0 0 0 0 0 0 2 1 0 0 2 2 0 1 2 0 1 1 1 1 2 2 1 0 0 0 2 1 2 2 2 0 0 0 0 1 1 2 1 1 1 1 0 0 1 0 0 0 0 2 1 0 1 1 0 0 0 1 1 0 0 1 0 2 1 2 2 0 0 1 0 1 0 0 1 0 1 1 1 1 2 2 0 0 0 0 0 0 0 1 2 0 0 0 2 0 0 1 1 1 0 0 1 0 1 0 0 1 0 0 1 1 1 0 1 1 2 0 0 0 0 1 1 1 0 0 1 2 1 1 0 0 0 0 0 1 0 2 2 0 1 0 2 2 2 1 0 0 0 2 0 1 1 1 1 2 1 1 1 0 1 1 1 1 0 0 1 0 0 1 2 2 0 0 2 1 0 0 2 2 0 1 0 0 0 1 1 0 0 1 1 1 1 1 2 0 0 0 2 0 0 2 1 0 1 1 0 1 0 1 1 0 2 0 0 1 2 0 1 0 0 0 0 0 0 0 1 0 0 1 0 2 0 0 0 0 0 0 0 0 0 0 1 0 0 0 1 0 0 0
48 0 0 1 0 0 1 0 0 2 2 0 1 2 1 1 0 0 0 2 1 1 0 1 0 1 1 1 1 2 2 0 0 1 1 0 2 2 0 0 1 1 1 1 0 1 1 0 1 1 1 0 1 1 1 1 1 0 0 2 1 2 2 2 1 1 2 0 2 0 0 1 2 1 2 1 0 0 1 0 0 0 1 0 1 0 0 0 2 2 0 1 2 1 0 2 2 1 0 2 0 2 0 1 2 0 2 1 1 0 0 1 1 2 2 2 1 0 0 2 2 0 0 0 0 0 0 1 2 2 0 1 0 0 1 1 0 1 0 0 1 0 0 0 0 0 0 0 0 0 0 0 0 0 0 0 0 1 1 0 0 1 0 2 0 1 0 0 1 2 0 0 0 2 1 0 1 1 0 0 0 1 0 0 1 1 0 0 0 0 0 0 0 0 1 0 0 2 0 0 0 0 0 2 2 2 1 0 1 0 0 0 1 0 1 2 2 0 1 2 2 0 2 0 0 0 1 0 0 1 0 0 0 0 1 0 0 2 2 1 0 0 0 0 2 2 2 0 0 0 0 0 1 0 0 0 0 1 0 1 0 1 0 0 0 0 0 0 1 1 0 2 0 2 0 0 0 1 2 0 0 1 0 1 1 0 1 2 0 2 0 0 0 2 2 0 0 2 0 1 0 0 1 1 1 0 0 0 1 0 1 2 1 0 1 0 1 1 0 0 1 1 2 1 0 0 1 2 1 1 2 0 0 0 0 0 0 1 1 1 0 1 2 1 0 2 0 0 1 1 1 1 0 1 1 0 1 0 0 1 1 1 1 0 1 0 1 2 2 1 1 1 0 2 0 0 0 1 1 0 1 1 0 1 1 0 0 0 0 0 0 0 1 0 2 0 1 1 0 0 0 0 1 1 0 0 1 0 0 1 0 0 2 0 2 1 0 1 0 1 0 1 0 2 1 1 1 0 0 0 0 0 0 0 0 1 0 0 1 1 0 0 1 1 1 2 1 0 0 0 0 0 0 2 2 2 2 0 1 0 1 2 1 0 0 1 1 2 1 1 1 2 2 1 1 1 1 1 1 0 2 0 1 1 1 0 0 1 0 0 1 0 1 2 2 0 1 1 1 0 0 1 2 2 2 0 0 0 0 1 0 0 0 1 1 0 2 1 1 2 1 2 0 2 0 2 0 0 1 2 0 1 1 1 1 1 1 0 1 1 0 1 0 0 0 1 1 2 2 0 0 0 0 0 0 1 0 0 0 1 0 0 0 1 1 0 0 1 1 1 1 1 1 0 1 1 1 2 2 1 1 0 0 1 1 1 1 0 2 2 0 0 0 2 0 0 0 1 1 1 1 1 0 1 1 2 1 0 0 2 0 0 1 2 0 2 0 0 0 0 0 0 0 0 0 0 0 1 0 0 1 1 1 0 2 2 2 0 1 0 1 2 0 1 1 0 0 1 0 2 1 1 1 1 0 2 0 1 1 1 1 0 1 2 2 2 1 2 0 0 0 0 1 0 0 2 2 0 2 1 1 0 1 0 0 1 2 1 0 0 1 0 0 0 0 0 0 0 2 2 1 0 0 0 0 2 2 1 0 1 1 1 0 1 1 1 1 1 2 2 1 0 2 2 1 0 1 0 0 0 1 2 0 0 0 0 1 1 0 1 0 0 0 0 0 0 0 1 0 0 0 0 0 1 0 0 0 1 1 0 1 1 2 1 0 1 1 2 2 2 0 1 2 0 1 0 0 0 1 1 1 1 1 0 1 0 1 2 0 2 0 1 2 2 0 0 0 1 0 1 1 1 0 1 1 0 1 0 0 1 1 0 0 1 1 2 1 1 2 0 2 2 0 0 0 0 0 2 0 2 0 0 1 2 0 0 0 0 0 0 1 1 0 0 0 0 0 0 0 0 2 2 0 1 0 0 1 0 0 0 0 0 0 0 1 0 1 0 2 1 1 0 0 0 1 0 0 1 1 1 1 1 0 0 0 0 0 2 0 2 2 0 0 0 2 2 2 2 0 0 0 2 0 2 2 1 1 0 0 1 1 0 0 0 0 0 0 1 2 0 1 1 2 2 2 1 2 0 1 0 1 1 0 1 1 0 0 0 1 1 0 0 2 0 1 1 2 1 0 1 1 0 1 1 1 0 1 2 0 0 0 0 0 0 0 0 1 1 1 0 0 0 0 0 0 1 1 0 2 0 0 0 0 0 1 0 1 0 0 0 0 1 0 0 2 0 0 1 1 0 0 1
49 0 0 2 0 0 1 1 0 1 1 0 1 2 1 1 0 0 0 2 1 1 0 2 0 0 0 1 0 2 2 0 2 1 0 0 2 2 0 0 0 2 0 2 0 1 0 0 0 2 0 0 0 0 1 2 0 0 0 0 0 1 1 0 0 0 0 0 1 1 0 1 1 2 1 2 1 1 2 0 1 0 2 1 2 0 0 1 1 1 0 0 2 0 0 0 0 1 0 2 1 2 1 0 2 0 2 1 1 0 0 2 1 1 1 1 1 0 0 2 2 0 2 2 1 1 0 1 2 1 0 0 0 0 0 0 0 1 0 2 1 0 0 0 0 1 0 0 0 0 0 0 0 0 0 0 0 1 1 0 1 0 1 2 1 1 0 0 1 1 1 0 0 2 0 0 1 0 0 2 0 2 1 1 0 0 1 2 1 0 0 1 1 1 0 1 1 2 0 0 0 0 0 0 2 2 2 0 1 0 0 0 2 0 2 2 1 1 2 0 1 1 2 0 1 1 1 0 0 2 0 0 0 0 2 0 0 2 2 2 0 0 2 1 1 1 0 0 0 0 0 0 0 0 1 0 0 0 0 0 0 0 1 1 1 0 1 1 2 2 0 1 1 0 0 0 0 0 1 0 0 1 1 2 0 2 2 0 1 2 0 2 1 2 2 2 0 0 0 0 0 1 2 0 0 1 1 0 1 0 0 1 2 0 1 0 2 0 0 0 0 0 1 1 0 0 0 0 0 0 1 1 0 0 0 0 0 1 1 0 0 0 1 1 1 0 1 0 2 2 2 0 0 1 0 1 1 1 0 1 1 1 0 0 0 1 0 1 1 0 2 0 1 2 1 0 0 1 1 1 2 1 0 0 1 2 0 0 0 0 0 0 0 0 2 0 0 0 1 1 1 1 0 1 0 0 0 1 0 1 0 0 1 0 1 0 0 0 0 0 0 1 0 1 1 1 1 1 1 1 0 1 1 1 1 1 0 1 2 1 1 1 1 1 0 2 0 1 1 0 0 1 0 2 2 2 2 2 1 2 2 2 1 1 0 2 2 0 2 0 1 1 0 2 1 1 0 0 0 0 1 0 2 2 2 0 0 1 0 0 1 0 1 1 2 0 0 1 1 1 0 1 2 2 2 0 2 1 0 1 0 0 0 0 0 0 0 0 2 2 0 2 1 2 0 2 0 1 0 1 1 1 0 0 0 0 1 1 1 0 0 2 1 1 1 1 1 0 2 1 0 1 1 0 1 1 0 0 1 0 0 1 0 0 0 1 0 1 1 1 1 1 0 0 0 0 0 2 2 0 0 0 0 1 0 0 0 1 0 1 0 0 1 0 0 0 1 0 0 0 0 1 0 2 2 2 0 0 0 1 0 0 0 0 2 0 0 0 1 1 1 1 0 1 0 0 1 2 0 0 2 2 1 1 2 1 1 0 1 0 1 2 0 0 1 1 1 0 0 1 0 1 1 0 0 1 0 1 1 0 0 0 2 2 2 2 2 2 1 1 0 1 0 0 1 1 2 0 1 1 1 0 0 1 1 1 0 0 0 1 2 0 1 1 1 0 0 0 1 1 1 0 0 1 1 2 1 2 0 0 0 0 0 1 0 0 0 1 0 0 0 2 1 1 1 0 0 0 1 0 1 1 1 0 0 2 1 0 0 1 1 1 0 0 0 0 0 1 0 0 0 0 1 0 1 2 0 0 2 0 0 1 2 1 0 0 2 1 0 0 0 0 2 1 0 0 0 0 1 1 2 2 0 0 0 2 0 2 0 2 0 0 1 2 0 0 0 1 0 1 1 2 0 0 2 2 1 0 0 1 2 1 0 2 2 2 2 2 2 0 1 1 1 1 0 0 1 1 2 2 0 0 2 1 0 0 0 0 1 0 1 1 1 0 0 0 1 0 1 0 1 1 0 0 0 0 0 0 0 0 0 0 0 0 0 1 0 0 1 0 0 0 0 1 2 1 1 0 1 1 0 0 0 0 0 0 0 2 0 2 2 0 0 0 2 2 2 2 0 0 0 2 0 2 2 0 2 1 1 1 1 0 0 0 1 1 0 0 1 1 0 1 2 2 0 0 0 1 0 0 2 1 0 2 0 0 0 0 1 1 0 0 2 1 0 1 2 1 0 1 2 0 2 0 0 0 0 1 0 0 0 0 0 0 2 0 0 0 0 0 0 0 1 1 0 0 1 0 1 0 0 1 0 0 0 0 0 0 0 0 0 0 0 1 0 0 0 0 0 0 0 0
50 0 0 1 0 0 0 2 0 0 0 0 0 0 0 0 0 0 0 1 1 0 1 2 0 0 0 2 2 2 2 0 1 1 0 0 2 1 0 0 1 1 0 0 0 0 0 0 2 0 0 0 0 0 1 2 0 0 1 1 1 1 0 0 1 1 1 0 2 0 0 2 2 2 2 2 0 1 2 1 0 0 2 1 1 0 1 0 0 2 0 0 0 1 0 1 1 1 1 2 0 1 1 0 2 0 2 1 1 0 1 2 0 1 1 1 1 0 1 1 1 1 1 1 0 1 0 1 2 2 0 1 0 0 0 0 0 0 0 0 1 0 1 0 0 1 0 0 0 1 0 0 0 1 0 0 0 0 0 0 1 1 0 2 0 2 0 0 2 2 0 0 0 2 0 0 2 0 2 2 0 1 2 2 0 0 2 1 0 0 0 0 0 0 0 0 2 2 0 0 0 0 0 1 2 2 1 0 1 2 0 0 0 0 1 2 0 1 0 1 2 1 2 0 0 0 1 0 0 2 0 0 0 0 2 0 0 2 2 2 0 0 2 0 2 2 1 0 1 1 1 1 1 0 0 0 2 1 1 1 1 1 0 0 0 0 0 1 2 1 0 2 0 1 0 0 0 0 1 0 0 1 0 1 0 0 1 2 0 2 0 1 0 2 2 0 1 0 0 0 0 0 2 0 0 0 1 0 2 0 2 1 1 0 1 0 0 1 0 0 0 1 0 0 0 0 1 1 0 1 1 2 0 0 0 0 0 2 0 2 1 1 1 1 0 1 0 1 1 1 0 2 0 1 1 0 1 0 0 1 1 1 2 0 2 1 0 1 1 0 2 0 1 1 0 1 0 1 1 0 0 2 0 1 0 1 0 0 0 0 1 1 1 0 1 1 0 1 0 0 0 0 1 1 1 0 1 0 0 1 0 1 0 0 0 0 0 0 0 0 1 0 1 1 0 1 1 1 1 0 0 0 0 1 1 1 0 2 1 0 0 0 2 0 1 2 2 1 1 0 0 0 0 1 2 1 2 0 1 0 0 1 0 1 0 1 1 1 2 0 0 0 1 1 1 0 1 0 0 0 1 0 0 0 0 1 0 0 0 1 0 1 0 1 1 0 0 1 1 0 0 1 2 2 1 1 2 1 2 0 1 1 0 1 1 0 0 0 1 0 1 2 0 2 1 2 0 0 1 1 0 0 1 0 1 0 1 1 1 1 0 1 0 0 1 2 1 1 1 0 0 0 1 0 1 0 0 1 0 0 0 2 0 0 0 1 1 0 0 0 0 0 1 0 0 0 1 1 1 2 0 1 0 0 1 1 1 0 2 2 0 0 0 1 1 1 0 1 1 1 1 1 0 2 2 2 0 0 0 1 1 0 0 0 1 0 0 0 0 0 0 0 1 1 0 0 1 1 0 0 2 2 0 0 2 0 2 0 0 0 0 2 0 1 1 1 1 1 0 1 0 1 0 2 2 2 0 0 0 0 0 0 2 1 1 2 0 1 1 1 0 1 0 0 1 0 1 0 1 1 1 1 1 1 1 1 1 0 0 1 1 0 0 0 0 0 0 0 2 2 1 0 0 1 2 2 1 0 0 1 0 0 0 0 0 1 0 0 0 0 0 1 0 1 1 0 1 0 0 0 0 0 0 1 0 0 1 1 0 1 0 0 0 0 0 1 1 0 0 0 0 0 0 2 1 0 0 0 1 0 0 0 1 0 0 1 2 1 1 1 0 0 1 1 0 0 0 0 0 2 1 1 0 1 1 1 1 1 1 2 1 1 1 2 0 0 0 0 0 0 0 1 0 0 2 1 1 0 0 2 2 2 2 0 0 2 2 1 1 0 1 1 1 0 0 0 0 1 0 2 1 0 1 0 0 0 0 0 0 0 0 1 0 0 0 0 0 1 0 0 2 2 1 0 0 0 1 0 0 0 0 0 0 0 0 2 0 0 1 0 0 0 0 0 2 1 1 1 2 2 1 1 0 0 0 0 0 1 0 2 2 0 0 0 2 2 2 2 1 0 0 0 1 0 1 1 0 1 1 1 1 0 0 1 2 2 0 0 1 0 0 1 2 1 0 0 2 1 0 1 1 1 0 1 0 1 0 2 2 0 0 0 1 1 1 0 1 0 0 0 1 0 1 1 1 0 1 2 0 0 0 0 1 0 1 0 1 0 1 0 0 0 0 0 0 1 1 0 1 0 0 1 0 1 0 1 1 1 1 0 1 0 0 0 1 0 0 0 0 0 1 1
51 1 0 0 0 0 0 1 0 1 1 0 0 1 1 1 0 0 0 1 1 1 0 1 0 0 0 2 0 2 2 0 0 0 2 1 1 2 0 0 0 2 1 1 0 0 0 0 0 2 0 0 1 1 0 1 1 0 0 0 1 1 2 0 0 0 1 0 1 0 0 1 1 2 1 2 1 0 1 0 0 0 2 1 1 0 0 1 2 2 0 1 1 2 0 1 1 1 1 1 0 2 1 0 2 1 2 0 2 2 0 2 0 2 2 2 1 0 0 2 2 0 1 1 0 1 0 1 1 1 0 0 0 0 0 0 0 0 0 0 0 0 0 0 1 1 1 0 0 0 0 0 0 0 1 0 0 1 0 1 2 1 0 2 2 2 0 0 0 0 2 1 1 1 0 1 1 1 0 0 0 1 1 1 0 0 2 0 0 0 0 0 1 1 1 0 1 0 1 0 0 0 1 0 1 1 2 0 2 1 0 0 1 0 2 1 0 0 2 1 2 1 1 0 0 0 1 0 0 0 0 0 0 1 2 0 1 2 2 1 0 0 2 0 1 1 0 0 0 0 0 0 1 0 0 0 0 0 0 0 0 0 0 2 2 0 2 0 1 0 1 2 0 1 1 1 0 1 1 0 0 2 0 1 0 1 0 2 0 2 0 1 0 2 2 1 0 1 0 1 1 0 1 1 0 0 0 0 1 0 0 1 2 1 1 0 1 0 0 0 0 0 2 2 1 0 1 1 0 0 1 1 0 1 0 0 0 1 1 0 1 1 1 2 0 0 0 2 2 0 0 2 1 0 1 0 1 1 0 1 1 1 2 0 2 1 0 2 2 1 1 1 0 2 1 0 0 0 0 0 1 0 0 0 1 1 0 0 0 1 0 0 0 0 2 1 0 0 0 0 0 0 0 2 1 0 0 1 0 1 0 0 1 0 1 0 1 0 0 0 0 0 0 1 2 2 1 0 0 0 0 0 1 1 1 0 0 1 0 0 1 0 1 1 0 2 1 2 2 0 0 0 0 2 0 0 1 2 2 2 2 2 0 1 1 2 1 1 2 0 0 0 2 1 2 0 1 0 0 0 2 0 1 1 0 2 0 1 1 0 2 0 2 1 0 0 0 0 0 0 0 1 0 0 0 2 2 1 1 0 1 0 1 2 2 0 0 1 1 2 1 2 0 1 0 1 1 0 0 1 0 1 1 0 0 0 0 0 1 1 0 1 1 1 1 1 1 0 1 0 0 0 1 0 0 0 0 0 0 1 0 0 0 2 2 0 0 1 1 1 1 2 1 0 0 0 1 0 0 2 0 0 0 1 0 0 0 0 0 1 0 0 0 0 1 0 0 0 0 1 1 1 0 1 1 2 0 0 0 2 0 0 0 0 1 0 0 0 0 0 0 0 1 1 0 0 1 1 0 0 2 2 1 0 2 2 2 0 0 0 2 1 0 0 2 2 2 0 1 2 2 1 0 0 0 2 0 0 1 0 0 0 1 1 2 2 0 2 1 0 1 0 0 1 1 2 2 2 1 1 0 0 0 1 1 1 0 0 1 2 2 0 0 0 1 0 0 0 1 2 1 0 0 1 1 2 1 2 0 1 0 0 0 0 0 1 0 1 2 2 0 0 0 2 0 2 2 0 0 0 0 0 0 0 0 1 2 0 0 2 0 2 0 0 0 1 1 1 0 0 0 0 1 1 1 0 0 1 1 1 0 0 2 0 0 0 2 1 1 1 0 0 2 0 0 0 0 0 0 2 1 1 1 0 0 2 0 2 0 2 0 2 1 2 0 0 1 0 0 2 1 1 1 0 1 1 2 0 0 2 2 0 1 1 1 2 2 2 2 0 2 1 2 0 0 0 0 2 0 2 0 0 2 2 0 0 0 0 0 1 1 1 0 0 0 0 0 0 1 0 1 1 0 0 1 0 1 0 0 0 0 0 0 0 0 0 0 2 2 0 0 0 1 0 2 1 0 1 1 1 2 1 0 0 0 0 0 2 0 1 1 0 2 2 2 1 2 1 1 0 0 1 0 1 2 1 1 1 1 2 1 0 1 1 2 1 0 1 2 1 0 2 2 1 0 0 0 1 0 0 1 0 0 2 0 0 0 1 1 0 0 0 1 1 1 0 0 0 0 0 1 0 2 0 1 0 0 1 0 1 1 1 1 0 1 0 0 0 1 0 0 0 0 0 0 2 0 0 2 0 0 0 0 1 1 0 1 0 0 0 0 0 0 0 0 1 0 0 0 0 2 1
52 1 0 1 0 0 1 2 0 1 1 0 2 2 1 1 0 0 1 0 0 2 0 1 0 0 0 0 2 1 0 0 1 1 2 1 2 1 0 0 1 1 1 1 0 1 1 0 2 1 0 0 2 2 0 1 1 0 2 1 0 0 1 0 0 0 1 0 2 1 0 1 2 2 2 2 0 1 2 1 0 0 1 0 0 0 0 1 2 2 0 1 2 2 1 1 0 2 0 2 0 2 0 0 2 1 2 2 0 0 0 1 0 1 2 2 0 0 0 1 1 0 1 1 0 1 0 1 2 2 0 1 0 0 0 0 0 0 0 1 1 0 0 0 2 2 0 0 0 1 0 0 0 2 1 0 0 1 1 1 0 2 0 2 1 2 0 0 1 1 1 2 1 1 0 0 1 0 0 0 1 2 1 1 1 1 1 0 0 0 0 0 0 0 2 0 1 1 1 0 0 0 0 1 2 2 1 0 1 0 2 0 1 1 2 2 0 0 2 0 0 0 1 0 1 0 0 0 0 1 0 0 0 0 1 0 0 2 2 0 1 0 1 0 2 2 0 0 0 0 0 0 1 0 0 0 2 0 0 0 0 1 0 0 0 0 0 0 1 0 0 2 0 2 1 0 0 1 1 0 0 1 0 1 1 0 1 2 0 2 0 1 0 2 1 0 1 1 0 1 0 1 2 0 0 1 1 1 1 0 0 2 0 0 1 0 0 1 1 0 0 2 0 0 2 0 2 2 0 0 2 0 0 0 0 0 0 2 0 0 0 0 1 2 0 1 0 0 1 1 0 0 1 0 1 0 1 0 0 1 1 2 1 0 1 1 0 2 2 0 2 0 0 2 0 1 0 1 1 1 1 1 0 1 0 1 0 0 0 0 0 0 0 0 2 0 0 0 0 0 0 0 2 0 0 0 1 1 0 2 0 0 0 0 0 0 1 1 0 0 0 1 1 1 0 0 1 0 0 0 1 0 0 0 0 1 0 0 1 0 2 0 2 0 1 2 2 1 2 1 1 0 0 2 2 0 2 2 2 2 2 1 0 0 0 0 0 1 2 0 1 1 2 2 2 0 2 0 0 0 1 1 1 1 0 1 0 1 1 0 1 1 1 1 0 0 0 2 2 0 1 0 1 1 1 1 1 1 1 1 0 0 0 1 1 0 0 1 1 1 1 2 0 1 0 1 1 1 1 2 0 1 0 0 0 0 1 0 2 2 2 2 2 0 2 1 0 1 1 0 0 0 0 0 1 1 0 1 0 1 0 0 0 1 1 0 0 1 0 0 0 1 1 0 0 0 1 2 2 0 0 0 0 1 0 0 0 1 0 1 0 0 1 0 0 0 1 0 0 0 0 1 0 1 1 2 0 0 0 2 1 1 0 0 2 1 0 0 0 0 0 0 0 0 0 1 1 0 0 0 2 2 0 0 2 1 2 0 1 0 1 0 0 2 2 2 2 0 0 0 0 1 0 1 1 2 0 1 2 0 0 0 1 1 1 1 0 0 2 2 0 2 0 0 0 1 1 2 1 1 0 0 0 1 0 0 2 0 0 2 2 0 0 1 2 0 0 0 0 1 1 0 0 0 0 2 2 2 0 0 1 1 1 1 0 1 0 1 1 1 0 1 0 1 1 1 1 0 2 0 1 1 0 0 0 1 1 0 0 1 0 1 0 0 1 0 1 0 0 0 0 0 0 0 0 0 0 0 2 0 0 0 2 2 1 0 2 2 0 0 0 1 1 0 1 0 0 0 1 1 1 2 2 0 0 2 0 1 0 2 1 0 1 1 1 1 0 2 0 2 2 2 1 0 1 2 1 0 1 1 2 1 0 2 2 2 2 0 1 0 1 1 1 0 0 0 0 1 1 1 0 0 2 2 0 0 0 0 0 0 1 1 1 0 0 0 1 0 0 0 2 2 0 1 0 0 1 1 1 1 0 0 1 1 0 0 1 0 1 0 0 0 0 1 1 1 0 0 0 1 1 1 1 0 0 1 0 1 0 2 2 0 1 0 2 1 1 2 0 1 0 2 0 1 2 1 1 2 1 1 1 0 0 0 0 0 0 0 1 1 0 1 1 0 0 1 2 0 0 0 2 0 0 1 0 1 2 0 2 2 0 0 2 0 0 0 2 0 0 0 1 1 1 1 1 0 1 2 0 0 0 0 2 0 1 0 1 1 2 0 1 0 1 1 0 0 0 0 0 0 0 2 0 1 0 1 1 0 0 0 0 2 0 0 0 0 0 0 0 0 0 0
53 0 0 0 0 0 1 0 0 1 1 0 1 1 0 0 1 0 2 1 1 2 0 1 1 1 1 1 0 2 0 0 1 0 1 0 2 2 0 0 0 2 1 1 0 1 2 0 1 1 0 0 0 0 1 1 0 0 1 2 0 1 2 2 0 0 0 0 0 0 0 0 2 2 2 2 0 1 2 1 1 0 1 0 0 0 0 1 2 2 1 2 1 0 1 1 0 1 0 2 0 2 0 0 2 1 2 1 1 0 0 2 0 2 2 2 0 0 1 1 1 0 1 1 0 1 0 1 1 1 1 0 0 0 0 0 0 0 2 0 0 0 0 0 1 1 1 0 0 1 0 1 0 0 0 0 0 0 1 0 0 2 0 2 0 2 0 0 1 1 1 1 0 2 0 0 1 0 0 0 0 0 0 0 1 1 0 1 1 1 1 1 0 1 1 0 2 2 0 1 0 0 1 0 2 2 0 0 2 0 0 1 1 0 1 2 0 0 2 1 2 1 2 0 0 0 1 0 0 1 0 0 1 0 2 1 0 2 1 1 0 0 2 0 0 0 0 0 0 0 0 0 2 0 0 1 0 0 0 0 0 1 0 0 0 0 0 0 2 2 0 2 0 1 0 1 0 1 2 0 2 1 0 2 0 2 2 0 0 2 0 2 0 2 2 0 1 1 0 2 0 0 2 0 0 0 0 0 2 0 2 1 1 1 1 0 0 0 0 0 0 1 2 2 0 0 1 2 1 2 2 1 0 0 0 0 1 1 1 1 0 0 0 2 0 0 0 0 0 0 0 0 1 0 1 0 2 0 0 0 0 0 2 0 2 0 1 2 2 1 1 1 1 2 0 0 0 0 0 0 1 1 0 0 0 1 0 0 0 1 0 0 1 1 2 0 2 1 0 0 0 0 0 2 1 0 0 1 0 1 0 0 2 0 2 1 0 0 0 0 0 0 0 1 0 0 0 0 0 0 1 0 0 0 0 1 1 1 0 0 0 0 2 0 0 1 1 2 2 0 0 0 0 2 1 1 1 0 1 1 1 2 1 0 0 1 1 1 1 1 0 1 1 1 0 0 0 0 0 2 2 1 2 2 0 1 1 2 2 0 2 0 0 2 1 0 0 1 1 0 1 1 2 2 2 0 1 2 1 1 0 0 0 0 0 1 1 0 1 2 1 1 1 1 1 1 1 0 1 2 0 0 0 0 0 0 1 0 1 1 0 1 1 1 1 2 1 1 2 1 0 1 0 0 0 2 0 0 1 0 1 0 0 1 1 0 0 2 0 0 0 0 1 0 0 0 1 2 2 1 1 1 1 1 0 0 0 0 0 0 0 0 0 0 0 0 0 1 1 1 1 1 0 1 1 1 2 0 0 0 1 0 1 2 0 2 0 0 0 0 0 0 1 1 0 0 1 1 0 0 1 1 0 1 2 0 1 0 0 1 1 0 0 1 1 0 0 0 0 1 0 1 1 1 0 1 0 1 2 0 0 0 0 0 0 0 0 1 1 1 0 1 0 0 0 2 2 0 1 1 0 0 0 0 0 2 1 0 0 1 1 0 0 1 0 0 0 0 1 1 0 1 1 0 1 2 2 2 0 0 0 0 0 0 0 1 0 2 1 1 1 0 1 2 0 0 0 0 0 0 0 0 0 1 0 0 2 1 1 1 0 1 0 0 0 0 0 0 0 0 0 0 1 1 1 0 0 0 1 0 0 0 2 2 1 0 2 2 2 2 0 1 2 2 1 0 0 0 2 0 2 2 2 0 0 1 0 2 0 2 0 2 2 2 0 0 0 1 0 2 2 2 0 0 2 2 0 0 0 1 1 1 1 0 0 2 2 0 1 0 1 1 0 0 0 0 0 2 0 2 0 0 2 1 0 1 1 0 0 0 1 1 1 0 0 0 1 0 1 0 2 2 0 0 0 0 1 0 0 0 1 0 0 0 0 1 0 0 0 0 0 0 0 0 1 0 0 1 1 1 1 1 0 0 0 0 0 1 0 1 1 0 0 0 2 2 2 2 0 0 0 2 1 1 2 1 1 1 0 0 0 0 0 0 2 2 0 0 1 0 0 1 2 1 0 0 1 2 0 0 2 1 0 2 0 1 1 2 2 0 0 0 1 0 1 0 1 1 0 0 2 0 1 1 0 0 1 2 0 0 0 0 0 1 2 0 0 1 1 0 1 0 0 0 0 1 1 0 0 0 0 2 0 1 1 0 1 0 0 1 0 0 0 0 1 0 0 0 0 1 0 1
54 0 0 2 0 0 0 0 0 2 2 0 0 1 1 1 0 0 1 2 2 1 0 1 1 1 1 1 1 1 1 1 1 1 1 0 2 2 0 0 1 1 0 1 1 0 1 0 1 1 1 0 0 0 2 1 0 1 0 1 1 1 2 1 0 0 1 1 2 0 0 1 2 1 1 1 1 0 1 1 0 0 1 1 1 0 1 0 1 1 0 1 1 1 0 1 0 2 0 2 1 1 0 0 2 1 2 1 1 0 0 1 1 2 2 2 1 0 0 2 2 0 1 1 0 1 0 1 2 1 2 0 0 0 0 0 0 0 1 0 1 0 0 0 1 1 1 0 0 0 0 0 0 1 1 0 0 1 0 0 2 2 0 2 1 2 0 1 0 2 0 2 2 0 0 0 0 0 1 1 0 1 0 0 0 0 0 1 0 0 0 1 0 0 2 0 2 1 0 2 0 2 0 1 2 2 2 0 0 0 0 0 1 0 2 2 1 0 1 1 1 1 2 0 0 0 2 0 0 1 0 0 0 1 1 1 0 2 2 2 0 0 2 0 1 1 0 0 0 0 0 1 1 0 0 0 0 0 0 0 0 0 0 0 0 0 0 0 1 0 0 2 0 2 0 0 0 2 2 0 1 2 0 2 0 1 1 2 0 2 0 0 0 2 2 0 2 1 0 0 0 1 2 0 2 0 0 0 1 1 0 1 1 0 2 0 1 1 0 0 1 0 0 0 0 0 1 0 1 1 2 2 0 0 0 0 0 2 0 1 0 1 1 2 1 1 0 0 1 0 0 0 1 0 1 0 1 0 0 1 1 1 0 1 0 0 1 1 1 0 2 0 0 2 0 1 0 0 0 0 0 1 0 0 0 0 0 1 1 0 0 0 1 0 2 0 0 0 0 0 0 0 1 1 1 0 1 0 0 1 0 0 1 0 1 1 1 1 0 0 0 1 0 2 1 1 1 0 0 0 2 0 1 1 1 1 0 0 0 1 1 0 2 0 0 1 1 0 0 0 0 1 0 2 2 0 2 0 0 0 1 1 1 1 0 2 2 1 1 1 0 1 2 1 0 2 0 0 0 0 0 0 0 0 0 0 0 1 0 0 0 0 1 1 0 0 1 1 1 1 1 0 1 0 1 0 2 0 0 1 0 0 0 0 0 0 0 1 0 1 1 2 1 2 1 2 0 0 0 1 1 0 2 1 1 0 0 1 2 2 2 2 2 1 2 2 0 1 1 0 1 1 1 0 0 2 0 1 1 0 0 0 1 0 0 1 1 2 1 0 0 0 0 0 0 0 0 0 0 2 0 0 0 1 0 0 0 1 0 1 0 0 0 0 1 0 0 0 1 1 1 1 0 0 0 1 1 0 0 1 0 0 1 0 0 0 1 0 0 1 1 1 1 1 0 0 1 0 0 0 0 0 1 0 1 1 1 0 0 0 1 1 1 1 1 0 1 0 0 0 0 2 1 1 1 1 0 0 0 0 0 0 0 2 2 2 1 1 1 1 0 1 0 0 0 0 0 1 1 1 0 0 0 2 1 1 1 1 0 1 1 1 0 1 1 0 0 0 1 1 0 0 0 0 2 2 1 2 0 0 0 0 0 0 0 1 0 2 0 0 0 2 0 2 0 1 1 0 0 0 1 1 0 1 0 0 2 1 1 1 0 1 1 1 2 0 2 0 0 1 1 1 0 0 1 1 0 0 1 0 0 1 2 0 0 0 2 1 1 1 1 0 1 1 0 0 0 0 1 0 2 2 0 1 1 1 1 2 1 2 0 1 1 2 1 1 0 1 0 1 1 1 1 0 1 1 0 0 1 0 1 0 1 1 1 1 1 1 1 0 1 2 1 0 0 0 0 1 0 1 0 0 2 0 0 1 0 0 1 0 0 1 1 0 1 1 1 0 1 0 0 0 0 0 0 0 0 1 0 1 0 0 1 0 0 0 2 0 2 0 0 0 0 1 2 1 0 1 1 1 0 0 0 0 0 0 0 1 0 1 1 1 1 0 2 2 2 2 0 1 0 1 0 2 2 0 1 0 0 2 1 0 0 0 0 0 0 1 2 1 0 2 2 2 0 0 2 2 0 1 2 2 0 2 0 0 0 2 2 0 0 0 2 2 2 1 0 1 0 1 2 0 0 2 1 0 1 1 0 0 0 0 0 0 0 1 1 0 1 0 0 0 0 0 0 0 0 0 1 0 0 1 0 0 0 0 0 1 1 0 1 0 0 0 0 0 0 0 1 1 1 2
55 0 0 2 0 0 1 1 1 1 2 0 1 1 1 1 0 0 0 0 1 1 0 0 1 1 1 1 1 2 1 1 0 0 0 0 2 1 0 0 1 1 1 1 0 1 0 0 0 2 2 0 1 1 1 0 2 0 0 1 0 0 1 0 0 1 1 0 2 1 1 2 1 2 1 2 1 0 2 1 0 0 2 1 1 0 0 0 2 2 0 1 1 2 1 1 1 1 0 2 1 2 0 0 2 1 2 1 1 1 0 1 1 1 2 2 0 0 0 2 2 1 1 1 0 0 0 1 1 1 0 1 0 0 0 0 0 0 0 2 2 0 0 0 2 2 1 0 0 1 0 0 0 0 0 1 1 0 0 0 1 0 0 2 1 2 0 2 0 2 0 1 1 1 0 0 2 1 0 0 0 2 0 0 2 2 0 2 0 0 0 1 0 0 2 0 2 2 1 1 0 1 0 1 2 0 2 0 1 2 0 0 1 0 1 2 1 0 1 1 1 0 2 0 0 0 1 0 0 1 0 0 0 0 1 0 0 2 2 1 0 0 2 0 2 2 0 0 0 0 0 0 0 0 0 0 2 0 0 0 0 0 0 1 1 0 0 1 1 1 0 2 0 2 0 1 1 0 0 0 0 0 0 2 0 1 2 2 0 2 0 0 0 2 2 0 1 1 1 0 0 0 1 1 0 0 0 0 1 0 1 1 1 0 1 0 0 2 1 0 1 1 1 1 1 0 2 2 1 1 1 1 0 0 0 0 0 1 1 0 0 0 1 2 0 1 0 1 2 0 0 1 0 0 1 1 0 0 1 0 1 1 0 0 0 2 0 0 0 0 2 0 0 2 1 2 0 1 1 0 1 1 0 0 1 1 0 0 0 1 0 0 2 0 2 0 1 0 2 2 2 2 1 1 1 1 1 0 1 2 1 1 0 1 1 0 1 1 0 0 0 1 0 2 1 2 1 0 0 1 0 0 0 0 0 1 0 2 1 0 2 0 1 1 0 2 0 2 2 0 0 0 0 1 2 1 2 1 1 1 1 1 1 1 0 2 2 2 1 1 1 2 2 0 0 1 0 0 0 0 1 0 1 1 0 1 0 1 1 0 1 1 0 2 1 0 1 1 1 0 0 1 2 2 2 0 0 1 1 1 1 0 0 2 2 0 0 0 0 1 1 1 1 2 1 2 0 1 0 2 0 1 1 0 1 0 1 0 1 1 1 1 2 1 2 2 0 1 1 0 0 0 0 0 0 1 0 2 0 1 0 1 0 0 0 2 1 2 1 0 1 1 1 0 0 0 1 2 2 0 0 0 0 2 0 1 1 0 0 0 0 0 1 0 0 0 0 0 0 1 1 1 1 1 1 1 2 0 0 2 2 0 0 0 2 0 0 0 0 0 0 0 0 0 0 1 1 1 0 0 1 1 0 1 2 0 1 0 1 0 1 1 0 1 1 1 1 1 0 1 0 1 1 1 0 2 0 0 1 0 0 0 2 1 1 1 1 1 1 1 0 1 0 0 1 1 2 1 0 2 0 0 1 1 0 1 1 0 1 2 1 0 1 0 1 0 1 0 0 0 0 0 0 0 1 2 2 1 1 1 0 0 1 1 1 1 0 0 1 1 0 0 0 2 0 2 2 1 0 0 2 2 0 0 0 1 1 0 0 1 0 1 0 0 0 1 1 1 0 1 0 0 0 0 0 0 2 0 2 1 0 0 1 1 0 0 2 1 0 0 0 0 2 0 0 0 0 0 2 0 2 2 1 0 0 2 0 2 0 2 0 1 2 2 1 1 0 1 0 1 1 1 1 0 1 1 1 0 0 1 1 1 1 0 0 2 1 2 2 0 1 1 0 1 0 0 2 1 0 2 0 0 1 1 0 0 0 0 1 0 0 1 0 0 0 0 0 0 0 1 1 1 1 0 0 0 1 0 0 0 2 0 0 0 0 0 1 0 1 0 0 0 0 0 1 0 0 1 2 1 1 0 0 1 1 2 1 1 1 1 1 0 0 0 2 2 2 2 0 0 0 1 0 1 1 1 1 0 1 1 1 0 0 0 0 0 0 0 2 0 0 2 2 1 0 0 2 1 0 0 1 1 0 2 0 0 0 1 1 0 0 0 2 1 1 0 0 0 1 1 1 0 1 1 1 0 1 1 0 0 0 0 0 0 2 0 0 1 2 1 1 0 0 0 0 0 1 0 2 1 0 1 0 2 0 1 1 0 0 0 0 0 0 0 0 0 0 0 0 0 0 0
56 0 0 1 0 1 1 1 0 1 1 0 0 1 1 1 0 0 1 1 1 1 0 2 0 0 0 1 0 2 1 1 2 1 0 2 0 1 0 0 2 0 0 0 0 0 1 0 1 1 1 0 0 0 2 2 0 0 1 0 1 2 2 1 0 0 1 0 1 1 1 1 2 2 2 2 0 1 1 0 0 0 1 0 1 0 0 1 2 2 0 1 1 1 0 1 0 1 1 0 0 2 1 0 2 0 2 0 2 0 0 2 1 1 1 1 1 1 0 1 1 0 1 1 0 1 0 1 2 2 0 0 0 0 0 0 0 0 0 1 0 0 0 0 0 0 1 0 0 1 0 0 0 0 0 1 0 0 0 0 1 0 0 2 0 2 0 0 2 2 0 0 1 1 0 0 2 0 0 0 0 2 1 1 0 0 1 0 0 0 0 0 0 0 1 1 0 2 0 1 0 1 0 0 1 1 1 0 2 1 0 0 2 0 2 2 0 0 1 1 1 0 1 0 0 0 1 0 0 1 0 0 0 0 1 0 0 2 2 2 0 0 2 0 1 1 0 0 0 0 0 0 1 0 0 0 0 0 0 0 0 0 0 1 1 0 0 0 2 2 0 2 0 0 1 0 1 1 2 0 0 0 1 1 0 1 1 1 1 2 0 1 0 2 1 0 0 1 0 1 0 1 2 0 1 0 0 0 1 0 1 1 2 0 1 0 2 1 0 2 0 0 1 0 2 0 2 2 1 1 1 1 0 0 0 0 0 1 1 1 0 0 1 1 0 0 0 0 1 0 0 1 0 0 0 2 0 0 1 0 1 1 1 0 1 1 1 2 2 0 2 0 0 2 0 0 0 2 1 0 1 2 0 0 1 2 0 0 0 0 0 0 0 1 2 0 1 0 0 0 0 0 2 0 0 0 2 1 0 2 0 0 1 0 1 0 0 0 0 2 0 0 1 1 0 1 2 1 1 0 1 1 0 0 0 1 0 0 1 1 1 0 1 1 1 2 2 0 2 0 0 0 0 2 1 1 1 1 1 0 1 1 1 0 0 1 1 0 2 0 0 1 0 2 2 0 2 0 0 1 2 0 1 1 0 2 0 0 0 0 2 0 0 0 1 0 0 1 1 0 1 1 1 1 1 1 1 1 1 1 0 0 0 1 1 1 1 0 2 2 0 2 1 2 1 2 0 0 0 0 2 0 1 1 1 0 1 1 2 2 2 2 2 1 2 1 2 2 2 0 0 0 0 0 0 0 0 1 0 0 0 1 1 0 0 1 1 2 1 0 0 1 0 0 0 0 0 1 1 2 0 0 1 1 1 1 1 0 1 1 0 0 0 1 1 0 1 0 0 0 0 2 0 2 0 2 2 0 0 2 0 0 0 0 1 1 1 0 0 0 0 0 1 1 0 0 1 1 0 0 1 1 0 0 1 0 1 0 0 0 0 1 0 2 2 2 2 0 0 2 0 1 0 2 0 1 0 0 2 0 0 0 1 0 1 2 0 1 2 1 0 1 0 0 0 2 2 2 0 2 0 0 0 0 1 2 0 0 0 2 0 1 0 0 0 0 0 0 0 0 0 0 0 0 1 2 2 2 0 0 1 1 0 0 0 0 0 2 1 1 0 0 0 2 0 0 1 1 0 1 2 2 0 1 0 0 2 0 0 1 0 1 0 0 1 1 2 0 0 0 0 0 0 1 1 0 1 1 2 0 1 1 2 0 0 0 2 1 1 1 0 0 2 1 0 0 0 1 0 2 1 0 1 0 0 1 0 2 0 2 0 1 0 0 0 0 0 1 0 1 1 1 0 0 2 2 0 0 0 2 2 0 1 1 1 2 1 2 2 0 2 2 2 1 0 0 1 1 1 2 1 1 2 2 0 0 0 0 0 0 0 1 2 0 0 0 1 0 1 0 2 2 0 0 0 2 2 0 0 0 0 0 1 1 0 1 1 1 2 0 0 1 0 0 0 0 0 0 1 2 1 2 0 0 0 1 1 1 0 2 2 0 0 0 1 1 2 0 1 0 0 2 0 1 2 1 0 0 2 1 1 0 0 0 0 0 0 0 2 0 0 2 2 1 0 0 0 1 1 1 2 2 0 1 0 0 0 2 2 0 0 0 2 0 1 1 1 0 0 0 2 0 1 1 1 0 1 0 0 1 1 1 0 0 2 0 0 0 0 0 0 0 0 0 0 0 0 0 2 0 0 0 0 1 0 0 0 0 0 0 0 1 0 1 2 0 0 0 1 0 0 1
57 1 0 1 0 0 1 1 0 1 1 1 0 1 1 1 0 0 0 1 1 1 0 1 1 1 1 2 1 2 2 0 0 1 1 1 1 0 0 0 1 0 0 1 0 0 0 0 2 2 0 0 1 1 0 1 1 1 0 2 0 0 1 1 0 0 0 0 1 0 0 0 2 2 2 2 0 1 2 0 1 0 2 1 2 0 0 0 1 2 0 1 0 1 0 0 0 0 0 0 0 2 1 0 2 1 2 2 0 0 0 0 1 1 1 0 0 0 0 2 2 0 1 1 0 1 0 2 2 2 1 0 0 0 0 0 0 1 0 1 0 0 0 0 0 0 0 1 1 1 0 0 0 0 1 1 0 1 0 1 1 1 0 2 2 2 0 0 1 1 1 0 0 2 0 0 2 0 0 0 0 0 1 1 0 0 1 2 2 1 1 1 0 0 2 0 2 1 0 1 0 1 0 0 2 1 2 0 2 0 1 0 1 0 2 1 1 1 2 1 1 0 2 0 0 0 1 0 0 1 0 0 0 0 1 0 1 2 2 0 0 1 1 1 1 1 0 0 0 0 0 0 1 0 0 0 2 1 1 1 1 1 0 0 0 0 1 0 2 1 0 1 0 1 1 1 1 0 1 0 1 2 0 2 0 1 1 2 0 2 0 1 1 1 2 1 0 0 0 1 0 0 2 0 1 0 1 1 2 0 0 0 2 0 2 0 1 0 0 0 0 1 0 0 1 0 2 2 1 1 2 2 0 0 0 0 0 1 1 2 0 2 2 2 0 1 1 0 1 1 0 0 1 1 1 0 1 0 0 2 2 2 1 0 1 1 1 1 1 0 2 0 1 2 1 0 0 0 0 0 1 1 1 2 1 1 0 1 1 0 0 0 1 0 2 1 0 1 0 0 0 0 1 0 0 1 1 1 1 1 1 1 0 0 0 0 1 0 0 1 0 1 0 2 1 2 1 0 0 1 0 2 0 1 1 1 0 0 1 1 0 0 1 0 1 2 2 1 1 0 0 0 0 1 1 0 1 2 1 2 2 2 2 0 0 0 0 2 2 0 1 2 2 2 1 0 0 0 0 1 1 0 1 1 0 1 0 1 0 0 2 0 1 2 0 0 0 2 2 0 0 1 2 1 2 0 1 2 1 1 0 0 0 1 1 0 0 0 1 1 0 2 1 2 1 2 0 1 1 2 0 1 1 0 0 0 1 1 1 1 1 1 1 1 1 1 1 1 2 1 0 1 1 0 0 1 0 1 0 0 0 0 1 0 0 1 1 2 2 0 2 2 1 0 1 1 2 2 2 1 0 0 0 0 1 1 1 0 0 1 0 0 0 1 0 0 0 1 1 1 2 0 0 1 1 2 0 0 1 1 1 0 0 0 2 0 1 0 1 1 1 1 0 0 0 1 1 2 0 0 0 1 1 0 0 0 1 0 0 1 1 2 0 1 1 1 1 0 0 2 0 1 0 2 1 2 0 0 2 0 0 0 0 2 2 2 1 1 0 0 0 0 0 0 0 2 2 0 2 0 0 0 0 0 0 2 0 1 0 0 1 0 0 0 0 0 0 0 1 1 0 0 0 0 1 2 1 2 0 0 0 0 0 1 1 0 0 0 0 0 0 0 0 2 0 0 0 0 1 0 1 1 1 0 0 2 2 1 0 2 1 1 0 0 1 0 1 1 0 1 0 0 0 1 1 0 0 0 1 1 0 0 2 1 0 1 1 1 0 0 0 0 2 0 0 0 0 0 1 1 2 2 2 0 0 2 0 2 2 2 0 2 2 2 0 0 0 1 0 2 2 2 1 0 1 0 0 2 0 0 0 0 0 0 0 2 0 1 2 0 2 2 0 0 1 0 0 1 1 2 0 0 0 0 1 0 0 0 2 0 0 2 0 0 0 0 0 0 0 1 1 1 0 0 1 1 2 0 0 1 0 0 0 0 1 0 1 0 2 0 0 0 0 0 2 1 0 0 1 1 0 0 0 0 0 0 1 1 0 2 2 0 1 1 1 1 1 2 0 0 0 1 1 1 2 0 0 0 0 1 0 0 0 0 1 1 0 1 2 1 0 2 1 1 0 0 1 1 0 0 1 1 0 1 0 0 0 1 2 1 0 0 2 2 2 1 1 1 0 1 2 0 1 0 0 1 1 1 0 0 0 0 0 1 2 0 0 1 2 0 1 0 0 0 0 0 0 0 1 1 0 2 0 1 0 1 1 0 1 0 0 1 1 0 1 0 1 0 0 0 1 1
58 0 0 1 0 1 2 1 1 1 1 0 0 0 0 0 0 0 1 0 0 2 0 2 0 0 0 0 0 2 1 0 1 1 0 0 2 0 1 1 1 0 0 1 1 1 0 0 2 1 0 0 0 1 0 1 0 0 1 2 0 0 1 1 1 0 1 0 2 1 0 1 1 2 1 2 1 2 2 0 2 0 2 2 2 0 0 0 1 1 0 0 0 1 0 1 0 0 0 1 0 2 1 0 2 0 2 1 1 0 0 2 1 2 2 2 1 0 1 0 0 0 2 2 1 1 0 1 1 1 1 1 0 0 0 0 0 1 0 2 1 0 0 0 1 1 0 0 0 1 1 0 1 0 1 1 1 2 0 0 0 0 0 1 1 2 1 0 2 2 0 0 1 2 0 2 1 0 0 0 1 1 1 1 0 0 1 1 0 0 0 1 0 0 1 0 2 1 0 0 0 0 0 0 2 1 1 0 1 0 1 0 0 0 1 2 0 1 0 0 1 1 2 1 1 0 0 0 0 2 0 0 0 0 1 0 0 2 2 2 0 0 2 0 1 1 0 2 2 2 0 0 2 0 0 0 0 0 0 0 0 0 1 1 1 0 0 0 2 2 0 2 0 2 0 0 1 1 1 0 1 2 0 2 0 1 1 2 0 2 0 1 0 2 2 0 0 0 0 1 0 1 1 1 0 0 0 0 2 1 0 2 1 1 1 0 0 1 1 0 1 1 1 1 0 0 0 0 2 2 2 0 0 0 0 0 0 1 1 1 0 0 1 0 0 0 0 1 1 1 1 1 0 0 0 2 0 0 0 2 2 2 1 0 1 0 0 2 2 0 2 0 1 2 0 0 0 0 0 1 1 0 0 1 0 0 0 0 0 0 0 0 1 0 1 1 0 1 0 0 0 0 0 1 0 1 0 0 0 2 0 0 0 0 0 0 0 0 1 0 1 1 0 1 1 2 1 0 0 1 0 0 1 1 1 1 0 0 1 0 1 0 1 1 1 2 2 1 1 0 0 0 0 2 0 0 0 1 2 0 1 0 0 1 0 1 1 1 2 1 1 2 1 1 1 0 1 0 0 0 2 1 1 1 0 0 1 1 0 0 0 0 1 2 2 0 1 0 0 1 0 1 0 0 0 2 2 2 1 0 0 1 0 0 0 0 0 0 1 1 0 2 0 2 0 2 0 1 0 2 0 1 2 2 1 0 1 1 0 1 1 1 2 1 1 1 1 2 2 0 0 0 1 0 1 1 1 1 1 0 0 0 0 0 0 1 1 1 1 1 0 1 1 0 1 1 1 1 1 2 0 0 0 0 0 0 0 0 1 1 0 0 1 0 1 0 0 1 1 0 0 1 0 2 2 2 2 0 0 1 0 0 0 1 1 0 0 0 1 0 0 0 0 2 0 0 0 1 0 0 0 0 1 0 2 1 2 0 0 1 0 0 0 0 1 1 1 1 1 1 0 2 2 0 0 2 0 1 0 0 0 0 2 1 1 1 0 2 0 0 1 0 0 0 0 1 1 0 2 0 1 0 1 1 0 1 1 1 0 1 2 0 0 0 1 0 0 0 2 2 1 0 0 1 2 2 1 2 0 0 1 1 0 0 0 1 0 2 1 1 0 0 0 2 0 1 2 0 1 0 1 1 0 0 0 1 0 0 0 0 0 0 0 0 1 0 1 0 0 0 0 0 0 0 0 0 0 0 1 0 0 0 2 0 0 0 2 1 1 2 1 0 1 0 1 1 1 1 1 1 2 1 0 0 0 1 0 2 1 2 0 1 1 2 0 0 1 1 1 1 1 1 0 0 2 2 1 0 0 1 1 0 0 1 1 2 1 2 2 0 1 2 0 0 0 0 0 0 1 2 2 1 2 0 0 1 0 0 1 0 0 1 2 0 1 1 2 0 1 0 1 1 0 0 0 0 0 0 0 0 0 0 0 0 0 1 0 0 2 0 0 0 1 0 2 1 0 1 1 2 2 2 0 0 0 0 0 1 0 0 0 0 1 1 2 1 2 2 0 0 0 1 1 1 1 2 0 1 0 1 0 0 0 0 2 2 0 1 2 0 0 2 2 2 0 0 0 0 0 0 2 2 1 2 0 1 0 0 0 0 0 0 1 1 2 0 0 1 1 0 2 0 1 0 0 0 1 2 0 0 0 0 0 0 0 0 1 0 1 1 0 0 0 0 0 0 0 0 0 0 0 2 0 0 0 0 0 0 0 0 0 0 0 1 1 0 1 0 0 0 0 2
59 0 0 0 0 0 1 0 0 2 2 0 1 1 1 1 0 0 0 1 1 1 0 2 0 1 1 2 0 2 2 1 0 0 0 1 1 1 0 0 0 1 1 1 0 1 0 0 1 1 1 0 1 1 1 2 0 1 1 0 0 2 2 1 1 2 2 0 2 1 0 1 1 2 1 2 1 1 2 1 1 0 1 1 1 0 0 0 2 2 0 1 1 2 1 2 0 1 0 2 0 1 1 0 2 0 2 2 0 0 0 1 1 1 1 1 1 0 0 1 1 0 0 0 0 0 0 0 1 0 2 1 1 0 1 1 0 1 1 0 0 1 0 0 1 1 1 0 0 0 0 0 0 2 1 0 0 0 2 1 1 1 0 1 0 1 0 0 1 2 0 0 0 2 0 0 1 0 0 0 0 0 1 1 0 0 2 1 0 0 0 1 0 1 1 0 1 1 0 0 0 0 0 0 2 2 1 1 0 1 0 0 2 0 2 2 0 0 2 0 2 2 2 1 1 0 0 0 0 1 0 0 0 0 1 0 0 2 2 1 0 1 1 0 2 2 1 0 0 0 0 0 0 0 1 0 1 0 0 0 0 0 1 2 2 0 0 0 1 0 0 1 0 2 0 1 1 2 2 0 2 2 1 2 0 1 2 2 0 2 0 1 0 2 2 0 1 0 0 0 1 0 1 1 0 1 1 0 1 0 0 1 2 1 2 0 1 1 1 0 0 1 2 1 1 0 1 1 0 1 2 1 1 0 0 0 0 2 0 1 1 1 1 1 0 2 0 0 1 1 0 1 0 0 1 1 1 0 1 0 1 1 0 0 0 2 0 2 2 0 2 0 1 2 2 0 0 0 0 1 1 0 0 1 0 0 0 1 1 1 0 0 0 0 2 0 1 2 0 0 0 0 0 1 0 0 0 0 0 1 0 2 1 0 1 1 0 0 0 0 1 0 0 2 1 2 2 0 0 2 0 0 0 0 0 1 0 1 1 1 1 0 1 1 1 2 1 0 0 0 0 2 0 1 2 1 2 1 2 1 1 2 0 0 0 0 0 1 2 0 0 0 2 1 1 0 1 0 0 1 2 0 0 0 0 0 0 0 0 1 0 1 0 1 0 1 0 1 1 0 0 1 1 1 1 1 1 1 1 0 0 0 0 0 0 0 0 1 1 2 0 2 2 1 0 1 0 2 0 2 0 2 1 1 1 0 1 1 2 2 1 1 1 1 1 1 1 1 1 0 0 0 0 0 0 0 0 0 1 0 0 1 1 0 0 0 0 1 0 0 0 1 0 0 0 2 2 1 1 1 1 0 0 0 1 1 1 0 0 0 1 0 1 1 0 0 1 0 0 1 1 1 0 2 1 2 2 0 1 1 1 1 0 0 2 0 1 0 0 0 0 0 0 0 0 0 1 1 0 0 2 2 0 0 1 1 2 1 0 1 1 1 0 2 2 0 1 0 0 0 0 1 2 0 0 1 0 0 2 2 2 1 2 2 2 2 0 1 0 0 0 0 0 0 1 1 2 0 1 1 0 2 0 1 0 1 1 1 0 1 1 0 0 1 1 0 0 0 0 0 0 0 0 0 2 1 2 2 0 0 1 1 0 0 0 1 0 2 1 0 0 1 0 2 0 1 1 0 0 0 1 1 0 0 0 0 0 1 1 2 1 2 0 0 0 0 0 1 0 2 1 1 0 1 0 0 0 0 2 0 0 0 2 1 1 0 2 2 1 1 0 1 2 0 0 0 0 0 1 1 0 0 1 1 2 0 2 1 1 2 1 1 2 2 1 0 0 1 1 0 0 1 0 0 1 1 1 1 0 1 1 0 1 1 1 2 2 2 2 0 0 2 0 1 0 0 0 1 0 1 0 0 0 0 0 0 0 0 1 0 0 0 1 0 0 0 1 0 2 0 1 1 0 0 0 1 1 0 0 1 0 0 0 0 0 1 1 0 0 0 0 0 0 0 1 0 0 0 1 1 0 0 1 0 0 1 1 2 0 2 2 0 0 0 2 1 2 0 1 0 1 1 0 2 2 0 1 1 0 1 0 0 1 1 1 0 0 1 1 1 0 1 2 0 0 0 1 0 0 0 2 2 0 1 0 0 0 1 1 0 0 0 2 0 0 0 0 1 0 0 2 0 1 0 0 0 1 2 0 2 0 2 0 0 1 1 0 0 0 0 0 0 0 0 0 2 0 0 1 1 0 1 0 0 0 0 0 1 0 0 0 1 0 0 0 0 0 0 0 0 0 2
60 1 0 0 0 0 1 0 0 0 0 0 0 1 1 1 0 0 0 1 0 1 0 2 0 0 0 2 0 2 2 0 0 0 0 0 2 1 0 0 0 0 1 0 0 1 0 1 2 0 1 1 0 0 0 0 1 0 0 0 2 2 1 0 0 0 2 1 1 0 1 0 1 2 1 2 1 1 2 1 0 0 2 1 1 0 0 1 2 2 1 1 1 2 1 1 1 1 1 0 0 2 1 0 2 0 2 2 0 0 0 2 1 2 2 2 2 0 2 0 0 0 1 1 0 1 0 1 1 1 0 0 0 0 0 0 0 0 0 0 0 0 0 0 0 0 0 0 0 2 1 0 0 0 0 2 0 0 1 0 1 0 1 2 2 2 0 1 1 2 1 1 0 2 1 0 2 1 1 1 0 1 0 0 0 0 0 1 0 0 0 0 1 1 0 0 2 2 0 0 0 0 0 0 2 0 2 0 2 0 0 0 1 0 1 1 1 1 1 0 1 1 2 0 0 0 2 0 0 1 0 0 0 0 2 0 0 2 2 2 0 0 2 0 2 2 1 0 0 0 0 0 1 0 1 0 0 0 0 1 0 0 0 1 0 0 1 0 2 1 0 0 0 1 0 2 0 1 1 0 1 1 1 2 0 2 2 2 0 2 0 0 0 1 2 0 1 1 0 1 1 0 1 1 0 0 0 0 1 0 1 1 1 0 0 0 1 0 0 0 1 0 1 1 1 0 0 1 1 1 2 0 0 0 0 0 0 2 0 1 0 1 0 2 0 1 0 0 2 2 2 0 1 1 0 0 1 0 0 0 0 1 2 0 2 1 0 2 2 1 1 1 0 2 0 0 0 1 1 0 1 1 0 0 0 1 0 1 1 0 1 1 0 0 2 1 0 1 0 0 0 0 0 2 0 0 0 2 0 2 0 1 0 0 0 0 0 1 0 0 0 2 1 0 0 1 0 0 0 0 1 0 1 1 1 0 0 0 0 0 2 0 2 0 1 1 2 1 1 0 0 1 0 2 0 0 0 2 1 1 2 2 0 0 0 0 0 1 1 1 1 1 1 2 2 0 1 1 1 0 1 0 2 2 1 1 0 1 0 1 0 0 0 2 1 0 1 1 1 1 0 1 1 0 1 1 2 0 2 0 2 0 0 0 0 1 1 0 1 0 0 2 1 1 0 1 1 0 1 2 0 0 2 1 1 0 0 0 2 1 1 1 1 1 1 1 2 0 0 0 0 0 1 0 1 0 0 0 1 1 1 0 0 1 1 0 0 1 1 1 1 1 1 0 1 1 1 0 0 2 0 0 0 0 1 1 1 0 1 1 0 0 0 0 1 0 1 0 0 0 0 2 1 1 1 1 2 0 1 0 1 0 0 0 2 0 1 0 0 0 0 0 0 0 0 1 1 0 0 0 2 2 0 0 2 2 2 0 2 0 2 0 0 0 1 1 1 0 0 0 1 1 1 1 0 2 0 0 0 0 0 0 1 0 1 1 0 2 0 0 0 0 0 1 2 1 2 0 1 1 0 0 1 0 0 1 1 0 0 1 1 0 0 0 2 0 0 1 0 1 1 0 0 1 1 2 0 1 0 0 0 1 0 1 1 0 0 2 2 1 0 0 0 2 0 2 2 0 1 0 2 2 0 0 0 0 0 0 0 1 1 1 0 0 0 1 1 1 0 1 1 1 1 0 0 0 0 1 2 1 1 0 2 2 1 1 2 2 2 2 0 0 2 0 0 0 0 0 2 0 2 2 0 0 0 2 0 2 0 2 0 0 0 1 0 0 0 0 0 0 0 1 0 0 0 1 1 0 0 2 2 0 1 0 1 1 2 2 2 0 0 1 1 0 0 0 1 1 0 2 1 0 1 1 1 0 0 1 1 0 0 0 1 0 0 0 1 0 0 1 1 1 0 0 0 0 1 0 0 0 0 0 0 0 1 0 0 0 1 0 0 0 0 0 2 1 0 0 2 1 0 0 0 0 0 0 0 2 0 1 1 0 0 0 2 1 1 1 0 0 0 1 1 1 1 2 0 0 0 0 0 0 1 1 2 1 0 2 2 0 2 0 1 1 0 0 0 1 0 0 2 2 0 2 0 0 0 0 2 1 0 0 2 1 0 0 0 0 0 0 2 0 1 1 1 0 1 1 1 1 1 1 0 1 2 0 1 0 1 0 0 1 0 0 0 1 1 0 0 0 0 2 0 1 0 0 0 0 0 0 0 1 0 1 0 1 0 0 0 0 0 0
61 1 0 1 0 0 2 0 0 2 2 0 0 1 1 1 0 0 0 1 1 1 0 1 0 0 0 1 0 2 1 0 0 1 0 0 2 1 0 0 2 0 1 0 0 1 1 0 1 1 1 0 0 0 1 0 2 1 0 1 0 1 1 0 0 0 0 0 2 1 0 0 2 2 2 2 0 0 2 1 0 0 2 1 1 0 0 0 2 2 0 1 1 0 0 0 0 1 0 1 0 2 1 0 2 1 2 2 0 0 0 1 0 1 1 1 0 0 1 1 1 0 1 1 0 1 0 1 2 1 2 1 1 0 0 0 1 1 1 0 0 1 0 0 1 2 0 0 0 1 1 0 1 0 1 0 0 1 0 0 0 1 0 2 0 2 0 0 2 2 0 0 1 1 0 0 2 0 1 1 0 1 0 0 2 2 0 0 0 0 0 0 0 1 1 0 1 2 0 0 0 0 0 0 2 2 1 0 1 0 0 0 1 0 0 2 0 0 0 1 2 0 2 0 1 1 0 0 0 1 0 0 0 0 2 1 0 2 2 1 0 1 1 0 2 2 0 1 1 1 0 0 1 1 0 0 1 1 0 0 0 0 0 1 0 0 1 0 2 0 1 2 0 2 0 2 2 1 2 0 0 1 0 1 0 1 1 1 0 2 0 1 1 2 2 1 1 0 0 0 0 1 2 0 0 1 1 0 1 0 0 2 2 1 1 0 1 1 0 0 0 0 0 0 1 0 1 2 0 0 2 1 0 0 1 0 1 1 1 1 1 1 1 2 0 1 0 0 1 0 0 1 0 1 0 1 1 0 0 2 1 1 0 1 0 0 0 1 1 1 1 1 1 2 0 0 0 0 0 0 1 1 0 0 0 1 0 0 0 1 0 0 2 0 2 0 1 2 0 0 0 0 1 1 0 0 1 1 1 1 1 2 0 0 0 0 1 0 0 1 0 0 2 0 0 0 0 1 1 0 0 1 0 1 0 1 0 0 2 2 1 0 2 0 0 1 1 1 2 0 0 0 0 2 2 2 2 0 0 0 1 1 1 0 1 2 1 0 2 0 1 1 0 2 2 0 1 0 0 0 2 0 1 1 0 1 0 0 0 0 0 0 0 0 0 0 0 1 1 1 1 1 2 2 2 0 0 0 0 1 0 0 0 1 1 0 0 0 0 2 2 0 0 1 0 1 1 1 0 1 1 1 1 1 2 0 1 0 1 1 0 2 2 2 2 2 1 1 1 0 0 0 0 1 2 0 1 1 0 0 0 0 0 1 1 0 0 1 1 0 0 0 0 0 0 0 0 0 0 2 0 0 0 0 0 1 1 0 0 0 0 0 0 1 1 0 1 1 1 2 2 0 0 2 2 2 0 0 0 1 0 0 0 1 1 0 2 0 0 0 0 0 1 1 0 0 1 1 0 0 1 1 0 0 2 0 2 1 0 2 1 0 0 1 1 1 1 1 0 0 0 2 1 0 0 2 0 1 2 0 0 0 0 0 0 1 1 2 0 0 1 0 0 0 1 2 2 0 1 1 0 1 0 0 0 1 0 2 0 0 2 0 1 0 0 0 1 0 1 1 0 0 0 0 0 2 1 1 0 0 0 0 0 0 0 0 0 0 1 1 0 0 0 0 2 0 0 0 0 0 0 0 1 0 0 1 1 1 0 2 1 1 1 1 1 0 1 0 0 0 0 0 0 1 0 0 0 1 2 1 0 0 2 1 1 0 1 1 0 0 0 0 2 0 0 0 0 0 1 0 1 2 1 0 0 2 0 1 0 2 1 1 0 1 0 0 0 2 0 2 2 2 1 0 1 1 2 0 1 0 1 0 0 2 2 1 2 1 2 0 0 1 0 0 0 0 1 2 0 2 0 0 1 0 0 0 0 0 0 1 0 0 1 0 0 0 0 0 1 0 2 2 0 1 0 0 1 0 0 1 1 0 0 0 0 1 1 0 2 0 0 0 0 1 1 0 0 0 1 2 2 2 0 0 0 0 0 1 0 1 1 0 0 1 2 2 2 1 0 1 0 1 1 0 2 0 0 1 1 1 1 0 0 0 1 1 0 1 2 0 0 1 2 2 0 0 0 1 0 0 1 1 1 2 0 1 1 0 1 1 0 0 2 2 2 0 0 0 0 0 1 1 1 1 1 0 0 2 0 0 0 2 0 0 1 0 2 0 2 1 0 0 0 0 0 0 1 0 1 1 0 1 0 1 0 0 0 1 0 0 0 2 0 1 1 0 1 0 1 1 0 1
62 0 0 2 0 0 2 1 0 2 2 0 0 0 0 0 0 0 0 0 0 1 0 2 0 0 0 1 0 2 1 1 2 2 0 1 1 1 0 0 0 1 0 0 0 0 1 0 1 1 0 0 0 0 1 1 1 1 0 0 0 1 0 0 1 1 2 0 1 0 0 1 1 2 0 2 2 1 1 0 1 0 2 1 2 0 0 0 2 2 0 0 2 0 0 0 0 2 0 2 1 2 0 0 2 0 2 0 2 0 0 2 0 1 2 2 0 0 1 0 0 0 1 1 0 0 0 2 2 1 1 0 0 0 0 0 0 0 0 1 0 0 0 0 2 2 1 0 0 0 0 0 0 1 0 0 0 0 0 0 0 1 0 2 0 2 1 1 0 1 1 0 1 1 1 0 1 0 1 1 0 2 1 1 0 0 2 1 0 0 0 1 0 0 1 0 2 1 0 1 0 1 1 0 2 2 1 0 2 0 0 0 0 0 1 2 1 2 1 0 1 1 2 0 1 1 0 0 0 2 0 0 0 1 1 0 0 2 2 2 0 0 2 0 2 2 0 0 1 1 1 1 2 1 0 0 1 1 1 1 1 1 0 1 1 0 0 0 2 1 0 0 1 1 0 0 1 1 2 0 1 2 0 1 0 2 2 2 0 2 0 0 0 2 2 0 0 0 0 0 0 0 2 0 0 0 0 0 1 0 0 1 1 0 1 0 0 0 0 0 1 0 0 0 1 0 1 2 0 1 1 2 0 1 0 1 0 1 1 0 0 0 2 1 0 2 0 0 0 1 1 0 0 0 2 0 1 0 0 1 1 1 1 0 1 2 0 1 1 0 2 0 1 2 0 0 0 0 0 0 2 1 0 0 0 1 0 0 0 0 0 1 0 0 2 1 0 2 1 1 1 1 1 2 0 0 0 1 0 1 0 1 1 0 1 0 0 0 0 0 0 1 1 1 0 0 0 0 0 1 0 0 0 1 0 0 0 1 0 1 1 0 1 1 1 2 2 1 1 0 0 0 0 2 1 1 1 1 1 0 0 0 1 0 0 0 0 0 2 0 1 1 1 1 1 0 1 0 0 0 2 1 1 1 0 0 0 2 0 0 0 0 1 1 1 0 0 2 2 0 1 0 1 1 2 1 2 0 1 1 0 0 0 0 0 0 0 0 1 1 0 2 1 2 0 2 0 1 0 1 1 1 1 0 1 0 1 1 2 2 1 2 0 0 1 1 0 1 1 0 0 0 1 0 2 0 1 0 1 0 1 0 0 0 0 1 1 1 1 0 0 0 1 0 0 0 1 2 1 2 0 0 0 1 1 1 1 0 2 2 0 0 1 0 1 0 0 0 0 1 1 1 1 1 1 2 0 0 0 1 0 0 0 0 2 0 0 0 1 1 0 0 0 0 0 0 2 0 0 0 2 2 1 0 1 1 1 0 1 0 2 0 0 1 0 0 0 0 0 1 0 1 0 2 0 2 0 1 2 0 0 0 2 2 2 2 1 2 0 0 0 2 1 1 1 2 1 2 1 1 0 1 0 1 0 1 1 0 1 2 2 0 0 0 0 0 0 1 1 1 0 0 0 1 1 2 1 2 0 1 0 0 0 0 0 1 0 1 0 0 0 2 1 2 0 0 0 1 1 0 2 2 0 0 0 0 0 1 0 2 0 0 0 0 0 1 1 1 0 0 0 0 0 0 1 0 0 0 2 1 0 1 2 1 1 0 1 1 1 1 0 0 2 0 0 0 0 0 0 2 0 1 0 1 1 1 1 2 0 2 0 0 0 2 0 0 0 0 0 1 0 0 0 0 2 2 1 0 0 1 1 0 0 0 0 2 0 1 2 0 1 1 2 1 0 0 0 2 1 2 0 0 1 1 0 0 0 0 1 0 1 1 0 0 0 0 0 0 0 0 1 1 0 0 0 0 0 0 1 0 0 0 0 0 0 0 0 0 1 0 0 0 0 0 1 0 0 2 2 2 2 2 0 0 0 1 1 2 1 2 2 0 0 0 2 1 2 2 0 0 0 1 1 1 2 0 1 1 1 1 1 0 0 0 1 1 0 0 1 0 0 1 1 1 1 0 0 0 1 1 2 2 1 2 0 0 0 2 2 0 0 0 2 0 1 1 1 0 0 0 2 0 1 0 0 0 1 0 0 1 1 1 0 0 1 0 1 0 2 1 0 0 1 1 1 0 0 0 1 0 0 1 0 1 0 0 0 1 0 2 0 0 0 0 0 0 0 0 0 0 0 0
63 1 0 1 0 0 1 1 0 1 1 0 0 2 2 2 0 0 0 1 1 1 1 1 0 0 0 1 0 2 1 0 0 2 0 0 2 1 0 0 2 0 0 1 0 0 1 0 1 1 0 0 0 0 0 1 0 1 0 1 0 1 1 2 1 1 1 0 0 0 0 1 1 2 1 2 1 0 2 1 0 0 1 0 0 0 0 0 1 2 1 1 0 2 0 2 1 1 0 1 1 2 1 0 2 0 2 1 1 0 0 1 2 2 2 2 2 0 2 0 0 0 1 1 0 1 0 0 1 1 0 1 0 0 0 0 0 0 0 0 1 0 0 0 0 0 1 0 0 2 1 0 0 1 1 0 0 0 0 0 1 0 0 2 2 2 0 1 0 2 0 0 1 1 0 0 2 0 0 0 0 0 0 0 1 1 0 2 1 1 1 1 1 1 1 1 2 2 0 0 0 0 1 0 2 1 2 1 1 0 2 0 1 0 1 2 0 2 1 0 1 1 1 0 0 0 2 1 0 2 0 1 0 0 0 0 0 2 2 1 0 1 2 0 2 2 0 0 0 0 0 0 1 0 0 0 1 1 1 1 1 1 0 0 0 0 0 0 1 0 0 2 1 1 1 0 0 0 2 0 1 1 1 1 1 1 2 2 0 2 0 0 1 2 2 1 0 1 1 1 0 0 2 0 0 0 0 0 1 0 0 1 1 0 2 0 0 1 0 0 1 0 1 1 1 0 1 1 2 2 2 0 1 0 0 0 0 1 1 0 0 0 0 1 0 0 1 0 1 1 2 0 1 0 1 0 0 0 0 1 1 1 0 1 0 0 0 1 1 0 2 0 1 2 1 0 0 0 0 0 0 2 0 2 0 1 0 0 0 0 0 0 1 0 1 1 0 1 1 1 1 1 0 2 1 0 0 0 1 2 1 1 0 0 0 0 0 1 0 0 0 2 1 0 0 0 0 0 0 1 0 1 1 1 1 1 0 2 0 0 1 0 2 0 1 1 2 1 1 0 0 1 0 1 2 1 2 1 1 1 1 1 0 1 0 1 1 1 2 1 1 1 1 1 1 0 0 0 0 1 1 0 2 2 2 0 0 1 1 0 2 0 1 2 1 0 0 2 2 0 1 0 1 1 1 1 1 1 0 2 0 0 0 1 1 0 1 0 1 0 0 2 1 1 0 1 1 1 1 2 1 1 2 1 1 0 2 1 1 1 0 1 1 1 1 2 1 1 1 0 0 0 0 0 1 0 1 1 1 1 1 0 0 1 1 0 0 1 1 1 1 1 1 0 0 0 1 1 1 2 0 0 0 0 0 0 0 0 1 1 0 0 0 0 0 0 0 0 0 0 0 2 0 1 1 1 1 0 0 1 0 0 0 0 1 0 1 0 0 1 1 1 1 1 0 0 1 1 0 0 2 2 0 0 2 1 2 0 1 0 1 1 0 0 1 1 1 0 1 2 0 2 2 0 0 1 0 0 2 0 0 0 2 1 1 2 0 1 1 1 0 1 1 0 0 2 1 0 2 1 2 0 0 1 1 1 0 1 1 1 1 1 0 0 1 0 0 1 2 2 0 2 0 0 0 2 2 2 0 0 0 0 0 1 1 0 0 1 2 2 0 0 0 2 0 2 2 0 0 0 1 1 0 0 0 0 2 0 0 1 0 2 0 0 1 0 1 0 0 1 1 1 0 0 0 1 1 1 1 1 0 0 2 2 2 0 2 0 0 0 0 0 1 0 1 1 0 0 0 2 1 1 0 1 1 0 1 1 1 2 1 1 1 1 1 1 0 0 0 1 1 1 0 0 2 2 1 0 1 0 1 0 0 2 2 1 2 2 2 0 1 2 1 0 0 0 0 1 1 1 1 1 2 1 0 0 0 0 0 0 1 1 0 0 0 0 0 0 1 0 1 0 0 0 0 0 0 0 1 1 0 0 0 0 0 1 1 0 2 0 0 0 1 0 2 1 0 0 1 1 0 0 0 0 0 0 0 0 0 2 2 0 0 0 1 1 2 2 1 0 0 2 0 2 1 1 1 1 1 2 1 0 0 0 1 2 0 2 2 1 1 1 2 2 0 0 2 0 0 0 2 2 1 1 0 2 2 0 1 1 1 0 2 1 0 1 2 0 0 0 2 0 0 1 1 0 1 1 0 0 0 0 0 1 1 0 0 0 1 0 0 0 1 1 0 0 1 0 1 1 0 1 0 0 0 0 0 0 0 0 0 1 0 1 0 0 0 0 0 0 0 1
64 0 0 0 0 0 0 1 1 1 2 0 0 0 0 0 0 0 0 1 0 2 0 2 0 0 0 1 0 2 1 0 0 0 0 0 2 2 0 0 0 2 2 2 0 1 1 0 2 0 0 0 0 0 1 1 1 0 0 1 0 1 1 0 1 2 1 0 1 0 0 0 2 2 0 2 2 1 2 1 0 0 2 1 2 0 1 0 2 2 0 0 2 1 1 1 0 2 0 2 1 1 0 0 2 1 2 2 0 1 1 1 0 1 1 1 1 1 1 0 0 0 1 1 0 1 0 1 2 2 0 1 0 0 1 1 0 0 1 0 1 0 0 0 1 1 0 0 0 1 1 0 0 0 0 0 0 0 0 1 0 0 0 2 2 2 1 0 0 0 2 0 0 2 0 1 1 1 0 0 0 0 1 1 1 1 1 2 1 1 1 1 0 0 2 1 1 1 0 0 0 0 0 0 2 1 2 0 1 1 0 0 1 2 1 2 1 1 1 0 1 1 1 0 1 0 1 0 0 1 0 0 0 0 1 0 0 2 2 0 0 1 1 0 0 0 0 0 0 0 0 0 2 0 0 0 0 2 1 0 0 0 0 1 0 0 0 1 1 0 0 1 0 2 1 1 0 1 2 0 1 1 0 2 0 1 1 2 0 2 0 0 0 2 2 0 0 0 0 0 0 0 2 0 0 1 1 0 1 0 0 0 2 0 1 0 0 0 0 0 0 2 2 2 1 0 1 1 2 2 2 1 0 0 0 0 0 2 0 0 0 0 2 1 0 0 1 0 0 0 0 0 0 1 1 0 1 0 0 1 1 1 2 0 2 0 1 2 2 0 2 0 0 2 2 0 0 1 1 0 2 0 0 1 0 1 0 0 0 0 0 0 1 0 0 2 0 1 0 0 0 0 1 0 0 0 1 1 0 1 0 0 1 0 1 0 1 0 0 0 1 2 0 2 0 0 0 0 0 0 0 0 0 1 0 0 0 1 0 0 2 0 2 0 0 0 2 1 1 0 0 1 0 1 2 1 2 2 0 2 1 1 0 2 0 2 2 0 2 0 0 0 1 2 2 0 1 1 0 0 0 0 1 1 1 0 0 2 1 0 1 0 1 2 2 0 0 1 1 0 0 1 2 2 2 0 0 2 2 0 0 0 1 1 2 0 0 1 0 1 1 2 0 2 0 2 0 1 1 2 0 1 0 0 0 0 1 1 2 2 0 0 1 1 1 2 0 1 1 0 0 0 0 0 0 1 0 0 1 1 0 0 0 0 0 2 2 2 2 1 1 1 0 0 0 0 0 2 2 0 1 0 0 0 0 0 0 0 1 1 0 0 0 1 1 0 1 1 1 1 1 1 0 2 2 2 1 0 0 1 1 0 0 0 2 0 0 0 0 0 0 0 0 1 0 0 0 0 0 0 2 2 0 0 1 0 1 0 2 0 2 1 0 0 2 2 2 0 0 1 0 1 1 1 0 1 0 1 2 0 0 0 0 1 2 2 0 2 0 0 1 0 1 0 0 2 2 0 1 1 0 1 0 1 1 1 0 1 0 0 0 1 0 0 1 0 0 0 2 2 0 1 0 0 1 2 2 0 1 1 1 1 0 1 2 1 0 1 0 0 0 0 0 2 0 0 1 0 1 0 1 1 0 0 0 1 0 1 0 2 1 1 1 1 1 0 1 0 0 0 0 0 0 0 0 0 2 0 1 0 0 0 2 1 1 0 2 0 1 1 1 0 1 2 1 0 0 0 1 1 1 1 0 1 1 1 1 2 0 2 0 0 0 1 0 0 1 0 0 0 0 2 0 0 2 0 1 0 0 2 2 1 0 2 2 1 2 2 2 0 1 2 1 1 0 0 0 1 1 2 0 0 1 0 0 1 0 0 0 0 0 1 1 0 1 1 1 0 0 1 1 1 0 0 0 0 0 1 0 0 0 0 1 0 0 1 1 1 2 0 0 0 0 0 2 0 0 0 2 2 1 1 0 0 1 1 1 2 1 1 1 0 0 0 2 1 2 2 1 0 0 0 0 2 2 0 0 1 0 1 0 0 0 0 0 0 0 0 1 0 0 1 2 1 1 0 2 0 0 0 2 2 0 2 0 0 0 1 2 1 0 0 2 2 2 2 1 1 0 0 2 0 2 0 0 0 0 2 0 0 0 0 0 1 1 0 0 0 1 0 0 0 0 0 0 0 0 1 2 1 0 1 0 0 0 0 0 1 0 1 0 0 0 1 0 0 0 2 2 0 2 1
65 0 0 1 0 1 1 0 0 2 2 0 0 0 0 0 0 0 1 0 0 2 0 1 0 1 1 1 1 1 1 1 1 2 1 1 2 2 0 0 1 1 0 0 1 0 1 1 1 1 1 1 1 1 0 2 0 0 0 1 0 2 1 1 0 0 2 0 0 0 0 0 1 1 2 1 0 2 2 0 1 0 2 2 2 0 0 1 1 2 0 1 1 1 0 1 1 0 0 1 0 2 1 0 2 0 2 2 1 1 0 1 0 0 0 0 0 0 1 1 1 0 1 1 0 0 0 2 2 2 1 1 0 0 1 0 0 0 0 1 0 0 0 0 1 1 0 0 0 1 0 0 0 1 1 0 0 0 1 0 1 0 0 2 1 2 0 0 1 1 1 0 0 2 0 0 1 0 1 1 0 2 0 0 0 0 1 2 1 0 0 1 0 0 1 0 1 1 0 0 0 0 0 1 2 1 1 1 0 0 0 0 1 0 1 1 0 0 2 0 2 2 2 0 0 0 0 0 0 2 0 0 0 0 1 0 0 2 2 1 0 1 2 0 1 1 0 1 0 1 0 0 0 0 0 0 1 1 0 0 0 0 0 0 0 0 0 0 2 2 0 1 0 0 0 0 0 2 2 0 1 2 1 2 0 1 1 1 0 2 0 0 2 2 2 2 0 1 0 1 0 0 2 0 1 0 0 0 0 0 0 1 2 0 0 0 0 0 0 0 0 1 1 0 0 0 0 1 1 1 2 1 0 0 0 0 0 1 1 1 0 1 0 2 0 0 1 0 1 1 1 0 1 0 1 0 0 0 1 1 2 2 1 1 1 0 1 1 1 1 1 1 1 2 1 0 0 1 1 0 1 1 0 2 0 0 0 0 0 0 0 0 1 0 2 0 1 1 0 0 0 0 0 1 0 0 0 1 0 0 0 0 1 0 1 0 0 0 0 0 0 0 0 1 1 1 1 0 0 0 1 0 0 0 0 0 0 2 1 0 1 0 1 1 0 2 0 1 1 0 0 0 0 2 0 0 0 2 1 2 2 2 1 1 0 1 1 0 2 0 0 2 2 1 1 0 0 0 0 1 2 0 1 1 0 2 0 1 1 0 0 1 1 0 0 0 0 2 2 0 0 0 2 0 2 0 2 1 0 1 0 0 0 1 1 1 0 0 0 0 0 2 0 2 1 2 0 0 0 2 0 0 0 0 0 0 1 0 1 1 1 1 1 0 1 1 0 1 1 0 0 0 1 0 1 0 1 0 1 1 1 0 1 0 0 0 0 1 1 0 0 1 2 0 1 1 2 1 1 1 0 0 0 1 0 0 0 0 1 1 0 0 0 1 0 0 0 0 0 0 0 2 1 2 1 2 1 0 0 1 0 0 0 0 2 1 0 0 0 0 0 0 0 1 0 0 0 1 0 0 0 0 0 0 2 1 2 0 2 0 2 2 0 1 2 2 2 0 1 2 0 1 0 2 0 2 0 1 2 0 0 0 1 0 0 1 1 2 0 0 0 1 0 0 0 1 1 0 1 1 2 1 0 1 1 2 0 1 0 0 1 0 0 0 0 0 0 0 1 1 0 1 0 0 2 1 1 1 0 0 0 0 0 0 0 2 0 1 1 1 0 0 0 2 0 1 1 1 0 1 1 1 0 1 0 0 2 0 0 1 1 1 1 1 1 0 1 0 0 0 0 0 0 0 0 1 0 0 1 0 0 0 2 2 2 0 2 0 0 0 0 1 1 0 0 0 0 0 1 0 2 2 0 0 0 1 0 0 0 2 2 0 2 2 1 1 1 1 0 1 1 1 1 1 0 1 2 1 0 0 1 1 1 0 0 2 2 1 2 0 1 1 1 1 0 0 1 1 0 1 0 0 2 0 0 1 0 1 1 0 0 0 0 0 0 0 0 0 0 1 2 1 0 0 0 0 0 0 0 0 0 0 1 0 0 1 0 0 1 0 0 0 1 0 2 0 0 0 1 1 1 1 0 0 0 0 0 2 1 2 1 0 1 1 1 0 1 2 0 0 0 2 0 2 2 0 0 1 0 2 1 0 0 0 1 0 0 0 0 0 0 0 2 2 1 0 1 1 0 0 2 1 0 2 0 0 0 1 1 0 0 1 1 1 1 1 0 0 0 0 1 1 2 0 0 0 1 1 0 1 0 1 1 0 2 0 0 0 2 0 0 0 0 0 0 1 0 0 2 0 0 0 0 0 0 0 0 1 0 1 0 1 0 0 0 0 0 0 0 0 0 2
66 0 1 1 0 1 1 2 0 1 1 1 0 0 0 0 0 0 1 1 1 2 0 1 1 1 1 0 1 2 0 1 0 0 0 2 1 2 0 0 0 2 0 0 0 0 0 0 1 1 0 0 0 0 2 2 0 0 0 0 1 1 2 1 0 0 2 0 1 0 0 1 2 1 1 1 1 0 1 1 0 0 2 2 2 0 0 0 1 1 0 0 1 0 1 1 0 0 0 1 0 2 0 0 2 0 2 2 0 0 0 2 1 1 2 2 1 0 0 2 2 0 0 0 0 0 0 2 2 2 1 0 0 0 0 0 0 0 0 2 0 0 0 0 1 0 1 0 0 2 0 0 0 0 0 0 0 1 1 1 1 0 0 2 1 2 0 1 1 2 0 0 0 2 1 0 2 1 0 1 0 1 1 1 0 0 1 1 0 0 0 1 1 2 1 1 1 1 0 1 0 1 0 0 2 0 2 1 1 0 2 0 1 0 2 2 1 1 1 0 0 0 2 0 0 0 0 0 0 1 0 0 1 0 1 0 0 2 2 1 0 0 2 0 2 2 1 1 2 2 2 2 1 0 0 0 0 0 0 0 0 0 0 1 1 0 2 0 1 1 0 2 1 0 0 0 1 1 2 0 0 0 0 2 0 1 1 1 0 2 0 2 0 1 2 1 1 0 1 0 0 0 1 1 0 0 0 0 2 0 0 2 1 0 2 0 2 0 1 0 0 2 1 0 1 0 1 0 2 2 2 1 0 0 0 0 0 1 1 0 0 0 1 1 0 0 0 0 0 1 1 1 1 0 0 1 1 1 0 2 2 1 2 0 2 0 1 2 2 0 2 0 0 2 0 1 0 1 1 1 1 2 0 1 0 0 0 0 0 0 0 0 0 0 1 1 0 1 1 1 0 1 0 2 0 0 0 0 0 0 0 1 0 0 0 0 0 1 0 0 0 2 0 1 1 1 1 0 0 0 1 0 2 2 2 0 0 1 0 0 0 0 1 0 0 2 1 1 1 1 0 1 0 2 2 1 2 1 1 1 1 2 1 1 0 1 1 2 2 2 0 2 2 0 1 0 1 0 0 0 0 2 1 1 1 0 0 2 0 0 1 0 0 1 1 0 1 1 1 0 1 1 2 2 2 0 1 1 0 1 0 1 0 1 1 0 0 0 0 0 0 2 0 1 0 1 1 1 0 1 1 1 1 0 1 0 2 2 1 1 1 1 2 2 2 2 1 1 1 0 0 0 0 0 1 0 1 1 1 0 1 0 1 0 0 1 1 1 0 0 0 1 1 0 1 1 1 2 2 1 1 0 0 1 1 1 1 1 0 2 0 1 0 1 0 0 0 0 0 0 0 2 1 1 1 1 1 0 0 1 1 0 0 0 0 0 0 0 0 0 0 0 0 0 0 0 2 2 0 0 0 1 1 0 1 1 1 0 0 0 1 1 1 1 1 0 1 0 0 1 1 1 1 1 0 2 0 1 2 1 1 1 1 1 1 1 1 2 1 0 0 0 1 0 0 1 1 1 1 1 1 0 0 1 1 2 1 1 1 1 1 1 1 0 1 0 0 0 0 1 0 2 0 0 0 2 2 2 0 0 1 1 0 0 0 1 0 0 1 1 0 0 0 2 0 1 1 0 0 0 0 0 0 0 0 1 1 0 0 2 1 2 0 0 1 1 2 0 0 0 0 0 0 0 0 1 1 0 0 0 0 0 2 2 1 1 2 2 2 2 0 1 2 1 0 1 1 0 1 1 2 2 1 0 0 2 0 2 2 2 0 2 1 1 0 0 0 0 1 1 1 1 0 0 1 1 1 0 1 1 2 0 0 1 1 2 1 1 2 1 1 2 2 0 0 0 0 1 1 2 0 0 2 1 0 0 0 0 1 0 0 1 1 1 0 0 1 0 0 0 2 2 0 0 1 0 1 0 0 0 2 0 0 0 0 0 0 0 2 0 0 0 0 1 2 1 0 1 1 2 2 2 0 0 0 0 0 2 0 1 1 0 1 0 1 1 2 2 0 0 0 2 0 0 2 1 0 0 0 1 0 0 0 0 2 2 0 1 1 1 0 1 1 1 0 0 1 1 0 0 2 2 1 2 0 1 0 2 2 0 0 0 2 0 0 1 1 0 0 1 2 0 0 2 1 0 1 2 0 0 0 0 1 0 1 0 0 0 1 0 0 0 0 0 0 0 0 0 2 0 0 0 0 1 0 1 1 0 0 0 0 0 1 0 1 0 0 0 0 0 0 0
67 1 0 1 0 0 1 2 0 0 0 0 0 0 0 0 0 0 0 0 0 2 0 0 0 0 0 1 0 2 0 0 0 1 1 1 2 2 0 0 0 1 1 1 0 0 1 0 1 1 0 0 0 1 0 2 0 0 0 1 0 1 0 0 1 1 1 0 1 0 0 0 2 2 2 2 0 1 2 0 1 0 1 0 0 0 0 0 1 1 0 1 1 1 0 1 1 0 0 2 0 1 0 0 2 0 2 1 1 0 1 2 2 2 2 2 2 1 0 1 1 0 0 0 0 0 0 1 1 1 1 0 0 0 0 0 0 0 0 1 0 0 1 0 0 1 0 0 0 2 1 0 0 1 0 0 0 1 0 0 1 0 0 2 0 2 0 1 0 1 1 2 0 2 1 0 2 0 0 0 0 0 2 2 0 0 2 0 0 0 0 0 1 1 0 1 1 1 0 0 0 0 0 0 2 2 0 1 1 0 0 0 1 1 0 2 1 0 0 2 2 0 2 0 0 0 0 0 0 2 1 1 1 0 1 0 0 2 1 1 0 0 2 1 2 2 0 0 1 1 1 1 1 0 0 0 0 0 0 0 0 0 0 0 0 0 0 0 2 1 0 1 0 1 0 0 0 0 1 0 0 1 1 1 1 1 2 2 0 2 0 1 0 2 2 1 0 2 0 1 0 1 2 0 0 0 0 0 0 0 0 0 1 1 1 1 0 0 1 0 1 1 1 0 1 0 1 1 0 0 2 0 0 0 0 0 0 1 1 2 0 0 2 2 0 1 1 1 1 1 1 1 0 0 1 1 1 1 0 1 1 1 2 0 2 0 0 2 2 1 1 1 0 2 1 0 0 0 0 0 0 2 0 1 0 0 0 0 0 0 0 0 0 0 2 1 0 1 1 1 0 1 1 0 0 0 1 0 0 1 0 0 0 0 0 0 0 0 0 0 0 0 1 1 1 1 0 0 0 1 0 0 0 0 0 1 0 1 0 0 2 0 1 1 0 0 2 0 2 1 1 0 0 1 1 0 1 2 1 1 1 1 1 1 0 1 1 1 1 1 0 1 1 1 1 0 1 0 0 0 2 0 0 0 0 1 0 2 1 0 1 0 0 1 1 0 0 1 1 0 0 0 1 0 1 2 2 1 1 1 0 0 0 0 0 0 0 0 0 0 0 2 0 2 0 2 0 1 0 1 1 1 0 0 0 0 1 1 0 1 0 2 1 1 2 2 2 0 0 0 0 0 0 0 1 2 0 0 2 0 2 0 1 0 0 1 1 2 1 1 0 0 1 0 1 0 1 2 2 2 0 0 2 2 0 0 0 1 0 2 0 0 0 2 0 0 0 0 0 0 0 1 0 2 2 2 1 0 0 2 1 0 0 0 2 0 0 0 0 0 0 0 1 2 0 0 0 1 0 0 1 1 0 0 1 1 2 0 0 0 1 0 0 0 2 2 2 0 0 1 1 1 1 1 1 1 0 0 2 0 0 0 1 2 2 2 0 1 0 1 2 1 0 2 2 2 2 0 1 2 0 1 1 0 0 1 0 1 0 1 1 1 1 0 0 0 0 0 1 1 0 1 0 0 2 2 2 1 1 1 0 0 0 0 0 0 0 1 0 0 0 0 1 2 0 2 2 0 0 0 0 0 1 0 0 2 1 1 0 1 0 0 0 0 0 1 1 1 0 0 0 0 0 1 1 0 1 0 2 0 0 0 2 0 0 1 2 2 1 1 0 0 2 1 1 0 0 0 1 1 1 1 0 1 1 0 1 1 1 2 1 1 2 2 0 0 1 0 1 2 1 1 0 0 2 0 0 0 1 1 2 0 0 1 2 1 1 1 2 0 0 0 0 1 0 0 0 2 0 2 0 0 1 1 1 0 0 0 0 0 0 0 0 0 0 0 0 0 0 1 1 1 0 0 0 0 0 0 1 1 0 0 0 0 0 1 0 2 1 0 0 0 0 0 1 2 0 1 2 2 2 2 0 0 0 0 0 2 0 2 2 0 0 0 2 2 2 2 0 0 0 2 0 1 1 1 1 1 1 0 0 0 1 1 1 0 0 0 2 0 0 2 1 0 0 0 1 1 0 1 2 2 1 2 0 1 0 1 2 1 0 0 2 0 1 1 1 1 0 1 2 0 1 1 1 0 1 1 1 1 1 1 0 0 1 0 0 2 2 0 1 0 0 0 0 0 1 0 1 0 0 1 1 0 0 0 1 1 0 1 0 1 0 0 1 0 0 0 1 0 0 0
68 0 0 0 0 0 0 2 0 0 0 1 1 2 1 1 0 0 1 2 2 1 0 2 0 0 0 1 1 2 0 1 1 1 1 2 1 1 0 0 1 1 0 1 0 1 0 0 0 1 0 0 1 1 0 2 0 1 0 1 1 2 1 0 1 1 2 0 2 0 0 1 2 2 2 2 0 1 2 1 1 0 2 1 2 0 1 1 2 2 0 2 0 2 0 2 1 1 0 2 0 1 1 0 2 0 2 1 1 0 0 2 0 2 2 2 0 0 1 1 1 0 2 2 0 2 0 0 0 0 2 0 1 0 0 0 1 0 0 0 1 0 0 0 2 2 1 1 1 1 0 0 0 0 0 0 0 1 0 0 0 1 0 1 1 1 1 0 1 1 1 0 1 1 0 1 1 1 0 0 0 1 0 0 0 0 1 0 0 0 0 0 0 1 2 0 1 2 1 0 0 0 0 0 2 2 1 0 1 2 0 0 1 0 1 2 0 2 0 0 2 1 2 0 0 0 0 0 0 1 0 0 2 1 1 2 0 2 2 2 0 0 2 0 1 1 1 0 0 1 1 1 1 0 1 1 0 2 2 2 2 2 0 0 0 1 0 0 2 1 0 1 0 0 0 0 0 0 1 0 0 1 0 1 0 1 1 1 0 1 1 0 0 2 2 1 1 1 0 1 0 1 2 0 1 0 0 1 2 0 0 0 1 0 0 0 0 0 0 0 0 1 2 1 0 0 0 1 0 1 1 1 0 0 0 0 0 2 0 1 0 0 2 1 1 1 0 0 0 0 0 0 1 0 0 1 1 0 1 0 1 1 2 0 2 0 0 2 2 2 0 2 1 2 2 0 0 0 0 0 2 1 0 2 0 0 0 0 0 0 0 0 1 0 2 0 1 1 0 0 0 0 1 1 0 1 0 0 0 1 0 0 1 0 1 1 1 0 0 0 0 1 0 2 1 2 1 1 1 1 0 1 0 0 0 1 0 0 1 1 0 0 1 1 0 2 1 2 2 0 0 0 0 2 2 1 2 2 1 1 1 1 0 0 0 1 1 1 2 0 0 0 1 1 1 0 2 1 1 0 1 0 0 0 0 0 0 0 0 0 2 0 0 0 0 0 0 1 1 0 0 0 2 2 2 0 1 2 1 0 0 1 0 0 0 1 1 1 1 2 1 2 2 2 2 2 0 0 0 0 2 0 1 1 1 0 0 1 1 1 1 2 1 1 1 2 2 1 1 0 0 0 1 0 0 2 0 1 0 0 0 0 1 0 0 1 1 1 1 1 1 2 0 0 0 0 0 1 1 2 0 0 0 1 0 0 0 1 1 2 0 0 1 1 1 0 0 1 1 1 1 1 0 2 2 2 0 0 0 1 2 2 1 0 1 1 0 0 1 1 1 1 0 0 0 0 1 0 0 0 0 0 1 0 1 0 2 0 1 0 1 2 0 1 1 0 0 2 0 0 0 1 1 1 0 2 0 1 2 0 0 0 1 1 2 2 0 2 0 0 2 0 1 0 0 2 1 1 2 0 0 0 1 0 0 1 1 1 0 0 1 0 0 1 0 0 0 0 0 0 0 0 0 1 2 2 1 2 0 0 0 0 0 0 0 0 0 2 1 1 0 1 0 2 0 1 1 0 1 0 1 1 0 0 0 1 1 0 0 1 0 1 0 0 1 0 1 1 0 1 0 0 0 1 1 0 1 1 2 0 1 1 2 1 0 0 2 0 0 0 0 0 2 1 0 0 0 0 2 0 2 2 0 0 0 2 0 2 1 2 0 1 2 2 0 0 0 0 1 1 0 0 0 1 1 2 2 1 0 0 0 0 0 2 2 1 2 1 1 0 1 1 2 1 0 0 0 0 1 1 1 1 2 1 1 0 0 0 0 0 0 0 1 0 0 0 1 0 0 0 2 2 0 0 0 0 0 0 0 0 0 0 0 0 0 0 0 0 2 0 0 1 0 0 1 0 0 0 1 2 1 2 0 0 0 0 0 1 0 1 1 0 1 2 1 0 2 2 0 0 0 2 0 2 2 0 0 1 1 1 1 0 0 0 0 0 0 0 1 0 1 0 1 0 0 0 0 2 0 0 2 2 0 2 0 0 0 2 2 0 0 0 0 0 0 2 2 0 0 0 2 0 1 1 1 0 1 2 0 0 0 0 0 1 2 0 2 0 2 0 0 0 0 0 0 1 0 1 2 0 0 0 0 0 0 0 0 0 1 0 1 0 0 1 0 0 1 0 0 0 0 0
69 0 0 2 0 1 2 1 0 0 0 0 0 0 0 0 0 0 1 0 1 2 0 0 1 1 1 2 1 2 1 2 1 2 0 1 1 2 0 0 0 1 0 0 1 0 1 0 2 1 0 0 0 1 2 0 1 2 0 2 0 2 2 1 1 0 1 0 1 1 2 1 2 1 1 1 1 1 2 1 0 0 2 2 2 0 0 0 1 1 0 1 1 1 0 2 0 2 0 2 0 1 1 0 2 0 2 1 1 1 0 2 0 1 2 2 0 0 0 2 2 0 0 0 0 0 0 1 1 1 0 0 1 0 0 0 1 0 0 1 2 0 0 0 1 2 0 1 1 1 0 0 0 0 0 0 0 0 1 0 1 1 0 2 0 1 0 0 0 0 2 2 0 2 1 0 1 1 1 1 0 1 0 0 0 0 0 0 0 0 0 0 0 0 1 0 2 2 1 0 0 1 0 1 2 1 2 1 1 0 2 0 0 0 0 1 1 1 0 1 2 1 2 0 0 0 0 0 0 1 0 0 0 0 2 0 0 2 2 2 0 0 2 0 2 2 0 0 1 1 1 1 2 0 0 0 0 0 0 0 0 0 0 0 1 0 0 0 1 0 0 1 1 0 1 1 0 1 2 0 1 2 0 2 0 1 1 1 0 2 0 0 1 2 1 1 0 0 0 0 0 0 2 0 2 0 1 1 1 0 0 1 1 0 2 0 1 0 0 0 1 0 0 0 1 0 2 1 0 0 1 1 0 0 0 0 0 1 1 0 0 0 1 0 1 0 1 0 0 2 2 0 0 1 0 1 1 0 0 1 1 1 1 0 1 0 0 2 2 0 2 0 0 2 0 0 0 0 0 0 1 2 1 2 0 0 0 0 0 1 0 0 1 0 2 0 0 1 0 0 0 0 1 1 0 0 1 1 0 1 0 0 0 0 0 0 1 1 0 0 0 1 1 0 0 0 0 0 0 0 1 0 1 1 1 1 0 1 0 0 1 0 1 1 1 2 1 1 1 0 0 0 0 2 1 1 1 1 2 1 0 0 0 0 0 1 1 1 2 0 1 1 2 0 1 0 1 0 0 0 1 0 1 1 1 1 0 2 1 0 1 0 1 1 1 0 1 2 2 0 0 1 1 1 1 1 1 1 0 1 0 0 0 1 1 0 0 0 2 1 0 2 0 2 0 2 0 1 1 2 0 1 0 0 0 0 1 1 1 2 0 2 2 2 2 1 0 1 1 0 0 0 1 0 1 1 0 0 2 0 0 0 1 0 0 0 0 1 0 0 0 2 1 0 1 2 2 2 2 1 0 0 1 1 0 0 0 1 0 1 0 1 0 0 1 0 0 2 2 2 2 0 0 1 2 2 0 0 1 0 1 0 1 0 1 0 2 0 0 1 0 1 2 2 0 0 0 2 0 0 0 0 0 0 1 0 2 0 1 0 1 2 0 0 2 1 1 0 0 0 0 1 1 1 0 1 0 0 2 0 0 0 2 2 2 2 1 2 1 0 0 0 0 1 2 1 2 1 2 0 0 0 0 1 1 0 1 0 0 1 2 0 0 1 1 0 0 1 2 2 0 1 0 0 0 2 1 1 1 0 2 2 0 1 0 1 0 1 0 0 0 0 1 2 0 1 1 0 1 0 1 1 0 0 0 0 1 0 0 1 1 1 0 0 0 0 0 0 0 0 0 0 0 0 0 0 0 0 1 0 0 0 2 1 1 0 1 1 1 1 0 0 1 1 0 0 0 0 1 1 1 1 1 0 1 1 1 1 0 2 1 1 1 2 1 1 0 1 0 1 1 2 1 0 1 0 0 0 0 1 1 0 0 1 1 2 1 2 1 0 1 1 0 0 0 0 1 1 0 2 1 0 2 1 0 0 0 0 0 0 0 0 1 0 0 0 0 1 0 0 2 2 0 0 0 0 0 0 1 0 0 0 0 0 1 1 0 0 1 0 0 0 0 0 1 0 0 1 2 2 1 1 1 0 1 2 1 1 0 2 2 0 1 1 2 2 2 2 0 1 0 1 0 0 1 2 0 1 1 1 0 0 1 1 1 1 0 1 2 1 0 2 1 1 0 0 1 0 0 0 2 0 1 1 0 1 1 0 1 0 0 0 0 0 0 2 2 0 0 0 2 0 0 2 1 0 2 0 0 0 0 0 1 1 1 0 1 0 2 1 0 0 0 0 0 1 0 0 1 0 0 1 0 1 0 0 0 0 0 0 0 0 0 0 0 0 0 0 0 0 0 0
70 0 0 1 0 0 1 0 0 1 1 0 1 2 1 1 1 0 1 1 1 2 0 0 0 1 1 1 1 2 1 0 1 1 1 1 2 1 0 0 0 1 0 1 1 2 0 0 0 2 0 0 1 1 0 2 0 0 1 0 1 2 0 0 1 1 1 0 2 1 0 1 0 2 0 2 2 0 1 1 0 0 1 0 1 0 0 0 2 2 0 1 1 1 0 2 1 2 1 2 0 0 1 0 2 1 2 2 1 0 0 2 1 2 2 2 1 0 1 2 2 0 2 2 0 1 0 1 1 1 2 0 0 0 0 0 0 0 2 0 1 0 0 0 0 2 0 0 0 0 0 0 0 0 1 0 0 1 1 0 0 1 0 1 0 0 0 0 1 1 1 1 0 2 0 0 1 0 1 1 0 1 1 1 0 0 1 1 1 0 0 0 0 0 2 1 2 2 0 1 0 1 1 1 2 0 2 2 1 0 1 0 1 0 1 2 0 2 1 0 0 0 0 0 1 0 0 1 1 1 1 2 1 1 1 1 1 2 2 1 0 1 1 0 2 2 0 1 1 1 0 0 2 1 0 0 0 0 0 0 0 0 0 1 1 0 0 0 2 1 0 0 0 0 0 0 0 2 2 0 2 2 2 2 0 0 2 2 0 1 1 1 0 2 2 0 1 0 0 1 0 0 2 0 1 0 1 0 1 0 1 1 2 1 2 0 0 0 0 0 0 0 0 0 2 0 2 0 0 0 2 2 0 0 0 0 0 1 1 1 1 1 0 1 0 1 1 1 1 1 0 2 0 0 1 0 1 1 0 0 1 0 1 0 1 0 1 1 1 1 1 1 1 2 1 0 0 0 0 0 0 2 1 2 1 1 0 0 0 2 1 1 0 1 2 0 1 2 0 0 0 0 0 1 0 0 0 0 0 2 0 0 0 0 0 0 0 1 0 1 0 1 2 0 0 0 0 0 0 0 0 0 0 0 0 1 0 1 0 0 1 0 2 0 0 0 0 0 0 0 0 0 0 2 0 0 0 1 0 1 0 0 1 0 0 1 1 1 2 1 0 1 2 0 2 0 1 0 0 0 1 1 1 1 1 0 0 1 0 0 0 1 1 1 0 0 0 1 1 0 1 1 1 0 1 0 1 2 0 1 0 1 0 2 2 0 1 0 1 2 1 1 1 1 1 1 1 0 0 1 1 0 1 1 1 0 0 2 1 2 2 2 2 2 2 1 0 0 0 0 0 0 0 0 2 1 1 0 2 0 0 0 1 2 2 0 0 1 1 2 1 1 0 0 0 0 0 1 1 1 1 0 0 0 0 0 0 0 1 1 1 0 0 1 0 0 1 0 0 0 0 2 0 1 0 1 1 0 0 1 1 0 0 1 0 1 0 0 0 0 0 0 1 1 0 0 1 1 0 0 1 1 0 0 2 0 2 0 0 1 0 0 0 1 2 1 1 1 0 1 0 1 1 1 1 2 0 1 2 0 0 0 0 0 0 1 0 2 0 0 0 0 1 0 0 1 1 1 0 2 0 1 0 0 0 0 1 0 0 1 0 0 0 0 0 0 0 1 1 1 0 1 0 0 1 1 1 2 0 0 1 1 0 0 0 0 0 1 2 2 0 0 0 2 0 1 2 1 0 1 2 2 0 0 0 1 1 2 0 2 0 1 2 2 2 0 2 0 0 0 0 0 0 1 1 0 0 0 1 0 0 0 2 2 1 1 2 2 2 2 0 0 2 0 1 0 0 0 1 0 2 2 1 1 0 2 0 2 1 2 0 2 1 2 0 0 0 2 0 2 2 2 0 0 2 1 1 2 0 0 0 0 0 0 2 0 1 2 2 1 0 2 2 0 0 0 0 1 1 2 1 1 1 1 0 1 0 0 0 0 0 1 0 0 0 0 0 0 1 0 1 1 0 0 0 0 0 0 1 0 0 0 0 0 0 0 1 0 0 0 0 0 0 0 1 0 0 1 2 2 1 1 0 0 0 0 0 1 0 1 1 0 0 0 2 1 1 1 0 0 0 2 0 0 1 1 0 0 1 1 1 0 0 0 0 1 0 1 2 1 0 2 1 0 0 0 0 0 1 2 2 2 0 1 1 0 0 0 1 1 0 0 1 2 2 2 1 0 0 0 2 0 1 0 1 0 0 2 0 0 0 0 0 1 1 0 1 0 1 0 0 1 0 0 0 1 0 0 2 1 1 0 0 2 0 0 1 0 0 0 0 0 0 1 1 0 0 0 0 0 0 0
71 0 1 2 0 0 1 1 0 1 1 0 0 0 0 0 0 0 0 0 0 1 0 2 0 0 0 0 2 1 0 0 0 2 0 2 1 1 0 0 0 2 1 1 0 2 2 0 2 0 0 0 0 0 0 0 2 2 0 2 0 0 1 1 0 0 1 0 2 0 0 2 2 2 2 2 0 0 2 1 0 0 2 0 1 0 0 1 1 2 0 1 1 2 0 1 0 2 0 2 1 2 1 0 2 0 2 2 0 0 0 0 1 2 2 2 2 0 0 2 2 0 2 2 0 2 0 0 1 0 2 1 0 0 0 0 0 0 1 1 1 0 1 0 0 1 0 0 0 2 0 0 1 0 1 0 0 1 0 0 0 1 0 2 1 1 0 0 1 1 1 0 0 2 0 0 1 0 0 0 0 0 2 2 0 0 2 0 0 0 0 0 0 1 0 1 1 2 0 1 0 1 0 1 1 0 2 0 0 0 2 0 1 0 1 2 1 0 1 1 2 1 0 0 1 0 0 1 0 1 0 1 0 0 2 0 0 2 1 1 0 0 2 0 1 0 1 0 0 0 0 0 2 0 0 0 0 1 2 2 2 2 1 1 1 0 0 1 2 2 0 2 0 0 0 0 0 1 2 0 1 0 0 0 2 0 2 1 0 2 0 1 1 2 2 1 0 1 0 1 0 0 2 0 1 0 0 0 0 1 0 1 2 0 0 0 0 0 1 0 0 1 2 0 0 0 1 2 1 1 2 1 0 0 0 1 0 1 1 1 0 1 1 2 1 0 1 0 0 1 1 0 0 1 1 0 1 0 1 0 1 1 2 0 2 0 0 2 2 1 1 1 1 2 2 0 0 0 0 0 2 1 0 1 0 0 0 0 0 0 0 0 1 0 1 1 0 1 1 1 1 1 1 1 1 0 1 1 1 2 0 0 0 0 0 0 1 0 1 0 1 1 1 1 0 1 1 0 0 1 1 0 0 0 0 0 0 2 0 0 1 0 1 1 1 1 2 1 1 0 0 1 0 2 1 0 1 1 2 0 1 1 1 1 0 1 1 0 2 0 0 0 1 1 1 1 0 0 0 0 2 0 2 2 0 1 1 0 0 1 1 0 0 1 0 0 0 1 1 1 1 1 2 2 2 0 1 1 1 1 0 0 0 1 1 1 0 0 1 1 0 2 0 1 0 1 1 1 1 2 0 1 2 1 2 0 0 1 0 0 1 1 1 1 2 1 2 0 0 0 0 0 1 0 1 1 2 0 1 0 1 0 1 1 1 0 0 1 0 1 1 1 0 0 0 0 0 1 1 1 1 0 0 1 0 0 0 0 1 1 0 0 0 2 0 0 0 1 1 0 1 2 0 2 2 2 0 0 0 1 0 0 1 2 0 1 0 0 1 1 1 1 1 1 0 0 1 1 0 0 0 0 0 0 1 0 1 1 2 0 2 1 0 0 1 0 0 0 0 2 2 0 1 1 0 2 0 0 1 0 0 0 2 2 2 2 0 2 0 0 0 0 0 0 0 1 1 1 1 1 0 0 0 1 0 1 1 0 0 1 1 0 1 0 1 0 0 0 1 1 0 1 0 1 1 2 1 2 0 0 0 0 0 0 0 0 0 0 0 0 0 0 0 2 1 1 1 0 1 0 1 2 0 0 0 0 1 1 0 2 1 2 0 0 2 0 2 0 0 1 0 1 0 1 0 0 0 0 0 0 0 0 2 1 1 1 2 1 1 1 0 0 1 1 1 0 0 0 0 2 1 1 0 0 0 2 0 2 1 2 0 2 1 1 1 1 0 1 0 1 1 1 1 0 1 1 1 0 0 1 1 0 0 1 1 2 1 2 2 0 1 2 0 1 0 0 1 1 1 2 2 1 1 1 0 0 0 0 0 0 0 0 1 0 0 0 1 0 0 0 2 2 0 0 0 0 0 0 0 1 0 0 0 0 0 1 2 1 1 0 0 0 0 0 0 0 0 0 2 2 1 1 0 0 0 0 0 1 1 1 0 0 0 1 2 2 2 2 0 0 0 1 0 0 2 2 1 0 0 0 0 0 1 1 1 0 0 1 1 0 1 0 2 1 0 0 1 0 0 0 2 1 0 1 0 1 1 1 1 0 0 0 2 1 1 2 2 0 0 0 2 0 1 0 1 0 1 2 0 0 0 1 1 0 0 1 2 0 0 0 0 0 0 0 0 0 0 0 2 0 0 0 0 1 0 0 1 1 0 1 0 0 0 0 0 0 1 0 1 1 1 1
72 0 0 2 0 0 2 1 0 1 1 1 0 1 1 1 0 0 1 0 0 2 0 2 0 1 1 1 0 2 1 0 1 1 1 0 2 1 1 1 0 1 0 0 0 1 0 0 2 0 0 0 1 2 0 1 1 0 0 0 2 2 1 1 1 1 2 0 1 0 0 0 2 2 1 2 1 0 1 0 0 0 2 1 2 0 0 0 2 2 0 1 1 0 1 1 0 0 0 1 0 2 1 0 2 0 2 0 2 2 0 2 1 2 2 2 2 0 0 2 2 0 1 1 0 1 0 1 2 2 1 0 0 0 0 0 0 1 0 1 2 0 0 0 0 0 0 0 0 1 0 0 0 0 0 0 0 1 0 0 1 0 0 1 0 0 0 1 0 1 1 0 0 2 0 0 2 0 1 1 0 2 2 2 0 0 2 1 0 0 0 2 0 0 2 0 1 2 0 0 0 0 0 1 2 2 0 0 1 0 0 0 1 0 0 2 1 0 2 1 2 1 1 0 1 1 0 0 0 1 0 0 1 0 2 1 0 2 1 1 0 0 1 1 2 2 0 0 0 0 0 0 0 0 1 0 1 1 1 0 0 0 0 0 1 1 0 0 2 0 0 2 0 1 0 1 0 2 2 0 1 1 0 1 1 0 1 2 0 2 0 0 0 2 2 0 1 0 0 0 0 1 2 0 0 0 0 0 2 0 1 1 2 0 2 0 1 0 0 0 1 2 2 0 1 0 2 1 0 0 2 2 0 1 0 0 0 1 1 1 1 1 0 1 0 2 0 1 1 0 0 1 0 0 2 0 0 0 0 1 1 2 2 0 2 0 1 2 2 0 2 0 1 2 1 0 0 0 0 0 1 1 0 1 0 0 0 1 1 0 0 0 1 0 2 0 0 1 0 0 0 0 0 1 0 0 1 2 0 1 0 0 1 0 1 0 0 0 0 0 0 1 1 0 1 1 0 0 0 1 1 0 0 0 0 0 0 0 0 1 2 0 1 1 0 2 1 2 2 0 0 1 0 2 1 1 1 2 1 1 2 2 0 0 0 0 0 1 2 0 1 1 2 1 1 1 1 1 1 1 1 0 1 1 1 1 0 2 1 0 1 0 0 1 0 0 0 1 1 1 1 1 1 1 1 1 1 2 2 1 1 0 0 0 0 0 0 0 1 0 0 2 0 2 0 2 0 0 1 1 0 0 0 0 0 0 2 0 1 1 0 1 2 2 2 2 0 0 0 0 0 0 0 0 1 2 0 1 0 0 0 0 1 0 0 0 0 0 0 0 2 2 1 0 0 0 1 1 1 2 0 0 0 1 0 0 0 0 1 1 0 0 0 2 0 0 0 1 1 2 2 0 0 2 2 2 1 0 1 1 0 0 1 2 0 1 0 0 0 0 0 0 0 0 0 1 1 2 0 0 1 2 0 1 1 0 2 0 0 0 0 0 0 1 2 0 0 0 1 1 0 1 1 1 0 1 0 0 1 0 0 0 1 1 1 1 0 1 1 1 1 1 1 0 0 2 2 0 2 0 1 0 0 1 0 1 1 0 1 2 2 0 1 0 0 0 0 0 1 1 0 0 0 0 0 2 2 1 0 1 0 0 0 0 0 0 0 1 0 0 0 0 0 2 1 0 0 0 1 0 2 2 1 0 0 1 2 0 0 0 0 0 1 1 1 0 1 0 0 0 0 0 0 0 0 2 0 1 2 0 1 1 2 1 1 1 2 2 1 1 0 0 2 1 0 0 0 0 0 1 0 1 1 0 0 2 0 1 1 2 1 1 0 1 0 0 0 1 0 1 1 2 0 0 2 1 1 1 0 0 0 0 2 0 0 2 2 2 2 1 1 2 0 1 0 0 1 1 1 1 0 0 1 1 0 0 0 1 2 1 1 2 1 1 0 0 0 0 0 0 2 2 0 0 0 0 0 0 0 0 0 1 1 0 0 2 0 1 2 1 1 0 1 0 1 1 0 0 1 1 1 0 1 0 1 1 0 1 0 2 2 0 0 1 1 1 1 1 0 0 0 2 1 1 2 1 1 1 0 1 0 0 0 0 1 1 0 0 1 0 0 1 2 2 0 0 1 0 0 0 2 2 0 2 0 0 0 2 2 0 0 0 2 0 1 2 2 0 0 0 2 0 2 0 0 0 0 0 0 1 1 1 0 1 1 0 1 0 1 0 0 0 0 0 1 2 0 0 1 0 0 1 0 0 0 1 1 0 0 2 0 0 0 0 0 0 0 0 0 0 1 1
73 0 0 1 0 0 2 0 0 0 0 0 0 1 1 1 0 0 0 1 1 1 0 0 1 1 1 2 1 2 2 0 2 2 0 1 1 1 1 0 1 0 0 1 0 0 0 0 2 0 0 0 0 0 0 1 1 0 1 0 1 1 0 0 2 2 1 1 1 0 0 1 2 2 2 2 0 1 1 0 1 0 2 1 1 0 0 0 1 2 0 0 1 2 1 2 1 2 0 2 1 2 0 0 2 0 2 2 0 0 0 2 1 1 2 2 1 0 2 0 0 0 1 1 0 1 0 0 0 0 1 0 1 0 0 0 1 0 0 1 2 0 0 0 0 0 0 0 0 1 1 0 0 1 0 0 0 1 0 0 2 2 0 1 2 2 1 0 0 0 2 2 0 2 0 0 1 0 0 0 0 0 0 0 0 0 0 1 1 1 1 1 0 0 2 0 1 1 0 0 0 0 1 0 2 1 2 0 1 0 0 1 1 0 2 2 0 0 1 2 1 0 2 0 0 0 0 0 0 1 1 1 0 0 2 0 0 2 2 1 0 1 2 0 2 2 1 0 1 1 1 1 1 0 1 0 1 0 1 1 1 2 1 1 1 0 0 1 1 0 0 2 0 1 0 1 0 1 1 0 0 1 1 2 0 1 1 0 1 2 0 1 0 1 2 0 1 0 1 0 1 0 2 0 0 0 0 0 0 1 0 1 1 0 0 0 0 0 0 0 0 1 1 1 0 0 0 2 0 1 1 1 0 0 0 0 0 1 1 0 0 0 2 2 0 1 0 1 1 1 1 0 0 1 0 1 1 0 0 1 1 1 1 1 1 0 1 2 2 1 1 1 1 2 1 0 0 2 2 0 0 0 0 2 0 2 0 0 0 1 0 0 1 0 2 0 2 2 1 1 1 1 0 1 1 0 0 1 1 1 0 2 0 0 0 0 1 1 0 0 0 2 1 0 1 1 0 0 0 0 0 0 0 0 0 1 0 1 0 0 2 0 2 0 0 0 2 2 2 0 0 0 0 2 2 2 2 0 1 0 0 0 0 0 0 0 0 1 1 1 0 1 2 0 2 0 2 1 1 1 1 0 0 0 0 1 0 2 1 0 1 0 0 1 1 0 1 1 1 1 0 1 1 1 1 1 2 0 0 1 0 0 0 0 0 0 0 1 1 2 1 2 1 2 1 2 0 0 1 1 0 0 0 0 0 0 0 0 2 2 1 1 1 0 2 0 1 1 1 0 0 0 1 0 1 0 0 2 1 0 1 0 0 1 1 1 1 0 0 1 0 0 1 0 1 0 0 2 2 2 0 0 0 0 1 0 0 1 0 1 0 1 1 0 0 0 0 0 0 0 0 1 0 1 1 2 1 0 0 1 1 0 0 1 0 0 0 0 0 0 0 0 1 1 0 1 0 1 0 0 0 0 1 0 1 0 1 0 1 0 1 2 0 1 2 1 2 0 0 1 0 1 0 2 1 2 0 1 1 1 1 1 2 2 2 2 1 2 0 0 1 0 0 0 1 2 2 0 2 1 1 1 0 1 0 0 2 0 1 2 1 0 1 0 0 0 0 0 0 0 0 0 0 1 0 1 1 0 0 1 1 1 0 0 0 1 0 2 0 0 0 1 0 2 0 2 2 0 1 0 1 1 0 0 0 1 0 0 0 1 1 1 0 0 1 0 1 0 0 1 0 1 0 1 1 0 0 0 1 0 0 1 2 1 0 1 2 1 1 1 0 0 1 2 1 0 0 0 0 2 0 0 0 0 0 1 0 1 1 2 1 1 0 2 0 0 0 0 0 1 1 2 0 0 2 1 1 1 1 0 1 0 1 1 1 1 1 2 2 0 2 2 0 2 0 0 2 1 0 1 0 0 2 1 0 0 0 0 0 0 0 0 1 0 1 1 1 1 1 0 2 2 0 0 0 0 1 2 0 0 0 0 0 0 0 0 0 0 2 0 1 1 0 0 1 1 0 0 2 2 2 2 0 0 0 0 0 2 0 2 2 0 0 0 1 1 1 2 0 0 0 1 2 0 2 2 0 0 0 0 0 0 0 0 1 1 0 0 1 0 0 1 2 1 0 0 0 1 1 1 2 2 1 2 0 1 0 1 1 0 0 0 2 1 2 2 2 2 0 1 1 0 1 1 1 0 1 2 0 0 0 0 1 0 1 1 1 0 0 0 0 0 0 0 0 0 0 0 1 0 0 1 0 1 0 0 0 1 0 1 0 2 1 0 1 0 0 1 1 0 0 0
74 1 0 2 0 0 1 2 0 0 0 1 0 2 0 0 0 0 1 2 2 1 0 1 0 0 0 2 1 2 1 1 2 1 0 1 1 2 0 1 0 1 1 1 0 1 1 0 1 1 1 0 0 0 2 1 1 1 0 1 1 1 0 0 0 0 1 0 1 1 1 1 2 2 1 2 1 2 2 0 2 0 2 2 2 0 0 1 2 2 1 1 0 2 0 1 0 2 0 2 2 2 0 0 2 1 2 1 1 0 1 2 0 1 1 1 1 0 0 2 2 1 1 1 0 1 0 0 2 1 2 1 0 0 0 0 0 1 0 1 1 0 0 0 0 1 1 2 2 2 0 1 0 0 0 0 0 1 0 0 0 1 0 2 1 1 1 0 1 1 1 0 0 2 0 0 2 0 0 0 0 0 1 1 0 0 1 2 1 1 1 2 1 1 1 0 1 2 0 1 0 1 0 1 2 0 2 0 1 2 0 0 1 1 0 2 0 0 0 2 2 0 2 0 1 0 0 0 0 2 0 0 0 0 2 1 1 2 2 1 0 1 1 0 2 2 0 0 0 1 1 1 2 1 0 0 2 1 0 0 0 0 1 1 1 0 0 0 2 2 0 2 1 1 0 0 0 0 1 0 0 0 0 0 2 0 2 1 0 1 1 1 0 1 2 0 1 0 0 0 0 0 2 0 0 0 0 1 2 0 0 1 1 0 1 0 0 1 1 0 0 1 1 0 1 0 1 1 2 2 2 0 1 1 0 0 1 2 0 1 0 0 1 2 0 0 0 0 0 0 0 0 1 1 0 0 2 0 0 2 2 2 1 0 1 1 0 2 2 0 2 0 0 2 0 0 0 2 2 0 1 0 0 0 0 1 0 0 0 1 0 1 0 0 2 1 0 0 2 2 2 2 2 0 0 1 1 2 0 1 0 0 1 1 2 0 0 0 0 0 0 1 0 1 0 0 0 1 1 0 0 1 0 1 1 0 0 1 0 0 0 0 1 1 0 2 1 1 1 0 0 0 0 2 1 1 1 1 0 0 1 1 0 1 0 2 2 1 2 0 1 1 2 1 2 0 2 0 0 0 0 0 0 0 0 0 0 0 0 0 1 1 0 1 0 0 0 0 0 0 0 2 2 1 2 1 0 1 1 0 0 0 0 0 0 0 0 1 0 1 1 2 1 2 1 2 1 0 0 2 0 0 1 0 1 0 0 1 2 2 0 0 1 0 1 1 2 1 1 0 0 0 0 0 0 0 0 1 2 0 1 0 0 0 0 1 1 1 1 0 1 1 1 0 0 0 1 1 1 1 0 0 0 0 2 1 1 1 1 2 0 0 2 0 1 0 0 1 2 2 2 0 0 1 1 2 1 0 0 0 2 0 0 0 2 0 0 0 0 0 0 0 1 1 0 0 1 2 0 0 0 1 1 0 2 2 2 1 2 0 2 1 0 0 1 1 1 0 0 2 0 2 0 1 1 1 0 1 2 0 0 0 0 0 0 1 1 2 1 1 0 1 0 1 1 2 2 1 2 0 1 0 0 0 0 0 1 1 1 1 1 1 0 0 0 0 0 0 0 0 0 0 0 0 1 2 2 2 0 0 1 1 1 0 0 1 0 1 2 2 0 0 0 2 0 0 0 0 1 0 1 1 0 0 0 0 2 2 0 1 0 0 0 0 0 1 1 1 0 0 0 0 0 0 0 0 2 0 1 0 0 0 2 2 1 0 2 1 1 1 0 0 2 0 1 1 1 0 1 1 1 1 1 0 0 2 0 2 2 2 0 2 1 1 0 0 0 0 0 0 0 1 0 0 2 1 1 0 0 2 2 0 0 2 2 2 2 2 2 0 1 1 1 1 0 0 1 1 1 2 1 1 2 0 0 1 0 0 0 0 0 0 0 0 0 0 0 1 0 0 1 1 0 0 0 0 1 0 1 0 0 0 0 0 0 0 1 0 2 0 0 0 1 1 0 0 0 1 2 2 2 2 0 0 0 0 0 1 0 2 2 0 1 0 2 2 2 2 1 0 0 2 0 1 2 1 0 0 0 1 0 0 0 1 2 2 0 0 2 0 0 2 1 1 0 0 1 1 1 1 2 2 0 1 1 0 0 0 0 0 0 0 1 1 1 0 1 0 0 0 2 0 1 1 1 0 1 2 1 2 1 2 1 0 1 0 1 0 1 0 0 0 0 0 0 1 1 0 2 0 0 0 0 0 0 0 0 1 0 1 0 0 0 0 0 0 0 0 0 1 0 2
75 1 0 1 0 0 1 1 0 1 1 2 0 2 2 2 0 0 2 2 2 0 0 1 1 1 1 1 0 2 0 0 0 2 1 2 1 0 1 1 1 0 1 1 0 1 1 0 2 0 0 0 1 1 0 1 1 0 1 1 1 2 2 2 0 0 1 0 2 0 0 1 2 2 2 2 0 2 2 0 1 0 2 1 2 0 0 0 2 2 0 1 1 2 0 1 1 0 0 0 1 2 0 0 2 1 2 1 1 0 0 1 2 2 2 2 2 0 1 1 1 0 1 1 0 1 0 0 0 0 1 1 0 0 0 0 0 0 0 2 1 0 0 0 0 0 0 0 0 0 0 0 1 0 1 0 0 1 1 0 1 1 0 1 1 2 0 1 0 1 1 1 1 1 0 0 2 0 0 0 1 1 1 1 0 0 1 1 0 0 0 1 1 1 0 1 1 1 0 0 0 0 0 0 2 0 2 0 2 0 0 0 1 0 1 2 0 1 0 0 2 1 1 0 1 0 0 0 0 0 0 0 0 1 1 2 0 2 2 2 0 0 1 0 1 1 0 0 0 0 0 0 1 0 1 0 0 1 1 1 1 2 0 0 0 0 0 1 1 1 0 1 0 2 0 0 0 1 2 0 0 1 0 2 0 1 2 0 0 1 1 0 1 2 2 1 1 0 0 0 0 1 1 0 0 0 1 0 1 0 0 1 1 0 0 0 1 0 1 0 0 1 1 0 0 0 0 1 0 0 1 2 1 0 0 0 0 1 1 1 1 1 1 1 0 1 0 0 0 1 1 0 0 0 0 1 1 0 0 2 2 2 2 0 2 0 1 1 1 0 2 0 0 2 1 0 0 0 0 0 2 0 0 1 0 1 0 0 0 0 0 1 0 0 2 0 1 0 1 1 1 1 2 0 0 2 0 1 1 1 1 2 1 0 1 0 0 0 0 1 0 0 2 0 0 0 0 0 0 2 0 0 0 0 0 0 0 1 0 0 2 0 1 1 0 2 2 2 2 0 0 0 0 2 0 0 0 2 0 0 2 1 0 1 0 1 1 1 2 0 0 0 1 1 0 0 0 0 0 0 1 0 2 2 0 1 0 2 1 0 1 0 1 1 0 0 0 1 1 1 0 1 1 1 1 1 1 1 1 0 0 1 0 0 0 1 1 0 2 0 0 2 0 1 0 1 1 0 0 1 1 0 1 0 0 0 1 0 1 1 0 2 1 0 1 1 0 1 2 1 0 1 1 0 0 0 0 1 0 0 0 1 1 0 0 1 1 1 1 0 1 0 1 0 0 0 1 2 2 1 1 0 0 0 1 0 0 0 0 0 1 0 0 1 0 0 0 0 0 0 0 2 1 0 0 0 2 0 1 1 0 0 0 1 1 0 2 0 0 0 0 0 0 1 0 0 0 1 0 0 0 0 0 0 2 0 2 0 0 0 0 0 0 1 2 1 2 0 1 1 0 1 1 1 0 1 0 0 2 0 0 0 1 1 1 1 0 2 0 0 1 0 0 0 0 2 2 1 1 1 0 0 0 1 1 2 1 1 1 1 2 0 1 0 0 0 0 0 0 0 0 0 0 0 1 2 2 1 1 0 1 1 0 0 1 0 0 0 1 1 1 0 0 2 0 2 2 0 1 0 1 1 1 0 0 1 0 0 0 0 0 0 0 0 1 0 1 1 0 0 0 0 0 1 0 0 1 0 2 2 0 0 2 2 1 1 2 2 2 2 0 0 2 1 1 0 0 0 1 1 2 2 1 0 1 1 1 2 1 2 0 1 1 2 0 0 1 0 0 0 0 1 0 0 2 1 1 0 0 2 2 1 1 0 1 1 2 2 2 0 1 1 1 0 0 0 0 2 0 2 0 0 2 1 0 1 0 1 1 0 1 1 1 0 0 0 1 0 0 0 1 1 0 1 0 0 2 0 0 1 0 0 1 1 1 0 1 1 1 0 0 0 0 0 2 0 1 1 2 2 1 1 1 0 1 1 0 2 1 2 2 0 0 0 2 2 2 2 1 0 1 2 0 1 1 1 1 0 0 2 0 0 0 0 1 0 0 1 1 1 0 1 2 2 1 0 1 0 0 0 2 2 0 1 1 0 0 1 1 0 0 0 2 2 1 1 1 1 0 0 2 0 1 1 0 0 1 2 0 1 0 1 0 2 2 0 1 0 2 0 0 0 1 1 0 0 0 0 0 0 0 2 0 1 0 0 0 0 0 0 0 0 0 1 1 0 0 0 1 1 0 1
76 0 0 1 0 0 1 1 0 1 1 0 0 0 0 0 0 0 0 0 0 2 1 1 0 0 0 2 0 2 2 0 0 1 0 1 1 1 0 0 2 0 1 1 0 1 2 0 2 0 0 0 0 1 0 1 0 0 0 2 0 2 1 1 2 2 1 0 1 0 0 1 2 2 2 2 0 0 1 0 0 0 2 0 2 0 1 1 2 2 0 2 1 1 0 0 0 1 0 1 1 2 0 1 2 0 2 0 2 0 0 2 0 2 2 2 2 1 0 1 1 0 1 1 0 1 0 2 2 2 0 1 0 0 1 0 1 1 2 0 0 0 0 0 1 1 0 0 0 1 0 0 0 0 0 0 0 1 0 0 1 1 0 0 0 1 0 0 0 1 1 0 0 2 0 0 2 0 0 0 0 2 1 1 1 1 1 1 0 0 0 1 1 1 0 1 1 0 0 1 0 1 0 1 2 1 1 0 2 0 0 0 2 0 2 2 0 0 1 0 0 0 1 1 1 0 0 0 0 1 1 1 0 0 2 1 0 2 2 1 0 1 2 0 1 1 0 0 0 0 0 0 0 0 1 0 1 1 1 1 1 1 0 2 1 0 0 0 0 0 1 2 0 2 1 2 1 2 2 0 1 1 0 1 0 0 0 1 1 2 0 1 0 2 2 1 1 0 1 0 1 0 1 1 0 0 0 0 1 0 1 0 1 0 0 0 1 0 1 0 1 1 1 0 0 0 0 0 2 1 1 1 0 0 0 0 0 1 1 2 0 2 2 2 0 1 0 0 0 2 1 1 0 1 0 1 1 0 0 1 1 1 2 0 2 0 1 2 2 0 2 0 0 2 0 0 0 0 0 0 1 1 0 0 1 0 0 0 0 0 0 0 1 0 2 0 1 1 0 0 0 0 0 1 0 1 0 0 0 1 0 0 2 0 2 0 0 0 0 0 0 1 0 1 0 0 0 0 0 0 0 0 0 0 0 1 0 0 0 1 1 0 1 1 0 1 1 1 2 0 0 1 0 2 0 0 0 2 1 0 0 0 1 0 0 1 1 1 2 0 1 1 1 1 0 0 0 1 1 1 1 1 1 1 1 0 0 1 0 0 0 0 1 2 1 0 1 2 2 0 0 0 2 2 2 0 0 1 1 0 0 0 1 0 0 0 0 1 1 1 1 2 1 2 1 2 0 1 0 1 2 1 0 0 0 0 1 1 2 2 1 2 0 0 0 2 1 0 0 0 1 1 0 0 2 0 2 0 1 0 1 0 2 0 0 0 0 2 1 0 1 1 1 0 1 0 0 2 2 0 1 0 0 1 1 1 1 1 0 1 0 1 1 0 0 0 1 0 0 0 0 2 0 0 0 1 1 0 1 0 0 0 1 2 0 1 0 0 0 0 0 0 0 0 0 1 1 1 0 0 1 2 1 0 2 1 2 0 0 2 0 0 0 1 1 0 0 0 0 0 0 2 1 0 0 2 0 1 1 0 0 0 2 0 0 1 0 2 0 0 2 0 1 1 1 2 1 0 1 1 0 1 0 1 0 1 1 1 1 1 2 0 1 0 0 0 1 0 1 1 1 0 0 0 2 1 2 1 1 0 0 0 0 0 0 2 0 2 1 1 0 1 2 2 1 1 2 0 1 0 0 0 1 0 0 2 1 2 0 2 0 2 1 1 1 0 1 1 0 1 0 0 0 1 1 0 2 0 2 1 0 0 2 0 0 0 1 2 2 2 0 0 1 0 0 1 1 0 0 2 1 1 2 0 0 2 0 1 1 2 1 1 1 1 0 0 0 0 0 2 2 2 1 0 1 1 1 1 0 0 1 1 1 0 1 1 1 2 2 0 2 2 0 0 1 0 0 2 1 2 1 1 1 1 0 0 0 0 0 0 0 1 1 0 0 0 1 0 0 0 2 2 0 0 0 0 1 0 0 1 1 0 1 1 0 1 0 0 1 0 1 1 0 0 0 0 0 0 2 2 1 1 0 0 0 1 1 1 1 2 1 0 0 1 2 1 2 0 0 0 0 2 0 1 1 1 1 1 1 1 1 0 0 0 0 0 0 0 1 1 0 1 2 2 1 0 0 1 0 0 1 1 0 2 0 0 0 2 2 0 0 0 0 1 1 2 2 0 0 0 1 1 1 0 0 1 2 2 0 1 0 1 0 0 2 1 2 0 0 0 0 0 1 1 0 0 1 0 1 0 0 0 0 1 0 0 0 0 0 0 0 0 0 0 0 0 0 0 0 1 0 1
77 1 0 1 0 0 1 0 0 1 1 0 0 0 0 0 0 0 1 2 2 1 0 1 1 1 1 1 2 2 1 2 2 1 0 0 2 1 0 0 0 1 1 0 0 1 1 0 0 2 0 0 1 1 1 1 0 0 0 0 2 2 1 1 1 0 1 0 2 0 0 2 1 2 1 2 1 0 2 0 0 0 2 1 2 0 0 0 2 2 0 0 1 1 0 2 1 1 1 0 0 2 1 0 2 1 2 0 2 0 0 2 0 0 0 0 0 0 0 1 1 0 1 1 0 1 0 1 1 1 1 0 1 0 0 0 0 0 0 2 0 0 0 0 0 1 0 0 0 1 0 0 0 1 0 0 0 1 0 0 1 0 1 2 1 1 0 1 0 2 0 0 0 2 1 0 1 0 1 1 0 1 0 0 0 0 0 1 0 0 0 1 0 1 1 0 1 2 0 1 0 1 0 0 2 1 2 0 1 0 1 0 2 0 2 2 1 0 2 1 1 0 2 0 0 0 2 1 0 1 0 1 0 0 2 0 0 2 2 2 0 0 2 0 2 2 1 0 0 0 0 1 1 0 0 0 2 1 1 0 0 1 0 1 1 0 2 0 1 1 0 2 0 2 0 0 1 2 2 0 1 2 2 2 0 2 2 1 0 2 0 1 0 1 2 0 0 2 0 1 0 0 2 0 0 1 2 1 1 0 0 0 0 0 1 0 0 0 0 0 0 1 2 1 1 0 2 2 0 2 2 1 1 1 0 0 0 2 0 2 1 1 1 2 0 0 0 0 0 0 0 0 0 0 0 2 0 0 1 0 1 1 0 0 0 0 0 1 1 0 2 0 1 2 2 0 0 0 0 0 1 1 0 2 1 2 0 0 0 1 0 1 0 0 2 0 1 0 0 0 0 0 0 1 1 0 0 1 0 2 0 0 1 0 1 0 1 0 1 0 0 0 0 2 1 1 1 0 0 0 1 0 0 0 0 0 0 1 1 0 0 0 1 1 0 2 2 2 2 0 0 0 0 2 2 1 1 1 1 0 0 0 1 0 0 1 1 1 2 0 1 1 1 1 1 0 2 0 0 0 0 0 0 0 0 1 0 1 0 0 1 0 1 0 0 0 1 2 2 0 1 0 2 1 1 0 1 2 2 0 0 1 0 0 0 0 0 0 0 1 1 1 0 2 0 2 0 0 0 1 0 1 1 1 1 0 0 2 1 1 1 1 1 2 2 2 1 0 0 0 0 0 1 1 1 1 0 0 0 0 0 0 0 0 0 2 2 0 0 0 0 0 0 0 0 0 0 1 1 2 0 0 0 2 0 0 0 2 0 2 0 0 2 0 0 0 0 1 1 2 2 0 1 1 2 2 0 0 0 1 1 0 0 0 2 0 0 0 0 0 0 0 0 0 0 2 0 1 0 0 2 2 0 0 2 1 1 0 0 0 2 1 0 2 2 2 2 0 0 1 1 1 0 1 0 2 0 0 2 0 0 0 1 1 1 1 1 1 1 1 0 1 0 0 0 2 2 2 1 1 0 0 0 1 0 0 1 0 0 1 1 0 0 2 1 0 0 0 1 2 1 0 0 0 1 2 2 2 0 0 0 0 0 0 0 0 0 1 2 2 0 0 0 1 1 0 1 0 0 0 1 1 0 0 0 0 2 1 0 1 0 0 0 0 0 0 0 0 0 1 0 1 0 1 0 0 0 0 2 2 0 0 2 2 1 1 2 1 0 0 0 0 2 0 0 1 0 0 1 1 1 1 1 0 0 1 0 2 0 2 0 0 0 0 0 0 0 0 0 1 0 0 0 0 2 1 2 0 0 1 1 1 0 0 0 2 0 1 2 0 2 2 1 0 0 0 0 1 1 2 0 0 2 1 0 0 0 0 1 0 1 1 1 1 0 0 1 0 0 0 2 2 0 0 0 0 0 0 0 0 0 0 0 0 0 1 1 0 1 0 1 1 0 0 2 0 0 0 2 2 1 1 0 0 0 0 0 2 0 2 2 0 2 0 1 0 2 2 0 0 0 2 0 2 1 1 1 0 0 1 1 0 1 1 2 1 0 0 1 0 0 1 2 0 0 0 1 0 1 1 2 2 0 1 0 0 0 1 2 1 0 0 0 0 0 2 1 1 1 0 2 0 1 0 0 0 1 2 0 0 0 0 1 1 2 0 0 0 0 0 0 0 1 1 0 0 0 1 1 0 0 1 0 0 1 0 1 0 0 0 0 0 0 0 0 1 0 1 1 1 1 0
78 1 0 1 0 0 1 2 0 0 0 0 0 1 1 1 0 1 2 1 1 1 0 1 0 0 0 0 1 1 0 1 0 0 1 0 2 1 1 1 0 0 0 2 0 1 0 0 1 2 1 0 0 0 0 1 0 0 0 1 0 1 2 2 1 1 2 0 1 0 0 0 1 2 1 2 1 0 2 1 0 0 2 1 2 0 0 0 1 2 0 0 2 0 0 0 0 1 1 1 0 2 1 0 2 0 2 1 0 0 0 1 1 2 2 2 1 0 1 1 1 1 1 1 0 1 0 0 2 0 0 0 0 0 0 0 0 0 0 1 0 0 0 0 1 0 0 0 0 2 1 0 0 0 0 0 0 0 0 0 1 1 1 2 0 2 0 0 1 1 1 1 2 0 0 0 2 1 0 0 0 0 1 1 0 0 1 0 0 0 0 0 1 1 0 0 1 1 0 1 0 1 0 0 2 0 2 0 1 0 0 0 2 0 2 2 0 1 0 0 2 2 2 0 0 0 1 2 2 0 0 0 0 1 2 0 1 1 1 1 0 0 1 0 2 2 0 0 0 0 0 0 2 1 0 0 0 0 0 0 0 0 0 1 1 0 1 1 0 0 0 2 0 1 0 0 0 1 2 0 1 2 0 1 1 0 1 2 0 2 0 0 0 2 2 0 1 0 0 0 0 0 2 0 1 0 0 1 1 0 0 2 2 1 1 0 1 0 0 0 0 2 2 1 2 0 2 1 1 1 2 2 0 0 0 0 0 2 0 0 0 0 1 2 0 1 1 1 1 1 0 1 0 0 1 1 0 0 0 1 1 1 2 0 2 0 0 2 2 1 1 1 0 2 0 1 0 0 0 0 0 2 0 1 0 1 0 0 0 1 0 0 2 0 2 0 1 0 1 1 1 1 1 2 1 0 0 2 0 2 0 0 0 0 0 0 2 1 1 0 1 1 0 1 1 1 2 0 0 0 0 0 0 0 0 2 0 2 0 0 2 0 2 0 1 1 2 0 1 1 0 0 0 2 1 0 1 2 1 2 2 2 1 0 0 1 1 0 2 0 0 0 0 2 1 1 1 0 0 0 0 0 1 1 0 1 0 1 0 1 0 0 1 1 1 0 0 0 0 1 0 2 2 1 1 1 2 1 1 1 0 0 0 0 0 0 0 0 1 2 1 1 1 2 1 2 0 1 0 2 0 1 1 1 1 0 1 1 1 1 1 2 2 1 2 2 1 2 2 0 0 0 0 1 2 0 1 0 2 0 0 0 0 0 0 1 1 2 0 0 1 2 0 0 0 2 2 0 1 2 0 0 0 0 0 0 0 0 1 1 0 0 1 1 0 1 0 0 0 0 0 2 1 2 2 2 0 0 0 2 1 0 1 2 0 1 0 0 0 0 0 0 0 0 0 1 1 2 0 0 1 1 0 0 1 0 2 0 0 0 2 1 0 0 2 2 2 0 0 1 1 1 2 0 0 1 0 0 2 1 1 0 2 1 0 1 0 2 0 0 1 0 1 0 0 1 1 0 2 0 1 0 0 0 0 2 0 1 0 1 2 0 0 1 1 0 0 0 2 2 1 0 0 1 1 2 1 2 0 1 0 0 0 0 0 0 0 2 1 1 0 0 0 2 0 2 2 0 0 0 1 1 0 0 0 0 1 1 0 1 0 0 0 0 1 1 2 1 0 0 0 0 0 0 0 0 0 0 2 0 0 1 2 1 0 1 1 2 1 1 0 0 1 1 0 0 0 0 1 2 1 1 1 0 0 2 0 2 0 2 0 1 2 2 1 1 1 0 0 0 0 0 1 0 1 1 2 0 0 1 1 0 1 1 1 2 2 1 2 0 1 2 1 1 0 0 1 1 1 2 0 0 2 1 0 0 0 0 0 0 0 0 1 1 0 0 1 0 0 0 1 1 0 0 1 0 1 1 1 0 0 0 0 0 0 0 0 1 1 0 0 0 0 0 2 1 0 0 1 2 2 2 0 0 0 0 0 2 0 2 2 0 0 1 1 1 1 2 0 0 0 2 1 1 2 1 1 0 1 1 1 0 0 0 1 1 0 0 2 0 0 2 2 2 0 0 0 0 0 0 2 2 0 1 2 0 0 0 1 1 0 0 2 1 2 0 1 1 0 1 2 0 1 1 0 1 2 2 0 0 0 0 1 0 1 1 1 1 2 0 1 0 1 1 0 0 0 0 2 2 1 1 0 0 0 0 0 0 0 0 1 0 1 1 1 0 0 1 1 0 1 1
79 0 0 2 0 0 1 2 0 0 0 0 0 1 0 0 0 0 0 0 1 2 0 1 1 1 1 1 1 1 1 1 0 0 0 0 2 1 0 0 0 1 0 1 1 1 0 0 2 0 0 0 0 0 1 1 1 1 1 1 1 1 1 1 1 1 1 1 2 0 0 0 2 2 2 2 0 2 2 0 2 0 2 1 1 0 0 2 2 2 2 1 1 1 0 2 0 1 0 2 1 1 1 0 2 0 2 2 0 0 0 0 0 0 0 0 0 0 1 1 1 0 1 1 0 1 0 1 1 1 0 0 0 0 0 0 0 0 0 0 0 0 0 0 0 0 0 0 0 2 2 0 0 0 1 0 0 0 0 1 1 1 0 1 0 1 0 1 0 1 1 2 0 2 0 1 1 1 0 0 0 0 0 0 0 0 0 1 1 0 0 0 0 0 2 0 1 2 0 1 0 1 0 1 2 2 0 0 1 1 0 0 1 0 2 2 1 0 2 0 2 2 2 0 0 0 0 0 0 0 0 0 0 0 0 0 0 2 2 1 0 0 1 0 2 2 0 0 0 0 0 0 2 1 0 0 2 2 2 2 2 2 1 2 1 0 0 0 2 1 0 2 0 0 0 0 0 0 2 0 0 0 1 2 0 2 2 2 0 2 0 0 0 2 2 1 1 0 0 0 0 0 0 2 0 0 0 0 1 0 0 1 2 1 2 0 0 0 0 0 0 1 1 0 1 0 1 2 1 1 2 1 0 0 0 0 1 2 0 2 2 2 1 2 0 1 0 0 1 2 2 0 0 0 1 1 0 0 0 1 0 0 0 0 0 0 1 2 2 0 2 0 0 2 0 0 0 0 0 0 1 1 0 1 0 2 0 1 1 0 0 0 0 0 1 1 0 0 1 1 0 1 0 2 0 1 0 1 0 0 0 0 0 0 0 0 2 0 0 0 0 0 0 1 0 2 1 0 0 0 0 0 0 1 1 1 0 0 0 1 2 0 2 0 1 1 2 1 2 0 0 1 0 2 2 1 2 0 1 0 0 0 0 1 0 1 1 0 2 0 0 0 2 1 0 1 0 0 0 0 1 0 1 1 0 0 0 1 1 0 1 1 2 1 0 0 0 1 1 1 0 1 2 1 1 0 1 2 0 1 0 1 0 0 0 0 0 0 1 0 1 2 1 2 1 1 0 1 0 1 0 1 2 2 2 1 0 1 2 2 0 1 0 0 0 1 0 1 1 0 0 0 1 1 2 0 1 0 2 0 1 0 0 0 0 1 1 1 0 1 0 0 1 0 1 1 1 1 1 2 0 1 0 0 1 0 0 0 2 2 1 0 0 1 0 0 0 0 0 0 0 2 0 1 0 2 1 0 0 1 1 0 0 1 1 0 1 0 0 0 0 0 0 0 0 2 0 1 1 1 0 0 0 0 2 0 2 0 1 0 1 1 0 1 1 1 0 0 1 2 0 1 1 1 0 1 0 1 1 0 0 0 1 0 0 0 0 2 0 0 0 0 0 0 0 2 1 1 2 0 0 0 0 1 1 1 1 1 0 0 0 2 0 0 2 0 0 1 2 2 0 2 0 0 0 2 2 2 0 0 0 0 0 0 0 1 0 1 2 2 1 0 2 2 0 1 1 0 1 0 2 2 0 0 0 0 0 1 0 1 0 1 1 1 1 0 1 0 0 0 0 0 0 1 0 0 0 0 1 0 0 0 2 1 1 0 2 1 2 2 1 1 0 0 1 0 0 0 0 1 2 2 1 0 0 2 0 2 0 2 0 0 0 0 0 0 1 1 0 1 1 1 0 0 2 2 1 0 0 1 2 0 0 1 2 0 1 2 0 0 0 0 1 0 0 0 0 1 1 2 0 0 2 1 1 0 0 1 1 2 2 2 1 0 0 0 1 0 1 0 1 1 0 0 0 1 1 0 0 0 0 0 0 0 0 0 2 1 2 1 1 0 2 0 1 0 0 0 2 2 1 1 0 0 0 1 1 2 0 2 2 0 0 0 2 2 2 1 0 0 0 1 1 1 1 2 0 1 0 0 0 0 0 0 0 0 0 1 2 0 0 2 1 1 1 0 2 0 1 1 2 2 1 2 1 2 0 2 2 0 0 0 1 0 0 0 1 0 0 0 2 0 1 0 0 0 1 2 0 1 0 1 0 0 2 1 1 1 2 1 0 0 0 0 0 0 0 0 1 0 0 1 0 0 0 0 0 0 0 0 0 0 0 0 1 0 0 0 0 0 1 1
80 0 0 1 0 0 0 2 1 0 2 0 0 1 1 1 0 0 1 1 1 2 0 2 0 0 0 1 0 1 1 1 1 1 0 2 1 2 0 0 1 0 0 0 0 0 1 0 1 1 0 0 0 1 1 1 0 0 0 0 1 1 2 2 0 0 1 0 1 0 0 1 2 2 2 2 0 1 2 0 0 0 1 0 1 0 0 0 1 2 0 0 1 2 0 1 0 2 0 2 2 2 0 0 1 0 1 2 0 2 0 0 0 2 2 2 2 0 1 0 0 0 0 0 0 0 0 1 1 1 0 0 0 0 1 1 0 1 0 0 1 0 0 0 0 0 0 0 0 0 0 0 0 0 0 0 0 1 0 0 1 0 0 2 1 1 0 0 0 0 1 0 1 1 1 0 2 0 2 2 0 2 0 0 0 0 1 1 1 0 0 0 0 0 2 0 1 2 0 0 0 0 0 0 2 0 2 2 1 0 1 0 1 0 1 2 0 1 2 0 1 1 2 0 0 0 2 0 0 1 0 0 0 1 1 0 1 1 1 0 0 0 2 0 1 1 0 0 0 0 0 0 2 1 0 0 0 0 1 1 1 1 0 2 2 0 0 0 2 0 1 2 0 1 0 0 2 1 1 0 1 0 0 2 0 1 1 2 0 2 0 0 0 2 2 0 1 1 0 0 0 1 2 0 0 1 1 0 1 0 1 1 1 1 1 0 0 0 1 0 0 1 1 1 0 0 0 2 0 1 2 0 0 0 0 0 0 1 1 2 0 2 1 1 1 0 1 0 1 1 1 0 0 1 1 0 1 0 0 2 2 2 2 0 2 2 0 1 1 1 1 1 0 2 0 0 0 1 0 1 2 2 1 1 0 1 0 0 0 0 0 0 1 1 2 0 1 0 0 0 1 1 1 0 0 0 1 1 0 1 0 1 0 1 1 0 1 1 0 0 0 1 1 1 0 0 0 0 0 1 0 0 0 0 0 0 0 1 0 0 0 0 1 1 0 0 2 1 2 0 0 0 0 2 1 1 1 1 2 1 1 2 0 0 0 0 0 1 2 0 0 0 1 1 1 0 0 1 1 1 1 1 1 1 1 0 0 2 1 0 0 1 0 1 0 0 0 1 1 0 0 0 2 1 2 1 0 2 0 2 0 0 0 0 0 0 0 0 1 1 1 2 1 2 1 2 1 1 1 2 0 1 2 1 2 0 0 1 1 2 0 2 2 1 1 1 1 0 0 0 0 0 1 0 1 1 1 1 2 0 1 0 1 0 0 0 0 1 0 0 1 2 1 0 0 0 1 2 2 1 1 0 1 1 1 1 1 1 1 2 0 0 2 0 1 0 1 1 1 1 1 1 0 1 1 2 1 0 0 0 0 0 0 0 2 0 0 0 0 0 0 0 0 0 0 0 2 0 0 0 0 0 0 0 1 0 2 1 0 0 0 1 0 2 1 1 1 0 1 1 1 1 1 1 0 1 0 0 1 1 1 1 1 1 1 1 1 1 1 1 1 1 0 1 1 2 2 1 2 0 1 0 0 1 1 2 0 0 1 2 2 0 0 0 0 0 0 0 0 1 0 1 0 0 2 0 0 2 0 0 0 0 0 0 0 0 0 2 2 2 0 0 1 2 0 0 1 0 1 0 1 1 1 0 0 2 0 0 0 0 0 1 0 0 0 0 0 1 0 1 0 0 0 1 0 1 1 0 0 0 0 0 2 1 0 1 1 0 0 0 0 0 2 1 0 0 0 1 0 1 2 2 0 1 1 0 1 2 0 2 0 0 1 2 0 0 0 1 0 0 0 0 1 0 1 1 2 1 1 0 1 0 1 1 1 2 2 2 2 0 0 1 2 0 0 0 0 1 0 2 0 0 1 1 0 0 0 1 1 0 0 0 1 1 0 0 1 1 1 0 2 2 0 0 0 0 1 0 0 0 0 0 0 0 0 1 1 0 1 0 0 0 0 0 1 1 0 1 0 2 1 1 0 0 0 0 0 2 0 2 2 0 0 0 2 2 1 1 2 0 0 2 0 1 2 0 1 1 0 0 0 0 0 0 1 1 0 0 1 0 0 1 2 2 0 0 1 1 0 0 2 2 0 1 0 1 1 1 1 0 0 0 2 0 1 1 1 0 0 0 2 0 1 1 1 0 1 1 0 0 0 0 0 0 0 1 0 0 1 0 0 0 0 0 0 0 0 0 1 0 0 1 0 1 0 0 0 1 0 0 0 1 0 1 1 0 0 0 0 0 1 1
81 0 1 1 0 0 1 1 0 1 1 0 0 0 0 0 0 0 0 0 0 2 0 2 0 1 1 1 0 1 0 0 1 1 1 0 2 0 0 0 1 0 0 1 0 1 0 0 2 0 0 0 1 1 0 1 1 0 1 1 2 2 1 2 1 0 0 0 1 0 0 1 1 2 1 2 1 2 2 0 2 0 2 0 1 0 0 0 2 2 0 0 2 0 0 0 0 0 0 1 0 2 1 0 2 0 2 1 1 0 1 2 1 2 2 2 1 0 0 2 2 1 0 0 0 0 0 0 2 0 2 0 1 0 0 0 1 1 0 1 1 0 1 1 1 1 0 0 0 2 1 0 0 0 0 1 1 1 0 1 0 1 0 2 1 2 0 1 0 1 1 1 1 1 0 0 2 0 0 0 0 0 1 1 0 0 1 0 0 0 0 0 1 2 1 1 1 2 0 0 0 0 0 0 2 1 2 1 1 0 1 0 2 0 1 2 1 0 2 0 0 0 2 0 0 0 0 0 0 1 0 0 0 1 2 0 1 2 2 1 0 0 2 0 2 2 0 0 0 0 0 0 1 0 0 0 1 0 0 0 0 0 0 1 1 0 2 0 2 2 0 2 1 0 0 0 2 1 1 0 1 1 0 2 0 2 2 2 0 2 0 0 0 1 2 0 1 0 0 0 0 0 2 0 2 0 0 0 0 0 0 0 1 0 0 0 1 1 1 0 1 1 0 1 0 0 1 1 0 0 1 2 0 0 0 0 0 2 0 1 0 1 1 1 0 1 0 0 1 1 1 0 0 1 1 0 1 0 1 1 2 2 2 0 2 0 0 2 2 0 2 0 0 2 1 1 0 0 0 0 2 1 0 2 0 0 0 1 1 0 0 0 1 0 2 0 1 0 0 0 0 0 2 0 0 0 2 0 0 0 0 1 1 0 1 1 0 0 0 0 0 1 0 0 1 1 1 0 0 0 0 0 1 1 1 0 0 0 1 1 0 0 1 1 1 2 1 0 0 0 0 0 0 2 1 0 1 0 1 1 1 2 1 0 0 1 1 1 1 1 0 2 1 1 2 0 0 0 0 1 2 0 0 0 0 2 0 1 0 0 0 0 1 2 2 0 1 1 1 0 1 1 1 0 1 2 2 1 1 1 0 0 0 1 1 0 0 0 1 0 0 2 1 2 2 2 0 1 0 1 1 1 2 1 2 0 0 1 0 0 1 1 1 1 1 1 1 2 2 0 0 0 1 0 0 1 0 0 1 1 1 0 1 0 0 0 0 0 0 1 0 0 1 0 1 1 1 2 2 2 0 0 1 1 0 0 0 0 0 0 0 0 1 1 0 0 0 1 0 0 0 2 1 0 0 1 0 0 0 2 1 0 0 0 1 0 1 0 0 0 0 0 1 1 0 0 1 0 0 0 0 0 0 0 2 1 2 0 0 0 0 0 0 1 1 1 1 1 0 0 0 2 1 1 0 1 0 1 0 0 0 0 0 1 1 1 0 2 0 0 2 0 0 1 1 2 2 1 0 2 0 0 0 0 0 1 1 1 0 1 2 0 0 0 0 0 1 0 1 1 0 0 0 0 2 1 2 2 0 0 0 0 1 0 0 2 0 1 2 2 0 0 1 2 0 2 2 1 1 0 2 2 0 0 0 0 0 0 0 1 1 1 1 1 1 0 1 0 0 1 1 1 0 0 0 0 0 0 1 0 0 0 2 2 1 0 2 2 2 2 0 0 1 1 0 0 0 0 0 2 0 0 1 0 0 2 0 2 2 2 0 2 0 0 0 0 0 2 0 2 2 2 0 0 2 2 2 0 1 1 2 0 0 2 2 2 2 1 2 0 1 1 0 0 0 0 0 1 1 2 1 1 1 1 1 1 0 0 1 0 0 0 1 0 0 0 0 0 0 0 2 2 0 0 0 0 0 0 0 0 0 0 1 1 0 1 0 0 2 0 0 0 0 1 2 1 1 1 0 2 1 1 0 0 0 1 1 2 0 2 2 0 1 1 2 1 2 1 1 0 0 2 0 1 2 1 1 1 2 2 2 0 0 0 0 0 0 0 2 1 0 2 2 1 0 0 1 0 1 1 2 2 1 1 0 1 0 1 1 0 0 0 1 0 0 0 1 0 1 0 2 0 1 1 1 0 0 1 0 0 0 0 0 1 1 0 0 1 2 0 0 0 0 0 1 0 1 0 1 1 0 1 0 2 0 0 0 0 0 0 0 0 0 0 0 0 0 0 0 0 1 1
82 1 0 0 0 0 0 1 0 1 1 0 2 2 0 0 1 0 1 0 0 1 1 2 0 0 0 1 0 2 1 1 0 0 1 1 1 1 0 0 1 1 0 1 0 1 0 0 0 2 1 0 1 1 0 2 0 0 0 1 0 2 1 1 0 0 0 1 1 0 0 0 1 2 1 2 1 0 0 0 0 0 1 0 0 0 0 0 1 2 0 0 1 1 0 1 0 2 0 2 2 2 1 0 2 1 2 2 0 0 1 2 1 2 2 2 1 0 0 2 2 0 2 2 0 2 0 1 1 1 0 0 0 0 1 1 0 1 0 1 0 0 0 0 0 1 0 0 0 1 0 0 0 1 1 0 0 1 1 0 0 1 0 2 1 2 1 1 0 0 2 0 0 2 0 0 1 1 0 0 0 0 1 1 0 0 2 1 0 0 0 1 0 0 1 0 1 0 0 0 0 0 0 1 2 1 2 0 1 0 0 0 1 0 1 2 0 2 0 1 2 1 0 0 2 0 0 0 0 1 0 0 0 0 1 0 0 2 0 1 0 0 1 1 2 1 1 0 0 0 0 0 1 0 0 0 2 1 1 0 0 1 0 2 1 0 0 0 2 2 0 2 0 2 0 0 1 0 1 0 0 1 0 2 1 1 2 2 0 2 0 0 0 1 2 0 2 1 0 1 0 1 2 0 0 0 0 0 0 0 0 2 1 0 0 0 0 2 1 1 0 1 2 1 2 0 1 2 1 1 1 1 1 1 0 0 0 2 0 1 0 1 2 1 1 0 1 1 1 0 0 1 1 0 1 0 1 0 0 1 1 2 2 0 2 0 0 1 1 1 1 1 1 2 1 0 0 1 1 1 2 0 0 0 0 2 0 0 0 1 0 1 1 0 2 0 1 0 0 0 0 0 2 0 0 0 2 1 0 1 0 0 1 1 1 0 0 0 0 0 1 2 1 0 0 1 1 0 0 0 0 0 2 1 1 0 1 1 1 1 2 0 2 0 0 0 0 2 2 0 0 0 0 1 2 1 2 0 1 0 0 1 0 1 0 1 1 1 2 1 0 1 0 2 1 1 1 0 0 0 0 0 2 2 1 0 1 0 0 0 2 0 0 2 1 0 0 1 1 0 1 1 0 0 0 2 2 1 1 1 0 0 0 0 1 0 0 1 1 2 1 2 1 1 0 1 1 1 1 2 0 1 1 1 1 0 0 0 1 1 2 2 1 1 2 1 2 0 0 0 1 1 0 1 2 0 1 1 0 1 0 0 1 1 1 0 0 0 0 0 1 1 0 0 0 0 0 2 1 2 0 0 2 2 0 0 0 0 1 1 0 0 0 0 0 0 0 0 0 0 0 1 0 2 2 2 0 0 1 0 1 0 1 2 0 1 0 0 0 0 0 0 0 0 0 1 1 2 0 0 0 0 0 0 1 1 2 0 0 1 0 0 0 1 1 1 1 0 0 1 0 1 0 1 0 2 0 1 1 1 1 1 2 1 0 1 0 1 1 1 0 1 0 1 1 2 1 1 1 1 0 1 1 0 0 1 2 0 0 1 2 0 0 1 2 0 0 1 1 1 0 0 0 0 1 2 2 0 0 1 1 1 0 0 0 1 0 1 0 0 0 1 1 2 0 1 1 1 0 0 1 1 0 0 0 0 1 0 0 1 0 1 0 0 0 1 1 1 0 1 1 1 0 0 0 0 0 0 1 0 0 0 2 0 0 0 2 1 1 1 0 0 0 0 0 1 0 0 1 0 1 2 2 0 2 1 1 1 0 2 1 1 1 2 0 0 0 1 0 1 1 2 0 0 2 2 1 1 0 0 0 0 0 1 1 2 1 1 2 0 1 2 1 0 0 0 0 2 0 2 0 0 2 0 0 1 0 0 0 0 0 0 0 0 0 0 0 0 0 1 1 1 0 0 1 0 1 2 0 0 0 0 0 0 0 0 1 0 1 0 0 0 0 1 2 1 1 1 2 2 2 2 0 0 0 2 2 2 0 2 2 0 0 0 2 2 2 2 0 0 0 2 0 0 2 2 0 0 0 1 0 0 0 0 1 1 0 2 2 1 1 1 1 1 0 0 1 1 1 1 2 2 0 1 0 0 0 2 2 0 0 0 1 0 0 2 1 0 0 0 1 1 1 0 0 0 1 1 0 1 1 1 0 0 0 1 2 0 2 1 0 0 0 0 0 1 0 0 2 0 0 0 0 0 0 0 0 1 1 1 1 0 1 0 1 0 0 0 0 0 1 2
83 1 0 2 0 1 2 1 1 1 2 0 1 1 0 1 0 0 0 1 0 2 0 2 0 0 0 0 1 1 1 0 1 0 1 0 2 1 1 1 0 1 0 0 0 0 0 0 0 2 0 0 0 1 0 1 1 0 0 1 1 2 2 2 0 0 0 0 2 1 0 1 1 2 1 2 1 1 2 0 1 0 2 2 2 0 0 1 2 2 0 1 1 1 0 0 0 1 0 2 0 1 0 0 2 0 2 1 1 0 0 2 1 1 2 2 1 0 1 1 1 0 1 1 0 0 0 1 2 1 1 1 0 0 0 0 0 0 0 1 1 0 0 0 1 2 0 0 0 1 1 0 0 0 1 0 0 1 0 0 1 1 0 2 1 2 0 0 1 1 1 0 0 2 0 0 1 1 0 0 0 0 1 1 1 1 1 2 2 1 1 1 0 0 2 0 0 1 1 0 0 0 0 0 2 1 1 0 1 0 0 0 0 0 1 2 0 1 0 0 2 1 1 0 1 1 1 0 0 2 0 0 1 1 0 1 0 2 2 2 0 0 2 1 1 1 0 1 1 1 0 0 0 1 0 0 1 0 0 0 0 0 0 1 1 0 2 0 0 0 0 2 0 2 0 1 1 2 2 0 1 2 0 0 1 0 1 1 0 2 0 1 1 2 2 1 1 1 0 1 0 0 1 1 1 0 0 0 1 0 0 1 2 1 2 0 0 0 0 0 1 0 1 1 1 0 1 1 1 1 1 1 0 0 0 0 0 1 1 1 0 0 2 2 0 1 0 0 0 1 1 0 0 0 2 0 0 0 0 2 2 2 1 0 1 1 1 1 1 0 2 0 1 2 0 0 0 1 1 1 2 1 0 1 1 0 0 0 0 1 0 0 0 1 2 0 1 0 1 1 1 1 2 0 0 0 2 1 0 2 0 0 0 0 0 0 0 1 0 0 1 2 0 1 0 2 0 0 0 0 1 0 2 2 2 1 0 1 2 1 2 0 2 0 1 2 1 1 2 0 0 0 0 2 2 2 2 1 1 1 1 2 0 1 0 1 1 2 2 0 2 2 1 1 2 0 1 0 0 0 2 0 1 1 0 1 0 2 1 0 1 0 0 1 1 0 0 0 0 2 0 1 1 0 1 1 1 1 0 2 0 0 0 0 0 0 0 0 0 0 0 2 0 2 0 2 0 1 0 1 0 1 1 1 1 0 0 0 2 2 1 1 1 1 1 1 2 0 0 0 0 0 0 0 0 1 0 0 2 0 0 0 0 0 0 1 1 0 0 0 0 1 1 0 1 1 1 2 2 2 0 0 1 1 0 0 0 0 1 2 0 0 0 1 0 0 0 0 0 0 0 1 0 1 0 1 1 0 0 2 0 0 1 1 0 1 0 0 0 0 0 0 0 0 0 0 2 1 0 0 1 1 1 1 1 1 2 1 0 0 0 1 0 2 1 2 1 0 0 1 0 2 0 1 1 2 0 1 2 0 0 0 1 2 2 2 1 2 0 0 0 0 1 0 0 1 0 1 2 0 0 0 0 1 1 1 1 0 0 1 2 0 0 1 1 0 0 0 1 2 1 0 0 0 2 2 2 1 0 2 0 0 0 0 0 0 0 2 1 1 0 0 0 2 0 2 2 0 0 0 1 2 2 0 0 2 1 1 1 1 0 1 0 0 1 0 0 1 0 0 0 0 0 0 0 1 0 0 2 0 0 0 2 1 0 2 2 2 2 2 0 0 1 0 1 0 0 0 0 2 1 0 0 0 1 1 1 2 1 2 0 1 2 2 0 0 0 0 0 0 0 2 1 0 1 0 1 0 0 2 2 0 1 0 1 1 1 2 2 0 0 0 1 1 0 0 1 1 1 2 1 1 1 1 0 0 0 0 0 0 0 0 1 0 1 1 1 0 0 0 2 2 0 1 1 0 1 0 0 0 0 1 1 0 0 0 1 1 2 0 0 0 0 0 0 0 0 1 2 2 1 1 0 0 0 0 0 1 0 2 2 0 0 0 2 2 2 1 0 1 0 2 0 0 2 0 1 0 0 1 0 0 1 1 1 1 0 0 1 0 1 0 1 0 2 0 2 1 0 0 2 2 0 2 0 0 0 0 1 1 0 0 1 1 1 1 1 1 0 0 1 0 1 0 1 0 1 2 0 0 0 0 0 0 1 0 1 1 2 0 1 0 0 0 1 1 0 0 1 1 0 1 0 1 0 1 1 1 0 1 0 0 0 1 1 0 0 0 0 0 0 0
84 0 0 1 1 0 2 1 0 0 0 1 1 1 0 0 1 0 0 1 1 1 0 2 0 0 0 1 1 2 1 0 1 1 1 0 2 2 0 0 0 1 1 1 0 1 1 0 0 2 0 0 0 0 0 2 0 1 0 2 0 1 2 2 0 0 1 0 2 1 1 1 2 2 1 2 1 0 1 1 0 0 2 1 1 0 0 0 1 1 0 0 2 2 1 1 0 1 0 1 1 2 1 0 2 0 2 0 2 0 0 2 1 2 2 2 1 0 1 1 1 0 2 2 0 1 0 1 1 1 1 0 0 0 0 0 0 0 0 0 1 0 0 0 1 1 0 0 0 0 0 0 1 0 0 1 1 0 0 0 1 0 0 2 1 1 0 0 0 0 2 0 0 2 0 0 1 1 0 1 0 1 1 1 0 0 1 0 0 0 0 0 0 0 2 0 1 2 0 1 0 1 0 0 2 1 1 1 1 0 1 0 1 0 1 2 1 1 1 1 2 1 2 0 0 0 1 0 0 1 0 0 0 0 2 0 0 2 2 2 0 0 2 1 2 2 0 0 0 0 0 0 0 0 1 0 1 1 1 0 0 1 0 0 0 0 0 1 1 0 0 1 0 0 0 0 0 1 2 0 1 2 2 2 0 2 2 2 0 2 0 0 1 2 2 1 0 1 0 1 0 1 1 1 1 0 0 0 1 0 0 1 2 1 1 0 0 0 0 0 0 1 0 0 1 0 1 1 0 0 1 2 1 1 0 0 0 0 2 1 2 1 1 1 1 0 1 0 1 1 1 0 1 0 1 0 1 0 0 0 0 0 1 0 1 2 0 2 2 1 1 1 0 2 0 0 0 1 1 0 1 0 1 1 0 0 0 0 0 2 1 1 2 0 1 1 1 0 1 1 1 1 0 2 1 0 0 1 1 2 1 1 0 0 0 0 1 1 0 0 0 2 2 2 0 0 0 0 0 1 0 0 0 1 1 2 0 1 0 0 2 0 2 0 1 2 1 0 0 0 0 1 0 2 0 0 0 1 2 1 1 1 0 0 0 1 1 0 2 0 0 0 2 1 2 0 2 0 0 0 2 1 1 1 0 0 1 1 1 0 1 1 0 1 1 0 1 1 1 0 0 1 0 0 0 1 2 2 2 0 0 1 0 1 1 0 0 0 0 1 2 1 0 2 0 2 0 0 0 1 1 0 1 1 1 1 1 1 1 1 1 1 1 0 1 2 0 1 1 0 1 1 0 0 0 2 0 0 1 0 0 0 1 0 0 1 1 2 1 0 0 0 0 0 0 0 0 2 2 1 0 0 2 2 0 0 0 0 0 1 1 0 0 0 0 0 0 1 1 1 1 1 0 2 2 2 2 0 0 1 0 0 0 1 1 0 1 0 1 1 1 1 0 1 0 1 0 0 0 0 1 1 0 0 2 1 1 0 0 0 0 1 0 2 2 2 1 0 0 1 1 0 0 1 1 2 0 0 1 0 0 0 1 1 0 1 0 2 1 1 0 1 0 1 1 1 1 1 2 1 0 0 0 1 0 0 2 0 0 2 0 1 1 0 0 0 0 0 1 1 0 0 0 0 1 2 2 1 0 0 0 0 0 2 0 2 0 1 0 0 0 0 0 2 0 2 2 1 1 1 1 1 0 0 0 0 1 0 0 0 0 0 1 1 1 0 1 2 0 1 0 1 0 0 1 0 0 0 2 2 0 0 2 2 0 1 2 1 0 0 0 0 2 1 0 0 0 0 1 1 1 1 0 1 0 1 0 1 1 2 1 1 1 2 0 0 1 1 0 1 1 1 0 0 2 0 0 0 0 1 1 0 0 1 1 1 1 1 2 0 1 1 1 1 0 0 1 1 0 1 0 0 2 2 0 0 0 0 0 0 2 2 0 0 0 0 0 0 0 0 2 2 0 0 0 0 1 0 0 1 1 0 0 0 0 0 0 0 1 0 0 0 0 0 1 0 0 0 1 0 0 0 0 0 0 1 1 1 1 2 2 0 0 0 2 1 2 2 0 0 0 2 0 1 2 1 1 0 1 2 2 0 0 0 1 1 0 1 1 1 0 1 2 1 0 0 0 1 0 0 1 1 0 2 0 0 0 1 2 0 0 0 2 0 0 0 1 1 0 0 2 0 1 0 0 1 1 1 0 0 0 0 0 0 1 0 1 0 0 0 0 0 1 1 0 0 1 0 2 1 0 1 0 1 0 0 0 1 1 1 1 0 0 0 1 0 0 0 0 1 1 2
85 0 0 2 0 0 2 1 0 2 2 0 1 2 1 1 1 0 0 1 1 2 0 2 0 0 0 0 1 1 0 0 0 0 0 0 2 1 1 1 0 1 0 0 1 1 1 0 0 2 2 0 0 0 1 0 2 1 0 1 0 0 2 2 1 1 2 1 1 0 1 0 1 2 1 2 1 1 2 1 1 0 2 0 1 0 0 0 2 2 0 0 1 2 1 2 0 1 0 2 0 2 1 0 2 1 2 2 0 0 0 1 1 2 2 2 1 0 1 1 1 0 2 2 0 2 0 2 2 2 0 2 0 0 0 0 0 0 0 1 0 0 0 0 0 0 0 0 0 0 0 1 0 0 0 0 0 0 1 0 1 1 0 2 2 2 1 1 0 1 1 0 1 1 0 0 2 1 0 0 0 2 1 1 1 1 1 2 1 1 1 1 1 1 1 1 1 1 1 0 0 0 0 1 2 2 1 0 1 0 0 0 1 0 1 2 0 0 1 2 2 0 2 0 0 0 1 1 1 1 0 0 1 0 1 1 0 2 2 1 0 0 1 0 2 2 1 0 0 0 0 0 2 0 0 0 0 0 1 1 1 2 0 2 0 0 1 0 2 1 0 0 0 1 1 1 0 1 2 0 1 2 1 2 0 2 2 2 0 2 0 1 0 1 2 0 0 0 0 0 0 0 2 0 0 0 1 0 1 0 0 1 0 0 1 0 0 2 0 0 1 0 0 0 0 0 0 1 0 0 2 1 0 0 0 0 0 1 1 0 0 0 2 2 0 1 1 0 1 1 1 0 0 0 1 1 0 0 0 2 2 2 2 0 2 2 0 0 0 0 2 0 1 2 1 0 0 0 0 0 2 0 0 1 0 0 0 1 1 0 0 1 1 0 1 1 0 0 1 1 0 1 0 1 0 0 0 0 0 2 0 0 0 1 1 0 0 0 0 0 1 2 1 0 0 1 0 0 0 0 0 1 0 0 0 2 0 1 1 0 1 0 1 1 2 2 2 1 1 0 0 0 0 2 1 0 1 1 1 0 1 1 0 0 0 0 0 1 1 1 0 1 2 1 0 0 0 0 0 0 0 0 2 2 0 1 1 1 0 0 0 1 0 2 0 0 0 1 1 0 1 0 1 1 1 1 1 2 2 0 0 1 0 0 0 0 0 1 0 1 1 2 0 1 1 1 1 0 1 1 0 0 1 0 1 0 2 0 1 1 0 1 1 1 1 2 0 2 2 0 0 0 1 0 0 1 0 1 1 0 1 1 0 1 1 0 0 0 0 0 0 1 1 0 1 1 1 2 2 1 0 0 1 1 0 0 0 0 0 0 0 0 0 0 0 0 0 0 0 0 0 2 0 1 1 2 0 0 0 0 1 1 1 1 1 1 0 0 0 0 0 0 0 0 0 0 2 1 0 0 1 1 1 0 2 2 2 0 1 0 1 1 0 1 2 1 1 0 1 2 0 1 1 1 0 1 0 0 2 0 0 0 1 2 2 2 0 2 0 0 0 0 1 0 1 1 2 1 2 0 1 0 0 0 0 1 1 0 0 1 0 0 0 0 1 0 0 0 1 1 1 1 0 0 1 2 2 2 0 0 0 0 0 0 2 2 1 2 2 2 0 0 0 2 0 1 1 0 1 0 0 0 0 0 0 0 2 1 0 2 1 2 0 0 0 0 0 1 0 1 1 1 0 0 0 1 0 0 0 0 0 0 2 1 0 1 1 2 2 2 0 1 1 0 1 1 0 0 1 1 1 1 0 1 1 1 1 1 1 2 1 1 0 1 0 0 0 1 0 1 1 2 0 0 1 1 2 0 0 1 1 0 0 1 1 2 1 2 2 0 1 2 1 0 0 0 0 1 0 1 0 0 2 1 0 1 1 0 0 0 0 0 1 0 0 0 1 0 0 0 1 1 0 0 1 0 1 0 0 0 1 0 0 0 0 0 1 1 2 0 0 0 0 1 1 1 0 1 1 2 2 2 0 0 0 1 1 1 0 2 2 0 1 0 2 2 2 2 0 0 0 2 0 1 2 1 0 0 0 1 0 0 0 0 1 1 0 1 2 0 1 1 2 0 0 0 0 2 0 0 0 0 0 2 0 0 0 1 1 0 0 0 1 1 2 2 1 0 1 0 2 0 1 1 0 1 2 2 0 0 0 1 0 0 1 0 2 0 0 1 0 0 0 0 0 2 0 0 0 0 0 2 0 1 1 0 1 0 0 1 0 0 1 1 1 2 0 0 0 0 0 0
86 1 0 1 0 0 1 1 0 1 1 0 1 1 0 0 0 0 0 0 0 2 1 0 1 1 1 1 0 2 0 0 2 1 0 1 1 1 0 0 1 1 0 1 1 2 1 0 1 1 0 0 0 0 1 1 1 1 0 1 0 1 1 1 0 0 0 0 2 1 0 1 2 2 1 2 1 1 2 0 0 0 2 0 2 0 1 0 2 2 0 1 2 2 0 1 1 2 1 1 1 2 0 0 2 0 2 2 0 0 0 2 0 1 1 1 0 1 0 1 1 0 1 1 0 1 0 1 1 1 0 0 0 0 0 0 0 0 0 1 1 0 0 0 1 2 0 1 1 1 0 1 0 0 0 1 1 2 0 1 0 1 0 2 0 2 0 0 0 2 0 0 1 1 0 0 2 2 0 1 0 0 0 0 0 0 0 1 0 0 0 1 1 1 1 0 1 1 0 0 0 0 0 0 2 1 1 1 1 1 1 0 2 1 1 2 0 2 1 0 1 1 1 1 1 0 1 1 0 2 0 1 0 0 2 0 0 2 2 2 0 0 2 0 2 2 1 0 0 0 0 0 1 0 1 0 0 1 1 2 1 1 0 0 0 0 1 0 2 2 0 2 1 1 0 1 0 2 2 0 1 1 0 0 0 0 0 1 0 2 0 0 0 1 2 0 1 0 0 0 1 0 2 0 0 0 1 0 0 0 0 2 1 1 1 0 0 2 1 0 1 1 0 0 1 0 2 2 0 1 1 1 0 0 0 0 0 1 1 1 0 1 0 2 0 0 0 0 0 0 0 0 1 1 0 0 2 0 0 1 1 1 2 0 2 2 0 2 2 0 2 0 0 2 1 0 0 0 1 0 0 1 0 1 1 1 0 2 2 0 1 1 0 0 2 1 0 0 1 1 1 1 0 0 0 0 0 1 0 2 0 1 1 0 1 0 1 0 0 0 1 1 0 1 1 1 1 1 1 0 0 0 1 1 1 0 0 0 1 0 1 0 1 0 1 2 2 2 2 0 0 0 0 2 0 0 0 1 1 0 0 0 0 0 0 0 0 2 2 0 1 1 0 2 1 0 0 0 0 0 0 0 1 1 0 1 0 0 0 0 2 0 1 1 2 0 0 2 2 0 0 0 1 1 1 1 1 1 1 0 0 1 0 1 1 0 0 0 2 1 0 2 0 2 1 2 0 0 2 2 0 0 1 1 0 0 1 0 1 1 0 0 1 1 1 2 0 0 0 0 0 0 0 0 2 0 2 2 0 1 1 0 1 0 0 1 1 1 1 0 0 0 0 0 0 0 0 1 1 2 0 0 2 2 0 0 0 0 1 1 0 0 0 1 1 1 0 1 1 1 1 1 0 2 1 2 0 0 0 1 0 0 0 0 2 1 0 0 0 0 0 0 0 0 0 0 2 1 0 0 0 1 0 0 2 0 2 0 0 0 2 1 0 1 2 1 2 0 0 0 0 2 2 0 0 2 0 0 2 0 0 0 2 1 1 1 0 2 0 0 0 1 0 1 1 2 2 1 2 0 1 0 1 0 1 2 1 1 0 1 1 1 1 0 0 0 0 0 0 0 0 0 0 0 2 1 1 2 0 0 0 0 0 1 2 1 0 2 1 1 0 0 0 2 0 1 2 0 1 0 1 1 0 1 0 0 2 1 0 1 0 0 0 0 0 1 1 1 0 1 1 1 0 0 1 1 1 0 1 0 0 0 2 1 0 0 2 1 1 1 0 1 2 1 0 0 0 0 1 2 1 1 1 0 0 1 0 2 0 2 0 1 0 0 0 0 0 0 0 1 1 2 0 0 2 2 1 0 2 0 1 0 0 1 1 1 1 2 1 0 0 1 1 1 0 0 1 1 0 2 0 0 1 0 0 0 0 0 1 1 1 1 1 0 0 0 0 0 0 0 2 2 0 0 0 0 0 1 0 0 0 0 0 0 0 0 0 1 2 0 0 0 0 0 1 1 0 1 2 2 1 1 0 0 0 1 1 0 0 2 2 0 0 0 2 1 1 2 0 0 0 2 1 0 1 2 0 1 0 0 0 0 0 0 2 1 0 1 2 1 0 2 2 2 0 0 1 1 0 0 2 1 0 1 1 0 0 1 2 1 0 0 2 1 1 2 2 0 0 0 2 0 0 1 1 0 0 0 0 1 1 1 0 0 1 1 2 0 1 0 0 0 1 1 0 1 0 0 2 0 0 0 0 0 0 0 0 0 1 0 1 1 0 0 1 1 1 0 0 0 0 0
87 0 1 1 0 1 2 0 0 1 1 1 0 0 0 0 0 0 1 1 1 1 0 0 0 1 1 1 0 2 1 1 1 2 0 1 1 1 0 0 0 2 1 1 0 1 0 0 2 0 0 0 1 2 1 0 1 0 0 0 2 2 2 2 0 0 2 0 1 1 0 0 2 1 2 1 0 1 2 1 0 0 2 1 2 0 0 0 1 2 1 1 0 1 0 2 2 2 0 2 2 2 0 0 2 1 2 1 1 0 1 2 1 2 2 2 1 1 0 1 1 0 2 2 0 1 0 1 2 1 1 0 1 0 0 0 2 0 1 0 1 0 0 0 1 1 1 0 0 0 0 0 0 0 0 0 0 1 0 1 0 1 0 2 0 1 0 0 1 2 0 0 0 2 1 0 2 1 0 0 0 1 0 0 1 1 0 1 0 0 0 1 0 2 2 0 2 2 0 1 0 1 0 0 2 2 1 1 1 0 1 0 1 0 1 2 0 0 0 1 2 0 2 0 1 1 1 0 0 2 0 0 0 0 2 0 0 2 2 1 0 0 1 1 2 2 0 0 0 0 0 0 1 0 0 0 1 0 0 0 0 0 1 1 1 0 0 1 1 1 0 1 0 1 0 0 0 1 2 0 2 1 2 2 0 1 2 2 0 2 0 1 1 2 2 1 0 0 1 0 0 1 1 1 0 0 1 0 0 0 0 1 1 0 0 0 0 0 0 0 1 1 0 0 1 0 1 2 0 0 1 1 0 0 0 0 0 2 0 1 0 1 1 1 0 1 0 0 0 0 0 0 0 1 1 0 1 0 0 1 1 1 0 1 0 0 0 1 1 0 2 0 0 2 0 0 0 1 1 1 1 1 0 0 0 2 0 0 0 1 0 0 1 1 2 0 2 2 0 0 0 0 1 1 0 1 0 1 0 2 0 0 1 0 1 1 0 0 1 0 0 0 1 0 0 1 0 0 0 0 2 0 1 1 1 0 0 1 0 0 2 0 2 0 0 2 0 0 1 0 0 1 0 2 0 0 0 1 1 1 1 1 0 1 0 0 0 1 2 0 1 1 2 1 0 0 0 0 0 0 1 0 0 0 0 1 0 1 1 0 1 1 1 2 2 0 0 2 2 0 1 0 0 0 0 2 2 1 2 0 1 1 1 1 1 0 0 0 2 2 0 2 2 2 1 2 0 2 0 2 0 2 0 0 0 0 1 1 2 2 1 1 0 0 1 1 2 2 2 0 0 0 1 0 0 1 1 0 2 0 0 0 1 0 0 1 0 2 2 0 0 0 0 0 0 0 0 0 0 2 0 0 0 0 0 0 0 0 0 0 0 0 0 0 2 1 0 1 2 2 2 0 0 2 2 2 2 0 1 0 0 0 0 0 2 0 0 0 0 0 0 0 0 0 0 0 2 0 0 0 2 2 0 0 1 1 2 0 0 0 2 1 0 1 1 0 0 1 0 1 1 1 1 1 0 2 0 1 1 0 0 0 1 1 1 2 0 2 1 0 0 0 0 0 0 1 1 0 1 1 2 1 0 1 0 1 2 1 0 1 2 0 1 0 1 0 0 0 0 0 0 0 0 0 1 2 2 1 1 0 2 2 0 0 0 1 0 1 1 1 0 0 0 2 0 2 2 0 0 0 0 1 1 0 0 2 0 0 0 1 1 1 0 0 2 0 2 1 0 0 0 0 0 0 1 0 0 2 2 0 2 1 2 1 0 1 2 1 1 1 0 0 1 2 0 0 0 0 0 1 0 1 2 0 0 1 0 2 0 2 0 2 1 2 0 0 1 0 0 0 0 0 0 0 2 0 1 0 0 1 2 1 0 1 1 2 1 2 2 1 0 2 0 1 0 0 1 2 0 2 0 0 1 2 1 1 0 0 0 0 0 0 2 0 1 1 2 0 1 1 0 0 0 0 0 0 0 0 1 0 0 0 0 0 0 0 0 0 2 0 0 1 0 0 2 1 0 1 1 2 2 2 0 0 0 0 0 1 0 2 2 0 1 0 2 2 2 2 0 0 0 2 1 0 2 1 0 1 0 1 1 1 0 0 2 2 0 1 2 1 0 2 2 1 0 0 1 1 0 0 2 1 1 1 0 1 1 2 2 0 0 0 2 0 0 1 2 0 0 0 2 0 2 0 1 0 0 2 0 0 0 0 0 0 0 1 2 2 2 0 0 0 0 0 0 2 0 0 0 0 0 2 0 0 0 0 0 0 1 0 1 2 0 0 2 0 0 0 0 0 0 0
88 0 0 1 0 0 1 1 0 1 1 1 0 0 0 0 0 0 0 2 1 2 1 2 0 0 0 1 1 2 0 1 0 1 1 1 2 1 0 0 1 1 0 0 0 0 1 0 1 1 0 0 1 1 0 1 1 0 0 1 0 0 2 1 0 0 1 1 2 0 0 1 1 1 1 1 1 2 2 0 2 0 2 1 1 0 0 1 2 2 1 2 2 2 0 2 1 1 0 0 0 2 1 0 2 0 2 2 0 0 0 0 0 1 1 1 0 0 1 1 1 0 1 1 0 1 0 1 2 1 0 0 0 0 0 0 0 1 0 1 1 0 0 0 0 2 0 0 0 1 0 0 0 0 0 0 0 1 0 2 1 2 0 1 1 2 0 0 1 2 0 0 1 1 1 0 2 0 0 0 0 1 0 0 0 0 0 2 1 0 0 0 1 1 0 1 1 1 0 2 0 2 1 1 2 0 2 0 1 0 1 0 1 0 0 2 0 0 1 0 1 1 2 0 0 0 0 0 0 2 0 0 0 0 2 0 0 2 2 1 0 1 2 0 1 1 0 0 0 0 0 0 1 0 1 0 0 1 0 0 0 0 0 0 1 0 0 0 1 1 2 1 0 2 0 0 1 1 1 0 1 1 0 1 0 2 2 2 0 1 1 1 0 2 2 0 1 2 1 1 0 0 2 0 2 0 1 0 2 0 1 1 1 1 1 0 0 0 1 0 0 2 2 1 0 0 0 2 1 1 2 1 0 0 0 0 0 2 0 1 0 0 1 2 0 1 1 0 1 2 2 0 0 0 2 0 2 0 0 1 1 1 0 1 0 0 2 2 2 2 0 2 1 1 1 0 0 1 1 1 2 1 0 1 0 1 0 0 0 0 0 0 1 0 1 1 0 0 1 1 1 1 0 2 1 0 1 0 0 1 0 1 0 0 0 0 2 1 0 1 0 1 0 2 1 1 1 0 0 0 1 0 1 2 2 1 0 2 0 0 1 0 1 1 0 1 1 0 2 2 0 0 0 2 0 0 0 2 2 2 0 1 0 0 0 0 0 2 1 1 0 1 1 1 1 0 1 0 0 0 1 0 1 1 0 1 0 0 0 0 1 1 0 1 1 0 1 1 1 1 1 1 1 1 1 1 1 1 2 1 2 0 0 1 1 0 1 0 1 2 1 1 0 2 0 1 1 0 0 1 1 0 1 0 1 0 1 1 0 0 0 0 2 2 2 1 1 1 1 0 0 0 0 0 2 0 2 0 1 1 1 0 1 0 0 1 1 2 0 0 1 1 0 0 0 0 0 1 1 2 0 0 0 0 0 0 0 0 0 0 0 0 0 1 0 0 0 0 0 0 0 2 1 0 0 0 2 0 0 2 0 0 0 0 2 0 0 0 1 0 0 0 0 0 0 0 1 0 0 0 2 2 0 0 2 1 2 0 0 0 1 0 0 1 2 2 2 0 0 0 0 2 1 1 1 1 0 0 1 1 1 0 1 0 0 1 0 2 0 0 0 1 0 0 0 1 1 1 1 1 0 0 1 0 0 1 1 1 0 1 1 0 0 0 1 0 0 0 1 1 1 0 0 0 1 1 1 2 0 0 0 0 0 1 0 0 0 2 1 1 0 0 0 2 0 1 2 1 0 1 1 0 0 0 0 0 2 0 0 1 0 1 0 0 0 0 0 0 0 0 0 0 0 0 0 0 0 0 2 1 0 1 2 1 0 1 2 2 1 1 0 0 2 0 1 0 0 0 1 1 1 2 0 0 0 2 0 2 0 2 0 1 1 2 0 0 0 0 0 1 1 1 0 0 1 1 1 0 0 2 2 0 0 2 2 2 1 1 1 1 1 2 1 0 0 0 0 1 1 2 1 1 2 1 0 0 0 0 1 0 0 1 0 0 0 0 0 1 0 0 1 1 0 0 1 0 1 0 0 0 0 0 1 0 0 1 2 1 0 0 0 0 0 0 1 1 0 1 1 2 1 1 0 0 0 0 0 2 1 2 1 0 0 0 2 1 2 2 0 1 0 1 1 1 2 0 1 2 1 1 1 0 0 0 1 1 0 1 2 0 1 1 1 1 0 1 1 0 0 0 2 2 0 0 0 0 0 0 1 1 0 0 1 1 1 1 1 2 0 1 1 0 0 2 1 0 2 2 0 0 0 0 0 0 1 0 1 0 1 0 0 0 0 0 1 0 2 0 1 0 0 1 0 0 0 0 0 0 0 0 0 0 0 0 2 0 0 0 1 0 0 0
89 1 0 1 0 0 1 2 0 0 0 1 1 1 0 1 0 1 2 2 2 2 0 2 0 0 0 1 0 2 1 0 0 2 0 2 1 1 1 0 1 0 1 1 0 1 0 0 2 1 0 0 0 0 0 2 0 1 1 2 0 0 0 0 0 0 1 0 0 0 0 0 1 2 1 2 1 0 1 0 0 0 1 1 1 0 0 0 2 2 0 0 1 0 0 0 0 2 0 2 2 2 1 0 2 0 2 1 1 0 0 2 1 2 2 2 1 1 0 0 0 0 0 0 0 0 0 1 2 1 0 1 0 0 0 0 0 0 0 0 1 0 0 0 1 1 0 0 0 1 0 0 0 0 1 2 0 0 0 1 0 1 1 2 2 2 0 1 0 1 1 1 2 0 0 0 2 0 0 1 0 1 2 2 0 0 2 0 0 0 0 0 0 0 2 0 2 2 0 0 0 0 0 1 2 1 1 1 1 2 0 0 2 0 0 2 1 1 2 1 1 0 2 0 0 0 0 0 0 0 1 1 0 0 2 0 0 2 0 0 0 0 2 1 2 2 0 0 0 0 0 0 1 1 0 1 1 1 1 1 1 1 0 2 0 0 0 1 1 1 0 2 1 0 0 0 0 0 2 0 1 0 0 1 0 2 2 1 0 2 0 0 1 2 2 1 1 1 0 1 0 0 1 1 0 0 0 1 1 0 0 1 2 0 1 1 0 0 1 0 0 2 2 1 1 0 1 1 0 0 1 2 1 0 0 0 0 1 1 0 0 0 2 1 0 1 0 0 1 1 0 0 1 1 0 0 2 0 0 1 1 1 1 1 1 1 0 2 2 1 1 1 1 2 0 2 0 0 0 0 0 1 0 1 0 1 0 0 0 1 0 0 0 0 2 1 0 1 1 1 1 1 0 2 1 0 0 1 0 2 0 0 0 0 0 0 0 1 0 0 0 2 0 1 1 1 1 0 0 1 0 1 0 0 0 0 0 1 1 1 0 0 1 0 1 2 1 0 1 0 0 0 0 2 2 0 2 0 0 1 1 0 0 1 0 1 1 0 2 0 0 0 2 0 1 0 0 0 0 1 2 0 1 1 1 0 0 1 0 0 0 1 1 1 1 0 1 1 1 0 0 0 1 1 1 1 1 1 1 1 0 0 0 1 1 0 0 0 1 0 1 2 2 2 2 1 1 2 0 2 0 2 0 0 0 0 2 1 0 1 0 0 0 0 1 1 0 0 1 0 0 0 0 0 2 0 2 1 1 0 1 0 1 0 0 0 0 2 2 1 0 0 0 0 0 1 1 1 1 1 0 0 2 2 0 0 0 0 0 0 0 0 0 0 1 0 0 0 0 1 1 0 1 2 2 2 0 0 0 0 1 1 0 0 1 1 0 0 1 1 1 1 0 0 0 0 2 1 0 0 1 2 1 0 2 1 2 0 0 1 0 1 0 1 2 1 1 0 1 2 0 1 1 1 0 2 0 1 2 0 0 0 0 1 1 1 1 2 0 0 1 1 0 1 1 1 1 0 1 1 1 1 1 0 0 1 2 1 0 0 1 0 0 0 0 0 0 0 1 1 1 0 0 1 1 2 1 2 0 0 1 1 0 0 0 0 0 1 1 1 0 1 1 2 0 1 1 0 1 0 1 1 0 0 0 0 2 0 0 1 1 1 0 0 0 1 1 1 0 0 0 0 0 0 0 0 0 0 1 0 0 0 2 0 0 0 1 2 2 2 0 1 2 2 0 0 0 0 0 2 0 0 1 0 0 0 0 2 1 2 0 2 1 1 0 0 0 0 0 1 0 0 1 0 1 1 0 0 1 0 2 1 0 1 2 0 1 2 2 0 1 1 1 0 0 0 0 2 0 2 0 0 2 1 1 0 0 0 0 0 2 2 0 0 0 0 0 0 0 0 1 1 0 0 0 0 0 0 0 1 0 1 1 1 0 2 0 2 2 0 0 1 0 1 1 0 0 1 2 2 1 1 0 0 0 0 0 2 0 1 1 0 0 1 2 2 2 2 0 0 0 1 0 1 2 1 1 0 0 1 0 0 1 1 2 1 0 0 1 1 0 1 2 2 0 0 0 1 1 0 1 1 0 1 0 0 0 2 2 0 0 0 1 0 0 2 1 0 0 0 1 0 0 2 2 0 2 2 0 0 0 0 0 1 2 0 0 1 2 0 1 0 0 0 0 1 1 1 2 2 0 2 0 0 1 0 1 1 1 0 1 0 0 0 1 0 0 0 0 0 1 2
90 1 0 1 0 0 2 2 1 0 1 0 0 1 2 1 0 0 2 1 1 2 0 2 0 0 0 2 1 1 1 0 2 1 0 0 2 1 0 0 1 0 0 0 0 0 1 0 1 1 0 0 0 0 0 2 0 0 0 1 0 1 1 1 0 0 1 0 1 0 0 1 2 2 0 2 1 2 2 0 0 0 2 1 2 0 0 1 1 1 0 0 2 2 0 1 0 0 0 2 0 2 1 0 2 0 2 1 1 0 0 2 0 1 2 2 0 0 2 0 0 0 2 2 1 1 0 1 2 2 0 1 0 0 0 0 0 0 1 0 1 0 0 0 1 1 0 0 0 1 0 1 0 0 0 0 0 1 1 0 0 1 0 2 1 1 0 1 0 1 1 1 0 2 0 0 1 0 0 0 0 1 1 1 0 0 1 0 0 0 1 0 0 0 1 0 1 2 0 0 0 0 0 0 2 2 0 0 1 0 2 0 1 0 1 2 1 0 2 1 2 0 2 0 1 1 1 1 1 1 0 0 1 1 1 1 0 2 2 0 0 1 2 0 2 2 0 0 1 1 1 1 1 0 0 0 1 0 0 0 0 2 2 2 1 0 0 1 1 1 0 2 1 0 0 0 0 0 0 0 1 1 1 1 1 1 2 1 0 2 0 0 1 2 2 1 0 2 0 2 0 0 2 0 1 0 0 0 1 0 0 1 1 1 1 0 1 0 0 0 0 1 0 0 1 0 2 2 0 0 1 1 0 0 0 0 0 0 2 2 1 1 0 2 0 0 0 0 1 0 0 0 0 0 0 2 0 0 0 2 1 1 2 0 2 0 1 2 2 0 2 0 1 1 2 1 0 1 0 0 2 2 0 1 0 0 0 1 1 1 0 2 1 1 2 0 1 0 1 1 1 1 0 2 1 0 0 1 0 1 0 0 1 0 1 0 0 0 0 0 0 0 0 2 1 2 1 0 0 1 0 0 0 2 2 2 0 0 1 0 1 0 2 0 1 2 2 1 1 0 0 0 0 2 1 1 1 1 0 1 0 0 1 0 0 0 0 1 1 1 0 1 2 0 2 0 1 0 0 2 2 0 1 1 1 1 0 1 1 1 2 0 0 1 1 0 1 1 1 0 0 0 2 1 1 0 2 0 0 1 0 0 0 1 1 0 0 1 0 1 1 2 0 0 0 0 2 0 0 0 0 0 1 0 1 0 1 1 1 1 0 0 2 2 2 1 2 0 0 0 1 1 0 0 1 0 1 0 0 1 0 0 0 0 0 1 1 0 0 0 1 2 0 0 0 0 0 0 0 2 0 0 0 2 0 0 0 1 1 2 0 0 0 0 0 0 0 0 0 0 0 2 0 0 1 1 1 0 0 1 1 1 1 1 0 2 0 0 1 0 1 0 0 0 0 0 2 0 0 0 1 1 0 0 2 0 2 0 1 0 2 2 0 1 2 2 2 0 1 2 0 1 2 0 0 1 0 0 1 0 0 0 0 2 2 2 2 1 1 1 0 1 0 1 1 1 1 1 2 1 0 0 0 2 1 1 1 1 0 0 1 0 0 0 1 0 0 0 1 2 1 0 0 0 1 2 1 1 0 0 2 2 0 0 1 1 0 0 0 0 0 0 1 2 0 0 0 0 1 0 1 1 0 0 0 1 0 0 0 0 0 0 0 0 0 0 0 0 0 0 0 0 0 0 0 1 0 0 2 2 0 0 1 0 0 1 2 1 1 1 0 0 2 1 0 0 0 0 1 1 1 1 0 1 1 1 1 2 0 2 0 0 0 1 0 0 0 0 0 0 0 1 0 0 2 1 1 1 0 1 1 0 1 0 1 1 2 2 1 0 0 1 2 0 0 0 0 1 0 1 0 0 2 0 0 0 0 0 0 0 1 1 2 0 0 0 2 0 0 0 2 2 0 0 0 0 0 0 0 0 0 0 1 0 0 1 2 0 2 0 0 0 1 1 0 0 0 1 2 2 2 2 0 0 0 1 1 2 0 0 0 0 1 0 2 2 2 2 0 0 0 2 0 0 1 2 0 1 0 1 0 0 0 0 1 0 0 1 2 1 0 2 2 2 2 0 2 0 0 1 2 2 0 1 0 1 2 1 1 0 0 1 0 0 1 1 2 1 1 0 2 0 1 1 1 0 1 1 0 0 0 1 0 0 2 2 2 1 1 0 1 0 0 0 0 0 0 0 0 0 0 2 0 1 0 0 1 1 0 0 1 1 0 1 1 0 0 0 2 0 0 0
91 0 0 1 0 0 1 1 0 1 1 0 1 1 1 1 0 0 0 0 0 1 0 1 0 0 0 2 0 2 2 0 1 1 1 0 2 1 0 0 0 1 1 1 0 0 1 0 1 1 1 0 1 1 0 1 0 0 0 2 0 2 1 1 0 0 0 0 1 0 0 1 2 2 1 2 0 1 2 1 1 0 2 1 1 0 0 0 1 2 1 1 1 0 1 1 0 1 0 2 1 2 0 0 1 0 2 0 2 0 0 2 0 0 0 0 0 0 1 1 1 0 0 0 0 0 0 2 2 2 0 0 0 0 0 0 0 0 0 0 1 0 0 0 0 0 0 0 0 1 1 0 0 0 0 0 0 0 0 0 1 2 1 2 1 2 1 0 0 1 1 1 0 2 1 0 1 0 0 1 0 1 1 1 0 0 1 2 0 0 0 2 1 1 1 1 1 1 0 1 0 1 0 0 2 1 2 0 0 0 0 0 0 0 2 2 1 1 1 0 1 1 1 0 0 0 0 1 1 0 0 1 0 0 1 0 1 2 2 2 0 0 2 0 2 2 0 1 2 2 2 2 1 0 0 1 0 0 0 0 0 1 0 1 1 0 0 0 2 1 1 2 0 0 0 0 1 1 2 0 0 1 0 1 0 1 1 0 0 2 0 0 0 2 1 0 0 2 1 0 1 0 1 1 0 0 0 1 1 0 0 1 2 0 0 0 1 1 1 0 0 1 2 0 1 0 1 1 1 1 1 2 0 0 0 0 0 0 2 0 0 1 1 1 0 1 0 0 0 2 2 0 0 0 1 1 0 0 1 0 1 1 1 0 1 1 0 1 1 1 1 1 2 2 1 0 0 1 1 0 0 2 0 0 0 0 0 0 0 0 0 0 1 0 2 0 1 1 1 1 1 1 1 1 0 1 0 1 0 2 0 0 0 0 0 0 2 1 0 1 0 1 0 1 0 2 1 1 1 0 0 0 1 1 1 0 0 1 0 0 2 0 2 0 1 1 2 0 0 0 0 1 0 2 1 1 1 0 1 0 0 1 2 0 0 2 2 1 1 1 0 1 2 0 1 0 1 0 0 1 2 1 2 2 1 1 0 1 1 1 1 0 1 1 0 0 0 1 1 0 0 0 0 0 0 2 2 0 1 0 1 0 0 1 1 0 0 0 0 0 1 2 1 2 1 2 1 1 1 2 0 1 1 1 1 0 0 0 2 2 1 1 2 2 2 2 0 0 1 0 0 0 0 0 1 1 0 1 1 0 0 0 0 0 0 0 0 1 1 0 1 1 1 0 1 1 1 1 1 1 0 0 0 0 0 0 0 0 1 1 0 0 0 1 0 0 0 1 0 0 0 2 1 0 0 0 2 0 0 0 2 0 0 0 1 0 0 0 0 0 0 0 0 0 0 0 2 1 0 0 2 2 0 0 2 0 1 0 1 0 1 2 0 1 1 1 1 1 0 2 0 1 1 1 0 1 0 0 1 0 0 0 1 2 2 2 1 2 1 0 0 0 0 1 2 1 2 1 2 0 1 0 0 1 1 2 1 1 1 1 2 0 1 1 0 0 0 0 2 2 0 0 0 0 2 0 1 2 0 0 1 0 0 1 0 0 0 1 1 1 0 1 0 2 0 0 0 0 2 0 2 2 0 1 0 0 2 1 0 2 0 1 0 0 1 0 1 0 0 0 0 0 1 0 1 2 0 0 2 2 0 0 2 1 0 0 2 1 1 1 0 0 2 0 1 1 0 0 0 2 2 2 1 0 0 0 0 2 1 2 0 1 1 2 0 0 1 1 0 1 1 2 0 0 2 1 1 0 0 2 2 0 0 0 1 0 1 2 2 0 2 2 1 0 0 0 0 1 1 2 1 1 1 1 0 0 0 0 1 0 0 0 1 0 1 1 1 0 2 0 0 0 0 0 0 0 1 1 0 2 0 0 0 0 0 1 0 2 2 0 0 0 0 0 2 1 0 2 2 2 2 2 0 0 0 0 0 1 0 1 1 0 0 1 2 1 2 2 0 0 0 1 1 1 2 1 0 0 0 1 0 0 0 0 1 1 0 0 2 0 0 2 2 2 1 0 0 2 1 1 2 2 0 2 0 0 0 0 0 0 0 0 1 0 0 0 0 1 1 2 2 0 0 2 1 0 2 1 0 0 0 0 0 0 0 0 1 0 1 0 0 0 0 0 0 1 0 0 0 0 0 2 0 1 0 1 1 0 0 1 0 0 0 0 0 0 0 0 2 1 2 1
92 0 0 1 0 0 2 1 1 1 2 0 1 2 1 2 0 0 0 1 0 1 0 2 0 2 2 1 0 2 2 1 0 1 0 1 1 1 0 0 1 1 1 0 0 1 1 0 1 1 0 0 2 2 0 2 0 1 0 2 0 0 0 0 0 0 2 1 1 0 0 0 2 2 2 2 0 0 2 2 0 0 2 1 1 0 0 0 2 2 0 1 1 1 0 2 2 0 0 1 0 2 0 0 2 1 2 0 1 1 0 1 1 2 2 2 1 0 1 1 1 0 2 2 0 2 0 1 1 1 2 0 0 0 1 1 0 0 1 0 0 0 0 0 1 1 0 0 0 0 0 0 0 1 0 0 0 1 0 0 1 1 1 2 1 1 0 1 0 1 1 0 2 0 1 0 1 0 1 2 0 2 2 2 0 0 2 0 0 0 0 0 0 0 1 0 0 2 0 0 0 0 1 1 2 1 1 0 0 0 2 0 1 0 1 2 0 0 2 1 2 1 2 0 0 0 1 1 1 0 1 1 0 0 2 0 0 2 2 2 0 0 2 0 2 2 0 0 0 0 0 0 1 0 0 0 0 2 2 2 2 2 1 2 0 0 0 0 1 1 0 2 0 1 0 1 0 0 1 0 0 1 2 2 0 2 2 1 0 2 0 1 1 2 2 1 0 2 0 2 0 0 2 0 0 0 0 0 0 0 0 1 0 0 1 0 1 1 1 0 1 1 0 0 1 0 1 2 1 1 1 1 0 0 0 1 0 1 1 1 0 0 2 0 0 0 0 0 1 1 1 1 0 0 0 2 0 0 0 2 2 2 2 0 2 1 0 2 2 0 2 0 0 2 0 0 0 1 0 0 1 2 0 1 1 2 0 0 0 1 0 0 0 0 1 1 0 0 0 0 0 0 0 0 0 0 0 1 0 2 0 0 1 0 1 0 1 0 0 1 0 1 0 0 1 2 2 0 0 0 0 0 0 1 1 2 0 2 1 0 2 0 2 0 1 1 2 2 2 0 0 0 0 1 1 0 1 2 2 2 2 2 2 0 0 2 2 1 1 1 0 2 2 0 1 0 0 0 0 0 1 0 1 1 0 0 0 0 0 0 0 1 0 2 0 0 0 2 2 0 2 0 1 1 1 1 1 2 1 0 0 1 0 1 1 0 1 1 0 1 1 2 1 2 2 2 0 1 1 2 0 1 1 0 1 0 2 1 2 2 1 2 2 2 2 1 0 2 2 0 0 0 0 0 1 1 1 1 1 1 0 0 0 1 1 1 1 0 0 0 1 1 1 0 1 1 1 2 2 1 1 0 0 0 0 0 0 1 0 1 0 0 0 0 0 0 0 0 0 0 0 1 0 0 0 1 2 0 1 0 1 0 0 1 0 0 0 0 0 0 0 0 0 0 0 1 1 0 0 0 0 0 0 1 2 1 1 0 1 0 1 0 0 0 2 2 2 0 0 0 0 2 0 1 1 2 0 0 1 0 0 0 0 0 0 1 0 1 1 1 1 1 0 0 0 1 1 1 2 0 0 0 0 0 0 1 1 1 0 1 1 1 1 0 0 0 1 0 0 0 0 0 0 0 2 1 2 0 0 1 1 1 0 1 1 1 0 1 1 1 0 1 0 2 0 1 1 0 1 0 0 0 0 0 0 0 2 0 0 1 1 1 0 0 1 0 1 0 0 0 0 0 0 0 1 0 1 0 1 1 0 0 2 2 2 0 2 1 1 1 0 0 2 0 0 0 0 0 0 2 1 1 0 0 0 2 0 1 0 2 1 0 0 0 0 0 0 2 0 2 2 2 0 0 2 2 1 1 0 0 1 1 0 2 2 2 2 2 2 0 2 2 1 1 0 0 1 2 0 1 0 0 1 0 1 1 0 0 0 0 2 2 1 0 1 1 1 0 0 0 1 1 0 0 1 0 1 0 1 1 0 0 1 0 1 1 1 0 0 0 0 0 0 0 2 0 1 0 1 2 2 2 0 0 0 0 0 1 0 0 0 1 1 0 2 2 2 2 0 0 0 2 0 2 2 1 1 1 0 1 0 0 0 0 0 0 0 0 1 0 0 1 2 0 1 0 1 2 0 0 0 1 0 1 1 0 0 0 1 1 0 0 2 0 0 0 1 0 0 0 2 0 2 0 0 0 0 2 0 1 0 1 1 0 1 1 1 0 0 0 0 0 0 0 0 1 0 0 1 0 0 1 0 2 0 0 0 1 0 1 0 0 0 0 1 0 0 0 0 0 0 0
93 1 0 1 0 0 1 1 0 1 1 1 0 0 0 0 0 0 0 0 0 2 0 0 1 1 1 2 0 2 1 1 1 2 0 1 1 2 0 0 2 0 0 0 0 0 0 0 0 1 1 0 0 0 1 2 0 1 0 1 0 0 2 1 0 0 0 0 1 0 0 0 2 2 2 2 0 0 2 0 0 0 2 0 2 0 0 1 2 2 1 1 1 2 0 1 1 0 0 1 0 2 0 0 2 1 2 2 0 0 0 2 1 1 0 0 0 0 1 1 1 0 1 1 0 1 0 1 1 1 1 0 0 0 0 0 0 0 0 0 0 0 0 0 2 2 1 0 0 0 0 1 0 0 0 0 0 0 1 1 0 2 0 1 1 2 0 0 1 2 0 0 0 2 2 0 2 0 1 1 0 1 1 1 1 1 1 1 0 0 0 0 0 0 1 1 1 2 0 0 0 0 0 1 1 0 2 0 2 0 0 0 1 1 2 2 0 0 0 1 2 0 2 1 0 0 1 0 0 2 0 0 0 0 2 0 1 2 2 2 0 0 1 0 2 2 1 0 0 0 0 0 2 1 0 0 1 1 1 1 1 1 0 0 1 0 0 0 2 1 1 2 0 0 0 1 0 1 2 0 0 1 0 1 0 0 0 2 0 1 1 0 0 2 1 1 0 1 0 1 0 0 2 0 1 0 0 0 0 0 0 1 1 0 0 0 0 0 0 0 0 1 0 0 1 0 2 0 1 1 1 1 0 0 0 0 0 1 0 2 0 1 2 0 0 1 0 0 1 1 1 0 0 0 1 1 0 0 0 1 1 2 0 0 0 0 0 1 1 0 2 0 0 2 0 0 0 0 0 0 1 1 0 1 0 0 1 0 0 0 1 0 2 1 2 0 2 0 1 1 1 1 0 2 1 0 0 1 0 2 0 0 1 0 1 0 1 1 0 0 0 2 1 1 0 0 0 0 0 2 0 0 0 2 1 1 1 0 2 2 2 0 1 1 1 2 1 0 0 0 0 1 0 2 1 1 1 2 2 1 2 2 1 0 1 0 0 1 1 1 0 1 0 2 1 1 0 0 0 0 1 0 1 1 0 0 1 2 1 0 1 0 0 1 1 0 0 2 2 0 2 0 2 1 2 1 1 1 0 2 0 0 0 1 1 0 0 1 0 1 0 2 1 0 0 1 1 0 1 2 0 1 0 0 0 0 1 0 2 1 1 2 1 1 1 1 2 2 2 0 0 0 0 0 1 0 1 1 1 1 0 0 0 0 0 0 0 1 1 0 1 0 1 0 1 1 1 0 0 2 0 0 0 0 1 1 1 0 0 0 0 0 0 1 0 0 0 2 2 2 2 0 0 2 2 2 1 0 0 2 1 0 1 1 0 1 0 0 0 0 0 0 1 1 0 0 1 1 0 0 0 0 0 1 1 0 2 0 1 0 2 0 0 1 2 1 1 0 0 1 0 0 1 1 0 1 0 0 2 0 0 0 0 1 1 1 0 1 1 1 0 2 0 0 0 2 1 0 2 0 0 1 1 0 0 1 1 0 0 0 0 0 0 0 1 0 0 1 1 1 0 0 0 0 0 2 2 2 1 1 0 0 0 1 2 1 0 0 1 1 0 0 0 2 0 2 2 0 0 0 0 0 0 0 1 0 1 1 0 1 0 0 0 0 0 0 0 1 0 1 0 1 0 0 0 0 0 0 2 1 0 0 2 1 1 0 2 1 1 1 0 0 2 2 0 0 0 0 0 2 1 1 1 1 1 1 0 2 0 2 0 1 1 1 0 0 0 0 0 1 1 2 0 0 2 0 0 1 0 0 1 1 0 0 1 0 1 1 2 0 1 1 0 1 0 0 1 0 1 2 2 1 2 1 0 1 0 1 1 1 1 1 0 0 0 0 0 1 1 0 2 2 0 0 0 0 0 0 0 0 0 0 1 0 0 2 0 0 1 0 0 0 0 0 2 0 0 1 1 2 2 2 0 0 0 0 0 1 0 1 1 0 0 0 1 1 1 2 0 1 0 1 0 0 2 2 0 0 1 1 1 0 0 0 0 0 0 1 2 0 0 2 1 1 0 1 1 1 0 0 2 1 0 2 0 0 0 0 1 0 1 0 2 0 0 1 1 1 0 1 2 0 1 1 0 1 1 1 0 0 0 0 1 0 1 1 1 1 2 0 0 0 0 0 1 1 0 0 1 0 0 1 0 2 0 0 0 0 0 0 0 0 0 1 0 0 0 1 2 0 1 1
94 0 0 2 0 0 2 1 0 1 1 0 0 1 0 0 0 0 0 0 0 1 0 2 0 0 0 2 0 2 2 1 1 0 0 1 1 1 0 0 0 1 0 0 0 0 0 0 1 1 0 0 0 0 2 2 0 0 0 1 0 1 1 1 2 2 1 1 1 0 0 0 0 2 0 2 2 0 1 1 0 0 2 0 0 0 0 1 2 2 0 2 1 1 0 2 0 2 0 2 1 2 0 0 2 2 2 2 0 0 0 1 1 1 1 1 1 0 0 2 2 1 0 0 0 0 0 1 2 2 0 0 0 0 0 0 0 1 0 0 1 0 1 0 0 1 0 0 0 0 0 0 0 0 0 1 1 0 0 0 0 2 0 2 2 2 1 0 1 2 0 0 0 2 0 0 2 0 0 0 0 1 0 0 0 0 1 2 0 0 0 2 0 0 1 0 1 1 1 0 0 0 0 1 2 0 2 1 0 0 0 0 2 0 0 1 0 1 1 2 2 0 2 1 0 0 2 0 0 1 0 0 0 1 1 1 0 2 2 1 0 0 2 1 2 2 0 1 0 0 0 0 1 1 1 0 2 1 1 1 1 1 0 1 1 1 0 1 1 1 0 2 0 1 0 1 0 0 2 0 0 0 0 2 0 1 1 2 0 2 0 0 0 2 2 0 1 2 0 2 0 0 1 1 0 1 1 0 1 0 0 2 1 0 0 0 0 0 0 0 0 1 1 0 0 0 0 1 0 0 1 2 0 0 0 1 0 1 1 0 0 0 1 1 1 0 0 0 1 0 0 0 0 1 0 1 1 0 1 0 1 1 0 1 0 1 0 2 2 0 2 0 0 2 1 0 0 2 1 0 0 1 0 0 0 0 0 0 0 1 0 0 1 0 1 1 1 1 1 1 1 1 1 0 0 1 0 0 0 1 0 1 1 0 1 0 1 1 0 0 1 2 1 1 0 0 0 0 0 0 2 0 0 0 0 1 0 2 0 1 1 0 2 0 0 0 2 2 2 0 0 0 0 2 2 1 1 0 1 0 0 1 1 0 0 1 1 0 2 0 0 2 2 1 0 1 0 1 1 0 0 0 0 0 0 0 0 1 1 0 1 0 1 1 1 0 1 1 1 0 0 1 2 2 2 0 0 0 1 0 1 0 1 2 2 0 0 0 0 0 0 2 1 2 1 2 0 0 0 1 1 0 1 0 0 0 1 1 2 2 1 1 2 2 2 2 0 1 1 0 0 0 0 0 2 0 2 0 0 0 0 0 0 2 2 0 0 2 2 1 1 2 1 0 1 2 2 2 2 1 1 1 0 1 0 0 0 0 0 0 0 0 0 0 0 0 1 1 1 1 1 1 0 1 0 1 1 0 0 2 0 0 1 1 0 1 0 0 0 0 0 0 0 0 0 1 0 1 0 0 1 1 1 0 1 0 2 0 0 0 0 1 0 2 2 0 1 0 1 2 1 2 1 1 0 1 0 0 2 0 0 0 1 0 1 1 0 1 1 1 0 2 0 0 0 1 1 1 2 0 0 0 0 0 0 0 1 0 0 0 2 0 0 0 1 0 0 0 0 0 0 0 0 0 1 2 2 2 0 0 0 0 0 1 0 1 0 2 2 2 0 0 1 2 0 1 1 0 0 0 1 1 0 1 0 0 2 0 0 1 0 1 2 2 2 0 2 1 0 1 0 0 0 1 0 0 0 1 1 1 0 0 2 1 0 1 2 1 1 1 0 0 2 1 1 0 0 0 1 1 2 2 1 0 0 2 0 1 0 2 1 0 1 2 1 1 1 1 0 1 1 2 0 0 2 2 0 0 0 2 2 0 2 0 0 2 2 1 2 0 1 2 0 0 0 0 1 1 1 2 1 1 1 0 0 2 0 0 0 0 1 1 0 0 0 0 0 0 0 0 2 2 0 0 0 0 1 0 0 0 0 0 0 0 0 1 0 1 2 0 0 0 0 1 2 1 0 1 1 2 2 2 0 0 0 0 0 1 0 2 2 0 0 0 1 1 2 2 1 0 0 1 0 1 1 1 0 0 0 0 0 0 0 1 2 2 0 2 2 1 0 2 2 0 0 0 1 0 0 0 2 2 1 1 0 2 1 0 2 1 0 0 1 2 2 2 0 0 0 0 2 0 1 0 0 0 1 0 0 0 0 0 0 0 2 1 1 1 1 0 1 0 0 0 0 1 0 0 2 0 0 0 0 0 0 0 0 1 1 0 1 0 1 0 1 2 0 0 0 0 0 0
95 0 0 1 0 0 1 2 0 0 0 1 0 1 1 1 0 1 1 1 1 1 0 2 0 0 0 2 0 2 1 1 0 1 0 1 1 1 0 1 0 0 1 0 0 1 1 0 2 0 0 0 1 1 0 1 0 1 0 1 1 2 1 0 0 0 1 0 2 1 1 1 2 2 2 2 0 0 1 1 0 0 2 1 1 0 0 1 2 2 1 1 0 1 0 0 0 0 0 0 0 2 0 0 2 2 2 1 1 0 0 1 1 2 2 2 1 1 1 0 0 0 0 0 0 0 0 1 2 2 0 1 0 0 1 1 0 0 1 0 1 0 0 0 0 0 0 0 0 1 0 0 0 0 1 0 0 2 0 0 1 1 1 1 0 1 0 2 0 2 0 0 0 2 0 0 1 0 1 1 0 2 0 0 0 0 0 1 1 0 0 0 0 0 1 0 0 1 0 1 0 1 0 0 1 1 1 0 1 0 2 0 1 0 2 2 0 1 1 0 0 0 2 0 0 0 0 0 0 1 1 1 0 0 1 0 0 2 2 1 0 1 1 0 0 0 0 0 0 0 0 0 1 0 1 1 0 1 1 1 1 1 1 1 1 0 1 0 0 0 0 2 1 0 0 0 1 0 1 0 0 1 1 2 0 1 2 1 0 2 0 0 1 2 2 1 1 1 0 0 0 0 2 0 0 1 1 1 2 0 2 1 2 0 1 0 1 0 1 0 0 1 2 0 1 0 2 1 0 0 2 1 0 0 0 0 0 0 2 1 0 0 2 1 0 2 0 1 1 1 1 0 0 1 0 1 1 0 0 0 0 0 1 0 1 1 0 2 2 0 2 0 0 2 0 0 0 1 1 0 0 0 0 0 0 0 0 0 0 0 0 0 1 0 2 0 1 0 0 0 0 0 2 0 0 0 2 2 0 1 0 0 1 0 1 0 1 0 1 0 1 1 0 2 1 1 0 0 0 0 1 0 1 1 1 0 0 1 0 1 2 0 1 0 1 2 1 1 1 0 0 0 0 1 2 0 2 0 1 0 0 1 0 0 0 0 0 2 2 1 0 1 2 1 0 0 0 0 0 1 2 0 0 0 0 0 0 1 1 0 1 0 1 1 1 0 0 0 0 0 0 2 2 1 2 1 1 2 0 2 0 0 0 0 0 0 0 2 0 2 2 2 0 0 0 0 2 0 1 2 0 0 0 0 0 0 0 0 2 2 1 2 1 2 2 2 0 0 0 0 0 0 0 0 1 1 1 0 1 0 0 1 1 0 0 0 0 0 0 0 0 1 0 0 0 1 1 1 1 1 1 0 1 1 0 0 0 0 0 0 1 0 1 1 0 0 0 1 1 1 1 1 1 1 1 1 0 0 0 0 2 0 0 0 2 0 0 0 0 0 0 0 0 0 0 0 2 1 0 0 1 1 0 0 2 0 2 0 0 1 1 1 0 1 1 1 1 0 1 1 0 2 1 1 0 1 0 0 2 0 0 0 0 1 1 1 1 2 0 0 0 1 0 0 0 2 2 1 0 2 0 0 0 0 0 2 0 2 0 0 1 0 0 0 0 0 0 1 2 2 0 0 0 0 1 2 1 2 0 0 1 1 0 0 0 0 0 1 0 0 0 0 0 2 0 0 1 1 0 1 1 1 0 0 0 1 0 0 0 0 0 1 0 0 1 0 1 1 0 0 0 0 0 0 0 1 0 0 1 0 0 0 2 0 0 0 2 1 2 2 1 0 1 1 1 0 0 0 0 2 0 1 1 0 0 2 0 1 0 2 1 0 2 2 0 0 0 0 0 1 0 0 2 0 0 1 1 1 0 1 1 0 1 2 2 2 2 2 2 0 1 1 1 0 0 0 0 2 1 2 0 0 1 1 0 1 0 0 1 0 0 1 1 0 0 0 1 0 1 0 2 2 0 0 1 0 1 1 1 1 0 0 0 0 0 2 1 0 2 0 1 1 0 1 2 1 0 1 2 2 2 2 0 0 0 0 0 2 0 2 2 0 1 0 2 2 2 2 0 1 0 2 0 2 2 0 1 0 2 2 2 0 1 1 1 1 0 1 1 2 0 2 1 0 0 1 2 1 1 1 2 2 1 2 0 1 1 1 1 0 0 0 2 0 1 1 2 1 0 0 2 0 0 1 1 0 2 2 1 1 1 1 0 0 1 0 1 0 0 0 0 0 0 0 0 1 0 0 0 0 0 2 0 0 0 0 0 0 0 0 0 0 0 0 0 0 0 0 0 2 0 1
96 1 1 1 0 1 1 1 0 0 0 0 0 1 1 1 0 0 1 0 0 2 0 0 1 1 1 2 0 2 1 0 0 2 1 2 2 2 0 0 0 1 0 0 0 1 1 0 1 1 0 0 1 2 0 2 0 0 0 1 1 1 1 1 0 0 1 1 2 0 0 0 1 2 1 2 1 0 1 1 0 0 2 0 1 0 0 0 1 2 0 0 1 1 0 2 0 1 0 2 0 1 0 0 2 0 2 1 1 0 0 2 0 0 0 0 0 0 0 2 2 1 1 1 0 1 0 1 1 1 0 0 0 0 2 2 0 0 0 0 0 0 0 0 0 0 0 0 0 2 0 0 0 0 0 0 0 1 0 0 0 1 0 2 0 1 0 0 0 1 1 0 0 2 0 0 2 0 1 1 0 0 1 1 1 1 1 1 0 0 0 1 1 1 1 1 1 2 0 1 0 1 0 0 2 0 2 0 2 0 0 0 1 0 2 2 0 0 1 1 2 1 1 0 0 0 0 1 0 2 0 1 0 0 2 0 0 2 2 1 0 0 2 0 1 1 0 0 0 0 0 0 1 0 0 0 0 1 1 0 0 0 1 0 0 0 0 1 2 2 1 2 0 2 0 0 0 0 2 0 0 1 1 2 0 1 1 1 0 2 0 0 0 2 2 0 1 0 0 0 0 0 1 1 0 0 0 0 0 0 0 1 1 0 1 0 0 0 2 0 0 2 0 0 1 0 1 1 0 0 0 2 0 0 0 0 0 2 0 2 2 1 1 1 0 1 1 0 1 0 0 0 0 0 0 2 0 0 0 1 1 1 1 0 1 1 1 1 1 0 2 0 0 2 1 0 0 0 0 0 1 2 0 0 1 1 0 0 0 0 0 0 0 0 2 1 0 1 1 1 1 1 1 0 0 0 1 1 0 1 0 1 1 0 1 1 0 0 0 0 0 2 0 2 1 1 1 0 0 0 0 0 1 1 1 0 0 0 0 0 0 0 1 1 0 2 0 2 2 0 0 0 0 2 1 1 1 0 0 0 0 1 0 0 0 0 0 0 2 1 0 1 2 0 1 0 0 1 1 0 1 1 1 1 1 0 0 1 1 0 2 0 1 1 0 0 1 0 0 0 0 1 2 0 2 1 2 2 2 0 0 1 1 2 2 0 0 0 0 1 1 1 1 2 2 2 0 2 0 2 0 2 2 1 1 0 2 1 2 2 0 0 1 1 1 1 2 0 1 0 0 0 0 0 2 1 1 0 1 1 1 0 2 0 0 0 0 2 0 0 0 0 0 0 0 0 0 2 1 2 0 0 1 1 0 0 0 0 1 1 0 0 1 0 1 0 1 0 0 0 0 2 0 1 1 1 1 0 0 1 0 0 0 0 1 1 1 0 0 0 0 0 0 0 0 1 1 1 0 0 1 1 1 0 1 0 2 0 0 1 1 0 0 2 2 1 2 0 1 1 0 2 0 2 1 2 0 0 1 0 0 0 1 1 1 1 0 1 1 1 0 1 0 0 0 2 2 1 1 1 0 1 0 0 1 2 0 0 0 1 1 0 1 0 1 0 0 0 0 1 0 0 0 0 1 2 1 2 0 0 0 0 0 0 0 0 0 2 0 0 0 0 0 2 0 1 1 0 0 0 1 1 0 0 0 0 1 1 0 1 0 0 0 0 0 0 0 0 0 0 0 0 0 0 0 1 0 1 2 0 0 0 2 1 0 2 2 2 1 1 0 1 2 1 0 0 0 0 0 2 0 0 1 0 0 2 0 2 0 2 0 2 1 2 1 1 1 1 0 1 1 1 0 0 2 1 0 0 0 2 2 0 1 0 0 2 1 1 1 1 0 1 1 0 1 0 0 2 0 2 0 0 1 2 0 0 0 0 1 1 1 1 1 0 0 0 1 0 0 1 2 1 0 0 1 0 1 0 0 1 0 0 0 0 0 0 1 1 2 1 1 0 0 0 1 0 0 1 1 1 0 0 0 0 0 1 1 0 1 0 0 0 0 0 2 1 2 2 0 0 0 1 0 2 2 0 1 0 1 2 1 0 0 0 1 1 1 0 2 0 0 2 1 1 0 0 1 0 1 1 0 0 0 1 2 0 0 1 1 0 0 0 1 1 1 1 1 1 0 0 2 0 0 2 2 0 2 1 0 1 0 1 0 0 1 0 0 0 1 1 0 0 0 0 0 1 0 0 1 0 0 1 0 1 1 0 0 0 0 0 0 0 0 0 1 1 1 0 1 0 0 0
97 1 0 2 0 0 2 2 0 0 0 1 0 1 1 1 0 0 1 1 1 2 0 2 0 0 0 2 0 2 2 0 1 1 0 0 2 1 0 0 0 2 0 0 0 0 1 0 0 1 0 0 0 0 0 1 0 0 1 0 1 1 2 2 0 0 1 1 2 0 0 1 2 1 2 1 0 1 1 0 1 0 1 1 1 0 0 1 2 2 0 1 2 1 0 2 0 0 0 1 0 2 0 0 2 0 2 1 1 0 0 2 1 2 2 2 1 0 2 0 0 0 0 0 0 0 0 1 2 1 1 2 0 0 0 0 0 0 0 1 1 0 0 0 2 2 1 0 0 1 1 0 0 0 0 0 0 1 1 0 0 1 0 2 1 1 0 1 0 1 1 2 0 2 1 0 1 0 0 0 0 0 0 0 0 0 1 1 0 0 0 1 0 1 2 0 0 0 0 0 0 0 0 1 2 0 2 1 0 0 1 0 1 0 2 2 1 2 0 0 2 2 1 0 0 0 0 1 1 0 0 1 1 1 1 1 0 2 0 1 0 0 2 1 2 2 0 1 0 0 0 0 2 0 0 0 0 0 0 0 0 0 0 0 0 0 2 0 2 0 1 1 0 1 0 0 1 0 2 0 1 1 0 1 0 0 0 2 0 1 1 1 0 2 2 1 0 0 0 0 0 1 2 0 0 0 1 1 2 0 1 1 2 0 2 0 1 0 1 0 0 0 2 2 1 0 1 2 1 1 2 1 0 0 0 0 1 1 1 0 0 0 1 2 0 1 1 0 1 1 1 0 0 0 2 0 1 0 0 2 1 1 2 0 2 0 1 1 1 0 2 0 0 2 0 0 0 0 0 0 2 0 0 1 0 0 0 0 0 1 0 0 1 0 2 0 0 0 1 1 1 1 0 2 0 0 1 1 0 1 0 0 0 0 0 0 1 0 0 0 1 2 0 0 0 1 1 0 0 2 0 1 1 1 1 0 0 0 1 1 2 0 1 1 0 1 1 0 1 0 0 0 0 2 1 0 1 1 1 1 1 2 2 0 0 2 2 0 2 0 0 0 2 0 1 1 0 0 0 0 0 1 2 2 2 0 0 1 0 0 0 1 1 2 1 0 0 2 2 0 1 0 1 0 0 2 2 1 2 0 1 0 0 1 1 1 0 0 1 1 1 2 0 2 0 2 0 1 0 1 1 1 0 0 0 0 1 0 2 2 1 1 2 2 2 0 2 1 1 0 0 0 1 0 2 1 0 0 2 0 0 0 1 0 0 1 1 2 2 2 2 1 0 0 0 0 0 2 1 2 0 0 0 1 0 1 1 1 1 2 0 0 2 0 0 0 0 0 0 0 0 2 0 1 2 2 0 0 0 1 0 0 0 0 2 0 0 0 1 1 0 0 0 0 0 0 1 1 0 0 1 1 0 0 2 0 1 0 1 0 2 1 0 1 2 1 1 0 0 2 0 1 0 2 1 2 0 0 2 1 1 0 2 2 2 2 1 2 0 0 0 0 0 0 0 1 1 0 1 1 1 1 0 0 0 2 1 1 1 1 2 0 1 0 1 0 0 0 2 1 0 1 0 0 1 1 1 1 0 0 0 1 0 0 0 0 0 2 1 1 0 1 0 1 0 0 0 0 0 0 1 1 0 0 0 0 1 0 0 1 0 1 1 1 1 0 1 0 0 0 0 0 0 0 0 0 1 0 2 0 0 0 2 2 0 0 2 1 2 2 1 0 2 0 0 0 0 0 1 1 2 2 0 0 0 1 0 1 0 2 1 0 2 2 0 0 0 1 0 2 2 2 0 0 2 1 1 0 1 0 1 0 2 0 0 2 2 2 2 0 1 1 0 0 0 0 0 1 0 2 0 0 0 0 1 0 0 0 0 0 0 0 0 0 0 0 0 0 0 0 2 2 0 0 1 0 1 0 0 0 0 0 0 0 0 1 1 1 2 1 1 0 0 0 2 1 0 0 1 1 1 0 0 0 0 0 0 2 1 2 2 0 0 0 2 1 1 2 0 0 0 2 0 2 2 0 0 1 0 0 0 0 0 1 2 2 0 2 2 0 2 0 2 2 0 0 2 1 0 0 2 1 0 1 1 0 0 0 2 2 0 0 2 2 2 0 1 0 0 0 2 0 1 0 0 0 0 2 0 0 0 0 2 0 1 0 1 0 2 0 0 0 0 0 0 0 1 1 2 1 0 1 0 0 0 0 0 0 1 0 1 0 0 0 1 0 0 0 0 0 1 2
98 1 0 1 0 0 0 1 0 0 0 2 0 1 0 0 0 0 2 1 1 1 0 1 0 0 0 0 1 1 1 0 0 0 0 0 2 1 0 0 1 1 0 1 0 1 1 0 0 2 0 0 0 0 1 1 0 1 0 1 0 1 0 0 0 0 0 0 1 1 1 1 1 2 1 2 1 0 1 0 0 0 2 2 2 0 0 0 1 1 0 1 1 1 0 1 1 0 0 1 0 2 0 0 2 0 2 1 1 0 0 2 1 2 2 2 2 1 0 1 1 0 1 1 1 0 0 2 2 1 1 0 1 0 1 1 0 1 0 2 1 0 0 0 1 0 0 0 0 0 0 0 1 1 0 1 1 2 1 0 0 0 1 2 2 2 0 0 0 0 2 2 0 1 0 0 2 0 0 0 0 1 0 1 1 0 0 1 0 0 1 1 0 0 2 0 1 2 0 0 0 0 0 1 2 0 2 1 1 0 0 0 1 0 2 2 1 0 1 1 1 0 2 0 0 0 1 0 0 2 0 1 0 0 0 0 0 2 2 2 0 0 2 0 2 2 1 0 1 1 1 1 1 0 0 0 0 0 0 0 0 0 0 0 0 0 0 0 2 1 0 1 1 0 0 0 1 1 2 0 1 2 0 1 1 1 2 1 0 2 0 2 1 2 2 1 0 0 0 0 0 0 0 2 0 0 0 0 1 0 0 1 2 0 1 0 0 0 0 0 0 1 1 1 0 0 0 2 0 0 1 1 0 0 0 1 0 1 1 1 1 1 1 2 1 0 1 0 1 0 0 0 1 0 1 0 0 0 0 0 0 0 0 0 0 1 0 2 2 0 2 0 2 1 1 0 0 0 0 0 1 0 0 1 1 1 0 1 1 0 0 1 1 0 2 0 1 2 0 0 0 0 0 0 0 0 0 1 1 2 1 1 0 0 0 0 2 0 0 0 0 1 0 2 1 1 1 0 0 1 0 0 0 0 0 1 0 1 0 0 1 0 0 2 1 2 2 0 2 0 0 1 0 1 1 0 1 1 2 1 1 2 0 1 0 1 1 2 2 0 2 2 2 0 2 0 0 1 1 1 1 0 1 1 1 0 0 0 0 0 1 1 0 1 1 0 1 1 1 1 0 0 1 1 1 2 2 1 1 0 0 0 0 1 1 0 0 1 0 1 1 2 1 1 0 0 0 0 1 1 1 0 1 0 1 0 0 0 1 1 1 0 1 0 0 0 1 1 1 0 0 0 2 1 2 0 0 1 0 0 0 1 0 1 1 1 1 1 1 0 0 0 0 0 0 0 0 0 0 2 0 0 0 0 0 0 0 0 2 2 0 0 0 0 2 0 0 1 1 2 2 0 0 1 1 2 0 0 0 2 0 1 0 0 0 0 1 0 1 0 0 0 0 0 0 0 2 1 0 0 1 1 0 0 1 1 2 1 0 0 0 1 0 0 1 1 1 0 1 2 1 1 0 2 1 2 0 0 2 0 0 0 1 2 2 2 1 1 2 1 0 1 0 0 0 1 1 1 1 1 0 0 1 1 1 2 1 0 1 2 2 0 0 1 1 0 0 0 0 0 0 0 0 1 0 1 1 1 0 0 1 1 0 1 0 0 0 0 1 1 1 0 0 2 0 1 2 1 1 0 2 2 0 0 0 1 1 0 0 1 0 1 1 1 1 0 1 1 0 0 0 0 1 1 1 0 0 0 2 0 0 1 2 1 0 0 2 2 1 1 0 1 2 0 0 1 1 0 1 0 2 2 1 0 1 1 1 2 0 2 0 0 1 1 0 0 1 0 0 0 0 0 2 0 0 1 1 0 0 1 1 0 0 1 2 1 1 1 2 0 0 2 2 0 0 0 0 0 2 2 2 2 2 0 0 0 1 0 0 1 0 0 2 0 0 0 2 0 2 0 0 0 0 0 1 0 2 0 1 0 1 0 1 1 0 1 0 0 0 0 0 0 0 0 2 1 0 0 0 1 1 1 1 0 1 1 0 1 0 2 2 0 0 0 2 1 1 2 0 0 0 2 0 2 2 0 0 0 0 1 1 0 0 0 2 2 0 0 1 0 0 1 1 1 1 0 1 1 1 1 2 2 0 1 0 0 0 1 1 0 0 0 1 2 2 2 1 1 0 0 2 0 0 2 0 0 2 2 0 0 0 0 1 0 1 0 0 0 1 0 0 0 0 0 0 1 0 0 0 0 0 2 0 1 0 0 0 0 0 0 0 0 0 0 0 0 0 0 0 0 1 2
99 1 0 1 0 1 1 0 0 2 2 0 0 1 1 1 0 0 0 2 1 0 0 1 0 1 1 2 0 2 2 0 0 0 0 0 2 1 0 0 0 1 0 1 0 1 0 0 1 2 1 0 0 1 0 1 0 0 0 1 0 1 2 1 1 1 1 1 1 0 0 0 2 2 1 2 1 2 2 0 1 0 2 0 2 0 0 1 2 2 1 1 2 2 1 2 1 1 0 2 1 2 0 0 2 1 2 1 1 1 0 1 2 2 2 2 1 0 1 1 1 1 1 1 0 1 0 2 2 2 0 2 0 0 0 0 0 0 0 0 0 0 0 1 0 0 0 0 0 0 0 0 0 0 0 0 0 0 0 1 0 1 0 1 2 2 0 0 2 2 0 0 0 2 2 0 2 0 0 0 0 0 0 0 0 0 0 1 0 0 0 1 0 0 2 0 1 2 0 0 0 0 0 0 2 1 2 0 1 1 1 0 1 0 1 2 1 0 1 2 1 0 2 0 2 1 0 0 0 2 0 0 0 0 2 0 0 2 2 1 0 0 1 0 2 2 1 0 0 0 0 0 1 0 1 0 1 0 0 0 0 0 0 0 1 0 0 0 2 1 0 0 0 2 0 1 1 1 2 0 1 1 0 1 1 0 2 2 0 2 0 0 0 2 2 0 0 0 1 0 1 0 2 0 0 0 0 0 2 0 1 1 2 0 2 0 0 0 0 0 1 0 0 0 0 0 1 1 0 0 2 0 0 0 0 0 0 2 0 0 0 0 2 1 1 1 1 0 1 0 0 0 0 0 1 1 1 1 0 2 2 1 1 0 1 0 1 2 2 0 2 0 0 2 0 0 0 1 1 0 2 0 1 2 0 0 0 0 0 0 0 0 2 0 2 0 1 1 0 0 0 0 0 1 1 0 0 0 0 1 0 2 0 0 0 0 0 0 0 1 0 0 1 1 1 1 0 0 0 0 1 0 0 1 1 2 0 0 1 0 1 0 1 1 1 2 1 0 0 2 2 0 0 2 1 0 1 2 1 2 2 2 0 1 0 1 1 0 2 0 1 1 1 1 1 1 0 0 0 0 1 1 1 1 0 0 0 1 1 0 2 0 0 0 0 0 0 2 2 0 1 0 1 1 1 1 1 0 1 0 1 0 0 1 1 0 1 0 1 1 0 2 0 1 0 2 0 1 0 1 0 1 1 0 1 0 0 1 1 1 1 1 1 1 1 1 1 1 1 0 0 0 1 0 1 1 1 2 1 0 0 1 2 1 1 0 0 1 0 1 0 0 0 0 0 0 0 1 1 2 0 0 0 2 0 0 0 0 1 1 0 0 2 0 1 0 0 0 0 1 1 1 0 2 2 2 1 0 0 1 0 0 0 1 0 0 0 0 0 0 0 0 1 1 0 0 0 1 0 0 0 1 1 0 2 1 2 0 1 0 2 0 0 1 1 1 1 0 0 0 0 2 1 1 0 0 0 1 2 0 0 0 1 1 1 1 1 1 1 1 0 1 1 0 0 2 2 0 1 1 0 1 0 2 1 1 1 0 1 1 1 0 2 0 0 1 1 0 0 0 0 0 0 0 1 2 2 1 0 1 0 0 0 0 1 0 0 1 0 0 0 0 0 1 1 0 0 0 1 0 1 2 1 0 0 2 0 0 0 1 1 1 0 0 0 0 0 0 0 0 0 0 0 1 1 0 1 0 2 1 0 0 2 1 0 0 1 0 0 0 0 0 2 1 0 0 0 0 1 1 2 2 1 0 0 1 0 1 0 2 1 0 0 1 0 0 0 0 1 1 1 1 0 0 2 1 1 1 1 0 1 0 0 1 2 1 1 2 2 0 2 2 1 0 0 0 0 2 0 2 0 0 2 1 1 1 0 0 0 0 0 0 1 0 0 0 1 0 0 0 2 2 0 0 0 0 0 0 0 2 0 0 0 0 0 1 0 2 2 0 0 0 0 1 2 1 0 1 1 2 2 2 1 0 0 1 0 0 0 1 1 0 0 0 2 2 2 0 2 0 1 2 0 1 2 1 1 0 1 1 1 1 0 0 0 0 0 1 1 1 0 1 2 2 0 0 1 1 1 1 2 2 0 1 0 0 0 1 2 1 0 0 2 0 1 1 1 0 0 0 2 0 2 0 1 1 1 2 0 0 0 0 0 2 2 0 2 0 1 0 0 0 1 0 1 1 0 0 0 0 0 2 0 0 0 0 0 0 0 0 0 0 0 0 0 0 1 0 0 0 0 0
100 0 0 2 0 0 2 0 0 2 2 0 0 1 1 1 0 0 0 0 0 2 0 2 0 0 0 1 1 2 1 0 1 2 0 0 2 2 0 0 0 1 0 1 0 0 1 0 1 1 1 0 0 0 1 1 1 0 0 1 0 1 2 1 0 0 1 0 2 0 0 2 1 2 1 2 1 0 2 1 0 0 0 0 0 0 0 1 2 2 1 0 1 2 0 0 0 1 0 1 1 2 0 0 2 2 2 1 1 1 0 0 0 2 2 2 0 0 0 2 2 0 1 1 0 0 0 1 2 2 0 1 0 0 0 0 0 0 0 1 0 0 0 0 2 2 1 0 0 1 0 0 0 0 0 0 0 1 0 0 1 1 0 2 0 1 0 0 1 2 0 0 0 1 0 0 1 1 1 1 0 1 1 1 0 0 1 1 0 0 0 1 0 0 1 1 1 1 0 0 0 0 0 2 2 1 1 0 1 0 0 0 1 0 1 2 0 0 1 0 0 0 2 0 0 0 2 0 0 0 1 1 1 1 1 1 1 2 2 1 0 0 2 0 1 1 0 0 0 0 0 0 0 0 0 0 0 1 0 0 0 0 0 1 0 0 1 1 0 0 0 2 0 2 1 1 0 2 2 0 1 2 0 1 0 0 0 0 0 1 1 0 0 2 2 0 2 0 1 0 0 2 2 0 1 0 0 0 0 0 0 0 1 0 0 0 1 0 0 0 0 1 1 0 0 0 0 2 0 1 1 2 0 0 0 0 0 0 2 0 0 1 1 2 0 0 0 0 1 0 0 0 0 0 1 1 0 0 0 2 2 1 2 0 2 0 0 2 2 0 1 1 0 2 1 0 0 1 1 0 2 0 0 0 0 0 0 0 0 0 0 0 0 0 1 2 0 0 1 1 1 1 0 1 1 0 0 0 1 2 0 0 0 1 1 0 0 0 0 0 0 1 0 1 0 2 1 1 1 0 0 0 0 0 0 0 0 0 1 1 1 0 2 0 1 2 1 0 2 2 0 0 0 1 1 0 1 1 2 0 0 1 2 0 0 2 2 1 1 1 0 1 0 2 1 1 0 0 0 1 1 0 1 1 0 1 0 2 2 0 2 0 0 1 0 0 1 1 1 1 1 0 1 1 1 1 1 1 0 1 0 0 0 0 0 0 0 1 0 1 1 2 1 1 1 1 1 0 1 1 0 0 2 1 1 0 1 0 0 0 0 0 1 1 1 1 1 0 0 0 0 0 0 0 1 1 0 1 0 1 0 0 1 0 0 1 1 1 0 0 0 0 1 0 1 0 1 2 2 2 0 0 0 1 0 0 0 2 0 2 0 0 0 0 0 0 0 1 1 2 2 0 0 2 1 2 1 0 0 1 0 0 1 1 1 0 0 0 0 1 1 1 0 0 1 1 1 1 0 0 1 1 0 0 1 1 2 0 1 0 2 1 0 2 2 2 1 0 0 2 0 1 2 0 0 2 0 0 2 0 0 0 0 1 0 0 0 2 0 0 0 2 0 0 1 2 2 1 1 1 0 0 1 1 1 1 0 1 0 1 1 0 0 1 0 0 0 0 1 1 0 0 0 1 1 1 1 2 0 0 1 1 0 0 0 1 0 1 2 1 1 0 0 2 0 1 1 0 1 0 1 1 0 0 1 0 1 1 0 2 1 1 1 1 1 0 1 1 0 1 0 0 0 1 0 0 0 0 2 0 0 0 1 1 0 1 2 2 2 2 0 0 2 1 0 0 0 0 1 1 1 2 1 1 1 1 0 2 0 2 0 2 2 2 1 0 0 0 0 1 1 2 0 0 2 1 1 0 1 1 2 0 0 2 2 1 2 2 1 0 1 1 1 0 0 0 1 0 1 1 0 0 2 0 0 1 0 1 1 0 1 1 1 0 0 0 1 0 0 1 1 0 0 0 1 0 1 0 2 0 0 0 0 0 0 1 0 0 0 0 0 0 0 0 2 0 0 1 2 1 0 0 1 0 0 1 1 1 1 0 0 0 0 0 2 2 2 0 0 0 0 2 1 0 1 1 0 2 0 1 0 0 1 1 1 1 0 0 1 0 0 1 2 1 0 0 1 2 0 1 2 2 0 2 1 0 0 0 0 0 0 0 1 0 0 2 1 2 0 0 2 0 1 2 0 0 1 1 0 0 0 1 0 0 1 0 0 0 1 0 0 0 0 0 0 2 0 0 2 1 1 0 0 1 1 0 1 0 0 2 0 0 0 0 1 0 0 0 1 1 0 1
101 0 0 0 0 0 1 1 0 0 0 0 1 1 0 0 1 0 0 1 1 2 0 2 0 1 1 1 0 2 1 0 1 1 1 1 1 1 0 0 1 0 1 1 0 0 0 0 2 0 0 0 0 1 0 0 2 0 0 1 0 2 0 0 0 0 1 0 1 1 1 1 2 2 1 2 0 2 2 0 2 0 1 1 1 0 0 0 1 1 0 0 2 2 0 1 0 1 0 2 2 2 0 0 2 1 2 2 0 0 0 1 0 1 1 1 0 1 0 1 1 0 0 0 0 0 0 1 2 2 0 1 0 0 0 0 0 0 0 0 1 0 0 0 0 0 1 0 0 1 1 1 0 0 1 1 0 1 1 0 0 1 0 2 1 2 1 1 1 2 1 1 1 1 0 0 2 0 0 0 0 1 1 1 0 0 1 2 1 1 1 1 0 0 2 0 0 2 1 0 0 0 0 1 2 1 1 0 2 0 0 0 1 0 1 2 0 0 1 0 1 1 2 0 1 1 0 0 0 1 0 0 1 1 1 1 1 2 2 0 0 0 1 0 2 1 1 0 0 0 0 0 1 0 0 0 0 1 1 1 1 1 0 0 0 0 0 0 2 1 0 2 0 0 0 1 1 1 1 0 0 0 1 1 0 1 1 1 0 1 1 1 1 2 2 2 0 1 0 0 0 0 1 1 1 0 0 1 1 1 0 1 2 0 1 0 1 0 1 0 0 2 1 1 1 0 1 1 0 2 0 2 1 0 0 0 0 0 2 0 0 1 1 1 0 0 0 0 1 1 2 0 0 1 1 0 1 0 0 1 1 1 1 0 1 1 0 1 1 1 1 1 0 2 1 1 0 1 1 1 2 1 0 1 0 1 0 1 1 0 0 0 1 0 2 1 0 2 0 0 0 0 1 0 0 0 1 0 1 2 0 0 0 1 1 0 0 1 0 1 0 1 1 1 1 1 0 0 0 0 1 1 0 0 0 2 0 1 0 0 0 0 1 1 1 2 2 1 2 0 0 1 0 2 1 1 1 1 0 1 1 1 0 0 0 0 0 1 1 1 0 1 1 1 0 1 1 0 0 0 1 0 0 0 0 0 0 1 0 1 0 0 0 2 0 0 0 1 1 0 1 1 2 2 2 1 1 1 1 0 1 1 0 0 0 0 0 0 1 1 0 2 0 1 0 1 1 2 0 2 0 2 0 0 0 0 2 2 1 1 1 1 2 1 2 2 1 0 0 0 0 0 1 0 1 1 0 1 1 0 1 0 1 0 0 1 1 1 1 1 0 0 0 0 0 0 0 2 2 1 1 0 1 1 0 0 0 0 0 0 0 0 0 0 2 0 0 0 0 0 0 1 0 2 2 2 0 0 0 1 0 0 1 1 1 1 0 0 0 0 0 0 1 1 0 0 2 2 0 0 2 2 0 0 2 2 2 1 2 0 2 1 0 2 2 1 1 0 0 1 0 2 0 1 0 2 1 1 1 0 0 0 1 0 0 0 0 2 0 0 1 1 1 0 1 1 2 0 0 2 0 0 0 1 0 1 1 0 0 1 1 0 0 0 0 0 0 1 1 1 0 1 0 0 1 1 1 2 0 0 0 0 0 0 0 0 0 1 1 1 0 0 2 2 0 1 1 1 0 0 1 1 0 0 0 0 0 0 0 0 0 0 0 0 0 1 1 2 0 0 0 0 0 1 1 0 0 0 2 2 0 0 2 0 0 0 1 0 1 1 1 0 0 0 0 0 0 0 1 0 2 2 1 0 0 2 0 2 0 2 0 0 0 0 0 0 0 0 0 1 0 1 1 0 1 1 1 1 0 1 1 0 2 0 0 2 2 1 1 0 1 1 1 0 0 0 1 2 0 2 0 0 2 1 0 1 1 0 0 1 1 1 0 0 0 0 0 0 0 0 2 2 0 0 0 0 0 0 0 0 0 1 0 0 0 1 0 0 1 0 0 0 0 1 2 1 0 1 2 2 2 2 0 0 0 2 2 1 0 0 0 0 0 0 2 2 2 2 0 0 0 2 1 1 2 0 0 1 0 0 0 0 0 0 1 0 0 1 2 1 0 2 2 1 0 0 2 1 1 1 2 2 1 2 1 2 0 1 1 0 0 1 1 1 2 1 1 1 0 2 2 0 1 0 0 0 1 1 0 1 1 1 0 1 2 0 1 1 1 0 1 0 0 0 0 1 1 0 1 0 0 1 0 0 0 1 1 1 0 1 0 0 0 1 0 0 0 0 1 0 0 1
102 0 0 1 0 0 1 1 1 0 1 0 1 1 1 1 0 0 0 0 0 2 0 2 0 0 0 1 1 2 1 0 1 1 1 0 2 1 0 0 2 0 0 1 0 1 0 0 0 1 1 0 1 2 1 0 1 0 1 2 0 1 1 0 1 2 1 1 1 0 0 1 1 2 1 2 1 0 2 0 0 0 2 0 2 0 0 0 2 2 0 0 1 1 0 1 0 1 0 2 0 2 0 0 2 1 2 1 1 0 0 1 0 2 2 2 0 0 0 1 1 0 1 1 1 0 0 1 1 1 1 0 0 0 0 0 0 0 0 0 1 0 1 0 0 0 0 0 0 0 0 0 2 0 1 0 0 1 0 1 1 0 0 1 1 2 0 0 1 1 1 1 0 2 0 0 2 1 0 0 0 0 0 0 0 0 0 2 1 0 0 1 0 2 2 0 2 2 0 0 0 0 0 0 2 0 2 0 1 0 1 0 1 0 1 1 0 1 2 1 1 0 2 0 0 0 1 0 0 0 0 0 0 0 2 0 0 2 2 1 0 0 2 0 2 2 0 0 0 0 0 0 0 0 0 1 1 0 0 0 0 0 0 1 1 1 0 0 2 2 0 2 0 1 1 1 0 0 0 0 0 1 0 2 0 2 2 2 0 2 0 0 0 1 2 0 1 2 0 1 0 0 0 2 0 0 0 0 1 0 0 2 2 1 2 0 0 0 1 0 1 1 2 2 1 0 1 0 1 0 1 2 0 0 0 0 1 1 1 1 1 2 2 2 0 0 1 1 2 1 1 1 0 0 0 2 0 0 1 0 1 1 0 1 0 0 0 2 2 0 2 0 1 2 1 0 0 0 0 0 1 2 0 1 1 0 0 0 0 1 1 1 0 0 2 0 0 1 0 0 0 0 1 1 0 0 1 2 0 2 0 1 0 0 0 0 1 0 0 0 0 0 0 1 0 0 0 0 0 0 2 0 0 1 1 0 0 1 0 1 2 0 1 1 2 2 2 1 1 0 0 0 0 2 1 0 1 2 1 1 1 1 0 1 0 1 1 1 2 0 1 1 1 1 0 0 0 0 0 0 1 0 0 0 0 1 0 1 1 0 2 0 1 0 0 0 0 2 2 0 1 0 2 2 2 0 0 1 1 1 0 0 0 1 1 0 1 1 1 2 1 2 0 2 0 2 0 0 0 1 0 0 0 0 0 0 0 1 1 2 1 2 1 1 1 2 1 1 1 0 1 1 0 0 2 0 2 1 1 0 0 0 0 0 0 1 1 0 0 0 0 1 1 0 0 0 1 2 1 2 0 0 0 0 0 0 0 0 0 0 0 0 0 2 0 0 0 1 1 1 1 1 0 1 0 1 1 0 1 1 0 0 1 1 0 1 1 0 0 0 0 0 2 1 0 0 1 1 0 0 1 1 2 0 1 1 2 0 1 0 2 2 0 0 2 0 2 0 0 0 0 1 0 1 0 2 1 0 1 0 0 0 1 2 2 2 1 2 0 0 1 0 0 1 1 2 2 1 1 1 1 1 1 0 0 1 0 1 0 1 1 1 0 1 1 0 1 0 1 1 0 1 0 0 0 2 2 1 1 1 1 0 0 0 1 1 0 1 1 1 0 1 0 2 1 1 1 0 0 0 1 1 1 1 0 1 2 1 1 2 1 2 0 0 0 0 0 1 0 1 1 1 1 0 1 1 0 0 1 0 0 0 2 0 0 0 1 1 1 1 0 0 2 2 0 0 0 0 1 0 1 2 0 1 1 1 1 2 0 2 0 1 2 2 0 0 0 1 0 2 2 2 1 0 1 1 0 0 0 1 1 1 1 0 0 1 1 0 2 0 2 2 1 1 0 0 1 2 0 1 0 0 2 2 0 0 0 1 1 1 1 2 1 0 0 0 0 1 0 0 2 2 0 0 0 0 1 0 0 0 0 0 1 0 0 2 1 2 2 0 0 1 1 0 2 1 0 1 1 2 2 2 1 0 0 1 0 1 1 1 1 0 1 0 2 2 2 2 0 0 0 2 0 1 1 1 1 1 1 1 1 0 0 0 1 1 0 0 1 0 0 1 2 2 1 0 1 1 0 0 2 1 0 2 0 0 0 1 1 0 0 0 1 0 2 0 1 0 0 0 2 0 1 1 1 0 1 2 0 1 0 1 0 0 1 1 1 0 1 0 0 0 0 0 0 1 0 1 1 1 0 2 0 2 0 0 0 0 0 0 0 0 0 0 2 0 0 0 2 1 2 1
103 1 0 2 0 0 2 2 0 0 0 0 1 1 0 0 1 0 1 1 1 0 0 2 0 0 0 1 1 1 1 0 2 1 0 2 0 2 0 0 0 2 1 1 0 1 0 0 1 1 0 0 0 0 2 2 0 0 0 0 1 1 1 1 0 0 2 0 1 0 0 0 2 2 1 2 1 2 2 0 2 0 1 0 1 0 1 1 2 2 1 1 1 1 0 2 1 0 0 1 0 2 0 0 2 1 2 0 2 0 0 2 1 1 1 1 1 0 1 0 0 0 1 1 0 1 0 1 2 2 0 1 0 0 1 0 0 0 0 0 0 0 0 0 1 2 1 0 0 1 0 0 0 0 0 0 0 1 0 0 2 1 0 1 2 2 1 0 0 2 0 0 1 1 0 0 0 0 0 0 1 2 1 1 1 1 1 1 0 1 1 1 0 0 2 0 1 2 1 1 0 1 0 0 2 2 0 0 1 0 1 0 1 0 1 1 0 1 1 1 1 0 1 0 0 0 1 0 0 1 0 0 0 0 2 0 0 2 2 2 0 0 2 1 2 2 0 0 0 0 0 0 0 0 0 0 0 1 0 0 0 0 0 2 2 0 2 0 2 1 1 2 0 1 0 1 0 1 1 0 1 2 0 1 0 0 0 2 0 2 0 1 0 2 1 0 1 1 0 2 0 0 2 0 1 0 1 0 0 0 0 0 1 0 1 0 0 1 1 0 0 1 0 0 1 0 2 1 0 0 2 1 0 0 0 0 0 2 0 1 0 0 2 1 0 0 0 0 1 1 1 1 0 1 1 0 1 0 0 0 0 0 1 0 1 0 0 2 2 0 2 0 1 2 1 0 0 1 1 0 2 0 0 0 1 2 0 0 0 1 0 0 1 1 1 1 1 0 1 1 1 1 0 1 0 0 0 0 0 1 0 0 1 0 1 0 0 0 0 0 0 1 0 1 1 1 1 0 0 0 0 0 0 0 0 0 0 0 1 0 2 0 1 0 1 2 1 1 1 0 0 1 0 2 1 1 1 2 2 2 1 2 0 1 0 1 1 1 2 0 1 1 2 0 2 0 2 0 0 1 2 0 0 0 0 0 0 2 1 0 1 0 1 1 1 0 1 1 1 1 0 1 2 2 2 0 1 1 0 1 0 1 0 2 2 0 1 1 1 1 1 2 1 2 0 2 0 0 0 0 1 0 0 0 0 0 0 0 0 0 0 0 2 2 2 0 2 1 1 0 0 0 0 0 1 2 0 0 0 1 0 0 0 0 0 0 0 2 2 2 1 1 1 0 0 0 1 2 2 2 0 0 1 1 1 1 1 0 0 0 0 0 0 2 1 0 0 1 1 0 0 1 0 2 2 2 0 0 0 2 1 0 0 1 0 0 1 0 1 0 0 0 0 0 0 2 0 1 0 0 1 1 0 1 2 0 2 0 0 1 0 0 0 1 2 2 2 0 0 1 0 2 2 0 0 1 0 1 2 0 0 0 1 0 1 1 0 2 0 0 0 0 1 0 0 2 1 0 1 1 0 2 0 1 1 1 1 1 0 1 2 0 1 0 1 0 0 0 0 0 0 0 0 0 2 1 2 1 1 0 0 0 0 1 1 0 0 0 1 1 0 0 0 1 1 0 1 1 1 0 1 1 0 0 0 1 1 0 0 1 0 1 0 0 1 1 2 1 0 0 0 0 0 0 0 0 1 0 1 0 0 1 2 0 0 0 1 2 2 2 0 0 2 1 0 0 0 0 1 1 1 0 0 1 1 1 1 2 0 2 0 2 1 2 1 1 0 0 0 1 1 2 1 0 1 1 1 1 0 0 0 0 0 1 1 1 1 2 1 1 0 1 2 1 0 0 1 1 2 2 2 1 1 1 0 0 0 0 0 0 0 0 1 0 0 0 1 0 0 0 1 1 0 0 0 0 0 0 0 0 0 0 0 0 0 1 0 1 2 0 0 0 1 0 2 1 0 1 2 2 2 2 0 0 1 1 1 1 0 0 0 0 2 0 2 2 2 2 0 0 0 1 0 2 2 1 0 1 0 1 0 0 0 0 1 1 0 1 2 0 1 1 2 1 0 0 2 2 1 2 1 1 0 0 2 1 0 0 2 2 0 0 2 1 0 1 2 2 1 0 2 0 0 2 2 0 2 2 0 0 0 0 0 1 1 0 1 0 2 0 0 1 0 0 0 1 1 0 0 0 0 2 0 0 0 0 0 1 0 1 0 0 0 0 0 0 0 0 0 1 0 0
104 0 0 2 0 0 2 0 0 1 1 0 0 0 0 0 0 0 1 1 1 1 0 1 1 1 1 1 1 2 1 1 1 1 0 0 2 1 1 1 0 1 1 0 0 1 2 0 0 1 0 0 0 1 0 1 1 1 0 0 1 1 2 2 0 1 1 0 2 1 1 1 2 2 2 2 0 1 2 0 0 0 1 0 0 0 1 0 1 2 1 1 1 2 0 2 0 0 0 1 0 2 1 0 2 0 2 1 1 0 0 2 1 2 2 2 2 0 0 2 2 0 2 2 0 2 0 1 2 2 0 1 0 0 0 0 0 0 0 0 0 0 0 0 0 1 0 0 0 2 0 0 0 0 0 0 0 0 0 0 1 1 1 2 0 1 0 1 0 1 1 1 1 1 0 0 2 0 1 1 0 1 1 1 0 0 1 2 0 0 0 2 0 0 2 0 2 1 0 0 0 0 0 1 2 1 2 0 0 0 1 0 2 0 2 2 0 0 2 1 2 1 2 0 0 0 2 1 1 1 1 1 0 0 2 0 0 2 2 2 0 0 2 0 2 2 0 0 0 0 0 0 2 0 0 0 1 2 1 0 0 0 1 1 1 0 1 0 2 2 0 2 1 0 2 1 0 2 2 0 1 1 0 1 1 0 1 2 0 2 0 0 0 1 2 0 1 0 0 0 0 0 2 0 1 0 0 0 0 0 0 1 1 0 0 0 1 0 0 0 1 0 2 1 0 0 1 1 1 1 2 0 1 0 0 0 0 2 0 0 0 0 2 0 0 0 0 0 0 2 2 0 0 0 2 0 1 0 1 1 1 1 0 0 0 1 0 2 2 0 2 0 0 2 0 1 0 1 1 0 1 0 1 1 1 1 0 0 0 0 0 0 2 0 2 1 1 0 1 1 1 1 0 2 1 0 0 1 0 2 0 1 2 0 2 2 0 1 0 0 0 1 0 1 1 2 1 0 0 0 2 0 0 1 1 0 0 0 1 1 2 0 2 0 1 1 1 2 2 0 0 0 0 2 2 2 2 2 2 2 2 2 1 0 1 1 0 2 1 1 1 2 1 1 2 0 2 0 0 0 1 0 1 1 0 0 1 2 1 0 1 0 1 1 1 0 0 1 1 0 0 1 1 1 1 1 1 1 0 1 0 0 0 0 0 0 0 1 1 1 1 2 2 2 2 2 0 1 0 1 0 0 1 1 1 0 1 1 1 1 0 1 2 2 2 1 2 0 1 1 0 1 2 1 2 0 0 1 0 1 0 0 2 0 0 0 0 1 1 1 1 1 1 0 1 1 1 2 2 2 0 0 1 1 0 0 0 0 1 1 0 0 1 1 0 0 1 0 0 1 1 0 1 2 2 2 2 0 0 1 2 2 0 0 0 0 1 0 0 0 0 0 0 0 0 0 1 2 0 0 0 0 0 1 2 0 0 0 1 0 1 0 0 1 2 1 1 0 0 1 0 1 1 0 0 2 0 0 2 1 1 0 2 1 1 2 0 2 0 0 0 2 0 1 1 2 2 0 2 0 1 0 1 0 0 2 0 1 0 1 1 1 1 1 0 0 0 0 1 1 0 0 0 0 2 0 0 2 0 1 0 0 0 0 0 1 0 2 0 0 0 0 1 2 1 0 1 1 0 1 1 1 0 0 0 0 1 1 1 1 0 1 0 0 0 0 0 0 0 0 0 0 0 1 0 1 0 1 2 0 1 1 2 1 1 0 1 2 0 0 0 0 1 0 0 0 0 0 0 2 1 1 1 0 0 1 0 1 0 2 1 0 2 2 0 0 0 0 0 1 1 2 1 0 1 1 1 1 0 1 1 0 0 1 1 2 1 2 2 0 2 2 0 1 0 0 0 1 2 2 0 0 2 0 0 1 0 0 0 0 0 0 0 0 0 0 0 0 0 0 2 2 0 2 0 0 2 0 0 0 1 0 0 0 0 0 2 1 0 0 1 1 0 1 2 1 0 1 1 2 2 2 0 0 0 2 2 2 0 2 2 0 0 0 2 2 2 2 1 0 0 0 0 1 0 1 0 1 0 0 1 0 0 0 0 0 0 0 1 0 0 1 2 2 2 0 0 1 0 0 1 2 1 2 0 1 0 1 2 1 1 1 2 2 2 0 1 0 0 1 2 0 0 1 1 1 2 2 0 1 0 1 0 0 1 0 1 0 1 0 0 0 1 1 0 0 1 0 2 1 1 0 0 1 0 0 0 0 0 0 0 0 1 0 1 0 0 1 1 1 1 0
105 0 0 1 1 0 1 0 0 1 1 0 0 0 0 0 0 0 1 0 0 2 0 2 0 0 0 1 1 2 1 0 0 1 0 0 2 2 0 0 1 1 0 0 0 0 2 0 0 1 1 0 2 2 0 1 1 0 1 2 0 1 1 2 1 0 0 0 2 1 0 1 2 2 1 2 1 2 2 0 0 0 2 2 2 0 0 0 2 2 0 0 1 1 0 1 1 0 0 0 0 2 1 0 2 1 2 1 1 0 1 2 1 2 2 2 2 0 0 2 2 0 2 2 0 2 0 1 2 1 0 0 0 0 0 0 0 0 1 0 0 0 0 0 0 1 0 0 0 0 0 0 0 0 0 0 0 0 0 0 1 0 0 2 0 1 0 0 1 1 0 0 1 1 1 0 2 0 1 1 0 2 1 1 0 0 1 1 0 0 0 1 1 1 0 1 1 1 0 0 0 0 0 0 2 0 2 0 1 1 0 0 0 0 1 2 1 0 1 1 2 1 1 1 1 0 1 1 0 2 1 1 0 0 1 0 0 2 2 1 0 1 2 0 2 2 0 0 0 0 0 0 1 0 0 0 0 0 0 0 0 1 0 0 1 0 0 0 2 1 0 1 0 1 0 0 2 0 2 0 0 0 0 2 0 1 1 1 0 2 0 0 0 1 2 0 1 2 0 1 0 0 2 0 0 0 1 1 2 0 0 0 2 1 1 0 0 0 1 0 0 1 1 0 1 0 1 1 0 1 1 1 0 0 0 0 1 2 0 2 2 2 0 2 0 2 0 1 1 1 1 0 1 0 1 0 1 0 1 0 1 1 2 0 2 1 1 1 1 0 2 0 2 1 0 2 0 0 0 0 2 0 0 1 0 0 0 0 0 1 0 0 0 1 2 0 1 1 0 0 0 0 1 1 1 0 1 0 0 1 0 0 0 1 1 0 0 0 0 0 1 1 0 2 1 1 1 0 0 1 0 0 0 0 0 2 0 0 1 2 2 0 1 1 0 1 1 1 1 0 0 0 0 2 1 1 1 1 2 1 1 2 0 1 0 1 1 0 2 0 0 0 2 0 1 0 1 0 0 2 2 2 2 2 1 0 1 2 0 0 0 0 1 2 0 0 0 2 2 0 0 0 2 1 1 1 1 0 0 1 0 0 0 1 1 1 1 1 0 1 1 2 0 1 0 1 1 1 1 1 1 1 0 0 0 0 1 1 2 2 0 0 2 1 2 1 2 1 1 0 0 0 2 0 1 1 0 2 0 0 0 0 0 0 0 1 1 2 2 0 0 0 1 0 1 1 1 2 2 2 0 0 1 2 0 0 0 0 0 0 0 0 1 1 0 0 0 0 0 0 0 1 0 1 0 1 1 0 0 1 1 0 0 0 1 0 0 0 0 0 0 0 1 0 0 1 1 1 0 0 1 1 0 0 1 0 2 0 0 1 1 1 0 1 2 2 2 0 0 2 0 2 2 1 0 1 0 0 2 1 0 0 0 0 0 1 0 2 1 0 1 0 1 0 0 2 1 0 1 1 1 1 0 0 0 1 0 1 1 1 1 1 0 0 0 0 0 0 1 1 0 0 0 0 1 2 2 2 0 0 0 0 0 0 0 0 0 0 1 1 0 0 2 2 0 1 1 0 2 0 0 0 1 0 0 2 2 0 0 0 0 0 0 0 2 0 2 1 0 1 0 1 0 1 1 0 0 0 1 0 0 0 2 1 0 2 2 0 0 0 0 0 0 0 0 0 0 0 1 1 1 1 0 0 0 2 0 2 0 2 0 0 2 2 1 1 0 1 1 2 1 1 0 0 1 0 0 0 0 2 2 0 0 1 2 1 1 2 2 0 2 2 1 1 1 0 1 1 1 2 1 1 1 1 1 2 0 0 1 0 1 1 1 1 0 0 2 0 0 0 2 2 0 0 0 1 1 0 0 1 1 0 1 0 0 1 0 0 1 0 0 0 0 1 2 2 0 1 2 2 2 2 0 1 1 1 0 2 1 1 1 0 0 0 2 2 2 2 0 0 0 1 0 2 2 0 1 2 0 0 0 0 0 0 1 1 0 0 1 0 1 0 1 1 1 0 1 0 0 0 2 1 0 1 1 1 0 1 1 0 0 0 2 1 1 2 2 1 1 1 2 0 1 1 1 0 1 2 0 0 0 0 2 1 2 0 1 0 0 0 0 0 0 0 0 1 0 0 1 0 0 1 0 1 0 0 0 1 0 1 0 1 0 0 0 0 0 0 1 0 1 1
106 0 0 1 0 0 2 2 0 0 0 1 0 0 0 0 0 0 0 0 0 2 0 2 0 0 0 0 0 2 1 0 0 0 0 0 2 1 0 0 0 1 2 1 0 1 0 0 2 1 0 0 0 0 1 0 2 0 0 0 2 2 2 0 0 0 1 0 1 0 0 0 2 2 2 2 0 2 2 0 2 0 1 1 1 0 0 0 2 2 0 0 1 1 0 1 0 0 0 1 0 2 0 0 2 1 2 0 1 0 0 1 1 2 2 2 1 1 0 1 1 0 1 1 1 0 0 0 0 0 2 1 0 0 0 0 0 0 0 1 0 0 0 0 0 0 0 0 0 1 0 0 0 0 0 0 0 0 2 1 0 2 0 2 2 2 0 0 1 2 0 0 1 1 1 1 1 0 1 1 0 2 1 1 0 0 1 2 0 0 0 2 1 1 1 0 1 1 0 0 0 0 1 0 2 0 2 1 1 0 1 0 1 0 2 2 0 2 0 0 2 2 1 0 1 0 1 0 0 1 0 0 0 0 1 0 0 2 2 2 0 0 0 0 0 0 0 0 0 0 0 0 1 1 0 0 2 1 1 0 0 1 0 0 1 0 1 1 2 2 0 0 1 1 0 0 1 0 0 0 0 0 0 0 1 0 1 2 0 1 1 1 0 2 2 0 2 0 0 0 0 0 0 2 0 0 0 0 2 0 0 2 1 0 2 0 1 0 0 0 0 0 2 0 1 0 1 0 0 0 1 1 0 0 0 1 0 2 0 0 0 0 2 0 0 1 0 0 1 2 2 0 0 1 1 0 1 0 0 0 0 0 2 0 2 1 0 2 2 2 0 2 1 2 1 0 0 0 0 0 1 0 0 2 0 2 0 0 0 0 0 0 1 0 2 0 1 2 1 1 1 1 1 0 0 1 0 0 0 1 0 1 1 1 1 0 0 0 0 0 0 0 0 2 1 0 0 0 0 0 0 0 0 0 0 0 0 0 0 0 1 0 2 0 1 1 1 1 2 0 0 0 0 2 0 0 0 0 0 0 0 0 0 0 0 0 0 1 1 1 0 1 2 0 0 1 0 0 0 2 2 1 1 1 1 0 0 2 2 0 1 0 1 1 1 0 0 2 2 0 1 0 1 1 1 1 1 1 1 1 1 0 0 0 0 0 0 1 0 1 1 2 0 1 1 1 1 2 0 2 0 2 2 1 2 1 0 0 2 2 2 2 1 1 1 2 1 0 0 0 0 0 1 0 1 1 1 1 1 0 0 0 1 0 0 1 1 1 1 1 0 1 0 0 0 0 0 1 1 2 0 0 2 2 0 0 0 1 0 1 1 0 0 0 0 0 0 0 0 1 1 1 0 1 0 2 1 0 0 0 0 0 1 0 1 0 2 0 0 0 0 0 0 0 0 0 2 0 0 0 0 0 0 0 1 0 2 0 0 0 1 0 0 0 2 2 1 0 0 0 0 2 2 0 0 1 0 0 1 0 0 0 1 1 1 1 1 1 2 1 0 1 0 0 0 1 1 1 2 0 0 0 0 1 1 1 1 0 1 2 2 0 1 0 0 0 0 0 1 1 0 0 0 0 1 2 2 1 0 1 1 1 0 1 1 1 0 1 1 1 1 0 1 2 0 0 1 0 1 0 1 1 0 0 0 0 2 0 0 2 1 2 0 0 0 1 1 1 1 1 0 1 0 0 0 0 2 0 2 1 0 0 2 1 1 1 2 2 1 1 0 1 1 1 2 0 0 0 0 2 0 0 2 0 0 2 0 2 1 2 0 2 0 2 0 0 0 1 0 1 1 1 0 0 2 1 2 0 0 1 2 1 0 2 2 1 2 2 2 1 1 2 1 0 0 0 0 1 2 2 1 1 1 1 0 0 0 0 0 0 1 1 0 0 0 0 0 0 0 1 1 1 0 1 0 0 1 1 0 0 0 0 1 0 0 0 1 0 1 0 0 0 0 0 2 0 1 0 1 1 1 1 0 0 0 0 0 2 0 0 0 0 0 0 2 2 2 1 0 0 0 2 0 1 2 1 1 1 2 2 2 0 0 0 0 0 0 1 2 1 0 2 2 0 0 0 0 2 0 0 1 1 0 2 0 1 1 2 2 0 0 0 2 2 2 1 0 1 0 0 1 0 0 1 1 0 0 2 1 2 1 2 0 0 1 1 2 0 0 0 0 0 1 1 0 0 0 0 1 0 0 1 0 1 0 1 2 1 1 1 1 0 0 0 0 0 0 0 0 0 1 1
107 0 0 2 0 1 1 0 0 2 2 0 1 2 1 1 1 0 0 0 0 1 0 2 0 1 1 2 1 2 1 2 2 1 0 0 2 1 0 0 1 1 0 1 0 1 1 0 2 1 0 0 0 0 1 1 1 0 0 0 2 2 1 1 1 0 0 0 2 1 1 2 1 2 1 2 1 2 2 0 2 0 1 0 0 0 0 0 1 2 0 0 1 2 1 1 1 2 0 2 1 2 0 0 2 0 2 0 2 0 0 2 1 1 1 1 0 0 1 0 0 0 1 1 0 1 0 1 2 1 1 0 0 0 0 0 0 0 0 1 0 0 0 0 0 1 0 0 0 2 0 0 0 0 0 0 0 1 0 0 1 1 0 2 2 2 0 0 0 0 1 0 1 1 1 0 2 0 0 0 0 1 0 0 0 0 0 1 0 0 0 1 1 1 1 1 2 2 0 1 0 2 0 0 2 2 1 0 0 0 0 0 0 1 0 2 0 0 1 2 2 0 2 0 0 0 1 0 0 0 0 1 1 1 1 1 0 2 2 2 0 0 1 0 2 2 0 0 0 0 0 0 1 0 0 0 0 1 1 1 1 1 0 2 1 0 1 0 1 1 0 1 0 0 0 0 0 2 2 0 0 0 2 2 0 1 2 2 0 2 0 0 0 2 2 0 1 2 0 2 0 0 1 1 0 1 1 0 1 0 1 0 2 1 2 1 0 0 0 0 1 0 1 1 1 0 1 1 0 0 1 1 0 1 0 0 0 2 0 0 0 0 2 2 0 1 0 0 0 2 2 0 0 0 1 1 1 1 0 2 1 1 2 0 2 1 0 0 0 0 2 0 0 2 0 0 0 0 0 0 1 1 0 2 0 1 0 0 0 2 1 1 1 0 2 0 1 0 1 1 1 1 1 1 1 1 0 1 0 1 0 0 1 0 1 0 0 1 0 0 1 2 0 2 0 1 1 0 0 0 0 0 2 2 2 0 0 1 0 0 2 0 1 1 1 2 2 2 2 0 0 1 0 2 0 0 0 1 1 1 1 1 0 0 0 2 2 0 2 0 1 1 2 1 0 0 0 1 1 0 0 0 2 2 1 1 0 2 2 0 1 0 0 1 2 0 0 1 1 1 0 1 2 1 2 1 1 1 2 0 1 0 0 2 2 0 1 1 1 1 1 2 2 1 1 2 0 1 0 1 0 1 2 2 2 0 0 1 2 2 1 1 1 0 0 0 1 0 0 0 0 0 0 0 1 2 0 1 0 0 0 2 0 0 0 0 0 1 1 1 1 2 1 0 1 1 1 1 1 2 0 0 2 1 0 0 0 0 0 0 0 0 0 2 0 0 0 0 0 0 0 1 1 0 0 1 2 0 0 2 0 0 0 0 2 0 0 0 0 0 0 0 0 0 0 0 1 2 0 0 1 1 0 0 2 0 1 0 1 0 2 1 0 1 1 1 1 1 0 1 0 1 0 2 1 2 0 0 1 0 0 0 1 1 1 2 0 2 1 0 0 0 1 0 0 1 1 1 1 1 0 0 0 0 0 2 2 1 0 1 2 0 1 1 0 0 0 0 1 1 0 0 0 1 1 2 1 0 0 1 1 1 0 1 1 0 0 1 0 0 0 0 1 2 0 0 0 1 1 0 2 2 0 0 0 0 0 1 0 1 0 1 1 1 1 0 1 1 0 0 0 0 0 0 0 0 1 0 2 1 0 0 2 2 1 0 2 2 1 1 0 0 2 0 0 0 0 0 0 1 1 1 0 1 0 1 0 2 1 2 0 1 1 2 0 0 0 2 0 2 1 1 1 0 1 0 1 0 0 0 0 0 1 1 1 2 2 1 2 0 2 2 1 1 0 0 0 2 0 2 0 0 1 2 0 0 0 0 0 0 0 0 0 0 1 0 1 0 0 0 2 2 0 0 0 0 1 0 0 0 0 0 0 0 1 1 0 0 1 0 0 0 1 0 1 0 0 1 2 2 1 1 1 0 1 1 0 1 0 1 1 0 2 0 2 2 2 2 0 0 0 2 1 1 2 0 1 0 0 1 0 0 1 1 1 1 0 0 2 0 0 2 2 2 1 0 1 2 0 1 2 2 1 2 0 0 0 1 1 0 0 0 2 0 1 1 1 0 0 0 1 0 0 1 0 0 0 2 1 1 1 1 0 0 0 0 0 0 0 0 0 0 0 0 0 0 1 0 1 0 0 1 0 1 0 0 0 0 0 0 0 0 0 1 0 0 0 0 0 0 1 2
108 0 1 1 0 1 1 2 0 0 0 1 0 0 0 0 0 0 1 0 0 2 0 1 1 1 1 2 0 2 1 0 0 1 1 0 2 1 0 0 1 1 1 1 0 1 1 0 2 0 0 0 1 1 1 1 0 1 0 1 0 0 2 2 0 0 1 1 1 0 0 0 2 2 2 2 0 1 2 0 1 0 2 2 2 0 0 0 0 1 0 0 1 1 0 1 1 2 1 2 1 1 0 0 1 1 1 1 1 0 0 2 0 1 2 2 0 0 0 2 2 0 1 1 0 0 0 0 2 1 1 0 0 0 0 0 0 0 0 2 0 0 0 0 2 2 0 0 0 1 1 1 0 1 2 0 0 2 0 0 0 2 0 1 2 2 0 0 0 0 2 1 2 0 1 0 1 0 0 0 0 1 0 0 0 0 1 0 0 0 0 0 1 1 1 0 1 2 0 0 0 0 0 1 2 1 2 0 2 1 1 0 1 0 1 2 0 0 2 1 1 0 2 0 0 0 2 0 0 1 0 0 0 1 1 0 1 1 1 1 0 0 1 0 2 2 0 0 0 0 0 0 1 0 1 0 0 1 1 0 0 0 0 1 1 0 1 0 1 0 0 2 1 1 1 1 0 1 1 0 1 2 2 2 0 2 2 1 1 2 0 1 1 2 2 1 1 2 0 2 0 0 1 1 1 0 0 0 2 0 2 0 1 0 2 0 0 0 0 0 1 0 1 1 0 0 0 1 1 1 1 2 1 0 0 0 0 0 2 1 0 1 0 2 0 1 0 0 2 0 1 1 1 1 0 0 2 0 0 2 2 2 2 0 2 0 2 2 2 0 2 0 2 2 1 0 0 0 0 0 1 1 0 0 0 1 0 0 0 0 0 0 1 0 2 0 1 0 1 1 1 1 1 1 0 0 0 0 0 0 0 1 1 0 1 0 0 0 0 0 0 1 0 2 2 2 1 0 0 1 1 0 0 2 2 0 0 1 0 0 2 0 2 0 1 1 2 1 1 0 0 1 0 2 0 0 0 0 2 0 0 0 1 0 0 1 1 1 2 1 0 1 2 1 2 0 1 0 0 0 1 0 1 1 0 1 0 1 0 0 1 0 0 1 1 0 0 2 2 0 1 0 2 1 1 0 2 1 2 0 1 0 0 1 1 0 0 1 1 2 1 2 1 2 1 2 0 0 0 1 0 0 0 0 0 0 0 1 2 1 1 1 2 1 2 2 0 1 1 0 0 0 0 0 0 2 0 1 1 1 1 0 0 0 0 2 2 1 1 1 2 2 0 0 0 1 1 1 1 2 0 0 0 1 0 0 0 0 0 0 0 0 1 1 0 0 2 0 0 0 0 2 1 1 1 1 1 0 0 1 1 0 0 0 1 0 0 0 0 0 0 0 0 0 0 0 2 2 0 0 2 2 1 0 1 0 1 1 1 1 1 1 1 1 1 1 1 0 0 0 0 2 1 1 0 2 0 1 2 0 0 0 0 1 1 1 1 2 0 1 1 0 0 0 0 1 1 1 1 1 0 0 1 1 0 1 0 1 0 1 1 0 1 0 1 0 0 0 0 0 0 0 0 0 1 1 1 1 1 0 1 1 0 0 1 0 0 2 1 1 0 0 0 2 0 0 1 1 0 1 2 2 0 0 0 0 0 1 0 2 1 2 1 1 1 0 1 1 0 1 1 1 0 0 0 0 0 0 1 0 0 0 2 2 0 2 2 2 1 1 0 0 2 0 0 0 0 0 0 2 0 1 1 1 1 1 0 2 0 2 0 1 1 1 1 1 1 0 1 2 1 1 1 0 1 2 0 0 0 1 1 0 0 1 2 1 1 2 2 0 1 1 2 1 0 0 1 1 0 2 0 0 2 2 1 0 0 0 0 1 1 1 1 1 0 0 0 0 0 0 2 2 0 0 0 0 1 0 0 1 0 0 1 0 0 0 1 0 2 0 0 0 0 0 1 0 0 2 2 2 2 2 1 0 1 1 0 1 0 1 1 0 1 0 2 2 2 1 0 0 0 2 0 2 1 1 1 1 1 0 0 0 1 1 1 1 0 0 2 1 0 2 1 1 0 0 2 2 0 1 2 2 0 2 0 0 0 1 2 1 0 0 1 0 0 1 2 0 0 0 2 0 1 1 1 0 1 2 0 2 0 2 0 0 1 0 2 0 0 0 0 0 1 1 0 1 0 0 1 0 0 1 0 1 0 1 1 0 0 0 0 1 0 0 0 0 0 0 0 0 0 1
109 0 0 1 0 0 1 1 1 1 2 0 0 1 1 1 0 0 0 0 0 2 0 2 0 0 0 2 1 1 1 0 0 1 1 2 0 1 1 1 0 1 0 0 0 1 0 0 0 1 0 0 1 2 0 1 1 1 0 0 1 1 1 1 1 1 2 0 2 1 0 1 1 2 1 2 1 1 2 0 0 0 2 1 2 0 0 0 1 2 0 0 2 1 0 0 0 2 0 2 1 2 0 0 2 0 2 0 2 1 0 1 1 1 0 0 0 1 0 1 1 0 1 1 0 1 0 1 1 1 0 0 0 0 0 0 0 0 0 0 0 0 0 0 1 2 0 1 1 1 0 0 0 0 0 0 0 0 0 1 0 1 1 2 0 1 0 0 0 1 1 1 1 1 0 0 2 0 0 0 0 0 2 2 0 0 2 1 0 0 0 1 0 0 1 0 0 1 0 0 0 0 0 1 2 1 1 1 1 0 0 0 1 0 1 2 0 1 0 0 2 2 2 0 0 0 0 0 0 1 1 1 0 0 1 0 0 2 2 1 0 0 2 0 0 0 0 0 0 0 0 0 0 0 0 1 0 1 1 0 0 0 1 1 1 1 0 1 2 2 0 2 1 0 0 0 0 1 1 0 1 1 0 1 0 0 0 2 0 2 0 0 0 2 2 1 0 0 1 0 0 0 2 0 0 0 0 0 2 0 0 1 2 0 2 0 0 0 1 0 0 2 2 1 0 0 0 0 1 1 2 0 0 0 0 1 0 0 2 1 1 1 2 2 0 1 0 0 0 1 1 0 0 0 0 1 1 0 1 1 2 2 2 0 2 0 1 2 2 2 0 2 1 2 1 1 0 0 0 0 1 2 0 1 1 0 0 0 0 0 0 1 1 0 2 0 1 0 1 1 1 1 2 0 0 0 2 1 0 2 0 1 1 0 1 0 0 0 0 1 0 1 2 2 0 0 0 0 0 1 1 0 0 0 0 1 0 1 0 0 1 0 2 0 0 0 0 1 1 0 0 0 0 2 2 2 2 1 0 1 2 2 0 1 0 1 1 2 1 2 0 2 2 1 2 0 0 0 0 0 2 0 0 0 0 1 0 1 1 0 2 0 0 1 0 0 0 1 1 0 1 1 2 1 2 1 2 1 1 0 0 0 0 0 0 0 0 0 2 1 0 2 1 1 0 1 1 0 1 1 1 0 1 0 1 0 1 2 2 2 0 1 1 0 1 1 2 0 1 0 0 0 1 0 0 2 0 2 0 1 0 0 0 0 0 2 1 1 1 0 1 1 0 0 0 0 0 2 2 2 0 0 0 0 0 0 0 0 0 0 0 0 0 0 2 0 0 0 0 0 0 1 1 0 0 0 2 0 0 1 1 0 0 0 1 0 0 0 0 1 1 1 0 0 0 0 2 1 0 0 1 1 0 0 1 2 2 0 0 0 0 1 0 1 2 1 1 0 0 0 1 0 1 1 0 2 0 0 2 0 0 0 0 1 2 2 0 2 0 0 2 0 0 1 1 2 2 0 2 0 1 0 0 0 0 1 1 0 0 2 2 0 0 1 1 0 0 0 0 0 0 0 0 0 2 1 1 2 0 1 1 1 1 0 1 1 1 0 1 1 1 0 2 2 0 0 0 0 1 0 1 1 0 1 0 0 1 0 0 1 1 1 0 0 1 0 1 1 0 1 0 1 0 0 0 2 0 0 2 0 0 0 2 1 1 0 1 1 0 0 0 0 2 1 1 2 1 0 1 2 0 0 0 2 2 0 2 1 1 2 1 1 2 2 1 1 0 1 0 1 1 1 1 0 1 0 2 0 1 1 2 0 1 0 1 1 2 1 2 1 0 2 1 2 0 0 2 2 2 2 0 0 2 0 0 1 1 0 1 0 0 0 0 0 0 0 0 0 0 1 1 1 0 1 0 0 2 0 0 0 0 0 0 0 0 0 2 0 1 0 0 0 0 0 2 0 1 0 1 1 1 1 0 0 0 1 1 2 0 1 1 0 0 0 2 1 1 1 1 0 0 2 0 1 1 1 0 0 1 1 1 0 1 1 1 1 0 0 1 0 0 1 2 1 0 0 0 0 0 0 1 1 0 1 0 1 0 0 1 1 0 1 2 1 1 1 1 0 0 0 2 0 0 2 2 0 2 2 0 0 0 0 0 1 2 1 1 0 1 0 0 0 0 0 0 0 0 0 1 0 0 1 0 2 0 1 1 1 1 0 1 0 0 0 0 0 2 0 0 1 1 2
110 1 0 2 0 0 1 1 0 1 1 1 1 1 0 0 1 0 0 0 0 2 0 1 0 0 0 2 0 2 1 1 0 2 1 2 2 1 1 1 0 1 1 1 0 0 1 0 0 2 1 0 1 1 0 2 0 1 0 1 0 1 2 1 1 1 1 0 0 1 1 1 1 2 0 2 2 0 1 1 0 0 1 0 1 0 0 1 1 1 1 0 1 1 0 1 0 2 0 2 1 2 0 0 2 0 2 1 1 1 0 2 1 2 2 2 1 1 0 1 1 0 1 1 0 1 0 1 1 1 1 1 0 0 1 1 1 0 1 0 2 0 0 0 0 1 0 0 0 0 0 0 0 0 0 0 0 1 1 0 0 1 0 2 0 1 0 0 1 2 0 0 1 1 0 0 1 0 1 1 0 1 0 0 0 0 0 0 0 0 0 0 0 0 1 0 1 1 0 0 0 0 0 1 2 0 2 0 1 0 1 1 1 0 1 2 0 0 1 2 2 0 2 0 1 0 1 0 0 0 0 0 1 0 1 0 0 2 2 1 0 0 2 0 2 2 0 1 1 1 0 0 2 0 0 0 0 0 0 0 0 0 0 1 1 0 0 0 2 2 1 2 0 1 0 0 0 1 2 0 0 2 1 2 0 2 2 1 0 2 0 0 0 2 1 1 0 1 1 0 0 0 2 0 0 0 0 0 1 0 0 2 1 0 0 0 0 2 1 0 0 2 1 0 0 0 0 2 1 1 2 1 0 0 0 0 0 1 1 0 0 0 1 1 0 0 0 0 1 0 0 1 0 0 2 0 0 0 0 0 1 1 2 0 2 1 0 0 0 0 2 0 0 2 0 0 0 2 1 0 1 2 0 2 0 0 0 0 0 0 0 0 2 1 2 1 1 0 1 1 0 1 0 2 0 0 0 1 0 1 0 0 0 0 0 0 2 0 0 0 0 1 1 1 0 0 0 0 0 0 0 1 0 1 1 1 0 0 0 0 2 0 1 1 1 2 1 0 1 1 0 0 0 2 1 0 2 2 2 2 1 1 0 1 0 1 1 2 1 1 1 2 2 0 2 0 2 0 0 2 2 0 0 0 0 1 0 0 0 1 1 1 2 1 0 0 0 2 2 0 0 0 2 1 1 0 2 1 1 1 0 0 0 1 1 0 1 0 1 2 2 1 1 2 2 2 0 1 0 1 1 0 0 0 0 0 2 1 2 1 1 1 1 0 1 1 0 1 1 0 1 1 2 1 2 0 0 0 1 0 1 0 2 0 0 0 0 1 0 0 1 2 0 0 0 0 0 2 2 1 0 0 0 1 0 0 0 1 0 1 1 0 0 2 0 0 0 0 0 0 0 2 0 0 0 1 1 0 1 0 0 0 0 0 2 0 0 0 1 0 0 0 1 1 0 0 2 0 0 0 0 0 0 0 1 1 2 0 2 0 2 2 0 0 2 2 2 0 1 2 0 1 0 2 1 2 0 0 2 0 0 0 0 1 2 2 0 2 0 0 0 0 0 0 1 2 2 1 2 0 0 0 1 1 1 1 0 0 1 1 1 0 0 0 0 0 0 1 1 2 1 1 0 0 0 1 2 2 0 0 1 1 0 0 0 1 0 0 1 1 0 1 0 2 0 1 2 0 1 0 1 2 0 0 0 0 2 2 0 2 0 0 0 0 0 1 1 0 0 1 0 0 0 0 0 0 1 0 1 0 0 0 2 1 0 1 1 2 2 2 0 0 2 0 0 1 0 0 1 1 1 1 0 1 1 1 1 1 1 2 1 1 0 1 0 0 0 2 0 2 2 2 2 0 0 0 1 1 0 1 1 0 0 2 2 0 2 2 2 2 0 2 0 1 0 0 1 1 1 2 2 1 1 2 0 0 0 0 1 0 0 0 1 1 0 0 0 0 1 0 1 1 0 0 1 0 1 0 0 0 0 0 1 1 0 1 1 1 1 0 0 0 0 0 0 0 0 0 0 2 1 1 0 0 0 0 1 2 1 1 1 0 2 0 2 2 2 2 1 0 0 2 1 1 1 2 0 0 0 0 0 0 1 1 2 2 1 1 1 0 1 0 2 2 0 0 0 1 1 1 2 2 0 2 0 0 0 0 1 1 0 0 2 2 2 1 1 0 0 0 2 0 1 0 0 1 1 0 0 0 0 0 0 1 1 0 0 0 2 0 0 0 0 0 0 1 0 0 0 0 0 2 0 0 0 0 0 0 0 0 0 0 0 0 0 0 0 0 0 0 0 1
111 0 0 0 0 0 1 1 0 1 1 1 1 2 2 2 0 0 0 1 2 1 0 2 0 0 0 1 0 1 1 1 1 1 0 1 1 1 0 0 1 1 0 0 0 0 1 0 1 1 1 0 0 1 0 1 0 1 0 0 0 1 1 0 0 0 1 1 1 0 0 0 1 2 1 2 1 1 2 0 1 0 2 1 2 0 0 1 1 1 1 1 0 2 1 1 0 2 0 2 0 2 0 0 1 1 1 2 0 0 0 2 0 2 2 2 0 0 2 0 0 0 1 1 0 1 0 1 1 1 0 0 0 0 0 0 0 0 0 1 1 0 0 0 1 1 1 0 0 0 0 0 0 1 0 1 0 1 0 1 0 1 1 1 0 1 0 1 0 1 1 0 1 1 1 0 2 1 0 1 0 1 0 0 0 0 0 1 0 0 0 1 0 0 0 0 2 1 0 0 0 0 0 0 2 2 1 1 1 0 2 0 0 0 1 2 1 0 2 0 0 0 2 0 0 0 0 0 0 1 0 0 2 0 2 2 0 2 2 2 0 0 2 0 1 1 0 0 0 0 0 0 1 0 0 0 2 0 0 0 0 0 0 1 0 0 1 0 2 1 0 0 0 1 0 0 0 1 2 0 0 1 1 2 0 0 1 2 0 2 0 1 0 2 2 1 0 1 0 1 0 2 2 0 0 0 0 0 0 0 0 1 2 0 1 0 1 1 1 0 1 2 1 0 2 0 1 2 0 0 2 0 0 0 0 0 0 2 0 1 1 1 1 1 0 0 1 0 2 1 1 0 0 1 1 0 1 0 0 0 0 0 0 0 0 1 0 1 1 0 2 0 2 1 1 0 0 1 1 1 1 1 0 0 0 1 0 1 1 0 0 0 1 0 2 0 0 1 1 1 1 1 0 1 1 0 0 0 1 2 0 0 0 0 0 0 2 0 0 1 0 0 0 2 0 1 1 1 1 0 0 2 0 1 1 2 0 0 0 1 2 0 0 2 1 2 2 0 1 0 0 1 0 2 2 2 2 0 1 0 1 2 0 1 0 1 1 0 2 0 1 1 2 0 2 0 1 0 0 0 0 1 0 0 0 1 0 1 1 0 1 1 1 0 0 0 0 2 2 0 0 0 1 0 1 2 2 0 0 1 0 0 0 1 1 0 0 1 0 2 2 2 0 1 0 0 1 1 0 2 0 1 0 0 0 0 1 1 1 1 0 1 0 0 1 2 1 2 2 0 0 0 0 0 0 2 0 1 1 1 1 0 0 0 0 1 1 0 0 1 0 0 1 0 1 1 1 1 1 2 0 0 1 2 0 0 0 0 2 2 0 0 0 1 0 0 0 1 1 0 1 2 0 1 2 2 1 0 0 1 0 0 0 0 0 0 0 0 0 0 0 0 0 0 0 1 1 0 0 0 2 2 0 0 0 1 2 1 1 0 2 1 0 0 2 0 2 1 0 2 1 2 1 1 0 1 0 0 2 0 0 0 2 1 1 2 0 2 1 1 0 1 1 0 0 2 1 1 1 1 0 0 0 0 0 1 2 0 0 2 1 0 0 0 1 0 0 1 1 2 0 0 0 0 0 2 1 0 0 0 1 1 0 0 0 0 0 2 2 2 0 0 0 1 0 1 1 0 0 0 0 0 0 1 1 0 2 1 0 1 0 0 0 0 1 0 0 1 0 1 0 1 0 1 2 1 0 0 2 0 0 0 2 1 0 1 2 1 1 1 0 0 2 0 0 0 0 0 1 0 1 1 1 0 0 1 0 1 1 2 1 1 1 2 1 0 0 1 0 1 1 1 1 0 1 0 1 0 0 1 1 0 1 1 1 2 2 2 2 0 1 1 1 0 0 0 0 2 0 2 0 0 2 0 0 1 0 0 0 1 0 0 0 0 0 0 0 0 0 0 2 2 0 0 0 1 1 2 0 0 0 0 0 0 0 1 0 1 2 0 1 1 0 2 2 2 0 0 2 2 1 1 0 0 0 1 1 0 0 2 2 0 0 0 2 1 2 2 1 0 0 2 0 2 2 0 1 0 0 1 0 0 0 0 1 0 0 0 0 0 0 0 1 0 1 0 1 2 1 1 1 1 1 1 0 1 1 1 1 0 0 0 2 1 1 1 1 0 0 0 1 1 2 0 0 0 0 2 0 1 0 1 0 1 1 0 0 0 1 0 0 0 0 0 0 0 0 0 2 0 0 0 0 2 0 0 0 0 0 0 0 0 0 0 0 1 0 0 0 0 0 1
112 0 0 2 0 0 1 2 1 0 1 0 0 0 0 0 0 0 0 1 1 2 0 2 0 0 0 1 0 1 1 0 1 1 1 1 2 2 0 0 0 1 0 0 0 0 1 0 1 1 0 0 1 1 0 2 0 0 0 1 1 2 0 0 1 2 2 0 1 1 1 1 1 2 0 2 1 1 1 0 0 0 2 2 2 0 0 1 2 2 1 1 1 2 0 1 1 1 0 1 0 2 1 0 2 0 2 1 1 1 0 1 0 1 1 1 0 0 0 2 2 1 1 1 0 1 0 1 1 1 1 0 1 0 0 0 1 0 0 1 0 0 0 0 0 0 0 0 0 0 0 0 0 0 1 1 1 2 2 1 1 0 0 2 1 2 0 0 1 2 0 0 1 1 0 0 2 0 1 1 0 2 1 1 0 0 1 1 0 0 0 1 2 2 0 1 2 2 1 1 0 1 0 0 2 2 0 0 1 0 0 0 1 0 1 2 0 1 1 1 2 1 1 0 0 0 1 1 1 1 0 0 0 0 1 0 0 2 2 2 0 0 2 0 1 1 0 0 0 0 0 0 1 0 0 0 1 0 0 0 0 0 1 2 2 0 0 0 1 0 1 1 0 0 0 0 1 2 2 0 2 2 0 1 0 1 1 1 0 2 0 1 0 2 2 1 1 1 0 1 0 0 2 0 0 0 0 2 2 0 2 2 2 1 0 0 0 1 0 0 0 1 1 0 1 0 1 1 0 1 2 1 0 1 0 0 0 1 1 0 1 1 1 0 1 0 1 0 0 1 1 0 0 0 2 0 1 0 0 1 1 1 1 0 1 1 0 1 1 1 1 1 1 2 1 1 0 0 0 0 0 1 0 1 0 1 0 0 0 0 0 0 0 1 2 0 1 0 1 1 1 1 0 1 0 0 0 2 0 2 0 1 0 0 0 0 1 0 0 0 0 1 1 1 0 1 1 1 1 0 0 1 0 0 0 0 0 2 1 0 2 0 1 1 0 1 2 1 1 0 0 1 0 2 0 0 0 2 2 2 2 2 1 0 0 1 1 1 1 1 0 1 2 0 0 1 0 1 1 0 1 0 0 0 0 0 0 1 1 0 1 1 0 2 0 0 0 1 1 1 0 0 2 1 2 0 1 0 0 0 0 0 0 1 1 0 1 0 1 1 1 1 1 2 1 2 0 2 0 2 0 2 0 0 0 0 1 0 1 1 0 2 2 1 2 2 2 0 0 0 0 0 1 0 2 0 1 1 0 0 0 1 0 0 0 0 0 1 1 1 0 0 2 0 2 2 2 1 1 1 0 0 0 1 0 0 0 0 0 1 0 0 0 1 0 0 0 0 0 0 0 2 1 0 1 1 2 0 0 1 1 0 0 0 1 0 0 0 0 0 0 0 0 0 0 2 0 1 0 0 1 1 0 0 1 0 2 0 0 0 2 1 0 1 2 2 2 0 0 0 1 1 2 0 0 1 0 1 2 0 0 0 2 1 1 2 0 2 0 0 0 0 0 0 0 1 1 1 2 0 2 0 1 1 1 1 0 1 0 0 1 0 1 0 0 0 0 0 2 2 0 2 0 0 2 0 1 1 0 0 0 1 0 0 0 1 0 1 1 1 0 1 0 2 0 1 1 0 0 0 1 2 0 0 0 0 1 1 0 2 0 1 0 0 1 0 1 2 0 1 0 1 0 0 1 1 0 0 1 0 0 0 2 0 0 0 1 2 0 0 0 0 2 0 1 0 0 0 0 2 0 0 2 0 1 0 1 1 0 2 1 0 1 2 1 0 0 1 0 1 1 1 2 0 0 0 1 0 0 1 1 0 1 0 1 1 2 2 2 0 2 2 0 1 0 0 1 0 2 2 2 2 2 0 0 0 0 0 2 0 1 1 0 0 0 0 0 1 1 0 1 1 0 1 0 0 1 0 1 0 0 0 0 0 0 0 2 0 1 0 0 0 0 1 2 1 0 0 2 1 2 1 1 0 0 2 1 2 1 1 1 0 1 0 2 2 2 2 0 0 1 2 0 2 2 0 1 1 1 1 1 0 0 0 0 0 0 2 2 2 0 2 2 2 0 0 1 0 0 0 2 0 1 2 0 0 0 0 1 0 0 0 1 1 1 1 0 1 0 0 2 0 1 0 1 0 0 2 0 0 0 0 1 0 1 1 0 1 2 1 1 0 0 0 0 1 0 0 1 1 0 1 0 1 0 0 0 1 1 0 1 0 0 1 1 0 0 0 0 1 1 1
113 0 0 0 0 0 0 2 0 0 0 1 0 0 0 0 0 1 1 0 0 2 1 2 0 0 0 0 1 1 1 0 0 1 0 1 1 1 0 0 2 0 0 0 0 0 1 0 2 0 0 0 1 2 0 2 0 0 1 0 0 0 1 1 1 1 1 0 2 2 1 1 2 2 1 2 1 1 2 0 0 0 2 2 2 0 1 1 2 2 1 1 1 1 0 2 2 1 1 1 0 2 0 0 2 1 2 2 0 1 0 1 0 2 2 2 0 0 0 2 2 1 1 1 1 0 0 1 2 2 0 0 0 0 1 0 0 0 0 1 0 0 0 0 1 0 0 0 0 1 0 0 0 0 0 1 1 1 1 0 0 1 0 2 1 1 1 0 0 0 2 1 2 0 0 0 1 1 0 0 0 0 0 0 0 0 0 1 0 0 0 1 1 2 0 1 1 2 0 1 0 1 1 1 1 1 2 0 1 0 0 0 1 0 1 2 0 2 0 0 2 2 2 0 0 0 1 0 0 2 0 0 0 0 2 0 0 2 2 1 0 0 1 1 2 2 0 2 2 2 0 0 2 1 0 0 2 0 0 0 0 1 1 1 1 0 1 1 1 0 0 0 0 2 0 2 2 0 1 0 0 0 0 1 1 1 2 1 0 2 0 1 1 2 2 1 0 1 1 1 0 0 1 1 0 0 0 0 0 0 0 0 1 1 1 0 1 0 0 0 2 0 1 0 1 0 0 1 0 0 2 0 0 0 0 0 0 1 1 1 1 1 1 2 0 1 0 1 1 0 0 1 2 0 1 0 1 0 0 1 1 1 2 0 2 0 1 2 2 1 1 1 1 2 1 0 0 0 0 0 2 1 1 1 0 0 0 1 1 0 0 0 2 0 2 0 1 1 0 0 0 0 1 1 0 0 1 1 0 2 0 0 0 0 0 0 0 0 0 0 1 1 0 1 1 1 0 1 1 0 2 0 0 0 0 1 1 0 0 0 1 0 0 2 0 2 2 1 2 0 0 0 0 1 1 0 1 1 1 0 1 2 0 0 0 1 1 0 2 0 0 0 2 1 1 0 0 0 0 0 0 0 1 1 1 1 0 1 1 0 1 1 0 2 1 0 0 1 1 1 1 0 2 0 2 1 1 2 1 1 0 0 1 1 1 0 0 1 0 1 1 2 1 2 1 2 0 1 1 2 0 1 1 1 1 1 1 0 1 1 1 1 1 1 1 1 2 1 1 0 0 0 1 1 2 0 1 0 1 0 1 1 0 1 1 0 0 1 0 0 0 0 1 0 1 0 1 2 2 2 0 0 2 2 0 0 0 1 0 1 0 0 1 0 0 0 0 1 1 1 1 1 1 0 1 1 2 0 0 2 1 0 1 1 1 1 0 0 0 0 0 0 0 0 0 0 2 1 0 0 1 2 0 0 1 0 1 0 0 1 0 1 0 1 1 1 1 0 0 2 0 2 1 1 0 0 0 0 0 0 0 0 0 0 0 1 0 2 0 0 0 0 0 0 0 1 1 0 0 2 1 1 0 0 0 2 1 0 0 1 0 0 1 1 0 0 0 0 1 1 0 0 0 0 2 1 1 1 0 1 1 0 0 0 0 0 0 1 0 0 0 1 0 2 0 1 1 0 1 0 1 1 2 0 0 1 2 1 1 1 0 1 1 1 1 0 1 0 0 0 0 0 0 1 1 0 0 0 2 0 0 0 2 1 1 0 2 2 2 2 0 0 2 0 2 0 0 0 2 0 2 2 0 0 0 1 0 2 0 2 0 0 1 2 1 1 1 0 2 2 0 0 1 0 1 0 2 0 2 0 2 0 0 2 2 0 2 2 2 0 1 1 0 1 0 0 1 2 0 2 0 0 1 1 0 0 0 0 0 0 0 0 0 0 0 0 0 1 0 0 2 2 0 0 2 0 2 1 1 0 0 0 1 1 0 1 0 0 2 0 1 1 0 0 2 0 0 1 2 2 2 2 0 0 0 0 1 0 0 2 2 0 1 0 1 1 2 2 0 1 0 1 1 1 2 1 0 1 1 1 1 0 0 0 1 0 0 0 1 0 1 0 2 2 2 0 1 1 0 0 1 1 0 1 1 0 0 0 0 0 0 0 1 1 1 0 1 1 1 0 2 0 1 0 0 1 2 1 0 0 0 0 1 0 1 0 1 0 2 0 0 0 0 0 0 1 0 0 0 0 0 2 0 1 1 1 2 0 0 0 0 1 1 0 1 0 0 1 1 0 0 1
114 0 0 1 0 0 1 0 0 2 2 0 1 1 0 0 1 1 1 1 1 1 0 2 0 0 0 2 0 2 2 1 1 1 0 0 2 0 0 0 1 0 1 1 0 1 1 0 0 2 0 0 2 2 0 1 1 1 0 0 2 2 0 0 0 0 2 1 1 1 0 0 1 2 1 2 1 2 2 0 2 0 2 2 2 0 0 0 0 2 0 0 1 2 0 1 0 2 0 2 2 2 0 0 2 0 2 2 0 0 0 1 0 2 1 1 0 2 0 0 0 0 1 1 0 1 0 1 1 1 0 0 1 0 0 0 1 1 1 0 0 0 1 0 2 2 1 0 0 0 0 1 0 1 0 0 0 1 1 0 0 1 1 1 0 1 0 1 1 2 0 1 1 1 1 0 1 2 0 0 0 0 0 0 0 0 0 1 0 0 0 1 0 1 2 0 1 0 0 0 0 0 0 0 2 1 1 0 2 0 0 0 2 0 2 2 0 1 0 0 2 1 1 0 1 0 1 0 0 2 0 0 0 0 1 0 0 2 2 0 0 1 2 0 1 1 0 1 0 1 1 1 1 1 0 0 1 1 1 0 0 0 1 1 2 0 1 0 1 0 0 1 0 0 0 1 1 1 2 0 1 2 0 1 0 1 1 1 1 2 0 1 0 2 2 0 1 2 0 2 0 0 2 0 0 1 1 0 2 0 1 1 1 0 2 0 0 0 0 0 0 0 0 0 2 0 1 0 1 0 1 1 1 1 0 0 0 2 0 1 0 0 1 1 0 1 0 0 1 1 1 1 0 0 1 1 1 0 0 1 1 1 2 0 2 1 0 2 2 0 2 0 1 1 1 0 0 1 1 0 1 1 0 1 0 1 0 1 1 0 1 1 0 1 2 0 1 2 0 0 0 0 0 1 0 0 0 1 0 2 0 1 0 0 0 0 0 0 0 1 0 1 0 0 0 0 0 0 0 0 2 0 1 1 1 0 0 1 0 0 2 0 2 0 2 2 2 0 1 1 0 0 0 2 1 1 1 2 2 2 1 1 0 1 0 1 1 1 2 0 1 1 2 1 2 0 1 1 1 0 0 0 0 0 0 1 0 1 1 0 1 1 2 2 1 0 1 2 2 0 0 0 1 0 1 2 2 0 0 1 0 0 0 1 1 1 1 0 1 2 1 1 0 2 0 2 0 1 0 1 1 0 1 0 1 0 1 1 1 1 0 1 2 1 2 2 1 0 1 0 0 0 0 0 0 0 0 1 1 0 1 0 0 0 0 1 1 2 1 0 0 1 2 1 1 1 2 2 2 1 1 0 0 2 0 0 0 0 1 1 0 0 1 1 0 0 0 0 0 0 0 2 1 2 2 2 1 0 0 1 1 0 0 0 2 0 0 0 0 0 0 0 1 1 0 0 1 1 0 0 0 0 1 0 2 1 2 0 1 0 1 1 0 0 2 1 1 0 1 1 0 2 0 2 1 2 0 1 1 0 0 0 1 1 1 1 0 1 1 1 0 1 1 0 0 2 2 1 2 0 1 0 0 0 0 1 1 1 0 0 1 0 0 1 1 0 0 1 1 1 0 0 0 1 0 2 1 2 0 0 0 0 0 1 0 1 0 1 2 2 0 0 0 2 0 1 1 0 1 0 1 1 1 0 0 1 1 0 0 1 1 1 0 0 1 0 1 0 0 0 0 0 0 0 0 1 0 0 2 1 0 1 2 1 0 1 2 2 2 2 0 0 1 0 1 0 0 0 0 1 1 1 0 1 1 0 1 1 1 2 1 1 1 1 1 1 0 0 1 1 1 2 1 0 1 0 0 0 1 1 2 0 1 0 0 2 1 1 0 0 0 0 0 0 0 0 1 2 1 2 1 1 2 0 0 1 0 1 1 0 0 0 1 0 0 0 1 1 0 0 2 2 1 0 0 0 0 0 0 0 0 0 0 0 0 2 0 0 2 0 0 0 1 1 2 1 0 1 2 2 2 2 0 0 0 0 0 2 1 0 0 0 0 0 2 1 1 2 0 0 0 1 1 1 2 1 1 0 1 1 0 0 0 0 1 2 0 0 1 0 0 1 1 1 1 0 0 0 0 0 2 1 1 2 0 1 0 1 1 0 0 0 1 1 1 2 1 2 1 0 2 0 1 1 1 0 1 1 0 0 0 0 0 0 1 0 1 1 2 0 0 0 1 1 0 0 0 0 1 0 0 1 0 0 1 0 1 1 0 1 0 0 0 1 0 0 0 0 0 1 0 1
115 1 0 1 0 0 1 1 1 1 2 0 0 1 1 1 0 1 1 2 2 1 0 2 0 0 0 1 1 2 1 0 1 2 1 2 2 2 1 0 0 0 0 1 0 1 0 0 1 1 0 0 0 0 1 1 0 0 0 2 0 1 2 2 1 0 2 0 0 0 0 0 1 2 1 2 1 1 2 1 1 0 2 1 1 0 0 0 2 2 0 1 1 1 0 1 0 0 0 1 0 2 0 0 2 0 2 1 1 1 0 1 2 2 2 2 2 0 1 1 1 0 1 1 0 1 0 1 1 1 0 0 1 0 1 1 0 0 0 2 0 0 1 0 1 2 1 0 0 1 0 0 0 0 1 0 0 1 0 0 1 2 0 2 0 2 0 0 1 1 1 0 2 0 0 0 1 0 0 0 1 1 0 0 0 0 0 1 1 1 1 1 0 0 1 0 1 2 0 0 0 0 1 0 2 0 2 1 1 2 0 0 1 0 1 2 1 0 1 2 2 0 2 0 0 0 0 0 0 1 0 1 0 0 2 0 0 2 2 1 0 1 2 1 2 2 1 1 1 1 0 0 0 0 0 1 0 1 1 1 1 2 0 0 1 1 1 1 2 2 0 2 0 1 0 0 1 1 2 0 2 2 0 0 1 1 1 1 0 2 0 0 1 2 2 1 1 0 0 0 0 1 2 0 0 0 2 0 0 0 0 1 1 0 0 0 0 1 1 0 0 1 2 0 1 0 1 2 1 1 1 1 1 0 0 0 0 1 1 1 1 1 2 1 0 2 0 0 2 1 1 0 0 0 2 0 2 0 0 2 2 2 2 0 2 0 0 2 2 0 2 0 1 1 1 0 0 1 1 0 0 2 0 1 1 1 0 0 0 1 0 1 0 1 2 0 1 1 1 1 1 1 0 2 0 0 0 0 0 2 0 1 1 0 1 0 1 0 0 0 1 1 0 2 0 1 1 1 1 1 0 1 0 0 0 1 0 2 0 0 2 0 1 1 0 1 1 0 1 0 0 0 0 2 1 1 1 1 2 0 1 2 1 1 0 2 2 0 2 0 1 1 0 2 1 1 1 0 0 0 2 0 0 0 0 1 0 0 0 0 0 1 0 1 0 0 0 1 1 0 1 1 2 1 2 0 1 1 1 1 0 0 0 0 0 0 0 1 0 1 1 2 2 2 1 2 0 0 0 1 1 0 2 1 1 0 0 0 0 0 0 0 1 1 1 2 1 1 1 0 0 0 0 0 2 0 1 0 1 0 1 0 2 0 0 0 0 1 1 0 1 1 0 0 0 0 0 0 0 2 0 0 0 0 0 0 0 1 1 2 1 0 1 2 1 0 1 1 1 0 1 2 1 2 2 2 2 0 0 2 0 0 0 1 1 0 0 0 0 0 0 0 1 0 0 1 1 0 0 0 2 2 0 1 2 0 2 0 0 0 1 0 0 1 0 0 0 0 0 1 0 2 1 1 0 2 0 0 2 1 0 0 2 0 0 1 0 1 1 1 1 1 1 1 1 2 1 0 1 1 1 0 1 0 0 1 1 0 1 2 1 0 1 0 1 0 0 0 1 1 0 0 0 0 2 1 1 2 0 0 0 0 0 1 1 0 0 1 0 0 0 2 0 2 0 2 2 1 0 1 2 1 0 1 0 0 1 2 1 2 0 2 0 0 0 0 0 0 0 1 1 1 0 0 0 1 0 0 2 0 0 0 2 2 0 2 2 1 2 2 1 0 2 0 0 0 0 0 1 1 2 2 1 0 1 1 1 1 0 1 0 0 1 1 0 0 0 1 0 2 1 1 0 1 0 0 1 0 0 1 1 0 0 2 2 2 2 2 1 0 0 0 0 2 0 0 1 1 2 2 0 0 2 2 0 0 0 0 0 0 0 1 1 1 0 0 2 0 0 0 2 2 0 0 0 0 0 1 1 0 1 0 0 0 0 0 0 0 1 0 0 0 0 0 1 0 0 0 2 2 1 1 0 0 0 2 2 1 0 0 0 0 1 1 2 0 1 2 0 0 1 2 0 2 2 0 1 0 0 1 0 0 0 0 1 1 0 2 2 1 0 2 2 2 2 0 1 1 1 1 2 2 0 2 0 0 0 2 2 0 0 1 2 0 1 1 2 0 0 0 1 0 2 0 0 0 0 2 1 1 1 1 0 1 1 0 0 0 2 2 0 0 0 0 1 1 0 0 1 0 0 1 0 0 1 0 1 0 0 1 0 1 0 0 0 0 1 0 0 0 0 0
116 0 0 1 0 0 1 0 0 2 2 0 0 1 0 0 0 0 2 1 1 1 0 2 0 0 0 0 1 1 0 0 1 1 0 1 2 2 0 0 0 2 1 1 0 0 1 0 0 2 0 0 0 1 1 0 1 0 0 0 1 1 2 1 0 0 1 0 2 0 0 2 0 2 0 2 2 2 2 0 2 0 1 1 2 0 0 1 2 2 0 1 2 1 1 1 0 0 0 2 0 2 1 0 2 1 2 2 0 0 0 1 1 1 1 1 1 0 0 2 2 0 1 1 0 1 0 1 2 0 2 0 0 0 0 0 0 0 0 2 0 0 1 0 1 2 0 0 0 0 0 0 0 0 0 1 1 2 0 1 0 0 0 2 1 2 0 0 0 0 2 2 1 1 1 0 2 0 1 1 0 1 1 1 0 0 1 1 0 0 0 2 0 0 0 0 1 2 0 0 0 0 0 0 2 2 0 0 1 0 1 0 1 0 2 2 0 1 0 1 2 1 2 0 1 1 0 0 0 1 0 0 1 1 1 2 0 2 1 1 0 0 2 0 1 1 0 0 0 0 0 0 2 0 0 0 0 1 1 1 1 1 0 0 0 0 0 0 2 2 0 1 0 1 0 0 0 0 2 0 1 1 1 2 0 2 2 0 1 1 1 1 0 1 2 0 0 2 0 2 0 0 2 0 0 0 0 1 1 0 0 1 2 0 2 0 0 0 0 0 0 0 1 0 0 0 1 1 1 1 1 1 0 0 0 0 0 1 1 1 1 1 1 2 0 0 0 0 0 0 0 0 0 1 1 0 2 0 0 1 1 1 2 0 2 0 1 2 2 2 0 2 1 2 0 0 0 0 0 0 1 1 0 0 1 1 0 0 0 0 0 0 0 0 1 1 1 0 1 1 0 1 0 1 1 0 0 1 0 2 0 0 0 0 0 0 1 0 0 1 0 0 1 2 0 0 0 0 0 0 0 0 0 0 0 1 0 1 1 1 1 0 1 1 1 2 1 2 2 0 0 1 0 2 2 2 2 0 1 1 1 2 1 1 0 2 2 2 1 1 0 1 0 2 1 1 1 0 0 1 2 0 1 1 1 0 0 2 1 0 1 0 0 1 1 0 1 1 1 0 1 1 2 2 2 0 0 0 0 1 0 0 0 1 1 0 1 1 0 1 1 2 0 1 0 1 1 1 1 2 0 1 2 1 2 0 0 2 0 1 0 2 0 0 0 2 1 1 1 0 0 0 1 0 2 0 1 0 1 1 1 0 0 0 0 1 1 1 1 1 0 1 0 0 0 0 0 1 1 2 1 0 0 0 1 0 0 0 0 1 0 0 1 0 0 0 0 0 0 0 0 2 0 0 0 0 2 0 0 2 0 0 0 0 0 1 2 0 0 1 1 1 1 1 0 1 0 1 0 0 1 1 0 0 2 0 2 0 0 1 1 1 0 0 2 0 1 0 0 0 0 2 1 1 0 2 0 0 1 1 0 0 1 0 0 1 0 2 0 0 0 1 0 0 0 2 2 0 2 0 1 0 0 0 0 1 2 2 0 0 2 0 1 0 0 0 0 1 0 1 1 1 0 0 1 2 1 1 1 1 0 0 0 0 0 1 0 1 0 0 0 0 0 1 1 1 1 0 1 0 1 1 1 0 0 2 0 0 0 1 1 1 0 0 0 0 0 0 0 0 0 0 0 0 0 0 1 1 2 0 0 1 2 0 0 0 2 0 1 1 1 0 1 2 0 0 0 0 0 2 0 0 1 0 1 0 1 1 1 2 1 1 2 2 1 1 1 0 0 0 0 0 1 0 0 0 1 0 1 1 2 0 0 2 2 2 2 2 2 0 1 1 1 0 0 0 0 1 1 2 1 1 1 0 0 0 0 0 1 0 0 1 0 0 0 0 0 0 0 0 2 2 0 0 0 0 0 2 0 0 0 0 0 0 1 0 1 0 1 0 1 1 0 0 2 0 0 0 1 1 1 0 0 1 1 1 0 2 0 1 1 0 1 1 2 2 2 2 1 0 0 0 0 2 2 0 1 1 0 1 0 0 0 0 1 1 0 0 0 0 0 0 1 1 1 0 2 1 0 0 2 2 0 1 1 0 0 1 2 1 0 0 2 2 2 1 2 1 0 0 1 0 1 1 0 1 1 1 1 1 1 1 1 0 2 0 0 0 0 0 0 0 0 0 0 0 1 0 1 0 0 1 1 0 1 0 1 0 0 0 0 1 1 0 1 1 0 0 0 1 1 1
117 1 0 1 0 0 1 1 0 1 1 1 0 0 0 0 0 0 1 1 1 0 0 0 0 0 0 0 0 1 1 0 0 1 1 1 1 1 0 0 0 0 0 0 0 0 1 0 1 1 1 0 1 1 0 2 0 0 1 0 1 1 0 0 0 0 1 0 2 0 0 2 2 2 2 2 0 1 1 0 1 0 1 0 1 0 0 0 2 2 0 0 0 2 1 1 1 1 0 1 0 1 0 0 2 0 2 1 1 0 0 1 1 2 2 2 2 0 1 1 1 0 0 0 0 0 0 1 1 1 1 0 0 0 0 0 0 0 1 0 0 0 0 0 2 2 0 1 1 1 0 0 0 1 1 0 0 0 1 0 1 1 1 2 1 1 0 1 0 1 1 2 2 0 0 0 2 2 0 0 0 0 1 1 0 0 1 0 0 0 0 0 0 0 1 0 0 1 0 0 0 0 0 1 2 0 2 1 1 0 1 0 1 0 2 2 0 2 1 0 2 1 2 0 1 0 0 0 0 2 0 0 1 1 1 1 1 2 2 1 0 0 1 0 2 2 0 0 0 0 0 0 1 0 1 0 1 0 0 0 0 2 0 1 1 0 0 0 2 1 0 0 0 1 0 0 1 1 2 0 1 1 1 2 0 2 2 1 0 2 0 1 0 2 2 0 0 0 0 0 0 1 2 0 1 0 0 0 1 0 1 2 1 1 1 0 1 0 1 0 0 1 1 1 1 0 1 1 2 2 2 0 1 0 0 0 0 1 1 0 1 2 1 1 0 0 0 0 0 1 1 0 1 0 1 0 1 0 0 1 1 1 2 0 2 1 0 2 2 1 1 1 0 2 0 0 0 1 1 0 1 1 0 2 0 0 0 0 0 1 0 0 1 0 2 1 0 1 1 1 1 1 1 0 0 0 1 1 0 1 0 0 0 0 0 0 1 1 0 0 0 2 1 2 1 0 1 1 1 0 2 0 0 0 0 1 0 0 0 1 1 0 2 0 0 1 1 1 1 0 0 0 0 2 0 0 0 2 2 0 0 1 1 0 0 1 1 2 2 0 1 1 2 1 2 0 2 0 0 0 1 1 1 1 0 1 0 2 1 0 0 1 1 2 1 0 1 1 1 0 1 1 1 0 1 2 2 1 0 2 0 0 0 1 1 0 0 0 1 1 0 2 0 2 0 2 0 1 1 2 0 1 0 0 0 0 1 1 2 1 1 2 1 1 1 1 1 1 2 0 0 0 0 0 2 0 1 0 1 0 0 1 0 0 0 1 1 1 1 0 0 0 0 0 0 0 0 1 1 2 0 0 0 0 1 0 0 1 0 2 0 0 0 0 2 0 0 1 1 0 0 1 0 0 0 1 2 0 0 2 1 0 0 1 1 0 0 0 0 0 0 0 0 0 0 1 1 1 0 0 1 1 0 0 1 1 2 0 0 0 0 0 0 0 2 1 1 0 0 1 0 2 1 1 1 2 0 0 1 0 0 0 0 1 1 1 0 2 1 0 0 0 1 0 0 2 2 1 1 1 1 2 0 2 1 1 1 1 0 1 2 0 0 1 1 0 0 0 1 2 0 2 0 0 1 2 2 2 1 1 0 0 1 0 1 0 0 1 1 1 0 0 0 2 0 1 2 0 0 0 0 0 0 0 0 0 0 0 0 1 0 1 0 0 1 0 1 0 0 1 1 1 0 0 0 1 0 0 2 1 0 0 2 1 0 1 2 2 2 2 0 0 2 0 0 0 0 0 1 1 1 2 0 0 0 1 0 1 1 2 1 1 2 2 1 0 0 1 0 1 1 2 1 0 1 0 1 1 0 1 1 0 2 0 0 2 2 1 0 0 0 0 0 2 0 0 1 1 0 2 0 0 2 0 0 1 1 0 1 0 1 1 2 0 1 1 1 0 0 0 2 2 0 0 0 1 1 0 0 0 0 0 0 0 0 0 1 0 1 0 0 0 0 0 1 0 0 0 1 1 2 1 0 0 0 0 0 2 1 0 0 0 0 1 2 2 2 1 1 0 1 2 1 1 2 1 0 0 1 1 1 0 2 2 2 1 0 1 1 1 0 1 1 1 0 0 1 2 1 1 2 2 0 1 1 0 0 1 2 1 0 0 2 1 2 1 2 0 0 1 2 0 0 1 0 0 1 2 0 0 0 0 0 1 1 1 1 0 1 0 0 0 0 0 0 0 1 0 1 0 0 1 0 1 0 0 0 0 0 1 0 0 0 0 1 0 0 0 0 1 2 2
118 1 0 1 0 0 1 2 0 0 0 1 0 0 0 0 0 0 1 2 2 1 0 2 0 1 1 1 1 1 1 1 0 1 1 1 2 1 0 0 2 0 0 0 0 0 1 0 1 1 0 0 0 2 0 1 0 0 1 0 1 1 1 1 1 0 1 1 1 0 0 0 2 2 2 2 0 2 2 0 2 0 2 2 2 0 0 1 2 2 0 1 1 1 0 2 1 2 0 2 2 2 1 0 2 1 2 2 1 1 0 1 0 2 2 2 2 0 0 2 2 0 1 1 0 0 0 0 2 1 1 0 0 0 0 0 0 0 0 1 1 0 0 0 1 1 0 0 0 2 1 0 0 1 1 0 0 0 0 1 1 1 0 2 2 2 0 1 0 2 0 0 1 1 0 0 1 0 0 0 0 0 2 2 0 0 2 1 0 0 0 0 0 0 2 0 2 1 0 0 0 0 0 1 2 1 2 0 2 0 1 0 1 0 1 2 0 2 1 0 1 1 2 0 0 0 1 1 0 2 0 1 1 1 0 1 0 2 2 1 0 0 1 1 2 2 0 0 0 0 0 0 1 0 0 0 2 0 0 0 0 0 0 1 0 0 0 0 1 0 1 2 0 1 0 2 0 1 2 0 2 1 1 1 1 1 1 1 0 1 1 1 0 2 2 0 1 0 0 0 0 1 2 0 1 1 1 1 1 0 0 1 1 0 2 0 1 1 0 0 0 1 0 0 1 0 2 1 1 1 2 0 0 0 0 0 0 2 0 0 0 0 2 0 0 0 1 1 1 1 1 0 0 0 1 1 1 1 1 0 1 1 1 0 2 1 0 0 0 0 2 0 1 2 2 0 0 1 1 0 2 0 0 1 0 0 0 0 0 0 0 0 0 0 2 1 0 1 0 0 0 0 0 2 0 0 0 1 0 2 0 0 2 0 2 1 0 1 0 1 0 1 2 0 1 2 2 0 0 1 0 0 0 0 0 0 0 0 0 0 2 0 1 1 0 2 0 1 1 0 0 0 0 1 1 0 1 1 1 1 1 2 0 1 0 1 1 2 2 0 1 1 2 1 1 0 1 0 0 1 2 0 1 1 0 0 1 0 0 0 2 0 1 2 1 0 0 0 0 0 0 2 2 2 2 0 2 1 1 1 0 0 0 0 0 0 1 0 0 0 0 2 0 2 0 1 1 1 0 2 0 1 0 0 0 0 1 1 2 2 0 1 1 1 1 1 2 0 0 0 0 0 0 0 2 0 2 0 2 0 1 0 0 0 0 1 0 2 1 0 1 1 0 0 0 0 0 1 1 1 0 0 1 1 0 0 0 0 1 1 0 0 1 0 0 0 0 0 1 1 1 1 1 1 1 2 1 0 1 1 0 0 0 1 1 1 0 0 0 0 0 0 1 1 0 1 0 1 0 0 1 1 0 0 1 1 2 1 0 1 1 1 0 1 2 2 2 0 0 0 0 1 1 1 0 1 0 0 2 0 0 0 1 1 1 1 0 2 1 0 1 1 0 0 0 1 1 0 2 0 1 0 0 2 1 1 1 0 1 1 1 0 1 0 1 0 0 0 1 1 0 0 1 0 2 1 1 1 0 0 0 0 0 0 1 1 0 1 1 1 0 1 1 1 1 0 0 0 2 0 0 0 0 0 0 0 1 0 0 0 0 0 0 0 0 1 1 0 0 0 0 0 0 0 0 0 0 0 2 1 0 0 2 2 1 1 2 1 1 2 0 0 0 0 1 0 0 0 0 2 0 0 1 0 0 2 0 2 1 2 0 2 1 2 0 0 1 1 0 2 2 2 0 0 2 2 1 0 0 1 2 1 1 1 1 2 2 0 1 0 1 1 0 1 0 0 0 1 0 1 1 0 2 2 0 0 0 0 0 0 0 0 0 0 0 0 0 0 0 0 2 2 0 1 1 0 2 0 0 0 0 0 0 0 0 0 2 0 2 0 0 0 0 0 0 0 0 1 2 2 1 1 0 0 0 0 0 2 0 2 2 0 0 0 2 2 2 2 0 1 0 2 0 1 2 1 0 1 0 0 0 0 0 0 1 1 0 0 1 0 0 1 1 1 1 0 0 1 0 0 2 2 0 2 0 0 0 0 1 0 0 0 2 1 1 0 0 0 0 0 2 0 1 1 1 0 1 1 1 1 1 1 0 1 2 0 0 0 1 0 0 0 0 0 0 1 0 1 1 1 0 2 0 1 0 1 1 0 0 0 0 1 0 1 2 0 0 0 0 0 1 2
119 1 0 1 0 0 1 1 0 2 2 0 0 0 0 0 0 1 2 1 1 1 0 1 0 0 0 1 0 1 1 0 1 0 1 1 1 2 0 0 0 1 1 1 0 2 2 0 1 1 0 0 0 1 0 1 0 1 0 1 0 1 1 1 0 0 1 0 2 1 1 2 2 2 2 2 0 0 1 1 0 0 2 2 2 0 0 2 2 2 1 2 0 2 0 0 0 1 0 1 1 2 0 0 2 1 2 1 1 0 0 1 1 1 1 1 1 0 0 1 1 0 1 1 0 0 0 2 2 2 0 2 0 0 1 1 0 0 0 0 0 0 0 0 0 2 0 0 0 1 1 0 0 0 1 0 0 0 1 0 0 1 0 2 1 1 0 1 0 1 1 1 0 2 2 0 2 0 1 1 0 1 0 0 0 0 0 2 1 0 0 0 1 1 1 1 2 1 0 0 0 0 0 1 2 0 2 0 1 0 0 0 1 0 1 1 0 1 2 1 1 0 2 0 1 1 1 0 0 2 0 0 1 0 2 0 0 2 1 1 0 0 1 0 2 2 0 0 0 0 0 0 1 0 0 0 0 0 0 0 0 0 1 0 0 0 0 1 2 2 1 2 0 1 1 1 0 0 0 1 1 1 2 2 0 2 2 1 1 2 0 2 0 1 2 0 1 0 0 0 0 1 2 0 0 0 2 1 1 0 0 2 1 1 2 0 0 0 1 0 0 1 1 0 0 0 0 1 1 1 2 0 0 0 0 0 0 0 2 0 0 1 1 1 0 0 0 0 0 1 1 0 0 1 0 1 1 0 0 1 1 1 0 1 0 0 1 2 2 0 2 0 0 2 0 0 0 0 0 0 2 0 0 1 0 0 0 0 0 0 0 0 1 0 2 0 1 2 0 0 0 0 1 1 1 0 1 0 0 2 0 0 0 0 1 0 1 0 0 1 1 0 1 2 2 1 1 0 0 0 0 0 0 0 0 0 0 2 0 0 1 0 0 1 0 2 1 1 1 0 0 1 0 2 0 0 0 2 1 0 0 1 1 0 0 1 1 2 1 1 2 2 2 1 0 1 0 0 0 0 1 0 1 1 0 2 0 0 0 1 0 1 0 2 0 0 0 1 1 1 1 1 2 1 2 1 1 1 0 0 0 0 0 1 1 0 0 0 1 1 0 2 0 0 0 0 2 1 0 2 0 2 1 1 1 0 1 1 1 1 1 2 0 0 0 1 2 0 0 0 0 0 0 0 1 0 1 1 1 1 0 0 1 1 1 0 0 1 1 0 0 0 0 0 0 0 0 0 0 2 0 0 1 2 0 0 0 0 2 2 1 0 1 0 1 0 0 1 1 1 1 1 1 1 1 2 0 0 0 0 1 0 0 1 0 0 0 0 0 0 0 0 0 0 0 0 2 0 0 0 0 0 0 0 1 0 1 0 0 0 0 1 0 1 1 1 1 0 0 0 0 2 0 1 0 2 0 0 1 0 0 0 2 2 2 2 1 2 0 0 0 0 0 0 0 1 1 0 1 1 1 1 0 0 0 2 1 0 1 2 2 0 1 0 0 0 0 1 2 2 0 1 0 0 1 1 1 1 0 0 0 0 0 0 0 2 0 0 0 0 0 0 1 2 1 0 1 0 0 0 1 1 1 0 0 1 2 0 0 0 0 1 2 2 2 0 2 0 0 0 0 0 1 0 1 2 0 0 1 0 0 0 2 1 1 1 2 1 1 1 0 1 2 1 0 0 0 0 1 1 1 2 1 0 0 2 0 1 1 2 1 1 2 2 0 0 0 0 0 1 1 2 1 0 1 1 0 0 0 2 2 1 1 1 1 2 2 2 2 0 2 2 2 0 0 0 1 1 1 2 1 1 2 0 0 1 0 0 1 0 0 1 0 0 0 0 0 0 0 0 2 2 0 0 0 0 1 0 0 1 0 0 1 0 0 1 1 0 0 0 0 0 0 0 2 0 0 1 1 1 1 1 0 0 1 1 0 1 1 2 2 0 1 0 2 2 2 2 0 0 0 1 0 1 1 1 1 1 1 1 1 0 0 0 0 0 0 1 2 0 1 1 2 1 0 1 1 2 0 0 1 1 0 1 0 0 0 0 2 2 0 0 0 0 0 2 2 0 0 0 1 0 0 1 1 0 2 1 0 0 0 1 0 0 0 1 1 0 2 1 0 0 0 0 0 1 0 1 1 1 0 2 0 2 0 1 1 0 0 0 0 0 0 0 0 0 0 0 1 1 0 0
120 0 0 0 0 0 1 2 1 0 1 0 0 0 0 0 0 0 1 1 0 2 0 1 0 1 1 1 0 2 0 0 0 0 0 0 2 2 0 0 1 1 1 1 0 1 1 0 1 2 1 0 1 1 0 0 2 0 0 1 0 1 2 2 1 1 1 0 2 0 0 2 1 1 1 1 1 1 2 0 0 0 2 1 1 0 0 0 2 2 1 2 2 2 0 1 1 0 0 2 0 2 0 0 2 1 2 1 1 1 0 1 1 1 1 1 1 0 1 1 1 0 1 1 0 1 0 0 0 0 0 1 0 0 0 0 1 0 2 0 1 0 0 0 1 0 0 0 0 0 0 0 0 0 1 0 0 0 0 2 0 0 0 2 0 2 0 0 0 1 1 0 0 2 0 0 2 0 0 0 0 2 0 0 0 0 1 1 1 0 0 0 0 1 2 0 1 1 0 0 0 0 0 1 2 1 2 0 1 0 0 0 0 0 1 2 0 1 0 0 1 1 2 0 0 0 1 1 0 1 0 1 0 0 1 0 0 2 1 1 0 0 2 0 2 2 1 0 0 0 0 0 1 0 1 0 1 2 1 1 1 1 0 1 0 0 0 0 2 2 0 2 1 1 1 1 0 1 2 0 0 1 2 2 0 1 2 1 0 2 0 1 2 2 2 2 0 0 0 0 0 0 1 0 0 0 0 0 2 0 0 2 1 0 0 0 0 1 1 0 0 1 0 0 1 0 2 0 1 1 1 1 0 0 0 0 0 2 1 0 0 0 1 2 1 1 0 0 0 1 1 0 0 1 0 1 1 0 0 0 0 0 1 0 1 1 1 2 2 1 1 1 1 2 1 1 0 1 1 0 1 0 0 2 0 1 0 0 0 1 0 1 0 0 2 0 0 0 1 1 1 1 1 1 1 0 0 1 0 0 0 1 1 0 1 1 1 2 0 0 0 2 0 2 1 1 1 0 0 0 1 0 0 0 0 1 0 1 1 0 2 0 2 0 0 1 1 0 0 0 0 0 0 2 2 1 2 1 1 1 1 1 1 1 0 1 1 0 2 0 1 1 1 1 1 0 0 0 0 1 2 0 1 1 1 1 0 0 0 0 0 1 0 0 0 0 0 2 2 0 0 0 1 1 1 1 1 1 1 0 0 0 0 0 0 0 0 0 0 0 0 2 1 1 0 1 1 0 0 1 1 0 0 0 0 0 0 0 0 0 0 1 2 1 2 1 1 1 1 0 0 0 0 0 0 2 0 1 1 0 1 0 0 0 0 0 0 0 0 0 0 0 0 0 0 0 0 0 0 2 0 0 0 2 0 1 1 0 0 1 0 0 1 0 0 0 1 1 0 0 0 2 1 1 0 1 2 0 0 2 1 0 0 0 0 1 2 0 0 1 0 1 0 0 0 1 1 1 0 0 1 1 0 0 2 2 2 0 1 0 1 1 0 1 1 1 1 0 0 0 0 2 2 0 0 1 0 0 1 1 1 0 2 1 1 1 0 2 1 0 0 0 0 2 2 2 2 1 1 1 0 1 0 0 0 1 0 0 1 2 2 0 1 0 0 0 0 0 1 2 0 2 0 2 1 2 0 2 0 0 1 1 0 0 0 0 0 1 1 1 0 0 0 2 0 1 1 0 1 0 1 1 0 1 0 0 1 0 0 0 0 0 1 1 2 0 2 2 0 1 0 0 0 1 1 0 1 0 2 0 0 1 2 1 1 0 2 1 1 2 1 0 1 2 1 0 0 0 0 1 1 1 1 0 0 1 0 2 0 2 0 0 1 2 0 0 0 0 0 1 1 2 0 0 2 2 2 0 0 2 2 0 1 1 1 2 2 1 2 0 1 1 1 0 0 0 0 2 1 2 1 1 1 1 0 1 0 0 1 0 0 0 0 0 0 0 0 0 0 0 2 2 0 0 0 0 0 0 0 0 0 1 1 1 0 0 0 1 2 0 0 0 0 0 2 0 0 1 1 1 1 1 0 0 0 0 0 1 0 2 2 0 1 1 2 2 2 2 0 0 0 2 0 1 2 1 1 0 1 2 1 0 0 0 1 1 0 0 1 0 0 1 1 1 0 0 1 1 1 1 1 1 0 1 1 0 0 1 1 1 0 0 1 0 1 2 1 1 0 1 2 0 0 1 1 0 1 1 0 0 0 0 0 0 1 0 1 0 1 0 0 0 0 0 1 0 0 0 1 0 0 1 0 1 0 0 0 0 1 0 1 0 0 1 1 0 0 0 1 1 0 1
121 1 1 2 0 0 1 2 0 0 0 1 1 1 0 0 0 0 0 0 0 2 0 1 0 0 0 2 0 2 1 0 0 0 1 0 2 1 0 0 0 1 0 1 1 1 0 0 0 2 1 0 1 1 0 2 0 1 1 0 0 2 0 0 0 0 1 0 2 0 0 1 1 2 1 2 1 2 2 0 1 0 1 0 0 0 0 1 1 2 1 1 1 2 0 2 1 2 0 2 0 2 0 0 2 0 2 2 0 1 0 1 1 2 2 2 1 0 1 0 0 0 1 1 0 1 0 1 2 2 0 1 1 0 0 0 0 0 0 1 1 0 0 0 2 2 0 0 0 1 1 0 0 1 0 0 0 0 1 0 1 1 1 2 1 2 0 0 1 1 1 1 1 1 0 0 2 1 0 0 0 1 1 1 0 0 1 1 0 0 1 1 1 1 0 1 1 2 0 0 0 0 0 0 2 2 1 0 1 0 1 0 0 0 0 1 1 0 1 0 2 2 1 0 0 0 1 0 0 2 1 1 0 1 0 1 0 1 1 1 0 0 1 0 2 2 0 1 1 1 0 0 0 0 0 1 1 1 1 1 1 2 0 2 2 0 0 0 2 2 1 1 0 2 0 0 1 1 1 0 1 2 0 1 0 1 1 2 0 2 0 0 0 2 2 0 0 0 0 0 0 1 1 0 0 0 1 1 1 0 1 0 1 0 1 1 0 1 0 0 0 0 2 1 0 0 0 1 1 1 1 2 1 2 0 0 0 1 1 1 0 1 1 1 1 1 0 2 2 1 1 1 0 0 1 1 0 0 0 0 0 0 2 0 2 0 0 2 2 1 1 1 1 2 1 1 0 1 1 1 0 0 0 1 0 1 0 0 0 2 0 1 0 1 2 0 1 1 0 0 0 0 0 1 1 0 0 0 0 1 0 0 0 0 0 0 1 0 0 0 0 1 1 0 2 1 1 0 0 0 0 0 0 1 1 1 0 1 2 1 2 0 1 1 1 1 2 0 0 0 0 0 0 2 2 2 2 1 1 1 0 0 1 1 0 2 2 0 2 0 0 0 2 1 2 0 1 0 0 1 2 0 2 2 2 0 0 2 2 0 2 0 0 2 1 0 0 1 1 0 0 1 2 1 1 0 2 0 0 1 0 0 0 1 1 0 1 1 1 2 0 2 1 2 1 2 0 0 0 0 1 0 2 1 2 0 1 0 1 1 1 1 2 2 2 2 2 1 1 0 0 0 0 0 2 0 1 0 0 1 0 0 1 0 0 0 0 1 1 0 0 1 1 0 1 1 1 1 1 2 0 0 0 0 1 0 0 0 0 0 0 0 0 0 0 0 0 0 0 1 1 1 0 2 1 2 1 0 0 2 1 0 0 1 0 0 0 0 0 0 0 0 0 0 0 0 1 2 0 0 1 1 1 0 1 2 2 0 1 0 1 0 1 1 1 1 1 0 1 1 0 2 1 1 1 2 0 1 1 0 0 0 1 1 1 1 0 2 0 0 1 0 0 0 0 2 2 2 2 0 0 0 0 0 0 1 1 0 0 1 1 0 0 0 0 0 0 1 0 1 1 1 0 0 1 1 1 1 1 1 0 0 0 0 0 1 0 0 1 1 1 0 0 2 0 0 1 0 1 0 1 0 1 0 0 1 1 0 0 1 1 1 0 0 0 0 1 0 0 1 1 1 0 0 0 0 1 0 1 0 0 1 2 1 0 0 2 2 1 1 0 0 2 0 1 0 0 0 0 2 0 0 0 0 0 1 0 1 1 2 1 1 0 2 0 0 0 0 1 1 1 1 1 0 1 0 0 0 0 1 1 0 1 1 1 2 2 2 1 0 1 1 2 0 0 0 0 1 1 2 0 0 1 1 0 0 0 0 1 0 0 1 0 0 0 0 0 0 0 0 2 2 0 0 0 0 1 0 0 1 1 0 0 0 1 1 0 0 1 0 0 0 0 1 2 1 0 0 1 1 1 1 0 0 0 0 0 1 0 2 2 0 1 0 1 1 2 2 0 0 0 2 0 2 2 0 1 0 1 0 0 0 0 0 1 1 0 1 1 1 0 1 1 1 0 0 1 2 0 0 2 2 0 1 1 0 0 2 2 1 0 0 1 1 1 1 0 1 0 0 2 0 1 1 1 0 1 1 0 0 0 0 1 1 2 0 0 0 0 0 0 0 0 0 0 0 0 0 1 0 0 1 0 0 0 0 0 1 0 1 0 0 0 0 1 0 0 0 0 0 1 1
122 0 0 1 0 0 1 2 0 0 0 1 0 0 0 0 0 0 1 1 0 2 0 1 1 1 1 1 0 2 1 0 2 2 0 0 2 0 0 0 1 0 0 0 0 0 1 0 2 0 0 0 0 0 0 1 1 1 0 0 1 1 2 2 0 0 0 0 0 0 0 0 2 2 2 2 0 0 1 1 0 0 2 1 1 0 0 0 1 2 0 0 1 2 0 2 1 2 1 2 1 1 0 0 2 0 2 1 1 0 0 1 0 1 1 1 0 0 0 2 2 0 2 2 1 1 0 2 2 2 0 0 0 0 0 0 0 0 0 0 1 0 0 0 1 0 1 0 0 1 1 0 1 0 1 0 0 1 0 1 0 1 0 0 0 1 0 1 0 1 1 0 1 1 1 0 2 0 1 1 0 1 0 0 0 0 0 1 0 0 0 0 0 0 1 1 1 2 1 1 0 1 1 1 2 1 1 0 1 1 1 0 1 1 2 2 0 0 2 1 2 1 2 0 0 0 1 0 0 1 0 0 0 0 0 0 0 2 2 2 0 0 1 0 1 1 0 0 0 0 0 0 1 0 1 0 0 0 0 0 0 0 0 0 0 1 0 0 2 2 1 1 0 2 0 1 2 1 1 0 0 1 0 2 0 2 2 2 0 2 0 1 0 1 2 0 1 0 0 0 0 0 1 1 0 0 0 1 2 0 0 1 1 1 1 0 1 0 1 0 0 2 1 0 1 0 2 1 1 1 0 2 0 0 0 0 0 1 1 1 0 0 0 1 0 0 2 1 2 1 1 1 0 0 2 0 1 0 0 1 1 1 1 0 1 1 1 2 2 0 2 0 0 2 1 1 0 0 0 0 1 1 0 0 1 2 0 1 1 0 0 0 0 1 2 1 1 1 0 0 0 0 0 1 1 0 0 0 0 1 0 0 0 0 0 0 2 1 0 0 0 0 0 1 0 1 1 2 2 0 0 1 0 1 1 2 0 0 0 0 1 0 2 0 0 0 2 0 2 2 0 0 0 1 2 1 2 1 1 0 0 2 1 0 0 1 1 1 2 0 1 1 1 1 0 0 0 0 0 0 1 0 0 0 0 1 0 1 1 0 2 0 1 1 0 0 0 2 2 0 2 0 1 1 1 1 1 2 0 2 0 0 0 0 0 0 0 0 2 2 0 2 0 2 0 2 0 0 0 1 1 1 1 1 1 0 0 0 1 1 1 1 2 2 2 0 0 1 1 0 0 0 0 1 1 0 0 0 0 0 0 0 0 0 0 1 0 2 2 0 0 1 0 0 0 0 0 2 2 1 0 0 0 0 1 1 1 0 1 0 1 0 0 0 0 0 0 1 1 0 0 2 0 2 2 2 1 0 0 2 1 1 0 1 1 0 0 0 1 1 1 1 0 1 0 0 0 0 0 0 1 1 0 0 2 1 2 0 1 0 1 0 0 2 2 1 1 2 0 0 0 1 1 1 0 1 0 1 2 0 0 0 1 1 1 1 1 1 0 0 0 0 0 1 1 2 2 2 2 0 0 0 0 0 0 1 1 0 1 2 1 0 0 0 0 0 0 1 2 2 1 0 0 0 1 2 2 1 0 0 0 1 0 0 1 0 0 2 2 2 0 0 1 2 0 0 1 0 1 0 1 1 0 1 0 0 0 0 0 0 0 0 0 0 1 0 1 0 0 1 1 1 0 1 0 1 2 0 1 0 0 0 2 1 0 1 2 0 0 0 0 0 2 1 0 0 0 0 1 1 1 1 0 2 2 0 2 2 2 2 0 2 1 2 1 1 0 1 1 2 1 1 1 0 1 0 1 0 1 0 1 0 0 1 1 2 1 2 2 0 2 2 1 1 1 0 1 0 1 2 1 0 1 1 0 0 0 0 0 0 1 1 1 0 0 0 0 1 0 1 1 1 0 1 0 0 2 0 0 0 0 0 0 0 0 1 1 0 1 0 0 0 0 1 2 0 0 1 2 1 1 1 0 0 0 0 0 1 0 2 2 0 1 0 1 1 2 2 1 0 0 1 1 1 1 2 0 1 0 0 0 0 0 0 0 0 0 2 2 2 0 2 2 2 1 0 1 1 1 1 2 2 0 2 0 0 0 0 0 0 0 0 1 0 0 1 1 0 0 0 2 0 1 1 1 0 0 2 0 0 0 0 1 0 1 0 0 1 2 0 1 1 1 1 0 1 0 0 2 0 0 0 0 1 0 0 0 1 0 0 0 2 0 2 1 0 0 1 1 1 1 2
123 1 0 0 0 0 0 1 0 1 1 0 0 0 0 0 0 0 2 1 1 2 0 1 1 0 0 2 0 1 1 1 1 1 1 0 2 2 0 0 1 1 0 1 0 0 1 0 2 0 0 0 1 1 0 2 0 1 0 0 2 2 0 0 1 1 1 0 0 0 0 0 1 1 1 2 1 1 2 0 1 0 2 2 2 0 0 0 1 1 0 0 1 0 1 1 0 1 0 2 0 1 0 0 2 1 2 1 0 0 0 1 1 2 2 2 0 1 0 1 1 0 2 2 1 1 0 1 2 2 0 1 1 0 0 0 2 0 0 1 0 0 0 0 0 2 0 2 2 2 0 1 0 0 0 0 0 0 0 0 0 1 0 2 0 2 0 0 1 1 1 2 0 2 0 0 1 1 0 0 0 0 0 1 1 0 0 1 1 1 2 1 2 2 0 1 1 2 1 0 0 0 0 1 2 1 1 0 2 0 0 0 2 0 1 2 0 0 1 2 2 0 1 1 1 0 1 0 0 1 0 0 0 0 1 0 0 2 2 1 0 0 2 0 1 2 0 0 0 0 0 0 0 0 0 1 1 0 0 0 0 0 0 0 0 0 0 0 1 0 0 2 0 2 0 0 1 2 2 0 2 0 0 1 1 0 1 2 0 2 0 0 0 1 1 0 1 2 0 1 0 0 1 1 0 0 0 0 0 0 0 0 2 1 2 0 0 0 1 0 1 1 1 1 1 0 1 2 0 1 1 2 0 0 0 0 0 2 0 0 0 0 1 2 0 0 1 1 1 1 1 1 0 1 1 0 1 0 0 0 0 0 0 0 0 0 0 0 0 0 2 0 0 2 0 0 0 0 0 0 2 0 0 1 0 1 0 1 1 0 1 0 0 0 2 0 0 0 1 1 1 1 2 0 0 1 1 1 0 2 0 1 0 0 0 0 1 1 0 0 0 2 2 2 0 0 0 0 0 0 0 0 0 1 1 0 0 1 0 0 2 0 2 0 0 1 2 1 2 0 0 0 0 2 1 1 1 0 1 0 0 1 0 1 0 2 2 1 2 0 1 1 1 1 1 0 1 0 0 0 2 0 0 0 0 0 0 1 1 0 1 1 1 1 1 0 0 1 1 1 0 1 2 1 2 1 0 1 0 2 0 0 0 0 0 0 1 0 1 2 1 1 0 2 0 2 0 2 0 2 0 2 2 1 1 0 1 1 1 1 1 1 1 1 2 1 0 1 1 0 0 0 0 0 1 1 1 0 1 0 0 0 1 0 0 0 0 2 0 0 0 0 0 0 0 1 1 2 2 2 0 0 0 1 0 0 0 1 0 1 0 1 1 0 1 1 1 0 0 0 0 2 0 1 1 2 1 1 0 2 1 0 0 0 2 0 0 0 0 1 1 1 0 0 0 0 1 1 0 0 0 0 1 0 1 0 2 0 1 0 1 0 0 0 1 1 1 0 0 1 0 0 1 1 0 2 0 0 1 0 0 0 0 1 2 2 0 1 0 0 0 1 1 0 0 2 1 0 1 1 1 0 0 0 0 2 1 0 0 1 0 0 0 0 1 0 0 1 1 1 0 1 0 0 0 2 2 2 1 1 0 0 0 0 0 1 0 2 1 0 0 1 0 2 0 0 0 0 1 0 0 0 0 0 0 0 0 0 0 0 0 1 1 1 1 0 1 0 1 1 0 1 0 1 0 0 1 0 2 0 0 0 2 2 1 0 2 2 1 1 0 0 1 0 0 0 0 0 1 1 1 2 1 0 0 1 0 2 0 2 0 1 1 1 0 0 0 0 0 2 2 2 0 1 1 0 2 0 1 1 2 0 1 1 1 2 2 2 2 0 2 2 1 0 0 0 0 2 0 2 0 0 1 0 0 0 0 0 0 0 0 0 1 0 0 0 0 0 1 0 1 1 0 0 0 1 1 0 0 0 1 0 1 1 0 1 0 1 2 0 1 1 0 0 0 0 0 1 1 2 2 2 0 0 0 0 0 1 0 1 1 0 0 0 2 2 2 1 1 0 0 1 0 1 2 0 1 0 0 1 0 0 0 0 1 1 0 1 2 1 0 2 2 0 0 0 0 0 0 0 2 1 1 2 1 2 0 0 1 1 0 0 1 1 1 1 1 1 0 0 2 0 1 1 0 1 1 1 0 0 0 1 1 0 1 0 0 1 2 0 1 0 0 0 0 0 1 0 1 0 0 1 0 1 0 1 1 0 0 0 0 0 0 1 2 0 0 0 0 0 0 1
124 0 0 1 0 0 0 1 0 1 1 1 0 0 0 0 0 0 1 0 0 2 0 2 0 0 0 1 0 2 1 0 1 1 0 0 2 0 0 0 2 0 1 1 0 1 0 0 1 1 0 0 1 1 1 1 1 1 0 0 2 2 2 2 0 0 0 0 1 0 0 1 2 2 2 2 0 0 1 1 0 0 1 1 1 0 0 1 2 2 0 1 0 1 1 1 0 1 1 1 0 2 0 0 2 0 2 0 2 0 0 2 1 1 1 1 1 0 0 2 2 1 2 2 1 0 0 0 2 0 1 1 0 0 0 0 0 0 0 0 0 0 0 0 0 0 2 1 1 1 0 0 0 0 0 2 0 0 0 0 1 1 0 2 2 2 1 1 1 2 0 1 0 2 1 0 1 0 1 1 0 2 0 0 0 0 1 1 0 0 0 0 0 0 0 0 0 2 1 1 0 1 0 0 2 2 0 1 1 0 1 0 0 0 2 2 0 1 0 2 2 0 0 0 1 0 0 0 0 1 0 0 0 0 2 0 0 2 2 2 0 0 1 0 0 0 0 0 1 1 1 1 1 0 1 0 0 0 0 0 0 2 0 2 2 2 0 2 1 1 1 0 0 2 0 1 2 1 2 0 1 1 1 1 1 2 2 2 0 2 0 2 0 2 1 0 0 1 0 1 0 1 2 0 0 2 2 0 0 0 0 1 2 0 0 0 0 2 2 0 0 2 2 1 0 0 0 1 1 2 1 1 0 0 0 0 0 2 0 0 0 0 2 0 1 1 0 0 0 2 2 0 0 1 1 0 1 0 0 0 1 1 1 0 1 0 0 1 1 1 1 1 0 2 0 0 0 2 2 1 1 0 0 0 0 0 0 0 0 0 0 0 0 0 2 0 0 1 1 1 1 1 1 1 1 0 1 0 0 1 0 0 2 0 2 1 0 0 0 0 0 1 1 1 1 2 0 0 0 0 1 0 0 1 1 1 0 0 0 0 2 0 1 1 1 2 2 1 1 0 0 0 0 1 2 1 2 2 1 1 2 2 2 0 0 2 2 1 2 0 0 0 1 2 1 0 0 0 0 0 0 1 1 1 1 0 0 1 1 0 1 0 0 2 1 0 0 1 1 1 0 2 2 2 2 0 2 1 1 0 0 0 0 1 1 0 1 1 0 1 0 2 1 2 2 2 0 1 0 1 1 1 1 0 1 0 2 1 2 2 2 1 2 2 2 0 0 1 1 0 1 1 0 0 2 0 0 0 1 0 1 1 0 1 1 0 0 2 2 1 1 2 0 0 0 0 0 2 2 2 0 0 0 1 0 0 0 0 1 1 0 0 0 1 1 0 1 0 0 1 1 1 0 0 0 0 0 0 0 1 0 0 0 0 2 0 0 0 0 0 0 0 0 0 0 0 1 0 0 0 2 2 0 0 1 0 1 0 1 1 1 0 0 0 0 0 0 0 0 1 0 0 1 1 0 2 0 0 1 0 0 0 0 0 0 1 1 2 1 1 0 1 0 1 1 1 1 1 0 2 0 1 0 0 0 0 1 0 1 2 1 1 1 1 0 0 0 0 1 1 0 0 0 0 2 0 1 1 0 0 0 0 0 2 0 1 0 1 2 2 0 0 0 2 1 0 0 0 0 0 1 1 0 0 0 0 1 1 0 1 0 0 1 1 1 0 1 0 0 0 0 0 0 0 0 0 0 1 2 1 1 0 2 2 0 1 2 1 0 0 0 0 2 0 1 0 0 0 1 0 1 2 0 1 0 1 0 2 1 2 0 2 1 2 1 1 0 0 0 2 2 2 0 0 1 0 0 0 0 0 2 2 1 0 1 1 1 2 2 0 2 2 2 1 0 0 1 1 1 2 0 0 1 1 0 0 0 0 1 0 0 0 2 0 1 1 2 0 0 1 2 1 0 0 0 0 1 1 0 0 0 0 1 1 0 1 1 1 1 0 0 0 0 0 2 1 0 0 1 2 1 1 0 0 0 1 1 1 0 0 0 0 1 0 2 2 2 2 0 0 0 2 0 2 2 0 2 1 1 1 1 0 0 0 1 1 0 1 2 1 0 2 2 2 1 0 0 0 0 0 2 1 0 1 0 1 1 1 2 1 0 0 2 1 1 0 0 0 0 1 2 0 2 0 0 0 0 2 0 0 0 0 0 1 1 1 2 0 1 0 0 0 1 1 0 0 0 0 1 1 0 2 0 1 0 0 0 1 0 0 0 1 0 0 0 0 0 0 1 1 0 1
125 0 0 0 0 0 0 2 1 0 1 0 1 1 1 1 0 0 0 0 1 2 0 2 0 0 0 1 0 2 1 0 0 0 0 0 2 1 0 0 1 1 0 2 0 1 0 0 2 0 0 0 0 1 0 0 2 0 0 0 1 1 1 1 1 1 1 0 0 0 0 0 1 2 1 2 1 1 1 0 1 0 2 1 2 0 1 0 2 2 0 0 1 1 1 2 1 0 0 1 0 1 1 0 2 0 2 1 1 0 0 1 0 1 1 1 0 0 0 2 2 1 1 1 0 1 0 1 2 1 2 0 1 0 0 0 1 0 0 2 1 0 0 0 0 1 0 1 1 2 1 0 0 1 1 0 0 1 0 0 0 0 1 2 1 2 0 0 1 2 0 0 1 1 0 0 2 0 0 0 0 0 1 1 1 1 1 2 0 0 0 2 0 0 2 0 2 2 0 1 0 2 0 1 2 0 2 0 1 0 1 0 1 1 0 2 0 1 2 1 1 0 1 0 0 0 0 0 0 2 0 0 1 1 1 2 0 2 1 1 0 0 2 2 2 2 0 0 1 1 0 0 0 0 0 0 0 0 0 0 0 0 0 0 1 0 0 1 2 1 0 2 0 1 0 1 0 1 1 0 1 2 0 2 0 1 1 2 0 2 0 2 1 1 2 1 1 0 0 0 0 0 2 0 0 0 2 0 1 0 1 0 1 0 1 0 0 2 1 0 0 1 1 0 0 0 1 1 0 1 2 1 0 0 0 0 0 0 2 1 1 1 2 2 0 0 0 1 1 1 1 1 0 2 0 0 1 0 0 1 1 1 1 0 1 1 0 0 0 0 2 0 0 2 0 0 0 0 0 0 1 1 0 1 0 0 0 0 0 0 0 0 1 1 2 1 1 0 1 1 1 1 1 1 1 1 0 0 0 1 0 1 0 0 0 0 0 0 0 2 0 0 0 2 2 2 1 0 0 1 1 0 0 0 0 0 0 1 0 0 1 0 2 0 0 2 1 2 2 0 0 1 0 2 1 1 1 2 2 2 2 2 0 1 0 1 1 2 2 2 0 2 1 1 1 0 2 1 1 0 1 0 2 2 1 1 0 1 1 0 1 1 1 2 1 0 0 1 1 1 0 1 2 2 2 0 2 0 0 1 0 0 0 1 1 1 2 1 1 1 1 2 0 1 0 1 1 2 0 2 0 2 0 0 0 0 1 1 1 1 0 0 2 2 2 1 1 0 0 0 0 0 1 0 1 1 0 1 1 1 1 0 0 0 0 0 0 1 1 2 0 1 0 0 0 0 0 2 2 1 1 0 0 0 1 0 0 0 0 0 0 0 0 0 2 0 1 0 0 0 0 2 0 2 2 2 1 0 0 2 1 0 0 0 2 0 0 0 0 0 0 0 0 0 0 1 1 1 0 0 0 0 0 0 2 0 2 0 0 0 0 1 0 1 2 1 1 1 0 1 0 1 1 1 1 1 0 1 2 0 0 0 2 1 1 1 1 1 1 1 0 1 0 0 0 1 1 0 2 1 1 1 0 0 0 1 1 2 0 0 1 0 1 0 0 0 0 0 1 1 1 1 0 0 1 1 1 1 0 1 1 0 0 0 0 1 0 2 1 1 0 0 0 1 0 1 1 0 0 0 1 1 0 0 0 0 1 0 0 1 0 1 0 0 1 1 2 0 0 1 0 0 0 0 0 0 0 0 2 0 0 0 2 0 1 0 1 2 1 1 0 0 2 0 0 0 0 0 0 2 1 1 2 0 2 1 1 1 0 2 1 0 2 2 1 1 0 1 0 1 1 2 1 0 1 1 1 1 0 1 1 0 1 0 0 2 1 1 2 1 0 2 1 0 0 0 1 1 1 2 1 1 2 1 0 1 1 0 1 0 0 1 2 0 1 1 2 0 0 1 1 1 0 1 0 0 0 0 1 0 1 0 1 1 0 0 0 1 2 0 0 0 0 0 2 0 1 0 0 2 1 1 0 0 1 1 1 2 1 2 2 0 1 0 2 2 2 2 0 0 0 2 0 1 1 1 1 1 1 0 0 0 1 1 1 0 0 2 2 1 0 1 1 1 0 1 1 0 0 0 2 2 0 2 0 0 0 1 2 2 0 0 2 1 0 1 1 0 0 1 2 0 2 0 1 0 0 1 0 0 0 0 0 1 1 0 0 0 2 0 0 0 0 0 0 1 0 0 2 0 0 0 0 1 0 1 1 0 0 0 0 0 0 0 0 0 0 0 1 0 0 0
126 1 0 1 0 0 0 1 0 0 0 1 2 2 1 1 0 0 1 0 0 2 0 2 0 1 1 2 1 1 1 0 0 1 0 0 2 2 0 0 0 2 0 0 0 1 1 0 2 1 0 0 0 1 1 1 1 0 0 0 1 1 2 2 1 0 2 1 1 0 0 1 2 2 2 2 0 0 2 1 0 0 2 2 2 0 1 1 1 1 0 1 2 1 0 1 1 1 0 1 1 2 0 0 2 1 2 0 2 0 0 2 0 1 1 1 0 0 0 1 1 0 2 2 1 1 0 2 2 2 1 1 0 0 0 0 0 0 1 0 0 0 0 0 1 0 1 0 0 1 0 1 0 1 0 0 0 1 0 1 1 0 0 2 1 0 0 1 0 1 1 2 0 2 1 0 2 0 1 1 0 1 0 0 0 0 0 1 0 0 1 1 0 1 2 0 1 1 0 0 0 0 0 0 2 1 1 1 1 0 2 0 1 0 1 1 0 2 1 0 1 1 2 0 2 2 0 0 0 2 0 0 0 0 2 0 0 2 2 1 0 0 1 0 2 1 1 0 0 0 0 0 1 0 0 0 1 1 1 0 0 1 0 1 0 0 0 1 2 2 0 2 1 1 2 2 0 0 1 0 0 1 1 2 0 2 2 1 0 2 0 1 0 2 2 0 1 1 0 1 0 1 2 0 1 0 0 1 1 0 0 1 1 1 1 0 0 0 0 0 0 0 1 1 0 0 0 2 1 1 2 1 0 0 0 0 0 2 0 0 0 2 0 2 0 0 0 0 0 0 0 1 0 0 2 0 2 0 0 0 0 0 1 1 1 1 0 2 2 0 2 0 0 2 1 1 0 0 0 0 1 1 0 1 0 0 0 0 0 1 1 1 0 0 2 0 0 0 1 1 1 1 0 1 1 0 0 1 0 1 0 1 0 0 0 0 1 0 0 0 0 1 1 0 2 1 1 0 0 1 0 1 1 2 2 0 0 2 1 0 2 0 0 2 0 1 1 0 1 0 0 0 0 1 2 1 2 2 2 1 1 1 1 0 0 1 1 2 0 2 0 2 2 0 1 1 1 0 0 0 2 0 1 1 0 1 0 1 0 1 1 0 1 2 1 0 0 1 1 1 0 1 1 1 1 1 2 1 1 1 0 1 0 1 1 1 2 0 1 2 1 1 1 1 0 1 1 2 0 2 0 2 1 1 0 0 0 1 2 2 1 2 1 1 1 1 1 1 2 0 0 0 0 0 1 1 1 1 1 1 1 0 0 0 0 0 0 1 0 0 0 0 0 0 0 0 0 2 2 1 1 0 0 1 0 0 0 0 1 1 1 0 1 2 0 0 0 0 0 0 0 2 1 0 1 2 0 0 0 1 0 0 0 1 1 0 2 0 0 0 0 0 1 1 0 0 1 2 0 0 2 2 0 0 2 0 2 0 1 0 1 0 0 2 2 0 1 0 0 1 0 2 1 1 0 2 0 1 1 0 0 0 0 2 2 2 1 1 1 1 0 2 0 1 2 1 2 0 1 1 0 1 0 1 1 2 1 1 0 1 2 0 0 0 1 0 0 0 2 2 0 2 0 0 2 2 2 2 0 0 1 1 0 0 2 2 1 1 1 1 0 0 1 1 1 0 0 0 0 0 2 2 0 0 0 0 1 0 0 0 0 0 1 1 2 0 2 0 0 1 1 1 0 1 1 0 0 0 2 2 0 0 2 1 0 0 1 1 1 1 0 1 1 0 0 0 0 0 2 0 2 2 0 0 1 1 1 2 1 2 0 1 1 2 1 1 0 1 0 0 0 1 1 0 1 2 1 0 0 1 1 0 2 0 0 2 2 2 2 0 0 0 2 0 0 0 0 1 1 2 0 0 2 1 0 0 0 0 0 0 0 0 1 0 0 0 1 1 1 0 2 2 0 0 0 0 0 0 0 0 0 1 0 0 0 0 2 0 2 0 0 0 0 0 1 0 0 1 2 2 1 1 0 0 0 0 0 1 0 2 2 0 1 0 2 2 2 2 2 0 1 1 1 0 1 1 0 1 2 2 2 0 0 0 1 1 0 1 1 0 0 1 2 2 1 0 1 1 0 0 2 1 0 1 1 1 0 1 1 0 0 0 2 1 1 0 0 0 0 0 2 0 0 2 2 0 1 2 0 0 0 0 0 1 1 1 2 0 0 1 0 0 0 1 0 0 0 0 0 0 0 2 0 1 0 0 0 1 0 1 0 0 0 0 2 0 0 0 0 0 0 0
127 1 0 0 0 0 1 2 0 0 0 0 0 0 0 0 0 0 0 0 0 1 0 1 0 0 0 1 0 2 0 0 0 2 1 2 1 0 1 1 0 0 0 0 0 0 0 0 1 1 1 0 1 1 0 1 1 0 0 0 1 1 2 2 0 0 0 0 1 0 0 1 2 2 2 2 0 2 2 0 2 0 2 0 2 0 0 0 1 2 0 0 1 1 0 1 0 2 2 1 0 1 2 0 2 0 2 0 2 2 0 2 0 0 0 0 0 0 1 1 1 0 1 1 0 0 0 0 1 0 1 1 0 0 0 0 0 0 0 1 1 0 1 0 1 2 0 0 0 0 0 0 0 0 1 0 0 0 0 0 0 1 1 2 1 2 0 0 1 2 0 0 1 1 1 0 1 0 1 1 0 2 1 1 1 1 1 0 0 0 0 1 0 1 1 0 1 1 0 1 0 1 0 1 2 2 0 0 0 0 1 0 2 1 0 2 0 0 1 2 2 0 2 0 0 0 1 0 0 1 0 0 0 0 1 0 0 2 2 1 0 1 2 0 1 0 1 0 0 0 0 0 2 0 0 1 0 0 0 0 0 0 1 1 1 0 1 0 0 0 0 2 0 2 0 0 0 2 2 0 2 2 2 2 0 1 2 0 1 2 0 2 0 2 2 1 1 0 0 0 0 0 2 0 0 0 1 0 1 0 0 1 2 0 2 0 0 0 1 0 1 1 0 0 1 0 1 1 0 0 1 1 0 0 0 0 0 0 2 0 0 0 1 2 0 1 0 0 2 0 1 1 0 1 1 0 1 0 1 1 2 2 2 0 2 0 2 1 1 0 2 0 1 2 1 1 0 0 0 0 2 0 0 1 0 1 0 1 1 0 0 0 0 0 2 0 0 0 1 1 1 1 0 2 1 0 0 1 0 2 0 1 1 0 1 0 1 1 1 0 1 1 0 2 0 0 1 0 0 0 1 0 1 1 1 1 0 2 0 0 2 0 1 1 0 2 0 2 2 0 0 0 0 2 0 0 0 1 1 0 0 0 0 1 0 1 1 1 2 0 1 1 1 2 2 0 1 0 0 1 2 0 0 0 0 0 0 0 0 0 0 2 1 1 1 0 1 2 2 0 0 0 0 1 0 2 1 2 0 2 0 0 0 1 1 1 1 0 1 2 1 1 0 2 0 1 1 1 0 2 0 2 1 0 1 0 1 1 2 1 0 1 1 1 1 2 0 0 0 0 1 1 2 0 1 1 1 0 0 0 0 0 1 0 0 0 0 0 0 0 1 2 1 0 1 1 1 2 2 1 1 0 1 1 0 0 0 0 1 1 0 0 1 1 1 0 1 1 1 1 1 0 0 1 2 2 1 0 1 0 0 0 0 0 1 0 0 0 0 0 0 0 1 1 0 0 0 1 0 0 1 1 1 0 2 1 1 0 0 1 0 0 0 1 2 2 2 0 0 2 0 2 2 0 0 1 0 0 2 0 0 0 0 0 0 0 0 2 0 0 0 0 0 1 1 2 2 0 2 0 1 0 0 2 1 1 1 1 0 0 1 0 0 0 0 0 0 1 0 1 1 0 0 0 0 2 2 1 1 0 1 1 0 0 1 1 0 1 1 1 0 0 0 2 0 1 1 0 0 0 0 0 1 0 0 2 2 0 0 0 0 1 0 0 1 0 1 1 0 1 0 1 0 0 0 0 1 0 1 0 0 0 2 1 1 0 2 1 0 0 0 0 0 0 1 0 0 0 0 1 1 1 1 0 0 2 0 1 1 2 1 1 1 1 0 0 0 0 0 0 0 1 1 0 1 1 0 0 1 1 2 0 1 0 0 2 1 1 1 1 0 1 0 2 0 0 2 2 0 2 0 0 0 1 0 1 0 0 0 0 0 0 0 0 0 0 0 0 1 0 1 1 0 1 0 0 1 0 1 0 0 0 0 0 0 0 2 1 1 0 0 0 0 0 1 0 0 0 0 0 0 0 0 0 0 0 0 1 1 1 1 0 0 0 1 1 2 1 1 0 0 1 0 1 2 1 0 2 0 1 0 0 0 0 1 1 0 1 1 1 0 1 2 1 0 0 2 1 2 2 2 2 0 2 0 0 0 1 1 0 0 0 2 0 1 1 1 0 0 0 1 1 1 1 1 0 1 2 0 0 0 0 0 0 2 0 0 0 0 0 0 0 0 0 1 1 0 0 1 0 0 1 0 1 0 1 2 0 0 0 0 0 0 0 1 0 0 0 0 0 1 0
128 1 0 0 0 0 0 1 1 0 1 0 0 2 0 0 0 0 2 1 1 2 0 2 0 0 0 1 1 2 1 0 2 2 1 0 2 1 0 0 1 1 0 0 0 0 1 0 1 2 1 0 1 1 0 1 1 0 0 2 0 1 1 0 0 0 1 0 1 0 0 1 2 2 2 2 0 1 1 0 0 0 1 0 0 0 0 0 2 2 0 1 1 0 1 1 0 0 0 1 0 2 0 0 1 1 1 0 1 0 0 1 1 2 2 2 1 0 0 2 2 0 1 1 0 0 0 1 1 1 0 0 0 0 0 0 0 1 0 2 0 0 1 0 1 1 0 0 0 2 1 0 0 0 1 0 0 1 1 0 1 1 1 2 0 0 0 0 1 1 1 0 0 1 0 0 1 0 0 1 0 1 1 1 0 0 1 0 0 0 0 0 0 0 2 0 1 2 0 1 0 1 0 1 2 1 2 0 1 0 1 0 2 1 0 2 0 1 1 0 1 1 2 0 1 1 1 0 0 1 0 0 1 1 1 1 1 2 2 1 0 1 1 0 2 2 0 0 0 0 0 0 0 0 0 1 1 1 1 0 0 0 0 2 1 0 0 0 1 1 0 1 0 1 0 1 1 1 1 0 1 2 0 2 0 1 1 2 0 1 1 0 1 2 2 1 1 0 0 1 0 0 2 0 1 0 0 0 1 0 1 1 1 0 0 0 0 1 1 0 0 1 0 0 2 0 2 1 2 2 2 0 0 0 0 1 0 2 0 1 1 1 1 2 0 1 0 0 2 2 2 0 0 1 1 0 1 0 0 2 2 2 2 0 2 0 0 2 2 2 0 2 0 2 1 1 0 1 1 1 1 2 0 0 1 2 0 0 0 1 0 0 1 0 2 0 1 0 2 2 1 2 1 1 1 0 1 1 0 0 0 1 2 0 2 1 0 2 0 0 0 2 0 1 0 0 0 0 0 1 1 0 2 2 2 1 0 1 2 1 0 0 2 0 1 2 1 1 2 0 0 0 0 1 1 0 1 1 0 0 1 1 0 1 0 1 1 2 1 1 0 1 1 2 1 0 0 1 1 0 0 1 0 0 0 0 0 0 0 2 0 0 0 1 0 0 0 1 1 0 0 1 2 1 1 0 1 2 2 1 1 0 0 1 1 0 0 0 0 1 1 1 1 1 0 1 1 1 0 2 0 2 0 0 0 0 0 1 2 2 1 2 1 1 1 0 0 1 1 0 0 0 1 0 0 1 0 0 1 0 1 1 0 1 1 0 0 1 1 1 1 2 0 0 0 0 0 2 2 2 0 0 1 1 0 0 0 1 0 1 0 1 0 1 1 0 1 1 1 1 1 0 0 2 2 2 0 0 0 2 1 0 1 2 0 1 0 0 0 0 0 0 0 0 0 1 1 0 0 0 2 2 0 1 2 0 2 0 1 0 1 1 0 1 2 2 2 0 0 2 0 1 1 0 0 1 0 0 2 1 1 0 1 0 0 1 0 2 1 0 0 2 0 0 0 1 1 2 0 2 0 0 1 0 0 2 0 0 1 2 2 0 0 0 1 0 0 0 0 0 0 0 0 0 1 1 2 1 1 0 1 0 0 1 1 1 0 1 0 0 0 0 1 2 1 0 1 0 0 0 1 0 0 0 0 0 1 1 0 1 0 0 0 0 1 1 2 0 0 1 1 1 0 0 0 2 0 1 1 1 0 0 2 1 0 1 1 0 0 0 0 0 2 2 0 0 0 0 0 2 1 1 0 1 1 1 1 2 0 2 0 0 0 2 0 0 0 0 0 0 0 1 1 0 1 1 0 0 1 1 2 1 0 2 2 2 2 2 1 0 1 1 0 0 0 0 0 1 0 1 0 0 2 1 0 1 0 1 2 0 1 2 1 1 0 0 1 0 0 1 1 1 0 0 0 0 1 2 0 0 0 0 0 0 0 0 1 1 1 0 0 0 0 0 2 0 0 1 2 1 2 1 0 0 0 0 0 2 0 2 2 0 1 0 2 2 2 2 0 1 0 0 0 2 2 0 1 0 0 1 1 0 0 0 0 0 0 1 2 1 0 2 2 2 0 0 2 0 1 1 2 2 0 2 1 0 0 0 0 0 0 0 1 0 0 1 1 0 0 0 1 0 1 0 0 1 1 2 0 0 0 0 0 0 2 1 1 1 2 0 1 0 1 0 1 1 0 0 2 0 0 0 0 2 0 1 1 0 1 0 0 1 0 0 0 1 0 0 0 0 1 1
129 0 0 1 0 0 1 0 0 1 1 0 0 0 0 0 0 1 2 2 2 2 0 2 0 0 0 2 1 2 0 1 2 1 0 1 1 0 0 0 1 0 0 1 0 1 0 0 0 1 1 0 2 2 0 2 0 1 0 1 1 1 1 1 1 0 0 0 2 1 1 1 2 2 2 2 0 1 1 0 1 0 2 0 2 0 0 1 2 2 0 1 1 1 1 1 0 2 0 2 1 2 2 0 2 0 2 1 1 1 0 1 1 2 2 2 2 0 1 1 1 0 1 1 0 1 0 0 0 0 2 1 0 0 1 1 0 0 1 1 0 0 0 0 1 0 0 0 0 2 0 0 0 0 0 0 0 1 1 0 1 0 0 2 2 2 1 0 0 0 2 2 0 2 0 0 1 1 1 1 0 2 1 1 0 0 1 2 1 1 1 1 0 0 1 0 2 2 0 2 0 2 0 1 2 1 2 1 1 0 1 0 1 0 1 2 1 0 1 1 2 1 2 0 2 1 0 0 0 1 0 0 1 0 1 1 0 2 2 1 0 0 2 0 0 0 0 1 1 1 1 1 1 0 0 0 1 1 1 1 1 2 0 0 0 0 0 0 1 1 0 2 1 1 2 2 0 0 1 0 0 2 1 1 0 0 1 2 0 2 0 0 0 2 2 0 2 0 1 0 0 0 1 1 0 0 0 0 0 0 0 0 1 1 1 0 1 0 1 0 1 1 0 1 0 0 1 0 1 1 1 1 1 0 0 0 0 0 2 1 0 1 1 2 0 0 0 0 1 0 0 0 0 0 1 1 1 1 1 0 2 2 2 0 2 0 0 1 1 0 2 0 0 2 1 0 0 1 1 0 2 0 0 1 0 0 0 0 0 1 0 0 1 0 2 0 1 1 0 0 0 0 1 1 0 1 0 0 0 1 0 2 1 1 1 0 0 0 0 0 1 1 1 2 2 1 1 0 0 0 0 0 0 2 2 1 0 1 1 1 2 0 2 0 1 1 1 1 1 0 0 0 0 2 1 0 1 1 1 0 1 1 0 0 0 0 0 2 2 1 0 1 1 1 0 0 2 0 0 0 1 0 1 1 0 0 1 1 1 0 1 0 1 1 0 0 1 0 0 1 0 2 1 0 1 2 2 1 1 1 0 0 1 1 1 0 0 1 0 2 2 1 1 2 1 2 0 0 0 1 1 0 1 0 0 0 0 0 1 1 1 1 1 0 1 0 1 0 0 0 0 0 1 1 2 0 1 0 1 0 0 0 0 0 0 0 0 1 1 0 1 1 1 0 1 1 1 2 2 2 0 0 1 1 0 0 0 0 0 0 0 0 0 1 0 0 0 0 0 0 0 2 1 1 1 2 1 0 0 1 1 0 1 1 1 0 0 0 2 1 0 1 0 0 0 0 2 1 0 0 1 1 0 0 1 0 0 0 0 0 1 1 0 0 1 0 0 0 0 0 0 1 0 2 2 2 0 1 1 0 0 0 1 1 1 1 0 2 1 0 0 1 0 0 1 1 2 0 1 1 0 0 0 0 0 1 0 0 0 1 2 0 0 1 0 0 0 0 0 0 0 0 0 0 0 2 2 1 1 1 0 0 0 0 0 1 0 1 1 1 0 0 0 2 0 1 2 0 1 0 0 0 1 0 0 2 2 0 0 1 0 1 0 0 0 1 1 0 0 1 0 1 1 1 0 0 0 0 2 2 0 0 1 1 1 0 2 2 1 1 0 0 2 0 0 0 0 0 1 1 0 0 1 0 0 1 0 2 0 2 0 0 1 2 0 0 1 1 0 2 2 2 1 1 0 0 1 0 0 1 1 0 1 0 0 2 1 2 2 1 1 2 0 0 0 0 0 2 1 2 0 0 1 2 0 0 0 1 1 0 0 0 2 1 0 0 2 0 0 0 2 2 0 1 0 0 1 0 0 0 2 0 0 0 0 0 0 1 1 0 0 0 0 1 2 2 0 0 2 2 2 2 1 0 0 1 0 2 0 1 1 0 0 0 1 1 2 2 0 0 0 1 0 2 2 1 1 0 0 0 0 0 0 0 1 2 0 0 2 0 0 2 2 2 0 0 2 0 0 1 1 1 0 2 0 0 0 0 0 0 0 0 2 1 1 0 1 0 0 0 1 0 0 2 2 0 2 2 0 0 0 0 0 0 2 1 1 0 0 0 0 0 1 1 0 0 0 1 1 1 0 2 0 0 0 0 0 1 1 0 1 0 0 0 1 0 0 0 0 0 0 0
130 1 0 1 0 0 1 1 0 0 0 0 0 1 0 0 0 0 0 0 0 1 0 1 0 0 0 2 0 2 2 1 1 1 1 1 2 2 0 0 0 2 1 1 0 0 0 0 0 1 0 0 1 1 0 2 0 0 1 2 0 1 1 1 0 0 0 1 2 0 0 1 1 1 1 1 1 1 2 0 1 0 1 0 1 0 1 2 2 2 1 2 1 2 0 1 1 1 0 1 0 2 1 0 2 0 2 1 1 0 0 2 1 2 2 2 0 0 1 0 0 0 2 2 0 2 0 0 0 0 1 0 0 0 0 0 0 0 0 1 1 0 0 0 0 2 0 0 0 1 0 0 0 0 0 0 0 0 0 0 1 0 1 1 0 1 0 0 1 1 1 0 0 2 1 0 1 0 0 0 0 1 1 1 1 1 1 1 0 0 0 1 0 0 2 0 2 2 0 0 0 1 0 0 2 2 1 0 1 1 0 0 1 0 2 2 0 0 2 1 2 0 1 0 1 0 0 0 0 0 0 0 0 0 1 0 0 1 1 1 0 0 2 0 1 1 0 0 1 1 0 0 2 0 0 0 0 1 1 1 1 1 0 0 0 0 0 1 1 1 0 1 0 2 0 0 1 1 1 0 1 2 0 1 0 0 0 1 0 2 0 1 1 2 1 1 0 0 0 0 0 0 2 0 0 1 1 0 1 1 1 1 2 0 1 1 0 1 0 1 1 0 1 0 0 0 0 2 1 1 2 1 0 0 0 0 0 0 2 0 0 1 2 2 0 0 0 0 0 0 0 0 1 0 1 0 1 0 0 1 1 1 1 0 1 0 0 1 1 1 1 1 1 2 0 0 0 0 0 0 1 1 0 1 0 1 0 0 0 2 0 0 0 0 1 1 0 1 0 0 0 0 1 1 1 0 1 0 0 1 0 2 1 0 1 0 1 1 0 0 1 1 0 1 1 1 1 1 1 0 0 1 0 0 0 1 0 0 1 1 1 0 2 0 0 0 2 0 0 0 0 0 0 2 2 2 2 2 0 2 1 1 0 0 0 0 0 2 1 2 0 2 2 0 1 0 0 0 0 1 1 0 1 1 0 0 0 0 0 0 0 2 1 1 0 0 1 1 1 0 0 1 1 0 1 2 2 1 1 0 0 0 0 1 1 0 0 0 1 1 0 2 1 2 2 2 0 0 0 0 2 0 2 1 2 0 0 1 1 1 0 1 1 1 1 1 2 1 1 0 0 0 1 0 2 0 1 2 0 0 0 1 1 0 1 1 1 2 0 0 0 0 0 0 0 0 0 2 2 1 1 0 1 1 0 1 1 1 0 1 0 0 0 0 2 0 1 1 1 1 1 1 1 2 2 2 0 0 0 0 1 0 0 1 1 0 0 0 0 0 0 0 0 0 0 1 1 2 0 0 1 1 0 0 2 1 2 0 0 2 0 0 0 1 1 1 0 0 0 1 0 1 0 2 1 2 0 0 2 1 0 0 1 1 1 1 0 1 1 1 0 1 1 0 0 2 2 0 2 1 1 0 0 2 0 0 2 0 0 1 1 0 0 0 0 0 0 1 0 1 1 0 0 1 1 2 0 1 1 1 1 1 0 0 0 0 0 1 1 1 0 0 0 2 0 2 2 1 0 1 1 1 0 1 0 0 2 0 0 0 0 0 0 0 0 0 0 0 0 1 1 1 0 0 0 1 0 0 0 0 0 0 2 1 0 0 2 1 1 1 0 0 1 2 0 0 0 0 1 1 1 1 1 0 0 2 0 1 0 2 1 0 1 1 0 0 0 0 0 1 1 1 1 0 2 2 2 0 1 1 2 0 2 0 0 2 2 2 2 0 1 1 1 1 0 0 1 1 0 1 0 0 2 0 0 1 1 0 1 0 1 1 1 0 0 0 1 0 0 0 2 2 0 0 1 0 1 0 1 0 1 0 0 0 1 0 2 1 2 0 0 0 0 0 0 0 0 1 1 2 2 2 0 0 0 0 0 2 1 1 1 0 0 1 2 2 2 2 0 1 0 2 0 2 2 1 0 1 0 0 0 0 0 0 0 0 0 0 2 0 0 2 2 1 1 0 1 1 0 0 2 2 1 1 0 2 2 1 1 0 0 1 1 0 0 0 0 0 0 0 2 0 1 0 0 1 2 2 0 0 0 0 0 0 0 0 0 0 0 0 0 0 0 0 1 0 0 0 0 0 0 2 1 0 0 0 0 1 1 0 1 0 1 0 1 0 0 0 0 0 0 0
131 0 0 2 0 2 2 2 0 1 1 1 0 0 0 0 0 0 0 0 0 1 0 2 0 0 0 2 0 2 2 1 1 1 0 0 2 2 0 0 0 2 0 0 0 0 1 0 1 1 0 0 0 0 0 2 0 0 1 2 0 0 2 2 0 0 1 1 1 1 0 0 2 2 2 2 0 0 2 0 0 0 2 0 0 0 0 0 1 2 0 0 1 1 0 1 0 2 0 2 0 2 0 1 2 0 2 1 0 0 0 1 1 2 2 2 1 0 0 2 2 0 2 2 0 0 0 1 2 2 0 0 0 0 0 0 0 0 0 0 1 0 0 0 1 0 0 0 0 0 0 0 0 1 0 0 0 1 1 0 0 1 0 2 0 2 1 1 0 1 1 0 0 2 0 0 1 1 0 0 0 0 1 1 0 0 1 1 0 0 0 1 0 0 1 0 1 2 0 0 0 0 0 1 2 1 2 0 1 1 0 0 2 0 2 2 1 1 0 1 2 0 2 0 0 0 2 0 0 1 0 1 0 0 2 1 1 2 2 2 0 0 1 0 2 2 0 0 0 0 0 0 2 0 1 0 2 0 0 0 0 0 0 0 0 0 0 1 1 1 0 2 0 0 0 0 0 1 1 0 1 2 1 2 0 2 2 2 0 2 0 1 1 2 1 1 0 1 0 0 0 0 1 1 0 0 0 0 1 0 1 1 2 0 1 0 0 0 0 0 0 1 0 0 0 0 0 0 2 2 2 0 0 0 0 0 0 1 1 0 0 0 1 1 0 0 0 0 1 2 2 0 0 1 1 0 2 0 1 0 1 1 1 0 1 1 0 2 2 2 0 2 2 2 2 0 0 1 1 0 0 1 0 0 0 1 0 0 0 1 0 0 0 0 2 1 0 0 1 1 1 1 0 1 0 1 0 1 0 0 0 0 2 0 2 0 0 1 0 0 0 1 0 0 0 0 0 0 0 0 1 0 0 2 2 2 0 1 1 0 0 0 1 1 0 2 1 1 1 1 0 1 0 2 2 0 2 1 1 1 1 1 0 0 0 2 2 1 2 0 1 1 1 1 1 0 1 0 0 0 2 0 0 0 0 0 0 1 1 0 2 0 1 0 0 0 0 1 1 1 1 1 1 0 1 2 2 1 1 0 1 2 0 0 0 1 1 0 2 2 0 2 1 1 0 1 0 1 1 2 0 1 2 0 2 0 2 1 1 2 0 2 1 1 1 1 1 1 1 0 0 0 0 0 0 2 0 0 1 1 0 0 0 0 0 1 1 1 0 1 0 0 1 0 0 0 1 1 1 2 0 0 0 1 1 2 2 0 1 1 1 0 0 0 1 0 0 0 0 0 0 1 0 2 2 2 1 0 0 1 1 0 0 0 2 0 0 0 0 0 0 0 0 1 0 0 0 1 0 0 1 1 1 0 2 1 2 0 1 0 1 2 0 1 2 1 2 0 1 1 0 1 1 1 0 0 0 0 2 0 0 0 1 1 1 1 1 1 0 0 0 0 1 1 1 2 2 1 2 0 0 0 1 0 0 2 1 0 0 0 0 0 0 0 1 0 0 0 0 2 2 0 0 0 0 2 2 1 1 0 1 1 0 1 0 0 0 0 0 0 0 1 0 2 0 2 2 0 0 0 0 0 0 1 0 1 0 2 0 2 0 1 0 0 1 0 1 0 0 0 0 0 1 0 0 0 1 0 2 0 0 0 2 0 0 0 0 2 1 1 0 1 1 1 2 0 0 0 1 1 1 1 0 0 0 1 0 2 0 2 0 2 1 2 0 0 1 0 0 1 0 0 0 0 2 0 1 1 0 1 1 0 0 1 2 1 2 2 2 0 2 2 0 2 0 0 2 2 1 2 0 0 2 0 0 0 0 0 0 0 0 0 0 0 0 0 0 0 0 0 2 2 0 0 1 0 1 0 0 0 0 0 0 0 0 1 0 0 0 0 0 0 0 0 1 0 0 1 1 1 1 1 0 0 0 1 1 1 1 0 0 0 1 1 2 2 2 0 1 0 1 1 0 0 1 2 0 1 0 1 0 0 0 0 2 2 0 1 2 1 0 2 2 0 0 0 0 1 1 1 1 1 0 0 1 0 0 0 1 1 0 0 2 0 1 1 1 1 0 0 2 0 1 0 0 0 1 0 0 0 0 0 0 0 1 1 1 0 2 0 0 1 0 0 0 0 1 0 0 0 0 2 0 1 0 0 0 0 0 0 0 0 0 0 0 0 0 0 1 1 0 1
132 1 0 2 0 0 1 2 1 0 1 0 0 1 1 1 0 0 1 1 1 1 0 2 0 0 0 1 1 1 1 1 1 1 2 1 1 1 0 0 0 1 0 1 0 1 1 0 1 1 1 0 1 1 0 1 0 0 0 0 2 2 2 2 1 1 2 0 2 1 0 1 2 2 2 2 0 1 2 1 1 0 2 0 1 0 0 0 1 2 0 0 2 1 0 1 0 0 0 2 1 2 0 0 2 0 1 0 2 0 0 2 1 1 1 1 1 0 0 2 2 0 1 1 0 1 0 0 1 0 2 1 0 0 0 0 0 0 1 0 2 0 0 0 1 1 1 0 0 2 1 0 0 0 0 0 0 1 0 0 1 0 0 2 1 2 0 1 1 2 0 0 0 2 1 0 1 0 0 1 0 2 1 1 0 0 1 0 0 0 0 0 1 1 0 1 1 2 0 1 0 1 0 0 1 1 2 0 0 0 0 0 1 1 0 2 0 2 1 1 1 0 2 0 0 1 0 0 0 2 0 0 0 0 1 0 1 2 1 1 0 0 2 0 2 2 0 0 0 0 0 0 2 0 1 0 0 0 0 0 0 1 1 1 1 0 1 0 2 2 0 1 0 1 1 1 0 1 2 0 1 1 1 1 0 1 1 2 0 2 0 1 1 2 2 1 0 0 0 0 0 0 2 0 0 0 1 0 0 0 0 1 1 0 0 0 0 0 1 0 0 1 2 2 0 0 1 0 1 1 1 2 0 0 0 1 0 2 0 2 2 2 0 2 0 0 0 0 2 1 1 0 0 0 1 1 0 0 0 2 2 2 0 0 0 2 0 1 1 0 2 0 0 2 1 2 0 2 2 0 1 1 0 2 1 2 0 0 0 1 1 1 2 0 2 0 0 0 1 1 0 1 0 1 0 1 0 0 0 2 0 0 0 0 0 0 1 1 0 0 0 2 1 2 1 1 1 0 0 0 1 0 0 0 0 2 0 0 0 0 2 0 1 0 1 2 2 2 2 0 0 1 0 2 0 0 0 0 1 0 0 1 0 0 0 0 0 1 2 0 1 1 2 1 0 1 0 0 0 0 2 0 0 0 0 0 0 1 0 0 0 1 0 2 2 0 0 1 1 0 0 1 2 1 2 0 1 2 2 0 0 0 1 2 2 0 0 0 2 1 0 2 0 1 0 1 1 1 1 2 0 1 1 0 1 0 1 1 2 2 1 1 1 0 0 2 0 1 1 0 0 0 0 0 0 0 0 2 0 2 0 0 0 0 0 1 1 1 0 0 0 0 1 0 1 2 2 1 1 1 0 0 0 1 0 0 0 0 0 0 1 1 0 0 2 0 0 0 0 0 0 2 0 1 1 1 1 0 0 2 2 0 0 1 1 0 0 0 0 0 0 0 0 0 0 2 0 2 0 0 1 1 0 0 1 1 2 0 0 0 1 0 0 1 2 1 2 1 0 2 0 1 0 2 0 2 0 1 1 1 1 0 1 2 2 2 1 2 0 0 1 1 0 0 1 1 2 1 2 0 2 0 0 1 1 2 1 0 0 2 1 0 0 0 1 0 0 0 1 1 0 1 0 0 1 2 1 2 0 1 0 0 0 0 1 0 0 2 2 1 0 0 0 2 1 0 0 0 0 0 1 1 0 0 0 0 0 1 0 1 0 0 0 0 0 1 1 0 0 0 0 0 0 0 1 1 0 0 0 0 0 0 2 1 0 0 1 1 1 1 0 0 1 1 1 0 0 0 1 2 0 0 1 0 0 2 0 1 0 2 1 1 2 2 1 1 1 0 0 0 0 2 0 0 2 1 2 2 0 0 0 0 1 1 1 2 2 2 2 1 1 2 0 0 0 0 0 1 0 1 0 0 2 0 0 0 0 0 1 0 0 1 0 0 0 0 0 0 0 1 2 1 0 0 0 0 0 0 1 1 0 0 0 0 0 2 1 0 1 0 0 0 0 0 1 0 0 0 2 2 1 1 0 0 0 0 0 1 1 2 1 0 1 1 2 2 2 1 0 0 0 2 1 1 1 2 0 1 0 0 0 0 0 0 1 1 0 2 2 2 0 2 1 0 0 0 1 1 0 0 2 2 0 1 1 0 0 2 2 0 0 0 2 2 2 1 1 0 0 0 2 0 1 0 0 0 1 2 0 0 0 0 0 0 0 1 1 0 0 0 0 0 0 0 0 1 0 0 1 0 0 1 0 1 0 0 0 0 0 1 0 0 0 0 1 0 0 0 0 0 1 2
133 0 0 0 0 0 0 2 1 0 1 0 0 0 0 0 0 0 0 2 1 1 0 2 0 0 0 1 0 2 2 0 0 1 1 0 2 2 0 0 0 2 0 1 0 1 0 0 1 1 0 0 0 0 1 1 1 0 0 2 0 2 2 2 0 0 1 0 2 0 0 2 2 2 2 2 0 1 2 0 1 0 2 0 2 0 0 0 2 2 0 1 0 1 0 2 0 2 1 1 1 2 0 0 2 0 2 2 0 1 0 1 1 2 2 2 1 0 0 2 2 0 1 1 0 1 0 0 0 0 2 0 0 0 0 0 0 1 0 1 1 0 0 0 1 0 0 0 0 1 1 0 0 1 1 0 0 0 1 0 2 1 0 1 1 2 1 0 1 2 0 0 0 2 0 0 2 0 1 1 0 2 1 1 0 0 1 1 0 0 0 2 1 1 1 1 2 1 0 0 0 0 0 1 2 0 2 0 1 0 0 0 0 1 1 2 1 1 1 0 1 1 0 0 1 0 0 0 0 1 1 1 0 0 1 0 0 2 2 2 0 0 2 0 1 1 0 0 0 0 0 0 1 0 0 0 0 0 0 0 0 1 0 1 1 0 2 0 2 0 0 2 0 0 0 1 0 1 2 0 0 1 1 2 0 2 2 0 0 1 1 0 0 2 2 0 0 2 0 1 0 0 2 0 1 0 0 0 0 0 0 0 1 0 1 0 0 1 0 0 0 1 2 2 0 0 0 2 1 1 2 1 1 1 0 1 0 1 1 0 0 0 1 2 0 2 0 0 0 0 0 0 1 1 0 0 1 0 1 0 1 1 1 0 1 0 1 2 2 0 2 0 0 2 0 0 0 1 0 0 0 2 0 2 0 2 0 0 0 0 0 0 1 0 2 1 0 0 1 1 1 1 1 1 1 0 1 0 0 1 0 0 0 0 0 0 0 0 0 0 0 1 0 1 0 1 0 0 0 0 0 1 0 1 1 1 0 1 1 1 2 0 1 1 0 2 0 2 2 0 0 1 0 2 2 2 2 0 1 0 0 2 1 0 0 1 1 1 2 0 0 0 2 1 1 1 1 0 0 1 2 0 0 0 0 1 0 0 0 1 1 0 1 1 1 0 1 1 1 1 0 1 2 2 1 1 1 2 2 1 1 0 0 1 1 1 1 0 2 0 0 2 1 1 0 1 1 0 1 2 0 0 2 1 1 0 1 1 1 1 1 2 0 0 0 2 0 0 0 0 0 0 0 0 0 2 0 0 1 1 0 0 1 0 0 1 1 2 1 0 1 1 0 0 0 1 1 1 1 2 0 0 0 0 0 0 0 1 0 1 0 0 0 1 0 0 0 1 1 1 1 0 0 0 0 2 1 1 0 2 1 1 0 1 0 0 1 0 0 0 0 0 0 1 0 0 1 1 0 0 2 2 0 0 2 0 2 0 1 0 2 0 0 1 1 1 1 0 0 0 0 2 0 2 1 2 0 0 2 0 0 0 0 0 0 1 0 1 1 1 0 1 1 0 0 1 1 1 2 0 1 0 0 0 0 1 0 0 1 2 2 0 0 1 1 0 0 1 0 1 1 0 0 1 2 2 1 2 0 0 1 1 0 0 0 0 0 1 2 2 0 0 0 2 0 1 1 0 1 0 1 1 1 0 0 0 1 0 0 0 0 0 0 0 0 0 0 1 0 1 1 1 0 0 0 1 0 1 2 1 1 0 1 0 0 0 1 2 0 0 0 0 2 1 1 0 0 0 1 2 2 0 0 0 1 0 1 2 1 2 0 2 1 1 0 0 1 1 0 1 1 1 1 0 1 1 1 1 0 1 1 0 1 0 0 2 1 1 2 0 1 1 0 0 0 0 0 0 1 2 1 1 1 0 0 0 0 2 2 1 1 1 0 0 0 0 0 1 0 0 2 1 0 0 0 0 1 0 0 1 0 0 0 0 0 2 0 1 1 0 0 0 0 0 1 0 0 2 2 2 2 2 0 0 0 0 1 1 0 0 0 0 0 0 2 2 2 1 0 1 0 2 0 2 2 0 0 1 1 1 1 0 0 0 0 0 0 1 1 1 0 1 2 1 1 0 0 2 1 1 2 2 0 1 1 1 1 1 1 0 0 0 2 0 0 0 1 1 0 0 1 0 1 1 1 0 0 1 0 1 1 1 0 0 2 0 0 0 2 0 0 0 0 0 0 0 0 0 2 0 0 0 1 0 0 0 0 0 0 0 0 0 0 1 1 0 0 0 1 1 1 1
134 0 0 1 0 1 1 2 0 2 2 0 0 0 0 0 0 0 0 0 0 0 0 2 0 0 0 2 0 2 1 1 1 1 0 1 1 2 0 0 1 1 1 0 0 0 0 0 2 0 0 0 0 0 2 1 1 1 0 1 0 1 2 2 0 0 1 0 1 0 0 1 2 2 2 2 0 1 1 0 0 0 2 1 1 0 0 2 2 2 1 2 2 2 0 1 1 1 1 0 0 2 2 0 2 0 2 0 2 1 0 2 1 2 2 2 1 0 0 2 2 0 0 0 0 0 0 1 1 1 1 0 0 0 0 0 0 0 0 1 0 0 0 0 2 2 0 0 0 0 0 0 0 0 0 0 0 1 0 1 0 1 1 2 2 2 0 1 0 2 0 0 2 0 0 0 1 0 1 1 0 2 1 1 1 1 1 2 1 0 0 0 1 1 0 1 2 2 1 0 0 0 0 1 2 2 1 1 1 0 0 0 1 0 2 2 0 0 2 0 0 0 1 0 0 0 1 1 0 1 1 2 0 0 2 0 0 2 1 0 0 0 2 0 1 1 0 0 0 0 0 0 2 0 1 0 0 1 0 0 0 0 0 0 0 0 0 1 2 1 0 1 0 1 0 1 0 1 1 0 1 1 0 1 0 2 2 1 0 2 0 1 1 2 2 1 0 0 0 0 0 2 1 1 0 0 0 0 2 0 0 1 2 0 1 0 1 0 0 0 1 0 0 0 1 0 2 1 1 1 2 1 1 0 0 0 0 1 1 0 0 0 1 2 0 0 2 0 1 2 2 0 0 0 2 0 2 0 1 1 2 2 1 0 1 0 1 1 1 0 2 0 1 2 1 0 0 0 0 0 1 0 0 1 0 0 0 1 1 0 0 0 1 1 2 0 1 1 0 0 0 0 1 0 0 1 0 0 0 1 0 1 0 0 0 0 2 0 0 1 0 1 1 1 0 0 0 0 0 0 1 0 0 0 0 1 0 1 1 0 0 0 1 1 1 2 1 1 2 1 1 0 0 2 1 1 1 2 2 2 2 2 2 0 0 1 1 1 2 0 1 1 1 2 0 0 0 1 1 1 1 0 0 0 0 0 0 1 1 0 1 1 0 0 0 0 0 0 0 1 0 1 2 1 1 0 2 1 1 1 1 0 0 1 1 0 0 0 0 1 1 1 0 2 0 1 1 1 0 1 0 1 2 1 1 0 1 1 0 1 0 0 1 1 1 1 2 0 0 0 0 0 1 0 1 0 1 2 0 0 0 1 0 1 1 0 0 1 1 0 1 2 1 0 0 0 1 2 2 0 2 0 0 1 1 1 1 0 1 1 0 0 1 0 0 0 0 0 0 0 0 2 1 2 2 2 1 0 0 1 1 0 1 1 1 1 0 0 0 0 0 0 1 1 0 0 1 1 0 0 0 1 0 0 1 1 2 0 0 1 0 0 0 0 1 1 1 0 0 1 0 1 0 2 0 2 0 0 1 0 0 0 1 0 0 1 1 2 0 0 0 1 1 0 0 2 2 0 1 1 0 1 0 2 1 1 1 1 0 1 1 1 1 0 0 0 1 0 2 2 0 0 0 1 2 2 1 2 0 0 0 0 1 1 0 1 0 2 0 0 0 0 1 2 0 1 2 0 1 0 0 0 0 0 0 1 0 1 0 1 0 0 0 0 0 1 1 0 0 1 1 1 0 0 1 1 1 0 1 0 0 0 2 1 0 1 2 1 0 0 0 0 1 0 1 0 0 0 1 0 2 2 0 0 0 1 0 2 0 2 0 0 2 2 1 1 0 1 0 1 1 2 2 0 0 0 1 0 0 1 1 0 0 2 2 2 2 1 2 0 1 1 2 0 0 0 0 1 2 2 2 2 2 1 0 0 0 0 1 0 0 1 0 0 0 0 0 0 2 0 1 1 0 1 0 0 1 1 0 1 1 0 1 0 0 0 1 0 1 0 0 0 0 0 1 0 0 0 2 1 1 0 0 0 0 0 0 2 0 2 2 0 0 1 1 1 1 1 0 0 0 2 1 1 1 2 0 1 0 1 1 1 0 0 2 2 0 1 1 1 0 1 1 1 0 0 1 1 0 0 2 2 0 1 1 0 0 0 1 1 0 0 2 2 2 1 1 0 0 0 2 0 1 1 0 1 2 1 0 0 0 0 0 0 0 1 1 0 1 0 0 0 1 1 0 0 1 0 1 0 0 1 0 1 0 0 0 2 0 2 0 0 1 1 2 0 0 0 0 1 1 1
135 0 0 1 0 0 1 1 0 0 0 1 0 0 0 0 0 0 1 1 1 1 0 2 0 0 0 2 0 2 2 0 2 2 0 2 0 1 0 0 1 1 1 0 0 1 0 0 1 1 0 0 1 1 0 0 0 0 0 1 0 1 2 1 0 0 0 1 1 0 0 0 2 2 2 2 0 1 2 1 0 0 1 0 2 0 0 0 2 2 0 0 1 1 1 2 1 0 0 1 0 2 2 0 2 0 2 2 0 0 0 1 0 1 1 1 0 0 1 1 1 0 1 1 0 1 0 2 2 1 1 0 0 0 2 2 0 0 0 0 0 0 1 0 1 1 0 0 0 1 1 0 0 0 0 0 0 0 1 0 1 1 0 1 0 2 0 0 0 1 1 2 1 1 1 1 1 1 1 1 0 2 0 0 1 1 0 2 0 0 0 1 0 0 2 0 2 1 0 0 0 0 0 1 2 1 2 0 1 0 0 0 1 0 1 2 1 2 0 1 2 1 2 0 0 0 0 0 0 2 0 0 0 1 1 1 0 2 2 0 0 1 2 0 1 1 0 1 1 1 1 1 1 0 0 0 1 1 0 0 0 0 1 1 1 0 0 0 2 1 0 2 0 2 0 0 0 1 1 0 1 2 1 1 1 1 2 2 0 1 1 1 0 1 2 0 1 0 0 0 0 0 2 0 0 0 2 0 0 0 0 2 2 0 0 0 1 0 0 0 1 1 2 1 2 0 1 2 1 2 1 1 0 0 0 0 0 1 1 0 0 0 1 0 0 0 0 0 0 0 0 0 0 0 0 2 0 0 1 0 1 1 0 0 0 0 1 2 2 1 1 1 0 1 1 1 0 1 1 0 1 0 0 2 0 2 0 1 1 0 0 0 2 0 2 0 1 1 0 0 0 0 0 1 1 0 0 1 0 1 0 1 0 1 1 0 1 0 0 0 1 2 1 1 1 1 1 0 0 1 0 0 0 1 1 1 0 0 1 1 1 0 0 2 0 2 2 0 1 1 0 0 0 2 1 1 1 1 2 1 1 2 1 0 0 1 1 0 2 0 0 1 1 1 2 0 2 0 0 0 1 0 0 0 0 0 0 1 1 0 2 0 1 1 2 0 0 2 2 0 1 0 2 1 1 1 2 1 1 1 0 0 0 0 0 1 1 1 0 1 1 2 0 1 0 1 1 1 0 1 1 1 1 1 1 0 1 1 1 1 0 2 1 1 1 1 2 1 2 1 0 1 0 0 2 0 1 0 1 0 1 0 0 0 0 0 0 2 2 1 2 2 1 0 1 1 1 2 2 2 0 0 0 0 0 0 0 0 0 0 0 0 0 0 0 0 0 0 0 0 0 2 1 2 2 2 1 0 0 1 0 0 1 1 0 2 1 0 1 0 0 0 0 0 0 0 1 1 0 0 0 0 0 0 1 1 2 0 1 0 1 2 0 1 2 2 2 0 0 1 1 1 1 0 0 1 0 0 1 0 0 0 1 1 1 1 0 2 0 0 0 2 0 0 0 2 2 1 1 1 0 0 1 0 0 2 1 0 0 1 0 1 1 0 1 0 0 1 2 2 0 0 0 0 1 2 2 0 1 0 0 0 0 0 0 0 0 2 1 1 0 0 1 2 0 1 1 0 2 0 1 1 1 0 0 1 1 1 1 1 0 1 1 0 1 0 1 0 0 0 0 0 0 0 0 1 0 1 2 1 1 1 2 2 1 0 2 2 1 1 0 0 1 0 0 1 1 0 0 2 1 1 2 0 0 1 0 1 0 1 0 1 0 1 0 0 0 0 0 1 1 2 2 0 0 1 0 1 0 0 0 0 0 0 2 0 1 2 1 0 0 0 0 0 0 0 0 2 2 2 0 0 2 1 1 0 0 1 1 0 0 1 1 0 1 1 1 1 1 0 2 2 0 0 0 1 1 0 0 0 1 0 1 0 1 1 1 0 1 0 1 0 0 1 1 1 0 1 2 1 1 1 0 0 0 1 1 2 0 1 1 0 1 0 1 0 1 2 1 0 0 0 1 1 1 2 0 1 0 0 0 0 0 0 0 0 0 0 1 0 0 1 2 2 0 0 1 2 0 0 0 1 1 1 0 2 2 1 2 0 0 0 2 0 1 1 1 2 0 0 2 0 0 1 1 0 1 2 0 1 0 1 0 0 0 1 1 1 2 0 1 0 1 1 0 1 0 0 1 1 0 1 0 0 0 0 0 1 0 2 0 0 0 0 0 0 0 0 0 0 0 0
136 0 0 2 0 0 1 1 0 0 0 1 0 2 2 2 0 0 0 1 1 2 0 2 0 0 0 2 1 2 2 0 2 1 0 1 1 1 0 0 0 1 1 1 0 1 1 0 2 0 0 0 0 0 1 1 1 1 0 0 2 2 1 1 1 1 0 0 1 0 0 0 1 2 1 2 1 1 2 0 0 0 2 0 1 0 0 1 2 2 1 1 0 1 0 2 1 0 0 1 0 2 0 0 2 1 2 1 1 0 1 2 0 2 2 2 0 0 0 2 2 0 1 1 0 1 0 1 2 2 0 0 0 0 0 0 0 0 0 2 1 0 0 0 1 2 1 0 0 1 0 0 1 0 0 1 1 1 1 0 0 0 0 2 1 1 0 1 0 2 0 0 0 2 1 0 2 0 1 1 0 1 1 1 0 0 2 1 1 1 1 1 0 0 0 0 0 1 0 0 0 0 0 0 2 2 0 0 0 0 0 0 0 0 2 2 0 0 1 1 2 1 2 0 0 0 1 1 1 0 1 1 0 0 2 0 0 2 2 2 0 0 1 1 2 2 0 0 0 0 0 0 1 0 0 1 2 0 0 0 0 0 2 2 1 0 0 0 2 0 1 1 0 1 1 1 0 1 1 0 1 2 1 1 1 1 2 1 0 1 1 2 0 2 2 0 0 1 0 1 0 0 2 0 1 0 0 1 1 0 0 2 1 1 2 0 0 1 0 0 1 1 2 1 0 0 0 0 2 2 2 2 0 0 0 0 0 1 1 1 0 0 2 1 0 2 0 0 1 1 2 0 1 0 1 0 0 0 0 1 1 1 0 0 0 1 0 2 2 0 2 0 0 1 0 0 0 0 0 0 1 1 0 0 0 1 0 1 1 1 0 2 1 0 2 1 0 1 2 2 1 1 0 2 1 0 0 0 0 2 0 1 1 0 1 1 1 0 0 1 0 1 0 0 2 2 1 0 0 0 0 0 0 2 2 0 0 1 1 1 2 0 1 1 2 2 2 1 2 1 0 1 0 2 1 1 1 0 1 0 0 0 0 1 0 1 1 1 1 1 0 0 1 2 2 0 1 0 0 1 2 0 1 1 1 0 0 2 1 0 0 0 1 1 2 0 1 1 1 1 0 1 2 2 2 0 0 1 1 0 0 0 0 0 0 0 0 0 0 1 1 2 1 1 0 0 0 0 1 1 1 0 2 2 2 0 1 1 1 1 0 2 1 1 1 1 0 0 0 0 0 0 0 0 0 2 0 0 2 0 2 0 0 0 0 2 2 1 0 0 0 1 2 0 0 0 2 2 2 1 1 0 0 0 0 0 0 0 2 2 1 0 1 0 1 0 0 0 0 2 2 0 0 1 1 2 1 0 0 1 0 0 0 2 0 2 0 0 1 1 1 1 0 0 0 2 0 2 0 0 1 1 1 0 1 1 2 1 0 1 1 0 0 1 2 1 2 0 0 0 0 1 1 0 0 2 0 0 1 0 0 0 1 2 2 2 0 1 1 1 1 1 1 1 1 2 2 2 1 1 0 0 0 2 1 1 1 1 0 1 1 0 1 0 1 0 0 0 0 0 0 0 0 0 1 1 1 2 0 0 1 1 0 0 0 0 0 2 2 2 0 0 0 1 1 1 1 0 1 0 1 1 0 0 0 0 1 1 0 1 0 1 0 0 0 0 0 0 0 1 1 1 0 0 0 0 1 0 2 2 0 0 2 0 0 0 0 0 0 0 0 0 1 1 0 0 0 0 1 1 1 1 0 1 0 1 0 2 0 2 0 0 0 1 0 0 0 1 0 2 1 1 0 1 1 0 2 0 2 0 2 0 1 1 1 2 2 1 2 0 1 1 1 0 0 0 1 0 1 1 0 0 2 0 0 1 0 0 0 1 0 0 0 0 0 0 0 0 0 0 1 1 0 0 0 0 0 1 0 0 0 0 1 0 0 0 1 0 1 0 0 0 0 1 1 1 0 0 1 1 1 1 0 0 0 0 0 2 0 2 2 0 0 0 2 1 1 2 0 0 0 2 0 1 2 1 0 1 0 0 1 0 1 1 2 1 0 1 1 1 0 1 1 0 0 0 2 0 2 2 2 2 0 1 0 0 0 2 2 0 0 0 2 0 0 1 1 0 0 0 2 0 1 1 0 0 0 2 0 0 0 1 0 0 1 1 0 0 1 0 0 0 1 1 0 1 0 0 1 0 0 1 0 0 0 0 0 0 0 0 0 2 0 0 0 0 0 0 0 1 1 2
137 1 0 2 0 0 1 1 0 2 2 0 0 1 1 1 0 0 1 1 1 2 0 2 0 1 1 2 1 2 2 0 1 1 0 0 2 0 0 0 1 1 0 0 0 0 1 0 1 1 0 0 0 1 1 2 0 1 0 1 1 2 0 0 0 0 1 0 2 0 0 1 2 2 2 2 0 1 2 1 1 0 2 2 2 0 0 1 1 2 0 1 1 1 0 2 1 1 0 1 0 1 0 0 2 0 2 1 1 1 0 1 2 2 2 2 2 1 0 1 1 0 1 1 0 1 0 2 2 2 1 1 0 0 1 1 0 0 0 2 1 0 0 0 1 0 0 1 1 2 1 0 0 0 0 0 0 0 1 0 2 1 1 2 2 2 0 0 2 2 0 0 1 1 1 0 2 0 0 0 0 1 1 1 1 1 1 2 2 1 1 1 0 0 1 0 1 2 0 0 0 0 0 0 2 2 1 1 0 0 2 0 1 0 2 2 1 0 2 1 2 1 2 0 0 0 0 1 1 1 0 0 0 1 1 0 1 2 2 0 0 1 2 0 0 0 0 0 0 0 0 0 1 0 0 0 1 0 0 0 0 0 0 0 0 0 0 0 2 0 1 1 1 0 0 0 2 0 1 0 0 1 0 1 0 0 0 1 0 2 0 1 1 2 2 2 0 1 1 0 1 0 2 0 0 0 0 0 1 0 0 0 2 1 1 0 0 0 1 0 0 1 1 1 1 0 1 1 0 1 0 2 0 0 0 0 0 2 0 2 0 1 1 1 1 0 0 0 0 2 2 0 0 0 2 0 0 0 0 1 1 1 0 0 0 2 0 2 2 1 1 1 1 2 1 0 0 2 2 1 1 0 0 1 0 1 0 0 0 0 0 0 0 0 2 0 0 0 0 0 0 0 0 2 0 0 0 1 0 2 0 1 0 0 0 0 0 1 0 0 0 2 1 1 1 1 0 0 0 0 0 1 1 2 2 1 0 0 2 2 2 0 1 1 0 1 1 1 1 0 0 1 0 2 0 0 0 0 1 0 0 0 1 0 0 0 0 0 2 0 0 0 1 1 1 0 0 1 1 0 1 1 1 1 1 0 0 0 0 0 1 1 1 2 0 0 1 1 1 1 0 1 2 1 2 0 1 2 1 1 0 0 0 1 1 0 0 0 0 1 1 1 1 2 0 2 0 1 0 1 1 1 0 0 0 0 0 0 1 1 1 0 1 1 2 2 2 0 0 0 0 0 0 0 0 1 0 0 2 0 2 0 1 0 0 0 0 1 1 0 0 1 1 0 1 1 1 1 1 1 0 0 0 1 1 1 1 0 0 0 0 0 0 0 0 0 0 0 0 0 0 1 1 1 1 1 1 0 0 2 1 0 0 1 0 0 0 0 0 0 0 0 0 0 0 1 1 1 0 0 1 1 1 0 1 0 2 0 1 0 1 1 0 1 1 1 1 0 0 0 0 2 1 1 1 1 0 1 2 0 0 0 2 1 1 1 0 2 0 0 1 0 2 0 1 2 1 1 1 1 0 0 1 0 0 1 1 0 0 0 0 0 0 0 0 0 0 0 0 0 0 0 0 0 1 2 2 2 0 1 1 1 0 0 0 0 0 1 1 1 1 0 0 1 1 0 0 0 1 0 2 2 0 0 0 1 1 1 0 2 1 2 0 0 0 1 1 0 0 1 1 1 0 0 0 1 1 0 1 0 0 0 2 1 0 0 1 2 2 2 0 0 1 0 1 0 0 0 1 1 1 1 1 1 2 0 2 0 0 2 2 0 1 2 0 0 0 1 0 1 1 2 0 0 1 1 1 1 0 0 0 0 1 0 0 2 1 2 2 1 0 1 1 0 1 0 0 1 0 1 0 0 0 1 0 1 0 0 0 0 0 1 0 0 0 0 0 0 1 0 1 1 0 0 0 0 1 0 0 0 0 0 0 0 0 0 1 0 2 0 0 0 0 0 2 0 1 0 1 2 1 1 0 0 0 0 0 1 2 1 1 0 0 1 2 1 1 1 1 0 0 2 0 0 1 2 0 0 0 1 0 1 0 0 1 1 0 0 1 0 0 1 1 1 0 0 0 1 0 0 2 2 1 2 0 1 0 0 2 2 0 1 1 2 2 2 1 1 0 0 2 0 1 1 0 1 1 1 0 0 0 0 0 0 0 0 1 0 0 0 0 0 0 0 0 1 0 0 1 0 0 1 0 0 0 0 0 1 0 0 0 0 0 1 1 0 0 0 0 0 0 0
138 1 0 2 0 1 2 1 0 0 0 1 0 0 0 0 0 0 0 0 0 2 0 2 0 0 0 0 1 1 1 0 1 1 0 1 1 2 0 0 0 1 0 1 1 2 1 0 1 1 0 0 0 1 1 1 0 0 1 0 1 2 2 2 0 0 1 0 1 0 0 1 2 2 2 2 0 0 1 0 0 0 1 1 1 0 0 0 2 2 0 0 2 1 0 1 0 1 0 1 1 2 0 0 2 1 2 1 1 1 0 0 1 2 2 2 1 0 1 1 1 0 2 2 0 1 0 0 0 0 1 0 0 0 1 0 0 0 0 1 1 0 0 0 0 1 0 0 0 1 0 1 0 0 0 0 0 1 0 0 1 1 0 2 2 2 0 1 1 2 0 0 0 2 0 0 1 0 0 0 0 2 0 0 1 1 1 1 0 0 0 1 1 1 0 0 2 0 0 0 0 0 0 1 1 0 2 0 1 0 0 0 1 0 2 2 0 1 0 1 2 1 2 0 0 0 2 0 0 0 0 0 0 0 1 0 0 2 2 1 0 0 2 0 0 0 0 0 0 0 0 0 1 0 1 0 1 1 0 1 0 0 1 1 1 0 0 0 1 0 0 1 0 0 0 1 0 0 0 0 0 0 1 2 0 1 2 1 0 2 0 1 0 2 1 1 0 1 0 1 0 0 2 0 0 0 0 0 1 0 1 1 2 0 0 0 1 2 0 1 1 0 0 0 2 0 2 1 1 1 2 0 0 0 0 0 0 0 2 1 0 0 1 1 0 1 0 0 1 1 1 0 0 0 1 1 1 0 0 2 1 1 1 0 1 0 0 2 2 0 2 0 0 2 0 0 0 1 0 0 2 1 0 1 0 1 0 1 1 1 0 0 0 0 2 0 1 0 2 2 2 2 1 1 1 0 1 0 0 1 1 1 1 0 1 0 0 0 0 0 1 1 0 0 1 1 0 0 0 0 1 0 0 0 0 1 0 1 1 1 0 0 1 1 0 2 1 2 2 0 0 0 0 2 0 0 0 1 1 0 0 0 0 2 0 2 2 1 2 1 0 1 1 2 2 0 1 0 0 0 1 0 1 1 1 0 0 1 0 0 1 0 0 2 2 0 0 0 0 1 0 2 1 1 1 1 1 1 0 1 0 1 0 1 1 1 1 1 0 1 1 2 0 2 1 2 0 2 0 2 0 2 0 0 0 0 0 1 1 1 0 2 1 0 0 0 1 0 1 0 0 0 1 0 1 1 0 0 0 1 0 1 0 0 0 1 1 1 1 1 1 2 0 0 0 0 0 1 1 1 1 0 0 1 0 0 0 1 1 2 1 0 0 0 0 0 2 0 0 1 2 0 0 1 1 2 0 0 0 1 0 0 0 0 2 0 0 0 0 0 0 0 0 1 1 0 1 1 0 0 1 1 1 0 1 1 2 0 0 1 1 1 0 2 2 1 2 0 0 1 0 2 0 1 0 1 0 0 2 1 1 0 1 1 1 2 1 2 0 0 1 0 1 0 0 2 1 2 0 2 0 1 2 0 0 2 0 1 0 1 1 0 0 0 0 0 0 0 1 1 1 1 0 0 1 2 1 1 1 0 1 1 0 2 0 2 0 1 2 2 1 0 0 1 1 0 1 0 0 0 0 0 0 1 0 1 1 0 0 1 0 1 0 0 2 0 2 1 0 0 0 0 1 1 0 0 0 0 2 2 0 0 2 2 1 1 2 2 2 2 0 0 2 1 1 0 0 0 0 1 0 0 0 1 1 0 1 1 0 2 1 1 2 2 0 0 0 0 0 1 0 0 0 0 2 1 2 1 0 0 0 0 0 0 0 1 0 2 1 0 0 0 1 1 0 0 1 2 0 2 0 0 1 1 0 0 0 0 1 0 0 0 0 0 0 0 0 0 1 0 1 1 1 0 1 0 2 0 0 0 0 1 0 0 1 0 1 0 1 0 0 0 0 0 2 0 0 1 2 2 2 2 0 0 0 1 1 1 0 2 2 0 0 0 2 2 2 1 0 1 1 1 0 2 2 0 1 1 0 0 0 0 1 1 1 1 0 0 1 0 0 1 1 1 1 0 0 0 1 1 2 2 1 2 0 0 0 1 2 1 0 0 1 1 1 1 1 1 1 0 1 0 0 2 0 0 2 0 0 1 1 1 0 1 1 0 1 0 0 0 0 0 0 0 0 1 1 0 2 0 0 0 0 1 0 0 0 1 0 1 0 0 1 0 1 0 0 0 0 0 0 1
139 0 0 1 0 0 2 1 0 1 1 0 1 2 1 1 0 1 1 0 1 2 0 2 0 0 0 2 0 2 2 1 0 0 1 0 2 2 0 0 1 1 0 0 0 0 0 0 2 1 0 0 0 1 0 2 0 0 0 1 1 2 1 1 1 0 1 0 2 0 0 2 1 2 1 2 1 1 1 0 0 0 2 2 2 0 0 0 2 2 0 1 2 1 0 0 0 1 0 1 1 1 0 0 2 0 2 1 1 1 0 2 0 1 1 1 1 1 1 0 0 0 0 0 0 0 0 1 2 1 1 1 0 0 0 0 1 1 0 0 1 0 1 0 1 2 0 0 0 2 1 0 0 0 0 0 0 1 0 0 0 1 0 2 0 0 0 1 1 2 0 0 1 1 0 0 2 0 0 1 0 1 1 1 0 0 1 0 0 0 0 1 1 1 0 1 2 2 0 0 0 0 0 1 2 0 2 0 2 1 0 0 1 0 2 2 1 0 1 1 1 0 2 0 0 0 0 0 0 0 0 0 1 0 1 0 0 2 2 2 0 0 1 0 2 2 0 0 0 0 0 1 1 0 0 0 0 0 1 1 1 1 0 0 0 0 0 1 2 1 0 1 2 0 0 2 2 0 1 0 0 1 1 2 0 2 2 0 0 2 0 0 1 2 2 1 1 0 0 1 0 0 2 0 0 0 1 0 0 0 0 2 1 0 1 0 1 1 1 0 0 2 1 0 1 0 0 0 0 0 1 2 0 0 0 1 0 1 1 2 0 2 2 1 0 2 0 0 2 1 1 0 0 1 0 1 1 0 0 2 1 1 1 1 1 0 1 2 2 1 1 1 1 2 0 0 0 1 1 1 2 0 0 1 0 2 0 1 1 0 1 1 1 0 2 0 1 0 1 1 1 1 1 0 0 1 0 1 0 2 0 1 2 0 2 1 0 1 0 0 0 1 0 0 1 1 0 0 0 1 0 1 1 0 0 0 0 1 0 1 1 0 1 0 1 2 1 1 2 0 0 0 0 2 0 0 0 1 1 1 0 0 1 1 0 1 1 1 1 1 0 0 1 1 0 1 0 0 0 1 2 0 1 1 1 0 0 1 0 1 0 0 1 2 0 0 0 2 2 0 0 0 1 1 1 1 1 0 0 1 0 0 0 2 2 0 0 0 0 0 1 2 0 1 0 1 1 0 1 2 0 0 0 0 0 0 1 1 0 1 0 1 1 1 2 1 1 1 1 0 0 0 1 0 1 1 1 1 0 0 0 0 0 0 0 2 1 2 2 1 0 0 1 0 0 0 1 0 0 2 0 0 0 1 0 0 0 0 0 0 0 0 1 0 1 0 0 0 0 0 0 2 1 0 1 1 2 0 1 1 0 0 1 1 1 1 1 0 0 0 0 0 1 1 0 0 1 0 0 0 1 1 0 0 2 1 2 1 0 0 0 1 0 1 0 0 0 0 0 1 0 0 1 1 0 2 0 0 1 1 1 1 2 1 1 1 0 1 1 1 0 1 0 0 0 2 2 0 1 2 0 0 1 0 1 2 1 2 0 0 0 2 1 0 0 0 0 0 1 1 1 0 0 0 2 1 2 2 0 0 0 0 0 0 0 0 0 0 0 0 0 0 1 2 0 1 1 0 0 0 1 1 0 0 0 0 1 0 0 0 0 0 1 1 1 0 1 0 0 0 0 0 0 0 0 1 0 1 1 1 0 0 2 1 0 0 2 2 2 2 0 1 1 0 1 1 0 1 0 2 2 1 1 1 1 0 1 1 1 2 1 1 1 1 0 0 0 0 0 0 0 0 0 0 2 2 1 1 1 0 1 0 1 0 2 1 2 2 2 0 2 2 1 0 0 0 1 2 0 2 0 0 1 1 0 1 0 0 0 0 0 0 1 0 0 0 1 0 1 0 1 1 0 1 1 0 2 0 0 1 0 0 0 0 0 1 0 0 1 0 0 0 1 1 1 0 0 0 1 1 2 1 0 0 0 1 1 1 0 2 2 0 0 0 2 2 2 2 0 0 0 1 0 2 2 2 0 0 0 2 0 0 1 1 1 0 0 0 2 0 0 2 2 1 0 0 2 0 0 0 2 2 0 0 0 0 0 1 2 0 0 0 1 1 1 1 2 0 0 0 1 0 1 1 0 1 2 2 0 0 0 1 1 0 1 0 1 0 2 1 0 0 1 1 0 1 0 0 1 1 0 1 0 1 1 1 2 1 0 1 0 0 0 0 1 0 0 0 0 0 1 2
140 1 0 1 0 0 1 2 0 0 0 0 0 0 0 0 0 0 1 0 0 1 0 2 0 0 0 2 0 2 2 0 0 1 1 0 2 2 0 0 0 2 1 1 0 1 1 0 2 0 0 0 2 2 0 1 1 0 0 1 0 1 1 1 0 0 1 0 2 0 0 1 2 2 2 2 0 1 2 0 0 0 2 1 2 0 1 0 2 2 0 1 0 1 0 2 2 0 0 0 0 1 0 0 2 1 2 2 0 1 0 1 1 1 1 1 1 0 1 0 0 0 1 1 0 1 0 2 2 2 1 1 0 0 0 0 1 1 0 0 1 0 0 0 0 0 0 0 0 1 1 0 0 0 0 0 0 0 0 1 0 0 0 2 1 2 1 0 0 0 1 0 1 1 0 0 2 0 1 1 0 1 1 1 1 1 1 0 0 0 0 0 1 1 1 0 1 2 0 2 0 2 1 0 2 0 2 0 1 0 1 0 1 0 0 2 0 2 0 0 2 2 1 0 0 1 0 1 1 0 0 0 0 1 1 1 0 2 2 0 0 0 2 0 1 1 1 0 0 1 1 1 2 0 1 0 0 0 0 0 0 2 2 2 2 0 0 0 0 0 0 2 0 0 0 1 0 1 2 0 0 0 0 1 0 2 2 0 0 2 0 1 0 2 2 0 1 1 1 1 0 0 2 0 0 0 0 1 2 0 1 2 1 0 1 0 0 1 1 0 0 1 1 0 0 0 0 1 0 1 2 1 0 0 0 0 0 2 0 0 0 0 0 1 0 2 0 0 1 1 0 1 0 0 0 2 0 0 0 2 2 2 2 0 2 0 1 2 1 1 1 1 2 1 1 0 0 0 0 0 2 1 0 0 0 0 0 0 0 0 0 0 1 1 2 0 1 0 0 0 0 0 1 1 1 1 0 0 0 2 0 1 0 1 1 0 0 0 0 2 0 0 0 2 1 1 1 0 0 0 0 0 0 0 0 0 0 1 0 0 1 0 2 0 0 1 1 2 2 0 0 1 0 2 2 2 2 1 2 1 0 0 2 0 0 2 2 2 0 2 0 2 2 1 1 0 1 0 0 0 1 0 0 0 0 0 0 2 1 0 1 0 1 1 0 0 0 2 2 0 0 0 2 2 2 0 0 1 1 0 0 0 0 0 0 0 0 1 1 2 1 2 0 1 1 1 1 2 0 2 0 2 2 1 2 0 1 0 1 1 1 1 2 2 2 1 1 1 1 0 0 0 0 0 0 2 0 1 2 0 0 0 0 0 0 2 2 1 1 1 1 2 0 0 0 0 0 2 2 0 2 0 0 0 2 0 0 1 1 2 0 0 2 0 0 0 0 0 0 0 0 2 0 1 1 2 1 0 0 2 2 0 0 0 2 0 0 0 0 0 0 0 0 0 0 0 1 1 0 0 2 2 0 0 1 1 1 0 0 0 2 0 0 1 2 1 0 0 0 0 0 2 1 0 0 1 0 1 1 0 0 0 1 1 1 2 0 2 0 0 0 0 1 0 0 2 0 0 2 0 0 0 1 0 0 2 0 1 0 0 1 0 0 0 0 1 1 0 1 2 1 0 0 0 2 0 1 2 0 0 2 2 0 0 0 0 0 2 1 1 0 0 0 1 1 1 1 0 0 0 1 1 0 1 0 0 1 1 0 1 0 1 0 0 1 0 1 1 0 0 0 0 1 1 1 0 0 1 2 1 0 0 2 1 1 0 2 2 2 2 0 1 1 1 0 0 0 0 0 1 2 2 0 1 1 1 0 2 1 2 0 2 1 1 0 0 1 0 0 0 0 2 1 0 1 1 0 0 1 0 1 0 0 2 2 2 2 2 2 0 1 2 2 1 0 0 1 1 1 2 1 1 1 1 1 0 0 0 1 0 1 1 1 0 0 0 1 0 1 0 1 1 0 0 0 0 0 0 1 0 0 0 0 0 0 1 1 0 2 1 0 0 0 0 1 0 0 1 2 2 2 2 1 0 0 1 0 0 0 2 2 0 2 0 0 0 2 1 0 0 0 1 0 0 1 2 0 1 0 1 0 0 0 0 1 1 0 1 1 2 0 2 1 1 0 0 1 0 0 0 2 2 0 1 0 0 0 0 0 0 0 0 2 1 1 0 2 0 0 0 1 0 1 0 0 0 1 0 0 1 1 1 0 0 1 1 1 0 1 0 0 0 0 0 0 0 0 0 0 0 0 2 0 0 0 0 0 1 0 1 0 0 0 1 0 0 0 0 0 1 0 1
141 1 0 1 0 0 1 1 1 1 2 0 0 0 0 0 0 0 2 0 0 2 0 2 0 0 0 2 0 1 0 0 0 1 1 1 1 1 0 0 0 2 1 1 0 0 1 0 1 1 0 0 1 1 0 1 1 0 0 1 0 2 2 2 0 0 1 1 2 1 1 2 1 2 1 2 1 2 2 0 2 0 2 0 1 0 0 2 2 2 1 2 2 2 0 0 0 1 0 1 1 2 1 0 2 0 2 2 0 0 0 2 0 1 1 1 1 0 1 1 1 0 1 1 1 0 0 0 2 0 2 0 0 0 1 1 0 0 0 0 1 0 0 0 0 0 0 0 0 0 0 0 0 0 0 0 0 0 0 1 1 1 0 2 0 2 0 1 0 2 0 0 1 1 1 0 2 0 1 1 0 2 1 1 0 0 1 1 1 0 0 0 1 1 1 1 2 2 0 0 0 0 1 1 2 0 2 1 1 0 0 0 0 0 2 2 0 1 1 1 1 0 2 0 0 0 2 0 0 2 0 0 0 0 2 0 0 2 2 2 0 0 1 0 2 2 2 0 0 0 0 0 1 0 0 0 0 0 0 0 0 0 0 0 1 0 0 0 1 1 0 1 1 1 1 0 0 1 2 0 1 1 1 1 0 0 1 1 0 2 0 0 1 2 2 1 1 1 1 0 1 0 2 0 0 0 0 0 0 0 0 0 2 1 2 0 0 1 1 0 0 1 1 0 0 0 0 2 0 1 2 0 0 0 0 0 0 1 1 1 1 2 1 2 0 1 0 0 0 1 1 0 0 0 2 0 0 0 0 0 0 0 2 0 2 0 2 2 2 0 2 0 0 2 0 0 0 1 1 0 0 2 0 0 1 1 0 0 0 0 0 1 1 0 2 0 0 0 1 1 1 1 1 1 0 0 1 0 0 2 0 1 0 0 0 0 0 1 0 1 0 1 1 0 1 1 0 0 0 0 1 0 0 1 1 1 0 2 2 0 0 0 2 0 0 1 1 0 1 0 0 0 0 2 2 2 2 1 1 1 1 1 0 0 0 1 1 1 1 1 0 1 1 1 2 0 2 1 1 0 1 0 0 0 0 0 0 1 1 0 1 1 0 0 0 0 0 1 1 1 0 1 2 2 2 1 1 1 0 1 0 1 1 1 1 0 0 2 0 2 2 2 0 1 0 1 1 1 0 1 1 1 1 1 1 0 0 1 1 1 1 1 1 1 1 2 1 2 2 0 0 0 0 0 1 2 0 1 0 0 0 0 1 1 1 0 0 2 1 0 0 1 0 0 0 0 0 2 2 0 1 0 0 0 2 1 1 0 2 2 0 0 1 0 0 0 0 0 1 1 2 1 1 2 1 2 1 0 0 0 0 0 1 1 1 1 0 0 0 0 0 0 0 1 0 0 1 1 0 0 1 1 1 0 1 1 2 0 0 0 0 1 0 1 2 1 1 0 0 0 0 0 1 1 0 1 0 0 1 1 1 0 1 2 2 2 1 2 0 0 2 0 1 1 1 2 1 0 2 0 0 0 0 2 1 1 1 0 0 1 1 0 0 0 0 0 0 0 1 1 0 0 0 0 1 2 1 1 1 1 1 1 0 0 0 1 0 1 2 2 1 0 0 2 0 1 1 0 0 0 1 1 0 0 0 1 2 0 0 0 0 0 0 0 0 2 2 1 0 0 0 0 0 0 1 1 1 1 2 1 1 1 2 2 1 1 2 1 1 1 0 0 1 1 0 1 0 0 0 1 0 1 1 0 0 0 0 1 0 2 1 0 1 2 1 1 1 1 0 2 1 1 0 0 2 1 1 0 1 0 1 0 1 1 1 2 2 2 2 1 1 2 1 0 0 0 0 1 2 2 2 2 1 1 1 0 0 0 1 0 0 1 0 0 0 0 0 0 0 0 2 2 0 0 1 0 1 0 1 0 0 0 1 0 0 1 0 0 1 0 0 0 0 0 2 1 1 0 1 0 0 0 0 0 0 2 2 2 0 1 1 0 0 0 1 1 2 2 0 0 0 2 0 2 1 1 0 0 0 1 0 0 1 1 2 2 0 0 2 0 0 2 2 1 0 0 0 2 0 0 2 2 1 2 1 2 0 1 1 0 0 0 2 1 2 1 0 1 0 0 2 0 0 2 1 0 1 2 1 1 1 1 0 1 1 1 2 0 1 0 0 0 0 0 1 1 0 1 1 1 0 2 0 1 0 0 0 1 0 1 0 0 0 0 0 0 0 0 1 1 0 1
142 1 0 2 0 0 1 0 0 1 1 0 0 0 0 0 0 0 0 2 1 0 1 2 0 0 0 2 1 2 2 1 1 1 1 1 1 1 0 0 0 1 0 0 0 0 1 0 2 1 0 0 1 1 0 2 0 0 1 0 2 2 1 1 0 0 0 0 1 0 0 1 1 2 0 2 2 1 2 0 0 1 2 0 2 0 0 1 1 2 1 1 1 1 0 0 0 1 0 1 1 2 0 0 2 1 2 2 0 0 0 0 0 2 2 2 2 0 1 1 1 0 1 1 0 1 0 1 2 1 0 0 0 0 0 0 0 0 0 2 2 0 0 0 2 2 2 0 0 1 0 1 1 1 0 1 1 1 1 0 0 0 0 2 0 0 0 0 0 1 1 1 1 1 1 0 2 0 0 0 0 1 0 0 0 0 1 0 0 0 0 0 1 1 0 0 2 2 1 1 0 1 0 0 2 2 0 0 0 0 1 0 1 0 1 2 0 1 0 0 1 1 1 0 0 0 0 0 0 0 0 0 1 1 1 0 1 2 2 1 0 0 2 0 2 2 0 2 2 2 0 0 1 1 0 0 1 0 0 0 0 0 0 0 0 0 0 1 2 1 0 0 0 1 1 1 0 0 1 0 0 1 1 1 0 0 1 2 0 2 0 0 1 2 2 1 0 1 0 1 1 0 1 1 0 0 0 1 1 0 0 1 1 0 0 0 1 0 0 0 0 1 0 0 1 0 1 1 0 1 0 2 0 0 0 0 1 2 0 1 1 0 2 1 0 0 0 0 1 1 1 1 0 1 1 0 2 0 0 2 2 1 2 0 2 0 0 2 2 0 2 0 1 2 1 0 0 2 2 0 0 2 0 1 1 0 0 0 0 0 0 0 0 0 2 0 1 0 0 0 0 0 0 2 2 0 0 1 0 2 0 0 0 0 0 0 0 1 0 0 0 1 1 1 1 0 0 0 0 0 1 0 0 1 1 1 0 0 0 0 2 0 2 0 1 2 2 1 2 0 0 0 0 2 2 0 2 2 1 1 1 1 1 0 0 1 1 1 1 1 1 1 2 1 1 1 1 1 1 0 0 0 0 0 0 1 0 1 1 0 2 0 1 2 1 0 1 2 2 0 0 1 1 1 1 1 1 2 1 0 0 1 0 0 0 0 0 1 0 1 1 2 1 2 1 2 0 0 0 0 1 0 1 0 1 0 1 0 0 1 1 1 1 1 1 2 0 1 1 0 0 0 1 0 1 0 2 1 1 0 1 0 0 1 1 1 1 2 1 1 1 1 0 0 0 0 0 0 0 2 0 0 0 0 0 0 0 0 0 0 0 0 0 1 0 0 0 1 1 2 2 0 0 2 2 2 1 0 0 2 1 0 0 0 0 0 0 0 1 0 0 0 0 0 0 0 2 2 0 0 1 1 1 0 1 1 2 0 1 0 1 0 0 2 2 1 1 0 0 1 0 0 1 1 0 2 0 0 1 0 0 0 0 0 0 1 1 2 2 1 0 2 0 0 0 2 2 0 1 1 0 1 0 1 1 2 0 0 0 1 2 0 1 0 0 0 0 0 1 1 0 1 0 0 0 2 2 1 1 1 0 0 0 1 1 2 0 0 1 1 0 0 0 2 0 1 1 0 0 0 1 2 0 0 0 1 1 1 1 2 1 2 0 0 0 1 1 1 0 0 0 0 0 0 0 2 0 2 2 1 1 1 2 2 1 0 2 2 2 2 0 1 2 0 0 0 0 0 0 2 0 0 1 1 1 0 1 2 2 2 0 2 0 1 0 0 0 1 0 1 1 2 2 0 0 1 0 0 0 0 0 0 0 1 1 2 1 2 1 0 1 1 0 0 0 0 0 2 0 2 0 0 1 1 0 1 0 0 0 0 0 0 0 0 0 0 0 0 0 0 2 2 0 0 0 0 0 1 0 1 0 1 1 0 0 0 2 0 1 0 0 0 0 1 1 2 0 0 2 2 1 1 0 0 0 0 0 0 0 1 1 0 0 1 2 2 2 2 0 1 0 2 0 2 2 2 0 0 0 1 0 0 0 0 0 0 0 1 2 1 0 2 2 1 1 0 1 1 1 1 2 2 0 2 0 0 0 0 0 0 0 0 2 2 2 2 0 0 0 1 2 0 1 1 1 0 1 2 0 0 0 0 0 0 0 2 1 0 2 0 0 0 1 1 0 1 0 0 2 0 0 0 1 0 0 0 0 1 0 2 0 0 0 0 1 0 0 0 1 1 1 0
143 1 0 0 0 0 1 1 1 1 2 0 0 1 0 0 0 0 0 2 2 0 0 1 1 1 1 1 1 2 1 2 0 0 0 0 2 1 1 1 0 1 0 0 0 1 1 0 1 1 1 0 1 1 0 2 0 0 1 0 2 2 2 0 0 0 0 0 2 1 1 1 2 2 1 2 1 0 2 2 0 0 1 0 2 0 0 0 1 2 0 0 1 2 0 2 1 0 0 1 0 2 0 0 1 0 1 2 0 0 0 2 1 1 1 1 1 2 0 0 0 0 1 1 0 1 0 0 2 2 0 0 1 0 0 0 2 0 0 2 1 0 0 0 0 0 0 0 0 1 0 0 0 0 0 0 0 2 0 1 0 0 0 2 0 2 0 1 0 1 1 1 0 2 0 0 1 0 0 0 0 0 1 1 1 1 1 0 0 0 0 0 0 0 1 1 0 2 0 1 0 1 1 0 2 2 1 0 1 0 0 0 1 0 1 1 0 0 0 2 2 0 0 0 1 0 0 0 0 1 0 0 1 1 1 1 0 2 2 1 0 0 2 0 1 1 0 0 0 0 0 0 1 0 1 0 1 0 0 0 0 0 0 0 0 1 0 0 0 0 0 2 0 1 0 1 0 1 1 0 1 1 1 2 0 2 2 1 0 2 0 1 0 2 2 0 2 0 0 1 0 0 2 0 1 0 0 0 2 1 0 1 2 0 2 0 0 1 1 0 0 1 1 0 0 0 0 1 0 1 1 2 0 0 0 0 1 1 1 1 0 0 1 2 0 0 2 1 1 1 0 1 0 0 2 0 0 0 0 1 0 0 2 0 2 1 0 1 1 0 2 0 1 2 1 1 0 0 0 0 0 2 0 0 0 0 0 0 0 0 0 0 1 0 2 0 2 2 1 1 1 1 0 2 1 0 0 0 0 1 0 0 0 0 0 0 0 1 0 1 0 1 1 0 0 2 0 0 0 0 1 0 1 1 1 1 0 1 0 0 2 0 2 0 1 2 1 1 1 0 0 0 0 1 2 1 2 1 1 0 1 1 0 0 0 0 0 0 2 0 0 0 1 1 0 1 0 0 0 0 0 0 1 1 1 0 0 0 0 0 2 0 1 2 0 0 0 1 1 1 0 1 1 0 1 1 2 1 1 1 0 0 0 0 0 0 1 0 1 1 1 1 1 1 1 1 1 0 1 1 0 0 1 0 1 0 0 0 2 2 1 2 1 1 1 1 1 2 2 0 0 0 1 0 1 0 1 1 2 0 1 0 1 1 1 0 0 1 1 0 0 0 0 0 0 0 0 1 1 1 1 0 0 0 2 1 1 0 1 1 0 0 0 2 1 0 0 0 0 1 1 1 1 1 1 2 0 0 0 0 0 0 0 0 1 0 1 0 1 0 0 0 2 2 0 0 0 0 0 0 1 1 0 0 2 2 2 0 0 2 0 0 0 1 0 0 0 0 0 2 0 1 1 1 0 2 0 0 2 0 0 0 1 1 1 1 1 2 0 0 0 0 0 1 2 2 2 0 1 1 0 2 2 0 0 2 0 2 0 0 2 0 0 1 1 0 0 0 1 0 0 1 0 0 2 1 2 0 0 0 1 1 0 0 1 1 0 1 1 1 0 0 0 2 0 1 2 0 0 0 1 1 0 1 0 0 1 0 0 0 0 1 0 0 1 0 1 1 0 1 0 1 0 1 1 2 0 0 1 1 0 0 2 1 1 0 2 0 2 2 2 0 2 1 0 0 0 0 0 1 1 2 1 0 0 2 0 2 1 2 0 2 2 2 0 0 0 0 0 2 2 2 0 0 2 1 1 0 0 1 1 0 1 1 1 2 1 2 2 0 1 2 0 1 0 0 1 1 1 2 0 0 1 1 0 0 0 1 1 0 0 0 1 0 1 1 1 0 1 0 1 1 0 0 0 0 0 1 1 0 0 0 1 0 0 0 1 1 2 0 0 0 0 0 1 0 0 0 2 1 2 1 1 0 1 1 0 2 0 2 2 0 1 0 1 1 2 2 0 1 0 0 0 2 1 1 1 1 1 2 1 0 1 1 2 0 0 0 1 0 0 1 2 1 0 0 1 1 0 0 1 1 1 1 1 2 1 0 0 0 0 1 2 0 0 1 1 2 1 0 1 0 1 1 0 0 1 2 0 0 0 0 0 1 0 0 1 1 2 1 1 0 1 1 0 1 0 0 0 0 0 2 0 1 0 0 0 1 0 0 0 0 0 0 1 0 0 0 0 0 1 1
144 0 0 1 0 0 2 0 0 2 2 0 2 2 2 2 0 0 0 2 1 1 0 2 0 0 0 2 0 2 2 1 1 2 0 1 1 1 0 0 1 1 0 0 0 0 1 0 1 1 0 0 0 0 0 1 1 0 1 2 0 1 2 2 0 0 1 0 2 1 1 2 1 2 1 2 1 1 1 0 1 0 2 0 2 0 0 0 1 2 0 0 0 2 1 1 1 1 0 0 0 2 0 0 2 1 2 2 0 0 1 2 0 1 1 1 0 0 1 1 1 0 0 0 0 0 0 0 2 1 1 0 0 0 0 0 0 1 0 1 0 0 0 0 1 2 1 0 0 2 0 0 0 0 0 0 0 1 0 1 0 0 0 1 0 1 0 0 1 1 1 2 0 2 2 0 2 0 0 0 0 1 0 0 0 0 1 2 1 0 0 1 0 0 2 0 2 1 0 1 0 2 0 0 2 2 0 0 1 0 1 0 0 0 1 2 1 0 1 1 2 1 2 0 1 1 1 1 1 0 1 2 0 0 1 0 0 2 2 1 0 0 2 1 1 1 0 0 0 0 0 0 0 0 1 0 1 0 1 1 1 2 0 1 1 1 2 0 2 1 1 0 0 1 0 0 0 1 2 0 1 1 2 2 0 2 2 2 0 2 0 0 1 2 1 1 0 1 0 1 0 0 1 1 0 1 1 0 1 1 0 2 2 1 2 0 0 0 0 0 0 1 2 0 1 0 2 1 0 0 1 2 0 0 0 0 0 1 1 1 0 1 1 2 0 2 0 1 2 0 0 0 0 0 0 2 0 0 0 2 2 2 1 0 1 0 1 1 1 0 2 0 0 2 1 0 0 0 0 1 2 1 0 1 0 0 0 0 0 1 1 1 0 0 2 0 0 0 0 0 0 0 1 1 1 1 1 0 0 2 0 0 1 0 1 0 0 1 0 0 0 1 0 1 0 2 1 0 0 0 1 0 0 1 1 1 0 0 0 0 0 0 1 1 0 2 2 0 0 0 0 0 0 2 1 1 1 0 2 0 0 2 0 0 0 0 0 0 2 0 0 0 2 0 2 0 2 0 0 1 2 0 1 1 0 0 1 0 0 0 1 0 1 2 1 0 0 2 2 0 0 1 2 2 2 0 0 0 1 0 1 0 0 0 0 0 0 1 0 1 0 2 2 2 2 2 0 0 0 1 0 0 1 1 1 0 0 1 1 1 0 2 2 0 2 2 1 1 1 0 0 0 0 0 0 0 0 1 1 1 1 0 1 0 0 0 0 2 2 0 0 1 2 0 2 1 2 2 2 2 0 0 1 2 0 0 0 0 0 1 0 0 0 0 0 0 0 0 0 1 1 1 1 2 2 2 1 0 0 1 0 0 1 2 0 2 0 0 0 1 1 1 0 0 0 0 2 2 0 0 1 1 0 0 2 0 2 0 0 0 1 1 0 1 1 1 0 0 0 1 0 1 0 2 0 2 0 1 2 0 0 0 0 0 1 1 0 2 0 0 0 1 1 0 0 1 0 0 1 1 2 1 0 0 0 1 0 0 1 2 1 0 0 0 0 0 0 0 1 1 1 0 0 0 1 2 2 1 0 0 0 1 1 0 1 1 1 2 1 1 0 0 0 2 0 1 1 0 0 0 1 1 0 0 0 0 0 0 0 0 0 1 0 0 1 0 0 0 0 1 1 1 1 0 0 0 0 0 0 0 0 0 2 2 1 1 2 1 1 1 0 0 2 0 0 0 0 0 1 0 2 2 0 1 1 1 1 2 0 2 0 1 1 2 0 0 1 0 1 0 0 0 1 0 1 0 1 1 0 1 1 0 0 2 2 1 2 2 2 0 1 2 1 0 0 0 1 1 0 2 1 0 2 0 0 2 2 0 0 0 0 0 0 0 0 0 0 0 1 0 1 1 0 0 1 0 1 0 0 0 0 0 0 0 0 1 0 0 1 0 0 0 0 0 1 0 0 1 2 2 2 2 0 0 0 0 0 2 0 1 1 0 0 1 1 1 1 2 0 0 1 2 0 2 1 1 0 1 0 2 1 0 0 0 1 1 0 1 1 1 0 1 2 0 0 0 0 0 0 0 2 2 0 2 0 0 0 0 0 0 0 0 2 0 1 1 1 0 0 0 2 0 1 1 0 0 1 1 0 1 1 1 1 1 2 0 0 0 2 0 0 1 0 0 0 1 0 0 2 2 1 1 0 1 0 1 1 0 0 0 0 0 1 0 1 1 1 0 0 0 0 1
145 1 0 1 0 0 1 1 0 0 0 0 1 2 1 1 1 0 1 0 0 2 0 0 1 1 1 2 0 2 2 0 2 1 0 1 0 2 0 0 0 1 0 0 0 0 1 0 1 1 1 0 1 1 0 1 1 0 0 0 1 1 2 2 1 1 1 0 2 0 0 1 1 2 0 2 2 1 1 0 0 0 2 1 2 0 0 1 1 1 0 1 0 0 1 2 0 1 0 2 1 2 0 0 2 1 2 2 0 0 0 1 0 0 0 0 0 0 1 2 2 0 2 2 0 1 0 1 1 1 2 1 0 0 0 0 0 0 0 1 1 0 0 0 1 2 0 0 0 2 1 0 1 0 1 0 0 1 0 0 0 1 0 2 1 1 1 1 0 1 1 0 1 1 0 0 2 0 0 1 0 2 1 1 0 0 1 0 0 0 0 0 0 0 1 0 1 2 0 0 0 0 0 0 2 1 2 1 1 0 0 0 1 0 2 2 1 2 1 0 1 1 2 0 1 1 0 0 0 1 0 0 0 0 1 0 0 2 2 1 0 1 1 0 1 1 0 0 0 0 0 0 1 0 0 0 1 0 0 0 0 1 0 2 1 0 0 0 2 1 0 0 0 1 0 2 0 0 1 0 0 1 1 2 0 0 1 0 0 1 1 0 1 2 2 1 0 1 0 1 0 0 2 0 0 0 1 0 0 0 0 1 1 0 0 0 0 0 0 0 0 1 1 0 1 0 1 0 2 2 2 1 1 0 0 0 0 0 2 2 0 0 2 0 0 1 0 0 1 1 1 0 1 0 1 0 1 0 0 1 1 1 1 0 1 1 1 1 1 0 2 0 1 2 2 0 0 0 0 0 1 0 0 0 1 0 0 1 1 0 1 1 0 0 2 0 0 1 0 0 0 0 1 0 0 0 1 0 0 2 0 2 0 0 0 0 1 1 0 0 1 2 2 1 0 2 1 0 0 2 0 0 0 1 1 1 0 0 0 0 1 0 2 1 1 1 1 2 2 0 0 0 0 1 1 0 1 2 0 1 2 1 1 0 0 1 1 2 1 1 1 2 2 0 1 1 1 1 1 0 1 1 0 0 0 0 0 2 1 0 1 0 1 2 0 0 0 1 1 1 0 0 2 1 2 0 1 2 1 1 0 0 0 0 0 0 0 0 1 1 0 2 1 2 0 2 0 1 0 1 0 1 1 1 1 1 1 1 0 1 0 0 0 0 0 1 2 0 0 0 0 0 0 1 1 0 0 2 1 0 1 0 0 2 2 0 0 1 1 2 0 1 1 0 1 1 2 2 1 2 1 0 1 1 0 0 0 0 1 1 0 0 0 0 0 1 0 1 1 1 2 1 1 1 1 1 0 1 0 1 1 0 0 0 2 0 1 0 1 1 0 1 1 1 0 1 1 2 0 0 2 2 0 0 0 0 2 0 0 0 0 0 0 2 2 1 1 0 1 2 0 1 1 1 0 1 0 0 1 0 0 0 0 1 1 1 1 2 1 0 0 1 1 0 0 2 2 2 2 0 0 0 0 0 0 0 1 0 1 2 2 0 0 0 1 0 0 0 2 2 1 1 0 1 1 2 1 2 0 0 0 0 0 0 0 1 0 1 0 0 0 1 0 2 0 1 2 0 1 0 0 0 0 0 0 0 0 1 0 1 0 1 0 0 0 1 1 0 0 0 0 0 0 0 0 1 0 0 1 0 0 0 2 1 0 2 2 2 2 2 0 0 1 1 1 1 1 0 1 1 1 1 1 0 2 0 1 1 1 2 1 1 2 2 1 0 0 1 0 1 1 1 1 0 1 0 1 0 1 1 2 0 2 0 0 2 2 1 2 1 1 2 0 1 0 0 1 0 1 2 1 0 2 1 1 0 0 1 2 0 0 1 1 0 0 0 1 0 0 0 2 2 0 0 1 0 2 0 0 0 1 0 0 0 0 0 1 0 1 0 0 0 0 0 2 0 0 0 1 2 2 2 0 0 0 0 0 1 0 2 2 0 0 0 2 2 2 1 0 0 0 2 1 0 2 1 1 2 0 0 0 0 1 1 2 1 0 0 1 0 0 1 1 1 0 0 0 0 0 1 1 1 0 1 0 1 1 1 1 0 0 0 2 0 1 0 0 0 0 0 2 0 0 1 1 0 2 1 0 0 0 0 0 0 0 0 1 0 0 0 0 0 0 0 0 0 0 0 2 0 0 0 1 0 0 0 0 1 0 2 0 0 0 0 1 0 0 0 1 0 1 1
146 1 0 1 1 0 1 1 0 1 1 0 1 1 0 0 1 0 1 0 1 2 1 2 0 0 0 2 0 2 1 0 1 1 1 1 1 1 1 1 0 1 0 0 0 0 1 0 1 1 0 0 0 0 1 0 2 1 0 1 0 2 0 0 1 2 2 1 1 0 1 0 2 2 2 2 0 1 2 0 1 0 1 1 1 0 0 1 2 2 1 2 2 2 1 2 1 2 2 2 0 0 0 0 2 1 2 0 2 0 0 2 1 1 2 2 2 0 0 2 2 0 0 0 0 0 0 1 1 1 1 0 0 0 0 0 0 1 1 0 1 0 1 0 0 0 0 0 0 0 0 0 0 1 0 0 0 0 0 0 0 0 0 2 1 1 0 1 1 2 0 0 1 1 1 0 2 0 0 0 0 0 0 0 1 1 0 1 0 0 0 1 0 0 0 1 2 1 0 0 0 0 0 1 2 0 2 0 2 0 0 1 1 0 1 2 0 1 0 0 1 0 2 0 0 0 1 0 0 1 0 0 0 0 0 0 0 2 2 2 0 0 1 1 2 2 0 0 0 0 0 0 2 2 0 0 1 0 0 0 0 1 1 2 2 0 0 0 2 2 1 1 1 0 0 0 0 1 2 0 1 2 2 2 0 0 2 1 0 2 0 1 0 1 2 1 0 2 0 1 0 1 2 0 0 1 1 0 1 0 1 0 2 0 1 0 0 2 0 1 1 0 2 1 0 0 0 1 0 0 0 2 1 1 0 0 0 1 1 0 1 1 1 1 0 2 0 0 1 1 1 0 0 0 1 1 0 0 0 1 1 1 0 0 0 0 1 1 1 0 2 0 0 2 1 0 0 1 0 0 2 0 0 0 1 0 0 0 0 1 1 2 0 1 2 0 1 1 0 0 0 0 1 1 1 0 1 1 0 2 0 1 0 0 0 0 0 0 0 1 0 0 0 2 1 1 1 0 0 1 0 0 1 1 1 0 0 0 1 0 2 0 1 1 1 2 2 0 1 1 0 0 0 2 0 0 1 2 1 1 2 2 1 0 0 2 2 0 2 0 0 0 1 2 0 0 0 0 0 0 2 1 1 1 0 1 0 1 1 0 0 2 0 1 0 0 2 2 2 0 1 1 2 0 2 1 1 0 0 2 0 0 1 1 1 0 0 1 1 2 1 2 0 2 0 2 0 0 1 2 0 0 0 0 0 0 0 1 1 1 1 1 2 2 2 1 1 1 1 0 0 0 1 1 0 1 0 0 2 0 1 0 0 1 1 1 1 0 0 0 1 1 1 0 0 0 1 1 2 2 0 0 0 0 1 0 0 0 0 0 1 0 0 0 2 0 0 0 0 0 0 1 0 2 1 2 1 0 0 1 2 0 1 1 0 1 1 0 0 0 0 0 0 0 0 1 1 1 0 0 1 1 1 0 1 1 2 0 0 1 0 0 0 2 2 1 1 0 0 2 1 0 1 1 0 2 0 1 2 0 0 0 0 0 0 0 0 2 0 0 1 1 1 0 0 1 0 1 1 1 1 2 0 2 1 1 1 0 1 2 2 0 0 0 0 0 0 0 1 1 0 0 1 0 2 1 1 1 0 0 0 0 0 0 0 0 0 2 1 1 0 0 1 2 0 0 1 0 0 0 0 1 0 0 0 1 1 2 0 2 0 1 0 0 0 1 1 1 0 1 1 1 0 1 0 1 0 0 0 0 0 0 2 2 2 0 2 1 2 2 1 1 1 1 1 0 0 0 1 1 1 1 1 0 0 1 0 2 2 2 0 2 2 2 1 1 0 0 1 2 1 1 0 0 2 0 1 1 1 0 1 0 0 2 2 2 2 2 2 0 2 1 2 0 0 0 0 1 1 2 1 1 2 1 0 1 1 0 0 0 0 0 1 1 0 0 1 1 1 0 1 1 0 0 1 0 1 0 0 0 0 0 0 0 0 0 1 0 1 0 0 0 1 0 2 0 0 1 2 2 2 2 0 0 0 0 0 2 0 1 1 0 1 0 1 1 2 2 0 0 0 2 0 2 2 0 1 0 0 1 0 0 1 1 2 2 0 0 1 0 0 1 2 2 0 0 0 1 0 0 2 2 0 2 0 0 0 0 2 2 0 1 2 2 2 1 0 0 0 0 2 0 0 1 1 0 2 2 0 0 0 0 0 0 0 2 0 0 1 0 0 0 0 0 0 0 1 0 2 1 0 0 0 0 0 0 0 0 0 0 0 0 0 0 0 0 0 0 1 0 1 1
147 0 0 2 0 0 1 1 1 0 1 0 0 0 0 0 0 0 2 0 0 2 0 2 0 1 1 1 1 2 1 1 1 2 0 1 1 1 0 0 0 2 0 1 0 0 1 0 1 1 0 0 0 1 1 2 0 0 1 1 1 1 1 0 0 1 1 0 2 1 1 1 2 2 2 2 0 1 2 0 1 0 2 1 2 0 0 0 1 2 1 1 0 1 0 0 0 0 0 2 0 2 0 1 2 0 2 1 1 0 0 1 1 1 1 1 1 1 0 1 1 0 1 1 1 0 0 2 2 2 0 0 0 0 0 0 0 0 0 0 0 0 0 0 0 0 0 0 0 2 1 0 0 0 0 0 0 0 0 1 0 0 1 2 0 2 0 1 0 1 1 0 0 2 0 0 2 0 0 0 0 1 1 1 0 0 1 1 0 0 0 0 1 1 1 1 2 2 0 1 0 1 0 0 2 2 1 0 2 1 0 1 1 0 1 2 0 0 1 1 2 1 2 0 0 0 2 0 0 1 0 0 0 1 1 1 0 2 2 1 0 1 2 0 1 1 0 0 0 0 0 0 1 0 0 0 2 0 0 0 0 0 1 2 1 0 0 0 2 1 0 1 1 0 0 0 0 1 2 0 1 1 0 1 1 0 1 1 1 2 0 2 0 2 2 0 0 0 0 0 0 0 1 1 0 0 0 0 1 0 0 1 1 0 1 0 1 0 0 0 0 1 1 0 0 0 0 1 0 0 2 1 0 0 0 0 0 1 1 0 0 0 1 2 0 0 0 0 0 1 1 0 0 1 1 0 1 0 0 2 2 1 1 1 1 2 0 1 1 0 2 0 2 2 1 0 0 0 0 0 1 2 0 1 2 0 0 0 0 0 0 1 1 0 2 0 0 1 1 1 0 1 0 2 0 0 0 1 0 1 0 0 0 0 0 0 0 0 0 1 0 0 1 1 0 0 1 0 0 0 0 0 1 2 2 2 0 1 0 0 2 0 1 1 1 2 2 2 2 0 0 0 0 2 0 0 0 2 1 1 1 1 0 0 0 1 1 0 2 0 0 0 1 2 0 0 0 0 0 0 1 0 1 1 0 0 0 0 0 0 1 1 1 1 0 0 0 1 1 0 0 1 0 0 0 2 2 1 0 1 0 0 0 1 1 1 1 0 0 1 1 1 1 2 1 2 0 0 0 0 1 1 0 0 1 1 1 0 1 2 0 0 2 2 2 2 0 0 2 1 0 1 0 0 1 0 1 0 0 1 0 0 2 0 0 0 0 2 1 0 1 2 1 0 1 1 1 2 2 0 0 0 1 1 0 0 0 0 0 0 0 0 1 2 0 1 0 1 1 0 0 1 0 2 1 2 1 0 1 0 1 0 0 0 2 0 1 0 0 0 0 0 1 1 0 1 0 2 0 0 2 2 0 0 1 2 2 0 2 0 2 0 0 1 1 0 0 0 0 1 0 1 0 2 1 2 0 0 0 0 0 0 0 1 1 1 1 1 1 1 0 1 0 0 0 2 2 0 2 0 1 0 0 0 0 1 2 0 0 1 1 0 0 0 0 0 0 0 1 0 0 1 0 1 1 2 1 1 1 0 1 1 0 1 0 0 0 2 2 2 0 0 1 2 0 0 0 0 0 0 0 0 0 0 0 0 0 1 1 2 1 2 0 0 0 0 1 0 0 0 0 0 0 1 1 1 0 0 2 1 0 0 2 0 0 0 1 1 2 2 1 1 2 2 0 0 0 0 1 0 1 2 0 0 0 2 0 0 0 2 2 0 1 2 1 1 0 0 0 1 0 1 0 0 2 2 0 0 0 2 2 0 1 0 2 1 2 2 2 0 1 1 0 1 0 1 0 2 1 2 1 1 1 1 1 0 0 0 1 0 0 1 0 0 0 0 0 0 0 1 2 1 0 0 0 0 0 0 0 1 0 0 1 1 0 0 0 0 2 0 0 0 0 0 0 0 0 0 2 2 1 2 1 0 0 0 0 2 0 1 1 0 0 0 2 2 2 2 0 0 0 2 0 2 2 0 1 1 0 2 0 0 0 0 0 0 0 1 1 1 0 1 1 1 0 0 1 1 1 1 2 2 0 2 0 0 0 2 2 0 0 0 2 0 1 1 1 1 0 0 1 0 0 1 1 0 0 1 0 0 0 0 0 1 2 0 1 0 1 0 0 0 1 1 0 0 1 0 2 0 0 0 0 1 0 1 1 0 0 0 0 1 0 0 0 0 0 0 0 1 0 1
148 1 1 2 0 0 1 0 0 1 1 0 0 0 0 0 0 0 1 0 0 2 0 2 0 0 0 1 1 2 1 1 0 1 0 1 1 0 0 0 1 0 0 1 0 2 0 0 1 1 0 0 1 1 1 1 0 0 0 1 0 1 2 1 0 0 1 1 2 0 0 1 0 2 0 2 2 0 0 0 0 0 2 0 1 0 0 0 2 2 0 0 2 2 0 1 1 1 0 1 0 2 1 0 1 0 1 0 1 0 0 1 0 2 1 1 0 0 0 2 2 0 0 0 0 0 0 1 2 1 0 0 0 0 1 1 0 0 1 0 0 0 0 0 2 1 1 0 0 0 0 0 0 0 0 0 0 0 0 1 0 1 0 2 1 2 0 0 1 1 1 0 0 2 0 0 1 0 1 1 0 2 1 1 0 0 1 2 0 0 0 2 0 0 2 0 2 1 0 0 0 0 0 2 2 1 2 1 0 0 1 0 1 0 1 1 0 0 0 1 1 1 1 0 0 0 0 0 0 2 0 0 1 1 1 1 1 2 2 2 0 0 2 0 2 2 0 0 0 0 0 0 0 0 0 0 0 1 1 1 1 1 0 1 1 0 0 0 2 1 0 0 0 2 0 1 0 0 1 0 0 2 0 2 1 1 2 2 0 2 0 1 1 2 2 1 1 0 0 0 0 1 1 1 0 0 1 0 2 0 1 1 2 0 1 1 0 0 0 0 0 0 1 1 1 0 1 1 1 1 1 1 0 0 0 0 0 2 0 0 0 0 0 2 0 0 0 0 2 1 0 0 0 2 0 0 2 0 0 2 2 2 0 0 0 2 0 0 0 0 2 0 1 1 2 1 0 0 0 0 1 2 0 0 0 0 0 1 1 0 1 1 2 0 2 0 0 1 0 0 0 0 0 2 1 0 0 1 0 2 0 0 0 0 0 0 1 1 0 0 1 1 0 1 2 2 1 0 0 1 1 0 1 2 2 0 0 0 1 1 0 0 2 0 1 1 2 1 2 0 0 0 0 2 1 1 1 1 1 1 1 2 0 1 0 1 1 0 2 0 0 0 1 1 0 1 0 0 0 1 2 1 1 1 1 0 0 0 0 0 1 1 0 1 1 0 0 0 0 1 0 1 2 2 2 0 0 2 0 2 0 1 0 0 0 0 0 0 1 2 1 2 0 2 0 2 0 1 0 1 1 1 2 2 1 1 1 1 2 2 1 1 1 1 1 1 1 2 2 0 0 0 1 1 1 1 0 2 0 1 0 1 1 0 0 1 1 1 1 0 0 1 1 0 1 2 2 2 2 2 0 0 0 0 0 0 0 0 0 1 0 0 1 1 0 1 0 0 0 0 0 2 0 1 2 2 0 1 0 1 0 0 0 0 1 0 0 0 0 0 0 0 0 0 0 1 1 0 0 0 1 2 0 1 2 0 1 0 0 1 0 0 0 2 2 2 2 0 0 0 0 2 1 0 0 2 0 1 2 0 0 0 1 0 1 1 0 2 0 0 0 1 2 0 0 2 1 1 1 1 0 0 0 0 1 2 1 1 0 1 2 0 1 0 1 0 0 0 0 2 2 0 0 0 0 2 2 2 1 1 0 0 0 0 0 2 0 1 1 1 0 0 0 2 1 0 0 1 0 0 1 1 0 0 0 0 1 0 0 1 0 1 0 0 0 1 1 0 0 1 0 0 0 1 0 1 2 1 2 1 0 0 2 1 0 0 2 1 1 1 1 0 2 0 0 0 0 0 1 1 2 2 1 1 1 1 0 1 1 2 1 1 1 2 0 0 1 0 1 1 0 1 0 0 2 2 2 1 0 1 1 0 0 1 1 2 1 2 1 0 1 1 1 0 0 0 0 1 1 2 1 1 1 0 0 1 0 0 0 0 0 0 0 0 0 0 0 0 1 0 1 1 0 0 0 0 0 0 1 0 0 0 0 0 0 1 1 1 2 0 0 0 0 1 1 0 0 1 1 2 2 2 1 0 0 0 0 1 1 1 1 0 1 0 1 1 2 2 0 0 0 1 0 1 2 0 2 0 0 1 0 0 0 0 1 0 0 0 1 0 0 1 2 2 0 0 2 0 1 1 2 2 0 1 2 0 0 2 2 0 0 0 1 0 0 1 1 1 0 0 2 0 1 2 0 0 1 1 0 0 0 0 1 1 1 0 1 0 1 0 0 0 0 0 0 0 0 0 1 0 0 1 0 1 0 0 0 0 1 0 1 1 0 0 1 0 0 0 0 1 0 2
149 1 0 0 0 0 0 1 2 0 2 0 0 1 1 1 0 0 0 0 0 1 1 2 0 0 0 0 0 2 1 0 0 1 1 1 2 1 0 0 1 1 0 2 0 0 0 0 1 1 0 0 1 1 1 2 0 1 0 1 1 2 2 2 1 1 2 0 0 0 0 0 1 2 1 2 1 0 1 0 0 0 2 0 2 0 0 0 2 2 0 1 0 1 0 2 1 0 0 0 0 2 0 0 2 0 2 2 1 0 0 2 0 2 2 2 0 0 2 0 0 0 2 2 0 2 0 0 1 1 0 0 0 0 0 0 0 1 0 2 1 0 1 0 0 0 0 0 0 1 1 0 0 0 0 0 0 1 0 0 0 0 0 2 2 2 1 2 0 2 0 0 0 2 0 0 2 0 0 0 1 1 2 2 0 0 2 1 1 0 0 0 0 1 2 0 0 1 0 0 0 0 1 0 2 1 2 0 1 0 0 0 1 0 2 2 1 1 0 2 2 0 2 0 0 0 1 0 0 0 0 0 0 0 1 0 0 2 2 2 0 0 1 0 2 2 0 1 0 1 0 0 1 0 0 0 2 0 0 0 0 0 0 1 1 0 0 2 1 1 0 2 1 1 2 2 0 0 0 1 1 1 0 2 0 2 2 2 0 2 0 2 1 2 1 1 0 1 1 0 1 0 2 0 1 0 0 0 1 0 0 1 1 1 1 0 1 0 0 0 1 0 2 1 0 0 0 1 0 0 2 2 0 0 0 1 0 2 0 1 0 2 2 2 0 2 0 0 0 2 1 1 0 0 2 0 1 1 0 1 1 1 1 0 1 0 0 2 2 2 0 2 1 2 2 0 0 0 0 0 0 2 0 1 0 1 0 0 0 0 0 0 2 0 2 0 0 1 0 0 1 0 0 2 1 0 0 0 0 1 0 1 0 0 0 0 0 0 0 1 0 1 0 0 1 1 1 0 0 0 0 0 0 2 2 2 0 0 0 0 2 0 2 0 0 1 1 0 2 0 0 0 0 2 2 1 2 0 1 1 1 2 0 0 0 0 0 0 2 0 1 1 2 0 0 1 0 1 1 1 1 1 1 1 1 1 0 2 2 0 2 0 1 1 1 0 1 1 1 1 0 1 2 1 1 0 1 1 1 0 0 0 0 0 0 0 0 0 1 1 0 2 0 2 0 2 0 0 1 1 1 0 0 0 0 0 0 0 2 1 1 2 1 1 1 1 2 0 0 0 0 0 0 0 1 1 0 0 2 0 2 0 0 0 0 1 1 0 0 0 1 1 2 0 0 0 2 1 2 0 1 0 0 1 0 0 0 1 1 2 1 0 1 0 0 0 0 0 0 0 0 2 0 2 2 2 0 0 0 2 2 0 1 1 1 1 0 0 0 0 1 1 1 1 0 1 0 2 0 0 1 1 0 0 1 2 2 0 0 0 1 1 0 2 2 1 1 1 0 1 1 1 1 0 0 1 0 0 2 0 0 0 2 1 1 2 1 2 1 1 0 1 0 0 0 2 2 1 2 0 0 0 0 0 0 0 1 1 1 1 2 0 0 0 1 0 0 0 1 1 0 0 0 0 2 2 2 1 1 0 1 1 0 1 1 0 0 1 2 2 0 0 2 2 0 1 1 0 1 0 1 1 1 0 0 2 2 0 0 0 0 0 0 0 1 0 1 0 0 1 1 1 0 1 0 0 0 0 1 0 0 0 2 0 0 0 1 1 2 2 1 1 2 0 0 0 0 0 0 2 0 0 0 1 0 2 0 2 1 2 0 1 1 2 1 1 0 0 0 1 0 1 0 0 2 0 2 1 0 2 2 0 0 1 1 2 2 1 2 0 2 2 1 0 0 0 0 1 1 2 0 0 2 1 0 1 1 1 1 1 1 1 1 1 0 0 1 0 0 0 1 1 0 0 1 0 1 0 0 0 0 0 0 0 0 1 0 1 2 1 1 0 0 0 1 0 0 1 2 2 2 2 1 0 1 1 0 2 0 2 2 0 0 0 2 1 1 1 0 0 0 2 1 1 2 1 0 1 0 1 0 0 0 0 2 2 0 0 1 0 0 1 2 2 0 0 1 0 1 1 2 2 0 1 1 1 1 2 2 0 0 0 2 2 2 1 1 1 0 0 2 0 1 1 0 1 1 1 1 1 1 1 0 0 1 1 1 0 0 0 0 0 0 0 1 0 0 1 2 1 0 1 0 2 0 0 0 0 1 0 1 0 0 0 0 0 0 0 0 0 1 2
150 0 0 2 0 0 1 0 0 2 2 0 0 0 0 0 0 0 0 1 1 2 0 0 1 1 1 2 0 2 1 1 1 0 0 0 2 1 0 0 0 2 1 1 0 1 0 0 0 2 1 0 1 1 1 1 0 0 0 0 0 1 2 1 1 1 1 0 1 0 0 1 2 2 2 2 0 0 1 0 0 0 1 1 1 0 0 1 2 2 1 2 2 1 0 1 0 0 0 0 0 2 0 0 2 0 2 2 0 0 0 1 1 1 1 1 1 0 1 1 1 1 1 1 0 1 0 1 2 2 0 0 1 0 0 0 0 0 0 0 0 0 0 0 0 2 0 0 0 0 0 0 0 0 0 1 1 0 1 0 0 1 1 2 2 2 0 0 0 2 0 0 0 2 0 1 1 0 1 2 0 2 1 1 1 1 1 0 0 0 0 0 1 1 0 1 2 2 0 0 0 1 1 0 2 2 1 0 1 0 0 0 1 0 2 2 0 1 1 1 1 0 1 1 1 0 1 0 0 0 1 1 0 0 2 0 0 2 2 2 0 0 2 0 1 1 0 0 0 0 0 0 1 0 0 0 0 0 0 0 0 0 0 0 1 1 1 1 1 1 0 1 0 2 0 0 1 1 2 0 1 1 0 0 2 0 2 1 1 2 0 1 0 1 2 1 0 0 1 0 1 0 2 1 0 0 0 0 2 0 2 1 1 1 2 0 0 1 0 0 0 1 1 0 0 0 0 1 1 0 1 2 0 0 0 0 1 0 2 0 0 0 0 2 0 1 1 1 1 1 2 0 0 1 0 1 2 0 0 0 0 0 1 0 1 0 1 2 2 2 0 2 1 2 0 0 0 1 1 0 2 0 0 1 0 1 0 0 0 2 0 0 0 0 2 0 0 1 1 1 1 1 0 2 0 0 0 0 0 1 1 1 0 0 0 0 2 1 0 0 0 1 0 1 1 1 0 0 0 0 2 0 0 0 0 2 0 0 1 2 2 0 2 0 1 2 1 2 2 0 0 0 0 2 1 1 1 0 1 0 0 0 0 1 0 2 2 1 2 0 1 1 2 0 2 0 1 1 1 0 0 0 2 1 1 0 0 1 0 0 1 0 0 1 1 0 0 1 1 1 0 0 1 1 1 0 0 0 0 1 0 0 0 2 2 0 1 1 0 1 1 2 0 1 0 1 1 1 0 1 0 1 2 1 2 0 0 0 2 2 0 1 2 0 1 2 0 1 1 0 0 0 1 0 2 0 1 0 1 0 0 0 0 0 0 2 1 2 2 0 0 0 0 0 0 0 0 1 1 2 0 0 0 0 0 0 0 0 2 2 0 0 1 0 2 0 1 1 1 0 0 1 0 2 2 2 0 0 0 2 2 0 0 0 0 1 0 0 0 0 0 0 1 1 0 0 1 0 0 0 0 0 1 0 2 2 2 0 0 0 2 1 0 1 1 1 1 0 0 2 0 1 1 1 0 2 0 0 2 0 0 0 0 0 0 1 0 2 0 0 0 1 1 0 0 2 2 0 1 1 0 0 0 1 0 1 2 1 0 0 0 0 0 0 0 0 0 1 1 2 0 1 0 0 0 2 2 1 0 0 0 1 0 0 0 0 0 1 1 1 0 0 0 1 1 1 1 0 0 0 1 1 1 0 0 1 1 1 1 2 0 2 0 0 1 0 1 1 0 0 0 0 0 0 0 0 0 0 1 0 0 0 1 1 1 0 2 2 2 2 0 0 1 1 0 0 0 0 1 1 1 1 1 0 0 2 0 1 0 2 1 0 0 1 0 0 0 0 0 1 1 2 0 0 2 2 1 1 0 0 1 1 1 1 1 2 2 2 2 0 2 2 0 1 0 0 1 1 2 2 2 2 2 2 0 0 0 0 0 0 1 1 0 0 0 0 0 0 0 0 2 2 0 0 0 0 0 0 1 0 0 0 0 0 0 1 1 0 2 0 0 1 0 0 2 0 0 1 1 1 1 1 1 0 1 2 1 2 0 2 2 0 0 0 2 2 2 1 2 0 1 1 1 1 2 1 0 0 1 2 1 0 0 0 1 0 0 0 1 0 0 1 1 0 0 0 0 2 1 1 1 1 0 1 1 1 0 0 1 1 0 0 2 0 1 1 1 0 0 0 2 0 0 2 2 0 2 0 0 2 2 2 0 0 1 0 0 0 1 0 0 0 0 0 0 2 0 0 1 0 0 2 0 1 0 0 0 2 0 2 0 0 0 0 0 0 0 0 0 0 0 0
151 1 0 2 0 1 2 2 1 0 1 1 0 0 0 0 0 0 2 0 0 2 0 2 0 0 0 1 0 2 1 0 0 1 0 0 2 2 0 0 1 1 1 1 0 1 1 0 1 1 1 0 0 0 0 2 0 1 1 0 0 2 2 1 1 1 0 0 1 0 0 0 1 2 1 2 1 2 2 0 2 0 2 1 2 0 1 1 2 2 1 1 1 2 0 1 0 0 0 2 1 2 0 0 2 1 2 0 1 0 0 1 1 1 1 1 1 0 0 2 2 1 1 1 0 1 0 0 1 1 1 1 1 0 0 0 1 0 0 2 0 0 0 0 1 1 1 0 0 0 0 0 0 0 0 0 0 1 1 1 1 1 0 2 0 0 0 1 0 2 0 1 0 2 0 0 1 0 2 2 0 2 1 1 1 1 1 2 1 1 1 2 0 0 2 0 2 2 1 1 0 1 1 0 2 1 2 0 1 0 0 0 2 0 2 2 0 1 2 1 1 0 1 0 1 0 1 0 0 0 0 0 0 0 0 0 0 2 2 2 0 0 2 0 1 1 0 0 0 0 0 0 1 2 0 0 0 0 0 0 0 2 0 0 0 0 0 1 2 2 1 1 0 1 0 0 1 1 1 0 0 1 1 1 0 1 1 0 0 1 1 0 0 2 2 0 2 0 0 0 0 0 1 1 1 0 0 1 1 0 0 2 2 0 0 0 0 0 0 0 1 1 1 0 1 0 1 1 1 1 2 1 0 0 0 0 1 1 1 1 0 0 0 2 0 1 0 1 1 0 0 1 0 1 0 1 1 0 0 1 1 1 0 1 0 0 1 2 2 2 0 2 0 2 1 0 0 0 0 0 2 0 0 1 0 0 0 0 0 1 0 0 2 0 2 1 1 0 1 1 1 1 0 0 0 0 2 0 0 2 0 1 0 0 0 0 1 1 1 0 1 1 1 1 1 1 1 1 1 0 0 0 0 0 0 0 0 0 0 0 2 0 2 0 0 1 1 0 1 0 0 0 0 2 1 1 1 2 1 1 1 1 2 0 0 2 2 1 2 0 0 0 2 1 0 1 0 0 0 0 1 0 0 0 0 0 0 0 0 0 0 1 0 1 0 0 2 0 0 1 0 0 1 1 1 1 1 1 1 1 0 0 0 0 0 0 0 0 0 0 0 2 1 2 2 2 0 2 0 2 0 2 0 0 0 0 0 0 1 1 0 1 1 1 2 1 1 1 1 0 0 0 0 0 1 1 0 1 0 1 0 0 1 0 0 1 1 1 0 0 0 1 0 0 0 0 0 2 1 2 0 0 0 1 0 0 0 0 1 1 0 0 0 1 0 0 0 1 1 2 2 0 0 2 1 2 1 0 0 1 0 0 0 0 1 0 0 0 0 0 0 0 0 0 0 0 2 2 0 0 1 1 0 0 2 1 2 0 0 0 1 1 0 2 2 1 1 1 0 1 1 1 1 1 0 2 0 1 2 1 1 1 1 1 1 1 0 2 0 0 0 0 0 2 2 2 2 1 1 1 0 1 0 0 0 1 1 1 1 1 1 1 1 0 1 0 0 0 1 1 0 0 0 0 0 2 2 1 0 0 0 0 0 1 0 1 0 1 0 0 0 1 0 2 0 1 1 0 1 0 1 1 0 0 0 1 0 0 0 1 1 1 0 0 0 1 1 0 0 0 0 0 0 0 0 0 0 0 1 0 0 0 2 2 0 1 2 1 1 1 0 0 2 0 0 1 0 1 0 2 1 1 0 1 1 1 1 2 0 2 0 1 2 2 2 2 0 1 0 1 1 2 1 0 1 2 1 0 0 1 1 0 0 2 2 2 2 2 1 0 1 1 1 1 0 0 1 2 0 2 0 0 1 1 1 2 0 1 1 1 1 1 1 0 1 1 2 0 1 0 0 0 0 0 1 0 1 0 0 1 0 0 0 0 0 0 1 1 1 0 1 1 1 0 2 1 0 1 0 2 1 1 0 0 0 0 0 0 0 2 2 0 1 1 2 1 1 2 0 0 0 2 1 1 2 1 0 0 1 1 1 0 1 1 1 0 0 0 0 0 0 0 2 2 0 0 1 1 1 1 2 2 0 2 0 0 0 1 1 0 0 0 1 1 1 1 1 0 0 0 1 0 2 0 0 0 0 2 0 0 0 1 0 0 2 1 1 2 2 0 1 0 0 0 0 0 0 0 2 0 0 0 0 0 0 0 0 1 0 1 0 1 0 0 1 0 0 0 2 1 2 1
152 0 0 2 0 0 2 2 1 0 1 0 0 1 0 0 0 0 0 1 1 1 0 1 0 0 0 1 0 2 1 1 1 1 1 1 1 2 0 0 1 1 0 0 1 0 1 0 0 2 1 0 2 2 0 1 1 0 0 1 0 1 2 2 0 0 1 0 2 0 0 1 1 2 1 2 1 1 2 0 0 0 2 1 1 0 0 2 2 2 2 1 1 1 0 0 0 0 0 2 0 2 0 0 1 0 1 1 1 1 0 0 2 2 2 2 2 0 0 2 2 0 0 0 0 0 0 0 0 0 1 1 0 0 0 0 0 0 0 0 1 0 1 0 1 2 0 0 0 1 1 0 0 1 1 1 0 0 0 1 0 1 1 2 0 2 0 0 1 2 0 0 0 2 0 1 1 0 2 2 0 2 0 0 1 1 1 2 2 2 2 2 1 1 1 1 1 2 0 0 0 0 0 1 2 2 2 1 0 0 0 1 1 0 2 2 0 2 2 0 1 0 1 1 2 1 0 0 0 1 0 0 0 0 1 0 0 2 2 1 0 1 2 1 1 1 0 0 0 0 0 0 1 0 1 0 0 0 0 0 0 0 0 0 1 0 1 1 1 1 0 1 0 2 0 0 1 1 2 0 0 1 0 2 0 1 1 1 0 1 1 0 0 2 2 0 1 0 0 1 0 0 0 2 0 0 0 0 1 0 0 1 1 1 2 0 0 1 0 1 0 0 1 1 1 0 0 1 2 2 2 0 0 0 0 0 0 1 1 2 0 2 1 2 0 1 0 0 1 2 1 0 0 0 2 0 1 0 1 1 2 2 0 1 0 1 0 1 1 0 2 0 0 2 1 0 0 1 1 0 0 2 0 2 1 1 0 0 0 1 0 0 1 0 2 0 1 0 1 1 1 1 0 2 0 0 0 2 0 1 0 0 0 1 1 0 0 1 0 0 0 1 1 0 2 1 1 0 0 0 1 0 0 1 1 1 0 0 1 1 1 0 2 0 0 1 1 0 1 0 0 0 0 2 1 1 1 0 1 0 0 0 0 0 0 0 0 1 2 0 1 1 2 0 1 1 0 0 0 1 2 0 0 0 0 0 0 1 1 0 1 1 1 2 0 0 0 1 1 0 0 0 1 0 1 2 2 1 1 0 0 0 1 1 1 0 0 1 0 1 1 2 1 2 1 2 0 1 1 1 1 1 1 1 1 0 1 1 1 1 1 1 2 2 2 1 0 1 1 0 0 0 0 0 1 0 1 1 0 2 1 0 0 0 0 0 0 1 0 0 0 0 0 0 0 0 1 1 1 2 0 0 1 1 0 0 0 1 1 2 0 0 1 2 1 0 1 1 1 1 1 1 0 1 1 1 1 0 0 1 1 1 0 1 0 0 0 0 0 0 0 0 0 0 0 0 2 0 0 0 1 1 0 0 2 0 2 1 1 1 1 1 0 1 1 1 1 0 0 1 0 1 2 0 0 2 0 0 2 0 0 0 0 0 0 0 0 2 1 0 1 0 1 0 0 2 2 0 1 1 1 1 0 2 2 2 0 0 2 2 2 0 0 0 0 0 0 0 1 1 0 0 0 1 1 2 1 2 0 1 0 0 0 1 0 1 0 2 1 1 0 0 1 2 0 0 1 0 0 0 0 0 0 0 0 0 2 0 0 0 0 0 0 0 2 0 2 1 0 1 1 1 0 1 1 2 0 0 2 0 0 0 2 1 0 1 1 2 2 2 0 0 2 0 0 0 0 0 1 1 2 2 0 1 1 1 1 2 0 2 0 0 1 1 0 0 0 1 0 1 1 2 1 0 1 0 0 0 1 1 2 0 1 1 1 2 2 2 2 1 1 2 0 1 0 0 0 1 2 2 0 0 2 1 0 1 0 0 1 1 1 1 0 0 0 0 0 0 0 0 2 2 0 0 1 0 1 0 0 0 0 0 0 0 0 1 0 0 2 0 0 0 0 0 2 0 0 0 1 2 2 2 0 0 0 0 1 2 0 2 2 0 2 0 1 1 2 2 1 0 0 2 0 1 1 2 0 1 0 1 0 0 0 0 1 2 0 0 1 0 0 1 2 1 0 0 1 1 0 0 2 1 0 2 0 0 1 0 1 1 0 0 2 1 2 0 0 0 0 0 2 0 0 1 2 0 2 1 0 0 0 0 0 0 0 2 2 0 1 0 0 0 0 0 0 0 0 1 2 1 0 1 0 1 0 0 0 1 0 1 0 0 0 1 1 0 0 1 1 0 0 0
153 0 0 2 0 0 1 2 0 0 0 1 0 0 0 0 0 0 0 1 1 1 0 2 0 0 0 0 0 1 0 0 0 1 0 0 2 1 1 1 0 1 0 0 0 0 2 0 0 2 1 0 0 1 1 0 0 0 0 0 2 2 2 2 0 0 1 1 2 0 0 1 2 1 2 1 0 1 2 0 0 0 2 0 2 0 2 0 1 2 0 0 2 2 0 0 0 1 0 2 1 2 1 0 2 0 2 2 0 0 0 0 0 2 2 2 0 0 0 2 2 0 1 1 0 0 0 1 2 2 0 1 0 0 0 0 0 0 0 1 2 0 0 0 0 0 0 0 0 0 0 0 0 0 1 0 0 0 1 0 2 1 0 2 1 2 0 1 0 2 0 0 1 1 1 0 1 0 1 1 0 1 0 0 1 1 0 2 1 0 0 0 2 2 0 1 2 1 0 1 0 1 0 0 2 1 2 0 2 0 0 0 1 0 1 2 0 0 2 1 2 1 2 0 0 0 1 0 0 1 0 0 0 0 1 0 0 2 2 0 0 0 2 1 2 1 1 0 0 0 0 0 0 0 0 0 0 1 1 0 0 1 0 1 1 1 2 0 2 1 0 1 0 2 0 1 1 1 1 0 1 2 0 1 0 0 0 0 0 2 0 1 0 2 2 0 1 1 1 0 1 0 1 1 0 0 0 0 0 0 0 0 0 0 2 0 2 0 2 0 0 2 1 0 2 0 2 1 1 1 2 0 0 0 0 0 0 0 2 0 0 0 2 1 0 2 0 1 2 1 1 1 0 0 2 0 1 0 0 0 0 0 1 1 1 0 0 2 2 2 0 2 1 1 1 0 0 1 1 0 1 1 0 0 0 0 0 0 0 0 0 0 1 0 2 0 1 1 0 0 0 0 1 1 0 0 1 0 0 2 0 0 0 0 0 0 0 0 0 0 1 2 0 1 1 0 0 0 0 0 1 0 0 0 0 1 0 0 0 1 2 0 2 0 1 1 2 1 1 0 0 0 0 1 1 0 1 1 0 0 1 1 0 0 0 0 0 1 2 0 1 1 1 1 1 1 1 0 0 2 2 1 0 0 0 0 0 2 1 0 0 1 0 1 1 0 1 1 1 0 1 1 2 2 2 0 1 1 0 1 0 0 0 0 0 0 0 0 2 1 0 2 0 0 0 1 1 0 0 1 1 1 0 0 1 0 0 0 1 1 0 1 2 2 2 1 1 0 1 0 0 0 1 0 1 1 1 0 2 0 2 0 0 2 2 0 0 0 0 1 0 1 0 0 0 1 1 1 1 1 0 0 1 1 0 0 0 0 1 1 0 0 1 0 1 0 0 0 1 1 1 1 0 2 2 2 1 0 0 1 1 0 0 1 0 0 0 0 1 0 0 0 0 0 0 1 1 0 0 0 1 1 0 1 2 1 1 1 0 1 1 0 0 0 2 0 1 0 1 2 0 0 1 1 0 2 0 0 1 1 1 0 1 2 2 2 1 0 2 2 0 2 0 0 1 0 1 0 1 2 0 1 0 0 0 1 1 0 1 2 1 0 0 0 0 0 0 1 0 1 1 0 0 1 0 2 1 2 0 1 1 0 0 1 1 1 1 1 1 1 0 0 0 1 1 1 1 0 0 0 0 1 0 1 0 0 2 1 0 1 0 0 1 1 1 0 1 0 0 0 0 0 0 0 0 0 0 0 1 1 0 0 2 0 1 1 2 0 0 0 0 0 1 0 1 0 0 0 2 1 2 2 1 0 0 2 0 1 1 2 1 1 0 0 0 0 0 0 1 2 1 1 1 0 1 1 2 0 2 0 2 0 1 1 1 2 2 2 2 0 1 1 2 1 0 0 1 1 1 2 0 0 1 1 0 0 0 0 1 0 0 1 2 0 1 1 2 0 2 0 1 1 0 0 0 0 0 0 1 0 0 0 0 0 0 0 0 1 1 0 1 1 1 0 2 0 0 1 2 2 1 2 0 0 0 0 0 2 1 1 1 0 0 0 0 0 2 2 0 0 0 2 0 1 2 1 0 1 1 1 1 0 0 0 2 2 0 1 1 1 0 1 0 1 0 0 1 1 0 0 1 1 0 2 0 0 0 1 2 1 0 0 2 1 2 0 1 0 0 0 1 0 1 1 0 0 1 2 0 0 0 1 1 1 1 1 2 0 1 0 0 1 0 0 0 2 0 0 2 0 0 0 0 1 0 0 0 0 1 1 1 1 0 0 0 0 1 0 0 0 0 0
154 1 0 1 0 0 0 2 0 0 0 2 0 2 2 2 0 0 0 2 1 2 0 2 0 0 0 1 1 2 1 2 0 0 0 0 2 0 0 0 2 0 0 0 0 0 1 0 1 0 0 0 0 1 0 1 1 0 1 0 1 2 2 2 1 1 1 2 2 0 0 1 2 2 2 2 0 1 2 0 1 0 1 1 1 0 0 1 2 2 0 1 2 1 0 1 0 1 0 1 1 2 1 0 2 0 2 1 1 0 0 2 0 0 0 0 0 0 1 1 1 0 2 2 1 1 0 1 2 2 1 0 1 0 1 1 0 0 0 0 0 0 0 0 1 2 0 1 1 1 0 0 0 0 0 1 1 0 1 0 1 0 0 1 1 2 1 0 2 2 0 0 1 1 0 0 1 0 0 1 0 1 1 1 0 0 1 2 1 2 2 2 1 1 0 0 2 2 0 0 0 0 0 1 2 0 2 0 1 0 0 0 1 0 1 1 0 0 2 1 2 1 0 0 0 0 0 0 0 1 0 0 0 0 0 0 0 2 1 1 0 0 2 0 2 2 0 0 0 0 0 0 0 0 0 1 0 1 1 1 1 2 1 1 1 0 1 0 1 0 1 2 0 0 0 1 0 0 2 0 1 0 0 2 0 2 2 2 0 2 0 1 0 1 2 1 1 0 1 0 0 0 1 1 0 0 1 0 2 0 2 0 1 0 0 0 0 0 0 0 0 0 2 1 0 0 1 2 0 0 1 2 0 0 0 0 0 2 0 2 0 1 0 1 1 0 1 0 0 2 2 0 0 1 1 0 2 0 1 1 2 2 1 1 1 0 0 2 2 2 0 2 2 2 0 0 0 1 0 0 2 0 0 0 0 1 0 1 1 0 0 0 1 2 2 0 2 0 1 1 1 1 0 2 1 0 0 1 0 2 0 0 0 0 0 0 1 0 0 0 1 1 1 1 1 1 2 1 1 0 0 2 0 0 0 1 0 1 0 0 2 0 1 1 0 1 1 0 0 0 0 0 0 2 2 1 2 1 1 1 1 1 0 1 0 1 1 0 2 0 0 0 2 0 1 0 0 0 0 0 1 1 1 1 1 1 0 1 1 0 1 1 0 1 0 0 2 0 0 2 0 1 1 0 0 1 1 1 1 1 1 0 0 0 0 1 1 0 2 1 0 2 1 1 0 1 1 0 0 1 1 1 0 0 0 0 1 1 1 1 1 1 2 1 2 2 1 1 1 0 0 0 0 0 1 2 0 1 0 0 0 1 2 0 0 0 0 1 1 0 1 2 0 0 0 0 0 1 1 1 0 0 0 0 0 0 0 0 0 1 0 0 0 0 1 0 1 1 1 1 1 1 0 2 2 2 1 0 0 1 1 0 0 0 1 0 0 0 0 0 0 0 1 1 0 0 1 0 0 0 1 1 0 0 1 2 2 0 0 0 2 1 0 0 1 1 1 0 0 1 0 0 1 1 1 2 0 1 2 0 0 0 0 2 2 2 1 2 1 0 1 1 0 1 1 2 1 0 1 1 0 1 0 0 1 2 0 0 1 1 2 0 0 0 0 0 0 0 0 1 1 0 0 0 0 2 2 2 0 0 1 1 0 1 0 0 0 1 1 1 0 1 0 2 0 1 1 0 0 0 1 1 0 0 0 1 0 0 0 2 0 2 0 0 0 1 1 0 0 0 0 0 0 0 0 1 0 2 2 0 2 1 2 0 0 0 1 1 1 1 1 1 1 0 0 1 0 0 0 2 1 2 0 1 1 1 1 1 1 2 1 1 0 2 0 0 0 0 1 1 0 1 1 0 1 1 0 0 0 1 1 0 1 1 1 2 2 2 2 0 2 2 0 0 0 0 1 1 1 2 1 1 1 1 0 1 0 0 0 0 0 0 0 0 0 0 0 0 0 0 2 2 0 0 0 1 1 0 0 1 1 0 0 0 0 1 0 0 0 0 1 1 1 0 1 0 0 0 1 1 0 0 0 0 0 0 0 0 0 1 1 0 1 1 2 0 1 1 1 0 0 1 0 1 2 1 1 1 1 0 0 0 0 0 1 1 0 0 1 1 0 1 1 1 0 0 0 1 0 1 2 2 0 2 0 0 0 1 1 0 0 1 2 2 2 1 1 1 0 0 2 0 1 1 1 0 0 1 0 0 0 0 0 1 1 0 1 0 0 0 0 0 1 1 0 0 0 1 2 1 0 1 0 1 0 0 0 0 0 0 0 0 0 0 0 0 0 0 0 0 0 0
155 1 0 0 0 0 0 2 0 1 1 0 1 1 1 1 0 0 1 1 1 1 0 1 1 1 1 1 0 2 1 1 2 1 1 0 2 1 0 0 0 1 0 0 0 0 1 0 0 1 1 0 0 0 1 2 0 1 0 0 2 2 2 1 1 0 0 0 1 0 0 0 2 1 1 1 1 1 2 0 1 0 2 0 2 0 0 0 2 2 0 1 0 1 0 2 2 1 0 1 1 1 0 0 2 0 2 1 1 1 0 1 0 1 1 1 0 0 1 1 1 0 2 2 0 2 0 2 2 2 0 0 0 0 0 0 0 0 0 1 1 0 0 0 1 0 0 0 0 0 0 0 0 0 0 0 0 0 1 0 1 1 0 2 0 2 0 0 0 1 1 1 0 2 0 0 1 0 0 0 0 0 1 1 0 0 1 1 0 0 0 1 1 1 0 1 1 2 0 1 0 1 1 0 2 1 2 1 0 1 0 0 0 0 0 2 1 1 0 1 2 1 2 0 0 0 1 0 0 2 0 0 0 1 1 1 2 2 2 0 0 0 2 1 2 2 0 0 0 0 0 0 2 1 0 0 0 2 2 1 2 1 1 1 2 0 1 0 2 1 0 2 0 1 1 0 1 2 2 0 1 2 0 1 1 0 1 2 0 2 0 1 0 1 1 0 0 1 0 1 0 0 1 1 0 1 1 0 1 0 0 2 2 1 1 0 0 0 0 0 0 1 1 0 0 0 0 1 1 1 1 2 0 1 0 0 0 2 0 1 0 0 1 0 0 0 0 0 2 2 2 0 0 0 2 0 1 0 0 1 0 0 1 0 1 1 0 1 1 1 1 1 0 2 1 0 0 0 0 0 1 0 0 1 1 1 0 0 0 1 0 1 0 0 1 1 0 0 1 1 1 1 0 2 1 0 0 1 1 2 1 2 1 0 1 0 0 1 0 0 0 1 0 2 1 0 0 0 0 0 0 0 2 2 2 0 0 0 0 0 0 0 2 0 1 0 2 0 0 1 1 0 0 2 2 2 2 1 1 1 2 2 0 0 0 0 0 1 2 0 1 1 2 0 2 0 1 0 0 2 2 1 1 1 0 0 1 2 1 0 1 0 1 2 2 0 0 1 1 0 1 1 2 2 2 0 1 1 1 0 0 0 0 0 0 0 0 1 1 1 1 2 0 1 0 2 1 1 1 1 0 0 1 1 0 0 0 2 0 0 1 2 1 1 2 1 1 2 2 0 0 0 0 0 1 1 1 1 0 1 0 0 0 0 0 2 1 1 0 0 0 1 0 0 0 0 1 1 1 2 0 0 1 1 0 0 0 0 0 0 0 0 0 0 0 0 0 1 1 2 2 0 0 2 1 2 0 1 0 1 0 0 0 1 0 0 0 0 0 0 0 0 0 0 0 0 0 1 0 0 1 1 1 0 1 0 1 0 0 1 0 1 0 1 1 1 1 0 0 1 0 1 1 1 0 2 0 0 2 0 0 0 1 0 1 1 0 2 0 0 0 2 1 0 0 1 0 1 1 1 1 2 1 0 0 2 1 0 0 0 0 0 1 0 1 0 1 0 1 1 0 1 0 0 1 2 2 0 0 1 1 1 0 0 1 0 0 2 2 2 0 0 0 2 0 0 1 0 0 0 0 1 1 0 0 1 1 0 0 1 0 1 0 0 0 1 1 0 0 1 0 0 0 0 0 0 0 1 2 1 1 1 2 2 0 1 2 1 2 2 1 0 2 2 2 0 0 0 2 0 2 2 1 1 1 1 1 2 1 2 0 2 1 2 0 0 1 0 0 1 0 0 0 0 2 2 1 0 0 1 1 0 0 1 1 2 1 2 2 0 2 2 1 0 0 0 0 2 0 2 0 0 2 1 0 1 1 1 2 0 0 1 0 1 0 0 1 0 0 0 2 2 0 0 0 0 0 0 0 1 0 0 0 0 0 1 1 0 2 0 0 0 1 0 2 0 0 0 0 1 2 2 0 0 0 0 0 1 0 2 2 0 1 0 2 2 2 2 0 1 0 2 0 2 2 0 1 0 0 1 0 0 0 0 1 1 0 1 1 0 1 0 2 1 1 0 2 0 0 0 2 1 1 2 0 1 0 2 2 0 0 0 1 1 1 0 2 1 0 0 2 0 0 2 2 0 1 1 0 0 0 1 0 0 0 1 1 1 2 0 1 0 0 0 0 0 0 0 2 0 0 0 0 1 0 1 2 2 1 1 1 0 0 0 1 0 0 0 1 0 0 1
156 0 0 1 0 0 1 2 0 0 0 1 0 0 0 0 0 0 1 0 0 1 0 2 0 0 0 2 1 2 1 2 2 2 1 0 2 1 0 0 0 1 0 0 0 0 1 0 1 1 0 0 0 0 1 1 0 0 1 2 0 1 1 2 1 1 1 1 1 0 0 1 1 2 1 2 1 1 1 0 1 0 2 1 2 0 1 0 1 1 0 1 1 1 1 1 0 1 0 1 1 2 0 0 2 1 2 1 1 1 0 2 0 1 1 1 0 0 1 1 1 0 1 1 0 1 0 1 2 1 1 1 0 0 2 1 0 0 1 0 2 0 0 0 0 1 0 0 0 2 2 1 0 0 0 2 0 1 0 0 1 1 2 2 1 2 0 1 1 2 0 0 0 2 0 0 2 1 0 0 0 1 1 1 1 1 1 2 1 1 1 2 0 0 1 0 2 2 0 2 0 0 0 0 2 1 1 0 2 0 0 0 0 0 2 2 0 0 1 2 2 0 2 0 0 0 0 0 0 1 0 0 0 0 1 0 0 2 2 1 0 0 2 0 1 1 0 0 0 0 0 0 1 0 0 0 0 0 0 0 0 0 0 0 0 0 0 1 1 0 0 0 0 1 1 1 0 0 2 0 0 0 0 1 0 1 1 1 0 2 0 1 0 2 1 0 0 0 1 0 0 0 2 0 0 0 1 1 2 0 0 2 2 1 1 0 0 0 1 0 0 1 1 0 0 0 1 1 1 0 1 1 0 0 0 0 0 2 0 2 2 2 2 2 1 1 0 0 0 1 1 0 1 1 0 0 2 1 0 2 1 1 2 0 2 2 0 2 2 0 2 0 1 2 0 0 0 0 0 0 1 0 0 1 1 1 0 0 0 1 0 0 1 1 1 1 1 2 0 0 0 0 1 1 0 0 1 1 1 1 1 1 0 0 0 0 1 1 0 0 0 2 1 0 2 1 0 0 0 0 1 0 0 0 0 1 0 1 0 0 2 0 1 1 1 2 2 0 0 0 0 0 0 2 0 0 0 2 1 0 2 2 1 1 0 1 1 1 2 0 1 1 0 2 2 0 2 0 0 1 2 0 0 0 0 1 0 0 0 1 1 1 1 2 2 0 0 2 2 0 0 0 1 1 1 1 1 0 0 2 0 0 0 1 1 0 0 0 0 1 1 1 1 2 1 2 0 1 0 1 0 1 1 1 1 0 2 1 1 1 1 1 2 2 2 2 2 1 2 0 0 0 1 0 0 0 0 1 1 0 1 0 0 1 1 0 0 2 1 0 0 0 0 0 0 0 0 2 2 1 1 0 0 0 0 0 0 1 0 2 0 1 0 0 2 0 0 0 0 0 0 2 1 0 0 0 2 0 0 0 0 0 0 0 2 0 0 0 0 0 0 0 0 0 0 0 1 0 0 0 0 0 0 0 1 2 2 0 0 0 1 1 0 1 2 2 2 1 0 2 0 1 1 0 0 2 0 1 1 0 0 0 1 1 0 1 0 1 1 1 0 1 0 0 0 2 2 0 1 1 0 0 0 2 0 0 1 0 1 2 2 0 1 0 1 0 0 0 2 2 0 1 0 0 2 1 1 2 0 0 0 0 0 0 0 0 0 0 0 0 0 0 0 1 1 0 1 0 1 0 1 1 0 0 0 0 1 1 1 2 1 2 0 0 1 1 2 1 1 1 0 1 0 0 0 0 0 0 0 0 0 0 2 1 0 1 2 2 1 1 0 1 1 0 1 2 2 0 0 2 0 0 0 0 0 1 0 2 0 2 0 2 1 1 0 0 1 1 0 2 2 2 1 0 1 1 0 1 0 1 1 0 1 0 0 2 1 2 2 0 1 2 1 1 0 0 2 1 1 2 1 1 2 1 0 1 1 0 0 1 1 1 1 0 0 0 1 0 0 1 1 1 0 0 0 0 1 0 0 0 0 0 1 1 0 1 0 0 2 0 0 0 0 0 1 0 0 1 0 1 1 1 0 0 0 1 1 1 0 2 2 0 1 0 2 2 2 2 0 0 0 1 0 2 2 0 2 0 2 2 2 0 0 0 0 0 0 1 2 0 0 2 2 2 0 0 0 0 0 0 2 2 1 2 0 1 0 0 0 0 0 0 2 2 2 2 0 1 0 0 2 0 0 1 1 0 2 2 0 0 0 0 0 1 1 0 1 0 0 0 0 0 1 1 0 0 1 0 0 1 0 2 0 1 0 1 1 0 1 0 1 0 0 0 0 0 0 1 1 0 1 2
157 0 1 2 0 0 1 1 1 1 2 0 0 1 0 0 0 0 0 1 1 2 0 2 1 1 2 2 0 2 1 1 2 1 0 1 1 1 0 0 2 0 2 1 0 1 0 0 1 2 0 0 0 0 1 0 2 2 0 2 0 2 2 2 0 0 1 0 2 1 1 2 2 2 2 2 0 1 1 0 1 0 2 0 1 0 0 0 2 2 0 1 2 2 0 2 0 1 0 2 2 2 0 0 1 1 1 1 1 1 0 1 0 1 1 1 0 0 1 1 1 0 1 1 0 1 0 2 2 2 1 0 1 0 0 0 1 0 0 0 0 0 0 0 0 0 1 0 0 1 1 0 0 0 0 0 0 1 0 2 1 2 0 1 1 2 0 0 0 0 2 0 0 2 2 0 2 1 0 0 0 1 1 1 0 0 1 0 0 0 0 0 0 1 1 0 1 1 0 1 0 1 0 0 2 0 2 0 1 0 0 0 0 0 1 2 1 0 1 1 1 0 1 0 0 0 1 0 0 1 0 0 0 0 1 0 0 2 2 1 0 1 1 0 2 1 1 0 0 0 0 0 1 0 1 0 1 1 1 1 1 1 0 0 0 0 1 0 1 0 0 2 0 1 1 1 0 2 2 0 2 2 0 1 0 0 0 2 0 2 0 1 1 2 2 1 0 0 0 0 1 0 2 0 1 0 0 0 1 0 1 0 0 1 0 0 1 0 0 0 0 0 1 0 2 0 2 0 0 0 2 1 0 0 0 0 0 0 2 1 0 2 2 2 0 1 0 0 1 0 0 1 0 0 2 0 1 0 0 2 2 2 2 0 2 1 0 2 2 2 0 2 2 1 1 0 0 1 1 0 2 1 0 2 0 0 0 0 0 0 0 0 0 0 1 1 0 0 1 1 0 1 0 1 0 0 0 0 0 2 0 0 1 0 1 0 1 0 0 0 0 0 1 2 1 1 1 0 0 0 0 0 0 0 0 1 0 2 1 0 2 0 1 0 1 2 2 0 2 0 0 0 0 1 1 0 1 1 1 1 0 0 1 0 0 1 1 0 2 0 0 0 2 0 0 0 0 0 0 0 0 1 2 2 1 1 0 0 0 0 2 0 1 1 0 0 0 2 2 0 2 0 1 0 1 1 2 0 0 1 0 0 0 1 1 0 0 1 0 2 2 2 0 2 1 2 0 1 0 2 0 1 1 1 1 0 1 0 2 2 0 0 1 1 2 1 1 1 1 0 0 0 1 0 0 1 0 1 0 0 0 0 0 1 1 1 1 1 1 1 1 1 0 0 0 0 0 1 1 1 1 0 0 0 0 1 1 1 0 1 0 0 0 0 1 0 1 0 0 0 0 2 0 2 1 2 1 1 0 1 0 0 0 0 2 0 1 0 0 0 0 0 0 1 0 1 0 2 0 0 0 1 0 0 2 0 2 0 0 1 1 1 0 1 2 1 2 0 0 1 0 1 0 1 0 2 0 1 1 0 0 0 2 2 2 2 1 2 1 1 1 1 0 0 0 2 2 0 2 0 1 0 0 1 1 1 1 1 0 0 1 0 0 2 2 0 0 0 2 1 0 1 0 0 1 1 1 2 0 0 1 1 0 0 0 1 0 2 0 0 0 0 0 2 0 1 1 1 1 0 1 1 0 0 0 2 1 0 0 2 0 2 1 1 1 0 1 1 0 1 1 1 0 0 0 1 0 0 2 0 0 0 2 1 0 1 1 2 1 1 0 1 1 0 0 1 0 0 1 0 1 1 0 1 1 1 1 2 0 2 0 1 0 1 0 0 0 0 1 1 0 1 0 1 0 0 1 1 0 1 1 0 0 1 1 2 1 2 2 0 2 2 1 1 0 1 1 1 0 2 1 0 2 0 0 1 0 0 0 0 0 0 0 0 0 0 0 0 0 0 2 2 0 0 0 0 1 0 0 1 0 0 0 0 0 1 1 0 2 0 0 0 1 0 1 0 0 1 1 2 2 2 0 0 0 0 0 1 0 1 1 0 1 0 1 1 2 2 0 0 0 2 0 2 2 1 1 0 2 2 2 0 0 0 1 1 0 0 1 0 0 1 2 1 0 0 2 2 1 1 2 2 0 2 0 0 0 1 2 1 0 0 2 2 2 2 0 0 0 0 1 1 1 1 1 0 1 2 0 0 0 0 0 0 1 1 0 0 2 1 0 0 1 1 0 0 0 0 2 0 0 0 0 0 0 0 0 1 0 1 0 0 0 1 0 0 0 0 0 0 1 1
158 0 0 0 0 0 0 1 0 0 0 2 1 1 1 1 0 0 0 0 1 1 0 1 0 1 1 1 1 2 1 0 1 1 0 2 2 1 0 0 0 2 0 0 0 0 0 0 1 0 1 0 1 1 0 0 2 1 0 0 1 1 1 0 0 0 0 0 2 1 1 2 2 2 2 2 0 1 2 0 0 0 0 0 0 0 0 0 2 2 0 0 1 2 0 0 0 2 0 2 2 2 2 0 2 0 2 1 2 1 0 2 0 1 1 1 0 0 1 1 1 0 0 0 0 0 0 1 1 1 0 0 0 0 0 0 0 0 0 1 1 0 0 0 0 0 0 0 0 0 0 0 0 0 0 0 0 0 0 1 0 0 0 2 2 2 0 0 1 2 0 0 1 1 1 0 1 0 0 0 1 2 0 0 0 0 0 1 0 0 0 0 0 1 2 0 0 0 0 0 0 1 0 0 2 1 2 0 2 0 1 0 1 1 1 2 0 0 1 1 1 0 1 1 1 0 0 0 0 1 0 1 0 0 1 0 0 2 2 2 0 0 2 0 1 1 0 1 0 0 0 0 0 0 0 1 1 1 1 1 1 1 1 1 0 0 0 1 1 1 0 0 0 2 0 1 0 1 1 0 1 1 0 1 1 0 1 1 0 2 0 0 0 2 2 1 1 1 1 0 1 0 1 1 0 0 0 0 0 0 0 1 2 1 2 0 0 1 0 1 0 0 2 1 1 0 1 1 1 1 1 1 2 1 0 0 1 1 1 0 0 0 2 2 0 1 0 0 0 1 1 0 0 0 2 0 1 0 0 1 1 1 1 0 1 2 0 2 2 1 1 1 0 2 0 0 0 0 0 0 0 2 0 2 0 0 0 0 0 0 1 0 1 0 2 0 0 2 1 1 1 1 2 0 0 1 1 0 1 2 0 0 1 0 1 1 1 0 0 1 0 1 0 0 0 1 0 0 0 0 2 0 0 0 0 0 0 0 0 0 1 0 1 1 1 2 1 1 1 0 0 0 0 1 1 0 1 2 2 0 0 0 1 1 0 2 2 1 1 1 0 1 1 1 1 0 1 0 0 1 1 0 1 1 0 1 0 1 1 0 2 0 1 2 0 0 0 0 0 2 0 1 1 1 1 1 1 1 0 1 0 1 0 0 0 1 1 1 0 1 1 2 0 1 0 1 1 0 1 1 0 0 1 0 1 0 0 1 1 1 1 1 2 1 2 2 0 2 2 0 0 0 1 0 2 1 0 0 0 1 0 0 0 0 0 2 2 2 2 1 1 0 1 0 1 1 1 2 2 1 1 0 0 1 0 0 0 0 1 1 0 0 0 1 0 0 0 0 0 0 0 2 2 0 1 1 2 0 0 0 1 1 2 2 0 1 0 0 0 0 0 0 0 0 1 1 1 1 0 0 1 2 0 0 1 0 1 0 0 0 1 1 0 1 2 1 1 0 0 0 0 1 0 2 1 2 0 1 2 1 1 0 2 2 2 2 0 2 0 0 1 0 0 0 0 1 1 1 2 0 0 0 0 0 0 1 1 1 0 0 1 0 2 0 0 1 1 0 1 1 1 0 0 1 1 1 1 0 0 1 0 0 0 1 1 0 0 2 0 0 0 1 1 2 0 0 0 0 1 0 1 1 0 0 0 0 1 1 0 2 1 1 0 0 1 0 1 0 0 0 0 0 0 0 0 0 1 0 2 0 0 0 2 2 0 2 2 2 1 1 0 0 0 0 0 0 0 1 0 1 2 1 2 0 1 0 1 1 0 1 0 1 1 1 0 0 0 1 0 1 1 1 1 0 1 1 0 1 0 1 1 1 1 0 0 2 1 2 1 0 0 1 1 0 0 0 0 2 2 2 1 1 2 1 0 1 0 0 0 1 0 0 0 0 0 0 0 0 1 0 1 1 0 0 0 0 1 0 0 0 0 1 0 0 0 1 0 0 1 0 0 0 0 1 1 0 0 0 1 2 2 2 0 0 0 1 1 2 0 1 1 0 2 0 1 1 2 2 0 0 0 2 1 0 2 2 0 0 1 0 0 0 1 1 1 0 0 1 2 1 0 2 1 0 1 0 1 1 1 1 2 2 0 2 0 0 0 2 2 0 0 0 0 0 0 1 1 0 0 1 2 0 1 0 1 0 0 2 0 0 0 0 0 0 0 1 0 0 0 0 0 0 0 0 0 1 0 0 2 0 0 0 0 1 0 1 1 1 1 1 1 0 0 0 0 0 0 0 0 0 0 0
159 1 0 2 0 0 2 1 0 1 1 0 0 0 0 0 0 0 0 0 0 2 0 1 0 0 0 1 1 2 1 0 0 0 0 0 2 1 0 0 1 1 0 1 0 1 0 0 0 2 1 0 1 1 0 1 1 0 1 2 0 1 2 2 1 1 2 0 1 1 0 1 2 2 1 2 1 1 1 0 1 0 2 1 2 0 1 1 2 2 1 2 1 2 0 1 0 2 0 2 2 2 0 0 2 1 2 2 0 0 0 2 0 1 1 1 1 0 0 2 2 0 2 2 0 2 0 2 2 2 0 0 0 0 1 1 0 0 1 0 0 0 0 0 0 0 0 0 0 0 0 0 0 0 0 0 0 0 0 0 1 1 0 2 1 2 0 1 0 2 0 1 0 2 0 0 1 0 0 0 0 1 1 1 0 0 2 0 0 0 0 0 0 1 1 0 0 1 0 0 0 0 0 0 2 2 2 0 1 0 1 0 1 0 1 2 0 0 1 2 2 0 1 1 1 0 1 0 0 1 1 1 0 0 1 0 0 2 2 1 0 0 2 0 1 1 0 0 0 0 0 0 1 0 0 0 1 0 0 0 0 0 0 2 1 0 0 0 2 0 1 2 1 1 0 0 0 0 2 0 1 0 0 1 1 0 1 1 0 2 0 0 0 2 2 1 1 0 0 1 0 0 2 0 0 0 0 0 0 0 0 0 2 1 2 0 1 2 1 0 1 1 2 1 1 0 1 1 1 1 2 2 0 0 0 0 0 1 1 1 0 0 2 1 0 1 0 0 1 0 0 0 0 0 1 1 2 0 0 1 1 1 1 0 1 0 0 2 2 1 1 1 1 2 1 0 0 1 1 0 1 0 0 2 0 0 0 0 0 0 0 0 1 1 2 1 1 1 1 1 1 1 0 2 0 0 0 0 0 1 0 2 1 0 1 0 0 1 0 0 0 2 1 1 1 1 0 0 0 0 0 0 0 1 1 1 0 2 1 1 2 0 2 0 1 2 1 1 1 0 0 1 0 2 2 2 2 1 1 1 1 2 0 1 0 1 1 2 1 1 1 2 2 0 1 0 1 0 0 0 2 0 1 1 1 0 0 1 0 0 0 1 0 2 0 0 2 1 1 1 0 1 1 1 1 1 1 1 0 2 0 0 0 0 0 0 0 1 0 1 0 2 0 2 1 2 0 0 0 1 1 0 0 0 0 0 2 1 1 1 0 1 1 1 2 1 1 2 2 0 0 0 0 0 1 0 1 0 1 0 0 0 0 1 1 0 0 1 1 0 0 0 1 0 0 0 1 1 1 2 0 0 0 1 1 0 0 0 1 1 0 0 0 0 0 0 0 0 0 0 0 2 0 1 1 2 0 0 0 1 0 0 1 1 1 1 1 0 0 0 0 0 0 0 0 0 2 1 0 0 0 0 0 0 2 0 1 0 0 1 1 2 0 1 1 1 1 0 0 1 0 2 1 1 0 2 0 0 1 0 0 0 1 1 1 1 1 2 1 0 0 0 0 1 1 1 1 0 1 1 0 1 0 2 1 1 1 0 1 2 1 1 1 1 1 0 0 0 1 2 1 0 0 1 0 1 1 1 0 0 1 1 0 1 0 1 0 0 0 0 0 2 1 2 0 0 0 0 1 0 2 2 1 0 0 1 2 0 0 1 1 1 0 0 0 1 1 0 0 0 0 0 0 1 1 0 2 1 1 1 0 0 2 0 0 1 2 1 2 2 1 0 1 0 0 0 0 0 1 0 2 2 2 0 0 1 1 2 0 2 0 2 2 2 1 1 0 0 0 0 0 0 0 0 2 1 0 1 0 0 0 0 0 1 2 1 1 2 2 0 2 2 0 1 0 0 1 1 0 1 0 0 1 1 0 0 0 0 0 0 1 1 1 0 0 0 1 1 0 1 1 1 0 0 0 0 0 0 0 1 0 0 0 0 0 0 2 0 0 0 0 0 0 0 2 1 1 1 1 1 1 1 0 0 0 0 0 0 0 2 2 0 0 0 2 1 2 1 0 0 0 1 0 2 1 1 1 1 0 1 1 0 0 0 0 0 0 1 2 0 1 1 2 1 1 0 0 0 0 0 2 2 0 1 1 1 1 0 1 1 1 0 1 0 1 2 1 1 1 0 2 0 2 0 1 0 0 1 1 0 0 0 1 0 1 1 1 0 1 0 0 0 0 0 1 0 0 0 2 0 0 0 0 0 2 0 2 0 0 0 0 0 1 0 1 0 0 1 1 0 0 1
160 1 0 0 0 0 0 2 1 0 1 0 0 2 1 1 0 0 0 0 0 1 1 2 0 0 0 2 2 2 1 1 0 1 0 0 2 1 1 0 0 0 1 1 0 1 0 0 1 1 1 0 0 0 2 1 1 1 0 1 1 2 0 0 0 0 1 0 1 1 2 1 0 2 0 2 1 2 2 0 2 0 1 1 1 0 0 0 2 2 0 0 1 1 0 1 0 1 1 2 0 1 0 0 2 1 2 0 2 0 0 2 0 1 2 2 1 0 0 2 2 0 0 0 0 0 0 1 1 1 0 0 0 0 0 0 0 0 0 0 0 0 0 0 1 0 1 0 0 2 1 0 0 0 0 0 0 2 1 0 1 1 0 1 1 2 0 0 1 1 1 0 1 1 0 0 2 0 0 0 0 1 0 0 0 0 0 1 0 0 0 0 1 0 1 0 1 0 0 0 0 1 1 0 2 1 2 0 1 0 0 0 1 0 2 2 0 0 0 2 2 0 0 0 2 0 0 0 0 2 0 0 0 0 2 0 0 2 2 1 0 0 1 0 2 2 0 0 1 1 1 1 0 0 0 0 0 0 0 0 0 1 0 1 1 0 0 0 2 2 0 1 0 1 0 0 0 1 1 0 1 2 1 2 0 2 2 2 0 2 0 0 0 2 2 0 0 0 0 0 0 0 2 0 0 0 1 0 1 0 0 1 1 1 1 0 0 1 0 0 0 0 2 0 1 0 1 2 1 1 2 1 0 0 0 0 0 2 0 2 1 1 1 1 0 0 0 0 0 0 0 0 0 1 1 0 1 0 0 0 0 0 0 0 0 1 0 1 1 0 2 0 1 2 1 0 0 0 0 0 0 2 0 0 1 1 0 0 0 0 0 0 1 0 2 1 0 0 1 1 1 1 1 0 0 0 1 0 0 1 0 2 1 1 1 0 0 0 0 1 0 0 0 2 1 1 0 0 0 0 0 0 1 2 2 1 0 1 0 0 1 0 1 1 2 2 2 2 2 0 0 0 0 2 1 0 1 1 2 1 1 2 0 0 0 1 1 1 1 1 0 1 1 1 1 0 2 0 0 0 0 0 1 1 0 1 0 1 0 1 1 1 1 1 0 0 1 1 1 1 0 1 1 0 1 0 1 0 0 2 0 0 0 1 1 0 0 0 0 1 2 1 2 2 2 2 0 0 1 1 1 0 0 0 0 0 1 1 1 1 1 1 0 0 1 2 1 2 2 0 0 0 0 0 2 0 1 1 0 0 0 1 2 0 0 0 0 2 1 0 0 0 1 0 1 2 2 2 2 1 0 0 0 1 1 1 1 0 0 0 0 0 1 0 1 0 1 0 0 1 1 1 0 2 2 2 2 0 0 2 1 0 0 1 1 1 0 0 1 1 1 1 0 1 0 0 1 2 0 0 0 1 0 0 1 0 0 0 1 0 1 1 0 0 0 0 0 0 0 0 0 1 1 1 0 1 0 0 2 1 1 0 2 1 1 1 1 2 0 0 0 0 1 0 0 2 2 0 2 0 0 1 1 0 1 2 1 0 1 1 1 0 0 0 2 0 0 0 1 2 1 0 0 1 2 2 1 2 0 0 1 1 0 0 0 2 0 1 0 0 0 0 0 2 0 1 1 0 1 0 2 2 1 0 0 1 1 0 0 2 0 2 0 0 1 0 1 0 0 1 0 1 0 0 1 1 2 1 1 0 1 0 2 1 0 0 1 2 2 2 0 0 2 1 0 0 0 0 2 0 2 2 1 0 1 0 1 1 0 2 1 0 1 1 0 0 0 0 1 1 1 2 1 0 1 0 0 0 0 1 1 0 0 1 2 1 1 2 2 0 2 2 1 0 0 0 0 0 2 2 1 1 2 2 0 0 0 0 0 0 1 1 1 1 0 0 1 0 0 2 0 0 0 0 0 0 0 0 0 0 0 0 0 0 0 0 1 1 2 1 1 0 0 0 2 0 1 0 0 0 1 0 0 0 0 0 0 0 0 2 2 0 0 1 2 1 1 2 0 0 0 1 0 0 1 1 0 1 0 2 0 0 1 1 1 0 0 1 1 0 1 0 1 0 0 0 1 1 1 1 2 2 0 1 1 0 0 0 1 1 0 0 1 1 1 1 2 1 0 0 2 0 1 1 0 1 2 1 0 0 0 0 0 1 2 0 1 0 1 0 0 0 0 0 0 0 0 0 2 0 0 0 0 0 0 0 0 0 0 0 0 0 0 1 1 0 0 0 0 1 0 2
161 1 0 2 0 1 2 1 1 1 2 0 0 1 1 1 0 1 1 1 1 1 0 0 0 1 1 1 0 2 0 0 0 0 0 1 1 0 0 0 1 1 0 0 0 0 1 0 1 1 1 0 0 0 1 1 1 0 1 2 0 1 1 1 0 0 2 1 1 0 1 0 2 2 1 2 1 1 2 1 0 0 2 2 2 0 1 2 2 2 2 1 0 1 0 1 0 2 0 2 0 2 0 0 2 1 2 1 0 0 1 1 0 1 1 1 0 0 0 2 2 0 1 1 0 1 0 1 1 1 0 0 0 0 1 0 0 0 0 0 1 0 0 0 2 1 0 0 0 1 0 0 0 1 1 0 0 0 0 0 0 0 1 2 1 1 0 0 1 1 0 0 1 1 0 0 2 0 1 1 0 1 1 1 1 1 1 1 0 0 0 0 1 0 2 0 2 2 0 2 0 2 0 0 2 1 2 1 0 0 0 1 1 0 0 1 0 0 2 1 1 0 0 0 1 0 0 0 0 1 0 0 0 0 2 0 0 2 2 2 0 0 1 0 1 1 0 0 0 0 0 0 1 0 0 1 0 0 0 0 0 0 0 0 0 0 0 0 2 2 0 2 0 0 0 1 1 1 2 0 1 2 0 1 1 1 2 0 0 1 1 0 0 1 2 0 1 0 0 0 0 0 2 0 0 0 0 0 0 0 0 1 2 0 2 0 0 0 0 0 1 1 1 0 0 0 1 1 1 1 2 1 0 0 0 0 0 2 0 2 2 2 1 1 0 1 0 0 1 1 1 0 1 0 1 0 1 0 0 0 0 0 1 0 1 0 1 2 2 1 1 1 2 2 1 0 0 1 1 0 0 2 0 1 0 1 0 1 1 0 0 0 0 0 1 1 0 0 2 2 2 2 1 1 1 1 0 0 0 2 0 2 0 0 1 1 0 1 0 0 1 2 0 1 2 2 1 1 1 0 0 0 0 0 0 2 0 2 0 1 1 0 0 2 1 2 2 1 1 0 0 0 0 2 0 0 0 1 1 1 1 1 1 0 1 2 1 0 2 0 1 1 1 2 1 0 2 0 0 0 2 0 0 0 0 2 0 1 1 0 2 0 1 2 0 0 1 1 1 1 0 1 2 1 2 1 1 0 0 2 0 0 0 0 0 0 0 0 1 2 1 1 0 2 0 2 0 1 0 1 0 1 0 0 0 0 1 1 0 1 2 0 0 0 1 1 2 1 2 1 0 1 0 0 1 2 0 0 2 0 2 0 1 0 0 1 1 2 2 0 0 0 0 0 0 0 0 0 0 2 0 0 0 2 0 0 0 0 0 0 0 0 0 1 0 0 0 0 0 1 1 1 0 1 1 2 1 0 1 1 0 0 0 0 1 0 0 0 0 0 0 0 0 0 0 1 1 1 0 0 2 2 0 0 1 1 2 0 0 0 1 1 0 2 2 0 0 0 1 1 0 1 1 1 0 1 0 1 2 0 0 0 0 1 1 1 0 1 2 1 0 1 0 0 1 1 2 1 2 0 0 1 1 0 0 1 0 0 1 2 2 0 1 0 0 0 0 0 1 2 1 0 0 0 1 2 2 2 0 0 2 2 0 0 1 1 0 1 1 1 0 1 0 1 0 1 1 0 0 0 0 0 0 0 0 0 1 0 0 0 0 0 0 0 1 0 1 2 0 0 0 0 0 0 0 0 0 0 2 2 0 0 2 1 0 0 2 1 1 1 0 1 1 1 0 1 0 0 1 0 1 2 0 1 0 2 0 1 0 2 1 0 2 2 0 0 0 0 0 2 2 2 2 0 0 0 1 1 0 1 1 0 0 1 2 1 1 2 1 0 1 1 1 0 0 0 0 1 1 2 1 1 1 1 1 0 0 0 0 1 0 0 1 0 0 0 1 0 1 0 2 2 0 0 0 1 1 0 0 0 0 1 0 0 0 1 0 1 1 0 0 0 0 0 1 0 0 1 2 2 1 1 0 0 0 0 0 2 1 0 0 0 0 1 1 1 1 2 1 0 0 1 2 0 2 1 0 1 1 1 1 0 0 0 0 0 0 0 1 1 0 1 2 1 2 0 0 1 2 2 2 2 0 1 0 1 1 1 1 0 0 0 1 1 1 2 1 0 0 0 2 0 1 0 0 0 1 2 0 0 0 0 0 0 0 1 1 1 1 0 1 0 0 0 0 0 0 0 2 1 1 0 0 0 0 0 0 0 0 2 0 0 0 1 1 0 1 0 1 1 0 1
162 1 0 0 0 0 1 1 0 0 0 0 0 0 0 0 0 0 0 0 0 1 0 2 0 0 0 0 1 1 1 0 0 0 1 1 1 2 0 0 0 2 0 0 0 0 0 0 1 1 0 0 1 1 1 1 0 1 0 0 2 2 0 0 0 0 2 0 1 0 0 0 2 2 2 2 0 0 2 2 0 0 2 2 2 0 0 0 1 1 0 0 1 1 0 0 0 0 0 1 0 2 0 1 2 1 2 0 2 0 0 2 1 1 1 1 1 1 0 0 0 0 1 1 0 1 0 1 2 1 1 1 0 0 0 0 0 0 0 1 0 0 0 0 0 1 0 0 0 1 1 0 1 0 1 0 0 0 0 1 0 0 1 2 0 0 0 0 1 1 0 1 0 2 2 0 2 0 1 1 0 2 1 1 0 0 2 1 0 0 0 1 0 0 2 0 2 2 1 1 0 1 0 0 2 0 2 0 2 1 0 0 1 0 1 2 1 1 2 1 2 1 2 1 0 0 1 0 0 1 0 0 0 1 1 1 1 2 1 0 0 1 0 0 2 2 2 0 0 0 0 0 1 0 0 0 1 0 0 0 0 0 0 2 1 0 0 2 1 1 0 1 0 1 0 1 0 1 2 0 0 0 0 1 0 0 0 2 0 2 0 0 1 2 2 1 0 0 0 0 0 0 2 0 2 0 0 0 0 0 0 1 1 0 1 0 2 0 0 0 1 0 0 0 1 0 2 1 1 1 2 1 0 0 0 0 0 2 0 0 0 1 1 2 0 1 0 0 1 1 1 0 0 1 0 1 1 0 0 0 0 0 0 1 0 2 0 1 1 1 1 1 1 2 1 0 0 0 0 0 1 1 0 0 0 1 0 0 0 0 0 0 1 1 2 0 1 0 1 1 1 1 0 2 0 0 0 1 0 1 0 1 0 0 0 0 0 2 0 0 0 2 1 2 2 1 1 1 1 0 1 1 0 1 1 1 0 1 0 0 2 0 2 0 1 2 2 2 2 0 0 0 0 2 1 1 1 2 2 2 2 2 0 0 0 0 0 0 2 0 0 0 2 0 1 0 1 0 0 1 1 1 1 1 1 1 0 2 1 0 1 0 1 1 1 0 0 2 2 0 1 0 1 1 1 1 2 1 0 1 0 0 1 2 2 0 0 0 1 1 0 2 0 1 0 1 1 0 1 1 1 0 1 0 1 0 1 0 1 1 0 1 2 2 2 2 1 1 2 1 0 1 1 1 2 0 0 0 0 0 0 0 2 0 0 0 0 1 0 0 0 0 0 0 0 0 0 1 0 2 0 0 0 2 0 0 0 0 1 1 0 1 1 1 1 0 1 1 0 0 0 2 0 1 1 2 1 0 0 2 0 0 1 2 0 1 0 0 0 0 0 0 0 0 0 1 1 2 0 0 1 1 1 0 2 1 2 0 1 1 1 2 0 2 2 1 1 0 1 1 0 2 0 2 1 2 0 1 1 0 0 0 1 1 1 1 0 2 0 0 0 0 1 0 0 2 2 1 2 0 0 0 0 0 0 2 0 1 1 1 1 1 1 1 1 0 0 1 0 1 1 0 0 0 2 2 2 1 0 0 2 2 0 0 0 0 0 2 0 0 0 0 0 1 1 0 0 1 1 0 1 1 1 0 0 1 1 0 0 1 0 1 1 1 2 0 2 0 0 1 1 1 1 1 1 0 0 0 2 1 0 0 2 2 2 0 2 2 2 2 0 1 2 0 0 0 0 0 1 1 1 1 1 0 0 2 0 2 1 2 0 2 1 1 1 1 0 1 1 2 1 1 1 0 1 1 0 0 0 2 2 1 0 1 1 1 1 2 2 0 1 1 0 1 0 0 1 1 2 2 0 0 2 0 0 2 2 0 0 0 0 0 1 0 1 1 1 0 1 0 1 1 0 0 0 0 0 0 1 1 0 0 0 0 0 1 0 0 1 0 0 0 0 2 2 2 0 1 1 1 1 1 0 0 0 1 1 2 0 2 2 0 0 0 2 2 2 1 1 0 0 2 0 1 1 1 1 0 1 1 1 0 0 0 1 1 0 0 2 0 0 2 2 2 0 0 1 1 0 1 2 2 0 2 0 0 0 0 2 1 0 0 1 1 1 1 1 0 0 0 2 0 1 1 1 0 1 2 0 1 0 1 1 0 2 0 0 1 1 0 1 0 0 0 0 0 1 0 1 0 0 1 0 0 0 0 0 1 0 0 0 2 0 0 0 0 0 0 0 0 0 0
163 0 0 2 0 0 1 2 0 0 0 0 0 0 0 0 0 0 1 1 1 1 0 2 0 0 0 2 0 2 1 0 1 1 0 0 2 0 0 0 1 0 1 1 0 1 1 0 0 2 0 0 0 1 1 0 0 0 1 0 1 2 1 0 1 1 2 0 2 1 0 0 0 2 0 2 2 0 1 1 0 0 1 1 2 0 0 1 2 2 1 1 1 1 0 1 0 1 0 1 1 2 0 0 2 1 2 1 1 0 0 2 1 1 1 1 1 2 0 0 0 0 1 1 0 1 0 0 2 2 0 0 0 0 0 0 0 0 0 0 1 0 0 0 2 1 0 0 0 1 1 0 0 0 0 0 0 0 0 1 0 0 0 1 1 2 0 1 1 2 0 0 0 2 0 0 2 0 0 0 0 0 1 1 0 0 1 2 1 1 1 2 1 1 0 1 1 2 1 0 0 0 0 0 2 1 1 0 1 0 0 0 1 0 1 2 0 0 1 1 2 1 2 0 0 0 0 0 0 2 0 0 0 0 1 0 0 2 2 2 0 0 0 0 2 2 2 0 0 0 0 0 1 0 0 0 0 0 0 1 0 0 0 0 0 0 0 0 1 1 0 2 0 0 1 1 0 1 2 0 0 1 0 1 0 0 0 2 0 2 0 1 1 2 2 1 0 0 0 0 1 0 1 1 0 1 1 2 2 0 1 2 2 0 1 0 0 0 0 0 0 2 0 0 0 0 1 1 0 0 2 1 1 0 0 0 0 0 2 0 0 0 2 2 1 0 2 0 0 0 0 0 1 0 1 0 1 0 0 1 1 1 1 0 1 1 0 1 1 0 2 0 0 2 0 1 0 0 0 0 1 1 0 0 0 1 0 0 0 2 0 1 1 0 2 0 1 2 0 0 0 0 0 1 0 1 0 0 0 1 0 1 0 0 0 0 0 0 0 0 0 1 0 1 1 1 1 0 0 1 0 2 0 2 2 1 0 1 1 1 2 0 2 0 1 2 2 1 1 0 0 1 0 1 2 1 2 2 2 2 2 2 0 1 0 1 1 1 1 1 0 1 2 0 1 0 1 0 0 0 0 0 0 0 0 0 0 1 1 0 2 0 1 1 1 0 1 2 2 0 0 0 1 0 1 2 2 0 0 0 0 0 0 0 0 0 0 1 0 1 1 2 2 1 1 1 1 0 1 2 0 0 0 0 0 0 0 0 2 1 0 1 1 1 1 2 0 1 1 0 0 0 0 0 1 2 0 1 1 0 1 1 1 1 1 0 0 0 0 1 0 0 2 0 2 1 2 2 2 1 0 0 0 0 0 0 0 1 0 1 0 0 1 1 0 1 0 1 1 0 1 2 0 2 2 2 0 0 0 1 1 0 0 0 1 0 1 0 1 0 0 0 1 2 0 0 0 1 0 0 1 1 1 0 2 1 2 0 0 0 1 0 0 2 2 2 2 1 0 1 1 1 0 1 0 2 0 0 2 0 0 0 2 1 2 2 0 1 1 1 0 1 1 1 1 2 2 0 1 2 0 2 1 0 0 2 0 0 1 2 2 0 0 0 1 0 0 0 0 0 0 0 0 1 0 2 1 2 0 0 1 1 0 0 1 0 0 2 2 1 0 0 2 2 1 1 2 1 0 0 1 1 1 0 0 2 0 0 0 1 0 2 0 0 2 0 2 1 0 1 0 1 0 0 0 1 0 1 2 0 1 1 2 1 0 1 2 2 2 2 0 0 1 1 1 0 0 0 0 2 0 0 0 1 1 1 1 0 0 2 2 0 2 2 0 0 1 0 0 1 1 2 0 0 2 2 1 1 0 1 1 0 1 0 0 2 1 2 2 1 1 2 0 0 0 0 0 1 1 2 0 0 2 1 0 1 1 1 1 0 0 0 1 0 0 0 1 0 0 1 1 1 0 0 0 0 0 0 0 1 0 1 0 0 0 0 2 2 2 0 1 2 0 1 1 1 0 0 2 2 1 1 0 0 0 2 2 2 0 2 2 0 0 0 2 1 1 1 1 0 0 1 0 2 1 1 1 1 0 1 1 0 0 1 1 1 0 1 2 0 0 2 1 1 0 0 1 0 1 1 2 1 0 1 1 0 0 0 1 1 0 0 1 1 1 1 1 0 0 0 1 1 1 1 1 0 1 1 0 0 0 0 0 1 1 0 1 0 0 0 0 0 0 0 1 1 0 0 2 0 0 0 0 0 0 0 0 1 0 1 0 1 0 1 1 0 0 1 1 0 1 2
164 1 0 1 0 0 1 1 0 1 1 1 0 1 1 1 0 0 0 0 0 1 0 0 0 0 1 2 0 2 1 1 0 1 1 0 2 2 0 1 0 1 0 1 0 1 0 0 1 1 1 0 1 2 0 1 0 0 0 0 1 2 1 0 1 1 0 1 1 0 1 0 1 2 1 2 1 1 2 1 1 0 2 2 2 0 1 0 2 2 0 1 1 0 1 1 0 1 0 1 0 1 1 0 1 0 1 2 0 0 1 2 1 2 2 2 1 0 1 1 1 0 1 1 1 0 0 1 1 1 0 0 0 0 0 0 0 0 1 0 0 0 1 0 0 1 0 0 0 0 0 0 1 0 0 0 0 0 1 1 0 2 0 1 0 0 0 1 1 2 0 0 1 1 0 0 2 0 0 0 0 1 0 0 0 0 1 1 0 0 0 1 0 0 1 1 0 2 0 1 0 1 0 0 2 1 1 0 0 0 1 0 1 0 2 2 0 0 0 2 2 0 2 0 1 1 0 0 0 2 0 1 0 0 1 0 0 2 2 2 0 0 2 0 2 2 0 0 0 0 0 1 0 0 0 0 0 2 2 2 2 2 0 1 2 1 0 1 1 1 0 1 0 1 0 1 0 2 2 0 2 2 0 1 0 1 1 1 1 2 0 1 0 1 2 0 1 0 1 0 1 0 2 0 0 0 0 1 2 0 2 1 1 0 1 0 0 1 1 0 0 1 2 1 0 0 0 0 0 0 2 1 0 0 0 0 0 1 1 0 0 0 2 2 0 1 0 1 1 0 0 1 0 0 2 0 0 0 1 1 2 2 2 0 2 1 0 2 2 1 1 1 0 2 1 0 0 0 0 0 0 2 0 0 0 0 0 0 0 0 0 1 0 0 2 0 0 0 0 0 0 0 0 1 1 1 0 1 0 1 0 0 0 0 0 0 1 1 0 0 0 1 0 2 1 1 1 1 1 1 0 1 0 0 0 0 0 0 1 0 1 0 2 0 0 1 2 1 2 0 0 1 0 2 0 0 0 1 1 1 1 2 0 0 0 2 2 1 2 0 1 1 1 1 2 0 2 1 1 0 1 0 2 2 1 0 1 2 1 0 1 0 1 2 1 0 1 2 2 0 2 0 1 1 1 1 1 1 1 1 0 0 0 0 0 0 0 0 0 2 1 2 0 2 1 2 0 0 1 1 0 0 2 1 2 1 0 0 1 0 0 0 1 1 1 0 0 1 1 0 0 0 1 0 1 0 2 2 0 0 1 0 0 2 2 0 0 1 0 0 0 2 1 0 1 1 1 1 1 2 0 0 0 0 0 0 0 0 2 2 1 0 1 0 0 0 1 0 0 0 0 2 1 0 0 0 2 0 0 1 1 1 1 1 0 2 0 0 1 0 0 0 0 0 0 0 0 0 0 0 2 2 1 0 2 2 2 0 1 0 1 1 0 2 2 0 0 0 0 1 0 2 0 2 1 2 0 0 2 1 1 0 2 1 1 2 1 2 0 0 2 0 1 1 1 2 2 1 2 0 1 0 0 0 1 1 1 1 1 1 1 1 1 0 0 0 0 1 2 2 0 0 0 1 1 1 1 2 0 1 0 0 0 0 1 1 0 2 1 1 0 0 0 1 1 0 0 0 0 0 1 1 0 1 0 0 0 1 0 1 0 1 1 1 1 0 1 1 0 0 0 0 0 1 1 1 0 0 1 1 0 0 2 0 0 0 1 1 2 2 1 0 2 0 0 0 0 0 1 0 1 1 2 0 0 1 0 2 0 2 0 0 1 2 0 0 1 1 0 2 2 2 0 0 1 0 2 0 0 1 1 0 1 1 1 2 2 2 1 0 0 1 1 1 0 0 0 2 0 2 0 0 1 1 0 0 0 0 0 0 0 0 0 0 0 0 0 0 0 0 2 2 0 0 0 0 0 0 0 1 1 0 0 0 1 0 1 0 2 1 1 0 0 0 0 0 0 1 2 2 2 2 1 0 1 1 0 1 0 2 2 1 0 0 2 1 1 2 0 0 0 2 1 1 1 2 0 0 0 1 0 0 0 0 0 0 0 0 2 0 0 2 1 0 0 0 0 0 0 0 2 2 0 2 0 0 0 1 1 0 0 0 1 1 1 1 1 1 0 0 2 0 0 2 2 0 2 2 0 0 0 0 0 0 0 1 2 0 0 0 0 0 0 0 1 1 0 0 0 0 0 2 0 1 0 1 0 2 1 1 1 0 1 0 1 0 0 0 0 0 0 0
165 0 0 1 0 0 0 1 0 0 0 1 0 1 0 0 0 0 0 1 1 0 0 2 0 0 0 1 0 2 1 1 2 1 0 0 2 1 0 0 0 1 1 1 0 1 1 0 1 1 1 0 1 1 1 0 1 1 0 0 1 1 2 1 0 0 0 0 1 1 1 1 2 1 2 1 0 1 2 0 0 0 0 0 0 0 0 0 1 1 0 0 1 1 1 1 0 1 1 2 0 2 0 0 2 0 1 2 0 0 0 1 1 2 2 2 1 0 0 2 2 0 2 2 0 2 0 1 2 2 0 1 0 0 0 0 0 0 0 0 1 0 0 0 0 0 0 0 0 0 0 0 0 0 0 0 0 1 0 0 1 1 1 2 0 1 0 0 0 1 1 1 0 2 0 0 1 0 0 0 0 2 1 1 0 0 1 2 1 1 1 2 2 2 0 0 1 2 0 1 0 1 0 0 2 2 1 1 0 0 0 0 1 0 1 1 1 0 1 0 1 1 2 0 0 0 0 1 1 1 1 2 1 1 0 0 1 2 2 1 0 0 1 1 2 1 1 0 0 0 0 0 1 0 0 0 0 0 0 0 0 0 0 0 0 1 1 0 1 0 0 2 0 1 0 1 0 1 1 0 1 2 0 2 0 1 2 0 0 2 0 0 1 2 2 1 0 1 0 0 0 0 1 1 0 1 1 1 1 0 0 2 2 0 1 0 1 0 0 0 0 1 1 0 1 0 1 2 1 2 2 0 0 0 0 0 0 2 0 1 1 1 0 1 1 0 1 0 1 1 1 0 0 0 1 1 1 0 1 0 1 1 2 0 2 0 1 1 1 1 1 1 0 2 2 0 0 0 0 0 0 2 1 1 0 0 0 0 0 1 0 1 0 1 2 0 1 0 0 0 0 0 1 1 1 1 1 2 0 2 0 0 0 0 0 0 1 0 0 0 0 0 0 2 1 2 2 0 0 0 0 0 0 0 0 1 0 0 2 2 2 0 1 1 0 2 2 0 1 1 1 0 0 1 2 1 2 2 2 2 2 2 0 1 0 1 1 0 2 0 0 0 1 1 1 1 0 1 1 1 1 1 0 0 0 1 0 0 0 0 1 1 0 2 1 0 0 1 1 1 0 2 1 1 1 1 2 1 2 0 1 0 0 1 1 0 0 0 1 1 1 2 0 1 0 1 1 0 1 2 0 0 1 0 1 0 1 1 2 1 1 1 1 0 1 2 0 1 1 0 0 0 1 0 1 1 0 1 0 0 0 0 0 1 1 0 0 1 0 0 0 1 0 0 0 0 0 1 1 1 0 0 0 0 1 1 1 0 1 1 0 0 0 2 0 1 0 0 0 1 1 1 0 1 1 2 1 0 0 2 0 1 0 0 1 0 0 0 0 0 0 0 0 0 1 0 1 1 0 0 1 1 0 0 1 0 0 1 1 0 2 1 0 1 1 1 1 0 1 2 0 0 0 2 1 2 0 0 1 1 1 0 2 0 0 2 0 1 1 1 0 1 0 0 0 1 1 0 2 0 1 1 0 1 0 1 2 1 0 1 1 1 0 1 1 0 0 1 1 1 0 0 0 0 1 1 1 2 0 0 1 1 0 0 0 2 1 1 0 0 0 0 0 2 0 2 2 0 1 0 1 1 0 1 0 0 1 1 0 1 0 0 1 1 1 0 1 1 0 1 0 1 0 0 1 1 1 0 1 1 0 0 2 1 0 1 1 2 1 1 0 0 2 1 0 1 1 0 0 2 1 1 0 0 0 1 0 2 0 2 0 1 0 1 0 0 0 1 0 1 1 2 1 0 1 1 1 0 0 2 2 2 0 1 2 1 1 1 2 0 0 0 0 1 0 0 1 2 1 2 1 1 2 2 0 1 1 2 2 0 0 0 1 0 0 0 1 0 1 0 1 1 0 0 1 0 1 0 2 0 0 0 0 0 0 1 1 0 1 0 0 0 0 0 0 0 0 0 2 2 2 2 1 0 1 2 1 2 0 2 2 0 1 0 2 2 2 2 1 0 2 2 0 2 2 0 0 0 0 0 0 0 0 0 1 1 0 2 2 2 0 2 2 1 1 0 1 0 0 0 2 2 1 1 0 1 1 1 1 0 0 0 1 0 2 0 1 0 0 0 2 0 2 0 0 0 0 2 0 0 0 2 0 1 2 0 0 0 0 0 0 0 0 0 0 2 0 0 1 0 0 1 0 2 0 0 0 0 0 1 0 0 0 0 1 0 0 0 0 0 0 0
166 1 0 1 0 0 1 0 0 2 2 0 1 0 0 0 0 0 0 0 1 1 0 2 0 0 0 2 0 2 1 0 2 2 0 1 1 1 0 0 1 1 0 0 0 0 1 0 2 0 0 0 0 0 0 2 0 1 1 0 0 2 2 2 0 0 1 0 0 0 0 0 1 2 1 2 1 0 1 0 0 0 2 1 1 0 0 1 2 2 0 1 1 1 0 1 0 2 0 2 2 2 1 0 2 1 2 2 0 0 0 1 0 0 0 0 0 0 0 1 1 0 0 0 0 0 0 1 2 2 0 0 0 0 0 0 0 0 1 0 1 0 0 0 0 1 0 0 0 0 0 0 0 1 1 0 0 1 0 0 1 1 0 0 0 1 0 0 1 1 1 2 0 2 0 0 1 0 0 0 0 2 0 0 1 1 0 1 0 0 0 1 0 1 1 0 2 1 0 0 0 0 1 1 1 1 1 0 1 0 2 0 0 0 1 2 0 2 1 0 1 1 2 0 0 0 0 0 0 1 0 0 0 0 1 0 0 2 1 1 0 0 2 0 2 1 0 0 0 0 0 0 1 0 0 1 0 0 0 0 0 0 1 1 1 0 1 0 2 0 1 2 0 1 1 1 0 1 2 0 1 1 1 2 0 1 1 2 0 2 0 0 1 2 2 2 0 0 1 0 0 1 2 0 2 0 1 0 0 0 0 0 2 0 1 0 2 1 1 0 0 2 0 0 1 0 1 1 1 2 2 0 0 0 0 0 0 1 1 0 0 0 1 1 0 0 0 0 1 1 1 1 0 0 0 2 0 1 0 1 1 1 0 1 0 0 1 0 0 0 2 0 1 2 1 0 0 2 2 1 1 0 0 0 0 1 0 0 0 0 0 0 0 0 2 0 1 0 1 1 1 1 0 2 0 0 0 1 0 1 0 0 1 0 1 0 1 1 0 0 0 2 1 0 0 1 1 0 0 0 0 0 0 1 1 1 0 1 0 0 2 0 0 2 0 2 2 1 1 0 0 1 0 2 1 1 1 2 1 0 0 1 1 1 0 1 1 1 2 0 0 0 2 2 0 0 1 1 1 1 1 1 2 2 2 0 0 1 0 0 0 1 0 2 2 0 0 1 1 1 1 1 2 2 2 0 0 2 2 0 0 0 0 0 0 0 1 0 1 2 1 1 1 2 1 2 0 0 0 0 1 1 0 0 1 0 0 2 0 1 0 2 1 1 1 1 1 1 1 0 0 0 0 1 1 0 0 0 1 1 1 0 1 0 1 1 1 2 1 0 0 0 2 0 2 1 1 2 2 1 0 0 0 0 1 0 0 0 0 0 1 0 1 0 1 0 0 0 0 0 0 1 0 1 2 2 2 0 1 1 0 0 0 0 2 0 0 0 1 1 1 1 0 0 0 0 1 1 0 0 1 1 1 0 2 1 2 0 0 0 1 0 0 0 1 1 1 0 0 0 0 2 1 0 0 2 0 0 2 0 0 0 1 2 2 2 0 2 0 0 1 1 0 0 0 1 1 0 2 1 0 1 0 0 0 1 1 1 0 1 2 0 0 1 2 0 0 1 1 1 0 1 0 0 1 2 2 2 0 0 0 0 0 0 0 0 0 0 1 1 0 0 0 2 0 2 2 1 0 1 1 1 1 0 0 1 1 1 1 1 0 1 0 0 0 1 1 1 0 1 0 1 0 0 0 0 2 0 2 0 0 1 2 2 0 1 2 1 1 1 0 0 2 1 1 0 0 0 0 2 1 1 1 1 0 2 0 2 0 2 0 0 2 2 0 0 0 1 0 2 2 2 1 0 1 1 2 0 0 1 1 0 1 0 0 1 1 1 2 0 1 1 1 1 0 0 1 1 1 2 1 0 1 0 0 0 0 0 0 1 1 1 1 0 0 0 1 1 0 0 2 2 0 0 0 2 2 0 0 1 0 0 0 0 0 1 1 0 1 0 0 0 0 0 1 0 0 2 2 2 1 1 0 0 0 0 0 1 0 2 2 0 0 0 2 2 2 1 2 0 0 2 0 2 2 0 1 0 1 0 0 0 0 0 1 1 0 1 2 1 0 2 2 2 0 1 1 2 0 0 2 2 0 1 1 1 0 1 2 1 0 0 2 1 1 0 0 1 0 0 2 0 1 0 0 0 1 1 0 0 0 0 0 0 0 0 1 1 1 0 1 0 0 0 2 0 0 0 1 0 0 1 0 1 0 1 1 0 1 0 1 2 1 0 1 0 0 0 1 1 2 2
167 0 0 0 0 0 0 1 1 1 2 0 1 1 0 0 1 0 0 1 1 2 0 2 0 0 0 2 1 2 0 1 1 1 0 0 2 2 0 1 0 1 1 1 0 1 1 0 0 2 0 0 2 2 0 2 0 0 0 2 0 1 1 2 1 1 1 0 2 0 0 0 2 2 2 2 0 1 2 1 1 0 2 2 2 0 0 1 2 2 0 2 0 2 1 1 0 1 0 2 0 2 1 0 2 1 2 2 0 0 0 1 0 1 1 1 0 0 0 2 2 0 1 1 0 0 0 0 2 1 1 0 0 0 0 0 0 0 0 2 1 0 0 0 2 1 0 0 0 1 1 0 0 0 0 0 0 0 0 1 2 2 0 1 0 0 0 1 0 1 1 2 0 2 0 0 1 0 1 1 0 1 1 1 0 0 1 0 0 0 0 0 0 1 1 0 1 1 0 1 0 2 1 0 2 1 2 0 1 0 0 0 0 0 2 2 0 0 1 1 2 1 2 0 0 1 0 0 0 1 0 0 0 0 1 0 0 2 2 0 1 0 2 0 2 2 1 0 1 1 1 1 1 0 1 0 1 0 0 0 0 0 0 1 1 0 2 0 1 1 0 2 0 1 0 0 1 0 1 0 0 1 1 2 0 0 1 1 0 2 0 0 0 2 2 0 1 0 0 0 0 1 1 1 0 0 0 0 1 0 1 1 1 0 2 0 0 0 1 0 0 1 1 1 0 0 1 0 0 0 1 2 0 0 0 0 0 2 0 1 0 2 2 2 0 2 0 0 0 2 2 0 0 0 2 0 0 0 0 2 2 1 0 1 0 2 0 1 1 0 2 0 0 2 1 0 0 0 0 0 2 1 0 0 0 1 0 0 0 0 0 0 0 0 2 0 1 1 0 0 0 0 2 0 0 0 2 1 0 2 0 1 0 1 1 0 1 0 0 0 0 1 1 0 0 1 0 0 0 1 1 0 0 0 0 0 0 0 0 0 0 0 1 1 1 2 1 1 1 0 0 0 0 2 1 1 1 1 1 1 1 1 1 0 0 1 1 1 2 0 2 2 1 1 1 0 1 0 0 1 2 0 2 2 1 0 0 0 0 0 0 0 2 1 0 0 0 1 1 1 1 1 2 1 2 0 2 1 1 1 0 0 0 1 1 0 0 1 0 1 1 2 1 2 0 2 0 1 0 1 2 1 2 2 2 0 1 1 2 2 1 1 2 0 2 2 1 1 2 1 0 1 1 0 1 0 1 1 0 0 0 0 0 1 1 1 1 2 1 1 0 1 0 0 0 0 0 1 1 1 0 0 0 0 1 1 1 1 0 1 0 0 1 2 0 1 0 0 0 0 0 2 0 1 1 1 1 1 0 1 0 0 0 0 1 1 0 0 0 0 0 0 1 1 0 0 1 1 0 0 0 0 0 0 2 1 2 1 1 0 1 1 0 0 1 1 1 0 1 2 2 1 1 1 0 2 0 1 1 0 0 0 1 2 2 2 0 2 0 0 0 2 1 0 0 1 0 1 2 0 0 0 1 0 0 2 0 0 0 1 0 0 1 0 1 1 1 0 1 0 0 1 0 0 1 1 2 1 1 0 2 2 0 1 1 1 0 1 1 1 1 0 1 2 0 0 0 0 1 0 1 1 1 0 0 1 1 1 0 1 0 0 0 0 1 1 2 2 0 1 0 1 0 0 0 0 1 1 2 2 0 0 2 2 0 0 2 0 2 2 2 0 1 0 0 1 0 0 0 2 0 0 1 0 0 1 0 2 0 2 0 0 1 2 1 1 0 0 1 1 1 2 0 0 2 2 2 0 0 1 1 0 1 1 1 2 1 1 1 0 0 0 0 0 0 0 1 1 1 2 0 0 1 0 0 0 0 0 0 0 0 0 0 0 0 0 0 0 1 0 2 2 1 0 0 0 1 0 0 0 0 0 0 0 0 0 1 0 2 0 0 0 0 1 1 1 0 0 1 2 1 1 0 0 0 1 1 2 0 2 2 0 0 0 1 0 2 2 0 0 0 2 1 1 2 0 1 0 0 2 0 0 0 0 1 1 0 0 1 1 0 1 0 0 0 0 1 1 0 0 2 2 0 1 1 1 1 0 0 0 0 0 1 2 2 2 0 1 0 0 2 0 0 2 1 0 2 2 0 0 0 0 0 0 1 0 0 0 0 0 0 0 0 0 0 0 1 0 1 0 0 1 0 0 1 0 0 0 0 0 0 0 0 0 0 0 0 0 0 0 0 0
168 1 0 1 0 0 0 1 0 1 1 1 0 0 0 0 0 0 1 0 1 2 1 2 0 0 0 2 0 2 2 0 0 1 1 1 1 1 0 0 1 1 1 1 0 1 0 0 1 1 0 0 0 0 0 2 0 0 0 1 0 2 0 0 2 2 1 0 2 0 0 1 2 2 2 2 0 0 1 0 0 0 1 1 1 0 1 0 2 2 0 0 0 2 1 2 0 2 0 2 2 2 1 0 2 0 2 0 2 0 0 2 0 2 2 2 0 0 0 0 0 0 2 1 0 1 0 1 1 1 1 1 0 0 0 0 0 0 0 0 1 0 1 0 0 1 0 0 0 0 0 0 0 0 0 0 0 1 0 2 0 1 0 2 1 2 0 1 0 1 1 2 0 2 0 0 2 1 0 0 0 0 2 2 0 0 2 1 0 0 0 1 1 1 1 1 1 2 0 0 0 0 0 1 2 1 2 0 2 0 1 0 1 0 1 2 1 2 0 0 2 2 2 0 0 0 0 0 0 0 0 0 1 0 2 0 2 2 2 1 0 0 2 0 2 2 0 0 0 0 0 0 2 0 1 0 0 0 0 0 0 0 1 1 0 0 1 0 2 1 1 2 0 1 0 0 0 2 2 0 0 0 0 2 0 0 0 2 0 2 0 1 0 1 2 0 1 2 0 1 0 0 2 0 1 1 1 0 0 0 1 0 1 0 2 0 0 0 0 0 0 1 2 2 1 0 1 2 0 0 0 2 0 0 0 0 0 2 0 1 0 1 2 1 0 1 1 0 0 2 2 0 0 1 0 1 1 0 0 2 2 2 2 0 2 0 1 1 1 0 2 0 1 2 1 0 0 1 0 1 2 2 0 1 0 0 0 0 0 0 0 0 1 1 2 2 0 1 1 1 1 1 1 1 0 0 1 0 0 2 0 0 0 0 0 0 1 0 1 0 0 1 0 2 0 0 1 0 0 0 0 0 0 0 0 0 0 1 0 0 1 0 1 1 0 1 2 2 2 0 0 1 0 2 0 0 1 1 0 0 0 0 0 0 0 1 1 0 2 0 0 0 2 0 1 1 1 0 0 1 2 0 2 2 1 1 0 0 0 1 1 0 1 1 1 0 0 1 1 0 1 1 1 0 1 1 2 1 1 0 0 0 0 2 2 0 0 0 1 2 1 1 1 2 1 2 0 0 0 1 1 0 1 0 1 0 1 0 1 1 0 1 1 1 2 0 1 0 0 0 0 0 0 0 0 2 0 1 0 0 0 1 0 1 1 0 0 2 0 0 1 1 0 0 0 0 0 0 0 2 0 0 1 1 0 0 0 0 1 2 1 0 0 0 2 0 0 1 1 0 1 2 1 1 1 1 1 0 0 0 0 1 0 0 2 0 1 0 0 0 0 0 0 1 0 1 1 1 0 0 1 1 0 0 1 1 2 0 1 0 1 1 0 2 2 1 1 0 0 1 0 1 1 1 0 2 0 0 2 0 0 0 0 2 2 2 0 2 0 0 2 0 0 0 1 1 2 0 1 1 0 1 1 1 0 1 0 1 0 0 1 0 0 0 1 0 0 0 0 0 0 0 0 0 2 1 1 1 0 1 0 0 0 0 1 0 0 1 1 1 0 0 0 2 0 1 1 1 0 0 1 1 0 0 0 2 1 1 0 1 0 0 1 1 1 0 1 1 0 1 1 1 1 0 1 1 0 2 2 0 1 2 2 1 0 1 2 0 2 2 2 0 2 1 0 0 0 0 1 1 1 1 0 2 2 0 2 2 1 2 0 1 0 0 0 0 0 0 0 1 1 2 0 1 1 1 1 0 0 2 2 0 1 1 1 2 2 2 1 0 0 0 0 0 0 0 0 2 1 2 1 1 1 0 0 0 0 0 1 0 0 1 1 0 1 1 1 0 0 0 2 2 0 0 0 0 0 0 0 0 1 0 0 0 0 0 0 0 2 0 0 0 0 1 1 1 0 1 1 1 1 1 0 0 0 0 0 0 0 2 2 0 0 0 2 2 2 2 0 0 0 2 0 0 2 2 0 1 0 0 0 0 0 0 1 1 0 0 2 1 0 2 2 2 1 0 0 1 0 0 2 2 0 2 0 0 0 1 1 0 0 0 0 1 1 0 0 0 0 0 2 0 1 1 0 0 1 1 0 0 0 0 1 0 1 0 1 0 1 0 0 0 0 0 0 1 0 0 0 0 0 2 0 0 0 0 0 0 0 0 0 0 0 0 0 0 0 0 0 0 0 1
169 0 0 1 0 0 1 1 0 0 0 0 0 0 0 0 0 0 0 0 0 0 0 2 0 0 0 2 0 2 1 0 1 1 0 1 1 2 0 0 0 2 0 0 0 0 0 0 2 0 0 0 1 1 0 2 0 0 1 2 0 1 2 2 0 0 0 0 2 0 0 2 1 2 0 2 2 0 2 0 0 0 2 1 1 0 0 0 1 2 0 0 1 2 0 0 0 1 1 1 1 2 1 0 2 0 2 1 1 0 0 2 1 1 1 1 1 0 0 0 0 0 1 1 0 1 0 1 2 2 0 0 0 0 1 1 1 1 1 1 1 0 0 0 0 0 1 0 0 1 1 0 0 0 1 0 0 0 0 0 2 0 0 2 0 1 0 0 2 2 0 0 0 2 0 0 1 0 0 0 0 0 0 0 0 0 0 2 1 0 0 0 1 0 1 0 1 2 1 0 0 0 0 1 2 1 2 0 2 0 1 0 1 0 1 2 0 0 2 1 1 0 2 0 0 0 0 0 0 2 0 0 0 0 2 0 0 1 1 1 0 0 1 0 1 1 0 0 0 0 0 0 0 0 1 0 1 0 0 0 0 0 0 0 0 0 1 0 1 1 0 1 0 0 0 0 1 1 2 0 0 1 0 2 0 2 2 2 0 2 0 0 1 2 2 2 0 0 0 1 0 0 1 1 0 0 0 0 0 0 0 1 2 0 1 0 1 2 1 1 0 1 1 0 1 0 1 0 0 0 1 2 0 0 0 0 0 2 0 0 0 0 0 2 0 0 0 1 1 0 0 0 0 0 1 1 0 0 0 1 1 1 2 0 2 2 0 2 2 1 1 1 1 1 0 1 0 0 0 0 0 2 0 1 1 1 0 0 0 0 0 0 0 0 2 0 0 0 1 1 1 1 0 2 2 0 0 0 0 1 0 0 0 0 0 0 1 0 0 0 0 2 0 1 1 2 2 0 0 0 0 1 0 0 0 1 0 2 0 0 1 0 0 2 1 2 2 1 2 2 0 0 0 2 1 1 1 1 1 1 1 1 0 1 0 1 1 0 2 0 0 0 2 0 2 0 2 0 0 0 2 0 1 1 0 1 0 0 0 0 1 1 0 2 2 0 0 1 1 0 1 1 2 2 2 0 0 1 0 1 0 0 0 1 1 1 0 0 1 1 1 1 0 1 1 1 1 1 0 1 0 1 2 1 1 0 1 1 1 0 0 2 2 1 2 2 1 1 1 0 0 0 1 0 0 1 0 0 1 1 0 0 0 1 1 0 0 0 0 0 0 2 0 0 0 0 0 2 2 1 1 0 0 1 0 1 1 0 0 0 0 0 1 0 0 0 0 0 0 0 0 2 0 2 2 2 1 0 0 0 0 0 0 0 1 0 0 0 0 0 0 0 0 0 0 0 2 1 0 0 1 2 0 0 2 0 2 0 0 1 0 1 0 1 1 0 0 0 0 0 0 1 1 1 0 1 0 0 2 1 0 0 0 2 2 2 1 2 0 1 0 0 1 1 1 2 1 1 2 0 1 0 2 0 0 2 0 1 0 1 2 0 0 0 1 0 0 0 0 0 0 0 0 0 1 2 1 1 0 0 2 1 0 1 0 1 0 2 0 0 0 0 0 2 0 2 2 0 1 0 2 2 1 0 0 1 2 1 0 2 2 2 1 1 2 0 2 1 0 0 0 0 0 1 0 0 0 1 1 0 1 0 2 1 1 1 2 1 1 1 0 0 1 1 0 0 0 0 0 2 1 1 2 0 2 1 1 2 2 2 0 2 2 2 1 1 1 0 1 1 1 1 0 0 2 1 2 0 0 1 1 0 0 1 1 1 0 2 2 0 1 1 0 0 0 0 0 2 1 2 1 1 2 2 0 0 0 0 0 0 0 0 1 1 0 0 0 0 1 0 1 0 0 0 0 0 0 0 0 0 1 0 0 0 1 1 1 0 1 0 0 0 0 0 1 0 0 0 2 2 2 2 0 0 0 0 0 1 0 1 1 1 0 1 2 1 2 1 1 0 0 2 0 2 2 2 0 1 1 1 1 0 0 0 1 1 0 0 2 1 0 2 0 0 0 1 1 2 0 0 0 0 0 2 0 1 1 1 2 0 0 1 1 0 0 1 1 1 1 1 2 0 1 1 1 0 1 2 0 0 0 0 0 1 2 0 1 2 2 0 1 0 0 0 0 2 0 0 1 0 0 1 0 1 0 0 0 0 0 0 0 0 1 0 1 0 0 0 0 0 1 2
170 1 0 1 0 0 1 1 0 0 0 0 0 1 0 0 0 0 1 0 0 2 0 2 0 0 0 1 0 2 1 0 0 1 1 0 2 1 0 0 1 1 0 1 0 1 0 0 1 1 0 0 0 0 0 2 0 0 0 0 0 1 0 0 0 0 2 0 1 0 0 0 1 2 1 2 1 2 2 0 2 0 2 2 2 0 0 0 1 2 0 0 2 0 0 0 0 2 1 2 0 1 1 0 2 0 2 2 0 0 0 2 0 0 0 0 0 0 1 1 1 0 1 1 0 1 0 0 1 1 0 0 1 0 0 0 1 0 0 0 1 0 1 0 0 1 0 0 0 1 1 0 0 0 0 0 0 1 2 0 0 1 0 1 1 2 1 0 1 1 1 0 1 1 0 0 2 0 0 1 0 1 0 0 0 0 1 2 1 0 0 0 0 0 2 0 1 2 0 0 0 0 0 2 2 0 2 0 2 1 0 0 0 0 2 2 0 0 2 0 0 0 2 0 0 0 1 0 0 0 1 1 0 0 1 0 0 2 2 1 0 0 2 0 1 1 0 0 0 0 0 0 1 0 0 0 0 1 2 2 2 2 1 1 1 0 1 0 2 2 0 2 0 2 0 0 2 1 1 0 0 1 0 2 0 1 1 2 0 2 0 0 0 1 2 0 0 0 1 0 0 0 1 1 0 0 1 0 1 1 0 2 2 0 1 0 0 0 0 0 0 1 0 0 1 0 1 2 1 1 2 1 0 0 0 0 0 2 0 1 0 1 1 1 0 1 0 0 1 1 1 0 0 0 0 2 1 0 0 0 0 0 1 0 1 1 1 1 1 0 2 0 1 1 0 2 0 1 1 1 1 0 0 1 1 1 0 1 1 0 1 1 0 0 2 0 1 0 2 2 2 2 1 1 0 0 1 2 0 2 0 0 1 0 1 0 1 1 0 0 0 0 1 0 0 1 1 0 0 0 0 0 0 1 1 1 0 0 1 1 2 0 0 2 0 1 1 0 1 1 1 0 0 1 1 0 1 0 0 0 1 1 1 0 0 1 1 2 2 0 2 2 2 0 1 0 0 1 0 0 2 0 2 2 1 0 1 0 0 0 1 1 0 1 1 0 2 2 2 0 2 0 2 1 1 1 1 1 0 1 0 0 0 2 2 0 0 0 0 1 2 1 0 1 0 1 1 2 0 2 0 2 2 2 2 0 0 1 1 1 0 0 1 1 2 1 1 1 1 0 0 0 0 0 0 1 0 0 1 1 0 0 1 0 0 1 1 1 0 0 0 1 1 0 1 1 1 2 2 2 0 0 0 1 0 0 0 0 0 0 0 0 0 1 0 0 0 1 0 0 0 2 1 1 1 2 0 0 0 2 1 0 1 1 0 2 1 0 0 0 0 0 0 0 0 0 2 0 0 0 2 2 0 0 1 0 2 0 2 0 2 1 0 2 2 1 1 0 0 0 0 0 1 0 0 2 0 1 2 0 0 0 2 0 0 1 0 1 0 0 0 1 0 0 0 1 1 1 0 2 0 1 0 0 1 2 1 1 0 1 2 0 1 1 0 1 0 0 2 2 0 0 0 0 1 1 2 2 1 0 0 0 0 0 1 0 0 0 1 1 0 0 1 2 0 0 0 0 2 0 1 0 0 0 0 1 0 1 1 2 0 2 0 0 0 0 0 0 0 0 0 0 0 0 0 0 1 0 2 1 0 0 2 1 0 1 2 1 2 2 1 1 0 1 1 1 1 0 1 1 0 1 1 1 1 1 0 2 2 2 0 2 2 2 1 1 1 0 0 2 1 1 1 1 0 0 1 0 0 2 2 0 1 1 1 1 1 2 2 0 2 2 1 1 0 0 1 1 0 2 1 0 2 2 1 0 0 0 1 0 0 2 0 0 0 0 1 0 0 0 2 2 0 0 0 0 0 0 0 0 0 1 1 1 0 2 0 0 1 0 0 0 0 0 1 0 0 1 2 2 1 1 0 0 0 0 0 2 2 1 0 0 1 0 1 1 2 2 0 0 0 2 0 2 2 0 1 1 0 2 0 0 0 0 1 1 0 1 2 1 0 2 2 1 0 0 0 0 0 0 2 2 0 1 0 1 1 1 1 0 0 0 2 1 1 0 0 0 0 0 2 0 2 0 0 2 2 2 0 0 0 0 1 0 2 0 0 0 2 0 0 0 0 0 0 1 1 0 1 0 0 1 0 0 0 0 0 1 0 0 0 0 1 0 1 0 0 1 2 0 0 0
171 1 0 0 0 0 1 2 0 1 1 1 0 0 0 0 0 0 0 0 0 1 0 2 0 0 0 1 0 1 1 0 2 1 0 1 1 1 1 1 0 1 1 1 0 1 2 0 1 1 1 0 1 1 0 1 0 0 0 1 1 2 0 0 0 0 1 0 1 0 0 0 2 2 2 2 0 2 2 0 1 0 2 0 0 0 1 0 2 2 0 1 2 2 0 2 1 1 0 2 1 2 1 0 2 0 2 2 0 0 0 2 0 2 2 2 1 0 0 2 2 1 1 1 1 0 0 1 2 2 0 1 0 0 1 0 0 0 0 0 0 0 0 0 2 2 1 0 0 0 0 0 0 0 0 0 0 0 0 0 0 1 0 2 2 2 1 0 0 1 1 2 1 1 0 0 2 0 1 1 0 0 0 0 0 0 0 1 0 0 0 2 1 1 1 1 2 2 0 0 0 0 0 0 2 1 2 0 2 0 0 0 1 0 2 2 0 0 2 1 1 0 1 0 0 0 0 0 0 1 0 0 0 0 1 0 1 2 2 2 0 0 1 0 2 2 1 0 0 0 0 0 0 1 0 0 1 0 0 0 0 0 1 1 0 0 1 0 1 0 0 2 0 1 1 0 1 1 2 0 0 1 0 1 1 0 1 1 0 1 1 0 2 2 2 2 0 0 0 0 0 1 2 0 0 0 0 0 1 0 1 0 1 0 1 0 0 1 1 0 0 1 0 0 1 0 1 1 0 1 2 0 0 0 0 0 0 2 0 1 0 1 2 2 0 2 0 0 0 1 1 0 1 0 1 0 1 0 1 1 2 2 1 0 1 0 0 2 2 2 0 2 0 2 0 1 0 1 1 0 2 0 0 1 1 0 0 1 1 0 0 0 1 0 2 0 1 2 0 0 0 0 0 2 0 0 1 1 0 1 0 0 1 1 2 0 0 0 0 0 0 1 0 2 0 2 1 0 0 0 1 0 0 0 0 0 0 2 1 0 0 0 1 1 0 2 1 1 1 0 0 0 0 2 1 1 1 2 1 1 2 2 1 0 0 0 0 1 2 0 2 2 1 1 0 0 0 0 0 0 1 0 0 0 0 0 0 2 1 0 1 0 0 2 2 0 0 1 1 1 0 1 2 2 2 0 1 1 1 1 0 0 1 2 2 0 0 0 1 1 0 2 1 2 2 2 0 2 0 2 0 2 1 1 1 1 1 1 1 1 1 1 1 0 0 1 1 2 2 0 0 0 0 1 1 0 0 0 1 0 0 1 0 0 0 2 2 0 0 1 0 1 0 0 0 0 0 2 2 0 1 0 0 1 0 0 0 0 2 2 1 0 0 0 1 0 0 1 1 1 1 1 1 2 2 2 0 0 0 2 0 0 0 0 2 0 0 0 0 0 0 0 1 1 0 0 1 1 0 0 2 2 0 0 2 0 2 0 1 0 2 2 0 1 1 1 1 0 1 1 1 1 2 0 0 2 0 1 1 0 0 0 0 1 1 2 1 2 0 0 1 0 0 1 1 1 1 1 2 0 0 0 0 1 1 0 1 0 0 1 1 0 0 0 0 0 0 0 1 1 0 0 0 0 2 1 1 2 0 1 0 0 0 0 1 1 0 1 1 1 0 0 1 2 0 2 2 0 1 0 0 0 0 0 0 0 1 0 0 0 0 0 0 0 1 0 1 0 0 0 0 0 0 0 0 1 1 0 1 1 0 0 2 1 1 0 1 2 2 2 0 1 1 0 0 0 0 0 1 1 1 2 0 1 1 1 1 1 1 2 1 1 1 1 0 0 0 1 1 1 0 0 1 0 1 1 2 1 0 0 0 0 0 1 1 2 1 2 2 0 1 1 1 0 0 0 0 2 0 2 1 0 2 2 0 0 0 0 1 0 0 1 0 0 0 0 0 0 0 1 1 0 0 0 1 0 1 0 0 0 0 0 0 0 0 0 1 0 1 0 0 0 1 0 2 0 0 0 2 2 2 2 0 0 1 1 1 1 0 0 0 0 0 0 2 1 1 2 0 0 0 2 0 1 1 1 1 1 0 2 0 0 0 0 1 0 0 0 0 0 0 0 2 1 0 0 0 0 0 0 2 2 0 1 2 0 0 1 1 0 0 0 1 1 1 2 0 0 0 0 2 0 0 2 1 0 1 2 0 0 0 0 1 1 2 0 0 1 2 1 1 0 0 0 0 0 1 0 1 0 0 1 0 0 0 0 0 0 0 0 0 1 0 0 0 0 0 0 1 0 0 0
172 0 0 2 0 1 1 2 0 0 0 1 0 0 0 0 0 0 1 0 0 2 0 1 1 1 1 2 0 2 2 1 0 1 0 0 2 1 0 0 1 1 1 1 0 0 0 0 2 1 0 0 0 0 0 1 1 0 0 1 0 0 1 1 1 0 1 1 2 1 1 2 1 2 0 2 1 1 2 1 1 0 1 0 1 0 1 0 1 1 1 1 1 1 2 2 0 1 0 1 1 2 1 0 2 0 2 2 0 0 1 1 1 1 1 1 1 0 0 2 2 1 2 2 0 1 0 1 2 2 0 0 0 0 0 0 0 1 1 0 1 0 2 0 2 2 1 0 0 1 0 0 0 0 0 0 0 1 0 0 0 1 0 1 1 1 0 0 0 0 2 0 1 1 1 0 2 1 0 0 0 0 0 0 0 0 0 2 0 0 0 2 0 0 2 1 1 2 0 1 0 1 0 1 2 2 1 0 0 0 0 1 1 0 2 2 1 0 1 1 1 0 2 0 1 0 0 1 0 2 1 1 0 0 0 0 0 1 0 0 0 0 2 0 1 1 0 0 0 0 0 0 1 0 0 0 1 1 0 0 0 0 1 1 1 0 1 0 2 1 0 1 0 0 1 1 0 0 0 0 1 1 0 1 1 0 1 2 0 2 0 1 1 2 2 2 0 0 0 0 0 1 2 0 0 0 0 0 1 0 1 0 2 0 0 0 0 0 0 0 2 0 2 2 0 0 2 1 1 1 2 0 0 0 0 0 0 1 1 1 0 1 0 2 0 1 0 0 1 2 2 0 0 0 0 2 0 0 0 0 0 0 1 0 1 0 1 1 1 0 2 0 0 2 1 0 0 0 0 0 0 0 0 1 1 1 0 0 0 0 0 0 1 0 2 0 0 0 1 1 0 1 0 1 0 0 0 1 0 0 0 0 1 0 1 0 1 1 0 1 0 1 0 2 1 2 2 1 1 0 0 2 1 1 1 2 1 1 0 0 1 0 2 0 1 1 1 0 0 0 0 0 0 1 2 1 2 2 2 2 2 2 1 0 0 1 1 1 2 0 0 1 1 1 1 1 0 0 0 1 2 0 1 1 0 0 1 1 1 0 2 0 2 1 0 0 0 2 2 0 1 0 1 1 1 1 1 1 0 2 0 0 0 0 0 0 0 0 0 1 1 1 1 1 0 1 1 1 1 2 0 1 1 1 1 0 0 1 1 1 0 1 2 1 2 2 1 1 1 0 0 0 0 0 0 0 0 1 2 0 1 0 1 0 1 0 0 1 1 0 0 0 0 0 0 0 0 0 0 2 0 0 1 1 0 0 0 0 0 0 0 0 0 0 2 0 1 1 1 1 1 1 0 1 1 2 1 0 0 1 1 0 0 0 1 0 2 0 0 0 0 0 0 0 0 0 2 1 0 0 1 1 1 0 1 2 2 1 0 1 1 0 1 1 1 0 1 1 0 1 1 1 0 1 0 2 0 0 2 1 1 0 1 1 1 1 0 2 0 1 0 0 0 0 1 1 2 0 1 1 1 0 0 1 1 2 0 1 0 1 2 0 1 0 0 0 0 0 0 0 0 0 0 0 0 2 2 1 0 0 0 0 0 0 1 1 0 2 2 2 0 0 0 2 0 1 1 0 0 0 1 1 1 0 0 1 1 0 0 2 1 2 0 0 2 0 2 0 0 0 0 1 1 1 1 0 0 1 1 0 0 1 2 2 0 2 2 0 0 0 0 0 2 0 0 1 0 1 0 2 1 0 2 0 0 0 0 1 1 2 1 1 2 2 1 0 0 1 0 1 1 2 2 0 0 1 0 1 0 1 1 0 1 0 0 2 2 1 2 0 0 0 0 0 0 0 0 1 0 2 1 0 1 1 0 1 0 1 1 1 1 2 2 0 1 1 2 0 0 1 1 1 0 0 0 0 0 0 0 1 0 0 0 0 0 2 1 0 1 0 0 0 0 0 2 0 0 0 2 2 2 2 0 0 0 2 2 2 0 1 1 0 0 0 2 2 2 2 0 0 0 2 0 2 1 1 1 0 1 0 0 0 2 2 2 1 0 1 1 0 1 0 2 2 0 0 0 1 1 1 2 2 1 2 0 0 0 2 2 0 0 0 2 2 2 1 2 2 0 0 2 0 1 1 1 0 1 1 0 1 1 1 0 1 2 0 0 0 0 0 0 0 1 1 0 1 0 1 1 1 0 2 0 1 0 1 1 0 0 0 0 1 0 1 1 0 0 0 0 0 0 0
173 0 0 2 0 1 2 1 0 0 0 1 0 1 0 0 0 0 1 0 1 2 0 2 0 0 0 0 0 1 1 0 2 2 1 0 2 1 1 0 1 0 0 0 1 0 1 0 1 1 0 0 0 0 1 2 0 0 0 0 0 1 1 0 0 0 1 0 1 1 1 1 1 2 0 2 2 1 2 1 0 0 2 1 2 0 1 0 2 2 0 0 1 0 0 0 0 0 0 1 0 2 0 0 2 0 2 1 1 1 0 1 1 1 1 1 1 0 1 1 1 0 2 2 0 1 0 2 2 2 0 0 1 0 0 0 0 0 1 0 0 0 0 0 2 2 1 0 0 0 0 0 0 0 0 0 0 0 0 1 0 1 1 2 0 1 0 0 1 2 0 1 0 2 0 0 2 1 0 0 0 1 0 0 1 1 1 2 0 1 1 2 0 0 2 0 2 2 0 1 0 1 0 1 2 0 2 1 1 0 1 0 2 0 1 2 0 0 1 0 1 1 1 0 0 0 1 0 0 1 0 0 0 1 0 0 1 2 2 2 0 0 2 0 2 2 1 0 1 1 1 1 1 0 1 0 1 0 0 0 0 0 0 1 1 0 0 2 2 0 0 1 0 1 0 0 0 2 2 0 1 2 1 1 1 1 2 1 1 2 0 2 1 2 1 1 0 2 0 1 0 0 1 1 1 0 0 0 1 0 1 0 1 1 1 0 0 2 0 0 0 0 0 0 1 0 1 1 1 1 2 1 0 0 0 0 0 0 2 0 0 0 1 2 0 0 1 1 1 1 1 0 0 0 1 1 1 0 0 1 1 1 2 0 2 0 2 2 2 1 2 0 1 2 1 0 0 0 0 0 1 2 0 1 0 2 0 0 0 1 0 1 1 0 2 0 0 0 0 0 0 0 0 2 0 0 1 2 0 2 0 0 1 1 1 0 0 0 0 0 0 1 0 2 0 1 1 2 2 0 0 2 0 0 0 1 0 1 0 0 2 0 1 0 1 1 2 0 2 0 0 0 0 2 2 0 2 1 1 1 1 2 0 0 0 0 0 1 1 1 1 1 1 2 1 0 1 0 0 1 2 0 2 2 1 0 1 1 0 0 1 1 0 0 0 0 0 1 1 0 1 1 1 1 1 1 1 0 0 0 0 1 0 1 1 0 0 1 0 2 2 1 1 1 0 1 1 1 1 2 0 1 1 1 0 0 0 0 1 0 0 1 1 1 1 0 1 1 1 0 0 0 0 0 0 1 0 1 1 1 0 0 0 1 1 0 0 2 2 1 1 0 0 0 0 0 0 2 2 1 1 0 0 1 0 1 1 1 0 1 0 0 0 0 1 0 1 0 0 0 0 2 1 1 2 2 1 0 0 1 0 0 0 0 1 0 0 0 0 0 0 0 0 1 0 0 0 1 0 0 1 1 1 0 2 1 2 0 1 0 1 0 0 1 1 1 1 0 0 0 0 1 1 1 0 0 0 1 1 0 0 0 2 1 2 2 1 2 1 1 0 2 0 0 0 2 2 0 1 1 0 1 1 0 0 1 1 0 0 2 1 0 1 1 1 0 0 0 0 0 0 0 0 0 2 0 2 2 0 0 1 1 0 1 1 0 0 0 0 0 0 2 0 2 1 0 0 0 0 0 0 1 0 0 0 1 1 1 1 1 0 1 1 1 1 1 2 0 0 0 0 0 0 1 1 0 1 0 2 2 0 0 2 1 0 1 2 1 2 2 1 0 2 0 1 0 0 0 1 1 1 1 1 0 0 1 0 2 1 2 0 1 2 2 1 1 0 1 0 2 1 1 0 0 2 1 1 0 0 2 2 0 1 1 1 2 1 1 2 0 1 1 0 1 1 0 1 1 1 2 0 0 1 1 0 0 0 0 1 0 0 1 1 0 0 0 1 0 1 0 2 2 0 0 0 0 1 0 1 0 0 0 0 0 0 0 0 0 1 1 1 1 1 0 1 0 0 2 2 2 1 1 0 0 0 1 1 1 0 2 2 0 1 0 2 2 2 2 0 1 0 1 1 1 2 2 1 1 1 1 1 0 0 0 1 0 0 1 2 1 0 2 2 2 2 0 2 1 1 1 2 2 0 2 0 0 0 1 1 0 0 0 2 1 0 1 2 0 0 0 2 0 1 1 1 0 1 2 0 0 0 0 0 1 1 0 0 0 1 0 0 0 0 0 0 0 1 0 2 0 0 0 0 1 0 0 0 0 0 0 0 0 1 0 1 0 0 0 1 0 0 0
174 0 0 1 0 0 1 2 0 0 0 1 0 1 0 0 0 0 0 0 0 1 0 1 0 0 0 2 0 2 2 2 0 1 1 1 2 1 0 0 0 2 1 1 0 2 0 0 1 1 0 0 2 2 0 2 0 0 0 2 0 1 1 0 0 0 1 0 1 1 1 1 2 2 2 2 0 2 2 0 2 0 2 2 2 0 0 0 2 2 0 0 1 1 0 1 0 1 0 2 1 2 0 0 2 1 2 2 0 0 0 2 1 2 2 2 1 0 1 1 1 0 2 2 1 1 0 1 2 2 1 0 0 0 0 0 0 0 0 0 1 0 0 0 1 1 0 0 0 0 0 0 0 0 0 1 0 0 0 0 1 1 0 2 0 2 0 1 0 1 1 2 1 1 0 0 1 0 0 0 0 1 0 0 0 0 0 0 0 0 0 1 0 0 1 0 2 1 0 0 1 0 1 0 2 1 1 0 2 0 0 0 0 0 2 2 0 1 1 0 1 1 2 0 0 0 1 0 0 0 1 1 1 1 1 1 0 2 2 2 0 0 1 0 2 2 0 1 0 0 0 0 1 0 1 0 0 0 0 0 0 0 1 2 2 0 0 0 1 0 0 1 1 1 0 1 0 0 2 0 0 1 0 2 0 0 0 1 0 2 0 1 1 2 2 1 0 2 0 0 0 0 2 0 1 0 1 0 2 1 0 1 2 0 1 0 0 1 0 0 1 1 2 1 0 0 1 0 1 1 1 2 0 0 0 0 1 1 1 0 0 0 0 2 0 0 1 0 1 0 0 0 0 1 0 1 2 0 0 1 1 1 2 0 2 1 0 2 2 2 0 2 1 2 0 0 0 0 0 0 2 0 0 1 0 1 0 0 0 0 1 1 1 0 2 0 0 1 0 0 0 0 0 1 0 0 1 0 1 1 0 1 0 1 1 0 1 0 0 1 0 0 1 1 2 0 0 1 1 0 0 1 0 0 0 0 0 1 1 0 1 0 1 0 0 1 2 2 2 0 0 1 0 1 2 1 2 2 1 1 2 1 2 0 0 2 2 2 2 0 1 2 2 1 2 0 0 0 0 0 0 1 2 2 0 2 0 1 1 0 2 0 0 2 1 0 1 1 1 1 1 1 0 1 0 2 1 1 1 0 0 0 0 1 1 0 0 0 1 1 0 2 0 1 0 1 1 0 2 2 0 0 0 0 0 0 0 0 2 2 0 1 2 2 2 1 0 1 1 0 1 1 0 0 0 0 0 0 1 1 0 0 0 1 1 1 1 1 0 1 1 1 0 0 0 0 0 1 1 1 1 0 1 2 0 0 0 0 1 1 0 0 1 2 0 1 0 0 0 0 0 1 0 1 1 1 1 0 0 2 1 0 0 0 2 0 0 0 0 0 0 0 0 0 0 1 1 0 0 0 1 1 0 0 0 0 1 0 0 0 0 1 0 0 1 1 1 0 1 1 0 2 0 2 1 2 0 0 2 1 0 0 1 2 2 2 1 1 2 1 0 1 0 0 1 1 2 0 2 1 0 1 0 0 0 0 0 0 0 2 2 0 0 0 0 0 0 1 0 2 1 1 0 0 2 2 1 2 0 1 0 0 0 0 0 0 0 2 1 1 0 0 1 2 0 1 1 1 1 0 2 2 1 0 0 1 1 0 0 2 1 2 0 0 2 0 2 0 0 1 1 1 0 0 0 0 0 0 2 0 0 0 2 1 0 0 2 0 1 1 1 0 1 0 0 0 0 0 0 1 1 2 0 1 1 1 1 2 0 2 0 2 1 2 0 0 0 0 0 1 1 2 1 0 1 2 0 0 0 2 2 1 1 0 1 1 1 1 2 0 2 2 2 1 1 0 1 1 1 1 1 1 2 2 0 0 0 0 1 0 1 1 1 0 1 1 1 0 0 0 2 2 0 0 1 0 1 1 0 0 2 0 2 0 0 2 0 1 2 0 0 0 0 1 2 1 0 2 2 2 1 1 1 0 0 2 1 0 0 2 2 0 0 1 2 2 2 1 0 0 0 1 0 0 1 2 0 0 0 0 1 0 1 1 2 2 0 1 2 1 0 2 1 1 0 1 1 0 0 0 1 1 0 1 0 1 2 1 2 1 0 0 2 2 2 1 0 1 0 0 2 0 0 2 2 0 2 1 0 0 0 0 0 0 1 1 1 1 2 0 1 1 0 0 1 1 0 0 1 0 0 2 0 1 0 1 1 1 0 1 0 1 0 1 0 1 0 0 0 0 1 2
175 0 0 1 0 0 1 2 1 0 1 0 1 1 0 0 1 0 1 1 1 1 0 2 0 0 0 2 0 2 1 0 0 2 1 1 2 1 0 0 0 1 0 1 0 1 0 0 2 0 0 0 2 2 0 1 1 1 0 1 1 2 1 1 0 0 1 0 0 0 0 0 2 2 2 2 0 2 2 0 2 0 1 1 1 0 1 0 1 1 0 0 1 1 1 2 2 2 0 2 2 2 0 0 2 0 2 1 1 0 0 2 1 1 1 1 1 0 0 2 2 0 2 2 0 1 0 1 2 2 1 1 0 0 0 0 0 0 0 1 0 0 0 0 0 0 0 0 0 1 1 0 0 0 0 1 0 0 0 0 0 1 0 2 0 1 0 1 0 1 1 2 1 1 1 0 2 0 2 2 0 1 1 1 0 0 1 1 0 0 0 0 0 0 0 0 1 2 0 0 0 0 1 1 2 1 1 0 2 1 1 0 1 0 2 2 1 1 1 0 0 1 2 0 0 0 1 0 0 2 0 0 0 0 1 0 1 2 2 1 0 0 2 0 0 0 0 0 0 0 0 0 0 0 0 0 0 0 0 0 0 0 0 1 1 0 0 1 1 1 0 1 0 0 0 0 0 1 1 0 1 2 0 0 1 0 1 1 0 2 0 0 1 2 2 1 0 1 0 1 0 0 2 0 0 0 1 0 0 0 0 2 2 0 1 0 0 0 1 0 0 2 1 0 0 0 0 2 1 1 1 1 0 0 0 0 0 1 1 1 1 1 2 2 0 1 1 0 0 1 1 0 1 0 0 1 2 0 0 1 1 1 0 0 0 0 2 1 1 0 2 0 0 2 0 0 0 1 1 0 1 0 0 1 0 0 0 0 0 0 0 0 0 0 2 1 0 0 0 0 0 0 0 2 2 0 0 0 0 1 0 0 1 0 1 0 1 0 0 1 0 0 0 2 2 2 2 0 0 0 1 0 0 0 0 0 0 0 0 0 1 0 0 2 1 2 2 2 2 0 0 0 0 2 1 1 1 2 1 2 0 0 1 0 0 2 1 2 2 0 1 1 2 0 0 1 0 0 0 0 0 0 0 0 0 1 0 0 0 1 0 1 0 1 0 0 0 1 1 1 0 0 2 1 2 0 1 1 1 0 0 0 0 0 0 0 0 1 0 1 1 2 1 2 0 2 0 2 0 2 0 2 0 0 0 0 1 1 1 1 0 2 2 2 2 2 1 0 0 0 0 0 1 0 1 0 0 1 0 0 0 0 1 1 1 0 0 0 0 0 0 2 1 0 1 1 1 1 1 2 0 0 0 0 0 0 0 2 0 1 0 0 1 1 0 0 2 0 1 1 1 1 2 0 1 1 2 0 0 1 0 0 0 0 0 1 1 0 0 0 0 0 0 0 0 1 1 1 0 0 1 1 1 0 2 2 2 0 2 0 2 2 0 1 2 2 2 0 0 1 0 1 1 0 0 2 0 1 2 0 0 0 0 2 2 2 1 2 1 0 1 0 0 0 1 0 1 1 0 2 0 1 1 0 0 1 2 0 0 2 2 0 0 0 2 0 0 0 2 2 0 0 0 0 0 2 2 1 0 0 2 2 0 0 0 1 0 2 0 0 0 1 0 2 0 1 2 1 0 0 2 2 1 0 0 1 1 0 0 2 1 2 0 0 2 0 2 0 0 0 0 0 0 0 0 0 0 0 1 0 0 0 1 0 0 0 2 2 2 2 0 1 2 0 0 1 0 0 1 1 1 1 2 0 0 1 0 2 0 2 0 1 2 2 0 0 0 0 0 1 1 1 0 0 1 0 0 0 0 2 2 1 0 0 0 1 0 2 2 0 2 2 2 1 0 0 1 1 1 2 1 1 2 1 0 0 0 0 1 0 1 1 2 0 0 0 1 0 0 0 2 2 0 1 0 0 1 0 0 1 1 0 0 0 0 0 1 0 0 0 0 0 0 0 2 0 0 1 1 2 2 2 0 0 0 1 1 2 0 2 2 0 0 0 2 2 2 2 0 0 0 2 0 1 1 1 1 0 0 1 0 0 0 0 1 1 0 0 0 0 0 0 2 1 0 0 1 0 0 0 2 2 0 1 0 1 1 2 2 0 0 0 2 2 2 0 0 0 0 0 2 0 1 1 1 0 0 0 0 0 0 0 0 0 2 1 1 0 0 0 0 0 0 0 0 2 0 0 1 1 0 1 0 1 0 0 0 0 0 0 0 0 0 1 0 0 0 0 0 0 0 1
176 0 0 1 0 1 2 2 1 0 1 1 1 1 2 2 0 0 1 2 2 1 0 1 1 1 2 1 0 2 1 0 1 1 0 1 1 1 0 0 0 0 1 1 0 2 0 0 0 2 1 0 0 1 0 1 0 0 0 1 1 2 1 1 0 0 2 0 1 0 0 0 1 2 1 2 1 1 2 0 0 0 2 2 2 0 0 0 2 2 0 0 1 1 0 1 1 0 0 1 0 2 1 0 2 0 2 2 0 0 0 2 1 2 2 2 1 0 0 2 2 0 0 0 0 0 0 0 2 1 1 0 1 0 0 0 1 1 1 1 2 0 0 0 1 0 0 0 0 0 0 0 0 0 0 0 0 0 0 0 0 0 1 2 2 2 0 0 1 1 1 0 1 1 0 0 0 1 0 1 0 0 1 1 0 0 2 2 1 0 0 1 0 1 2 0 0 2 0 1 0 1 0 0 2 1 1 0 0 0 0 0 1 0 2 2 1 2 0 1 2 1 1 1 1 0 0 0 0 0 0 0 0 0 2 0 0 2 1 1 0 0 0 0 2 2 2 0 0 0 0 0 1 0 0 0 1 0 0 0 0 0 0 0 0 0 1 0 2 2 1 1 0 2 0 1 1 0 1 0 0 1 0 1 0 1 1 1 1 2 0 1 0 2 2 1 0 1 0 1 0 2 2 0 0 0 0 2 1 0 1 2 2 0 1 0 1 1 0 0 1 1 1 0 2 0 1 1 1 2 2 0 0 0 0 0 0 1 1 1 0 0 2 1 0 0 0 0 2 1 1 0 0 1 1 0 1 0 0 1 1 1 2 0 2 2 0 1 1 1 1 1 1 2 1 0 0 1 1 0 1 0 0 0 0 0 0 1 1 0 0 0 1 0 2 0 1 1 0 0 0 0 1 0 0 0 0 0 0 1 0 1 1 1 2 0 0 0 0 0 1 1 0 1 0 0 0 1 1 0 1 1 0 0 0 1 0 1 0 0 2 0 1 1 0 2 2 1 2 0 0 0 0 2 0 0 0 2 1 1 2 1 2 0 0 2 2 1 2 0 1 1 2 1 0 0 0 0 0 0 2 0 0 0 0 1 0 0 0 0 2 0 2 1 2 0 0 1 1 0 0 0 2 1 2 0 2 1 0 2 0 0 0 1 2 0 0 0 1 0 0 2 0 1 0 1 1 0 1 2 0 0 2 2 2 0 2 0 1 1 0 1 1 1 1 1 1 1 1 0 0 0 0 1 1 0 0 0 1 0 1 0 2 0 0 0 0 1 1 0 0 0 2 0 2 1 2 1 1 2 0 0 0 1 1 1 1 1 0 1 1 0 0 1 2 0 0 0 0 0 0 2 1 1 1 1 1 0 0 2 1 0 0 0 1 1 0 0 0 0 0 0 0 0 1 0 1 1 0 0 1 2 0 0 1 1 2 0 1 0 2 2 0 2 2 0 1 0 0 0 0 2 2 0 0 1 0 1 1 1 1 0 0 0 0 0 0 1 2 1 0 1 1 0 0 1 0 1 2 0 1 0 0 2 1 1 1 0 1 2 2 0 0 0 0 0 0 0 1 0 0 1 0 0 1 1 1 2 0 1 0 0 0 0 0 1 0 1 1 1 0 0 0 2 0 0 1 0 0 0 0 0 0 1 0 0 2 0 0 0 0 1 0 0 1 1 2 1 0 1 1 1 0 0 0 0 1 0 1 0 0 0 2 1 0 1 2 1 0 0 0 0 2 0 0 0 0 0 2 0 2 2 1 1 1 0 1 2 1 2 0 2 2 2 0 0 0 0 0 1 1 2 0 0 2 2 1 0 0 1 2 1 0 1 1 2 1 2 2 0 2 2 0 2 0 0 1 2 0 2 1 0 2 1 0 1 1 0 0 0 0 1 1 0 0 0 1 0 0 0 2 2 0 0 1 0 2 0 1 0 0 0 0 0 0 2 1 0 1 0 0 0 0 0 0 0 0 0 1 2 1 1 0 0 0 1 1 0 0 0 0 0 0 1 1 0 2 2 1 0 0 2 1 0 1 2 0 0 1 2 1 0 0 0 1 1 0 0 2 0 0 2 0 0 0 0 0 2 0 0 2 2 0 2 0 0 0 0 0 0 0 0 2 1 1 1 1 0 0 0 2 0 1 1 0 0 1 2 0 0 0 1 0 0 1 0 0 1 2 0 1 0 0 0 0 1 0 0 0 0 0 2 0 1 0 0 0 0 1 0 1 0 0 0 1 0 1 0 1 1 1 2
177 1 0 0 0 0 1 0 0 2 2 0 0 2 2 2 0 0 1 1 1 2 0 1 0 0 0 1 2 1 1 1 1 1 1 1 1 1 0 0 1 1 0 0 0 1 0 0 2 0 0 0 0 0 1 1 0 1 0 1 1 2 0 0 2 2 1 0 1 0 0 1 1 2 1 2 1 0 1 0 0 0 2 1 1 0 0 1 2 2 0 1 1 1 0 0 0 1 0 2 1 2 1 0 2 0 2 1 1 1 0 0 0 0 0 0 0 0 1 1 1 0 1 1 0 1 0 1 1 1 2 1 0 0 0 0 0 0 0 1 0 0 0 0 1 0 0 0 0 1 1 0 0 0 0 0 0 0 0 0 1 0 1 2 2 2 0 1 0 1 1 1 0 2 0 0 1 0 1 1 0 2 2 2 0 0 2 2 1 0 0 0 0 0 2 0 1 2 0 0 0 0 0 0 2 1 2 1 1 0 1 0 0 0 1 2 1 0 1 0 2 2 2 0 0 0 0 0 0 1 0 1 0 0 2 0 0 2 2 2 0 0 2 1 2 2 0 0 0 0 0 0 1 0 0 0 1 0 0 0 0 0 0 1 1 1 1 1 1 1 0 2 0 1 1 0 1 0 0 0 0 2 1 1 0 2 2 1 0 2 0 1 0 2 2 0 1 0 0 0 1 0 2 0 1 0 0 0 0 0 0 0 1 0 1 0 1 0 0 0 0 0 1 0 0 0 0 0 1 1 1 2 0 0 0 0 0 1 1 0 0 0 1 2 0 1 0 1 1 0 1 1 0 1 1 0 0 0 0 2 2 2 1 1 1 1 0 2 2 0 2 0 1 2 1 0 0 1 1 0 0 2 0 1 0 1 0 1 1 1 0 1 0 0 2 0 0 0 0 0 0 0 0 1 0 1 0 1 0 1 0 1 1 0 1 0 0 1 0 0 1 2 0 1 1 1 1 0 0 1 1 0 2 1 1 0 1 1 1 0 2 0 1 0 1 1 1 1 1 0 0 0 0 1 1 0 1 1 1 1 1 1 0 0 0 1 1 0 2 0 0 0 2 1 2 0 1 1 1 0 0 0 0 0 0 0 0 2 2 0 2 0 0 1 0 0 0 2 2 0 0 0 2 1 2 1 2 2 2 0 0 0 1 2 2 0 0 0 2 1 0 2 2 1 0 1 1 0 0 1 1 0 2 0 1 0 1 1 0 1 0 0 0 0 0 2 1 2 2 0 0 0 0 0 1 0 1 1 0 0 0 1 0 0 0 0 0 2 1 0 0 2 0 0 0 1 1 1 1 2 0 0 0 2 0 1 1 0 0 1 1 0 0 1 0 0 0 0 0 0 0 2 0 1 1 2 0 0 0 1 1 0 0 1 1 0 0 0 0 0 0 0 0 0 0 0 0 1 0 0 0 0 0 0 2 1 1 0 2 0 2 1 1 1 2 0 0 0 0 0 0 2 1 1 0 1 0 0 2 0 0 0 1 0 0 1 0 2 1 1 1 1 0 0 1 1 2 0 1 1 0 2 1 1 1 1 1 0 0 2 2 0 1 0 1 0 1 0 2 2 1 1 0 0 2 2 2 2 0 0 0 0 0 0 1 0 0 2 1 1 0 0 0 2 0 1 2 0 1 0 1 1 0 1 0 0 2 0 0 1 0 1 0 0 2 0 2 0 0 0 0 0 0 0 0 0 2 0 2 0 0 0 2 1 0 2 2 2 2 2 0 1 2 1 0 0 0 0 2 1 2 2 0 0 1 1 1 1 0 2 1 0 2 2 1 1 0 1 0 1 1 1 0 0 2 2 0 0 0 1 1 0 1 1 1 2 2 2 2 0 2 2 2 0 0 0 1 1 2 2 2 1 2 1 0 0 0 1 1 0 0 0 1 0 0 0 1 0 0 0 2 2 0 0 0 1 1 0 1 0 0 0 0 0 0 1 0 1 2 0 0 0 0 0 1 1 0 1 2 2 1 1 0 0 0 0 0 0 0 2 2 0 0 0 2 1 2 2 0 0 0 1 0 0 2 2 0 1 0 2 1 0 0 0 0 0 0 2 2 1 0 2 2 0 0 0 0 1 0 0 2 2 1 2 0 0 0 2 2 0 0 1 0 0 0 1 1 0 0 0 2 0 2 0 0 0 0 2 0 0 0 0 0 1 1 1 0 0 0 0 0 0 0 0 0 1 0 0 1 0 0 1 0 1 1 1 2 2 1 1 1 0 1 0 1 0 0 0 0 0 0 1
178 1 0 2 0 0 2 2 0 1 1 1 0 0 0 0 1 0 1 1 1 1 1 2 0 0 0 2 0 2 2 0 0 1 0 0 2 2 0 0 2 0 0 1 0 2 0 0 1 1 1 0 2 2 0 1 1 0 0 2 0 1 2 2 0 1 1 0 1 0 0 1 2 2 2 2 0 1 2 0 1 0 2 1 2 0 0 0 2 2 0 1 0 2 0 1 0 0 0 0 0 1 0 0 2 1 2 1 1 1 0 1 0 2 2 2 0 1 0 1 1 0 1 1 0 0 0 1 2 2 0 1 1 0 0 0 1 0 0 1 0 0 0 0 1 0 0 0 0 0 0 1 0 0 1 1 0 1 1 0 1 1 0 2 1 1 0 0 0 0 2 1 1 1 0 1 1 0 0 0 0 2 0 0 0 0 0 1 0 0 0 1 1 1 1 1 2 2 0 1 0 1 0 0 2 1 2 0 2 0 0 1 2 0 0 2 1 0 1 1 2 1 2 1 1 0 0 1 0 2 1 1 0 0 2 0 1 2 2 1 0 0 2 0 1 1 0 0 0 1 1 1 1 0 0 0 1 0 0 0 0 0 0 0 0 0 1 1 2 2 0 0 0 0 1 2 1 0 1 0 0 2 1 1 0 1 1 2 0 2 0 0 1 2 2 1 1 0 1 0 0 0 1 1 0 0 0 0 1 0 0 0 1 0 1 0 1 2 1 0 0 2 2 0 2 0 2 0 0 0 2 2 0 0 0 0 0 1 1 1 0 1 0 2 0 0 0 1 1 1 1 1 0 1 1 0 2 0 0 2 2 2 0 1 0 0 1 2 2 0 2 0 0 2 0 1 0 0 0 0 1 2 0 1 0 0 0 0 0 1 0 0 2 1 1 1 1 0 0 0 0 0 0 1 1 0 0 0 0 1 0 1 0 0 0 0 0 0 0 1 0 0 0 1 2 1 1 1 1 0 1 0 0 0 0 1 0 0 0 1 1 0 1 1 1 1 2 0 0 0 0 0 0 2 0 0 0 0 0 0 1 1 1 1 0 2 2 1 2 0 1 1 1 2 1 0 0 1 1 0 0 1 1 1 1 1 0 0 0 1 1 0 0 1 0 0 1 1 1 1 0 2 1 0 1 2 2 2 1 1 0 1 1 1 1 0 0 0 2 1 0 2 0 1 0 1 1 2 0 2 0 2 1 1 1 0 1 1 0 0 0 0 1 0 1 2 0 0 0 0 0 0 2 0 2 0 2 0 1 1 1 0 0 1 1 0 0 2 1 0 1 2 0 0 0 0 0 0 0 2 0 0 0 0 0 1 1 0 0 0 0 0 0 0 0 0 0 0 0 0 0 1 0 1 1 2 1 0 1 0 0 0 0 1 0 0 0 0 0 0 0 0 0 0 0 0 2 1 0 0 1 1 1 0 2 1 2 0 1 0 1 0 0 1 2 2 2 0 1 1 0 1 0 0 0 2 0 0 1 0 0 0 2 0 0 2 0 2 0 1 0 0 0 0 0 1 2 0 1 1 1 1 0 0 0 0 1 2 0 0 2 0 1 0 1 0 0 1 0 1 1 0 0 0 1 2 1 1 0 0 0 0 0 2 0 1 0 1 1 1 0 0 0 2 0 1 2 0 0 0 0 0 0 0 0 0 1 1 1 2 1 2 0 0 0 0 0 0 0 0 0 0 0 0 1 1 2 0 1 0 0 0 2 2 0 1 2 1 0 0 0 2 1 1 1 0 0 0 1 1 1 1 1 1 0 2 0 0 0 2 2 0 1 1 1 1 0 0 0 0 0 1 1 0 2 1 1 0 0 1 1 0 1 1 1 2 2 1 1 0 1 1 2 0 0 0 0 1 0 2 0 0 2 1 0 1 1 0 0 0 0 0 0 0 1 0 1 1 0 0 2 1 0 1 0 0 0 0 1 0 0 0 1 1 1 0 1 0 2 0 0 1 0 1 2 1 1 1 2 2 1 1 0 0 0 0 0 1 0 0 0 0 1 0 1 1 2 1 0 0 0 2 0 2 1 1 1 0 0 1 0 0 2 2 2 1 0 0 2 1 0 2 1 0 0 0 0 1 0 0 1 1 0 1 0 1 1 2 2 0 0 0 2 0 0 0 1 1 0 0 2 0 0 1 0 0 0 0 0 0 0 0 0 1 1 0 1 0 2 1 0 0 0 0 0 0 0 0 1 0 0 1 0 1 0 0 1 0 0 0 1 0 2 0 2 1 0 0 1 0 1 1
179 1 0 1 0 0 1 1 1 1 2 0 0 0 0 0 0 0 1 0 0 2 0 1 0 0 0 0 0 1 1 0 0 1 2 0 2 2 0 0 1 1 0 0 0 0 0 0 2 0 0 0 0 0 0 2 0 0 0 1 1 2 1 0 1 1 0 1 2 0 0 1 2 2 2 2 0 1 2 1 1 0 2 2 2 0 0 0 1 2 0 0 0 2 0 2 1 1 0 2 1 2 1 0 2 0 2 2 0 1 0 1 0 1 1 1 1 0 1 2 2 0 0 0 0 0 0 1 1 1 1 0 0 0 0 0 0 1 0 1 0 0 0 0 0 2 0 0 0 1 0 0 0 0 0 0 0 2 0 0 0 0 0 2 1 1 0 1 0 1 0 0 1 1 0 0 2 2 1 0 0 0 0 0 0 0 0 1 1 0 0 0 0 0 0 0 1 2 0 2 0 2 1 1 2 0 2 1 0 0 1 0 0 0 0 1 1 1 0 0 1 0 2 0 0 0 1 1 1 1 1 1 0 0 1 0 0 2 2 2 0 0 2 0 1 1 0 0 0 0 0 0 1 0 0 0 0 1 1 1 1 1 1 1 1 0 0 0 2 1 0 2 0 0 1 1 0 0 1 0 0 1 0 1 0 1 1 0 1 1 1 1 2 2 2 2 0 0 0 0 0 0 1 1 0 1 1 0 1 0 1 0 2 1 2 0 1 0 1 0 0 1 2 1 0 0 0 1 1 2 2 2 0 0 0 1 0 0 2 0 0 0 2 1 0 0 1 0 1 0 0 0 0 0 2 0 1 0 1 0 1 1 2 0 2 0 0 2 2 0 2 0 0 2 0 0 0 0 0 0 0 2 0 0 1 0 0 0 0 1 0 0 1 0 2 0 1 0 0 0 0 0 0 1 0 2 0 1 1 2 1 1 1 1 1 0 0 0 1 0 0 1 1 0 0 1 0 1 1 0 0 1 0 0 0 1 0 2 0 1 1 0 1 1 1 2 1 2 2 0 0 0 0 2 1 0 1 2 2 1 1 1 0 1 0 1 1 1 2 0 0 1 2 0 2 0 1 0 0 0 0 0 1 1 1 0 0 1 0 0 0 1 0 2 0 0 0 1 1 1 1 0 1 0 2 1 2 0 0 1 0 0 1 1 1 0 0 0 2 1 0 2 0 1 0 1 1 2 0 2 0 2 1 1 1 1 0 1 2 2 1 1 0 0 0 1 1 0 0 0 0 0 0 0 1 0 1 1 0 0 0 0 1 0 0 0 0 1 0 1 0 1 1 0 0 0 1 2 2 1 0 0 2 2 0 0 0 0 1 1 0 0 0 0 0 0 0 0 0 0 0 0 0 1 1 1 1 0 1 0 0 0 0 0 2 0 0 0 0 0 0 0 0 0 0 0 1 2 0 0 1 1 1 0 2 0 1 0 0 0 2 1 0 0 0 0 0 0 0 1 1 1 1 1 0 2 0 0 2 0 0 0 2 1 1 2 0 1 0 0 1 0 1 0 0 2 2 2 0 2 0 0 0 0 0 1 0 1 0 1 1 1 0 0 0 0 0 0 1 1 0 0 0 1 0 2 1 2 0 0 1 1 0 0 0 2 1 2 1 0 0 1 0 2 1 0 2 0 1 0 1 1 0 0 0 1 0 1 0 1 0 1 0 0 0 1 1 0 0 0 0 0 0 1 0 1 2 0 2 1 0 0 2 1 1 0 2 1 1 1 0 0 0 0 1 0 0 0 1 1 2 1 2 0 0 0 0 2 0 2 0 1 1 2 0 0 0 0 0 2 1 1 0 0 2 1 1 0 0 1 1 0 2 0 0 2 2 2 2 0 2 2 1 0 0 0 0 1 1 2 1 1 1 2 1 1 0 0 1 0 0 0 1 0 0 0 1 0 1 0 0 0 0 0 0 0 0 0 0 0 1 0 0 0 0 0 1 1 1 0 0 0 0 0 1 0 0 1 2 2 1 1 0 0 0 0 0 1 0 2 2 0 0 1 1 1 1 2 0 0 0 1 0 2 1 1 1 1 2 2 2 0 2 2 2 1 0 2 2 1 1 1 2 1 0 0 1 2 0 0 2 0 1 2 0 1 1 0 0 0 0 0 0 0 0 2 0 0 0 0 1 1 2 0 0 2 2 2 0 0 0 0 0 0 1 0 1 0 2 1 0 0 0 0 0 1 0 0 0 1 0 2 0 2 0 0 0 0 0 0 0 1 0 0 1 0 0 0 1 0 0 2
180 1 0 1 0 0 0 1 0 1 1 0 0 1 1 1 0 0 2 1 1 2 0 2 0 0 0 0 1 2 0 1 0 1 2 1 1 1 0 0 0 1 0 0 0 0 1 0 1 1 0 0 0 0 2 2 0 1 0 0 1 1 0 0 0 0 1 1 1 0 0 0 0 2 0 2 2 1 1 0 1 0 1 0 1 0 0 0 2 2 0 0 0 2 0 1 0 1 0 2 0 1 0 1 2 0 2 2 0 0 1 2 1 1 1 1 1 0 1 1 1 0 1 1 1 0 0 0 0 0 1 0 0 0 0 0 0 0 0 0 1 0 0 0 2 1 0 0 0 1 1 0 0 0 1 1 0 0 1 0 1 1 0 2 0 2 0 0 1 2 0 1 0 2 0 0 2 0 1 1 0 2 1 1 0 0 1 0 0 0 0 0 1 2 0 1 1 1 0 0 0 0 0 1 2 1 1 1 1 0 1 0 1 0 2 2 0 2 1 0 1 1 2 0 0 0 1 0 0 1 0 0 2 0 2 2 0 2 2 2 0 0 2 0 2 2 0 0 0 0 0 0 1 0 1 0 0 1 1 0 0 0 0 0 1 0 0 0 2 1 0 1 0 1 0 0 1 1 2 0 1 2 1 1 0 1 1 2 0 2 0 0 0 2 2 1 0 1 0 0 0 1 2 0 1 0 0 0 1 0 1 0 2 1 2 0 0 1 1 0 1 1 2 1 1 0 1 1 0 0 1 1 0 0 0 0 1 1 1 0 0 0 2 0 1 1 0 0 2 2 2 0 0 1 1 0 2 0 0 1 0 0 1 0 1 0 1 2 2 1 1 1 1 2 1 0 0 0 0 0 2 1 0 1 0 1 0 0 0 1 0 0 1 0 2 0 0 0 0 0 0 0 1 0 0 0 1 0 0 0 0 1 0 0 0 0 0 1 0 0 0 0 1 1 1 1 0 0 0 0 1 0 1 0 0 0 0 0 1 1 2 0 1 1 1 2 2 1 2 0 0 0 0 2 0 0 0 1 2 1 1 2 0 0 0 2 2 2 2 1 0 1 1 2 2 0 0 0 0 2 2 1 0 0 0 0 0 2 0 0 0 0 1 1 1 0 0 1 1 0 0 1 0 0 0 2 2 1 0 1 0 2 0 1 1 0 1 0 1 1 0 2 0 1 0 1 1 1 0 1 0 1 0 0 0 0 0 0 2 2 0 1 2 0 1 2 0 1 1 0 0 0 0 0 1 0 1 0 1 0 1 0 0 0 0 1 1 1 1 1 0 1 1 0 0 0 1 2 2 0 0 0 0 0 1 0 0 0 0 1 0 0 0 1 0 0 0 1 1 1 1 0 0 1 1 2 1 0 1 0 0 0 0 0 1 0 0 0 0 0 0 0 1 1 0 0 1 1 0 0 0 0 0 1 2 0 2 0 0 0 1 1 0 1 1 0 0 1 0 2 1 2 1 1 0 1 0 1 2 0 0 0 2 1 1 1 1 2 1 1 0 1 1 0 0 1 1 0 1 1 0 1 0 0 0 0 1 1 0 1 2 0 0 1 1 0 0 0 0 0 0 0 0 0 2 1 1 2 0 0 2 2 0 0 0 0 0 2 0 0 0 1 0 2 0 1 1 0 0 0 1 1 1 1 0 1 1 0 0 1 0 1 0 0 0 0 0 0 0 0 0 0 0 1 1 0 1 0 0 0 0 0 2 1 1 0 2 1 0 0 0 0 2 1 0 0 0 0 0 2 1 1 0 0 0 2 0 2 1 2 0 2 2 2 0 0 0 0 0 2 2 2 1 0 1 1 1 0 0 1 2 1 0 2 2 0 2 2 2 0 2 2 1 0 0 0 0 1 1 2 0 0 1 1 0 0 0 0 0 1 1 1 0 0 0 0 0 0 0 0 2 2 0 0 0 0 1 0 0 0 1 0 0 0 0 1 1 0 1 0 0 0 0 0 1 2 0 1 1 0 0 0 0 0 0 0 0 1 0 2 2 0 0 0 1 1 2 2 0 0 0 2 0 2 1 1 1 1 1 2 2 0 0 0 0 0 0 1 1 1 0 1 1 1 0 0 0 1 0 0 2 1 0 2 0 0 0 0 2 2 0 0 2 2 2 1 1 0 0 0 2 0 1 1 0 0 1 2 0 0 0 0 0 0 1 0 1 0 1 0 0 0 0 0 1 0 1 0 2 0 0 0 0 1 0 0 0 0 0 0 0 0 0 0 0 0 0 0 0 0 0 0
181 1 0 2 0 0 1 2 0 0 0 1 1 1 1 1 0 0 0 0 0 2 0 2 0 0 0 0 1 2 0 1 0 1 0 1 1 1 1 0 0 0 2 2 0 2 0 0 1 0 1 0 0 1 0 2 0 0 0 1 0 0 1 0 0 0 1 0 2 1 1 2 2 2 2 2 0 0 2 1 0 0 2 1 1 0 0 0 1 1 0 0 1 1 0 1 1 1 0 2 0 2 0 0 2 1 2 0 2 0 0 2 0 2 2 2 0 0 2 0 0 0 1 1 0 1 0 1 2 1 1 1 0 0 1 1 1 0 0 2 0 0 0 0 0 0 0 0 0 2 1 0 0 0 0 0 0 0 0 0 1 0 0 2 2 2 0 1 0 2 0 0 1 1 1 0 2 2 0 1 0 1 0 0 0 0 0 1 0 0 0 1 1 1 0 1 2 2 1 0 0 0 1 0 2 2 1 0 1 0 0 0 2 0 1 2 0 1 2 0 2 2 1 0 1 1 1 0 0 2 0 0 1 1 2 1 0 2 2 2 0 0 2 1 1 1 0 2 2 1 0 0 0 0 0 0 1 1 1 0 0 0 1 1 1 0 1 0 1 0 0 1 0 1 0 0 0 1 2 0 0 1 1 1 0 0 1 1 0 2 0 0 0 2 2 0 1 1 0 1 0 0 2 0 1 0 0 0 1 0 0 1 2 2 2 0 0 1 0 0 1 1 1 1 1 0 1 0 2 2 2 0 0 0 0 0 0 2 0 1 0 0 1 1 1 0 1 0 1 1 1 0 0 0 2 0 2 0 0 1 1 1 2 0 2 0 2 2 2 0 2 0 1 2 1 0 0 0 0 0 1 1 0 0 0 0 0 0 0 0 0 0 1 0 2 0 1 1 1 1 1 1 1 1 1 0 1 1 0 2 0 0 1 0 1 1 1 0 0 0 0 2 1 0 0 2 0 1 1 0 0 1 0 0 0 1 0 0 1 1 2 0 2 0 1 2 1 1 1 0 0 1 0 2 1 1 1 0 1 0 2 1 0 1 0 2 2 0 2 0 0 1 2 0 2 0 0 0 0 0 2 0 0 0 0 2 0 2 1 0 1 0 0 1 1 0 0 1 1 1 1 1 2 1 1 0 2 0 0 1 0 0 0 2 2 0 0 0 0 1 1 1 0 2 0 2 0 1 1 2 0 1 1 0 0 0 0 0 0 0 1 1 0 0 0 1 0 1 1 0 0 0 1 1 1 1 0 1 1 1 1 0 1 0 0 0 0 2 2 0 0 0 1 0 1 1 1 2 2 2 0 0 0 0 1 1 1 0 0 0 0 0 0 1 0 0 0 0 0 0 0 1 0 2 2 2 1 0 0 2 1 0 0 1 0 0 0 0 1 0 1 0 0 1 0 1 0 2 0 0 0 1 1 0 2 1 2 1 0 2 1 0 0 1 0 0 0 0 0 1 0 1 1 1 1 2 0 0 2 0 0 0 1 2 2 2 1 2 1 0 0 0 0 0 0 2 2 0 1 1 1 0 1 0 0 0 2 0 0 1 1 0 0 1 0 0 0 1 0 2 1 0 0 0 0 2 2 1 1 0 1 1 0 0 0 2 0 1 1 1 0 1 0 1 1 0 0 0 0 1 1 1 0 0 0 0 0 0 0 1 0 1 0 0 0 0 0 0 0 0 0 0 0 0 0 1 1 0 1 0 0 0 2 2 2 0 2 1 1 1 0 0 1 1 0 0 0 0 0 2 1 1 1 0 0 0 0 1 1 2 1 1 1 1 1 1 0 2 0 2 2 2 0 0 2 0 1 0 0 1 1 0 0 0 2 0 1 2 2 1 1 2 0 0 0 0 0 1 1 2 0 0 2 1 0 0 0 0 0 0 0 0 0 0 0 0 0 0 2 0 0 0 1 0 0 0 0 0 0 1 0 0 0 0 0 1 0 1 1 0 1 1 2 0 1 0 0 0 2 2 2 2 0 0 0 2 2 1 0 1 1 1 0 0 1 1 2 1 1 0 1 2 0 0 2 2 1 0 0 0 0 0 1 1 1 1 0 1 1 1 0 1 2 1 0 1 2 2 0 0 2 2 0 1 0 0 0 1 1 0 1 0 2 0 1 1 1 0 1 0 2 0 1 1 1 0 0 1 0 1 0 1 0 1 2 0 2 1 2 1 0 0 0 0 0 2 0 0 2 1 1 0 0 1 0 0 0 0 0 1 0 0 0 0 1 0 0 0 1 0 0 0
182 1 0 1 0 0 1 1 0 1 1 0 0 0 0 0 0 0 0 1 1 2 0 2 0 0 0 1 0 2 1 0 1 1 1 1 1 2 1 0 0 0 0 1 1 2 1 0 1 1 1 0 1 1 0 2 0 1 0 0 0 1 1 2 1 0 0 1 1 0 0 0 1 2 0 2 2 0 0 0 0 0 2 1 2 0 0 1 1 2 1 1 0 2 0 2 2 2 0 2 2 2 0 0 2 1 2 1 1 0 0 1 0 1 1 1 0 0 0 2 2 0 1 1 1 0 0 2 2 2 1 0 0 0 0 0 0 0 0 0 2 0 0 0 1 1 0 1 1 2 1 1 0 0 0 0 0 0 0 0 1 1 0 2 1 2 0 1 0 1 1 0 0 2 0 0 1 0 0 0 0 0 1 1 0 0 1 0 0 0 0 0 0 1 2 0 0 2 0 1 0 1 0 0 2 0 2 0 2 1 1 0 0 0 1 2 1 0 0 1 2 1 2 0 0 0 2 1 0 0 0 0 0 0 1 0 0 2 1 1 0 0 1 0 2 2 0 0 0 0 0 0 2 0 0 0 0 1 0 0 0 0 0 0 0 1 0 1 0 0 0 2 1 1 2 2 0 2 2 0 1 2 0 1 0 0 0 1 0 2 0 0 0 1 1 0 0 1 0 0 0 1 1 1 0 0 0 0 1 0 1 1 2 0 0 0 1 1 1 0 1 2 0 0 1 0 2 1 1 1 1 2 1 0 0 0 0 1 1 0 1 2 1 2 0 1 1 0 1 0 0 0 0 0 2 0 1 0 1 0 1 1 1 0 1 2 0 2 2 1 1 1 1 2 0 0 0 0 0 0 2 0 0 0 1 1 0 0 0 0 0 0 1 0 2 2 0 1 2 2 2 2 0 2 1 0 0 0 0 2 0 0 1 0 1 1 1 1 0 1 0 1 0 2 1 2 2 1 1 0 2 0 0 2 1 1 1 0 1 2 2 0 1 1 0 2 1 2 2 1 1 2 0 1 1 0 1 1 1 0 1 2 1 0 0 1 1 0 2 0 0 0 2 1 0 2 0 0 0 0 1 0 1 1 0 1 0 2 1 0 1 0 1 2 1 0 0 0 0 2 0 1 1 1 1 1 1 1 1 0 0 0 0 1 1 0 0 1 1 2 1 2 0 1 0 1 1 1 0 1 0 1 1 1 1 0 1 0 2 2 1 0 2 2 2 1 0 0 1 1 0 1 0 0 0 1 0 1 0 0 0 1 1 0 0 0 0 0 0 0 0 1 1 0 0 0 1 0 0 2 0 0 1 1 0 0 0 0 1 1 0 0 0 0 1 0 1 1 1 0 0 2 1 1 2 2 0 0 0 2 0 1 0 1 1 2 0 0 0 0 0 0 0 0 0 1 1 0 0 0 1 1 0 0 1 0 2 0 0 1 1 1 0 0 2 2 2 0 1 1 0 2 0 2 0 2 0 0 2 0 0 0 1 1 1 1 1 2 0 0 0 0 0 1 1 2 1 0 1 1 0 2 0 0 0 1 2 1 1 1 2 0 2 0 0 0 0 0 1 2 0 2 0 0 1 1 1 2 0 0 0 0 0 0 1 0 0 2 1 1 0 0 0 2 0 0 1 0 1 0 0 0 0 0 1 0 1 0 0 1 0 1 0 0 0 0 0 0 0 1 1 1 0 0 0 2 0 0 1 0 0 0 2 0 1 0 2 1 2 2 0 1 2 1 0 1 1 0 1 0 1 2 1 0 1 0 0 0 0 2 2 0 2 2 0 0 0 2 0 2 2 2 0 1 1 1 1 0 0 2 2 0 1 0 1 1 1 2 1 0 1 1 0 0 0 0 1 1 0 2 1 0 2 0 0 0 0 0 1 0 1 1 1 0 0 0 1 0 0 0 2 2 0 0 0 0 0 0 0 0 0 0 0 0 0 0 0 0 1 0 0 0 0 1 2 1 0 1 1 2 2 2 0 0 0 0 0 1 0 2 2 0 0 0 2 2 2 2 0 1 0 0 0 1 1 1 0 0 0 0 0 0 1 1 1 0 0 1 1 1 0 1 1 0 1 0 1 1 0 0 1 1 1 1 0 1 1 1 2 1 0 0 1 0 1 0 1 0 0 0 1 0 1 0 1 0 1 1 0 1 0 1 0 0 1 0 0 0 1 0 0 0 0 0 0 0 1 0 1 1 0 2 0 0 0 0 0 0 0 0 0 0 0 0 0 1 0 0 0 1 0 0
183 1 0 2 0 0 1 1 1 0 1 0 0 0 0 0 0 0 1 1 1 1 0 1 0 0 0 2 1 1 1 0 1 2 0 0 2 0 0 0 2 0 1 0 0 1 0 0 2 1 0 0 0 0 0 2 0 0 1 1 1 2 2 1 1 0 0 0 2 1 0 1 1 2 1 2 1 1 2 1 0 0 2 1 2 0 1 0 2 2 0 1 1 2 0 2 0 1 0 2 1 2 0 0 2 0 2 1 1 0 0 2 1 2 2 2 2 0 1 1 1 0 1 1 0 1 0 2 2 2 1 1 0 0 0 0 0 0 0 0 0 0 0 1 2 2 0 0 0 1 0 0 0 0 0 0 0 2 0 1 0 0 0 2 0 2 0 1 0 1 1 2 1 1 1 0 2 1 1 1 0 1 1 1 0 0 1 1 0 0 0 1 0 0 0 0 2 2 1 1 0 1 0 0 2 2 0 0 1 1 1 0 0 1 0 2 1 2 0 0 2 1 2 0 0 0 0 0 0 1 0 0 0 0 1 0 1 2 2 0 0 1 2 0 1 1 0 0 0 0 0 0 2 0 0 0 1 0 0 0 0 0 0 1 1 0 0 0 2 2 0 1 0 1 0 0 1 0 1 0 0 1 1 2 0 2 2 1 0 2 0 0 0 1 2 1 0 1 0 1 1 0 2 0 0 0 0 1 2 0 2 1 2 0 2 0 0 0 1 0 0 2 1 0 1 0 1 1 0 0 2 0 0 0 0 0 0 1 1 0 0 0 1 2 1 0 0 1 1 1 1 0 0 1 0 1 0 0 1 0 1 1 2 0 2 1 0 2 2 0 2 0 1 2 1 0 0 2 2 0 1 0 0 1 0 1 0 0 0 0 0 0 0 0 0 2 0 0 1 1 1 1 0 2 1 0 0 0 0 1 0 1 0 0 0 0 1 0 0 0 1 2 0 1 1 1 1 2 2 0 0 1 0 0 0 0 0 0 1 2 1 0 1 1 1 2 1 2 2 0 0 0 0 2 0 0 0 0 0 0 1 1 1 0 0 1 1 1 2 0 1 1 2 0 2 0 1 0 0 1 1 0 2 2 1 1 0 1 0 0 0 0 2 1 0 0 0 1 1 0 1 1 1 0 1 1 2 2 2 0 0 0 0 0 0 0 0 1 1 2 1 2 0 2 0 2 0 2 0 2 0 2 2 1 2 0 0 1 1 1 0 2 1 1 1 2 0 0 1 1 0 1 0 0 1 1 0 0 0 1 0 0 1 1 1 0 0 1 0 1 0 1 0 0 0 0 0 2 2 0 1 0 1 2 0 0 0 0 1 1 0 0 1 0 1 0 1 0 0 0 0 1 0 2 2 2 0 0 0 2 2 0 0 1 0 0 1 0 0 0 0 0 1 1 0 0 0 0 0 0 2 2 1 0 1 0 2 0 1 0 2 1 0 1 2 2 2 2 0 1 1 1 0 2 0 2 0 0 1 0 0 0 0 1 1 2 0 2 0 0 0 0 0 0 0 2 2 0 1 1 1 2 0 2 1 2 1 1 0 0 1 0 0 0 1 0 0 1 0 2 1 1 0 0 0 2 2 2 0 0 0 0 0 0 0 0 0 1 1 1 0 0 0 2 0 0 0 1 0 1 2 1 0 0 0 0 1 0 0 0 0 0 0 0 1 0 1 0 0 0 0 0 0 1 1 0 1 0 2 0 0 0 2 0 0 0 1 2 2 2 0 1 2 0 2 1 0 0 2 1 2 2 1 0 0 1 0 1 1 2 1 1 0 0 0 0 0 1 0 1 1 2 0 0 2 1 1 0 1 1 2 0 1 1 1 2 2 2 2 0 2 2 0 0 0 0 0 1 0 1 0 0 2 0 0 0 0 0 0 0 1 1 1 0 0 0 1 0 0 0 2 2 0 0 1 0 1 0 0 0 0 1 2 1 0 2 0 0 1 0 0 0 0 0 1 1 0 1 2 1 2 1 0 0 0 0 0 1 1 1 1 0 0 0 2 2 2 2 0 0 0 2 0 2 2 0 1 0 0 1 0 0 0 0 1 0 0 1 1 1 0 1 2 1 0 0 1 2 0 0 2 2 0 1 1 1 0 2 2 0 0 0 2 1 1 1 0 0 0 0 1 1 0 2 1 0 1 2 0 0 0 1 0 0 0 1 1 0 1 0 0 0 1 1 0 0 0 1 1 0 0 1 0 0 0 0 0 0 1 0 1 0 0 1 1 0 0 0 1 1 2 2
184 1 0 1 0 0 1 1 0 1 1 0 0 1 1 1 0 0 1 1 1 1 0 1 0 0 0 1 1 2 1 0 1 1 0 1 1 1 0 0 0 1 0 0 1 0 1 0 0 2 0 0 0 1 0 2 0 0 1 2 0 1 1 0 1 2 1 0 2 0 0 1 1 2 0 2 2 2 2 0 2 0 2 1 2 0 0 0 1 2 0 0 0 1 0 1 1 2 0 2 1 2 0 0 2 1 2 1 1 0 0 1 1 2 2 2 1 1 0 0 0 0 1 1 0 1 0 2 2 2 0 0 1 0 0 0 0 0 0 1 1 0 1 0 0 1 1 0 0 1 1 0 0 0 1 1 1 0 0 0 0 0 0 2 1 2 0 0 1 1 1 1 2 0 0 0 1 0 0 0 0 1 0 0 1 1 0 1 0 0 0 1 0 0 2 0 0 2 0 1 0 1 0 1 2 0 2 0 0 0 0 1 1 1 2 2 0 1 1 1 2 1 1 0 0 0 0 1 0 1 1 1 0 0 1 0 0 2 2 1 0 0 2 1 1 1 0 0 1 1 1 1 2 0 0 0 0 1 0 0 0 0 0 2 2 0 0 0 0 0 0 2 1 1 0 0 0 1 2 0 1 1 0 2 0 1 2 2 0 2 0 0 1 2 1 1 0 2 0 1 0 0 2 0 0 0 1 1 1 1 0 1 2 0 1 1 0 0 0 0 0 1 0 0 0 0 1 2 0 0 2 1 1 1 0 0 0 0 2 2 0 0 1 2 0 1 0 0 1 0 0 0 1 0 1 0 0 0 0 2 2 2 2 0 2 0 0 2 2 0 2 0 1 2 0 0 0 0 0 0 0 1 0 0 0 0 0 0 0 0 0 0 0 0 2 0 0 0 0 0 0 0 0 1 0 0 0 0 0 2 0 0 0 0 0 0 1 0 0 0 1 2 1 2 1 0 1 0 0 0 0 0 0 0 0 0 0 0 0 0 0 0 0 2 0 0 2 1 1 0 0 1 0 2 1 1 1 1 1 1 1 2 1 0 0 0 0 2 1 1 1 2 1 1 1 0 1 2 2 0 0 0 0 0 0 1 0 1 0 0 0 0 0 1 0 0 0 2 2 0 1 0 2 1 2 1 2 1 2 0 0 0 1 2 2 0 0 0 0 0 0 2 2 2 2 2 0 1 0 1 0 1 0 0 0 0 0 0 1 1 1 2 1 2 2 2 0 1 1 0 0 0 0 0 1 0 0 1 0 0 0 0 0 2 2 0 0 0 0 0 0 0 1 0 0 0 1 2 2 1 0 0 1 2 0 1 1 0 1 1 0 0 0 0 1 0 0 0 0 1 0 2 0 2 0 2 2 0 0 2 0 0 1 1 0 1 1 0 0 0 0 0 0 0 0 0 2 1 0 0 1 1 0 1 1 0 2 1 0 0 1 0 0 1 2 1 1 1 0 1 1 1 0 2 1 2 0 0 1 0 0 0 1 0 2 2 0 2 0 0 0 1 1 0 1 1 2 1 1 1 0 1 0 1 1 1 0 1 0 1 2 0 1 0 0 0 0 0 1 1 0 0 0 0 2 1 1 2 0 0 0 0 0 0 1 0 0 1 0 0 0 1 0 2 0 1 2 0 1 0 1 1 1 0 0 0 1 1 0 1 0 0 0 0 0 0 0 0 0 1 0 0 0 0 0 0 0 0 1 0 0 0 2 1 1 0 1 2 1 1 0 1 2 0 1 1 0 0 0 2 0 1 0 0 0 2 0 1 0 2 1 0 1 1 0 0 0 0 0 1 1 1 0 0 2 1 0 0 0 1 2 1 1 1 1 2 2 1 2 0 0 1 2 0 0 0 0 2 1 2 0 0 2 2 0 0 0 0 0 0 0 0 1 0 0 0 1 0 0 0 2 2 0 0 0 0 0 0 1 1 0 0 0 0 0 0 0 0 1 0 0 0 0 1 2 1 0 0 2 2 2 2 0 0 0 0 0 2 0 1 1 0 0 0 0 0 2 1 0 0 0 2 0 2 2 0 0 0 1 1 0 0 0 0 2 1 0 0 2 0 0 2 2 1 1 0 0 1 0 0 2 1 0 1 0 0 0 1 1 0 0 0 2 1 0 0 0 0 0 0 2 0 2 0 0 0 0 1 0 1 1 2 0 0 2 1 1 0 1 0 0 0 1 1 1 1 0 1 1 1 0 2 0 0 0 1 1 1 1 0 1 0 0 0 0 0 1 0 0 0 0 2
185 0 0 1 0 0 1 1 0 0 0 0 0 1 1 1 0 0 1 0 1 1 0 2 0 0 0 1 1 2 0 1 1 1 2 1 1 1 0 0 1 1 0 1 1 1 1 0 0 2 0 0 0 0 1 2 0 1 0 0 1 1 1 1 1 1 1 1 1 0 0 0 2 1 2 1 0 0 2 1 0 0 2 0 0 0 0 1 1 1 1 1 1 0 0 2 0 0 0 2 1 2 0 0 2 0 2 1 1 0 0 1 0 0 0 0 0 0 0 1 1 0 2 2 0 0 0 2 2 2 1 0 0 0 1 1 0 0 0 0 0 0 0 0 1 1 0 0 0 1 1 1 0 0 0 0 0 0 0 0 0 0 0 2 2 2 0 0 0 0 2 0 0 2 0 0 2 0 1 1 0 0 1 1 0 0 1 0 0 0 0 0 0 1 2 0 2 1 1 0 0 0 0 1 2 0 2 1 1 0 1 0 1 0 1 2 0 2 1 0 0 0 2 0 2 2 0 1 0 2 1 1 0 1 1 0 1 2 2 2 0 0 2 1 1 1 0 0 0 0 0 0 1 0 1 0 0 0 0 0 0 0 0 0 0 0 0 0 1 1 0 1 0 2 1 0 0 1 2 0 1 1 0 1 0 1 1 0 0 1 1 0 0 2 2 0 1 0 0 0 0 1 1 1 0 0 0 0 1 0 1 0 2 0 2 0 0 1 1 0 0 2 2 1 0 0 1 1 1 1 2 2 0 0 0 0 0 0 2 2 1 1 0 1 0 1 1 1 1 1 1 1 1 0 0 1 0 0 0 2 2 1 1 0 1 0 0 0 0 0 2 0 1 2 0 0 0 0 0 0 2 0 0 1 0 0 0 0 0 1 0 0 0 0 2 1 0 1 0 0 0 0 2 1 0 0 1 1 0 2 0 0 0 0 0 0 0 1 0 0 1 2 1 1 0 1 0 0 0 0 1 0 1 1 1 0 0 1 0 0 0 0 1 1 1 0 2 1 1 0 0 0 0 2 0 0 0 1 2 0 0 2 0 1 0 1 1 2 1 1 1 2 0 2 1 1 0 0 0 0 1 0 0 0 0 1 0 0 0 0 1 1 1 2 1 0 1 1 1 1 0 1 1 0 1 2 2 2 0 1 0 1 0 2 2 0 0 1 0 1 1 2 1 2 0 2 0 0 1 1 0 0 2 2 2 0 1 0 1 1 0 1 1 1 1 2 1 1 2 1 0 1 1 0 1 1 1 0 1 0 1 0 0 0 0 2 2 2 1 0 0 0 0 0 0 0 0 1 1 2 0 0 0 2 0 0 0 0 2 2 1 0 0 1 2 0 0 1 1 1 1 1 1 0 0 1 2 0 0 2 1 0 0 0 0 0 0 0 0 0 0 0 1 1 0 0 1 0 0 0 1 1 1 0 1 0 1 0 1 0 1 0 0 1 1 1 1 0 0 1 0 0 1 0 0 1 0 0 2 1 1 1 2 2 2 2 0 2 0 0 0 2 0 1 1 2 1 1 2 0 0 1 0 1 0 1 1 0 0 1 1 0 0 0 0 0 0 0 0 1 1 0 0 0 2 0 1 2 0 0 1 1 0 1 0 0 0 2 1 1 0 1 1 2 0 0 0 0 1 0 2 1 0 0 0 0 1 1 1 2 1 2 0 0 0 0 0 1 0 0 0 0 0 1 1 0 0 1 1 1 0 0 2 1 0 1 2 1 1 1 0 0 2 1 0 0 0 0 0 2 0 0 0 1 1 0 1 2 0 2 0 1 0 1 0 0 0 0 1 2 0 0 1 0 1 1 0 1 0 1 1 0 1 0 1 1 1 0 1 0 1 1 0 0 0 0 1 1 0 2 0 0 1 0 0 0 0 0 2 0 1 1 1 1 0 0 1 0 0 0 2 2 0 0 0 1 1 0 0 0 0 0 1 0 0 1 1 1 0 0 1 1 1 0 2 0 0 0 2 2 2 2 0 0 0 0 0 2 0 1 1 0 1 0 2 2 2 2 0 0 0 2 0 2 2 0 1 1 0 2 0 0 0 0 1 1 0 1 2 0 0 2 2 1 0 0 2 1 0 0 2 2 0 2 0 0 0 0 2 2 0 0 1 0 1 0 1 0 0 1 2 0 1 1 1 0 0 1 0 0 0 0 0 0 1 1 1 0 2 0 0 0 0 0 0 0 0 0 1 0 0 1 0 0 0 0 0 1 0 0 1 1 1 0 1 1 0 0 0 0 1 1
186 0 0 2 0 0 1 1 0 0 0 0 0 1 1 1 0 0 0 2 1 2 0 1 1 1 1 1 0 2 0 0 0 1 1 1 2 1 1 0 1 0 0 0 0 0 1 0 1 1 1 0 1 1 1 1 1 0 0 0 1 2 1 1 1 0 2 0 2 0 0 0 2 1 2 1 0 0 2 2 0 0 2 1 1 0 0 1 1 1 0 0 2 1 1 1 0 0 0 2 0 2 0 0 1 1 1 1 1 0 0 2 0 1 2 2 0 0 1 1 1 0 1 1 0 1 0 2 2 2 1 1 0 0 0 0 0 0 1 0 0 0 0 0 1 1 0 0 0 1 0 0 0 0 0 0 0 1 1 0 0 1 0 1 1 1 0 0 1 1 1 0 1 1 1 0 2 1 0 0 0 1 1 1 1 1 1 1 0 1 1 1 0 1 2 0 2 2 0 2 0 2 0 0 2 1 2 0 1 0 1 0 1 0 0 2 0 1 2 1 1 0 2 0 0 0 0 0 0 1 0 0 0 0 2 0 0 2 1 0 0 0 2 0 2 2 1 0 1 1 1 1 0 0 0 1 1 1 1 1 1 1 0 2 2 0 0 0 2 1 0 2 0 1 0 0 0 0 0 1 1 1 0 2 0 1 1 1 0 2 0 2 0 2 2 0 2 0 0 0 0 0 2 0 0 0 0 0 1 0 1 0 2 0 1 0 0 1 0 0 2 0 0 0 0 0 1 1 0 0 1 1 0 0 0 0 0 1 1 1 0 1 2 1 0 1 1 0 1 1 1 0 1 0 1 0 0 0 1 1 2 2 1 1 1 0 1 1 1 0 2 0 0 2 0 0 0 0 0 0 1 1 0 1 0 1 0 0 0 0 1 0 1 0 2 1 0 0 0 0 0 1 1 0 0 1 0 0 0 0 0 1 1 0 1 0 1 0 1 0 0 0 1 1 0 0 0 0 0 1 1 0 0 0 0 1 0 0 1 0 2 0 1 1 0 1 1 1 1 0 0 0 0 2 0 0 0 0 0 0 1 1 2 0 0 0 0 1 1 1 0 0 2 0 1 0 0 0 0 0 0 0 1 1 1 0 0 0 0 0 1 1 0 1 0 0 0 1 2 1 1 1 1 1 1 1 1 0 1 0 1 0 0 0 0 0 0 1 0 1 1 2 1 1 0 1 1 1 0 2 0 2 2 2 2 0 0 1 2 2 1 1 2 2 2 2 1 1 1 0 0 0 0 0 1 1 1 0 1 0 0 0 0 1 1 0 0 1 1 0 0 0 0 0 0 0 0 2 2 0 0 0 0 0 1 1 1 1 0 2 0 1 1 1 1 0 1 1 1 2 2 0 0 1 2 2 2 0 1 0 0 0 0 0 2 0 1 0 0 0 0 0 0 0 0 1 1 0 0 0 0 0 0 0 2 0 2 0 0 0 1 2 0 1 2 1 2 0 0 0 0 1 0 1 0 2 0 0 1 1 1 1 0 2 2 2 1 2 1 0 1 0 0 0 0 2 2 1 1 1 0 1 0 1 1 1 0 0 1 2 2 0 1 0 0 0 0 0 2 2 0 1 0 0 1 2 2 2 0 0 1 1 0 0 0 0 0 1 1 1 0 0 0 2 0 0 1 0 1 0 1 1 1 0 0 1 1 1 0 2 0 0 1 1 1 0 1 1 0 0 0 0 0 0 0 0 0 0 2 1 0 1 2 2 0 1 2 1 1 1 0 0 2 1 0 0 0 0 1 1 1 2 0 1 1 1 1 1 0 1 0 0 1 2 0 0 0 0 0 0 0 0 1 0 1 1 0 1 0 0 0 0 0 1 1 2 1 2 2 1 0 1 1 1 0 0 2 0 1 1 1 1 0 1 1 2 1 0 1 0 0 1 1 0 0 0 0 0 0 0 1 1 0 0 1 0 2 0 0 0 1 1 0 0 0 1 1 0 1 0 0 0 0 0 1 1 0 0 1 1 0 0 0 0 0 1 1 2 1 2 2 0 0 0 2 2 2 2 0 0 0 2 0 2 2 0 2 0 0 2 0 0 1 1 1 0 0 1 2 1 0 2 2 1 0 0 1 0 1 1 1 2 0 2 0 0 0 1 1 0 0 0 2 0 1 1 1 0 0 0 1 0 1 0 0 2 2 2 1 1 1 1 1 0 1 0 0 0 1 0 0 0 0 0 1 1 0 0 0 0 0 2 0 1 0 0 0 1 0 1 0 0 0 0 0 0 0 0 0 1 1 1
187 0 0 2 0 0 2 2 0 1 1 0 0 1 1 1 0 0 1 0 0 2 0 2 0 0 0 2 0 2 2 1 0 1 1 1 2 1 1 1 0 0 0 1 0 1 0 0 1 1 0 0 0 0 0 1 0 0 0 0 0 0 1 1 0 0 2 0 2 0 0 1 2 2 1 2 1 2 2 0 2 0 2 1 2 0 0 2 2 2 1 2 1 2 1 2 1 0 0 1 0 2 0 1 2 1 2 1 1 0 0 2 2 2 2 2 2 0 1 1 1 0 1 1 0 0 0 1 1 1 1 1 0 0 0 0 0 0 0 1 2 0 0 0 1 0 0 0 0 1 0 0 0 0 0 0 0 2 0 1 0 0 0 2 2 2 0 0 0 1 1 1 0 1 0 0 2 0 2 2 0 2 0 0 0 0 0 1 0 0 0 1 0 0 1 0 1 2 0 0 0 0 0 1 2 1 2 0 1 0 0 0 1 0 2 2 0 0 2 1 2 1 2 0 0 0 0 0 0 1 0 0 0 0 1 1 0 2 2 1 0 0 1 0 2 2 1 0 0 0 0 0 2 0 0 0 0 0 0 0 0 0 1 1 1 0 0 0 2 2 0 2 2 0 0 2 2 2 2 0 2 2 1 2 0 1 1 0 0 1 1 0 0 2 2 0 1 1 1 1 0 0 1 1 0 0 0 0 2 0 2 1 2 0 1 0 0 2 1 1 0 1 1 1 1 0 1 0 0 0 2 2 0 0 0 0 0 2 0 1 0 0 1 2 0 0 0 0 0 1 1 0 0 1 1 0 1 0 1 0 1 1 0 0 0 0 0 1 1 1 1 1 0 2 0 0 0 0 0 0 2 1 1 1 1 1 0 0 0 0 0 1 0 0 2 1 1 1 0 0 0 0 0 1 0 1 0 0 0 1 0 1 1 1 1 0 0 0 0 0 0 0 0 0 1 1 1 0 0 0 1 0 1 1 1 0 0 1 0 1 1 0 2 0 0 1 1 2 2 0 0 0 0 1 1 0 1 1 2 0 1 2 0 0 0 0 0 1 2 0 2 2 1 1 2 0 2 0 0 0 0 0 0 0 0 2 0 1 1 0 2 0 0 0 0 0 0 1 1 1 0 1 1 1 1 1 1 0 0 0 0 2 0 0 0 0 0 1 0 1 1 2 2 1 1 1 1 1 0 1 0 1 2 1 2 0 0 0 1 1 1 1 1 1 1 1 1 1 1 0 0 0 0 0 0 0 0 1 1 0 1 0 0 1 1 1 1 1 0 0 0 2 0 0 0 0 0 1 1 2 0 0 0 2 0 0 0 0 2 2 0 0 0 0 1 0 0 0 0 0 0 1 0 2 2 2 0 0 0 1 2 1 0 1 1 0 0 0 0 0 0 0 1 1 0 0 2 1 0 0 1 1 0 0 0 0 1 1 1 0 1 1 0 1 1 1 1 1 0 1 0 1 0 2 2 2 0 1 2 0 0 0 1 0 1 1 0 2 0 0 1 1 0 1 1 1 1 0 2 0 0 0 1 1 0 0 2 1 0 0 1 0 0 0 1 0 0 0 1 0 0 1 0 1 1 2 1 1 1 1 1 1 0 0 0 0 0 1 1 1 0 1 0 2 0 0 0 0 0 0 1 1 0 0 0 0 1 0 0 1 0 1 0 0 0 0 0 0 0 0 0 0 0 0 0 0 1 0 1 0 0 1 2 0 0 0 1 1 0 0 0 1 2 0 0 0 0 0 0 2 2 2 1 0 0 2 0 1 1 2 1 1 0 1 0 0 1 0 0 1 1 2 0 0 2 1 2 0 0 1 1 0 1 0 1 1 1 2 2 1 1 2 1 0 1 0 0 1 0 1 0 0 1 0 0 0 0 0 0 1 1 1 0 0 0 0 0 0 1 0 2 2 0 2 0 0 2 0 0 0 0 1 0 0 1 1 0 1 1 0 0 0 0 0 0 0 0 1 2 2 0 0 1 0 1 1 0 1 0 0 0 1 0 0 2 2 2 2 0 0 0 2 0 2 2 0 2 1 1 2 1 0 0 0 2 1 0 1 1 1 0 1 2 2 0 0 1 1 0 0 2 2 0 2 0 0 0 0 0 0 0 0 1 1 1 0 1 0 0 1 1 0 1 0 0 0 0 2 0 1 0 1 0 0 1 1 1 0 1 0 0 0 0 0 0 2 0 0 2 0 0 0 0 0 1 0 2 1 0 0 0 1 1 0 1 0 0 0 0 0 0 0
188 1 0 1 1 0 1 1 1 1 2 0 0 1 1 1 0 0 1 1 0 0 0 2 0 0 0 2 0 2 2 1 1 1 0 0 2 1 1 1 0 1 0 1 0 1 1 0 2 0 0 0 2 2 0 0 0 0 0 0 2 2 2 1 0 0 1 1 2 0 0 1 1 2 1 2 1 0 0 0 0 0 1 1 1 0 0 0 2 2 0 1 1 2 0 1 1 1 0 2 1 2 0 0 2 1 2 2 0 0 1 2 2 2 2 2 2 0 1 1 1 0 1 1 0 1 0 1 2 2 0 0 0 0 0 0 1 0 0 2 0 0 0 0 1 1 0 0 0 1 1 0 0 0 0 0 0 1 0 0 1 1 0 2 0 1 0 0 1 1 0 0 1 1 0 0 2 0 0 0 0 0 1 1 0 0 1 1 0 0 0 0 1 0 1 0 1 2 0 0 0 0 1 0 2 1 2 0 1 1 0 0 0 0 2 2 0 1 2 1 1 0 1 0 1 0 0 1 1 0 1 1 0 0 1 0 0 2 1 1 0 0 1 0 1 1 0 0 0 0 0 0 1 0 0 0 1 1 1 1 1 2 0 1 1 0 1 0 1 0 0 2 0 1 0 0 0 2 2 0 2 2 0 0 2 0 2 1 1 2 0 2 1 2 2 2 0 0 0 0 1 0 2 0 0 0 0 0 2 0 2 1 1 0 2 0 0 1 2 0 0 2 0 0 1 0 1 2 0 1 1 1 0 0 0 0 0 1 1 0 0 0 1 2 0 2 0 1 1 0 0 1 0 1 0 1 1 0 1 0 1 1 1 1 1 0 1 2 2 0 2 0 1 1 0 1 0 2 2 0 0 0 0 1 0 0 0 0 0 0 0 0 1 0 1 1 0 0 1 1 0 1 0 0 0 0 0 0 0 1 0 0 0 0 0 0 2 0 0 0 0 1 1 0 0 1 1 1 1 1 0 1 1 1 1 0 0 1 0 0 2 0 1 1 1 2 1 1 1 0 0 0 0 1 1 0 1 1 1 1 1 1 0 1 0 1 1 0 2 0 0 0 2 0 2 0 1 0 0 0 1 1 2 2 1 0 0 1 0 0 0 1 1 1 0 0 0 2 2 0 0 0 2 1 1 0 1 1 0 0 0 2 1 1 1 0 0 0 1 1 1 2 1 2 2 2 0 1 0 1 1 1 1 0 1 0 1 0 1 1 1 1 1 1 1 1 2 2 2 0 0 0 0 0 2 0 1 1 1 0 0 0 0 0 0 1 1 1 1 0 0 0 1 0 1 1 1 2 2 1 1 0 0 0 0 0 0 0 1 1 0 0 1 1 1 0 1 0 0 0 0 1 1 1 1 1 1 0 0 1 0 1 0 1 1 0 0 0 1 0 0 0 0 0 0 0 2 0 0 0 1 1 1 0 2 0 1 0 1 1 1 0 0 0 1 1 1 0 0 0 0 1 1 0 0 2 0 1 2 0 0 0 2 1 1 1 1 2 1 0 1 0 1 0 0 2 2 0 1 1 1 2 0 1 0 0 1 0 0 2 2 0 1 0 0 0 0 0 1 1 0 0 0 0 2 0 0 1 0 0 1 1 0 0 1 0 0 1 0 0 0 1 1 2 0 0 0 0 0 0 1 1 0 0 0 0 2 0 0 1 0 1 0 0 0 1 1 1 0 0 0 0 0 0 0 1 0 1 2 1 0 0 2 0 0 1 2 1 0 0 0 2 2 1 0 0 0 0 0 2 0 0 1 0 0 2 0 1 0 2 1 0 1 2 0 0 0 1 0 1 1 2 2 0 0 0 0 1 0 0 0 0 0 2 2 2 2 2 2 0 1 2 1 1 1 0 1 1 0 2 0 0 2 2 0 0 0 0 1 0 0 2 0 0 0 0 0 0 0 1 2 1 0 0 0 0 0 0 0 0 0 0 0 0 0 1 0 0 2 0 0 0 1 0 1 1 0 0 2 1 2 1 1 0 1 1 0 2 1 2 2 0 0 0 2 2 2 2 0 1 0 2 0 1 1 1 1 1 0 1 0 0 0 0 1 1 0 0 2 1 0 2 2 2 0 0 1 1 0 0 2 2 0 2 0 0 0 0 1 1 0 0 0 1 1 1 1 0 0 0 2 0 1 1 1 1 2 2 0 1 0 1 1 1 1 0 1 0 1 1 0 0 0 0 0 1 0 0 0 0 0 2 1 0 0 0 1 0 0 0 0 1 0 0 1 0 0 0 0 0 0 0
189 0 0 1 0 0 1 1 0 0 0 0 1 1 0 1 0 0 1 1 1 1 0 1 0 0 0 1 0 2 1 0 0 0 1 0 2 2 0 0 0 1 0 0 0 0 0 0 0 2 1 0 0 1 1 1 1 0 0 1 1 1 2 2 1 0 2 0 1 0 0 1 2 2 1 2 0 1 2 1 1 0 2 1 2 0 0 0 2 2 0 0 1 1 1 2 2 0 0 0 0 2 0 0 2 0 2 2 0 0 0 2 0 1 1 1 0 0 0 2 2 0 2 2 0 1 0 2 2 2 2 0 0 0 0 0 0 0 0 1 0 0 1 1 0 0 0 0 0 1 1 0 0 0 0 0 0 0 0 0 0 1 0 2 1 2 1 0 2 2 0 0 0 2 1 0 2 1 0 1 0 1 1 1 1 1 1 1 1 0 0 0 0 0 2 0 1 2 0 1 0 1 1 0 2 1 2 1 1 0 2 0 0 0 1 2 0 0 2 0 2 2 2 0 1 0 0 0 0 2 0 0 0 1 1 0 1 2 2 2 0 0 2 0 0 0 0 0 0 0 0 0 0 0 0 0 0 1 1 1 1 1 0 1 1 0 2 0 1 0 0 2 0 1 0 2 0 0 1 0 0 0 0 1 1 1 2 2 0 2 0 0 0 2 2 0 1 0 0 0 0 1 2 0 1 0 0 0 2 0 1 0 2 0 1 0 1 1 1 0 0 1 0 0 2 0 2 2 1 1 2 0 1 1 0 0 0 2 0 2 1 1 1 2 1 0 1 0 1 0 0 0 0 1 0 1 1 0 0 2 1 1 2 0 2 0 0 2 2 2 0 2 0 2 0 0 0 0 0 0 0 1 0 0 0 0 0 0 0 0 0 0 1 0 2 0 0 1 1 1 0 2 2 0 0 2 0 2 0 2 0 0 0 1 1 0 0 0 1 0 0 0 1 1 1 1 0 0 0 0 0 0 0 2 2 1 0 0 1 0 2 0 2 0 0 1 1 1 2 0 0 0 0 2 1 1 1 2 2 2 2 2 0 0 0 1 0 1 2 0 1 1 1 1 1 0 0 0 0 0 0 0 0 0 1 0 0 1 0 0 0 1 1 1 0 0 1 1 1 1 1 1 1 1 1 1 1 1 2 0 0 0 0 1 1 0 0 0 0 1 1 1 1 1 1 1 1 0 0 1 1 0 2 1 2 1 0 1 2 2 1 2 1 1 1 1 1 1 1 0 0 0 0 0 0 1 0 0 1 1 0 0 2 0 0 0 0 2 1 0 0 0 0 0 0 0 0 2 2 1 1 0 0 1 0 1 1 2 0 1 0 0 0 0 0 0 0 1 1 1 1 1 0 2 2 2 0 0 0 1 0 0 0 0 1 1 0 0 1 0 0 0 0 0 0 0 2 1 0 0 1 1 0 0 2 1 2 0 2 0 2 1 0 0 1 1 1 0 0 0 0 1 1 1 1 2 0 1 2 0 0 0 0 1 1 1 1 2 0 0 0 0 0 0 0 1 1 0 1 1 0 1 1 0 0 1 0 1 0 0 1 0 1 0 2 0 1 0 1 1 0 0 0 0 1 1 2 2 0 0 0 0 0 1 0 1 0 0 2 2 0 0 0 1 1 1 1 0 0 0 0 1 0 0 0 0 1 1 0 1 0 1 1 1 1 0 1 1 0 1 0 1 0 1 0 1 1 0 2 1 0 0 1 1 0 0 2 1 1 1 0 0 2 0 0 0 0 0 1 0 2 2 0 2 2 0 2 2 2 2 0 2 1 1 0 0 1 0 0 0 0 1 0 0 2 1 2 0 1 0 2 1 1 1 1 2 2 2 1 0 2 1 0 1 0 0 1 2 1 2 0 0 2 0 0 1 0 1 1 1 1 2 0 0 0 0 0 0 0 0 2 2 0 0 1 1 2 1 0 0 0 0 0 0 0 1 1 1 2 0 0 0 0 1 1 1 0 1 2 2 1 1 0 0 0 0 0 1 0 0 0 0 1 0 1 1 2 1 1 0 0 1 0 1 0 1 0 0 0 0 0 0 1 1 1 0 0 0 1 0 0 2 2 1 1 0 1 1 0 0 2 1 0 2 0 0 0 2 2 0 0 0 0 0 1 1 2 0 0 0 1 0 0 2 1 0 2 1 0 1 1 1 0 0 1 0 0 0 2 0 0 0 1 1 0 0 0 0 1 0 0 1 0 1 1 1 2 0 0 0 0 2 0 0 1 0 0 0 0 0 0 1
190 0 0 2 0 1 1 2 0 0 0 1 0 1 1 0 0 0 2 1 1 2 0 2 0 1 1 2 0 2 1 1 2 1 0 1 0 1 0 0 0 1 0 1 0 1 0 0 1 1 0 0 2 2 0 1 0 1 0 0 0 0 0 0 1 1 2 0 2 0 0 2 0 2 0 2 1 2 2 0 1 0 2 1 1 0 0 0 1 1 0 0 2 2 0 2 0 1 0 2 0 1 1 0 2 0 2 0 2 1 0 1 0 2 2 2 0 0 0 1 1 1 1 1 1 0 0 2 2 2 1 0 0 0 0 0 1 0 1 0 0 0 0 0 1 2 1 0 0 1 1 0 0 0 0 0 0 2 0 1 0 1 0 1 0 1 0 0 1 2 0 0 1 1 1 0 2 1 0 0 0 1 0 0 0 0 1 1 0 0 0 1 1 1 1 1 2 2 0 1 0 1 0 0 2 1 2 0 2 0 0 0 2 0 2 2 0 2 2 1 1 0 2 0 0 0 0 0 0 2 0 0 0 0 2 0 0 2 2 2 0 0 1 0 2 2 1 0 0 0 0 0 1 0 0 0 1 0 0 0 0 0 1 1 1 0 0 0 0 0 0 2 0 1 0 0 0 1 1 0 1 2 1 1 1 0 1 2 0 2 0 1 2 2 2 2 0 1 0 1 0 1 2 0 0 0 1 1 1 0 0 1 1 0 2 0 1 1 1 1 0 1 0 0 1 0 2 1 1 0 1 1 0 0 0 0 1 2 0 0 0 1 0 2 0 0 0 0 0 0 0 0 0 0 1 1 2 0 0 2 2 2 1 0 1 1 1 2 2 0 2 0 0 2 1 1 0 0 0 0 1 0 0 2 0 1 0 1 1 0 1 2 1 0 2 0 2 0 0 0 0 0 1 1 1 0 1 1 1 2 0 0 1 0 1 0 1 1 0 0 0 2 0 0 1 1 0 1 1 0 0 2 0 1 1 1 0 0 0 1 2 0 2 0 1 2 1 1 1 0 0 1 0 2 1 1 1 1 1 1 0 0 1 0 0 1 1 0 2 0 0 0 1 1 0 0 0 1 1 0 0 0 2 2 1 1 0 1 1 0 1 1 1 1 2 0 1 1 1 1 1 1 2 1 2 0 2 0 0 1 0 0 0 0 0 0 0 1 1 1 0 2 0 2 1 2 0 0 0 1 1 0 1 0 1 0 1 2 1 1 1 1 1 1 1 0 0 1 1 0 0 0 0 0 2 0 2 2 1 0 1 0 1 0 0 0 0 2 2 0 0 0 0 0 0 0 0 2 2 2 0 0 0 0 0 0 0 0 2 2 1 1 0 0 2 0 0 1 1 2 2 0 0 2 1 2 1 0 0 1 0 0 0 0 1 0 0 0 0 0 0 0 1 1 0 1 0 1 0 0 1 1 0 0 2 1 2 0 1 0 2 2 0 1 2 2 2 0 0 1 0 2 1 0 0 2 0 1 2 0 0 0 1 1 1 1 1 1 1 1 0 2 0 0 0 2 2 1 1 1 0 0 1 0 0 0 1 0 1 2 2 0 0 1 0 0 0 0 1 1 0 0 0 0 1 1 1 2 0 0 0 0 0 0 0 0 0 2 2 1 0 0 0 2 1 1 1 0 0 0 1 1 0 0 0 0 0 1 0 2 1 2 0 0 0 1 1 0 0 1 1 1 0 0 0 1 1 0 2 0 0 0 2 2 1 0 2 2 2 2 0 1 2 1 0 0 0 0 0 2 1 2 1 0 0 2 0 1 1 2 1 1 2 2 1 1 0 1 0 2 1 1 0 0 2 2 0 1 0 1 1 0 0 0 1 1 1 1 1 0 0 1 0 1 0 0 1 0 1 2 2 1 2 1 0 1 0 0 1 1 1 2 0 0 0 0 0 1 0 0 2 2 0 0 1 0 2 0 0 1 1 0 0 0 1 1 1 2 2 0 1 2 0 1 2 1 0 0 2 2 2 2 0 0 0 0 0 2 0 0 0 0 1 0 2 1 1 2 0 0 0 2 0 2 2 1 1 0 0 1 0 0 0 0 1 1 0 2 2 1 1 1 2 1 1 0 2 1 0 0 2 0 0 2 0 0 0 1 1 0 0 0 1 0 0 2 1 0 0 0 2 0 1 0 0 0 1 0 0 0 0 0 0 1 1 0 0 0 0 0 0 0 1 1 0 0 0 0 2 0 0 0 0 1 1 0 0 0 0 0 0 0 0 0 1 0 1 0 0 0 0 0
191 1 0 1 0 1 2 1 0 2 2 0 0 1 1 1 0 0 1 0 1 1 0 2 0 0 0 1 0 2 0 0 1 1 2 0 2 2 0 0 1 1 2 2 0 2 1 0 2 0 0 0 1 1 0 1 1 2 0 1 0 1 1 1 0 0 0 0 0 1 1 1 2 2 2 2 0 1 1 0 0 0 2 1 2 0 0 1 2 2 0 1 1 0 0 0 0 1 0 2 0 1 0 0 2 0 2 2 0 0 0 0 1 2 2 2 2 0 2 0 0 0 2 2 0 0 0 1 1 1 2 1 0 0 1 1 1 0 0 0 1 0 0 0 2 2 1 0 0 2 1 0 0 0 1 1 0 0 0 0 1 0 0 2 1 1 1 0 0 0 2 2 0 2 1 0 2 0 0 0 0 0 2 2 0 0 2 1 0 0 0 1 0 0 1 0 0 1 0 0 0 0 0 0 2 1 2 0 1 0 1 0 1 0 1 2 0 0 1 1 2 1 1 0 0 0 1 0 0 0 0 0 0 0 1 0 1 2 2 2 0 0 2 1 1 1 0 0 0 0 0 0 1 1 1 0 0 0 0 0 0 0 0 2 1 0 0 0 2 1 0 2 1 0 0 0 1 0 1 0 0 1 1 2 0 0 1 1 0 2 0 0 0 2 2 1 0 1 1 0 1 1 2 0 1 0 0 0 2 0 0 1 1 0 1 0 0 1 0 0 1 1 0 0 1 0 0 0 2 2 2 2 0 0 0 0 0 0 2 1 1 1 1 2 1 0 0 0 1 0 1 0 0 0 2 0 1 0 1 0 1 1 0 1 0 0 0 2 2 0 2 0 0 2 0 0 0 1 1 1 1 0 0 0 1 0 0 0 0 0 0 0 1 0 1 1 0 1 0 0 0 0 0 1 0 0 0 1 0 2 0 1 0 0 0 0 0 1 1 0 0 1 1 1 0 0 0 0 0 2 0 0 0 0 0 2 0 0 1 0 2 0 1 1 0 1 1 0 0 2 2 0 0 2 2 0 2 2 2 1 2 2 1 0 0 1 1 1 2 1 0 1 1 1 2 0 2 0 0 0 2 0 2 2 0 1 0 1 0 0 0 1 0 1 1 0 1 0 0 0 0 2 2 2 2 0 0 0 0 1 0 0 0 0 1 0 0 1 0 2 2 1 2 1 1 1 1 0 0 1 0 0 0 0 0 0 1 1 0 1 1 1 2 1 1 0 2 1 1 0 0 0 0 0 0 0 0 1 0 1 0 0 1 0 0 0 0 1 0 0 1 2 0 0 0 0 0 1 1 2 0 0 1 1 1 1 1 1 0 1 0 0 0 1 1 0 1 0 0 1 0 2 0 0 0 0 0 0 1 1 1 0 0 0 1 1 0 0 1 0 0 0 1 0 0 1 1 1 0 0 0 1 1 0 2 0 2 0 0 0 2 1 0 1 2 1 1 0 0 2 0 2 0 2 0 2 0 0 1 0 0 0 1 2 2 2 0 2 0 0 0 1 1 0 0 2 2 0 2 0 1 0 0 0 0 0 0 1 0 1 1 1 0 1 1 0 0 0 2 2 0 0 0 0 1 2 1 2 0 1 0 0 0 0 0 0 0 1 0 0 0 0 1 2 0 0 1 0 0 0 0 1 0 0 0 1 1 0 0 0 0 0 0 0 1 0 1 0 0 0 0 0 0 1 0 0 0 2 2 1 1 1 2 2 0 2 2 1 2 2 1 0 1 0 0 1 1 0 0 2 0 0 0 0 0 2 0 1 0 2 1 0 0 2 0 0 0 1 0 1 1 1 0 0 1 2 2 1 0 1 1 0 0 1 1 2 1 2 2 1 1 2 0 2 0 0 2 2 0 2 0 0 2 2 1 0 0 0 1 0 0 1 1 0 0 0 1 0 0 1 1 0 0 0 1 0 1 0 0 0 0 0 1 0 1 1 1 1 1 0 0 0 0 0 0 0 0 1 0 1 1 1 0 0 0 0 0 2 0 2 2 0 0 0 1 1 2 2 0 0 0 1 1 1 1 2 0 0 0 1 0 0 0 0 0 1 0 1 1 1 0 1 2 0 0 0 0 2 0 0 2 1 0 1 0 0 0 0 2 2 0 0 1 1 2 2 1 0 0 0 2 0 1 1 1 0 1 0 0 1 1 1 0 0 1 1 2 0 2 0 0 0 0 0 0 1 0 1 2 1 0 1 0 2 0 0 0 1 0 1 0 1 0 0 1 0 0 0 0 0 0 0
192 1 0 2 0 0 1 1 0 1 1 1 1 1 0 0 0 0 1 1 1 1 0 1 0 0 0 2 0 2 2 1 1 1 1 0 2 1 1 1 0 1 0 0 2 0 1 0 1 1 0 0 1 1 1 2 0 0 0 0 2 2 0 0 1 1 0 1 1 0 1 0 2 1 2 1 0 2 2 0 1 0 2 1 1 0 0 0 2 2 0 0 1 1 1 2 0 2 1 1 0 2 2 0 2 0 2 1 1 0 0 2 2 2 2 2 2 0 0 0 0 0 2 2 0 2 0 2 2 2 0 0 0 0 0 0 0 1 0 1 0 0 0 0 1 0 0 0 0 0 0 0 0 0 0 0 0 1 0 0 1 1 0 2 0 1 0 0 1 2 1 2 1 1 2 0 2 1 0 0 0 2 0 0 1 1 0 1 0 0 0 1 0 0 2 1 2 2 0 1 0 1 1 0 2 2 2 0 2 1 0 1 1 0 2 2 1 0 2 0 2 2 2 0 0 0 0 0 0 1 1 1 0 0 2 0 0 2 2 2 0 0 2 0 2 2 0 0 0 0 0 0 2 0 0 0 1 0 0 0 0 0 0 0 0 0 0 0 0 0 0 2 0 2 1 0 0 1 1 0 1 2 1 2 0 0 1 2 0 2 0 0 0 2 2 0 1 1 1 0 1 0 2 0 0 0 0 0 0 0 0 2 1 0 1 0 0 1 0 0 0 0 1 0 1 0 1 1 0 0 1 2 0 0 0 0 0 1 1 0 0 0 0 2 0 0 1 0 1 0 1 0 0 0 0 2 0 0 0 2 2 2 1 1 1 0 1 1 1 0 2 0 1 2 0 0 0 0 0 0 1 2 0 0 1 1 0 0 0 0 0 0 1 1 2 0 1 1 0 0 0 0 0 2 1 0 0 0 0 2 0 0 0 0 0 0 2 0 0 1 0 1 0 1 1 1 1 0 0 0 2 0 1 0 0 0 0 0 1 0 2 0 1 1 0 2 1 1 2 0 0 0 0 2 1 0 1 1 1 0 1 1 0 0 0 1 1 2 2 2 0 2 1 1 1 0 1 0 0 0 0 0 0 0 0 0 0 1 1 0 1 0 2 1 2 0 0 2 2 0 0 0 1 1 1 1 1 1 1 1 1 0 0 1 1 0 0 0 0 1 1 2 0 2 1 2 0 1 0 1 1 1 0 0 1 0 1 0 2 2 0 0 1 1 1 1 2 2 2 0 0 0 0 0 1 0 1 1 0 0 0 1 1 0 0 0 0 1 0 0 0 1 1 0 0 0 1 2 2 0 2 0 0 1 0 0 0 0 0 0 0 0 0 1 0 0 0 0 0 0 0 1 1 0 1 2 0 0 0 1 0 0 0 0 1 0 2 0 0 0 0 0 0 0 0 1 1 2 0 0 0 1 1 0 2 2 2 0 1 0 2 2 0 2 1 1 1 0 0 1 0 2 1 1 0 1 0 0 1 0 0 0 1 1 0 1 0 2 1 1 0 1 1 1 1 2 2 1 1 1 0 0 1 1 1 2 0 1 0 0 0 1 0 0 0 0 0 0 0 1 1 0 0 0 0 2 2 2 0 0 1 1 0 0 0 1 0 1 0 0 0 1 0 2 0 2 2 0 0 0 0 0 1 0 0 2 1 0 0 1 0 1 0 0 1 1 2 0 0 0 0 0 0 0 0 0 1 0 2 1 0 1 1 1 0 1 2 1 1 1 1 0 2 0 0 1 1 0 0 0 1 2 0 0 0 1 0 2 1 2 0 2 1 2 0 0 0 0 0 2 1 1 1 0 1 1 2 0 1 0 1 0 2 0 0 2 2 2 2 0 1 1 2 0 0 0 0 1 1 2 1 1 1 0 0 0 0 0 0 0 1 1 0 0 0 0 0 0 1 0 2 2 0 0 0 0 0 0 0 0 0 1 1 0 0 2 0 0 2 0 0 0 1 0 2 1 0 1 2 2 1 1 0 0 0 0 0 2 1 1 1 0 1 0 2 2 2 2 0 0 0 2 1 0 1 2 0 0 0 1 0 0 0 0 1 1 0 1 2 0 0 2 0 0 0 0 1 1 0 0 2 2 0 1 0 0 0 2 2 0 0 0 1 2 2 2 0 0 0 0 2 0 1 0 0 0 1 2 0 0 0 0 0 1 1 1 0 0 0 0 0 0 0 0 0 0 1 1 1 1 0 2 0 1 0 0 0 1 0 2 0 0 0 0 1 0 0 0 1 0 0 1
193 1 0 2 0 0 1 0 0 1 1 0 1 2 1 1 0 0 0 1 1 1 0 2 0 0 0 1 0 2 1 0 0 1 0 1 2 1 0 0 0 1 0 0 1 0 1 0 1 1 1 0 1 1 0 2 0 0 1 0 1 2 1 0 0 0 0 1 1 0 1 0 2 1 2 1 0 1 2 0 0 0 2 0 0 0 1 0 2 2 0 0 1 2 0 0 0 2 2 2 0 0 0 1 2 0 2 1 1 0 0 2 1 1 1 1 1 0 0 2 2 0 1 1 1 0 0 1 1 1 0 0 1 0 0 0 0 0 1 1 0 0 0 0 1 1 1 1 1 1 0 0 0 0 0 1 0 1 1 1 1 1 0 2 0 1 0 0 2 2 0 0 2 0 1 0 1 0 0 0 0 2 1 1 0 0 1 0 0 0 0 0 0 0 2 0 2 2 0 0 0 0 0 0 2 1 1 0 0 0 1 0 2 0 1 2 1 1 0 1 2 1 2 0 1 1 1 0 0 0 0 0 0 0 2 0 1 2 2 1 0 0 2 1 2 2 0 0 0 0 0 0 2 1 0 0 1 0 0 0 0 0 0 0 0 0 1 0 1 0 0 2 2 0 0 0 0 1 2 0 0 2 1 2 0 1 1 2 0 2 0 0 0 2 2 0 2 0 1 0 0 0 2 0 0 0 1 0 1 1 0 2 2 0 0 0 1 1 0 0 1 1 1 0 0 0 1 0 0 0 2 2 0 0 0 0 1 1 1 0 0 0 0 2 0 0 1 1 1 1 1 1 2 0 0 0 1 0 0 2 2 2 0 0 0 0 0 2 2 1 1 1 1 1 0 1 0 2 2 1 1 0 0 0 1 1 0 1 1 0 0 0 1 0 1 1 1 0 0 0 0 0 0 1 0 0 0 1 0 0 0 1 1 0 1 0 0 1 0 0 0 1 1 0 0 0 0 0 0 0 1 0 1 1 1 1 0 1 0 0 1 0 0 2 0 2 2 1 1 0 0 0 0 2 1 1 1 1 1 1 0 0 1 1 0 2 2 2 2 0 1 1 2 0 1 0 1 0 0 1 1 1 1 1 1 0 0 1 0 1 1 0 0 1 1 0 1 2 2 0 1 1 2 2 2 0 0 2 1 0 0 0 0 1 1 0 0 1 1 2 1 2 0 2 0 2 0 1 0 1 0 1 1 1 1 0 0 1 2 1 0 1 1 1 1 1 1 2 2 0 0 0 1 0 1 0 0 1 1 0 1 0 0 0 0 1 1 1 1 1 0 0 1 0 1 1 1 2 2 2 0 0 0 1 0 0 0 0 0 1 0 0 1 0 0 0 0 0 0 1 1 1 1 2 1 2 1 0 0 1 0 0 0 2 0 0 0 0 0 0 0 0 0 0 0 1 1 0 0 0 1 1 0 0 1 0 2 0 0 0 2 2 0 1 2 1 2 0 0 0 1 1 2 0 0 2 0 0 2 0 0 0 0 1 1 2 1 2 0 0 0 0 0 1 1 2 2 0 1 1 1 1 1 0 0 2 1 1 1 1 2 0 0 1 1 1 1 0 0 2 1 1 0 0 2 0 0 0 1 1 1 1 1 0 0 0 0 2 1 1 0 0 0 2 0 1 1 0 1 0 1 1 0 0 0 0 0 1 0 2 0 1 1 1 1 0 1 0 0 1 1 1 0 1 1 0 1 0 2 1 0 0 2 0 0 0 2 1 2 2 1 1 2 0 2 1 0 0 1 1 1 1 1 0 0 1 0 2 0 2 0 0 2 2 1 1 0 0 1 2 1 1 1 0 1 1 0 0 1 1 2 0 2 0 0 2 2 1 2 0 2 2 1 0 0 0 0 1 2 2 0 0 2 1 0 1 1 1 1 0 1 1 1 0 1 1 1 0 0 0 2 2 0 0 1 0 1 0 0 0 0 1 0 0 0 0 0 0 1 0 0 0 0 0 0 1 0 2 2 2 2 2 0 0 1 1 1 1 0 2 2 0 0 0 2 2 2 1 1 0 0 1 0 0 1 2 0 1 2 2 2 0 0 0 1 0 0 0 2 1 0 2 2 1 0 0 1 2 0 1 2 2 0 2 0 0 0 1 2 0 0 0 2 1 1 0 2 1 1 1 2 0 0 1 1 0 1 1 0 1 1 1 0 0 1 0 0 0 0 0 0 0 0 0 0 0 0 0 0 0 0 2 0 0 0 0 0 0 0 0 0 0 0 0 0 0 1 0 0 1 0 1
194 0 0 2 0 0 2 1 0 0 0 1 1 1 0 0 1 0 1 0 1 1 0 2 0 0 0 2 1 1 1 0 0 0 0 0 2 0 0 0 2 0 1 1 0 0 1 0 2 1 0 0 1 1 0 1 0 1 0 1 0 0 1 1 0 0 0 0 1 0 0 0 1 1 1 1 1 1 2 1 1 0 2 0 1 0 0 1 2 2 0 1 1 1 0 0 0 0 0 1 0 2 1 0 2 1 2 1 1 0 0 2 1 2 2 2 1 0 1 1 1 0 2 2 1 1 0 0 0 0 1 0 0 0 1 1 0 0 0 0 0 0 0 0 1 0 1 0 0 1 1 0 1 1 2 0 0 1 0 1 0 1 0 2 0 2 0 0 1 2 0 0 0 2 1 0 2 1 0 1 0 0 0 0 0 0 2 2 1 1 1 2 0 0 1 1 1 2 1 0 0 0 0 0 2 1 2 0 1 0 0 0 1 0 2 2 0 0 1 1 2 1 2 0 0 0 1 0 0 1 0 0 0 0 0 0 0 2 2 1 0 0 2 0 2 2 0 1 0 1 0 0 1 2 0 0 0 1 1 1 1 2 0 0 1 0 1 0 1 0 1 1 1 1 0 0 0 0 1 0 0 1 0 2 0 2 2 2 0 2 0 0 1 2 2 1 0 1 0 0 0 0 2 0 1 0 0 0 2 0 0 1 2 0 2 0 0 0 0 0 1 0 0 0 1 0 1 2 0 1 2 0 0 0 0 0 0 1 1 1 1 1 0 2 0 1 1 0 2 0 0 0 1 0 1 0 0 0 0 2 2 2 0 1 0 0 1 2 1 1 1 1 0 2 0 0 0 0 0 0 1 1 0 0 0 1 0 0 0 0 0 0 1 1 2 1 1 1 1 1 1 1 1 0 0 0 1 0 1 2 0 0 2 0 2 1 0 0 0 2 0 0 1 1 0 1 1 1 1 0 1 0 0 0 0 1 0 1 2 1 2 0 1 0 1 1 2 0 0 0 0 0 0 2 1 1 1 1 0 1 1 1 1 1 0 1 1 0 2 0 0 1 2 0 2 0 2 0 0 0 1 0 0 0 0 1 0 1 0 0 0 1 1 2 1 0 0 2 2 0 2 0 1 0 1 2 2 0 0 2 0 0 0 0 0 0 0 0 1 2 1 2 1 2 1 2 0 0 1 2 0 1 0 0 0 0 1 1 2 2 2 2 2 1 2 1 2 0 0 0 0 0 1 0 1 1 1 1 0 1 0 0 0 0 0 0 0 2 1 0 1 1 1 0 1 2 2 1 1 1 0 0 1 1 0 0 0 0 2 2 1 0 1 0 1 0 0 1 1 0 1 2 1 0 0 0 2 0 0 1 1 0 0 0 1 0 0 0 0 0 0 0 1 1 0 0 1 1 0 0 0 1 1 0 0 0 1 1 0 2 1 0 0 2 2 1 2 0 1 1 1 1 1 0 0 2 0 0 1 0 0 0 0 0 0 0 0 2 0 0 0 0 0 0 0 1 1 0 1 2 0 1 0 1 0 1 1 0 0 1 2 0 2 0 0 0 0 0 1 2 0 0 0 0 1 2 2 2 0 1 0 0 0 0 0 1 0 2 1 1 0 0 0 1 1 0 0 0 1 0 2 2 1 1 0 1 2 0 0 1 1 1 0 0 1 0 1 1 0 0 0 0 0 1 1 1 0 0 2 0 0 0 2 1 0 0 2 0 2 2 1 0 1 0 0 0 0 0 0 2 1 1 1 1 1 0 1 2 0 2 0 0 1 2 0 0 0 1 0 1 1 1 0 1 1 1 0 0 1 1 2 0 1 0 1 1 1 2 2 1 1 2 1 1 0 0 1 1 1 2 0 0 2 2 0 0 0 0 0 0 0 1 0 0 0 0 0 0 0 1 1 1 0 0 0 0 0 0 0 0 0 0 0 0 0 1 1 0 1 0 0 0 0 0 1 0 0 1 1 1 1 1 0 0 0 0 0 2 0 2 2 0 0 0 2 2 2 2 0 1 0 2 0 1 2 1 1 1 1 1 1 0 1 1 1 0 0 1 2 0 0 2 2 0 0 0 0 1 0 0 2 2 0 1 0 0 0 1 1 0 1 0 2 1 1 0 0 2 0 1 2 0 0 1 0 1 1 2 0 1 0 1 0 0 0 0 2 0 0 0 0 0 1 1 0 0 1 0 0 0 0 2 0 1 1 0 1 1 0 1 0 0 0 0 0 1 0 0 0 1 1 1
195 1 0 0 0 0 0 0 0 2 2 0 0 0 0 0 0 0 0 1 1 1 1 2 0 0 0 2 0 2 2 1 2 1 0 1 1 1 1 0 1 0 0 0 0 1 1 0 0 2 1 0 0 0 1 1 0 1 1 0 2 2 1 1 0 0 2 0 1 1 1 1 2 2 2 2 0 2 2 0 0 0 1 1 1 0 0 1 1 1 1 1 2 2 0 2 0 0 0 1 0 2 0 0 2 1 2 2 0 0 0 2 1 1 1 1 1 0 0 2 2 1 0 0 0 0 0 0 0 0 0 0 0 0 1 1 0 0 0 0 0 0 0 0 2 2 1 0 0 0 0 0 0 0 0 0 0 0 2 1 0 2 0 2 1 1 1 1 0 1 1 2 1 1 1 0 1 2 0 1 0 0 0 1 1 0 0 1 0 0 0 1 1 1 1 1 1 2 0 0 0 0 0 0 2 1 2 1 0 1 0 0 2 0 0 2 1 1 1 1 2 1 2 0 0 0 0 1 0 2 1 1 0 0 2 0 0 2 2 1 0 0 2 1 2 2 0 0 1 1 1 1 1 0 0 0 1 1 0 0 0 1 0 0 0 1 0 0 2 1 0 1 0 1 1 1 0 1 2 1 1 2 1 2 1 1 2 0 0 2 0 1 0 2 2 0 1 0 0 0 0 0 2 0 0 0 0 0 0 0 0 0 2 0 0 0 2 0 1 0 1 1 2 0 1 0 1 1 2 2 2 1 0 0 0 0 0 1 1 1 0 0 1 2 0 0 1 0 1 2 2 0 0 0 1 1 1 0 0 2 2 2 0 0 0 0 1 2 2 0 2 0 0 2 1 0 0 1 0 0 0 1 0 1 1 1 0 0 0 0 0 0 0 1 2 0 2 0 1 1 0 1 0 2 1 0 0 0 0 2 0 0 1 0 0 0 1 1 0 0 0 1 1 1 1 1 1 0 0 0 1 0 0 0 0 2 0 1 1 0 2 0 2 0 1 2 1 1 1 0 0 1 0 2 0 0 0 2 1 2 0 0 0 0 0 0 0 0 2 0 0 0 1 1 1 1 0 0 0 0 1 0 0 0 0 0 0 0 0 0 2 0 1 1 1 0 1 2 2 0 1 1 1 0 1 2 2 2 1 0 0 1 0 1 1 0 0 1 1 2 0 2 2 2 2 2 0 0 0 2 0 0 0 0 0 0 0 1 1 1 1 1 0 0 1 2 1 1 1 0 0 0 1 1 1 0 1 0 0 0 0 0 2 0 0 0 0 1 1 1 0 1 2 1 2 2 2 2 2 1 1 0 1 1 0 0 0 0 0 0 0 0 0 0 0 0 0 0 0 1 1 0 0 1 0 2 0 0 0 0 0 0 0 0 1 0 1 0 0 1 1 1 0 0 0 0 2 1 0 0 0 1 0 0 1 1 2 0 0 0 1 0 0 0 1 1 1 1 0 2 1 1 1 0 0 1 0 1 2 0 0 0 1 1 1 1 0 2 0 1 1 0 1 0 0 1 0 0 1 2 0 1 0 1 1 1 2 0 1 1 2 0 2 0 0 0 1 0 1 1 0 1 0 0 2 1 1 2 0 0 0 0 0 1 1 1 1 1 1 1 0 0 1 2 0 0 0 0 0 0 0 0 1 0 0 0 0 0 0 1 1 1 0 0 0 0 0 1 0 0 0 0 0 0 1 0 0 0 1 0 0 0 2 1 0 1 2 2 0 0 0 0 2 1 0 0 0 0 1 1 1 1 0 1 2 0 1 1 1 2 1 1 2 2 1 0 0 0 1 1 1 1 2 0 0 1 0 1 0 0 0 0 0 1 1 2 1 1 1 0 1 1 2 1 0 0 1 1 0 2 0 0 1 1 0 0 0 0 1 0 0 0 2 0 0 0 2 0 0 0 2 1 0 0 0 0 0 0 1 0 0 0 0 0 0 1 1 0 2 0 0 0 1 0 1 0 0 2 2 2 2 2 0 0 0 1 1 1 0 2 2 0 1 0 2 2 2 2 0 0 2 2 0 2 1 1 0 2 0 1 0 0 0 0 0 0 0 1 2 0 0 2 2 1 0 0 1 1 0 1 2 2 2 2 0 2 0 1 0 0 0 1 1 2 1 0 0 0 0 0 1 1 0 2 2 0 2 1 1 1 1 1 0 1 1 0 1 0 1 0 0 0 0 0 0 1 0 0 1 1 0 2 0 0 1 0 1 0 0 0 0 1 0 0 0 0 1 0 0 0 0 0
196 0 0 1 0 0 1 0 0 1 1 1 0 0 0 0 0 0 1 1 1 0 0 2 0 0 0 2 0 2 2 1 1 1 0 1 1 1 1 0 0 1 0 0 0 0 1 0 1 0 0 0 1 1 0 1 0 0 1 0 1 1 0 0 1 1 1 0 0 0 0 0 1 2 1 2 1 0 1 0 0 0 2 1 1 0 0 2 2 2 2 1 1 1 0 1 0 2 0 2 2 2 0 0 2 0 2 0 2 1 0 1 0 1 1 1 0 2 0 0 0 0 2 2 0 2 0 1 2 2 0 1 2 0 0 0 2 1 0 1 0 0 0 0 0 1 0 0 0 1 1 0 0 0 0 0 0 2 0 1 0 1 0 2 0 0 0 0 0 2 0 0 0 2 0 1 1 0 0 0 1 1 0 0 0 0 0 0 0 0 0 0 0 0 0 0 1 1 0 0 0 0 1 0 0 1 1 0 1 2 0 0 0 0 0 2 1 0 1 1 1 0 1 0 0 0 0 1 1 0 0 0 0 0 2 0 0 2 2 1 0 1 2 1 1 1 0 1 1 1 1 1 1 0 0 0 1 1 1 1 1 1 0 0 0 0 0 0 2 2 1 1 0 1 0 1 0 0 1 0 1 2 2 2 0 2 2 2 0 2 0 2 0 2 2 0 1 0 0 0 0 0 2 0 0 0 0 0 0 0 1 0 0 0 1 0 0 0 1 0 0 1 0 0 0 0 1 1 1 0 1 2 0 0 0 0 0 2 0 0 0 0 2 1 0 2 0 0 2 1 1 0 0 0 0 2 0 0 0 1 1 1 2 0 2 1 0 2 2 2 0 2 1 2 2 0 0 1 1 0 1 1 0 1 0 0 0 0 0 0 0 0 1 0 2 0 1 2 0 0 0 0 1 1 0 0 1 1 0 1 0 1 0 1 1 0 0 1 0 0 0 1 1 0 0 0 0 2 2 0 0 2 0 0 0 0 0 1 1 0 2 0 1 0 1 1 2 0 1 0 0 0 0 2 2 1 2 1 1 1 1 1 0 1 0 1 1 2 2 0 2 2 1 1 1 0 0 1 1 1 1 1 1 1 1 1 0 0 0 0 0 2 0 0 1 0 1 1 1 1 1 0 1 1 1 1 1 2 2 0 0 0 0 0 0 0 0 0 0 2 2 0 0 2 0 1 1 0 1 1 0 0 1 1 1 0 2 2 2 2 0 1 2 0 0 2 0 0 2 1 0 1 0 0 0 1 0 0 2 0 1 0 1 1 1 0 0 1 1 0 1 1 1 0 1 1 1 2 2 2 0 0 0 0 0 0 0 0 1 1 0 0 0 0 1 0 1 0 0 0 0 1 0 2 2 2 1 0 0 0 0 0 0 0 1 0 0 0 0 0 0 0 0 0 0 1 1 0 0 0 1 1 0 1 2 0 1 0 1 0 1 2 0 1 1 1 0 0 0 1 0 2 0 2 1 2 0 0 1 0 0 0 0 1 1 1 0 2 0 0 1 0 0 1 1 2 2 1 2 0 1 1 0 0 0 2 0 0 1 2 2 0 0 0 0 0 0 1 0 1 1 0 0 0 1 2 1 2 0 0 0 0 0 1 1 1 0 0 1 1 1 0 0 2 0 2 2 0 1 0 0 0 1 0 0 1 1 1 0 1 0 0 0 0 0 0 0 0 0 0 0 0 0 0 0 2 0 0 2 1 0 1 2 0 0 0 2 0 1 1 1 0 1 1 1 1 1 0 1 1 2 2 1 0 0 2 0 1 0 1 0 0 2 2 1 1 0 1 0 2 2 2 2 0 0 0 1 0 0 1 2 1 0 2 2 2 2 2 2 1 1 2 2 1 0 0 1 1 0 2 0 0 1 1 0 1 0 0 0 0 0 0 0 0 0 0 0 0 0 0 2 2 0 0 0 0 0 0 0 0 0 0 0 0 0 1 1 0 0 0 0 0 2 0 1 0 0 0 2 1 2 1 0 1 1 1 0 1 0 2 2 0 0 0 2 2 2 1 1 0 0 2 0 1 1 1 0 0 0 1 0 0 0 0 0 0 0 0 2 0 0 2 1 1 0 0 1 2 0 1 2 2 0 2 0 0 0 1 2 1 0 1 1 0 0 2 1 0 0 0 2 0 1 1 1 0 1 2 0 0 0 2 1 1 1 0 1 1 2 0 1 0 0 0 0 0 0 0 0 1 0 2 0 2 0 0 0 1 0 1 0 1 0 1 1 0 0 0 0 0 0 1
197 1 0 0 0 0 1 2 0 1 1 0 2 2 1 1 1 0 0 1 1 2 0 2 0 0 0 2 0 2 0 0 0 2 0 0 2 1 0 0 0 1 0 0 0 0 0 0 2 0 0 0 2 2 0 2 0 1 0 2 0 1 2 2 0 0 1 0 2 1 0 0 1 2 1 2 1 1 1 0 1 0 2 2 2 0 0 0 2 2 0 1 0 1 0 1 1 2 2 1 0 2 1 0 2 0 2 2 0 0 0 1 0 0 1 1 1 0 1 1 1 0 1 1 0 0 0 2 2 2 0 0 0 0 1 1 0 1 1 0 0 1 0 1 0 0 0 0 0 2 1 0 0 0 0 1 1 0 0 0 0 0 2 2 1 1 0 2 0 2 0 2 0 2 1 0 1 0 0 0 0 0 0 0 0 0 1 0 0 0 0 0 0 1 2 0 0 1 0 0 0 0 1 0 2 1 2 0 0 0 0 0 1 0 1 1 0 1 1 1 2 0 2 0 0 0 1 0 0 2 0 0 2 1 1 1 0 2 2 2 0 0 2 1 2 2 0 0 0 0 0 0 0 0 0 0 1 0 0 0 0 0 0 1 1 0 1 1 1 1 0 1 0 1 0 1 0 0 0 0 0 1 1 1 1 1 2 0 0 2 0 1 0 2 1 0 0 1 1 0 0 1 2 0 0 0 0 0 1 0 0 1 1 0 0 0 1 0 0 0 0 1 1 1 0 0 0 2 0 0 1 2 0 0 0 0 0 2 0 0 0 0 0 1 0 2 0 0 0 2 2 0 0 1 1 0 1 0 1 0 1 1 1 0 1 2 0 1 1 0 2 0 0 2 0 0 0 1 1 0 2 0 0 1 0 0 1 0 0 0 0 0 0 0 1 1 0 1 0 0 0 0 1 0 0 1 0 1 0 2 0 1 1 0 1 0 1 0 0 0 0 0 1 1 1 1 2 0 0 0 0 0 0 2 1 1 0 2 2 0 2 0 0 2 0 2 2 0 0 0 0 1 0 2 2 1 2 0 1 0 0 1 1 1 0 1 1 1 2 1 0 1 2 1 0 0 0 1 1 0 0 0 0 0 0 0 0 2 2 0 2 0 1 2 0 0 0 1 1 0 0 1 1 1 1 1 1 1 2 0 0 0 0 2 2 0 0 1 0 1 0 2 2 2 2 1 1 0 1 2 0 0 1 0 1 0 2 1 1 1 0 1 0 0 2 0 2 0 0 0 0 0 1 0 1 0 1 2 0 0 0 1 1 0 0 0 0 1 1 1 0 1 0 0 0 0 0 1 1 1 0 0 0 0 0 0 0 0 2 2 1 1 0 0 2 1 0 0 0 0 0 2 1 0 0 1 2 0 0 0 0 1 0 1 0 0 0 0 0 0 0 0 0 0 0 0 2 1 0 0 1 1 0 0 2 0 2 0 0 2 0 0 0 0 1 1 1 0 0 2 0 1 2 0 0 2 0 0 2 0 0 0 1 2 2 2 1 2 1 0 1 0 0 1 1 2 1 0 1 1 1 1 0 0 0 2 2 0 0 1 2 0 0 0 0 0 0 0 0 1 0 0 0 0 2 1 1 2 0 0 0 0 0 0 0 0 0 1 0 0 0 0 0 2 0 1 2 0 0 0 1 1 0 0 0 0 2 1 1 2 0 2 0 0 1 0 0 0 0 0 0 0 0 0 0 0 2 0 2 0 0 1 2 1 1 1 2 1 1 1 0 0 1 1 0 0 0 0 0 1 1 2 0 0 0 2 0 2 0 2 0 0 1 1 0 0 0 2 0 2 2 2 0 1 1 1 1 1 0 1 1 0 0 1 1 2 1 2 2 0 2 2 0 2 0 0 2 1 0 2 0 0 2 1 0 0 0 1 1 0 1 1 0 0 0 0 0 0 0 1 1 0 0 0 1 0 1 0 0 0 1 0 1 1 1 0 1 0 2 0 0 0 1 1 2 1 0 1 1 1 1 1 0 0 0 0 0 1 1 1 1 0 0 0 0 0 2 2 0 0 1 2 0 1 2 1 1 1 0 1 0 0 1 1 1 0 0 1 2 1 0 2 1 1 1 0 1 0 0 0 2 0 0 2 0 0 0 2 2 0 0 0 1 1 1 1 0 0 0 0 2 0 1 1 1 0 1 2 0 1 0 1 0 1 1 0 0 0 2 1 0 0 0 0 0 1 0 0 0 0 0 2 0 1 0 0 0 1 0 0 0 1 0 1 1 1 0 1 1 0 0 1
198 1 1 2 0 0 1 1 0 0 0 0 2 2 1 2 0 0 2 1 1 2 1 1 0 0 0 2 1 2 2 0 0 0 0 0 1 2 0 0 0 1 1 1 0 1 0 0 1 1 1 0 1 1 0 1 1 0 0 1 0 1 0 0 0 0 1 0 2 1 1 2 1 2 1 2 1 1 1 0 2 0 2 0 0 0 0 1 2 2 1 1 0 2 1 2 0 1 0 1 1 2 1 0 2 0 2 2 0 0 0 0 1 1 2 2 1 0 1 1 1 0 2 2 1 1 0 1 2 2 0 0 0 0 0 0 0 1 2 0 0 0 0 0 0 0 0 0 0 1 0 0 0 1 0 1 0 1 0 1 1 1 0 2 1 2 0 0 0 0 2 1 1 1 1 0 2 1 0 0 0 0 1 1 1 1 1 1 0 0 0 0 0 1 1 0 1 2 0 1 0 1 0 0 2 1 1 0 2 0 1 0 0 0 0 1 1 2 1 1 1 0 1 1 1 0 1 0 0 2 0 0 0 0 2 0 0 2 1 1 0 0 2 1 1 1 0 1 1 1 0 0 1 0 0 1 0 0 0 0 0 0 0 0 1 0 1 1 1 1 0 2 0 2 0 0 0 2 2 0 1 1 1 1 0 1 1 2 0 2 0 1 0 1 2 0 0 0 0 0 0 0 2 0 0 0 1 1 2 0 0 0 2 0 1 0 2 0 1 0 0 0 1 1 1 0 2 1 1 1 2 1 0 0 0 0 0 2 0 0 0 0 1 0 0 0 0 0 0 1 1 0 0 2 0 0 2 0 0 2 2 1 1 0 1 1 0 1 1 1 1 1 1 2 2 0 0 1 1 0 1 1 0 1 0 1 0 0 0 1 0 0 0 1 2 0 1 0 1 1 1 1 1 1 1 0 1 0 0 1 0 1 0 0 0 0 0 0 0 0 0 1 0 0 0 0 0 0 0 0 2 0 0 0 0 1 0 1 0 0 2 0 2 0 0 0 2 1 2 0 0 1 0 2 1 0 1 2 1 1 2 2 0 1 0 1 1 1 1 1 0 1 2 1 2 0 1 0 0 0 0 0 2 2 1 1 0 1 1 0 2 0 0 1 0 0 2 1 1 1 0 2 2 2 2 0 0 1 0 1 0 0 0 0 1 1 1 0 1 2 1 1 1 2 1 2 0 2 0 2 0 2 1 1 0 0 0 1 1 1 1 1 2 1 1 0 1 1 1 0 0 0 0 0 1 0 1 0 2 0 2 0 1 0 0 1 1 1 1 1 1 1 0 0 0 2 2 2 2 1 1 0 0 0 1 0 0 1 1 2 0 1 0 0 2 1 0 1 1 1 1 1 0 1 1 1 1 0 0 0 0 0 0 0 1 0 0 0 0 0 0 0 0 1 0 0 1 1 0 0 1 2 1 0 1 0 2 0 0 0 2 0 0 1 2 1 1 1 0 2 0 0 0 1 0 2 0 0 2 0 0 0 1 0 0 2 1 2 0 0 1 0 1 0 0 2 2 0 2 1 1 0 0 0 1 1 1 1 1 1 2 0 1 0 1 0 0 0 0 1 1 0 0 0 1 2 2 2 0 1 0 0 1 0 1 0 0 1 0 0 0 0 0 1 2 0 0 1 1 0 2 2 0 0 0 0 0 0 0 0 0 0 0 0 1 0 1 0 0 0 0 0 0 0 0 1 1 0 1 0 0 0 2 1 1 1 2 2 2 2 0 0 2 1 1 0 0 0 1 2 1 1 0 0 0 2 0 0 0 1 1 0 1 2 0 0 1 0 0 2 1 1 0 0 2 1 2 1 0 0 1 1 1 1 1 2 2 2 2 0 1 1 1 0 0 0 0 1 1 2 1 1 2 1 1 1 0 0 0 0 0 0 1 0 0 0 1 0 0 0 2 2 0 0 1 0 1 0 0 0 1 0 0 0 0 0 0 1 2 0 0 0 1 0 2 0 0 1 1 0 0 0 0 0 0 0 0 2 0 2 2 0 0 1 2 2 2 1 0 1 1 1 0 2 1 1 0 2 1 1 1 0 1 1 1 1 0 0 1 0 0 1 0 1 0 0 1 0 0 0 2 2 0 1 0 1 0 1 2 1 0 0 2 1 1 0 1 0 0 0 2 0 0 2 2 0 2 2 0 1 0 1 1 0 1 0 0 0 2 1 0 0 0 0 0 1 0 0 1 0 0 1 0 1 0 1 1 0 0 0 0 0 0 1 1 0 0 0 0 1 0 0
199 1 0 2 0 1 2 2 0 1 1 0 0 0 0 0 0 0 0 0 0 2 0 1 0 0 0 2 1 2 1 2 0 2 1 2 1 1 0 0 1 1 2 2 0 1 1 0 0 2 0 0 0 1 0 1 1 0 0 2 0 0 2 1 1 0 1 0 0 0 0 1 1 1 1 1 1 2 2 0 2 0 2 0 0 0 0 1 2 2 1 2 1 1 0 1 0 0 0 0 0 2 0 0 2 0 2 2 0 0 0 0 0 1 1 1 0 0 1 0 0 0 1 1 0 1 0 0 2 1 1 1 1 0 1 1 0 0 0 0 0 0 0 0 0 1 0 0 0 1 0 0 0 0 0 2 0 1 0 1 0 1 0 2 1 2 0 0 1 2 0 0 1 1 0 0 1 1 0 0 0 1 1 1 0 0 1 0 0 0 0 0 0 1 2 0 1 1 0 1 0 1 0 1 2 0 2 0 1 0 0 0 1 0 2 2 0 1 0 2 2 0 1 0 0 0 2 0 0 1 1 1 0 0 2 0 0 2 2 1 0 0 2 1 2 2 0 0 0 0 0 0 1 1 0 0 1 2 1 1 1 1 1 2 1 0 0 0 2 0 1 2 0 2 0 0 0 0 0 0 0 0 0 2 1 0 1 1 0 2 0 1 0 1 2 0 0 1 0 0 0 1 0 2 0 0 0 0 1 0 0 1 2 1 2 0 0 0 1 0 0 1 0 0 1 0 1 1 2 2 2 1 1 1 0 0 0 2 0 0 0 0 1 2 0 1 0 0 1 1 1 1 0 0 0 2 1 1 0 1 1 1 1 0 1 0 1 2 2 1 1 1 0 2 0 0 0 0 0 0 2 0 0 1 1 1 0 0 0 2 0 1 0 0 2 1 0 1 0 0 0 0 1 0 0 0 1 1 0 2 0 1 2 0 2 2 0 0 0 0 1 2 0 1 1 1 0 0 0 1 0 1 1 1 1 0 0 0 1 1 1 0 1 1 0 1 1 1 1 0 0 0 0 2 1 1 1 2 1 1 2 2 0 0 0 0 0 1 2 0 0 0 2 1 1 1 1 0 0 0 1 0 2 2 1 1 0 1 1 0 1 1 0 2 1 0 0 1 1 1 0 2 2 1 2 0 1 0 0 1 0 0 1 1 1 0 0 0 2 2 0 2 0 1 0 0 1 0 0 0 2 0 1 0 1 0 1 0 0 0 0 2 0 1 1 2 1 2 2 0 0 0 0 0 0 1 0 0 2 0 1 0 1 0 0 1 1 2 2 1 0 0 0 0 0 0 0 1 1 2 0 0 0 2 0 1 1 1 0 1 0 1 1 0 1 0 1 1 1 2 1 1 0 1 1 1 2 0 0 1 2 2 0 0 0 0 1 0 0 0 0 0 0 1 0 0 0 0 0 0 1 2 0 0 2 0 2 1 1 1 1 1 0 1 0 0 0 0 0 0 0 1 1 1 1 2 0 0 2 0 0 0 1 0 0 1 0 1 0 0 1 0 0 0 0 1 1 0 2 1 1 0 0 1 1 1 0 0 0 2 1 0 0 1 1 0 0 0 2 2 0 1 0 0 1 2 2 2 0 0 1 0 0 0 0 2 0 1 1 1 0 0 0 2 0 0 0 0 1 0 1 1 0 0 0 0 0 0 0 0 0 1 0 0 1 0 1 0 0 1 1 1 0 0 0 0 0 0 1 0 0 0 2 1 0 0 2 1 2 2 1 1 1 1 0 0 0 0 1 1 2 2 1 0 1 0 1 0 0 1 1 0 1 2 0 0 0 0 0 0 0 1 0 0 2 2 0 1 0 0 1 1 0 2 2 2 2 2 2 0 1 1 0 0 0 0 1 1 1 2 1 1 2 0 0 0 0 0 0 1 1 1 1 1 0 0 1 0 0 1 1 1 1 0 0 0 1 2 0 0 1 0 0 0 1 0 1 0 2 0 0 0 1 1 1 1 0 0 1 2 1 1 0 0 0 0 0 1 0 1 1 0 0 1 2 1 1 2 1 0 0 2 0 2 2 0 2 0 1 1 0 0 0 0 1 1 0 1 2 1 0 2 1 1 1 0 0 0 1 2 2 2 0 2 0 0 0 1 1 0 0 0 1 1 1 1 0 1 1 0 2 0 1 0 0 0 1 1 0 0 0 1 0 1 2 0 1 0 2 0 0 0 0 0 1 1 0 0 1 0 0 1 0 1 1 1 2 0 0 0 0 0 0 0 0 0 0 0 1 2 0 2
[truncated: 1,606,808 more chars]
