# Supplementary material for: KNN-MDR: a learning approach for improving interactions mapping performances in genome wide association studies
Source: BMC Bioinformatics. 2017 Mar 21;18:184. doi: 10.1186/s12859-017-1599-7 (PMC5361736; doi:10.1186/s12859-017-1599-7)
Supplement: Supplementary file 3 — The data set(s) supporting the results of Table 2. (ZIP 28603 kb) [file 12859_2017_1599_MOESM3_ESM.zip › 3/SINAN/S91/mkallsimul.dat]

1 0 0 2 0 1 2 2 2 0 0 0 0 0 0 0 0 2 1 1 1 2 0 1 1 1 1 1 2 0 1 0 1 1 1 0 1 2 0 2 2 0 1 1 2 1 2 0 0 0 0 0 0 1 0 1 0 0 0 0 1 0 1 1 1 1 1 2 1 1 0 1 2 2 2 2 2 1 1 0 1 2 0 0 1 0 0 1 0 2 0 0 0 0 0 0 0 0 0 2 0 2 0 0 2 1 2 0 1 1 0 1 0 1 0 0 1 0 0 1 1 0 2 2 0 1 0 0 0 0 0 0 0 0 0 0 0 0 0 1 0 2 0 0 1 1 0 0 0 0 0 0 0 0 0 0 0 2 0 1 0 0 1 1 0 1 2 1 1 1 0 0 1 1 0 0 1 1 0 1 1 1 0 1 1 1 2 1 1 0 0 2 0 2 2 2 1 2 0 0 0 1 0 0 0 0 1 0 0 1 1 0 1 1 0 2 0 0 0 0 2 0 1 1 0 0 2 0 0 0 0 1 0 0 0 0 0 2 0 0 0 0 2 1 0 2 0 0 0 0 0 0 0 0 0 0 2 2 0 0 0 0 0 0 0 0 1 1 1 1 0 2 0 1 0 0 0 2 2 2 2 1 2 1 0 0 0 2 0 2 0 0 1 2 2 1 2 0 0 1 0 0 1 0 1 0 1 2 0 0 0 0 1 2 2 0 1 0 0 0 1 1 0 0 1 0 1 0 1 1 2 1 1 1 0 0 0 1 0 1 1 1 2 2 2 2 0 0 1 0 0 0 1 0 1 1 0 0 0 1 0 0 1 0 1 1 0 2 1 1 1 1 1 0 1 1 0 2 1 0 0 0 1 0 1 1 0 0 0 0 0 1 1 0 1 1 1 0 0 0 0 1 0 2 1 1 0 2 0 1 0 0 1 1 1 0 1 0 0 0 0 2 1 1 0 2 0 0 0 1 0 1 0 0 1 1 1 1 0 1 2 0 0 1 0 2 0 0 1 0 0 0 0 2 0 0 0 2 0 1 1 2 1 1 0 0 0 1 0 0 0 0 1 2 2 2 0 1 2 0 1 0 0 0 2 1 0 0 1 0 0 2 0 2 1 0 0 0 0 1 0 2 2 0 2 1 2 0 0 0 0 1 0 1 0 1 1 2 0 0 0 2 2 2 0 2 0 2 0 2 0 2 2 1 1 0 1 0 0 0 0 0 0 1 1 0 0 2 2 0 0 0 0 1 1 1 0 0 1 0 0 1 1 1 1 1 0 2 1 0 0 2 1 0 1 1 1 0 1 1 1 0 0 1 2 0 2 1 0 1 1 1 2 0 0 2 0 1 1 0 1 1 1 0 1 2 0 2 0 0 0 0 1 2 0 2 0 0 2 0 0 0 0 0 0 1 1 1 0 0 1 1 0 0 2 0 1 1 0 0 0 0 0 0 2 1 2 0 1 2 1 0 0 1 0 0 0 2 2 0 0 0 0 1 2 2 1 0 1 1 0 1 1 0 0 2 1 1 0 0 1 0 2 0 2 2 1 1 0 1 2 0 0 0 0 2 0 0 0 0 0 1 0 0 1 1 1 2 2 1 0 0 0 1 0 0 0 1 1 1 0 1 2 0 0 2 0 1 1 1 1 1 0 0 0 1 2 1 1 1 0 1 0 1 1 0 1 1 0 0 0 0 0 0 0 1 0 0 1 1 0 1 2 1 1 0 2 1 0 2 1 0 1 1 1 1 0 0 2 2 2 2 1 2 0 1 1 2 0 2 0 2 2 2 1 0 0 1 0 1 1 1 1 0 1 0 0 1 1 2 0 0 2 0 2 0 2 0 2 1 1 2 0 2 2 0 0 0 0 2 0 2 0 0 0 1 0 1 1 0 0 0 2 0 2 0 1 0 2 0 0 0 0 1 0 1 0 0 0 0 0 1 0 0 0 1 2 0 2 0 0 0 0 1 2 1 0 2 2 1 0 0 0 1 0 1 1 1 0 2 0 0 0 2 2 0 2 2 0 0 0 2 0 1 1 2 0 1 1 1 1 0 0 0 0 1 1 0 2 0 2 0 1 1 1 1 0 1 0 1 0 2 0 2 0 0 0 0 1 0 0 0 2 0 0 0 2 0 1 0 2 0 0 1 1 0 2 2 0 1 1 1 0 0 0 0 0 0 0 1 1 0 0 0 0 1 0 0 1 1 0 0 0 0 0 0 0 1 1 1 0 0 0 0 0 0 1 0 0 1 2 2
2 0 1 1 0 1 1 1 2 0 0 1 0 1 0 0 1 1 2 0 0 1 0 0 0 0 0 2 2 0 2 0 0 1 0 0 2 0 0 1 1 1 0 0 1 0 0 0 0 0 0 0 0 1 0 2 1 0 0 0 0 1 2 1 1 2 1 0 1 1 1 1 2 2 2 2 2 1 1 0 0 2 0 1 1 0 0 0 0 2 1 1 0 0 0 0 0 1 1 2 1 2 1 0 0 0 2 1 1 1 0 1 1 1 1 1 1 0 0 2 2 0 2 0 0 0 0 2 2 0 0 0 0 0 1 0 1 0 1 0 0 2 0 0 0 0 0 0 0 1 1 0 0 0 0 0 0 0 0 0 1 1 1 1 0 2 1 1 1 2 0 1 0 0 0 0 0 1 1 0 0 0 0 0 2 2 0 0 0 0 0 2 0 2 2 2 0 2 0 0 0 0 0 1 1 0 1 0 0 0 1 0 0 1 0 2 1 1 1 2 0 0 0 0 0 1 1 0 0 0 0 0 1 0 0 0 0 2 0 0 0 0 2 0 0 0 0 0 0 0 0 0 1 1 0 0 0 1 0 0 0 0 0 0 0 0 0 0 0 0 0 0 0 1 0 1 0 2 2 2 2 1 2 1 0 1 0 1 1 2 0 0 1 2 2 1 1 1 0 1 1 0 1 0 1 0 0 2 1 0 1 0 2 1 1 1 2 1 0 0 0 2 1 1 1 0 0 0 2 1 1 1 1 1 0 0 0 1 0 1 0 0 1 2 1 1 1 0 1 1 1 0 2 0 1 0 0 2 0 0 0 0 2 0 2 1 0 2 2 0 2 2 0 0 0 1 0 2 2 0 0 1 0 0 0 1 0 0 0 1 1 1 0 1 1 1 0 0 1 1 1 1 0 0 0 0 0 1 0 2 0 1 0 0 2 0 0 1 0 1 1 0 0 1 0 1 0 0 0 0 0 1 0 2 2 0 0 2 0 0 1 0 0 1 0 2 0 0 2 0 0 1 1 2 1 1 0 1 1 0 1 1 0 0 1 2 0 1 0 0 2 2 1 1 1 0 2 1 1 0 2 0 0 0 2 0 0 1 1 0 0 2 1 1 0 0 0 0 0 2 0 2 1 1 2 2 2 0 0 0 0 2 0 1 1 0 0 1 0 1 1 1 2 1 0 2 0 0 0 1 1 0 2 0 1 0 2 0 1 1 0 1 0 0 0 0 0 1 1 1 0 0 0 2 1 1 0 0 0 0 0 0 0 1 0 0 0 1 1 0 0 0 0 0 0 0 0 1 2 1 2 0 1 1 0 1 1 0 1 0 0 0 0 0 0 0 0 0 0 0 0 2 1 2 0 2 1 1 0 1 1 0 0 1 1 1 0 0 2 0 0 0 0 0 1 0 2 2 0 0 2 0 1 0 1 1 2 0 2 2 1 1 0 1 0 2 2 0 1 1 0 1 0 1 1 0 0 1 1 0 0 0 0 0 0 1 1 2 0 0 0 0 1 0 0 1 0 1 1 0 0 1 1 0 1 1 0 1 1 1 2 0 0 0 0 1 0 0 0 2 1 2 0 1 1 2 2 2 2 0 0 0 1 1 0 0 0 1 1 0 0 0 1 0 1 0 0 1 0 0 2 2 0 0 0 0 0 0 0 1 0 1 0 0 0 1 1 1 0 0 0 0 0 0 0 2 0 0 1 0 0 0 1 0 0 0 2 0 0 1 1 0 2 1 1 1 0 0 1 1 2 2 0 1 0 1 0 2 0 2 0 2 2 2 1 1 1 1 0 0 1 1 0 0 2 0 2 0 1 2 0 0 2 0 1 0 2 0 2 0 1 2 1 2 2 0 1 0 0 2 0 2 0 1 0 1 1 2 2 0 0 1 0 0 0 0 0 0 0 0 1 0 0 2 2 0 0 0 0 0 1 0 0 0 0 1 2 1 1 0 1 1 2 0 2 1 0 1 1 2 2 0 0 0 0 0 0 1 0 0 1 1 0 2 2 0 2 2 0 0 1 0 1 0 2 1 1 1 1 1 1 2 0 2 2 1 0 1 2 2 0 2 2 2 0 2 2 2 0 1 0 2 0 0 2 1 1 1 1 1 0 0 2 2 2 1 1 2 0 0 2 0 0 1 2 0 2 2 0 1 1 0 0 0 0 1 0 0 0 1 0 0 0 0 0 2 0 0 0 0 0 0 1 2 0 1 0 1 0 1 0 1 0 0 0 0 0 1 1 0 2 1
3 0 1 1 0 0 0 0 2 0 0 2 0 0 0 0 0 0 1 1 1 2 0 0 0 0 0 2 2 0 2 1 1 2 1 0 1 1 0 0 0 1 0 0 1 0 0 0 0 0 0 0 2 1 1 0 0 0 0 0 1 1 0 1 1 1 1 0 2 1 1 1 1 2 1 2 2 2 1 1 0 2 0 0 1 0 0 1 0 2 0 0 1 1 0 0 0 1 0 1 0 2 2 2 0 0 2 0 1 1 0 1 0 1 0 0 1 0 1 1 1 0 2 1 0 0 0 1 1 0 0 0 0 0 0 0 0 0 0 0 2 0 0 0 1 2 0 0 0 1 0 0 0 0 0 0 0 2 0 0 2 2 1 1 1 2 1 1 1 1 1 1 0 2 0 0 0 1 1 0 0 1 1 0 1 0 1 2 0 0 0 2 0 2 2 2 0 1 0 0 1 0 0 0 1 1 1 0 0 0 2 0 1 0 0 2 1 0 2 1 1 0 1 2 0 0 0 1 1 0 0 1 0 0 0 0 0 2 0 0 0 0 2 1 0 2 0 0 1 1 1 1 0 0 0 1 0 1 0 1 1 1 0 1 0 0 0 0 2 1 0 1 0 1 0 0 0 2 2 0 0 1 2 1 0 1 1 1 0 2 0 1 0 2 2 1 1 2 0 2 0 2 1 0 1 0 2 1 1 0 0 0 2 1 1 0 2 1 2 2 0 0 1 1 0 0 0 0 2 1 1 1 0 2 0 0 0 2 1 1 0 0 1 1 2 2 0 0 1 1 2 0 2 1 1 0 1 1 0 2 0 2 0 0 0 2 0 1 2 0 2 2 0 0 1 0 0 1 1 0 0 0 0 1 0 0 0 0 0 0 0 0 2 0 2 0 2 0 1 1 1 1 0 2 1 1 0 2 0 1 0 0 1 1 1 0 0 0 0 0 0 2 1 1 1 2 0 0 0 0 1 0 0 0 1 1 0 2 0 0 1 0 0 0 0 1 0 1 1 1 1 0 0 2 0 0 0 0 1 0 0 1 0 2 0 0 0 1 0 0 1 1 2 0 1 1 0 1 1 0 2 0 2 2 1 1 0 2 0 1 1 2 1 1 0 0 0 0 0 2 0 2 1 1 1 0 1 1 0 0 0 1 0 1 0 0 0 2 0 0 1 2 2 0 1 2 0 0 0 2 0 0 1 0 0 0 0 0 2 2 1 0 0 1 0 2 1 2 2 2 0 0 0 2 1 1 1 0 0 0 0 0 2 2 1 1 0 0 0 0 0 0 1 0 0 0 1 1 1 2 1 0 0 0 0 0 0 0 0 0 0 0 0 0 2 0 0 0 0 0 0 2 1 2 0 2 2 1 0 1 0 0 0 0 2 0 0 0 0 0 0 0 0 2 2 0 2 1 0 0 0 0 0 0 2 0 2 0 2 2 0 2 0 2 0 2 2 0 1 1 0 2 0 1 2 0 0 2 2 0 0 0 1 1 1 2 1 1 1 0 1 0 0 0 0 2 2 1 0 0 1 0 1 1 1 1 0 1 0 1 2 1 0 1 0 2 0 0 0 1 0 1 0 0 0 0 1 1 2 0 1 1 1 1 0 0 0 2 0 0 2 0 1 0 0 1 0 0 0 0 1 1 1 0 0 1 1 0 0 1 0 1 0 0 1 0 1 1 0 0 0 1 0 1 0 1 0 0 1 0 0 0 2 1 0 1 1 0 0 1 0 0 2 0 0 0 0 0 0 0 1 1 2 0 0 0 2 0 0 2 0 2 1 0 0 0 0 2 0 0 2 2 1 0 1 1 0 0 1 1 0 0 1 1 1 0 2 0 2 1 2 2 0 2 2 0 2 0 0 2 0 1 1 1 0 2 0 0 0 0 0 1 0 0 0 0 0 0 0 0 2 0 0 2 2 0 0 1 0 0 2 0 0 1 1 1 1 0 2 0 0 0 0 1 1 2 0 1 1 1 0 1 0 0 0 0 0 2 0 1 0 1 1 1 2 0 2 1 0 0 0 1 1 1 1 2 0 1 0 1 1 1 0 0 0 0 2 2 2 0 0 1 2 1 0 2 0 0 0 0 0 2 0 2 0 0 0 1 2 0 0 0 2 0 2 1 2 1 0 1 2 0 0 2 2 0 2 2 0 2 2 0 1 0 1 1 1 0 0 2 1 0 0 0 0 0 0 0 1 0 0 0 1 2 0 0 1 0 0 0 0 1 1 0 0 0 0 1 1 1 1 1
4 0 1 2 0 0 2 2 1 1 0 0 0 1 0 0 0 2 0 0 0 2 0 1 0 1 1 1 1 0 1 1 0 0 1 0 0 2 0 1 1 1 1 1 1 0 0 0 0 0 0 0 1 1 1 0 0 2 0 0 1 1 1 1 0 0 0 1 1 0 0 1 2 2 2 2 2 1 1 0 1 1 0 1 2 0 0 0 0 2 0 0 1 1 1 0 0 2 1 2 0 0 2 2 0 0 2 0 1 1 0 1 1 1 1 1 1 0 1 1 1 0 2 0 0 0 0 0 0 0 0 0 1 1 0 0 1 0 0 0 0 2 0 0 1 0 0 0 0 0 0 0 0 0 0 0 0 0 1 1 0 1 0 2 1 2 0 1 0 1 0 1 2 1 0 0 0 1 0 1 1 1 0 0 2 2 0 1 0 0 0 1 1 0 1 1 1 2 0 0 0 1 1 1 0 0 1 0 2 1 2 0 2 0 0 2 0 0 0 1 1 0 1 2 0 1 1 0 0 0 0 0 1 1 0 0 0 2 0 0 0 0 1 0 0 1 0 0 0 0 0 0 0 0 0 0 1 0 0 0 0 0 0 1 1 1 0 0 1 0 0 0 0 1 0 0 0 1 1 2 2 2 1 0 1 0 0 2 2 2 0 2 2 2 2 0 2 0 0 1 0 0 0 0 0 0 0 2 1 0 0 0 2 2 2 2 2 1 1 1 0 1 2 0 2 0 0 0 1 0 2 0 1 1 0 0 1 0 0 2 1 2 2 2 0 0 2 0 0 2 0 2 1 0 1 1 0 2 0 1 0 1 1 0 1 1 0 2 1 1 1 1 1 1 1 1 0 2 1 1 0 1 1 0 0 0 0 0 0 0 0 0 1 0 2 0 1 1 1 1 1 1 1 0 0 0 1 1 0 1 0 0 0 0 2 0 0 0 0 0 0 2 1 0 0 2 0 1 1 0 1 2 0 1 2 1 0 2 0 0 2 0 0 0 0 1 1 1 1 0 0 0 1 2 1 1 0 2 1 1 0 2 1 0 0 0 0 2 0 0 1 1 1 1 1 0 1 2 1 0 1 1 2 1 1 1 1 1 0 0 1 1 0 2 1 0 1 1 2 0 0 2 2 0 2 0 2 0 0 0 0 2 0 2 0 0 0 2 0 1 1 1 2 0 0 2 0 1 0 2 0 1 0 0 0 0 1 0 1 2 1 1 0 0 0 0 0 2 2 1 0 0 0 2 1 1 0 0 0 0 0 0 1 1 1 1 0 1 0 0 0 0 0 0 0 0 0 0 1 1 2 0 1 1 0 1 1 1 1 0 0 0 0 0 0 0 0 0 0 0 0 2 1 2 0 2 0 0 0 1 1 0 0 0 0 0 0 0 0 0 2 0 0 0 0 0 2 1 0 0 1 0 0 0 2 1 2 0 2 2 1 2 0 1 0 2 2 0 0 1 0 2 0 1 2 0 0 2 1 0 0 0 0 2 2 2 1 0 0 1 0 1 0 0 1 2 2 1 1 1 1 0 2 0 2 2 1 1 0 1 1 0 0 2 2 0 0 0 0 0 0 0 0 0 2 2 2 0 1 2 0 0 0 0 1 0 0 1 1 0 0 0 0 0 0 0 0 1 1 1 1 1 0 0 0 0 1 0 0 1 0 1 1 1 2 0 2 0 0 1 1 1 0 0 1 1 1 1 2 1 1 1 2 0 0 1 1 1 0 2 0 0 2 1 1 0 0 0 0 0 1 1 0 0 0 1 0 2 1 2 0 1 2 1 1 0 0 0 0 0 0 1 1 0 1 1 0 0 0 2 0 0 2 0 1 0 2 0 2 0 2 1 1 2 2 0 1 0 1 2 0 2 0 1 0 1 1 1 0 0 0 0 2 0 2 0 2 0 0 0 2 0 0 1 1 0 0 0 1 1 1 0 0 0 0 0 0 0 2 1 1 0 1 1 1 1 0 0 2 2 2 0 0 0 0 2 2 2 0 2 0 2 2 1 1 0 2 2 0 0 0 2 0 1 2 1 1 1 0 0 0 0 0 1 1 1 1 1 2 0 0 2 1 1 0 0 1 2 1 0 1 1 0 1 1 0 1 1 2 0 0 0 2 1 1 2 1 0 1 0 1 0 1 0 1 0 1 2 0 1 2 0 0 0 0 0 0 1 0 1 1 0 0 0 0 2 0 0 2 0 0 0 0 0 0 0 0 1 0 1 0 0 0 0 0 0 0 0 0 0 1 1
5 0 2 0 0 0 0 1 1 1 1 0 1 1 1 0 0 1 0 0 0 2 0 0 0 0 0 1 2 0 1 0 2 2 0 0 1 2 0 2 2 0 1 0 1 1 0 0 0 1 1 1 0 0 2 0 0 0 1 0 1 1 1 0 1 1 1 0 2 1 1 1 2 2 2 2 0 0 0 0 0 1 0 1 2 0 0 0 0 2 1 0 0 0 0 0 0 0 0 2 0 1 2 2 0 0 2 0 0 2 1 2 0 0 1 1 1 0 0 1 1 0 2 0 0 0 0 2 1 1 0 0 1 1 0 0 1 0 0 0 1 1 0 0 1 1 0 0 1 1 1 0 0 1 0 0 0 0 0 0 1 1 1 1 1 2 1 1 1 1 0 0 0 1 0 0 0 1 0 1 1 1 0 1 2 2 1 1 0 0 0 2 1 1 1 2 1 2 0 0 0 0 1 1 0 0 1 1 0 1 1 0 1 1 0 2 0 1 1 2 0 0 1 2 1 1 2 0 0 0 0 0 0 0 0 0 0 2 0 0 0 0 2 0 0 2 0 0 0 0 0 0 0 0 0 1 1 2 0 0 0 0 0 0 1 0 0 0 0 0 0 1 0 0 0 1 0 2 2 0 0 1 1 0 0 0 0 0 2 2 0 2 1 1 2 0 1 1 0 1 1 1 0 2 0 0 0 2 0 0 1 1 1 1 1 0 2 0 0 0 0 2 2 1 0 0 0 0 0 1 2 0 1 1 0 0 0 1 0 1 0 0 1 2 0 0 2 0 0 2 1 1 2 2 0 0 1 0 0 1 0 1 2 0 2 2 0 2 2 0 2 2 0 0 1 1 0 1 1 0 0 2 0 1 1 0 0 0 0 0 0 1 2 0 2 0 2 2 0 0 0 1 0 1 0 1 0 1 0 1 0 0 0 0 2 0 0 0 0 0 0 0 0 1 0 1 1 2 2 1 0 1 1 1 1 2 0 1 0 1 1 0 0 0 0 2 0 0 1 0 0 0 1 2 1 1 0 1 1 0 2 2 0 0 0 2 1 2 0 1 1 1 1 1 1 0 1 2 1 0 1 0 0 0 2 1 0 1 0 0 0 2 1 1 1 0 0 1 1 0 2 1 1 0 1 1 1 0 0 0 0 2 0 0 1 1 0 2 0 2 2 0 2 0 0 1 0 0 0 1 1 0 1 0 0 0 0 1 2 1 1 1 0 1 1 0 0 1 1 2 0 1 1 1 1 1 0 0 0 0 0 0 0 2 0 0 2 2 2 1 0 2 0 0 0 0 0 2 2 2 2 0 0 1 1 0 1 0 2 1 0 0 1 0 0 1 0 0 0 0 0 2 0 2 0 2 2 0 0 0 2 0 0 1 1 1 0 0 0 0 0 0 0 1 1 0 2 1 0 0 2 0 1 0 1 1 2 1 1 1 1 0 0 1 1 1 2 0 1 1 0 2 1 1 2 0 0 1 1 0 0 0 1 2 2 2 1 1 1 0 0 0 0 0 2 2 2 1 2 1 0 0 2 0 1 2 1 0 1 2 2 1 0 0 1 0 1 0 0 1 0 1 0 1 1 2 2 1 1 0 1 1 0 2 0 0 0 1 1 0 0 0 1 0 1 0 0 0 0 0 0 0 0 0 0 0 0 0 0 0 0 0 1 2 2 0 2 2 0 1 1 1 0 0 0 2 1 0 2 1 0 1 2 0 0 0 2 0 1 1 0 0 1 0 0 1 0 0 0 0 1 2 2 0 0 1 1 0 0 2 0 2 2 2 2 0 0 1 0 0 1 2 1 0 1 0 1 1 2 2 0 0 2 0 0 0 1 0 2 0 1 2 1 2 2 0 1 0 0 2 0 2 0 0 0 2 0 0 0 0 0 0 1 0 1 0 0 0 0 0 2 1 0 2 2 0 0 0 0 0 1 0 0 0 0 1 2 0 1 0 0 0 0 0 1 1 0 2 2 2 1 1 0 1 0 1 1 1 0 1 0 1 1 1 2 1 1 2 0 0 0 1 0 1 2 0 1 1 0 2 1 1 0 0 0 0 2 1 2 1 0 2 2 2 1 2 0 1 0 0 0 2 0 0 0 1 1 1 2 0 0 0 1 1 1 1 0 0 1 0 1 0 1 1 1 0 1 2 0 1 0 1 1 0 2 2 1 0 0 1 0 0 0 0 0 1 0 1 1 1 1 1 0 0 0 0 0 0 0 0 0 0 0 0 0 1 0 0 1 0 0 0
6 0 1 1 0 0 1 2 0 1 0 1 0 0 0 0 0 2 1 1 1 1 0 0 0 0 0 2 2 1 1 1 0 0 2 0 2 0 0 1 1 0 0 0 2 0 0 0 0 1 1 2 1 2 0 0 0 1 0 0 1 0 2 2 1 0 0 2 1 1 0 1 2 2 2 2 2 2 2 0 2 2 1 0 1 0 0 0 0 2 0 0 0 1 1 0 0 2 2 2 1 2 2 1 0 0 2 0 1 1 0 1 1 1 1 1 1 0 1 1 1 0 1 0 1 1 0 1 1 0 0 0 0 1 0 0 0 0 0 2 2 0 0 0 2 2 2 0 0 0 0 0 1 0 1 0 0 1 0 0 0 0 2 0 1 1 1 1 1 2 1 0 1 1 0 0 1 1 1 0 0 1 1 0 1 0 2 1 0 0 0 1 0 2 2 2 0 2 0 0 0 1 0 0 2 0 0 0 0 1 1 0 1 1 0 2 0 0 1 1 1 0 1 2 0 1 1 0 0 0 0 0 1 2 1 0 1 2 0 0 0 0 2 0 0 1 0 0 0 0 0 0 0 0 0 0 1 0 0 0 0 0 0 1 0 0 0 0 2 1 0 1 0 1 0 1 0 2 2 2 2 2 2 0 0 1 0 0 1 2 0 1 0 2 1 0 1 1 1 2 0 0 2 0 1 0 0 1 1 0 1 1 2 2 2 1 1 0 0 0 2 0 2 0 1 0 0 0 1 1 2 1 1 1 0 0 0 2 1 0 0 1 2 2 0 0 1 0 0 1 2 0 1 0 1 1 1 1 0 0 0 0 1 0 1 0 1 2 1 1 1 1 1 1 1 1 0 1 1 0 0 2 1 0 0 0 0 0 0 0 0 0 0 0 1 1 2 0 1 1 1 1 2 0 0 0 2 1 0 0 0 1 1 1 1 0 0 0 1 0 1 0 2 2 0 1 0 0 0 1 0 1 0 0 1 1 0 2 0 0 0 0 0 0 0 1 0 0 2 1 0 1 2 2 2 2 0 1 1 0 2 0 0 1 0 1 1 2 0 0 1 1 2 1 0 1 0 1 2 0 1 0 1 0 2 0 0 0 0 0 1 1 1 1 1 0 0 0 1 0 0 2 2 0 2 0 2 0 0 0 0 2 0 0 2 0 0 2 0 1 1 1 2 1 1 2 0 1 1 2 1 1 0 0 0 0 1 1 2 1 1 2 0 2 2 0 0 1 1 1 0 1 0 2 2 0 0 0 1 0 0 1 0 0 0 0 0 2 1 0 1 2 1 0 1 1 1 1 2 1 2 0 0 0 2 0 1 1 0 0 0 0 0 0 0 0 0 0 0 0 0 2 0 0 0 1 2 2 0 0 0 0 0 0 2 0 0 0 0 1 1 1 0 1 1 0 2 1 0 0 1 0 0 0 1 0 2 0 2 2 0 0 0 1 1 1 2 0 1 1 0 1 0 1 2 0 0 1 1 0 0 0 1 2 2 2 2 1 0 1 1 1 1 0 0 2 2 1 1 1 0 1 2 0 1 2 2 1 0 1 2 1 0 0 0 0 1 1 0 2 0 2 0 1 1 2 2 2 2 0 0 0 0 2 0 0 0 1 1 0 0 0 0 0 1 0 0 1 1 1 2 1 0 0 0 0 0 0 0 1 1 0 1 1 1 0 1 0 0 0 0 0 0 1 0 2 0 0 1 0 0 0 2 0 0 1 1 1 0 2 0 0 1 1 1 0 0 0 1 1 0 1 0 1 1 1 0 1 1 2 0 1 2 2 0 1 0 1 1 1 1 1 1 0 1 0 1 1 1 2 0 0 1 0 1 1 1 1 2 0 1 2 1 2 2 0 0 0 0 2 1 2 0 1 0 1 0 0 0 0 0 0 0 0 0 0 0 0 0 0 2 1 0 2 2 0 0 0 0 0 1 0 0 1 1 0 1 0 2 0 0 0 2 0 2 1 0 2 2 2 2 0 0 0 0 2 1 2 1 1 1 2 0 1 2 1 1 1 0 0 0 1 0 2 1 1 0 0 0 1 0 2 0 0 0 0 1 2 2 1 0 2 2 1 0 2 1 1 1 1 1 1 0 1 1 1 0 1 2 0 0 0 1 1 2 1 1 2 0 2 2 0 0 0 1 1 1 1 0 0 2 0 0 0 0 0 0 0 0 0 1 0 1 0 0 0 0 0 2 1 1 0 1 1 0 1 1 0 0 0 0 0 0 1 1 0 0 0 1 0 0 0
7 0 2 0 0 0 1 2 1 1 0 0 0 0 0 0 0 1 2 0 0 0 0 1 0 0 0 2 2 1 2 0 1 1 1 0 2 0 0 0 0 1 0 0 2 0 0 0 1 0 0 0 0 1 1 1 0 2 0 1 1 1 2 2 1 1 1 1 1 0 0 1 0 2 0 2 2 0 0 0 0 1 0 1 2 0 0 0 0 2 0 0 0 1 1 1 1 0 0 1 0 2 1 1 1 1 2 0 0 2 1 1 0 0 0 0 0 0 1 1 1 0 2 1 0 0 0 1 1 0 1 1 0 1 0 0 0 0 0 0 1 1 0 0 1 2 1 0 0 1 2 0 0 0 0 0 0 0 0 0 1 1 2 0 1 1 1 0 0 2 0 2 0 1 0 1 0 0 0 0 0 0 0 1 1 1 1 1 1 0 0 2 0 1 1 2 0 2 0 0 0 0 0 1 1 0 1 0 0 0 1 0 0 0 0 2 0 0 0 0 2 0 0 1 1 0 2 1 1 1 1 1 1 2 1 0 1 2 0 0 0 1 2 0 0 2 0 0 0 0 0 0 0 1 1 0 2 0 0 0 0 0 0 0 0 0 0 1 2 1 0 0 0 2 0 1 0 2 1 0 0 2 1 0 0 0 0 0 1 2 0 1 1 2 2 0 2 1 1 1 1 0 0 1 0 0 1 1 2 0 0 1 2 2 2 0 0 0 2 2 0 0 0 0 1 0 0 1 1 2 2 1 0 1 0 0 0 1 0 0 1 2 2 0 1 1 2 0 1 1 0 1 1 0 1 1 2 0 0 2 0 2 2 0 2 0 0 2 1 1 1 1 0 0 1 1 0 0 0 0 2 0 0 0 0 0 0 0 1 1 1 1 1 0 2 0 2 1 0 0 0 0 1 1 0 1 1 0 0 0 0 1 0 1 0 0 2 1 0 1 1 1 0 0 1 2 1 0 0 0 2 0 0 0 0 0 1 0 0 0 2 0 0 0 0 1 0 0 1 1 0 0 0 2 0 0 0 1 2 1 1 1 0 0 1 2 0 2 0 0 0 0 2 1 0 0 0 1 2 0 0 0 1 0 1 0 1 1 0 1 1 1 1 1 1 0 0 1 2 0 0 2 2 0 2 1 2 1 0 0 0 2 0 2 0 0 0 2 0 1 1 1 2 1 0 2 0 0 1 1 1 0 2 1 0 0 1 0 1 1 0 1 0 1 0 1 0 1 1 2 0 1 0 2 2 0 0 0 0 1 1 0 0 1 0 0 1 1 0 0 1 1 0 0 0 0 1 1 1 2 2 0 0 2 1 1 0 0 1 0 0 0 1 1 1 0 1 0 0 0 0 1 0 1 0 1 0 1 0 0 0 0 0 1 2 0 0 0 0 1 0 0 0 0 0 1 1 1 0 0 2 0 1 0 2 0 1 0 2 2 1 1 0 0 2 1 2 0 1 1 0 2 1 2 1 1 0 2 2 0 0 0 1 0 0 1 1 1 1 0 1 0 0 0 0 0 0 0 0 0 1 0 2 0 0 1 1 0 0 1 2 0 1 1 1 1 0 0 0 1 0 1 0 1 1 2 2 2 2 0 0 0 0 1 0 1 0 1 1 0 0 0 0 1 0 0 1 0 0 0 0 0 0 1 0 1 1 0 0 1 0 1 1 2 1 1 2 1 0 0 0 0 0 1 1 0 0 1 2 1 1 1 2 1 1 0 2 1 0 2 0 0 1 0 0 2 0 0 1 1 2 0 0 1 1 1 0 1 0 2 1 2 2 2 1 0 0 1 1 1 1 1 1 0 1 0 1 0 0 2 0 1 2 0 2 0 2 1 2 0 1 1 0 2 2 0 1 0 0 1 1 1 0 1 0 2 0 0 1 1 0 0 2 0 2 1 2 0 0 0 1 0 0 1 0 1 1 1 0 0 1 0 0 0 0 0 1 0 0 0 0 0 1 0 1 2 0 1 2 2 1 1 0 0 0 0 0 1 0 2 0 1 1 1 2 0 2 1 0 1 0 1 1 1 2 1 0 1 0 0 0 0 0 0 1 1 1 1 0 0 0 0 2 2 2 1 0 1 0 0 1 1 0 1 0 1 1 1 2 0 0 0 2 1 1 2 1 0 1 0 2 0 2 0 0 0 0 1 1 0 0 2 0 0 1 1 1 0 0 0 1 0 0 0 0 1 1 1 1 1 1 1 1 2 0 0 1 1 0 1 0 0 0 0 0 0 0 0 0 0 0 0
8 0 1 1 0 0 1 1 2 0 0 1 0 0 0 0 0 1 0 0 0 2 0 2 0 0 0 1 1 2 1 0 2 2 0 0 1 1 1 0 0 0 1 1 2 2 2 0 0 0 0 0 1 2 1 0 1 0 1 1 0 1 0 0 0 0 0 1 1 0 0 1 1 2 1 2 1 2 2 0 2 2 0 0 2 0 0 0 0 2 0 0 2 1 0 0 0 0 0 1 0 2 0 0 1 1 1 0 1 1 1 1 0 1 0 0 1 0 0 2 2 0 2 0 0 0 0 0 0 0 0 0 1 1 0 0 1 0 0 0 0 2 0 0 0 0 0 0 0 1 0 0 1 1 0 0 1 2 0 0 0 0 2 0 1 2 1 1 0 1 0 1 0 1 0 0 0 1 0 2 2 1 0 0 0 0 2 2 1 1 1 2 0 1 2 1 0 2 0 0 0 0 0 0 1 0 1 0 0 0 1 0 1 0 0 2 1 0 1 1 1 0 0 2 0 0 0 0 0 0 0 0 0 0 0 0 0 2 1 1 0 1 2 0 1 2 1 0 1 1 1 1 0 0 1 0 0 1 0 0 0 0 0 0 1 0 0 0 2 2 0 1 1 1 0 1 0 1 1 0 0 1 2 1 0 2 1 1 1 2 0 1 2 2 2 0 2 1 0 2 0 0 1 1 1 0 1 2 2 0 0 1 2 1 1 0 2 0 1 1 1 0 2 0 1 0 1 0 0 0 2 0 0 0 0 1 2 0 0 2 1 1 1 1 0 0 1 0 2 0 0 0 2 1 1 0 1 0 0 1 0 2 2 0 2 0 2 2 1 1 1 1 0 0 0 0 0 2 2 0 0 1 1 1 1 1 0 0 0 1 1 1 1 0 2 0 1 1 0 0 0 0 1 1 1 0 0 1 0 2 0 0 0 0 1 0 0 0 0 0 0 1 1 2 0 1 0 2 2 1 0 2 1 1 0 1 0 0 0 1 1 0 0 0 1 0 0 0 1 0 0 0 0 2 0 0 0 1 0 1 1 1 1 0 0 2 1 2 0 1 2 2 1 1 0 0 1 1 2 0 1 0 1 0 1 0 1 0 1 0 0 1 0 2 0 0 0 1 1 0 0 2 2 0 2 0 2 1 0 0 0 2 0 1 0 1 0 2 0 0 0 2 2 0 2 2 0 1 0 2 0 2 0 0 2 0 1 0 2 2 0 2 0 1 1 0 0 2 2 1 0 0 0 2 1 1 0 0 0 1 1 0 0 2 0 0 2 0 0 0 0 1 0 0 0 0 0 2 2 2 2 0 0 0 0 0 0 0 2 0 0 0 0 0 1 0 0 1 1 0 1 1 0 0 1 1 1 0 0 0 1 0 0 0 2 0 1 0 0 0 1 0 0 1 1 1 1 2 0 0 1 0 0 0 2 0 2 0 1 0 0 1 0 1 1 1 2 0 1 1 0 1 0 1 1 0 0 1 0 0 0 0 0 0 0 0 0 2 1 1 0 1 0 0 0 2 2 0 1 0 0 1 2 1 1 1 1 0 1 1 1 1 0 1 1 0 0 0 0 2 0 1 0 1 1 2 2 1 1 0 2 2 0 1 1 1 0 2 2 0 0 0 0 0 0 0 0 2 1 1 1 1 0 0 0 0 2 0 0 1 1 1 0 0 0 1 1 0 0 0 0 0 0 0 0 1 1 0 2 0 0 0 2 0 0 1 2 0 1 1 0 1 0 2 1 1 0 0 0 0 1 1 0 0 0 1 0 2 1 2 1 1 2 2 0 1 1 0 0 1 1 1 0 0 2 0 1 2 2 2 0 0 1 1 1 0 2 1 2 0 2 2 1 2 2 0 1 0 0 2 0 2 0 1 0 1 0 1 1 1 1 1 1 0 1 0 1 0 0 1 1 0 0 2 2 0 0 0 0 0 1 0 0 0 0 0 0 0 1 0 0 0 0 0 1 2 1 1 2 2 0 0 0 0 0 1 1 2 0 1 1 2 1 1 2 1 1 1 0 0 1 1 0 2 1 0 0 0 0 0 0 0 0 0 1 0 2 2 2 1 0 1 1 1 0 2 0 2 1 0 1 1 0 1 0 1 1 1 1 0 0 0 2 2 2 1 1 1 1 0 2 0 1 1 0 0 1 2 0 1 1 1 0 0 0 0 1 0 0 0 2 0 1 0 0 0 0 0 0 1 0 0 0 1 0 0 0 0 1 0 1 0 1 0 0 1 0 0 0 0 2 2
9 0 0 2 0 1 1 0 1 1 0 1 0 1 0 0 1 2 2 2 1 1 1 1 1 1 1 0 1 1 1 1 1 1 1 1 1 2 0 2 2 0 0 0 2 1 1 0 0 0 0 0 1 2 0 1 0 0 0 0 0 2 1 2 1 1 1 1 1 1 1 1 1 2 1 2 2 1 1 0 1 1 0 1 2 0 0 1 1 2 1 1 0 0 0 0 0 0 0 1 0 2 0 1 1 2 2 2 2 0 0 2 0 1 0 1 1 0 0 2 2 0 2 1 0 0 0 0 0 0 0 0 0 0 0 0 0 0 0 1 0 2 0 0 1 0 0 0 0 0 0 0 0 1 0 0 0 0 0 0 1 1 1 1 0 1 1 1 0 0 0 1 0 0 0 0 0 1 0 1 1 1 0 0 0 0 1 1 1 0 0 2 1 1 1 1 1 2 0 0 0 1 0 1 1 0 1 0 0 0 1 0 1 0 0 2 0 0 1 0 2 0 0 1 0 1 2 0 0 0 0 1 0 0 0 0 0 2 0 0 0 0 2 1 0 1 0 0 1 1 0 0 0 0 0 0 0 0 0 0 0 0 0 0 0 0 1 0 1 1 0 1 0 0 0 1 0 2 2 2 2 2 0 0 0 0 0 0 1 2 0 1 0 2 1 1 0 0 0 1 0 0 1 0 1 0 0 2 1 0 0 1 2 0 0 0 2 1 0 0 1 1 0 0 1 0 0 0 1 1 2 1 0 2 0 0 1 2 1 2 2 1 2 1 0 0 2 0 0 1 1 1 1 1 0 1 1 0 0 2 0 2 2 0 2 1 1 2 2 0 2 2 1 1 0 0 0 1 0 0 0 0 1 0 0 1 0 1 1 1 0 1 1 0 1 1 2 1 0 0 0 0 0 2 1 1 0 1 0 1 0 0 0 0 2 0 0 0 0 0 0 1 0 1 1 1 1 0 0 1 1 1 0 0 1 1 1 0 0 1 0 0 0 0 1 2 1 0 1 0 0 0 1 2 1 1 0 1 1 1 1 2 1 0 0 0 0 2 0 1 1 1 1 1 1 0 2 2 1 0 1 0 2 1 2 1 0 0 1 0 0 1 1 1 1 0 0 1 1 0 0 2 0 0 2 0 2 0 0 0 0 1 0 0 0 2 0 2 0 1 1 0 2 1 1 2 0 1 1 1 1 1 1 0 0 0 1 1 2 2 0 0 0 1 1 0 0 1 1 1 0 1 0 1 1 2 1 1 0 1 0 0 1 2 0 0 1 2 1 0 0 1 1 0 1 1 1 0 1 1 2 0 0 0 0 0 0 0 1 0 1 0 0 0 0 0 0 1 1 0 1 1 1 1 0 1 0 1 1 2 1 1 0 1 0 1 0 0 0 0 0 0 0 1 1 0 2 1 0 0 1 0 0 0 2 1 2 0 2 1 0 0 0 1 0 2 2 1 2 2 1 2 0 0 1 0 0 2 2 0 0 0 2 0 0 2 1 0 2 0 1 0 0 0 0 2 2 1 1 0 0 0 2 1 1 2 0 0 1 1 2 1 0 0 1 0 0 0 0 1 0 1 0 1 1 1 1 2 2 0 0 0 0 1 0 0 0 1 1 0 0 0 0 1 0 1 1 0 0 0 1 1 0 0 0 1 1 0 0 1 0 1 0 0 1 0 1 0 0 0 0 0 0 0 0 1 0 1 2 1 1 1 2 2 0 0 2 0 0 2 0 0 2 2 2 0 0 0 1 1 1 2 1 0 0 2 1 1 0 2 1 2 2 1 1 0 0 1 1 1 1 1 0 0 2 0 0 1 0 2 0 0 1 1 1 0 2 0 2 0 2 2 0 1 0 0 0 0 0 1 0 0 1 0 0 2 0 0 0 0 0 0 0 0 0 0 0 0 0 0 2 0 0 2 2 0 0 0 1 1 1 0 0 0 0 0 1 0 1 0 0 0 0 1 1 1 0 1 2 2 1 0 0 0 0 1 1 1 0 2 0 2 0 1 2 0 2 2 0 0 0 2 0 2 1 0 0 1 0 1 1 1 0 0 0 0 2 0 1 0 1 0 2 2 0 1 2 1 0 0 0 1 0 2 0 0 0 0 1 2 0 1 2 2 2 1 0 0 0 0 2 0 1 1 1 0 1 2 0 1 1 1 1 1 0 1 1 0 0 1 0 0 0 0 0 0 1 0 0 0 0 0 0 0 0 0 0 0 0 0 0 1 0 0 0 1 0 0 0 0 1 0
10 0 2 1 0 0 2 2 2 0 0 1 0 1 0 0 0 2 0 0 0 2 0 0 0 1 1 1 1 1 0 1 1 1 0 0 1 2 0 2 2 0 0 0 2 0 1 0 1 0 0 1 0 1 0 1 0 1 0 1 1 0 0 0 0 0 0 1 1 1 1 1 2 2 2 2 2 2 2 0 2 2 0 0 1 0 0 1 1 2 1 1 2 0 0 0 0 1 0 2 0 1 1 1 0 0 2 1 1 1 1 2 2 2 2 2 2 1 0 2 2 1 1 0 1 0 0 0 0 0 0 0 0 0 0 0 0 0 0 2 1 1 0 0 0 0 0 0 0 0 0 0 0 0 0 0 0 0 0 0 1 0 1 1 2 1 1 0 0 2 0 2 1 1 0 0 0 1 0 1 1 0 1 1 2 1 2 1 0 0 0 2 1 0 0 1 1 2 0 1 0 1 0 1 1 0 1 1 1 0 0 0 1 0 0 2 0 0 1 2 0 0 0 1 0 0 1 0 0 0 0 0 0 0 0 0 0 1 0 0 0 0 1 0 0 1 0 0 0 0 0 0 0 0 0 0 2 1 1 0 0 0 0 0 1 1 1 0 2 0 1 2 0 1 0 0 0 1 2 0 0 1 2 1 1 1 0 0 1 1 1 1 1 1 2 0 2 0 0 1 0 0 2 0 2 1 0 2 1 0 0 2 2 1 1 0 2 2 0 0 0 1 2 1 2 0 0 0 0 0 2 0 1 1 0 0 0 1 1 1 0 0 2 2 0 0 2 1 1 2 0 1 2 0 1 0 1 1 0 0 1 1 1 0 1 1 1 2 1 1 1 1 0 0 1 1 0 1 1 0 1 0 0 0 0 0 0 1 1 1 1 1 1 0 0 2 0 1 0 0 0 0 1 0 0 0 0 1 1 1 0 2 1 1 1 0 1 0 0 0 0 2 2 1 1 1 0 0 0 0 2 1 0 1 2 1 0 0 0 1 1 0 0 1 0 2 1 0 1 0 0 1 1 1 1 0 1 2 0 1 1 2 0 1 1 1 0 2 0 1 1 1 0 2 1 1 0 0 2 0 2 0 0 0 2 0 0 0 0 0 1 0 0 1 1 0 1 0 0 1 1 1 0 2 0 2 1 1 0 0 0 2 0 1 0 0 0 2 0 2 2 0 2 1 0 2 0 1 1 2 0 1 1 0 0 0 1 0 1 1 0 2 0 1 1 0 0 1 1 1 0 1 1 1 2 0 0 1 0 1 0 0 0 1 0 0 1 1 0 0 1 1 1 0 1 2 2 1 1 2 2 0 0 1 1 1 0 0 1 0 0 0 0 0 0 0 0 0 0 0 0 1 1 0 0 1 2 0 0 0 2 0 1 2 0 1 0 0 0 1 0 1 0 0 1 0 2 0 0 0 0 0 0 0 1 1 1 0 1 0 1 1 0 2 0 2 2 0 1 1 0 1 2 2 0 1 0 2 2 0 0 0 0 0 0 1 1 0 1 1 0 1 0 1 1 2 2 0 1 0 2 1 2 0 1 2 1 0 1 1 1 0 0 1 0 1 1 0 0 0 0 1 0 1 0 1 1 1 1 0 1 1 0 2 1 0 0 1 1 0 0 0 0 0 0 1 1 0 0 0 1 1 0 0 0 0 2 0 0 1 1 0 0 0 0 1 1 0 0 0 0 0 0 0 0 1 0 0 1 0 0 0 2 2 0 1 2 2 0 2 0 0 2 0 0 1 0 0 1 1 1 1 0 0 0 1 0 2 0 2 0 2 2 1 0 0 0 0 0 2 1 1 1 0 1 0 0 0 0 1 1 1 0 2 0 0 2 1 0 0 0 0 1 2 2 0 2 0 0 2 1 2 1 0 0 2 0 0 0 0 0 0 1 0 1 1 1 1 0 0 2 0 0 2 2 0 0 0 1 1 0 1 0 0 0 0 1 1 1 0 0 0 2 0 1 1 0 0 1 2 2 0 0 0 0 0 0 2 0 1 0 0 0 1 2 0 2 2 0 0 1 0 0 0 1 1 0 1 0 1 1 1 0 1 1 0 1 1 2 0 0 2 1 1 1 1 0 1 0 0 0 2 0 1 0 0 0 1 1 1 0 0 2 1 2 0 2 1 0 0 2 0 1 1 1 0 1 2 0 2 1 0 0 0 0 1 1 0 0 1 0 0 0 1 1 1 0 0 1 0 0 0 0 1 0 0 0 0 0 0 0 0 0 1 1 0 0 0 0 0 0 0
11 0 1 1 0 1 2 1 2 0 0 1 0 0 0 0 0 1 1 2 1 2 1 1 1 0 1 1 2 1 0 2 1 1 1 0 2 2 0 2 1 0 1 1 1 1 2 0 0 0 0 0 0 2 0 2 0 0 1 0 1 1 1 1 0 0 0 1 2 0 0 1 1 2 1 2 2 2 2 0 2 2 0 2 2 0 0 0 0 1 0 0 1 0 0 0 0 0 0 1 0 2 0 0 1 0 2 1 1 1 1 2 1 2 1 1 2 0 1 0 0 0 2 1 0 1 0 1 1 0 1 1 0 0 0 0 0 0 0 0 0 2 0 1 0 0 0 0 0 0 1 0 1 0 1 0 0 1 0 2 0 0 2 0 0 2 1 0 0 2 1 0 1 2 2 0 0 2 1 1 1 1 0 1 1 1 1 2 1 1 1 2 0 1 1 1 0 2 0 0 0 1 0 1 1 0 1 1 1 0 0 0 1 0 0 2 1 2 0 0 2 2 0 1 1 0 2 1 1 1 1 0 0 0 0 0 0 2 0 0 0 0 2 1 0 2 0 0 0 0 0 0 0 0 1 0 0 2 0 1 1 1 0 1 1 1 0 1 1 1 0 1 0 1 1 0 0 2 2 0 0 1 2 1 0 1 0 1 1 2 0 1 1 2 2 1 1 1 0 1 0 0 0 2 0 0 0 1 1 0 0 1 0 1 1 0 2 0 1 1 0 1 2 0 1 0 1 0 1 2 2 0 0 2 0 0 0 2 0 2 0 1 2 1 0 0 1 0 2 0 0 0 2 1 1 0 1 2 0 1 0 1 1 1 1 1 0 2 2 0 2 2 1 1 1 0 0 1 0 1 1 0 2 0 0 1 0 1 1 1 1 2 0 0 2 0 0 1 1 1 1 1 0 1 0 0 0 0 0 1 0 1 1 1 1 0 1 0 0 0 0 2 0 0 0 1 1 2 2 1 0 1 0 1 1 0 1 1 0 0 1 0 0 0 0 0 0 1 2 1 1 0 1 2 0 0 0 2 0 1 1 2 1 1 0 1 0 1 0 0 1 1 1 1 0 0 1 2 2 1 1 1 1 0 1 0 1 0 1 0 0 2 0 1 0 0 0 1 1 1 0 2 1 1 1 1 1 1 0 0 0 1 0 0 1 1 0 2 0 1 1 1 2 2 0 2 0 0 1 2 0 0 0 0 1 0 1 0 2 2 0 0 1 0 0 0 0 0 0 2 0 1 0 2 2 0 2 1 0 1 1 0 1 2 1 1 0 2 2 1 1 1 0 0 0 0 0 1 2 1 2 0 0 2 2 0 2 0 0 0 1 1 1 0 1 0 0 0 0 0 0 2 0 0 0 0 2 1 0 2 0 0 1 1 0 1 0 0 0 0 0 0 0 1 1 0 1 1 0 0 1 0 1 0 2 0 2 0 2 2 0 0 0 2 0 1 1 0 1 1 0 0 0 0 2 0 0 2 2 0 0 0 1 1 1 1 0 0 2 0 1 0 0 0 2 2 2 0 0 0 0 1 1 0 0 0 1 1 0 1 1 0 0 1 1 0 0 0 0 1 0 1 0 0 0 0 0 2 1 1 0 0 0 1 0 0 0 1 1 1 0 1 0 0 1 0 1 0 0 0 2 2 0 0 0 0 0 0 0 1 1 0 0 1 2 0 2 0 0 0 0 0 1 1 1 1 0 0 2 0 0 0 2 0 0 1 1 0 0 2 1 0 2 0 0 0 0 0 0 0 0 0 2 1 0 0 2 2 2 2 0 0 2 2 0 1 1 0 0 0 0 0 0 0 2 0 1 0 1 1 0 0 1 0 1 0 1 1 0 0 0 0 1 2 2 0 1 0 0 2 0 1 0 0 0 1 0 0 0 0 0 0 2 0 2 1 2 0 0 0 1 0 0 2 1 1 0 0 1 1 1 0 0 0 0 1 1 0 2 0 0 0 1 2 2 2 0 2 1 1 0 2 0 0 0 1 1 2 0 1 1 2 2 1 2 0 2 2 0 0 0 2 1 1 1 2 0 0 0 1 0 1 0 1 1 0 1 1 2 0 1 1 2 2 1 0 1 1 0 0 0 2 0 2 0 0 0 0 0 0 0 0 1 0 0 1 1 1 0 1 1 1 0 2 1 0 2 2 0 0 1 1 0 2 0 0 0 0 0 1 1 0 0 0 0 1 0 0 2 1 1 0 1 2 0 2 2 1 0 1 0 0 0 0 0 0 0 0 0 0 1 1
12 0 2 0 0 0 0 2 1 1 0 0 1 1 1 0 0 2 1 1 0 2 0 0 0 0 0 1 1 2 0 1 1 2 1 1 2 1 0 0 0 2 0 0 1 0 1 0 0 0 0 0 1 1 0 0 0 1 0 0 0 0 2 2 1 1 1 0 1 0 0 0 1 2 1 2 2 0 0 0 0 2 0 0 0 0 1 0 0 2 0 0 0 0 1 1 1 0 0 1 0 2 1 1 0 0 2 0 0 2 1 2 1 1 2 2 2 0 0 2 2 0 1 0 1 0 0 1 0 1 2 2 0 0 1 0 0 0 0 0 1 1 0 1 0 0 0 0 0 0 0 0 1 1 0 0 1 1 0 0 1 0 2 0 0 2 1 0 0 1 0 1 0 2 0 0 0 2 2 0 0 2 0 0 2 2 0 1 1 0 0 2 0 1 1 2 0 2 0 0 0 1 0 1 2 0 1 0 0 0 2 0 1 0 0 2 0 0 2 0 2 1 0 1 0 1 0 1 1 1 0 1 0 0 0 0 0 2 0 0 0 0 1 1 0 1 0 0 1 1 1 2 1 0 0 1 2 0 0 0 0 0 0 0 0 0 0 0 2 1 0 2 1 0 0 0 0 2 2 1 1 1 2 0 0 2 2 0 1 2 0 2 1 1 2 0 2 0 0 2 0 0 2 0 1 0 0 0 1 0 0 0 1 0 0 0 2 0 0 1 0 1 1 1 0 0 0 0 0 0 1 1 0 1 0 0 0 1 0 1 0 0 2 2 0 0 2 0 0 0 2 0 2 0 0 0 1 1 0 2 0 2 1 0 1 0 1 2 0 2 0 0 0 0 0 0 0 0 0 0 2 0 0 0 1 1 0 0 0 0 0 1 0 0 2 0 1 1 1 1 0 1 1 1 0 1 1 0 0 1 0 0 1 1 0 0 1 0 0 0 0 1 0 1 0 1 0 0 0 0 2 1 0 0 0 0 2 1 1 1 0 0 0 0 0 0 0 0 0 0 0 0 0 1 1 0 1 2 1 2 1 2 0 0 0 1 0 2 0 0 1 1 0 2 2 1 1 1 2 1 2 0 1 1 2 1 0 1 0 1 1 0 0 1 1 0 1 1 1 0 0 2 1 1 1 0 2 2 0 0 1 1 1 1 1 0 0 2 0 1 1 2 2 1 0 2 0 1 0 2 0 1 0 0 1 0 1 0 1 1 2 2 0 0 0 1 0 2 2 1 0 0 0 1 2 0 0 1 0 1 0 0 0 0 0 0 1 2 0 0 1 1 1 0 0 0 1 1 2 1 2 0 0 1 1 0 1 1 1 0 1 0 1 1 1 0 0 0 0 0 1 2 2 0 0 1 2 1 0 2 1 1 0 1 1 1 0 0 1 0 1 0 0 0 1 0 2 1 0 0 1 1 0 0 1 1 2 1 2 2 0 1 0 1 2 1 2 0 1 1 0 2 0 1 1 0 0 2 2 0 0 0 0 1 1 1 2 1 1 0 1 0 0 0 0 1 1 1 1 1 0 0 2 2 2 2 1 1 1 1 1 0 0 0 0 1 0 0 0 1 0 1 0 0 1 1 1 2 2 0 1 0 0 0 1 1 1 1 1 0 0 0 0 1 0 1 1 0 0 0 0 0 2 0 0 1 1 0 0 1 0 1 0 0 1 1 2 0 0 1 1 1 0 1 0 1 0 0 1 0 0 0 2 0 0 1 1 0 0 2 1 1 1 0 0 1 1 0 0 0 1 1 1 1 1 1 0 2 0 2 1 2 2 1 1 0 0 1 1 0 0 0 1 0 1 1 0 0 1 2 0 0 1 1 1 0 2 1 2 0 2 2 0 1 1 0 0 0 0 2 1 2 1 0 0 2 0 1 1 0 0 1 1 0 1 1 1 0 1 0 0 0 0 2 2 0 0 0 0 0 1 0 0 0 0 1 0 1 1 0 0 0 2 0 2 2 0 0 1 1 1 0 0 0 0 0 0 2 0 2 0 1 1 1 2 0 2 2 0 0 0 1 0 1 0 1 0 0 0 1 1 1 0 0 1 1 2 1 2 0 0 2 1 1 1 1 1 1 0 1 0 2 0 1 0 0 0 0 0 1 0 0 2 0 1 1 1 1 0 0 2 0 1 0 1 0 2 2 0 1 1 0 2 0 2 2 2 0 0 2 0 0 0 0 0 2 0 0 1 0 0 0 2 2 0 0 1 0 0 1 0 0 0 0 0 0 0 0 0 0 2 0
13 0 0 2 0 0 1 1 2 0 0 1 0 0 0 0 0 1 1 1 1 1 0 0 0 0 0 1 1 2 1 0 1 2 2 0 2 1 0 0 0 2 0 0 2 0 1 0 0 0 0 1 1 1 0 1 0 1 0 0 0 1 1 1 0 0 0 0 0 0 0 0 1 2 1 2 2 0 0 0 0 2 0 2 2 0 0 0 0 2 0 0 1 0 0 0 2 0 0 2 1 2 1 1 0 0 2 0 0 2 1 2 0 0 2 2 2 0 0 2 2 0 1 1 1 0 0 2 0 2 2 2 0 0 0 0 0 0 0 2 0 2 0 0 0 1 0 0 0 0 0 0 0 0 0 0 1 1 1 1 0 0 0 1 0 1 1 0 1 2 1 1 0 2 0 1 0 0 0 0 0 0 0 1 1 1 2 0 0 0 0 2 0 1 1 2 1 2 0 0 0 0 0 0 1 0 1 1 1 1 1 0 1 0 0 2 0 0 0 0 2 1 0 2 0 0 0 0 0 1 0 0 1 2 1 0 1 2 0 0 0 0 2 0 0 2 0 0 0 0 0 0 0 0 1 1 1 0 0 1 0 1 0 0 0 0 0 0 1 1 0 1 2 0 0 2 1 2 2 1 1 1 2 2 0 1 1 1 0 2 0 1 2 2 2 0 2 0 1 1 0 0 0 0 0 0 1 2 1 0 0 0 1 2 2 0 2 0 0 0 1 1 2 0 1 0 0 0 1 0 1 2 1 1 0 0 0 1 0 1 0 0 1 1 0 0 1 0 1 2 1 1 2 1 1 0 1 1 0 1 0 1 1 0 1 0 1 2 2 0 2 2 2 1 1 2 0 1 2 0 0 1 0 1 1 0 0 0 0 0 0 1 1 1 2 0 2 0 1 1 1 1 0 2 1 1 0 1 0 2 0 0 1 1 0 0 1 1 0 1 1 1 0 0 1 2 2 0 0 0 0 1 1 2 1 2 0 2 0 0 1 0 0 0 1 2 0 1 2 0 0 0 1 1 2 1 1 1 0 0 2 1 1 0 0 0 0 2 0 0 1 1 1 2 2 1 1 2 1 0 0 0 0 0 1 0 0 0 2 0 0 2 0 2 0 0 1 0 1 0 0 2 1 1 2 1 2 0 0 0 0 2 1 2 0 0 0 2 0 2 2 0 1 0 0 1 1 1 0 1 0 1 1 1 2 0 1 0 1 1 1 1 0 2 2 0 0 1 1 2 0 0 0 2 2 0 0 1 0 1 1 0 0 2 0 0 1 0 0 0 0 1 1 0 1 1 1 2 2 2 2 0 1 2 0 2 2 0 1 1 0 0 0 0 0 0 0 1 1 0 1 1 0 2 0 2 1 0 0 1 1 0 0 2 0 2 0 0 1 0 1 0 0 0 0 0 2 0 0 0 2 0 1 0 1 1 2 0 2 2 0 1 0 0 2 1 1 0 1 2 0 1 0 0 2 0 0 2 2 0 0 0 1 2 2 2 0 1 1 0 2 0 0 0 0 1 1 0 1 0 1 0 1 0 1 1 1 1 0 0 1 1 1 0 0 1 0 0 0 1 0 2 0 1 0 1 1 2 2 0 2 2 0 1 0 1 0 1 1 0 0 0 0 0 1 0 0 0 0 0 1 2 0 0 0 0 1 0 0 1 1 1 1 2 1 1 2 1 0 1 1 1 0 1 0 1 0 0 1 0 0 0 2 1 0 1 1 0 0 2 1 0 1 2 1 1 0 0 1 1 2 2 2 0 0 1 0 1 1 2 0 1 2 1 1 0 0 1 0 0 1 1 0 0 2 0 0 0 0 1 1 1 1 1 1 0 1 1 2 0 0 0 0 1 1 0 0 0 1 2 0 2 0 1 0 1 0 1 1 1 1 1 1 0 1 1 1 0 0 0 2 0 0 2 1 0 0 0 0 0 2 0 0 0 0 1 2 0 1 0 0 0 0 1 1 1 0 1 1 2 2 0 0 0 0 0 0 2 2 1 1 2 1 1 2 1 1 1 1 0 1 0 0 2 2 1 1 1 0 1 1 1 1 0 1 1 1 0 2 0 1 1 2 1 1 1 2 1 2 0 1 1 0 1 1 0 1 0 0 0 0 0 2 0 0 0 0 0 1 0 2 0 1 2 0 0 2 1 1 0 1 1 0 0 2 2 2 0 1 2 1 0 0 0 0 0 1 0 2 1 1 1 2 2 0 1 2 1 0 0 0 0 0 1 1 1 0 0 0 0 1 0
14 0 1 1 0 0 1 2 2 0 1 1 0 1 0 0 0 1 1 1 1 2 0 0 0 0 0 1 1 2 1 0 2 1 2 1 2 1 1 0 0 1 0 0 2 0 0 0 0 0 0 0 0 1 0 2 1 0 1 1 0 1 2 2 1 0 1 0 0 0 0 1 1 2 1 2 2 1 1 0 0 1 0 0 2 0 1 0 0 2 0 0 1 0 1 0 1 1 1 2 1 2 1 1 0 0 2 0 0 2 1 2 0 0 1 1 1 0 1 1 1 0 2 1 0 0 0 1 0 1 1 1 0 0 0 0 0 0 0 2 1 1 0 0 0 1 0 0 1 2 0 0 0 0 0 0 0 1 0 0 0 0 2 0 1 1 1 0 0 1 0 1 0 0 1 0 1 1 0 1 1 1 0 1 1 1 2 1 0 0 0 2 1 1 1 2 2 2 0 0 0 2 0 2 2 0 0 0 1 0 2 0 2 0 0 2 0 1 1 1 1 2 1 2 1 1 2 0 0 0 0 0 0 0 0 0 0 2 0 0 0 1 2 1 0 2 0 0 0 0 0 0 1 0 0 0 0 1 0 1 1 1 0 0 0 0 1 0 1 0 0 0 0 2 0 0 0 2 2 0 0 2 2 1 1 1 2 1 1 2 0 1 0 1 2 1 1 1 1 1 0 0 1 0 1 1 0 1 2 0 0 1 1 2 2 1 2 2 1 0 0 2 1 0 1 0 1 0 1 1 2 1 0 2 0 0 0 1 0 0 0 0 2 2 1 1 1 0 0 0 2 0 2 2 0 0 2 1 0 0 0 0 1 0 1 0 1 1 2 0 2 2 0 0 0 0 0 2 1 0 0 0 1 0 1 0 0 0 0 0 0 0 2 0 2 0 1 0 1 1 0 2 1 0 0 0 1 0 0 1 0 1 0 0 1 0 1 0 0 0 0 1 0 0 0 2 0 1 1 1 1 0 1 1 1 1 0 0 2 2 1 0 0 1 0 1 0 0 1 0 0 1 2 2 2 2 0 1 0 1 1 0 0 1 0 1 0 1 0 0 1 1 0 1 1 0 1 2 2 0 0 1 0 0 2 1 0 1 0 1 1 1 0 2 2 0 1 1 2 0 0 2 0 1 1 1 1 0 0 0 0 1 0 0 1 1 0 2 0 2 2 0 2 1 0 2 0 0 1 1 1 0 0 0 1 0 1 0 1 1 0 1 0 0 0 1 0 2 2 1 0 0 0 2 2 0 0 0 0 0 0 0 0 2 0 0 0 2 2 2 1 1 1 0 0 0 1 1 2 1 2 0 2 2 0 2 2 1 0 0 0 0 1 2 1 0 1 0 0 0 0 2 1 2 0 2 1 0 0 0 0 0 0 1 0 1 0 0 0 1 0 1 0 0 0 1 1 1 0 0 1 0 0 0 0 0 2 1 2 2 1 1 0 1 2 1 2 0 2 2 0 2 1 1 2 0 0 1 1 0 0 0 0 1 2 2 1 2 0 0 1 0 2 0 0 2 0 0 0 0 1 0 1 1 2 2 0 1 0 1 1 1 1 0 1 0 0 0 0 2 0 2 0 1 0 1 1 2 2 0 0 0 0 1 0 1 0 0 1 1 0 1 0 0 1 0 1 2 2 1 1 1 0 0 0 0 1 0 0 1 0 1 0 0 2 0 2 2 0 1 1 1 0 1 0 1 0 0 1 0 0 0 2 2 0 0 2 0 0 0 1 0 0 2 1 1 0 0 1 1 2 2 0 1 2 0 0 0 0 2 0 2 2 1 0 1 0 1 1 0 0 1 1 0 1 0 0 0 0 2 2 2 0 2 0 0 2 0 1 0 1 1 0 2 1 0 0 0 0 2 1 2 1 0 0 2 0 1 1 0 1 0 0 0 0 0 0 0 0 0 0 0 0 2 2 0 0 0 0 0 1 0 1 0 1 0 1 0 1 0 0 0 0 1 2 2 0 1 1 2 2 0 0 1 0 1 1 2 0 1 1 2 1 1 2 1 1 2 0 0 0 2 0 2 2 0 0 0 0 1 1 1 1 0 1 1 1 1 2 1 0 2 2 1 0 0 1 0 0 0 0 2 0 0 0 1 1 1 1 0 1 0 1 0 1 2 2 0 0 0 2 0 0 2 2 0 2 2 0 2 2 0 1 0 2 2 1 0 0 1 0 0 0 0 0 0 1 1 2 0 0 0 0 1 0 0 0 1 0 1 0 0 1 1 1 0 1 1 1 0 2 1
15 0 2 0 0 0 0 2 2 0 0 1 0 0 0 0 0 1 0 0 0 2 0 0 0 1 1 1 2 1 1 1 2 2 1 1 1 0 0 0 0 2 0 0 2 0 2 0 0 0 0 0 0 1 1 1 0 0 2 1 0 0 2 2 0 0 0 1 1 0 0 1 1 2 1 2 2 1 1 1 0 1 1 0 0 0 0 1 1 2 0 1 1 0 0 0 0 2 2 2 1 2 1 1 1 1 1 1 1 1 0 1 1 1 0 0 0 1 0 2 2 1 1 1 1 1 0 1 1 0 0 0 0 1 0 0 0 0 1 0 0 2 0 0 1 0 0 1 0 0 0 0 0 0 0 0 0 1 0 0 1 1 0 2 1 2 1 0 1 2 0 2 1 1 0 1 0 1 0 1 1 1 1 1 2 1 2 2 0 0 0 2 0 1 1 2 0 1 0 0 0 2 0 0 1 0 2 1 0 0 1 0 1 0 0 2 0 1 1 0 2 1 0 2 0 1 1 0 0 0 0 0 0 0 0 0 0 2 0 0 0 0 2 0 1 2 2 0 0 0 0 0 0 0 0 0 1 2 1 1 0 1 0 2 0 0 1 1 2 2 0 1 0 1 0 1 0 1 1 1 1 0 0 0 0 1 0 0 2 2 0 1 1 1 2 0 2 1 0 1 0 0 2 0 2 0 0 1 0 0 0 1 2 1 1 0 2 0 0 0 0 2 2 1 0 0 0 0 2 0 1 1 0 1 0 0 0 0 0 0 0 0 2 2 1 1 1 0 0 2 0 2 2 0 1 0 1 0 0 0 0 0 1 1 1 0 1 1 2 0 2 1 1 1 0 0 0 1 1 0 0 2 0 0 1 1 0 0 0 0 0 1 1 0 1 1 1 2 1 1 1 1 1 0 0 0 1 0 0 0 0 1 0 0 0 0 2 0 0 0 0 1 0 1 0 1 1 0 0 0 1 0 0 0 1 1 0 0 0 0 1 0 1 2 1 2 1 1 2 0 0 0 1 1 2 1 1 2 0 2 1 1 0 1 0 0 0 2 0 1 0 0 1 1 2 2 0 1 2 0 1 0 2 0 0 0 2 1 0 0 1 1 0 1 0 0 0 1 1 1 1 2 2 0 2 1 2 0 0 0 0 2 0 1 0 1 0 2 0 2 2 0 0 0 0 0 2 0 1 1 1 0 0 0 0 0 2 1 2 1 2 2 0 1 0 0 0 2 2 0 0 0 0 2 1 1 0 2 0 2 0 0 1 1 1 1 0 0 0 0 0 2 1 0 0 0 1 1 1 2 2 0 0 0 1 0 1 0 0 0 1 1 0 0 0 1 0 0 0 0 0 2 0 2 0 2 1 1 0 2 1 0 0 1 1 1 1 0 1 0 0 0 0 0 1 1 1 2 0 0 1 0 0 0 1 1 2 0 2 0 0 0 0 1 1 0 1 0 2 2 2 1 0 0 1 0 0 2 2 0 0 0 1 2 2 2 1 1 0 0 0 1 1 0 0 1 0 1 1 1 0 0 2 0 2 2 0 0 0 0 2 0 1 0 1 0 0 0 0 1 0 1 0 1 1 2 1 2 2 0 0 0 0 2 0 1 1 1 2 0 0 0 1 0 1 1 0 0 0 0 0 0 0 0 0 0 1 0 1 2 0 2 0 0 0 1 1 0 0 0 0 1 0 1 0 1 1 0 1 0 0 0 2 1 1 0 2 0 0 1 0 0 1 1 1 1 0 0 1 1 1 1 0 0 0 2 0 2 0 2 1 2 2 1 1 0 0 2 1 0 1 1 0 0 2 1 0 0 0 2 0 0 2 0 0 0 1 1 2 0 1 2 1 2 1 0 0 0 0 2 1 2 0 0 0 1 0 1 1 1 1 1 1 0 1 1 1 0 0 0 1 0 0 2 2 0 0 0 0 0 2 0 0 1 1 1 0 1 1 0 0 0 1 0 1 1 0 1 2 2 2 0 1 1 0 1 0 1 2 2 1 2 1 1 2 1 1 2 0 0 0 1 0 2 2 0 1 1 0 1 0 1 0 0 1 1 2 1 2 1 0 2 2 1 1 1 1 1 0 0 0 2 0 1 1 0 0 1 1 0 0 0 2 1 2 1 0 1 0 1 2 0 1 0 1 0 1 2 0 2 2 0 0 0 1 1 2 0 0 1 0 0 0 0 0 0 0 0 1 0 0 0 0 0 0 0 0 0 0 0 0 0 0 0 0 0 1 0 0 0 0 0
16 0 0 1 0 0 1 2 2 0 0 0 1 1 0 1 1 1 0 1 1 2 0 1 0 1 1 2 2 0 1 2 1 1 2 0 2 2 0 1 1 0 0 0 2 1 0 0 0 0 0 1 1 2 0 0 0 2 0 0 1 1 1 1 0 0 0 1 0 1 1 1 2 2 2 2 2 2 2 0 2 2 0 0 0 0 0 0 0 2 0 1 0 1 1 0 0 1 1 2 1 2 0 0 1 1 2 0 1 1 1 1 2 2 2 2 2 0 2 0 0 0 2 1 0 1 0 1 1 0 0 0 0 0 1 0 0 0 0 0 0 2 0 0 1 2 0 0 0 1 1 0 0 1 0 1 0 2 0 0 0 2 1 1 0 0 0 1 0 0 0 1 0 1 0 0 1 0 0 0 0 1 0 1 1 1 1 0 0 0 0 1 0 1 1 2 0 2 1 0 0 1 0 0 2 0 0 1 1 0 0 0 2 0 0 2 1 1 1 1 1 2 0 2 0 0 0 0 0 0 0 0 1 1 0 0 0 2 0 0 0 0 1 0 0 1 0 0 0 0 0 0 0 0 0 0 1 1 0 0 0 0 1 0 0 0 0 0 2 2 0 0 0 1 1 0 0 2 2 1 1 1 2 2 0 0 0 0 1 1 1 0 1 2 2 0 2 1 0 2 0 0 1 1 1 0 0 1 0 0 0 0 1 2 2 0 1 1 0 0 1 1 0 0 1 0 0 0 0 0 2 0 1 2 0 0 0 2 0 1 1 1 2 1 1 1 2 0 0 1 1 0 1 0 1 1 0 0 0 1 1 2 0 0 0 0 1 2 2 0 2 2 1 0 0 1 0 2 0 0 0 1 0 0 0 0 0 0 0 0 0 0 1 0 2 0 0 0 1 1 0 1 1 1 0 0 0 0 0 2 0 0 1 1 0 1 1 0 1 0 1 1 0 0 1 2 2 0 0 1 1 1 1 1 0 1 0 0 0 1 1 0 0 2 0 2 1 1 1 0 0 0 1 2 1 1 0 1 1 0 1 0 0 0 0 2 0 0 0 0 2 2 2 0 1 0 1 2 2 0 0 0 1 1 2 1 0 0 1 0 0 2 0 1 0 0 0 0 0 2 0 2 0 2 0 1 2 0 1 0 1 2 0 0 0 2 1 2 0 2 2 0 2 2 0 2 0 0 0 2 0 0 0 0 0 0 1 0 1 1 1 1 0 1 1 0 0 0 0 2 0 0 0 2 1 1 1 0 0 1 0 0 0 1 0 0 0 1 1 0 0 0 1 0 1 1 1 2 2 2 2 1 0 1 1 0 1 0 0 0 2 1 1 0 0 0 0 0 0 0 0 2 1 2 0 2 1 1 0 1 0 0 1 1 1 0 2 0 0 0 1 0 0 1 1 0 2 1 0 0 1 0 0 0 1 0 2 0 2 1 0 1 0 1 1 1 2 0 1 1 1 1 0 0 1 0 0 2 2 1 1 0 1 0 0 1 0 0 1 0 1 0 1 0 0 2 2 1 0 0 0 0 2 0 1 2 1 1 0 1 1 1 0 0 0 1 0 1 0 2 0 2 0 0 1 1 1 1 2 1 1 0 0 0 1 1 0 0 0 0 0 0 0 0 0 1 0 1 1 1 1 1 0 0 0 0 1 0 0 1 0 1 1 0 0 0 0 1 0 0 0 1 0 1 1 1 0 0 1 0 0 0 2 2 0 0 2 1 0 1 1 0 1 1 1 1 0 0 1 1 2 2 1 0 0 2 0 2 0 2 0 2 2 1 0 1 1 0 0 0 0 2 0 0 1 0 2 0 0 1 0 0 1 1 1 0 2 0 2 0 1 2 0 2 2 0 1 0 0 1 0 1 1 1 0 2 0 1 2 0 0 0 1 0 1 1 1 0 0 0 2 0 1 1 1 0 0 0 0 0 0 0 0 0 0 0 1 0 2 0 0 0 1 0 1 1 0 2 1 1 0 2 0 0 0 0 0 2 0 1 1 2 0 2 2 0 2 2 0 0 0 0 0 2 2 0 0 0 1 1 1 0 0 0 1 1 1 1 2 1 0 2 2 1 1 1 1 0 1 0 0 1 0 1 0 0 0 1 2 0 0 0 2 2 2 2 2 1 0 0 1 0 1 0 1 1 2 1 0 1 2 0 0 1 1 1 2 0 1 1 0 0 0 2 2 0 0 0 2 0 0 0 0 1 1 1 2 0 0 0 0 0 0 0 0 0 0 0 0 1 2 1
17 0 1 2 0 0 0 2 1 0 0 1 0 0 0 0 0 1 1 1 1 1 0 0 0 0 0 2 2 1 1 2 0 1 1 1 1 2 0 2 2 0 2 2 2 1 1 0 0 0 0 0 0 0 1 2 0 1 0 0 0 1 1 0 1 1 1 0 1 0 0 1 1 2 1 2 2 1 1 0 1 1 0 1 1 0 0 0 0 2 0 0 0 0 0 0 1 0 0 1 0 2 2 1 0 0 2 0 1 1 0 2 0 1 0 1 1 0 1 0 0 0 2 2 0 2 0 1 0 1 0 0 0 0 0 0 0 0 0 1 0 2 0 0 0 1 0 0 0 1 1 0 0 0 0 0 0 0 0 0 0 1 0 2 0 1 0 0 1 2 0 2 0 0 1 0 1 0 0 0 0 2 0 0 0 0 2 0 0 0 0 2 1 0 1 1 0 1 0 0 0 1 0 0 0 1 1 0 1 0 2 0 2 0 0 2 1 1 1 0 2 1 0 0 0 0 0 0 0 0 0 0 0 0 0 0 0 2 1 1 1 1 2 1 0 1 0 0 0 0 0 0 0 0 1 0 0 0 0 1 0 1 0 0 0 0 1 0 2 0 0 1 0 0 0 0 0 2 2 2 2 2 1 1 0 1 1 1 0 2 0 0 1 1 2 0 1 0 0 0 0 0 0 0 0 0 1 1 1 0 1 0 1 0 0 0 2 0 1 1 0 0 1 1 1 0 0 0 0 0 2 2 1 1 0 0 0 2 0 0 0 0 2 2 0 1 0 0 1 2 1 0 2 0 2 0 0 1 0 0 0 0 2 0 2 1 0 2 2 0 2 2 0 0 1 1 0 1 0 0 0 0 0 0 0 0 0 2 2 0 0 1 0 0 2 0 0 1 0 0 0 0 0 1 0 1 0 0 0 2 0 1 0 0 1 0 1 1 0 1 1 1 1 1 1 1 0 0 0 0 2 0 0 0 1 1 0 1 0 0 1 0 0 0 0 2 1 1 2 0 0 0 1 2 1 0 1 2 1 2 0 2 0 0 0 0 0 1 0 0 2 2 1 2 2 0 2 2 2 0 0 2 2 1 0 0 1 0 1 0 0 2 0 2 1 0 0 1 1 0 1 1 1 0 2 0 2 0 0 0 0 1 0 1 1 0 0 2 0 1 1 1 1 0 0 1 1 1 0 1 1 1 1 1 1 1 1 0 2 2 0 1 0 1 1 0 0 2 2 0 0 0 0 1 2 0 0 0 0 1 0 0 0 0 0 0 0 2 2 1 1 1 1 0 0 0 1 1 2 1 2 0 0 0 1 0 1 0 1 0 1 1 0 0 2 0 0 1 1 0 1 1 1 1 0 1 1 0 0 1 0 0 0 1 0 1 0 0 0 0 2 0 0 0 1 0 2 1 0 0 1 0 0 0 1 2 2 1 1 1 1 1 0 1 2 1 2 0 2 0 0 1 0 0 2 0 0 2 2 1 0 0 0 1 1 1 2 1 1 0 1 1 0 1 2 1 2 2 2 2 0 0 1 0 1 1 1 1 0 0 1 1 1 0 0 0 0 0 0 1 0 1 0 0 2 2 2 2 2 1 0 0 0 2 0 1 0 2 2 0 0 0 1 0 0 1 1 1 1 0 1 1 1 0 0 1 2 0 0 1 0 1 0 1 1 0 1 0 0 0 0 1 0 0 0 1 1 0 0 0 0 0 2 2 0 0 2 2 0 2 0 0 1 1 1 1 0 0 2 2 2 2 1 0 0 1 1 1 1 2 0 1 2 2 1 0 1 1 0 0 1 1 0 0 2 1 1 0 0 1 1 1 1 0 1 0 0 0 2 0 0 1 1 2 1 0 0 0 0 2 1 2 0 0 0 2 0 0 1 0 1 1 0 0 0 0 0 0 0 0 1 0 0 1 1 0 1 0 0 0 1 0 0 0 0 0 0 0 1 0 0 0 2 0 2 2 0 0 1 1 1 0 0 0 0 0 0 1 0 2 0 2 1 1 2 0 2 1 0 0 0 1 0 2 1 1 0 1 0 2 1 1 0 0 0 0 2 1 1 0 0 1 2 2 0 2 2 2 1 0 1 1 0 2 0 0 0 1 1 0 0 0 2 0 1 0 0 1 0 0 2 0 1 1 1 0 1 2 0 2 2 0 0 0 2 1 2 0 0 0 0 0 0 0 0 1 0 0 2 0 0 0 1 1 0 1 2 1 0 0 0 1 1 0 0 0 0 1 1 0 2 1
18 0 1 0 0 0 0 2 1 1 0 0 0 1 0 0 0 2 0 0 0 2 0 0 0 0 0 2 2 1 2 0 0 0 2 1 1 2 0 1 1 0 2 2 2 1 1 0 0 0 0 0 0 1 1 0 0 0 0 0 1 1 2 2 0 0 0 1 1 1 1 1 2 2 2 2 2 1 1 0 1 2 1 0 0 0 1 1 1 1 0 1 0 1 0 0 0 0 0 0 0 1 1 1 1 0 2 0 1 2 0 1 0 0 0 0 0 0 0 2 2 1 1 1 1 0 0 1 1 0 1 1 0 0 0 0 0 0 0 1 1 1 1 0 0 1 0 0 0 1 2 1 0 0 1 0 0 2 0 0 1 1 2 0 1 1 1 2 1 1 0 1 0 1 0 1 0 1 0 0 1 1 0 0 0 0 0 2 1 0 0 2 0 0 0 1 1 2 0 0 0 1 0 1 1 0 2 0 0 0 2 0 2 0 0 2 0 0 1 0 2 0 0 1 0 0 1 1 1 1 1 1 0 0 0 0 0 2 0 0 0 0 2 0 0 2 0 0 0 0 0 0 1 0 1 0 0 1 0 0 0 0 0 0 0 0 0 0 1 1 0 0 0 0 1 2 0 1 1 0 0 1 2 1 0 1 1 2 0 2 0 0 2 2 2 0 1 1 1 2 1 1 1 0 1 0 2 1 0 0 0 1 2 1 0 0 1 1 1 1 1 0 1 1 1 0 1 0 0 0 0 2 1 1 0 0 0 0 0 1 0 0 2 2 1 1 1 0 0 1 1 1 2 0 1 0 0 0 0 1 0 1 1 0 1 0 1 2 0 2 0 0 0 0 0 0 0 2 1 0 0 1 0 0 1 0 0 0 0 0 1 1 2 0 1 1 2 0 1 1 0 1 0 1 0 1 1 0 0 1 0 1 2 2 0 2 0 0 0 0 0 1 0 0 2 2 1 0 0 0 0 0 0 0 1 1 0 0 0 1 0 0 1 1 1 2 1 0 1 0 0 0 0 1 1 0 1 1 1 0 2 0 0 0 0 1 0 2 0 0 0 0 1 2 2 2 0 2 2 2 2 1 0 0 2 1 0 0 1 0 1 0 0 1 2 0 0 2 2 0 0 2 2 0 2 0 2 1 0 0 0 2 1 2 0 0 0 2 0 2 2 1 1 0 0 1 1 1 0 2 0 1 1 0 1 0 1 0 1 1 1 1 0 1 1 0 0 1 1 1 0 0 0 2 2 0 0 1 0 0 0 0 0 2 0 0 1 2 1 1 0 0 1 0 1 1 1 1 2 1 2 0 0 0 0 0 0 0 0 0 1 0 0 0 0 0 0 1 1 0 1 1 0 2 0 2 0 1 0 1 0 0 0 1 1 1 0 0 1 1 0 1 0 1 1 0 1 0 0 0 2 0 0 0 2 0 2 0 2 1 0 0 0 2 0 2 2 0 1 1 0 1 1 1 1 0 0 2 2 0 0 0 1 0 0 2 0 1 1 0 1 1 0 0 0 1 1 0 0 0 1 1 0 0 0 0 0 0 1 2 1 0 0 0 0 0 0 0 0 0 0 1 0 2 1 2 1 2 2 0 0 0 0 2 0 0 0 1 1 0 0 0 2 0 0 1 0 0 0 0 1 0 0 0 0 0 0 0 1 1 0 1 0 0 0 1 1 1 0 0 0 0 0 0 0 0 0 0 1 0 0 0 2 1 0 0 2 0 0 2 0 0 2 0 0 0 0 0 1 1 1 1 0 0 0 1 0 2 1 2 0 1 2 2 1 0 0 2 0 0 2 2 2 0 0 0 0 0 0 2 0 0 1 1 1 0 2 1 2 0 2 2 1 2 2 0 1 0 0 2 0 1 1 0 0 2 0 1 1 0 1 0 0 0 0 0 0 0 0 1 1 0 0 2 2 0 0 2 0 0 1 0 0 0 0 1 1 0 1 0 0 0 1 0 2 2 0 0 2 2 2 0 1 1 0 1 0 2 1 1 1 2 1 1 2 0 2 2 0 0 0 1 0 2 1 1 0 2 0 0 0 0 1 0 1 1 0 0 1 1 0 1 2 2 2 2 2 2 0 0 0 2 0 2 0 0 1 1 1 0 0 0 2 1 1 0 0 2 0 1 1 0 0 1 2 1 2 2 1 0 1 1 0 0 0 0 0 0 0 0 1 0 0 0 0 0 1 0 0 0 0 0 0 1 0 0 0 1 0 1 0 0 0 2 1 1 0 0 0 0 0 0
19 0 2 0 0 0 0 1 0 2 0 0 1 2 2 0 0 1 1 1 0 2 0 0 0 0 0 2 2 0 2 1 1 2 1 1 1 2 0 1 0 0 0 0 2 0 0 0 0 0 0 1 0 0 1 0 0 0 0 0 1 0 2 1 1 1 1 1 1 0 0 0 2 2 2 2 2 0 0 0 0 1 0 2 2 1 0 0 0 2 0 1 1 1 0 0 0 0 0 0 0 2 1 1 1 1 1 1 0 2 0 0 0 1 0 0 1 0 1 1 1 0 2 1 0 1 0 1 0 1 0 0 0 1 1 1 0 0 0 1 0 2 0 0 1 2 0 0 0 0 1 1 0 0 0 0 0 0 0 0 0 0 2 0 0 1 0 2 1 1 0 0 2 1 0 0 1 1 0 1 1 1 0 1 0 0 2 1 1 0 0 2 0 2 2 2 0 1 0 0 0 0 1 0 1 0 1 0 1 1 1 0 1 0 0 2 0 0 0 1 1 1 2 2 0 2 2 0 0 0 1 0 0 0 0 0 0 2 1 1 1 1 2 1 0 1 0 0 0 0 0 0 0 0 0 0 0 1 0 0 0 0 0 0 1 1 1 0 2 2 1 1 0 1 0 0 0 1 1 0 0 0 1 0 0 0 0 1 0 2 0 0 0 1 2 0 2 2 0 2 0 0 0 1 0 1 0 1 1 0 0 1 1 2 2 0 1 0 1 1 0 1 1 0 0 0 0 0 0 1 2 0 0 2 0 0 0 2 0 1 0 0 2 2 0 0 1 0 1 2 0 1 0 0 0 1 0 2 0 1 0 1 1 1 1 0 0 2 2 0 2 2 1 1 1 1 0 0 1 0 1 1 1 1 0 0 0 0 0 0 0 1 2 0 2 0 2 1 0 0 0 1 1 1 1 0 0 0 0 1 0 2 0 0 1 0 0 1 0 1 1 1 1 0 0 2 0 0 0 0 0 0 1 1 0 1 0 1 0 1 1 0 1 2 1 2 1 0 1 0 0 0 1 2 1 1 0 2 1 1 1 1 0 0 0 2 0 2 0 1 1 1 1 2 0 0 0 1 2 0 1 1 0 0 2 1 0 1 1 0 0 2 0 2 2 0 0 2 2 0 0 2 1 1 1 1 1 0 0 0 0 2 0 1 0 1 0 1 0 2 2 0 2 0 1 2 0 0 2 0 2 0 1 0 1 0 1 0 2 2 0 1 0 1 1 1 0 0 0 2 0 1 0 2 0 2 0 1 0 1 1 0 1 2 1 1 0 2 0 0 2 1 2 0 1 1 2 0 0 2 1 0 1 1 0 1 1 0 0 0 0 0 0 0 0 0 0 0 0 0 0 2 0 1 1 2 1 2 0 0 0 0 0 1 1 1 0 0 1 0 1 0 0 0 0 1 1 2 0 0 1 0 0 0 2 1 2 1 2 1 1 2 0 1 1 1 2 0 1 1 0 1 0 0 2 0 0 2 2 0 0 0 0 1 1 1 2 1 0 1 0 2 0 0 1 1 1 2 1 1 0 0 1 0 1 1 1 1 0 1 2 1 1 0 1 0 0 0 0 1 0 2 0 0 1 1 0 2 2 0 1 1 0 1 1 0 0 2 2 0 0 0 0 0 0 0 0 1 1 1 1 0 0 0 0 0 0 0 0 0 0 0 1 1 1 0 1 0 0 1 0 0 0 1 1 1 0 0 2 0 1 1 2 1 0 1 1 0 0 1 1 2 1 0 0 0 0 1 0 1 0 0 0 0 0 1 0 2 1 2 1 1 2 2 0 0 1 0 0 1 1 2 0 1 1 1 1 2 2 2 0 0 0 1 0 0 2 1 2 0 2 2 1 2 2 0 1 0 0 2 0 2 0 0 0 2 0 2 2 0 1 0 0 0 0 0 0 0 0 0 2 0 0 2 1 1 0 1 0 0 2 0 1 0 1 1 2 0 0 0 0 0 1 0 1 1 0 0 1 2 2 0 1 1 0 1 1 2 1 1 1 2 1 1 2 0 2 1 0 0 0 2 0 2 2 1 1 0 0 1 0 0 0 0 0 0 2 1 2 0 1 1 2 1 0 2 1 2 0 1 0 2 0 1 0 0 1 0 0 1 0 0 1 0 0 1 2 1 0 1 2 0 1 1 0 0 1 2 0 2 1 1 0 1 0 0 0 0 0 0 1 0 1 0 0 0 0 0 1 0 0 0 1 2 0 2 2 0 1 1 0 0 0 0 0 0 0 0 0 1 2 2
20 0 2 1 0 0 0 1 1 0 0 1 1 1 1 0 0 1 1 0 0 1 0 0 0 0 0 0 1 2 0 1 2 2 0 0 1 2 0 1 1 0 1 1 2 1 1 0 0 1 1 1 1 2 0 2 1 0 0 1 0 0 2 1 1 1 1 1 1 0 0 0 2 2 2 2 2 2 2 2 0 2 1 1 1 0 0 0 0 1 0 0 2 0 0 0 0 0 0 2 0 2 2 1 0 0 2 0 0 2 1 2 2 2 2 2 2 0 1 0 0 0 2 1 0 1 0 1 1 0 0 1 0 0 0 0 0 0 0 0 0 2 1 0 0 1 1 0 0 1 1 0 0 0 0 0 0 1 0 1 1 1 0 2 0 2 1 1 1 1 0 0 0 2 0 0 1 0 0 0 0 0 1 1 2 1 2 1 1 0 0 2 1 0 0 2 0 2 0 0 0 0 0 0 1 0 0 0 2 1 2 0 2 0 0 2 0 1 2 1 1 0 0 1 0 0 0 0 0 0 0 1 0 1 2 0 2 2 0 0 0 0 2 0 0 1 1 0 1 1 1 1 1 1 0 0 1 0 0 0 0 0 0 0 1 1 1 1 1 2 0 1 0 2 0 0 0 2 2 1 1 2 2 0 0 1 0 2 0 2 0 0 2 2 2 0 2 0 0 1 0 0 0 1 0 0 0 1 1 0 0 0 1 1 1 0 1 0 1 1 0 1 1 1 1 0 0 0 0 0 2 0 0 1 0 0 0 0 0 0 1 1 2 1 0 0 1 0 0 2 1 1 1 1 1 0 1 0 0 2 0 2 2 0 2 0 1 2 2 0 2 2 2 2 2 1 0 2 0 0 0 1 1 0 0 0 0 1 1 0 0 0 1 1 1 1 2 1 1 1 1 1 0 1 0 1 0 1 1 2 0 0 0 0 1 0 1 0 0 0 0 1 0 0 0 2 2 1 1 0 2 0 0 0 0 0 1 1 1 1 0 0 1 2 1 2 0 0 1 0 0 1 1 2 1 1 0 2 0 2 0 2 1 0 0 1 0 2 0 2 2 2 1 1 2 0 2 1 2 0 1 0 2 0 0 0 1 0 1 0 1 0 0 1 1 0 0 1 1 0 0 1 1 1 1 1 1 0 0 0 0 0 1 1 0 0 0 2 0 1 1 1 1 0 0 1 1 1 0 2 0 1 0 0 0 0 2 0 1 1 1 1 0 0 0 0 0 1 1 1 0 1 0 2 2 0 0 0 0 0 0 0 0 2 0 0 0 2 0 0 1 1 1 0 1 1 1 1 1 2 2 1 0 0 0 0 0 1 0 0 1 1 0 0 1 1 0 0 0 0 0 1 0 0 0 2 0 0 0 1 1 0 1 1 0 1 0 0 0 0 1 0 0 1 1 1 0 1 0 0 1 0 0 0 0 1 2 0 2 2 0 0 0 1 1 1 2 0 1 1 0 2 0 1 1 0 0 2 2 0 0 0 0 0 0 1 0 1 0 1 0 1 0 0 0 2 2 0 1 0 0 0 2 1 2 2 2 0 0 0 0 2 0 0 1 1 0 0 0 0 0 0 0 1 0 2 2 0 1 1 0 0 0 1 1 1 0 0 0 0 0 0 1 0 0 1 0 0 0 0 1 1 0 1 0 1 2 0 0 1 1 0 0 0 1 0 1 2 0 0 0 0 0 0 0 0 0 0 2 0 0 0 1 1 0 0 2 0 0 2 0 0 2 1 0 2 0 0 0 0 1 1 0 0 1 1 0 2 1 2 1 1 2 2 0 2 0 0 0 1 0 1 0 0 2 0 1 0 0 2 2 2 1 1 1 0 1 1 2 0 1 1 1 2 2 0 0 0 0 2 1 2 2 1 0 2 0 0 0 0 0 0 1 0 1 0 1 0 0 0 1 0 0 2 0 2 1 0 0 0 1 0 0 0 0 1 1 0 1 0 0 0 1 1 1 2 0 1 2 2 2 1 0 1 0 1 1 2 0 2 0 0 1 1 1 0 2 2 0 0 0 2 1 1 1 2 0 0 0 1 1 1 0 1 1 1 1 0 2 2 0 2 1 1 0 2 2 2 1 0 1 1 1 2 0 0 1 2 2 0 0 0 1 1 1 1 1 0 0 0 2 0 1 0 0 0 2 2 0 2 0 2 0 0 1 1 1 0 1 2 0 0 0 0 0 0 0 0 0 1 0 0 1 1 0 0 1 0 0 0 0 0 1 0 0 0 1 0 0 0 2 2
21 0 0 2 0 0 2 2 0 2 0 0 1 2 1 0 0 1 1 1 0 2 0 2 1 1 1 1 1 2 1 0 1 1 2 1 1 1 0 1 1 1 0 0 0 0 0 0 0 0 0 0 0 0 0 1 0 0 0 0 2 0 1 0 0 1 0 1 1 0 0 1 2 2 2 2 1 1 1 0 1 2 0 1 2 0 0 0 0 2 0 0 1 1 0 0 0 0 0 1 1 1 1 1 1 1 2 0 0 2 1 2 0 1 1 1 1 1 1 1 1 1 1 1 1 0 0 2 1 1 0 0 1 1 0 0 0 0 0 1 1 2 0 0 1 1 1 1 0 1 0 0 0 1 0 0 0 1 0 0 0 0 2 0 0 1 1 1 1 1 0 1 0 1 0 0 0 1 0 1 1 1 0 1 2 2 1 1 0 0 0 2 1 0 0 2 0 1 0 0 0 0 0 1 2 0 0 1 0 0 2 0 0 2 0 2 1 0 2 0 2 2 0 1 0 2 1 0 0 0 0 0 1 1 1 0 1 2 0 0 0 0 2 0 1 2 2 0 0 0 0 0 0 0 0 0 0 0 0 0 0 0 1 0 0 0 0 0 0 0 0 0 0 1 0 1 0 2 1 0 1 0 2 0 0 1 0 2 0 2 0 0 0 2 2 1 1 1 0 2 0 0 1 0 1 0 0 1 2 1 0 0 1 1 1 0 1 0 2 2 0 1 1 0 0 0 1 0 0 0 1 2 2 0 0 0 0 2 0 0 0 0 0 2 1 1 1 0 1 0 0 0 2 0 1 0 0 0 0 0 0 1 0 1 0 0 0 2 2 0 2 2 1 1 0 0 0 2 1 0 0 1 0 1 1 0 0 0 0 0 0 1 0 0 1 1 1 1 1 1 1 0 1 0 0 0 1 0 0 1 1 1 2 2 0 1 0 0 0 0 0 2 0 0 0 2 1 0 0 0 0 0 0 1 2 1 0 2 0 0 2 0 0 0 1 2 0 1 2 0 0 0 0 2 0 0 0 2 1 1 0 2 0 0 0 0 0 1 0 0 1 1 0 2 2 2 0 2 1 0 1 0 2 0 0 0 2 0 0 0 0 1 0 1 0 0 0 1 1 1 1 1 2 0 2 1 2 0 0 0 1 1 0 1 0 1 1 1 0 2 2 0 2 0 1 2 0 0 0 2 0 0 0 0 0 1 1 0 0 0 0 0 0 1 1 0 0 2 2 0 0 0 0 0 2 0 0 0 1 1 1 1 0 2 0 0 0 2 1 0 1 1 0 0 0 0 0 0 1 1 2 0 0 2 2 0 2 0 0 0 1 1 1 0 0 0 0 0 0 0 0 2 0 1 0 2 1 0 0 1 2 0 0 1 0 1 1 0 1 0 1 0 0 0 0 0 2 1 0 0 1 0 0 0 1 2 2 0 2 1 1 1 0 1 1 1 2 1 0 0 0 2 0 0 1 0 0 1 0 0 0 0 1 1 1 2 0 1 0 2 0 2 0 0 1 2 2 0 2 0 1 1 2 0 1 1 1 0 0 2 2 0 1 0 0 1 0 0 0 1 0 1 0 0 2 2 1 1 1 0 1 1 0 2 0 0 0 1 1 0 0 0 0 0 0 1 1 1 1 1 1 1 0 0 0 2 0 0 0 1 0 1 0 0 0 0 0 0 0 0 0 0 0 1 0 1 2 0 2 0 0 0 2 2 0 0 2 0 0 1 1 1 1 0 0 0 0 0 0 0 2 2 2 0 0 1 1 2 1 2 0 1 2 1 0 1 0 2 0 0 2 2 1 0 1 0 2 0 0 1 0 0 0 1 0 1 1 0 2 0 2 1 1 2 2 0 0 0 0 2 0 1 1 0 0 1 0 1 1 0 1 0 1 1 1 0 1 0 1 0 2 0 0 2 0 2 0 0 0 0 1 0 1 0 1 1 2 0 2 1 1 0 1 1 2 2 0 1 2 2 2 0 0 0 0 0 0 2 1 2 0 2 1 0 2 0 2 2 0 0 0 2 1 1 2 1 1 1 0 0 0 0 0 1 2 2 1 0 2 2 0 2 2 2 0 1 1 0 0 1 0 2 2 2 0 1 1 1 1 0 0 0 2 1 0 1 1 2 1 0 2 0 2 0 1 0 1 1 0 1 1 1 0 0 0 0 0 0 0 2 0 1 0 0 0 1 1 0 1 0 0 0 1 2 0 0 2 0 0 0 0 0 0 0 0 0 0 0 0 1 1 1
22 0 0 2 0 0 1 1 1 1 1 0 1 0 0 0 0 1 0 0 0 2 0 0 0 1 1 1 1 2 0 0 1 1 1 0 1 0 0 0 0 2 0 0 1 0 0 0 0 1 1 2 0 0 1 1 0 2 0 0 0 2 2 2 0 0 1 0 1 1 1 1 1 2 1 2 1 1 1 0 1 2 0 1 1 0 0 0 0 2 0 0 2 1 0 0 0 0 0 0 0 2 2 2 0 0 2 0 0 2 2 2 0 1 0 1 1 0 1 1 1 0 2 2 0 1 0 1 1 0 1 1 0 0 0 0 0 0 1 0 0 2 1 1 2 2 0 0 0 0 0 0 0 0 1 0 0 1 1 2 1 1 1 1 1 2 2 1 0 1 1 0 1 2 1 0 1 0 0 0 0 0 0 1 1 1 2 1 0 0 0 1 0 0 0 0 0 1 0 0 0 1 0 0 1 0 0 0 0 0 1 0 0 0 0 2 0 0 2 1 1 0 0 2 0 0 0 2 2 2 0 0 0 0 0 0 0 2 0 0 0 0 2 1 0 2 0 0 0 0 0 0 0 0 0 0 0 0 0 0 0 0 0 0 0 0 0 2 0 0 0 2 0 2 1 1 0 2 2 1 1 1 2 2 0 0 0 1 1 2 0 0 0 2 1 0 2 0 0 1 0 0 1 0 1 0 0 1 2 0 0 0 1 2 2 1 1 0 0 0 0 1 0 0 1 0 0 0 1 0 1 2 1 1 0 0 0 2 1 1 0 1 2 1 1 1 0 0 1 0 0 0 2 0 2 0 0 1 0 1 0 2 2 0 2 1 0 2 2 0 2 2 1 1 2 0 0 1 1 0 2 0 0 0 0 0 0 1 1 0 0 1 0 0 2 0 0 0 0 0 0 0 0 2 1 1 0 1 0 1 0 0 0 0 1 0 1 0 0 0 0 2 1 0 2 2 1 1 1 1 1 0 0 1 0 0 1 0 0 0 2 0 0 0 2 2 0 0 1 0 0 0 0 2 0 0 0 2 1 1 0 2 1 1 0 1 0 2 0 0 0 0 1 1 1 1 0 1 1 0 2 0 1 0 1 0 1 1 0 0 1 1 0 1 0 0 0 0 1 1 1 1 1 1 2 1 2 0 0 0 0 1 1 1 1 0 0 1 0 1 1 2 2 1 1 2 0 2 0 2 0 2 1 1 1 1 1 0 2 2 1 2 0 2 2 0 0 1 1 1 0 1 0 2 2 0 0 0 0 0 0 0 2 2 1 1 0 2 1 1 1 2 1 0 1 1 1 1 1 2 1 0 0 0 1 0 0 0 1 1 1 0 0 0 1 0 1 0 0 0 1 2 1 1 0 2 0 2 0 1 0 0 0 0 2 0 0 0 1 0 0 0 0 1 1 0 2 1 0 0 1 1 1 0 1 1 2 0 1 1 0 0 0 1 0 1 1 0 1 2 0 1 0 0 2 0 0 2 1 0 0 0 0 1 1 1 2 1 0 2 0 2 0 0 2 2 2 0 0 0 2 0 1 1 1 1 0 0 0 1 0 0 0 0 0 0 0 0 0 2 1 1 0 1 1 2 2 1 2 0 1 0 0 0 0 0 0 0 0 0 0 0 1 0 0 1 0 0 0 0 0 0 0 0 0 1 0 0 0 0 0 1 1 2 2 0 2 1 0 1 1 1 0 1 1 1 0 0 2 0 0 0 2 1 0 0 2 0 0 2 1 0 1 0 0 1 0 0 1 1 1 2 2 0 0 1 1 1 0 1 0 1 2 2 0 1 1 1 0 1 2 2 1 0 1 0 1 0 0 2 1 1 2 0 2 0 1 0 2 0 1 1 0 2 1 0 1 0 0 2 0 1 0 0 0 1 0 0 1 0 0 0 0 0 0 0 0 1 1 0 2 0 0 2 1 0 1 0 0 0 0 1 0 0 1 0 1 0 1 0 0 0 0 1 1 1 0 2 2 1 1 0 1 0 0 1 0 0 1 0 2 2 2 2 2 0 2 1 0 0 0 1 0 1 2 1 0 2 0 1 1 2 0 0 0 0 2 0 0 0 0 0 0 0 1 2 0 1 0 0 0 2 0 2 0 0 0 0 0 0 0 0 2 0 2 0 0 0 0 0 2 0 1 1 1 0 1 0 0 0 1 1 0 0 1 1 1 0 0 0 0 0 0 1 1 1 0 0 2 0 0 0 1 1 0 0 1 0 0 0 0 1 2 0 0 0 0 0 0 0 1 1
23 0 2 1 0 0 0 1 0 2 0 0 0 0 0 0 0 1 0 0 0 2 0 1 0 0 0 1 2 1 1 1 1 1 2 1 2 1 0 1 1 1 1 0 1 0 1 0 0 1 1 1 1 2 0 1 0 0 1 1 0 1 2 2 0 0 0 0 1 1 1 1 2 2 2 2 2 2 2 1 1 2 1 0 0 0 0 0 0 2 0 0 1 0 0 0 0 1 1 2 1 2 1 1 0 0 2 0 0 2 0 2 1 2 1 1 2 1 0 2 2 1 1 1 0 2 0 1 0 1 1 1 0 0 1 0 0 0 0 1 1 2 0 0 1 1 0 0 0 0 0 0 0 0 1 0 0 0 0 1 1 1 2 0 1 2 2 1 0 1 0 1 0 1 1 0 0 0 0 0 0 0 0 1 1 1 1 2 1 0 0 2 0 1 2 1 0 1 0 0 0 1 0 0 1 0 0 0 2 0 1 0 0 0 0 2 0 0 1 1 1 1 0 1 0 1 0 0 0 0 0 0 0 0 0 0 0 2 1 1 1 1 2 0 0 1 0 0 0 0 0 0 0 0 0 0 0 2 0 1 1 1 0 0 0 0 1 0 2 1 0 1 0 1 0 0 0 2 2 1 1 1 2 0 1 0 0 0 0 2 0 1 1 1 1 0 1 1 0 0 0 0 1 0 1 0 1 2 1 0 1 1 1 1 1 0 1 1 0 0 1 1 0 0 1 0 1 1 1 1 2 0 0 2 0 0 0 1 0 0 0 0 2 2 0 0 2 0 0 1 2 0 2 1 1 0 1 1 0 1 0 1 0 0 0 0 1 2 2 0 2 2 0 0 0 0 0 1 1 0 0 0 1 0 0 1 0 0 0 0 0 0 1 1 2 0 1 2 1 1 1 1 0 1 0 1 0 1 0 2 0 0 1 1 1 0 0 1 0 1 1 0 1 1 1 1 0 0 0 1 0 1 1 1 1 2 1 1 0 1 2 0 1 1 0 1 0 0 2 1 1 0 0 1 1 0 1 1 1 1 0 2 0 1 0 0 0 1 0 0 1 1 0 2 0 0 0 2 1 1 2 0 1 1 1 1 0 1 0 1 1 1 0 1 0 0 0 0 1 0 1 1 1 1 1 2 0 1 0 0 0 1 0 0 1 1 1 2 0 0 1 2 2 0 0 2 0 0 2 1 1 0 0 0 0 0 1 0 1 1 1 1 0 2 2 0 0 0 0 2 0 2 0 2 1 1 0 0 0 1 1 0 1 1 1 1 0 1 0 0 0 1 0 0 0 0 0 1 1 1 1 0 1 1 1 1 2 0 0 0 0 0 1 0 1 0 0 0 0 0 0 2 0 1 1 2 1 0 0 0 2 2 0 1 1 1 2 0 0 0 2 0 0 1 1 0 1 0 0 0 1 0 0 0 1 0 2 0 2 1 1 1 0 1 0 1 1 0 2 2 0 1 0 0 2 0 0 1 1 0 0 0 1 1 1 1 1 2 0 0 0 1 0 0 0 2 2 1 0 0 1 0 2 1 2 1 0 0 0 2 1 0 0 0 0 0 0 0 0 1 0 1 0 1 0 1 1 2 2 0 1 1 0 0 0 0 0 1 1 0 0 0 0 0 0 0 0 1 0 0 2 2 0 0 0 1 2 0 0 2 0 2 0 0 0 0 0 0 0 0 0 0 0 1 1 1 0 0 2 0 0 0 2 1 0 0 2 0 1 2 1 0 2 1 1 2 0 0 0 0 1 2 1 0 0 2 0 2 0 2 0 2 2 2 0 1 0 1 0 0 0 0 0 1 1 0 1 0 0 0 0 0 0 2 0 0 2 1 1 0 1 1 2 2 2 1 0 0 0 2 0 1 2 0 0 1 0 1 2 1 1 1 1 0 1 0 0 0 0 0 2 0 0 2 2 0 1 0 0 0 1 0 1 0 1 0 1 0 1 0 0 0 1 1 1 0 0 2 1 1 0 2 1 1 0 1 0 2 1 0 1 1 0 2 2 0 2 1 0 0 1 1 0 0 1 1 0 1 0 0 0 1 1 0 1 1 0 2 2 0 0 2 1 1 0 0 1 0 0 0 0 2 2 2 0 2 2 0 0 1 0 0 2 0 1 1 1 1 0 0 2 0 0 2 2 0 2 2 1 0 1 1 0 0 2 2 2 0 0 0 1 0 2 0 0 0 0 0 2 0 0 0 0 0 0 0 0 1 0 0 0 1 0 0 0 0 0 0 0 0 0 0
24 0 2 0 0 0 0 2 0 2 0 0 1 1 1 0 0 1 1 0 0 2 0 0 0 1 1 1 2 0 2 0 0 1 1 0 1 1 0 0 0 2 0 0 2 0 0 0 0 0 0 0 0 0 1 2 0 0 0 0 0 2 2 2 0 0 1 1 1 0 0 0 2 2 1 2 2 1 1 0 1 1 0 0 2 0 0 0 0 1 0 0 0 0 0 0 1 1 1 1 1 2 1 1 0 0 2 0 0 2 0 0 1 1 1 1 1 0 0 1 1 0 2 1 0 1 0 1 1 0 1 1 0 0 0 0 0 0 0 1 1 1 1 0 1 1 0 0 0 0 0 0 0 0 0 0 1 1 0 0 2 1 1 1 1 2 1 1 1 1 0 0 0 2 1 0 0 0 0 0 0 0 0 1 1 1 1 1 0 0 0 2 0 1 2 1 0 2 0 0 0 0 0 0 2 0 1 0 1 0 2 0 2 0 0 2 0 0 1 1 1 1 1 2 0 0 0 0 0 0 0 0 0 0 0 0 0 2 0 0 0 0 1 0 1 2 1 0 0 0 0 1 0 1 0 1 1 1 1 1 0 1 0 0 0 0 1 0 1 1 0 0 1 1 0 0 0 2 2 2 2 1 2 0 0 1 0 1 1 2 0 0 0 1 2 0 1 2 0 1 0 0 1 0 0 1 1 2 0 0 0 1 1 1 1 0 1 1 1 1 0 1 2 0 1 0 0 0 1 0 2 0 0 1 0 0 0 1 1 0 0 1 2 2 0 0 1 0 1 0 0 0 1 0 0 1 1 1 0 1 0 1 1 0 1 0 1 2 2 0 2 2 0 0 0 0 0 2 1 0 0 1 0 0 1 0 0 0 0 0 0 0 0 0 2 0 0 0 2 2 2 1 0 1 0 0 0 0 0 2 0 0 1 1 1 0 0 1 0 1 1 1 0 0 1 2 1 0 0 1 0 1 1 1 0 1 1 1 0 0 1 0 0 0 1 2 0 2 2 0 0 0 2 2 2 2 0 2 0 0 1 1 0 0 0 2 0 2 0 0 1 1 1 1 1 1 1 2 2 2 2 1 0 0 2 1 0 1 1 0 0 2 0 1 0 0 0 1 2 0 0 2 1 1 1 1 2 0 1 0 1 1 0 0 1 1 0 2 1 2 2 0 2 2 0 2 0 0 0 1 1 0 2 1 1 0 1 0 0 0 0 0 0 1 0 0 0 0 0 2 0 1 0 2 1 1 0 1 0 1 0 0 1 2 0 0 1 1 1 0 1 0 1 0 1 2 2 1 2 1 2 1 0 0 1 0 1 0 0 0 0 0 0 0 0 0 0 0 0 0 0 1 0 1 0 1 2 1 0 1 1 0 0 1 0 1 0 0 0 0 1 0 0 0 0 0 2 0 0 0 0 0 0 0 2 0 2 0 1 0 0 1 0 2 0 1 2 0 0 0 0 1 0 0 1 0 0 2 2 0 0 0 1 1 1 1 1 1 1 0 1 1 0 1 1 1 2 1 0 0 0 0 1 0 1 1 1 1 0 0 0 1 0 0 0 1 0 0 0 2 1 1 0 1 0 1 1 2 2 0 0 0 0 2 0 1 0 0 0 0 0 0 0 0 0 0 0 1 1 1 2 1 1 0 0 1 1 0 0 1 0 1 0 0 0 1 1 1 0 1 1 1 0 0 0 1 0 0 2 0 1 1 1 1 0 0 2 1 0 1 1 0 1 1 0 1 0 0 1 1 1 2 1 1 1 1 0 2 0 2 1 2 2 2 0 0 2 1 1 1 1 1 1 0 1 1 0 0 2 2 0 0 2 0 2 0 2 0 1 0 1 1 0 2 2 0 2 0 0 2 1 1 0 1 0 2 0 0 0 0 0 0 0 0 0 0 0 0 0 0 2 0 0 1 1 0 1 1 0 1 0 1 0 0 0 1 1 0 2 0 0 0 0 1 1 1 0 0 1 2 2 0 0 0 0 0 0 1 0 1 0 0 1 2 2 0 2 2 0 0 0 1 0 0 1 2 0 0 1 1 1 0 1 0 1 2 0 1 2 1 0 2 1 1 1 1 1 2 2 0 2 0 2 2 0 1 1 1 1 0 0 0 2 0 0 1 2 0 1 0 2 0 0 2 2 0 2 1 0 1 1 1 0 0 0 0 0 0 1 2 0 0 0 0 0 1 0 0 0 1 0 0 0 1 0 0 0 1 0 1 0 0 0 0 0 0 0 1 1 0 1 1
25 0 1 1 0 1 1 1 2 0 0 1 0 1 0 0 0 0 0 0 0 2 1 0 0 0 0 0 2 2 1 2 1 1 2 1 2 2 0 1 1 0 0 0 2 1 0 0 0 1 1 1 0 0 1 1 0 0 0 2 0 1 2 0 0 1 0 1 2 1 0 1 2 2 2 2 2 0 0 1 0 1 0 2 2 0 0 0 0 2 0 0 0 0 1 1 1 1 1 2 1 2 0 0 1 1 2 1 1 1 1 2 1 1 1 2 1 0 0 2 2 0 2 1 0 1 0 2 2 0 0 0 0 0 0 0 0 0 2 0 0 2 0 0 1 1 1 0 0 0 0 0 0 0 0 0 1 2 0 0 1 1 1 1 1 2 1 1 0 1 0 1 1 0 0 0 2 2 0 2 2 2 0 1 1 1 2 2 0 0 0 2 0 1 1 1 1 1 0 1 0 1 0 0 1 0 1 1 1 0 2 0 1 0 0 2 0 0 1 1 1 0 2 2 0 2 2 0 0 0 0 0 0 0 0 0 0 2 0 0 0 0 1 1 0 1 0 0 0 0 0 0 0 0 0 0 0 0 0 0 0 0 0 1 0 0 0 0 1 0 0 1 1 1 1 0 0 1 1 0 0 2 2 1 1 1 2 1 0 2 0 1 0 2 2 0 2 0 0 0 1 0 1 0 1 0 0 1 1 0 1 1 2 0 0 0 2 0 1 1 0 0 1 1 1 0 1 0 0 0 1 2 1 1 0 0 1 0 0 1 1 1 1 1 0 0 1 1 1 1 0 0 1 0 1 1 1 0 0 1 0 1 2 0 2 0 0 1 1 1 1 1 2 2 1 1 0 2 0 0 0 1 0 0 0 0 0 0 0 0 1 0 1 0 1 1 2 1 0 0 0 0 1 1 0 1 0 0 0 1 0 1 1 1 0 1 1 1 0 1 1 0 0 1 1 1 1 1 1 2 0 1 0 0 0 0 0 1 0 0 1 0 0 0 1 2 0 0 1 0 0 0 0 1 1 0 1 1 1 1 2 0 0 0 0 2 2 1 0 0 1 1 1 1 1 0 2 2 1 0 1 0 1 0 1 0 1 0 1 0 0 2 0 2 1 0 0 2 2 0 0 2 0 1 1 1 2 0 0 0 1 1 0 1 0 1 0 1 0 1 1 1 1 0 0 1 1 0 1 1 1 0 2 1 1 1 1 0 2 2 1 2 0 2 2 2 0 1 1 1 0 0 0 0 2 0 0 2 0 1 1 0 1 2 1 1 1 2 2 0 0 1 1 0 1 1 1 2 2 2 2 0 0 0 0 0 0 0 0 0 0 0 1 0 1 0 0 0 0 0 0 1 0 1 0 2 1 0 0 0 1 0 0 0 0 0 0 0 0 0 0 0 0 0 0 1 1 2 0 0 0 0 0 0 2 1 2 0 1 0 1 2 0 0 1 2 2 0 0 0 0 1 1 1 1 1 0 1 0 0 0 0 1 1 2 2 0 1 1 0 2 0 1 0 1 2 2 2 2 2 0 0 2 1 1 1 1 0 1 1 2 0 0 0 0 0 1 0 0 1 0 1 0 1 1 2 2 2 2 0 1 1 0 1 0 1 0 1 0 0 1 0 1 0 1 1 0 0 0 0 1 0 0 0 0 0 0 0 0 2 1 2 0 0 0 0 0 1 0 0 0 0 0 0 1 1 1 0 1 0 0 0 2 1 0 1 1 0 0 2 1 0 0 1 1 1 0 0 1 1 2 2 0 1 1 1 0 2 0 2 1 2 2 2 1 0 1 1 1 0 0 2 0 1 1 0 1 1 1 2 0 0 1 0 1 1 1 1 2 1 2 2 1 2 2 0 0 0 0 1 0 0 1 0 0 1 0 1 1 0 1 0 1 1 1 0 1 0 0 1 1 0 0 1 1 0 1 0 0 0 1 0 0 0 0 1 1 0 1 0 0 0 0 1 1 1 0 1 2 2 1 0 0 0 0 0 0 0 0 2 0 0 0 1 2 1 2 1 0 0 0 1 0 2 1 1 1 0 0 2 2 0 2 0 2 1 1 1 2 1 0 2 2 0 1 0 0 1 1 0 2 1 0 1 0 0 0 1 2 0 0 0 1 0 0 2 1 1 1 1 2 0 1 0 1 1 1 0 0 0 2 0 0 1 0 0 0 0 0 1 1 0 0 0 0 1 0 0 0 0 0 0 2 2 0 0 2 0 0 0 0 0 0 0 0 0 0 0 0 0 1 1
26 0 2 0 0 0 1 2 2 0 0 0 2 1 1 0 0 1 0 1 1 2 0 0 0 0 0 1 2 0 1 0 1 1 0 0 0 1 0 1 1 1 1 1 2 1 1 0 0 1 1 1 1 1 0 0 0 0 0 0 1 1 0 0 0 0 0 0 1 1 1 1 2 2 1 2 2 0 0 0 0 1 0 1 1 0 0 1 1 2 1 1 0 0 1 1 0 1 0 1 0 2 0 0 1 1 2 0 0 2 0 0 1 1 1 1 1 0 1 1 1 0 1 1 1 1 0 1 0 1 1 1 0 0 0 0 0 0 0 2 0 2 0 0 1 1 1 0 0 0 0 0 0 1 0 0 0 1 0 0 1 1 0 2 0 0 0 1 1 1 0 1 1 1 0 0 0 0 0 0 0 0 0 1 1 1 1 0 0 0 0 2 0 0 0 0 0 0 0 0 0 0 0 0 1 0 0 0 0 0 1 0 1 0 0 2 0 0 2 2 0 0 1 2 0 1 1 1 0 0 0 1 0 0 0 0 0 2 0 0 0 0 2 2 0 2 0 0 0 0 0 0 0 0 0 1 2 2 0 0 0 0 0 1 0 0 1 0 0 0 0 0 0 0 0 0 0 2 2 2 2 2 0 0 0 0 0 0 2 2 0 2 0 2 2 0 2 1 0 1 0 1 0 0 0 0 0 2 1 0 0 1 2 1 1 0 2 1 0 0 1 1 1 0 2 0 0 0 2 0 1 1 0 2 0 0 0 1 0 0 0 0 2 1 0 1 0 0 1 1 0 1 1 0 0 1 1 1 0 0 0 0 1 0 1 0 1 1 2 0 2 2 1 1 1 1 0 1 0 0 0 1 0 0 0 0 0 0 0 0 0 0 1 0 2 0 1 1 0 0 0 0 1 0 0 0 0 1 0 0 0 1 1 1 1 0 0 1 0 1 1 1 1 0 0 2 0 2 2 1 0 2 0 0 2 2 0 1 0 1 0 0 0 2 0 1 0 0 2 0 0 1 2 2 2 1 0 1 1 0 1 0 1 0 0 1 0 1 0 0 1 1 1 1 1 1 1 0 2 0 2 0 0 0 2 1 0 1 0 0 0 2 0 1 1 0 1 0 1 0 1 2 1 1 1 1 2 0 0 0 0 1 0 1 0 1 0 1 0 1 1 2 2 1 0 2 0 1 1 1 1 1 1 0 0 0 0 0 1 1 1 1 0 2 1 0 0 2 2 1 1 1 0 2 1 1 0 0 2 0 0 2 0 2 0 0 0 1 1 0 0 0 1 0 1 1 1 0 0 2 1 0 0 0 0 0 0 1 0 0 0 0 0 0 0 0 0 1 1 0 1 1 0 2 0 2 0 1 0 2 0 0 0 1 0 1 0 0 0 0 1 0 0 0 0 0 1 0 0 0 2 0 1 0 1 0 2 0 2 2 1 1 0 1 0 1 2 0 1 1 0 2 0 2 2 0 1 1 0 0 0 0 1 0 1 1 0 0 1 0 2 0 0 0 0 2 2 1 1 0 0 0 2 1 2 2 1 0 0 2 2 0 0 0 0 0 0 0 0 2 1 1 0 1 0 1 1 1 1 0 1 1 0 2 0 0 0 2 2 0 0 0 0 0 0 0 0 0 0 0 1 1 0 1 0 1 1 0 0 0 0 0 0 0 0 0 0 0 0 0 0 0 0 0 0 2 1 0 0 0 0 0 2 1 0 0 2 0 0 1 0 0 0 0 0 2 0 0 0 0 1 1 1 1 0 1 1 2 0 2 2 2 2 0 0 0 0 1 0 0 1 2 0 0 2 0 1 0 0 1 1 1 1 0 1 0 1 1 2 0 2 2 0 1 1 0 0 0 0 2 0 1 0 1 0 2 0 0 0 0 1 0 0 0 0 0 0 0 0 0 2 0 0 2 2 0 0 0 0 0 1 0 1 0 1 1 2 0 2 0 0 1 0 0 0 1 0 1 1 1 0 1 1 1 0 0 0 2 0 1 0 1 1 0 2 1 2 2 0 0 0 1 0 2 2 0 1 1 0 0 0 1 0 1 1 1 1 0 2 0 0 2 1 1 1 1 2 1 0 1 0 2 0 0 1 2 1 1 1 0 0 0 2 2 2 1 0 0 0 0 2 0 1 0 1 0 1 2 0 0 2 0 0 2 0 0 0 1 0 0 1 0 0 1 1 0 1 0 2 0 0 0 0 0 0 1 1 0 0 0 0 0 0 0 0 0 1 0 0 0 1 1
27 0 2 0 0 0 1 2 1 1 0 0 0 1 1 0 0 1 2 0 0 0 0 0 0 0 0 1 1 1 1 0 1 1 1 0 1 2 0 0 0 1 0 0 2 1 0 0 0 0 0 0 0 1 0 0 0 0 0 0 0 2 1 1 1 1 1 1 2 0 0 1 1 2 0 2 2 0 0 0 0 1 0 2 2 0 1 1 0 2 0 1 1 0 0 0 0 1 1 2 1 2 1 1 0 0 2 0 0 2 1 2 0 0 0 0 0 0 1 1 1 0 2 1 0 2 0 1 1 0 0 0 0 0 0 0 1 0 0 0 0 2 0 0 0 2 0 0 1 2 1 1 0 1 1 1 1 1 0 1 1 0 2 0 1 1 1 1 0 1 0 0 0 1 0 0 0 1 1 0 0 1 0 1 2 2 1 1 0 0 0 1 1 1 1 2 2 2 0 0 0 0 0 0 0 1 1 0 1 0 2 0 1 0 0 2 0 0 2 0 2 1 1 1 0 0 1 1 1 1 0 0 0 0 1 0 0 2 0 0 0 0 1 0 0 1 0 0 0 0 0 0 1 1 1 0 1 2 0 1 1 1 0 0 0 0 0 0 1 0 1 1 0 2 1 0 0 2 1 0 0 0 2 1 0 1 1 0 2 2 0 1 0 2 1 0 0 1 0 1 0 0 0 0 0 0 0 2 0 1 0 1 1 1 1 1 2 1 0 0 0 1 2 0 1 0 1 0 1 1 2 0 0 0 0 0 0 1 1 1 0 1 2 1 0 0 1 0 0 1 1 0 2 0 2 0 0 1 0 0 0 0 2 0 2 2 0 1 2 0 2 2 1 0 0 1 0 0 0 0 0 1 0 0 0 0 0 0 0 0 0 0 1 0 1 1 2 1 0 0 0 0 2 0 0 0 1 0 1 2 1 1 0 0 0 0 0 0 0 0 1 1 0 0 1 2 1 0 0 0 2 0 0 0 0 0 0 0 0 1 1 0 0 0 1 2 0 0 2 0 0 0 1 1 2 0 2 2 1 1 1 1 0 2 0 0 0 1 0 0 1 1 2 1 1 1 0 1 2 1 2 1 2 2 0 0 0 0 1 0 1 0 1 1 1 0 0 0 1 0 1 1 1 1 1 1 1 0 0 0 0 1 0 1 0 1 0 2 0 1 1 1 2 0 0 2 0 0 0 1 1 0 0 0 1 0 1 0 1 1 0 1 0 1 1 0 0 1 1 1 0 1 0 2 2 0 0 1 0 1 0 0 1 2 1 1 0 1 1 0 0 1 0 0 0 0 1 0 1 1 1 0 1 1 0 1 2 0 0 0 0 0 0 0 0 0 2 0 0 0 0 2 0 2 0 2 1 0 0 0 1 0 0 1 1 0 1 0 1 0 1 0 0 0 0 1 1 2 0 0 0 0 0 0 1 0 2 0 2 2 1 2 0 0 1 1 2 0 1 1 0 2 0 1 2 0 0 2 2 0 0 0 1 2 2 2 2 1 0 1 1 1 1 0 1 1 2 0 1 0 2 1 2 1 2 2 1 1 1 1 2 1 0 1 0 1 0 0 0 1 0 1 0 1 1 1 1 1 1 0 0 0 0 1 0 0 0 1 1 0 0 0 1 0 1 1 0 0 0 0 1 1 0 1 0 1 1 0 1 1 0 1 0 1 1 0 1 1 0 0 0 0 0 1 0 1 0 0 1 0 0 0 2 2 0 0 2 0 1 1 0 1 2 0 0 0 1 1 0 1 1 1 0 1 1 1 0 2 1 2 0 1 2 2 0 0 1 0 0 0 0 1 1 0 1 0 1 0 1 2 0 0 1 0 0 1 1 1 2 0 1 2 1 2 2 0 0 0 1 2 0 2 0 0 0 2 0 1 0 0 0 0 1 0 1 1 1 0 0 0 2 0 0 1 1 0 2 0 0 0 2 0 0 0 0 1 0 0 2 1 1 0 1 0 2 2 0 1 2 2 1 1 0 0 0 0 0 2 1 2 0 2 0 1 1 0 1 2 0 0 0 1 0 2 1 1 1 1 1 2 2 0 1 1 2 1 0 1 2 1 0 1 2 1 0 1 1 1 0 0 0 1 0 2 0 0 0 1 1 0 0 0 2 1 1 1 1 0 0 0 2 0 1 0 1 0 0 0 0 0 2 0 0 0 0 0 0 0 1 2 1 0 0 1 1 0 0 1 1 0 0 0 0 0 1 1 1 1 0 2 0 0 1 0 0 0 0 1 1 1 0 0
28 0 2 1 0 0 1 0 2 1 0 0 1 1 1 0 0 1 0 0 0 2 0 1 0 1 1 1 2 1 1 1 1 1 1 0 1 1 0 1 1 1 0 0 1 1 0 0 0 0 0 0 0 0 1 1 1 0 0 0 2 0 1 0 0 1 0 0 0 0 0 0 2 2 1 2 2 1 1 0 1 2 1 0 0 0 0 0 0 2 0 0 2 0 0 0 0 0 0 1 0 2 1 1 1 1 2 0 0 2 0 1 0 2 0 0 2 0 1 1 1 0 2 2 0 1 0 2 2 0 0 0 0 0 1 0 0 0 0 0 0 2 1 0 0 0 0 0 0 2 1 0 0 0 0 0 0 1 0 1 0 0 2 0 1 2 1 1 0 1 0 1 0 1 0 1 1 1 0 0 1 1 0 1 2 2 1 1 0 0 0 2 0 1 1 2 0 2 0 0 0 1 0 1 0 0 0 1 1 0 0 0 1 1 0 2 0 0 1 1 1 0 1 2 0 0 0 2 1 1 0 0 0 0 0 0 0 2 1 1 1 1 2 0 0 1 0 0 0 0 0 0 0 0 1 0 0 2 0 0 0 0 0 0 0 0 0 0 0 0 0 0 0 0 0 0 0 2 2 0 0 1 2 1 0 2 1 2 0 2 0 1 1 2 1 0 2 0 0 1 0 0 2 0 2 0 0 2 0 0 1 1 2 1 1 0 2 0 0 1 0 1 1 1 1 0 0 0 1 2 1 1 0 0 0 0 0 2 0 1 0 0 2 2 1 1 1 1 1 1 0 0 2 0 2 0 0 1 0 0 0 1 0 1 0 0 1 2 2 0 2 2 0 0 0 1 0 2 0 0 0 2 1 0 0 0 0 0 0 0 0 1 1 0 2 0 1 0 1 1 1 1 0 2 0 2 0 1 0 2 0 0 1 1 1 0 0 0 1 0 1 1 0 0 0 1 1 1 1 0 0 0 0 1 1 0 0 0 0 0 2 0 0 1 1 1 0 0 0 0 0 0 1 2 1 1 0 0 1 0 2 1 1 0 0 1 1 2 0 1 1 1 1 1 2 1 2 1 0 0 2 0 2 1 0 0 1 1 0 1 0 1 0 2 1 0 0 0 2 0 0 2 1 1 1 1 2 1 0 0 0 0 0 2 0 0 0 2 0 2 2 0 1 0 0 1 1 0 2 0 2 0 1 0 1 0 2 0 1 1 1 1 0 0 0 0 0 0 0 2 0 0 0 2 1 1 0 1 0 1 1 0 0 1 0 0 1 1 0 0 1 1 0 0 0 0 0 1 1 2 2 0 2 2 1 2 1 0 1 1 1 0 0 0 0 0 0 0 0 0 0 2 0 2 0 2 0 2 0 2 0 0 0 0 1 0 0 0 0 0 0 0 0 0 0 0 2 2 0 0 1 0 1 0 1 1 2 0 1 0 0 1 0 1 0 2 2 1 2 2 1 1 0 0 2 0 0 2 2 0 0 0 2 1 1 2 1 1 1 0 0 2 0 0 1 1 1 0 1 0 1 1 1 0 1 1 1 0 0 0 1 2 0 0 0 0 0 0 0 2 0 2 0 1 0 1 1 1 2 1 1 0 0 1 0 1 0 1 1 0 0 0 0 0 0 0 0 0 0 0 0 0 1 0 0 1 1 0 0 2 1 2 0 0 1 1 2 0 0 0 0 0 0 0 0 2 0 0 1 0 0 0 2 2 0 0 2 0 1 0 2 0 1 0 0 0 0 0 0 0 1 1 1 1 0 2 0 2 1 2 0 1 2 1 0 1 0 2 0 0 1 1 2 0 0 1 1 0 0 2 0 0 1 1 1 0 2 0 2 0 2 2 1 2 1 0 0 0 1 2 0 2 1 1 1 1 0 0 1 0 0 0 0 0 0 0 0 0 0 0 1 0 0 2 2 0 0 0 0 0 2 0 0 0 0 0 0 0 2 0 0 0 2 0 1 0 0 0 2 2 2 0 0 0 0 0 0 1 0 1 0 1 0 2 2 1 1 2 0 0 0 0 1 1 1 1 1 1 1 1 1 1 0 1 1 0 1 1 2 1 0 2 1 0 1 1 2 2 1 0 1 1 0 1 1 0 0 1 2 2 0 0 1 0 1 0 0 1 0 0 2 0 0 1 1 0 1 0 0 0 0 0 1 0 1 0 0 1 1 1 1 0 0 0 0 2 0 0 0 1 0 0 1 1 0 0 0 1 0 0 0 0 0 0 0 0 0 0 0 0 1 0
29 0 1 2 0 0 2 2 1 0 0 0 0 2 0 1 1 0 1 1 1 2 1 0 0 0 0 1 2 1 1 0 1 1 1 0 2 1 0 1 1 1 1 0 1 0 0 0 0 1 1 1 0 0 0 0 1 0 0 1 0 0 1 0 0 0 0 0 1 0 0 0 2 2 1 2 1 1 1 0 1 2 0 1 2 0 0 0 0 2 0 0 0 1 0 0 0 1 1 1 1 2 0 0 1 1 1 0 0 2 2 2 0 1 0 1 1 0 0 1 1 0 2 0 0 0 0 1 0 1 1 1 0 0 1 0 0 0 0 0 0 2 0 0 0 0 0 0 0 0 0 0 0 0 0 0 1 0 0 0 1 1 2 0 1 1 1 1 1 2 1 0 0 0 0 0 0 0 0 0 0 0 0 0 2 2 0 1 0 0 0 0 1 0 1 1 0 1 0 0 0 0 0 0 1 0 2 0 1 0 2 0 1 0 0 2 0 0 2 0 2 1 1 2 0 0 1 0 0 0 0 0 1 1 1 0 1 2 0 0 0 0 2 0 0 2 0 0 0 0 0 0 0 1 0 0 1 0 0 0 0 0 1 0 0 0 0 0 2 1 0 0 0 1 0 0 0 2 2 1 1 1 1 1 0 1 0 1 0 1 1 0 1 2 2 0 2 1 1 2 0 0 0 1 0 0 1 2 1 0 0 0 2 1 1 0 2 0 1 1 0 1 1 0 1 0 0 0 2 1 2 0 2 1 0 0 1 0 0 0 0 0 2 2 0 0 2 1 1 1 1 0 1 1 0 1 1 0 0 1 0 1 2 0 2 1 0 2 1 1 1 1 0 0 0 0 0 0 0 0 2 1 1 0 0 0 0 0 0 0 0 0 1 0 0 2 0 0 0 0 0 0 1 1 1 0 0 1 0 2 0 0 1 1 1 0 1 0 0 0 0 2 1 1 0 2 0 1 1 1 0 2 0 0 1 1 1 0 0 0 1 0 0 0 0 0 0 0 1 0 0 0 1 2 1 1 0 1 0 1 1 1 1 0 0 2 1 1 0 0 1 1 2 2 0 0 0 1 2 1 2 0 0 0 2 1 0 0 1 0 1 0 0 1 2 0 0 1 1 1 1 2 0 2 0 1 2 1 0 0 0 2 0 0 1 1 0 2 0 1 1 1 2 2 0 2 0 1 0 1 1 1 1 1 1 0 2 0 1 1 1 1 0 1 1 0 0 1 1 1 0 0 0 1 2 0 0 1 0 1 0 0 0 2 0 0 1 2 0 0 1 0 1 0 1 0 1 0 1 1 2 0 1 1 0 1 2 0 1 1 0 0 1 0 1 0 0 0 0 0 0 2 1 1 0 1 2 0 1 2 1 0 0 1 0 2 0 0 1 0 0 0 0 0 0 1 2 1 0 0 2 0 0 0 1 0 2 0 2 1 0 1 0 0 1 0 0 0 2 0 0 1 0 0 2 0 0 2 1 1 1 0 1 0 0 0 0 1 1 0 0 0 1 0 1 2 2 1 0 0 0 0 1 1 1 1 0 1 0 1 1 0 0 1 1 1 0 0 0 1 0 1 0 2 0 2 1 2 2 0 0 0 0 1 1 1 0 1 1 0 0 0 1 0 0 2 0 1 1 1 0 0 0 1 0 1 1 0 0 0 0 0 0 0 0 1 1 0 0 0 0 0 0 1 0 1 0 0 1 0 0 0 2 0 0 1 2 1 0 2 1 1 2 0 0 0 0 0 1 1 1 2 1 0 1 1 0 2 0 2 1 2 2 2 1 1 0 1 0 0 1 2 0 0 1 1 0 0 1 2 0 0 1 1 1 0 2 1 1 0 1 1 2 2 2 0 1 0 0 2 0 1 1 0 0 1 0 0 0 0 0 0 1 0 1 0 0 0 0 0 1 0 0 2 1 1 0 0 0 0 1 0 1 0 0 0 0 0 0 0 1 1 1 1 2 2 0 1 2 1 1 0 0 0 0 0 0 0 0 0 0 0 1 1 1 0 2 1 0 0 0 2 1 1 2 1 1 0 0 0 0 1 0 0 0 1 1 2 2 1 0 2 1 1 1 0 1 1 0 0 0 1 0 1 1 1 0 1 2 0 0 0 2 0 1 0 1 2 0 0 1 0 0 2 1 0 2 2 0 0 2 0 0 0 0 2 1 0 0 0 0 0 0 1 1 1 0 0 1 1 0 0 0 1 0 0 0 0 1 0 1 0 0 0 0 0 0 0 0 0 0 0
30 0 0 2 0 1 2 1 2 0 0 1 0 1 2 0 0 2 0 0 0 2 0 1 1 1 1 1 2 2 1 1 2 2 1 0 1 1 0 0 0 1 0 0 2 0 1 0 0 0 0 0 1 1 0 1 0 0 0 0 0 1 2 2 0 0 1 0 1 0 0 0 2 2 2 2 1 1 1 1 0 2 1 0 0 0 1 0 0 2 0 0 1 1 0 0 0 2 2 2 2 2 0 0 1 0 2 0 1 1 0 2 1 1 2 2 2 0 0 2 2 0 2 0 0 0 0 2 0 2 2 2 1 1 0 0 1 0 0 1 1 1 0 0 1 1 0 0 0 0 0 0 0 0 0 0 0 0 0 1 1 0 1 1 2 2 0 2 0 2 1 1 1 0 0 0 0 1 0 1 1 1 1 1 1 0 2 1 1 0 0 2 0 0 0 2 0 2 0 0 0 1 0 1 1 1 2 0 2 0 1 0 2 0 0 2 0 0 2 0 2 2 0 2 0 0 0 1 1 1 1 0 1 0 0 0 0 2 0 0 0 0 2 0 0 2 0 0 1 1 0 0 0 0 0 0 2 1 0 0 0 0 0 0 0 0 1 0 1 1 0 0 1 0 1 1 0 2 2 0 0 1 2 0 0 2 0 0 1 1 1 0 2 2 2 0 2 0 1 2 1 0 0 0 0 1 0 2 0 0 0 2 1 1 1 0 1 0 0 0 0 2 1 0 0 0 1 0 0 0 1 1 0 2 0 1 1 0 0 1 0 0 2 2 0 0 2 0 1 0 0 0 1 0 0 1 1 0 0 2 0 2 2 0 2 0 0 2 1 1 2 2 1 1 2 1 0 1 2 0 0 2 2 0 0 0 0 0 0 1 1 1 1 0 1 1 0 1 0 0 0 0 1 1 1 0 1 0 0 1 0 0 0 0 1 1 0 0 0 0 0 2 0 0 2 2 1 0 0 0 0 0 0 0 0 0 0 0 0 1 2 0 0 0 2 2 0 0 1 0 0 0 1 2 1 1 0 2 1 0 1 2 0 0 0 2 1 2 0 2 2 2 1 1 1 0 1 1 2 0 1 0 2 0 0 0 1 0 1 0 0 2 1 1 0 0 0 1 1 1 0 2 2 1 2 1 1 0 0 0 0 2 0 1 0 1 0 1 0 1 1 1 2 0 0 2 0 2 0 2 1 1 1 1 1 0 0 0 0 0 1 2 0 0 0 1 0 1 1 2 0 1 0 2 2 0 0 0 0 0 0 0 1 1 0 0 0 1 1 0 0 1 1 0 1 1 1 2 2 2 2 0 0 1 2 0 2 0 2 2 1 0 1 1 1 0 1 0 0 0 0 2 0 2 0 2 2 1 0 2 0 0 0 1 1 1 0 0 1 0 0 0 0 0 0 1 1 2 0 0 1 0 1 0 1 0 2 0 2 2 0 2 0 0 1 1 2 0 1 1 0 1 0 0 2 0 1 2 2 0 0 0 2 1 1 1 2 0 0 0 0 0 1 0 0 2 2 0 0 0 1 0 1 1 1 1 0 0 1 1 2 0 0 0 0 0 0 0 0 0 0 0 0 2 1 2 1 1 2 0 1 0 0 2 0 1 0 0 0 0 0 0 0 0 0 0 0 1 1 0 1 0 1 0 0 1 2 0 0 1 1 0 0 0 1 0 1 1 0 0 0 1 0 0 0 1 1 0 2 0 0 0 2 1 0 1 2 1 0 2 0 0 2 2 2 2 0 0 1 1 0 0 2 0 0 1 1 2 1 2 1 1 2 2 1 0 0 1 0 0 1 1 0 0 2 0 2 1 1 2 0 0 1 1 1 0 2 0 2 0 2 2 1 2 2 0 0 0 0 2 1 2 0 1 0 0 0 1 1 0 0 0 0 0 0 0 0 0 1 1 0 0 0 2 2 0 0 1 0 0 2 0 0 0 0 0 1 0 1 0 0 0 2 0 2 1 0 1 1 2 1 1 0 0 0 0 0 2 0 2 0 1 1 1 2 0 2 2 0 1 1 0 1 0 2 1 0 0 1 1 1 0 0 0 2 2 2 0 0 0 0 0 2 2 1 2 0 1 0 1 0 1 1 2 0 1 1 0 2 0 0 0 1 2 2 2 2 1 1 0 1 0 1 1 1 0 1 1 0 1 1 0 0 0 0 0 1 0 0 1 1 0 0 0 0 1 0 0 0 0 0 0 1 2 1 1 2 0 1 0 1 0 0 0 0 0 0 1 1 1 2 2
31 0 0 2 0 0 1 2 2 0 0 0 0 0 0 0 0 1 2 2 2 1 1 0 0 0 0 1 2 2 0 2 1 1 1 0 2 1 0 0 0 2 0 0 2 0 0 0 0 0 0 0 0 1 0 1 0 1 0 0 2 0 1 1 1 1 1 2 2 0 0 2 1 2 1 2 1 1 1 0 1 2 0 1 1 0 0 0 0 2 0 0 0 0 0 0 0 2 0 2 0 0 2 2 0 0 2 1 1 1 0 1 0 0 1 1 1 0 0 1 1 0 1 1 0 2 0 0 0 0 1 1 0 0 0 0 0 0 0 1 0 1 0 0 0 2 0 0 0 0 0 0 0 0 0 0 0 0 0 0 0 0 1 1 1 2 2 1 1 1 0 1 0 1 1 0 1 1 0 1 1 1 1 1 2 1 2 0 0 0 0 0 0 2 2 0 1 0 0 1 0 1 0 0 2 0 0 0 0 0 2 0 0 0 0 2 1 1 1 2 0 0 1 1 0 1 2 0 0 1 0 0 0 0 0 0 1 2 0 0 0 0 2 1 0 1 0 0 0 0 0 0 1 0 0 1 1 0 0 0 0 0 0 0 0 0 0 0 0 1 0 0 0 0 0 0 0 1 1 0 0 0 2 1 1 1 1 1 0 2 0 1 1 2 2 0 2 0 0 2 0 0 0 1 0 0 0 1 2 0 0 0 1 2 2 0 2 0 0 0 2 2 0 0 0 0 1 1 1 1 1 2 0 1 0 0 0 2 0 1 1 1 2 0 0 0 0 0 1 1 1 1 2 0 2 0 1 1 0 2 0 2 2 0 2 0 2 2 2 0 2 2 0 0 0 1 0 1 0 0 2 0 2 0 1 1 0 0 0 0 0 1 1 0 2 0 1 0 1 1 1 0 1 1 1 0 1 2 0 1 0 0 0 0 2 0 0 0 1 0 1 1 0 1 1 2 1 0 0 0 2 0 1 1 0 1 0 0 0 0 1 0 0 0 0 2 1 1 2 0 0 1 1 2 1 1 0 1 0 1 1 1 0 0 0 2 0 0 0 0 2 2 1 2 1 0 1 2 2 1 1 0 2 1 1 1 1 1 1 0 0 2 0 0 1 0 0 0 1 0 0 2 0 2 0 1 2 1 0 0 0 0 1 1 1 0 0 2 0 1 1 0 0 0 0 0 2 0 1 1 1 0 1 0 1 0 2 0 2 2 1 2 0 0 0 0 0 1 1 2 0 0 0 2 2 0 0 1 1 0 0 0 1 1 0 0 0 2 2 1 0 0 1 0 0 0 1 0 0 2 2 0 1 1 0 1 1 0 0 0 1 0 0 0 0 1 0 0 0 0 0 2 0 0 1 1 1 0 0 0 0 0 0 0 1 1 0 0 0 0 0 0 0 0 0 0 2 1 0 0 2 0 0 0 1 2 2 0 2 2 1 1 0 1 1 1 2 0 1 1 0 2 0 1 2 0 0 1 1 0 0 0 1 1 1 1 0 0 0 1 0 1 0 0 0 1 1 1 0 0 0 2 2 0 2 2 0 1 0 1 2 1 0 1 1 0 0 0 0 0 0 0 0 1 0 1 1 1 1 1 0 0 0 2 0 0 0 2 2 0 0 0 1 0 1 0 1 0 0 0 1 1 0 0 0 1 1 0 0 0 0 0 0 0 0 1 1 0 0 0 0 0 1 0 0 2 1 0 1 0 0 0 2 2 0 0 2 1 0 2 1 1 2 0 0 0 0 0 1 1 1 1 1 0 0 1 1 2 0 2 0 2 2 2 0 0 2 0 0 0 0 0 0 0 2 0 1 0 0 1 0 0 0 1 0 0 1 0 2 0 1 0 0 2 2 0 1 0 0 2 1 2 0 0 0 2 0 2 2 0 0 1 2 0 2 0 1 0 1 0 0 0 0 2 2 0 0 1 0 0 1 0 0 0 0 1 2 0 2 0 0 0 1 0 1 2 0 0 1 2 2 0 0 0 0 2 2 2 0 1 0 1 2 0 0 0 2 2 0 1 0 1 0 2 2 0 1 0 0 1 0 1 0 0 1 1 1 1 1 0 0 1 2 1 0 2 1 0 0 0 0 2 1 2 0 1 1 0 1 0 0 0 0 0 0 1 2 2 1 0 2 0 1 1 1 0 1 1 0 1 0 1 1 1 0 0 0 0 0 0 2 0 0 0 0 1 0 0 0 0 0 0 1 1 0 1 2 0 0 0 0 1 1 0 0 0 1 0 1 1 2 0
32 0 0 2 0 0 1 0 2 0 0 2 0 0 0 0 0 1 0 0 0 1 0 0 0 0 0 1 1 0 1 1 1 1 1 0 1 0 0 0 0 2 0 0 1 1 0 0 1 0 0 1 1 1 0 1 0 1 0 0 1 0 2 1 0 0 0 0 1 1 1 1 1 2 1 2 2 2 2 2 0 2 0 2 2 0 2 0 0 2 0 1 0 0 1 0 0 0 0 2 0 1 1 1 1 1 2 0 0 2 1 2 0 1 0 1 1 0 0 1 1 0 2 1 0 0 0 0 0 0 1 1 0 0 0 0 0 0 0 2 0 2 0 0 0 1 0 0 0 1 1 0 0 0 0 0 0 1 1 1 0 0 2 0 1 0 0 2 0 0 0 1 0 2 0 0 0 0 0 0 0 0 0 1 2 2 1 1 0 0 0 1 0 0 1 2 1 1 0 0 0 1 1 0 0 0 1 0 1 1 1 0 1 0 0 2 1 0 1 1 1 0 0 1 0 1 2 0 0 0 1 0 0 1 1 1 0 2 0 0 0 0 2 0 0 1 1 0 1 1 0 0 0 1 0 0 1 2 1 1 0 1 0 0 0 0 1 0 2 1 0 1 1 0 1 1 0 1 1 1 1 1 0 0 0 0 0 0 1 1 1 1 1 1 2 0 2 2 0 2 0 2 1 0 1 0 1 2 0 0 1 0 2 1 1 1 2 2 0 0 1 1 1 1 0 0 0 0 2 2 2 0 0 1 0 0 0 1 1 2 1 1 2 0 2 2 0 0 0 0 2 0 2 0 1 0 0 1 0 2 0 1 1 0 1 0 1 2 1 1 1 1 0 0 1 1 0 1 1 0 0 1 0 0 1 1 0 0 0 1 0 0 0 0 2 0 1 0 0 0 0 1 1 0 0 0 0 1 0 1 0 0 1 1 0 0 1 1 0 1 1 1 0 0 0 2 1 1 1 2 0 1 0 1 1 0 0 0 0 0 0 0 0 1 0 1 0 1 2 0 0 1 0 1 2 0 2 1 2 1 1 2 1 0 0 1 1 2 0 1 1 1 0 2 0 0 0 1 2 0 1 1 1 0 1 0 1 0 0 0 0 1 0 1 0 0 0 0 1 1 1 2 2 0 2 0 2 1 0 0 0 1 0 0 0 1 0 2 0 0 0 1 2 2 0 2 0 0 0 2 0 0 1 1 0 0 0 1 2 1 2 2 0 0 0 0 0 2 2 1 0 0 0 2 1 1 0 1 0 1 1 0 0 1 0 0 0 1 0 0 0 0 0 0 0 0 0 1 1 2 2 1 1 1 0 1 1 0 1 0 0 0 1 0 0 0 0 0 0 0 1 2 0 2 0 2 0 2 0 2 1 0 0 0 0 0 0 0 0 0 0 0 0 0 0 0 2 0 0 0 1 0 0 0 2 1 2 0 2 2 1 1 0 0 2 1 2 0 1 1 0 2 0 2 2 0 0 1 1 0 0 0 2 2 2 2 0 1 0 0 0 0 1 0 0 2 1 1 1 1 0 1 2 1 2 2 1 0 1 2 2 0 0 1 1 0 0 1 0 2 0 1 0 1 1 2 1 2 2 0 1 0 0 2 0 1 0 0 0 0 0 0 0 0 0 0 0 0 0 0 1 1 0 0 0 0 0 0 1 1 0 1 0 1 1 0 1 1 0 0 0 0 0 0 0 1 1 1 1 0 0 0 2 2 0 0 2 0 0 2 0 0 1 0 0 1 0 0 1 1 1 1 0 0 0 2 0 2 2 2 0 0 2 2 0 0 2 1 0 1 2 2 0 0 2 0 2 0 0 1 1 1 1 0 1 0 1 0 2 0 2 1 2 2 2 0 0 0 0 1 0 1 0 0 0 1 0 0 0 0 0 0 0 0 0 0 0 0 0 0 1 0 0 2 2 0 0 1 1 1 0 0 0 0 0 2 1 0 2 0 0 0 0 0 1 1 0 0 2 2 1 0 0 0 0 0 0 0 0 2 0 1 1 2 2 0 2 2 0 1 0 2 0 1 1 1 0 1 0 1 1 1 1 1 2 2 1 1 2 1 0 2 1 1 1 1 1 2 1 0 0 0 0 0 1 2 1 1 2 0 0 0 2 2 2 0 1 1 0 0 1 0 2 0 1 0 1 2 1 1 1 1 0 0 0 0 1 0 1 1 0 0 0 1 1 0 1 0 2 0 0 0 2 2 0 0 1 0 0 0 0 0 1 0 0 0 0 0 1 1 1 1
33 0 1 2 0 0 0 0 1 1 1 1 0 0 1 0 0 0 0 1 1 2 0 1 0 0 0 1 1 0 1 1 1 1 1 0 2 2 0 2 2 0 0 0 0 0 0 0 0 1 1 1 0 0 0 0 0 0 0 0 1 1 1 0 0 0 0 1 1 0 0 0 1 2 0 2 2 1 1 1 0 1 1 0 2 1 0 0 0 2 0 0 1 0 0 0 0 1 1 2 1 2 1 0 0 0 2 1 1 1 1 2 0 1 0 0 1 0 0 1 1 0 2 1 0 1 0 2 1 1 0 0 0 0 0 0 0 0 1 1 1 1 0 0 1 1 0 0 0 0 1 0 0 0 0 0 0 0 0 1 1 1 1 1 1 0 0 1 0 1 0 1 1 1 0 0 0 1 1 0 0 1 0 0 0 0 2 1 1 1 1 2 0 1 2 2 1 1 0 0 0 0 0 1 1 0 1 0 0 0 1 0 1 0 1 1 1 0 1 0 2 2 0 2 0 1 1 0 0 0 0 0 0 0 0 0 0 2 0 0 0 0 2 0 0 1 0 0 1 1 1 1 0 0 0 0 0 1 0 0 0 0 0 0 0 0 1 1 1 0 0 1 0 1 1 1 0 1 1 1 1 2 2 1 1 1 0 1 0 2 0 1 1 1 2 0 2 0 0 0 0 0 0 1 0 0 0 1 1 0 0 0 1 1 1 0 2 0 1 1 0 1 2 1 0 0 1 0 1 0 1 1 0 2 0 0 0 2 0 1 2 2 2 1 1 1 1 0 1 2 1 1 2 1 1 0 1 2 0 0 0 0 2 0 2 1 1 1 1 1 1 1 1 0 0 0 0 1 1 0 1 1 0 1 0 0 0 1 1 0 0 0 0 0 1 1 1 0 1 1 0 1 1 1 0 1 1 2 1 1 0 1 0 0 0 0 2 0 0 0 0 2 1 1 0 2 0 0 0 0 1 1 0 0 1 0 1 1 0 1 2 0 0 1 0 1 1 0 2 0 0 0 1 2 0 0 0 1 0 1 1 1 1 0 0 1 0 2 0 1 1 1 1 1 1 0 1 2 1 0 1 1 1 0 1 0 1 1 0 1 0 1 0 2 0 0 0 1 1 1 0 2 2 0 2 0 2 0 0 0 0 1 0 0 1 1 0 2 0 0 0 2 2 1 1 2 0 1 0 2 1 1 2 1 0 0 0 0 1 1 1 1 0 1 1 0 0 1 1 1 0 1 0 2 1 1 0 1 0 1 0 0 2 2 1 1 0 2 1 0 0 1 1 0 0 0 1 1 2 1 2 0 0 1 1 1 0 1 0 0 0 0 0 0 1 0 0 0 1 0 1 2 0 0 0 1 2 0 1 2 0 0 1 1 1 1 0 0 0 1 1 1 0 0 0 0 2 1 0 0 1 0 1 0 1 0 2 0 2 2 0 1 0 1 1 1 2 0 1 1 0 1 0 0 1 0 0 1 1 0 0 0 0 2 1 2 2 0 0 1 1 1 0 0 1 0 1 0 1 0 0 2 2 1 2 2 1 0 1 2 2 0 0 0 1 0 0 0 0 2 0 2 0 0 1 2 2 2 2 0 0 0 0 1 0 1 0 1 1 0 0 0 0 0 0 0 0 2 1 1 2 2 0 0 0 0 1 0 0 1 1 1 0 0 0 1 1 0 0 0 0 0 1 0 0 1 1 0 2 0 0 0 2 1 0 1 1 2 0 2 0 0 2 0 0 0 1 0 0 0 0 0 1 1 0 1 1 2 1 2 1 1 2 2 0 0 0 1 0 0 2 1 0 0 2 0 1 0 1 2 0 0 2 0 1 0 0 0 2 0 2 1 0 2 2 0 2 0 0 2 0 2 0 0 0 1 0 1 0 0 0 0 0 0 0 0 0 0 0 0 2 0 0 2 2 0 0 0 0 0 1 0 0 0 0 0 0 1 1 0 0 0 1 0 1 1 0 2 2 2 0 2 0 0 0 1 1 1 0 2 0 2 0 0 2 0 2 1 0 0 0 0 0 1 2 1 0 0 0 1 0 1 0 2 2 2 0 0 2 0 0 2 1 1 1 0 1 1 0 0 1 1 0 2 0 0 0 0 2 1 0 0 2 0 1 1 2 1 0 0 2 0 1 1 1 0 1 1 0 0 2 0 0 1 1 1 1 0 1 2 0 0 0 0 0 1 0 1 2 0 0 0 2 2 0 1 1 1 0 1 0 1 0 1 1 0 0 0 0 0 0 0
34 0 2 2 0 0 1 1 1 0 0 1 0 1 0 0 0 0 1 2 1 1 0 1 0 1 1 1 2 1 1 1 1 1 1 1 1 1 1 0 0 1 0 0 0 0 0 0 0 0 0 0 0 1 1 1 0 0 0 0 1 1 2 2 0 0 1 1 1 0 0 0 2 2 2 2 2 1 1 1 0 2 0 1 1 1 0 0 0 2 0 0 1 0 0 0 0 1 0 2 0 1 1 1 1 1 2 0 0 2 2 2 1 2 0 1 2 0 0 2 2 0 2 2 0 0 0 1 1 0 1 1 0 1 0 0 0 0 1 0 0 2 0 0 0 0 0 0 0 1 0 0 0 0 0 0 0 0 0 0 1 1 1 1 1 2 0 1 1 2 1 1 0 2 1 0 0 1 0 1 1 2 0 1 2 2 2 0 0 0 0 1 1 1 1 1 1 1 0 0 0 0 1 0 1 0 1 0 0 1 2 0 0 0 0 1 1 1 0 0 2 1 1 1 0 1 2 0 0 0 0 1 0 0 0 0 0 2 0 0 0 1 1 0 0 1 1 0 1 1 0 0 1 0 1 0 1 2 0 1 1 1 0 0 0 0 0 2 2 2 0 1 2 0 0 0 0 1 1 1 1 1 2 0 0 2 2 0 1 2 0 1 0 1 2 0 2 2 2 2 1 0 1 1 1 0 0 2 0 0 1 0 1 1 1 1 2 0 0 0 2 0 0 0 2 0 0 0 1 0 2 1 0 2 0 0 0 2 0 0 0 0 1 2 1 1 1 0 2 1 1 0 1 1 0 1 1 1 0 1 0 1 2 0 2 0 0 1 2 0 2 2 0 0 1 1 0 1 1 0 1 0 1 0 0 1 0 0 0 0 0 0 1 0 1 1 2 0 2 2 2 2 1 1 0 1 1 0 0 1 0 0 0 0 1 0 1 0 0 0 0 2 0 0 0 1 1 0 0 0 0 0 0 0 1 1 0 0 1 2 1 0 0 0 0 1 0 0 1 1 1 0 0 1 1 0 1 1 0 1 1 1 1 0 0 1 0 2 0 0 0 0 1 2 1 1 0 2 2 1 1 0 0 0 2 1 0 0 0 0 1 0 0 1 0 0 0 0 1 0 1 2 2 0 2 0 2 1 0 0 0 2 0 1 0 1 0 1 0 1 1 1 2 0 1 2 0 1 0 1 1 1 2 1 0 0 0 0 2 2 2 2 0 2 2 0 0 0 0 2 0 1 0 1 1 1 0 0 1 0 0 1 1 1 1 1 0 2 2 0 0 0 0 0 0 0 1 0 1 1 1 0 1 1 1 1 0 0 0 0 0 0 1 0 0 0 1 0 0 0 0 1 0 2 0 2 1 2 0 0 0 0 0 0 2 0 0 0 1 0 0 0 0 1 1 1 1 0 0 0 0 0 0 0 1 1 2 0 1 0 0 0 0 1 1 1 2 1 0 1 0 1 0 1 2 0 0 2 2 0 0 0 0 0 0 1 2 1 0 2 0 2 1 0 1 2 2 0 1 0 0 1 2 1 2 2 1 2 0 0 2 2 2 0 1 1 0 0 0 1 0 1 0 1 1 1 1 2 2 0 1 0 0 0 1 0 0 1 1 0 0 0 0 1 0 1 1 1 0 0 1 1 0 0 0 0 0 0 0 0 0 1 0 0 0 1 1 1 0 1 1 1 0 0 0 1 0 0 2 0 0 0 2 1 0 1 1 1 0 2 1 1 0 1 1 2 0 0 1 1 0 1 1 0 0 2 0 2 0 2 0 2 2 2 2 0 0 1 0 0 1 1 1 0 1 2 1 1 1 2 0 0 0 2 0 0 2 0 2 0 1 1 0 2 2 0 0 0 0 2 0 1 1 0 0 1 1 1 1 0 1 0 1 0 1 1 1 0 0 0 2 0 0 2 2 0 0 1 1 1 1 0 0 0 1 0 0 0 2 1 0 0 1 0 1 0 0 0 1 1 1 0 0 0 0 0 0 2 0 1 1 1 1 1 2 0 2 2 0 0 0 1 0 0 2 0 1 0 1 1 1 0 0 1 1 1 1 1 2 0 1 1 2 1 0 0 0 2 1 0 1 1 0 2 0 0 1 2 2 0 0 0 2 0 0 0 0 1 0 1 1 1 2 0 0 0 0 1 0 1 2 0 0 0 1 1 1 0 0 1 0 0 2 0 0 0 0 0 1 1 0 0 0 0 0 1 1 1 0 1 0 1 1 0 0 0 0 0 0 0 0 0
35 0 1 2 0 0 2 2 0 2 0 0 0 0 0 0 0 0 1 1 1 1 0 1 1 2 2 1 2 1 1 0 0 0 1 0 1 1 0 0 0 2 0 0 2 0 0 0 0 0 0 0 1 1 1 1 0 0 0 1 1 0 1 1 0 0 0 0 2 1 1 1 1 2 1 2 2 2 2 2 0 2 0 2 2 0 0 0 0 1 1 0 1 1 1 0 0 1 1 1 1 2 1 1 1 1 2 0 0 2 0 0 0 0 0 1 0 0 0 2 2 0 2 1 0 1 0 1 1 0 0 0 1 1 0 0 0 0 0 0 1 1 0 0 1 1 1 0 0 1 1 0 0 1 1 1 0 1 1 1 0 1 2 0 0 2 2 1 2 2 0 0 1 1 0 0 1 2 1 0 1 2 0 1 2 2 1 2 0 1 1 2 0 1 2 1 0 2 0 0 0 1 0 2 2 0 0 0 0 1 1 0 2 0 0 2 1 0 2 1 2 1 0 2 0 0 0 0 0 0 0 0 0 0 0 0 0 2 1 1 0 1 2 0 0 2 0 0 0 0 0 0 0 0 0 0 0 2 1 1 0 1 0 0 0 0 0 0 1 1 0 0 0 0 0 0 0 2 2 1 1 2 2 1 0 2 1 1 0 2 0 1 0 1 2 0 2 1 0 1 0 0 1 0 1 0 0 2 2 0 1 1 1 2 2 0 1 0 0 0 0 1 1 1 1 0 0 0 0 0 2 1 1 1 0 0 0 0 0 0 1 1 1 2 1 1 1 1 1 1 1 0 1 1 1 0 1 0 0 1 0 1 0 1 0 0 0 1 2 0 2 2 0 0 1 0 0 0 1 0 0 2 0 0 0 0 0 0 0 0 0 1 0 0 2 0 0 0 1 1 1 1 2 0 0 0 0 2 0 1 0 0 1 1 1 0 0 0 0 0 0 1 0 0 2 2 1 0 0 0 0 0 1 1 1 1 0 1 0 1 1 0 0 0 1 1 0 1 1 0 0 0 0 1 1 0 1 2 1 2 0 2 0 2 0 1 0 2 0 1 2 1 1 2 1 0 1 1 2 0 0 0 2 1 1 1 1 2 0 2 1 2 0 2 0 0 0 0 2 1 0 2 1 1 1 2 2 0 0 0 0 1 0 0 0 1 0 2 0 0 1 2 1 0 0 2 0 1 1 1 1 1 1 0 1 1 0 0 1 1 0 1 0 0 0 0 0 0 0 2 0 1 0 1 2 0 0 0 0 1 1 0 0 2 0 0 1 2 1 1 1 1 0 0 0 0 0 0 1 1 1 0 1 1 0 1 1 1 1 0 0 0 0 1 2 0 1 2 2 0 2 1 0 1 1 2 0 2 0 1 0 0 0 0 0 0 0 0 0 0 1 0 0 0 0 1 1 2 0 0 0 0 0 0 1 0 2 0 2 2 1 1 0 2 0 1 2 0 1 1 0 1 1 2 0 1 0 2 2 0 0 0 0 0 0 2 1 1 1 0 1 0 1 0 0 2 2 1 1 1 1 0 2 0 2 2 2 0 0 1 1 1 1 1 0 1 0 0 0 1 0 1 0 1 1 2 1 2 2 0 1 0 0 1 0 0 0 1 1 0 0 0 1 0 1 1 0 0 0 0 0 0 0 0 0 1 0 0 0 1 1 1 0 0 1 0 1 0 0 0 0 1 0 0 0 0 0 0 2 0 0 0 2 0 0 1 1 1 0 1 1 0 1 1 1 1 0 0 0 0 0 0 2 0 0 1 1 2 1 2 0 1 2 1 1 0 0 0 0 0 1 1 0 0 2 0 1 0 0 1 0 0 1 1 1 0 2 2 2 0 0 2 0 2 2 0 0 0 0 2 0 2 0 0 0 1 0 1 1 0 0 0 0 0 0 0 0 0 0 1 1 0 0 2 2 0 1 0 0 0 0 0 0 2 2 0 1 0 0 0 0 0 1 0 1 1 0 2 2 1 1 0 0 0 0 0 0 2 1 2 0 1 1 1 1 0 2 2 0 0 0 1 0 2 2 1 0 1 0 1 1 1 1 0 1 1 1 1 2 0 1 1 2 1 0 2 0 1 1 0 1 1 2 2 0 1 1 1 1 0 1 0 1 1 2 0 0 0 2 0 1 0 1 0 1 1 1 2 1 1 0 1 0 1 0 0 0 0 0 0 1 0 0 0 0 1 0 0 2 0 0 0 1 1 0 0 1 0 0 0 0 0 1 0 0 0 0 0 0 1 1 1
36 0 2 1 0 0 1 2 0 2 0 0 0 0 0 0 0 1 1 1 0 2 0 0 0 0 0 1 1 1 1 0 1 1 2 0 2 2 0 0 0 0 1 1 1 1 0 0 1 0 0 0 1 2 1 0 0 1 1 1 1 0 1 1 0 0 0 0 1 1 1 1 1 2 1 2 2 1 1 1 0 2 0 2 2 0 0 0 0 2 0 0 0 1 0 0 0 0 0 2 0 2 0 0 1 0 2 1 1 1 0 2 1 1 1 1 1 1 1 1 1 1 2 2 0 0 0 1 1 0 1 1 0 0 0 0 0 0 0 1 0 2 1 0 1 2 1 1 0 0 0 0 0 0 0 0 0 1 0 0 0 0 0 2 1 1 1 2 1 1 1 0 2 0 0 0 0 0 0 0 0 1 1 0 2 1 1 1 1 0 0 1 0 2 2 1 2 1 0 0 0 1 0 0 1 0 1 0 0 0 0 0 1 0 0 2 0 0 1 1 1 1 0 1 0 0 0 0 0 0 0 0 0 0 0 0 0 2 0 0 0 0 1 0 1 2 1 0 0 0 0 0 1 0 0 1 1 2 0 0 0 0 0 0 0 0 0 0 2 0 0 1 1 1 1 0 0 1 0 0 1 1 1 0 0 0 0 1 0 2 0 0 2 2 2 0 2 1 1 2 0 0 2 0 2 0 1 2 0 0 1 2 2 0 0 0 2 1 0 0 1 0 1 1 0 0 1 0 2 2 2 1 0 0 0 0 0 0 0 0 0 0 1 1 0 0 1 0 1 2 0 0 0 0 0 2 0 1 0 0 0 0 1 0 1 0 1 1 2 0 2 2 0 0 1 1 0 2 1 0 0 1 0 0 1 0 0 0 0 0 0 0 1 0 1 1 0 1 0 0 0 0 0 1 0 1 0 1 0 2 0 1 1 1 1 0 0 0 0 0 0 0 1 0 0 2 0 0 0 1 0 1 0 0 1 1 0 0 0 1 1 0 0 2 0 2 1 0 1 0 0 0 0 2 0 0 0 0 1 0 2 1 0 1 0 0 0 2 0 0 1 1 0 2 0 0 0 1 0 0 1 0 0 0 2 1 0 0 1 0 0 2 0 1 1 0 1 0 0 0 1 2 2 0 1 1 1 0 0 0 0 2 0 0 2 0 0 2 0 1 1 1 2 0 0 1 0 1 1 1 1 1 1 1 0 0 1 0 2 2 1 1 1 1 1 0 1 0 0 2 0 0 0 2 2 0 0 0 0 1 1 0 0 0 0 0 0 2 1 0 0 1 1 0 1 1 0 1 1 2 2 0 0 0 1 0 0 0 1 1 0 0 2 0 0 0 0 0 0 0 0 2 0 1 0 2 0 0 0 0 1 0 0 0 1 0 0 0 0 0 0 0 0 0 0 1 1 1 0 0 0 2 0 0 2 1 2 0 2 2 0 2 0 0 2 1 2 0 1 1 0 1 0 0 1 0 0 2 2 0 0 0 1 1 1 1 0 2 0 0 0 1 1 0 1 1 2 1 0 0 1 0 1 1 1 1 0 1 0 0 1 2 0 0 0 0 1 0 0 2 1 1 0 0 1 1 1 1 1 0 1 1 0 1 0 1 0 2 1 0 1 0 1 0 1 1 0 1 1 1 0 0 0 0 0 0 2 0 0 1 1 1 0 0 1 0 1 1 0 1 1 1 0 0 0 1 2 0 1 0 0 0 2 1 0 0 2 0 0 1 0 0 2 1 1 1 0 0 0 0 0 1 2 0 0 0 2 2 0 2 0 2 2 1 1 0 0 1 0 1 1 1 1 0 1 0 0 0 0 2 0 0 2 0 2 0 2 0 2 1 1 2 1 2 2 0 1 0 0 2 1 2 0 2 1 1 0 0 0 0 0 0 1 0 1 0 0 0 0 1 1 0 0 2 2 0 0 0 0 0 1 0 1 0 0 0 0 1 1 0 0 0 1 1 1 2 0 0 2 2 1 0 0 0 0 0 0 0 0 1 1 1 0 0 2 2 1 2 0 0 0 1 1 0 2 2 0 1 0 0 0 1 1 0 1 1 1 0 2 1 0 2 2 1 0 2 1 1 1 0 0 0 0 1 0 0 0 1 1 0 0 0 0 0 1 1 1 0 0 1 2 0 2 0 0 0 0 0 0 0 2 0 1 0 0 1 1 0 0 0 1 0 0 0 0 2 0 0 2 1 1 0 0 0 0 0 0 1 0 1 0 0 0 0 0 0 0 1 0 1 0 0
37 0 1 1 0 0 1 1 0 2 0 0 0 0 0 0 0 2 2 2 2 1 0 1 1 1 1 1 1 1 1 0 2 2 1 0 1 1 0 1 1 1 0 0 1 0 0 0 0 1 1 1 0 0 0 1 0 0 0 0 2 0 2 1 1 0 1 0 1 0 0 1 2 2 2 2 2 2 2 0 2 2 0 2 2 0 0 0 0 1 0 0 1 0 0 0 0 1 0 1 0 2 0 2 0 0 2 0 0 2 0 1 0 0 0 1 0 0 1 0 0 0 1 1 1 0 0 1 1 0 0 0 0 1 1 0 0 0 0 1 1 1 0 0 1 1 0 1 0 0 0 0 1 0 1 0 0 2 0 1 0 0 0 2 0 1 1 1 0 0 0 1 1 1 0 0 1 0 0 0 0 0 1 0 0 0 1 1 0 0 0 1 1 1 1 2 2 2 0 0 0 0 0 0 0 0 1 0 1 0 0 0 1 0 0 2 1 1 1 1 1 1 1 2 0 0 0 0 0 0 0 0 0 0 0 0 0 1 0 0 0 1 2 1 0 2 0 0 0 0 0 0 0 0 1 0 0 0 0 0 0 0 0 0 0 0 2 0 0 0 0 1 1 1 0 1 0 2 2 1 1 2 2 0 0 1 0 0 1 2 0 0 0 1 2 1 1 1 0 1 1 0 2 0 2 0 1 2 1 0 0 1 2 1 1 0 2 1 1 1 0 1 1 1 1 0 0 0 1 1 2 0 0 2 0 0 0 2 0 1 0 1 2 2 1 1 1 0 0 0 2 0 1 0 0 1 0 2 0 0 1 1 1 0 1 1 0 1 2 0 2 2 1 1 1 1 0 2 1 0 0 1 1 0 1 0 0 0 0 0 0 0 2 0 2 0 1 1 0 0 0 2 1 1 1 0 1 2 0 2 0 1 0 0 0 0 2 0 0 0 0 2 1 1 0 2 0 0 0 1 0 0 0 0 0 0 0 2 0 0 0 0 1 1 1 1 0 0 0 0 0 1 0 1 1 0 1 2 1 1 0 2 1 0 0 1 0 2 0 1 2 2 1 2 2 2 0 1 0 0 2 0 1 1 2 1 0 1 0 1 0 0 0 2 1 0 2 1 2 0 0 2 2 0 2 0 2 0 0 0 0 2 0 2 0 0 0 2 0 2 2 0 2 2 0 2 0 1 0 2 0 1 1 0 0 0 0 0 1 1 1 1 0 1 1 0 0 2 2 0 0 0 0 2 2 0 0 2 0 2 0 0 1 1 1 1 0 1 0 0 1 1 0 0 0 0 0 1 2 1 2 0 0 1 1 0 1 0 0 0 0 0 1 0 0 0 1 0 0 0 0 2 0 2 0 2 0 1 0 0 0 0 0 0 2 0 0 0 0 0 1 0 0 1 1 0 1 1 0 0 0 0 2 0 2 0 2 0 2 2 0 1 0 1 1 1 2 0 2 2 0 1 0 1 2 0 0 2 2 0 0 0 0 2 2 2 1 1 1 0 2 0 0 1 0 2 2 1 0 0 0 0 2 1 2 2 1 0 1 1 2 1 1 0 1 0 0 0 0 1 1 1 0 0 2 2 2 1 2 0 1 0 0 1 0 1 1 0 0 0 0 0 1 0 0 1 0 0 0 0 0 1 0 0 0 0 0 0 0 0 0 1 0 0 0 1 1 1 0 0 0 0 0 0 0 0 0 0 2 0 0 0 2 2 0 0 2 0 0 2 0 1 2 0 0 0 0 0 0 0 1 2 1 0 1 1 0 2 1 2 1 1 2 0 0 0 0 1 0 0 1 1 1 0 1 0 1 1 1 2 0 0 1 1 1 0 1 0 2 0 2 2 0 2 2 0 1 0 0 2 1 2 1 0 0 1 0 0 1 0 0 0 0 0 0 0 0 0 0 0 2 0 0 2 2 0 0 0 0 0 0 0 0 0 0 2 1 0 1 0 0 0 2 1 1 1 0 2 1 1 0 2 0 0 0 0 0 2 0 1 1 1 1 1 1 0 2 2 0 0 0 1 0 2 2 0 1 0 0 0 0 0 0 0 2 1 2 0 2 1 0 2 1 1 1 1 1 2 0 0 1 0 0 2 0 0 0 1 2 0 0 0 1 1 1 1 1 0 1 0 1 0 2 0 0 0 0 0 0 0 0 0 0 0 2 2 2 0 0 1 0 0 0 0 0 0 0 0 1 0 0 0 1 1 0 0 1 0 0 0 0 1 0 1 0 0 0 1 1 0 1 1
38 0 0 2 0 1 2 0 1 1 1 1 1 1 1 0 0 1 1 2 2 1 1 0 0 0 0 1 2 1 1 1 0 0 2 0 2 1 0 0 0 2 0 0 2 0 1 0 0 0 0 0 0 1 0 1 0 1 0 0 0 1 1 1 1 0 1 2 1 0 0 1 2 1 2 1 2 0 0 0 0 1 0 2 2 0 0 0 0 2 1 1 0 0 0 0 1 0 0 1 0 1 1 1 1 1 1 1 1 1 0 1 0 2 0 0 2 0 1 1 1 0 1 1 0 1 0 0 0 0 0 0 0 0 0 0 0 0 0 0 1 1 1 0 1 2 0 0 0 1 1 0 0 0 0 1 0 1 0 0 1 1 1 1 1 2 2 1 1 2 0 1 0 1 0 0 0 0 0 0 0 1 0 1 1 1 1 0 0 0 0 1 0 2 2 2 0 1 0 0 0 0 0 0 1 1 0 2 1 0 1 0 0 1 0 2 0 0 0 0 2 0 2 2 0 1 1 0 0 1 1 0 0 0 0 0 0 2 0 0 0 0 2 0 0 2 0 0 0 0 0 0 0 0 0 0 1 1 0 0 0 0 0 0 0 0 2 0 1 1 0 0 0 0 0 1 0 2 2 2 2 2 2 2 0 2 1 0 0 1 1 1 2 2 2 0 2 2 0 1 0 0 0 0 0 0 0 2 0 0 0 1 2 2 2 1 2 1 1 1 1 0 1 0 0 0 1 0 1 0 1 2 0 1 1 0 0 1 0 0 1 1 2 1 0 0 2 0 1 2 0 1 1 1 1 0 1 0 0 2 0 2 2 0 2 0 1 2 2 0 2 2 0 0 0 0 0 1 1 1 0 2 1 0 0 0 0 0 0 0 0 1 1 0 2 0 0 1 1 1 1 1 1 0 0 0 0 0 0 2 0 0 1 1 1 0 0 1 0 1 1 1 1 1 0 2 0 0 0 0 1 1 0 0 0 0 0 1 0 1 1 1 0 0 1 2 0 0 1 0 0 1 1 2 1 1 0 1 0 1 2 0 0 0 0 1 0 2 0 1 1 1 2 0 1 1 0 2 2 0 0 1 1 0 1 0 1 0 0 0 0 2 1 0 1 0 0 0 0 0 2 1 0 0 1 1 1 0 0 0 0 2 0 0 1 1 0 2 0 1 1 0 2 0 0 2 0 1 0 1 1 0 1 0 0 0 1 0 1 1 0 0 0 2 2 0 0 1 1 1 0 0 0 2 1 1 0 0 1 0 0 0 1 1 0 0 0 1 0 0 0 0 1 0 1 1 1 1 2 1 2 0 0 1 1 1 0 1 0 0 1 1 1 0 1 0 0 1 1 0 1 1 0 2 0 2 1 1 0 1 1 0 1 1 1 1 1 0 0 1 0 0 0 0 0 0 2 0 1 1 0 0 0 0 0 0 2 0 2 1 1 1 0 1 2 1 2 1 2 2 1 2 1 1 0 1 0 2 2 1 1 0 2 1 1 2 1 2 0 1 1 1 0 0 1 2 2 1 1 0 0 0 1 0 1 1 0 0 0 1 2 0 0 1 1 0 0 0 0 2 1 2 0 1 1 2 2 2 2 0 0 0 0 1 1 1 0 1 1 0 0 0 0 1 1 0 2 1 0 0 1 1 0 0 0 0 1 0 0 1 0 1 0 1 1 1 2 1 0 1 1 1 0 1 0 1 0 0 2 0 0 0 2 1 1 0 2 0 0 2 1 0 2 1 1 1 1 0 0 0 0 0 0 2 1 1 1 2 1 2 1 1 2 2 1 0 1 0 0 2 2 2 0 1 1 0 0 1 1 2 0 0 2 0 2 0 2 0 2 0 2 2 0 2 2 0 1 0 0 1 1 1 0 1 0 2 0 1 1 0 0 0 2 1 2 0 2 0 0 0 2 0 0 2 1 0 1 1 0 0 2 0 0 0 0 0 0 0 2 0 0 0 1 0 1 0 0 1 2 1 1 0 0 0 0 0 0 2 0 1 1 2 0 2 2 1 2 1 0 0 0 1 0 2 2 0 0 1 1 2 2 2 0 0 0 0 2 0 1 0 0 1 2 1 1 0 0 1 1 0 0 2 1 2 0 1 0 0 0 0 0 0 2 2 2 1 1 0 1 0 2 0 0 1 2 0 2 1 0 1 1 1 0 0 2 2 2 0 0 1 1 0 0 1 1 1 0 0 1 0 0 0 0 1 0 1 0 0 0 0 0 0 0 0 0 0 0 0 0 0 1 1
39 0 1 1 0 0 0 1 1 1 0 0 0 2 0 0 0 0 1 0 0 0 0 0 0 0 0 1 2 1 1 0 2 2 1 0 1 1 0 2 2 0 0 0 2 1 1 0 0 0 0 1 1 1 0 0 0 1 0 0 2 0 2 2 0 0 1 1 2 0 0 1 1 2 1 2 2 0 0 0 0 1 0 0 2 0 1 1 1 1 0 0 0 2 0 0 0 1 1 2 2 2 0 0 1 0 2 2 2 0 0 2 0 0 1 1 1 0 1 1 1 0 2 1 0 0 0 2 2 0 0 0 0 0 0 0 0 0 0 1 1 1 1 0 0 1 0 0 0 1 0 0 0 0 1 0 0 1 0 0 1 1 2 0 0 2 2 1 1 1 1 1 1 1 1 0 0 0 0 0 0 0 0 0 0 0 1 1 0 0 0 1 0 1 1 1 0 2 0 0 0 1 0 0 1 0 2 1 2 1 1 0 2 0 0 2 0 1 1 1 1 1 1 2 0 2 2 0 0 0 0 0 2 1 1 1 0 2 0 0 0 0 2 0 0 1 0 0 0 0 0 0 0 1 0 0 2 1 1 1 0 1 0 0 0 0 1 0 1 0 0 1 0 2 0 1 1 1 1 0 0 0 2 1 1 0 0 2 0 2 0 0 1 2 2 1 2 1 1 1 1 0 0 0 0 0 0 2 1 0 0 1 2 2 2 1 2 0 0 0 1 0 1 1 1 0 0 0 1 1 2 0 0 0 0 0 0 2 1 0 0 2 2 1 2 2 1 0 1 0 1 0 1 1 0 1 1 1 0 0 0 0 1 0 1 0 2 2 1 1 1 1 0 0 1 0 0 2 1 1 1 1 1 0 0 1 0 0 0 0 0 1 0 0 2 0 1 0 0 0 0 0 1 1 0 1 1 0 0 1 0 2 0 0 1 0 1 0 1 0 1 1 1 0 1 2 1 0 0 0 2 0 0 1 1 1 0 0 0 0 0 0 0 0 0 0 0 0 1 0 0 0 1 2 1 1 0 0 1 0 2 2 1 0 0 1 0 1 0 0 1 1 2 1 1 0 1 1 2 1 1 1 1 0 1 0 1 0 0 0 0 1 1 1 1 0 0 0 0 0 0 2 2 0 2 0 2 1 0 0 0 1 0 1 0 1 0 2 0 2 2 0 1 0 0 2 0 0 1 1 1 0 2 1 1 1 0 0 0 0 0 1 0 0 0 1 1 1 1 2 0 1 0 1 1 2 1 0 0 0 0 0 0 1 0 1 0 2 1 1 0 0 1 0 0 0 1 1 1 2 2 0 2 2 0 2 2 0 0 0 0 0 0 0 0 0 0 0 0 0 0 2 0 1 1 2 0 1 0 0 1 1 0 1 0 1 0 0 0 0 1 0 0 0 0 1 1 0 0 0 2 0 0 0 1 1 1 0 2 1 0 0 0 1 0 2 2 0 0 0 0 1 0 2 2 0 1 2 2 0 0 0 2 0 0 1 2 1 1 0 2 0 1 0 0 1 0 1 0 0 0 0 0 0 0 0 1 1 0 0 0 1 0 0 2 0 0 0 0 1 1 0 0 0 1 1 1 2 2 0 1 0 0 2 1 0 0 0 0 0 0 0 2 0 0 1 1 1 1 1 2 2 1 0 0 1 1 0 0 0 0 2 0 0 0 0 0 1 0 0 0 0 0 0 1 2 0 0 1 0 0 0 2 0 0 1 2 0 0 2 1 0 1 0 0 1 0 0 1 1 1 2 0 0 1 1 0 2 1 2 1 1 2 2 0 1 1 1 0 1 2 2 0 1 1 0 0 1 2 2 0 0 0 2 0 0 2 0 2 0 2 1 2 2 2 0 1 0 1 2 0 1 1 0 0 1 0 1 1 0 0 1 1 0 1 1 1 0 0 0 0 0 0 1 1 0 1 0 0 0 1 1 1 0 1 1 2 0 1 0 0 0 0 0 1 2 1 0 1 2 1 0 0 0 0 0 0 1 1 1 1 1 0 1 2 0 2 2 0 0 0 2 2 0 2 1 0 0 0 1 1 1 1 0 2 2 1 2 2 0 0 2 2 1 0 2 1 2 0 0 0 2 0 2 0 0 0 1 1 1 0 1 1 1 1 1 1 0 1 0 1 0 0 2 1 0 2 2 0 0 2 0 0 1 1 1 1 1 0 0 1 0 1 0 0 0 1 0 0 0 0 0 2 2 0 1 1 1 0 0 0 0 0 0 0 0 0 0 0 0 1 0
40 0 2 0 0 0 0 1 2 1 0 0 2 1 1 0 0 1 2 1 1 1 0 0 0 0 0 2 2 1 0 1 1 1 1 1 1 1 0 0 0 1 0 0 2 0 0 0 0 0 0 1 0 0 0 1 0 0 0 1 1 0 1 0 0 0 0 1 1 1 1 1 1 2 1 2 2 0 0 0 0 1 0 1 1 0 0 0 0 2 0 0 1 0 0 0 0 1 1 1 1 2 1 1 1 1 2 0 1 2 0 1 0 1 0 0 1 0 0 1 1 0 2 0 0 0 0 1 0 1 1 1 0 0 0 0 0 0 0 2 0 2 2 0 0 0 0 0 0 2 2 0 0 0 0 0 0 1 0 1 0 0 1 1 2 1 1 2 2 2 0 0 1 1 0 0 0 0 0 0 0 0 1 0 1 0 2 0 0 0 0 0 0 1 1 2 0 2 0 0 0 1 1 1 2 0 0 0 1 0 0 0 1 0 0 2 0 1 0 1 1 1 1 1 0 1 0 0 0 0 1 0 0 1 1 1 0 2 0 0 0 0 2 0 1 1 0 0 0 0 0 0 0 0 1 0 0 2 1 1 0 1 0 1 0 0 0 0 1 0 0 0 0 0 0 1 0 1 1 0 0 1 1 0 0 0 0 2 0 2 0 0 1 2 2 0 1 1 1 1 1 0 1 0 1 0 0 2 1 0 1 1 1 1 0 0 2 0 0 0 0 2 1 0 1 0 1 0 1 1 1 1 1 1 0 0 0 1 0 0 0 0 2 0 0 0 1 0 2 1 1 0 1 1 0 1 1 0 0 2 0 2 2 0 2 0 2 1 2 0 2 2 1 1 1 1 0 2 2 0 0 1 0 0 0 0 0 0 0 0 0 1 0 2 2 0 0 1 0 0 0 0 1 1 0 1 0 1 0 2 0 0 1 1 0 0 1 0 0 0 0 1 1 0 1 1 1 0 0 1 0 0 0 0 0 0 1 2 0 0 0 0 0 0 0 1 0 0 1 0 0 0 2 2 2 2 0 1 1 1 1 1 0 1 0 0 0 2 0 0 1 1 1 2 1 0 1 2 2 0 0 1 0 0 2 0 0 0 1 0 0 2 1 1 1 0 1 1 1 0 1 1 1 1 1 1 2 0 0 0 0 0 0 0 1 1 0 2 0 0 0 2 2 0 1 2 0 2 0 2 0 2 1 0 0 0 0 0 1 1 1 1 0 0 0 0 0 1 1 2 0 1 0 2 1 1 0 0 0 0 0 0 0 2 0 0 1 0 0 0 0 1 0 0 0 0 0 1 1 2 1 0 0 1 1 0 1 1 0 1 1 1 0 0 0 0 0 0 0 0 0 2 1 1 0 1 0 1 1 2 0 0 2 2 0 2 1 0 0 0 0 0 0 1 1 1 1 2 0 0 1 1 0 0 1 1 1 0 1 0 0 0 0 0 0 2 2 1 1 1 0 1 1 1 1 0 0 1 1 0 0 0 1 2 2 2 2 1 1 0 1 1 0 0 1 2 1 2 2 2 0 1 1 0 0 1 1 0 0 1 1 1 1 0 0 1 0 1 0 2 0 1 0 1 0 1 1 2 2 2 0 0 0 0 2 1 0 1 1 0 0 0 0 1 0 1 1 0 0 0 2 1 0 0 0 2 0 0 1 2 0 2 1 2 2 0 2 0 0 1 0 0 0 0 0 1 0 0 0 0 0 0 2 1 1 0 2 1 0 2 1 0 2 1 1 0 0 0 1 1 2 2 2 0 0 1 1 2 1 2 0 1 2 1 0 1 0 2 0 0 2 2 0 0 2 0 0 0 1 1 0 0 1 1 0 0 1 0 2 1 1 2 0 2 2 0 2 0 1 2 0 1 1 1 0 1 0 0 0 0 1 0 1 0 1 1 1 0 1 0 1 0 1 2 1 0 1 0 0 0 1 0 0 1 1 0 2 0 1 0 0 0 1 0 1 2 0 0 1 0 0 0 0 0 0 1 1 0 1 1 1 2 0 0 0 0 1 2 0 0 0 1 0 2 1 1 0 0 0 0 0 0 0 1 1 1 2 1 1 0 0 1 2 1 0 2 1 2 0 1 0 1 0 1 0 0 0 1 1 0 0 0 1 1 2 0 0 0 0 0 2 0 1 1 1 0 1 2 0 0 1 1 0 0 1 1 2 0 0 1 0 0 0 0 0 0 0 0 2 0 0 0 2 2 0 1 1 1 0 2 0 0 0 0 0 0 0 0 1 1 1 1
41 0 0 2 0 2 2 2 0 2 0 0 1 1 1 0 0 0 0 1 1 2 0 2 0 0 0 1 1 0 1 0 1 2 1 0 1 1 0 2 2 0 1 1 2 0 0 0 1 0 0 0 0 1 0 0 0 1 1 2 0 0 1 0 0 0 0 0 1 0 0 0 0 2 0 2 2 1 1 0 1 2 0 2 2 0 0 0 0 2 0 0 2 0 0 0 0 0 0 1 0 2 1 1 1 1 2 0 0 2 0 1 0 1 0 1 1 1 1 1 1 1 2 1 0 1 0 1 0 1 0 0 0 0 0 0 0 0 0 0 1 1 1 0 1 2 0 0 0 0 0 0 0 0 0 0 0 0 0 0 1 1 1 1 1 1 0 0 0 0 0 0 0 1 0 0 0 1 0 1 1 2 0 2 2 2 2 0 0 0 0 1 1 1 1 2 1 1 0 0 0 1 0 0 1 0 1 1 1 0 1 0 1 0 0 2 0 0 2 0 2 2 1 2 0 1 1 0 0 0 0 0 0 0 0 0 1 2 0 0 0 1 2 0 0 2 0 0 0 0 0 0 0 1 0 0 2 1 1 1 0 1 1 0 0 0 0 0 1 1 1 1 0 0 1 2 0 2 2 0 0 1 2 0 2 0 1 1 1 1 1 1 1 2 1 0 1 1 0 2 0 0 0 1 0 0 1 2 1 0 0 1 1 2 2 0 2 0 0 0 2 0 1 1 0 0 1 0 0 0 1 2 1 1 0 0 0 2 1 0 0 2 2 1 0 0 1 0 1 1 1 0 1 0 1 1 0 1 0 2 0 1 1 0 1 1 0 2 1 1 1 1 0 0 0 0 0 1 0 0 1 0 0 0 0 0 0 0 0 0 0 1 0 0 2 0 0 0 2 2 2 2 1 1 1 0 0 0 1 2 0 0 0 0 1 0 1 1 0 1 1 1 1 1 0 2 0 0 0 1 1 1 0 1 1 0 0 2 0 0 2 0 0 0 1 1 0 0 1 0 0 0 0 2 0 0 0 2 1 2 2 0 1 0 0 1 0 1 0 0 1 1 0 2 0 0 0 2 2 1 1 1 0 0 2 1 0 2 0 2 1 2 0 1 1 0 1 0 1 0 0 2 1 1 1 1 1 1 0 0 0 2 1 2 0 0 0 2 0 1 2 1 2 2 0 2 0 0 0 1 1 0 1 0 1 0 1 0 1 1 0 1 0 2 1 0 0 1 1 1 0 1 0 2 1 1 0 1 0 1 1 0 1 1 1 1 0 0 0 0 0 0 1 0 1 1 1 1 2 1 2 0 0 0 0 0 0 0 1 0 0 0 0 0 2 0 0 0 0 0 0 2 0 2 0 2 1 1 0 2 1 0 0 0 2 0 1 0 0 0 0 0 0 0 0 0 2 1 0 0 1 0 1 0 1 1 2 0 1 1 0 1 0 0 1 1 2 1 2 2 0 0 0 1 2 0 0 2 2 0 0 0 0 2 2 2 1 1 1 0 2 0 0 0 0 2 2 0 0 0 0 0 1 1 1 1 0 1 0 0 1 1 0 0 0 2 0 0 0 0 0 0 0 1 1 1 1 1 1 0 0 0 0 1 1 0 0 0 0 0 0 0 0 1 0 0 1 0 0 0 1 1 1 0 0 1 1 0 0 1 0 2 0 0 0 1 1 1 0 0 0 1 0 0 0 2 0 0 2 0 0 0 2 0 0 2 1 0 0 2 1 0 2 1 1 1 0 0 0 0 0 1 1 0 0 1 0 2 0 2 1 2 2 1 0 0 1 1 0 0 1 1 0 0 2 0 1 0 0 0 0 0 2 0 2 0 2 2 2 0 2 2 0 2 2 0 2 0 0 2 0 1 2 0 0 2 0 1 1 0 0 0 0 0 0 0 0 1 0 0 2 0 0 2 2 0 0 0 0 0 1 0 0 0 1 0 1 0 2 0 0 0 1 0 2 2 0 0 1 2 2 0 0 0 0 0 0 2 0 1 1 2 0 0 2 0 2 0 0 0 1 0 0 0 2 1 0 1 0 0 0 1 1 1 1 1 0 2 2 0 0 2 1 1 1 1 1 0 0 1 0 2 0 2 1 0 0 1 2 0 0 0 1 0 0 1 2 0 2 0 2 0 1 1 2 0 2 2 0 2 2 0 0 0 0 0 0 0 1 2 0 0 0 0 0 2 0 1 2 1 1 1 1 2 0 1 2 1 0 1 0 0 0 0 0 1 0 0 0 0 0 0
42 0 1 0 0 0 1 1 2 0 0 1 2 2 1 1 1 1 0 0 0 2 0 0 0 1 1 1 1 2 1 0 1 1 0 0 1 2 0 2 2 0 0 0 2 0 1 0 0 0 0 0 0 0 2 0 0 0 1 0 2 0 2 0 0 0 0 0 1 1 0 0 2 1 2 1 1 0 0 0 0 2 0 0 1 0 0 0 0 2 0 0 0 0 0 0 0 0 0 1 1 2 1 1 1 1 2 0 1 1 0 1 2 2 2 2 2 0 0 2 2 0 1 1 1 1 0 2 2 0 0 0 0 0 0 0 0 0 0 2 1 1 0 0 0 2 0 0 1 1 0 0 0 1 2 1 0 0 0 1 0 0 1 1 1 1 0 1 1 1 0 1 0 1 0 0 0 1 1 0 0 1 0 1 1 1 2 2 1 1 1 2 1 0 0 1 2 2 0 0 0 0 0 1 1 0 1 1 0 0 2 0 0 1 0 2 0 0 1 1 1 0 0 2 0 1 1 0 0 0 1 0 1 2 1 1 0 2 0 0 0 0 2 0 0 2 0 0 0 0 0 0 0 0 0 0 2 1 1 0 0 0 0 0 0 0 0 0 2 0 0 1 0 1 0 0 0 1 1 0 0 1 2 2 0 2 2 2 0 2 0 0 2 2 2 0 2 0 1 2 1 0 0 2 0 0 0 1 0 0 0 0 1 1 1 0 1 0 1 1 1 0 2 0 2 1 1 0 0 1 2 1 0 1 0 0 0 2 0 0 0 0 2 2 0 0 2 0 1 2 1 1 2 1 1 0 1 1 0 0 0 1 0 0 0 0 1 1 2 0 2 1 1 1 1 1 0 1 0 0 0 2 1 0 0 0 0 0 0 0 0 0 1 0 1 1 1 2 0 0 0 0 0 2 1 1 0 0 1 2 1 1 0 0 1 0 1 1 0 0 0 1 0 0 1 2 0 0 0 1 0 0 0 0 2 2 0 1 0 1 0 0 0 1 1 2 1 0 1 0 0 0 1 2 1 1 0 1 0 1 1 1 1 0 0 1 1 1 0 0 0 0 2 2 2 0 2 2 2 1 1 0 2 0 0 0 2 0 2 0 0 2 0 1 0 0 0 1 1 0 0 2 1 1 1 0 2 0 0 0 1 1 0 1 1 0 0 2 0 1 1 1 2 1 0 2 0 1 1 1 0 1 1 1 1 1 1 0 0 0 0 0 0 2 2 0 0 1 1 1 0 0 0 2 2 0 0 0 0 0 0 0 0 2 0 0 2 2 1 0 1 1 0 0 0 0 0 0 2 0 2 0 0 1 2 0 2 1 0 0 1 1 1 0 1 0 0 1 1 0 2 0 0 2 0 2 0 1 0 0 1 0 0 1 1 0 1 0 0 2 0 2 0 0 0 0 2 2 0 0 0 0 0 0 1 0 2 0 2 2 0 0 0 0 2 0 2 0 0 0 0 2 0 1 1 0 0 2 1 0 0 0 1 1 2 2 1 1 0 2 0 2 0 0 0 2 2 1 1 0 0 1 2 1 0 2 0 0 1 2 1 0 0 0 1 0 1 0 0 0 0 1 0 1 0 1 1 2 2 0 0 0 0 1 0 1 0 1 0 0 1 0 1 0 0 1 0 0 0 0 2 2 0 0 0 1 2 0 0 1 0 2 1 2 2 0 2 1 0 0 0 1 0 0 0 0 0 0 2 0 0 0 2 1 0 1 1 1 0 2 1 0 2 1 1 1 0 0 0 0 1 1 1 0 1 1 0 2 2 2 0 0 2 2 0 0 1 0 0 0 0 1 1 0 1 0 1 1 1 2 0 0 0 1 0 0 2 0 0 0 0 0 2 2 2 0 0 0 1 2 0 2 2 0 0 2 0 1 2 0 0 1 0 0 1 0 1 0 0 0 2 0 0 2 2 0 0 0 0 0 1 0 0 0 0 0 1 0 1 0 0 0 2 0 2 1 0 0 2 2 2 0 0 0 0 1 1 0 0 1 0 1 2 1 2 0 2 2 0 0 0 1 0 0 2 0 1 1 1 1 1 1 0 0 0 0 1 1 1 0 0 1 1 1 1 1 0 2 0 1 0 1 0 1 1 0 0 1 1 0 0 0 1 0 1 1 0 0 1 0 1 0 1 1 1 0 1 1 0 1 0 1 0 0 1 2 1 0 0 2 0 1 0 0 0 0 0 1 1 1 1 1 1 1 0 1 1 0 0 0 0 1 1 0 0 0 1 1 1 1 1 0
43 0 1 1 0 1 1 2 1 1 0 0 0 0 0 0 0 0 0 1 1 2 0 0 0 0 0 2 2 1 1 1 1 1 1 1 1 1 0 0 0 1 0 0 2 1 1 0 0 0 0 0 0 0 0 0 0 0 0 0 2 0 1 1 1 1 1 1 2 0 0 0 2 1 2 1 1 0 0 0 1 2 0 1 2 0 0 1 1 2 1 1 0 1 1 0 0 0 0 2 0 2 0 0 1 0 2 1 1 1 1 2 1 2 1 1 2 0 0 2 2 0 2 2 0 1 0 2 1 1 0 0 0 0 0 0 0 0 1 1 0 2 1 0 1 1 1 0 0 1 1 1 0 0 0 0 0 0 0 0 1 1 2 0 1 1 0 1 0 0 0 0 0 0 0 0 0 0 0 0 0 2 0 0 0 0 0 1 0 0 0 1 0 2 2 2 1 2 0 0 0 1 1 1 2 0 0 0 1 0 0 0 1 0 0 2 1 0 2 0 2 0 0 1 0 0 1 0 0 0 0 0 1 1 0 0 0 2 1 1 0 0 1 1 1 2 1 0 0 0 0 0 0 0 0 0 0 2 2 2 0 2 0 0 0 0 1 0 1 1 0 1 0 0 0 0 0 2 1 0 1 0 1 0 0 1 1 2 0 2 0 1 1 1 2 0 2 0 0 1 0 0 1 1 1 0 0 2 0 0 0 1 2 1 1 0 1 0 0 0 1 1 0 0 0 0 0 0 1 1 2 1 1 1 0 0 0 1 1 1 0 1 2 1 1 1 0 2 2 1 1 0 2 0 1 0 1 0 0 2 0 2 1 0 1 1 0 1 2 0 2 2 0 0 0 0 0 0 1 0 0 2 1 0 0 0 0 0 0 0 0 0 0 0 2 0 0 1 0 0 0 0 0 2 1 0 0 0 0 2 0 0 0 0 0 0 2 0 0 0 0 1 0 1 1 1 1 0 0 1 1 1 1 0 1 1 0 1 0 0 1 0 0 0 1 2 1 1 2 0 0 0 1 1 1 0 1 1 2 1 1 2 1 0 0 1 0 2 0 0 2 0 1 1 1 0 1 2 2 1 1 1 2 1 2 1 0 0 1 0 0 1 0 1 1 0 1 1 1 1 0 1 2 0 2 0 2 0 0 0 0 2 0 0 0 2 0 2 0 2 2 0 2 1 1 2 0 0 0 1 1 0 1 1 1 1 1 0 0 0 1 2 0 1 1 0 0 1 1 1 0 1 0 2 2 1 2 0 1 1 0 0 1 2 1 1 0 2 1 1 0 0 1 0 0 0 1 0 2 0 2 0 0 0 2 0 2 2 0 0 0 0 0 0 1 0 0 0 0 0 2 2 0 0 1 1 1 0 0 0 0 0 0 1 0 0 0 0 0 1 1 0 0 0 0 0 2 0 0 0 1 1 0 0 1 0 2 0 2 2 0 1 0 0 1 1 2 0 1 1 0 2 0 1 1 0 0 2 2 0 0 0 1 1 1 2 1 2 0 0 2 0 1 0 0 2 1 1 0 0 1 0 2 1 2 2 1 1 0 0 0 2 0 0 1 0 0 0 0 0 0 0 0 0 2 2 2 1 2 2 0 0 0 1 0 0 0 1 1 0 0 0 0 0 0 0 0 1 1 1 2 1 0 0 0 0 1 0 0 1 0 1 0 0 0 1 1 0 0 0 0 0 0 1 1 1 0 0 0 0 0 0 2 1 0 1 1 1 0 1 0 0 0 2 1 1 0 0 1 1 1 1 1 0 0 2 0 2 0 2 1 2 2 2 0 2 0 1 0 1 2 2 1 0 1 0 1 0 0 2 0 0 1 0 1 0 1 1 2 0 1 2 1 2 2 0 1 0 0 2 0 1 0 1 0 2 0 0 1 1 1 0 1 0 1 0 1 0 0 0 1 0 0 1 0 0 1 2 0 0 0 0 0 0 0 0 1 0 2 0 0 0 1 0 1 0 0 1 2 2 2 0 1 1 0 1 0 2 1 0 0 0 1 1 2 0 2 2 0 0 0 2 0 2 1 1 0 1 0 1 1 1 1 0 2 1 1 1 1 0 0 1 2 1 0 1 1 1 0 0 0 2 0 1 0 1 1 0 1 1 0 0 2 2 2 1 0 2 0 1 2 0 0 1 2 1 2 2 0 2 2 0 0 0 0 0 0 0 1 1 0 0 0 0 0 1 0 0 1 0 0 0 0 0 0 0 0 0 0 0 0 0 0 1 1 0 0 0 0 0 2 2
44 0 1 2 0 0 2 1 1 1 0 1 0 0 0 0 0 1 0 0 0 2 0 1 1 1 1 0 1 0 0 2 2 2 0 0 2 2 0 2 2 0 0 0 2 1 0 0 0 0 0 0 0 0 1 0 0 0 1 0 1 1 1 1 0 0 0 1 1 0 0 1 2 2 2 2 2 1 1 0 1 2 0 2 2 0 0 0 0 2 0 0 0 0 2 1 0 0 0 2 0 1 1 1 1 1 2 0 0 2 1 1 1 2 1 1 2 0 0 2 2 0 2 2 0 1 0 1 1 0 0 0 0 0 1 0 0 0 0 2 1 1 0 0 1 1 0 0 0 0 0 0 1 1 0 0 1 1 0 0 0 1 2 0 1 2 1 1 0 1 0 1 1 1 0 0 1 0 0 0 0 0 1 0 1 0 2 1 0 0 0 2 1 0 1 1 1 1 0 0 0 0 1 0 1 0 1 0 1 0 1 0 1 0 0 2 0 1 1 1 1 1 0 2 0 0 0 0 0 0 0 1 0 0 0 0 0 2 1 1 1 1 2 0 0 2 1 0 1 1 0 0 0 0 0 0 0 0 0 1 0 1 0 1 0 0 0 0 2 2 1 1 0 2 0 1 0 2 2 2 2 1 2 0 0 2 0 1 1 1 1 1 1 1 2 0 2 1 0 1 1 0 2 0 1 1 0 1 1 1 1 2 2 2 2 0 1 1 1 1 1 0 0 0 0 0 1 0 0 2 1 1 0 1 0 0 0 0 0 1 0 0 2 1 0 0 1 1 1 2 1 0 2 0 2 0 0 0 0 2 0 1 2 0 2 1 1 2 2 0 2 2 2 2 1 1 0 1 1 0 1 1 1 1 0 1 0 0 0 0 0 1 1 0 2 0 1 0 0 0 0 0 0 1 0 1 0 0 0 1 0 1 0 0 1 0 1 0 1 0 1 0 1 1 0 1 0 0 0 0 0 1 0 0 1 1 0 0 0 1 1 0 0 1 0 0 0 0 1 0 0 0 0 2 1 1 0 0 1 0 2 2 0 0 0 2 0 2 0 1 1 1 2 1 1 1 0 2 1 1 2 0 0 0 2 0 0 0 2 0 0 2 0 1 0 0 0 0 1 1 1 2 2 1 2 1 1 0 1 0 1 0 0 0 1 1 0 2 0 1 2 1 1 1 0 1 1 1 0 2 0 1 2 1 0 0 1 0 1 1 0 0 0 0 0 1 1 1 1 2 1 1 0 2 2 1 1 2 0 2 0 0 0 1 0 0 1 2 0 0 1 2 1 0 0 0 1 1 1 2 2 0 0 0 0 0 0 0 0 0 0 0 0 0 0 0 0 1 1 0 2 1 0 1 0 1 1 1 0 1 0 1 0 0 1 2 0 0 0 0 0 0 0 0 0 0 2 0 0 0 2 0 0 0 1 1 2 0 2 1 0 1 0 1 1 2 2 0 1 1 0 1 0 1 2 0 0 1 1 0 0 0 1 0 1 1 1 0 1 0 1 0 1 0 1 2 1 1 0 0 1 1 2 0 1 2 1 0 0 2 2 1 0 0 1 0 1 1 0 2 1 0 0 1 0 1 1 2 2 0 1 0 0 0 0 0 0 1 1 0 0 0 0 1 1 0 1 2 2 1 1 0 1 0 0 0 1 0 0 0 0 0 0 1 1 0 1 0 0 0 0 0 0 0 0 1 0 0 1 0 0 0 2 1 0 1 2 1 1 1 0 0 2 1 1 0 0 0 0 1 1 0 1 0 0 2 1 1 0 2 0 2 2 2 0 1 1 1 1 1 0 0 0 0 2 1 1 0 0 2 0 0 0 1 0 0 2 1 2 0 2 1 2 2 2 0 0 0 0 2 0 1 1 0 0 2 0 0 0 0 0 0 1 0 1 1 1 0 0 0 2 0 0 2 2 0 0 0 0 0 1 0 0 0 0 0 1 0 2 0 0 0 1 0 2 2 0 1 1 2 2 0 0 0 0 0 0 0 0 1 0 1 1 1 0 0 2 2 0 1 0 1 0 2 2 0 0 1 0 0 0 0 0 0 0 0 1 1 2 0 1 1 1 1 1 2 0 1 2 0 1 0 1 1 0 2 2 1 1 0 0 0 1 1 1 2 0 0 1 0 1 0 2 0 0 0 0 1 0 1 1 1 0 0 1 1 1 0 0 1 1 0 0 1 1 1 0 0 2 0 0 0 0 1 1 1 0 0 0 0 1 0 0 0 0 0 0 0 0 1 1 1
45 0 1 1 0 0 0 0 2 1 0 0 0 1 1 0 0 2 0 0 0 2 1 0 0 1 1 2 2 1 2 1 1 1 1 0 2 1 0 1 1 1 0 0 2 1 0 0 0 0 0 2 1 1 0 1 0 1 0 0 1 1 2 0 0 0 0 1 2 0 0 1 2 1 1 1 1 1 1 1 0 2 1 1 1 0 0 2 2 2 1 2 1 1 0 0 2 1 0 2 0 1 2 2 0 0 2 1 1 1 1 2 0 2 0 0 2 0 2 0 0 0 2 1 0 1 0 1 1 0 1 1 0 0 1 0 0 0 0 2 0 2 1 0 1 2 1 0 0 0 0 0 1 0 0 1 1 2 0 0 1 0 2 0 0 1 1 1 1 2 1 1 2 0 1 0 2 0 0 0 0 0 1 0 1 0 2 2 0 0 0 2 0 0 1 2 0 2 0 0 0 1 0 1 0 0 1 1 1 0 0 0 0 1 0 2 0 0 2 2 0 0 1 2 0 1 1 1 1 1 0 1 0 0 0 0 0 2 1 1 0 1 1 0 0 1 0 0 0 0 0 0 0 0 0 0 0 0 0 0 0 0 0 0 0 0 2 0 1 1 0 0 0 1 0 0 0 2 1 0 1 1 2 0 1 1 1 0 1 2 0 2 0 2 1 0 2 0 0 1 1 0 1 0 1 1 0 1 1 0 0 1 1 1 1 0 2 1 0 0 1 1 0 0 1 0 0 0 1 1 1 1 1 2 0 0 0 0 0 1 1 1 1 2 1 1 1 0 0 2 0 2 1 0 0 1 1 1 0 2 0 2 1 0 1 0 1 2 0 2 0 0 1 1 0 0 0 2 1 0 1 1 0 0 0 1 0 0 0 0 0 0 1 0 1 1 0 1 0 0 0 0 0 1 1 0 0 1 0 2 0 1 0 0 1 0 1 0 1 0 1 1 1 0 1 2 0 0 0 1 0 0 0 0 2 1 1 2 0 0 0 0 0 0 1 2 0 1 2 0 0 0 1 2 0 0 0 1 1 1 1 2 0 1 0 1 0 2 0 1 1 1 0 2 1 1 0 2 2 2 2 0 0 0 2 0 0 1 0 0 0 2 1 2 1 0 1 1 1 0 0 2 1 1 1 1 1 0 1 0 1 2 0 1 1 0 0 2 0 0 1 2 2 1 0 2 0 0 0 2 0 0 1 0 0 0 1 0 2 2 1 2 0 1 1 0 0 1 1 1 0 1 0 1 2 0 0 1 0 2 1 0 0 2 0 0 2 1 1 0 1 2 0 0 0 0 0 0 1 2 2 0 1 1 0 1 2 0 1 0 0 0 1 1 1 0 1 0 0 0 0 2 0 1 1 2 0 1 0 2 0 1 0 2 0 1 1 0 1 1 0 1 0 0 0 1 1 0 0 0 1 0 1 1 2 0 2 0 2 2 1 1 0 0 1 1 2 0 1 0 0 2 0 0 1 0 0 1 1 0 0 0 1 1 1 1 0 1 1 0 2 0 1 1 0 2 2 0 0 0 1 0 2 1 2 2 1 0 0 2 2 0 0 0 1 1 0 1 0 1 0 1 0 1 1 2 1 1 1 1 1 1 1 0 0 0 0 2 2 0 0 0 1 0 0 1 0 1 1 1 2 1 0 0 0 0 0 1 1 2 1 0 0 1 1 0 1 1 0 1 1 1 0 1 1 1 0 0 1 0 0 0 2 2 0 0 2 1 0 2 0 0 1 1 1 1 0 0 1 1 1 1 2 0 0 1 0 0 0 2 0 2 2 1 0 0 0 1 0 0 1 2 1 0 1 0 1 1 1 2 0 0 1 1 1 0 2 1 0 0 0 0 2 2 2 0 1 0 0 1 1 1 0 1 0 1 0 0 1 1 1 0 0 0 0 0 0 0 0 0 2 0 0 2 2 0 0 0 1 1 1 0 0 0 0 0 2 0 2 0 0 0 0 0 1 1 0 2 1 1 1 0 0 0 0 0 0 1 0 1 0 1 1 1 2 1 1 2 0 0 0 0 1 1 2 1 0 1 0 1 0 1 1 0 1 1 0 2 2 1 0 2 2 2 0 1 1 2 1 0 0 2 0 1 0 0 0 0 0 0 0 0 1 2 2 2 0 1 0 0 2 0 1 1 1 0 2 1 0 1 2 0 1 1 0 1 1 1 1 1 1 0 0 0 0 1 0 0 2 0 0 0 0 1 0 0 0 0 0 0 0 1 0 0 0 0 1 0 0 0 2 0
46 0 1 1 0 0 1 1 2 0 0 1 0 0 0 0 0 1 1 0 1 1 0 0 0 1 1 0 2 2 0 2 1 2 0 0 0 2 0 0 0 1 0 0 1 0 0 0 0 2 2 2 0 1 0 0 0 0 0 0 1 0 2 1 0 0 0 1 1 0 0 1 1 2 1 2 2 1 1 0 1 2 0 2 2 0 0 0 0 2 0 1 0 0 0 0 0 1 1 1 1 2 0 0 1 1 2 0 2 1 0 2 1 1 1 2 1 1 0 1 1 1 1 1 1 0 0 2 2 0 0 0 1 2 0 0 0 0 0 0 0 2 1 0 0 0 0 0 0 1 1 0 0 1 0 0 0 0 0 0 1 1 1 1 2 1 1 1 1 2 0 1 1 2 1 1 0 0 0 0 0 0 1 0 1 0 2 2 1 0 0 2 0 1 2 1 0 2 0 0 0 0 0 0 0 0 2 0 0 0 0 0 0 0 0 2 0 0 0 1 1 1 0 0 0 2 0 0 0 0 0 0 0 1 1 0 0 2 0 0 0 0 2 0 0 2 0 0 1 1 0 0 0 0 0 0 1 2 1 1 0 1 0 0 0 0 0 0 1 1 0 2 1 1 0 1 0 2 2 1 1 2 1 0 0 1 0 0 1 2 0 1 1 2 2 0 2 0 0 2 0 0 1 1 1 0 0 1 1 0 0 2 1 1 1 0 1 0 0 0 1 2 2 1 0 0 0 0 1 0 2 2 1 1 0 0 0 1 0 1 1 1 2 2 0 0 2 0 0 2 1 0 2 0 2 0 0 0 0 1 1 2 1 0 1 0 1 2 2 0 2 2 1 0 0 0 0 0 0 0 0 1 0 0 1 0 0 0 0 0 0 0 0 0 1 1 0 0 0 0 0 1 1 1 1 0 0 0 0 1 0 0 0 0 0 1 1 1 0 1 1 1 0 1 1 1 1 2 2 2 0 1 1 0 0 0 0 1 0 1 0 0 0 0 0 1 0 1 2 1 1 0 0 2 1 1 0 0 2 0 0 0 0 0 0 2 0 2 0 0 0 0 1 2 1 0 1 1 2 0 1 1 0 0 2 1 0 1 1 1 1 2 0 1 1 0 0 0 0 0 1 1 1 1 1 1 2 0 1 0 1 2 1 1 1 0 0 1 0 1 1 1 2 0 2 2 0 1 0 1 1 1 1 0 1 0 1 0 0 0 0 2 0 0 0 0 0 1 1 1 0 0 0 1 2 0 0 0 2 0 0 0 1 2 1 1 0 0 0 0 0 0 0 0 0 0 0 0 1 1 1 0 1 1 0 1 1 0 0 0 0 0 0 0 0 0 0 0 0 0 0 2 0 2 0 2 0 0 0 1 0 0 0 0 1 0 0 0 0 0 1 0 0 0 1 1 1 1 0 0 2 0 0 0 2 0 2 0 2 2 0 0 0 1 1 1 2 0 1 1 0 1 0 1 2 0 0 2 2 0 0 0 1 2 2 2 1 1 1 0 2 0 1 0 0 2 0 0 1 0 1 1 2 0 1 2 2 0 0 2 1 0 1 0 0 1 0 1 0 2 2 0 0 1 1 2 2 2 2 0 0 0 0 1 0 1 0 2 2 0 0 0 1 0 0 2 0 1 1 0 0 0 0 0 0 0 1 0 0 2 0 2 0 0 0 0 0 0 1 1 0 1 0 0 0 1 1 1 1 1 1 0 2 2 0 0 2 0 0 1 0 1 2 1 1 0 0 0 0 0 1 1 1 0 1 0 1 2 0 1 0 1 2 2 0 1 1 2 0 0 2 2 2 0 0 1 1 1 1 2 0 0 0 1 0 0 1 0 2 1 1 2 1 2 1 0 1 0 0 2 0 2 0 0 0 2 0 0 1 0 0 0 0 0 0 0 0 0 0 0 1 0 0 2 2 0 0 0 0 0 1 0 0 0 0 1 1 0 1 0 0 0 2 1 2 2 0 1 2 2 2 0 0 0 0 2 2 1 0 2 0 2 0 1 1 0 2 1 1 1 1 0 1 1 2 2 1 2 1 2 2 1 0 0 0 1 2 2 2 0 0 2 2 2 1 2 0 2 0 0 0 0 0 1 0 0 1 2 2 0 0 0 1 0 1 1 0 0 0 0 2 0 2 0 1 0 1 2 0 2 1 0 1 0 0 0 0 0 0 0 1 0 0 0 0 0 0 0 1 0 0 0 2 2 0 1 1 1 0 1 0 0 0 1 0 0 0 0 0 0 1 0
47 0 1 1 0 0 1 2 1 1 0 1 1 1 1 0 0 1 0 0 0 2 0 0 0 0 0 0 1 1 0 0 1 1 2 0 2 2 1 1 1 0 1 1 2 1 1 0 1 0 0 1 1 2 0 0 0 0 0 1 1 0 2 2 0 0 1 0 1 0 0 0 1 1 1 1 1 1 1 0 1 2 0 1 1 0 0 1 1 2 1 1 1 0 0 0 0 1 0 1 0 2 1 1 1 0 2 0 1 1 0 2 0 2 0 0 2 0 2 0 0 0 2 2 0 1 0 0 0 0 1 1 0 1 1 1 0 0 0 1 0 2 0 0 1 2 1 0 0 0 1 0 0 0 0 0 0 0 1 1 0 0 1 1 1 2 1 1 2 2 0 2 2 1 1 0 1 1 1 0 0 1 1 0 1 0 2 2 1 0 0 2 1 1 2 1 1 1 0 0 0 0 0 1 2 0 0 1 0 0 1 0 1 0 0 2 1 1 2 0 2 1 0 0 0 2 0 0 0 0 0 0 0 0 0 0 0 2 0 1 1 1 2 0 1 2 1 0 0 0 0 0 0 0 0 0 0 2 0 1 1 1 0 0 1 0 0 1 2 2 1 0 0 1 1 0 0 2 2 1 1 2 0 0 0 0 0 0 1 2 0 1 2 2 2 0 2 0 0 0 0 1 0 2 0 0 0 2 1 0 1 2 1 1 1 1 2 0 1 1 0 1 2 1 2 0 0 0 0 0 1 2 0 2 0 0 0 1 0 1 1 1 2 1 0 1 1 0 1 0 0 0 1 0 1 1 1 1 0 2 0 2 2 0 2 2 0 2 2 0 2 2 0 0 0 0 0 0 0 1 1 0 0 0 1 0 0 0 0 0 0 0 0 1 2 0 2 0 2 2 1 2 1 1 1 0 1 2 0 2 0 1 1 1 1 0 0 0 0 0 0 2 0 1 0 1 0 0 0 1 0 0 0 0 0 0 2 0 0 0 2 0 0 1 1 2 1 0 1 0 0 0 1 1 2 0 1 0 0 0 2 1 1 0 0 1 0 2 0 0 1 0 1 2 1 0 1 2 1 1 1 1 1 0 2 0 0 1 0 0 1 1 0 1 0 0 0 2 2 0 0 2 2 0 2 0 2 1 0 0 0 1 1 2 0 0 0 0 0 2 2 0 2 0 1 2 0 0 1 0 2 0 2 1 1 0 0 0 1 1 0 2 0 1 0 0 0 0 0 2 0 0 0 2 1 1 0 1 0 2 1 0 1 2 1 1 0 1 0 0 0 2 1 0 0 0 1 1 2 1 2 0 0 0 0 0 0 0 1 1 0 0 0 0 0 0 0 0 0 0 0 1 1 2 0 2 1 2 0 0 1 0 0 0 2 0 0 0 0 1 0 0 0 0 0 0 2 2 0 0 1 0 0 0 2 1 2 0 2 2 0 1 0 1 1 1 2 0 1 1 0 2 0 1 1 0 0 2 2 1 0 1 0 0 0 1 0 1 1 0 0 2 0 0 2 2 2 0 0 0 1 0 0 0 0 0 1 2 0 0 2 1 0 1 0 1 0 1 0 1 1 1 0 0 1 1 1 1 2 0 1 1 0 1 0 0 0 1 1 0 0 0 2 0 0 2 0 1 0 0 2 2 0 0 0 0 0 0 0 2 1 2 0 0 0 0 0 0 0 0 0 0 0 1 0 1 0 1 2 1 1 1 2 0 1 1 2 0 0 1 0 1 1 1 1 0 0 0 0 0 1 1 0 1 1 1 0 2 0 2 1 2 2 2 0 1 1 0 0 0 1 1 1 0 1 0 1 0 0 2 0 0 1 1 0 0 1 0 2 0 2 1 1 2 2 0 0 0 0 2 0 1 0 0 0 1 0 1 0 0 0 0 1 0 1 1 1 0 0 1 1 0 0 2 2 0 0 0 0 0 2 0 0 0 0 0 0 0 2 0 0 0 2 1 2 2 0 1 2 2 1 1 1 1 0 1 0 1 0 2 0 1 0 1 1 0 2 2 0 0 0 2 0 1 2 1 0 0 0 1 0 1 0 1 2 1 0 2 2 1 0 2 2 2 1 1 1 1 0 1 0 2 0 2 1 0 0 0 2 1 0 0 2 0 0 1 1 0 1 0 1 0 1 1 0 0 2 0 0 0 1 1 1 0 1 0 1 0 0 0 2 0 0 0 0 2 0 0 2 0 0 0 1 1 0 0 1 0 1 1 0 0 1 0 0 0 0 0 0 0 2 1
48 0 0 2 0 1 1 1 2 0 0 1 1 1 1 0 0 1 1 1 1 0 1 0 0 0 0 1 2 1 1 0 2 1 2 1 2 1 0 0 0 2 1 1 2 1 2 0 0 0 0 0 0 0 0 0 0 0 0 0 0 2 2 0 0 0 0 1 2 1 0 1 2 1 2 1 1 1 1 0 1 1 0 2 2 0 1 0 0 2 0 1 0 0 0 0 0 1 0 1 0 2 0 0 1 1 2 0 1 1 0 1 1 1 1 1 1 0 2 0 0 0 2 2 0 1 0 1 1 0 1 1 0 0 0 0 0 0 0 1 0 2 1 0 0 1 0 0 0 0 1 0 0 0 0 0 0 0 0 0 0 0 2 0 1 2 1 2 1 1 0 1 0 1 0 0 0 1 0 0 1 1 1 1 2 1 2 1 0 0 0 1 0 0 0 1 0 2 0 0 0 1 0 1 2 0 1 0 0 0 1 1 0 0 0 2 0 1 1 2 0 0 1 2 0 1 1 1 1 0 0 1 1 1 0 0 0 2 0 0 0 0 1 1 1 2 1 0 1 1 1 1 0 0 0 0 0 2 1 1 0 1 0 0 0 0 0 0 1 0 0 0 0 1 0 0 0 2 2 2 2 2 2 1 0 2 1 1 0 2 0 0 0 2 2 1 1 0 0 2 0 0 1 0 1 1 0 2 1 0 0 1 1 2 2 0 1 1 1 1 0 1 0 0 1 0 1 0 0 1 1 2 0 1 0 0 0 2 0 2 1 1 2 2 1 1 1 0 0 2 0 1 2 0 1 0 0 0 0 2 0 2 1 0 1 0 0 2 1 1 1 1 0 0 1 1 0 2 1 0 0 2 1 0 1 1 0 0 0 0 0 1 0 0 1 1 0 1 1 1 0 1 0 1 1 0 0 0 0 2 0 0 0 0 1 0 1 0 1 0 1 0 0 1 1 2 1 1 1 1 0 1 1 1 1 2 0 1 0 0 2 0 0 0 0 1 0 0 2 0 0 0 0 2 1 0 1 0 2 0 2 2 0 1 0 1 0 1 0 1 0 0 1 2 0 0 0 1 1 0 0 0 2 0 0 0 2 0 0 0 0 1 1 1 1 0 1 0 0 2 0 2 2 0 2 1 2 1 0 0 0 1 0 1 0 1 1 2 0 1 1 1 2 0 0 1 1 0 0 2 0 0 1 0 1 0 1 0 1 1 1 1 0 1 1 0 0 1 1 2 0 0 0 1 2 0 0 0 0 0 0 0 1 1 1 1 0 1 1 1 0 2 1 0 0 0 2 1 2 1 2 0 0 2 2 0 2 1 0 0 0 0 0 0 2 1 0 0 0 0 0 2 0 2 0 2 2 0 0 1 0 0 0 1 0 0 0 0 0 0 1 0 0 0 0 0 1 1 0 0 2 0 0 0 1 0 0 0 2 1 0 1 0 1 1 2 2 0 1 1 0 2 1 1 0 1 0 1 1 0 0 0 0 2 2 2 1 1 1 0 1 0 0 1 2 1 2 1 0 0 0 2 1 0 0 0 1 0 0 2 2 0 0 1 1 0 0 0 0 0 0 0 0 1 1 2 2 1 1 0 0 0 0 1 0 0 0 1 1 0 0 0 1 0 0 1 1 0 0 0 1 1 0 0 0 0 1 0 0 1 0 1 0 1 1 1 2 0 0 0 0 0 0 1 1 0 0 0 1 0 0 0 2 2 0 0 2 0 0 2 1 1 2 0 0 0 0 1 0 1 1 1 0 1 1 0 0 0 0 2 0 2 2 0 0 0 0 1 0 1 2 2 1 0 1 0 1 1 1 2 0 0 1 1 1 0 1 1 2 0 2 2 1 1 0 0 0 0 0 1 0 0 0 0 0 2 0 0 0 0 1 0 0 0 0 0 0 0 0 0 1 0 0 1 1 0 1 0 0 0 1 0 0 0 0 0 0 0 2 0 0 0 2 0 2 2 0 0 2 2 2 0 0 0 0 0 0 2 0 1 1 2 2 1 2 1 1 0 0 1 0 1 1 1 2 1 1 0 1 1 1 0 0 0 0 1 1 1 2 1 0 2 0 0 0 1 1 1 1 0 0 2 0 2 0 0 0 1 1 0 0 0 2 2 2 2 0 1 0 0 2 0 1 0 1 1 1 1 0 1 1 0 0 0 1 2 2 0 0 0 2 0 0 0 0 1 0 0 0 0 0 0 0 0 0 0 1 0 0 0 0 0 0 1 0 0 1 1 1 1 2 1
49 0 1 1 0 0 1 1 2 0 0 1 0 1 0 1 1 1 2 0 1 1 1 0 0 1 1 0 1 1 1 0 1 2 2 1 2 0 0 0 0 1 1 1 2 0 0 0 0 0 0 0 0 1 0 0 0 0 1 0 0 0 2 1 1 0 1 1 2 0 0 1 2 1 2 1 1 0 0 0 0 2 1 0 0 0 0 0 0 2 0 0 2 0 0 0 0 1 1 1 1 2 2 2 0 0 2 1 1 1 0 1 0 2 1 1 2 1 0 2 2 1 1 0 1 1 0 1 1 0 0 0 0 0 1 0 1 0 0 0 2 0 0 0 1 0 0 0 0 1 0 0 0 0 0 0 0 0 0 0 1 1 2 0 2 1 1 1 1 1 0 0 0 2 0 0 0 0 0 0 0 0 0 1 2 2 1 2 0 1 1 1 0 2 2 1 2 1 0 1 0 1 0 0 2 0 0 1 2 1 2 0 0 0 0 2 1 1 1 2 0 0 1 2 0 1 1 0 0 0 0 0 0 0 0 0 0 2 0 0 0 0 2 0 0 2 0 0 1 1 1 1 0 0 0 1 1 1 0 0 0 0 0 0 0 0 0 2 2 2 0 0 0 2 0 1 0 2 2 1 1 2 1 1 0 1 0 0 1 2 0 2 0 2 1 0 2 0 0 1 0 0 1 0 1 0 0 2 2 0 0 2 1 0 0 0 2 1 0 0 1 1 1 0 1 0 0 0 1 1 1 1 1 2 0 0 1 2 0 1 1 1 2 2 0 0 2 0 0 1 2 0 2 0 1 0 1 1 0 1 0 1 2 0 2 0 0 2 1 1 1 1 0 0 0 0 0 1 1 0 0 0 1 1 0 0 0 0 0 0 0 1 0 0 1 1 1 0 0 0 0 0 1 1 1 0 1 1 0 2 0 0 1 1 0 0 0 0 0 0 0 1 1 1 0 1 0 0 0 0 0 0 0 1 1 0 1 1 0 0 0 0 0 0 1 2 1 0 1 0 0 1 1 2 1 1 0 1 0 1 1 1 0 0 0 2 0 2 0 0 0 0 1 1 2 0 2 2 0 0 2 1 1 1 2 2 0 1 0 0 0 1 1 0 1 0 0 1 1 0 0 2 2 0 1 1 1 0 0 0 0 2 1 1 1 0 0 2 0 2 2 0 2 1 1 2 0 0 1 1 1 0 2 2 2 0 1 0 1 2 1 0 0 1 1 2 0 2 2 1 1 1 0 0 2 0 0 1 0 1 0 0 0 1 0 0 0 1 1 1 0 0 0 0 0 0 0 1 2 2 2 0 0 0 0 0 0 0 0 0 0 0 1 0 0 0 0 0 0 0 0 2 0 1 1 2 1 0 0 1 1 0 0 1 1 1 1 0 1 0 0 0 0 0 0 1 1 2 0 0 1 0 1 0 2 1 2 0 1 1 1 1 0 2 0 1 2 1 2 2 1 1 0 0 1 0 0 2 2 0 0 0 0 1 0 1 0 0 1 1 1 1 0 1 0 1 1 0 2 0 0 0 2 1 2 2 2 0 0 1 2 0 1 0 0 1 0 0 0 2 1 1 0 1 0 1 1 2 1 0 0 0 0 2 0 0 0 0 0 0 0 0 1 0 0 2 0 0 0 0 1 1 1 0 0 2 1 0 0 1 1 0 1 0 0 1 1 1 0 1 1 1 0 0 0 2 1 0 2 0 0 0 2 0 0 0 2 0 0 2 0 0 1 0 0 1 0 0 0 0 0 1 1 2 2 0 0 2 1 2 1 1 2 1 1 0 0 1 1 0 1 2 0 1 1 0 2 0 0 2 0 0 0 0 0 0 0 1 2 1 1 2 0 1 2 0 2 0 0 1 1 1 2 0 0 2 0 0 0 0 0 0 0 0 0 0 0 0 0 1 1 0 0 2 2 0 0 0 0 0 0 0 0 0 0 1 1 0 2 0 0 0 0 0 1 2 0 1 2 2 0 1 0 0 0 2 2 1 0 2 0 2 1 2 2 0 2 1 0 0 0 2 0 1 2 1 0 1 0 1 1 1 0 1 1 1 1 0 1 0 0 1 2 2 2 1 1 0 0 0 0 2 0 2 0 0 0 0 1 0 0 0 1 1 0 1 2 1 1 1 2 0 0 2 1 0 1 2 0 2 0 0 0 0 0 0 1 0 0 0 1 0 0 0 0 1 0 0 1 1 1 0 0 1 0 0 1 0 0 1 0 1 0 0 0 0 0 0 0 0 0 0
50 0 1 1 0 0 1 2 2 0 0 0 0 1 1 0 0 1 1 1 1 2 0 0 0 0 0 1 1 1 1 1 0 0 1 0 1 1 0 0 0 1 0 0 1 0 0 0 0 0 0 2 0 0 0 0 0 0 0 0 0 0 0 0 0 0 0 0 1 0 0 0 2 2 1 2 1 2 2 1 1 2 0 0 2 1 0 0 0 2 0 0 2 0 0 0 0 2 2 2 1 2 1 1 0 0 2 2 2 0 0 2 1 1 1 1 1 0 0 1 1 0 1 0 1 0 0 0 0 0 1 1 0 0 0 0 1 0 0 1 1 2 0 0 2 2 0 0 0 0 0 0 0 0 0 1 0 2 1 1 0 0 1 1 1 2 1 1 0 1 1 1 0 2 0 0 0 0 0 0 0 2 0 1 1 1 2 1 0 0 0 2 1 1 0 2 2 2 0 1 0 1 0 0 0 0 1 0 0 1 2 1 1 0 0 2 1 0 1 0 2 0 1 1 0 1 2 1 0 0 0 0 1 2 1 1 0 2 0 0 0 0 2 0 0 1 0 0 1 1 1 1 0 0 0 0 2 1 0 0 0 0 0 0 0 0 0 0 1 1 0 0 1 0 1 2 0 2 2 1 1 1 2 0 1 0 0 2 0 2 0 1 0 2 1 0 2 1 1 1 1 1 0 0 0 0 1 1 0 0 0 1 1 1 1 0 2 0 0 0 0 2 1 1 0 0 1 0 1 1 1 1 1 0 0 0 0 1 0 1 0 0 1 2 0 0 2 0 0 0 0 0 2 0 2 0 1 2 0 1 0 2 1 0 1 1 1 1 2 0 2 2 1 1 2 2 0 2 2 0 0 0 1 0 1 1 0 0 0 0 0 1 1 0 1 1 0 0 1 1 1 1 1 1 0 1 0 1 0 0 0 1 0 0 1 0 0 1 0 1 0 0 0 1 0 0 0 2 2 0 0 1 0 0 0 0 1 1 0 0 2 0 0 0 2 2 0 0 2 0 0 1 1 2 1 1 0 2 2 2 1 1 0 0 0 2 1 1 0 0 1 1 1 1 1 0 1 2 1 0 1 1 1 0 1 0 1 1 0 1 0 1 0 1 0 0 0 0 1 0 0 2 0 2 0 2 1 0 0 0 0 2 0 0 1 1 0 2 0 0 0 1 2 1 0 2 0 1 1 1 1 1 1 1 0 0 1 0 2 2 0 1 0 2 1 0 1 0 0 2 0 2 0 2 2 0 0 0 0 0 0 0 0 1 0 0 1 0 0 0 0 0 0 0 0 0 0 0 1 1 1 0 0 0 0 0 0 0 0 0 1 0 0 0 0 0 0 0 0 0 0 2 0 0 1 1 2 1 0 0 0 0 1 1 1 1 0 0 0 0 0 0 0 1 1 1 0 1 0 0 1 0 1 0 1 1 2 0 2 2 1 1 0 1 1 1 2 1 0 0 0 0 0 0 1 0 0 1 1 1 0 1 1 1 1 2 0 0 1 1 1 1 0 0 0 2 2 0 1 0 0 1 2 0 2 2 1 0 0 1 1 0 0 0 0 1 1 1 0 2 0 2 0 1 1 2 2 1 2 1 0 0 0 0 1 1 1 0 0 0 0 0 0 0 1 0 0 0 0 0 1 1 0 0 0 0 0 0 0 0 0 0 0 0 0 1 1 0 0 1 0 0 0 0 0 1 0 1 1 0 0 0 1 0 1 1 2 0 0 2 1 0 1 0 0 1 0 0 0 0 0 1 1 0 0 2 0 1 0 2 0 2 2 1 0 1 0 0 0 0 0 1 0 0 2 0 1 1 1 1 0 0 0 0 0 0 0 1 2 0 2 2 0 2 2 0 1 0 0 2 1 2 0 2 0 1 0 1 1 0 0 1 1 0 1 0 1 0 0 0 2 0 0 2 2 0 0 0 0 0 2 0 0 0 0 2 1 0 1 0 0 0 1 0 1 2 0 0 2 2 2 0 0 0 0 2 2 0 0 2 0 2 1 2 1 0 2 1 0 0 0 2 0 1 2 0 1 0 0 0 0 0 1 0 1 1 1 0 2 0 1 1 2 2 0 0 1 1 0 0 0 1 1 1 1 1 1 0 1 0 1 0 0 0 0 0 0 1 1 0 1 0 1 0 0 0 2 2 0 2 0 1 0 1 1 1 2 0 0 0 1 0 2 0 0 0 0 0 2 1 1 0 0 0 0 0 0 0 1 0 1 0 0 0 0 0 0 0 0 0 0 0
51 0 0 2 0 1 1 2 1 1 0 1 0 0 0 0 0 1 1 1 1 2 0 0 0 0 0 1 2 1 1 0 1 1 0 0 1 2 1 1 1 0 0 0 1 0 0 0 0 2 2 2 0 0 1 2 0 1 0 0 0 1 2 2 0 0 1 0 1 0 0 0 2 2 0 2 1 1 1 0 0 1 0 1 1 0 0 1 1 2 1 1 1 0 1 0 0 0 0 1 0 2 0 0 2 2 1 1 1 1 0 1 0 2 0 0 2 0 0 0 0 0 1 0 0 0 0 1 0 1 1 1 0 0 0 0 0 1 1 0 0 1 0 0 1 1 0 0 1 1 0 0 0 0 0 0 0 2 0 0 1 0 2 0 1 0 0 1 1 1 0 1 1 2 1 0 0 1 0 1 1 1 0 1 1 1 2 0 0 0 0 1 1 0 0 1 1 2 0 0 0 0 0 0 2 0 0 0 1 0 1 0 2 0 0 2 0 0 1 1 1 0 0 2 1 0 1 0 0 0 0 1 0 0 0 0 0 2 0 0 0 0 1 1 1 2 1 0 0 0 0 0 0 0 0 0 0 1 0 0 0 0 0 0 0 0 0 0 1 1 0 0 1 1 1 0 0 2 1 0 0 2 2 0 0 2 0 1 0 2 0 0 2 2 2 0 2 1 0 2 0 0 1 1 1 0 1 2 0 0 0 0 1 1 0 1 2 0 1 1 0 0 1 1 1 0 0 0 0 0 2 0 0 1 0 0 0 1 0 1 0 1 2 1 0 0 1 0 0 0 1 0 0 0 0 2 0 2 0 0 0 0 0 1 0 0 1 2 0 2 0 0 0 0 0 1 0 0 0 0 1 1 0 0 0 1 0 0 0 0 0 0 1 0 1 1 1 2 2 2 1 2 2 0 0 0 2 2 0 1 0 0 0 0 1 0 1 0 1 0 1 1 0 0 0 1 0 0 0 2 0 0 0 0 1 1 0 1 0 1 0 0 1 2 1 2 1 0 0 2 2 0 1 2 0 0 0 0 0 0 2 1 0 0 0 2 0 2 0 1 1 1 0 2 1 0 1 1 0 0 2 0 1 0 1 1 1 0 1 0 0 2 0 2 0 0 0 1 1 1 0 2 2 0 2 0 2 1 0 0 0 2 0 1 0 1 0 2 0 1 1 1 2 0 0 2 0 1 0 1 1 1 1 0 0 0 1 0 1 1 0 1 0 0 0 0 0 2 2 2 0 0 0 2 2 0 0 0 0 1 1 0 0 1 0 0 1 2 1 0 0 1 0 0 0 0 0 1 2 1 2 0 0 1 1 0 0 0 2 1 0 0 0 0 0 0 1 1 1 0 1 2 0 0 1 2 1 2 0 0 1 0 0 0 2 0 0 0 0 0 0 0 0 0 0 0 2 1 0 0 0 0 0 0 2 1 1 0 2 2 0 1 0 0 1 1 1 0 2 2 0 1 0 0 1 0 0 2 2 1 0 0 1 2 2 2 0 0 1 0 1 0 1 0 0 2 2 1 2 1 0 0 2 1 1 1 2 1 0 1 2 0 0 0 1 1 0 1 0 2 1 1 0 1 0 1 2 1 1 0 1 1 0 1 0 1 1 1 1 0 0 0 2 0 0 0 0 1 0 0 1 1 1 0 0 0 1 1 1 2 1 0 1 1 1 0 1 1 0 1 1 1 0 0 1 1 0 0 1 0 0 0 1 0 0 0 2 2 0 2 0 0 1 1 1 1 0 0 0 0 1 1 1 0 0 1 1 2 0 2 1 2 2 2 0 1 0 1 0 0 1 1 0 0 2 0 1 1 1 2 0 0 2 0 2 0 2 1 2 0 0 1 0 2 2 0 1 0 0 2 1 2 1 1 0 2 0 1 1 1 1 0 0 0 0 0 0 0 0 0 2 0 0 1 1 0 1 0 0 0 2 0 0 0 0 0 0 0 1 0 0 0 1 1 2 1 0 2 2 2 1 1 0 0 0 1 1 2 0 2 0 1 1 2 2 0 2 2 0 0 0 1 2 0 2 2 0 1 0 0 0 2 0 0 0 0 1 2 2 1 0 2 0 0 0 1 1 1 1 0 1 1 0 1 0 0 0 2 2 0 0 0 2 1 2 1 0 0 0 0 2 0 0 1 2 0 2 1 0 1 2 0 0 0 2 1 2 0 1 1 0 0 0 0 0 2 0 0 0 0 0 0 0 1 0 0 0 0 0 0 0 0 1 0 0 0 0 0 0 0 0 0
52 0 1 1 0 0 1 1 1 1 0 0 1 2 1 0 0 1 1 1 1 2 0 1 0 1 1 1 1 0 1 0 1 1 1 0 1 2 0 1 1 1 0 0 1 0 0 0 0 0 0 0 1 1 0 0 0 0 0 0 0 2 1 0 0 0 0 1 0 0 0 1 1 2 1 2 2 1 1 0 1 1 0 0 2 1 0 0 0 1 0 0 1 0 0 0 0 1 1 1 1 2 1 0 0 0 2 0 1 1 1 2 0 1 0 0 1 0 1 0 0 0 2 2 0 1 0 1 1 0 0 0 1 1 0 0 1 0 0 0 1 1 1 0 0 0 0 0 1 1 0 1 0 0 0 0 1 0 0 0 0 2 1 1 0 0 0 1 1 1 0 1 0 1 0 0 0 0 0 0 0 0 0 1 1 1 2 0 0 0 0 2 1 1 1 2 1 0 0 0 0 0 0 1 2 0 1 0 0 1 2 0 2 0 0 2 0 1 1 0 2 1 0 0 0 2 0 0 0 0 0 0 0 0 1 1 0 2 1 1 0 0 2 0 0 1 0 0 1 1 1 1 0 0 0 0 1 2 0 2 2 2 0 1 0 0 0 0 2 1 0 0 0 0 0 1 1 2 1 1 1 1 1 0 0 1 0 2 0 2 0 0 2 2 2 0 0 0 0 1 0 0 0 1 0 0 1 2 2 1 0 1 2 2 2 1 2 1 1 1 0 1 1 1 1 0 1 0 0 0 1 1 1 1 0 0 0 1 0 1 1 1 1 2 1 1 1 0 1 1 2 0 2 0 1 0 0 0 0 2 0 2 1 0 1 1 1 2 2 0 2 2 0 0 0 0 0 1 1 0 1 1 1 0 0 1 0 0 0 0 0 1 1 0 2 0 1 0 1 1 1 1 0 1 0 1 0 0 0 2 0 0 1 1 1 0 0 0 0 0 0 0 2 0 0 2 0 0 0 0 2 0 0 0 0 0 0 0 0 1 0 0 0 1 1 2 0 0 1 0 0 0 1 2 1 1 0 0 0 0 1 1 1 0 0 2 0 2 0 2 2 2 1 1 2 1 1 2 1 1 2 0 2 0 0 0 2 0 0 0 1 0 1 1 2 0 0 1 2 0 1 1 2 0 2 0 2 1 0 0 1 1 1 1 0 1 1 2 0 1 1 1 2 0 1 2 0 0 1 1 1 0 0 0 0 0 0 0 1 1 2 2 0 1 1 0 0 0 0 2 0 0 0 1 2 0 0 0 0 0 0 0 1 1 1 1 0 2 2 2 0 0 0 0 0 1 1 1 2 1 2 0 1 1 1 1 2 1 0 0 0 0 1 0 0 0 1 1 1 1 0 2 0 1 0 2 1 0 0 1 0 0 0 2 1 2 0 0 0 0 1 0 0 0 0 1 2 1 0 0 0 1 0 0 2 1 2 1 1 1 0 0 0 1 1 1 2 0 0 0 0 1 0 1 0 1 0 1 0 0 0 0 1 0 1 2 0 1 0 1 0 1 1 0 0 2 1 0 1 0 0 2 2 0 2 2 1 0 0 1 2 0 0 1 1 0 1 0 0 1 0 2 0 1 1 2 2 1 1 0 1 1 0 2 0 0 0 2 1 0 1 0 0 0 1 0 0 2 1 1 1 1 0 1 0 1 2 0 0 1 1 0 0 0 0 0 0 0 0 0 0 0 0 1 1 1 0 0 2 0 0 0 1 0 1 0 2 0 1 0 0 0 2 1 1 0 0 0 0 0 0 0 0 0 0 1 0 1 0 2 0 2 2 2 0 0 1 1 0 1 2 2 0 0 2 0 0 0 0 2 0 0 1 1 1 0 1 2 2 0 0 1 0 1 1 0 0 0 0 2 0 1 1 1 0 1 1 1 1 0 0 0 2 1 2 0 2 0 1 0 1 0 0 2 0 2 1 1 0 0 2 0 0 0 0 0 1 0 1 0 0 0 1 0 2 1 0 0 2 2 2 0 0 0 0 1 1 1 0 1 0 1 0 1 1 0 1 2 0 0 1 0 0 0 2 1 0 2 0 0 0 0 1 0 1 1 0 1 2 0 0 2 2 1 0 0 1 1 0 0 0 0 1 1 1 1 1 0 2 0 0 0 2 1 1 1 2 0 0 0 2 0 1 1 0 0 2 2 0 1 2 0 0 1 0 1 1 0 1 1 0 0 1 0 0 1 0 0 2 0 0 0 1 2 0 2 1 0 0 0 0 0 0 0 0 0 0 1 1 1 2 2
53 0 1 1 0 0 2 1 1 1 0 0 0 0 0 0 0 2 0 0 0 2 0 0 0 1 1 1 1 1 0 0 1 0 0 0 1 0 1 0 0 1 1 1 2 1 1 0 0 0 0 0 0 1 0 1 0 1 0 2 0 1 2 1 0 0 0 1 1 0 0 0 0 2 0 2 2 0 0 0 0 2 0 1 2 0 0 1 1 2 1 1 1 0 1 0 1 0 0 1 0 2 2 2 0 0 2 1 1 1 1 2 1 1 1 1 1 1 0 2 2 1 2 1 0 0 0 1 0 1 0 0 0 0 0 0 0 0 0 0 0 2 1 0 1 1 0 0 0 0 0 0 0 0 0 0 1 0 0 0 0 1 1 1 2 2 0 1 0 1 0 2 0 0 0 0 0 0 0 0 0 2 0 0 0 0 2 2 1 0 0 2 0 1 1 1 1 2 0 0 0 1 1 0 0 1 1 2 1 0 1 0 1 0 0 2 0 0 1 0 2 0 0 1 0 2 1 1 1 1 0 1 0 0 0 0 0 2 0 0 0 1 2 1 0 2 0 0 0 0 0 0 0 0 0 0 1 1 0 0 0 0 0 0 0 0 1 0 0 0 0 1 0 1 0 0 0 2 2 2 2 2 2 0 1 0 0 1 1 2 0 1 1 2 2 1 1 0 1 2 0 0 2 0 2 0 0 2 2 0 0 1 2 1 0 0 2 0 1 1 0 1 1 0 0 0 0 1 1 2 2 1 0 1 0 0 0 0 0 1 0 1 2 1 2 2 0 0 1 2 2 0 1 0 0 1 1 2 0 1 0 1 1 0 1 1 0 2 1 1 1 1 0 0 1 1 0 1 1 0 1 0 2 1 0 0 0 0 0 0 0 0 0 0 1 1 0 1 0 0 0 0 1 1 0 1 1 1 0 2 0 1 1 1 1 0 0 0 0 0 0 2 1 1 0 2 0 0 0 0 2 0 0 0 1 1 1 1 0 0 2 0 0 1 0 0 0 0 0 0 0 0 0 2 0 0 0 2 2 1 0 1 0 0 0 2 0 2 0 1 1 1 0 2 0 0 0 1 0 0 2 0 2 1 0 0 1 0 1 0 0 2 1 0 2 0 1 1 1 1 1 1 1 1 1 2 1 1 0 0 0 1 0 1 0 1 0 1 0 2 2 0 0 0 0 0 1 0 1 1 1 0 1 1 2 0 1 0 2 2 2 1 0 2 2 0 0 2 2 0 0 0 0 1 1 1 0 1 0 0 0 0 0 1 0 0 0 1 1 0 1 0 0 0 0 0 0 1 1 2 2 0 0 1 1 0 1 0 0 0 0 0 1 0 0 1 0 0 0 0 0 2 0 2 0 2 0 2 0 1 0 0 0 0 0 0 1 0 0 0 1 0 0 1 0 0 1 1 0 0 1 0 1 1 2 0 1 0 2 2 1 2 0 2 0 2 2 0 1 1 0 1 0 1 2 0 0 2 2 0 0 0 1 2 2 2 2 2 0 0 0 1 0 0 0 1 1 1 2 1 1 1 2 0 2 2 1 1 0 0 1 2 0 0 0 0 0 0 0 0 0 0 0 0 2 2 2 2 2 0 2 2 0 2 1 1 0 0 0 0 0 0 0 0 0 1 0 0 0 0 1 1 0 1 0 1 0 0 0 1 0 1 0 0 0 1 1 1 0 1 1 1 0 0 0 1 0 0 1 0 0 0 1 0 0 0 2 0 1 1 0 0 2 1 1 0 0 0 0 0 1 1 0 0 0 1 0 2 1 2 1 1 2 1 0 0 1 1 1 0 1 2 2 0 0 1 1 0 0 1 1 1 1 1 1 0 2 0 2 0 1 1 1 2 1 0 1 0 0 2 0 2 0 1 0 1 0 1 1 0 0 1 2 0 2 2 2 0 0 0 2 0 0 2 2 0 0 0 0 0 1 0 1 0 1 1 1 0 1 0 0 0 1 1 2 2 1 0 2 2 2 0 0 0 0 0 0 1 0 1 0 1 0 1 2 0 2 1 1 0 0 2 0 1 2 0 1 2 0 0 0 1 0 0 0 0 1 1 2 0 0 2 2 2 0 0 0 1 0 1 0 2 0 0 1 2 1 0 1 1 0 0 2 1 1 1 2 0 0 0 1 1 1 1 0 0 2 2 0 2 1 1 1 0 1 1 1 0 0 0 1 0 0 0 0 1 0 1 1 1 1 1 0 1 0 1 1 0 0 0 0 0 0 0 0 0 1 1 1 0 2 1
54 0 0 1 0 0 0 1 2 0 0 2 1 1 1 0 0 2 0 0 0 2 0 0 0 0 0 1 2 0 1 1 2 2 2 0 2 1 0 1 1 1 1 0 1 0 1 0 0 1 1 1 1 1 0 0 0 1 1 0 0 0 1 1 0 0 0 0 1 0 0 0 1 2 1 2 1 2 2 0 2 2 1 0 1 0 0 0 0 1 0 0 0 0 0 0 0 1 1 2 1 1 1 1 1 1 2 0 0 2 0 0 0 2 0 0 2 0 0 1 1 0 2 2 0 1 0 1 1 0 0 0 0 0 0 0 0 0 0 1 2 1 0 0 1 1 0 0 0 0 0 0 0 1 0 0 0 1 0 0 1 1 1 1 1 1 0 1 1 1 0 0 1 1 0 1 0 2 0 2 2 2 0 0 1 1 0 0 0 0 0 1 1 0 0 1 1 1 0 0 0 1 1 0 1 0 1 0 1 0 0 0 0 0 0 2 0 0 0 0 2 1 0 2 1 1 2 0 0 0 0 0 0 0 0 0 0 2 0 0 0 0 2 0 1 2 1 0 0 0 0 0 0 1 0 0 0 1 0 0 0 0 0 0 0 0 0 0 2 1 1 0 0 1 0 0 0 2 2 0 0 1 1 1 0 1 0 1 1 1 1 0 0 2 1 0 1 0 0 0 0 0 2 0 2 0 1 2 1 0 1 1 2 1 0 0 1 0 0 0 0 2 1 0 1 0 0 0 1 0 2 2 0 2 0 0 0 1 0 0 0 1 2 2 0 0 2 0 1 2 2 0 2 1 0 0 1 2 0 1 0 1 1 0 1 0 0 1 1 1 1 1 2 2 0 0 0 1 0 0 0 0 1 1 0 1 0 0 0 0 0 1 1 0 1 1 1 1 1 1 1 1 1 0 0 0 1 1 0 2 0 1 2 2 0 2 0 0 0 0 0 1 0 1 0 1 0 0 0 1 1 1 1 1 0 1 0 1 0 1 1 0 0 0 0 1 1 0 1 0 0 0 1 2 2 2 0 1 0 1 2 0 0 2 0 0 0 1 0 0 1 1 0 2 1 0 1 2 1 0 0 0 1 0 1 0 1 0 1 0 0 2 0 1 1 0 1 0 1 1 0 2 1 1 1 1 2 0 0 0 0 1 0 1 1 0 0 2 0 2 2 0 2 0 1 2 0 0 0 2 0 0 0 0 1 0 0 1 1 0 0 0 0 1 1 1 0 2 2 0 0 0 0 2 2 0 0 1 0 2 1 0 2 2 1 1 0 1 0 0 0 1 0 0 0 0 0 0 0 2 1 0 1 1 1 1 1 0 1 0 0 0 0 0 0 0 0 1 1 0 1 1 0 2 0 2 0 1 0 1 0 0 0 1 2 0 0 0 0 2 0 1 0 0 0 1 1 2 0 0 2 0 1 0 2 0 2 2 1 1 0 0 0 0 2 1 1 0 0 0 0 1 0 1 1 0 0 2 1 0 0 0 2 1 1 2 0 1 1 0 1 1 0 0 0 1 1 0 0 0 1 0 2 1 2 2 2 1 0 0 2 1 0 0 0 0 0 0 0 1 0 1 0 0 0 0 2 2 2 0 0 0 0 1 1 0 0 1 1 0 0 0 0 0 0 0 0 2 1 1 1 1 0 0 0 0 1 0 0 2 0 2 0 0 0 1 1 1 0 0 0 0 0 1 1 0 0 0 1 0 0 0 2 1 0 0 2 1 0 2 0 0 1 1 1 1 0 0 1 1 0 0 1 0 1 1 1 1 0 1 0 1 2 1 0 1 0 0 0 2 2 2 0 0 0 0 0 0 0 1 0 0 1 1 0 0 1 1 2 0 1 1 2 2 2 0 1 0 0 2 1 2 1 1 0 2 0 0 1 0 0 0 0 0 0 0 0 0 0 0 1 0 0 2 1 0 0 0 0 0 1 0 0 0 0 0 1 0 1 0 0 0 1 0 1 2 0 0 1 2 2 0 0 0 0 2 2 1 0 0 1 1 0 1 1 0 2 2 0 0 0 2 1 1 2 0 0 1 1 2 1 1 0 0 0 1 2 1 2 0 0 2 2 1 1 0 1 1 1 0 0 2 0 1 0 0 0 0 2 1 0 0 2 2 2 1 0 0 0 0 2 0 2 0 0 0 0 0 0 0 1 1 1 0 1 1 1 0 1 2 0 0 0 0 0 0 0 0 2 1 1 1 1 1 0 0 1 1 1 0 1 0 0 0 0 0 0 0 0 1 2 2
55 0 0 2 0 1 2 2 2 0 0 0 0 0 0 0 0 0 1 1 1 1 0 0 0 1 1 2 2 0 2 0 1 1 2 2 2 1 0 0 0 1 1 1 2 1 2 0 0 1 1 1 0 1 0 1 0 0 0 0 1 0 1 0 1 1 1 2 0 0 0 0 2 1 1 1 1 2 2 0 2 2 0 1 2 0 0 0 0 2 0 0 1 0 0 0 0 0 0 1 0 2 0 0 1 1 2 0 1 1 0 2 0 1 0 0 1 0 1 1 1 0 1 0 0 1 0 1 1 0 1 1 0 0 0 0 0 0 2 0 1 1 1 0 0 1 0 0 0 0 0 0 0 0 0 0 0 2 0 1 0 0 2 0 0 1 1 1 1 1 1 1 0 0 0 0 0 0 0 0 0 0 0 0 0 0 0 1 1 1 1 2 0 2 2 2 1 1 0 0 0 0 1 0 1 0 1 1 0 1 1 0 2 0 0 2 1 0 0 1 1 0 0 2 0 1 1 1 0 0 0 0 0 1 1 1 0 2 0 0 0 0 2 0 0 2 0 0 0 0 0 0 0 0 0 0 1 1 0 1 1 1 0 0 0 0 2 0 0 0 0 0 1 0 0 0 0 1 1 1 1 1 0 0 0 0 0 0 0 2 0 0 2 2 2 0 2 0 0 2 0 0 1 1 1 0 0 2 1 0 1 2 0 1 1 1 2 1 0 0 0 2 1 0 1 0 0 0 1 0 2 2 1 1 0 0 0 0 0 0 1 1 1 1 0 0 1 0 0 1 1 0 1 0 1 1 1 2 1 1 0 1 1 0 1 0 2 2 1 1 1 1 0 0 0 0 0 2 1 0 0 1 1 1 0 1 0 0 0 0 0 1 1 0 1 1 1 0 1 1 1 1 1 1 1 0 0 1 1 2 1 1 1 1 1 0 0 0 0 0 0 2 0 1 0 1 0 0 0 1 1 1 0 0 0 0 0 0 0 1 2 1 0 1 0 0 0 0 1 0 0 0 1 2 1 1 0 1 0 1 2 0 0 0 0 1 1 2 0 0 1 0 1 1 0 0 0 1 2 0 1 0 1 0 2 0 0 1 1 0 0 2 1 1 0 0 0 0 0 1 1 1 1 1 2 1 1 0 0 0 0 1 0 1 0 1 0 2 0 2 2 1 2 1 0 2 0 1 1 1 1 1 1 0 0 0 1 0 0 1 0 1 0 1 0 0 0 1 1 1 0 0 0 1 2 0 0 0 1 0 0 1 0 1 0 0 0 0 0 0 0 0 0 0 0 0 0 0 0 2 1 0 0 2 2 0 2 0 1 1 0 0 0 0 2 0 0 2 2 0 2 1 0 1 0 2 0 0 0 0 1 1 1 1 0 1 0 0 0 0 0 0 0 0 0 1 1 1 0 0 0 0 1 0 1 0 2 0 1 1 0 0 0 1 1 0 1 0 1 1 0 1 0 0 2 0 0 1 1 0 0 0 1 1 1 1 1 0 1 0 1 0 0 0 0 2 2 1 1 1 0 0 2 1 2 2 1 1 0 0 0 2 0 1 1 0 0 0 0 2 1 1 0 1 0 1 1 1 2 1 1 1 0 1 0 0 0 1 1 0 0 0 1 0 0 1 0 1 1 1 2 2 0 0 0 1 1 0 0 1 0 1 0 0 0 0 0 0 0 0 0 0 0 0 0 0 0 0 1 0 0 0 2 1 0 1 1 0 1 1 1 0 2 2 2 0 0 0 1 1 1 1 2 0 2 1 0 2 1 2 1 1 2 1 1 0 0 1 1 1 1 1 0 0 2 0 2 0 0 2 1 1 2 0 1 0 2 1 2 0 1 1 0 2 2 0 1 0 0 1 1 1 1 0 0 2 0 0 1 1 1 0 2 0 2 2 2 0 0 0 2 1 0 2 1 1 0 0 0 0 2 0 0 0 0 1 1 0 2 0 0 0 0 0 0 1 0 2 2 2 1 1 0 0 0 0 0 2 0 2 0 1 0 2 2 0 2 2 0 0 0 1 1 0 2 0 0 2 0 0 0 0 1 1 2 2 1 1 2 0 0 2 2 0 0 0 0 2 1 0 0 2 0 1 0 0 0 0 0 1 0 0 2 0 0 0 1 1 1 0 2 0 1 0 1 0 1 2 0 1 1 0 0 0 2 2 2 0 1 0 0 0 0 1 1 1 0 0 2 1 1 0 0 0 0 0 0 0 0 0 0 0 1 0 0 1 0 0 0 1 1 0
56 0 0 2 0 0 1 1 1 1 1 0 0 1 0 0 0 2 0 0 0 1 1 0 0 0 0 2 2 1 2 0 1 2 1 1 1 1 1 0 0 1 0 0 2 1 0 0 0 0 0 2 1 1 0 0 0 1 0 0 1 0 2 2 0 0 1 1 2 0 0 2 1 2 1 2 1 1 1 0 1 2 0 1 2 0 0 0 0 2 0 0 0 0 0 0 1 1 1 2 1 2 1 1 0 0 2 1 2 0 0 1 0 1 0 0 1 0 2 0 0 0 2 0 0 1 0 1 1 0 0 0 0 0 1 0 0 0 0 2 0 2 0 0 0 0 0 0 0 0 0 0 0 1 0 0 0 1 0 0 0 0 1 1 2 1 1 0 0 1 0 1 1 1 0 0 0 1 0 1 1 2 0 0 0 0 1 1 0 0 0 1 1 1 1 2 1 2 0 0 0 0 0 1 1 0 1 0 1 0 0 0 2 0 0 2 1 1 1 2 0 0 1 2 0 0 0 0 0 0 0 0 1 2 1 1 0 2 0 0 0 0 1 0 0 2 1 0 1 1 1 1 0 0 0 0 0 0 0 0 0 0 0 0 0 0 1 0 1 1 1 0 0 2 0 0 1 2 2 1 1 2 0 0 0 0 0 1 1 2 0 1 1 2 2 0 2 0 0 1 0 0 1 0 1 0 2 2 1 0 0 0 2 2 2 0 2 0 2 2 1 0 2 1 0 0 0 0 1 1 2 1 1 0 0 1 1 1 0 1 0 0 2 1 0 0 1 2 2 2 0 0 2 0 2 0 1 2 0 0 0 0 2 0 2 0 2 1 1 1 1 1 1 1 0 0 0 1 1 0 1 0 0 0 0 1 0 1 1 0 0 0 0 0 1 1 0 0 1 1 1 1 1 1 0 1 1 0 0 2 0 0 0 0 2 0 0 1 0 0 0 1 0 0 0 1 1 0 0 1 1 1 0 0 1 1 1 0 0 0 1 0 0 0 1 1 0 1 2 1 1 0 1 1 2 1 1 0 0 0 2 0 0 0 0 1 0 2 0 0 0 0 1 2 0 0 0 1 0 0 2 0 2 2 2 2 0 0 0 0 1 1 0 1 2 0 0 1 1 1 1 1 1 1 1 1 2 0 0 0 0 0 0 0 1 1 0 2 0 0 0 2 2 1 1 2 0 1 0 2 0 1 0 0 0 0 1 0 1 1 0 2 0 0 0 0 0 2 2 0 0 0 0 1 2 0 0 0 0 0 0 0 0 0 0 0 1 1 0 0 1 2 1 0 0 0 1 0 2 0 2 0 2 2 0 2 2 0 0 0 0 0 0 0 1 0 1 1 1 0 1 1 1 1 0 2 1 1 0 2 0 0 0 1 0 1 0 0 0 0 1 0 0 0 1 0 2 0 0 0 0 0 0 0 1 1 1 0 2 2 1 1 0 2 0 1 1 0 2 1 0 2 0 2 2 0 1 2 1 0 0 0 0 0 0 1 1 2 0 0 1 0 1 0 1 1 2 1 2 1 0 1 2 0 2 2 0 0 2 2 2 0 0 1 1 1 0 0 0 0 0 0 0 1 1 1 1 2 1 1 0 0 0 1 1 0 0 1 1 0 0 0 0 0 2 0 0 1 0 0 1 1 0 0 0 0 2 0 1 1 0 1 0 0 0 1 1 1 0 1 1 1 0 0 0 0 0 0 1 1 0 1 2 1 0 1 2 1 0 2 0 0 2 0 0 0 1 0 1 1 1 1 1 0 0 1 1 2 1 2 0 1 2 1 1 0 0 0 0 0 0 2 0 0 2 0 0 0 0 2 0 0 1 0 0 1 1 1 2 0 1 1 0 1 1 0 1 0 0 2 1 2 0 1 0 0 0 0 2 1 2 0 2 1 2 1 2 1 0 0 2 0 0 2 2 0 0 0 0 0 1 0 0 0 0 1 1 0 1 0 0 0 1 1 2 2 0 1 1 2 2 0 0 1 0 1 1 0 0 1 1 1 0 1 1 0 2 1 0 0 0 1 0 1 2 1 0 0 1 1 1 0 0 0 1 1 2 2 1 1 0 2 2 1 0 1 1 1 0 0 0 2 0 1 0 0 0 1 1 0 0 0 1 0 2 0 1 1 1 0 1 0 0 0 1 1 1 2 0 2 1 1 1 0 2 1 1 0 0 1 1 0 0 0 0 2 0 0 1 0 0 0 0 1 1 1 1 1 0 1 0 1 1 1 1 0 1 1 2 0 1 1
57 0 0 2 0 0 1 2 0 2 0 0 0 0 0 0 0 1 2 1 1 1 0 0 0 0 0 1 1 0 1 0 0 0 1 0 1 2 0 2 2 0 1 1 1 1 1 0 0 0 0 0 0 0 1 0 0 0 0 0 2 0 1 0 0 0 0 2 1 1 1 2 2 2 2 2 2 1 1 0 1 1 0 1 2 0 0 0 0 2 0 0 1 1 0 0 2 1 1 1 1 2 1 1 1 1 2 0 0 2 1 2 0 2 0 0 2 0 1 1 1 0 2 0 0 0 0 0 0 0 1 1 0 1 0 0 0 0 0 0 0 2 0 0 2 0 0 0 0 1 0 0 0 0 0 0 0 1 0 0 0 0 1 0 0 2 2 0 0 2 0 2 0 0 0 0 0 0 0 1 0 0 0 1 1 1 1 2 1 0 0 2 0 2 2 0 1 1 0 0 0 0 0 0 0 0 1 0 0 1 2 0 0 0 0 2 0 1 0 0 2 2 0 2 0 0 0 0 0 0 1 0 1 1 0 0 0 2 0 0 0 0 2 0 0 1 0 0 0 0 0 0 0 0 2 0 0 1 1 0 0 0 0 0 0 0 0 1 1 0 0 1 0 2 0 1 0 0 0 0 1 1 0 0 0 1 0 2 0 2 0 0 2 2 2 0 1 0 0 1 0 0 1 0 1 0 0 1 0 0 0 1 2 1 1 0 2 0 0 0 1 0 1 1 1 0 0 0 0 0 0 2 0 2 0 0 0 2 0 1 0 1 2 1 1 1 1 0 0 1 0 1 2 0 1 0 1 1 0 2 0 2 0 0 0 0 0 2 2 0 2 2 1 1 0 0 0 2 1 0 0 1 1 1 2 0 0 0 0 0 0 1 1 0 2 0 0 1 0 0 0 0 2 0 0 0 1 0 0 1 0 1 1 1 0 0 1 0 0 0 0 1 1 0 0 2 0 0 0 0 2 1 0 1 1 0 1 1 1 1 1 0 0 0 0 0 0 0 1 0 0 0 1 2 2 1 1 1 2 0 1 1 0 2 0 0 0 1 0 1 2 2 0 2 2 0 2 2 2 1 1 0 1 1 2 2 0 1 1 2 2 2 0 2 1 0 1 0 0 0 1 1 2 0 2 1 2 0 0 0 0 2 1 1 1 0 0 2 0 1 1 1 1 1 0 1 1 0 0 2 0 1 0 0 0 0 1 1 2 2 0 0 0 1 1 0 0 0 0 2 0 2 0 2 2 0 0 0 1 1 0 1 0 0 0 0 0 0 0 0 2 2 0 0 0 0 0 1 2 1 2 0 1 1 0 1 0 1 0 0 0 0 0 0 1 0 2 0 0 0 0 2 1 2 0 2 2 1 0 0 0 0 0 1 0 0 0 0 0 0 0 0 0 0 0 1 1 0 0 0 1 0 1 0 2 1 2 0 2 1 0 0 0 1 1 1 2 0 0 0 0 2 0 0 1 0 0 2 2 1 1 0 1 0 0 1 1 1 0 0 0 1 0 0 0 2 2 1 2 1 0 0 2 0 1 2 1 0 1 1 2 1 0 1 1 0 0 1 0 2 2 0 0 2 0 2 2 2 2 0 0 0 0 2 0 0 0 1 1 1 0 0 0 0 0 0 0 1 1 1 1 2 1 0 0 1 2 0 0 1 0 1 0 0 1 0 1 1 0 0 0 1 0 0 0 0 0 0 2 0 0 0 2 1 0 1 1 0 0 1 1 0 2 0 0 0 0 0 0 0 1 1 2 0 1 0 0 1 0 2 0 2 2 2 0 0 1 1 0 0 1 1 1 0 1 0 0 1 0 2 0 0 1 0 1 0 1 1 0 0 0 0 0 1 1 0 0 0 0 2 0 1 0 0 0 1 0 2 2 0 1 0 0 0 0 0 0 0 0 0 2 1 0 0 0 0 1 0 0 0 1 0 0 0 1 0 1 0 0 0 0 0 1 0 1 2 0 0 2 2 2 0 1 0 0 1 0 2 1 0 1 1 1 2 1 0 2 2 0 0 0 1 0 1 2 1 0 0 0 0 0 0 0 0 0 0 2 1 1 0 0 1 1 0 0 2 0 2 1 1 0 1 0 0 2 1 0 0 0 1 0 0 0 0 0 1 1 0 1 0 2 0 0 2 1 0 2 1 0 0 1 1 0 0 1 1 0 0 0 1 1 0 0 0 0 1 0 0 0 0 0 0 0 0 0 0 0 1 1 0 1 0 1 0 0 0 1 0 0 0 0 0
58 0 1 1 1 0 1 2 1 1 0 0 1 1 1 0 0 2 0 0 1 1 0 2 0 0 0 2 2 0 2 1 1 2 1 1 1 2 0 1 1 1 1 1 2 1 0 0 0 0 0 0 0 0 1 0 0 0 0 0 1 0 2 2 0 0 0 0 1 1 1 1 1 2 1 2 2 1 1 0 1 1 0 1 2 0 0 1 1 2 1 1 1 0 0 0 0 0 0 2 0 2 2 2 0 0 2 0 0 2 1 1 0 2 0 0 2 0 1 1 1 0 2 0 0 0 0 1 0 1 0 0 0 0 1 0 0 0 0 0 0 2 1 0 0 0 0 0 0 0 0 0 0 0 0 0 1 1 0 0 0 1 1 1 0 2 1 2 1 1 0 1 0 2 0 0 0 0 0 0 0 0 1 0 2 1 1 1 1 0 0 2 0 0 0 0 1 2 0 0 0 1 0 0 1 0 1 1 0 0 1 0 1 0 0 2 1 0 1 2 0 0 0 1 1 0 2 0 0 1 1 0 0 0 0 0 0 2 0 0 0 0 2 0 0 1 0 0 0 0 0 0 0 0 0 0 0 2 0 0 0 0 0 0 0 0 0 1 1 0 0 1 0 0 0 0 0 1 1 0 0 1 1 1 0 1 1 1 2 2 0 1 2 2 2 0 1 2 0 1 0 1 0 0 0 0 1 2 0 0 0 2 2 2 2 0 1 0 0 0 0 2 2 1 2 0 0 0 1 2 2 0 2 1 0 0 0 2 1 1 0 1 2 1 1 1 0 0 0 0 2 0 2 0 2 0 1 1 0 0 1 1 1 0 1 1 0 0 2 0 2 2 1 1 0 0 0 1 0 0 0 0 0 0 0 0 0 0 0 0 0 1 1 0 0 2 0 1 1 1 1 1 0 2 1 0 0 1 0 2 0 1 1 1 1 0 0 1 0 1 1 1 1 1 0 1 1 0 0 0 0 0 0 0 0 0 0 1 0 0 1 0 0 1 0 2 0 0 0 0 0 1 1 2 1 0 1 1 1 1 1 1 0 1 0 1 0 2 0 0 0 0 2 1 2 2 1 1 2 0 1 0 1 0 1 0 1 0 0 0 0 1 0 1 1 0 1 1 2 0 0 2 1 1 1 0 1 0 0 0 0 1 0 0 1 0 0 1 1 1 1 1 2 0 0 2 0 0 1 1 1 0 0 0 0 0 0 1 2 1 0 2 0 0 0 0 0 2 2 1 0 0 0 2 1 1 0 0 0 2 1 0 1 2 1 1 0 2 1 0 0 0 0 0 0 1 1 1 1 2 2 0 0 1 1 0 1 0 1 0 1 0 0 0 0 0 0 0 0 0 0 2 0 0 2 2 0 1 0 0 0 0 0 0 2 0 0 0 1 0 2 0 0 1 1 0 2 2 0 0 1 0 1 0 2 0 2 0 2 2 1 2 0 0 2 1 2 2 1 1 1 1 0 1 2 0 0 1 1 0 0 0 1 1 1 1 1 0 1 0 1 0 1 0 0 2 1 1 0 0 0 0 1 0 1 1 0 0 1 1 1 1 1 1 0 1 0 0 0 1 0 1 0 2 0 2 1 2 2 0 1 0 0 2 0 0 0 1 1 0 0 0 1 0 1 1 0 0 0 0 1 1 1 0 0 1 2 0 0 1 0 1 1 2 2 0 2 0 0 0 0 0 0 0 0 0 1 0 1 0 0 0 2 2 0 0 2 0 0 2 0 0 2 0 0 0 1 0 1 1 2 2 0 0 1 0 1 1 1 2 0 1 2 2 0 1 1 0 0 0 1 1 1 0 0 1 1 0 0 2 0 0 1 1 1 0 2 0 2 0 2 2 0 2 2 0 1 0 0 2 1 2 1 1 1 1 0 1 1 0 1 0 1 0 1 0 0 1 1 0 2 0 0 1 1 0 1 0 0 0 1 0 0 1 1 1 2 0 0 0 0 0 1 0 1 1 0 1 2 2 2 0 0 1 0 1 1 2 0 1 1 1 0 1 2 1 2 2 0 0 0 2 0 1 2 1 0 0 1 1 1 0 1 0 0 1 2 1 1 1 0 1 2 1 0 1 1 2 0 0 0 2 0 2 0 0 0 2 2 0 0 0 2 1 2 1 0 1 0 0 2 0 1 0 2 0 2 2 1 0 1 1 0 1 0 1 0 0 1 1 0 0 0 0 0 0 0 1 1 1 1 1 0 1 0 0 0 0 0 0 0 0 0 0 0 0 0 0 0 0 2 1
59 0 0 2 0 0 1 2 0 2 0 0 0 0 0 0 0 1 0 0 0 2 1 0 0 0 0 2 2 2 1 1 1 1 0 0 1 2 0 0 0 1 1 1 1 1 1 0 0 0 0 0 0 1 0 2 1 0 0 0 1 1 0 0 0 0 0 2 1 0 0 1 2 2 2 2 2 1 1 0 1 2 0 1 2 0 0 0 0 1 0 0 1 1 0 0 0 2 1 2 0 0 1 1 1 1 2 0 2 0 0 1 1 1 1 1 1 0 1 1 1 0 1 0 1 0 0 1 1 0 0 0 0 1 1 0 0 0 1 0 1 0 0 0 0 1 0 0 0 1 0 0 0 0 0 0 0 1 0 1 0 0 0 2 1 2 0 1 1 2 1 2 1 2 0 0 0 0 0 0 0 0 0 2 2 2 2 2 0 0 1 2 0 2 2 2 1 2 0 1 0 1 0 1 0 0 2 0 1 1 1 0 0 0 0 2 0 0 1 1 1 0 1 1 0 1 1 0 0 0 1 1 0 0 0 0 0 2 0 0 0 0 2 1 0 2 0 0 0 0 0 0 0 1 0 0 2 2 1 2 1 2 0 0 0 0 0 0 2 0 0 1 0 1 0 0 0 1 1 1 1 2 2 0 1 0 1 2 1 2 0 1 1 1 2 0 2 1 1 2 1 0 0 0 0 0 1 2 0 0 0 1 1 2 2 0 1 0 1 1 1 0 2 1 0 0 0 0 1 1 2 0 1 1 0 0 0 2 0 0 0 0 2 2 0 0 2 0 2 0 0 0 1 0 1 1 0 2 0 0 0 1 1 0 1 0 1 2 1 1 1 1 0 0 1 1 0 1 1 0 0 2 1 1 0 0 0 0 0 0 0 0 0 0 2 0 0 0 1 1 1 1 1 1 1 0 1 0 0 2 0 0 2 2 0 1 0 0 1 0 1 1 0 0 1 2 0 0 0 1 1 1 0 1 1 0 0 0 0 1 2 0 0 0 1 2 0 0 2 0 0 1 1 1 2 1 1 2 0 2 0 2 0 1 0 1 0 1 0 0 2 1 1 1 2 2 0 1 2 0 1 0 1 0 1 0 1 2 0 2 1 2 0 1 0 0 1 1 1 1 0 2 1 1 1 1 1 2 0 0 0 2 1 0 0 2 2 2 0 1 1 1 2 1 0 1 1 0 1 1 1 0 2 1 1 0 0 0 0 0 0 2 0 1 1 1 0 2 2 0 0 0 0 1 2 0 0 0 2 0 0 2 1 1 1 1 0 2 0 0 1 1 0 0 0 0 0 1 2 1 2 0 0 0 0 0 0 1 0 0 1 1 2 0 0 2 0 0 0 0 0 1 0 1 0 2 0 1 0 2 0 0 1 1 0 1 0 0 0 0 1 0 0 0 0 1 2 1 0 0 1 0 0 0 2 1 2 0 2 1 0 1 0 0 2 0 2 0 2 2 1 1 0 0 1 0 0 2 2 0 0 0 0 2 2 2 1 1 1 0 1 0 2 0 0 2 1 1 0 0 0 0 1 1 1 2 1 1 0 1 1 0 0 1 1 0 0 0 0 2 1 2 0 1 1 2 2 2 0 0 1 1 0 2 1 0 0 1 1 0 0 0 1 0 0 1 0 0 0 0 1 1 0 1 0 1 0 0 0 1 1 0 0 0 0 0 0 0 0 0 0 0 0 0 0 2 1 0 0 0 0 0 2 1 0 1 1 2 0 2 0 0 1 0 0 1 0 0 1 1 1 1 0 0 0 1 0 1 0 2 0 2 2 2 1 1 0 0 0 1 0 0 0 0 0 0 0 1 1 2 0 0 2 0 2 0 2 0 0 0 0 0 0 1 2 0 2 0 0 1 0 1 1 0 0 2 0 1 1 0 0 1 0 0 0 0 0 1 0 1 1 0 0 2 2 0 0 0 0 0 1 0 1 0 1 0 0 1 1 0 1 1 1 1 2 2 0 0 2 2 2 0 0 0 0 1 1 0 0 2 0 2 1 2 2 1 2 2 0 0 0 0 0 2 2 1 1 1 0 0 1 2 1 1 2 2 0 1 2 1 0 2 1 1 0 0 1 2 0 0 0 2 0 1 0 1 1 2 2 0 0 0 2 1 1 2 1 1 1 0 2 0 1 1 1 0 1 2 0 1 2 0 0 0 0 0 0 0 1 2 1 0 0 0 0 2 0 0 1 0 0 0 0 1 0 0 2 1 0 1 0 1 1 0 0 0 0 0 0 0 2 1
60 0 2 1 0 0 1 2 1 1 0 0 0 0 0 0 0 1 2 1 1 2 0 0 0 0 0 1 1 1 1 1 1 1 1 0 1 1 0 1 0 1 0 0 1 0 0 0 0 0 0 0 1 2 0 0 0 0 0 0 1 0 2 1 1 1 1 0 1 0 0 0 0 2 0 2 2 2 2 0 2 2 0 1 2 0 0 0 0 1 0 0 1 0 0 0 0 2 2 2 2 2 1 1 0 0 2 0 0 2 2 2 2 2 2 2 2 0 0 2 2 0 2 1 0 0 0 2 1 1 0 0 1 1 0 0 0 0 0 1 1 1 0 0 0 1 0 0 0 0 0 0 0 0 0 0 1 0 0 0 1 1 1 1 1 2 0 0 0 1 0 0 1 1 0 0 1 1 1 0 0 2 0 1 1 1 1 0 0 0 0 0 0 2 2 2 2 1 0 0 0 1 0 0 0 2 2 0 0 0 1 0 1 0 0 2 1 0 0 0 2 0 0 2 0 0 0 0 0 0 0 0 0 0 0 0 0 2 0 0 0 0 2 1 0 2 0 0 0 0 0 0 0 0 1 0 0 2 0 1 1 1 0 0 0 0 0 1 2 2 0 1 0 0 0 0 1 2 2 1 1 1 1 1 0 1 1 2 0 2 0 0 1 2 2 0 1 1 0 1 0 0 1 0 1 1 1 1 1 0 0 1 1 1 1 0 1 0 0 0 0 1 1 0 0 0 1 0 1 1 1 1 2 2 0 0 0 1 0 2 1 1 2 2 0 0 1 0 0 1 2 0 1 1 0 1 1 0 0 1 1 2 1 0 1 1 0 1 2 0 2 2 1 1 1 1 0 1 0 0 2 0 0 0 1 0 0 0 0 1 0 1 0 1 1 1 0 1 1 1 0 1 0 1 0 0 0 1 1 1 1 1 1 1 1 0 0 0 0 0 0 2 1 1 0 2 0 0 0 1 0 1 0 0 1 1 1 0 0 0 0 0 0 1 0 1 0 0 1 0 0 0 2 2 2 2 0 2 2 2 1 1 0 0 0 2 1 2 0 1 1 1 1 2 1 0 1 2 2 0 1 0 2 1 1 1 1 0 1 0 0 1 0 1 1 0 0 0 2 0 0 2 1 1 1 1 1 0 0 0 0 1 0 0 1 1 0 2 0 1 1 0 2 1 1 2 0 1 0 2 1 1 1 1 0 0 1 0 0 0 0 0 0 1 1 0 0 1 1 1 0 0 0 2 1 1 0 0 0 1 0 0 0 1 0 0 0 2 1 0 1 1 0 0 0 0 0 2 2 2 2 0 2 2 0 2 2 0 1 0 0 0 0 1 1 0 1 0 0 0 0 1 0 1 1 2 0 0 0 0 1 0 0 1 0 1 1 0 0 0 0 0 0 2 2 0 0 2 0 0 0 0 0 0 1 2 2 0 2 2 1 1 0 0 2 0 1 1 1 1 1 1 0 1 0 0 0 1 1 0 0 0 0 0 0 1 0 1 1 0 2 0 1 0 0 2 1 1 0 0 0 1 1 1 1 1 1 1 0 1 1 0 0 0 0 0 1 1 0 2 1 1 0 0 2 2 1 2 2 0 1 1 0 0 0 1 0 2 0 0 2 0 1 0 0 0 0 1 1 1 0 0 0 0 0 0 1 0 0 0 0 0 0 0 0 1 1 0 0 1 1 1 0 0 0 0 0 0 0 0 0 0 2 2 0 0 2 0 0 1 0 1 2 1 1 0 0 0 0 0 0 0 1 0 0 2 0 1 0 2 1 2 2 1 0 0 0 1 1 0 0 0 0 0 2 0 0 0 1 2 0 0 1 0 1 1 1 0 2 1 1 2 1 2 1 0 0 0 0 2 0 0 2 0 0 2 0 1 2 1 1 1 0 0 0 0 0 0 0 0 2 0 0 2 2 0 0 0 1 1 1 0 1 0 1 1 1 0 0 0 0 0 1 0 1 1 0 0 1 2 2 0 0 0 0 0 0 2 0 0 0 0 2 1 1 0 2 2 0 1 0 1 0 1 2 1 1 0 0 1 1 1 0 0 1 0 1 1 2 0 1 1 2 0 0 1 0 1 1 0 0 2 0 1 0 0 0 0 1 1 0 0 1 1 1 2 0 1 0 1 1 1 0 2 1 0 2 1 0 0 2 0 0 0 0 0 1 0 0 1 1 0 0 0 0 0 0 0 1 0 0 0 1 2 1 2 2 0 0 0 0 0 0 1 1 0 0 0 0 1 2 2
61 0 1 2 0 0 0 2 1 2 0 0 0 0 0 0 0 2 0 1 1 2 1 0 0 0 0 1 2 1 1 1 0 1 1 0 1 2 0 2 2 0 0 0 2 0 0 0 0 0 0 0 0 0 0 0 0 0 1 0 0 1 1 1 0 0 0 0 1 1 1 1 1 2 1 2 2 1 1 0 1 1 0 1 1 0 0 0 0 2 0 0 1 0 1 0 1 2 2 2 2 2 0 0 1 0 2 1 1 1 1 2 0 0 0 1 0 0 1 1 1 0 1 1 0 0 0 2 2 0 0 0 0 2 1 1 1 0 0 0 0 2 0 0 1 1 1 0 0 0 0 0 0 0 0 0 0 1 0 0 1 2 0 2 1 2 1 0 1 2 0 2 0 2 0 0 0 1 0 1 1 1 1 0 2 1 1 1 1 0 0 2 1 0 0 1 1 2 0 0 0 0 0 0 2 0 0 0 2 0 0 0 2 0 0 2 1 1 2 0 2 1 0 2 0 1 1 1 1 1 1 0 1 1 0 0 0 2 0 0 0 1 2 0 0 2 0 0 1 1 1 1 0 0 0 0 0 2 1 1 1 1 0 0 1 0 0 1 1 0 1 1 0 0 0 0 0 1 1 0 0 0 1 1 0 1 0 2 0 2 0 1 0 2 1 0 2 2 1 1 1 0 2 0 2 0 0 1 1 0 0 2 1 1 1 0 1 0 1 1 0 0 0 0 1 0 0 1 1 1 1 2 1 2 0 0 1 1 1 1 0 1 2 1 1 1 1 0 1 0 0 0 0 0 0 2 0 0 0 0 1 1 1 1 1 0 0 2 2 0 2 2 0 0 0 0 0 0 0 1 1 0 0 1 1 0 0 0 0 0 0 1 0 0 1 1 1 1 1 1 0 1 1 1 0 1 0 1 0 2 0 1 1 1 1 0 1 0 0 0 0 2 0 0 1 2 0 0 0 0 1 1 0 0 1 1 0 2 0 0 2 0 0 0 0 2 1 0 1 0 0 0 1 2 1 0 0 0 0 0 2 1 0 0 0 1 0 2 0 1 0 0 1 2 1 1 0 0 2 0 1 0 2 0 1 0 1 1 0 0 0 2 0 1 0 0 0 1 2 0 0 2 2 0 2 0 2 1 0 0 0 2 0 0 1 0 0 2 0 1 1 1 2 0 0 1 1 1 0 2 1 1 1 0 1 0 0 0 1 2 0 0 0 1 1 0 0 2 2 1 1 1 0 2 1 1 1 0 0 1 1 0 0 0 0 0 0 1 0 0 0 0 0 0 0 0 0 1 2 1 2 0 0 0 0 0 0 0 2 1 1 0 0 0 0 0 0 0 0 0 0 1 0 2 0 2 0 1 0 0 1 0 0 1 0 0 1 0 0 0 0 0 0 0 1 0 2 1 0 0 1 0 0 0 0 0 2 0 2 2 0 1 0 0 2 1 2 0 0 0 0 2 0 1 2 0 0 2 2 0 0 0 0 1 0 1 1 0 0 1 0 1 0 0 2 2 2 0 1 0 1 1 2 0 1 1 2 0 1 1 2 0 0 1 1 0 0 0 0 1 0 1 0 1 0 1 1 1 1 0 2 2 0 1 1 1 0 0 0 0 0 0 0 0 1 1 0 2 2 1 1 1 1 0 0 2 2 0 0 2 2 0 0 0 0 1 1 1 0 0 0 0 0 0 0 1 1 2 2 2 2 1 1 1 0 0 2 0 0 2 0 1 0 1 1 0 1 0 0 0 1 2 0 0 0 2 0 2 0 2 0 2 2 2 0 0 1 0 0 0 0 2 0 1 1 0 0 0 0 2 1 1 2 0 1 0 0 1 1 0 1 1 2 2 2 0 0 0 0 1 0 0 0 0 0 0 0 0 1 1 1 0 0 0 0 0 0 0 0 0 2 0 0 2 2 0 0 0 1 1 1 0 0 0 0 1 1 0 1 0 1 1 0 1 1 1 0 1 2 2 2 0 0 0 0 0 0 2 1 0 1 1 0 2 2 0 2 2 0 1 0 0 0 2 2 0 1 0 0 1 0 1 1 1 2 2 0 1 2 2 0 2 2 0 0 1 1 1 0 0 0 2 0 2 0 0 0 1 1 0 0 0 1 0 0 2 1 0 1 0 2 0 1 0 1 0 1 2 1 1 0 2 0 1 0 0 0 0 0 1 0 0 0 0 0 0 0 0 2 0 0 0 1 2 0 1 2 1 1 1 0 0 0 0 0 1 1 0 0 0 0 0
62 0 0 2 0 0 2 2 1 1 0 1 0 0 0 0 0 1 0 0 0 2 0 0 0 0 0 1 2 0 1 0 1 1 1 0 1 1 1 0 0 0 1 1 1 1 0 0 0 0 0 0 1 2 0 1 2 0 0 0 1 1 2 1 1 1 1 1 1 1 1 1 0 2 0 2 2 2 2 1 1 2 0 2 2 0 0 0 0 2 0 0 0 0 0 0 0 0 0 1 0 2 0 0 2 2 2 0 1 1 1 1 1 1 1 1 2 0 1 0 0 0 2 1 0 0 0 1 0 1 0 0 0 1 0 0 0 0 2 0 1 1 0 0 1 2 0 1 0 1 0 0 0 0 0 0 0 1 0 1 0 0 1 1 0 0 0 1 1 1 0 1 1 1 0 0 0 0 0 0 0 0 0 2 2 2 2 1 1 0 0 1 0 1 1 1 1 1 0 0 0 2 0 1 0 0 1 0 1 1 1 0 1 0 0 2 1 0 1 2 0 0 0 2 1 0 1 0 0 0 0 0 0 0 0 0 0 2 0 0 0 0 2 0 0 2 0 0 0 0 0 0 0 0 0 0 0 2 1 1 0 1 0 0 2 0 0 1 1 1 0 0 0 0 0 0 0 2 2 0 0 0 2 0 1 1 1 1 1 2 0 2 0 2 2 0 2 0 0 1 0 0 2 0 2 0 2 1 2 0 0 2 2 1 1 0 1 1 1 1 0 0 1 0 1 0 1 0 1 1 2 0 1 1 0 0 0 0 0 0 0 0 2 2 1 1 1 0 1 2 1 1 2 0 2 0 0 1 0 1 0 2 1 0 1 1 0 2 1 1 1 1 2 1 1 2 0 1 1 0 1 0 1 0 1 0 0 1 1 0 0 0 0 1 2 0 0 0 1 1 1 1 2 0 0 0 2 0 0 1 0 0 0 0 1 0 1 0 0 0 0 2 0 0 0 2 1 0 0 1 1 1 0 0 1 1 0 1 1 1 0 0 0 0 1 1 1 0 1 0 0 1 1 2 2 1 1 1 0 1 1 1 1 0 1 1 0 2 0 1 2 2 0 2 1 0 1 1 0 0 2 0 0 0 2 1 0 0 0 0 1 2 0 1 0 0 0 1 1 1 1 1 2 0 2 0 2 1 0 0 0 1 0 0 0 2 1 2 0 1 0 1 2 1 0 1 1 0 1 1 1 0 1 0 1 0 1 0 0 1 1 1 0 1 0 2 1 1 1 2 0 0 0 2 1 1 0 2 0 0 0 0 1 2 1 1 0 1 1 0 0 0 0 0 0 0 0 0 0 2 1 0 0 0 1 0 1 0 2 1 1 0 0 0 1 0 0 1 1 0 2 0 1 1 0 1 2 0 0 1 0 0 0 1 1 1 0 0 0 0 0 0 0 1 1 1 2 1 0 0 0 0 0 0 2 1 2 0 2 2 1 2 0 1 1 1 2 0 1 1 1 1 0 0 1 0 0 2 2 1 0 0 1 0 1 1 1 1 0 1 1 1 1 0 0 1 1 2 1 1 0 1 2 0 2 2 1 0 0 1 2 0 0 0 2 0 0 0 0 1 0 1 0 1 0 1 1 0 1 2 0 0 0 2 0 0 0 2 2 0 0 0 0 0 0 0 0 1 1 1 2 2 0 0 0 0 2 0 1 2 0 2 0 0 0 0 0 1 0 0 0 0 0 1 0 2 0 0 0 0 0 0 2 1 0 1 1 0 0 2 1 0 1 1 0 2 0 0 1 1 1 1 0 0 1 1 0 1 0 2 1 2 2 2 1 1 0 2 0 0 1 1 2 0 0 0 0 0 0 1 0 0 0 1 0 0 1 1 1 0 0 0 1 2 2 0 1 0 0 2 0 2 1 0 0 1 0 0 0 0 0 0 1 0 1 0 0 0 0 0 0 0 0 1 0 1 1 2 0 0 0 0 0 0 0 1 2 0 1 0 0 0 1 0 1 1 0 1 2 2 1 0 0 0 0 0 0 1 0 2 0 0 2 1 1 0 2 2 0 1 0 0 0 2 2 0 2 1 0 0 0 1 1 0 1 1 1 1 1 0 0 1 2 2 0 1 2 1 0 0 0 1 0 2 1 0 0 2 2 0 0 1 1 0 1 0 0 2 0 0 2 0 0 2 2 0 2 2 0 1 1 0 0 0 1 2 1 0 1 1 0 0 0 0 0 1 0 0 2 0 0 0 1 1 0 0 1 1 0 1 0 0 0 0 0 0 1 1 1 0 2 1
63 0 2 0 0 0 0 1 1 1 1 1 1 1 1 0 0 2 2 1 0 2 0 1 0 0 0 2 2 0 2 1 1 1 1 1 1 2 0 2 2 0 1 1 1 1 0 0 0 0 0 0 1 1 0 1 0 0 0 0 0 1 0 0 1 1 1 2 0 0 0 0 1 2 1 2 1 1 1 1 0 2 0 0 2 0 0 0 0 2 0 0 0 0 0 0 0 1 1 2 1 2 1 1 0 0 2 0 1 1 0 0 1 1 2 2 2 0 0 2 2 0 2 0 0 0 0 2 1 1 1 1 0 0 0 0 0 0 0 0 1 1 0 0 1 1 0 0 0 0 1 0 0 0 0 0 0 2 0 1 0 0 1 1 1 2 1 1 0 1 0 1 1 2 1 0 0 1 1 0 1 1 0 1 2 2 1 1 0 0 0 1 1 1 1 1 1 1 0 0 0 0 1 0 1 0 1 0 1 0 0 0 1 1 0 2 0 0 2 0 2 2 0 2 0 0 0 0 0 1 0 0 0 0 0 0 0 2 1 1 1 1 2 0 0 1 0 0 0 0 0 0 0 1 0 0 0 1 1 0 0 0 0 0 1 0 0 0 1 0 0 0 1 1 0 1 0 2 2 1 1 1 2 2 0 2 2 0 0 1 1 0 2 2 2 0 2 1 0 1 0 0 1 0 1 0 0 1 2 0 0 1 1 2 2 0 2 0 1 1 0 2 1 0 1 0 1 0 1 1 2 2 2 1 0 0 0 2 1 2 2 2 2 2 1 1 1 0 1 0 0 0 1 1 1 0 1 1 0 1 0 1 1 0 1 2 0 2 1 1 1 1 0 0 1 1 0 1 0 0 0 0 0 0 0 1 0 1 1 0 0 0 0 0 2 0 1 0 1 1 1 1 0 1 1 0 0 0 0 1 0 0 0 0 2 0 0 1 0 1 1 1 1 1 1 2 2 0 0 1 0 1 0 2 2 0 0 2 0 0 2 0 1 1 2 2 0 0 1 0 0 0 0 1 1 0 1 1 1 1 1 1 0 1 0 1 1 1 0 0 1 1 0 2 0 0 0 2 2 0 0 0 0 0 2 1 0 0 1 0 0 2 0 0 0 0 0 0 1 0 0 2 1 1 1 1 1 0 1 0 1 2 0 0 1 1 0 2 0 2 2 0 2 1 1 2 1 2 0 2 0 2 0 0 0 0 0 0 1 2 1 1 0 1 1 0 0 2 2 0 0 0 0 0 2 0 0 1 0 2 1 0 0 1 0 0 1 0 0 0 1 1 1 0 1 0 0 1 2 1 2 0 0 2 2 0 2 1 1 1 1 1 2 0 0 0 0 0 0 0 0 2 0 2 0 2 1 1 0 2 1 1 0 1 0 1 0 0 0 1 0 1 0 1 1 0 1 2 0 0 0 0 0 0 0 0 2 0 2 2 0 1 0 1 0 2 2 1 0 1 0 1 1 1 1 1 0 1 1 0 0 0 1 1 2 2 1 2 0 0 1 1 0 0 0 1 1 1 0 0 1 0 2 1 2 2 2 0 0 1 2 0 0 0 1 0 0 1 0 2 0 2 0 1 1 2 2 2 2 0 2 1 0 1 1 2 0 0 0 0 0 0 0 0 1 0 0 0 0 0 0 0 1 0 0 1 1 0 0 1 1 0 0 0 0 0 0 1 0 0 0 0 0 1 1 1 0 0 0 0 0 0 2 1 0 0 2 1 0 2 0 0 2 2 2 0 0 0 1 1 2 2 0 1 1 1 0 2 0 2 0 2 2 2 0 1 1 1 0 0 0 0 0 0 1 1 2 0 1 2 0 0 2 0 0 0 0 1 2 0 1 1 2 1 0 0 0 0 0 2 0 2 1 0 0 2 0 0 0 0 0 0 0 0 0 0 0 0 0 0 2 0 0 1 1 0 1 0 0 0 1 1 0 0 0 1 2 0 0 0 1 1 1 0 1 1 0 0 1 1 1 0 0 0 0 1 1 1 0 2 0 1 1 1 2 0 2 2 0 0 0 1 0 2 2 0 0 0 2 2 2 1 0 0 0 0 2 2 2 0 0 2 2 2 1 1 1 1 0 1 0 2 1 2 0 1 1 0 1 0 0 0 2 0 0 1 1 0 0 0 2 0 1 0 1 0 1 0 0 0 1 1 0 0 0 0 0 0 1 1 0 0 0 0 0 1 0 0 1 0 0 0 0 0 0 0 0 0 1 0 1 0 0 1 1 0 0 1 1 1 2 1
64 0 1 1 0 0 1 2 1 1 0 0 0 0 0 0 0 1 1 1 1 1 0 0 0 0 0 1 2 1 1 2 0 1 1 0 1 2 0 0 0 0 0 0 2 0 1 0 0 0 0 0 0 1 1 0 0 1 0 0 0 1 1 1 2 2 2 0 1 0 0 0 1 2 1 2 2 1 1 0 1 2 0 1 2 0 0 1 1 2 0 1 2 2 0 0 0 1 1 2 2 2 1 1 1 1 2 1 1 1 0 1 0 0 0 0 0 0 0 2 2 0 2 0 0 0 0 1 1 0 1 1 0 2 1 1 1 0 0 0 1 1 0 0 1 1 0 0 0 0 0 0 0 0 2 0 0 1 0 0 2 1 1 1 1 1 1 1 0 1 1 0 1 1 0 0 0 1 0 1 1 1 0 1 2 2 1 0 0 0 0 0 1 1 1 2 1 2 0 0 0 0 0 0 0 0 1 0 2 0 1 0 1 0 0 2 0 1 2 1 1 0 0 2 0 1 1 0 0 0 1 0 1 1 1 0 1 2 0 0 0 0 2 1 0 2 0 0 0 0 0 0 0 0 0 0 1 1 0 0 0 0 0 0 0 0 1 0 1 0 0 0 0 1 0 0 1 2 2 1 1 2 1 1 0 1 1 1 1 2 0 0 0 2 2 1 1 0 0 1 0 0 0 0 0 0 1 2 1 0 1 1 0 0 0 0 1 0 0 0 1 0 2 1 2 0 0 0 1 1 1 1 2 2 0 0 0 1 0 2 0 2 1 1 0 0 1 0 0 0 2 0 1 0 1 1 0 1 0 0 0 0 1 0 1 0 0 2 2 0 2 2 0 0 1 1 0 2 0 1 0 1 1 0 0 1 0 0 0 0 0 1 1 0 1 1 0 0 2 2 1 2 0 1 1 0 0 1 0 0 0 1 0 0 2 0 0 0 0 0 0 1 1 1 0 1 0 0 0 0 1 0 0 1 2 2 0 0 0 0 2 0 0 0 0 1 0 0 2 0 0 0 2 2 2 2 0 1 0 1 1 0 0 1 0 1 0 1 0 0 1 1 1 1 2 2 0 2 2 0 0 1 0 0 2 1 0 0 0 0 1 1 0 2 2 0 0 0 1 0 0 2 1 0 2 0 2 0 1 0 1 1 0 1 0 0 0 1 0 2 2 0 2 0 1 2 0 2 0 2 0 2 1 1 0 0 2 0 2 2 1 1 0 0 0 1 0 1 1 1 0 0 0 1 2 0 0 0 0 0 0 0 0 1 0 1 0 2 0 0 1 2 1 0 1 1 2 2 2 2 2 0 1 1 0 1 1 0 1 1 1 0 0 0 1 0 0 1 1 1 0 2 0 1 1 2 0 2 0 1 1 0 1 1 0 1 0 0 0 0 1 0 0 1 1 0 1 0 0 0 1 1 1 0 2 1 2 0 2 2 1 1 0 1 1 0 1 0 1 1 0 2 0 0 2 0 0 2 2 0 0 0 0 1 1 1 1 1 0 0 0 0 0 0 1 0 1 1 1 1 0 2 1 0 1 1 0 0 0 2 2 0 1 0 1 0 0 0 0 0 0 2 0 0 1 1 1 2 2 1 1 0 0 0 1 0 0 2 2 0 0 0 0 0 0 1 0 1 0 0 2 2 1 0 0 1 1 0 0 0 0 0 0 0 0 1 1 0 0 1 1 1 0 1 1 0 0 0 1 0 0 0 2 2 0 0 2 0 0 1 0 0 1 1 1 1 0 0 2 2 2 2 1 1 0 1 1 2 0 2 0 2 2 1 1 0 0 0 0 0 0 0 1 0 1 0 1 0 2 2 0 0 0 2 0 0 2 0 2 0 2 1 0 1 1 0 0 0 0 2 0 2 1 1 0 2 0 1 0 0 0 0 1 1 1 0 1 0 0 0 2 0 0 1 0 1 1 0 0 0 2 0 0 0 0 0 0 0 1 0 0 0 0 0 1 2 0 2 0 0 0 2 0 0 0 0 0 2 0 2 0 1 2 1 2 0 2 2 0 1 0 0 0 2 1 1 0 1 0 0 0 0 1 0 2 1 1 0 2 1 0 2 1 1 0 1 1 1 1 0 1 1 0 2 0 0 0 1 1 1 0 1 1 0 0 2 1 2 0 1 2 0 0 2 2 0 2 2 0 2 2 0 0 1 1 0 1 1 0 0 2 0 0 0 0 1 1 0 0 0 0 0 0 2 1 1 0 1 0 1 0 0 2 0 0 0 0 1 1 0 0 0
65 0 1 1 0 1 2 2 1 0 0 1 1 1 2 0 0 1 0 0 0 1 0 1 0 0 0 2 2 0 2 0 1 2 0 0 0 1 0 1 1 1 1 1 2 1 0 0 1 0 0 0 0 0 1 0 0 0 1 0 1 1 0 0 1 1 1 0 1 0 0 0 2 2 2 2 2 1 1 0 1 1 0 2 2 0 0 1 1 2 1 1 1 0 1 0 0 0 0 2 0 2 0 0 1 1 1 0 0 2 1 2 1 0 2 2 2 0 0 1 1 0 2 2 0 2 0 1 1 0 0 0 1 1 0 0 0 0 0 1 2 0 0 0 0 0 0 1 0 0 0 0 0 0 1 0 0 1 0 2 0 0 1 1 1 2 1 1 2 2 0 2 0 1 1 0 1 1 0 0 1 1 0 0 2 2 0 2 1 0 0 2 0 2 2 2 0 2 0 0 0 2 0 1 1 0 2 0 1 0 1 0 1 0 0 2 0 0 2 0 2 1 1 1 0 1 2 0 0 0 1 0 0 0 0 0 0 2 0 0 0 0 2 0 0 2 1 0 0 0 0 0 0 0 1 0 1 2 0 0 0 0 0 0 0 0 0 0 2 2 0 1 2 0 0 2 1 1 1 0 0 2 2 0 1 0 1 1 1 2 0 1 0 2 2 0 1 0 2 2 2 0 0 1 0 0 1 1 0 0 0 1 1 1 1 0 2 1 1 1 0 1 2 0 2 0 0 0 2 1 2 0 2 0 0 0 0 2 0 1 0 0 1 2 0 0 1 0 1 2 1 1 2 0 2 0 0 1 0 1 0 1 2 0 2 0 1 1 2 0 2 2 0 0 0 0 0 2 0 0 0 1 1 1 0 1 0 0 0 0 0 1 0 0 2 0 0 1 1 1 1 1 1 2 0 1 1 1 0 1 0 0 0 0 2 0 0 0 0 0 0 1 1 1 1 2 1 0 0 0 1 0 1 1 0 1 2 0 1 2 1 0 0 0 2 2 0 0 1 0 0 0 0 1 1 0 1 2 1 2 1 2 1 0 0 1 0 2 0 2 1 1 1 1 1 0 1 2 2 1 1 0 1 1 2 1 0 1 1 1 1 2 1 1 0 0 0 2 2 0 0 2 2 0 2 1 2 0 1 0 1 1 0 0 0 2 2 2 0 0 1 1 1 0 0 1 1 1 1 1 1 1 0 0 1 0 1 0 1 1 0 0 0 2 1 1 0 1 1 2 1 2 1 1 1 1 0 1 0 1 1 0 0 0 0 0 0 1 1 0 0 0 2 0 1 1 2 0 2 0 2 0 1 1 0 1 1 1 1 1 1 1 2 0 0 0 0 0 0 0 0 2 0 1 0 1 2 1 0 1 1 0 0 0 0 0 0 0 0 1 1 0 0 1 1 0 1 1 0 0 1 0 0 0 1 0 2 0 0 0 0 0 0 1 1 1 2 0 2 2 0 2 0 2 2 0 0 1 1 0 0 0 0 0 0 1 1 2 0 0 0 0 0 0 0 2 2 0 0 0 0 0 2 0 2 2 1 0 0 1 1 1 1 0 1 0 0 0 0 1 0 1 0 2 0 2 2 2 1 0 1 0 0 2 0 1 0 1 1 0 0 0 1 0 0 1 0 0 0 0 0 0 0 1 0 1 1 0 0 0 0 0 0 0 0 0 0 0 0 0 0 0 0 1 1 1 0 0 1 0 0 0 2 2 0 0 2 1 0 1 1 0 1 0 0 1 2 0 1 1 1 1 1 0 0 2 0 1 0 2 1 2 2 2 1 0 0 1 0 1 2 2 0 0 2 0 1 0 1 2 0 0 0 1 0 0 2 0 2 0 2 2 1 2 2 0 1 0 0 2 0 2 0 0 0 1 0 0 2 1 1 0 1 0 1 0 1 0 0 0 2 0 0 2 1 1 0 0 0 0 0 0 1 0 1 1 1 0 0 0 0 0 1 1 2 2 0 1 2 2 2 0 0 0 0 0 0 2 1 1 1 2 2 1 1 0 2 2 0 0 0 1 0 2 1 0 0 1 0 2 0 2 0 0 0 0 2 0 0 0 0 0 2 1 0 0 0 1 0 0 0 2 0 2 0 0 0 0 0 1 0 0 1 1 1 1 1 1 1 1 2 0 2 0 0 0 0 0 0 0 2 0 1 0 0 0 0 0 1 2 0 0 0 0 0 0 0 0 1 0 0 0 1 1 0 0 1 1 1 1 0 0 0 1 1 0 0 0 0 0 2 2
66 0 1 1 0 0 1 1 2 0 0 2 0 1 0 0 0 1 1 1 1 0 0 0 0 0 0 0 1 0 1 1 1 1 2 1 2 1 0 0 0 1 0 0 1 1 1 0 1 0 0 1 0 0 0 1 0 0 1 0 1 1 2 2 1 1 1 0 0 0 0 0 0 2 0 2 2 0 0 0 0 2 0 1 1 0 0 1 0 2 0 0 1 0 0 0 0 0 0 2 0 1 1 1 1 1 2 0 0 2 0 1 0 1 0 0 1 0 0 0 0 0 1 1 1 0 0 2 0 2 1 1 0 0 0 0 0 0 0 2 1 1 0 0 0 0 0 0 0 0 0 0 0 0 0 0 0 0 1 1 0 0 2 0 2 2 2 1 1 2 0 1 0 2 1 0 0 1 0 1 1 1 0 1 1 1 1 2 1 0 0 2 0 1 1 2 1 1 0 0 0 1 0 1 1 0 1 0 1 0 2 0 0 1 0 2 0 1 0 0 2 2 1 2 0 2 2 0 0 0 0 0 1 0 0 0 2 2 0 0 0 1 2 0 0 2 0 0 0 0 0 0 0 0 1 0 0 1 0 0 0 0 0 0 0 0 1 0 1 0 0 2 0 2 0 0 0 1 1 1 1 1 0 0 0 0 0 1 1 1 1 1 1 1 2 0 2 0 0 1 0 0 0 1 0 0 0 1 2 0 0 2 1 1 1 0 2 0 0 0 1 1 2 1 0 0 0 1 0 1 2 0 0 1 0 1 1 1 0 1 1 1 2 2 1 1 0 0 0 0 2 0 1 1 1 0 1 1 0 1 0 1 2 0 2 1 1 2 1 1 1 1 0 0 0 0 0 1 1 0 0 0 0 0 0 0 0 0 0 0 0 1 1 0 2 0 2 0 1 1 0 1 1 1 0 1 0 1 0 2 0 0 0 0 0 0 0 0 0 0 0 1 0 1 1 1 1 1 1 1 0 1 0 0 1 1 0 0 0 1 2 0 0 0 0 1 0 0 2 0 0 1 0 2 0 0 0 1 1 0 1 0 0 1 0 1 1 1 0 0 2 2 2 0 1 1 0 2 2 1 1 0 0 0 1 0 0 2 0 1 1 2 0 0 0 0 0 1 1 0 0 2 1 0 2 0 2 1 0 0 0 1 0 0 0 2 0 2 0 1 1 1 2 1 0 1 1 0 1 1 1 0 2 1 1 0 1 0 1 1 0 1 1 1 1 0 1 2 2 0 0 0 0 2 1 1 0 0 1 0 0 1 0 1 0 0 1 2 1 1 0 1 1 0 1 1 1 1 2 1 2 0 0 0 2 0 1 0 0 0 0 0 2 0 1 0 0 2 2 0 1 0 0 1 1 2 1 1 0 2 0 0 0 1 1 1 0 0 0 0 1 0 0 0 0 0 2 2 0 0 1 0 0 0 2 0 2 0 1 1 1 2 0 0 1 0 0 0 1 0 0 2 0 0 2 0 0 2 1 0 0 0 0 0 0 1 2 0 1 1 1 1 0 0 1 2 2 1 1 1 1 0 1 0 1 1 1 1 0 1 1 0 0 1 1 1 0 0 0 1 1 1 0 0 2 2 1 2 2 0 1 1 1 0 0 1 0 0 0 0 0 0 2 0 0 2 0 1 1 1 0 0 1 0 0 1 1 0 0 0 0 2 0 0 0 1 1 0 0 0 0 0 0 0 0 1 0 2 2 1 1 1 2 0 0 0 2 2 0 2 0 0 1 1 0 1 0 0 1 1 1 1 1 1 1 2 0 2 0 2 1 2 2 1 0 0 0 0 0 0 0 1 0 0 2 1 1 0 1 2 0 0 0 1 0 0 1 0 1 0 1 1 0 1 2 0 2 0 0 2 0 1 1 1 0 2 0 1 1 0 1 0 1 0 1 1 1 0 0 1 1 0 0 2 1 1 0 0 0 0 1 0 0 0 0 0 2 0 2 0 0 0 1 0 2 2 0 1 2 2 1 0 0 0 0 0 0 1 0 1 0 1 0 1 2 1 1 1 0 0 1 1 0 2 1 1 0 0 0 1 0 1 0 0 1 1 1 1 1 1 0 1 1 1 1 2 0 2 1 0 0 2 1 2 0 1 1 0 1 0 0 0 2 1 2 0 1 1 1 0 2 0 2 0 1 0 1 1 0 1 2 0 1 0 2 2 1 0 0 1 0 0 0 0 0 1 0 0 1 0 0 0 0 1 0 0 0 0 0 0 0 0 0 1 0 2 0 0 0 0 1 2
67 0 2 0 0 0 1 2 0 2 0 0 0 0 0 0 0 1 1 0 0 1 0 1 1 1 1 2 2 1 0 1 1 1 2 0 1 0 0 0 0 2 0 0 1 0 1 0 0 2 2 2 0 0 2 0 0 1 0 0 0 1 1 0 0 0 0 0 1 1 0 0 2 2 2 2 2 1 1 0 1 1 1 0 1 0 0 0 0 2 0 1 0 0 1 0 0 1 0 2 0 1 1 1 0 0 2 0 2 0 0 1 2 2 1 1 1 0 0 1 1 0 1 1 1 0 0 1 0 1 0 0 1 1 1 0 1 0 0 1 1 1 0 0 0 0 0 0 1 2 0 0 1 1 1 0 1 0 0 0 1 0 1 1 2 1 1 0 0 1 1 0 0 1 0 0 0 2 1 1 1 1 1 1 2 1 2 2 1 1 1 2 0 1 1 2 0 2 0 0 0 1 0 0 0 0 1 1 1 0 1 0 1 0 0 2 1 0 1 0 2 0 0 2 0 1 1 0 0 0 0 1 0 1 1 0 0 2 0 0 0 0 2 0 0 1 1 0 0 0 0 0 0 0 1 0 0 1 1 0 0 0 0 0 1 0 0 0 1 1 0 0 0 1 0 0 0 2 2 0 0 1 2 2 0 0 0 1 1 1 1 1 1 2 1 0 0 0 0 1 0 0 1 0 1 1 0 2 2 0 0 1 1 1 0 0 2 0 1 1 0 1 2 1 0 0 0 0 1 1 2 2 2 2 0 0 0 1 0 0 0 0 2 1 2 2 1 0 0 2 0 2 2 1 0 0 2 1 0 2 0 2 2 0 2 0 0 2 2 0 2 2 0 0 1 1 0 2 1 0 0 1 0 0 1 0 0 0 0 0 0 1 1 1 2 0 2 0 0 0 0 0 0 2 1 0 0 2 0 1 0 0 0 0 2 0 0 1 0 1 1 1 0 0 1 1 1 0 0 0 0 0 1 1 0 1 1 0 0 0 1 0 0 0 1 2 0 0 1 0 0 1 0 1 1 0 1 2 1 1 0 2 0 1 0 1 1 1 0 0 1 1 0 2 1 0 1 2 2 1 1 1 2 1 1 1 1 0 1 0 1 1 0 1 0 0 1 0 0 0 1 1 0 0 1 1 1 0 0 0 0 2 1 1 0 2 0 1 0 1 1 1 2 0 2 2 0 0 1 1 1 0 0 0 0 0 1 0 2 2 1 2 0 1 1 0 0 1 1 2 0 0 0 1 2 0 0 1 0 1 1 0 1 0 0 0 0 1 0 0 1 0 1 0 1 1 1 1 1 2 1 0 0 1 2 0 2 1 0 0 1 1 0 0 0 0 0 0 0 0 0 2 0 2 0 2 0 1 1 1 1 0 0 0 0 0 0 0 0 1 1 1 0 0 0 1 1 1 1 1 0 0 0 0 1 0 1 1 2 2 0 0 0 2 0 2 2 0 0 0 1 1 0 1 2 0 0 2 1 1 1 0 1 2 2 2 1 0 1 0 1 0 0 0 0 1 1 2 0 0 0 0 1 1 1 1 0 1 1 1 2 0 0 0 0 1 1 0 0 1 1 0 0 0 1 1 1 1 1 0 0 0 0 1 1 1 0 1 1 0 0 0 1 0 0 1 0 0 0 0 0 0 0 0 0 0 0 0 0 1 0 1 0 1 1 0 1 0 0 0 0 0 0 0 1 1 1 2 2 0 0 0 1 1 0 0 2 0 0 2 0 1 0 1 1 0 0 0 0 0 1 1 1 0 0 2 0 0 0 2 0 2 2 2 1 1 0 0 0 0 0 1 0 0 2 0 0 0 0 1 0 0 1 1 1 0 2 0 1 0 1 1 0 1 1 0 0 0 0 2 1 2 0 0 0 2 0 0 0 0 0 0 0 0 0 0 0 0 0 1 1 0 0 2 2 0 0 0 1 1 2 0 0 0 0 0 1 0 2 0 0 0 1 0 1 1 0 1 1 2 2 0 0 0 0 0 0 2 0 2 0 1 2 2 2 0 2 0 0 0 1 0 0 1 2 1 0 1 0 2 1 1 0 1 1 1 1 1 2 0 1 1 1 0 0 0 1 0 0 0 0 2 1 1 0 0 1 1 1 0 0 0 1 0 0 1 1 0 0 0 2 0 1 1 0 0 1 2 1 1 0 1 0 0 1 1 1 0 1 2 0 0 0 0 0 2 0 0 1 0 0 0 1 1 1 1 0 0 1 0 0 1 0 0 0 0 0 0 0 0 1 1
68 0 2 0 0 0 0 1 1 0 0 1 0 1 0 0 1 2 0 0 0 2 0 0 0 0 0 2 2 0 2 1 0 0 2 0 2 0 0 1 1 1 0 0 2 0 0 0 0 0 0 0 1 1 0 0 0 1 1 1 1 0 2 2 1 1 1 0 1 1 1 1 1 2 1 2 2 2 2 1 1 2 1 1 1 0 0 1 0 1 0 0 2 0 0 0 0 1 0 1 0 2 1 1 1 1 2 2 2 0 0 2 0 0 1 1 1 0 0 2 2 0 1 0 0 1 0 1 1 0 0 0 1 1 0 0 1 0 0 1 0 2 1 0 1 2 1 0 0 0 0 0 1 0 1 0 0 1 0 1 2 2 2 0 1 2 1 2 2 2 0 0 0 1 0 0 0 0 0 0 0 0 0 2 2 2 2 0 0 0 0 1 0 0 0 0 0 1 0 0 0 0 0 0 1 0 2 0 1 0 1 0 0 2 0 2 1 0 0 1 1 1 0 1 1 0 2 0 0 0 0 0 0 0 0 0 0 2 0 2 2 2 2 0 0 2 0 0 0 0 0 0 0 0 1 0 0 2 0 0 0 0 0 0 0 0 1 0 1 2 0 1 0 0 1 1 0 2 2 0 0 1 2 2 0 2 2 1 1 2 0 2 1 2 1 0 2 2 0 1 0 0 1 1 1 0 1 2 0 0 1 0 1 0 0 0 2 0 1 1 1 0 1 1 1 0 0 0 0 0 2 1 1 1 0 0 0 0 0 0 0 0 2 2 0 0 1 0 1 2 1 0 1 1 0 1 1 1 0 0 0 0 1 0 1 2 0 1 2 0 2 2 1 1 0 0 0 2 1 0 0 0 0 0 1 0 0 0 0 0 0 0 0 0 2 0 1 1 1 1 1 1 0 0 0 0 0 0 0 1 0 1 1 1 1 1 0 0 0 0 0 1 1 1 1 2 1 0 0 0 1 0 0 0 0 0 0 2 0 0 2 0 0 0 1 2 0 0 2 0 0 0 1 1 1 0 1 0 2 0 2 2 0 1 0 1 0 2 0 0 0 0 0 2 1 0 2 1 1 0 0 0 1 0 1 0 1 0 1 0 0 2 0 1 1 0 0 0 0 1 1 1 2 0 2 0 2 0 0 0 0 1 0 2 0 0 0 2 0 2 2 0 2 0 0 2 0 0 0 2 0 0 1 1 0 0 1 0 2 2 0 0 0 0 0 1 0 1 1 1 0 0 0 2 2 0 1 0 0 1 1 0 2 2 1 1 0 2 2 1 0 0 1 0 0 0 1 0 1 1 2 0 0 0 1 0 0 1 0 0 1 1 1 0 1 0 0 2 2 0 1 0 0 2 0 2 1 2 0 2 0 0 0 0 1 0 1 0 1 0 0 0 0 0 0 0 2 1 0 0 1 0 1 0 1 0 2 0 2 2 1 1 0 2 0 2 2 0 1 0 1 2 0 0 2 0 0 2 2 1 0 1 2 1 2 2 0 0 1 1 1 1 0 0 1 2 2 1 1 1 0 0 1 0 1 1 1 1 0 1 1 0 0 1 1 0 0 0 0 1 1 0 0 2 0 2 1 2 2 0 0 0 0 1 2 2 1 1 1 0 0 0 1 0 0 1 0 1 1 1 0 0 0 0 0 0 0 0 0 2 0 2 1 0 1 0 1 1 0 1 1 1 0 1 0 1 1 0 0 0 0 0 2 1 0 0 2 0 0 2 1 0 1 1 0 0 0 0 1 1 2 2 1 0 0 1 2 2 0 2 0 2 2 2 0 2 0 2 1 0 1 1 2 0 0 0 1 0 0 2 0 0 0 1 0 1 2 1 2 1 1 2 1 1 1 0 0 0 0 2 0 2 0 0 0 1 0 1 1 0 0 1 1 0 1 0 0 0 0 0 1 0 0 2 1 1 1 0 0 0 0 0 0 0 0 2 1 0 1 0 1 1 0 1 1 1 0 1 2 2 0 1 0 0 0 0 0 1 0 2 0 1 0 1 1 0 2 1 0 0 0 1 0 2 1 1 1 1 0 0 0 0 0 0 1 1 1 1 1 0 0 1 1 1 0 2 1 0 0 0 0 2 0 2 0 0 0 2 2 0 0 0 2 1 1 1 0 1 0 0 2 0 1 1 1 0 1 2 0 2 1 0 0 0 1 1 1 0 2 2 0 0 0 0 0 2 0 0 1 1 0 0 1 2 0 0 1 0 0 0 0 0 0 1 0 1 0 0 0 0 1 1
69 0 0 2 0 0 1 2 2 0 0 0 1 1 1 0 0 2 1 1 1 2 0 1 1 1 1 2 2 1 1 1 0 0 1 1 2 2 1 0 0 1 1 0 1 0 0 0 0 0 0 0 0 0 1 2 0 0 1 1 0 1 2 2 0 0 0 1 1 0 0 0 2 2 2 2 2 1 1 1 0 1 1 1 1 0 0 1 1 2 2 1 0 0 0 0 1 0 0 1 0 2 1 1 0 0 2 1 1 1 0 1 0 0 0 0 0 0 1 2 2 0 2 1 0 1 0 0 0 0 1 1 1 1 0 1 0 0 0 1 1 1 1 0 0 1 0 0 0 1 0 1 0 0 0 0 0 1 0 1 0 0 1 1 0 1 1 2 1 1 0 0 1 1 0 1 0 1 1 0 0 2 1 0 1 0 1 1 0 0 0 1 1 1 2 2 1 2 0 0 0 1 0 0 1 0 1 0 0 0 2 0 1 0 0 2 0 0 2 1 1 1 0 2 0 1 1 1 1 1 1 0 0 0 0 0 0 2 0 0 0 1 2 0 0 2 0 0 0 0 0 0 0 0 1 0 0 0 0 0 0 0 0 0 0 0 0 0 2 1 0 0 0 2 0 0 0 1 1 0 0 1 1 0 0 1 0 2 0 2 0 0 0 2 1 2 1 1 0 0 1 0 2 0 2 0 0 2 1 0 0 0 1 0 0 0 2 0 1 1 0 2 2 1 0 0 0 0 1 1 2 0 0 0 0 0 0 1 0 0 0 0 2 1 0 0 2 0 0 0 2 0 2 1 1 0 1 0 0 2 0 2 1 0 1 1 0 2 1 1 1 1 0 0 0 0 0 1 0 0 0 0 1 1 0 1 0 0 0 0 0 0 0 1 1 1 0 0 1 1 1 1 1 1 1 0 1 1 1 2 0 0 0 0 2 0 0 0 0 0 0 2 0 1 1 1 1 1 1 0 0 0 0 2 2 0 0 1 0 0 2 0 0 2 1 2 1 1 2 0 0 0 1 2 2 0 1 1 1 1 1 2 1 1 0 0 0 2 0 0 1 1 1 2 0 0 0 1 2 1 2 0 1 1 1 0 0 1 0 0 0 2 0 1 0 0 0 0 1 1 1 1 2 0 2 0 2 0 0 0 0 0 0 0 2 0 0 0 0 2 2 0 2 0 1 2 0 0 1 1 1 0 1 0 1 0 0 0 1 1 0 2 0 1 1 1 0 0 0 2 0 2 0 2 1 1 0 0 1 0 0 1 0 1 0 0 0 1 0 0 1 1 1 0 0 0 1 1 1 1 1 0 1 2 1 1 2 0 0 0 0 0 0 1 1 0 2 0 0 0 1 2 0 2 0 2 1 1 0 2 2 0 0 0 2 0 0 0 0 0 1 0 0 0 0 1 1 1 0 0 0 0 0 0 2 2 2 1 1 0 0 0 0 1 1 1 2 1 0 0 0 2 2 2 0 1 0 2 2 0 0 0 1 1 0 1 0 0 1 1 0 1 0 1 1 2 2 0 1 0 0 0 2 2 2 2 1 2 0 1 2 2 0 1 2 0 0 0 0 1 0 1 0 2 0 2 2 1 2 1 1 1 0 2 0 1 0 0 0 0 0 0 0 1 0 0 1 1 1 0 1 1 1 0 0 1 1 0 0 0 0 0 1 1 0 2 2 1 0 0 0 0 0 0 1 1 1 0 0 0 0 0 2 0 0 0 2 0 0 1 1 0 0 1 1 0 0 0 1 1 1 1 0 1 1 1 0 1 0 2 0 2 2 2 1 1 0 1 0 0 1 2 0 1 1 0 0 0 0 0 0 0 1 1 1 0 2 0 1 0 1 1 0 2 1 0 0 0 0 2 1 2 2 1 0 2 0 0 0 0 0 0 1 0 1 0 1 1 0 1 1 0 0 1 1 0 1 0 0 0 1 0 0 1 1 1 2 0 2 0 0 0 1 0 2 2 0 1 1 2 2 0 0 0 0 0 0 1 1 0 1 1 0 2 2 0 2 2 0 0 0 0 0 1 1 1 0 0 0 1 0 2 0 0 0 0 2 0 1 0 0 1 2 2 0 2 0 2 0 0 0 1 0 1 1 1 0 1 1 0 0 0 2 0 1 1 1 0 1 0 2 0 0 2 2 0 2 2 1 1 0 2 0 0 0 0 1 0 1 1 0 0 0 1 1 0 1 0 2 0 0 0 1 1 0 1 2 0 0 0 0 0 0 1 1 0 0 1 1 0 1 1
70 0 1 1 0 0 0 2 1 1 0 1 0 0 0 0 0 1 1 1 1 1 0 1 0 0 0 1 2 1 1 1 1 2 2 2 2 1 0 0 0 1 1 1 2 1 0 1 0 0 0 2 0 0 1 1 0 0 0 1 0 1 2 2 0 0 0 2 0 0 0 0 2 2 2 2 2 2 2 1 1 2 0 1 1 0 0 1 1 1 0 0 0 0 0 0 0 1 0 2 1 1 1 1 0 0 2 0 0 2 1 1 0 1 1 1 2 0 0 2 2 0 2 2 0 1 0 2 1 1 0 0 0 0 1 0 0 0 1 0 2 0 0 0 2 2 0 0 0 0 1 0 0 1 0 0 0 0 0 0 2 2 0 2 1 2 1 1 0 1 0 1 0 2 0 0 0 1 0 1 1 1 1 0 2 1 1 1 1 0 0 2 1 0 1 2 2 2 0 0 0 0 0 0 0 1 1 0 1 0 1 1 1 0 0 2 0 0 1 1 1 0 0 2 0 1 1 1 0 0 0 1 0 0 0 0 0 2 0 1 1 1 1 1 0 1 0 0 0 0 0 0 1 0 0 0 1 2 0 2 2 2 0 0 0 0 0 0 1 1 0 0 0 2 0 0 0 1 1 1 1 1 2 1 0 0 0 1 0 2 0 0 1 2 2 0 0 1 0 0 1 0 1 0 1 0 1 2 1 0 0 0 1 1 1 1 2 1 1 1 0 0 1 1 1 0 0 0 1 1 1 0 0 1 0 0 0 1 0 1 0 0 1 2 0 0 2 0 1 1 0 1 1 1 0 1 1 2 0 2 0 2 2 0 2 2 0 1 2 0 2 2 1 1 1 1 0 1 1 0 0 0 0 0 0 0 0 0 0 0 0 0 1 0 2 0 0 0 0 0 0 0 1 0 0 0 0 0 0 2 0 0 1 1 1 0 1 0 0 0 0 2 0 1 1 2 1 0 0 0 1 0 0 0 1 1 0 1 0 0 1 0 0 1 1 2 0 1 2 0 0 0 1 2 1 1 0 1 1 1 1 2 0 0 0 0 0 2 0 2 2 2 0 2 1 0 1 2 2 0 0 1 1 0 1 0 1 0 2 0 0 2 0 1 0 0 0 1 1 0 0 2 0 2 0 1 1 0 0 0 0 0 0 1 0 1 0 2 0 2 2 1 1 0 1 1 1 0 1 2 0 0 0 0 1 0 1 1 2 1 1 1 1 0 0 0 0 0 0 2 0 1 0 2 1 1 0 0 2 0 0 1 0 2 0 0 1 2 2 2 1 1 1 0 0 0 1 0 0 2 1 0 0 1 1 0 1 0 0 0 0 0 0 0 2 0 1 0 0 0 0 2 0 1 0 2 0 0 0 1 0 0 0 0 0 0 0 0 0 1 1 1 0 1 1 0 1 1 0 0 1 0 0 0 2 1 2 0 2 2 1 1 0 1 1 1 2 0 2 2 0 1 0 1 1 0 0 2 1 1 1 0 1 1 1 2 1 1 0 1 1 1 0 0 1 2 2 0 1 0 0 2 2 1 2 2 1 0 0 1 1 0 0 1 1 0 0 0 0 1 0 1 0 0 0 0 2 2 2 0 0 0 0 1 1 0 0 1 1 0 0 0 0 0 0 0 0 0 0 0 0 0 0 0 0 1 1 0 0 0 0 1 0 0 1 0 1 0 0 0 0 1 0 0 0 1 1 0 0 0 0 0 2 1 0 1 1 0 0 2 1 0 1 1 1 0 0 0 1 1 2 2 0 0 0 1 0 1 0 2 0 2 2 2 0 1 1 0 0 0 0 2 1 0 1 0 1 1 2 2 0 0 0 1 0 0 1 0 1 0 1 1 0 2 2 0 1 0 0 1 0 1 1 0 0 2 0 0 1 0 0 0 1 0 1 1 1 0 0 0 2 0 0 2 2 0 1 0 1 1 2 0 0 0 0 0 0 0 2 0 0 0 1 0 1 0 0 2 2 2 2 0 1 1 0 1 0 1 1 2 1 2 0 2 2 0 2 2 0 0 0 2 0 2 2 0 1 1 0 1 0 1 0 0 1 1 2 0 1 0 1 0 1 1 0 2 1 0 1 1 0 2 0 1 0 0 0 1 1 0 0 0 1 0 0 2 1 0 1 0 2 0 1 1 1 0 1 2 0 1 2 0 0 0 1 1 1 0 0 0 1 0 0 0 0 2 0 0 1 1 1 0 0 1 0 1 1 0 0 0 0 1 0 0 0 0 0 0 0 0 0 0
71 0 2 0 0 0 0 2 2 0 0 1 1 1 1 0 0 0 1 1 1 1 0 1 1 1 1 1 1 1 2 0 2 2 0 0 0 0 0 0 0 2 0 0 1 0 0 0 0 0 0 1 0 0 0 2 0 1 0 1 0 0 1 0 0 0 0 0 1 1 0 0 2 2 1 2 2 0 0 0 0 1 0 1 2 0 1 0 0 2 0 0 0 0 0 0 0 1 1 2 2 2 1 1 0 0 2 0 0 2 1 1 0 1 0 0 1 0 1 1 1 0 2 2 0 1 0 0 0 0 0 0 0 0 0 0 0 0 0 1 1 1 0 0 2 2 0 1 0 0 0 0 0 0 2 0 0 0 0 0 1 1 2 0 1 1 1 2 0 0 0 0 0 1 0 0 0 1 0 1 1 1 1 0 1 0 2 1 0 0 0 2 0 1 2 1 0 1 0 0 0 0 0 2 1 0 1 0 1 0 1 0 0 0 0 2 0 0 0 0 2 0 0 1 0 1 0 0 0 0 0 0 0 0 0 0 0 2 1 1 1 1 2 0 0 2 0 0 0 0 0 0 0 0 0 0 0 2 1 0 0 0 0 0 0 0 0 0 1 0 0 2 0 1 0 0 0 1 1 1 1 2 2 2 0 2 2 1 0 1 1 0 0 2 1 1 0 1 0 1 1 0 1 0 1 0 0 2 2 0 0 1 1 1 1 0 2 1 0 0 0 2 1 0 0 0 0 0 0 0 2 0 2 1 0 0 0 1 0 1 0 1 2 2 0 0 1 1 1 2 0 1 2 0 0 0 1 0 0 0 1 1 1 0 1 2 0 2 1 1 1 1 1 1 1 1 0 1 2 0 0 2 1 0 1 0 0 1 1 0 0 0 0 0 2 0 0 1 0 0 0 0 0 1 0 1 0 1 0 2 0 1 0 0 1 0 1 0 1 0 2 0 0 2 0 0 0 0 0 0 1 0 0 0 0 0 0 1 0 0 2 0 0 1 0 2 0 0 1 0 0 1 0 2 0 0 0 1 1 0 2 0 0 0 0 1 0 2 0 1 2 2 1 2 1 0 1 1 2 0 0 1 2 2 1 1 0 1 1 0 0 2 0 1 2 0 0 0 0 0 1 2 2 0 2 0 2 0 1 1 0 1 0 0 1 1 0 2 0 0 0 1 1 0 0 1 1 1 0 1 1 1 1 0 0 0 0 0 1 1 1 1 0 0 0 1 0 1 1 1 0 0 0 1 2 0 0 0 1 0 0 1 0 2 0 0 1 2 0 0 0 0 0 0 0 0 1 0 1 1 2 0 1 1 1 1 2 1 0 0 1 1 1 0 0 0 1 0 0 0 0 2 0 1 0 2 0 0 0 1 0 0 0 0 2 0 0 0 0 0 1 0 0 0 0 1 1 1 0 0 1 0 0 0 1 1 2 0 2 0 0 0 0 1 1 1 2 0 1 1 0 1 0 0 1 0 0 2 1 0 0 0 1 1 1 1 0 1 0 1 0 2 0 1 0 2 2 1 1 1 1 0 2 0 2 2 1 1 0 1 1 0 0 0 0 0 0 0 0 1 0 2 0 1 1 2 2 2 2 0 1 1 0 0 0 0 0 2 2 0 0 0 1 0 0 1 1 0 0 0 1 1 0 0 0 0 2 0 0 1 1 0 0 0 0 0 0 0 0 0 0 0 0 1 0 1 0 1 2 0 0 0 2 2 0 0 2 1 0 1 0 0 1 0 0 1 0 0 1 1 1 1 1 1 1 1 0 2 0 2 0 2 2 2 0 1 1 0 0 1 1 2 0 0 2 0 1 0 1 2 0 0 0 1 0 0 1 0 2 0 1 0 0 2 2 0 1 0 1 2 1 2 0 1 0 1 1 1 1 0 0 0 1 0 1 0 1 0 0 1 2 0 0 2 1 1 0 2 0 0 0 0 0 1 1 1 0 0 2 1 1 0 1 1 1 2 0 0 2 2 2 0 0 0 0 0 0 1 1 2 1 2 1 1 2 0 2 2 0 0 0 1 1 1 2 1 0 0 0 1 0 0 1 1 1 1 1 0 1 1 0 1 2 2 0 2 0 1 0 1 0 2 2 2 0 2 2 2 2 0 0 0 1 0 1 0 0 1 1 0 2 0 0 1 1 0 2 2 0 1 1 1 1 0 1 2 1 0 0 0 2 0 0 1 1 1 0 0 1 0 0 0 0 0 0 0 0 0 1 1 0 0 0 0 0 0 0 0 0 1 1 1
72 0 2 1 0 0 1 2 1 0 0 1 0 1 1 0 0 2 1 1 1 2 0 0 0 0 0 2 2 0 2 1 1 1 1 0 1 1 0 0 0 1 0 0 1 1 0 0 0 0 0 0 0 1 1 0 0 0 0 0 1 1 2 2 1 1 1 0 1 1 1 1 1 2 0 2 1 2 2 1 1 2 0 1 2 0 0 0 0 2 0 0 1 0 0 0 0 1 0 2 0 1 2 2 0 0 2 1 1 1 1 2 1 1 0 0 0 0 0 1 0 0 1 1 1 0 0 1 0 1 0 0 0 0 1 0 0 0 0 2 1 1 0 0 0 0 0 0 0 0 0 0 0 0 0 0 0 2 0 1 0 0 2 0 2 2 2 1 1 1 0 0 0 1 0 0 0 1 0 0 1 1 0 0 2 2 0 0 0 0 0 1 0 1 1 2 1 0 0 0 0 0 0 2 1 0 1 1 1 0 1 0 1 0 0 2 0 0 1 1 1 0 0 2 0 0 0 0 0 0 0 0 0 0 0 0 0 2 0 0 0 0 2 0 0 2 0 0 0 0 0 0 0 0 1 0 1 0 0 0 0 0 0 0 0 0 1 0 1 1 0 1 0 1 0 1 0 2 2 1 1 1 2 1 1 1 2 0 1 2 0 1 1 2 2 0 2 0 0 0 1 0 1 1 1 0 1 2 2 0 0 0 2 2 2 1 2 0 0 0 1 2 1 0 0 0 1 0 2 2 2 0 0 1 0 0 0 1 0 0 0 0 1 2 0 0 2 0 1 1 1 1 1 0 0 1 1 1 0 1 0 1 0 0 0 0 0 2 0 2 0 1 0 0 0 0 0 1 1 0 0 2 2 0 0 1 0 0 0 0 0 1 1 0 2 0 0 1 0 0 0 0 0 1 1 0 0 0 0 2 0 0 2 2 0 1 0 0 0 0 0 1 0 0 2 2 1 0 0 1 1 1 0 0 0 0 0 0 0 1 2 0 0 2 0 1 0 0 1 0 0 0 1 2 1 1 0 1 1 2 0 2 0 1 0 1 0 2 0 0 1 1 2 1 0 1 0 1 2 0 1 1 0 0 2 1 0 0 1 0 0 2 0 2 2 0 0 0 0 0 0 2 0 1 1 2 1 1 0 0 0 2 0 1 0 1 0 2 0 2 2 0 1 0 0 1 1 2 0 2 0 2 1 1 0 0 0 0 1 1 0 1 0 1 0 0 0 2 2 0 0 0 0 1 2 0 0 0 1 0 0 1 1 1 0 0 0 2 0 0 0 0 0 0 0 0 0 1 1 2 2 0 0 2 2 1 1 0 0 0 0 0 1 0 0 1 0 0 0 0 0 2 0 1 0 1 0 1 0 1 0 0 0 1 1 1 0 0 2 1 0 1 0 1 1 0 1 1 0 0 0 0 0 0 1 0 1 0 1 1 0 0 0 2 0 1 2 0 2 2 0 2 0 2 2 0 1 1 1 1 0 1 1 1 1 2 1 0 2 0 2 0 2 0 0 2 1 0 1 0 0 2 2 2 2 2 2 0 1 2 2 0 0 1 0 1 0 0 0 0 0 2 0 1 0 1 1 1 1 0 0 1 0 1 0 0 0 1 1 0 0 0 0 0 0 0 0 1 1 0 1 1 1 0 0 1 1 0 0 1 0 1 0 0 0 0 0 0 0 0 0 1 0 0 0 2 2 0 1 0 0 0 2 2 0 0 2 0 0 2 0 0 1 0 0 0 1 0 1 1 1 1 0 0 0 2 0 2 1 2 0 1 2 1 1 0 0 2 0 0 2 2 1 0 1 1 0 0 0 2 1 1 1 1 0 0 1 0 2 0 1 1 2 2 2 0 1 0 0 2 1 2 1 0 0 1 0 0 0 0 0 0 1 0 1 0 1 0 1 0 1 0 0 2 2 0 0 0 0 0 2 0 0 1 1 0 2 0 2 0 0 0 1 0 1 1 0 2 2 2 2 0 2 2 0 2 0 2 1 0 1 1 0 1 1 0 1 1 0 0 0 2 0 1 1 1 1 0 1 1 0 2 0 0 1 1 2 0 2 0 2 0 1 0 0 2 0 1 0 0 1 1 0 2 0 0 0 0 0 0 0 0 1 1 2 2 1 1 1 0 2 0 0 2 2 0 2 2 0 1 0 1 0 0 0 1 2 0 2 2 0 0 0 0 0 1 1 0 1 0 0 0 1 2 1 2 2 1 0 0 0 0 0 0 0 0 0 0 0 1 2 1
73 0 0 2 0 0 2 1 1 2 0 0 0 0 0 0 0 2 0 0 0 2 0 0 0 0 0 2 2 0 2 0 1 1 2 1 2 1 0 0 0 2 0 0 1 0 0 0 1 0 0 0 0 0 1 1 1 0 1 1 0 1 1 1 0 0 0 1 1 0 0 1 1 2 1 2 2 0 0 0 0 1 1 1 1 0 0 1 1 2 1 1 0 0 0 0 0 1 1 2 1 2 1 1 0 0 2 2 2 0 0 2 1 2 1 1 2 0 1 1 1 0 1 0 1 0 0 1 0 1 0 0 1 1 0 0 1 0 0 2 0 2 0 0 1 1 0 0 0 1 0 0 0 0 0 0 0 1 0 0 0 0 2 0 1 2 1 0 0 1 0 1 0 1 0 0 1 1 0 1 1 0 0 2 2 2 2 1 0 0 0 2 0 1 1 2 1 1 0 0 0 0 0 0 1 0 0 0 1 0 2 0 1 0 1 1 1 0 0 1 1 0 0 0 0 1 1 0 0 0 0 0 0 0 0 0 0 2 0 0 0 0 0 0 0 0 0 0 0 0 0 0 0 0 0 0 0 2 1 2 1 2 0 0 0 0 0 1 2 1 0 0 0 2 1 0 0 1 1 1 1 2 1 0 0 1 1 1 1 2 0 2 2 2 2 0 2 1 0 0 0 0 1 0 1 0 1 2 1 0 1 1 1 1 1 1 2 1 0 0 1 1 2 1 2 0 0 0 0 0 0 2 0 2 1 0 0 2 1 0 0 1 2 1 1 1 2 0 1 1 1 0 1 1 0 1 1 2 0 1 0 1 0 0 0 2 0 2 1 1 1 1 1 1 1 1 0 1 0 0 1 2 1 0 1 0 0 0 0 0 0 0 2 0 2 0 2 1 0 0 0 0 1 0 0 0 0 0 0 1 0 0 2 2 0 0 1 0 0 0 0 1 1 0 0 2 0 2 2 1 0 2 1 2 1 1 0 1 0 1 2 0 0 0 1 0 0 0 1 0 0 0 1 2 1 0 0 1 0 1 1 1 0 1 1 1 0 2 0 1 1 1 1 1 2 0 2 0 2 0 1 0 0 0 2 0 0 1 0 0 1 1 1 0 1 0 1 0 1 0 0 2 1 1 1 1 1 1 0 0 0 1 0 0 0 2 1 2 0 1 1 1 2 1 0 2 0 0 0 0 2 0 2 1 2 0 1 0 2 2 2 2 0 2 2 1 0 2 2 0 0 0 0 2 1 1 0 0 1 0 0 1 0 2 0 0 2 1 1 0 0 1 1 0 0 0 1 0 0 2 1 0 0 0 1 0 0 0 1 1 0 0 1 0 0 1 0 1 1 0 1 1 2 0 0 1 2 0 0 0 2 0 0 0 1 1 0 0 0 0 1 0 0 2 2 0 2 1 0 0 1 0 0 0 2 0 2 1 2 2 0 0 0 1 1 2 2 1 2 2 0 0 1 2 1 0 0 1 1 0 0 0 0 1 2 2 1 0 0 1 1 1 0 0 0 2 2 0 0 0 2 0 2 0 1 2 1 0 0 2 2 0 0 0 0 1 0 0 0 1 0 1 0 1 0 1 2 1 1 0 0 0 0 1 1 2 0 1 1 0 0 0 1 0 0 1 0 0 0 0 0 0 0 1 0 1 1 0 0 0 0 1 0 0 1 0 1 0 0 0 0 0 0 0 0 2 1 0 1 0 0 0 2 2 0 0 2 0 0 2 0 0 1 1 0 1 0 0 1 1 1 1 2 0 0 2 0 2 1 2 1 1 2 2 1 0 0 1 1 0 0 0 1 0 1 0 1 0 0 1 0 0 0 0 0 0 0 0 2 0 2 2 1 2 2 0 0 0 0 2 1 2 0 0 0 2 0 0 1 1 1 0 1 0 1 1 1 1 0 0 2 0 0 2 2 0 0 0 1 1 1 0 1 0 1 0 0 0 1 0 0 0 0 1 1 2 0 1 1 1 0 1 0 0 0 0 0 2 0 1 1 2 1 2 2 0 2 2 0 0 0 1 0 2 2 0 0 1 0 1 0 1 0 0 0 0 1 0 1 0 1 0 1 1 0 2 0 2 0 1 0 2 0 1 0 0 1 0 0 1 0 0 0 0 0 2 2 0 2 0 2 0 1 1 2 0 2 1 0 1 1 0 0 0 0 0 1 0 1 2 1 0 0 0 0 1 0 0 0 1 0 0 2 2 0 0 1 0 0 0 1 0 0 0 0 0 1 1 1 0 2 2
74 0 1 2 0 0 2 2 2 1 0 0 0 1 0 0 1 1 0 0 0 2 0 0 0 0 0 1 2 0 2 0 0 0 2 1 2 1 0 0 0 1 1 0 1 0 0 0 0 0 0 0 0 0 2 0 0 0 1 0 1 1 0 0 0 0 0 0 1 1 0 0 1 2 1 2 2 2 2 1 1 2 1 0 1 0 0 2 1 2 1 1 0 1 0 0 0 1 1 1 1 1 1 0 0 0 2 0 1 1 1 2 1 2 1 2 2 0 0 1 1 0 2 1 0 0 0 2 0 2 1 1 0 0 0 0 0 0 0 1 2 0 0 0 0 1 0 0 1 1 1 0 0 0 0 1 0 0 0 0 1 1 1 1 0 2 2 0 0 0 0 1 1 0 1 0 0 0 0 0 0 0 0 1 1 1 2 1 0 0 0 1 1 0 0 2 0 2 0 0 0 0 1 1 2 0 1 1 0 0 0 0 1 0 0 2 0 0 1 1 1 1 1 2 0 1 1 1 0 0 0 1 0 0 0 0 0 2 0 0 0 0 2 0 0 1 0 0 1 1 0 0 0 1 0 0 1 0 0 1 1 1 0 1 0 0 1 0 1 1 0 0 0 1 1 0 0 2 2 0 0 0 2 0 2 0 0 0 0 1 1 0 1 2 2 0 2 1 0 2 0 2 1 0 1 0 0 2 2 1 0 1 0 1 1 1 2 0 0 0 0 2 1 1 1 0 0 0 0 0 2 1 1 2 0 0 0 0 0 0 0 0 1 2 0 0 2 0 0 1 1 0 2 0 2 0 0 0 0 1 0 1 2 0 2 1 0 2 2 0 2 2 2 1 1 2 0 2 0 0 0 2 1 0 1 1 0 0 0 0 0 0 1 1 2 0 2 0 1 1 1 1 1 1 0 1 1 0 1 2 1 1 1 1 1 0 1 1 0 1 1 0 0 2 1 1 1 0 0 0 1 0 0 2 2 0 0 2 0 0 2 0 1 1 0 1 0 0 2 0 0 1 2 2 2 2 0 2 1 1 0 2 1 0 1 1 0 2 0 2 2 2 0 2 0 0 0 1 2 1 2 0 1 0 1 0 1 0 1 0 0 1 0 1 1 0 0 0 1 1 0 2 0 1 1 1 1 0 1 0 1 1 1 1 0 1 0 2 0 0 0 2 0 0 0 0 2 1 0 2 0 1 1 0 1 0 1 0 1 1 1 1 1 0 0 0 0 2 2 1 0 0 0 1 1 1 0 0 0 1 0 0 0 1 0 0 0 2 1 0 1 1 1 0 0 0 1 0 0 2 1 0 0 0 0 0 0 0 0 0 0 0 0 0 0 0 0 0 0 0 0 1 0 1 0 1 1 1 0 0 0 0 0 0 2 0 1 0 1 0 0 0 0 0 0 1 1 1 0 0 1 0 1 0 1 0 2 1 2 1 1 2 0 1 1 1 2 0 0 0 0 2 0 2 2 0 0 2 2 0 0 0 1 2 2 2 2 2 0 0 0 1 1 0 1 1 2 0 0 0 0 1 2 0 0 1 1 1 0 1 1 1 0 0 0 1 0 0 0 0 0 0 0 1 1 1 1 2 2 0 1 0 0 2 0 1 0 1 1 0 0 0 1 0 0 1 0 0 0 0 1 1 0 0 0 1 0 0 0 1 0 1 0 1 1 0 1 0 0 0 0 0 0 0 0 1 0 0 2 0 0 0 2 2 0 0 2 0 0 2 1 1 1 1 1 0 0 0 1 1 1 1 1 1 1 0 1 1 1 2 0 1 2 2 0 1 0 2 1 0 1 1 1 0 1 0 0 2 2 2 0 0 2 0 2 0 2 1 2 0 1 2 0 2 2 0 2 0 1 2 0 2 0 2 0 2 0 1 1 0 0 1 1 0 1 1 1 0 0 1 2 0 0 2 2 0 0 0 1 1 0 0 0 0 0 0 0 0 2 1 0 0 0 1 1 2 0 0 1 1 1 0 0 0 0 1 1 2 0 2 0 1 0 2 2 0 2 2 0 0 0 2 1 1 1 2 0 1 0 1 0 1 0 0 1 1 2 1 2 0 0 2 2 2 1 1 1 2 1 0 0 2 0 1 0 0 1 1 1 0 0 0 2 2 2 0 1 1 1 0 1 0 1 1 0 0 1 2 0 2 0 1 0 0 0 0 0 0 0 1 1 0 2 0 0 0 0 0 2 1 1 0 0 1 1 1 2 1 0 1 0 1 0 2 1 0 0 1 1 1 2 2
75 0 2 1 0 0 2 2 1 1 0 1 0 0 0 0 0 2 1 1 1 2 0 0 0 0 0 2 2 1 2 1 1 1 1 0 1 1 0 1 1 1 1 0 0 1 1 0 0 0 0 0 0 1 0 1 0 1 1 0 1 1 0 0 1 1 1 1 1 0 0 0 2 2 0 2 2 0 0 0 0 2 0 1 1 0 0 0 0 2 0 0 1 0 0 0 0 2 1 2 0 2 2 2 0 0 2 2 2 0 0 2 0 1 0 1 1 0 0 1 1 0 2 2 0 1 0 1 1 0 0 0 0 0 0 0 0 0 0 1 0 2 0 1 1 1 1 0 0 0 1 0 0 0 1 1 1 1 0 1 1 1 1 1 2 1 1 2 1 1 0 0 1 2 0 0 0 0 0 0 0 1 0 1 2 2 2 2 2 1 1 2 0 2 2 2 2 2 0 0 0 1 1 1 1 1 1 1 1 0 1 0 0 0 0 2 0 0 1 2 0 0 0 2 0 0 0 0 0 0 0 0 0 1 1 0 1 2 1 1 0 0 2 0 0 1 0 0 0 0 0 0 0 0 0 0 0 1 0 0 0 0 0 1 0 0 0 0 0 0 0 1 1 1 0 1 0 2 2 1 1 2 2 2 0 2 2 0 1 2 0 1 1 2 2 0 0 1 1 2 1 0 0 1 0 0 0 2 1 1 0 1 2 1 1 0 1 1 0 0 1 1 0 0 0 0 1 0 0 1 0 2 0 0 0 0 0 2 0 1 0 0 2 1 1 1 0 1 1 1 1 0 0 0 0 2 0 1 0 0 0 0 2 0 2 0 1 1 2 0 2 2 1 1 1 1 0 1 1 0 0 0 2 0 0 2 0 0 0 0 0 1 2 0 2 0 2 1 1 1 1 1 1 1 1 0 1 0 0 1 0 0 0 0 1 0 0 0 0 0 0 2 0 0 0 1 1 2 2 2 0 1 0 0 0 0 0 1 0 0 1 1 0 1 0 2 0 0 1 0 0 1 1 2 1 0 1 1 0 1 1 1 1 0 0 2 0 1 0 1 0 0 1 2 1 0 1 0 2 0 1 0 0 0 2 1 0 0 0 0 1 1 0 1 1 0 0 1 1 0 1 2 1 1 1 0 1 0 0 0 0 0 0 1 0 1 0 2 0 1 0 1 1 0 0 1 1 2 0 2 0 2 0 0 0 0 2 0 1 1 1 2 0 1 1 1 0 2 2 0 0 0 0 2 1 1 0 0 0 0 0 0 0 2 0 0 0 1 1 1 0 0 1 0 1 1 1 1 1 2 1 0 0 1 2 0 2 0 1 0 0 0 0 0 0 0 1 1 0 0 0 2 0 2 0 2 1 2 0 2 1 0 0 0 2 0 0 0 1 0 0 0 0 1 1 0 1 1 0 0 1 0 1 0 2 0 1 0 2 2 1 1 0 1 1 0 1 1 1 1 1 1 0 0 1 0 0 1 1 0 0 0 2 2 2 2 1 1 0 1 1 1 0 0 2 2 2 1 0 0 1 1 2 0 1 2 1 1 0 1 2 0 0 0 1 0 0 0 0 2 1 1 0 1 0 1 1 2 2 0 0 0 0 1 1 1 0 1 0 0 1 0 0 0 0 2 0 0 0 0 1 1 0 1 0 1 1 0 0 0 0 0 0 0 1 0 1 1 0 1 1 1 1 1 2 1 0 0 2 0 0 0 2 1 0 0 2 0 0 2 0 0 1 0 0 0 0 0 1 1 0 0 1 0 1 1 1 1 0 2 0 2 1 1 0 0 0 1 0 0 1 1 1 0 1 1 0 0 1 2 0 0 1 0 1 0 2 0 0 0 0 0 0 2 2 0 0 0 1 2 0 2 0 0 0 1 0 0 1 0 0 0 1 0 1 1 1 0 1 0 1 0 0 2 1 0 0 0 1 1 0 0 0 0 0 1 1 0 1 0 0 0 1 1 2 2 1 1 1 2 1 1 0 0 0 0 0 1 0 1 0 1 0 2 2 1 2 2 0 0 0 2 0 0 2 0 1 0 1 1 0 1 0 0 0 0 2 0 1 1 0 1 2 0 0 1 1 0 0 0 0 2 1 1 1 2 2 0 1 0 0 0 2 0 1 1 1 0 0 0 1 1 1 1 1 0 1 1 0 1 0 1 0 0 0 1 0 0 0 0 1 0 0 0 0 1 0 1 2 2 2 1 0 0 0 0 0 1 0 1 0 1 0 0 0 0 0 0 0 0 0 0
76 0 0 2 0 0 2 2 1 0 0 0 0 0 0 0 0 1 2 1 1 1 0 0 0 0 0 2 2 0 2 1 0 1 2 0 2 1 0 1 1 1 0 0 2 0 1 0 0 0 0 0 1 1 0 1 0 0 1 0 0 1 0 0 1 1 1 1 1 0 0 1 1 2 1 2 2 1 1 0 1 2 0 0 1 0 0 0 0 2 0 0 1 0 0 0 0 0 0 2 0 2 0 0 1 1 2 1 1 1 1 2 1 1 2 2 2 0 0 2 2 0 1 0 0 1 0 1 0 1 0 0 0 1 1 1 0 0 0 0 1 1 0 1 1 1 1 0 0 0 1 0 1 1 0 0 0 0 0 0 1 0 1 1 2 2 2 2 1 1 0 1 0 1 0 0 1 1 0 1 1 0 0 1 1 1 1 1 0 0 0 2 2 0 0 2 1 2 0 0 0 1 1 0 1 0 1 0 1 0 1 0 1 0 0 2 0 0 2 2 0 0 1 1 0 1 2 0 0 0 0 0 1 0 0 0 0 2 0 0 0 0 2 1 0 2 1 0 0 0 0 0 0 1 0 0 0 1 0 0 0 0 0 1 0 0 0 1 1 1 1 1 0 1 0 1 0 2 1 1 1 1 1 0 1 0 0 1 1 2 0 2 0 2 2 1 2 2 0 1 0 0 0 2 0 0 0 1 2 0 0 1 1 2 2 0 2 1 0 0 1 1 1 0 1 0 0 0 1 0 2 0 0 2 0 0 1 0 0 1 2 1 2 2 1 1 1 0 2 1 1 0 2 2 0 0 1 1 0 1 0 0 2 0 2 0 0 2 1 1 1 1 0 0 1 1 0 2 1 0 0 0 0 1 0 0 0 0 0 0 0 0 0 0 2 0 0 0 1 1 0 1 1 0 0 0 0 1 0 1 0 0 0 0 1 0 0 0 0 0 0 2 2 0 1 2 2 0 0 0 0 1 0 1 1 0 1 2 0 1 2 0 0 0 1 1 0 0 1 0 0 0 0 2 0 0 0 0 1 0 2 1 1 0 0 2 0 1 0 0 1 1 2 0 0 0 0 2 2 1 1 1 0 0 2 1 0 0 1 0 0 1 1 0 1 0 0 0 0 0 0 2 1 1 1 1 1 1 0 0 0 2 0 0 1 1 0 2 0 2 2 0 1 0 1 1 1 0 1 1 1 0 1 0 0 0 0 0 0 0 0 0 0 1 1 0 0 0 0 2 0 2 0 2 2 0 0 0 0 0 0 0 0 2 0 0 1 2 0 0 1 0 1 0 0 0 1 0 1 1 1 0 1 1 0 1 2 0 0 0 0 0 0 0 0 0 0 1 1 1 0 2 0 2 0 2 0 0 0 1 0 0 1 2 0 2 0 0 0 1 1 1 0 0 0 0 2 2 0 0 1 0 1 0 1 0 2 0 1 0 1 1 0 1 0 2 2 0 1 1 0 0 1 1 1 0 0 2 2 1 1 0 1 1 2 2 0 1 0 0 1 0 1 0 0 2 2 1 1 1 0 0 1 1 1 1 0 0 0 2 1 0 0 1 2 0 0 0 0 1 0 2 0 1 1 2 2 1 1 1 1 1 0 1 0 1 0 0 0 0 0 0 0 0 0 0 1 1 1 1 1 1 0 0 0 0 2 0 0 1 0 1 0 0 1 1 2 0 0 0 0 0 0 0 0 1 0 0 1 0 0 0 2 1 0 0 2 1 0 2 0 0 1 2 2 0 0 0 1 1 2 2 0 0 0 1 0 0 0 2 0 2 2 2 1 1 0 0 0 0 1 2 0 0 2 0 2 0 0 2 0 0 2 0 1 0 1 0 2 0 1 2 0 2 2 0 1 0 0 2 1 2 1 0 0 1 1 0 0 0 0 0 0 0 0 0 0 0 0 0 0 0 0 2 0 2 1 0 0 0 2 0 0 1 1 1 2 0 1 0 0 0 1 0 1 1 0 0 1 2 2 0 0 0 0 0 0 0 0 2 0 1 0 0 1 0 2 2 0 0 1 1 0 2 2 0 1 1 0 0 0 1 0 0 0 1 2 2 2 1 0 2 2 2 1 2 0 2 1 0 1 1 0 1 0 0 0 0 1 1 0 0 1 1 2 2 1 1 0 0 2 0 2 0 0 0 0 0 0 0 0 2 1 0 0 1 0 0 0 1 0 1 0 0 0 2 0 0 0 1 0 0 0 0 0 0 0 0 0 0 1 0 0 1 1 0 0 0 1 1 1 1
77 0 2 0 0 0 1 2 2 0 0 0 0 1 1 0 0 1 1 0 0 1 0 0 0 0 0 2 2 1 1 1 1 1 2 0 2 0 0 0 0 1 0 0 1 0 0 0 0 2 2 2 1 1 0 0 0 1 0 0 0 0 2 2 1 1 1 0 1 1 1 1 1 2 1 2 2 1 1 1 0 1 1 1 1 0 0 2 2 2 2 1 1 0 1 0 0 1 1 2 1 2 1 1 1 1 2 0 2 0 0 1 0 2 1 2 2 0 1 0 0 0 2 1 0 0 0 2 2 0 0 0 0 1 1 1 0 0 0 1 1 1 0 0 0 0 0 0 0 0 1 0 0 0 0 0 0 1 0 0 1 1 1 1 0 1 1 1 1 1 0 0 0 1 1 0 1 2 1 1 1 1 1 0 2 1 1 1 0 0 0 2 0 0 1 2 1 2 0 0 0 0 0 2 2 0 0 0 1 1 1 0 1 0 0 2 1 1 1 1 1 0 0 1 0 0 1 0 0 0 0 0 0 0 0 0 0 2 0 0 0 0 1 0 0 1 0 0 0 0 0 0 0 0 0 1 1 2 0 0 0 0 0 0 0 0 0 1 1 1 0 2 0 0 0 1 0 1 0 0 0 1 1 0 0 1 0 1 0 2 0 1 1 2 2 0 2 0 0 0 0 0 1 0 1 0 0 2 0 0 1 1 2 1 1 0 1 0 1 1 0 1 1 1 1 0 0 0 1 0 2 1 0 2 0 0 0 1 0 0 0 0 2 0 2 2 0 0 1 1 1 0 1 0 1 1 0 1 0 2 0 2 1 0 1 0 0 1 2 0 2 2 2 2 0 0 0 1 0 0 0 0 2 0 0 1 0 0 0 0 0 0 2 0 2 0 2 1 0 0 0 0 1 0 0 0 1 0 0 1 0 2 1 1 1 0 0 0 0 0 0 1 1 0 2 2 1 0 0 0 1 0 0 1 1 0 0 1 0 1 2 0 0 0 1 1 0 0 2 0 0 0 0 2 0 0 0 2 1 1 1 2 0 1 0 1 0 1 0 0 0 0 1 1 2 0 2 2 2 1 1 0 0 0 1 0 0 1 0 0 1 1 0 1 2 0 2 0 0 1 1 2 2 0 2 0 2 1 0 0 0 2 0 1 0 1 0 2 0 1 1 1 1 0 0 1 1 0 0 2 0 0 1 1 1 0 2 1 2 1 1 1 0 1 1 2 1 0 0 2 0 0 0 2 1 1 0 1 0 1 1 0 1 2 0 0 0 2 1 1 0 0 0 0 0 0 0 1 2 1 2 0 1 1 0 1 2 1 0 0 1 1 0 0 0 0 0 0 0 0 0 2 0 2 0 2 0 1 0 1 0 0 1 1 1 1 1 0 0 0 2 0 0 1 1 1 1 0 0 0 1 0 0 0 2 0 2 0 2 2 0 0 0 2 0 1 1 0 2 2 0 2 1 1 2 0 0 2 1 0 0 0 2 0 1 1 0 0 1 0 1 0 1 1 0 2 2 1 0 0 0 0 0 0 0 0 0 1 0 0 0 0 0 0 0 0 1 1 0 1 1 0 1 0 1 2 2 2 2 0 0 0 1 1 0 0 0 2 2 0 0 0 0 0 1 0 0 1 1 1 0 0 0 0 0 0 1 0 0 1 0 2 0 0 2 0 2 1 0 0 0 0 0 1 0 1 0 0 2 0 0 0 2 2 0 0 2 0 0 2 1 1 1 1 1 1 0 0 1 1 0 0 1 0 0 2 0 2 0 2 1 2 2 2 0 1 0 0 0 0 1 1 0 1 1 0 0 0 0 2 0 0 0 2 0 0 2 2 1 0 1 1 1 2 2 0 1 0 0 2 0 2 1 0 0 1 0 1 1 0 0 0 2 0 2 2 2 0 0 0 2 0 0 2 2 0 0 0 0 0 1 0 0 0 0 1 1 0 1 0 0 0 1 0 1 2 0 1 2 2 2 0 0 0 0 0 0 2 0 2 0 2 0 2 2 0 2 2 0 0 0 2 0 2 2 0 2 0 1 1 0 1 1 0 2 2 0 0 1 0 1 0 2 0 1 0 0 1 1 0 0 2 0 1 0 0 0 1 2 0 0 0 2 0 1 2 2 0 1 0 2 0 1 1 1 0 1 1 0 1 2 0 0 0 0 0 0 0 1 1 0 0 0 0 0 0 0 0 1 0 0 0 0 2 0 1 1 0 0 0 0 0 0 0 0 0 0 1 1 2 2 1
78 0 2 0 0 0 0 1 1 1 0 0 1 0 0 0 0 2 0 0 0 1 0 1 0 1 1 1 1 0 1 0 1 1 1 0 1 2 0 1 1 0 0 0 2 0 1 0 0 1 1 2 0 1 1 0 0 1 0 0 1 0 2 0 0 0 0 1 1 0 0 1 1 2 1 2 2 0 0 0 0 2 0 2 2 1 0 0 0 2 0 0 0 0 0 0 0 0 0 0 0 2 1 1 1 1 2 2 2 0 0 2 1 1 1 1 1 0 0 2 2 0 2 1 0 1 0 0 0 0 0 0 1 1 0 1 0 0 0 2 1 1 0 0 0 0 0 0 1 1 0 0 0 0 0 0 0 0 0 0 1 1 0 2 0 2 0 2 0 0 0 2 0 0 0 0 2 2 1 0 1 1 1 0 1 0 1 0 0 0 0 1 0 2 2 2 1 2 0 0 0 1 0 0 1 0 2 1 1 1 1 0 0 0 0 2 0 0 1 1 1 1 0 1 0 1 1 1 0 0 0 0 0 0 0 0 0 2 0 0 0 0 2 1 0 2 0 0 0 0 0 0 0 0 1 0 0 1 0 0 0 0 0 0 0 0 0 0 0 0 0 1 0 2 0 0 0 2 2 2 2 2 1 0 1 1 1 1 1 2 0 2 2 2 2 0 2 0 1 2 0 0 1 0 0 0 0 2 2 0 0 1 1 1 1 1 2 1 0 0 0 1 2 1 0 0 1 0 1 1 2 1 1 1 0 0 0 0 0 0 0 0 0 0 1 2 0 0 1 0 2 0 2 0 1 0 0 0 0 1 0 1 2 0 2 0 1 2 2 0 2 2 0 0 0 0 0 1 1 0 0 1 1 0 0 0 0 0 0 0 0 1 1 0 2 0 1 2 2 2 1 1 0 2 0 2 0 0 0 2 0 0 0 0 2 0 0 0 0 0 0 2 0 0 1 2 2 1 1 1 0 1 1 1 0 1 0 1 0 0 2 0 0 0 0 1 0 1 1 1 1 0 0 2 0 0 0 2 0 2 0 2 1 1 0 0 0 2 0 1 2 2 2 2 1 0 2 1 2 1 1 1 1 0 1 0 1 0 0 0 1 1 0 2 2 0 1 0 1 1 1 1 1 1 1 2 1 0 0 0 0 2 0 1 0 1 0 2 0 0 1 1 2 0 0 1 0 0 1 1 1 0 1 0 1 0 1 0 2 2 1 2 0 1 0 1 1 0 0 2 0 2 0 2 1 1 1 2 1 1 0 0 0 1 0 0 1 1 0 0 1 1 0 0 0 2 2 0 1 1 2 0 0 0 1 0 0 0 1 1 0 0 0 0 0 0 0 1 1 0 1 1 0 1 0 1 1 1 0 1 1 0 1 1 0 1 1 0 0 0 1 0 0 1 0 0 1 1 0 0 1 0 0 0 2 0 1 0 2 2 1 1 0 0 2 1 2 0 1 1 0 2 0 1 0 0 0 2 2 0 0 0 1 0 0 1 1 1 1 0 1 0 2 0 0 2 2 1 1 0 0 0 2 0 2 2 2 0 1 2 1 0 0 1 1 0 0 0 0 2 1 1 0 1 1 2 2 2 2 1 0 0 0 2 0 0 0 2 2 0 0 0 1 1 0 0 1 1 0 0 2 2 0 0 0 1 1 0 0 0 0 0 0 1 2 0 2 1 0 1 1 1 0 0 0 1 1 0 0 0 0 0 2 0 0 1 1 0 0 1 1 1 1 1 1 0 0 0 1 1 1 1 0 0 0 2 0 1 0 2 0 2 2 1 0 0 1 1 1 0 0 0 1 0 1 0 1 0 0 2 0 0 0 0 0 1 1 0 2 0 2 2 1 2 2 0 1 0 0 2 0 2 0 1 0 1 0 0 1 0 0 0 0 0 0 0 0 0 0 0 1 0 0 2 2 0 0 0 1 1 0 0 0 1 1 1 1 0 1 0 0 0 1 0 1 1 0 0 0 2 2 0 0 0 0 1 1 1 2 1 2 2 0 1 1 0 1 2 0 0 0 0 0 1 1 1 1 0 0 1 0 0 1 0 1 1 1 1 1 1 0 1 2 1 0 1 1 2 1 0 1 0 0 1 0 0 0 0 0 1 0 0 0 0 0 2 0 0 0 0 2 0 1 0 0 0 2 1 0 1 1 0 1 0 2 1 0 0 0 0 1 0 1 0 0 0 0 0 2 0 0 0 0 0 0 0 0 1 0 2 0 0 1 0 0 1 0 0 0 1 2 2
79 0 0 2 0 0 1 1 2 0 0 1 1 1 1 0 0 1 2 1 1 1 0 1 0 0 0 1 1 1 1 0 1 2 2 0 2 0 0 0 1 1 1 1 1 0 1 0 0 1 1 1 1 1 0 1 0 1 1 1 1 0 1 0 0 0 0 1 2 1 0 1 1 1 1 1 1 1 1 1 0 2 1 0 1 0 0 0 0 2 0 0 1 0 0 0 0 1 1 2 1 2 1 1 0 0 2 1 1 1 1 2 1 1 0 0 0 0 2 0 0 0 1 0 0 0 0 0 0 0 1 1 0 0 0 0 0 0 0 0 1 1 0 0 1 1 0 0 1 1 0 1 0 0 1 2 0 0 0 1 0 0 2 0 1 0 0 2 1 1 0 1 0 0 0 0 0 0 0 0 0 0 0 0 2 2 0 2 0 0 0 2 0 1 2 1 1 2 0 0 0 0 0 0 1 1 2 0 1 0 2 0 1 0 1 1 0 0 2 2 0 0 0 2 0 1 1 0 0 0 1 0 1 0 0 0 0 2 0 0 0 0 2 0 0 2 2 0 1 1 0 0 1 1 1 0 1 2 1 1 0 1 0 1 0 0 0 0 1 1 0 0 0 1 0 0 0 2 2 1 1 2 2 2 0 2 2 1 0 2 0 1 0 2 2 0 1 0 0 1 0 0 0 0 0 0 0 2 0 0 1 1 1 2 2 0 1 0 0 0 2 0 1 0 1 0 0 0 1 1 2 1 0 2 0 0 0 1 0 1 1 1 2 2 0 0 2 0 0 1 0 1 2 0 1 0 0 0 0 1 1 2 1 0 1 0 0 1 2 0 2 2 1 1 1 1 0 2 1 0 1 0 0 0 0 1 0 0 0 0 0 1 0 1 2 1 1 0 1 1 0 2 1 1 1 0 1 1 0 2 0 0 1 1 0 1 1 1 0 0 0 1 1 1 1 2 1 1 1 0 0 0 0 0 0 0 1 2 0 0 1 0 0 1 0 1 0 0 1 0 0 0 0 2 0 0 0 2 2 0 0 1 0 0 1 2 1 1 0 0 1 1 2 1 1 0 1 1 2 1 2 0 0 0 1 0 0 0 1 0 1 1 0 1 1 0 1 0 1 1 0 2 2 0 0 2 0 1 0 0 0 2 0 1 1 0 0 2 0 1 1 1 2 0 0 2 0 0 1 0 2 0 1 0 0 0 0 0 2 2 1 2 0 0 0 0 0 2 2 0 0 0 0 2 1 1 0 0 0 1 1 0 1 2 0 0 1 0 0 0 1 2 0 0 0 0 0 1 2 1 2 0 0 1 1 0 0 0 1 0 0 0 2 0 1 0 0 0 0 0 0 2 0 0 0 0 0 1 0 1 1 1 0 0 1 0 1 0 1 0 0 0 0 0 0 1 2 2 0 0 0 0 1 0 1 1 2 0 2 2 2 2 0 1 1 1 2 1 1 1 0 1 1 1 1 0 0 2 2 0 0 0 1 0 0 0 2 0 2 0 1 0 0 0 0 1 1 1 0 0 1 0 2 1 2 2 1 1 1 1 2 0 0 0 0 0 0 0 0 0 0 1 0 1 1 2 2 2 1 2 0 0 0 2 0 2 0 2 2 0 0 0 0 0 0 0 0 0 0 0 0 0 0 0 0 0 2 0 0 1 0 0 0 1 1 0 1 0 0 0 0 0 0 1 1 0 0 1 2 1 1 1 2 2 0 0 2 1 0 2 0 1 1 1 0 2 0 0 1 1 0 0 1 0 1 1 0 2 0 2 1 2 2 1 0 1 0 1 1 0 0 1 1 0 1 0 0 1 1 2 0 0 1 1 0 0 2 0 2 0 2 2 1 1 1 0 0 0 0 2 0 1 1 1 0 2 0 0 0 0 0 0 1 0 1 0 0 0 0 1 1 0 0 1 1 0 1 0 0 0 1 0 0 0 0 1 1 1 1 0 0 0 1 0 1 2 0 1 2 2 2 0 0 0 0 0 0 2 0 1 0 2 0 2 2 0 2 1 0 0 0 1 0 2 2 0 0 1 0 0 0 0 0 0 0 0 2 0 2 2 0 2 2 1 1 1 1 2 1 1 1 1 0 1 1 0 0 1 1 0 1 0 2 1 2 0 1 0 1 0 1 1 0 2 1 0 2 2 0 0 0 2 2 1 0 1 1 0 1 1 0 0 1 0 0 0 0 0 0 0 0 0 1 2 0 1 1 1 0 1 0 0 1 0 0 0 0 1 1 0 1 1
80 0 2 0 0 1 1 2 0 1 0 1 1 1 1 0 0 1 2 0 0 2 0 0 0 0 0 2 2 0 1 1 1 2 1 0 1 1 0 1 1 1 0 0 2 0 1 0 0 0 0 0 1 1 1 0 0 1 0 0 0 2 1 1 0 0 0 2 1 0 0 1 2 2 2 2 2 1 1 1 1 2 0 0 2 0 0 0 0 2 0 0 2 0 0 0 0 1 1 1 1 2 1 1 0 0 2 0 1 1 1 2 0 2 0 0 2 0 1 1 1 0 1 0 0 0 0 0 0 0 1 1 0 1 0 0 0 0 0 1 1 2 0 0 0 1 0 0 0 0 0 0 0 0 0 0 0 1 0 0 0 1 1 1 1 0 0 2 0 0 0 0 1 1 1 0 0 0 0 0 0 1 1 1 2 1 2 0 0 0 0 2 0 0 0 1 0 2 0 0 0 0 0 1 0 0 1 1 1 0 2 0 2 0 0 2 1 0 1 1 1 1 0 2 0 1 1 0 0 0 0 0 1 1 1 1 0 2 0 0 0 0 2 0 0 1 1 0 2 1 0 0 0 0 1 0 1 1 0 0 0 0 0 0 0 0 1 1 2 1 0 1 0 0 0 1 0 1 1 0 0 2 1 1 0 1 0 0 1 2 0 0 1 2 2 0 2 1 1 2 0 0 0 0 0 0 1 1 2 0 0 1 2 1 2 0 2 0 0 0 0 0 2 1 0 0 0 0 0 0 1 2 1 2 0 0 0 1 0 0 0 0 2 1 1 1 0 0 2 2 2 0 0 0 0 2 0 0 0 1 1 2 1 0 1 0 0 2 1 1 1 1 0 0 1 1 0 1 0 0 1 0 1 0 0 1 0 0 0 1 0 1 1 1 1 1 2 2 1 1 1 1 0 1 0 0 0 2 0 1 0 0 0 0 1 0 1 1 0 1 1 1 0 1 0 2 1 0 0 0 1 0 0 0 1 1 1 2 0 1 1 0 0 1 0 2 0 0 0 0 0 1 0 1 1 0 1 2 1 1 1 2 1 0 0 1 0 2 0 1 0 0 0 2 1 0 1 1 2 0 1 0 0 0 2 1 0 0 1 0 1 0 0 2 2 0 1 1 1 0 0 2 2 0 2 0 2 0 1 0 1 1 0 1 0 1 0 2 0 2 2 0 2 1 0 1 1 0 1 1 1 0 0 0 0 1 1 0 1 1 0 1 0 0 0 0 0 0 0 2 0 1 0 2 2 1 1 0 0 1 1 0 1 2 1 1 0 1 0 0 0 1 1 0 1 1 1 1 1 2 2 0 0 0 2 0 1 0 0 0 0 0 0 0 0 0 0 1 1 0 1 1 0 2 0 2 1 0 0 0 2 0 0 0 0 0 0 1 1 0 0 0 0 0 0 1 2 1 0 0 1 1 0 0 2 1 2 0 2 2 0 1 0 2 0 1 1 0 1 0 0 1 1 2 2 0 0 2 2 0 0 0 1 2 2 2 2 0 1 1 0 1 1 0 1 2 2 0 1 0 1 1 2 0 2 2 1 0 1 2 1 0 0 0 0 0 0 0 0 2 0 2 0 2 1 2 1 1 1 1 1 1 0 1 1 1 0 0 0 0 0 0 0 0 1 0 1 2 2 2 2 2 0 0 0 0 1 0 0 1 1 0 0 0 1 1 2 0 0 0 0 0 0 0 0 2 1 0 1 0 0 0 2 1 0 1 2 0 0 2 0 0 2 0 0 0 0 0 0 0 1 1 1 0 0 1 0 2 1 2 0 1 2 2 0 1 0 0 0 0 0 2 1 0 1 0 1 0 1 2 0 0 1 1 1 0 2 1 2 0 1 2 1 2 2 0 1 0 0 2 0 1 0 0 0 2 0 0 0 0 0 0 1 0 1 0 1 0 0 0 2 0 0 2 2 0 0 0 1 1 1 0 2 0 2 2 2 0 1 0 0 0 0 1 1 1 0 1 0 1 1 0 0 0 0 1 1 2 0 2 0 2 0 1 2 0 2 2 0 0 0 1 0 1 1 1 0 2 0 1 0 1 0 2 2 1 0 1 1 1 0 1 1 1 0 1 1 1 0 0 0 2 1 1 0 1 1 1 1 1 1 0 2 0 0 0 1 0 0 0 2 0 1 0 0 0 2 1 1 0 1 1 0 0 0 0 0 0 1 2 0 0 0 0 0 1 0 0 1 0 0 0 0 1 0 0 2 0 1 0 1 0 0 1 0 0 1 0 0 1 2 2
81 0 1 1 0 0 0 2 2 0 0 0 0 1 0 0 0 1 0 0 0 2 0 0 0 0 0 1 1 1 1 0 2 2 0 0 0 2 0 1 1 1 0 0 2 0 0 0 0 1 1 2 0 0 1 0 0 0 0 0 0 1 1 0 0 0 0 2 1 0 0 1 0 2 0 2 2 2 2 1 1 2 0 1 2 0 0 0 0 2 1 0 0 1 0 0 0 0 0 2 0 1 1 1 1 0 2 1 2 0 0 1 1 1 0 0 0 0 0 0 0 0 2 2 0 1 0 1 0 1 0 0 1 1 0 0 0 0 0 0 1 1 0 0 0 1 1 0 0 0 0 0 1 0 0 0 0 0 0 0 1 1 2 0 0 1 1 1 0 1 0 1 0 2 0 1 0 0 0 1 0 0 0 0 0 0 0 1 1 0 0 2 0 1 2 1 0 2 0 0 0 0 0 0 2 0 1 0 1 0 2 0 1 0 0 2 1 1 0 1 1 1 0 2 0 0 0 0 0 0 0 0 0 0 0 0 0 2 0 0 0 0 1 0 0 1 0 0 0 0 0 0 0 0 0 0 0 0 0 0 0 0 0 0 1 0 0 0 0 0 0 1 0 1 0 0 1 1 1 0 0 1 1 0 0 0 0 2 0 2 0 0 0 2 2 1 0 0 2 2 2 0 1 0 1 0 0 2 0 0 1 0 2 2 2 1 2 0 0 0 0 1 1 0 2 0 0 0 1 0 1 2 0 2 0 0 0 1 0 1 1 1 2 2 0 0 2 0 1 1 1 0 0 0 0 2 0 1 0 1 0 1 1 1 1 0 1 2 1 1 1 1 0 0 0 1 0 2 0 0 0 2 0 1 0 1 0 0 0 0 0 0 1 0 2 0 1 0 1 1 1 1 1 0 0 0 1 1 1 1 1 1 0 0 1 0 1 0 0 0 0 1 0 1 2 2 2 0 0 0 1 0 0 0 1 1 0 0 1 1 1 0 0 0 0 0 0 0 1 0 0 0 2 2 2 2 0 1 1 1 1 2 0 0 1 2 0 1 0 1 2 2 0 2 2 2 0 2 1 0 1 0 1 1 1 0 0 0 0 0 1 0 0 2 2 0 1 0 0 2 0 2 0 2 0 2 1 0 0 0 0 2 0 2 0 0 0 2 0 1 1 1 2 1 1 2 0 0 1 1 1 0 1 1 1 0 0 0 1 1 0 1 0 0 0 0 0 0 0 2 0 1 0 1 2 0 0 0 1 1 0 0 1 1 0 0 0 2 1 1 1 1 1 0 1 1 1 0 1 1 1 0 0 0 0 0 0 0 0 0 0 0 0 0 1 0 0 1 0 0 0 2 0 2 0 2 1 2 0 2 1 0 0 0 1 0 1 0 0 0 0 0 0 0 0 0 2 0 0 0 0 0 0 0 2 1 2 0 2 2 0 0 0 1 0 2 2 0 2 2 0 1 0 0 2 0 0 1 0 0 0 0 1 1 1 1 0 1 1 0 1 0 1 0 0 1 0 1 1 0 0 0 2 0 2 2 2 0 0 1 1 1 1 0 1 1 0 0 0 1 0 1 0 2 0 2 2 2 2 1 1 0 0 1 1 0 0 2 2 0 0 0 0 1 1 0 2 1 0 0 1 1 1 0 0 1 1 0 0 0 0 0 0 0 1 0 1 1 0 0 0 1 0 0 0 1 0 0 2 0 0 0 2 2 0 0 2 0 0 2 0 0 0 1 1 0 0 0 1 1 0 1 1 0 0 1 1 1 1 2 0 1 2 2 0 1 1 0 0 0 1 2 1 0 1 2 1 0 1 1 0 0 0 1 0 0 1 0 2 0 2 2 1 1 1 0 0 0 0 2 0 2 1 0 0 2 0 2 2 1 1 0 1 0 1 0 1 0 0 0 1 0 0 2 1 1 0 0 0 0 1 0 0 0 0 2 2 0 0 0 0 0 1 0 1 2 0 2 2 2 0 1 0 0 0 0 0 2 1 2 0 2 1 2 2 0 2 1 0 0 0 0 0 2 1 1 1 0 0 1 0 2 1 1 1 1 0 1 1 0 0 1 2 2 1 0 1 1 1 0 0 2 0 0 0 0 0 2 2 0 0 0 2 2 1 1 1 1 1 0 2 0 1 0 1 0 1 1 0 1 1 1 0 0 1 1 1 1 1 1 0 0 0 0 0 0 0 0 1 0 0 0 1 2 1 2 2 1 0 0 0 0 0 0 0 0 0 1 1 1 2 2
82 0 2 1 0 0 1 2 2 0 0 1 0 1 1 0 0 1 1 1 1 1 0 0 0 0 0 1 2 2 1 2 2 2 1 1 1 1 1 0 0 1 0 0 2 0 0 0 0 0 0 1 0 1 1 1 0 0 0 1 1 0 0 0 0 0 0 0 2 1 1 1 1 2 1 2 2 1 1 1 0 2 0 0 2 0 0 1 1 2 0 1 0 0 0 0 0 0 0 1 0 2 1 1 1 1 2 1 1 1 0 1 2 2 2 2 2 0 1 1 1 0 2 2 0 1 0 1 0 0 1 1 0 0 1 0 1 0 0 1 0 2 0 0 1 2 0 0 0 0 0 0 1 0 1 0 0 1 0 0 1 1 0 2 0 0 0 1 1 2 1 1 2 0 0 0 0 0 0 0 0 0 0 1 2 2 1 2 1 0 0 2 0 2 2 2 0 2 0 0 0 0 0 0 1 0 1 0 0 0 2 0 1 0 1 1 1 1 2 2 0 0 1 2 0 1 1 0 0 0 0 0 1 1 0 0 0 2 0 0 0 0 1 0 0 0 0 0 0 0 0 0 0 0 0 1 1 2 1 1 0 1 0 0 0 0 0 2 2 2 0 0 0 1 1 0 0 2 1 1 1 1 1 1 0 1 1 1 1 2 0 0 1 2 2 1 1 1 0 1 0 0 1 1 1 0 1 2 1 0 0 0 2 1 2 0 2 0 0 0 0 2 1 1 0 0 0 0 0 1 1 1 0 1 0 1 1 1 0 0 0 0 2 0 0 0 1 0 1 0 1 0 2 2 0 0 2 0 0 2 0 2 1 1 1 0 1 1 2 0 2 2 0 0 1 1 0 2 0 0 0 1 0 1 1 1 0 0 0 0 0 0 2 0 2 0 2 1 1 1 0 1 0 2 0 2 0 0 0 1 0 1 1 1 1 0 0 0 0 0 0 2 1 2 0 2 0 2 2 1 0 2 0 0 0 0 0 1 0 1 1 1 0 0 1 1 0 1 1 0 0 0 0 1 1 0 1 2 0 2 0 2 0 1 1 1 0 1 0 0 1 1 1 1 2 0 2 1 0 0 2 0 0 0 2 1 0 1 1 0 0 2 0 1 0 0 0 1 1 0 0 2 2 0 2 1 2 0 0 0 0 1 0 0 1 1 0 2 0 1 1 2 2 1 0 2 0 0 0 1 1 0 1 0 0 1 0 0 2 2 0 2 0 1 0 1 0 2 2 1 0 0 0 1 2 0 0 0 1 0 0 1 1 2 1 1 0 0 0 0 0 0 1 0 1 2 2 1 2 1 2 0 0 0 1 0 1 0 0 0 0 0 1 0 0 0 0 2 2 0 2 1 0 1 0 1 1 0 1 0 1 0 0 0 1 0 2 0 1 0 0 0 0 0 0 0 2 2 0 0 1 0 1 0 1 0 2 0 2 2 1 1 0 1 0 1 1 0 1 1 0 1 0 0 1 0 0 1 1 0 0 0 2 2 2 2 1 0 1 1 1 1 0 0 0 1 1 1 1 0 0 1 2 0 1 2 1 0 1 2 1 0 1 0 0 1 0 0 0 0 0 1 0 2 0 2 1 2 2 1 1 1 1 1 0 1 0 0 1 0 0 0 0 0 0 1 0 0 0 0 1 1 0 0 0 0 0 0 0 2 0 2 0 1 1 1 2 1 0 0 0 0 0 0 0 2 0 0 0 0 0 0 2 1 0 0 2 0 0 0 1 0 1 0 0 0 1 0 1 1 1 2 1 1 1 0 1 1 0 2 0 2 2 1 1 0 0 1 0 0 1 1 0 0 2 1 1 1 1 2 0 0 1 1 0 0 1 0 2 0 1 2 0 2 2 0 2 0 1 2 0 2 1 0 0 1 0 0 1 0 1 1 0 0 0 0 0 0 1 0 0 0 0 2 1 0 0 0 0 0 0 0 0 0 0 0 1 0 0 0 0 0 1 0 1 0 0 1 2 2 1 0 0 0 0 0 0 0 1 2 0 2 2 1 2 0 2 1 0 0 0 1 0 1 1 1 1 2 0 1 0 1 1 0 1 1 0 1 1 1 0 1 1 1 1 1 2 2 1 1 1 2 0 1 0 1 1 1 1 0 0 0 2 2 2 1 1 0 1 0 1 0 2 0 0 0 0 2 0 2 0 2 1 0 2 1 1 0 0 1 1 0 0 1 1 0 0 0 2 0 0 0 2 2 0 0 1 0 0 0 0 1 0 0 0 0 0 0 1 1 2 2
83 0 2 1 0 0 1 2 2 1 0 0 1 1 1 0 0 1 0 0 0 2 0 0 0 1 1 2 2 0 2 1 2 2 1 1 1 2 1 1 0 0 0 0 2 0 2 0 0 0 0 2 0 0 2 2 0 1 0 0 1 1 2 2 0 0 0 1 1 0 0 1 1 2 1 2 2 1 1 0 0 1 1 0 0 0 0 1 1 2 1 1 0 1 0 0 0 1 0 2 0 2 0 0 2 1 2 1 1 1 1 2 2 2 1 1 1 0 1 1 1 0 1 1 1 0 0 1 1 0 0 0 1 1 0 0 1 0 0 1 0 2 0 0 0 1 0 0 0 0 0 0 0 0 0 1 0 1 0 0 0 0 1 1 1 1 1 1 0 0 0 1 0 1 0 0 1 0 0 0 0 0 1 0 1 0 1 1 1 0 0 2 0 1 1 1 1 2 0 0 0 1 0 1 2 0 1 1 1 0 2 0 0 1 0 2 0 2 2 1 1 1 0 1 0 0 1 0 0 0 0 1 0 2 2 2 0 2 0 0 0 0 2 0 0 1 0 0 0 0 0 0 0 0 1 1 1 0 0 0 0 0 0 1 0 0 0 0 2 1 0 0 0 0 0 1 0 2 2 1 1 2 2 0 1 1 1 1 0 2 0 0 1 2 2 1 2 0 0 2 1 0 0 0 0 0 0 2 1 0 0 1 1 2 2 0 1 1 1 1 0 1 2 2 1 0 0 0 0 0 1 1 1 1 0 0 0 1 0 2 0 0 1 2 1 2 0 0 1 0 0 0 1 1 0 1 2 1 0 1 0 1 2 0 2 0 0 2 2 0 2 2 1 1 1 1 0 1 0 0 2 0 2 0 0 0 0 0 0 1 0 0 1 0 1 1 0 1 1 1 1 1 0 1 0 1 1 0 0 1 0 2 1 1 1 0 1 1 0 1 1 1 1 0 1 2 1 2 2 1 0 1 2 2 0 1 0 1 0 0 0 0 0 1 0 0 0 0 1 0 0 1 0 2 0 0 0 1 1 0 1 2 1 0 0 1 0 1 0 0 0 0 1 1 0 0 0 2 2 0 0 1 2 1 1 1 1 1 0 1 1 2 0 1 0 0 0 0 1 0 0 2 0 2 0 2 2 1 0 0 0 1 0 2 0 0 0 2 0 2 2 0 2 2 0 2 0 0 1 2 0 0 1 0 0 0 1 0 0 1 0 2 0 1 1 0 0 0 0 2 0 1 0 1 2 0 0 1 1 0 0 0 1 1 0 0 0 2 1 1 0 0 1 0 1 1 1 1 2 1 2 0 0 0 0 0 0 0 1 1 0 0 0 0 1 0 0 1 1 0 1 1 0 1 0 1 1 1 0 0 1 0 0 1 1 1 0 0 0 1 0 1 0 0 0 0 2 1 0 0 1 0 1 0 2 1 2 0 2 2 0 2 0 2 0 1 2 0 0 0 0 2 1 2 1 1 0 1 1 0 0 0 2 1 1 2 2 1 0 0 0 2 0 0 1 0 1 2 0 0 0 0 2 0 2 2 1 0 0 2 0 0 0 0 1 1 0 1 0 1 0 1 0 2 0 2 1 1 1 1 1 1 0 1 1 0 0 1 1 0 0 0 0 0 0 0 0 2 1 1 1 1 0 0 0 0 0 0 0 1 0 1 0 0 0 0 0 1 0 0 0 0 0 0 0 1 0 0 2 1 0 1 2 1 0 0 2 0 0 0 2 0 2 1 1 0 0 0 2 2 2 2 0 0 1 1 1 2 2 2 0 0 2 2 0 0 1 0 0 0 0 1 0 1 1 0 0 0 0 1 1 1 0 1 0 1 1 2 1 0 1 1 1 2 2 0 0 0 1 2 0 2 0 0 0 1 0 1 2 0 0 0 1 0 1 1 1 0 0 0 2 0 0 2 1 1 0 0 0 0 1 0 0 0 0 1 1 0 2 0 0 0 1 0 2 2 0 0 2 2 2 0 0 0 0 1 1 0 0 2 0 2 1 1 2 0 2 2 0 0 0 1 0 2 2 1 0 0 0 1 0 1 0 0 2 2 2 0 1 0 0 1 2 1 0 1 0 2 0 2 0 2 0 1 0 0 0 1 1 0 0 1 2 1 2 1 1 0 1 0 2 0 1 0 1 0 1 2 0 2 1 0 0 0 0 0 0 0 0 0 1 0 0 0 0 1 0 0 2 0 0 0 1 1 1 1 0 0 0 0 0 0 0 0 0 0 1 0 0 0 2 0
84 0 2 0 0 0 0 1 1 2 0 0 1 1 2 0 0 1 2 0 0 1 0 0 0 0 0 2 2 0 2 0 2 2 1 0 1 1 0 0 0 0 0 0 1 0 0 0 0 0 0 0 1 0 0 0 0 1 1 2 0 0 1 1 0 1 0 0 1 1 0 0 2 2 2 2 2 1 1 1 0 2 0 0 2 0 1 1 0 2 0 0 1 0 0 0 0 0 0 0 0 2 1 1 1 1 2 0 0 2 0 2 0 2 0 0 2 0 0 0 0 0 2 1 0 1 0 2 1 1 0 0 0 0 1 0 0 0 0 2 0 2 0 0 1 0 0 0 0 2 0 0 1 0 0 0 0 0 0 0 0 0 1 1 1 1 1 2 1 1 0 1 0 2 1 0 0 1 0 0 1 2 0 0 0 0 2 1 0 0 1 1 0 2 2 2 1 2 0 0 0 0 0 0 2 1 1 0 1 1 1 0 1 0 0 2 0 0 2 2 0 0 0 2 0 0 0 1 1 1 1 0 0 0 0 0 0 2 0 0 0 0 2 1 0 1 0 0 1 1 0 0 0 0 0 0 1 2 0 0 0 0 0 2 0 0 0 1 1 0 0 1 0 0 0 0 0 2 2 2 2 1 0 0 0 1 0 0 0 1 1 1 0 2 2 0 1 2 0 2 0 1 0 0 0 0 1 1 0 0 1 1 1 2 1 0 1 0 0 0 0 2 1 0 1 0 0 0 1 0 2 2 0 0 0 0 0 2 1 0 0 1 2 2 2 2 0 1 1 1 0 0 1 1 0 1 1 0 0 0 2 2 1 0 1 1 0 2 1 1 1 1 1 1 0 1 0 1 2 0 0 1 1 0 0 0 0 0 0 0 0 0 2 0 2 0 2 0 1 1 1 1 1 1 1 0 1 0 1 2 1 1 1 1 0 1 1 0 0 0 0 2 0 2 2 2 2 1 1 1 0 1 1 2 1 2 0 1 0 0 2 0 1 0 1 2 0 0 1 1 0 1 0 2 0 0 0 1 1 1 1 1 0 0 0 2 1 2 0 1 1 1 1 1 0 0 0 2 2 2 2 0 0 0 2 1 0 0 0 0 0 1 1 0 0 0 0 1 1 1 0 2 1 1 1 1 1 0 0 0 0 1 0 0 0 2 1 2 0 1 1 1 2 0 1 2 0 1 0 1 1 1 0 0 0 0 1 0 1 1 2 2 0 1 0 0 0 0 0 2 0 1 0 2 2 0 0 0 0 0 0 0 1 0 0 0 0 1 1 1 0 0 1 0 0 0 1 1 2 1 2 0 0 0 0 0 0 0 1 0 0 0 0 0 2 0 0 0 0 0 0 2 1 1 0 2 1 1 0 2 0 0 1 2 0 2 0 0 1 0 0 0 0 0 0 1 1 0 0 0 1 0 0 0 0 0 2 0 2 2 0 1 0 0 0 2 2 1 1 1 0 1 1 1 1 0 0 2 2 0 0 0 1 1 1 1 1 0 1 0 1 0 2 0 1 2 1 0 0 0 0 0 2 1 2 2 1 0 0 1 1 1 0 1 1 1 0 0 0 0 0 1 0 1 1 2 2 2 0 0 1 1 1 1 0 2 0 2 1 0 1 0 0 0 0 0 0 2 1 1 2 2 0 0 0 1 1 0 0 1 0 1 0 0 0 0 0 0 0 1 1 1 0 0 0 0 0 1 1 1 1 1 2 2 0 0 2 0 0 1 1 0 1 0 0 1 0 0 2 2 2 2 1 0 0 1 1 1 0 2 1 2 2 2 1 0 0 1 1 1 0 0 1 0 1 1 0 0 0 2 0 0 0 2 0 0 2 0 1 0 1 1 0 1 1 0 1 0 0 2 0 2 2 0 0 2 0 0 1 1 1 1 0 0 0 0 0 0 0 0 2 0 0 2 2 0 0 1 2 2 0 0 0 1 1 1 1 0 1 0 0 0 2 1 1 1 0 1 1 2 1 1 1 1 0 1 0 2 0 2 1 2 1 2 2 0 2 1 1 0 1 0 0 2 2 0 0 1 0 1 0 1 1 0 1 1 1 1 2 0 0 2 2 0 0 1 0 1 0 1 1 1 0 2 0 0 0 1 1 0 0 1 2 0 1 1 1 0 1 0 2 0 0 2 2 0 2 2 0 2 0 2 0 0 1 1 1 0 0 0 1 0 0 0 0 1 0 1 2 0 0 0 1 1 0 0 1 0 0 2 0 0 0 0 0 0 0 1 2 0 0 0
85 0 1 2 0 0 2 2 1 1 0 0 1 1 0 1 1 0 1 1 1 0 0 0 0 0 0 2 2 0 1 2 2 2 0 0 1 1 0 0 0 2 0 0 1 0 0 0 1 0 0 0 0 0 1 0 0 1 0 0 1 1 2 1 1 2 1 1 2 0 0 2 2 1 2 1 1 0 0 0 0 2 0 1 2 0 0 1 1 1 1 0 1 0 0 0 0 1 1 2 1 2 1 1 0 0 2 2 2 1 0 2 0 1 0 0 1 0 1 1 1 0 2 0 0 1 0 1 0 1 1 1 0 1 1 1 0 0 0 2 1 1 0 0 1 2 0 0 0 0 0 0 0 0 0 1 1 1 0 0 0 0 2 0 0 1 0 1 0 1 0 1 1 1 0 2 0 0 0 0 0 0 0 2 2 2 2 1 1 0 0 2 0 0 0 0 1 2 1 0 0 1 0 1 0 1 2 0 1 0 1 0 2 0 0 2 0 0 2 1 1 0 0 2 0 0 0 0 0 0 0 0 0 0 0 0 0 2 1 1 1 1 2 0 0 2 0 0 0 0 0 0 0 0 1 0 0 2 1 1 0 1 0 0 0 0 0 0 1 0 0 1 0 0 1 1 0 2 2 1 1 1 1 0 0 1 1 2 0 2 0 1 1 2 2 0 2 0 0 2 0 0 0 0 0 0 1 1 1 0 0 0 2 1 1 0 2 1 0 0 0 2 0 0 0 0 1 0 0 0 2 1 0 1 0 0 0 1 0 0 0 0 0 2 1 1 1 1 2 1 0 0 1 1 0 1 1 1 0 2 0 2 2 0 2 0 1 1 2 0 2 2 0 0 0 0 0 1 0 0 1 1 2 0 0 0 0 0 0 0 0 0 1 0 1 1 1 0 2 2 2 2 0 2 1 1 0 0 1 2 0 0 0 0 1 0 1 1 0 0 0 1 1 1 0 1 1 0 0 0 1 1 2 2 0 2 1 0 0 0 1 0 1 1 0 1 0 0 2 0 0 1 0 2 0 0 0 1 1 0 2 1 0 0 0 2 0 2 0 0 0 0 1 1 2 1 2 1 2 1 2 0 0 0 2 0 0 1 0 0 0 2 1 1 0 0 1 0 1 1 1 1 1 1 1 1 1 0 0 0 0 1 0 1 1 0 0 2 0 0 0 1 2 0 1 2 0 0 2 1 1 0 1 0 1 0 0 0 1 1 0 1 0 2 2 0 0 1 1 2 0 0 0 2 1 1 0 0 0 0 0 0 1 2 0 0 0 1 1 0 1 2 2 0 2 2 2 1 1 2 1 0 1 2 1 1 2 0 0 0 1 0 1 1 1 0 1 0 0 0 0 2 1 2 0 2 0 1 0 2 0 0 0 2 1 1 0 0 0 0 2 0 0 0 0 1 2 2 0 0 0 0 0 0 2 0 2 0 1 1 0 1 0 1 0 1 1 0 2 2 0 2 0 0 2 0 0 2 2 0 0 0 2 1 1 2 0 1 1 0 1 0 0 0 0 2 2 1 0 0 1 0 2 1 2 2 1 0 1 2 1 0 0 0 1 0 0 0 0 2 0 2 0 1 0 1 1 2 2 1 1 0 0 0 0 0 0 0 0 0 0 0 0 0 0 0 0 1 1 1 2 2 0 0 0 1 0 0 0 2 0 2 0 0 0 0 0 1 0 1 1 1 0 0 0 1 0 0 2 0 0 0 1 0 0 0 2 0 0 0 1 0 2 0 0 0 0 0 0 0 1 2 2 0 0 0 2 2 0 2 1 2 2 2 1 0 0 1 0 0 1 1 1 0 1 0 1 1 1 1 0 0 1 1 1 0 2 0 2 0 2 2 2 2 2 0 0 0 1 2 0 1 1 0 0 2 0 0 0 0 0 0 1 0 2 0 1 1 0 0 2 0 0 1 1 0 0 0 0 0 1 0 0 0 0 1 1 0 1 0 0 0 0 0 0 1 0 0 0 2 2 0 0 0 0 0 0 2 0 2 0 1 1 2 1 0 2 1 0 0 0 1 0 2 2 1 1 2 0 1 0 1 0 0 1 1 1 1 1 0 0 1 2 1 0 0 1 1 0 0 0 2 0 2 0 0 0 1 2 1 0 0 1 0 0 1 2 1 0 0 1 0 2 0 1 0 1 1 0 1 1 1 0 0 0 0 1 0 0 0 1 0 1 0 0 0 0 0 1 0 0 0 1 2 1 2 2 0 0 0 0 0 0 0 0 1 0 1 1 0 1 1
86 0 1 1 0 0 0 2 2 0 0 0 0 1 1 0 1 1 0 0 0 2 0 0 0 0 0 1 1 1 1 1 1 1 2 1 2 1 0 1 1 1 1 1 1 1 1 0 0 0 0 1 1 1 1 1 0 1 0 0 1 2 2 2 1 1 1 0 1 0 0 0 1 2 1 2 2 2 2 0 2 2 0 0 0 0 0 0 0 2 0 0 1 0 1 0 0 1 1 2 0 1 1 1 0 0 2 1 0 2 1 1 0 1 0 0 1 0 1 1 1 0 1 0 1 0 0 0 0 0 0 0 0 1 1 0 0 0 0 1 0 2 0 0 2 2 2 0 1 2 0 0 1 0 0 0 0 2 0 1 0 0 1 1 0 1 0 1 0 0 0 1 0 1 0 0 1 0 0 0 0 1 0 0 0 0 1 1 0 0 0 2 0 1 2 1 1 2 0 0 0 0 0 2 1 0 0 0 1 0 0 0 1 0 0 2 0 2 0 0 2 1 1 2 0 1 1 0 0 0 0 0 0 0 0 0 0 2 0 1 0 0 2 0 0 1 0 0 0 0 0 0 0 0 0 0 0 2 1 2 1 2 0 0 0 0 1 0 1 1 0 0 0 1 1 0 0 0 0 0 0 0 2 0 1 0 1 1 2 2 0 1 1 2 1 0 1 1 1 1 1 0 0 0 0 0 0 2 1 0 0 1 2 0 0 0 2 0 1 1 0 1 1 1 1 0 0 0 1 1 2 1 0 1 0 0 0 0 0 0 0 1 2 1 1 1 0 1 1 2 0 1 1 0 1 1 0 1 0 2 0 1 2 0 2 1 0 1 2 0 2 2 1 1 1 1 0 2 1 0 0 1 0 0 1 0 0 0 0 0 0 0 1 1 2 0 1 0 0 0 0 0 1 1 1 0 0 0 0 1 0 1 1 1 0 0 1 1 0 1 1 1 0 0 1 2 1 0 0 0 0 0 1 2 0 1 0 0 0 0 0 0 0 0 0 2 0 0 1 1 1 0 1 1 2 1 1 1 2 0 1 0 0 1 0 1 0 2 0 1 2 2 1 1 2 0 2 2 2 2 2 1 1 0 1 1 1 0 0 0 1 1 0 2 0 0 0 1 1 0 0 2 1 0 1 1 1 0 1 0 1 2 1 1 0 0 0 2 0 0 0 2 1 0 1 1 1 1 1 1 1 1 0 0 1 0 0 0 2 2 1 1 0 1 1 1 0 0 0 2 0 2 0 1 2 0 1 1 0 0 0 0 1 2 1 1 0 1 0 0 0 0 1 0 1 1 1 2 2 2 2 0 0 1 1 1 1 0 1 0 1 0 1 0 0 0 0 0 0 0 0 1 0 2 0 2 1 2 0 0 1 0 0 1 0 0 0 0 0 0 0 0 0 0 0 0 2 1 0 0 0 0 0 0 1 0 2 0 2 1 0 1 0 2 0 2 2 0 0 0 1 2 0 1 1 0 0 1 1 0 0 0 2 0 1 2 0 0 1 1 1 1 1 0 0 2 2 1 1 0 0 0 2 0 2 2 1 0 1 1 1 1 1 1 1 0 0 0 0 1 0 1 0 1 1 1 0 1 1 0 1 1 0 2 0 1 0 1 1 0 0 0 0 1 0 0 1 1 1 1 1 1 0 0 1 0 2 0 0 2 1 2 0 0 0 1 1 1 0 0 0 1 1 0 0 2 1 0 1 0 0 0 2 1 0 1 2 0 0 1 0 0 1 0 0 2 0 0 0 0 0 0 0 0 0 2 0 2 1 1 0 0 2 1 0 1 0 1 0 0 1 1 2 0 0 0 2 0 0 1 0 0 1 0 0 0 1 1 2 0 2 2 1 2 2 0 1 0 0 2 0 1 1 0 0 2 0 1 1 0 0 0 1 0 1 0 1 0 0 0 2 0 0 2 1 0 0 0 1 1 0 0 0 1 1 0 2 0 1 0 0 0 2 0 2 2 0 1 2 2 2 0 0 0 0 0 0 0 0 2 0 0 2 2 2 0 2 2 0 0 0 0 1 1 1 2 0 0 0 1 0 1 0 1 1 1 1 1 1 0 0 1 2 1 0 0 2 2 1 0 0 1 0 1 0 1 1 1 1 1 0 0 2 1 1 0 0 0 0 0 2 0 2 0 1 0 1 1 0 1 1 1 0 0 0 0 0 0 1 2 0 0 0 0 0 0 0 0 0 0 0 0 1 2 0 0 1 1 0 1 0 0 0 0 0 0 0 0 0 1 1 0
87 0 1 2 0 1 2 2 2 0 0 0 1 1 1 0 0 2 1 1 1 2 1 0 0 0 0 2 2 0 2 1 1 2 1 0 2 1 0 0 0 1 1 1 1 1 0 0 0 1 1 1 0 1 0 1 0 1 0 0 0 2 2 1 0 0 0 1 1 0 0 1 2 2 2 2 2 0 0 0 0 2 0 2 2 0 2 0 0 1 0 0 0 0 0 0 1 1 1 1 0 2 0 0 0 0 2 1 2 0 0 1 0 1 0 1 1 0 0 1 1 0 1 1 1 0 0 0 0 0 1 1 0 0 0 0 0 0 0 0 0 2 0 0 1 1 0 0 0 1 1 0 0 0 0 1 1 0 0 0 1 0 0 2 1 1 0 0 0 2 2 0 1 1 0 0 1 0 0 0 0 0 0 0 0 0 2 0 0 0 0 0 1 1 0 2 2 2 0 0 0 0 0 1 1 0 1 0 2 0 0 0 0 0 0 2 0 0 1 0 2 1 1 2 1 1 2 0 0 0 0 1 0 0 0 0 0 2 0 0 0 1 2 1 0 2 0 0 0 0 0 0 0 0 1 0 1 1 0 0 0 0 0 0 0 0 1 0 0 0 1 1 0 1 1 0 0 2 2 2 2 1 2 1 1 1 2 0 1 2 0 1 0 2 1 0 0 2 0 2 0 1 0 1 0 1 0 2 0 1 0 1 1 1 1 0 2 0 1 1 0 1 0 0 1 0 0 0 1 0 2 0 1 2 0 0 0 1 0 0 0 0 2 2 0 0 2 0 2 1 1 0 2 1 1 0 1 0 0 1 0 1 0 1 0 0 2 2 1 1 1 1 1 1 1 1 0 0 0 1 1 0 1 1 0 1 0 0 0 0 0 1 0 0 2 0 1 1 0 0 0 0 0 2 1 0 0 1 0 2 0 0 1 1 0 0 1 2 0 2 2 0 0 0 1 2 1 0 0 1 0 1 0 1 2 1 0 1 0 1 1 0 0 0 1 2 0 0 0 0 0 0 2 2 1 1 0 0 0 0 2 1 0 0 0 1 1 2 0 1 1 1 1 2 2 1 1 2 2 0 0 0 2 1 2 1 0 0 0 0 1 1 0 1 0 0 0 1 1 0 1 1 1 1 1 1 2 1 0 0 0 2 0 0 1 1 0 2 0 1 1 1 2 1 0 2 0 1 1 1 1 1 1 1 1 0 2 0 1 1 1 1 0 1 0 0 0 1 1 1 0 0 0 1 1 1 0 1 0 1 0 0 0 1 0 0 0 1 0 0 1 1 1 0 1 1 1 0 1 1 1 0 0 0 0 0 0 0 1 0 0 0 1 0 1 0 1 1 1 0 1 1 1 1 0 1 1 1 0 1 0 0 2 2 0 1 0 0 1 0 0 0 0 1 1 0 1 1 0 0 1 0 0 0 1 0 0 0 2 2 0 1 0 1 0 1 2 0 1 1 0 2 0 0 2 0 0 1 1 0 0 0 0 0 2 2 0 0 0 1 0 1 1 0 0 1 1 0 1 0 0 0 2 1 2 2 0 1 0 0 0 2 0 1 0 1 0 0 0 0 0 0 0 1 0 1 1 2 2 0 1 0 0 1 0 1 0 0 0 0 0 0 1 1 0 1 1 0 0 0 1 1 0 0 0 0 1 0 0 1 1 1 0 0 0 0 0 1 0 0 0 0 0 0 0 1 0 1 2 1 1 1 2 0 0 0 2 0 0 1 1 0 1 0 0 0 1 0 1 1 1 1 1 0 0 0 1 2 1 2 0 1 1 0 0 0 0 1 1 1 1 1 0 1 1 0 1 0 1 2 1 1 1 1 0 0 1 1 2 1 1 2 0 2 2 0 2 0 0 2 0 1 0 0 0 2 0 1 1 0 1 1 1 0 1 1 1 0 0 1 2 0 0 1 1 0 1 1 0 0 1 0 0 0 0 0 1 1 1 0 0 0 1 1 2 2 0 2 1 2 1 1 1 1 0 2 1 0 0 2 0 2 1 1 2 1 2 2 0 1 0 1 0 2 2 0 0 1 0 1 0 1 0 1 1 1 2 2 2 0 0 2 2 0 0 1 1 2 0 0 0 2 0 1 0 2 1 2 2 0 0 0 1 0 0 2 1 0 1 0 1 0 0 1 1 0 1 1 0 1 2 0 0 0 1 2 0 0 0 1 0 1 0 0 0 0 0 0 2 1 1 0 0 0 0 0 0 1 0 1 0 0 0 0 0 0 0 0 1 0 1 1
88 0 1 2 0 0 0 1 2 0 0 1 0 1 1 0 0 2 2 2 2 2 0 1 1 1 1 0 2 2 0 2 1 1 2 1 2 2 1 0 0 0 2 1 2 1 0 0 0 1 1 1 1 2 1 0 1 1 0 0 2 0 0 0 1 1 1 0 0 0 0 1 1 2 1 2 1 1 1 0 1 2 1 0 1 1 0 0 0 2 0 0 0 0 0 0 1 1 1 1 0 2 1 0 0 0 2 2 2 0 0 2 1 2 1 1 2 0 1 2 2 0 2 1 0 0 0 1 1 0 1 1 0 0 0 0 0 0 0 1 2 1 0 0 1 1 0 0 0 0 0 0 0 0 0 0 0 1 0 0 0 0 1 1 0 1 0 0 1 2 0 1 1 1 1 0 1 2 0 2 2 2 1 0 2 1 1 1 1 0 0 2 0 2 2 2 1 2 0 0 0 0 0 0 1 0 1 0 1 0 1 0 0 1 0 2 1 1 1 1 1 0 0 1 0 1 0 0 0 0 0 0 0 0 0 0 0 2 0 0 0 1 1 0 0 1 0 0 0 0 0 0 0 0 1 1 1 1 1 1 0 1 0 0 0 0 0 1 1 0 1 2 0 2 0 0 0 2 2 0 0 1 1 1 0 1 0 1 1 1 1 1 0 1 1 0 1 1 0 1 0 1 2 0 2 0 0 2 2 0 0 1 2 1 1 0 1 1 1 1 0 1 0 0 2 0 0 0 0 0 1 2 0 1 0 0 0 2 0 1 0 0 2 2 0 0 2 0 1 1 2 0 1 1 0 1 1 0 0 1 0 1 2 0 2 1 0 1 2 0 2 2 0 0 0 0 0 2 2 0 0 1 0 0 1 0 0 0 0 0 0 0 0 0 2 0 1 0 0 0 0 0 1 0 0 0 1 1 0 2 0 1 0 0 2 0 0 0 0 0 0 2 1 0 0 2 0 0 0 0 2 0 0 0 0 0 1 1 1 1 0 0 0 2 0 2 1 1 2 0 0 0 1 2 1 1 0 1 1 1 1 1 0 1 0 0 0 2 0 0 0 0 0 2 1 1 0 1 2 0 1 0 1 1 2 1 0 1 0 1 2 1 0 1 0 0 0 0 1 0 1 2 1 1 1 1 2 0 0 0 0 2 0 0 0 2 0 2 0 2 2 0 2 0 1 1 1 1 1 1 1 1 1 0 1 0 1 0 0 0 0 2 0 1 1 0 0 0 0 2 0 2 0 0 2 0 0 0 0 1 1 0 1 1 0 0 0 1 0 0 0 1 1 0 0 0 1 1 2 1 2 0 0 0 1 0 1 0 1 1 0 0 0 0 0 0 0 1 1 1 0 2 0 1 0 2 1 0 1 0 1 0 0 0 2 0 1 0 0 0 1 0 0 0 0 1 2 1 0 0 1 0 0 0 0 0 1 1 1 1 0 0 0 2 0 1 1 0 1 1 0 1 0 1 1 1 0 2 2 1 0 0 2 1 1 2 2 1 0 1 0 1 0 0 1 0 1 0 0 0 0 1 2 0 2 2 2 0 1 2 2 0 1 0 1 0 0 0 0 2 2 0 0 0 2 2 2 2 2 0 0 0 0 1 0 1 0 1 1 0 0 0 0 1 0 1 1 1 1 1 1 1 0 0 0 0 2 0 0 0 0 0 0 1 1 1 2 0 0 1 1 1 0 0 0 1 1 0 1 0 0 0 2 1 0 1 2 0 0 1 0 1 0 2 1 0 1 0 0 0 0 0 1 0 0 2 0 2 1 2 0 1 2 2 1 0 1 1 0 0 1 1 2 0 0 0 1 1 1 2 1 1 1 0 1 0 1 0 2 0 2 2 1 2 2 0 1 0 0 1 0 1 0 0 0 2 0 0 1 0 0 0 2 0 2 0 1 0 1 0 1 0 0 1 1 0 0 0 0 1 0 0 1 0 1 2 2 0 2 0 0 0 2 1 2 2 0 0 2 2 1 0 0 0 0 1 1 2 0 1 1 2 1 2 1 0 2 2 0 0 0 1 1 1 2 1 1 2 0 1 0 0 0 0 0 0 2 1 2 0 1 1 2 1 1 1 2 1 0 1 1 1 1 2 0 1 0 0 1 1 0 0 1 1 1 1 1 1 0 1 2 0 1 1 0 0 1 1 0 1 2 0 0 0 1 1 1 0 0 0 0 0 0 0 0 1 0 1 2 2 2 1 0 0 0 0 0 0 0 0 0 0 1 0 0 0 0 1 1 0 0 0
89 0 1 1 0 0 0 2 0 2 0 0 0 2 1 0 1 1 0 1 1 2 0 0 0 0 0 1 1 2 0 1 1 1 1 0 1 2 1 1 1 0 2 1 2 1 0 0 1 0 0 0 0 1 1 1 0 1 0 0 1 0 1 0 0 0 0 0 1 0 0 0 2 1 1 1 1 1 1 0 1 2 0 1 2 1 0 0 0 2 0 0 0 0 1 0 0 2 2 2 2 2 1 1 1 1 2 1 1 1 0 2 1 2 0 0 1 0 1 1 1 0 1 0 0 0 0 1 1 0 0 0 0 0 1 0 0 0 0 0 1 1 0 0 0 0 0 0 0 0 0 0 0 0 0 1 0 0 0 0 0 1 1 1 1 2 1 2 1 1 0 0 0 0 0 0 0 0 0 0 0 0 0 0 0 0 2 1 1 0 0 2 0 1 1 1 2 1 0 0 0 1 0 0 1 1 1 0 1 0 0 0 1 0 0 2 0 0 1 1 1 1 0 1 0 1 1 0 0 0 0 0 0 0 0 0 0 2 0 0 0 0 2 0 0 2 0 0 1 1 1 1 0 0 0 0 1 2 1 1 0 1 0 0 0 0 0 0 1 0 0 1 0 0 0 0 0 2 1 0 0 1 1 1 0 1 0 0 2 2 0 1 2 2 2 0 2 1 0 1 0 0 0 0 0 0 0 2 1 0 0 1 0 1 1 0 2 0 1 1 0 0 1 0 1 0 0 0 0 0 1 2 0 1 0 0 0 1 0 0 0 0 2 1 0 0 1 0 0 1 0 1 1 1 0 0 2 0 0 0 1 1 1 1 1 0 0 1 2 0 2 2 0 0 0 0 0 0 0 0 2 0 0 0 0 0 0 0 0 0 0 1 0 0 2 0 0 1 0 0 0 0 1 0 0 0 1 1 0 2 0 0 0 0 0 0 2 0 0 0 0 2 0 0 0 1 0 0 0 0 1 0 1 0 1 1 0 1 0 0 0 0 0 0 0 0 0 0 1 0 0 0 0 1 1 0 1 2 0 2 0 2 0 0 0 1 0 1 0 0 1 1 0 2 2 2 0 2 2 2 2 1 1 0 1 0 1 1 0 1 1 2 0 2 2 0 1 1 1 0 0 2 1 0 2 0 2 1 0 0 1 1 0 0 1 1 0 2 0 0 0 2 1 0 0 1 1 1 1 1 1 1 1 1 0 0 2 0 2 2 1 2 0 1 1 1 0 2 2 1 0 0 0 2 1 1 0 0 0 1 1 0 0 2 0 0 1 1 0 0 1 1 0 0 0 0 0 0 1 1 2 0 0 0 0 0 0 0 0 0 1 1 0 0 0 0 0 0 0 0 0 2 0 2 0 2 0 1 0 2 0 0 0 2 1 1 0 0 0 1 1 1 0 0 0 1 2 1 0 0 2 0 0 0 2 1 2 0 2 1 0 0 0 0 1 2 2 0 1 1 0 0 2 2 2 0 0 2 2 2 1 1 1 1 1 1 0 2 0 0 0 1 0 0 1 2 2 0 1 0 2 1 2 1 2 2 2 0 0 1 1 1 0 0 2 0 0 0 0 1 1 1 0 1 1 2 2 2 2 0 1 0 0 2 0 1 0 2 2 0 0 0 0 0 1 0 0 1 1 1 0 0 0 0 0 2 0 0 0 1 0 1 0 0 0 1 1 1 0 0 0 0 0 1 0 1 1 0 0 0 0 0 2 0 0 1 1 1 0 2 0 0 2 0 0 1 0 0 1 1 2 2 1 0 0 1 1 2 0 2 1 2 2 2 1 0 0 1 0 0 1 1 2 0 0 1 0 1 1 2 0 0 1 1 1 0 2 0 1 1 1 1 1 2 1 0 0 0 0 2 1 2 1 0 0 1 0 0 1 0 1 1 1 1 1 0 1 0 1 0 1 0 0 2 1 1 0 0 1 1 1 0 1 0 1 0 0 1 1 0 0 0 2 0 1 1 0 1 2 2 2 0 0 1 0 1 1 1 1 1 2 2 1 1 1 0 2 2 0 0 0 1 0 1 0 1 0 1 0 0 0 0 0 2 2 1 0 1 2 0 1 1 2 2 1 1 2 1 2 0 2 0 1 2 0 1 1 1 1 0 0 0 2 1 2 2 2 0 1 0 2 0 0 1 2 1 2 2 0 1 1 0 0 0 1 1 1 0 0 1 0 0 0 1 1 0 0 0 0 0 0 0 1 1 0 0 1 1 0 1 0 0 1 0 0 0 0 1 1 0 0 0
90 0 1 1 1 0 2 2 1 0 0 1 0 0 0 0 0 1 0 1 1 1 0 0 0 0 0 1 1 1 1 1 1 2 1 0 1 1 0 0 0 2 0 0 2 0 0 0 0 0 0 0 0 0 1 0 0 2 0 1 1 1 2 2 1 1 1 0 0 0 0 1 1 2 1 2 2 2 2 0 2 2 0 1 2 0 0 1 1 2 0 1 2 0 0 0 0 2 2 2 2 2 1 1 0 0 2 0 1 2 0 0 1 1 2 2 2 0 0 0 0 0 2 1 0 1 0 1 0 1 0 0 0 0 0 0 0 0 0 1 0 2 0 0 2 2 1 0 0 0 0 0 1 0 1 0 1 2 0 1 1 1 1 1 2 2 2 2 1 1 0 0 1 2 1 0 1 0 0 0 0 0 0 1 2 2 1 0 0 0 0 2 0 0 0 1 2 1 0 0 0 0 0 2 1 0 0 0 1 0 2 0 1 0 0 2 0 0 1 0 2 1 0 2 0 1 1 0 0 0 0 1 1 1 1 0 1 2 0 0 0 0 2 0 0 2 0 0 0 0 0 0 1 1 0 0 1 2 0 1 1 1 0 0 0 0 1 0 0 0 0 1 0 0 0 0 0 1 1 0 0 2 2 1 0 2 1 1 0 2 0 0 2 2 2 0 2 1 1 1 1 0 0 0 0 0 0 2 1 0 0 1 1 2 2 0 2 1 0 0 1 1 1 1 0 0 0 0 0 0 2 1 2 0 0 0 0 2 0 1 0 0 2 2 0 0 2 1 2 2 1 0 2 0 1 0 1 1 0 1 0 1 1 0 1 1 0 2 0 2 0 0 2 2 0 0 0 2 0 0 0 0 1 0 1 1 0 0 0 0 0 0 1 0 1 1 0 0 1 1 1 1 1 1 0 1 0 1 0 2 0 0 1 1 1 0 1 0 0 0 0 1 1 1 0 1 0 0 0 1 0 1 0 0 1 1 1 1 0 1 1 1 0 0 0 1 1 0 2 0 0 1 2 2 0 0 0 1 1 0 1 1 1 1 0 0 0 2 0 2 1 1 1 2 1 0 1 1 2 0 1 0 2 1 0 0 1 0 1 0 0 2 1 2 2 0 1 1 1 0 0 2 2 0 2 1 2 0 0 0 0 2 0 0 1 1 0 2 0 1 1 0 1 0 0 1 1 1 0 1 1 1 0 0 0 0 0 0 1 1 1 1 0 2 0 0 0 1 1 1 0 1 0 1 2 1 1 0 2 0 0 1 0 1 0 0 0 1 0 0 1 1 0 0 0 0 0 0 0 2 1 0 0 1 1 0 1 0 0 0 0 0 0 1 1 0 1 0 0 0 0 1 0 1 0 1 1 2 0 0 1 0 0 1 1 1 0 0 1 0 0 0 0 1 1 0 1 2 0 0 1 0 1 1 2 1 1 0 1 1 0 0 0 1 1 1 1 1 2 2 1 1 0 1 1 0 0 2 2 1 0 0 1 2 2 2 2 1 1 0 1 0 0 0 0 2 2 1 0 0 0 1 2 0 2 2 2 1 0 1 2 0 1 1 1 1 0 0 0 2 0 2 0 1 2 2 2 1 2 0 0 0 0 1 0 1 0 1 1 0 0 0 0 0 0 0 0 1 1 1 2 2 1 0 0 2 2 1 1 1 0 1 1 1 0 2 2 1 0 1 1 1 0 0 0 0 0 1 2 1 1 1 2 1 0 0 2 1 0 0 0 0 1 0 0 1 0 0 1 1 1 1 2 1 0 1 1 2 0 2 1 2 2 1 0 1 0 1 0 1 2 2 0 1 1 1 1 0 1 2 0 0 1 0 1 1 2 0 2 1 1 2 1 2 2 0 1 0 0 2 1 2 0 1 0 1 0 0 1 1 1 0 1 0 1 1 1 0 0 0 2 1 0 2 2 0 0 0 0 0 2 0 0 0 0 1 1 0 1 0 0 0 0 0 1 2 0 1 1 1 1 1 1 0 0 1 0 0 0 1 0 1 0 2 2 0 2 2 0 0 0 1 0 1 2 0 1 0 0 1 0 1 0 0 1 1 2 0 2 0 0 2 2 2 0 0 1 0 1 0 0 1 0 2 0 0 0 0 0 2 0 0 2 0 1 2 2 2 0 1 2 0 1 1 1 0 1 1 1 0 1 1 0 1 1 1 1 0 0 0 0 0 0 0 0 2 0 0 1 0 0 0 1 2 0 0 1 0 0 0 0 0 1 0 0 0 0 0 0 0 1 0
91 0 2 0 0 0 1 2 2 0 0 0 0 1 2 0 0 1 0 0 1 2 0 0 0 0 0 2 2 0 2 0 0 0 1 0 1 2 0 1 1 1 0 0 1 0 0 0 1 0 0 0 0 0 1 2 0 1 1 1 1 0 0 0 0 0 0 0 1 0 0 1 2 2 1 2 2 1 1 0 1 2 1 1 1 0 0 2 2 2 2 1 2 2 0 0 0 2 1 2 0 0 1 1 1 1 2 2 1 1 0 1 1 2 1 1 2 0 1 1 1 0 2 1 0 1 0 1 1 0 0 0 0 0 0 0 0 0 0 0 1 1 0 1 1 1 1 0 0 1 0 0 0 0 1 0 0 1 0 1 0 0 1 1 0 1 1 1 0 0 0 0 2 2 1 0 1 1 0 1 1 1 1 0 1 0 1 1 0 1 1 2 0 2 2 1 1 2 0 0 0 1 0 1 1 0 1 0 1 1 1 0 1 1 0 2 0 0 1 0 2 0 0 2 0 0 0 0 0 0 0 0 0 0 0 0 0 2 0 1 0 0 2 0 0 1 0 0 0 0 0 0 0 1 0 0 1 1 0 0 0 0 0 0 0 0 0 0 1 1 0 0 0 0 0 1 0 1 1 0 0 0 1 0 1 0 1 0 1 2 0 1 1 2 2 0 2 1 0 0 0 0 0 0 0 0 2 2 1 0 0 0 2 0 0 0 2 0 1 1 0 1 2 0 0 0 0 0 1 1 2 1 1 1 0 0 0 1 0 0 0 0 2 2 0 0 1 0 1 1 1 0 2 0 2 0 0 0 0 1 0 1 1 1 1 0 0 2 2 0 2 2 0 0 0 0 0 0 0 0 1 0 1 0 0 1 0 0 0 0 0 1 1 0 2 1 1 0 0 0 0 0 0 2 1 0 0 0 0 2 0 1 1 1 1 0 0 0 0 0 0 1 0 2 0 0 0 0 0 1 0 2 0 0 1 1 0 0 0 0 2 0 2 2 0 2 0 0 1 0 0 0 0 2 0 0 0 2 1 1 1 2 0 0 0 2 0 2 0 0 0 0 1 2 1 0 1 2 1 0 1 1 1 0 1 0 1 0 0 0 2 0 1 1 1 0 0 0 0 0 1 2 1 1 1 1 2 0 0 0 0 1 0 0 0 2 1 2 0 1 1 1 2 0 1 2 0 0 1 1 1 0 1 1 0 1 0 0 1 1 1 1 0 1 1 0 0 1 1 2 1 1 0 2 2 0 0 1 0 2 1 0 1 1 1 1 0 0 0 0 0 2 1 1 1 0 1 2 2 2 2 0 0 0 1 0 1 0 0 0 0 0 1 1 1 0 1 0 0 0 0 2 1 0 0 1 2 2 0 1 0 0 0 1 0 2 0 0 1 0 1 0 0 0 0 2 0 1 0 0 2 0 0 0 1 0 1 0 2 2 0 2 0 2 0 0 0 0 1 1 1 1 0 0 2 0 0 2 2 1 1 0 0 2 2 2 1 1 0 1 1 1 1 0 1 2 1 0 1 0 2 1 2 0 1 2 1 2 0 1 2 2 0 0 0 0 0 0 0 1 0 2 0 0 2 2 2 2 0 0 1 1 0 2 0 0 0 0 1 1 0 1 1 0 1 0 0 1 1 1 2 2 1 0 0 2 2 0 0 1 0 1 0 0 0 1 1 1 0 0 0 0 0 1 0 1 0 0 1 0 0 0 2 1 1 0 2 1 0 2 1 0 2 0 0 0 0 0 1 1 1 1 0 1 1 1 0 2 1 2 0 1 2 2 2 0 0 1 1 1 0 0 0 0 2 0 1 0 2 2 0 0 1 0 1 0 1 1 2 0 2 2 1 2 2 0 1 0 0 2 0 1 1 1 0 2 0 1 1 0 0 0 0 0 0 0 0 0 0 0 2 0 0 1 1 0 1 2 0 0 1 0 0 0 0 1 1 0 0 0 1 1 0 1 1 2 0 2 2 2 0 1 0 0 0 0 0 1 0 1 0 1 1 0 2 0 2 1 0 0 0 0 0 1 1 1 0 1 0 0 1 2 0 0 1 1 1 1 1 1 0 1 1 1 1 1 1 2 0 1 0 1 0 1 1 0 0 0 1 1 0 0 2 1 2 0 0 1 0 0 1 0 0 2 2 0 2 0 0 0 1 1 0 1 1 1 1 1 0 0 1 0 1 0 0 1 0 0 0 0 0 0 0 1 0 0 0 0 1 0 1 0 0 0 0 1 0 0 0 0 0 0
92 0 1 1 0 1 2 2 2 0 0 1 2 2 1 1 1 1 1 0 1 1 0 2 0 0 0 1 1 1 1 0 0 0 1 0 1 1 0 2 2 0 1 1 1 0 0 0 0 0 0 0 1 2 0 1 0 1 0 1 0 0 1 0 0 1 0 1 1 1 1 1 1 2 1 2 2 1 1 1 0 1 0 1 2 0 1 0 0 1 0 0 1 0 1 0 0 0 0 1 0 2 1 1 0 0 2 1 1 1 0 1 1 2 0 0 1 0 0 2 2 0 2 2 0 2 0 1 1 0 0 0 0 1 0 0 0 0 0 2 2 0 0 0 1 0 0 0 0 2 1 0 0 0 0 0 0 1 0 2 0 0 1 1 0 0 0 1 0 1 0 1 0 2 0 0 1 0 0 0 0 0 0 1 2 2 1 0 0 0 0 0 0 0 0 0 0 1 0 0 0 0 1 1 2 0 1 1 1 0 1 0 1 0 0 2 0 0 1 2 0 0 0 1 0 0 0 0 0 0 0 0 0 1 1 1 0 2 0 0 0 0 1 0 0 1 0 0 1 1 0 0 0 1 0 0 2 2 1 1 0 1 0 0 0 0 0 0 2 1 0 0 1 1 2 2 0 2 2 1 1 2 1 0 1 0 1 2 0 2 0 0 0 1 2 0 2 1 0 2 0 1 0 2 0 0 0 1 1 0 1 0 2 1 1 1 2 2 0 0 1 0 1 1 1 0 0 0 0 0 1 2 0 2 1 0 0 1 1 0 1 1 2 1 0 0 1 0 1 2 2 0 0 0 0 1 1 0 0 1 0 1 2 0 2 0 1 2 1 1 1 1 1 1 1 0 0 1 0 0 0 1 1 0 0 0 0 0 0 0 0 0 1 2 2 0 2 1 0 0 0 0 0 1 0 0 0 0 0 1 0 0 1 1 1 0 0 0 0 0 0 2 0 0 1 2 1 0 0 0 0 0 0 1 1 0 0 0 0 0 1 0 0 1 0 2 1 0 1 0 0 0 1 2 2 1 1 1 2 1 1 2 0 0 0 2 0 1 0 0 1 1 2 0 1 1 0 1 2 0 0 0 2 1 1 1 1 1 0 0 1 1 0 0 2 0 0 2 2 0 0 2 1 1 2 1 2 0 0 0 0 2 0 0 1 1 0 2 0 2 2 0 2 0 1 2 0 1 0 1 0 1 1 0 0 0 0 0 0 0 0 0 0 2 2 0 0 1 1 1 0 1 0 1 1 1 0 0 0 1 0 0 1 1 0 0 1 1 1 0 0 0 1 0 1 1 2 1 1 2 2 0 0 1 1 0 1 0 0 0 0 0 0 0 0 0 0 0 0 0 0 2 1 1 0 1 1 2 0 1 0 0 0 0 1 1 0 0 0 0 1 0 0 0 1 2 0 0 0 0 1 0 2 0 2 0 2 0 2 2 1 1 0 2 0 1 1 0 1 1 0 2 0 1 2 0 0 1 0 0 0 0 0 0 0 1 2 2 0 0 0 0 0 0 1 2 2 0 0 0 1 1 2 1 2 2 1 1 1 1 2 0 1 0 0 0 0 0 0 1 0 1 0 2 1 2 1 0 1 0 1 0 0 1 0 1 0 2 1 0 1 0 0 0 1 0 0 0 0 0 0 0 1 0 0 2 2 0 1 1 0 1 0 0 0 0 0 0 0 0 0 1 0 0 0 1 2 1 2 0 0 0 2 0 0 0 2 0 0 2 1 0 1 1 0 0 0 0 0 0 1 2 0 2 1 1 0 2 1 2 0 1 2 0 0 0 1 1 0 0 1 1 1 0 1 0 1 1 1 1 0 0 0 2 0 0 2 1 2 0 2 2 0 2 2 0 1 0 0 2 1 1 0 1 0 1 0 1 1 0 0 1 0 0 0 0 0 0 0 1 1 0 0 2 2 0 0 0 0 0 1 0 0 0 0 1 1 0 1 0 0 0 2 0 2 2 0 0 1 1 1 0 0 0 0 1 1 2 1 1 1 2 1 1 1 0 2 1 0 0 0 2 0 2 2 0 1 1 0 0 0 0 1 0 1 1 1 1 1 1 0 1 0 0 0 1 0 2 1 0 0 1 0 2 0 0 0 0 2 1 0 0 2 0 1 1 1 1 0 0 2 0 0 2 1 0 2 2 0 1 2 0 0 0 0 0 1 0 0 1 0 0 0 0 0 0 0 0 1 0 0 0 1 1 0 0 1 1 0 1 0 0 1 1 1 0 1 0 0 0 0 0
93 0 1 2 0 1 1 2 1 1 0 0 0 0 0 0 0 0 1 2 1 1 0 0 0 0 0 0 1 2 0 1 2 2 1 1 1 1 1 1 1 0 0 0 2 0 2 0 0 1 1 2 0 1 1 0 0 1 0 0 1 1 1 1 0 0 0 1 0 0 0 1 2 2 1 2 2 1 1 1 0 1 1 1 1 0 0 0 0 2 0 0 2 0 0 0 0 0 0 1 0 2 1 1 1 1 2 0 0 2 1 1 1 1 1 1 1 0 0 1 1 0 1 0 1 0 0 1 1 0 0 0 0 0 0 0 0 0 1 0 0 2 0 0 1 2 0 0 0 0 0 0 0 0 0 0 0 2 0 0 0 0 2 0 0 1 0 1 1 1 0 1 0 0 0 0 0 0 0 0 0 0 0 1 1 1 1 0 0 0 0 1 0 2 2 2 0 2 0 0 0 1 0 0 1 0 0 0 2 0 2 0 2 0 0 2 0 1 0 0 2 1 1 2 0 2 2 1 0 0 0 0 0 0 0 0 0 2 0 0 0 0 2 0 0 1 0 0 0 0 0 0 0 0 0 0 1 0 0 0 0 0 0 0 1 0 0 0 1 1 0 1 1 1 1 1 0 2 2 2 2 1 2 2 0 2 2 2 0 2 0 2 2 2 2 0 1 2 0 1 0 0 1 1 1 0 0 2 1 0 0 1 2 0 0 0 2 0 1 1 1 0 1 1 0 0 1 0 0 0 2 0 1 1 0 0 0 1 0 0 0 0 2 2 0 0 2 1 1 2 1 0 1 0 0 1 0 1 0 2 0 2 0 1 0 0 1 2 1 1 1 1 1 1 0 0 0 0 1 0 1 0 0 1 1 0 0 0 0 0 0 0 0 0 1 1 1 0 0 0 0 1 1 1 1 0 1 1 0 1 0 0 2 2 0 1 0 0 0 0 0 2 0 1 0 1 1 0 0 1 0 0 0 0 1 1 0 0 0 0 2 0 0 1 0 2 0 0 1 0 0 0 1 1 2 0 1 0 0 0 2 1 1 0 0 1 0 2 0 2 2 2 2 1 0 0 0 1 2 1 2 0 1 0 1 1 1 0 2 0 0 2 0 2 0 0 1 1 1 0 0 2 2 0 2 0 2 0 0 0 0 2 0 0 1 1 0 2 0 1 2 1 2 0 0 2 0 1 0 1 1 1 2 1 1 0 0 1 2 2 0 1 0 0 1 1 0 1 1 1 0 1 0 2 1 2 1 0 1 0 0 0 1 2 0 0 1 2 1 1 0 1 0 0 0 0 1 0 0 2 0 0 0 0 0 0 0 0 1 0 0 0 0 0 0 1 0 0 0 0 1 2 0 1 0 2 2 0 0 2 0 0 1 2 0 1 0 0 0 0 1 0 0 0 0 1 1 1 0 0 0 0 1 1 2 1 1 0 1 1 0 1 0 1 0 2 2 0 0 0 0 2 0 0 1 0 0 2 2 0 0 0 0 1 1 2 0 0 0 0 1 0 2 0 0 2 2 1 1 1 1 0 2 1 2 2 1 0 1 1 1 2 0 0 0 1 0 0 0 1 0 2 0 1 1 2 1 2 2 0 1 0 1 0 0 1 0 1 1 0 0 0 0 1 0 0 1 1 0 0 2 2 0 0 0 1 1 0 0 1 0 1 0 1 1 0 1 0 0 0 0 0 0 0 0 0 0 0 2 0 0 0 2 0 0 1 1 1 0 2 0 0 2 0 0 0 1 0 1 1 1 1 1 0 0 1 1 2 1 2 0 1 2 1 1 0 0 1 1 1 1 1 0 0 2 1 1 0 0 2 0 0 0 1 0 1 1 2 1 0 0 1 1 2 2 0 1 0 0 2 1 2 0 0 0 1 0 0 2 1 2 0 1 0 1 0 0 0 0 0 2 0 0 1 1 0 1 0 0 0 1 0 0 0 0 1 1 0 1 0 0 0 1 0 1 1 0 0 2 2 1 0 0 0 0 0 0 0 0 2 0 1 1 2 2 0 2 2 0 1 0 1 0 2 2 0 0 1 0 0 0 1 2 0 2 2 0 1 2 2 0 2 2 1 1 1 1 1 0 0 0 1 0 1 0 0 0 2 2 0 0 1 1 1 1 1 1 0 0 1 2 0 0 2 0 0 2 2 1 1 1 1 0 0 1 1 0 0 0 0 2 0 0 0 0 1 0 0 1 0 0 0 1 2 1 1 1 0 1 1 0 0 0 0 0 0 0 0 0 0 1 1
94 0 2 0 0 0 1 1 1 1 0 0 0 1 0 0 0 0 0 0 0 2 0 0 0 1 1 1 1 0 1 1 0 1 1 0 1 2 0 1 1 0 0 0 2 0 2 0 0 0 0 1 1 1 2 1 0 0 0 0 2 0 2 1 0 0 0 1 2 1 1 2 1 2 1 2 2 1 1 1 1 2 0 1 2 0 0 0 0 1 0 0 1 0 0 0 0 2 2 2 2 2 2 2 0 0 2 0 2 0 0 1 1 2 1 1 2 0 0 1 1 0 1 1 0 2 0 1 0 1 0 0 2 2 0 0 2 0 1 0 0 2 0 0 0 1 0 0 0 0 0 0 0 1 0 0 0 2 0 0 1 0 2 0 1 2 1 1 0 2 1 1 0 1 1 0 0 0 0 1 0 0 0 0 0 0 0 0 0 0 0 1 1 0 0 2 1 2 0 0 0 0 1 0 0 0 0 0 0 0 1 0 1 0 0 2 1 0 0 1 1 0 2 2 0 1 1 0 0 0 0 0 1 1 1 1 0 2 0 0 0 0 2 0 0 2 0 0 0 0 0 0 0 0 0 1 1 0 0 1 1 1 0 0 0 0 0 1 1 1 0 2 0 0 1 2 0 2 2 1 1 1 1 0 0 0 0 0 0 1 1 0 0 1 2 0 2 0 0 1 0 0 0 1 0 0 0 2 0 0 1 1 2 1 1 0 2 0 1 1 0 1 1 1 1 0 0 1 0 1 0 2 1 1 0 0 0 1 0 0 0 0 1 1 0 0 1 0 1 1 0 1 2 0 1 0 0 0 0 1 1 1 2 0 2 1 0 1 1 1 1 1 1 1 0 1 0 1 0 0 0 0 0 0 1 0 0 0 0 0 0 1 1 0 2 0 2 0 1 1 1 1 1 1 1 0 0 2 0 1 0 1 1 1 0 0 1 0 0 0 0 1 1 0 0 2 0 1 1 0 0 0 1 1 0 1 0 2 0 0 2 0 0 1 2 2 0 0 2 0 0 0 1 1 2 1 1 2 1 2 1 2 0 0 0 1 1 2 0 2 1 1 1 2 1 1 0 2 2 0 0 0 2 1 1 1 1 0 1 0 0 2 1 1 1 0 0 0 1 1 0 2 1 1 1 2 1 0 1 0 1 1 0 0 0 2 0 2 0 1 1 1 2 1 1 2 0 0 0 2 0 0 2 2 1 0 1 0 1 1 0 2 0 0 0 0 0 0 0 2 0 1 0 1 2 0 0 0 0 0 0 0 0 1 0 0 0 2 1 1 0 1 0 0 0 0 0 0 2 0 2 0 0 0 0 0 0 0 0 0 1 1 0 0 0 0 0 0 0 0 2 2 1 1 0 1 1 1 0 0 0 0 0 0 2 0 0 0 2 0 0 0 0 0 1 1 1 2 0 0 0 1 0 0 1 0 1 0 2 1 0 0 0 2 0 0 0 0 2 2 1 1 0 1 1 0 1 1 0 0 0 0 2 1 1 2 1 1 0 0 0 1 2 0 0 2 1 0 1 0 1 0 1 1 1 2 1 2 0 0 2 1 0 0 0 0 0 0 0 2 0 2 0 1 0 1 1 2 1 2 0 0 0 1 0 0 0 1 1 0 0 0 1 1 0 1 1 1 0 0 1 1 0 0 0 0 1 0 0 1 0 1 0 0 0 0 0 0 0 0 0 0 0 0 0 2 0 1 2 1 1 1 2 2 0 0 2 0 0 1 1 0 1 1 0 2 0 0 1 1 1 1 0 1 1 1 0 2 0 2 0 2 2 2 1 0 1 1 0 1 2 2 1 0 1 0 1 0 0 1 0 0 1 1 1 0 1 0 2 0 2 2 0 1 1 0 0 0 0 2 0 2 1 0 0 2 0 1 1 0 0 0 1 0 1 0 1 1 1 0 1 0 0 2 2 0 1 1 0 0 2 0 1 0 1 1 2 0 2 1 1 0 1 0 1 2 0 1 2 2 1 1 0 0 0 2 2 2 0 1 1 1 2 0 0 0 2 1 0 0 0 0 2 0 2 1 0 1 0 0 0 0 1 0 1 1 0 1 2 1 1 1 2 1 0 2 1 0 1 0 1 2 0 1 0 0 0 1 1 0 1 0 2 1 1 1 1 2 0 1 1 0 0 2 2 0 2 2 0 1 1 1 0 1 1 1 1 0 0 1 0 0 0 0 0 0 0 0 0 0 0 0 1 1 1 2 2 0 0 0 0 0 0 0 0 0 0 0 0 0 1 1
95 0 1 1 0 0 1 1 1 1 0 0 1 1 1 0 0 2 0 0 0 2 0 1 0 1 1 2 2 0 2 1 0 1 1 0 2 2 0 1 1 0 0 0 1 1 0 0 1 0 0 0 0 1 0 1 0 0 0 1 0 0 2 1 0 0 0 1 2 0 0 1 2 1 2 1 1 1 1 0 0 1 1 0 2 1 0 0 0 1 0 0 1 1 1 0 1 1 0 2 1 1 0 0 1 1 1 1 1 1 0 2 0 1 0 0 1 1 0 2 2 1 2 0 0 1 0 1 0 1 1 1 1 1 0 1 1 0 0 0 0 2 0 0 2 2 2 0 1 1 0 0 0 1 1 0 0 0 0 0 1 1 1 1 1 1 0 0 0 1 0 1 0 2 0 0 0 0 0 0 0 1 1 0 1 0 2 2 1 2 2 2 0 1 1 2 1 2 0 0 0 0 0 0 1 0 1 1 1 0 1 0 2 0 0 2 0 0 2 1 1 0 0 1 0 1 0 0 0 0 0 0 0 1 1 0 1 2 0 0 0 0 2 0 0 1 0 0 2 2 0 0 1 1 0 1 1 1 1 0 0 0 0 0 1 1 1 0 2 1 0 0 1 1 0 1 0 2 2 2 2 2 2 2 0 2 2 1 1 2 0 1 1 2 2 0 2 0 0 1 0 0 1 0 1 0 0 2 2 0 0 1 2 1 1 0 2 0 0 0 1 0 2 1 0 0 0 0 2 2 2 1 1 2 0 0 0 1 0 0 1 1 2 2 0 0 1 0 0 2 1 1 1 0 0 1 0 1 0 0 0 0 0 1 0 0 1 2 1 1 1 1 1 1 0 0 0 0 0 1 1 0 0 0 0 1 0 0 0 0 0 0 2 0 2 0 1 1 0 0 0 0 0 1 1 0 0 0 0 1 0 1 0 0 1 0 1 0 0 0 0 1 1 1 0 2 0 0 0 1 0 1 0 0 2 2 0 2 0 0 1 0 0 0 1 1 0 0 2 0 0 1 1 2 1 1 0 1 0 1 1 0 0 0 0 1 1 0 0 0 1 2 1 2 0 0 0 2 2 0 0 0 1 0 1 0 1 0 0 0 1 1 0 1 1 0 1 2 2 0 0 2 1 1 1 1 1 1 0 0 0 2 0 1 0 1 0 2 0 1 1 0 2 1 1 2 0 2 0 2 0 2 1 0 1 0 1 0 2 2 0 1 0 1 1 0 0 2 2 1 0 0 0 2 1 1 1 0 0 0 0 0 2 2 2 2 0 1 1 1 0 0 0 0 0 0 0 1 1 2 2 0 0 0 1 0 0 0 0 0 0 0 0 0 2 0 0 0 0 0 0 2 0 2 0 2 0 0 0 0 1 0 0 1 0 1 1 0 0 0 2 0 0 1 1 1 1 0 0 0 1 0 0 0 1 0 2 0 2 1 0 0 0 0 1 1 2 0 0 0 0 1 0 1 1 0 0 1 1 0 0 0 1 0 0 2 0 2 0 1 0 1 1 0 0 2 2 0 1 0 1 0 0 0 0 1 0 1 0 0 1 1 0 1 1 0 0 1 0 2 0 1 0 1 1 2 2 1 1 1 0 0 0 0 1 1 0 0 0 0 0 0 1 0 0 2 0 1 1 1 1 1 0 1 0 1 0 0 0 2 1 1 1 0 0 1 1 1 0 0 0 0 1 1 1 1 0 2 2 0 0 0 2 2 0 0 2 0 0 2 1 0 2 1 1 0 1 0 2 2 2 2 0 0 2 0 0 1 0 2 0 2 2 2 1 0 0 1 0 1 2 2 0 0 2 1 1 0 0 1 0 0 1 1 1 0 2 1 0 0 0 0 1 2 2 0 0 0 1 2 0 2 0 0 0 1 1 1 1 0 0 0 1 0 1 0 0 0 0 1 2 0 0 2 1 0 1 0 1 1 1 0 0 0 0 0 1 0 1 0 0 0 1 1 1 2 0 2 2 2 1 1 0 1 0 1 1 1 0 2 0 2 1 1 1 1 1 2 0 0 0 2 0 2 2 0 0 0 0 0 1 1 0 0 0 0 1 1 2 1 0 2 1 1 1 1 1 1 1 2 0 2 0 1 0 0 0 2 2 0 0 0 2 0 0 0 2 1 0 1 2 0 0 1 1 0 2 2 0 1 1 1 0 1 1 1 1 0 0 0 0 0 0 0 0 2 0 0 1 0 0 0 0 0 0 0 0 1 0 1 0 0 0 1 1 0 0 0 1 1 2 0
96 0 1 2 0 0 0 1 1 1 0 1 1 2 1 0 0 2 1 1 1 1 0 1 1 1 1 1 2 0 1 0 1 2 1 1 1 1 1 0 0 1 1 1 2 1 1 0 1 0 0 1 0 0 1 1 0 0 0 1 0 1 0 0 0 0 0 0 2 1 1 1 1 2 1 2 2 2 2 0 2 2 0 1 1 0 0 0 0 1 0 0 0 0 0 0 0 0 0 0 0 1 2 2 0 0 2 0 1 1 1 2 0 2 0 0 2 1 0 1 1 1 2 1 0 1 0 0 0 0 1 1 0 1 0 0 0 0 0 2 1 1 0 0 0 0 0 0 0 0 0 0 2 0 1 0 0 0 1 1 0 1 2 0 1 2 2 0 1 2 0 2 0 1 0 0 0 0 0 0 0 2 0 1 2 2 1 1 0 1 1 2 1 0 0 0 0 1 0 1 0 1 0 0 2 0 0 0 2 0 2 0 1 0 0 2 1 1 0 0 2 2 0 1 0 1 2 1 1 0 1 0 0 1 1 0 1 2 0 1 1 1 2 0 0 1 0 0 1 1 1 1 0 0 0 0 1 1 1 1 0 1 0 0 0 0 0 0 1 1 0 0 1 1 0 1 0 2 2 2 2 1 1 1 0 1 1 1 1 2 0 1 0 1 1 0 1 1 0 1 0 0 0 0 0 0 0 2 0 0 0 0 2 2 2 1 1 0 1 1 0 0 2 1 1 0 0 0 0 0 2 2 0 2 0 0 0 1 0 0 0 1 2 0 0 0 2 0 1 2 1 1 2 0 1 0 0 0 0 1 0 1 1 1 1 0 1 1 2 0 2 2 0 0 1 1 0 1 0 0 1 0 0 0 0 0 0 0 0 0 0 0 0 0 2 0 1 2 0 0 0 1 1 1 0 1 1 1 1 2 1 1 0 0 0 0 1 0 0 0 0 2 1 1 1 2 1 1 1 1 1 0 1 2 1 2 1 1 0 1 0 0 0 1 0 2 0 1 1 0 0 0 1 2 1 1 0 2 0 1 1 1 0 0 0 1 0 1 0 0 1 1 1 1 2 1 2 1 2 0 1 0 0 1 2 1 0 0 0 0 1 1 1 0 1 0 0 0 1 0 1 2 1 1 2 2 2 0 0 0 0 1 0 1 0 1 0 2 0 2 2 0 2 0 1 2 0 0 1 1 1 0 1 1 1 0 0 0 1 1 0 0 0 1 1 0 0 1 1 2 0 0 0 2 1 1 0 1 1 1 0 1 0 2 0 0 1 1 1 1 0 1 0 0 0 0 1 0 1 1 2 0 1 1 1 1 1 1 1 1 1 0 1 0 1 1 0 1 1 0 1 1 1 2 0 2 1 0 0 1 0 0 0 1 1 0 1 0 0 0 0 0 0 1 1 1 1 2 0 0 0 0 2 0 2 0 2 0 2 1 0 0 0 1 0 1 2 0 0 0 0 2 1 1 1 0 0 1 1 0 0 0 1 0 0 0 0 1 1 0 1 1 0 0 1 0 1 1 0 0 0 0 2 2 2 2 1 0 0 1 0 0 0 1 1 0 0 0 0 1 0 1 0 0 2 2 2 2 2 1 0 0 0 2 1 0 0 1 1 0 0 0 0 0 0 0 0 0 0 0 1 1 0 0 0 0 0 0 0 0 0 1 0 1 1 0 1 1 0 0 0 0 0 1 1 1 0 0 1 0 0 0 2 2 0 0 2 0 0 1 1 0 2 1 1 0 0 0 1 1 2 2 1 1 0 1 1 1 1 2 0 1 1 2 0 1 0 0 0 0 0 2 2 0 0 0 1 0 0 2 0 0 2 0 1 0 2 0 1 1 0 1 0 2 2 0 0 0 1 2 0 2 1 1 0 1 0 0 1 1 1 0 0 0 0 0 0 0 0 0 1 1 0 2 2 0 0 0 0 0 2 0 1 0 1 1 0 0 2 0 0 0 2 1 1 1 0 2 2 2 0 1 0 0 0 2 2 2 0 1 0 1 2 1 1 0 2 2 0 0 0 1 0 2 1 1 1 0 0 1 0 1 0 0 0 0 1 2 2 2 0 2 2 2 0 0 1 2 0 2 0 2 0 1 1 1 1 0 1 0 0 0 2 2 2 0 1 1 1 0 1 0 1 1 1 0 2 2 1 0 0 2 0 1 1 1 1 0 0 0 0 0 0 0 0 0 1 1 2 2 2 2 2 2 0 1 1 0 0 0 0 0 0 1 1 1 0 0 0 1 2 1
97 0 1 1 0 0 1 2 1 1 0 0 0 0 0 0 0 1 0 1 1 2 0 0 0 1 1 1 1 1 2 0 1 1 2 1 1 2 0 1 1 0 0 0 2 0 1 0 1 0 0 1 1 1 0 0 0 1 0 1 1 0 1 0 0 1 0 0 1 1 1 1 2 2 2 2 2 0 0 0 0 2 1 0 1 0 0 2 2 2 2 2 0 0 0 0 0 2 2 2 0 2 1 1 1 1 2 1 1 1 1 2 1 1 0 0 0 0 1 1 1 0 2 0 0 0 0 1 1 0 0 0 0 1 0 0 0 0 0 1 0 2 0 0 1 2 0 0 0 0 0 0 0 0 0 1 0 1 0 1 1 1 2 0 2 0 0 1 1 2 0 1 0 0 0 0 2 1 0 1 1 2 0 1 1 1 2 0 0 0 0 1 0 2 2 2 1 2 0 0 0 0 0 0 1 0 1 0 1 0 2 0 1 0 0 2 1 0 2 2 0 0 1 1 0 2 1 0 0 0 0 1 0 0 0 0 0 2 1 1 1 1 2 0 0 1 0 0 1 1 1 1 0 0 0 0 1 1 0 1 1 1 0 1 0 0 0 1 1 1 0 1 0 1 0 0 0 2 2 1 1 2 1 0 0 0 0 1 0 1 1 1 0 2 1 1 0 0 0 2 1 0 1 0 1 0 1 2 0 0 0 1 2 2 2 0 1 0 1 1 0 1 2 0 1 0 1 0 0 1 2 1 1 2 0 0 0 0 0 2 1 1 2 2 2 2 0 0 0 1 1 1 1 0 0 1 0 1 0 2 0 1 1 0 1 1 1 2 0 2 0 0 0 0 1 1 0 1 1 1 1 0 1 0 0 0 0 0 0 0 0 0 0 0 2 0 1 0 1 1 1 1 0 1 0 1 0 0 0 2 0 1 0 0 2 0 0 0 0 0 0 2 0 0 1 2 1 1 1 0 0 0 0 1 1 0 0 0 0 1 1 0 1 1 2 2 0 0 0 1 1 0 0 2 1 0 0 1 0 1 0 1 1 0 0 1 1 2 0 1 1 1 2 0 0 0 0 2 0 0 2 0 1 0 1 0 1 0 1 0 1 1 0 1 1 0 1 0 1 0 0 2 1 1 1 1 1 0 0 0 0 2 1 0 0 2 1 2 0 1 1 1 2 1 1 2 0 0 0 2 0 1 2 1 1 1 1 0 1 1 1 1 0 1 0 1 0 1 1 1 0 1 0 1 2 1 1 1 0 1 1 0 1 2 0 0 1 1 1 1 1 2 1 1 1 1 2 1 1 2 1 0 0 0 0 0 0 0 2 1 0 0 0 0 0 0 0 0 0 0 1 1 0 0 1 1 1 0 0 0 2 0 0 0 2 0 0 0 0 1 1 1 0 1 1 0 1 0 0 0 0 0 1 0 2 0 2 0 1 1 1 1 0 0 0 2 2 0 2 2 2 1 0 2 1 1 0 1 1 0 0 0 1 1 0 0 2 0 1 0 0 2 0 0 1 2 2 1 0 0 0 0 2 0 0 1 1 0 0 2 0 0 1 0 0 0 0 0 0 1 0 1 0 0 1 1 1 1 2 0 0 1 0 2 0 1 0 2 1 0 1 0 0 1 0 1 1 1 1 1 1 1 0 0 0 1 1 0 0 2 2 0 0 0 2 0 2 0 0 0 0 0 0 0 0 0 0 0 2 0 0 0 2 1 0 1 1 1 0 2 0 0 2 1 1 2 0 0 1 1 1 1 0 0 1 1 1 2 1 2 1 1 2 2 0 1 1 1 0 0 1 1 1 0 1 1 0 0 1 2 0 0 2 0 1 0 2 0 2 2 1 2 2 2 2 0 1 0 0 2 0 1 1 0 0 2 1 2 2 0 0 2 2 0 2 1 2 0 0 1 2 0 0 2 2 0 0 0 0 0 0 0 0 1 1 1 1 0 2 1 1 0 0 0 2 2 0 0 1 2 2 0 1 1 0 1 0 1 1 1 2 2 0 2 1 1 2 2 0 0 0 1 0 0 1 2 0 0 0 1 0 1 1 0 1 2 1 2 2 0 0 2 2 1 0 2 1 2 1 0 1 1 0 2 0 1 0 0 0 0 0 0 1 2 2 2 1 0 0 0 2 0 1 1 2 0 2 1 0 0 2 0 0 0 1 2 1 0 0 0 2 0 0 0 0 1 0 0 1 0 0 0 1 1 0 0 0 0 1 0 1 1 0 0 0 0 0 0 0 0 1 0
98 0 1 1 0 1 1 2 1 2 0 0 0 1 0 0 0 2 1 0 0 1 0 1 0 0 0 1 0 2 0 0 1 2 0 0 0 1 0 1 1 1 0 0 2 0 0 0 0 0 0 0 0 0 2 1 0 0 0 0 1 0 2 2 0 0 0 0 1 0 0 0 1 2 1 2 2 2 2 0 2 2 0 2 2 1 0 0 0 2 0 0 0 1 1 0 0 1 0 2 0 1 1 1 1 1 2 1 2 0 0 1 1 2 1 1 2 0 1 1 1 0 1 1 1 1 0 1 1 0 0 0 0 1 1 0 1 0 0 1 0 2 1 0 1 1 1 0 0 2 1 0 0 0 1 0 0 0 0 0 1 1 1 1 0 0 0 1 0 1 1 0 0 2 0 0 0 1 0 0 1 1 1 0 1 0 2 1 1 0 0 2 0 1 2 1 0 2 0 0 0 0 0 0 0 0 1 0 1 0 1 0 1 0 0 2 1 0 1 1 1 0 0 0 0 0 1 1 1 1 0 0 0 1 1 0 0 2 0 0 0 0 2 1 0 2 0 0 0 0 0 1 0 1 0 0 0 2 0 0 0 0 0 0 0 0 2 0 2 1 0 0 0 1 0 0 0 2 2 0 0 1 2 1 0 1 1 1 0 2 0 0 0 1 2 0 2 2 2 2 1 0 0 1 0 0 0 2 0 0 0 1 2 2 2 0 1 0 1 1 1 0 0 0 1 0 0 0 1 0 2 2 1 0 0 0 0 1 0 1 1 1 1 1 1 0 1 0 1 1 2 0 2 0 2 0 0 0 0 1 0 1 1 0 1 1 0 2 1 1 1 1 0 0 2 1 0 2 1 0 2 0 0 0 1 0 0 0 0 0 0 0 0 0 1 1 0 0 1 1 1 1 1 1 1 0 1 0 0 2 0 1 0 0 2 0 0 0 0 0 0 2 1 0 1 2 0 1 1 2 0 2 0 0 1 1 1 2 0 0 0 0 0 1 0 2 2 0 1 0 0 0 1 2 1 1 0 0 1 0 0 1 1 0 0 2 1 2 0 0 0 0 0 2 2 1 1 2 2 0 0 1 1 0 1 0 1 0 0 0 0 2 2 0 2 0 1 1 1 1 0 2 2 0 2 0 2 0 1 0 1 0 0 1 1 0 0 2 0 0 0 2 2 0 1 2 0 1 0 2 0 1 2 1 0 0 1 0 2 2 0 0 0 1 0 1 1 0 0 2 0 1 0 2 0 2 0 2 0 1 0 0 1 2 0 0 0 2 2 2 1 2 0 0 0 0 0 1 1 2 2 0 0 1 1 1 0 0 1 0 0 0 1 0 0 0 1 0 0 0 0 1 0 0 0 1 2 1 0 1 0 0 0 0 1 0 0 0 1 0 0 0 0 1 1 0 2 1 0 0 2 0 1 1 1 0 1 0 2 2 1 1 0 0 1 1 2 0 2 2 0 1 0 1 1 0 0 2 2 0 0 0 0 1 1 1 2 0 1 0 0 1 1 0 0 1 0 0 0 0 0 1 2 2 2 2 1 0 0 1 0 1 0 0 0 0 0 0 0 0 0 0 0 0 1 1 1 2 2 0 1 1 0 0 1 0 0 1 1 1 0 1 1 0 0 2 0 0 0 0 0 0 0 0 0 0 0 0 0 1 0 1 0 0 0 0 0 1 0 0 0 0 0 1 1 0 0 0 2 0 0 0 2 2 0 0 2 0 0 2 0 1 2 0 0 0 0 0 0 0 0 0 0 1 0 1 0 2 0 2 0 2 2 2 1 0 0 1 0 0 1 2 1 0 1 0 1 1 1 2 0 0 2 0 1 0 0 0 1 0 1 1 2 2 2 0 1 0 0 2 0 0 2 0 0 2 0 2 2 0 1 1 1 0 1 1 1 0 0 1 2 0 0 1 0 1 0 1 0 0 2 0 0 1 1 1 1 0 2 0 0 0 1 1 1 2 0 1 2 2 1 1 0 0 0 0 0 0 0 2 0 1 1 1 1 0 2 1 1 0 0 2 0 0 2 2 0 0 0 1 0 0 1 0 1 1 1 1 1 0 0 1 2 1 1 0 0 2 0 1 0 2 0 1 1 1 0 0 0 1 0 0 2 0 2 0 0 1 0 0 2 0 0 2 1 0 2 2 0 1 1 0 0 0 1 1 2 0 2 2 0 0 0 1 1 0 1 0 2 0 0 0 1 2 0 1 0 1 1 0 1 0 0 1 1 0 0 1 1 0 0 0
99 0 2 1 0 0 0 1 1 1 0 1 1 1 1 0 0 1 2 1 1 1 0 0 0 1 1 2 2 0 2 0 1 2 2 2 2 2 0 0 0 1 0 0 1 0 0 0 0 0 0 1 1 1 0 1 0 1 0 1 0 1 2 0 0 0 0 0 0 0 0 0 1 2 1 2 2 1 1 0 1 2 0 0 0 0 0 0 0 1 0 0 0 0 1 1 0 0 0 2 0 2 1 1 1 0 2 1 1 1 0 2 0 1 0 1 1 0 0 1 1 0 2 0 0 0 0 1 1 0 0 0 0 1 1 1 0 0 0 2 2 0 0 0 1 1 0 0 0 0 0 0 0 0 0 0 0 2 0 0 2 2 0 2 1 1 0 2 2 2 0 0 0 2 0 0 1 0 0 1 0 0 0 1 1 1 1 1 0 0 1 1 0 0 2 0 0 1 0 0 0 0 0 0 0 0 2 0 1 0 0 0 2 0 1 1 1 0 1 0 2 2 0 2 0 1 1 1 1 0 0 1 0 0 0 0 0 2 0 0 0 0 2 0 0 1 0 0 0 0 0 0 0 0 1 0 0 0 0 0 0 0 0 1 0 0 0 0 1 1 0 2 2 0 0 1 0 1 1 0 0 1 1 0 0 0 0 2 0 2 0 0 1 2 2 0 2 2 0 0 0 0 0 0 0 0 0 1 1 0 1 2 2 0 0 0 2 0 1 1 0 1 2 1 0 0 0 0 0 0 1 2 2 1 0 0 0 1 0 1 1 1 1 1 0 0 2 0 1 1 1 0 1 0 0 1 0 0 0 1 1 2 2 0 2 2 0 2 2 0 2 2 0 0 0 0 0 1 1 0 1 0 0 0 0 0 0 0 0 0 1 1 1 1 2 0 1 0 0 0 0 0 1 1 1 0 1 1 1 0 0 1 0 0 2 0 0 0 0 0 0 2 0 0 1 2 2 0 0 0 1 0 0 1 2 1 0 0 0 2 1 0 0 0 1 2 0 0 1 0 0 0 2 2 2 2 0 1 1 0 1 2 0 0 0 1 1 2 0 1 1 1 2 0 1 1 0 2 1 0 1 0 2 0 1 0 0 1 0 0 1 1 1 1 1 0 0 0 0 1 1 2 2 0 2 0 2 0 2 0 2 1 0 0 1 1 0 2 0 1 1 2 2 0 1 2 0 0 0 1 1 1 0 0 1 1 1 0 2 2 0 1 0 2 0 1 1 0 0 2 0 1 0 2 2 0 0 0 0 0 0 0 1 2 1 1 1 2 1 0 1 1 0 0 0 0 0 1 2 1 2 0 0 0 0 0 1 0 1 0 0 0 0 0 1 0 0 2 2 2 0 2 1 1 0 1 1 0 0 0 0 0 1 1 0 1 0 0 0 0 0 0 1 1 0 0 2 1 0 0 2 0 1 1 1 0 2 0 2 1 0 1 0 0 1 2 2 0 0 0 0 1 0 1 2 0 0 2 2 0 0 0 1 2 2 2 2 0 1 0 1 0 0 0 1 1 1 1 0 0 1 0 2 1 2 2 0 0 1 2 2 0 0 0 0 0 0 0 0 1 1 1 0 0 2 2 1 1 1 0 0 0 0 1 0 1 0 1 1 0 0 0 1 0 1 0 0 0 0 0 1 1 0 0 0 1 2 0 0 0 0 0 0 0 0 0 0 0 0 0 0 0 0 0 0 2 2 0 2 0 0 0 2 0 0 1 1 0 0 1 0 0 0 1 1 2 0 0 2 2 2 2 0 0 0 1 0 1 0 2 0 2 2 1 0 1 0 1 0 0 1 1 1 0 1 0 1 0 0 2 0 0 1 1 1 0 2 1 2 0 1 1 1 2 1 0 0 0 0 1 1 1 0 0 0 1 0 1 1 0 0 1 1 0 1 0 0 0 1 0 1 0 0 2 0 2 0 0 1 1 0 0 0 0 0 0 1 0 2 0 1 2 1 0 1 2 0 2 1 1 0 1 0 0 0 0 0 1 0 1 0 1 1 1 1 0 1 2 0 0 0 1 0 2 2 0 2 1 0 2 1 1 1 0 1 1 1 1 1 0 0 1 2 2 0 0 1 0 0 1 0 2 0 2 0 0 0 0 0 0 0 0 2 1 1 1 1 1 1 1 2 0 0 2 2 0 2 1 0 1 1 1 1 1 0 1 2 0 0 0 0 0 0 0 0 1 0 0 1 0 0 0 1 2 1 1 2 0 0 0 0 0 0 0 0 0 0 0 0 0 0 0
100 0 2 1 0 0 1 1 1 0 1 1 1 1 0 0 0 2 0 0 0 2 1 0 0 0 0 2 2 2 2 0 1 1 2 1 2 2 0 0 1 1 1 1 1 1 0 0 0 0 0 0 0 1 0 1 0 0 1 0 1 1 1 1 0 0 0 2 1 0 0 1 2 2 2 2 2 0 0 0 0 1 0 1 2 0 0 1 1 2 1 1 1 0 0 0 0 1 1 2 2 2 0 0 0 1 2 1 0 2 0 1 0 2 0 0 2 0 1 1 1 0 2 0 0 0 0 1 0 2 0 0 0 0 0 0 0 0 0 1 2 1 0 0 1 1 0 0 0 1 0 0 1 0 0 0 0 0 0 0 1 1 1 1 0 2 1 0 1 2 0 2 2 1 0 0 1 1 1 1 0 1 0 0 1 1 1 0 0 0 0 1 1 1 1 2 0 2 0 0 0 1 0 0 1 0 0 0 2 0 2 0 1 1 0 2 2 0 0 1 1 1 0 2 1 0 1 0 0 0 0 0 0 0 0 0 0 2 0 0 0 0 1 1 0 1 0 0 0 0 0 0 0 0 1 0 0 2 1 1 0 1 0 1 0 0 0 1 1 1 0 1 0 1 0 2 1 1 0 0 0 1 2 0 0 1 0 2 0 2 0 1 0 1 2 1 1 1 1 1 1 0 0 1 0 1 0 2 0 0 1 0 2 0 0 1 2 1 0 0 0 2 2 0 2 0 0 0 1 0 2 0 0 1 0 0 0 1 1 1 0 1 2 2 1 1 1 0 1 0 0 0 1 0 0 1 0 0 0 2 0 2 2 0 2 1 1 2 1 1 2 1 0 0 1 1 0 2 1 1 1 1 1 0 0 0 0 0 0 0 0 1 0 0 2 0 2 0 1 1 0 1 0 0 0 0 0 1 1 1 1 1 1 1 1 0 0 1 0 1 1 1 0 0 0 2 1 0 0 0 0 0 0 0 0 0 0 1 0 0 1 0 0 0 0 1 1 0 1 0 0 1 1 2 1 1 0 2 0 1 1 1 0 1 0 0 0 2 0 1 2 2 2 0 1 1 0 1 2 0 1 0 0 0 2 0 0 0 0 0 2 0 0 1 0 0 0 1 1 0 0 2 2 0 2 1 2 0 0 0 0 1 1 1 1 0 0 2 0 1 1 2 2 0 1 2 0 1 0 1 1 1 1 0 0 0 0 1 2 1 1 1 0 0 0 0 0 2 2 0 0 0 0 0 2 1 1 0 0 0 0 0 0 1 0 0 0 1 1 0 0 0 0 0 0 0 0 1 1 2 2 0 1 1 0 1 1 0 0 0 0 0 0 0 0 0 0 0 0 0 0 2 0 2 0 2 0 0 0 1 0 0 0 0 1 0 0 0 0 0 0 0 0 1 1 1 1 1 0 0 2 0 0 0 1 1 2 0 2 2 1 2 0 1 1 1 2 0 1 1 0 2 0 0 2 0 0 1 1 0 0 0 0 2 2 2 1 2 0 0 1 1 1 0 1 1 2 1 1 0 0 0 2 0 1 2 1 1 1 1 2 1 0 0 0 0 0 0 0 1 1 1 0 0 0 0 0 2 2 0 1 0 0 1 0 0 0 0 0 0 0 0 1 0 0 1 0 1 0 0 2 2 0 0 0 1 0 0 0 1 0 1 0 0 0 0 0 1 0 1 1 1 0 0 0 1 0 0 1 0 0 1 2 2 0 0 2 1 0 2 0 0 2 0 0 1 0 0 1 1 0 0 0 1 1 1 1 2 1 2 1 1 2 2 0 1 0 0 0 1 1 2 2 0 0 1 0 0 1 2 0 0 1 1 1 0 2 1 2 0 2 2 1 1 2 0 0 0 0 2 0 1 0 0 0 0 1 0 0 0 0 0 1 0 1 1 1 0 0 1 2 0 0 2 2 0 0 0 0 0 1 0 0 0 0 1 1 0 1 0 0 0 2 0 2 2 0 0 1 2 2 0 0 0 0 0 0 1 0 2 0 1 0 1 1 0 1 1 0 0 0 2 1 0 2 0 0 0 0 0 0 1 0 0 1 1 2 1 1 0 0 1 2 2 0 1 1 2 0 1 0 2 0 2 1 0 0 1 0 2 0 1 1 0 0 2 1 1 0 1 2 0 2 0 0 0 0 2 0 1 2 0 0 1 1 1 2 0 0 1 1 0 1 0 0 1 0 1 2 1 1 1 0 2 0 0 1 0 0 0 0 0 0 0 0 0 0 2 2 0 2 1
101 0 1 1 0 1 1 2 2 1 0 0 0 0 0 0 0 0 1 0 0 2 0 1 0 0 0 0 2 2 0 2 1 0 2 1 2 1 1 0 0 1 0 0 2 0 0 0 0 0 0 0 0 0 1 1 0 0 0 0 0 1 1 1 0 0 0 0 0 0 0 0 1 2 1 2 1 1 1 0 0 2 0 0 1 0 0 0 0 2 0 0 0 0 0 0 0 0 0 1 0 2 0 2 0 0 2 1 2 0 0 1 1 2 1 1 2 0 0 2 2 0 2 1 0 1 0 0 0 0 0 0 0 0 1 0 0 0 1 0 2 1 0 0 0 0 1 0 0 0 0 0 0 0 0 0 0 1 0 1 2 2 2 0 1 2 2 0 1 2 0 1 1 0 0 0 1 1 0 1 1 1 0 0 1 1 0 0 0 0 0 2 1 1 1 2 1 2 0 0 0 0 0 0 1 1 1 0 0 1 2 0 1 0 0 2 2 0 2 0 2 2 0 2 0 0 0 1 1 0 0 1 0 0 0 0 0 2 0 0 0 0 2 0 1 2 1 0 0 0 0 0 0 0 0 1 1 2 1 1 0 1 0 0 0 0 0 0 2 2 0 1 0 1 0 0 0 2 2 1 1 2 2 0 0 2 0 0 1 1 1 1 0 2 2 1 1 1 0 1 0 1 0 1 0 1 0 1 2 0 0 0 2 2 2 0 2 1 1 1 0 1 1 1 0 0 1 0 1 1 2 1 0 0 0 0 0 1 0 0 0 0 2 2 1 1 1 0 0 0 2 0 1 0 1 1 0 1 0 2 0 2 2 0 2 1 0 1 2 0 2 2 0 0 0 0 0 1 0 0 1 0 2 0 0 0 0 0 0 0 0 1 1 0 1 2 1 1 1 1 1 2 0 2 1 1 0 1 0 1 0 0 1 1 1 0 1 0 0 0 0 2 1 1 0 1 0 0 0 0 1 0 0 0 0 0 0 1 0 0 0 0 2 2 1 2 1 0 0 2 2 0 0 2 0 0 0 0 0 0 2 1 0 0 0 1 0 2 0 0 1 1 1 1 1 1 1 1 2 0 1 0 1 0 1 0 1 0 1 0 0 2 0 0 0 0 0 2 2 0 0 2 2 0 2 0 2 1 0 0 0 2 1 2 0 0 0 2 0 1 1 1 2 0 1 2 0 1 1 1 0 1 1 0 0 0 0 0 1 1 0 1 0 1 1 2 1 1 1 1 0 1 0 1 2 0 0 1 0 2 2 0 1 2 1 1 0 2 1 0 1 2 0 0 0 1 1 0 1 1 1 0 0 0 1 0 1 0 0 0 0 0 0 0 0 1 0 0 0 0 0 2 1 1 1 2 0 0 1 1 0 0 0 0 1 0 0 0 2 0 0 0 0 0 0 0 2 1 0 0 2 0 0 0 2 0 2 1 2 2 0 0 0 1 1 1 2 0 1 1 0 1 0 1 1 0 0 2 2 1 0 1 1 1 2 2 1 1 0 1 0 2 1 0 0 2 2 1 0 0 1 0 0 0 0 0 0 1 0 1 1 0 0 0 0 0 0 0 0 1 0 1 0 0 1 1 0 2 2 1 0 0 0 2 0 1 0 1 1 0 0 0 0 0 0 1 0 0 0 0 1 1 0 0 0 0 1 0 0 1 1 1 0 0 1 1 1 1 0 0 0 0 0 0 0 1 1 1 2 1 1 1 2 1 0 0 2 0 0 2 1 0 1 1 0 1 0 0 0 0 1 1 0 1 0 1 0 2 1 2 1 1 2 2 0 1 1 0 0 0 0 2 0 0 1 0 2 0 0 2 0 0 1 0 1 0 1 1 2 0 2 2 1 2 2 0 1 0 0 2 1 1 2 1 0 2 0 1 1 0 0 0 0 0 0 0 0 0 0 1 1 0 0 1 0 1 1 0 0 0 1 0 0 0 0 0 1 0 1 0 0 0 0 0 0 1 0 2 0 0 0 2 0 1 0 1 1 2 0 1 0 0 1 0 2 1 2 2 0 0 0 1 0 2 2 1 1 1 0 1 0 2 0 0 0 1 2 2 2 0 0 2 2 0 0 2 0 0 1 1 1 1 0 2 0 0 0 1 1 0 0 0 2 2 2 1 0 1 1 1 1 0 2 0 0 0 0 1 0 0 1 1 1 0 2 1 1 0 1 1 1 0 0 0 0 2 0 0 1 1 0 0 1 1 0 0 1 0 1 0 1 1 0 0 0 1 1 1 1 0 1 1
102 0 1 2 0 0 2 2 1 1 0 0 0 1 1 0 0 1 0 0 0 2 0 0 0 0 0 2 2 0 2 0 0 0 1 0 2 0 0 0 0 1 0 0 1 0 0 0 0 0 0 1 1 1 0 0 0 1 0 2 0 1 1 1 0 0 0 1 1 0 0 1 1 2 1 2 2 1 1 1 0 1 1 0 1 1 0 0 0 1 0 0 0 0 0 0 0 2 2 2 1 2 1 1 0 0 2 2 2 0 0 2 1 2 1 1 2 0 0 1 1 0 1 0 0 0 0 1 0 1 0 0 0 0 0 0 0 0 1 0 0 2 0 0 1 0 0 0 0 0 0 0 0 0 1 1 1 0 0 0 1 1 2 0 1 1 1 0 0 1 0 1 1 1 0 0 0 1 0 1 1 1 0 2 1 1 2 0 0 0 0 1 0 1 2 1 1 1 0 0 0 0 0 1 0 0 1 1 1 0 0 0 0 0 0 2 0 0 0 0 2 2 0 2 0 1 1 0 0 0 0 0 0 1 1 0 1 2 0 0 0 1 2 1 0 2 0 0 0 0 0 0 0 0 0 0 1 2 0 1 1 1 0 0 1 0 0 0 2 1 0 0 0 0 0 0 0 2 2 1 1 2 2 1 0 1 0 1 1 2 0 0 1 2 1 1 2 0 0 1 0 0 1 1 1 0 1 2 0 0 0 1 2 2 2 0 2 0 2 2 0 0 0 0 0 0 1 0 1 0 2 2 0 1 0 0 0 0 0 0 0 0 2 2 1 1 1 1 1 1 1 0 2 0 1 0 0 1 0 1 0 1 1 0 1 1 0 2 1 1 1 1 0 0 0 0 0 2 1 0 1 1 1 0 0 1 0 1 1 0 0 0 1 0 2 0 1 0 1 1 1 1 1 1 0 1 0 1 0 1 0 1 0 0 1 0 1 1 0 1 1 1 0 1 0 1 0 0 0 0 0 1 0 1 0 0 1 1 0 0 2 0 1 1 1 2 0 0 1 0 0 1 0 1 1 0 1 1 1 1 2 0 0 1 0 0 0 1 0 0 1 1 0 2 1 0 2 2 2 0 0 0 0 0 2 1 0 0 0 0 1 0 0 1 1 0 1 1 1 0 0 2 1 1 1 1 2 0 1 0 1 0 0 0 1 1 1 2 0 0 1 2 2 0 0 2 0 1 1 1 1 1 0 0 0 1 1 0 1 1 0 1 1 1 1 0 1 1 1 1 0 0 0 0 2 0 0 0 2 0 0 1 0 0 0 0 0 1 1 1 1 2 1 0 1 1 1 0 1 1 2 0 0 0 1 0 1 1 0 1 1 1 0 0 0 1 0 0 0 0 1 2 0 1 1 2 0 1 0 2 0 0 0 0 0 0 0 0 0 0 0 0 0 1 1 0 2 1 0 0 1 0 1 0 1 1 2 0 2 2 0 1 0 1 0 1 2 0 0 0 0 2 0 0 1 0 0 2 2 0 0 0 1 1 1 2 0 1 1 0 0 0 0 0 2 2 2 1 0 0 0 0 2 0 2 2 2 0 0 1 1 1 0 1 2 0 0 0 0 1 0 1 0 2 0 2 1 1 1 1 0 0 0 2 0 1 0 2 1 0 1 0 2 0 0 2 0 1 1 1 1 1 0 0 0 0 0 0 0 1 0 1 0 1 1 0 1 0 0 0 0 0 0 0 0 2 0 1 1 1 1 1 2 1 0 1 2 1 0 2 0 0 1 1 1 2 0 1 1 2 2 1 2 1 0 1 1 2 0 2 1 2 2 2 1 0 0 1 0 0 1 1 0 0 2 0 1 0 0 2 0 0 1 1 1 0 2 0 1 0 0 0 1 1 1 0 0 0 0 2 0 1 1 0 0 2 0 0 1 0 0 0 0 0 0 0 0 0 1 0 0 0 0 2 2 0 0 0 0 0 2 0 0 0 0 0 0 0 1 0 1 1 0 1 2 2 0 0 0 2 2 0 1 1 0 2 1 1 0 2 0 0 2 1 1 0 2 2 0 0 0 2 0 1 2 1 1 1 0 1 0 1 1 0 1 1 1 2 2 1 0 2 2 2 0 1 1 1 0 0 0 2 0 2 0 0 1 1 1 0 0 0 2 1 1 2 2 0 1 0 2 0 0 1 2 0 2 2 0 2 2 0 0 0 0 0 0 0 0 2 1 0 0 1 1 0 0 0 0 0 0 0 1 2 0 0 0 1 0 0 0 2 0 1 0 0 0 2 2 0 0 0
103 0 2 1 0 0 0 2 1 0 0 0 0 1 0 0 1 2 0 0 1 2 0 0 0 0 0 1 1 1 1 0 2 2 0 0 0 1 1 0 0 1 0 0 2 0 0 0 0 0 0 0 1 1 0 1 0 0 0 0 0 1 1 1 0 0 0 0 1 0 0 0 2 1 2 1 1 1 1 0 1 1 0 1 2 0 0 1 1 2 1 1 0 0 0 0 0 2 2 2 1 2 2 2 0 0 2 2 1 1 0 1 0 0 2 2 2 0 0 1 1 0 2 0 0 0 0 0 0 0 0 0 0 0 0 0 0 0 0 0 1 1 0 0 0 0 0 0 0 0 0 0 0 2 1 0 0 1 0 0 0 1 0 2 0 0 0 0 2 2 0 1 1 2 1 0 0 0 0 0 0 0 0 2 2 2 2 1 0 0 1 1 0 0 2 0 0 1 0 0 0 0 0 1 0 0 1 0 1 0 0 0 0 0 0 2 1 0 1 0 2 1 1 2 0 1 1 0 0 0 0 0 0 1 1 0 1 1 0 0 0 0 2 0 0 2 0 0 0 0 0 0 0 0 0 0 1 2 0 1 1 1 1 1 0 0 0 0 1 1 0 1 1 0 1 1 0 1 1 0 0 2 1 0 0 1 0 2 0 2 0 0 2 2 2 0 1 0 0 1 0 0 1 0 1 0 0 1 1 0 0 2 1 2 2 1 2 0 0 0 0 1 0 0 0 0 0 1 1 2 1 1 1 0 0 0 0 1 0 0 1 2 2 1 0 0 1 1 1 2 0 1 1 1 0 1 2 1 0 0 1 1 1 0 1 1 1 1 1 1 1 1 0 0 0 0 0 2 0 0 0 1 0 0 0 0 0 0 0 1 0 0 1 0 2 0 1 1 1 1 1 1 1 1 1 0 1 0 1 2 1 1 1 1 1 1 0 0 0 0 0 0 1 1 1 2 0 0 0 0 1 0 1 1 0 1 1 2 0 0 1 0 0 1 1 1 0 0 0 2 2 0 1 1 2 1 1 1 1 1 1 2 1 0 0 1 1 2 0 1 1 1 1 1 2 0 2 2 1 0 1 0 0 0 2 0 0 1 0 0 0 2 0 0 0 0 0 1 1 0 0 2 2 0 2 0 2 0 0 0 0 1 0 1 0 1 0 1 1 1 1 1 2 0 1 2 0 2 0 2 0 2 1 1 0 0 0 1 2 1 2 2 0 0 0 0 0 2 2 0 0 0 0 2 1 1 0 0 0 0 0 0 0 2 0 0 1 1 1 1 0 2 0 0 0 0 0 0 0 2 2 0 0 0 0 0 0 0 0 0 1 1 2 0 1 0 0 1 1 0 1 1 0 1 0 2 1 1 0 0 0 0 0 0 1 0 0 0 1 1 1 0 0 1 1 0 1 2 0 0 2 0 0 0 0 0 2 0 1 1 1 2 0 2 0 1 2 0 0 0 1 2 0 1 2 0 0 2 2 0 0 0 0 1 1 1 2 1 0 0 1 1 0 0 1 0 1 1 1 0 0 1 2 0 1 2 1 2 0 0 0 1 0 0 1 0 0 0 0 0 0 0 0 1 0 1 2 2 2 1 0 0 0 1 1 1 0 1 0 0 1 0 0 0 1 0 0 0 0 0 1 1 0 0 0 0 2 0 0 2 2 0 0 0 0 0 0 0 0 0 0 0 0 1 1 2 1 0 1 1 0 1 2 1 0 1 1 1 1 1 0 0 2 0 0 1 0 0 2 2 2 2 0 2 1 1 0 1 0 2 0 2 2 2 0 0 1 1 1 0 0 0 1 0 1 0 1 0 1 2 0 0 1 0 1 0 1 0 2 0 2 2 2 2 2 0 1 0 1 2 0 2 1 1 0 1 1 1 1 0 0 1 1 0 1 1 1 0 0 1 2 0 0 2 2 0 0 0 1 1 1 0 0 0 0 1 1 0 1 0 0 0 0 1 2 1 0 0 1 2 2 0 0 0 1 0 0 1 0 1 0 1 2 1 2 1 2 1 0 0 0 1 1 1 2 2 1 2 0 0 0 0 0 0 0 0 2 2 2 0 0 2 2 1 0 1 2 2 0 1 0 2 0 1 0 1 1 1 1 0 0 1 0 0 1 1 2 0 1 0 2 0 1 0 1 1 2 2 0 2 1 0 0 0 2 2 2 0 1 2 0 0 0 0 0 1 0 0 0 0 0 0 1 1 0 0 1 0 1 1 0 0 1 0 0 0 0 0 0 0 0 0
104 0 0 2 0 0 2 2 1 1 0 0 1 1 1 0 0 1 1 0 0 1 0 2 1 1 1 0 1 1 1 0 0 0 2 0 2 0 0 0 0 1 1 1 1 0 1 0 0 0 0 0 0 1 0 1 0 0 1 1 0 1 0 0 1 1 1 1 0 0 0 0 1 1 1 1 1 1 1 1 0 1 0 0 1 0 0 0 0 2 0 0 0 1 0 0 0 1 0 1 0 2 2 1 0 0 2 0 0 2 1 2 0 2 0 0 2 0 0 1 1 0 2 2 0 1 0 0 0 0 1 1 0 0 0 0 0 0 0 2 1 1 0 0 0 1 0 0 0 0 0 0 0 0 0 1 0 0 0 0 1 1 1 1 1 2 2 1 1 2 0 1 1 0 1 0 0 0 0 0 0 0 0 0 0 0 2 2 0 0 0 2 0 0 1 1 1 1 0 1 0 2 0 2 1 0 1 0 1 0 0 0 0 1 0 2 0 1 0 0 2 1 0 1 0 1 0 0 0 0 0 0 1 1 0 0 0 2 0 0 0 0 1 0 1 2 1 0 0 0 0 0 0 0 1 0 0 1 0 1 1 1 0 0 0 0 0 0 0 0 0 1 2 0 0 0 0 1 1 0 0 0 2 0 1 0 1 1 0 2 0 0 0 2 2 1 2 1 1 2 0 0 1 0 1 0 1 2 1 0 1 1 2 1 1 0 2 1 0 0 0 2 1 0 2 0 0 1 1 1 1 2 1 1 0 0 0 2 0 0 0 0 1 1 0 0 2 0 1 0 0 0 1 0 1 1 0 1 0 1 0 1 1 1 1 0 1 2 0 2 0 0 1 1 1 1 0 1 1 0 0 0 0 0 1 0 0 1 1 0 0 0 0 0 2 0 0 0 0 0 0 0 1 1 0 1 1 1 0 0 0 1 0 0 0 0 1 0 0 0 0 2 0 1 1 1 1 0 0 0 1 0 0 0 0 0 0 1 0 0 1 0 0 1 1 2 0 0 1 0 0 0 2 2 0 0 0 0 1 0 2 1 0 0 0 1 0 1 0 0 1 1 1 1 0 0 0 1 2 1 1 0 1 1 2 2 0 1 1 2 2 2 0 1 2 0 0 0 0 0 0 2 1 1 1 1 2 0 0 0 0 1 0 0 1 1 0 2 0 1 1 1 1 1 0 1 1 0 1 1 1 0 1 0 1 0 0 0 1 1 0 1 0 2 1 1 0 0 0 2 0 0 0 1 1 2 1 0 0 0 0 0 1 2 1 1 0 0 0 0 0 1 1 0 1 1 1 1 1 2 1 0 0 0 2 0 1 1 0 1 1 1 0 0 0 0 0 0 0 0 0 2 0 2 0 2 1 1 0 1 1 0 0 2 1 2 0 0 0 0 0 0 0 0 0 0 2 1 0 0 1 0 1 1 2 1 2 0 1 0 1 2 0 2 0 0 2 0 0 0 0 2 0 1 1 0 0 1 0 0 0 0 0 0 0 0 1 2 0 0 1 0 0 0 1 1 1 1 1 1 0 1 2 0 2 2 1 0 1 2 2 0 0 1 1 0 0 0 0 1 0 2 0 1 1 1 1 2 2 1 0 0 0 2 0 1 1 0 0 0 0 0 0 0 1 0 0 2 1 1 1 1 1 0 0 1 1 0 0 0 0 1 0 1 1 1 2 0 0 0 0 0 0 1 1 1 0 0 1 0 0 0 2 1 0 1 1 1 0 2 0 0 2 1 1 2 0 1 0 1 2 1 0 0 0 2 0 1 1 2 0 1 2 2 1 0 0 0 0 0 0 2 0 0 2 0 1 0 0 2 0 0 2 0 2 0 2 1 0 0 0 0 1 2 1 0 0 0 1 2 0 2 1 0 0 2 0 2 2 0 0 1 0 0 0 0 1 0 0 0 2 0 0 2 1 1 0 0 1 1 0 1 0 0 0 1 2 0 1 0 0 0 1 0 1 2 0 0 1 1 1 0 1 0 0 1 1 2 1 0 1 2 2 1 1 0 2 2 0 1 0 2 0 2 1 1 1 0 0 2 0 2 0 0 0 0 1 2 2 0 0 2 2 0 0 1 1 1 1 0 1 1 0 1 0 0 0 0 0 1 0 0 1 1 1 0 1 1 1 0 2 0 0 2 1 0 2 1 0 1 2 0 2 0 2 2 2 1 0 0 2 0 0 0 0 2 0 0 0 0 0 0 1 2 1 1 1 1 0 1 0 1 0 1 0 0 0 0 0 0 0 0
105 0 0 2 0 0 2 1 2 0 0 1 1 2 1 0 0 1 0 0 0 2 0 1 0 1 1 1 1 2 1 0 1 2 1 0 1 2 1 1 1 0 1 1 2 0 2 0 1 0 0 1 1 2 0 1 0 0 0 0 1 0 2 1 1 1 1 1 2 1 1 2 2 2 2 2 2 1 1 0 1 2 0 2 2 0 1 1 1 2 1 1 0 0 0 0 1 0 0 1 0 2 0 0 1 1 2 0 1 1 1 2 0 1 0 0 1 0 0 2 2 0 2 0 0 0 0 1 1 0 0 0 1 1 1 0 1 0 0 0 0 2 0 0 1 2 1 1 0 1 0 0 0 0 0 0 0 1 0 0 0 0 2 0 0 2 1 1 1 2 1 0 0 2 0 0 0 1 0 0 1 1 0 0 0 0 0 0 0 0 0 1 0 0 0 1 1 2 0 0 0 0 0 0 2 0 1 0 1 0 1 1 1 1 0 2 0 0 1 2 0 0 0 2 0 0 0 0 0 0 1 0 0 0 0 0 0 2 0 0 0 0 2 1 0 2 0 0 0 0 0 0 0 0 0 1 0 2 0 2 2 2 0 0 0 0 1 1 1 1 0 2 0 2 1 0 0 2 2 1 1 1 1 0 0 0 0 2 0 2 0 0 0 2 1 0 0 2 0 1 0 0 0 0 0 0 0 2 0 0 1 0 2 2 2 0 2 0 0 0 1 1 0 0 0 0 1 0 0 0 2 0 1 0 0 0 0 2 0 0 0 0 2 2 0 0 2 0 1 2 1 1 0 0 0 2 0 1 0 0 0 0 0 1 0 0 0 2 1 1 1 1 0 0 1 0 0 0 0 0 2 0 2 2 0 0 0 0 1 1 1 1 0 0 2 0 0 0 1 1 1 1 1 1 0 0 1 1 0 1 0 0 0 0 1 0 1 0 0 0 0 1 0 1 1 2 1 0 0 0 2 0 0 0 1 1 0 1 0 0 0 0 0 1 1 2 1 1 2 0 0 0 0 1 1 0 1 0 2 0 2 2 0 0 0 1 1 1 0 0 1 1 2 2 1 1 0 2 0 0 2 0 1 0 2 0 0 0 0 0 1 1 1 2 1 0 1 0 0 1 0 2 0 2 0 2 1 0 0 0 0 1 0 0 0 2 0 2 0 1 1 1 2 1 1 2 0 1 0 2 0 1 2 1 0 0 2 0 1 1 0 1 0 0 0 0 0 2 2 2 0 0 0 2 2 1 2 1 0 0 0 0 1 1 1 1 0 2 0 0 1 1 0 0 0 0 0 1 1 2 1 0 0 2 2 0 2 0 1 0 0 0 0 0 0 0 0 0 0 0 0 2 0 1 0 1 1 0 1 1 1 0 0 0 1 0 0 0 0 0 1 0 0 0 0 1 1 2 0 0 0 0 0 0 2 0 2 0 2 1 0 1 0 1 1 1 2 0 2 2 0 2 0 0 2 0 0 1 1 0 0 0 1 2 2 2 2 1 1 0 1 0 0 1 1 2 2 1 1 1 0 1 2 0 1 2 0 1 0 1 1 1 0 0 0 0 0 0 0 2 1 1 0 0 1 1 1 2 2 0 0 0 0 2 0 0 0 2 2 0 0 0 0 1 0 1 1 0 0 0 0 0 0 0 0 1 1 0 0 0 0 1 0 0 1 0 1 1 0 0 0 1 0 0 0 0 1 0 2 0 0 1 2 0 0 0 2 1 0 1 0 0 2 1 1 2 0 0 1 1 1 1 1 1 0 2 0 2 0 2 0 2 2 2 0 1 0 0 0 1 1 1 0 0 2 0 0 0 0 1 0 0 0 1 0 0 1 1 2 0 1 1 0 2 2 1 0 0 0 1 1 1 1 0 0 1 1 1 1 0 0 0 2 0 2 2 2 0 0 0 2 1 0 2 2 0 0 0 0 0 2 0 0 0 0 1 1 0 0 0 0 0 2 1 2 1 0 0 2 2 2 0 1 1 0 1 0 1 0 2 0 1 0 1 2 0 2 2 0 0 0 2 0 2 2 0 0 0 0 1 0 1 0 1 2 1 1 0 2 0 2 0 2 1 0 0 0 2 1 0 0 2 0 2 0 0 0 2 2 1 0 1 2 0 1 1 2 0 0 0 2 0 0 2 1 0 2 2 0 2 1 1 0 2 0 1 1 0 0 0 0 0 0 0 0 1 1 0 2 0 0 0 1 2 0 0 2 1 0 0 0 0 0 0 0 0 1 1 1 0 0 0
106 0 0 2 0 1 1 1 2 0 0 1 1 1 1 0 0 1 1 0 0 1 0 0 0 0 0 1 1 2 0 1 2 2 1 0 2 2 0 2 2 0 0 0 1 0 1 0 0 0 0 0 1 1 0 0 0 1 0 1 1 0 1 0 0 0 0 1 1 0 0 0 2 2 1 2 2 0 0 0 0 1 0 1 1 0 0 1 1 2 0 1 0 0 0 0 0 0 0 0 0 2 2 2 0 0 2 1 0 2 1 1 0 2 0 0 1 0 0 2 2 0 2 1 0 1 0 1 1 0 0 0 1 1 0 0 2 0 0 2 2 0 0 0 1 1 1 0 0 0 0 0 0 0 1 1 0 1 0 0 0 0 1 1 0 0 0 0 0 1 1 1 0 2 0 0 0 0 0 0 0 1 1 0 2 1 1 1 1 0 0 2 1 1 1 2 2 2 1 0 0 0 0 0 1 1 2 1 0 0 2 0 1 0 1 1 1 0 1 0 2 1 0 1 1 0 2 0 0 0 1 0 0 1 1 1 0 2 0 0 0 0 2 0 0 2 0 0 0 0 0 0 0 0 0 0 0 1 0 0 0 0 0 0 1 0 1 0 1 1 0 0 0 1 0 1 0 2 2 0 0 0 2 1 0 2 1 2 0 2 0 0 1 2 2 1 1 2 0 2 0 1 1 1 1 0 1 2 0 0 0 2 2 1 1 0 2 0 0 0 2 2 1 1 0 0 0 0 0 1 2 0 0 0 0 0 0 2 0 0 0 0 2 1 0 0 1 0 1 0 0 0 2 0 2 0 0 1 0 0 0 0 2 0 2 0 1 2 1 1 1 1 0 0 0 0 0 1 0 0 1 1 2 1 0 0 0 1 1 0 0 0 1 1 2 0 2 0 1 1 1 2 1 1 0 1 1 0 0 2 0 0 0 0 0 0 2 2 0 2 1 0 0 0 1 2 1 1 1 0 0 2 0 0 1 1 0 1 0 0 1 0 0 0 0 1 0 1 2 0 0 0 0 1 1 0 1 0 1 0 1 1 0 0 0 2 0 2 0 1 1 1 0 2 1 0 1 2 1 0 1 0 1 1 2 1 0 0 0 0 0 2 0 1 1 0 0 1 1 0 1 1 0 2 0 2 2 0 0 0 0 1 1 2 0 0 0 2 0 2 2 0 1 0 0 1 1 2 0 2 1 1 2 1 1 0 1 0 2 2 0 1 0 2 1 1 0 1 1 1 0 1 0 2 2 1 2 0 1 1 0 0 1 1 0 0 0 2 2 2 0 0 0 0 0 0 0 0 0 2 1 0 0 0 1 0 1 0 2 1 0 0 0 0 0 0 0 1 1 0 0 2 0 2 0 2 1 0 1 0 1 0 0 0 2 0 0 0 0 1 0 0 0 0 1 0 2 1 0 0 1 0 0 0 0 0 2 0 1 0 0 1 0 1 1 2 2 0 2 1 0 1 0 1 1 0 0 2 2 0 0 0 2 0 0 1 0 1 1 0 1 0 2 0 0 2 1 2 0 0 0 0 2 0 0 2 0 0 1 1 1 0 0 0 0 0 1 0 0 1 0 1 0 0 0 0 1 1 2 0 1 1 0 0 0 0 0 1 1 0 0 0 0 0 1 0 0 1 1 1 2 2 0 0 0 0 1 0 0 0 0 1 1 1 1 0 1 0 0 0 0 0 0 0 0 1 0 0 2 0 0 0 2 1 0 1 2 1 0 2 2 1 2 0 0 0 0 0 1 1 1 1 0 1 1 1 0 0 0 2 0 2 2 2 0 1 0 1 1 1 1 1 0 0 2 0 1 0 0 0 0 0 0 2 0 0 2 0 2 0 0 1 0 2 2 0 1 0 0 2 0 1 0 0 0 2 0 0 1 0 0 0 2 0 2 1 1 0 1 0 1 0 0 2 0 2 0 0 0 0 1 0 0 1 1 1 2 0 1 0 0 0 0 0 1 2 1 0 2 2 2 0 0 0 0 0 0 2 1 1 1 2 0 1 1 0 1 2 0 1 0 0 0 1 2 0 0 0 1 1 1 0 1 1 2 2 0 0 2 0 0 2 2 1 0 0 0 2 0 2 0 2 0 2 0 0 0 1 1 1 0 1 1 1 1 1 1 1 0 1 2 0 0 2 2 0 2 1 0 1 1 1 0 1 0 0 0 0 1 1 0 0 0 0 0 1 0 0 2 0 0 0 0 1 0 0 0 1 0 1 0 0 0 0 0 0 0 0 0 0 1 0
107 0 1 1 0 0 1 2 1 1 1 0 0 1 0 0 0 0 2 2 1 0 0 0 0 0 0 0 2 2 0 2 1 1 1 0 2 1 0 0 0 1 0 0 2 0 1 0 0 0 0 0 1 1 0 1 0 1 0 0 2 0 2 2 1 1 1 2 0 0 0 0 2 2 2 2 2 2 2 1 1 2 0 0 1 0 0 1 0 2 0 1 2 0 0 0 0 0 0 2 0 1 2 2 0 0 2 0 1 1 1 1 1 2 1 1 2 0 2 0 0 0 2 1 0 0 0 1 1 0 0 0 0 1 1 0 0 0 0 0 1 1 0 0 1 2 1 0 0 0 0 0 0 0 1 1 0 0 1 2 0 0 0 2 1 1 0 0 2 2 0 2 0 1 1 0 0 1 0 1 1 2 1 1 2 1 2 1 0 0 0 2 1 1 1 2 2 2 0 0 0 1 0 1 1 0 1 0 2 0 2 0 1 0 0 2 1 0 0 0 2 0 0 2 0 1 1 0 0 0 0 0 0 0 0 0 0 2 0 0 0 0 2 0 0 0 0 0 0 0 0 0 0 0 0 0 1 1 0 0 0 0 0 0 0 0 0 0 1 1 0 0 0 1 1 0 0 0 0 0 0 1 1 0 0 0 0 2 1 2 0 1 1 2 2 0 2 0 0 1 0 0 1 0 1 0 1 0 1 1 0 1 1 2 2 0 2 1 0 0 1 2 2 1 0 0 0 0 0 0 1 2 1 1 0 0 0 2 1 1 0 0 2 1 0 0 2 0 0 2 1 0 1 1 0 1 1 1 0 2 0 2 2 0 2 1 0 2 2 0 1 2 1 0 0 0 0 1 0 0 0 0 2 0 0 1 0 0 0 0 0 1 1 0 2 1 2 1 0 0 0 1 1 1 1 0 1 2 0 1 0 0 1 1 0 1 1 1 0 1 1 0 0 1 1 1 0 0 0 0 1 0 0 0 1 1 1 0 0 1 0 0 0 0 0 2 0 0 0 0 0 0 0 2 0 0 0 2 1 1 1 1 1 0 0 1 0 2 0 1 1 1 0 2 1 1 0 1 2 0 0 1 2 0 1 0 1 0 1 0 0 1 1 1 2 0 0 0 0 0 2 1 2 0 2 0 2 1 0 0 0 2 0 1 0 1 1 2 0 1 1 2 2 0 0 2 0 1 0 1 1 1 0 0 2 0 1 0 1 1 1 1 0 1 0 0 0 1 1 2 0 1 0 2 0 2 0 1 0 0 0 0 0 2 0 0 1 0 0 0 0 0 0 0 0 0 0 1 1 2 1 0 0 0 1 0 0 0 0 0 0 0 1 0 1 1 0 1 1 0 1 0 0 1 1 2 1 2 0 2 1 0 1 1 1 2 0 0 0 0 0 0 0 0 0 0 1 1 0 0 1 0 0 0 1 1 2 0 2 1 0 0 0 0 2 1 2 0 1 1 1 1 0 1 1 0 0 1 1 0 0 0 1 2 2 2 0 0 0 1 0 1 0 1 1 2 2 0 0 0 0 0 2 0 1 1 2 0 0 1 2 1 0 0 0 0 0 0 0 1 0 2 0 2 0 2 1 2 2 0 1 0 0 0 1 0 0 0 0 0 0 0 0 0 0 0 0 2 2 1 1 0 0 0 0 1 0 0 0 1 0 1 1 2 2 0 2 1 0 1 1 1 0 0 0 1 1 0 1 0 0 0 2 0 0 1 1 1 0 2 0 0 0 1 0 1 0 0 1 1 2 2 0 0 0 1 0 1 0 2 1 2 2 1 0 1 0 1 0 0 1 2 2 0 0 0 0 2 2 2 0 0 2 0 2 0 2 0 2 0 1 2 1 2 2 0 1 0 0 2 1 2 1 0 0 2 1 0 1 1 1 1 0 0 0 0 0 0 0 0 2 0 0 2 2 0 0 0 0 0 2 0 1 0 1 0 1 0 0 0 0 0 0 0 0 1 0 1 2 2 2 1 0 0 0 0 0 1 0 2 0 0 0 1 1 0 2 2 0 0 0 1 1 1 2 1 1 1 0 1 0 1 2 0 2 2 1 0 1 1 0 1 2 1 1 1 1 2 1 1 2 0 0 2 0 1 1 2 2 1 0 1 1 2 1 0 0 0 0 0 2 0 1 1 0 0 2 2 0 0 0 2 0 2 0 1 1 0 1 2 0 0 0 0 0 0 0 0 2 0 0 0 1 2 0 0 1 0 0 0 0 1 1 0 0 0 0 1 1 1 1 1
108 0 1 2 0 0 2 2 1 1 0 0 0 0 0 0 0 1 0 1 1 2 1 0 0 0 0 2 2 0 2 1 1 1 1 1 1 1 1 0 0 0 0 0 1 0 1 0 0 0 0 0 0 1 0 1 0 1 0 0 0 1 1 0 0 0 0 0 2 1 1 1 1 2 1 2 2 1 1 0 1 2 0 0 2 0 0 1 1 2 2 1 0 0 0 0 0 1 1 2 1 2 1 1 1 1 2 1 1 1 1 2 2 2 2 2 2 0 1 0 0 0 2 0 0 0 0 1 1 0 1 1 0 0 1 0 0 0 0 1 0 2 0 0 1 1 0 0 0 0 0 0 0 0 0 0 0 1 0 0 0 0 2 0 1 1 1 2 0 0 0 0 1 1 0 0 1 1 0 1 1 1 1 1 2 1 2 2 1 0 0 2 0 2 2 1 2 1 0 0 0 0 0 0 1 0 1 0 0 0 2 0 1 0 0 2 0 1 0 1 1 1 0 2 1 0 1 0 0 0 1 0 1 1 0 0 0 2 0 0 0 0 2 0 0 1 0 0 0 0 0 0 1 1 0 0 0 1 1 1 0 1 0 0 0 0 0 0 2 1 0 1 0 1 0 0 0 2 2 1 2 1 2 2 0 2 1 2 0 2 0 0 0 1 2 1 0 0 0 2 0 0 0 2 0 0 0 2 2 1 0 2 1 2 2 0 2 1 1 1 0 0 1 0 2 0 0 0 1 1 2 2 0 1 0 0 0 0 0 1 0 0 2 2 0 0 2 0 1 1 1 0 0 0 0 2 0 0 0 1 0 1 0 1 0 2 0 1 1 1 1 1 0 0 0 0 0 1 1 0 0 2 0 1 1 0 0 0 0 0 0 0 1 0 2 0 1 0 0 0 0 0 1 0 0 0 1 1 0 2 0 1 0 0 2 0 0 0 0 0 0 1 1 1 1 2 1 0 0 1 0 1 0 1 0 0 1 1 1 1 1 0 0 1 1 2 0 1 2 1 1 0 0 2 0 0 0 0 0 0 2 0 1 1 0 1 0 2 0 0 0 0 0 2 1 1 0 1 0 0 2 0 0 0 2 0 0 0 0 0 0 1 0 2 0 0 0 1 1 0 0 1 1 1 1 1 2 0 0 0 0 0 0 0 1 0 0 2 0 0 0 2 2 2 0 2 0 0 1 1 1 0 0 0 0 0 0 0 1 1 0 1 0 1 0 0 0 0 0 2 0 1 0 2 2 0 1 2 0 2 0 0 0 2 0 0 1 1 1 1 0 0 2 0 2 2 2 2 2 2 2 0 1 2 0 2 2 0 1 0 0 0 1 0 0 0 1 0 0 0 0 2 1 2 0 2 2 0 1 1 2 1 1 1 0 1 0 0 0 0 0 0 0 0 0 0 2 2 0 0 2 0 1 0 2 0 1 0 2 2 1 1 0 1 1 1 2 0 1 1 0 2 0 1 2 0 0 2 2 0 0 0 0 0 0 1 1 0 0 1 1 1 0 0 0 1 1 0 1 0 0 1 1 1 1 1 1 1 0 0 1 2 0 0 0 0 1 0 0 2 0 1 0 1 0 1 2 1 2 0 1 0 0 2 0 1 0 1 1 0 0 0 0 0 0 1 0 1 1 0 0 0 0 0 0 0 1 0 0 1 1 1 0 0 1 0 1 0 0 0 0 0 0 2 0 1 0 0 2 0 0 0 2 1 0 1 1 0 0 1 0 1 1 1 1 1 0 0 1 1 1 1 0 0 0 1 0 2 1 2 1 1 2 0 0 0 1 0 0 1 1 1 0 0 2 0 1 1 1 2 0 0 0 2 0 0 2 0 1 0 0 0 1 2 2 0 0 0 1 2 0 2 0 1 0 0 0 1 1 1 1 0 1 0 1 1 1 0 0 0 2 0 1 1 1 0 0 0 1 1 0 0 0 0 1 0 1 0 2 0 0 0 0 2 2 2 0 0 1 2 2 0 0 0 0 0 0 1 1 1 1 1 2 2 2 0 2 2 0 1 0 1 0 2 2 1 0 0 0 1 0 0 0 0 1 0 2 1 1 0 0 1 2 0 0 1 1 0 0 0 1 1 0 1 1 0 0 1 2 0 1 0 0 0 0 1 2 0 1 0 2 0 1 0 1 0 1 1 1 0 1 1 0 1 0 0 0 0 0 1 0 0 0 0 0 2 0 0 1 0 0 0 1 1 1 2 2 1 0 0 0 1 0 0 0 1 0 0 0 1 2 1
109 0 0 2 0 0 1 1 1 1 1 1 0 1 0 0 0 2 0 0 0 2 0 0 0 0 0 1 2 1 1 0 1 2 1 0 1 0 0 0 1 1 1 1 2 1 1 0 0 0 0 0 1 1 0 0 0 0 0 1 0 1 0 0 1 1 1 1 1 1 1 1 1 2 1 2 2 1 1 0 0 2 2 0 0 0 0 1 1 2 1 1 0 1 0 0 0 1 1 2 1 2 0 0 1 0 2 0 0 2 1 2 2 2 2 2 2 0 0 2 2 0 1 1 1 0 0 2 0 2 1 1 0 0 0 0 0 0 0 0 1 1 1 0 0 0 0 0 0 0 0 0 0 0 0 0 0 1 0 0 0 0 2 0 1 2 1 0 1 2 1 0 2 1 0 0 0 1 0 0 1 2 1 0 1 0 2 1 0 0 0 2 0 1 2 1 1 1 0 0 0 0 0 0 1 0 1 0 0 1 1 0 2 0 1 1 2 1 0 0 2 0 1 2 1 1 2 0 0 0 0 0 0 0 0 0 0 2 0 0 0 0 2 1 0 2 0 0 0 0 0 0 0 0 0 0 1 0 0 0 0 0 0 0 1 1 1 0 2 0 0 1 1 0 0 0 0 0 0 0 0 1 2 2 0 2 2 1 1 2 0 0 1 1 2 0 1 0 0 1 0 0 1 0 1 0 1 2 1 0 0 0 2 1 1 0 2 1 1 1 0 1 2 2 0 0 0 1 0 1 1 1 0 2 0 0 0 1 0 1 1 1 2 1 0 0 1 0 0 1 2 0 1 0 0 1 0 0 0 1 0 1 1 1 1 0 1 1 2 0 2 2 1 1 0 0 0 2 0 1 0 0 1 1 0 0 0 0 0 0 0 1 0 0 2 0 1 0 1 1 1 1 1 1 0 1 0 0 0 2 0 0 0 0 0 0 1 0 0 0 0 1 1 2 1 2 1 0 0 1 0 1 0 0 0 0 1 1 0 0 1 0 0 0 0 1 1 0 2 0 0 1 1 2 1 1 0 1 2 0 1 1 0 1 0 1 0 2 0 1 1 1 1 2 1 0 1 2 2 2 2 1 1 0 1 0 1 1 0 0 1 1 0 1 0 0 0 0 1 1 0 2 1 1 1 0 1 1 0 0 0 2 0 1 0 1 1 2 0 2 2 0 1 0 0 2 0 1 2 1 2 1 1 1 0 0 2 0 2 2 2 2 0 1 1 2 1 1 1 1 0 1 0 2 1 1 1 2 1 1 0 0 0 2 0 0 1 1 1 1 1 2 1 0 1 1 1 2 2 2 2 0 0 0 1 0 0 0 0 0 1 0 1 1 1 0 0 1 1 1 0 2 1 1 1 2 1 2 0 1 1 0 0 1 1 1 0 0 1 0 1 0 0 1 1 0 2 1 0 0 2 0 0 0 2 1 2 0 1 0 0 0 0 1 0 2 2 0 0 0 0 2 0 1 2 0 0 2 1 0 0 0 2 1 1 1 2 0 2 0 1 0 0 1 1 1 2 0 0 0 1 0 2 2 2 2 1 0 0 2 2 0 1 0 1 0 0 1 0 2 1 0 1 0 1 2 2 2 2 0 1 1 0 1 0 0 0 2 2 0 0 0 0 0 0 1 0 0 0 0 1 1 0 0 0 0 0 0 1 2 0 2 0 0 1 0 1 0 0 0 0 0 0 0 0 2 0 0 1 0 0 0 2 1 0 1 2 1 0 2 2 1 2 0 0 0 1 0 1 1 1 1 0 0 0 2 1 2 0 2 0 2 2 1 0 0 1 1 0 0 1 2 2 0 0 0 1 0 1 1 0 0 1 1 1 0 2 1 2 0 2 2 0 2 1 0 0 0 0 2 1 2 1 1 1 1 0 1 1 0 0 1 1 0 1 1 1 0 0 0 2 0 0 2 1 1 0 0 0 0 1 0 0 0 0 1 2 0 1 0 0 0 0 0 1 2 0 1 2 2 2 0 1 1 0 2 1 2 0 1 0 1 1 1 2 0 2 1 0 0 0 1 1 1 1 1 1 1 0 1 0 1 0 0 1 1 2 2 2 0 0 2 1 0 1 1 1 1 1 0 1 1 0 1 1 1 1 1 1 0 1 0 1 1 1 1 1 1 0 0 2 0 2 0 0 0 0 2 1 1 2 0 1 0 1 1 1 0 0 0 0 0 0 1 1 1 0 0 2 0 0 0 1 1 1 1 0 1 1 1 0 0 0 0 0 0 0 1 1 1 2 2
110 0 0 2 0 1 1 1 1 1 0 1 0 1 1 0 1 1 1 0 1 2 0 0 0 0 0 2 2 0 2 1 1 1 1 0 1 1 0 1 1 1 0 0 1 0 0 0 0 0 0 1 1 1 0 0 0 0 0 1 0 1 1 0 0 0 0 1 1 0 0 0 1 1 1 1 1 1 1 1 0 2 0 0 2 0 0 0 0 2 0 0 1 1 1 1 0 0 0 1 0 2 0 0 1 0 2 2 1 1 0 1 0 0 0 1 0 0 0 2 2 0 1 0 1 1 0 1 1 0 0 0 0 0 1 0 0 0 0 1 0 2 2 0 0 1 0 0 1 1 0 0 0 0 1 0 0 1 0 1 0 0 1 1 2 2 1 1 1 2 0 0 1 1 0 0 1 0 0 1 0 0 1 1 2 1 2 0 0 0 0 2 0 1 1 2 0 1 0 0 0 1 0 0 2 0 0 1 1 1 1 0 1 0 0 2 1 1 2 2 0 0 0 1 0 0 1 0 0 0 0 0 0 0 0 0 0 2 0 0 0 0 2 0 0 2 0 0 1 1 1 1 0 1 0 0 2 1 0 0 0 0 0 0 0 0 0 0 0 0 0 0 1 0 0 0 0 2 2 2 2 1 2 0 0 1 0 0 0 1 1 0 0 1 2 0 2 1 0 2 1 0 0 0 0 1 0 2 1 0 0 1 1 1 1 0 2 0 0 0 0 1 1 1 0 0 1 0 1 1 1 1 0 1 0 0 0 1 1 2 0 0 2 2 0 0 1 1 1 2 0 1 2 1 1 0 1 0 0 2 0 2 1 0 1 0 1 1 2 0 2 2 1 1 0 1 0 0 0 0 2 0 0 0 0 0 0 0 0 0 0 0 1 0 2 0 0 1 1 1 1 1 2 0 0 0 1 2 0 1 0 0 0 0 1 0 1 0 0 0 0 1 0 2 1 1 1 0 0 1 1 1 1 2 2 0 0 2 0 0 0 0 0 0 1 1 0 1 2 0 0 0 0 2 1 0 1 2 1 0 1 2 1 0 0 1 0 1 0 0 1 1 1 1 0 0 0 1 2 0 0 1 1 1 1 0 0 0 1 0 0 1 0 1 2 0 1 0 1 1 0 2 2 0 2 1 2 0 1 0 1 1 0 2 0 0 0 2 0 1 1 1 2 0 1 2 0 1 0 1 1 1 1 1 2 0 1 0 2 2 2 2 0 0 0 0 0 2 2 0 0 0 0 2 0 2 0 1 1 0 0 0 1 2 1 1 0 1 0 0 1 2 2 0 2 2 2 0 0 2 1 0 0 0 0 0 0 0 0 0 1 0 0 0 1 0 0 0 0 0 0 1 1 1 0 1 0 1 0 1 0 0 0 2 0 2 0 0 1 0 0 0 0 0 0 0 2 2 0 0 2 0 1 0 1 1 2 0 2 1 0 2 0 0 1 2 2 0 0 0 0 1 0 1 2 0 0 2 2 0 0 0 2 2 2 2 2 0 1 1 1 1 0 0 1 1 2 0 0 0 0 1 2 0 1 2 1 1 0 0 1 0 0 0 0 1 0 1 0 1 0 1 0 1 1 2 2 2 2 0 0 0 0 1 0 1 0 0 0 0 0 0 0 0 0 1 0 1 1 1 1 1 0 0 0 0 1 0 0 0 0 0 0 0 1 0 1 0 0 1 1 1 0 0 1 1 0 0 1 0 0 0 2 2 0 0 2 2 0 2 0 0 2 0 0 0 0 0 1 1 2 2 0 0 0 1 1 2 1 2 0 1 2 1 0 1 0 1 0 0 1 1 1 0 1 0 1 0 1 2 1 1 1 1 1 0 2 1 2 0 1 1 0 2 2 0 0 0 0 2 0 1 2 1 0 2 0 0 0 0 0 0 0 0 0 0 0 0 0 0 2 1 0 2 2 0 0 0 0 0 2 0 0 0 0 0 2 0 1 0 0 0 1 0 1 2 0 2 2 1 1 0 0 0 0 0 0 2 1 2 0 1 0 1 2 0 2 2 0 0 0 1 1 0 1 1 0 1 0 1 0 1 1 1 1 1 1 1 2 2 0 2 2 2 0 1 1 2 0 0 0 2 1 1 0 1 2 0 1 0 0 0 2 2 2 1 0 0 0 1 2 0 0 2 1 0 2 2 0 2 1 1 0 0 0 0 1 0 0 0 2 0 0 0 0 0 0 0 2 0 0 0 2 2 0 1 2 0 0 0 0 0 1 0 0 0 0 0 0 0 0 0
111 0 1 2 0 1 1 1 1 0 1 2 1 2 1 0 0 2 0 0 0 2 0 0 0 0 0 2 2 0 1 1 2 2 0 0 1 0 0 0 0 1 0 1 1 0 1 0 0 0 0 0 1 1 0 1 0 0 1 1 1 0 0 0 1 1 1 1 1 0 0 1 2 2 2 2 2 0 0 0 0 1 0 1 1 0 0 2 2 2 2 2 1 1 1 1 0 1 1 2 1 2 1 1 0 0 2 1 0 2 0 1 0 0 0 0 0 0 1 2 2 0 1 0 1 0 0 0 0 0 0 0 0 1 2 1 1 0 0 1 0 2 0 0 0 1 0 0 0 1 1 0 0 0 0 0 0 0 0 1 2 1 1 1 0 0 0 1 1 1 0 1 1 2 0 0 0 1 0 0 1 2 1 1 2 1 2 2 2 2 2 2 0 0 1 1 0 2 0 0 0 0 0 0 1 0 2 0 1 0 0 0 2 1 0 2 0 0 2 1 1 0 0 1 0 1 0 0 0 1 0 0 1 1 1 0 1 2 0 0 0 0 2 0 0 1 0 0 0 0 0 0 0 0 0 0 1 1 0 1 1 1 0 0 0 0 0 0 2 2 0 0 1 0 1 1 0 2 2 0 0 0 1 0 0 0 0 1 0 2 0 0 1 1 2 0 2 0 0 0 0 0 1 0 1 0 0 2 1 0 0 1 2 1 1 0 2 0 0 0 0 1 1 1 1 0 0 0 1 2 2 1 0 0 0 0 0 2 0 0 0 0 1 2 1 1 1 0 1 0 0 0 0 1 0 1 1 1 0 0 0 1 0 1 0 0 0 1 1 1 1 1 2 2 2 1 0 2 2 0 0 2 0 0 0 1 0 0 0 0 0 1 1 0 2 0 1 1 1 1 1 1 0 2 0 1 0 0 0 2 0 1 1 1 0 0 0 1 0 0 0 1 0 0 0 1 1 0 0 0 1 0 0 0 1 1 1 0 0 0 1 0 0 1 0 1 0 0 0 0 0 0 0 2 0 0 0 2 0 1 2 1 0 1 0 1 0 1 0 0 1 1 0 2 0 0 0 1 2 0 1 0 0 0 2 0 0 0 0 0 0 1 0 0 0 0 0 2 2 0 0 2 1 1 1 1 1 0 0 0 0 2 0 0 0 2 0 2 0 2 1 2 2 0 2 2 0 1 1 1 1 0 2 1 1 1 0 0 1 1 1 1 0 1 1 0 0 2 2 0 0 0 0 2 2 0 0 0 1 0 0 0 1 2 1 1 1 2 1 1 0 1 1 0 1 1 1 1 1 2 2 0 1 1 0 1 1 0 1 1 0 0 0 1 1 0 1 0 0 0 0 1 2 1 0 1 2 2 0 1 1 1 1 1 0 1 0 0 0 0 1 0 0 0 0 0 2 1 0 0 0 0 0 0 0 1 2 0 2 1 0 0 0 0 2 0 2 1 1 1 0 1 0 2 2 0 0 1 1 0 0 0 2 0 1 1 0 0 1 0 2 0 1 0 0 2 0 0 1 0 1 1 2 0 1 2 0 1 0 1 2 0 0 1 0 2 0 0 0 0 0 0 0 1 0 1 1 2 2 0 1 1 0 1 0 0 0 1 1 0 0 0 0 0 0 0 0 0 0 0 1 1 0 0 0 1 0 1 1 2 1 0 0 0 0 1 1 0 0 0 0 0 0 0 0 1 1 0 1 0 0 0 2 0 0 0 2 0 0 2 1 1 0 1 1 0 1 0 0 1 1 0 1 0 0 2 0 2 0 2 0 1 2 2 0 0 1 1 0 1 2 2 1 0 1 1 1 1 1 2 0 0 1 0 0 1 1 1 2 0 2 2 0 2 2 0 1 0 0 1 1 1 0 1 0 2 0 1 1 0 0 1 1 0 1 1 1 0 0 0 1 0 0 2 1 1 0 0 0 0 2 0 0 0 0 0 1 0 0 0 0 0 1 0 2 2 0 2 1 1 1 0 0 0 0 0 0 2 1 2 0 2 1 1 1 0 2 2 0 0 0 1 0 0 2 0 1 2 0 1 1 2 0 1 1 1 1 1 2 2 0 2 1 1 1 1 0 1 1 0 0 2 0 0 2 1 0 0 1 0 0 0 1 1 1 1 1 0 0 0 2 0 2 0 0 0 0 2 0 1 0 1 0 0 0 0 1 0 0 0 1 0 0 0 0 1 0 0 1 0 0 0 1 1 0 0 1 0 0 0 0 0 0 1 1 1 0 1 1 0 0 0
112 0 1 2 0 0 1 1 1 0 1 2 1 1 1 0 0 1 2 0 1 1 0 0 0 0 0 0 2 0 1 2 0 0 2 0 2 1 0 0 0 1 0 0 2 1 1 0 0 0 0 0 1 1 0 1 0 0 0 0 1 1 0 0 0 0 0 1 1 0 0 1 2 2 1 2 1 0 0 0 0 1 0 1 2 0 0 0 0 2 0 0 0 0 0 0 0 0 0 1 0 2 0 0 0 0 2 1 1 1 1 2 0 2 1 1 2 0 0 2 2 0 2 1 0 1 0 0 0 0 1 1 0 1 0 0 0 0 1 1 0 2 0 0 2 2 2 1 0 1 1 0 0 0 1 0 0 1 0 0 1 1 1 1 0 2 1 0 0 0 0 0 0 1 0 0 0 0 0 0 0 0 0 1 1 1 1 1 1 0 0 2 0 0 0 2 1 2 0 0 0 0 1 0 1 0 0 0 0 0 1 0 1 0 0 2 1 0 2 1 1 0 1 1 0 2 2 1 1 1 0 1 0 0 0 0 0 2 1 1 1 1 2 0 1 1 0 0 0 0 0 0 1 0 0 0 1 0 0 0 0 0 0 0 0 0 1 0 2 0 0 2 0 2 0 1 1 2 1 1 1 1 1 1 0 1 0 0 1 2 0 2 0 2 1 2 1 1 0 0 1 0 2 0 2 0 1 2 1 0 0 1 1 1 1 1 2 0 1 1 0 1 1 1 0 0 0 0 1 1 1 2 0 1 0 0 0 1 0 0 0 0 2 1 0 0 1 0 2 1 1 0 1 0 0 1 1 0 0 0 1 1 2 0 2 0 1 2 1 1 1 1 0 0 0 0 0 2 1 0 0 0 0 0 0 0 0 0 0 0 0 1 0 2 2 0 1 1 0 0 0 0 1 2 0 2 0 0 0 2 0 0 1 1 1 0 0 0 0 0 0 2 0 1 0 1 0 1 1 0 0 0 0 0 1 1 0 0 0 1 1 0 0 0 0 1 0 0 0 0 0 0 0 1 1 0 1 1 0 0 1 1 1 0 0 1 0 1 0 0 1 1 0 2 1 1 0 1 2 1 1 0 0 0 2 1 0 1 0 1 1 2 0 2 0 0 0 0 0 0 0 2 1 1 1 1 2 0 0 0 0 1 0 0 1 1 0 2 0 1 1 1 2 2 0 2 0 1 0 2 0 1 1 0 1 0 1 0 1 1 0 1 0 0 0 1 0 1 1 1 0 0 0 0 2 1 1 1 0 2 1 0 0 1 0 0 1 1 1 1 0 1 1 0 0 0 1 0 1 1 2 0 0 0 1 0 0 1 0 0 2 1 1 0 0 0 0 0 0 0 1 2 0 1 1 2 0 0 0 1 0 0 0 1 1 0 1 0 0 0 0 0 0 1 1 0 1 1 0 0 1 0 2 0 2 1 2 0 0 0 0 0 0 1 0 1 2 0 0 0 0 2 1 1 1 0 0 2 2 0 0 0 2 0 0 1 0 1 1 0 2 0 1 0 0 2 2 1 2 1 0 2 1 0 1 1 1 0 0 2 2 0 0 0 1 0 1 0 0 1 0 2 0 1 1 2 1 2 2 0 0 0 0 2 0 0 0 1 1 0 0 0 0 0 0 1 0 1 1 1 1 1 0 0 0 0 2 0 1 2 0 2 0 0 0 1 1 2 0 0 0 0 0 0 0 1 1 0 2 0 0 0 2 1 0 0 2 0 0 1 0 1 2 0 0 0 0 0 1 1 1 1 0 1 0 1 0 2 1 2 1 1 2 2 0 1 0 2 0 0 2 2 0 0 2 1 1 0 0 2 0 0 1 1 1 0 2 0 2 0 1 2 1 2 2 0 0 0 0 2 0 1 1 1 0 2 0 0 0 0 0 0 0 0 0 0 0 0 0 0 2 1 0 2 2 0 0 0 0 0 1 0 0 0 0 0 1 0 0 0 0 0 2 0 2 1 0 2 2 1 0 1 0 0 0 0 0 1 0 1 0 0 1 1 1 0 2 2 0 0 0 1 0 2 2 0 2 0 0 0 0 1 1 0 1 1 0 2 2 0 0 2 2 1 0 0 1 1 0 0 0 1 0 1 0 0 0 0 1 1 0 0 1 1 1 0 1 1 0 0 2 0 1 0 1 1 1 0 0 0 2 0 0 0 0 0 1 0 1 2 0 0 0 0 0 0 1 0 2 0 0 0 1 1 0 1 1 0 0 0 0 1 0 0 0 0 0 0 0 0 0 0
113 0 0 2 0 1 1 2 1 1 0 0 0 0 0 0 0 2 2 1 1 1 0 0 0 0 0 0 1 2 0 1 1 1 2 1 1 0 0 0 0 1 0 0 1 1 0 0 0 0 0 1 0 1 0 0 0 2 0 1 0 0 2 1 0 0 0 0 2 1 1 1 1 2 1 2 2 1 1 0 0 2 0 1 2 0 0 0 0 2 0 0 1 1 1 0 0 1 1 2 0 1 1 1 0 0 2 1 0 2 1 1 1 1 1 1 1 0 1 1 1 0 2 1 0 1 0 2 1 1 0 0 0 0 0 0 0 0 0 0 1 1 1 1 2 2 0 0 0 0 1 0 0 1 1 0 0 1 1 1 0 0 2 0 1 2 1 0 1 2 1 1 0 1 0 0 0 1 1 0 0 1 0 0 0 0 0 1 0 0 0 1 0 1 2 1 1 2 0 0 0 1 0 0 1 0 1 0 1 0 2 0 1 0 0 2 0 0 1 0 2 0 1 1 0 2 1 0 0 0 0 0 0 0 1 0 0 2 0 0 0 0 2 0 0 1 0 0 0 0 0 0 0 1 0 0 2 0 0 0 0 0 0 0 0 0 0 0 2 2 0 1 1 0 0 0 0 2 2 0 0 0 2 1 1 1 2 2 0 2 0 0 1 2 2 0 2 1 1 1 1 0 1 0 1 0 0 0 2 0 0 1 2 2 2 0 1 0 1 1 0 1 1 1 0 0 1 0 0 0 2 1 1 2 1 0 0 1 0 1 1 1 1 2 0 0 2 0 0 1 2 0 1 0 1 1 0 0 0 1 0 1 2 0 2 1 1 1 1 1 1 1 0 0 0 1 0 1 0 0 1 1 2 0 0 1 0 0 0 0 0 0 2 0 1 1 2 0 1 1 1 1 2 0 0 0 1 2 0 2 0 0 1 1 0 0 1 1 0 1 1 1 0 0 0 1 0 0 0 1 0 0 1 2 1 2 0 2 0 0 1 0 0 0 1 2 0 2 2 0 0 0 0 2 0 0 0 1 0 1 1 1 0 1 0 1 1 2 0 0 0 0 2 0 1 0 1 2 2 0 0 0 0 0 2 2 0 0 2 0 0 2 0 1 0 0 0 2 2 0 0 2 1 1 1 2 1 0 0 0 0 2 0 0 0 2 1 2 0 1 1 1 1 0 0 1 1 1 0 2 0 1 2 1 1 1 1 0 1 1 0 1 0 0 0 0 0 2 2 1 0 0 0 2 1 1 0 0 0 1 0 0 1 1 1 1 0 2 1 1 0 1 0 0 0 0 0 0 1 1 1 0 0 1 1 0 1 1 1 1 0 0 1 0 1 0 0 0 0 0 0 1 0 2 0 2 0 1 0 0 1 0 0 2 1 1 0 0 0 0 1 0 0 1 1 0 1 1 0 0 2 0 0 0 0 0 1 0 1 1 1 1 0 0 2 1 2 1 0 0 0 2 0 1 2 0 1 1 0 0 0 0 0 1 1 1 2 0 1 0 0 1 2 0 0 1 2 0 0 0 0 0 2 1 2 2 2 0 0 0 0 2 0 0 0 1 0 1 0 0 0 0 0 1 0 1 1 2 2 0 0 0 0 2 0 0 0 0 0 0 0 0 0 0 0 1 0 0 0 0 0 0 1 0 0 2 2 0 0 2 0 2 0 0 0 1 1 0 0 0 0 0 0 0 0 2 1 0 2 0 0 0 2 1 0 0 2 0 0 1 1 0 1 1 0 0 0 0 0 0 2 2 0 0 0 1 0 2 1 2 1 1 2 1 1 0 0 1 0 0 1 2 2 0 0 0 1 0 0 0 0 0 0 1 0 1 2 1 2 0 2 2 1 2 2 0 0 0 0 2 2 2 0 0 0 0 1 1 1 0 1 0 1 1 1 0 1 0 0 0 2 1 0 2 1 0 1 0 1 1 0 0 0 0 0 1 0 0 1 0 0 0 0 1 1 1 0 1 1 2 2 0 0 0 0 0 0 2 0 2 0 1 1 2 2 0 2 2 0 0 0 1 0 2 2 0 1 0 0 2 0 1 1 1 1 1 1 2 2 1 0 2 1 1 0 2 0 2 0 1 0 2 0 1 1 1 0 0 1 0 0 0 1 2 2 2 0 1 1 0 2 0 1 1 1 0 1 2 0 2 1 1 0 0 1 1 1 0 0 0 0 0 0 0 0 0 0 0 2 1 1 0 1 2 0 0 1 0 0 0 0 0 0 0 0 1 0 0 0 2 1 2
114 0 1 2 0 0 1 2 0 2 0 0 0 1 0 0 0 1 0 0 0 2 0 0 0 0 0 2 2 1 1 1 2 2 2 1 2 1 0 1 1 1 0 0 1 0 0 0 0 1 1 1 0 1 0 0 0 1 0 0 1 2 2 1 0 0 0 0 1 1 1 1 1 2 1 2 2 2 2 1 1 2 0 1 2 0 0 0 0 2 0 0 0 0 1 1 0 1 0 1 0 2 1 1 0 0 2 2 2 1 0 2 0 0 0 0 0 1 0 2 2 1 2 2 0 1 0 1 1 0 0 0 0 0 0 0 0 0 0 1 2 0 1 0 0 0 0 0 0 1 1 0 0 0 0 0 0 2 0 1 0 0 2 0 0 1 0 1 0 0 0 0 0 1 1 0 0 0 0 0 0 0 0 1 1 1 2 1 0 0 1 2 1 1 1 1 2 2 0 0 0 0 0 2 2 0 0 0 2 0 0 0 1 0 0 2 0 0 2 0 2 1 1 2 1 1 2 0 0 0 0 0 1 1 0 0 0 2 0 0 0 1 2 1 0 2 0 0 1 1 0 0 0 0 0 0 0 2 0 0 0 0 0 0 0 0 0 2 2 2 0 0 1 0 1 1 0 2 2 1 1 2 2 0 0 2 1 1 1 2 0 1 1 1 2 0 1 1 0 0 0 0 0 0 0 0 1 2 0 0 1 1 1 0 0 0 1 0 0 0 1 2 0 0 1 0 0 0 2 2 2 1 1 0 0 0 0 1 0 0 0 0 1 2 0 0 2 0 0 0 2 0 1 0 1 1 0 0 0 1 0 1 2 0 2 0 0 1 2 0 2 2 1 1 1 1 0 0 0 0 2 0 1 0 1 1 0 0 0 0 0 0 1 0 2 0 1 0 0 0 0 0 1 0 0 0 1 2 0 1 0 0 1 1 1 1 0 1 0 0 0 1 0 0 1 2 1 0 0 1 1 1 1 1 1 1 0 1 0 0 2 0 0 0 1 1 0 0 1 0 0 0 0 2 1 1 0 0 0 0 2 1 1 0 0 1 0 1 0 0 2 1 0 2 1 1 0 2 1 1 2 0 0 0 2 0 0 0 1 0 1 1 1 1 1 0 0 1 1 0 0 2 2 0 2 0 2 1 0 0 0 2 0 0 1 1 0 2 0 0 0 1 2 0 0 2 0 0 0 1 1 0 0 0 0 0 0 0 0 0 1 2 0 1 1 1 0 0 0 2 0 0 0 1 1 1 0 1 1 0 0 0 0 2 0 0 0 2 1 0 0 0 1 0 1 1 1 1 2 1 2 0 0 0 0 0 0 0 1 0 1 0 0 0 1 0 0 0 0 0 0 2 1 1 1 2 0 1 0 1 1 0 0 1 0 1 1 0 0 1 0 1 0 0 0 0 2 2 0 0 1 0 0 0 1 1 1 1 1 1 1 0 0 1 0 1 2 0 1 1 1 1 0 1 1 0 0 2 1 1 1 0 1 1 2 2 1 1 0 0 1 1 1 0 1 2 1 1 2 1 0 0 2 1 2 2 2 1 0 0 1 1 0 0 1 1 0 0 0 1 0 1 0 1 1 2 1 1 1 1 0 0 0 1 1 1 0 0 0 0 0 0 1 0 0 1 0 1 1 0 1 0 0 0 0 0 0 0 0 2 1 1 0 0 0 1 1 1 0 0 0 0 0 0 0 0 0 0 0 0 0 0 1 0 0 1 1 0 0 1 2 1 2 0 0 0 0 0 1 1 1 2 2 0 0 0 2 1 1 2 0 1 2 2 1 1 0 1 0 1 2 2 1 0 1 0 1 1 1 1 0 0 0 1 0 0 1 1 0 0 0 0 1 2 1 0 1 0 0 2 1 2 1 0 0 2 0 0 0 0 0 0 0 0 0 0 0 0 0 0 2 0 0 1 1 0 1 0 1 1 1 0 0 0 0 0 1 0 2 0 0 0 2 1 2 2 0 2 2 2 2 0 1 1 0 1 0 1 0 1 0 1 0 1 1 0 1 2 0 1 0 0 1 1 2 2 1 1 0 1 1 1 1 0 1 0 2 1 2 0 0 2 1 1 0 1 0 1 0 0 0 2 1 2 0 1 1 1 2 0 0 0 1 1 1 1 0 0 1 0 2 0 1 0 1 0 2 2 1 0 0 2 0 1 0 0 1 0 0 0 0 0 0 0 0 1 0 1 2 1 1 1 1 1 0 0 1 0 0 0 0 0 1 1 1 0 0 0 0 0 2 0
115 0 2 0 0 0 0 1 2 0 0 2 0 0 0 0 0 2 0 0 0 2 0 0 0 0 0 1 1 2 0 1 1 1 1 0 1 1 0 0 0 1 0 0 1 0 1 0 0 0 0 1 1 1 0 1 0 0 1 0 0 1 1 0 0 1 0 0 1 0 0 0 1 1 1 1 1 1 1 0 1 2 1 0 1 0 0 0 0 2 0 0 2 0 0 0 0 1 1 2 1 2 1 1 1 1 2 2 2 0 0 2 0 0 1 1 1 0 2 0 0 0 2 1 0 1 0 0 0 0 0 0 0 0 0 0 0 0 1 0 0 2 0 0 0 0 0 0 0 1 0 0 0 0 0 0 0 1 0 0 0 1 2 0 0 2 2 1 0 0 0 1 1 2 1 0 0 1 0 0 0 1 1 0 1 0 2 1 0 0 0 1 0 1 2 1 1 2 0 0 0 0 0 1 0 1 2 0 1 0 1 0 1 0 0 2 0 0 2 1 1 0 0 1 0 2 1 0 0 0 0 0 0 0 0 0 0 2 0 0 0 0 2 0 0 1 0 0 0 0 0 0 0 0 0 0 1 2 0 1 1 1 0 0 0 0 0 0 0 0 0 1 0 2 0 1 0 0 0 0 0 1 2 1 1 1 1 2 2 2 0 1 1 2 2 1 1 1 0 1 0 1 1 0 1 0 0 1 1 0 1 1 1 2 0 0 2 1 2 2 0 0 1 0 1 0 0 0 0 1 1 1 0 2 0 0 0 1 0 0 1 1 2 1 1 1 1 0 1 0 0 0 2 0 1 0 1 0 0 1 0 2 2 0 2 1 1 2 2 0 2 2 1 1 1 0 0 1 0 0 0 1 1 1 0 1 0 1 1 1 1 1 2 0 2 0 2 1 1 1 1 2 0 2 2 0 0 2 0 2 0 1 1 1 0 0 1 0 0 0 0 1 0 1 1 2 0 1 1 0 2 0 0 0 1 1 0 2 0 0 2 0 0 0 1 1 0 0 1 0 0 0 0 2 2 1 1 2 0 2 0 2 0 1 0 1 0 1 0 0 1 1 0 2 2 2 0 2 2 1 1 1 1 1 2 1 0 0 1 0 1 1 2 0 2 0 1 2 2 0 0 2 1 1 1 1 1 1 0 0 0 1 1 1 1 0 0 2 0 1 1 2 1 0 1 1 1 1 0 1 1 1 1 1 1 0 2 0 1 1 0 1 0 0 0 0 0 0 0 2 0 2 0 2 1 1 1 0 0 0 0 0 0 2 0 0 2 2 1 1 1 1 1 1 1 0 1 1 2 1 2 0 1 1 0 1 1 0 1 1 1 0 0 0 1 0 0 0 0 0 0 2 0 0 2 2 0 0 0 0 1 0 0 1 1 1 0 0 0 0 0 0 0 0 0 0 2 1 0 0 2 0 1 0 2 0 2 0 2 1 0 0 0 1 0 2 2 1 2 2 1 1 1 1 2 0 0 2 2 0 0 0 1 2 2 2 1 1 0 0 0 0 1 0 0 1 2 1 1 1 0 0 1 0 2 2 2 0 1 1 2 1 0 0 0 0 0 0 0 1 0 2 0 0 0 0 0 2 2 0 1 1 0 1 1 2 0 0 0 0 0 0 0 0 0 0 0 2 1 1 2 2 0 0 0 0 0 0 1 2 0 2 0 0 1 0 1 0 0 0 0 0 0 0 0 0 1 0 2 0 0 1 2 1 0 1 1 1 0 2 0 0 1 0 0 0 0 0 1 1 2 2 1 0 0 0 1 2 1 2 0 1 2 1 0 1 0 1 0 0 1 1 1 0 1 0 1 0 0 0 0 0 1 1 0 0 1 0 2 0 2 2 0 2 2 0 0 0 0 2 0 2 0 0 0 1 1 1 1 0 0 1 1 0 1 1 1 0 0 0 0 0 0 1 1 0 1 1 1 1 0 0 0 1 1 2 1 0 2 0 0 0 1 1 1 0 0 0 2 2 1 0 0 0 0 0 0 0 0 2 0 1 0 2 1 0 2 2 0 0 0 2 0 0 2 1 0 1 1 2 2 0 0 0 0 1 1 2 2 0 0 2 2 1 1 0 1 1 0 1 0 2 0 1 1 0 1 1 1 0 0 0 2 1 0 1 2 0 1 0 2 0 0 1 1 0 1 1 0 1 0 1 0 0 1 2 2 0 0 1 1 0 0 0 0 1 0 1 1 1 1 1 0 1 0 0 0 0 0 0 0 0 1 0 0 0 1 0 0 1 1 1
116 0 2 1 1 0 1 1 1 1 1 1 1 1 1 0 0 1 2 2 1 0 0 0 0 0 0 0 2 1 1 1 2 2 0 0 1 2 0 0 0 1 0 0 2 1 0 0 0 0 0 0 0 0 0 0 0 0 0 0 0 2 2 1 0 0 0 1 1 0 0 1 1 2 1 2 2 0 0 0 0 2 0 1 1 0 0 2 1 2 1 1 1 0 0 0 0 2 0 1 0 2 0 0 2 1 1 1 1 1 1 2 1 2 0 0 1 0 1 1 1 0 2 1 0 1 0 1 1 0 1 1 0 0 0 0 0 0 0 0 1 1 0 0 2 2 1 0 0 0 0 0 1 0 1 0 1 0 0 0 1 1 1 1 1 1 0 1 1 2 0 1 0 1 0 0 1 1 0 0 1 2 0 1 1 1 1 0 0 0 0 1 0 1 1 2 0 1 0 0 0 0 0 1 2 0 0 0 1 1 1 0 2 0 0 2 0 0 0 0 2 0 0 2 0 0 0 1 1 1 0 0 0 0 0 0 1 1 0 0 0 0 2 1 0 2 0 0 0 0 0 0 0 0 1 0 0 2 1 1 0 1 0 1 0 0 0 0 1 1 0 1 0 1 1 0 0 2 2 1 2 1 2 0 1 0 1 1 0 2 0 0 2 2 2 0 2 1 0 1 0 1 1 0 1 0 0 2 0 0 0 2 1 0 0 0 2 0 1 1 0 1 2 1 2 0 0 0 1 1 2 0 1 2 0 0 1 1 0 2 0 0 2 1 2 2 0 0 1 1 1 0 1 1 0 1 1 1 0 0 1 1 2 0 2 0 1 2 0 2 0 0 0 0 1 1 0 1 0 0 1 0 1 0 1 0 0 0 0 0 0 1 0 0 2 0 0 0 1 1 1 1 2 1 0 1 1 2 0 1 0 1 1 1 0 0 1 0 0 0 0 2 0 0 1 2 2 1 1 1 1 1 0 0 0 0 0 2 0 0 1 0 0 2 0 2 0 1 2 0 0 0 1 2 1 1 0 2 1 1 0 2 1 0 1 1 0 1 0 0 1 1 0 1 1 1 0 2 1 0 0 0 1 0 1 0 1 0 1 0 1 0 0 1 1 0 0 0 1 1 0 2 1 1 0 2 1 0 0 0 0 1 0 0 1 1 0 2 0 1 1 1 2 2 0 2 0 0 2 0 2 0 1 1 1 1 1 0 2 1 0 1 1 1 0 0 0 0 0 2 0 1 0 2 1 1 0 0 0 1 0 0 0 1 0 0 0 2 2 2 1 2 1 0 0 0 1 2 2 2 2 0 0 0 2 0 2 0 0 0 0 0 1 1 1 0 1 0 0 0 0 2 0 1 0 1 1 0 0 0 1 0 0 0 1 0 1 0 0 0 0 0 0 0 0 0 2 2 0 0 1 0 0 0 2 1 2 0 2 2 0 0 0 1 0 1 1 0 0 0 1 1 1 2 1 1 0 2 2 0 0 0 1 1 1 2 0 1 0 0 1 0 0 0 1 1 1 1 0 0 1 0 2 0 2 2 0 1 0 1 1 0 0 1 1 1 0 1 0 1 0 1 0 0 2 2 2 2 2 0 1 0 0 1 1 1 0 1 1 0 0 0 0 0 0 0 0 1 1 1 1 1 1 0 0 1 0 0 0 1 0 1 0 0 1 0 1 1 0 0 0 0 0 1 0 1 2 0 1 0 0 0 2 2 0 0 2 0 0 1 1 1 2 1 1 1 0 0 0 0 0 1 1 1 0 1 1 0 0 2 0 2 2 1 0 1 0 1 1 1 1 1 0 0 1 0 2 2 2 2 0 0 0 2 0 0 2 0 2 0 1 1 0 2 2 0 0 0 0 2 0 1 1 1 0 2 0 0 0 0 0 0 1 0 1 1 1 0 0 0 1 0 0 1 1 0 1 0 0 0 1 1 1 0 1 1 2 0 1 0 0 0 2 0 1 2 0 0 2 2 2 0 0 0 0 0 0 1 1 2 1 2 0 1 2 0 2 2 0 0 0 1 0 1 1 1 1 1 0 0 0 1 0 0 0 1 1 2 2 1 0 1 2 1 0 1 0 1 0 1 0 2 0 1 0 0 0 0 0 0 0 0 0 0 1 1 2 1 1 0 2 0 0 2 1 0 2 2 1 0 1 1 0 0 1 2 1 0 0 1 1 0 1 0 0 0 0 0 2 0 0 0 0 0 0 0 0 0 0 1 0 1 0 0 0 1 0 1 1 0 0 0
117 0 2 1 0 0 1 2 2 0 0 0 1 1 1 0 0 1 1 1 1 1 0 0 0 0 0 1 1 1 0 0 0 2 2 1 2 1 0 1 1 1 0 0 2 0 0 0 0 0 0 0 2 2 0 0 0 1 1 1 0 1 1 0 0 0 0 1 2 1 0 1 2 2 2 2 2 0 0 0 0 2 0 1 2 0 0 1 1 2 1 1 2 1 0 0 0 0 0 0 0 2 0 0 2 1 2 0 0 2 1 2 1 2 1 1 2 0 0 2 2 0 2 2 0 1 0 2 2 0 0 0 0 0 0 0 0 0 0 1 2 0 1 0 1 1 0 0 0 1 1 1 0 0 1 0 0 1 0 0 1 1 0 2 2 2 2 0 1 2 1 0 0 2 1 0 0 2 2 0 0 2 0 0 2 2 0 2 0 0 0 2 0 1 2 1 0 1 0 0 0 0 0 1 2 0 1 0 0 1 2 0 0 0 0 2 0 0 2 2 0 0 0 2 0 1 1 0 0 0 0 0 0 0 0 0 0 2 0 0 0 1 2 0 0 2 0 0 0 0 0 0 0 0 0 1 1 0 0 0 0 0 0 0 0 0 2 0 0 1 0 0 0 0 0 0 1 1 1 1 0 0 2 0 0 1 0 0 0 1 1 1 1 1 2 0 2 2 0 2 0 1 0 1 0 0 0 1 2 0 0 2 2 0 0 0 2 0 0 0 2 0 0 0 1 0 0 0 1 1 2 1 0 1 0 1 1 0 0 1 2 1 1 2 0 1 1 0 1 1 1 0 1 0 1 1 0 1 0 2 0 2 2 0 2 0 0 2 1 1 1 1 2 2 1 2 0 2 0 0 0 0 0 0 1 0 0 0 0 0 0 0 1 0 1 1 1 1 1 1 1 1 0 1 1 0 0 1 0 0 0 0 1 1 1 0 0 0 0 0 0 2 0 1 2 2 1 0 0 1 0 0 0 0 0 0 0 0 0 0 2 0 0 1 1 2 0 0 0 0 0 1 1 1 2 1 1 2 0 2 1 1 1 0 0 1 0 2 0 0 0 0 2 0 1 0 1 1 2 0 1 0 1 1 1 0 0 1 0 0 0 2 0 1 1 0 0 2 2 0 1 1 1 1 1 1 1 0 0 0 0 2 0 1 0 1 0 2 0 1 1 1 2 0 0 1 1 1 1 1 1 1 1 1 0 0 0 0 1 1 1 1 0 1 1 1 0 0 0 2 0 1 0 0 2 0 0 2 0 0 0 0 1 1 0 0 1 1 1 0 1 1 0 0 0 1 1 1 1 2 1 0 0 0 0 0 0 0 1 0 1 0 0 0 2 0 2 1 1 1 0 1 0 2 0 2 0 0 0 1 1 0 1 2 0 2 0 0 0 0 1 0 0 0 0 0 2 1 0 0 1 0 2 0 2 0 2 0 2 2 1 1 0 2 0 1 1 0 0 0 0 2 0 2 2 0 0 2 1 1 1 0 2 2 2 2 1 1 1 0 1 1 1 0 0 2 0 2 0 0 0 0 1 1 1 1 0 1 0 0 0 1 0 0 1 0 0 0 0 2 1 2 0 0 2 2 2 1 2 1 0 0 0 1 0 1 0 0 0 0 0 0 0 1 0 1 0 0 0 0 1 1 0 0 0 1 1 0 0 1 0 1 0 0 0 1 1 1 0 0 0 0 0 0 0 0 0 0 1 0 0 0 2 1 0 0 2 0 0 1 1 0 2 0 0 0 0 0 0 0 1 1 0 1 0 1 1 2 1 2 1 1 2 1 1 0 0 1 0 0 1 2 1 0 1 0 0 0 0 1 0 0 1 1 1 0 2 0 2 0 2 1 1 2 2 0 1 0 1 2 0 2 1 0 0 2 0 0 0 0 0 0 0 0 0 0 0 0 1 0 1 0 0 2 0 2 0 0 1 1 0 1 0 0 0 0 1 1 1 0 1 1 1 0 1 2 0 0 1 2 2 0 0 0 0 2 2 1 0 1 0 1 1 1 2 0 2 0 1 0 1 0 0 2 2 0 0 0 0 1 0 1 1 0 1 1 2 1 1 0 0 1 2 0 0 0 0 1 0 0 0 2 0 1 1 1 1 1 2 1 0 1 0 0 0 0 0 0 2 0 1 0 1 0 1 1 2 1 1 0 1 1 0 0 1 1 0 0 0 1 1 0 0 0 0 1 0 1 2 1 1 1 0 1 0 0 2 0 0 0 0 0 0 0 0 0 1 0 0 0 1 1
118 0 2 0 0 0 0 2 2 0 0 0 1 1 1 0 0 1 1 0 0 2 1 0 0 0 0 2 2 0 2 1 1 1 1 0 1 2 0 1 1 1 1 1 2 0 2 1 0 0 0 2 0 0 1 1 1 0 0 0 1 0 1 1 0 0 0 1 2 1 1 2 2 2 1 2 2 1 1 0 1 2 0 1 1 0 0 0 0 2 0 0 0 1 0 0 0 0 0 2 0 1 1 1 1 1 2 0 1 1 0 1 0 0 0 0 0 0 0 2 2 0 1 1 0 1 0 0 0 0 1 1 0 2 1 1 0 0 0 0 1 2 0 0 2 2 1 1 0 0 0 0 0 1 1 1 0 0 0 1 0 1 2 0 0 1 0 1 1 1 1 1 1 1 1 0 1 0 0 0 0 0 0 1 1 1 1 0 0 0 0 2 0 1 1 1 1 1 0 0 0 1 0 1 1 0 1 0 0 0 1 0 0 0 0 2 1 1 1 1 1 0 0 1 0 0 1 0 0 0 0 0 0 0 0 0 1 2 0 0 0 0 2 0 0 2 0 0 0 0 0 0 0 0 0 0 0 2 0 0 0 0 0 2 0 0 0 0 1 1 0 1 0 1 1 1 0 1 1 0 0 1 1 0 0 0 0 2 1 2 0 0 1 2 1 0 2 2 1 1 1 0 0 1 0 0 0 2 0 0 0 0 2 1 1 0 2 0 0 0 1 1 2 0 1 0 0 0 1 0 2 0 0 0 0 0 0 2 0 0 0 0 1 2 1 1 1 0 1 2 1 1 2 1 1 0 1 2 0 2 0 1 1 1 1 0 0 1 2 0 2 2 1 1 1 2 0 2 1 0 1 2 0 0 0 1 0 0 0 0 0 0 1 0 2 0 1 1 1 1 1 1 1 1 1 0 0 1 1 2 0 0 0 0 1 0 0 0 0 0 0 2 0 1 1 1 1 0 0 1 0 1 0 0 0 0 1 1 0 0 2 0 0 1 0 2 1 1 1 0 0 1 0 2 0 0 0 1 0 1 1 1 0 0 0 1 1 2 0 0 0 0 0 2 2 2 0 2 2 2 2 0 0 0 1 0 0 1 1 0 0 2 0 0 0 0 0 1 1 1 0 2 0 2 0 2 2 0 1 0 1 1 1 1 0 1 0 2 0 1 1 1 2 0 2 2 0 0 0 2 0 1 0 0 0 0 0 0 2 2 2 2 0 1 1 1 0 0 0 2 0 1 0 2 1 1 0 0 0 0 0 0 1 2 1 1 0 1 1 1 1 1 1 1 1 0 1 1 1 2 1 0 0 0 0 0 0 1 0 0 1 1 1 0 1 0 0 0 0 0 1 2 0 2 0 2 1 1 0 1 1 1 0 1 0 1 0 0 0 1 1 1 0 0 0 1 1 0 0 0 0 0 0 0 2 0 2 0 1 1 0 1 0 1 0 1 2 0 1 1 0 1 0 1 2 0 0 1 0 0 0 0 1 1 1 1 0 1 1 0 0 0 0 0 1 1 1 1 1 0 0 0 2 0 1 1 1 0 1 2 1 1 0 0 0 0 1 0 0 0 0 0 0 0 1 2 2 2 2 0 1 1 0 1 1 1 1 2 1 0 1 0 0 0 0 1 1 1 1 1 0 0 0 0 0 0 1 0 1 2 0 2 0 1 1 1 2 0 0 0 0 0 1 0 1 1 1 0 2 0 0 0 2 1 0 0 2 0 0 1 1 2 2 0 0 0 0 0 1 1 2 2 1 0 0 1 1 2 1 2 1 1 2 1 0 0 0 0 0 2 2 2 0 0 2 0 0 0 0 1 0 0 0 1 0 0 2 1 2 0 2 2 1 2 2 0 1 0 0 2 1 2 0 0 0 2 0 1 1 0 0 0 0 0 0 0 0 0 0 1 2 0 0 2 2 0 0 0 1 0 0 0 0 0 0 0 1 0 1 0 1 1 2 0 2 2 0 1 2 2 2 0 1 1 0 2 1 2 1 1 1 2 2 2 1 0 2 1 0 0 0 2 0 2 2 0 1 0 0 0 0 0 0 0 0 0 2 1 1 1 0 1 1 0 0 1 0 0 0 1 0 2 0 2 0 0 0 0 1 1 0 0 1 1 1 2 1 0 0 1 2 0 0 1 1 0 1 1 0 1 2 0 0 0 1 1 0 0 0 1 0 0 0 0 0 0 0 0 0 1 0 0 1 2 0 1 1 1 0 1 0 1 0 1 1 1 0 0 0 1 2 1
119 0 0 2 0 0 2 2 2 0 0 0 0 1 0 0 0 1 1 0 0 2 0 0 0 0 0 1 1 1 1 0 1 2 2 2 2 1 0 1 1 1 0 0 1 1 1 0 0 0 0 0 1 1 0 1 0 1 0 0 0 2 2 2 0 0 1 0 0 0 0 0 2 2 1 2 2 0 0 0 0 1 0 1 2 0 0 0 0 2 0 0 1 1 0 0 0 2 2 2 2 2 0 0 1 1 2 0 0 2 0 1 0 1 0 0 1 0 1 1 1 0 2 2 0 2 0 0 0 0 0 0 0 0 0 0 0 0 0 0 0 2 1 0 0 0 0 0 0 2 0 0 0 1 0 0 0 0 0 1 0 0 1 1 1 2 1 0 1 2 0 2 0 2 1 0 0 1 0 1 0 1 1 0 1 0 2 2 1 0 0 2 0 2 2 2 1 2 0 0 0 0 0 1 1 0 2 0 0 1 1 0 0 1 0 2 0 0 0 0 2 2 1 2 0 0 0 0 0 0 0 1 0 0 0 0 0 2 0 0 0 0 2 1 0 2 0 0 0 1 1 1 1 1 1 0 1 2 1 2 1 2 0 1 0 0 0 0 1 1 0 0 0 1 0 1 0 1 1 0 0 2 2 1 1 0 1 0 1 2 0 2 0 2 2 1 1 1 0 1 0 0 1 0 1 0 2 1 2 1 0 2 1 0 0 0 2 0 1 0 1 1 0 0 1 0 0 0 0 0 2 1 2 2 0 0 0 0 0 2 1 2 2 2 0 0 2 0 0 1 2 0 2 1 0 0 2 0 0 2 0 2 2 0 2 1 0 2 0 2 0 0 1 1 0 0 0 2 2 0 0 2 0 1 1 1 0 0 0 0 0 0 1 0 1 1 2 1 0 0 0 1 0 2 2 0 0 0 0 2 0 1 0 0 1 0 1 1 0 1 1 0 0 0 1 2 0 0 0 0 2 0 1 1 1 1 0 2 0 0 1 0 0 0 0 1 1 0 1 0 0 1 0 1 1 0 1 1 1 1 1 2 1 1 0 0 0 2 1 0 1 1 2 0 1 0 1 2 1 0 1 0 0 0 2 1 0 0 1 0 1 1 0 1 0 0 1 0 0 0 0 2 1 1 1 1 1 0 0 0 0 1 0 1 1 0 0 1 0 2 2 0 2 0 1 2 0 0 1 2 0 0 1 0 0 0 0 0 1 1 0 1 0 1 1 0 0 2 2 0 0 0 0 1 2 0 0 1 0 1 0 0 0 1 0 0 1 2 0 0 1 1 0 0 0 0 0 1 2 1 2 0 0 0 1 0 0 0 2 1 0 0 1 0 0 0 0 0 0 0 0 2 1 2 0 2 0 1 0 1 1 0 0 0 2 0 1 0 0 0 0 0 0 1 1 0 1 2 0 0 2 0 1 1 2 0 2 0 2 2 1 1 0 1 0 1 1 0 0 0 0 2 0 1 2 0 0 2 1 0 0 0 0 0 0 0 1 0 2 0 2 0 0 0 1 2 2 0 1 0 0 1 2 2 2 2 1 1 0 0 2 1 0 0 0 0 0 0 0 1 0 2 0 1 0 2 2 2 2 0 1 1 0 1 0 1 0 1 1 0 0 0 0 0 1 0 0 0 0 0 0 0 0 0 0 0 2 0 0 2 1 1 0 0 1 1 2 0 0 0 0 1 0 0 0 2 0 0 2 0 0 0 2 2 0 0 2 1 0 1 1 1 1 1 0 1 0 0 2 2 2 2 1 0 1 0 0 1 0 2 1 2 1 1 0 0 1 0 0 2 2 2 1 0 1 1 1 0 0 2 1 1 2 0 2 0 2 0 2 0 2 1 0 1 1 0 0 0 0 2 0 2 1 1 0 1 0 0 0 0 0 0 0 0 0 0 0 1 0 0 2 0 0 2 1 1 0 0 0 0 1 0 0 0 0 0 2 0 1 0 0 0 2 0 2 2 0 1 2 1 0 0 0 0 0 0 0 2 0 2 1 2 1 2 2 0 2 0 1 0 1 0 1 0 1 2 0 0 0 1 0 1 1 0 1 2 0 2 2 0 0 2 1 1 0 1 1 1 1 0 0 2 1 2 0 0 0 1 1 0 0 0 2 1 2 1 1 0 0 0 2 0 0 1 0 0 1 2 0 0 1 1 0 1 1 1 1 0 0 2 1 0 0 0 0 0 1 0 2 0 0 0 0 1 0 0 0 0 0 0 0 0 1 0 0 0 0 1 1 1 2 0
120 0 2 1 0 0 2 2 1 0 0 0 0 1 0 0 0 1 2 0 0 1 0 1 0 0 0 2 2 0 2 0 0 0 2 0 2 1 0 1 1 1 0 0 2 1 0 0 0 0 0 1 0 0 1 0 0 0 0 0 1 1 2 0 0 0 0 2 1 0 0 1 2 1 2 1 2 2 2 0 2 2 1 0 0 0 0 0 0 2 0 0 0 0 0 0 0 0 0 1 0 2 0 0 0 0 2 2 2 0 0 2 0 0 2 2 2 0 1 1 1 0 2 1 0 0 0 1 0 1 0 0 0 0 0 0 0 0 0 1 1 1 1 0 1 1 1 0 0 0 1 0 0 1 0 0 0 1 0 0 0 0 0 2 0 0 0 0 0 2 0 2 0 2 1 0 0 1 0 1 1 1 0 1 1 1 2 2 2 0 0 2 0 1 1 2 1 1 0 0 0 1 0 1 1 1 1 0 0 0 2 0 0 0 0 2 1 0 0 1 1 0 1 2 0 1 1 0 1 1 2 1 1 1 0 0 0 2 1 1 1 2 2 0 0 2 0 0 0 0 0 0 0 0 0 0 0 0 0 0 0 0 0 0 0 0 0 0 0 0 0 0 0 2 0 0 1 2 2 1 1 2 2 2 0 2 2 2 0 1 1 0 1 1 2 0 2 2 0 1 0 0 0 1 0 0 2 2 2 0 0 1 0 0 0 0 1 0 1 1 1 0 2 0 2 0 0 0 1 0 2 2 0 1 0 0 0 2 0 2 0 1 2 2 1 1 1 0 1 1 0 1 2 0 2 0 0 2 0 2 0 1 1 0 2 1 0 1 1 1 1 1 0 0 0 0 0 2 1 0 0 1 1 0 0 1 0 0 0 0 0 0 0 1 2 0 2 0 2 2 2 1 2 0 0 0 1 0 0 2 0 1 0 0 1 0 0 0 0 0 0 1 0 0 1 2 1 2 2 1 0 2 1 1 0 1 1 1 0 0 1 0 0 2 0 2 2 0 1 0 0 0 0 2 0 0 0 1 2 0 1 2 0 0 1 1 0 2 0 0 0 0 1 2 1 0 1 2 2 0 0 1 2 0 0 0 2 0 2 0 0 2 0 1 0 0 0 0 1 0 0 2 1 1 1 1 2 0 1 0 1 1 0 0 0 2 0 2 0 0 1 2 1 0 1 1 1 0 0 1 1 0 0 0 1 0 1 0 2 2 1 2 0 1 1 2 0 0 0 2 0 1 0 1 2 0 0 0 0 1 0 0 0 0 0 0 0 2 1 0 0 2 0 0 0 0 0 1 1 2 2 0 0 0 1 0 0 2 0 0 1 1 0 0 0 0 0 1 1 0 2 1 1 2 0 2 2 2 0 0 1 0 0 0 1 0 0 0 0 1 0 1 0 0 1 0 2 1 0 0 1 0 0 0 1 0 2 1 2 2 1 1 0 1 0 2 2 0 1 1 0 1 0 0 2 0 0 2 1 0 0 0 1 1 1 1 1 1 1 0 1 0 0 0 1 2 2 0 1 0 1 1 2 1 2 2 1 2 0 0 2 2 0 0 2 0 1 1 0 2 0 2 0 0 2 2 1 2 2 0 0 0 0 2 0 0 0 1 1 0 0 0 0 1 0 0 0 1 0 0 2 2 1 0 0 2 2 0 0 1 1 0 0 0 0 0 0 1 0 0 0 0 0 0 1 0 1 1 2 1 0 1 2 1 0 0 2 0 0 2 0 0 2 0 0 0 0 0 1 1 0 1 1 1 1 0 1 2 1 2 1 1 2 0 0 0 1 0 0 0 1 2 1 0 1 1 0 0 0 1 0 0 1 0 1 1 2 1 1 1 0 1 0 2 2 0 1 0 0 2 0 2 0 1 0 1 1 0 1 1 1 0 1 0 1 1 1 0 0 0 1 1 0 2 1 1 0 0 0 0 1 1 0 0 0 0 0 0 1 0 0 0 2 1 2 2 1 1 1 2 2 0 0 0 0 1 1 2 0 2 1 2 1 1 1 0 2 2 0 0 0 1 0 2 1 1 0 0 0 2 0 1 0 1 1 1 2 1 2 0 0 2 1 1 1 1 2 1 0 1 0 2 1 1 0 2 2 2 2 0 0 0 2 2 2 1 1 1 0 0 2 0 1 1 1 0 1 2 0 1 1 0 0 0 1 2 1 0 0 0 1 0 1 0 0 0 0 1 2 0 0 0 0 0 0 0 0 1 1 1 1 0 1 1 1 0 0 0 0 0 1 1
121 0 1 1 0 1 1 2 1 1 0 0 0 0 0 0 0 0 1 0 0 0 0 1 1 1 1 1 2 0 1 2 2 2 0 0 1 0 0 0 0 2 0 0 2 0 2 0 1 0 0 0 0 1 0 1 0 0 1 1 1 0 1 1 1 1 1 0 2 1 1 1 2 2 2 2 2 2 2 0 2 2 1 1 1 0 1 1 1 2 1 1 0 0 0 0 1 1 1 2 0 2 2 1 0 0 2 1 1 1 1 2 0 0 0 1 1 0 0 2 2 0 1 0 0 1 0 0 0 0 0 0 0 0 0 0 0 0 0 2 1 1 1 0 0 0 0 0 0 0 0 0 0 1 0 0 0 1 0 0 2 0 2 0 2 1 1 1 1 1 0 1 0 1 1 0 0 1 0 0 1 0 1 1 2 1 2 1 1 0 0 1 1 0 0 0 0 2 0 0 0 1 0 1 1 0 1 0 1 0 1 0 1 0 0 2 0 0 1 1 1 1 0 2 0 0 0 1 0 0 0 1 0 1 1 0 1 2 0 0 0 0 2 0 0 2 0 0 0 0 0 0 0 0 1 0 1 2 0 0 0 0 0 0 0 0 0 0 2 0 1 2 0 1 1 1 0 2 2 1 1 1 1 0 0 0 0 0 2 2 0 2 2 2 2 0 1 2 0 1 0 0 0 0 0 0 0 2 0 0 1 0 2 2 2 1 2 2 1 1 0 1 2 2 1 0 0 0 1 2 1 1 1 1 0 0 0 1 1 2 1 1 1 1 1 1 1 0 0 1 0 1 2 1 0 0 2 1 0 2 0 2 0 1 0 2 0 1 1 1 1 1 0 0 1 1 0 1 2 0 0 2 2 0 0 0 0 0 0 0 0 0 0 0 2 0 0 0 1 1 1 1 1 1 1 0 0 0 0 1 0 1 0 1 0 0 2 0 0 0 0 1 1 0 1 2 1 0 0 0 1 0 0 1 1 1 1 2 0 0 0 0 0 1 1 2 0 0 1 0 0 1 0 2 1 0 1 1 1 0 1 0 1 0 0 1 0 2 0 1 1 1 2 1 0 0 0 1 2 0 1 0 2 1 2 1 0 1 0 0 0 2 1 1 1 0 0 1 1 1 1 1 2 0 2 0 2 1 0 0 0 2 0 1 0 1 0 2 0 1 1 1 2 0 1 2 0 0 1 1 1 0 2 1 0 1 1 0 2 2 2 2 0 2 1 0 0 0 0 2 0 0 0 1 2 0 0 0 0 1 0 0 1 1 1 1 0 2 0 0 1 1 0 0 0 0 0 1 1 2 1 0 0 1 1 0 0 0 0 0 0 0 0 0 0 0 0 0 0 0 0 1 0 1 1 2 1 2 0 0 1 1 0 2 0 1 1 0 0 0 1 0 0 1 1 0 1 1 0 0 1 0 1 0 2 0 1 0 1 0 0 0 0 0 2 0 2 1 2 2 1 2 0 1 2 0 1 2 2 0 0 0 0 0 0 0 0 0 0 1 0 1 1 1 0 2 2 1 1 1 1 0 1 1 1 1 1 1 0 0 0 1 2 0 1 1 0 1 0 1 1 0 0 1 1 2 2 2 2 0 1 1 0 2 0 1 0 0 0 0 0 0 0 0 1 1 1 0 0 0 1 1 0 0 0 0 1 0 0 0 0 1 0 0 0 0 0 0 0 0 0 1 0 0 0 0 0 0 2 0 0 0 2 0 0 0 2 0 0 1 1 0 2 1 1 1 0 0 2 2 2 2 0 1 0 1 0 2 1 2 1 1 2 2 0 0 1 0 1 0 0 0 0 0 2 0 1 0 0 1 0 0 1 0 1 0 1 1 2 0 1 1 1 2 2 0 1 0 0 1 0 1 1 0 0 0 0 0 0 0 0 0 1 0 1 0 0 0 0 0 1 0 0 2 1 1 0 0 0 0 1 0 0 2 2 0 1 0 2 0 0 0 0 0 0 0 0 0 2 2 2 0 0 0 0 0 0 1 0 1 0 1 0 0 0 0 2 1 0 0 0 1 0 1 1 1 1 1 0 1 1 1 0 0 1 1 2 2 1 0 0 1 2 1 0 2 1 1 0 1 0 2 1 1 0 2 2 1 1 0 0 0 2 0 1 1 2 0 1 0 1 0 0 2 0 0 2 1 0 1 2 0 0 0 2 2 2 0 0 0 1 0 0 1 1 1 0 0 1 0 0 0 2 2 0 0 1 0 1 0 1 0 0 0 0 0 1 1 2 0 1 1
122 0 1 1 0 0 0 2 2 0 0 0 0 1 0 0 0 1 2 1 0 1 0 0 0 1 1 2 2 0 2 1 1 1 1 0 2 2 0 2 2 0 0 0 2 1 1 0 0 0 0 0 0 1 2 0 0 0 0 0 1 0 1 1 1 0 0 0 1 1 1 1 2 2 2 2 2 2 2 1 1 2 0 2 2 0 0 0 0 2 0 0 1 1 0 0 0 2 2 2 2 2 1 1 0 0 2 0 1 1 0 0 0 2 1 2 2 1 1 1 1 1 2 2 0 2 0 1 0 2 0 1 0 0 0 0 0 0 0 0 0 2 0 0 1 0 0 0 0 1 0 1 0 0 0 0 0 1 0 1 0 0 2 0 1 0 0 2 0 0 0 0 0 1 1 0 1 1 0 1 1 1 0 0 1 1 1 1 0 0 0 1 1 1 1 2 2 1 0 0 1 1 1 0 1 0 1 0 0 0 1 0 0 0 0 2 1 0 1 0 2 0 1 1 0 1 2 0 0 0 1 0 0 0 0 0 0 2 1 1 1 2 2 0 0 2 0 0 0 0 0 0 0 0 1 0 0 0 0 0 0 0 0 0 0 0 1 0 1 1 0 1 1 0 0 0 0 1 1 1 0 0 2 0 1 1 0 1 1 1 1 1 0 2 2 0 0 1 0 2 0 1 1 1 1 0 0 2 1 0 0 1 2 2 2 1 2 0 0 0 1 2 1 1 0 0 0 0 1 1 1 2 0 1 0 0 0 1 0 0 0 0 2 1 0 0 2 0 1 2 1 1 2 0 1 0 0 0 0 1 1 2 1 0 1 0 1 1 2 0 2 2 0 0 1 0 0 2 1 1 0 2 0 1 1 0 0 0 0 0 0 1 2 0 2 0 2 1 1 1 1 1 1 1 1 0 1 0 0 2 0 0 1 1 0 0 0 1 0 1 1 1 0 0 1 2 1 0 0 0 0 1 0 1 1 0 0 0 0 0 2 0 0 0 1 2 0 0 1 0 0 1 1 1 2 1 1 0 0 0 2 1 0 0 0 1 0 2 0 1 1 0 0 2 1 0 0 2 2 1 1 1 2 0 1 0 0 0 1 0 0 2 1 0 2 0 0 1 1 0 1 2 2 0 2 0 2 0 0 0 0 1 0 0 0 2 0 2 0 1 1 1 2 0 1 2 0 1 0 1 1 1 2 1 1 1 0 0 0 0 2 1 0 0 0 0 0 2 2 0 0 1 0 2 2 0 0 0 1 1 0 0 0 1 0 0 0 2 1 1 0 1 1 0 0 0 1 0 1 1 1 0 0 1 1 0 1 2 0 0 0 0 1 0 1 0 1 1 1 0 2 1 0 1 0 2 1 1 0 1 1 0 0 1 0 0 0 0 0 0 1 0 0 1 1 0 2 2 0 0 1 0 0 0 1 1 2 0 2 1 0 1 1 1 1 1 1 0 1 1 0 2 1 1 1 0 0 1 1 0 0 0 1 1 2 2 0 0 0 1 0 1 1 0 1 2 1 0 1 0 0 1 0 0 0 0 0 0 1 2 1 0 1 1 1 0 0 1 1 1 0 1 0 1 1 2 1 2 2 0 1 0 0 1 0 2 0 0 0 0 0 0 2 0 0 0 0 1 1 1 1 1 0 1 0 1 1 0 0 1 1 1 0 1 1 0 1 1 0 0 0 1 0 0 0 1 0 0 1 0 0 0 2 2 0 0 2 0 0 2 1 0 2 2 2 0 1 0 2 2 2 2 1 1 0 1 1 1 0 2 0 2 2 2 0 1 0 0 0 0 0 1 1 0 1 0 1 0 1 2 0 0 1 0 0 0 1 1 2 0 2 2 2 2 2 0 1 0 0 2 0 2 0 0 0 1 0 0 0 0 1 0 0 0 0 0 0 0 0 2 0 0 1 1 1 0 0 0 0 0 2 0 0 0 0 1 2 0 1 0 0 0 1 0 1 2 0 1 0 1 1 0 0 0 0 1 1 2 0 1 1 1 1 1 0 0 2 2 0 0 0 2 0 0 1 1 0 1 0 0 0 0 0 0 0 0 1 2 2 1 0 2 2 2 1 1 2 1 1 0 1 1 2 2 0 1 1 1 1 0 0 0 1 0 0 1 2 1 1 1 1 0 1 0 1 1 2 1 0 1 2 0 1 0 0 1 0 0 1 1 0 0 1 0 0 0 1 0 2 0 0 0 0 1 1 1 2 1 0 1 0 0 1 0 0 0 0 0 0 0 1 1
123 0 1 1 1 0 1 1 2 0 0 1 0 0 0 0 0 2 0 0 0 2 0 0 0 1 1 2 2 1 1 1 2 2 1 1 2 2 0 1 1 0 0 0 2 1 0 0 0 1 1 1 0 0 0 1 1 1 0 1 1 0 2 2 0 0 0 1 1 0 0 1 2 2 1 2 2 2 2 1 1 2 0 0 1 0 0 0 0 2 0 0 0 0 0 0 0 1 1 2 1 2 0 0 2 2 2 0 1 1 1 2 0 1 1 1 1 0 0 0 0 0 1 1 0 1 0 2 1 1 0 0 0 1 1 1 0 0 0 0 0 2 0 0 1 1 0 0 0 1 1 0 0 1 0 1 0 1 0 0 0 1 0 2 2 2 2 0 1 2 0 2 1 1 1 0 1 0 0 0 0 0 0 0 2 2 0 1 0 0 0 2 2 0 0 2 1 0 0 0 0 0 0 0 1 1 0 0 2 0 0 0 0 0 0 2 0 0 0 0 2 0 1 2 0 1 1 0 0 1 1 0 0 0 0 0 0 2 0 0 0 0 2 0 0 2 0 0 0 0 0 0 1 0 0 0 1 2 0 0 0 0 0 0 0 0 1 0 1 2 0 1 1 0 1 1 0 2 2 0 0 1 1 1 0 1 0 1 1 2 0 0 1 2 2 1 1 0 0 0 0 0 1 0 1 0 1 2 0 0 0 0 2 1 0 0 2 1 1 1 0 1 1 0 2 0 0 0 1 1 0 2 0 2 0 0 0 1 0 1 0 0 2 2 0 0 2 0 0 1 2 0 2 1 1 0 1 0 0 2 0 2 1 0 1 1 0 1 1 1 1 1 0 0 1 0 0 1 1 0 1 0 1 1 2 0 0 0 0 0 0 0 1 0 2 0 1 0 1 1 1 1 1 1 1 0 1 0 1 2 1 1 1 1 0 0 1 0 0 0 0 2 0 0 1 2 2 1 1 1 1 0 1 1 0 1 1 2 0 0 1 0 0 0 0 1 1 0 2 0 0 1 0 2 0 0 0 0 1 1 1 2 1 1 0 0 0 1 0 0 1 1 1 2 1 0 1 2 1 0 1 1 0 0 2 1 0 0 2 0 0 2 0 1 0 0 0 0 0 0 0 2 1 1 1 0 1 0 0 0 0 1 0 0 0 2 1 1 0 1 1 1 1 1 0 1 1 0 0 1 1 0 1 1 0 0 1 0 1 1 0 1 0 2 1 0 0 1 1 1 0 0 0 2 1 1 0 0 0 1 1 0 0 1 0 0 1 2 2 1 0 0 1 0 1 1 1 2 2 2 2 0 2 2 1 2 1 1 0 0 1 1 2 0 0 2 0 1 1 0 1 0 1 2 0 2 1 0 0 1 1 1 0 0 1 1 0 0 0 0 1 0 0 0 0 1 2 1 0 0 0 0 1 0 1 1 2 0 2 1 0 0 0 1 1 1 2 0 1 1 1 2 0 0 2 0 0 1 0 0 0 0 0 0 0 0 1 1 0 0 0 1 0 0 1 2 2 0 2 0 0 1 1 0 1 1 1 1 0 0 0 0 1 0 2 0 0 0 0 0 0 0 0 2 0 1 2 0 1 1 1 1 0 2 0 2 0 0 0 0 0 0 0 0 0 0 0 1 0 0 1 1 1 0 0 2 2 0 0 1 0 1 0 0 0 0 0 0 0 0 0 0 0 1 0 0 1 0 2 0 0 0 2 2 0 0 2 0 1 1 0 0 1 0 0 2 0 0 1 1 1 2 0 0 0 1 0 2 0 2 1 2 2 2 1 0 1 0 0 0 0 1 1 0 1 0 1 0 0 2 0 0 2 0 2 0 2 2 2 0 0 2 0 2 2 0 2 0 0 2 1 2 0 0 0 2 0 1 0 0 0 0 2 0 2 0 0 0 0 1 2 0 0 1 0 1 0 0 0 0 1 1 0 0 0 1 1 0 1 0 0 0 0 1 1 1 0 1 2 2 2 0 0 0 0 0 0 2 1 1 1 1 0 1 2 0 2 2 0 0 0 1 0 2 2 0 0 1 0 0 0 0 0 0 1 1 1 2 2 1 0 2 2 2 1 1 2 0 0 0 1 2 1 2 0 1 1 1 1 0 0 0 2 0 0 1 2 1 1 0 2 0 2 0 1 0 1 2 0 2 0 1 0 0 0 1 0 0 0 0 0 0 0 0 0 0 0 0 2 2 2 1 2 2 0 0 2 0 1 0 1 0 0 1 1 0 0 0 0 0 1 1
124 0 2 0 0 0 0 2 1 1 0 1 0 0 0 0 0 1 0 1 1 2 1 0 0 0 0 0 1 0 1 1 1 1 2 0 2 0 0 0 0 2 2 2 2 1 1 0 0 0 0 0 1 1 0 0 0 0 0 1 1 0 2 1 0 0 0 2 0 0 0 0 1 2 1 2 2 1 1 1 0 2 0 0 1 0 1 0 0 2 0 0 1 0 0 0 2 1 1 2 0 2 1 1 0 0 2 2 2 0 0 2 1 1 1 1 1 0 0 2 2 0 1 0 0 2 0 0 0 0 1 1 0 0 0 0 0 0 0 2 1 1 0 0 2 2 1 0 0 1 0 0 0 0 1 2 0 0 1 1 0 0 2 0 0 1 0 1 0 2 1 1 1 2 1 1 0 1 0 1 1 1 1 0 1 0 2 0 0 0 0 2 1 1 1 2 2 1 0 0 0 1 0 0 0 0 1 0 0 0 1 0 0 0 0 2 0 1 2 1 1 0 1 2 0 1 1 0 0 0 0 0 0 1 1 0 1 0 0 0 0 0 2 0 0 1 0 0 0 0 0 0 0 0 1 0 0 2 0 0 0 0 0 0 0 0 1 2 2 2 0 0 1 0 2 1 0 1 1 1 1 2 1 1 0 1 0 1 1 2 0 1 1 1 2 0 2 2 1 1 1 0 1 0 1 0 0 1 2 0 0 2 0 0 0 0 1 0 0 0 0 1 1 1 0 0 0 0 1 0 2 0 1 2 0 0 0 2 0 2 1 1 2 2 1 1 2 0 0 1 1 0 2 1 1 0 1 1 0 0 1 1 1 0 1 2 0 1 1 1 1 1 1 1 1 1 0 1 0 0 0 2 0 0 1 1 0 0 0 0 0 0 2 0 2 0 1 0 0 0 0 0 0 1 1 0 0 0 0 2 0 0 1 1 1 0 0 0 0 0 0 1 1 2 1 2 1 0 0 0 0 0 0 0 1 1 0 0 0 0 1 0 0 0 0 1 0 0 0 0 0 1 2 2 2 2 0 0 1 1 1 0 0 2 0 0 0 2 0 1 1 1 1 2 1 0 1 2 2 0 0 0 2 1 1 1 1 0 1 0 1 0 0 1 0 0 1 1 1 0 0 2 1 1 1 1 2 1 0 0 0 2 0 2 0 0 0 2 0 1 1 1 0 0 0 0 2 0 1 0 2 0 2 1 1 0 1 0 0 0 1 2 0 1 0 0 0 0 0 2 0 1 0 2 2 0 0 0 0 0 0 0 0 2 1 1 1 0 0 0 0 1 1 0 0 0 1 0 1 1 1 0 1 0 0 0 0 1 1 1 1 1 1 0 0 0 1 1 1 0 1 0 0 1 0 1 1 0 0 1 0 0 0 0 2 0 0 0 0 0 0 0 0 0 0 0 2 0 0 0 0 0 0 0 0 0 1 0 2 2 1 2 0 1 2 1 2 1 2 2 1 1 1 1 1 1 0 1 1 0 0 0 0 1 1 1 2 0 0 1 1 1 1 0 0 2 2 1 0 0 1 0 2 1 2 2 1 1 0 1 2 0 0 0 1 0 0 0 0 1 1 0 0 1 1 2 2 1 2 0 1 1 0 1 0 1 0 0 0 0 0 0 1 0 1 1 0 0 0 0 1 1 1 0 0 1 2 0 0 1 0 1 0 1 1 1 2 0 0 0 0 0 0 1 1 1 1 0 1 0 0 0 2 0 0 1 2 1 0 1 0 0 2 0 0 0 0 0 0 0 1 1 1 0 0 2 0 1 0 1 0 1 2 2 1 0 0 1 0 0 1 2 0 0 2 0 1 1 1 1 0 0 2 0 2 0 2 1 2 0 2 2 0 2 2 0 0 0 0 2 1 2 1 0 0 1 0 2 2 0 0 1 1 0 1 1 1 0 0 0 2 0 0 2 2 0 0 0 0 0 1 1 0 1 1 0 1 0 2 0 0 0 2 0 2 2 0 0 1 2 1 0 0 0 0 0 0 1 0 1 0 1 1 2 2 0 2 2 0 0 0 2 0 1 2 1 1 1 0 0 1 0 2 0 2 2 1 0 1 1 0 1 2 1 0 0 1 1 0 1 0 2 0 2 0 1 1 2 2 0 0 0 0 0 0 0 1 0 1 0 1 0 1 1 1 0 2 2 1 1 1 1 0 1 1 1 1 1 0 0 1 0 0 0 0 0 0 0 2 0 0 0 1 2 0 0 2 0 0 0 0 1 0 0 0 0 0 0 0 0 2 2
125 0 2 1 0 0 2 1 1 1 0 0 1 1 1 0 0 0 2 0 0 1 0 0 0 0 0 2 2 0 2 0 1 2 2 0 2 0 0 0 0 2 0 0 2 1 0 0 0 0 0 0 0 0 1 0 0 0 0 1 1 0 0 0 0 0 0 0 0 0 0 0 1 2 1 2 2 0 0 0 0 2 0 1 2 0 0 0 0 2 0 0 0 1 0 0 0 1 1 2 1 2 1 1 1 1 2 0 1 2 0 1 0 1 0 0 1 0 0 2 2 0 1 1 1 1 0 0 0 0 1 1 0 0 1 0 0 0 0 2 0 2 0 0 0 0 0 0 0 0 0 0 0 0 0 0 0 1 0 1 0 0 1 1 2 2 2 1 0 1 1 0 2 1 1 0 0 1 0 1 1 1 0 1 1 1 2 1 0 0 0 2 1 1 1 1 0 2 0 0 0 0 0 1 2 0 0 0 1 0 2 0 1 0 0 2 0 0 2 1 1 1 1 1 0 1 1 1 1 1 1 1 0 1 1 0 1 2 1 1 1 1 2 0 0 2 0 0 1 1 0 0 0 0 0 0 0 1 0 0 0 0 0 0 0 0 0 0 0 0 0 1 0 0 0 0 0 1 0 0 0 0 2 1 0 2 1 2 0 2 0 1 1 2 2 0 1 0 0 1 0 0 1 0 1 0 0 2 1 0 0 1 1 1 1 1 1 1 0 0 0 2 0 0 1 0 0 0 1 0 2 1 0 1 0 0 0 2 0 1 2 2 2 1 0 1 0 0 0 2 0 1 1 0 1 1 0 2 0 2 0 2 1 0 1 2 0 1 2 0 2 2 1 1 0 1 0 2 0 0 0 1 0 0 0 1 0 0 0 1 1 2 0 0 1 1 0 0 1 1 0 2 2 0 0 0 1 1 0 1 0 0 2 2 0 2 0 0 0 0 0 1 0 0 1 2 2 0 0 0 2 0 0 1 1 0 0 1 0 0 1 0 0 0 1 1 0 0 0 0 0 0 0 1 1 0 1 2 1 2 0 2 1 0 0 1 1 2 0 0 1 1 2 0 1 1 0 2 1 0 0 1 1 1 2 1 0 2 0 2 1 2 0 2 0 0 0 1 1 0 0 1 1 1 1 1 1 1 0 0 0 2 0 1 0 1 0 2 0 2 2 0 2 1 0 2 0 0 2 0 2 0 2 0 0 0 1 0 1 1 0 1 0 1 0 0 0 0 0 2 0 1 0 2 2 0 0 0 1 0 0 1 0 2 0 0 1 2 0 0 0 0 0 0 0 0 0 1 2 1 2 0 0 0 0 0 0 0 0 0 0 0 1 0 0 0 0 0 0 0 0 2 0 1 0 1 1 0 0 1 1 0 0 1 0 0 1 0 0 1 0 1 0 0 0 1 2 1 0 0 1 0 0 0 2 0 2 0 2 2 1 2 0 1 1 1 2 0 1 1 0 2 0 0 2 0 0 0 0 0 0 0 1 2 2 2 0 1 1 0 2 0 0 0 0 0 0 0 0 0 1 0 1 0 1 1 1 0 1 2 1 0 0 0 1 0 0 0 0 1 0 1 0 1 1 2 2 2 2 0 0 0 0 0 0 0 0 0 0 0 0 0 0 0 0 1 0 1 1 1 0 1 0 0 0 1 1 0 0 1 0 1 0 1 1 1 2 1 0 0 0 0 0 0 0 1 0 0 1 0 0 0 2 2 0 0 2 0 0 2 1 0 2 1 1 1 0 0 1 1 1 2 1 1 1 0 1 2 0 1 1 1 2 1 0 0 0 0 0 1 1 1 1 0 1 0 1 1 1 1 0 0 0 0 0 1 1 1 2 0 2 2 2 2 2 0 0 0 0 2 0 2 0 1 0 0 0 0 2 1 1 0 1 0 1 1 1 0 1 1 0 0 0 2 2 0 0 0 1 1 1 0 0 0 0 0 1 0 1 0 0 0 0 2 2 2 0 1 2 2 1 0 0 0 0 1 1 0 0 2 0 1 1 1 1 0 2 2 0 0 0 0 0 2 2 0 1 1 0 0 0 1 1 0 1 1 1 2 2 1 0 2 2 2 0 2 1 1 0 1 0 2 0 1 0 0 0 1 2 0 0 0 1 0 0 1 0 1 1 0 2 0 2 0 0 0 0 1 0 1 1 0 0 1 0 0 0 0 0 2 0 0 0 0 0 1 0 0 2 0 0 0 2 2 0 0 2 0 0 0 0 1 0 2 1 1 0 0 0 0 2 2
126 0 2 1 0 0 1 2 2 0 0 0 1 1 1 0 0 0 0 0 0 2 0 0 0 0 0 2 2 1 1 1 1 2 2 0 2 2 0 1 1 0 0 0 1 0 0 0 1 0 0 0 0 0 1 0 0 0 0 0 0 0 1 0 0 1 0 0 1 0 0 0 1 2 1 2 2 1 1 0 1 1 0 2 2 0 1 2 2 2 2 2 1 1 1 0 0 0 0 1 0 2 2 2 0 0 2 0 0 2 1 1 0 2 0 0 1 1 0 1 1 1 1 1 1 1 0 1 0 1 0 0 0 0 0 0 0 0 0 1 1 1 2 0 0 0 1 0 0 0 0 0 0 0 0 0 1 1 0 0 1 1 1 1 0 1 1 2 1 1 1 0 1 1 0 0 0 0 0 0 0 1 1 0 1 0 2 1 0 0 0 1 1 0 0 0 0 1 0 0 0 0 0 1 1 0 2 0 0 1 2 0 1 0 1 1 0 1 0 0 2 1 0 1 0 0 1 0 0 0 0 0 1 2 1 1 0 2 0 0 0 0 2 0 0 2 0 0 0 0 0 0 0 0 1 0 0 2 1 1 0 1 0 1 0 0 0 1 1 1 0 0 0 0 0 0 0 0 0 0 0 1 2 1 1 1 1 2 0 2 0 0 1 1 2 0 2 0 0 1 0 0 0 0 0 0 1 2 0 0 0 0 2 1 1 1 2 2 0 0 1 0 2 2 0 0 0 0 1 1 1 2 1 2 0 0 0 1 0 1 0 0 2 2 2 2 0 0 0 0 2 0 1 0 1 1 0 1 0 0 0 0 2 0 2 0 1 2 0 2 0 0 0 0 1 1 0 1 1 0 0 2 1 0 0 1 0 0 0 0 0 0 2 0 2 0 0 1 1 1 1 2 0 1 1 0 0 0 0 2 0 0 0 0 2 0 0 0 0 0 0 2 0 1 1 2 2 0 0 1 0 1 0 0 1 1 0 1 0 0 2 0 0 0 1 1 1 1 2 0 0 0 2 2 2 2 0 0 1 0 2 1 0 0 1 2 0 2 0 1 1 1 1 1 1 0 2 1 2 0 1 0 2 1 1 1 1 1 1 0 0 2 0 1 0 0 0 0 0 2 0 2 2 0 0 2 0 0 0 0 0 1 1 1 0 1 0 1 0 2 2 0 2 1 0 2 0 1 1 1 1 1 0 0 0 0 0 0 0 0 2 1 0 2 2 1 0 1 1 2 0 1 0 1 1 1 0 0 1 0 0 1 0 2 0 0 0 2 2 1 0 2 0 0 0 0 0 1 1 2 1 0 0 0 2 0 2 1 0 0 0 0 1 0 0 0 0 1 1 0 1 1 1 2 0 2 1 0 1 1 1 0 1 1 1 0 2 0 1 0 0 0 0 1 0 0 1 2 0 0 0 0 0 0 1 0 2 0 2 1 0 0 0 1 0 1 1 0 0 0 1 1 1 1 1 0 0 1 0 0 0 0 1 1 1 1 0 2 0 0 0 1 0 0 1 2 2 1 0 0 0 0 2 0 1 2 1 1 1 1 2 1 1 0 1 1 1 0 0 1 0 2 0 1 1 2 2 1 1 0 0 0 0 2 0 0 0 0 0 0 0 0 1 0 1 1 0 0 0 0 0 0 0 1 0 2 0 0 0 1 0 1 0 1 1 0 1 1 0 0 0 0 0 0 0 1 1 1 2 1 1 0 2 2 0 0 2 1 0 2 0 0 2 0 0 0 1 0 1 1 2 2 2 0 0 1 1 2 1 2 1 1 1 2 0 1 0 1 0 0 0 1 0 0 2 0 1 0 2 2 0 0 0 2 0 0 2 1 2 0 2 1 0 2 2 0 1 0 0 2 0 2 0 0 0 1 0 0 0 0 0 0 1 0 1 0 0 0 0 0 1 0 0 2 1 1 0 0 1 1 1 0 0 0 0 1 1 0 0 0 0 0 0 1 1 1 0 1 1 1 0 2 0 0 0 0 0 1 0 1 0 1 1 2 1 0 2 2 0 0 0 1 0 1 2 1 1 0 0 1 0 2 1 0 1 2 1 1 2 1 0 2 2 1 0 2 1 2 0 0 0 2 0 1 0 0 0 1 1 0 0 0 2 1 2 0 2 0 0 1 2 0 1 1 0 0 0 0 0 0 2 0 0 0 0 0 1 0 0 0 1 0 0 1 1 1 0 0 2 0 0 0 1 1 0 1 2 0 0 0 0 0 0 1 1 1 0 0 0 0 1 1
127 0 2 1 0 0 1 1 2 0 0 1 2 2 2 0 0 1 2 2 1 0 0 0 0 0 0 1 1 2 0 1 1 1 0 0 1 2 0 1 1 0 0 0 2 1 0 0 0 0 0 0 0 0 1 1 0 1 1 0 1 1 0 0 0 0 0 2 1 1 0 1 2 1 1 1 1 2 2 0 2 2 0 0 1 0 0 0 0 2 0 0 1 0 0 0 0 0 0 1 0 2 0 0 2 2 1 0 0 2 1 1 0 1 0 0 0 0 0 2 2 0 2 0 0 0 0 0 0 0 1 1 0 0 0 0 0 0 1 1 0 2 0 0 0 0 1 0 0 1 1 0 0 0 0 0 0 0 0 0 0 0 2 0 1 1 0 1 1 2 1 1 1 1 0 0 0 1 0 1 1 1 0 0 0 0 2 2 1 1 1 2 0 1 1 2 2 1 0 1 0 1 1 0 1 0 1 1 1 0 2 0 1 0 0 2 1 0 0 0 2 0 0 2 0 0 0 0 0 0 0 0 0 1 1 0 1 2 0 0 0 1 2 0 0 1 0 0 0 0 0 0 1 0 0 0 1 2 0 0 0 0 0 0 0 0 1 0 2 1 0 1 0 0 0 1 0 2 2 1 1 1 1 0 0 1 0 2 0 2 0 1 1 2 2 0 1 0 1 2 1 0 0 1 0 0 0 2 0 0 1 0 2 1 1 0 2 0 1 1 0 1 1 0 0 0 1 0 1 1 2 1 0 1 0 0 0 1 0 1 1 1 2 1 2 2 0 0 0 1 2 0 2 0 2 0 0 0 0 1 0 1 2 0 2 1 0 1 2 0 2 2 1 1 2 1 0 2 1 0 2 0 2 0 0 2 0 0 0 0 0 1 0 0 1 1 0 1 0 0 0 0 0 1 0 0 0 0 0 1 0 1 0 0 0 0 1 0 0 0 0 1 0 0 1 1 1 0 0 0 2 1 0 0 1 1 1 1 0 0 2 0 0 0 1 2 0 1 2 1 1 0 2 2 2 1 1 1 0 1 1 1 1 0 0 1 0 2 0 1 1 1 1 0 0 0 0 2 2 1 1 0 1 0 1 1 1 1 0 0 1 1 0 1 1 0 0 0 0 2 0 2 1 1 1 1 2 1 0 0 0 2 0 1 0 1 0 2 0 1 0 1 1 0 1 1 1 1 1 1 1 1 0 0 0 0 2 0 2 2 0 1 0 1 0 1 0 0 0 2 0 0 0 2 1 1 0 2 0 0 0 0 0 2 0 0 2 2 1 1 0 0 1 0 0 0 1 1 1 2 2 0 0 1 2 0 2 0 1 0 0 0 1 0 0 0 1 0 0 0 0 1 0 1 0 1 1 0 0 1 0 0 0 0 1 0 0 0 0 0 1 0 0 0 0 0 2 1 0 0 0 0 1 0 2 1 2 0 2 2 1 1 0 2 0 2 2 0 1 1 1 0 1 2 1 1 0 2 2 0 0 0 1 1 1 2 2 2 0 0 2 0 0 1 0 2 2 0 2 0 0 1 1 0 1 1 1 0 0 1 1 1 1 0 0 0 0 1 0 1 0 1 0 2 0 2 1 1 1 0 1 1 0 2 0 1 0 2 2 0 0 0 0 1 1 0 1 0 0 0 1 1 0 0 0 1 0 0 1 2 0 2 0 0 0 1 1 1 0 0 0 1 0 0 0 1 0 1 2 1 1 1 2 2 0 0 2 0 0 2 2 0 1 2 1 1 0 0 1 1 1 1 0 0 1 1 0 1 0 2 1 2 2 2 0 2 0 0 0 0 0 1 1 1 0 0 2 0 0 1 0 0 2 0 2 0 2 1 2 1 0 2 1 2 2 0 1 0 0 2 2 2 1 0 0 2 0 0 1 1 1 1 0 0 0 0 0 0 0 0 0 0 0 2 0 2 0 0 0 0 0 1 0 0 0 0 2 0 0 0 0 0 1 0 1 2 0 1 2 2 1 0 1 1 0 2 1 1 0 2 0 1 1 2 2 0 2 2 0 1 0 2 0 0 2 2 0 0 1 1 1 0 0 0 1 1 2 1 1 1 0 1 2 2 0 2 0 1 0 0 0 1 0 2 0 0 0 0 2 1 0 0 2 1 1 0 1 1 2 0 2 0 2 0 0 0 0 2 0 1 1 1 0 1 1 0 0 0 0 0 1 0 0 0 0 1 1 0 1 0 0 0 0 1 0 0 0 0 0 0 0 1 0 0 0 0 0 1 1 0 1 0
128 0 2 0 0 0 1 2 2 0 0 1 0 0 0 0 0 1 0 0 1 2 0 1 0 0 0 2 2 0 2 0 1 2 2 0 2 1 0 1 1 1 0 0 2 1 1 0 0 1 1 1 0 1 0 1 0 1 0 1 1 0 1 1 0 1 0 1 1 0 0 0 1 2 1 2 2 2 2 1 1 2 2 0 0 0 1 0 0 2 0 0 2 1 0 0 0 2 0 2 0 0 0 0 2 2 1 2 1 1 0 1 0 1 0 0 1 0 0 1 1 0 1 0 0 0 0 2 1 1 1 1 0 0 1 0 0 0 0 2 1 1 0 0 1 0 0 0 0 0 0 0 0 1 0 0 0 1 0 0 0 0 2 0 1 2 1 1 2 2 0 0 0 2 0 1 0 0 0 0 0 0 0 1 2 2 1 2 1 0 0 2 0 2 2 2 0 2 0 1 0 1 0 1 1 0 1 0 0 0 0 0 1 0 0 2 0 0 2 0 2 2 1 2 0 1 1 0 0 0 0 0 0 0 0 0 0 2 0 0 0 0 1 0 0 2 1 0 0 0 0 0 0 0 1 0 2 0 0 0 0 0 0 0 1 0 0 1 1 0 0 1 0 1 0 0 0 2 2 0 0 2 2 2 0 2 2 0 1 2 0 1 2 2 2 0 1 1 0 2 0 1 1 0 0 0 2 2 1 0 0 2 1 1 1 0 1 0 0 0 0 2 1 2 1 0 0 0 2 2 2 1 1 1 0 0 0 0 0 2 1 1 2 1 1 1 1 0 1 1 0 1 1 0 0 1 0 2 0 0 0 1 1 0 1 1 0 2 2 0 2 2 0 0 0 0 0 2 0 0 0 1 0 0 2 0 0 0 1 1 1 2 0 0 0 2 2 0 1 1 1 1 0 2 1 1 0 1 0 0 0 1 0 0 1 1 0 0 0 0 0 1 0 1 1 1 1 0 0 0 1 0 1 1 0 1 0 1 0 0 1 0 0 0 0 1 0 2 2 0 0 0 2 2 2 2 0 0 0 0 2 0 0 0 0 2 0 2 0 0 0 0 1 1 1 0 1 2 1 1 2 0 1 0 1 0 1 1 1 0 0 2 0 2 2 0 0 0 0 2 0 2 2 0 0 2 0 0 0 0 0 1 0 0 0 2 0 2 0 1 1 1 2 1 1 2 0 1 1 1 1 1 1 0 1 0 0 0 0 0 1 1 0 1 1 0 0 0 0 2 0 0 1 0 2 0 0 1 0 1 1 0 0 1 0 0 0 1 1 1 0 1 1 0 0 0 1 2 2 2 2 0 0 1 2 0 2 0 0 0 1 1 0 0 1 0 0 1 1 0 1 1 0 1 0 2 1 0 0 0 1 0 0 0 1 0 0 0 0 0 0 1 0 0 0 1 1 1 0 0 0 0 0 0 1 0 2 1 1 1 0 0 0 2 0 1 1 0 1 1 0 1 0 0 2 0 0 1 1 0 0 0 1 0 0 1 1 1 1 0 2 0 0 0 0 2 2 1 2 1 0 0 1 1 1 1 0 0 0 1 1 1 0 0 0 0 0 1 0 2 0 2 0 2 1 2 0 2 2 0 1 1 0 1 0 0 0 1 1 0 0 0 0 1 1 0 1 1 1 1 1 1 0 0 1 0 2 0 0 1 1 1 0 1 1 0 1 1 0 0 0 0 0 1 0 1 2 0 2 0 0 0 2 1 0 0 2 1 0 1 0 0 2 1 1 2 0 0 0 0 0 1 0 2 2 0 0 2 0 2 0 2 2 2 1 0 0 1 0 0 1 1 1 0 1 1 0 0 1 1 0 0 0 2 0 0 2 0 2 1 1 1 1 1 0 0 0 0 0 2 0 2 0 0 0 1 0 0 0 0 0 0 0 0 0 0 0 0 1 0 1 0 0 2 1 1 0 0 0 0 0 0 0 0 0 1 1 0 2 0 0 1 1 1 2 2 0 2 2 2 0 1 1 1 0 1 0 1 0 2 0 1 1 1 1 0 2 2 0 1 1 0 0 2 2 0 1 1 0 0 0 1 1 0 1 1 1 1 1 1 0 1 2 1 0 0 2 1 1 0 0 1 0 2 0 1 1 0 1 0 0 0 1 2 1 0 2 1 0 1 1 1 1 1 0 0 1 1 0 1 2 0 0 0 0 0 1 0 0 0 0 0 0 0 0 0 0 0 2 0 0 0 0 0 0 1 1 1 1 1 1 0 0 0 0 0 0 0 0 0 0 0
129 0 0 2 0 0 1 1 2 0 0 2 1 1 1 0 0 2 2 1 1 2 0 0 0 1 1 2 2 1 2 0 1 1 0 0 0 2 0 1 1 0 0 0 0 1 0 0 0 0 0 0 1 1 0 0 0 0 0 1 0 0 0 0 0 0 0 1 1 1 1 1 2 2 2 2 0 0 0 0 0 1 0 1 2 0 1 0 0 2 0 0 1 0 0 0 0 0 0 1 0 2 0 0 1 1 2 1 1 1 0 1 0 0 0 0 0 0 1 1 1 0 2 1 0 2 0 1 1 0 0 0 0 0 0 0 0 0 0 0 0 2 0 0 0 0 0 0 0 1 0 0 0 0 0 0 1 1 0 1 2 2 1 1 1 2 1 1 1 1 0 1 0 2 1 0 0 0 0 0 0 0 1 0 1 0 1 2 1 0 0 2 1 0 1 1 2 1 0 0 0 0 1 1 2 0 1 0 2 0 2 0 2 0 0 2 1 0 1 0 2 1 1 2 0 1 1 0 0 0 0 1 0 0 0 0 0 2 0 0 0 1 1 0 0 0 0 0 0 0 0 0 0 1 0 0 1 1 0 0 0 0 0 0 0 0 0 0 1 0 0 1 1 0 0 1 1 2 2 0 0 0 2 2 0 0 0 2 0 2 0 1 2 2 2 0 2 0 0 0 1 0 1 0 1 0 1 2 0 0 0 0 2 2 2 1 1 0 0 0 0 1 2 1 1 0 1 0 0 1 1 1 1 2 0 0 0 0 0 0 0 0 1 1 0 0 1 0 1 0 1 0 1 0 0 1 1 2 0 0 0 1 1 0 1 0 0 1 1 1 1 1 0 0 1 1 0 2 0 0 0 2 0 0 0 0 0 0 0 0 0 0 0 1 2 0 2 0 0 0 0 0 1 0 0 0 1 1 0 1 0 1 1 1 1 0 0 0 0 0 0 2 1 1 0 1 0 0 0 0 1 0 0 0 1 1 0 1 0 0 2 0 0 1 0 1 0 1 1 0 0 1 1 2 1 1 0 1 0 1 1 1 0 0 0 2 0 2 0 1 1 1 1 1 0 0 0 2 2 1 1 1 2 0 0 0 2 1 0 1 0 1 0 1 2 0 1 0 0 1 0 2 1 0 2 0 2 1 0 0 0 2 0 0 1 1 0 2 0 2 2 0 1 0 0 1 1 0 0 2 0 0 1 0 1 0 1 0 2 2 1 1 0 2 0 0 0 1 1 1 0 1 0 1 2 0 0 0 0 0 0 0 0 0 0 0 0 1 1 0 0 1 0 0 0 0 0 0 2 0 2 0 0 2 2 1 1 0 2 1 0 0 2 0 1 0 1 1 1 0 2 0 1 1 0 1 0 1 0 1 0 0 2 2 0 2 1 0 0 0 0 0 0 1 1 0 1 1 0 0 1 1 0 0 1 0 2 1 2 2 1 1 0 0 2 1 2 2 0 0 0 1 1 1 1 0 0 2 2 1 1 0 0 2 2 2 1 1 1 0 1 0 1 0 1 2 2 1 0 0 0 1 1 0 0 1 0 1 0 0 1 0 0 0 1 0 0 0 0 1 0 1 0 0 2 2 2 1 2 0 0 0 0 2 0 0 0 1 1 0 0 0 1 0 0 1 0 0 0 0 0 0 1 1 0 2 1 0 0 2 0 2 0 0 1 0 1 0 0 0 0 0 0 0 0 1 0 0 1 0 0 0 2 1 0 1 2 0 0 2 0 0 2 0 0 0 0 0 0 0 1 2 0 0 0 1 1 2 1 2 1 1 2 1 0 1 0 1 1 0 0 0 1 0 1 1 1 0 0 2 0 0 0 1 0 0 2 0 2 0 2 1 1 2 2 0 0 0 1 2 0 2 0 1 0 1 0 0 1 0 0 0 1 0 1 0 0 0 0 0 2 0 0 2 2 0 0 0 0 0 2 0 1 0 1 1 0 0 0 0 1 1 0 2 2 2 0 0 1 2 2 0 0 0 0 0 0 2 0 2 0 1 2 1 2 0 2 2 0 0 0 2 1 1 2 1 1 0 0 0 0 1 0 0 0 0 1 1 2 1 0 2 1 1 0 0 1 1 0 0 0 2 1 1 1 1 0 1 2 1 0 0 2 1 1 1 1 0 0 0 2 0 2 0 0 0 0 1 0 1 1 1 0 0 1 1 1 0 1 1 0 0 0 0 0 0 0 0 1 1 1 0 1 1 0 0 1 1 1 0 1 0 0 0 0 0 0 0 0 0 2 1
130 0 1 1 0 0 1 1 1 1 0 0 0 0 0 0 0 2 2 2 1 1 0 0 0 0 0 1 2 1 0 2 1 1 0 0 1 2 0 1 0 0 0 0 1 1 0 0 0 0 0 0 1 1 0 0 0 0 0 0 1 1 0 0 1 1 1 0 2 1 1 1 2 2 2 2 2 1 1 0 1 2 2 0 0 0 0 1 0 1 0 0 1 1 0 0 0 1 1 2 1 1 1 1 0 0 2 1 2 0 0 1 1 1 1 1 1 0 2 0 0 0 2 1 0 1 0 1 0 1 0 0 1 1 0 0 0 0 0 2 0 2 0 0 2 2 1 0 0 1 1 0 0 0 0 0 1 1 0 0 1 0 1 1 0 0 0 0 0 1 1 0 0 2 0 0 0 1 0 1 1 1 1 1 2 1 2 0 0 0 0 1 0 1 2 1 0 1 0 0 0 0 1 0 1 0 1 0 1 0 0 0 0 0 0 2 0 0 1 0 2 1 1 1 0 1 1 0 0 0 0 1 2 2 2 2 0 2 0 0 0 0 2 0 0 2 0 0 0 0 0 0 0 0 0 0 0 1 0 0 0 0 0 0 0 0 1 2 0 0 0 2 0 0 0 0 0 2 2 0 0 1 1 0 1 0 0 1 1 1 1 1 1 1 2 0 2 0 1 2 0 0 0 1 0 0 0 2 0 0 2 1 1 1 1 0 1 1 0 0 0 2 1 1 0 0 0 0 0 0 2 0 1 2 0 0 0 1 1 1 1 1 1 2 1 1 1 0 2 1 1 1 1 1 0 0 2 1 0 1 0 1 1 1 1 0 1 2 2 0 2 2 0 0 1 1 0 0 0 0 0 1 0 0 0 0 0 0 0 0 0 1 1 0 2 0 0 0 0 0 0 0 0 2 1 0 0 2 0 2 0 1 2 2 0 1 0 0 0 0 0 2 1 0 1 1 1 0 0 0 1 0 0 0 0 0 0 0 1 1 1 0 1 2 1 2 0 0 2 0 0 0 1 2 1 1 0 2 1 1 1 1 0 0 0 1 0 2 0 1 0 0 1 1 1 0 1 0 2 0 1 0 0 0 2 1 0 0 1 0 0 2 0 1 1 0 0 1 1 0 2 1 0 2 0 2 2 0 0 0 0 2 0 1 0 0 0 2 0 2 2 0 2 0 2 2 0 1 0 2 0 1 1 0 1 0 1 0 2 2 1 0 0 0 0 1 1 2 2 1 1 1 0 2 2 0 0 0 0 1 1 0 0 2 0 0 2 2 2 1 1 1 0 0 0 0 0 0 0 2 1 0 0 0 0 0 0 0 0 0 1 0 2 0 1 0 0 0 0 0 1 1 0 1 1 2 1 1 0 1 0 0 0 1 1 1 0 0 0 0 1 0 0 1 1 0 1 1 0 0 2 0 1 0 1 1 2 0 2 0 1 1 0 0 1 1 2 0 1 1 0 1 0 0 2 0 0 2 2 0 0 0 1 0 1 1 1 0 1 0 1 0 0 0 1 1 2 0 0 0 0 1 2 1 2 2 0 0 0 2 1 0 0 0 0 0 0 0 0 1 0 1 0 1 1 2 1 1 2 1 1 1 0 0 2 1 0 1 1 0 0 0 1 0 0 2 0 1 1 1 1 1 0 1 0 1 2 0 0 1 0 1 0 0 0 0 0 0 0 0 0 0 0 0 0 0 0 0 1 0 0 0 2 2 0 0 2 1 0 2 0 0 2 1 1 0 0 0 1 1 2 2 2 0 0 1 1 1 1 2 0 1 2 1 1 0 0 0 0 0 1 2 0 0 0 1 1 0 0 2 1 1 1 1 1 0 2 1 1 0 1 1 0 2 2 0 2 0 0 1 0 1 1 0 0 2 0 1 1 1 0 1 1 0 1 1 1 0 0 0 2 1 0 2 2 0 0 0 0 0 2 0 1 0 0 0 0 0 1 0 0 0 2 1 2 2 0 0 2 2 2 0 0 0 0 2 2 2 1 1 1 1 1 1 1 0 2 2 0 0 0 2 0 2 1 1 1 1 0 1 0 1 0 0 1 1 2 2 2 0 0 2 2 1 0 1 2 1 0 0 0 2 1 1 0 1 1 1 1 0 0 0 2 0 1 1 1 1 1 0 2 0 1 1 1 0 1 2 0 1 1 0 0 1 0 0 1 1 0 0 1 0 0 1 1 1 0 0 1 0 0 0 1 2 0 1 2 1 0 0 0 1 0 2 1 0 0 1 1 0 0 0
131 0 0 2 0 0 1 2 1 1 0 0 0 0 0 0 0 1 1 1 1 1 0 0 0 0 0 2 2 0 1 1 0 1 1 0 2 2 0 1 1 1 0 0 2 0 0 0 0 0 0 0 0 0 1 0 0 2 0 0 1 0 0 0 0 0 0 1 1 0 0 1 2 2 2 2 2 0 0 0 0 2 0 2 2 0 0 0 0 1 0 0 1 0 0 0 0 1 1 2 1 2 1 1 0 0 2 0 1 2 1 1 1 1 2 2 2 0 1 1 1 0 2 0 0 0 0 2 1 1 1 1 0 0 0 0 0 0 0 0 0 2 1 0 0 1 0 0 0 1 1 0 0 0 0 0 1 1 0 0 0 0 1 0 0 2 1 1 0 1 1 1 1 0 1 0 1 0 0 1 0 1 0 2 2 2 2 1 0 0 0 1 0 2 2 2 2 1 0 0 0 0 0 0 1 0 1 0 1 0 1 0 0 0 0 2 0 0 1 1 1 1 1 2 0 2 2 0 0 0 1 0 0 1 1 0 1 2 1 1 1 1 2 1 0 2 0 0 1 1 1 1 0 0 0 0 1 1 0 0 0 0 0 0 1 0 0 0 0 0 1 1 0 2 1 1 0 1 1 0 0 2 2 1 0 1 0 0 0 2 0 1 0 2 1 0 2 0 0 1 0 0 1 0 1 1 0 2 1 1 0 2 1 1 1 0 2 0 1 1 0 1 2 0 2 0 0 0 1 0 2 0 0 2 0 0 0 2 1 1 0 0 1 2 1 1 1 0 1 0 1 0 1 1 0 1 1 0 0 1 0 2 1 0 1 0 0 1 2 0 2 2 0 0 1 1 0 2 2 0 0 2 1 0 1 0 0 0 0 0 0 0 2 0 2 0 0 1 0 0 0 0 1 1 1 0 0 1 1 1 1 1 1 1 1 1 0 1 0 1 1 0 0 0 2 2 1 0 0 0 2 1 0 0 1 1 0 1 0 0 1 0 0 1 0 1 0 1 1 1 1 0 0 0 2 0 2 0 1 0 2 1 1 0 0 1 0 1 0 0 1 1 0 2 2 2 0 0 2 0 1 0 0 0 2 0 0 1 0 1 0 1 0 2 0 0 1 1 1 1 1 1 2 1 2 0 2 1 0 0 0 1 0 1 0 1 0 2 0 2 2 0 0 0 0 0 2 0 1 1 1 0 2 1 1 0 1 1 1 0 0 1 1 0 0 0 0 1 1 1 0 0 0 2 1 1 0 1 0 1 1 0 1 1 1 1 0 0 0 0 0 0 1 0 1 1 1 1 1 2 2 0 1 1 1 1 2 0 0 0 0 0 1 1 1 0 1 2 2 0 2 0 0 2 0 2 1 1 1 1 0 0 0 1 2 0 0 0 1 0 0 0 0 0 0 1 1 0 0 0 1 0 0 0 2 0 2 0 2 2 1 2 0 2 0 1 2 1 1 1 1 1 0 0 2 0 0 2 2 1 0 1 1 1 1 2 0 1 0 1 0 1 1 0 1 1 2 1 0 0 1 0 2 0 1 1 1 1 0 0 1 1 0 1 0 2 0 1 0 2 1 1 0 2 0 2 1 2 2 0 2 1 0 1 0 0 0 1 1 0 0 0 1 0 0 0 0 1 1 1 0 0 0 0 0 0 2 0 0 1 0 0 0 1 1 0 1 0 0 1 1 1 0 1 0 2 0 0 0 0 0 0 2 1 0 1 1 1 0 2 0 0 1 1 0 1 0 0 0 0 2 2 1 0 0 0 1 2 1 2 1 1 2 2 0 0 1 1 1 1 1 1 1 0 1 0 2 0 0 2 0 0 0 1 0 0 1 0 2 0 2 2 1 2 1 0 1 0 0 2 0 2 2 0 0 2 0 0 1 1 1 0 1 0 1 0 0 0 0 0 1 0 0 2 1 0 0 0 0 1 0 0 1 0 0 0 0 0 1 0 0 0 1 1 2 2 0 2 2 2 1 1 0 0 0 2 2 1 0 1 0 2 0 1 2 1 2 2 0 1 1 0 0 2 2 1 0 2 1 2 2 1 0 0 0 0 1 1 2 1 0 2 2 1 1 0 1 1 0 0 0 0 0 2 0 0 0 1 1 1 0 0 2 1 1 1 1 0 1 0 1 0 1 1 1 0 1 2 0 1 0 1 1 0 2 2 2 0 0 0 1 0 0 0 0 2 0 0 1 0 0 0 0 1 0 1 2 1 0 0 0 0 0 0 0 0 0 0 0 0 2 2
132 0 1 1 0 0 0 2 1 1 1 0 1 1 1 0 0 1 0 0 0 2 0 1 1 1 1 1 2 0 1 0 2 2 1 1 1 2 0 1 1 1 0 0 0 1 0 0 0 0 0 0 0 1 0 1 1 0 0 0 2 0 1 1 0 0 0 1 1 0 0 1 1 2 1 2 2 2 2 1 1 2 0 1 2 0 0 0 0 2 0 0 0 0 1 1 0 1 0 1 0 1 0 0 2 1 2 0 0 2 1 2 1 1 1 1 1 0 0 2 2 0 2 1 0 1 0 1 1 0 1 1 0 0 0 0 0 0 0 2 0 2 0 0 1 0 0 0 0 0 0 0 0 0 0 1 0 1 0 0 0 0 0 2 1 2 1 1 1 2 0 1 0 1 0 1 0 1 0 1 1 2 1 1 2 1 2 1 1 0 0 2 1 1 1 2 2 2 0 0 0 0 0 1 1 0 0 1 1 0 1 0 1 0 0 2 1 1 1 1 1 1 0 1 0 0 1 0 0 0 0 1 0 0 0 0 0 1 0 0 0 1 2 0 0 2 0 0 0 0 0 0 0 0 0 0 1 2 0 0 0 0 0 0 0 0 0 0 1 1 0 0 0 1 0 0 0 2 2 0 0 2 2 1 0 1 1 0 0 1 1 0 1 1 2 0 2 1 0 2 0 0 1 0 1 0 1 1 0 0 1 1 1 1 1 0 2 0 0 0 1 1 1 0 2 0 0 0 0 0 0 2 0 0 0 0 0 1 1 0 0 1 2 2 1 1 1 0 0 0 0 0 1 0 0 1 1 1 0 2 0 2 1 0 1 1 1 2 0 2 0 0 0 0 1 1 0 1 0 0 0 1 1 1 0 1 0 0 0 0 0 0 1 0 2 0 1 1 1 1 1 1 2 0 0 0 1 1 0 2 0 0 1 1 1 0 0 0 0 0 1 0 1 0 1 2 0 0 0 1 1 0 2 2 0 2 1 2 0 0 1 0 0 0 0 1 0 0 2 0 0 1 0 2 1 0 1 2 1 0 1 1 0 0 1 2 0 2 0 1 1 1 1 1 1 0 1 2 1 0 2 0 2 0 1 0 0 1 1 1 0 1 0 2 0 0 1 0 1 0 1 1 0 1 1 2 1 1 0 0 0 2 0 1 1 0 0 2 0 1 1 1 2 0 2 2 0 0 1 0 2 0 0 0 0 0 2 0 1 1 0 2 0 2 1 1 1 2 2 1 0 0 0 1 1 1 0 1 0 1 0 0 0 1 0 0 0 2 0 0 0 0 1 1 1 1 2 0 1 1 2 0 1 1 0 1 1 0 0 0 0 0 1 0 0 0 2 0 0 0 1 2 1 2 0 2 2 0 0 1 0 0 1 1 1 1 0 0 0 1 1 0 0 0 0 0 2 2 0 0 1 0 0 0 1 2 2 0 2 2 0 2 0 1 1 1 2 0 1 1 0 1 0 1 2 0 0 1 1 1 0 1 1 0 1 2 0 1 1 0 2 0 0 0 1 2 2 0 1 0 0 0 1 0 1 1 0 1 0 1 2 0 0 1 1 0 1 1 0 1 0 1 0 1 0 1 2 2 2 0 1 0 0 2 0 0 0 2 2 1 0 0 1 0 1 0 0 0 0 0 1 1 1 0 0 0 1 0 0 0 0 1 1 1 1 0 1 2 0 0 0 0 0 0 0 1 0 0 1 0 0 0 2 1 0 0 2 1 0 2 0 0 2 0 0 1 0 0 1 1 2 2 0 0 0 2 0 2 0 2 1 2 2 1 0 1 0 0 0 0 0 0 0 0 2 1 2 0 0 2 0 0 1 0 1 1 1 0 2 0 2 2 1 1 1 0 1 0 0 2 1 2 0 2 0 1 0 0 0 0 0 0 0 0 0 0 0 0 0 0 2 0 1 2 1 0 1 0 1 1 1 0 0 2 2 0 1 0 2 0 0 0 0 0 2 2 0 1 2 2 2 0 0 0 0 1 1 2 1 1 1 2 0 0 2 0 2 2 0 0 0 1 0 2 2 0 1 0 0 1 1 0 0 0 2 1 2 1 2 0 0 2 2 1 0 0 1 1 0 1 0 2 1 2 0 1 0 2 2 0 0 0 2 1 1 0 2 0 0 1 1 0 2 0 1 0 1 2 0 2 2 0 0 1 1 1 1 0 0 2 1 0 1 0 0 1 0 1 2 1 1 1 0 1 0 0 0 1 0 1 0 0 0 0 0 0 0 0 1 0 0 0
133 0 1 1 0 0 1 2 2 0 0 0 0 0 0 0 0 1 0 0 0 2 0 2 1 1 1 1 2 1 1 2 0 1 2 0 2 2 0 1 1 0 0 0 2 0 2 0 0 0 0 0 0 1 1 0 0 0 0 0 0 1 2 2 1 1 1 0 0 0 0 0 2 1 2 1 1 0 0 0 0 1 0 1 2 0 0 0 0 2 0 1 0 0 0 0 1 0 0 1 0 2 0 0 1 1 1 1 0 2 1 1 0 1 0 1 1 0 2 0 0 0 2 1 0 1 0 1 1 0 0 0 0 0 1 0 0 0 0 1 1 1 0 0 0 1 0 0 0 1 1 0 1 1 0 0 1 0 1 1 1 1 2 0 1 1 1 1 1 2 1 0 0 0 1 0 1 0 0 0 0 1 1 0 1 0 2 2 1 1 1 2 0 1 2 1 2 1 0 0 0 2 0 1 1 0 1 0 0 1 2 0 0 2 0 2 1 0 1 2 0 1 1 1 0 1 2 0 0 0 0 0 0 0 0 0 0 2 0 0 0 0 1 0 0 1 0 0 0 0 0 0 0 1 0 0 0 1 0 0 0 0 0 1 0 0 0 1 1 1 0 0 0 0 0 1 0 2 2 1 0 0 2 0 1 1 0 0 1 2 0 1 0 2 2 0 2 1 0 1 0 0 1 0 1 0 1 2 1 0 0 1 2 2 2 0 1 1 1 1 0 1 2 1 0 0 0 0 1 2 2 1 1 1 0 0 0 2 0 1 0 0 1 2 0 0 2 1 1 1 1 0 2 0 1 0 0 1 0 1 0 1 1 0 1 1 0 2 2 0 2 2 0 0 1 1 0 2 0 1 0 1 1 0 1 1 0 0 0 0 1 1 0 0 2 0 1 1 0 0 0 0 1 0 0 0 1 1 0 2 0 1 0 0 0 0 1 0 0 0 0 2 1 1 1 2 0 0 0 0 1 0 0 1 2 2 0 1 0 0 2 0 0 0 0 1 0 0 0 2 2 0 0 2 0 0 0 0 1 0 2 1 0 1 0 1 1 2 0 0 0 0 0 2 1 0 1 0 2 0 2 0 0 0 1 0 0 1 0 0 1 1 0 1 0 0 0 0 0 0 1 2 0 1 1 2 1 0 0 0 0 2 0 1 1 0 0 1 1 2 2 0 2 0 2 2 0 1 1 1 1 1 0 0 0 0 0 0 1 1 0 2 0 1 0 0 0 1 1 2 1 2 0 2 2 0 0 1 0 0 0 0 0 1 0 0 0 2 2 2 0 0 0 0 0 0 0 2 2 2 2 0 1 1 0 1 1 0 1 0 0 0 0 1 1 0 1 0 0 0 0 2 0 2 0 2 1 2 0 1 1 1 0 0 2 0 1 0 1 0 2 0 0 1 1 1 0 1 0 0 0 0 0 0 2 1 1 1 2 1 1 2 0 0 1 1 2 0 0 0 0 2 0 1 1 0 0 2 2 0 0 0 1 0 1 1 1 1 0 1 1 1 1 1 0 2 2 1 1 0 1 2 2 0 1 2 0 0 1 2 1 0 0 0 0 0 0 0 0 2 0 2 0 1 0 1 1 0 1 1 1 1 0 2 0 1 0 2 2 0 0 0 1 0 0 1 0 0 0 0 0 0 1 1 0 2 2 0 0 1 0 1 0 0 0 1 1 1 0 1 1 1 0 1 0 0 1 0 1 0 0 0 2 0 0 0 2 2 0 2 0 0 2 2 2 0 0 0 1 1 1 1 0 0 0 2 0 1 1 2 0 1 2 2 0 0 1 1 0 0 1 1 0 0 2 0 0 0 0 2 1 1 2 0 2 0 2 0 2 0 2 1 0 1 0 0 0 0 0 2 1 2 0 0 0 2 0 0 0 0 0 0 0 0 0 0 0 0 0 0 0 0 0 1 1 0 0 0 0 0 1 0 0 0 0 0 2 0 1 0 0 0 0 0 0 0 0 0 1 2 2 0 0 0 0 0 0 1 0 2 0 1 0 1 1 0 1 1 0 0 0 2 0 2 2 0 1 2 0 0 0 1 0 0 0 0 1 1 0 0 0 0 2 2 0 1 0 1 0 0 1 1 0 1 0 0 0 1 1 0 0 0 1 0 1 2 1 0 0 0 2 0 2 0 0 0 0 2 0 1 2 0 0 0 1 2 1 0 1 2 1 0 0 1 1 1 0 0 0 0 0 0 1 2 0 0 2 1 0 1 0 1 1 0 0 0 1 1 1 2 1 2
134 0 0 2 0 0 1 2 0 2 0 0 0 1 0 0 0 2 0 0 0 1 0 0 0 0 0 2 1 1 0 1 1 1 2 0 2 2 0 2 2 0 0 0 1 0 0 0 0 1 1 1 0 0 1 0 0 1 0 0 0 1 2 2 1 1 1 1 2 1 0 1 0 2 0 2 2 1 1 0 1 1 0 1 2 0 0 0 0 2 0 0 0 0 1 0 0 1 1 2 2 2 0 0 1 1 2 0 0 2 2 2 0 2 0 0 2 0 1 0 0 0 2 2 0 1 0 0 0 0 0 0 1 2 1 1 0 0 0 0 1 1 1 0 1 1 1 0 0 0 0 0 0 0 0 0 1 1 0 0 1 1 1 1 1 0 0 1 0 1 0 1 0 1 0 0 0 1 0 1 1 1 1 1 2 1 2 1 0 0 0 1 1 0 1 1 0 1 0 0 0 1 1 0 1 0 1 1 0 1 1 0 1 0 0 2 0 1 0 1 1 1 2 2 0 2 2 0 0 0 0 1 0 0 0 0 0 1 1 1 1 1 2 1 0 2 0 0 1 1 0 0 0 0 0 0 1 1 0 0 0 0 0 0 0 0 0 0 1 1 0 0 0 2 0 0 1 2 2 2 1 1 1 0 1 0 0 1 0 2 0 0 1 2 1 0 2 1 1 2 1 0 1 0 1 0 0 1 1 1 1 2 2 2 2 0 0 0 0 0 0 1 1 1 2 0 0 1 1 1 1 2 1 1 0 0 0 1 0 0 0 0 0 2 0 0 2 0 0 0 2 0 2 0 1 0 1 1 0 1 0 1 2 0 2 0 0 2 0 2 0 1 0 0 0 0 0 1 0 0 1 1 0 0 1 1 0 0 0 0 0 0 2 0 2 0 1 1 0 0 0 0 0 2 0 1 0 0 0 1 0 2 0 0 0 0 2 1 0 0 0 1 0 0 1 1 1 0 0 0 1 0 1 1 1 2 0 1 0 1 1 0 0 0 0 1 0 0 2 0 0 0 1 2 0 0 0 1 1 1 1 1 0 0 0 2 0 2 0 0 0 0 2 1 1 1 0 1 2 1 2 0 1 1 2 1 0 1 1 0 0 2 0 1 2 0 0 0 1 0 0 2 0 1 1 1 1 1 0 0 0 0 0 0 2 0 0 0 0 2 2 0 2 0 1 1 1 1 0 1 1 1 1 1 1 0 0 0 0 0 0 1 0 2 2 1 0 1 1 2 0 0 0 1 1 1 0 0 0 1 1 0 1 1 0 0 1 2 0 0 0 0 2 0 2 1 2 1 2 2 2 0 1 1 0 1 1 0 0 0 0 0 1 0 0 0 0 0 0 0 1 2 1 2 0 2 1 1 0 2 0 0 1 1 0 1 1 0 0 0 1 0 0 1 1 0 1 1 0 0 0 0 1 0 1 1 2 0 2 2 0 0 0 1 0 2 2 1 1 1 1 1 0 1 2 0 0 2 1 0 0 0 1 2 2 2 1 1 1 0 2 0 0 0 1 2 2 2 1 1 0 0 1 0 1 1 1 0 1 2 2 0 0 1 1 0 0 0 0 1 1 1 0 1 1 2 2 1 2 1 0 0 0 1 0 1 0 0 0 0 0 0 0 0 0 1 0 0 0 0 0 0 0 0 0 1 0 0 0 2 1 2 0 1 1 0 1 0 0 0 0 0 1 1 1 2 1 0 2 0 0 0 1 1 0 0 2 0 0 1 1 1 2 0 0 1 1 0 1 2 2 1 1 1 1 0 1 2 0 1 0 1 2 2 1 0 0 1 1 1 1 1 0 0 2 1 0 1 1 1 0 0 1 1 0 0 1 1 1 0 1 2 1 2 2 0 0 0 1 2 0 2 2 0 0 2 0 0 2 2 2 1 1 0 1 0 0 0 0 0 2 0 0 0 0 0 1 0 1 1 1 0 0 0 0 2 1 0 1 0 0 1 1 1 0 0 0 0 1 1 1 0 0 0 0 2 2 1 0 2 1 2 1 2 2 0 2 2 0 0 0 0 0 1 1 1 1 1 0 1 1 1 0 0 1 1 2 0 1 0 1 0 1 1 0 2 1 0 1 0 1 1 1 1 0 2 2 1 1 0 0 0 1 1 2 1 1 1 1 0 2 0 1 0 2 0 2 2 1 0 1 1 0 0 2 1 0 0 1 1 1 0 0 0 0 1 0 0 0 0 0 0 1 2 0 2 2 0 0 0 0 0 0 1 1 1 0 0 0 0 2 2
135 0 2 0 0 0 1 2 1 0 0 0 0 0 0 0 0 2 1 1 1 2 0 0 0 0 0 1 1 2 0 1 0 0 2 0 2 2 0 0 0 0 0 0 2 1 1 0 0 0 0 0 0 1 0 1 0 0 0 2 0 0 1 0 0 0 0 1 1 0 0 0 2 2 1 2 2 2 2 0 2 2 1 0 1 0 0 0 0 1 0 0 0 0 0 0 0 1 1 1 1 2 1 1 0 0 2 0 1 2 1 1 1 2 1 1 2 0 1 1 1 1 2 1 0 1 0 1 1 0 0 0 0 1 0 0 0 0 0 1 0 2 1 0 0 0 0 0 0 0 0 0 0 0 0 0 0 0 0 0 0 0 2 0 1 1 0 0 0 1 0 1 0 1 0 0 0 0 0 0 0 2 1 0 1 0 2 1 1 0 0 2 0 2 2 2 2 2 0 0 0 1 0 0 1 0 1 0 1 2 2 0 1 0 0 2 0 0 0 0 2 0 1 1 0 1 1 0 0 0 0 0 0 0 0 0 0 2 0 0 0 0 2 0 0 2 0 0 1 1 0 0 0 0 0 0 0 1 0 0 0 0 0 0 0 0 0 1 1 1 0 0 1 1 1 0 0 1 1 1 1 0 2 0 0 2 0 1 0 2 0 1 1 2 2 0 2 2 0 2 0 2 2 0 2 0 2 1 2 0 0 2 2 2 2 0 0 2 0 0 0 1 1 1 0 0 0 0 1 0 2 2 0 0 0 0 0 1 0 1 0 0 2 2 0 0 2 0 0 0 2 0 1 0 1 1 0 1 0 1 0 1 2 0 2 1 0 1 2 0 2 2 0 0 0 0 0 2 2 0 0 1 0 0 0 0 0 0 0 0 0 1 1 0 2 0 1 0 0 0 0 0 1 2 0 2 0 0 0 0 1 2 1 1 1 0 0 0 0 0 0 2 1 0 2 2 1 0 0 0 1 0 0 0 1 0 1 0 0 0 1 0 1 2 1 2 1 2 2 1 1 0 0 2 1 1 0 2 1 2 2 0 1 1 0 1 0 2 0 2 1 1 1 2 2 1 1 1 2 0 1 0 1 0 1 0 1 0 1 0 0 2 0 2 2 0 0 0 1 0 1 2 1 1 2 1 2 0 0 0 0 1 0 1 1 0 0 2 0 1 1 1 0 0 0 0 2 0 0 2 0 0 0 0 1 0 1 0 0 0 0 1 1 0 0 0 0 2 2 0 0 0 0 2 2 0 0 0 0 0 0 0 0 0 0 0 0 2 1 1 1 2 1 0 0 0 1 1 2 1 2 0 1 1 0 1 1 0 0 0 0 0 0 0 0 0 0 0 0 0 0 2 1 1 0 2 0 1 0 0 0 0 0 1 0 1 1 0 1 0 0 0 0 1 1 1 0 2 0 0 0 1 0 0 2 1 1 0 2 1 0 1 0 1 1 1 2 0 1 1 0 0 0 1 2 0 0 2 1 0 0 0 0 1 1 1 1 1 0 1 0 1 1 0 1 2 1 2 1 1 0 0 1 0 1 1 1 0 1 2 2 1 0 1 1 0 0 0 0 1 0 1 0 1 0 1 2 1 1 0 1 1 0 0 0 1 0 1 1 0 0 0 1 0 0 1 1 0 0 0 1 1 0 0 0 0 2 0 0 1 1 1 0 0 1 0 1 0 0 0 0 0 0 0 0 1 1 0 2 0 0 0 2 1 0 0 2 0 0 1 0 1 1 1 1 1 0 0 2 2 2 2 1 0 0 0 1 2 1 2 1 1 2 2 1 0 0 1 0 0 1 1 1 0 1 1 2 0 0 1 0 0 2 0 2 0 2 1 1 0 0 1 2 1 1 0 1 0 0 2 0 2 0 0 0 2 0 0 0 0 0 0 0 0 0 0 0 0 0 0 2 0 0 1 1 0 1 1 1 1 1 0 0 0 0 1 2 0 2 0 0 0 0 1 1 1 0 2 2 2 1 1 0 0 0 0 0 0 0 2 0 0 0 1 2 0 2 2 0 0 2 0 1 1 2 1 1 1 0 1 1 1 0 0 0 1 1 2 2 0 0 2 2 1 0 2 1 2 0 1 0 2 0 1 0 0 1 1 1 0 1 0 2 0 1 1 1 0 1 0 1 0 0 0 2 1 2 2 0 2 1 0 0 1 1 1 1 0 1 1 0 0 0 0 0 0 1 0 1 0 0 0 1 1 0 0 1 1 0 0 0 2 1 0 0 0 0 0 0 0 1 0
136 0 1 1 0 0 1 2 2 0 0 0 0 0 0 0 0 2 0 0 1 1 0 0 0 0 0 2 2 0 2 0 0 0 1 0 1 1 0 1 1 1 0 0 2 0 0 0 0 1 1 1 2 2 0 1 0 0 0 0 1 0 1 1 1 1 1 1 1 0 0 0 1 2 1 2 2 2 2 0 2 2 0 1 2 0 0 1 1 2 0 1 0 0 0 0 1 0 0 1 1 1 1 0 1 1 2 2 1 1 0 1 0 2 1 1 2 0 0 2 2 0 1 0 0 0 0 1 1 0 0 0 0 0 1 0 0 0 0 0 0 2 0 0 0 0 1 0 0 0 0 0 0 0 0 1 0 1 0 0 0 1 1 1 2 2 2 1 0 1 0 1 1 0 0 0 2 1 0 1 1 1 0 1 1 1 1 2 0 0 0 2 0 0 0 0 0 1 0 1 0 1 0 0 2 0 0 0 0 0 0 0 1 0 0 2 0 0 1 1 1 0 1 1 0 1 2 0 0 0 1 0 0 0 0 0 1 2 1 1 1 1 2 0 0 2 1 0 1 1 1 1 0 0 0 0 1 1 0 0 0 0 0 0 0 0 0 0 1 1 0 0 0 2 0 1 0 2 2 2 2 2 2 1 0 1 0 1 1 2 0 1 0 2 1 0 2 1 1 1 0 0 0 0 0 0 0 2 0 0 0 0 1 2 2 0 1 0 0 1 0 1 1 1 0 0 0 0 2 0 1 1 1 1 0 0 0 0 0 1 0 0 2 2 1 1 1 1 1 0 1 0 2 0 2 0 0 1 0 0 0 0 0 1 0 0 1 2 1 1 1 1 1 1 1 1 0 1 1 0 0 2 0 0 0 1 0 0 0 0 0 0 0 0 1 1 1 1 1 1 0 0 0 2 1 0 0 1 0 1 0 0 1 1 1 0 0 0 0 0 0 1 1 0 1 2 0 0 0 1 0 0 0 0 1 1 1 1 0 1 1 0 0 1 1 2 1 1 2 0 0 1 1 2 2 2 0 1 1 1 1 2 0 0 1 1 0 1 0 0 1 1 0 2 2 0 2 2 2 0 0 1 1 0 1 0 1 0 1 0 0 2 0 1 2 0 0 0 2 0 0 2 2 0 1 1 1 0 0 0 0 1 0 0 0 2 0 2 0 1 1 0 2 1 1 2 0 2 0 2 0 2 0 0 0 0 0 0 1 1 0 1 0 1 0 0 0 0 0 2 0 1 0 2 1 1 0 0 0 0 0 0 1 1 0 0 0 1 0 0 1 1 0 0 0 0 0 0 0 2 1 0 0 1 1 0 1 0 0 0 0 0 0 0 0 0 0 0 0 0 2 2 1 1 0 1 2 2 0 2 0 0 0 0 1 0 1 0 0 0 1 0 0 0 0 0 2 2 0 0 1 0 0 0 1 1 2 0 2 1 0 1 0 1 1 0 1 1 0 0 0 1 0 0 2 0 0 2 2 0 0 0 2 2 2 2 0 1 0 0 1 0 0 1 1 2 2 0 0 0 0 0 1 0 1 1 1 1 0 0 1 0 0 0 0 2 0 1 0 1 1 0 0 1 0 1 2 1 1 0 0 0 0 0 0 2 0 1 1 0 0 0 0 0 1 0 0 1 0 0 2 2 0 0 0 0 1 0 0 2 2 0 1 0 0 0 0 0 0 0 0 0 1 0 0 2 0 0 2 0 0 0 1 1 0 0 2 0 0 2 1 0 2 0 0 0 0 1 0 1 2 1 0 0 0 1 0 2 0 2 0 2 2 2 0 1 1 0 0 0 0 0 2 0 0 0 2 0 0 1 0 0 1 1 0 0 1 1 2 1 1 1 2 2 2 0 1 0 0 2 1 2 0 0 0 0 2 0 0 0 0 0 0 0 0 0 1 1 0 0 2 0 0 1 1 0 1 0 0 0 1 0 1 0 1 1 2 0 2 0 0 0 1 2 2 2 0 2 2 1 1 0 1 1 0 2 1 2 2 1 2 2 0 2 2 0 2 2 0 0 0 1 0 1 2 0 1 0 1 2 1 2 0 0 0 0 2 1 2 0 1 1 1 1 0 0 1 2 0 1 0 2 0 1 0 1 1 1 1 0 0 0 1 1 1 1 1 0 1 0 1 0 0 2 2 0 2 2 0 2 1 0 0 0 0 2 0 0 0 1 1 0 0 0 0 0 1 0 2 0 0 0 0 0 0 0 0 0 0 0 0 0 1 0 0 0 0 0 0 0 0 0
137 0 2 0 0 0 0 2 1 2 0 0 1 2 1 0 0 1 0 1 2 1 0 0 0 0 0 0 2 1 1 1 1 1 0 0 1 1 0 2 2 0 0 0 2 0 0 0 0 0 0 0 1 1 2 1 0 0 0 0 1 0 2 2 1 1 1 0 2 1 0 0 2 2 1 2 1 1 1 2 0 2 0 0 2 0 0 1 0 2 0 0 1 0 0 0 0 0 0 2 0 1 0 0 1 1 2 0 0 2 0 2 1 1 1 1 1 0 0 2 2 0 2 1 0 0 0 2 2 0 0 0 1 1 0 0 1 0 0 2 1 1 0 0 0 0 0 0 0 0 1 0 0 0 0 0 1 0 0 0 2 2 1 1 1 2 1 1 0 1 0 1 0 1 0 0 0 1 0 1 1 1 0 1 1 1 2 2 0 1 1 2 0 0 0 1 2 2 0 0 0 0 0 1 2 0 1 0 1 0 0 0 1 0 0 2 0 2 2 2 0 0 0 1 0 2 2 0 0 0 0 0 0 0 0 0 1 2 0 0 0 1 2 0 0 2 0 0 0 0 0 0 0 0 1 0 0 2 1 1 0 1 0 2 0 0 0 0 2 1 0 1 0 0 0 0 0 2 2 2 1 1 0 0 0 0 0 1 0 2 0 0 1 2 2 0 1 1 0 2 0 0 1 0 1 0 1 1 1 0 0 0 0 0 0 1 2 0 1 1 0 1 0 0 1 0 0 0 1 1 2 1 1 0 0 0 0 1 0 0 0 1 2 0 0 0 2 0 1 2 1 1 1 0 1 1 2 1 0 0 0 0 1 0 1 1 0 2 2 0 2 2 0 0 1 0 0 2 1 0 2 0 1 0 1 1 0 0 0 0 0 0 1 0 1 1 1 0 1 1 1 0 0 2 1 0 0 1 0 1 0 0 1 1 1 0 1 0 0 0 0 1 1 2 0 2 1 0 0 0 1 0 1 2 1 1 1 1 0 0 1 0 0 1 1 1 0 0 1 0 0 0 0 2 0 0 0 0 0 0 2 1 0 0 1 2 0 2 0 1 1 1 1 1 0 0 1 2 1 1 2 0 0 0 2 0 0 1 0 1 1 2 0 2 0 0 0 1 2 0 0 2 1 1 1 1 1 0 1 0 2 0 0 0 1 1 0 2 0 1 1 2 2 0 0 2 0 0 2 1 1 0 2 2 0 0 1 0 1 2 1 2 0 1 1 2 1 1 1 2 0 0 0 1 1 1 0 1 0 2 2 0 0 2 0 0 0 1 1 0 0 1 1 0 0 0 1 1 1 2 2 0 0 0 0 0 0 0 0 0 0 0 0 0 0 0 0 0 0 0 1 2 0 2 0 2 0 1 0 1 1 0 0 2 0 1 0 0 0 1 0 1 0 0 0 0 2 2 0 0 1 0 0 0 2 0 2 0 2 2 1 1 0 2 0 2 2 0 2 2 0 2 0 0 1 0 0 1 1 0 0 0 0 1 1 1 1 2 0 1 0 2 1 0 0 2 2 1 1 1 1 0 2 0 1 1 1 1 0 1 1 0 1 0 1 0 0 0 0 2 1 1 0 2 1 2 1 2 2 0 0 0 0 2 1 0 0 0 0 0 0 0 0 0 0 1 0 0 0 0 2 2 0 1 0 1 1 0 0 2 1 1 0 2 2 0 2 0 0 0 0 1 0 0 1 0 1 0 2 0 0 1 2 1 0 0 2 2 0 2 0 0 2 0 0 0 0 0 1 1 1 2 0 1 1 1 0 2 0 2 0 2 2 1 0 1 0 1 0 1 2 2 1 0 1 0 0 0 0 2 1 1 0 0 0 0 0 0 2 1 1 2 1 2 1 0 1 0 1 2 0 2 1 0 0 1 0 0 1 1 1 1 1 0 1 1 1 0 0 0 2 0 0 2 2 0 0 0 0 0 1 0 0 0 0 1 2 0 2 1 1 0 2 0 2 2 0 1 1 2 1 1 0 0 0 2 1 2 0 1 1 1 0 2 2 1 2 2 0 0 0 2 0 2 2 0 0 0 0 0 0 1 0 0 1 1 2 1 1 0 0 1 2 1 0 0 1 2 0 2 0 2 0 2 0 0 0 2 2 0 0 0 1 1 2 1 1 0 0 0 2 0 2 0 0 0 0 2 0 1 0 1 0 0 0 0 1 0 0 1 2 0 0 1 1 0 2 0 1 1 1 0 1 1 0 0 1 2 1 1 1 0 0 0 0 0 0 0 0 0 0 0
138 0 1 1 0 0 1 2 2 0 0 0 0 1 0 0 0 1 2 1 1 2 0 0 0 0 0 1 2 1 0 2 0 1 1 0 1 1 1 0 0 1 0 0 2 0 0 0 0 0 0 0 0 0 2 1 0 1 1 0 1 1 0 0 0 0 0 0 2 2 2 2 1 2 1 2 2 1 1 0 1 2 1 1 1 0 0 0 0 2 0 0 1 0 0 0 0 1 1 2 0 1 0 0 2 1 2 0 2 0 0 1 0 1 0 0 1 0 0 1 1 0 2 2 0 1 0 1 0 1 0 0 0 0 1 0 0 0 0 0 0 2 0 0 0 1 0 0 0 0 0 0 0 1 1 1 0 0 1 1 0 0 2 0 1 2 1 0 1 1 1 1 1 0 0 0 0 1 0 1 1 1 0 1 1 1 2 2 1 1 2 2 1 0 0 2 0 2 1 0 0 1 1 0 1 0 0 1 1 0 1 0 1 1 0 2 0 0 1 1 1 0 0 1 0 0 1 0 0 0 0 0 1 2 1 0 1 2 0 0 0 0 2 0 0 1 0 0 1 1 0 0 0 0 0 0 0 0 0 0 0 0 1 1 0 0 0 0 2 1 0 0 0 1 0 0 0 1 1 0 0 2 0 0 0 0 0 1 0 2 0 1 2 2 2 0 1 0 0 1 0 0 0 1 0 0 0 2 2 0 0 1 2 2 2 1 2 1 0 0 0 1 0 0 1 0 1 0 0 0 1 2 1 1 0 0 0 2 0 0 0 0 2 2 1 1 1 0 0 0 2 0 2 1 1 0 1 1 0 1 0 1 1 0 1 2 0 2 1 1 1 1 0 0 1 1 0 1 0 0 0 2 0 0 0 0 0 0 0 1 0 0 0 0 1 1 1 0 0 0 0 0 0 2 1 1 0 2 0 2 0 1 1 1 1 0 0 1 0 1 1 0 0 0 2 1 1 0 0 0 2 0 0 0 1 1 1 0 0 0 1 0 0 1 1 2 0 0 1 1 1 0 1 2 2 0 1 2 0 1 1 2 0 1 0 0 0 0 0 0 2 2 2 0 0 0 0 1 2 0 1 0 0 0 2 1 0 1 0 1 1 2 1 1 2 0 0 1 1 0 0 2 1 1 1 1 2 1 0 0 0 2 1 1 1 0 0 2 0 2 2 0 1 0 1 1 1 0 1 1 1 1 2 1 0 0 1 0 1 2 1 2 0 1 1 0 0 1 1 1 0 0 0 2 0 2 0 1 0 1 1 0 1 1 0 0 0 2 1 0 0 2 1 0 1 1 1 1 1 2 1 0 0 1 1 0 0 1 0 0 1 0 0 0 0 0 0 1 1 0 1 0 0 1 0 1 1 2 0 2 1 0 0 0 2 0 0 0 0 0 0 0 0 0 1 0 2 2 0 0 0 1 1 0 2 0 2 0 2 1 2 2 0 0 1 1 2 0 1 1 0 1 0 1 1 0 0 1 1 0 0 0 2 2 2 2 0 1 1 0 2 0 1 0 0 2 1 0 0 0 1 0 2 0 1 2 0 0 0 2 2 1 0 0 2 0 1 0 0 2 0 2 0 1 0 1 1 2 2 0 2 2 0 1 0 1 0 2 2 1 0 1 0 0 0 0 0 1 1 1 1 1 0 0 0 0 0 0 1 1 0 1 0 1 1 0 1 1 0 0 0 0 0 1 0 0 1 0 2 0 0 0 2 1 0 0 2 1 0 1 0 1 2 1 1 0 0 0 0 0 0 0 0 0 0 2 0 1 1 2 0 1 2 2 2 0 0 1 0 0 1 2 2 0 0 0 1 0 0 2 0 0 1 0 1 1 1 1 2 1 2 2 0 2 2 0 1 0 0 2 0 1 1 1 0 2 0 1 1 0 0 0 0 0 0 0 0 0 0 0 2 0 0 2 1 0 1 0 0 0 0 0 0 0 0 0 1 0 1 0 0 0 1 0 1 1 0 1 2 2 2 0 0 0 0 0 0 2 0 1 1 1 1 1 1 1 1 2 0 0 0 1 0 2 2 0 1 1 0 1 0 1 0 1 1 0 1 2 2 1 0 2 1 1 0 1 1 2 1 0 0 2 1 2 0 1 1 0 0 1 0 0 2 2 2 1 0 0 0 0 2 0 2 0 0 0 0 1 0 1 1 1 1 1 0 1 1 0 1 1 1 0 0 0 0 0 0 0 1 1 0 0 1 1 0 1 0 1 0 1 0 1 0 1 0 1 0 1 1 0 0 0
139 0 1 1 0 0 1 1 1 1 0 1 0 1 1 0 0 1 0 0 0 2 0 2 1 1 1 2 0 1 0 1 1 1 1 1 1 2 0 1 0 1 0 0 1 0 0 0 1 1 1 1 1 1 0 1 0 1 0 1 1 0 1 1 0 0 0 0 2 1 0 0 2 2 2 2 2 1 1 0 1 2 0 1 2 1 0 0 0 1 0 0 0 0 0 0 1 0 0 1 0 2 1 1 0 0 2 2 2 0 0 2 1 1 0 0 0 0 1 1 1 0 2 0 0 0 0 0 0 0 1 1 0 0 0 0 0 0 0 0 0 2 1 0 1 1 0 0 0 0 0 0 0 0 0 0 0 0 0 0 1 1 0 2 1 1 0 1 1 1 0 1 1 1 0 0 0 0 0 0 0 0 0 0 2 2 0 1 0 0 0 2 2 0 0 2 1 2 0 0 0 1 0 1 1 0 2 0 1 0 2 0 2 0 0 2 1 0 1 0 2 0 0 2 0 1 1 0 0 0 0 0 0 0 0 0 0 2 1 1 1 1 2 0 0 2 0 0 0 0 0 0 0 0 1 1 0 1 0 0 0 0 0 0 0 0 1 0 0 0 0 0 0 1 2 2 1 1 1 1 1 2 1 0 1 0 0 0 2 2 0 2 1 2 2 0 1 0 0 0 0 0 0 1 0 0 2 2 0 0 0 1 2 2 2 0 1 0 0 0 0 2 1 1 1 0 1 0 0 0 1 1 1 0 0 0 0 2 1 1 0 0 2 2 1 1 1 0 0 2 1 0 2 1 1 0 1 2 0 0 0 1 1 0 1 0 1 1 1 1 1 1 1 1 2 1 0 1 1 0 0 0 1 0 0 1 0 0 0 0 0 1 1 1 2 0 2 0 0 0 0 1 0 2 0 2 0 1 1 1 1 1 1 1 1 0 0 1 0 1 1 1 1 0 1 2 1 0 0 0 0 0 1 1 0 1 0 0 0 1 1 0 0 1 0 2 1 0 1 0 0 0 0 2 1 0 1 1 1 0 2 0 1 0 0 1 0 1 0 1 2 2 1 2 1 1 0 1 2 0 0 0 1 1 2 1 0 0 0 0 0 2 0 1 0 0 0 0 0 0 0 2 1 1 1 1 2 1 0 0 0 2 1 1 1 0 0 2 0 1 1 1 1 0 0 1 1 0 0 2 0 0 2 1 0 0 0 0 1 1 0 1 0 2 0 1 0 2 2 0 0 0 0 1 1 2 1 0 0 0 0 0 1 2 1 1 0 1 1 0 1 0 1 1 1 1 2 2 2 2 2 0 0 1 0 0 0 0 1 1 1 0 1 0 0 0 0 2 2 0 2 0 0 1 0 2 1 1 1 1 1 0 1 1 1 2 0 0 1 0 0 0 0 1 1 0 2 1 0 0 1 0 1 1 2 0 1 0 2 2 0 0 0 2 0 0 0 0 1 1 0 1 0 2 1 0 1 1 1 1 1 0 0 1 1 2 0 0 0 2 0 2 0 0 1 2 2 1 0 0 0 1 1 0 1 1 0 0 0 0 0 2 0 0 0 0 0 0 0 0 0 1 0 1 0 1 1 1 2 1 0 0 0 1 1 0 0 1 1 0 0 0 2 0 0 2 0 0 0 0 0 0 1 0 0 1 1 0 0 1 1 0 0 0 0 1 1 1 0 0 0 1 0 1 1 1 0 0 1 0 0 0 2 1 0 0 2 1 0 2 0 0 1 0 0 2 0 0 0 0 1 1 2 0 0 1 1 1 0 2 1 2 2 1 1 0 0 0 0 1 1 2 0 0 2 0 0 1 1 2 0 0 1 1 1 0 2 1 0 0 0 0 2 2 2 0 0 0 0 2 0 1 2 0 0 2 0 0 0 0 0 0 1 0 1 1 1 0 0 0 2 0 0 1 1 0 1 0 0 0 0 0 0 0 0 0 1 0 1 0 0 0 1 1 2 2 0 1 2 2 1 1 0 0 0 1 1 0 1 2 0 2 1 2 2 0 2 2 0 0 0 2 0 1 2 1 0 0 0 1 0 1 1 0 1 1 0 1 0 0 0 0 0 0 0 1 1 1 0 0 0 1 1 2 0 0 1 1 1 0 0 0 2 2 2 1 0 0 0 0 2 0 0 2 2 0 2 0 0 0 2 0 1 0 0 0 0 0 0 0 1 0 0 1 1 1 0 0 0 1 0 0 0 0 1 1 1 1 0 1 0 0 0 0 0 0 1 0 0 0 0 0
140 0 1 1 0 0 0 2 1 1 0 0 0 0 0 0 0 2 1 1 1 1 0 0 0 0 0 0 1 0 0 2 1 1 1 0 1 2 0 1 1 0 1 1 1 1 0 0 0 2 2 2 0 1 1 1 0 1 0 0 0 1 0 0 0 0 0 1 0 1 0 0 2 2 2 2 2 2 2 0 2 2 1 1 1 0 1 0 0 2 0 0 1 0 0 0 0 0 0 1 0 2 2 1 0 0 2 2 2 0 0 2 1 2 1 1 2 0 0 2 2 0 2 2 0 1 0 2 2 0 0 0 0 0 0 0 0 0 0 1 0 2 0 0 0 1 0 0 0 0 0 0 0 1 0 0 0 1 0 1 0 0 1 1 0 1 1 1 1 1 1 1 1 1 0 0 1 2 0 2 2 2 0 0 1 1 0 2 0 0 0 2 0 1 2 1 1 1 0 0 0 0 0 1 0 0 1 0 0 0 1 0 1 0 0 2 0 1 1 0 2 1 1 1 0 1 1 0 0 0 0 0 1 0 0 0 0 2 0 0 0 0 2 0 0 2 0 0 1 1 1 1 0 0 0 0 2 2 1 1 0 1 0 0 0 0 2 1 0 0 0 2 1 1 0 0 0 1 1 0 0 0 0 0 1 0 0 1 0 2 0 0 1 2 2 0 2 1 0 1 0 0 1 0 1 0 1 2 0 0 1 1 1 0 0 0 1 0 2 2 0 0 2 2 1 0 0 0 0 0 2 1 0 2 0 0 0 1 0 0 0 0 1 2 1 1 1 0 1 2 1 0 1 0 1 1 0 0 0 1 0 1 0 0 0 1 0 2 2 0 2 2 0 0 1 1 0 2 1 0 0 2 0 1 1 0 0 0 0 0 0 1 0 1 2 0 0 1 1 1 1 1 0 2 1 0 0 0 0 1 0 1 1 1 0 0 1 0 0 0 0 1 0 0 1 2 2 0 0 0 1 0 0 0 0 0 1 2 0 0 1 0 0 0 0 1 0 0 1 0 0 0 1 1 1 0 1 1 1 1 1 2 1 0 0 2 0 2 0 1 1 1 0 2 1 0 1 2 1 0 1 0 0 0 2 0 0 1 0 0 1 1 1 1 1 0 1 0 1 0 0 2 1 1 1 2 2 0 0 0 0 1 0 0 0 2 1 2 0 1 1 1 2 1 1 2 0 0 0 1 1 0 1 1 1 0 0 0 1 2 0 2 0 2 2 1 0 1 1 1 0 0 1 1 2 0 1 0 1 0 0 1 1 1 0 0 0 1 1 0 0 0 0 0 0 0 0 1 1 2 1 0 0 1 0 0 1 0 0 0 0 0 0 0 0 0 0 1 1 0 1 1 0 2 0 2 0 1 0 1 0 0 0 0 2 0 1 0 2 0 0 0 0 1 1 1 1 1 0 0 1 0 0 0 2 1 2 0 2 2 0 1 0 1 1 0 1 0 1 1 0 1 0 1 1 0 0 1 1 0 0 0 0 0 2 2 0 1 0 1 1 1 0 0 1 2 2 1 0 0 0 1 2 2 2 2 1 2 0 1 1 0 0 1 0 2 0 0 0 2 0 1 0 0 2 2 2 2 2 1 0 0 0 2 0 0 0 2 1 0 1 0 1 1 0 1 1 1 1 1 1 1 0 0 0 0 1 0 0 1 0 1 1 1 1 0 1 0 0 0 0 0 0 0 0 2 1 0 1 0 0 0 2 1 0 1 2 1 0 2 1 1 2 1 1 1 0 0 1 1 1 1 1 0 1 0 1 1 1 2 0 1 2 2 1 0 0 0 0 1 1 2 2 0 0 0 0 0 1 2 0 0 1 0 1 0 1 0 1 0 1 0 0 1 1 0 0 0 0 2 1 2 1 0 0 2 0 0 1 1 1 0 1 0 1 1 1 0 0 0 2 0 0 1 1 0 0 0 1 1 0 0 0 0 0 1 1 0 2 0 0 0 2 0 2 2 0 0 1 2 2 0 1 1 0 1 0 1 0 0 1 1 1 1 2 0 2 1 1 1 1 0 0 2 1 1 0 0 0 1 0 2 0 0 0 0 2 0 2 0 1 1 2 1 0 1 0 0 0 0 1 1 0 2 0 1 1 0 1 1 0 0 2 0 0 0 2 1 1 1 1 0 2 0 0 0 1 2 0 1 1 0 0 1 0 0 0 0 0 0 2 0 0 0 0 2 0 0 1 0 0 0 0 0 0 0 0 1 0 0 0 0 0 0 0 0 0 1 1 1 1 1
141 0 0 2 0 0 2 0 2 0 0 2 1 1 1 0 0 0 1 1 1 1 0 1 1 1 2 1 1 1 1 0 2 2 0 0 0 1 0 0 0 1 0 0 2 0 1 0 0 1 1 2 0 0 1 2 0 0 1 0 0 0 2 1 0 0 0 0 0 0 0 0 2 2 1 2 2 1 1 1 0 1 0 1 2 0 0 1 0 2 0 0 0 0 0 0 0 1 1 1 1 2 0 0 1 1 2 1 1 1 1 2 1 1 0 0 0 0 0 1 0 0 1 0 1 0 0 1 1 0 0 0 0 0 0 0 0 0 0 1 0 2 0 0 1 0 0 0 0 0 0 0 0 0 0 0 1 0 1 1 1 1 1 1 1 2 1 1 0 2 2 0 0 1 1 0 1 1 0 1 1 2 0 1 1 1 1 1 0 0 0 2 0 1 1 0 0 2 0 0 0 1 0 0 1 0 2 0 0 0 1 1 2 0 0 2 0 1 1 1 1 1 1 2 0 0 0 1 0 0 0 1 0 0 0 0 0 2 0 0 0 0 2 0 0 1 0 0 1 1 1 1 0 0 1 0 1 0 0 0 0 0 0 0 0 0 0 1 1 1 1 1 0 2 1 0 0 1 1 0 0 2 2 1 0 1 0 0 0 2 0 0 0 1 2 0 1 1 0 2 0 0 1 0 1 0 1 1 0 0 1 1 1 1 1 1 2 0 0 0 1 1 1 0 1 0 1 0 0 0 0 2 0 1 0 0 0 1 0 1 0 0 2 2 0 0 2 0 2 1 1 0 2 0 1 0 0 1 0 2 0 2 2 0 2 0 0 1 2 0 2 2 1 0 1 1 0 2 0 0 0 0 1 1 0 0 0 0 0 0 1 1 1 0 1 1 1 1 0 0 0 1 0 1 0 1 0 2 0 1 0 0 1 1 1 0 0 1 0 1 1 1 0 1 1 1 1 2 2 0 0 1 0 1 1 0 1 0 0 0 2 0 0 0 1 0 0 0 1 0 0 0 1 2 1 1 0 2 0 2 1 1 1 0 0 2 1 1 0 0 1 1 1 1 0 0 0 2 2 2 2 2 2 0 0 0 2 0 1 0 1 0 0 1 0 0 0 0 0 0 2 1 2 0 2 0 1 1 0 0 0 2 0 0 0 2 1 2 0 0 1 2 1 0 0 1 1 1 0 2 0 1 1 1 1 0 0 0 1 1 0 2 0 0 0 1 0 2 2 0 0 0 0 2 1 2 1 0 0 0 0 0 0 0 0 0 0 2 2 0 0 1 0 0 0 0 0 0 1 1 1 0 0 0 1 0 1 2 0 0 0 0 1 0 0 0 1 1 1 0 1 1 1 1 0 1 1 1 0 2 0 0 0 0 1 0 1 0 0 0 1 0 0 0 0 1 1 2 0 0 1 0 0 0 2 0 2 0 2 0 0 0 0 1 0 2 2 0 2 1 0 2 0 1 1 0 0 2 1 0 0 0 1 1 1 1 0 0 0 2 0 2 0 0 1 0 1 0 1 0 2 1 2 1 2 2 0 1 0 0 1 1 0 0 0 0 0 1 0 1 1 0 0 1 2 2 0 2 2 0 0 0 0 2 0 0 0 2 2 0 0 0 2 0 0 2 0 0 0 0 1 1 0 1 0 2 0 0 0 1 0 1 0 0 1 0 1 1 0 0 0 0 0 0 0 1 0 0 2 0 0 0 2 1 0 1 1 0 0 2 0 1 0 0 0 0 0 0 1 2 2 1 0 0 0 2 0 2 0 2 1 2 2 2 0 0 2 0 1 0 0 0 0 1 1 0 2 0 0 2 0 0 0 1 0 0 1 0 2 0 2 2 1 1 1 0 0 0 0 1 0 0 0 0 0 2 0 0 2 2 2 1 0 0 0 0 0 0 0 1 1 0 0 2 1 1 0 0 0 0 0 1 0 0 0 0 1 0 1 0 0 0 2 0 2 2 0 2 1 1 0 2 0 0 0 0 0 1 0 2 0 1 0 1 1 0 2 1 0 0 2 0 0 2 2 0 1 1 0 1 0 1 0 0 0 0 2 1 1 0 1 0 2 2 0 2 1 1 0 0 0 2 1 2 1 2 1 1 1 1 0 0 1 1 2 2 0 1 0 0 2 0 2 0 0 0 0 1 0 1 0 1 0 0 0 0 1 0 0 1 2 0 0 0 0 0 1 0 1 0 0 0 2 2 0 0 2 1 0 1 0 0 0 0 0 0 0 1 1 1 1 1
142 0 2 0 0 0 0 2 2 0 0 1 1 2 1 0 0 2 0 0 1 2 0 0 0 0 0 1 2 1 2 0 1 1 0 0 1 0 0 0 0 1 1 1 2 1 1 0 1 0 1 1 0 1 0 0 0 1 0 1 1 0 2 2 0 0 0 0 2 0 0 0 2 2 2 2 1 2 2 1 1 2 0 1 2 0 0 0 0 2 0 0 1 0 0 0 0 1 1 1 1 2 2 2 0 0 2 2 2 0 0 2 2 2 2 2 2 0 1 0 0 0 1 1 1 0 0 0 0 0 0 1 0 0 0 0 0 0 2 0 2 0 0 0 1 1 1 0 0 1 0 0 0 0 0 0 1 0 0 0 1 1 2 0 1 2 2 2 0 1 1 0 0 2 0 0 0 1 0 1 1 2 1 1 2 1 2 2 0 0 0 1 1 1 1 2 2 2 0 0 0 0 0 0 1 0 2 0 0 0 2 0 2 0 0 2 1 0 2 2 0 0 0 2 1 0 1 0 0 0 0 0 0 0 0 0 0 2 0 0 0 0 2 0 0 2 1 0 0 0 0 0 0 0 0 0 0 0 0 0 0 0 0 1 0 0 0 0 1 1 0 1 0 0 0 0 0 1 1 0 0 0 1 0 0 1 0 0 2 2 0 2 1 2 2 0 2 1 0 1 1 0 2 0 2 1 0 2 0 0 0 2 1 2 2 0 2 2 0 0 1 1 1 0 1 0 0 0 1 1 1 1 1 2 0 0 0 1 0 1 1 1 1 1 0 0 1 1 1 1 1 0 2 2 0 0 2 1 0 1 0 1 2 0 2 2 0 2 2 0 2 1 0 0 0 0 0 2 1 0 0 0 0 0 0 0 0 1 0 1 1 1 0 0 2 0 0 2 0 0 0 1 1 1 0 1 1 1 1 0 0 1 1 1 1 0 0 0 0 0 0 2 1 1 1 2 0 0 0 0 1 0 0 0 1 1 0 2 0 0 0 0 0 0 0 2 0 0 2 0 0 0 1 2 1 1 0 2 1 2 2 0 0 0 0 1 0 2 0 0 0 0 0 2 1 0 1 1 2 1 2 0 0 0 2 0 0 0 0 0 0 1 0 2 0 0 0 0 0 1 1 2 1 1 1 1 2 0 0 0 0 1 0 1 1 0 0 1 0 2 2 0 1 0 0 1 1 1 0 1 1 1 1 1 0 0 1 1 2 2 0 1 0 1 0 1 0 0 0 2 0 1 0 1 1 1 0 0 0 0 0 0 0 2 0 0 1 2 0 0 1 1 0 0 0 1 1 0 1 1 1 0 0 0 0 0 0 0 0 0 1 1 0 0 0 0 0 0 0 0 0 2 1 2 0 2 1 2 0 0 0 0 0 0 1 0 0 0 0 0 0 0 0 1 1 0 2 2 0 0 1 0 0 0 2 1 2 0 2 0 1 1 0 2 0 0 1 0 1 1 0 1 0 0 1 0 0 2 2 0 0 0 2 0 0 0 2 0 1 1 1 1 1 0 0 1 1 1 0 0 0 0 2 1 2 1 0 1 0 0 1 0 0 0 1 0 0 0 0 2 1 1 0 1 1 2 1 2 2 0 1 1 0 1 1 0 0 2 2 0 0 0 1 1 0 0 1 0 0 0 0 0 0 0 0 0 1 0 0 1 0 1 0 1 2 0 2 1 0 0 0 1 0 0 1 1 1 0 1 0 0 0 1 0 0 1 1 0 0 2 0 0 1 1 1 1 0 0 0 0 1 2 0 0 0 1 0 0 0 2 0 2 2 1 0 1 0 0 0 0 0 1 0 0 2 1 1 0 0 2 0 0 1 1 1 0 2 1 2 0 1 1 1 2 2 0 1 0 0 1 0 1 1 0 0 1 0 2 2 0 0 1 0 0 0 0 1 0 0 0 2 0 0 1 1 0 0 0 0 0 2 0 0 0 0 1 2 0 1 0 0 0 0 0 2 2 0 0 1 2 1 0 0 0 0 0 0 1 0 1 0 0 1 2 0 0 2 2 0 0 0 0 1 1 2 1 0 1 0 2 0 1 2 0 2 2 0 0 2 0 1 1 2 2 0 1 1 1 0 0 0 1 0 0 0 1 1 1 1 0 0 0 2 1 1 1 1 1 0 0 2 0 2 0 0 0 2 2 0 2 2 0 0 1 0 0 0 1 0 0 1 0 0 1 1 1 0 0 0 0 0 0 1 2 0 0 1 1 0 2 0 0 0 0 0 0 0 0 0 0 2 1
143 0 0 2 0 1 2 2 2 0 0 0 1 1 1 0 0 1 2 0 0 2 0 0 0 0 0 2 2 0 2 0 2 2 0 0 2 1 0 2 2 0 0 0 1 1 0 0 1 0 0 0 1 2 0 1 1 0 0 1 0 1 2 2 0 0 0 0 1 1 1 2 1 2 1 2 2 0 0 0 0 2 0 1 2 0 0 0 0 2 0 0 0 0 0 0 0 2 2 2 2 2 1 1 1 1 2 0 1 1 0 1 1 0 2 2 2 0 1 1 1 0 1 0 1 0 0 0 0 0 0 0 0 0 0 0 0 0 0 0 0 2 0 0 1 0 0 1 0 0 0 0 0 0 1 0 0 0 1 1 0 0 1 1 1 2 1 1 0 1 0 1 0 2 0 0 1 1 0 1 1 1 0 1 1 1 1 2 1 0 0 2 0 2 2 2 2 1 0 1 0 1 0 2 1 0 1 0 1 1 1 0 1 0 0 2 0 0 2 0 2 2 0 2 0 1 1 0 0 0 0 0 0 0 0 0 0 2 0 0 0 0 2 1 0 2 0 0 0 0 0 0 0 0 0 0 1 1 1 0 0 0 0 0 0 0 2 0 2 1 0 1 1 1 0 1 0 1 1 1 1 2 1 1 0 1 1 2 0 1 1 0 0 1 2 0 2 0 1 1 0 0 0 1 0 0 0 0 1 0 0 2 2 2 2 0 1 0 0 0 1 0 2 1 0 0 0 1 1 2 2 1 1 1 0 0 0 2 0 0 0 0 2 2 0 0 1 0 1 0 0 0 2 0 1 0 0 1 0 2 0 2 2 0 2 1 0 1 2 0 2 2 1 1 1 0 0 0 0 0 2 0 1 1 0 1 0 0 0 0 0 0 1 0 2 0 1 0 1 1 0 1 0 2 0 2 0 0 0 2 0 0 2 2 0 1 0 1 0 1 1 0 0 0 1 2 1 0 0 0 0 0 0 1 2 2 0 1 0 0 1 0 0 0 1 1 0 0 1 1 0 0 0 1 1 0 1 1 0 0 2 0 0 1 0 1 0 2 0 0 0 0 0 1 2 1 2 2 1 1 2 0 2 1 1 1 1 0 0 0 0 2 1 2 1 0 1 0 0 0 0 2 1 1 1 0 2 1 0 0 0 2 0 0 0 1 0 2 0 1 1 1 2 1 0 2 0 0 1 0 2 0 1 0 0 0 0 0 2 2 2 1 0 1 1 0 0 1 1 2 0 0 0 1 1 2 1 0 0 0 0 0 0 1 0 0 0 1 1 0 1 1 1 0 0 0 2 2 2 2 2 0 0 1 2 0 2 0 2 1 0 0 0 0 0 0 0 0 0 0 0 1 0 1 0 1 1 1 0 1 0 0 0 1 0 0 2 0 0 1 0 1 0 0 0 0 2 1 0 0 1 0 1 1 1 0 1 0 1 0 0 1 0 2 0 2 2 0 0 0 0 2 0 0 1 0 0 1 1 0 0 0 1 1 1 1 0 0 1 1 1 1 1 0 0 2 2 0 1 0 2 1 2 1 1 1 2 0 2 2 2 0 0 0 1 1 0 0 0 1 0 1 0 1 1 2 2 1 1 0 0 0 1 1 0 2 0 1 1 0 0 0 0 0 0 0 0 0 0 0 0 0 0 0 0 0 0 0 0 0 0 1 0 1 1 0 1 2 0 0 0 0 0 1 1 2 0 0 1 0 0 0 2 2 0 0 2 0 0 2 2 0 1 2 1 1 0 0 1 1 1 1 0 1 1 1 0 2 1 2 1 1 2 2 0 1 1 1 0 0 1 2 1 0 1 1 1 1 1 2 0 0 1 1 0 0 2 2 1 0 1 1 0 1 1 0 0 0 0 2 0 1 0 0 0 1 0 1 1 0 0 1 1 0 1 1 1 0 0 0 2 0 0 2 2 0 0 0 0 0 0 0 0 0 0 0 0 0 0 0 0 0 1 1 1 1 0 2 2 2 2 0 1 1 0 1 0 0 1 0 2 2 1 1 2 0 2 1 0 0 0 2 0 2 2 0 1 0 0 1 1 1 2 0 2 2 1 1 2 2 0 2 0 0 0 1 1 2 0 1 0 1 0 2 0 0 0 1 2 0 0 0 2 0 0 1 1 1 0 0 2 0 1 1 0 0 1 2 0 2 1 0 0 0 0 2 1 0 0 0 0 0 0 0 0 0 0 0 0 1 0 0 1 1 0 1 2 1 0 1 0 1 0 1 1 0 0 0 0 0 2 2
144 0 0 1 0 0 1 1 1 1 1 2 0 0 0 0 0 2 1 1 1 1 0 0 0 0 0 1 0 2 0 0 2 2 2 1 2 1 1 0 0 1 0 0 2 0 0 0 1 0 0 1 1 1 0 1 0 0 0 0 2 0 1 0 0 0 0 1 1 0 0 1 2 2 2 2 2 0 0 0 0 2 0 1 2 0 0 1 1 2 1 1 1 1 1 1 0 1 1 1 2 2 0 0 0 1 2 1 1 1 1 2 0 1 1 1 2 0 0 1 1 0 2 2 0 1 0 0 0 0 0 0 0 0 1 0 0 0 0 1 0 2 1 0 1 1 0 1 0 0 0 0 0 2 1 0 0 0 0 0 1 1 2 0 2 1 1 0 0 1 1 0 0 2 0 0 0 0 0 1 0 0 0 0 0 0 1 0 0 0 0 0 1 1 1 1 1 2 0 0 0 1 0 0 0 0 1 0 2 0 2 0 1 0 0 2 0 0 1 0 2 1 1 1 0 1 1 0 0 0 0 0 2 2 2 2 0 2 0 0 0 0 2 1 0 2 0 0 0 0 0 0 0 1 0 1 2 1 1 1 0 1 0 0 0 0 2 1 1 0 1 2 0 1 0 1 0 1 1 0 1 2 2 1 0 2 1 2 1 2 0 0 0 2 1 0 2 1 1 1 1 1 0 0 0 1 0 0 1 0 0 0 2 1 1 0 2 0 0 0 1 0 1 0 0 0 0 0 1 1 2 1 0 1 0 0 0 1 0 1 1 1 2 2 0 0 1 0 1 2 1 0 1 1 0 1 2 1 0 0 0 0 2 0 2 1 0 2 2 0 2 2 1 1 0 0 0 1 1 0 0 2 1 0 0 0 0 0 0 0 0 0 1 0 1 1 1 0 0 0 0 0 1 1 1 0 1 0 0 1 0 1 0 0 2 0 0 0 1 0 1 1 0 0 1 2 2 1 1 1 0 1 0 0 1 1 1 0 0 0 1 0 0 0 1 2 0 0 1 0 0 1 0 2 0 0 0 1 0 0 2 0 1 0 0 0 0 1 0 0 1 1 1 2 2 1 1 2 2 1 1 0 1 0 1 0 1 1 1 0 0 2 0 1 0 0 0 0 1 1 1 1 2 1 2 0 2 1 0 0 0 2 0 1 1 0 0 2 0 0 0 1 2 0 2 2 0 0 1 1 1 0 2 0 0 0 1 0 2 2 0 1 0 0 0 1 0 1 1 1 0 0 0 2 1 1 1 0 0 0 0 0 0 2 0 0 0 2 0 0 1 2 1 0 1 1 1 0 0 2 2 0 0 0 2 0 1 0 1 0 0 0 0 0 2 0 0 1 2 0 2 0 0 0 0 0 2 1 0 2 0 0 0 0 1 0 0 0 1 0 1 0 0 1 1 0 1 0 0 0 1 0 0 0 2 0 2 0 1 1 0 0 0 1 0 2 2 0 2 2 0 1 1 1 1 0 0 1 1 0 0 0 2 1 1 2 1 1 0 0 0 1 0 0 0 1 2 1 1 1 1 0 2 2 2 2 1 1 0 0 2 1 0 0 0 1 0 0 0 2 0 2 0 2 0 2 2 2 2 0 1 1 0 1 1 0 0 1 1 0 0 0 1 0 0 2 0 2 1 1 2 2 0 0 0 0 2 0 0 1 0 1 0 1 1 0 1 1 0 1 1 1 0 0 0 0 0 0 2 0 1 1 2 2 0 0 2 0 0 2 1 0 2 0 0 1 0 0 0 0 0 0 2 0 0 0 2 2 0 2 0 1 2 1 1 0 0 1 1 0 0 1 0 0 2 0 1 0 1 2 0 0 0 2 0 0 2 0 2 0 1 1 1 2 1 0 0 0 1 2 0 1 0 0 0 2 0 0 0 0 0 0 2 0 2 1 2 0 0 0 1 0 0 2 2 0 0 0 0 0 0 0 0 0 0 0 0 0 1 0 0 0 1 0 1 0 0 2 1 1 0 2 0 0 0 0 0 2 0 2 0 1 1 1 2 0 2 1 0 0 0 1 0 1 2 1 1 0 1 1 1 1 2 0 1 1 1 0 2 0 0 2 2 1 0 0 0 2 1 0 0 2 0 1 0 1 1 1 2 0 0 0 2 0 1 1 1 1 0 0 1 0 0 2 2 0 2 1 0 1 1 0 1 0 1 1 2 0 1 1 0 0 0 0 0 2 0 1 1 0 0 0 0 0 0 1 1 0 0 0 0 0 0 0 0 0 0 2 2 0 0 0
145 0 0 2 0 1 2 2 1 2 0 0 0 1 1 0 0 1 0 0 0 2 0 1 0 0 0 1 2 1 1 0 1 1 1 0 1 1 0 0 0 2 0 0 2 0 2 0 0 1 1 1 1 2 0 0 0 0 0 0 0 1 1 0 0 1 0 0 1 0 0 1 1 2 0 2 2 2 2 0 2 2 0 2 2 0 0 1 1 2 1 1 1 0 0 0 0 2 2 2 1 2 2 2 0 0 2 1 1 1 0 1 2 2 2 2 2 1 1 1 1 1 2 2 0 1 0 0 0 0 0 0 0 0 0 0 1 0 0 2 1 1 0 0 2 1 0 0 0 0 0 0 0 0 0 0 0 1 0 0 0 0 2 0 0 2 2 1 0 0 0 1 2 0 0 0 2 1 1 0 0 0 0 1 2 2 1 1 0 0 1 1 0 1 1 2 1 2 0 0 0 0 1 0 0 0 0 0 2 0 2 0 1 0 0 2 0 0 1 1 1 1 0 2 0 1 1 1 1 1 0 0 0 0 0 0 0 2 0 0 0 0 2 0 0 0 0 0 0 0 0 0 0 1 0 0 1 2 1 1 0 1 0 0 0 0 0 0 0 0 0 1 0 1 0 1 0 2 2 2 2 2 1 0 1 1 2 2 0 2 0 0 0 1 1 0 1 1 0 2 0 0 1 0 1 0 0 2 1 0 0 1 2 1 0 0 1 1 1 1 0 1 2 0 0 0 0 0 1 2 2 0 0 2 0 0 0 2 0 0 0 0 2 0 1 1 1 1 1 2 0 0 0 0 0 2 0 1 0 1 0 2 0 0 0 1 0 2 1 1 1 1 1 1 1 1 0 1 0 1 0 1 0 0 0 1 0 0 0 2 1 2 1 0 2 0 1 0 1 1 1 2 1 0 0 0 0 0 0 2 0 0 0 0 1 0 1 1 0 1 1 1 1 0 1 1 1 2 2 0 0 1 1 1 0 1 1 1 1 1 1 0 0 0 2 2 0 0 0 0 0 0 0 2 0 0 0 2 0 1 1 2 1 0 0 0 0 1 0 0 1 1 1 1 1 0 1 2 1 0 1 0 1 1 2 1 0 0 1 0 0 2 0 2 1 0 0 1 1 1 0 2 0 1 1 1 1 1 0 0 1 1 0 1 0 1 0 2 0 1 1 1 1 1 0 1 1 0 1 1 1 1 1 1 0 1 0 0 2 2 0 1 0 2 1 1 0 1 1 1 0 1 0 1 2 0 0 1 0 1 1 0 1 2 1 1 1 2 2 1 1 1 1 0 0 0 1 1 2 1 2 0 0 1 1 0 1 0 1 0 0 0 0 0 0 0 0 0 0 0 1 2 0 0 2 2 0 2 0 1 0 0 1 1 0 0 1 0 1 0 0 0 0 0 0 2 0 1 0 0 2 0 0 0 2 0 1 0 2 2 0 1 0 1 0 1 1 0 1 1 0 2 0 1 2 0 1 1 1 0 0 0 2 0 1 2 0 1 0 0 1 1 1 0 0 1 0 0 1 0 0 1 1 1 1 0 1 0 0 1 1 1 1 0 2 0 0 0 0 0 0 0 0 1 0 1 1 1 2 1 0 0 0 1 0 0 0 0 0 0 0 0 0 0 0 1 0 0 0 0 1 1 1 0 0 0 1 0 0 1 0 1 0 0 1 0 0 1 0 0 0 0 0 1 1 1 1 0 1 0 0 0 2 0 0 2 1 0 0 2 0 1 2 1 0 2 0 0 2 2 2 2 1 2 0 1 1 1 0 2 0 2 2 1 0 0 1 2 2 0 0 0 1 0 1 0 0 0 0 2 0 0 0 2 0 0 2 0 2 0 2 2 1 2 2 0 1 0 0 2 0 2 1 1 0 1 0 0 0 0 0 0 0 0 0 0 0 0 0 1 1 0 0 2 2 0 0 0 0 0 0 0 0 1 1 0 1 0 2 1 0 0 1 2 2 2 0 1 1 2 1 1 0 0 0 0 0 1 1 1 0 1 0 1 2 0 2 1 0 0 0 2 0 1 2 1 1 0 0 0 0 0 0 0 0 0 2 1 0 0 0 0 2 2 0 0 1 2 0 0 0 1 1 1 1 1 1 0 0 1 0 0 1 0 2 0 1 0 0 0 1 1 1 1 1 0 1 1 0 0 1 1 0 1 0 0 0 0 1 2 1 0 0 1 1 0 1 0 0 0 0 0 0 1 0 0 0 0 0 0 0 0 0 0 0 0 1 1 1 1 2 1
146 0 0 2 0 0 1 2 1 2 0 0 1 2 1 0 0 1 2 1 0 1 0 0 0 0 0 1 2 2 0 2 0 0 2 0 2 1 0 0 0 1 0 0 0 0 0 0 0 0 0 0 1 1 1 1 0 1 0 1 1 0 2 1 1 1 1 1 0 1 1 1 2 2 1 2 2 2 2 0 1 2 1 0 0 0 1 0 0 2 0 0 0 0 0 0 1 1 1 1 1 2 1 1 0 0 2 0 1 1 0 1 0 1 0 0 1 0 0 2 2 0 2 2 0 1 0 1 1 0 1 1 0 0 1 0 0 0 0 2 0 2 0 0 1 2 1 0 0 1 1 0 0 0 0 1 0 0 0 0 1 1 2 0 0 2 0 0 1 2 0 2 1 2 0 0 1 0 0 0 0 0 1 0 1 0 1 0 0 0 0 1 0 1 1 0 0 1 0 0 0 0 0 1 1 0 1 0 0 0 1 0 1 0 0 2 0 0 0 0 2 0 0 1 0 0 1 1 1 1 0 1 0 0 0 0 0 2 0 0 0 0 1 0 0 2 1 0 1 1 0 0 0 0 0 1 1 0 0 0 0 0 0 0 0 0 0 1 2 2 0 0 0 1 0 0 0 1 1 1 1 2 2 2 0 1 1 0 1 2 0 0 2 2 2 0 0 0 0 2 0 0 1 0 1 1 0 2 2 1 0 1 2 1 1 0 2 1 0 0 2 0 1 0 0 0 0 0 1 1 2 1 1 1 0 0 0 0 0 1 0 1 2 2 1 1 2 0 1 1 0 1 1 0 0 2 1 0 0 2 0 2 2 0 2 2 0 2 2 0 2 2 1 1 0 1 0 2 2 0 1 1 2 0 0 2 0 1 1 0 0 1 0 0 2 0 0 1 0 0 0 0 1 0 0 0 1 1 0 2 0 1 1 1 1 1 0 0 0 0 0 1 1 1 0 1 1 1 1 0 2 0 0 0 1 1 1 1 0 0 2 0 1 1 1 1 0 0 1 0 0 1 2 2 2 2 0 0 0 0 1 1 0 1 0 1 1 1 0 0 1 1 1 1 2 0 2 2 2 0 0 1 0 0 2 0 0 0 2 0 0 2 1 1 1 0 0 1 1 0 0 2 1 1 1 1 2 1 0 0 0 1 0 2 0 0 0 1 0 2 2 0 1 0 0 0 0 0 0 2 0 0 0 0 0 0 0 0 2 2 0 1 0 2 1 0 0 1 1 1 0 0 0 1 2 0 1 0 1 1 0 0 0 2 0 0 0 2 1 0 1 1 0 0 0 0 0 2 2 2 2 0 0 0 0 0 0 1 1 0 1 0 1 0 1 1 0 0 0 0 1 2 1 2 0 2 1 1 0 2 0 0 0 0 2 0 1 0 0 0 0 0 0 1 1 1 1 0 0 0 1 0 0 0 2 2 2 0 2 2 1 1 0 0 1 0 1 1 0 0 0 2 0 1 1 0 0 1 1 1 1 0 0 0 0 0 0 0 1 0 1 0 0 0 0 1 1 1 1 0 0 0 2 0 2 2 2 0 1 2 2 0 1 0 1 1 1 1 0 2 2 0 0 1 1 2 2 2 2 0 0 0 0 1 2 2 1 2 2 0 0 0 0 0 0 0 0 2 1 1 2 2 0 0 0 0 0 0 0 0 1 0 0 0 1 0 1 1 0 1 1 1 0 0 0 1 0 1 2 0 0 0 2 1 0 1 2 0 0 2 0 0 2 1 1 0 0 0 1 1 1 2 1 0 0 1 1 2 1 2 1 1 2 2 1 0 0 1 0 1 1 1 0 0 2 1 1 1 1 2 0 0 1 0 0 0 1 1 1 0 0 1 1 2 2 0 1 0 0 1 0 1 0 0 0 1 0 1 2 0 0 1 1 1 1 0 1 0 2 0 0 0 0 2 0 2 1 0 0 0 1 0 0 0 0 0 2 0 1 0 0 0 0 0 1 2 0 2 2 2 2 0 0 0 0 0 0 0 1 0 2 2 1 2 2 0 2 2 0 1 0 1 0 1 2 1 1 0 0 1 1 1 1 0 1 1 1 1 2 0 0 2 2 1 0 2 1 2 1 0 1 0 0 2 0 0 0 1 2 1 0 0 1 0 1 2 1 0 1 0 2 0 0 2 1 0 2 1 0 1 1 1 0 2 0 1 1 0 0 1 2 0 0 0 0 1 0 0 1 0 0 0 1 2 1 1 1 1 1 0 1 0 0 0 0 0 0 0 0 0 0 0
147 0 2 0 0 0 0 2 1 1 0 0 1 0 0 0 0 1 1 0 0 2 0 0 0 0 0 2 2 0 2 1 0 0 2 0 2 1 1 1 1 0 0 0 2 0 0 0 0 0 0 1 1 1 0 1 0 1 0 0 1 0 1 1 0 0 0 1 1 1 1 1 2 1 1 1 1 0 0 0 0 2 0 1 1 0 0 0 0 2 0 0 0 0 0 0 0 0 0 1 0 2 0 0 0 0 2 1 2 0 0 1 0 0 0 0 0 0 2 0 0 0 1 0 1 0 0 1 0 1 1 1 0 0 0 0 0 0 1 0 0 2 0 0 2 1 0 0 0 0 0 0 0 0 0 1 1 0 0 0 0 0 1 1 1 2 2 1 1 1 0 0 0 2 1 0 0 1 0 1 1 1 0 0 0 0 1 1 0 0 0 1 1 0 0 1 1 2 0 0 0 0 0 1 1 0 1 0 0 1 2 0 2 0 0 2 0 0 0 0 2 0 0 1 1 0 2 0 0 0 0 1 0 0 0 0 0 2 0 0 0 0 2 0 0 1 0 0 0 0 0 0 0 0 1 0 0 1 0 0 0 0 0 0 0 0 0 0 0 0 1 1 0 1 1 1 0 2 2 1 1 0 1 1 0 1 1 1 0 2 0 0 1 1 2 0 2 0 0 1 0 0 0 1 0 0 0 2 0 0 1 2 2 0 0 0 2 1 0 0 0 1 1 1 1 0 1 0 2 2 2 0 1 0 0 0 0 1 0 1 1 1 2 2 1 1 1 0 1 1 1 0 2 0 2 0 0 1 0 1 0 1 1 0 1 1 0 1 1 1 1 1 1 1 1 1 0 1 1 0 1 1 0 0 0 0 0 0 0 0 0 0 1 1 2 0 2 1 0 0 0 0 1 1 1 0 0 0 1 2 0 0 0 0 2 0 0 0 0 0 0 1 1 0 0 2 0 1 1 1 1 0 0 0 0 0 1 2 0 0 0 0 1 1 1 2 1 0 1 0 0 1 2 2 2 2 0 1 1 1 1 2 0 1 0 1 0 2 0 1 1 1 1 2 2 1 1 2 1 1 2 0 2 1 1 1 1 1 0 1 1 2 0 1 1 0 0 1 1 0 2 1 0 1 1 1 2 0 0 0 0 1 0 0 0 2 0 2 0 2 2 0 1 0 1 1 1 0 0 2 0 0 0 0 0 0 1 0 1 1 1 1 0 1 1 1 0 1 1 1 0 1 0 1 2 0 0 0 0 0 0 0 2 2 1 1 0 2 2 2 0 0 0 0 0 0 0 0 1 1 1 0 0 1 1 0 1 1 0 0 1 1 0 0 0 0 0 1 2 0 2 0 0 2 0 2 0 0 0 1 0 0 0 1 1 1 0 0 1 0 0 0 0 1 0 0 1 1 0 0 2 0 0 0 2 1 2 0 2 2 1 1 0 0 1 1 1 0 1 1 0 2 1 2 1 1 0 2 1 0 0 0 1 0 0 0 0 1 1 0 2 0 1 1 0 2 2 0 1 0 0 2 2 0 0 1 1 0 0 2 2 0 0 0 0 2 0 0 0 0 0 0 0 1 1 2 0 2 2 0 0 0 0 1 0 1 1 1 2 0 0 0 1 0 1 0 1 0 0 0 1 1 0 1 0 1 1 0 0 2 1 2 0 1 1 0 1 1 0 1 1 1 0 0 0 0 0 1 1 1 1 0 1 0 0 1 1 2 0 2 0 0 1 2 2 0 0 0 1 1 1 1 1 0 0 2 0 2 0 1 0 1 2 2 0 0 1 1 0 1 2 2 1 0 1 1 1 0 0 1 1 1 2 0 1 0 1 1 2 0 1 2 1 2 2 0 1 0 0 2 1 2 0 1 0 2 0 1 0 0 0 0 1 1 1 0 1 0 0 0 1 0 0 2 2 0 0 0 2 2 0 0 0 0 0 0 1 0 2 0 0 0 1 0 1 1 0 1 2 2 1 1 0 0 0 0 0 2 0 2 0 1 1 2 2 0 2 2 0 0 0 1 0 1 1 1 0 1 0 1 0 1 0 0 0 0 2 1 2 0 1 1 2 1 1 1 1 1 0 1 0 2 1 1 0 1 1 1 1 1 0 1 2 2 1 0 0 1 2 0 2 0 0 2 2 0 2 1 0 1 1 0 0 0 0 0 0 0 0 0 0 0 0 0 0 0 1 1 1 1 1 1 0 0 0 0 1 1 0 1 0 1 0 0 0 0 0 0 0 0 0 0
148 0 1 1 0 0 2 2 1 1 0 0 1 1 0 0 0 1 1 0 0 1 0 0 0 0 0 1 1 1 1 0 1 1 2 0 2 1 0 1 1 1 0 0 0 0 0 0 0 0 0 0 0 2 0 1 0 2 0 0 1 0 1 0 2 2 2 1 1 0 0 1 1 2 0 2 2 0 0 0 0 2 1 0 1 0 0 0 0 2 0 0 0 1 0 0 0 2 1 2 0 2 0 0 2 1 2 0 1 1 1 1 0 1 0 0 1 0 2 0 0 0 2 1 0 2 0 0 0 0 0 0 0 0 1 0 0 0 1 0 1 1 0 0 1 0 0 1 0 0 0 0 1 0 1 0 1 1 0 0 0 1 0 2 0 0 1 0 0 1 0 1 0 1 1 0 0 0 0 0 0 1 0 0 0 0 1 0 0 0 0 2 0 1 1 1 1 2 0 0 0 1 0 1 2 0 0 0 1 1 1 0 1 0 0 2 0 0 2 0 2 1 1 1 0 1 2 0 0 0 1 0 0 0 0 0 0 2 0 0 0 0 2 0 0 2 0 0 1 1 1 1 0 1 0 0 2 1 1 0 0 0 0 0 0 0 1 0 2 2 1 0 0 1 1 1 0 1 1 0 0 0 2 1 1 0 0 2 0 2 0 0 1 2 2 0 1 0 0 2 0 0 1 0 1 0 1 2 2 0 0 1 1 1 1 1 2 0 0 0 0 2 0 0 0 0 1 0 1 2 2 0 2 0 0 0 0 2 1 1 0 1 2 2 2 2 0 1 1 2 0 1 2 1 1 0 2 0 0 1 1 2 2 0 2 1 0 2 1 1 1 1 1 1 0 0 0 1 1 0 1 0 0 0 1 0 0 0 0 0 0 1 0 0 0 2 1 2 1 1 1 1 0 2 0 1 0 1 1 0 0 1 0 0 2 0 0 0 0 0 0 1 0 0 0 2 1 0 0 1 1 0 1 0 1 1 0 0 0 1 2 0 0 1 0 2 0 0 2 0 0 0 0 1 2 1 2 2 1 1 0 2 0 1 0 1 0 1 0 0 2 1 0 2 1 0 1 2 0 0 0 0 2 1 1 1 1 0 1 0 0 2 0 0 1 0 0 0 0 1 1 2 1 0 2 0 2 0 0 0 0 1 0 1 0 0 0 2 0 2 2 0 2 0 1 2 0 2 0 2 0 2 2 1 0 0 1 0 0 0 0 2 0 1 1 0 0 1 1 1 0 0 0 2 1 1 0 1 1 0 0 1 1 2 1 1 0 2 2 1 1 1 1 0 1 1 1 1 1 2 1 0 0 1 2 0 2 0 1 0 0 0 0 1 2 0 0 0 0 0 0 1 0 1 0 1 1 0 1 0 1 0 1 1 0 1 1 1 0 1 1 1 0 0 0 0 2 2 0 0 1 0 1 1 1 1 2 0 2 2 1 1 0 0 2 0 2 0 1 1 0 2 0 0 1 0 0 2 1 1 1 0 2 1 1 2 1 1 0 0 2 0 0 0 0 2 2 0 0 0 1 1 1 0 1 1 0 0 1 2 2 0 0 1 1 0 0 0 0 1 0 1 0 1 0 1 1 2 2 0 1 1 0 2 0 1 0 0 0 0 0 0 1 0 0 2 0 0 0 0 0 0 1 0 0 1 1 0 0 1 0 1 0 1 1 0 1 1 0 0 0 0 0 0 1 1 1 0 1 0 0 0 2 1 0 1 1 2 0 2 0 0 1 1 1 0 0 0 0 1 1 0 1 0 0 1 1 1 0 2 0 2 2 2 1 0 1 1 0 0 1 1 1 0 1 0 2 0 1 1 0 0 1 1 1 0 2 1 2 0 2 2 1 2 2 0 0 0 0 1 0 1 0 0 0 1 0 1 1 0 0 0 1 0 1 0 0 0 0 0 1 1 0 2 2 0 1 0 1 1 1 0 0 0 0 0 0 0 2 0 0 0 1 1 1 2 0 0 0 1 1 0 0 0 1 0 0 1 0 2 0 1 1 1 2 0 2 1 0 0 2 0 1 0 1 1 0 1 0 0 0 1 0 0 0 0 1 2 2 0 0 2 1 0 0 2 0 2 0 0 0 1 0 2 0 0 0 1 1 0 1 0 2 2 2 1 0 0 1 1 2 0 0 2 1 0 2 2 0 2 1 1 0 1 0 0 1 0 0 1 0 0 0 0 0 2 0 0 2 0 0 0 2 2 0 0 1 0 0 0 0 1 1 0 0 0 0 0 1 0 0 0
149 0 1 2 0 0 1 2 1 2 0 0 1 1 1 0 0 1 1 0 0 1 1 0 0 0 0 1 1 1 1 1 1 1 2 0 2 1 0 0 0 2 0 0 1 0 0 0 0 0 0 0 0 0 0 0 0 0 0 0 1 1 1 1 0 0 0 0 0 0 0 0 2 2 1 2 2 1 1 1 0 2 0 0 1 0 0 1 1 2 0 0 0 1 1 0 0 0 0 2 0 2 1 1 0 0 2 1 1 0 0 2 0 2 0 0 2 0 1 0 0 0 2 2 0 1 0 2 2 0 0 0 0 0 0 0 0 0 0 1 2 0 0 0 0 1 0 0 0 2 0 0 0 0 1 0 0 1 0 0 1 1 1 1 1 2 2 0 1 2 0 2 1 1 0 0 0 0 0 0 0 0 2 0 2 0 2 2 0 0 0 2 0 1 2 1 1 2 0 0 0 2 0 1 0 1 2 0 0 0 1 0 1 0 0 2 0 1 0 1 1 1 0 2 0 1 1 1 1 1 1 0 2 2 2 2 0 2 1 1 1 1 2 1 0 2 1 0 0 0 0 0 1 0 1 0 1 2 1 2 1 2 0 0 1 0 0 0 0 0 0 0 0 2 0 0 1 2 2 2 2 1 2 1 0 2 0 1 0 1 1 0 0 2 2 1 2 2 0 2 0 2 1 0 1 0 1 2 1 1 0 1 1 1 1 0 2 0 0 0 0 1 1 0 0 0 0 0 0 1 1 2 1 1 0 0 0 0 0 2 1 1 2 2 1 1 1 0 0 1 2 0 1 0 0 1 0 1 0 2 0 1 2 0 2 1 0 1 2 0 2 2 1 0 0 1 0 2 1 0 0 1 0 1 1 0 0 0 0 1 1 2 0 0 2 0 0 0 1 1 1 1 1 1 0 0 1 2 0 2 0 0 0 0 2 0 0 1 0 1 1 1 0 1 1 1 1 2 2 2 0 1 0 0 1 1 1 1 0 1 0 0 0 1 0 1 0 1 2 1 0 0 1 2 1 1 0 2 0 2 1 1 0 0 0 2 1 2 0 1 1 1 0 2 1 0 1 1 2 0 1 0 1 0 2 0 0 0 2 0 0 2 1 1 1 0 1 0 1 0 0 2 0 2 0 2 0 0 1 0 0 1 1 1 0 1 1 2 0 0 1 2 1 0 0 1 1 0 1 1 1 0 2 1 0 0 1 0 1 1 2 2 0 1 1 0 0 0 0 2 0 1 0 1 2 0 0 1 0 0 0 0 0 1 0 0 1 1 1 0 1 1 0 0 0 0 0 0 1 1 2 0 0 0 0 0 1 0 1 1 0 0 0 0 0 0 0 0 0 0 1 2 0 2 0 2 2 0 0 1 0 0 1 2 0 2 0 0 0 1 0 1 0 1 1 0 1 0 0 0 1 0 1 0 1 0 2 0 2 1 1 2 0 0 2 0 1 0 1 1 0 1 0 0 2 0 0 2 1 0 0 0 1 1 2 2 0 1 0 0 1 0 0 2 0 2 2 1 0 0 0 1 2 0 1 2 1 0 0 1 2 0 2 0 1 1 0 1 0 1 0 1 0 0 2 2 1 0 1 1 1 1 0 1 0 0 0 2 1 0 1 0 1 1 1 0 1 1 1 1 2 2 0 0 0 0 2 0 0 1 0 1 0 0 1 0 1 1 0 0 0 0 0 1 0 0 1 0 2 0 0 0 2 1 0 0 2 0 0 2 1 0 2 0 0 1 0 0 0 0 1 2 0 1 1 1 0 2 0 1 0 1 2 2 0 0 2 0 0 1 1 1 1 0 1 0 1 0 0 2 0 0 1 1 0 0 2 2 1 0 1 1 1 2 2 0 1 0 0 1 0 1 1 0 0 1 1 1 1 0 0 1 0 0 0 0 0 0 0 0 1 0 0 1 0 1 1 0 0 0 1 1 1 0 1 2 1 0 1 0 0 0 0 1 2 1 0 0 1 2 2 0 0 0 0 1 1 1 0 1 1 1 1 1 2 0 2 2 0 0 0 1 0 1 2 1 0 1 0 1 1 1 0 1 1 1 1 1 1 1 0 1 2 2 0 0 0 2 0 1 0 2 0 1 0 1 1 1 1 1 0 0 2 1 1 0 0 0 1 0 2 0 0 2 1 0 2 2 0 2 0 1 1 0 2 2 2 1 0 0 2 0 0 0 0 1 0 0 1 0 0 0 0 1 0 0 0 0 0 1 0 1 0 1 1 0 0 0 0 0 2 0
150 0 0 2 0 2 2 1 2 0 0 1 1 1 0 0 0 1 2 1 1 2 0 0 0 0 0 0 1 1 1 0 1 1 1 0 1 1 0 1 1 1 0 0 2 0 1 0 1 0 0 1 0 1 1 1 0 2 0 2 0 0 1 0 0 0 0 1 2 1 0 1 2 2 2 2 2 2 2 0 2 2 0 2 2 0 0 0 0 2 1 0 0 0 0 0 0 1 1 2 1 2 1 0 0 0 2 1 1 1 0 1 1 2 1 1 2 0 2 0 0 0 0 0 0 0 0 1 1 0 1 1 0 0 1 0 0 0 0 0 0 2 1 0 1 2 0 0 0 0 0 0 0 0 0 1 0 0 1 1 1 1 0 2 1 1 1 0 2 2 0 2 1 1 0 2 0 1 0 1 1 1 0 1 1 1 2 1 0 0 0 1 0 2 2 1 2 2 0 0 0 1 0 1 1 0 1 0 1 1 1 0 1 0 0 1 0 0 1 0 2 1 0 1 0 1 1 1 1 1 0 1 1 2 1 1 0 2 0 0 0 1 2 1 0 2 0 0 1 1 1 1 0 0 0 0 1 2 0 1 1 1 0 0 0 0 1 1 2 2 0 1 0 1 1 1 0 0 0 0 0 2 1 0 0 0 0 0 1 2 0 2 1 2 2 0 1 0 0 1 0 0 1 1 1 0 1 2 0 0 1 0 2 2 2 1 2 0 0 1 0 1 2 0 1 0 0 0 1 1 2 1 0 1 0 0 0 1 0 1 0 1 2 0 0 0 1 0 1 2 0 1 2 0 2 0 0 2 0 0 0 1 0 1 0 0 1 0 2 0 2 2 1 1 0 0 0 2 2 0 0 0 2 0 0 0 0 0 0 0 0 0 0 0 2 0 0 1 0 0 0 1 0 1 1 0 0 1 0 2 0 1 0 0 1 0 1 0 0 0 0 2 0 0 2 2 1 0 0 1 0 0 0 0 1 1 0 0 0 1 0 0 0 0 2 2 0 0 1 0 0 0 1 1 1 0 1 1 0 1 1 1 0 1 0 0 0 2 0 0 0 0 1 1 0 0 0 2 2 2 2 0 0 0 2 0 0 1 0 1 2 1 1 1 0 0 0 1 1 0 1 2 1 1 1 1 2 0 0 0 0 2 1 1 0 1 0 2 0 1 1 1 2 1 1 2 0 2 0 2 0 2 2 1 0 0 2 0 0 0 1 1 0 1 1 0 0 2 2 0 0 1 0 2 1 1 0 0 0 2 2 0 0 1 0 0 0 1 0 0 0 1 0 0 0 0 0 2 2 2 2 0 0 0 0 0 0 0 1 0 0 0 1 1 1 0 1 0 0 0 0 2 1 1 0 2 1 0 0 1 1 1 0 0 2 0 0 0 0 0 1 0 0 1 1 0 1 2 0 0 0 0 1 1 1 1 2 0 2 1 0 1 0 1 1 0 2 0 1 1 1 1 0 0 2 0 0 2 2 1 1 0 1 2 2 2 2 0 1 0 2 0 0 0 0 0 0 0 0 0 1 0 2 1 2 2 1 1 0 0 0 0 1 0 1 0 0 0 0 1 0 1 0 1 0 1 1 2 2 1 0 0 0 2 0 0 0 2 1 0 1 0 1 0 0 1 0 0 0 0 1 1 0 0 0 0 1 0 0 1 1 1 0 0 1 0 1 0 0 0 0 0 0 0 0 1 0 0 2 0 0 0 2 0 0 0 2 0 0 1 0 0 0 1 1 2 0 0 2 2 2 2 2 0 1 0 0 1 1 2 0 1 2 2 1 1 0 1 0 1 2 2 0 0 2 1 1 0 1 2 0 0 2 0 2 0 2 0 2 1 1 2 1 1 1 0 0 0 0 2 1 2 0 1 0 1 1 1 1 0 1 0 1 0 1 0 1 0 0 1 1 0 0 2 2 0 0 0 0 0 1 0 2 0 2 2 2 0 1 0 0 0 1 1 2 2 0 0 2 2 1 0 0 0 0 1 1 2 0 1 0 2 0 2 2 0 2 2 0 1 0 0 0 1 1 1 0 0 0 1 0 2 0 0 2 1 2 0 2 0 1 1 1 1 0 0 1 2 0 0 0 2 1 2 0 0 0 1 1 1 1 0 1 0 1 2 1 0 0 0 2 0 1 1 1 0 1 2 1 0 0 2 1 0 0 0 0 0 0 0 1 0 0 1 1 0 0 0 1 1 1 0 1 1 0 0 1 0 0 0 0 0 1 0 0 0 0 0 0 0 1 1
151 0 0 2 0 0 2 2 0 2 0 0 0 0 0 0 0 1 1 0 0 1 0 1 1 1 1 2 2 1 1 2 1 1 0 0 1 1 0 0 0 1 0 0 2 1 0 0 0 2 2 2 0 0 1 1 0 0 0 1 1 0 1 0 0 0 0 2 1 0 0 2 2 2 2 2 2 0 0 0 0 0 0 1 2 0 0 1 1 2 0 1 1 0 0 0 0 2 2 2 2 2 1 1 1 1 2 2 2 0 0 2 0 1 2 2 2 0 0 1 1 0 2 1 0 1 0 0 0 0 1 1 0 0 0 0 0 0 1 0 1 0 0 0 1 1 0 0 0 0 0 0 0 1 0 0 0 1 0 0 1 1 0 2 0 1 0 0 0 2 0 2 1 1 0 0 0 1 0 1 1 0 0 0 0 0 2 1 0 0 0 2 0 1 1 2 0 2 0 0 0 0 0 1 1 0 1 0 0 1 1 0 2 0 1 1 1 0 1 0 2 1 0 1 0 1 2 0 0 1 1 0 0 0 0 0 0 2 0 1 1 1 1 1 0 1 0 0 0 0 0 0 0 0 0 1 1 1 1 1 0 1 0 0 0 0 0 0 1 0 1 1 1 1 0 0 0 2 2 1 1 2 1 0 0 0 0 2 0 2 0 0 0 2 2 1 1 0 0 0 1 0 0 1 0 0 0 2 1 0 0 2 2 1 1 0 2 0 1 0 1 1 2 1 2 0 0 0 1 1 1 1 0 0 0 0 0 0 0 2 1 2 2 2 1 1 1 0 1 2 1 1 1 0 1 1 0 0 0 2 0 2 2 0 2 1 1 2 0 2 0 0 0 0 1 1 0 2 1 0 1 2 0 0 0 0 0 0 0 0 0 1 0 0 1 1 0 1 1 1 0 1 0 1 0 1 0 0 0 0 0 0 0 0 0 0 1 1 0 0 1 1 1 0 1 2 0 0 0 2 0 2 0 2 2 1 0 1 0 0 2 0 0 1 0 2 0 0 1 0 0 0 1 2 1 1 0 1 0 1 1 1 1 0 0 0 0 2 0 2 1 1 2 2 0 0 1 2 2 0 0 0 0 0 2 0 0 0 0 0 0 2 0 2 0 0 1 1 1 0 1 2 1 1 1 1 2 1 0 0 0 2 0 0 0 1 0 2 0 1 1 1 2 0 0 1 0 1 0 2 0 1 1 0 0 0 1 0 0 0 0 2 0 0 0 0 0 1 1 1 0 0 0 2 2 0 0 2 1 1 0 0 0 1 0 0 0 2 0 0 2 1 2 0 1 1 2 0 2 0 2 0 0 1 2 0 2 0 1 0 0 0 0 1 1 0 1 0 0 0 0 2 0 0 1 1 2 0 0 1 0 0 0 1 2 0 0 0 0 0 0 0 0 0 0 0 2 1 0 0 2 0 0 0 2 2 2 0 2 2 1 2 0 1 0 1 1 1 1 1 1 1 0 2 2 0 1 1 1 0 0 0 1 2 2 2 1 2 0 0 0 0 1 0 0 1 2 1 0 0 0 1 1 0 0 0 1 0 0 1 0 0 0 0 2 0 0 0 0 0 0 1 0 1 1 2 1 2 2 0 0 0 0 2 0 2 0 0 0 0 0 0 0 0 0 1 0 1 1 1 1 2 1 0 0 1 1 0 0 1 1 0 0 1 2 0 2 2 0 0 0 0 0 0 0 1 0 1 2 1 1 1 2 2 0 0 2 0 1 1 0 0 1 0 0 0 0 0 1 1 1 1 1 1 0 0 1 1 0 2 0 2 2 1 0 0 1 1 1 0 0 0 1 1 0 0 2 0 0 1 1 1 0 2 0 0 2 0 2 1 1 2 1 2 2 1 1 0 0 1 0 1 0 0 0 0 1 0 1 0 1 0 2 0 2 1 2 0 0 0 1 0 0 2 2 0 0 0 0 0 0 0 0 0 0 1 0 0 2 0 0 0 1 0 0 1 0 0 1 1 1 0 0 0 0 0 0 1 0 1 0 1 1 2 2 0 2 2 0 0 0 1 0 2 1 1 1 0 0 1 1 1 1 0 1 1 1 1 2 0 1 1 2 0 0 1 0 1 0 0 0 2 0 2 0 0 0 1 1 0 0 0 2 2 2 1 0 0 0 0 2 0 0 1 2 0 2 2 1 1 0 1 1 0 2 2 1 0 0 1 0 0 0 2 2 0 0 0 0 0 0 0 1 1 0 0 1 0 0 0 0 0 0 0 0 0 0 0 0 0 1 0
152 0 1 2 0 0 1 2 1 1 0 0 1 1 1 0 0 0 0 1 1 2 0 0 0 0 0 1 2 0 1 2 1 1 1 0 2 0 0 0 0 1 0 0 2 1 1 0 1 0 0 1 0 1 1 0 0 0 1 0 1 1 2 2 1 1 1 0 1 0 0 0 0 2 0 2 2 1 1 1 0 2 0 0 1 0 0 1 0 2 0 1 1 1 1 0 0 0 0 1 1 1 0 0 2 2 1 2 2 0 0 2 0 1 0 0 1 0 0 1 1 0 2 1 0 1 0 1 1 0 1 1 0 0 0 0 0 0 0 1 0 2 0 0 0 2 0 1 0 0 0 0 0 0 0 0 0 1 0 0 1 0 1 1 0 2 1 1 1 2 0 1 0 2 0 0 1 1 0 0 1 1 0 1 1 1 2 1 0 0 1 2 0 2 2 2 0 1 0 0 0 0 0 0 1 0 1 0 1 0 2 0 0 0 0 2 0 1 0 0 2 1 0 2 0 0 0 0 0 0 0 0 0 0 0 0 0 2 0 0 0 0 2 0 0 1 0 0 0 0 0 0 0 0 0 0 0 2 1 1 1 1 0 0 0 0 1 0 1 1 1 0 0 2 1 0 0 2 1 0 0 1 2 1 0 2 1 2 0 2 0 0 2 2 2 0 2 0 0 0 0 0 2 0 1 1 0 2 0 0 0 2 0 2 2 0 2 1 1 0 0 0 1 0 1 0 1 0 1 1 2 0 1 2 0 0 0 1 0 0 0 0 0 2 0 0 2 1 2 2 0 0 2 1 1 0 1 1 0 0 0 0 1 1 1 0 1 1 1 1 1 1 0 0 1 1 0 2 1 0 1 1 1 1 0 0 0 0 0 1 0 2 1 1 2 0 1 1 0 0 0 0 0 2 1 0 0 1 0 2 0 0 1 1 0 1 1 1 0 0 0 0 1 1 1 2 1 2 2 1 0 2 0 0 0 0 0 2 0 0 2 0 0 1 0 1 0 0 1 0 0 0 0 2 0 0 0 2 1 0 1 2 0 1 0 1 0 1 0 0 1 1 1 1 1 0 1 1 2 0 1 0 1 1 2 1 0 1 1 1 1 2 0 1 2 0 1 2 2 0 1 1 2 0 2 0 2 1 0 0 0 2 0 1 0 1 0 2 0 1 2 0 1 0 0 1 1 0 0 1 1 0 2 2 0 1 1 0 1 1 0 1 0 0 0 0 0 1 1 1 0 1 0 1 1 1 0 0 0 0 0 0 0 1 0 0 1 1 0 0 1 0 0 0 0 0 0 1 1 2 1 0 1 1 0 1 0 0 1 1 0 0 1 0 0 0 0 0 0 0 0 1 1 1 0 1 1 2 0 0 1 1 0 1 1 1 0 0 1 0 1 0 0 1 2 0 1 0 0 0 1 0 0 0 2 1 2 0 1 1 0 1 1 1 1 0 2 0 1 1 0 1 0 1 1 1 0 2 1 0 0 0 1 2 2 2 2 1 1 0 1 0 0 0 2 1 2 0 2 0 0 1 2 1 2 2 0 1 0 0 1 1 0 0 0 0 0 0 0 1 0 1 0 0 2 2 2 2 2 1 1 0 0 1 0 1 0 0 0 0 0 0 0 0 0 0 0 1 1 0 0 0 1 0 0 1 2 0 0 0 0 0 1 1 1 0 1 0 0 0 0 0 0 0 1 0 0 0 0 0 0 0 2 1 0 0 2 0 0 2 0 1 2 0 0 1 0 0 1 1 1 1 1 0 0 1 1 2 0 2 1 2 2 2 0 0 2 1 0 0 1 1 1 0 1 0 1 0 0 0 0 0 1 1 1 0 2 1 1 0 1 1 0 2 2 0 0 0 0 2 2 2 0 1 0 1 0 0 2 1 2 0 0 0 0 0 0 0 0 0 2 0 0 1 0 0 2 0 0 0 0 0 1 0 1 1 1 0 2 0 0 0 1 0 1 2 0 1 1 2 2 0 1 1 0 1 0 2 0 2 0 0 2 1 2 0 2 1 1 1 1 0 0 2 2 0 0 0 1 2 1 2 1 0 1 1 1 1 1 0 0 1 2 2 0 2 2 2 2 0 2 0 1 2 0 1 1 1 1 1 0 0 2 0 0 0 2 1 1 0 1 0 0 1 2 1 2 2 0 1 1 0 1 0 0 0 1 0 0 0 1 0 0 1 1 1 1 0 1 0 0 0 0 2 0 0 1 1 0 1 0 1 0 1 1 1 0 0 0 0 0 0
153 0 0 1 0 0 1 1 1 0 1 2 0 0 0 0 0 2 2 2 2 0 0 0 0 0 0 2 2 0 2 1 1 1 1 0 2 2 0 2 1 0 1 0 1 0 0 0 0 0 0 0 1 1 0 0 0 0 0 0 2 0 1 1 1 1 1 0 1 1 1 1 1 2 1 2 2 2 2 0 2 2 0 0 0 0 0 1 1 1 0 0 0 0 0 0 0 1 1 2 1 2 1 0 2 2 2 1 1 1 0 1 1 1 1 1 1 0 0 2 2 1 2 2 0 0 0 1 1 0 0 0 0 0 0 0 0 0 0 0 0 2 0 0 0 1 0 0 0 0 0 1 0 0 0 0 0 2 0 1 0 0 0 2 1 1 1 0 0 1 1 0 2 1 0 0 0 2 0 2 2 2 0 0 0 0 1 2 2 1 1 2 0 1 2 2 1 2 0 0 0 0 0 0 0 0 2 0 0 1 2 0 1 0 0 2 0 0 2 1 1 0 0 1 0 1 0 0 0 0 0 0 1 1 1 1 0 2 0 0 0 0 2 2 0 2 0 0 0 0 0 0 0 0 0 1 1 2 1 1 0 1 0 1 0 0 0 0 2 1 0 2 0 1 0 0 0 2 2 1 0 0 1 1 0 1 1 2 0 2 0 0 0 1 2 1 1 1 0 1 0 0 1 1 1 0 1 2 1 0 0 1 2 0 0 0 2 0 2 2 0 0 1 0 2 0 0 0 1 1 1 1 2 1 1 0 1 0 0 1 0 0 0 1 1 1 1 0 1 1 1 0 1 0 0 1 0 0 0 1 0 1 1 0 1 2 0 1 2 0 2 2 2 2 1 2 0 1 1 0 0 2 1 0 0 0 0 0 0 0 0 0 0 1 2 0 1 1 0 0 0 0 1 0 0 0 1 2 0 2 0 1 1 1 1 0 1 1 0 1 1 1 0 1 1 2 1 0 0 0 1 1 1 1 1 2 0 1 0 0 0 0 0 1 0 2 1 0 1 0 0 0 1 2 1 1 0 0 0 0 2 1 0 0 0 2 0 2 0 2 2 2 1 1 1 1 0 2 2 0 0 1 1 0 1 0 1 0 2 0 0 2 1 0 1 0 0 1 1 0 1 1 1 1 1 1 2 0 0 0 0 1 0 0 1 0 0 2 0 0 0 2 2 1 0 2 0 0 2 0 2 0 1 0 0 0 0 0 0 1 1 1 0 1 1 1 1 1 1 1 0 1 0 1 2 0 0 1 1 1 1 0 1 2 1 1 0 0 0 0 1 1 1 0 1 1 1 1 1 2 2 0 0 0 0 0 0 1 1 0 1 1 1 0 1 0 1 0 0 0 0 2 0 2 0 2 1 0 0 1 0 0 1 1 1 1 1 0 0 1 1 1 0 0 0 1 1 1 0 0 0 0 0 0 0 0 2 0 2 1 0 1 0 0 2 1 2 0 2 2 0 1 1 2 2 0 0 1 1 0 0 0 0 0 0 2 1 1 0 0 1 0 1 0 1 2 2 1 1 1 1 0 2 1 2 2 1 1 1 1 2 0 0 1 1 0 0 1 0 2 1 0 0 2 1 2 1 2 2 0 2 2 0 2 0 2 1 1 1 0 0 0 0 0 0 0 0 0 0 0 0 0 0 1 0 1 1 0 0 2 0 2 1 1 1 0 1 1 0 0 0 0 0 0 0 2 1 0 2 0 0 0 2 1 1 0 2 1 0 2 0 0 2 1 1 0 0 0 0 0 1 1 0 1 1 1 0 2 1 2 1 1 2 2 1 0 0 1 0 0 1 2 0 0 2 0 0 0 1 1 0 0 1 1 1 0 2 0 1 0 1 1 1 2 1 0 0 0 0 2 0 2 1 0 0 1 0 1 0 0 0 0 1 0 1 1 1 0 0 0 2 0 0 2 1 0 0 0 1 1 1 0 0 0 0 1 2 0 1 0 0 0 0 0 0 1 0 0 2 1 1 0 0 0 0 0 0 2 0 2 0 2 1 2 2 0 2 2 0 0 0 2 0 1 2 1 1 1 1 1 1 1 0 0 0 0 2 1 1 1 0 1 2 0 0 1 1 2 1 0 1 1 0 2 0 0 0 0 2 1 0 0 2 2 1 0 0 1 0 0 2 0 1 0 2 1 2 1 0 1 2 0 1 0 1 2 1 0 0 1 0 1 0 0 0 0 1 0 1 1 0 0 2 2 0 0 1 0 0 0 0 0 0 0 0 0 0 0 0 0 2 2
154 0 1 2 0 0 0 2 1 1 0 0 0 1 1 0 0 2 1 1 1 2 0 0 0 0 0 1 2 0 1 2 2 2 1 0 2 1 0 0 0 2 0 0 0 0 0 0 1 0 0 0 1 1 0 1 0 0 0 1 1 0 0 0 1 1 1 2 0 0 0 0 2 2 2 2 2 2 2 0 2 2 0 2 2 0 0 1 1 2 1 1 1 0 0 0 0 0 0 0 0 2 0 0 1 1 2 0 1 1 1 1 0 1 0 0 1 0 0 2 2 0 2 2 0 2 0 1 1 0 0 1 0 0 1 0 0 0 0 1 1 2 1 0 0 1 0 0 0 0 0 0 1 0 0 1 1 1 0 1 0 0 1 1 0 1 1 0 0 2 1 0 1 1 1 0 0 0 0 0 0 0 1 0 1 0 2 2 0 0 0 1 0 1 2 2 0 2 0 0 0 0 0 1 1 0 1 0 1 0 2 0 0 1 0 2 0 0 1 0 2 1 1 2 0 2 2 1 1 1 0 0 1 2 1 1 0 2 0 0 0 0 2 0 0 2 0 0 0 0 0 0 0 0 0 0 1 1 0 0 1 1 0 0 1 0 0 0 0 0 0 1 0 1 0 2 1 2 2 2 2 1 0 0 0 0 0 1 0 1 1 1 2 2 2 0 2 2 0 2 0 1 1 0 1 0 1 2 0 0 2 1 1 1 1 0 1 0 0 0 1 2 2 0 0 0 0 0 0 0 0 2 1 0 0 1 1 0 0 1 2 1 1 1 2 2 0 0 1 2 1 1 1 1 0 1 1 1 0 1 1 2 2 0 2 1 1 2 1 1 1 1 0 0 1 1 0 0 1 0 1 1 0 0 0 1 0 0 0 0 0 1 0 0 2 0 1 1 1 1 1 1 2 0 0 0 2 1 0 2 0 0 0 0 1 0 1 0 0 0 0 1 1 2 0 0 0 1 1 1 0 1 0 1 1 0 1 1 0 0 0 0 0 0 0 2 1 0 0 0 0 0 2 2 0 0 0 2 2 1 0 1 1 1 0 0 0 1 0 0 0 0 0 2 1 1 0 2 2 1 1 0 1 1 2 1 0 0 1 0 1 0 1 1 1 0 0 1 1 0 0 1 0 0 1 1 1 1 0 0 1 0 0 1 0 1 0 2 0 1 1 1 2 0 1 2 0 0 1 1 1 0 1 1 1 0 1 0 2 2 0 1 1 1 1 0 0 2 2 0 0 0 0 2 2 0 0 0 0 0 0 0 1 2 0 0 1 1 1 0 0 1 1 0 1 1 1 0 1 1 2 0 0 1 1 0 1 0 0 0 0 0 0 0 0 0 0 0 0 0 0 2 0 1 0 1 1 2 0 2 1 0 0 1 1 0 1 0 1 0 0 0 0 0 0 0 2 1 0 0 0 0 0 0 2 1 2 0 2 2 0 0 0 2 0 1 1 0 1 1 0 2 0 0 1 0 0 2 2 0 0 0 2 1 1 2 1 1 0 1 1 1 2 0 0 1 1 1 0 0 0 0 2 0 0 1 1 1 0 1 1 0 0 0 0 0 0 0 0 1 1 1 0 1 1 2 1 2 2 0 1 0 0 1 1 2 0 0 0 0 0 0 0 0 0 0 0 0 0 0 0 1 1 0 0 1 1 0 0 0 0 1 0 1 1 1 2 1 0 0 0 0 0 0 0 1 0 0 2 0 0 0 2 1 0 1 1 0 0 2 1 0 2 1 0 1 0 0 1 1 1 1 0 1 1 1 0 2 0 2 0 2 2 2 0 0 1 1 1 1 1 1 0 1 1 0 2 0 0 0 0 0 0 1 0 0 1 0 2 0 1 0 2 2 2 0 0 0 0 2 1 2 0 0 0 0 2 1 1 0 0 1 1 0 1 1 1 0 0 0 0 0 1 2 1 0 1 0 0 0 1 0 0 0 0 2 1 0 2 0 0 0 1 1 2 2 0 0 1 2 2 0 0 0 0 0 0 2 0 0 0 0 1 2 2 0 2 2 0 0 0 1 1 1 2 0 1 1 0 0 0 0 0 0 0 0 1 2 2 0 0 2 2 1 0 0 1 0 0 0 0 2 0 2 0 0 0 1 2 0 0 0 2 1 1 0 1 0 0 1 2 0 2 0 0 0 1 1 0 0 2 0 0 0 0 1 0 0 0 2 1 0 0 1 1 0 0 0 1 0 0 0 1 1 0 1 1 1 0 1 0 0 0 0 0 0 0 0 0 0 2 1
155 0 1 1 0 0 1 1 2 0 0 1 0 1 0 0 0 0 0 0 0 2 0 0 0 1 1 2 2 1 1 1 2 2 1 1 1 1 0 0 0 2 0 0 2 1 0 0 1 0 0 1 0 0 0 0 0 1 0 0 1 1 1 0 0 0 0 0 1 1 1 1 2 2 2 2 2 1 1 0 1 1 1 0 1 1 0 2 2 2 2 2 1 0 0 0 0 1 0 1 0 1 0 2 0 0 2 1 1 1 1 2 2 1 2 1 1 0 1 1 1 0 2 0 0 0 0 0 0 0 0 0 0 1 1 0 1 0 0 0 1 1 1 0 1 1 0 0 0 0 1 0 0 0 0 0 1 0 0 0 1 2 1 1 1 2 1 1 1 2 0 1 2 1 0 0 0 0 0 0 0 0 1 0 2 1 1 1 0 0 0 2 0 1 2 1 0 1 0 0 0 0 0 1 2 0 0 1 1 0 2 0 1 0 0 2 1 0 0 0 2 0 1 1 0 2 1 0 0 0 0 0 0 0 0 0 0 2 1 1 1 1 2 1 0 1 0 0 0 0 0 0 0 0 0 0 1 2 1 0 0 0 0 0 0 0 0 1 1 1 0 1 0 1 0 1 0 2 2 1 1 1 0 0 0 0 0 1 1 2 0 2 2 2 2 0 1 1 0 1 0 0 0 2 0 0 0 2 1 0 0 1 2 1 1 1 1 1 0 0 1 1 1 1 1 0 0 0 0 0 2 1 0 1 0 1 0 1 0 1 1 1 2 1 1 1 0 0 1 1 1 0 1 0 0 1 1 1 0 1 0 1 2 0 2 0 1 1 1 1 1 1 1 1 2 2 0 2 1 0 0 2 2 0 0 1 0 1 1 0 0 1 0 2 2 0 1 2 1 1 1 1 0 2 1 1 0 0 0 2 0 0 1 1 1 0 0 0 0 0 0 0 0 0 1 1 1 0 0 2 0 1 0 0 0 0 1 1 0 1 2 0 0 2 0 1 0 0 0 0 0 1 0 2 1 0 0 1 1 1 1 2 0 0 0 2 0 2 0 1 1 1 0 2 0 0 0 1 2 0 1 0 0 0 2 0 0 0 1 0 1 1 1 1 2 0 0 1 1 0 0 2 2 0 1 1 1 1 0 0 0 2 1 0 0 2 2 2 0 1 1 1 1 1 0 1 1 0 1 1 1 0 1 0 1 0 0 1 1 1 2 2 0 2 2 0 0 0 0 2 0 0 0 2 2 0 0 1 0 0 0 1 0 2 0 0 1 1 1 0 0 0 1 0 0 0 1 1 1 2 1 0 0 1 1 0 1 0 1 0 0 1 1 0 0 0 1 0 0 0 1 2 1 0 0 0 2 2 0 2 2 0 0 1 0 2 0 0 0 0 1 0 0 1 2 0 1 2 0 0 1 0 1 0 1 0 2 1 2 2 0 0 0 1 1 0 1 0 0 0 0 1 0 2 1 0 0 1 1 0 0 0 1 1 2 2 0 1 0 2 0 2 0 0 0 2 2 0 1 0 0 1 2 2 1 2 1 0 1 2 2 0 0 0 0 0 1 0 0 1 0 1 0 0 0 1 1 2 2 0 1 1 0 0 1 0 0 1 1 0 0 0 1 0 0 0 0 2 1 1 2 2 1 0 0 2 2 0 0 1 0 2 0 0 0 1 1 0 0 0 0 0 0 1 0 1 0 0 1 0 0 0 2 1 0 1 1 0 0 1 0 0 2 1 1 2 0 0 0 0 2 2 0 0 1 1 0 2 0 2 0 2 2 1 1 0 0 2 2 0 0 0 0 0 2 0 2 0 1 2 0 0 2 0 1 0 1 0 1 1 0 1 0 2 1 0 0 0 1 2 0 2 0 1 0 1 0 1 1 1 1 0 1 0 1 1 1 0 0 1 1 0 0 2 2 0 0 0 0 0 1 0 0 0 1 0 1 0 0 0 0 0 2 1 2 1 0 1 2 2 1 0 0 0 0 0 0 1 0 1 0 1 1 2 2 0 2 2 0 0 0 1 0 2 2 0 1 2 0 0 0 0 1 0 1 1 1 0 2 0 0 2 2 1 0 2 1 2 1 0 0 1 0 1 2 0 0 0 1 1 1 0 0 0 0 2 1 1 1 0 2 0 2 0 0 0 0 2 0 1 1 1 0 0 0 2 1 0 1 2 0 0 0 0 0 1 0 0 2 1 1 0 1 1 0 0 1 0 0 0 0 1 0 0 0 0 0 0 0 0 1 1
156 0 1 1 0 0 1 1 2 0 0 1 0 0 0 0 0 2 1 0 0 2 0 0 0 0 0 0 1 2 0 1 2 1 2 1 2 1 1 0 0 0 0 0 2 0 0 1 0 0 0 1 1 2 0 1 0 0 1 1 1 0 1 0 0 1 0 0 1 0 0 0 1 2 0 2 2 1 1 0 1 2 0 1 2 0 0 1 1 1 1 0 1 1 0 0 0 1 1 1 1 2 1 1 1 1 2 0 1 1 1 1 1 1 2 2 2 0 1 0 0 0 2 1 0 1 0 1 0 1 1 1 0 0 1 0 0 0 0 2 1 1 1 0 0 1 0 0 0 0 0 0 0 0 1 0 0 1 0 1 0 0 2 0 0 2 1 2 0 0 0 0 0 2 1 0 0 0 0 0 0 1 1 0 1 0 1 2 0 0 0 2 0 1 1 1 1 1 0 1 0 2 0 0 2 0 1 0 0 0 2 0 1 0 0 2 0 0 1 1 1 1 1 1 0 2 1 0 0 0 0 0 0 0 0 0 1 2 0 0 0 0 2 1 0 2 0 0 0 0 0 0 0 0 0 1 2 1 1 1 0 1 0 0 0 0 0 2 0 0 0 2 2 0 0 0 0 1 1 0 0 1 0 0 0 0 0 0 1 2 0 0 2 2 2 0 2 0 0 0 0 0 1 1 1 0 0 2 2 0 0 2 1 1 1 0 2 0 1 1 0 1 1 1 0 0 1 0 2 0 2 1 0 1 0 0 0 1 0 1 1 1 1 2 0 0 2 1 1 1 1 0 2 1 1 0 1 1 0 0 1 1 1 0 1 0 1 2 2 0 2 2 0 0 2 0 0 1 1 1 1 0 1 1 0 1 0 0 0 0 0 1 2 0 2 0 2 0 0 0 0 0 0 1 1 0 0 0 0 2 0 0 1 1 0 1 1 0 0 0 0 1 1 2 0 2 1 0 0 0 0 0 0 0 2 2 0 2 0 0 1 0 0 1 1 1 0 0 2 1 0 1 0 2 0 0 0 1 1 1 1 2 0 0 0 1 1 2 0 1 2 2 0 2 0 0 0 1 2 0 0 0 2 0 0 0 2 1 0 0 1 1 0 2 1 0 1 0 0 1 0 2 1 1 1 1 2 0 0 0 0 2 1 1 0 1 0 2 0 1 1 1 2 2 0 2 0 0 2 0 2 0 2 0 1 0 1 0 1 1 0 0 0 1 0 1 1 1 1 1 0 0 0 1 1 2 1 0 0 0 0 0 1 2 0 0 0 1 0 0 0 2 1 0 0 0 1 1 2 1 2 0 0 0 0 0 1 1 0 0 1 0 2 0 1 0 0 0 0 0 1 1 1 1 0 2 0 1 0 1 1 1 0 0 1 0 0 0 0 0 1 0 0 0 0 0 2 1 0 0 0 0 0 0 2 0 1 1 1 0 0 1 0 1 1 1 2 1 1 1 0 1 0 1 2 0 0 2 1 1 1 0 1 1 1 1 1 1 1 0 0 2 0 0 1 2 2 2 2 2 0 0 1 0 1 1 1 1 0 0 1 0 0 0 1 0 0 0 0 2 0 1 0 0 2 2 2 1 1 1 1 1 0 1 0 1 0 0 0 0 0 0 1 0 1 0 0 0 0 0 1 1 1 0 0 0 1 0 0 0 0 0 0 0 0 0 1 0 0 0 0 0 0 0 0 1 0 0 1 0 0 0 2 0 0 0 2 1 0 2 0 2 2 1 1 0 0 1 0 1 2 1 1 1 1 1 0 1 1 2 0 1 2 1 1 0 0 1 0 0 1 2 1 0 1 0 1 0 1 2 0 0 1 0 1 1 1 0 2 0 2 1 2 2 2 0 1 0 0 2 0 2 0 1 0 1 0 1 1 0 1 0 0 0 0 0 0 0 0 0 1 0 1 1 1 0 0 0 0 0 1 0 0 0 0 0 2 0 2 0 0 0 2 0 2 2 0 1 1 2 2 0 0 0 0 0 0 2 0 2 0 1 1 2 1 0 2 1 0 0 0 1 0 0 1 1 0 1 0 0 0 0 1 0 1 0 2 1 1 0 0 1 1 0 0 1 0 0 0 0 1 1 0 0 0 1 1 2 2 0 0 0 2 1 0 1 1 0 0 0 2 0 0 2 2 0 2 1 0 1 1 1 0 0 0 0 0 0 1 1 0 0 0 0 0 0 0 0 1 0 0 0 0 1 0 0 0 1 1 0 1 0 0 1 1 0 0 0 0 0 0 0
157 0 1 1 0 1 1 2 1 1 0 0 0 1 0 0 1 0 1 0 1 1 0 0 0 0 0 2 2 0 1 1 2 2 0 0 1 2 0 1 1 0 0 0 2 0 0 0 0 1 1 2 0 1 1 0 0 0 0 0 0 1 1 0 1 1 1 0 2 1 1 1 2 1 1 1 1 1 1 0 1 2 1 1 1 1 0 2 2 2 2 2 1 1 0 0 0 1 1 1 1 2 1 0 2 2 2 0 1 2 1 1 1 1 0 1 1 0 1 1 1 0 2 2 0 1 0 0 0 0 1 1 0 0 0 0 0 0 0 1 0 2 0 0 0 1 0 0 0 1 1 0 0 0 0 0 0 2 0 0 2 2 2 0 1 2 1 1 1 2 1 1 2 1 1 0 1 0 0 0 0 0 0 0 0 0 0 2 0 0 0 2 0 2 2 1 2 2 0 0 0 0 0 1 0 0 2 0 0 0 0 0 1 0 0 2 0 0 0 0 2 0 0 1 0 1 0 0 0 0 0 0 0 0 0 0 0 2 0 0 0 1 2 1 0 2 0 0 0 0 0 0 0 0 0 0 1 0 0 0 0 0 0 0 0 0 1 1 2 2 0 1 1 0 0 0 1 2 2 1 1 1 2 1 0 0 0 1 1 2 0 0 1 1 2 0 2 1 0 0 0 0 2 0 2 0 0 2 1 0 1 2 2 2 2 0 1 0 0 0 0 1 0 0 1 0 0 0 0 0 1 2 0 2 0 0 0 2 0 2 1 1 2 1 0 0 1 0 1 1 1 0 1 0 1 0 1 0 0 1 0 1 2 0 2 1 1 2 2 0 2 2 1 1 1 0 0 0 0 0 0 1 0 0 0 0 0 1 1 0 0 0 1 0 1 1 1 2 1 1 1 1 0 2 1 1 0 0 0 2 0 0 0 0 1 0 0 0 0 0 0 1 0 1 1 1 1 1 1 0 0 0 2 2 0 1 0 1 0 0 1 0 0 1 0 2 0 0 2 0 0 1 1 2 1 1 0 1 0 1 2 0 1 0 0 1 0 1 0 0 1 1 1 2 0 0 0 2 1 1 2 0 0 0 1 0 1 0 0 0 0 2 0 2 2 0 1 0 0 0 0 2 0 2 0 2 1 1 0 0 1 0 0 0 0 2 1 1 0 2 2 0 1 0 0 1 1 1 1 1 1 1 0 0 0 0 0 0 0 0 0 0 0 1 1 0 0 2 2 0 0 0 0 2 1 1 0 0 1 0 0 1 1 0 0 0 0 1 1 0 1 2 0 0 0 0 0 1 1 2 2 0 1 1 0 1 1 0 0 0 0 0 1 0 0 1 0 1 1 1 0 2 1 1 1 2 0 2 0 0 1 0 0 0 0 0 0 0 1 0 0 0 0 1 1 0 2 2 0 0 1 0 0 0 2 0 2 0 2 1 0 0 0 2 0 2 2 0 1 1 0 0 0 1 2 0 0 1 0 0 0 0 0 0 0 0 1 0 1 1 1 1 2 0 0 2 1 2 2 2 0 1 2 0 1 2 0 1 1 1 2 0 0 0 0 0 0 0 0 0 0 0 0 1 0 1 1 2 2 0 0 0 0 1 1 1 0 2 2 0 0 0 1 0 0 1 0 1 0 0 1 1 0 0 0 0 2 0 0 2 1 0 0 0 0 1 1 0 0 0 0 0 0 0 0 1 0 1 2 1 0 1 1 1 0 0 2 0 0 1 0 0 1 0 0 1 2 0 0 0 2 2 0 0 0 2 0 2 0 2 0 1 2 2 0 0 0 0 0 0 0 1 0 0 2 2 1 0 0 2 0 0 1 1 1 0 2 0 2 1 1 2 0 2 2 0 1 0 0 2 0 1 0 0 0 0 2 1 1 0 0 0 0 0 0 0 0 0 0 0 2 0 0 2 2 0 0 0 0 0 1 0 0 0 0 0 1 0 1 0 0 0 1 0 1 1 0 2 1 1 0 1 1 1 0 1 0 1 0 1 0 1 0 2 2 0 2 2 0 0 0 1 0 0 1 2 0 1 0 1 1 1 1 0 1 1 1 0 1 0 0 1 2 2 0 2 0 1 1 0 0 2 0 1 1 1 1 1 2 0 0 0 1 1 1 1 0 0 1 0 2 0 1 1 1 0 1 2 1 1 1 1 0 0 1 1 1 0 0 0 2 0 0 0 0 0 0 0 0 0 0 0 1 1 0 0 2 0 0 0 0 0 0 0 0 0 0 1 1 1 1 0
158 0 1 1 0 0 1 2 0 2 0 0 0 1 1 0 0 2 2 1 1 2 0 0 0 0 0 2 2 0 2 1 0 0 2 0 2 0 0 0 0 2 0 0 1 0 0 0 0 0 0 0 0 0 0 2 1 2 0 0 0 2 2 0 0 0 0 1 2 0 0 1 2 2 2 2 2 1 1 0 1 2 0 0 2 0 0 0 0 2 0 0 0 1 1 1 0 2 2 2 2 2 2 2 0 0 2 0 0 2 1 2 1 1 1 1 1 0 1 1 1 0 2 0 0 0 0 1 1 0 1 1 1 2 0 1 0 0 1 0 0 2 1 0 1 2 1 0 1 1 0 0 1 1 0 0 0 1 0 1 1 1 2 0 0 1 1 1 0 1 1 0 0 1 0 0 0 0 0 0 0 0 0 0 2 2 0 1 0 0 0 2 1 1 1 2 0 2 0 0 0 2 0 0 1 0 0 0 0 0 2 0 1 0 1 1 0 0 1 1 1 1 1 2 0 2 2 0 0 0 0 0 0 0 0 0 0 1 1 1 1 1 2 0 0 2 0 0 1 1 0 0 0 1 1 0 0 2 1 1 0 1 0 0 0 0 0 0 2 1 0 0 0 0 0 0 0 1 1 1 1 0 2 2 0 1 1 1 0 1 1 0 0 2 2 2 1 1 0 0 0 0 1 1 0 0 0 1 1 0 1 1 2 1 1 0 2 0 0 0 0 1 2 1 0 0 0 0 1 1 2 0 0 1 0 0 0 0 0 1 0 0 2 2 1 1 1 0 1 1 1 0 1 0 1 1 0 1 0 0 1 1 1 0 1 0 0 2 2 0 2 2 2 2 1 1 0 2 2 0 0 1 1 1 0 1 0 1 1 0 0 1 1 0 2 0 1 2 0 0 0 0 0 2 1 1 0 1 0 1 0 0 0 0 2 0 0 0 0 0 0 1 0 0 2 1 1 1 1 0 0 0 1 1 0 1 1 1 0 1 1 0 0 0 1 1 0 0 2 0 0 1 1 2 1 1 0 0 1 0 2 1 1 0 0 0 0 2 0 1 1 1 1 1 0 0 0 2 2 1 1 1 0 0 2 1 0 1 0 1 2 1 0 1 0 0 0 1 1 0 0 1 2 0 2 1 2 0 0 0 0 1 0 0 0 2 1 1 0 2 2 0 2 1 1 2 0 1 1 2 0 1 1 0 2 0 0 0 2 2 0 1 0 1 1 0 0 1 1 1 0 1 0 1 2 0 0 0 1 1 1 1 1 2 1 1 0 1 1 1 0 0 0 0 0 0 0 2 2 2 2 0 1 1 0 1 1 0 0 0 1 1 1 0 0 0 1 0 0 0 0 1 1 2 0 2 0 1 0 2 1 0 0 1 1 0 1 0 1 0 0 0 0 0 1 0 2 1 0 0 1 1 1 0 1 1 2 0 2 2 0 1 0 0 2 0 2 0 1 1 0 2 0 0 1 0 0 1 1 0 0 0 2 0 0 0 2 1 1 0 1 0 1 0 1 2 2 1 0 0 1 1 1 0 0 1 0 0 0 2 0 1 0 0 0 0 0 1 0 1 1 1 0 0 2 2 1 1 2 0 0 0 0 2 0 1 1 1 1 1 0 1 0 0 0 1 0 1 1 0 1 1 1 0 0 1 1 0 0 1 0 1 1 1 1 0 1 0 0 0 0 1 0 0 1 1 1 0 2 0 0 0 2 0 0 2 2 0 0 2 0 0 2 0 0 1 0 0 1 1 1 1 1 1 1 1 1 2 1 2 1 1 1 1 1 0 0 0 0 0 0 1 0 0 2 0 1 1 1 2 0 0 2 0 2 0 2 1 1 0 1 1 0 2 2 0 1 0 0 2 0 0 1 0 0 1 0 1 2 1 1 0 1 1 1 0 1 0 0 2 0 0 0 2 1 1 1 0 1 1 1 0 0 0 0 0 2 0 2 0 0 0 0 0 0 1 0 2 2 1 0 1 1 1 0 1 0 1 0 0 0 0 1 1 1 1 1 1 0 0 0 1 0 2 2 0 2 1 0 1 1 1 0 2 2 2 0 2 2 0 0 2 2 2 0 2 1 1 0 1 0 2 0 1 0 0 1 0 0 0 0 0 1 0 0 2 1 0 2 0 1 0 0 2 2 0 2 2 0 2 0 0 0 2 0 1 1 0 0 0 1 0 0 0 0 0 0 0 2 0 0 0 1 1 0 1 1 1 0 1 0 0 0 1 0 0 1 1 0 1 2 2
159 0 1 1 0 0 1 1 1 1 0 0 0 0 0 0 0 2 0 0 0 1 0 0 0 0 0 1 0 1 0 1 1 1 2 0 2 2 0 1 1 1 0 0 0 0 0 0 0 1 1 1 0 1 0 0 0 0 0 2 0 1 0 0 1 2 1 1 1 0 0 0 1 2 1 2 2 2 2 1 1 2 0 1 1 0 0 1 1 2 0 1 1 1 0 0 1 0 0 2 0 2 1 1 1 1 2 0 0 2 2 2 1 1 2 2 2 0 0 2 2 0 2 0 0 0 0 0 0 0 0 0 0 0 0 0 0 0 0 2 0 2 0 0 1 0 0 0 0 0 0 0 0 0 1 1 1 1 0 1 1 1 2 0 0 1 1 1 0 1 0 1 0 1 0 0 1 0 0 0 0 0 0 0 0 0 2 1 0 0 0 2 0 1 1 1 1 2 0 0 0 1 0 1 1 0 1 0 1 0 1 0 0 0 0 2 0 1 1 0 2 0 0 1 0 0 1 0 0 0 1 0 2 2 2 2 0 2 0 0 0 0 2 0 0 2 1 0 0 0 0 0 0 1 0 0 2 0 0 0 0 0 0 1 0 0 0 0 1 1 0 2 0 1 0 1 0 1 0 0 0 1 1 1 0 1 1 1 0 1 1 0 1 2 2 0 2 2 0 2 0 1 0 0 0 0 0 2 1 0 0 1 2 2 2 2 2 2 0 0 1 0 1 1 0 0 0 0 1 1 2 0 2 2 0 0 0 2 1 2 0 1 2 0 1 1 1 0 1 1 0 1 2 0 1 0 0 1 0 2 0 2 2 0 2 0 1 2 2 0 2 2 1 0 0 0 0 1 1 0 0 0 0 0 1 0 0 1 1 0 0 0 1 0 2 0 0 0 1 1 1 0 0 1 1 0 0 1 0 2 0 0 0 0 1 0 0 0 0 0 0 2 1 0 1 2 1 0 0 0 1 0 0 0 1 1 0 2 0 0 2 0 0 0 0 1 0 0 2 0 0 1 0 1 1 0 1 0 1 0 1 2 0 0 1 2 1 1 0 0 1 1 1 2 0 0 0 2 1 1 2 0 1 1 1 0 0 0 0 0 0 1 0 2 0 0 0 1 1 0 1 1 0 2 0 2 1 0 0 0 0 0 0 0 2 0 0 2 0 2 2 0 2 2 0 2 0 0 0 1 1 0 2 1 0 0 1 0 1 2 0 1 0 2 0 0 0 0 0 2 0 1 0 1 2 0 1 1 0 1 0 0 1 2 0 0 0 2 1 1 0 1 0 0 0 0 0 1 2 1 2 0 1 1 0 1 1 0 0 0 1 0 0 0 0 0 0 0 0 0 0 2 0 2 0 2 1 2 0 1 0 0 1 2 0 1 0 0 0 0 0 0 0 0 0 0 2 0 0 0 1 0 0 0 2 0 2 1 2 1 0 1 0 1 0 2 2 0 1 1 0 2 1 1 1 0 0 1 0 0 0 0 0 2 2 2 2 1 0 1 1 1 1 0 0 2 1 0 1 0 1 1 2 2 2 2 1 2 0 1 1 0 0 0 1 1 0 0 0 2 1 1 0 0 1 1 1 1 1 1 1 1 0 2 0 1 0 2 1 0 1 0 0 0 0 0 1 1 1 1 1 2 0 1 0 1 0 0 0 2 1 2 0 0 0 0 0 0 0 0 0 0 0 0 0 1 0 0 2 0 0 0 2 0 0 0 2 0 1 1 0 0 2 0 0 1 0 0 0 0 1 1 0 2 1 1 1 2 1 2 1 1 1 0 0 0 0 0 0 0 0 1 0 0 2 1 1 0 0 1 1 1 2 0 1 0 2 2 1 0 1 1 1 1 1 0 0 0 0 2 0 1 1 0 0 2 0 1 1 0 0 1 1 0 1 0 1 0 0 0 2 0 0 2 2 0 0 0 0 0 2 0 0 0 0 0 1 0 2 0 0 1 2 0 2 2 0 0 2 2 2 0 1 1 0 1 0 2 2 1 2 2 1 2 2 0 2 2 0 0 0 2 0 1 2 1 1 1 0 1 0 1 0 0 0 0 1 1 2 0 0 2 2 2 1 0 1 0 0 0 0 2 1 2 0 1 1 0 2 1 0 0 0 0 0 2 2 1 1 0 2 0 1 1 1 1 1 1 0 1 1 1 0 1 1 1 2 0 1 2 1 0 0 0 0 0 0 1 1 0 0 0 1 2 1 2 2 1 0 1 0 0 0 1 1 0 0 1 1 0 0 0
160 0 2 1 0 0 0 2 2 2 0 0 1 1 1 0 0 1 1 1 1 2 0 0 0 0 0 1 1 1 1 0 1 1 1 0 1 0 0 1 0 1 0 0 0 0 0 1 0 0 0 1 0 0 2 1 0 0 1 1 0 1 2 0 0 0 0 0 2 1 1 1 2 2 1 2 2 0 0 0 0 2 0 0 2 1 0 1 1 2 0 1 0 0 0 0 0 1 1 1 1 2 1 1 1 1 2 1 1 1 1 2 0 1 0 0 1 0 1 1 1 0 2 1 0 1 0 2 1 1 0 0 0 0 1 0 0 0 0 0 0 1 1 0 2 2 1 0 0 1 1 0 0 0 1 0 1 2 0 1 0 0 0 1 1 2 0 1 1 1 0 1 1 2 0 0 1 0 0 0 0 0 0 1 1 1 2 2 0 1 1 1 0 1 2 1 1 1 0 0 0 0 0 0 0 0 2 2 1 0 1 0 0 0 0 2 0 1 1 2 0 0 0 2 0 0 0 0 0 0 0 0 0 0 0 0 0 2 0 0 0 0 1 0 0 1 0 0 0 0 0 0 0 0 0 0 1 1 0 1 1 1 0 0 0 0 0 1 0 0 0 0 0 2 0 1 1 2 2 2 1 1 2 1 0 2 1 2 0 2 0 1 2 2 2 0 2 1 0 2 0 0 0 1 0 0 0 2 2 1 0 1 2 2 2 0 1 1 1 1 0 1 2 0 1 0 0 0 1 1 2 0 1 1 0 1 1 1 0 1 0 0 2 1 0 0 2 0 1 0 0 0 2 1 0 0 1 0 0 1 0 1 0 1 0 0 0 1 2 0 2 2 0 0 0 0 0 2 1 0 0 2 0 1 0 0 0 0 0 0 0 0 0 0 2 0 0 1 0 0 0 0 0 2 1 0 0 2 0 1 0 0 1 1 0 0 1 0 0 0 0 1 1 2 1 2 1 0 0 0 1 0 1 1 0 1 1 2 0 0 1 0 0 2 0 2 1 0 0 0 0 1 1 1 2 1 1 2 0 1 1 1 0 1 0 1 0 2 0 0 1 1 1 2 2 1 2 2 1 0 0 0 1 1 2 1 0 0 2 0 0 2 0 0 1 0 0 1 1 1 1 1 2 0 2 0 2 0 0 0 0 0 0 0 1 1 0 2 0 1 1 1 1 0 0 1 1 0 0 1 1 0 0 0 1 0 1 0 2 2 0 1 0 1 1 0 0 1 1 1 0 0 0 2 2 0 0 0 0 0 0 0 2 2 1 1 0 1 1 0 1 2 1 0 1 1 1 0 2 0 2 0 1 1 0 1 1 0 0 0 0 0 0 0 1 0 1 0 0 0 1 2 0 0 0 0 2 1 0 2 0 0 0 0 2 0 0 0 0 0 2 0 0 0 1 0 2 1 0 0 0 0 0 0 1 1 2 0 2 2 0 1 0 0 2 1 2 0 1 0 0 2 0 1 2 0 0 1 0 0 0 0 1 1 1 2 1 0 2 0 2 0 2 0 0 2 2 0 1 0 2 1 2 1 0 2 0 0 2 2 2 0 0 0 0 0 1 0 0 2 1 1 0 1 1 2 2 0 0 1 1 1 0 1 0 0 0 1 1 0 0 0 1 0 0 0 0 2 2 1 1 1 0 0 0 0 1 0 1 1 0 1 0 0 0 1 1 0 0 0 0 0 0 0 0 0 0 1 2 1 0 1 2 1 0 0 2 0 0 0 1 0 1 1 0 2 0 2 0 2 2 1 1 0 0 2 0 2 1 2 1 1 1 2 1 0 1 1 0 0 1 2 1 0 1 0 1 0 0 2 2 2 2 0 2 0 2 0 2 0 0 1 1 2 2 0 1 0 0 1 0 2 1 1 0 2 0 0 0 0 0 0 0 0 0 0 0 1 0 1 1 0 0 1 1 0 1 0 0 0 1 0 1 0 1 1 2 0 1 0 1 1 2 1 2 1 0 2 1 2 1 1 0 0 0 0 0 1 0 1 0 1 0 2 2 0 2 2 0 0 0 2 0 2 1 1 0 0 0 0 0 0 1 0 2 2 0 1 2 0 0 2 2 1 0 1 2 2 1 0 0 1 0 2 0 0 0 1 2 1 0 0 1 2 2 2 2 0 0 0 2 0 0 1 1 0 1 1 0 1 1 1 0 2 0 0 0 0 0 0 1 0 0 0 0 0 1 0 2 0 0 0 1 1 0 1 1 0 0 0 0 0 0 0 0 0 0 1 1 0 1 2
161 0 0 2 0 1 2 2 1 0 0 1 0 0 0 0 0 1 0 0 1 2 0 1 0 1 1 1 2 1 1 1 1 1 1 1 1 2 0 1 1 0 2 1 2 1 0 1 0 1 0 1 1 1 1 0 0 1 0 1 1 0 2 1 0 0 0 1 2 0 0 1 1 2 1 2 2 0 0 0 0 1 0 1 1 0 0 0 0 2 0 0 0 0 0 0 0 2 2 2 0 2 1 0 0 0 2 0 0 2 1 1 0 2 0 0 2 0 0 0 0 0 2 0 0 0 0 1 1 0 0 0 0 0 0 0 0 0 0 2 1 1 0 0 2 2 1 0 0 0 0 1 0 0 1 0 0 0 0 1 2 2 2 0 1 1 1 0 1 2 0 2 1 2 1 0 1 2 1 1 1 2 0 0 0 0 2 1 0 0 0 2 0 1 1 2 1 2 0 0 0 1 0 1 0 0 2 0 0 0 1 0 2 0 1 1 0 0 1 0 2 1 1 2 0 1 1 0 0 0 1 0 0 0 0 0 0 1 0 0 0 0 2 1 0 2 0 0 0 0 0 0 2 0 1 0 0 1 1 1 0 1 0 0 0 0 0 0 1 0 0 1 0 1 2 2 1 1 1 1 1 0 2 1 1 1 2 1 0 2 0 0 1 1 2 0 2 1 0 1 0 0 1 0 1 0 0 2 0 0 0 2 1 2 2 0 2 0 0 0 0 0 1 0 2 0 0 0 0 0 0 2 0 1 0 0 0 2 1 2 0 1 2 2 1 1 1 0 1 1 1 1 0 0 0 2 0 1 0 0 0 1 1 0 1 0 2 1 2 0 2 2 0 0 1 0 0 1 1 1 0 2 1 0 0 0 0 1 1 0 0 0 0 0 1 1 0 1 0 0 0 0 0 2 2 0 0 1 0 1 0 2 1 1 1 0 1 0 0 0 0 0 0 0 0 1 0 1 1 1 0 1 0 0 1 1 1 0 0 0 1 0 0 0 1 2 0 0 1 0 0 0 0 2 1 1 0 2 0 1 1 1 0 0 0 2 0 2 0 1 2 2 0 2 1 0 1 1 2 0 0 0 1 0 2 0 0 0 2 0 0 2 0 1 1 0 1 0 0 0 1 1 1 1 1 1 2 0 0 0 0 1 0 1 1 0 0 2 0 2 2 0 2 0 1 1 1 0 0 2 0 1 1 1 0 0 0 0 0 0 0 0 1 0 0 0 0 1 1 1 0 0 0 1 1 1 0 0 0 1 1 0 0 1 0 0 1 1 1 0 1 1 0 0 0 0 0 2 2 2 2 0 1 1 0 1 0 1 0 0 0 0 0 1 2 0 0 1 1 0 1 2 0 1 0 1 1 0 0 1 2 0 0 2 1 2 0 0 0 1 0 1 0 1 1 1 1 2 0 0 0 0 0 0 1 0 2 0 1 1 1 1 0 1 1 0 2 0 1 1 0 1 1 2 1 1 0 1 1 0 0 0 1 0 0 1 1 1 1 0 1 0 0 0 0 2 2 1 1 0 0 0 2 0 0 2 0 0 0 1 2 0 0 0 1 0 0 0 0 0 0 0 0 0 1 1 0 2 2 0 2 0 0 1 0 0 0 1 0 0 0 0 0 0 0 1 1 0 0 0 0 0 1 0 0 1 1 0 0 1 1 0 0 1 2 0 2 0 0 0 0 0 0 0 0 1 1 0 0 0 0 0 2 1 0 1 1 0 0 1 0 1 1 0 0 1 0 0 2 2 2 2 0 1 0 1 0 0 0 2 0 2 2 1 0 1 0 1 1 1 1 1 0 0 2 0 2 1 1 1 0 0 0 0 0 1 0 1 1 1 1 2 1 2 1 0 0 0 0 1 0 1 0 0 0 0 1 0 1 1 1 0 0 0 0 0 0 0 0 0 2 0 0 2 1 1 0 0 0 0 1 0 0 0 0 0 1 0 2 0 0 0 1 0 2 2 0 0 1 2 2 0 0 0 0 0 0 1 0 1 0 1 0 1 1 0 2 1 0 0 0 1 0 1 1 2 0 1 1 1 1 0 0 0 0 0 2 1 1 0 0 1 2 2 2 2 2 1 0 0 1 1 1 1 1 2 2 1 2 0 0 0 1 1 0 1 1 2 0 0 2 0 0 2 2 0 2 2 0 2 0 0 0 2 0 0 1 0 0 0 2 0 0 1 1 0 2 0 2 0 0 0 0 1 0 0 1 0 0 0 0 0 1 2 1 0 0 1 1 1 1 1
162 0 1 1 0 0 1 2 2 0 0 1 1 1 1 0 0 1 0 1 0 2 1 0 0 0 0 1 0 1 0 1 2 2 0 0 1 2 0 0 0 0 0 0 2 1 1 0 0 0 0 0 0 0 1 0 0 1 0 0 0 2 2 1 1 0 1 0 1 1 1 1 2 2 2 2 2 1 1 0 1 2 0 1 2 0 0 0 0 2 1 0 0 0 0 0 0 0 0 2 0 2 0 0 1 1 2 1 1 1 0 1 2 2 2 2 2 0 0 2 2 0 1 1 1 1 0 1 0 1 1 1 0 0 1 0 0 0 0 1 0 2 1 0 1 2 0 0 0 0 0 0 0 0 0 0 0 0 0 1 0 0 1 1 2 2 2 2 0 0 0 1 2 0 1 0 2 1 0 1 1 2 0 1 1 1 2 2 1 0 0 2 0 1 1 2 1 1 0 0 0 1 1 0 1 0 0 0 0 1 2 0 0 0 0 2 0 0 0 0 2 2 0 2 0 1 1 0 0 0 0 1 0 1 1 0 1 2 2 2 2 2 2 0 0 1 0 0 0 0 0 0 0 0 0 0 1 2 0 1 1 1 0 0 0 0 0 0 0 0 0 0 0 1 0 0 1 1 1 1 1 2 1 0 0 1 1 1 0 2 0 0 1 2 2 0 2 0 0 2 0 0 0 1 0 0 0 2 0 0 0 0 1 2 2 1 2 1 0 0 0 1 2 1 2 0 0 0 0 0 2 0 1 1 0 0 0 1 0 0 0 0 2 2 0 0 2 1 1 1 1 0 2 1 1 0 1 1 0 1 1 2 2 0 2 0 1 2 2 0 2 2 0 0 0 1 0 2 0 0 0 2 1 0 0 0 0 0 0 0 0 0 1 0 2 0 1 1 2 2 2 2 0 2 2 0 0 1 0 2 0 0 0 0 0 0 2 0 0 0 0 2 0 0 0 1 0 0 0 0 0 1 2 1 1 2 0 1 0 0 2 0 1 1 0 1 1 0 1 0 0 0 0 2 0 0 0 2 2 0 0 1 0 1 0 1 0 1 0 0 0 0 0 2 1 0 1 2 0 0 1 0 2 1 0 0 1 0 1 0 1 0 0 1 0 0 0 2 2 0 0 2 2 0 2 1 2 0 0 0 0 1 0 1 0 1 0 2 0 1 0 2 2 0 2 2 0 0 1 2 0 0 2 2 0 1 1 0 1 2 1 2 0 2 1 1 0 0 0 2 0 0 0 2 1 1 0 1 1 0 0 1 0 2 1 1 1 2 2 1 0 2 2 0 0 0 2 1 1 1 1 0 0 1 1 0 1 0 0 0 0 0 0 0 1 0 0 0 0 0 0 2 0 1 0 1 1 0 0 1 0 0 0 0 0 0 1 0 0 0 0 0 0 2 2 0 2 1 0 0 1 0 0 0 1 1 2 0 2 1 1 1 0 1 1 1 2 0 1 1 0 1 0 1 0 0 0 2 1 0 0 0 0 2 2 2 1 0 2 0 2 0 0 0 1 1 2 1 1 1 0 1 2 2 2 2 1 1 0 0 0 0 0 0 1 0 0 0 0 0 0 1 0 1 0 1 2 1 1 1 0 0 0 1 0 1 0 2 2 0 0 0 1 1 0 1 1 1 1 1 0 0 1 0 0 1 1 0 0 1 1 1 0 0 1 0 1 0 0 0 0 0 0 0 0 1 0 0 2 0 0 0 2 0 0 1 1 0 0 1 0 0 2 1 1 0 0 0 1 1 1 1 1 1 1 0 1 1 0 2 0 2 2 1 0 0 1 1 0 0 1 1 0 0 2 0 1 0 1 2 0 0 1 1 0 0 1 0 2 0 2 2 1 2 2 0 0 0 1 2 0 1 0 1 0 1 1 0 1 0 1 0 1 0 1 1 1 0 0 0 1 0 0 1 0 1 1 0 1 1 1 0 0 0 0 0 1 1 2 0 0 0 1 0 1 1 0 1 1 2 1 1 0 0 0 0 0 0 0 1 0 1 1 1 2 1 1 1 1 1 1 0 1 0 2 2 0 1 0 2 1 2 1 0 1 2 0 1 1 0 0 1 1 1 0 2 1 1 0 1 0 2 0 1 1 1 1 1 1 0 1 0 1 0 0 0 1 1 1 1 2 0 1 1 1 0 1 2 0 2 1 0 0 1 1 1 0 0 0 1 0 0 2 0 1 1 0 0 0 1 0 0 2 2 0 1 1 0 0 1 0 0 0 0 0 0 0 0 0 0 1 0
163 0 0 2 0 0 1 2 0 2 0 0 0 0 0 0 0 0 0 1 1 2 0 0 0 0 0 2 2 0 2 0 0 0 2 0 2 2 0 1 1 0 0 0 1 0 0 0 0 0 0 0 1 1 1 0 0 0 0 1 0 1 1 1 0 0 0 2 0 0 0 0 2 2 2 2 2 0 0 0 0 2 0 0 0 1 0 0 0 2 0 0 0 0 0 0 0 2 1 1 1 2 2 2 0 0 2 1 2 1 0 1 1 2 1 1 2 0 1 2 2 0 2 1 0 1 0 2 2 0 0 0 0 1 1 1 0 0 0 1 0 2 1 0 0 0 0 0 0 0 0 0 1 0 1 0 0 1 0 0 1 1 1 1 1 1 1 2 0 0 0 0 2 0 0 0 0 1 0 0 1 1 0 0 0 0 1 2 0 0 0 1 0 1 1 1 1 2 0 0 0 0 0 1 1 0 1 0 0 0 2 0 0 0 0 2 0 0 1 1 1 0 0 1 1 0 2 1 1 1 0 1 0 0 0 0 0 2 0 1 0 0 2 0 1 2 1 0 1 1 1 1 0 0 0 0 0 1 0 0 0 0 0 0 0 0 1 0 1 1 1 0 0 2 0 0 0 0 0 0 0 0 0 0 0 0 0 2 0 2 0 0 0 1 1 0 2 1 0 1 0 0 1 0 1 0 0 2 0 0 1 1 1 1 1 0 1 1 0 0 1 1 1 0 2 1 1 0 1 2 1 1 0 2 0 0 0 1 0 0 0 1 2 2 0 0 2 0 0 1 1 0 1 1 0 1 1 0 0 1 1 2 2 0 2 1 0 2 2 0 2 2 0 0 0 1 0 2 2 0 0 2 1 0 0 1 0 0 0 0 0 0 0 1 2 1 1 0 1 1 1 1 1 1 0 1 0 0 0 1 0 1 2 2 0 2 0 1 0 1 1 1 0 0 1 2 2 0 0 0 0 1 0 2 2 1 0 1 0 0 1 0 0 0 0 1 1 0 2 0 0 0 0 2 0 0 0 1 0 1 0 2 0 1 0 0 0 2 0 1 1 1 1 1 2 1 1 0 2 0 1 0 2 2 2 2 0 0 0 0 1 1 1 0 2 0 1 0 0 1 1 2 1 1 1 2 1 0 0 0 0 1 0 0 0 1 0 2 0 1 2 1 1 0 0 1 1 1 0 1 1 1 1 1 0 1 1 0 1 1 0 1 0 0 0 0 0 1 1 1 0 0 0 2 1 2 1 1 0 1 0 0 0 2 0 0 1 2 2 2 1 1 0 0 0 1 1 0 0 2 0 0 0 1 1 0 1 1 1 0 1 1 0 0 0 0 0 0 0 0 0 2 0 1 0 1 0 1 0 1 0 0 0 1 0 1 1 0 0 0 0 0 0 1 1 0 1 1 0 0 1 0 0 0 0 1 2 0 2 2 0 1 0 0 1 2 2 0 0 0 0 2 1 1 2 0 0 2 2 0 0 0 1 1 1 2 1 1 1 0 1 0 1 0 1 1 2 1 2 1 1 0 2 1 2 1 0 0 1 2 2 0 0 0 0 0 1 0 0 1 0 1 0 1 1 2 1 2 2 0 0 0 1 1 0 0 0 1 1 0 0 0 2 0 0 1 0 0 0 0 1 1 0 0 0 0 1 0 0 1 0 0 0 0 0 1 1 0 0 0 0 0 1 1 0 1 0 1 2 0 0 0 1 0 2 0 2 0 0 2 1 0 1 1 0 1 0 0 2 2 1 1 1 0 0 2 0 2 0 2 0 2 2 1 0 1 0 1 0 0 1 2 1 0 1 0 1 0 1 1 0 0 1 1 1 1 1 0 2 0 2 2 2 2 2 0 0 0 0 2 0 0 1 1 0 2 0 1 1 1 1 1 1 0 1 0 1 0 0 2 0 0 0 2 1 1 0 0 0 0 2 0 0 0 0 0 2 0 2 0 0 0 1 0 2 2 1 2 1 1 0 2 0 0 0 0 0 2 0 1 1 1 0 1 1 0 2 0 0 0 0 2 0 1 2 0 1 0 0 1 0 1 0 0 0 1 2 2 2 0 0 2 2 2 0 0 0 0 1 1 0 2 1 2 0 0 0 1 1 0 0 0 0 0 0 2 0 0 0 0 1 1 0 2 2 0 2 2 1 1 0 2 0 0 1 1 1 0 0 0 0 0 0 0 0 2 0 1 1 1 1 1 0 0 0 0 0 0 0 0 0 0 0 0 0 0 1 0 0 0 1 1
164 0 1 1 0 0 0 1 2 0 0 0 1 1 1 0 0 0 0 1 1 2 0 0 0 1 1 2 2 1 2 0 2 2 1 1 2 1 0 0 0 1 0 0 1 0 0 0 0 0 0 0 0 0 1 0 0 1 0 0 0 1 1 0 1 1 1 0 2 1 1 1 2 2 2 2 2 1 1 1 0 2 0 0 1 0 0 0 0 2 0 0 0 1 1 1 1 1 1 2 0 2 1 1 1 1 2 0 0 1 1 2 1 2 1 1 2 0 1 1 1 0 2 1 0 2 0 1 1 0 1 1 0 1 1 1 0 0 0 1 0 2 0 1 1 1 0 0 0 0 0 0 0 0 0 0 0 0 0 0 1 0 2 0 2 2 2 0 1 2 0 1 0 1 1 0 1 1 0 1 1 2 0 1 1 1 2 1 0 0 0 2 0 2 2 1 0 2 1 0 0 0 1 1 2 0 0 0 2 0 0 0 1 0 0 2 0 1 0 0 2 2 1 1 0 1 1 1 0 0 0 1 0 0 0 0 0 2 0 0 0 0 1 0 0 0 0 0 0 0 0 0 0 0 0 0 1 2 1 1 0 1 0 0 0 0 0 0 0 0 0 0 0 0 0 0 0 1 1 0 0 1 2 0 2 0 0 0 1 1 1 1 1 1 2 0 2 0 0 1 0 0 1 0 1 0 0 1 2 0 0 0 1 2 2 0 2 0 1 1 1 0 2 0 2 0 0 0 1 1 1 1 1 1 0 0 0 1 0 1 1 1 1 2 0 0 1 1 2 2 0 0 1 0 1 1 0 1 0 2 0 2 1 1 1 0 1 2 2 0 2 2 2 2 0 0 0 1 0 0 0 0 1 0 0 0 1 0 0 0 0 0 0 1 1 1 0 0 1 1 0 1 0 2 1 0 0 0 0 2 1 1 1 1 1 0 1 0 0 0 0 2 0 1 0 1 0 0 0 0 1 0 0 0 1 1 0 0 0 1 1 0 0 0 1 1 0 0 1 0 0 0 1 1 2 1 1 1 0 1 1 0 0 0 0 2 0 1 0 1 2 2 1 1 1 0 1 1 1 0 1 0 0 0 2 0 0 1 0 1 1 2 0 0 1 0 1 0 0 1 1 2 1 1 2 1 2 0 0 0 0 2 1 2 0 0 0 2 0 1 1 1 0 0 0 0 2 0 0 2 0 0 1 1 1 0 2 0 1 1 0 1 0 0 0 1 0 1 1 1 0 0 0 2 2 0 1 0 0 1 1 0 0 0 0 0 0 1 1 0 1 2 1 0 0 0 1 2 2 2 2 0 0 1 2 0 2 0 0 0 0 0 0 0 0 0 0 1 1 0 2 1 0 2 0 2 1 0 0 0 1 1 1 2 0 2 0 0 1 0 1 0 0 0 1 0 2 0 0 0 2 0 0 0 1 2 2 1 1 0 0 1 0 1 1 1 2 0 0 0 0 1 0 0 2 0 0 1 1 0 0 0 1 2 2 2 2 2 0 0 1 0 0 0 0 2 2 0 1 0 0 1 2 0 2 2 2 1 1 1 2 0 0 0 0 1 0 0 0 1 1 1 0 0 1 1 1 1 2 1 1 1 0 2 0 1 0 0 0 0 0 0 1 0 0 1 0 0 0 0 2 2 1 1 0 1 2 0 1 2 1 2 0 0 2 0 2 1 0 0 0 0 0 0 0 1 0 0 2 0 0 0 2 1 0 1 2 0 0 2 0 1 2 0 0 1 0 0 2 2 2 2 0 1 1 1 0 2 0 2 1 2 1 0 0 0 0 0 0 0 0 0 1 0 1 0 0 0 1 2 0 0 1 0 1 0 1 1 1 0 1 1 1 2 1 0 0 0 0 1 0 1 1 0 0 2 0 1 2 0 0 1 0 0 0 0 0 0 1 0 1 0 0 1 0 1 1 0 0 0 1 0 0 0 0 1 1 0 2 0 0 0 1 0 1 2 0 1 1 2 1 1 0 0 0 0 0 0 0 2 0 2 1 1 1 0 2 2 0 0 0 1 0 2 1 0 0 0 0 1 0 1 0 0 0 0 2 0 2 0 2 0 0 0 0 1 1 1 0 0 0 2 0 2 1 0 0 1 1 0 1 0 2 0 1 1 1 0 0 0 2 0 1 1 0 0 1 2 0 2 0 1 1 0 0 1 0 0 1 2 0 0 0 0 0 1 0 0 1 0 0 0 0 1 0 1 1 1 0 1 0 0 1 0 0 0 0 2 2 0 2 1
165 0 2 1 0 0 1 1 1 1 1 1 2 2 1 1 1 1 1 0 0 1 0 0 0 0 0 1 1 1 1 0 1 1 2 1 2 1 0 0 0 1 1 0 1 0 0 0 0 0 0 0 0 1 1 1 0 0 0 1 0 1 1 0 0 0 0 1 1 0 0 0 2 2 2 2 2 2 2 0 2 2 1 0 1 0 0 1 1 1 0 0 0 0 1 0 0 1 0 1 0 2 0 0 0 0 2 0 1 2 0 1 1 1 2 2 2 0 0 2 2 0 1 1 0 2 0 0 0 0 0 0 1 1 0 0 0 0 0 0 0 2 1 0 0 0 1 0 0 1 0 0 0 0 0 0 0 0 0 0 1 1 1 1 0 2 1 0 0 1 0 0 0 1 0 0 1 1 0 1 1 2 1 0 1 0 2 1 0 0 0 2 2 0 0 2 1 2 0 0 0 0 0 0 1 1 1 0 1 0 0 0 0 0 0 2 1 0 0 0 2 2 0 2 1 1 2 1 1 1 0 1 0 0 0 0 0 2 0 0 0 0 2 0 0 2 0 0 0 0 0 0 0 0 0 0 0 1 0 0 1 0 0 1 0 0 0 1 1 0 0 1 1 1 0 0 0 1 1 0 0 2 1 0 0 1 0 2 1 2 0 1 1 1 2 0 2 1 0 1 0 1 0 1 0 0 0 2 1 0 0 0 2 2 2 1 1 0 0 0 1 1 0 0 1 0 0 0 0 0 0 2 1 1 0 0 0 2 0 0 0 0 1 2 1 1 1 0 1 2 1 1 1 1 0 1 1 2 0 2 0 2 2 0 2 2 0 2 1 1 1 1 0 0 1 1 0 1 0 0 0 2 1 0 0 1 0 0 0 0 0 1 0 0 2 0 1 1 1 1 1 1 0 1 1 0 0 1 0 1 0 1 0 0 2 0 0 1 0 1 1 0 1 1 0 2 0 1 1 2 0 1 0 1 1 0 0 0 0 0 0 0 0 1 0 2 1 0 2 1 1 0 1 2 1 1 0 1 0 1 0 2 0 0 0 2 1 2 0 1 1 1 0 2 1 1 0 0 2 0 2 0 1 1 2 1 0 0 0 0 2 0 1 1 0 0 0 1 1 0 1 1 2 0 2 0 2 0 1 1 0 0 0 0 0 2 1 2 0 2 2 0 2 0 0 1 1 0 0 1 1 0 1 1 1 1 1 0 1 1 1 1 0 1 1 1 0 0 0 2 0 0 1 1 2 0 0 0 0 2 0 0 1 2 0 0 0 1 1 1 0 1 0 0 0 0 1 2 2 2 2 1 0 0 0 0 0 0 1 0 0 0 0 0 1 0 0 0 0 0 1 1 0 1 0 2 0 2 0 1 1 0 1 2 0 2 0 0 2 0 0 0 0 0 0 0 2 0 0 0 1 0 1 0 2 0 2 0 1 0 0 1 0 0 2 0 2 0 1 1 0 1 1 2 2 0 0 2 1 0 0 0 2 0 0 0 2 0 2 0 0 0 1 0 1 2 2 2 2 2 0 0 2 0 1 2 0 1 0 1 1 0 0 0 0 2 0 0 0 2 0 2 0 0 2 2 1 2 2 1 0 1 0 1 1 0 0 0 0 0 0 0 0 1 0 0 1 1 1 0 0 0 1 0 0 1 1 0 0 1 0 1 0 0 0 0 0 1 0 0 0 0 0 1 1 1 0 0 1 0 0 1 2 1 0 1 2 0 0 2 0 0 2 0 0 0 0 0 0 1 1 0 1 0 1 1 0 2 1 2 0 1 2 2 0 1 1 1 1 1 1 1 1 0 1 0 0 0 1 2 0 0 2 0 2 0 2 0 2 0 2 2 1 2 2 0 1 0 0 2 0 2 0 2 1 1 0 1 0 0 0 0 1 0 1 0 0 0 0 0 1 0 0 2 2 0 1 0 1 1 1 0 0 0 0 0 1 0 1 0 0 0 1 1 1 1 0 1 2 2 1 1 0 0 0 0 0 0 0 2 0 2 1 0 2 2 1 1 0 0 0 2 0 1 2 1 1 0 0 1 1 0 1 0 1 0 2 0 1 0 0 1 2 2 0 0 0 2 1 0 1 1 0 1 1 0 0 0 0 0 0 0 2 1 2 1 0 1 0 0 2 0 2 0 0 0 0 2 0 1 1 1 0 0 1 2 1 0 0 1 1 0 0 0 0 0 0 0 1 0 0 0 0 0 0 0 0 1 0 1 0 0 0 1 1 0 1 1 1 0 2 1
166 0 1 2 0 0 1 2 0 2 0 0 1 1 1 0 0 0 1 1 1 2 0 0 0 1 1 2 2 0 1 0 2 2 0 0 1 1 0 0 0 2 1 1 2 1 0 0 0 0 0 1 0 0 2 0 0 1 0 0 1 1 2 2 1 1 1 0 0 0 0 0 2 2 2 2 2 0 0 0 0 1 0 1 2 0 0 0 0 2 0 0 1 0 0 0 0 1 1 2 1 2 0 0 2 2 2 2 2 1 0 2 0 2 0 0 2 0 0 2 2 0 2 1 0 1 0 0 0 0 0 0 0 0 1 0 0 0 0 1 0 2 0 0 1 0 1 0 0 1 1 0 1 0 1 0 0 0 0 1 0 0 1 1 1 2 1 1 1 1 0 1 0 1 0 0 1 0 0 0 0 0 0 1 1 1 2 2 1 0 0 2 0 2 2 2 1 0 0 0 0 0 0 1 0 0 1 1 1 0 0 0 2 0 0 2 0 0 1 0 2 1 0 1 1 0 2 0 0 0 0 0 0 0 0 0 0 2 0 0 0 1 2 1 0 1 0 0 0 0 0 0 0 0 0 0 0 2 0 1 1 1 0 0 1 1 0 2 2 2 0 0 1 0 2 1 0 2 2 1 0 1 2 1 0 1 0 1 0 2 0 0 0 2 2 1 1 2 1 1 1 0 0 1 0 0 0 0 1 0 1 1 1 1 1 0 2 0 0 1 0 1 0 0 2 0 0 0 1 1 2 0 1 0 0 1 1 2 1 1 0 1 1 0 1 1 1 0 1 1 1 0 2 1 1 0 1 1 0 1 0 0 1 0 1 1 0 1 2 0 2 2 0 0 0 0 0 0 0 0 1 0 0 0 0 0 0 0 0 0 0 0 2 0 1 1 2 1 0 0 0 0 1 1 0 1 0 2 0 2 0 0 1 1 1 1 0 0 0 0 0 1 0 1 1 2 1 0 0 0 1 0 0 0 1 1 0 2 0 0 1 0 0 0 1 2 1 0 2 0 0 1 0 2 0 0 0 1 0 1 2 0 1 0 1 1 0 2 0 1 1 1 1 1 1 1 0 2 1 0 1 1 1 0 1 0 1 0 0 0 1 1 0 2 0 0 0 0 1 1 0 2 2 0 0 2 0 0 0 0 0 2 0 1 0 1 1 2 0 1 0 1 1 1 0 1 1 0 0 2 0 0 1 1 1 0 2 0 1 2 0 1 0 2 1 1 0 1 1 2 0 1 0 1 1 1 0 0 1 0 0 1 0 0 0 0 0 1 1 0 1 1 1 0 1 0 0 0 2 0 2 0 1 0 0 0 0 1 0 0 0 0 0 0 0 0 0 0 0 0 0 2 0 1 0 1 0 0 0 1 0 0 0 0 1 0 0 0 1 1 1 1 0 0 0 1 1 1 0 0 0 0 0 0 2 0 2 1 2 2 1 1 0 1 1 1 2 0 1 1 0 1 0 0 2 0 0 2 2 0 0 0 1 1 1 2 1 0 0 2 0 2 1 0 0 1 1 2 0 0 0 0 2 1 2 2 1 1 0 1 1 0 1 0 0 0 0 0 0 1 0 2 0 0 2 2 2 2 2 0 2 2 0 1 0 1 0 1 1 0 0 0 1 0 0 1 0 1 0 0 1 1 0 0 0 0 0 0 0 1 0 1 0 0 0 1 1 0 0 1 1 1 0 0 0 2 0 0 2 0 0 0 2 2 0 0 2 1 0 2 0 0 1 0 0 1 0 0 0 0 0 0 0 0 0 1 0 1 0 1 0 1 2 2 0 1 0 1 1 1 1 1 2 0 0 0 0 0 1 2 0 0 2 0 2 0 2 0 2 0 2 2 0 2 1 1 0 0 1 2 1 2 0 1 0 0 0 1 1 0 1 0 1 0 1 1 2 0 0 0 2 0 0 2 1 1 1 2 0 0 0 0 0 1 1 1 1 0 1 0 0 0 1 0 2 1 0 1 1 1 1 0 0 0 0 0 0 2 0 2 0 2 1 2 1 0 2 2 0 0 0 2 0 2 2 0 2 1 0 1 0 1 0 0 0 0 1 0 1 0 0 1 2 2 0 1 1 0 1 0 1 1 0 2 0 0 0 0 0 1 0 0 0 2 1 1 1 0 0 0 2 0 1 1 1 0 2 2 0 1 2 0 0 1 1 1 1 0 1 1 1 0 0 0 0 0 0 1 2 2 2 1 0 2 0 0 1 1 0 1 0 1 0 0 0 0 1 0 0 1 1 0
167 0 1 1 0 0 1 2 2 0 0 0 0 1 0 0 0 1 1 2 2 1 0 0 0 0 0 2 2 0 2 0 1 2 1 0 2 2 0 2 1 0 0 0 1 1 0 0 0 0 0 0 1 2 0 1 0 0 0 1 1 0 2 2 1 1 1 1 1 0 0 1 1 2 1 2 1 2 2 0 2 2 0 1 1 0 0 1 1 2 1 1 1 0 0 0 0 1 1 1 1 2 2 2 1 1 2 0 0 2 1 1 1 1 2 2 2 1 0 2 2 1 2 1 0 1 0 2 2 0 0 0 0 1 1 1 0 0 0 2 0 2 1 1 2 2 0 0 0 0 0 0 0 1 1 0 0 0 0 0 1 1 2 0 1 0 0 1 0 0 0 0 0 2 0 0 0 2 0 2 2 2 0 2 2 2 2 2 2 1 1 2 1 0 0 1 1 1 0 0 0 2 1 0 1 0 0 1 0 0 1 0 1 0 0 2 0 1 2 0 2 1 1 2 0 1 1 1 1 1 1 0 0 0 0 0 0 2 0 0 0 0 2 1 0 2 0 0 0 0 0 0 1 0 0 0 1 2 2 2 0 2 0 0 1 0 0 1 2 2 0 1 0 1 0 0 0 2 2 1 1 2 1 1 0 1 0 2 1 2 0 2 2 2 2 0 2 1 1 1 1 0 1 1 1 0 1 1 1 0 0 1 2 2 2 1 1 0 0 1 0 1 1 0 1 0 1 0 0 0 2 0 0 0 0 0 0 1 0 1 0 0 2 2 2 2 0 0 2 1 1 0 1 0 0 1 0 0 0 2 0 1 1 0 2 1 0 2 1 1 1 1 1 0 0 0 0 1 1 0 1 0 2 0 0 0 0 0 0 0 0 1 1 0 2 0 1 1 0 0 0 0 0 1 0 1 0 1 0 2 0 0 1 1 0 1 1 0 1 0 1 1 2 0 2 2 2 0 0 0 1 0 0 0 0 0 1 2 0 0 1 0 0 1 0 2 1 1 1 0 0 0 0 2 0 0 0 1 1 0 1 2 0 1 0 1 0 2 0 1 1 1 2 1 0 0 0 1 2 0 1 1 2 0 0 0 2 1 1 0 0 2 0 0 0 0 0 2 2 0 0 2 1 1 1 1 2 0 0 0 0 1 0 1 0 1 0 2 0 1 0 1 2 0 1 1 1 1 0 2 1 2 2 1 2 0 1 0 2 2 0 1 0 0 0 0 0 1 1 2 1 2 0 2 2 0 0 0 0 0 0 0 0 2 0 0 2 1 0 0 2 2 0 0 0 0 0 0 2 0 2 0 0 1 1 1 0 1 0 0 1 1 0 0 2 0 0 1 1 0 1 1 0 2 0 2 1 1 0 1 0 0 0 1 1 1 1 0 0 1 1 0 0 0 0 0 1 1 0 0 1 0 0 0 2 0 2 0 1 0 1 2 0 1 1 0 2 1 0 0 0 2 0 1 2 0 0 1 1 0 0 0 1 0 0 1 1 0 1 1 1 1 0 0 0 2 2 0 0 0 0 0 2 1 1 2 1 0 0 2 1 0 1 0 1 0 0 0 0 2 1 1 0 0 2 2 1 2 2 0 1 0 0 2 0 0 0 1 1 0 0 0 0 0 0 1 0 0 0 0 0 0 1 0 0 1 2 0 0 2 1 1 1 0 1 0 1 0 0 0 0 0 0 1 1 1 0 0 1 0 0 0 2 1 0 1 1 0 0 1 0 0 1 1 1 1 1 0 1 1 0 0 1 0 0 2 0 2 1 2 1 1 2 1 0 1 0 0 0 0 0 0 0 0 2 0 2 0 1 2 0 0 0 1 0 1 2 1 1 0 1 1 1 2 2 0 0 0 0 2 1 2 0 0 0 0 2 0 0 0 0 0 0 0 0 0 0 0 0 0 1 0 0 1 0 1 1 0 0 0 0 0 0 0 0 2 1 0 1 0 0 0 1 0 1 0 0 1 1 2 1 1 1 1 0 2 0 1 0 1 0 1 1 2 2 0 2 2 0 0 0 2 0 1 2 1 1 1 1 1 0 0 1 0 1 1 1 0 2 2 0 2 2 1 0 0 2 2 0 0 0 2 0 1 0 0 0 0 2 1 0 0 0 1 1 0 1 0 0 0 1 1 1 0 1 0 0 2 0 0 0 2 0 1 0 0 0 0 0 0 0 0 0 0 0 2 0 0 2 1 1 0 0 0 0 0 0 0 0 0 0 2 0 0 0 0 0 1 1 0 0 0
168 0 1 2 0 0 2 1 1 0 0 1 0 2 1 0 1 2 1 1 1 1 0 2 0 0 0 1 1 1 1 1 0 1 2 0 2 1 1 0 0 0 1 0 0 0 0 0 0 0 0 1 0 0 1 1 0 0 0 0 2 0 2 1 1 1 1 0 1 1 0 0 2 2 1 2 1 1 1 0 0 1 0 1 1 0 0 1 1 2 1 1 1 1 0 0 0 0 0 2 0 1 1 1 0 0 2 0 0 2 1 2 0 2 0 0 2 0 1 1 1 0 1 1 1 0 0 1 1 0 0 0 0 1 0 1 0 0 0 0 0 2 0 1 1 1 1 0 0 0 0 1 1 0 0 0 0 1 0 0 1 0 0 2 2 2 2 2 1 1 0 0 0 1 0 0 1 1 0 1 1 1 1 0 1 0 2 2 1 1 1 2 1 0 0 0 0 2 0 1 0 1 0 2 2 0 0 0 1 0 1 0 0 0 0 2 0 0 2 1 1 1 1 2 0 1 1 0 0 0 0 0 0 0 0 0 0 2 0 0 0 0 1 0 0 1 0 0 0 0 0 0 0 0 0 0 0 1 1 0 0 0 1 0 0 0 0 0 1 1 0 2 0 1 0 1 0 1 1 0 0 1 1 0 0 0 0 1 0 1 1 1 1 2 1 0 2 1 0 1 1 0 0 1 0 0 0 2 1 1 0 1 2 2 2 0 2 0 0 0 0 2 0 0 1 0 1 0 0 0 1 1 1 1 0 0 0 1 0 0 1 2 2 0 0 0 2 0 0 1 2 0 2 0 1 0 1 2 0 0 1 1 1 0 1 0 0 1 2 0 2 2 0 0 1 1 0 2 1 0 1 2 0 0 0 0 0 0 0 0 0 0 0 0 2 0 0 2 0 0 0 0 1 1 0 1 1 0 0 1 0 1 1 1 0 1 1 0 0 0 0 2 1 1 1 2 1 0 0 1 1 1 0 0 1 1 0 0 0 1 0 0 0 1 0 1 0 0 0 0 0 0 1 2 1 1 0 2 0 1 1 1 0 0 1 2 0 2 0 1 2 2 1 0 0 0 1 0 2 0 1 0 1 0 1 0 1 1 1 0 0 2 1 1 1 0 0 0 0 0 0 2 1 1 1 2 1 1 0 0 0 2 0 1 0 1 1 2 0 1 1 1 2 0 0 1 1 2 0 2 0 2 2 1 0 0 1 0 0 0 0 0 0 2 1 1 0 2 2 0 0 0 0 2 1 1 1 0 0 1 1 0 1 1 0 0 0 2 2 2 0 0 0 0 0 0 0 0 0 2 1 0 0 1 1 0 1 0 1 0 0 0 1 0 0 0 0 1 2 0 1 1 0 2 0 2 0 0 1 0 1 0 0 0 1 0 0 0 1 0 1 0 0 1 1 1 1 1 0 0 1 0 0 0 1 0 2 0 2 2 0 0 0 1 1 2 2 1 1 1 0 1 0 1 1 0 0 2 2 0 0 0 0 2 2 2 1 1 0 1 1 0 0 1 0 1 1 0 1 0 0 1 1 1 1 1 1 1 0 1 1 1 0 0 0 0 0 1 0 1 0 1 0 1 0 1 1 1 2 1 1 1 0 2 0 0 0 0 0 0 0 0 0 1 1 0 1 1 1 1 1 1 0 0 0 1 0 0 0 1 1 1 0 0 0 0 0 1 1 0 0 1 0 0 0 0 0 0 2 0 0 0 1 0 0 0 2 0 0 1 0 0 2 0 0 1 1 0 1 1 2 2 1 0 0 1 0 2 0 2 1 2 1 1 0 0 0 2 0 0 2 2 1 0 1 0 0 0 0 1 0 0 0 1 0 1 2 0 2 0 2 2 0 1 1 0 0 0 0 2 0 1 1 0 0 1 1 2 2 0 1 0 0 0 0 0 0 0 0 0 2 0 0 2 2 0 0 0 0 0 2 0 1 0 0 0 0 0 2 0 0 0 1 1 2 2 0 1 2 2 0 0 0 0 0 1 1 2 1 1 1 2 0 2 2 0 2 1 0 1 0 0 1 1 2 1 1 2 0 1 1 2 1 0 1 1 2 1 1 0 0 1 2 2 2 1 0 1 0 0 1 1 0 0 2 1 1 1 1 0 0 0 1 0 1 1 2 0 0 0 1 1 0 2 0 0 2 1 0 1 0 1 0 1 1 1 2 0 1 1 0 0 0 0 0 1 1 0 1 1 0 0 2 2 0 0 2 1 0 0 1 1 0 0 0 0 0 2 2 0 0 0
169 0 2 1 0 0 0 1 1 1 0 0 1 1 1 0 0 1 2 1 1 1 0 0 0 0 0 1 1 0 1 2 1 1 0 0 0 1 0 2 2 0 1 1 1 1 1 0 1 0 0 2 0 1 1 1 0 0 1 0 0 0 1 1 0 0 0 0 1 1 1 1 2 2 2 2 2 0 0 0 0 2 0 2 2 0 0 0 0 2 0 0 1 0 1 1 0 1 0 1 0 2 1 1 1 1 2 1 1 1 0 1 1 1 1 1 1 0 0 2 2 0 1 0 0 0 0 1 1 0 0 0 0 0 1 0 0 0 0 1 0 2 0 1 0 0 0 0 0 1 1 0 0 0 0 0 0 1 0 0 1 1 0 2 1 1 0 1 1 2 0 1 1 2 1 0 0 0 0 1 0 0 0 2 2 2 2 1 0 0 0 1 0 1 2 1 0 2 0 0 0 1 0 1 2 0 0 0 0 0 2 0 0 0 0 2 1 0 1 1 1 1 0 2 0 0 0 0 0 0 0 0 1 2 2 1 1 2 0 0 0 0 2 0 0 2 0 0 1 1 0 0 0 0 0 0 0 2 0 1 1 1 0 0 0 0 0 0 2 1 0 0 0 0 0 1 1 2 2 1 0 0 1 0 0 0 0 1 1 2 0 2 1 2 2 1 2 0 0 1 0 0 0 0 0 1 1 2 2 1 0 2 2 1 1 1 2 2 1 1 0 1 1 0 0 0 0 0 2 2 2 0 1 0 0 0 0 1 0 1 0 0 2 1 0 0 2 0 1 0 1 0 1 0 1 1 0 1 0 2 0 1 2 0 2 2 0 2 0 2 0 0 1 1 1 0 0 0 1 0 1 1 1 0 0 0 0 0 0 0 0 0 1 0 2 0 1 0 1 1 1 1 0 2 0 2 0 2 0 2 0 0 0 0 1 0 1 0 0 0 0 1 0 1 0 2 0 0 0 0 0 0 0 0 0 0 0 1 0 0 1 0 0 0 0 2 0 0 2 0 0 0 1 2 2 0 1 2 1 1 0 2 0 0 0 2 0 1 0 0 2 1 1 1 1 1 0 2 2 1 1 1 0 0 2 1 0 0 1 0 0 2 1 0 1 0 1 0 0 0 0 2 2 0 2 1 2 1 0 0 0 1 0 1 1 0 0 2 0 0 0 2 2 0 1 2 0 0 0 1 1 0 0 0 0 0 0 0 0 0 2 1 0 1 1 0 0 1 1 2 0 1 0 0 2 0 0 1 0 1 0 0 1 1 1 1 0 1 1 0 0 1 0 0 0 0 1 1 1 2 1 0 0 0 1 0 1 0 0 0 1 0 1 1 2 0 1 0 0 0 0 1 0 2 0 2 1 1 0 2 0 0 0 1 1 1 0 0 1 0 0 0 0 0 0 0 2 2 0 0 1 0 1 1 2 1 2 0 2 0 0 0 0 2 0 0 2 0 1 1 0 2 0 2 2 0 0 2 1 0 0 0 1 1 1 2 0 2 0 0 1 1 0 0 1 2 2 1 1 0 0 0 1 0 1 1 0 0 0 2 2 0 0 0 0 0 1 0 0 1 0 2 0 1 0 1 1 0 1 2 0 0 1 1 0 1 0 2 2 0 0 0 1 0 1 1 1 0 0 0 0 1 0 1 0 1 2 0 0 1 1 1 0 1 1 0 1 0 0 0 0 0 0 0 0 0 0 0 0 0 0 0 2 2 0 0 2 0 0 2 1 0 2 0 0 0 0 0 1 1 2 2 1 0 1 0 0 1 0 2 0 2 2 2 0 0 1 1 1 0 1 2 2 0 0 1 0 0 0 0 0 0 0 1 0 0 1 1 2 0 1 2 0 1 0 0 0 0 0 2 1 2 1 0 0 1 1 1 0 0 0 0 1 0 1 0 1 0 0 0 1 0 0 0 0 0 1 1 0 0 0 0 0 0 0 0 1 0 2 0 0 0 1 1 1 1 0 0 1 2 2 0 0 0 0 0 0 1 0 2 0 2 1 1 2 1 1 1 0 0 0 1 0 2 2 0 1 0 0 1 1 1 0 0 0 0 2 1 2 1 0 2 1 1 0 1 1 2 0 0 1 1 0 0 0 0 0 2 2 0 0 1 2 0 2 0 0 0 1 0 2 0 1 1 0 0 1 1 0 1 2 0 0 0 1 0 0 0 1 1 1 0 0 0 0 0 0 0 1 0 0 0 0 0 0 0 0 0 0 0 0 0 0 1 0 1 0 0 0 1 2 2
170 0 2 0 0 0 0 2 1 1 0 0 0 1 0 0 0 1 1 1 1 1 0 1 1 1 2 1 2 0 1 0 1 2 2 2 2 0 0 0 0 1 0 0 2 0 0 0 0 0 0 1 1 0 0 1 0 0 1 1 0 1 2 2 1 1 1 0 1 0 0 0 2 2 2 2 2 2 2 1 1 2 0 0 2 1 0 0 0 2 0 0 2 1 0 0 0 2 2 2 2 2 1 1 0 0 2 0 0 2 1 1 1 1 1 1 1 0 2 0 0 0 2 2 0 2 0 1 1 0 1 1 0 0 0 0 0 0 0 1 0 2 0 0 0 0 1 0 0 0 0 0 0 0 1 0 0 1 1 1 0 0 0 2 0 1 0 1 1 2 1 1 1 0 0 0 1 0 0 1 0 1 0 1 1 1 2 1 0 0 0 1 0 0 1 2 0 2 0 0 0 0 0 0 1 0 2 0 0 0 1 0 0 2 0 2 1 0 0 0 2 1 1 1 0 2 1 0 0 0 0 0 0 0 0 0 0 1 0 0 0 0 2 1 0 1 0 0 0 0 0 0 0 0 0 0 1 0 0 0 0 0 0 0 1 1 1 0 0 0 0 2 0 2 0 0 0 2 2 0 0 0 2 1 0 1 1 1 1 2 0 1 0 1 2 1 1 0 0 1 0 1 0 1 0 0 1 2 0 0 1 1 1 1 0 1 2 0 0 0 1 0 1 1 0 0 0 0 2 1 2 0 1 1 0 0 0 2 0 1 1 1 1 1 2 2 0 0 1 0 2 0 2 1 1 0 1 2 0 2 0 1 1 0 1 0 1 2 2 0 2 2 0 0 0 1 0 1 0 0 1 1 1 1 0 0 0 1 1 1 1 1 1 0 2 0 1 0 1 1 0 1 0 1 0 1 0 1 0 1 0 1 1 1 1 0 1 0 0 0 0 1 0 0 0 1 0 0 0 0 2 1 1 1 0 1 0 0 0 0 0 0 0 0 1 0 0 0 0 0 0 0 1 2 1 1 0 1 2 0 1 2 0 0 1 2 1 2 0 0 0 0 0 2 2 1 1 2 1 0 1 1 1 0 1 1 1 1 0 0 0 1 0 1 0 0 0 0 1 1 1 1 1 1 1 1 1 0 0 0 0 2 0 0 1 1 0 2 0 1 1 1 2 1 0 2 0 0 1 1 1 0 2 0 1 0 2 1 1 0 1 2 0 1 0 0 0 2 2 1 0 0 0 2 2 0 0 0 1 0 0 1 0 0 0 0 0 0 0 0 0 1 1 0 1 1 1 1 2 1 2 0 0 0 0 0 0 1 1 1 1 0 0 0 0 0 0 1 1 0 1 1 1 1 1 2 0 1 0 2 1 1 1 1 1 1 0 0 0 0 1 0 0 0 0 2 0 0 0 0 2 0 0 0 1 1 2 0 2 2 0 0 0 0 2 0 2 1 2 2 1 1 1 1 1 1 0 1 1 0 0 0 1 1 1 1 1 2 1 1 0 1 0 0 0 1 1 1 1 0 1 2 2 0 2 2 1 0 0 1 2 0 0 1 1 0 0 0 0 1 0 1 0 0 1 0 0 2 2 0 2 2 0 1 1 1 0 2 1 0 1 0 1 0 1 1 0 1 1 0 1 1 0 1 0 1 1 0 0 1 1 0 0 0 1 1 2 0 0 1 1 1 0 1 1 2 0 0 0 0 0 0 2 1 0 1 1 0 0 2 0 1 2 0 0 0 0 0 1 1 1 1 1 1 1 1 0 2 0 2 0 2 2 1 0 1 0 0 0 0 0 0 0 1 1 0 0 0 0 2 1 1 1 1 0 0 1 0 2 0 1 2 2 2 2 1 0 0 0 2 0 1 1 0 0 1 1 1 1 0 0 1 1 0 1 1 1 0 0 0 1 0 0 0 0 0 1 0 0 0 1 0 1 0 1 2 1 0 2 0 0 0 2 1 2 1 0 1 2 2 1 0 0 0 0 1 1 1 0 1 0 1 1 2 1 0 2 1 0 0 0 1 0 2 2 1 1 1 0 1 1 2 1 0 1 1 1 2 2 0 0 2 2 1 0 0 0 1 0 1 0 2 1 1 0 1 1 2 2 0 0 0 1 0 0 2 1 2 0 0 2 0 1 1 1 0 1 2 0 2 2 0 0 0 0 0 0 0 1 1 0 0 0 0 0 0 0 1 1 0 0 0 0 2 1 1 0 1 0 0 0 1 0 1 1 1 0 1 1 0 1 1
171 0 1 1 1 0 1 1 2 0 0 1 1 1 1 0 0 1 2 1 1 2 0 1 0 0 0 2 2 0 1 1 0 0 2 0 2 1 0 1 1 1 0 0 1 0 0 0 0 1 0 0 1 2 0 1 0 0 0 1 0 0 2 2 0 0 0 1 1 0 0 0 2 2 2 2 2 1 1 0 1 1 1 0 1 0 0 1 1 2 1 0 1 0 0 0 0 0 0 1 0 2 1 1 0 0 2 1 1 1 1 2 1 2 1 1 2 0 1 1 1 0 2 1 0 2 0 0 0 0 0 0 1 1 0 0 0 0 0 0 1 1 2 0 1 2 0 0 0 0 1 0 0 0 0 0 0 1 0 1 1 1 2 0 1 1 1 0 1 1 0 0 2 0 0 0 2 1 0 0 0 1 0 1 1 1 2 2 2 2 2 2 2 0 0 2 1 2 0 0 0 0 0 0 0 0 2 1 1 0 1 0 1 1 0 2 0 1 1 1 1 1 0 2 0 1 1 0 0 0 0 1 0 0 0 0 0 2 0 0 0 0 2 0 0 2 0 0 0 0 0 0 0 0 0 1 1 0 0 0 0 0 0 0 0 0 0 0 2 1 0 1 0 0 0 0 0 2 2 1 1 0 1 0 0 1 1 1 1 2 0 1 0 2 1 1 1 1 0 2 0 0 2 0 2 0 0 2 2 1 0 1 1 0 1 0 2 0 2 2 0 0 0 0 0 0 0 0 1 1 2 0 1 1 0 0 0 1 0 1 1 1 2 1 1 1 0 1 2 2 1 0 1 1 0 1 1 0 0 0 1 1 2 0 2 1 1 2 2 0 1 2 0 0 0 0 0 1 2 0 0 2 0 0 0 0 0 0 0 0 0 1 0 0 2 0 1 0 1 1 0 1 0 2 1 1 0 2 0 2 0 0 1 1 0 0 1 0 1 0 1 1 1 1 0 1 0 0 0 1 1 1 0 1 1 0 0 1 0 0 2 0 0 1 0 1 0 0 1 0 0 0 0 2 0 0 0 1 1 1 2 1 0 0 0 1 0 2 0 0 1 1 1 1 0 0 0 2 2 1 1 0 2 1 1 1 1 0 2 0 0 2 0 1 2 0 0 1 1 1 0 2 1 1 1 0 1 0 0 0 0 0 1 1 1 0 0 2 0 2 2 0 2 2 0 2 0 1 0 2 0 1 0 0 1 0 1 0 1 2 1 1 0 2 0 0 0 2 2 1 0 0 0 1 1 2 1 1 0 1 1 0 1 2 0 0 0 1 1 0 1 1 0 0 0 0 1 0 2 0 2 0 0 1 2 0 2 0 0 0 0 0 1 0 0 0 0 0 0 0 0 2 2 0 0 1 2 1 0 2 0 0 0 0 2 0 0 0 0 0 0 0 0 0 0 1 1 2 0 0 1 1 0 0 2 1 2 0 2 1 0 0 0 0 2 0 1 1 1 1 1 1 0 2 2 0 0 1 1 0 0 0 2 1 2 2 0 1 1 0 1 0 1 0 0 2 2 0 1 0 1 1 1 1 1 1 1 0 1 2 1 0 0 0 1 0 0 0 0 1 1 1 0 1 1 2 1 2 2 1 1 1 0 1 1 1 0 1 1 0 0 0 1 0 0 1 1 1 1 1 1 1 0 0 0 0 2 0 1 1 0 1 0 1 1 1 2 0 0 1 1 1 0 0 1 2 0 0 1 0 0 0 2 1 0 1 1 0 1 1 1 0 2 0 0 1 0 0 0 0 2 2 1 1 1 1 0 2 0 2 0 1 2 2 0 1 1 0 1 0 0 0 0 0 2 0 0 0 1 2 0 0 0 2 0 0 2 1 1 0 0 1 1 2 2 0 0 0 0 2 1 2 1 0 0 2 0 0 1 1 1 0 0 0 0 0 0 0 0 0 1 0 0 2 2 0 0 0 1 1 0 0 0 0 0 0 2 0 2 0 0 0 1 0 2 2 0 1 2 1 1 0 0 0 0 0 0 0 1 0 0 0 1 2 2 0 2 2 0 0 0 1 0 2 2 1 0 1 0 0 0 0 2 0 2 1 1 1 2 0 0 1 2 1 0 1 1 1 0 1 0 2 0 1 1 1 1 1 2 0 0 0 1 0 2 0 1 0 1 0 1 0 0 1 2 0 2 2 0 1 1 0 1 0 2 2 2 0 1 1 0 0 0 0 0 0 0 0 0 0 0 0 0 1 0 0 0 0 0 0 0 0 0 1 1 0 1 1 1 0 1 0
172 0 2 0 0 0 0 1 1 0 1 2 0 1 0 0 1 1 0 1 1 1 0 0 0 0 0 1 2 0 2 0 1 1 0 0 0 1 0 0 0 2 1 1 2 0 0 0 0 0 0 0 1 1 2 1 0 0 2 1 0 0 2 2 1 0 0 0 1 0 0 0 2 2 2 2 2 0 0 0 0 2 0 0 2 0 0 0 0 2 0 0 1 0 0 0 0 1 1 2 1 2 1 1 0 0 2 1 1 1 0 1 0 1 1 1 2 0 0 1 1 0 1 1 0 0 0 1 1 0 0 0 0 0 0 0 0 0 1 0 0 2 0 0 0 1 0 0 0 0 0 0 0 0 0 0 0 1 0 0 0 0 2 0 1 1 1 1 0 0 0 0 0 2 0 0 0 0 0 0 0 0 0 0 1 1 1 0 0 0 0 2 0 1 1 1 1 2 0 1 0 1 0 1 1 1 1 0 0 0 1 0 2 0 0 2 1 1 0 0 2 0 0 1 0 1 2 0 0 0 0 0 0 0 0 0 0 2 0 0 0 0 2 0 0 2 0 0 0 0 0 0 0 0 1 0 1 1 1 1 0 1 0 1 0 0 0 0 0 0 1 2 0 2 0 0 0 1 1 0 0 1 2 2 0 1 1 1 1 1 1 1 2 2 2 0 1 1 0 0 0 0 0 1 0 0 0 1 1 0 1 1 2 0 0 0 2 0 0 0 0 0 0 0 0 0 1 0 0 0 1 1 1 0 0 0 0 2 0 1 0 0 2 2 0 0 2 1 1 2 0 0 1 0 1 1 0 0 0 2 0 2 2 0 2 0 0 2 0 2 0 0 2 2 2 2 0 1 0 0 0 1 1 0 0 1 0 0 0 1 0 1 0 0 1 1 1 0 0 0 0 1 0 2 0 1 1 1 1 1 0 1 1 1 0 1 1 0 0 0 0 0 1 1 1 2 1 1 1 1 0 2 2 2 0 2 0 0 0 0 0 0 0 0 0 1 0 1 2 0 0 0 0 2 1 0 1 1 1 1 1 2 1 0 0 0 0 2 0 1 1 1 1 1 2 0 2 2 0 0 1 0 0 0 2 0 0 0 0 0 1 0 1 2 2 0 1 0 0 0 1 1 1 1 1 1 2 0 0 0 0 0 0 0 1 1 0 2 0 1 0 1 1 1 0 1 1 0 1 1 1 0 0 0 0 0 2 0 0 0 0 0 0 2 2 0 0 2 2 0 0 0 0 2 2 1 2 0 0 0 0 0 0 1 0 0 0 2 1 1 0 0 1 0 1 1 1 1 1 2 1 0 1 1 1 1 0 0 2 1 0 0 2 0 0 0 0 0 0 0 0 2 0 1 0 2 1 0 1 0 0 0 1 1 1 1 0 0 1 0 1 0 0 1 1 0 2 1 0 0 2 0 0 0 1 1 2 0 2 2 0 1 0 0 2 1 2 0 1 1 1 1 0 1 2 0 0 2 1 0 0 0 1 0 1 1 0 0 0 0 1 0 2 0 0 2 2 0 0 0 1 0 2 2 2 2 1 1 0 0 1 2 0 0 0 0 0 1 0 2 1 1 0 1 0 1 1 1 1 1 0 0 0 1 1 0 0 0 0 0 0 0 0 0 0 0 0 2 2 1 1 0 0 0 0 1 1 0 0 1 0 1 0 0 0 0 0 1 0 0 0 0 0 0 1 0 1 1 2 1 1 1 2 1 0 0 2 1 0 2 0 0 2 0 0 0 0 0 0 0 1 1 1 1 1 0 1 2 1 2 1 1 2 2 1 0 0 1 0 1 1 1 1 0 1 0 1 0 1 2 0 0 1 0 1 0 1 1 0 0 0 0 1 2 1 0 1 0 0 1 0 1 0 0 0 1 1 1 2 1 1 1 2 0 2 1 2 1 0 1 1 0 0 1 1 0 0 0 1 1 1 0 0 0 1 0 0 0 0 0 0 0 1 0 1 1 0 1 1 1 0 1 0 0 0 2 2 1 0 2 0 1 1 1 2 0 2 2 0 0 0 1 0 2 2 0 2 0 0 1 0 0 1 0 1 1 1 1 2 0 1 1 2 1 0 1 1 1 0 0 0 1 0 2 1 0 0 2 2 0 0 0 2 1 1 0 0 2 0 0 2 0 1 1 1 0 1 1 1 0 1 1 0 0 0 0 0 0 0 2 0 0 1 0 0 1 0 0 1 0 0 0 0 1 0 0 0 0 0 0 0 1 0 1 1 0 1 0 0 0 2 1
173 0 2 1 0 0 1 2 2 0 0 0 0 0 0 0 0 0 0 0 0 1 0 0 0 0 0 2 2 1 2 0 0 1 1 0 1 0 0 0 0 1 0 0 1 0 0 0 0 0 0 0 0 1 2 0 0 1 0 0 1 2 1 1 0 0 0 1 1 1 1 1 1 2 1 2 2 2 2 1 1 2 1 0 1 1 0 0 0 2 0 0 0 1 0 0 0 0 0 1 1 2 0 0 2 2 1 0 0 2 1 1 0 1 0 1 1 0 1 0 0 0 1 0 1 0 0 1 1 0 0 0 0 0 0 0 0 0 0 0 1 1 1 0 1 2 0 0 0 0 1 0 0 0 0 0 0 0 0 0 1 1 1 1 0 2 1 1 1 2 1 0 1 2 1 0 0 1 0 1 1 1 1 0 1 0 2 1 1 0 0 2 0 1 1 2 0 2 0 0 0 0 0 1 0 0 2 0 0 0 2 0 1 0 0 2 0 0 2 1 1 0 0 2 1 1 2 0 0 0 0 1 0 0 0 0 0 2 0 0 0 0 2 1 0 1 1 0 0 0 0 0 0 0 0 0 1 1 0 1 1 1 0 0 0 0 0 0 2 1 0 0 0 2 0 0 0 1 1 2 1 2 1 0 1 0 0 0 2 2 0 2 1 2 2 0 1 2 0 2 0 2 1 0 1 0 0 2 1 0 0 0 0 2 2 0 2 0 0 0 1 1 1 0 1 0 0 0 1 0 0 2 1 1 0 0 0 0 0 1 0 0 1 2 0 0 1 0 2 2 2 0 1 1 0 1 1 1 0 0 1 1 2 0 2 1 0 2 1 1 1 1 0 0 0 1 0 1 1 0 1 1 1 0 0 0 0 0 0 0 0 0 2 0 2 0 2 0 2 2 2 1 0 2 2 0 0 2 0 1 0 0 0 0 2 0 0 1 0 0 0 1 0 1 0 1 0 0 0 0 0 0 2 2 0 2 0 0 0 0 2 0 0 0 0 2 0 1 2 0 0 0 0 2 0 0 0 1 1 1 1 2 1 1 0 0 0 2 0 0 0 0 1 1 2 0 2 0 2 0 1 0 1 1 1 0 0 0 2 0 0 2 0 2 2 0 0 1 1 1 0 2 0 1 1 1 1 0 0 0 0 1 1 2 0 0 0 2 0 1 1 0 2 0 1 2 0 0 1 1 1 0 1 1 1 0 1 0 1 1 1 1 0 0 0 1 0 1 1 1 0 1 0 2 2 0 0 1 0 1 1 0 0 0 0 0 0 2 2 1 1 1 0 0 0 0 0 1 2 2 2 0 0 2 2 0 2 0 0 0 1 1 0 0 1 0 0 0 0 0 0 2 1 1 0 1 1 0 1 0 1 0 0 1 1 1 1 0 1 0 1 0 0 1 1 0 2 1 0 0 2 0 0 0 1 0 2 0 2 1 1 2 0 1 0 2 2 0 1 1 1 1 0 0 2 0 0 2 2 0 0 0 1 1 1 1 0 1 0 0 1 0 1 0 0 1 1 0 1 0 0 0 2 1 2 2 1 1 0 1 2 1 0 1 1 0 0 0 0 0 0 0 0 0 1 2 2 0 1 1 1 1 0 2 0 0 0 1 1 0 0 0 0 0 1 0 0 1 1 0 1 1 0 0 0 0 0 0 0 0 0 0 0 1 1 0 1 0 0 0 0 0 0 1 1 1 0 0 2 0 0 0 2 2 0 0 2 0 0 1 0 0 1 1 1 0 0 0 0 0 0 0 0 2 1 1 1 1 0 2 0 2 2 1 0 1 0 1 1 1 1 1 1 0 1 0 2 0 0 2 0 0 1 1 1 0 2 1 1 1 1 1 1 2 2 0 0 0 0 1 0 0 1 0 0 2 0 0 1 0 0 0 1 0 1 1 1 1 0 0 2 0 0 1 0 1 0 0 0 0 2 0 0 0 0 0 0 0 1 0 0 0 2 1 2 2 1 0 1 1 1 1 1 1 0 2 1 2 1 1 1 1 0 1 2 0 2 2 0 0 1 0 1 1 2 0 1 0 0 2 1 1 0 0 1 0 1 1 2 0 0 2 1 0 0 0 1 0 1 0 1 1 0 1 0 0 0 2 2 0 0 0 0 1 1 0 0 0 1 0 1 0 2 0 0 0 1 2 1 1 0 1 0 0 0 0 2 0 0 1 1 0 0 0 0 1 0 0 2 1 1 0 1 2 0 0 2 0 1 0 1 1 0 0 0 0 0 0 1 0 1 1
174 0 0 2 0 0 2 1 2 0 0 1 1 1 1 0 0 1 0 1 1 2 1 0 0 0 0 1 1 1 1 0 0 0 2 0 2 1 0 0 0 2 1 0 1 0 0 0 0 0 0 1 0 2 0 1 0 0 0 0 0 1 2 2 0 0 1 0 0 0 0 0 2 2 2 2 1 1 1 1 0 2 1 1 1 0 1 2 2 2 2 1 0 0 0 0 0 0 0 1 0 2 1 1 0 0 2 0 0 2 1 1 0 1 0 0 1 0 2 0 0 0 2 1 0 0 0 1 1 0 1 1 0 0 0 0 0 0 0 0 0 2 0 0 0 0 0 0 0 0 0 0 0 0 0 0 0 1 0 0 1 1 1 1 0 2 1 0 2 2 1 1 0 0 1 0 1 1 1 0 0 0 0 1 1 1 1 1 0 0 0 1 0 1 2 2 0 2 0 0 0 0 0 1 1 0 1 1 2 0 2 1 1 0 0 2 0 1 0 0 2 0 0 2 1 1 2 0 0 0 0 0 0 1 1 0 0 2 1 1 0 0 1 1 1 2 1 0 0 0 0 0 0 0 1 0 0 2 1 1 0 1 0 0 0 0 0 1 2 2 0 1 0 1 0 2 0 1 1 0 0 2 1 0 0 1 0 2 0 2 0 0 2 2 2 0 0 1 0 1 1 0 0 1 0 0 0 2 0 0 0 1 2 1 1 1 1 1 0 0 0 2 0 0 1 0 0 0 1 2 2 0 0 1 1 0 0 1 1 0 1 1 2 2 0 0 2 0 1 0 1 0 0 0 0 2 0 1 0 1 0 1 1 0 1 0 1 2 2 0 2 2 1 1 1 1 0 2 0 0 0 1 1 0 1 0 0 0 0 0 0 1 1 0 1 1 1 0 1 1 1 2 0 2 2 0 0 1 1 2 1 2 0 0 2 0 0 0 0 0 0 2 0 1 0 0 0 0 0 0 0 0 0 0 1 1 0 1 1 1 2 0 0 1 1 2 0 0 1 0 0 0 1 2 1 1 0 1 0 0 1 1 1 0 0 1 0 2 0 1 2 2 0 2 1 0 1 1 2 1 2 0 0 0 2 0 0 0 0 0 2 0 0 1 1 0 1 1 1 0 1 1 1 0 2 0 2 1 0 0 0 2 0 0 0 2 0 2 0 2 2 0 2 0 2 2 0 1 0 1 1 1 1 1 1 0 0 0 0 0 1 2 0 1 1 1 0 2 2 0 0 0 0 2 1 1 0 2 1 1 1 1 1 1 1 1 0 1 1 1 0 0 1 0 1 1 1 1 2 1 2 0 0 1 2 1 1 1 0 1 1 1 1 1 1 0 1 0 0 0 1 2 1 1 0 1 1 0 0 1 1 0 0 0 1 1 0 0 2 0 0 0 0 0 0 0 2 2 0 0 0 0 0 0 1 1 2 0 2 1 0 1 0 1 1 1 2 0 1 0 0 2 0 0 2 0 0 0 0 0 0 0 2 2 2 2 0 2 0 0 0 1 0 0 1 1 1 2 0 0 0 0 2 0 0 1 1 0 0 1 1 1 0 0 1 1 0 0 0 2 0 1 0 1 1 2 2 1 2 0 0 0 0 1 0 0 0 1 1 0 0 0 1 0 1 1 0 1 1 1 1 1 0 0 0 0 1 0 1 2 0 2 0 0 0 1 1 1 1 0 0 1 0 0 0 1 0 0 1 0 0 0 2 1 0 1 2 1 0 2 0 0 0 1 1 0 0 0 2 2 2 2 0 0 0 2 0 2 1 2 0 1 2 2 0 1 1 0 0 0 0 0 0 0 2 1 1 0 0 2 0 1 2 0 1 0 2 1 0 0 0 0 0 1 1 0 1 0 0 1 0 0 0 0 0 2 0 1 1 0 0 1 0 0 0 0 0 0 0 0 1 0 0 2 2 0 0 0 0 0 2 0 0 0 0 0 1 0 1 1 1 0 2 0 2 2 0 0 2 2 2 0 1 1 0 2 0 1 0 2 0 1 0 2 2 0 2 1 0 0 0 0 0 1 1 1 0 1 0 0 0 0 0 0 2 1 1 0 2 0 0 2 1 1 0 1 0 1 0 0 0 0 0 2 0 0 0 1 1 0 0 0 2 0 1 0 1 2 0 2 2 0 1 0 0 0 2 2 0 2 2 0 0 0 1 1 1 1 1 1 1 0 0 0 0 0 0 0 1 0 0 0 0 1 0 0 0 1 0 1 0 0 0 1 1 0 0 0 0 0 1 1
175 0 0 2 0 1 2 2 2 1 0 0 0 2 1 0 1 2 2 0 0 1 0 0 0 0 0 2 2 1 0 1 0 1 1 0 2 0 0 0 0 2 0 0 2 1 1 0 1 0 0 1 0 0 1 1 1 0 1 1 0 1 0 0 0 0 0 1 2 1 1 2 1 2 1 2 2 1 1 0 1 2 0 1 2 0 0 1 1 2 1 1 1 0 0 0 0 0 0 1 0 2 1 1 0 0 2 1 1 1 1 2 0 0 0 1 0 0 1 0 0 0 1 0 0 0 0 1 0 0 0 0 0 1 1 1 1 0 0 1 0 2 0 0 1 1 0 0 0 0 0 0 0 0 0 0 0 1 0 0 1 1 1 1 1 1 1 0 0 1 0 0 0 2 0 0 0 1 0 0 0 1 2 0 2 0 2 1 1 0 0 2 2 0 0 2 2 2 0 0 0 0 0 1 2 0 0 0 2 0 0 0 1 0 1 1 0 1 1 2 0 0 1 2 0 2 2 0 0 0 0 0 0 0 0 0 0 2 0 0 0 0 2 0 0 2 0 0 0 0 0 0 0 0 0 0 1 2 2 2 0 2 0 0 0 0 1 0 2 1 0 0 1 1 0 0 1 1 1 0 0 0 1 0 0 0 0 0 1 2 0 1 1 2 2 1 1 0 0 0 0 0 0 2 0 0 0 1 2 0 0 2 2 2 2 2 2 0 0 0 1 1 0 0 1 0 0 0 1 1 1 2 0 2 0 0 0 1 0 1 0 0 2 1 0 0 2 1 1 1 0 0 1 0 1 1 2 2 0 1 0 1 1 0 1 2 0 1 2 0 2 2 1 1 1 0 0 2 1 0 0 1 0 0 1 1 0 0 0 0 0 1 0 0 2 0 0 1 0 0 0 0 1 0 0 0 0 1 0 0 0 1 0 0 1 0 0 0 0 0 0 2 0 0 1 2 1 0 0 1 1 2 0 0 1 1 0 0 0 1 2 0 0 0 1 2 0 1 2 0 0 0 1 2 1 1 0 2 1 1 1 1 0 0 0 2 0 1 0 0 0 0 2 1 1 1 0 2 1 0 0 0 2 1 1 1 1 1 0 1 2 1 0 1 0 0 0 0 0 0 0 2 0 1 1 1 2 0 0 0 0 2 0 0 1 1 0 2 0 1 1 1 1 1 0 1 0 1 0 1 1 1 1 0 0 0 2 0 1 1 0 1 0 1 1 1 0 1 1 2 0 2 0 0 2 0 0 2 0 2 2 0 0 1 0 0 0 2 1 0 0 1 1 0 1 1 1 1 1 2 1 0 0 0 1 0 1 1 0 0 1 1 1 1 1 0 1 1 1 0 1 1 0 2 0 2 2 0 0 1 1 0 0 1 0 1 0 0 0 1 1 1 0 0 0 0 2 1 0 0 1 0 0 0 2 0 2 0 0 0 0 0 0 1 1 0 1 0 1 1 0 1 1 1 1 0 0 1 1 1 1 0 0 0 0 1 1 1 0 0 1 0 1 0 1 1 1 1 0 0 0 1 2 0 0 2 0 1 1 1 1 0 0 0 1 0 0 1 0 1 1 0 0 0 0 1 1 1 1 0 0 0 0 1 0 0 0 0 0 0 0 0 1 0 0 1 0 2 1 1 2 2 0 0 0 1 1 0 0 0 0 0 1 1 0 1 1 0 0 0 0 0 0 1 0 1 0 0 2 0 0 0 2 2 0 0 2 1 0 1 1 0 0 1 1 1 0 0 0 0 0 1 0 1 0 1 0 2 1 2 0 1 2 1 0 1 0 0 0 0 0 0 0 0 2 0 0 1 1 2 0 0 2 0 1 0 1 2 1 0 1 1 1 2 1 0 1 0 0 2 0 1 0 1 0 1 0 1 2 1 0 2 0 0 0 0 0 0 0 0 1 0 0 2 2 0 0 0 0 0 1 0 0 0 0 1 1 0 1 0 0 0 0 0 1 1 0 1 1 2 1 1 0 0 0 0 0 1 1 2 1 2 0 1 1 0 1 2 0 1 0 1 0 2 2 2 0 0 0 1 1 1 1 1 2 2 0 1 1 1 0 1 2 1 1 1 0 2 1 0 0 2 0 1 1 1 1 2 2 0 0 0 2 0 0 1 1 0 0 0 2 0 0 1 2 1 2 2 0 2 1 0 2 0 2 1 1 0 0 1 2 0 0 0 0 1 0 0 1 0 1 0 0 1 1 1 1 0 0 0 0 0 0 0 0 1 0 1 1 1 1 1
176 0 1 1 0 0 0 2 2 2 0 0 1 2 1 0 1 2 2 2 2 1 0 0 0 1 1 2 2 0 2 1 1 1 1 0 1 1 0 1 1 1 1 1 2 0 0 0 0 0 0 0 1 1 0 1 0 0 0 0 2 0 0 0 0 0 0 0 1 0 0 0 2 2 1 2 2 1 1 0 1 2 0 1 2 0 0 1 0 2 0 1 1 0 0 0 0 1 1 2 1 1 2 1 0 0 2 1 2 0 0 1 1 1 0 0 1 1 1 1 1 1 2 0 0 0 0 2 1 1 0 0 0 0 0 0 0 0 0 2 1 1 0 0 0 1 0 0 0 0 0 0 0 0 0 0 1 1 0 0 0 0 0 2 0 1 0 2 0 0 0 0 0 2 0 0 0 1 0 1 1 0 1 0 2 1 1 0 0 0 0 1 2 0 0 1 1 2 0 0 0 0 0 0 1 1 0 1 2 0 2 0 1 0 1 1 0 0 2 1 1 1 0 2 1 0 1 0 0 0 0 1 0 0 0 0 0 2 0 0 0 0 1 0 1 2 1 0 0 0 0 0 0 1 0 0 0 1 0 0 0 0 0 0 0 0 0 0 2 1 0 0 0 1 0 0 0 2 2 1 1 2 2 0 0 1 0 2 0 2 0 1 1 2 2 1 2 0 0 1 0 0 2 0 2 0 1 2 0 0 0 2 1 1 1 0 2 0 1 1 0 1 1 0 1 0 1 0 0 0 2 2 0 1 0 0 0 2 0 1 0 0 2 2 1 1 1 0 1 2 1 0 0 1 0 1 1 1 0 0 0 0 1 0 1 1 0 1 1 1 1 1 0 0 1 1 0 1 0 0 0 0 0 0 0 1 0 0 0 0 0 1 0 0 2 0 0 1 0 0 0 0 0 2 1 1 0 0 0 2 0 0 1 1 1 1 0 0 0 0 0 1 0 1 2 2 1 0 0 0 0 1 0 2 2 1 0 0 0 0 2 0 0 1 1 2 0 0 1 0 0 0 0 2 0 0 0 0 2 0 2 2 0 0 0 2 1 1 0 0 0 0 0 2 2 0 2 1 2 1 2 0 0 0 2 2 0 0 1 0 1 1 0 1 0 0 0 0 0 1 0 2 1 1 1 1 1 0 0 0 0 2 0 1 0 1 0 2 0 2 2 0 2 1 1 2 0 0 1 2 0 0 2 1 1 0 2 0 1 1 1 1 0 1 0 1 0 2 2 0 0 0 0 2 2 0 1 0 0 0 0 0 0 1 0 0 0 1 1 1 0 0 1 0 1 1 1 2 2 2 2 0 0 1 2 0 2 1 0 0 0 0 1 0 1 0 0 0 0 0 1 1 0 1 1 2 1 1 0 1 0 0 1 1 0 1 0 0 0 0 2 0 0 0 0 0 2 1 0 0 1 0 0 0 2 1 2 0 2 2 1 1 0 0 2 1 2 1 1 1 0 1 1 1 0 1 0 0 0 0 0 0 1 1 1 2 0 1 1 0 0 0 0 0 1 2 2 1 0 0 1 0 1 0 1 1 1 0 1 1 1 1 0 0 1 0 0 0 0 1 0 1 0 0 1 1 2 1 1 0 0 0 0 2 0 1 0 0 0 0 0 0 1 1 0 1 1 1 1 1 1 1 0 0 0 0 0 0 0 1 1 1 0 0 0 0 0 0 0 0 0 0 0 1 1 0 0 0 2 0 0 1 2 1 0 1 1 0 0 2 0 0 2 0 0 1 1 0 1 1 1 2 2 0 0 1 1 2 0 2 1 2 2 1 0 1 0 1 0 1 2 2 1 0 1 0 1 0 1 2 1 1 0 2 0 0 2 0 1 0 1 1 0 0 0 0 0 0 1 2 0 2 1 1 0 1 0 0 0 0 0 0 1 0 1 0 0 0 1 0 1 0 0 2 1 1 0 0 0 0 0 0 0 0 0 0 0 0 0 0 1 0 1 0 2 2 0 0 1 2 2 0 0 0 0 1 0 1 0 2 0 1 1 1 1 0 2 2 0 0 1 0 0 2 2 1 1 1 0 0 0 1 1 0 2 1 1 2 2 1 0 2 2 2 0 2 1 1 1 0 0 2 0 2 0 0 0 0 0 1 0 0 1 1 1 2 1 2 0 0 2 0 1 1 1 0 2 0 0 0 1 1 1 0 0 1 0 0 1 2 0 0 0 0 0 0 0 0 1 1 0 0 0 1 0 1 0 0 0 0 0 1 1 0 0 0 0 1 1 1 1 1
177 0 1 1 0 0 1 1 1 1 0 0 1 1 1 0 0 1 0 1 1 2 0 2 0 0 0 0 1 1 1 0 0 0 2 1 2 0 0 0 0 2 0 0 1 0 0 0 0 2 2 2 0 0 1 1 0 1 0 0 1 0 1 2 1 0 1 1 2 1 0 1 1 2 1 2 2 0 0 0 0 2 1 1 1 0 0 0 0 2 0 1 2 0 1 1 0 0 0 1 0 2 1 1 1 1 2 1 1 1 1 2 0 1 1 1 1 0 0 1 1 0 2 0 0 0 0 1 0 1 0 0 0 1 1 1 1 0 0 1 0 2 0 0 1 1 1 0 0 0 0 0 0 0 0 0 0 1 0 0 0 1 1 1 0 2 1 1 1 2 0 1 1 1 1 0 1 0 0 0 0 0 0 1 1 1 2 1 1 1 1 1 1 1 1 2 2 2 0 0 0 0 0 0 1 0 0 1 1 1 2 0 2 0 0 2 0 0 2 1 1 0 0 1 0 2 1 0 0 0 0 0 0 0 0 0 0 2 0 0 0 0 1 0 1 2 1 0 0 0 0 0 0 0 0 0 1 1 0 0 0 0 0 0 0 0 0 1 2 1 0 0 0 0 0 0 0 1 1 0 0 1 1 1 0 2 0 1 1 2 0 0 2 2 2 0 2 1 0 0 0 0 0 1 0 0 0 1 0 0 0 0 2 2 2 0 0 0 0 0 0 1 2 1 1 0 1 0 1 2 2 1 1 1 0 1 1 0 0 0 0 0 2 1 1 1 1 0 0 1 1 1 1 0 1 1 1 0 0 2 0 2 0 0 0 0 0 1 2 0 2 2 1 1 1 1 0 1 1 0 0 0 1 1 1 1 0 0 0 0 0 1 2 0 2 0 1 1 1 1 0 1 0 2 1 1 0 0 0 2 0 0 1 1 1 1 0 0 0 0 0 1 0 0 2 2 1 0 0 0 0 0 0 0 0 0 0 1 0 0 2 0 0 0 1 2 1 0 1 0 0 0 2 2 2 2 0 1 1 1 1 2 1 0 0 0 0 1 0 0 1 1 1 2 1 0 1 1 0 0 1 0 1 0 2 0 0 1 0 0 0 2 0 0 0 0 0 0 1 1 0 2 1 1 1 1 2 1 0 0 1 1 0 0 0 2 0 2 0 1 1 1 0 0 0 0 2 1 0 1 1 0 1 1 0 2 0 0 2 2 0 0 0 1 1 0 0 0 0 2 0 1 0 1 2 0 0 1 0 1 1 0 0 2 0 0 1 2 1 1 0 1 1 1 1 1 2 1 1 2 2 0 1 1 1 1 2 0 1 0 0 0 1 2 1 0 1 2 2 0 2 1 1 2 0 2 1 1 0 1 0 0 0 0 2 0 1 0 0 0 0 0 0 0 0 1 2 1 0 0 1 0 0 0 1 1 2 0 2 1 0 1 0 0 2 1 2 0 1 1 0 1 0 1 2 0 0 2 2 0 0 0 2 0 1 1 0 1 1 0 2 0 1 0 1 2 2 0 0 0 1 1 2 2 2 2 1 0 0 2 2 1 0 0 0 1 0 1 0 2 0 2 0 1 1 2 1 1 1 1 0 0 0 1 1 1 1 0 0 0 0 0 0 1 1 0 1 1 1 0 1 0 1 0 0 1 1 0 0 2 2 0 0 0 0 0 1 0 0 0 0 0 0 1 2 1 0 0 1 0 0 0 2 2 0 0 2 2 0 2 0 0 2 0 0 0 0 0 1 1 2 2 1 0 0 2 0 2 0 2 2 2 2 2 0 1 1 1 0 0 1 2 1 0 1 0 1 0 0 2 1 1 2 0 0 0 1 0 1 0 1 1 0 2 1 0 0 0 0 1 0 2 1 1 0 2 0 0 2 1 1 0 0 0 0 0 0 0 0 0 1 0 0 2 1 1 0 0 0 0 2 0 1 0 1 2 2 0 1 0 0 0 0 1 2 1 0 1 2 2 1 1 0 0 0 0 0 1 1 2 1 2 1 2 1 0 2 1 0 0 2 0 0 1 2 1 0 2 0 1 0 0 0 0 0 0 2 1 2 0 0 2 1 1 0 2 1 1 0 0 0 1 1 1 0 1 2 1 1 0 0 0 1 1 1 1 1 1 0 0 1 0 2 0 0 0 0 2 0 2 2 0 0 1 1 1 1 0 0 1 0 1 0 0 0 1 0 0 2 0 0 0 2 2 0 0 2 2 0 1 0 1 0 0 0 0 1 0 0 1 2 1
178 0 1 1 0 0 0 2 1 1 0 0 0 1 0 0 0 1 0 0 0 1 0 0 0 1 1 2 2 0 2 1 2 2 1 0 2 1 0 0 0 0 1 1 2 1 2 0 0 0 0 0 0 0 1 0 0 0 0 1 0 1 0 0 0 0 0 1 0 1 0 0 2 2 2 2 2 1 1 0 1 1 1 1 1 0 0 1 0 2 0 0 0 1 1 1 0 1 1 2 1 1 2 2 0 0 2 0 0 2 1 1 1 2 1 1 2 0 1 1 1 0 2 1 0 1 0 1 1 0 1 1 0 1 1 0 0 0 0 1 2 0 1 0 0 1 0 0 0 0 0 0 0 0 0 0 0 0 0 0 0 1 2 0 1 2 2 2 1 1 0 0 0 1 0 1 0 2 1 0 1 2 1 1 2 1 2 2 1 0 0 1 0 1 1 2 0 2 0 1 0 2 0 0 2 0 0 1 0 0 2 0 2 0 0 2 1 0 0 1 1 2 0 1 0 2 1 0 0 0 0 0 0 0 0 0 0 2 0 0 0 0 2 1 0 2 0 0 0 0 0 0 0 0 0 0 0 2 2 2 1 2 0 2 0 0 0 1 1 1 0 1 0 1 0 0 0 1 1 1 1 2 2 2 0 2 2 1 1 2 0 0 1 1 2 0 2 0 0 2 0 1 0 2 0 0 0 2 1 0 0 1 1 0 1 0 2 0 1 0 1 1 1 0 0 0 0 0 0 1 2 0 0 0 0 0 0 1 0 0 0 0 1 0 1 1 1 0 2 2 1 0 2 0 1 0 0 1 0 2 0 2 1 0 1 0 1 2 2 0 2 2 2 1 1 0 0 1 0 0 1 0 0 1 1 0 0 0 0 0 0 1 1 1 2 0 2 1 0 0 0 0 1 1 1 0 1 2 0 1 0 0 0 0 2 0 0 1 0 0 0 1 0 0 1 2 1 0 0 0 0 0 0 0 1 1 0 1 0 0 2 0 0 0 1 0 0 0 2 0 0 0 1 1 2 1 1 1 1 1 1 1 1 0 0 1 0 2 0 0 0 0 0 2 2 1 1 1 2 0 1 1 0 0 2 0 0 2 0 2 0 0 0 2 1 0 1 0 1 0 0 2 0 1 1 1 2 0 0 0 0 2 0 0 1 1 0 2 0 1 1 0 2 0 1 2 0 0 0 1 1 0 1 1 0 0 0 0 2 2 0 1 0 2 1 1 1 0 0 2 0 0 0 2 2 0 0 1 0 1 0 0 0 0 0 0 0 1 0 0 0 2 1 0 1 1 2 1 1 2 1 0 1 1 1 1 1 1 1 1 1 0 0 0 0 0 0 2 2 2 0 2 1 1 0 1 1 0 0 0 0 0 0 1 0 1 1 0 1 0 1 0 0 1 1 1 1 1 0 0 2 0 2 0 2 0 2 0 1 0 0 1 0 2 0 1 1 0 1 1 0 0 1 2 1 1 0 2 2 1 0 0 1 0 0 1 1 0 1 0 1 0 1 1 0 2 2 1 0 0 0 0 2 1 2 2 2 1 0 1 2 0 0 0 0 1 1 0 0 2 1 1 0 1 1 2 2 2 2 0 1 1 0 0 0 0 0 1 0 0 0 0 0 0 0 0 0 1 0 0 2 2 0 0 0 0 1 0 0 1 0 1 0 0 0 0 0 0 0 0 0 0 0 0 0 0 0 0 0 0 0 0 1 0 0 1 1 1 0 2 0 0 1 2 1 2 0 0 1 1 2 2 1 1 1 1 1 2 0 2 0 2 2 2 1 1 0 1 0 0 1 1 0 0 2 0 1 0 1 2 0 0 0 1 0 0 1 0 2 0 2 1 0 2 2 0 0 0 0 2 0 1 0 0 0 2 0 0 1 1 1 1 0 0 0 0 0 1 0 0 2 0 0 2 2 0 0 0 0 0 1 0 1 0 1 1 1 0 2 0 0 0 1 1 1 0 0 1 2 1 0 0 0 0 0 2 2 2 1 1 1 1 0 1 2 1 1 2 0 0 0 0 0 1 0 2 0 0 0 2 0 2 0 0 0 0 2 1 1 0 0 1 2 2 1 1 2 0 0 0 1 2 0 2 0 0 0 1 1 0 0 0 2 1 1 2 2 1 0 1 2 0 0 2 1 0 2 2 0 0 2 0 0 0 0 0 0 1 1 1 0 0 0 0 0 1 1 0 1 0 0 0 1 2 0 2 2 1 2 0 1 0 0 1 1 0 0 0 0 0 2 1
179 0 1 2 0 0 2 2 2 0 0 0 2 1 1 0 0 1 1 0 1 1 1 0 0 0 0 2 2 0 2 0 1 1 1 0 2 2 1 0 0 0 1 1 1 1 2 0 0 0 0 2 0 0 1 1 0 0 1 1 1 0 2 1 0 0 0 2 0 0 0 0 2 2 2 2 1 2 2 2 0 2 0 2 2 0 0 0 0 2 0 0 1 0 1 0 0 1 0 1 0 2 0 0 1 0 2 1 2 0 0 1 0 1 0 0 1 1 1 1 1 1 2 1 0 1 0 0 0 0 0 0 0 0 0 0 0 0 0 1 0 2 0 0 2 2 0 0 1 1 0 0 0 0 0 0 0 1 0 0 0 0 1 1 0 1 0 0 0 2 0 2 0 1 1 0 0 1 0 1 1 0 0 0 0 0 1 1 0 0 0 2 1 1 1 2 2 2 0 0 0 0 1 0 2 0 0 0 0 0 1 0 1 0 0 2 0 0 1 0 2 0 0 2 0 1 1 1 0 0 0 0 0 0 0 0 1 2 1 1 1 1 2 0 0 1 1 0 0 0 0 0 1 0 0 1 2 0 0 0 0 0 0 0 0 0 0 0 0 1 0 0 1 0 0 0 0 1 1 0 0 0 1 0 0 0 0 2 0 2 0 1 1 2 1 1 2 2 0 2 0 0 1 0 1 0 0 1 1 0 0 1 1 2 2 0 1 1 0 0 0 2 2 2 1 0 1 0 1 2 2 1 1 1 0 0 0 2 0 0 0 0 2 1 1 1 1 0 1 0 0 0 2 1 1 0 1 2 0 0 0 1 1 0 1 1 0 1 2 0 2 2 0 0 1 1 0 1 0 0 1 0 2 0 0 1 0 1 1 1 0 1 0 0 2 0 1 1 1 1 0 1 1 1 1 0 0 1 1 1 0 1 1 1 1 1 0 1 0 1 1 1 0 1 0 2 0 0 0 0 0 0 1 1 0 1 0 0 0 0 1 0 0 0 1 2 0 0 0 0 0 0 1 2 0 0 0 0 1 0 2 2 1 0 0 0 0 1 0 0 2 2 1 1 2 0 2 1 2 0 1 1 1 0 1 0 1 1 1 0 0 2 0 1 0 0 0 0 1 0 0 2 1 1 1 1 2 0 1 0 1 0 1 2 0 0 0 2 0 1 1 1 2 0 1 1 1 0 1 1 1 1 0 0 1 0 1 0 2 2 1 0 0 0 0 0 0 1 1 1 0 1 0 1 2 1 1 1 0 1 1 0 2 2 1 1 0 1 0 0 1 2 0 0 0 0 0 1 2 1 2 0 0 0 2 0 1 0 1 0 1 0 0 0 0 0 0 0 0 0 1 2 0 2 0 2 0 1 0 1 0 0 0 0 1 0 2 0 0 0 0 0 0 1 1 0 2 1 0 0 0 0 0 0 1 1 2 1 2 1 0 0 0 1 1 0 2 0 1 1 0 2 1 1 0 1 0 2 2 0 0 0 1 1 2 2 1 2 1 0 2 0 0 0 1 1 1 2 0 0 0 0 0 0 0 0 0 0 1 2 2 0 0 1 0 1 0 0 0 1 0 1 0 1 1 2 2 1 1 0 0 0 0 1 1 1 0 1 1 0 0 0 0 1 1 0 1 1 1 1 1 1 0 0 0 0 1 0 0 1 0 1 0 0 0 1 1 0 0 0 0 0 0 0 0 1 0 1 2 1 1 1 2 1 0 0 2 1 0 2 0 0 2 1 1 2 0 0 1 1 2 2 0 0 0 1 0 2 1 2 0 1 2 1 1 0 0 1 0 0 1 1 0 0 1 0 2 1 1 2 0 0 0 2 0 0 2 2 2 0 2 1 2 2 2 0 1 0 0 2 0 2 1 1 1 1 0 0 1 1 1 0 0 0 0 0 0 0 0 0 1 1 0 2 1 1 0 2 0 0 1 0 0 0 0 0 0 0 1 0 0 0 1 1 2 1 0 0 2 2 2 0 0 0 0 1 1 2 0 1 0 1 1 1 2 1 1 2 0 0 0 2 1 0 1 1 0 1 0 0 1 2 1 0 1 1 1 1 1 0 0 1 2 2 0 2 0 1 0 0 0 1 1 2 0 0 0 1 1 0 0 0 1 1 2 2 1 2 0 0 1 0 1 0 1 0 1 2 0 2 2 0 1 0 1 2 1 0 0 0 2 0 0 0 0 0 1 1 1 2 1 1 1 1 0 1 2 0 0 0 0 0 0 0 0 0 0 1 2 1 2 2
180 0 0 2 0 1 2 1 2 0 0 0 0 1 0 0 0 2 0 0 0 2 0 1 1 1 2 2 2 1 1 2 0 0 2 0 2 1 0 1 0 1 0 0 2 0 0 0 1 0 0 1 1 1 0 0 0 0 1 1 0 1 2 2 0 0 0 0 1 0 0 1 2 2 2 2 2 0 0 1 0 1 0 0 1 0 0 1 1 2 1 1 0 0 1 1 0 1 1 2 0 2 1 1 1 1 2 0 1 1 0 1 1 1 1 1 1 0 1 1 1 0 2 0 0 0 0 2 1 1 0 0 0 0 0 0 0 0 0 1 0 2 0 0 1 0 0 0 0 0 1 1 0 0 0 0 0 1 0 1 0 0 1 1 1 2 1 0 0 1 0 1 1 1 1 0 0 0 0 0 0 0 0 2 2 2 2 2 1 1 1 2 1 1 1 2 2 2 1 0 0 1 0 1 1 0 1 0 1 0 0 0 1 0 0 2 1 1 1 2 0 0 0 2 0 0 0 0 0 0 0 0 1 1 0 0 0 2 0 0 0 0 2 0 0 0 0 0 0 0 0 0 0 1 0 1 2 2 1 1 0 1 0 0 0 0 0 0 1 1 0 1 0 1 0 1 0 1 1 0 0 1 1 0 0 1 0 1 0 1 1 0 0 2 2 0 2 0 1 2 0 0 0 0 0 0 1 2 2 1 0 1 1 2 2 0 1 1 1 1 0 1 1 0 0 0 0 0 1 1 2 2 0 2 0 0 0 0 0 1 0 0 2 1 0 0 2 1 1 2 1 0 2 2 0 0 2 0 0 1 1 2 1 0 1 0 0 1 1 1 1 1 1 1 2 2 0 2 1 0 0 1 0 0 0 0 0 0 0 1 1 2 1 0 2 1 1 0 0 0 0 0 1 1 0 0 1 0 0 1 0 1 1 1 0 0 2 0 0 0 0 0 0 1 2 2 2 1 1 1 0 2 0 0 2 2 0 1 0 1 1 0 0 0 0 1 0 0 1 0 0 1 0 1 1 0 1 1 0 1 1 1 0 1 0 1 1 1 0 0 2 2 1 1 0 0 0 1 2 0 1 0 1 0 2 0 0 0 1 0 0 1 0 1 1 0 0 1 1 0 2 1 2 0 2 0 2 0 0 0 0 0 0 1 0 1 1 2 0 1 1 1 1 0 0 1 1 2 0 2 1 1 1 1 1 0 1 0 1 1 1 1 0 1 1 0 0 0 0 2 0 1 0 1 1 1 0 0 0 1 1 0 1 2 0 0 1 2 1 0 0 0 0 0 0 0 0 1 1 2 2 0 0 0 1 0 0 0 2 1 0 0 0 0 0 0 0 0 0 0 0 2 1 1 0 2 1 1 0 1 0 1 0 1 0 0 0 0 0 0 1 0 0 1 1 0 2 1 0 0 2 0 0 0 2 1 2 1 2 1 2 2 0 0 1 2 2 0 2 2 0 1 0 2 1 0 0 2 2 1 0 1 1 2 2 2 2 1 1 0 1 1 1 0 0 1 1 0 0 0 1 0 1 0 1 1 1 0 0 1 1 1 0 1 1 1 0 0 0 2 1 1 0 1 1 0 1 0 1 1 1 1 0 2 0 1 0 1 1 0 0 0 0 0 0 0 0 0 0 0 1 2 0 0 0 1 0 0 0 1 0 0 0 0 1 0 0 0 0 0 0 0 0 0 1 0 0 0 1 0 0 0 2 1 0 1 1 1 0 2 0 0 2 1 1 1 0 1 1 2 2 2 2 0 0 1 1 2 1 2 0 1 2 2 0 2 0 0 0 0 0 1 0 0 2 0 1 0 0 1 0 0 1 1 1 0 1 1 2 0 1 1 0 2 2 0 1 0 0 2 0 1 0 0 0 2 0 0 1 1 1 0 0 0 0 0 0 0 0 0 2 1 0 2 2 0 0 2 0 0 1 0 0 0 0 1 1 0 1 0 0 1 1 0 2 2 0 0 1 2 2 0 0 0 0 1 1 1 0 1 0 1 0 0 2 1 2 1 0 0 0 0 0 1 2 1 1 1 0 0 1 2 2 0 2 1 2 1 2 1 0 2 2 1 0 1 0 1 0 0 0 1 0 2 0 0 0 0 0 2 0 0 2 0 0 1 1 1 0 0 2 0 1 1 1 0 1 1 0 1 0 1 0 1 0 0 1 0 0 1 0 0 0 0 0 1 0 1 1 1 1 1 0 2 1 1 2 1 1 0 1 0 0 0 0 1 0 0 0 1 2 2
181 0 2 1 0 0 2 2 2 0 0 1 0 1 0 0 0 0 2 1 1 1 0 1 1 1 1 0 0 1 0 1 0 0 0 0 1 2 0 1 1 0 2 1 2 1 0 0 1 1 1 1 2 2 0 0 0 0 0 2 0 0 1 0 0 0 0 0 0 0 0 0 2 2 2 2 2 2 2 0 2 2 0 1 1 0 0 0 0 2 0 0 1 0 1 0 0 2 0 2 0 0 1 1 0 0 2 0 0 2 1 1 0 2 0 0 2 0 1 1 1 0 1 0 0 0 0 1 1 0 1 1 0 0 0 0 0 0 0 0 1 1 0 0 2 0 0 0 1 1 0 0 0 0 0 1 0 1 0 0 1 1 0 2 0 1 0 1 0 1 0 1 1 2 1 0 0 0 0 0 0 0 0 0 1 1 1 2 1 0 0 2 0 2 2 2 2 2 0 1 0 1 1 1 2 0 1 0 0 0 0 0 1 0 0 2 1 0 2 1 1 1 0 0 0 0 2 0 0 0 0 0 0 0 0 0 0 2 0 0 0 0 2 1 0 1 1 0 1 1 1 1 0 0 0 0 2 2 0 0 0 0 0 0 0 0 1 0 2 2 0 1 0 2 0 0 1 1 0 0 0 0 2 2 0 0 0 2 1 2 0 0 1 1 2 0 2 1 1 2 0 0 1 0 1 0 0 2 1 0 0 1 1 0 0 0 1 1 0 0 1 1 1 0 0 0 1 1 0 1 0 2 0 0 0 0 0 2 0 0 0 0 2 1 1 1 0 0 0 1 2 0 2 0 2 0 0 1 0 0 1 1 0 0 0 0 2 2 1 1 1 1 1 0 0 0 0 1 1 0 0 0 0 0 0 0 0 0 0 0 0 1 1 0 2 0 1 0 0 0 0 0 1 1 0 1 0 1 0 2 0 0 2 2 0 0 0 0 0 0 0 2 0 1 0 1 0 0 0 0 0 0 1 1 1 1 1 1 0 0 0 0 0 0 0 1 0 0 1 0 0 0 2 2 2 2 0 0 2 0 2 2 0 0 0 1 0 2 0 0 1 0 1 1 1 1 0 2 2 1 1 0 0 0 2 1 0 0 1 0 0 1 1 0 2 0 1 0 0 1 0 2 1 1 1 0 1 0 0 0 0 1 0 0 1 1 0 2 0 1 1 0 1 1 0 1 1 0 2 1 1 0 2 1 0 0 1 0 2 2 2 2 0 1 0 1 0 0 0 2 0 1 0 1 1 1 0 0 1 0 0 1 1 1 1 1 0 2 1 0 0 1 0 0 0 2 2 0 2 0 2 0 0 0 1 0 1 0 1 1 0 0 0 0 0 0 1 0 0 0 0 1 0 2 0 2 0 0 0 1 2 0 0 0 1 0 0 0 1 0 0 0 0 0 0 0 2 1 0 0 1 0 0 0 2 1 2 0 2 1 0 0 0 2 0 0 0 0 2 2 0 2 0 2 2 0 0 1 0 0 0 0 2 2 2 2 2 1 0 1 0 2 0 0 0 2 2 0 1 0 0 1 2 1 2 2 1 0 0 2 2 0 0 1 1 0 0 0 0 1 1 1 0 1 0 1 1 2 2 1 0 0 0 1 1 0 0 2 2 0 0 0 1 0 0 1 0 0 0 0 1 2 0 0 0 1 2 0 0 1 0 1 0 1 1 1 2 1 0 0 0 1 0 1 1 0 0 0 2 0 0 0 2 1 0 0 2 2 0 2 0 0 1 1 1 1 0 0 1 1 1 1 1 1 1 1 0 2 0 2 1 2 2 1 0 0 0 0 0 1 1 2 0 0 1 0 2 0 1 2 0 0 1 0 1 0 1 1 2 0 2 2 0 2 1 1 0 0 0 2 0 1 1 0 0 1 1 0 1 1 1 1 0 0 0 0 0 0 0 0 2 0 0 2 2 0 0 0 1 1 0 0 0 0 0 1 1 0 1 0 0 0 1 0 1 0 0 2 2 2 2 0 0 0 0 1 1 1 0 2 0 2 2 1 2 0 2 1 0 0 2 0 0 2 2 0 2 0 0 1 0 2 0 0 0 0 2 2 2 1 0 1 2 2 0 0 1 1 0 0 0 1 2 2 0 1 1 1 1 1 0 0 2 0 1 1 2 0 0 0 2 0 1 0 1 0 1 2 0 1 1 1 1 0 0 1 0 0 1 1 0 0 0 0 0 0 0 0 1 1 1 0 1 2 0 0 1 1 0 1 0 1 0 0 0 1 0 0 0 1 1 1
182 0 1 2 0 0 1 2 0 2 0 0 1 1 1 0 0 1 2 1 1 1 0 0 0 0 0 1 1 1 1 0 1 1 1 0 1 0 0 0 0 2 0 0 2 0 1 0 0 0 0 0 0 0 0 2 1 1 0 1 1 0 2 2 0 0 1 0 2 0 0 2 2 2 1 2 2 1 1 1 0 2 0 1 1 0 0 2 2 2 2 2 1 0 0 0 0 2 2 2 2 2 0 0 1 1 2 0 0 2 0 1 0 0 0 0 0 0 0 2 2 0 2 1 0 1 0 2 1 1 0 0 0 0 1 0 0 0 0 1 2 0 0 0 1 1 0 0 2 2 0 1 0 0 1 1 1 1 0 1 1 1 1 1 0 0 0 0 1 2 1 0 0 2 0 0 0 1 0 1 1 1 0 0 1 1 0 2 2 1 1 2 0 1 1 2 1 1 0 0 0 0 0 1 1 0 1 0 1 0 0 0 1 0 0 2 0 0 1 1 1 1 0 2 0 0 0 0 0 0 0 0 0 1 1 1 0 2 0 1 1 1 2 1 0 2 0 0 0 0 0 0 0 0 0 0 1 1 0 1 1 1 0 0 0 0 0 0 1 0 0 2 0 2 1 0 0 1 1 1 1 2 2 0 0 1 0 0 2 2 0 2 1 2 1 0 0 0 0 0 0 0 1 0 1 0 1 1 2 0 0 0 2 2 2 0 1 1 1 1 0 1 2 2 0 0 0 0 2 2 2 0 0 2 0 0 0 0 0 0 0 0 2 1 1 1 1 1 1 0 1 0 2 0 0 0 1 1 0 0 0 0 2 0 2 0 1 1 2 0 2 2 0 0 0 0 0 2 2 0 1 0 1 0 0 0 0 1 1 1 1 1 0 1 2 1 1 0 2 2 1 2 0 1 0 1 0 0 0 1 0 0 1 1 0 1 1 0 0 0 0 2 0 0 2 2 1 0 0 1 0 0 1 2 1 0 0 1 0 0 0 0 0 0 1 1 0 0 1 0 0 0 1 2 1 1 0 1 1 1 1 1 0 0 0 2 0 2 0 0 0 0 0 2 1 0 1 2 2 2 2 0 1 0 1 0 1 1 1 0 0 2 1 1 0 0 0 0 1 0 1 1 1 0 2 0 2 0 0 0 0 1 0 0 1 0 0 2 0 1 0 1 2 0 1 2 0 0 2 0 2 0 1 0 0 0 1 0 1 1 0 1 0 1 1 1 0 0 0 2 0 0 0 2 2 0 0 0 0 0 0 0 0 0 0 0 0 2 2 1 1 1 0 0 0 0 0 1 2 1 2 0 0 0 0 0 0 0 0 0 0 0 1 0 0 0 0 0 0 0 1 2 0 1 1 2 1 2 0 1 0 0 1 1 0 1 1 0 0 0 1 0 0 0 0 0 2 1 0 0 0 0 0 0 1 0 2 0 2 2 1 1 0 0 1 2 2 0 1 2 1 0 0 1 1 0 0 2 2 1 1 0 0 2 2 2 1 1 0 0 0 0 0 0 0 1 2 1 0 0 0 0 2 0 2 2 0 1 1 1 1 0 1 1 0 1 0 0 0 1 1 0 0 2 0 2 1 2 2 1 0 0 0 0 1 0 0 0 0 0 0 0 0 0 0 0 0 1 1 1 2 2 0 0 0 0 1 0 0 1 0 1 0 1 1 0 1 0 0 0 0 2 0 0 0 1 1 1 1 1 1 0 1 1 0 0 2 1 0 2 0 0 1 2 2 2 0 0 1 1 2 2 0 1 0 2 0 2 0 2 2 2 2 1 0 1 0 0 0 1 1 1 0 0 2 0 2 0 0 0 0 0 2 0 2 0 2 1 2 0 1 1 1 2 2 0 0 0 0 2 0 2 0 0 0 0 0 0 0 0 0 0 0 0 0 0 0 1 0 0 2 0 0 2 2 0 0 0 0 0 1 0 0 0 0 1 2 0 1 0 1 1 0 1 1 2 0 0 0 1 1 0 1 1 0 2 1 1 0 2 0 1 0 2 2 1 2 2 0 1 0 0 0 1 2 0 1 0 1 2 1 2 1 0 0 1 2 1 1 1 0 1 2 1 0 0 0 2 0 1 0 2 0 1 1 0 1 0 1 0 0 0 2 0 0 1 1 0 0 0 2 0 2 0 0 0 0 1 0 1 0 1 0 1 1 1 0 0 0 1 1 0 0 1 1 0 0 0 0 0 0 0 0 0 0 0 0 0 0 0 0 0 0 0 0 0 0 0 0 1 2 2
183 0 1 1 0 0 2 1 1 1 0 1 1 2 1 0 0 1 1 2 2 1 0 1 0 1 1 1 1 0 1 2 2 2 0 0 0 0 0 0 0 2 0 0 2 0 0 0 0 0 0 0 1 2 1 0 1 0 0 1 0 2 1 1 1 1 1 0 1 0 0 0 2 2 1 2 1 0 0 0 0 2 0 2 2 0 0 1 1 2 1 1 1 0 0 0 0 0 0 2 0 1 0 0 2 2 2 0 0 2 1 1 1 2 0 0 1 0 0 2 2 0 1 1 1 1 0 1 1 0 0 0 0 0 0 0 0 0 0 0 0 2 2 0 1 1 1 0 0 1 0 0 0 0 0 0 0 1 0 0 1 1 2 0 1 2 1 0 0 1 0 0 1 1 0 0 0 0 0 0 0 0 0 0 1 1 1 0 0 0 0 2 1 1 1 2 2 2 0 0 0 1 0 0 1 1 1 0 0 0 1 0 0 1 0 2 0 2 2 2 0 0 1 2 0 1 1 1 0 0 0 0 0 0 0 0 0 2 2 2 0 1 2 0 0 2 0 0 0 0 0 0 0 0 0 0 0 1 0 1 1 1 0 0 0 0 0 0 0 0 0 1 0 1 0 0 0 1 1 0 0 1 1 0 0 1 1 1 1 2 0 0 0 2 1 0 1 1 1 2 1 0 2 0 2 0 0 2 0 0 0 1 2 2 2 0 1 0 0 0 2 0 1 1 1 0 0 0 1 1 2 1 2 1 0 0 1 1 0 2 1 1 2 2 1 1 1 1 1 1 1 0 0 0 0 2 0 1 0 2 0 2 0 0 0 1 1 0 2 0 2 2 0 0 1 1 0 1 1 1 1 0 0 0 0 1 0 0 0 0 0 1 1 0 2 0 2 1 0 0 0 0 0 2 2 0 0 1 1 1 1 1 0 0 1 0 1 0 0 0 0 2 1 0 0 0 0 1 1 0 0 1 0 0 1 1 1 0 0 1 1 0 0 0 1 1 0 0 1 0 0 1 0 0 2 0 2 2 1 1 0 2 0 0 1 1 0 2 0 1 1 1 0 2 0 0 2 2 2 1 1 0 0 0 2 1 0 0 0 0 1 1 0 2 1 0 1 0 1 0 0 2 0 2 0 1 2 0 0 0 0 2 0 1 0 0 0 1 0 2 2 0 2 2 0 2 0 1 1 1 1 1 1 1 0 0 2 0 1 1 2 2 0 2 2 1 0 0 0 2 0 1 0 2 2 0 2 1 1 1 1 0 0 2 0 0 1 1 1 1 1 1 1 0 0 0 1 2 2 2 2 0 0 0 1 0 1 0 0 0 1 0 1 0 0 0 0 0 0 0 0 1 1 2 0 2 1 1 0 1 0 0 1 1 0 1 0 0 1 0 1 0 0 1 0 1 0 1 0 0 1 0 1 0 1 0 2 0 1 1 0 0 0 1 0 2 2 0 0 0 0 1 0 1 0 0 0 2 1 1 1 0 0 1 2 2 1 1 0 2 0 2 0 0 1 2 2 0 0 0 1 0 2 1 2 2 0 0 0 2 1 0 1 1 0 1 0 0 0 0 0 0 0 1 1 2 2 1 2 1 0 0 0 1 0 1 0 2 2 0 0 0 1 0 1 1 0 0 0 1 1 1 1 0 0 1 2 0 0 0 0 0 0 1 1 1 2 0 0 0 0 0 0 0 0 2 0 0 0 0 0 0 2 2 0 0 2 0 1 1 0 0 2 0 0 1 0 0 1 1 1 1 0 0 0 1 0 2 1 2 1 1 2 2 1 0 0 0 0 1 1 1 0 0 0 1 1 0 1 2 0 0 1 0 1 0 0 1 1 0 1 1 1 2 2 0 1 0 1 2 0 2 1 0 0 1 0 1 1 0 0 1 1 0 1 0 0 0 0 0 2 0 0 2 2 0 0 0 0 0 0 0 0 0 0 1 2 0 0 0 1 1 1 0 1 2 0 1 1 1 0 1 0 0 0 0 0 2 0 2 0 2 0 1 2 0 2 2 0 0 0 2 1 1 2 0 0 0 0 1 1 2 2 0 2 1 1 1 2 1 0 2 2 1 2 1 1 1 0 0 0 1 1 2 0 0 1 2 2 0 0 0 2 1 2 0 0 0 0 0 2 0 1 1 1 0 1 2 0 1 1 0 1 0 2 2 2 0 0 0 1 0 1 0 0 1 0 0 0 0 0 0 1 2 0 1 0 0 0 0 0 1 0 0 0 0 0 0 0 0 0 0
184 0 0 2 0 2 2 1 1 0 0 2 1 1 1 0 0 0 0 0 0 2 0 1 0 0 0 2 2 2 1 1 1 2 1 0 1 1 0 0 0 0 1 1 2 1 1 0 0 0 0 0 0 1 1 1 0 0 0 0 0 0 0 0 0 0 0 0 1 0 0 0 2 2 0 2 2 0 0 1 0 2 1 1 1 0 0 1 1 2 1 1 0 1 1 1 1 2 2 2 0 2 1 1 0 0 2 0 0 2 0 1 0 1 0 1 1 0 0 2 2 0 2 1 0 0 0 1 1 0 0 0 0 1 0 1 1 0 0 1 0 2 1 0 0 0 0 0 1 2 1 1 2 0 1 0 0 1 0 0 0 0 2 0 0 1 1 2 0 0 0 0 1 1 0 0 0 1 0 1 1 0 0 0 2 2 0 1 0 0 0 1 1 0 0 2 1 1 0 1 0 1 0 0 1 0 1 0 0 0 1 0 2 0 0 2 1 1 0 0 2 1 0 1 0 1 2 0 0 0 0 0 0 0 0 0 0 2 0 0 0 0 2 0 0 2 0 0 0 0 0 0 0 0 0 0 1 1 1 1 0 1 0 1 0 0 0 0 0 0 0 1 0 2 1 0 0 2 2 1 1 2 0 0 0 0 0 1 1 1 1 1 1 2 2 0 1 0 1 1 0 0 0 1 0 1 0 2 0 0 0 0 2 2 2 0 2 2 1 0 0 2 1 0 0 0 0 0 0 0 1 2 0 1 0 0 0 2 1 1 0 1 2 2 0 0 1 0 0 1 1 0 2 1 1 0 1 1 0 1 0 0 1 1 1 0 1 0 2 0 2 2 1 1 1 0 0 1 1 0 1 2 0 0 0 0 0 1 1 1 1 1 2 0 2 0 1 1 1 1 0 2 1 1 1 0 0 1 0 1 0 0 0 0 1 0 1 0 0 0 0 2 0 2 1 1 1 0 0 1 0 2 0 1 0 0 0 1 0 0 2 0 0 0 1 1 0 1 2 1 0 0 1 2 2 1 1 0 1 0 1 2 1 0 1 1 0 2 0 0 1 1 1 1 2 2 0 2 1 0 1 0 1 0 1 0 1 1 0 0 1 1 0 1 1 0 0 0 2 0 1 1 0 0 2 0 2 0 0 0 0 0 1 1 1 0 0 2 0 2 2 0 2 0 1 2 0 1 0 1 1 1 2 1 2 0 1 0 1 2 1 1 0 1 0 0 0 0 0 2 0 2 1 0 2 0 0 0 0 0 0 0 0 1 0 0 0 0 0 0 0 0 1 0 0 0 1 2 2 2 2 0 0 1 1 0 1 1 0 0 0 0 0 0 1 0 1 0 0 0 0 1 0 2 0 2 1 0 0 1 0 0 0 1 0 0 1 0 1 0 0 0 0 1 1 0 2 0 0 0 2 0 0 0 2 0 2 0 1 1 1 1 0 1 0 1 1 0 1 1 1 1 0 0 2 0 0 0 0 0 0 0 2 1 1 1 2 1 0 0 0 0 1 0 0 1 2 0 0 0 0 1 2 0 2 2 2 0 0 1 1 1 0 1 1 0 0 0 0 1 0 1 0 1 1 2 1 2 1 0 0 0 0 1 0 1 0 1 1 0 0 0 1 0 0 1 0 1 1 1 1 1 0 0 0 0 0 0 0 2 1 0 0 0 1 1 1 1 0 0 0 0 0 0 0 1 0 0 2 0 0 0 2 2 0 0 2 0 0 2 0 0 1 0 0 0 1 0 2 2 2 2 1 0 0 2 0 1 0 2 0 2 2 2 1 0 0 0 0 0 0 0 0 0 2 0 1 1 2 2 0 0 2 0 1 0 2 0 1 0 0 0 0 2 2 0 1 0 0 2 1 2 2 0 0 2 0 1 1 0 1 0 0 1 1 0 1 1 0 1 1 0 0 2 2 0 0 1 1 1 1 0 0 0 0 1 1 0 1 0 0 0 1 1 2 2 0 0 1 2 1 0 0 0 0 2 2 2 0 1 0 1 1 1 1 0 2 2 0 0 0 2 1 1 1 2 0 0 0 1 1 2 0 1 1 1 1 2 2 1 0 2 2 2 1 1 1 1 2 0 1 0 0 0 2 1 0 1 1 0 0 1 2 0 1 1 1 0 0 0 2 0 1 0 1 0 0 2 0 1 2 0 0 0 0 0 1 0 0 0 1 0 1 0 0 0 0 0 1 1 1 0 2 2 0 1 1 1 0 1 0 1 0 0 0 0 0 0 0 0 0 0
185 0 2 2 0 0 1 2 1 1 0 0 1 1 1 0 0 0 1 1 1 2 1 0 0 0 0 2 2 0 1 0 2 2 1 1 2 2 0 2 1 0 0 0 2 0 0 0 0 0 0 0 1 1 1 0 0 2 0 0 0 2 2 2 0 0 0 0 1 0 0 0 1 2 1 2 1 1 1 0 1 1 0 1 2 0 0 0 0 2 0 0 1 0 1 0 0 0 0 1 0 2 1 1 1 1 2 0 2 2 0 0 1 2 1 1 2 0 0 2 2 0 2 1 0 1 0 2 2 0 0 0 0 1 0 0 0 0 0 1 0 2 0 0 2 2 0 0 0 0 0 0 0 0 0 0 0 1 0 0 0 0 0 2 1 1 1 1 0 1 1 0 1 1 0 1 0 0 0 0 0 0 0 1 1 1 2 1 1 0 0 2 0 2 2 2 1 2 1 0 0 1 0 1 1 1 1 0 0 0 1 1 1 0 0 2 0 0 1 0 2 0 0 2 0 0 0 0 0 0 0 0 0 0 0 0 0 2 1 1 0 0 2 1 0 1 0 0 0 0 0 0 0 1 0 1 2 1 1 1 0 1 0 0 1 0 0 0 1 1 0 2 0 2 0 0 0 2 2 0 0 1 2 0 2 0 0 2 0 2 0 1 0 1 2 0 1 0 0 0 0 0 1 0 1 0 0 2 0 0 0 2 1 2 2 0 1 0 1 1 0 0 1 0 1 0 0 0 2 2 2 0 0 2 0 0 0 2 0 0 0 0 2 2 1 1 1 0 0 2 0 0 1 1 0 1 1 0 0 2 0 2 2 0 2 1 0 2 1 1 1 1 0 0 0 0 0 1 0 1 1 0 0 0 0 1 0 0 0 0 0 0 1 0 2 0 1 0 2 2 1 2 0 2 1 1 0 0 0 1 0 1 0 0 1 0 1 0 0 0 0 1 0 0 1 1 0 0 0 0 1 2 0 1 1 0 1 1 0 0 1 0 0 0 1 1 0 0 1 0 0 0 1 1 2 1 1 2 1 1 0 2 0 0 0 1 1 1 0 0 2 1 0 2 2 0 2 2 2 1 1 0 1 0 1 0 1 1 0 1 1 2 0 1 0 0 0 0 0 1 1 1 0 1 1 1 2 0 1 0 2 0 0 1 0 1 0 2 0 1 1 1 2 1 0 2 0 1 0 2 1 1 2 0 1 0 1 0 1 1 2 2 0 0 0 0 0 0 0 2 0 0 0 1 2 0 0 0 0 0 0 0 0 2 0 0 2 1 1 1 1 2 0 0 0 0 0 2 2 2 2 0 0 0 0 0 0 0 0 0 0 0 0 0 0 0 0 1 1 1 0 2 1 2 0 2 2 1 0 0 0 0 0 2 0 1 1 0 0 0 0 1 0 0 0 1 1 1 0 0 1 0 1 0 2 0 2 0 2 2 0 1 0 0 2 2 2 1 2 2 1 1 0 1 0 1 0 2 2 0 0 0 2 1 1 1 2 1 0 0 0 0 0 0 0 2 2 0 0 0 1 0 2 0 0 1 1 1 0 1 1 1 0 1 0 1 0 1 0 1 1 0 0 0 2 2 1 2 2 0 1 1 0 1 1 1 0 0 0 0 0 0 1 0 1 1 0 1 0 0 2 2 0 1 0 2 0 0 0 1 1 0 0 0 1 1 2 0 0 0 0 0 0 1 1 1 0 1 1 1 1 1 2 2 0 0 2 0 0 2 0 1 2 0 0 0 0 0 1 1 2 2 1 2 0 1 1 2 0 2 1 2 2 2 0 2 0 1 1 0 1 2 0 0 2 0 1 0 0 2 0 0 0 1 0 1 2 0 2 0 2 2 0 2 2 0 1 0 0 1 0 2 1 1 0 2 0 1 1 0 1 0 1 0 1 1 1 0 0 0 2 0 0 1 1 0 0 1 0 0 0 0 0 0 0 1 2 0 1 0 0 0 0 0 1 2 0 0 1 1 1 0 0 1 0 1 1 1 0 1 0 1 1 1 1 0 1 2 0 0 0 2 0 1 0 2 0 0 0 1 1 2 0 0 0 0 2 1 2 1 0 2 1 1 0 1 1 1 0 1 0 2 0 1 0 0 0 0 0 0 0 0 2 0 0 0 2 0 0 0 2 0 1 0 1 1 2 1 0 0 2 0 1 1 0 0 1 0 0 2 0 1 0 0 0 1 0 0 1 0 0 0 1 1 0 1 1 2 0 2 0 0 1 1 1 0 0 0 0 0 0 0
186 0 2 1 0 0 1 1 2 0 0 0 1 1 1 0 0 2 2 1 0 2 0 0 0 1 1 2 2 0 2 0 0 0 2 0 2 1 0 0 0 1 1 1 1 1 0 0 0 0 0 0 0 0 1 0 0 0 0 1 0 1 0 0 0 0 0 1 2 0 0 1 2 2 2 2 2 2 2 0 2 2 1 1 1 0 0 0 0 2 0 0 1 0 0 0 0 2 2 2 1 2 0 0 2 1 2 0 1 2 1 1 0 0 0 2 1 0 0 2 2 0 1 0 1 0 0 1 1 0 0 0 0 0 0 0 0 0 0 1 0 2 2 0 1 2 0 0 0 1 1 0 0 0 0 0 0 1 0 0 1 1 1 1 2 1 1 1 0 0 0 1 0 2 0 0 0 0 0 0 0 0 0 0 2 2 0 0 0 0 0 2 0 2 2 2 2 2 1 0 0 0 0 1 1 0 1 0 1 0 1 0 1 0 0 2 0 0 2 1 1 1 0 1 0 1 0 0 0 0 0 0 1 0 0 0 0 2 0 0 0 0 2 0 0 2 0 0 1 1 0 0 0 0 1 0 0 1 0 0 0 0 0 0 0 0 0 1 1 1 0 1 0 1 1 1 0 1 1 2 2 2 0 0 0 0 0 2 0 2 0 0 0 1 2 0 2 0 0 2 1 0 1 1 1 0 0 2 0 0 0 1 2 2 2 0 0 0 1 1 0 0 1 1 1 0 0 0 1 2 2 0 0 2 0 0 0 0 0 1 0 2 1 1 1 1 1 0 1 0 1 0 1 0 1 1 0 2 0 1 0 2 2 0 2 1 0 1 2 0 2 2 1 1 1 1 0 1 1 0 0 2 0 0 0 0 0 0 0 0 0 2 1 1 2 0 1 0 0 0 0 0 0 2 1 1 0 1 0 2 0 1 0 0 1 0 0 0 0 0 0 2 0 1 1 1 1 0 0 0 1 0 0 0 0 0 0 0 1 1 1 0 0 0 1 1 0 0 1 0 0 0 2 2 2 2 0 2 2 2 1 1 1 0 1 1 0 1 0 0 1 1 2 2 1 0 1 1 2 0 1 0 1 0 1 0 1 1 0 1 1 1 0 1 0 0 0 2 2 0 0 2 0 2 0 2 1 0 0 0 0 1 1 0 0 2 1 2 0 1 1 1 2 1 0 2 0 1 0 2 0 1 1 0 1 1 0 0 1 2 2 2 0 1 0 0 0 1 1 1 0 1 0 1 1 1 0 0 0 0 0 0 0 2 0 0 0 1 1 1 0 0 0 0 0 1 1 0 2 0 2 0 0 0 1 0 1 0 0 0 0 0 1 0 2 0 0 0 0 0 0 2 0 1 1 2 0 0 0 2 0 0 1 1 0 1 0 0 0 0 1 0 0 0 1 1 1 2 0 0 1 0 0 0 2 0 2 0 2 2 0 1 0 1 1 0 1 1 1 1 1 1 0 1 1 1 0 2 2 1 1 0 1 0 1 1 1 1 1 0 1 0 0 0 1 2 1 0 1 0 0 0 2 0 0 1 1 0 1 2 1 0 1 0 0 0 0 1 0 1 0 1 0 2 0 2 2 1 1 1 0 0 0 1 1 1 0 0 0 0 0 0 1 0 0 1 0 0 0 0 1 1 1 0 0 2 2 0 0 0 0 0 0 0 0 0 0 1 0 0 0 0 0 0 0 1 0 0 0 0 0 0 2 0 0 1 1 0 0 0 1 1 2 1 1 0 0 0 0 0 1 1 0 0 0 2 0 2 1 2 1 1 2 2 1 1 0 2 1 0 1 1 1 1 0 1 0 1 1 1 0 0 1 0 0 0 0 2 2 0 2 1 1 2 1 0 0 0 0 2 0 1 1 1 0 2 0 0 1 0 0 0 1 0 1 1 1 0 1 0 1 0 0 2 2 0 0 0 0 0 1 0 0 0 0 0 1 0 1 0 1 0 1 0 2 1 1 1 2 2 2 0 0 0 0 0 0 2 1 2 0 1 0 1 2 0 2 2 0 0 0 2 0 1 2 0 1 0 0 0 0 0 0 0 0 0 2 0 1 0 1 0 1 0 0 1 0 2 1 0 1 0 0 2 0 0 0 0 1 1 0 0 1 1 2 2 2 0 1 0 2 0 2 0 0 0 1 0 0 0 1 1 0 0 0 0 1 0 0 1 0 0 0 1 1 2 0 0 1 0 0 0 0 1 0 0 0 0 0 0 0 0 1 0 0 0 0 1 1 1 2 2
187 0 0 2 0 0 2 2 2 1 0 0 0 0 0 0 0 0 0 1 1 2 1 0 0 1 1 0 1 0 1 1 1 1 2 0 0 2 0 1 0 0 0 0 2 0 1 0 0 1 1 2 0 0 1 2 0 1 0 0 1 1 1 0 0 1 0 1 1 0 0 1 1 2 1 2 2 1 1 1 0 1 0 1 2 0 0 1 1 2 1 1 0 0 0 0 0 0 0 1 0 2 1 0 2 2 2 0 1 1 1 2 0 1 1 1 1 0 0 2 2 0 2 1 0 0 0 1 0 1 1 1 0 0 0 0 0 0 0 2 1 1 0 0 2 2 1 0 0 0 0 0 0 0 0 0 0 0 0 0 2 2 0 2 0 2 1 1 0 1 1 0 0 2 1 0 0 0 0 0 0 0 0 1 1 1 1 1 1 0 0 2 0 0 0 1 1 2 0 0 0 0 0 1 2 0 0 0 1 1 1 0 0 0 0 2 0 0 2 1 1 0 0 2 0 0 0 0 0 0 0 0 0 0 0 0 0 2 0 0 0 0 2 0 0 1 0 0 0 0 0 0 0 0 0 0 2 2 1 1 0 1 0 0 0 0 0 0 1 0 0 1 0 2 0 0 1 1 1 1 1 1 1 1 0 2 0 1 0 1 1 0 2 2 2 0 1 0 0 0 1 0 1 0 0 0 0 2 1 0 0 2 1 2 2 0 1 1 1 1 0 1 1 1 1 0 0 0 0 0 1 2 0 1 0 0 0 2 0 0 0 0 2 2 0 0 2 1 1 1 0 0 1 0 1 1 0 0 0 2 0 1 2 0 2 1 0 1 2 0 2 2 1 1 1 1 0 2 1 0 1 1 1 1 0 0 0 2 2 1 1 1 0 0 2 1 1 0 1 1 1 1 0 2 0 1 0 1 0 1 0 1 2 2 0 0 0 1 0 0 1 1 0 0 1 2 1 0 0 0 1 1 0 0 0 0 0 1 0 0 2 0 0 1 0 1 0 0 0 0 0 0 0 1 1 0 1 1 2 0 1 2 0 0 0 2 0 2 0 0 1 1 0 2 0 0 0 1 2 0 0 1 0 0 2 0 0 0 2 0 0 2 0 2 1 0 0 1 1 1 0 2 1 1 1 1 2 0 0 0 0 2 1 1 1 0 0 0 0 2 2 0 2 0 0 2 0 0 1 1 1 0 0 0 0 0 1 0 2 2 2 2 0 1 1 0 0 1 1 1 0 1 0 1 1 1 0 0 2 0 0 0 1 1 1 1 0 2 1 1 1 1 1 0 1 1 1 1 1 2 2 0 0 1 1 0 1 0 2 2 1 0 1 0 0 0 0 1 1 0 1 1 0 2 0 2 1 0 0 1 1 0 0 0 1 0 1 0 0 0 0 0 0 0 0 0 2 2 0 0 0 0 1 0 2 1 2 0 1 1 1 1 0 1 0 1 1 0 1 0 0 1 0 1 1 0 0 1 1 0 0 0 1 1 2 2 0 0 1 1 1 1 1 0 0 2 2 1 0 0 0 1 1 0 0 0 1 0 0 1 1 1 0 1 0 1 1 1 0 2 1 0 0 1 0 1 1 1 1 0 0 0 0 2 0 0 0 2 2 0 0 0 1 1 0 0 1 0 0 0 1 1 0 0 0 0 1 0 0 2 2 1 0 0 0 0 0 0 0 0 0 0 0 0 0 1 0 0 2 0 0 0 2 1 0 1 1 0 0 1 0 0 1 0 0 1 0 0 1 1 1 1 2 0 0 0 2 1 1 2 0 1 2 2 0 0 1 1 1 1 1 1 0 0 2 0 1 0 0 1 1 1 2 0 2 0 1 1 1 0 1 2 1 2 2 0 1 0 0 2 1 2 1 0 0 1 1 1 2 1 1 0 1 0 1 1 2 0 0 1 1 0 0 2 2 0 0 0 0 0 1 0 0 1 1 1 2 0 0 0 0 0 1 1 2 2 0 0 1 2 2 0 1 1 0 1 0 1 2 1 2 2 1 2 2 1 2 2 0 0 0 2 1 0 1 2 0 2 0 1 1 1 1 0 2 2 1 1 2 1 0 2 2 2 2 2 2 2 0 0 0 2 0 1 0 0 0 0 1 1 0 0 0 0 0 2 1 0 0 0 2 0 1 0 0 0 2 2 0 2 0 2 0 1 1 1 1 0 0 0 1 0 0 0 0 0 1 1 2 2 2 2 1 1 1 2 2 2 1 1 1 0 0 0 0 0 0 0 0 1 1 1
188 0 2 1 0 0 0 1 2 0 0 1 0 1 1 0 1 2 0 0 1 2 0 1 0 0 0 2 2 0 2 0 1 1 1 0 1 2 0 1 1 1 0 0 0 0 1 0 1 0 0 2 1 1 1 1 0 1 0 0 1 1 1 0 0 0 0 1 0 1 0 0 2 2 1 2 2 1 1 0 1 2 1 0 1 0 0 1 1 2 0 1 0 2 0 0 0 1 0 1 0 2 0 0 0 0 2 0 0 2 1 1 1 2 1 1 2 1 1 1 1 1 1 0 1 0 0 1 0 0 0 0 0 0 1 0 0 0 1 0 0 2 0 0 1 1 0 0 0 0 1 0 0 0 0 0 0 1 0 0 0 0 0 2 1 1 1 0 0 0 0 0 1 2 0 0 1 1 0 1 1 1 0 1 1 1 2 1 0 0 0 2 1 0 0 1 2 2 1 0 0 0 0 1 0 0 1 1 2 1 1 0 1 1 0 2 0 0 1 0 2 1 0 1 0 1 2 1 0 0 0 1 1 0 0 0 2 2 1 1 1 1 2 1 0 2 0 0 0 0 0 0 0 1 0 0 0 1 0 1 1 1 0 0 0 0 0 0 2 1 0 1 0 1 1 1 0 2 2 0 0 1 2 1 0 1 1 0 1 1 1 1 1 1 2 0 2 2 0 2 0 2 0 1 0 0 0 2 2 0 0 1 2 0 0 0 2 1 1 0 0 0 1 1 1 0 1 0 0 0 1 2 1 1 0 0 0 2 0 2 0 2 2 1 0 0 1 0 1 0 2 0 1 0 1 1 0 1 0 0 0 0 2 0 2 1 0 1 2 0 2 2 1 1 1 1 0 2 1 0 1 1 0 1 0 0 0 0 0 0 0 1 0 0 2 1 2 0 2 2 1 2 0 2 1 0 0 0 0 0 1 2 1 1 1 0 0 0 0 0 0 2 0 1 0 2 0 0 0 1 0 1 1 0 1 1 0 1 0 0 1 0 0 0 1 2 0 0 1 0 0 0 2 2 2 2 0 2 0 2 1 1 0 0 0 2 1 2 0 0 0 0 1 2 2 1 1 2 1 1 2 1 0 0 2 1 0 0 1 0 0 2 0 1 1 0 1 2 2 0 0 1 2 0 0 2 0 0 0 0 0 1 0 1 0 1 0 2 0 1 0 1 1 1 0 1 1 0 1 1 1 0 1 0 0 0 0 0 1 1 0 1 0 1 1 0 0 2 2 0 0 0 0 2 1 1 0 0 0 1 1 0 2 2 1 1 0 2 1 1 1 2 0 0 0 0 0 1 2 1 2 0 0 0 0 0 0 0 0 0 0 0 1 0 1 0 0 0 0 0 0 2 0 1 0 1 1 0 0 0 2 0 0 1 0 1 0 0 0 0 1 0 0 1 1 0 2 0 0 0 0 0 0 0 1 2 2 0 0 0 0 0 0 1 1 2 2 0 1 1 1 1 1 1 1 0 0 1 1 0 0 0 1 0 0 1 1 2 0 1 1 1 0 0 1 1 1 2 0 0 0 0 1 0 1 1 0 1 0 0 1 0 0 0 0 0 1 0 0 0 0 0 0 1 0 2 2 2 2 0 0 0 1 1 0 0 0 1 1 0 0 0 0 0 0 1 0 0 0 0 1 0 1 0 0 1 1 0 0 2 1 0 0 0 1 0 1 0 0 0 0 0 0 0 0 0 0 0 1 0 0 0 2 2 0 0 2 0 0 2 1 0 1 0 0 1 0 0 1 1 1 1 0 1 1 0 1 2 0 2 1 2 2 2 0 0 1 1 0 0 1 1 0 0 2 0 1 1 2 2 0 0 2 0 2 0 2 0 2 0 2 1 0 2 2 0 0 0 1 2 0 2 1 0 0 2 0 1 1 0 0 1 0 0 0 0 0 0 0 0 2 0 0 2 1 1 0 1 0 0 2 0 0 1 1 1 2 0 2 0 0 1 0 2 2 2 0 1 2 2 1 1 1 1 0 1 0 1 0 2 0 1 1 1 1 0 2 2 0 1 0 1 1 1 2 1 0 0 1 2 1 1 1 0 1 1 1 1 2 0 0 2 1 0 0 2 0 2 1 0 1 1 0 1 0 0 0 0 1 0 0 0 2 0 0 0 2 0 0 0 2 0 1 1 0 0 2 1 0 1 1 0 1 0 0 1 0 0 1 1 1 0 1 0 0 0 1 0 1 1 1 1 1 1 0 0 1 0 0 0 0 0 0 0 0 1 1 0 0 0 1 0
189 0 1 1 0 0 0 2 2 0 0 0 0 0 0 0 0 1 2 2 2 1 0 0 0 0 0 2 2 0 2 0 1 2 1 0 1 1 0 0 0 1 0 0 2 0 1 0 0 0 0 0 0 0 1 1 0 1 0 0 0 1 1 1 1 0 1 1 1 0 0 1 1 2 1 2 2 1 1 0 1 1 1 0 0 0 0 0 0 2 0 0 1 0 1 0 0 1 1 2 1 2 2 2 0 0 2 0 0 2 0 1 1 1 0 0 0 0 2 0 0 0 2 2 0 2 0 2 1 1 0 0 0 0 1 0 0 0 1 0 0 2 0 0 0 2 0 0 0 2 0 0 0 0 1 0 0 1 0 1 1 1 2 0 1 2 2 0 0 1 0 1 1 0 0 0 0 0 0 0 0 0 0 1 2 2 1 1 0 0 0 2 0 0 0 1 2 1 0 0 0 1 0 1 2 0 0 1 1 0 1 0 1 0 0 2 2 0 2 1 1 0 1 2 0 1 1 0 0 0 1 0 0 0 0 0 0 2 0 0 0 0 1 0 0 2 1 0 1 1 1 1 0 0 0 0 0 0 0 0 0 0 0 0 1 0 1 0 0 0 1 1 2 0 0 0 0 0 0 0 0 1 0 0 0 1 0 1 1 2 0 2 0 2 2 0 0 2 0 2 0 1 1 0 1 0 0 2 0 0 1 0 2 1 1 0 2 0 0 0 1 0 1 1 0 0 0 2 0 2 2 1 0 1 0 0 0 1 0 1 0 0 2 1 0 0 2 0 0 1 1 0 1 1 1 0 1 2 0 1 0 1 1 0 1 1 0 1 2 0 2 2 1 1 2 2 0 1 1 0 1 0 0 0 0 1 0 1 1 1 1 1 0 0 1 1 0 0 0 0 0 0 1 1 1 0 0 1 1 2 1 1 2 2 0 0 0 1 0 0 1 1 0 0 1 2 2 0 0 0 1 0 0 0 1 1 0 2 0 1 1 0 0 0 1 1 0 0 1 0 0 0 1 2 1 1 0 0 1 0 2 1 0 0 0 1 0 0 0 1 1 1 1 1 2 1 1 2 1 0 0 0 2 1 1 1 1 1 0 1 1 2 0 1 0 0 0 2 2 0 0 2 1 1 1 1 1 0 0 0 0 1 0 0 1 1 0 2 0 1 1 1 1 0 0 1 1 1 1 2 1 1 2 1 0 0 0 0 2 2 1 1 0 1 1 0 0 2 2 0 0 0 0 2 1 1 1 0 0 0 0 0 1 2 1 1 1 1 1 1 1 2 0 0 0 0 0 1 1 2 2 0 0 0 0 0 0 0 1 1 0 0 0 1 1 0 1 0 0 0 1 2 0 2 0 2 1 0 1 2 0 0 0 0 2 0 0 0 0 2 0 2 0 0 0 0 2 1 0 0 1 0 1 0 2 1 2 0 2 2 0 1 0 0 1 1 2 0 1 1 0 2 0 0 2 0 0 2 2 0 0 0 0 1 1 1 2 2 0 1 0 2 0 0 1 1 2 1 2 1 0 0 1 0 1 1 1 0 1 2 2 0 0 1 1 0 0 0 0 1 0 1 0 1 1 2 0 0 1 2 0 0 0 1 1 1 0 0 0 0 0 0 0 1 0 0 1 0 0 0 0 0 0 0 0 0 1 0 0 0 0 1 0 0 0 0 0 1 0 0 0 0 1 0 0 2 1 0 2 1 0 1 2 2 0 0 2 0 0 1 1 2 2 0 0 0 0 1 1 2 2 1 1 0 0 0 1 2 0 2 0 2 2 1 0 0 0 0 0 0 0 0 1 1 0 1 0 0 1 2 0 0 2 0 2 0 2 0 1 0 0 1 2 2 2 0 0 0 1 2 0 2 1 1 0 1 1 1 0 0 0 0 0 0 0 0 0 0 0 0 1 0 0 2 2 0 0 0 0 0 1 1 0 0 0 1 1 0 2 0 0 0 1 0 0 0 0 2 1 1 1 0 0 0 0 1 1 2 0 2 0 0 0 1 2 1 1 1 0 0 0 1 0 2 2 0 2 1 0 0 0 0 0 0 0 0 2 1 2 0 1 1 2 1 1 1 1 0 0 0 0 2 0 2 0 0 0 0 0 0 0 0 1 1 1 1 0 1 0 1 2 0 2 0 0 0 0 2 0 2 1 1 0 1 1 0 2 0 1 1 0 0 1 0 0 0 1 0 1 0 0 0 1 1 0 1 0 2 0 2 0 2 0 0 0 0 0 0 0 0 1 0
190 0 1 1 0 1 1 1 1 0 0 1 0 0 0 0 0 2 0 0 0 2 0 0 0 0 0 2 2 0 2 0 1 1 2 1 2 1 0 0 0 0 0 0 1 0 0 0 0 1 1 2 0 1 0 1 0 1 1 1 1 0 2 2 0 0 1 1 0 0 0 0 1 2 1 2 2 1 1 0 1 2 1 1 1 0 0 0 0 2 0 0 0 0 1 1 0 1 1 2 1 2 1 1 0 0 2 1 1 1 0 1 1 1 1 1 2 0 1 2 2 0 2 2 0 2 0 0 0 0 0 0 0 0 0 0 0 0 0 0 0 2 0 0 2 2 0 0 0 0 0 0 0 0 0 0 0 0 0 0 1 1 2 0 0 2 1 0 1 1 0 2 0 2 0 1 0 0 0 0 0 0 0 2 2 2 2 1 0 0 0 2 0 1 1 1 1 2 0 0 0 0 0 0 0 0 1 0 0 0 2 0 1 0 1 1 0 1 1 2 0 0 0 2 0 1 1 0 0 0 1 0 1 1 0 0 0 2 0 0 0 0 2 0 0 1 0 0 0 0 0 0 1 1 1 0 0 1 1 1 0 1 0 0 1 0 0 1 1 0 0 1 1 1 0 0 1 2 2 0 0 2 1 0 1 1 1 1 0 2 0 1 0 2 1 0 1 0 0 0 0 0 1 0 1 0 1 2 0 0 0 0 2 1 1 0 2 0 0 0 1 1 2 1 1 0 0 0 1 0 2 1 1 1 0 0 0 2 0 1 0 1 1 1 0 0 1 0 0 1 1 0 1 0 1 1 0 1 0 2 0 2 2 0 2 0 0 2 2 0 2 2 1 1 0 0 0 2 0 0 0 1 1 0 1 1 0 0 0 1 0 0 2 0 1 1 1 2 0 0 0 1 0 2 1 1 0 1 0 2 0 0 2 2 0 1 0 0 0 0 0 2 1 0 0 2 0 0 0 1 0 0 0 0 0 0 1 0 0 1 1 0 0 1 0 1 0 1 2 1 1 0 1 2 1 1 0 1 0 1 1 1 0 2 0 0 0 2 0 0 1 1 0 2 2 0 2 2 2 1 1 0 1 1 2 1 0 0 1 0 0 2 0 2 1 0 1 1 2 0 0 2 1 1 1 1 1 1 0 0 0 2 0 1 0 0 0 2 0 2 2 0 1 0 0 0 0 2 0 2 0 2 1 1 2 0 1 0 2 2 1 1 0 0 0 0 0 1 1 2 1 2 0 2 1 1 0 0 0 0 0 0 1 1 0 0 0 2 0 0 2 2 1 0 1 1 1 1 2 1 2 0 1 2 1 1 2 0 1 0 0 0 0 0 2 0 0 0 0 0 0 1 0 2 0 2 2 1 0 0 0 0 0 1 0 0 1 0 0 0 0 1 0 1 1 0 2 0 0 0 2 0 0 0 1 0 2 0 2 2 1 1 0 2 0 0 0 0 1 1 1 1 0 1 2 0 0 2 2 0 0 0 2 1 1 2 0 1 0 1 0 2 1 1 0 2 2 1 2 1 0 0 1 1 1 1 0 1 0 1 1 0 1 0 0 0 0 0 0 2 0 1 0 1 1 2 2 1 1 1 0 0 0 1 0 0 0 1 1 0 0 0 1 0 0 1 0 2 2 1 0 0 0 0 0 0 0 0 0 2 0 2 0 0 1 0 1 0 0 0 0 0 1 0 1 0 0 1 2 1 1 0 2 1 0 0 2 1 0 2 1 0 2 2 0 1 0 0 0 0 1 1 0 1 0 1 0 2 0 1 1 1 2 2 1 0 0 0 0 0 0 1 0 0 1 0 1 0 0 2 0 0 1 0 1 0 1 0 2 0 1 2 1 2 2 0 0 0 0 2 1 2 0 0 0 2 0 0 0 0 0 0 0 0 0 0 0 0 0 0 2 0 0 1 0 1 1 0 0 0 1 0 1 0 1 2 2 0 2 0 1 2 2 0 2 2 0 0 1 2 2 0 1 1 0 1 0 2 0 2 0 0 2 0 0 0 2 2 0 0 0 1 0 2 2 1 0 1 0 1 1 1 0 0 2 1 1 0 1 1 0 1 2 2 0 1 1 2 1 1 1 1 0 1 0 0 1 1 2 1 1 1 2 1 0 1 2 0 1 0 2 0 0 1 2 1 2 1 0 0 2 0 0 0 2 1 0 0 0 1 1 0 0 1 1 0 2 0 2 1 1 0 2 2 0 1 2 2 0 2 0 0 1 1 0 0 0 1 1 1 2 2
191 0 2 1 0 0 1 1 2 0 0 1 0 0 0 0 0 1 2 0 0 1 0 0 0 0 0 1 1 1 1 1 2 2 0 0 1 1 0 1 1 1 0 0 2 0 0 0 0 0 0 0 0 0 2 0 0 0 0 0 1 0 2 2 0 0 0 0 0 0 0 0 1 2 1 2 1 1 1 0 1 2 0 1 1 0 0 0 0 2 0 0 1 0 0 0 0 0 0 2 0 1 0 0 2 1 1 0 1 1 1 2 0 0 2 2 2 0 0 1 1 0 2 0 0 0 0 1 0 1 0 0 1 1 0 0 1 0 1 0 1 1 0 0 0 1 0 0 0 1 0 0 0 0 0 0 0 1 0 1 1 0 1 1 2 1 1 1 1 1 0 1 0 2 0 0 1 1 0 1 1 1 0 0 0 0 1 0 0 0 0 2 0 0 0 1 1 2 0 0 0 1 0 1 1 0 1 1 0 1 1 0 0 0 0 2 1 1 2 2 0 0 1 2 0 1 1 0 0 0 1 1 1 1 0 0 0 2 0 1 1 1 2 0 0 2 1 0 1 1 0 0 1 1 0 0 2 0 0 0 0 0 0 2 0 0 1 1 1 1 0 0 0 1 0 0 0 1 1 0 0 1 1 0 0 0 0 0 2 2 0 1 1 1 2 0 2 1 0 2 0 2 0 0 0 1 0 2 1 0 1 1 2 1 1 0 2 0 0 0 0 2 1 0 2 0 0 0 1 1 1 1 1 1 0 0 0 1 0 0 0 0 2 2 1 1 1 0 1 1 0 1 2 0 1 0 1 1 0 1 0 1 2 0 2 0 2 2 2 0 2 2 1 1 0 0 0 1 1 0 1 0 0 0 0 1 0 0 0 0 0 0 1 0 2 0 1 0 0 0 0 0 1 1 0 1 0 1 1 1 1 1 0 0 1 0 0 0 0 0 0 2 1 2 0 2 0 0 0 0 0 1 1 0 1 1 0 1 0 0 2 0 0 0 2 2 0 1 2 0 0 0 0 2 1 0 1 2 0 2 0 2 0 2 0 0 0 2 0 2 2 2 0 2 2 0 2 2 1 0 1 0 1 0 1 0 1 0 0 0 1 0 0 2 0 0 0 0 1 0 0 2 1 1 1 0 2 0 0 0 0 1 0 1 0 1 0 1 0 2 2 0 2 0 1 1 1 2 0 2 0 2 0 0 0 0 1 0 0 0 0 0 0 2 2 1 0 2 2 0 0 0 0 2 2 0 0 0 1 0 0 1 0 1 0 0 1 1 1 1 0 2 1 0 1 1 1 0 0 2 1 0 0 1 1 0 0 0 1 0 1 1 0 0 0 0 0 0 0 0 0 2 0 1 1 2 1 1 0 1 1 0 0 1 0 1 0 0 0 0 1 0 0 0 0 1 2 2 0 0 1 0 1 1 1 0 2 1 1 1 0 0 0 1 0 2 2 0 2 2 0 1 0 1 1 0 0 1 1 0 0 0 0 0 0 0 0 0 0 0 1 0 0 0 1 2 2 1 2 1 0 1 2 0 2 2 1 1 0 0 1 2 0 1 2 0 0 0 0 2 0 2 0 0 2 2 1 1 1 0 1 1 0 2 0 2 0 1 1 0 0 0 2 0 0 2 0 2 2 2 2 2 0 1 0 2 0 0 0 0 0 0 0 1 1 1 2 1 0 1 1 1 0 0 0 2 1 0 2 0 0 0 2 2 0 0 2 0 0 1 1 0 2 0 0 0 1 0 0 0 1 1 0 1 1 1 0 2 0 2 1 2 2 2 1 1 0 1 1 0 0 0 2 0 0 1 0 0 0 2 0 0 1 1 1 0 2 1 2 0 1 1 1 2 2 0 1 0 0 1 0 1 0 0 0 2 0 1 1 0 0 1 1 0 1 1 1 0 0 0 2 0 0 2 2 0 0 0 0 0 2 0 0 0 0 1 2 0 1 0 0 0 1 0 2 2 0 1 2 2 1 1 0 0 0 2 2 2 1 0 1 1 1 1 2 0 2 2 0 0 0 1 0 1 2 1 0 1 0 1 0 0 1 0 1 1 1 2 1 0 0 1 2 1 0 1 1 1 0 0 0 2 0 2 0 0 0 1 2 0 0 0 2 2 2 2 0 1 1 0 2 0 1 1 1 1 1 0 0 0 2 0 1 0 2 1 1 0 1 1 1 0 0 0 0 0 0 0 1 0 0 0 2 2 0 0 2 1 1 0 1 0 0 0 0 0 0 0 1 0 2 2
192 0 0 2 0 0 2 1 1 1 0 1 0 0 0 0 0 0 1 0 0 0 1 0 0 0 0 2 2 0 2 1 2 2 2 0 2 0 0 0 0 2 2 2 2 1 1 0 0 0 0 0 1 1 1 1 0 0 0 0 0 1 2 2 0 0 1 1 1 1 1 1 1 2 1 2 2 0 0 0 0 1 0 1 2 0 0 0 0 2 0 0 1 0 1 0 0 0 0 2 0 2 0 0 2 2 1 0 1 1 0 0 0 2 0 0 2 0 1 1 1 0 2 1 0 1 0 2 2 0 0 0 0 1 0 0 0 0 0 0 0 2 0 0 0 0 0 0 0 0 0 0 0 0 0 0 0 1 1 1 0 0 2 0 1 2 1 0 0 1 0 1 0 1 0 0 1 0 0 0 0 1 0 0 2 2 0 1 0 0 0 2 1 1 1 2 0 2 0 0 0 1 1 0 0 0 1 0 0 1 1 0 2 0 0 2 1 1 1 0 2 1 1 2 0 1 1 0 0 0 0 1 0 0 0 0 0 2 0 0 0 0 2 0 0 2 0 0 0 0 0 0 0 0 0 1 2 2 1 1 0 1 0 1 0 0 1 0 0 1 0 0 1 1 0 0 1 2 2 0 0 1 1 1 0 0 0 0 1 2 0 1 1 2 2 1 1 0 0 2 1 0 0 0 0 0 0 2 1 0 1 0 1 2 2 0 1 0 0 0 1 1 1 1 1 0 1 1 1 2 1 1 1 2 0 0 0 1 0 1 0 1 2 2 0 0 2 0 0 2 0 2 1 1 0 1 1 1 0 1 0 1 1 0 1 0 0 2 2 0 2 2 0 0 1 1 0 1 0 1 0 1 1 1 1 1 0 1 1 0 0 0 0 0 2 0 0 0 0 0 0 0 0 1 0 1 0 0 0 2 0 0 0 0 0 0 1 0 0 0 0 1 0 0 0 1 0 0 0 0 0 1 1 1 1 2 1 0 0 1 1 0 0 1 1 1 0 0 2 0 0 0 1 2 1 1 0 1 1 1 1 1 0 0 0 1 1 2 0 0 0 0 1 1 1 1 0 0 2 0 1 0 1 1 2 1 0 0 2 0 0 2 0 0 1 0 0 1 1 0 1 1 1 1 1 1 2 0 1 0 0 2 0 0 0 2 1 2 0 1 1 1 1 0 0 1 1 2 0 2 0 2 0 0 1 0 1 0 2 2 0 0 0 0 0 1 0 1 1 1 0 0 0 2 1 1 0 0 0 0 0 0 1 2 0 0 0 1 0 0 0 2 0 0 0 0 0 0 1 1 2 0 0 2 2 1 2 0 1 0 0 0 0 1 2 0 1 1 1 0 0 2 0 1 0 1 1 1 0 1 1 0 1 2 0 2 0 0 0 0 1 0 0 0 0 0 2 2 0 0 0 1 0 0 2 0 2 0 2 2 1 1 0 2 0 2 2 0 1 1 0 2 0 0 1 0 0 2 2 0 0 0 1 1 1 2 1 1 0 0 0 1 0 0 1 0 1 0 1 0 1 2 2 0 2 2 2 0 0 2 1 0 0 0 1 0 1 0 0 2 0 2 0 1 1 2 1 1 2 0 1 0 0 2 0 0 0 1 1 1 0 1 1 0 0 2 0 1 1 1 1 2 1 0 0 1 2 0 0 1 0 0 0 1 1 0 1 1 0 0 0 1 0 0 0 0 1 0 2 0 1 1 2 2 0 0 2 0 0 2 0 0 2 0 0 0 0 0 1 1 2 2 1 0 0 2 0 2 0 2 0 2 2 2 1 1 0 1 0 1 1 1 0 0 2 0 0 0 0 2 0 0 1 0 1 0 1 0 2 0 2 2 2 2 2 0 1 0 1 2 0 0 1 0 0 1 0 2 2 0 0 1 0 0 0 0 0 1 0 0 2 1 0 1 1 0 0 0 0 0 1 0 0 0 0 1 1 0 1 0 0 0 2 0 2 2 0 1 1 2 2 0 0 0 0 0 0 1 0 2 1 2 0 1 2 0 2 2 0 0 0 2 0 2 2 0 0 0 0 2 0 2 0 0 1 1 2 1 2 2 0 2 1 1 0 1 1 0 1 0 1 1 0 1 1 1 1 0 2 1 0 0 2 2 2 1 0 1 1 0 2 0 0 2 2 0 2 2 0 1 2 0 0 0 1 2 1 0 0 0 1 0 0 1 1 1 0 0 0 0 0 0 0 2 0 0 1 0 1 0 1 1 0 0 0 0 0 0 0 2 1 2
193 0 1 2 0 0 0 2 2 1 0 1 1 1 1 0 0 1 1 0 0 2 0 0 0 0 0 1 1 2 0 0 1 1 2 1 2 1 1 0 0 1 1 1 1 1 1 0 1 0 0 1 1 1 0 1 0 0 0 0 0 1 1 0 0 0 0 2 0 0 0 0 1 2 1 2 2 0 0 0 0 1 0 1 1 0 0 1 0 1 0 0 0 0 0 0 0 0 0 1 0 2 1 1 1 1 2 1 1 1 0 1 0 0 0 0 0 0 1 0 0 0 2 1 0 1 0 1 0 0 0 0 0 1 0 1 0 0 0 0 0 2 0 0 0 1 0 0 0 0 0 0 0 0 0 0 0 0 0 1 0 0 1 1 2 2 2 0 1 1 0 1 0 1 1 0 0 0 0 0 0 0 0 1 1 1 1 0 0 0 0 1 1 0 0 2 1 1 0 0 0 0 0 1 0 0 2 1 1 0 0 0 0 1 0 2 0 0 1 0 2 1 0 2 1 0 1 1 1 0 0 1 1 0 0 0 0 2 0 0 0 1 2 1 0 2 0 0 0 0 0 0 1 0 0 0 1 0 0 0 0 0 0 0 1 0 0 1 1 1 0 2 0 1 0 0 0 2 2 0 0 0 2 1 0 1 1 2 0 2 0 0 0 2 2 0 2 0 0 1 0 0 1 0 1 0 1 2 1 0 1 2 2 1 1 0 2 0 1 1 0 1 0 0 0 0 1 0 1 2 2 0 0 0 0 0 0 1 0 1 1 1 2 0 1 1 1 0 1 1 1 0 1 1 1 0 1 1 0 1 1 2 1 0 1 1 0 1 2 0 2 2 0 0 0 0 0 1 0 0 1 1 1 0 0 0 0 0 0 0 1 1 0 0 2 0 1 0 1 1 1 0 2 0 0 0 1 0 0 1 1 1 1 1 1 1 0 0 1 0 1 1 0 0 1 2 1 0 0 1 0 2 0 0 1 1 1 0 0 1 1 0 0 2 0 0 0 0 2 0 0 0 0 2 0 0 0 0 0 0 2 0 0 0 0 2 0 1 0 0 1 1 0 2 2 1 1 1 2 1 2 0 1 0 1 1 1 0 1 0 1 1 1 1 1 0 1 0 0 0 0 2 2 0 0 2 0 0 1 0 2 2 0 1 0 1 1 2 0 1 2 1 1 0 0 1 1 1 1 2 1 1 2 1 0 1 0 0 2 2 0 2 0 1 0 0 0 0 0 2 1 2 0 2 2 0 0 0 2 0 0 2 1 1 1 1 0 2 2 0 0 1 0 0 0 0 0 0 2 0 2 0 0 0 0 0 0 0 1 0 1 0 1 0 0 0 0 0 1 0 1 2 0 1 0 2 0 1 1 1 1 0 0 0 1 0 2 0 0 0 0 0 0 1 1 0 1 1 0 0 0 0 0 0 2 1 2 0 0 0 0 0 0 0 2 1 1 0 2 2 0 1 0 0 2 0 0 2 2 1 0 1 0 1 1 2 0 1 1 0 0 1 1 1 0 2 1 1 0 0 1 0 2 0 2 2 1 0 0 1 2 1 0 1 0 1 0 1 0 2 1 0 0 1 1 2 2 1 2 1 0 0 0 1 0 0 0 2 2 0 0 0 1 0 0 2 0 0 0 0 0 0 0 0 0 0 1 0 0 1 0 1 0 1 2 0 2 0 0 0 0 0 0 0 0 2 0 0 2 1 0 1 2 2 0 0 2 0 0 1 1 1 1 1 1 1 0 0 2 2 2 2 1 0 0 1 1 2 0 2 1 2 2 2 0 1 1 1 1 1 1 1 1 0 1 0 0 0 0 2 0 0 0 1 0 1 2 1 2 0 2 2 0 2 2 0 1 0 1 2 0 2 1 0 0 1 1 0 1 1 1 1 2 0 2 0 2 0 0 0 2 1 0 2 2 0 0 0 1 1 1 0 0 0 1 0 1 0 2 0 0 0 1 1 2 2 0 1 1 1 0 1 0 0 0 0 0 2 0 2 0 1 1 1 2 1 2 2 0 0 0 1 0 1 2 1 0 0 1 2 1 1 0 0 0 0 2 1 2 1 0 2 2 1 0 0 1 1 0 0 1 1 1 2 0 1 0 1 0 2 0 1 1 1 1 1 2 0 0 0 1 1 2 0 0 0 0 2 0 1 2 0 0 0 2 2 2 0 1 1 0 0 0 0 0 0 0 0 1 0 0 0 0 0 0 0 0 0 0 0 0 0 1 0 0 0 0 0 0 0 1 1
194 0 0 2 0 1 2 2 1 0 0 1 1 2 1 0 0 1 1 1 1 1 0 2 0 0 0 1 1 1 1 1 0 0 2 0 2 0 0 0 0 2 1 1 1 1 1 0 0 0 0 0 0 0 1 0 0 0 0 0 1 0 2 2 1 1 0 1 2 0 0 0 2 2 1 2 2 0 0 0 0 1 0 1 2 1 0 0 0 2 0 0 1 1 0 0 0 1 0 2 1 1 0 0 1 1 2 0 0 2 1 2 1 2 1 1 2 1 1 1 1 1 1 0 0 0 0 1 1 0 1 1 1 1 1 0 1 0 1 1 1 1 0 0 1 1 2 0 1 1 0 0 0 0 0 0 0 1 0 0 1 1 2 0 1 2 1 1 1 1 0 1 0 0 0 0 0 0 0 0 0 0 0 0 2 2 0 0 0 0 0 1 2 0 0 2 1 2 0 0 0 1 0 1 0 1 2 0 0 1 1 0 0 1 0 2 0 0 1 2 0 1 1 2 0 0 0 0 0 1 0 0 0 0 0 0 0 2 1 1 0 1 2 0 0 2 0 0 0 0 0 0 2 0 1 0 0 1 0 0 0 0 0 0 0 0 0 2 0 0 0 2 1 0 0 0 0 2 2 1 1 2 2 1 1 1 2 0 2 2 0 2 2 2 2 0 2 1 1 2 0 0 1 0 1 0 1 1 2 0 0 2 1 1 1 0 1 0 1 1 0 1 1 0 1 0 0 0 1 1 1 1 2 1 1 0 1 2 1 1 0 2 1 1 1 1 0 0 1 2 1 0 2 0 2 0 0 1 0 0 0 0 2 0 2 0 0 2 1 1 1 1 1 1 1 1 0 1 1 0 1 1 0 0 0 0 0 0 0 0 0 2 1 0 2 0 1 0 0 0 0 0 1 1 0 1 1 1 0 2 0 0 1 1 0 0 1 1 0 0 1 1 1 0 1 2 1 0 0 1 1 1 0 1 1 0 1 0 0 1 2 0 0 0 0 1 0 1 2 0 0 0 0 1 1 0 1 2 1 1 0 2 0 1 0 1 0 1 0 0 1 1 2 0 2 0 2 1 2 1 1 0 1 1 1 0 0 0 1 0 0 2 0 2 1 0 1 1 1 0 2 1 1 1 1 0 2 0 0 0 0 1 1 1 0 1 1 1 0 2 2 0 2 1 0 2 0 0 0 2 1 0 2 1 0 0 1 0 1 2 1 1 0 1 0 0 0 1 1 1 0 1 0 2 1 1 0 2 0 1 1 0 1 2 1 1 0 2 2 1 0 0 0 0 0 0 0 1 1 2 1 0 0 1 2 0 2 0 0 0 0 0 0 0 0 0 0 1 1 1 0 2 0 0 1 1 1 2 0 2 1 0 0 0 0 0 0 0 0 0 0 0 0 1 1 0 1 1 0 0 1 0 0 0 1 1 2 0 0 0 0 0 0 1 1 0 1 0 1 1 0 1 0 1 0 1 0 2 2 0 0 0 0 0 1 1 0 0 2 0 1 0 1 0 0 2 2 0 1 0 0 0 1 0 0 0 1 0 0 1 1 1 0 0 0 0 0 1 0 2 0 1 0 2 0 2 2 2 2 0 1 1 0 2 0 1 0 2 1 0 1 0 0 0 0 1 0 0 0 0 0 1 0 0 0 1 1 0 0 0 0 0 0 0 1 0 1 0 0 0 0 1 0 1 0 0 1 0 2 0 0 0 2 0 0 1 1 0 0 2 0 1 0 1 1 1 0 0 1 1 1 0 1 1 2 0 0 1 0 1 0 1 2 1 0 1 0 2 2 0 0 0 0 0 2 2 1 0 0 2 0 0 1 0 1 0 1 1 2 1 1 2 2 2 2 0 0 0 0 1 0 0 1 0 0 2 0 0 0 0 0 0 0 0 0 0 0 0 0 0 2 0 0 1 1 0 1 0 0 0 0 0 0 0 0 1 1 0 2 0 0 0 1 0 1 1 0 0 1 2 2 0 1 0 0 1 1 2 1 1 1 1 1 1 2 1 1 2 0 0 0 2 0 2 2 0 1 1 0 0 0 0 0 1 2 2 1 0 1 0 0 1 2 2 0 0 0 1 0 0 0 2 0 1 1 0 0 2 2 0 0 0 1 1 1 2 1 0 0 1 1 0 2 0 0 0 0 1 0 1 2 0 0 0 0 0 2 0 1 1 0 0 0 1 1 1 0 1 2 1 1 1 0 1 0 0 0 0 0 0 0 0 0 0 0 1 0 1 1 0 0 0
195 0 1 1 0 1 2 2 2 2 0 0 0 0 0 0 0 1 2 1 1 1 0 0 0 0 0 1 1 1 1 1 1 0 0 0 1 2 1 0 0 1 0 0 2 0 1 0 0 0 0 0 0 0 2 1 0 0 2 1 0 0 1 1 1 1 1 1 1 0 0 1 1 2 1 2 2 1 1 0 1 1 0 1 2 0 0 1 0 1 0 0 2 0 0 0 0 1 1 1 0 2 0 0 2 2 2 2 1 1 0 1 1 2 1 1 2 0 2 0 0 0 2 1 0 0 0 1 1 0 0 0 0 0 0 0 1 0 0 0 1 1 0 0 0 1 0 0 0 0 0 0 0 0 0 0 0 1 0 0 1 2 1 1 0 1 2 1 1 1 0 1 1 2 0 0 1 1 0 0 1 2 0 0 0 0 1 2 1 1 1 2 0 2 2 2 2 2 0 0 0 2 0 0 2 0 1 0 0 0 2 0 1 0 0 2 0 0 2 1 1 0 0 2 0 0 1 0 0 0 1 1 0 0 0 0 0 2 1 1 1 1 2 1 0 1 0 0 0 0 0 0 1 0 1 0 1 2 1 1 0 1 0 0 0 0 0 1 2 2 0 1 1 0 0 0 0 2 2 0 0 1 2 0 0 1 0 2 0 2 0 0 2 2 2 0 2 1 0 1 0 0 2 0 1 1 0 2 1 0 0 1 2 2 2 0 1 1 1 0 0 0 1 0 1 0 1 0 2 1 2 1 0 1 0 0 0 0 0 0 0 1 1 0 1 1 0 0 0 1 1 1 1 0 1 1 0 1 0 0 1 1 1 0 1 0 1 2 2 0 2 2 0 0 0 0 0 2 1 0 1 1 0 0 1 0 0 0 0 0 0 0 0 0 1 1 1 0 0 0 0 0 0 2 1 0 1 2 0 2 0 0 0 0 1 0 1 0 0 0 0 2 0 0 2 2 1 0 0 0 2 1 0 1 1 0 0 0 0 1 2 0 0 0 1 1 0 0 2 0 0 0 1 2 1 1 0 1 1 0 1 2 0 1 0 0 0 1 0 1 2 2 1 1 1 0 1 2 2 0 0 1 1 1 2 1 0 0 1 0 0 1 0 1 0 0 2 0 0 1 1 2 1 0 2 0 2 1 0 0 0 1 0 0 0 2 1 2 0 2 2 0 2 0 1 1 1 0 1 2 0 0 0 0 0 0 1 0 1 1 1 1 0 1 0 1 1 1 1 2 1 1 0 2 2 0 1 1 1 0 0 0 2 2 1 1 0 2 1 1 1 1 1 0 1 1 2 2 2 2 2 0 0 1 2 0 2 0 1 1 1 0 0 1 1 0 1 0 1 0 1 0 0 1 1 2 1 0 0 0 0 0 0 1 1 1 0 0 0 0 1 0 0 0 0 1 1 0 0 0 2 0 0 0 1 1 1 0 2 2 0 0 0 0 1 1 1 0 1 1 1 1 1 2 1 1 0 2 2 0 0 0 2 0 0 0 2 2 0 1 1 1 0 0 1 1 1 1 1 1 1 0 2 0 2 2 0 0 0 1 1 1 1 0 1 0 0 0 0 0 0 0 0 1 0 1 2 2 2 0 1 0 0 1 0 1 0 1 1 0 0 0 0 0 0 0 0 1 1 0 1 1 1 0 0 0 1 0 0 2 0 2 0 0 0 0 0 0 0 0 0 0 0 0 0 2 0 0 0 0 0 0 2 1 0 0 2 0 0 2 1 0 2 1 1 0 0 0 0 0 0 0 1 0 0 1 0 1 0 2 1 2 2 2 1 0 0 1 0 0 1 1 0 0 1 1 0 0 0 2 0 0 2 0 0 0 2 0 1 0 1 1 2 2 2 0 1 0 0 2 0 1 0 1 0 1 0 0 0 0 0 0 1 1 1 0 1 0 0 1 1 0 0 2 2 0 0 0 1 1 1 0 0 1 1 0 0 0 2 0 0 0 2 1 1 1 0 1 2 2 2 0 0 0 0 0 0 2 0 1 0 2 0 2 2 0 2 2 0 0 0 1 0 1 2 1 1 1 0 1 0 1 1 0 1 1 2 1 2 1 1 1 2 1 0 1 2 2 2 0 2 0 0 2 0 1 1 0 2 0 0 0 2 1 1 0 0 1 0 0 2 0 0 1 1 0 2 2 0 2 1 0 0 0 1 1 1 0 0 2 0 0 1 1 2 0 0 0 1 0 0 0 1 1 0 1 1 1 0 1 0 1 0 0 0 0 1 1 1 0 1 1
196 0 1 2 0 0 2 2 1 0 0 1 0 0 0 0 0 0 1 0 0 1 0 0 0 0 0 1 1 2 0 1 1 0 2 1 2 2 0 1 0 1 0 0 2 0 0 1 0 0 0 1 1 0 1 0 0 0 0 1 0 1 0 0 1 2 1 0 1 0 0 1 2 2 2 2 2 2 2 0 2 2 1 1 1 1 0 0 0 2 0 0 0 0 1 1 0 0 0 2 0 2 0 1 1 2 2 0 0 2 1 1 0 1 0 0 1 0 1 1 1 0 2 1 0 0 0 2 1 1 0 0 0 1 1 1 1 0 0 0 0 2 0 0 1 1 1 0 0 0 0 0 0 1 0 0 0 0 0 1 1 0 2 0 2 1 1 0 1 2 0 2 0 2 0 0 1 1 0 1 1 0 1 1 2 1 2 2 1 1 2 2 0 0 2 1 0 1 0 0 0 0 0 0 2 0 1 0 2 0 0 0 1 0 0 2 0 0 2 2 0 0 0 1 0 0 0 0 0 0 1 1 1 2 1 0 1 2 1 1 1 1 2 1 0 1 0 0 0 0 0 0 0 0 0 0 1 2 1 1 0 1 0 0 0 0 1 0 2 1 0 1 1 0 0 0 0 2 2 1 1 2 2 2 0 2 2 0 1 2 0 1 0 1 2 0 2 1 1 2 1 0 2 0 2 0 2 2 1 0 0 0 1 2 1 0 1 0 1 1 0 1 0 0 0 0 1 0 0 0 2 2 1 1 0 0 0 1 0 0 1 1 1 1 1 2 0 0 0 1 0 1 2 0 2 0 0 2 0 1 1 1 2 0 2 0 0 1 1 1 1 1 1 1 2 1 0 1 1 0 0 1 2 0 0 0 0 1 1 1 1 1 1 0 2 0 1 0 0 0 0 0 0 2 1 1 0 0 0 2 0 1 1 1 1 1 0 0 0 0 0 1 0 0 0 1 0 0 0 1 1 2 0 0 0 0 1 2 0 0 2 0 0 0 0 1 0 0 0 0 0 0 1 1 2 1 1 2 1 1 1 1 0 1 0 1 0 2 0 1 1 1 1 1 1 1 1 1 2 1 1 1 2 0 0 0 2 0 1 0 1 1 0 2 2 0 0 1 1 0 0 2 1 1 1 0 1 0 0 0 0 1 0 0 0 2 1 2 0 1 0 1 2 1 1 2 0 1 0 1 1 1 0 0 0 0 1 0 2 2 0 0 0 2 1 1 1 0 0 2 0 1 0 2 1 1 1 1 0 1 0 0 1 1 0 0 0 1 1 0 0 0 2 0 0 0 2 1 1 1 1 0 2 2 1 2 1 0 1 0 0 0 0 0 0 0 0 1 1 0 1 1 1 2 0 2 1 1 1 1 1 1 0 1 1 1 0 0 1 0 0 0 0 1 1 0 2 1 0 0 2 0 0 0 0 1 2 0 2 2 1 2 0 2 0 2 2 1 1 1 1 1 1 2 1 1 0 2 2 1 1 0 1 1 2 2 1 2 0 0 0 2 0 0 0 2 2 0 1 0 0 1 1 0 1 1 0 0 0 2 2 1 0 2 1 0 0 0 0 2 0 2 0 1 0 1 2 1 1 0 1 1 0 2 0 0 0 2 2 0 0 0 0 0 0 1 0 1 1 1 1 1 0 1 0 1 2 0 0 1 0 1 0 0 0 0 0 2 0 0 0 0 0 0 0 0 0 0 2 0 0 0 2 0 0 0 2 0 1 0 0 0 1 1 1 0 0 0 2 2 2 2 2 0 0 1 1 2 1 2 1 1 2 2 0 1 1 1 1 0 0 0 2 0 0 1 1 1 1 2 0 0 0 0 0 1 0 0 1 0 1 0 0 2 2 0 1 0 0 2 0 1 0 0 0 1 0 0 1 1 1 0 1 0 1 0 1 1 0 1 1 0 0 2 2 0 0 0 0 0 2 0 0 0 0 1 2 0 1 0 0 0 1 0 2 2 0 2 2 2 0 2 0 0 0 1 1 1 1 1 1 2 0 0 0 0 2 2 0 0 0 2 0 2 2 0 1 0 1 1 1 1 1 0 1 1 1 2 2 1 0 1 2 1 0 1 1 2 1 1 2 0 1 1 0 1 1 1 1 1 1 0 2 0 0 0 2 1 0 0 2 0 2 0 0 0 0 2 0 1 1 0 1 1 1 1 0 0 0 1 1 0 0 0 0 0 0 0 2 1 1 0 0 1 0 1 1 0 0 1 0 1 0 1 1 1 0 0 0 0 2 2
197 0 1 1 0 0 0 2 1 1 0 1 0 1 1 0 0 0 1 0 0 2 0 0 0 0 0 2 2 0 1 1 2 2 0 0 1 1 0 0 0 1 0 0 2 0 1 0 1 0 0 0 1 1 1 0 0 0 0 2 0 0 0 0 0 0 0 1 1 0 0 1 2 1 2 1 1 0 0 0 0 2 0 1 1 0 0 1 1 1 0 0 2 1 0 0 0 1 0 1 0 2 1 1 0 0 2 0 0 2 0 1 1 1 2 2 2 1 0 2 2 1 1 0 0 1 0 1 1 0 1 1 1 2 0 0 0 0 0 1 0 2 0 0 1 1 0 0 0 0 1 0 0 0 1 0 0 1 0 0 1 0 1 1 1 2 2 0 0 2 0 2 1 1 0 0 0 0 0 0 0 0 0 0 1 1 1 0 0 0 0 0 0 2 2 2 1 2 0 0 0 1 1 1 2 0 1 1 1 0 1 0 1 0 1 1 0 0 0 0 2 2 1 1 0 2 1 0 0 0 0 0 1 2 1 1 0 2 0 0 0 1 2 0 0 1 0 0 0 0 0 1 0 0 0 0 1 1 0 0 0 0 0 0 0 0 1 0 1 1 0 0 0 1 0 2 1 1 1 1 1 2 2 0 0 1 0 0 0 2 0 1 1 2 2 0 2 0 0 1 0 0 0 0 0 2 0 2 0 0 1 1 2 2 2 1 2 0 0 0 2 0 1 1 1 0 0 0 0 0 2 0 0 1 0 0 0 2 1 0 0 2 2 2 0 0 2 1 1 1 1 0 2 0 1 0 0 1 0 1 0 1 1 0 1 0 0 2 1 1 1 1 0 0 0 0 0 2 1 1 1 1 0 0 0 0 0 0 0 1 1 2 1 0 2 0 1 0 0 0 0 0 0 2 1 0 0 1 1 1 1 1 1 1 0 0 1 0 0 0 0 2 0 2 0 0 0 0 0 1 1 1 1 1 0 1 1 2 0 0 1 0 0 1 0 2 0 0 1 0 0 0 1 2 1 1 0 1 0 1 1 1 0 1 0 1 1 1 0 1 2 2 2 1 1 1 0 2 2 0 0 0 0 0 2 0 0 1 0 0 0 2 0 2 1 0 0 0 0 0 1 1 1 1 1 1 2 1 0 0 0 2 1 1 1 0 0 2 0 0 0 2 1 0 0 0 0 2 0 2 0 2 0 0 0 1 1 1 2 1 2 2 0 1 1 0 0 0 0 2 0 0 0 2 1 1 0 0 0 0 0 0 0 1 0 0 1 0 0 0 0 1 1 0 1 1 1 1 2 1 2 0 0 0 0 0 0 0 1 0 0 0 0 0 0 0 0 0 0 0 0 2 0 2 0 2 1 1 0 0 0 0 1 1 1 1 0 0 0 0 1 0 0 0 1 0 2 1 0 0 0 0 0 0 2 1 2 0 2 2 1 1 0 1 1 1 1 2 0 0 0 1 0 0 2 0 0 2 1 1 1 0 0 0 0 0 1 0 1 1 1 1 1 0 0 2 1 0 1 0 0 1 1 0 0 1 0 1 1 1 1 0 0 0 2 0 0 0 0 2 0 1 0 0 2 2 2 2 2 0 0 0 0 1 0 1 0 0 0 0 0 0 0 0 0 1 0 1 0 0 1 1 0 0 0 0 1 0 0 1 1 0 0 0 0 0 0 2 0 0 0 0 0 0 0 1 0 1 1 1 1 0 2 1 0 0 2 1 0 2 0 0 1 0 0 0 0 1 0 1 0 0 2 0 0 1 1 2 0 1 1 1 2 2 1 0 0 0 0 2 2 2 0 0 2 2 1 0 1 2 0 0 1 1 0 0 1 2 2 0 1 2 2 1 1 0 1 0 0 1 1 1 0 1 0 2 0 0 0 0 0 0 1 0 1 1 1 0 0 1 2 0 0 2 1 1 0 1 0 0 2 0 0 0 0 0 0 0 0 0 1 1 0 0 0 0 0 1 1 2 2 0 1 1 0 1 0 2 0 2 0 1 1 2 2 0 2 2 0 0 0 2 0 2 2 0 1 0 1 2 1 2 0 0 0 0 2 1 1 0 0 1 2 0 0 1 1 1 0 0 0 2 0 2 0 0 0 1 2 1 0 1 0 0 0 2 0 0 2 0 2 0 1 0 1 0 1 0 0 0 2 0 2 1 0 1 1 0 2 2 0 0 0 0 0 1 0 1 2 2 2 2 1 2 0 0 2 1 0 1 0 0 1 0 0 0 0 0 0 0 0 0
198 0 0 2 0 0 2 1 1 0 1 1 0 0 0 0 0 0 1 0 0 2 0 1 1 1 1 1 2 0 2 1 2 2 0 0 1 0 0 1 1 1 0 0 2 0 1 0 0 0 0 0 1 1 1 0 1 0 0 0 1 1 1 0 1 1 1 0 2 1 1 1 2 1 2 1 2 2 2 0 2 2 1 0 1 0 0 0 0 2 1 0 0 0 0 0 1 1 1 1 0 2 0 0 1 0 2 0 1 2 0 1 1 2 2 2 2 0 0 2 2 0 2 0 0 0 0 1 1 0 0 0 1 2 0 0 0 0 0 1 1 1 1 0 1 1 1 0 0 0 1 0 0 0 0 0 0 0 0 0 1 0 1 1 1 1 0 0 1 2 1 1 0 2 1 0 0 1 1 0 0 2 0 0 0 0 2 2 0 0 1 2 1 1 1 1 0 1 0 0 0 1 0 0 0 0 0 2 1 0 1 0 1 0 0 2 0 0 2 2 0 0 1 1 0 1 2 0 0 0 0 0 0 0 0 0 1 2 0 0 0 0 2 0 0 2 1 0 1 1 0 0 0 0 0 0 0 1 0 0 0 0 0 0 1 1 1 0 2 1 0 1 1 0 0 0 0 2 2 1 0 0 2 0 0 1 0 0 2 2 0 1 2 2 2 0 1 1 1 2 0 0 0 2 0 0 0 1 1 0 0 0 1 2 2 0 1 1 1 1 0 0 0 0 1 0 0 0 2 1 2 1 1 1 0 0 0 1 0 1 0 0 2 1 2 2 0 0 1 1 2 0 1 0 1 1 1 0 0 0 1 1 0 0 0 0 0 2 1 1 1 1 0 0 1 0 0 2 2 0 1 1 0 0 1 1 0 0 0 0 0 1 2 0 2 0 2 0 0 0 0 0 1 1 1 0 1 0 0 1 0 1 1 1 1 0 1 0 0 0 0 2 1 1 1 2 1 0 0 0 0 0 1 1 0 1 0 0 0 0 1 0 0 0 0 1 0 1 2 0 0 1 0 1 2 0 2 1 2 0 2 2 0 0 0 1 0 2 0 0 0 0 2 1 2 0 2 1 2 0 1 0 2 1 1 1 1 1 0 0 1 1 1 1 1 0 2 0 0 2 0 2 2 0 2 0 2 1 0 0 0 0 0 1 1 0 0 2 0 1 1 1 0 0 0 1 1 0 0 1 1 0 1 1 0 0 1 0 1 2 1 1 0 2 2 0 0 0 0 2 0 1 0 0 2 0 0 1 1 0 0 0 1 2 1 1 0 1 0 0 0 0 1 0 1 1 1 1 1 2 1 0 0 1 0 0 1 1 0 0 0 0 0 0 0 0 0 0 0 0 1 2 0 1 0 2 0 0 0 1 0 0 0 1 0 2 0 0 0 0 1 0 0 0 0 1 2 1 0 0 2 0 0 0 2 1 2 0 2 2 0 0 0 0 1 1 2 0 0 0 0 2 1 1 1 0 0 2 2 0 0 0 1 1 1 1 1 0 0 1 1 1 0 0 0 1 1 1 1 1 1 0 1 1 1 1 1 0 1 2 2 0 0 0 0 1 1 0 0 1 0 1 0 1 0 1 1 1 2 0 1 0 0 1 1 0 0 0 0 0 0 0 1 1 1 0 1 1 0 0 0 1 0 1 0 1 1 0 0 1 1 0 0 0 0 1 1 1 0 0 0 0 0 0 0 2 0 1 1 1 1 0 2 2 0 0 2 0 0 1 0 1 2 0 0 0 0 0 1 1 1 2 0 1 1 1 0 2 0 2 0 2 2 1 1 0 0 1 0 0 0 1 1 0 1 0 2 0 0 2 0 0 1 1 1 0 2 0 1 0 1 1 0 2 2 0 0 0 0 2 0 1 1 0 0 1 0 1 2 0 0 1 0 0 0 0 0 0 0 1 0 0 0 2 2 0 0 0 1 1 1 0 0 1 1 1 0 0 1 0 0 0 1 0 2 2 0 2 1 1 0 2 0 0 0 1 0 2 0 1 1 2 1 2 1 0 2 2 0 0 0 2 0 1 2 1 0 0 1 1 1 1 0 1 1 1 2 2 2 0 0 2 1 1 0 1 1 0 0 0 1 1 0 2 0 0 1 1 2 1 0 0 1 0 0 1 1 1 1 0 2 0 2 0 1 0 1 1 0 1 1 1 0 0 0 0 0 0 0 1 0 1 0 0 0 1 0 1 1 1 1 1 0 0 1 1 1 0 0 0 0 0 0 0 0 0 0 0 0 0 2 2
199 0 0 2 0 0 2 2 1 1 0 0 0 0 0 0 0 2 1 1 0 2 0 0 0 0 0 2 2 0 2 1 0 1 0 0 2 2 0 1 1 1 0 0 2 1 1 0 0 0 0 0 1 1 0 0 0 0 0 0 2 0 1 1 0 0 0 0 0 0 0 0 2 2 2 2 2 2 2 1 1 2 0 1 2 0 0 1 1 2 1 1 0 0 0 0 0 1 1 1 1 2 2 2 0 0 2 1 1 1 0 1 0 1 0 0 1 0 0 2 2 1 1 0 0 2 0 1 1 0 0 0 0 0 0 0 0 0 0 1 0 2 2 0 1 2 0 0 0 1 1 0 0 0 0 0 0 1 0 0 0 1 1 1 1 1 1 1 1 2 1 0 0 2 0 0 0 1 0 1 1 1 0 0 0 0 1 1 1 0 0 1 1 0 1 1 1 2 0 0 0 0 0 0 1 0 2 0 1 0 0 0 0 0 0 2 1 0 2 1 1 0 0 2 0 0 0 1 1 1 0 0 1 1 0 0 0 2 0 0 0 0 2 0 0 2 1 0 1 1 1 1 0 0 1 0 0 0 0 1 1 1 0 1 0 0 0 0 1 0 0 1 0 1 0 2 0 1 1 0 0 1 2 2 0 2 2 1 1 2 0 1 0 2 1 1 0 1 0 1 0 1 0 1 0 0 1 2 0 0 1 0 2 1 1 0 2 2 1 1 1 0 1 1 1 0 1 0 1 1 1 1 0 2 0 0 0 1 1 0 0 1 2 1 0 0 1 1 1 1 1 0 2 0 2 0 0 1 0 0 1 1 2 0 2 2 0 2 1 1 1 1 0 0 0 0 0 1 1 0 0 2 2 0 0 1 0 0 0 0 0 0 1 0 1 1 2 0 0 0 0 0 2 0 0 0 2 0 0 1 0 0 0 0 0 0 2 0 0 0 0 1 0 0 1 2 1 0 0 1 0 0 0 1 1 1 0 1 0 0 1 0 0 1 1 2 1 1 2 1 1 0 2 2 2 2 0 1 1 0 1 0 0 1 0 0 0 2 0 0 0 0 0 2 1 0 1 2 0 0 1 0 0 0 2 0 0 0 1 0 0 2 0 1 2 0 0 0 0 1 0 2 2 0 2 1 2 0 1 0 1 2 0 1 0 1 0 1 0 2 2 0 2 0 1 2 0 0 1 2 0 0 0 0 1 0 0 0 0 0 1 2 0 2 2 0 0 1 1 1 0 0 0 2 2 0 0 1 0 0 0 0 0 2 0 0 1 2 1 0 0 1 1 0 1 1 1 0 1 1 2 0 0 0 2 0 1 0 1 0 0 0 1 1 1 0 1 2 2 0 1 0 1 0 0 0 2 0 0 0 2 0 0 0 0 0 1 0 0 0 0 0 0 0 0 1 2 1 0 0 1 0 0 0 0 0 2 0 1 1 0 0 0 1 0 1 2 0 0 0 0 2 0 1 1 0 0 2 2 0 0 0 2 1 1 2 2 0 2 1 1 1 1 1 0 2 2 2 2 2 0 0 2 0 2 2 1 1 0 1 1 0 0 0 2 0 0 0 0 0 0 1 0 1 0 1 1 1 1 0 1 1 0 2 0 0 0 0 0 0 0 0 1 0 0 2 0 0 0 0 0 0 1 0 0 2 1 0 0 0 0 0 0 0 0 1 1 0 0 0 0 0 1 1 1 1 1 1 1 0 0 0 2 0 0 1 1 0 0 2 0 1 1 0 0 2 0 0 0 0 1 2 1 0 1 0 0 2 0 2 1 2 1 0 0 0 0 0 0 1 1 2 0 0 1 1 1 0 1 2 0 0 1 1 1 0 2 0 1 0 1 1 2 2 2 1 0 0 0 2 0 1 0 0 0 0 1 1 1 0 0 1 1 0 1 1 1 0 0 0 2 0 0 1 1 0 0 2 0 0 2 0 0 0 0 0 1 0 1 0 0 0 0 0 1 1 0 2 1 1 0 2 0 0 0 0 0 0 0 1 0 1 1 2 2 0 2 2 0 0 0 2 1 1 2 1 0 1 0 1 1 2 1 0 1 1 1 1 1 0 0 1 2 1 0 2 1 1 0 0 0 2 0 1 0 1 1 0 1 1 0 0 2 0 0 0 0 0 1 1 2 0 1 1 1 0 1 2 0 2 0 2 0 0 1 2 1 0 0 0 0 0 0 1 1 0 0 0 2 0 0 0 1 1 0 0 1 1 0 1 0 0 0 0 0 0 0 0 0 0 1 1
[truncated: 1,606,808 more chars]
