# Supplementary material for: KNN-MDR: a learning approach for improving interactions mapping performances in genome wide association studies
Source: BMC Bioinformatics. 2017 Mar 21;18:184. doi: 10.1186/s12859-017-1599-7 (PMC5361736; doi:10.1186/s12859-017-1599-7)
Supplement: Supplementary file 3 — The data set(s) supporting the results of Table 2. (ZIP 28603 kb) [file 12859_2017_1599_MOESM3_ESM.zip › 3/SINAN/S92/mkallsimul.dat]

1 1 1 1 0 1 1 0 0 2 0 0 0 2 1 1 0 0 0 0 0 2 0 2 0 0 1 0 2 0 0 0 1 1 1 0 1 1 0 0 1 1 0 0 0 0 0 0 0 2 0 0 0 1 0 1 0 1 0 1 1 1 1 0 0 0 2 1 0 1 1 0 2 2 2 2 0 1 1 0 2 2 0 1 1 0 0 1 2 2 0 1 1 2 0 0 0 1 0 1 2 1 1 0 1 1 2 2 0 2 0 2 1 2 1 1 1 0 0 0 2 0 1 1 0 1 1 0 0 0 2 0 0 0 0 0 0 0 0 0 0 0 0 0 0 0 0 0 0 2 1 2 0 0 1 1 0 0 0 1 1 1 2 2 2 2 2 1 0 0 1 0 1 2 0 0 2 1 0 1 0 2 0 1 1 0 2 1 0 0 0 1 2 2 2 1 1 1 0 0 0 1 0 0 2 0 0 0 1 0 1 1 2 1 0 0 0 1 2 1 0 0 1 0 0 2 2 2 1 2 0 0 0 0 1 0 0 1 2 0 0 0 0 1 0 1 0 0 2 0 0 1 1 0 0 1 0 0 2 0 0 0 0 0 0 0 0 0 0 0 0 2 0 2 0 0 0 1 1 0 0 1 1 1 0 1 1 1 2 2 0 1 1 0 2 0 0 0 0 0 0 0 1 0 1 0 0 1 1 0 0 2 2 1 0 1 2 0 1 0 1 2 1 0 1 0 1 1 0 1 2 1 0 0 0 0 0 2 1 1 0 2 0 0 0 0 2 0 1 1 0 0 2 2 2 0 0 1 0 0 0 0 1 0 1 2 0 0 1 0 1 1 0 2 0 1 0 2 0 2 0 0 0 0 0 1 0 0 0 0 0 2 2 1 2 0 2 1 0 0 0 0 1 1 0 1 0 0 0 0 0 2 1 0 0 1 0 0 1 0 0 0 0 1 1 1 0 1 1 0 1 0 0 1 1 1 1 0 0 0 2 0 0 1 1 2 1 1 1 2 0 1 0 2 2 0 2 2 1 2 2 0 0 1 0 2 2 2 2 0 0 0 2 2 1 1 1 0 2 1 2 0 0 0 2 0 0 1 2 0 2 0 0 1 2 0 2 1 1 2 0 1 0 1 0 2 1 0 0 0 1 1 1 0 0 1 0 1 1 2 2 0 1 0 1 1 0 0 0 1 0 0 1 0 1 0 1 0 1 0 2 2 0 0 0 1 1 1 1 0 1 0 1 2 1 1 0 0 0 0 1 0 0 0 0 0 2 2 2 0 0 0 0 0 1 1 1 1 1 0 0 0 2 2 0 0 0 0 1 1 0 1 0 0 0 0 1 1 0 0 1 1 1 0 0 0 2 0 2 1 1 0 0 1 0 0 0 0 0 1 1 0 0 1 0 0 2 1 0 0 0 0 0 2 0 1 1 2 0 0 0 1 0 1 0 2 2 1 1 1 1 2 0 1 0 0 1 2 2 0 0 0 0 2 0 2 1 1 0 1 0 1 0 1 1 1 1 0 1 1 0 0 2 1 2 2 1 1 1 1 0 0 0 1 0 0 0 0 0 1 0 1 0 1 1 2 1 2 2 0 0 0 0 1 0 0 0 0 0 0 0 1 0 2 0 1 0 0 2 1 1 1 0 2 0 1 1 0 0 1 1 0 0 0 0 1 1 1 0 0 0 0 0 0 0 1 1 0 1 0 0 0 2 1 0 0 0 1 0 1 1 0 0 0 0 2 0 2 2 0 1 1 0 0 0 2 0 1 1 2 1 1 2 0 1 0 0 2 0 2 2 2 0 1 0 0 1 0 0 2 2 0 1 1 1 0 2 2 2 2 2 2 1 2 0 2 2 0 0 2 0 2 1 1 0 0 0 0 2 1 2 2 0 0 0 0 0 2 1 0 0 0 1 1 1 0 1 1 0 2 0 0 0 0 0 0 1 0 1 0 0 0 1 1 0 2 0 0 1 1 1 1 0 0 0 2 2 1 2 2 1 2 0 0 2 2 2 0 0 0 0 0 2 0 2 0 1 1 0 2 0 0 0 1 1 1 2 2 1 1 0 1 0 2 0 0 1 2 0 0 0 0 0 0 0 0 0 1 0 0 0 0 2 1 1 1 2 0 0 1 0 0 1 0 0 0 1 1 1 2 0 1 1 0 1 0 1 1 1 1 0 1 0 0 0 0 1 1 1 0 0 0 0 0 0 0 0 1 1 1 0 0 0 0 0 0 0 0 1 0 0 0
2 0 0 2 0 1 2 0 0 2 0 0 0 0 0 0 0 0 0 0 0 1 0 2 0 0 1 0 2 1 0 2 0 1 1 0 2 2 1 0 1 0 0 0 0 1 1 0 0 0 0 0 0 0 1 0 0 0 0 2 0 0 2 0 0 1 0 1 0 0 0 2 2 2 0 2 2 0 2 2 0 2 0 1 2 0 0 1 1 1 0 1 1 2 0 0 0 0 0 0 1 2 1 0 1 1 1 1 1 1 0 2 0 1 0 1 0 0 1 0 1 0 2 0 1 1 1 1 1 1 0 0 0 1 2 1 1 0 0 0 1 0 0 0 0 0 0 0 0 0 0 1 0 0 0 0 0 1 0 0 1 0 1 2 1 2 0 0 1 1 0 0 1 0 0 0 2 0 2 2 0 2 0 1 1 0 1 1 0 2 1 2 1 1 1 0 1 2 0 1 0 1 0 1 0 1 2 1 1 1 1 2 0 0 0 1 1 0 2 1 0 0 2 0 0 2 2 1 0 0 1 1 1 1 1 0 0 2 2 0 0 0 2 0 0 0 0 0 2 0 0 1 1 0 1 2 0 0 0 0 0 0 0 2 2 0 0 1 2 2 0 0 0 2 0 0 0 2 1 0 0 1 0 0 0 2 0 2 0 2 1 0 1 0 2 0 1 0 0 2 2 0 1 0 1 0 0 2 0 0 0 2 2 1 1 1 2 0 1 0 1 2 0 0 1 0 0 0 0 0 1 0 0 0 0 0 0 2 1 1 0 0 1 1 2 0 0 0 1 1 1 0 2 2 2 0 0 0 0 0 0 0 2 0 2 2 0 0 0 0 2 0 2 2 0 1 0 0 0 2 1 0 0 0 0 1 0 0 0 0 0 0 2 0 1 1 1 1 1 1 0 2 0 2 0 2 0 1 0 0 2 0 0 0 0 0 0 1 0 0 1 1 0 0 1 2 2 0 1 1 1 0 0 0 0 0 0 1 1 0 1 0 0 0 0 1 1 0 1 0 1 0 0 2 2 2 0 2 2 2 1 0 0 0 1 1 0 2 2 0 1 1 2 2 0 1 0 0 0 0 2 0 1 1 2 1 0 2 2 0 2 0 0 1 2 0 0 0 2 0 2 0 0 2 0 2 0 0 1 1 0 2 1 1 0 1 0 0 1 1 1 0 2 0 0 1 1 0 0 1 0 1 0 0 0 0 2 0 0 0 0 1 0 1 1 2 0 1 2 0 0 0 1 2 2 0 0 0 0 0 1 0 1 0 0 1 0 1 0 1 0 1 1 0 0 1 2 2 2 0 0 1 0 0 0 0 0 0 1 1 0 2 1 0 1 0 1 1 0 0 2 1 0 2 0 0 0 0 2 1 0 0 0 1 0 0 0 0 0 0 2 0 0 0 0 0 1 1 0 0 0 1 1 2 0 1 0 0 0 0 1 1 0 1 0 2 2 1 1 1 1 2 1 1 0 0 0 1 1 0 0 0 2 0 2 2 1 0 0 1 1 0 0 1 1 2 2 0 1 1 0 0 2 1 1 2 0 1 0 1 0 0 1 2 1 2 0 2 0 2 1 0 0 0 1 1 0 1 1 0 0 0 0 1 0 1 1 0 1 1 1 0 0 2 0 0 0 1 0 0 1 1 0 2 0 0 1 0 0 1 1 0 0 1 0 0 1 0 0 0 0 0 0 0 0 0 0 0 0 1 1 0 2 0 0 0 0 2 0 2 1 0 1 2 2 2 0 2 2 0 2 2 0 0 0 2 0 1 0 2 1 2 2 0 0 1 0 0 0 1 1 1 0 2 1 1 1 0 0 2 2 1 0 0 1 0 1 2 1 1 1 2 1 2 0 1 1 0 0 2 0 2 2 2 0 0 0 1 0 0 0 0 2 1 0 1 2 1 0 0 2 2 0 2 0 0 0 0 0 0 1 0 0 0 0 1 1 0 2 1 0 0 0 2 0 2 0 1 1 0 1 1 2 0 0 0 0 2 1 1 1 2 0 0 1 1 2 0 0 1 0 2 2 0 2 0 2 0 0 1 0 1 1 0 2 1 1 1 2 0 0 0 0 1 2 0 1 0 0 1 2 2 0 1 0 0 0 0 1 1 0 0 0 1 0 0 1 0 0 1 1 0 1 2 2 0 1 0 0 0 0 0 0 0 1 0 1 1 1 0 0 0 1 0 0 0 0 0 0 0 0 0 2 2 0 0 1 0 0 0 0 0 0 1 0 1 0 0 2 0 1 0
3 0 2 0 0 0 0 0 0 2 0 0 0 0 0 0 0 1 1 1 1 1 0 2 0 0 0 0 1 1 1 0 1 1 1 1 1 2 0 0 0 0 0 0 0 0 1 0 0 1 0 0 1 0 0 0 0 0 0 0 1 1 1 0 0 0 1 1 0 0 0 1 2 2 2 2 0 1 1 0 2 1 0 1 2 0 1 1 1 2 1 1 1 1 0 0 0 1 1 0 2 1 2 0 0 0 2 1 1 1 0 2 0 2 1 2 2 0 0 0 2 0 0 2 0 0 0 2 0 2 1 0 0 0 1 0 1 0 2 1 1 0 0 0 0 0 0 0 0 2 1 2 0 1 0 0 0 0 2 2 2 1 0 1 1 1 1 0 0 2 0 1 1 2 0 1 1 0 2 2 0 2 1 0 1 0 2 2 1 0 0 2 2 2 2 0 2 1 0 1 0 0 0 0 2 1 1 1 1 0 2 1 1 0 0 0 0 0 1 0 1 1 2 0 0 1 1 0 0 0 0 0 0 1 2 0 0 2 2 0 0 1 1 2 0 2 0 0 1 0 0 0 1 0 0 1 2 0 0 0 0 0 0 1 1 0 1 0 2 1 0 0 1 2 0 0 1 1 1 0 0 1 2 2 0 0 2 0 1 2 0 2 0 0 2 0 0 1 0 0 1 1 0 1 0 0 0 2 0 0 0 0 1 1 1 0 1 1 0 0 1 2 2 2 0 0 1 0 1 0 2 1 0 0 0 0 0 1 0 0 0 1 1 0 0 0 2 0 1 1 1 0 1 1 1 0 1 1 0 0 0 0 1 0 1 0 0 1 2 0 0 1 0 2 1 1 0 1 0 2 0 0 0 0 0 1 0 0 0 0 0 1 1 0 2 0 1 1 0 0 0 0 1 1 1 0 1 1 0 0 0 1 0 0 2 2 1 0 1 1 0 1 0 0 1 2 1 1 1 0 1 0 0 0 2 2 0 1 0 1 1 0 0 0 0 2 1 1 1 0 0 1 0 2 2 2 0 2 1 1 1 0 0 1 1 2 1 1 1 1 0 1 2 2 2 0 2 0 2 0 1 0 0 0 2 1 0 2 2 0 1 0 1 1 1 0 1 0 2 1 1 1 1 1 1 1 2 1 0 1 0 1 1 0 1 1 0 0 0 1 1 1 1 0 0 1 1 0 0 1 0 1 1 1 1 0 1 0 1 0 1 1 0 1 1 2 0 2 2 0 1 0 0 2 2 2 0 0 1 0 1 1 0 0 0 0 2 1 1 0 1 1 0 0 0 0 1 2 2 1 0 2 1 1 1 0 0 0 0 0 0 1 0 0 0 0 0 0 0 0 0 2 1 1 1 0 0 0 2 0 2 0 0 0 1 0 0 1 1 0 1 0 0 1 0 0 0 0 0 0 0 0 0 1 0 0 1 1 1 0 1 1 0 0 2 0 2 1 0 0 0 0 0 2 0 0 0 1 1 0 0 0 1 2 0 2 2 1 1 0 0 1 0 2 2 2 2 2 2 2 0 1 2 2 2 2 1 2 1 1 0 0 0 1 0 0 0 2 0 2 0 2 0 0 2 2 2 0 0 1 0 0 0 0 0 0 2 1 1 1 0 0 0 1 1 2 1 0 0 0 0 0 0 2 0 0 1 0 0 1 0 0 0 0 0 1 1 1 0 0 0 0 0 0 0 0 0 0 0 0 0 0 2 0 0 1 2 0 0 1 0 1 0 0 0 1 0 0 0 2 2 2 1 0 0 2 0 1 0 2 1 2 2 1 2 0 1 0 0 1 0 0 1 2 1 1 2 1 1 1 0 0 1 1 1 0 2 1 1 1 1 2 2 1 0 2 1 0 0 2 2 0 2 2 0 0 0 0 0 0 0 0 0 0 0 0 0 1 0 0 2 2 2 1 1 1 1 0 0 0 1 1 0 0 0 2 1 0 1 0 0 0 0 2 0 1 0 0 2 2 2 2 2 0 0 0 0 1 0 2 2 1 0 0 2 2 2 0 0 1 0 1 1 0 2 2 0 1 0 1 0 1 0 0 1 0 1 0 2 0 0 0 0 2 1 0 1 1 0 1 2 2 0 0 0 0 0 1 0 2 0 0 1 0 0 0 1 1 2 0 2 0 2 1 0 0 0 0 0 2 0 2 2 0 1 1 1 1 1 0 1 0 0 0 0 0 1 1 1 1 0 0 1 1 0 0 0 1 0 2 0 0 0 2 0 0 0 0 2 0 0 0
4 0 2 0 0 0 0 0 0 2 0 0 0 0 0 0 0 0 0 1 1 2 0 1 1 1 2 0 2 0 2 1 1 0 2 0 2 0 0 0 2 0 0 0 0 0 0 0 0 0 0 0 1 0 0 0 0 1 0 0 1 2 0 0 0 0 2 0 0 1 1 1 2 2 0 2 2 0 2 1 0 1 1 0 1 0 0 0 2 2 0 0 0 1 1 1 0 2 0 2 1 2 1 0 0 0 2 1 1 1 0 2 1 2 1 1 1 0 1 0 1 1 0 2 0 0 0 1 0 1 2 0 0 1 1 1 0 0 0 0 0 0 0 0 2 0 1 0 0 1 0 1 0 0 0 0 0 0 0 0 1 1 0 1 0 1 1 1 0 0 1 0 2 0 0 1 1 0 1 0 0 2 1 0 1 0 2 1 1 2 2 2 2 2 2 0 1 1 0 1 0 1 0 1 0 2 2 0 1 0 2 1 1 0 0 0 0 0 1 2 0 0 2 0 0 1 1 1 0 1 0 0 0 0 2 0 0 2 2 0 0 0 1 2 0 2 0 0 2 0 0 0 1 0 0 1 1 1 0 1 1 1 0 1 1 0 1 1 1 1 0 0 0 1 1 1 0 2 2 0 2 0 0 0 1 1 1 1 0 2 0 0 2 0 2 0 0 0 0 1 1 0 0 0 0 0 0 2 0 0 0 1 2 1 1 0 2 0 1 0 1 1 2 1 1 0 0 0 1 1 1 1 0 0 0 0 0 1 0 0 1 1 1 0 0 0 1 0 2 2 2 0 1 1 0 0 1 2 0 0 1 1 2 0 2 1 0 1 2 0 0 2 1 2 0 2 0 0 1 1 0 0 0 1 0 1 0 0 0 0 0 1 2 0 1 1 1 1 1 0 0 2 1 1 1 0 0 0 0 0 0 1 1 0 0 1 0 0 0 0 1 1 0 1 2 2 1 0 2 0 0 1 0 1 1 0 0 2 0 0 2 0 0 2 2 2 0 2 2 1 0 2 0 2 2 1 1 2 1 1 0 0 1 1 0 2 2 2 2 0 0 0 2 2 0 2 0 0 1 0 2 0 2 1 1 1 1 1 1 0 0 2 0 0 1 0 1 1 2 2 0 0 1 1 1 2 1 0 0 2 0 1 1 0 0 1 0 0 1 1 1 0 2 1 1 2 0 1 1 1 1 0 0 0 0 0 2 0 0 1 0 0 0 0 1 1 0 1 1 0 0 0 1 2 1 0 0 0 0 1 1 0 1 1 1 0 1 2 1 0 0 1 1 0 0 0 0 2 2 0 1 0 0 1 1 1 1 0 0 0 0 1 2 0 2 0 2 2 0 0 2 0 0 1 0 0 0 0 1 1 1 0 0 1 0 1 1 1 0 0 1 0 0 1 0 1 1 1 0 0 1 0 1 1 0 0 2 0 1 0 1 1 0 1 0 2 2 0 0 1 0 1 1 0 1 1 0 1 0 0 0 0 1 0 1 1 1 0 0 1 1 0 0 0 0 2 2 0 0 0 0 0 2 1 1 1 2 1 1 2 0 0 0 1 0 0 0 1 0 1 1 0 0 0 0 0 0 1 1 0 1 0 0 1 0 0 0 1 0 1 0 0 2 2 0 1 0 0 0 0 0 1 0 2 0 0 0 0 0 2 0 1 0 0 1 0 0 0 0 0 0 0 0 0 0 0 0 0 0 0 0 0 2 0 0 1 1 1 0 1 0 0 1 1 1 1 0 2 2 0 1 1 0 0 0 2 0 2 2 2 0 0 2 0 2 0 1 0 1 2 0 0 0 2 0 0 1 0 0 1 1 0 1 1 1 0 2 2 0 0 0 0 1 2 0 1 1 0 0 2 0 2 1 1 0 1 0 0 0 1 1 1 1 0 0 1 1 0 0 0 2 2 1 1 1 0 1 0 0 0 0 0 0 0 0 0 0 0 1 0 0 0 1 1 0 2 0 0 1 0 1 1 1 0 0 1 1 1 1 1 0 2 0 0 2 2 2 0 1 0 2 0 1 0 2 1 0 0 0 1 1 1 0 0 0 1 1 1 2 0 0 0 0 1 0 0 0 1 1 1 1 1 0 1 0 0 0 2 0 0 1 1 2 2 2 0 0 1 0 1 0 0 1 1 0 1 1 1 1 1 0 0 0 0 1 0 1 1 1 0 1 0 1 0 0 1 1 0 0 0 0 0 0 0 0 0 0 0 0 0 1 1 0 1 0 0 0 1 1 0 0 0
5 1 2 0 0 0 1 2 1 1 0 1 0 1 0 0 0 0 0 1 1 2 0 2 0 0 1 0 2 0 2 0 1 0 1 0 1 2 1 0 0 0 0 0 0 0 0 0 0 0 0 0 0 1 0 1 0 1 1 1 1 1 2 2 1 0 2 0 0 0 0 1 2 2 2 2 0 1 2 0 0 1 1 0 0 0 0 0 1 2 0 0 1 1 0 0 0 2 0 2 0 2 1 0 1 1 2 2 0 2 0 1 0 2 1 1 1 0 0 0 2 0 2 0 1 1 1 1 0 0 1 0 0 0 1 0 0 0 0 0 2 0 0 0 1 0 0 1 1 2 1 1 0 0 0 0 0 0 0 0 0 1 0 2 2 2 2 1 1 0 1 1 0 1 1 0 1 0 0 2 1 1 2 0 2 0 2 0 0 0 0 0 1 0 1 1 1 1 0 1 0 1 0 1 1 1 1 0 2 0 0 1 1 0 0 1 0 0 0 1 1 1 1 1 0 1 2 1 0 1 0 0 0 0 1 0 0 2 2 0 0 1 2 1 1 1 1 0 2 0 0 0 1 0 0 2 0 0 1 0 0 0 0 0 1 0 2 1 2 1 0 2 1 2 0 0 0 2 1 0 0 1 1 1 1 0 2 1 1 1 1 1 0 0 2 0 0 0 0 1 1 0 0 1 0 1 0 0 2 0 0 1 2 1 1 0 2 0 1 0 2 1 1 0 2 0 0 0 2 0 2 2 0 0 0 0 0 1 1 1 1 2 2 0 0 0 1 1 1 1 1 1 2 2 1 0 0 0 0 1 0 0 2 0 2 0 0 2 2 1 0 2 0 2 0 1 0 0 2 0 0 1 0 0 0 0 0 0 0 0 0 0 0 1 2 0 2 1 0 0 0 0 0 1 1 0 0 1 0 0 2 0 1 0 0 1 0 0 1 0 0 2 0 0 1 1 1 0 1 0 1 0 0 0 0 0 2 1 0 0 1 0 0 0 0 0 0 1 1 0 0 1 0 1 0 0 0 2 1 1 1 0 0 1 0 1 1 2 2 0 0 0 2 2 1 0 0 0 2 0 1 1 2 1 2 1 0 1 2 0 1 0 1 2 1 0 1 1 1 2 0 0 2 0 2 1 2 0 0 1 0 0 1 1 0 2 1 0 0 1 1 0 1 0 1 1 0 0 1 1 0 0 2 2 2 0 1 0 0 0 1 2 0 1 1 1 0 0 0 0 0 0 0 1 2 1 1 1 0 1 0 0 0 1 1 0 1 1 0 1 0 1 1 1 0 1 2 1 1 1 0 0 0 0 0 0 0 0 0 0 0 2 1 0 0 0 0 0 0 0 1 2 0 0 0 0 1 0 2 1 0 0 0 0 1 0 0 1 0 0 1 0 0 1 0 1 1 1 0 0 1 0 1 2 0 0 2 0 0 0 2 1 1 1 1 0 2 2 1 1 0 1 1 1 0 0 0 1 1 0 0 0 1 2 0 2 2 0 2 1 1 2 0 0 0 1 1 0 1 1 1 0 2 1 1 1 1 2 0 0 0 0 1 1 0 0 1 2 0 1 0 0 0 0 2 2 2 2 2 0 1 0 0 1 0 0 0 2 1 1 0 0 0 2 0 1 0 0 0 0 0 1 0 2 0 1 0 0 1 2 0 0 0 0 0 1 1 0 0 1 0 0 0 0 0 0 0 0 1 0 0 0 1 0 0 1 1 1 0 2 1 0 0 0 0 1 1 2 2 0 2 2 0 2 2 2 0 1 0 1 0 1 2 1 1 0 0 1 0 0 0 1 0 2 0 1 1 1 1 2 1 0 0 0 2 0 2 1 0 0 0 0 0 2 0 1 1 0 0 2 1 1 0 0 0 1 0 0 0 0 0 0 0 0 0 0 0 0 0 0 1 1 0 2 0 0 0 0 0 0 1 0 0 0 0 0 1 1 2 0 0 0 1 1 0 2 0 0 2 2 2 2 0 0 0 2 2 1 1 1 1 1 1 1 0 0 1 0 0 0 0 1 1 1 2 1 0 1 1 0 1 0 0 0 0 2 2 1 1 0 0 0 0 2 0 0 1 1 0 0 2 2 0 0 1 0 1 0 1 1 0 0 2 2 2 0 1 0 1 1 1 1 2 1 1 0 1 0 0 0 0 0 0 1 0 0 1 0 0 0 0 1 0 0 0 1 1 1 1 0 0 0 0 0 0 0 0 1 1 0 1 1 0 1 0 0 1 1 0 0 0 0
6 0 1 1 0 0 0 1 0 1 0 1 0 0 0 0 0 0 0 0 0 2 0 1 1 1 0 0 2 2 0 2 1 1 2 1 2 2 2 0 0 0 0 1 0 1 0 0 0 2 0 0 1 0 1 0 1 0 0 1 1 2 2 0 0 1 1 0 0 0 0 1 2 2 0 2 2 0 2 1 0 1 0 1 2 0 0 0 2 2 0 0 0 1 0 0 0 0 0 0 2 2 1 0 1 1 1 1 1 1 0 1 0 2 0 0 0 0 1 0 1 1 1 1 0 1 1 1 0 1 0 0 1 1 1 0 1 0 1 1 0 0 0 0 1 0 1 0 0 1 1 1 0 0 2 1 0 0 0 0 2 1 2 1 0 1 1 0 1 1 0 0 1 1 0 1 2 0 0 1 0 1 0 1 1 0 2 1 0 1 1 2 1 1 1 0 0 2 0 0 0 0 0 0 1 1 1 1 0 0 0 1 2 0 0 0 0 0 1 2 0 0 2 0 0 0 0 2 1 2 0 0 0 0 2 0 0 2 2 0 0 0 0 1 0 1 0 0 1 0 0 0 1 0 0 0 1 0 0 0 0 0 0 1 1 0 0 0 1 1 0 1 0 2 0 0 1 1 1 0 0 1 1 1 1 0 1 1 0 2 0 1 1 0 2 0 1 1 0 0 1 0 0 1 0 0 0 2 0 0 0 1 1 1 1 1 2 1 0 0 0 2 2 1 0 0 0 0 2 1 1 1 1 0 0 0 0 1 0 0 2 1 0 0 0 0 1 0 2 0 0 0 2 2 2 0 1 1 0 2 0 0 1 0 0 0 0 1 1 0 1 1 0 2 0 1 0 1 0 2 1 0 0 0 0 1 0 0 0 0 0 0 1 0 2 0 1 1 0 0 0 0 0 1 0 1 1 0 0 0 1 0 2 0 0 2 0 1 0 0 1 1 0 1 1 1 0 1 2 1 1 0 0 2 2 0 0 0 0 0 2 0 0 1 1 2 0 2 2 1 0 2 0 0 0 0 0 2 2 2 1 0 0 2 0 2 2 1 1 1 0 1 1 1 1 0 0 0 1 0 0 0 1 1 2 2 0 1 2 0 0 0 0 1 0 0 1 0 2 1 1 0 2 0 2 0 2 0 0 0 0 0 1 1 0 1 0 0 2 2 2 0 1 1 0 1 0 0 0 2 1 0 1 1 1 0 2 0 0 1 1 1 0 0 0 2 0 1 1 0 1 0 1 0 2 2 2 0 0 1 0 0 0 1 1 0 2 1 0 0 0 2 1 0 0 1 1 2 2 1 0 0 0 1 0 0 0 0 1 1 0 0 1 0 0 0 2 1 0 0 1 1 0 1 1 0 0 0 2 2 0 0 0 0 0 1 0 0 0 0 1 0 0 0 0 1 1 1 0 0 0 0 0 2 0 0 0 1 1 0 1 0 1 1 1 1 1 1 0 0 0 1 1 1 1 1 0 2 2 0 0 0 1 2 0 2 1 1 0 1 1 0 0 1 1 2 2 0 0 1 1 0 2 2 2 1 2 0 0 2 0 0 0 0 0 0 0 2 0 1 1 0 0 1 0 1 2 2 2 0 0 0 0 0 0 0 0 1 1 1 0 0 0 1 1 2 0 0 0 1 1 1 1 1 0 1 1 0 0 2 0 2 1 0 0 0 1 0 0 0 0 0 0 1 1 0 2 0 0 0 0 0 2 0 1 1 1 1 0 2 0 0 1 0 0 1 0 1 1 0 1 1 0 0 0 1 0 2 1 2 0 1 2 0 0 2 0 1 0 2 2 2 0 2 1 1 2 0 0 1 1 0 1 1 1 0 2 2 2 2 1 2 1 2 0 2 2 0 0 2 0 2 1 1 0 1 0 0 1 0 0 0 2 0 0 0 0 1 0 0 2 2 0 2 0 0 0 0 0 0 2 0 1 0 1 1 1 0 1 0 1 0 0 2 0 2 0 1 1 0 0 0 1 0 1 1 1 2 0 1 1 0 1 0 2 2 2 0 0 1 0 0 2 0 1 1 0 0 0 2 0 0 0 0 0 2 2 0 1 0 0 0 0 1 0 0 0 1 1 1 2 2 0 2 0 0 1 0 0 0 0 0 0 1 0 0 0 0 2 0 1 0 2 0 0 1 2 1 1 0 1 1 0 0 1 0 1 0 0 0 2 0 0 0 0 0 0 0 0 0 0 0 1 2 0 2 1 1 0 0 0 0 0 2 1 1 0 0 1 0 0 0
7 0 0 2 0 0 2 2 0 0 0 1 0 2 0 0 0 0 0 0 0 1 0 2 0 0 2 0 0 2 0 0 1 1 1 0 2 1 0 0 1 0 0 1 0 1 0 0 0 1 1 0 1 0 0 0 0 1 0 1 0 2 1 1 1 0 2 1 0 1 1 1 2 2 2 2 0 1 2 0 2 2 0 1 2 0 0 0 2 2 0 1 2 1 0 0 0 0 0 0 1 2 2 0 0 0 2 2 0 2 0 1 0 0 0 0 0 0 2 0 0 1 1 1 0 1 1 0 1 0 0 0 0 0 0 0 0 0 0 0 1 0 0 0 1 0 0 0 0 1 0 0 0 0 0 0 0 1 0 0 1 0 2 2 1 2 1 1 0 1 1 1 1 2 1 0 2 0 0 1 0 1 1 1 2 0 2 2 1 1 1 2 2 2 2 0 2 1 0 0 0 0 0 1 2 2 1 1 1 0 2 2 1 0 0 0 0 0 1 0 2 2 2 0 0 0 0 2 0 1 0 0 0 0 1 0 0 2 2 0 0 0 2 2 0 2 0 0 1 1 1 1 1 0 1 2 0 0 0 0 0 0 0 1 1 0 0 0 2 2 0 2 1 2 2 2 0 2 2 0 2 0 1 1 0 0 1 2 0 1 0 0 1 1 2 1 1 1 0 0 0 0 0 1 0 0 0 0 1 0 1 1 2 2 2 0 2 2 0 0 0 2 2 0 1 0 0 0 0 1 2 0 0 0 0 1 1 2 0 1 1 1 1 0 1 0 1 0 1 1 1 0 1 1 0 0 0 0 0 2 0 0 1 1 1 0 0 2 2 1 0 2 0 2 1 1 0 0 0 2 1 2 0 0 0 0 0 0 0 0 0 1 2 1 2 0 2 2 2 2 0 1 1 1 1 0 1 0 0 0 0 2 0 0 1 1 1 0 1 0 1 0 1 0 1 1 2 0 2 2 0 1 0 1 0 0 0 1 0 0 2 0 0 2 2 2 0 2 2 0 0 2 0 1 0 0 0 2 1 1 1 0 1 0 0 1 1 1 1 1 0 1 2 2 2 0 2 0 1 0 0 0 0 0 1 1 0 0 0 0 0 2 1 2 0 0 1 0 1 1 1 1 1 1 2 1 2 1 0 0 0 0 1 0 1 0 0 0 2 1 2 1 2 0 0 1 0 0 0 1 0 0 0 0 0 0 1 0 0 1 1 1 0 0 0 2 0 2 2 0 2 0 0 0 2 1 1 0 1 1 0 1 0 0 0 0 0 1 1 0 0 1 0 0 1 0 2 1 1 1 0 1 0 2 2 0 0 1 0 0 0 2 0 1 2 0 0 0 0 0 0 1 1 0 0 0 1 0 0 0 0 0 0 0 1 0 0 1 1 0 0 0 0 0 0 1 2 1 0 0 1 0 0 2 0 1 0 0 0 0 2 0 0 2 0 2 2 1 0 1 1 1 0 1 0 0 0 2 2 0 0 0 2 1 1 2 2 0 0 0 0 0 0 1 1 2 2 0 0 0 1 0 1 1 1 1 1 0 0 2 0 0 0 2 1 1 0 2 0 1 0 0 0 2 0 2 2 0 1 1 1 0 0 0 0 1 1 2 2 2 0 0 0 2 0 2 0 0 1 1 1 1 0 2 0 1 1 0 0 1 0 0 0 0 0 0 0 0 0 1 1 1 0 0 0 1 1 0 0 1 1 0 2 0 2 0 0 1 0 2 0 1 1 0 0 1 0 2 2 0 0 1 0 0 0 2 0 2 0 2 0 2 2 1 2 0 1 1 1 2 1 1 0 2 0 0 0 0 1 2 2 0 1 1 1 0 2 2 2 2 2 2 1 1 0 2 1 0 0 2 1 1 1 2 0 0 0 0 0 0 0 0 2 0 0 2 2 0 0 0 2 2 0 2 0 0 0 0 0 1 0 0 0 0 0 1 0 0 0 0 0 0 1 1 0 2 0 1 1 1 1 1 2 0 0 0 0 1 0 2 2 2 0 0 1 1 2 0 0 0 0 1 2 1 2 1 0 2 1 1 0 0 0 1 1 1 2 0 1 1 0 1 0 2 2 0 2 1 1 1 2 2 0 2 1 0 1 0 0 0 1 1 2 1 0 0 2 0 0 0 2 0 1 0 0 0 1 0 1 1 0 1 1 0 0 1 2 0 1 1 1 0 0 0 0 0 1 1 1 0 0 0 1 2 0 0 0 0 0 0 0 0 0 1 0 0 0 0 0 0 1 0
8 0 1 2 0 0 1 2 0 0 0 2 1 2 0 0 1 1 0 1 1 2 0 1 0 0 1 0 2 0 2 0 1 1 1 0 2 2 0 0 1 0 0 0 0 0 0 0 0 0 0 0 2 1 0 2 1 0 0 1 0 1 0 1 1 1 1 0 0 0 0 1 2 2 0 2 2 1 1 0 1 2 0 2 2 0 1 0 2 2 0 0 0 0 1 0 1 1 0 1 0 2 2 0 0 0 2 0 2 0 0 2 0 1 0 0 0 0 0 0 2 0 0 2 0 0 0 2 0 2 2 0 0 0 0 0 0 0 1 0 1 0 0 0 2 0 1 0 0 1 1 1 2 0 0 1 1 1 0 0 0 1 1 2 1 2 2 0 0 1 0 0 0 2 0 0 2 0 0 2 1 1 1 0 1 0 2 1 0 1 1 2 2 1 2 0 0 2 1 0 0 0 0 1 1 1 1 1 1 0 1 1 0 0 0 0 0 2 1 1 0 0 2 1 0 1 1 2 1 1 0 0 0 0 2 0 0 2 2 1 0 1 2 2 0 2 0 0 2 0 0 1 1 0 0 1 0 0 0 0 0 0 0 2 2 0 0 0 1 1 0 0 1 2 0 0 1 1 2 0 1 0 1 1 0 0 2 1 1 2 1 1 1 0 2 0 0 0 0 1 0 0 1 0 1 1 0 2 2 1 0 2 2 0 0 0 2 1 0 0 0 2 1 0 0 0 1 0 1 0 1 1 1 1 0 0 0 1 0 0 0 1 2 0 0 1 0 0 2 0 0 0 1 1 1 0 0 1 0 1 0 0 2 0 2 0 0 0 1 0 1 1 2 1 0 0 0 0 1 1 0 2 0 0 0 0 0 0 0 1 1 2 1 0 2 0 0 0 1 1 0 1 0 0 0 0 0 0 0 0 1 0 2 0 0 2 0 1 1 0 0 1 1 1 2 1 1 0 0 0 0 0 0 1 1 1 0 1 0 0 2 0 0 0 0 0 0 1 1 0 0 0 0 1 0 0 0 2 2 1 0 0 1 0 0 1 1 2 2 0 1 1 1 1 1 1 1 0 2 2 2 1 2 0 0 0 2 1 2 0 0 0 1 1 1 0 2 0 0 2 0 1 2 1 2 1 1 1 0 1 1 0 1 1 0 2 1 2 0 2 2 0 1 0 0 1 1 1 1 1 1 0 1 1 1 0 1 0 0 1 1 1 0 0 0 2 0 1 1 0 0 0 1 2 2 1 0 0 0 2 0 0 1 1 1 1 1 1 1 0 1 1 1 0 0 1 1 2 2 0 1 0 0 1 0 0 0 0 0 0 0 2 1 1 1 0 1 0 0 0 1 2 0 0 0 1 1 0 1 2 0 0 0 1 1 1 1 0 0 0 1 0 0 0 0 1 2 1 0 0 0 1 1 1 0 1 0 1 2 0 2 0 1 1 1 2 2 1 0 1 0 1 0 1 0 0 1 1 1 0 0 0 1 1 1 2 0 1 0 2 1 1 0 0 1 2 2 0 0 0 1 0 2 1 2 1 1 1 0 1 1 1 0 0 1 0 0 2 0 2 0 0 0 1 1 2 2 1 2 0 0 0 0 0 0 1 0 1 1 1 0 1 0 2 1 2 1 0 1 1 1 2 0 2 0 0 1 0 0 1 0 1 0 1 0 0 1 0 0 1 1 1 0 0 0 1 0 0 0 0 0 0 2 0 0 0 1 2 0 0 0 1 1 0 0 0 0 1 1 1 1 1 1 1 1 2 0 2 0 2 0 2 2 1 1 0 0 1 0 1 0 0 0 1 0 0 0 0 0 1 1 0 1 1 0 0 1 2 2 2 2 2 0 2 0 1 1 0 0 2 1 1 1 1 0 1 0 0 0 0 0 0 1 0 0 0 0 1 0 1 0 0 1 2 0 1 0 0 0 0 1 0 1 0 1 2 0 0 2 0 0 0 2 1 0 1 0 2 2 1 0 0 1 0 1 1 1 1 1 1 0 1 0 0 2 1 1 0 0 0 0 2 1 0 2 1 1 1 0 2 0 0 0 1 1 1 2 1 1 0 0 0 0 0 1 0 0 2 0 0 2 1 0 2 0 0 0 1 1 1 0 0 2 1 1 0 0 0 0 0 1 1 1 0 1 0 1 1 2 1 1 1 0 1 0 0 1 0 0 1 0 2 0 0 0 1 1 0 2 0 0 0 1 2 0 0 0 0 0 0 0 0 0 1 0 0 0 0 1 1 0 1
9 1 2 0 0 0 0 2 0 0 0 0 0 0 0 0 0 0 0 1 1 0 0 1 0 0 1 0 2 0 2 1 1 1 1 0 1 1 1 0 1 0 0 2 0 1 1 0 1 1 0 0 1 1 0 0 0 2 0 1 0 1 2 2 0 1 1 1 0 0 0 1 2 2 0 2 2 0 1 1 1 2 0 1 2 0 0 0 2 2 0 0 0 1 1 0 0 1 0 1 1 2 0 0 2 2 2 1 1 1 1 1 0 2 0 0 0 1 1 0 1 0 1 1 0 0 0 1 0 1 0 1 0 0 0 0 0 0 0 0 0 0 0 0 1 0 0 0 0 1 1 1 0 0 0 0 0 0 0 1 1 2 1 2 1 2 1 0 1 1 0 1 1 1 0 2 2 0 1 2 0 2 0 1 1 1 1 1 0 0 0 1 1 1 2 0 1 1 0 0 0 0 0 0 1 1 1 1 1 0 2 2 0 0 0 1 1 0 2 0 1 2 2 0 0 1 1 1 1 1 0 0 0 0 2 0 0 1 1 1 0 1 2 2 0 2 0 0 2 0 0 0 2 0 0 2 1 1 0 0 0 0 0 0 1 0 0 0 1 0 0 1 0 2 0 0 0 2 2 0 1 0 0 0 0 1 0 1 0 2 0 1 1 0 2 0 1 0 0 0 0 0 1 0 1 1 1 2 1 0 0 2 2 2 2 0 1 0 0 0 1 1 2 1 1 0 0 0 0 0 2 1 0 0 0 0 0 2 0 0 0 0 2 1 0 0 2 0 2 1 1 0 2 2 0 2 2 2 0 1 0 0 1 0 1 0 0 2 2 0 0 2 1 1 1 0 0 0 0 2 1 1 0 0 0 0 0 0 0 0 1 1 1 0 2 0 1 1 0 0 0 0 2 0 0 0 0 0 0 0 1 0 2 0 0 2 0 0 0 0 1 0 0 0 1 1 2 0 0 0 0 1 1 1 0 0 2 1 0 1 1 0 0 0 0 2 0 1 1 2 0 1 0 1 0 0 0 1 0 1 0 0 1 0 0 1 1 2 2 0 1 1 2 2 1 1 1 1 2 1 1 0 1 0 1 1 1 0 1 1 1 1 0 1 1 0 2 1 2 1 1 1 1 1 1 0 1 0 1 2 0 0 0 0 1 1 0 0 1 1 1 1 2 1 0 1 0 1 2 1 2 1 2 1 2 0 2 0 1 1 0 1 0 1 1 1 0 1 1 0 1 0 1 1 2 0 0 0 1 0 0 0 1 0 0 1 0 1 1 0 0 0 0 0 0 0 2 1 1 1 0 0 0 1 2 1 1 0 0 0 0 2 0 0 0 0 0 0 0 0 0 2 0 1 0 0 1 0 1 2 0 0 0 0 1 0 0 2 1 1 0 1 0 0 0 0 1 1 0 0 0 0 0 2 0 1 1 1 0 1 1 2 1 1 1 1 1 1 0 2 1 1 1 2 0 0 0 2 2 0 0 0 1 2 0 2 1 1 0 2 1 1 0 0 0 2 2 1 1 1 1 0 2 0 2 1 1 1 0 1 0 0 1 1 1 0 0 1 0 1 0 1 0 1 0 1 2 2 2 0 1 1 0 0 2 2 1 1 1 1 0 0 0 2 0 1 1 0 0 0 1 0 0 2 0 0 0 0 0 1 1 0 1 0 0 0 1 0 0 0 0 0 0 0 0 0 1 0 0 0 0 0 2 0 0 0 2 1 0 1 0 0 1 0 0 1 0 1 1 1 1 1 0 2 2 2 0 2 0 2 0 2 2 0 2 0 0 0 1 1 0 1 0 2 1 0 0 0 0 1 1 0 0 0 2 0 2 2 1 1 1 1 1 2 0 1 1 0 1 2 2 1 0 0 0 0 0 1 1 0 0 1 2 0 2 0 2 2 1 1 1 1 0 2 0 0 0 0 0 0 2 0 0 1 1 1 2 1 1 0 0 0 2 0 0 2 0 0 2 2 2 2 2 0 0 0 0 1 0 2 2 0 1 0 2 2 2 0 0 0 0 0 2 0 2 0 0 0 1 1 0 2 0 0 0 2 2 1 2 0 0 0 0 0 2 0 1 0 0 1 2 2 0 1 0 0 0 1 0 0 1 1 2 0 0 0 0 1 0 1 0 0 2 0 0 0 2 1 2 1 0 1 1 0 2 0 0 0 0 0 2 0 1 0 0 2 2 0 1 0 1 1 1 1 0 0 0 0 0 0 0 0 0 0 0 0 0 0 1 0 0 1
10 1 1 1 0 0 1 2 1 1 0 1 0 1 1 1 0 0 0 0 0 0 0 1 1 1 1 0 1 1 0 0 1 0 2 0 1 2 0 1 0 0 0 0 0 0 0 0 0 2 0 0 0 0 0 2 1 2 0 1 1 2 1 0 0 0 0 1 0 0 0 1 2 2 1 2 1 1 2 0 1 1 0 1 1 0 0 0 1 2 1 0 0 1 0 0 0 0 0 0 1 1 0 0 2 2 1 1 1 1 1 1 0 2 0 0 0 0 1 0 0 2 2 0 1 1 1 0 1 0 1 0 0 0 0 0 0 0 0 0 0 0 0 0 1 0 0 0 0 1 0 1 2 0 1 1 0 0 0 0 0 1 0 2 1 1 1 0 0 1 0 1 1 1 0 2 1 0 1 0 0 2 0 2 2 0 2 0 0 0 0 0 1 0 1 1 1 1 0 1 0 0 0 1 1 1 1 0 1 0 1 1 1 0 0 1 1 0 1 2 0 0 2 0 0 0 0 1 0 1 0 0 0 0 2 0 0 2 2 0 0 1 2 1 0 1 0 0 1 0 0 0 1 1 0 1 1 1 0 0 0 0 0 2 1 0 0 0 1 1 0 1 1 2 0 0 1 1 2 0 1 0 0 0 1 1 1 1 0 2 2 2 1 0 2 0 1 1 0 1 1 1 0 1 0 1 0 1 2 0 2 2 2 1 1 0 2 0 1 0 1 2 1 1 1 0 0 0 2 0 2 2 0 0 0 0 0 0 0 1 1 1 1 0 0 0 2 0 1 1 0 0 1 1 0 1 1 2 0 1 0 0 2 0 2 1 0 1 2 0 0 2 0 2 0 0 0 0 2 0 0 2 0 0 0 0 0 0 0 0 0 1 0 1 1 1 1 2 0 0 0 0 1 0 0 0 1 1 0 0 1 0 0 0 1 1 0 0 1 0 0 0 0 2 0 1 1 1 1 0 1 0 0 1 2 1 0 2 0 1 2 0 0 0 0 2 2 2 2 0 0 2 0 2 2 2 0 2 1 2 1 0 0 0 0 0 0 1 2 1 0 1 2 2 1 1 1 1 2 1 1 0 2 1 1 1 1 0 1 1 1 1 1 1 2 0 2 1 1 2 0 1 0 0 1 1 1 0 1 2 1 0 0 0 1 0 0 0 2 2 2 0 2 0 1 2 1 2 2 0 1 1 2 1 1 0 0 0 0 0 1 2 0 1 1 1 0 1 2 1 0 1 0 2 1 0 0 0 0 0 1 0 0 1 1 0 2 2 1 0 1 0 1 0 0 1 1 1 1 0 0 0 0 0 1 0 0 0 1 1 1 0 1 0 0 0 1 1 0 0 1 1 1 0 0 1 2 0 1 2 1 0 0 0 1 0 0 2 1 0 0 0 0 0 0 0 2 0 0 0 0 0 0 1 0 0 1 0 1 0 1 1 0 1 0 1 2 1 0 1 1 1 1 0 0 0 0 1 0 0 0 0 0 1 0 1 2 0 1 1 1 1 1 0 0 1 0 0 0 0 0 0 2 1 2 1 1 0 0 1 0 0 2 2 2 1 0 2 0 2 1 0 0 0 0 0 0 2 2 1 0 0 0 1 0 0 0 1 0 0 0 0 0 2 0 1 1 0 1 1 1 1 0 2 0 0 2 0 0 1 0 0 0 0 0 0 1 0 0 0 0 0 0 1 1 0 1 0 0 0 0 0 1 0 0 0 1 2 0 1 2 0 1 0 0 0 0 1 1 1 1 1 0 1 1 2 0 2 0 2 0 2 2 0 1 0 0 0 1 1 0 1 0 2 1 2 1 0 0 2 2 0 0 0 0 0 0 2 1 1 1 2 1 1 0 1 0 0 0 2 1 1 0 0 0 0 0 0 2 1 2 2 0 0 0 0 0 1 0 0 1 1 1 1 1 0 1 0 2 0 2 0 0 0 0 0 1 1 1 0 0 0 1 1 0 2 0 1 2 1 1 1 1 0 0 1 1 1 1 1 1 2 1 0 2 2 2 0 0 0 1 1 1 0 2 1 1 1 0 1 0 1 0 0 1 2 2 1 2 0 0 0 0 2 1 1 0 1 0 0 2 2 0 1 0 0 0 1 0 0 0 0 2 2 2 0 0 0 1 1 1 0 1 2 1 0 1 0 0 1 0 0 0 0 1 0 1 0 0 0 0 0 1 0 0 1 2 0 1 0 1 1 0 0 0 0 0 0 0 0 0 0 1 1 0 0 0 1 2 1 1 1
11 1 2 1 0 0 1 2 0 2 0 0 0 0 0 0 1 0 1 0 1 1 0 2 0 0 0 0 1 1 1 1 1 1 0 0 1 0 0 0 1 0 0 0 0 0 2 0 0 1 0 0 0 0 1 0 0 1 0 0 0 1 1 1 0 1 1 1 0 1 0 1 2 2 1 2 1 1 1 0 2 2 0 2 2 0 0 0 1 2 0 0 1 1 0 0 0 1 0 1 1 2 0 0 1 1 2 2 0 2 0 1 0 2 0 0 0 0 1 0 1 0 2 0 0 2 2 0 0 0 2 0 0 1 1 1 1 0 1 1 2 0 1 1 1 0 1 0 0 1 1 1 0 0 2 1 0 1 0 0 0 2 1 2 0 2 0 0 1 1 0 1 0 1 1 1 2 0 1 1 0 2 0 1 1 0 2 1 1 1 1 1 2 1 2 1 2 1 0 0 0 1 0 0 1 1 1 0 1 0 2 2 1 0 0 1 0 2 1 0 1 1 2 0 0 2 2 0 0 0 0 0 0 0 2 0 0 2 2 0 0 0 2 2 0 2 0 0 1 1 1 0 1 0 0 0 2 1 0 0 0 0 1 0 0 0 1 0 2 0 0 1 0 2 0 0 0 2 1 0 1 1 1 1 0 0 2 1 1 2 0 1 1 0 2 0 1 2 0 1 1 0 1 1 1 0 1 2 1 0 1 2 1 1 1 0 2 0 0 0 1 1 2 0 2 0 0 0 0 1 2 0 0 0 0 0 0 2 0 1 1 0 0 0 1 0 1 0 0 1 0 0 1 1 0 1 1 0 0 1 0 0 2 0 2 1 0 0 2 0 0 2 1 2 0 1 0 0 2 0 1 1 0 0 0 1 0 0 0 0 0 0 2 0 2 0 2 0 0 0 0 0 1 0 0 0 0 1 0 0 0 1 0 0 2 2 1 1 0 1 1 0 0 0 1 1 1 1 1 1 0 0 0 2 2 0 0 2 0 0 1 0 0 1 1 2 0 2 2 2 0 1 0 2 2 1 1 2 1 0 0 0 0 0 1 1 0 1 1 1 1 1 2 1 1 1 0 0 2 0 1 0 0 0 2 1 0 0 1 0 1 1 0 2 2 0 2 0 1 2 0 1 1 1 1 1 1 0 0 1 0 0 1 1 0 1 1 0 1 1 1 0 1 0 0 0 0 1 1 2 0 0 0 0 0 0 2 0 1 1 1 1 0 0 1 1 0 1 1 0 0 0 0 2 2 1 0 0 0 0 0 0 0 1 1 0 1 1 1 1 1 0 0 0 1 0 1 2 2 1 0 0 0 0 0 0 0 1 0 0 0 1 1 1 1 0 1 0 1 0 1 1 1 1 0 0 0 0 2 2 1 0 0 0 1 0 0 1 0 1 0 1 0 0 0 1 1 1 0 0 0 2 0 2 0 0 1 1 1 0 2 1 0 0 1 1 2 1 0 1 1 1 0 1 0 0 0 0 0 0 0 0 0 1 1 2 1 1 0 2 1 0 0 1 1 2 2 0 0 1 1 0 2 1 1 2 0 1 0 1 0 0 0 1 0 0 0 0 0 0 0 0 0 0 1 0 0 1 1 0 0 0 0 1 0 0 0 1 2 2 0 0 0 2 0 0 0 1 1 1 2 2 0 2 0 2 1 0 0 1 0 0 1 0 0 0 0 0 0 0 0 0 0 0 0 0 2 0 1 0 0 0 2 0 1 0 1 1 0 2 1 1 2 2 1 2 0 2 1 1 1 0 0 1 1 2 0 2 1 2 0 1 2 1 2 0 1 0 0 0 0 1 0 2 0 0 1 1 1 2 1 0 1 1 1 0 2 2 2 2 0 2 2 2 0 1 1 0 1 2 1 2 0 0 0 0 0 2 1 0 0 0 0 0 0 0 0 1 0 0 1 1 1 2 0 1 0 0 0 0 2 0 0 0 0 1 0 2 1 0 0 0 1 1 0 2 0 1 2 2 2 2 2 0 0 0 0 1 0 2 2 1 0 0 2 2 2 1 0 0 0 1 2 0 2 0 0 0 0 1 0 0 0 0 1 0 1 0 1 1 0 1 0 2 0 0 0 1 1 1 2 1 1 2 1 0 0 2 0 0 0 0 1 1 1 0 1 1 1 2 0 0 2 0 0 0 0 0 0 0 0 0 2 0 2 0 1 0 0 0 2 0 0 0 0 0 0 0 0 0 0 0 0 0 1 1 1 0 1 0 1 0 0 1 0 0 0 0 0 1 0 1
12 1 2 0 0 0 1 1 0 2 1 0 0 0 0 0 0 0 0 1 1 2 0 2 0 0 1 1 2 1 2 0 2 2 0 0 1 2 1 0 0 0 0 1 0 0 0 0 0 1 0 0 1 1 0 1 0 1 0 1 0 1 1 1 0 1 1 1 1 1 0 1 2 2 1 2 1 1 2 1 1 2 0 2 2 0 0 0 1 2 0 1 1 2 0 0 0 0 0 0 1 2 1 0 0 0 2 0 2 0 0 2 1 1 1 1 1 0 1 0 0 1 2 0 1 1 1 0 0 0 0 0 0 0 0 0 0 0 0 0 1 0 1 1 1 0 1 0 0 1 1 1 0 0 1 0 0 1 0 0 0 1 0 2 0 1 1 1 0 0 0 0 0 2 0 0 2 0 0 1 0 1 0 0 1 1 1 1 0 0 1 1 1 0 1 1 2 2 0 0 0 0 1 0 1 0 0 1 1 0 0 1 2 0 0 1 1 1 2 1 1 1 1 1 0 0 1 2 0 2 0 1 0 0 1 0 0 2 2 0 0 0 1 2 0 2 1 0 2 0 0 0 1 0 0 2 1 0 0 0 0 0 0 0 0 0 2 1 2 2 1 1 1 1 1 0 0 1 2 0 0 0 0 0 0 2 0 0 0 2 1 1 0 0 2 0 0 0 0 1 0 0 1 0 1 2 0 1 1 0 0 1 1 1 1 0 1 0 0 0 0 2 1 0 0 0 0 0 0 1 1 1 0 0 0 0 0 1 0 1 0 1 1 0 0 1 2 0 1 2 1 0 2 2 1 1 1 1 0 1 1 1 1 0 0 1 0 1 2 0 0 2 1 2 0 1 0 1 0 2 0 1 0 0 0 1 0 0 0 0 0 1 0 0 2 0 0 0 2 2 0 2 2 0 0 0 2 0 0 0 1 0 2 0 0 2 0 0 0 1 0 1 0 0 0 2 1 0 0 0 0 0 0 0 1 1 0 2 0 1 2 0 0 0 0 1 1 1 1 0 0 1 0 2 1 0 1 2 2 2 1 0 1 0 0 1 1 1 1 1 0 1 2 2 1 0 1 0 1 1 2 0 1 0 1 0 1 2 2 0 1 0 1 2 0 0 1 1 1 1 1 1 2 0 1 1 1 1 0 1 0 1 1 0 0 1 0 0 0 1 0 1 2 0 2 2 0 1 1 1 1 1 2 1 2 0 1 0 1 0 1 2 0 1 1 1 0 1 2 1 0 1 1 2 1 1 0 0 1 1 0 0 1 0 1 0 1 1 1 0 1 1 1 0 0 1 2 1 1 1 0 0 2 2 0 0 0 0 0 0 0 2 1 0 0 0 1 1 0 0 1 1 1 0 0 0 2 0 0 0 2 0 0 0 2 0 0 1 0 0 1 0 1 0 1 2 2 1 0 0 1 0 0 2 0 0 1 1 1 0 1 0 1 1 2 1 2 2 0 0 0 2 0 2 0 0 0 1 1 0 0 0 1 1 1 1 0 1 1 0 0 0 0 2 2 2 2 1 1 1 0 1 2 2 2 2 1 2 0 0 1 1 0 2 1 1 0 1 0 0 0 0 0 2 0 2 2 2 2 0 1 0 1 0 0 0 0 1 0 0 0 0 0 2 1 1 0 0 0 0 1 1 1 1 0 1 0 0 0 1 0 0 0 0 0 0 2 1 0 0 0 0 0 0 0 0 0 0 0 0 0 1 2 1 0 0 1 2 0 2 1 0 0 1 1 1 1 1 1 1 2 2 2 0 0 2 0 2 1 2 0 1 1 0 1 0 0 1 0 1 1 1 0 2 2 0 2 0 0 1 1 0 0 0 2 0 1 1 2 2 1 2 0 1 0 1 0 0 0 2 0 2 0 0 0 0 0 0 0 0 0 0 0 0 0 0 0 0 0 0 1 1 1 1 1 0 0 0 0 1 0 0 0 0 0 0 2 0 2 1 1 0 0 2 0 0 0 0 2 1 2 2 0 0 0 2 2 2 0 2 2 2 1 1 2 2 2 1 0 0 0 1 1 1 1 1 0 0 0 1 0 1 0 0 1 1 2 2 2 0 0 0 0 1 0 0 1 1 0 0 2 2 1 1 2 0 1 0 0 0 0 0 2 0 0 0 1 0 0 0 2 0 2 0 0 0 0 0 0 2 0 1 0 1 1 0 0 1 1 0 1 0 0 0 0 0 1 0 0 0 0 0 0 0 0 0 0 1 0 1 0 0 0 0 0 0 1 0 0 1 0 0
13 0 2 0 0 0 0 1 0 2 0 0 1 2 0 0 0 0 0 1 1 2 0 2 0 0 0 0 2 1 1 1 1 0 2 0 2 2 1 0 1 0 0 0 0 0 0 0 1 1 0 0 0 2 0 0 0 0 0 2 0 2 1 1 0 1 0 1 0 0 0 0 2 2 2 2 0 1 1 0 1 2 0 0 1 0 0 1 1 1 1 0 0 2 0 0 0 0 0 0 2 2 1 0 1 0 2 1 1 1 0 1 1 2 1 0 0 0 2 0 0 0 2 0 0 2 2 0 0 0 0 0 1 1 0 0 0 0 0 0 1 0 0 0 1 0 1 0 0 0 0 0 0 0 0 0 0 0 0 0 1 0 0 2 0 1 0 0 0 1 1 0 0 2 0 0 2 0 2 2 0 1 0 1 1 0 1 2 1 0 0 2 2 2 2 0 1 1 0 1 0 0 0 1 2 0 0 0 2 0 0 1 1 0 0 0 0 1 0 1 1 1 1 0 0 1 2 0 0 0 0 1 1 1 1 1 0 2 2 0 0 0 2 2 0 1 0 0 1 0 0 1 1 0 1 2 0 0 0 0 0 0 0 1 1 0 0 0 2 1 1 0 0 1 0 0 0 2 1 0 1 1 1 1 0 0 1 2 0 2 1 1 1 0 2 0 0 1 0 0 1 0 0 1 0 0 0 1 0 0 1 1 2 0 0 0 2 2 0 0 0 2 1 1 1 0 0 0 0 1 2 1 0 1 0 0 0 1 0 1 1 1 2 0 1 1 0 0 2 0 0 0 2 2 1 1 1 0 0 2 0 0 2 0 0 0 0 1 1 1 1 1 0 2 0 0 0 2 0 2 0 2 0 0 0 0 0 0 0 1 1 2 1 0 2 0 1 0 1 1 0 1 0 2 1 1 0 2 0 0 1 0 2 0 0 2 0 1 0 0 0 0 0 0 1 1 1 1 0 0 0 0 0 0 0 0 0 0 0 0 1 0 0 1 1 1 0 0 0 0 0 1 0 2 2 1 1 1 1 1 1 0 0 0 1 1 0 2 2 0 1 1 2 2 0 0 0 1 2 1 1 1 2 1 2 1 0 2 2 0 0 0 1 2 1 0 1 2 2 1 1 0 1 1 1 0 1 1 1 0 0 1 1 0 0 0 0 1 0 1 1 1 2 1 0 1 0 0 0 2 0 1 1 1 0 0 2 0 1 1 1 1 0 0 0 1 0 2 2 0 0 0 0 2 2 1 0 0 0 1 0 0 0 0 0 0 1 2 0 1 0 1 0 0 0 0 2 2 2 1 0 0 0 0 0 0 0 0 0 0 1 1 2 0 1 0 0 0 0 0 0 1 1 1 0 0 1 0 2 0 1 0 0 0 0 0 0 1 0 0 1 0 0 1 0 1 1 1 0 0 0 0 1 1 1 0 1 0 1 0 1 0 0 1 1 1 2 2 0 1 0 1 1 1 1 1 0 2 2 0 0 0 0 1 1 2 1 0 0 2 2 0 0 0 0 2 2 1 1 1 0 0 2 2 1 1 2 2 0 0 2 2 2 2 2 1 1 1 0 0 0 0 0 0 1 2 2 2 2 0 0 0 0 0 0 1 1 1 0 0 0 0 0 2 0 1 0 1 0 0 2 2 0 2 0 0 1 0 0 1 0 0 1 0 0 1 1 1 1 0 0 1 0 0 0 0 1 0 2 0 0 0 2 0 1 0 1 0 0 0 0 0 2 0 0 1 0 0 0 1 2 2 1 0 0 2 0 2 1 2 0 1 2 0 0 1 0 0 2 2 0 0 0 2 1 0 1 0 0 1 1 0 0 0 1 0 0 2 1 2 1 1 0 2 0 1 1 0 1 2 0 2 0 1 0 0 0 0 0 0 0 0 1 0 0 1 1 1 1 0 1 1 0 2 0 0 0 0 1 1 0 0 1 0 1 1 0 0 1 0 0 0 1 1 0 0 0 1 1 0 0 1 2 0 0 0 0 1 0 2 2 2 0 0 2 2 2 0 0 1 0 0 1 0 1 1 1 1 0 1 1 0 0 0 1 1 1 2 1 1 0 1 0 1 0 0 0 1 0 0 0 0 0 2 0 0 0 2 0 0 0 0 2 1 1 1 1 0 2 0 2 0 2 1 0 0 1 1 1 1 1 1 1 0 2 0 0 0 0 0 1 1 0 0 0 1 1 1 1 1 0 0 0 0 0 0 1 1 0 1 0 0 0 1 0 0 0 0 2 0 0 1
14 0 0 2 0 0 1 1 0 1 0 0 1 1 0 0 1 1 2 1 1 2 1 1 0 0 1 0 2 1 1 1 0 0 2 1 2 2 0 0 1 1 0 1 0 1 0 0 0 1 0 0 0 0 0 0 0 2 0 1 0 0 2 2 0 1 1 0 0 0 0 1 2 2 2 2 0 0 1 1 1 2 0 1 2 0 0 1 1 2 0 1 0 1 0 0 1 1 1 0 0 2 0 0 1 1 2 1 1 1 0 1 1 1 1 1 0 1 0 0 2 1 1 1 0 0 0 1 0 1 1 0 0 0 1 0 1 0 0 0 0 0 0 0 1 0 0 0 0 2 1 2 1 0 1 0 0 2 0 0 1 1 2 2 1 2 0 0 1 0 0 0 1 1 0 1 0 0 0 1 1 2 0 1 2 1 1 0 0 2 2 2 2 1 2 0 2 2 0 0 0 2 0 1 1 1 1 1 1 1 1 2 1 0 1 1 1 1 1 2 0 0 0 0 0 0 0 0 0 0 0 0 1 1 1 1 1 1 1 0 0 0 2 1 0 1 0 0 2 0 0 0 0 1 1 1 0 0 1 0 0 0 0 1 0 0 1 1 2 2 1 0 0 1 0 0 1 2 1 0 1 1 0 0 0 0 1 1 1 2 0 1 0 1 2 1 0 0 0 2 1 0 0 0 0 1 1 1 1 0 0 2 1 1 1 1 2 1 1 0 1 2 1 0 1 0 0 0 1 0 1 1 0 0 0 0 0 2 0 1 0 1 2 0 0 0 1 1 1 1 1 0 1 1 0 0 0 0 0 2 0 0 2 0 2 0 0 2 2 0 0 2 1 1 1 0 0 0 1 1 0 1 0 0 1 1 0 0 0 0 0 0 0 1 2 0 1 1 0 0 0 0 1 0 0 0 1 1 1 1 0 1 1 0 0 1 0 1 0 0 1 1 1 1 2 1 1 0 1 0 0 0 2 2 0 0 1 1 0 0 0 0 0 1 1 2 0 2 2 1 0 2 0 1 0 0 0 2 2 2 1 0 0 0 0 1 1 1 1 1 0 1 2 2 1 1 1 0 1 1 2 0 2 1 1 1 1 0 2 2 0 0 1 2 1 0 1 1 1 2 0 1 0 2 0 2 2 2 0 0 0 1 0 0 0 1 0 0 1 2 2 0 2 2 0 2 0 1 1 1 1 1 0 0 0 0 2 0 1 1 1 1 0 1 1 1 0 0 1 0 0 0 1 1 2 1 1 0 0 0 0 0 1 1 1 0 2 1 1 0 0 0 1 0 0 0 0 1 1 0 0 0 0 0 1 1 1 0 0 0 0 0 1 0 0 0 1 1 0 0 1 1 0 0 1 0 0 0 1 1 0 0 0 0 1 0 0 1 1 0 0 0 0 1 0 0 1 2 0 0 1 0 0 0 0 2 0 1 1 0 1 1 0 1 1 1 2 1 1 2 1 2 0 1 0 0 0 2 2 0 0 0 1 2 0 2 1 1 0 1 1 0 0 1 1 2 1 0 0 0 0 0 2 1 1 1 2 2 0 0 0 0 0 0 0 0 0 1 0 1 0 0 0 1 0 1 2 2 2 1 0 0 0 0 0 1 1 1 0 0 0 0 1 2 1 1 1 0 1 1 2 2 1 2 0 0 1 0 0 1 0 0 0 0 0 1 2 0 0 1 1 1 0 0 0 1 1 0 0 0 0 0 2 0 1 1 0 2 0 1 0 0 0 0 0 1 0 1 1 0 1 2 0 2 1 2 0 1 1 2 1 1 1 0 1 1 1 0 0 1 1 2 0 0 0 1 0 1 1 1 0 0 0 0 2 1 1 2 2 2 2 2 1 2 0 1 1 0 0 2 0 2 1 1 0 0 0 1 1 0 0 1 0 0 0 0 0 2 1 0 1 0 1 1 1 0 1 0 0 0 1 0 0 0 0 2 1 0 1 0 0 0 1 1 0 2 0 0 1 0 0 0 2 0 1 1 1 2 0 2 2 1 1 0 2 1 1 0 0 0 0 1 2 1 2 1 0 1 0 2 0 0 0 1 2 1 2 1 2 0 0 0 0 1 2 0 1 1 1 1 2 2 0 2 0 0 0 1 0 0 0 0 2 1 1 1 2 0 0 0 1 1 2 0 0 0 0 1 1 2 0 0 1 0 1 0 0 2 2 0 0 0 1 0 0 2 2 0 0 1 0 0 0 0 0 0 0 0 1 0 1 0 0 1 0 0 1 0 1 0 0 0
15 1 0 2 0 1 2 0 0 2 0 0 0 0 0 0 0 0 0 0 0 2 0 2 0 0 1 0 1 1 1 1 1 1 1 0 1 2 1 0 1 0 1 0 1 1 1 0 0 0 0 0 0 0 1 1 0 0 1 1 1 2 0 0 0 0 2 0 1 1 0 1 2 2 1 2 1 1 1 0 1 2 0 1 1 0 0 0 1 2 1 0 0 1 0 0 0 1 0 1 1 2 1 0 0 0 2 2 0 2 0 1 1 1 1 1 1 0 0 0 2 0 1 1 0 1 1 0 1 0 0 0 0 2 2 2 0 0 0 0 1 0 0 0 1 0 0 0 0 1 0 0 0 0 0 0 0 1 0 0 1 1 1 2 1 1 1 0 0 2 0 1 1 2 1 2 1 0 0 0 0 0 0 1 1 0 1 2 0 0 2 2 2 2 2 0 2 1 0 1 0 0 0 0 1 1 1 0 0 0 1 1 1 0 0 1 0 0 2 1 0 1 2 0 0 1 1 1 0 1 0 0 0 0 2 0 0 1 2 1 0 1 2 1 0 1 0 0 1 1 1 0 1 0 0 2 2 0 0 0 0 0 0 1 1 0 0 0 1 1 1 1 0 2 0 0 0 1 2 0 0 0 0 0 1 0 2 0 1 2 0 1 1 0 2 0 0 2 0 2 1 0 1 0 0 1 1 2 0 0 0 1 2 1 0 0 2 0 1 0 1 2 2 2 1 0 0 0 0 0 2 2 0 0 0 0 0 1 0 1 1 2 2 0 0 1 1 1 1 2 0 1 1 1 1 0 0 1 0 2 0 0 1 1 0 1 0 2 2 0 0 1 0 1 0 0 0 0 1 1 0 1 0 0 0 0 0 0 1 1 1 2 0 0 1 1 1 0 1 1 0 1 0 1 0 1 0 1 0 0 1 0 2 0 0 2 0 1 1 0 0 1 0 1 1 1 0 0 1 0 0 1 0 0 2 2 0 0 0 0 2 0 0 2 2 2 0 0 0 1 0 0 0 2 2 1 1 1 1 0 0 0 1 0 0 1 1 2 2 0 1 1 2 2 1 1 1 0 1 1 2 0 1 0 1 0 1 2 2 0 1 0 0 1 1 0 2 0 1 1 1 1 2 0 1 1 1 1 0 1 0 0 1 1 1 1 0 1 0 1 1 1 1 0 0 1 0 0 0 2 0 1 2 1 2 1 2 0 1 2 1 2 0 0 1 1 0 2 2 0 0 0 1 2 1 1 0 0 0 1 1 0 1 0 0 1 1 1 0 0 0 0 0 0 0 0 2 1 0 0 0 0 0 0 0 0 0 0 0 0 1 1 0 0 0 0 1 0 0 0 0 2 1 1 0 1 1 0 0 0 1 0 0 1 0 1 0 1 0 1 1 1 0 0 0 0 1 2 0 0 0 0 0 1 0 0 1 1 1 0 1 1 0 1 0 2 2 1 0 2 0 1 1 0 1 1 0 1 0 0 0 0 0 2 0 2 2 0 1 0 0 1 0 0 0 2 2 0 1 1 0 2 1 0 1 0 1 2 1 1 1 1 0 1 0 0 0 2 0 1 0 1 0 0 1 1 1 1 1 0 1 0 0 0 0 0 0 1 1 1 0 0 0 1 1 2 0 0 1 0 1 1 1 2 0 2 1 0 0 0 0 0 0 1 0 0 1 0 0 0 0 0 0 0 0 0 0 0 1 0 0 0 2 0 0 1 2 1 0 2 1 0 1 0 0 0 1 1 1 1 1 2 2 1 1 1 0 2 0 2 0 2 2 1 2 0 2 1 0 1 1 2 0 1 2 1 1 1 1 2 1 0 0 0 1 0 1 1 1 1 1 2 0 1 0 1 0 0 0 2 1 1 1 2 0 1 0 0 0 1 1 1 0 0 0 0 0 1 0 0 2 1 0 2 0 0 0 0 0 1 0 0 0 2 2 0 1 1 2 0 0 0 2 0 0 2 0 1 1 1 2 2 2 0 0 0 0 1 0 1 1 0 1 0 2 2 2 0 0 0 0 2 1 0 0 2 0 1 0 2 0 1 0 0 1 1 1 1 1 0 0 0 0 1 0 0 0 2 0 1 1 1 1 2 1 0 1 2 0 0 0 0 2 1 0 0 1 0 0 1 1 1 2 0 0 0 0 0 0 1 0 1 0 1 0 1 1 0 0 1 0 2 0 0 0 1 1 0 0 0 0 0 1 1 0 0 0 1 0 1 0 0 0 2 0 0 0 0 1 0 0 1
16 0 0 2 0 0 2 1 1 2 0 0 0 0 0 0 0 0 0 1 1 1 0 2 0 0 2 0 2 0 2 1 1 2 1 0 2 0 0 0 2 0 0 0 0 0 0 0 0 1 0 0 1 1 0 0 0 0 1 1 1 2 1 1 1 0 2 1 0 0 0 1 2 2 1 2 1 2 2 0 0 1 0 1 2 0 0 0 1 1 0 0 0 1 0 0 0 1 1 0 1 2 2 0 0 0 2 1 1 1 0 2 1 1 1 1 1 0 1 0 1 0 1 1 1 0 0 2 0 2 1 0 1 1 0 0 2 0 0 0 0 0 0 1 0 0 0 1 1 2 1 1 1 0 0 0 0 1 0 0 0 2 1 2 2 2 2 0 1 2 0 0 1 1 1 1 2 1 1 1 0 1 0 0 0 0 1 2 1 0 1 2 2 1 2 0 1 2 0 0 0 0 1 0 0 0 1 1 1 0 2 1 0 0 0 1 1 0 1 2 0 0 2 0 0 0 1 2 0 2 0 0 0 0 1 0 0 0 0 2 0 2 0 1 0 1 0 0 2 0 0 0 1 0 0 2 1 1 0 2 1 1 0 1 1 0 0 0 2 2 0 0 1 2 0 1 0 1 2 0 0 0 1 1 0 1 1 1 0 2 0 0 1 0 2 0 0 0 0 0 1 0 1 0 1 1 0 2 0 0 0 1 1 1 1 0 1 1 1 0 1 2 2 1 0 0 1 0 0 1 2 0 0 0 0 1 0 2 0 0 0 2 1 0 0 0 2 1 1 2 0 1 2 2 2 0 0 1 0 1 1 1 1 0 0 0 0 1 2 1 0 2 1 1 0 0 0 0 2 0 1 1 0 0 0 1 0 0 0 0 0 0 1 1 2 0 2 1 0 0 0 0 0 2 1 1 0 0 0 0 0 1 1 0 1 2 1 0 0 1 0 1 1 1 0 0 0 0 1 1 0 0 1 1 1 1 0 0 0 0 2 0 0 0 0 2 1 1 2 1 0 1 0 1 1 1 0 1 0 2 1 0 1 1 0 1 1 2 2 0 1 1 2 2 1 0 1 0 2 1 2 1 1 0 1 0 1 1 2 1 0 0 0 1 0 0 0 0 2 1 1 0 2 0 2 1 2 0 0 1 0 1 0 0 1 0 0 0 1 2 2 0 2 1 0 1 0 1 1 1 1 1 0 0 0 0 2 1 0 0 2 2 0 0 0 0 1 1 2 0 0 0 2 1 1 1 1 2 0 2 0 0 0 1 1 0 2 2 0 1 0 0 0 0 2 0 2 0 0 0 0 2 0 1 2 1 1 0 0 0 0 1 1 0 0 0 1 0 0 0 0 1 1 0 0 0 1 0 2 1 0 0 0 1 0 1 0 0 0 0 0 0 0 0 0 1 1 1 0 0 0 1 0 1 0 1 0 0 0 0 0 0 0 0 2 1 2 1 1 1 1 1 2 0 1 1 0 1 0 0 0 0 1 1 1 2 1 2 0 0 0 1 0 1 1 2 1 0 1 2 0 0 2 2 2 1 2 1 0 1 0 0 1 1 0 0 1 2 0 2 1 1 0 2 0 2 2 2 2 0 0 0 0 0 0 1 0 1 1 1 0 0 1 1 0 2 0 1 0 0 2 2 0 2 1 0 2 0 0 0 0 0 0 0 0 0 0 0 0 0 1 0 0 0 0 0 1 0 0 0 0 0 2 1 0 1 0 1 0 2 0 0 0 0 0 1 0 1 1 1 1 2 0 0 0 2 0 2 1 2 0 1 2 1 2 0 1 0 0 1 1 1 0 2 2 1 0 0 0 2 2 0 1 1 1 0 1 2 1 1 1 1 1 1 0 1 0 0 0 2 0 2 0 0 0 0 0 0 0 0 0 1 0 0 0 0 0 1 0 0 1 1 2 2 0 2 0 0 0 0 0 0 0 0 0 0 1 0 1 0 0 0 1 1 0 2 1 1 2 2 2 2 1 0 0 0 0 2 0 2 2 1 0 0 2 2 2 0 0 0 0 1 2 1 2 0 1 2 0 2 0 0 0 0 2 0 1 0 1 0 1 0 0 0 2 0 1 2 1 1 2 1 0 1 0 1 0 1 0 0 0 0 0 0 0 1 1 0 1 1 1 0 1 2 2 0 1 1 1 1 0 0 0 0 0 0 1 0 0 0 1 1 0 0 0 0 0 1 1 0 0 0 1 1 0 1 1 0 0 0 0 0 1 2 0 0 0 0 0 0 0 0
17 0 1 1 0 0 1 1 0 2 0 0 0 0 0 0 0 0 0 0 0 2 0 1 0 0 1 0 1 0 1 0 1 1 2 1 2 2 0 0 0 0 0 1 0 1 0 0 1 2 0 0 0 0 0 0 0 0 1 0 1 1 2 2 1 1 1 1 0 1 1 2 2 2 1 2 1 1 2 1 1 2 0 1 1 0 0 1 1 1 0 0 2 0 0 0 0 0 0 0 2 2 1 0 1 1 2 2 0 2 0 1 1 2 1 1 1 0 0 0 2 0 1 1 1 0 1 0 1 0 1 0 0 0 0 0 0 0 0 0 1 0 2 0 1 0 0 0 0 1 0 1 0 0 0 0 0 2 0 0 0 2 1 1 1 1 0 1 0 0 0 0 1 0 1 0 2 0 0 0 0 0 0 1 1 0 1 1 1 1 1 1 2 2 2 0 1 1 0 0 0 0 0 0 1 0 0 2 0 0 0 0 2 0 0 2 1 0 0 0 1 1 1 1 0 0 1 2 1 2 0 0 1 1 0 1 1 2 2 0 0 1 2 2 0 2 0 0 1 0 0 0 2 0 0 1 0 0 1 0 0 0 0 1 0 0 1 0 1 1 0 1 0 2 0 0 0 1 1 0 0 0 0 0 1 1 1 1 0 2 2 1 0 1 2 1 0 0 0 2 0 0 0 0 0 0 1 2 0 0 0 0 0 1 1 0 2 0 0 0 0 2 2 0 0 0 0 0 1 0 2 1 0 0 0 0 0 1 0 1 1 1 2 0 0 0 2 1 2 1 1 1 1 1 1 0 0 0 0 1 0 0 1 0 0 0 0 0 1 0 1 2 0 2 0 1 0 1 0 2 0 0 0 1 0 0 0 0 0 0 0 1 0 0 2 0 1 0 1 1 0 1 2 0 0 0 1 1 0 0 1 1 0 1 1 2 0 1 1 0 0 1 1 1 2 1 1 1 1 1 0 0 0 0 1 1 0 1 0 0 2 0 1 1 1 1 0 1 1 0 0 1 0 0 0 0 0 1 1 2 1 0 0 1 0 1 1 1 1 1 0 1 2 2 2 0 2 0 2 0 0 0 1 1 2 1 0 0 1 0 1 1 0 1 1 0 1 0 1 1 1 1 2 0 2 0 2 0 0 1 0 2 0 1 1 1 0 0 0 2 2 0 1 1 0 1 0 0 0 2 0 2 1 1 1 0 1 0 0 1 0 1 0 0 0 1 1 1 1 0 1 0 0 2 0 0 0 0 0 1 0 0 0 1 1 0 1 2 2 0 0 0 0 0 1 0 1 1 1 1 0 0 0 0 0 0 0 0 0 0 0 2 0 0 0 0 0 1 0 0 2 1 0 0 0 1 1 0 1 1 0 0 0 2 0 2 2 1 0 0 0 0 0 0 0 1 1 1 0 0 0 0 0 1 0 0 1 0 1 1 1 0 0 0 1 1 1 0 0 1 0 1 0 1 0 0 0 0 0 0 0 0 0 0 0 0 1 1 1 0 0 0 0 0 0 1 1 1 2 2 0 0 2 2 2 1 1 2 0 0 0 0 1 2 1 0 1 2 0 1 1 0 0 0 1 1 1 1 1 1 0 0 0 0 0 1 1 2 1 1 1 0 1 2 0 1 1 0 0 0 1 1 0 2 0 0 1 0 0 0 0 0 0 0 0 0 1 0 0 0 0 0 0 0 0 0 0 0 1 0 0 0 2 0 0 0 2 2 0 2 0 0 0 1 1 0 0 0 0 1 2 2 1 0 0 0 1 2 1 2 0 1 2 0 2 0 1 0 0 1 1 2 0 2 1 0 1 0 0 0 0 0 1 1 1 0 2 1 0 1 1 0 2 2 0 1 1 0 0 2 1 1 0 0 0 1 0 0 1 1 1 1 0 0 0 0 0 2 1 0 0 0 0 2 0 0 0 0 0 1 0 0 0 0 0 0 2 0 1 0 1 0 0 2 0 1 0 1 2 2 2 2 2 0 0 0 0 2 1 1 1 2 0 0 1 1 2 0 0 0 0 1 2 1 2 0 1 1 0 1 1 1 1 0 1 1 1 2 1 1 0 1 1 1 0 0 2 2 0 0 1 1 0 2 0 0 1 0 0 1 0 0 1 1 1 2 2 0 0 1 0 0 2 0 0 1 1 0 1 1 0 0 1 0 2 0 0 0 0 0 0 1 0 0 0 0 0 1 1 0 0 0 2 2 0 0 0 0 0 0 0 0 0 1 0 0 0 0 2 1 2 0
18 1 0 2 0 1 2 1 1 1 1 0 0 0 0 0 0 0 2 0 1 2 0 0 1 1 1 0 1 2 0 1 0 0 1 0 1 2 1 1 2 2 0 1 0 2 1 0 0 1 0 0 1 1 0 1 0 0 0 1 1 1 2 1 2 0 2 0 1 1 0 2 2 2 1 2 1 1 1 0 1 2 1 1 1 0 0 0 1 2 0 0 2 0 0 0 0 2 0 1 1 2 0 0 2 1 1 2 0 2 0 0 0 2 1 1 0 0 1 0 1 1 1 1 0 1 1 0 2 0 0 0 0 0 1 0 1 0 0 0 1 0 0 0 2 0 0 0 0 1 0 1 0 2 0 0 0 1 0 0 1 1 0 2 2 2 1 0 1 1 0 0 1 0 0 1 0 0 1 1 0 1 0 1 1 0 1 1 1 1 1 1 2 2 2 0 1 2 1 0 0 0 1 0 1 1 1 0 2 0 0 1 1 0 0 1 1 1 1 0 1 1 2 0 0 0 0 1 0 1 0 0 0 0 2 0 0 2 2 0 0 0 2 2 0 2 0 0 2 0 0 0 2 0 0 0 1 0 0 0 0 0 0 1 1 0 0 1 1 1 0 0 0 1 0 1 0 1 2 0 0 0 0 0 0 1 0 1 0 2 0 1 0 1 2 1 0 1 0 0 1 0 1 0 1 2 0 1 2 0 2 2 1 0 1 0 2 0 0 0 0 2 1 0 1 0 1 0 1 0 1 0 0 1 0 0 0 1 0 1 0 0 1 1 0 0 1 1 2 0 2 0 2 2 2 0 1 2 0 1 0 0 0 1 0 0 0 1 2 0 0 2 1 1 0 0 0 0 1 1 1 0 0 1 0 1 0 0 0 0 0 0 0 1 2 0 2 0 1 1 0 1 1 1 1 0 1 1 0 0 1 0 1 1 0 0 0 1 0 0 1 2 1 2 0 0 0 0 0 0 0 0 1 0 1 1 0 1 0 0 2 0 0 0 0 2 2 1 1 0 0 1 0 1 1 1 0 1 0 1 1 0 2 0 0 2 2 1 1 1 0 1 2 2 1 0 1 0 2 0 0 0 1 1 1 1 0 1 1 0 1 1 0 1 1 0 0 1 2 2 0 0 0 1 1 0 2 0 1 1 1 0 0 0 0 0 0 0 1 2 2 0 1 0 0 1 0 1 1 1 1 0 1 1 0 0 1 0 0 1 0 1 0 1 1 1 0 1 1 0 0 0 0 2 1 0 0 0 1 0 0 1 0 0 0 0 1 1 1 0 0 2 1 0 1 1 2 2 2 2 0 1 0 0 2 2 2 0 0 0 0 1 1 0 0 0 2 1 0 0 1 2 0 1 0 0 0 0 1 1 0 0 0 1 0 1 1 1 1 1 1 1 0 1 0 0 1 1 0 0 0 0 0 2 0 0 0 1 0 0 0 1 0 1 0 2 2 0 0 0 1 1 0 0 0 0 0 2 2 0 0 0 1 1 1 1 1 1 0 0 0 0 1 0 0 1 0 1 2 2 0 0 2 2 2 2 1 1 0 0 0 0 0 1 0 0 0 1 0 2 1 0 0 2 1 2 1 2 2 1 0 0 0 0 0 0 0 2 1 1 0 0 0 2 0 2 1 0 1 0 0 0 0 2 0 0 1 0 0 1 0 1 0 0 0 1 1 1 0 0 1 0 0 0 0 0 1 0 2 0 0 0 2 1 1 0 0 1 0 1 0 0 1 1 1 1 0 2 2 0 0 1 0 1 1 2 0 1 1 2 1 1 1 0 1 0 0 1 0 2 2 2 0 1 0 0 2 0 0 1 1 0 1 1 1 0 2 2 1 1 0 2 0 2 0 1 1 0 0 2 1 1 0 1 0 0 0 0 0 1 0 0 1 0 0 1 1 0 0 0 2 2 2 0 1 0 1 1 0 0 0 0 0 0 0 0 2 0 2 0 0 0 0 1 0 1 0 1 1 1 1 2 2 0 0 0 0 1 0 1 1 0 1 0 2 2 2 0 0 0 0 2 2 0 2 1 1 0 1 1 0 0 1 0 2 0 0 1 1 1 0 1 0 2 2 0 2 2 1 1 2 2 0 1 0 0 1 1 1 1 0 0 2 1 2 0 1 0 2 0 2 0 2 0 0 0 2 1 1 1 1 1 1 0 1 1 1 0 0 0 1 1 1 0 0 0 1 1 1 0 0 0 0 0 0 0 0 0 0 0 0 0 0 2 1 0 0 0 0 1 0 0
19 1 1 1 0 0 1 1 0 2 0 0 0 0 0 0 0 0 1 1 1 1 0 2 0 0 1 0 2 0 2 1 1 1 1 1 1 2 0 0 1 0 0 0 0 0 1 0 0 1 0 0 1 1 0 1 0 0 0 1 1 1 0 0 0 1 1 1 0 1 1 2 2 2 2 2 0 1 2 0 0 1 1 1 1 0 0 1 1 1 1 1 1 1 0 0 0 2 0 2 2 2 0 1 1 0 2 0 1 1 0 1 1 1 1 1 1 0 0 0 1 0 1 1 0 1 1 1 0 0 0 1 0 0 1 0 1 0 2 0 0 0 0 0 1 0 0 0 0 2 0 0 0 0 0 0 0 0 0 0 2 0 0 1 1 2 1 0 0 1 1 1 1 1 0 1 2 2 0 0 0 1 1 1 2 0 2 1 1 0 0 2 2 2 2 0 2 1 0 0 0 0 0 0 0 2 2 1 1 0 0 2 1 0 0 0 0 0 0 1 0 0 2 0 0 1 1 1 1 2 0 0 0 0 2 0 0 2 2 0 0 0 1 2 0 2 0 0 2 0 0 0 1 0 0 1 0 2 0 0 0 0 0 2 1 0 1 0 1 1 0 1 1 2 0 0 1 2 2 0 2 0 2 2 0 0 2 1 0 1 1 1 0 0 1 0 0 1 0 1 0 0 1 0 1 0 0 1 1 0 0 1 2 1 1 1 2 0 1 0 1 2 1 0 0 0 0 0 1 2 2 2 0 0 0 0 0 0 0 2 1 2 1 1 1 0 1 0 2 2 2 0 2 2 1 1 1 2 0 0 0 0 1 0 0 1 0 2 2 0 0 2 0 1 0 0 0 1 1 1 0 1 0 0 0 2 0 0 0 1 1 2 0 0 2 0 1 0 1 1 0 1 1 1 1 0 1 0 0 0 0 1 0 0 1 2 0 1 1 0 0 1 0 1 0 0 0 2 2 2 0 0 0 1 1 0 0 1 1 0 2 0 0 1 1 2 0 0 0 0 1 0 0 0 0 0 0 2 2 2 1 0 0 0 0 1 1 2 2 1 0 1 1 1 0 1 0 0 2 2 2 2 0 0 2 0 0 2 2 0 2 0 0 1 1 0 1 1 2 2 0 0 1 1 1 0 2 0 1 0 1 0 1 1 0 2 1 1 1 2 2 0 2 1 1 2 0 0 0 2 0 2 1 0 0 0 0 0 1 1 0 1 0 0 1 1 0 1 1 0 0 1 1 2 2 0 0 0 0 1 0 0 1 0 0 0 1 1 0 1 0 1 1 0 0 1 1 1 1 1 0 1 0 1 1 0 0 0 1 1 0 2 1 0 1 0 0 0 0 1 0 2 0 1 0 0 1 0 1 1 0 0 0 0 1 0 0 0 0 0 0 0 0 0 0 1 2 1 0 0 1 0 0 1 0 1 0 0 1 0 1 0 0 1 1 1 2 0 0 1 0 2 1 1 1 1 0 2 2 0 0 0 0 1 1 2 1 0 1 1 1 1 0 0 0 2 2 0 1 1 0 2 1 1 1 1 0 1 0 1 0 0 0 2 0 0 0 2 0 1 0 0 0 0 2 1 1 1 2 0 0 0 0 1 0 0 0 1 1 1 0 1 0 1 1 2 0 0 1 1 2 1 0 2 0 0 1 0 0 1 0 1 1 0 0 0 1 0 0 0 0 0 0 0 0 0 0 0 0 0 0 0 2 0 1 0 0 0 0 0 0 1 0 0 0 0 0 2 2 0 0 0 1 1 2 2 0 2 1 2 0 1 2 1 2 0 1 0 0 2 2 2 0 2 1 0 1 1 1 2 1 0 0 0 2 0 2 2 2 2 1 2 1 2 0 1 0 0 0 2 0 2 0 1 0 0 0 0 1 0 0 0 1 0 0 0 0 2 0 1 1 1 0 2 0 0 0 1 0 0 2 0 1 0 1 2 0 0 1 0 0 0 2 0 0 2 0 0 1 2 2 2 2 0 0 0 0 1 0 2 2 1 1 0 1 1 2 0 0 0 1 0 0 0 1 2 0 1 0 0 0 1 0 1 0 1 1 0 2 1 0 1 0 1 1 0 0 0 0 0 2 2 0 1 1 0 0 1 0 1 0 0 0 0 0 0 0 0 2 1 1 0 1 2 1 0 1 1 1 1 0 1 1 0 2 0 0 0 1 1 1 0 1 0 0 0 1 0 0 0 0 0 0 0 0 0 0 1 0 1 0 0 0 1 1 0 0 0 0 0 0 0
20 0 2 0 0 0 1 2 1 1 0 0 0 0 0 0 0 0 1 0 0 2 0 1 1 1 0 0 2 1 1 2 1 1 1 1 1 1 1 0 0 0 0 0 0 0 1 0 0 1 0 0 2 0 0 0 0 0 0 1 0 0 2 1 0 1 0 1 0 1 1 0 2 2 0 2 1 1 1 0 1 2 0 1 2 0 0 0 2 2 0 1 1 1 0 0 0 0 0 0 2 2 0 0 2 1 1 1 1 1 0 2 0 1 0 1 0 0 1 0 1 0 1 1 1 0 0 1 0 0 2 0 0 0 1 0 1 0 2 0 1 0 0 0 1 0 0 0 0 1 1 1 1 0 0 0 0 1 0 0 1 0 2 2 1 1 1 1 0 0 1 0 1 1 0 1 2 1 0 0 0 2 1 1 2 0 2 1 1 2 2 2 1 0 2 0 1 2 0 0 0 0 0 1 1 0 0 0 1 0 0 1 0 0 0 0 0 1 0 0 2 2 0 1 0 1 2 0 0 1 0 0 0 0 1 0 0 1 1 1 0 1 2 2 0 2 0 0 2 0 0 1 1 0 1 1 0 0 0 0 0 0 0 1 1 0 0 1 1 0 0 0 0 1 1 1 0 1 2 0 0 0 0 0 1 0 2 2 0 2 0 0 1 1 2 1 1 0 0 1 1 0 1 0 1 1 0 2 2 1 0 1 2 2 2 0 1 1 0 0 0 2 1 0 2 0 0 0 1 1 1 0 0 0 0 0 0 1 0 0 0 0 1 1 1 0 1 0 1 1 1 0 1 1 1 0 0 1 0 0 0 0 1 0 0 0 0 1 2 0 0 2 1 2 1 1 0 1 0 2 0 0 0 0 0 1 0 0 0 0 0 0 0 0 1 1 1 0 1 0 0 1 0 2 0 2 0 2 0 0 0 1 1 0 1 2 1 1 0 0 0 1 1 1 1 1 0 1 1 0 1 0 0 0 0 0 1 0 0 0 2 0 0 0 0 2 0 1 1 2 0 1 0 2 1 1 0 2 1 2 2 0 2 0 0 2 2 2 2 0 1 1 1 1 2 0 2 1 1 0 2 0 2 1 0 0 1 1 2 0 0 0 1 0 1 0 1 1 2 2 0 0 1 1 1 2 2 0 0 1 0 1 1 0 0 2 0 1 0 1 1 1 2 2 0 2 0 1 1 1 1 0 1 0 0 0 1 0 0 0 2 2 0 0 0 1 0 0 0 0 0 0 0 2 1 0 0 0 1 1 1 0 0 0 0 0 2 1 0 1 0 1 1 0 0 0 1 2 2 2 0 0 1 1 1 0 0 0 1 1 0 2 1 1 1 0 1 0 0 0 0 2 0 1 1 0 1 0 2 2 1 0 0 1 0 1 1 1 1 1 0 1 0 0 0 0 1 2 0 0 0 0 0 2 0 1 1 0 1 0 1 1 1 1 1 2 2 0 0 1 0 2 0 1 0 0 0 1 1 0 0 0 1 1 1 1 1 1 0 0 0 1 0 0 0 2 2 0 0 0 0 0 2 2 2 2 1 1 0 1 0 0 0 1 0 0 0 2 0 0 0 1 0 1 1 2 2 0 1 1 0 0 0 1 0 0 0 2 2 2 0 0 1 2 0 2 1 0 0 0 0 0 0 2 0 0 0 0 0 2 1 1 0 0 0 1 1 0 0 0 0 0 0 0 0 0 2 0 0 1 1 1 2 0 0 0 1 1 0 1 0 0 0 0 0 0 0 1 1 1 1 2 1 1 1 1 1 2 1 2 0 1 2 0 1 1 0 1 1 1 1 1 0 2 1 0 0 0 0 2 2 0 0 0 2 0 2 1 2 2 0 2 1 2 0 1 1 0 0 1 0 1 0 0 0 1 0 0 0 1 1 1 0 0 0 0 0 0 0 0 1 1 0 2 0 0 0 0 1 0 0 0 0 0 0 0 0 0 1 0 0 0 0 2 0 1 0 0 1 1 2 2 1 0 0 1 1 1 0 2 2 1 1 0 2 2 2 0 1 0 1 0 2 0 1 1 1 0 1 1 0 0 1 0 1 1 1 1 1 0 1 0 0 1 1 0 2 2 0 1 1 1 0 2 0 0 0 0 0 0 0 0 2 2 1 0 2 0 1 1 1 1 2 0 0 0 0 1 1 0 0 1 0 0 2 0 1 0 0 0 1 0 0 0 0 0 1 2 2 0 0 0 0 1 0 1 0 1 0 0 0 0 1 2 0 0 0 0 1 0 1 0
21 1 1 1 0 0 0 1 1 2 0 0 1 1 0 0 1 0 0 0 0 2 0 2 0 0 1 0 1 1 0 1 2 2 2 1 2 0 0 0 2 0 0 0 0 0 2 0 0 0 0 0 0 0 0 1 0 1 1 0 0 0 1 0 0 1 0 1 0 0 0 0 2 2 0 2 2 2 2 0 0 2 0 1 2 0 0 1 2 2 0 0 1 1 0 0 0 1 0 1 1 2 2 0 0 0 2 0 2 0 0 2 2 2 2 2 2 0 0 0 2 0 2 0 1 1 1 0 1 0 1 0 0 0 0 0 0 0 0 0 1 0 0 0 2 0 0 0 0 1 0 1 0 0 0 0 0 0 0 0 1 0 0 1 0 1 1 0 1 1 0 0 1 1 1 1 2 0 0 0 0 0 0 1 1 0 1 2 0 1 1 1 2 1 2 0 2 0 0 0 0 0 0 0 0 2 2 0 1 0 0 2 0 0 0 1 0 1 1 1 0 0 2 0 0 0 0 2 0 2 0 0 0 0 0 0 0 2 2 0 0 0 2 2 0 2 0 0 2 0 0 0 0 0 1 2 1 0 0 0 0 0 0 1 1 0 0 0 1 1 0 1 1 2 0 1 0 2 1 0 0 0 1 1 1 0 2 1 0 2 1 0 1 1 2 1 0 0 0 1 1 0 0 2 0 0 0 2 1 0 0 1 2 2 2 1 1 0 0 0 1 1 1 0 0 0 0 0 1 1 2 1 0 0 0 0 0 2 0 0 0 1 2 0 1 0 0 0 1 2 0 0 1 1 0 1 1 0 0 1 0 0 1 1 1 0 0 1 1 0 1 1 2 1 0 1 0 1 1 1 1 1 0 0 0 1 0 1 1 0 0 1 0 0 1 1 0 1 1 0 0 1 0 0 0 0 2 0 0 0 0 0 0 0 0 0 0 0 0 0 0 1 0 2 0 0 0 0 2 1 0 1 1 1 0 0 1 0 0 0 2 0 0 1 1 1 0 0 0 1 0 0 0 2 1 0 1 2 2 2 2 0 0 0 0 0 0 1 1 1 1 2 2 2 2 0 1 0 0 0 0 0 1 1 1 1 0 2 2 0 1 0 0 2 1 0 0 0 1 2 0 1 1 1 1 1 1 0 0 0 0 0 1 0 2 0 0 1 0 1 1 1 2 0 0 2 1 0 0 2 0 2 0 0 1 0 1 0 2 0 0 2 0 0 0 2 0 1 1 0 1 0 0 2 2 0 0 0 1 0 0 1 0 0 0 0 1 1 1 0 1 0 0 0 2 0 2 2 2 2 0 0 0 1 0 0 0 0 0 0 0 1 0 0 0 0 0 0 0 0 1 2 0 0 0 0 1 0 1 1 0 0 0 0 2 0 0 0 0 0 0 0 0 0 0 0 1 2 0 0 1 0 0 0 0 0 0 0 1 1 1 0 0 1 1 2 2 0 0 1 1 2 0 0 0 0 0 2 2 0 0 0 2 0 1 1 0 2 0 1 0 0 1 0 1 2 1 1 1 1 0 0 2 2 2 0 1 2 1 1 1 1 0 1 0 0 0 1 0 0 0 0 0 1 1 2 2 2 1 2 0 0 1 0 0 0 0 1 0 0 0 0 0 2 0 1 0 0 1 1 0 0 0 2 0 1 0 0 0 1 0 0 0 0 0 1 1 0 0 1 1 1 0 0 0 0 1 0 0 2 2 1 2 0 1 0 0 0 0 1 0 1 0 1 1 1 0 1 1 1 1 0 0 0 0 1 0 0 0 2 2 2 2 1 2 0 1 0 0 1 1 1 0 1 1 0 2 0 0 1 1 0 0 0 2 0 1 1 1 1 1 1 1 2 0 0 0 0 0 1 0 1 0 1 0 1 0 1 1 0 0 1 1 0 0 1 1 2 1 1 0 0 1 2 0 1 0 0 1 0 1 0 0 0 0 0 0 1 2 1 1 0 0 1 0 2 0 0 2 2 2 2 1 0 0 1 1 0 0 0 0 0 1 0 2 2 2 0 0 0 0 2 1 1 1 1 0 1 0 1 0 1 0 1 1 1 2 0 2 1 0 1 0 1 1 0 2 2 0 1 2 2 0 0 2 0 1 1 0 0 0 0 2 2 2 1 1 0 1 0 1 0 2 1 1 0 2 0 0 1 1 1 0 1 0 1 1 1 1 0 0 0 0 0 0 1 1 1 2 0 0 0 2 2 0 1 1 0 1 0 1 0 0 0 0 0 0 0 1 0 0 0
22 1 1 2 0 0 0 0 0 2 0 0 1 1 0 0 1 0 1 1 1 1 0 2 0 0 1 1 2 1 1 0 1 1 2 1 2 1 0 0 2 0 0 0 0 1 2 0 0 1 0 0 1 0 1 0 1 2 0 2 0 2 0 1 0 0 1 1 0 0 0 2 2 2 1 2 1 2 2 0 1 2 0 0 1 0 0 0 1 2 0 0 0 1 0 0 0 0 0 0 1 2 2 0 0 0 2 2 0 2 0 2 2 2 2 2 2 0 1 0 1 0 2 0 1 1 1 0 1 0 1 0 0 0 0 0 0 0 1 1 1 0 0 0 1 0 0 0 0 2 0 2 0 2 1 0 0 0 0 0 0 1 1 1 1 1 2 0 0 2 0 0 1 1 0 1 2 0 0 0 0 0 0 1 2 1 1 0 0 1 1 1 2 2 2 0 2 1 0 0 0 0 0 0 1 1 1 0 1 0 0 0 1 0 0 0 0 1 0 1 1 1 1 0 1 0 2 1 0 0 0 0 0 0 1 0 0 1 1 1 0 1 2 1 0 1 0 0 2 0 0 0 2 0 0 1 1 0 0 0 0 0 0 0 0 0 0 0 1 0 0 2 0 1 1 0 0 2 1 0 1 0 1 1 0 1 0 1 0 2 0 0 0 0 2 0 0 1 0 1 1 0 1 0 1 0 0 2 2 1 0 2 1 1 1 0 1 0 0 0 1 1 1 0 1 0 0 0 0 1 2 1 0 0 0 0 0 2 0 0 0 0 1 0 0 0 1 0 1 1 0 0 0 0 0 0 1 0 0 1 0 0 1 0 0 0 0 2 2 0 0 2 1 1 1 0 0 1 1 1 1 0 0 0 0 0 0 0 0 0 0 0 1 0 1 1 1 1 0 0 0 0 1 1 0 1 0 0 1 1 0 0 0 0 1 2 1 1 0 0 0 0 0 0 1 2 1 1 1 0 1 0 0 1 2 2 0 2 0 0 1 0 1 2 1 2 0 1 2 0 0 1 0 1 0 0 0 2 1 2 2 0 1 0 0 1 1 2 2 0 1 1 1 1 2 0 2 0 1 0 1 0 1 0 1 0 1 1 1 0 0 1 1 1 0 0 0 1 1 2 0 0 2 0 2 1 2 0 0 1 0 1 1 1 0 2 1 0 1 2 2 0 2 0 1 2 1 0 0 2 0 2 2 1 2 0 1 0 1 1 1 1 0 1 1 1 0 1 1 0 1 0 1 2 2 0 0 0 0 1 0 0 0 0 0 0 2 1 0 0 0 1 0 0 0 0 2 1 1 0 0 1 1 1 1 0 0 0 0 0 1 1 2 0 0 0 0 1 0 0 1 0 2 1 0 1 2 0 1 1 2 0 0 2 0 1 0 1 0 0 1 0 0 0 0 1 2 1 0 0 1 0 1 2 0 0 0 1 0 0 0 1 0 0 1 1 2 1 0 1 0 2 0 1 0 0 0 2 2 1 0 0 2 1 1 2 0 0 1 1 1 0 0 0 0 1 1 1 1 1 1 0 2 0 2 2 0 0 0 2 0 0 1 1 1 1 0 2 0 2 0 0 0 1 0 1 1 1 1 0 0 0 0 0 0 0 1 0 0 0 0 1 0 2 0 1 0 0 1 1 2 2 1 2 0 1 0 0 0 1 0 0 1 0 0 1 1 0 0 1 1 1 0 0 0 0 0 0 0 0 0 0 2 1 0 0 1 1 0 2 0 1 0 0 0 1 0 0 0 1 1 2 1 1 1 1 0 2 1 2 0 1 2 0 0 1 0 1 0 1 1 2 0 2 1 0 1 0 0 1 1 0 0 0 2 1 1 1 0 1 1 0 1 1 0 1 0 0 0 2 0 2 1 1 0 0 0 0 0 1 0 0 0 0 0 0 0 0 0 0 2 2 1 1 1 0 1 2 0 0 2 0 0 0 0 0 1 0 1 0 0 0 0 2 0 2 1 1 2 0 0 1 1 0 1 2 1 1 0 2 2 1 0 0 2 2 2 0 0 0 0 1 1 0 1 1 1 0 2 0 1 1 0 0 2 1 1 0 1 2 0 2 0 2 1 1 0 2 1 2 2 2 0 2 0 0 0 1 1 0 0 1 2 0 1 0 1 0 0 0 1 1 2 0 0 0 0 1 2 0 0 1 2 0 1 1 0 0 0 0 1 1 0 0 0 1 2 0 0 0 0 0 0 0 0 0 0 0 0 0 0 0 0 1 0 0 0 0 2 1 2 0
23 1 2 0 0 0 0 1 0 1 0 0 0 1 0 0 0 1 1 1 1 1 1 2 0 0 2 0 1 1 1 0 1 1 1 1 1 0 0 0 2 0 0 0 0 0 1 0 0 0 0 0 1 1 0 1 0 1 0 0 1 1 0 0 0 0 1 0 0 0 0 0 2 2 2 2 0 0 2 1 0 1 0 2 2 0 0 1 2 2 0 1 2 1 0 0 0 1 0 1 1 2 0 0 1 1 2 2 0 2 1 1 0 1 0 0 0 0 0 0 2 0 2 0 0 2 2 0 0 0 1 1 1 1 0 0 0 0 0 0 0 0 2 0 0 0 0 0 0 1 0 1 0 0 1 0 0 0 2 2 2 1 2 2 1 1 1 1 1 1 1 0 1 2 2 1 2 1 0 0 0 0 0 1 1 0 2 1 0 1 1 1 2 1 2 0 2 2 0 0 0 0 1 0 1 2 1 0 0 1 0 1 2 0 0 2 2 0 1 0 1 1 2 0 0 1 0 2 0 1 0 0 0 0 0 0 0 1 2 1 0 1 2 2 0 2 0 0 2 0 0 1 0 0 1 2 2 0 0 0 0 0 0 1 1 0 0 0 1 1 0 0 0 2 0 0 0 1 0 0 0 2 0 0 2 0 2 0 0 1 0 0 1 1 2 0 1 1 1 2 2 0 1 1 1 0 1 1 1 0 1 1 1 2 2 1 1 0 0 0 0 2 1 0 0 0 0 0 1 0 2 2 0 0 0 0 0 2 0 1 1 0 1 0 0 1 2 1 2 1 2 0 1 1 1 0 0 1 0 1 0 0 2 0 2 2 0 2 2 0 0 2 1 1 0 0 0 1 0 2 0 0 0 0 0 1 0 0 0 0 0 0 0 0 2 0 1 1 0 0 0 0 0 0 0 0 0 1 0 0 1 0 0 1 1 2 1 0 0 0 0 2 0 0 1 1 1 1 1 1 0 0 1 1 1 0 0 1 0 0 2 0 0 0 0 1 1 1 1 0 0 1 0 2 2 2 0 2 1 2 2 0 0 1 0 1 1 2 2 1 0 1 2 2 0 0 0 0 2 0 0 0 0 0 1 0 1 0 1 0 1 1 1 1 1 0 1 0 2 2 0 0 1 0 2 0 2 1 0 0 0 0 0 0 1 0 0 1 1 1 1 1 0 0 0 1 0 1 1 1 1 1 0 0 0 0 2 0 1 1 1 1 0 0 0 1 1 0 0 0 1 0 0 0 2 2 2 1 0 1 0 0 0 0 1 0 1 2 0 2 0 1 0 0 0 0 1 1 2 1 0 0 0 0 1 0 0 1 0 0 0 0 1 0 0 0 1 0 0 0 1 1 1 0 0 1 1 0 1 0 1 0 0 1 1 1 1 1 0 1 1 1 0 0 0 1 1 1 0 0 0 0 0 1 0 0 0 1 0 0 0 0 0 0 1 2 2 1 1 2 1 1 1 0 1 1 0 1 1 0 0 0 0 1 0 1 0 1 0 0 0 0 0 0 0 1 1 1 1 1 1 0 2 1 2 2 0 1 0 0 0 0 1 2 1 1 0 1 0 1 0 0 0 0 2 2 2 2 2 0 1 0 0 0 1 2 1 1 1 1 0 1 1 2 0 2 0 0 2 1 1 1 0 2 0 1 1 0 0 2 1 1 0 1 0 1 2 0 0 0 0 0 1 0 0 0 1 0 2 0 0 0 1 0 0 1 1 2 0 1 0 0 1 0 0 1 0 1 1 1 1 0 1 1 1 2 0 1 1 2 1 1 2 1 1 0 1 1 0 1 0 0 0 1 1 0 1 0 0 1 1 0 0 0 2 0 2 2 1 2 0 1 0 2 0 0 0 0 0 1 1 0 1 2 0 0 0 0 0 0 0 0 0 0 0 0 0 1 1 0 1 1 1 1 0 0 0 0 0 1 0 0 0 0 0 2 0 1 0 0 1 0 1 1 0 1 0 1 2 0 0 1 1 0 0 1 1 2 1 0 0 2 0 0 1 1 2 0 0 0 0 1 2 0 2 1 1 1 0 1 1 1 0 0 1 1 1 1 0 0 0 0 0 1 1 0 1 1 0 0 2 1 0 0 0 0 0 2 0 0 0 0 2 2 2 0 0 0 1 0 0 1 1 1 0 0 1 0 0 2 0 2 1 0 0 0 1 0 0 0 2 0 0 0 0 0 0 0 0 0 1 0 0 0 1 1 1 0 0 0 0 0 0 2 0 0 1 0 1 0 0 0
24 0 2 1 0 0 0 2 0 0 0 1 0 0 0 0 0 0 0 1 1 2 0 2 0 0 0 0 2 0 1 2 1 1 1 0 1 1 0 1 1 0 1 1 0 1 0 1 0 0 0 1 0 0 0 2 1 0 1 2 0 1 0 0 0 0 1 1 0 0 0 0 2 2 1 2 1 1 1 0 1 2 1 1 1 0 0 0 1 2 0 0 0 1 0 0 0 1 0 1 1 2 2 0 0 0 2 1 1 1 0 2 0 1 0 0 0 0 0 0 0 2 1 1 0 1 1 1 0 0 1 0 0 1 1 1 1 0 0 0 1 0 0 0 1 0 0 1 1 1 0 0 0 1 1 1 1 1 0 0 1 0 0 2 0 2 0 1 0 0 1 0 0 1 1 1 2 0 0 0 0 1 0 1 1 1 1 1 1 1 1 1 2 1 2 0 0 1 0 0 0 0 1 0 0 0 1 0 1 1 0 1 1 0 0 1 1 0 1 0 0 1 1 0 1 1 2 1 0 1 0 0 0 0 2 1 1 1 2 0 0 0 2 2 0 2 0 0 1 0 0 0 2 0 0 1 0 0 0 1 1 1 0 0 0 0 1 1 1 0 0 0 0 2 0 0 0 1 1 0 1 0 1 1 1 0 2 2 0 2 2 0 1 0 1 0 0 0 0 2 1 0 1 1 1 0 0 1 1 0 0 2 2 2 2 1 1 1 0 0 0 2 2 0 1 0 1 0 0 0 1 0 1 1 0 0 0 0 0 0 0 1 0 0 1 1 0 1 2 2 1 1 2 2 1 1 1 1 0 1 1 1 2 0 1 1 0 1 2 0 0 2 0 2 0 0 0 1 0 2 0 1 0 0 0 1 0 1 1 0 0 1 1 0 2 0 0 0 0 0 0 0 1 1 1 0 1 1 0 0 1 1 0 0 0 0 0 0 0 1 0 1 1 1 1 1 0 1 1 0 1 0 0 1 2 2 0 1 0 1 2 0 0 1 0 1 0 1 1 0 0 1 0 1 1 1 0 1 1 1 0 0 1 0 0 1 1 2 1 1 1 2 2 2 1 1 1 0 1 0 1 1 0 0 1 0 0 2 2 0 2 0 1 1 0 0 2 1 2 1 1 0 2 0 1 1 1 0 0 2 0 0 1 0 0 1 0 0 2 1 1 1 2 1 0 1 0 0 0 2 0 1 2 0 2 0 2 0 2 1 1 1 0 0 0 2 0 2 2 0 1 0 0 2 2 1 0 1 0 1 0 0 0 0 0 0 1 2 2 0 0 0 0 0 1 0 2 1 1 0 0 2 0 0 0 0 0 0 0 0 0 0 1 0 0 0 0 1 0 0 1 1 0 1 0 0 0 0 2 2 0 0 0 0 1 0 0 0 0 0 0 0 0 0 0 0 0 1 0 0 0 0 0 1 0 0 1 1 1 0 1 0 1 1 2 1 2 1 0 2 0 2 1 1 1 1 0 1 1 0 0 0 1 2 0 2 1 2 1 0 0 2 0 1 1 2 2 0 0 0 0 0 2 1 2 0 2 0 0 1 0 0 0 0 0 0 0 2 0 2 1 0 0 1 2 2 2 1 1 1 1 0 0 0 0 2 0 1 0 0 0 1 1 2 0 2 0 0 0 0 1 1 0 2 0 1 0 0 0 2 1 1 0 2 0 0 2 1 0 0 0 0 0 0 0 0 1 0 0 0 0 0 2 0 2 0 0 2 0 2 0 0 0 0 0 1 1 2 2 0 0 0 1 0 0 2 0 2 0 2 0 2 2 1 1 0 0 0 0 2 2 2 0 1 1 0 2 1 2 2 1 0 1 1 1 0 2 2 1 1 1 1 1 2 0 1 1 0 0 1 0 1 1 0 0 0 0 0 0 0 0 0 0 0 0 0 0 1 0 1 1 1 2 1 1 1 1 0 0 0 1 0 2 0 2 2 0 2 2 0 0 0 1 1 0 2 0 1 2 1 1 1 2 0 1 1 0 2 0 1 1 1 0 0 2 2 2 0 0 1 0 0 1 0 1 1 0 1 1 1 0 0 1 0 1 1 1 2 1 0 0 0 1 1 0 0 1 2 0 0 2 2 0 2 0 0 0 0 1 1 0 0 2 2 1 0 1 0 1 0 1 0 2 2 0 0 1 2 2 2 0 0 1 1 1 0 0 0 0 0 1 0 0 0 0 1 1 0 0 1 1 0 0 0 0 0 0 0 0 0 0 0 0 2 1 0 0 0 1 0 0 1
25 0 0 2 0 1 2 1 0 2 0 0 0 1 0 0 0 0 1 2 1 0 1 0 1 1 0 0 0 1 0 1 2 1 0 0 1 1 1 0 1 0 0 0 0 2 2 0 1 2 0 0 1 0 0 1 0 1 0 0 0 1 1 1 1 0 2 1 0 0 0 0 2 2 1 2 1 1 1 0 2 2 0 0 0 1 1 0 1 1 0 0 2 2 0 0 0 2 1 1 0 2 1 0 0 0 2 2 0 2 0 1 1 1 2 2 2 0 1 0 1 0 0 2 0 0 0 0 0 0 0 0 0 0 0 0 0 0 0 0 1 0 0 0 0 0 0 0 0 1 1 1 0 1 1 0 0 1 0 1 1 2 2 2 2 2 2 0 0 2 0 2 1 1 0 0 1 0 0 1 0 1 1 0 1 0 1 1 0 1 2 2 1 0 1 0 1 2 0 0 0 0 0 1 2 0 1 1 1 0 0 1 1 0 0 0 0 0 2 0 0 0 0 0 1 0 2 0 0 0 0 0 0 0 2 0 0 2 2 0 0 0 1 2 0 2 1 0 1 1 1 0 1 0 0 0 0 0 0 1 1 1 0 0 0 0 0 0 0 0 0 0 0 2 1 1 0 1 1 0 1 0 1 1 0 1 1 0 0 1 1 1 1 1 2 1 0 1 0 1 2 1 1 1 1 0 0 1 1 0 0 0 1 1 1 0 1 1 0 0 0 2 1 0 2 0 0 0 1 1 1 1 0 1 0 0 0 1 0 1 0 1 0 0 0 0 1 0 0 1 0 0 1 1 1 0 0 0 0 2 0 0 0 0 0 1 0 1 1 0 1 1 0 2 0 1 0 1 1 1 0 1 0 0 0 0 0 1 1 0 0 0 1 0 2 0 1 0 1 1 0 1 0 1 0 0 0 1 0 0 1 0 0 0 2 2 1 0 1 0 0 0 1 1 1 1 0 1 1 0 1 0 0 1 1 0 1 1 0 0 2 0 0 0 0 2 0 0 1 1 1 0 0 1 1 1 0 2 2 1 1 0 0 0 0 1 1 2 2 0 0 0 2 2 2 0 2 0 2 0 1 0 0 0 2 0 0 2 2 0 2 0 0 1 1 0 1 0 0 2 0 2 1 0 2 0 2 1 0 0 0 0 1 1 0 2 2 0 2 1 1 1 2 0 0 2 1 0 0 2 0 0 1 1 1 0 1 1 1 2 0 1 0 0 0 2 0 1 2 1 0 1 0 1 2 2 1 2 0 2 0 0 1 0 0 1 0 2 2 0 0 1 0 0 0 0 2 2 2 2 0 0 0 0 0 0 0 0 0 0 0 1 1 0 0 0 0 0 0 0 0 1 1 0 0 1 1 0 1 1 2 0 0 0 2 1 1 1 0 0 2 0 0 0 0 1 1 1 0 0 0 0 1 1 0 0 2 0 0 1 1 1 2 2 0 0 1 0 1 1 0 2 0 2 0 0 0 0 0 0 0 0 1 1 1 2 0 0 1 0 0 0 0 1 1 2 2 0 2 2 0 0 2 1 1 1 2 0 0 1 0 0 0 0 0 0 0 2 0 1 0 0 0 1 0 1 1 2 2 1 0 0 0 0 0 0 0 1 0 0 0 0 0 2 0 0 0 0 0 0 0 0 0 1 0 0 0 0 0 1 0 1 1 0 0 0 1 2 0 0 0 0 0 0 0 0 1 0 1 0 0 0 2 0 0 1 1 1 0 0 0 0 0 1 1 1 0 2 2 0 1 1 1 0 1 1 2 2 0 2 0 1 2 1 1 0 0 0 0 0 0 0 0 1 1 1 0 0 0 2 2 0 0 0 2 0 1 2 2 2 2 2 0 2 0 0 0 0 0 1 1 0 0 1 0 0 0 1 0 0 0 0 1 1 0 1 2 1 0 1 1 1 0 2 0 0 0 0 0 1 1 0 0 0 0 0 2 0 2 0 0 0 0 2 0 1 0 1 1 1 2 2 2 0 0 0 0 1 0 2 2 2 0 0 2 2 2 0 0 0 1 1 1 0 1 1 1 2 0 1 0 0 0 1 1 1 1 1 1 0 0 0 0 2 2 1 1 1 0 0 1 1 1 2 1 0 1 1 0 1 0 0 2 2 1 1 2 0 1 1 0 1 1 0 0 0 1 1 2 1 0 1 1 0 2 1 1 0 0 0 0 1 0 0 0 1 2 0 1 0 2 2 1 1 0 1 1 0 0 1 0 0 0 0 0 0 0 0 1 0 0 0
26 0 1 1 0 0 1 2 0 1 0 0 1 2 0 0 0 0 1 1 0 2 0 2 0 0 1 0 0 1 1 0 0 0 1 0 1 0 0 1 1 0 0 2 0 2 1 0 0 1 0 0 1 0 0 1 0 0 0 0 2 2 2 2 1 1 1 0 0 1 1 1 2 2 1 2 1 2 2 0 2 2 0 0 1 0 0 0 1 2 0 0 0 1 0 0 0 1 0 1 1 1 0 0 1 1 2 2 0 2 0 0 0 0 0 0 0 1 0 0 2 1 1 1 0 1 1 2 0 2 2 0 0 0 0 0 0 0 1 0 2 0 1 0 1 0 1 0 0 2 0 0 0 0 0 0 0 1 0 0 1 1 1 2 1 2 2 1 1 0 1 0 2 1 0 2 1 0 0 0 0 1 0 1 1 0 1 1 1 2 2 2 2 1 2 1 1 2 0 0 0 0 0 0 1 1 1 0 2 1 0 0 0 0 0 1 1 0 1 0 1 1 2 0 0 1 1 2 1 1 0 0 0 0 1 0 0 2 2 0 0 0 2 1 0 1 0 0 2 0 0 0 1 0 0 1 0 0 0 0 0 0 0 0 0 0 0 0 2 1 0 0 1 2 0 0 0 1 2 0 0 0 0 0 0 1 1 2 0 2 1 0 0 0 2 0 0 0 0 0 1 0 0 0 0 0 1 1 2 0 2 2 2 1 0 0 1 0 0 0 1 1 0 0 1 0 0 0 1 2 2 2 0 0 0 0 0 1 0 0 0 0 2 0 1 0 1 1 2 1 0 1 2 2 2 0 1 0 1 0 1 1 2 0 1 0 0 0 2 0 0 2 1 2 0 1 0 1 1 1 0 1 0 0 0 0 0 0 0 0 0 1 0 0 2 0 0 1 1 1 0 1 1 1 1 0 0 2 0 0 0 1 0 0 1 2 0 1 0 1 0 2 0 1 0 1 1 0 0 0 0 0 0 0 1 1 1 0 0 0 2 0 0 0 0 2 1 0 1 1 0 0 0 1 2 0 2 1 1 1 0 0 1 0 0 1 1 2 2 0 0 0 1 1 1 0 1 1 2 1 1 0 1 0 2 0 0 1 2 0 1 0 0 1 0 0 1 0 0 2 0 2 1 1 1 2 1 1 0 0 1 1 1 0 0 1 0 0 1 1 1 0 0 0 0 0 0 0 1 1 0 0 1 0 1 0 2 0 1 0 2 1 0 0 0 1 0 2 2 0 1 0 0 2 2 2 0 0 0 1 0 0 1 0 0 1 1 1 0 1 0 1 0 0 1 0 1 0 0 0 0 1 0 2 2 0 0 0 0 0 0 2 0 0 0 0 1 0 0 0 1 2 1 0 0 0 2 0 2 0 0 0 0 0 2 0 0 0 0 0 1 0 0 0 0 1 1 2 0 0 0 1 0 2 0 2 0 0 1 1 1 0 0 1 0 2 2 1 0 1 0 2 1 0 1 1 0 1 0 0 0 0 1 1 1 2 0 2 0 1 1 0 0 1 1 2 2 0 0 0 1 1 2 2 2 2 2 1 1 2 0 0 2 2 1 1 0 2 0 0 0 1 0 1 0 1 2 2 2 0 2 0 0 0 0 0 2 1 0 0 0 0 1 2 0 2 0 0 1 1 0 0 0 2 0 1 1 0 0 1 0 1 0 0 0 1 1 0 0 1 0 1 0 0 0 2 0 0 0 0 0 0 2 0 1 0 1 1 0 2 0 1 1 1 1 1 0 1 0 2 2 1 1 1 2 2 0 1 1 2 1 1 2 1 2 0 1 0 0 0 0 1 0 2 1 0 1 1 1 2 1 0 0 0 1 0 1 2 1 2 1 1 1 1 0 1 0 0 0 2 1 1 0 1 0 1 0 0 0 1 1 1 1 0 1 0 1 0 0 0 2 2 1 2 0 0 0 0 0 0 2 0 1 0 1 1 1 1 2 0 0 0 0 2 0 2 0 1 2 1 1 1 2 0 0 0 0 1 0 1 1 1 1 0 2 2 2 0 0 0 0 1 0 0 1 1 0 0 1 1 0 2 0 0 0 2 2 1 1 1 0 1 1 2 0 0 1 1 0 0 2 0 0 2 0 0 1 0 0 0 0 1 1 2 1 0 1 1 1 0 2 0 2 1 0 0 0 1 0 1 1 1 1 0 0 0 2 0 0 0 0 1 0 0 0 0 0 0 1 0 0 0 1 1 0 0 0 2 0 1 0 0 0 1 0 0 0 1 2 1 0 0
27 1 0 2 0 0 1 2 0 1 0 0 0 0 0 0 1 0 0 0 0 0 0 2 0 0 2 0 2 0 2 0 0 0 1 0 2 1 0 0 0 0 0 0 0 1 0 0 1 2 0 0 1 0 0 0 0 0 0 0 1 1 2 1 0 2 0 1 0 0 0 0 2 2 1 2 1 1 1 0 1 2 0 1 1 0 0 0 2 2 1 0 0 1 0 0 0 1 0 1 1 2 1 0 1 1 1 2 0 2 0 1 2 2 2 2 2 0 0 0 2 0 1 1 0 1 1 0 0 0 1 1 0 1 1 1 1 1 1 1 1 1 0 0 0 0 0 0 0 0 0 0 2 0 1 0 0 1 0 0 1 1 0 1 0 0 1 0 2 0 0 0 0 2 1 1 2 0 1 1 0 1 0 1 2 1 1 1 0 2 1 2 1 1 1 0 1 1 0 0 0 0 0 0 1 0 0 0 2 1 0 1 0 0 0 0 0 0 1 2 0 0 2 0 0 1 1 0 0 0 0 0 0 0 1 0 0 2 2 0 0 0 1 1 0 1 1 0 2 0 0 0 0 0 0 1 0 1 0 1 1 1 0 0 0 0 0 1 2 1 0 2 0 2 0 0 0 1 2 0 0 0 1 1 0 1 1 2 0 2 1 0 1 0 2 0 1 2 1 1 0 0 1 0 1 0 2 0 2 0 0 1 2 2 2 0 0 1 0 0 0 2 2 2 0 0 1 0 0 1 1 0 0 0 0 0 0 1 0 1 0 1 0 0 2 0 0 0 2 1 1 0 1 1 1 0 1 0 0 1 0 0 2 0 2 0 0 2 2 1 0 2 0 2 0 1 0 1 0 2 1 2 0 0 1 0 0 0 0 0 0 1 1 0 1 1 2 0 0 0 0 0 0 0 0 0 1 1 0 0 1 1 0 0 1 1 0 1 0 0 1 1 0 0 1 2 2 0 1 1 0 0 0 0 0 0 0 0 0 0 2 0 0 0 0 2 0 0 1 1 0 0 0 2 2 2 0 1 1 1 1 0 0 0 0 0 0 2 2 0 1 1 1 1 0 1 0 0 2 0 0 1 1 1 2 2 0 0 0 0 0 2 0 2 0 0 1 1 2 1 1 0 0 2 0 2 0 1 0 0 0 0 1 0 1 1 0 1 0 1 2 1 2 0 1 2 1 1 1 1 1 0 2 1 1 0 2 0 0 0 1 2 0 1 0 0 1 0 1 0 0 1 0 2 2 0 0 1 0 1 0 0 0 1 1 0 2 1 0 1 0 1 0 0 1 0 1 1 1 1 0 1 0 1 1 0 0 0 0 0 0 1 0 1 1 0 1 0 0 0 1 2 0 0 0 2 0 0 0 1 0 0 0 1 0 1 1 1 0 0 0 0 0 1 0 0 2 2 0 0 1 0 1 1 0 0 1 1 0 2 0 0 0 1 1 2 2 1 0 1 0 2 0 2 0 0 0 2 1 1 1 0 1 0 2 2 0 1 0 1 1 0 0 1 1 2 2 0 1 2 0 2 2 2 2 1 2 2 1 1 0 0 0 1 1 1 0 2 0 2 0 0 1 0 1 2 2 2 2 0 0 0 0 0 0 1 0 0 0 0 0 0 1 2 1 2 0 0 1 1 0 0 0 2 0 1 0 0 0 2 1 0 0 0 0 1 1 1 0 0 0 0 0 0 0 1 1 0 0 0 0 0 2 0 2 0 0 2 0 2 2 0 1 0 0 0 0 1 0 2 2 1 0 1 0 2 0 2 0 2 0 2 2 0 0 2 0 0 0 2 2 2 0 1 0 0 1 0 0 0 0 0 1 1 1 0 2 2 1 1 1 2 2 2 0 1 1 0 1 2 2 0 0 1 0 0 0 0 0 0 0 0 1 1 0 0 0 1 0 0 2 1 1 2 0 0 0 0 0 0 1 0 0 0 0 0 1 1 1 0 0 0 0 2 0 1 0 0 2 2 2 2 2 0 0 0 0 1 0 2 2 2 1 1 2 2 2 0 1 0 1 0 0 0 1 1 0 1 0 1 0 1 1 0 1 1 1 1 2 1 0 1 0 1 1 0 2 1 1 1 2 2 0 2 0 0 0 1 0 0 0 0 2 2 2 0 2 0 1 0 1 1 1 2 2 0 1 0 0 1 0 0 0 0 0 1 2 0 1 1 1 0 1 0 0 0 1 2 2 0 0 0 0 0 0 0 0 0 0 0 0 0 0 0 0 0 0 0 1 0 2 0
28 0 2 0 0 0 0 1 0 1 0 1 0 0 0 0 0 0 0 1 0 1 0 0 0 0 0 0 2 0 1 1 1 1 1 0 2 2 0 0 1 0 0 2 0 1 1 0 0 0 0 0 0 1 0 1 0 0 0 1 0 2 2 1 0 1 0 0 0 0 0 1 2 2 1 2 1 1 2 0 1 1 0 2 2 0 0 1 2 2 0 0 0 1 0 0 0 0 0 0 1 2 1 0 1 2 2 0 2 0 0 2 0 2 0 0 0 0 0 0 2 0 1 1 0 1 1 0 1 0 0 0 0 0 0 0 0 0 0 0 1 0 0 0 0 0 0 0 0 0 0 0 0 0 0 0 0 1 0 0 0 0 1 2 1 2 1 1 0 0 0 0 0 2 0 0 2 0 0 2 1 1 0 0 0 0 1 0 0 1 1 1 0 0 0 0 0 1 0 0 0 1 0 0 2 0 0 0 2 1 1 1 1 0 0 2 1 1 0 0 1 1 2 0 0 2 2 0 0 0 0 0 0 0 2 0 0 1 1 1 0 1 2 1 0 2 0 0 2 0 0 0 1 0 0 1 0 0 0 0 0 0 0 1 1 0 0 1 1 1 0 1 1 2 0 0 0 1 2 0 0 0 2 2 0 0 2 1 0 2 0 0 2 0 2 0 1 0 0 1 1 0 1 0 1 0 0 1 2 0 2 2 1 2 2 0 1 0 0 0 1 1 0 0 1 0 0 0 1 1 1 1 0 0 0 1 0 1 0 0 0 0 2 0 1 0 0 1 2 1 0 0 2 2 0 1 1 0 0 2 0 0 2 0 2 0 0 2 2 0 0 2 1 2 0 0 0 2 0 2 0 1 0 0 0 0 0 0 0 0 0 0 1 1 2 0 1 1 0 0 0 0 1 1 0 1 1 2 0 0 1 0 0 0 2 2 1 0 1 0 0 1 1 0 1 1 0 1 0 0 0 0 1 1 0 0 1 0 0 0 1 0 0 0 0 1 0 0 1 1 0 0 0 2 2 1 1 2 1 1 1 0 0 1 0 1 1 1 2 1 0 1 2 2 2 0 2 1 1 0 1 0 1 0 2 0 0 1 2 0 1 0 1 0 1 0 1 0 0 2 0 1 1 1 1 1 2 1 0 0 0 0 0 0 0 1 0 0 0 1 1 1 1 1 0 1 0 0 0 1 0 0 0 0 0 0 2 0 0 1 0 1 0 0 1 1 0 1 1 0 1 0 1 1 2 1 1 0 0 2 0 0 2 0 0 1 1 0 0 0 0 1 1 0 0 1 1 1 1 1 0 0 1 1 1 1 1 0 0 0 0 1 0 1 1 0 1 1 0 0 2 1 0 0 0 2 2 0 2 1 0 0 0 1 0 1 1 1 0 0 1 0 0 2 0 0 0 0 0 0 1 0 0 1 0 0 0 0 0 1 1 0 0 1 1 1 2 1 0 1 0 2 2 0 1 1 0 2 2 0 0 0 1 0 2 2 1 2 0 1 1 1 0 0 0 1 1 0 1 1 1 2 2 1 1 0 2 2 1 1 0 0 0 2 0 0 0 2 0 2 0 1 0 1 2 2 1 1 2 2 0 0 0 0 0 1 1 1 0 0 0 0 1 2 0 2 1 0 0 0 0 0 0 2 0 0 0 0 0 1 0 0 0 1 0 0 1 1 0 0 0 0 0 0 0 0 1 0 1 0 0 0 2 1 0 1 0 1 0 1 0 0 1 0 0 2 0 2 1 1 1 0 0 1 1 2 0 2 0 2 0 2 2 1 1 0 1 1 0 1 1 1 0 2 0 0 0 1 1 2 1 0 1 1 0 0 1 1 2 2 2 2 0 2 0 2 2 0 0 2 1 1 1 2 0 1 0 0 1 1 1 1 2 0 0 2 2 1 0 0 1 0 0 2 0 0 0 1 0 1 1 0 0 0 0 1 1 0 1 0 0 0 1 1 0 1 0 1 1 1 2 2 1 0 1 2 1 0 0 2 2 0 0 0 2 2 2 0 0 0 0 1 0 0 1 1 0 1 0 1 0 1 1 0 1 1 1 0 1 1 0 0 0 1 2 1 1 2 0 0 2 2 0 2 0 0 0 1 1 1 0 0 2 1 1 0 1 1 1 1 0 0 2 0 0 0 0 1 1 1 0 0 0 1 0 0 1 0 0 0 0 0 0 0 0 0 0 2 2 0 0 0 0 0 0 0 0 0 0 0 0 0 0 1 0 0 0 0 0 0 1 0
29 0 0 2 0 0 1 1 1 2 0 0 0 1 0 0 0 0 0 1 1 2 0 2 0 0 0 0 2 0 1 0 2 2 2 0 2 0 1 0 1 0 1 0 0 1 1 0 0 1 0 0 2 1 0 0 0 0 0 2 0 1 0 0 0 0 1 1 0 0 0 2 1 1 2 1 0 1 2 1 1 2 0 1 1 0 0 0 2 2 0 0 0 1 1 0 0 1 0 0 2 2 1 0 1 1 2 1 1 1 0 2 1 1 1 1 1 0 2 0 0 0 2 0 0 2 2 1 0 0 0 0 0 0 0 0 0 0 0 0 0 0 0 0 0 0 0 1 1 1 0 0 0 0 0 0 0 1 0 1 2 1 1 1 1 2 0 0 1 0 1 0 1 2 1 1 2 0 0 0 0 0 1 0 1 0 2 2 1 1 1 2 2 1 2 0 1 2 0 0 0 0 0 0 1 1 1 1 1 0 0 0 1 0 0 0 0 0 0 1 1 1 2 0 0 1 1 0 0 0 0 0 1 1 1 2 0 2 2 0 0 0 2 1 1 2 1 0 2 0 0 0 1 0 0 2 1 1 0 1 0 0 0 1 1 0 0 0 2 2 0 1 1 1 0 0 0 2 1 0 1 0 2 2 0 0 2 2 0 2 2 0 2 0 2 0 2 0 0 2 0 0 0 2 0 0 0 2 1 0 0 2 2 1 1 0 2 0 0 0 1 1 1 0 2 0 0 0 1 2 2 1 0 0 0 0 0 2 0 2 0 1 2 0 0 0 2 0 2 0 2 0 2 2 1 0 0 1 0 1 1 1 1 1 1 0 0 0 2 0 0 2 2 2 0 2 0 1 1 1 1 0 1 1 0 1 0 0 0 0 0 0 0 0 2 0 1 0 1 1 0 1 1 1 0 1 1 1 0 0 1 0 0 0 2 2 1 1 0 0 0 2 0 0 1 2 1 1 2 1 1 0 0 0 2 2 0 0 0 0 1 0 0 0 0 2 0 2 2 0 0 1 0 0 0 0 0 1 1 1 0 0 0 0 0 0 0 2 2 0 1 1 2 2 1 1 1 0 2 0 0 1 2 0 1 0 1 1 2 0 1 0 1 2 1 0 1 1 2 1 1 0 1 1 1 1 2 0 0 1 0 1 0 0 1 1 0 0 1 1 1 0 2 2 0 2 0 1 1 1 1 0 1 1 1 0 2 0 0 0 0 2 0 0 0 2 0 1 2 1 0 1 1 2 2 1 0 0 0 0 1 0 0 0 0 0 0 2 1 1 1 2 0 0 1 0 1 2 2 0 1 0 0 1 1 0 0 0 0 0 0 1 0 1 1 0 1 0 0 0 0 1 1 0 0 0 1 0 2 1 0 0 0 0 1 2 1 0 0 0 1 0 0 1 0 0 1 1 0 0 1 0 0 2 0 0 0 0 0 0 1 0 2 2 0 0 1 1 1 1 0 1 0 1 0 0 0 2 2 1 1 0 1 0 2 1 0 1 0 1 1 1 0 0 0 2 2 0 0 1 0 0 2 0 2 2 0 2 0 0 1 1 2 2 2 1 0 2 0 1 0 0 0 1 1 2 2 2 2 0 1 0 0 0 0 0 1 1 1 1 0 0 0 2 0 2 0 0 2 2 2 2 1 1 0 2 1 0 0 2 0 1 0 0 0 1 2 1 0 0 1 0 0 0 0 0 1 0 0 1 0 0 2 0 1 0 0 2 0 0 1 0 0 1 1 1 0 2 2 0 1 1 1 0 0 2 1 2 2 2 0 0 2 0 1 0 1 0 1 1 1 2 0 2 0 1 1 0 0 1 1 0 0 0 2 0 2 2 1 1 1 1 1 2 1 1 0 0 0 2 0 2 1 1 0 0 0 0 2 0 1 1 1 0 1 0 1 1 0 0 2 2 1 2 0 1 0 0 0 0 0 0 1 1 2 1 1 1 2 0 0 0 1 1 0 2 0 0 2 1 1 1 2 0 0 1 1 1 0 0 0 0 0 0 2 2 2 0 0 0 0 1 2 0 2 0 2 1 0 2 0 0 0 0 0 2 2 2 2 0 0 0 0 1 1 0 0 2 0 0 2 1 0 1 0 0 0 1 0 0 0 0 2 2 1 1 1 1 1 0 0 0 2 0 0 0 0 0 0 1 0 1 1 1 1 0 0 0 0 0 0 0 0 0 0 0 0 1 1 0 0 0 0 0 0 0 0 1 0 0 1 1 0 1 0 0 0 0 2 0 0 0
30 0 1 2 0 0 0 2 1 1 0 0 0 1 0 0 0 0 2 1 1 2 0 1 0 0 1 0 0 1 0 1 2 1 1 0 2 1 0 0 1 0 0 0 0 0 0 0 0 0 1 0 1 1 0 1 0 0 0 1 0 0 0 1 1 1 1 1 0 0 0 0 2 2 2 2 0 1 2 0 2 2 1 0 0 0 0 1 1 1 1 0 2 2 1 0 0 2 0 2 1 2 1 0 1 1 1 1 1 1 0 1 0 0 0 1 0 0 1 0 1 1 1 1 0 1 1 0 1 0 1 0 0 0 0 0 0 0 0 0 1 0 0 0 1 0 0 0 0 0 0 0 1 0 0 0 0 0 0 0 2 0 1 0 0 0 1 0 2 1 0 0 1 1 0 1 1 0 1 1 0 1 0 1 1 0 1 0 0 0 0 0 2 0 2 2 2 2 0 0 0 0 0 0 2 0 0 0 2 0 0 1 2 0 0 0 0 1 0 1 1 1 1 0 0 2 1 1 1 0 0 0 0 0 2 0 0 1 2 0 0 0 1 1 1 2 1 0 1 0 0 0 1 0 0 0 0 1 0 1 1 1 0 2 1 0 0 0 2 2 0 1 0 2 0 1 0 1 2 0 1 0 1 1 0 1 1 2 0 2 2 1 1 0 2 0 1 0 0 0 1 0 1 0 1 0 1 2 1 0 1 1 1 1 0 0 2 0 0 0 1 1 0 1 1 0 0 0 0 2 2 2 0 0 0 0 0 2 0 2 0 1 1 0 0 0 2 0 2 1 1 1 1 1 0 1 1 0 0 1 1 1 1 0 1 1 0 2 2 0 0 2 1 1 1 2 0 0 0 2 0 1 0 0 0 2 0 1 1 0 0 1 0 1 1 1 2 2 0 0 0 0 0 1 1 0 0 0 0 0 0 0 1 0 1 2 0 0 0 1 1 1 0 2 1 2 2 1 1 0 1 0 0 0 1 1 0 2 0 0 2 0 0 0 0 1 0 2 2 2 0 1 0 1 1 1 0 2 2 2 2 0 0 1 0 1 1 2 2 0 1 1 2 2 1 0 1 0 2 0 1 1 0 0 2 1 0 1 1 0 0 1 1 1 0 0 1 0 2 1 1 0 1 1 1 1 2 0 0 0 0 0 1 0 2 0 0 0 1 1 1 1 2 1 0 2 0 0 0 1 0 0 0 0 0 0 1 0 1 1 0 1 0 1 1 1 1 1 1 0 1 1 0 2 2 0 0 0 1 1 0 1 2 0 0 1 1 2 2 0 0 0 2 0 0 2 2 1 1 1 0 1 0 1 2 2 2 0 0 0 1 1 0 0 0 0 0 1 0 0 2 1 0 0 1 1 1 0 1 1 1 0 0 0 1 1 0 0 0 1 0 1 0 0 0 0 1 1 0 0 0 0 0 2 0 0 0 1 1 0 1 0 1 1 0 1 1 0 0 1 0 1 0 0 0 0 0 1 1 0 0 0 0 1 1 2 1 2 0 1 1 1 0 0 1 0 1 0 1 1 2 1 2 1 2 1 0 1 1 2 0 0 2 2 2 1 0 2 0 2 1 0 0 0 2 2 2 2 2 0 0 0 0 0 0 0 0 1 0 0 0 0 0 2 0 1 0 0 1 1 1 1 0 2 0 0 1 0 0 1 0 1 0 0 0 0 0 0 0 0 0 0 1 0 0 1 1 0 0 1 1 1 2 0 0 0 1 2 0 2 1 0 1 1 1 1 0 0 0 1 2 2 0 0 0 1 0 1 0 1 0 1 2 0 0 1 0 1 0 0 0 0 0 2 1 1 0 0 0 2 2 0 0 0 2 0 2 1 2 2 1 2 1 2 0 0 0 0 0 2 1 1 0 1 0 0 0 0 1 1 1 1 1 0 1 0 1 0 0 0 2 2 1 2 0 1 0 0 0 0 0 0 0 0 0 1 1 1 1 0 0 0 0 2 0 1 0 0 1 1 1 1 2 0 0 0 0 1 0 1 1 1 1 0 2 1 1 0 0 0 0 1 0 1 2 1 0 1 0 2 0 0 0 0 1 1 2 1 2 0 1 0 0 1 1 0 0 2 2 2 2 2 1 2 1 0 1 0 0 0 0 0 1 0 0 0 2 1 1 0 1 0 2 0 0 0 0 2 2 1 1 1 1 0 1 1 2 0 0 0 1 1 0 0 0 1 1 0 0 0 0 0 1 1 1 2 2 0 1 0 1 0 0 2 0 0 0 0 2 0 0 0
31 1 2 0 0 0 1 1 0 1 0 1 0 0 0 0 0 0 1 0 0 1 1 2 0 0 2 0 2 1 1 1 1 1 0 0 2 1 0 0 1 0 0 0 0 1 1 0 1 1 0 0 1 0 0 0 0 0 0 0 2 2 1 1 0 0 0 1 0 0 0 2 2 2 1 2 1 2 2 0 2 2 1 1 1 0 0 0 2 2 0 0 1 1 0 0 0 1 0 0 1 2 1 0 1 1 2 1 1 1 0 2 1 2 1 0 0 0 2 0 0 0 1 1 0 1 1 0 1 0 1 0 1 1 0 0 0 0 0 0 0 0 1 0 0 0 0 0 0 0 0 0 0 0 0 0 0 1 0 0 0 0 2 2 1 2 2 0 1 1 0 2 1 0 0 0 2 1 0 0 0 0 1 0 1 0 2 1 0 1 1 2 1 1 1 1 1 2 0 0 0 0 0 0 2 0 0 2 1 0 1 1 1 0 0 0 0 0 2 0 0 0 2 0 0 2 2 2 1 2 1 1 0 1 1 0 0 1 2 2 0 2 0 1 0 1 1 0 2 0 0 1 1 0 0 1 0 0 0 0 0 0 0 0 0 0 0 0 1 1 0 0 0 2 0 0 0 1 0 0 0 1 0 0 0 1 0 0 0 1 0 0 2 0 2 0 2 0 0 2 2 0 2 0 2 0 0 1 1 0 0 2 0 1 1 0 2 1 0 0 0 0 1 1 0 0 1 0 2 1 1 1 0 0 0 0 0 2 1 1 0 2 1 0 1 0 0 1 1 2 0 1 2 2 2 0 0 1 0 1 0 0 1 0 0 1 0 1 2 0 0 2 0 2 0 1 0 0 1 1 1 1 0 0 0 1 0 0 0 0 0 1 0 0 2 0 1 1 0 0 0 0 1 2 1 1 0 1 1 1 0 1 0 0 2 2 2 0 0 0 1 1 1 1 0 1 0 0 0 0 0 0 0 0 0 0 1 0 0 0 1 0 1 1 1 2 0 0 0 1 0 0 0 2 0 0 0 2 1 1 1 0 1 0 0 1 1 2 2 0 1 1 2 2 1 0 0 0 2 0 1 0 1 0 1 0 1 1 1 0 1 1 1 2 0 0 1 0 2 2 0 1 2 0 2 0 2 0 0 0 0 1 0 0 0 1 0 0 1 1 1 0 2 0 1 1 1 1 1 1 1 0 1 1 1 0 0 0 0 1 2 1 0 1 0 1 1 1 1 0 0 0 1 2 2 2 0 0 0 1 1 0 1 1 1 1 1 2 0 1 0 0 0 0 0 0 1 2 2 2 0 0 1 1 0 0 0 0 0 0 0 2 1 0 0 0 0 1 0 0 0 2 0 1 0 0 1 0 2 0 1 0 1 1 1 1 1 0 0 0 0 0 0 1 0 0 2 1 0 0 1 0 0 1 0 0 1 1 1 0 1 0 1 1 2 1 2 0 1 2 0 2 1 0 1 1 0 2 1 0 0 0 1 0 1 1 1 0 1 1 1 1 1 0 0 2 0 1 1 1 1 0 2 2 2 2 1 1 0 1 1 1 0 1 0 0 0 2 0 1 0 1 0 1 0 1 1 2 2 0 1 0 0 0 0 1 0 2 1 1 0 1 0 2 0 2 0 0 1 1 0 0 0 2 0 0 1 0 0 0 0 0 0 0 0 0 0 0 0 0 0 0 0 0 0 0 1 0 0 0 0 1 2 0 0 0 0 2 1 2 0 1 0 0 0 1 0 0 0 2 2 2 1 1 1 2 0 1 0 1 0 1 2 1 1 0 0 1 0 1 1 2 0 2 2 0 1 0 0 1 1 1 1 1 1 0 2 2 1 1 1 1 0 1 0 1 0 0 0 2 0 2 1 1 0 1 1 1 2 1 1 2 0 0 0 0 0 1 0 0 1 0 0 2 0 0 0 0 0 0 1 0 0 0 0 0 0 2 2 0 0 0 1 1 0 2 0 0 2 1 1 1 2 0 0 0 0 1 0 2 2 1 0 0 2 1 1 0 0 0 0 2 1 0 2 1 0 1 0 1 0 1 1 1 1 1 2 0 2 0 1 0 0 0 2 1 0 1 1 2 2 2 1 2 1 0 1 0 0 0 0 0 1 1 0 0 2 0 0 1 2 0 2 2 1 0 2 1 1 1 0 0 0 1 0 0 1 0 0 0 2 0 0 0 0 1 1 1 1 0 0 0 0 0 0 0 0 0 0 0 0 0 0 1 0 0 0 1 2 0 0 1
32 1 0 2 0 1 2 0 0 2 0 0 0 1 0 0 0 0 1 1 1 1 0 2 0 0 1 0 1 1 1 1 1 2 1 0 2 1 1 0 1 0 0 1 0 1 1 0 0 0 0 0 2 1 0 1 1 0 0 1 0 1 2 1 0 1 1 0 0 0 0 1 2 2 2 2 0 1 2 1 1 2 1 0 1 0 1 0 0 2 0 0 2 1 0 0 0 1 0 1 1 1 0 0 2 2 1 2 0 2 0 2 1 2 1 1 1 1 0 0 2 0 0 2 0 0 0 0 0 0 1 1 0 1 0 1 1 0 0 0 1 0 1 1 2 0 0 0 0 0 0 0 0 1 1 0 0 1 0 0 1 0 1 2 1 2 2 0 0 0 1 0 1 2 1 1 2 1 0 1 0 2 0 0 0 0 1 2 1 0 0 2 1 1 1 0 1 2 0 0 0 1 1 0 2 0 0 1 1 0 1 0 1 1 0 0 0 1 1 0 0 0 1 0 1 1 2 2 1 2 1 1 0 0 2 0 0 1 2 0 0 0 1 1 0 2 1 0 1 0 0 1 1 0 0 1 1 2 0 0 0 0 0 2 2 0 0 1 1 1 0 0 0 1 0 0 0 2 1 0 1 0 0 0 0 0 1 1 0 2 1 1 1 0 1 0 1 1 0 0 0 0 1 0 1 0 1 2 1 0 0 2 2 2 2 0 1 1 1 0 2 1 2 2 0 0 1 0 1 1 2 2 1 1 0 0 0 0 0 0 0 0 0 0 2 0 0 0 0 1 0 1 2 2 2 0 2 1 0 1 0 0 1 0 0 0 0 1 1 0 1 1 1 1 1 0 0 0 1 1 0 0 0 0 0 0 0 1 1 0 0 0 0 0 0 2 1 0 1 1 0 1 0 2 0 2 0 2 0 0 1 0 0 0 1 1 1 0 1 0 1 0 0 0 2 2 1 0 1 0 0 1 0 0 2 2 0 1 0 0 1 0 0 1 1 2 1 0 2 2 0 0 0 0 0 0 0 0 0 1 1 0 0 2 0 2 2 2 2 0 0 0 1 1 1 0 1 0 2 0 0 1 0 0 2 0 0 0 0 0 0 2 1 0 0 0 0 1 1 2 0 1 2 0 2 0 2 0 1 0 0 1 0 1 1 1 0 0 1 2 2 0 0 0 0 0 0 1 1 1 1 0 1 0 1 0 1 0 1 0 0 2 0 1 1 2 0 2 2 0 1 0 0 2 2 0 0 0 0 0 0 0 1 1 1 0 2 1 0 1 0 0 0 0 0 0 1 2 2 1 1 0 1 1 1 0 0 0 0 0 0 2 1 1 1 0 1 0 0 0 1 1 0 0 0 1 0 0 1 1 0 0 0 1 0 1 0 0 0 0 2 0 0 0 0 1 1 1 0 0 0 0 0 2 0 1 0 1 0 0 0 1 1 2 0 0 0 1 0 2 0 2 1 0 0 0 0 1 1 0 0 0 2 1 0 1 0 1 1 0 0 2 0 0 0 1 1 0 0 0 1 0 2 1 2 2 0 0 0 1 0 0 1 2 2 1 0 2 0 2 0 1 0 0 2 2 2 2 2 0 1 1 0 1 0 0 0 0 1 1 0 0 0 1 1 1 0 0 0 0 2 2 0 2 0 1 1 0 0 0 0 0 0 0 0 1 1 0 0 0 0 0 0 0 0 0 1 0 0 1 1 1 2 0 0 0 2 2 0 1 1 1 0 0 0 0 0 2 1 1 1 0 1 0 0 2 0 2 1 2 0 1 1 0 1 0 0 1 0 2 2 2 0 2 1 0 0 1 1 1 0 0 0 0 1 0 1 1 0 0 0 0 0 2 0 1 1 0 0 1 1 0 1 1 0 2 0 0 2 1 2 2 0 0 0 0 0 0 0 0 2 2 2 2 0 1 0 0 0 1 0 0 0 0 0 0 1 0 1 0 0 0 1 1 0 2 0 1 2 0 0 0 2 0 0 0 0 0 0 2 2 2 2 0 1 1 2 0 0 1 1 0 1 0 1 1 1 1 0 2 0 0 0 1 1 2 2 1 1 0 0 0 0 0 2 0 1 1 0 0 2 1 0 1 0 0 1 1 0 0 1 0 1 1 2 1 2 1 1 0 2 0 1 2 2 0 1 1 1 1 0 0 0 0 0 0 2 0 0 0 1 0 0 0 0 2 2 1 1 0 0 0 1 1 0 0 0 1 0 1 0 0 1 1 0 0 0 0 0 0 2 0
33 1 2 0 0 0 0 1 0 2 0 0 1 1 0 0 1 0 0 0 0 1 0 2 0 0 1 0 2 2 1 2 1 1 1 0 1 1 0 0 1 0 0 1 0 0 0 0 0 1 0 0 1 1 0 1 0 1 0 2 0 1 1 0 0 0 2 1 0 0 0 1 2 2 1 2 1 0 1 0 1 2 0 0 0 0 0 0 1 2 0 0 0 1 0 0 0 1 0 1 1 2 1 0 0 0 2 2 0 2 0 1 1 2 1 1 1 0 0 0 2 0 1 1 0 1 1 1 0 0 1 0 0 0 0 0 0 0 1 0 0 0 0 0 0 1 0 0 0 1 0 1 1 1 0 0 0 1 0 0 1 0 1 2 1 2 1 1 0 1 0 1 0 1 0 1 1 0 0 0 0 0 0 1 1 0 1 0 0 0 0 0 2 1 2 0 2 2 0 0 0 1 0 1 0 2 1 0 2 0 0 1 0 0 0 1 1 0 1 1 0 0 1 1 0 1 2 1 0 1 0 0 0 0 1 0 0 2 2 0 0 0 1 2 0 2 0 0 1 0 0 0 1 0 1 1 1 0 0 0 0 0 0 0 0 0 0 0 2 1 0 0 1 2 0 0 0 1 2 0 0 0 1 1 0 0 2 1 0 1 0 0 0 0 2 0 0 1 1 2 2 0 1 0 1 0 2 2 0 0 0 2 2 1 1 0 2 0 0 0 0 2 1 0 2 1 1 0 1 1 2 0 0 0 0 0 0 2 0 0 0 1 2 0 1 0 0 0 2 0 1 0 1 1 1 0 1 0 0 2 0 0 1 0 1 0 0 0 0 0 2 0 0 2 0 0 0 1 0 2 0 1 0 0 0 1 0 0 0 0 1 2 0 0 2 0 0 1 0 0 0 0 1 1 0 1 0 1 0 0 1 1 1 0 0 1 0 0 2 0 0 1 0 0 1 1 1 1 1 0 1 0 0 0 1 1 1 0 0 0 1 0 1 2 1 2 1 1 1 2 0 1 0 2 2 2 0 1 1 0 0 0 1 0 0 0 0 2 2 0 1 1 2 2 1 1 1 1 2 1 1 0 0 0 1 0 1 1 1 0 0 1 0 2 2 0 0 0 0 2 0 2 2 0 2 0 2 0 0 1 0 0 1 0 0 1 0 0 1 1 1 1 2 1 1 2 0 1 1 1 1 0 0 0 0 1 1 0 0 1 1 1 0 0 0 2 0 2 2 0 1 0 0 2 2 0 0 0 0 1 0 0 1 1 1 1 1 1 0 1 0 2 0 0 0 0 0 2 2 1 0 0 0 0 1 1 1 0 2 2 1 0 1 0 0 0 0 0 0 0 0 2 1 0 0 2 2 0 1 0 1 0 0 1 0 1 2 1 0 0 0 0 0 0 0 1 1 0 0 0 0 0 0 2 0 1 0 0 0 0 2 1 2 2 0 0 2 0 0 1 1 1 0 1 0 0 0 2 1 0 0 0 1 1 1 2 1 1 0 0 0 0 0 0 0 1 1 1 2 2 0 1 2 1 1 2 0 1 0 1 0 0 2 2 2 1 0 1 0 2 0 0 0 2 1 2 1 1 1 0 0 0 0 0 0 0 0 1 0 0 0 0 1 2 1 1 1 0 2 1 0 0 0 2 0 0 0 0 0 0 0 0 0 0 0 0 0 0 0 1 1 1 0 0 0 1 0 0 1 0 0 0 2 0 0 1 0 1 0 1 0 0 0 1 1 0 0 0 0 1 2 2 0 1 2 2 1 2 1 2 0 1 1 0 1 0 0 1 0 2 2 2 0 2 1 0 1 0 0 1 1 0 0 0 2 0 1 1 1 1 1 1 0 2 0 2 2 0 0 2 1 2 1 1 1 0 0 0 0 0 0 0 0 0 0 0 0 1 0 0 2 2 0 2 0 0 0 0 0 0 0 1 0 0 0 1 0 0 0 0 0 0 0 2 0 2 0 0 1 1 2 2 1 0 0 1 1 2 1 1 1 2 0 0 2 2 2 0 0 0 0 1 1 0 1 1 0 2 0 0 1 1 1 0 2 0 0 2 2 1 0 1 0 0 1 0 1 1 1 1 2 2 0 1 0 0 1 1 0 2 0 0 1 2 2 0 1 0 1 1 1 0 2 1 0 0 2 0 0 1 0 0 0 0 0 0 0 0 1 1 0 0 0 1 1 1 2 0 1 0 0 0 0 0 0 0 0 0 0 0 0 0 0 1 0 0 0 1 1 1 0 1
34 1 1 2 0 0 2 1 0 1 0 1 0 0 0 0 0 0 2 0 0 2 0 0 0 0 0 0 1 1 0 1 0 0 2 0 2 1 1 0 0 0 0 0 0 0 0 0 0 1 1 0 0 0 2 0 0 1 1 0 1 2 2 1 1 1 1 1 0 0 0 0 2 2 1 2 1 2 2 0 2 2 0 1 1 0 0 0 0 2 0 0 0 1 0 0 0 2 1 1 1 2 1 0 1 1 2 1 1 1 0 1 0 0 1 1 1 0 1 0 1 0 2 0 0 1 1 0 1 0 1 1 0 0 1 0 1 0 1 1 0 0 0 0 1 1 1 0 0 1 0 1 0 0 0 0 0 1 0 1 2 0 2 2 1 2 1 0 0 1 0 0 2 1 0 1 0 2 0 0 0 0 1 0 1 0 1 1 0 1 2 2 2 1 2 0 2 1 0 0 0 0 0 0 2 0 0 1 0 0 0 1 2 1 0 1 0 0 1 1 1 1 0 0 1 0 2 0 0 1 1 1 0 0 1 0 0 2 2 0 0 0 1 2 0 2 0 0 2 0 0 0 1 0 0 1 1 1 0 2 2 2 0 0 0 0 0 1 2 2 0 2 1 1 1 1 0 0 2 0 0 0 0 0 0 1 1 2 0 2 1 0 2 0 2 0 2 0 0 0 2 1 0 1 0 0 0 1 1 0 0 2 2 2 2 1 1 0 0 0 0 2 2 0 0 0 0 0 0 1 1 0 0 0 0 0 0 1 0 1 1 2 2 0 1 0 1 0 2 1 1 0 1 1 0 1 1 1 0 0 0 0 1 0 1 0 0 1 2 1 0 2 0 2 0 1 0 0 1 1 1 1 0 0 0 1 0 0 0 0 0 0 0 0 1 1 0 1 0 0 0 0 0 2 2 0 0 2 0 0 1 0 1 0 1 2 1 0 0 0 0 1 0 0 1 1 0 1 0 0 0 0 0 0 1 1 0 2 0 1 2 0 1 1 0 2 1 1 1 0 0 1 0 2 1 1 0 1 1 1 1 0 1 1 0 1 1 2 2 0 0 1 0 0 2 0 2 0 2 0 0 0 1 1 1 0 0 0 0 0 0 2 1 1 1 0 1 0 2 0 2 0 1 1 1 1 1 1 0 1 0 0 0 0 0 1 0 1 1 2 2 0 2 1 1 2 0 1 1 2 0 0 0 0 0 0 2 0 0 2 0 0 0 2 2 1 0 1 2 0 1 0 0 2 1 1 0 0 0 0 1 0 1 0 1 0 2 1 0 2 0 1 0 0 0 0 2 2 2 1 1 0 1 1 1 1 1 0 0 0 0 1 0 2 2 0 1 0 0 0 1 2 0 0 0 0 1 0 2 0 1 0 0 1 1 1 0 1 0 0 0 0 1 0 1 2 2 0 0 0 0 0 0 2 0 1 0 0 1 0 1 1 0 1 1 2 2 2 0 1 1 1 1 0 1 1 0 2 1 0 0 0 1 0 2 2 1 1 0 0 0 2 1 0 0 1 0 0 0 0 1 1 1 2 0 1 0 1 1 1 0 0 1 1 2 1 0 1 0 0 0 0 0 1 0 1 1 1 1 1 1 0 0 0 0 0 0 1 1 1 0 0 1 2 0 1 0 0 1 1 1 1 0 1 0 1 0 0 0 2 1 0 0 1 0 0 2 0 0 0 0 0 0 0 0 0 0 0 1 0 0 0 2 1 1 0 0 2 0 2 1 0 1 2 2 0 0 0 0 2 2 2 0 1 0 1 0 1 0 2 1 2 2 0 0 1 0 1 1 2 1 1 0 2 1 1 1 0 2 2 2 0 0 0 2 0 1 2 1 1 1 1 0 2 0 2 2 0 0 1 0 1 0 0 0 1 0 0 0 0 0 0 0 0 0 0 0 1 1 0 1 1 0 2 0 0 0 0 0 0 0 0 0 0 0 1 1 2 2 0 0 0 1 0 0 2 1 0 2 2 2 2 1 0 0 1 1 2 1 1 1 1 0 0 2 2 2 0 0 0 0 1 1 1 2 1 0 1 0 2 0 0 0 0 1 1 2 1 2 0 1 0 0 0 1 0 0 1 0 0 2 1 0 1 0 0 0 0 0 0 0 0 2 1 1 0 0 0 2 0 1 0 1 2 2 0 1 0 0 1 0 0 1 0 2 0 0 0 0 0 1 0 0 0 0 0 1 1 1 0 0 0 0 0 0 0 0 0 0 0 0 0 0 1 0 0 0 0 0 1 0 1
35 0 1 1 0 1 2 1 1 1 1 0 1 1 0 0 0 0 0 1 2 1 0 2 0 0 2 0 2 0 2 0 1 2 1 0 2 1 1 0 0 0 1 0 0 0 1 0 0 0 0 0 0 1 0 1 0 2 0 2 0 2 1 0 1 0 2 1 1 1 0 1 2 2 1 2 0 0 2 1 0 2 0 0 1 0 0 0 2 2 0 0 1 1 0 0 1 2 0 2 0 2 0 0 1 1 2 0 2 0 0 2 0 1 1 1 1 0 1 0 1 0 1 1 0 1 1 0 2 0 0 0 0 1 1 1 0 0 1 1 2 0 0 0 2 0 2 0 0 1 0 1 0 0 1 0 0 0 0 0 0 1 2 2 0 2 1 1 0 1 1 0 0 2 1 1 2 1 0 1 0 1 1 0 1 0 1 1 0 0 0 1 2 0 2 0 1 0 0 0 0 1 0 0 0 1 1 1 2 1 0 1 2 0 0 1 0 0 1 2 0 0 1 0 0 1 2 1 0 1 1 1 1 1 1 0 0 2 2 0 0 1 1 2 0 2 0 0 2 0 0 0 1 0 0 2 0 0 0 1 1 1 0 0 0 0 1 0 1 1 2 1 1 1 1 1 0 1 1 0 1 0 0 0 1 0 0 2 0 2 2 0 0 0 1 0 0 0 0 0 2 0 0 1 0 1 0 2 1 0 1 1 1 1 1 0 2 0 1 0 1 2 1 0 0 0 1 1 1 1 2 2 0 0 0 0 0 1 0 1 0 0 2 1 0 0 2 0 2 1 1 0 2 2 1 1 1 1 0 2 0 0 1 1 0 0 0 1 2 0 0 2 0 2 0 1 0 0 2 0 0 1 0 0 0 0 0 0 0 0 0 1 0 0 1 1 1 0 0 0 0 0 0 2 0 2 0 1 1 1 0 0 1 0 1 2 0 1 1 0 0 1 1 1 0 0 0 1 1 0 1 0 1 0 1 1 1 0 0 0 1 0 0 0 0 1 0 1 1 1 1 1 0 2 1 0 1 2 1 2 1 0 1 1 0 2 2 2 2 0 1 1 2 2 1 0 1 1 2 0 0 0 1 0 1 0 1 2 2 0 0 0 1 1 2 0 2 1 1 2 0 1 0 2 0 2 1 1 0 0 0 0 2 1 0 2 1 0 2 2 2 0 2 0 1 2 0 0 0 2 1 1 1 1 1 0 1 0 1 0 0 2 1 1 1 2 0 1 1 0 1 0 1 2 2 0 0 0 0 0 1 0 1 0 0 1 0 2 2 0 0 0 0 0 0 0 1 2 2 1 1 0 1 1 0 0 0 1 0 0 0 0 1 0 0 0 0 0 1 0 1 1 1 0 0 1 2 0 0 0 1 0 0 0 0 0 0 0 0 0 1 0 0 0 0 0 1 1 0 0 0 0 0 2 0 0 1 1 1 0 1 0 2 2 0 0 1 1 0 1 0 0 0 1 0 0 0 2 1 1 1 0 1 1 0 1 0 0 1 0 0 1 0 1 1 1 1 0 1 1 0 0 2 0 2 2 0 1 0 1 0 0 1 2 1 2 0 1 0 1 1 0 0 1 1 1 1 2 2 0 0 0 0 1 0 1 0 1 0 0 0 0 0 1 1 2 0 0 1 1 0 1 0 2 0 0 1 0 0 1 1 0 0 1 0 1 2 0 0 0 0 0 0 0 0 0 0 0 1 0 0 0 1 0 0 0 1 1 0 2 0 1 0 0 0 0 0 1 1 1 1 1 0 0 0 2 0 1 0 2 1 2 2 1 1 0 0 2 0 2 2 2 0 1 0 1 1 0 0 2 2 0 0 0 1 0 0 1 0 0 0 0 1 1 0 2 1 0 0 1 0 1 0 0 0 0 0 0 1 0 1 1 0 0 0 0 0 2 2 0 0 0 1 1 1 0 1 0 0 0 2 0 0 0 0 0 1 0 0 0 0 0 0 2 0 1 0 1 1 0 1 1 1 0 0 1 1 1 0 1 1 1 0 1 1 1 1 0 0 0 0 2 1 0 2 1 1 1 1 0 1 1 2 0 2 1 1 1 0 0 0 0 0 0 1 0 1 2 1 1 2 0 0 1 0 0 0 0 1 1 0 0 2 1 0 0 1 0 0 1 1 1 2 0 0 0 0 0 1 1 0 1 0 0 0 0 2 0 0 0 1 0 0 1 1 1 1 1 2 0 1 1 1 1 0 0 0 1 1 1 1 1 0 1 0 0 0 1 1 0 0 0
36 1 0 1 0 0 1 2 0 0 0 1 0 1 0 0 0 0 0 1 0 2 0 2 0 0 1 0 1 1 1 1 1 2 0 0 2 1 0 0 2 1 1 0 1 1 1 0 2 2 0 0 0 0 0 1 0 1 0 0 1 2 2 1 2 0 2 1 0 0 0 1 2 2 1 2 1 1 1 0 1 2 1 1 1 0 0 2 2 2 1 2 1 1 0 0 0 0 0 0 1 2 0 0 1 1 2 2 0 2 0 2 1 1 1 2 1 0 1 0 1 0 2 0 1 0 1 1 1 1 1 0 0 0 0 0 0 0 0 0 0 0 0 0 1 0 1 0 0 2 1 2 0 1 0 0 0 1 0 0 1 1 2 2 1 1 1 0 0 2 0 2 0 2 0 0 2 0 0 0 0 0 0 1 1 1 1 1 0 0 1 2 2 2 2 0 1 2 0 0 0 0 1 0 1 1 0 0 0 1 0 1 1 0 0 2 1 2 2 0 1 1 2 0 0 0 0 1 0 1 1 1 0 0 1 0 0 0 0 1 0 1 2 2 0 2 0 0 2 0 0 1 2 0 0 0 0 1 0 2 2 2 0 2 1 0 0 2 1 1 0 1 1 2 0 0 0 1 2 0 1 0 1 1 1 0 2 2 0 2 2 1 1 0 1 0 1 1 1 2 1 0 0 1 0 0 0 2 1 0 0 1 2 1 1 0 2 0 0 0 0 2 1 0 2 1 1 0 1 2 2 1 0 1 0 0 0 1 0 1 0 0 2 0 1 0 0 1 2 1 0 1 0 0 0 0 0 1 0 1 0 0 2 0 2 1 0 0 1 0 1 1 1 1 1 0 0 1 1 1 0 1 0 0 1 1 0 1 1 1 1 1 1 1 0 2 0 1 1 1 0 1 0 1 0 0 0 2 0 0 1 0 0 0 1 1 1 1 0 1 0 2 0 0 1 2 1 1 1 0 2 0 1 1 1 0 0 1 0 0 2 0 0 2 2 2 0 2 2 1 0 2 0 2 2 0 2 2 2 0 0 0 0 0 0 0 0 2 2 0 1 1 2 2 1 0 1 0 1 0 1 0 2 2 0 0 0 1 2 0 1 0 1 1 0 0 1 1 2 2 0 0 1 1 1 1 1 0 1 0 1 0 1 0 0 1 0 0 2 2 2 0 2 1 1 2 0 1 1 1 1 0 2 1 1 0 2 0 1 1 1 1 0 0 1 2 0 1 1 0 1 0 1 2 1 1 0 1 1 0 0 0 0 0 0 0 1 1 0 1 0 1 0 0 0 0 0 2 2 1 1 0 0 1 1 0 0 0 0 0 0 0 1 0 0 0 0 0 0 0 0 2 0 1 0 0 0 0 2 1 2 0 0 0 2 1 1 0 0 0 0 0 0 0 0 0 1 1 0 0 0 0 0 0 0 1 0 0 0 0 2 0 0 1 0 2 2 0 1 1 0 2 1 1 0 0 0 2 2 0 0 0 1 1 0 1 1 1 0 0 0 0 0 0 0 1 1 0 1 1 0 1 2 2 1 1 1 1 0 1 0 0 0 1 0 0 0 1 0 0 0 0 0 1 1 2 2 1 1 1 1 0 0 1 0 0 1 0 1 2 0 0 0 1 1 1 0 0 0 0 1 1 0 2 0 1 0 0 0 1 0 1 1 0 0 0 1 1 0 0 1 0 1 0 0 1 0 0 0 0 0 0 2 0 1 0 0 1 0 1 0 0 1 2 2 2 0 0 0 1 2 2 0 1 1 2 0 2 0 2 0 2 2 0 0 1 0 0 2 2 0 0 0 2 2 1 1 0 0 2 2 1 0 0 2 1 1 2 0 0 0 0 1 1 0 2 1 0 0 2 0 2 2 2 0 1 1 0 1 0 0 0 0 0 0 0 0 0 0 0 2 1 1 2 0 0 1 0 1 0 2 0 0 0 0 1 1 1 1 0 0 0 1 1 0 2 0 0 1 1 2 2 2 0 0 0 0 0 0 2 2 2 1 1 0 0 1 0 0 0 0 1 1 0 2 2 1 0 0 2 0 2 1 0 1 1 1 1 2 0 0 0 0 2 0 0 2 2 0 0 2 1 0 0 0 0 1 0 1 1 0 0 1 1 1 0 1 0 2 1 1 0 2 1 1 0 1 0 0 0 0 0 1 0 1 1 2 0 1 0 0 0 0 0 0 1 1 0 1 0 0 0 1 2 0 1 1 0 1 0 1 0 0 1 0 0 0 1 2 0 1 0
37 0 0 1 0 0 1 2 0 0 0 2 0 2 1 1 0 0 0 0 0 1 0 2 0 0 2 0 1 2 0 1 1 1 1 0 2 0 1 0 1 0 0 0 0 0 0 0 1 2 0 0 0 0 1 0 0 1 0 0 0 0 0 0 0 0 1 0 1 1 0 1 2 2 1 2 1 2 2 0 2 2 1 0 0 0 0 0 1 1 1 0 0 2 0 0 0 0 0 0 2 2 0 0 2 2 0 2 0 2 0 1 0 2 0 0 0 1 1 0 1 0 0 2 0 0 0 0 0 0 1 0 1 1 0 0 0 0 1 0 0 0 1 0 1 0 1 1 1 1 0 0 1 0 0 0 0 0 0 0 0 1 1 2 1 1 0 1 1 1 0 0 1 0 0 0 2 0 0 0 0 0 0 1 2 1 1 1 1 1 1 1 1 0 1 0 1 2 0 0 0 0 0 0 1 1 1 1 2 1 0 1 1 0 0 2 2 1 0 0 1 1 1 0 0 1 1 1 0 2 1 1 0 0 1 0 0 1 1 1 0 1 2 1 0 1 0 0 1 0 0 0 1 0 0 2 1 0 0 0 0 0 0 1 1 0 0 1 2 2 0 0 0 2 1 1 0 2 2 0 0 0 1 1 0 0 2 1 0 2 0 0 2 0 2 0 1 0 0 1 0 0 1 0 1 0 0 2 1 0 1 2 2 2 2 1 2 1 0 0 0 2 0 0 1 0 0 0 0 0 1 1 0 0 0 0 0 1 0 0 0 1 1 0 0 0 2 1 1 1 1 1 2 2 0 1 1 0 0 0 0 0 2 0 1 0 0 1 2 0 0 2 1 2 0 1 0 0 1 1 0 1 0 0 0 1 0 1 1 1 2 2 0 0 1 1 0 1 1 0 0 1 0 0 0 0 0 0 0 0 0 1 1 0 1 2 0 1 0 0 0 1 1 0 1 1 1 0 1 1 0 0 0 1 2 1 0 0 0 0 1 0 0 1 1 2 0 0 0 1 0 0 0 1 0 0 0 2 1 2 2 0 0 0 0 0 0 2 2 0 0 1 2 2 0 0 0 0 2 2 2 1 1 0 1 0 1 1 2 0 1 0 2 0 2 0 0 0 1 2 0 0 2 0 2 1 2 0 0 2 0 0 0 0 1 1 0 0 2 2 2 0 2 0 2 2 1 0 0 2 0 0 0 0 0 0 2 0 0 0 0 2 0 0 0 1 0 1 1 0 1 0 1 2 2 2 1 0 0 1 0 0 0 1 1 0 1 2 2 0 0 0 0 0 0 0 2 1 1 1 0 0 0 2 2 0 0 1 1 1 0 1 0 0 0 0 0 0 0 0 0 2 0 0 0 1 1 0 2 0 0 0 0 0 1 0 0 0 0 0 1 0 0 1 0 1 1 1 0 0 0 0 1 1 0 0 1 1 1 0 1 0 0 0 2 1 2 2 0 1 1 0 0 1 0 0 0 2 2 2 2 1 2 1 1 2 0 0 0 1 1 0 0 0 0 0 0 0 0 0 1 0 2 1 1 1 1 1 1 2 0 0 0 1 0 0 0 1 0 1 0 1 0 1 1 2 1 2 2 1 0 0 0 1 0 1 0 1 1 1 0 0 2 2 1 0 1 1 1 1 1 1 0 2 0 0 0 0 0 2 1 1 0 0 0 0 0 1 0 0 0 0 0 0 0 0 0 0 0 0 0 0 2 0 2 0 1 1 0 2 0 1 0 0 0 1 1 0 0 1 2 2 1 0 1 1 1 2 0 2 0 2 2 1 2 0 1 0 0 0 0 1 0 2 2 0 1 0 0 2 1 0 0 0 1 0 1 1 1 2 2 1 1 2 0 1 0 0 1 2 1 2 0 1 0 1 0 0 0 0 0 0 1 0 1 0 1 0 0 0 2 2 1 2 0 0 0 0 0 0 1 0 2 0 2 2 0 0 2 0 0 0 1 1 0 1 0 1 1 0 1 1 2 0 0 0 0 1 0 1 1 1 0 1 2 2 2 0 0 0 1 0 1 0 1 1 1 1 0 2 0 0 1 0 1 1 1 0 2 0 2 0 0 1 0 0 1 2 1 1 2 2 1 1 0 0 0 0 1 1 0 0 1 1 0 0 2 0 0 0 2 0 2 0 0 0 1 0 0 2 0 0 1 0 0 1 0 1 1 0 0 0 0 1 1 0 2 0 0 0 0 0 1 1 0 0 0 1 0 0 0 0 0 2 0 0 0 0 2 0 0 0
38 0 1 1 1 1 2 0 0 1 0 0 0 0 0 0 0 0 1 1 1 2 0 2 0 0 1 0 2 0 2 1 2 2 2 1 2 1 0 0 0 0 0 1 0 1 0 0 0 1 1 0 1 0 0 0 0 0 0 1 1 1 2 0 0 1 1 1 0 0 0 0 1 1 2 1 0 1 2 1 1 2 1 0 0 0 0 1 1 1 1 1 0 1 0 0 0 1 0 1 2 1 0 0 1 1 2 2 0 2 0 2 1 1 2 2 2 0 0 0 2 0 2 0 0 1 2 1 0 1 1 2 1 1 0 0 1 0 1 0 1 0 0 0 1 0 0 0 0 1 0 1 0 1 1 0 0 1 0 0 0 0 2 2 0 2 1 0 1 1 0 0 0 2 1 0 2 0 1 1 0 2 1 0 2 1 1 1 0 1 1 1 1 1 1 0 2 2 0 1 0 1 1 0 0 1 1 0 1 0 0 2 1 0 0 0 0 1 1 0 2 2 1 0 0 0 1 2 1 2 0 0 0 0 2 0 0 2 2 0 0 0 2 1 1 2 1 0 1 0 0 0 2 1 0 2 1 1 0 0 0 0 0 0 1 0 0 0 1 1 0 0 0 0 1 1 0 2 1 0 1 1 1 1 1 0 2 0 0 2 1 0 0 0 2 0 0 0 0 2 0 0 0 0 0 0 0 2 2 1 0 2 2 0 0 0 2 1 0 0 0 1 1 0 0 0 1 0 1 0 2 1 0 0 0 0 0 1 0 1 1 1 0 0 1 0 1 0 2 1 2 0 1 1 0 1 0 0 0 0 1 1 2 0 2 2 0 2 2 0 0 2 0 2 0 0 0 2 0 2 0 1 0 0 0 1 0 0 0 0 0 0 0 0 0 2 2 0 0 0 0 0 0 1 0 0 0 0 0 0 0 0 0 0 0 0 0 1 0 0 0 1 1 0 0 0 0 1 2 1 1 0 0 0 2 2 0 2 0 1 2 0 0 1 1 2 0 1 1 1 0 1 0 2 2 2 0 2 1 1 1 0 1 0 0 1 1 1 1 1 0 0 2 2 1 0 1 0 1 0 0 0 0 0 2 1 0 0 1 0 1 1 0 1 1 0 1 1 1 1 1 1 2 0 2 1 2 0 0 1 0 1 1 0 1 1 0 0 1 1 1 1 1 0 0 0 0 0 0 2 0 1 1 0 0 0 0 0 0 2 0 0 0 0 1 2 0 2 2 0 0 0 0 1 2 1 1 0 0 1 0 0 0 0 0 0 1 2 0 0 0 0 0 0 1 0 1 0 0 0 0 1 0 1 1 0 0 1 0 0 1 1 2 1 1 0 1 0 0 0 0 1 1 0 0 0 2 0 0 0 2 0 0 0 2 0 0 0 0 0 2 0 0 0 0 1 1 1 0 0 1 0 0 1 0 0 0 1 1 0 2 0 0 1 1 1 2 1 1 1 0 2 1 0 1 1 0 2 2 1 0 0 2 1 1 1 0 0 1 1 1 2 0 0 0 2 2 0 1 1 1 1 1 0 1 1 0 2 1 1 0 0 0 0 0 0 0 2 0 1 0 1 0 0 2 2 1 2 2 0 2 0 0 0 0 0 0 1 1 1 1 0 2 2 0 1 0 0 0 0 1 1 0 2 0 1 1 0 0 2 1 1 0 1 0 0 1 1 0 1 2 1 0 0 0 0 1 0 1 1 0 1 2 0 0 1 1 2 0 2 1 1 1 0 0 1 2 0 0 2 2 2 0 1 1 2 0 1 1 2 1 1 2 2 2 0 0 1 0 2 2 2 0 2 1 0 1 0 1 2 2 0 0 0 0 0 1 2 1 1 1 1 1 2 0 0 0 0 1 2 1 2 0 0 0 1 1 0 0 0 0 0 1 0 0 1 1 1 0 0 1 1 1 2 0 1 0 0 0 0 1 0 0 0 0 0 0 0 1 0 1 0 0 2 0 1 0 2 1 0 0 0 1 0 0 2 1 2 0 1 1 2 1 0 0 0 2 0 0 0 0 2 2 1 1 1 0 1 0 1 0 2 0 0 1 2 2 0 1 1 0 1 0 1 2 0 1 1 1 1 1 1 0 2 0 0 0 1 0 0 0 0 2 1 1 1 1 0 0 1 1 0 1 2 1 0 1 1 1 1 1 1 1 0 2 0 0 0 1 1 0 0 0 0 0 1 2 0 0 1 1 0 0 0 0 0 0 1 0 1 0 0 0 1 0 1 1 0 0 0 0 0
39 0 0 1 0 0 1 0 0 2 0 0 0 2 0 0 0 0 2 1 1 2 1 1 0 0 1 0 2 0 2 0 1 1 0 0 2 1 0 0 2 0 0 0 0 1 0 0 2 2 0 0 0 1 0 1 0 1 0 1 1 2 2 1 0 0 2 0 0 0 0 1 2 2 2 2 0 2 2 0 2 2 0 1 2 0 1 0 1 2 0 0 0 1 0 0 1 2 0 2 1 2 1 0 0 0 2 2 0 2 1 1 0 0 1 1 1 0 1 0 1 1 2 0 0 2 2 1 0 0 0 0 0 1 0 1 1 0 1 0 0 0 0 0 1 0 0 0 0 1 0 0 1 0 2 0 0 1 1 2 2 2 1 1 2 2 0 1 0 0 1 0 0 2 0 2 0 0 0 1 0 1 0 1 1 0 2 1 0 1 2 2 1 1 1 0 1 2 0 0 0 0 0 0 1 2 1 0 2 1 0 1 2 0 0 0 0 0 2 1 0 0 2 0 0 0 0 2 0 2 0 0 0 1 1 0 0 1 2 0 0 0 1 2 0 2 0 0 2 0 0 0 2 0 0 2 1 1 0 0 0 0 0 0 1 0 1 1 0 0 0 0 0 2 0 0 0 1 2 0 0 0 1 1 0 0 2 2 0 2 1 1 0 0 2 0 0 1 1 2 0 0 1 0 0 2 0 2 0 0 0 1 1 2 2 1 2 0 1 0 1 2 1 0 0 0 0 0 1 1 1 1 0 0 0 0 0 2 0 1 1 1 1 1 1 0 0 0 2 2 2 0 2 2 2 0 1 0 0 2 0 0 2 0 1 0 0 1 1 0 1 1 1 2 0 2 0 1 0 2 0 1 0 0 0 0 0 0 0 0 0 0 1 0 1 1 0 1 0 0 0 0 0 2 2 0 0 2 0 0 0 0 1 0 1 2 1 1 0 0 0 1 0 0 0 2 1 0 1 0 0 0 0 1 1 0 0 0 0 0 1 0 0 2 1 2 1 1 1 1 1 0 0 2 2 1 1 2 2 1 1 1 2 0 0 1 1 2 2 0 2 2 2 2 2 0 1 0 2 0 2 0 2 0 0 0 2 0 2 0 2 0 1 1 2 0 2 0 0 2 0 1 1 1 1 1 1 2 0 0 1 0 2 0 0 1 0 0 0 1 0 1 2 0 0 2 0 0 0 2 0 2 0 0 0 0 1 0 1 1 0 2 0 2 2 1 0 2 2 0 1 0 1 2 2 1 0 0 0 0 1 0 0 0 0 0 1 1 0 0 0 1 0 0 0 0 0 2 2 0 0 0 0 1 1 0 0 0 0 0 0 1 1 0 0 0 1 0 0 0 1 2 1 0 0 0 1 0 0 1 0 0 0 0 1 0 0 2 1 1 1 1 0 0 0 0 1 2 0 0 0 0 1 1 0 0 1 1 1 0 1 0 1 1 0 1 1 1 0 0 0 2 0 1 0 0 0 1 1 0 0 0 1 0 2 0 0 0 1 0 0 1 1 0 0 1 1 0 0 1 0 0 2 1 2 1 1 1 1 2 0 0 0 2 1 0 0 1 0 2 1 0 0 1 0 1 1 1 2 1 0 0 0 0 1 2 0 0 1 1 1 0 0 2 0 1 0 0 1 1 0 0 1 0 0 0 0 0 0 1 0 1 1 0 0 2 2 2 0 0 0 0 0 0 0 0 1 0 0 0 0 0 2 1 0 0 1 2 1 2 0 0 1 0 0 1 0 2 1 1 1 0 0 2 2 2 0 1 1 2 1 1 2 0 1 0 0 1 0 1 1 1 0 2 0 0 2 1 1 1 0 0 1 1 1 0 1 2 1 1 0 1 2 2 0 0 1 0 0 2 1 1 1 0 0 1 1 0 0 0 1 1 1 0 1 1 2 2 0 0 1 1 0 2 0 0 0 0 0 0 0 0 0 0 0 2 1 0 1 0 0 0 1 1 0 2 0 1 1 1 2 2 2 0 1 1 0 1 0 2 1 2 1 1 2 1 2 0 0 0 0 2 2 0 2 0 1 1 0 2 0 0 0 0 1 1 1 1 1 0 0 0 0 1 1 0 1 1 1 1 2 2 0 1 1 0 1 1 0 0 0 0 0 0 0 1 1 1 0 2 0 0 2 2 0 0 2 1 1 1 0 0 2 0 1 0 1 0 0 0 1 1 0 0 0 1 1 2 2 0 0 0 2 2 0 1 1 0 0 0 0 0 1 1 0 0 0 0 0 1 0 0
40 0 1 1 0 0 1 1 1 2 0 0 0 1 0 0 0 0 0 0 0 1 0 1 0 0 1 0 2 0 2 1 2 2 1 0 2 2 1 1 1 1 0 0 0 0 0 0 1 2 0 0 0 0 1 1 0 1 1 1 1 1 2 2 0 1 1 2 0 0 0 0 2 2 1 2 1 1 1 0 2 2 2 0 0 0 0 1 2 2 1 1 1 2 0 0 0 2 1 0 1 2 2 0 0 0 2 1 0 2 0 0 1 0 2 2 1 1 0 0 1 1 2 0 0 0 0 1 1 1 1 1 0 0 1 0 1 0 0 0 1 0 1 0 0 0 0 0 0 1 1 2 0 0 0 0 0 1 0 0 0 1 1 2 0 2 1 0 0 2 0 1 1 2 1 2 1 0 1 0 0 2 0 0 0 0 0 1 0 0 0 1 2 2 2 0 1 1 0 0 0 1 0 0 2 0 1 1 1 1 1 1 2 0 0 0 0 0 2 0 0 0 1 0 1 0 1 2 0 2 0 0 0 0 2 0 0 1 1 1 0 1 2 1 0 1 0 0 1 0 0 0 2 0 0 1 0 1 1 0 0 0 0 1 1 0 1 1 2 1 0 0 0 0 0 1 0 1 2 0 2 0 0 0 0 1 0 1 1 2 1 2 2 0 2 0 1 1 0 2 1 1 0 0 0 0 0 1 1 0 0 2 2 2 2 1 1 1 0 0 0 1 1 1 1 0 0 0 0 0 2 2 0 0 0 0 0 1 0 1 1 1 0 0 0 0 2 0 1 2 1 0 1 1 1 0 0 1 1 0 0 0 1 0 1 0 0 0 0 0 2 0 0 2 0 0 0 0 2 0 0 1 0 0 0 1 0 0 0 0 0 1 1 0 0 2 2 0 1 1 0 1 2 0 0 0 1 2 0 0 0 1 1 0 0 1 0 0 0 0 0 1 1 1 1 1 0 0 0 0 0 0 0 0 0 0 0 1 0 0 1 0 1 2 1 2 0 1 1 1 0 1 0 2 0 0 0 2 2 2 1 0 1 1 0 1 1 1 1 1 0 1 2 2 2 0 1 0 2 0 2 0 0 0 2 0 0 1 1 0 0 1 0 1 1 0 2 1 1 2 0 0 1 1 1 1 2 0 0 0 0 0 2 1 0 2 0 1 1 1 1 1 2 1 0 2 1 0 0 2 0 1 1 1 1 0 1 0 2 1 1 1 0 1 1 0 0 0 0 0 0 0 1 2 2 2 1 1 0 1 0 0 0 1 1 1 1 2 1 0 0 0 0 0 0 0 0 2 2 2 0 0 0 1 1 0 0 0 0 0 0 1 0 0 0 0 0 1 0 0 2 1 0 1 0 0 0 0 2 0 0 0 0 0 0 0 0 0 0 0 0 0 0 0 0 0 0 2 0 0 1 0 0 2 0 1 0 0 0 1 0 0 0 0 2 1 2 1 0 2 0 1 0 0 1 1 0 1 1 0 0 0 0 1 0 1 2 1 0 2 2 0 0 0 0 1 1 1 1 1 0 1 2 1 1 1 1 1 0 1 1 1 0 1 0 0 0 2 0 1 0 0 0 0 2 2 1 2 1 1 0 0 0 0 0 0 1 2 1 1 0 0 0 2 0 0 0 0 0 0 1 1 0 2 0 0 1 0 1 1 0 0 0 0 0 1 1 1 0 2 1 1 0 0 0 0 0 0 0 0 0 0 2 1 0 1 0 1 0 1 0 0 0 1 1 0 0 1 1 1 1 1 1 1 1 2 0 1 0 1 0 1 2 0 0 1 0 1 0 2 2 2 0 2 1 1 1 1 1 2 1 0 0 0 2 0 2 2 1 2 1 1 1 1 0 1 0 0 0 2 0 2 0 0 0 1 0 0 0 0 0 0 0 0 0 0 0 1 0 1 1 1 1 1 1 0 1 0 0 0 1 0 0 0 0 1 0 0 0 0 2 1 0 2 0 0 0 1 0 0 0 0 2 1 1 1 0 2 0 2 2 2 0 0 2 2 2 0 0 0 0 1 1 0 1 1 0 1 0 1 1 1 1 0 1 2 2 2 2 0 0 0 0 0 2 0 2 1 0 0 2 1 1 2 1 0 1 2 0 0 0 0 2 0 0 0 0 0 0 0 2 0 1 2 2 0 2 0 1 1 0 1 1 1 1 0 0 1 1 0 0 0 0 0 0 1 1 2 2 0 0 0 1 1 0 0 0 2 0 2 0 0 1 2 0 0 0 0 1 0 0 0
41 1 1 1 1 0 1 0 0 2 0 0 1 1 0 0 0 0 1 1 1 2 0 1 0 0 1 0 1 1 1 0 0 0 2 0 2 1 0 0 1 0 0 0 0 2 0 0 0 0 0 0 1 0 0 1 0 1 0 0 1 1 2 1 0 1 1 0 0 0 0 0 1 1 2 1 0 1 2 1 1 2 0 0 2 0 0 1 2 2 0 1 2 1 0 0 0 1 0 1 1 2 1 0 1 1 2 1 1 1 0 1 0 1 0 0 0 1 0 0 2 0 1 1 0 1 1 0 1 0 1 0 0 0 1 0 1 0 0 0 0 0 0 0 1 0 0 0 0 0 0 0 0 0 2 1 0 0 0 1 1 1 1 2 1 1 1 0 1 1 0 2 0 1 0 0 2 0 0 0 0 1 1 1 2 0 2 1 1 1 1 2 0 0 1 0 1 2 0 0 0 1 0 0 0 1 1 0 2 0 0 1 1 0 0 1 1 1 1 0 1 1 1 0 0 0 0 1 0 1 0 0 0 0 2 0 0 1 2 0 0 0 2 1 0 2 0 0 2 0 0 1 2 0 0 0 1 1 0 1 1 1 0 1 1 1 1 0 1 1 0 0 0 2 0 0 1 2 2 0 1 0 1 1 1 0 2 1 0 2 1 0 2 0 2 0 0 0 0 2 0 0 0 0 0 1 0 2 2 0 1 2 2 1 1 0 2 1 0 0 0 2 1 0 1 0 1 0 0 1 2 1 0 0 0 0 0 2 0 0 0 0 1 0 0 0 2 0 1 2 0 1 1 1 0 1 1 0 0 2 0 0 1 1 0 0 0 0 2 0 0 2 1 2 1 1 0 0 0 2 0 2 0 0 0 0 0 0 0 0 0 1 0 0 2 0 0 0 1 1 0 1 1 1 0 1 1 2 0 0 0 1 1 0 1 2 1 2 0 0 0 2 1 0 1 1 1 1 1 0 1 0 1 0 1 1 0 0 0 0 2 0 0 1 0 1 0 1 2 1 1 1 0 0 0 0 0 1 1 2 2 0 0 1 0 0 0 2 2 0 1 2 1 1 1 0 0 0 1 1 2 0 0 0 1 0 0 1 1 0 0 1 0 1 0 0 1 0 2 1 1 0 2 0 2 0 2 2 0 0 0 0 1 1 1 1 0 1 0 1 1 1 0 0 0 0 0 0 0 2 0 1 1 1 1 1 2 0 0 2 0 1 0 0 1 1 0 1 1 0 0 0 0 0 2 2 2 0 0 1 1 0 0 0 0 0 0 2 0 2 0 1 1 0 1 1 2 1 1 0 0 1 1 1 1 1 1 0 0 0 0 2 0 0 0 0 1 0 0 0 0 2 0 0 0 0 0 0 0 0 0 0 1 1 1 1 1 1 1 1 1 1 0 0 0 0 2 1 0 0 1 1 1 0 1 1 1 2 0 0 0 1 0 1 0 1 2 1 1 2 2 2 2 0 1 1 0 1 1 0 0 0 1 1 1 2 2 1 0 0 0 1 0 1 1 2 2 0 0 0 1 1 1 1 1 1 0 1 1 2 1 1 0 2 1 1 0 2 0 2 1 1 0 1 0 1 1 2 1 0 0 0 0 1 0 0 0 2 2 1 0 0 1 2 0 2 0 0 1 0 1 1 0 2 0 1 1 0 0 1 0 0 0 0 0 0 1 0 0 0 0 0 0 0 1 1 0 0 2 0 0 0 2 0 0 0 0 1 0 0 0 0 1 1 1 1 0 1 1 1 1 1 1 0 0 1 1 2 1 2 0 1 2 1 2 0 0 1 0 1 1 1 0 2 0 0 2 0 0 1 1 0 0 0 2 0 2 1 1 1 1 1 1 2 0 2 1 0 1 2 2 1 0 0 0 1 1 1 2 1 1 2 0 0 0 0 0 1 1 0 1 1 1 2 0 0 0 0 0 0 2 0 0 0 0 1 0 1 2 0 0 0 0 1 0 1 0 0 2 2 2 2 2 0 0 1 0 1 0 2 2 1 0 1 2 2 2 0 0 0 0 1 1 1 2 1 0 0 1 0 0 1 1 0 2 1 1 1 1 0 0 0 0 1 2 0 1 1 0 0 2 2 1 1 1 0 1 0 0 0 0 1 1 0 1 0 2 0 2 0 1 0 2 0 0 1 2 0 0 2 0 1 0 0 2 0 0 0 0 0 1 0 0 0 0 0 1 1 1 0 0 0 0 0 0 0 0 0 0 0 0 0 0 1 0 0 0 0 1 1 0 0
42 0 1 2 0 0 1 1 0 1 0 0 0 0 0 0 0 0 1 0 1 1 0 2 0 0 0 0 2 1 2 0 1 1 1 1 2 1 0 0 2 1 0 0 0 1 0 0 0 0 0 0 1 1 0 0 0 1 0 1 1 2 2 2 0 2 0 2 1 1 0 1 2 2 0 2 2 1 2 0 1 2 0 0 1 0 0 0 1 2 0 0 0 2 1 0 0 2 0 2 0 2 1 0 1 1 2 2 0 1 0 1 0 0 0 0 0 1 0 0 2 0 0 2 0 0 0 1 1 0 0 0 1 1 0 0 1 0 1 0 0 0 0 0 0 1 0 0 0 2 0 1 1 1 1 0 0 2 0 0 2 1 1 2 0 1 0 0 0 2 0 1 1 1 0 1 2 0 1 1 0 1 0 1 2 1 1 0 0 1 0 1 2 0 2 1 1 2 0 0 0 0 1 0 1 1 0 1 1 1 0 1 2 0 0 0 0 1 1 1 1 1 2 0 0 0 0 2 1 2 0 0 0 0 1 0 0 1 1 1 0 1 1 2 0 2 0 0 2 0 0 1 1 0 0 2 0 1 0 2 2 2 0 1 1 0 0 0 2 1 0 1 0 2 0 0 0 2 1 0 1 0 2 2 0 0 2 1 0 2 2 0 1 0 2 0 1 0 0 2 2 0 1 0 1 0 2 1 1 0 1 1 1 1 1 0 1 0 0 0 1 1 2 1 0 0 1 0 0 0 1 0 0 0 0 0 0 1 1 1 1 1 1 0 1 0 1 0 1 0 0 0 1 2 0 2 2 1 0 1 0 0 0 0 0 0 0 0 1 0 1 1 1 2 1 1 0 0 1 1 2 1 0 0 0 1 0 1 1 0 0 0 0 0 2 0 1 0 1 1 0 1 1 1 0 1 1 0 0 0 0 0 0 0 1 1 1 0 1 0 0 0 0 1 0 0 0 0 1 0 0 1 1 1 1 1 0 0 0 0 1 0 0 0 0 2 0 1 1 0 0 1 0 1 1 1 0 2 2 2 1 1 0 1 0 1 1 2 2 0 1 1 1 1 0 0 0 0 2 0 0 1 1 1 1 0 0 1 2 0 2 0 1 2 1 0 1 0 1 2 0 2 2 0 2 1 2 0 0 1 0 0 1 0 1 0 0 2 0 2 2 0 2 0 0 2 2 2 2 0 2 0 2 0 2 0 2 0 0 0 2 2 0 0 0 2 0 2 2 0 1 0 1 2 1 0 0 1 0 2 0 0 1 0 0 0 2 2 2 0 1 2 1 0 0 1 2 2 2 2 0 0 0 1 1 1 1 0 0 0 0 2 1 0 0 0 0 0 0 0 0 2 0 0 0 0 2 0 1 1 1 0 0 1 0 1 1 1 0 0 0 0 0 2 0 0 0 0 0 0 0 0 0 2 0 0 0 0 0 0 1 1 2 2 0 0 0 1 0 1 0 2 0 0 0 0 0 2 1 0 0 0 0 1 0 1 1 1 1 1 1 1 2 0 0 2 0 0 0 0 1 0 2 1 2 2 1 1 0 1 0 0 1 1 0 0 0 1 0 1 0 0 0 0 1 1 2 1 2 1 1 0 0 0 0 1 0 1 0 0 0 1 0 2 0 0 0 0 0 0 0 0 0 1 0 0 0 0 1 2 0 0 0 0 0 2 2 1 0 0 0 0 0 0 0 0 0 0 0 0 0 1 2 0 1 0 0 2 0 1 1 1 0 1 1 0 0 1 1 1 1 1 1 0 0 2 0 1 0 2 1 2 2 0 1 0 0 2 0 2 2 2 0 2 0 0 2 0 0 0 0 0 1 1 0 0 2 1 2 2 2 2 1 2 0 1 1 0 0 2 0 2 1 1 0 1 0 1 0 1 1 1 0 0 0 0 0 1 0 0 2 1 1 2 0 1 0 0 1 1 1 0 1 0 1 1 1 0 2 0 0 0 1 1 0 2 0 1 2 2 2 2 1 0 0 1 1 2 1 0 0 2 1 0 2 2 2 0 0 1 0 0 1 0 1 1 1 0 0 1 0 2 0 0 1 1 2 1 2 0 0 0 0 1 2 0 0 0 0 0 2 2 0 1 0 0 0 1 0 2 0 0 1 1 1 1 1 0 1 0 1 0 0 1 1 0 2 0 0 0 0 0 1 0 0 0 0 0 0 0 1 1 0 0 0 1 1 2 2 1 0 0 1 1 0 0 0 1 0 0 0 0 0 1 0 0 0 0 0 0 2 0
43 1 0 2 0 1 2 0 0 2 0 0 0 1 0 0 0 0 0 0 0 1 1 1 0 0 1 0 2 1 1 2 0 0 1 0 1 1 0 0 2 0 0 0 0 0 0 0 0 0 0 0 0 1 1 0 0 0 0 0 1 2 2 2 0 1 1 2 0 1 0 1 2 2 1 2 1 1 2 0 0 1 1 0 1 0 1 0 1 1 0 0 0 0 1 0 1 1 0 1 1 2 0 0 1 1 2 1 1 1 0 1 2 2 2 2 2 0 1 0 1 0 2 0 1 1 1 1 0 1 0 0 0 1 0 0 0 0 0 0 2 0 0 0 2 0 0 0 0 0 0 1 0 0 0 0 0 1 1 1 2 1 2 2 1 2 2 1 1 1 1 0 0 2 0 1 1 0 1 1 0 1 0 0 0 0 0 0 0 0 0 0 2 1 2 0 0 1 0 0 0 0 1 0 0 0 1 0 1 1 0 0 1 0 0 1 0 2 0 0 2 2 2 0 1 0 1 0 0 0 0 0 0 0 1 0 0 1 2 0 0 0 2 2 0 2 0 0 1 0 0 0 1 0 0 2 0 0 0 0 0 0 0 0 0 0 0 1 2 2 0 1 1 2 0 1 0 1 2 0 0 0 0 0 0 1 0 2 0 2 1 1 0 0 1 0 0 1 0 0 0 0 1 0 1 0 1 2 1 0 1 2 2 0 0 0 2 0 0 0 2 2 0 1 0 0 0 0 2 0 2 2 0 0 0 0 0 0 0 0 0 1 2 0 0 0 2 1 1 1 1 0 0 0 0 0 1 0 0 1 1 1 1 0 1 0 0 1 2 1 0 2 0 2 1 1 0 0 1 1 0 1 0 0 0 0 0 0 0 0 0 0 0 1 2 0 1 0 0 0 0 0 0 1 0 1 1 1 0 0 1 0 0 1 0 1 0 1 1 0 0 1 0 2 1 2 2 0 1 0 0 1 1 1 0 0 2 0 0 0 0 0 0 0 0 2 0 2 2 0 0 2 0 2 2 2 0 2 2 1 0 0 1 0 0 1 1 2 2 0 0 0 2 2 2 0 2 0 2 2 2 0 1 0 1 0 1 2 2 0 1 0 1 0 2 0 2 1 2 1 1 1 1 1 2 2 2 1 0 0 0 0 1 2 0 2 1 0 1 2 2 0 2 0 1 2 0 1 1 1 1 0 0 0 1 1 2 0 1 1 1 1 1 1 1 0 1 1 1 0 1 0 0 2 2 2 0 1 0 1 0 0 0 2 2 0 2 0 0 0 0 1 2 0 0 2 2 2 2 2 0 0 0 1 1 1 1 0 1 1 0 0 0 0 1 0 1 0 0 1 0 2 0 1 0 0 0 0 0 0 0 0 0 0 1 1 1 0 0 0 0 0 0 0 0 1 1 0 0 0 0 0 1 2 0 0 0 1 1 0 2 0 0 0 2 1 2 2 0 1 0 1 1 0 1 1 0 1 1 0 0 0 0 1 1 2 1 1 0 0 1 0 0 1 1 2 2 0 0 0 0 0 2 1 1 0 2 1 0 1 0 0 0 2 0 1 0 2 0 0 0 0 0 2 0 2 2 2 2 0 1 0 0 1 1 1 0 1 0 0 0 0 0 2 0 0 0 0 0 0 0 0 1 1 0 1 1 0 1 1 0 0 0 0 0 0 0 0 0 0 0 0 0 0 0 0 1 0 1 1 1 1 2 1 0 1 0 1 0 2 1 1 0 0 0 1 0 0 0 1 2 2 0 0 0 1 0 2 0 2 0 2 2 0 1 1 0 1 0 1 1 1 0 2 1 2 1 1 1 2 1 0 2 2 0 0 2 1 1 2 1 1 1 1 0 2 1 0 0 2 1 1 1 1 0 0 0 0 1 0 0 0 1 0 0 0 1 0 0 0 2 2 0 2 0 0 0 1 0 0 2 0 0 0 0 1 0 1 1 0 0 0 0 2 0 0 0 2 2 1 2 2 2 0 0 0 0 1 2 1 1 2 0 0 2 1 2 0 0 0 0 2 2 0 1 1 0 2 1 1 0 0 1 0 1 1 1 0 2 0 1 0 0 0 0 0 0 1 1 1 2 2 0 2 0 0 1 1 0 0 0 0 1 2 2 0 1 1 1 0 2 0 2 0 1 0 0 0 1 1 0 1 2 0 2 0 0 0 0 0 1 0 0 0 0 0 1 0 0 0 0 0 1 1 0 1 1 0 0 1 0 0 0 2 0 0 0 0 2 1 1 1
44 0 2 0 0 0 0 1 1 2 0 0 0 1 0 0 0 0 1 1 1 2 0 2 0 0 1 0 1 0 1 2 1 1 0 0 1 1 0 0 2 1 0 1 0 1 0 0 0 0 0 0 0 0 0 2 1 1 0 0 0 1 1 1 0 0 2 0 0 0 0 1 2 2 1 2 1 0 2 1 0 1 0 1 2 0 0 1 1 2 0 1 0 2 0 0 0 1 0 1 1 1 0 0 2 1 2 1 1 1 0 2 0 0 0 0 0 1 0 0 2 1 2 0 0 1 1 2 0 1 1 2 0 1 0 0 0 0 0 0 0 0 1 0 2 0 1 1 1 1 0 0 0 1 0 0 0 0 0 0 1 1 0 2 0 1 1 0 0 2 0 2 0 2 0 1 1 0 0 0 0 1 1 0 1 0 1 0 0 2 1 2 2 2 2 0 1 1 0 0 0 0 0 1 1 1 1 1 1 1 0 1 1 0 1 0 0 1 1 0 1 1 2 0 0 1 1 2 0 2 0 0 0 0 1 0 0 2 2 0 0 0 2 2 0 2 0 0 1 1 1 0 0 0 0 1 0 1 1 0 0 0 0 2 2 0 0 1 1 1 0 0 0 2 0 0 0 1 2 0 0 0 1 1 0 0 1 1 0 2 2 0 1 0 2 0 0 0 0 1 1 0 1 0 1 0 1 2 1 0 1 1 2 2 2 0 2 2 0 0 0 2 1 0 1 0 0 0 1 2 2 2 0 0 0 1 1 2 0 0 0 0 1 0 0 1 2 0 2 2 2 0 2 2 1 1 1 0 0 1 0 0 2 0 2 1 0 1 1 0 1 1 0 2 1 0 0 0 1 1 0 2 0 0 1 2 0 0 0 0 0 0 1 0 2 0 0 0 1 1 0 1 0 2 0 1 0 0 0 0 0 1 0 0 1 1 1 0 1 0 0 0 1 1 0 1 0 1 2 1 1 0 0 0 1 1 0 1 0 0 1 0 0 0 0 0 0 0 1 0 1 0 0 0 0 0 0 2 2 2 1 0 1 0 0 1 1 2 2 0 1 1 2 2 0 0 0 0 2 0 0 1 0 0 2 0 0 1 2 0 2 0 1 1 0 0 0 1 1 2 0 1 2 0 1 1 1 0 0 1 0 1 1 0 0 2 0 0 1 1 1 1 2 0 1 2 1 1 1 1 1 0 1 1 1 0 1 0 0 0 1 2 0 0 0 2 0 0 0 0 0 0 1 2 1 0 0 0 0 1 0 0 0 0 0 0 0 1 1 0 0 1 1 0 0 1 1 1 1 1 0 1 0 1 2 1 1 0 0 0 0 2 0 0 0 0 1 0 0 1 0 2 1 0 0 0 2 0 2 1 0 0 0 1 0 0 1 1 0 0 0 0 0 0 0 2 2 1 0 0 0 1 0 1 0 1 0 1 0 0 0 1 1 1 1 0 1 1 0 1 0 1 0 2 0 0 0 2 1 0 0 0 0 1 0 1 2 2 1 0 0 1 0 0 0 1 1 1 1 1 1 0 2 1 1 2 0 1 0 1 1 1 1 2 1 1 0 2 0 2 0 0 0 1 0 2 2 2 2 0 1 0 0 0 0 1 1 1 1 1 0 0 0 2 0 1 0 0 0 0 1 1 0 2 0 0 1 0 0 2 0 1 0 0 0 0 0 0 0 0 0 0 1 0 0 2 0 0 0 0 0 0 2 0 0 1 1 1 0 2 1 0 1 0 0 0 0 0 1 1 2 2 0 0 0 2 0 0 0 2 2 2 2 2 2 0 0 1 0 1 1 2 0 1 1 0 1 0 0 2 2 0 0 0 0 0 0 1 1 1 1 1 1 1 0 2 1 0 0 2 1 1 0 0 0 1 0 2 0 0 0 1 1 0 0 1 1 0 0 0 2 2 1 2 0 0 0 0 0 0 1 0 0 1 1 0 2 0 2 0 0 0 1 0 0 2 0 1 2 0 0 1 2 0 0 0 0 1 0 0 0 1 2 0 1 0 2 0 0 0 0 1 1 0 1 2 0 0 0 1 1 2 0 0 1 1 2 2 2 1 0 1 0 1 1 0 2 1 0 0 1 1 0 1 0 0 0 1 0 0 0 0 2 2 2 0 0 0 1 0 1 0 2 0 0 1 1 0 0 1 0 0 1 0 1 0 1 0 0 0 0 0 0 0 0 0 0 2 2 0 0 0 1 2 0 1 1 0 1 0 1 0 0 1 1 0 0 2 2 1 2 0
45 0 0 1 0 0 1 0 0 2 0 0 0 1 1 1 0 0 0 0 0 0 0 1 0 0 0 0 2 1 1 2 1 1 0 0 2 1 0 0 1 0 0 0 0 0 2 0 1 2 0 0 0 0 1 1 0 1 0 0 2 2 0 0 0 0 2 0 0 0 0 0 2 2 1 2 1 0 1 1 1 2 0 0 1 0 0 0 1 1 0 0 0 2 0 0 1 2 0 1 1 2 0 0 0 0 2 1 1 1 0 2 0 0 0 1 0 0 1 0 1 0 1 1 0 1 1 1 0 1 2 0 0 0 0 0 1 0 0 0 1 0 0 0 0 0 0 0 0 1 1 1 2 0 0 0 0 0 1 0 2 2 2 2 1 2 2 1 0 0 0 0 1 0 0 0 2 0 0 1 0 2 1 0 1 0 2 1 1 2 2 2 1 0 1 0 1 2 0 0 0 0 0 0 1 1 1 1 2 1 0 1 1 0 0 0 0 1 0 1 1 1 1 1 1 0 2 2 1 2 0 1 0 0 2 0 0 1 2 0 0 0 2 2 0 2 0 0 1 0 0 1 1 0 0 1 1 0 0 0 0 0 0 2 2 0 0 0 1 1 0 0 1 2 0 0 0 1 2 0 1 0 0 0 1 1 1 1 0 1 0 0 2 0 2 0 1 0 0 0 0 0 1 0 1 0 0 2 2 0 0 1 1 1 1 1 2 1 1 0 1 2 2 1 0 0 0 0 2 1 2 2 0 0 0 0 0 1 0 1 1 1 2 0 0 0 1 1 2 1 0 0 2 2 1 1 2 1 0 2 0 0 2 0 2 1 0 0 1 0 1 1 1 1 1 2 0 1 0 2 2 1 0 0 0 1 0 0 0 1 1 1 0 0 1 1 0 1 1 0 0 1 0 0 0 0 0 1 1 1 0 1 1 0 1 2 1 1 0 0 1 1 2 1 0 0 0 0 0 0 0 1 1 1 1 1 0 1 0 1 2 0 0 0 0 1 0 1 1 1 0 1 0 1 1 0 1 1 1 1 2 0 1 0 0 1 1 1 1 2 0 2 1 1 1 0 0 0 2 0 0 1 1 0 2 0 0 0 1 0 0 1 0 1 0 0 1 2 2 1 1 0 2 0 2 1 2 0 0 2 0 0 2 0 0 2 0 0 0 0 1 2 2 1 1 2 0 1 2 1 2 1 1 1 1 1 2 0 1 0 1 1 0 0 0 0 1 1 1 0 0 0 0 2 2 1 0 1 0 0 0 0 0 0 0 0 1 2 2 0 2 0 0 0 0 0 1 2 2 2 0 2 1 1 0 0 0 0 0 0 1 0 2 1 1 0 1 0 0 0 0 2 0 0 0 1 1 0 0 1 0 0 0 0 1 1 1 1 1 0 0 0 0 1 0 0 2 1 0 0 0 0 0 2 0 1 0 0 0 1 1 0 0 1 0 2 2 1 1 1 0 2 0 1 0 0 0 2 2 0 0 0 0 1 0 1 2 1 0 0 0 0 0 1 1 2 2 1 1 1 0 0 2 2 1 1 0 1 0 1 0 0 0 2 0 0 0 1 0 1 0 0 0 0 0 1 1 2 2 0 1 0 0 0 0 0 1 1 2 1 1 0 0 2 0 1 0 0 1 1 0 0 0 2 0 0 1 0 0 1 0 0 1 0 0 1 2 2 0 0 0 0 0 0 0 0 1 0 0 0 0 0 2 1 0 0 0 2 1 2 0 1 0 1 1 0 0 0 0 1 2 2 0 0 1 2 0 2 1 2 0 1 2 1 1 0 0 0 0 2 2 2 0 2 2 0 0 1 1 2 1 0 0 0 2 0 2 2 1 1 1 2 0 2 0 2 2 0 0 2 0 2 0 0 0 1 1 1 0 0 0 1 1 0 0 0 1 2 0 1 1 0 0 2 0 0 0 1 0 0 2 0 0 1 1 0 0 0 1 0 0 0 0 2 0 1 0 1 2 2 2 2 2 0 0 0 0 1 0 1 1 1 0 1 2 2 2 0 0 0 1 1 1 1 1 2 0 0 0 2 0 2 1 0 1 1 1 0 1 1 0 1 0 1 2 0 2 1 0 0 2 1 0 2 0 0 0 1 0 0 0 0 2 1 1 1 1 1 1 1 1 0 1 1 1 0 1 1 1 2 0 0 0 0 1 0 0 1 1 0 1 0 0 0 0 0 0 0 0 0 0 0 1 1 0 0 0 0 0 0 0 0 0 2 0 0 0 0 1 0 1 1
46 0 2 1 0 0 2 2 0 0 0 0 1 1 0 0 0 1 0 1 1 2 0 2 0 0 1 1 2 1 1 0 1 1 1 0 0 1 1 0 1 0 0 0 0 0 1 0 0 0 0 0 1 0 0 0 0 0 0 0 1 2 0 0 0 0 1 0 0 0 0 1 2 2 2 2 0 0 2 0 0 0 0 0 1 0 0 0 2 2 0 0 0 0 1 0 1 1 0 1 0 2 0 0 2 1 2 2 0 2 0 1 1 1 1 1 1 1 0 0 2 1 2 0 1 1 1 0 0 0 2 0 0 0 1 0 2 0 0 0 1 0 1 0 0 0 0 0 0 0 0 0 2 0 1 1 0 1 0 0 1 1 2 2 2 2 1 0 0 1 0 1 0 2 0 0 2 0 0 0 0 0 0 2 2 0 2 2 2 0 0 2 0 0 0 0 2 1 0 0 0 0 0 1 2 1 1 0 2 0 0 1 1 0 0 0 0 0 1 2 0 0 0 1 0 1 2 2 1 2 0 0 0 0 1 0 0 1 2 0 0 0 2 2 0 2 0 0 2 0 0 0 1 0 0 0 0 1 1 0 0 0 0 2 0 0 0 0 0 0 0 1 1 1 0 0 0 2 2 0 1 0 1 1 0 0 1 1 0 1 0 1 0 1 2 1 0 1 0 1 1 1 0 0 0 0 1 2 1 0 0 1 1 1 0 0 2 0 0 0 0 2 0 0 0 0 0 0 2 0 2 1 0 0 0 0 0 2 0 0 0 2 2 1 0 0 2 0 1 1 0 0 2 2 2 0 0 1 0 0 0 0 1 1 1 0 0 0 0 0 2 0 0 2 0 0 0 0 0 2 2 0 0 0 1 2 0 0 0 0 0 1 0 0 2 0 0 0 0 0 0 0 1 2 0 2 0 0 0 0 0 0 0 0 1 1 1 1 0 1 0 2 0 0 1 1 1 0 1 0 0 1 0 1 1 1 0 0 0 0 1 0 0 1 1 2 0 1 1 1 0 1 0 0 0 0 0 2 0 2 2 0 1 0 0 1 1 2 2 0 1 1 1 0 0 1 0 0 0 0 1 0 1 0 1 1 1 1 2 0 1 0 2 2 1 0 1 0 0 2 0 0 1 1 1 1 1 0 0 1 0 0 1 0 1 1 0 0 1 2 2 0 0 0 0 0 0 0 0 1 0 1 1 0 1 0 2 0 0 0 0 2 0 0 0 2 0 1 1 0 1 0 1 1 2 1 0 0 0 1 0 0 0 0 0 0 1 2 0 0 0 0 1 0 1 0 1 2 1 0 0 0 1 1 0 0 0 1 0 0 0 0 1 0 0 0 0 0 0 0 1 1 0 1 0 0 2 0 1 1 0 0 0 2 0 2 1 0 0 0 0 0 0 0 0 0 2 0 0 0 1 0 1 1 1 1 0 2 1 0 1 0 0 1 1 1 2 1 0 1 0 1 0 2 0 0 0 2 2 1 1 1 1 0 1 0 0 2 0 0 0 0 0 0 0 1 2 0 1 1 1 0 2 2 2 2 1 1 0 1 0 0 1 1 0 0 1 2 0 1 1 0 0 1 2 2 1 1 1 0 1 0 0 0 0 0 0 1 1 1 0 0 0 2 0 2 0 0 0 0 0 0 0 2 0 1 0 0 1 2 0 0 0 1 0 0 1 1 0 0 0 0 0 0 0 0 0 0 0 0 0 0 2 0 0 0 2 0 0 0 0 0 0 0 0 1 0 1 1 0 2 2 1 0 0 2 0 2 1 2 0 1 2 0 0 0 0 1 0 1 1 1 0 2 1 0 2 1 1 2 1 0 1 1 1 0 2 2 1 2 1 1 1 2 1 2 1 0 0 2 1 2 0 1 0 0 0 0 1 0 0 0 1 0 1 0 1 0 0 0 2 2 1 0 1 0 1 1 0 0 0 0 0 0 0 0 1 1 2 0 0 0 1 1 0 1 0 1 0 0 0 0 2 0 1 1 0 2 0 2 2 0 0 0 2 1 1 0 0 0 0 1 1 0 0 1 0 1 0 1 0 1 0 0 0 2 2 1 1 0 0 0 0 0 2 1 1 1 0 0 2 1 0 2 1 0 1 1 0 1 0 0 2 1 2 1 2 0 0 0 1 1 1 1 1 1 1 1 2 1 1 1 2 0 1 1 1 0 0 0 2 0 0 0 0 1 1 0 1 0 0 0 0 0 0 0 0 0 0 0 0 0 0 2 0 0 0 0 1 0 0 0
47 1 2 0 0 0 0 1 0 2 0 0 1 0 0 0 0 0 0 0 0 2 0 1 1 1 1 0 2 0 1 1 1 0 1 1 1 1 1 0 1 0 0 0 1 1 2 0 0 1 0 0 2 0 0 0 0 0 0 0 1 2 2 0 0 1 1 1 0 0 0 0 2 2 1 2 1 1 2 0 0 1 1 0 0 0 0 0 0 2 0 0 0 1 0 0 1 1 1 0 0 2 1 0 0 0 2 1 1 1 0 0 1 2 1 1 1 0 0 0 2 0 2 0 0 2 2 1 0 1 0 0 0 0 0 0 0 0 0 0 1 0 0 0 0 0 0 0 0 1 0 1 0 1 0 0 0 2 0 0 1 1 2 2 1 2 1 0 1 1 0 1 0 1 0 0 1 0 0 1 1 1 0 1 1 0 1 2 0 0 1 2 0 0 0 1 2 2 0 0 0 1 0 0 0 1 1 0 0 0 2 2 2 0 0 2 2 0 1 1 1 1 0 0 1 0 2 0 0 0 1 1 0 0 1 0 0 1 2 0 0 0 1 0 0 1 0 0 1 0 0 1 1 1 0 0 2 0 1 0 0 0 0 1 0 0 1 2 0 0 0 0 0 2 0 0 0 2 2 0 2 0 0 0 0 1 1 2 0 2 1 0 1 1 2 1 1 0 0 1 1 0 2 0 2 1 1 2 0 0 0 1 0 1 1 0 2 1 0 0 0 2 2 1 2 0 0 0 2 2 2 2 0 0 0 0 0 1 1 2 0 2 1 0 0 1 1 1 1 1 1 0 2 2 2 0 1 0 0 1 0 0 0 0 0 0 0 0 1 0 1 1 1 1 1 0 0 1 1 1 1 0 0 0 0 0 0 0 0 0 0 0 0 0 2 0 1 0 0 0 0 0 0 1 0 1 0 2 0 0 0 0 1 1 0 0 0 0 0 1 0 1 0 0 1 2 2 2 2 0 1 1 0 0 1 1 1 0 0 0 1 0 0 1 1 2 0 1 1 0 0 1 0 2 2 1 1 2 2 2 1 0 2 0 0 2 2 1 1 1 1 2 2 2 1 0 1 0 1 1 2 0 2 0 0 0 2 1 1 0 1 1 0 0 2 0 2 0 0 2 0 2 2 1 2 1 1 1 0 0 0 1 0 0 1 0 0 0 2 1 2 1 2 1 1 1 0 2 2 0 2 0 1 1 1 0 2 0 2 1 1 1 0 2 2 1 0 1 1 0 0 0 1 2 1 0 0 1 0 1 0 0 1 0 0 0 2 1 0 1 0 1 1 0 0 1 2 0 0 0 0 1 0 1 2 1 1 0 0 0 0 1 1 0 0 0 0 0 0 0 0 2 0 1 0 0 2 0 2 0 0 0 0 1 0 1 0 0 0 0 1 0 0 0 0 2 2 1 0 0 1 1 0 1 0 1 0 2 0 0 0 1 1 1 1 0 2 2 0 1 0 2 0 0 0 0 0 1 1 1 1 0 2 1 1 2 0 2 0 0 0 0 0 1 1 2 2 0 1 1 0 0 2 1 2 1 1 1 0 1 1 1 1 1 0 0 0 2 0 1 1 1 0 2 0 2 1 2 1 0 0 0 0 0 0 0 0 1 0 0 0 0 1 2 0 2 0 0 0 0 1 1 1 2 0 1 1 0 0 0 0 0 0 0 0 1 1 2 0 0 1 1 0 0 0 0 0 0 1 0 0 0 2 0 2 0 0 2 0 0 1 0 1 2 2 0 0 0 0 2 2 2 1 0 0 2 1 1 1 2 1 1 2 1 1 0 0 0 0 1 1 2 0 2 1 1 1 0 0 2 2 1 1 1 1 0 1 1 1 1 1 1 1 2 0 2 2 0 0 2 1 1 1 1 0 1 0 0 0 0 0 0 0 0 0 0 0 2 0 2 1 1 0 2 0 0 0 0 0 1 1 0 0 0 0 1 0 0 1 0 1 0 2 0 0 2 0 1 1 0 1 1 2 0 0 0 0 1 0 2 2 2 0 0 2 2 2 0 0 0 1 0 2 1 2 0 1 2 0 2 0 0 0 0 1 1 1 0 2 1 1 1 0 0 1 1 0 1 0 1 1 1 0 1 0 0 0 0 0 0 0 0 2 2 2 1 2 1 0 1 0 1 1 1 2 0 2 0 0 1 0 0 1 0 1 0 0 0 0 0 0 0 0 1 1 1 1 1 1 0 0 0 0 0 0 0 1 1 0 1 0 0 0 1 0 1 0 0 0 0 1 0
48 1 1 1 1 0 1 1 0 1 0 0 1 1 0 0 0 0 2 0 0 2 0 2 0 0 0 0 1 0 1 1 1 1 1 0 1 1 0 0 2 0 0 1 0 0 0 0 0 2 1 0 0 1 1 0 0 1 0 1 1 1 0 0 0 1 0 0 0 0 0 2 2 2 2 2 0 2 2 0 0 2 0 1 2 0 0 0 2 2 0 0 1 2 0 0 0 1 0 2 2 2 1 0 1 1 2 2 0 2 0 1 1 2 1 1 1 0 2 0 0 0 2 0 1 1 1 1 1 1 1 0 0 0 0 0 0 0 2 1 1 0 0 0 1 0 0 0 0 2 1 2 0 1 0 0 0 0 0 0 0 1 2 2 1 2 2 0 1 2 0 1 0 1 1 1 2 1 1 1 0 2 0 1 1 0 2 0 0 1 1 2 1 1 1 0 2 2 0 0 0 0 0 0 1 1 1 2 0 0 2 2 1 0 0 0 0 1 1 2 0 0 1 0 2 0 2 2 0 2 0 0 0 0 2 0 0 1 2 0 0 0 2 1 0 1 0 0 1 0 0 1 1 1 1 2 1 1 0 0 0 0 0 1 0 0 1 0 1 2 0 1 0 2 0 0 0 2 2 0 2 0 1 1 0 1 1 2 0 2 0 0 1 0 2 0 0 0 0 1 0 0 0 2 0 0 0 2 0 0 0 0 1 2 2 0 2 0 0 0 1 1 1 0 0 0 1 0 0 1 1 1 1 0 0 0 0 1 0 0 0 0 1 0 0 0 2 1 2 2 0 1 2 2 1 1 1 1 0 0 0 0 2 0 2 1 0 2 2 0 0 2 0 2 0 1 0 2 0 2 0 1 0 1 1 1 0 0 0 0 0 0 0 0 1 1 1 1 1 0 1 1 0 2 2 0 0 2 0 0 0 1 0 1 1 2 1 0 0 0 0 2 2 1 0 0 0 1 2 1 0 1 0 0 1 1 1 0 0 0 2 0 0 1 1 1 0 1 1 1 0 1 0 2 1 0 1 1 1 0 0 0 0 1 0 1 1 2 2 0 1 1 2 2 1 1 0 0 1 0 1 1 1 0 1 0 1 2 2 0 1 0 1 1 1 0 1 0 2 1 1 0 1 1 1 1 1 0 0 1 0 0 1 0 0 1 0 0 1 1 1 1 2 1 0 2 1 1 1 1 1 0 0 0 0 0 2 0 0 2 0 1 0 0 0 2 0 2 2 0 1 0 0 2 2 1 0 1 0 1 0 0 0 0 0 0 1 2 2 0 0 0 2 0 0 2 2 2 2 1 0 0 0 1 1 1 1 0 0 0 0 1 1 0 1 0 0 0 0 1 0 1 1 0 0 0 0 0 1 2 1 0 0 1 0 1 1 0 0 0 2 0 0 0 0 1 2 1 0 0 0 1 0 1 0 1 0 0 0 0 1 1 1 1 1 0 2 1 1 1 0 2 1 1 1 1 0 2 2 0 0 0 1 1 0 1 0 2 0 0 0 1 0 0 1 1 2 1 0 1 2 0 2 2 1 1 1 0 0 1 0 0 0 2 1 1 0 1 0 1 1 0 0 0 0 0 0 2 2 0 1 0 0 1 0 0 0 2 0 0 0 0 1 2 1 1 1 0 1 1 1 1 1 2 0 0 0 0 0 1 1 0 0 0 0 1 1 0 0 0 0 0 0 0 0 0 0 0 0 0 0 0 2 0 0 1 2 0 0 0 0 0 1 0 0 2 0 1 1 1 0 0 1 0 0 1 1 2 1 2 0 1 2 0 1 1 0 0 1 0 0 0 0 1 1 0 0 0 0 0 0 0 1 1 1 0 1 1 1 1 1 2 1 2 0 1 1 0 0 2 0 2 0 1 0 0 0 1 0 1 1 1 0 0 0 0 0 2 2 0 0 0 1 2 0 1 1 0 0 0 0 0 0 0 0 1 0 1 2 0 0 0 0 2 0 2 0 2 2 1 1 1 0 0 0 2 2 1 0 0 0 1 0 0 2 2 2 0 0 0 1 1 0 0 2 2 0 1 0 1 1 1 0 0 1 1 1 1 2 0 1 0 0 1 2 0 1 2 0 0 2 1 0 2 0 0 0 1 0 0 0 0 1 2 2 0 1 0 1 0 1 0 2 2 1 0 1 0 0 1 0 1 1 0 1 0 1 0 0 0 1 1 0 0 0 0 0 0 0 0 0 0 0 0 0 0 0 1 0 1 0 0 0 2 0 0 0 0 0 1 1 1
49 1 2 0 0 0 0 0 0 2 0 0 0 0 0 0 0 0 1 1 0 2 0 2 0 0 0 0 1 2 0 1 1 0 1 0 1 0 1 0 1 0 0 1 0 1 1 0 1 1 0 0 0 2 0 1 0 0 0 2 0 2 0 0 0 0 1 1 0 0 0 2 2 2 0 2 2 1 2 1 1 1 0 1 2 0 0 1 1 1 0 0 1 1 0 0 0 0 0 0 2 1 1 0 1 1 2 0 1 1 0 1 1 2 1 1 1 1 0 0 2 1 1 1 0 1 1 1 0 1 1 0 0 1 1 1 0 0 0 0 2 0 0 0 0 0 0 0 0 0 0 0 0 0 0 0 0 0 0 0 0 2 2 2 1 2 1 0 1 2 0 0 0 2 1 1 2 0 1 1 0 1 1 0 1 0 2 2 0 0 0 2 2 1 2 1 2 2 0 0 0 1 0 0 1 0 0 0 1 0 0 0 0 0 0 1 1 1 1 1 0 0 2 0 0 1 1 1 0 1 1 1 2 2 1 1 0 1 2 0 0 0 2 2 0 2 0 0 2 0 0 0 1 0 0 1 1 0 1 1 1 1 0 1 0 0 1 0 2 2 0 1 1 1 0 0 0 2 2 0 2 0 0 0 1 1 1 1 2 2 0 2 1 0 2 0 1 0 1 2 1 0 0 0 0 1 0 1 1 0 0 0 1 1 1 0 2 1 0 0 0 2 1 0 2 0 0 0 1 1 1 1 0 0 0 0 0 1 0 1 1 1 1 0 0 0 2 0 2 2 1 0 2 2 2 0 1 1 0 0 0 0 1 0 1 1 0 2 2 0 0 2 1 1 1 0 0 1 0 2 1 0 0 0 1 1 0 0 0 0 0 1 1 0 2 0 0 2 0 0 0 0 0 0 0 0 0 1 0 0 0 0 1 1 0 0 0 1 0 0 1 2 1 1 0 1 1 1 1 0 1 0 0 0 1 1 0 2 0 1 2 0 0 1 1 1 0 0 2 2 0 1 0 2 0 0 0 2 1 1 0 0 0 0 0 1 0 2 2 0 1 1 2 2 2 0 1 0 1 0 2 0 0 0 2 0 0 2 2 0 1 0 0 0 0 0 2 1 2 0 2 0 1 1 1 1 2 1 0 0 0 0 0 1 1 1 0 0 0 0 0 1 2 1 1 2 0 1 1 1 1 1 1 0 1 0 1 0 1 1 1 1 0 0 0 1 0 0 1 0 0 1 0 2 2 0 0 0 0 1 0 0 2 0 0 2 0 1 1 0 0 1 0 0 0 0 1 2 2 1 1 0 0 1 2 1 1 0 1 1 0 1 1 0 0 0 0 1 0 0 1 1 1 0 1 0 1 0 0 1 0 0 0 1 0 1 1 2 1 2 0 2 0 0 0 1 1 0 0 0 0 0 0 2 0 1 0 0 0 0 2 0 0 1 1 1 2 1 1 1 0 1 1 0 2 1 0 1 0 0 0 0 1 1 1 2 1 0 1 0 0 1 1 0 0 2 1 1 2 2 0 1 2 0 2 2 0 0 0 2 0 0 0 0 0 0 1 2 1 1 0 0 0 0 1 1 1 1 1 0 0 0 0 0 0 0 0 1 1 1 0 0 1 1 0 2 0 0 0 0 1 1 0 1 0 0 0 0 0 1 0 1 0 0 0 0 0 1 0 0 0 0 0 0 0 1 0 0 1 0 0 0 1 0 0 1 0 2 0 1 0 0 1 0 0 0 0 2 2 0 1 1 0 1 1 2 0 1 0 2 1 2 2 1 2 0 0 0 0 0 0 1 0 2 0 0 1 0 0 1 1 0 0 0 0 0 0 1 0 0 0 1 1 2 0 1 1 0 0 2 0 2 1 0 0 1 0 0 1 0 0 0 1 1 0 0 1 1 0 0 2 2 1 1 1 0 1 0 0 0 1 1 0 0 1 0 2 0 1 0 1 0 2 1 0 2 0 1 2 1 1 1 1 0 0 2 1 1 0 2 2 1 0 0 2 2 2 0 0 0 0 1 2 0 2 1 0 1 0 2 0 0 1 0 2 1 1 1 1 0 0 0 1 1 0 0 2 1 1 1 2 2 0 1 0 0 1 0 1 1 0 0 2 1 1 0 1 0 1 0 1 0 1 2 1 0 1 1 1 1 0 0 2 0 1 1 1 1 1 0 1 0 0 0 0 1 2 2 2 0 0 0 1 1 0 1 1 1 0 1 0 0 1 2 0 0 0 0 0 0 0 0
50 1 1 1 0 0 1 2 0 0 0 0 0 0 0 0 0 0 0 0 0 1 0 0 0 0 0 0 2 1 1 1 1 1 2 1 2 1 1 0 1 0 0 0 0 0 0 0 0 2 1 0 0 0 1 0 0 0 0 0 2 2 0 0 0 0 2 0 0 0 0 1 2 2 2 2 0 1 2 1 0 2 1 0 1 0 0 0 1 1 0 0 2 1 0 0 0 0 0 0 1 2 1 0 0 0 2 0 1 1 0 1 1 1 2 2 1 0 0 0 2 1 2 0 1 1 1 2 0 2 1 0 0 0 0 0 0 0 0 0 1 0 0 0 1 0 0 0 0 2 1 2 1 0 0 0 0 0 0 0 1 1 1 2 0 1 0 2 0 0 2 0 0 2 0 0 1 1 0 1 0 2 1 0 1 0 2 1 0 2 2 2 0 0 1 1 1 2 0 0 0 0 0 0 0 2 2 2 0 0 1 1 2 1 0 2 2 0 2 0 1 1 2 1 0 2 2 2 1 1 1 1 1 1 0 1 1 1 1 0 0 0 2 2 0 2 0 0 2 0 0 0 0 0 0 1 0 1 1 1 0 0 0 1 0 1 0 0 1 1 0 0 0 2 0 0 0 1 1 0 0 0 0 0 0 0 0 1 1 2 0 1 0 1 2 1 0 2 0 2 2 1 0 0 0 0 0 2 1 0 0 1 2 2 2 0 2 1 0 0 0 2 1 1 1 0 0 0 0 0 2 2 1 1 0 0 0 0 0 0 0 0 0 0 1 0 0 0 2 2 1 1 2 2 1 1 2 0 0 0 0 0 1 0 1 0 0 1 2 0 0 2 0 2 0 0 0 0 2 0 1 0 0 0 0 1 0 0 0 0 0 0 1 0 2 1 1 2 2 2 0 1 0 2 1 0 1 1 1 1 0 1 1 0 1 2 0 1 0 0 0 1 0 0 0 2 1 0 1 1 1 0 1 1 0 0 0 1 0 1 1 0 0 0 0 2 0 0 1 1 0 0 0 0 0 0 0 2 2 2 0 0 0 0 1 1 0 1 1 1 1 2 1 1 0 0 0 0 2 1 2 0 0 0 2 0 0 1 1 0 0 1 1 1 0 0 2 0 1 1 1 1 2 0 1 1 1 0 0 1 0 0 1 0 0 1 0 0 1 2 2 0 1 0 0 2 0 0 0 2 0 1 0 0 0 0 1 0 0 2 0 1 0 1 0 1 0 1 1 0 0 0 0 2 1 0 0 1 0 1 0 0 2 0 0 1 1 1 0 2 0 1 1 0 0 1 2 2 2 0 0 0 0 1 1 1 1 0 0 0 0 1 1 0 1 1 2 0 0 0 0 2 1 0 0 1 1 0 0 1 0 0 0 1 1 1 0 0 0 0 1 0 0 0 0 1 2 1 0 0 0 0 1 1 0 0 1 0 1 1 1 1 2 2 0 1 2 0 0 1 0 1 1 1 1 1 0 2 2 0 0 0 2 2 0 2 2 2 1 0 0 1 1 0 0 2 2 1 1 1 1 0 2 2 0 1 1 1 0 1 0 0 0 0 0 0 0 2 0 1 0 2 0 0 1 1 1 1 1 0 1 0 0 0 0 0 0 0 0 0 0 1 0 2 0 2 0 0 0 0 1 1 0 2 0 2 0 0 0 2 0 1 0 0 0 1 2 0 0 1 1 0 0 0 0 0 0 0 0 1 0 1 2 1 0 0 0 0 0 0 0 0 1 1 1 1 0 0 0 1 2 2 1 1 0 2 0 2 1 2 0 1 2 0 0 2 0 0 0 0 0 0 0 2 1 0 1 0 0 2 2 0 0 0 1 0 1 2 2 2 1 2 1 2 0 1 1 0 0 2 1 1 1 1 1 0 0 1 0 0 0 1 1 0 0 1 1 0 0 0 2 2 2 2 0 0 0 0 0 0 2 0 0 0 0 0 0 2 2 0 0 0 1 1 0 2 0 0 2 2 2 2 1 0 0 1 1 1 0 1 1 2 0 0 2 1 1 1 0 0 1 1 1 0 2 0 2 2 0 1 0 1 2 0 1 1 1 1 1 1 0 1 0 0 2 1 1 1 0 0 1 1 0 2 0 0 0 1 0 0 0 0 2 2 2 0 0 0 1 0 2 0 1 1 1 0 1 1 2 1 0 1 0 0 2 0 1 0 0 0 2 0 0 0 0 0 0 0 1 0 0 0 1 1 0 1 0 0 0 0 0 0 0 1 0 0 0 0 1 2 0 1
51 0 1 2 0 1 1 0 0 2 0 0 0 1 1 1 0 0 0 0 0 2 0 2 0 0 1 0 1 1 1 0 1 2 1 0 1 2 1 0 1 0 0 0 0 1 0 0 0 1 0 0 1 1 0 1 0 0 0 0 0 1 1 1 0 0 1 0 0 1 1 2 2 2 1 2 1 0 0 0 2 2 0 1 1 2 0 1 1 2 1 1 0 1 0 0 0 2 0 2 1 2 1 0 0 0 2 0 2 0 0 2 1 1 2 2 2 0 0 0 2 0 1 1 0 1 1 1 0 0 0 0 0 1 1 1 0 0 0 0 2 0 0 0 1 0 0 1 1 2 0 0 0 1 1 0 0 0 0 1 1 1 0 2 2 2 1 0 0 2 0 1 1 2 1 1 2 0 1 1 0 2 0 1 1 0 2 0 0 2 1 2 2 2 2 0 2 0 0 0 0 0 0 0 2 0 0 1 1 1 1 1 0 0 0 0 0 0 1 1 0 0 2 0 0 2 2 2 0 2 0 0 0 0 2 0 0 1 1 1 0 1 1 0 0 0 0 0 1 0 0 0 1 0 1 2 1 0 1 0 0 0 0 1 1 0 0 0 0 0 1 1 0 2 1 0 0 1 1 0 1 0 1 1 1 0 2 1 0 2 2 2 2 0 2 0 0 1 0 2 1 0 0 1 0 1 0 2 0 0 0 0 2 2 2 0 0 1 0 0 0 2 1 1 0 0 0 0 0 1 2 1 0 0 0 0 0 1 0 0 0 1 1 1 1 0 0 0 2 1 1 0 1 1 1 0 1 1 0 1 0 0 2 0 2 0 0 2 2 0 0 2 0 2 0 1 0 0 1 1 0 0 0 0 0 0 0 0 0 0 0 0 0 0 1 1 0 1 0 0 0 0 0 1 0 1 1 2 0 0 0 1 0 0 1 1 1 0 1 0 0 1 1 0 1 2 0 2 2 2 0 0 0 1 1 0 0 0 0 0 1 0 0 0 0 1 0 1 1 2 0 1 0 2 2 1 1 1 1 1 0 0 1 0 0 1 1 2 2 0 0 0 2 2 1 1 1 1 2 1 1 0 0 0 2 2 0 1 2 1 1 0 1 2 2 0 2 0 1 2 0 1 2 0 2 0 1 0 0 1 0 0 2 1 0 2 1 0 1 2 2 0 1 1 0 1 1 0 0 2 1 1 0 0 0 0 1 0 1 1 0 1 0 1 1 1 0 1 1 0 1 0 0 2 2 0 0 0 1 0 0 1 0 1 1 0 2 2 1 0 0 1 1 0 0 1 1 1 1 1 0 1 1 1 0 1 0 1 0 0 0 1 1 0 0 1 1 0 0 0 0 2 0 1 0 0 0 0 2 0 1 0 0 2 0 2 1 1 0 0 1 0 0 0 0 2 2 2 0 0 1 0 0 1 0 0 1 1 2 0 2 1 0 1 0 2 2 1 0 1 0 2 0 0 0 0 0 2 2 0 0 0 1 2 0 2 2 1 1 0 0 1 0 0 1 1 2 0 1 1 0 0 2 1 1 1 1 1 0 1 0 0 0 2 0 0 0 2 0 1 0 1 0 0 1 1 1 1 1 0 0 0 0 1 0 0 1 2 2 1 0 0 0 2 1 2 0 0 1 1 2 2 0 2 0 0 1 0 0 0 0 0 0 0 0 0 0 2 0 0 1 0 0 0 0 1 1 0 1 0 0 0 2 0 0 0 0 0 0 0 0 1 1 0 0 1 0 2 2 0 0 0 1 0 2 2 1 1 1 2 1 1 2 1 1 1 0 0 0 1 1 2 0 2 0 0 0 0 1 1 1 0 0 0 2 0 2 2 1 1 1 1 2 2 0 1 1 0 0 1 1 0 1 1 0 1 1 0 0 1 1 1 1 0 0 1 1 0 0 0 2 2 1 1 1 0 0 0 1 1 1 0 0 1 1 1 0 0 1 0 0 0 1 1 0 1 0 0 2 2 2 2 1 0 0 1 1 2 0 2 2 0 0 0 1 1 2 0 0 0 0 1 2 1 2 1 0 1 0 1 0 1 0 0 0 2 2 0 2 0 2 0 0 2 1 0 1 2 2 2 2 2 0 1 2 0 1 1 0 1 1 1 2 1 1 1 1 0 0 1 1 0 1 1 1 0 1 1 2 0 0 1 1 0 2 0 0 1 1 0 0 0 0 0 0 2 2 1 2 0 1 1 1 1 0 1 1 1 0 2 0 0 0 1 0 0 0 0 2 2 1 0
52 0 2 1 0 0 0 2 0 1 0 1 0 2 1 1 0 0 1 1 1 2 0 2 0 0 1 0 2 0 1 1 1 2 1 0 2 0 0 0 1 0 0 0 0 0 2 0 0 0 0 0 0 0 0 1 1 1 1 1 1 1 1 1 0 0 1 1 0 0 0 1 2 1 1 2 1 2 2 0 2 2 0 0 0 0 0 1 1 2 1 1 0 1 1 0 0 1 0 1 1 2 0 1 1 1 1 0 1 1 0 1 0 1 0 1 1 0 0 1 1 0 2 0 1 1 1 0 1 0 1 0 0 1 0 0 0 0 0 0 0 0 0 0 1 0 0 0 0 2 1 2 0 0 0 0 0 0 0 0 0 1 2 2 1 1 2 1 1 1 1 0 0 1 0 0 2 0 1 1 0 0 0 0 0 0 0 1 0 1 1 2 2 2 2 0 0 1 0 0 0 0 0 1 1 2 1 1 0 0 1 1 0 0 0 0 0 0 0 2 0 0 1 0 0 1 1 0 0 1 0 0 0 0 2 0 0 2 2 0 0 1 1 0 0 0 0 0 2 0 0 0 1 1 0 1 0 0 0 0 0 0 0 1 2 0 0 0 2 1 0 0 0 1 1 1 0 2 1 0 0 1 1 1 0 0 2 1 0 1 1 1 1 0 2 0 1 1 0 2 1 0 1 0 1 1 0 2 0 0 0 1 2 1 0 1 2 0 0 0 1 1 2 1 1 0 1 0 0 1 1 0 0 0 0 0 0 2 0 1 0 0 1 0 1 0 1 0 2 0 0 0 2 2 2 0 1 1 0 1 0 0 2 0 2 0 0 1 2 0 1 2 0 2 0 1 0 1 0 2 0 2 0 0 0 1 0 0 0 0 0 0 0 1 1 1 1 1 1 1 0 2 1 1 0 1 0 0 0 0 0 2 1 0 1 2 1 0 0 0 0 1 0 1 1 2 1 1 0 0 0 0 0 0 0 0 0 0 0 0 2 0 0 0 0 0 0 0 2 2 0 1 0 2 2 2 0 2 2 2 1 0 1 0 0 1 1 1 2 1 0 1 2 2 1 0 0 0 2 0 1 0 1 0 1 0 1 2 2 0 1 0 0 1 0 0 1 1 1 2 0 0 1 1 1 0 2 0 0 0 0 1 1 1 0 2 1 0 1 1 1 0 1 0 1 1 0 1 1 1 1 0 0 0 0 0 2 0 0 1 1 1 0 1 1 1 0 0 1 0 0 1 0 2 2 1 0 1 0 1 0 0 1 0 0 1 0 2 1 1 0 1 0 0 0 0 0 2 2 0 1 0 0 0 0 0 0 1 0 0 0 1 1 0 0 0 0 0 0 0 1 2 0 0 0 0 1 0 2 2 2 0 0 1 0 1 0 0 0 0 2 0 0 0 0 1 1 1 0 0 0 0 0 0 0 0 0 2 0 0 1 1 0 1 1 1 2 2 0 1 0 2 1 1 1 1 0 2 2 0 0 0 0 1 1 2 0 0 2 0 0 1 0 0 1 1 2 2 2 2 0 1 2 1 2 2 1 2 1 1 0 0 0 0 0 0 0 2 0 1 0 0 0 1 1 2 2 2 2 0 0 0 0 1 0 0 0 2 2 2 0 0 0 2 0 1 0 0 1 1 0 0 0 2 0 1 1 0 0 1 0 0 0 0 0 0 1 1 0 0 0 0 0 1 0 0 0 0 1 0 0 0 2 0 1 1 0 1 0 1 0 0 0 0 1 0 0 1 1 1 1 1 2 0 1 1 1 2 0 2 0 2 2 0 0 1 0 1 0 2 1 1 0 2 1 1 0 0 0 2 2 0 0 0 2 0 2 1 0 1 1 0 0 1 0 2 1 0 0 2 1 1 1 1 0 0 0 0 1 1 1 1 0 0 0 1 1 0 0 0 2 2 1 2 0 1 0 1 0 0 1 0 0 0 0 0 0 0 2 0 0 0 1 1 0 1 0 2 1 0 0 0 2 0 0 0 1 1 1 1 1 1 2 2 2 1 2 0 0 0 0 1 2 0 2 0 1 1 1 1 0 0 2 0 2 0 0 2 2 0 0 0 1 2 2 0 2 1 0 0 2 2 0 0 1 0 1 0 1 0 0 0 1 1 1 1 2 0 0 0 2 0 2 0 1 0 1 1 0 1 0 0 1 0 2 0 0 0 0 0 2 0 0 0 0 1 2 0 0 0 0 0 0 0 1 1 0 0 1 0 1 0 0 0 0 0 0 0 1 0 0 1
53 1 2 0 0 0 0 1 1 2 0 0 0 2 0 0 0 0 0 0 0 2 0 2 0 0 1 1 2 1 2 0 0 1 0 0 2 1 0 0 1 0 0 1 1 0 1 0 1 1 0 0 0 0 0 0 0 1 0 1 0 0 0 0 0 0 2 1 0 0 0 1 2 2 0 2 2 2 2 0 0 2 0 0 1 0 0 0 2 2 1 1 1 1 0 0 0 1 1 0 2 1 0 0 2 2 0 1 0 2 0 1 0 2 0 0 0 0 0 0 2 0 2 0 0 2 2 1 1 1 1 0 0 1 0 1 0 0 1 0 1 0 0 0 1 0 1 0 0 1 1 1 0 1 1 0 0 0 0 0 0 0 0 2 0 2 0 2 0 0 1 1 0 1 0 0 1 0 0 1 0 1 0 1 2 1 1 1 0 1 0 2 2 1 2 0 1 1 0 0 0 0 0 0 1 2 1 0 1 0 0 0 2 0 0 0 0 1 2 0 0 0 1 1 0 1 2 1 1 1 0 0 0 0 1 0 0 2 2 0 0 0 1 2 0 2 0 0 2 0 0 0 1 0 0 2 2 0 0 0 0 0 0 1 1 0 0 1 1 0 0 0 0 1 0 0 0 0 2 0 0 0 0 0 1 0 2 0 0 2 0 2 0 1 1 1 0 0 0 0 0 0 1 0 1 0 0 1 1 0 0 1 2 2 2 0 2 1 0 0 1 1 2 2 1 0 0 0 1 1 1 1 0 0 0 0 0 1 1 2 1 1 2 0 1 0 1 0 1 1 0 0 2 2 1 1 2 0 0 1 0 0 2 0 2 1 0 2 2 0 0 2 0 2 1 0 0 0 1 1 1 0 1 1 1 1 0 1 1 0 0 0 0 0 1 1 0 0 0 0 0 1 1 1 0 1 1 1 1 1 0 0 0 0 2 2 2 1 0 0 1 0 1 0 0 0 0 0 0 0 0 0 1 1 1 1 0 1 0 0 0 0 0 1 0 2 0 1 1 2 0 1 0 0 0 0 0 2 1 2 2 0 2 0 0 2 2 2 2 0 1 1 2 2 2 0 2 0 2 0 1 0 0 0 2 0 0 2 2 0 1 0 1 0 1 0 1 1 2 1 1 0 1 0 2 0 2 0 0 0 0 1 2 0 0 2 0 2 0 2 2 0 2 0 1 2 1 0 0 1 0 1 2 2 1 0 2 0 0 0 0 1 0 1 0 0 1 2 2 0 2 0 1 2 2 1 0 1 0 1 1 0 0 1 1 0 1 1 1 0 0 0 0 0 0 0 2 0 0 0 0 0 0 1 2 1 1 0 0 0 0 1 0 1 1 0 2 1 0 0 0 1 0 1 0 1 2 0 1 2 1 0 0 0 0 0 0 1 1 1 0 1 0 0 0 1 1 1 0 0 0 0 0 1 0 2 0 0 0 0 1 1 2 2 0 0 2 2 0 1 0 1 1 0 1 0 0 2 2 1 1 0 0 1 1 2 1 1 0 1 1 0 0 1 1 2 2 0 1 1 1 1 2 0 2 2 0 1 0 1 0 0 0 2 1 1 0 1 0 1 1 0 0 0 0 1 1 2 1 0 0 0 0 1 0 1 0 1 1 1 1 0 1 2 0 2 0 0 1 1 1 1 0 2 0 0 1 0 0 2 1 1 0 0 0 0 1 0 0 0 0 0 0 0 0 0 0 0 1 0 0 0 2 0 0 0 1 0 0 0 0 0 1 1 1 0 0 0 0 2 2 2 1 0 2 2 1 2 0 2 0 2 2 1 2 0 1 0 1 2 0 0 0 2 1 0 1 0 1 2 2 0 1 1 1 0 2 1 0 1 1 0 0 1 0 1 0 0 0 2 1 1 1 2 0 0 0 0 0 0 0 0 2 0 1 1 2 1 1 0 1 1 1 2 0 0 1 1 0 0 2 0 0 0 0 1 0 1 1 0 0 0 2 0 0 2 0 1 2 1 1 1 1 0 0 2 1 2 1 1 1 1 0 0 2 2 2 0 0 0 0 1 1 0 2 1 1 0 0 1 0 1 1 0 1 1 1 2 2 1 0 1 1 1 0 0 2 1 0 0 0 0 0 2 0 0 0 2 0 0 0 0 2 0 0 0 0 1 0 0 2 0 2 2 0 0 2 1 0 0 0 0 2 0 2 1 2 0 0 0 1 0 0 0 0 1 2 0 1 0 0 0 1 1 0 1 1 2 1 1 1 1 0 1 0 0 0 2 1 0 0 0
54 1 1 2 0 0 1 2 0 0 0 0 1 1 0 0 1 0 1 1 1 1 0 2 0 0 0 0 2 0 2 1 1 0 2 1 2 1 0 0 1 0 1 0 0 0 0 0 0 0 0 0 1 0 0 0 0 0 0 2 0 0 2 2 0 1 1 0 0 1 1 1 2 2 0 2 2 1 2 1 0 2 0 2 2 0 0 1 1 1 1 1 1 2 1 0 0 1 0 1 1 2 0 0 1 0 2 2 0 2 0 1 0 0 0 1 0 1 0 0 2 0 2 0 0 2 2 1 1 0 1 0 0 0 0 0 0 0 1 0 0 0 0 1 0 0 0 0 0 1 1 1 0 0 0 0 0 1 0 0 1 1 2 2 1 1 0 0 1 1 0 1 0 2 0 0 2 0 0 0 0 0 0 0 0 0 2 1 0 1 1 1 2 2 2 0 1 2 0 0 0 0 0 1 1 0 1 1 1 0 0 1 0 0 0 1 1 0 1 1 0 0 1 0 0 0 1 2 0 2 0 0 0 0 1 0 0 2 2 0 0 0 2 1 0 0 1 0 2 0 0 1 2 1 0 2 0 1 0 1 1 1 0 0 0 0 0 0 1 1 1 0 1 2 0 0 0 2 2 0 1 0 1 1 1 0 1 2 0 2 0 0 0 1 1 2 0 0 0 1 2 0 0 0 0 1 0 2 0 0 0 0 1 1 1 0 2 0 1 0 1 1 2 1 1 0 0 0 1 0 2 2 0 1 0 1 0 0 0 0 0 1 1 0 0 0 1 0 1 1 0 0 1 1 0 1 1 0 0 2 0 0 0 0 0 1 0 2 2 0 0 2 1 2 0 2 0 0 2 0 0 1 0 0 1 1 0 0 0 0 0 0 0 0 2 1 1 0 2 1 1 2 0 0 0 0 0 0 0 0 1 0 0 1 1 2 1 1 0 0 0 1 0 1 1 1 0 0 1 0 0 2 0 1 1 0 0 1 0 0 1 0 0 1 1 2 0 2 2 0 0 2 0 2 2 2 0 2 1 1 0 0 0 0 1 1 0 1 1 1 2 2 1 1 0 1 0 0 1 0 2 0 1 0 2 0 0 2 2 0 1 0 1 1 1 0 1 2 2 2 0 0 1 0 2 0 2 0 1 0 0 2 1 0 0 2 0 1 0 1 1 1 2 2 0 2 0 1 1 1 1 0 1 1 1 0 0 1 1 2 0 1 0 1 1 1 0 1 1 0 0 0 0 2 1 0 0 0 1 1 0 0 1 0 0 0 2 2 1 0 1 0 0 0 0 0 0 1 1 0 1 0 1 1 0 0 0 0 0 0 0 1 0 0 1 0 0 0 1 0 1 1 1 1 0 0 2 0 1 1 1 0 0 1 0 1 1 1 1 1 0 1 0 1 0 0 2 1 0 0 0 0 0 1 0 1 0 0 0 0 0 1 0 0 2 0 2 0 1 2 0 0 0 0 1 1 0 1 1 0 0 0 1 1 0 1 2 1 1 1 0 1 0 0 0 1 2 1 2 2 0 2 2 2 2 1 2 1 1 2 0 0 0 1 0 0 0 2 0 0 0 0 0 1 1 2 1 2 2 0 0 0 0 0 2 2 1 1 1 1 0 0 1 2 0 2 0 0 0 0 1 1 0 2 0 0 0 0 0 0 0 0 0 0 0 0 0 0 0 0 0 0 0 0 0 0 0 0 0 0 0 0 2 1 0 0 0 1 0 2 1 0 0 0 0 1 0 0 0 1 2 2 0 1 1 1 0 1 1 2 1 1 1 1 1 0 0 1 0 1 1 2 0 2 1 0 2 0 2 2 2 0 1 1 1 0 2 1 2 2 1 2 1 2 0 0 0 0 0 2 0 2 2 2 0 0 0 1 0 0 1 1 1 0 0 0 1 0 0 0 1 1 0 2 0 0 0 0 0 0 2 0 0 0 0 0 0 0 0 0 2 1 1 2 0 2 0 1 2 0 0 1 1 0 0 1 1 2 1 1 1 2 1 2 0 0 2 0 0 0 0 1 1 0 1 1 0 0 0 2 0 0 1 0 2 0 0 0 2 0 0 0 0 0 1 0 2 0 0 0 2 2 0 2 0 0 0 1 0 0 0 0 2 1 1 0 0 1 0 2 0 0 1 0 0 0 1 1 1 0 1 1 1 0 1 1 0 0 0 0 0 1 0 0 0 1 1 0 0 0 0 0 0 0 0 0 0 1 0 1 0 0 0 2 0 0 0 0 0 0 1 1
55 1 0 2 0 0 2 1 0 2 0 0 1 0 0 0 0 0 0 0 0 2 0 2 0 0 1 0 1 1 1 0 1 1 1 0 1 0 0 0 1 0 0 0 0 0 2 0 0 0 0 0 0 0 1 0 0 0 0 1 1 2 1 0 0 1 1 0 0 0 0 2 2 2 2 2 0 1 2 0 1 1 0 1 1 0 0 1 2 2 0 1 1 1 0 0 0 2 0 2 0 2 1 0 0 0 2 2 0 2 1 1 0 0 0 1 0 1 0 0 2 1 1 1 0 1 1 1 0 1 1 0 0 0 0 0 0 0 0 0 0 0 2 0 1 0 1 0 0 1 0 1 2 0 1 1 0 1 0 0 1 0 1 2 2 2 2 0 1 1 0 0 1 2 2 1 2 0 1 1 0 1 0 1 1 0 1 2 1 1 1 1 2 2 2 0 2 1 0 0 0 1 0 0 1 2 1 1 0 0 1 1 0 0 0 1 1 0 2 1 0 0 0 0 1 0 2 2 0 2 0 0 0 0 1 0 0 2 2 0 0 0 1 2 0 2 1 0 1 0 0 1 2 0 0 1 0 0 0 0 0 0 0 1 1 0 2 0 0 0 0 0 0 2 0 0 0 2 2 0 2 0 1 1 0 1 1 0 0 2 1 1 2 0 2 0 1 1 0 2 0 0 1 0 1 0 2 2 1 0 1 1 2 1 1 1 2 0 0 2 0 1 1 1 0 0 0 0 1 0 1 0 0 0 0 0 0 1 0 1 0 0 1 0 1 0 2 0 2 0 0 0 2 2 2 0 1 1 0 2 0 0 2 0 2 0 0 2 2 0 0 2 1 2 0 1 0 2 0 2 1 0 0 0 0 1 0 1 1 1 2 2 2 0 2 0 1 0 2 2 0 2 1 0 0 0 1 1 1 1 0 0 1 0 1 2 1 0 0 0 0 0 1 0 2 0 0 0 0 0 0 0 0 1 1 0 1 1 0 0 1 0 0 0 0 2 0 0 0 1 0 0 0 2 1 1 0 2 2 1 1 0 0 0 0 0 0 2 2 0 1 2 0 0 1 1 1 0 2 1 1 1 1 1 2 1 0 1 1 0 0 1 1 0 2 0 2 1 1 2 0 1 1 1 1 1 2 0 0 1 0 0 1 0 1 1 0 0 0 1 0 2 1 1 0 1 0 1 1 1 1 0 1 0 1 0 1 0 0 0 2 2 0 0 0 2 0 1 1 0 0 0 0 1 2 1 1 0 0 0 1 0 1 0 0 0 1 2 2 0 1 1 1 0 0 0 1 0 0 0 0 1 1 1 0 0 0 0 0 0 0 0 1 0 0 0 1 0 0 0 0 2 2 0 0 1 2 0 0 1 1 0 0 2 0 2 2 0 0 0 0 0 0 1 0 0 2 2 0 0 0 0 0 2 0 1 0 0 0 0 2 1 1 1 1 0 2 0 0 0 0 0 0 1 1 1 0 1 1 0 0 0 1 2 0 2 1 1 0 1 1 0 1 1 1 2 1 0 0 1 1 0 2 1 2 2 0 1 0 1 1 1 1 2 1 1 0 1 0 1 0 0 0 1 0 1 2 2 2 0 0 0 0 1 1 1 0 2 1 1 0 0 0 2 0 1 0 0 1 1 1 1 0 1 0 0 0 0 0 2 1 1 1 1 0 0 2 0 0 1 1 1 0 1 1 0 0 0 0 0 0 0 2 0 0 0 2 2 0 0 0 1 0 1 1 0 0 0 0 2 2 2 0 0 0 1 1 2 0 2 0 2 2 0 2 0 1 0 0 1 1 1 0 2 0 0 2 1 1 2 1 0 1 1 0 0 1 2 2 2 2 2 2 2 0 1 1 0 0 2 0 2 0 0 0 1 0 0 1 2 2 2 1 0 0 1 1 1 0 0 1 1 2 1 1 0 1 1 0 0 1 0 1 0 1 1 1 0 0 0 1 0 2 0 0 2 0 2 1 1 1 1 2 0 0 0 0 2 0 2 2 0 1 0 2 1 1 0 0 0 0 2 2 0 2 0 1 2 1 0 1 1 0 0 1 1 1 1 2 0 1 0 0 2 1 0 1 2 2 2 2 2 0 1 0 0 0 0 1 1 1 0 1 0 1 1 1 0 0 1 0 1 2 0 0 0 0 1 1 1 1 1 0 1 0 1 1 0 0 0 0 0 0 1 1 1 1 0 0 1 1 0 0 0 0 0 0 0 0 0 0 0 0 0 0 0 0 1 2 0 0 1
56 1 1 1 0 0 2 1 0 1 1 0 1 1 0 0 0 0 1 0 0 2 0 2 0 0 1 0 1 1 1 0 1 1 0 0 1 2 0 0 1 0 0 0 0 0 1 0 0 0 0 0 0 0 1 0 0 0 0 1 0 1 1 0 0 0 2 0 0 0 0 1 2 2 2 2 0 1 2 0 0 1 0 1 1 0 0 0 1 2 0 0 1 1 0 0 0 0 0 0 1 2 0 1 1 0 2 2 0 2 0 2 0 1 0 0 0 1 0 0 2 1 2 0 1 1 1 1 0 2 2 0 0 0 0 0 0 0 0 0 1 0 2 0 0 0 0 0 0 0 0 0 1 0 0 1 0 0 0 1 2 1 0 1 1 2 0 0 0 0 0 0 0 1 0 0 1 0 0 0 0 0 0 0 0 0 2 0 0 0 0 1 2 0 2 1 2 2 0 0 0 0 1 0 1 1 1 1 1 0 0 2 1 0 0 2 1 0 1 2 0 0 2 0 0 1 1 1 0 2 1 1 0 1 2 0 0 2 2 0 0 0 1 1 0 1 0 0 2 0 0 0 1 0 0 2 1 1 1 1 1 1 0 2 1 0 0 0 1 1 0 1 0 2 0 0 0 2 0 0 0 0 0 0 1 1 2 0 0 1 1 1 1 0 2 0 1 1 0 2 2 0 1 0 1 0 0 2 1 0 1 2 2 2 2 0 1 1 0 0 2 0 2 2 1 0 0 0 1 0 2 0 0 0 0 0 0 2 0 1 0 1 1 0 0 1 1 0 1 2 0 1 1 1 0 1 1 1 0 1 0 0 1 0 1 0 0 2 2 0 0 2 0 2 0 0 0 0 2 0 0 1 0 0 0 0 0 0 0 0 0 1 0 1 2 0 1 1 0 0 0 0 0 1 0 0 0 1 0 0 0 1 1 0 1 2 1 0 0 2 0 2 0 1 1 1 0 0 2 1 0 1 1 0 1 1 0 2 0 0 1 0 0 0 0 1 0 2 2 0 0 2 0 1 1 1 0 1 1 1 1 0 0 1 0 1 1 2 2 0 0 0 2 2 1 0 0 0 0 0 2 0 1 0 1 0 1 1 1 0 0 1 1 1 2 0 1 1 1 2 0 1 2 0 1 1 1 1 0 1 0 0 2 1 0 2 1 0 2 1 1 0 1 0 0 1 0 0 0 1 0 0 1 1 1 0 1 0 0 1 1 1 0 1 1 1 0 2 2 0 0 0 1 1 1 1 1 1 0 0 1 1 0 1 1 0 1 1 0 1 0 1 1 0 0 0 1 2 1 1 0 1 0 1 1 1 1 0 1 1 0 0 1 0 0 0 1 0 0 0 0 2 0 0 1 1 0 0 2 0 0 0 0 0 2 0 0 2 1 1 0 1 0 0 0 1 1 1 0 0 1 0 0 1 0 0 1 1 0 0 0 1 0 0 1 1 2 0 0 0 0 2 0 1 0 0 0 0 0 0 0 0 0 1 0 1 0 0 1 0 0 1 0 0 0 2 2 0 1 1 0 1 1 1 1 1 0 0 0 2 0 0 1 1 1 0 0 2 0 0 0 1 0 0 2 2 2 2 2 0 0 0 0 1 0 0 0 0 1 1 0 0 0 2 0 2 0 0 1 1 2 2 0 2 0 0 1 0 0 1 0 0 0 0 0 1 2 0 0 1 1 1 0 0 0 0 0 0 0 0 0 0 2 1 0 0 1 1 0 2 0 1 0 0 0 0 0 1 1 1 1 1 1 0 0 2 0 2 2 2 0 0 2 0 0 1 0 0 0 0 0 1 0 1 0 0 2 0 1 2 2 0 1 1 1 0 2 1 2 2 2 2 2 2 0 1 1 0 0 2 1 1 2 2 0 0 0 1 1 0 1 1 0 0 0 0 0 1 0 0 2 2 0 2 0 0 0 1 0 0 2 0 0 0 0 1 0 0 1 0 0 0 1 0 0 2 0 0 2 1 1 1 2 0 1 1 0 1 1 1 0 1 0 1 2 2 2 0 0 0 0 1 1 0 2 1 1 0 0 0 1 1 1 0 1 1 1 1 1 0 1 0 0 1 2 1 0 0 0 0 1 1 0 1 0 0 0 2 0 0 0 0 1 1 1 0 2 1 1 0 2 0 1 2 0 0 1 0 0 1 0 0 0 0 2 0 1 0 0 0 0 1 0 0 0 2 2 1 1 0 0 0 1 2 0 0 0 1 0 1 0 0 0 0 0 0 0 0 1 0 0 0
57 1 2 0 0 0 0 0 0 1 0 1 0 1 0 0 0 0 0 1 1 2 0 1 0 0 1 0 1 1 1 0 1 1 1 0 2 2 0 0 0 0 0 0 0 0 1 0 1 1 1 0 0 0 1 1 1 0 0 0 1 2 1 1 1 0 2 2 0 0 0 0 2 2 1 2 1 2 2 0 2 2 0 2 2 0 0 2 2 2 0 1 2 2 0 0 0 2 0 2 0 2 2 0 0 0 2 1 1 1 0 1 0 0 1 0 0 0 1 0 1 0 1 1 0 1 1 0 1 0 1 1 0 1 0 1 0 0 1 0 1 0 0 0 1 0 1 0 0 1 0 1 1 0 0 0 0 2 0 0 1 1 0 2 1 0 0 0 0 2 0 2 0 2 0 1 1 2 1 0 0 0 0 0 1 1 1 0 0 1 1 1 1 1 1 0 0 1 0 0 0 0 0 0 1 1 1 2 1 0 2 2 1 0 0 1 1 2 2 1 0 0 2 0 0 0 1 1 1 2 0 0 0 0 1 0 0 1 2 0 0 0 2 2 0 2 0 0 1 0 0 0 0 1 1 1 0 0 0 0 0 0 0 1 1 0 0 1 0 0 2 2 0 1 0 0 0 2 2 0 2 0 1 1 1 0 2 1 0 2 1 1 0 0 2 0 0 1 0 0 1 0 0 2 0 0 0 2 1 0 0 1 1 1 1 1 2 0 1 0 1 2 1 0 1 0 0 0 0 1 1 1 1 0 0 0 0 1 0 0 0 1 2 0 1 0 1 0 2 1 2 0 2 2 1 1 2 1 0 1 0 0 1 0 1 1 0 1 2 1 0 2 0 2 0 0 0 0 1 1 1 1 0 0 0 1 0 0 0 0 0 0 2 0 2 0 1 0 1 1 0 1 0 1 0 1 0 0 0 0 0 1 0 0 2 2 1 0 0 0 1 1 0 0 1 1 0 0 0 0 0 0 0 0 1 0 1 1 0 0 2 0 0 1 1 2 0 1 1 0 1 1 0 2 1 1 0 1 1 1 1 0 2 0 0 2 2 2 2 0 0 0 2 2 1 0 1 0 2 0 1 1 1 0 1 0 1 1 2 0 2 0 1 2 2 0 2 1 2 1 1 0 1 1 2 2 2 0 1 0 1 1 1 0 1 1 0 0 2 1 1 1 1 0 0 0 0 0 0 2 0 1 1 1 1 0 2 0 1 1 0 0 0 1 0 0 1 2 2 0 1 0 0 2 2 0 0 0 2 0 0 2 1 1 1 1 1 2 2 0 1 2 1 0 0 0 1 2 2 1 1 0 0 0 0 0 0 0 1 1 0 1 1 0 0 0 0 0 0 0 1 1 1 0 0 1 2 0 1 2 0 0 0 0 1 0 0 0 0 1 0 1 0 0 0 0 1 2 0 0 0 0 0 1 0 0 1 0 0 1 0 0 0 1 0 1 1 0 0 1 0 1 0 1 0 0 0 1 1 0 0 0 2 0 2 2 1 1 0 1 1 0 0 0 1 1 2 0 1 1 0 0 2 2 2 1 2 0 0 2 0 0 0 1 0 0 0 2 0 1 1 0 0 0 2 2 2 2 2 0 1 0 0 0 0 0 2 2 1 0 0 0 0 2 1 2 1 0 0 0 0 0 0 2 0 1 0 0 0 0 0 0 0 0 0 0 0 0 0 0 0 0 0 0 0 0 1 0 0 0 0 0 2 1 0 0 0 0 0 0 0 0 1 0 0 2 0 1 1 1 2 2 1 1 1 2 0 2 0 2 0 2 2 0 2 0 1 1 0 2 2 2 0 2 0 0 2 0 0 1 1 0 0 0 2 1 2 1 1 1 0 2 0 2 0 1 1 0 0 2 0 2 0 0 0 1 0 0 1 1 1 1 1 0 0 0 0 0 0 0 1 1 0 2 0 0 0 0 1 0 1 0 0 0 0 1 2 0 2 0 0 0 0 2 0 1 0 2 2 1 1 1 1 0 0 1 1 2 1 0 0 2 0 1 2 2 2 0 0 1 0 1 2 0 2 0 0 0 0 2 1 1 1 0 1 1 1 0 2 1 0 1 1 2 1 0 0 2 0 0 0 0 0 1 1 0 1 1 0 0 1 0 2 1 0 0 1 0 1 1 0 1 1 2 2 0 1 0 0 1 0 0 1 0 2 0 0 1 1 0 0 0 1 0 0 0 0 2 2 1 0 0 0 0 0 0 1 1 0 1 0 0 0 2 1 0 0 1 1 1 1 0
58 0 1 0 0 0 1 0 0 2 0 0 1 2 0 0 1 0 0 0 0 2 0 2 0 0 0 0 2 1 1 2 0 0 2 0 2 2 0 0 0 0 0 0 0 0 1 0 0 0 0 0 2 0 0 0 0 0 0 0 2 2 2 2 0 1 1 2 0 0 0 1 2 2 2 2 0 1 2 1 1 2 0 1 2 0 1 0 1 1 0 0 2 0 0 0 0 0 0 0 2 2 0 0 1 0 2 1 1 1 0 2 2 2 2 2 2 0 0 0 2 0 2 0 0 2 2 1 0 0 0 0 1 2 1 1 0 0 0 0 0 0 0 0 0 0 0 0 0 1 0 0 0 0 0 0 0 2 0 0 1 1 2 2 1 2 1 0 0 0 0 0 0 1 0 0 2 0 0 0 0 0 0 0 0 0 0 1 1 2 2 2 0 0 0 0 1 2 0 0 0 0 0 1 2 0 0 0 1 0 2 2 1 0 0 0 0 1 1 2 0 0 1 1 0 1 2 0 0 1 0 0 0 1 1 2 0 2 2 0 0 0 2 0 0 0 0 0 1 1 1 0 1 0 0 1 0 0 0 0 0 0 0 0 1 0 1 1 2 2 1 0 0 0 0 0 0 2 2 0 2 0 0 0 0 0 1 1 0 2 0 0 0 1 2 0 0 0 0 2 0 0 0 1 0 0 1 2 1 0 1 1 1 2 2 1 2 1 1 0 2 1 2 1 1 0 0 0 1 1 2 1 1 1 0 0 0 0 0 2 0 1 0 0 0 0 1 1 2 1 1 1 2 2 2 0 1 1 0 1 0 0 1 0 0 1 0 1 2 0 0 2 1 1 0 0 0 1 1 1 1 1 0 0 0 0 0 2 2 0 0 1 1 0 2 0 1 1 1 1 0 1 1 1 0 1 1 1 0 0 0 0 1 0 1 2 1 1 0 0 0 1 0 0 2 1 0 0 0 0 0 0 0 0 1 1 0 1 0 0 2 0 0 0 0 2 0 1 2 1 0 1 0 1 1 1 0 1 1 1 0 0 1 0 0 1 1 1 2 0 0 2 1 1 0 1 0 1 2 1 1 0 1 1 1 0 0 0 1 1 1 1 1 2 0 0 1 1 1 2 0 1 2 0 2 0 2 0 0 1 0 0 1 2 0 2 1 1 0 1 1 1 1 0 0 1 0 1 1 1 1 0 0 0 1 0 2 0 0 1 1 1 0 1 0 1 0 2 2 0 0 0 1 2 1 0 0 1 0 2 0 0 1 0 0 0 1 2 2 0 1 1 0 0 0 0 0 1 1 1 0 0 0 1 2 1 1 0 0 0 0 2 2 0 1 0 0 0 0 0 0 2 0 0 0 0 0 0 2 0 0 0 0 0 2 0 0 1 0 0 0 0 0 0 0 1 1 1 0 0 0 0 1 2 0 1 1 1 0 0 2 1 0 1 1 1 2 1 1 1 0 1 0 0 0 0 0 0 0 0 0 0 0 1 0 1 1 0 0 1 1 0 0 0 1 0 1 0 1 2 0 2 2 2 2 1 2 1 0 1 0 0 1 1 0 0 0 1 0 1 0 1 0 0 1 1 1 1 1 0 0 0 0 0 0 1 2 2 0 0 0 0 1 2 0 1 0 0 0 0 1 1 0 2 0 0 0 0 0 2 2 0 0 0 0 0 0 1 0 0 0 0 0 0 0 1 0 0 0 0 0 0 1 0 0 0 0 1 0 2 0 1 0 1 1 0 0 0 0 1 1 2 1 0 0 2 0 1 1 2 1 1 2 0 2 0 2 1 0 2 2 2 1 2 1 1 1 1 1 2 1 0 1 1 1 1 2 2 2 2 2 2 1 1 0 1 1 0 0 1 1 0 0 0 0 1 0 1 2 0 1 2 1 0 0 1 1 1 0 0 1 1 1 1 1 0 1 0 0 1 1 0 1 1 2 1 1 1 2 0 0 0 1 1 0 2 0 1 2 1 1 1 1 0 1 1 1 1 0 2 2 2 0 0 2 2 2 0 0 0 2 0 2 0 2 0 0 1 0 1 1 1 0 0 1 0 1 1 1 0 0 0 0 1 0 0 2 1 1 1 2 2 0 1 1 0 1 1 0 0 0 0 1 2 1 0 0 0 2 0 1 0 1 1 0 1 1 1 2 1 0 1 0 0 1 0 0 0 0 0 0 1 0 0 0 1 1 2 2 0 0 0 1 1 1 2 2 0 0 0 0 0 0 1 1 0 0 0 1 0 0 0
59 0 2 0 0 0 0 1 0 1 1 1 0 1 0 0 0 1 1 0 0 2 0 2 0 0 1 0 2 1 2 0 0 2 0 0 2 1 0 0 2 0 0 2 0 2 1 0 0 0 0 0 0 0 2 2 0 1 0 1 0 0 2 2 0 1 1 1 0 0 0 1 2 2 1 2 1 1 2 1 0 2 0 1 2 1 1 0 2 2 0 0 1 1 0 0 0 0 0 0 1 2 0 0 0 0 2 1 1 1 0 1 1 1 0 0 0 0 1 0 0 1 2 0 0 0 0 1 1 1 1 1 0 0 1 0 1 0 0 0 2 0 0 0 0 0 0 0 0 1 0 0 1 0 0 0 0 0 1 0 2 0 2 2 1 2 1 0 1 0 1 0 2 1 0 1 1 0 0 0 0 1 0 1 1 0 2 0 0 2 1 2 2 1 2 0 2 2 0 0 0 1 0 1 1 0 1 1 1 1 0 0 1 0 0 1 0 1 2 0 0 0 2 0 0 1 1 2 1 2 0 1 0 0 0 0 0 2 2 0 0 0 2 1 0 2 0 0 1 0 0 0 1 0 0 0 0 0 0 0 0 0 0 1 1 0 2 0 1 1 0 1 0 2 1 1 0 2 2 0 1 1 2 2 0 0 2 1 0 2 2 2 1 0 2 0 0 1 1 1 2 0 0 0 0 0 0 1 2 0 2 2 1 2 2 0 1 0 0 0 1 1 2 0 2 1 1 0 0 1 2 2 0 0 0 0 0 1 1 1 1 1 1 0 1 0 1 0 2 1 1 0 2 2 1 0 0 1 0 1 0 0 2 0 2 0 0 2 2 1 0 2 1 2 0 0 0 0 1 1 1 2 1 1 0 0 0 0 0 1 0 1 1 0 1 1 2 1 0 0 0 0 1 0 0 0 1 2 0 0 0 0 0 0 1 1 1 0 0 0 0 1 1 1 1 1 1 1 1 0 1 0 1 1 0 0 0 2 0 0 1 0 0 2 2 2 0 2 2 1 0 2 0 2 1 0 1 1 1 1 0 0 1 0 0 1 1 2 2 0 1 1 2 2 2 0 1 0 2 2 2 1 1 0 1 1 1 2 2 0 1 0 0 1 1 0 2 0 2 1 1 0 2 0 1 1 1 0 1 1 1 0 0 0 0 1 0 0 1 1 0 1 1 0 0 0 0 0 0 1 0 0 2 1 2 0 2 0 0 0 2 2 0 0 0 1 0 0 0 0 0 0 1 2 1 0 0 0 0 0 1 0 0 0 0 0 1 1 1 0 1 0 2 0 0 2 2 2 2 1 1 0 1 1 0 0 0 1 0 0 0 1 0 0 0 0 0 0 0 0 1 1 1 0 0 0 2 1 1 1 1 0 0 0 2 0 0 1 0 0 1 0 0 0 0 0 2 2 0 0 1 0 0 1 0 1 1 0 0 0 2 0 0 0 1 0 2 2 0 0 0 2 1 0 1 0 0 2 2 0 0 0 1 1 1 1 0 1 0 1 1 0 0 0 0 2 2 0 0 0 1 0 1 1 1 0 1 2 0 0 0 0 0 2 1 1 0 1 0 0 0 0 0 1 0 1 2 2 2 0 0 0 0 1 0 0 0 2 0 0 0 0 0 1 1 2 1 0 0 0 1 1 0 2 0 1 1 0 0 1 0 0 0 0 0 0 0 0 0 1 1 1 1 0 0 2 0 0 0 0 0 0 2 0 0 0 0 1 0 2 0 1 1 0 0 0 0 2 2 0 0 0 1 0 0 2 0 2 0 2 0 2 2 1 1 0 0 0 0 1 1 1 0 2 1 2 1 0 0 2 2 0 0 0 1 0 1 2 0 0 0 1 1 2 0 1 2 0 1 2 0 2 0 1 0 1 1 0 0 0 0 0 2 0 1 1 2 1 0 0 2 2 1 2 0 0 0 0 0 1 1 0 0 0 0 1 0 0 0 0 1 0 0 2 0 1 0 2 1 0 0 0 2 0 0 0 1 1 0 2 2 1 0 0 0 0 2 0 0 0 0 1 2 0 2 0 1 0 0 2 0 1 0 0 0 0 1 0 1 0 1 0 0 1 2 0 2 1 0 0 0 0 1 2 1 0 1 2 0 0 0 0 2 0 0 0 0 1 0 0 1 0 0 2 1 0 2 1 1 1 1 1 1 0 0 1 2 2 1 0 1 0 0 0 0 1 1 0 0 0 0 0 1 1 0 0 0 1 0 2 0 0 1 2 0 0 0 0 0 1 0 0
60 1 2 1 0 0 0 1 0 1 0 0 0 1 0 0 0 0 0 0 1 2 0 2 0 0 2 0 2 1 1 2 1 1 2 2 2 1 1 0 1 0 0 0 0 0 1 0 0 2 1 0 1 1 1 0 0 0 1 0 1 2 1 1 0 0 1 1 0 0 0 2 2 2 2 2 0 0 1 1 1 2 0 1 2 0 0 0 1 1 0 0 1 2 0 0 0 2 0 2 0 2 0 0 1 1 2 1 0 2 0 1 0 0 1 1 1 0 1 0 0 2 2 0 1 1 1 1 1 1 0 1 0 0 0 0 0 0 1 0 0 0 1 0 0 0 0 0 0 0 0 0 0 1 0 0 0 1 0 0 0 1 2 1 1 1 0 0 0 0 0 0 0 1 0 1 1 0 0 1 0 2 0 0 2 2 0 2 1 2 2 2 0 0 0 1 2 2 0 0 0 0 0 0 1 1 1 1 1 2 0 1 1 0 0 0 0 0 1 2 0 0 1 0 1 1 2 1 1 1 0 0 0 1 1 0 0 2 2 0 0 0 2 0 0 1 0 0 2 0 0 1 1 0 0 2 2 0 0 0 0 0 0 1 1 0 2 0 1 1 0 0 0 0 0 1 0 1 1 0 1 1 0 0 0 1 0 2 0 2 2 2 0 1 2 1 0 1 1 2 2 0 0 1 0 0 0 1 1 0 0 1 2 1 0 0 2 0 1 0 1 1 1 1 0 0 0 1 1 1 2 2 0 1 0 0 0 1 0 1 1 2 1 0 1 0 1 1 1 2 0 1 1 1 1 0 0 2 0 1 0 0 2 0 2 0 0 1 2 0 0 2 1 1 1 1 0 1 0 2 0 2 0 1 0 1 0 0 0 0 0 1 1 0 2 0 1 0 0 0 0 0 2 0 0 0 2 1 0 0 0 0 2 0 0 2 0 1 0 0 0 1 1 1 1 0 0 0 2 1 0 0 0 0 1 1 0 0 0 0 1 0 0 0 0 1 0 2 2 1 0 2 0 1 1 1 0 2 1 2 2 0 0 0 0 1 1 2 2 0 0 1 1 1 1 0 1 1 2 1 1 0 0 0 2 1 0 0 1 1 1 1 0 1 1 0 2 1 1 1 1 0 1 1 1 0 1 1 0 0 0 0 0 0 0 1 0 1 0 1 1 1 0 0 0 1 0 1 1 1 1 0 2 0 1 0 1 0 1 1 0 1 0 0 0 2 0 0 0 0 0 0 1 2 2 0 0 0 0 0 1 0 0 0 0 0 1 1 1 0 0 1 0 0 0 0 2 1 1 1 0 0 0 1 2 1 1 0 0 0 0 1 1 0 0 0 0 0 0 1 0 2 0 1 0 0 1 0 1 1 0 0 0 0 0 0 0 2 0 0 0 0 0 1 0 0 1 0 0 0 0 0 0 1 0 2 0 1 0 1 0 1 0 1 1 1 2 0 0 1 0 2 2 0 1 1 0 2 1 0 0 0 2 1 0 1 0 2 1 1 0 1 0 1 1 2 2 1 1 1 0 0 1 1 1 1 1 1 0 1 0 0 0 1 0 0 0 2 0 0 0 0 0 0 2 2 2 2 2 1 0 0 0 1 0 1 0 1 2 2 1 0 0 2 0 1 0 0 1 1 1 1 0 2 0 0 0 0 0 1 0 1 0 0 0 0 0 0 0 1 1 1 0 0 0 0 0 0 1 0 0 0 2 0 0 1 1 1 0 1 0 0 1 0 0 0 0 0 0 0 1 1 1 1 0 1 1 1 1 2 1 1 2 1 1 1 0 1 0 2 2 2 0 1 0 1 1 1 1 2 1 0 1 1 1 0 2 1 2 2 2 2 1 2 0 1 0 0 0 2 1 1 0 0 0 1 0 0 0 0 0 0 0 0 0 0 0 1 0 0 1 1 0 2 0 0 0 0 0 1 1 0 0 0 0 0 2 1 2 1 1 0 1 1 0 2 0 0 2 2 2 2 2 0 0 0 0 1 1 0 0 1 2 0 0 0 2 0 0 0 0 1 1 0 1 1 1 1 0 1 0 1 0 0 0 1 1 0 1 1 0 1 0 2 0 0 2 0 1 1 1 1 0 2 0 0 0 1 1 1 1 1 2 1 1 0 2 0 2 1 1 0 2 0 0 0 0 0 0 0 0 0 1 0 1 0 0 0 0 0 2 0 1 0 0 0 1 0 0 0 0 0 1 1 0 0 0 0 0 0 0 0 1 2 0 0 0 1 1 0 0 0
61 1 2 2 0 0 1 2 0 0 0 2 1 1 0 0 1 0 1 1 1 2 0 1 0 0 2 2 2 1 0 1 1 1 1 0 1 1 0 1 1 0 0 0 1 0 0 0 0 0 0 0 1 1 0 1 0 0 0 1 1 2 2 2 0 1 1 1 0 0 0 1 2 2 2 2 0 0 2 0 0 1 0 1 2 0 0 0 2 2 1 0 0 0 0 0 1 0 0 0 2 2 0 0 1 1 2 2 0 2 0 1 0 2 0 0 0 0 1 0 1 1 2 0 0 0 0 0 0 0 1 0 0 1 2 1 1 0 2 0 1 0 0 0 1 0 1 0 0 0 0 0 0 0 1 0 0 0 0 0 0 1 2 2 0 2 1 0 0 1 0 1 0 1 0 0 1 1 0 0 0 0 0 1 1 0 2 1 0 0 1 2 2 1 2 0 0 2 0 0 0 0 0 1 1 1 1 0 2 0 1 1 2 1 0 2 2 2 0 0 1 1 2 0 0 1 1 0 0 0 1 1 0 0 1 0 0 2 2 0 0 1 2 1 0 1 0 0 2 0 0 1 1 0 0 1 1 0 0 1 1 1 0 0 0 0 1 0 0 0 0 1 0 2 0 0 1 2 1 0 1 1 0 0 0 1 1 1 1 1 1 1 0 0 1 0 0 1 0 0 1 0 1 0 1 0 1 1 1 0 0 1 1 1 1 0 1 1 0 0 0 2 1 0 1 0 0 0 0 1 2 2 1 1 0 0 0 1 0 1 1 2 1 0 1 0 0 0 2 0 1 0 2 2 1 1 2 0 0 1 0 0 2 0 2 1 0 0 1 0 1 1 1 2 0 1 0 0 1 1 1 2 0 0 1 1 0 0 0 0 0 0 2 1 2 0 2 2 0 0 0 0 1 0 0 0 1 1 0 0 1 0 0 0 1 2 1 1 0 0 0 1 0 0 1 0 0 1 1 0 1 0 0 0 1 1 1 2 0 1 2 0 0 0 0 1 1 0 0 1 0 1 0 1 0 0 0 2 1 2 2 0 0 0 0 0 0 1 2 0 0 2 2 2 2 0 2 0 2 1 2 0 1 0 1 0 1 0 2 0 2 0 1 0 1 0 2 0 1 2 0 1 0 2 0 2 1 1 0 1 0 0 1 1 0 1 0 2 0 2 2 0 0 0 0 0 0 0 0 1 0 0 0 0 0 0 1 0 1 1 1 1 0 0 0 2 0 2 2 0 1 0 0 1 2 2 1 0 0 0 2 0 0 1 1 0 1 1 0 1 0 1 0 1 0 0 2 2 2 2 0 0 1 1 0 0 0 0 0 0 0 0 2 0 1 0 0 0 0 0 2 2 0 0 0 2 2 0 2 1 0 0 0 1 0 1 0 1 1 0 1 0 0 1 0 0 2 1 0 0 1 0 1 2 0 0 0 1 1 0 1 0 0 0 2 0 2 1 0 1 0 1 0 0 0 0 0 2 2 1 1 1 0 2 0 2 2 1 1 0 0 2 0 0 1 0 1 0 0 0 0 0 2 1 1 1 1 0 0 2 0 0 0 1 0 0 0 0 0 1 0 1 0 0 1 1 1 2 2 0 0 0 0 0 0 1 0 2 1 1 0 0 1 2 0 2 1 0 1 0 1 1 0 2 0 2 0 1 1 2 0 1 0 0 0 0 0 0 0 1 1 1 0 0 0 0 0 0 0 0 0 0 2 0 1 1 1 2 0 2 2 1 0 1 1 0 0 0 0 1 1 2 1 1 1 1 1 2 1 2 0 1 2 1 1 1 0 0 0 1 1 2 0 0 0 1 0 1 1 2 1 0 0 0 2 1 1 2 1 1 1 2 1 2 0 1 1 0 0 2 1 1 0 1 0 0 1 1 1 0 1 1 1 0 0 0 1 1 0 1 0 0 0 2 0 0 0 0 0 1 1 0 0 0 0 2 0 0 0 0 0 0 0 2 0 1 0 1 2 0 0 0 1 0 0 1 1 1 0 2 2 1 1 1 2 2 2 1 0 0 0 2 2 0 1 1 1 0 0 1 0 1 1 0 1 2 2 1 1 0 0 0 0 1 0 1 1 2 0 0 1 1 0 1 1 0 1 0 0 0 0 0 2 2 1 0 2 0 2 0 1 0 2 0 0 0 0 2 1 1 0 0 1 0 1 0 1 0 0 0 0 1 0 0 0 2 2 2 2 0 0 0 0 0 0 0 0 1 0 1 0 0 0 2 1 0 0 0 0 0 0 1
62 0 0 2 0 0 1 0 0 2 0 1 0 0 0 0 0 0 0 0 0 1 0 1 0 0 2 0 2 1 1 1 1 1 1 0 1 1 0 0 1 0 0 0 0 0 1 0 0 1 1 0 1 0 0 0 0 0 0 1 0 1 1 1 1 0 2 1 0 0 0 1 2 2 0 2 2 1 2 0 0 1 0 1 1 0 0 0 2 2 0 0 2 2 0 0 0 1 0 1 2 1 2 0 0 0 2 0 2 1 0 2 0 1 1 1 1 0 0 0 2 0 2 0 0 0 0 0 2 0 0 0 0 0 0 0 0 0 0 0 1 0 0 0 0 1 0 0 0 1 0 1 0 0 0 0 0 0 0 0 1 2 1 2 1 1 0 1 0 0 1 0 0 1 1 0 1 1 0 0 0 0 1 0 1 0 1 2 1 1 1 2 2 0 2 0 1 1 0 0 0 0 0 0 1 1 1 0 2 0 1 0 2 1 0 0 0 1 0 0 1 2 2 0 0 1 1 1 0 1 0 0 2 2 1 1 0 2 2 0 0 0 2 2 0 1 0 0 1 1 1 0 2 0 1 1 1 1 0 0 0 0 0 0 0 1 0 1 1 1 0 1 0 1 1 0 0 2 1 0 0 0 1 1 0 0 2 2 0 2 1 0 1 0 1 0 0 1 0 1 1 0 1 1 0 0 0 1 1 0 0 2 1 1 1 0 2 0 1 0 2 2 2 0 1 0 1 1 0 1 0 0 0 0 0 0 0 1 0 1 0 0 2 0 0 0 2 1 2 0 2 0 1 2 1 0 1 0 0 1 0 0 1 0 1 0 0 2 2 0 0 2 0 2 0 1 0 0 1 1 1 0 1 1 0 1 0 0 0 0 0 1 1 1 2 1 2 0 0 0 0 0 1 1 0 1 1 0 0 0 0 1 2 0 0 2 0 1 0 1 0 2 0 0 1 1 2 0 0 0 0 0 0 0 0 0 2 1 0 0 1 0 0 1 1 2 0 1 2 1 0 1 0 1 0 0 0 2 1 2 1 0 2 0 0 2 2 2 1 1 1 2 1 1 1 0 1 0 2 0 0 2 1 0 1 1 1 0 1 0 1 1 1 1 1 0 2 2 2 2 0 0 2 0 2 0 2 0 1 0 1 0 1 0 0 0 0 0 0 0 0 2 2 2 0 2 1 0 0 2 0 2 0 0 0 0 1 0 0 1 1 1 0 0 0 1 0 1 1 0 0 1 0 1 1 1 1 1 0 0 0 0 0 0 1 0 2 1 1 0 1 1 0 0 0 0 0 2 2 0 1 0 1 2 1 0 0 0 1 1 1 0 0 0 0 1 1 0 0 0 0 2 0 1 1 0 0 0 2 2 1 0 0 0 2 0 0 1 0 0 0 0 0 1 0 0 1 2 0 0 0 0 2 2 0 0 1 1 1 0 2 0 0 0 2 0 2 1 0 1 0 2 0 1 0 0 0 1 1 0 0 0 2 1 1 2 0 2 0 1 0 0 0 0 1 1 2 0 1 1 0 2 1 1 0 1 0 2 2 2 0 0 1 1 0 0 0 2 0 1 1 0 0 0 0 0 0 0 1 0 1 1 0 0 1 2 1 1 0 0 0 0 0 2 0 1 0 0 0 0 1 0 0 2 0 2 0 0 0 2 0 0 0 0 0 0 1 2 0 0 1 1 0 0 0 0 1 0 0 2 2 2 2 1 0 0 0 0 0 1 0 0 1 0 0 1 0 2 2 0 1 2 2 0 0 0 2 1 1 2 1 1 2 0 0 1 0 1 0 1 1 2 0 2 1 1 1 0 0 2 2 0 1 1 1 0 1 2 1 2 1 1 0 2 0 2 2 0 0 2 1 1 0 0 0 1 1 0 2 1 2 2 1 1 0 0 1 0 0 0 2 2 2 2 0 1 0 0 0 0 1 0 0 0 0 1 0 0 1 0 0 0 1 1 0 2 0 1 1 0 0 0 2 0 0 0 0 1 1 1 1 2 0 0 1 1 2 0 0 0 0 2 2 0 2 0 1 2 0 0 1 1 0 0 1 2 2 0 1 2 0 2 0 1 1 0 0 1 0 0 2 2 0 2 0 0 0 0 0 0 0 0 1 1 1 1 1 1 1 1 0 1 1 1 1 0 1 0 0 0 0 0 2 0 2 2 2 0 0 0 0 1 1 0 0 0 0 1 1 0 0 0 0 0 0 0 0 0 0 0 0 0 1 2 1 0 0 1 1 0 0 1
63 1 2 1 0 0 1 1 0 2 0 0 0 0 0 0 0 0 1 0 0 2 0 1 1 1 1 0 2 1 1 2 1 1 2 1 2 1 0 0 2 0 0 1 0 0 1 0 0 2 0 0 2 1 0 1 0 0 0 1 1 1 2 0 0 0 2 0 0 0 0 1 2 2 1 2 1 2 2 0 2 2 2 0 0 0 0 2 2 2 2 2 0 2 0 0 0 1 0 1 1 2 1 0 0 0 2 0 1 1 0 1 1 1 1 1 1 0 0 0 2 0 2 0 0 2 1 1 0 2 1 0 0 0 1 0 1 0 0 0 1 0 0 0 1 0 0 0 0 0 0 0 1 0 0 0 0 1 1 2 2 2 2 1 0 1 0 1 0 0 1 2 1 1 0 1 2 0 2 2 0 2 1 0 1 0 2 2 1 1 1 2 2 0 2 0 2 2 0 0 0 1 0 0 2 1 1 1 1 1 1 2 1 0 0 0 0 0 0 0 1 1 2 0 0 2 2 2 1 2 0 0 0 0 2 1 1 1 1 0 0 0 2 2 0 2 0 0 1 0 0 0 1 1 0 2 1 2 0 0 0 0 0 1 1 0 0 0 1 0 0 0 0 1 0 0 0 1 1 0 0 1 1 1 0 1 1 1 1 2 1 2 0 1 2 1 0 0 0 0 1 0 2 0 2 1 0 2 1 0 1 2 2 0 0 1 2 0 1 0 2 2 1 0 0 0 0 0 2 1 2 2 0 0 0 0 0 1 0 2 0 2 0 0 0 0 0 1 1 2 0 1 2 2 0 1 1 1 0 1 0 0 1 0 1 1 0 1 1 0 1 1 0 2 1 0 0 0 1 1 1 1 0 0 0 1 0 0 0 1 1 1 1 0 2 0 2 0 0 0 0 1 0 1 0 0 0 0 0 0 0 1 2 0 0 2 0 0 0 0 0 0 0 0 1 1 2 1 1 1 0 2 0 0 1 1 0 2 0 1 0 0 0 1 1 1 0 1 1 0 0 1 0 1 0 0 0 2 1 2 2 0 1 0 0 0 0 2 2 1 0 1 1 1 2 0 0 0 1 0 1 0 0 0 2 0 0 1 2 0 1 0 1 0 1 0 2 0 0 2 0 1 0 2 0 2 1 0 0 2 0 0 0 1 0 2 1 1 1 1 1 1 2 0 0 2 2 1 0 2 0 1 1 1 1 0 2 0 1 1 0 1 0 1 1 0 0 1 1 0 0 0 1 2 1 0 0 1 0 1 0 0 0 1 1 0 2 2 1 0 0 1 1 0 0 1 2 2 2 1 0 0 0 0 0 0 0 1 0 0 0 0 0 0 0 0 0 1 0 0 2 1 0 1 0 1 1 0 1 1 1 0 0 1 1 1 0 1 0 0 0 0 0 0 0 2 2 1 0 0 0 0 0 2 0 2 0 1 1 0 1 2 0 0 2 2 2 1 0 1 0 1 0 1 1 1 0 2 1 0 0 0 1 1 1 1 1 1 2 0 0 2 0 0 1 1 2 0 0 0 0 0 2 2 1 1 2 1 1 1 0 0 0 1 0 0 0 2 0 1 1 0 0 1 1 2 1 1 2 0 1 0 0 1 0 1 0 2 1 1 0 0 0 1 1 2 0 0 2 2 0 0 0 2 0 0 1 0 0 0 0 0 0 0 0 0 0 2 0 1 1 1 0 0 0 1 1 0 0 1 1 1 2 0 0 2 0 0 0 1 1 0 1 0 0 0 1 1 1 1 1 1 2 0 0 1 1 1 0 2 1 2 2 2 2 0 0 0 2 2 0 0 0 1 0 0 0 0 0 2 2 2 2 2 0 0 2 1 1 2 1 1 1 2 0 0 0 0 0 1 1 0 1 2 0 0 0 1 1 1 1 2 1 0 0 1 1 2 0 1 1 1 0 2 0 0 0 0 0 0 0 1 0 0 0 2 0 1 0 0 1 0 2 0 0 2 0 1 2 2 2 2 1 1 1 2 1 1 0 2 2 1 2 1 1 1 2 0 0 0 0 2 0 0 0 2 0 1 0 1 0 2 1 0 1 1 1 2 1 1 0 1 0 2 0 0 0 1 0 0 2 1 0 1 0 0 0 1 0 0 1 1 2 1 0 0 0 0 1 0 1 0 2 1 1 1 1 1 1 2 0 0 1 0 2 1 1 0 0 0 0 0 0 0 0 0 0 0 0 0 0 0 1 1 0 0 0 1 0 1 0 0 0 1 0 0 1 0 2 0 0 0
64 0 0 2 0 1 1 1 1 2 0 0 0 1 0 0 0 0 0 0 0 1 0 2 0 0 0 0 1 2 0 1 1 1 2 0 2 2 0 0 0 0 0 1 0 1 0 0 0 0 0 0 1 1 1 1 0 0 0 0 2 2 1 1 1 0 1 1 0 0 0 0 2 2 2 2 0 1 2 1 1 2 0 0 2 0 0 1 2 2 0 1 0 2 0 0 0 2 1 0 2 0 2 0 0 0 2 0 0 1 0 1 1 2 1 1 1 0 0 0 2 0 1 1 0 1 1 1 0 0 1 0 0 0 0 0 0 0 0 0 1 0 0 0 0 0 0 0 0 0 0 0 0 0 0 1 0 1 0 1 1 1 1 1 0 1 0 0 2 1 0 0 0 2 0 0 1 0 0 0 0 0 0 0 0 0 2 2 0 1 1 2 2 1 2 1 2 2 0 0 0 0 1 1 0 1 1 1 1 2 0 1 1 0 1 1 1 1 1 0 0 0 2 0 1 0 1 1 1 1 0 0 0 0 0 0 0 1 1 1 0 1 2 2 0 2 0 0 0 0 0 0 1 0 0 2 0 0 2 0 0 0 0 1 1 0 0 1 1 2 0 1 0 1 0 0 0 2 2 0 0 0 1 1 0 1 1 1 0 2 2 2 1 0 2 1 0 0 0 1 1 0 0 1 0 0 0 2 0 0 0 1 2 1 2 0 2 0 0 0 1 1 1 0 0 0 0 0 0 0 2 0 1 1 0 0 0 2 0 1 1 1 1 0 1 0 1 1 2 1 0 1 2 2 2 0 0 1 0 2 0 0 0 1 0 0 0 1 1 0 1 1 1 2 0 1 0 1 0 2 1 0 0 0 0 1 0 0 0 0 0 0 0 0 1 1 1 2 1 1 0 1 0 2 1 1 0 2 0 0 0 0 1 0 1 2 1 0 0 1 0 1 0 1 2 2 1 0 1 0 0 1 1 0 1 1 0 0 0 0 2 0 0 1 1 2 0 1 1 0 1 1 0 2 2 2 0 2 1 2 2 0 0 1 0 1 1 1 1 1 0 1 1 1 1 0 0 1 2 0 0 1 1 0 1 0 1 1 2 1 2 0 2 1 1 0 1 1 1 2 0 1 1 1 1 2 1 0 0 1 0 0 1 0 0 1 0 1 1 2 2 0 2 0 2 2 0 1 1 1 1 0 1 0 1 0 2 0 2 2 0 0 0 1 1 1 0 0 0 0 0 0 0 2 1 0 0 0 0 0 1 0 0 1 1 0 2 0 0 0 0 0 0 0 0 0 0 2 2 1 0 1 0 0 0 0 0 1 0 0 0 0 1 0 1 0 0 0 1 0 1 1 0 0 0 0 0 0 0 0 0 0 0 2 0 1 0 2 2 1 0 1 0 0 0 0 0 0 0 0 0 0 1 1 0 0 1 0 1 0 1 0 0 1 1 1 2 0 0 0 0 0 0 1 0 0 1 2 2 1 1 0 2 1 2 1 0 1 0 0 0 0 1 0 0 1 0 0 1 1 0 0 2 2 2 2 1 2 1 1 1 1 1 1 0 0 1 2 0 2 0 0 0 1 0 1 1 2 1 1 0 0 0 0 0 0 1 1 0 0 0 0 0 2 1 2 0 1 1 1 2 1 0 2 0 1 1 0 0 1 0 1 1 0 0 0 0 0 0 0 0 0 1 0 0 1 0 0 1 0 0 0 2 1 0 0 1 2 0 0 1 0 0 1 1 0 0 1 1 1 1 0 0 0 1 2 1 2 0 2 0 2 2 2 2 0 0 2 0 2 2 2 0 2 1 0 0 0 0 0 0 0 0 0 1 0 1 2 1 1 1 2 1 2 0 1 1 0 0 1 1 0 1 2 0 0 0 0 0 0 0 0 0 0 0 0 1 0 0 0 2 2 2 2 0 0 0 0 2 0 2 0 0 0 0 0 0 0 2 0 0 0 0 2 0 1 0 0 1 1 1 1 2 0 1 1 0 1 1 2 1 2 0 1 2 1 2 0 0 0 0 2 1 1 1 2 0 0 0 2 0 0 0 0 2 0 0 1 1 0 0 0 0 1 1 0 1 2 0 0 1 1 0 1 0 0 1 1 1 1 0 0 1 1 1 0 0 0 0 0 2 0 2 1 1 0 1 0 0 0 0 0 1 0 2 1 1 1 1 0 1 0 0 0 0 1 1 1 1 0 0 0 0 0 0 1 1 0 0 0 0 0 0 1 0 0 0 0 2 1 0 1
65 0 1 2 0 0 2 1 1 2 0 0 0 0 0 0 0 0 0 1 1 2 0 1 0 0 2 0 1 0 1 0 1 1 2 0 2 2 0 0 1 0 1 0 0 1 0 0 0 1 0 0 1 0 1 1 0 0 0 0 2 2 0 0 0 0 1 2 0 0 0 1 1 1 1 1 1 1 1 0 1 2 0 1 2 0 1 1 2 2 0 1 1 1 1 0 1 1 0 1 1 1 0 0 1 2 2 1 1 1 0 1 1 1 0 0 0 0 0 0 2 0 0 2 0 0 0 0 0 0 0 0 0 0 0 0 0 0 0 0 0 0 0 0 0 0 0 0 0 1 0 1 0 1 0 0 0 0 0 1 1 2 2 2 1 2 2 0 0 1 0 1 0 2 0 1 1 0 0 0 0 0 0 0 0 0 0 1 0 0 0 1 2 1 2 1 1 2 0 0 0 1 0 0 1 1 1 1 1 0 2 2 1 0 0 0 0 0 1 2 0 0 2 0 0 0 0 1 1 1 0 0 1 1 1 1 0 2 2 0 0 0 2 2 0 2 0 0 2 0 0 0 1 0 0 1 0 1 0 0 0 0 0 0 0 0 0 0 1 1 0 1 2 2 0 0 0 2 1 0 1 0 0 0 1 1 1 2 0 1 0 1 1 1 2 0 1 0 0 0 1 0 1 0 1 1 0 2 2 0 0 1 0 1 1 0 2 1 1 0 1 2 2 1 2 0 0 0 0 1 2 0 0 0 0 0 0 1 0 2 0 0 1 1 1 0 0 0 1 2 1 0 1 1 0 0 2 0 0 1 0 0 1 1 0 0 0 2 2 0 0 2 1 2 0 2 0 1 1 1 0 1 0 1 0 1 0 0 0 0 0 1 0 0 2 0 0 0 1 1 0 1 0 1 0 1 0 2 0 0 0 1 0 0 1 1 0 1 0 0 0 1 0 2 0 0 0 1 1 0 1 0 0 1 1 0 1 1 0 0 0 0 0 0 0 2 1 2 2 0 0 1 0 2 1 1 0 2 0 2 2 0 0 2 0 2 2 2 2 0 0 0 1 1 2 0 2 0 2 1 1 0 0 0 2 1 0 1 1 0 1 1 1 2 1 0 1 0 1 1 1 1 1 1 1 1 1 1 0 0 0 0 0 0 0 0 0 1 0 1 1 1 2 1 0 2 1 1 1 1 1 0 1 0 1 0 2 0 1 1 1 1 0 0 0 2 0 2 2 0 1 0 1 1 2 1 1 0 0 1 0 0 1 1 1 1 1 2 0 1 0 2 1 0 0 1 2 1 1 0 0 1 0 1 1 0 0 0 1 1 1 0 2 0 1 0 0 0 0 0 0 2 0 1 0 1 2 0 2 0 0 0 0 1 1 1 0 2 1 0 0 0 0 1 0 0 0 1 0 0 0 0 0 2 0 1 0 1 1 0 2 0 1 2 0 2 2 1 0 0 0 1 1 1 0 0 0 1 1 0 0 0 0 0 0 0 1 0 1 1 1 1 0 0 0 2 2 0 0 0 1 0 2 2 2 1 2 0 0 2 0 0 0 1 0 0 0 1 0 0 0 0 0 1 2 2 1 1 2 1 1 0 0 0 0 0 1 2 2 2 0 0 0 0 2 2 0 0 1 1 0 0 1 2 0 0 0 0 0 0 0 0 0 0 0 1 1 0 0 0 0 0 0 0 0 1 0 0 0 1 0 0 2 0 2 0 0 0 0 0 0 1 0 1 0 2 0 0 0 2 2 2 2 0 0 1 1 2 2 2 0 0 2 0 0 1 0 0 0 0 0 1 0 2 1 1 0 0 0 1 1 0 1 1 1 0 2 2 2 2 1 2 1 2 0 1 1 0 0 2 1 1 1 2 0 0 0 1 1 0 0 1 0 0 0 0 0 1 0 0 1 1 1 1 1 0 1 0 0 0 2 0 0 0 1 0 1 0 1 0 0 0 1 1 0 1 0 2 2 1 2 2 2 0 1 2 0 2 0 2 2 1 1 0 1 1 2 0 0 0 0 1 2 0 2 0 1 1 0 2 0 1 1 0 1 2 2 2 2 0 0 0 0 2 0 0 1 2 1 2 2 2 0 1 0 0 0 0 0 0 0 0 2 0 0 1 1 0 0 1 2 0 1 2 2 0 2 1 1 2 0 1 1 0 1 0 2 0 0 0 0 0 0 0 0 0 0 0 0 1 1 0 0 0 0 0 0 1 0 0 0 0 0 1 0 0 0 0 1 0 0 0
66 0 0 2 0 0 1 1 1 2 0 0 0 1 0 0 0 0 1 0 0 2 0 2 0 0 0 0 2 0 2 0 1 1 2 0 2 2 0 1 0 0 0 0 0 0 1 0 0 1 0 0 0 1 1 0 0 1 0 1 1 2 1 0 0 1 1 0 0 0 0 0 2 2 2 2 0 0 2 1 0 1 0 0 2 0 0 1 1 1 0 0 0 0 0 0 0 1 1 0 2 1 0 0 1 1 1 1 1 1 0 2 0 1 0 1 0 1 0 0 2 1 1 1 0 1 1 1 1 0 0 0 0 0 0 0 0 0 0 0 1 0 1 0 2 0 1 0 0 1 1 2 0 0 0 0 0 0 0 0 0 1 2 2 0 2 0 0 1 2 0 0 0 2 0 0 2 0 0 2 0 1 0 0 1 1 1 2 1 1 1 2 2 2 2 0 1 1 0 0 0 1 0 0 1 1 2 2 0 0 0 0 1 0 0 1 0 0 1 2 0 0 2 0 0 1 1 2 0 1 0 0 0 0 2 0 0 2 2 0 0 0 2 1 1 1 1 0 2 0 0 0 0 0 0 1 0 0 0 0 0 0 0 1 0 0 1 0 0 0 0 0 0 0 0 0 0 2 2 0 1 0 1 1 0 0 2 0 0 2 1 1 0 1 2 1 0 1 0 1 1 0 1 0 1 0 0 2 1 0 0 1 1 2 2 0 1 0 1 0 1 2 2 2 1 0 1 0 2 1 2 2 0 0 0 0 0 1 0 2 1 1 2 0 1 0 1 1 1 2 0 1 2 2 1 0 0 1 0 0 0 0 2 0 2 0 0 1 1 0 1 1 1 2 0 1 0 2 0 2 0 2 0 0 0 0 0 0 0 0 0 0 2 0 2 0 1 0 0 0 0 0 0 0 0 0 0 0 0 0 0 1 1 0 0 1 0 1 1 0 0 1 1 0 1 1 1 0 1 0 1 0 0 2 2 1 0 0 0 0 2 0 0 0 0 1 0 0 0 1 0 1 0 2 2 2 0 2 1 2 1 0 0 1 0 0 0 1 2 1 2 2 1 1 1 0 0 0 1 0 2 0 1 1 2 1 0 1 2 1 0 0 1 1 0 0 1 0 0 2 0 2 2 0 1 1 1 0 0 1 0 0 1 0 0 0 0 1 0 1 1 1 0 0 0 0 0 1 1 1 1 0 2 1 2 0 2 0 0 1 0 1 0 2 2 1 0 0 0 0 0 0 1 2 2 0 1 0 2 0 0 2 1 0 1 0 1 0 0 1 0 1 1 0 1 1 2 1 1 1 0 1 0 0 0 0 0 0 1 1 0 0 0 0 0 0 0 1 0 0 1 1 1 0 0 1 0 0 2 1 0 0 0 0 1 0 0 0 0 0 1 0 0 1 0 0 2 0 0 0 2 0 0 0 0 1 1 1 1 0 2 0 0 1 1 0 1 1 0 0 1 0 0 1 0 0 0 2 2 0 0 0 1 1 1 2 0 2 0 1 1 1 0 1 1 2 2 0 1 1 0 1 2 2 2 0 1 0 0 1 0 0 1 2 1 1 0 1 0 1 0 2 0 1 0 1 1 2 2 0 0 0 0 0 0 0 0 1 1 1 0 0 1 2 0 2 0 0 0 0 1 1 0 2 0 2 1 0 1 2 1 0 1 0 0 0 1 0 0 0 1 1 0 0 0 0 1 0 0 1 1 0 2 0 0 1 0 0 0 0 0 0 1 2 2 1 0 0 0 2 2 2 1 0 1 1 1 2 1 2 0 1 2 0 1 0 1 1 0 1 1 2 0 2 1 0 0 1 1 2 1 0 0 0 1 0 1 1 0 1 1 0 0 1 0 1 0 0 0 2 0 2 1 1 0 1 0 2 1 0 0 1 1 0 1 1 1 1 1 0 1 1 1 1 1 0 1 0 1 0 2 0 0 1 1 0 1 0 0 0 1 0 2 0 0 2 0 2 2 0 0 1 0 0 0 1 1 2 1 2 1 2 0 1 1 1 1 0 0 0 0 2 1 0 2 1 1 0 0 1 0 0 1 0 1 1 1 2 1 1 0 1 0 0 1 0 1 1 1 1 2 2 0 2 0 0 1 0 0 1 0 0 1 1 1 1 1 1 0 1 1 0 0 2 2 0 2 1 1 1 0 0 1 0 0 1 2 0 1 0 0 0 0 0 0 1 2 0 1 0 0 0 1 1 0 0 0 1 0 0 1 1 0 2 0 0 1 1 2 1 0 0
67 0 1 1 0 0 1 2 0 0 0 0 0 0 0 0 0 0 1 1 1 2 0 0 1 1 1 0 2 0 2 1 0 0 1 0 2 2 0 0 0 1 0 0 0 1 0 0 0 0 0 0 2 0 0 0 0 0 0 1 1 1 1 1 0 0 1 1 0 0 0 1 2 2 1 2 1 2 2 0 2 2 0 1 2 0 0 0 1 1 0 0 1 1 0 0 0 0 0 0 2 1 1 0 1 1 1 0 2 0 0 2 2 2 2 2 2 0 0 0 2 0 1 1 0 1 1 0 1 0 1 0 0 0 0 0 0 0 0 0 0 0 1 0 0 1 0 0 0 1 1 1 0 1 0 1 1 1 0 0 1 1 1 1 1 2 0 0 0 1 1 1 1 2 0 0 2 0 0 0 0 1 0 0 0 0 0 0 0 1 1 1 2 1 2 0 0 1 0 0 0 0 1 0 2 0 0 0 2 0 0 1 1 0 0 2 1 1 1 0 1 1 2 0 0 1 1 2 0 2 0 0 0 0 2 0 0 1 1 0 0 0 2 1 1 2 1 0 2 0 0 0 2 0 0 0 0 0 0 0 0 0 0 1 1 0 1 0 2 2 0 0 0 2 0 1 0 2 2 0 1 1 0 0 1 0 2 1 0 2 0 0 1 0 2 0 0 1 1 2 2 0 2 0 1 1 0 2 0 0 0 2 2 1 1 0 2 0 0 0 1 1 1 1 1 0 1 0 1 0 1 0 0 0 0 1 1 2 0 0 0 0 1 0 1 1 1 0 1 1 1 0 1 1 0 0 1 2 0 0 0 0 1 0 0 1 0 1 1 0 1 1 1 2 1 1 0 0 0 2 0 1 0 0 0 1 0 0 0 0 1 1 2 0 2 0 2 1 0 0 0 0 2 0 0 0 0 1 0 0 1 0 0 0 0 0 0 0 0 0 1 1 1 1 0 0 0 1 2 0 1 0 1 1 0 0 0 0 0 0 1 0 0 1 1 0 0 0 1 1 0 0 0 0 0 0 0 1 1 1 0 0 0 1 0 2 2 2 2 0 0 0 2 1 1 0 1 0 1 1 2 0 0 0 2 1 0 2 2 0 0 0 0 2 1 0 1 0 1 2 0 1 1 1 1 2 1 0 0 1 0 1 0 0 1 0 0 0 1 0 0 2 2 0 1 2 0 1 0 1 0 1 2 1 2 0 2 0 0 0 1 1 0 0 0 2 0 0 0 0 0 0 0 2 2 0 0 1 0 1 0 0 1 0 0 1 0 1 1 1 0 0 1 0 1 1 2 2 2 2 0 0 1 1 0 1 1 1 0 0 0 0 0 0 0 0 0 1 0 0 1 1 1 0 0 1 0 0 1 1 0 0 0 0 0 0 0 1 0 0 1 0 0 1 0 0 2 1 0 0 0 0 1 1 1 1 0 1 1 0 1 0 0 1 0 2 2 1 0 1 0 1 0 1 0 0 0 1 1 0 0 0 0 1 0 1 1 2 0 1 0 0 0 0 0 2 2 0 0 0 0 0 2 2 2 1 2 2 0 0 1 1 0 2 1 1 0 2 0 1 1 0 0 0 0 2 2 1 1 0 0 0 0 1 1 1 1 2 2 1 0 0 0 1 1 2 0 1 1 1 1 1 0 2 0 1 0 0 0 2 1 0 1 0 0 1 2 0 0 0 0 0 0 1 1 0 0 0 0 0 0 0 2 0 0 0 1 1 0 2 0 1 1 0 0 1 0 2 1 0 1 2 0 1 0 1 0 1 0 1 0 1 2 0 2 0 1 1 0 1 0 0 0 1 0 0 1 1 1 1 0 0 1 1 1 0 2 2 1 2 0 1 1 1 0 1 0 0 0 2 0 2 0 1 0 0 0 2 0 1 1 1 0 0 0 0 0 1 1 0 0 0 1 2 0 1 0 0 0 0 0 0 0 1 1 1 0 1 1 0 0 0 1 1 0 1 0 1 2 1 0 1 2 0 0 0 0 2 0 0 0 0 0 0 2 2 2 0 1 1 1 0 1 1 1 1 0 1 0 1 0 0 1 0 1 1 1 2 2 1 0 1 0 0 1 0 2 2 0 0 2 2 0 1 0 0 0 1 0 0 0 0 2 1 0 0 2 0 0 0 1 1 1 1 1 0 0 1 2 1 1 1 1 0 1 1 1 1 1 0 0 0 0 0 0 1 1 1 1 1 1 0 0 0 0 0 0 1 0 0 0 0 0 2 0 0 0 0 1 0 0 0
68 1 1 1 0 0 2 1 1 2 0 0 1 1 0 0 0 0 1 0 1 2 0 1 0 0 1 0 2 0 2 1 0 0 1 1 2 2 0 0 0 0 0 0 0 0 0 0 1 0 0 0 0 0 0 0 0 0 0 0 1 1 0 0 0 0 1 2 0 0 0 1 2 2 1 2 1 2 2 0 0 2 0 2 2 0 0 2 2 2 0 1 1 1 0 0 0 1 0 1 1 2 2 0 0 0 2 2 0 2 0 1 1 1 0 0 0 0 1 0 1 0 1 2 0 0 0 1 1 1 0 1 1 1 0 0 1 0 0 0 1 0 1 0 1 0 0 0 0 0 0 0 0 0 0 0 0 1 0 0 2 1 1 2 1 2 0 1 0 1 0 1 0 1 0 1 0 0 1 1 0 0 0 0 0 0 2 2 1 1 1 2 1 0 1 0 2 2 0 0 0 1 0 1 1 1 1 0 0 0 1 1 2 0 0 1 1 1 2 0 0 1 2 0 0 2 1 1 0 0 1 1 0 1 1 1 1 2 2 0 0 0 1 2 0 2 0 0 2 0 0 0 0 0 0 1 0 2 0 0 0 0 0 1 1 0 0 0 1 1 0 1 0 2 0 0 0 2 1 0 1 1 1 1 0 1 0 2 0 2 1 1 2 0 2 0 1 0 0 1 2 0 1 1 1 0 0 0 1 0 1 1 2 0 0 0 2 0 1 0 1 2 1 1 1 0 0 0 0 0 1 1 0 0 0 0 0 2 1 0 0 2 2 0 1 0 0 0 1 1 1 0 0 0 0 0 0 1 0 0 1 0 2 0 2 1 0 1 2 0 0 2 0 2 0 0 0 0 1 1 1 0 0 0 0 1 0 0 0 0 0 1 0 0 2 0 0 1 1 1 0 1 1 1 0 1 1 0 0 0 1 0 0 0 1 2 0 0 1 0 0 0 0 1 1 1 1 1 1 0 1 0 0 2 2 1 0 0 0 0 2 0 0 0 0 0 0 1 2 0 0 1 0 1 1 1 0 2 1 1 1 0 1 0 0 1 1 2 2 0 1 1 0 0 1 1 0 1 2 0 0 0 1 0 1 0 1 0 1 0 1 1 0 1 2 0 2 0 1 1 1 1 1 1 1 1 1 0 0 1 0 1 0 0 1 0 0 1 0 1 1 1 2 0 1 2 1 0 0 0 0 0 2 1 2 0 1 0 1 1 1 1 0 0 1 2 0 0 1 0 0 0 0 1 2 1 1 0 0 1 0 0 0 0 0 0 0 0 0 0 0 1 1 0 0 1 1 2 2 2 0 0 2 1 0 0 0 0 0 0 0 0 0 0 0 0 0 0 0 0 0 1 0 0 1 1 2 0 1 2 0 0 0 0 1 0 0 0 0 0 1 0 0 0 0 0 2 0 0 0 2 0 0 1 0 1 0 2 1 0 2 0 1 1 1 0 2 2 0 2 0 1 0 0 0 0 0 1 1 1 1 1 2 2 0 2 1 2 0 1 1 0 0 2 2 2 2 0 2 2 0 0 2 1 2 2 1 0 0 2 0 0 0 1 1 1 0 2 0 1 0 1 0 1 0 1 1 0 0 1 1 0 0 0 0 0 1 1 0 0 0 0 0 2 0 2 0 0 0 0 0 0 1 2 0 0 0 0 0 0 0 0 1 0 0 0 1 1 0 1 2 1 0 0 0 0 1 0 1 0 0 0 2 1 1 0 1 1 0 2 0 0 1 1 1 0 1 0 1 1 2 2 1 0 1 1 1 1 0 1 0 1 2 0 2 0 0 1 0 1 1 2 1 2 0 1 0 0 0 1 1 0 0 0 2 0 2 1 1 2 1 1 0 2 1 1 0 0 1 2 1 2 2 2 0 0 0 0 1 0 1 1 1 0 0 1 1 0 0 0 2 2 1 1 1 0 1 0 0 0 1 0 0 0 0 0 1 0 0 0 0 0 2 0 0 2 1 2 2 0 0 0 1 0 1 1 0 0 0 2 2 2 1 0 2 2 2 0 0 0 0 1 2 0 2 0 1 1 0 1 0 1 1 1 1 1 2 1 1 0 0 0 0 1 1 0 1 1 0 0 2 0 0 2 1 0 1 1 1 1 0 0 0 1 0 0 1 1 0 0 1 0 2 1 0 0 2 0 0 1 0 0 0 1 0 0 1 0 0 0 1 0 0 0 0 2 2 0 0 1 1 0 0 1 0 0 0 1 0 1 0 0 0 1 0 0 0 0 0 0 1 1
69 0 1 1 0 0 1 1 0 1 0 1 0 0 0 0 1 0 1 0 0 0 0 0 1 1 1 0 2 0 2 0 1 2 0 0 1 1 1 0 1 0 0 0 1 0 0 0 0 1 1 0 0 1 0 1 0 1 0 0 1 1 1 0 0 0 2 0 0 0 0 1 2 2 2 2 0 2 2 0 2 2 0 1 2 0 0 0 2 2 0 0 1 2 0 0 2 0 0 0 2 2 2 0 0 0 2 0 2 0 0 2 0 0 1 1 1 1 0 0 2 0 1 1 0 1 1 1 0 0 1 1 0 1 1 1 0 0 0 0 1 0 0 0 0 0 0 1 1 2 1 1 0 0 0 0 0 0 0 0 0 1 1 2 0 2 1 0 2 0 0 0 0 2 0 1 1 0 0 1 0 1 0 0 1 1 0 0 0 0 0 0 2 2 2 1 2 1 0 1 0 1 1 0 1 2 2 0 2 0 1 1 1 0 0 1 1 2 0 0 2 2 1 0 1 1 2 1 0 1 1 1 1 1 1 0 0 1 1 1 0 1 2 1 0 1 0 0 2 0 0 0 1 0 0 0 0 0 0 0 0 0 0 0 0 0 0 1 0 0 0 0 0 1 0 0 0 2 1 0 0 1 0 0 0 1 1 2 0 1 1 1 0 0 2 0 0 1 0 0 0 0 2 0 2 0 0 2 0 0 0 0 1 1 1 0 2 0 0 0 1 1 2 0 1 0 1 0 1 1 2 0 0 0 0 1 1 2 1 0 1 2 1 0 1 0 1 0 1 2 1 0 2 2 0 1 1 1 0 2 0 0 1 0 1 1 0 2 2 0 0 2 1 1 1 0 0 0 1 1 0 2 0 0 0 0 0 0 0 0 0 0 0 0 2 0 1 0 2 1 0 2 0 2 1 1 0 0 0 0 1 1 0 0 1 1 1 1 0 0 0 1 1 0 2 2 1 1 0 0 0 0 0 1 1 0 0 2 0 1 2 0 0 0 0 1 0 1 1 2 0 1 0 0 0 0 0 1 1 0 0 0 2 0 0 2 2 2 2 0 1 1 1 1 1 0 1 0 2 0 2 0 1 1 2 1 0 1 1 0 0 1 1 2 0 0 1 0 1 2 0 1 2 0 2 0 2 0 1 1 0 2 1 0 1 0 0 0 1 0 0 2 2 0 0 2 0 0 0 1 0 1 1 0 1 0 2 0 0 0 1 2 0 0 0 2 0 2 2 0 1 0 1 1 1 1 1 0 0 1 1 0 0 0 0 1 1 2 2 0 0 1 1 0 0 1 1 2 2 1 1 0 1 1 1 0 0 0 0 0 0 1 1 0 0 0 0 0 0 0 0 1 0 1 0 1 2 0 1 1 1 0 0 2 0 2 2 0 0 0 0 0 0 0 0 2 2 1 0 0 0 0 0 2 0 1 0 1 0 0 2 1 0 1 1 1 2 1 1 2 1 1 0 0 0 0 0 0 0 0 0 0 0 1 0 1 2 1 1 0 0 1 0 0 0 1 1 0 0 0 0 1 2 1 0 1 1 1 0 1 0 0 1 2 0 0 0 2 0 2 0 1 0 0 2 2 2 0 1 0 1 1 0 0 1 1 0 0 0 0 0 0 1 2 0 2 0 0 0 0 0 0 0 2 0 1 0 0 1 2 0 0 0 1 0 0 1 0 0 0 0 0 0 0 0 0 0 0 2 0 0 0 2 0 0 1 1 0 0 1 0 0 0 1 1 1 0 1 1 1 1 1 1 1 1 1 1 0 0 2 2 2 2 0 1 1 0 1 0 2 2 2 0 1 0 1 1 1 1 2 1 0 1 1 1 0 2 2 2 2 1 2 1 2 0 1 1 0 0 2 0 2 1 1 0 0 0 2 0 0 2 2 2 0 0 1 1 0 0 0 2 2 0 2 0 0 0 0 0 1 0 0 1 0 1 2 1 2 2 0 0 0 1 1 0 2 0 0 1 0 1 1 2 0 0 0 0 2 0 1 1 2 1 1 2 1 2 0 1 0 2 0 2 1 2 0 0 0 0 1 0 1 1 0 1 1 1 1 1 0 0 0 0 1 0 0 2 2 0 0 0 1 0 0 1 0 1 1 0 1 0 0 2 1 2 1 2 0 1 1 1 0 2 0 1 0 0 0 0 1 0 0 1 0 2 1 1 0 1 1 1 0 1 0 0 2 2 0 0 0 1 0 1 1 0 1 1 1 0 1 0 0 0 1 0 1 0 0 1 0 0 0
70 1 2 0 0 0 1 1 0 1 0 0 0 2 0 0 0 0 1 0 0 2 0 2 0 0 1 0 2 1 1 1 2 2 0 0 1 1 0 0 1 0 0 0 0 0 1 0 0 0 0 0 0 1 0 1 0 1 0 0 1 1 0 0 0 0 1 0 0 0 0 0 2 2 1 2 0 1 2 0 1 2 0 1 2 0 0 1 2 2 2 1 0 2 0 0 0 1 0 1 0 2 1 0 0 0 2 1 1 1 0 2 1 1 2 2 1 1 1 0 1 0 1 1 0 1 1 0 1 0 0 0 0 1 1 1 0 0 0 0 1 0 0 0 0 0 0 1 1 1 0 0 0 0 1 0 0 0 1 0 2 0 2 2 1 2 2 1 0 1 0 1 2 2 2 2 2 1 0 1 0 1 0 1 1 0 2 2 1 1 1 1 2 2 2 1 1 1 0 0 0 0 0 0 0 2 2 1 1 0 0 1 1 0 0 0 0 0 0 1 1 1 2 0 0 0 0 2 1 0 0 0 0 0 2 0 0 2 2 0 0 0 2 1 0 1 0 0 1 0 0 0 1 0 0 1 0 1 0 1 1 1 0 1 1 0 0 0 1 1 0 0 0 1 1 1 0 1 2 0 0 0 2 2 0 0 2 2 0 2 1 1 0 0 1 1 0 2 0 2 2 1 1 0 1 0 0 2 0 0 0 0 2 2 2 1 1 0 0 0 1 1 2 2 1 0 0 0 1 1 2 1 0 0 0 0 0 1 0 0 1 1 1 0 0 0 2 0 1 2 1 0 1 1 1 0 1 1 0 0 0 0 2 0 2 0 0 0 0 0 2 0 1 2 0 1 0 1 0 2 0 1 1 1 0 0 0 0 0 0 0 0 1 0 2 0 1 1 0 0 0 0 2 0 0 0 1 0 0 0 0 1 1 0 0 2 0 0 1 0 1 0 0 0 2 2 2 0 2 0 0 2 0 1 2 2 0 0 0 0 1 0 0 2 2 2 0 0 2 2 0 1 0 2 2 2 0 2 2 2 1 0 1 0 0 1 1 2 2 0 1 1 1 1 2 0 1 0 2 1 1 0 1 0 2 0 0 1 2 0 2 0 0 2 0 0 1 1 2 2 0 0 1 1 1 2 2 0 1 0 2 0 0 0 0 1 0 0 0 1 1 1 0 0 0 1 0 0 0 2 1 0 2 1 2 1 2 0 0 1 0 1 0 1 1 2 0 0 1 0 0 0 0 0 2 1 1 1 0 1 0 0 0 0 0 0 0 1 0 0 0 0 0 0 1 0 1 1 1 1 0 1 0 1 1 0 0 0 0 0 0 1 1 0 0 0 1 0 0 0 1 1 0 0 0 2 2 0 1 2 0 0 0 2 0 2 2 1 0 0 0 0 0 0 0 1 2 1 0 0 1 0 0 0 0 0 0 0 1 0 2 1 0 1 1 1 2 1 0 1 0 2 0 1 1 1 0 1 0 0 0 0 0 1 1 2 1 2 0 1 1 0 0 0 0 2 2 1 1 1 0 1 2 2 2 0 2 1 0 1 0 0 1 2 2 1 0 2 0 1 1 0 0 2 1 2 1 1 1 0 1 0 0 0 1 1 0 0 0 0 0 0 0 0 2 2 0 0 1 1 0 0 1 2 0 0 0 0 0 0 0 0 1 0 0 1 2 0 0 0 0 0 0 0 0 1 0 0 1 0 0 0 2 0 2 0 0 1 0 2 0 0 1 0 0 0 0 1 1 1 1 1 2 0 0 2 0 0 0 2 2 2 2 0 0 1 0 0 0 2 1 1 0 2 0 0 0 0 0 1 1 1 0 0 2 0 2 1 1 1 1 1 0 1 0 1 0 0 0 2 2 0 0 1 0 0 0 0 0 1 1 1 0 0 0 0 0 0 0 0 2 2 0 2 0 0 0 1 0 1 1 0 1 0 1 2 0 0 1 0 0 0 2 0 0 2 0 1 1 1 2 2 2 0 0 0 0 1 0 2 2 1 1 0 1 1 2 0 0 0 1 1 1 0 1 2 0 0 0 2 0 0 0 0 0 2 2 1 2 1 0 1 0 1 0 0 0 2 0 0 2 2 0 1 0 0 0 1 0 1 0 0 2 1 1 1 1 0 0 0 2 0 1 1 1 0 2 1 1 2 0 0 1 0 0 0 1 1 1 0 1 0 1 0 0 0 0 1 1 1 1 0 2 2 0 0 0 0 1 0 1 0 0 2 0 0 0 1 1 1 2 0
71 0 2 0 0 0 0 0 0 1 0 1 0 0 0 0 0 0 0 2 1 0 0 2 0 0 1 0 2 1 2 1 1 0 2 2 2 2 0 0 1 0 0 0 0 0 1 0 0 1 0 0 1 0 0 1 0 1 0 0 2 2 0 0 0 0 2 2 0 0 0 1 2 2 1 2 1 2 2 0 0 2 0 1 2 1 1 1 2 2 1 1 1 2 0 0 0 2 0 2 0 2 1 0 0 0 2 2 0 2 0 0 1 2 1 1 1 0 0 0 2 0 1 1 1 0 1 0 1 0 0 0 0 1 0 0 0 0 0 0 1 0 0 0 2 0 1 0 0 1 0 0 0 1 1 0 0 0 2 2 2 1 2 1 0 2 0 0 0 2 0 2 0 2 1 1 2 0 0 1 1 1 0 1 0 0 1 0 0 2 1 2 2 1 2 0 1 2 0 0 0 1 0 0 0 2 2 1 1 0 0 2 2 0 0 0 2 0 2 0 1 2 2 0 0 1 1 1 1 0 1 1 0 0 2 0 0 1 2 0 0 0 2 2 0 2 0 0 1 0 0 1 0 0 0 2 1 0 1 0 0 0 0 1 0 0 0 2 2 0 0 1 0 1 1 0 0 1 2 0 0 1 0 0 0 0 2 2 0 2 1 1 1 0 1 0 1 1 0 1 1 1 2 0 2 0 1 2 1 0 1 1 2 0 0 0 2 0 1 0 2 1 2 0 0 0 0 1 0 2 0 0 0 0 0 0 0 1 0 0 0 0 2 0 0 0 1 0 1 1 1 0 2 2 1 0 0 2 0 1 0 0 1 0 1 1 0 1 2 0 0 2 2 1 2 0 0 0 0 2 1 0 1 1 0 0 0 0 0 0 1 1 1 0 2 0 1 0 1 1 0 1 1 1 0 1 1 0 0 0 0 1 1 0 1 2 1 0 2 0 0 0 1 0 2 0 0 0 2 1 0 1 0 1 1 0 0 1 0 0 0 0 0 1 1 2 0 1 1 2 0 1 0 2 1 0 1 2 1 2 1 0 1 0 0 1 1 2 2 0 1 1 2 2 1 0 0 0 2 0 2 0 1 0 1 1 1 2 2 0 1 0 2 0 2 0 0 0 1 1 1 1 1 1 1 0 2 0 1 1 0 0 0 0 1 1 0 0 2 1 2 1 2 0 1 2 0 0 0 2 0 2 1 0 1 0 2 0 2 1 1 2 0 0 1 1 0 1 1 0 0 0 0 2 0 0 0 1 0 2 0 0 0 0 0 0 0 1 0 0 0 1 0 0 2 0 2 1 1 0 0 1 0 0 0 0 0 0 1 1 0 1 1 0 0 0 0 0 0 0 0 1 0 0 0 1 1 0 2 0 0 0 0 2 0 1 1 1 0 0 0 0 0 0 0 2 2 1 0 0 0 0 0 1 0 2 0 0 0 0 2 0 0 0 1 2 2 0 0 1 0 1 1 0 0 0 0 1 1 0 0 0 1 2 0 2 0 1 1 1 0 1 0 1 1 2 2 0 0 0 0 1 2 2 1 1 2 0 0 2 0 0 1 1 0 0 0 1 0 0 0 0 0 1 1 0 1 2 2 0 1 0 0 1 1 1 0 2 0 1 0 0 0 1 1 2 0 1 0 0 2 2 0 2 0 1 1 0 0 0 0 0 0 2 0 0 2 1 0 0 1 1 0 0 0 0 1 0 0 0 0 0 2 0 0 1 2 1 0 2 0 1 1 0 0 2 0 0 0 1 1 2 0 0 0 2 1 1 0 2 1 2 2 1 2 0 1 1 0 1 0 0 0 2 2 1 1 0 0 2 2 1 1 1 1 0 2 2 2 2 2 2 0 2 1 2 1 0 1 2 2 1 2 0 0 0 0 1 1 0 0 1 0 0 0 0 0 1 0 0 2 1 0 2 0 0 0 0 0 2 0 0 0 1 1 0 1 0 2 0 0 0 2 1 0 1 0 0 0 0 1 2 2 0 0 0 0 1 1 0 0 1 0 0 1 1 2 0 0 0 0 0 2 1 2 0 1 1 1 1 0 1 1 0 1 1 1 2 2 0 0 0 0 1 0 0 1 2 0 0 2 2 0 0 1 0 2 1 0 0 1 0 1 0 0 0 0 1 1 1 0 0 1 0 1 0 1 0 0 1 0 0 0 0 1 0 1 0 0 0 1 1 0 0 0 1 1 1 2 0 0 0 0 0 0 0 0 2 0 1 0 0 0 1 0 0 0 0 1 1 0 2
72 1 2 0 0 0 1 2 0 0 0 0 1 1 0 0 0 0 0 1 1 2 0 2 0 0 1 0 2 0 1 0 0 1 1 0 2 2 1 0 0 0 0 0 0 0 0 0 0 2 2 0 0 0 0 1 0 1 0 0 0 1 2 1 0 1 0 0 0 1 1 1 2 2 2 2 0 0 1 1 1 2 0 1 2 0 0 0 0 2 0 0 0 2 0 0 1 0 0 0 1 2 1 0 1 1 2 1 1 1 0 0 1 2 1 1 1 0 0 0 2 0 1 1 0 1 1 1 0 1 1 0 0 0 0 0 0 0 1 0 1 0 1 0 1 0 0 0 0 0 0 0 0 0 1 0 0 1 0 0 0 1 1 1 1 2 0 1 0 1 0 0 2 1 0 1 1 0 2 2 0 2 0 0 0 0 0 1 0 1 1 2 1 1 1 0 1 1 0 0 0 0 1 0 0 0 1 1 1 1 1 1 1 0 0 1 1 1 0 1 1 1 2 0 0 0 0 2 0 2 0 1 0 0 2 0 0 2 2 0 0 1 2 1 0 1 0 0 1 0 0 0 1 0 0 2 1 0 0 0 0 0 0 2 1 1 0 0 2 2 1 1 1 2 0 0 0 2 1 0 1 0 0 0 1 0 1 0 0 2 1 0 1 0 2 0 2 0 0 1 1 0 1 0 0 1 1 1 1 0 0 2 2 2 2 2 2 0 0 0 0 2 0 1 0 0 0 0 1 0 0 0 0 0 0 0 0 1 0 0 0 1 1 0 0 0 2 1 1 2 0 1 2 2 1 0 0 0 0 1 0 0 1 0 1 0 0 1 1 0 1 1 1 1 0 0 0 0 1 1 1 0 0 0 0 0 0 0 0 0 0 0 0 0 1 2 1 1 1 1 0 1 2 0 0 0 1 0 0 0 0 2 1 0 1 2 0 0 2 0 0 0 0 0 2 2 2 0 2 0 0 1 0 0 0 0 1 2 0 0 0 0 0 1 1 1 0 1 2 1 0 1 0 2 2 1 1 1 1 2 2 0 1 0 0 1 1 1 2 1 2 2 1 1 1 0 1 0 2 1 1 0 1 0 1 0 1 1 1 0 1 1 1 2 2 0 2 0 1 2 0 1 0 1 0 2 1 0 0 1 0 1 0 0 1 1 0 0 1 1 1 2 2 0 1 2 1 0 0 2 0 2 1 0 1 0 0 0 0 0 1 2 0 2 2 2 0 1 1 0 0 0 0 2 2 1 0 0 0 0 1 0 1 1 1 0 2 2 2 0 0 0 1 0 0 1 2 2 2 1 1 0 0 0 1 1 1 0 0 0 1 0 1 0 0 0 1 0 0 0 0 2 1 0 0 0 1 0 1 1 1 0 0 0 2 0 0 1 1 1 0 1 0 1 0 0 2 1 0 0 0 2 0 2 0 0 0 0 1 0 2 0 1 1 1 0 2 1 0 1 0 2 0 1 0 0 0 0 0 0 0 0 1 1 0 1 0 0 2 0 0 1 1 0 0 2 2 0 0 0 1 0 2 1 2 1 1 1 1 1 0 0 1 1 0 0 0 0 0 0 0 0 0 1 1 2 2 1 1 1 0 0 0 0 0 1 0 1 0 0 0 0 0 1 1 2 0 0 1 1 2 2 1 1 0 1 1 0 1 1 0 0 0 1 0 0 1 0 0 1 1 1 0 0 0 1 1 0 2 0 0 0 2 0 0 0 1 2 0 1 0 1 0 1 1 1 0 0 0 2 1 1 1 1 1 1 1 1 0 2 1 2 2 0 1 0 0 1 0 1 1 2 0 0 0 0 2 0 0 2 2 0 0 0 2 0 2 1 2 2 1 2 2 2 0 0 1 0 0 2 0 2 0 0 0 0 0 0 1 1 1 1 1 0 0 1 1 0 0 0 2 2 1 2 0 0 0 0 0 0 0 0 0 1 1 1 0 0 1 0 0 0 0 2 0 1 0 2 2 0 0 1 0 0 0 0 0 1 0 2 2 2 0 1 1 1 1 0 0 0 0 1 2 0 2 1 1 1 0 2 0 0 0 0 1 1 2 0 1 2 0 2 0 0 1 0 1 2 0 0 2 2 0 1 1 0 0 1 1 1 0 0 2 1 2 1 2 1 0 1 1 0 2 0 0 0 0 1 1 2 0 1 1 0 0 1 2 1 1 0 1 0 0 0 0 0 1 1 1 0 0 0 0 0 0 0 0 2 0 2 0 0 0 1 0 0 0 0 1 0 0 0
73 1 1 1 0 0 1 0 0 1 0 0 1 2 0 0 0 0 1 0 1 1 1 2 0 0 1 0 2 0 2 0 2 1 1 0 2 2 0 0 1 0 0 1 0 1 1 0 0 1 0 0 1 1 0 1 0 0 0 2 0 0 0 0 0 0 1 0 0 0 0 0 2 2 2 2 0 0 2 2 0 2 0 0 1 0 0 2 2 2 0 1 0 2 0 0 0 0 0 0 1 2 2 0 0 0 2 2 0 2 0 1 0 1 0 1 0 0 0 0 2 0 2 0 0 2 2 0 1 0 1 0 0 0 1 0 0 0 1 0 0 0 0 0 2 0 0 0 0 1 1 1 0 2 2 0 0 0 0 1 2 0 0 2 0 0 1 0 0 2 0 0 1 0 0 1 1 0 0 0 0 0 1 0 1 0 1 0 0 1 0 1 1 0 1 1 2 2 1 0 0 1 0 1 1 1 1 1 1 0 1 1 1 0 0 0 0 2 1 0 1 2 2 0 1 0 1 0 0 0 0 0 0 0 1 0 0 2 2 0 0 0 2 2 0 2 0 0 1 0 0 0 1 0 0 1 0 1 1 0 0 0 0 1 1 1 0 1 2 2 0 0 0 1 0 0 0 2 0 0 0 1 0 0 1 0 1 2 0 2 1 1 1 1 2 1 1 2 0 1 1 0 0 1 0 0 1 2 0 0 0 2 2 1 1 1 1 0 0 0 2 1 1 0 0 0 0 0 0 1 1 1 0 0 0 0 0 1 0 0 0 1 1 0 1 1 1 1 2 1 0 0 1 1 0 1 1 0 0 0 0 0 2 0 2 0 0 1 1 0 1 1 2 2 0 1 0 0 2 0 0 1 0 0 0 1 0 0 0 0 0 0 1 1 1 1 1 0 0 0 0 0 0 2 1 1 0 1 0 0 0 1 1 0 0 2 0 1 0 0 0 1 0 0 0 2 1 0 1 0 0 0 0 0 0 0 0 1 0 0 1 0 0 2 2 2 0 0 0 1 0 0 0 2 1 0 1 2 0 2 1 0 1 1 0 1 1 2 2 0 2 2 2 2 2 0 2 0 2 0 1 0 0 0 2 0 0 1 2 0 1 0 2 1 2 0 2 1 1 2 0 0 2 0 2 0 2 0 1 1 1 0 1 1 1 1 1 0 1 1 1 1 1 0 0 1 1 0 0 2 0 1 0 0 0 0 1 0 1 0 0 1 0 0 0 2 0 0 0 0 0 0 0 1 2 0 0 1 0 1 1 0 0 0 0 0 1 1 0 1 0 1 1 0 0 1 2 2 2 1 0 0 1 2 1 0 0 0 0 0 0 0 0 0 0 0 0 0 0 0 1 1 0 0 0 0 1 0 1 0 1 0 0 0 1 0 0 1 0 0 2 0 0 1 0 0 1 0 0 0 0 0 1 2 0 0 1 1 0 1 1 0 1 1 0 2 2 1 1 1 1 1 0 1 0 0 0 2 1 0 0 0 1 1 0 1 0 1 0 1 1 0 0 1 2 2 2 1 2 2 0 1 1 1 0 1 0 1 0 1 0 0 0 0 0 0 1 2 0 2 0 2 0 1 1 2 2 1 2 1 1 0 0 2 0 0 0 0 1 1 0 0 0 0 1 2 0 0 1 1 2 2 0 2 0 0 1 1 1 2 0 1 0 0 0 0 0 1 0 0 1 0 0 0 0 0 0 0 1 1 0 1 2 0 1 0 1 2 0 0 0 1 0 0 0 0 0 0 1 1 2 2 1 0 0 0 1 1 1 2 1 1 2 2 2 0 1 1 0 1 1 1 0 1 1 0 0 0 0 0 0 0 0 0 1 0 1 2 1 2 1 1 0 2 0 0 0 0 0 1 0 1 0 1 0 0 0 0 0 0 1 1 1 0 0 0 0 1 0 0 2 1 1 2 0 0 0 0 0 1 1 0 0 0 0 0 0 0 1 0 0 0 2 1 0 1 0 2 2 1 1 1 1 0 1 2 1 0 0 2 2 2 0 0 2 2 2 1 0 0 0 0 2 0 2 0 1 1 0 1 0 1 0 0 1 1 1 2 0 2 0 2 0 1 2 0 0 1 0 0 2 2 1 2 1 0 0 1 0 0 1 1 1 1 0 0 2 1 0 1 0 0 1 1 1 0 0 1 1 2 0 0 1 0 0 0 1 0 0 0 1 0 1 0 0 0 0 1 1 0 0 0 1 1 0 0 0 0 1 0 1 0 1 2 1 1 0 1 2 0 1 0
74 0 1 1 0 0 0 0 0 1 0 1 1 2 0 0 0 0 0 0 0 1 0 2 0 0 2 0 2 0 2 1 0 0 2 0 2 2 1 0 0 0 0 1 0 1 2 0 0 0 0 0 1 0 0 0 0 0 1 2 0 1 0 0 0 0 2 0 0 0 0 0 1 1 2 1 0 0 1 1 1 2 0 0 2 0 0 1 1 2 1 1 0 2 0 0 0 2 2 0 1 1 0 0 1 1 2 0 1 1 0 1 0 0 1 1 1 1 0 0 1 1 2 0 0 2 2 0 1 0 1 0 0 0 0 0 0 0 1 1 1 0 0 0 0 0 0 0 0 1 1 1 0 1 1 1 1 1 0 0 1 0 2 2 1 2 1 0 0 1 0 1 1 1 0 1 2 1 0 0 0 2 1 1 2 0 2 0 0 1 1 1 2 1 2 0 0 2 0 0 0 1 0 0 0 1 1 1 1 1 0 1 2 1 0 1 0 0 1 1 0 0 1 0 1 0 2 1 0 0 1 1 0 0 1 0 0 2 2 0 0 0 1 2 0 2 0 0 2 0 0 1 1 0 0 2 2 0 0 0 0 0 0 0 0 1 1 0 1 0 1 2 0 2 0 0 0 0 2 1 1 1 0 0 0 1 0 0 0 1 0 0 1 1 2 1 1 0 1 2 1 1 0 0 0 1 0 1 1 0 0 1 1 2 1 0 1 0 1 0 1 1 0 0 0 0 0 1 0 1 2 1 0 0 0 0 0 2 0 2 2 2 2 0 0 0 1 1 2 1 2 0 0 0 0 0 0 0 0 0 1 1 2 0 2 0 0 2 2 0 0 2 1 1 2 0 0 0 1 1 1 2 0 0 0 0 0 0 0 0 1 1 0 0 2 0 0 0 0 0 0 0 1 1 1 0 1 1 0 0 0 1 0 0 2 2 1 0 2 0 0 0 0 0 0 0 0 0 1 0 0 2 0 2 2 1 0 1 0 0 2 0 0 1 1 1 0 1 1 2 0 1 0 2 1 1 0 2 2 1 1 0 1 1 0 1 1 2 2 0 0 0 2 2 1 1 1 0 1 0 1 1 0 0 2 0 0 1 2 0 1 0 0 2 2 0 2 0 2 1 1 0 1 1 1 1 2 0 1 1 1 0 0 0 1 0 0 0 2 2 2 0 0 0 0 0 0 0 0 2 0 2 1 1 1 1 1 0 0 2 1 0 0 2 1 1 1 1 1 0 0 0 0 2 1 0 0 0 0 1 0 0 1 0 0 1 1 1 1 1 0 1 1 0 1 1 2 2 2 1 1 0 0 1 1 0 0 0 1 1 0 1 1 0 0 1 1 0 0 0 0 2 1 0 1 0 0 0 2 1 0 0 0 0 2 0 0 1 1 1 0 0 0 0 0 2 2 0 0 0 0 0 0 2 0 1 1 1 0 0 0 1 1 1 2 1 2 0 1 1 0 1 0 2 0 0 0 1 1 0 0 0 1 1 1 2 2 1 1 1 0 1 0 1 1 2 2 1 2 2 0 0 2 2 2 1 1 0 0 2 0 0 1 1 0 0 0 1 0 1 0 1 0 0 2 2 2 2 2 0 1 0 0 0 0 1 0 1 0 0 0 1 1 2 1 1 0 0 0 0 0 0 1 2 0 0 0 0 0 1 0 1 0 0 0 1 1 0 0 0 0 0 0 0 0 1 1 1 2 0 0 0 2 0 0 0 2 2 0 2 2 0 0 0 0 0 0 1 1 0 1 2 1 1 1 1 0 2 0 2 0 1 2 1 1 1 0 1 0 1 1 1 0 1 1 0 1 0 0 1 1 0 0 0 2 0 2 2 1 1 2 1 1 2 1 1 0 0 0 2 1 1 0 1 0 0 0 0 0 0 0 0 0 0 0 0 0 0 0 0 2 2 1 1 1 0 1 0 1 0 2 0 0 0 1 0 1 0 1 0 0 0 1 1 0 2 0 2 2 2 2 2 2 0 1 1 0 2 0 1 1 1 0 0 2 2 2 0 0 0 1 1 2 0 2 0 0 0 0 1 0 0 0 0 0 2 2 0 2 1 1 1 0 1 0 0 1 1 0 0 2 1 0 2 0 0 1 0 0 0 0 0 1 1 1 0 1 2 1 0 1 0 2 0 0 0 0 0 0 0 0 0 2 0 2 0 0 0 0 0 1 1 0 0 0 0 0 0 0 0 0 0 0 1 1 1 1 1 0 1 0 0 0 2 0 0 0 1 1 0 1 0
75 1 1 2 0 0 2 2 0 0 0 1 0 1 0 0 0 0 2 1 1 1 0 2 0 0 1 0 2 0 2 1 0 0 1 0 1 1 1 0 1 0 0 0 0 0 1 0 0 0 0 0 0 1 0 1 0 1 0 1 1 1 2 0 0 1 1 2 0 0 0 0 2 2 2 2 0 1 2 1 1 2 0 0 2 0 0 0 2 2 0 0 0 1 0 0 0 0 0 0 1 2 1 0 1 1 1 1 1 1 0 2 1 2 1 1 1 0 0 0 2 0 0 2 0 0 0 0 2 0 0 1 0 2 1 1 0 0 0 0 1 0 1 0 0 0 0 0 0 0 0 1 0 1 0 0 0 1 1 2 2 0 0 2 1 1 1 1 1 1 0 0 2 0 1 1 1 1 0 0 0 0 1 0 1 0 1 1 0 1 2 2 2 0 1 1 2 0 0 0 0 0 0 0 0 1 1 2 1 0 1 1 0 0 0 0 0 1 0 0 1 1 2 0 0 0 0 0 0 0 0 0 1 1 1 0 0 2 2 0 0 0 2 2 0 2 0 0 1 1 1 0 2 1 0 1 1 0 1 1 1 1 0 0 0 0 0 0 1 0 0 1 0 2 0 1 0 2 1 0 0 1 0 0 0 0 0 0 0 1 0 0 1 1 2 0 1 1 1 2 2 0 2 0 2 0 0 2 1 0 0 0 1 2 2 0 1 0 0 0 0 2 0 0 0 0 0 0 0 0 2 2 0 1 0 0 0 2 1 0 0 2 1 0 1 0 1 0 1 0 0 0 2 2 2 0 1 1 0 1 0 0 2 0 2 1 0 2 2 0 0 2 1 2 0 1 0 1 0 2 0 0 0 1 0 0 0 1 1 0 0 0 0 0 0 2 2 1 0 0 0 0 1 1 1 0 1 1 1 1 0 0 1 0 1 2 1 1 1 0 0 1 0 1 1 1 0 1 2 1 1 0 0 1 2 2 0 0 0 0 2 0 0 2 2 2 0 0 2 2 0 0 0 1 1 1 0 1 1 2 1 0 1 0 0 0 0 2 2 1 0 1 2 1 2 0 1 0 2 1 2 0 2 1 1 1 1 1 2 1 1 0 1 1 0 0 1 1 2 1 1 0 1 1 1 1 2 0 1 1 1 0 1 1 1 1 1 2 0 2 2 0 2 1 1 2 0 1 1 2 0 0 2 1 2 0 1 0 0 0 0 1 0 2 2 1 0 2 2 0 1 0 0 1 2 1 1 0 2 0 0 2 0 0 0 0 1 1 1 0 1 0 0 0 0 0 2 1 1 1 0 1 0 1 1 1 1 0 0 0 0 1 1 0 0 0 0 0 0 0 0 2 0 0 0 0 1 0 1 1 1 0 0 2 0 2 2 0 0 0 1 0 0 2 0 0 0 2 0 0 0 0 0 2 0 0 0 2 1 0 1 0 0 1 1 1 2 1 1 2 1 2 0 2 0 0 0 1 1 0 0 0 1 1 0 1 0 1 0 0 0 1 0 0 0 1 1 0 0 0 0 0 1 1 1 1 0 0 0 2 0 0 0 1 0 0 0 1 0 1 1 0 0 1 1 1 0 1 1 0 0 0 0 0 0 1 0 1 0 0 0 2 0 2 0 1 0 1 2 2 2 2 1 1 0 2 1 0 0 1 0 0 0 0 0 1 1 0 0 0 0 0 0 1 1 0 0 0 0 0 0 0 2 0 1 0 1 1 0 1 0 0 0 0 1 0 0 1 1 1 1 1 0 0 0 2 0 2 2 2 0 0 2 0 1 1 1 1 0 1 1 2 0 2 0 0 2 0 0 1 1 0 1 1 0 0 1 1 1 1 0 1 1 2 0 1 1 0 0 2 1 1 0 1 0 0 0 0 0 0 0 0 1 0 0 0 0 0 0 0 1 1 1 2 0 0 0 0 0 0 1 0 0 0 0 1 1 1 1 0 0 0 1 0 0 2 1 0 2 2 1 1 2 0 0 1 0 1 1 1 1 2 1 0 2 2 2 0 0 1 0 1 1 0 1 2 0 1 0 2 0 1 0 0 0 1 1 1 2 1 0 1 0 2 0 0 1 1 0 0 2 1 0 0 0 0 0 1 0 0 0 0 2 2 1 0 1 0 0 0 2 0 1 0 0 0 1 0 0 1 0 0 1 0 1 1 1 0 0 0 2 0 1 0 0 0 0 0 0 0 1 0 0 1 0 1 0 0 0 0 0 0 0 1 0 0 0 0 0 0 1 0
76 1 1 1 0 0 1 1 0 1 0 1 1 1 0 0 0 0 0 2 1 1 0 2 0 0 1 0 2 0 2 1 0 0 2 0 2 1 0 0 1 0 0 0 0 0 1 0 0 1 0 0 0 1 1 0 0 0 1 0 0 2 1 0 0 0 1 1 1 1 0 2 2 2 0 2 1 0 1 0 1 1 0 1 1 0 0 1 2 2 0 1 0 1 1 0 0 1 0 1 1 2 1 0 1 1 1 1 1 1 0 2 0 2 0 0 0 1 0 0 2 1 2 0 0 2 2 1 0 0 0 0 0 0 1 0 1 0 0 0 1 0 0 0 1 0 0 0 0 2 0 0 0 1 0 1 1 0 1 1 1 0 1 2 1 1 1 0 1 1 0 1 1 1 0 1 2 1 0 1 0 1 0 1 1 0 1 0 0 0 0 1 2 2 2 0 2 2 0 0 0 0 1 0 1 1 0 0 2 0 1 1 0 0 0 0 0 1 1 1 0 0 2 0 0 1 1 1 1 0 1 1 0 1 1 2 0 1 2 1 0 1 2 1 0 1 0 0 2 0 0 0 1 0 0 0 0 0 0 1 1 1 0 1 1 0 1 2 1 1 0 1 0 2 0 0 0 2 1 0 1 0 1 1 0 1 2 2 0 2 2 2 1 0 1 0 0 0 0 0 1 1 0 0 0 0 2 2 0 0 0 2 2 1 1 0 1 1 1 0 2 1 0 0 1 0 0 0 0 1 2 1 1 0 0 0 0 2 0 0 0 1 2 0 0 0 1 0 1 1 0 0 2 2 2 0 0 0 0 1 1 1 2 0 2 0 0 2 1 0 1 1 1 2 0 1 0 1 0 2 1 0 0 0 0 1 0 0 0 0 0 1 0 1 2 0 2 1 1 1 0 1 0 2 1 1 0 1 0 0 1 1 0 0 1 1 1 1 0 0 1 2 0 0 2 2 1 0 1 0 0 0 0 1 1 0 0 2 0 1 1 0 0 0 0 0 0 1 1 2 0 1 0 0 0 0 0 2 0 2 1 0 0 1 0 1 1 2 2 0 1 1 0 0 1 1 0 1 1 0 2 0 1 0 1 0 1 0 1 0 0 0 1 0 1 0 2 0 2 1 1 0 2 0 1 1 1 0 1 1 0 0 2 0 0 1 0 0 0 0 0 1 2 2 0 2 0 1 1 1 1 0 1 1 1 0 0 0 1 1 1 1 0 2 2 2 0 0 0 0 0 0 1 2 1 1 0 1 0 1 0 0 0 0 0 0 1 2 2 0 1 0 0 0 0 0 2 2 1 0 0 0 0 0 0 0 0 0 0 0 0 0 2 0 2 0 1 0 0 0 0 1 1 1 0 1 1 0 2 2 0 0 0 0 1 2 1 1 0 1 0 1 0 1 1 1 0 1 0 0 0 0 0 2 0 1 0 0 0 0 0 1 0 1 0 2 2 0 0 0 1 1 0 1 0 0 0 1 1 0 0 0 0 1 0 1 0 1 1 1 1 0 0 0 0 2 2 0 1 1 2 1 2 1 0 1 1 1 0 1 1 1 0 1 0 0 0 2 0 1 0 0 0 1 2 2 2 2 2 1 0 0 0 1 0 0 2 1 1 1 0 0 0 2 0 1 0 1 0 0 1 1 0 2 0 2 1 0 0 2 1 1 0 0 0 0 0 0 0 1 1 1 0 0 0 1 0 0 0 0 0 0 2 1 0 1 0 1 0 1 1 0 0 0 0 0 0 2 2 0 1 1 2 0 0 1 1 2 0 2 0 2 2 0 1 0 0 0 0 1 1 1 0 2 0 0 0 0 1 1 1 0 1 1 1 0 1 1 1 1 1 1 0 2 0 1 0 0 0 2 0 2 0 1 0 0 0 1 0 0 0 1 1 0 0 0 0 0 0 0 2 2 0 2 0 0 0 0 0 0 2 0 0 0 0 2 1 0 0 0 2 1 2 0 0 2 0 1 1 1 1 2 1 0 0 0 0 1 0 2 2 2 0 0 2 2 2 0 0 0 0 1 2 0 2 0 2 0 0 1 1 1 0 0 1 0 1 1 2 1 0 1 0 1 0 0 1 1 0 0 2 1 0 2 0 0 0 0 0 0 0 0 2 2 2 0 0 1 0 0 1 0 0 2 2 0 2 1 0 0 1 1 0 1 0 1 1 1 1 0 1 0 0 0 0 0 2 1 1 0 0 0 0 1 0 0 0 1 0 1 0 0 0 0 0 0 0 0 1 0 0 0
77 1 1 1 0 0 1 1 0 1 0 1 1 2 0 0 1 0 0 1 1 2 0 2 0 0 1 0 1 1 1 0 1 1 2 1 2 2 0 1 0 0 0 1 1 0 1 0 0 1 0 0 1 1 0 2 1 0 0 1 0 0 2 2 0 1 1 1 0 1 1 0 2 2 1 2 0 1 2 0 1 2 0 1 2 0 0 0 1 1 0 0 1 2 1 0 0 1 0 2 2 2 0 1 1 1 1 2 0 2 0 2 1 2 0 0 0 1 0 0 1 1 2 0 0 2 2 0 0 0 1 0 0 2 0 1 1 0 0 0 2 0 0 0 2 0 0 0 0 0 0 1 0 2 0 1 1 1 0 1 1 0 2 2 0 2 1 0 1 1 0 1 2 1 0 1 1 0 1 2 0 2 0 1 1 0 1 0 0 0 0 0 1 1 1 0 1 2 0 0 0 0 1 1 1 1 1 2 0 0 1 1 2 0 0 1 0 1 0 1 0 1 2 0 0 2 2 0 0 1 0 0 1 1 1 2 0 2 2 0 0 0 2 1 0 1 0 0 2 0 0 0 0 0 0 1 0 0 1 0 0 0 0 1 1 0 0 1 2 1 0 0 1 1 1 1 0 1 1 0 1 0 1 1 0 0 2 2 0 1 0 1 0 1 2 0 0 1 0 2 1 0 1 0 1 0 0 2 1 0 1 2 1 1 1 0 2 0 0 0 0 2 2 2 0 0 1 0 0 0 2 1 0 0 0 0 0 2 1 1 0 2 1 0 0 1 0 1 2 1 1 1 2 2 2 0 1 0 0 0 1 1 0 0 0 2 0 1 1 0 1 1 0 2 1 0 0 1 1 1 0 1 0 0 1 0 0 0 0 0 0 0 1 0 2 0 1 1 0 0 0 0 1 2 0 1 1 0 0 0 1 1 0 0 1 1 1 1 0 0 0 1 0 1 0 0 0 0 0 0 0 0 1 1 1 1 0 1 0 0 0 0 0 0 0 2 2 0 2 2 0 1 0 1 1 0 1 1 1 2 1 0 0 0 0 0 0 1 1 1 0 1 2 1 1 1 0 0 2 1 2 0 1 1 2 1 0 0 0 0 0 2 0 1 0 0 0 1 1 2 0 1 2 0 2 1 2 1 0 0 0 0 1 0 0 0 0 1 0 1 1 1 2 2 0 2 0 0 0 2 0 0 0 0 0 0 2 0 1 1 0 2 0 0 0 2 0 1 2 1 0 1 1 2 1 1 0 1 0 2 0 0 2 0 0 1 1 2 1 0 0 1 0 0 0 0 1 1 1 0 0 1 0 1 2 1 1 0 0 0 1 0 2 0 1 0 0 0 0 0 0 1 0 0 1 0 1 0 1 1 0 0 0 1 0 1 1 0 0 0 1 0 0 1 0 1 2 2 0 0 1 0 0 1 0 1 1 2 0 0 1 0 1 2 0 1 1 1 0 2 0 1 1 1 0 0 0 2 2 0 0 0 1 2 0 2 1 0 2 0 0 1 0 1 1 2 2 0 0 0 1 1 2 1 2 2 0 2 1 1 1 1 0 0 0 0 0 2 0 1 0 0 0 1 2 2 0 2 2 1 0 0 0 0 0 0 0 1 2 2 0 0 0 2 0 2 0 0 1 0 0 0 1 2 0 0 0 0 0 1 0 1 0 0 0 1 2 0 0 0 0 0 0 0 0 0 0 0 0 0 0 0 2 1 0 1 1 1 0 1 1 0 2 0 0 2 0 1 1 1 1 1 0 0 0 1 0 2 0 2 0 2 2 0 1 0 0 0 0 1 1 2 0 1 0 0 2 0 2 2 2 0 0 0 2 0 2 2 1 1 0 1 0 2 0 0 0 0 0 2 0 2 0 0 0 2 2 2 0 0 2 2 0 0 0 0 0 1 0 0 1 1 2 0 1 0 1 1 0 1 0 0 0 1 1 1 1 1 2 0 0 0 2 0 0 1 0 1 2 1 1 1 2 0 0 0 0 2 0 2 2 0 0 0 2 2 2 1 0 0 1 1 1 0 1 1 1 1 0 1 0 1 0 0 0 1 1 2 0 2 0 2 0 1 0 0 0 1 0 0 2 2 0 1 0 0 0 1 1 0 0 0 1 1 1 0 0 1 0 0 2 0 0 1 1 0 2 0 0 0 0 0 0 0 0 0 0 1 1 0 1 0 0 0 0 1 1 0 0 1 0 0 1 1 0 1 0 1 0 1 0 0 0 2 0 1 0 0 1 1 0 1
78 0 2 0 0 0 0 1 1 2 0 0 1 1 0 0 1 0 0 1 1 2 0 2 0 0 0 0 2 1 1 1 1 1 2 1 2 1 0 0 1 0 0 0 1 1 2 0 0 2 1 0 0 0 0 1 0 0 1 1 1 2 2 2 0 1 1 0 0 0 0 0 2 2 1 2 0 0 1 0 1 1 1 1 1 0 0 1 1 2 0 1 0 1 0 0 0 1 0 1 0 2 0 0 2 2 2 0 1 1 0 1 1 1 1 1 1 0 0 0 2 0 0 2 0 0 0 1 0 0 0 1 1 1 1 0 1 0 0 0 0 0 1 1 1 0 1 0 0 1 1 1 1 0 1 0 0 1 0 0 0 1 1 2 1 2 1 0 1 1 0 0 1 0 0 1 1 1 0 1 0 1 1 0 0 0 1 2 1 0 0 2 2 0 2 0 1 1 0 1 0 0 1 0 2 0 0 1 0 0 0 1 1 0 0 2 0 0 1 0 0 1 2 0 0 2 2 1 0 1 0 0 1 1 1 0 0 1 2 1 0 1 2 2 0 2 0 0 2 0 0 2 1 0 0 2 1 1 0 1 1 1 0 2 1 0 0 0 1 1 1 0 0 2 0 1 0 2 1 0 1 0 0 0 0 0 2 2 0 2 1 1 1 0 2 0 0 0 0 0 0 0 0 0 0 1 0 1 1 0 0 2 1 1 1 0 2 0 1 0 2 2 1 1 1 0 0 0 1 2 2 1 0 0 0 0 0 2 1 2 0 1 0 0 1 1 0 0 2 2 2 0 2 2 1 1 0 0 0 1 0 0 2 0 2 0 0 2 2 1 0 2 0 2 0 1 0 0 1 1 0 2 0 0 0 0 0 0 0 0 0 0 1 0 2 0 2 1 0 0 0 0 1 1 0 1 1 1 0 0 0 0 0 0 1 1 0 1 0 0 1 0 1 0 2 2 0 1 1 0 0 0 0 1 2 1 0 0 0 0 1 0 0 0 0 1 1 1 2 0 0 1 0 1 1 0 1 0 0 0 0 0 0 1 0 1 1 1 1 1 0 1 1 1 2 0 2 0 2 0 0 0 2 1 2 1 0 0 1 0 1 1 0 1 1 0 2 0 1 2 0 1 2 0 2 0 2 0 1 1 1 0 1 1 0 1 1 0 1 2 2 0 2 0 0 1 1 2 2 0 1 0 2 1 2 0 2 0 1 2 0 0 0 2 2 1 0 1 1 0 0 0 0 1 2 1 1 1 0 0 2 0 0 1 1 0 2 1 0 0 0 1 0 0 0 0 1 2 2 2 0 0 0 1 1 0 0 0 0 0 1 1 0 0 0 0 1 0 0 1 0 1 1 0 1 0 1 0 2 1 1 0 0 0 1 0 0 1 0 0 0 0 0 0 0 1 2 2 0 0 1 0 2 2 0 0 1 1 0 0 0 0 1 1 1 0 1 1 0 1 1 1 0 0 0 0 0 1 1 1 1 0 1 0 1 1 1 2 0 2 2 0 0 1 1 2 2 0 0 2 1 1 2 0 2 2 0 0 0 1 0 0 0 1 0 0 0 1 0 1 1 1 0 1 2 2 1 2 2 0 2 0 0 0 0 0 0 1 2 2 0 0 0 2 0 0 0 0 0 0 1 1 0 2 0 0 0 0 0 1 0 1 0 0 0 0 1 1 0 0 1 0 0 1 1 0 1 0 0 0 0 1 2 0 0 0 0 1 0 2 1 0 2 0 0 2 0 1 1 1 1 1 1 0 0 0 1 0 0 2 2 2 1 0 1 1 1 1 0 1 2 1 0 1 0 0 2 1 1 2 1 0 0 0 2 0 1 0 2 2 0 2 0 2 0 0 0 0 0 2 0 2 0 1 0 0 0 0 0 0 0 0 1 0 0 0 0 1 0 0 2 2 1 1 1 0 1 1 0 1 0 0 0 0 0 1 0 0 0 0 0 0 1 1 0 2 0 1 2 2 2 2 1 0 0 0 0 0 1 1 1 2 2 0 1 1 2 0 0 1 0 0 1 1 1 1 0 1 0 1 1 1 2 0 2 1 1 1 2 2 0 2 0 1 0 0 1 1 0 0 1 0 0 0 0 0 0 0 0 0 0 0 2 0 1 1 1 0 2 0 0 0 2 1 1 0 2 0 0 0 0 0 1 0 2 0 0 0 0 0 1 1 0 0 0 1 1 0 0 0 0 0 2 2 0 1 1 0 0 0 0 0 0 2 1 0 1 0 2 0 0 1
79 0 1 1 0 0 1 0 0 2 0 0 0 0 0 0 0 0 1 0 0 2 0 1 1 1 1 0 2 2 0 2 1 1 0 0 0 0 0 0 2 0 0 0 0 0 0 0 0 1 0 0 1 1 0 1 0 0 1 0 1 1 1 2 0 1 1 0 0 0 0 1 2 2 2 2 0 1 1 0 2 2 1 0 0 0 0 0 1 1 0 0 0 1 0 0 0 0 0 0 1 1 0 1 1 0 2 1 1 1 0 1 0 1 0 0 0 0 0 0 2 0 2 0 1 0 0 1 1 1 1 0 0 0 1 0 2 0 0 0 0 0 0 0 1 0 0 0 0 2 0 1 1 0 0 0 0 1 0 0 1 1 1 2 0 2 2 0 1 0 0 0 0 1 0 1 1 1 1 1 0 2 1 0 1 0 2 2 1 0 1 2 2 2 2 0 1 1 0 0 0 0 0 1 1 1 1 2 0 1 0 1 1 0 0 0 0 2 1 0 0 0 1 1 0 1 2 2 1 0 0 0 1 1 1 0 0 2 2 0 0 0 1 0 0 0 0 0 2 0 0 1 1 0 0 2 1 1 1 0 0 0 0 0 0 0 0 1 2 0 0 1 0 0 0 0 0 2 2 0 1 0 1 1 0 0 1 2 0 1 0 0 0 0 2 0 0 1 1 2 1 1 1 1 1 0 0 1 1 0 0 1 0 1 1 0 2 2 0 0 0 2 2 1 0 0 1 0 0 0 2 1 1 1 0 0 0 2 0 0 0 0 0 0 0 0 2 0 2 1 1 1 2 2 0 1 1 1 0 2 0 0 1 0 1 0 0 1 1 0 1 1 1 2 1 0 0 0 0 2 2 1 0 0 0 0 0 0 0 0 0 1 1 0 1 1 2 2 0 0 0 0 0 1 0 1 0 0 0 0 0 2 1 1 0 2 0 0 1 0 0 0 0 1 0 1 1 0 1 0 0 1 1 0 1 1 1 1 0 1 0 0 0 0 0 1 0 1 1 1 1 1 0 2 1 1 0 2 1 2 1 0 0 0 0 2 2 2 2 0 0 0 2 2 0 0 0 0 1 0 1 0 1 1 1 1 0 1 2 0 2 0 0 2 1 0 1 1 2 1 1 0 1 1 1 0 2 0 1 0 0 0 1 0 1 0 0 0 2 2 2 0 2 0 1 2 1 0 0 2 0 0 0 0 0 0 1 0 0 1 1 1 0 1 0 1 1 0 0 0 0 0 0 1 1 0 0 0 0 0 0 0 1 0 0 1 1 1 1 0 0 2 1 0 0 1 1 1 1 1 0 0 0 0 0 0 0 0 1 1 0 0 2 0 2 0 0 0 0 0 0 2 0 0 1 0 1 0 0 2 0 0 0 0 1 0 0 1 1 0 1 0 0 1 0 0 1 0 0 0 0 0 0 0 0 2 0 0 0 0 2 0 0 1 1 1 2 2 0 1 0 1 0 1 1 1 0 1 1 0 0 0 1 2 0 2 1 1 0 0 1 0 0 0 0 1 1 0 0 0 1 0 2 2 2 2 1 1 0 0 1 1 1 2 1 1 1 2 0 1 0 1 0 1 1 1 1 1 2 0 0 0 0 0 0 1 0 1 0 0 0 0 1 2 1 1 0 0 1 1 2 2 0 2 0 0 1 0 0 1 0 0 0 1 0 0 1 0 0 0 0 0 0 0 0 0 0 0 1 0 0 0 1 0 0 0 1 2 0 0 0 0 1 1 1 0 1 1 1 1 1 1 0 0 2 2 0 1 0 2 1 2 2 1 2 0 1 1 0 2 1 1 0 2 1 0 1 0 0 2 2 0 1 1 0 0 1 2 1 1 0 1 0 2 0 1 1 0 0 2 0 2 0 0 0 0 0 0 1 0 0 0 0 0 0 0 0 0 0 0 2 2 1 1 0 0 0 0 0 1 0 0 0 0 0 2 1 1 1 0 0 0 0 2 0 1 0 0 0 0 2 2 2 0 0 0 0 0 0 0 0 0 0 0 1 0 2 0 0 1 0 0 1 0 2 1 1 0 0 2 0 1 0 1 1 1 2 0 0 0 0 0 0 0 0 0 1 2 1 1 2 2 1 2 1 0 1 0 0 0 0 0 2 2 2 0 0 0 1 0 1 0 2 2 1 0 1 0 0 1 0 0 1 0 0 0 2 0 0 0 1 0 1 0 0 0 0 0 0 0 0 0 0 0 0 0 0 1 0 2 0 0 0 2 0 1 0 0 0 1 0 1
80 1 1 0 0 0 1 1 1 2 0 0 0 1 0 0 0 0 0 1 1 2 0 0 1 1 0 0 2 0 1 2 1 1 1 1 1 1 0 1 1 0 0 1 0 1 0 0 0 1 1 0 1 1 0 0 0 1 1 0 1 2 1 1 0 0 0 2 0 1 1 1 2 2 0 2 2 2 2 0 2 2 0 1 1 2 0 0 0 2 0 0 0 2 1 0 0 2 0 2 0 2 0 1 1 1 1 1 1 1 0 1 1 2 1 1 1 0 2 0 0 0 1 1 0 0 0 2 0 2 0 2 0 0 0 0 0 0 0 0 0 0 0 0 0 0 0 0 0 0 0 0 1 1 0 0 0 1 0 0 1 0 2 2 0 2 1 0 1 0 0 1 2 0 0 2 0 0 1 1 0 1 1 0 1 0 2 1 0 0 1 1 1 1 2 0 1 2 0 0 0 0 1 0 1 0 0 1 1 0 0 1 0 0 0 0 1 0 1 0 1 1 1 1 0 0 1 1 1 0 0 1 1 1 1 0 0 1 2 1 1 1 2 2 0 2 0 0 2 0 0 1 1 0 0 1 1 1 0 1 1 1 0 1 0 0 0 2 1 1 1 0 0 1 1 1 0 1 1 0 0 1 0 0 1 1 1 2 0 2 1 0 2 0 2 0 2 0 0 1 1 0 1 0 1 1 0 2 0 0 0 0 2 0 0 0 2 0 1 0 1 2 2 0 1 0 0 0 0 0 2 1 1 0 0 0 0 0 0 1 0 1 2 2 1 0 1 1 2 2 1 1 1 1 1 0 1 2 0 1 0 0 0 1 0 0 0 1 2 1 0 2 0 2 0 1 0 0 1 1 0 1 0 0 0 0 0 0 0 0 0 0 1 0 2 0 1 1 1 1 0 1 1 1 0 1 1 0 1 0 1 0 2 0 0 2 0 1 0 0 0 1 0 0 2 1 2 0 0 0 0 0 0 0 2 1 1 0 0 0 2 0 0 0 0 2 0 1 2 2 0 1 0 2 1 1 0 2 1 1 0 0 1 0 0 1 1 2 2 0 1 1 2 2 1 0 0 0 2 0 1 0 2 0 0 0 2 1 2 0 2 0 0 1 0 0 1 0 1 2 0 0 2 0 2 0 2 0 0 2 0 0 1 0 1 1 0 1 1 1 1 1 2 1 1 2 0 1 1 1 0 0 2 1 1 0 2 0 0 0 1 2 0 1 1 2 0 1 1 0 1 0 0 1 2 1 1 1 0 1 0 0 0 2 2 0 2 1 0 1 0 1 2 0 0 1 1 2 2 1 1 1 0 0 1 1 1 0 1 1 0 0 0 0 1 0 0 1 0 0 1 1 0 1 0 1 2 0 2 0 0 0 0 2 0 1 1 2 1 2 0 2 0 1 0 0 2 1 0 0 0 0 0 0 0 0 0 1 0 1 1 0 0 0 2 1 2 1 0 1 0 1 1 0 1 0 0 2 1 0 0 0 1 1 0 1 1 0 0 1 1 0 1 0 1 2 1 0 0 0 1 0 2 1 0 0 2 1 1 1 0 0 0 1 1 1 0 1 0 2 0 0 0 0 1 1 2 2 2 0 1 0 0 0 0 1 0 1 1 1 0 0 1 2 0 1 0 0 1 1 1 1 0 2 0 0 1 0 0 1 0 0 0 0 0 0 1 0 0 1 1 1 1 0 0 0 1 0 0 0 0 0 2 0 1 0 0 0 0 0 0 0 0 1 1 1 0 2 2 0 2 2 1 1 0 2 0 2 1 2 0 1 2 1 1 0 0 0 0 1 1 2 0 1 1 0 2 1 1 2 1 0 1 1 1 0 1 1 0 1 1 0 0 1 0 2 2 0 0 2 0 2 1 2 0 0 0 1 2 0 0 1 0 0 0 0 0 0 0 0 2 2 1 2 0 1 0 0 2 0 2 0 0 1 1 0 1 0 0 0 1 0 0 1 0 1 0 0 1 1 2 2 1 0 0 1 1 2 1 1 0 1 1 0 1 1 2 0 0 0 0 1 0 0 0 2 0 0 0 1 0 2 0 0 0 2 2 2 2 1 0 1 0 0 1 0 1 0 0 0 2 2 0 1 0 0 0 0 0 1 0 0 2 2 0 1 2 1 0 1 0 0 2 0 0 0 0 0 1 1 0 0 0 0 1 0 0 0 0 0 0 0 0 0 0 0 1 1 1 0 0 0 1 1 0 1 1 1 0 1 0 0 0 1 0 0 0 0 1 0 1 0
81 0 0 2 0 0 2 1 0 2 0 0 1 1 0 0 0 1 1 0 0 2 1 2 0 0 1 0 0 1 0 1 0 0 2 0 2 0 0 0 2 0 0 1 0 1 0 0 0 1 0 0 0 1 1 1 1 0 0 0 0 1 0 0 0 0 1 0 0 1 1 1 2 2 0 2 2 2 2 0 1 2 0 0 1 0 0 0 1 2 0 0 2 1 0 0 0 1 0 0 1 2 2 0 0 0 2 0 2 0 0 1 0 1 0 0 0 0 1 0 1 0 1 1 0 1 1 1 1 0 0 0 0 1 0 0 0 0 0 0 0 0 0 0 0 0 0 0 0 1 0 0 1 1 0 1 1 1 0 1 1 1 1 2 1 1 1 0 0 2 0 1 1 2 1 1 2 0 1 1 0 1 0 1 1 0 2 1 0 0 0 1 1 1 1 1 0 1 0 0 0 0 1 0 1 1 0 1 2 0 0 0 1 0 0 1 0 1 0 1 0 0 2 0 0 0 0 0 0 1 0 0 0 0 2 0 0 1 2 0 0 0 2 1 0 1 0 0 2 0 0 2 1 0 0 1 0 0 0 0 0 0 0 0 0 0 0 0 2 1 0 0 0 0 0 1 0 2 1 0 1 0 0 0 1 1 1 0 0 1 0 0 1 0 1 0 1 1 0 1 0 0 1 0 1 0 1 2 0 0 0 1 2 2 2 0 0 0 1 0 1 1 1 1 0 0 0 0 1 1 2 1 2 1 0 1 1 2 0 2 0 2 1 0 0 0 1 0 0 2 0 0 2 2 1 1 1 2 0 1 0 0 1 1 1 0 0 2 2 0 0 2 0 2 0 1 0 1 0 2 1 0 0 0 0 0 0 1 1 0 0 0 1 0 2 0 1 0 1 1 0 1 1 1 1 0 1 0 0 0 0 0 0 0 0 0 0 1 0 0 1 2 1 1 0 1 0 0 0 0 0 0 0 0 1 1 0 2 1 0 2 0 0 0 0 2 2 1 1 1 0 0 0 2 2 1 1 1 1 1 0 0 0 1 0 2 2 1 1 1 0 0 2 2 0 1 0 0 2 0 0 0 0 0 1 1 0 1 1 0 0 1 1 2 2 0 2 0 0 2 0 1 2 0 2 1 2 0 0 2 0 0 1 0 1 1 0 1 0 1 0 2 2 2 0 2 0 1 1 1 0 0 1 0 1 0 0 0 0 1 1 1 0 2 2 0 0 1 1 0 0 0 1 2 1 0 0 1 0 0 1 0 0 0 0 0 2 0 0 0 0 2 0 0 0 0 2 2 2 1 0 0 1 1 1 1 1 0 0 0 0 0 0 0 0 0 0 0 0 0 0 2 0 0 0 1 1 0 1 2 0 0 0 0 2 0 0 1 0 0 0 0 0 0 0 1 1 2 0 0 1 0 0 1 0 1 0 1 1 0 1 1 0 0 1 2 2 2 0 1 0 2 0 0 0 0 0 2 2 0 0 0 0 0 0 0 1 1 1 1 1 0 1 1 1 2 1 0 0 0 1 0 2 1 2 1 1 1 0 1 0 0 1 1 2 1 0 2 0 2 0 0 0 1 1 2 2 1 1 1 1 0 1 0 0 1 0 0 1 1 0 0 1 2 0 1 0 0 1 1 0 0 1 1 0 1 1 0 0 1 0 1 1 0 0 0 2 1 0 0 0 0 0 0 0 0 2 0 0 0 0 0 2 0 0 1 0 2 0 2 0 0 1 0 0 1 0 1 1 0 0 0 1 1 1 2 0 2 0 2 0 2 2 0 1 0 0 1 0 0 0 1 0 2 2 1 1 0 1 2 2 0 0 0 1 0 1 1 1 2 1 1 1 2 0 0 0 0 0 2 0 2 2 2 0 0 0 0 0 0 0 0 0 0 0 0 0 1 0 1 1 1 0 2 1 0 0 0 0 1 0 0 0 0 0 1 0 0 0 0 0 0 1 1 0 1 0 1 1 2 2 2 2 0 0 0 0 1 0 2 2 1 0 0 2 1 2 0 0 0 0 1 2 1 2 0 1 0 0 1 1 1 0 0 2 0 0 2 1 1 0 1 0 1 0 0 1 0 1 1 1 1 0 2 0 0 0 2 0 0 0 0 2 2 2 1 1 0 0 0 2 0 2 0 1 0 0 1 1 2 0 1 2 0 1 0 1 0 0 0 0 1 0 0 0 0 1 1 1 1 2 1 1 1 0 1 1 0 0 0 0 0 0 2 0 0 0 1 1 0 1 0
82 0 2 0 0 0 0 1 1 2 0 0 1 2 0 0 0 0 1 1 1 2 0 0 1 1 0 0 2 0 2 0 1 2 1 0 2 1 1 0 1 0 0 0 1 0 0 0 0 0 0 0 0 0 2 0 0 0 1 2 0 1 0 0 0 0 1 0 0 0 0 1 2 2 2 2 0 2 1 0 1 2 0 2 2 0 0 0 2 2 0 0 0 2 0 0 0 1 0 1 1 2 1 0 1 1 1 1 1 1 0 2 1 2 1 1 1 0 0 0 2 0 2 0 0 1 1 1 0 1 0 0 0 0 1 0 1 0 0 0 0 0 0 1 1 0 1 0 0 1 1 2 0 2 2 0 0 1 0 0 1 2 1 0 0 0 1 2 0 0 1 1 0 2 0 0 1 0 1 1 0 1 1 1 2 0 2 0 0 1 0 1 1 1 1 0 1 2 0 0 0 1 0 0 0 2 2 1 1 2 0 1 1 0 0 2 1 0 2 0 1 2 2 0 0 1 1 1 0 1 0 0 1 1 1 1 0 2 2 0 0 0 0 1 0 1 1 0 2 0 0 0 1 0 0 0 0 0 0 0 0 0 0 0 0 0 0 0 2 1 0 1 0 2 0 0 0 2 1 0 0 1 0 0 0 1 1 2 0 2 1 1 1 0 2 0 0 0 0 2 1 0 2 0 2 0 0 2 2 0 2 2 1 0 0 0 2 0 0 0 2 0 1 0 0 0 1 0 1 2 2 1 0 0 0 0 0 0 0 1 2 1 0 0 0 0 1 1 2 1 1 1 1 1 0 1 1 0 0 2 0 0 1 0 0 1 0 2 2 0 0 2 1 2 0 0 0 0 0 2 1 1 0 1 0 0 0 0 0 0 0 1 1 0 2 0 1 0 1 1 0 1 0 2 1 1 0 1 0 0 0 0 0 0 1 1 1 0 1 0 0 0 0 0 1 1 1 1 2 1 1 0 0 1 1 0 0 2 0 0 1 0 0 1 1 2 0 1 1 2 0 1 0 1 0 0 0 1 1 1 1 0 0 1 0 1 1 2 2 0 0 0 1 1 0 0 0 0 1 0 1 1 0 0 2 0 0 0 1 1 0 1 1 1 0 0 1 0 1 1 1 1 2 0 2 0 2 0 0 1 0 0 0 0 1 1 0 0 1 2 2 0 2 0 1 2 1 0 0 2 0 0 1 0 0 0 1 0 0 1 1 1 0 0 0 2 0 0 0 0 0 0 1 1 2 1 1 0 0 0 1 0 1 0 0 1 0 2 0 0 0 0 0 0 1 0 1 1 1 0 0 1 1 1 0 1 1 0 0 0 0 2 1 0 1 0 2 0 0 0 0 0 0 1 0 1 2 0 0 0 1 0 0 0 1 1 0 2 1 0 0 0 0 0 0 0 2 1 0 0 0 0 1 0 1 1 1 2 0 0 1 0 1 2 0 1 2 2 0 0 0 2 1 1 1 1 0 1 1 1 1 0 1 2 0 2 2 0 0 1 0 0 0 1 1 1 1 1 1 1 0 1 2 2 2 1 2 0 0 2 0 0 1 2 0 1 1 2 0 2 1 0 0 1 1 2 2 2 2 0 1 1 0 0 0 0 0 0 1 1 0 0 1 1 1 2 0 0 1 1 0 0 0 2 0 0 1 0 0 2 1 0 0 1 0 0 2 0 0 1 1 1 0 0 0 0 0 0 1 0 0 0 1 0 0 0 1 2 1 1 0 0 0 0 0 0 0 1 2 0 1 1 1 0 0 1 0 2 0 2 0 2 2 0 1 0 0 0 0 1 1 2 0 2 1 1 2 0 0 2 2 0 2 2 0 0 2 1 0 0 0 0 0 2 0 1 1 0 1 2 1 2 1 1 0 0 0 0 0 0 0 0 0 0 0 0 0 0 0 0 1 1 0 2 0 0 0 1 0 1 1 0 0 0 0 0 0 0 2 0 0 0 2 0 0 1 0 1 2 1 1 1 2 0 0 0 0 2 1 0 0 2 1 1 2 0 2 0 0 0 0 1 1 1 2 1 0 1 0 1 1 2 0 0 0 2 2 0 2 1 1 1 0 0 1 0 0 1 0 0 2 1 1 1 1 0 1 1 1 1 0 0 1 2 2 0 1 0 1 0 1 0 1 1 1 0 1 0 0 1 0 0 0 0 1 0 0 0 0 0 0 0 0 0 0 2 2 0 0 0 1 0 1 2 0 1 1 1 0 1 0 0 0 1 1 1 0 0 0 0 0 0
83 1 0 2 0 0 1 1 1 2 0 0 0 1 0 0 0 0 1 1 1 1 0 1 0 0 1 0 2 1 2 0 1 1 1 0 2 1 0 0 2 0 0 0 0 0 1 0 0 2 2 0 0 0 1 1 0 0 0 1 1 1 0 0 0 0 1 0 0 1 1 1 2 2 2 2 0 1 2 0 1 1 1 0 1 0 0 0 2 2 0 0 1 1 0 0 0 1 0 0 1 1 1 0 0 0 2 1 1 1 0 2 0 1 0 1 1 0 1 0 1 0 2 0 0 1 2 0 1 0 0 0 1 1 0 0 1 0 0 0 2 0 0 0 0 1 0 0 0 1 0 0 0 0 0 1 1 1 0 0 0 1 1 1 2 2 0 2 0 0 2 0 0 2 0 0 1 0 2 2 0 2 1 1 2 0 2 2 1 0 1 2 1 1 1 0 1 2 0 0 0 1 0 2 1 1 1 2 1 1 0 0 1 0 0 1 0 0 2 0 1 1 1 0 0 1 1 2 1 2 0 0 0 0 1 1 0 1 1 1 0 1 2 2 0 2 0 0 1 1 1 0 1 0 0 2 1 0 0 0 0 0 0 1 1 0 1 1 2 1 0 0 0 1 0 0 0 1 2 0 1 0 0 0 0 0 2 1 0 2 0 0 0 0 2 0 0 0 0 2 2 0 0 1 0 0 0 2 1 0 0 1 1 2 2 1 1 0 0 0 0 2 1 1 1 0 0 0 2 2 2 1 0 0 0 0 0 1 0 0 0 1 1 0 0 0 0 0 1 2 1 0 1 1 1 0 0 2 0 1 0 0 1 0 1 2 0 2 2 0 0 2 1 2 1 0 0 1 0 2 0 0 0 1 1 0 0 0 0 0 1 1 0 0 2 0 0 2 0 0 0 0 1 1 1 0 1 0 0 0 0 1 1 0 0 1 0 1 0 0 0 0 0 0 0 1 0 1 2 1 1 0 0 0 0 0 2 0 0 0 2 0 0 1 0 2 0 1 1 1 1 1 0 1 1 1 0 2 1 2 0 0 1 0 0 1 1 2 2 0 0 0 1 1 1 0 1 0 1 0 1 0 1 0 1 0 1 1 1 0 0 1 1 2 1 0 0 2 2 2 0 0 1 1 1 2 1 0 0 1 0 1 0 0 0 0 0 0 1 1 1 2 1 0 1 1 0 1 1 1 1 1 1 0 1 0 1 0 1 1 0 1 0 0 0 1 0 0 1 0 0 0 1 1 2 1 1 0 0 1 0 0 0 0 0 1 1 2 0 2 0 1 1 0 0 1 1 1 1 0 1 0 0 1 1 0 0 0 2 2 1 0 2 0 1 0 0 0 1 0 1 1 0 0 2 0 0 0 1 1 1 0 0 0 2 0 0 1 1 1 1 1 0 1 0 0 2 1 0 0 0 0 1 2 0 1 1 1 0 0 0 0 0 1 0 1 2 1 0 1 0 2 0 1 0 0 0 2 2 0 0 0 0 1 1 2 0 1 0 0 0 0 0 0 0 2 2 0 1 1 1 0 2 1 2 2 0 0 0 2 0 0 0 1 1 1 0 2 0 2 1 0 0 2 1 2 1 1 2 1 1 0 0 0 0 0 0 0 1 1 0 1 0 2 0 0 0 0 0 0 0 0 0 2 0 1 1 0 0 0 0 0 0 0 1 0 0 0 0 0 0 0 1 0 0 0 0 0 1 1 0 1 2 0 0 0 1 2 1 2 0 0 0 1 1 0 0 0 0 2 1 1 0 1 1 2 0 2 0 2 0 2 2 0 2 0 0 0 0 1 1 2 0 1 0 0 1 0 1 2 2 0 0 0 1 0 1 2 1 1 1 2 1 2 0 0 0 0 0 2 1 1 1 1 0 0 0 0 1 0 1 1 0 0 0 0 0 2 0 1 1 0 0 2 0 0 0 0 0 0 1 0 0 0 0 0 0 1 0 0 0 0 1 1 0 1 0 0 2 2 2 2 1 0 0 1 1 1 1 1 0 1 0 0 2 2 2 0 0 0 0 1 0 1 2 1 0 1 0 2 0 0 0 1 1 1 2 1 1 0 0 0 0 2 2 1 1 1 0 0 2 1 0 1 0 0 0 2 0 0 0 0 1 1 1 1 1 1 1 0 2 0 1 0 1 0 1 1 2 1 0 1 0 0 2 0 1 1 1 0 0 0 0 0 0 0 1 1 1 0 0 0 1 1 0 1 1 0 0 0 0 0 0 1 0 0 0 1 2 0 1 0
84 1 1 1 0 0 0 1 0 1 0 0 0 1 0 0 0 0 1 1 1 1 0 1 0 0 0 0 1 1 1 0 1 1 2 1 2 2 0 0 1 0 1 0 0 0 0 0 2 2 0 0 0 1 0 1 0 0 0 1 0 1 1 0 0 0 2 1 0 0 0 1 1 1 2 1 0 1 2 0 0 1 0 0 1 0 0 0 1 1 0 0 1 1 0 0 0 0 0 0 2 1 1 0 1 1 2 0 1 1 0 1 0 1 0 0 0 0 1 0 2 0 2 0 0 0 1 0 0 0 1 0 0 0 0 0 0 0 0 0 0 0 1 1 0 0 0 0 0 1 0 1 0 1 1 0 0 2 0 0 2 1 0 2 2 2 2 0 1 1 0 0 0 2 0 1 1 1 1 1 0 1 1 1 2 0 2 1 1 1 1 2 2 2 2 0 2 1 0 0 0 0 1 0 1 2 2 1 2 0 0 0 0 0 0 0 0 0 1 1 0 0 1 1 0 1 2 2 1 0 0 0 0 1 2 0 0 2 2 0 0 0 2 2 0 2 0 0 2 0 0 0 1 0 0 0 0 0 0 0 0 0 0 1 0 0 0 0 0 1 0 0 1 2 0 0 0 2 2 0 0 0 1 1 0 0 1 2 0 2 2 1 1 0 2 0 1 0 0 2 0 0 0 0 0 1 0 2 1 0 0 1 2 1 1 0 2 1 0 0 0 2 2 1 0 0 0 0 1 2 2 1 0 0 0 0 0 2 0 1 1 1 1 0 0 0 2 0 1 1 0 0 1 1 0 1 1 1 0 1 0 0 1 1 1 1 0 1 2 0 0 2 1 2 0 1 0 0 1 1 0 1 0 0 0 0 0 0 0 0 0 1 1 0 1 1 1 1 1 2 0 1 0 1 1 0 0 1 0 0 0 0 0 0 2 2 2 0 1 0 0 1 0 0 1 1 1 1 1 0 1 0 0 0 1 1 1 0 0 0 2 0 0 0 0 2 1 0 1 0 0 1 0 1 1 1 0 1 1 2 1 0 1 1 0 2 2 2 2 0 0 0 1 1 1 0 0 0 2 1 1 0 1 0 1 0 1 1 2 0 2 0 0 2 0 0 1 0 2 1 1 1 1 1 0 2 1 0 0 1 0 2 1 0 1 0 0 1 0 1 1 0 2 0 1 2 0 1 2 1 1 0 0 0 0 0 1 0 0 2 0 1 0 1 1 1 0 0 1 0 0 1 0 1 1 1 1 1 0 1 1 0 1 1 1 0 2 1 1 1 1 0 0 0 1 0 2 2 2 1 0 0 1 1 1 1 1 0 0 0 0 1 1 0 0 0 0 0 0 0 0 2 1 0 0 2 2 1 2 0 1 0 0 1 0 1 0 1 0 0 0 0 0 0 0 1 1 2 0 0 0 0 0 1 0 1 0 0 0 1 1 1 0 0 1 2 2 0 0 1 0 2 0 1 0 0 0 2 1 0 0 0 1 2 0 2 1 1 1 0 0 2 2 0 0 2 0 1 1 1 0 0 2 0 1 1 1 2 1 1 1 1 0 2 0 0 0 2 0 1 0 1 0 1 0 1 1 2 2 0 0 0 0 0 0 1 0 2 1 1 0 0 1 2 1 1 1 0 0 0 2 2 0 2 0 0 0 0 0 1 1 0 1 0 0 0 2 1 0 0 0 0 0 0 0 0 0 0 0 0 0 0 1 0 0 1 1 1 0 0 0 0 0 0 0 0 0 0 0 1 1 1 1 1 1 1 1 2 1 2 0 1 2 1 1 1 0 0 1 1 0 0 0 1 0 0 1 0 0 1 1 0 0 0 2 0 2 2 1 1 2 1 0 1 0 1 0 0 0 2 1 1 0 0 0 1 0 1 0 0 0 1 0 0 0 0 0 1 0 1 1 1 0 2 0 0 0 1 0 1 0 0 0 1 1 1 0 0 1 0 0 0 1 2 0 0 0 1 2 1 0 1 2 0 1 1 0 0 0 1 1 1 0 0 1 1 2 0 0 0 0 1 1 0 2 1 0 0 1 1 0 0 1 0 1 1 1 2 2 0 0 0 0 1 2 0 1 2 2 2 2 2 1 1 2 0 1 0 0 0 0 0 1 2 2 0 1 1 1 0 1 0 1 1 1 1 2 0 0 0 0 0 1 0 1 1 1 0 0 0 0 0 0 0 0 1 1 0 1 0 1 1 1 1 0 0 0 2 0 2 0 0 0 1 0 0 0 0 1 1 0 0
85 1 1 2 0 0 2 1 1 2 0 0 0 1 0 0 0 0 0 2 1 0 0 2 0 0 0 1 2 1 1 0 1 1 1 0 2 0 0 0 1 0 0 1 0 1 0 0 0 0 0 0 2 1 0 1 0 0 1 1 0 1 1 0 0 1 0 1 0 0 0 1 1 1 2 1 0 0 2 1 0 1 1 1 1 1 1 0 2 2 0 0 2 1 0 0 0 1 0 1 1 2 1 1 0 0 2 1 0 2 0 1 0 0 0 0 0 0 0 0 1 0 2 0 0 2 2 1 0 1 0 0 0 1 0 0 0 0 0 0 2 0 0 0 2 0 0 0 0 1 1 1 1 1 1 0 0 0 0 0 1 1 0 2 1 1 2 0 1 2 0 0 2 1 1 2 2 1 0 1 0 1 1 1 2 0 2 0 0 1 0 1 1 1 1 0 0 0 0 0 0 1 1 1 1 0 0 0 2 0 0 0 0 0 0 0 0 1 0 1 1 1 2 0 0 1 0 2 0 1 0 0 0 1 1 0 0 1 2 0 0 0 2 2 0 2 0 0 2 0 0 1 1 0 0 2 1 0 1 0 1 1 0 0 0 0 0 0 2 2 0 1 1 2 0 0 0 2 2 0 2 0 1 1 0 1 1 0 0 1 0 0 2 0 2 0 1 0 0 1 2 0 0 0 0 1 0 1 1 0 0 2 2 2 2 0 0 0 0 0 2 2 1 1 0 0 0 0 1 1 2 2 0 0 0 0 0 0 0 1 1 1 0 0 0 0 1 0 2 2 0 1 2 2 2 0 0 0 0 2 0 0 2 0 2 0 0 1 1 0 1 1 0 2 0 0 0 2 0 2 0 0 0 0 0 0 0 0 0 0 1 1 0 0 2 0 0 1 0 0 0 0 0 1 0 1 0 0 0 0 1 0 0 1 1 2 1 1 0 0 0 1 0 0 2 2 2 1 1 0 1 0 0 0 0 0 1 0 0 0 1 0 0 1 1 2 0 1 1 0 0 1 0 1 1 1 0 1 0 2 1 0 1 1 0 2 2 2 2 0 0 0 2 2 1 1 1 0 2 0 1 0 0 0 2 0 0 1 2 0 2 0 0 1 2 0 1 0 1 2 0 1 2 0 2 0 2 0 0 1 0 1 0 0 1 0 0 1 0 2 2 0 2 1 0 2 1 1 1 0 1 0 1 0 1 0 0 0 0 2 0 1 0 1 1 2 0 1 1 0 1 0 0 0 2 2 2 1 0 1 0 0 1 0 0 1 0 1 1 0 0 0 0 0 1 0 2 0 0 0 0 1 0 0 1 1 1 0 0 0 0 1 0 1 1 0 0 1 0 0 1 1 0 0 1 1 1 0 2 0 2 0 0 1 0 1 1 0 0 0 1 0 0 0 0 1 1 2 0 0 0 0 1 2 0 1 1 1 0 0 0 1 0 1 0 1 2 1 1 2 1 1 0 1 0 0 0 1 1 0 0 0 0 1 1 2 1 2 1 1 1 1 0 1 1 2 2 0 0 0 0 0 2 2 2 2 2 1 1 2 0 0 1 1 1 0 0 1 0 1 0 0 0 1 1 2 2 0 1 1 1 1 0 0 0 0 0 1 1 1 0 0 0 1 0 1 0 0 1 1 1 1 0 2 0 0 1 0 0 2 1 1 0 1 0 0 1 2 0 0 1 0 0 0 0 0 0 0 0 0 0 0 2 0 1 0 1 1 0 2 1 0 0 1 1 1 0 1 1 1 1 2 0 0 0 2 0 2 0 2 0 2 2 2 2 0 2 0 0 1 0 0 0 1 1 0 1 1 1 2 1 0 1 1 1 0 2 2 0 1 1 1 1 2 0 1 1 0 0 2 0 2 2 2 0 0 0 0 0 1 1 1 2 0 1 1 2 0 0 0 1 1 1 2 0 1 0 1 1 0 2 0 0 0 0 0 0 0 2 0 0 0 0 2 0 1 0 0 2 1 1 1 2 0 0 0 0 2 0 2 2 0 1 0 2 2 2 0 0 0 0 1 2 0 1 1 0 0 0 1 1 1 1 0 1 0 0 1 1 0 0 0 0 0 1 0 1 1 0 0 1 1 0 2 0 0 0 0 2 1 0 0 1 1 1 0 2 1 0 1 0 0 1 1 0 0 1 1 1 2 0 0 1 0 0 0 1 0 1 1 1 0 0 0 0 1 2 0 1 0 1 1 0 0 0 1 1 1 0 1 0 0 1 2 0 0 0 0 0 0 1 0
86 0 1 1 0 1 1 2 0 0 0 1 0 1 0 0 0 0 1 0 0 0 0 2 0 0 1 0 2 1 0 2 1 1 1 0 2 2 0 0 1 1 0 2 0 2 1 0 0 0 0 0 0 0 0 0 0 0 0 0 1 1 0 0 0 0 1 1 0 1 1 0 2 2 0 2 2 1 1 0 2 1 0 1 2 0 1 0 2 2 0 0 0 2 0 0 0 0 0 0 1 2 1 0 1 1 2 1 1 1 0 2 2 2 2 2 2 0 0 0 2 0 0 2 0 1 0 0 0 0 1 0 1 1 0 0 1 0 0 0 1 0 0 0 1 0 2 0 0 0 0 0 1 2 1 0 0 1 0 0 1 1 2 2 1 2 2 0 0 1 0 1 0 2 0 0 1 0 2 2 0 2 1 0 1 0 2 2 1 2 2 2 1 0 1 1 2 2 0 0 0 0 0 0 1 0 0 1 1 0 0 1 1 0 0 1 1 1 1 0 0 0 2 0 0 1 0 1 0 1 0 0 0 1 1 1 1 2 2 0 0 0 2 1 1 1 1 0 0 0 0 0 0 0 0 1 0 0 1 0 0 0 0 1 0 0 0 0 2 2 0 1 0 0 0 0 0 1 1 0 0 1 0 0 1 1 1 1 1 2 0 1 0 1 2 0 0 0 2 2 0 0 0 1 0 1 0 2 2 0 1 2 0 1 1 0 2 1 0 0 0 2 0 1 0 0 0 0 0 1 2 2 0 0 0 0 0 1 0 1 1 1 2 0 1 0 1 0 2 1 1 0 0 0 0 0 0 0 0 0 2 2 2 0 2 0 0 1 1 0 1 1 0 2 0 0 0 0 1 1 0 1 0 0 1 0 0 0 0 0 0 0 1 1 2 0 1 2 1 1 0 1 1 0 0 0 0 0 0 0 1 0 0 0 0 0 0 0 1 1 0 1 0 2 0 1 1 1 2 0 2 0 0 0 1 0 1 0 0 0 2 0 0 1 1 1 0 1 1 0 0 1 0 2 0 0 0 1 1 1 0 0 0 1 1 2 1 1 2 1 1 1 2 2 1 0 1 1 1 0 0 0 1 1 2 1 0 2 2 0 1 0 0 2 2 0 2 1 2 1 1 0 1 1 1 0 1 0 0 0 1 0 1 1 0 1 1 2 0 2 2 0 2 0 1 1 0 1 1 1 1 0 0 0 0 0 1 0 1 0 1 2 0 0 0 2 0 1 1 0 0 0 0 1 2 1 1 1 0 1 0 0 0 1 1 0 2 1 0 0 0 0 1 0 0 1 1 1 1 0 0 1 0 0 2 2 2 0 0 0 0 1 1 0 0 0 0 0 0 0 0 1 1 0 1 1 0 0 2 0 1 0 0 1 1 1 0 0 0 0 1 0 0 0 0 1 1 0 0 0 0 0 0 2 0 1 0 1 2 0 2 0 2 2 0 0 1 1 0 2 1 2 0 1 0 0 0 1 1 0 0 0 1 1 0 1 2 1 1 0 0 2 1 1 1 2 1 1 1 1 0 0 1 1 1 0 0 0 0 2 1 1 1 2 0 0 1 2 0 1 0 1 0 1 0 1 2 2 2 0 1 1 0 1 1 1 0 2 1 1 0 0 0 1 0 2 0 0 1 1 1 1 0 2 0 0 0 0 0 1 0 1 1 0 0 0 1 1 0 1 1 1 0 0 0 0 0 0 1 0 0 0 2 0 0 1 1 1 0 2 1 0 0 1 1 0 0 1 1 0 0 1 1 1 0 2 0 1 1 2 1 1 2 1 1 1 1 2 0 2 2 2 0 1 1 0 1 0 0 2 2 0 1 1 0 0 1 2 1 1 1 2 1 1 0 1 0 0 0 2 1 1 0 0 0 0 0 1 0 0 0 1 0 0 0 0 0 0 0 0 1 1 0 2 0 0 0 2 0 0 0 0 0 0 0 1 0 1 0 0 1 0 1 1 0 1 0 1 1 1 1 1 2 0 0 0 0 1 0 2 2 1 1 0 2 2 2 0 0 0 0 2 1 0 2 0 0 1 0 2 0 1 0 0 1 1 2 2 2 1 0 1 0 2 0 0 0 1 0 0 2 2 0 2 0 0 0 1 1 1 0 0 1 0 0 1 1 1 0 1 1 0 2 0 0 0 0 0 0 2 0 1 1 0 2 0 1 0 0 0 1 0 0 0 0 0 1 0 0 0 0 0 1 1 0 1 1 0 0 1 0 0 0 1 0 0 1 0 1 0 1 1
87 0 1 2 0 0 2 2 1 1 0 0 0 1 0 0 0 0 2 0 1 2 0 2 0 0 0 0 1 0 1 0 0 2 0 0 2 2 0 0 0 1 0 0 0 0 0 0 0 1 0 0 0 0 0 1 0 0 1 0 1 2 0 0 0 0 1 0 0 0 0 1 2 2 1 2 1 2 2 0 2 2 0 2 2 0 0 0 1 2 0 0 1 1 0 0 0 1 0 1 1 2 2 0 0 0 2 2 0 2 0 0 1 1 0 0 0 0 0 0 2 0 1 1 0 1 1 1 1 1 1 0 0 1 0 0 0 0 0 0 1 0 0 0 1 0 0 0 0 1 0 1 1 0 0 0 0 2 0 0 1 1 1 2 0 0 1 1 0 0 0 0 1 1 0 1 0 0 1 1 0 0 1 0 1 0 1 1 0 0 1 1 1 0 1 0 1 2 0 0 0 1 1 1 2 1 1 0 0 0 0 0 1 0 0 0 0 1 2 0 1 1 2 0 0 0 0 1 0 1 0 0 0 0 1 0 0 2 2 0 0 0 1 2 0 2 0 0 2 0 0 0 0 0 1 2 2 0 0 0 0 0 0 0 1 0 1 0 2 2 0 1 0 1 0 0 0 2 2 0 0 0 2 2 0 0 2 1 0 2 1 0 0 1 2 2 0 0 1 2 1 1 1 0 1 0 0 2 1 0 1 2 2 2 2 0 2 0 0 0 1 1 0 0 0 0 1 0 1 1 1 1 1 1 0 1 1 0 0 0 1 1 1 1 1 0 1 1 2 0 2 0 2 2 1 1 1 1 0 1 0 0 0 0 0 1 0 1 1 1 1 1 0 2 0 0 0 1 0 2 0 2 0 0 0 1 0 0 0 0 0 1 0 0 2 0 0 1 0 0 0 0 0 0 0 0 0 2 0 0 1 0 0 0 1 1 0 0 0 0 1 1 1 1 0 1 2 2 2 0 2 0 1 1 0 0 1 0 0 0 2 0 0 0 0 2 1 1 2 1 0 1 1 1 0 0 0 2 2 1 0 0 0 1 0 1 1 2 2 0 0 0 2 2 0 1 0 0 1 0 0 0 1 0 1 0 1 2 2 0 1 0 1 0 1 0 2 0 1 2 0 1 1 1 1 2 1 1 0 1 0 1 0 0 1 0 0 1 1 1 1 1 2 0 1 2 1 0 0 1 0 0 2 1 1 0 2 0 1 2 0 0 0 1 1 1 1 1 1 0 1 0 1 1 2 1 1 1 0 1 0 0 0 0 0 0 1 1 0 1 0 1 1 0 0 1 1 2 2 2 0 0 0 0 1 0 0 0 2 2 2 0 1 0 0 0 0 0 0 0 0 2 0 0 0 0 0 0 2 0 1 0 0 0 1 0 0 1 0 0 2 0 0 0 0 1 2 1 0 0 0 0 0 1 0 2 0 1 0 0 0 1 1 1 1 1 1 0 0 0 0 1 0 1 0 0 0 2 2 0 0 0 1 0 1 1 1 1 1 0 0 0 0 0 0 2 2 2 2 2 0 0 0 0 0 0 0 1 0 1 0 0 1 1 0 0 1 1 0 1 0 1 0 2 0 2 2 2 2 0 0 0 0 0 0 0 0 1 1 1 0 0 0 2 0 1 1 1 0 0 1 0 1 2 0 0 0 0 0 1 0 0 0 0 0 1 2 1 0 0 1 1 0 0 0 0 0 0 0 1 1 1 2 0 2 0 0 1 0 1 0 0 0 1 1 0 0 1 1 1 1 1 2 0 0 2 0 2 1 2 0 1 2 0 1 1 0 0 0 1 1 2 0 2 1 0 1 0 1 1 1 0 0 0 2 0 1 2 2 1 0 2 2 2 0 1 1 0 0 2 1 1 0 0 0 0 0 0 1 0 1 1 2 0 0 2 2 0 0 0 2 2 0 2 0 0 0 1 0 1 0 0 0 1 1 1 1 0 1 0 0 0 1 0 0 2 1 2 2 2 2 2 2 0 0 0 0 1 1 2 2 2 1 1 2 2 2 0 0 1 0 2 2 0 1 1 1 1 0 1 1 1 0 0 2 1 1 2 1 1 0 1 0 1 0 0 2 0 0 1 2 2 0 2 0 0 0 1 0 1 0 0 2 2 1 0 1 1 1 1 0 0 2 1 0 0 1 1 2 1 1 2 0 0 2 0 1 0 0 0 1 0 1 0 0 2 2 0 0 0 0 0 0 0 0 0 0 0 0 0 0 0 1 2 0 0 0 0 1 0 1 0
88 1 1 2 0 0 1 1 0 1 0 0 0 1 0 0 0 0 1 0 1 2 0 2 0 0 0 0 1 0 2 1 1 1 1 0 2 2 1 1 0 0 0 1 0 0 1 0 0 0 0 0 0 0 0 0 0 0 0 0 1 1 2 2 0 0 1 1 0 0 0 0 2 2 1 2 1 2 2 0 1 2 0 0 0 0 0 0 1 2 0 0 0 2 0 0 0 2 1 1 1 1 0 0 2 2 2 0 2 0 0 2 1 1 2 2 2 0 0 0 2 0 1 1 0 1 1 1 0 1 2 0 0 0 1 0 0 0 0 0 1 0 0 1 0 0 0 0 0 0 0 1 0 1 0 0 0 1 0 0 0 1 1 2 1 2 1 0 1 1 0 0 0 2 1 1 2 0 1 1 0 2 0 1 2 1 1 2 2 1 1 2 2 2 2 0 1 2 0 0 0 0 1 0 1 1 0 0 0 0 1 1 0 0 0 2 1 1 0 0 1 1 2 0 0 0 0 0 0 0 0 0 1 0 2 1 0 1 1 1 0 1 2 0 0 0 0 0 2 0 0 1 1 0 0 2 0 1 0 1 1 1 0 0 0 0 0 1 2 1 0 2 0 2 0 0 0 1 2 0 0 0 2 2 0 0 2 1 0 2 2 1 0 0 2 0 0 1 0 1 0 0 1 1 0 0 0 2 0 0 0 1 2 1 1 0 2 2 1 0 1 2 2 1 1 0 0 0 1 0 2 0 2 1 0 1 1 2 0 0 0 1 1 0 0 0 1 0 2 2 1 1 2 2 0 1 1 0 0 0 1 1 2 0 2 0 0 2 2 0 0 2 0 2 0 1 0 1 0 2 0 1 0 0 1 1 0 0 0 0 0 0 1 1 2 1 2 0 1 1 0 1 0 1 0 1 0 0 0 0 0 1 1 0 1 2 1 0 0 0 0 2 1 1 1 1 1 1 2 1 1 0 0 0 1 1 0 0 0 0 1 0 0 0 0 1 0 1 1 0 0 0 0 2 2 1 1 2 1 2 2 0 2 0 0 1 1 2 2 0 1 1 2 2 0 0 0 0 0 0 2 0 1 0 1 0 1 2 2 0 1 0 1 2 0 0 1 0 1 1 1 1 1 1 1 1 1 0 0 2 0 0 2 0 0 2 0 1 1 1 1 1 1 0 0 1 1 0 0 1 0 0 2 1 2 0 2 0 0 1 2 1 0 0 0 2 0 1 1 0 0 0 0 2 1 1 0 0 0 0 0 0 0 0 0 0 0 1 1 0 0 0 1 0 0 1 2 0 0 0 0 0 0 1 1 0 0 0 1 1 1 0 2 0 0 0 0 0 0 0 1 2 0 0 0 2 2 0 0 1 0 0 0 0 1 0 0 1 0 0 1 0 0 1 0 1 1 1 0 0 0 0 1 2 0 1 0 0 0 1 2 0 0 1 0 1 1 1 1 2 1 1 0 1 0 0 0 2 2 1 1 1 2 1 1 2 2 2 0 1 1 0 0 0 0 1 1 1 2 2 0 0 2 2 2 2 2 1 0 1 0 0 1 2 1 1 0 2 0 1 0 1 0 0 0 0 1 2 2 1 1 0 0 1 0 1 0 1 2 2 1 0 0 2 0 0 0 0 0 0 1 1 0 2 0 0 0 0 0 0 0 0 0 0 0 1 2 0 0 0 0 0 0 0 0 0 0 0 2 0 0 0 2 0 1 0 1 2 0 1 1 0 1 1 1 2 0 2 2 0 0 0 1 0 0 1 1 1 1 2 1 1 2 1 1 1 0 0 0 0 0 1 0 2 0 1 1 1 1 2 1 0 1 1 0 0 1 2 1 1 1 1 2 2 0 1 1 0 0 2 0 2 0 0 0 0 0 1 1 0 0 1 1 1 0 0 1 1 0 0 1 1 1 2 0 1 0 0 0 1 1 0 0 0 0 1 1 1 0 0 1 0 0 2 0 2 0 1 2 0 0 0 2 0 0 0 0 1 0 1 1 1 0 1 0 0 2 0 0 1 0 1 2 1 2 1 0 0 1 1 0 0 0 0 0 2 2 2 2 0 0 0 0 1 1 0 0 2 0 0 1 1 1 2 1 0 0 2 0 0 0 0 2 2 2 0 1 0 0 0 2 0 1 0 1 0 1 1 2 1 0 1 1 0 1 0 2 0 0 0 0 1 0 0 0 0 0 1 2 0 2 2 2 2 0 1 0 0 1 0 1 0 1 2 0 0 0 1 2 1 0 0
89 1 1 1 0 0 0 0 0 2 0 1 1 1 0 0 0 0 0 1 1 2 0 2 0 0 0 0 2 1 2 1 1 1 0 0 0 1 0 0 0 1 1 0 0 1 0 0 0 2 1 0 0 1 1 0 0 0 0 1 0 0 1 1 0 0 0 2 0 0 0 2 2 2 1 2 1 1 2 0 1 1 0 0 0 0 0 2 2 2 1 1 1 2 0 0 0 0 0 0 0 2 0 0 1 1 2 2 0 2 0 2 0 0 0 0 0 0 0 0 1 1 1 1 0 1 1 1 1 1 1 0 0 1 1 1 0 0 2 0 2 0 0 0 0 0 0 0 0 0 0 0 0 1 0 1 1 1 0 0 2 1 2 2 1 2 1 1 0 1 1 0 1 1 0 1 2 0 0 2 0 2 0 0 1 1 1 2 0 0 2 2 2 2 2 0 1 2 0 1 0 0 1 1 2 1 1 0 1 0 1 1 2 0 0 0 0 0 2 0 2 2 1 0 0 0 1 1 0 1 0 0 0 0 1 0 0 1 2 1 0 0 1 2 0 2 0 0 0 0 0 0 1 0 0 0 0 1 0 2 2 2 0 1 1 0 2 0 2 2 0 0 0 2 0 0 0 2 1 0 0 1 1 1 0 1 0 1 0 2 0 0 0 0 2 0 0 1 0 1 1 0 1 0 1 1 0 1 1 0 0 1 1 1 1 0 1 0 0 0 0 2 1 1 1 0 0 0 1 1 2 2 0 0 0 0 0 0 0 2 1 1 2 2 1 0 1 0 2 0 0 0 1 1 0 1 0 0 0 2 0 0 2 0 2 1 0 2 2 0 0 2 0 2 0 1 0 1 1 1 0 1 0 0 0 1 0 0 0 1 1 0 0 0 1 1 1 0 1 1 0 1 1 0 0 0 1 1 0 0 0 1 1 0 0 1 0 0 1 0 0 1 0 1 1 1 1 0 0 0 0 0 0 1 1 0 1 0 0 0 1 0 0 0 0 1 0 2 2 0 0 2 0 2 2 1 1 2 2 2 1 0 2 0 0 2 2 2 2 0 1 1 2 2 0 0 0 1 2 1 1 0 1 0 1 1 1 2 2 0 1 0 1 1 1 0 2 1 2 2 0 0 1 1 1 1 1 0 0 1 0 0 0 0 1 1 0 0 2 1 1 0 2 0 1 2 2 1 2 1 1 0 1 1 1 0 1 0 0 0 2 2 0 2 2 2 0 0 1 1 0 1 0 2 0 0 0 0 0 0 1 0 0 0 0 0 2 0 0 0 0 0 0 0 1 0 2 1 1 0 0 0 0 2 2 1 1 0 0 0 0 1 1 0 0 0 0 0 0 0 2 2 1 0 0 1 1 0 1 1 0 0 0 0 1 0 0 1 0 0 1 0 0 1 0 0 2 1 0 0 0 0 0 2 0 0 0 1 0 0 0 0 1 1 0 2 2 1 0 1 0 2 0 1 0 0 0 2 2 0 0 0 1 2 0 2 1 2 0 0 0 1 1 0 0 2 2 0 0 0 0 2 2 1 1 2 0 1 1 2 0 0 1 2 1 1 0 2 0 2 0 1 0 0 0 0 0 0 1 1 1 1 0 0 1 2 0 2 1 1 0 0 0 2 0 2 0 0 0 0 0 0 0 2 0 0 0 0 0 0 0 0 0 0 0 1 1 1 0 0 1 1 0 0 0 0 1 0 0 0 0 0 2 0 0 1 1 1 0 2 1 1 0 0 0 1 1 2 2 0 0 0 1 0 0 1 1 1 1 2 1 1 2 1 1 0 0 1 0 2 2 2 0 2 0 0 1 1 1 1 0 0 1 1 1 1 1 0 2 2 0 2 1 2 0 1 1 0 0 2 1 1 1 1 0 0 0 0 0 0 0 0 1 0 0 1 1 0 0 0 1 1 0 2 0 0 0 0 1 0 1 0 0 0 0 1 0 1 1 0 1 0 0 2 0 2 0 1 1 0 1 1 2 0 0 0 0 2 1 1 1 1 0 1 2 2 2 0 1 1 1 0 1 0 2 1 0 2 0 2 0 1 0 0 2 1 1 1 0 0 0 0 0 1 0 0 1 1 1 1 2 2 0 2 0 0 0 0 0 0 0 0 2 0 0 0 1 1 1 1 1 0 1 0 1 0 1 0 0 1 1 2 2 0 2 2 2 1 1 0 0 0 0 0 0 0 1 0 0 0 0 0 1 1 0 0 0 0 1 0 1 1 0 1 1 0 0 0 1 2 0 1
90 1 1 1 0 0 1 2 0 0 0 2 1 1 0 0 1 0 0 1 1 1 0 1 0 0 2 0 2 1 1 2 2 1 0 0 1 1 1 0 1 0 0 0 0 1 1 0 0 1 0 0 1 0 0 1 0 1 0 2 0 1 1 1 1 0 1 1 1 0 0 1 2 2 2 2 0 1 2 0 0 1 0 0 1 0 0 2 2 2 2 2 2 0 0 0 0 0 0 1 2 2 1 0 1 1 2 0 2 0 0 2 0 1 0 0 0 0 1 0 1 0 1 1 0 1 1 0 1 0 0 0 1 1 0 0 2 0 0 0 2 0 0 0 1 0 0 0 0 2 1 2 0 0 0 0 0 2 1 1 1 0 2 1 0 2 0 0 1 1 0 0 0 2 0 1 1 1 0 0 0 1 1 1 2 0 2 0 0 0 0 1 1 1 1 0 1 1 0 0 0 0 0 1 2 0 0 1 0 0 1 1 1 0 0 0 0 0 1 1 0 0 1 0 0 0 0 2 0 2 0 1 0 0 1 0 0 2 2 0 0 0 2 2 0 2 0 0 2 0 0 0 1 0 0 1 0 0 1 0 0 0 0 1 0 0 1 0 2 1 0 0 0 2 1 0 1 2 1 0 0 0 0 0 0 1 1 2 0 2 2 2 1 0 2 0 1 1 0 0 1 0 0 0 0 1 0 2 1 0 0 1 1 1 1 0 2 1 0 1 0 1 1 0 1 0 0 1 0 1 0 0 0 0 0 0 0 1 1 2 0 0 0 0 0 0 1 0 1 1 2 0 1 1 0 0 0 0 0 2 0 0 1 0 1 0 0 2 2 0 0 2 1 2 0 1 0 0 2 0 1 1 0 0 0 0 0 0 0 1 1 0 1 1 2 0 1 1 0 0 0 0 0 1 0 1 0 0 0 0 0 1 0 0 0 0 0 1 1 0 0 1 1 0 2 0 0 1 2 1 1 0 0 0 2 2 0 2 0 1 2 0 1 1 1 2 1 0 0 0 0 1 0 2 1 1 0 2 2 1 1 0 1 0 0 1 1 2 2 1 1 2 2 2 0 0 0 1 2 0 0 1 1 1 2 1 0 1 2 0 2 0 1 2 1 0 1 1 2 1 1 0 2 0 2 0 2 0 0 2 0 0 0 0 0 1 0 0 1 1 1 1 1 0 0 1 0 0 0 1 0 0 0 0 0 0 2 0 1 0 1 2 0 0 0 2 0 0 0 0 1 0 0 1 2 1 1 0 0 0 1 0 0 2 2 0 2 2 2 0 2 0 0 0 0 0 0 2 2 2 0 0 1 1 0 0 0 0 0 0 0 0 0 0 0 0 1 0 0 0 0 2 0 0 0 0 1 1 2 0 0 0 0 1 1 1 0 0 0 0 0 0 0 1 0 1 1 2 0 0 0 0 0 1 0 0 1 0 0 1 0 0 1 1 0 1 2 2 0 0 0 2 1 0 1 0 0 2 2 1 0 0 1 0 1 1 0 2 0 1 0 0 1 0 0 1 0 0 0 0 0 0 2 2 0 1 1 1 0 1 0 0 0 1 0 0 0 1 0 1 0 0 0 2 0 2 1 2 2 1 0 0 0 0 0 1 0 1 0 0 0 0 1 2 1 1 2 0 0 0 0 0 0 2 0 0 0 0 1 1 0 0 0 1 0 0 1 0 0 0 0 0 0 0 0 0 0 0 1 0 0 0 1 0 0 1 0 1 0 1 1 0 0 1 1 1 0 1 1 0 0 1 0 1 1 2 0 2 1 2 0 1 2 1 1 1 0 1 0 2 1 1 0 2 1 0 0 0 0 1 1 0 0 0 2 1 1 2 1 1 0 1 1 2 0 1 1 0 0 2 1 2 0 1 0 0 0 0 0 0 0 0 1 0 0 1 1 0 0 0 1 1 2 1 1 1 1 0 1 1 1 0 1 0 1 1 0 2 2 0 0 0 1 2 0 0 0 2 2 1 1 1 1 0 1 2 1 0 0 2 2 2 1 0 2 1 1 0 0 0 0 1 1 0 1 2 0 0 0 1 1 1 0 0 1 1 1 0 1 1 0 1 1 1 2 0 1 0 1 1 2 2 0 1 1 0 1 1 0 0 0 0 0 1 1 0 1 1 0 1 0 0 2 1 1 0 1 0 0 2 0 1 1 0 1 0 1 0 1 1 1 0 0 0 0 1 1 2 2 0 0 0 0 0 0 0 0 1 0 1 0 0 0 2 1 0 0 0 0 0 0 0
91 0 2 1 0 0 1 1 0 1 0 1 0 0 0 0 0 0 0 0 0 2 0 2 0 0 1 0 1 2 0 0 0 0 1 1 2 2 0 0 1 0 0 0 0 0 2 0 0 0 0 0 0 0 0 2 1 0 0 1 1 1 2 1 1 0 2 1 0 0 0 1 2 2 2 2 0 1 2 0 1 1 0 0 2 0 0 1 1 2 1 1 0 2 0 0 0 1 0 0 1 2 1 1 0 0 2 1 1 1 0 2 2 2 2 2 1 0 0 0 2 0 1 1 0 1 1 0 0 0 1 0 0 0 0 0 0 0 0 0 0 0 0 0 1 1 0 0 0 1 1 1 0 1 0 0 0 1 0 1 1 0 2 0 0 1 2 1 0 1 1 0 0 2 0 2 0 0 1 1 0 1 0 1 1 0 1 0 0 2 2 2 2 1 2 0 2 2 0 0 0 0 1 0 1 1 0 0 1 0 0 0 0 0 0 2 1 1 0 0 2 2 2 0 0 0 1 1 0 1 0 1 0 0 2 0 0 2 2 0 0 0 2 1 1 2 1 0 2 0 0 1 0 0 0 2 1 1 0 1 0 0 0 0 0 1 0 0 1 1 1 2 1 2 0 0 0 1 1 0 1 1 1 1 0 0 2 2 0 2 2 1 1 0 1 0 0 1 0 1 1 0 1 0 1 0 0 2 1 0 1 1 1 1 1 0 2 0 0 0 1 1 1 0 2 1 1 0 2 1 1 0 0 0 0 0 0 2 0 1 1 1 1 0 1 0 1 0 1 2 1 0 2 2 1 0 0 1 1 0 0 0 2 0 2 0 0 0 0 0 2 0 2 1 0 2 0 0 2 0 1 1 0 0 0 1 0 0 0 0 0 1 0 0 1 2 1 1 1 0 0 1 1 1 0 1 1 1 0 0 1 1 1 0 0 1 0 1 0 0 0 1 0 1 2 2 2 0 2 0 1 1 0 1 1 1 1 1 0 0 1 0 0 2 2 2 0 1 1 0 0 1 0 2 1 0 1 1 1 0 0 0 0 0 0 2 2 1 2 1 0 1 1 1 1 0 0 1 1 0 1 0 2 0 1 0 0 0 1 1 1 1 0 1 0 0 1 0 1 2 0 1 1 1 1 1 2 0 0 2 0 0 1 0 0 1 0 0 2 2 2 0 2 0 2 1 0 0 0 1 0 1 0 0 0 0 1 0 1 1 1 1 0 0 0 1 1 1 1 0 0 0 0 1 2 1 1 0 0 2 0 0 0 0 0 0 2 2 1 0 1 1 1 0 0 1 2 2 2 2 0 0 1 1 1 1 1 0 0 0 0 2 0 1 1 0 1 1 0 0 1 1 0 0 0 0 2 0 0 0 0 0 0 0 2 0 0 1 1 0 0 0 0 1 0 0 2 2 0 0 0 0 1 2 0 0 0 0 0 1 0 0 1 1 1 0 1 1 0 1 0 1 0 1 0 0 0 1 1 0 0 0 1 2 0 2 1 0 1 1 1 1 0 0 0 1 2 0 0 0 0 0 2 1 1 2 0 0 0 1 0 0 0 1 0 0 0 1 0 0 0 0 1 0 0 1 1 2 2 0 1 0 0 1 0 1 0 1 1 1 0 0 1 2 0 1 0 0 1 1 1 1 0 2 0 1 0 0 0 1 0 1 0 0 0 1 1 0 0 0 0 0 0 0 0 0 0 0 1 1 0 1 2 1 0 0 0 2 0 1 0 1 1 1 1 1 0 1 0 2 2 1 1 1 1 1 1 2 1 2 0 1 2 0 2 0 1 1 0 1 1 2 0 2 1 1 1 1 1 2 1 0 0 0 2 0 2 2 2 1 2 1 1 2 0 1 1 0 0 1 0 1 0 1 0 0 0 1 1 1 0 0 1 1 0 0 1 0 0 0 2 2 1 2 0 1 1 0 0 1 1 0 0 0 0 1 1 1 1 0 1 0 1 1 0 1 0 0 2 2 2 2 2 0 0 1 0 1 0 1 1 1 0 0 2 2 1 1 0 0 0 2 1 0 1 1 1 0 1 1 0 2 0 0 1 1 1 1 1 0 0 0 1 2 2 0 0 1 0 0 2 2 0 1 0 0 1 0 0 1 0 0 1 1 1 1 1 0 1 0 1 0 2 1 1 0 1 1 1 0 1 1 0 0 1 0 1 0 0 0 0 0 1 0 0 0 0 2 2 0 0 0 1 2 0 0 0 0 0 0 0 0 0 2 0 0 0 0 1 0 0 0
92 1 0 2 0 1 2 1 1 2 0 0 0 1 0 0 0 0 1 0 1 2 0 1 0 0 1 0 2 0 2 0 1 1 0 0 2 1 0 0 1 0 0 0 0 1 0 0 1 1 0 0 0 1 0 0 0 2 0 0 1 1 1 1 0 0 1 0 1 1 0 2 2 2 1 2 1 0 2 2 0 2 0 2 2 0 1 1 1 1 1 1 1 2 0 0 0 2 0 2 0 2 0 0 2 2 1 2 0 2 0 1 1 1 0 0 0 0 1 0 1 0 1 1 0 1 1 0 1 0 0 0 1 1 0 0 2 0 0 0 0 0 1 0 1 0 0 0 0 0 0 0 1 1 1 0 0 0 0 1 1 2 2 2 0 2 1 0 1 0 0 0 1 1 1 1 2 0 0 0 0 0 0 1 1 0 2 2 0 0 0 2 2 1 2 0 0 2 0 0 0 0 0 1 2 0 0 1 1 0 0 0 1 0 0 1 1 1 2 1 1 1 2 0 0 1 1 1 0 0 0 0 0 0 2 0 0 2 2 0 0 0 1 1 0 2 0 0 2 0 0 1 0 0 0 2 2 0 1 0 0 0 0 1 1 0 2 0 1 1 0 1 1 2 0 0 0 2 1 0 1 0 0 0 1 0 2 1 0 2 2 2 2 0 2 0 2 0 0 2 1 0 1 0 1 0 1 2 1 0 0 1 1 1 1 0 2 0 0 0 1 2 1 0 1 0 0 0 1 1 1 1 0 0 0 0 0 2 1 1 0 2 1 0 0 0 1 0 2 2 1 1 1 1 1 0 1 0 0 2 0 0 0 0 0 1 0 0 2 0 0 2 0 1 0 0 0 2 0 2 0 0 0 0 1 0 0 0 1 1 1 1 0 1 1 1 1 1 1 1 0 1 0 1 0 1 0 0 0 0 0 1 1 1 1 1 0 0 0 0 0 0 1 2 0 0 0 2 1 1 0 0 0 0 1 1 1 1 0 0 2 0 0 0 0 1 0 0 0 1 0 0 0 1 1 1 0 2 2 2 1 0 1 0 0 1 1 2 2 0 1 1 2 2 0 0 0 1 2 0 1 0 0 0 2 0 0 1 2 1 0 0 1 1 1 0 1 0 1 1 1 1 2 0 2 1 2 1 0 1 0 0 1 0 1 0 0 0 0 0 1 2 1 0 0 1 0 0 0 1 0 0 1 1 1 0 2 0 1 0 2 1 0 1 1 2 0 2 2 0 1 0 0 2 2 0 0 0 2 0 0 0 2 0 0 1 1 2 2 0 0 2 2 0 0 2 2 1 1 1 0 1 1 2 1 0 0 0 0 0 0 0 1 0 0 0 0 0 0 0 0 1 0 0 0 1 1 0 2 0 0 0 0 1 0 1 1 2 1 1 1 1 0 0 0 2 2 2 0 0 0 0 0 2 0 0 1 1 0 1 0 1 0 0 2 1 2 1 1 1 0 1 0 1 0 0 1 1 1 0 0 0 0 0 1 1 1 0 0 1 1 0 0 0 1 1 2 0 0 0 0 0 1 2 0 1 0 1 1 1 0 0 0 0 0 0 0 0 0 1 0 1 0 1 1 2 0 1 1 1 0 0 0 0 0 1 0 0 2 2 0 0 0 2 0 2 0 0 2 1 1 1 0 2 0 0 0 0 0 2 1 1 0 0 1 1 1 0 0 0 0 0 0 0 0 0 0 0 1 0 0 0 2 1 0 0 1 1 0 2 0 0 1 2 2 2 0 0 0 0 0 0 1 1 1 1 1 1 0 1 0 1 2 0 0 1 0 0 1 1 0 0 0 2 0 0 2 0 0 2 2 1 0 0 2 1 1 2 0 1 0 0 1 2 0 1 0 0 1 2 1 2 1 1 0 1 1 2 0 1 1 1 1 0 0 1 1 0 0 0 1 1 1 1 0 0 0 1 0 0 2 0 0 0 0 2 0 0 0 0 0 0 1 1 0 2 0 2 2 2 2 2 2 0 1 1 0 2 1 1 1 2 0 0 2 2 2 0 0 0 0 0 1 0 2 2 0 0 0 1 0 1 1 0 1 0 0 1 2 0 0 0 0 1 1 1 1 0 0 0 2 2 0 1 0 0 0 2 0 0 0 0 1 2 1 0 0 0 0 0 2 0 1 1 1 0 1 0 0 1 0 0 0 0 2 0 0 0 0 0 2 0 0 0 0 1 2 1 1 1 1 0 0 0 1 1 1 0 2 0 2 1 0 2 1 1 0 2 1 0 2 0
93 1 0 2 0 0 1 2 0 1 0 0 1 1 0 0 1 1 1 1 0 1 0 2 0 0 2 0 2 0 1 1 1 0 2 0 1 1 0 0 2 0 0 0 0 0 1 0 0 1 0 0 0 1 1 0 0 0 0 2 0 0 2 2 0 2 0 1 0 0 0 1 2 2 1 2 1 1 2 1 0 2 1 0 2 1 1 0 1 2 0 0 0 1 0 0 0 2 0 2 0 2 1 0 1 1 1 1 1 0 0 2 2 2 2 2 2 0 1 0 1 0 1 1 0 0 0 0 0 0 1 1 0 1 0 0 0 0 0 0 2 0 0 0 1 0 0 0 0 1 0 0 0 0 0 0 0 0 0 1 1 1 1 2 1 2 2 0 1 1 0 0 2 2 1 2 1 1 0 0 0 0 0 0 0 0 1 2 1 1 2 2 1 0 1 0 1 1 0 0 0 0 0 0 1 2 1 2 0 0 1 1 1 0 0 1 1 1 2 1 1 1 1 0 0 0 0 0 0 0 0 0 0 0 2 1 0 0 0 2 0 2 2 1 0 1 0 0 1 1 1 1 2 1 0 1 2 0 1 0 0 0 0 0 0 0 0 0 0 0 0 0 0 2 0 0 1 2 1 0 1 0 0 0 0 0 2 2 0 2 2 0 0 0 2 0 0 0 0 1 1 0 2 0 2 0 1 2 0 0 0 1 2 1 1 0 2 0 0 0 0 2 0 0 1 0 0 0 1 0 1 0 0 0 0 0 0 2 1 1 0 1 1 0 1 0 1 0 2 1 0 0 2 2 1 0 1 0 0 1 0 0 1 0 1 0 0 0 0 0 2 0 1 1 1 0 0 0 1 1 1 0 1 1 1 1 0 0 0 0 0 0 1 0 2 0 1 2 1 1 0 1 0 2 2 0 0 2 0 0 1 0 0 0 1 1 1 0 0 0 0 0 0 1 1 1 0 0 1 0 0 0 0 0 1 1 0 1 0 0 1 0 0 0 0 1 0 1 2 1 0 1 0 1 1 0 1 2 2 2 1 1 0 0 0 1 1 1 2 2 0 2 2 2 1 0 0 0 2 2 2 0 0 0 2 1 0 1 2 0 2 0 1 2 0 0 2 0 0 2 0 0 0 2 0 2 0 0 0 2 0 0 0 1 1 1 0 0 2 2 2 0 1 1 0 1 0 0 0 1 0 1 1 0 1 0 1 0 1 1 1 1 0 0 1 2 0 0 0 0 0 0 0 2 1 0 0 1 0 1 0 0 1 0 0 1 0 2 2 0 1 0 1 0 0 1 1 2 2 2 0 0 0 0 0 0 0 1 0 0 1 0 1 1 1 0 1 0 0 0 0 1 0 0 1 0 0 0 1 0 1 0 0 1 0 1 0 1 0 0 2 0 0 0 0 0 2 0 0 0 0 0 0 0 0 1 1 2 1 0 1 0 0 1 1 1 2 1 0 2 0 1 1 0 1 0 0 2 2 0 0 0 1 1 1 2 1 0 0 1 1 0 0 1 1 1 1 0 1 1 0 1 2 1 1 2 0 2 0 0 0 0 0 0 0 0 0 2 0 1 0 1 0 1 0 1 1 2 2 1 0 0 0 1 0 1 0 2 1 1 0 0 1 1 1 2 0 0 1 1 2 2 0 2 0 2 0 0 0 0 0 0 0 0 0 1 1 0 0 0 0 0 0 0 0 1 1 0 0 0 0 0 2 0 0 1 1 1 0 1 0 0 2 0 0 1 0 1 1 1 2 2 0 1 1 1 1 1 1 2 1 1 2 0 1 1 0 0 0 1 0 0 0 1 0 0 1 1 1 2 1 0 1 1 0 0 1 1 2 2 2 2 0 2 0 2 2 0 0 2 0 2 0 1 0 0 0 1 1 1 1 2 0 0 1 0 1 0 0 0 2 2 0 2 0 1 0 0 1 0 1 0 0 1 1 1 0 0 0 0 1 0 0 2 0 1 0 1 1 0 1 1 2 0 2 1 0 2 1 1 1 1 1 1 1 0 1 0 0 0 0 1 2 0 2 0 1 0 0 2 0 1 1 0 1 1 1 1 1 0 0 0 1 2 1 0 1 1 0 1 2 2 0 0 0 0 0 1 0 0 0 0 1 2 1 0 1 0 0 1 1 0 2 0 0 0 0 0 0 2 0 0 1 0 1 0 0 0 0 0 1 1 0 0 0 2 2 2 2 0 0 0 2 1 0 1 0 1 0 1 0 0 0 1 1 0 0 1 2 0 0 0
94 0 1 1 0 0 2 0 0 2 0 0 1 2 0 0 0 0 1 2 1 2 0 1 1 1 2 0 1 2 0 1 2 2 2 1 2 0 0 0 2 1 1 0 0 1 0 0 0 0 0 0 0 0 2 2 0 0 0 2 0 2 2 2 1 0 2 1 0 0 0 0 2 2 2 2 0 0 0 0 2 2 0 1 2 0 0 0 2 2 0 0 1 2 0 0 1 1 0 1 1 2 1 0 1 1 2 1 1 1 0 1 1 1 1 1 1 0 0 0 2 0 1 1 0 1 1 2 0 2 1 0 0 0 0 0 0 0 1 1 1 0 0 0 0 0 0 0 0 0 0 0 0 1 0 0 0 1 0 1 1 1 2 2 1 2 1 0 2 0 0 0 1 1 0 1 1 0 1 1 0 2 0 0 0 0 2 1 0 1 1 2 2 2 2 0 2 2 0 0 0 0 0 0 0 0 2 1 1 0 0 1 0 0 0 0 0 1 1 0 1 1 2 0 0 1 1 2 0 2 0 0 0 0 1 0 0 2 2 0 0 0 1 2 0 2 0 0 2 0 0 2 2 0 0 2 1 0 1 0 0 0 0 0 0 0 1 0 2 1 1 0 0 2 0 0 0 2 1 0 1 0 0 0 1 1 1 2 0 2 2 2 1 0 2 0 0 0 0 1 2 0 1 0 1 1 0 1 0 0 1 1 1 2 2 0 1 0 0 0 1 1 1 0 2 0 0 0 2 1 1 1 0 0 0 1 0 1 1 2 1 1 1 0 1 0 0 0 1 2 0 1 1 1 0 1 1 1 0 1 0 0 2 0 1 1 0 0 1 0 1 1 1 2 0 1 0 1 1 1 0 2 0 2 0 0 0 0 0 0 0 0 1 0 1 1 0 1 0 0 0 0 1 1 1 0 0 0 0 1 0 1 0 0 2 2 2 0 1 0 0 0 0 1 1 1 1 1 1 0 1 0 0 0 1 1 1 1 0 0 2 0 0 2 1 2 0 1 1 0 0 0 0 1 1 1 0 2 2 2 1 0 0 1 0 1 1 2 2 0 0 1 2 2 2 0 0 1 2 0 1 0 1 0 1 0 1 1 1 0 1 1 0 1 0 0 1 0 2 1 1 0 1 1 1 2 1 0 0 0 0 1 1 0 0 2 0 1 0 1 1 1 2 1 1 2 0 0 0 2 0 1 1 1 1 0 1 0 0 0 2 2 0 2 2 2 0 0 0 0 0 0 1 1 2 1 0 0 0 0 1 0 0 1 1 0 2 1 1 0 0 2 1 0 1 1 2 1 1 1 0 1 0 0 1 0 0 1 1 1 1 1 1 0 0 0 0 0 0 0 0 0 0 1 0 0 0 0 0 1 0 0 0 1 0 1 0 2 1 0 0 0 0 0 0 1 2 1 0 0 0 0 1 2 0 1 1 2 1 0 1 0 0 0 2 0 2 1 0 1 0 1 0 2 0 0 0 1 1 0 0 0 1 0 2 1 0 2 0 1 0 0 1 0 0 2 1 0 0 0 1 0 2 1 1 2 0 2 0 0 1 1 0 1 0 0 0 2 0 1 0 0 0 0 0 0 0 2 2 0 1 0 0 1 0 0 0 1 2 1 1 0 0 2 0 0 0 0 0 0 1 1 0 2 0 0 0 0 0 0 0 0 1 0 0 1 1 0 0 0 0 0 0 0 0 0 0 0 0 0 0 0 2 0 1 1 0 2 1 1 0 0 0 0 0 0 0 0 0 1 0 1 0 1 2 2 0 2 0 2 0 2 2 1 1 0 0 1 0 2 2 2 0 2 1 0 1 1 1 2 1 0 0 0 2 1 1 0 1 2 2 1 1 2 0 0 0 0 0 2 0 2 1 2 0 0 0 0 2 1 2 2 1 1 0 0 1 0 0 0 1 1 1 2 0 1 0 0 1 2 0 0 0 1 1 2 0 0 2 0 0 0 1 1 0 0 0 1 1 0 1 1 2 0 0 0 0 2 0 2 2 1 0 0 2 2 2 0 0 0 0 1 1 0 2 0 0 0 1 1 0 2 1 0 2 0 1 2 2 0 0 0 0 1 1 0 2 0 0 1 2 2 0 0 1 0 2 1 0 0 0 0 1 0 0 0 1 0 1 0 1 0 1 1 1 0 1 2 2 2 0 0 1 0 1 1 1 0 0 0 1 0 1 1 2 1 2 1 1 0 0 0 1 1 0 0 0 1 0 1 0 0 0 1 0 0 0 1 2 1 0 0
95 0 2 0 0 0 0 2 1 2 0 0 0 0 0 0 0 0 0 1 0 1 0 1 0 0 1 0 1 0 2 1 1 1 2 0 2 0 0 1 1 0 0 1 0 1 2 0 0 1 1 0 1 1 1 1 0 1 0 1 1 1 2 2 0 1 1 1 0 0 0 1 2 2 2 2 0 0 1 1 1 2 2 0 0 0 0 1 2 2 1 1 1 2 0 0 0 1 0 1 1 1 0 0 1 1 2 1 1 1 0 1 1 2 1 1 1 0 1 0 1 0 2 0 0 2 2 0 0 0 1 0 0 0 0 0 0 0 0 0 2 0 0 0 2 0 0 0 0 0 0 0 0 0 1 1 1 1 0 0 1 1 1 1 0 1 0 0 1 2 0 0 0 1 0 2 1 0 0 1 0 2 1 0 1 0 2 1 0 0 0 1 2 2 2 1 1 2 0 0 0 0 0 1 1 0 1 1 1 0 1 1 1 0 0 1 1 0 1 0 2 2 2 0 0 0 1 1 0 1 0 0 0 0 1 0 0 2 2 0 0 0 1 1 0 1 0 0 2 0 0 2 2 1 0 1 2 0 1 0 0 0 0 0 1 0 0 0 1 1 0 0 1 2 0 0 0 2 1 0 1 0 1 1 0 0 2 1 1 2 0 1 1 0 2 0 1 0 0 0 1 1 2 0 2 0 1 2 1 0 0 2 1 2 0 0 2 1 0 0 0 2 2 0 1 0 0 0 1 0 1 1 0 0 0 0 0 1 0 0 0 0 1 0 1 0 1 1 1 1 1 0 2 2 1 1 1 0 0 1 0 0 1 0 1 1 0 2 2 0 0 2 0 2 1 1 0 0 1 1 0 1 0 0 0 0 0 1 1 0 0 0 2 0 2 0 2 0 0 0 0 0 0 1 0 1 0 2 0 0 1 0 1 0 0 1 0 0 0 1 0 1 0 1 0 0 0 1 2 1 1 0 0 0 0 0 1 0 0 0 0 0 0 0 0 1 1 1 1 1 0 1 0 1 1 1 0 2 2 1 0 0 0 0 0 0 0 2 2 0 0 0 1 1 1 0 1 0 2 1 1 1 2 1 1 1 1 2 2 0 2 0 1 1 1 0 1 0 0 2 0 1 1 1 1 1 2 0 0 0 0 2 1 0 1 0 0 0 0 0 1 1 2 0 2 2 0 1 1 1 0 2 2 2 2 1 2 0 0 0 1 1 0 0 1 2 0 2 2 0 1 0 0 2 1 1 0 0 1 1 0 0 1 1 1 1 1 1 1 0 1 0 2 0 0 2 2 1 1 1 1 0 1 1 1 1 1 0 0 0 0 1 1 0 2 1 1 0 0 0 0 1 1 0 0 1 1 0 0 2 1 0 0 0 1 1 1 0 0 0 0 0 0 1 0 1 2 1 0 0 0 0 0 2 0 0 2 0 0 0 1 0 0 0 1 2 2 2 1 1 0 1 0 0 0 0 0 1 1 0 0 0 2 1 1 2 0 1 0 0 0 1 0 0 0 2 2 0 1 2 0 1 2 2 1 1 1 1 1 2 0 0 1 2 1 1 0 2 0 1 1 0 0 1 0 1 1 2 1 0 1 0 0 0 0 0 0 1 0 0 0 1 1 2 0 1 1 1 0 0 2 2 0 2 0 0 1 0 0 2 1 0 0 0 0 0 1 1 0 0 0 0 0 0 0 0 0 0 2 0 0 0 1 0 1 0 0 2 0 2 1 1 1 1 1 1 0 0 0 2 2 2 1 1 1 2 0 2 0 2 0 2 2 0 1 0 0 0 0 1 1 2 0 2 1 0 1 0 0 2 2 0 0 0 1 0 0 2 0 0 0 0 1 2 0 0 0 0 0 2 0 2 1 1 0 1 1 0 2 2 2 2 0 0 0 0 0 1 0 0 1 1 0 2 0 0 0 0 0 0 0 0 0 0 0 0 0 1 1 0 0 0 2 0 0 2 0 1 2 0 0 1 2 0 0 0 0 1 0 2 2 1 0 0 1 1 2 0 0 0 0 0 2 1 1 1 0 0 0 1 1 1 1 0 1 0 0 2 2 1 0 1 0 1 0 0 1 0 0 0 2 1 1 1 2 0 1 0 0 1 0 0 2 2 2 1 2 0 0 0 2 0 2 2 1 0 1 2 2 2 0 0 0 0 0 2 1 0 1 1 1 0 0 0 0 0 1 2 2 1 0 0 0 0 0 0 0 1 1 0 1 1 0 0 0 0 0 0 2 0 1 0
96 0 2 1 0 0 1 1 0 0 0 0 0 1 0 0 0 0 2 0 0 2 0 1 1 1 1 0 2 1 1 1 0 0 1 1 2 1 0 0 1 0 1 0 0 1 1 0 0 0 0 0 1 1 0 1 0 0 0 0 2 2 1 0 0 1 1 0 0 0 0 2 2 2 1 2 1 0 1 1 1 2 0 2 2 0 0 0 1 2 0 0 0 1 0 0 0 1 1 0 0 2 2 0 0 0 2 2 0 2 0 2 1 2 1 1 1 0 1 0 0 1 1 1 1 0 1 0 1 0 0 0 1 1 0 0 1 0 0 0 0 0 0 0 1 0 0 0 0 1 0 1 0 0 0 0 0 0 0 0 0 1 2 1 2 2 2 0 0 1 1 1 0 1 2 0 2 0 1 1 0 1 0 1 1 0 1 0 0 2 2 2 1 2 2 0 0 2 0 0 0 0 0 0 0 2 2 1 1 0 0 1 0 0 0 1 1 0 1 0 0 1 2 0 0 1 1 1 0 1 0 0 0 0 2 0 0 2 2 0 0 0 2 1 0 1 0 0 2 0 0 1 0 0 0 1 0 0 1 0 0 0 0 1 1 0 1 0 2 2 0 1 0 2 0 0 0 2 1 0 1 0 0 0 0 0 1 2 0 2 1 0 1 0 2 1 1 1 0 0 0 0 0 0 0 1 0 1 0 0 0 1 2 1 1 0 1 1 0 0 2 0 2 2 1 0 0 0 0 0 2 1 0 0 0 0 0 1 0 0 0 0 0 0 1 0 1 0 1 1 1 0 1 1 1 0 1 1 0 0 0 0 2 0 2 1 0 1 1 1 1 1 0 2 1 0 0 2 0 2 1 0 0 0 1 0 0 1 1 0 0 1 0 1 2 0 1 0 1 1 0 1 2 0 0 0 1 1 0 0 1 0 0 0 2 2 1 0 1 0 0 0 0 0 0 1 1 0 0 0 0 0 0 1 2 2 0 1 0 1 1 0 0 1 1 2 1 1 2 0 1 1 0 2 2 1 2 2 1 2 2 1 1 1 0 1 1 2 2 0 1 1 2 2 1 0 0 0 1 1 2 0 1 1 2 2 0 1 1 0 0 1 0 1 0 0 0 1 1 2 0 1 1 1 1 1 1 0 0 1 0 1 0 0 0 1 0 0 0 0 0 1 1 0 1 1 0 1 1 1 1 0 2 0 1 0 2 0 2 2 0 0 0 0 1 2 0 1 2 0 1 0 0 2 1 0 0 1 0 1 0 0 0 2 2 0 2 1 1 1 1 1 0 0 0 0 2 1 1 1 0 0 0 1 2 1 1 1 1 1 0 0 0 0 0 0 0 0 0 0 0 2 0 1 1 0 0 1 2 0 0 0 0 0 2 0 0 1 0 1 1 0 0 1 0 1 1 1 0 0 0 0 0 1 0 0 1 0 0 0 1 1 2 2 0 0 0 1 0 0 1 1 0 1 0 0 0 1 1 0 0 0 2 1 0 1 0 0 1 0 0 1 1 0 0 1 1 1 0 1 2 0 2 1 2 2 0 0 0 1 0 0 0 2 0 0 0 2 0 1 0 1 0 1 1 2 2 2 2 0 0 0 0 0 0 1 0 2 1 1 0 0 1 2 0 2 0 0 0 0 1 1 0 2 0 2 0 0 0 1 0 0 0 0 0 0 1 0 0 0 0 0 0 0 0 1 1 0 0 0 0 1 2 1 0 1 0 1 0 0 0 0 0 0 0 1 0 1 1 0 1 1 1 0 0 1 0 1 1 2 1 1 2 1 2 0 0 0 0 1 0 0 0 2 2 0 2 0 0 2 2 1 1 1 1 0 2 2 2 2 2 2 0 2 0 1 1 0 0 2 0 2 0 0 0 0 0 0 0 0 0 0 0 0 1 0 1 0 0 0 1 1 0 2 0 0 0 0 0 0 0 0 0 1 1 1 1 1 0 0 0 0 1 1 0 2 0 1 2 2 2 2 1 0 0 1 1 1 0 2 2 1 0 1 1 1 1 0 0 0 0 2 1 0 1 1 1 0 0 2 0 1 0 0 0 2 2 0 1 0 0 0 1 1 0 0 2 0 0 0 2 2 0 1 0 0 1 1 0 0 0 0 1 2 2 0 0 0 2 0 1 1 1 1 0 0 1 0 0 0 0 0 2 0 2 0 0 0 0 0 1 0 1 0 0 2 2 1 2 0 1 1 0 0 0 0 0 0 0 0 0 0 0 1 0 0 0 0 2 0 0 0
97 1 1 1 0 1 1 1 2 2 0 0 0 1 0 0 0 0 0 0 0 2 0 1 1 1 1 0 1 1 1 1 2 2 2 1 2 1 0 0 2 0 0 0 0 1 0 0 0 1 1 0 0 0 2 0 0 0 0 0 1 2 2 2 0 1 1 2 0 0 0 1 2 2 2 2 0 0 1 0 1 1 1 0 0 0 0 0 1 1 0 0 0 1 0 0 0 1 0 1 0 2 1 0 0 0 2 1 1 1 0 1 0 1 0 1 0 1 0 0 1 1 1 1 0 0 0 1 1 1 1 0 0 2 1 1 0 0 1 0 1 0 0 0 1 0 1 0 0 0 0 1 0 0 0 1 0 0 1 1 1 1 1 2 0 0 1 0 1 0 1 0 1 1 0 1 2 0 1 0 0 2 0 1 1 0 1 1 0 0 1 2 2 1 2 0 0 1 0 0 0 1 0 0 1 1 1 0 1 1 1 2 1 0 0 1 1 0 1 1 0 0 1 0 1 0 2 2 1 1 1 2 0 0 1 0 0 2 2 0 0 0 2 2 0 2 0 0 2 0 0 1 1 0 0 2 1 0 0 0 0 0 0 0 0 0 0 0 1 1 0 2 0 2 1 1 0 2 2 0 0 1 0 0 1 0 2 1 0 2 1 2 2 0 2 0 2 1 0 2 1 0 1 0 1 0 0 2 2 0 0 2 1 2 2 0 0 0 0 0 1 2 1 0 0 0 0 0 1 2 2 1 1 1 0 0 0 1 0 1 1 1 0 0 2 0 0 1 2 2 1 1 2 2 1 1 1 0 0 2 0 0 0 0 0 0 0 0 0 0 2 1 1 1 2 0 0 1 1 1 1 1 0 0 0 1 0 1 1 1 1 1 1 0 2 0 1 1 1 0 1 1 0 2 1 1 0 0 0 0 0 0 0 0 1 1 1 0 0 1 0 1 2 0 0 0 0 0 2 0 0 1 0 0 0 0 0 1 0 0 2 0 0 0 0 2 1 1 1 0 0 1 0 2 2 0 2 1 1 1 1 0 2 0 0 2 2 2 2 0 0 0 2 2 0 1 0 0 1 0 1 1 0 0 2 1 0 1 2 0 2 0 0 0 1 0 1 0 0 2 0 1 1 0 2 0 2 1 0 0 0 0 1 1 0 2 1 0 0 0 1 1 2 0 1 1 0 0 0 2 0 0 0 0 0 0 2 0 1 2 0 1 0 2 2 2 0 0 0 0 0 0 1 2 1 1 0 0 0 0 1 0 1 1 1 1 1 1 0 1 0 2 1 0 1 0 1 2 2 1 1 0 0 1 1 0 0 0 0 0 0 1 1 0 1 0 0 1 0 0 1 1 0 0 0 0 2 0 1 1 0 0 0 0 1 1 1 0 0 0 2 0 0 1 0 1 1 1 0 0 0 1 1 1 0 0 1 0 0 0 1 0 2 2 0 0 0 2 0 2 0 1 0 1 0 0 0 1 0 0 0 0 0 1 1 2 2 1 0 0 0 0 0 0 0 2 2 0 1 1 2 1 2 1 1 2 0 1 0 1 0 0 2 2 1 1 0 1 0 0 0 0 0 0 1 1 2 2 2 1 0 0 0 2 0 1 1 2 1 1 0 0 0 1 1 2 0 0 0 0 1 2 0 2 0 0 1 0 0 1 0 0 0 0 0 1 1 0 0 0 0 0 0 0 0 0 1 0 0 0 0 0 2 0 1 0 1 1 0 1 2 0 1 0 0 0 0 2 2 0 0 0 0 0 1 2 0 2 1 2 0 1 2 0 1 1 0 1 0 1 1 2 0 2 1 1 1 1 2 2 1 0 1 1 0 0 1 1 1 1 1 1 0 2 0 2 2 0 1 2 1 2 0 1 0 0 0 0 0 0 0 0 2 0 2 0 2 1 0 1 1 1 1 2 0 0 0 0 0 1 0 0 0 0 0 0 1 0 1 0 0 0 1 1 0 2 0 0 1 0 0 0 2 0 0 0 0 0 0 2 2 1 0 0 1 1 1 0 0 0 0 2 1 0 2 1 0 0 1 1 0 0 1 0 1 1 2 2 1 1 0 1 1 2 2 0 2 0 0 0 2 2 1 2 1 0 1 1 0 0 0 0 2 1 1 0 1 0 0 1 1 0 2 0 0 0 0 0 0 0 0 0 0 2 0 0 0 0 0 0 0 0 1 0 0 1 1 2 2 1 0 0 1 1 0 1 1 1 0 2 0 0 0 2 0 0 0 1 1 0 0 0
98 1 0 1 0 0 1 0 0 2 0 0 0 0 0 0 0 0 0 0 0 2 0 2 0 0 1 0 2 2 1 1 2 1 0 0 1 1 1 0 0 0 0 2 0 2 1 0 1 0 0 0 0 0 0 1 0 0 0 0 1 2 1 1 0 0 2 1 0 0 0 1 2 2 1 2 1 1 1 0 1 2 0 1 2 0 0 1 1 2 1 1 1 2 0 0 0 1 0 1 1 2 0 0 0 0 2 1 1 1 0 1 0 2 0 0 0 0 0 0 2 0 1 1 0 1 1 1 0 1 0 1 0 1 2 1 0 0 1 0 0 0 0 0 0 0 0 0 0 2 0 1 0 0 0 0 0 0 0 1 1 1 1 1 0 1 1 0 2 0 0 0 0 1 1 0 1 0 1 1 0 2 0 0 0 0 2 1 0 1 0 2 1 1 2 1 1 1 0 0 0 0 0 0 1 0 0 2 0 1 0 1 1 1 0 1 1 1 0 0 1 1 2 1 0 0 1 0 0 0 0 0 0 0 2 1 1 2 2 0 0 0 1 1 1 2 1 0 2 0 0 0 1 1 0 1 1 0 2 0 0 0 0 1 1 0 0 0 2 2 0 1 0 1 0 0 0 2 1 0 1 0 0 0 0 2 0 1 0 2 1 1 1 0 2 0 1 1 0 1 0 0 2 0 1 1 0 2 1 0 1 1 2 1 0 0 1 1 0 0 0 1 1 0 0 0 0 0 0 0 2 1 0 0 0 0 0 0 0 0 0 1 0 0 1 0 1 1 2 1 2 0 2 2 1 1 2 1 0 0 0 0 0 1 0 0 0 1 2 1 0 2 0 2 0 0 0 0 2 0 1 1 0 0 1 0 0 1 1 0 0 1 2 1 2 0 2 0 1 1 0 1 1 1 1 0 0 1 0 0 0 0 2 0 0 2 0 2 0 0 0 2 1 0 1 0 1 1 0 0 0 0 0 0 1 1 0 2 0 0 1 0 0 0 0 0 0 1 1 1 0 1 0 1 1 0 1 1 1 1 1 0 0 0 0 0 0 2 2 0 1 1 2 2 2 0 2 0 2 0 0 0 1 1 2 1 0 1 2 0 2 0 0 2 1 0 1 1 2 1 1 0 2 0 2 0 2 0 0 0 0 0 2 0 0 2 0 0 0 0 0 2 2 1 1 1 0 1 1 2 0 0 1 1 1 0 0 0 0 0 1 2 0 0 0 2 0 1 1 0 0 0 1 2 1 0 0 1 0 1 0 0 2 0 0 2 0 2 0 2 0 1 1 0 0 0 0 0 0 0 0 2 0 2 2 1 1 0 0 0 0 1 2 0 0 0 1 1 0 0 1 2 0 0 0 0 1 0 1 1 0 0 0 0 1 0 0 1 0 0 0 0 0 0 0 0 2 2 0 0 0 0 0 1 0 0 0 0 0 0 1 1 0 1 0 2 2 1 0 0 0 2 1 1 1 1 0 2 2 1 1 0 1 1 1 2 1 0 1 1 1 2 0 0 0 2 2 0 0 0 1 0 1 1 1 0 1 1 1 1 0 0 1 1 1 0 0 1 0 1 0 0 0 1 1 1 0 2 2 0 2 0 0 1 0 1 1 1 1 1 0 1 1 2 0 0 0 0 0 0 1 1 0 2 0 1 0 0 0 0 0 0 0 0 0 0 0 0 0 0 0 0 0 0 0 0 0 0 0 0 0 0 2 0 0 0 1 1 1 1 0 0 0 1 1 0 0 0 0 2 2 2 1 1 1 1 1 2 0 2 0 2 1 0 0 0 0 0 0 1 1 2 0 2 0 2 1 0 0 1 1 0 1 1 1 0 2 2 0 1 0 0 1 1 0 1 0 0 0 2 1 1 2 0 0 0 0 1 1 0 0 1 1 0 0 0 0 1 1 0 1 1 1 1 1 0 1 0 0 1 0 0 0 0 0 0 1 0 0 0 0 0 2 0 0 2 0 0 2 1 2 2 2 0 0 0 0 1 0 2 2 0 2 2 2 1 2 0 0 1 0 0 2 1 1 1 0 1 0 1 0 1 0 1 1 1 2 2 1 1 0 1 0 1 0 0 2 2 0 0 2 2 0 2 0 0 0 0 2 1 0 0 0 1 1 0 1 0 2 1 1 0 1 0 0 0 1 0 0 0 0 0 1 0 1 0 0 0 0 0 1 0 0 0 0 0 1 0 0 1 1 0 1 1 0 0 0 1 0 1 0 0 0 2 0 0 0 0 0 0 2 0
99 0 2 1 0 0 0 0 0 2 0 0 0 1 0 0 0 0 1 1 0 2 0 2 0 0 1 0 2 0 1 2 2 1 1 0 2 1 1 0 1 0 0 0 1 1 1 0 0 1 0 0 2 1 0 0 0 0 1 1 1 1 0 0 0 0 2 0 0 0 0 1 2 2 1 2 1 2 2 0 1 2 0 2 2 0 0 0 1 2 1 0 0 1 0 0 0 0 0 0 2 2 1 0 0 0 2 2 0 2 0 2 0 2 0 0 0 0 0 0 1 1 0 2 0 0 0 2 0 1 0 1 0 0 0 0 0 0 0 0 2 0 0 0 0 0 0 0 0 0 0 0 0 0 0 0 0 0 0 0 1 0 1 1 1 1 2 0 0 2 0 1 2 0 0 2 0 1 1 1 0 1 0 1 1 0 1 1 0 1 0 2 1 1 1 1 1 2 0 0 0 0 0 1 2 1 1 0 1 0 2 1 2 1 0 2 2 0 2 1 1 1 1 0 1 0 1 2 0 2 0 0 0 0 1 0 0 2 2 0 0 0 2 2 0 2 0 0 2 0 0 1 1 0 0 2 1 0 0 0 0 0 0 0 0 0 0 0 2 2 0 1 0 2 0 0 0 2 2 0 2 0 1 1 0 0 1 2 0 2 1 0 0 1 2 1 0 0 0 2 2 0 0 0 0 0 2 2 1 0 1 1 2 2 2 1 2 1 0 0 0 1 1 1 0 0 0 0 1 2 2 1 1 1 0 0 0 0 0 0 0 0 0 0 1 0 1 0 2 0 1 0 2 2 2 0 1 0 0 1 0 0 1 0 0 0 0 1 2 0 0 2 1 2 0 2 0 1 0 2 1 1 0 1 2 0 0 0 0 1 1 1 1 0 1 1 0 0 0 0 0 0 0 1 1 0 0 0 0 0 0 1 0 0 2 2 1 0 0 0 0 1 1 1 0 1 1 1 1 0 1 0 0 1 1 0 0 1 0 0 2 0 1 2 1 2 1 1 1 0 0 1 0 2 1 0 1 2 1 2 2 0 2 0 0 2 2 2 2 0 0 0 0 0 2 0 2 1 2 1 1 0 1 0 2 0 0 0 1 0 1 1 1 0 1 0 0 1 1 2 0 1 2 0 2 0 2 1 0 1 0 0 1 1 0 1 0 0 0 1 1 1 2 1 0 2 1 1 1 2 0 1 1 2 1 0 2 0 0 2 0 0 0 0 0 1 0 0 1 1 0 1 0 2 0 0 0 0 1 1 0 0 0 0 0 0 0 1 1 0 1 1 0 0 2 0 2 2 2 0 1 0 0 0 1 1 1 0 1 1 0 0 1 0 1 1 2 0 0 0 0 1 0 0 1 0 0 0 1 0 1 0 0 0 2 0 0 2 1 1 1 1 0 0 0 1 2 2 0 0 1 0 1 1 0 1 1 1 0 2 0 0 1 2 0 1 1 1 0 1 1 1 0 0 0 0 0 2 2 0 0 0 0 1 1 2 1 0 1 1 1 1 1 0 1 1 1 0 0 1 1 0 2 2 2 2 1 0 0 2 1 1 0 2 2 0 0 1 0 0 0 0 0 1 1 2 2 2 2 0 0 0 0 0 0 0 0 1 0 0 0 1 0 1 1 1 0 0 1 1 1 1 0 2 0 0 1 0 1 1 0 0 0 0 0 1 1 0 0 0 0 0 0 0 0 0 0 0 1 0 1 1 2 0 1 0 0 1 0 1 1 0 0 0 0 0 0 1 1 1 1 1 2 0 0 1 1 1 0 1 0 1 2 0 1 1 0 0 0 1 1 1 0 2 0 0 0 0 1 2 2 0 1 1 1 0 2 2 2 2 2 2 0 2 0 2 2 0 0 2 0 2 1 1 0 0 0 1 1 0 0 1 1 0 0 0 0 1 1 0 1 1 2 2 0 2 0 0 0 0 2 0 0 0 0 1 1 0 1 0 0 0 1 1 0 2 0 0 1 2 2 2 2 0 0 0 0 1 0 1 1 2 2 0 1 1 2 0 0 0 0 1 2 0 2 1 1 0 1 1 0 1 0 0 2 2 2 2 2 1 0 1 0 2 1 0 1 2 0 0 1 1 0 0 1 0 1 1 0 0 0 0 1 2 1 0 1 2 0 0 1 0 1 2 1 0 1 1 0 0 1 1 1 0 2 0 0 0 1 1 0 1 0 0 0 0 0 0 1 0 0 0 0 0 0 0 0 0 0 0 0 0 0 2 1 0 0 0 1 0 0 0
100 0 1 1 0 0 1 1 0 2 0 0 0 0 0 0 0 0 0 2 1 0 0 2 0 0 1 0 2 2 1 1 1 1 1 0 2 2 1 1 0 0 0 0 0 0 0 0 0 1 0 0 0 1 0 0 0 1 0 0 2 2 1 1 0 1 0 2 0 0 0 0 1 1 2 1 0 0 2 1 0 1 0 1 2 0 1 0 0 1 0 0 1 2 0 0 0 2 0 1 0 2 2 0 0 0 2 0 1 1 0 1 1 2 1 2 2 0 2 0 0 0 1 1 0 1 1 1 1 0 0 1 0 1 0 1 0 0 0 0 1 0 1 0 1 0 0 0 0 2 0 2 0 0 0 0 0 0 0 0 0 1 2 2 2 2 1 1 1 0 0 0 0 1 0 0 2 1 1 1 0 1 0 1 1 0 2 1 0 0 0 1 1 0 1 0 1 2 0 0 0 1 0 0 1 0 1 1 0 1 0 2 1 0 0 0 0 0 1 2 0 0 2 0 0 0 0 2 0 2 0 0 1 1 1 0 0 2 1 0 0 0 1 2 0 2 0 0 1 1 1 0 2 1 0 1 0 1 0 0 0 0 0 2 0 0 0 1 1 1 0 0 0 0 1 0 0 1 1 0 0 1 1 1 0 1 1 2 0 2 2 1 1 0 2 0 1 2 0 2 2 1 0 1 0 0 0 0 2 0 0 1 2 2 2 0 2 0 0 0 1 0 1 0 1 0 1 0 1 1 2 2 1 0 0 0 0 2 0 1 0 2 2 0 0 0 1 0 1 1 1 0 2 2 1 1 1 1 0 1 0 0 0 0 0 0 0 0 1 0 1 1 0 2 0 0 0 1 1 1 0 1 0 0 0 0 0 1 1 0 0 0 1 0 1 1 2 0 1 1 0 1 0 2 1 0 1 1 0 0 0 1 1 0 0 1 0 2 0 0 0 1 0 0 0 2 1 0 1 0 0 1 0 0 1 1 1 1 1 0 2 0 0 1 1 1 0 0 0 0 0 0 0 2 1 0 1 2 2 2 2 2 0 0 0 2 2 2 2 0 1 2 1 1 2 0 2 0 1 1 2 1 0 0 2 1 0 2 2 0 1 0 0 1 2 0 2 1 2 2 0 0 1 1 1 1 2 0 1 1 1 0 1 0 1 0 0 0 0 2 2 0 2 2 0 2 0 1 1 1 1 0 1 1 1 0 1 1 0 0 2 2 0 0 0 2 0 0 1 1 0 1 1 2 2 0 1 0 0 0 0 0 0 2 2 0 2 2 1 0 0 0 1 0 0 1 1 0 0 0 0 0 0 0 1 1 1 0 1 1 0 1 1 0 1 0 0 0 0 0 1 2 0 0 0 0 2 1 2 0 1 0 0 0 0 0 0 0 0 0 0 0 0 1 0 1 1 1 0 0 0 0 0 1 0 0 1 0 0 0 0 0 0 0 1 0 1 1 0 1 0 2 0 1 0 0 0 2 2 2 2 1 2 1 1 2 2 0 1 0 0 1 0 1 1 2 1 0 0 0 0 0 2 1 2 1 1 2 0 0 0 0 0 1 0 0 0 0 0 0 0 0 0 2 0 2 1 2 2 0 1 0 0 1 0 0 0 1 2 2 0 0 1 2 0 1 0 0 0 0 0 1 0 2 0 0 0 0 0 0 0 0 0 1 0 0 1 0 0 0 0 0 0 0 0 0 1 0 1 0 0 0 1 0 0 0 1 1 0 2 0 0 1 2 1 1 0 0 0 2 2 2 0 0 0 2 0 1 1 1 0 0 2 0 0 0 1 1 0 1 1 1 0 2 1 0 1 0 0 1 1 0 0 0 2 1 1 0 1 1 1 1 1 2 0 0 0 0 0 2 0 2 1 1 1 0 0 1 0 1 1 1 1 0 1 0 1 1 0 0 1 1 1 2 0 1 1 0 0 1 0 0 0 0 0 0 2 0 1 0 0 0 0 2 0 2 0 1 2 1 1 2 2 0 0 0 0 1 1 1 1 1 1 0 2 2 2 0 0 0 0 2 1 1 2 1 0 1 0 1 0 0 1 0 1 1 1 2 2 0 0 0 0 0 1 0 0 1 0 0 1 1 0 2 0 0 0 2 0 1 1 1 2 0 1 0 0 0 0 0 2 0 1 1 1 0 1 1 1 1 0 0 1 0 2 0 0 0 0 0 1 0 0 1 1 1 2 0 0 0 1 0 0 1 0 1 2 1 0 0 0 0 0 2 1 0 0 1 2 0 0 0
101 0 2 1 0 0 0 2 1 1 0 0 0 0 0 0 0 0 0 1 1 1 0 1 0 0 1 0 1 1 1 0 1 1 1 1 1 0 0 0 2 0 0 0 0 0 1 0 0 0 0 0 1 1 0 2 0 0 0 1 1 1 0 0 0 0 2 0 0 0 0 1 2 2 1 2 1 1 2 0 0 1 1 0 0 0 0 1 1 1 1 1 2 2 0 0 0 2 0 2 1 2 2 0 0 0 2 0 2 0 0 2 0 2 0 0 0 0 0 0 2 0 2 0 1 1 1 0 0 0 2 1 0 0 0 0 0 0 0 0 1 0 0 0 2 0 1 0 0 2 1 2 0 1 0 0 0 0 0 0 1 1 1 2 1 2 0 0 1 1 0 0 1 0 0 0 2 0 0 0 0 1 0 0 1 1 1 1 0 2 2 2 2 2 2 0 1 2 0 0 0 0 0 0 1 2 2 2 0 0 0 1 0 0 0 1 1 1 0 0 1 1 1 0 1 0 2 1 0 0 0 0 0 0 2 0 0 2 2 0 0 0 2 2 0 2 0 0 2 0 0 0 2 1 0 1 0 0 1 0 0 0 0 2 1 0 0 0 2 1 0 0 0 2 1 0 1 2 2 0 2 0 0 0 0 1 0 1 1 2 1 1 1 0 2 0 1 0 1 2 1 0 2 0 2 0 1 2 1 0 0 1 2 1 1 0 2 0 0 0 0 2 2 0 1 0 0 0 2 0 2 2 0 0 0 0 0 1 0 1 1 1 1 0 0 0 0 0 2 2 2 0 2 2 1 0 0 1 0 1 1 1 0 0 0 0 0 1 1 0 1 1 0 1 0 0 0 1 0 2 0 1 0 0 0 2 0 0 0 0 0 1 1 0 2 0 1 0 0 0 0 0 1 0 0 0 0 0 0 0 0 1 1 0 1 2 1 0 0 0 1 0 0 0 1 1 2 1 1 0 1 0 0 1 1 0 0 1 1 0 2 0 0 0 0 0 0 2 2 1 0 2 0 2 2 1 1 1 1 1 1 0 0 0 1 1 0 2 2 0 1 1 1 1 0 0 0 0 1 1 2 0 1 1 2 1 0 1 2 0 1 0 0 1 0 0 1 1 1 2 0 1 1 1 1 1 1 0 0 0 0 2 1 0 2 0 0 0 0 0 0 2 2 1 0 2 1 0 0 2 0 2 0 0 0 0 1 0 0 0 1 1 0 1 0 1 0 0 0 0 0 0 0 1 2 1 1 1 0 1 0 0 1 0 0 0 1 1 0 1 0 1 0 0 1 0 1 1 1 1 0 1 1 1 0 0 0 1 1 1 1 1 0 0 0 0 2 0 0 0 0 2 0 0 0 0 1 0 1 2 0 0 0 2 0 1 1 1 0 0 0 0 0 0 0 0 2 0 0 0 0 0 0 1 0 0 0 1 0 0 1 1 0 1 1 1 2 0 0 1 0 1 0 2 0 0 0 1 1 0 0 0 1 1 1 2 0 1 0 0 0 1 0 2 2 2 2 0 0 0 0 1 1 1 1 1 1 2 1 1 0 0 0 1 0 0 0 1 0 1 0 0 0 0 1 1 1 1 2 0 0 0 0 1 0 0 0 1 1 1 0 0 0 2 0 0 0 0 2 1 1 0 1 1 0 2 1 0 0 1 0 1 1 0 0 1 1 0 0 0 0 0 1 0 0 0 1 0 0 0 0 0 1 0 0 1 0 2 0 1 1 0 1 1 1 1 1 1 1 1 2 2 2 0 0 0 2 2 0 2 0 2 2 0 2 0 1 1 1 2 1 1 0 2 0 0 0 0 0 2 2 0 0 0 1 0 1 2 2 2 2 2 2 2 0 1 1 0 1 2 2 1 1 1 0 1 0 1 0 0 0 0 0 0 0 0 0 0 0 0 1 1 1 1 0 0 0 0 0 0 0 0 1 0 1 0 0 0 2 0 0 0 2 0 0 2 0 0 2 2 2 2 2 0 0 0 1 2 0 0 0 0 0 0 2 2 2 0 0 0 0 2 2 1 2 2 0 1 0 2 0 1 1 0 1 1 1 1 1 0 0 0 0 0 1 0 2 0 1 1 2 2 1 0 0 0 1 1 0 0 0 0 1 2 1 0 0 0 2 0 2 0 1 1 1 0 2 2 2 2 0 0 0 0 0 0 0 0 0 0 0 1 0 0 0 1 1 1 2 0 1 1 1 1 0 0 1 2 1 1 1 1 0 1 0 0 0 0 0 0 0 0
102 0 1 2 0 0 2 2 0 1 0 1 0 1 0 0 0 0 1 1 1 2 1 1 0 0 0 0 2 1 1 2 1 1 1 0 1 2 1 1 0 0 1 0 0 1 1 0 0 1 1 0 1 1 0 0 0 0 1 2 0 1 2 0 0 1 1 0 0 0 0 1 2 2 1 2 1 1 2 1 0 2 0 2 2 0 0 0 1 2 0 0 0 0 1 1 0 2 0 2 0 2 2 0 0 0 2 1 1 1 0 1 0 0 0 2 1 0 0 0 2 0 2 0 1 1 1 1 0 0 1 0 0 0 0 0 0 0 0 0 0 0 0 0 0 0 0 0 0 2 1 2 2 0 1 0 0 1 0 0 0 2 1 2 1 2 1 0 1 1 0 0 1 2 1 0 2 0 2 2 0 2 1 1 2 0 2 2 1 1 1 2 2 1 2 0 1 2 0 0 0 1 1 0 1 0 0 1 1 0 0 0 0 0 0 0 0 0 0 0 2 2 2 0 0 1 0 2 2 1 1 1 0 0 2 0 0 2 2 0 0 0 2 2 0 2 0 0 2 0 0 0 2 1 0 1 1 1 0 0 0 0 0 0 0 0 1 0 0 0 0 0 0 2 0 0 0 2 1 0 1 1 1 1 0 1 0 0 0 2 1 1 1 1 2 1 0 0 1 2 1 0 1 0 0 0 0 1 1 0 0 2 1 0 0 0 1 0 1 0 1 2 1 0 1 0 0 0 1 0 1 1 0 0 0 0 0 1 0 0 0 1 0 0 1 0 1 1 1 2 0 1 1 1 1 1 2 1 0 0 1 1 1 1 1 0 0 1 2 0 0 2 0 2 0 0 0 0 0 2 0 1 0 0 0 1 0 1 1 0 0 0 1 1 0 2 0 1 0 0 0 0 1 1 1 0 0 1 0 0 0 0 0 0 2 2 2 0 1 0 0 0 2 0 0 0 0 0 1 0 1 0 1 1 0 0 0 1 0 0 1 0 0 1 1 2 0 0 1 2 0 0 0 2 2 1 1 2 2 2 2 0 1 1 0 1 1 2 2 0 0 0 1 1 2 0 1 1 1 0 0 0 1 1 2 1 0 1 2 0 2 0 0 0 0 0 1 0 0 2 0 1 2 0 2 0 2 0 0 1 0 1 1 0 0 1 0 1 0 1 1 1 1 0 1 1 0 2 2 0 1 0 1 1 1 0 0 0 1 0 2 2 0 1 1 1 0 0 1 0 0 0 1 2 2 1 0 0 0 1 0 0 2 0 0 2 0 2 1 1 0 1 1 0 0 1 2 1 1 0 1 0 0 1 1 0 0 0 1 1 0 0 1 0 0 0 0 2 0 0 2 0 0 1 0 0 0 0 2 1 1 0 0 0 1 0 0 1 0 0 1 0 0 1 0 1 1 2 0 0 0 0 0 1 0 0 0 0 0 0 2 0 0 0 2 0 1 1 0 1 0 1 0 1 0 0 0 2 2 0 0 0 1 0 2 2 0 1 1 0 0 2 0 0 0 1 1 0 0 0 1 0 2 2 2 1 1 1 1 2 0 0 0 0 0 0 0 0 0 1 1 0 0 0 0 0 0 2 2 1 0 0 0 0 1 1 0 1 0 0 0 1 2 2 0 2 0 0 0 0 1 1 0 2 0 0 0 0 1 2 1 0 0 1 0 0 1 1 0 0 0 0 0 0 0 1 1 0 2 0 0 0 2 0 0 0 0 1 0 2 1 1 0 0 0 0 0 1 1 1 1 1 0 0 1 2 0 2 0 2 0 2 2 1 2 0 0 1 0 1 1 1 0 1 0 0 2 1 1 2 1 0 1 1 0 0 1 2 1 1 0 1 0 1 0 2 1 0 0 2 1 1 0 0 0 2 2 0 0 0 0 0 0 0 0 0 0 1 0 0 2 2 0 2 0 0 0 0 0 0 2 0 0 0 0 1 0 0 1 0 0 0 1 1 0 1 0 1 2 2 2 2 2 0 1 1 0 1 0 1 1 1 0 0 2 2 2 0 0 1 0 1 1 0 1 1 0 1 1 1 0 2 0 0 1 1 1 0 0 0 0 0 0 2 0 0 0 1 0 0 2 2 0 1 0 0 0 0 0 0 0 0 2 2 2 1 0 2 0 0 2 0 2 1 1 0 1 1 1 0 1 1 1 0 1 1 2 0 0 0 1 0 0 0 0 1 1 1 1 0 0 0 1 1 0 0 0 1 0 1 0 0 0 1 0 0 0 0 1 0 1 0
103 1 1 1 0 0 2 1 0 2 0 0 1 1 0 0 1 0 0 1 1 1 0 2 0 0 2 0 2 0 2 0 1 0 1 1 1 2 0 0 0 0 2 0 0 1 0 0 1 1 1 0 1 1 1 0 0 0 1 0 1 1 1 1 0 0 1 0 0 1 1 1 2 2 2 2 0 1 2 0 0 1 0 1 1 0 0 0 1 2 1 0 0 0 1 1 0 2 0 2 0 2 0 0 0 0 2 1 1 1 0 1 0 1 0 1 0 0 0 0 2 0 1 1 0 1 1 1 0 0 1 0 1 1 0 0 0 0 0 0 1 0 0 1 1 0 1 0 0 2 1 2 0 0 0 0 0 1 0 0 0 0 1 1 1 1 2 0 0 2 0 0 0 1 0 0 2 0 0 0 0 0 0 0 2 2 0 1 0 1 1 2 2 1 2 0 1 2 0 0 0 0 1 0 1 1 1 1 0 0 0 0 0 0 0 0 1 1 2 0 2 2 2 0 0 0 0 2 0 2 0 0 0 0 1 0 0 1 2 0 0 0 2 1 0 1 0 0 1 1 1 0 2 0 0 1 0 0 0 0 0 0 0 0 0 0 0 0 1 1 1 2 0 0 0 0 0 2 0 0 0 1 0 0 1 0 1 2 0 1 1 1 1 0 2 0 1 0 1 1 1 0 1 0 1 0 0 1 1 0 0 1 1 2 2 1 1 0 0 1 0 1 2 0 1 0 0 0 1 1 1 1 1 1 0 0 0 2 1 1 0 1 2 1 1 1 0 0 2 1 1 0 1 1 1 0 0 1 0 1 0 0 1 0 1 1 0 1 2 0 0 2 1 1 1 1 0 0 1 1 1 0 0 0 0 0 0 0 0 0 0 1 2 0 2 0 2 0 0 0 0 0 0 2 0 2 0 1 0 0 1 0 2 0 1 2 0 0 0 0 1 0 0 0 1 1 0 1 1 0 1 0 0 0 2 2 0 2 0 1 2 0 0 0 0 1 0 1 1 1 1 1 0 0 0 0 0 1 1 1 1 0 0 1 0 1 1 0 0 2 0 2 2 2 1 1 1 0 2 1 1 0 0 0 1 1 0 1 1 0 0 1 0 1 1 0 1 0 1 1 1 0 1 1 1 1 2 0 1 0 0 0 1 0 0 0 0 1 1 1 1 1 2 1 0 2 1 1 1 0 1 0 0 0 0 0 1 0 1 1 0 0 0 0 0 2 0 0 1 1 0 1 0 0 2 1 1 0 0 1 1 0 0 0 0 0 1 2 0 0 0 0 0 0 1 0 1 1 1 1 0 0 0 0 0 0 0 0 1 1 1 0 0 0 0 0 0 0 0 0 0 1 0 0 1 1 1 0 2 2 0 0 0 2 0 1 1 1 0 0 0 0 0 0 0 1 2 1 0 0 0 0 1 1 0 0 0 0 1 1 1 1 0 0 0 2 2 2 0 1 0 1 0 2 0 0 0 1 1 0 0 0 2 1 1 1 0 1 1 0 0 1 0 0 0 1 1 1 1 1 0 0 2 2 2 1 2 1 0 0 0 0 1 2 1 1 0 2 0 2 0 1 0 2 0 2 2 1 2 0 2 1 0 0 0 0 0 0 1 1 0 0 0 1 1 2 1 0 0 0 0 0 0 2 0 1 1 0 0 1 0 1 0 0 0 1 1 0 0 1 1 1 0 0 0 1 0 0 0 1 1 0 2 0 1 0 0 1 0 1 1 0 1 1 1 1 0 1 1 1 1 1 1 1 1 2 0 2 0 2 0 2 2 0 1 1 0 1 0 1 2 1 0 2 1 1 0 0 1 2 2 0 0 0 1 0 1 0 0 1 1 0 1 2 0 1 1 0 0 1 0 1 0 0 0 0 0 0 0 0 0 0 1 1 0 0 1 0 0 0 2 2 2 2 0 0 0 0 1 0 1 0 0 0 0 0 2 2 1 0 1 0 1 0 0 1 0 0 1 1 2 2 2 0 0 0 0 1 0 0 0 0 0 0 2 2 2 0 0 0 0 2 1 0 2 1 1 0 1 1 0 0 1 0 1 1 1 0 1 2 0 2 0 0 2 0 2 1 0 0 2 2 0 1 0 0 0 0 0 0 0 0 1 2 1 1 1 0 2 1 1 0 2 0 1 1 1 1 1 1 0 0 0 0 0 1 2 1 1 0 1 1 0 0 0 0 1 0 1 0 0 0 1 1 0 0 0 1 0 1 0 0 0 1 0 0 0 0 1 1 1 0
104 0 0 2 0 2 2 2 1 1 0 0 0 0 0 0 0 0 1 1 1 1 1 2 0 0 0 0 1 1 1 1 2 1 1 1 1 2 0 1 1 1 1 0 0 1 0 0 1 2 0 0 0 1 1 0 0 0 0 0 2 2 2 2 0 1 1 0 0 0 0 0 2 2 1 2 1 2 2 0 1 2 1 0 2 0 0 1 2 2 1 1 0 2 0 0 0 0 0 0 1 2 0 1 1 1 1 0 2 0 0 2 0 1 0 1 0 1 0 0 2 0 1 1 0 0 0 0 1 0 1 1 1 1 0 0 1 0 0 0 1 0 0 0 1 0 0 0 0 0 0 1 1 0 0 0 0 1 0 0 1 1 0 1 1 2 1 0 2 0 0 0 0 1 0 0 1 1 0 0 0 0 0 0 1 1 1 1 1 2 2 2 1 1 1 0 2 2 0 0 0 1 0 0 2 1 1 1 1 0 0 2 1 0 0 1 2 1 0 0 1 1 1 0 0 0 1 1 1 0 0 0 0 0 1 0 0 1 1 1 0 1 1 2 0 2 0 0 2 0 0 1 0 0 0 2 0 0 0 0 0 0 0 0 0 0 0 1 1 1 1 1 0 2 0 0 0 2 2 0 2 0 1 1 0 0 1 1 0 2 0 0 1 0 2 0 0 1 1 2 1 1 1 0 1 1 0 2 2 0 0 2 1 2 2 1 2 0 1 0 1 2 1 0 0 0 0 0 0 2 1 1 0 0 1 1 1 2 1 1 0 0 2 1 0 0 1 0 1 0 0 0 0 0 0 0 0 1 0 1 0 0 1 0 1 1 0 0 0 0 2 1 1 2 0 2 0 1 1 1 0 2 0 0 0 1 0 0 0 0 0 1 0 0 1 1 0 2 0 0 0 0 0 1 0 1 0 0 1 0 1 0 0 0 0 0 0 0 0 0 1 0 0 0 1 1 1 1 1 0 1 0 1 1 1 1 0 0 0 0 1 0 0 1 1 2 0 1 1 1 1 1 0 1 1 0 1 2 1 2 1 0 0 1 0 1 1 2 2 0 2 2 1 1 2 0 0 0 1 0 2 0 0 0 2 0 0 2 2 0 1 0 1 1 1 0 0 0 1 1 1 1 2 0 2 0 2 2 0 0 0 0 1 0 1 0 0 0 1 2 2 0 2 1 1 2 0 0 0 0 0 0 2 2 2 0 1 0 1 0 1 1 0 1 1 1 0 1 1 0 0 0 0 2 0 0 0 2 0 1 0 0 0 0 0 0 1 1 0 1 0 1 0 0 1 0 2 2 2 2 0 0 0 1 1 0 0 0 0 0 0 1 0 1 1 0 1 0 0 0 0 1 0 1 0 1 1 0 1 2 0 0 0 0 0 0 0 2 1 1 0 1 0 0 0 2 2 1 0 0 0 1 0 1 0 0 1 0 0 0 2 1 1 1 1 0 1 1 0 0 0 2 0 1 0 0 0 2 1 0 0 0 2 2 0 2 1 1 2 0 0 2 0 0 0 0 0 1 1 1 0 1 1 1 1 0 1 1 0 0 0 0 0 2 1 1 0 1 0 1 0 1 0 1 1 2 2 2 2 1 0 0 0 1 0 0 0 2 1 1 1 1 0 1 0 1 0 0 0 0 1 1 0 2 0 2 1 0 0 1 0 0 1 0 0 1 2 0 0 1 1 1 0 0 0 0 0 0 1 1 0 1 1 0 1 0 0 2 0 1 0 0 0 1 1 0 0 1 1 1 2 2 1 0 1 2 0 1 0 2 1 2 2 0 1 1 0 0 1 1 0 0 0 2 2 0 0 0 1 1 1 0 1 1 1 0 2 2 1 1 1 1 2 2 0 1 1 0 0 2 1 1 0 1 0 0 0 0 1 0 0 0 1 0 0 1 1 0 0 0 1 1 1 1 1 0 0 0 0 0 0 0 0 0 0 1 1 0 0 0 0 0 2 0 0 2 0 2 2 2 2 2 2 0 0 0 0 1 1 1 1 2 0 0 2 2 2 0 0 0 1 1 1 0 1 1 1 1 0 0 1 2 1 0 1 0 0 1 2 0 1 0 0 2 0 0 0 1 0 0 2 2 0 1 1 0 1 1 0 0 0 0 2 1 0 1 2 0 0 1 0 0 1 2 1 0 1 1 1 1 1 1 1 0 1 0 0 0 0 0 0 0 0 1 1 1 1 0 0 0 0 0 0 0 0 0 0 1 0 1 0 0 0 1 0 0 0 0 0 0 0 0
105 1 1 2 0 0 1 1 1 2 0 0 0 2 0 0 0 0 0 0 0 2 1 2 0 0 1 0 2 0 1 1 2 1 2 1 2 1 0 0 1 0 1 0 0 0 1 0 1 1 1 0 1 0 0 1 0 1 0 1 1 1 2 2 0 0 1 0 0 0 0 1 2 2 1 2 1 0 1 1 1 2 1 1 1 0 0 0 2 2 0 0 1 2 0 0 0 2 0 2 0 2 1 0 1 1 2 2 0 2 1 1 1 1 0 0 0 1 0 0 2 0 2 0 0 0 0 0 0 0 1 0 0 0 0 0 0 0 0 0 1 0 0 0 1 0 0 0 0 2 0 2 1 0 0 0 0 2 0 0 0 0 2 2 1 2 1 0 2 0 0 0 0 1 0 0 2 0 1 1 0 0 0 0 0 0 2 1 0 1 2 2 2 2 2 1 2 1 0 0 0 1 0 0 1 1 0 0 0 0 1 1 2 0 0 0 0 1 1 1 0 0 1 0 0 1 2 2 0 2 0 0 1 1 1 0 0 1 2 0 0 0 2 1 0 1 0 0 2 0 0 0 1 1 0 1 2 0 0 0 0 0 0 0 0 0 0 0 2 2 1 1 0 0 0 0 0 2 1 0 1 0 1 1 0 0 2 1 0 2 1 1 1 0 2 0 0 1 0 1 0 0 2 0 2 0 0 2 2 1 1 2 2 1 1 0 2 1 0 0 0 2 2 1 0 0 0 0 0 1 1 1 0 0 0 0 0 2 0 0 0 1 1 0 1 0 2 1 2 1 1 1 2 2 2 0 1 0 0 2 0 0 0 0 0 1 0 0 0 0 2 0 2 1 0 1 0 1 0 2 2 1 0 0 0 0 0 0 0 0 0 0 1 0 2 0 2 2 2 2 0 1 0 0 0 0 1 0 0 1 0 1 1 0 1 2 1 0 2 0 0 0 1 0 0 1 1 1 1 1 0 0 1 2 1 0 0 0 0 0 1 0 1 1 0 2 1 1 2 2 0 1 0 2 1 0 1 0 0 0 1 0 0 0 0 0 0 2 2 0 1 1 2 2 1 0 0 0 2 1 1 0 1 0 1 0 1 1 1 0 1 1 0 2 0 0 1 0 0 2 0 2 2 0 2 0 2 1 0 1 0 0 2 0 0 1 0 0 1 1 1 0 2 0 1 2 0 0 0 1 0 0 2 1 2 1 2 0 1 2 0 1 0 0 0 1 0 0 1 1 0 1 1 2 1 0 0 0 0 0 1 0 0 0 0 0 0 2 2 0 1 2 0 0 0 0 1 2 2 2 0 1 0 1 1 0 0 0 0 0 0 2 0 0 0 0 0 0 0 0 0 1 0 0 0 1 1 0 2 2 0 0 0 0 2 0 0 1 0 1 1 1 0 0 1 1 1 1 0 0 0 0 1 2 0 1 0 0 0 0 2 0 0 0 1 1 2 1 0 1 0 2 0 1 1 0 0 2 2 0 0 0 0 2 0 2 2 0 1 0 1 0 1 0 0 2 0 0 0 0 0 1 2 2 2 1 1 0 0 1 0 0 0 2 0 0 0 1 0 0 0 0 0 1 0 1 1 2 2 0 0 0 0 0 0 1 1 1 1 1 0 0 0 2 0 1 1 0 0 0 1 0 0 2 0 1 2 0 0 0 0 0 0 0 0 1 1 0 0 0 0 0 0 0 0 2 0 0 0 0 0 0 2 0 1 0 0 1 0 2 1 0 1 1 1 0 0 1 1 1 2 2 0 1 0 1 0 1 1 2 1 1 2 0 1 1 0 0 0 1 1 1 0 1 1 0 1 0 0 1 1 0 0 0 1 0 1 2 0 1 0 0 1 2 0 1 1 0 0 2 0 2 0 1 0 0 0 0 1 0 1 1 1 0 1 0 1 0 0 0 2 2 2 2 1 0 1 1 0 0 2 0 0 0 0 1 1 1 1 0 0 0 0 2 0 2 0 2 2 1 1 1 2 0 0 0 0 2 0 2 2 0 1 1 2 2 2 0 0 0 0 2 1 1 1 1 0 1 0 2 0 0 1 0 1 2 2 0 2 2 0 2 0 1 0 0 1 2 0 0 1 1 0 0 1 0 1 0 1 1 0 0 2 2 2 0 2 0 0 0 2 0 1 0 0 0 1 1 1 2 0 0 1 0 1 0 1 1 1 0 1 0 0 0 0 0 1 1 1 0 0 0 0 0 0 1 0 0 0 0 0 0 1 2 1 1 0 0 0 1 0 1
106 0 2 1 0 0 1 2 0 1 0 0 0 1 0 0 0 0 0 1 1 2 0 1 0 0 2 0 2 0 2 1 2 2 2 1 2 2 0 0 0 0 0 1 0 2 1 0 1 0 0 0 1 1 0 1 0 0 0 1 0 1 1 1 1 0 2 2 0 0 0 1 2 2 2 2 0 1 2 0 1 1 0 0 1 0 0 0 2 2 0 1 0 2 0 0 1 1 0 1 1 2 1 0 0 0 2 2 0 2 0 1 1 1 1 1 1 0 0 0 2 0 1 1 0 0 0 1 0 1 2 0 1 1 0 0 2 0 1 0 1 0 0 0 2 0 1 0 0 0 0 0 0 1 0 0 0 1 0 1 1 0 2 2 2 2 2 0 1 1 1 0 1 2 2 1 2 2 0 0 0 0 1 0 1 0 1 2 1 1 1 2 2 2 2 0 1 1 0 0 0 0 0 1 1 1 1 1 1 1 1 1 1 0 0 0 0 0 2 0 0 0 2 0 0 1 1 2 1 1 0 0 0 0 2 0 0 2 2 0 0 0 2 2 0 2 0 0 1 1 1 0 1 0 0 1 1 0 0 0 0 0 0 1 1 0 1 0 2 2 0 1 0 2 0 0 0 2 1 0 1 0 0 1 0 0 1 2 0 2 1 0 0 1 2 0 0 1 1 1 0 0 0 1 0 0 1 2 1 0 0 0 2 1 1 0 2 0 0 0 0 2 1 1 0 0 0 0 1 1 2 0 0 0 0 0 0 1 0 0 0 1 0 0 0 0 2 2 2 0 2 0 1 2 1 1 1 1 0 1 0 0 1 0 1 1 0 0 2 0 0 2 0 2 0 1 0 1 0 2 0 2 0 0 1 2 0 0 0 0 0 2 1 1 2 0 1 2 1 0 1 1 2 0 0 0 1 0 0 0 0 0 0 0 1 1 1 1 0 0 0 1 0 1 1 1 1 2 2 0 2 0 1 2 2 0 0 1 0 0 1 0 0 0 0 1 1 0 2 2 0 0 0 1 1 0 1 1 1 0 0 0 0 1 0 1 1 1 2 0 0 2 2 2 0 0 1 0 2 0 2 1 1 0 2 0 0 2 2 0 1 0 2 1 0 0 0 0 0 2 0 2 0 1 0 2 1 0 0 2 0 0 0 1 0 1 0 1 0 1 1 1 0 0 0 0 0 0 0 2 0 0 1 1 1 0 1 0 1 0 1 1 0 0 0 1 0 1 1 0 0 0 0 1 2 1 1 0 0 0 1 0 0 0 0 0 0 1 0 0 0 0 2 0 0 1 1 1 1 1 0 1 0 0 0 0 0 0 0 0 0 1 1 0 0 0 0 0 0 0 0 1 0 1 0 0 1 0 2 1 1 0 0 0 1 0 0 1 0 0 0 0 0 0 0 0 2 1 0 0 0 0 1 0 1 0 1 2 0 0 1 0 0 1 0 2 2 2 0 1 0 1 0 1 0 0 0 1 1 0 0 0 2 1 2 1 0 1 1 1 0 0 0 0 0 1 2 0 1 1 1 1 2 2 2 1 1 1 0 0 0 0 1 2 0 1 0 2 0 1 0 1 0 1 1 1 1 1 1 0 1 0 0 0 0 0 2 2 0 0 0 0 0 1 1 2 1 0 1 1 2 2 0 2 0 0 0 0 1 2 1 0 0 0 0 1 1 0 0 1 1 1 0 0 0 0 1 0 0 1 0 1 2 1 0 0 0 2 0 2 1 0 0 0 0 0 0 1 0 2 2 2 1 0 0 1 1 1 0 2 1 2 2 0 2 0 1 0 0 0 0 2 1 2 1 0 0 0 0 2 2 0 2 2 0 0 2 1 1 2 2 1 1 2 0 0 0 0 0 2 0 2 1 1 0 0 0 0 1 0 0 0 1 1 0 0 1 1 0 0 2 1 1 1 1 0 1 1 0 1 0 0 1 0 1 1 0 0 1 0 0 0 0 2 0 1 0 2 1 0 0 0 0 0 0 0 0 2 0 2 2 1 0 1 1 1 1 0 0 0 0 1 2 0 2 0 1 1 0 1 1 1 0 0 1 2 2 2 2 0 0 0 0 1 1 0 2 1 0 0 1 1 1 2 1 0 0 2 0 0 0 0 0 1 0 0 1 0 1 1 0 0 1 2 2 0 2 1 1 1 0 0 1 0 2 0 0 0 1 1 1 0 0 0 0 1 1 0 1 0 0 0 0 0 0 0 0 0 0 0 1 1 0 2 0 0 0 1 1 1 1 0
107 0 1 1 0 0 2 1 0 1 0 1 0 0 0 0 0 0 1 1 1 2 0 2 0 0 1 0 2 1 1 1 2 2 1 0 1 1 0 0 2 0 0 1 0 1 1 0 1 0 0 0 0 2 0 1 1 1 0 0 1 2 2 2 0 1 1 0 0 0 0 1 2 2 1 2 1 1 2 1 0 2 0 1 2 0 0 0 2 2 0 0 2 0 0 0 0 2 0 0 2 1 1 0 1 1 2 1 0 2 1 0 0 2 0 0 0 0 0 0 2 0 1 1 1 0 0 1 1 0 1 0 0 1 1 0 2 0 0 0 2 0 0 0 1 0 0 0 0 2 1 2 0 0 0 1 1 1 0 0 0 1 1 1 2 2 0 1 0 0 1 0 0 1 0 0 2 0 1 2 0 2 1 0 1 0 1 1 0 1 1 2 1 0 1 0 0 2 0 0 0 0 0 0 0 1 0 0 0 0 1 1 0 0 0 1 1 0 1 2 0 0 1 0 0 1 1 1 0 1 0 1 1 1 0 0 0 1 1 0 0 1 1 1 0 1 0 0 2 0 0 0 0 0 0 1 1 0 1 0 0 0 0 1 1 0 0 1 0 0 0 1 0 2 0 0 1 1 1 0 0 1 0 0 2 0 2 2 0 2 1 1 0 0 2 0 1 1 0 2 1 0 0 1 0 1 0 2 2 0 2 2 1 1 1 1 2 0 0 0 0 2 1 1 0 0 1 0 0 1 2 2 0 0 0 0 0 1 0 0 0 1 1 0 0 0 2 0 2 1 2 0 2 2 2 0 1 1 0 2 0 0 1 0 0 2 1 1 2 0 0 2 2 1 1 1 0 1 0 2 0 0 0 1 1 1 0 0 0 0 0 0 1 0 2 0 1 1 1 1 0 1 1 1 1 0 1 1 0 0 0 1 0 0 1 1 1 1 0 0 1 1 1 0 1 1 0 1 1 0 1 0 1 1 0 0 0 2 0 1 2 0 0 0 0 1 0 2 2 0 0 2 0 1 1 0 1 2 2 1 0 0 0 1 0 1 1 1 2 0 0 2 1 1 0 1 0 0 2 0 0 1 2 1 1 1 1 2 2 0 1 0 0 1 2 0 1 1 1 2 0 1 2 0 2 0 1 0 0 1 1 0 1 1 0 1 1 1 0 1 1 1 1 0 0 2 0 0 0 1 0 1 1 1 1 1 2 0 1 1 1 1 0 0 1 2 0 1 1 0 0 0 1 2 2 0 0 1 0 1 1 0 0 1 1 0 2 2 2 0 0 1 0 0 0 0 1 2 2 0 1 0 1 1 1 1 1 0 0 0 0 0 0 0 0 0 1 1 0 0 1 1 1 0 0 1 1 0 1 2 2 0 0 1 0 1 0 2 1 1 0 1 0 0 0 0 1 0 0 0 1 1 0 2 0 1 1 1 1 1 1 1 0 1 0 1 2 0 0 0 0 1 0 0 0 0 0 1 1 0 0 0 1 1 1 1 1 2 0 1 0 0 0 0 1 1 2 0 0 0 0 0 1 1 1 0 0 1 0 1 0 0 0 1 0 0 0 2 0 2 1 1 0 1 1 2 1 2 2 0 1 0 0 0 0 0 1 1 2 2 0 0 0 2 0 2 1 0 0 0 1 1 0 1 0 0 1 0 1 2 1 0 0 1 0 0 1 1 0 0 1 1 1 0 0 0 1 0 0 0 0 0 2 0 0 0 2 1 0 1 0 0 0 1 1 1 0 0 0 2 2 2 0 1 1 2 0 1 1 2 1 1 2 1 2 0 0 0 1 2 1 1 0 1 0 0 2 0 0 1 1 0 2 2 0 0 2 2 2 2 2 2 1 2 0 1 1 0 0 1 0 1 0 1 0 0 0 0 1 1 1 1 1 1 0 0 1 1 0 0 1 0 1 2 0 1 0 1 0 0 1 0 0 0 0 1 0 0 1 0 0 0 1 1 0 0 0 2 2 1 1 1 2 0 1 1 0 2 1 2 2 1 1 0 1 1 2 0 1 0 1 1 1 0 1 1 0 1 1 1 0 0 0 0 1 1 1 2 2 0 0 0 0 1 1 0 2 2 0 0 2 1 1 2 1 0 0 0 0 1 0 0 1 1 1 2 2 0 1 0 1 0 2 1 0 0 0 0 0 0 0 0 1 0 1 1 1 0 0 0 1 1 0 0 0 0 1 1 1 1 0 0 0 0 0 1 1 0 0 0 0 0 0 2 0 0 0 0 1 0 0 0
108 1 1 1 1 1 2 2 1 1 0 0 0 0 0 0 0 0 1 0 0 2 0 1 0 0 0 0 2 0 2 1 1 0 1 0 1 1 0 0 1 0 0 1 0 0 0 0 0 0 0 0 1 0 0 0 0 0 0 1 1 1 2 2 1 1 1 0 1 1 0 1 2 2 1 2 1 1 2 1 1 2 0 1 2 0 0 0 2 2 0 0 0 2 0 0 0 0 0 0 2 1 1 0 1 1 1 2 0 1 0 2 1 1 2 2 2 0 0 0 1 1 0 2 0 0 0 1 0 1 2 0 0 0 1 0 1 0 0 0 1 0 0 0 0 0 0 0 0 0 0 0 1 0 0 1 0 1 0 0 0 1 1 2 0 2 1 0 0 0 0 0 0 2 0 1 1 0 0 0 0 0 0 1 1 0 1 1 0 0 0 1 2 2 2 0 1 1 0 1 0 0 0 0 1 0 0 0 2 0 0 1 1 0 1 0 0 0 1 0 0 0 2 1 0 0 1 2 0 1 0 0 0 0 2 0 0 2 2 0 0 1 2 1 0 1 0 0 1 0 0 0 0 0 0 1 0 0 1 0 0 0 0 2 2 0 0 1 1 1 0 1 0 2 0 0 0 2 2 0 0 0 0 0 0 1 1 1 0 2 0 0 1 0 2 0 1 0 0 1 2 0 1 0 1 0 1 2 1 0 0 1 2 1 1 0 2 1 0 0 0 2 1 0 0 0 1 0 0 1 1 1 0 0 0 0 0 1 0 1 0 1 1 0 1 0 0 0 0 1 0 1 1 1 0 0 0 1 0 1 0 0 1 0 1 1 0 0 1 0 1 1 0 2 0 0 0 0 1 1 1 1 0 0 0 0 0 1 1 1 1 1 1 0 2 0 1 0 0 0 0 0 1 1 0 1 1 1 0 0 0 0 0 0 2 2 0 0 0 1 0 1 1 1 1 1 1 0 2 0 0 1 0 0 1 1 1 0 0 0 0 0 0 1 0 2 0 1 1 1 0 1 0 0 0 0 0 2 2 2 1 0 1 0 0 2 2 1 1 1 1 2 1 1 1 0 1 0 2 2 2 1 0 0 2 1 0 1 1 0 0 1 0 1 1 0 2 1 2 2 0 0 2 0 1 1 1 1 0 0 0 0 0 0 0 1 0 0 1 2 2 1 2 1 1 2 0 0 0 1 0 1 0 0 0 0 2 0 1 1 0 1 0 0 0 2 0 2 2 0 2 0 0 1 2 2 1 0 1 1 0 1 0 0 0 1 1 2 1 1 0 1 0 0 0 0 0 2 2 2 0 0 0 1 2 1 1 0 0 0 0 2 0 0 0 0 1 0 0 0 0 2 1 1 0 0 1 0 2 0 0 0 0 0 0 0 0 1 1 0 0 0 0 0 1 1 0 2 0 0 0 1 0 2 0 0 0 0 1 0 1 0 1 1 1 1 1 1 0 1 0 1 0 2 0 0 1 2 2 0 0 0 1 2 0 1 1 2 0 0 0 0 0 0 0 1 1 0 1 1 0 0 2 1 1 0 2 0 0 2 0 0 1 2 1 1 0 2 0 2 1 0 0 0 1 1 2 2 2 0 0 0 0 0 0 1 0 1 2 2 0 0 0 2 0 0 0 0 0 0 0 0 0 2 1 0 1 0 1 2 0 0 0 0 0 0 0 1 0 0 1 0 0 0 0 0 0 1 1 0 0 0 2 0 1 0 1 2 0 2 1 0 1 1 1 0 0 1 1 1 2 2 1 0 0 2 0 2 0 2 0 2 2 1 1 1 0 0 1 2 1 1 0 0 0 0 1 0 1 1 1 0 0 0 2 0 1 2 2 2 2 2 0 2 0 0 0 0 0 2 0 2 1 0 0 1 1 1 0 0 0 0 0 0 0 0 0 0 0 0 2 2 1 1 1 0 1 0 0 0 1 0 0 0 0 0 1 0 1 0 0 0 1 1 0 2 0 1 2 2 2 2 2 0 0 0 0 1 1 1 1 1 0 1 1 0 1 0 0 0 0 2 2 0 2 0 1 1 0 2 0 1 0 0 2 1 1 1 1 0 0 0 0 1 2 0 1 1 0 0 1 1 0 1 0 0 0 1 0 0 1 1 2 2 2 0 0 0 0 1 1 0 0 2 2 0 2 1 1 1 0 0 1 0 2 0 1 0 0 0 2 0 0 1 1 0 1 0 1 0 0 0 0 0 1 1 1 1 0 1 0 0 0 2 1 0 0 1 2 0 0 1
109 1 2 0 0 0 1 2 1 1 0 0 0 1 0 0 0 0 2 1 1 2 0 2 0 0 1 0 2 2 1 1 1 2 1 0 1 1 0 1 1 0 0 1 0 1 1 0 0 1 0 0 1 0 0 0 0 0 0 2 0 0 1 1 0 1 1 1 0 1 1 0 2 1 1 2 1 1 2 1 1 2 1 1 1 0 0 1 1 1 1 1 1 1 0 0 0 1 0 1 1 2 0 1 1 1 1 2 1 1 0 2 0 2 0 0 0 0 1 0 1 0 2 0 0 0 0 0 1 0 0 1 0 0 0 0 0 0 0 0 1 0 0 0 0 0 0 0 0 1 0 1 0 1 0 0 0 1 0 0 2 0 1 2 2 2 1 0 0 1 1 0 0 1 1 1 2 0 0 0 0 0 1 1 2 0 2 0 0 2 1 2 1 1 1 0 0 2 0 0 0 0 0 0 1 1 1 0 0 0 1 1 1 0 1 1 1 0 1 2 0 0 2 0 0 1 1 0 0 0 1 1 1 1 1 2 0 1 2 0 0 0 2 1 0 1 0 0 2 0 0 1 2 0 0 0 0 0 0 0 0 0 0 1 1 0 0 1 2 1 0 2 0 2 0 1 0 2 1 0 1 0 0 0 0 0 1 2 0 2 0 0 0 0 1 0 0 0 0 0 1 0 0 1 0 0 2 2 1 0 0 1 0 2 2 0 2 0 0 0 1 1 0 0 1 0 0 0 1 1 2 1 0 0 0 0 0 1 0 2 0 0 0 0 1 0 1 0 2 0 1 0 2 2 1 1 1 0 0 0 0 0 1 0 1 1 0 1 2 0 0 2 2 1 2 0 0 2 0 2 1 2 0 0 0 0 0 0 0 1 0 2 2 0 1 1 1 1 1 1 0 1 1 1 1 0 1 1 0 0 0 2 2 0 0 2 0 2 0 0 0 2 1 1 1 1 1 1 2 0 2 0 0 0 1 1 0 2 0 2 0 0 0 0 0 1 0 1 1 2 0 1 0 2 1 0 1 2 2 1 0 0 0 1 0 1 1 1 1 1 0 0 2 2 1 0 0 0 2 0 0 0 1 1 2 2 0 1 1 0 1 1 1 1 0 0 1 0 1 1 1 0 1 1 2 1 1 1 0 0 1 1 1 0 0 1 0 1 1 1 1 1 2 0 1 1 1 1 1 1 1 1 0 0 0 0 1 0 1 1 1 1 0 0 0 1 0 0 0 0 0 0 0 2 1 1 0 0 0 0 0 0 0 0 0 0 0 1 0 0 0 0 1 0 0 1 1 2 2 0 1 0 1 2 1 0 0 1 1 1 0 0 0 0 0 0 0 0 0 0 1 2 1 0 0 0 1 0 0 1 0 0 0 1 1 0 1 0 0 0 1 0 0 0 0 0 1 1 0 0 0 0 0 0 0 1 0 1 1 1 1 1 2 2 0 0 1 1 0 2 0 1 0 1 0 0 0 2 2 0 0 0 1 2 0 2 0 1 0 1 1 0 0 0 0 2 2 1 1 1 0 0 2 2 0 1 1 0 0 1 0 0 0 1 0 0 0 1 0 0 0 0 0 2 0 1 2 0 0 1 1 0 0 1 0 1 0 2 1 1 0 0 0 2 1 0 1 0 0 0 0 1 0 2 0 1 2 0 0 2 1 1 0 1 0 0 1 1 0 0 0 0 0 0 0 0 1 0 0 0 0 1 2 1 0 0 0 2 0 1 1 0 1 1 1 0 0 0 0 0 1 2 1 0 0 1 1 2 0 2 0 2 2 0 2 0 0 1 1 2 1 1 0 2 1 0 1 0 0 1 1 0 0 0 1 0 1 2 1 2 1 1 2 0 0 2 0 0 0 1 0 2 2 2 0 0 0 0 1 0 1 1 0 0 0 0 0 0 0 0 2 2 1 2 0 0 1 0 0 0 2 0 0 0 0 1 0 0 1 0 0 0 1 1 0 1 0 2 1 0 0 0 1 0 0 1 1 0 0 2 2 1 1 0 1 1 2 0 1 0 1 0 1 0 2 0 1 1 0 0 2 1 1 0 1 0 0 1 1 0 0 0 0 1 2 0 0 1 1 1 2 2 0 1 0 0 0 0 0 0 0 0 0 1 1 0 0 0 1 0 1 0 1 1 1 1 2 1 0 1 0 1 0 1 0 1 1 0 0 0 2 0 0 0 0 0 1 2 2 0 1 1 0 0 0 0 0 0 1 0 1 0 0 2 0 0 0 0 2 0 1 1
110 1 1 2 0 0 2 2 0 1 0 0 0 0 0 0 1 0 0 0 0 2 0 1 0 0 1 0 2 0 1 1 0 0 1 0 1 2 0 0 1 0 0 0 0 1 0 0 1 1 0 0 0 0 1 1 0 0 0 2 0 0 2 2 0 1 1 1 0 1 1 2 2 2 2 2 0 2 2 0 1 2 0 0 1 0 0 0 0 2 0 0 0 1 0 0 0 1 0 0 0 2 2 0 0 0 2 1 1 1 0 2 1 1 1 1 1 0 0 0 2 0 1 1 0 1 1 2 0 1 0 1 0 1 0 1 1 0 0 0 1 0 1 0 1 0 0 0 0 2 2 2 2 0 0 0 0 1 0 1 2 0 1 1 0 1 1 0 1 0 0 2 0 2 0 0 2 0 0 1 0 1 0 1 1 0 1 2 2 1 1 2 1 1 2 0 1 2 0 0 0 0 0 0 1 1 1 1 0 0 1 1 2 0 0 0 0 0 0 0 2 2 2 0 0 0 0 2 1 1 0 0 0 0 0 0 0 1 2 0 0 0 2 1 0 1 0 0 2 0 0 0 0 0 1 1 1 0 0 0 0 0 0 0 1 1 1 0 1 1 0 1 0 1 0 0 0 2 2 0 1 0 0 0 0 0 1 0 1 2 0 1 2 0 2 0 1 0 0 0 0 0 1 0 1 0 1 2 2 0 1 2 1 2 2 0 2 0 0 0 1 1 0 0 1 0 0 0 0 1 2 1 0 0 0 0 0 1 0 0 0 0 1 0 0 0 2 0 1 2 1 0 2 2 2 0 1 0 0 1 1 1 1 0 0 0 0 1 1 0 1 1 0 2 0 0 0 1 0 2 1 1 0 0 0 1 0 0 0 0 0 0 0 0 2 0 0 1 1 1 0 1 0 0 0 0 0 1 0 0 1 1 0 0 0 0 0 0 1 0 1 0 0 0 1 2 1 0 2 1 1 0 0 0 0 0 0 0 0 0 1 0 1 1 0 2 1 1 1 2 0 1 0 2 1 0 1 0 0 0 1 0 2 0 0 1 1 2 2 0 0 0 0 0 0 0 0 1 2 1 1 0 0 0 2 0 0 0 1 0 1 1 1 2 2 0 2 1 1 2 0 0 1 1 1 0 2 1 0 0 0 0 1 1 0 1 1 1 1 1 2 1 2 1 0 2 0 1 1 1 0 1 0 0 0 0 1 0 1 1 1 1 0 1 0 1 1 1 1 0 1 0 1 2 1 1 0 0 0 0 1 0 0 0 0 0 1 1 0 0 0 1 0 0 0 0 0 0 0 0 0 1 0 1 2 1 1 0 0 0 0 2 1 0 0 0 1 0 0 0 0 2 0 0 0 0 1 0 1 0 1 0 0 0 1 1 0 0 0 0 0 0 0 1 0 0 2 2 0 0 0 1 1 2 0 1 1 0 0 0 1 1 1 2 0 1 2 1 0 0 1 2 0 1 0 0 0 1 1 0 0 0 0 0 1 1 0 0 1 0 0 1 0 1 1 2 2 0 1 1 0 0 1 0 1 0 1 2 1 1 0 0 0 1 1 0 0 1 0 1 0 1 0 0 2 2 1 2 2 1 0 0 0 0 0 0 1 2 1 1 1 0 0 2 0 0 0 0 0 0 1 1 0 2 0 1 0 0 0 2 0 1 0 0 0 1 1 0 0 0 0 0 0 0 0 0 0 0 0 1 1 1 2 0 0 0 0 1 0 2 0 1 1 0 0 0 0 0 0 1 1 2 1 0 0 0 1 1 0 2 1 2 1 0 1 0 0 1 0 2 2 2 0 2 1 0 2 1 1 2 1 0 0 0 2 0 2 2 1 1 1 1 2 2 0 1 1 0 0 1 0 1 1 1 0 0 0 0 1 2 2 2 0 0 0 0 0 0 0 0 2 2 2 2 0 2 1 0 0 0 1 0 1 0 1 1 0 0 1 0 0 0 0 2 0 1 0 1 1 1 2 2 2 0 1 1 0 1 0 2 2 2 0 0 2 1 1 0 0 0 0 2 2 0 2 0 2 1 0 1 0 0 0 0 1 1 2 2 2 0 0 0 0 0 1 0 1 2 1 2 2 2 1 2 1 0 0 1 0 0 0 0 0 0 0 0 2 0 0 1 0 1 2 0 0 0 0 1 0 1 0 1 0 2 0 0 0 0 0 0 1 0 0 0 0 1 1 0 1 0 0 0 1 1 0 0 0 1 0 1 0 0 0 1 1 0 0 0 0 0 0 1
111 0 1 1 0 0 2 2 1 1 0 0 2 2 0 0 0 0 0 0 1 2 0 1 0 0 1 0 2 0 1 1 1 1 1 0 1 1 0 0 1 1 1 0 0 2 0 0 1 1 1 0 0 0 0 1 0 0 0 1 0 1 0 0 0 0 1 0 0 0 0 1 2 2 2 2 0 2 2 0 2 2 1 1 1 0 0 1 2 2 1 1 0 2 0 0 0 0 0 0 2 1 1 0 1 1 2 1 1 1 0 2 0 2 0 0 0 0 0 0 2 0 1 1 0 0 0 0 1 0 0 0 0 0 1 0 0 0 0 0 1 0 0 0 0 0 0 0 0 2 1 2 0 0 0 0 0 0 0 0 0 0 1 2 1 1 1 0 1 2 0 0 0 1 0 0 1 0 0 0 0 0 1 1 2 0 2 1 0 1 1 1 1 1 1 1 1 2 0 0 0 2 0 0 1 1 1 1 1 2 0 1 1 0 0 1 1 1 1 1 0 0 2 0 0 2 1 1 1 0 1 1 1 1 0 1 1 2 2 0 0 0 1 2 0 2 0 0 2 0 0 1 0 0 0 1 1 1 1 1 1 1 0 0 0 0 0 0 2 2 1 1 0 2 1 0 0 2 1 0 1 0 1 1 0 0 1 1 1 2 1 2 1 0 1 0 0 0 0 0 1 0 2 0 2 1 2 2 2 1 0 1 1 1 1 1 2 0 0 0 1 1 1 1 0 0 0 0 1 1 2 2 0 0 0 0 0 0 0 1 0 0 2 0 1 0 1 0 2 2 1 1 2 2 1 1 1 0 0 0 1 1 2 0 2 2 0 1 2 0 0 1 0 2 0 0 0 1 1 1 0 0 0 0 0 0 0 0 0 0 0 0 0 0 2 0 0 1 0 0 0 0 0 2 2 0 0 0 0 0 0 1 1 0 1 2 1 0 1 1 0 1 1 0 2 1 1 2 2 0 2 0 0 0 2 2 0 1 0 0 2 0 0 0 0 1 1 0 2 2 0 0 0 2 2 1 1 2 2 1 0 0 1 0 0 1 1 1 1 1 1 2 2 2 2 0 2 0 1 1 2 0 1 1 2 1 0 2 2 0 0 0 1 0 0 0 0 0 2 0 2 0 1 1 1 0 2 0 0 1 0 0 1 0 0 2 0 1 0 1 1 1 2 0 1 2 1 0 1 1 0 0 0 0 0 0 2 0 0 1 0 1 0 1 1 1 0 2 2 0 0 0 1 2 2 1 0 1 0 1 0 0 0 1 1 0 1 2 1 1 0 1 0 0 0 0 0 2 2 2 0 1 0 0 0 1 1 0 1 1 1 0 2 1 1 0 1 0 0 0 0 2 0 0 0 1 0 0 0 1 0 0 0 1 0 1 0 0 0 0 0 0 0 0 0 0 2 2 0 0 1 0 0 1 0 0 0 1 1 1 1 1 1 2 1 1 1 2 0 0 0 2 0 1 0 0 0 2 2 0 0 0 1 0 2 2 0 0 1 0 0 0 1 0 0 2 2 0 0 0 0 0 1 0 1 1 0 0 0 2 0 0 0 0 0 0 0 1 0 0 0 0 0 0 1 0 0 1 1 0 0 0 1 0 0 0 1 1 0 0 0 1 0 2 0 0 0 0 1 1 1 1 1 2 0 0 0 0 0 1 0 1 0 0 0 1 1 1 0 1 1 1 0 0 0 1 0 0 1 0 0 0 2 0 1 0 1 1 0 0 0 2 0 0 0 0 0 2 2 0 2 2 0 1 1 2 0 1 0 2 1 2 2 1 2 0 0 1 1 1 0 0 0 2 0 0 2 0 0 0 0 0 0 0 2 0 2 2 0 1 1 1 1 2 0 1 1 0 0 2 0 2 0 1 0 0 0 1 2 0 0 1 1 0 1 1 2 0 0 0 2 2 0 2 0 0 0 0 1 0 2 0 0 0 0 1 0 1 1 0 0 0 1 1 0 1 0 1 1 1 2 2 0 0 0 2 2 2 0 1 1 1 0 0 2 2 2 0 0 0 0 2 1 0 1 1 0 1 0 1 0 1 0 1 1 1 2 1 2 0 1 0 0 0 0 0 1 2 0 0 2 1 1 1 2 0 1 2 0 0 0 0 2 2 2 1 1 1 1 2 0 0 0 1 1 0 2 0 0 1 0 0 0 1 1 0 0 0 0 0 1 1 0 0 0 1 1 0 0 0 0 0 1 1 0 0 0 0 0 0 0 0 0 2 1 0 0 2 1 0 2 0
112 1 0 2 0 0 2 1 0 1 0 0 0 0 0 0 0 0 0 0 0 1 0 1 1 1 2 0 2 0 2 1 0 1 0 0 2 2 1 1 0 0 0 1 0 1 0 0 0 1 1 0 0 0 0 1 0 0 0 0 0 1 2 1 1 0 2 2 0 0 0 0 2 2 1 2 1 0 1 1 1 2 0 2 2 0 0 0 1 1 0 0 0 2 0 0 0 0 0 0 2 1 1 0 0 0 2 1 1 1 0 2 0 0 0 0 0 1 0 0 2 0 2 0 0 1 1 0 0 0 1 0 0 1 2 1 1 0 0 0 2 0 0 0 2 0 0 0 0 0 0 0 0 2 1 0 0 0 1 1 1 0 0 1 1 2 0 0 1 1 0 1 1 1 1 2 1 0 0 0 0 0 0 0 0 0 1 0 0 1 0 1 1 0 1 0 2 2 0 0 0 0 0 0 1 0 0 2 0 0 1 2 1 0 0 0 0 0 0 0 2 2 0 0 0 0 0 1 1 1 0 0 0 0 2 1 0 2 2 0 0 0 0 1 0 1 0 0 1 0 0 0 1 1 0 0 2 0 1 0 0 0 0 0 0 0 0 1 1 1 0 2 1 2 1 1 0 2 1 0 1 0 0 0 0 1 1 2 0 2 2 0 1 0 2 0 0 0 0 2 0 0 1 0 1 0 1 1 2 0 1 2 1 1 1 0 2 0 0 0 0 2 2 0 1 0 0 0 1 2 1 1 0 0 0 0 0 2 1 0 0 2 1 1 0 0 1 1 1 1 1 0 2 2 1 1 2 1 0 2 0 0 1 0 1 1 0 2 2 0 0 2 0 2 0 0 0 0 1 1 1 0 0 0 0 1 0 0 0 0 0 0 2 1 2 0 2 0 1 1 0 1 0 2 0 2 0 0 0 0 1 0 1 0 0 1 0 0 0 1 0 1 1 1 0 0 0 1 1 0 1 0 0 0 0 0 2 0 0 0 0 0 0 0 0 2 2 2 2 1 0 2 0 2 2 2 0 2 2 0 0 0 1 0 0 1 1 2 2 0 1 1 2 2 2 0 2 1 1 0 1 1 0 0 2 0 0 0 1 1 1 1 0 1 0 0 1 1 2 0 2 0 1 1 1 1 1 0 0 2 0 0 1 0 1 0 0 0 1 2 2 0 1 0 0 1 1 0 0 2 0 0 2 2 2 0 1 0 0 1 2 0 0 0 0 2 0 1 1 0 1 1 0 1 2 1 0 0 1 0 1 1 0 0 0 0 1 1 1 1 0 2 0 0 1 0 1 0 0 0 0 0 0 1 0 0 0 0 0 0 0 2 1 1 1 0 1 1 0 0 2 1 0 1 0 0 1 0 1 1 0 0 0 1 0 1 1 0 0 0 0 0 0 1 0 0 0 1 0 0 0 0 0 0 0 1 1 0 0 0 2 1 0 1 1 1 2 1 0 2 0 1 0 0 0 0 0 1 1 0 0 0 0 2 0 2 2 1 1 1 0 1 1 0 1 1 1 0 0 0 1 0 2 2 2 1 1 2 1 1 0 0 0 0 0 0 0 2 0 1 0 1 0 0 0 0 1 2 2 0 0 0 0 0 0 0 1 1 0 0 0 0 0 1 1 2 0 0 2 2 2 2 1 2 0 1 1 0 0 2 1 1 0 0 0 0 0 1 0 0 0 0 0 0 0 1 0 0 0 0 0 0 2 1 1 0 0 1 0 1 0 0 1 0 0 1 0 0 0 1 2 2 0 1 1 1 0 1 0 2 1 2 2 0 0 1 0 1 0 1 1 2 0 1 0 0 2 0 0 1 1 1 1 1 1 0 2 2 1 2 0 1 2 2 0 1 1 0 0 2 0 2 1 2 0 0 0 1 0 1 1 1 1 0 1 1 2 0 0 0 1 1 2 2 0 0 0 0 0 1 1 0 0 0 0 0 1 0 1 0 0 0 0 1 0 2 0 1 1 0 1 1 1 0 0 0 1 1 0 1 1 1 1 0 1 1 2 1 0 0 0 0 1 0 1 1 1 1 0 1 0 1 0 0 2 0 2 0 1 1 0 1 0 1 1 0 1 2 0 0 2 1 0 1 1 0 1 2 0 0 0 0 2 1 0 0 1 0 0 0 2 0 1 1 1 0 1 1 2 1 0 1 1 0 0 1 1 0 0 0 1 0 0 0 0 0 1 0 0 0 0 0 0 0 0 0 0 0 0 0 0 0 0 1 0 0 0 0 1 0 0 0
113 0 2 0 0 0 0 1 0 1 0 0 2 2 0 0 0 0 0 1 1 1 0 2 0 0 1 0 2 2 1 2 1 2 0 0 2 0 0 0 1 0 0 1 0 2 1 0 0 0 0 0 0 0 0 0 0 0 0 2 0 1 2 1 1 1 1 1 0 0 0 0 2 2 1 2 1 2 2 0 2 2 0 1 1 0 0 0 2 2 0 0 0 2 0 0 0 1 0 1 1 2 2 0 0 0 2 0 2 0 0 2 0 1 0 0 0 1 1 0 1 0 0 2 0 0 0 0 0 0 2 0 0 1 1 0 0 0 0 0 0 0 0 0 2 0 0 0 0 0 0 0 1 0 0 0 0 1 0 0 0 1 1 2 2 2 1 1 1 1 1 1 0 2 0 0 2 1 0 0 0 0 1 0 1 0 1 1 1 2 1 2 0 0 0 1 1 0 0 0 0 0 0 0 1 2 1 0 2 0 0 1 0 0 0 0 0 1 2 1 0 0 2 0 0 1 0 1 0 1 0 0 0 0 2 0 0 1 2 0 0 0 2 1 0 1 0 0 2 0 0 1 1 0 0 1 1 0 0 0 0 0 0 1 1 0 0 0 0 0 0 0 0 2 1 1 0 2 2 0 2 0 2 2 0 0 2 1 0 2 2 2 0 0 1 0 0 0 0 1 1 0 1 0 1 0 2 1 2 0 2 2 1 1 1 1 2 0 0 2 0 1 1 1 0 0 1 0 2 0 2 2 0 0 0 0 0 1 0 1 0 1 0 0 1 0 0 1 2 1 0 1 1 2 1 1 2 1 0 2 0 0 2 0 2 0 0 1 2 0 0 2 2 1 2 0 0 0 0 2 1 1 0 0 1 1 0 0 0 0 0 1 0 0 1 1 0 0 2 1 0 2 0 1 0 1 0 2 0 0 0 1 1 0 1 2 1 1 0 0 0 0 1 0 2 1 1 1 2 1 1 0 0 0 1 1 1 0 0 0 1 0 0 0 0 2 2 1 1 1 1 1 0 2 2 1 1 2 2 1 1 1 0 1 0 1 1 2 2 0 1 2 2 2 0 1 0 0 2 0 0 0 1 0 2 0 0 0 1 0 1 1 0 1 1 0 0 0 2 1 1 0 2 0 2 0 2 0 0 0 1 0 1 0 1 0 0 2 0 2 2 0 2 0 1 2 1 0 0 2 0 1 1 1 1 2 2 0 1 1 0 1 0 1 1 1 0 0 0 0 0 0 0 2 2 1 0 1 0 1 1 0 0 1 1 0 1 1 1 0 0 1 1 0 1 1 2 2 2 2 0 0 1 1 0 0 0 0 0 0 0 0 0 0 0 0 1 0 0 0 0 2 0 0 0 1 1 0 1 0 0 0 0 1 2 1 0 1 0 0 1 0 0 1 0 1 2 2 0 0 0 0 0 2 0 2 0 1 1 0 1 0 0 2 1 2 2 2 0 0 0 1 0 1 0 0 0 2 2 0 0 0 2 1 1 2 0 1 0 0 0 0 0 0 0 2 2 0 1 1 0 2 2 1 2 2 0 2 0 0 0 0 0 0 0 0 0 1 0 1 0 1 0 0 0 0 0 2 1 0 0 0 0 0 0 0 0 1 0 1 0 1 0 2 1 2 0 0 0 0 1 1 0 2 0 2 0 0 0 1 0 0 0 0 0 1 1 0 0 0 0 0 0 0 0 0 0 0 0 0 0 0 2 0 0 1 1 1 0 2 1 0 1 0 0 1 0 2 2 0 0 0 1 0 0 1 2 2 1 2 0 1 2 2 2 0 0 1 0 1 0 0 0 2 1 0 1 1 2 2 1 0 0 0 1 1 1 2 1 1 1 1 1 2 0 1 1 0 0 2 1 1 0 0 0 0 0 0 1 0 0 0 1 0 0 1 1 2 1 0 0 0 2 2 0 2 0 0 1 0 2 0 0 0 0 0 2 0 0 0 0 0 0 2 0 2 0 0 0 0 2 2 1 0 1 1 1 2 1 2 2 1 0 0 2 2 2 0 0 0 0 0 2 0 2 1 1 2 1 0 1 1 0 0 0 2 2 1 1 0 0 0 0 1 2 1 1 1 0 0 1 0 0 2 0 0 0 2 0 0 0 0 1 2 2 0 1 1 0 0 1 0 2 1 1 0 1 0 0 2 0 0 1 0 1 0 1 0 0 0 2 0 0 0 0 0 1 1 1 0 0 0 1 1 0 1 0 0 0 0 0 0 0 0 0 0 0 0 0 0 1 0
114 0 2 1 1 0 1 1 0 1 0 1 0 1 0 0 0 0 1 1 0 2 0 2 0 0 1 0 2 0 0 1 2 2 1 1 1 2 0 0 0 1 0 0 1 1 1 0 0 1 1 0 0 0 2 1 0 0 0 1 1 2 2 2 1 1 1 2 0 1 1 1 2 2 1 2 1 1 2 0 0 1 0 0 1 0 0 1 2 2 2 1 1 1 0 0 0 0 0 0 2 2 1 0 1 1 2 2 1 1 0 2 0 1 0 1 0 0 0 0 2 0 0 2 0 0 0 0 1 0 0 0 1 1 0 0 0 0 1 0 1 0 0 0 2 0 0 0 0 2 0 0 0 0 0 0 0 1 0 0 0 1 1 2 1 2 0 0 1 1 0 0 0 2 0 1 1 0 0 1 1 1 0 2 1 0 2 1 1 2 2 2 2 2 2 0 2 2 0 0 0 1 1 0 0 2 2 0 1 0 1 1 1 0 0 0 0 0 2 0 0 0 1 1 1 0 2 2 0 2 0 0 0 0 1 0 0 0 0 1 0 1 2 2 0 2 0 0 2 0 0 0 1 0 1 2 1 0 0 0 0 0 0 1 1 0 0 0 2 2 0 0 1 2 0 0 0 2 2 0 2 0 0 0 1 1 1 1 0 1 1 1 1 0 2 0 0 0 1 2 1 0 1 0 1 0 0 2 1 0 0 1 1 1 1 0 2 0 0 0 0 2 1 0 0 0 0 0 0 1 2 1 1 0 0 0 0 0 0 0 0 1 1 0 1 1 1 1 2 1 1 0 2 2 2 0 0 0 0 0 0 0 1 1 1 0 0 1 1 0 0 1 0 2 0 1 0 0 1 1 0 1 0 0 0 0 0 0 0 0 0 1 1 0 2 0 2 2 1 1 0 1 0 1 0 1 1 1 0 0 0 2 0 0 1 1 1 1 0 0 0 2 0 0 0 1 0 0 2 0 2 0 1 1 1 1 0 1 0 0 2 0 0 2 2 1 0 1 2 2 0 1 0 2 2 2 0 1 0 2 2 0 0 1 0 1 1 1 2 1 0 1 2 2 1 1 1 0 2 1 2 0 0 0 2 2 0 2 2 0 2 0 0 1 1 0 2 1 1 2 0 1 2 0 2 0 2 0 0 0 0 1 1 0 0 1 0 0 1 1 1 1 2 0 0 2 1 1 1 1 1 0 0 0 0 0 1 0 0 0 0 2 0 1 1 1 0 1 1 0 1 0 0 1 2 1 1 1 0 1 1 0 0 0 0 0 2 2 1 1 0 1 1 0 0 1 2 2 2 1 0 0 0 0 0 0 0 0 0 0 1 0 0 0 0 0 1 0 0 0 0 2 0 1 1 0 0 0 2 2 1 0 0 1 0 0 1 0 0 0 1 0 0 1 0 0 1 1 0 0 0 1 1 2 0 1 0 0 0 0 1 0 0 1 0 1 1 0 0 0 0 2 0 1 0 0 0 1 1 0 0 0 0 0 1 1 0 1 0 0 0 0 0 1 1 2 2 0 0 0 1 0 1 1 2 2 0 2 1 1 0 0 0 1 0 0 1 2 0 1 0 1 0 0 2 2 2 2 1 0 0 0 0 0 1 1 0 2 0 0 0 1 1 2 0 1 1 1 0 0 1 1 0 2 0 2 1 0 0 1 0 1 1 0 0 1 1 0 0 0 0 0 0 0 0 1 0 0 0 0 0 0 2 0 1 0 1 1 0 1 0 0 0 0 0 0 0 0 0 1 1 2 1 0 0 2 0 1 0 1 0 1 2 0 2 0 1 1 0 0 0 0 0 1 0 0 1 0 0 2 2 0 0 0 2 0 2 1 2 2 1 2 2 2 0 0 0 0 0 2 0 2 1 1 0 1 1 1 1 1 1 1 2 0 2 0 2 0 0 0 1 1 1 2 0 0 0 1 2 0 1 0 0 1 1 0 1 0 2 0 0 0 1 1 0 1 0 2 1 1 0 0 2 0 0 0 0 2 1 0 0 2 0 1 2 2 2 0 0 0 0 1 2 0 2 0 0 0 1 1 0 1 1 1 1 1 2 1 1 0 1 0 1 1 1 0 0 2 0 0 2 1 0 1 1 0 1 0 0 1 0 0 1 1 1 0 1 1 1 1 0 0 1 1 0 1 1 0 0 0 1 1 2 0 2 0 0 0 0 0 0 0 0 0 0 0 1 0 0 0 0 0 0 0 0 0 0 1 2 0 1 1 0 1 0 0 0 0 0 0 0 0
115 1 0 1 0 0 1 0 0 2 0 0 1 1 0 0 1 0 0 1 1 2 0 2 0 0 1 0 1 2 0 1 1 1 2 0 2 1 0 0 2 0 0 0 0 0 1 0 0 1 0 0 0 1 0 0 1 0 0 2 0 1 2 1 1 0 2 0 0 0 0 0 1 1 1 1 1 1 2 0 2 2 0 1 1 0 0 0 2 2 0 0 0 2 1 0 0 2 0 1 1 1 0 0 1 0 2 1 1 1 0 1 0 0 0 1 0 1 1 0 1 0 1 1 0 2 2 0 0 0 1 1 0 0 0 0 0 0 0 0 2 0 0 0 2 0 1 0 0 0 0 1 1 0 0 0 0 1 0 0 0 1 1 2 1 2 2 0 0 1 0 1 0 1 1 1 1 1 0 1 1 1 0 1 2 1 1 0 0 1 1 1 2 1 2 0 0 2 0 0 0 1 1 0 1 1 1 0 2 0 0 1 1 0 0 0 0 1 0 0 1 1 2 0 0 2 2 2 1 1 1 1 0 0 2 0 0 0 1 1 0 1 2 1 0 1 1 0 2 0 0 0 1 0 0 1 0 1 0 1 1 1 0 2 1 0 1 1 0 0 1 1 0 2 0 0 0 1 1 0 1 1 1 1 0 1 1 2 0 2 1 0 1 0 2 0 1 0 1 2 1 0 0 0 0 0 1 2 1 0 1 1 1 1 1 0 1 1 0 0 1 2 0 0 1 0 0 0 1 1 2 0 0 0 0 0 0 2 0 0 0 0 0 0 1 0 1 0 2 1 1 1 2 2 0 2 2 0 0 2 0 0 2 0 1 2 0 0 1 0 1 1 1 2 0 0 0 0 2 0 0 1 0 0 1 1 0 0 0 0 0 0 1 0 2 0 1 1 0 0 0 0 1 1 1 0 1 0 0 0 1 0 0 0 1 1 0 1 0 1 0 2 0 1 2 1 1 1 1 0 1 0 0 0 1 0 1 0 0 0 1 0 0 1 1 2 0 2 2 1 0 2 0 2 2 1 1 1 1 1 1 0 0 1 0 1 1 2 2 0 0 0 1 1 0 1 0 0 2 1 1 0 1 1 2 1 0 2 2 0 2 0 0 1 0 0 1 1 1 2 0 0 1 1 1 1 2 0 0 0 0 0 1 0 0 1 0 0 2 1 2 1 2 2 0 2 0 1 1 1 1 0 0 0 0 0 2 0 2 1 1 1 0 0 0 2 0 1 2 0 0 0 1 2 1 0 0 0 0 0 1 0 0 0 0 0 0 0 0 0 0 0 1 0 0 1 2 2 2 0 1 0 0 1 1 1 1 0 1 1 0 2 0 0 0 0 0 1 0 0 1 1 0 1 0 1 2 0 2 0 0 0 0 2 0 1 1 1 0 0 1 0 0 1 0 1 1 1 0 0 0 0 0 2 0 1 0 1 0 0 1 1 2 2 0 0 2 0 0 1 0 2 1 0 0 0 0 2 2 0 0 0 0 1 0 1 0 1 0 0 0 0 0 1 1 1 1 0 2 2 1 1 2 0 2 1 1 0 0 2 0 0 0 0 0 0 0 2 0 1 0 0 0 1 0 1 2 2 2 0 0 0 0 0 0 1 0 1 1 1 0 0 0 2 0 1 0 0 2 1 1 1 0 2 0 1 1 0 0 0 0 0 0 0 0 1 1 0 0 0 0 0 0 0 0 0 0 0 2 1 1 0 2 0 1 1 0 1 0 1 0 1 0 0 0 0 0 0 0 2 2 2 0 0 0 1 0 1 0 2 1 2 2 0 1 0 1 0 0 1 1 2 0 2 1 0 0 0 1 1 1 0 1 1 1 0 1 2 1 1 1 1 2 2 1 2 1 0 0 2 1 1 0 1 0 0 0 0 0 0 0 0 2 1 0 0 2 1 0 0 1 1 1 2 0 0 0 0 0 0 2 0 0 0 0 0 1 0 1 1 1 0 1 1 0 2 0 0 0 0 1 1 1 0 0 0 0 0 0 2 2 2 0 0 2 2 2 0 0 0 0 2 2 0 2 1 1 0 0 2 0 1 1 0 2 0 0 1 0 0 0 0 0 2 2 0 2 1 0 0 2 2 1 2 1 0 0 1 0 0 0 0 2 0 1 1 2 0 0 1 1 0 2 0 1 0 0 1 0 1 0 1 2 0 2 2 2 0 0 0 0 0 0 0 0 0 1 1 1 0 0 0 1 1 0 1 1 0 0 0 0 0 0 1 0 0 1 0 2 0 1 1
116 0 1 1 0 1 1 1 0 1 0 0 0 1 0 0 0 0 1 0 0 1 0 2 0 0 0 0 0 1 0 1 2 2 0 0 1 1 0 0 1 0 1 0 0 1 1 0 0 0 0 0 0 0 2 2 0 0 1 2 0 2 2 1 1 1 1 0 0 1 1 1 2 2 0 2 1 0 2 2 0 2 0 0 1 0 0 1 2 2 1 0 0 2 0 0 0 0 0 0 2 2 0 0 0 0 2 1 1 1 1 1 0 0 0 1 0 0 0 0 2 1 1 1 0 1 1 1 0 1 1 1 0 1 0 1 1 0 0 0 0 0 1 0 0 0 0 0 0 2 0 1 2 0 1 1 0 2 0 0 1 1 2 0 0 1 2 1 0 1 1 0 1 1 0 1 1 0 0 1 1 2 0 0 0 0 2 1 1 1 1 1 1 0 1 0 1 1 0 0 0 0 0 1 1 2 1 1 1 0 1 0 1 0 0 0 0 0 0 2 0 0 2 0 0 0 0 1 0 1 0 0 0 0 1 1 1 2 2 0 0 0 2 1 0 0 1 0 2 0 0 1 2 1 0 1 2 1 0 0 0 0 0 0 1 0 0 0 2 0 0 1 1 1 1 1 0 1 2 0 0 0 1 1 0 0 2 1 0 2 1 1 0 1 2 0 0 1 1 2 1 0 1 0 1 0 1 2 0 0 0 2 2 1 1 0 2 0 0 0 1 1 2 1 1 0 1 1 0 0 2 0 0 0 0 0 0 2 0 1 0 2 1 0 0 0 1 1 1 2 0 1 2 2 2 0 1 1 0 2 0 0 1 0 0 2 1 1 1 0 1 1 1 1 1 0 0 0 2 0 1 1 1 1 0 0 0 0 0 0 0 0 1 0 1 1 0 1 1 1 0 1 0 1 0 0 0 0 0 0 0 0 0 0 1 1 1 1 1 0 0 1 1 0 0 0 0 0 1 0 0 1 0 0 0 0 0 1 0 1 0 0 0 0 0 2 0 1 1 2 0 1 0 1 0 0 0 2 2 2 2 0 0 0 0 0 0 1 1 1 1 2 2 2 1 0 0 0 2 0 1 1 0 0 2 0 0 0 2 0 2 0 1 1 0 0 1 0 2 1 1 0 1 1 1 1 2 0 0 0 0 2 1 1 1 1 1 0 0 2 2 0 2 0 0 1 1 0 0 2 0 2 0 0 0 0 1 0 1 1 1 1 0 2 2 1 0 0 1 0 0 0 1 1 2 0 0 0 0 0 1 0 1 0 1 0 2 1 1 0 0 2 0 0 1 1 1 1 1 1 0 0 0 0 2 1 1 0 1 1 0 2 1 0 0 0 0 0 0 0 0 2 0 0 1 1 1 1 2 0 1 0 0 0 0 0 1 2 1 1 1 1 0 0 0 1 1 2 0 0 0 0 0 2 0 0 0 1 1 0 1 1 0 1 0 1 2 2 0 0 0 2 1 1 1 1 0 2 1 0 0 0 1 1 1 2 0 0 1 0 0 1 0 0 0 2 2 0 1 1 0 2 2 1 2 1 1 2 1 1 1 1 1 1 0 0 0 2 0 2 0 2 0 1 0 1 1 0 0 1 1 0 0 0 0 2 1 2 1 1 0 0 1 2 0 1 0 0 2 1 0 0 0 2 0 0 0 0 0 2 0 1 0 0 0 1 1 0 0 0 0 0 0 1 1 0 0 0 1 0 0 0 2 0 0 0 0 1 0 2 0 1 0 0 0 0 0 1 1 1 1 2 2 0 1 1 1 1 0 2 1 2 2 1 1 0 1 0 0 0 0 2 0 2 1 0 0 1 1 1 0 0 0 0 2 1 1 2 2 2 2 2 1 1 0 2 1 0 0 2 0 2 0 0 0 2 1 0 0 1 0 0 2 0 0 1 1 0 0 0 1 1 1 2 0 0 0 0 0 0 2 0 0 0 0 0 0 1 0 0 0 0 1 1 0 1 0 0 0 0 2 2 0 0 0 2 2 2 0 2 2 2 0 0 2 2 2 0 0 0 0 1 1 1 2 0 0 0 1 0 1 2 1 0 1 1 1 0 2 1 1 1 0 1 1 0 0 0 0 0 2 2 1 1 0 0 1 2 0 0 0 0 1 1 0 0 2 1 1 0 0 0 1 2 2 0 1 1 1 1 0 0 1 0 2 0 1 0 0 0 0 1 0 0 0 0 1 0 0 0 1 0 1 1 0 2 1 1 0 1 0 0 0 2 1 0 0 1 1 2 0 2
117 1 0 2 0 0 1 1 1 2 0 0 0 0 0 0 0 0 0 1 1 1 0 2 0 0 0 0 2 0 1 1 0 0 2 1 2 1 0 0 2 1 0 1 0 1 1 0 1 2 0 0 1 0 0 1 0 0 0 0 1 2 2 2 1 1 1 0 0 0 0 1 2 2 2 2 0 1 2 1 1 2 0 2 2 1 1 1 1 2 1 1 0 1 1 1 0 0 0 0 2 2 1 0 1 1 2 2 0 2 0 1 0 2 0 0 0 0 1 0 1 1 1 1 0 1 1 0 1 0 1 0 0 0 0 0 0 0 0 0 1 0 0 1 0 0 0 0 0 2 2 2 1 0 0 0 0 0 1 1 2 1 2 2 1 2 1 0 0 1 0 1 0 1 0 0 2 2 1 0 0 0 0 1 1 0 2 1 0 1 1 2 0 0 0 0 1 2 0 0 0 1 0 0 1 0 1 0 2 0 0 1 2 0 0 1 1 0 1 2 0 0 1 1 0 1 2 1 0 1 0 0 0 0 1 1 0 2 2 0 0 1 2 1 0 2 0 0 1 0 0 0 0 0 0 0 0 0 0 0 0 0 0 1 0 0 0 0 1 1 0 1 0 1 0 1 0 2 2 0 0 0 0 1 0 0 1 1 0 2 1 1 0 0 1 0 0 1 0 2 0 0 0 2 0 0 0 2 2 0 0 1 1 2 2 1 2 0 0 0 1 1 1 1 0 0 0 0 2 1 1 0 0 0 0 0 0 2 0 2 2 2 1 0 0 0 2 1 2 0 1 0 1 2 1 1 2 1 0 0 1 1 2 0 1 0 0 1 1 0 1 1 0 1 1 0 0 1 0 2 1 1 0 0 0 1 0 0 0 0 0 0 0 0 2 0 0 1 0 0 0 0 1 1 0 1 1 0 0 0 1 0 2 0 0 2 0 0 1 0 0 0 1 0 1 1 1 0 0 0 0 0 1 1 0 0 0 2 2 0 2 0 0 0 0 2 0 0 0 1 0 0 0 1 0 0 0 0 0 0 0 0 1 0 0 1 1 2 2 0 0 0 2 2 2 0 2 0 2 0 2 1 1 1 2 1 0 0 1 0 0 0 0 2 0 0 0 1 2 1 1 0 0 1 1 1 2 0 1 0 0 0 0 0 1 1 1 0 1 1 1 0 2 1 0 1 0 1 1 1 1 1 0 0 0 0 0 0 1 2 1 0 0 0 1 1 0 1 1 0 1 0 0 2 2 2 0 1 0 1 0 0 1 1 1 1 1 2 0 1 0 0 2 0 0 2 2 1 1 0 0 1 1 2 1 0 0 1 1 1 0 0 0 0 1 0 1 1 0 0 0 2 0 0 0 0 0 0 1 1 0 0 0 1 1 2 1 1 0 0 1 0 0 0 0 0 2 1 0 0 1 0 0 2 0 1 0 1 0 2 0 0 0 1 1 1 2 1 0 1 0 2 1 0 1 0 0 2 2 1 1 0 1 0 1 1 1 0 1 0 0 1 0 1 1 2 2 0 0 0 1 0 1 1 1 1 0 1 0 1 1 1 1 1 0 0 0 2 0 2 1 0 0 0 1 1 1 1 1 1 1 0 0 1 0 0 0 2 0 0 0 0 0 2 0 2 0 0 1 0 1 0 0 2 0 0 0 0 0 1 0 1 1 1 0 0 2 1 0 0 0 0 0 0 0 0 0 1 1 0 0 0 2 0 0 1 1 1 0 1 0 0 1 0 0 1 0 2 1 1 2 2 0 1 1 2 0 1 1 2 1 1 2 1 1 0 0 1 0 1 1 1 0 1 0 1 1 1 1 2 1 0 1 1 0 0 1 2 2 2 2 2 1 2 0 0 0 0 0 1 1 0 1 1 0 0 0 0 1 0 0 0 0 0 0 0 0 2 0 1 0 0 2 0 1 0 1 0 0 1 0 0 0 0 0 0 2 1 0 0 0 0 1 0 0 2 0 1 1 1 2 2 2 0 1 1 0 2 0 1 1 1 0 1 2 2 2 0 0 0 0 1 1 0 1 1 1 0 0 2 0 1 0 0 1 1 2 1 1 0 0 0 1 2 0 0 0 1 0 0 2 1 0 2 0 0 0 0 1 1 0 0 2 1 1 1 1 0 1 0 1 0 2 0 0 0 0 0 2 0 0 2 0 0 1 1 1 0 1 1 0 0 0 0 0 1 1 0 0 0 0 0 2 2 0 0 0 0 0 0 0 0 0 1 0 1 0 0 1 0 0 0
118 1 0 2 0 1 2 1 1 1 1 0 0 0 0 0 0 0 1 0 0 1 0 2 0 0 0 0 1 0 1 1 1 1 1 0 1 0 0 0 2 0 1 1 0 1 0 0 0 0 0 0 1 0 2 1 0 0 0 2 0 0 2 2 0 1 1 2 0 0 0 0 2 2 2 2 0 0 2 1 0 1 0 1 2 0 0 1 1 1 0 0 0 1 0 0 0 2 0 2 0 2 0 0 2 1 2 2 0 2 0 1 1 1 1 1 0 1 0 0 1 1 0 2 0 0 0 0 0 0 1 0 0 0 1 0 0 0 0 0 2 0 0 0 1 0 0 0 0 1 1 1 0 1 1 0 0 0 0 0 1 1 0 1 0 1 1 0 0 2 0 2 0 1 0 0 1 0 1 1 0 0 0 0 2 2 0 1 0 0 1 1 1 0 1 0 0 1 0 0 0 1 0 1 0 1 2 1 0 0 1 1 2 1 0 1 1 2 0 0 2 2 2 0 0 2 0 1 0 1 0 0 0 0 2 0 0 1 2 0 0 0 1 1 0 1 1 0 2 0 0 0 1 0 0 1 0 0 0 1 1 1 0 1 0 1 0 0 1 1 0 0 1 2 0 0 0 1 1 0 1 1 1 1 1 0 2 1 0 2 1 1 1 0 2 0 1 1 0 0 0 0 1 0 1 1 0 2 1 0 0 1 1 1 1 0 1 0 0 0 1 0 2 0 2 0 0 0 0 1 1 1 0 0 0 0 0 1 0 0 0 1 1 0 1 1 1 0 1 2 1 0 2 2 2 0 1 0 0 2 0 0 2 0 2 1 0 2 2 0 0 2 1 2 0 0 0 1 1 1 0 2 0 0 0 0 0 0 0 0 0 0 2 1 1 1 2 1 0 0 0 0 1 1 1 0 1 1 0 0 1 0 1 0 0 1 0 1 0 0 1 2 0 0 1 0 1 1 2 1 0 1 0 1 2 2 0 1 0 0 1 0 0 0 0 2 0 1 2 2 0 1 0 1 1 1 0 2 2 2 0 0 0 0 0 1 1 1 1 1 0 0 1 1 2 0 1 0 2 0 2 0 1 1 2 2 0 0 1 0 1 1 0 1 0 0 1 0 2 0 2 0 2 0 2 0 2 0 0 1 0 0 0 0 1 1 0 0 1 1 1 1 2 1 0 2 1 0 0 1 0 1 0 0 0 0 2 0 0 2 0 2 0 0 0 2 0 1 1 0 2 0 0 1 2 1 0 0 2 0 0 1 0 1 1 0 1 2 0 1 0 0 1 0 1 1 2 2 2 2 0 0 1 2 1 1 1 0 1 1 0 1 1 0 0 0 0 0 0 0 1 2 0 0 1 1 2 0 1 0 0 0 0 1 0 1 0 1 1 0 1 0 0 1 0 0 1 2 0 0 0 1 0 1 0 0 1 0 0 0 0 1 0 1 0 2 2 1 0 1 0 2 0 0 0 0 1 1 1 0 0 0 2 0 2 1 0 2 0 1 0 0 0 1 1 2 2 0 1 1 1 1 2 1 0 1 1 0 0 2 0 0 1 2 1 0 0 2 0 1 0 1 0 1 0 1 1 2 2 0 1 0 0 0 0 1 1 0 0 1 0 0 0 2 0 2 0 0 2 1 0 0 0 2 0 0 1 0 0 0 0 0 0 1 0 1 2 0 0 0 0 0 0 0 0 0 0 0 1 0 0 0 2 1 0 1 0 2 0 2 1 0 1 0 0 0 0 0 0 1 0 1 1 1 1 1 1 2 0 2 0 2 2 0 1 1 0 1 0 0 0 0 0 2 0 1 1 0 0 1 1 0 0 0 2 0 1 2 1 1 1 1 2 2 0 0 0 0 0 1 0 1 1 1 0 1 1 1 0 0 0 0 2 1 0 0 2 0 0 0 0 0 0 2 0 0 0 2 0 0 0 0 0 0 0 0 0 2 1 0 0 0 1 1 0 2 0 1 1 1 2 2 1 0 0 1 1 2 1 2 2 1 0 0 1 1 2 0 0 0 0 1 1 1 2 1 0 1 0 2 0 1 0 0 1 1 2 1 1 1 0 1 2 1 2 0 1 1 0 0 2 1 0 2 1 0 0 0 0 1 0 0 2 2 2 0 1 0 1 1 0 0 1 0 0 1 2 0 0 2 0 0 0 0 1 0 2 0 0 0 1 0 0 0 0 0 0 1 1 0 0 0 1 2 0 1 1 0 1 0 1 0 0 2 0 0 0 0 0 0 1 1
119 1 1 1 0 0 1 2 0 0 0 1 0 0 0 0 0 1 1 0 0 2 0 2 0 0 0 0 2 1 1 2 2 1 1 1 1 0 0 0 1 0 0 0 0 0 1 0 0 2 0 0 0 1 1 0 1 0 0 0 1 1 2 1 0 1 1 1 0 0 0 0 2 2 2 2 0 1 2 1 1 2 1 1 1 0 0 1 1 2 1 1 0 1 0 0 0 0 0 0 1 2 1 0 1 1 2 1 1 1 0 2 0 2 0 0 0 1 1 0 1 0 1 1 0 0 0 0 1 0 0 1 0 0 0 0 0 0 0 0 2 0 0 0 1 0 0 0 0 1 0 1 0 1 0 1 1 0 0 0 1 1 1 2 0 1 1 2 0 1 1 1 0 1 1 0 1 0 1 2 0 2 0 1 1 0 1 0 0 1 0 1 1 1 1 0 1 1 0 0 0 0 0 0 2 1 0 2 0 0 2 2 0 0 0 1 1 0 2 1 1 1 2 0 0 2 1 2 0 2 1 1 1 0 1 0 0 1 1 1 0 1 2 1 0 1 0 0 1 1 1 0 1 0 0 0 0 0 0 0 0 0 0 1 1 0 0 0 2 2 0 0 1 2 0 0 0 2 2 0 1 0 0 0 0 0 1 1 0 2 1 0 2 0 2 0 0 0 0 1 0 0 0 1 0 0 0 2 1 0 1 1 1 1 1 0 1 0 1 0 1 1 1 1 1 0 0 0 0 1 1 1 1 1 0 1 0 1 1 2 1 1 2 2 1 0 1 0 2 2 1 1 2 2 2 0 0 1 0 1 0 0 0 0 0 2 0 1 1 1 1 1 0 2 1 1 0 0 2 0 1 1 0 0 0 0 0 0 0 0 0 1 1 0 1 2 2 2 0 0 0 0 0 1 1 0 0 0 0 0 0 0 0 0 0 0 0 0 1 0 0 0 0 1 0 1 1 2 2 0 2 1 0 0 1 1 1 1 0 0 2 0 0 0 0 0 0 1 1 1 0 2 0 2 1 0 1 2 1 2 1 0 1 1 0 2 2 2 2 0 2 2 1 1 2 0 1 1 2 1 1 1 1 0 1 0 1 0 1 1 0 1 0 2 2 0 2 1 2 0 2 0 0 2 0 1 2 0 0 1 0 0 1 0 0 2 0 1 1 2 2 0 1 0 0 1 0 0 0 2 0 2 0 0 0 0 2 1 0 0 1 1 0 1 0 1 1 1 1 0 0 0 0 1 2 1 1 0 0 0 0 0 0 2 2 0 2 2 1 0 0 0 0 0 1 0 2 2 2 1 1 1 0 1 2 2 2 1 0 0 1 1 1 1 1 0 1 1 0 0 1 1 0 1 0 0 0 1 2 0 0 0 0 1 1 1 0 0 1 0 0 1 0 1 0 0 0 1 0 0 0 0 0 2 0 1 0 0 0 1 1 0 1 1 1 0 0 1 0 1 0 0 0 1 0 0 0 2 2 0 0 0 1 1 1 2 0 0 1 0 0 0 0 0 0 2 2 0 0 0 0 1 2 2 2 2 2 0 0 1 0 0 0 0 0 0 0 1 0 1 0 1 0 1 0 1 1 1 2 0 2 1 0 1 0 0 0 0 1 1 0 1 0 2 0 0 0 0 2 2 2 2 0 2 0 0 1 0 0 1 0 0 0 0 0 0 0 1 0 0 0 0 0 0 0 0 0 0 0 0 0 0 2 1 1 0 0 1 0 2 0 1 0 0 0 1 0 2 1 1 2 1 0 1 2 2 0 2 0 2 0 2 2 0 0 1 0 1 0 2 1 1 0 2 2 1 1 0 0 0 0 0 0 0 2 0 2 2 1 1 1 1 0 2 0 1 1 0 1 2 2 1 0 0 0 1 1 1 1 0 0 1 1 0 1 0 1 1 0 0 2 2 0 2 0 0 0 0 1 0 2 0 0 0 0 1 0 1 2 0 0 0 0 2 0 0 0 2 1 0 0 0 2 0 0 0 0 1 0 2 2 2 0 0 2 2 2 0 0 1 1 0 1 0 1 2 0 2 0 2 0 1 1 0 2 1 1 1 0 1 0 1 0 2 0 0 0 2 0 0 2 0 0 1 0 0 0 1 0 0 0 0 2 1 1 0 0 0 0 1 1 0 0 0 0 0 2 1 2 2 0 0 1 0 0 1 1 1 2 1 0 0 0 0 0 0 1 0 0 1 1 0 0 0 0 0 0 0 0 0 0 0 0 2 0 0 0 0 0 0 1 1
120 1 0 2 0 1 1 2 0 0 1 1 1 2 0 0 1 0 1 1 0 2 0 2 0 0 0 0 2 1 1 2 2 2 1 1 1 1 0 0 1 0 0 0 0 1 0 0 0 0 0 0 1 0 0 1 0 0 0 0 1 1 2 1 0 1 1 0 0 0 0 2 2 2 2 2 0 0 1 1 1 2 0 2 2 0 0 0 2 2 0 0 1 2 1 0 0 2 0 0 2 1 0 0 1 1 2 2 1 1 0 1 0 2 0 0 0 0 1 0 1 0 1 1 1 0 0 0 1 0 0 0 0 0 0 0 0 0 0 0 0 0 0 0 2 0 0 0 0 1 1 1 0 0 1 0 0 0 0 0 2 0 1 2 2 2 2 0 1 1 0 0 0 2 0 0 2 0 2 2 0 2 0 1 1 0 1 0 0 2 1 2 2 0 2 1 1 2 0 0 0 1 1 1 1 0 0 0 0 0 1 1 0 0 0 0 0 0 0 1 0 0 2 0 0 0 1 0 0 0 0 0 0 0 1 0 0 2 2 0 0 0 2 0 0 0 0 0 2 0 0 0 1 0 1 1 1 1 0 1 1 1 0 1 1 0 2 1 2 2 0 0 0 2 0 0 0 2 1 0 0 1 1 1 0 0 2 2 0 2 2 0 0 0 1 1 0 0 0 0 0 0 1 0 0 0 0 1 2 0 1 2 2 2 2 1 1 0 1 1 1 2 1 0 0 0 1 0 0 0 2 1 0 0 0 0 0 2 1 1 0 1 1 0 1 0 0 0 2 0 1 0 1 1 0 1 1 0 0 0 1 1 2 0 2 0 0 2 2 0 0 2 1 2 0 1 0 0 1 1 2 1 0 0 0 1 0 0 0 0 0 0 0 0 1 1 1 1 2 2 0 2 1 1 0 1 0 1 1 1 0 2 2 0 0 2 0 0 0 1 0 1 0 1 1 1 0 0 1 0 0 1 0 0 0 0 1 0 0 0 1 0 0 1 1 2 1 1 1 2 0 1 0 2 2 0 2 2 2 2 2 0 0 1 0 2 2 1 2 0 0 2 1 1 1 0 0 0 2 1 2 0 1 0 1 0 1 2 2 0 1 0 1 1 1 0 1 2 2 2 0 0 0 1 1 0 2 0 1 0 1 1 1 0 0 1 0 1 0 1 1 1 2 0 1 1 0 1 1 2 0 1 0 0 0 0 1 0 0 1 0 1 0 1 0 1 1 1 1 0 1 0 0 1 2 2 1 1 0 0 0 0 1 0 0 1 0 0 0 0 0 1 1 0 0 1 1 2 1 0 0 0 2 2 0 0 0 1 0 0 0 1 1 0 0 0 1 0 0 0 0 1 1 1 0 1 2 0 2 0 1 0 0 0 2 0 0 0 0 0 0 0 0 0 0 1 2 1 0 0 0 0 0 2 0 2 0 0 0 0 2 0 1 1 1 2 2 2 0 0 0 1 0 1 0 0 0 2 2 1 1 0 1 0 1 1 1 2 0 1 1 1 0 2 2 2 2 0 0 0 0 0 2 2 1 1 0 1 0 1 0 0 0 1 0 0 0 2 0 1 0 1 0 1 1 2 2 1 1 0 1 0 0 1 0 1 0 1 1 1 0 0 1 2 0 2 0 0 0 0 0 0 0 2 0 0 1 0 1 2 0 0 0 1 0 0 1 0 0 0 0 0 0 0 0 1 1 0 1 0 0 0 2 1 0 0 0 1 0 1 1 1 1 1 1 0 0 1 1 1 1 2 2 0 0 0 2 0 0 2 2 2 2 1 2 0 0 1 0 1 1 2 1 2 1 0 1 0 0 1 1 0 1 1 0 0 1 1 1 1 1 1 0 2 0 0 0 0 0 2 0 2 0 1 0 1 0 2 0 0 0 0 0 0 0 0 0 0 0 0 2 2 1 1 0 0 0 0 0 0 0 1 0 0 0 0 2 1 2 0 0 0 2 0 0 2 0 0 1 1 2 2 2 0 0 0 0 2 0 2 2 2 0 0 2 1 2 0 0 1 0 0 1 1 2 1 0 2 0 2 0 0 0 0 0 1 1 1 1 1 0 1 0 1 1 0 2 1 0 0 1 1 0 0 2 0 1 1 0 0 0 0 1 1 1 0 0 0 0 0 2 0 2 2 1 0 1 1 0 0 0 0 0 0 1 0 0 0 0 0 0 0 1 0 1 1 0 1 1 0 0 0 1 1 0 1 1 0 0 0 0 0 0 1 0 0 0 0 1 0 0 0
121 0 1 1 0 0 1 2 1 1 0 0 0 0 0 0 0 0 1 0 0 2 0 2 0 0 0 0 2 0 2 0 2 2 0 0 0 0 0 0 2 0 1 0 0 1 0 0 0 0 0 0 1 1 1 1 0 0 1 0 0 1 0 0 0 0 1 1 0 0 0 1 1 1 1 1 1 2 2 0 1 2 0 1 1 0 0 0 2 2 0 0 1 1 2 2 0 1 0 1 1 1 0 0 1 2 2 2 0 2 0 2 0 2 0 0 0 0 0 0 2 0 2 0 1 1 1 1 0 1 1 0 0 0 1 0 1 0 0 0 1 0 0 0 1 0 0 0 0 1 1 1 0 0 2 1 0 1 0 0 1 1 1 2 1 2 1 0 1 0 0 1 1 2 0 0 2 0 0 1 1 2 0 0 1 1 0 0 0 2 2 2 1 0 1 0 2 2 0 0 0 0 0 1 1 1 1 1 1 1 1 2 0 0 0 1 1 0 1 1 1 1 0 0 0 0 2 2 1 2 1 1 0 0 1 0 0 1 1 0 0 0 0 1 0 1 0 0 2 0 0 0 2 0 0 0 0 0 0 0 0 0 0 0 1 0 1 0 2 2 0 1 1 2 0 0 1 2 2 0 2 0 2 2 0 0 2 2 0 2 1 1 2 0 2 0 1 0 0 1 0 0 0 1 0 1 1 2 1 0 0 0 2 2 2 0 2 1 0 0 1 1 0 0 1 0 1 0 1 2 2 1 0 0 0 0 0 0 0 1 0 1 1 0 0 0 1 0 1 1 2 0 2 2 2 0 0 1 0 1 0 0 2 0 1 1 0 1 2 0 0 2 1 1 1 1 0 0 2 0 0 2 0 0 0 0 0 0 0 0 0 1 0 1 2 0 1 0 0 0 0 0 0 2 1 0 1 0 0 0 0 2 1 1 0 2 0 0 1 1 0 1 0 1 2 2 2 0 1 1 0 0 0 0 2 1 1 1 0 0 2 0 0 1 1 2 0 2 2 0 0 1 0 2 2 2 0 2 1 2 1 0 0 0 0 1 1 1 1 1 0 1 1 1 0 0 0 1 2 1 1 0 1 0 1 0 1 2 2 0 1 0 0 2 2 0 2 0 1 1 1 0 1 1 1 1 1 1 0 0 0 0 0 0 1 0 0 0 2 2 2 0 2 0 1 2 1 1 1 0 1 0 2 2 2 0 1 0 0 1 1 1 0 0 0 2 0 1 1 0 0 0 1 2 1 0 0 2 0 0 0 0 1 1 1 0 2 1 1 1 1 2 0 0 0 0 1 1 1 1 1 0 0 0 1 0 0 0 0 0 0 1 1 0 0 0 0 1 0 0 1 1 0 0 0 0 1 0 1 2 0 0 0 1 0 1 0 0 0 0 1 0 0 1 0 1 1 2 0 0 0 0 1 2 0 1 1 0 1 0 1 0 0 1 1 1 2 0 0 1 0 1 0 1 0 0 0 2 2 0 0 0 0 1 1 2 1 0 1 1 1 2 0 0 0 2 2 2 2 2 0 1 2 2 0 2 0 2 0 0 0 0 1 1 1 0 0 1 0 1 0 1 0 1 0 1 1 2 2 2 0 0 1 0 0 2 2 2 0 0 0 0 0 2 0 1 0 0 1 0 1 1 0 2 0 0 1 0 0 1 1 0 0 0 0 0 1 1 0 0 1 1 0 0 0 0 1 0 0 0 0 0 2 0 0 0 1 1 0 2 0 0 0 0 0 0 0 2 1 1 1 0 2 0 0 1 1 1 1 2 1 1 2 0 0 1 0 1 1 2 1 1 0 2 0 0 2 0 1 1 1 0 1 1 2 1 2 2 1 1 0 1 0 1 0 1 0 0 0 2 1 1 0 1 0 1 0 0 2 1 2 2 0 0 0 0 0 1 0 1 1 1 1 1 1 0 1 0 0 0 0 0 0 0 0 2 1 2 1 0 0 0 2 0 0 2 1 1 2 1 1 1 1 0 0 2 1 1 0 1 1 0 0 0 1 0 2 0 0 0 0 2 2 0 2 0 1 0 0 1 1 1 0 1 2 1 1 1 2 0 1 0 0 0 1 0 1 1 0 0 2 2 0 1 0 1 0 1 1 1 1 1 2 2 2 0 0 1 1 0 2 0 2 1 1 0 0 1 1 1 1 1 1 0 2 1 1 0 0 0 0 0 1 0 0 1 1 1 1 0 0 0 0 2 0 1 1 0 1 1 0 0 0 2 0 0 0 0 0 0 2 0
122 0 2 0 0 0 0 1 0 0 0 1 0 0 0 0 0 0 1 0 0 2 0 1 1 1 1 0 1 2 0 1 0 0 2 0 2 2 0 0 0 0 0 0 0 1 1 0 0 0 1 0 0 0 0 2 0 0 0 1 0 0 1 0 1 0 2 2 0 0 0 0 2 2 1 2 1 1 1 0 1 2 1 1 1 0 0 1 1 1 0 0 0 1 0 0 0 1 0 1 1 2 1 0 0 0 2 0 2 0 0 2 1 2 1 1 1 1 1 0 1 2 2 0 1 0 0 0 1 0 0 0 0 0 0 0 0 0 0 0 1 0 0 0 1 0 1 0 0 1 0 1 0 0 1 0 0 0 0 0 1 0 1 2 1 1 1 0 1 2 0 0 0 2 0 0 1 0 1 2 0 2 0 1 1 0 2 0 0 2 1 2 2 0 2 1 1 2 0 0 0 0 0 1 0 2 1 1 1 0 1 1 2 0 0 1 1 0 0 0 1 1 0 0 0 0 0 1 0 1 1 1 0 0 2 1 1 2 2 0 0 1 2 2 0 2 0 0 2 0 0 0 0 0 0 2 1 0 0 0 0 0 0 1 1 0 0 0 1 1 0 0 1 2 0 0 0 1 2 0 0 0 2 2 0 0 2 2 0 2 0 0 1 0 1 0 1 2 0 1 1 0 1 1 1 1 1 2 1 0 0 1 1 1 1 1 2 0 1 0 1 2 2 2 1 0 0 1 0 1 2 1 0 0 0 0 0 1 0 0 0 1 2 0 2 1 0 0 2 2 1 1 2 2 2 0 1 1 0 1 1 1 1 0 0 0 0 0 1 0 1 1 1 2 0 2 0 1 1 1 1 1 0 0 0 0 0 0 0 0 0 1 0 0 2 0 0 1 0 0 0 0 1 1 0 1 1 1 0 0 0 0 0 0 2 2 1 1 0 1 0 2 1 2 2 1 1 1 1 0 1 0 0 2 2 0 0 2 0 0 1 0 0 1 1 0 0 1 1 1 0 1 0 1 1 1 0 2 1 1 1 0 0 1 0 2 2 1 2 0 0 1 1 1 2 0 0 0 2 1 2 0 1 0 1 0 1 0 1 0 0 1 1 1 1 0 2 2 2 2 0 0 2 0 2 1 2 1 0 1 0 0 1 1 1 1 0 0 0 0 1 1 1 0 0 1 1 0 0 2 0 1 0 0 0 0 1 0 0 1 0 1 0 0 0 0 1 2 2 0 1 0 0 2 1 1 0 0 0 0 1 0 1 1 1 1 1 1 1 0 0 2 0 0 1 1 1 2 2 1 0 1 0 0 1 1 1 0 0 0 1 1 0 0 0 0 0 1 0 0 1 1 0 0 0 2 2 0 0 0 0 0 0 0 0 0 0 0 0 0 1 0 0 1 0 0 1 1 0 0 0 0 0 0 0 0 0 0 0 0 0 0 0 1 1 2 2 1 1 2 1 1 1 0 0 0 0 1 1 0 0 0 2 0 2 1 0 1 2 0 0 2 0 0 0 1 1 1 1 1 0 0 2 1 2 2 1 1 0 1 0 0 0 2 0 0 0 0 0 0 0 0 0 0 0 1 1 2 1 0 1 0 0 0 0 0 0 1 2 1 1 0 1 2 0 2 0 1 1 1 2 1 1 1 0 1 1 0 0 1 0 0 0 0 0 0 0 0 0 0 0 0 0 0 0 0 0 0 1 0 0 0 2 1 0 0 1 0 0 0 0 1 0 1 1 0 0 0 0 1 1 1 2 0 0 2 0 2 2 2 0 0 2 2 2 0 1 0 0 1 0 1 0 1 0 0 1 0 0 2 2 0 0 0 2 1 1 2 1 1 1 1 0 1 0 2 1 0 0 2 0 2 0 0 0 0 0 1 1 0 0 1 2 0 0 1 1 0 0 0 2 2 1 2 0 1 0 0 0 0 1 0 0 0 0 1 0 0 1 0 0 0 1 1 0 2 0 1 2 2 2 2 2 0 0 0 0 2 0 2 2 1 1 1 2 2 2 0 0 0 0 0 0 0 1 1 0 0 0 1 1 0 1 0 1 2 2 1 1 1 0 1 0 1 1 0 0 1 0 0 2 2 1 1 1 0 2 1 0 0 0 0 2 2 2 1 1 1 0 0 2 0 1 1 1 1 2 1 1 1 0 0 0 0 1 0 1 0 0 0 2 0 0 0 0 0 1 0 1 0 0 0 0 0 1 1 1 0 0 0 0 0 0 2 0 0 0 0 0 0 0 0
123 0 2 1 0 0 0 2 0 0 0 1 0 1 0 0 0 1 1 0 1 2 0 2 0 0 1 0 2 2 2 0 2 1 0 0 2 0 0 0 2 0 2 0 0 1 0 0 0 1 0 0 0 0 1 1 0 0 0 2 0 2 1 1 0 1 0 0 0 0 0 2 2 2 1 2 1 2 2 0 2 2 0 2 2 0 0 0 1 1 0 0 1 1 0 0 0 1 0 1 1 2 2 0 0 0 2 2 0 2 0 2 0 1 2 2 2 0 0 0 2 0 0 2 0 0 0 2 0 1 0 1 0 0 0 0 1 0 0 0 2 0 1 0 1 0 0 0 0 2 2 2 0 1 1 0 0 0 0 0 1 1 1 2 0 2 0 0 1 1 0 0 1 2 1 2 1 0 0 2 0 2 0 0 1 1 1 2 0 0 1 2 2 1 2 0 0 2 0 0 0 1 0 0 2 0 0 0 2 1 0 2 0 0 0 0 0 0 0 1 0 0 2 0 0 1 1 1 0 1 0 0 0 1 1 2 0 2 2 0 0 0 2 1 0 1 0 0 1 0 0 0 1 1 0 1 2 0 0 0 0 0 0 0 0 0 0 0 2 2 0 1 0 2 0 0 0 2 1 0 0 1 0 0 0 0 0 1 0 2 2 2 1 0 2 0 0 1 0 1 1 0 1 0 1 1 1 2 2 1 1 2 2 2 2 1 2 0 0 0 1 2 0 0 2 0 0 0 0 0 0 0 0 0 0 0 0 1 0 0 1 2 1 0 1 0 1 1 2 2 1 1 2 2 0 2 2 1 0 0 1 1 1 0 1 1 0 1 1 0 1 1 1 2 0 1 0 2 0 2 0 2 0 0 0 1 0 1 1 1 1 2 0 0 2 0 0 0 1 1 0 1 0 2 2 0 0 1 1 1 0 0 1 0 0 1 0 0 0 2 0 2 2 0 2 1 2 1 1 0 1 0 0 1 1 0 0 0 0 0 2 0 0 0 0 1 0 1 2 1 0 1 0 2 2 2 0 0 0 0 0 0 0 0 0 0 0 2 2 0 0 0 1 1 1 1 1 0 2 0 1 0 1 0 1 1 1 2 2 0 1 0 0 0 0 0 1 1 2 2 0 0 1 1 1 1 2 0 0 2 0 0 0 1 1 1 0 1 0 1 1 1 2 0 1 2 0 1 1 1 1 0 0 0 1 1 2 0 1 2 0 1 0 0 0 2 0 1 1 0 1 1 0 1 2 1 1 0 0 0 1 0 1 0 0 1 1 1 1 0 1 1 0 0 0 0 2 1 1 1 0 0 0 1 0 0 0 0 0 0 0 0 0 0 0 1 1 0 1 0 1 1 0 1 1 0 0 0 1 2 0 0 0 1 0 0 0 0 0 0 0 0 0 0 0 1 2 2 0 0 0 0 0 0 0 1 0 0 0 1 0 0 0 0 1 1 1 2 0 1 0 2 0 0 0 0 0 2 2 1 1 0 2 1 0 1 1 2 1 1 0 1 0 1 1 1 1 0 1 1 1 1 2 1 2 1 2 1 0 1 1 1 0 1 0 0 0 0 0 0 0 0 0 1 0 1 1 2 2 0 0 0 0 1 0 0 0 2 1 1 0 0 0 0 1 2 0 1 1 1 1 1 0 2 0 0 1 0 1 2 0 0 0 0 0 1 1 0 0 0 0 0 0 0 0 0 1 0 1 0 0 0 2 1 0 1 1 2 0 2 1 1 2 0 0 1 0 1 1 1 1 1 2 0 0 2 0 2 0 2 0 2 2 0 1 1 0 0 0 1 1 1 0 2 1 1 2 0 0 1 1 0 0 1 2 1 1 1 1 1 0 1 1 2 0 1 1 1 0 2 1 1 0 0 0 0 0 0 0 0 0 0 1 0 0 1 1 0 0 0 1 1 0 2 0 0 0 0 0 1 0 1 0 0 0 0 0 0 1 0 0 0 1 1 0 2 0 1 0 0 1 1 2 0 0 0 0 2 0 2 2 1 1 0 1 1 2 0 0 0 0 1 2 1 2 0 1 0 0 1 1 1 0 0 2 0 0 1 1 0 0 0 0 1 1 0 0 1 1 1 2 2 1 2 1 0 0 1 1 1 0 0 1 2 2 0 1 1 1 1 0 1 2 1 0 0 0 2 2 2 0 0 1 0 1 0 1 0 1 1 1 0 0 0 0 2 2 2 2 0 0 0 0 0 0 0 0 1 0 1 0 0 0 2 0 0 0 1 1 1 0 0
124 0 1 1 0 0 1 2 0 1 0 1 0 0 0 0 0 0 1 0 0 1 0 2 0 0 0 0 2 0 1 2 1 1 2 0 2 1 0 0 0 0 1 0 0 2 0 0 0 1 0 0 1 0 0 0 0 0 0 0 1 1 2 2 0 1 1 1 0 0 0 2 2 2 1 2 1 1 1 0 1 2 0 2 2 0 0 1 2 2 0 1 0 2 0 0 0 2 0 2 2 2 0 0 2 2 0 1 1 1 0 1 1 2 2 2 2 0 0 0 1 1 2 0 0 2 2 0 1 0 1 1 0 0 0 0 0 0 0 0 2 0 0 0 0 0 0 0 0 1 1 1 0 1 1 0 0 1 0 0 1 0 2 2 0 2 1 0 1 1 0 2 1 2 1 2 1 0 2 1 0 2 0 2 2 0 2 1 0 1 1 2 1 1 1 0 1 2 0 0 0 1 0 1 1 1 1 0 2 0 0 0 1 1 0 0 0 0 0 0 2 2 1 0 0 0 0 1 0 1 0 0 1 1 1 0 0 2 2 0 0 0 2 2 0 2 0 0 1 1 1 0 1 0 0 1 0 1 0 1 1 1 0 0 1 0 1 0 2 2 0 1 0 1 0 0 0 2 2 0 1 0 0 0 0 1 1 2 0 2 1 0 1 0 2 0 1 1 0 0 1 0 1 0 1 1 1 2 0 0 0 1 2 1 1 0 2 0 0 0 0 2 1 1 2 0 0 0 1 0 2 2 0 0 0 0 0 0 0 1 0 0 1 0 1 0 1 1 2 2 1 1 2 2 2 0 0 1 0 2 0 0 2 0 2 0 0 1 2 0 1 2 0 2 0 0 0 0 1 1 0 0 0 0 0 1 0 0 0 0 1 1 0 0 2 0 0 1 1 0 1 1 0 1 0 1 1 0 0 0 1 0 0 0 0 0 0 1 0 0 0 1 0 0 0 2 1 0 1 1 0 1 0 0 1 1 1 1 0 0 2 0 0 2 2 2 0 0 0 1 1 0 0 2 2 2 0 0 0 0 0 0 1 1 0 1 1 2 2 0 0 0 2 2 0 1 0 0 2 0 2 0 2 1 1 1 1 1 2 1 0 0 1 2 1 0 1 0 1 1 1 1 1 1 1 2 1 0 1 0 1 0 1 0 1 1 0 0 1 1 1 1 2 0 1 2 0 0 0 1 0 1 1 0 1 0 2 0 1 0 0 1 0 1 0 1 0 1 1 0 1 0 1 1 2 1 1 1 0 1 0 0 0 0 0 0 0 1 1 0 1 0 1 0 0 0 1 1 1 1 0 0 0 1 1 1 1 0 0 0 0 1 1 0 1 0 0 0 0 0 0 2 0 0 0 0 0 0 2 0 1 0 0 0 2 0 0 0 0 0 0 0 0 0 0 1 2 1 0 0 0 1 1 1 0 1 1 1 1 0 1 1 0 0 1 1 2 1 0 2 0 1 0 1 0 0 0 2 2 0 0 0 1 2 0 2 1 2 0 1 1 1 0 0 0 2 2 0 0 0 0 0 2 2 2 2 1 1 1 2 0 0 2 2 1 1 0 2 0 1 0 1 0 0 2 2 2 1 1 1 0 0 0 0 0 0 0 2 1 1 0 0 0 0 2 2 0 0 1 1 0 0 0 2 0 0 0 0 0 1 0 0 1 0 0 1 2 0 0 1 1 1 1 0 0 1 1 0 1 0 0 0 2 0 1 1 0 2 0 0 0 1 1 0 0 1 0 1 1 0 0 0 0 0 0 1 1 1 1 2 1 1 2 0 1 1 1 1 0 1 1 1 0 2 2 1 1 0 0 1 1 1 0 0 1 1 1 0 0 1 1 0 1 2 1 1 0 0 0 2 1 2 0 1 0 0 0 1 0 0 1 1 0 0 0 0 0 0 0 0 2 2 1 2 0 1 1 0 0 0 0 0 0 0 0 0 1 0 2 1 1 0 2 0 0 2 0 1 2 1 1 1 2 0 0 0 0 2 2 1 0 2 1 0 2 2 2 0 0 0 1 0 2 0 2 0 1 1 0 0 0 1 1 1 2 1 2 2 1 1 1 1 0 1 1 0 0 2 1 1 0 0 0 2 0 0 0 1 0 0 1 1 2 1 1 0 0 0 1 0 1 0 2 1 0 0 1 1 2 1 0 1 0 0 1 0 1 0 0 0 0 0 0 0 0 0 1 0 2 0 1 1 0 0 0 0 0 1 0 0 1 1 1 1 0 0 0 0 2 1 2 0
125 1 0 2 0 1 1 2 0 0 0 1 0 1 0 0 0 0 1 0 0 1 0 2 0 0 1 0 2 0 2 1 1 0 2 1 2 1 0 0 1 0 0 1 0 1 1 0 0 0 0 0 0 0 0 0 0 0 0 1 0 1 2 1 0 0 2 0 0 0 0 1 2 2 1 2 1 2 2 0 1 2 0 1 2 0 0 0 2 2 0 0 0 1 1 0 0 2 1 0 1 2 0 0 0 0 2 0 2 0 0 1 1 2 1 1 1 1 0 0 2 1 2 0 0 2 2 0 2 0 0 1 0 0 0 0 0 0 0 0 1 0 1 0 0 0 0 0 0 1 1 1 0 1 0 2 0 1 0 1 2 0 1 2 1 1 0 0 0 2 0 2 0 0 0 0 1 1 0 0 0 0 1 0 1 0 1 2 1 0 0 2 2 1 2 0 2 1 0 0 0 0 0 0 0 2 2 0 1 0 0 0 1 1 0 0 0 1 2 1 0 0 1 0 1 0 1 1 0 1 0 0 0 0 0 0 0 1 2 0 0 0 2 2 0 2 0 0 2 0 0 0 1 0 0 1 0 1 1 0 0 0 0 2 1 0 0 0 0 0 1 1 1 2 1 1 0 1 2 0 0 1 0 0 1 0 2 2 0 2 1 0 1 0 1 1 0 0 0 1 1 0 0 0 0 0 0 2 2 0 0 0 1 2 2 0 1 0 1 0 1 1 2 1 1 0 0 1 1 0 1 1 0 0 0 0 0 2 0 0 0 0 1 0 1 0 1 0 2 0 0 0 2 2 1 0 1 0 0 2 0 0 1 0 1 1 0 0 1 0 1 1 1 2 0 2 0 0 1 1 0 2 0 0 0 0 0 0 0 0 0 0 0 0 2 0 0 0 0 0 0 0 0 2 2 0 0 1 0 0 1 1 1 0 1 2 1 0 0 0 0 0 0 1 1 1 0 1 2 0 2 0 1 1 1 1 0 0 0 0 2 0 0 0 0 1 1 1 2 1 0 0 0 2 2 1 1 2 2 2 1 0 0 0 0 2 2 2 2 0 0 0 1 1 0 1 0 0 2 0 1 1 1 0 1 0 1 0 0 0 0 2 1 2 1 0 0 0 1 2 0 0 1 1 1 1 2 0 0 1 0 1 1 0 0 1 0 1 1 2 2 0 2 0 1 1 0 0 0 2 0 2 2 1 2 0 2 0 0 0 2 2 0 1 0 1 1 1 1 0 0 0 1 1 2 1 1 0 0 0 0 0 1 1 1 1 1 2 2 0 0 1 1 0 0 1 2 1 1 0 0 0 0 1 1 0 0 0 1 1 0 0 0 1 1 0 1 0 0 0 1 2 0 1 0 1 2 0 2 0 1 0 0 0 1 1 0 1 0 0 1 0 0 0 0 1 1 0 0 0 0 0 0 1 0 2 0 1 0 0 0 1 0 0 2 0 2 1 0 2 1 1 0 0 0 0 0 2 1 0 0 0 2 1 1 1 0 0 1 0 0 0 0 1 1 2 1 0 1 1 0 0 2 2 2 1 2 1 0 1 1 1 0 1 0 0 0 2 0 1 0 1 0 0 1 0 0 2 2 0 0 0 1 0 0 0 1 0 1 1 0 0 0 2 0 0 0 1 0 0 1 1 0 2 0 1 1 0 0 2 1 0 0 0 0 0 0 2 0 0 1 1 0 0 0 0 0 0 2 0 0 0 2 0 1 0 1 1 0 1 0 0 2 0 0 1 0 1 0 1 0 0 2 0 0 0 2 1 1 2 1 1 2 1 2 0 1 0 0 1 1 2 0 2 1 1 0 1 1 2 1 0 1 1 1 0 2 2 1 2 1 1 0 1 0 1 0 0 0 2 0 2 2 0 0 0 0 0 0 0 0 0 1 1 0 0 1 0 0 0 2 2 0 2 0 0 0 0 0 1 1 0 0 0 0 0 1 0 2 0 0 0 2 0 0 2 0 2 2 1 1 1 2 0 1 1 0 1 0 1 1 1 0 0 1 0 1 0 0 0 0 2 2 0 2 0 2 0 0 1 1 0 1 0 1 2 2 1 2 1 0 1 0 1 2 1 0 1 0 0 2 2 0 2 0 0 0 1 0 0 0 0 2 1 1 0 0 1 0 1 1 0 1 0 1 0 1 0 2 0 0 2 1 0 2 0 0 0 0 0 0 1 0 0 0 0 0 2 2 0 0 0 1 1 0 1 1 0 0 0 0 0 0 1 0 0 1 0 0 1 1 1
126 1 0 2 0 2 2 1 1 2 0 0 1 1 0 0 0 0 0 1 0 1 0 1 1 1 1 0 1 1 1 1 1 1 1 0 2 2 1 0 1 0 0 0 0 0 1 0 0 0 0 0 0 0 1 0 0 0 0 0 0 0 2 1 0 1 0 1 0 0 0 0 2 2 0 2 2 0 1 0 1 1 0 0 1 0 0 0 2 2 1 0 0 2 0 0 0 1 0 1 0 2 1 0 1 1 2 2 0 2 0 1 1 2 1 1 1 0 0 0 2 0 1 1 0 1 1 1 0 1 0 0 0 0 1 0 1 0 0 0 0 0 0 0 2 0 1 0 0 2 2 2 0 2 1 0 0 1 0 1 2 2 0 1 2 2 2 0 0 1 0 1 1 1 0 1 1 1 0 0 0 1 0 1 1 0 1 1 0 1 1 2 1 0 2 0 1 2 0 0 0 1 0 1 1 0 1 1 1 0 1 0 2 0 0 1 1 1 1 0 1 1 2 0 0 0 0 2 0 2 0 0 0 1 1 0 0 2 2 0 0 0 1 2 0 2 1 0 1 0 0 0 1 0 0 1 0 0 0 0 0 0 0 2 1 0 0 1 0 0 0 1 0 2 0 0 1 2 2 0 1 0 1 1 0 0 2 1 0 2 1 0 2 0 2 0 1 1 0 1 1 0 0 0 0 1 0 2 1 0 0 1 0 2 2 0 2 0 1 1 1 2 1 0 1 0 0 0 1 0 1 1 0 0 0 0 0 1 0 2 1 1 2 0 1 0 2 0 0 1 0 0 2 2 2 0 0 0 0 1 0 0 1 0 1 1 0 1 1 0 1 1 1 2 0 1 0 0 0 2 0 1 0 0 0 1 0 0 0 0 0 1 0 0 2 0 0 1 0 0 0 0 1 1 0 1 1 1 1 1 1 1 1 1 1 1 0 0 0 0 0 0 1 1 0 0 0 1 1 1 0 1 1 0 1 1 1 1 0 0 1 0 0 2 2 2 0 2 2 0 0 2 0 2 2 0 2 0 0 0 0 0 0 0 0 0 0 1 1 1 0 1 1 1 1 0 1 0 2 2 2 1 0 0 2 0 0 0 1 1 1 1 0 1 0 0 1 0 1 2 0 2 1 1 1 1 1 1 0 2 0 1 2 1 0 2 0 0 2 2 2 0 2 1 0 2 1 0 0 2 0 2 1 0 0 0 1 0 1 1 1 2 0 1 1 1 0 1 2 0 0 0 1 2 2 1 0 1 0 1 0 0 1 0 0 0 2 1 1 0 1 1 0 0 1 0 2 2 2 0 1 0 0 0 0 0 0 0 0 0 0 1 2 0 2 0 0 0 0 0 0 1 0 2 0 0 0 0 2 2 0 0 0 0 1 0 0 1 0 0 1 0 0 1 0 1 1 2 0 0 1 0 0 0 0 1 0 0 0 0 1 1 1 2 0 1 2 0 1 2 0 2 0 1 0 0 0 2 2 0 0 0 1 1 0 1 1 0 1 0 0 1 0 0 0 1 1 0 1 1 0 2 1 0 1 1 0 2 0 0 0 0 0 0 1 0 0 1 0 0 0 1 0 0 1 2 1 2 2 0 0 0 0 0 0 1 0 0 1 1 0 0 0 2 0 1 0 0 1 0 1 0 0 2 0 0 1 0 0 1 0 0 0 1 0 0 1 1 0 0 0 0 0 0 0 1 0 0 0 0 0 0 1 1 0 0 0 2 1 0 1 0 0 1 1 1 1 0 0 2 2 2 1 0 0 2 0 1 1 2 1 1 2 2 2 0 0 1 0 1 1 1 0 2 1 0 1 0 1 2 2 0 0 0 1 0 1 2 1 2 1 1 1 2 0 2 1 0 0 2 0 2 0 1 0 1 0 1 0 0 0 1 1 1 0 0 1 0 0 0 2 2 1 1 0 0 0 1 0 1 0 0 0 0 0 1 0 0 1 0 0 0 1 1 0 0 0 1 1 1 0 0 2 0 0 0 0 1 0 1 1 2 0 0 2 1 1 0 0 0 0 1 2 0 2 1 1 1 0 2 0 0 0 0 1 1 1 1 2 0 0 0 0 1 0 0 1 1 0 0 2 0 0 1 0 0 1 1 0 0 0 0 2 2 2 1 2 0 0 0 1 1 2 0 0 0 0 0 0 0 1 1 0 0 0 1 1 0 1 1 0 1 0 1 1 0 0 0 0 0 0 0 0 1 0 1 0 1 1 0 1 1 0 1 0 0 0 0 0 0 0 0
127 1 2 0 0 0 0 0 0 2 0 0 0 0 0 0 0 0 1 0 0 2 0 2 0 0 0 0 2 1 1 2 2 1 0 0 1 2 1 1 2 1 1 1 0 1 0 0 0 0 0 0 1 0 0 0 0 1 0 0 1 2 1 1 0 0 1 0 0 0 0 1 2 2 2 2 0 1 1 0 1 2 0 1 2 0 0 0 1 1 0 0 0 2 0 0 0 2 0 2 0 2 0 0 1 1 2 2 0 2 0 1 2 2 2 2 2 0 1 0 1 0 1 1 0 1 1 0 1 0 0 0 0 0 0 0 0 0 0 0 0 0 0 0 0 0 0 0 0 2 0 2 0 0 1 1 1 1 0 0 0 2 1 2 0 0 0 0 0 2 0 1 0 2 0 1 1 0 2 2 0 2 0 2 2 0 2 0 0 1 1 2 1 0 1 1 1 1 0 0 0 1 0 0 1 1 1 1 1 0 2 2 1 0 0 0 0 0 0 0 1 1 2 0 0 0 0 1 0 1 0 0 0 0 2 1 1 1 1 1 0 1 2 1 0 1 0 0 1 0 0 0 1 0 0 0 0 0 0 0 0 0 0 0 0 0 1 0 2 1 0 0 0 2 0 0 0 2 1 0 1 0 0 0 0 1 0 1 0 1 1 0 0 0 2 0 0 0 0 0 2 0 1 1 1 1 0 2 0 0 0 0 1 2 2 0 1 0 0 0 1 2 2 1 1 0 0 0 1 0 1 1 0 0 0 0 0 1 0 2 0 2 2 1 0 0 2 0 1 1 1 0 2 2 1 1 1 0 0 2 0 0 0 1 0 0 0 2 2 1 0 2 1 1 1 0 0 0 1 1 1 1 0 0 1 1 0 0 0 0 0 1 2 0 2 0 1 1 0 0 0 0 0 1 0 1 0 2 0 0 1 0 1 0 0 1 0 0 0 0 0 0 0 0 1 1 1 0 1 0 0 2 0 0 0 0 1 0 0 0 1 0 0 1 1 2 1 0 0 1 0 1 0 1 0 0 0 2 2 2 1 0 0 0 0 0 0 2 2 0 0 0 2 2 0 1 0 0 2 1 2 0 1 0 1 0 1 2 2 0 2 0 1 2 2 0 2 1 1 2 0 1 2 0 2 1 2 0 0 1 0 0 0 0 0 0 0 0 1 2 2 0 2 0 1 2 2 1 1 1 1 0 0 0 0 0 2 0 1 2 0 1 0 0 0 1 0 0 0 0 0 0 1 2 2 0 0 1 0 1 1 0 0 0 0 0 1 2 0 1 0 2 0 0 0 0 0 2 2 1 1 1 0 2 2 0 0 0 0 0 1 0 1 0 0 0 2 1 0 0 2 1 0 0 0 2 2 0 1 0 0 0 0 1 0 0 1 1 0 0 0 0 0 0 0 1 2 1 0 0 0 0 0 2 0 0 2 1 1 1 1 1 0 1 1 1 2 0 0 1 0 2 0 1 0 0 0 2 2 0 0 0 1 2 0 1 1 2 0 1 0 1 0 0 0 2 2 0 1 1 0 0 2 2 1 2 1 0 0 1 0 0 1 2 1 1 0 2 0 1 0 0 0 0 0 2 2 2 2 1 0 0 1 1 1 1 0 0 0 0 0 1 0 1 1 2 0 1 0 0 1 1 0 2 0 0 0 0 0 1 0 0 0 1 0 0 1 0 0 0 0 0 0 0 0 0 0 0 2 0 0 0 2 0 0 0 1 0 0 0 0 0 0 1 1 0 0 1 1 1 1 1 1 0 0 1 1 1 1 2 1 1 2 1 2 0 1 0 0 2 1 1 0 1 0 1 1 0 0 2 2 0 0 0 2 0 2 2 1 2 1 1 1 2 0 0 0 0 0 2 1 1 1 2 0 0 0 0 1 0 0 0 1 1 0 0 0 0 0 0 2 2 2 1 1 0 2 1 0 0 0 0 0 0 0 1 0 1 1 0 0 0 2 0 0 2 0 1 1 1 1 1 2 0 0 0 0 1 1 1 0 1 0 0 1 1 2 0 0 0 0 2 1 0 1 2 0 1 0 2 0 2 0 0 0 1 1 1 2 1 0 1 1 1 2 0 1 2 0 0 2 2 0 1 0 0 1 0 0 1 0 0 1 2 1 0 1 0 0 0 1 1 1 1 1 0 1 1 1 1 1 2 2 0 2 1 1 1 1 0 1 0 0 0 0 1 1 0 0 0 0 0 0 0 0 0 0 0 0 0 0 0 0 1 0 0 0 1 1 0 0 0
128 0 1 2 0 0 0 2 0 1 0 1 0 0 0 0 0 0 1 1 1 2 0 2 0 0 2 0 1 1 1 0 1 1 1 0 2 2 0 0 0 0 2 0 0 0 1 0 0 2 0 0 0 1 0 1 0 0 0 0 1 2 1 0 0 2 1 0 0 1 1 2 2 2 0 2 2 0 2 1 0 2 0 1 1 0 0 0 2 2 0 0 1 1 0 0 0 0 0 0 2 1 1 0 1 1 1 1 1 1 0 2 2 2 2 2 2 0 1 0 1 0 2 0 0 1 1 0 0 0 1 1 0 0 0 0 0 0 0 0 1 0 0 0 2 0 1 0 0 1 1 1 0 0 1 0 0 1 0 0 2 0 1 1 0 1 1 0 0 2 0 1 0 1 0 1 2 0 1 1 0 1 1 1 2 0 2 0 0 1 1 1 1 1 1 0 0 1 0 0 0 0 0 0 1 1 1 1 1 0 1 2 2 0 0 1 1 0 2 0 2 2 2 0 0 1 1 0 0 0 1 1 1 1 1 2 0 2 2 0 0 1 2 1 0 1 0 0 1 1 1 0 1 0 0 0 0 0 0 0 0 0 0 1 1 0 0 0 2 2 0 2 0 1 1 1 0 2 2 0 2 0 1 1 0 1 1 1 0 1 1 1 1 0 2 0 1 1 0 0 1 0 1 0 1 0 1 2 1 0 0 0 2 1 1 0 2 0 1 1 1 1 1 0 1 0 0 0 1 0 1 1 0 0 0 0 0 0 0 1 0 1 1 1 1 0 1 0 1 1 0 0 1 1 1 0 0 1 0 0 1 1 2 0 1 1 0 2 2 0 0 2 1 2 0 2 0 1 1 1 0 1 0 2 0 0 0 1 1 0 0 0 0 0 2 0 0 0 1 1 0 1 1 0 0 0 1 0 0 0 1 0 1 0 1 2 0 0 1 1 0 1 0 2 1 2 2 1 1 0 1 0 0 1 1 1 0 1 1 0 1 0 0 0 0 1 0 1 1 0 0 1 0 1 1 1 0 1 0 1 1 0 1 0 0 1 1 2 2 0 0 0 2 2 1 0 0 0 0 0 2 0 1 0 1 0 1 0 1 0 1 1 0 1 0 0 1 1 2 2 0 0 1 1 1 0 2 1 0 1 0 0 2 0 0 1 0 0 0 0 0 2 1 0 0 1 0 1 1 1 1 1 1 1 1 0 1 0 1 2 0 1 0 1 1 1 0 1 1 0 1 0 0 1 2 1 1 0 0 0 1 0 1 0 0 1 1 2 1 1 0 1 1 0 0 1 1 2 2 1 0 0 0 2 2 1 1 1 0 0 0 1 0 1 1 0 1 0 0 0 0 1 0 0 0 0 0 0 1 1 0 0 0 0 0 0 0 1 0 0 0 0 0 0 0 1 2 1 0 0 1 0 0 1 0 0 1 1 1 0 1 0 1 1 0 1 1 2 0 1 0 2 0 2 0 0 0 2 2 0 0 0 1 2 0 2 0 1 0 2 2 0 0 0 1 0 1 0 0 0 0 0 1 1 1 1 0 1 0 1 0 0 0 0 0 0 0 2 0 1 1 0 0 0 2 2 2 1 1 1 0 0 0 1 0 0 0 1 2 2 0 0 0 1 1 2 0 0 1 1 1 1 0 2 0 1 1 0 0 1 0 1 0 0 0 0 1 1 0 1 0 1 0 0 0 0 0 1 1 0 0 0 2 0 2 0 0 1 0 2 1 0 0 0 0 1 0 0 0 0 0 0 1 0 0 1 1 2 0 2 0 2 2 0 2 0 1 1 0 1 1 1 0 2 1 0 2 1 1 1 0 0 0 0 0 0 0 2 0 1 0 0 1 2 0 1 1 0 0 1 0 1 0 0 0 1 0 0 1 1 1 1 1 0 0 1 1 0 0 0 2 2 0 2 0 0 0 0 0 0 1 1 0 0 0 0 1 0 1 0 0 0 0 2 0 2 0 1 1 0 1 1 1 0 0 1 1 2 0 2 2 1 0 0 2 2 2 0 0 0 0 2 1 0 0 2 0 2 1 1 0 1 0 0 2 0 0 1 2 0 1 0 0 1 2 0 1 1 0 0 2 2 0 2 0 0 0 2 0 0 0 0 2 2 2 0 0 0 0 0 2 0 1 2 0 0 2 0 0 1 0 0 2 0 2 0 0 0 0 0 2 0 0 0 0 1 1 1 1 1 1 0 0 0 1 1 1 1 1 0 1 1 0 0 0 0 0 0 2 0 0 0
129 1 2 1 1 0 1 0 0 2 0 1 0 0 0 0 0 0 0 0 1 1 0 2 0 0 1 0 2 0 2 0 2 2 0 0 0 1 0 0 1 0 1 0 1 1 0 0 0 1 1 0 1 1 0 0 0 2 0 2 0 2 0 0 0 0 1 0 0 0 0 2 2 2 2 2 0 2 1 0 1 2 0 0 1 0 0 1 2 2 1 1 1 2 0 0 2 0 0 0 2 2 0 0 2 1 2 2 0 2 0 1 0 0 0 0 0 0 1 0 1 0 2 0 1 0 0 1 0 1 2 0 0 0 1 0 2 0 0 0 0 0 1 0 0 0 0 1 1 1 0 0 0 0 1 0 0 1 0 0 1 2 0 2 1 1 2 0 1 1 0 0 1 1 0 1 2 0 1 1 0 0 1 1 2 0 2 2 2 0 0 2 1 1 1 0 2 2 1 0 0 1 0 0 0 2 2 0 1 0 0 2 0 0 0 0 1 0 0 1 0 0 1 1 0 0 1 1 1 0 0 0 0 0 2 1 1 1 2 0 0 0 1 1 0 1 0 0 2 0 0 1 1 0 0 1 1 0 1 0 0 0 0 2 2 2 0 0 1 1 1 2 0 2 0 0 0 1 2 0 1 0 2 2 0 0 2 1 0 1 1 0 1 0 2 0 0 1 0 0 1 0 2 0 2 0 0 1 1 0 0 2 1 1 1 0 2 0 2 0 2 1 1 0 2 0 0 0 2 1 2 2 0 0 0 0 0 1 0 0 0 0 1 0 0 0 1 0 1 1 1 0 1 1 1 1 1 0 0 1 1 1 1 0 1 0 0 1 2 0 0 2 0 2 0 0 0 1 0 2 1 0 0 1 0 0 0 0 0 0 0 1 1 0 2 0 2 2 1 0 0 1 0 1 0 0 0 1 1 0 1 1 2 0 0 2 0 0 0 0 1 1 0 0 1 2 1 0 0 0 0 0 0 0 1 1 1 2 0 1 2 0 0 1 1 2 0 2 2 1 0 1 0 2 1 1 0 2 2 2 2 0 0 0 0 0 0 1 1 1 0 1 1 1 1 1 0 0 2 0 1 0 2 2 1 2 0 2 2 0 0 0 0 2 0 0 0 2 2 2 0 0 1 1 1 1 2 0 0 1 0 1 1 0 0 2 0 1 0 1 1 0 2 1 0 2 1 0 0 1 0 1 0 0 1 0 1 0 2 1 0 1 0 0 0 1 0 2 2 0 0 0 0 2 1 0 0 0 1 0 1 1 1 0 0 1 1 0 0 0 0 1 0 1 0 0 2 2 2 1 1 0 0 0 1 0 0 0 0 0 0 1 0 0 0 0 1 1 0 0 1 1 1 0 0 1 2 0 0 1 1 0 0 0 2 0 0 0 0 0 0 0 0 0 0 2 2 0 0 0 1 0 1 2 0 0 0 1 0 0 0 0 0 1 1 1 2 1 0 0 0 1 0 1 0 0 0 2 1 0 0 0 1 0 1 1 1 1 0 1 0 0 0 1 1 2 2 0 1 1 1 1 2 1 2 1 2 2 0 1 0 0 0 1 0 0 0 2 0 1 1 0 0 0 0 0 0 0 1 0 0 0 0 0 0 0 0 2 0 0 0 0 0 2 0 1 0 1 1 1 1 1 1 1 0 1 1 0 1 2 1 0 0 1 0 0 1 0 0 0 1 1 0 0 0 0 0 0 0 0 0 0 2 0 0 0 1 0 0 0 0 1 0 0 0 0 0 1 1 0 1 1 2 0 0 1 1 1 0 2 1 2 2 1 1 0 0 0 0 2 2 2 0 2 1 0 2 0 0 0 0 0 0 0 0 0 0 2 1 1 0 2 1 2 0 1 1 0 0 2 0 2 0 0 0 2 1 0 0 1 0 0 1 0 0 0 0 1 0 1 1 1 0 2 0 0 0 0 0 0 2 0 0 0 0 1 1 2 2 0 0 0 0 2 0 2 0 1 1 1 1 1 1 0 0 0 0 0 0 2 2 2 0 1 2 2 2 1 0 0 0 1 1 0 2 0 1 0 0 2 0 1 1 0 1 1 1 1 1 0 1 0 0 2 2 0 2 0 1 1 1 1 1 1 1 0 2 1 2 2 1 1 2 1 1 0 1 0 1 0 1 0 2 0 0 0 1 0 0 0 0 0 2 0 2 0 0 0 0 0 1 0 1 0 0 0 0 1 1 0 1 1 1 1 0 0 0 0 1 1 0 0 0 2 0 0 0 0 1 0 0 0
130 0 2 1 0 1 1 0 0 2 0 0 0 1 1 1 0 0 0 1 1 2 1 1 0 0 1 0 2 0 2 0 0 1 0 0 2 1 0 0 1 0 0 0 0 0 1 0 0 1 1 0 0 1 1 0 0 1 0 1 1 2 1 0 0 0 1 1 0 0 0 0 1 1 1 1 1 0 2 1 0 1 0 0 1 0 0 0 1 1 0 0 0 2 0 0 0 1 0 1 0 2 1 0 1 1 2 2 0 2 0 2 0 1 0 0 0 0 1 0 1 0 1 1 0 0 0 0 1 0 0 0 1 1 0 0 1 0 0 0 0 0 0 0 1 0 0 0 0 2 1 2 0 1 0 0 0 1 0 0 2 0 2 2 1 2 1 1 0 1 1 2 0 2 1 1 2 1 0 0 0 0 0 2 2 0 2 1 1 1 1 1 1 1 1 0 1 0 0 0 0 0 1 1 0 1 1 1 1 0 1 1 1 0 0 1 1 1 1 0 0 1 2 0 0 1 1 2 1 2 0 0 0 0 1 0 0 2 2 0 0 1 2 1 0 1 0 0 2 0 0 0 1 1 0 1 1 0 0 1 0 0 0 0 0 0 1 1 2 1 0 2 0 0 0 0 0 2 1 0 0 0 1 1 0 0 2 1 0 2 1 0 1 1 2 0 1 1 0 0 0 0 0 1 0 1 0 2 0 0 0 0 2 2 2 0 1 1 1 0 2 1 2 1 1 0 0 0 0 0 2 0 0 0 0 0 0 1 0 0 0 1 2 1 2 0 0 1 2 1 0 0 2 2 1 1 2 2 0 2 0 0 2 0 2 0 0 2 2 0 0 2 1 2 0 1 0 0 1 1 0 2 0 1 1 1 0 1 1 0 0 0 1 0 2 0 1 1 1 0 0 1 0 1 1 0 0 2 0 0 1 0 0 0 1 1 1 0 1 1 0 1 0 0 1 1 1 0 2 1 1 0 0 1 1 0 1 0 0 0 1 0 0 2 1 2 1 0 0 0 0 0 0 2 1 1 0 2 2 2 1 0 0 0 1 1 0 1 1 1 2 2 2 2 1 1 1 0 0 0 2 0 1 0 1 0 1 0 2 2 0 0 1 1 1 0 1 0 1 2 0 0 0 2 0 2 0 0 1 1 0 1 2 0 0 1 0 0 1 0 1 2 2 1 1 2 0 0 0 1 0 1 0 0 0 0 1 0 1 2 0 1 0 0 0 2 0 1 1 0 0 0 0 2 1 0 0 0 0 2 0 0 1 1 1 1 1 1 0 1 0 1 1 0 0 1 2 1 1 1 0 1 1 1 1 0 0 0 0 0 0 2 0 0 0 0 1 0 0 0 0 2 0 0 0 0 1 0 0 0 2 0 0 2 0 1 2 1 0 0 1 0 0 1 0 0 1 1 0 0 0 0 0 2 0 1 0 1 1 0 1 1 0 1 1 1 2 0 0 1 0 2 0 0 0 0 0 1 1 0 0 0 2 1 1 2 0 0 0 0 0 0 0 1 1 2 2 0 1 1 1 2 2 1 2 1 2 1 0 0 0 0 0 0 0 0 0 2 0 1 1 0 0 1 2 2 1 1 1 0 0 0 0 1 0 0 0 0 1 1 0 0 1 2 0 2 1 1 1 1 1 1 0 2 0 2 1 0 0 2 1 0 0 0 0 0 0 0 0 1 1 1 0 0 0 1 0 0 0 0 0 0 2 0 0 1 0 0 0 0 0 0 0 0 0 1 0 1 0 2 2 1 1 1 1 1 1 2 1 2 0 1 2 1 1 0 0 0 0 2 1 1 0 1 0 0 1 0 0 2 2 0 1 1 1 0 1 2 1 2 1 1 1 2 0 1 1 0 0 2 0 2 1 2 0 0 0 1 2 1 1 2 0 0 0 0 0 1 1 0 1 1 0 2 0 0 0 0 0 0 2 0 0 2 2 0 1 1 1 0 0 0 1 1 0 0 0 0 0 0 1 1 2 0 0 0 0 2 0 2 2 1 1 0 2 2 2 0 0 0 0 2 1 0 1 1 1 1 0 2 0 1 1 0 1 2 2 1 2 0 1 0 0 0 1 0 2 1 0 0 2 2 0 2 0 0 0 1 0 0 0 0 1 2 2 1 1 0 0 0 1 1 1 1 1 1 2 1 1 1 0 0 1 0 2 0 0 0 0 0 1 0 0 0 0 1 1 1 1 0 0 0 0 0 0 0 0 1 0 1 0 0 0 1 0 0 0 1 2 1 1 0
131 0 2 0 0 0 0 2 0 1 0 0 1 0 0 0 0 0 0 1 1 2 0 2 0 0 2 2 2 1 0 1 2 1 1 0 1 1 0 0 2 0 0 0 0 1 0 0 0 1 0 0 0 0 1 1 1 0 0 1 0 2 2 2 0 1 1 0 0 1 1 1 2 2 1 2 1 2 2 0 2 2 0 0 1 0 0 1 1 2 0 0 0 2 1 1 0 2 0 2 0 2 1 1 0 0 2 2 0 2 0 2 0 0 2 2 2 0 0 0 2 0 1 1 1 0 0 1 0 1 2 0 0 0 0 0 0 0 2 0 0 0 1 0 0 0 0 0 0 1 0 0 0 0 1 0 0 0 0 1 2 1 1 2 0 0 1 0 1 1 0 2 1 2 1 2 1 1 0 1 0 1 0 0 0 0 1 2 0 0 1 1 0 0 0 0 1 2 0 1 0 1 0 0 1 0 0 0 2 1 0 1 2 0 0 1 1 0 2 1 0 1 2 0 0 1 1 1 1 1 0 1 0 0 1 0 0 2 2 0 0 0 2 2 0 2 0 0 2 0 0 1 2 1 0 0 0 0 1 0 0 0 0 1 2 1 0 2 1 1 1 0 0 2 0 0 1 2 1 0 0 1 0 0 1 0 2 2 0 2 2 1 0 1 2 0 0 1 1 2 1 0 1 0 1 1 0 2 1 0 0 2 2 1 1 0 2 0 0 0 0 2 1 0 1 0 0 0 0 1 2 1 0 0 0 0 0 1 0 1 1 1 1 0 1 0 0 1 1 2 0 0 1 1 1 0 0 0 0 1 0 0 2 0 2 0 0 1 2 0 0 2 1 1 0 0 0 0 1 1 1 1 0 1 1 0 0 0 0 0 0 0 1 2 2 0 2 0 1 1 0 1 0 2 1 1 0 0 0 0 0 0 1 0 1 2 1 0 1 1 0 1 1 0 1 1 0 0 1 0 0 0 0 0 1 1 0 2 2 0 2 0 0 0 0 1 0 1 1 1 0 0 0 1 1 1 0 1 1 1 1 0 1 0 0 2 2 2 2 0 1 1 1 1 1 0 1 0 2 1 1 0 1 0 1 0 1 2 2 0 1 0 0 1 2 0 1 0 1 2 0 1 1 1 1 1 2 0 0 0 0 0 1 0 1 0 0 0 1 1 1 1 2 2 0 2 0 0 0 2 0 0 1 0 1 0 2 0 0 2 0 2 0 1 1 1 1 2 2 0 1 1 0 0 2 1 1 0 0 1 1 0 0 2 1 0 2 1 1 0 1 0 0 0 0 0 1 1 1 1 0 1 2 2 0 0 0 1 0 0 0 0 0 1 1 0 1 1 0 0 0 2 0 0 0 1 1 0 1 1 0 0 0 1 1 1 0 0 0 0 1 0 0 0 0 0 1 2 0 0 0 0 0 1 0 0 0 0 1 1 1 0 1 1 1 0 1 0 0 1 1 1 0 1 0 0 0 1 0 0 0 0 0 1 0 1 2 1 1 0 0 0 0 0 0 1 1 0 1 1 0 0 1 1 1 1 0 1 0 1 0 0 1 2 0 1 1 2 0 2 0 1 0 0 2 2 2 2 2 0 1 0 0 0 0 0 0 1 1 1 0 0 0 2 0 2 0 0 1 1 2 2 0 2 0 0 0 0 1 2 0 0 0 0 0 1 1 1 1 1 0 2 0 0 0 0 1 0 1 0 0 0 2 0 0 0 1 2 0 1 1 0 0 1 1 1 0 2 2 0 1 1 0 1 1 2 0 2 1 2 0 1 1 1 1 0 0 0 1 2 0 0 0 1 1 0 1 1 2 2 1 0 0 0 1 0 1 2 2 2 1 2 1 2 0 0 0 0 0 2 0 2 1 1 0 0 0 0 0 0 0 0 0 0 0 0 0 1 0 0 1 1 1 2 0 0 1 0 1 0 2 0 0 0 0 0 2 0 1 0 0 0 1 1 0 2 0 0 1 1 2 2 1 0 0 1 1 2 0 1 1 2 1 0 1 1 2 0 0 0 0 2 1 1 2 1 0 0 0 1 1 1 0 0 1 1 2 1 1 0 0 0 0 1 1 0 2 1 0 0 2 2 0 2 0 0 0 2 0 0 0 0 2 0 1 2 2 1 1 1 0 0 1 1 1 0 1 0 0 1 0 0 0 1 0 0 1 1 1 0 0 0 0 0 0 0 0 1 1 0 0 0 1 1 1 2 2 1 0 1 0 0 1 2 0 0 0 0 1 0 2 0
132 1 2 1 0 0 1 1 1 2 0 0 0 0 0 0 0 0 0 1 1 2 1 1 0 0 1 0 2 0 2 0 2 2 1 0 2 1 1 1 0 0 0 0 0 1 0 0 0 0 0 0 1 1 0 0 0 1 0 0 1 2 1 0 1 0 2 1 0 0 0 1 2 2 2 2 0 0 1 1 1 2 0 0 2 0 0 0 2 2 0 0 1 1 0 0 0 1 0 1 1 1 0 0 2 1 2 2 0 2 0 1 1 1 0 0 0 0 0 0 2 0 2 0 0 2 2 0 0 0 2 0 0 0 0 0 0 0 0 0 1 0 0 0 1 0 0 0 0 1 0 1 1 0 0 0 0 1 0 0 2 0 1 2 1 2 1 0 0 2 0 0 0 1 1 0 2 0 0 0 0 1 0 1 2 1 1 2 1 2 2 2 1 0 1 0 2 1 0 0 0 1 0 1 2 2 0 1 2 0 1 2 0 0 0 0 0 1 2 0 0 1 2 0 0 0 0 2 1 1 0 0 0 0 0 0 0 2 2 0 0 0 1 2 0 1 0 0 2 0 0 1 1 1 0 2 1 0 0 0 0 0 0 1 0 0 0 0 2 1 0 1 0 2 0 0 0 1 2 0 0 0 1 1 0 1 1 2 0 2 1 1 1 0 2 0 0 1 1 2 2 0 1 0 1 0 1 2 0 0 0 1 2 1 0 1 2 0 1 0 1 2 1 0 0 0 0 0 0 1 2 0 1 0 0 0 0 2 0 1 2 2 2 0 0 1 1 1 2 2 1 1 1 1 0 1 1 1 0 0 1 1 1 0 1 1 0 2 2 0 0 2 1 2 0 0 0 0 0 2 1 2 0 0 1 1 0 0 0 0 0 1 0 0 2 0 0 1 0 0 0 0 1 1 0 1 1 0 0 0 1 0 1 1 0 2 0 0 0 0 0 1 0 1 2 1 1 2 2 0 1 0 0 0 1 1 1 0 0 0 0 0 0 0 0 2 0 1 1 0 0 0 0 2 2 1 1 1 1 0 0 0 1 1 0 1 1 2 2 0 1 1 2 2 1 1 1 1 2 1 1 1 0 0 2 0 0 2 2 0 1 0 1 0 2 0 2 0 1 1 1 0 2 0 2 0 2 0 0 0 0 1 0 0 1 0 0 1 0 1 1 1 2 0 1 1 1 1 1 1 1 0 1 1 1 0 1 0 1 0 0 1 0 2 2 1 0 1 1 0 1 0 0 2 1 0 0 1 0 1 1 0 1 0 0 0 1 2 2 0 1 1 0 0 0 0 1 1 1 1 0 1 1 1 1 1 1 0 1 1 0 1 1 0 1 1 2 0 0 0 0 2 0 0 0 1 1 0 2 1 1 0 0 1 1 1 1 1 0 0 0 0 0 0 0 0 1 1 0 0 0 0 1 2 0 1 0 1 1 0 2 0 0 2 0 1 1 2 0 1 1 1 1 1 1 1 0 1 1 0 0 0 1 2 0 2 1 0 0 1 1 0 0 1 1 1 1 0 0 2 1 1 2 2 2 2 1 1 0 1 0 0 1 1 1 1 0 1 0 1 0 0 0 1 1 2 2 2 2 0 0 0 1 0 0 0 0 1 0 0 0 0 1 2 0 1 0 0 1 0 1 1 0 2 0 1 1 0 0 1 1 0 0 0 0 0 0 0 0 0 0 0 0 0 0 0 0 0 0 0 0 0 2 0 0 1 1 1 0 1 0 0 0 0 0 0 0 1 0 1 2 1 1 0 0 2 1 2 2 2 0 0 2 0 1 0 1 0 0 2 1 1 0 2 1 0 1 0 1 2 2 0 0 0 2 1 1 1 1 1 1 1 1 2 1 2 1 0 0 2 1 1 2 0 0 0 0 1 0 0 0 1 1 0 0 1 1 1 0 0 2 1 1 1 1 0 1 0 0 0 0 0 0 0 0 1 1 0 2 0 0 0 2 1 0 1 0 2 2 1 1 1 0 0 0 2 2 1 0 2 2 0 0 0 2 2 2 1 0 0 1 1 2 0 1 1 0 1 0 1 1 1 0 0 1 1 1 1 0 1 0 1 0 1 0 0 2 2 0 0 2 2 0 2 0 0 0 1 0 0 1 1 2 2 1 0 1 0 0 1 0 0 2 1 1 0 1 2 2 1 1 1 0 0 2 0 1 0 0 0 0 1 0 1 1 1 2 2 2 0 0 0 1 1 0 1 1 0 0 1 0 0 0 1 0 0 0 0 0 0 0 1
133 0 1 2 0 0 2 0 0 2 0 0 0 0 0 0 0 0 1 0 0 2 0 0 1 1 1 0 2 0 1 1 0 0 2 1 2 1 0 1 1 1 0 2 0 2 1 0 0 0 0 0 2 0 0 0 0 1 0 1 1 1 0 1 1 1 1 2 0 0 0 0 2 2 2 2 0 2 2 0 1 2 0 2 2 0 0 0 1 2 1 0 2 1 0 0 0 0 0 0 2 2 0 0 1 1 2 2 0 2 0 2 1 2 1 1 1 0 0 0 2 0 2 0 1 1 1 0 0 0 1 0 0 0 0 0 0 0 0 0 0 0 0 0 0 1 0 0 0 1 0 1 0 1 0 0 0 0 1 1 1 0 2 2 0 1 0 0 1 2 0 0 0 1 1 1 1 0 1 1 0 1 1 0 2 1 1 0 0 1 1 1 1 0 1 1 1 1 0 1 0 0 0 1 2 0 0 0 0 0 1 1 1 0 0 0 1 1 1 1 1 1 2 0 0 1 0 2 0 2 1 1 1 1 1 1 0 1 2 0 0 0 2 2 0 2 0 0 1 1 1 1 1 0 0 2 1 2 0 1 1 1 0 0 1 0 0 0 0 0 0 0 1 2 0 0 1 1 1 0 0 1 2 2 0 0 2 1 0 1 0 0 2 0 2 0 2 0 0 1 1 0 2 0 2 0 1 1 0 0 1 1 0 1 1 0 2 0 0 0 1 2 1 1 1 0 0 0 0 0 0 0 0 0 0 0 0 1 0 1 1 2 1 0 1 0 1 1 2 1 0 0 2 2 0 2 2 2 0 1 0 0 1 0 1 0 0 1 2 0 0 2 2 1 2 0 0 0 0 2 1 0 0 0 0 0 0 0 0 0 0 2 0 0 2 0 1 0 1 1 0 1 0 2 1 1 0 1 0 0 1 1 0 0 1 2 0 0 0 0 0 1 0 0 1 1 1 0 0 0 0 0 1 1 0 0 1 0 0 0 2 0 0 0 0 1 1 2 2 0 0 2 0 1 1 1 0 1 1 1 0 0 0 1 0 1 1 2 2 0 2 2 2 2 1 0 0 0 2 0 1 1 1 0 1 0 1 2 2 0 1 0 1 1 1 0 1 1 1 2 0 0 2 0 2 0 2 0 0 0 0 1 0 1 0 2 0 1 0 1 1 1 1 0 0 1 1 0 0 0 0 1 0 0 0 0 1 0 1 2 0 0 0 0 0 2 0 1 1 0 0 0 0 2 0 0 0 0 0 1 1 0 1 0 0 1 1 1 1 0 1 1 0 0 1 1 2 1 1 1 0 0 0 1 1 0 0 0 1 1 0 2 2 0 1 0 1 0 0 0 1 2 0 0 0 0 1 1 2 0 1 0 0 2 0 2 2 0 0 0 1 0 0 1 0 0 2 1 0 0 0 0 0 1 0 1 0 0 1 0 2 1 1 1 1 2 2 1 1 1 1 2 0 1 0 0 0 2 2 1 1 1 1 1 1 1 0 1 0 0 0 1 1 0 0 2 1 1 1 1 0 0 2 2 2 2 1 0 0 1 0 0 1 1 0 0 0 2 0 0 0 0 0 2 0 2 1 2 2 0 0 0 0 1 1 1 0 1 1 1 1 0 1 2 1 1 1 0 0 0 2 2 0 2 0 1 1 0 0 2 0 2 0 0 0 0 1 0 0 0 0 0 0 0 0 0 0 1 1 1 1 0 2 0 0 0 2 0 0 0 0 0 1 1 1 1 0 2 1 0 1 2 1 0 0 1 1 2 1 2 0 1 2 0 1 0 0 1 0 0 0 1 0 1 0 1 1 1 2 2 1 0 1 1 0 0 1 2 1 2 0 1 1 2 0 1 1 0 1 2 2 1 1 1 0 0 0 0 1 0 1 1 0 0 0 0 0 0 0 0 1 1 2 1 1 0 1 0 0 1 0 0 0 0 0 1 1 0 2 1 1 0 1 1 0 2 0 1 2 2 2 2 2 0 0 0 0 2 1 1 1 1 0 0 1 1 2 0 0 0 0 1 1 0 2 2 1 0 0 1 1 1 0 0 1 1 1 0 1 0 1 0 0 1 0 0 1 2 0 0 2 2 0 1 1 0 1 0 1 1 0 0 1 2 2 0 1 0 0 1 0 1 2 0 0 0 1 1 1 2 0 0 0 1 1 0 0 1 1 0 0 1 0 0 0 0 1 1 2 0 1 1 0 0 0 0 0 1 0 1 0 0 0 1 0 0 0 2 2 1 2 0
134 0 2 1 0 0 1 0 0 2 0 0 0 0 0 0 0 0 0 1 1 2 0 2 0 0 0 0 1 1 0 1 1 1 1 0 2 1 0 0 1 0 0 0 0 0 0 0 0 1 0 0 0 0 2 1 0 0 0 0 1 2 2 2 0 1 1 0 0 0 0 2 2 2 1 2 1 1 2 0 0 1 0 1 2 0 0 2 2 2 2 2 0 2 0 0 1 0 0 0 1 2 0 0 0 0 2 0 2 0 0 2 0 2 0 0 0 0 1 0 1 0 0 2 0 0 0 0 1 0 0 0 1 1 0 0 0 0 0 0 1 0 0 0 0 0 0 0 0 0 0 0 0 1 1 0 0 0 0 1 2 2 2 2 1 2 0 1 0 0 0 0 2 2 1 2 1 2 0 0 0 1 1 1 2 0 2 2 0 1 1 2 2 2 2 0 2 1 0 0 0 0 0 1 0 0 0 1 1 0 0 0 2 0 0 1 1 0 2 1 0 0 2 1 0 1 1 1 0 1 1 1 1 0 1 0 0 1 2 0 0 0 1 2 0 2 0 0 2 0 0 0 1 1 0 1 2 1 0 0 0 0 0 0 0 0 0 1 2 1 0 1 0 2 1 1 0 1 0 0 0 1 0 0 0 1 1 1 0 1 1 0 1 0 2 0 1 0 0 1 1 0 0 2 0 0 0 2 1 0 0 1 2 1 1 0 2 2 0 0 0 2 0 0 0 0 2 1 0 1 2 1 0 0 0 0 0 1 0 0 0 0 1 0 0 0 2 0 2 1 1 0 2 2 1 1 2 0 0 0 0 0 1 0 0 0 0 1 1 0 0 2 1 2 0 1 0 0 0 2 0 1 0 0 0 1 0 0 0 0 0 1 2 0 2 0 0 1 0 0 0 0 0 2 1 1 0 1 1 1 0 0 2 0 0 2 0 0 0 1 1 2 1 1 0 0 0 1 0 0 1 0 1 1 0 0 0 1 0 0 2 0 0 1 1 1 1 1 1 1 0 1 0 2 1 1 0 1 1 2 1 0 0 0 0 0 0 2 2 0 1 1 2 2 1 1 1 0 2 1 2 0 1 1 2 1 0 0 1 0 1 1 1 1 1 0 1 0 1 2 0 1 2 0 2 0 2 1 0 1 0 0 1 1 0 1 1 0 1 1 1 1 2 1 0 2 0 0 0 1 0 0 1 0 1 0 2 0 0 1 0 0 0 2 2 1 0 1 1 0 0 0 0 2 1 0 0 1 0 2 0 0 0 0 0 0 0 1 1 0 0 2 0 0 0 0 1 1 1 1 0 1 0 0 0 0 0 1 0 0 0 0 1 0 0 0 0 0 0 0 1 1 0 0 0 0 0 0 0 1 0 0 0 0 1 1 1 2 0 0 0 0 0 0 0 1 2 2 0 0 2 0 2 2 0 0 1 0 0 0 1 1 0 0 2 1 2 1 0 1 0 2 1 1 1 1 0 2 1 0 0 0 1 2 0 2 2 0 1 0 0 1 2 0 0 2 0 0 0 0 0 0 1 1 1 0 1 2 0 0 1 1 0 0 1 0 0 2 0 1 0 0 0 0 2 2 2 2 2 1 0 0 0 2 0 1 0 0 1 1 0 0 1 1 0 2 0 1 0 0 1 1 0 2 0 0 1 0 1 2 0 0 0 0 0 0 0 0 0 0 0 0 0 0 0 1 0 0 0 0 0 0 2 0 1 0 1 2 0 2 0 1 0 0 0 2 0 1 1 1 2 2 0 1 1 2 0 1 0 2 1 2 2 0 0 1 0 0 1 2 1 1 0 1 1 1 0 0 0 2 2 0 0 0 2 2 1 0 2 2 2 2 1 2 0 1 1 0 0 2 0 2 1 1 0 0 0 0 1 1 1 1 0 0 0 0 0 0 0 0 2 2 2 2 0 0 0 0 0 1 0 0 0 0 0 1 0 0 2 0 0 0 2 1 0 1 0 1 2 1 1 1 2 0 1 1 0 1 0 2 2 2 1 0 2 2 2 0 0 0 0 1 1 0 1 1 0 1 0 2 0 2 0 0 0 2 2 2 1 1 0 1 0 1 1 0 2 1 1 1 2 2 1 2 1 0 0 2 0 0 0 0 2 2 2 0 1 0 2 0 1 1 2 0 0 0 1 1 1 2 0 1 0 0 2 0 1 0 0 0 0 0 0 0 0 2 2 1 1 0 0 0 0 1 0 0 0 1 0 1 0 0 0 0 0 1 0 1 2 0 1 0
135 1 1 1 0 0 1 2 0 0 0 1 0 1 0 0 0 0 0 0 1 2 0 2 0 0 0 0 1 1 1 1 1 1 0 0 1 2 0 0 1 0 0 1 0 2 1 0 0 2 1 0 0 0 1 0 0 0 0 0 2 2 1 0 0 1 1 0 0 2 2 0 1 1 2 1 0 1 2 1 1 2 0 0 2 0 0 0 1 1 0 0 0 1 0 0 1 0 0 1 2 2 2 0 0 0 2 1 2 1 0 2 0 1 0 0 0 0 1 0 1 1 1 1 0 0 0 2 0 1 1 0 0 1 1 1 0 0 0 0 1 0 0 1 1 0 1 0 0 0 0 0 2 0 1 0 0 0 1 1 2 0 2 2 0 1 1 0 0 1 0 1 0 2 1 1 2 0 0 0 0 1 0 2 2 0 2 1 0 0 0 1 2 2 2 0 2 1 0 0 0 1 0 0 1 2 2 1 1 0 0 1 1 0 0 0 0 0 0 0 1 1 2 0 0 2 2 1 0 1 0 0 0 0 2 0 0 2 2 0 0 0 1 1 0 1 0 0 0 0 0 0 0 0 0 2 1 1 0 2 1 1 0 0 0 0 0 1 1 1 1 0 0 2 0 0 1 0 2 0 0 0 0 0 0 0 1 2 0 2 1 0 0 1 2 1 0 2 0 2 2 0 2 0 2 0 0 1 0 0 0 1 1 1 1 0 2 0 0 0 1 1 1 0 0 0 0 0 1 1 2 1 0 0 0 0 0 1 0 0 0 0 2 0 0 0 1 0 0 2 0 0 2 2 0 1 1 0 0 1 0 0 1 1 1 0 0 1 1 0 0 2 0 2 1 0 0 0 1 1 0 2 0 0 0 0 0 0 0 1 1 1 0 0 1 1 1 1 0 0 0 0 1 1 0 1 0 1 0 0 0 0 1 1 0 2 0 0 0 0 0 2 2 0 0 2 1 0 0 0 0 0 0 0 0 0 1 0 0 0 2 0 0 0 0 2 1 1 1 2 0 1 0 2 2 1 1 2 2 2 1 1 0 1 0 1 1 1 1 1 1 1 1 1 1 0 1 1 2 0 1 0 1 0 2 0 0 2 2 0 0 0 1 2 0 0 1 2 2 2 0 0 2 0 1 1 1 1 0 1 0 1 1 1 1 1 1 1 1 1 1 1 1 0 1 1 0 1 1 1 1 0 0 0 0 0 1 0 0 1 0 0 1 0 0 1 0 2 2 0 2 0 0 2 1 1 0 2 1 1 0 1 1 1 1 1 1 2 2 0 1 1 2 0 0 2 2 2 2 1 1 1 1 1 1 0 0 1 0 0 1 1 1 0 0 0 1 0 0 0 1 2 1 0 0 0 2 0 1 2 0 0 0 0 1 0 0 1 0 0 1 0 0 1 0 0 2 1 0 0 0 2 0 1 0 0 1 0 0 0 1 0 1 1 0 1 2 1 1 1 0 1 0 0 1 1 0 2 2 0 0 0 1 1 1 2 0 1 1 0 0 1 0 0 1 0 1 0 0 0 1 1 2 0 2 2 0 2 0 0 0 0 0 2 0 0 0 0 0 0 0 0 0 1 1 1 1 2 2 0 1 0 0 0 0 0 0 0 1 1 0 0 0 2 0 1 0 0 0 0 1 1 0 2 0 0 1 0 0 1 1 0 0 1 0 0 2 1 0 0 1 1 1 0 0 1 0 0 1 0 0 0 2 0 1 0 0 1 0 0 0 0 0 0 0 1 0 0 0 1 2 2 0 0 1 2 0 2 0 2 0 2 2 1 1 0 0 0 0 0 0 2 0 1 1 0 2 0 0 0 0 0 0 0 2 0 2 1 0 0 0 0 2 2 0 0 0 0 0 2 0 2 1 0 0 0 1 1 1 1 1 2 1 0 0 1 1 0 0 0 1 1 1 1 0 0 0 1 1 0 2 0 0 0 0 1 1 0 1 0 0 0 0 2 0 2 0 0 1 1 2 2 1 0 0 1 1 1 0 1 1 1 1 1 2 1 2 0 0 0 0 1 1 0 1 1 1 1 0 1 0 2 0 1 1 2 2 0 1 0 0 0 0 1 1 0 1 0 0 0 1 1 0 0 1 0 1 2 0 0 0 0 2 2 0 1 2 0 0 0 2 0 2 0 1 0 0 1 1 2 0 0 1 0 0 0 1 0 0 0 1 0 1 0 0 0 1 1 1 1 1 0 0 1 0 1 0 0 1 1 1 0 0 2 0 0 0 0 0 1 1 0
136 1 0 2 0 1 2 2 1 1 0 1 0 0 0 0 0 0 1 0 0 2 0 2 0 0 1 1 2 0 1 0 0 0 2 1 2 1 0 0 1 0 1 0 0 1 0 0 1 1 0 0 0 0 1 2 0 0 1 2 0 0 1 0 0 1 0 2 0 1 0 0 2 2 0 2 2 2 2 0 1 2 0 1 2 0 0 1 1 2 0 1 0 2 0 0 0 1 0 0 1 2 0 0 1 1 2 2 0 2 1 1 0 1 0 0 0 0 0 0 2 0 2 0 2 0 0 0 0 0 0 0 0 0 1 0 0 0 0 0 2 0 1 1 0 0 0 0 0 2 1 1 0 0 1 0 0 1 0 0 0 2 1 2 1 1 1 1 0 1 1 2 0 2 0 1 1 0 0 0 0 0 0 1 1 0 2 1 0 1 0 2 2 1 2 0 2 1 0 0 0 1 0 0 2 0 0 1 2 1 1 2 1 1 0 0 0 0 1 0 1 1 2 0 0 1 0 1 0 1 0 0 1 1 0 1 1 2 2 0 0 0 2 1 0 1 0 0 1 0 0 0 1 0 0 0 0 0 2 0 0 0 0 2 2 0 0 0 2 2 0 1 1 2 0 0 0 1 2 0 0 0 2 2 0 0 2 2 0 2 1 2 1 0 1 0 1 0 0 1 0 0 0 1 0 0 0 2 1 0 0 1 2 1 0 1 2 0 0 2 0 1 1 1 0 0 1 0 1 2 2 2 1 0 0 0 0 1 0 0 1 1 1 1 0 0 2 1 2 1 1 1 2 2 0 1 1 0 0 1 1 1 1 0 1 0 0 1 1 0 1 1 2 1 0 0 0 0 1 1 2 0 0 0 1 2 0 0 0 0 0 1 1 0 2 0 2 1 0 0 0 0 1 1 1 0 0 0 0 0 0 2 1 0 1 2 1 2 0 0 0 2 0 0 0 2 1 0 1 0 0 0 0 1 1 0 0 2 1 0 1 0 0 1 1 2 0 0 2 1 0 1 0 2 2 2 0 0 0 0 0 0 0 1 0 0 0 2 2 0 2 2 1 1 0 0 0 0 1 1 2 0 0 0 2 1 0 1 2 0 1 0 1 1 1 0 1 1 1 2 0 1 1 1 1 2 1 1 0 1 0 1 0 0 0 0 0 1 1 1 1 1 2 0 0 2 1 0 0 1 0 0 1 0 1 0 1 0 1 1 1 1 0 0 0 2 0 1 1 0 0 0 0 1 1 1 1 0 1 1 0 0 1 0 0 1 0 1 1 0 1 0 2 0 0 2 2 1 2 0 1 0 0 1 1 0 0 1 0 0 0 1 0 0 0 0 0 0 0 0 0 1 0 0 0 1 2 0 1 1 0 0 0 0 1 0 0 1 1 0 1 0 0 0 0 0 1 1 0 0 1 0 0 1 0 0 1 2 1 0 1 0 2 2 0 0 0 1 0 2 0 1 0 2 0 0 0 2 2 1 1 0 0 0 1 1 0 1 1 0 0 0 0 0 0 2 2 0 0 0 1 0 2 2 2 2 2 1 0 1 0 0 0 1 0 0 0 1 0 1 0 0 0 1 0 1 1 2 2 0 0 0 0 0 0 0 0 1 1 1 0 1 1 2 0 1 0 0 0 0 0 0 0 2 0 1 0 0 0 0 0 0 0 1 0 0 1 0 0 0 0 0 0 0 0 0 1 0 0 1 0 1 2 0 0 0 2 2 0 2 0 0 0 0 0 0 0 2 2 0 0 0 1 1 1 2 0 1 1 2 1 1 2 1 1 1 1 0 0 1 1 2 0 1 1 0 0 1 1 1 0 0 0 0 2 1 1 2 2 2 1 2 1 2 1 1 0 0 1 2 1 2 1 0 0 0 1 1 0 0 0 0 2 1 0 1 2 1 1 0 1 1 1 1 1 0 0 1 1 0 1 0 2 0 2 1 1 0 1 0 1 0 1 2 0 0 0 2 1 0 0 0 2 0 0 0 0 2 0 1 1 1 0 1 1 1 2 0 0 0 0 0 1 1 2 0 1 2 0 1 0 0 1 0 1 1 1 2 2 2 0 2 0 0 1 0 1 1 0 0 1 1 0 2 0 0 0 0 0 0 0 0 1 2 2 0 1 0 2 0 1 1 0 2 2 0 2 1 2 0 1 2 0 0 1 0 1 1 1 0 1 0 0 0 0 0 1 1 1 0 0 0 1 1 0 1 1 0 1 0 1 0 0 1 0 0 0 0 1 0 1 0
137 0 1 1 0 0 0 2 0 1 0 0 1 1 0 0 0 0 0 1 1 2 0 2 0 0 1 1 2 1 0 1 0 1 1 0 2 1 0 1 1 1 1 0 0 1 0 0 0 0 0 0 0 0 1 0 0 0 1 1 1 1 1 1 1 0 2 1 0 0 0 1 2 2 0 2 2 0 1 1 1 2 0 0 1 0 0 0 2 2 0 0 1 2 0 0 0 1 0 1 0 2 1 0 1 0 2 2 0 2 0 0 1 1 2 2 2 1 0 0 1 2 0 2 0 0 0 0 2 0 1 0 0 0 0 0 0 0 0 0 0 0 1 0 0 0 0 0 0 1 1 1 0 0 0 0 0 2 0 0 1 0 1 1 1 2 2 0 0 2 0 1 0 2 0 0 2 0 1 1 0 1 0 0 0 0 1 0 0 1 0 1 2 1 2 0 1 1 0 0 0 0 1 0 1 2 1 0 1 0 2 2 1 0 0 1 1 0 1 1 0 0 2 0 0 1 1 1 0 1 0 0 0 1 1 0 0 2 2 0 0 0 2 1 0 2 0 0 2 0 0 1 1 0 0 1 1 1 0 2 2 2 0 2 1 0 0 0 2 0 0 1 1 2 0 0 0 1 2 0 1 0 0 0 0 2 0 1 1 2 1 2 1 0 2 0 0 0 0 1 0 0 0 0 0 0 0 2 1 0 0 1 0 0 0 1 2 1 1 0 2 1 1 1 0 0 0 1 1 1 2 2 0 0 0 0 0 0 0 0 1 1 2 1 1 0 1 0 2 1 0 0 1 1 1 0 0 0 0 1 0 0 2 0 0 0 0 2 2 0 0 2 1 2 0 1 0 0 1 1 0 0 0 0 1 1 0 0 0 0 0 1 0 0 2 0 1 0 0 0 0 1 0 2 2 0 0 0 0 0 0 0 1 0 0 1 0 2 0 0 0 1 1 1 0 1 1 0 1 0 0 0 0 0 1 1 0 0 0 0 1 0 1 1 1 2 1 1 2 1 0 1 0 1 1 1 0 1 1 1 1 0 1 0 0 1 1 2 2 0 1 1 2 2 2 0 1 0 1 0 1 1 2 1 1 1 1 1 1 0 1 1 1 2 2 0 1 0 2 1 1 1 2 0 2 1 2 0 0 1 0 1 0 0 1 1 0 0 1 2 2 0 2 0 1 2 0 1 1 1 1 0 0 0 0 0 2 0 1 1 1 1 0 1 1 1 0 1 1 0 1 0 0 1 1 0 0 0 0 0 1 0 0 0 0 0 2 1 0 0 0 2 1 0 0 1 2 1 1 1 0 1 0 0 1 1 1 0 0 0 0 2 1 0 2 1 1 0 0 0 0 2 1 0 0 1 0 0 0 1 0 0 0 1 1 0 1 1 0 0 1 0 0 0 0 0 2 1 0 0 1 0 0 2 0 1 0 1 0 0 0 1 1 1 1 1 1 1 0 1 0 1 0 1 0 0 0 2 2 0 0 0 1 1 0 1 0 1 1 1 1 1 0 1 1 2 1 0 0 0 0 0 2 1 2 1 1 1 0 1 0 0 1 2 2 1 0 2 0 2 0 1 0 1 1 2 1 1 1 0 0 0 0 1 0 0 1 2 1 1 0 0 0 2 0 0 0 0 0 0 1 1 0 2 0 1 0 0 0 2 1 1 0 0 0 1 1 1 0 0 0 0 0 0 0 0 0 0 0 1 1 1 2 0 1 0 0 1 0 2 1 2 1 0 0 0 0 1 1 1 2 2 1 0 0 0 1 1 1 2 1 1 2 0 1 0 0 0 0 0 0 1 0 1 1 0 1 0 1 2 2 0 1 1 1 0 2 1 1 2 2 1 1 2 0 0 0 0 0 2 0 2 1 2 0 0 0 0 1 0 1 1 0 0 0 0 0 2 0 1 1 1 1 1 1 0 1 0 1 0 1 0 0 0 0 1 1 0 1 0 1 0 1 1 0 1 1 0 1 2 2 2 2 0 0 1 0 2 0 1 1 1 0 1 2 2 2 1 0 0 0 1 0 0 1 1 0 1 0 1 0 1 1 0 1 2 2 1 0 0 0 0 0 1 1 0 0 1 0 0 2 1 0 2 0 0 0 1 0 0 0 0 2 2 1 0 1 0 1 0 1 1 2 1 0 0 1 1 1 1 0 0 1 0 2 0 0 1 1 0 1 0 0 0 0 2 2 0 0 0 0 0 0 0 0 0 0 0 1 0 1 1 0 1 0 0 0 0 1 2 0 1
138 0 2 0 0 0 0 2 0 0 0 1 0 0 0 0 0 0 1 1 1 2 0 2 0 0 2 0 1 1 1 0 0 0 1 0 2 2 0 0 2 1 0 0 1 0 0 1 0 0 0 1 0 0 2 2 0 1 0 0 1 2 2 1 0 1 0 0 0 1 1 2 2 2 0 2 2 2 2 0 2 2 0 1 1 0 0 0 0 2 0 0 0 2 0 0 0 1 1 0 0 2 2 0 0 0 2 2 0 2 0 1 0 0 0 0 0 0 0 0 1 0 2 0 1 1 1 0 0 0 0 0 0 0 0 0 0 0 0 0 1 0 0 0 1 0 0 0 0 2 1 2 0 0 0 0 0 0 0 0 1 0 1 2 1 1 1 1 0 1 0 1 2 1 0 1 1 1 0 0 0 0 1 1 1 0 2 2 1 0 1 2 1 0 1 0 1 2 0 0 0 0 0 0 1 0 0 2 0 0 2 2 1 0 0 0 0 0 1 2 0 0 2 0 0 2 2 1 0 1 1 1 0 0 2 0 0 1 1 1 0 1 2 1 0 1 0 0 1 0 0 0 1 0 0 1 1 0 1 0 0 0 0 0 0 0 1 1 1 1 0 1 0 2 0 1 0 2 1 0 0 1 0 0 0 1 1 1 1 2 0 1 1 1 2 1 0 0 0 2 0 0 0 0 0 0 1 2 1 1 1 2 2 1 1 0 2 0 1 0 1 1 1 1 2 0 0 0 2 0 2 1 0 1 0 0 0 2 0 0 0 0 1 0 0 0 2 0 1 2 0 1 1 1 1 2 2 1 0 0 0 0 1 0 1 0 0 0 0 0 2 0 1 1 0 0 0 1 0 2 0 2 0 0 0 1 0 0 0 0 0 0 1 0 1 1 1 1 0 0 0 0 1 1 1 0 1 0 0 0 1 0 2 0 0 2 0 0 1 0 0 0 0 0 0 2 0 0 1 1 0 0 0 1 1 1 0 2 1 0 2 0 0 1 0 1 0 1 1 1 0 1 0 1 0 0 0 0 0 0 0 0 0 0 0 1 1 1 1 1 1 2 1 1 0 0 0 0 2 1 1 0 0 0 2 1 0 2 2 0 1 0 1 1 0 0 2 0 1 2 0 1 1 1 1 1 1 0 0 1 0 1 1 0 0 1 0 0 2 1 2 1 2 1 1 2 0 0 0 1 0 1 0 0 0 0 1 0 2 1 1 1 0 2 2 1 0 1 1 0 0 0 1 2 2 0 1 0 1 1 0 1 0 0 0 0 1 2 2 0 1 1 0 0 0 0 1 1 1 1 0 1 0 1 1 0 0 0 0 0 0 1 1 0 0 0 0 1 0 0 2 0 0 0 1 0 1 0 1 2 1 0 0 1 1 1 0 2 1 0 1 0 0 0 0 2 2 0 0 0 0 0 0 1 0 1 0 0 0 0 2 1 0 0 1 2 2 1 0 1 0 1 0 0 1 1 0 2 1 0 0 0 0 1 0 1 2 1 0 0 0 0 0 0 0 2 2 0 0 0 2 0 2 2 2 2 2 0 0 2 0 0 0 0 0 0 0 1 0 1 1 0 0 1 1 2 1 1 1 1 1 0 0 0 1 2 1 1 0 0 0 1 1 2 1 1 1 0 2 2 2 2 0 2 0 0 1 0 0 1 0 0 0 1 0 1 2 0 0 0 0 0 0 0 0 0 0 0 1 0 0 0 2 1 0 1 1 1 0 2 0 0 1 1 1 1 0 0 0 1 1 2 0 0 1 2 1 2 0 2 0 2 1 1 2 0 0 0 1 1 0 1 1 2 1 0 1 1 1 2 1 0 0 0 2 0 1 2 1 2 1 1 2 2 0 0 0 0 0 2 1 2 0 1 0 0 0 0 0 0 0 0 1 1 0 0 1 1 0 0 2 2 0 2 0 0 0 0 0 0 2 0 0 0 0 0 1 0 0 0 1 0 1 1 0 2 0 0 2 2 2 2 2 0 0 0 1 2 0 2 2 1 0 0 2 2 2 0 0 0 0 1 0 0 0 2 0 1 1 1 0 0 0 0 1 1 2 0 2 0 0 0 1 1 1 0 1 1 0 0 2 2 2 2 2 0 2 0 0 1 0 0 2 0 0 1 1 1 0 2 0 0 1 2 1 0 1 0 0 1 0 0 0 0 1 0 2 0 0 1 0 2 0 0 0 2 2 1 2 0 0 0 0 0 0 0 0 0 0 0 0 0 0 1 0 0 0 0 1 0 0 0
139 0 0 2 0 0 1 0 0 2 0 0 0 2 0 0 0 0 0 0 0 2 0 2 0 0 0 0 1 2 0 1 1 1 1 0 2 1 0 0 2 0 0 2 0 1 1 0 0 0 0 0 1 0 0 1 0 2 0 0 1 1 1 1 0 0 1 1 0 0 0 1 1 1 1 1 1 1 1 0 2 2 0 1 1 0 0 1 1 1 1 1 0 1 0 0 1 1 0 1 1 1 2 0 0 0 2 2 0 2 1 1 0 0 1 0 0 0 0 0 2 0 1 1 0 1 1 1 0 1 0 0 1 1 0 0 1 0 2 1 1 0 0 0 0 0 0 0 0 2 1 2 1 0 0 0 0 0 0 1 1 1 0 1 0 0 0 0 0 2 0 1 1 1 0 1 0 0 0 0 0 0 0 0 0 0 2 1 1 2 2 2 1 1 1 0 0 2 0 0 0 1 1 0 1 1 1 1 1 1 1 2 1 0 0 0 0 1 0 0 2 2 2 0 0 1 1 0 0 0 0 0 0 0 1 1 0 2 2 0 0 0 2 1 1 2 1 0 2 0 0 1 1 1 0 2 1 0 0 0 0 0 0 0 1 0 0 0 2 2 0 1 0 2 1 1 0 2 2 0 1 1 1 1 0 0 2 2 0 2 1 0 1 0 1 0 0 2 0 0 0 0 1 1 1 0 1 2 0 0 0 1 1 2 2 0 1 1 0 0 0 2 1 1 1 0 1 0 1 2 2 1 0 0 0 0 0 1 0 1 1 1 1 0 1 0 2 0 0 2 0 0 0 0 0 0 0 2 0 1 0 0 2 0 2 1 0 0 2 0 0 2 1 2 1 0 0 0 1 1 0 1 0 1 0 0 0 0 0 0 0 1 1 0 1 1 1 1 0 0 0 0 0 1 0 0 0 0 0 0 0 1 0 0 1 1 1 0 1 1 0 1 0 0 1 0 0 1 0 0 0 0 0 1 1 0 1 2 0 2 2 0 0 1 1 1 0 1 1 0 0 1 0 2 1 0 1 1 0 2 1 0 0 0 0 0 0 2 2 0 0 0 1 1 2 0 0 2 2 0 0 0 0 0 2 1 0 2 2 0 1 0 0 0 0 0 2 1 2 1 1 0 1 1 2 2 2 1 0 1 0 1 0 0 0 1 0 0 2 1 1 2 1 0 0 1 1 0 0 2 0 2 2 1 2 1 1 0 0 1 0 1 0 1 0 2 0 1 1 0 0 0 0 2 2 0 0 0 0 1 0 0 1 1 1 0 2 1 1 0 0 1 0 0 1 0 1 2 2 2 0 0 1 1 0 0 0 0 2 2 1 0 0 0 0 0 0 0 0 0 0 2 0 1 1 0 0 0 1 0 0 0 0 1 1 1 1 0 0 0 1 0 0 0 0 1 1 1 0 0 0 0 0 1 0 1 0 1 1 0 2 1 1 1 0 2 2 1 0 1 0 2 0 1 0 0 0 2 2 2 2 1 1 0 1 1 1 1 0 2 1 1 0 1 1 2 1 0 0 0 0 0 2 2 2 2 2 1 1 1 0 0 0 1 1 1 0 2 0 1 0 1 0 0 2 2 2 1 1 0 1 0 0 0 0 0 0 0 0 0 0 0 0 1 2 2 0 0 0 0 1 1 0 1 0 0 0 0 0 2 0 2 0 0 0 1 1 0 0 0 0 0 0 0 0 0 0 0 0 0 0 0 2 1 0 0 1 0 0 0 0 0 0 0 0 0 0 0 0 1 1 2 0 1 1 2 0 2 1 2 0 1 2 0 2 0 1 1 0 2 2 2 0 2 1 1 2 0 1 2 2 0 0 0 2 0 1 2 2 2 2 2 1 2 0 2 1 0 0 2 0 2 0 0 0 0 0 1 1 0 0 1 1 0 0 1 1 0 0 0 1 1 1 2 0 0 0 0 0 0 0 0 0 0 0 0 0 0 0 0 0 0 0 2 0 1 0 1 2 2 2 2 2 0 0 0 0 2 0 2 2 0 0 0 0 0 2 0 0 0 0 2 2 0 2 0 1 0 0 1 1 2 0 0 0 2 2 0 2 0 0 0 0 1 2 0 0 1 0 0 2 2 0 0 0 0 0 0 0 1 0 0 1 1 1 0 0 0 1 0 1 0 2 0 0 0 1 1 1 1 0 0 2 0 1 0 0 0 0 0 0 0 0 0 0 0 2 0 0 0 0 0 1 1 0 1 1 1 0 1 0 0 0 2 0 0 0 0 1 0 0 1
140 0 1 2 0 0 1 1 0 2 0 0 1 2 0 0 0 0 0 1 1 2 0 2 0 0 1 0 2 1 0 1 1 1 0 0 1 2 1 1 1 1 0 0 1 0 1 0 1 0 0 0 1 2 0 2 0 0 0 1 1 2 2 1 0 1 1 2 0 0 0 1 1 1 1 1 1 2 2 0 2 2 0 1 1 0 0 1 2 2 0 1 1 2 0 0 0 1 0 1 0 2 1 0 1 1 1 2 0 2 0 2 0 2 0 0 0 0 0 0 2 0 1 1 0 0 0 1 1 1 1 0 1 1 1 0 2 0 1 0 2 0 0 0 2 0 1 0 0 0 0 0 1 0 0 0 0 1 0 1 1 0 1 1 1 2 0 2 0 0 2 0 0 1 0 0 2 1 0 0 0 0 0 0 0 0 0 0 0 1 1 1 1 1 1 0 1 2 0 0 0 1 0 0 1 0 1 1 1 0 0 1 2 0 0 1 0 0 1 2 0 0 2 0 0 2 2 1 1 0 0 0 1 1 2 1 0 2 2 0 0 0 2 1 0 1 0 0 2 0 0 1 1 0 0 1 1 1 1 1 1 1 0 0 0 0 0 1 2 2 0 0 0 2 0 0 0 2 1 0 0 1 0 0 0 0 0 1 0 2 1 1 1 0 1 0 0 2 0 2 2 2 1 0 0 1 2 2 1 0 1 1 1 1 1 0 1 0 0 0 0 2 2 2 0 0 1 0 1 0 2 1 1 1 0 0 0 2 1 2 0 1 0 0 2 0 0 1 2 1 2 0 2 2 1 1 2 0 0 2 0 0 1 0 1 1 0 1 1 0 1 1 2 1 0 0 0 0 0 2 1 2 0 0 2 1 0 0 0 0 0 1 0 0 2 0 0 0 1 1 0 1 1 1 1 0 1 0 0 0 0 1 1 0 1 2 1 1 0 0 0 1 0 1 2 1 1 0 2 0 1 1 0 2 2 0 0 1 0 0 1 0 0 0 0 1 0 0 2 1 0 0 0 1 1 1 0 0 0 0 0 0 0 0 0 1 1 2 2 0 1 1 1 1 1 0 1 0 1 1 2 0 1 1 1 0 0 0 1 0 1 1 1 2 0 0 1 0 0 2 0 2 1 1 1 1 2 0 0 0 0 0 0 0 1 1 1 0 1 2 2 0 0 0 0 1 0 1 1 1 1 0 1 1 1 0 0 0 0 1 1 0 0 0 1 1 0 1 1 0 1 0 1 2 2 2 0 0 0 1 0 0 0 0 0 0 1 2 2 0 0 1 1 0 1 0 1 2 2 2 0 0 0 0 0 0 0 2 0 0 0 1 0 0 0 0 0 0 0 0 0 1 0 0 0 1 1 0 1 1 1 0 0 0 1 0 0 0 0 0 1 0 0 0 0 2 2 2 0 0 0 0 0 0 0 0 0 1 0 1 1 0 0 0 2 0 2 1 0 0 0 2 0 2 0 0 0 2 1 0 0 0 1 1 0 1 1 1 0 1 1 0 0 0 0 2 2 1 2 2 0 1 2 1 0 1 1 1 1 2 0 0 1 2 1 1 0 2 0 1 0 0 0 0 2 2 2 1 1 0 0 0 0 0 0 0 0 1 0 0 0 0 0 2 0 0 0 0 0 0 1 1 0 2 0 1 0 0 0 1 0 1 0 1 0 1 2 1 0 0 0 0 0 0 0 0 1 0 0 0 0 0 2 0 1 0 1 2 1 2 0 1 0 1 1 0 0 0 0 0 0 1 1 0 0 1 0 2 1 2 0 1 2 0 1 0 1 0 0 1 0 1 0 1 1 1 0 0 0 1 1 0 1 1 1 0 2 1 0 0 0 0 0 2 1 2 1 0 0 2 0 2 1 0 0 0 0 0 0 0 0 0 1 0 0 0 1 0 0 0 2 2 0 2 0 0 0 0 0 0 1 0 0 0 0 1 1 0 2 0 0 0 1 1 0 1 0 1 2 2 2 2 2 0 0 0 0 1 0 1 1 1 0 0 2 2 2 0 0 0 0 2 1 0 2 2 1 2 0 2 0 0 0 0 0 1 2 1 1 1 0 1 0 1 1 0 1 1 0 1 2 2 0 1 0 0 1 0 0 0 0 0 2 1 0 0 1 1 0 0 1 0 2 0 0 0 0 0 0 2 0 2 0 0 2 0 1 0 0 0 1 0 0 0 0 2 2 1 1 0 0 0 0 0 0 0 0 1 1 0 1 1 0 2 0 0 0 1 2 1 0 0
141 1 2 1 0 0 1 0 0 2 0 0 1 2 0 0 1 0 1 1 1 1 0 2 1 1 1 0 0 1 0 1 2 1 2 0 2 1 0 0 2 0 0 0 0 0 2 0 0 1 0 0 2 0 0 0 0 0 0 1 0 1 2 2 0 1 1 0 1 1 0 0 2 2 1 2 1 1 2 1 1 2 0 1 1 0 0 0 1 1 0 0 2 1 0 0 0 2 0 2 1 2 1 0 1 1 2 0 2 0 0 1 0 1 0 1 1 0 0 0 1 1 0 2 0 0 0 0 0 0 1 0 0 0 0 0 0 0 0 0 1 0 0 0 2 0 1 0 0 1 1 1 0 0 0 0 0 0 0 1 2 1 1 1 0 1 1 0 1 1 0 0 0 2 0 0 2 0 0 0 0 0 1 0 1 0 1 1 1 1 1 2 2 2 2 0 2 2 0 1 0 1 0 0 2 1 1 1 1 0 1 2 1 0 0 1 1 0 1 1 0 0 1 1 0 0 2 2 0 2 0 0 0 0 1 0 0 2 2 0 0 0 2 1 0 1 0 0 2 0 0 0 1 0 1 2 1 1 0 0 0 0 0 0 0 0 0 1 2 1 0 0 0 2 0 0 0 1 1 0 0 0 2 2 0 0 2 1 1 2 0 1 1 0 2 0 1 0 0 0 1 0 1 0 1 0 0 2 2 0 0 1 2 0 0 0 2 1 0 0 0 2 2 1 0 0 0 1 0 2 1 0 0 0 0 0 0 1 0 0 0 0 1 1 0 0 1 0 2 0 1 0 1 1 1 0 0 1 0 2 0 0 2 0 1 0 0 0 1 0 1 1 1 2 0 2 0 1 1 1 1 1 0 1 0 1 0 0 0 0 0 0 1 0 2 0 1 1 0 0 0 0 0 2 1 1 0 2 0 0 0 1 2 0 0 2 0 1 0 0 0 1 0 1 0 2 1 2 2 0 2 0 0 0 1 1 0 0 0 0 1 0 0 0 0 1 0 0 2 2 0 0 0 0 0 0 0 0 0 1 0 0 0 0 0 0 0 1 1 1 0 1 2 2 2 0 0 0 1 0 0 0 2 1 0 0 1 1 2 1 0 0 1 1 1 0 1 0 1 2 0 1 1 1 1 1 1 0 0 1 0 0 0 0 1 1 1 0 1 1 1 2 0 0 0 0 0 0 0 1 0 1 0 0 0 0 2 0 1 1 1 2 0 1 0 1 0 2 2 0 1 0 0 2 1 1 0 1 0 1 0 0 0 0 0 0 0 1 0 1 0 1 0 0 0 0 2 1 1 1 0 1 0 0 0 0 0 0 0 0 0 1 1 0 0 0 0 1 0 0 2 1 1 2 0 0 1 0 1 0 0 0 0 2 0 2 0 1 0 0 0 0 0 1 0 0 1 1 0 0 2 0 0 1 0 1 0 0 0 0 2 0 0 0 1 1 2 1 0 0 0 0 1 0 0 0 0 2 2 0 0 0 0 1 1 2 2 1 1 0 0 1 0 0 1 1 2 0 0 1 1 0 2 2 2 1 2 1 0 1 0 0 0 0 0 0 0 2 0 1 0 0 0 0 2 2 2 2 2 0 1 0 0 0 0 1 1 0 0 0 0 1 0 2 0 2 0 0 1 1 2 1 0 2 0 0 0 0 1 1 0 0 0 0 0 0 0 0 0 0 1 1 0 0 0 0 1 0 1 0 0 0 2 0 1 1 1 2 0 0 0 0 1 2 2 2 0 1 1 1 2 2 1 0 0 2 1 1 0 1 0 1 2 1 2 0 1 1 0 2 1 1 0 2 1 1 1 0 0 1 1 0 1 1 1 0 1 2 0 0 0 0 1 2 0 1 1 0 0 2 0 2 1 1 0 0 0 2 0 0 2 2 2 0 0 2 2 0 0 0 1 1 2 1 1 1 1 0 0 0 0 0 0 0 0 0 1 1 0 0 0 0 2 0 0 2 0 1 2 0 0 0 0 0 0 2 2 2 2 1 0 2 1 0 2 2 2 0 0 0 0 2 2 0 2 0 1 0 0 2 0 1 1 0 1 2 2 1 1 0 0 0 0 1 1 0 1 2 0 0 2 2 0 1 0 0 0 1 0 0 0 0 2 0 1 0 0 0 1 0 1 0 2 1 1 0 0 1 1 2 0 1 0 0 2 0 2 0 0 0 1 0 0 0 0 0 0 1 1 0 0 0 2 2 0 0 0 0 0 0 0 0 0 1 0 0 0 0 1 0 0 0
142 1 1 2 0 0 1 2 0 1 0 1 0 1 0 0 0 0 0 0 0 1 0 1 0 0 2 0 2 1 1 1 0 0 1 0 1 2 1 1 2 2 0 0 0 0 0 0 0 2 0 0 0 1 0 1 0 0 1 2 0 1 2 1 1 1 1 1 0 0 0 1 2 2 1 2 0 1 2 1 1 2 0 0 0 0 0 0 1 1 0 0 0 2 0 0 1 0 0 0 1 2 0 0 1 0 2 1 1 1 0 2 1 1 1 1 1 0 0 0 2 0 0 2 0 0 0 0 1 0 1 0 0 0 0 0 0 0 0 0 1 0 1 0 0 0 0 0 0 1 0 0 0 0 1 0 0 0 0 1 2 0 2 0 0 1 2 2 0 1 1 1 0 1 0 0 2 0 0 1 1 1 0 0 0 0 2 2 1 0 0 2 0 0 1 0 1 2 0 0 0 0 0 1 1 1 1 0 2 0 0 0 1 0 0 0 0 1 1 1 0 0 2 0 0 2 2 1 0 1 1 1 0 0 1 0 0 1 2 0 0 0 2 2 0 2 0 0 2 0 0 0 2 0 0 1 0 0 0 0 0 0 0 1 0 0 0 0 1 1 0 0 0 1 0 0 0 2 2 0 1 0 0 0 0 1 0 2 0 2 1 1 1 0 2 0 0 0 0 1 1 0 1 1 1 1 1 2 0 0 0 1 1 1 1 1 2 0 0 0 0 2 1 0 0 0 0 0 1 1 2 2 1 2 0 0 0 2 1 1 0 2 1 0 1 0 1 0 2 2 2 0 1 2 0 2 2 0 0 1 0 1 1 0 0 0 0 1 2 0 0 2 0 2 1 1 0 0 1 1 1 0 0 1 0 0 0 0 0 0 0 1 0 1 2 0 2 2 0 0 0 0 0 2 1 0 1 1 1 1 0 1 0 0 2 2 0 1 0 0 0 1 0 0 0 0 1 1 1 0 1 0 0 0 1 1 1 0 0 0 2 0 0 2 2 2 0 1 1 0 0 2 0 2 1 1 0 1 1 1 0 0 0 1 0 1 1 2 2 0 0 0 2 2 1 1 1 1 1 0 1 0 1 0 1 0 1 1 1 0 0 1 2 1 0 0 0 0 1 2 0 1 1 1 1 2 2 0 0 0 0 1 1 0 0 2 0 0 2 1 1 2 2 0 2 2 0 1 1 1 1 0 1 1 1 0 1 0 0 2 0 0 0 1 1 1 0 1 1 0 0 0 1 1 2 1 1 0 0 1 0 0 0 0 0 0 0 1 1 0 0 1 1 0 0 1 1 1 1 1 0 1 1 1 0 0 0 1 0 0 0 1 2 0 2 0 0 0 0 0 0 2 0 1 0 0 1 0 1 2 1 0 0 0 2 0 0 1 0 0 0 0 0 1 0 0 1 1 0 0 1 0 0 1 0 1 0 0 0 1 0 2 0 1 1 2 2 1 0 0 0 1 0 1 0 0 0 1 1 0 0 0 1 0 2 2 0 2 0 1 0 1 0 0 0 1 1 1 2 2 0 1 2 2 1 2 1 2 0 0 2 2 0 1 0 0 0 2 0 0 0 0 0 0 1 1 0 1 1 1 0 0 0 0 0 1 0 1 0 0 0 1 2 2 0 1 0 0 0 1 1 1 0 2 0 0 1 0 0 1 0 1 0 0 0 0 0 1 0 0 0 0 0 0 0 1 0 0 1 0 0 0 2 1 0 0 1 2 0 2 1 0 0 0 0 1 0 1 1 0 0 1 0 1 0 1 0 2 1 2 0 1 1 1 2 0 0 0 1 1 0 0 0 1 1 1 1 1 1 2 1 1 0 0 2 0 2 2 0 1 0 0 2 2 0 1 1 0 0 2 2 0 0 1 0 1 0 1 0 0 0 1 0 0 0 0 0 1 0 0 1 1 1 2 0 1 1 0 2 0 2 0 0 0 0 2 1 1 2 0 1 0 0 1 0 2 1 0 1 1 2 2 0 0 0 2 2 1 0 1 1 1 0 0 2 2 2 0 0 0 0 1 1 0 1 2 0 0 1 1 0 2 1 0 1 2 2 2 2 0 0 0 0 1 1 1 1 2 1 2 2 2 0 2 0 0 0 1 0 0 0 0 1 2 1 0 0 0 1 1 1 0 2 1 1 0 0 0 0 0 0 0 0 0 2 0 1 1 1 0 1 0 0 0 0 0 0 1 2 0 0 0 1 1 0 1 1 0 0 0 0 0 0 2 0 0 0 0 2 0 0 1
143 1 0 2 0 0 2 2 1 1 0 1 2 2 1 1 1 0 0 2 1 0 1 2 0 0 1 1 2 2 1 1 0 0 1 0 1 1 0 0 1 0 0 1 0 1 1 0 0 0 1 0 0 1 1 0 1 1 0 0 1 1 1 2 0 0 1 1 0 1 1 0 1 1 2 1 0 1 2 0 1 2 0 1 2 0 0 1 2 2 1 1 0 1 1 1 0 1 0 0 1 2 2 0 0 0 2 2 0 2 0 1 1 1 2 2 2 0 1 0 1 0 1 1 0 0 0 0 0 0 0 0 0 1 0 0 0 0 0 0 1 0 0 0 0 0 0 0 0 1 1 1 1 0 2 0 0 1 0 0 0 0 1 1 1 1 1 0 1 1 0 2 0 1 0 0 1 1 0 0 0 0 0 1 1 0 1 1 0 0 0 1 1 1 1 0 0 2 0 0 0 1 0 0 1 2 2 1 0 0 1 2 1 0 1 1 0 0 1 1 0 0 2 0 0 0 0 2 1 1 0 0 0 0 1 1 0 2 2 0 0 0 1 1 0 2 0 0 2 0 0 1 2 0 1 1 1 0 0 0 0 0 0 0 1 0 1 0 1 1 0 0 0 1 1 0 0 2 2 0 2 0 0 0 0 1 1 1 0 2 0 0 1 0 2 0 1 1 0 1 0 0 1 0 1 0 0 2 2 0 1 2 0 2 2 0 2 0 0 0 0 2 2 2 1 0 0 0 1 0 1 0 0 0 0 0 0 1 0 0 2 1 1 0 2 0 0 0 1 1 1 0 1 1 1 0 0 1 0 2 0 0 1 1 1 1 0 0 2 0 0 2 1 2 1 0 0 0 1 1 0 1 0 0 1 1 0 0 0 0 0 0 0 1 2 0 1 0 1 0 0 1 0 2 2 0 0 0 0 0 0 2 0 0 1 1 1 0 0 0 0 0 1 0 2 1 1 1 1 0 1 0 0 0 1 1 0 1 0 0 1 0 0 1 0 2 0 1 2 1 0 1 0 2 1 1 0 1 1 1 1 0 1 0 0 1 1 2 2 0 2 2 1 1 0 1 0 0 2 0 2 0 1 0 1 0 1 0 1 0 1 1 1 2 0 0 1 1 2 2 0 0 1 1 1 1 2 0 1 0 1 0 1 0 1 0 0 0 1 2 2 0 2 2 0 2 0 1 1 1 1 0 0 0 0 0 2 0 0 1 1 1 0 0 0 2 0 1 1 0 1 0 0 2 1 0 0 1 0 1 1 0 0 0 0 1 1 1 1 0 1 1 1 0 0 0 1 2 2 2 0 1 1 1 0 0 0 0 0 0 0 0 0 1 1 0 1 0 0 1 0 2 0 2 0 0 0 1 2 1 1 0 0 0 1 0 0 1 0 0 0 0 0 0 0 2 2 2 0 0 0 0 1 2 0 0 1 1 0 0 0 1 1 1 0 1 1 1 1 1 0 2 0 0 1 1 0 2 2 0 0 0 0 1 0 1 2 0 1 0 0 1 0 0 1 1 2 0 0 0 0 0 2 2 1 2 1 1 0 1 0 0 0 0 0 0 0 1 0 1 0 0 0 1 1 2 2 1 2 0 0 0 0 0 1 1 0 1 0 0 0 0 0 2 0 0 0 0 0 0 2 2 1 1 0 2 1 0 0 0 0 0 0 0 0 0 0 0 0 0 0 0 0 0 0 1 1 0 0 0 0 0 2 0 0 1 2 0 0 1 1 0 0 2 2 0 0 0 0 2 2 2 0 0 1 2 0 1 1 1 0 0 2 1 1 1 0 0 0 2 1 1 0 2 1 1 1 0 1 2 2 0 0 0 2 1 1 0 2 2 0 2 2 2 0 0 0 0 0 2 1 1 0 0 0 0 0 0 0 0 0 0 1 0 0 1 1 2 0 1 1 0 1 2 0 1 0 1 0 0 2 0 0 0 0 1 0 0 2 0 0 0 2 0 0 2 0 1 1 2 2 2 1 0 0 1 1 1 1 1 1 2 0 0 2 2 2 0 0 0 0 2 1 0 0 2 0 1 0 1 1 1 0 1 1 1 1 0 2 0 0 0 0 2 0 0 1 1 0 0 2 2 0 2 0 0 0 0 0 0 0 0 2 2 1 0 1 0 0 1 1 0 2 0 0 0 0 0 0 1 0 0 0 0 2 0 1 0 0 0 1 0 0 0 0 1 1 2 2 0 0 0 0 1 0 0 0 0 0 1 0 0 0 2 1 0 0 0 1 0 0 0
144 0 0 2 0 0 2 1 0 2 0 0 1 1 0 0 0 0 1 0 0 1 0 1 0 0 1 0 2 0 1 2 0 0 1 0 2 1 0 0 0 0 0 0 0 0 1 0 0 1 1 0 1 0 1 1 0 0 1 1 0 1 2 0 0 1 1 1 0 0 0 0 2 2 2 2 0 1 2 0 0 2 1 0 0 0 0 0 0 2 0 0 0 2 1 0 0 2 0 1 1 2 2 0 0 0 2 2 0 2 0 1 0 0 0 1 0 1 0 0 2 0 1 1 0 1 1 0 1 0 0 0 0 0 0 0 0 0 0 0 2 0 0 0 2 0 0 0 0 0 0 0 0 0 1 0 0 1 0 0 1 1 1 2 1 1 1 0 1 2 0 0 1 1 0 1 2 0 0 0 0 1 0 1 0 0 2 1 0 1 1 1 1 0 1 1 1 1 0 0 0 0 0 1 0 2 2 0 2 0 1 0 1 0 0 0 0 1 2 1 0 0 2 0 0 1 1 2 0 2 0 0 0 0 2 0 0 1 2 0 0 0 2 1 0 1 0 0 1 0 0 0 1 1 0 2 0 1 0 1 1 1 0 2 1 0 1 0 1 1 1 1 1 1 0 0 0 1 2 0 0 0 0 0 1 1 1 2 0 2 1 0 0 1 2 0 0 1 0 0 0 0 0 2 0 0 0 2 2 0 2 2 2 2 2 0 1 1 1 0 2 1 1 0 0 0 1 0 0 1 2 0 0 0 0 0 0 1 0 1 1 2 2 0 0 0 1 0 1 2 0 1 1 1 0 1 1 1 0 0 0 0 2 0 2 0 0 0 1 0 1 1 0 2 0 0 0 0 1 1 0 2 0 0 0 0 0 0 0 0 0 0 1 0 2 0 1 1 1 1 0 2 0 1 0 1 0 1 1 1 0 0 2 0 0 2 0 0 0 1 0 1 0 0 1 2 2 1 1 0 1 0 0 0 2 2 0 1 0 0 2 0 0 0 0 1 0 0 0 2 0 1 0 2 2 1 1 2 2 2 2 0 0 1 0 1 1 1 1 1 0 1 1 1 2 0 0 0 2 0 1 0 1 1 1 1 0 2 2 0 2 0 0 1 1 0 1 0 0 2 0 2 1 1 1 1 1 0 0 0 0 1 1 0 0 2 0 0 0 1 1 0 0 0 0 0 0 1 1 0 1 0 2 2 1 0 2 0 1 1 1 1 0 1 1 0 0 1 1 0 1 1 1 2 1 1 0 0 2 0 0 2 1 0 0 1 1 1 1 0 0 1 0 0 0 0 1 2 2 1 1 0 0 1 2 2 2 0 1 1 1 0 1 0 0 0 0 1 0 0 2 1 0 1 0 0 2 0 1 1 0 0 0 0 2 0 0 1 1 0 1 0 0 0 0 1 1 1 0 0 1 0 0 2 0 1 0 1 1 0 2 0 0 1 1 2 2 1 1 1 0 1 0 0 0 0 0 2 2 0 0 0 1 1 0 1 2 1 1 1 1 1 0 1 1 2 2 0 1 1 0 0 1 0 0 0 2 1 0 1 0 0 2 2 1 0 1 2 0 1 0 1 0 0 1 1 2 2 2 0 0 0 0 0 0 1 0 1 1 1 0 0 0 2 0 0 1 0 0 0 1 1 0 2 0 0 1 0 0 1 1 0 1 1 0 0 2 0 0 0 0 0 0 0 0 0 0 0 0 0 0 0 2 1 0 0 1 1 0 2 1 0 1 1 1 0 0 0 1 1 2 2 1 0 0 2 0 1 1 2 1 1 2 0 2 0 1 0 1 1 0 0 1 1 0 1 0 0 0 1 1 0 0 0 2 0 2 2 1 1 1 1 1 2 0 0 0 0 0 2 0 2 0 1 0 1 0 0 1 1 1 1 0 0 0 0 0 2 0 0 1 1 2 1 1 1 1 0 0 0 0 1 0 0 0 0 1 1 2 0 0 0 1 1 0 2 0 2 2 2 2 2 1 0 1 1 1 2 0 2 2 2 1 0 2 2 2 0 0 1 0 1 1 0 2 1 0 1 0 1 1 1 1 1 2 0 1 2 1 1 0 1 1 1 1 0 1 1 0 0 2 1 0 2 0 0 0 1 0 0 0 0 0 0 0 1 1 1 1 0 1 0 2 1 1 0 1 1 1 1 0 1 1 0 0 1 2 0 1 1 0 1 0 0 0 2 2 1 2 0 0 0 0 1 0 1 0 0 0 1 0 0 0 2 0 0 0 0 1 0 0 0
145 0 1 1 0 1 1 1 0 1 0 1 0 0 0 0 0 0 1 1 0 2 0 2 0 0 2 0 1 1 1 1 0 0 2 0 2 1 0 1 1 0 0 0 0 1 1 0 1 1 0 0 1 1 0 0 0 0 0 1 1 2 2 2 0 2 0 1 0 0 0 0 2 2 0 2 1 1 1 0 2 2 0 1 2 0 0 2 2 2 1 2 2 1 0 0 0 2 0 1 1 1 1 0 0 0 2 1 1 1 0 2 0 2 0 0 0 0 1 0 1 1 1 1 0 1 1 0 2 0 1 0 0 1 0 1 1 0 0 0 0 0 1 0 0 1 0 0 0 2 0 1 0 1 0 0 0 0 0 1 1 1 1 2 2 2 2 0 1 1 0 0 1 1 0 0 1 0 0 1 1 2 2 0 2 0 2 1 0 1 2 2 2 1 2 0 2 2 0 0 0 0 0 0 2 0 1 1 1 0 1 1 2 0 0 1 1 1 0 1 1 1 2 0 0 2 1 2 0 2 0 0 1 1 0 1 1 2 2 0 0 0 2 1 0 1 0 0 2 0 0 0 1 1 0 2 1 0 1 0 0 0 1 0 0 0 0 0 2 1 0 0 0 2 0 0 1 2 1 0 1 1 0 0 0 1 0 1 0 2 2 2 1 1 2 0 1 0 0 1 2 0 1 0 1 0 0 2 1 1 0 2 2 2 2 1 2 1 0 0 0 2 1 0 0 0 1 0 1 2 2 1 0 0 0 0 0 1 0 0 0 0 0 0 1 0 1 0 2 0 1 0 1 1 1 0 0 0 0 0 2 2 1 0 0 2 1 1 1 0 0 2 0 2 1 0 0 0 1 2 0 1 0 0 0 0 0 1 1 1 1 1 0 0 2 0 1 0 1 0 0 1 0 2 1 1 0 1 0 0 1 1 1 0 0 1 0 0 1 0 0 0 1 0 0 1 0 1 0 0 1 0 1 1 1 1 0 0 0 0 2 0 0 0 0 0 0 2 2 2 0 1 0 2 2 1 1 1 1 2 1 0 1 0 1 1 0 1 1 1 0 1 1 1 2 0 0 0 2 0 1 1 1 0 1 0 1 2 2 0 2 0 1 1 1 0 1 0 1 2 0 1 1 1 1 1 2 1 0 1 0 0 1 1 0 1 1 0 0 1 1 1 1 0 1 1 0 1 1 1 1 1 1 0 1 0 2 0 0 2 0 2 0 0 0 2 0 0 0 0 0 1 0 1 1 1 1 0 0 0 0 0 0 1 1 1 1 2 2 0 0 0 2 0 0 1 2 2 2 1 0 0 1 1 1 1 1 0 1 1 1 1 2 0 1 0 0 0 0 0 0 1 0 1 0 0 1 0 0 1 1 0 0 1 0 1 0 0 0 0 0 0 0 0 0 0 2 1 1 1 0 0 0 2 0 0 0 1 0 0 1 0 0 2 0 2 2 0 0 1 0 2 0 1 0 0 1 1 1 0 0 0 2 0 2 2 1 0 1 0 0 1 0 0 0 1 1 0 0 2 1 1 1 0 1 1 0 2 0 0 0 0 1 2 1 2 0 2 0 0 0 1 0 0 1 1 1 2 1 0 0 0 0 0 0 0 1 1 1 1 0 0 0 2 0 2 1 0 1 1 1 1 0 2 0 0 1 0 1 2 0 0 0 0 0 0 0 0 0 0 0 0 0 0 0 0 0 0 1 0 0 0 2 0 1 0 1 1 0 0 0 1 0 1 1 0 0 1 1 1 1 1 0 0 0 1 1 1 1 2 1 1 2 1 2 0 1 1 0 1 1 1 0 1 1 0 2 0 0 2 2 0 1 1 1 0 2 1 1 2 0 1 1 2 0 2 2 0 0 2 1 1 2 2 0 1 1 0 2 2 2 2 0 0 0 0 0 0 0 0 2 2 0 2 0 0 0 0 0 2 0 0 0 0 0 0 0 1 2 0 0 0 1 1 0 1 0 1 2 2 1 1 2 0 0 0 0 1 0 1 1 1 2 0 1 1 2 0 0 0 1 1 1 0 1 1 1 0 0 1 0 1 0 0 1 0 1 1 1 0 0 0 0 1 1 0 2 0 0 0 1 1 0 2 0 0 0 1 0 0 0 0 2 1 1 2 2 2 1 0 1 0 1 1 2 0 2 0 0 1 0 1 1 0 2 0 1 0 0 0 0 0 0 0 0 0 0 2 2 0 0 0 0 0 1 1 1 0 2 0 2 1 0 1 0 0 0 1 2 1 1 0
146 1 1 1 0 0 0 1 0 1 1 2 0 2 1 1 0 0 1 1 1 2 0 2 0 0 1 0 1 1 1 0 0 0 2 0 2 2 1 0 0 0 0 1 0 0 0 0 0 1 1 0 0 0 0 1 0 1 1 2 0 0 0 0 0 1 0 1 0 0 0 2 2 2 1 2 1 1 2 1 1 1 0 1 2 0 0 0 2 2 0 1 1 0 0 0 0 2 0 1 1 2 1 0 1 1 2 2 0 2 0 1 1 2 1 1 1 0 0 0 1 1 1 1 0 0 0 0 1 0 0 0 0 1 1 1 0 0 0 0 1 0 0 0 0 0 0 0 0 1 0 1 0 0 0 0 0 2 0 0 0 1 2 2 1 2 1 0 0 2 0 2 0 2 0 1 1 1 0 1 0 2 1 1 2 0 2 2 1 0 1 2 1 1 2 0 1 1 0 0 0 1 0 0 1 0 0 0 2 1 0 0 0 0 0 0 0 1 1 1 1 1 2 0 0 2 1 2 1 1 1 2 0 0 1 0 0 1 2 0 0 0 1 1 0 1 1 0 2 0 0 1 1 0 0 1 0 1 0 1 1 1 0 0 1 0 0 0 2 2 0 0 1 2 0 0 0 1 2 0 0 0 0 1 0 0 1 0 0 1 1 1 1 0 2 0 1 1 0 1 1 1 2 0 2 0 1 2 1 0 0 2 1 0 0 0 2 0 1 0 1 2 0 0 1 0 0 0 1 2 2 0 0 0 0 1 1 1 0 1 1 1 1 0 1 1 1 1 2 2 1 1 1 1 1 0 0 1 0 2 0 0 1 0 1 1 0 0 1 0 1 1 1 2 1 1 0 1 0 2 0 2 0 0 0 1 0 0 0 0 0 1 0 1 2 0 1 1 0 0 0 0 1 0 0 0 1 2 0 0 0 1 1 0 0 1 0 1 0 0 0 1 0 1 0 1 0 1 2 0 1 0 1 1 0 0 0 2 0 0 2 0 0 1 1 1 0 1 1 0 0 2 0 2 2 1 1 1 1 0 0 0 0 0 0 2 2 2 2 0 1 1 2 2 2 0 0 0 2 0 1 0 2 1 1 1 1 0 1 0 1 1 1 1 1 0 1 0 2 1 1 1 2 0 2 1 2 1 0 1 0 0 0 0 1 0 0 0 1 1 1 1 2 0 1 1 0 0 0 1 0 1 1 1 1 1 1 0 0 1 0 1 0 1 1 0 1 1 1 0 1 0 0 2 0 0 0 1 1 0 0 1 0 2 2 0 2 2 2 0 0 0 1 0 1 1 2 1 1 0 1 0 0 2 2 0 0 0 0 0 0 1 0 0 0 0 0 1 0 0 1 0 0 0 0 0 1 0 0 1 1 0 0 0 1 0 0 0 0 0 2 0 0 1 0 0 2 2 0 0 0 0 0 0 0 0 0 1 0 0 2 1 0 1 1 1 2 1 0 2 0 1 0 1 0 0 0 1 1 0 0 0 1 0 1 1 1 2 0 1 0 0 1 0 0 2 0 0 1 1 1 1 1 1 1 0 1 1 0 1 0 0 2 2 2 1 1 1 0 1 0 1 0 1 2 2 1 2 2 0 1 1 0 0 0 0 1 2 2 2 0 0 0 2 0 0 0 0 0 0 1 1 0 2 0 0 0 0 1 1 0 0 1 0 0 0 1 1 0 0 0 0 1 0 0 0 0 0 0 0 0 0 2 1 0 1 0 2 0 1 0 1 0 1 1 0 1 2 2 0 1 1 0 1 2 2 1 2 0 2 0 2 2 1 1 0 1 1 0 1 1 1 0 2 0 0 0 0 0 1 1 0 1 1 1 1 2 2 2 2 2 2 0 2 1 1 0 0 0 1 1 0 0 0 0 1 0 1 0 0 0 1 0 0 0 0 0 2 0 2 1 1 1 1 1 0 1 0 0 0 1 0 0 1 1 1 0 0 1 0 1 0 1 1 0 0 0 0 1 1 0 0 1 1 1 2 1 1 0 2 2 1 0 0 1 1 1 0 1 1 1 0 1 0 2 1 1 1 0 1 0 1 0 1 1 2 2 1 1 0 0 0 0 2 0 0 1 1 0 0 2 2 0 1 0 0 0 0 0 1 0 0 0 1 1 2 2 2 0 2 0 0 2 0 1 1 1 0 0 0 0 0 0 0 2 0 1 2 1 0 1 0 0 0 0 0 0 1 2 0 1 1 0 0 1 1 1 0 1 0 1 0 0 2 1 1 0 0 2 1 2 0
147 0 2 1 0 0 2 1 0 1 1 0 0 0 0 0 0 1 1 1 0 1 0 2 0 0 2 0 2 0 2 1 1 1 1 1 1 2 0 1 1 0 0 1 0 1 2 0 0 0 0 0 1 0 1 0 0 0 0 0 1 2 0 0 0 0 1 0 0 0 0 1 2 2 2 2 0 1 1 0 2 2 1 0 0 0 0 0 1 1 0 0 1 1 1 0 0 1 0 1 0 2 0 0 0 0 2 2 0 2 0 1 1 1 1 1 0 0 1 0 1 0 1 2 0 0 0 1 1 0 0 0 0 0 0 0 0 0 0 0 1 0 0 0 0 0 0 1 1 1 0 0 0 0 0 0 0 1 0 0 0 1 2 2 1 2 0 0 0 2 0 0 0 2 0 0 2 0 1 1 0 1 0 1 1 0 1 2 1 1 2 2 2 1 2 0 1 1 0 0 0 1 0 0 0 1 0 0 2 1 0 1 0 0 0 0 0 1 1 1 1 1 1 0 1 0 2 1 1 0 1 1 0 0 2 0 0 2 2 0 0 0 2 1 0 1 0 0 2 0 0 0 0 0 0 2 1 0 0 0 0 0 0 0 0 0 0 0 0 0 0 0 0 1 0 0 0 2 1 0 0 0 0 0 0 1 1 1 0 2 1 0 1 0 2 0 1 0 0 2 0 0 0 1 0 0 0 2 2 1 0 2 1 1 1 1 2 1 0 0 0 2 1 0 0 0 1 0 1 0 1 1 1 0 0 0 0 2 0 0 0 1 2 0 1 2 0 2 2 0 1 0 1 1 1 0 1 0 0 1 1 1 1 0 0 0 0 1 2 0 0 2 0 2 0 0 0 1 0 2 0 1 0 1 0 0 0 0 0 1 1 1 1 1 2 0 1 0 1 1 0 1 0 2 1 1 0 1 0 0 0 0 0 0 1 1 0 0 1 0 0 0 1 1 0 0 0 1 2 1 1 0 1 0 1 1 0 1 0 0 1 0 0 2 2 2 0 0 0 2 0 1 0 2 1 0 1 0 0 1 1 0 1 0 0 1 1 2 2 0 1 1 2 2 1 0 1 0 2 1 2 0 1 0 1 0 1 1 1 0 1 1 0 1 2 0 2 0 1 1 1 1 1 0 2 0 2 0 0 2 0 0 1 0 0 2 0 0 0 0 0 1 2 1 0 2 1 0 0 2 0 2 0 0 0 0 1 0 1 2 0 0 0 1 1 2 0 1 1 0 1 0 0 2 1 0 0 1 0 0 2 0 0 2 2 0 2 2 1 1 1 1 1 0 0 1 2 2 1 0 0 0 0 0 0 0 0 0 1 1 0 2 2 0 2 0 0 2 0 0 2 1 0 1 1 0 1 0 2 0 0 0 0 1 0 0 1 0 0 0 0 0 0 1 1 1 0 1 0 0 0 0 1 1 0 0 0 0 0 0 0 1 1 1 0 1 2 0 0 1 0 2 1 1 1 1 0 2 1 0 0 0 1 0 1 1 1 1 1 1 1 0 0 0 0 1 1 1 1 1 0 1 2 2 1 2 1 1 1 2 0 0 0 1 0 0 0 2 0 2 1 1 0 0 2 2 2 2 1 1 0 0 0 0 0 0 1 2 1 1 0 0 1 2 0 2 1 1 1 1 1 1 0 2 1 1 0 0 0 1 0 0 0 0 0 0 1 1 0 0 0 0 1 0 0 2 0 0 0 0 0 0 2 0 1 1 1 2 0 2 0 1 1 2 1 1 0 1 0 2 2 1 2 0 0 2 0 2 0 2 0 2 2 2 2 0 0 1 0 2 1 1 0 2 1 0 1 0 0 0 0 0 0 0 2 0 2 2 1 2 1 1 0 2 0 0 0 0 0 2 0 2 1 1 0 1 1 0 0 0 0 0 1 0 0 1 1 0 0 0 2 2 1 2 0 1 0 0 0 0 1 0 0 0 0 0 0 1 2 0 0 0 0 2 0 1 0 1 0 0 0 0 0 0 0 2 2 1 0 2 2 1 1 0 2 1 1 0 0 0 0 1 2 0 2 0 1 1 0 2 0 0 0 0 1 1 1 1 2 0 0 0 0 1 1 0 2 2 0 0 1 1 0 2 0 0 0 0 0 0 0 0 2 1 1 1 1 1 0 1 1 0 1 2 1 0 1 1 1 2 0 0 0 0 2 0 0 0 0 0 0 0 0 0 0 0 0 1 1 0 0 0 2 2 0 0 0 0 0 0 0 0 0 0 0 0 1 1 2 1 0 0
148 1 0 2 0 1 2 1 1 2 0 0 0 1 0 0 0 0 1 1 1 1 0 0 0 0 0 0 1 1 1 0 2 1 0 0 2 1 0 0 1 0 0 1 0 2 0 0 0 1 0 0 0 1 0 0 0 0 0 0 0 0 2 0 0 1 0 1 0 0 0 2 2 2 2 2 0 1 2 0 1 1 0 1 2 1 1 2 2 2 2 1 1 1 0 0 0 0 0 0 2 1 0 0 0 0 2 2 0 2 0 1 0 1 0 0 0 0 0 0 2 0 2 0 0 0 1 0 0 0 1 1 0 0 1 0 1 0 0 0 0 0 0 0 1 0 1 0 0 1 1 1 0 0 0 0 0 1 0 0 0 2 0 2 1 2 0 0 2 0 0 0 0 1 0 1 2 0 1 1 0 1 0 0 1 1 0 2 2 0 0 2 1 0 1 1 2 1 0 0 0 0 0 0 2 0 0 1 1 0 0 1 1 0 0 0 1 0 1 0 0 0 2 0 0 1 1 2 1 1 1 2 0 0 0 0 0 2 2 0 0 1 2 2 0 2 0 0 2 0 0 0 1 0 0 2 1 0 0 0 0 0 0 0 1 0 1 1 0 0 0 0 0 1 1 1 0 2 2 0 2 0 0 0 1 1 1 2 0 2 1 1 0 1 1 1 0 0 0 2 0 0 1 0 1 0 0 1 2 1 0 2 0 0 0 1 2 0 1 0 2 2 1 1 1 0 0 0 1 0 1 0 0 0 0 0 0 1 0 0 0 1 0 0 1 0 1 0 2 1 1 1 2 2 0 2 2 1 0 0 0 0 2 0 2 1 0 1 2 1 0 2 2 2 0 1 0 0 1 1 2 1 0 1 0 1 0 1 1 0 0 0 0 0 2 1 1 1 1 2 0 1 2 0 0 0 2 2 0 0 1 0 1 0 1 2 0 1 0 0 0 0 0 1 0 0 0 0 1 1 0 2 0 0 0 0 2 0 0 0 1 0 0 1 1 2 1 1 2 1 0 1 0 2 2 2 0 2 2 2 1 0 1 0 0 1 1 2 2 0 0 1 1 1 1 0 1 0 2 0 0 1 1 1 2 1 0 1 1 0 1 1 1 1 1 0 2 2 2 2 0 2 2 0 1 1 1 1 0 0 0 0 0 0 0 0 0 0 1 2 2 1 1 0 0 1 1 0 0 2 0 0 1 0 1 0 0 1 0 1 0 1 0 1 1 1 1 0 2 1 0 1 1 2 1 0 0 0 0 1 0 0 0 1 1 0 1 2 2 0 1 1 1 0 0 1 2 2 2 1 0 2 1 1 1 0 0 0 0 0 0 1 1 0 0 0 0 0 0 0 0 2 1 0 1 0 0 0 0 1 0 0 0 1 0 0 1 0 0 0 1 0 0 0 0 1 2 1 0 0 0 0 0 0 0 1 0 0 0 0 2 0 0 2 0 1 2 1 1 2 1 1 0 0 0 0 0 2 2 0 0 0 1 0 1 1 0 0 0 0 0 0 0 0 0 2 2 0 1 1 0 2 2 1 1 2 0 1 0 1 0 0 0 1 0 0 0 2 0 1 0 1 0 1 1 2 1 1 1 1 0 0 0 0 0 0 0 1 0 0 0 0 1 2 0 0 0 1 0 0 2 2 0 2 0 1 1 0 0 1 0 0 0 1 0 0 1 0 0 0 0 0 0 0 0 0 1 0 2 0 0 0 2 0 0 0 1 2 0 2 0 1 0 1 1 1 0 2 2 0 0 0 1 0 0 2 0 2 1 2 0 1 2 0 2 0 1 1 0 1 1 1 0 2 2 0 2 1 1 2 1 0 1 1 1 0 2 2 1 2 2 2 1 2 0 1 1 0 0 2 0 2 0 0 0 0 0 0 0 0 0 0 0 0 0 0 0 0 0 0 1 1 1 2 0 1 1 0 1 0 1 0 0 0 0 0 1 0 1 0 0 0 0 2 0 1 0 1 1 1 1 1 2 0 0 0 0 1 0 2 1 1 1 0 2 2 2 0 0 0 0 0 0 0 2 1 0 1 0 1 0 1 0 0 0 2 2 0 2 0 2 0 0 1 2 0 1 0 1 1 1 1 0 2 0 0 1 0 0 0 0 0 2 2 1 1 2 2 0 1 0 0 2 1 1 0 1 1 1 2 0 0 1 0 2 0 0 0 0 0 1 1 0 1 1 1 1 0 0 0 0 0 1 1 0 2 1 0 0 0 0 0 0 2 0 0 0 1 2 0 0 0
149 0 2 1 0 0 1 0 0 2 0 0 1 1 0 0 0 0 1 2 1 2 1 1 0 0 0 0 2 0 0 1 1 1 1 1 1 2 1 1 0 0 0 0 0 0 1 0 0 0 0 0 1 0 0 0 0 1 0 0 1 1 2 1 0 0 1 1 0 0 0 2 2 2 1 2 1 0 2 1 0 1 0 0 1 0 0 0 2 2 0 0 1 2 1 0 0 1 0 1 0 2 2 0 0 0 2 0 2 0 0 2 2 2 2 2 2 0 2 0 0 0 0 2 0 0 0 1 0 0 1 0 0 0 0 0 0 0 0 0 1 0 0 0 2 0 0 0 0 2 0 1 1 0 0 0 0 2 0 0 1 2 0 2 1 0 0 2 0 0 1 1 1 0 1 1 2 0 2 1 0 2 0 1 2 1 1 2 1 1 1 2 2 2 2 0 1 2 0 0 0 1 0 0 1 1 1 0 1 0 0 0 2 0 0 1 1 1 1 0 0 0 2 0 0 2 2 2 1 2 0 0 0 0 2 0 0 1 2 0 0 0 1 1 0 1 0 0 1 1 1 1 1 0 0 1 0 0 0 0 0 0 0 0 1 0 1 0 1 0 1 1 1 2 0 0 0 1 2 0 0 0 2 2 0 0 2 2 0 2 1 1 0 1 2 1 0 0 0 0 0 0 1 0 1 0 1 1 1 0 0 2 2 1 2 0 2 1 1 0 1 2 1 1 2 0 0 0 1 1 2 1 0 0 0 0 0 0 0 1 0 0 1 0 0 0 1 1 2 2 0 1 1 1 1 0 1 1 0 0 0 0 1 0 0 1 0 1 1 0 1 1 1 2 1 0 0 1 0 2 0 2 0 0 1 1 0 0 0 0 0 1 0 0 2 0 1 1 0 0 0 0 1 1 0 1 1 0 0 0 0 0 0 0 1 2 1 0 2 0 0 1 1 1 0 1 0 0 2 0 2 0 0 0 0 0 2 0 0 0 2 0 0 1 1 2 0 0 0 2 0 1 0 0 0 0 0 0 0 1 1 0 0 1 0 2 2 0 2 0 0 0 2 2 0 1 0 0 2 0 1 0 1 0 1 0 1 1 1 0 0 1 1 2 0 0 1 0 1 2 0 1 0 2 0 1 2 0 1 0 1 1 2 2 0 2 1 0 2 2 2 0 2 2 0 2 0 1 1 1 1 0 1 0 1 0 2 0 1 1 1 1 0 0 1 1 0 0 0 0 0 0 1 1 2 1 1 1 0 1 1 0 2 0 0 2 0 0 0 0 0 1 0 0 0 0 2 2 2 0 1 0 0 0 0 0 0 0 1 1 0 0 2 0 1 0 1 1 0 0 1 1 0 0 1 0 0 0 0 2 1 0 0 0 0 0 0 1 1 0 1 0 1 0 1 2 1 1 0 0 0 0 1 2 0 0 2 0 0 0 2 1 1 1 0 1 2 1 0 2 0 2 1 0 1 0 0 2 1 0 0 0 2 1 1 2 0 1 0 0 1 0 0 0 1 1 2 0 0 0 0 0 1 1 1 0 0 1 0 1 1 1 0 2 0 0 0 2 0 2 1 1 0 1 2 2 0 1 1 0 0 0 0 0 0 1 1 1 1 1 0 0 0 2 0 1 1 1 0 0 2 2 0 2 0 0 0 0 1 1 0 0 0 0 0 0 0 0 0 0 0 0 0 0 1 1 0 0 1 0 0 0 2 0 0 1 0 0 0 1 1 0 2 2 1 2 0 0 0 0 1 2 0 2 2 2 0 2 0 2 0 2 2 0 0 1 0 0 0 2 1 1 0 2 1 1 0 0 0 2 2 0 0 0 2 0 2 1 2 2 1 2 1 2 1 1 0 0 0 1 0 1 0 0 1 0 0 0 1 1 1 1 1 0 0 0 0 1 0 0 1 1 1 1 1 0 1 0 0 1 1 0 0 0 0 1 0 0 1 0 0 0 1 0 0 1 0 0 1 0 0 0 1 0 0 1 1 1 0 2 2 1 0 1 2 2 2 1 0 0 0 1 2 1 2 1 0 0 1 1 0 1 0 0 0 2 2 0 1 1 0 1 0 2 1 0 2 1 0 0 2 1 0 1 1 0 1 2 0 1 0 0 2 0 0 1 1 0 0 0 1 1 2 0 0 1 1 1 1 1 1 1 0 1 1 0 0 0 1 1 0 0 0 1 1 1 1 0 0 0 0 0 0 0 1 1 0 0 0 0 0 0 0 2 0 0 0 0 1 0 1 0
150 1 2 2 0 0 1 2 1 1 0 1 0 1 0 0 0 0 0 1 1 2 0 2 0 0 0 0 1 2 1 0 1 1 0 0 1 1 0 0 2 0 0 1 0 1 0 0 0 1 0 0 0 1 0 0 1 0 1 0 1 1 1 2 0 1 0 0 0 0 0 0 1 1 2 1 0 0 1 0 1 1 0 0 2 0 1 0 0 2 0 0 0 1 1 1 0 0 0 1 1 2 1 0 1 1 2 2 0 2 0 2 0 0 0 1 0 0 0 0 2 0 1 1 0 1 1 1 1 1 1 0 0 0 0 0 0 0 0 0 2 0 0 0 1 0 0 1 1 1 0 0 0 0 0 0 0 0 0 0 1 2 1 1 1 2 0 1 0 2 0 0 1 0 1 1 2 0 0 1 0 2 1 0 1 0 2 1 1 0 0 2 2 2 2 0 2 2 0 0 0 0 0 0 2 0 0 0 1 0 0 2 1 0 0 0 0 1 0 0 1 1 1 0 0 0 1 2 0 2 0 0 1 2 0 0 0 1 1 0 0 0 1 1 0 2 1 0 2 0 0 1 0 0 1 2 2 1 0 1 1 1 0 2 0 0 1 0 0 0 0 0 0 2 0 0 0 1 1 0 0 0 0 0 0 1 1 0 0 2 1 1 1 0 2 0 1 1 0 2 2 2 1 0 1 1 0 2 0 0 0 2 0 1 1 0 2 2 0 0 0 2 1 0 0 0 1 1 1 2 1 1 0 0 0 0 0 0 0 1 0 0 1 0 0 0 2 0 1 2 1 0 2 2 1 1 1 1 0 0 0 0 1 0 1 0 0 0 0 0 2 0 2 1 0 0 0 1 1 1 0 1 0 0 0 1 0 1 1 1 1 1 1 1 2 1 2 1 1 1 0 1 0 2 0 2 0 1 0 0 0 1 2 0 0 2 0 0 1 0 0 1 0 1 1 1 0 0 0 0 0 0 0 0 0 0 0 0 0 0 0 0 0 1 0 2 0 2 2 0 0 2 0 1 1 1 0 2 1 2 0 0 1 0 0 1 1 2 2 0 0 1 1 1 2 0 1 0 2 1 2 0 0 0 2 0 0 1 2 1 0 0 2 0 2 0 1 1 2 2 0 0 2 0 1 1 1 0 0 0 0 1 1 1 1 1 1 0 1 1 1 1 2 1 0 2 1 0 0 2 0 0 1 1 1 0 1 0 0 1 1 1 0 1 1 2 0 1 1 0 1 1 0 1 1 1 1 1 0 1 0 0 0 0 0 0 0 2 2 0 1 2 1 0 0 1 1 2 2 1 0 0 0 0 2 1 1 0 0 0 0 1 0 1 1 0 2 0 0 0 1 1 1 0 0 0 2 1 1 1 0 0 0 0 1 1 1 2 1 0 0 0 0 1 0 0 1 2 0 0 1 0 0 2 0 0 1 1 2 0 2 1 0 1 1 1 2 2 0 2 2 0 0 2 0 0 0 2 2 0 0 0 1 0 1 0 1 1 1 0 0 2 0 0 0 0 0 1 2 2 0 1 2 1 2 0 2 1 0 1 0 0 0 0 0 0 0 1 0 1 0 1 0 1 1 1 1 2 2 1 0 0 0 0 0 1 0 1 0 0 0 0 0 2 0 0 0 0 0 0 0 0 0 2 0 0 0 0 0 1 0 0 0 0 0 1 1 1 0 0 1 1 0 0 0 0 1 0 0 0 0 0 2 0 2 0 1 1 0 0 0 0 0 0 0 0 0 0 0 2 2 2 0 0 0 2 0 1 0 2 1 2 2 0 2 0 0 1 0 1 1 1 0 1 1 0 1 0 0 1 1 0 0 0 2 0 1 1 0 0 0 0 1 2 0 1 1 0 0 1 0 1 2 2 0 0 0 1 0 0 0 1 1 1 0 0 1 1 0 0 2 2 1 2 0 0 0 0 0 0 0 0 0 0 0 0 0 0 2 0 0 0 1 1 0 1 0 2 2 1 0 0 2 0 0 1 1 1 0 2 2 1 0 0 2 2 2 0 0 1 0 1 0 0 2 1 0 1 0 1 1 1 0 0 0 2 2 0 1 1 0 1 0 0 1 0 1 1 0 0 2 2 0 1 0 0 0 0 1 1 0 0 1 1 1 1 1 1 0 0 1 0 2 0 0 0 1 0 1 0 0 1 1 0 2 1 1 0 0 0 1 0 0 0 0 0 1 0 1 0 0 0 0 0 0 0 0 0 0 0 0 0 1 2 0 0 0 0 1 1 0 0
151 1 1 1 0 0 1 1 1 2 0 0 0 0 0 0 0 0 0 0 0 1 0 2 0 0 0 0 2 0 2 1 1 1 2 1 1 0 0 0 2 0 0 0 1 0 1 0 1 2 0 0 0 0 0 2 1 2 0 1 0 0 1 0 0 0 1 0 0 1 1 2 2 2 2 2 0 1 2 1 1 1 0 0 1 0 0 1 2 2 0 0 2 2 0 0 0 0 0 0 1 2 2 0 0 0 2 1 1 1 0 1 1 1 0 0 0 0 0 0 2 0 2 0 0 2 2 1 0 1 1 1 0 1 1 1 1 0 1 0 1 0 0 0 1 0 1 0 0 0 0 0 1 0 1 1 0 1 0 1 2 1 1 2 1 1 1 1 0 1 1 1 1 1 0 2 1 1 0 0 0 0 0 1 1 0 2 1 0 1 2 2 2 2 2 0 0 2 0 0 0 1 0 0 1 2 1 1 1 1 0 1 1 0 0 0 0 0 1 0 1 1 2 0 0 1 1 1 0 0 1 1 0 0 2 2 1 2 2 0 0 0 2 1 0 2 0 0 1 1 1 0 1 0 0 0 0 0 0 0 0 0 0 1 1 0 0 0 2 2 0 1 0 2 0 0 0 1 2 0 0 0 0 0 1 1 1 1 0 2 0 0 2 0 2 0 2 0 0 1 0 0 1 1 1 0 1 2 1 0 1 2 1 2 2 0 1 0 1 0 1 2 1 0 0 0 1 0 1 1 2 1 0 0 0 0 0 2 0 2 1 1 2 1 0 0 1 0 1 1 0 0 0 0 0 0 0 0 0 1 0 0 2 0 2 0 0 1 2 0 0 2 1 2 1 1 0 0 1 1 0 0 0 0 0 1 0 0 0 0 0 0 0 0 2 0 0 0 1 1 0 1 0 2 2 0 0 0 0 0 0 0 0 0 1 1 0 1 1 0 0 1 1 1 1 1 1 0 0 0 0 0 0 0 2 1 1 1 0 1 0 0 0 0 0 2 1 1 1 0 0 1 0 2 1 0 1 2 2 1 2 0 2 0 0 2 2 2 2 0 2 2 1 1 0 1 0 1 1 0 2 0 2 0 1 0 1 1 1 0 1 1 1 2 2 0 1 1 2 1 1 0 1 1 1 1 1 0 0 0 0 0 0 1 0 1 0 1 0 1 1 1 2 0 1 2 0 1 1 1 1 1 1 1 1 0 2 0 0 2 0 1 0 0 1 2 0 0 0 0 0 1 1 2 1 0 0 0 0 0 0 0 0 1 1 0 1 1 1 1 0 1 0 0 0 0 1 0 0 0 0 1 0 1 1 0 0 0 0 0 0 0 1 1 1 0 2 0 0 0 0 2 0 0 2 0 0 0 2 1 0 0 0 1 0 1 1 1 1 0 0 0 0 2 0 0 2 1 0 0 0 0 0 1 0 0 1 2 0 0 0 1 0 0 1 1 2 2 0 1 0 2 0 1 0 0 0 2 2 0 0 0 1 1 1 1 1 1 1 0 0 2 0 0 0 2 2 1 1 1 1 0 1 0 1 0 1 1 1 2 0 0 0 2 0 0 0 2 0 1 0 0 0 1 0 1 1 2 1 0 0 0 0 0 0 1 1 1 0 0 0 1 0 2 0 1 0 0 0 0 1 1 0 2 0 1 1 0 0 1 1 0 0 1 0 1 2 0 0 0 0 0 0 0 0 1 1 0 0 2 2 2 2 0 0 1 1 0 0 1 1 0 0 0 0 2 0 0 0 1 0 1 1 0 0 1 1 1 1 2 1 1 2 1 1 0 1 1 0 1 1 1 0 1 1 0 1 1 1 2 1 0 1 1 1 0 2 2 1 1 0 1 1 2 1 2 1 0 0 1 0 1 0 1 0 1 0 1 0 0 0 0 2 0 1 0 1 1 0 1 1 1 1 2 0 0 0 0 0 0 1 0 0 0 0 0 1 1 2 0 1 0 1 1 0 1 0 0 1 0 1 1 0 0 0 2 2 1 0 1 1 1 0 1 2 2 2 0 0 0 0 1 1 0 2 1 0 1 0 2 0 0 1 0 1 2 2 2 2 0 0 0 0 1 1 0 1 1 0 1 2 2 0 2 0 0 0 2 0 0 0 0 2 0 1 0 0 0 1 0 1 1 2 1 0 0 1 1 0 1 0 0 1 0 1 0 0 1 1 0 1 0 0 0 0 0 0 2 2 0 0 0 0 1 0 1 0 1 1 0 1 1 0 1 0 0 0 1 2 0 1 0
152 0 1 1 0 0 1 0 0 2 0 0 0 1 0 0 0 0 0 0 1 1 0 2 0 0 0 0 2 0 2 1 2 2 2 1 2 1 0 1 1 1 0 1 0 1 1 0 0 0 0 0 0 0 2 0 0 1 0 0 0 0 0 0 0 1 1 1 0 1 1 0 2 2 0 2 2 1 2 1 0 2 0 2 2 0 0 0 1 1 0 0 1 2 0 0 0 1 0 1 1 2 1 0 0 0 2 0 2 0 0 2 0 0 0 1 0 0 1 0 0 1 1 1 0 1 1 2 0 2 2 0 0 0 0 0 0 0 0 0 1 0 0 1 1 0 1 0 0 1 1 1 0 0 0 0 0 0 0 1 2 1 1 2 2 2 1 0 0 1 0 1 0 1 0 0 1 0 0 1 0 1 1 0 1 0 1 2 0 0 1 2 2 0 2 1 1 1 0 0 0 0 0 1 0 1 2 1 1 0 1 2 1 0 0 0 0 1 1 1 1 1 0 0 0 0 0 1 1 1 0 0 0 0 1 0 0 0 1 1 0 1 1 2 0 2 0 0 2 0 0 0 2 1 0 1 2 1 0 0 0 0 0 1 1 0 1 0 0 0 0 1 0 0 0 0 0 2 1 0 0 1 1 1 0 1 1 1 0 2 1 1 1 0 2 0 1 0 0 1 0 0 1 0 1 0 0 2 1 0 1 1 1 1 1 1 1 0 1 0 1 2 1 0 0 0 0 0 1 1 1 2 0 0 0 1 1 0 0 1 0 0 1 0 0 0 1 0 2 0 1 0 2 2 1 1 1 1 0 0 1 1 2 0 2 1 0 0 0 0 2 0 1 1 1 0 0 1 0 2 0 1 0 0 0 1 0 0 0 0 0 0 1 0 2 0 1 1 0 0 0 0 1 1 1 0 0 1 0 0 1 0 0 0 1 1 1 0 0 1 0 1 1 1 1 1 0 1 2 1 1 0 0 0 0 0 0 0 0 0 2 0 0 0 0 1 0 0 0 1 0 1 0 1 1 1 0 1 1 1 1 0 0 1 0 1 1 2 2 0 1 1 1 1 0 1 0 0 0 0 2 0 1 0 1 0 1 0 1 0 1 1 0 1 1 0 1 0 2 2 0 1 1 1 1 1 1 1 0 1 0 0 1 0 0 1 0 0 0 1 1 1 2 1 1 2 0 1 1 1 1 1 1 1 1 1 1 0 0 1 2 0 0 1 1 1 0 0 0 0 1 0 0 2 2 0 0 0 0 0 0 0 0 0 0 0 0 2 1 0 0 1 0 0 0 0 1 2 2 1 1 0 0 0 0 0 0 1 0 0 0 1 1 0 0 0 0 1 0 0 0 1 1 0 0 1 1 0 0 1 0 0 0 1 0 1 1 2 0 0 1 0 0 1 0 0 2 2 0 0 0 1 0 1 0 0 1 1 0 0 1 0 0 0 1 1 2 1 0 1 1 1 0 0 0 0 0 2 2 1 1 1 1 1 0 1 1 1 0 0 0 0 0 0 0 1 1 1 1 1 0 0 1 1 1 1 1 2 1 1 0 0 0 1 0 0 0 1 0 0 0 0 0 0 2 2 2 1 1 0 1 0 0 1 0 0 0 1 0 0 0 1 0 2 1 0 1 0 0 0 1 1 1 1 0 2 1 0 0 2 1 1 0 0 1 1 1 1 0 1 2 1 0 0 0 0 0 0 0 0 0 0 2 0 1 0 0 1 0 2 1 1 1 0 0 2 0 1 2 0 1 1 0 1 1 2 0 2 2 2 0 0 2 0 0 2 0 1 0 1 1 2 0 1 0 0 1 0 0 1 1 1 0 0 2 0 2 2 0 1 0 1 1 2 1 1 0 1 0 2 1 1 1 2 0 1 1 0 0 0 0 0 2 1 0 1 2 1 0 1 0 0 0 2 0 0 1 0 0 1 0 0 1 1 2 1 0 0 2 0 0 0 0 2 0 2 0 1 0 0 0 0 0 0 0 1 1 1 0 2 2 0 0 0 1 0 2 0 0 0 0 1 1 0 2 1 1 1 0 2 0 1 0 1 2 1 2 1 0 1 0 1 0 1 0 0 1 2 1 1 2 2 1 2 1 0 1 1 0 0 0 0 0 0 0 0 2 1 0 2 0 0 1 2 1 0 1 0 1 1 0 0 0 1 1 0 1 0 0 0 2 0 0 0 0 1 1 1 2 0 1 1 2 2 0 0 0 2 1 1 1 1 0 2 0 0 0 0 0 0 0 1
153 1 1 2 0 1 1 0 0 2 0 0 1 1 0 0 0 0 0 0 0 1 0 2 0 0 1 0 1 0 1 1 1 1 2 2 2 1 0 0 1 0 0 0 0 1 2 0 0 1 1 0 1 0 0 1 0 0 1 1 0 1 1 1 1 0 2 1 0 0 0 0 2 2 0 2 2 0 1 0 1 1 0 2 2 0 0 1 1 2 0 1 0 1 0 0 0 2 0 1 1 2 1 0 1 1 2 0 2 0 0 2 0 0 0 0 0 0 1 1 0 1 1 1 0 1 1 1 0 1 1 0 1 2 0 0 0 0 0 0 0 0 0 0 0 0 0 0 0 0 0 0 1 1 0 0 0 0 0 0 2 0 1 2 1 2 1 0 1 1 0 0 0 2 0 0 1 0 0 0 0 0 0 1 2 1 1 1 0 0 1 1 2 2 2 0 1 2 0 0 0 0 0 0 1 1 1 2 0 0 0 1 2 1 0 0 0 2 0 0 2 2 1 0 0 1 1 2 1 0 1 1 0 0 1 0 0 2 2 0 0 0 1 0 0 0 0 0 2 0 0 0 2 0 0 2 1 1 0 0 0 0 0 1 1 0 0 1 1 0 0 0 0 2 0 0 0 2 1 0 1 0 0 0 0 0 1 2 0 2 2 2 1 0 1 0 1 1 0 0 0 0 1 0 1 0 0 2 0 0 0 1 1 1 1 0 2 1 0 0 0 2 2 2 1 0 0 0 1 0 1 0 0 0 0 0 0 0 0 0 0 0 1 0 1 0 0 0 1 2 1 0 1 1 1 0 0 0 0 1 0 0 0 0 0 0 0 1 2 0 0 2 1 1 2 0 0 0 0 2 0 2 0 0 0 1 0 0 0 0 0 0 1 0 1 1 2 0 1 1 0 1 0 1 0 1 0 1 0 0 1 0 0 0 1 1 1 0 0 0 0 0 0 0 1 1 0 0 1 0 0 0 1 1 1 1 0 0 0 0 1 0 0 0 0 2 2 1 1 1 0 1 0 2 1 1 0 1 1 1 2 0 0 2 0 2 2 2 2 0 0 1 2 2 0 1 0 0 2 0 1 0 0 0 2 2 0 1 2 2 0 0 0 2 0 0 1 1 2 2 0 0 0 1 1 1 1 0 0 1 0 0 2 1 0 2 1 0 0 1 1 1 1 0 0 1 1 0 0 2 0 1 1 1 2 0 1 0 1 2 0 1 0 1 1 0 1 1 1 0 0 0 1 2 1 1 0 0 0 0 1 0 0 0 0 0 1 0 0 0 0 1 0 0 0 0 1 1 1 0 0 0 0 1 1 0 0 0 0 0 0 1 1 0 0 0 1 0 0 0 1 2 0 0 1 1 1 0 1 2 0 0 0 1 0 0 1 2 0 0 0 0 0 0 0 0 2 2 0 0 1 0 1 2 0 1 0 1 1 0 1 1 0 1 1 1 2 0 0 1 0 1 0 1 0 0 0 2 2 0 0 0 1 0 2 1 0 2 1 1 0 1 0 0 0 2 2 0 1 1 0 0 2 1 2 2 1 0 0 2 0 0 0 0 0 0 0 2 0 0 0 1 0 1 0 1 1 1 1 1 0 0 0 0 0 0 2 1 1 1 0 0 0 1 2 2 0 0 1 1 2 2 1 1 0 0 2 0 0 0 0 0 1 0 0 0 1 1 0 0 1 1 0 0 0 2 0 0 2 0 0 0 2 0 0 1 1 2 0 2 0 0 0 0 0 1 0 1 1 0 0 0 0 0 0 1 1 1 1 2 1 1 2 1 1 0 0 0 0 2 2 2 0 1 0 1 1 0 1 1 1 0 0 0 2 0 2 1 0 1 1 0 0 2 0 1 1 0 0 2 0 2 0 1 0 1 0 2 2 0 0 2 1 0 0 0 0 0 0 0 1 1 2 1 1 1 1 0 0 0 0 1 1 0 1 1 0 0 1 0 0 0 0 2 0 1 0 1 1 0 1 1 0 0 0 2 2 1 1 1 0 1 1 1 2 2 2 0 0 0 0 1 2 0 2 1 1 0 1 1 0 1 0 0 1 1 1 2 1 1 0 1 0 2 1 0 1 0 0 0 2 2 0 1 0 0 0 2 0 0 0 0 2 2 1 0 0 0 1 0 1 1 2 1 0 0 0 0 0 1 0 0 0 0 2 0 1 1 2 1 0 0 0 1 1 1 1 0 2 0 1 1 0 0 0 0 0 0 1 1 1 0 0 2 1 0 0 1 1 1 1 0
154 0 1 1 0 0 1 2 1 1 0 0 0 0 0 0 0 0 1 0 1 2 0 2 0 0 0 0 2 0 2 0 0 0 2 0 2 1 1 1 0 0 0 0 0 0 0 0 0 1 1 0 0 0 1 0 0 0 1 1 0 1 2 2 1 1 1 1 0 0 0 0 2 2 2 2 0 0 2 2 0 2 0 1 1 0 0 1 2 2 0 0 1 1 0 0 0 1 0 0 2 1 0 0 1 1 1 1 1 1 0 0 0 1 1 1 1 0 1 0 1 1 1 1 0 0 0 0 0 0 2 0 1 1 0 0 0 0 1 0 2 0 0 0 0 1 0 0 0 0 0 0 2 0 0 0 0 0 1 1 1 1 2 2 1 1 2 0 0 1 1 1 0 1 0 0 1 0 0 0 0 0 0 2 2 0 2 1 1 2 2 2 1 0 1 0 1 2 0 0 0 0 1 0 1 1 1 0 2 1 1 1 0 0 0 1 1 0 0 1 0 0 1 0 0 0 0 2 1 1 0 2 1 1 1 1 0 2 2 0 0 0 2 1 0 1 0 0 2 0 0 0 1 1 0 0 1 0 1 0 0 0 0 0 1 0 0 0 2 2 0 1 0 2 0 0 1 2 2 0 1 0 0 0 0 0 2 2 0 2 2 1 0 1 2 1 0 1 0 0 0 0 2 0 2 0 0 2 1 0 0 1 1 0 0 0 2 0 0 0 1 1 2 0 1 0 1 0 0 0 2 0 0 0 0 0 0 1 0 1 0 0 1 0 0 0 2 1 2 0 0 0 2 2 1 1 2 0 0 2 0 0 1 1 1 0 0 2 2 0 0 2 0 2 1 1 0 1 0 2 0 2 0 0 0 0 0 0 0 0 0 0 0 1 1 1 2 0 1 1 0 1 0 2 1 1 0 1 0 0 1 0 1 0 0 2 0 1 0 0 0 1 1 1 0 0 0 0 1 0 0 0 0 0 1 1 0 0 0 0 0 0 0 1 1 1 0 0 0 1 0 0 0 2 2 2 0 0 0 0 0 0 0 1 0 1 1 1 1 1 2 2 1 1 0 1 0 0 2 0 1 0 0 0 2 0 0 0 1 0 0 1 0 1 0 0 1 0 2 2 0 0 2 0 2 0 2 0 0 2 0 0 0 0 0 0 0 1 1 2 2 0 2 1 0 2 0 1 1 1 1 0 0 0 0 0 1 1 0 0 1 2 0 0 1 2 0 1 1 0 0 0 0 1 2 1 1 0 0 2 0 0 0 0 0 0 1 1 1 0 1 1 1 0 0 1 1 1 1 0 0 1 0 0 0 0 0 1 1 1 0 2 0 1 1 0 1 0 0 0 0 2 0 0 1 1 1 0 2 1 0 0 0 1 0 0 1 0 0 0 1 0 0 0 0 1 1 1 0 0 1 0 0 1 0 0 1 0 0 1 0 0 1 2 0 2 2 1 1 1 0 1 0 0 0 0 0 2 2 0 0 0 0 1 1 2 1 1 0 1 1 0 0 0 0 2 2 0 1 1 0 0 2 2 2 1 2 1 0 1 0 0 0 1 0 0 0 2 0 1 1 0 0 1 0 1 2 1 1 0 2 1 0 0 0 0 0 0 1 1 0 0 1 2 0 2 1 0 1 1 0 0 0 2 0 1 0 0 0 0 0 0 0 0 0 1 1 0 0 0 0 0 0 0 0 0 0 0 2 0 0 0 2 0 0 0 2 1 0 1 0 0 0 0 0 0 0 0 0 1 1 2 1 0 1 1 1 1 1 1 0 0 1 1 2 0 1 1 0 2 2 2 0 2 0 0 1 1 1 2 1 0 1 1 1 0 1 2 1 1 0 1 2 2 0 1 1 0 0 2 0 2 0 0 0 0 0 1 0 1 1 1 0 0 0 0 0 1 0 1 1 1 1 2 0 1 0 0 1 1 1 0 0 0 0 0 0 0 1 0 0 0 1 1 0 2 0 1 2 2 2 2 2 0 1 1 0 2 0 1 1 2 1 0 1 1 2 0 0 0 0 2 2 1 2 1 0 0 0 1 1 1 0 0 1 1 1 1 2 0 0 0 0 2 2 0 2 2 1 1 1 1 0 2 0 0 0 1 0 0 1 1 2 1 1 0 2 1 0 1 0 1 2 1 0 0 1 1 2 1 0 1 2 0 2 0 0 1 1 0 1 0 1 0 0 0 0 0 1 0 0 0 0 0 0 0 0 1 0 0 0 0 0 0 0 0 0 0 1 0 0 1
155 0 1 1 1 0 1 2 1 1 0 0 0 1 0 0 0 0 1 0 0 2 0 1 0 0 0 0 2 1 1 1 2 2 0 0 2 0 0 0 1 0 1 0 0 0 0 0 0 1 1 0 0 0 0 2 1 1 0 1 1 1 1 1 0 1 1 1 0 1 0 1 2 2 2 2 0 2 2 0 2 2 1 0 0 0 0 0 0 2 0 0 1 2 0 0 0 0 1 0 2 0 1 0 1 1 2 1 0 2 1 0 0 0 1 0 0 0 2 0 0 0 1 1 0 1 1 0 0 0 0 0 0 2 1 1 1 0 0 0 0 0 0 0 0 0 0 0 0 1 1 1 1 0 0 0 0 1 0 1 1 1 1 2 1 2 2 2 0 0 2 0 1 1 1 1 1 1 0 1 0 2 1 0 1 0 1 2 1 1 1 2 2 1 2 1 2 2 0 0 0 1 0 1 1 0 1 0 1 1 1 2 0 0 0 1 1 0 2 0 1 1 2 0 0 0 0 0 0 0 1 1 0 0 1 0 0 2 2 0 0 1 1 1 1 2 1 0 1 0 0 0 0 0 1 2 2 0 0 0 0 0 0 0 1 0 1 1 2 1 0 0 0 0 0 0 0 1 2 0 1 0 0 0 0 0 1 2 0 2 0 0 0 0 2 0 0 1 1 1 0 0 1 0 1 0 1 2 2 0 0 1 1 1 1 0 1 1 0 0 0 2 0 0 0 0 0 0 1 1 2 2 0 0 0 0 0 2 1 1 1 2 2 1 2 0 0 1 1 2 0 1 2 2 1 1 1 0 0 1 0 0 2 0 0 1 0 1 2 0 0 2 2 0 1 0 0 1 0 2 1 0 0 0 0 0 0 0 0 0 1 1 0 0 2 0 0 1 1 0 0 1 0 2 0 1 0 2 0 0 0 1 1 0 0 1 0 0 0 0 1 0 1 0 1 1 0 1 1 0 1 0 0 1 1 0 1 1 0 0 1 0 0 0 0 2 2 1 1 1 0 2 0 1 1 1 0 1 0 1 0 0 0 0 0 0 0 0 1 2 0 2 1 1 1 1 1 0 1 1 2 0 2 0 0 0 2 0 1 0 1 1 1 1 2 0 2 0 2 0 2 0 2 1 2 1 1 1 0 1 0 0 0 0 2 0 0 1 0 1 1 1 2 1 1 1 0 1 1 1 1 0 1 0 1 0 2 0 0 1 1 1 0 1 1 1 0 1 2 0 0 0 1 2 2 1 0 2 0 2 0 0 1 0 0 1 1 1 1 1 0 0 0 0 0 0 1 1 1 0 0 1 0 0 1 1 1 0 0 0 0 2 0 0 0 0 0 0 0 0 0 1 0 0 1 1 1 0 2 1 1 0 0 0 1 0 0 2 0 1 0 1 0 1 0 0 2 0 0 0 0 0 0 1 0 1 0 1 1 0 2 1 1 2 1 1 1 2 0 0 0 2 1 1 1 1 0 2 2 0 0 0 0 0 0 0 1 2 0 0 0 1 1 0 0 1 0 0 0 1 0 1 2 2 2 2 2 1 0 1 0 0 0 1 0 0 1 2 0 1 1 0 0 1 0 1 2 1 2 1 0 0 0 0 0 0 0 0 0 1 0 0 0 2 0 1 0 0 2 2 2 2 0 2 0 1 0 0 0 2 1 1 0 0 0 0 1 0 0 0 0 0 0 0 0 1 0 0 0 0 0 0 2 0 0 0 1 2 0 2 1 0 1 1 1 1 0 0 0 0 1 2 1 1 0 1 1 1 0 2 1 2 2 0 0 1 0 0 0 2 1 1 0 1 1 1 0 0 0 2 2 0 0 0 2 0 2 1 1 1 1 1 0 2 0 2 2 0 0 2 0 2 0 1 0 0 0 1 1 0 0 1 0 0 0 0 0 0 0 0 2 2 1 2 0 1 1 0 0 1 1 0 0 0 0 0 1 0 1 0 0 0 1 1 0 1 0 1 2 1 2 2 2 0 0 0 0 2 1 0 0 1 0 0 1 1 2 0 0 0 0 1 1 0 2 0 0 2 0 1 0 0 1 0 1 0 0 1 1 1 0 1 0 1 2 0 1 1 0 0 2 2 0 1 0 0 0 1 0 2 0 0 2 1 2 0 1 0 0 1 0 1 1 2 2 0 2 0 0 0 0 0 1 0 2 0 1 1 1 0 0 0 1 0 0 0 1 0 0 0 0 0 1 1 0 0 0 0 0 0 0 0 0 2 0 1 0 0 1 0 1 0
156 1 0 2 0 1 1 1 0 0 0 1 0 1 0 0 0 0 0 1 1 1 0 2 0 0 1 0 2 1 1 1 2 2 0 0 0 2 1 1 1 1 0 0 0 0 1 0 0 0 0 0 1 1 1 1 0 1 0 2 0 1 0 0 0 1 1 0 0 1 1 0 2 2 2 2 0 0 2 1 0 1 1 0 1 0 0 0 0 2 0 0 0 1 0 0 0 2 0 2 0 2 1 0 0 0 2 1 1 1 0 2 0 1 0 0 0 1 0 0 2 0 1 1 0 1 1 0 2 0 0 1 0 0 0 0 0 0 0 0 0 0 1 0 1 0 1 0 0 1 0 1 1 0 0 1 0 1 0 1 1 1 0 2 1 2 1 0 0 2 0 2 1 2 2 1 2 0 1 1 0 1 1 1 2 0 2 2 1 0 0 2 0 0 0 0 2 0 0 0 0 1 1 1 1 1 1 0 1 0 0 2 1 0 0 0 0 1 1 1 1 1 2 0 0 1 1 0 0 0 1 1 0 0 1 0 0 2 2 0 0 0 2 1 0 1 1 0 2 0 0 0 1 0 0 1 1 0 0 0 0 0 0 1 1 0 1 0 2 1 0 0 0 2 0 0 1 2 1 0 1 1 0 0 0 0 1 1 0 1 1 1 2 0 2 0 0 1 0 2 0 0 0 1 0 0 0 2 1 0 1 2 2 2 2 0 1 0 1 1 1 1 2 1 1 0 0 0 1 1 2 2 0 0 0 0 0 1 0 1 0 1 0 0 1 0 0 0 2 1 2 0 2 2 1 0 0 0 0 1 1 1 1 0 1 0 0 1 1 0 1 1 1 2 0 0 0 1 0 2 0 0 0 0 1 1 0 0 0 0 0 0 1 0 2 0 1 0 0 0 0 0 0 1 1 0 0 1 1 0 0 1 0 0 2 2 1 0 0 0 0 0 0 0 1 1 2 0 0 0 0 0 0 2 2 1 0 1 0 0 2 0 1 1 0 1 0 0 2 0 0 0 0 0 0 0 0 2 2 2 1 0 1 1 0 1 1 1 1 1 0 1 2 2 1 0 1 0 2 0 0 0 2 2 0 0 0 0 2 0 2 0 0 0 1 0 2 1 1 2 0 0 1 1 1 1 2 1 0 1 0 0 1 1 1 1 1 1 0 1 1 1 2 1 1 2 0 0 0 2 0 2 2 1 2 0 2 0 1 0 1 2 0 0 0 2 0 1 1 0 1 1 1 1 1 1 1 0 0 0 1 0 0 0 0 0 1 1 0 1 0 1 1 0 1 1 2 1 1 1 0 1 1 1 0 0 0 0 1 1 0 2 2 1 1 0 1 0 0 0 2 2 0 0 0 0 1 0 0 0 1 0 0 0 2 0 0 1 0 0 1 0 0 0 0 0 0 1 0 0 0 0 0 2 0 2 0 2 0 0 1 1 1 1 1 2 2 1 0 1 0 2 0 1 0 0 0 1 1 0 0 0 0 0 0 0 1 2 1 0 0 1 0 0 0 1 1 0 0 1 0 1 2 1 2 1 1 0 0 2 0 0 1 1 1 0 0 1 0 1 1 0 0 0 2 2 2 2 2 0 0 0 0 0 0 0 0 2 1 1 0 0 1 2 0 1 0 1 1 1 1 1 0 0 0 0 0 0 0 1 1 0 0 0 0 1 1 0 0 0 0 0 0 0 0 0 1 0 1 1 0 1 2 0 0 0 0 0 0 1 1 0 0 0 0 1 0 1 1 1 2 2 0 0 0 2 0 2 2 2 0 0 1 0 0 0 0 0 1 1 1 2 0 1 0 0 0 0 0 2 2 0 1 1 1 1 1 1 0 0 0 0 1 1 0 1 0 0 0 2 0 2 0 0 0 0 0 2 0 0 2 2 0 0 0 0 0 1 0 0 1 0 1 1 0 0 0 0 0 1 1 0 0 0 0 1 2 0 1 1 1 0 1 2 0 2 0 0 1 1 2 2 2 0 0 0 0 2 0 2 2 1 1 1 2 1 2 0 0 0 0 1 1 0 1 1 0 2 0 0 1 1 0 0 1 1 1 1 1 1 0 1 0 2 2 0 2 2 0 0 2 2 0 1 0 0 0 1 0 1 1 1 2 2 1 0 0 1 0 1 0 0 2 0 0 0 0 0 0 0 0 0 2 0 2 0 0 0 1 1 0 0 0 0 0 0 1 0 0 0 0 0 2 2 0 0 0 1 0 1 0 0 0 0 0 0 0 0 1 0 0 0
157 0 0 2 0 0 1 0 0 2 0 0 0 1 1 1 0 0 2 0 0 1 0 2 0 0 1 0 2 1 2 0 0 0 2 2 2 2 0 0 1 1 0 0 1 0 1 0 1 1 0 0 1 0 1 0 0 1 0 1 1 1 1 1 0 1 0 1 0 0 0 1 2 2 1 2 1 1 1 0 2 2 0 2 2 0 0 0 1 2 0 1 0 0 1 0 1 1 0 1 1 2 1 0 1 1 1 1 1 1 0 1 1 2 1 1 1 1 0 0 2 0 1 1 0 1 1 0 0 0 0 0 1 2 1 1 0 0 0 0 0 0 0 0 0 0 0 0 0 1 0 1 0 0 0 0 0 0 0 0 0 0 1 2 1 2 2 0 0 2 0 1 0 1 0 1 1 0 0 0 0 0 0 1 1 0 2 0 0 1 1 2 2 1 2 1 1 2 0 1 0 1 0 0 1 2 1 1 2 1 0 1 1 0 0 0 0 2 1 0 1 1 2 0 0 1 1 2 0 2 0 0 1 0 2 1 0 2 2 0 0 0 2 1 0 2 0 0 2 0 0 0 1 0 1 2 1 0 0 0 0 0 0 0 0 0 0 0 2 2 0 0 0 2 1 0 0 1 1 0 0 1 2 2 0 0 2 1 0 2 2 2 1 0 2 0 0 0 0 0 0 0 0 2 0 0 0 2 2 1 0 2 2 2 2 2 2 1 0 0 0 2 1 1 1 0 0 1 1 1 2 1 0 0 0 0 0 2 0 0 0 0 1 1 0 0 1 0 1 1 1 0 2 2 0 2 2 0 0 2 0 0 2 0 1 1 0 2 2 1 0 2 0 2 0 1 0 1 1 1 0 1 0 0 0 0 0 0 0 0 0 0 2 0 2 0 2 0 1 1 0 1 1 0 0 0 1 1 0 0 0 1 0 0 0 1 0 1 0 0 0 2 0 1 1 1 0 0 0 0 0 0 0 0 1 1 0 0 0 0 0 0 0 0 0 1 0 1 1 0 0 1 0 1 0 0 0 1 1 1 1 0 0 0 0 0 0 2 2 0 0 0 2 2 2 0 2 0 2 0 1 0 1 0 1 0 1 2 2 0 2 0 1 1 1 0 2 0 1 2 0 1 2 0 2 0 2 1 0 0 0 0 1 0 0 1 0 0 1 1 1 2 0 0 0 0 0 1 1 2 0 1 1 0 1 0 2 0 1 1 0 1 0 1 1 2 0 0 0 0 0 0 1 1 2 1 1 2 0 1 0 0 2 0 0 2 0 2 2 0 1 0 0 0 1 1 1 1 1 1 1 0 0 0 0 0 0 2 0 0 0 1 0 0 0 0 0 0 0 0 0 2 0 0 0 1 1 0 2 1 0 0 0 0 2 0 0 1 0 0 0 0 0 1 0 1 1 0 0 0 0 0 0 0 0 1 0 2 0 1 1 0 1 1 1 0 0 1 0 2 0 1 0 1 0 0 0 0 0 0 0 0 2 1 1 2 1 1 0 1 1 1 0 0 0 2 2 1 1 1 0 0 2 2 2 1 2 1 0 1 0 0 2 2 1 0 1 1 0 0 0 0 0 0 2 2 1 1 2 0 1 0 0 0 0 0 0 1 1 1 0 0 0 2 0 0 0 0 0 0 2 2 0 2 0 0 0 0 0 1 0 1 0 1 0 0 2 0 0 0 1 1 0 0 0 0 0 0 0 0 0 0 2 1 0 0 0 2 1 2 0 1 0 0 0 1 0 2 2 0 0 0 0 1 1 2 1 2 1 2 0 1 2 1 1 0 0 1 0 0 0 0 0 1 2 1 1 0 0 2 2 0 1 1 1 0 2 2 1 1 1 2 2 2 0 1 1 0 0 2 1 1 1 1 0 0 0 2 1 0 0 1 0 0 0 0 0 0 0 0 1 1 1 1 1 0 1 0 1 0 1 0 0 0 0 0 1 0 2 0 0 0 0 2 0 1 0 2 1 0 0 0 2 0 1 1 0 1 0 1 1 1 0 1 1 1 1 0 0 1 1 0 2 0 2 0 1 0 0 2 0 1 1 0 1 1 1 2 2 0 0 0 0 2 2 0 2 2 0 0 2 2 0 1 0 1 0 2 0 0 0 0 1 0 0 0 0 1 1 0 0 0 1 0 0 0 1 1 1 2 0 0 1 0 1 0 0 0 0 0 1 0 0 0 0 1 1 1 2 0 1 1 1 1 0 0 0 1 0 0 0 0 0 1 0 0 0 1 2 0 0 0
158 0 1 1 0 0 1 0 0 2 0 0 0 0 0 0 0 0 2 1 1 1 0 2 0 0 1 0 2 0 2 0 1 2 0 0 2 2 1 0 0 0 0 1 0 2 1 0 0 0 0 0 1 1 1 0 0 1 0 0 1 1 2 2 1 1 1 0 0 1 1 2 2 2 2 2 0 1 1 0 2 2 0 1 1 0 0 0 2 2 0 1 1 2 0 0 0 2 0 2 1 2 1 0 1 1 1 1 1 1 0 2 0 2 1 1 1 0 2 0 0 0 1 1 1 0 1 0 0 0 1 0 0 0 0 0 0 0 0 0 0 0 0 0 0 0 0 0 0 1 1 1 1 0 0 0 0 0 1 1 1 0 0 2 0 1 0 0 1 1 0 1 0 2 0 0 2 0 0 1 1 2 0 1 1 0 1 0 0 0 0 0 1 0 1 1 2 2 0 0 0 0 1 0 0 1 0 1 1 0 2 1 2 0 0 0 0 0 1 1 1 1 2 0 0 0 0 2 1 2 0 0 0 0 2 0 0 1 2 0 0 0 2 2 0 2 0 0 2 1 1 0 1 0 0 2 1 0 0 0 0 0 0 0 0 0 0 2 1 1 1 0 0 2 1 0 1 2 1 0 1 0 0 0 0 0 1 2 0 2 1 1 2 0 2 0 2 0 0 1 0 0 0 1 0 0 0 2 1 0 1 2 2 1 1 0 1 0 1 0 2 1 2 1 1 0 0 0 1 2 2 2 0 0 0 0 0 1 0 0 0 0 1 0 0 0 1 1 2 1 1 1 2 2 2 0 0 1 0 0 0 0 1 1 1 0 0 2 2 0 0 1 2 2 0 1 0 0 1 1 1 1 0 0 0 2 0 0 0 0 0 0 1 0 2 1 1 1 0 0 0 0 0 2 0 2 0 1 0 0 1 1 1 0 0 2 0 1 0 0 1 2 1 1 1 1 0 0 1 0 1 0 0 0 1 1 0 0 0 0 1 0 0 0 0 1 0 2 2 0 0 2 0 1 1 1 0 1 1 1 1 0 0 0 0 0 0 2 2 0 0 0 2 2 1 0 1 0 2 2 2 1 1 0 1 1 1 0 2 2 2 0 0 1 1 0 1 0 2 2 0 0 2 0 1 1 1 0 0 1 0 0 1 0 1 0 0 0 0 1 0 1 2 1 0 2 1 0 0 2 0 1 1 1 1 0 2 0 0 2 0 0 0 2 2 1 0 0 1 1 0 1 1 2 2 0 0 0 0 0 1 0 1 1 1 1 1 2 1 0 0 2 0 0 0 0 1 1 1 0 0 0 1 2 1 0 0 0 0 0 0 1 0 0 1 0 0 0 0 1 0 2 0 0 0 1 1 0 0 1 0 0 0 0 0 0 0 0 0 0 2 0 0 0 0 0 2 1 0 0 1 0 1 1 0 0 2 2 0 0 0 1 0 1 1 1 2 1 0 1 0 1 0 2 0 0 0 2 2 1 1 1 0 1 1 2 0 1 1 1 0 1 0 0 0 2 2 0 1 1 0 0 2 0 1 1 1 1 0 1 0 0 0 1 1 1 0 1 0 0 0 0 0 2 0 2 2 2 2 0 0 0 0 0 0 0 0 1 0 0 0 2 1 2 0 2 0 1 0 0 2 2 0 2 0 1 1 1 1 1 0 0 0 1 0 0 1 0 0 0 0 0 0 0 0 0 1 0 1 1 0 1 2 0 0 0 0 2 0 1 1 0 1 0 0 0 0 1 0 2 2 2 0 1 1 2 1 2 0 2 0 2 2 0 1 0 0 1 0 1 1 1 0 2 1 0 1 0 1 1 1 0 1 1 1 0 1 2 0 1 0 1 2 2 0 1 1 0 0 2 0 2 0 0 0 1 0 0 2 0 0 0 1 1 0 0 0 1 0 0 1 1 0 2 0 1 0 0 0 1 1 0 0 1 1 1 1 0 1 0 0 0 2 0 0 2 0 0 1 1 2 2 2 0 1 1 0 2 0 2 2 0 0 0 2 2 2 0 0 0 1 1 2 1 2 2 0 1 0 2 0 1 0 0 0 2 2 1 0 0 0 0 1 1 0 0 2 2 0 0 1 0 0 1 0 0 0 1 0 0 0 0 1 0 0 1 1 1 1 0 2 0 2 1 1 0 0 1 1 1 0 0 2 0 2 0 1 0 0 0 2 0 0 0 0 1 1 1 1 1 1 0 0 0 0 0 0 0 0 0 0 0 1 2 0 0 0 0 2 1 0 0
159 0 2 1 0 0 0 1 1 2 0 0 1 1 0 0 1 0 0 1 1 2 0 2 0 0 0 0 1 2 0 1 0 0 2 1 2 1 0 0 1 0 0 0 0 1 1 0 0 1 0 0 0 1 1 0 0 0 1 0 1 1 1 0 0 0 2 1 0 0 0 0 2 2 2 2 0 0 2 1 0 1 1 0 0 0 0 0 1 1 0 0 1 1 2 2 0 0 0 0 2 2 1 0 0 0 2 1 1 1 0 0 1 1 2 2 2 1 1 0 1 0 1 1 0 1 1 1 1 1 0 0 0 1 1 1 0 0 0 0 0 0 1 0 0 0 0 0 0 0 0 0 0 0 0 0 0 0 0 0 1 0 1 2 1 1 0 0 1 1 0 0 1 1 1 0 2 0 0 0 0 0 1 1 2 0 2 1 1 2 2 2 2 1 2 0 0 1 0 0 0 0 0 1 1 1 1 1 1 0 1 2 2 0 0 2 2 0 1 2 0 0 2 0 0 1 1 2 0 1 0 0 0 0 1 0 0 2 2 0 0 1 1 2 0 2 0 0 2 0 0 2 1 0 0 1 0 0 0 0 0 0 0 2 0 0 0 0 1 0 0 1 1 2 0 0 0 2 1 0 1 1 1 1 1 0 2 1 0 1 0 0 1 0 1 0 1 2 0 1 1 0 0 0 0 0 0 1 1 0 0 0 1 2 2 0 1 0 1 0 1 2 2 2 0 0 0 0 0 0 1 0 0 0 0 1 0 1 0 1 1 1 2 0 1 0 1 0 2 2 2 0 2 2 0 2 2 1 0 1 0 0 2 0 2 1 0 1 1 0 1 1 1 2 0 1 0 0 1 1 1 1 0 0 0 0 0 0 0 0 0 0 1 1 2 0 2 1 0 0 0 0 2 0 0 0 2 1 0 0 0 0 0 0 0 0 0 0 0 0 0 0 2 0 1 2 2 0 1 0 0 0 0 0 1 1 1 1 0 0 2 0 0 1 1 1 1 2 2 0 0 2 0 1 0 0 0 2 2 1 2 1 1 0 1 1 0 2 2 0 0 0 2 2 2 0 0 0 0 0 1 0 0 0 2 0 0 2 2 0 1 0 1 0 1 0 2 0 0 2 0 2 1 1 1 1 1 0 0 2 0 0 1 0 0 1 0 1 0 1 1 1 2 1 0 2 0 1 1 0 1 0 2 1 2 1 2 0 0 0 2 2 0 2 2 2 0 0 0 0 0 0 2 2 2 0 0 0 2 0 0 2 0 0 0 0 1 2 1 0 1 0 1 0 1 0 1 0 0 0 0 2 0 1 1 0 0 1 0 0 0 2 0 0 0 0 0 0 0 0 0 2 0 0 0 0 1 0 2 2 0 0 0 1 0 1 1 2 0 0 0 0 0 1 0 0 1 1 0 0 0 1 0 2 0 2 0 0 1 0 2 0 1 1 0 1 1 1 0 0 1 0 0 1 0 0 0 2 2 0 0 0 1 2 0 2 1 1 0 1 0 0 0 1 1 2 2 0 0 0 0 0 2 2 2 2 1 1 0 1 0 0 0 1 1 0 0 1 0 1 1 0 0 2 0 2 1 1 1 0 1 0 0 0 0 1 1 1 1 1 0 0 0 2 0 1 0 2 1 1 2 2 0 2 0 1 0 0 0 1 1 0 0 0 0 1 2 0 0 0 0 0 0 0 0 1 2 0 1 1 0 1 2 1 0 0 1 1 0 1 0 0 0 1 0 1 0 0 0 2 2 2 1 1 1 2 0 1 1 2 1 1 1 1 2 0 1 1 0 2 1 1 0 2 1 0 2 1 1 2 1 0 0 0 2 0 2 2 2 2 2 2 0 2 0 0 0 0 1 2 1 2 0 0 0 0 0 2 0 0 1 1 1 1 0 1 2 1 0 1 1 1 1 1 1 0 1 0 0 0 0 0 1 1 2 1 0 0 1 0 0 0 2 0 0 1 0 0 2 2 2 2 2 1 2 2 0 2 0 2 2 0 1 0 1 1 2 0 0 0 0 0 2 0 2 0 2 1 0 2 0 0 1 0 2 0 0 0 2 0 0 0 0 1 1 0 1 2 0 0 0 0 0 1 0 0 0 1 0 0 0 0 1 2 2 1 1 0 1 0 1 0 0 1 1 0 2 2 2 2 0 0 1 0 0 1 0 0 0 0 2 0 0 0 0 0 0 1 2 0 0 0 0 0 0 0 0 0 1 0 1 0 0 1 0 0 0 1 2 0 0 0
160 0 1 1 0 0 0 1 0 0 0 1 0 1 0 0 0 0 1 0 0 2 0 1 1 1 1 0 2 1 1 2 1 1 2 0 2 1 1 1 0 0 0 1 0 1 0 0 0 1 1 0 1 1 0 2 1 1 0 1 0 1 1 0 1 0 2 1 0 0 0 2 2 2 1 2 1 0 1 1 1 2 0 1 2 0 1 1 2 2 1 1 0 1 0 0 0 1 0 1 2 1 1 0 0 0 2 2 1 1 0 1 2 2 2 2 2 0 0 0 2 0 0 2 0 0 0 0 1 0 1 1 0 0 0 0 0 0 0 0 0 0 0 0 0 0 1 0 0 2 1 2 0 1 0 0 0 1 0 0 1 1 1 2 2 2 1 0 0 1 0 1 1 1 1 1 1 1 0 0 0 0 1 0 1 0 2 2 1 0 0 2 2 1 2 0 0 2 0 0 0 0 0 0 0 1 1 0 0 0 1 1 1 0 1 1 0 1 0 0 2 2 2 0 0 1 1 1 0 0 1 1 0 0 1 0 0 1 1 0 0 0 1 2 0 2 0 0 1 1 1 1 1 0 0 2 0 0 0 0 0 0 0 0 0 0 2 1 2 2 1 1 0 0 0 0 1 2 2 0 0 0 0 0 0 1 0 2 0 2 2 0 2 0 2 0 2 0 0 1 1 0 0 1 0 0 1 1 1 0 0 2 1 1 1 0 1 1 0 0 0 1 0 0 0 0 1 0 1 0 1 0 0 0 0 0 0 1 0 1 1 1 1 0 1 0 1 0 2 2 2 0 2 2 2 0 0 2 0 1 0 0 0 0 0 0 0 1 1 0 1 1 1 2 1 0 0 1 0 2 1 1 0 0 1 2 0 1 1 0 0 1 1 1 0 2 0 0 1 0 0 2 0 2 1 1 0 0 0 0 0 2 0 0 1 1 1 0 1 0 1 0 1 0 1 1 1 1 1 1 0 2 0 0 0 0 1 0 0 0 1 0 0 1 1 2 0 2 2 1 0 1 0 2 1 0 1 2 2 2 2 1 1 0 1 1 0 2 2 0 0 0 2 2 0 0 0 1 2 0 0 1 0 0 2 0 0 0 0 0 0 2 0 0 0 0 2 0 1 1 1 1 2 0 2 0 2 0 0 0 0 1 1 1 1 1 1 0 2 2 2 0 2 1 1 2 0 0 0 1 0 1 1 0 1 0 2 0 1 1 1 1 0 1 1 2 0 1 2 1 0 1 1 2 2 1 0 0 1 0 0 1 2 0 0 2 0 1 0 2 0 0 0 0 1 0 1 2 2 2 0 0 0 1 1 0 0 1 0 0 0 0 0 0 0 0 1 0 0 0 0 2 0 0 0 0 0 0 1 2 1 0 0 0 1 0 0 1 1 1 0 1 0 1 0 0 1 0 0 0 0 0 1 1 0 0 1 0 0 1 1 0 1 1 1 2 2 0 1 1 0 2 2 0 1 1 0 1 1 0 0 0 2 1 1 2 1 0 1 0 0 1 0 0 1 1 2 0 0 0 1 0 2 2 2 2 2 1 0 0 0 0 0 1 0 0 1 1 0 2 0 0 0 1 0 1 2 2 2 1 0 0 0 0 0 0 0 1 0 0 0 0 0 1 1 1 0 0 1 1 1 1 0 2 0 1 1 0 0 0 0 0 0 0 0 0 0 1 0 0 0 0 0 0 0 0 0 0 0 1 1 0 2 2 0 0 0 0 0 0 0 0 0 0 0 1 0 2 2 0 0 1 0 1 1 2 0 2 1 2 0 1 2 1 2 0 0 0 0 0 0 2 0 1 0 0 2 0 0 1 1 0 0 0 1 0 1 1 0 0 0 0 0 2 0 2 1 0 0 2 1 2 1 1 0 1 0 0 1 1 1 1 1 0 0 0 0 1 0 0 1 1 1 1 1 0 1 0 0 0 1 1 1 0 1 1 1 0 1 0 0 0 0 2 0 1 0 1 2 1 1 2 2 0 1 1 0 2 0 2 2 1 0 0 2 1 1 0 0 0 1 0 2 0 2 0 1 0 0 1 1 1 1 0 1 2 2 1 1 0 1 0 0 1 1 0 0 2 0 0 2 1 0 0 0 0 1 0 0 1 0 0 2 1 0 0 1 0 1 0 1 0 1 2 1 0 1 1 1 1 0 0 0 1 1 0 0 0 0 0 0 0 0 0 0 2 2 1 1 0 0 0 2 2 0 0 0 0 0 0 0 0 1 2 1 1 0 0 1 0 0 0
161 0 1 1 0 1 1 1 1 2 0 0 1 1 0 0 1 0 1 2 1 2 0 2 0 0 1 0 2 0 0 1 2 1 2 0 1 0 0 0 1 0 0 0 0 0 1 0 1 2 1 0 0 0 1 0 0 0 0 1 0 2 2 1 1 1 1 1 0 1 1 1 2 2 2 2 0 0 1 1 1 2 0 1 1 0 0 0 2 2 0 0 1 1 1 0 1 0 0 0 2 1 1 0 1 1 1 2 0 1 0 1 0 1 1 1 1 0 0 0 2 0 2 0 1 1 1 0 0 0 1 0 0 0 0 0 0 0 0 0 2 0 0 0 0 0 0 0 0 0 0 1 1 0 0 0 0 1 0 0 1 1 2 2 1 2 1 0 1 2 0 0 1 1 0 1 0 0 1 1 0 0 0 0 0 0 1 2 2 0 0 2 2 0 2 2 2 2 0 0 0 0 0 0 0 2 2 0 0 0 1 1 1 1 0 0 0 0 1 1 1 1 0 0 0 0 1 2 0 2 0 0 0 1 1 1 1 1 1 1 0 1 1 1 0 1 0 0 2 0 0 0 1 1 0 1 2 0 0 0 0 0 0 1 1 0 1 1 1 0 1 0 1 2 0 0 1 2 1 0 0 1 0 0 0 0 1 2 0 2 2 2 1 0 2 0 1 1 0 2 2 0 0 2 0 0 0 0 2 0 2 2 2 2 2 0 0 1 1 0 1 2 2 1 0 0 0 0 1 0 1 1 1 0 0 0 0 1 0 2 1 1 1 0 0 0 1 0 2 1 2 0 1 1 1 0 0 0 0 1 1 1 2 0 2 1 0 2 1 0 1 1 0 2 1 0 0 1 0 2 1 1 0 0 0 0 0 0 0 0 1 1 2 1 2 0 2 1 0 0 0 0 2 0 0 0 1 2 0 0 0 0 0 0 2 2 1 0 1 0 1 1 1 1 1 1 0 1 2 1 0 1 0 0 1 1 0 0 0 0 0 0 0 1 1 2 0 1 2 1 0 2 0 1 1 1 0 1 1 1 1 0 0 1 1 2 1 1 1 1 0 1 2 2 0 0 0 1 2 1 1 1 1 0 1 0 1 1 1 0 0 1 0 1 1 0 1 0 1 1 1 1 0 1 1 0 2 0 0 2 0 0 2 0 0 1 0 0 1 1 1 1 2 1 0 2 0 0 0 2 0 1 0 0 0 0 1 0 0 0 2 2 0 0 0 2 0 1 1 0 0 0 1 2 2 0 0 1 0 0 1 1 0 1 1 0 2 2 2 0 0 2 1 0 1 0 2 2 2 1 0 0 0 1 0 0 0 0 0 0 0 0 1 0 0 0 1 0 0 0 0 2 0 0 0 2 2 0 2 0 1 0 0 0 2 0 0 0 0 0 0 0 0 2 0 0 2 0 0 0 0 0 0 2 0 0 0 0 1 0 2 1 0 1 0 2 2 1 0 1 1 1 0 1 0 0 0 1 1 1 1 1 2 0 2 2 1 2 0 0 0 0 0 0 0 2 2 1 2 2 0 1 2 1 1 0 2 2 0 0 0 0 2 2 1 1 0 1 0 1 1 0 0 0 1 1 2 2 2 0 0 0 0 0 0 0 0 1 0 0 0 0 0 2 0 2 0 0 1 0 1 0 0 2 0 0 1 1 1 2 0 1 1 1 0 0 2 1 0 0 0 0 0 0 0 1 0 0 1 0 0 0 2 0 2 0 0 1 0 1 0 0 0 0 0 1 0 1 1 1 1 1 0 1 1 2 0 1 1 1 0 0 2 1 2 0 1 1 0 2 2 2 0 2 1 0 1 1 1 1 0 0 0 0 1 0 1 1 1 1 0 1 0 2 0 2 2 0 0 2 0 2 0 2 0 1 1 0 1 0 1 1 1 0 0 1 1 1 0 1 1 1 1 2 0 1 0 1 0 1 1 0 1 0 1 0 1 0 1 0 0 0 2 0 0 1 0 2 2 1 1 1 2 0 0 0 0 2 1 1 1 2 2 1 1 1 2 0 0 0 0 1 1 0 0 2 0 1 0 1 1 1 0 0 0 1 1 0 1 1 0 1 0 1 1 0 2 1 1 1 2 2 0 1 0 0 0 0 1 0 0 0 2 2 2 1 1 0 0 1 0 0 1 2 1 0 2 1 1 0 1 1 2 0 2 0 0 1 1 0 0 0 0 0 0 2 2 2 1 0 0 0 1 1 0 0 0 0 0 0 0 0 0 2 0 0 1 1 1 0 0 1
162 0 2 0 0 0 0 0 0 2 0 1 1 1 0 0 0 0 0 0 0 1 0 2 0 0 1 0 2 0 2 1 2 1 0 0 2 2 1 0 1 0 0 0 1 0 1 0 0 1 1 0 1 1 0 1 0 1 0 1 1 1 2 0 0 2 1 0 0 0 0 1 2 2 0 2 2 1 2 1 1 2 0 1 2 0 1 0 0 2 0 0 0 2 0 0 0 2 0 2 0 2 1 0 0 0 2 1 1 1 0 1 1 2 1 1 1 0 1 0 1 0 1 1 1 0 0 1 1 0 0 0 0 0 0 0 0 0 0 0 1 0 0 0 1 0 0 0 0 0 0 0 0 0 1 0 0 1 0 1 1 0 1 2 0 1 2 1 1 1 1 0 2 2 2 1 2 0 1 1 0 1 1 1 2 0 2 0 0 2 1 2 0 0 1 0 1 2 0 0 0 0 0 0 1 1 1 0 2 0 0 0 0 0 0 0 0 0 1 0 1 1 2 0 0 0 0 1 0 0 0 0 0 0 2 0 0 2 2 0 0 0 2 2 0 2 0 0 1 1 1 0 1 0 0 1 1 0 0 0 0 0 0 0 1 0 0 2 1 1 0 0 0 2 1 0 0 1 1 0 0 0 2 2 0 0 2 1 0 2 1 1 0 1 2 1 0 1 0 1 1 1 1 0 1 0 0 2 2 0 1 1 1 2 2 0 0 0 1 0 2 2 1 2 1 0 0 0 0 1 2 0 0 0 0 0 0 2 0 2 0 1 2 0 1 1 2 2 2 0 2 0 2 2 0 2 2 0 0 2 0 0 1 0 1 0 0 0 0 0 2 0 0 2 1 1 0 0 0 2 2 0 0 0 0 1 0 0 0 0 0 0 1 0 1 1 0 0 0 0 0 0 0 1 1 0 0 1 0 0 1 1 0 0 2 2 2 0 0 0 1 1 0 0 2 1 1 0 2 2 0 1 0 0 0 0 1 2 0 1 2 0 1 1 1 1 0 0 0 1 1 0 0 2 1 0 1 2 0 2 1 0 0 1 0 0 0 2 2 0 0 0 2 2 0 0 0 0 2 0 1 0 2 0 1 0 1 1 2 0 2 0 1 2 0 0 0 0 1 1 1 1 1 0 2 0 2 0 0 1 0 0 0 0 0 0 0 0 0 0 0 2 1 0 0 1 0 0 0 2 0 1 0 0 1 0 1 0 1 1 1 1 0 0 0 2 0 1 1 0 0 0 0 1 2 2 1 0 2 0 0 2 1 1 1 0 2 2 1 0 1 1 0 0 1 1 1 2 2 2 0 1 0 0 0 0 0 0 0 0 0 2 1 0 0 0 1 0 0 0 0 2 0 0 0 0 0 0 1 2 0 0 0 0 1 0 0 1 0 0 1 0 0 0 0 0 1 2 0 0 0 0 1 1 0 0 0 0 0 0 2 0 0 1 0 2 2 1 0 1 1 0 1 1 1 1 0 2 2 1 1 1 1 2 0 2 2 0 0 2 2 0 0 1 1 1 1 0 0 1 0 0 2 2 2 0 2 1 0 1 0 0 0 1 0 0 0 2 0 1 1 1 0 1 1 1 1 2 2 0 1 0 0 0 0 1 0 0 1 1 1 0 0 2 0 1 0 0 0 0 1 1 1 2 0 1 1 0 0 1 1 0 0 0 0 0 1 1 0 0 1 0 0 0 0 1 1 0 0 0 0 0 1 0 0 0 1 1 0 1 1 0 1 1 1 0 0 1 0 2 2 1 1 0 0 1 1 2 0 2 0 2 2 2 2 0 0 1 0 0 0 1 0 1 0 0 1 0 0 0 0 0 1 1 1 0 2 1 0 2 1 0 0 2 0 1 1 0 0 1 0 1 0 0 0 1 0 1 1 0 0 0 0 0 0 0 0 2 0 1 1 1 1 2 0 1 0 0 0 0 1 0 0 1 1 1 2 0 0 0 0 0 2 1 0 1 0 1 2 1 1 1 0 0 0 2 2 1 0 1 1 1 0 1 1 1 1 0 0 0 0 1 2 0 2 0 1 0 0 2 0 1 0 1 1 1 2 1 2 0 0 0 0 1 0 0 0 1 1 1 2 2 2 2 2 0 2 1 1 1 0 0 2 1 1 1 1 0 0 0 2 0 1 1 2 0 2 2 2 2 0 0 2 0 2 1 1 0 0 0 1 0 1 1 2 1 2 0 0 1 1 0 1 1 0 1 1 1 0 1 0 0 0 1 0 0 0 0 1 0 1 0
163 0 1 1 1 0 1 0 0 2 0 0 0 1 0 0 0 1 1 0 0 1 0 0 0 0 0 0 1 1 1 0 1 1 1 0 2 1 0 0 2 0 0 0 0 1 0 0 0 0 0 0 0 1 0 0 0 0 0 2 0 2 2 1 0 1 0 1 0 0 0 1 2 2 1 2 1 1 2 0 1 1 0 0 1 0 0 1 2 2 1 1 1 1 0 0 0 2 0 2 0 2 1 0 1 1 2 1 1 1 0 2 0 2 0 0 0 0 0 0 2 0 1 1 0 1 1 0 1 0 1 1 0 0 1 0 1 0 0 0 1 0 0 0 1 1 0 2 2 2 0 0 0 0 1 0 0 0 0 1 1 2 1 2 1 2 0 0 0 1 0 1 1 1 1 1 2 0 0 1 0 1 1 0 1 0 2 1 1 1 0 2 2 2 2 0 1 2 0 0 0 0 0 0 1 2 1 1 2 0 1 2 0 0 0 0 1 1 1 1 0 0 2 0 0 1 1 2 1 2 1 1 0 0 0 0 0 1 2 0 0 0 1 1 0 1 0 0 2 0 0 1 1 0 0 2 0 0 0 0 0 0 0 1 1 0 0 0 2 1 0 1 1 2 0 0 0 2 2 0 2 0 0 0 0 0 2 2 0 2 1 1 1 0 2 0 1 1 0 1 1 0 1 0 1 1 1 2 1 0 1 2 1 1 1 1 2 0 0 0 1 1 0 0 1 0 0 0 0 1 2 1 0 0 0 0 0 2 0 0 0 1 2 1 0 0 2 1 2 1 2 0 2 2 1 1 1 0 0 1 0 0 2 0 2 0 0 1 2 0 0 2 1 1 1 2 0 0 2 0 1 1 0 1 0 1 0 0 0 1 1 1 2 1 2 0 2 0 0 0 0 0 1 1 1 0 0 2 0 0 0 1 2 0 0 2 0 0 0 1 0 1 1 1 0 0 0 1 1 0 1 0 0 0 2 2 0 1 0 0 1 0 0 1 1 2 0 0 0 1 0 0 0 1 1 1 0 2 1 2 2 0 1 2 0 2 2 1 1 1 0 1 2 2 0 2 0 0 2 1 2 0 1 0 2 0 0 1 2 0 1 0 0 1 0 0 2 0 1 2 0 1 2 0 2 0 2 0 0 2 0 0 1 0 0 1 0 0 0 1 1 0 1 0 0 1 1 0 0 2 0 2 0 0 0 0 2 0 0 1 0 1 0 2 2 2 0 1 2 1 0 1 1 1 2 1 1 1 0 1 0 0 0 2 2 0 2 2 2 0 0 0 1 0 0 1 1 1 1 1 0 1 0 0 0 0 0 0 1 1 1 0 1 0 0 0 0 0 0 0 1 1 0 0 0 0 0 0 0 0 0 0 0 2 0 1 0 1 0 0 2 0 0 0 0 1 1 2 0 0 1 0 1 2 0 0 2 1 0 1 1 0 0 0 1 1 1 0 0 1 0 1 0 0 0 0 0 2 2 1 1 0 1 1 0 1 0 1 1 1 0 1 0 0 0 2 2 0 0 0 0 1 2 1 2 1 1 0 0 2 0 0 0 2 1 1 0 2 0 0 0 1 0 0 0 0 0 1 1 0 1 0 0 0 0 1 2 0 0 0 0 0 0 2 0 1 0 0 0 0 1 1 0 2 0 1 1 0 0 1 0 1 0 0 0 1 2 1 0 1 0 0 1 0 0 0 0 1 1 0 0 0 2 0 0 2 1 2 0 2 1 0 1 0 0 0 0 1 1 1 1 1 2 0 0 2 0 1 0 2 1 2 2 0 1 0 0 0 2 2 0 0 0 2 1 1 1 0 0 2 2 0 0 0 2 2 1 1 1 1 1 1 1 2 0 0 0 0 0 2 1 1 1 1 0 0 0 1 1 0 0 1 1 0 0 1 1 0 0 0 2 2 2 1 1 0 1 0 1 1 1 0 1 0 1 0 1 0 1 0 0 0 1 1 0 0 0 0 1 1 2 2 2 0 0 0 0 2 0 2 2 2 0 1 1 1 1 1 0 0 1 1 1 0 1 1 1 2 0 2 0 0 1 0 2 0 0 0 2 1 0 1 0 2 2 1 1 0 0 0 1 2 1 2 1 0 1 1 0 0 1 1 2 2 2 1 0 1 0 1 1 0 1 0 0 0 1 0 2 0 0 2 0 0 2 0 1 0 0 0 1 0 1 0 0 1 1 0 0 0 0 0 1 1 0 1 1 1 0 1 0 0 1 2 0 0 0 0 0 0 0 0
164 1 1 1 0 0 1 2 0 0 0 1 0 0 0 0 0 0 0 0 1 2 0 1 1 1 1 0 1 1 1 1 1 1 1 0 1 2 0 0 1 0 0 1 0 1 0 0 0 1 0 0 0 0 0 1 0 1 0 0 1 2 0 0 0 0 2 0 0 1 1 2 2 2 1 2 1 1 2 0 0 1 0 1 1 0 0 0 2 2 0 0 2 2 0 0 0 1 0 0 1 2 1 0 1 1 1 0 1 1 0 1 0 0 2 2 2 1 0 0 2 0 2 0 0 2 2 1 0 2 1 0 0 0 0 0 0 0 2 0 0 0 0 0 0 0 0 0 0 1 0 1 0 0 1 0 0 0 0 0 1 2 2 2 0 1 1 1 0 1 1 1 0 1 0 0 2 0 0 0 0 0 1 0 1 0 2 1 0 1 2 2 1 0 1 0 1 2 0 0 0 2 0 0 1 2 2 1 1 0 1 1 1 0 0 0 0 0 2 0 1 2 2 0 0 1 1 1 1 0 0 0 0 0 1 0 0 1 1 0 0 0 2 2 0 2 0 0 1 1 1 1 1 0 1 1 1 0 0 0 0 0 0 1 2 0 0 1 1 1 0 0 0 2 0 0 0 2 1 0 2 0 0 1 0 1 2 2 0 2 2 0 1 0 2 0 0 2 0 0 0 0 0 1 0 0 0 2 0 0 0 2 2 2 2 1 2 0 0 0 0 2 0 0 1 0 0 0 2 1 2 2 1 0 0 0 0 1 0 0 0 1 2 0 0 0 2 0 2 0 2 0 2 2 0 2 2 1 0 1 0 0 2 0 2 0 0 1 2 0 0 2 0 2 0 0 0 1 0 2 0 2 0 0 0 0 0 0 0 0 1 1 1 1 2 0 1 1 1 1 0 1 0 1 1 0 0 0 0 0 0 0 1 0 1 2 0 0 1 0 0 0 0 0 2 1 2 1 1 0 1 0 1 1 0 0 0 1 0 0 2 0 0 0 0 2 1 2 2 0 0 2 0 1 1 1 0 2 1 2 1 0 0 0 0 0 0 2 2 0 0 0 1 1 1 0 1 0 2 1 2 0 2 0 1 0 0 1 2 1 2 0 0 2 1 0 2 0 1 1 1 1 2 1 2 2 2 0 1 0 1 0 0 0 1 1 0 1 1 2 2 0 2 0 2 2 0 0 0 1 0 0 2 1 1 0 2 0 0 2 0 0 0 0 0 1 0 1 1 0 1 0 0 1 2 2 1 0 0 1 1 0 0 1 1 0 1 2 2 0 0 0 0 0 0 0 1 1 1 1 0 0 0 1 1 0 0 1 0 0 1 1 1 0 1 0 0 0 0 0 0 2 0 0 0 1 1 0 0 1 1 0 0 0 1 0 1 0 0 0 1 0 0 0 0 1 2 1 0 0 2 0 0 1 0 0 1 0 1 0 2 0 1 1 0 1 1 1 0 0 0 1 2 0 1 1 0 2 2 0 0 0 0 2 0 2 2 0 0 0 0 0 0 1 1 1 1 0 0 0 0 0 2 1 2 2 0 2 2 2 0 0 0 1 0 0 0 2 0 2 0 0 0 0 1 1 0 1 2 1 0 0 0 0 0 0 0 2 0 1 0 0 0 2 0 1 1 0 0 0 1 2 0 2 0 1 0 0 0 1 0 1 0 0 0 1 1 0 0 0 0 0 0 0 0 1 0 0 1 0 0 0 2 0 1 0 0 2 0 1 1 0 1 0 0 0 0 1 1 1 2 2 1 0 0 1 1 1 1 2 1 1 2 2 2 0 0 1 0 1 1 1 0 1 0 1 1 1 1 2 1 0 1 1 0 0 1 1 1 1 1 1 1 2 0 1 1 0 0 2 0 2 0 0 0 2 1 1 2 1 1 2 0 0 0 0 0 2 0 0 1 1 1 2 0 1 1 0 0 0 2 0 1 0 1 2 0 0 1 0 1 0 1 1 0 1 0 0 2 2 2 2 1 0 0 1 1 1 0 1 1 1 1 0 1 0 1 1 0 0 1 1 1 0 1 1 1 1 0 1 1 1 0 0 0 2 2 0 1 2 0 2 0 1 2 0 1 0 1 2 1 1 1 2 1 0 1 0 0 1 0 0 2 2 2 1 2 1 0 0 2 0 2 0 0 0 2 0 0 0 1 1 0 0 1 0 1 0 0 0 2 0 1 0 0 0 0 1 2 0 1 1 0 0 0 0 0 1 0 0 0 0 0 1 0 0 0 1 1 1 0 0
165 1 1 1 0 1 1 1 0 1 0 0 1 2 0 0 0 0 1 0 0 2 0 1 0 0 1 0 2 0 2 1 1 0 2 1 2 1 0 1 0 0 0 0 0 0 0 0 0 1 1 0 1 1 0 2 0 0 0 1 0 2 2 2 1 1 1 1 0 0 0 1 2 2 2 2 0 0 2 0 0 0 0 1 1 0 0 0 2 2 0 0 1 2 0 0 0 1 0 1 1 1 1 0 1 1 2 1 1 1 0 2 0 1 0 0 0 1 0 0 1 2 1 1 0 0 0 2 0 2 2 0 1 1 0 0 1 0 0 0 2 0 1 0 0 0 0 0 0 2 2 2 1 0 1 0 0 0 0 0 1 0 1 2 0 2 1 1 0 1 0 0 0 0 0 0 1 0 0 1 0 1 0 1 2 1 1 1 0 1 1 1 2 2 2 0 1 1 0 0 0 0 0 0 1 1 1 0 0 0 2 1 1 0 0 0 0 0 1 2 0 0 1 0 0 0 1 2 0 2 1 1 0 0 2 0 0 2 2 1 0 1 1 0 0 0 0 0 2 0 0 1 2 1 0 2 1 0 0 0 0 0 0 1 1 0 0 0 2 0 0 1 0 2 0 0 0 2 2 0 0 0 0 0 1 1 1 2 0 2 1 0 0 1 2 0 0 1 0 1 1 0 1 0 0 0 0 2 1 0 0 1 2 1 1 0 2 0 1 0 1 2 2 0 2 0 0 0 1 1 2 1 0 0 0 1 1 1 0 1 1 2 1 0 1 0 1 0 2 1 1 0 1 1 1 0 1 1 0 2 0 0 2 0 2 1 0 0 0 0 0 0 0 2 0 0 0 0 1 1 2 0 0 0 1 1 0 0 0 1 1 0 1 0 2 0 1 1 1 1 0 1 0 0 0 0 0 1 0 0 1 0 2 0 0 2 0 1 0 0 0 1 1 2 0 0 0 0 0 0 0 1 0 1 1 0 1 0 0 0 1 0 0 0 0 2 1 0 1 2 0 0 0 2 2 1 1 1 1 1 1 0 1 1 0 2 2 1 1 1 0 1 2 2 1 0 1 0 2 0 0 0 0 0 2 0 0 1 1 0 0 1 0 0 0 0 2 0 2 0 2 0 0 2 0 2 0 1 0 1 0 1 1 0 2 0 0 0 0 1 1 1 1 1 0 1 0 1 1 1 1 0 2 2 2 0 2 0 0 0 1 2 0 1 1 1 0 1 1 0 0 0 1 2 1 0 0 0 0 0 1 0 0 0 0 0 1 2 0 2 0 2 2 0 0 1 2 2 2 0 0 0 0 0 1 0 0 0 0 0 0 0 1 0 0 0 0 0 0 0 0 2 0 1 0 1 1 0 1 0 1 0 0 2 0 2 1 0 0 0 1 0 0 0 0 1 2 1 0 0 0 0 1 0 0 0 1 0 0 0 0 1 0 1 1 1 2 0 0 0 0 2 0 1 0 0 0 2 2 0 0 0 1 1 0 1 1 1 0 1 1 0 0 1 1 2 1 0 1 1 0 0 2 2 2 2 1 2 0 0 0 0 0 1 1 1 0 2 0 2 1 0 0 2 0 2 1 1 1 1 0 0 0 0 0 0 0 0 0 0 0 2 2 2 0 2 1 1 1 1 1 1 0 2 0 0 1 0 0 0 0 0 0 1 0 0 1 1 0 0 0 0 0 0 0 0 0 0 0 0 0 0 2 0 1 0 1 0 0 1 1 0 0 0 0 1 0 0 0 1 2 2 0 0 0 1 0 2 1 2 0 1 2 0 2 0 0 0 0 1 1 2 0 2 1 1 0 0 1 1 1 0 1 1 0 0 1 2 1 1 2 1 2 2 0 1 1 0 0 2 0 2 0 0 0 0 0 0 0 0 0 0 0 0 0 0 0 2 0 1 0 0 2 2 0 1 0 0 0 1 1 0 0 0 0 1 0 1 0 0 0 0 0 2 0 1 0 1 2 1 1 1 2 0 0 0 1 1 1 0 0 1 0 0 2 2 2 0 0 0 0 2 2 0 2 0 2 1 0 1 1 1 1 0 1 1 1 1 1 1 0 1 0 2 0 0 1 2 1 1 1 1 0 2 0 0 0 1 1 1 0 0 2 2 2 1 1 1 0 1 0 0 1 0 0 0 1 0 0 2 0 2 1 0 1 0 1 1 1 0 0 0 0 0 0 1 1 0 1 0 0 0 0 1 0 0 0 0 0 1 0 0 0 2 0 1 0 0 1 0 2 0
166 1 2 1 0 0 2 1 0 1 0 1 1 1 0 0 0 0 1 2 1 1 0 2 0 0 1 0 2 1 1 1 1 1 2 0 2 2 0 0 0 0 0 2 0 1 1 0 0 0 0 0 1 0 1 1 0 1 0 0 1 1 2 0 0 0 2 1 0 0 0 1 2 2 2 2 0 0 1 0 1 1 0 0 1 0 0 1 2 2 1 1 0 1 1 1 1 0 0 0 2 2 1 0 1 1 2 1 1 1 0 1 0 1 0 1 0 1 1 0 1 0 1 1 0 1 1 1 0 0 1 0 0 0 1 0 2 0 1 1 0 0 0 0 0 0 0 0 0 0 0 1 1 0 0 0 0 2 0 0 1 1 1 2 0 1 1 1 1 0 1 0 0 2 1 0 2 0 0 1 0 0 1 0 1 0 1 1 1 0 0 2 2 1 2 1 2 2 0 0 0 2 1 1 2 0 0 1 0 0 0 2 1 0 1 1 1 2 0 0 1 1 1 1 0 0 1 1 0 1 0 0 0 0 2 1 1 2 2 0 0 0 2 2 0 2 0 0 2 0 0 0 1 0 0 1 1 0 0 0 0 0 0 1 1 0 0 0 0 0 1 1 0 0 0 1 0 0 2 1 1 1 0 0 0 1 2 2 0 2 1 1 2 0 2 0 1 2 0 2 2 2 1 0 1 1 1 1 1 0 1 1 0 1 1 0 2 0 0 0 1 1 2 0 2 0 0 0 0 0 2 2 0 0 0 0 0 1 0 1 0 0 1 0 0 1 1 0 0 2 0 0 2 2 1 1 2 0 0 1 1 1 2 0 2 1 0 1 1 0 1 1 1 1 0 0 0 1 0 2 0 1 0 0 0 1 0 1 1 1 1 0 1 1 2 0 2 0 1 1 0 1 2 0 0 0 1 1 0 0 0 0 1 1 0 0 0 0 1 0 0 0 0 0 0 1 0 1 1 0 1 0 0 0 2 2 0 1 0 0 1 0 0 1 1 0 0 2 2 1 0 1 0 1 1 0 1 1 0 1 0 0 1 0 0 1 1 1 1 1 0 1 2 2 1 0 1 0 2 0 0 0 1 1 1 1 0 1 1 0 0 1 0 2 0 0 1 2 2 2 0 0 0 2 0 2 0 1 0 0 0 0 1 1 0 1 1 1 0 1 1 0 2 0 0 1 1 0 0 1 0 0 0 0 0 0 2 0 0 2 0 2 0 1 1 1 0 0 1 1 0 1 0 1 2 1 1 1 0 1 0 0 1 1 1 0 2 1 1 1 0 0 0 0 0 0 2 0 0 0 0 2 0 1 2 1 1 0 2 2 1 0 2 0 0 0 1 1 0 0 1 1 0 2 0 0 0 1 1 1 1 0 0 0 1 1 1 0 0 0 2 0 0 0 0 0 1 1 0 0 0 0 1 1 0 0 1 2 1 0 1 0 0 1 1 0 1 1 0 0 0 2 0 1 0 0 0 2 2 1 1 1 2 2 0 2 0 0 1 0 0 1 0 0 0 2 2 0 0 0 1 1 1 0 1 1 0 1 1 2 0 0 0 0 0 0 0 1 0 0 0 0 0 1 0 1 2 1 2 1 1 0 0 0 0 0 0 1 1 1 0 0 0 2 0 1 0 0 0 0 0 0 0 2 0 1 1 0 0 0 0 0 0 0 0 0 1 2 0 0 1 1 0 0 0 0 0 0 1 0 0 0 2 1 1 0 1 1 0 2 1 1 0 1 1 1 0 1 1 1 1 1 0 1 1 2 1 2 0 2 0 2 2 0 0 1 0 0 0 1 1 2 0 2 1 1 2 1 0 2 2 0 1 1 1 0 2 2 1 2 0 1 0 2 0 1 1 0 0 2 0 2 1 1 0 0 0 0 0 0 0 0 0 1 0 0 1 0 0 0 2 2 0 2 0 0 0 0 1 0 0 0 0 0 0 0 1 0 1 0 0 0 1 1 0 2 0 1 0 0 1 1 2 0 0 1 1 0 0 2 2 2 1 0 1 1 2 0 1 0 1 1 2 0 2 0 1 1 1 1 0 0 1 0 2 0 0 2 2 1 0 1 0 1 0 0 1 1 0 1 1 1 1 1 1 0 1 0 0 0 0 0 1 0 0 1 1 0 0 1 0 1 1 0 0 0 1 1 1 0 1 1 0 0 1 0 1 0 0 0 0 1 0 0 0 0 0 0 1 0 0 0 0 2 0 1 0 1 0 1 0 0 0 0 0 0 0 0 0 0 0 1
167 1 2 1 0 0 1 1 0 1 0 1 0 0 0 0 0 0 1 2 1 2 0 2 0 0 1 0 2 1 2 0 1 1 1 0 1 1 0 0 2 0 0 0 0 0 1 0 1 2 0 0 0 0 1 0 0 0 0 1 1 1 2 2 0 0 2 0 0 0 0 1 2 2 1 2 1 1 2 0 0 1 0 1 2 0 0 0 0 2 0 0 0 0 2 1 0 1 0 1 1 1 1 0 0 0 2 1 1 1 0 2 0 1 0 0 0 0 0 0 2 0 2 0 0 2 2 0 1 0 0 0 0 0 1 0 1 0 0 0 2 0 0 0 0 0 0 0 0 2 2 2 0 1 0 1 1 0 1 1 1 0 2 2 0 1 1 0 1 1 0 1 1 0 0 1 0 0 0 1 1 1 0 2 2 0 2 1 1 2 2 2 2 1 2 0 2 0 0 0 0 1 1 1 1 0 0 0 2 0 0 1 1 0 0 1 1 1 0 0 2 2 2 0 0 1 0 0 0 0 1 1 1 1 1 2 0 2 2 0 0 0 2 2 0 2 0 0 2 0 0 1 1 0 0 2 1 0 0 0 0 0 0 0 0 0 1 0 1 1 0 0 0 2 0 0 0 2 2 0 2 0 1 1 1 0 2 2 0 2 1 1 1 1 2 0 0 0 0 1 1 0 1 0 1 0 0 2 1 0 0 1 1 2 2 1 2 0 0 0 2 1 1 1 0 0 0 0 1 0 1 0 1 2 0 0 0 2 0 0 0 2 2 1 0 0 1 1 2 0 2 0 1 1 0 1 1 0 0 2 0 0 2 0 2 1 0 1 1 1 1 1 0 2 0 1 0 0 0 2 0 1 0 0 0 2 0 0 0 0 0 1 0 1 2 0 2 0 0 0 0 0 0 1 0 0 0 2 0 0 1 0 1 0 1 2 1 1 0 0 0 1 0 1 2 1 1 1 2 1 0 1 2 2 0 0 0 2 0 0 1 0 0 1 1 2 1 1 1 2 0 1 0 0 0 0 0 1 1 1 1 0 1 0 0 1 1 2 2 0 2 2 2 2 0 0 0 0 2 0 0 1 1 0 2 0 0 1 2 2 0 0 0 1 2 0 0 0 1 2 0 1 1 1 1 0 1 0 0 0 1 1 1 1 0 1 1 0 0 1 1 0 2 0 0 1 0 0 0 2 0 2 2 0 1 0 1 0 1 0 0 1 0 0 0 2 0 1 1 0 1 0 0 0 2 2 1 0 0 0 0 0 0 0 0 0 1 1 0 2 0 0 1 0 0 1 1 1 1 1 0 1 1 1 0 0 0 1 1 1 0 0 2 0 0 0 0 0 0 0 1 2 0 1 0 0 0 0 0 1 0 0 0 0 2 0 0 1 0 0 1 0 0 0 0 1 1 1 0 0 0 0 0 0 0 0 0 1 1 0 1 1 0 1 0 1 1 1 0 1 1 1 1 1 1 1 0 1 1 0 0 0 0 1 0 1 2 2 1 1 0 1 0 1 1 2 2 0 0 0 0 0 2 1 1 1 2 2 1 1 0 0 1 1 1 1 0 1 0 1 1 0 0 0 0 1 1 2 2 0 1 0 0 0 0 1 1 0 1 1 0 0 1 2 0 2 0 0 1 1 2 2 0 2 1 1 0 0 0 0 0 0 1 0 0 0 1 0 0 0 0 0 0 0 0 0 0 0 0 0 0 0 2 0 0 1 1 0 0 1 0 1 0 0 0 0 0 1 1 1 1 1 0 0 0 2 1 2 1 2 0 1 2 1 2 0 1 0 0 0 0 1 0 2 1 1 0 0 1 1 1 0 1 1 1 1 1 1 1 1 1 1 1 1 0 1 0 0 0 1 0 1 0 0 0 1 0 1 1 0 0 1 1 0 0 1 1 0 0 0 2 2 1 2 0 0 0 0 1 0 2 0 2 0 2 2 0 1 2 0 0 0 1 1 0 1 0 1 2 2 2 2 2 0 0 0 0 2 0 2 2 2 0 0 2 2 2 0 0 0 0 0 2 0 2 0 0 0 0 1 0 1 0 0 1 1 1 1 2 1 0 1 0 2 1 0 1 2 0 0 2 1 0 1 0 0 1 0 0 0 0 1 2 2 2 0 1 1 0 1 0 1 1 2 1 0 1 0 1 1 0 0 1 0 2 0 1 0 0 0 2 0 0 1 1 1 2 1 2 0 0 0 1 2 0 0 0 1 0 1 0 0 0 1 0 0 0 0 1 0 0 0
168 0 1 1 0 0 1 0 0 2 0 0 0 1 0 0 0 0 1 1 0 2 1 2 0 0 2 1 1 0 0 1 1 1 2 0 2 1 0 0 1 0 0 0 1 0 0 0 1 2 0 0 1 0 0 0 0 2 0 1 0 0 1 1 0 0 2 0 1 1 0 0 2 2 1 2 1 0 2 1 0 1 0 2 2 0 1 1 2 2 0 0 0 1 0 0 0 1 1 0 2 1 0 0 2 2 2 1 0 2 0 1 0 0 0 0 0 0 0 0 2 0 2 0 0 2 2 0 0 0 1 0 0 1 2 1 1 0 1 0 1 0 0 0 0 0 0 0 0 1 1 2 0 1 0 0 0 0 0 1 2 1 1 2 2 2 1 1 0 0 1 0 0 0 0 0 1 0 0 0 0 0 1 0 1 0 1 1 1 2 2 2 2 2 2 0 2 2 0 0 0 0 0 0 0 1 1 0 1 1 0 1 1 0 0 1 0 1 1 1 1 1 2 0 0 0 0 2 1 1 0 0 0 0 0 0 0 0 1 1 0 1 1 1 1 2 1 0 2 0 0 1 1 0 0 1 0 0 0 0 0 0 0 0 0 0 0 0 0 0 1 1 0 2 1 1 0 1 1 0 0 1 1 1 0 0 1 0 1 2 0 1 1 1 2 1 1 0 0 0 1 0 0 1 0 0 2 2 0 0 0 1 1 1 1 0 1 1 0 0 1 1 2 0 1 0 0 0 2 1 2 2 0 0 0 0 0 1 0 1 1 1 2 0 1 0 1 0 2 2 1 1 2 2 2 0 1 1 0 2 0 0 1 0 1 1 0 2 2 0 0 2 1 2 1 1 0 0 1 1 1 0 0 0 1 1 0 0 0 0 0 1 2 0 2 0 1 0 2 1 0 2 1 0 0 0 1 1 1 0 0 1 0 0 0 0 0 1 0 0 0 2 0 0 1 1 0 0 0 0 0 1 1 0 1 1 1 0 0 0 2 0 0 0 0 1 0 2 2 1 0 2 0 0 0 0 0 1 0 1 1 0 1 0 0 1 1 2 2 0 0 0 1 1 2 0 0 0 1 0 1 1 1 1 2 1 0 0 1 0 0 1 0 1 0 0 2 1 1 1 2 1 2 1 2 2 2 1 0 1 0 1 0 0 0 0 0 0 0 0 0 1 2 0 0 1 0 1 1 1 1 0 0 0 0 0 2 0 2 1 1 1 0 2 2 1 0 1 2 1 0 1 1 2 2 2 0 1 0 1 0 0 1 0 1 0 1 2 1 0 1 1 0 0 0 0 2 1 1 1 0 0 0 0 0 0 0 1 0 0 0 1 1 0 0 0 0 0 0 0 0 2 0 0 0 0 1 0 1 1 1 0 0 1 0 0 1 1 0 0 1 0 0 1 0 0 1 0 0 0 0 0 0 2 0 0 2 0 1 0 2 1 0 2 0 1 1 1 0 0 0 2 0 0 0 0 0 2 2 0 0 0 0 0 1 1 1 1 1 0 0 0 1 0 0 2 1 1 1 1 0 1 2 2 1 1 1 2 1 1 1 1 1 1 0 0 0 2 0 0 0 1 0 1 1 2 1 2 2 0 0 0 0 0 0 1 0 1 1 1 0 1 0 2 0 1 0 0 1 0 1 0 1 2 0 0 0 0 0 1 0 0 0 0 0 1 2 1 0 1 0 0 0 0 0 2 0 0 1 0 0 0 2 0 0 0 1 1 0 1 1 0 0 0 0 0 1 2 2 0 1 2 0 0 0 2 0 2 1 2 0 1 2 0 0 1 0 0 2 2 0 0 0 2 1 0 2 0 0 0 0 0 0 0 2 0 2 2 0 1 0 1 0 2 0 2 2 0 0 1 0 1 0 0 0 0 0 0 0 0 0 0 0 0 0 0 0 1 0 0 1 1 1 1 1 0 0 0 0 1 0 1 0 1 1 0 1 0 1 0 1 0 1 1 0 2 0 0 0 0 0 0 2 0 0 0 0 1 0 0 0 1 0 1 2 2 2 0 0 0 0 1 1 0 1 1 0 0 0 0 1 0 0 0 1 1 2 1 2 0 1 0 0 1 2 0 2 1 0 0 2 2 0 1 2 0 1 1 0 0 0 0 2 1 1 1 1 1 1 0 2 0 2 0 0 0 1 1 1 2 0 1 1 0 2 0 0 0 0 0 1 2 0 1 1 0 0 0 2 0 0 0 2 2 0 0 0 0 0 0 0 0 0 2 1 0 0 1 2 1 0 0
169 1 1 1 0 0 1 2 0 1 0 1 1 1 0 0 0 1 1 1 0 1 0 1 1 1 1 1 2 0 1 0 0 1 2 0 2 0 0 0 2 0 0 1 0 1 0 0 0 0 0 0 1 0 0 1 0 0 0 1 0 1 1 1 0 0 1 0 0 0 0 1 2 2 1 2 1 0 1 0 1 1 1 0 1 0 0 0 2 2 0 0 1 2 1 0 0 0 0 0 2 2 1 0 0 0 2 1 1 1 0 2 0 2 0 0 0 2 0 0 2 1 2 0 0 0 0 0 1 0 0 0 0 1 1 0 0 0 0 0 1 0 0 0 1 1 1 0 0 2 1 2 1 0 0 0 0 2 0 0 0 1 0 1 1 2 0 0 0 1 1 1 1 1 0 1 2 0 0 0 0 0 1 1 2 0 2 0 0 2 1 2 2 1 2 1 1 2 0 0 0 0 0 0 2 0 0 0 1 0 0 1 0 0 0 1 1 0 0 1 0 0 1 0 0 1 2 1 1 1 0 0 0 0 1 0 0 0 0 2 0 1 2 2 0 2 0 0 1 0 0 0 0 0 0 2 2 1 0 1 1 1 0 1 1 0 0 0 1 0 0 1 0 2 0 0 0 1 2 0 1 0 2 2 0 0 2 1 0 2 1 1 0 0 2 0 0 0 0 2 0 0 1 0 1 1 0 1 2 0 1 2 2 1 0 1 2 0 0 0 2 2 1 0 1 0 0 0 2 2 2 1 0 0 0 0 0 0 0 0 0 0 1 0 0 0 1 0 1 1 1 0 2 2 1 1 1 0 0 0 1 1 1 0 1 1 0 1 1 0 1 1 1 1 1 2 0 0 2 0 0 1 0 0 0 0 1 0 0 1 1 2 0 0 2 0 0 1 1 0 0 1 2 0 0 0 1 1 0 0 1 0 0 0 0 0 0 0 1 0 1 0 1 1 1 1 0 1 1 0 1 0 1 2 0 0 0 0 0 0 0 0 1 2 1 2 0 2 2 1 0 2 0 2 1 1 0 1 0 1 0 0 1 0 0 1 1 2 2 0 1 1 1 1 1 1 1 1 2 0 1 0 0 0 2 0 0 0 1 0 0 1 0 2 1 0 1 1 1 2 0 1 1 1 1 1 2 0 0 1 0 0 1 0 1 1 0 1 0 1 1 1 0 0 0 1 0 0 0 2 0 1 2 0 2 0 2 0 0 1 1 1 0 1 1 1 0 1 2 0 0 0 0 2 1 0 0 0 1 0 0 1 0 0 0 0 1 1 1 0 0 1 0 0 0 0 0 1 1 0 0 1 2 2 0 0 0 0 0 0 0 2 0 0 0 0 0 0 0 0 0 2 1 0 0 1 1 0 1 1 2 0 0 1 0 1 1 1 0 0 1 0 0 1 0 0 2 1 0 0 0 0 0 1 0 0 0 1 0 0 0 1 0 0 1 0 2 2 0 1 0 2 0 0 0 0 0 1 1 0 0 0 1 1 0 0 2 1 0 0 0 1 1 0 0 1 0 0 0 0 0 0 2 1 1 2 0 2 0 0 0 0 0 1 0 0 0 2 0 1 1 0 0 2 0 2 2 2 1 0 0 0 0 0 0 0 0 1 1 1 0 0 0 2 0 0 0 0 1 1 1 1 0 2 0 1 1 0 0 2 1 1 0 0 0 1 1 0 0 0 0 0 0 0 0 0 0 0 0 0 0 0 2 1 0 0 0 1 0 1 0 0 0 0 0 0 0 1 1 1 2 2 1 0 0 2 0 1 0 1 0 1 2 0 1 0 0 1 0 1 1 1 0 2 0 0 2 1 1 2 1 0 0 0 2 0 1 2 1 2 2 1 1 1 0 0 0 0 0 1 0 1 0 0 0 1 0 0 0 0 0 0 0 0 0 0 0 1 0 0 2 1 0 2 0 0 1 0 1 0 2 0 1 0 1 1 0 0 0 0 0 0 2 0 0 2 0 2 1 0 0 0 2 0 0 0 0 2 1 0 0 2 0 0 0 0 2 0 0 0 0 2 1 0 1 1 1 1 0 2 0 0 0 1 1 2 2 2 2 0 0 0 0 0 1 0 0 1 0 0 2 2 0 1 0 0 0 0 1 1 0 0 2 1 1 2 2 0 1 1 1 0 2 0 0 0 0 0 1 0 0 1 1 0 1 0 0 1 1 0 1 0 0 0 0 0 0 2 2 0 0 0 0 0 1 1 1 1 0 0 0 0 0 2 0 0 0 0 2 0 1 1
170 1 0 2 0 0 2 1 0 1 0 1 0 0 0 0 0 0 1 0 0 1 0 2 0 0 0 0 1 0 1 1 2 1 1 0 2 2 2 0 0 0 0 1 0 1 0 0 1 2 0 0 0 0 1 0 0 1 0 0 0 0 1 1 0 0 1 0 0 1 1 1 2 2 0 2 2 0 2 2 0 2 0 1 2 1 1 2 2 2 2 2 0 0 1 1 0 1 0 2 2 2 0 0 2 2 0 2 0 2 1 1 1 1 2 2 1 0 1 0 1 0 0 2 0 0 0 1 0 1 0 0 0 0 0 0 0 0 0 0 0 0 0 0 0 0 0 0 0 0 0 0 0 1 1 1 1 1 0 0 2 1 2 2 1 2 1 1 0 1 0 0 0 0 1 0 1 1 0 0 0 1 0 0 2 2 0 2 1 2 2 2 1 0 1 1 2 2 0 0 0 1 0 0 1 1 1 2 0 1 1 0 1 0 0 2 0 1 1 1 0 0 1 0 1 1 2 1 0 1 0 0 0 0 2 0 0 2 2 0 0 0 2 2 0 2 0 0 1 0 0 1 1 0 0 2 2 0 1 0 0 0 0 0 0 0 0 0 1 1 2 1 0 0 1 0 1 1 0 0 0 1 2 2 0 0 2 1 0 2 2 2 1 1 2 0 0 0 0 1 0 0 2 0 1 0 0 1 1 0 0 1 2 2 2 0 2 0 0 0 0 2 1 0 1 0 0 0 1 0 0 0 0 0 0 1 1 0 0 1 0 0 1 0 2 0 0 0 2 0 1 0 0 0 0 0 1 1 0 1 0 0 0 0 0 2 0 2 2 1 0 2 0 2 0 0 0 1 1 1 1 0 0 0 0 0 0 0 0 0 0 0 1 0 1 2 2 0 1 1 0 1 1 2 1 1 0 2 0 0 0 0 1 0 1 2 1 1 0 1 0 2 0 1 1 1 0 2 2 0 1 0 0 1 1 1 0 2 0 1 2 0 0 1 1 2 0 2 2 1 0 1 0 2 2 1 1 1 0 1 1 0 1 0 0 1 1 1 1 1 0 1 2 2 1 0 1 0 2 0 2 0 0 0 2 0 0 1 1 0 1 1 1 1 1 0 1 0 1 2 0 1 0 2 0 1 2 1 0 1 0 0 1 1 0 1 1 0 1 1 1 0 1 0 1 1 0 1 1 1 1 0 0 0 0 0 2 1 0 2 0 0 0 0 1 1 0 1 1 0 1 0 0 1 1 1 1 0 1 0 1 0 0 1 1 0 2 2 1 0 1 1 0 0 0 0 2 1 1 0 1 1 2 2 0 0 0 0 0 0 0 0 0 1 1 0 1 1 0 0 1 1 0 0 0 0 1 0 2 2 0 0 0 0 2 0 0 0 0 0 1 0 0 0 0 0 0 0 0 0 0 0 0 2 0 1 0 1 0 0 0 0 0 0 1 2 2 1 0 1 0 2 0 1 1 1 0 0 0 0 0 0 1 1 1 2 1 1 1 0 0 1 0 0 0 2 2 0 0 1 0 1 1 1 1 1 1 2 0 1 0 0 0 0 0 0 0 2 0 2 1 1 0 1 0 1 0 1 2 1 0 0 0 1 0 1 0 1 0 0 0 0 0 2 1 2 0 1 0 0 1 1 0 2 0 2 1 0 0 0 0 0 0 0 0 0 1 0 0 0 1 0 0 0 0 0 0 0 1 0 0 0 2 0 0 1 0 1 0 1 0 0 2 0 0 0 0 0 0 1 1 1 2 0 1 1 1 2 0 2 0 2 2 0 2 0 1 0 0 1 0 1 0 2 1 0 0 1 1 2 1 0 0 0 1 0 1 2 0 1 0 0 1 2 0 1 1 0 0 2 2 0 0 0 0 1 0 0 0 0 0 0 1 0 0 0 0 0 0 0 2 2 2 1 1 0 2 0 0 1 1 0 0 0 0 1 0 2 2 0 0 0 2 0 0 2 0 0 2 2 2 2 2 0 0 1 0 1 0 1 1 0 0 0 1 1 2 0 0 0 0 1 1 1 2 1 0 1 0 2 0 0 0 1 1 1 2 1 1 0 0 0 0 1 0 0 1 1 0 0 2 2 0 2 0 0 0 1 0 0 0 0 2 1 0 0 1 0 0 1 0 0 2 0 0 0 0 2 2 1 1 1 1 0 1 1 1 0 0 0 1 0 0 0 0 2 2 1 1 0 0 0 1 1 0 0 0 1 0 1 0 0 1 2 0 0 0 1 2 1 0 0
171 0 2 1 0 0 0 1 0 1 0 1 1 1 0 0 1 0 1 1 0 2 0 2 0 0 1 0 2 2 1 2 1 1 0 0 1 2 0 0 1 0 0 0 0 0 0 0 0 1 1 0 0 0 0 0 0 0 0 1 0 1 0 1 1 1 1 0 0 0 0 0 2 2 2 2 0 1 2 0 0 1 0 1 2 0 0 1 2 2 0 1 1 1 1 0 1 2 0 0 1 2 1 0 1 1 1 2 0 2 0 0 0 1 0 0 0 1 1 0 1 0 2 0 0 2 2 1 0 1 2 0 0 1 0 1 1 0 0 0 2 0 2 0 0 0 0 0 0 2 1 2 0 1 0 1 1 0 0 1 1 1 1 2 1 2 1 0 1 1 0 2 0 1 0 0 2 0 0 0 0 0 0 0 1 1 1 2 0 0 2 2 0 0 0 0 1 2 0 0 0 0 0 0 2 0 0 0 1 0 1 0 1 0 0 0 1 0 1 1 1 1 1 0 1 0 1 1 0 1 0 0 0 0 2 1 1 2 2 0 0 1 2 1 0 1 0 0 2 0 0 0 1 0 0 2 1 0 0 0 0 0 0 0 0 1 0 0 2 2 1 1 1 1 0 0 0 2 2 0 1 0 0 0 0 1 1 2 0 2 2 2 2 0 2 0 1 2 0 2 2 2 0 1 0 0 0 2 1 0 0 0 2 2 2 0 0 0 0 0 0 1 1 1 0 0 0 0 1 0 1 0 1 1 0 0 0 0 0 2 0 0 1 1 1 0 1 0 2 2 1 1 1 1 1 0 1 0 0 0 0 0 1 0 0 0 0 1 2 0 0 2 1 2 0 1 0 0 0 2 1 1 0 1 0 1 0 1 1 0 0 1 2 0 2 0 1 1 1 0 0 1 1 0 0 0 0 1 1 1 1 1 2 0 0 2 0 1 0 0 0 1 0 2 0 0 0 1 1 0 1 0 1 2 1 0 1 2 0 1 2 0 0 1 1 2 1 0 2 2 0 0 0 1 1 0 1 2 1 2 1 0 0 0 0 1 1 2 2 0 2 2 1 1 0 0 0 0 2 0 1 0 1 0 2 1 0 1 2 0 2 0 0 1 2 0 1 1 2 2 0 0 1 1 1 2 2 1 0 1 0 0 0 1 0 2 0 0 2 2 2 0 0 0 0 0 0 0 1 1 1 1 1 1 1 0 2 0 1 1 1 0 0 1 0 1 1 2 2 0 0 0 1 2 2 1 0 1 0 0 0 0 0 0 0 0 1 1 1 0 0 1 1 0 0 0 1 0 0 0 0 1 0 1 1 0 0 0 0 0 0 0 0 0 0 0 0 0 0 0 2 2 0 0 2 0 0 0 0 1 0 0 0 0 0 0 0 1 0 0 0 0 0 0 0 0 1 1 0 0 0 1 0 1 0 0 1 0 0 1 0 2 0 0 1 2 2 2 0 1 0 1 0 0 0 0 0 1 1 0 0 0 0 1 0 1 2 1 0 0 0 0 0 0 0 2 2 0 1 2 0 2 2 1 1 1 2 1 0 0 0 0 1 2 0 1 0 2 0 1 0 1 0 1 1 0 1 2 2 0 1 0 0 0 0 1 1 1 0 0 0 1 0 1 2 2 0 1 1 1 1 1 0 1 0 0 1 0 0 2 0 1 0 0 0 0 0 2 0 0 1 0 0 0 0 0 0 0 1 0 0 0 2 0 1 0 0 2 0 2 1 1 1 0 0 0 0 2 2 0 0 0 2 0 0 1 1 2 0 2 0 2 2 1 2 0 0 2 0 2 2 2 0 1 1 1 0 1 1 2 1 0 1 1 1 0 1 2 1 1 1 1 1 2 1 1 0 0 0 2 1 1 1 1 0 1 1 0 0 0 0 0 2 0 0 1 1 0 0 0 2 2 2 2 0 2 0 1 0 0 2 0 1 0 1 2 0 0 1 0 0 0 0 2 0 1 0 1 1 2 2 2 2 0 0 0 0 2 0 2 2 1 0 1 1 1 2 0 0 0 0 1 2 0 2 1 0 1 0 2 0 0 1 0 1 1 1 0 2 2 0 2 0 2 0 0 1 0 0 0 2 2 0 2 0 0 0 1 0 0 0 0 2 2 2 1 1 2 0 1 0 0 2 0 0 0 0 1 1 2 0 0 1 0 1 1 0 0 0 0 0 1 0 0 0 1 2 0 0 1 1 0 0 0 0 0 0 1 0 2 0 0 0 2 0 0 0 0 2 2 1 0
172 1 2 0 0 0 0 1 0 0 0 1 0 1 0 0 0 0 1 0 0 2 0 2 0 0 1 0 1 1 1 0 0 0 2 1 2 2 0 0 1 1 1 0 1 2 1 0 1 2 0 0 0 0 2 0 0 0 1 2 0 1 2 2 0 1 1 0 0 0 0 1 2 2 2 2 0 2 2 0 2 2 0 1 2 0 0 0 0 2 0 0 1 1 0 0 0 0 0 0 1 2 1 1 0 0 2 1 1 1 0 2 0 2 0 0 0 0 1 0 1 0 0 2 0 0 0 0 1 0 1 1 0 0 0 0 0 0 2 0 2 0 0 0 0 0 0 0 0 0 0 0 0 1 0 1 1 0 1 1 1 0 2 2 2 2 1 0 1 1 1 1 1 0 0 0 2 0 2 2 0 2 0 0 1 1 0 1 1 0 0 1 2 0 2 1 1 2 0 1 0 1 1 0 0 0 1 0 1 1 0 1 1 0 0 1 1 0 2 0 0 0 1 0 0 0 1 2 0 2 1 1 1 0 1 0 0 2 2 0 0 0 1 1 0 1 0 0 2 0 0 0 1 0 0 0 2 1 0 1 1 1 0 0 0 1 0 0 1 1 1 1 0 2 1 0 0 2 2 0 1 0 0 0 1 0 2 1 0 1 0 0 1 0 1 0 0 0 0 0 1 0 1 0 1 0 2 1 1 0 0 1 2 1 1 1 2 0 1 0 2 1 1 0 1 0 1 0 1 0 2 1 1 0 0 0 0 1 0 1 0 0 1 0 0 0 1 0 2 1 1 0 2 2 2 0 0 1 0 1 0 0 1 0 1 1 0 0 1 0 1 1 0 2 0 1 0 0 2 0 0 1 0 0 0 0 0 0 0 0 1 1 0 0 1 1 0 1 1 1 0 1 0 1 0 1 0 0 0 0 0 1 1 0 1 2 1 1 1 0 0 1 0 0 1 1 1 0 1 0 0 1 1 2 1 1 0 2 0 0 1 0 0 2 1 2 0 2 2 0 0 0 0 2 2 1 1 1 1 1 1 0 1 0 0 1 1 2 2 0 2 2 1 1 1 0 1 1 2 0 1 0 1 1 2 2 0 1 2 1 0 0 0 2 1 0 2 0 0 2 0 1 2 0 1 1 1 1 0 1 0 0 1 0 0 1 0 2 0 2 2 0 1 1 0 1 0 0 0 1 0 1 2 2 1 1 2 0 1 0 0 1 0 0 0 2 0 0 0 0 0 0 1 2 2 1 0 1 1 0 1 0 0 2 2 0 2 1 1 0 1 2 1 0 0 1 1 2 2 0 1 0 0 1 1 0 0 0 0 0 0 2 2 0 0 0 0 0 0 0 0 2 0 1 0 0 0 0 0 0 0 0 0 0 2 0 0 2 1 0 1 0 0 0 0 0 0 1 0 0 1 0 0 2 0 1 0 0 0 1 1 0 1 1 1 1 1 1 1 1 0 2 0 1 0 0 1 0 0 0 0 0 1 1 1 1 1 0 1 1 1 0 0 0 1 2 2 0 0 1 0 1 2 2 2 2 0 0 0 1 0 0 0 1 1 1 0 1 0 0 0 0 0 1 1 2 2 2 1 0 0 0 0 0 0 0 1 0 1 1 0 0 0 1 1 2 0 0 2 2 2 2 0 2 0 1 0 0 0 1 1 0 0 0 0 0 0 0 0 0 0 0 0 0 0 1 0 0 0 1 0 1 2 0 1 1 0 2 0 2 1 0 1 1 1 0 0 1 1 1 2 2 1 1 0 1 1 0 0 1 1 1 2 1 1 1 0 1 0 2 1 1 0 2 1 0 1 1 1 2 1 0 2 2 0 0 2 1 0 1 1 0 2 2 0 1 1 0 0 1 0 1 1 1 0 0 0 1 1 0 0 1 1 0 1 0 1 0 0 0 2 2 2 1 1 1 1 0 0 0 1 0 0 0 0 1 0 1 2 0 0 0 1 0 0 2 1 1 1 2 2 2 1 0 0 1 1 1 0 1 1 1 0 0 2 2 2 0 0 0 0 1 1 0 1 1 1 0 0 2 0 0 0 0 1 1 2 1 2 0 0 0 0 1 2 0 2 1 0 0 2 2 0 1 0 0 0 0 0 0 0 0 2 2 1 0 1 0 0 0 2 0 2 1 0 0 1 0 0 1 0 0 0 1 1 0 0 0 1 1 0 0 0 0 0 0 1 0 1 0 0 0 1 1 0 0 0 1 0 1 0 0 1 2 0 0 0 0 2 0 0 0
173 0 0 2 0 1 2 1 0 2 0 0 0 0 0 0 0 0 1 1 0 2 0 2 0 0 1 0 2 2 2 0 0 0 1 0 2 1 0 0 1 0 0 0 1 0 1 0 0 0 0 0 1 1 0 1 1 0 0 1 0 0 2 2 0 1 1 1 0 0 0 0 1 1 2 1 0 1 1 0 1 2 0 1 1 0 0 0 2 2 0 0 1 2 1 0 0 0 0 0 2 2 0 0 1 0 2 1 0 2 0 1 1 2 1 1 1 0 2 0 0 1 1 1 0 1 1 1 1 0 0 1 0 0 0 0 0 0 1 0 0 0 0 0 0 1 0 0 0 0 0 1 0 0 0 0 0 1 0 0 1 1 1 2 1 1 1 1 1 1 0 0 0 2 1 1 2 2 0 0 0 0 0 1 1 0 1 1 0 0 0 1 2 0 2 1 1 1 0 0 0 1 0 0 2 1 1 1 0 1 0 2 2 0 0 1 1 0 1 0 0 1 1 0 0 1 2 1 0 1 0 0 0 0 2 1 0 2 2 0 0 1 1 1 0 1 1 0 2 0 0 1 0 0 0 1 0 0 0 0 0 0 0 1 0 0 1 0 2 1 0 1 0 2 0 0 0 1 2 0 1 1 0 0 0 1 0 2 0 2 1 1 2 0 2 0 1 2 0 1 1 0 1 0 1 0 0 2 0 0 0 2 2 2 2 0 1 1 0 0 0 2 1 0 0 0 0 0 1 1 1 1 0 0 0 0 0 1 0 1 0 0 0 0 1 0 1 0 2 1 1 1 2 2 2 0 0 0 0 0 0 0 1 0 0 0 0 0 2 0 0 2 0 2 0 0 0 0 0 2 1 2 0 1 1 0 0 1 1 1 1 2 2 1 2 0 2 0 1 1 0 1 2 0 0 0 1 1 1 0 1 1 1 1 1 1 0 1 0 0 0 1 0 1 0 1 2 0 2 0 1 1 0 1 2 2 0 2 0 1 2 0 0 0 0 1 0 1 1 1 0 1 0 2 2 1 1 1 1 1 1 0 0 0 0 1 1 2 2 0 1 1 2 2 0 1 0 0 2 0 1 0 2 1 1 1 1 2 2 0 2 0 2 1 0 0 0 0 2 1 1 0 1 1 1 1 1 0 0 0 0 1 1 1 0 2 1 0 0 0 0 1 2 0 1 2 0 0 0 1 0 1 1 0 1 0 2 0 0 1 0 0 0 2 2 2 0 0 0 0 0 0 0 1 2 2 1 0 0 1 0 0 1 0 0 1 1 0 0 0 0 1 1 0 0 1 2 2 2 1 0 0 1 1 1 0 0 1 0 0 0 0 2 0 1 0 0 1 0 0 2 1 0 0 0 0 2 0 1 2 1 0 0 1 0 1 0 1 1 0 0 0 0 0 0 2 2 1 0 0 0 0 0 0 0 1 1 0 1 1 1 1 1 1 0 1 1 0 0 1 0 1 0 1 1 1 0 1 1 0 0 0 0 0 1 1 0 1 2 0 0 2 0 1 1 1 1 0 0 1 1 0 2 1 2 1 2 2 0 0 0 0 0 1 1 0 0 1 0 0 0 0 0 1 1 2 2 2 2 0 0 0 0 0 0 1 1 1 0 1 0 1 0 1 1 2 0 0 0 0 0 0 0 2 0 0 0 0 1 1 0 0 0 0 0 0 2 1 0 0 0 0 0 0 0 0 0 0 0 1 1 0 2 0 0 0 2 1 0 2 1 0 0 1 1 0 0 1 1 0 1 1 0 0 1 2 0 1 1 2 1 1 2 1 2 0 0 1 0 1 1 1 0 2 2 0 2 0 0 1 1 1 0 0 2 0 2 1 2 2 2 2 0 2 0 2 2 0 0 2 0 2 0 0 0 1 0 0 0 1 1 1 0 0 0 0 0 0 0 0 2 2 1 1 1 0 1 0 0 1 1 0 0 1 1 0 1 0 1 0 0 0 2 0 0 2 0 1 1 1 2 2 2 0 1 1 0 2 0 1 1 1 1 0 2 2 2 0 0 0 0 1 1 0 2 1 0 1 0 2 0 0 1 0 2 1 1 2 2 0 0 0 1 1 2 1 0 1 0 0 2 2 0 2 0 0 0 0 0 0 1 1 2 0 0 0 0 0 1 0 1 0 1 0 0 1 2 1 2 1 1 1 0 0 0 2 1 0 0 0 0 1 0 0 0 1 1 0 1 0 1 1 0 0 0 0 0 0 0 0 0 0 0 1 0 0 0 0 0 0 2 0
174 0 0 2 0 0 2 2 1 1 0 1 0 0 0 0 0 0 1 1 1 1 1 2 0 0 0 0 1 1 1 1 1 1 2 0 2 2 0 0 1 0 0 0 0 0 2 0 0 2 1 0 1 1 1 1 0 1 0 1 0 0 1 1 0 1 0 1 1 0 0 1 2 2 1 2 0 2 2 0 2 2 0 2 2 0 1 0 0 2 0 0 0 2 0 0 0 2 0 2 1 2 1 0 0 0 2 1 1 1 0 2 1 1 1 1 1 1 1 0 1 0 2 0 0 2 2 1 0 1 1 0 0 1 0 0 0 0 0 0 2 0 0 0 2 0 1 0 0 1 1 1 0 0 0 0 0 1 0 0 0 1 1 2 1 2 1 0 0 2 0 2 1 1 0 1 1 0 0 1 1 1 0 1 0 0 1 1 0 0 0 1 1 1 1 0 0 2 0 0 0 0 0 0 2 0 1 1 1 0 0 0 0 0 0 0 1 0 2 0 2 2 2 0 0 1 1 1 0 1 0 0 0 0 2 0 0 2 2 0 0 0 1 1 0 2 1 0 1 1 1 0 0 0 0 2 1 0 0 0 0 0 0 1 0 0 1 0 1 1 0 0 1 2 0 0 0 0 2 1 1 1 0 0 2 0 2 2 0 2 1 0 2 0 2 0 2 0 0 1 1 0 0 1 0 0 0 2 1 0 1 2 2 2 2 0 1 0 1 0 1 2 1 1 1 0 0 0 2 1 1 1 0 0 0 0 0 2 0 2 1 1 0 0 0 0 2 1 1 1 1 0 2 2 1 1 1 2 0 1 0 0 1 1 1 0 0 1 2 1 0 2 1 1 1 1 0 0 1 1 0 0 0 0 1 1 0 1 1 0 0 2 1 0 1 1 2 1 1 0 0 1 1 1 0 1 1 1 1 1 0 0 0 0 2 2 2 0 1 0 1 0 0 1 2 2 2 1 0 0 1 0 0 1 1 0 1 0 0 0 2 0 1 1 1 1 0 1 1 1 0 1 0 2 2 2 0 2 1 2 2 0 1 0 0 1 1 1 1 1 0 1 2 2 2 0 0 1 2 1 1 0 1 0 1 0 1 1 2 0 2 0 2 2 1 0 2 1 2 1 1 0 0 2 0 2 2 1 0 0 1 1 0 0 1 0 0 0 0 0 0 2 1 0 1 1 0 1 0 2 0 1 2 1 2 0 2 0 0 1 1 1 0 1 1 1 1 1 1 0 1 0 1 1 2 2 1 2 0 1 0 0 2 0 0 2 0 1 1 0 1 2 0 0 0 0 1 2 2 1 1 0 1 1 0 0 0 1 0 0 0 0 1 0 0 0 0 0 0 0 0 2 0 1 0 1 1 0 1 2 1 0 0 1 2 1 0 1 0 1 1 1 0 0 0 0 1 2 0 0 0 0 0 1 0 1 0 0 0 0 1 0 1 2 0 1 1 1 0 0 0 2 1 1 1 1 0 2 2 0 0 0 1 0 1 0 0 0 1 0 0 0 0 0 0 0 0 0 0 0 2 0 2 1 2 2 0 1 0 0 0 0 0 0 0 0 0 1 0 0 0 0 0 0 2 2 1 2 2 0 0 0 1 0 0 0 1 1 0 0 0 0 0 1 1 1 0 1 1 1 1 1 0 2 0 1 1 0 0 1 0 0 0 0 0 0 0 0 0 1 1 1 0 0 0 0 0 0 0 0 0 0 2 1 1 0 0 1 0 1 1 0 0 0 0 0 0 2 2 0 2 2 0 0 0 2 0 2 0 2 0 2 2 0 1 1 0 0 0 2 2 2 0 1 0 0 0 0 1 2 2 0 1 1 1 0 2 2 1 2 2 1 1 2 0 1 1 0 0 2 0 2 1 1 0 0 0 1 0 0 0 0 0 0 0 0 0 1 0 1 1 1 0 2 0 0 0 0 0 0 0 0 0 0 0 0 1 0 1 0 1 0 0 2 0 1 0 0 1 1 2 2 2 0 0 0 0 2 2 1 0 2 2 0 1 1 2 0 0 0 0 2 2 0 2 1 1 1 0 2 0 0 1 0 1 1 1 1 1 0 0 0 0 2 1 0 2 1 1 1 2 2 0 1 0 0 1 0 2 1 0 0 2 2 1 0 1 0 0 0 2 0 1 0 0 0 1 0 0 0 0 0 2 0 1 1 0 0 0 0 1 0 0 0 0 1 1 0 1 0 0 0 0 0 0 0 0 0 0 0 0 0 0 1 0 0 1 0 0 0 0 1
175 1 2 0 0 0 1 1 1 2 0 0 0 1 1 1 0 0 1 2 1 0 1 1 0 0 1 0 2 1 1 0 2 2 0 0 1 1 0 1 1 1 1 0 0 1 0 0 0 0 0 0 1 1 0 0 0 0 0 2 0 0 0 0 0 1 0 0 0 0 0 2 2 2 1 2 1 0 1 0 1 1 0 1 1 0 0 1 2 2 0 1 1 2 0 0 2 0 0 0 1 2 1 0 0 0 2 1 1 1 0 2 0 0 0 0 0 1 0 0 2 0 2 0 0 1 1 0 0 0 1 0 0 0 0 0 0 0 0 0 0 0 0 0 1 0 0 0 0 0 0 0 0 1 2 1 1 0 0 0 1 0 1 2 0 2 1 0 2 1 0 0 0 2 0 0 2 0 1 2 0 2 0 1 1 0 2 2 0 0 2 2 2 1 2 0 1 2 0 0 0 1 1 0 1 1 1 2 1 1 0 1 1 0 0 0 0 0 2 1 1 1 2 0 0 1 1 1 1 0 1 2 0 0 2 0 0 2 2 0 0 0 2 1 0 2 0 0 2 0 0 0 1 1 0 2 1 0 0 0 0 0 0 0 0 0 0 0 0 0 0 1 0 2 0 1 0 1 2 0 0 0 1 1 0 1 2 1 0 1 1 0 0 0 1 0 0 1 0 0 1 0 0 1 0 1 0 1 1 0 0 2 1 1 1 1 2 0 0 0 0 1 2 0 1 0 0 0 1 2 1 1 0 0 0 0 0 2 0 0 0 2 2 0 1 0 1 1 2 2 1 1 1 1 0 0 2 1 0 1 0 0 1 0 1 0 0 0 1 0 1 1 0 2 0 0 0 0 2 0 1 1 0 0 1 1 0 0 0 0 0 1 0 1 1 1 2 1 0 0 0 0 0 0 0 0 0 1 0 0 2 0 1 0 1 2 1 1 0 1 0 2 0 0 1 2 2 0 0 0 0 0 0 0 1 1 0 2 0 1 0 0 0 0 0 2 0 1 2 0 1 1 0 2 1 1 0 2 1 2 1 0 0 1 0 2 2 2 2 0 0 0 2 2 1 1 0 1 1 0 1 1 1 0 1 1 1 1 1 0 0 1 0 1 1 0 1 0 0 2 0 2 1 1 1 1 1 1 0 1 0 1 2 1 0 2 1 0 1 1 1 1 2 0 0 2 1 1 1 1 1 0 1 1 1 0 1 0 0 1 0 0 0 0 0 1 0 1 1 0 0 0 1 2 1 1 0 0 0 0 2 0 0 1 1 0 1 1 1 0 0 0 0 0 0 0 1 1 1 1 0 0 0 0 0 0 0 0 0 0 0 2 1 0 0 0 0 0 0 0 0 2 0 1 0 0 1 0 1 1 0 0 0 2 0 2 1 0 0 0 0 0 0 0 0 0 1 1 0 0 0 0 0 1 0 0 0 2 1 0 1 1 1 1 1 0 2 1 0 0 0 1 0 1 0 0 1 1 1 0 0 0 1 1 0 1 1 0 0 2 2 0 2 0 0 2 0 0 1 1 0 1 1 1 1 1 1 1 0 1 0 0 1 2 2 1 0 1 0 1 0 0 0 1 1 2 0 0 0 1 0 0 0 1 0 0 1 2 1 1 1 1 0 2 0 0 0 0 1 1 1 1 0 2 0 0 1 0 0 2 0 1 0 0 0 0 1 1 0 0 0 0 0 0 0 0 0 0 0 0 0 0 2 0 0 1 2 0 0 0 0 0 1 0 0 1 0 0 0 2 1 1 0 0 1 2 0 2 1 2 0 1 2 1 1 1 0 0 0 1 1 2 0 1 0 0 2 0 0 1 1 1 1 1 2 1 2 2 1 1 1 1 0 2 0 0 0 0 0 2 0 2 0 0 0 0 0 0 0 0 1 1 1 0 1 1 1 0 0 0 2 2 2 1 0 1 0 0 0 0 0 0 0 0 0 1 1 1 1 0 1 0 1 1 0 1 0 2 2 1 0 0 2 0 1 1 0 1 1 0 0 1 0 0 2 1 1 0 0 0 0 1 2 0 2 0 2 0 0 1 0 2 0 0 0 2 2 2 2 0 0 0 0 1 1 1 1 1 1 1 2 2 0 1 0 0 0 0 0 1 0 0 2 1 1 0 1 0 0 1 1 0 2 0 0 0 0 0 0 1 0 0 0 0 1 0 2 0 0 0 1 0 0 1 1 1 1 1 1 1 0 0 0 0 0 0 0 0 0 0 0 0 0 1 0 0 0 0 2 1 0 1
176 1 1 1 0 0 0 2 0 1 0 1 0 0 0 0 0 0 0 2 1 0 1 2 0 0 0 0 0 2 0 0 2 1 0 0 1 1 1 0 2 0 0 1 0 1 2 0 0 0 0 0 0 1 1 1 0 0 1 2 0 1 0 0 0 0 1 1 0 0 0 2 2 2 1 2 1 2 2 0 2 2 1 1 1 1 1 1 2 2 1 1 1 2 0 0 0 1 0 1 1 2 1 0 1 1 1 0 2 0 0 2 1 1 1 1 1 0 1 0 1 1 2 0 0 0 0 0 1 0 0 0 0 0 0 0 0 0 0 0 2 0 0 0 0 0 0 0 0 0 0 1 0 0 0 0 0 2 0 0 1 1 1 1 1 2 2 0 1 1 0 0 0 0 0 1 0 0 0 0 0 1 1 1 2 0 2 0 0 1 0 1 2 0 2 1 1 2 0 1 0 0 0 1 1 0 1 0 1 0 0 1 1 0 0 0 0 1 2 1 0 0 2 0 0 0 0 0 0 0 0 1 2 2 1 1 0 2 2 0 0 0 1 2 0 2 1 0 2 0 0 0 1 0 0 1 0 1 0 1 1 1 0 0 1 0 1 0 1 1 1 2 1 2 0 1 0 1 2 0 2 0 1 2 0 0 2 0 0 2 1 1 2 0 2 0 0 0 0 1 0 0 1 0 1 0 0 2 1 0 0 1 1 0 0 0 2 0 1 0 2 2 2 1 1 0 0 0 0 1 2 2 0 0 0 1 1 0 0 1 0 0 1 0 1 0 1 0 2 0 0 0 2 2 2 0 1 1 0 1 0 0 2 0 2 1 0 1 1 0 1 1 0 2 0 0 0 1 0 2 1 1 0 1 0 0 0 0 0 0 0 0 1 1 2 0 1 1 1 0 0 1 0 2 2 0 0 1 0 0 0 0 0 0 1 2 1 0 1 0 1 0 0 2 0 0 0 0 0 0 0 0 0 0 0 0 0 1 0 1 1 0 0 1 1 2 0 1 2 1 0 1 0 1 0 0 0 2 1 2 1 0 2 0 0 2 2 2 2 0 1 1 2 2 2 0 1 1 2 0 1 1 1 1 2 1 0 1 2 2 0 0 0 1 1 0 2 0 0 2 0 1 2 0 2 0 2 0 0 1 0 1 1 1 0 1 0 0 1 1 1 2 1 0 0 2 0 1 1 1 0 0 1 0 1 0 2 0 1 0 2 1 0 2 2 1 0 1 1 0 1 0 0 2 1 0 0 0 2 0 0 2 0 0 0 0 1 1 1 0 1 0 1 0 0 1 1 1 1 1 0 0 0 1 1 0 0 1 0 0 0 0 1 0 2 0 0 0 0 0 0 2 1 1 0 0 1 0 1 1 0 0 0 1 0 0 1 0 0 0 0 1 0 1 0 0 1 1 0 0 0 0 1 0 0 0 1 0 0 0 2 0 0 1 1 1 2 2 0 1 0 1 1 0 1 1 0 1 1 0 0 0 1 2 0 2 1 0 0 0 0 0 0 0 0 1 1 0 0 0 0 0 2 2 1 2 1 2 1 1 0 0 1 1 1 1 0 2 0 1 0 1 0 2 0 2 1 1 1 0 0 0 0 0 1 2 1 1 0 0 0 0 0 1 1 2 1 0 1 1 1 1 0 2 0 2 0 0 0 2 1 1 1 0 0 0 1 0 0 0 0 0 0 0 0 2 0 0 1 1 1 1 2 0 0 0 1 1 0 1 1 1 0 1 1 0 0 2 2 0 1 1 1 0 0 2 0 1 0 2 1 2 2 0 1 0 0 1 0 1 1 1 0 2 2 0 1 0 0 2 2 1 1 1 1 0 1 2 2 2 2 2 1 2 0 0 0 0 0 1 1 0 2 2 0 0 0 2 0 1 1 1 0 0 0 0 0 0 0 0 2 2 2 2 0 2 1 1 0 1 1 0 0 0 0 1 0 0 2 0 0 0 0 1 0 1 0 1 1 2 2 2 1 0 0 1 1 0 0 1 1 1 0 1 2 2 2 0 0 0 0 1 0 0 2 2 0 1 0 0 0 1 0 0 1 1 1 1 1 0 0 0 0 2 2 0 2 0 0 1 2 2 0 1 0 0 0 1 0 1 0 0 2 0 1 1 1 0 1 0 1 0 2 1 0 0 1 0 0 1 1 1 1 0 1 0 1 1 2 1 0 0 1 0 0 1 1 1 2 0 1 1 1 1 0 0 0 0 0 0 0 0 0 2 1 0 0 0 0 1 1 0
177 1 2 0 0 0 0 1 1 2 0 0 0 0 0 0 0 0 0 0 0 2 0 2 0 0 2 0 2 2 0 2 0 1 1 0 2 1 0 0 1 0 0 1 0 0 0 0 0 1 1 0 0 0 0 1 0 0 1 2 0 1 2 2 0 0 1 1 0 0 0 1 1 1 1 1 1 1 2 1 1 2 0 2 2 0 0 0 1 1 0 0 0 0 0 0 0 1 0 1 1 1 2 0 0 0 2 2 0 2 0 0 1 2 2 2 1 0 0 0 2 0 1 1 0 1 1 0 1 0 1 0 0 2 0 1 1 0 0 0 1 0 1 0 1 0 1 0 0 1 0 1 0 0 1 0 0 1 0 0 1 0 2 2 1 2 1 0 2 0 0 0 0 2 0 1 1 1 0 1 0 1 1 0 1 0 1 2 2 0 0 2 1 0 1 0 0 1 0 1 0 0 0 1 1 1 1 0 1 0 0 1 1 0 0 0 0 0 1 1 1 1 1 0 0 0 0 0 0 0 0 0 1 1 1 1 0 1 2 0 0 0 2 2 0 2 0 0 2 0 0 0 2 0 0 0 0 0 0 0 0 0 0 1 1 0 1 0 1 1 0 1 0 1 0 0 0 2 2 0 1 0 0 0 1 1 1 0 0 1 0 0 1 0 2 0 1 0 0 0 2 0 0 2 0 0 0 0 2 1 0 2 1 1 1 0 2 0 1 0 1 2 1 0 1 0 0 0 2 1 2 2 0 0 0 0 0 1 0 0 0 1 0 0 1 0 0 0 2 1 1 1 1 1 0 2 2 2 0 0 0 0 2 0 1 1 0 1 1 0 1 1 1 2 0 1 0 1 1 1 1 1 0 0 0 1 0 0 0 0 1 1 0 0 1 1 1 1 1 0 0 1 1 0 0 0 0 0 0 0 0 1 0 0 1 1 0 0 0 1 1 1 0 0 1 1 2 1 2 0 2 0 1 2 1 1 0 0 0 0 1 0 0 0 0 1 0 1 1 0 0 1 0 1 1 1 0 2 2 2 2 0 0 0 0 1 1 2 2 0 1 0 2 2 1 1 0 0 2 1 1 1 0 0 1 0 0 0 1 0 0 0 1 0 1 0 2 1 1 2 0 0 1 1 1 1 2 0 0 1 0 1 1 0 1 1 0 1 0 1 1 1 2 1 0 2 1 0 0 2 0 1 1 1 1 1 2 0 1 1 1 1 0 2 2 2 0 0 0 0 0 0 1 1 2 2 1 0 2 0 0 2 0 0 0 0 2 1 0 1 0 1 1 0 0 1 2 2 2 2 0 0 1 1 0 0 0 0 0 0 0 1 0 0 0 0 0 0 0 1 0 2 0 1 0 0 1 0 0 1 1 0 0 1 1 1 0 0 0 0 1 0 0 0 0 0 0 1 0 0 0 0 1 2 0 0 1 1 0 0 1 1 0 1 0 2 2 0 1 1 0 2 0 1 0 0 0 2 2 1 1 0 1 1 1 2 0 0 0 1 1 0 1 0 0 2 1 0 0 0 1 0 2 2 1 2 1 0 0 2 0 0 1 1 0 0 0 2 0 2 0 0 0 1 0 2 2 1 2 1 0 0 0 0 0 1 0 1 0 0 0 1 1 2 0 2 0 0 2 2 1 1 0 2 0 1 1 0 0 1 1 0 1 0 0 0 2 1 1 0 0 1 0 1 1 0 0 0 0 0 0 0 2 0 1 0 1 2 1 2 0 0 0 0 0 0 1 0 0 0 1 1 1 1 1 1 1 2 1 2 0 1 2 1 2 0 0 0 0 0 0 1 0 2 2 1 2 1 1 2 1 0 1 1 0 0 1 1 1 1 0 1 0 2 0 0 0 0 0 2 1 1 0 0 0 2 2 0 1 0 0 1 0 0 0 0 0 1 0 0 2 2 1 2 0 1 1 0 0 0 1 0 0 0 0 1 0 1 2 0 0 0 0 1 0 2 0 0 2 1 1 1 2 0 0 0 0 2 1 1 1 1 1 1 2 0 1 0 0 0 0 2 2 0 2 0 1 2 0 0 1 1 0 0 1 2 2 1 2 0 0 0 0 2 2 0 1 1 0 1 1 1 0 1 2 0 1 0 0 1 1 1 2 1 1 0 0 0 1 1 1 0 1 2 2 0 2 1 1 2 0 0 2 0 2 0 0 1 1 0 0 0 0 0 0 0 1 1 1 0 0 0 1 1 0 1 1 1 0 1 0 0 0 1 0 0 0 1 1 1 0 1
178 0 1 2 0 0 1 0 0 1 0 0 0 0 0 0 0 0 0 0 0 2 0 2 0 0 1 0 1 1 1 0 2 2 1 0 2 0 0 0 2 0 0 0 2 0 1 0 0 0 0 0 0 0 0 1 1 0 0 0 2 2 1 0 0 0 2 0 0 0 0 1 2 2 1 2 1 1 2 1 0 2 0 1 2 0 0 1 1 1 0 0 1 0 1 0 0 1 0 1 1 2 0 1 1 0 2 1 1 1 0 1 1 1 1 1 0 0 1 0 1 0 1 1 0 0 0 0 0 0 0 0 0 0 0 0 0 0 0 0 1 0 0 0 1 0 0 0 0 2 0 1 0 0 1 1 1 0 0 0 1 0 1 2 1 1 0 1 1 1 1 1 1 1 0 1 1 0 0 2 0 1 0 1 1 0 2 1 1 2 2 2 1 0 1 0 1 2 0 0 0 1 0 1 2 0 0 2 1 0 1 1 2 0 0 0 0 0 1 0 1 1 2 0 0 1 1 2 0 2 0 0 0 0 1 0 0 2 2 0 0 0 2 1 0 1 1 0 2 0 0 0 1 1 0 0 1 0 0 0 0 0 0 0 1 0 0 0 2 2 1 0 0 2 0 0 0 1 2 0 0 0 1 1 1 0 2 1 1 2 1 2 2 0 2 0 2 2 0 1 1 0 0 1 0 0 1 2 0 0 0 2 2 2 2 0 0 0 1 0 1 2 2 2 1 0 0 0 1 1 2 2 0 0 0 0 0 1 0 1 1 1 1 0 0 0 1 0 1 1 0 0 1 1 1 0 0 1 0 0 1 1 2 0 2 1 0 1 2 0 0 2 0 2 1 0 0 0 1 1 1 1 0 2 0 0 0 0 0 0 0 1 0 1 2 0 1 1 0 0 0 0 0 1 0 1 0 0 0 0 0 0 1 0 1 2 1 0 0 0 1 0 1 0 1 1 0 0 2 0 1 0 0 0 0 0 1 2 0 1 2 0 0 1 0 1 0 1 2 1 0 1 0 2 1 1 0 2 2 0 0 0 0 0 0 0 0 2 2 0 0 0 1 1 1 0 1 0 2 1 2 0 1 0 1 0 1 0 1 0 1 1 0 2 1 0 1 0 1 1 1 1 2 0 2 0 2 0 0 1 0 0 0 0 1 0 0 1 0 1 1 1 2 1 1 2 0 0 0 2 0 0 2 1 2 0 2 0 0 0 0 2 0 1 1 2 0 2 2 0 0 0 1 1 1 1 2 0 1 1 0 1 0 1 1 0 1 2 0 2 0 1 0 0 0 0 1 2 2 1 0 0 0 0 0 0 0 0 0 0 1 1 1 0 0 0 2 0 1 0 2 0 0 0 0 0 0 0 1 0 1 0 0 1 0 1 1 0 0 0 0 0 0 1 0 0 2 1 0 0 0 0 1 0 1 0 1 0 1 0 2 1 0 1 1 1 2 0 0 0 0 0 0 0 1 1 0 2 2 0 0 0 2 0 1 1 0 1 0 1 1 0 0 0 0 1 1 1 1 1 0 0 2 2 2 2 1 1 1 2 0 0 0 2 0 0 0 2 0 2 0 1 0 1 0 2 2 0 0 1 1 0 0 0 0 0 1 1 1 1 0 0 0 2 0 1 1 0 1 0 1 1 0 2 0 2 1 0 0 1 0 1 0 0 0 0 0 0 0 0 0 0 1 0 0 0 0 0 0 0 0 0 2 0 0 0 2 1 0 1 0 0 1 0 0 0 0 1 1 0 2 2 1 0 0 0 1 2 1 2 0 1 2 0 2 0 0 0 0 1 1 1 0 2 2 0 1 0 1 2 2 1 1 1 0 0 1 2 0 0 0 0 0 2 0 2 2 0 0 2 0 2 1 1 0 1 0 2 0 0 2 2 1 0 1 0 1 1 0 1 1 1 2 2 0 0 0 0 0 0 0 1 0 0 0 2 0 0 2 0 0 0 1 1 0 2 0 0 1 1 2 2 1 0 0 1 1 1 0 0 0 1 0 0 2 2 2 0 0 0 0 0 2 0 1 1 0 1 0 0 1 2 0 0 2 0 0 1 1 1 0 1 0 1 1 0 1 1 1 1 2 2 0 1 1 0 1 0 0 0 1 1 1 0 0 0 2 0 0 0 1 0 0 1 1 0 2 0 0 1 0 0 1 0 2 0 0 0 2 2 0 0 1 1 2 1 2 0 1 0 0 0 1 1 0 0 0 0 0 0 0 0 0 1 0 1 0 0 1 0 0 0
179 1 2 0 0 0 0 1 1 2 0 0 0 0 0 0 0 0 0 0 0 2 0 2 0 0 0 0 2 1 2 1 1 1 1 0 1 1 0 0 0 0 0 0 0 0 1 0 0 1 1 0 0 0 1 0 0 1 1 1 1 1 1 1 1 0 2 2 0 0 0 0 2 2 2 2 0 2 2 0 1 2 1 0 0 0 0 2 2 2 0 1 0 1 1 1 0 1 0 1 0 2 2 0 1 1 2 2 1 1 0 1 0 1 0 0 0 0 0 0 2 0 1 1 1 0 0 1 0 1 2 0 0 0 0 0 0 0 0 0 2 0 0 0 0 0 0 0 0 0 0 1 1 0 1 1 1 1 0 0 1 1 1 2 0 1 1 0 2 0 0 0 0 2 0 1 1 0 0 0 0 0 0 1 1 0 1 1 0 2 2 2 2 2 2 0 2 2 0 0 0 0 0 0 1 1 1 1 1 0 0 1 0 0 0 1 1 2 1 0 1 1 2 0 0 0 0 1 1 1 0 1 0 0 0 0 0 1 1 1 0 1 2 1 0 1 0 0 1 0 0 0 1 0 0 1 1 0 1 0 0 0 0 1 1 0 0 0 2 2 1 0 0 2 0 0 0 2 2 0 2 0 1 1 0 1 0 1 0 2 1 1 1 0 2 0 1 0 0 0 0 0 0 2 0 0 0 2 0 0 0 1 2 1 1 0 2 1 0 0 0 2 1 1 0 0 1 0 1 1 2 2 0 1 0 0 0 2 0 0 0 1 1 0 1 0 1 0 1 1 0 0 2 2 1 1 1 1 0 0 1 1 1 0 0 2 1 1 1 0 1 1 0 2 0 0 0 1 0 2 1 0 0 0 0 0 0 0 0 1 1 1 0 0 2 0 1 1 0 0 0 0 0 2 1 0 0 0 1 0 0 1 1 0 1 2 0 0 0 1 0 1 1 1 0 1 2 1 0 0 0 1 0 0 0 0 0 2 0 1 2 0 2 2 0 2 0 0 2 2 0 0 0 2 2 1 1 1 1 0 1 0 1 0 0 1 1 2 2 0 1 1 1 1 0 1 0 0 2 0 1 0 0 0 2 0 0 0 1 1 1 1 0 1 1 0 0 0 0 2 0 1 1 1 1 1 2 0 0 0 0 1 0 1 1 1 0 0 1 1 1 1 1 0 0 1 1 0 0 2 0 0 0 0 0 0 2 1 0 0 0 2 0 2 2 2 0 2 2 0 1 0 0 2 2 0 0 1 0 1 0 0 2 0 0 1 1 1 0 1 0 1 0 0 1 0 1 1 1 0 1 1 0 1 1 0 0 0 2 2 0 2 0 0 0 0 0 0 0 0 1 2 0 0 1 0 0 0 1 2 0 0 0 1 0 1 2 0 0 0 1 0 0 0 0 2 2 1 0 0 0 0 0 1 0 0 0 0 0 0 2 0 0 0 1 1 2 1 0 1 0 0 1 0 0 0 0 1 1 0 0 0 2 0 2 2 1 1 1 0 0 2 0 0 0 2 2 0 0 2 1 1 2 1 2 1 2 2 1 1 0 0 1 1 1 1 0 2 0 2 0 0 0 1 1 2 2 1 2 1 0 0 0 0 0 0 1 1 0 0 0 1 0 2 0 1 0 0 2 1 0 0 0 2 0 1 1 0 0 1 1 0 0 0 0 0 0 0 0 0 0 0 1 0 0 0 0 0 0 0 0 0 1 0 0 0 1 1 0 1 0 0 1 1 1 0 0 1 1 1 1 2 0 1 0 1 0 2 1 2 0 1 2 0 0 1 0 1 0 1 1 2 0 1 0 0 1 0 2 2 2 0 0 0 2 1 1 2 2 2 2 2 0 1 0 1 0 0 0 1 0 1 0 1 0 0 0 1 0 0 0 0 1 1 0 0 0 1 1 0 1 1 0 2 0 0 0 0 0 0 2 0 0 0 0 0 1 0 0 0 0 0 1 1 0 2 0 1 1 0 1 1 2 0 1 1 0 2 0 1 1 1 0 1 1 1 1 0 0 0 0 2 1 0 1 2 0 2 0 1 0 0 1 0 2 1 1 1 2 1 0 1 0 1 1 0 1 0 1 1 2 2 1 2 1 0 0 2 0 0 0 0 2 1 1 0 2 1 1 0 2 0 1 1 1 0 1 2 2 2 0 0 2 0 0 1 0 0 0 0 2 0 0 0 0 2 2 0 0 0 0 0 0 0 0 1 1 1 1 1 0 0 0 1 0 0 0 0 1 0 0 0
180 1 2 0 0 0 0 1 0 2 0 0 0 0 0 0 0 0 0 0 0 2 0 1 1 1 2 1 2 1 2 0 0 0 2 0 2 1 1 0 0 0 0 2 0 1 1 0 1 2 0 0 1 0 0 1 0 0 0 0 1 2 2 2 0 1 1 0 0 0 0 1 2 2 1 2 1 1 2 0 0 1 0 1 2 0 0 1 1 1 1 0 0 2 0 0 0 2 0 0 2 1 1 0 1 1 2 2 0 2 0 1 1 2 1 1 1 0 0 0 2 0 2 0 1 1 1 1 0 2 2 1 0 0 1 0 0 0 0 0 1 0 0 1 1 0 1 0 0 1 1 1 1 1 1 1 0 1 0 0 0 0 2 2 1 2 1 0 0 2 0 1 1 1 0 1 1 1 0 0 0 0 1 1 2 0 2 0 0 0 0 0 2 2 2 0 0 2 0 0 0 0 1 0 1 0 0 0 1 1 0 0 1 0 0 1 1 0 2 1 0 0 2 0 0 1 0 0 0 0 0 0 0 0 1 0 0 1 1 1 0 1 2 2 0 2 0 0 2 0 0 0 1 0 0 0 1 0 0 0 0 0 0 1 1 1 0 0 1 0 0 2 1 1 0 0 0 2 1 0 0 0 0 0 1 0 2 1 0 2 2 0 2 0 2 0 0 0 0 1 1 0 0 1 0 0 0 1 1 0 0 2 2 2 2 0 2 0 0 0 1 1 1 0 1 0 1 0 0 0 2 1 0 0 0 0 0 1 0 1 1 1 0 0 0 0 1 0 1 2 1 0 2 2 1 0 1 1 0 0 1 1 2 0 2 1 0 1 2 0 0 2 1 2 0 0 0 1 0 2 1 0 0 0 0 1 0 0 1 1 1 2 1 0 2 0 2 1 0 0 0 0 0 2 1 0 0 0 0 0 0 1 1 0 1 2 1 2 0 0 0 2 1 1 0 1 2 1 1 0 1 0 0 0 1 1 0 1 0 1 2 0 0 1 1 0 0 0 1 1 0 1 0 1 1 0 1 2 2 2 1 0 0 0 0 0 0 1 2 1 0 1 1 1 2 0 1 0 2 1 1 0 0 0 2 1 0 1 2 0 1 0 0 1 0 0 2 1 1 2 0 0 1 1 1 1 1 0 0 1 0 0 0 0 0 1 0 0 1 2 2 0 2 0 0 2 1 1 1 2 0 1 0 0 1 0 2 0 2 2 0 1 0 1 1 1 0 0 0 0 0 0 1 2 2 1 1 1 0 1 0 0 0 0 0 0 1 1 0 1 0 0 0 0 0 0 0 2 2 0 1 0 1 1 0 0 0 0 1 1 0 2 1 0 0 0 0 1 0 0 2 0 0 0 0 1 1 0 0 2 0 0 0 0 1 1 0 1 0 0 0 0 0 0 0 2 2 1 0 0 0 0 0 1 0 2 0 1 1 0 1 1 0 1 1 1 2 0 0 0 1 1 2 2 0 0 0 2 1 1 1 0 1 1 0 1 0 1 0 0 0 1 1 0 0 1 0 0 1 1 0 1 2 2 1 1 1 1 0 1 1 1 0 1 0 1 0 2 0 1 0 0 0 0 2 2 2 1 1 0 0 0 0 0 0 0 1 2 1 1 0 0 0 2 0 1 0 0 0 0 1 1 0 2 0 1 0 0 0 2 0 1 0 1 0 0 1 1 0 0 0 0 0 0 0 1 0 0 2 0 0 0 2 1 0 1 1 2 0 1 1 0 0 0 0 0 0 2 2 0 1 1 1 0 1 1 2 2 1 2 0 1 1 0 1 0 1 1 0 2 1 1 0 2 0 0 1 0 1 1 1 0 1 1 1 0 2 2 2 2 1 2 1 2 0 0 0 0 1 2 1 2 1 1 0 1 0 1 1 0 1 1 1 0 0 1 1 0 0 0 2 2 1 2 0 0 0 1 0 0 2 0 0 0 0 0 0 0 1 0 0 0 1 0 0 2 1 0 1 1 2 2 2 0 0 1 0 1 0 1 1 2 2 1 1 1 2 0 0 0 0 1 2 0 2 0 1 0 0 1 1 0 0 1 1 1 1 0 1 1 0 1 0 2 0 0 0 0 1 1 1 1 0 1 1 0 1 1 0 0 0 0 2 1 1 1 2 1 1 0 1 0 1 0 0 0 1 0 0 1 0 0 1 0 1 0 0 0 0 0 0 0 0 1 1 0 1 1 2 0 1 1 0 0 0 0 0 0 1 0 1 0 0 2 0 0 0 0 0 1 0 1
181 0 1 1 0 0 2 2 1 1 0 1 0 1 0 0 0 1 2 1 1 1 0 2 0 0 2 0 1 2 0 1 2 1 1 0 2 1 0 1 1 1 0 1 0 1 1 0 0 1 0 0 1 0 0 1 0 1 0 1 1 2 2 0 0 1 0 1 0 0 0 1 2 2 2 2 0 1 2 1 0 1 0 1 1 0 0 0 2 2 0 0 0 1 0 0 0 2 0 2 0 2 1 0 1 1 1 2 0 2 0 1 0 2 0 0 0 0 0 0 2 0 1 1 0 1 1 0 1 0 0 0 0 0 0 0 0 0 0 0 0 0 0 0 0 0 0 0 0 0 0 0 0 1 0 2 0 1 0 0 1 2 2 2 0 1 0 0 1 1 0 0 1 0 0 1 0 1 0 1 0 2 1 1 2 0 2 2 2 1 1 2 2 2 2 0 1 2 0 0 0 2 0 0 1 1 1 1 1 0 1 1 2 0 0 1 1 0 1 0 1 1 2 0 0 1 1 1 0 1 0 0 1 1 1 2 0 1 2 0 0 0 2 1 1 2 1 0 2 0 0 1 1 0 0 2 1 0 0 0 0 0 0 1 0 1 0 1 1 1 0 0 1 2 0 0 0 1 1 0 1 1 0 0 0 0 2 2 0 2 1 1 1 1 2 1 1 0 0 1 1 0 1 1 1 0 0 1 0 0 0 1 1 1 1 0 1 1 0 0 0 2 1 0 0 0 1 0 1 1 2 2 0 0 0 0 0 2 1 1 0 2 0 0 0 0 2 0 2 1 1 0 2 2 1 1 2 0 0 1 0 0 2 0 1 0 0 0 1 0 1 1 2 1 0 2 0 0 0 2 0 1 0 0 1 1 0 0 0 0 0 0 1 0 2 0 0 1 0 0 0 0 0 2 0 1 0 1 0 0 1 0 0 0 2 2 1 1 0 0 0 2 1 0 2 1 1 1 0 0 0 0 0 0 0 0 1 0 0 0 2 0 0 1 1 1 0 1 2 0 0 1 0 0 0 0 0 2 1 1 1 0 0 0 0 0 0 2 2 0 1 1 1 1 0 0 0 0 2 0 1 0 2 0 1 0 1 1 2 1 0 0 1 1 0 0 2 0 0 2 0 2 1 0 2 0 2 0 0 0 0 0 0 0 0 0 0 0 1 2 2 0 2 0 1 2 1 1 1 1 1 0 0 0 0 0 2 0 0 1 1 1 0 1 1 1 0 1 2 1 0 1 1 1 2 0 0 1 0 0 1 0 1 0 0 1 1 2 2 0 1 0 1 0 0 1 1 1 1 1 0 0 0 1 1 0 0 0 0 0 1 1 0 0 0 1 1 0 0 0 1 2 1 1 0 0 0 0 1 0 0 0 0 0 1 0 0 1 0 1 0 0 0 0 0 0 1 1 0 0 0 0 0 1 0 1 0 1 0 0 0 0 0 2 0 2 2 2 0 0 0 1 1 0 1 0 0 1 1 0 0 0 1 2 0 2 1 1 0 0 0 1 0 1 1 2 2 0 0 1 1 0 2 2 2 2 1 2 0 1 1 1 0 0 0 0 0 1 0 0 0 0 0 1 1 2 2 2 2 0 0 0 0 0 0 1 2 1 0 0 0 0 1 2 0 1 0 0 1 1 1 1 0 2 0 0 0 0 0 2 1 1 0 0 0 1 1 0 0 1 1 1 0 0 0 0 2 0 0 0 0 0 2 0 1 1 1 1 0 0 0 0 0 1 1 0 0 2 2 0 0 1 1 0 0 2 1 2 2 2 0 0 2 0 1 1 0 1 0 1 1 2 0 2 1 0 0 1 1 2 1 0 1 1 1 0 2 1 0 0 0 1 1 2 0 0 0 0 1 2 0 2 0 0 0 0 0 1 1 0 1 1 1 0 0 1 1 0 0 0 2 2 0 2 0 0 0 0 1 0 1 0 0 1 1 1 1 0 0 0 1 0 1 1 0 1 0 0 2 2 2 2 1 0 0 1 1 1 0 2 2 2 1 1 2 1 2 0 0 0 0 2 2 0 2 0 1 1 0 2 0 0 0 0 0 2 2 1 2 0 1 0 0 1 2 0 1 1 1 1 2 2 0 2 0 0 0 0 0 0 0 0 1 0 0 0 0 0 1 0 1 1 1 1 1 0 1 0 1 1 0 0 1 0 1 1 1 0 0 0 1 0 0 1 1 0 1 1 1 0 0 0 1 1 0 2 1 1 0 1 0 0 0 1 0 0 0 0 1 0 2 0
182 1 0 2 0 1 2 2 0 0 0 1 0 0 0 0 0 0 2 1 1 2 1 1 0 0 1 1 2 0 1 1 0 0 2 0 1 1 0 0 0 0 2 0 0 1 0 0 0 1 0 0 2 0 0 0 0 0 1 0 2 2 1 1 0 0 2 0 0 0 0 0 2 2 0 2 2 2 2 0 2 2 0 1 1 0 0 1 2 2 1 1 1 1 0 0 0 0 0 0 2 2 0 0 1 1 2 1 1 1 0 2 2 2 2 2 2 0 1 0 1 0 2 0 1 1 1 0 1 0 0 0 0 1 2 1 1 0 0 0 0 0 1 0 0 0 0 0 0 0 0 0 0 1 1 0 0 1 0 0 1 0 1 2 1 1 1 0 1 1 0 0 0 2 0 1 1 0 0 0 0 0 0 0 0 0 1 0 0 0 0 0 1 0 1 0 2 2 0 0 0 0 0 0 1 1 1 0 2 0 0 1 1 0 0 0 0 0 1 1 0 0 2 1 0 1 1 1 0 0 0 0 0 0 1 0 0 2 2 0 0 0 2 2 0 2 0 0 2 1 1 0 2 0 0 1 1 0 0 0 0 0 0 1 1 0 1 1 2 1 1 0 0 2 0 0 0 2 2 0 2 0 1 1 0 1 1 2 0 2 2 0 2 0 2 0 2 0 0 2 1 0 1 0 1 0 1 1 0 0 0 1 1 2 2 1 2 0 0 0 0 2 1 0 2 0 0 0 1 1 2 1 1 0 0 0 0 1 0 0 1 2 1 0 0 0 1 0 0 2 0 0 0 0 0 0 0 2 0 2 0 0 0 0 0 1 0 2 2 1 0 2 0 2 0 1 0 0 1 1 1 1 0 1 0 0 0 1 1 1 1 1 1 0 2 0 1 1 0 0 0 0 0 1 1 0 0 1 1 1 1 1 1 0 1 2 0 1 1 0 0 1 0 2 0 0 0 0 2 0 0 1 0 1 2 2 0 1 0 1 1 0 0 1 0 1 0 1 1 0 0 0 0 1 0 0 0 2 1 1 1 0 1 0 0 0 0 2 2 0 1 1 2 2 1 0 1 0 1 0 2 0 0 0 1 0 1 1 2 0 1 0 1 1 0 0 0 0 1 1 1 0 2 0 2 1 2 2 0 0 0 1 2 0 0 1 0 0 1 1 1 1 2 0 1 2 0 0 0 2 0 2 1 0 1 0 2 0 1 2 0 0 0 0 0 2 0 1 1 0 0 0 1 2 0 0 0 0 0 1 0 0 1 0 1 0 2 2 0 1 0 2 1 0 0 0 0 1 1 1 0 0 0 1 1 0 0 2 0 0 0 0 2 0 1 0 0 1 0 0 1 1 0 0 0 0 0 0 2 2 0 0 0 0 2 0 0 1 0 0 1 0 0 1 0 0 2 2 0 0 0 0 0 2 0 2 0 0 0 0 0 1 0 2 0 1 1 1 0 1 1 1 0 1 0 0 0 2 1 1 1 0 0 2 0 2 2 0 0 1 2 1 0 1 1 2 2 0 1 1 1 2 2 2 2 1 2 1 1 2 0 0 0 1 0 0 0 2 0 0 0 0 0 1 1 2 1 0 1 1 1 1 0 0 0 1 1 1 0 0 0 0 0 2 1 1 0 0 1 1 0 0 0 2 0 1 0 0 0 2 1 1 0 1 0 0 1 0 0 0 0 0 0 0 0 0 1 0 0 1 1 1 2 0 0 2 0 1 0 1 0 0 0 0 0 0 0 0 0 1 2 2 2 0 0 1 1 2 0 2 0 2 2 0 2 0 1 1 1 2 1 1 0 1 0 0 0 1 1 2 1 0 1 1 0 0 1 2 2 2 1 2 1 2 0 0 0 0 1 2 2 1 2 2 0 0 0 1 0 0 0 1 0 0 0 0 0 0 0 0 2 2 0 2 0 0 0 0 0 0 1 0 0 0 0 0 0 0 1 0 0 0 0 2 0 2 0 0 1 1 1 1 2 0 0 0 0 1 0 1 1 1 0 0 2 1 1 0 0 0 1 1 1 0 2 0 1 0 0 2 0 1 0 0 1 1 1 0 0 0 0 0 0 2 1 0 0 1 0 0 1 1 0 0 0 0 0 1 0 2 0 0 2 1 2 1 2 1 1 1 0 1 1 2 1 0 1 1 0 0 0 0 1 1 1 0 0 0 0 0 1 0 1 1 1 1 1 2 1 0 0 0 1 1 0 0 0 1 0 2 0 0 0 2 1 0 0 1 1 0 1 1
183 0 2 2 0 0 1 2 1 1 0 0 0 1 0 0 0 0 0 1 1 2 0 2 0 0 1 1 2 1 1 0 1 1 1 0 1 2 0 0 1 0 0 1 0 0 0 0 0 0 0 0 0 0 0 2 0 0 1 0 1 2 0 0 0 0 0 1 0 1 1 0 2 2 2 2 0 1 2 1 1 2 0 2 2 0 0 1 2 2 1 1 1 0 0 0 0 1 0 1 0 2 2 0 0 0 2 1 1 1 0 1 1 1 1 1 1 1 0 0 1 1 2 0 1 1 1 2 0 2 1 1 0 1 0 1 0 0 1 0 1 0 0 0 1 0 1 0 0 1 0 0 0 0 1 0 0 2 0 0 2 0 2 2 0 2 0 1 1 0 0 0 0 1 0 0 2 0 1 1 0 1 1 0 1 0 1 2 2 0 0 2 2 1 2 0 1 0 0 0 0 0 1 0 0 0 1 0 2 1 0 1 2 0 0 1 1 1 1 1 1 1 2 1 0 0 1 0 0 0 1 1 0 0 2 0 0 2 2 0 0 0 2 1 0 1 0 0 1 0 0 0 2 0 0 1 0 1 0 0 0 0 0 1 2 0 0 0 1 0 0 1 0 1 0 0 0 1 1 0 0 1 0 0 1 0 2 0 0 1 0 0 1 0 2 0 1 0 0 0 2 1 0 0 0 1 1 1 2 1 0 2 1 1 1 1 2 0 1 0 1 2 1 1 2 0 0 0 1 2 2 2 0 0 0 0 0 2 1 2 2 2 0 0 1 0 1 0 1 2 1 0 2 2 1 1 1 1 0 1 0 0 2 0 1 0 0 1 1 0 0 1 1 1 0 1 0 0 0 2 1 0 0 0 0 1 0 0 0 0 0 1 1 0 1 1 0 0 1 1 0 1 2 0 0 0 1 0 0 0 0 1 1 1 0 2 0 0 0 0 0 1 0 2 0 1 1 0 0 0 0 0 0 0 1 1 0 0 0 0 1 0 0 0 0 1 0 2 2 0 0 2 0 2 2 1 1 1 1 1 0 0 1 0 1 0 0 1 1 1 2 2 2 1 2 0 1 1 1 0 1 1 1 0 1 0 1 0 2 1 0 0 1 2 0 0 1 1 1 2 0 1 2 0 2 0 2 0 0 1 0 0 0 0 0 0 0 1 0 2 2 0 2 0 0 1 1 0 0 2 0 1 1 0 0 0 1 0 1 0 2 1 0 0 0 2 0 1 1 0 1 0 0 2 2 1 0 0 0 0 0 0 0 0 0 0 2 2 1 1 1 1 0 0 1 0 1 2 2 1 0 0 0 2 2 0 0 0 0 0 0 1 1 1 1 0 1 2 0 0 2 0 0 0 0 1 0 0 2 2 1 0 0 0 2 0 0 0 0 0 2 0 0 0 0 0 2 1 0 0 0 0 0 1 0 2 0 0 0 0 1 1 0 1 1 0 2 0 0 1 0 1 0 1 0 0 0 2 2 0 0 0 1 1 0 1 1 1 0 1 1 0 0 0 0 2 2 1 1 1 0 0 2 1 2 1 1 2 0 0 0 0 1 2 2 1 0 2 0 0 0 1 0 1 0 1 2 1 1 1 0 0 0 0 0 1 0 1 0 0 0 2 1 2 0 2 0 0 0 0 0 0 0 2 0 0 0 0 0 0 0 0 1 0 0 1 1 0 0 0 0 0 0 0 0 1 1 0 0 0 0 0 2 0 0 0 0 2 0 0 0 0 0 0 0 0 0 1 1 1 1 1 1 0 0 0 1 2 1 2 0 1 2 2 2 0 1 1 0 1 1 2 0 1 0 0 0 0 1 2 2 0 0 1 1 0 2 2 2 2 2 2 0 2 0 2 2 0 0 2 1 1 0 0 0 0 0 1 0 0 1 1 1 0 0 0 0 1 0 0 1 1 0 2 0 0 0 0 0 1 1 0 0 1 1 0 0 0 1 0 0 0 1 1 0 0 0 0 2 2 1 1 2 0 1 1 0 2 1 0 0 2 2 0 1 1 2 0 0 0 0 1 1 0 1 1 1 0 0 2 0 0 1 0 2 0 0 1 1 0 0 0 0 1 1 0 1 1 1 1 2 2 0 2 0 0 0 1 1 0 0 0 1 2 1 0 1 0 0 0 2 0 1 1 1 0 1 1 1 2 0 0 1 0 1 0 1 1 0 0 1 0 0 0 0 1 1 0 0 1 0 0 1 1 1 2 2 0 0 0 0 0 1 2 0 1 1 1 2 0 1 0
184 0 1 1 0 0 1 0 0 2 0 0 0 0 0 0 0 0 0 0 0 2 0 1 1 1 1 0 1 0 1 1 0 0 1 0 2 1 0 0 2 1 0 1 0 1 0 0 0 0 0 0 0 0 1 0 0 0 0 1 0 1 2 2 0 0 2 2 0 0 0 2 2 2 1 2 1 0 1 1 1 2 0 1 2 0 1 1 2 2 0 1 2 0 0 0 0 1 1 0 1 2 2 0 0 0 2 0 2 0 0 2 0 0 0 0 0 0 2 0 0 0 1 1 0 1 1 0 0 0 1 1 0 0 0 0 0 0 0 0 1 0 1 0 0 0 0 0 0 1 1 1 0 0 1 0 0 1 0 1 1 1 1 2 1 2 0 0 1 1 0 0 1 1 0 1 2 1 0 1 0 2 0 0 0 0 0 1 0 0 0 1 2 2 2 0 2 2 0 0 0 1 0 0 1 1 1 0 2 1 0 1 1 0 0 0 0 1 0 1 1 1 2 0 0 1 1 1 0 1 0 1 1 0 1 0 0 2 2 0 0 0 1 1 0 1 1 0 2 0 0 1 1 0 0 2 0 0 0 0 0 0 0 0 0 0 1 0 2 2 0 0 1 2 0 0 0 1 1 0 0 0 1 1 1 0 2 2 0 2 1 0 0 0 2 0 0 2 0 1 1 0 0 1 0 0 0 1 2 1 1 2 1 2 2 0 2 0 1 0 1 2 2 0 1 0 0 0 1 2 2 2 1 1 0 0 0 2 1 0 0 2 2 0 0 0 1 0 1 1 1 0 1 2 1 1 2 1 0 1 0 0 2 0 2 0 0 1 1 0 1 1 0 2 0 1 0 0 1 1 1 0 0 0 0 1 0 0 0 0 0 1 1 0 2 0 0 0 0 0 0 0 2 0 0 0 1 1 0 0 0 1 0 0 1 1 1 0 0 1 0 1 0 0 2 1 0 0 1 1 1 0 0 1 1 0 1 2 2 0 2 0 1 1 0 2 1 1 1 0 0 1 0 2 2 2 0 2 2 1 0 0 1 0 0 1 1 2 2 0 0 0 1 1 1 0 1 1 1 0 0 0 1 0 1 0 1 1 1 0 0 1 0 1 2 0 1 0 1 1 1 0 2 0 2 1 2 0 1 1 0 0 2 0 0 1 0 0 0 0 0 2 2 0 0 2 2 1 1 1 1 0 0 0 0 0 1 0 0 1 0 1 0 1 1 1 0 1 2 1 0 1 1 2 2 0 0 1 0 1 0 0 0 0 0 0 0 1 0 0 0 0 0 0 0 0 0 1 1 0 0 1 0 1 0 0 0 0 0 0 0 2 0 0 0 1 1 0 0 1 0 2 0 0 0 1 1 0 1 1 0 0 0 1 0 1 0 0 1 1 1 1 0 0 0 2 2 2 0 0 1 0 0 0 0 0 0 1 0 0 0 0 0 1 0 2 2 1 0 1 0 1 0 0 0 0 0 1 1 0 0 0 0 0 1 1 1 0 1 0 0 1 0 0 1 1 2 0 1 1 0 0 2 1 1 0 2 1 0 1 0 0 1 2 1 1 0 2 0 2 1 0 0 1 2 2 1 2 2 0 1 0 0 0 0 0 1 1 0 0 0 1 0 2 1 0 1 1 1 1 1 1 1 1 0 2 1 0 0 1 0 0 0 0 0 1 1 0 0 0 1 0 0 0 0 0 0 0 0 1 0 1 2 0 1 1 1 2 0 2 0 0 0 0 0 2 0 1 1 0 0 1 0 0 0 1 0 2 0 2 0 2 2 0 1 0 0 1 0 2 1 1 1 2 1 0 1 1 1 2 1 0 0 1 2 1 1 1 0 0 0 0 0 2 0 1 1 1 0 2 1 1 0 0 0 0 0 1 0 1 1 1 2 0 0 1 1 1 0 0 2 1 1 1 1 0 1 0 0 0 1 0 0 0 0 1 1 0 1 1 1 0 2 0 0 2 0 1 2 1 1 2 2 0 0 1 1 1 0 2 2 2 0 0 2 2 2 0 0 0 0 2 0 0 2 1 0 1 1 1 0 1 2 0 2 1 1 1 2 0 0 0 0 1 2 0 2 1 1 1 2 2 0 1 0 0 0 1 1 0 0 0 1 1 1 1 1 1 1 1 1 0 2 1 1 0 1 1 0 1 1 1 1 0 1 1 2 0 0 0 0 1 0 0 0 1 1 1 1 0 1 1 2 2 0 1 0 2 0 2 0 0 1 2 1 0 0 2 1 0 0 0
185 1 0 2 0 0 1 1 0 1 0 0 0 1 0 0 0 1 0 1 1 2 0 1 1 1 0 0 0 1 0 1 2 1 1 0 1 2 0 0 0 0 1 0 0 2 0 0 1 1 0 0 0 0 0 1 0 2 0 1 1 2 1 2 0 0 1 1 0 0 0 1 1 1 1 1 1 1 2 0 0 1 0 1 1 0 0 0 1 1 0 0 0 1 1 0 0 1 0 1 1 2 0 0 2 2 0 2 0 2 0 1 1 1 1 1 1 0 0 0 2 0 2 0 0 2 2 0 2 0 0 0 0 0 0 0 0 0 0 0 1 0 0 0 0 0 0 0 0 1 1 1 0 0 0 0 0 2 0 1 1 1 2 1 0 1 1 2 0 1 1 1 0 1 0 1 1 0 0 0 0 0 0 0 0 0 1 2 0 1 2 2 2 2 2 0 2 1 0 0 0 0 0 0 0 2 2 0 2 0 1 0 1 0 1 1 1 0 2 0 0 0 2 0 0 2 2 2 0 2 1 1 1 1 1 0 0 0 2 1 0 1 1 1 0 1 0 0 2 0 0 1 1 0 0 1 0 0 0 0 0 0 0 1 1 0 0 0 1 0 0 1 0 1 0 2 0 2 1 0 0 1 0 0 1 0 2 0 1 2 0 1 1 0 1 0 0 1 0 0 0 0 0 0 0 1 1 2 1 0 0 2 0 1 1 1 2 0 1 0 1 2 1 1 0 0 0 0 1 2 2 0 0 0 0 0 0 1 0 1 0 0 2 1 0 0 2 0 2 2 2 0 2 2 2 0 1 0 0 1 0 0 2 0 2 0 0 1 1 0 1 1 0 2 1 0 0 1 0 2 0 2 0 0 0 0 0 0 0 0 0 1 0 0 2 0 0 1 0 0 0 0 0 0 0 0 0 0 0 0 0 0 0 0 2 2 1 0 0 0 0 0 2 1 0 0 0 2 2 0 2 0 0 2 2 1 0 0 0 0 1 0 1 1 0 2 2 1 2 0 0 1 0 2 1 0 1 1 1 1 0 0 0 0 0 1 1 2 2 0 1 1 2 2 2 0 0 0 2 1 2 0 2 1 1 1 1 0 1 0 0 1 1 2 1 0 2 0 0 2 0 1 0 1 1 0 2 0 0 2 0 0 2 1 1 1 1 0 2 1 1 2 2 0 0 1 0 0 0 2 0 2 1 1 1 0 0 0 1 1 1 1 0 0 0 1 0 1 1 0 1 0 0 2 1 0 0 0 1 1 1 0 0 0 0 0 2 1 0 0 0 0 1 0 0 1 1 1 1 1 0 0 1 1 0 0 0 0 0 0 0 2 1 0 0 0 0 0 0 0 0 2 1 1 0 1 1 0 2 0 0 0 0 1 0 1 1 1 0 0 0 0 0 1 0 0 1 1 0 0 0 0 1 1 1 0 1 1 0 0 0 2 1 1 0 2 2 1 1 1 0 1 0 1 0 0 0 2 1 0 0 0 1 1 0 1 1 0 1 1 1 1 0 0 0 2 2 2 2 2 0 1 0 0 0 0 0 2 1 1 0 0 2 2 2 1 1 2 0 1 0 0 0 1 1 2 2 0 1 1 1 1 1 0 0 0 0 2 1 1 0 0 1 2 0 1 0 0 1 0 1 1 0 2 0 0 0 0 1 1 0 0 0 0 0 1 2 0 0 0 0 0 0 0 0 0 1 0 1 1 1 1 2 0 1 0 1 1 0 0 0 0 0 0 0 0 1 0 0 2 2 2 1 0 0 2 0 2 1 2 0 1 1 1 1 0 1 0 0 0 0 2 0 2 0 0 2 1 1 1 0 0 0 0 2 0 2 2 2 2 1 2 2 2 0 0 0 0 1 2 2 1 0 1 0 2 1 0 1 1 1 1 1 0 1 0 1 0 0 0 1 1 1 2 0 0 0 0 0 0 1 0 0 0 0 0 1 1 2 1 1 0 0 2 0 1 0 1 2 1 1 1 2 0 0 0 0 1 1 1 1 1 0 0 2 2 2 0 0 0 0 2 1 0 1 1 1 1 0 0 1 2 1 0 1 1 1 1 2 0 0 0 0 2 2 0 2 2 1 1 2 2 0 1 0 0 0 1 1 1 1 1 2 1 0 0 1 0 1 1 1 0 2 2 1 0 2 1 1 1 0 0 0 1 0 0 1 0 0 0 0 0 0 2 2 1 1 0 0 0 0 0 1 1 0 0 0 0 1 0 1 1 0 1 0 0 0 0 1 0 0 0
186 1 0 2 0 1 2 1 0 1 0 1 0 0 0 0 0 0 0 0 0 1 0 1 0 0 1 0 2 1 0 1 1 1 1 0 1 1 0 0 1 0 0 0 0 0 1 0 0 1 0 0 0 0 1 1 0 2 0 1 0 1 1 0 0 0 1 2 0 0 0 0 2 2 1 2 1 0 2 1 0 1 1 1 1 0 0 1 1 1 0 1 1 1 0 0 0 2 1 1 0 2 1 0 1 1 2 2 0 2 0 2 0 1 0 0 0 0 2 0 0 0 1 1 1 0 0 0 0 0 0 0 0 1 1 1 0 0 1 0 1 0 0 0 1 0 0 1 1 2 1 1 0 1 1 0 0 0 0 0 0 1 2 2 1 2 1 0 0 2 0 0 2 1 1 2 0 0 0 0 0 2 0 1 1 0 1 2 1 0 0 2 0 0 1 0 1 2 0 0 0 1 1 0 0 1 0 1 0 0 1 1 2 1 0 0 0 2 0 0 1 1 1 0 1 0 1 1 1 0 0 0 0 0 2 0 0 1 1 1 0 1 1 2 0 2 0 0 0 2 2 0 0 0 0 2 0 0 0 0 0 0 0 1 1 0 0 0 1 1 0 0 0 0 1 0 0 1 1 0 1 1 0 0 0 1 0 1 0 2 0 0 1 1 2 1 1 0 0 1 1 0 0 0 0 1 0 1 0 0 0 1 2 2 2 0 2 0 0 0 1 2 0 0 0 0 1 0 0 1 2 2 0 1 0 0 0 2 0 0 0 0 2 1 1 0 2 0 2 0 2 0 2 2 1 0 1 0 0 2 0 0 1 0 1 1 0 1 1 0 1 1 0 2 2 0 0 1 0 2 1 0 0 0 0 1 0 0 1 1 1 1 2 1 2 0 2 1 0 0 0 0 0 2 0 2 0 0 0 0 0 1 1 0 1 2 1 2 0 0 0 2 0 0 1 1 2 0 0 0 0 0 1 0 1 1 1 0 0 0 2 0 0 0 0 1 0 2 2 1 0 2 0 2 2 1 1 0 0 0 1 0 2 0 0 2 2 2 2 0 1 1 1 1 0 0 0 0 2 0 1 0 1 0 1 0 1 0 1 0 1 1 0 1 2 0 2 0 2 2 0 0 2 0 2 0 1 2 0 0 1 0 1 1 0 1 1 0 1 2 2 0 2 1 0 2 1 0 0 1 0 1 1 1 1 0 0 0 0 1 1 1 0 0 1 1 0 0 1 0 0 0 1 1 2 1 1 0 0 1 0 0 0 1 1 0 2 1 1 0 1 1 0 0 0 0 1 1 1 1 0 1 0 0 2 0 0 1 0 0 0 1 1 0 0 0 0 0 0 0 0 2 0 1 0 0 0 0 2 1 1 0 0 0 2 0 0 0 0 0 1 0 0 0 0 0 2 2 0 0 1 1 0 1 0 0 1 0 0 0 1 1 0 0 1 1 2 0 0 0 0 0 0 1 0 0 0 1 1 1 1 1 1 0 0 0 2 2 0 1 0 0 0 0 1 1 2 0 1 1 0 0 1 1 1 0 1 2 1 1 0 0 0 1 0 0 0 2 0 1 1 0 0 1 0 1 2 1 1 0 0 0 0 0 0 0 0 1 2 2 1 0 0 1 0 2 0 0 1 0 1 1 1 2 0 0 1 0 0 2 1 1 0 0 0 1 2 0 0 0 0 0 0 0 0 0 1 0 2 0 0 0 2 0 1 1 0 2 0 2 1 1 1 0 0 1 2 1 1 1 1 1 1 1 1 2 0 2 0 2 0 2 2 0 1 0 1 0 0 1 1 2 0 2 0 0 2 0 0 2 2 0 0 0 2 0 2 1 1 2 2 1 0 2 0 0 0 0 1 2 1 2 0 1 0 0 0 0 1 0 0 0 1 0 0 1 1 1 0 0 1 1 1 2 0 1 0 0 0 0 1 0 0 0 0 0 1 0 1 0 0 0 0 2 0 2 0 2 2 0 0 0 2 0 0 0 0 1 1 2 1 2 1 1 1 0 1 0 0 1 0 1 1 0 2 1 0 1 0 0 1 2 1 0 2 0 0 1 0 1 0 1 1 0 0 0 1 0 0 0 1 2 1 2 1 0 1 0 1 1 0 0 2 1 1 0 0 0 1 1 1 0 2 0 0 0 0 0 0 2 0 1 1 0 2 0 0 1 2 1 0 0 0 1 1 1 1 1 2 0 1 1 0 0 0 0 0 0 0 0 0 0 0 1 0 1 0 0 0 1 0 1
187 1 1 1 0 0 1 2 0 0 0 1 1 2 0 0 0 0 0 0 0 1 0 2 0 0 1 0 2 1 2 0 1 1 1 0 1 0 0 0 2 1 1 1 0 0 1 0 0 1 0 0 1 0 1 0 0 0 0 1 1 1 2 0 0 1 0 2 0 0 0 0 1 1 1 1 1 1 2 1 0 2 0 2 2 0 0 1 2 2 1 1 1 2 0 0 0 2 0 0 1 2 2 0 0 0 2 1 1 1 0 1 1 2 0 1 1 0 0 0 1 1 1 1 1 0 0 1 0 0 1 1 0 0 0 0 0 0 1 0 1 0 0 0 1 0 0 0 0 1 1 1 1 0 0 0 0 1 0 0 1 1 2 2 1 2 1 1 0 1 0 2 1 0 0 0 2 0 0 0 0 1 0 0 1 1 1 1 0 0 0 1 2 1 2 0 0 2 0 0 0 0 0 0 1 0 0 1 0 0 1 1 1 0 0 0 1 0 1 0 1 1 2 0 0 0 0 1 1 0 1 1 0 0 2 0 0 2 2 0 0 0 1 0 0 0 0 0 1 0 0 0 1 0 0 0 0 1 0 1 1 1 0 0 0 0 0 1 2 1 0 0 1 1 0 0 0 1 1 0 0 1 0 0 1 0 2 1 0 1 1 1 2 0 2 0 2 1 0 1 1 1 0 0 0 1 0 2 1 0 0 1 2 1 1 0 2 1 0 1 0 2 2 2 1 0 0 1 0 0 2 0 0 0 0 0 0 2 0 0 0 0 1 0 0 0 2 0 1 2 0 1 2 2 1 0 0 1 0 0 1 1 1 0 1 1 0 1 1 1 1 1 0 2 0 1 0 0 1 1 1 0 0 0 0 1 0 1 1 0 0 1 0 0 2 0 0 1 0 0 0 0 0 1 0 1 0 0 0 0 0 1 1 0 1 2 1 0 1 0 0 0 1 2 0 0 0 2 2 0 2 0 1 2 2 0 0 1 0 0 2 0 0 1 1 2 1 0 2 1 0 1 0 0 0 0 0 1 1 1 2 0 0 1 0 0 0 2 2 0 1 1 2 2 2 0 1 0 2 0 0 0 2 1 1 1 1 1 2 1 2 0 1 1 0 0 2 1 1 2 0 1 1 1 1 1 2 0 0 0 0 0 0 0 1 0 0 1 0 1 1 1 2 1 1 2 0 0 0 2 0 2 1 1 1 0 1 0 0 2 0 1 0 0 1 2 0 1 1 0 1 0 0 2 1 1 0 0 2 0 0 2 0 1 1 0 2 1 1 0 1 0 1 0 0 1 1 2 2 1 1 0 0 2 2 1 1 0 1 1 0 0 0 0 1 0 0 0 1 0 2 0 0 0 1 0 1 0 2 2 1 0 0 0 1 0 0 1 0 0 0 0 0 0 0 0 2 1 0 0 0 1 0 1 0 2 0 1 0 0 0 1 0 1 1 1 2 1 1 1 0 1 1 1 1 1 0 2 1 0 0 0 1 1 1 1 0 1 1 0 0 1 0 0 0 2 2 1 1 1 0 1 2 2 1 1 2 2 1 1 0 0 0 1 0 0 0 1 0 0 0 0 0 1 2 2 2 1 1 1 0 0 0 0 0 1 0 1 1 1 0 0 1 1 0 2 0 1 0 0 2 2 0 1 0 0 0 0 0 2 0 2 0 0 0 0 0 1 0 0 1 1 0 0 0 1 0 0 0 0 0 0 2 0 1 0 0 2 0 1 1 1 0 1 1 0 0 1 1 0 0 1 1 1 1 1 1 2 0 2 0 2 2 0 1 0 0 1 0 1 1 2 0 1 1 0 1 0 0 1 1 0 0 0 2 0 2 1 2 2 2 2 0 2 0 1 1 0 1 2 0 2 1 1 0 1 0 1 2 1 1 1 1 0 0 0 0 0 0 0 1 1 0 2 1 0 0 0 1 2 0 0 0 0 0 1 2 0 0 0 0 0 0 2 0 0 0 2 1 0 0 0 2 0 1 1 0 1 0 2 2 1 1 0 0 0 2 0 0 0 0 2 1 0 1 1 1 1 0 2 0 0 0 0 1 1 2 1 1 1 1 1 0 1 2 0 0 0 0 0 2 2 0 2 0 0 0 0 0 1 0 0 1 1 0 1 2 1 1 0 2 0 2 1 1 0 2 2 2 2 0 0 2 0 2 0 1 1 1 0 0 1 1 1 1 1 1 1 1 0 0 0 1 1 1 1 1 0 0 0 0 0 0 1 1 0 0 0 1 0 0 0
188 1 1 2 0 0 1 0 0 2 0 0 0 0 0 0 0 0 1 0 0 2 0 2 0 0 1 0 1 0 1 2 1 1 1 0 1 0 0 0 1 0 0 0 0 1 1 0 0 1 0 0 2 0 0 0 0 0 0 1 0 0 2 1 1 1 1 1 0 0 0 1 2 2 1 2 1 1 1 0 2 2 0 1 2 1 1 1 2 2 2 1 1 1 0 0 0 0 0 1 2 2 0 0 1 0 2 1 1 1 0 1 1 2 0 0 0 1 0 0 2 0 2 0 0 0 0 1 0 2 2 1 1 1 0 0 1 0 0 0 1 0 0 0 1 0 0 0 0 1 0 1 0 1 1 0 0 1 0 1 1 1 1 2 2 2 1 0 1 1 0 1 0 0 0 0 1 0 0 1 0 1 1 0 1 0 2 2 2 2 2 2 2 2 2 0 1 2 0 0 0 1 0 1 2 0 0 0 2 1 1 1 1 0 1 1 1 2 1 1 0 0 2 0 0 2 2 1 1 2 0 0 0 0 2 1 0 2 2 0 0 0 1 0 0 0 0 0 1 0 0 0 1 0 0 1 0 0 0 1 1 1 0 0 0 0 0 0 0 0 0 1 1 2 0 0 0 2 1 0 0 0 0 0 0 1 1 0 0 1 0 0 0 0 1 0 0 0 0 1 0 0 1 0 1 1 0 1 1 0 0 2 2 2 2 0 1 0 0 1 0 1 1 1 0 0 0 0 0 1 2 2 1 1 0 0 0 1 0 1 1 1 1 0 1 0 1 1 1 2 0 1 2 2 2 0 0 0 0 2 0 0 1 1 1 0 0 2 1 1 1 1 0 2 0 0 0 1 0 2 0 2 0 0 2 2 0 0 0 0 0 1 2 0 2 0 1 0 0 0 0 0 1 1 1 0 1 2 1 0 0 1 0 0 2 2 2 0 1 0 1 1 0 0 2 2 2 1 2 0 2 0 1 1 0 0 1 0 0 0 1 0 0 1 1 1 0 0 0 1 0 0 0 0 0 0 0 1 1 0 0 0 1 1 0 2 2 2 2 0 2 2 1 1 1 0 1 1 1 0 1 0 2 1 0 0 1 2 2 0 0 0 1 2 1 0 2 1 1 2 0 0 2 0 1 1 1 1 0 0 0 1 1 0 1 0 0 0 2 2 2 0 2 1 0 2 1 0 0 1 0 1 0 0 0 0 2 0 0 2 0 0 0 1 0 1 1 1 1 0 1 0 1 1 2 1 1 1 0 1 0 0 0 0 0 0 0 1 1 0 1 1 0 0 0 0 2 1 1 0 0 1 0 1 1 0 0 1 1 1 0 2 0 0 0 0 0 0 0 0 1 1 1 1 0 0 0 0 1 0 0 0 0 0 1 0 0 0 0 0 0 0 0 0 0 1 1 1 0 0 1 0 0 2 0 1 0 1 1 0 1 0 1 1 0 1 1 1 0 2 0 1 0 1 0 0 0 2 2 0 0 0 1 0 2 1 0 2 1 1 1 1 0 0 0 1 1 0 0 0 1 1 2 2 2 2 1 1 0 1 0 0 0 0 0 0 0 2 0 0 0 0 0 1 0 1 0 2 2 0 2 1 0 1 1 1 0 1 1 2 0 0 0 2 0 1 1 0 1 1 1 1 0 2 0 0 0 0 0 2 1 1 0 2 0 0 2 1 1 0 0 1 0 0 0 1 0 0 2 0 0 0 2 0 0 0 0 1 0 1 0 0 0 0 0 0 0 0 0 2 2 2 0 1 0 1 0 1 0 1 0 1 2 0 2 0 1 1 0 1 1 1 0 2 0 0 1 0 0 1 1 1 0 0 1 0 1 2 2 2 1 2 1 2 0 1 1 0 0 2 0 2 0 0 0 0 0 0 0 0 0 0 0 0 0 0 0 1 0 0 1 0 1 1 1 0 1 0 1 1 1 0 0 0 0 0 1 0 1 0 0 0 1 0 0 1 0 1 1 2 2 2 2 1 1 1 0 1 1 1 1 2 1 1 2 2 2 0 0 0 0 1 2 1 1 1 0 0 0 2 0 1 1 0 1 1 1 1 0 0 0 0 1 1 1 0 0 2 0 0 2 1 0 1 0 0 1 1 1 1 0 0 2 0 0 0 1 1 0 1 1 0 1 1 1 0 1 0 0 0 1 1 1 0 1 1 1 0 0 0 2 0 0 0 0 1 1 1 1 1 1 0 2 2 0 1 1 0 0 0 0 0 1 2 0 0 0 0 1 1 0 2
189 1 1 1 0 1 2 2 1 1 0 0 1 0 0 0 0 0 0 0 0 2 0 2 0 0 0 0 2 0 2 1 1 1 2 0 2 1 0 0 2 0 1 0 1 2 1 0 1 2 0 0 0 0 1 1 1 0 0 0 1 1 1 1 0 0 1 0 0 0 0 2 2 2 2 2 0 1 2 0 0 1 1 1 1 0 0 1 2 2 1 1 0 1 0 0 0 1 0 1 0 2 2 0 0 0 2 2 0 2 0 0 0 2 0 0 0 0 0 0 0 2 1 1 0 1 1 1 1 0 0 0 0 1 1 1 0 0 0 0 1 0 1 0 1 0 1 0 0 0 0 0 1 0 0 0 0 1 0 0 1 1 1 1 0 1 1 2 0 0 1 1 0 2 1 1 2 1 0 0 0 0 1 0 1 0 2 0 0 2 2 2 1 0 1 0 2 2 0 0 0 1 0 0 2 0 0 0 1 1 0 1 1 1 0 0 0 1 0 1 0 0 0 0 0 0 2 1 0 1 0 0 0 0 0 0 0 2 2 0 0 1 2 2 0 2 0 0 2 0 0 0 1 1 0 2 1 0 0 0 0 0 0 0 0 0 0 0 2 2 0 2 0 2 0 0 0 1 2 0 0 0 1 1 1 0 2 2 0 2 1 1 1 0 1 0 0 0 0 0 1 0 1 0 1 0 1 2 1 0 0 1 0 1 1 0 2 0 0 0 1 0 2 1 1 0 0 0 0 1 1 0 0 0 0 0 0 0 0 0 0 1 2 0 0 0 1 1 2 1 1 0 1 1 0 1 1 2 0 0 0 0 2 0 2 0 0 1 1 0 1 1 0 2 1 1 0 0 1 1 0 0 0 0 0 1 0 1 1 0 0 1 0 0 1 1 0 0 0 0 0 0 1 0 0 0 0 1 1 0 0 2 0 0 2 2 2 0 1 0 0 0 1 1 1 1 0 2 2 0 2 1 0 0 2 2 0 1 0 0 2 0 0 0 0 2 1 1 2 1 0 2 0 1 0 0 0 2 2 2 2 0 0 2 0 2 2 0 2 0 0 0 2 2 2 0 2 1 1 0 2 0 0 0 2 0 0 1 2 1 1 0 1 1 1 0 1 0 1 1 1 1 1 1 1 1 2 1 0 0 0 1 1 0 1 0 0 1 1 2 2 0 0 0 0 1 0 0 0 1 0 1 1 1 0 0 2 0 0 2 0 0 0 0 0 2 0 1 1 0 0 0 0 2 0 0 0 0 1 0 0 0 1 0 0 0 2 2 2 0 1 1 0 0 0 0 2 2 2 1 1 0 0 1 2 0 0 0 0 0 1 1 0 0 0 0 0 1 0 0 1 1 0 0 0 1 1 0 0 1 0 0 0 1 1 1 0 1 0 0 0 0 0 0 0 1 1 1 0 0 0 0 0 2 0 1 0 1 2 0 2 0 1 2 0 2 2 1 1 1 0 1 2 0 1 1 0 2 2 1 1 1 1 2 0 2 1 0 0 1 1 0 0 0 1 1 2 1 1 1 0 0 2 1 2 1 2 0 0 2 1 1 1 1 0 0 0 2 0 2 2 0 0 2 0 2 2 2 2 1 0 0 0 0 0 0 0 1 1 1 0 0 0 1 1 2 0 0 2 2 2 2 0 1 0 1 1 0 0 0 0 0 0 0 0 1 2 0 0 0 0 0 1 0 0 1 0 0 0 0 0 0 2 1 0 0 1 2 0 2 1 0 1 2 1 1 0 0 1 1 1 1 1 1 1 1 1 2 1 2 0 1 2 1 1 1 0 0 0 2 2 2 0 2 0 0 0 0 0 1 1 0 0 0 1 1 1 1 1 1 1 1 1 0 0 2 0 0 0 2 0 2 1 1 0 0 0 0 0 0 0 0 0 0 0 0 0 1 0 0 2 2 2 1 1 0 1 0 1 0 2 0 0 0 0 1 0 1 1 0 0 0 0 2 0 2 0 1 1 0 1 1 0 0 0 2 2 1 0 2 2 2 2 0 0 0 2 0 0 0 0 1 1 1 2 1 0 1 0 2 0 0 0 1 2 1 2 1 1 0 0 0 0 0 1 0 1 1 0 0 2 1 0 2 0 0 0 1 0 0 0 0 2 1 1 0 2 0 2 0 1 0 1 1 0 1 1 1 2 1 0 1 1 1 1 0 0 0 1 1 0 0 0 0 0 2 2 0 1 1 1 0 1 1 0 0 0 0 0 0 0 0 0 1 0 0 0 0 0 0 1 0
190 0 1 2 0 0 0 1 0 1 0 1 1 1 0 0 1 0 0 0 0 0 0 2 0 0 1 0 0 1 1 0 2 2 0 0 2 2 1 0 1 0 0 0 2 0 1 0 0 2 1 0 0 1 0 0 0 0 0 1 1 1 2 2 0 1 1 2 0 0 0 0 2 2 2 2 0 2 2 0 1 2 0 2 2 0 0 1 2 2 0 1 1 1 0 0 2 2 0 2 1 2 1 0 1 1 2 1 1 1 0 1 0 0 0 0 0 0 0 0 2 0 0 2 0 0 0 0 0 0 0 0 1 1 0 0 0 0 0 0 0 0 1 0 2 0 1 0 0 2 0 2 0 0 0 0 0 2 0 0 1 1 2 2 2 2 1 0 0 1 1 0 1 1 1 1 2 1 0 1 0 0 0 0 0 0 2 2 1 0 0 2 2 1 2 0 1 2 0 0 0 0 0 2 1 2 1 0 1 0 2 2 1 0 0 1 1 1 1 1 1 1 1 0 1 0 1 1 0 1 1 1 0 0 2 0 0 2 2 0 0 0 2 2 0 2 0 0 1 0 0 0 1 0 0 2 1 1 0 1 1 1 0 2 1 0 0 1 1 0 1 0 1 2 0 0 0 2 1 0 1 0 1 1 1 0 2 2 0 2 1 1 2 0 2 0 2 0 0 1 0 0 1 0 1 0 0 1 1 0 1 1 2 1 1 0 2 0 1 0 1 2 1 0 0 0 0 0 1 0 2 0 0 0 0 0 0 2 1 1 0 2 1 0 1 0 1 0 2 0 0 0 1 1 1 0 1 0 0 1 0 0 1 0 0 0 0 2 2 0 0 2 1 2 1 0 0 0 1 1 1 1 1 1 1 1 0 0 0 1 1 2 1 1 2 0 1 1 0 0 0 0 0 1 1 0 0 2 0 0 1 0 0 0 1 1 1 0 0 0 0 0 0 1 1 1 1 0 1 0 0 0 0 0 0 0 0 1 1 0 2 0 0 0 0 2 1 1 2 1 0 1 0 1 0 0 0 2 0 2 2 0 0 1 0 2 2 0 1 2 0 2 2 2 0 1 0 1 1 0 1 1 0 0 2 1 0 2 2 0 1 0 1 1 0 0 2 1 2 2 0 0 1 1 1 1 2 0 1 0 1 0 1 0 1 0 0 1 1 1 1 1 2 1 0 1 0 0 0 2 0 0 1 1 1 1 1 0 1 0 1 0 0 0 0 2 0 1 1 0 1 0 0 2 1 0 0 1 0 1 1 0 0 0 0 0 0 1 1 0 1 1 0 0 0 0 2 2 2 2 0 0 0 1 1 0 0 0 0 0 0 1 1 0 0 0 0 1 0 0 1 1 0 0 0 0 1 0 2 0 0 0 0 0 1 0 0 0 0 0 0 0 1 0 1 2 2 2 0 0 2 0 0 2 0 0 0 1 1 0 1 0 1 1 1 0 2 0 1 1 0 1 0 1 0 0 0 1 1 0 0 0 1 1 0 1 2 1 0 0 0 0 0 0 0 2 2 0 1 1 1 2 2 1 1 2 0 2 0 0 0 0 1 2 2 1 0 2 0 2 1 1 0 1 2 2 0 2 2 0 0 0 0 1 0 1 1 1 0 0 0 1 0 2 0 1 0 0 1 1 2 2 0 2 0 0 1 0 0 0 0 0 0 0 0 0 0 1 0 0 1 1 0 0 0 1 1 0 1 1 0 1 2 0 0 0 2 2 0 2 1 0 1 0 0 0 0 1 0 2 2 2 0 0 0 2 0 2 0 2 0 2 2 0 1 0 2 0 0 1 1 2 0 2 1 1 1 0 0 0 0 0 0 0 2 0 1 2 1 2 2 1 1 1 0 1 0 0 0 2 1 1 1 1 0 1 0 0 0 0 0 0 1 0 0 1 1 0 0 0 2 2 1 1 2 0 1 0 0 0 0 0 0 0 0 0 0 0 2 0 0 0 1 1 0 2 0 0 1 2 2 2 2 0 0 0 0 2 1 2 1 2 0 0 2 2 2 0 0 1 0 2 1 0 1 1 0 1 0 2 0 0 1 0 1 1 1 1 2 0 0 0 0 1 2 0 0 1 0 0 2 2 0 1 0 0 1 0 0 0 0 0 2 0 1 2 2 0 0 0 2 0 2 0 1 0 1 0 1 0 1 1 0 1 0 0 1 0 0 0 0 1 0 0 0 1 1 0 0 0 0 0 1 1 0 0 0 1 0 1 0 0 0 0 0 0 0 1 2 1 1 0
191 0 1 0 0 0 1 2 1 1 0 1 0 0 0 0 0 0 0 1 1 2 0 1 1 1 0 0 2 1 1 2 0 0 2 0 2 2 0 0 2 0 0 0 0 0 0 0 0 2 2 0 0 0 1 0 0 0 0 2 0 0 0 0 0 0 2 0 0 0 0 0 2 2 0 2 2 0 1 0 1 1 0 0 2 0 0 1 2 2 1 1 1 1 0 0 0 0 0 0 1 2 0 0 0 0 2 1 1 1 0 2 1 2 1 2 2 0 1 0 1 1 1 1 0 1 1 0 0 0 0 0 0 0 0 0 0 0 0 0 0 0 0 0 1 0 0 0 0 1 1 1 0 1 0 0 0 2 0 0 1 0 2 2 1 1 1 1 1 0 1 0 2 0 0 1 2 0 1 0 0 2 0 0 2 2 0 0 0 2 2 2 2 1 2 0 1 1 0 0 0 0 0 0 0 1 1 1 0 0 1 2 1 0 0 2 0 0 1 0 1 1 1 0 0 0 1 0 0 1 0 0 0 0 1 0 0 2 2 0 0 0 1 2 0 2 0 0 2 0 0 0 0 0 0 1 1 2 0 0 0 0 0 0 0 0 0 0 0 0 0 0 0 0 1 1 0 1 0 0 0 1 1 1 1 0 1 1 0 1 1 0 1 0 2 0 1 0 0 0 2 1 1 0 1 1 0 2 1 0 1 1 2 0 0 0 2 1 1 0 1 2 0 0 1 0 0 0 0 1 1 1 0 0 0 0 0 1 0 0 0 0 2 1 1 0 2 0 1 1 2 0 1 1 0 1 1 0 0 2 0 0 2 0 2 1 0 0 1 0 1 1 0 2 0 0 0 1 1 1 1 1 0 1 0 0 0 0 0 0 0 0 0 0 0 2 1 1 1 1 0 1 1 1 1 0 1 1 0 0 0 0 0 0 2 2 0 0 1 0 0 0 1 1 0 0 0 1 0 0 0 0 1 1 1 1 0 0 0 0 1 0 0 0 0 2 0 2 2 0 0 2 0 2 1 1 0 2 2 2 0 0 0 0 0 1 1 2 2 0 1 1 0 0 1 1 1 0 2 2 2 2 1 0 1 0 1 2 2 0 1 0 0 2 1 0 1 1 1 2 0 1 1 1 2 1 2 1 0 0 0 1 2 0 0 1 0 2 0 2 2 0 1 0 1 1 0 0 0 1 0 1 0 0 0 0 2 1 1 2 0 1 0 1 0 1 0 1 2 0 0 0 0 1 2 1 1 1 1 0 0 1 1 0 0 1 1 2 2 0 0 2 0 0 1 0 1 2 2 2 0 0 0 2 2 1 1 2 0 0 0 0 1 0 0 0 0 0 0 0 0 2 0 1 0 0 1 0 2 0 0 0 0 0 1 0 0 0 0 0 1 0 0 1 0 0 1 1 0 0 0 0 1 0 1 1 1 1 1 0 1 1 0 1 0 2 2 1 1 1 0 1 0 1 0 0 0 2 2 0 0 0 0 0 1 1 2 2 1 0 0 1 0 1 1 2 2 0 1 1 0 1 2 2 2 2 0 1 0 1 1 1 0 0 0 0 0 2 0 1 0 0 1 0 1 2 2 1 1 0 2 0 0 0 0 0 0 1 1 1 0 0 0 2 1 2 0 0 0 0 0 0 0 2 0 1 0 0 0 0 0 0 0 0 0 1 1 2 0 0 1 1 0 0 0 1 0 0 0 0 0 0 2 0 1 1 1 1 0 1 0 0 0 0 0 2 0 2 2 0 0 0 0 0 0 1 1 1 0 2 1 2 2 1 2 0 0 1 1 0 0 0 0 2 1 1 0 1 1 2 1 0 0 0 0 0 0 2 1 1 0 1 0 2 1 1 0 0 0 1 0 2 0 0 0 0 0 2 1 0 0 0 0 0 0 0 0 1 0 0 2 1 1 2 0 1 0 0 1 0 1 0 0 0 0 0 1 0 2 0 0 0 1 1 0 0 0 2 1 0 0 0 0 0 0 2 2 2 0 1 1 1 0 0 1 1 2 0 1 0 1 1 2 0 2 0 1 0 1 1 0 0 1 0 1 1 1 1 1 0 0 0 0 0 1 0 0 1 0 0 2 1 0 2 0 0 1 0 1 0 0 0 1 1 0 0 0 0 1 0 1 0 1 2 1 0 1 1 1 1 0 0 1 0 1 0 1 0 0 0 0 0 0 0 0 1 1 1 2 0 0 0 0 0 2 2 2 1 0 0 0 0 0 0 0 0 0 1 2 1 0 0
192 0 0 2 0 1 2 1 1 2 0 0 1 2 0 0 0 0 1 0 0 1 0 2 0 0 2 0 1 0 1 1 1 2 2 1 2 1 0 0 2 0 1 0 1 2 0 0 1 0 0 0 0 0 1 0 0 0 1 1 1 2 1 1 0 1 0 2 0 0 0 1 2 2 2 2 0 2 2 0 2 2 0 1 1 0 0 0 1 1 0 0 1 1 0 0 0 1 0 1 2 1 0 0 1 0 2 2 0 2 0 2 0 0 1 0 0 0 0 0 2 0 1 1 0 1 1 0 2 0 0 0 0 0 1 0 1 0 1 0 1 0 1 0 0 0 0 1 1 2 1 1 0 0 0 0 0 1 0 0 1 0 2 2 0 1 1 1 0 1 0 1 0 2 2 1 2 0 0 0 0 1 0 0 2 2 0 1 0 0 0 1 0 0 1 0 1 2 0 0 0 0 1 0 1 2 1 0 1 0 1 1 1 0 0 0 0 1 2 0 0 0 2 0 0 2 2 0 0 0 0 0 0 0 2 0 0 1 2 0 0 0 2 1 0 1 1 0 1 1 1 1 1 0 0 2 0 0 0 0 0 0 0 2 1 0 0 0 2 1 1 0 0 1 0 1 0 2 1 0 1 1 1 1 0 0 2 0 0 2 1 1 0 0 2 0 0 1 0 1 1 1 0 1 0 1 0 2 1 0 0 2 1 1 1 0 1 1 1 0 1 2 1 0 1 0 1 0 1 2 1 1 0 0 0 0 0 0 0 1 0 0 1 0 1 0 1 0 2 1 1 0 1 1 1 0 1 0 0 0 1 1 2 0 1 0 0 1 1 0 1 1 0 2 1 0 0 1 0 2 1 1 0 0 0 0 0 1 1 0 0 0 1 0 2 0 1 1 1 1 0 1 0 1 0 1 0 0 0 0 0 1 2 0 0 2 0 0 1 0 0 0 1 2 0 0 0 1 0 0 0 0 0 0 0 0 0 2 0 0 1 0 0 1 1 2 0 1 1 1 1 0 0 2 2 1 1 2 1 2 2 0 0 1 0 2 2 2 2 0 0 0 2 2 1 1 0 0 2 1 1 1 0 0 1 0 0 0 1 0 1 1 0 1 2 0 1 2 2 2 0 0 1 1 1 1 2 1 0 0 0 0 0 0 1 1 1 0 0 1 2 1 1 0 0 1 0 0 0 2 0 2 1 1 0 0 1 0 0 1 0 1 0 0 0 2 0 0 1 0 0 0 0 1 2 1 1 1 0 2 0 0 1 0 0 0 2 1 1 0 1 0 0 0 0 0 1 1 0 0 0 0 0 0 1 1 1 0 2 2 0 2 1 0 0 0 0 0 0 0 0 2 0 0 0 0 1 1 1 0 0 0 0 0 1 2 1 0 0 0 1 0 0 0 0 1 1 1 0 0 0 0 0 1 0 0 0 0 0 0 1 1 0 0 2 0 2 1 0 1 0 1 1 2 0 0 0 2 2 0 0 0 2 1 0 1 0 1 0 2 2 0 0 0 1 1 2 2 2 2 0 1 1 1 1 0 1 0 0 2 0 0 1 1 1 1 0 2 0 2 1 0 0 0 0 0 0 2 2 0 1 0 0 1 0 1 1 2 1 0 0 0 1 2 1 1 1 0 1 1 2 2 0 2 0 0 0 0 1 2 0 0 0 0 0 0 0 0 0 0 0 0 1 0 0 0 1 0 1 0 0 0 2 0 1 0 0 2 0 2 1 0 0 1 1 1 0 2 1 1 1 0 0 2 1 2 0 1 0 2 1 2 2 0 0 1 0 0 0 0 0 2 0 1 1 0 1 0 1 1 1 0 1 1 1 0 1 2 2 2 2 2 0 2 1 1 0 0 0 1 0 2 0 0 0 1 0 0 0 0 0 0 1 0 0 0 0 1 1 0 1 1 0 2 0 0 0 0 0 0 2 0 0 0 0 0 0 0 1 0 0 0 1 1 0 2 0 0 2 1 1 1 1 0 0 1 1 2 0 2 2 0 1 0 2 2 2 0 0 0 0 1 1 0 1 2 0 0 1 1 0 0 0 0 1 2 2 2 2 0 0 0 1 1 1 0 1 2 0 0 2 1 0 1 0 0 0 0 0 0 0 0 2 2 1 0 2 1 0 1 0 0 2 1 1 1 1 1 1 1 1 1 2 0 2 0 2 0 0 0 2 0 0 0 0 2 2 1 1 0 0 0 0 1 0 1 0 1 1 0 1 1 0 1 0 0 0 0 1 0 0 0
193 1 2 1 0 0 0 1 0 0 0 1 0 1 0 0 0 0 0 0 0 1 0 1 0 0 1 0 2 0 1 1 1 0 2 1 2 2 1 0 1 0 1 0 0 2 0 0 0 1 0 0 0 2 0 0 0 0 0 0 2 2 0 0 0 0 1 2 0 0 0 0 2 2 2 2 0 0 2 1 0 1 0 2 2 0 0 0 1 2 0 0 0 1 0 0 0 1 0 1 1 1 2 0 0 0 2 1 0 2 1 0 0 1 0 0 0 0 0 0 1 0 0 2 0 0 0 0 1 0 0 0 0 0 0 0 0 1 1 1 1 1 0 0 0 0 0 0 0 1 0 1 0 1 1 0 0 1 0 0 0 1 0 1 1 2 0 0 1 1 0 0 1 2 1 0 2 1 1 1 0 2 0 0 2 2 0 1 1 2 2 2 0 0 1 0 1 2 0 0 0 0 1 1 2 1 1 0 1 0 2 1 1 0 0 0 1 0 1 1 1 1 2 0 0 1 1 1 1 0 0 0 1 1 1 1 0 2 2 0 0 0 2 2 0 2 1 0 2 0 0 0 1 0 1 2 0 0 0 0 0 0 0 0 1 1 0 0 1 0 0 1 1 2 1 1 0 1 0 0 0 1 1 1 1 0 2 2 0 2 1 0 0 0 1 1 0 0 0 1 1 1 0 1 0 0 0 2 1 0 1 1 2 2 2 0 1 0 0 0 1 1 1 0 1 0 0 0 1 0 1 0 0 0 0 0 0 0 0 1 1 1 1 0 2 0 0 0 1 1 1 0 2 2 2 0 0 2 0 0 0 0 0 0 0 2 0 2 2 0 0 2 0 2 0 0 0 1 0 2 1 1 0 0 0 0 0 0 0 1 1 0 0 1 2 0 1 1 1 0 0 0 0 2 1 1 0 1 1 1 1 1 0 0 0 0 0 0 1 0 1 1 0 1 1 1 1 0 0 0 0 0 0 1 0 0 0 0 0 0 1 0 0 0 0 0 0 1 1 0 0 1 0 2 2 2 0 1 1 0 0 0 0 1 0 0 0 1 1 1 0 1 1 1 0 0 0 0 2 0 2 0 1 0 1 0 1 2 2 0 1 0 0 1 0 0 1 1 1 2 0 1 2 0 2 1 1 0 0 1 0 1 0 0 1 1 0 0 0 1 1 1 1 0 1 1 0 0 0 2 0 0 2 1 2 0 2 0 2 1 0 1 0 1 1 1 0 1 1 0 0 0 1 0 2 2 2 0 0 1 1 0 1 1 1 1 1 0 0 0 0 2 0 0 0 0 2 1 1 0 0 0 0 1 2 1 1 1 0 0 0 2 0 0 0 0 0 0 0 0 0 2 0 0 0 0 1 0 0 1 0 0 0 2 0 1 1 1 0 0 0 0 0 0 0 0 2 1 0 0 0 0 1 2 0 0 0 1 0 1 0 1 0 1 0 2 2 1 0 1 0 2 1 0 1 1 0 2 2 0 0 0 1 1 0 1 0 0 1 0 0 1 0 1 1 1 1 0 1 1 0 1 1 0 1 1 0 1 0 1 0 0 0 0 0 0 0 2 0 2 1 0 0 1 1 2 2 2 2 0 1 0 0 0 0 1 1 1 0 0 0 1 1 2 1 2 1 1 0 0 2 2 0 2 0 0 1 0 0 1 0 1 0 0 0 0 1 1 0 0 0 0 0 0 0 2 0 0 1 0 0 0 2 0 1 0 1 2 0 2 0 1 0 1 1 0 0 2 2 0 1 1 1 1 1 2 0 2 2 2 0 0 2 0 2 0 1 0 0 0 0 1 0 1 0 0 1 0 0 2 1 0 0 0 2 1 1 1 1 1 1 1 0 2 0 1 1 0 0 2 1 1 0 0 0 0 0 0 2 2 2 2 1 0 1 0 1 1 1 0 1 1 1 2 0 1 0 2 0 0 2 0 1 0 1 1 0 0 1 0 1 0 1 1 0 0 0 1 1 0 1 1 2 0 0 0 0 2 1 1 1 1 1 0 0 0 2 0 0 0 0 1 2 0 2 0 1 1 0 1 1 1 0 0 1 1 2 1 2 0 0 0 0 1 1 0 2 1 0 0 2 1 0 1 0 0 0 1 0 0 0 0 2 1 1 1 2 0 2 1 1 0 1 2 2 0 1 0 0 1 0 0 2 0 1 0 0 1 1 0 0 0 0 1 1 1 1 2 1 0 0 0 1 1 1 2 2 0 0 0 0 0 0 2 1 0 0 1 1 1 1 1
194 1 1 1 1 0 1 1 0 1 0 1 0 1 0 0 0 0 0 0 0 2 0 2 0 0 1 0 1 2 0 1 1 1 2 0 2 2 0 0 1 0 0 0 0 0 1 0 0 1 0 0 0 1 1 0 0 0 1 2 0 1 1 0 0 1 1 0 0 0 0 1 1 1 1 1 1 1 2 0 0 1 0 1 2 0 0 0 2 2 0 1 0 2 0 0 0 0 0 0 1 2 2 0 0 0 2 2 0 2 0 2 1 1 1 1 1 0 1 0 1 1 1 1 0 1 1 1 0 1 1 0 0 0 0 0 0 0 1 1 1 0 1 0 0 0 0 0 0 1 0 0 1 2 0 1 0 0 0 1 1 1 2 2 0 1 1 0 1 1 1 0 1 1 0 1 1 0 0 0 0 0 0 0 0 0 2 0 0 0 0 0 2 0 2 1 1 2 0 0 0 0 0 0 1 2 2 1 0 0 1 2 1 0 0 0 0 0 2 0 2 2 2 0 0 2 1 2 1 2 0 0 0 0 2 0 0 1 1 1 0 0 2 1 0 1 1 0 1 0 0 2 0 0 1 2 2 0 0 1 1 1 0 2 2 0 0 0 2 1 0 0 0 2 1 1 0 1 1 0 0 1 1 1 0 0 2 0 1 2 0 1 1 0 2 0 0 1 0 1 0 0 1 1 1 1 1 0 1 0 1 2 1 0 0 0 2 0 1 0 1 2 1 0 2 0 0 0 0 1 1 1 0 0 0 1 1 2 1 2 2 2 1 0 1 0 1 1 2 0 1 0 2 2 1 1 1 1 0 0 1 1 1 0 1 1 0 2 2 0 0 2 1 1 2 0 0 0 0 2 0 1 0 0 0 0 0 0 0 0 1 2 0 0 2 1 1 1 1 1 0 1 0 1 0 1 1 0 0 0 0 0 1 0 1 2 1 0 0 0 0 2 1 2 0 0 0 1 1 0 1 0 0 0 0 0 1 2 1 0 2 0 0 0 0 2 1 1 1 1 0 1 0 2 2 1 1 1 1 0 0 0 1 1 0 2 2 2 2 0 0 0 2 2 1 0 1 0 2 0 1 0 1 0 2 0 0 2 2 0 1 0 0 2 1 0 2 1 1 2 0 1 0 1 1 1 1 0 0 1 0 1 0 0 2 0 0 2 0 2 2 1 1 0 0 1 1 0 0 2 0 2 1 0 1 0 2 0 0 1 1 1 0 0 0 2 0 2 2 0 1 1 0 1 2 1 1 0 0 0 2 0 0 1 1 0 1 1 1 0 1 0 1 0 0 1 1 2 2 0 0 0 1 1 1 1 1 1 0 0 0 0 1 0 0 0 1 0 0 0 1 2 0 0 0 0 1 0 1 1 0 0 0 0 1 1 0 0 0 0 1 0 0 0 0 1 2 0 0 0 0 0 2 2 0 0 0 2 1 0 2 1 0 1 1 2 2 2 0 2 0 1 0 1 0 0 1 2 2 0 0 0 2 0 1 1 0 1 1 0 0 1 0 1 1 2 2 0 0 0 0 0 1 1 1 1 1 1 0 1 0 0 0 1 0 1 0 2 0 1 0 1 0 0 1 1 1 2 2 1 0 0 0 0 0 1 0 1 0 0 0 0 0 2 0 1 0 0 1 1 1 1 0 1 0 0 0 0 0 1 0 0 0 0 0 1 1 0 0 1 1 1 0 0 0 1 1 0 0 0 0 0 2 1 0 0 1 2 0 0 1 0 0 0 0 1 0 1 1 1 1 1 1 0 1 2 0 2 1 2 0 1 2 0 1 0 0 1 0 1 0 0 0 1 1 0 2 0 1 1 1 0 1 1 1 0 2 2 2 2 1 1 1 1 0 1 0 0 0 2 0 2 0 1 0 0 0 1 0 0 0 0 1 0 1 1 2 1 1 0 2 2 0 2 0 1 0 0 1 0 1 0 0 0 0 0 1 0 1 0 1 0 1 1 0 1 0 2 2 0 1 1 2 0 0 0 1 2 0 1 1 2 0 0 2 2 2 0 0 1 0 1 1 0 1 2 0 0 0 2 0 0 0 0 0 2 2 2 1 1 0 1 0 1 1 0 0 1 0 0 2 1 0 0 0 0 0 0 1 1 1 0 1 2 2 0 0 1 1 0 1 0 2 0 0 0 1 0 0 1 0 1 0 0 2 0 1 0 0 0 0 0 1 0 0 2 2 1 1 0 0 0 0 0 0 0 0 0 0 0 0 0 0 2 0 0 0 0 0 0 0 1
195 0 1 2 0 1 2 2 1 1 1 1 1 0 0 0 0 0 1 0 0 2 1 1 0 0 0 0 2 0 2 0 1 1 1 1 1 1 1 0 1 0 0 0 0 1 1 0 0 0 0 0 1 0 1 0 0 0 0 1 0 0 1 0 0 2 0 0 0 0 0 1 2 2 1 2 1 1 2 0 0 2 1 1 1 0 0 1 2 2 0 1 1 1 0 0 0 2 0 1 1 2 1 0 1 0 2 2 0 2 0 0 0 0 0 0 0 0 0 0 2 0 2 0 0 2 2 1 1 1 1 0 0 0 0 0 0 0 0 0 2 0 2 0 0 0 0 0 0 1 1 1 1 0 0 1 0 2 0 1 1 1 0 2 0 1 0 0 0 1 1 0 0 2 0 0 2 0 0 1 0 1 1 0 1 0 2 1 0 0 0 1 2 1 2 0 2 1 0 0 0 0 0 0 1 1 2 0 0 0 2 1 0 0 0 0 0 1 0 1 1 1 2 0 0 0 0 2 0 2 0 0 0 0 0 0 0 1 1 0 0 0 2 1 0 1 0 0 1 0 0 0 1 0 1 2 1 0 0 0 0 0 0 1 1 0 1 0 2 2 0 1 1 1 0 0 0 2 1 0 0 0 0 0 0 1 1 1 0 2 1 1 2 0 2 0 1 1 0 0 0 0 1 0 1 0 2 2 0 0 0 0 2 2 2 1 2 0 1 0 1 2 1 0 2 0 0 0 1 0 1 0 0 0 0 0 0 2 0 0 0 0 0 0 0 0 1 0 1 1 1 0 2 2 2 0 0 1 0 1 0 0 1 0 1 1 0 2 2 1 0 2 0 2 0 1 0 0 1 1 1 0 0 0 0 2 0 1 1 1 1 1 0 0 2 0 0 0 2 1 0 2 1 1 0 1 1 0 0 0 0 1 0 0 1 2 1 0 1 0 0 0 0 1 1 1 1 0 1 0 0 1 0 2 2 0 0 0 0 0 1 0 0 0 0 1 0 2 2 2 0 1 0 2 1 0 1 2 1 2 2 0 1 0 0 1 1 2 2 0 2 2 2 2 2 0 1 0 2 0 0 0 1 0 1 1 1 2 2 0 2 0 0 2 1 0 1 0 0 2 0 2 1 1 1 1 2 1 0 0 0 1 1 0 1 1 0 1 1 2 2 0 2 0 2 2 0 0 0 2 0 1 1 1 1 0 2 0 0 1 0 0 0 0 1 0 1 2 2 0 1 0 1 2 2 1 0 1 0 0 1 0 0 0 0 0 0 0 0 0 0 1 1 0 0 1 1 2 2 1 1 0 0 1 0 0 0 1 1 1 1 1 0 1 1 0 1 0 0 0 1 2 0 1 0 0 2 0 1 1 0 0 0 2 0 2 0 1 0 1 0 1 0 0 0 1 2 2 0 0 0 0 0 1 0 1 1 1 0 0 0 1 1 2 1 1 1 1 1 2 1 2 1 0 1 1 0 1 1 0 0 0 0 0 1 1 1 1 0 1 1 1 0 1 1 2 2 1 1 1 0 0 1 0 0 0 1 0 0 2 1 1 0 1 0 0 0 2 0 2 0 1 0 0 2 2 2 1 2 0 0 0 0 0 0 1 0 1 0 0 0 1 0 2 0 0 1 0 1 1 1 1 0 2 0 0 1 0 0 2 1 1 0 0 0 0 0 0 0 0 1 0 0 0 0 0 2 0 1 0 0 0 2 0 0 1 2 1 0 2 1 1 1 0 0 0 0 1 1 1 2 2 0 0 0 2 0 2 1 2 0 1 2 0 0 1 0 0 0 0 0 1 0 2 1 0 1 1 1 2 1 0 2 2 0 0 2 1 1 1 0 1 1 2 0 0 0 0 1 2 1 2 1 1 0 1 0 1 1 0 0 1 1 0 0 0 0 0 0 0 2 2 2 2 0 2 0 1 0 0 2 0 0 0 0 1 1 1 2 0 0 0 1 1 0 2 0 0 1 1 2 2 2 0 0 0 0 2 1 1 1 2 0 0 2 2 2 0 0 0 0 2 2 1 2 0 2 1 0 2 0 1 0 0 2 0 0 1 2 0 0 0 0 1 0 0 1 2 1 1 2 2 0 1 0 0 0 0 0 0 0 0 1 0 0 0 2 0 0 1 1 0 1 1 1 0 1 1 2 2 0 0 0 0 2 0 0 0 0 1 0 2 0 2 2 1 1 1 2 0 1 1 0 0 0 0 0 1 0 1 0 0 0 0 0 0 0 0 0 0 0 1
196 1 0 2 0 0 1 2 1 1 0 1 1 1 0 0 1 0 0 1 1 2 0 1 1 1 2 1 1 0 0 1 1 2 1 0 2 1 0 0 2 0 0 1 0 1 1 0 0 0 0 0 1 0 1 0 1 0 0 2 0 2 0 0 0 0 0 1 0 0 0 1 2 2 0 2 2 1 1 0 2 2 0 2 2 0 1 1 2 2 2 1 0 1 0 0 0 2 0 2 0 2 1 0 1 1 2 0 1 1 0 1 1 1 1 1 1 0 1 0 1 0 1 1 1 0 0 0 0 0 0 0 0 0 0 0 0 0 1 1 0 0 0 0 1 0 0 0 0 0 0 0 0 1 0 0 0 0 0 1 1 2 1 2 1 2 2 0 1 2 0 0 0 1 0 0 2 0 1 1 0 2 0 0 0 0 1 2 2 1 1 2 2 2 2 0 1 2 0 0 0 0 0 0 1 1 1 0 1 0 0 2 1 0 0 1 1 0 1 1 1 1 2 0 0 0 0 2 0 2 0 1 0 1 2 0 0 1 1 1 0 1 2 0 0 0 0 0 1 0 0 1 2 1 0 0 0 0 0 0 0 0 0 1 1 1 0 0 1 0 1 1 0 2 0 0 0 2 1 0 1 0 1 1 0 0 1 1 0 2 1 1 0 0 1 0 0 0 0 1 1 0 0 0 0 1 0 2 0 0 0 0 1 1 1 0 1 0 1 0 1 2 1 0 1 0 1 1 1 0 1 1 0 0 0 0 0 0 0 0 0 0 2 0 0 0 1 0 2 0 0 0 1 1 0 1 1 1 0 0 0 0 1 0 1 2 0 1 2 1 0 2 0 2 0 1 0 1 1 1 0 1 0 1 0 0 0 0 0 0 0 0 0 0 2 0 1 2 0 0 0 0 0 1 0 1 0 0 0 0 0 0 1 0 1 2 1 1 0 0 0 1 0 0 1 1 0 1 1 0 1 0 0 1 1 0 0 0 0 0 1 0 0 0 0 1 0 0 1 1 0 0 0 2 2 1 1 1 1 1 0 0 0 0 0 0 0 2 2 0 0 0 2 2 1 0 0 0 2 1 1 0 2 1 0 0 1 2 2 0 1 0 1 0 1 0 1 0 1 2 0 1 1 0 2 0 2 0 0 0 1 0 1 1 0 1 1 0 0 0 0 2 1 1 0 1 0 0 0 2 0 1 1 0 1 0 1 0 0 1 0 1 0 0 1 1 0 0 1 1 0 1 1 2 2 1 1 0 1 1 0 1 0 0 0 0 0 2 0 2 0 2 0 0 0 0 1 2 2 1 1 0 0 1 1 0 0 0 0 0 1 1 0 0 0 2 2 0 0 0 1 2 1 0 0 1 0 0 1 1 1 0 0 0 2 0 0 0 0 0 0 0 0 1 0 0 0 1 0 0 1 0 0 1 0 0 1 0 0 1 1 1 0 0 2 1 1 0 0 0 0 2 0 0 0 0 0 2 2 0 0 0 1 1 1 2 1 0 0 0 0 0 0 1 1 2 2 0 1 2 0 2 2 2 2 1 2 0 0 1 0 0 0 1 0 0 0 1 0 1 1 0 0 1 1 2 2 1 1 0 1 0 0 0 0 0 0 1 1 1 0 0 0 2 0 0 0 0 1 1 2 2 0 2 0 0 0 0 0 0 0 0 0 0 0 0 1 1 0 0 0 0 0 0 0 0 0 0 1 0 0 0 2 0 0 1 0 1 0 0 0 0 1 0 0 0 0 1 1 1 1 2 1 1 2 2 0 1 0 2 1 2 2 0 1 1 0 0 0 0 0 1 0 2 1 1 1 1 2 2 1 0 1 1 0 0 1 2 0 2 1 0 1 2 0 2 1 0 1 2 2 0 0 1 0 0 0 0 1 0 1 1 1 1 0 0 1 1 1 0 1 1 2 2 0 1 0 0 0 0 0 1 0 0 0 1 1 0 2 0 0 0 0 2 0 2 0 1 2 2 2 2 2 0 0 0 0 0 0 2 2 2 0 0 2 2 2 0 0 0 0 2 2 0 1 2 0 0 0 1 1 1 0 0 1 1 1 2 2 0 0 0 0 2 0 0 1 1 1 1 2 2 1 2 1 0 0 1 0 0 0 0 2 0 1 0 1 0 0 0 1 1 1 0 0 0 1 0 2 0 0 2 1 0 1 0 1 0 0 0 0 0 0 0 0 0 1 1 1 0 0 0 0 0 0 0 0 0 1 0 1 0 0 1 0 0 0 0 1 0 1 1
197 1 1 1 0 0 1 1 0 2 0 0 0 0 0 0 0 0 0 0 0 2 0 2 0 0 1 0 2 1 2 0 0 0 1 0 1 1 0 0 0 0 0 1 0 2 1 0 0 0 0 0 2 0 0 1 0 1 0 0 1 1 0 0 0 0 1 0 0 1 1 1 2 2 1 2 1 0 2 2 0 2 0 2 2 1 1 0 2 2 0 1 1 1 0 0 0 1 0 0 2 1 0 0 1 1 2 0 2 0 0 2 1 1 1 1 1 0 1 0 2 0 1 1 0 1 1 1 0 0 0 0 0 0 1 0 0 0 0 0 0 0 1 0 0 0 0 0 0 0 0 0 0 0 0 2 0 0 0 0 0 1 0 2 0 1 0 0 1 1 0 1 2 1 0 1 1 0 1 1 0 1 0 1 0 0 2 1 0 1 0 2 1 0 1 0 1 2 0 0 0 0 0 2 1 0 0 0 1 0 0 0 0 0 0 0 0 0 1 0 1 1 2 0 0 1 1 2 0 2 0 0 0 0 1 0 0 1 2 0 0 0 2 2 0 2 1 0 2 0 0 1 1 1 0 0 1 0 0 0 0 0 0 0 0 0 0 0 1 1 0 2 0 2 0 0 0 2 2 0 1 0 0 0 0 1 2 1 0 1 0 1 1 0 2 0 0 0 0 2 2 0 0 0 0 0 0 2 0 0 0 2 2 2 2 0 1 0 0 0 1 1 0 0 0 0 0 0 1 2 2 1 0 0 0 0 0 2 1 1 0 0 1 0 2 0 0 0 1 1 0 0 1 1 0 1 1 1 0 1 0 0 0 0 0 0 0 1 1 0 1 1 1 2 1 0 0 2 0 2 0 1 0 1 1 1 0 0 0 0 0 0 0 1 1 1 1 0 0 0 0 0 1 0 0 0 1 2 0 0 0 0 0 0 0 1 0 0 0 0 0 1 1 1 0 1 1 1 1 0 1 0 0 1 0 0 1 1 0 0 1 0 2 2 0 2 0 2 2 1 0 2 0 1 0 0 0 1 1 2 2 0 0 1 0 1 1 2 2 0 1 1 1 1 1 0 0 0 1 0 2 0 0 0 2 0 0 0 2 0 2 0 0 1 0 0 0 1 1 1 2 1 1 1 1 2 1 0 0 1 0 1 0 0 0 1 0 1 1 1 1 1 2 1 1 2 0 1 1 0 1 0 2 1 2 0 1 0 0 1 1 1 0 1 0 2 0 1 1 0 1 0 0 2 2 0 0 1 1 0 0 1 1 0 0 1 1 1 0 1 0 2 1 0 0 1 2 1 1 1 0 0 1 2 1 0 0 2 0 0 0 0 1 0 1 0 0 1 0 0 1 1 0 0 0 1 1 0 0 1 1 0 0 1 2 1 0 1 0 1 0 1 0 0 0 1 2 1 0 0 0 0 1 2 0 0 1 0 0 0 2 1 0 0 1 2 2 1 0 1 0 1 0 1 0 0 0 2 1 0 0 0 1 0 1 0 0 1 1 1 0 1 1 0 0 2 2 0 0 0 0 0 2 2 2 1 2 0 0 2 0 0 0 1 0 0 0 2 0 1 0 0 0 0 1 1 1 2 2 0 0 0 0 0 0 0 1 2 1 1 0 0 0 2 0 1 0 0 1 0 1 1 0 2 0 1 1 0 1 2 1 0 0 0 0 1 1 0 0 2 2 2 0 0 0 0 0 0 1 0 0 0 2 0 1 1 1 2 0 2 1 0 0 0 0 0 0 0 1 1 2 2 1 1 1 2 0 2 1 2 0 1 2 0 0 0 0 0 0 2 1 1 0 2 1 1 1 0 0 2 2 1 0 0 1 0 1 2 2 2 2 2 0 2 0 1 1 0 0 2 1 1 1 1 0 2 0 1 0 0 0 0 1 0 0 0 1 2 1 1 0 0 1 2 0 0 0 0 0 0 1 0 0 0 0 1 0 0 2 0 0 0 2 0 0 2 0 1 2 2 2 2 2 0 0 0 0 2 0 2 2 2 0 0 2 2 2 0 0 0 1 1 2 0 2 0 1 0 1 0 0 1 0 0 2 0 0 1 2 1 0 1 0 2 2 0 2 2 1 1 2 2 0 2 0 0 1 1 0 0 0 0 1 1 1 0 1 2 0 0 2 0 2 1 0 0 0 1 1 1 1 1 0 0 0 2 1 0 0 0 0 1 0 0 0 1 2 0 0 0 0 0 0 1 0 1 0 0 0 0 0 0 0 0 0 0 0 0 0 1 1 1
198 0 2 1 0 0 2 1 0 1 0 1 1 2 0 0 1 0 0 0 0 2 0 2 0 0 1 0 1 1 1 1 0 1 0 0 2 2 1 0 0 0 0 0 0 0 0 0 0 1 0 0 0 0 0 0 1 0 0 1 0 1 1 1 1 0 2 0 0 0 0 0 1 1 1 1 1 0 1 0 1 1 0 1 1 0 0 1 2 2 0 1 0 2 1 1 0 0 1 0 2 0 0 1 1 0 2 1 1 1 0 2 0 1 0 0 0 0 0 0 1 1 2 0 1 0 0 0 0 0 2 0 0 0 0 0 0 0 1 0 2 0 2 0 0 0 0 0 0 1 0 1 0 0 0 0 0 1 0 1 2 0 2 2 0 2 2 0 0 2 0 1 0 1 0 0 2 0 0 0 0 0 0 2 2 0 2 2 2 0 0 2 0 0 1 0 1 2 0 0 0 1 0 1 1 0 1 0 2 1 1 1 1 1 0 1 0 0 1 0 1 1 1 0 0 0 1 1 1 0 1 1 0 0 1 0 0 2 2 0 0 0 1 2 0 2 0 0 1 0 0 0 1 0 0 2 1 1 1 1 1 1 0 1 1 0 1 2 1 1 0 1 0 2 1 0 0 2 2 0 2 0 0 0 0 0 0 2 0 2 1 1 1 0 2 0 1 1 1 2 0 0 1 0 1 0 0 2 0 0 0 2 1 0 0 0 2 1 0 0 0 2 1 0 0 0 1 0 1 1 2 2 0 0 0 0 0 2 0 2 1 1 0 0 1 0 1 0 1 1 1 0 1 1 0 1 1 0 0 1 0 0 1 0 1 1 0 1 1 0 1 1 0 2 1 0 0 0 0 2 0 0 0 0 0 0 0 0 0 0 1 1 1 0 1 2 2 2 1 1 0 1 0 2 0 2 0 0 0 0 1 1 1 1 0 0 0 1 0 0 1 1 0 1 1 1 1 1 1 0 2 0 1 1 0 0 0 0 0 0 2 0 0 0 0 2 1 1 2 2 0 1 0 1 1 0 1 2 2 2 1 1 0 0 0 0 0 2 2 0 1 1 2 2 1 0 1 0 1 1 1 1 1 0 1 0 1 1 2 0 0 0 1 1 0 0 2 1 1 2 0 0 1 1 1 1 2 0 0 1 0 1 0 1 0 2 1 0 1 1 1 2 2 0 0 1 1 0 1 1 1 1 1 1 1 0 0 0 0 1 0 0 0 1 1 1 0 1 2 0 0 0 0 1 1 1 1 1 1 0 0 1 0 2 2 0 2 1 0 0 0 2 0 0 0 0 2 1 1 0 0 0 1 1 0 0 0 0 1 1 0 2 0 0 0 0 0 1 0 0 1 1 0 1 1 0 0 0 0 1 0 0 0 0 1 0 0 1 0 0 0 0 0 0 0 1 2 1 0 0 1 1 0 1 0 0 1 1 1 0 1 1 1 1 0 2 2 1 0 0 0 1 0 1 0 0 0 1 0 0 0 0 1 2 0 2 1 1 0 1 0 0 0 0 0 1 1 0 1 1 0 0 2 2 2 2 1 1 1 2 0 0 1 2 0 0 0 1 0 1 0 0 0 1 0 1 1 2 2 0 1 0 0 1 1 1 1 0 1 1 0 0 0 1 1 2 0 0 0 0 1 1 0 1 0 0 0 0 0 0 0 0 0 0 0 1 1 0 0 1 1 1 0 0 0 1 1 0 0 1 1 0 2 0 0 1 2 1 0 1 0 0 0 0 0 0 1 1 0 2 2 2 0 1 1 2 0 2 0 2 0 2 2 0 1 0 0 1 0 1 1 2 0 2 1 0 1 0 1 2 2 0 0 1 2 1 1 2 1 2 2 2 0 2 0 0 0 0 1 2 1 2 2 2 0 0 0 0 0 0 0 0 1 1 0 0 0 1 0 0 1 0 0 2 0 0 0 0 0 0 1 0 0 0 0 1 1 0 1 0 1 0 0 2 0 1 0 0 2 2 1 1 2 0 1 1 0 1 1 1 1 2 1 0 1 1 2 0 0 1 0 1 1 0 1 1 0 1 0 2 0 1 1 1 2 0 1 1 0 1 0 1 0 1 1 0 0 2 0 0 2 1 1 2 1 0 0 0 0 0 0 0 2 1 1 1 1 0 0 1 0 1 2 0 0 0 0 0 0 1 1 1 1 0 1 1 1 0 0 0 0 0 0 0 0 0 1 2 2 0 0 0 1 1 0 1 1 0 0 0 0 0 0 0 0 0 0 1 1 0 0 0
199 1 2 0 0 0 0 1 0 2 0 0 1 1 0 0 0 0 0 0 0 1 0 1 0 0 2 1 2 1 1 0 1 1 0 0 1 1 0 0 0 0 0 0 0 0 0 0 0 0 0 0 0 0 0 1 0 0 0 1 0 1 1 1 0 0 0 2 0 0 0 1 2 2 2 2 0 0 2 2 0 2 0 1 1 0 0 1 2 2 0 1 1 1 0 0 0 2 0 2 0 2 0 0 1 1 2 1 1 1 0 2 0 0 1 0 0 0 0 0 1 0 0 2 0 1 0 0 1 0 0 1 0 1 1 1 1 0 0 0 0 0 1 0 0 0 0 0 0 1 0 1 1 1 0 0 0 1 0 0 0 0 2 2 1 2 1 0 0 0 0 0 1 1 0 1 2 0 1 1 0 2 1 0 1 0 1 0 0 0 0 0 2 0 2 1 1 2 0 0 0 1 0 0 1 2 1 0 1 0 2 2 2 0 0 2 0 2 1 0 1 2 1 1 1 0 2 2 0 1 0 0 0 0 2 0 0 0 0 0 0 0 2 2 0 2 0 0 2 0 0 0 2 0 0 1 1 0 0 0 0 0 0 2 2 0 0 0 1 0 0 2 0 1 0 0 0 1 2 0 0 0 1 1 0 1 1 2 0 2 1 1 0 0 1 0 0 1 0 0 1 0 0 2 0 0 0 1 2 0 1 2 1 1 1 1 2 0 0 0 1 1 0 0 1 0 0 0 1 0 1 1 0 0 0 0 0 2 0 1 0 1 0 0 1 0 1 0 1 1 1 0 1 1 1 0 0 0 0 1 0 0 2 0 0 1 0 1 2 0 0 2 0 2 1 1 0 1 0 2 0 1 0 1 1 1 0 1 1 0 0 2 0 0 2 0 0 0 1 1 0 1 1 0 0 0 1 2 0 0 1 0 0 0 1 1 1 0 0 0 0 2 1 0 2 1 1 0 0 0 0 0 0 0 0 0 1 1 0 1 1 1 0 0 0 1 0 1 1 1 0 1 0 2 2 1 1 1 0 0 0 0 0 0 0 1 1 2 2 0 0 0 1 1 2 0 2 0 2 0 1 0 1 0 2 0 0 1 1 0 1 1 1 2 2 0 1 0 0 2 0 0 2 0 2 1 2 0 1 0 1 0 1 0 1 0 0 0 0 1 1 1 2 2 0 2 0 1 1 1 1 0 0 0 0 0 2 0 1 2 0 0 0 1 0 0 1 1 2 0 0 0 0 2 1 0 0 0 1 0 1 0 0 1 2 0 2 0 0 0 0 1 0 0 0 0 2 1 1 1 0 0 0 0 2 1 1 0 0 0 0 1 0 0 1 0 0 0 0 0 0 2 0 2 0 0 0 0 0 0 2 0 0 2 0 2 0 2 1 0 0 0 0 0 0 1 2 0 0 0 0 0 0 2 0 0 0 2 2 0 2 0 1 1 1 1 1 1 1 1 0 1 0 1 0 0 0 2 2 0 0 0 1 2 0 2 1 1 0 0 0 0 0 0 0 2 2 1 2 2 0 1 2 2 2 1 2 1 1 2 1 1 0 0 0 0 0 2 0 2 1 0 0 1 0 1 2 1 1 1 1 0 0 0 0 0 1 1 0 0 0 0 0 1 1 2 1 0 1 1 1 1 1 1 0 1 1 0 0 0 0 0 0 1 0 0 2 1 1 0 0 1 0 0 0 1 0 0 0 1 0 1 1 0 0 1 1 2 1 2 0 1 1 2 1 1 0 0 0 0 1 2 1 0 0 1 0 1 1 2 1 1 2 0 1 0 0 0 1 1 0 0 0 2 0 1 0 0 1 2 2 0 0 0 2 0 1 1 0 0 0 1 0 2 0 2 2 0 1 2 1 2 0 1 0 0 0 0 0 0 0 0 1 1 0 0 1 0 0 0 2 2 0 2 0 0 0 0 0 1 0 0 0 0 0 2 0 0 1 0 0 0 1 1 0 2 0 1 0 0 0 0 0 0 0 2 2 1 2 1 1 2 0 0 2 1 1 0 0 1 0 1 2 1 1 1 0 0 0 1 1 1 0 0 2 0 0 0 1 0 0 0 0 2 2 0 2 1 0 0 2 2 0 1 0 0 0 1 0 0 0 0 2 2 2 1 2 1 0 1 1 0 2 1 0 0 0 1 1 1 1 2 1 0 0 1 2 0 1 1 1 0 0 0 0 1 1 0 1 0 0 0 0 0 0 0 0 0 0 0 0 0 0 1 0 0 0 0 2 0 0 0
[truncated: 1,606,808 more chars]
