# Supplementary material for: KNN-MDR: a learning approach for improving interactions mapping performances in genome wide association studies
Source: BMC Bioinformatics. 2017 Mar 21;18:184. doi: 10.1186/s12859-017-1599-7 (PMC5361736; doi:10.1186/s12859-017-1599-7)
Supplement: Supplementary file 3 — The data set(s) supporting the results of Table 2. (ZIP 28603 kb) [file 12859_2017_1599_MOESM3_ESM.zip › 3/SINAN/S93/mkallsimul.dat]

1 0 1 1 1 1 2 2 1 0 1 1 0 1 1 0 0 1 1 1 1 1 0 0 2 0 0 2 2 2 2 1 0 0 2 0 1 2 0 0 0 1 0 1 1 1 0 0 1 0 0 0 0 1 1 2 0 0 1 2 0 1 0 0 0 1 1 0 2 1 0 1 2 0 2 2 2 0 1 1 0 0 0 0 2 0 0 0 2 2 0 0 1 1 1 0 0 1 0 2 1 2 1 1 0 0 2 1 1 0 0 2 1 2 2 1 1 0 0 0 2 0 1 1 0 1 0 0 0 0 0 0 0 0 1 0 1 0 0 2 2 0 0 0 0 0 0 0 0 0 1 0 0 0 0 0 0 0 0 0 0 0 2 2 1 2 0 0 0 1 0 0 0 1 1 0 1 0 0 0 0 0 1 2 2 2 1 1 0 0 1 2 2 2 2 0 2 1 0 0 0 0 0 2 2 0 1 0 1 0 1 0 1 0 1 1 1 0 0 2 0 0 1 0 0 1 1 0 0 0 0 0 0 0 1 0 0 1 1 1 0 0 2 2 2 0 0 0 0 0 0 0 1 0 0 1 1 2 0 0 0 0 0 1 0 0 1 0 1 1 0 2 2 2 1 1 0 2 2 2 2 0 1 0 1 1 0 2 0 2 0 0 0 2 1 0 1 1 0 2 1 0 1 0 1 0 0 1 1 1 0 1 0 1 2 0 1 0 0 0 0 2 0 1 2 0 2 0 1 1 0 1 1 0 0 0 0 1 0 1 0 1 1 0 1 0 2 0 1 0 0 0 2 2 2 0 1 1 0 2 0 0 2 0 2 0 0 1 1 0 0 0 0 2 0 1 0 1 0 1 1 1 0 1 0 0 1 0 0 2 0 1 0 0 2 0 0 1 0 0 0 0 0 1 1 0 0 1 0 0 0 1 0 1 0 0 0 0 0 0 0 2 0 0 1 2 1 1 0 0 1 0 1 1 0 0 0 0 0 0 0 2 1 0 1 1 0 0 2 0 0 0 0 2 2 1 2 2 1 1 1 1 0 2 0 0 2 2 0 1 2 1 1 1 1 1 1 1 0 1 1 0 0 1 1 0 0 0 2 1 0 0 0 1 1 1 1 1 1 0 1 1 2 0 2 1 2 0 0 1 0 2 0 1 1 0 0 0 0 2 2 2 1 1 0 1 1 0 0 2 0 0 0 1 1 0 1 1 0 0 2 2 2 1 2 0 0 2 2 0 2 0 0 1 1 1 0 0 0 1 0 0 0 2 0 0 2 0 0 0 0 1 1 0 1 2 2 0 0 0 1 0 0 1 1 0 0 1 1 0 1 1 0 0 0 1 0 0 0 1 1 1 1 0 1 0 1 0 0 0 0 0 0 1 0 0 0 0 0 0 0 0 0 0 0 0 1 1 0 0 1 2 0 0 0 1 2 0 0 0 2 0 0 1 1 1 1 1 1 0 0 1 2 2 1 2 2 2 2 1 1 0 1 2 2 2 1 2 0 0 2 0 0 0 0 2 2 1 1 1 0 1 2 0 2 2 1 0 1 0 0 0 0 0 0 0 0 0 1 1 0 1 0 0 1 0 1 2 2 0 0 0 0 0 0 1 1 1 1 1 0 1 1 0 0 2 2 0 1 1 0 1 0 2 0 0 1 0 0 1 0 1 0 0 0 1 0 1 0 0 0 0 2 0 0 2 0 0 0 0 2 1 2 1 0 1 1 1 0 2 0 0 2 0 0 1 1 0 1 1 0 1 1 0 0 2 0 2 1 1 0 0 2 1 1 1 0 1 0 0 1 0 0 2 2 0 1 1 0 0 1 1 1 1 1 1 0 2 2 2 0 2 0 1 0 1 0 0 1 2 1 1 1 1 0 0 2 0 0 0 0 0 0 0 0 0 0 1 1 0 2 1 0 0 0 0 1 0 0 0 1 0 0 0 0 1 0 0 1 0 0 0 1 1 0 1 0 0 2 1 1 1 2 0 0 0 0 2 1 0 1 0 1 0 1 1 0 0 0 0 1 2 2 0 1 1 1 2 1 1 1 0 0 0 0 2 2 0 1 1 0 0 0 1 1 0 1 1 0 1 2 2 0 2 0 0 0 2 0 0 0 0 2 0 1 0 1 2 0 0 2 0 0 2 2 0 2 0 0 1 1 1 2 0 2 0 0 0 0 2 1 0 0 0 0 2 0 2 2 0 0 0 0 1 1 1 1 1 0 0 1 1 0 0 0 0 1 0 0 1 1 1
2 0 2 0 1 0 1 1 0 1 1 2 0 1 1 0 0 1 1 1 1 1 0 1 1 0 0 0 1 1 1 0 2 2 0 1 1 2 1 0 0 0 0 0 0 0 0 0 0 0 0 0 1 1 1 1 0 1 0 2 0 1 0 1 0 1 1 0 0 0 0 0 2 0 2 2 2 0 0 0 1 0 0 0 1 0 0 0 2 2 0 0 0 0 0 0 0 0 0 1 1 2 0 0 0 0 2 1 1 0 0 2 1 1 1 1 0 0 1 0 1 0 2 0 1 1 1 1 0 1 0 0 0 0 0 0 0 0 0 0 0 2 0 0 1 1 0 0 0 0 0 0 0 0 0 0 0 1 0 1 0 1 1 2 1 2 0 1 0 0 1 0 2 0 0 0 2 1 1 1 1 2 2 2 2 2 2 2 1 0 1 1 1 0 0 0 2 1 0 1 1 0 0 1 2 0 2 0 0 0 1 0 1 0 0 2 0 0 2 0 2 1 0 0 0 0 1 2 0 2 1 0 0 0 2 0 0 1 2 1 0 1 2 0 1 1 1 0 0 0 0 0 0 0 0 2 0 1 0 0 0 0 0 0 1 1 0 0 2 1 1 0 1 1 0 0 0 1 0 0 0 0 1 1 1 1 0 1 0 2 0 1 0 1 1 0 1 0 0 2 2 0 0 1 0 0 0 0 1 1 1 0 0 1 0 0 1 0 0 0 0 1 1 1 1 0 0 1 0 0 0 0 1 1 0 0 0 2 1 1 1 1 1 0 0 0 2 0 1 1 1 1 2 2 1 1 1 1 0 0 0 0 1 0 1 0 0 1 2 1 1 1 0 2 0 0 0 1 1 2 1 1 0 1 0 0 1 0 0 0 0 1 0 0 2 0 0 0 1 1 1 1 0 2 1 1 1 0 0 0 0 0 0 1 1 1 0 0 0 1 1 1 1 0 1 1 1 0 0 1 1 1 1 0 1 1 0 0 0 0 1 0 1 1 0 1 0 0 2 1 1 0 0 2 1 0 1 2 1 2 2 2 1 1 0 0 2 0 0 0 0 0 2 1 2 0 1 2 0 1 2 0 0 2 1 0 1 1 2 1 0 0 0 1 0 2 2 1 1 1 1 0 2 0 2 0 0 0 1 1 0 1 0 1 1 1 1 0 0 1 1 2 1 1 0 1 1 0 0 1 1 0 0 1 2 0 1 1 1 1 1 1 1 0 1 0 0 1 1 0 0 0 0 1 2 1 1 0 1 0 1 1 0 1 1 0 0 0 2 1 0 0 0 0 0 0 0 0 0 0 0 0 0 0 2 1 1 1 1 0 1 1 1 0 2 0 0 0 1 1 1 1 1 1 1 1 1 0 0 1 1 0 0 1 0 0 0 0 0 0 0 0 0 0 0 0 2 1 0 0 0 1 1 0 0 0 2 0 1 1 1 1 0 0 2 2 2 1 0 0 2 1 1 1 0 1 2 2 2 0 0 0 1 1 0 0 2 1 0 0 2 0 0 0 0 2 2 0 0 0 1 0 1 0 1 1 0 0 1 0 1 0 0 0 0 0 0 0 1 1 0 1 0 1 1 0 1 1 1 0 0 0 0 0 0 0 0 2 2 2 0 0 0 0 0 0 0 0 0 0 0 1 0 2 0 0 0 0 0 1 1 0 1 1 2 0 0 0 0 0 0 0 0 0 0 0 0 0 1 1 0 0 1 0 0 1 1 2 0 1 1 0 2 0 0 2 1 0 0 2 1 1 1 0 0 2 0 2 1 1 1 1 2 1 1 1 0 1 0 0 0 0 1 2 0 0 1 1 0 1 1 0 0 0 2 0 1 1 0 0 0 0 0 0 0 1 0 0 1 2 1 1 1 0 0 0 0 0 1 0 0 1 1 1 1 0 1 1 0 0 1 0 0 0 0 0 0 1 1 1 1 0 0 0 0 1 1 0 2 0 1 0 1 1 0 2 0 1 1 2 1 1 1 0 0 0 0 0 2 0 0 1 1 2 2 0 2 0 0 0 1 1 2 1 1 2 0 1 0 2 1 0 0 0 0 2 2 1 2 1 0 1 0 0 2 0 1 0 0 1 2 2 0 1 1 0 1 1 0 0 0 0 1 0 0 1 2 0 0 0 2 0 0 2 1 0 1 0 0 0 1 0 1 0 1 1 1 0 0 0 1 0 0 0 0 0 1 0 1 1 0 1 1 1 0 0 0 1 0 0 1 1 1 0 0 0 0 0 0 0 0 0
3 0 2 0 0 0 0 1 0 1 1 1 1 1 1 0 0 0 0 2 1 2 0 0 2 0 0 0 1 2 2 0 0 1 1 0 2 1 0 1 0 1 0 0 0 0 0 0 0 1 1 0 0 0 2 2 0 1 1 0 1 0 0 0 0 0 1 1 2 1 0 1 2 1 2 2 2 0 2 1 1 0 0 0 1 0 0 0 2 2 0 0 1 1 0 0 0 0 0 2 1 2 0 1 1 1 2 0 1 0 0 1 1 1 2 2 1 0 0 0 1 1 2 2 0 1 0 1 0 0 0 0 0 1 2 1 0 0 0 0 0 2 0 0 0 0 0 0 0 0 0 0 1 2 0 0 0 0 0 2 0 0 2 2 1 2 0 0 1 2 0 0 0 2 1 0 1 0 0 0 0 0 0 2 1 0 1 1 0 0 0 1 1 0 0 0 0 2 0 0 0 2 1 2 2 0 2 2 1 0 0 0 0 1 2 2 0 0 1 1 1 0 2 0 0 2 2 1 0 1 0 0 0 0 1 0 0 1 1 1 0 0 2 1 1 0 0 0 0 0 0 0 1 0 0 0 2 0 0 0 0 0 0 2 0 0 0 0 1 1 0 2 1 1 0 0 1 1 1 2 1 0 2 1 2 1 0 0 1 1 0 1 1 2 1 1 0 0 0 2 1 0 0 1 0 0 0 0 2 2 2 0 0 1 1 1 1 0 0 0 0 2 0 1 1 0 1 1 1 0 0 0 1 0 0 1 0 2 0 1 1 1 0 0 0 0 1 0 0 1 0 0 2 2 1 1 1 1 0 2 0 0 2 0 2 0 0 2 2 0 0 0 0 2 0 0 0 0 0 2 2 1 0 1 0 2 1 0 0 1 0 0 0 0 2 0 1 0 0 0 0 0 0 2 0 1 1 1 1 1 1 1 0 0 0 0 0 1 0 0 0 2 0 1 1 2 1 1 1 2 0 1 1 1 1 1 0 0 0 0 1 1 1 1 2 2 2 1 1 0 0 0 1 2 1 1 1 1 1 1 1 1 0 0 0 1 1 1 0 0 0 0 1 2 1 1 1 2 1 1 1 0 0 0 0 0 0 2 2 1 0 0 1 2 1 0 0 1 1 1 1 1 2 0 2 0 2 1 1 0 0 2 0 1 1 1 0 0 0 2 2 2 1 1 0 2 0 2 0 2 0 2 0 0 0 0 2 1 0 1 0 1 0 0 2 0 0 1 2 0 0 0 0 1 1 1 0 0 0 0 0 0 1 2 0 1 1 0 2 1 0 0 0 0 0 0 0 0 0 0 1 0 1 0 1 0 0 2 0 0 0 1 0 0 1 0 0 1 1 0 0 2 1 1 1 1 1 0 0 0 0 0 0 0 0 1 0 0 0 0 0 0 0 0 0 1 1 1 0 0 0 1 0 0 0 1 2 0 0 1 1 0 1 1 2 1 2 1 1 0 2 1 0 0 0 2 2 1 1 0 0 0 1 0 0 1 0 1 1 0 0 0 0 0 0 2 2 0 1 0 0 0 2 1 2 1 0 1 1 0 0 0 0 1 1 0 0 1 1 1 0 1 0 0 0 0 0 2 1 0 0 0 0 1 0 1 0 1 1 1 0 0 1 1 0 1 2 0 0 0 0 0 0 2 2 2 2 0 2 2 0 2 0 1 1 0 1 0 0 0 0 0 1 0 0 2 0 0 0 0 0 0 2 2 0 0 2 1 0 0 0 1 1 2 2 0 0 1 0 2 1 1 0 1 2 0 0 2 1 2 0 1 2 1 0 1 0 1 0 0 1 0 1 2 0 1 2 0 0 1 1 0 0 0 1 1 1 2 2 2 2 2 0 2 0 2 0 0 1 2 0 2 2 0 0 1 2 0 0 0 0 0 0 0 0 0 0 1 1 0 1 0 0 0 1 0 1 1 0 0 1 1 1 0 1 0 1 0 1 0 1 0 1 1 0 0 0 0 2 2 1 1 0 1 0 1 1 2 1 1 0 0 0 1 0 0 0 0 0 0 0 2 0 0 2 2 0 1 0 1 0 0 0 0 0 2 2 1 2 1 1 0 0 2 1 0 1 2 0 0 2 0 0 1 0 0 0 1 0 0 0 0 1 1 2 0 0 1 1 0 2 0 1 1 0 0 1 2 0 1 2 0 1 0 1 0 0 0 1 1 1 0 0 0 0 1 0 1 1 0 0 0 2 2 0 0 0 1 1 1 0 0 1 0 0 0 0 0 0 0 1 1
4 0 2 0 0 0 0 1 0 1 1 1 0 1 0 0 0 2 0 1 1 2 1 0 2 0 0 0 2 2 2 0 0 0 1 0 2 1 1 0 0 0 0 0 0 1 0 0 0 1 1 0 2 2 0 1 1 0 0 1 1 1 1 1 1 1 0 0 1 1 1 1 2 0 2 2 2 0 2 0 2 0 0 0 0 0 0 1 2 2 1 1 0 0 2 0 0 1 0 2 1 2 1 0 1 1 2 2 1 1 0 1 1 1 2 2 2 0 1 0 1 0 2 0 2 0 2 1 1 0 0 1 0 1 2 1 1 0 0 0 0 2 0 1 1 1 1 0 0 0 0 0 0 0 0 0 0 1 0 0 1 1 1 2 1 1 0 1 0 0 1 1 0 2 1 0 2 0 0 0 0 1 0 2 1 0 0 2 2 1 1 2 2 2 2 0 2 2 1 1 1 1 0 1 2 0 1 2 2 0 2 0 2 1 0 2 0 1 2 0 2 1 0 0 0 0 1 0 0 1 1 1 2 2 0 0 1 2 2 0 0 1 1 1 1 0 0 0 0 0 0 0 1 0 0 0 1 0 0 0 0 0 0 1 0 0 0 0 2 0 0 0 1 1 0 2 1 1 1 0 0 1 2 0 1 0 2 2 0 2 0 1 0 2 2 0 2 2 0 2 2 2 2 0 1 0 0 1 1 1 0 1 0 2 1 0 2 2 1 0 0 1 0 2 0 0 0 1 0 0 0 1 0 0 0 0 0 2 0 0 0 1 0 0 0 0 0 0 1 2 0 0 2 2 2 0 0 2 1 0 1 1 2 0 2 0 0 1 1 0 0 0 0 2 1 1 0 0 0 2 1 1 1 1 1 1 0 0 0 0 0 0 1 0 2 0 0 0 0 0 0 1 0 1 0 0 0 2 0 0 0 0 0 1 0 0 0 0 0 0 0 0 1 0 1 2 1 0 1 1 0 0 0 0 1 1 0 2 1 0 1 1 2 0 1 1 0 1 2 0 0 0 0 1 1 1 1 1 1 0 0 2 0 0 0 2 0 0 0 0 0 0 2 2 2 0 2 0 0 0 2 1 0 1 1 0 0 1 2 1 0 0 0 1 1 1 1 2 2 0 1 0 1 1 1 0 1 1 0 1 0 1 0 1 1 1 0 0 0 2 2 2 2 2 0 2 0 1 0 1 1 1 0 0 0 0 1 0 0 1 1 1 2 1 2 1 0 2 2 0 1 0 0 2 0 2 1 0 1 0 0 0 0 0 0 0 0 2 0 0 0 0 1 0 0 0 1 0 0 0 2 0 0 0 1 0 0 0 0 0 0 2 1 0 0 0 0 0 0 0 0 2 2 0 0 1 0 0 0 1 0 0 0 0 0 0 0 0 0 0 0 0 0 0 0 1 1 1 0 0 0 2 1 0 0 1 2 0 1 1 1 1 0 0 2 0 2 0 0 0 0 1 0 0 0 2 1 1 1 0 0 0 2 2 2 2 0 2 0 0 0 0 0 1 1 1 1 0 0 0 0 1 2 0 1 2 1 1 1 1 0 2 0 1 0 0 0 0 1 1 0 1 0 0 0 0 1 2 2 0 0 0 0 1 0 0 0 2 2 2 0 0 1 0 1 1 1 0 0 1 1 1 0 2 0 0 1 0 2 2 0 2 0 0 0 1 0 0 0 0 0 0 1 1 0 1 0 0 1 0 0 0 2 1 0 0 2 1 0 2 0 0 1 1 0 1 1 0 0 2 0 1 1 0 1 0 1 2 2 1 1 2 1 1 0 1 0 0 0 1 1 0 1 1 1 1 2 0 0 2 2 1 2 2 0 2 0 1 1 1 1 1 0 0 1 1 0 0 2 2 0 2 1 1 1 2 0 0 0 0 0 1 2 1 2 0 1 0 0 1 1 0 0 0 0 0 0 1 0 0 1 0 0 0 0 1 1 0 2 0 1 0 0 1 0 0 1 1 1 1 1 1 2 0 0 0 0 2 0 0 1 0 1 1 1 0 1 0 0 0 0 2 1 0 1 1 1 1 0 1 0 0 0 0 1 1 2 0 1 0 0 1 0 1 0 0 1 2 0 0 2 0 0 0 1 0 0 0 0 0 0 0 2 1 1 0 0 0 0 0 1 1 0 0 0 1 1 1 0 1 1 1 1 0 2 0 0 0 0 1 1 0 0 0 0 2 0 0 1 0 0 0 0 1 0 0 0 0 1 0 0 0 0 1 1 0 1 0 0 0 0 0
5 0 0 0 0 0 2 2 0 1 1 1 0 0 0 0 0 1 1 1 1 1 0 0 2 0 0 0 1 2 2 0 1 1 1 1 1 0 2 0 0 0 0 1 2 0 1 0 1 0 0 0 0 1 1 2 0 0 1 0 2 0 0 1 1 0 2 0 2 1 1 1 0 0 0 2 2 0 1 0 1 0 0 1 1 0 0 0 2 2 0 0 1 1 0 0 1 1 0 1 2 1 1 1 0 0 2 2 0 0 0 1 1 1 1 1 1 0 1 0 1 0 2 0 2 0 2 1 1 0 0 0 0 1 1 1 0 0 0 1 1 2 0 0 1 0 0 0 0 0 0 0 0 0 0 0 0 0 0 0 0 2 0 1 2 2 0 0 2 1 0 2 1 1 2 0 1 0 0 0 0 0 1 2 2 1 1 1 0 0 0 1 2 1 2 0 1 1 0 1 1 0 0 1 2 1 2 2 1 0 1 0 1 0 1 2 0 1 2 0 2 0 0 0 1 1 0 1 1 0 0 1 0 0 2 0 0 1 1 1 0 0 2 1 1 0 0 0 2 2 2 0 0 0 0 1 1 0 0 0 0 0 0 1 0 0 2 1 0 0 0 1 1 1 1 1 0 1 1 0 0 0 1 0 1 0 1 1 0 1 0 1 0 2 1 1 1 0 0 1 0 0 1 1 1 0 1 1 2 2 0 2 0 2 2 2 2 0 1 0 0 1 2 1 2 0 2 0 1 1 0 0 1 1 0 0 0 1 0 0 0 0 1 0 0 0 1 0 0 1 0 0 1 1 0 1 1 2 1 0 1 1 1 0 1 0 0 0 1 1 1 1 1 1 2 0 0 2 0 2 1 1 0 1 0 1 1 0 0 2 0 1 1 0 2 1 1 1 0 0 0 0 0 1 1 0 0 0 0 0 0 1 0 1 0 1 0 0 0 1 1 0 0 1 1 2 1 0 2 1 0 2 1 1 1 1 0 1 0 0 1 1 1 0 1 1 0 0 0 0 0 0 0 2 2 2 2 1 2 0 0 0 0 0 0 2 0 0 0 0 0 0 1 2 1 1 1 2 0 2 1 0 0 1 1 0 0 2 2 1 0 0 1 1 1 0 0 0 0 1 2 1 1 1 1 0 1 0 1 1 0 1 1 0 0 2 1 0 0 1 1 2 2 2 1 2 0 2 0 2 0 2 0 0 1 0 1 0 2 2 0 0 2 0 1 0 0 2 2 0 1 0 0 1 1 0 0 2 0 0 0 0 0 0 0 0 0 0 1 0 0 0 1 0 0 0 1 0 0 0 1 0 1 0 0 0 0 2 1 0 0 1 1 0 0 0 0 1 1 1 1 0 2 0 0 1 0 1 0 0 0 0 0 0 0 0 0 0 0 0 0 0 0 0 1 0 2 1 0 0 0 2 0 0 0 0 2 0 1 2 1 1 0 1 2 2 2 2 0 0 2 2 0 1 0 2 1 2 2 0 0 0 1 2 2 2 1 2 0 0 0 1 0 1 1 2 2 0 1 0 1 2 1 0 1 1 1 0 2 0 1 0 0 1 0 0 0 1 1 1 1 0 0 0 1 0 1 1 1 0 0 0 0 1 0 0 0 1 1 1 0 0 0 0 0 0 0 1 1 1 0 1 0 2 1 1 1 0 1 1 0 1 0 0 0 1 0 0 0 0 0 0 1 1 0 0 1 0 1 1 0 0 2 0 0 2 1 0 0 1 0 0 1 0 0 2 0 0 1 1 0 2 0 0 0 2 0 2 2 2 0 2 2 2 0 2 0 1 1 0 1 0 2 2 0 0 1 0 0 1 1 0 0 0 2 1 1 1 1 1 1 1 0 2 0 2 0 0 1 1 1 0 1 1 0 0 2 0 0 0 0 0 0 0 0 0 0 0 0 1 1 0 0 0 1 0 1 0 0 0 1 0 0 0 0 0 0 0 2 0 1 0 2 0 0 1 0 0 1 2 2 2 1 0 0 1 1 2 0 0 0 0 0 1 1 0 1 0 0 0 0 0 2 0 1 1 1 1 0 1 0 0 0 0 0 2 2 1 2 1 0 1 0 1 2 0 1 2 0 1 2 2 0 1 1 0 1 1 0 1 0 0 2 1 0 0 1 0 0 0 0 2 0 2 1 0 2 1 0 0 1 0 0 0 0 1 1 1 0 1 1 0 0 0 1 1 0 1 1 0 0 0 0 0 0 0 0 1 0 2 0 0 0 0 0 0 0 0 1 1 1 1
6 0 1 0 0 0 0 0 0 2 2 0 0 2 0 1 0 1 0 2 2 2 0 0 2 0 0 0 1 1 1 0 2 2 2 0 2 2 0 0 1 0 0 0 0 2 0 0 0 0 0 0 1 1 1 2 0 0 0 1 0 1 0 0 0 0 1 0 1 1 1 1 1 0 1 2 2 0 1 1 1 0 0 0 1 0 0 0 1 1 0 0 1 1 2 0 0 1 0 2 1 2 0 0 0 0 2 2 0 0 1 2 0 0 1 0 0 0 0 0 2 0 2 1 1 1 1 0 0 0 1 1 0 1 0 1 1 0 2 0 1 1 0 0 0 0 0 0 0 1 0 0 0 0 1 0 0 0 0 1 0 0 0 2 2 2 0 0 0 2 0 0 0 0 0 0 2 0 0 0 0 0 1 2 2 1 2 1 1 0 1 2 1 0 0 1 1 2 0 1 0 0 0 0 2 0 0 0 0 0 2 0 1 1 1 2 0 2 2 0 2 1 1 0 0 0 0 1 0 1 0 1 1 0 1 0 0 1 2 2 0 0 1 2 2 0 1 0 0 0 0 1 2 0 0 0 0 2 0 0 0 0 0 1 0 0 0 1 1 0 0 0 2 2 1 1 0 2 1 0 0 1 1 0 0 0 0 2 0 2 0 0 0 2 2 0 2 1 1 1 0 0 0 0 0 1 0 1 1 1 1 1 0 1 1 0 2 1 0 0 1 0 1 2 1 0 1 1 0 0 0 2 1 0 0 0 0 1 0 0 0 1 0 0 0 0 2 0 1 2 0 0 2 2 1 1 1 1 0 1 0 0 0 1 0 0 0 1 2 1 0 0 0 2 0 0 0 1 0 1 2 1 0 0 1 0 0 0 0 1 0 0 0 2 2 0 0 0 0 0 0 0 0 1 0 0 1 1 0 0 0 0 0 0 1 0 1 0 0 1 0 0 0 0 1 2 1 2 0 0 2 0 1 1 1 0 0 0 0 0 1 1 2 1 0 1 0 0 2 0 0 0 0 2 1 0 1 1 1 2 2 2 0 0 0 2 0 1 0 1 1 1 0 2 1 0 2 2 1 1 1 1 0 2 2 0 0 2 2 1 0 0 0 1 1 1 1 1 1 0 1 0 2 1 1 1 1 0 2 0 1 1 1 1 1 2 0 0 0 0 0 2 0 1 0 0 1 1 1 2 0 1 0 2 2 0 1 1 1 2 1 1 2 0 2 1 0 1 1 0 1 0 0 2 0 2 0 2 0 1 0 0 0 2 2 0 0 0 0 0 0 1 0 0 0 0 0 1 0 0 0 0 0 0 0 0 0 2 2 2 1 0 1 1 1 0 0 0 0 1 2 0 1 1 2 0 1 0 0 2 2 0 0 0 0 0 0 0 0 0 0 0 0 1 1 0 1 2 0 0 1 1 0 0 0 0 2 0 0 1 1 0 1 2 2 1 1 0 0 0 1 1 0 0 0 1 2 2 2 1 0 0 0 1 1 2 1 2 0 0 0 1 0 0 0 2 2 0 0 0 0 0 2 0 0 1 1 0 2 0 0 1 0 0 0 0 0 0 1 2 0 2 0 0 1 0 1 0 0 0 0 0 0 0 0 0 1 0 0 0 0 0 0 0 0 1 2 1 1 1 0 1 0 2 1 0 0 0 1 2 0 2 0 0 0 0 0 0 0 0 0 0 1 0 0 2 0 0 1 0 0 0 2 2 0 0 2 1 0 2 0 0 2 0 0 0 0 0 0 2 1 2 1 1 1 1 0 2 2 2 0 2 2 1 0 1 0 0 0 1 1 0 1 2 1 1 0 0 2 0 2 0 0 0 2 1 1 2 1 1 1 1 0 2 0 2 0 0 0 1 0 1 2 0 0 2 0 0 2 0 0 2 1 0 1 0 1 1 1 0 2 1 0 0 0 0 0 0 0 0 1 0 0 0 0 0 1 0 2 0 1 0 1 1 0 2 0 2 2 2 2 2 2 0 0 0 0 2 0 1 0 0 0 2 1 0 1 0 0 0 0 2 1 1 1 2 0 0 0 1 0 0 0 0 1 1 1 1 2 2 0 1 0 1 1 0 1 1 0 0 2 2 1 2 0 0 1 2 0 0 0 0 2 2 2 0 0 1 0 1 0 0 1 0 0 0 1 2 1 1 1 0 1 0 2 1 1 0 0 0 2 0 0 0 0 2 0 0 1 1 0 1 1 1 0 1 1 1 0 0 0 0 0 0 0 0 0 0 0 0 1 1
7 0 1 0 1 0 2 1 0 1 1 0 1 1 0 0 0 1 0 2 2 2 0 0 2 0 0 0 1 1 1 0 2 2 1 0 2 1 0 0 0 1 0 1 2 1 0 0 1 0 0 0 2 2 0 1 1 0 1 0 0 0 0 1 0 0 2 0 1 0 0 2 0 0 0 2 2 0 0 0 0 0 0 0 1 0 0 0 1 2 1 0 1 0 1 0 0 1 0 1 0 2 1 1 0 0 2 1 1 1 0 0 1 1 1 1 1 0 0 0 2 0 2 0 2 0 2 1 1 0 1 1 0 0 0 0 0 0 0 0 0 2 0 0 0 1 0 0 0 0 0 0 0 0 0 0 0 0 0 1 1 1 1 2 0 2 0 0 2 1 0 2 1 2 2 0 2 0 0 0 0 0 0 2 2 2 0 2 2 2 0 2 0 0 0 0 1 0 1 0 0 1 1 1 2 0 1 1 1 0 2 0 1 0 1 2 0 1 1 1 1 0 0 1 0 1 1 2 1 1 1 0 0 1 1 1 0 2 2 0 0 0 2 2 2 0 0 0 0 0 0 0 1 0 0 1 1 1 0 0 0 0 0 2 0 0 1 1 2 0 0 1 2 2 0 2 1 1 1 1 1 1 0 0 0 0 0 2 0 2 0 0 1 1 1 0 2 1 0 1 1 0 0 1 0 1 0 1 1 1 0 2 0 2 1 1 1 0 1 0 0 1 1 1 1 0 0 1 1 1 1 1 1 0 0 0 0 1 0 0 1 1 1 0 1 0 2 1 2 0 1 1 2 2 1 1 1 1 0 2 0 0 0 0 0 0 0 1 1 0 0 0 0 2 1 1 0 2 0 1 1 0 0 0 0 0 0 0 0 0 0 0 0 0 2 1 1 1 1 1 1 1 0 1 0 0 0 2 0 0 0 0 0 0 1 0 1 0 0 0 0 0 1 1 0 2 2 0 1 0 0 0 1 0 0 0 0 0 1 0 1 1 2 0 1 1 1 1 1 0 0 0 0 2 2 2 2 2 2 1 1 1 0 0 0 2 0 0 0 0 0 0 1 1 1 0 0 1 0 1 1 0 0 1 1 0 0 2 2 0 0 0 0 1 2 0 0 1 0 1 1 0 1 1 1 0 1 1 1 0 0 2 0 0 0 2 1 0 1 1 1 2 2 2 0 2 0 2 0 2 0 2 0 1 2 1 2 0 1 1 0 1 1 1 2 0 0 0 0 0 1 0 0 2 1 0 0 1 0 1 1 0 1 1 0 1 0 0 0 0 0 0 1 0 0 0 1 1 0 1 0 0 1 0 1 1 1 1 1 1 0 0 2 1 1 0 1 1 1 2 1 1 0 1 2 0 2 0 0 2 1 0 0 0 0 1 0 0 0 0 0 0 0 0 0 0 2 1 0 0 0 1 0 0 0 1 2 0 0 0 2 0 0 1 2 1 2 0 0 0 0 1 0 1 0 2 1 2 2 0 0 0 2 1 1 2 2 0 1 0 1 0 0 1 2 1 2 0 1 0 0 1 2 1 2 2 2 1 2 0 1 1 1 0 2 0 0 0 1 1 0 1 0 0 1 0 0 2 2 0 0 0 0 0 0 2 0 0 0 0 0 0 1 0 0 2 2 0 2 1 0 0 0 2 0 0 1 0 1 2 1 1 0 1 1 0 1 1 0 0 0 0 0 0 0 1 0 0 0 0 0 1 2 1 0 0 2 1 0 1 0 0 0 0 0 0 0 1 1 1 0 1 1 0 1 0 0 1 0 2 0 1 2 0 1 0 0 0 0 2 2 0 0 2 1 0 2 0 0 2 2 0 0 0 2 2 0 2 0 0 0 0 0 1 1 2 0 0 2 2 1 1 2 0 0 0 0 0 0 0 0 1 2 1 2 1 2 1 0 0 2 0 0 0 0 0 0 0 0 0 1 0 0 0 0 0 0 2 2 0 0 0 2 0 0 0 0 1 2 2 1 1 1 0 0 1 1 2 0 0 1 0 0 2 2 0 2 0 0 1 0 2 2 0 1 1 1 2 0 0 2 0 0 0 1 0 0 1 2 1 0 1 1 0 0 0 1 1 0 0 2 2 1 1 0 0 1 1 0 0 0 0 2 2 2 1 2 0 0 0 2 0 2 0 1 0 0 0 0 1 1 1 0 0 0 2 2 0 0 1 0 1 0 0 0 0 1 2 2 0 0 0 0 0 0 0 0 0 0 0 0 0 0 0 0 1 0 0 0 1 2 1
8 0 1 0 0 0 2 2 0 0 0 1 0 0 0 0 0 2 2 1 1 1 1 0 2 0 0 1 1 2 2 0 0 2 2 0 2 2 0 0 2 1 0 0 2 0 2 0 1 0 0 0 1 1 1 0 1 0 1 2 0 0 0 1 0 1 1 0 1 0 0 1 2 0 2 2 2 1 2 1 1 0 1 1 2 0 0 2 2 2 2 2 0 0 1 0 0 2 0 2 0 2 0 1 1 1 1 0 2 0 0 2 1 2 2 1 1 0 2 0 0 1 2 0 1 1 1 1 1 0 0 0 1 1 0 0 1 0 0 1 2 0 1 0 0 1 0 0 0 0 0 0 2 1 1 1 0 2 0 1 1 1 2 1 0 1 0 2 0 0 2 0 1 1 1 0 2 2 2 2 2 2 0 2 0 0 0 1 0 0 1 2 1 0 2 0 1 2 1 1 1 1 0 1 2 0 2 1 0 0 2 0 2 1 1 2 0 1 1 0 2 1 0 0 0 1 1 0 0 0 0 0 0 0 2 0 0 1 2 0 0 0 1 2 2 0 1 0 1 1 1 0 1 1 1 2 0 1 1 1 1 0 0 2 0 0 1 0 1 1 0 1 2 2 0 0 1 1 2 0 0 0 2 0 2 1 1 1 0 1 0 1 1 2 2 0 2 1 0 2 0 0 0 0 0 0 2 0 1 0 0 1 0 1 1 0 1 0 2 0 0 2 1 2 0 0 0 1 1 1 0 1 1 1 0 0 0 1 0 1 1 1 0 0 0 0 1 1 1 1 2 2 0 0 0 0 1 2 1 0 1 1 0 1 0 0 0 1 2 1 1 1 0 2 1 1 0 2 1 2 2 2 0 0 0 1 2 0 0 1 0 0 0 0 2 0 0 0 1 1 0 2 0 0 0 1 1 2 0 0 0 0 1 0 1 0 1 1 0 0 0 0 0 2 0 1 1 0 0 0 0 1 0 1 1 0 1 2 1 0 1 1 1 2 0 2 0 1 1 0 0 0 0 2 1 0 1 1 1 1 1 2 0 0 0 1 1 1 0 1 0 0 1 2 0 0 0 2 0 1 1 0 0 0 0 1 0 0 1 0 2 1 0 1 0 0 0 1 0 0 1 1 1 1 2 0 2 1 1 0 0 2 0 2 2 0 0 2 0 2 2 2 2 2 1 2 0 1 0 2 1 1 0 1 2 0 1 0 0 1 1 1 1 0 2 0 0 0 1 0 0 0 0 1 1 0 0 0 1 0 0 1 1 2 0 1 1 1 1 0 1 0 2 0 1 1 2 0 0 0 0 0 0 0 2 1 1 2 0 0 0 0 1 0 1 0 0 0 1 0 0 1 1 0 0 1 0 0 0 1 0 0 0 1 1 1 0 0 0 0 0 0 0 1 1 0 1 1 0 0 0 0 0 0 0 1 2 0 0 1 2 2 1 1 1 0 1 1 0 0 2 1 1 2 1 2 2 2 2 0 0 0 1 0 1 2 0 1 0 1 0 1 0 0 0 2 2 1 1 1 1 0 2 0 1 1 1 1 1 0 0 1 0 2 1 0 0 0 2 2 0 2 0 0 2 0 1 2 2 1 1 1 0 0 0 0 0 1 2 1 0 0 0 0 1 0 0 0 1 1 0 1 0 1 2 1 1 0 0 0 0 0 0 0 0 1 0 0 1 1 1 1 0 0 0 1 1 0 0 0 0 0 2 2 0 0 2 1 0 0 0 1 1 2 2 2 0 0 1 1 0 1 0 1 1 0 1 1 1 1 0 1 2 0 0 0 0 0 1 0 0 1 2 2 1 1 1 0 1 0 1 0 0 0 2 2 0 2 2 2 2 2 0 2 0 2 0 0 0 1 1 0 2 0 0 2 0 0 1 0 0 1 1 1 1 0 1 1 1 0 2 1 0 0 1 0 1 1 2 2 0 0 0 0 0 1 2 0 1 0 1 0 1 1 0 0 0 1 1 2 2 2 2 1 1 1 0 1 0 1 0 0 0 1 1 0 1 0 0 0 0 1 1 0 1 2 0 1 0 2 0 0 1 1 1 1 1 1 2 1 0 1 0 0 0 0 1 0 0 1 2 2 1 1 0 0 1 1 0 1 0 1 2 0 2 1 2 0 1 0 2 0 0 2 1 0 1 0 0 1 1 0 1 1 0 2 2 0 1 2 0 1 0 0 0 0 1 0 0 0 0 0 1 1 0 0 0 1 0 1 0 0 1 0 0 0 0 0 0 0 2 2
9 0 2 0 0 0 1 2 1 0 1 1 0 0 0 0 0 1 1 1 1 1 0 1 1 1 1 0 2 2 2 1 1 1 2 0 2 2 0 0 0 0 0 0 2 0 0 0 1 0 0 0 0 2 0 1 0 0 0 1 0 1 0 1 0 1 1 0 1 1 0 0 1 0 1 2 2 0 1 0 2 0 0 0 2 0 1 0 1 2 0 0 2 0 0 0 0 1 0 1 1 2 0 0 2 1 1 2 0 0 0 2 0 0 1 1 1 0 0 0 2 0 2 0 2 0 2 2 2 0 0 0 0 1 0 0 0 0 0 2 0 2 0 0 0 0 0 0 0 1 0 0 1 0 1 0 0 2 0 0 1 2 1 2 1 2 1 0 1 1 1 1 0 1 2 0 2 1 1 1 1 2 1 2 2 1 1 1 0 0 1 2 2 1 1 1 2 2 0 0 0 2 0 1 2 0 2 1 1 0 1 0 1 0 1 1 0 2 2 1 1 1 0 0 0 1 1 1 0 1 0 1 0 0 2 1 0 1 2 0 0 0 2 1 1 0 1 0 0 0 0 0 0 1 1 2 1 2 1 1 0 1 0 1 0 0 1 0 2 2 0 1 2 2 0 0 0 1 1 0 0 0 1 1 2 1 1 1 0 1 0 1 0 2 2 0 2 0 0 2 0 0 1 0 1 0 2 0 1 2 1 1 0 1 2 1 2 0 0 0 0 2 2 0 2 0 1 1 0 0 0 0 1 1 0 0 0 1 0 0 0 0 2 1 0 0 1 0 1 2 0 0 2 2 1 1 1 1 0 0 0 0 2 0 2 0 0 1 1 0 0 0 1 2 1 1 0 2 0 1 1 0 0 0 0 0 1 0 1 0 1 1 0 0 2 0 0 0 0 0 0 0 0 0 0 1 0 0 0 0 0 0 0 0 1 0 1 0 0 1 1 1 0 1 0 2 1 1 0 1 0 1 0 0 0 0 0 2 0 0 0 2 2 1 1 2 0 0 2 0 0 0 0 2 2 1 2 0 0 0 0 0 0 0 0 1 1 1 0 1 0 0 0 2 1 0 0 1 0 0 1 0 0 2 2 0 0 1 2 1 1 0 0 0 1 1 1 1 1 0 1 1 1 1 1 1 0 1 0 0 0 1 0 1 1 0 0 0 0 1 2 2 2 2 1 2 0 1 0 2 1 1 0 0 1 1 1 1 0 0 0 2 2 1 2 0 0 1 1 0 0 0 0 2 1 0 1 1 0 1 0 0 0 2 0 0 1 0 1 1 0 2 1 0 0 0 1 0 0 0 0 0 0 0 2 1 1 0 0 0 0 0 0 0 0 0 0 0 0 0 0 1 2 0 0 2 0 0 0 0 0 0 2 2 2 2 0 0 1 0 0 0 0 0 0 0 1 0 0 0 0 1 0 0 0 1 2 0 1 1 2 0 1 1 2 1 2 0 1 1 0 0 0 0 0 2 2 1 1 0 0 0 1 1 1 2 0 0 1 0 1 0 1 0 0 1 0 0 1 0 1 2 2 0 2 2 2 0 1 0 0 0 0 1 0 0 0 0 1 1 1 0 0 0 2 0 0 2 2 0 0 0 0 1 0 0 0 1 1 1 0 0 0 0 0 0 0 1 0 0 0 1 0 2 0 0 1 0 0 1 1 0 0 1 1 0 1 1 2 1 1 2 0 0 0 2 0 1 2 2 0 0 2 1 0 0 2 2 0 2 1 0 2 0 0 0 0 0 0 2 0 1 1 0 0 2 0 2 2 1 1 2 2 0 1 0 0 1 0 1 2 0 0 2 1 0 2 1 0 1 1 0 0 0 1 2 1 0 2 2 2 2 0 2 0 2 0 0 0 2 1 2 0 2 1 1 0 0 0 0 0 0 0 0 0 0 0 0 0 0 2 0 0 0 0 0 0 0 1 1 1 0 0 0 0 1 0 1 1 0 0 0 1 1 0 0 0 1 2 2 1 2 2 0 0 0 0 1 1 0 0 0 1 0 2 2 1 0 1 0 0 2 2 1 1 1 1 1 0 2 0 0 0 0 0 2 2 1 2 1 0 1 0 1 1 0 2 0 0 1 2 2 0 2 0 0 0 1 0 0 0 1 1 1 1 0 1 0 0 0 1 0 1 1 1 0 1 0 0 0 2 0 1 0 1 0 0 0 1 1 1 0 0 0 0 0 1 1 1 0 0 0 1 1 0 0 0 0 0 0 0 0 0 0 0 0 0 0 0 0 2 2
10 0 1 0 1 0 2 1 0 0 0 0 1 1 0 0 1 0 0 1 1 1 1 0 2 0 0 0 2 1 1 1 1 1 1 0 2 2 0 0 0 0 0 0 2 1 1 0 0 0 0 0 1 2 0 2 0 0 2 0 0 1 0 2 0 0 1 0 0 0 0 1 1 0 1 2 2 0 2 1 1 0 1 1 2 0 0 1 2 2 0 0 1 0 0 1 0 1 1 2 2 1 0 1 1 1 1 1 1 1 0 1 2 2 2 1 1 0 2 0 0 0 2 2 1 1 1 0 0 0 0 0 0 0 0 0 0 0 0 2 2 0 0 0 0 1 1 0 0 0 0 0 0 0 1 0 0 1 0 2 1 1 1 1 0 0 0 1 0 0 0 1 0 2 1 0 2 0 0 0 0 0 2 2 2 2 2 1 0 0 0 1 1 1 1 0 1 2 1 0 0 1 0 2 2 0 2 1 1 0 1 0 1 0 2 2 1 0 1 1 1 1 0 0 0 0 0 0 0 0 1 1 0 0 2 0 1 1 2 0 0 0 2 2 2 0 0 0 0 1 1 1 0 0 0 2 0 2 0 2 2 0 0 1 0 0 1 0 2 1 0 1 0 1 0 1 1 1 1 0 0 1 2 1 2 2 1 2 0 2 0 1 0 2 2 1 2 2 0 2 2 0 2 0 2 0 1 0 1 1 1 1 0 2 2 0 0 0 1 0 1 1 2 0 2 0 1 1 0 1 0 1 0 0 0 0 0 1 0 0 1 2 2 1 0 0 2 0 0 0 0 0 1 0 0 0 1 1 0 1 0 0 1 0 1 1 0 1 2 1 1 1 1 2 1 1 0 1 1 2 0 0 1 1 1 1 0 0 0 0 0 0 0 0 2 0 0 0 2 2 1 2 0 1 1 0 0 1 0 0 0 0 0 0 2 0 2 0 0 1 1 0 0 0 0 2 2 1 0 0 0 0 1 1 1 1 0 2 1 1 1 1 2 1 0 1 0 1 1 0 0 0 0 2 2 1 2 2 2 2 1 2 0 0 0 2 0 1 0 1 1 1 2 1 1 0 2 1 0 1 2 0 0 0 0 1 0 2 2 1 0 0 0 1 0 1 1 2 1 0 0 0 2 0 2 0 1 0 1 0 0 2 0 1 1 1 1 1 0 1 1 2 1 0 0 1 1 1 0 2 1 1 0 2 2 0 2 1 1 0 1 2 2 0 2 0 0 1 1 0 1 0 0 1 2 0 0 0 0 1 0 0 1 1 1 0 0 1 0 0 0 0 2 0 1 1 2 0 0 0 0 0 0 0 2 2 2 1 0 0 1 1 0 0 0 0 0 0 1 0 0 1 1 1 1 1 1 0 1 1 1 0 1 1 1 1 1 0 0 0 0 0 0 0 0 1 1 2 0 0 0 1 0 0 0 0 2 0 1 1 2 1 0 0 2 2 2 1 0 1 0 1 0 0 0 2 1 2 2 0 0 0 1 0 1 1 1 2 0 1 0 1 1 0 0 2 2 0 0 0 1 0 1 1 1 1 0 1 2 0 0 1 0 1 0 0 0 0 2 2 1 1 0 0 1 0 0 2 2 1 1 1 0 0 0 0 0 2 2 2 0 0 1 0 0 1 1 0 0 0 0 1 0 2 0 0 1 0 0 1 1 0 1 1 2 0 0 1 1 1 1 1 0 0 0 1 1 0 2 2 0 0 2 1 0 1 2 1 0 1 1 0 2 1 1 1 2 0 1 1 0 1 0 0 0 1 0 2 2 0 1 1 2 0 0 0 0 2 0 0 1 0 2 2 0 0 1 0 0 1 2 1 0 0 2 1 0 2 1 1 0 1 0 0 0 0 0 0 1 1 1 0 0 1 0 2 0 0 0 0 0 0 0 0 0 0 0 0 0 0 2 0 0 0 0 0 1 0 0 0 0 0 0 0 0 1 0 1 1 0 0 0 2 0 0 1 0 1 0 2 1 1 1 0 0 1 1 2 0 0 1 0 2 1 1 0 1 0 0 0 0 2 1 1 2 2 0 1 0 2 0 0 1 1 1 0 0 0 2 2 0 0 1 0 0 0 0 0 0 0 1 1 0 1 1 0 0 1 0 0 0 0 2 1 1 0 0 0 1 0 1 0 0 2 2 0 2 0 0 2 0 2 2 0 2 1 1 0 1 1 0 0 0 0 1 0 2 1 1 0 0 0 0 0 0 0 0 0 0 0 0 0 0 0 0 1 0 0 0 1 1 1
11 0 2 0 0 0 0 2 1 0 1 1 1 2 1 0 1 1 0 1 1 1 1 0 2 0 0 0 2 2 2 1 1 1 1 0 2 2 0 0 0 0 0 1 1 0 0 0 0 1 1 0 1 1 1 1 1 0 1 1 1 1 0 2 0 1 1 0 1 0 0 0 1 0 1 2 2 0 0 0 1 0 2 2 2 0 0 0 2 2 0 0 1 0 0 0 1 1 0 2 2 2 0 1 1 0 2 2 0 0 0 0 0 1 1 1 0 0 1 0 1 0 1 0 1 0 1 0 0 0 1 1 0 0 0 0 0 0 0 0 2 0 2 0 0 0 1 0 0 0 1 0 0 0 1 1 1 0 0 1 1 2 2 2 2 1 0 1 1 1 1 2 0 2 2 0 2 2 2 2 2 2 0 1 1 0 0 2 0 0 2 2 2 2 2 0 1 2 0 0 0 1 0 0 2 0 2 1 1 0 1 1 0 0 1 2 0 0 2 1 2 1 0 0 1 1 1 0 0 0 0 0 0 0 2 0 0 0 1 1 0 0 1 1 1 0 0 0 0 0 0 0 1 0 0 2 1 2 0 0 0 0 0 0 0 0 1 0 1 0 2 1 2 2 0 0 0 1 1 0 0 1 2 1 2 2 1 2 0 2 0 0 0 2 1 0 0 0 0 0 0 0 0 1 0 0 0 0 1 1 0 1 0 1 2 1 2 1 1 0 0 1 1 1 0 0 0 1 1 1 0 1 1 0 0 1 0 1 0 1 1 1 2 0 0 0 1 0 0 0 0 0 2 2 1 1 1 2 0 0 0 0 2 0 2 1 0 1 1 0 0 0 0 2 0 0 0 2 0 2 1 1 0 1 0 0 0 0 0 0 0 0 1 0 2 1 2 1 1 1 0 1 0 2 2 0 0 1 0 0 0 0 0 0 2 0 1 0 0 0 0 1 0 1 1 1 0 1 0 1 1 1 0 1 2 2 0 1 1 0 1 1 1 2 0 2 0 1 2 0 0 1 0 2 2 1 2 2 2 1 1 2 0 0 0 2 0 2 0 0 0 0 2 2 2 0 2 2 1 1 1 1 0 0 0 0 0 1 1 1 1 1 0 1 0 0 0 2 2 0 0 0 0 2 0 0 1 1 1 0 1 1 0 1 1 0 0 0 0 2 2 1 0 0 0 1 1 1 0 2 0 1 0 0 1 1 2 1 0 0 1 2 0 0 1 0 0 1 1 0 0 0 0 2 1 1 0 0 0 0 1 0 2 2 0 1 0 0 2 1 0 2 0 0 0 0 0 0 0 0 1 0 1 0 0 0 0 2 2 1 0 1 0 0 2 0 0 0 0 1 1 1 1 0 1 1 1 0 0 1 0 0 1 2 1 1 0 0 0 0 0 0 0 2 2 0 0 1 0 0 1 0 0 0 0 2 2 1 0 2 0 0 0 2 2 1 1 1 1 0 1 1 0 1 0 1 1 1 1 0 0 0 2 2 2 2 0 1 0 1 0 1 0 1 1 2 2 0 1 0 0 0 2 0 1 2 0 0 1 1 1 1 0 1 1 0 0 1 1 2 2 0 0 0 2 0 0 2 2 0 0 0 0 0 1 1 0 1 1 1 0 0 1 0 1 1 1 0 1 1 1 2 0 2 0 0 1 0 0 1 0 1 0 1 1 0 0 1 0 0 0 0 0 1 0 1 0 0 0 0 0 0 2 1 0 0 2 2 1 2 0 0 2 0 0 0 1 0 1 0 0 2 0 0 0 1 0 1 0 2 0 1 2 0 0 0 0 1 0 0 0 1 0 2 1 1 1 0 0 1 1 1 1 1 1 1 1 1 1 1 1 1 0 2 0 2 0 0 1 2 2 1 2 0 0 0 0 1 2 0 0 1 1 0 1 1 1 1 1 0 1 0 0 1 0 0 1 1 0 1 0 1 0 0 0 0 1 0 1 0 1 0 1 1 0 1 0 0 2 2 0 0 1 0 0 1 1 2 1 0 0 1 0 1 2 0 2 0 0 0 1 2 1 1 2 1 0 2 0 2 0 0 0 0 1 0 0 1 2 2 0 1 0 0 1 0 1 1 1 0 1 1 0 2 0 0 0 2 0 0 0 1 2 2 2 0 1 1 0 0 1 0 1 0 1 0 1 0 0 2 0 1 1 0 1 0 0 0 0 1 0 0 0 0 0 1 0 1 1 0 0 0 0 0 1 1 2 2 0 1 0 0 1 0 0 0 0 0 0 0 2 1
12 0 2 0 2 0 2 1 0 0 0 0 0 1 1 0 0 0 0 0 0 1 0 1 1 0 0 0 2 2 2 2 1 1 2 0 2 1 0 0 0 0 0 0 2 0 0 0 0 0 0 0 0 1 1 1 0 0 0 1 1 1 1 2 0 0 1 1 1 0 0 0 2 0 2 2 2 0 1 0 1 0 0 0 2 0 1 0 2 2 0 1 2 1 1 0 0 0 0 2 2 2 0 1 1 1 2 2 0 0 0 0 0 1 1 0 0 0 0 0 2 0 1 0 1 0 1 2 2 0 0 0 0 0 0 0 0 0 0 2 0 2 0 0 2 1 0 0 0 1 0 0 0 0 0 0 0 0 0 2 1 0 2 2 1 2 0 1 0 0 1 1 0 2 1 0 1 0 0 0 0 0 1 2 1 1 1 2 2 2 0 2 2 1 1 0 2 2 0 0 0 0 0 1 2 0 2 1 1 0 0 0 1 0 1 2 2 2 0 1 1 0 1 0 0 1 1 2 0 2 0 0 0 0 1 0 1 1 1 1 0 0 1 1 1 0 1 0 0 0 0 1 1 1 1 1 0 2 0 1 1 0 0 1 0 0 0 0 1 0 1 1 1 1 0 0 1 2 2 0 0 1 1 0 2 0 1 2 0 2 0 0 1 2 2 0 2 1 1 2 2 0 1 1 1 0 1 0 0 0 0 1 0 2 2 2 2 0 1 1 0 1 1 1 1 0 0 1 1 1 0 1 0 0 0 0 0 0 0 0 0 0 0 0 0 0 0 1 1 1 1 0 1 1 0 1 0 2 0 0 0 0 2 0 2 1 0 0 1 1 1 1 0 2 0 0 0 1 1 1 2 2 0 0 1 0 0 0 0 0 0 2 0 0 2 0 0 0 0 0 0 1 0 0 0 0 1 0 0 0 0 2 0 1 1 0 0 0 0 0 0 1 1 0 2 2 2 2 0 0 2 0 0 0 1 1 0 0 0 0 2 0 2 1 0 1 0 2 2 0 0 0 0 1 0 0 0 2 1 1 2 2 1 0 1 2 0 1 0 0 0 0 0 2 0 1 0 0 0 0 2 0 0 1 1 0 0 2 2 1 0 0 0 1 0 0 0 2 1 0 0 0 2 0 0 0 2 0 1 0 0 2 0 1 2 0 0 0 0 0 0 2 1 2 1 1 1 1 0 2 1 1 0 1 1 0 1 0 1 0 2 2 1 0 1 0 0 0 0 0 0 0 1 2 0 0 0 0 0 1 0 0 0 1 0 0 1 1 2 1 1 1 0 0 0 1 1 2 0 2 0 0 0 0 1 0 0 1 0 0 0 0 0 0 0 0 1 1 1 1 1 1 2 0 1 2 1 0 0 1 0 0 1 1 1 1 0 0 0 1 0 0 0 1 1 0 1 2 0 0 1 1 0 0 0 1 2 0 0 2 0 1 0 2 2 1 1 1 0 1 1 1 0 0 0 1 2 2 2 1 1 0 1 0 0 2 1 1 0 1 0 1 0 0 0 2 2 0 0 0 1 0 2 1 2 2 1 0 1 1 0 1 0 0 0 0 0 1 2 2 0 2 0 0 1 0 1 2 2 0 0 0 0 1 0 1 1 1 1 1 0 1 0 0 0 1 1 0 2 1 0 0 0 2 0 0 0 0 1 1 1 0 0 1 1 1 1 0 0 0 0 0 0 0 1 1 0 0 1 0 0 0 2 1 0 0 2 1 0 1 0 1 1 1 1 1 2 1 0 2 1 1 1 0 0 1 1 2 1 1 1 1 2 0 1 0 0 1 0 1 2 0 0 1 1 1 1 0 0 1 1 0 0 0 1 2 1 1 2 2 1 2 0 0 0 0 0 0 1 2 1 1 1 1 0 1 1 1 1 1 1 0 2 1 2 1 2 1 0 0 2 0 0 0 0 0 0 0 0 0 1 0 1 0 1 1 0 1 0 0 0 0 0 1 0 0 0 1 2 2 2 2 0 0 0 2 2 0 2 0 0 1 0 2 2 0 2 0 0 0 0 2 0 0 1 1 0 2 1 1 1 0 0 0 1 1 2 0 2 2 0 0 0 1 2 0 1 1 0 1 1 1 0 1 0 0 0 0 0 0 0 0 2 1 0 0 0 0 1 0 1 0 1 1 0 0 1 1 1 1 0 1 1 1 1 1 1 0 1 2 0 0 0 0 0 1 0 1 1 0 0 0 0 0 1 1 1 0 0 0 0 0 0 0 0 0 1 0 0 0 1 0
13 0 0 0 1 0 2 1 0 1 1 0 0 1 0 1 0 0 0 2 1 2 0 0 2 0 0 0 1 1 1 0 0 1 2 0 2 1 0 0 2 0 0 2 2 1 1 0 0 0 0 0 1 1 1 1 0 0 1 1 0 0 1 2 0 1 1 0 0 0 0 0 1 0 1 2 2 0 1 0 2 0 1 1 1 0 1 1 2 2 1 1 2 2 0 0 0 1 0 1 1 2 2 0 0 0 2 1 2 1 0 2 1 2 2 2 2 0 2 0 0 0 2 1 1 1 1 0 0 0 0 0 0 0 0 0 0 0 0 0 1 1 0 0 1 1 0 0 0 0 0 0 1 1 0 0 0 1 0 0 1 1 1 2 0 1 0 1 0 1 0 2 1 2 2 0 1 0 0 0 0 0 1 2 2 2 1 1 0 0 0 2 2 2 2 0 2 2 0 1 1 1 0 1 2 0 1 2 1 0 1 1 1 0 2 2 0 0 1 1 1 0 0 0 0 1 1 0 0 0 1 1 0 0 1 0 0 1 1 1 0 0 2 2 2 0 0 0 1 1 0 0 1 0 0 1 1 2 0 0 0 0 0 2 0 0 0 0 2 0 0 1 0 0 0 1 1 2 2 1 1 0 2 0 2 1 1 1 0 2 0 2 1 2 2 0 2 1 0 1 1 0 1 0 1 1 0 0 1 1 1 1 0 1 1 0 2 1 0 0 1 0 1 1 1 0 2 0 2 2 0 0 1 0 0 0 0 2 1 2 1 1 1 0 1 0 1 0 0 1 0 0 1 1 1 0 1 0 0 2 0 0 2 0 1 1 0 2 2 0 0 0 1 2 1 0 0 2 1 2 1 2 0 2 1 2 1 0 0 0 0 0 0 0 2 0 0 1 0 0 0 0 0 2 1 1 1 2 0 0 0 0 0 0 0 0 0 2 0 0 0 2 0 1 0 2 2 1 0 0 1 1 0 1 1 0 1 2 1 0 1 1 1 1 0 1 0 0 1 0 0 0 0 2 1 1 1 1 1 2 2 2 0 0 0 1 1 0 0 0 1 1 0 2 0 1 0 1 1 0 1 0 0 1 1 1 0 1 2 0 1 0 0 0 1 0 0 1 1 0 1 1 1 1 2 0 2 0 1 0 1 1 0 1 1 1 2 0 0 2 2 1 2 1 0 1 1 0 0 1 1 1 0 0 0 1 2 1 0 0 1 2 2 1 2 0 1 0 0 0 0 0 1 2 1 0 0 0 0 0 2 0 0 1 0 0 1 1 1 1 1 1 0 0 0 1 1 1 0 1 0 0 0 0 0 0 0 1 0 0 1 1 0 0 0 0 0 0 0 0 0 2 0 1 2 0 1 0 0 1 0 0 0 0 0 1 0 0 0 0 0 0 0 0 0 1 1 2 0 0 1 1 2 0 0 0 2 0 0 1 0 0 0 1 1 1 1 0 1 1 0 0 0 0 0 1 2 2 2 1 1 1 1 0 1 1 0 1 1 0 1 0 1 0 0 1 0 0 0 0 0 0 2 1 2 2 0 2 2 1 0 2 0 0 0 0 0 0 0 1 1 1 0 0 0 0 0 2 2 0 1 0 0 1 1 1 0 1 1 1 0 0 0 0 0 0 1 0 1 1 1 1 0 2 2 1 2 0 0 1 1 1 1 0 1 0 0 0 0 0 0 1 0 0 0 1 0 0 1 0 0 0 2 2 0 0 2 1 0 2 0 0 1 1 0 2 0 0 0 2 0 0 2 0 0 1 0 2 2 1 1 2 2 2 0 2 0 0 0 2 2 0 1 2 1 1 0 1 1 0 1 0 0 0 1 2 1 2 1 2 2 1 0 0 0 2 0 0 1 2 0 2 2 0 0 2 1 1 2 1 2 0 0 0 0 0 0 0 0 1 1 0 0 0 0 0 0 0 0 0 1 0 1 0 1 2 0 2 2 0 0 0 1 1 0 1 0 2 2 2 2 2 2 1 0 1 0 0 0 1 2 0 0 1 2 0 2 0 0 1 0 1 1 0 1 1 1 2 0 1 0 0 0 0 1 1 1 0 2 2 0 0 0 2 1 0 0 1 1 1 1 1 0 1 1 0 0 1 0 0 0 0 2 2 2 0 0 2 0 1 0 0 0 2 2 0 2 0 0 1 1 0 1 0 0 0 0 0 0 0 2 0 0 0 0 0 0 1 1 0 0 0 0 2 0 1 0 1 0 1 1 0 0 0 0 1 0 0 1 0 0 0
14 0 1 0 0 0 1 0 0 2 2 0 0 0 0 0 0 0 0 0 0 0 0 0 2 0 0 0 1 2 2 0 2 2 2 0 2 1 0 0 2 0 0 0 0 2 1 0 0 0 0 0 1 1 1 2 0 1 0 2 0 1 0 0 0 0 2 0 2 0 0 1 2 0 1 1 1 0 0 0 0 0 0 0 1 0 0 2 2 2 2 2 1 0 0 0 0 1 1 1 1 2 0 1 1 1 2 1 1 0 0 1 0 2 2 1 1 0 0 0 1 1 2 1 1 0 1 2 1 1 0 0 0 0 0 0 0 0 0 1 0 2 1 0 2 2 1 0 0 1 0 0 0 0 0 0 0 1 0 0 1 1 2 2 0 2 0 1 0 1 0 0 2 2 2 0 2 0 0 0 0 0 1 2 2 1 2 2 1 1 1 2 2 0 0 1 1 1 0 0 0 1 0 1 2 0 2 0 0 0 2 0 1 0 1 2 1 0 0 0 2 2 0 0 1 1 0 1 0 1 0 1 0 0 1 0 0 2 2 0 0 0 2 2 2 0 0 0 0 0 0 2 1 1 1 1 1 1 0 0 1 0 0 2 1 0 1 1 0 0 1 1 0 0 1 1 0 1 1 1 1 1 1 0 0 0 0 2 0 2 0 0 1 2 2 0 2 1 0 0 0 0 1 0 1 0 1 0 1 1 0 1 0 0 1 0 2 0 1 0 1 1 1 0 1 0 0 1 1 0 0 0 0 0 0 0 0 1 0 0 1 1 1 0 0 1 1 1 1 1 0 0 0 0 0 0 0 0 1 1 1 1 2 0 2 0 0 1 2 1 1 1 1 2 1 2 0 2 0 1 1 1 0 1 0 0 1 1 1 1 1 1 2 0 2 2 2 0 1 1 1 2 0 1 0 0 1 0 0 0 0 0 1 0 1 1 0 1 0 0 0 1 0 1 1 1 0 1 0 0 0 1 0 0 1 1 0 1 1 0 1 1 0 0 2 2 2 0 1 0 0 1 0 2 1 1 1 1 1 1 1 2 0 0 0 1 1 0 0 0 0 1 0 2 0 1 0 2 0 1 2 1 0 0 0 0 0 2 2 1 0 0 0 1 1 0 1 2 2 0 1 1 1 1 1 0 1 0 1 1 0 2 0 1 1 1 1 1 0 1 1 2 2 1 1 1 0 2 0 2 1 1 0 1 1 0 1 0 0 1 1 2 2 1 1 0 0 1 1 0 1 0 0 0 2 0 0 0 1 1 0 0 1 1 1 0 0 1 1 0 0 1 1 0 1 1 0 0 0 0 0 0 1 0 0 0 0 1 1 0 0 2 0 0 0 0 0 0 0 0 0 2 1 0 1 0 0 0 0 0 0 0 0 0 0 0 0 0 1 0 0 0 0 0 1 0 2 1 0 0 0 1 0 0 0 2 2 0 0 1 1 0 0 1 2 2 2 2 0 0 1 2 0 2 0 2 0 1 1 0 0 0 1 1 1 2 2 0 0 0 2 0 0 0 0 2 2 0 0 0 1 0 1 1 1 1 1 1 2 0 1 0 1 0 1 0 0 0 2 2 0 2 0 0 1 0 1 1 1 0 2 0 0 0 0 0 0 2 2 2 0 0 0 1 1 0 1 2 1 1 0 2 0 2 0 0 2 0 1 2 1 2 0 0 0 0 0 1 0 0 0 0 0 0 0 1 0 0 0 0 0 1 2 2 0 0 2 2 0 2 0 1 0 1 1 1 2 0 2 0 0 2 1 1 1 1 0 2 1 2 0 1 2 0 0 0 0 1 0 0 1 0 1 2 1 1 0 0 0 1 1 0 0 0 2 1 1 2 2 2 2 2 0 0 0 0 0 0 2 2 1 1 2 0 0 0 1 0 1 0 0 0 2 1 2 1 2 2 1 0 1 0 0 0 0 0 0 0 0 0 1 0 1 0 1 0 1 1 1 0 1 0 0 2 0 0 0 0 2 2 1 1 2 0 1 1 1 2 0 0 0 0 1 0 2 0 2 1 0 0 1 2 1 0 2 2 1 2 0 2 0 0 0 0 1 1 2 0 1 1 0 0 0 0 1 0 2 0 0 0 2 2 0 1 0 0 0 2 0 0 0 0 2 1 1 0 1 0 0 0 2 0 0 2 1 0 2 1 0 2 1 0 1 0 2 0 0 0 0 0 2 0 0 0 0 0 0 1 1 0 0 0 0 0 0 0 0 0 0 0 0 0 0 1 1 0 1 0 0 0 1 1
15 0 0 0 0 0 1 0 0 0 0 1 0 0 0 0 0 1 1 1 1 1 1 1 1 1 1 0 2 2 2 0 2 2 0 1 1 1 0 0 1 0 0 1 2 1 2 0 0 0 0 0 0 1 1 2 0 0 2 0 1 0 0 2 0 1 0 1 1 0 0 1 1 0 1 2 2 0 1 0 1 0 0 0 0 0 0 1 2 2 1 0 1 0 0 0 0 1 0 2 2 2 0 1 1 1 1 2 0 0 0 1 0 1 1 1 1 0 0 0 0 0 2 1 1 0 1 2 1 1 0 0 0 0 0 0 0 0 0 0 0 2 0 1 0 0 0 0 0 0 1 0 0 0 0 0 0 0 0 0 1 0 0 2 2 2 0 1 0 1 1 0 0 1 1 0 1 0 0 0 0 0 1 2 2 1 2 1 0 0 2 2 2 2 2 0 2 2 0 1 1 0 0 1 2 0 2 1 0 0 0 0 2 0 2 2 0 0 0 2 0 0 1 0 0 0 0 2 0 2 0 0 1 1 1 1 0 1 2 1 0 0 2 2 2 0 0 0 0 0 0 2 1 0 0 1 0 0 0 1 0 1 0 1 0 0 1 0 1 0 0 1 0 0 1 1 0 2 2 1 1 0 1 1 2 1 0 1 0 1 0 0 1 2 1 1 1 1 0 2 1 0 1 0 1 1 0 0 1 1 1 2 0 1 1 1 2 0 0 0 1 2 0 1 2 0 2 0 0 0 0 0 0 0 0 1 0 1 0 0 1 1 0 0 0 0 0 1 1 1 1 1 2 2 1 1 1 1 0 2 0 0 0 0 0 2 0 0 1 1 1 1 1 2 1 0 0 2 1 2 0 0 0 1 1 1 0 0 0 0 0 1 0 0 2 0 0 1 0 0 0 0 0 1 0 0 1 1 1 1 0 0 0 0 2 0 1 1 0 0 0 2 0 1 1 2 1 0 1 1 1 0 1 1 1 0 0 0 0 0 1 1 0 2 0 2 0 1 1 0 0 0 0 1 1 0 1 0 0 0 0 1 0 0 0 1 1 1 0 1 1 1 2 2 0 0 1 1 0 1 1 1 0 1 1 1 0 1 2 0 1 0 1 2 1 0 0 2 1 0 1 0 2 0 2 0 0 0 0 1 0 1 0 1 1 1 0 0 0 1 1 1 1 1 0 0 0 0 1 2 0 0 0 1 2 0 2 1 1 1 0 1 1 1 2 0 0 0 1 1 0 1 1 2 0 1 0 0 0 0 0 0 0 2 1 0 1 1 1 0 0 1 0 0 0 0 0 2 0 2 0 0 1 0 0 0 0 2 2 1 0 1 0 0 0 0 0 0 0 1 1 1 0 0 2 0 1 0 0 0 0 0 0 0 1 1 0 0 0 0 0 0 0 0 0 1 1 0 0 0 0 1 0 0 0 0 2 0 1 2 1 1 0 0 0 0 0 1 0 0 0 2 0 2 1 2 2 2 2 0 0 0 0 1 1 1 1 2 0 0 0 1 0 0 0 1 1 0 1 0 0 0 1 1 1 1 0 0 1 1 0 1 0 1 0 0 0 0 1 1 0 1 0 1 1 0 1 2 2 0 0 0 0 0 0 0 0 1 1 1 0 0 1 0 1 0 0 0 0 0 0 0 0 2 0 0 1 0 0 0 0 0 0 1 1 0 0 1 1 0 0 1 0 0 1 1 0 0 0 0 0 1 2 0 0 1 1 2 0 2 1 0 0 1 1 1 1 0 0 1 1 1 0 0 0 2 0 2 1 2 0 1 2 0 0 0 1 0 0 1 1 0 0 1 2 1 1 0 1 1 2 0 1 1 0 2 1 2 1 1 1 1 0 0 0 1 0 0 1 2 0 2 2 0 0 1 0 0 1 1 1 1 1 0 1 1 1 1 1 0 1 0 0 0 1 0 1 0 0 0 1 0 0 0 0 0 0 0 2 0 1 0 1 1 0 1 0 1 1 1 1 1 1 0 0 1 1 0 0 0 0 0 1 1 2 0 2 0 0 0 0 2 1 0 1 1 1 1 0 1 0 0 0 0 1 2 2 1 2 1 0 0 0 1 2 0 0 2 0 1 2 2 1 2 0 0 1 1 1 0 0 0 1 2 1 2 2 0 1 0 1 1 0 2 2 0 2 0 0 0 0 0 0 0 1 0 0 0 0 1 0 0 0 0 0 1 0 1 1 0 0 0 0 0 0 0 0 0 0 0 0 0 0 0 0 0 0 0 0 0 0 0
16 0 1 0 0 0 1 2 0 0 0 1 1 1 1 0 0 1 2 2 2 2 0 0 2 0 0 0 2 2 1 0 2 2 0 1 1 1 1 1 1 1 0 1 2 1 1 0 0 0 0 0 1 1 1 2 0 0 1 2 0 0 1 2 1 0 1 0 1 0 0 1 1 0 1 2 2 0 1 0 1 0 0 0 0 0 0 1 1 1 0 1 1 0 0 0 0 1 1 1 1 2 1 1 0 0 2 1 1 0 0 2 0 0 2 2 2 0 1 0 2 0 2 1 1 1 1 1 0 1 1 1 0 0 1 0 1 0 0 2 1 1 0 0 1 1 0 1 1 2 0 0 2 1 1 1 1 1 0 2 1 1 2 2 1 2 0 0 1 1 0 1 0 2 0 0 2 1 1 1 1 1 0 1 0 0 0 1 1 0 2 2 2 0 0 2 2 2 0 1 1 0 0 1 2 0 2 0 0 0 2 0 0 0 1 2 0 0 2 0 2 0 0 0 1 1 0 2 1 1 0 0 0 0 2 0 0 2 2 0 0 0 2 2 2 0 0 0 1 1 0 1 0 0 0 2 0 2 1 2 1 1 0 1 0 0 1 1 2 1 0 1 2 1 1 0 1 1 0 0 0 1 2 2 2 2 2 2 0 2 0 1 1 1 1 0 2 1 0 1 0 0 2 0 2 0 0 0 0 0 0 1 0 2 0 0 2 0 1 0 1 2 1 2 0 0 2 0 1 1 0 1 0 0 1 0 0 1 0 1 0 1 1 0 1 0 2 0 0 1 0 0 2 2 2 0 0 0 0 2 0 0 2 0 2 0 0 0 1 1 1 1 0 2 0 0 0 1 1 2 1 0 0 0 0 0 0 0 0 0 0 1 0 0 2 0 0 0 0 0 0 0 0 1 0 0 0 1 0 0 0 1 0 1 0 1 0 0 0 0 1 1 0 1 1 1 1 1 0 0 1 0 0 0 1 1 0 2 1 1 2 0 2 2 0 2 1 1 1 0 0 0 0 2 1 1 1 2 2 2 2 2 0 2 0 0 2 0 0 0 0 0 0 2 1 1 1 1 0 0 1 1 0 1 1 0 0 1 2 0 0 0 1 1 0 0 0 2 1 0 0 0 1 1 1 0 1 1 0 1 0 1 1 1 1 2 0 0 0 1 1 2 2 2 1 2 0 1 0 2 1 1 1 1 2 1 0 1 0 0 1 1 0 0 2 0 0 1 1 0 1 0 0 1 1 1 0 0 0 0 1 0 0 0 0 0 0 1 1 0 0 1 1 0 0 0 1 1 0 1 1 0 0 0 0 0 0 2 1 0 0 0 1 0 1 1 1 0 0 0 0 2 1 0 1 1 1 0 0 1 1 1 0 1 0 0 1 0 0 0 0 0 0 0 0 0 2 2 0 0 2 2 0 0 0 0 2 0 1 1 2 1 0 1 1 1 1 2 0 0 1 2 1 2 1 2 2 2 1 1 1 0 0 1 1 1 0 2 0 0 1 1 1 0 0 1 1 1 1 1 0 0 2 0 0 1 1 0 1 0 1 0 1 1 0 0 1 0 1 2 0 1 0 0 1 0 2 1 2 0 0 0 1 0 0 1 1 0 0 0 0 0 0 0 1 0 0 1 0 0 0 1 1 2 2 2 2 0 0 0 0 0 0 1 1 0 0 1 0 0 0 0 0 0 0 1 0 0 0 0 0 0 2 2 0 0 2 1 0 1 1 0 0 0 0 1 1 0 0 1 0 1 0 1 1 1 1 2 1 2 0 1 2 0 1 0 0 2 0 0 1 1 0 0 2 1 0 0 0 1 1 0 0 0 1 1 0 1 1 2 2 1 0 0 0 1 0 0 1 2 0 2 2 0 0 1 1 0 0 0 0 0 1 0 1 1 1 1 1 0 1 0 0 2 0 0 2 0 0 0 2 0 0 0 0 1 0 0 1 0 1 0 1 1 0 1 0 0 2 2 0 1 2 0 0 0 0 2 1 0 0 0 0 2 1 0 1 0 0 1 0 2 1 0 1 1 1 2 0 2 0 0 0 0 2 0 0 1 1 0 0 1 1 1 1 0 0 1 0 0 2 2 0 2 0 0 0 0 0 1 0 0 1 0 0 0 1 1 1 1 1 0 1 0 0 1 2 1 0 1 2 0 1 0 1 1 1 0 0 0 1 0 0 0 0 1 0 0 1 1 0 0 0 0 0 0 0 0 1 0 0 0 0 1 1 0 1 0 1 0 0 0
17 0 1 0 1 0 1 1 1 1 2 0 1 1 1 0 0 1 0 1 1 2 0 0 2 1 1 0 1 2 2 0 1 2 1 2 1 1 0 0 0 0 0 1 2 0 0 0 1 0 0 0 0 0 1 0 1 1 1 1 1 1 0 0 0 0 1 1 1 0 0 1 0 0 0 2 1 0 0 0 2 0 0 0 1 0 0 0 2 2 0 0 1 0 0 0 0 1 0 2 1 2 2 0 0 0 2 1 1 0 0 1 0 0 2 2 2 0 0 0 2 0 2 2 0 1 0 0 0 0 0 1 1 1 0 0 1 0 0 1 1 1 0 0 2 1 0 0 0 1 0 0 1 1 2 0 0 1 0 2 1 1 2 2 0 1 0 1 1 0 0 2 0 1 1 0 1 2 2 2 2 2 0 2 2 0 1 2 1 1 1 2 2 1 1 0 1 2 1 0 0 0 0 1 1 0 1 1 0 0 2 0 0 0 1 2 0 0 1 0 2 1 1 0 0 1 2 2 0 2 1 0 0 0 2 0 0 2 2 0 0 0 2 1 2 0 0 0 0 0 0 1 1 0 0 0 1 1 0 0 0 0 0 1 0 0 1 1 2 0 0 0 0 0 0 1 1 2 2 2 2 0 2 2 2 1 1 1 1 2 1 1 1 2 1 0 2 2 0 2 1 0 0 1 0 0 0 0 2 1 0 1 0 1 0 1 2 0 1 0 1 2 1 1 2 0 1 0 2 2 0 2 0 0 0 0 0 2 0 0 0 0 1 0 0 0 1 0 1 1 0 0 2 2 0 1 1 1 1 1 1 1 1 0 1 1 0 2 2 0 0 0 1 2 1 1 0 1 0 1 2 1 0 0 0 0 0 0 0 0 0 1 2 0 2 2 2 2 1 1 1 1 0 1 1 1 0 1 1 1 0 1 0 1 1 0 1 0 0 0 0 2 0 1 0 2 1 1 1 0 2 0 1 1 0 0 0 1 0 0 1 1 2 1 0 1 0 2 2 0 0 0 0 1 1 1 1 1 1 1 1 1 0 0 0 2 0 1 0 1 1 1 1 0 0 1 1 2 0 1 1 0 0 2 1 0 1 2 2 1 0 0 2 2 1 0 0 2 2 0 0 0 1 1 1 0 1 1 0 1 0 1 0 1 2 0 0 0 0 2 2 1 2 2 0 2 0 1 0 2 1 1 0 1 2 0 1 2 0 0 1 2 1 0 1 1 0 0 1 1 0 1 1 1 1 1 0 0 0 0 1 0 2 2 0 2 0 1 1 0 0 1 0 0 0 0 1 0 0 0 0 0 0 0 1 0 0 1 1 0 0 0 0 0 0 0 2 0 0 0 0 2 1 0 1 0 1 0 0 2 1 0 2 2 2 2 1 0 0 0 0 0 0 1 1 0 0 2 0 0 1 1 1 1 1 0 1 0 0 2 0 2 1 1 2 2 2 1 0 0 1 2 0 0 0 2 1 1 1 0 0 0 1 2 2 2 1 1 1 0 0 0 2 0 0 2 1 0 1 1 0 0 1 1 1 1 1 1 1 0 0 0 1 0 0 0 0 0 0 1 0 0 0 0 0 0 1 2 2 0 0 0 1 0 1 2 1 1 1 1 0 0 1 0 0 0 0 0 0 0 0 1 0 1 2 1 1 0 0 0 0 0 0 0 1 0 0 1 0 0 0 0 0 1 0 1 2 0 0 0 0 0 2 1 0 0 2 1 0 0 0 0 1 1 1 2 0 0 2 1 0 2 2 0 0 2 0 1 1 1 1 2 2 0 1 0 0 0 0 1 1 0 0 2 1 2 0 1 0 0 1 1 0 0 1 2 1 2 1 1 1 1 0 0 0 0 0 0 1 2 2 1 1 0 0 1 0 0 0 0 1 0 0 0 0 0 0 1 1 0 1 0 0 0 0 0 0 1 1 1 1 0 1 0 1 1 1 1 2 0 0 0 0 1 0 1 0 1 2 2 2 2 1 0 0 1 1 0 0 1 2 0 0 1 1 0 1 0 0 0 0 2 1 0 1 1 1 2 0 1 1 0 1 1 1 1 1 2 2 0 0 1 0 2 1 0 1 2 1 1 2 2 0 2 0 0 0 1 0 0 0 0 1 1 1 0 2 0 0 1 1 1 1 0 0 0 1 1 0 2 0 0 0 0 0 1 1 0 0 1 1 0 0 0 0 0 0 0 0 0 0 0 0 0 0 0 0 0 0 0 0 0 0 1 0 1 0 0 0 0 1 1
18 0 1 0 1 0 1 1 1 1 2 0 0 1 1 0 0 1 1 0 1 1 1 2 0 1 1 0 2 1 1 0 2 2 1 1 2 0 0 0 1 0 0 0 0 2 0 0 0 0 0 0 2 2 0 1 1 0 2 1 1 1 0 1 1 0 2 0 2 0 0 1 1 0 0 2 2 0 2 1 1 0 0 1 0 0 0 0 2 2 0 0 2 1 1 0 0 1 1 2 1 2 0 0 2 1 2 0 2 1 0 1 0 2 2 0 0 1 0 0 2 0 2 1 1 0 1 1 1 0 0 1 0 1 0 0 0 0 0 1 2 0 2 0 0 0 1 0 0 0 0 0 0 0 1 0 0 0 0 0 0 1 2 2 1 2 0 0 2 1 0 1 1 0 0 0 2 1 0 0 0 1 1 2 2 1 2 1 0 0 0 2 1 0 1 0 1 2 1 1 1 1 0 2 2 0 2 1 1 0 0 0 2 0 2 2 0 0 2 1 2 1 0 0 0 1 1 2 0 2 0 1 1 1 1 1 0 2 2 0 0 0 2 2 2 0 1 0 0 0 0 0 2 0 0 1 0 2 2 2 0 2 0 1 0 0 0 0 0 0 0 0 1 1 1 1 0 2 2 0 0 1 2 0 2 1 0 1 0 2 1 2 0 2 1 1 1 0 0 0 1 0 0 0 0 0 1 0 1 1 1 0 0 1 1 0 2 1 0 0 0 0 2 2 2 0 1 1 0 1 0 1 0 0 0 0 0 0 0 1 1 0 1 0 0 0 1 0 0 1 0 0 0 0 0 0 0 0 0 2 0 0 0 0 0 1 0 0 1 1 1 1 0 2 1 0 0 2 0 0 1 2 0 0 0 0 0 0 0 1 0 0 0 0 2 1 1 0 0 0 0 0 0 0 0 0 1 0 0 0 0 0 0 1 1 0 0 1 0 0 0 2 0 2 0 1 1 0 2 2 0 1 0 0 1 1 0 1 1 0 2 0 2 0 1 1 0 1 1 0 0 0 0 2 2 0 2 2 1 1 0 1 0 0 1 2 0 1 0 0 0 0 0 2 2 0 0 1 0 0 2 0 0 0 0 1 0 1 2 1 0 0 1 1 1 0 0 2 1 0 0 0 1 0 1 1 2 0 0 1 0 1 0 0 0 2 1 0 0 2 2 2 2 2 1 2 1 0 0 1 1 0 0 0 0 0 1 2 1 1 1 1 1 1 2 0 0 1 2 1 0 1 1 1 1 1 1 2 0 0 1 0 0 2 0 0 2 1 1 0 0 2 0 0 0 0 0 0 0 0 1 0 0 0 2 2 2 2 2 1 0 0 1 0 0 1 0 0 0 0 0 1 1 0 0 1 0 0 0 2 0 0 0 1 0 0 0 0 0 0 0 0 0 0 0 0 2 0 0 0 1 0 0 0 0 1 2 0 1 1 1 2 0 2 1 1 1 1 1 0 1 2 0 1 0 2 1 1 1 0 0 0 1 1 1 1 1 1 0 1 0 1 1 0 0 2 2 0 0 0 1 0 2 1 1 2 1 0 1 1 0 1 0 1 0 0 0 1 0 2 1 1 0 0 0 0 1 2 2 0 0 0 0 0 0 1 0 2 1 1 1 0 0 0 1 0 0 0 0 0 0 1 0 2 0 0 1 0 1 2 1 1 0 0 0 0 0 1 0 0 0 0 1 0 0 0 0 0 0 0 0 1 2 1 0 1 2 1 0 1 0 0 1 0 0 0 1 0 1 2 0 1 0 0 1 1 0 2 2 2 0 2 2 2 0 1 0 0 0 0 0 0 1 2 1 1 2 1 1 0 1 0 1 1 1 2 0 0 2 2 0 2 0 0 0 2 0 0 0 1 0 2 2 0 0 1 0 0 0 0 0 0 0 0 0 0 0 2 1 0 1 0 0 0 0 0 0 0 0 0 2 0 0 0 0 0 0 0 1 0 1 0 0 2 0 1 0 1 2 2 2 2 2 0 0 0 0 2 0 0 0 0 1 1 2 0 2 0 0 0 1 2 2 2 2 2 0 0 0 2 0 0 0 0 2 1 1 0 1 1 0 0 0 1 2 0 1 2 0 0 1 1 0 2 0 0 1 1 0 0 0 1 2 2 1 1 1 0 0 1 1 1 2 0 0 0 0 0 0 0 0 0 1 0 0 1 1 1 1 1 1 0 0 0 0 2 0 0 2 1 0 1 0 0 0 0 0 0 0 0 0 0 0 0 0 0 0 0 0 0 2 2
19 0 2 1 0 0 1 1 0 1 1 1 0 0 0 0 0 1 1 1 1 1 0 0 2 0 0 0 1 1 0 1 1 2 0 2 1 1 0 0 2 0 0 0 1 1 0 0 1 1 1 0 2 2 0 0 1 0 1 1 1 0 0 1 0 1 1 0 2 0 0 0 2 0 2 2 2 0 0 0 1 0 1 1 1 0 0 1 1 2 0 1 1 1 0 0 0 0 0 1 1 2 1 1 0 0 2 1 1 0 0 2 1 2 2 1 1 0 0 0 2 0 2 0 2 0 2 1 0 1 1 1 1 1 0 0 1 0 1 0 0 2 0 0 1 0 0 0 0 0 0 0 1 2 0 0 0 1 0 1 2 2 1 2 0 1 0 1 0 0 0 1 1 1 1 0 2 2 1 1 1 2 0 0 0 0 0 0 0 0 2 2 1 0 1 0 0 2 0 1 1 0 0 1 2 0 2 0 2 0 0 0 0 0 2 2 1 1 2 0 2 1 0 0 1 0 2 1 0 1 1 1 0 0 2 0 1 2 2 0 0 0 2 1 1 0 0 0 0 0 0 0 0 1 1 2 1 0 0 0 0 0 0 1 0 0 0 0 2 1 1 0 0 0 0 0 0 1 1 1 1 0 1 0 0 0 0 1 1 2 0 2 1 1 2 0 1 1 0 1 1 0 1 0 1 0 1 0 1 1 0 1 0 1 1 0 2 0 0 0 0 0 0 2 0 0 0 1 1 1 0 1 1 1 0 0 0 1 1 1 1 1 2 1 1 0 1 0 1 1 0 0 2 2 2 0 1 0 1 1 1 1 1 0 1 0 0 0 1 1 1 1 1 1 0 1 0 2 0 1 2 1 0 0 0 0 0 0 0 1 0 0 1 0 2 1 1 0 1 1 1 1 0 0 0 0 1 2 0 0 0 0 0 0 2 0 2 0 0 0 0 0 1 0 1 2 2 1 0 0 1 0 0 0 1 1 0 0 0 0 1 1 2 1 0 1 0 2 2 0 0 0 0 1 1 1 1 1 2 1 1 1 2 2 0 0 2 1 0 0 0 0 1 2 2 0 1 0 0 0 2 0 0 2 1 0 1 1 2 1 0 0 0 2 1 0 0 2 1 0 0 0 0 2 0 0 2 0 1 1 0 1 0 0 0 1 0 0 0 2 2 2 2 2 0 1 1 0 0 1 1 0 0 1 1 1 2 0 2 2 1 1 0 0 1 0 0 0 1 0 0 0 0 0 1 1 1 1 1 0 0 1 0 2 0 0 2 1 1 1 1 1 0 0 0 0 0 0 0 0 0 0 0 0 1 0 0 1 1 0 0 0 1 0 2 0 1 1 1 1 1 1 0 1 1 0 1 0 0 1 0 0 1 2 1 1 0 0 0 0 0 0 0 0 0 1 1 2 0 0 1 1 0 0 0 0 2 0 1 2 1 0 1 2 2 1 2 1 1 0 1 1 1 1 1 2 2 2 2 0 0 0 1 2 2 2 1 0 1 0 1 0 1 0 0 2 2 1 1 1 1 0 2 1 2 2 1 0 1 1 0 1 0 0 0 1 1 0 2 1 0 2 0 1 2 0 1 2 1 0 1 0 0 0 1 2 1 1 1 1 0 0 0 0 1 0 0 1 0 0 0 1 0 2 0 0 1 0 2 2 0 2 0 0 0 1 0 0 0 0 0 0 0 1 0 1 0 0 0 0 0 0 2 1 0 0 2 1 0 1 0 0 1 1 1 1 2 2 0 1 0 1 1 0 0 1 1 2 1 1 1 1 1 0 0 0 1 0 0 0 0 0 0 1 2 2 0 1 0 0 0 0 1 1 1 2 0 1 2 2 2 2 0 1 0 2 0 0 0 1 0 1 2 0 0 1 0 0 0 0 0 0 1 0 1 0 0 1 0 1 2 0 0 0 0 0 0 0 0 0 2 0 1 0 1 1 1 0 1 0 0 0 0 2 0 1 0 1 1 1 1 1 2 0 0 0 0 2 0 0 0 0 0 2 2 0 2 0 0 0 0 2 2 0 1 1 1 2 0 2 0 0 0 0 1 1 2 0 2 2 0 0 1 1 1 0 1 0 0 1 2 2 0 0 1 0 0 0 0 0 0 0 1 1 1 1 1 1 0 0 2 0 2 0 0 0 0 1 0 2 1 1 1 0 0 1 1 0 0 0 0 0 0 0 0 2 0 2 2 0 0 0 0 0 0 1 1 2 0 1 1 1 0 1 1 1 0 0 0 0 0 0
20 0 1 0 0 0 0 2 0 1 1 1 1 1 1 0 0 1 0 1 1 1 1 0 2 0 0 0 0 2 1 0 2 2 2 0 2 1 0 0 0 0 1 1 2 1 0 0 1 0 0 0 0 0 1 1 1 0 0 0 1 1 0 2 1 0 2 0 2 1 0 1 1 0 1 2 2 0 0 0 0 0 0 0 1 0 0 1 2 2 0 1 2 2 1 0 0 1 0 2 0 2 0 2 0 0 2 0 2 1 0 1 1 1 2 2 1 0 1 0 0 2 1 1 0 0 0 1 1 0 1 1 1 1 0 0 1 0 0 0 0 2 0 0 0 1 0 0 0 0 0 0 1 0 0 1 1 1 0 2 2 1 1 2 2 2 0 1 0 1 0 1 1 0 1 0 2 1 0 0 1 1 1 2 1 1 1 0 0 0 1 2 2 1 1 0 1 2 0 0 0 0 0 1 2 0 1 0 0 0 0 0 2 0 1 1 2 1 2 0 2 1 1 0 1 2 1 2 1 1 1 1 0 0 2 0 0 2 2 0 0 0 2 2 2 0 0 0 0 0 0 1 0 1 1 2 1 1 0 0 0 0 0 0 0 0 0 1 1 0 0 0 1 2 0 0 0 1 1 1 1 1 2 0 1 1 1 2 0 2 0 1 0 1 1 0 2 2 0 1 1 0 2 0 2 1 0 0 1 1 1 0 0 1 2 1 1 0 0 0 1 2 0 2 1 0 0 0 0 0 0 1 1 0 0 0 0 2 0 0 0 0 2 0 1 1 0 2 2 0 2 2 2 2 1 1 1 0 0 2 0 0 2 0 2 0 0 1 2 1 1 1 2 2 1 2 0 2 1 2 1 0 0 2 0 0 1 0 0 1 0 0 0 0 1 0 1 0 1 1 1 1 0 0 0 1 1 0 0 0 0 0 0 0 1 0 1 1 0 0 0 2 0 0 1 2 2 1 0 1 0 1 0 1 1 0 1 2 1 1 1 1 1 2 0 2 0 1 1 0 0 0 0 2 2 1 2 0 1 0 0 1 0 0 0 1 1 0 0 0 0 0 1 2 2 0 0 2 0 2 1 1 1 2 0 1 0 1 1 0 1 1 0 2 1 1 1 2 1 0 1 1 2 0 2 0 0 0 1 1 0 2 0 0 0 2 0 0 0 2 2 1 2 1 0 1 0 1 0 1 1 1 0 1 1 0 2 1 1 1 0 2 2 0 2 0 0 0 0 0 0 0 0 1 1 1 0 1 0 1 0 0 0 2 1 0 1 0 2 1 0 2 0 0 0 0 0 0 0 0 1 0 0 0 2 0 0 1 1 1 0 0 0 1 1 0 1 1 1 1 1 1 1 0 1 1 1 0 0 1 0 0 0 0 0 1 0 0 0 0 0 0 0 2 2 0 0 1 0 0 0 1 0 0 0 1 2 0 0 1 1 0 0 0 1 0 0 1 0 0 0 2 0 0 0 1 2 1 0 0 0 0 2 1 1 2 0 1 1 0 0 2 1 1 1 2 2 0 0 0 0 0 1 0 1 1 0 0 0 2 0 2 1 0 1 0 0 0 1 1 0 1 0 0 0 0 0 1 2 0 0 0 0 0 0 0 0 1 1 1 0 0 0 0 0 1 1 0 1 1 1 2 0 2 1 0 2 0 1 2 1 1 1 0 1 0 0 0 0 0 0 0 0 0 0 0 0 0 0 0 0 0 2 1 0 1 1 1 0 2 1 1 0 1 1 1 2 0 1 0 1 2 1 0 0 1 1 2 1 1 1 1 2 1 1 1 0 1 0 1 1 1 1 2 1 0 0 0 0 1 2 1 1 1 0 2 0 1 0 0 0 0 0 2 0 2 0 0 1 2 1 1 1 0 0 2 0 0 1 0 0 0 0 0 0 0 1 0 0 0 2 0 0 0 1 1 2 0 0 0 1 0 2 1 2 1 0 0 1 0 0 0 0 2 0 1 0 0 2 2 2 2 2 1 0 1 0 1 1 0 0 0 0 2 2 0 2 0 1 0 0 2 2 1 1 1 1 1 0 1 0 0 2 2 2 0 0 2 2 0 2 0 0 1 1 0 2 1 1 0 1 1 0 2 0 0 0 1 0 0 0 0 0 0 0 1 2 0 0 1 1 0 0 2 2 0 2 0 0 2 0 2 1 0 0 2 2 0 0 0 0 0 0 0 1 1 0 1 1 0 0 0 1 1 0 0 0 0 1 0 1 0 0 0 0 1 0 0 0 2 2 1
21 0 1 0 0 0 2 2 1 0 1 0 0 2 2 0 0 1 1 0 0 1 0 1 1 0 0 2 2 2 2 1 0 0 1 2 1 2 0 0 1 0 0 0 0 1 1 0 0 0 0 0 1 1 1 2 0 0 2 1 0 1 0 0 1 0 1 0 1 0 0 0 1 0 1 2 2 0 1 0 1 0 1 1 2 0 0 0 1 1 0 0 0 0 0 0 0 1 0 1 0 2 1 1 0 0 2 2 0 0 0 1 1 2 2 1 1 0 1 0 1 0 2 1 1 1 1 0 0 0 0 0 0 1 0 0 0 0 0 2 0 2 1 0 0 1 0 0 0 0 0 0 0 0 0 0 0 0 0 2 1 0 0 1 0 0 0 0 1 1 0 2 0 2 1 0 1 0 0 0 0 0 1 1 1 1 1 1 1 0 2 2 1 1 1 0 1 2 0 1 0 0 0 1 2 0 1 0 0 0 2 0 0 0 2 2 0 0 1 1 1 0 1 0 0 1 2 1 1 1 2 1 0 0 1 0 0 2 2 0 0 0 2 2 2 0 0 0 0 0 0 1 1 1 1 2 0 2 0 0 0 0 0 0 0 0 0 1 1 0 0 1 2 2 0 1 0 1 1 0 0 0 1 0 2 1 1 2 0 2 0 1 0 1 1 0 2 0 0 0 0 0 1 0 1 0 0 1 1 0 0 1 0 2 1 0 0 0 1 0 0 1 1 0 1 0 0 0 2 2 0 2 0 0 0 0 0 1 0 1 0 1 0 0 0 0 1 0 0 0 0 0 2 2 1 0 0 1 0 1 0 0 2 0 2 1 0 2 2 0 0 0 0 2 1 1 0 1 0 1 1 1 0 1 0 1 1 0 0 2 0 1 1 0 2 0 0 1 0 0 0 1 0 0 0 0 1 0 0 0 0 2 0 0 1 0 1 0 0 0 0 1 0 2 1 1 0 0 0 1 0 0 1 1 0 0 2 1 1 0 1 1 2 1 1 1 1 1 1 0 0 0 0 2 1 0 1 1 2 0 0 2 1 1 0 1 1 2 0 2 0 0 1 1 1 1 0 0 0 0 2 0 0 1 0 1 0 1 1 0 1 1 0 1 1 0 0 2 2 0 0 0 2 0 1 0 2 0 2 0 0 2 0 1 1 1 0 1 0 2 2 2 2 2 0 2 0 0 0 2 1 0 0 0 0 0 2 1 1 1 1 1 1 0 1 1 0 0 0 0 0 0 1 1 1 0 0 0 0 0 1 0 0 2 0 0 2 0 2 2 0 0 2 0 2 1 1 2 0 2 0 0 0 0 2 1 1 1 0 0 0 2 0 0 0 0 0 0 0 0 0 2 1 0 1 1 1 0 0 0 0 0 0 0 0 1 0 0 0 0 0 0 0 0 0 0 2 0 0 0 0 2 0 0 0 1 2 0 0 1 1 0 0 0 0 0 0 1 0 0 0 2 1 2 1 2 1 2 2 0 0 0 0 1 1 1 0 0 1 0 1 0 0 1 1 2 2 0 0 0 0 0 1 0 1 1 1 1 1 1 0 1 0 0 0 0 0 0 0 0 0 0 0 0 1 0 1 1 2 0 0 0 0 1 0 0 0 2 0 0 2 0 1 1 0 1 2 1 0 0 0 2 0 1 1 1 0 0 0 1 0 1 0 2 2 0 0 0 1 1 1 1 1 0 0 1 2 0 1 1 1 1 1 0 0 1 2 2 0 2 1 0 0 1 0 1 1 0 1 1 1 2 0 0 1 0 1 2 1 1 1 1 2 0 2 0 0 1 0 1 1 0 1 1 1 1 2 1 1 0 1 0 1 1 1 2 0 2 0 1 1 0 0 1 1 2 0 0 1 2 1 1 2 0 0 1 1 0 0 1 1 0 0 0 0 0 0 0 0 0 2 0 0 0 0 1 1 0 1 1 1 0 0 0 0 0 0 0 2 0 1 0 1 1 0 2 0 1 2 2 2 2 2 0 0 0 0 1 1 0 0 0 0 1 2 0 2 0 0 1 0 1 1 1 2 2 0 1 0 2 1 0 0 0 1 1 1 1 2 1 0 1 0 2 0 0 2 1 0 0 1 1 0 2 0 0 0 1 1 1 0 0 1 1 1 0 0 1 0 0 2 0 1 1 1 0 0 1 1 1 0 0 1 0 2 0 0 0 0 0 0 0 0 0 0 2 0 1 1 1 0 1 2 2 0 0 0 1 0 2 0 0 0 0 0 0 0 0 0 0 1 1
22 0 1 0 0 0 0 1 1 0 1 0 0 1 0 0 0 1 1 0 0 0 0 0 2 0 0 0 1 2 2 0 2 2 0 1 1 0 0 0 1 0 1 1 1 1 0 0 0 1 1 0 1 2 1 0 1 0 2 1 1 1 1 2 0 0 1 0 2 1 0 1 2 1 1 2 2 0 2 0 2 0 0 0 1 0 0 0 2 2 0 0 1 1 0 0 1 1 0 2 2 2 1 0 1 1 2 2 1 0 0 1 1 1 1 1 1 0 1 0 1 0 0 0 0 0 0 0 0 0 0 0 0 0 0 0 0 0 0 1 1 2 1 0 0 0 0 0 0 1 1 0 0 0 0 0 0 0 0 0 0 2 2 1 1 1 1 0 1 0 0 1 0 0 0 0 2 1 1 1 1 0 0 2 1 0 1 0 0 0 1 2 0 0 1 0 1 1 0 0 0 0 0 2 2 0 2 1 1 0 1 0 1 0 2 2 0 0 1 1 1 1 1 1 1 1 2 0 0 0 0 0 0 0 2 0 0 2 2 0 0 0 2 1 1 0 0 0 1 1 0 0 1 0 0 1 0 1 0 0 0 0 0 1 0 0 0 0 0 0 0 2 1 1 0 0 0 1 1 1 1 0 2 0 2 1 0 2 0 2 0 0 0 2 2 0 2 2 0 1 1 0 0 1 0 0 0 0 0 1 0 2 0 1 2 0 2 1 1 0 0 1 0 1 2 0 0 1 0 0 0 0 0 0 0 0 0 2 1 1 1 1 1 0 0 0 1 0 2 2 0 0 2 2 1 1 1 1 0 0 0 0 1 0 1 0 0 1 2 1 1 1 1 2 1 1 0 1 0 1 0 0 0 0 0 1 1 0 0 0 0 1 1 0 1 1 2 1 1 1 0 1 0 2 0 0 0 1 0 0 0 1 0 1 1 0 1 0 0 0 0 2 0 2 1 2 0 0 0 1 0 1 0 0 0 0 1 0 0 0 1 1 2 1 1 2 0 1 1 0 0 1 0 2 1 0 1 1 2 1 1 2 1 1 0 1 1 0 0 0 0 0 1 2 2 0 0 2 0 1 0 0 0 1 1 0 0 2 2 1 1 1 1 1 0 1 1 1 1 1 1 1 1 1 1 0 2 0 1 1 0 1 0 0 0 2 0 0 0 1 1 2 2 2 1 2 0 0 1 2 0 0 0 1 1 1 2 1 0 0 0 1 1 0 2 0 0 1 1 0 1 0 1 2 0 1 0 0 0 0 0 0 1 2 0 0 1 0 1 0 0 1 0 0 0 0 0 1 0 2 0 0 0 0 0 0 0 2 1 1 0 2 0 0 0 1 0 0 1 0 0 2 1 1 2 0 0 0 0 0 1 0 0 0 0 0 0 0 0 0 0 0 0 0 0 0 1 1 0 0 0 1 0 0 0 0 2 0 1 1 1 0 0 1 1 1 0 1 1 0 0 2 0 1 0 1 1 2 2 0 0 0 1 1 1 1 2 0 1 1 0 1 0 1 1 2 2 0 0 0 0 1 2 1 2 2 2 0 1 0 0 2 0 1 0 0 0 1 0 1 1 0 0 0 1 0 0 1 1 0 0 0 0 0 1 1 1 1 1 1 0 0 1 0 0 1 1 1 0 0 0 2 0 2 0 0 1 0 0 1 1 1 0 1 0 1 0 0 0 0 0 0 0 0 0 1 0 0 0 0 0 0 2 1 0 0 2 1 0 2 0 0 2 0 0 1 0 0 1 1 1 2 1 0 2 0 1 1 0 2 0 1 2 1 0 1 0 1 0 0 0 0 1 2 1 0 1 0 0 1 1 0 2 2 0 2 0 1 0 0 0 0 0 0 0 1 0 0 1 1 0 1 2 0 0 1 0 0 0 0 0 0 0 0 0 0 0 1 1 0 1 0 0 0 1 0 1 0 1 1 1 0 0 0 0 2 1 1 2 1 1 0 2 0 0 2 0 1 2 2 2 2 2 1 0 1 0 1 0 0 0 0 0 1 2 1 1 0 0 0 0 2 2 0 1 1 1 2 0 2 0 0 0 0 1 1 1 0 2 0 1 1 0 1 2 0 0 1 0 0 2 1 1 1 0 0 1 0 0 0 0 0 2 2 1 0 1 0 1 1 1 0 1 0 0 0 1 2 0 2 2 0 2 0 0 2 2 0 0 0 0 0 0 0 0 2 0 1 2 1 0 1 1 1 0 0 0 1 1 1 0 0 0 1 1 0 0 0 0 0 0 0
23 0 1 0 1 0 1 0 0 1 1 1 0 2 1 0 0 1 1 2 0 2 0 0 2 0 0 0 1 2 2 0 2 2 0 1 1 1 0 0 0 0 0 2 2 1 1 0 0 1 1 0 1 1 1 1 0 0 2 0 2 0 0 1 1 0 2 1 1 0 0 0 1 0 0 2 2 0 2 1 1 0 0 1 0 0 0 0 1 2 0 0 2 0 0 0 0 2 0 2 0 2 0 0 2 2 2 0 2 0 0 2 0 2 2 0 0 0 1 0 1 0 1 1 0 1 0 1 1 0 0 0 0 0 0 0 0 0 0 1 1 2 1 0 1 1 1 0 0 1 0 0 0 0 1 0 0 1 0 1 1 1 0 2 0 0 0 1 1 1 1 2 0 2 1 0 1 0 0 0 0 0 2 2 2 2 2 1 0 0 0 1 2 1 1 1 2 0 0 0 0 0 0 0 2 0 1 0 0 0 1 0 1 0 1 2 0 1 2 1 1 0 0 1 1 1 2 1 0 1 1 0 0 1 2 1 0 0 2 1 0 0 1 0 0 0 0 0 1 1 1 0 2 0 0 0 0 2 1 1 1 0 0 1 1 0 0 1 1 0 0 0 1 1 0 1 0 2 2 0 0 1 1 0 1 1 0 1 1 2 0 1 1 2 1 1 1 1 0 2 0 0 0 0 0 0 1 1 2 2 0 2 0 1 1 0 2 0 1 0 1 1 2 1 2 0 1 1 1 1 0 1 1 1 0 0 0 1 0 1 1 1 1 0 0 0 2 0 0 1 2 2 2 2 1 1 1 0 0 2 0 0 1 0 1 1 0 1 1 0 0 0 1 2 0 1 0 0 0 2 2 0 0 1 0 0 0 1 1 1 0 0 1 0 2 1 2 0 0 0 0 0 0 1 0 1 0 2 0 0 0 0 0 0 1 0 1 0 1 0 1 1 1 2 0 2 2 1 0 0 1 0 0 0 0 0 1 1 0 0 1 1 1 0 1 1 0 2 2 1 1 0 0 1 1 0 1 2 2 2 2 1 0 0 0 2 0 1 0 2 1 1 2 1 2 0 0 2 0 0 2 0 0 1 0 1 0 0 1 0 1 1 0 1 1 1 1 1 1 1 1 0 2 1 1 1 1 0 2 0 1 1 1 2 2 0 0 1 0 2 2 2 2 2 0 2 0 2 0 2 0 2 0 1 1 0 2 1 1 0 1 2 1 0 2 0 0 1 1 0 1 0 0 2 1 0 0 0 0 1 1 0 1 0 0 0 0 0 1 0 0 1 1 0 0 1 2 2 0 2 0 0 0 0 1 0 0 1 0 0 0 0 1 1 1 0 2 0 0 0 0 1 1 0 1 0 0 0 0 2 1 0 0 1 0 0 0 0 0 0 0 0 0 0 0 1 1 1 0 0 0 2 0 0 0 1 2 0 1 2 1 0 0 1 1 1 1 0 0 0 1 1 1 2 0 2 0 1 1 1 1 0 2 1 0 1 0 1 0 1 0 1 1 0 0 1 1 0 1 0 0 2 2 0 1 1 2 0 1 1 0 1 1 1 1 0 0 0 1 1 1 1 0 0 2 0 0 2 1 0 0 0 0 0 0 1 1 0 0 0 0 1 1 1 1 0 1 0 1 1 0 0 0 2 0 0 0 0 1 1 0 1 0 2 2 0 0 0 0 0 0 0 0 1 0 1 0 0 0 0 1 0 2 2 0 0 2 1 0 0 0 0 1 1 0 2 2 0 1 1 1 1 1 0 0 1 1 2 1 2 0 1 2 0 0 0 0 1 0 0 0 0 2 2 0 0 0 1 1 0 1 0 0 0 1 2 1 2 1 1 1 2 0 1 0 2 0 0 0 2 0 2 2 0 0 2 0 1 1 0 1 1 0 0 0 0 1 1 1 0 1 0 0 0 0 0 0 0 0 0 1 1 2 1 2 1 0 0 1 0 1 0 0 1 0 1 0 0 1 1 0 0 0 1 1 2 2 1 0 0 0 0 0 1 2 1 1 0 0 0 0 1 0 0 2 2 0 1 0 1 1 0 0 0 0 2 2 0 1 1 0 0 0 1 0 0 1 1 0 1 2 2 0 2 0 0 0 1 0 0 0 0 0 0 0 0 1 2 0 0 1 0 1 0 0 0 1 1 1 1 0 1 1 0 1 1 2 1 0 0 1 0 0 0 0 0 0 1 1 0 0 0 1 1 0 0 0 0 0 1 0 0 1 0 0 0 0 0 0 1 2 2
24 0 2 0 2 0 2 1 0 0 0 1 2 2 1 0 0 1 1 2 2 2 1 0 2 0 0 0 2 1 1 1 2 2 2 0 2 2 0 0 2 0 0 1 2 2 0 0 0 0 0 0 1 2 0 2 0 0 2 0 1 0 0 2 0 0 1 1 1 0 0 1 2 0 2 2 2 0 1 0 2 0 0 0 0 0 0 0 1 1 0 0 1 0 0 0 0 0 0 1 1 2 1 1 0 0 2 2 0 0 0 0 1 2 2 1 1 0 1 0 1 0 1 1 0 0 0 1 0 1 1 1 0 1 0 0 0 0 1 0 1 1 0 0 0 0 2 0 0 0 0 0 0 0 1 0 0 0 0 0 1 1 1 2 1 1 0 2 0 0 1 1 1 2 2 0 2 1 0 1 1 1 0 1 0 0 0 2 1 0 1 2 2 1 1 0 2 2 0 1 1 0 0 2 2 0 2 0 0 0 0 0 2 0 1 2 1 1 1 0 2 1 1 1 1 1 2 1 1 0 0 1 1 1 0 1 0 2 2 0 0 1 2 2 2 0 0 0 0 0 0 1 1 0 0 2 0 0 0 0 0 0 0 1 1 1 0 0 2 0 0 1 1 1 0 0 0 2 2 2 2 0 2 1 2 2 1 2 0 2 0 0 0 2 2 0 2 0 0 1 0 0 0 0 0 1 1 1 1 1 0 2 0 2 1 0 1 0 1 0 0 2 1 2 1 0 2 1 1 2 0 1 0 0 0 0 0 1 0 0 1 1 0 0 0 0 2 0 0 0 0 0 2 2 2 0 2 1 0 0 0 0 1 0 1 0 0 0 1 1 1 1 1 2 0 1 0 0 0 1 1 1 0 0 1 0 0 0 0 0 0 0 0 2 2 1 1 0 0 0 0 0 0 2 1 0 0 2 0 0 0 0 0 0 0 0 0 1 0 0 0 1 0 0 2 2 2 1 0 1 1 1 1 1 0 0 1 1 1 0 1 0 2 1 1 2 1 1 1 0 0 1 0 2 2 1 2 1 1 0 1 2 0 0 0 1 1 2 0 1 1 1 0 2 1 0 0 2 0 0 1 1 0 0 0 1 0 2 2 0 0 0 1 1 0 1 1 1 1 0 1 1 2 0 2 0 0 0 1 0 1 1 0 0 0 2 0 0 0 1 1 2 2 2 1 1 1 1 1 2 0 1 0 0 0 0 1 1 1 1 1 1 1 1 1 0 0 0 0 0 0 0 0 2 0 1 0 1 0 0 1 0 0 1 0 0 1 0 2 0 0 0 1 0 1 1 0 0 0 1 0 0 0 0 2 1 1 1 0 0 0 0 0 1 1 0 1 0 0 0 0 1 1 0 1 0 1 0 0 2 0 0 0 1 0 0 1 0 2 1 1 1 0 0 0 0 2 1 0 0 0 2 0 0 0 0 1 0 1 1 1 1 1 1 2 1 1 0 0 0 0 1 0 0 0 2 2 1 1 0 0 0 0 1 1 2 1 1 1 0 0 1 1 0 0 2 1 0 0 0 0 1 2 0 2 2 1 0 1 0 0 0 1 0 0 0 0 0 1 2 0 1 0 0 0 0 0 1 1 0 1 0 0 1 0 1 0 0 0 0 0 0 1 0 0 0 0 2 0 0 0 2 0 2 0 0 1 0 1 2 1 0 0 1 1 0 0 1 0 0 0 1 0 0 0 1 0 0 1 1 0 0 2 1 0 0 2 2 0 0 1 0 2 0 0 0 1 0 1 2 0 0 0 0 1 1 0 1 0 2 0 1 2 1 0 1 0 1 0 0 1 0 1 2 0 0 1 0 0 0 0 0 0 0 1 1 1 1 1 1 1 1 0 1 0 1 0 0 0 2 0 2 1 0 0 2 0 0 1 0 0 1 0 0 0 0 0 0 0 0 2 0 0 0 1 1 2 0 0 0 2 0 2 0 2 1 0 1 0 0 0 0 1 1 0 1 0 1 2 1 0 0 1 0 0 1 1 2 0 0 0 0 0 2 2 0 2 0 1 1 0 1 2 0 1 0 2 2 0 1 0 0 1 1 1 1 2 1 2 1 0 1 0 1 1 0 2 2 1 0 2 2 0 1 0 0 0 0 1 1 0 0 2 2 2 0 1 1 1 0 2 0 2 0 1 0 0 1 0 2 2 0 2 0 2 0 0 0 0 1 0 1 0 0 0 0 0 1 1 0 0 0 1 1 0 0 0 1 1 1 0 0 0 0 0 1 0 0 0 1 2 1
25 0 1 0 0 0 2 0 0 0 0 0 2 2 1 0 0 1 0 2 2 2 1 0 2 0 0 0 2 2 2 2 0 0 1 2 0 1 0 1 0 0 0 1 2 1 1 0 1 0 0 0 0 0 2 1 0 0 0 1 1 0 0 1 2 0 1 0 0 0 0 1 2 1 2 2 2 0 0 0 0 0 0 1 1 0 0 2 2 2 1 2 2 1 1 0 0 1 0 2 1 2 0 1 1 1 2 1 1 0 1 2 0 1 1 0 0 0 0 0 2 0 2 0 2 0 2 1 0 1 0 0 1 1 0 0 1 0 1 1 1 1 0 0 1 1 0 0 0 0 0 0 0 1 0 0 0 0 0 1 1 1 2 2 0 1 0 0 1 0 1 1 0 0 1 0 1 0 0 0 0 2 1 2 1 1 1 1 0 0 0 1 1 0 1 0 2 2 1 0 0 1 0 1 1 0 2 1 1 0 1 0 0 0 1 2 0 1 2 0 2 1 0 0 0 1 1 2 0 2 0 0 0 0 2 0 0 0 2 1 0 0 2 1 2 0 0 0 0 0 0 0 1 0 0 0 2 2 1 2 1 1 0 1 0 0 0 0 1 0 0 0 1 1 0 1 0 1 1 0 0 1 0 0 1 0 0 1 0 2 1 1 1 2 1 1 1 2 0 1 1 0 2 0 2 0 1 0 0 0 0 0 0 2 2 2 2 0 0 0 1 0 1 1 1 0 2 1 1 1 0 2 0 0 0 0 0 1 1 2 1 2 2 1 0 0 1 0 2 0 1 1 2 2 1 1 1 1 0 2 0 0 1 0 1 1 0 2 2 0 0 0 0 2 1 1 0 1 0 2 1 2 0 1 0 1 1 0 0 1 0 1 1 0 1 0 1 1 1 1 0 0 0 1 0 0 0 1 0 0 0 0 0 1 0 0 0 0 0 0 0 1 1 0 1 2 2 1 0 0 1 0 1 2 1 0 1 1 0 0 2 0 1 1 0 1 0 0 0 0 0 0 0 2 2 2 2 2 2 1 1 2 0 0 0 1 1 0 0 0 0 0 1 2 1 0 1 2 0 0 2 0 0 1 1 0 0 1 1 1 1 1 0 1 0 0 0 1 1 0 1 0 1 1 1 0 1 0 0 2 0 1 0 0 0 0 0 1 0 1 2 2 1 1 0 1 1 0 1 2 1 0 0 0 1 0 1 0 0 1 1 1 1 0 1 1 0 1 1 0 0 0 0 1 2 0 0 0 1 1 0 1 1 1 0 0 1 1 1 0 0 0 0 0 0 0 0 0 0 0 0 0 1 0 0 0 0 0 0 0 1 1 1 0 0 0 0 0 0 1 1 1 2 0 1 2 1 0 0 1 1 0 0 2 0 0 1 0 0 0 0 0 0 0 0 0 2 1 0 0 0 1 0 0 0 0 2 1 0 2 0 0 1 1 2 0 0 2 0 0 0 1 0 1 0 1 2 1 1 0 0 0 2 1 2 2 0 1 1 0 1 0 0 0 0 0 0 2 2 2 0 0 1 0 1 1 1 1 2 0 0 1 0 0 1 0 0 0 0 1 0 0 0 0 1 0 1 2 2 0 1 0 0 0 0 1 0 0 0 0 0 1 2 0 0 2 2 0 0 0 0 0 0 2 0 0 2 0 0 0 0 0 1 0 1 0 0 0 0 0 0 0 1 1 0 0 0 0 1 1 0 0 2 0 0 1 1 2 0 2 1 0 1 1 0 1 0 0 0 1 1 2 0 0 1 1 1 2 2 0 2 2 2 1 0 1 0 2 0 0 1 1 1 2 1 0 0 0 1 1 2 1 0 0 2 1 0 2 0 1 1 0 0 0 0 1 0 0 1 2 0 2 2 0 0 1 0 0 0 0 0 0 0 0 0 0 0 0 0 0 2 0 0 0 0 1 1 0 2 2 0 0 1 0 1 0 1 0 1 0 1 0 0 2 0 0 0 0 2 2 1 1 2 0 0 0 0 0 0 0 0 0 0 1 2 0 2 0 0 1 0 2 2 1 1 1 1 2 0 2 0 0 0 0 2 0 1 0 1 1 0 0 0 1 2 0 1 0 1 1 2 2 1 2 0 0 0 1 0 0 0 0 2 2 2 0 1 0 0 1 1 0 1 0 0 0 0 0 0 0 2 0 0 1 1 0 0 0 0 0 1 0 0 0 0 2 0 2 2 0 0 0 0 0 0 0 0 0 0 0 1 0 0 0 0 0 1 0 0 0 2 2
26 0 1 0 0 0 1 1 0 2 2 0 0 1 0 0 0 1 1 1 1 1 0 0 2 0 0 0 2 2 2 1 1 2 1 1 1 1 1 0 1 0 0 1 2 1 0 1 0 0 0 1 1 1 1 2 0 1 0 1 0 1 0 2 0 1 1 0 2 0 0 1 2 0 1 2 2 0 1 0 1 0 0 0 1 0 1 1 1 1 0 1 0 0 0 1 1 1 0 1 0 2 0 1 1 1 2 1 0 0 1 1 0 1 1 0 0 0 0 0 2 0 2 1 1 0 1 0 0 0 0 0 1 1 0 0 1 0 0 1 2 0 0 0 1 2 0 0 0 0 0 0 0 0 0 2 0 0 0 2 1 1 1 2 1 2 0 0 1 2 0 1 1 0 0 0 2 0 0 0 0 1 0 1 0 0 0 0 0 0 0 0 2 0 1 1 2 2 0 1 1 0 1 0 1 0 1 1 0 0 1 0 1 0 2 2 0 1 1 1 1 2 0 1 1 1 2 2 0 1 1 0 0 0 2 0 0 2 2 0 0 1 2 2 2 0 0 0 0 0 0 0 1 1 1 1 1 2 1 0 0 0 0 2 0 0 1 0 1 1 0 2 1 2 0 1 0 1 1 0 0 0 2 2 2 1 1 0 0 1 0 1 0 1 1 0 2 0 0 0 0 0 0 1 0 0 1 1 0 2 0 2 0 1 1 0 2 0 0 0 1 0 2 1 1 0 0 1 0 0 0 1 1 0 0 0 0 1 0 0 1 1 1 0 0 0 1 0 1 0 0 0 2 2 1 1 1 1 1 0 1 1 2 0 2 1 0 2 2 0 0 0 2 1 0 0 0 1 1 2 0 1 0 1 1 2 1 0 0 0 1 1 1 0 2 1 1 1 0 0 0 0 0 0 0 1 1 0 0 0 0 0 0 1 1 0 0 1 0 0 0 2 0 0 0 2 2 0 2 1 0 2 0 0 0 0 0 1 1 1 2 0 1 0 1 1 1 2 2 0 0 1 0 2 1 0 1 1 1 1 1 1 1 1 0 0 2 0 0 0 0 0 2 2 0 2 0 2 0 2 0 0 1 1 0 0 0 1 1 0 1 1 1 2 1 1 1 2 2 0 0 0 2 0 2 0 0 1 0 1 0 0 0 1 1 1 0 0 0 1 1 2 2 2 1 2 0 0 0 1 2 0 0 1 2 1 2 0 1 1 1 1 1 0 0 0 0 2 2 0 1 0 0 2 1 0 1 1 1 1 1 0 0 2 1 0 0 0 2 1 0 2 0 0 0 0 0 2 0 2 0 0 1 0 0 0 0 0 0 0 0 1 0 0 0 0 0 0 2 0 0 2 1 0 1 0 1 0 0 0 0 0 0 0 0 0 0 0 0 0 0 0 0 1 1 0 1 1 0 0 0 1 1 0 0 0 1 0 1 2 1 1 2 2 2 0 0 1 0 0 1 1 0 0 0 2 2 2 2 0 0 0 2 0 1 1 0 0 1 0 1 1 1 0 0 2 2 0 1 0 0 2 2 0 2 2 2 1 2 0 1 0 0 1 1 0 0 0 1 1 0 2 0 0 0 0 0 1 1 0 1 0 0 0 0 1 0 2 2 2 0 0 1 0 0 2 2 0 0 0 0 1 0 2 0 0 1 0 1 2 1 2 0 0 0 1 0 2 1 1 1 1 0 0 0 0 1 0 0 0 0 0 2 1 1 0 2 1 0 1 0 0 2 0 0 1 1 0 1 0 1 2 0 0 0 1 0 2 1 2 0 1 2 0 1 0 0 1 0 0 0 0 1 1 1 1 2 0 2 0 2 0 1 1 1 2 0 1 1 1 1 1 0 0 0 1 0 0 0 1 0 2 2 0 0 1 0 0 0 0 1 0 2 2 2 0 2 1 1 0 1 0 0 0 0 0 0 1 0 0 2 0 0 0 0 0 0 0 1 0 0 0 1 1 0 0 1 1 2 2 2 2 2 0 0 0 0 1 0 0 1 0 1 1 1 0 1 0 1 0 1 2 2 2 2 2 0 2 0 1 0 0 0 0 1 2 2 1 2 1 0 1 0 1 1 0 0 1 0 0 2 2 0 2 0 0 1 1 0 1 0 0 2 2 2 1 1 2 0 2 0 0 1 1 1 0 0 1 0 2 1 1 2 0 0 2 2 0 0 0 0 0 0 0 2 1 0 0 1 0 0 0 0 1 0 1 2 0 0 1 0 0 0 0 0 0 0 0 0 1 1 1
27 0 1 0 0 0 2 1 1 1 2 1 0 0 0 0 0 1 1 0 0 1 0 0 2 0 0 1 1 1 1 0 1 2 0 2 1 2 0 0 2 0 0 0 2 0 2 0 0 1 1 0 1 2 0 1 0 1 0 2 0 1 0 0 0 0 2 0 1 0 0 1 0 0 0 2 1 0 2 0 2 0 0 0 0 0 2 0 1 2 0 0 2 1 0 0 2 0 0 1 2 2 0 1 0 0 2 2 1 1 0 1 0 0 1 1 1 0 1 0 1 0 2 1 1 1 1 1 1 0 0 0 0 0 0 0 0 0 0 0 2 0 0 0 2 2 1 0 0 0 1 0 1 0 0 0 0 1 0 2 2 0 1 2 2 2 0 0 0 1 1 1 1 0 1 0 1 1 1 1 1 2 1 2 2 1 1 2 1 1 0 2 2 1 1 0 0 1 0 0 0 1 0 1 2 0 1 2 1 0 2 0 1 1 1 2 0 0 1 0 2 2 0 1 1 0 1 0 0 0 0 0 0 0 0 0 0 1 2 0 0 0 2 1 2 1 1 0 0 0 0 0 1 0 0 0 1 1 0 0 1 0 0 1 0 0 0 1 1 0 0 1 1 1 0 1 0 1 0 0 0 0 1 1 2 1 1 1 0 1 0 1 0 2 2 0 2 0 1 1 1 0 2 0 2 0 1 1 1 1 0 1 0 2 0 1 2 1 0 0 0 0 2 2 2 0 0 1 0 0 0 0 0 0 0 1 0 2 1 0 2 2 0 0 0 0 1 2 2 1 1 1 2 2 1 1 1 0 1 1 1 1 0 0 0 2 0 2 2 0 0 0 1 2 1 1 0 2 0 1 1 1 0 2 1 1 1 0 0 1 0 0 0 0 2 1 1 1 0 0 0 1 0 0 0 1 0 1 1 1 1 1 0 1 1 0 0 1 0 0 0 1 1 0 1 1 1 1 0 0 0 1 1 2 1 1 0 1 0 0 0 2 2 2 0 2 0 1 2 0 0 0 0 2 1 1 1 0 1 0 0 1 0 0 0 2 0 1 0 0 0 0 1 2 0 0 0 1 0 0 2 0 0 0 0 0 0 0 1 0 1 1 0 0 1 1 1 2 1 0 0 0 1 1 1 0 1 0 2 1 0 2 0 0 0 2 1 0 0 0 0 2 2 2 0 2 0 1 1 1 1 1 0 0 2 0 2 0 0 0 2 2 2 0 2 0 0 0 0 0 0 0 0 2 0 1 0 1 0 1 0 0 0 1 0 0 1 0 1 1 0 2 2 0 0 0 2 0 0 0 1 0 0 0 2 0 0 2 2 1 0 1 2 0 1 0 0 0 0 1 1 1 1 0 1 1 2 0 0 1 0 0 0 0 0 0 0 0 0 0 0 0 0 0 0 0 1 0 0 0 0 1 1 1 1 0 1 0 1 2 2 1 0 1 2 2 2 1 1 0 0 2 0 1 0 1 1 1 1 0 0 0 2 0 1 1 1 1 1 0 0 0 1 0 0 1 0 0 0 0 0 0 1 1 1 1 1 0 1 1 0 1 1 0 0 0 0 1 2 2 0 2 0 0 1 0 0 2 2 0 1 0 0 0 0 1 1 1 1 1 0 0 0 1 1 0 1 1 0 0 0 1 0 2 1 0 2 0 1 1 0 2 0 0 0 0 0 0 0 0 0 0 1 0 0 0 0 0 0 0 0 0 2 1 0 0 2 2 0 1 0 1 1 0 0 1 1 0 1 1 0 1 1 1 2 0 0 1 0 2 0 1 2 2 0 2 0 1 0 0 0 0 0 0 2 2 1 0 0 0 1 1 0 1 1 2 0 1 0 1 1 0 0 1 0 2 0 0 1 2 0 2 1 1 1 2 0 0 0 0 0 0 0 0 0 0 0 2 2 0 1 1 0 1 1 0 2 1 0 0 0 0 0 0 0 0 0 0 0 0 0 0 1 1 0 1 0 0 2 2 2 2 2 1 0 1 0 1 0 0 1 0 0 2 2 1 2 0 0 0 0 2 2 0 1 1 1 0 0 1 1 0 1 1 1 1 1 1 2 1 0 1 2 0 2 0 0 2 1 0 1 1 0 2 0 0 0 1 0 0 0 0 1 1 1 0 2 0 0 0 2 0 2 0 0 0 0 1 1 0 1 0 1 0 2 0 0 1 0 1 1 0 0 0 0 0 1 2 2 0 0 0 0 1 0 0 0 0 0 0 0 0 1 0 0 0 0 0 1 1 2 2
28 0 2 1 1 0 1 0 0 0 0 1 0 0 0 0 0 1 1 1 1 1 0 2 0 0 0 0 1 1 1 0 1 1 2 0 2 1 1 1 0 0 1 1 1 0 1 0 0 0 0 0 0 1 1 0 1 0 2 0 2 0 0 0 0 1 2 1 2 0 0 2 2 0 0 1 1 0 1 0 1 0 0 0 1 0 0 0 2 2 0 0 0 0 1 0 0 1 1 0 1 2 0 1 1 1 1 1 1 0 1 2 0 1 1 0 0 0 0 0 1 2 2 1 1 1 1 1 0 1 0 0 0 0 1 0 1 0 1 0 0 2 0 0 1 1 0 0 0 1 0 0 0 0 0 0 0 1 0 2 1 2 2 2 0 1 0 1 0 1 0 1 0 2 1 0 2 0 0 0 0 0 1 2 2 1 2 1 1 0 1 1 2 1 2 0 2 2 0 0 0 0 0 0 2 0 1 0 0 0 1 0 1 0 2 2 0 0 1 2 0 0 0 0 1 0 1 0 0 0 0 0 0 0 2 0 0 2 2 0 0 1 1 0 0 0 0 0 1 1 0 0 0 1 1 2 1 2 1 1 0 1 0 1 1 1 0 0 2 0 1 1 1 1 1 0 0 2 2 1 1 0 2 2 2 1 1 1 0 1 0 0 0 2 1 0 2 0 0 2 0 0 0 1 0 0 0 1 0 2 0 2 0 1 1 1 2 0 1 0 0 1 2 2 2 0 0 2 1 1 0 1 0 0 0 0 0 1 0 2 1 2 1 0 0 0 1 0 1 1 0 0 2 2 0 2 2 1 0 1 0 0 2 0 2 0 0 2 2 0 0 0 1 1 0 0 0 2 1 2 0 0 0 0 0 1 1 0 0 1 0 1 1 0 1 1 2 0 0 0 0 0 0 1 0 2 2 1 1 1 1 2 1 0 1 1 0 0 0 0 0 1 0 0 1 2 0 0 0 0 0 0 0 2 2 1 0 0 1 0 1 1 1 2 0 2 0 1 2 0 0 0 0 1 1 1 1 0 0 0 1 1 1 1 1 2 0 1 0 1 1 1 1 2 2 0 1 1 0 0 2 0 0 2 1 0 1 0 0 0 2 2 0 2 1 0 0 1 1 1 1 0 2 0 2 0 0 0 1 1 0 2 0 0 0 0 0 0 0 1 1 1 2 2 0 2 0 1 0 2 1 1 0 1 1 1 2 1 1 1 1 2 1 1 2 0 0 1 2 0 0 0 1 2 0 1 1 1 0 1 1 0 1 2 0 1 1 0 1 0 0 2 1 0 1 1 1 0 0 0 1 0 0 0 1 1 1 1 1 1 0 0 0 0 1 0 0 0 1 0 0 2 1 0 1 1 2 0 1 2 0 0 0 1 0 0 1 0 1 2 2 2 0 0 0 0 1 1 0 0 0 1 1 0 0 0 1 0 0 0 2 1 2 2 2 0 0 1 1 0 0 1 0 1 0 2 2 2 2 0 0 0 2 1 1 1 0 2 0 0 0 0 0 1 1 2 1 1 1 1 0 0 2 1 2 2 1 0 2 0 0 0 0 1 0 0 0 0 1 1 0 1 0 0 1 0 1 1 2 0 0 0 0 0 0 1 1 1 1 1 0 0 0 0 1 0 0 0 0 0 0 0 1 0 1 1 0 0 1 1 0 1 1 1 2 0 1 0 2 1 0 1 0 1 0 2 0 0 1 0 0 0 2 0 0 2 2 2 0 0 0 1 0 1 1 1 2 0 1 1 0 2 1 0 0 2 0 2 1 1 1 1 2 1 0 1 0 1 0 0 0 0 0 2 1 1 1 0 0 2 2 1 0 0 1 2 1 2 2 2 2 2 0 0 1 1 0 0 0 2 0 2 1 1 1 2 0 0 0 0 0 0 0 0 0 0 0 1 1 0 2 0 0 0 0 0 0 0 1 1 1 0 0 0 0 1 1 0 1 0 1 0 0 2 0 1 0 1 1 1 0 0 1 0 0 1 1 1 0 0 0 0 0 1 1 0 0 0 0 0 0 2 2 0 1 1 1 1 1 1 1 0 0 0 0 2 2 1 1 0 0 1 0 1 1 0 1 1 1 0 1 0 0 2 0 0 0 1 0 1 0 0 2 1 1 1 1 1 0 0 1 1 0 0 0 0 2 0 0 0 2 0 1 0 1 1 1 0 0 1 1 0 0 0 2 1 0 2 2 0 0 0 1 1 0 1 0 0 0 0 0 0 0 0 0 0 1 0 0 0 2 0
29 0 0 0 2 0 2 1 1 1 2 0 0 1 1 0 0 1 0 1 1 1 0 0 2 0 0 0 1 1 1 0 1 1 1 1 1 1 0 0 0 0 0 0 1 2 1 1 0 1 0 1 0 1 0 1 1 0 1 1 1 0 0 2 1 0 2 0 0 0 0 1 2 0 1 1 1 0 0 0 0 0 0 0 1 0 0 1 2 2 0 1 2 0 0 0 0 0 0 0 1 2 0 1 0 0 2 2 0 0 0 1 1 2 2 2 2 0 1 0 1 0 2 2 0 0 0 2 2 0 0 0 0 0 0 0 0 0 0 0 0 2 0 0 1 0 0 0 0 0 0 0 0 0 2 1 1 1 0 1 2 2 1 2 0 2 0 0 2 1 0 2 1 0 0 0 2 1 1 1 1 1 0 2 1 0 1 1 0 0 2 2 2 0 1 1 2 1 0 0 0 1 0 1 2 0 0 1 1 0 1 0 2 0 2 2 1 0 1 1 1 1 0 0 1 1 0 1 0 1 0 0 0 0 2 0 0 2 2 0 0 0 2 1 2 1 1 0 0 0 0 0 1 0 0 2 1 1 0 0 0 0 0 1 0 0 0 0 1 0 0 1 1 1 0 0 0 1 1 1 1 0 2 1 2 0 0 0 0 1 1 1 2 2 2 0 2 0 0 1 0 0 2 0 2 2 0 0 0 0 0 0 0 2 1 1 2 1 0 0 1 0 1 1 1 0 0 2 1 1 0 1 1 0 0 0 0 2 0 1 1 1 1 0 0 1 1 0 1 0 0 0 1 1 0 1 1 1 0 0 0 0 0 0 0 0 0 0 1 1 1 1 0 2 0 0 0 2 1 2 1 0 0 0 0 0 0 0 0 0 0 0 0 0 2 1 1 0 0 0 0 0 0 1 0 0 1 0 0 0 0 0 0 0 2 0 2 1 0 0 0 1 0 1 1 2 2 1 0 0 1 0 1 1 1 0 0 1 0 0 1 1 1 1 0 1 0 1 1 0 0 1 0 1 0 0 1 1 0 0 0 0 0 0 0 0 2 1 0 0 0 0 1 2 1 1 1 1 0 1 2 0 0 1 1 0 0 1 2 1 1 0 0 2 0 0 0 1 1 0 1 1 1 1 1 0 2 0 1 1 0 1 0 1 1 1 0 0 0 2 2 1 2 1 0 1 1 0 1 2 1 0 0 1 2 1 2 0 2 2 1 1 2 2 2 0 0 0 0 0 0 0 1 2 0 1 1 0 0 0 1 0 0 1 0 0 1 0 1 1 0 2 0 0 0 0 0 1 0 1 1 0 0 0 0 0 0 2 2 1 1 0 1 0 0 0 0 0 0 0 0 2 0 0 2 0 2 0 0 1 0 0 0 1 0 1 1 0 0 0 0 0 0 1 1 0 1 2 0 0 1 1 1 0 0 0 2 0 0 1 2 1 0 1 2 2 2 1 0 1 0 1 1 2 1 2 1 2 2 0 0 0 0 1 1 1 2 0 1 1 0 1 0 0 1 2 2 1 2 1 0 1 1 1 1 1 1 0 2 0 0 0 1 1 1 1 1 0 1 2 0 1 0 0 1 0 0 2 2 1 1 1 0 0 0 0 2 1 1 1 0 0 0 0 0 1 2 0 0 0 0 1 0 2 1 1 0 0 1 1 0 1 0 1 0 2 0 1 1 1 0 0 2 0 0 2 1 0 0 0 0 0 2 2 0 0 2 1 0 2 1 0 2 1 1 0 1 0 0 2 0 0 0 0 0 2 0 2 2 0 2 2 2 1 0 1 0 0 0 1 1 0 0 2 2 1 1 0 0 2 2 0 2 2 0 2 0 1 0 1 1 0 0 1 0 1 0 0 0 2 0 2 2 1 1 1 0 0 0 0 0 1 0 0 0 0 0 1 1 0 1 0 0 0 1 0 1 0 0 0 0 0 0 0 0 0 0 0 0 0 0 0 0 2 0 0 0 1 1 2 2 2 1 1 1 2 1 0 1 0 0 1 1 1 2 0 2 0 0 0 1 2 1 0 1 1 1 2 1 1 1 0 0 0 1 1 2 1 1 0 1 0 0 1 0 0 1 1 0 1 2 1 0 2 0 0 1 0 1 1 0 0 0 0 0 1 1 0 0 2 0 0 0 2 2 0 2 1 1 0 1 0 2 0 2 0 0 1 0 1 2 0 0 0 0 0 0 1 1 0 0 0 1 1 0 1 1 1 0 1 0 0 1 0 0 0 0 0 1 1 2 1
30 0 0 1 1 1 1 1 0 1 1 0 1 1 0 0 1 2 1 2 2 2 1 0 2 0 0 0 2 2 2 0 2 1 2 0 2 1 0 0 1 0 0 0 2 0 1 0 0 0 0 0 0 2 0 2 0 1 1 2 0 1 0 2 0 2 0 0 1 0 0 1 1 0 1 2 2 0 1 0 1 0 0 0 1 0 1 0 2 2 0 0 2 1 1 0 0 0 0 1 2 2 0 0 1 1 1 0 2 0 0 2 1 1 1 1 1 0 0 0 2 0 2 1 1 1 1 1 1 0 1 1 0 0 0 0 0 0 0 0 0 2 0 0 1 2 1 0 0 0 0 0 0 0 0 0 0 0 0 2 1 1 2 2 1 2 0 0 0 1 1 0 1 1 2 0 2 1 0 0 1 1 1 1 1 1 1 2 2 1 1 2 1 1 1 1 1 2 1 1 1 0 0 1 2 0 0 0 0 0 2 0 1 0 2 2 0 1 1 1 1 1 0 0 1 0 0 2 0 2 1 0 0 0 0 0 0 1 2 0 0 0 2 2 2 0 0 0 0 0 0 0 2 0 0 2 1 2 1 0 0 0 0 1 0 0 2 0 1 0 0 2 2 2 0 0 0 2 2 0 0 1 1 1 1 1 1 0 0 1 0 0 1 2 1 0 1 0 0 0 0 0 0 1 0 0 2 0 0 0 0 0 0 2 1 0 1 1 0 0 1 0 0 1 2 0 1 1 0 0 0 2 0 0 0 0 0 1 0 0 0 1 2 2 0 0 1 0 0 1 0 0 2 2 0 2 2 2 0 0 0 0 2 0 2 0 0 1 1 0 0 0 2 2 1 2 0 2 0 0 2 1 0 1 0 0 1 0 0 1 0 1 1 0 2 2 2 2 1 1 1 1 0 1 0 0 0 1 0 0 0 0 0 0 0 0 0 0 0 1 1 1 0 1 1 1 0 1 0 0 1 0 0 0 1 1 0 0 0 0 1 1 2 2 0 2 0 1 1 0 0 0 0 1 1 1 1 1 1 1 1 1 0 0 0 2 0 0 0 0 1 1 2 2 0 1 0 1 0 0 1 0 0 0 0 0 0 0 2 0 0 0 0 2 1 0 0 1 0 1 1 1 2 0 2 0 1 0 0 1 0 1 0 2 2 0 0 0 0 0 0 2 2 2 1 1 1 2 0 2 1 1 0 0 1 0 1 0 1 1 0 1 1 0 2 0 0 1 1 0 1 0 0 1 2 0 0 0 0 0 1 0 0 2 0 0 2 1 0 0 0 2 1 0 1 1 1 0 0 0 0 0 0 0 2 1 1 1 1 0 0 0 1 0 0 0 0 1 1 1 1 1 0 1 2 0 2 0 0 2 0 0 1 1 1 1 0 0 0 0 0 0 0 0 0 1 1 2 0 0 0 1 0 0 0 1 1 0 1 0 2 1 0 0 1 1 1 1 0 0 2 1 0 0 0 1 2 2 2 0 0 0 0 1 1 1 1 1 1 0 0 0 1 1 1 2 2 1 2 1 1 0 2 0 1 2 0 2 2 0 0 0 1 0 1 0 0 0 1 1 1 0 0 0 0 0 0 1 1 0 0 0 0 0 0 0 0 1 1 1 0 1 0 0 1 0 0 1 0 0 0 2 0 1 2 2 1 0 1 2 1 2 0 2 2 0 1 0 0 0 0 0 1 0 1 0 0 0 0 0 0 0 2 1 0 1 2 0 0 1 0 0 1 2 1 2 1 1 0 2 0 0 1 0 0 1 1 1 1 2 0 2 2 1 0 1 0 0 0 1 1 0 0 2 1 2 0 0 0 1 2 0 1 1 1 2 0 2 0 1 1 1 0 0 0 0 0 0 1 2 1 1 2 0 0 1 1 0 0 0 1 0 1 0 1 0 0 1 1 0 1 0 0 0 0 0 1 0 0 0 2 0 2 1 2 0 1 0 1 0 1 0 0 2 0 0 0 1 1 2 2 2 2 1 0 1 0 1 1 0 0 0 0 2 2 0 2 0 0 0 1 2 1 0 2 2 1 2 0 1 1 0 1 1 1 1 1 1 2 1 1 0 0 1 0 0 1 1 0 0 2 1 0 1 1 0 0 1 0 0 0 1 0 2 1 0 1 1 0 2 0 0 0 2 2 0 2 0 1 0 1 0 2 0 1 1 1 0 1 1 1 0 0 0 0 2 0 0 0 0 0 0 1 2 0 2 2 1 0 0 0 0 0 0 0 0 0 0 0 1 2 2
31 0 2 0 1 0 1 2 1 0 1 0 0 0 0 0 0 1 1 2 2 2 0 1 1 1 1 1 2 2 2 1 1 1 1 0 2 1 0 0 1 1 0 0 1 0 0 0 0 1 1 0 1 1 1 1 1 1 2 1 1 0 0 2 0 1 1 0 2 0 0 0 1 0 0 2 2 0 1 0 1 0 0 0 2 0 1 0 2 2 0 0 1 0 1 0 0 1 1 0 0 2 0 0 2 1 1 2 0 0 1 2 1 1 1 0 0 0 1 0 1 0 2 0 0 1 0 1 0 0 0 0 0 2 0 1 1 0 0 1 1 2 2 0 1 1 1 0 0 0 0 0 0 0 0 2 0 2 0 0 1 2 0 2 1 2 1 0 2 0 0 2 1 1 0 0 1 1 0 0 1 1 1 2 1 1 1 0 0 0 1 1 2 2 1 0 0 1 0 0 0 0 0 2 2 0 2 1 0 0 1 0 0 0 2 2 1 0 2 0 2 0 0 0 1 0 1 2 0 1 1 0 1 1 0 0 1 2 2 0 0 1 1 1 2 1 1 0 0 0 0 0 0 0 0 1 1 1 0 0 0 0 0 1 1 1 0 0 1 0 0 0 1 1 1 1 0 1 1 0 0 0 1 1 1 1 0 1 0 1 0 1 0 2 1 1 2 0 0 1 1 0 0 1 0 0 0 0 1 1 1 0 0 1 2 1 2 1 0 0 0 1 0 1 2 0 1 2 1 1 0 1 0 0 0 0 0 0 0 0 0 0 1 0 0 0 1 0 2 1 0 0 2 2 1 1 1 0 0 1 0 0 0 1 0 0 0 1 1 0 0 0 0 2 1 1 0 1 0 1 2 1 0 0 1 2 1 0 0 0 1 2 0 0 2 1 1 1 1 1 1 1 0 1 0 0 1 2 0 0 0 1 0 2 0 1 0 1 0 0 0 2 0 1 1 1 0 1 0 0 1 0 0 2 2 0 0 1 0 0 0 2 2 0 1 1 0 0 2 0 0 0 0 0 0 0 0 2 1 1 2 1 0 0 0 2 0 0 0 0 0 0 0 2 2 0 0 2 0 1 2 0 1 1 0 0 0 1 2 1 0 0 0 2 2 0 0 2 2 0 0 0 0 2 0 1 2 0 1 1 0 0 0 1 2 0 1 0 0 0 0 2 2 2 0 1 1 2 0 2 0 2 0 0 0 0 2 1 1 0 1 1 2 1 2 0 0 0 1 1 0 1 0 2 0 2 1 2 0 2 0 0 1 2 0 1 1 0 2 1 0 1 1 0 1 1 1 1 0 1 0 0 1 0 0 0 0 1 1 0 0 2 0 1 1 0 1 0 0 0 0 2 0 0 2 0 0 0 0 1 1 0 0 0 0 0 1 0 0 0 0 0 0 1 1 0 1 0 0 0 0 0 1 0 0 1 2 0 0 0 2 1 0 1 1 1 1 1 1 0 0 2 0 2 0 2 0 1 1 0 0 0 2 1 1 2 0 0 0 0 1 0 0 1 1 2 2 0 1 0 0 0 2 0 0 2 0 0 2 0 0 0 2 0 1 0 1 0 0 2 0 1 0 0 0 0 1 2 2 0 1 0 0 0 0 0 0 1 1 1 0 0 0 1 0 0 1 0 0 0 0 0 0 2 1 1 1 0 1 2 0 2 1 1 2 0 1 1 1 0 0 1 0 0 0 2 0 0 1 0 0 0 2 2 0 0 2 1 0 2 1 0 2 1 1 1 2 0 0 2 0 0 1 0 0 0 1 1 1 2 0 2 2 1 0 1 0 1 0 0 0 0 1 2 1 1 1 1 0 0 1 1 0 0 2 2 0 1 0 0 0 0 0 1 0 1 0 0 0 2 1 2 2 0 0 2 0 0 1 0 0 1 0 0 0 0 0 0 0 0 2 0 0 0 1 0 1 0 0 0 0 1 0 0 0 0 1 0 0 0 0 0 1 1 0 0 0 1 2 2 2 2 2 0 0 0 0 0 0 1 0 0 1 1 2 0 2 0 0 0 0 1 1 0 0 0 1 2 0 1 1 0 0 0 1 1 2 2 2 0 0 2 0 0 1 0 0 2 0 1 2 2 0 0 2 0 0 1 0 0 0 0 1 2 1 0 2 0 1 0 1 0 1 1 0 0 0 1 1 1 0 1 1 1 0 2 2 0 0 2 1 0 0 0 1 0 0 2 2 0 0 0 2 2 0 0 1 1 0 0 1 1 0 1 1 0 0 0 0 1 2 2
32 0 1 0 1 0 2 2 1 0 1 0 0 1 1 0 0 2 1 2 2 2 1 1 1 0 0 0 1 1 1 0 2 2 1 0 2 1 1 0 1 0 0 1 2 1 0 0 0 0 0 0 0 0 2 2 0 0 2 1 0 0 0 2 1 1 1 0 1 0 0 1 2 0 1 2 2 0 1 0 1 0 1 1 2 0 0 1 1 1 1 1 1 0 2 0 0 1 1 1 2 2 0 0 2 2 0 0 1 0 0 1 1 1 2 1 0 0 1 0 1 1 2 0 2 0 1 1 1 0 0 0 0 0 0 0 0 0 0 0 0 2 0 0 1 0 0 0 0 0 0 0 0 0 1 0 0 0 0 1 0 2 1 1 0 2 0 1 1 1 0 1 1 1 0 0 1 1 1 1 1 2 0 2 0 0 0 1 0 0 2 2 1 0 0 0 1 2 0 0 0 0 0 1 2 0 2 1 1 0 1 0 1 0 1 2 1 0 2 0 2 0 1 0 0 0 1 1 0 1 0 0 1 1 1 0 1 2 2 0 0 0 2 0 2 2 2 0 0 0 0 0 0 0 0 1 1 1 1 0 0 0 0 1 0 0 1 1 2 1 0 0 2 2 0 1 1 2 2 1 1 0 1 0 2 0 0 1 0 2 0 1 0 2 2 0 2 0 0 0 1 0 0 0 0 2 0 0 1 1 0 2 0 2 0 1 1 0 0 0 0 0 1 0 1 0 0 0 0 0 0 0 0 0 0 0 0 1 1 1 1 1 0 0 0 0 1 0 1 1 1 0 2 2 1 1 2 1 0 0 0 0 0 0 0 2 0 2 2 0 0 0 0 2 0 1 0 1 0 1 2 1 0 0 0 0 1 0 0 0 0 0 1 1 2 2 2 0 1 1 0 1 0 2 0 0 0 0 0 0 0 1 0 0 2 0 1 1 0 0 0 2 1 0 1 2 1 0 0 0 2 0 0 1 1 0 0 0 0 0 1 1 1 0 2 2 0 1 1 0 0 0 0 2 2 0 2 2 2 2 2 2 0 0 0 1 1 1 0 1 1 1 0 2 2 0 1 2 1 1 0 0 0 2 2 0 0 0 1 0 2 1 1 1 0 0 0 2 1 0 1 1 1 1 1 0 1 1 0 1 0 1 1 1 1 1 1 1 0 1 1 2 0 0 0 0 2 2 0 2 0 2 0 2 2 0 1 1 1 1 0 1 0 0 0 0 0 1 1 0 0 1 1 1 2 0 0 0 0 1 1 0 0 0 0 0 0 0 1 0 0 1 0 0 0 0 0 0 0 0 0 0 0 0 1 1 1 1 1 1 0 2 1 0 1 0 0 1 1 1 1 1 0 1 1 0 0 0 0 0 0 0 0 0 0 0 1 0 1 0 0 0 0 0 0 0 1 1 0 0 0 0 0 0 0 1 2 0 1 2 1 1 0 0 1 1 1 1 1 1 0 1 0 2 0 2 0 2 2 0 0 0 1 0 1 2 0 1 0 0 1 0 1 0 0 2 2 0 0 0 0 0 0 0 0 0 0 1 2 1 0 1 0 0 0 0 0 1 1 1 0 1 0 0 0 0 1 2 2 0 1 0 0 1 0 1 1 1 1 1 0 0 1 0 0 2 2 0 0 0 0 0 0 2 0 0 0 0 1 2 1 1 0 0 0 1 0 0 1 0 0 1 0 0 0 1 2 0 1 0 0 0 1 0 0 1 1 2 0 1 0 0 0 1 1 2 1 0 1 1 0 1 0 1 1 1 0 2 1 2 0 1 2 1 1 0 0 0 0 1 1 0 0 0 2 2 2 0 0 1 1 0 1 1 1 1 0 2 1 2 2 1 0 1 0 0 0 0 1 1 1 0 1 1 1 2 0 0 0 0 0 0 0 0 0 0 1 1 1 0 1 0 0 0 1 0 1 0 0 0 2 0 0 0 0 0 1 1 2 0 0 0 1 1 0 1 0 1 2 2 2 2 2 0 0 0 0 2 0 0 1 0 1 0 2 0 2 0 0 0 0 2 2 0 1 1 2 1 0 1 1 1 0 0 2 0 0 1 2 1 0 1 0 0 1 0 1 2 0 1 2 2 1 1 0 0 2 0 0 0 0 0 2 1 1 0 1 2 0 1 0 0 1 0 0 1 1 2 0 2 2 0 2 0 2 1 1 0 1 1 1 0 1 1 0 0 0 1 1 0 0 0 0 0 1 1 1 2 0 2 0 0 0 1 1 0 0 0 0 0 0 0
33 0 1 0 1 0 1 0 0 1 1 0 1 1 0 0 0 1 1 1 1 1 1 0 2 0 0 0 2 2 2 2 2 2 1 0 2 1 0 1 1 0 0 0 1 0 0 0 0 0 0 0 1 1 1 0 2 0 2 2 0 1 0 1 1 0 2 0 2 2 2 0 1 0 1 2 2 0 2 0 2 0 0 0 0 0 0 0 2 2 0 0 1 1 1 0 0 0 0 1 1 2 1 1 0 0 2 2 0 0 0 0 1 2 2 1 1 0 1 0 1 0 2 1 1 1 1 0 0 0 0 0 1 1 0 0 1 0 0 0 1 1 2 0 1 1 1 0 0 0 0 0 0 0 0 0 0 0 0 2 0 1 2 2 0 0 0 0 1 1 0 0 0 2 1 0 2 2 0 0 0 2 2 2 2 2 2 2 0 0 2 2 1 1 1 0 0 1 0 0 0 1 0 1 2 0 1 2 1 0 1 0 0 0 2 2 1 1 1 1 1 1 2 0 0 2 2 1 0 1 0 0 1 1 1 0 0 2 2 0 0 0 2 2 2 0 0 0 0 0 0 0 1 0 0 0 0 1 1 0 0 0 0 0 0 0 1 0 1 1 1 1 0 0 0 0 1 1 1 1 0 0 0 0 1 0 0 0 0 1 0 1 1 2 1 0 2 0 0 2 0 0 1 0 1 2 1 0 0 1 0 1 0 2 2 0 2 0 1 0 0 1 2 1 2 0 1 0 1 1 0 2 1 1 1 0 1 2 0 2 1 1 2 0 0 0 1 0 0 2 1 1 2 2 2 0 0 0 1 1 1 1 2 0 2 0 0 2 2 0 0 0 0 2 0 0 0 0 0 2 1 1 1 1 1 1 0 0 0 2 0 0 1 0 2 0 0 0 1 1 1 1 0 0 0 0 1 2 0 0 0 0 0 1 1 0 1 0 0 1 1 1 0 1 1 2 1 1 1 1 1 0 0 0 1 1 0 1 0 0 0 2 2 1 0 0 0 1 1 0 0 0 0 1 0 0 0 0 0 0 1 1 1 1 0 1 1 2 0 0 0 0 2 1 1 0 0 0 0 0 2 0 0 1 0 1 0 2 2 1 0 0 0 1 0 0 0 1 1 2 2 1 2 1 1 1 1 0 0 1 0 1 0 1 1 1 2 0 0 0 0 2 2 2 0 2 0 0 0 1 1 0 0 1 0 1 2 0 0 0 2 2 2 0 2 1 1 1 1 0 0 0 0 2 1 0 0 1 0 2 0 0 0 1 0 0 1 0 0 0 0 1 1 0 1 1 2 2 0 2 0 0 0 0 0 0 0 1 0 0 0 1 1 0 0 0 1 0 0 0 0 2 1 0 2 0 1 0 0 1 0 0 0 1 1 1 0 0 0 0 0 0 0 0 0 0 1 1 0 0 0 2 1 1 1 0 2 0 1 2 1 1 0 1 2 2 2 1 1 0 0 1 0 1 0 2 1 1 1 0 0 0 1 1 1 1 2 1 1 0 0 0 1 0 0 2 2 0 0 0 1 0 2 1 2 2 1 0 0 0 0 1 0 0 0 0 0 0 1 1 0 1 0 0 1 0 1 2 2 0 0 0 0 1 0 0 0 0 0 0 0 0 2 0 0 1 1 0 0 0 0 1 0 1 1 1 0 0 0 0 0 0 1 1 2 0 0 0 2 1 1 2 1 0 0 2 0 0 2 1 0 0 2 1 0 0 2 2 0 1 1 0 2 0 0 1 1 0 2 0 0 2 0 1 1 1 0 2 2 0 2 2 2 0 1 0 1 1 0 1 2 0 1 2 1 0 0 0 0 2 2 0 0 0 1 2 1 2 2 2 2 2 0 1 0 1 0 0 1 2 1 1 2 1 1 1 0 0 0 0 0 0 1 1 1 0 1 0 0 1 1 0 0 0 1 0 2 0 1 1 0 0 0 0 0 1 0 0 2 1 1 0 0 2 0 0 0 1 1 2 2 2 2 0 0 0 0 1 0 0 0 0 0 1 2 0 2 0 0 0 1 2 2 0 2 2 0 0 1 1 1 0 0 0 0 2 2 1 2 2 0 0 0 0 1 0 2 2 1 1 2 2 1 2 0 0 1 0 0 0 0 0 1 1 1 1 1 0 1 0 1 0 0 2 1 0 1 1 1 0 1 0 0 0 0 0 0 0 0 1 0 1 0 0 0 0 1 1 1 0 0 0 0 2 0 1 1 1 0 1 0 0 0 0 0 1 1 0 0 0 1 1
34 0 2 0 0 0 0 2 0 0 0 0 1 2 2 0 0 1 1 1 1 1 1 0 2 0 0 0 1 1 1 0 1 1 0 0 1 2 0 0 1 0 0 0 2 0 1 0 0 1 1 0 0 0 2 1 1 0 0 1 1 0 0 0 0 0 2 0 1 1 1 1 2 1 2 2 2 0 1 0 2 0 1 1 1 0 1 0 2 2 0 0 1 0 0 0 0 2 0 2 0 2 0 2 0 0 2 2 2 2 0 0 1 1 1 1 1 0 1 0 1 0 1 1 1 1 1 1 1 0 0 0 0 0 1 0 1 0 0 0 0 2 0 0 0 1 0 0 0 0 0 0 1 0 0 0 0 0 0 1 1 1 0 1 1 1 0 0 1 2 0 1 0 1 2 0 1 0 0 0 0 0 1 2 1 1 1 1 0 0 2 2 2 1 1 0 0 2 0 0 0 0 0 2 2 0 2 1 2 0 2 0 2 0 1 2 1 1 2 0 2 1 0 1 1 0 2 2 0 2 1 0 0 0 1 0 0 1 2 0 0 0 2 2 2 0 0 0 0 0 0 0 0 0 0 2 0 1 0 0 0 0 0 1 0 0 0 0 1 0 1 0 1 1 0 0 1 2 2 2 2 0 1 0 0 1 0 2 0 2 0 1 0 0 0 0 2 1 0 1 1 1 1 1 0 0 0 0 1 1 0 1 0 2 1 1 2 0 0 0 0 0 2 0 2 0 2 0 1 1 0 0 1 1 0 0 0 1 0 0 0 0 1 0 0 0 1 0 0 1 0 0 2 2 0 1 1 1 0 2 0 0 2 0 2 0 0 2 2 0 0 0 2 2 1 2 0 1 1 1 1 1 0 0 1 1 1 0 0 1 0 1 2 0 1 1 2 0 0 0 0 0 0 1 1 1 0 0 0 0 0 1 0 0 1 0 0 1 0 0 0 2 1 0 0 2 1 0 0 0 0 0 0 0 1 1 0 1 1 0 1 1 2 2 0 2 0 0 1 0 0 0 0 2 1 0 1 1 0 0 1 2 0 0 0 2 0 2 0 1 1 2 2 1 0 1 0 2 0 2 2 0 0 0 0 0 0 2 2 0 0 0 0 1 1 0 0 2 2 0 0 0 1 1 1 0 2 0 1 1 1 1 0 1 1 1 0 0 0 1 1 1 2 1 0 1 1 1 0 2 1 1 0 0 1 1 2 1 1 1 2 1 0 0 0 1 0 2 2 0 1 0 0 1 2 0 0 0 1 1 0 0 1 2 1 0 0 0 0 1 0 0 2 0 0 0 2 1 0 1 0 0 0 0 2 0 0 2 2 2 1 0 1 0 0 0 0 0 0 0 0 2 1 1 1 1 1 0 0 1 0 0 1 2 1 1 0 0 0 0 0 0 0 1 1 0 1 1 0 0 1 1 0 0 0 1 2 0 1 1 2 2 0 1 2 1 0 2 0 0 0 1 0 1 0 2 2 2 2 0 0 0 1 1 1 1 1 2 0 0 0 1 0 2 2 2 2 0 0 0 1 0 1 0 1 1 0 0 1 0 0 0 1 1 2 0 0 0 0 0 0 1 0 0 1 0 0 2 2 0 0 0 0 0 0 0 1 1 1 1 0 1 1 0 0 1 1 0 0 0 0 0 1 2 1 1 0 0 1 1 0 1 1 0 1 1 0 0 0 0 0 0 0 1 0 1 0 0 0 0 0 1 2 1 0 1 1 2 0 2 0 1 1 1 1 1 2 0 0 2 1 2 1 0 0 2 0 2 1 1 0 0 2 0 2 0 0 0 0 0 0 0 1 2 1 1 0 1 0 1 1 0 1 1 0 2 1 1 1 1 1 1 0 1 0 1 0 0 1 2 0 2 2 0 0 2 0 0 0 0 0 0 1 1 1 0 1 2 2 0 1 1 0 0 0 0 1 2 0 0 0 0 0 0 0 0 0 0 1 0 0 0 0 2 0 1 0 2 2 2 2 2 1 1 1 1 0 2 0 1 2 0 0 1 2 0 2 0 0 0 0 1 2 0 1 1 1 2 0 1 1 0 0 0 1 1 1 1 2 1 0 0 0 1 1 0 2 1 0 0 2 2 0 2 0 0 0 1 0 0 0 0 1 2 2 1 2 1 1 0 1 2 2 0 0 0 1 1 0 1 1 0 1 0 1 1 1 0 0 1 0 0 1 1 0 1 0 0 2 0 0 0 1 1 0 0 0 0 0 0 0 0 0 0 0 1 0 0 0 1 1 1
35 0 1 0 1 0 2 1 0 0 0 0 1 2 1 0 1 0 0 1 1 0 1 0 2 0 0 0 1 2 2 0 2 2 1 0 2 2 0 0 1 1 0 0 1 0 0 0 0 0 0 0 0 0 1 1 1 0 0 0 2 0 0 2 0 1 1 0 1 0 0 1 2 0 1 2 1 0 2 1 1 0 1 1 1 0 1 0 2 2 0 0 2 0 0 1 0 0 0 1 2 2 1 1 0 0 2 1 1 1 0 2 0 2 2 0 0 0 1 0 1 0 2 0 2 0 2 0 0 0 0 0 0 1 2 1 1 0 1 0 0 2 0 0 0 0 0 0 0 0 0 0 0 0 1 0 0 0 0 1 1 2 1 2 2 2 0 0 0 2 0 0 0 1 1 0 1 1 1 1 1 1 0 1 1 0 1 1 1 1 1 2 1 0 0 0 2 2 0 1 1 1 0 1 2 0 2 1 0 0 0 0 1 1 1 2 0 2 2 0 2 1 1 0 0 1 1 1 0 0 0 0 0 0 2 0 1 2 2 0 0 0 2 1 1 0 0 0 0 0 0 0 1 1 1 1 0 2 1 0 0 0 0 2 0 0 0 0 1 0 0 2 1 1 2 2 0 2 1 0 1 0 2 1 1 1 1 2 0 2 0 0 1 2 1 0 2 2 0 1 0 0 1 0 1 0 0 1 1 1 1 2 0 1 2 0 1 0 1 0 0 2 2 1 1 0 1 2 0 1 0 0 0 0 0 0 0 2 0 2 1 1 1 0 1 1 2 0 0 0 0 0 1 1 1 0 0 0 1 1 1 1 1 1 1 0 0 1 1 0 0 0 0 2 2 1 0 2 1 2 1 1 0 0 0 0 0 0 0 1 0 1 0 0 2 1 1 0 1 1 1 1 0 2 0 0 0 1 0 0 0 0 0 0 0 0 0 0 0 0 0 1 0 0 0 0 0 0 2 2 0 1 0 0 0 0 0 0 0 0 2 0 1 0 2 2 0 1 1 0 0 1 0 1 0 0 0 1 0 0 0 0 0 0 0 1 1 0 0 0 0 0 0 2 0 0 0 1 1 0 1 1 0 2 1 1 0 1 2 1 1 0 0 2 0 0 0 2 1 0 1 0 1 1 1 0 2 0 1 2 1 2 0 0 0 2 0 1 0 1 1 2 2 2 1 2 0 2 0 2 0 2 0 1 1 1 2 0 0 2 0 1 1 0 1 1 0 1 1 0 0 0 1 1 1 0 0 0 1 0 1 1 0 0 0 0 0 2 2 0 2 0 0 0 0 1 1 0 0 0 0 0 1 0 0 0 0 1 0 0 1 1 0 0 0 0 0 0 0 0 0 2 1 0 1 0 0 1 0 0 0 0 0 0 0 1 2 0 0 0 0 0 0 1 1 0 1 0 0 0 0 1 0 0 0 1 2 0 0 1 2 0 0 1 2 2 2 0 1 0 0 2 0 1 0 2 1 2 2 1 1 0 0 2 2 2 2 1 1 0 0 2 1 0 0 2 2 0 0 0 1 1 2 2 2 2 1 0 2 0 0 0 0 1 1 0 0 0 0 1 1 0 0 0 0 0 1 2 2 0 0 0 0 1 1 1 0 0 0 0 0 0 1 1 0 1 2 0 2 1 0 0 0 2 0 0 1 0 0 0 0 1 0 1 1 1 1 0 0 0 0 0 0 1 0 0 0 0 0 0 0 1 2 1 0 0 2 2 0 1 2 1 1 0 0 1 2 0 0 2 0 1 0 1 1 1 0 1 0 2 0 1 2 1 0 0 0 1 0 0 0 0 0 1 2 1 1 0 0 1 1 0 1 1 1 2 0 0 2 2 2 2 0 0 0 1 0 0 0 2 0 2 2 0 0 2 0 1 1 0 1 1 0 0 0 0 0 1 1 0 1 0 0 0 0 0 1 0 0 0 2 0 0 0 0 0 0 0 2 0 0 0 1 1 0 0 0 2 2 2 1 2 2 0 0 0 0 1 1 1 1 0 0 2 2 0 2 0 0 0 2 2 2 1 1 1 1 2 0 1 1 0 0 0 1 0 0 0 2 2 0 0 0 1 2 0 1 1 1 0 2 2 0 1 1 0 1 1 1 1 1 0 2 0 2 1 2 1 1 0 1 0 1 0 0 0 1 1 0 1 1 0 0 0 1 0 0 0 0 1 0 0 0 0 0 0 0 0 0 0 0 0 1 1 0 0 0 1 0 1 0 0 0 0 0 0 0 0 0 0 2 2
36 0 1 0 0 0 0 2 1 0 1 0 0 0 0 0 0 2 1 1 1 2 1 0 2 0 0 0 2 2 1 0 1 1 2 0 2 2 1 0 0 0 2 2 2 0 0 0 0 1 1 0 1 1 1 2 0 0 0 1 0 1 1 2 0 0 1 0 2 1 1 1 1 0 0 2 2 0 2 0 2 0 0 0 1 0 0 0 2 2 0 0 1 0 1 0 0 0 0 2 1 2 0 2 0 0 2 0 1 0 0 1 0 1 1 0 0 0 0 0 2 0 1 1 0 0 0 1 1 0 0 0 0 0 0 0 0 0 0 0 1 1 0 0 0 1 0 1 1 1 0 0 0 0 0 0 0 1 0 2 1 2 0 1 1 1 1 1 0 0 1 2 1 0 0 0 2 0 0 0 0 0 2 2 2 2 2 2 0 1 0 1 2 2 2 1 2 2 1 0 0 0 0 1 2 0 2 0 2 0 2 0 1 0 1 2 1 1 1 1 1 1 0 0 0 1 1 2 0 2 0 0 0 1 2 1 0 0 1 1 0 0 2 2 2 0 0 0 0 0 0 1 1 0 0 0 0 2 1 2 1 1 0 0 0 0 0 1 1 0 0 1 1 1 2 2 0 2 2 2 2 0 2 1 2 2 1 2 0 2 0 1 0 2 1 0 2 1 0 0 0 0 2 0 2 0 1 1 1 1 0 2 0 1 2 0 2 1 0 0 0 1 1 0 1 0 2 1 0 0 0 0 1 1 0 0 0 1 0 1 1 2 1 0 0 0 1 0 1 1 1 0 2 2 2 0 0 1 0 1 0 0 1 0 1 0 0 1 2 0 1 1 0 2 0 0 0 2 2 2 2 1 0 1 0 1 1 0 0 2 0 1 1 2 2 2 2 1 0 0 0 0 0 0 0 0 1 1 0 0 0 1 0 0 1 0 0 0 0 0 0 0 1 0 0 2 1 2 0 2 0 0 0 0 0 0 1 0 1 0 0 1 1 0 1 1 0 1 2 0 0 0 0 2 1 0 1 1 0 1 1 1 0 0 0 1 1 0 0 0 1 1 0 2 2 0 2 2 0 1 1 0 0 2 0 2 0 2 2 1 0 0 0 1 0 0 0 1 1 0 1 1 2 0 2 1 2 0 2 0 1 1 0 0 0 1 1 0 0 0 0 2 2 2 0 2 0 0 0 2 0 0 0 1 1 0 1 0 1 1 1 1 2 1 2 0 0 2 2 0 1 0 0 2 0 1 1 2 1 1 0 1 0 2 0 0 1 0 1 2 0 1 1 0 1 1 1 1 0 1 0 0 0 0 0 0 0 2 2 2 1 0 1 0 0 0 0 0 0 0 0 2 0 0 2 0 0 0 0 0 0 0 0 0 0 0 0 0 0 0 1 1 0 0 0 1 1 1 0 0 0 0 0 0 0 0 2 0 1 2 1 1 1 1 1 0 1 1 0 0 0 0 0 0 0 2 2 2 2 0 0 0 1 1 1 2 1 0 1 0 1 0 0 1 1 2 2 0 0 0 0 1 2 0 1 1 2 2 2 0 0 2 0 1 1 0 0 0 1 2 0 1 0 1 2 0 1 1 1 0 0 0 0 0 0 0 0 0 0 0 0 1 0 0 1 1 1 0 0 0 0 1 0 2 0 0 0 0 0 0 0 0 0 0 1 1 0 0 0 0 0 0 1 0 0 2 0 0 0 0 0 0 2 2 0 0 2 1 0 2 1 0 2 0 0 0 2 0 1 1 0 2 0 1 1 0 1 2 1 1 1 1 2 0 1 0 0 1 0 1 2 0 0 2 2 2 0 0 0 1 2 0 1 1 1 1 1 0 2 2 2 2 0 1 0 1 0 0 1 2 1 1 2 0 0 1 0 0 1 0 0 1 1 0 1 1 1 0 0 0 2 0 0 0 0 0 0 0 0 0 1 0 0 0 0 0 0 0 1 0 0 0 1 0 0 1 0 0 1 1 1 1 2 0 0 0 0 2 0 0 0 0 0 2 2 0 2 0 0 0 0 1 2 0 1 2 0 1 1 0 1 0 0 0 0 2 2 1 1 1 0 0 1 2 2 0 0 1 0 1 2 2 0 1 1 0 0 0 1 1 0 0 0 0 0 0 0 1 1 0 2 0 1 1 0 1 1 1 0 1 1 0 1 0 0 1 1 0 0 1 1 1 0 0 0 0 0 1 2 0 0 0 0 0 0 0 0 0 0 0 0 0 1 0 0 0 0 0 0 2 2 1
37 0 1 0 0 0 1 2 0 1 1 0 0 0 0 0 0 2 1 1 1 1 0 1 1 1 1 0 2 2 1 0 2 2 2 0 2 1 0 0 0 0 1 1 2 0 0 0 0 0 0 0 0 0 2 2 0 0 1 2 0 0 0 0 0 0 1 0 1 1 1 1 1 0 0 2 2 1 1 1 1 0 1 1 1 0 0 1 1 2 0 1 1 1 0 0 0 1 0 1 1 1 2 0 0 0 2 1 1 0 0 1 0 1 2 1 0 0 1 0 1 0 2 1 1 1 1 2 2 0 0 0 0 1 2 1 0 0 0 0 1 1 0 1 1 1 1 1 1 1 0 0 0 0 0 2 0 1 0 0 0 1 1 2 0 2 0 1 0 0 1 1 1 2 1 1 1 1 1 1 1 1 2 2 2 2 2 1 1 1 0 2 1 0 1 0 1 1 0 0 0 1 0 2 2 2 2 1 0 0 1 0 2 1 0 2 0 0 2 0 2 1 1 0 0 1 1 0 0 0 0 0 0 0 1 0 0 2 2 0 0 0 2 1 1 0 0 0 1 1 1 1 1 1 1 2 0 0 0 0 0 0 0 0 0 0 2 0 2 0 0 0 1 1 0 0 0 2 2 2 2 0 0 0 2 0 0 1 2 2 0 2 0 2 2 0 0 1 0 2 1 0 0 0 0 1 1 1 2 2 2 1 0 2 2 0 1 0 0 0 1 0 0 2 1 0 1 1 2 2 0 1 0 0 0 0 0 1 1 1 0 1 1 1 0 0 1 0 1 0 0 0 1 1 0 1 1 1 0 1 0 0 1 0 1 0 0 2 2 0 0 0 1 2 0 1 0 2 0 0 1 1 0 1 2 0 1 1 1 0 1 1 0 0 2 0 0 1 0 0 0 0 0 1 0 0 0 0 1 1 1 1 0 0 2 0 2 1 0 0 0 1 1 1 1 1 0 0 0 0 1 0 0 0 0 0 0 0 0 0 2 0 2 1 1 2 0 1 2 0 0 1 0 2 2 2 2 1 1 0 1 2 0 0 0 2 0 2 0 0 0 0 2 0 1 1 1 2 0 2 1 0 0 2 0 0 2 0 0 0 2 2 0 2 2 1 1 1 0 1 1 1 2 0 2 0 0 0 0 1 0 1 0 0 0 2 0 1 0 1 1 2 2 2 0 2 0 2 0 2 0 2 0 0 1 1 2 0 1 2 1 1 2 1 2 1 0 1 1 0 0 0 0 2 0 1 0 1 0 1 0 0 0 2 1 0 1 1 1 0 1 0 1 0 0 0 1 2 0 2 0 0 0 0 2 1 1 1 0 1 0 0 1 0 1 0 0 0 0 0 0 2 1 0 1 1 1 0 0 1 0 0 1 2 1 0 0 0 0 0 0 0 0 0 0 1 1 0 0 0 0 1 2 0 0 0 2 0 0 1 0 1 0 1 1 1 1 2 0 0 1 1 0 1 0 2 1 2 2 0 0 0 1 0 0 0 0 1 0 1 0 2 1 0 0 2 2 0 1 0 1 1 2 0 2 2 2 1 2 0 1 0 0 0 0 0 1 0 0 0 0 1 0 1 1 1 2 1 1 0 0 0 0 1 0 0 2 1 1 1 0 1 1 0 1 1 1 0 2 1 0 0 1 1 2 2 1 0 2 2 0 2 0 1 1 1 1 0 0 0 0 0 0 1 0 1 0 0 0 0 0 1 2 0 0 2 1 1 0 1 1 0 1 1 0 1 1 0 0 1 0 1 2 0 0 0 2 1 0 2 0 1 2 0 1 0 0 1 0 1 2 0 2 2 0 0 1 1 0 0 0 0 0 0 2 1 0 2 0 0 0 0 0 0 0 0 0 0 2 2 2 1 2 2 2 2 0 0 1 0 0 0 1 0 1 0 0 0 0 0 2 0 0 0 0 0 1 1 1 1 0 0 0 0 0 0 0 0 0 0 0 0 2 0 0 0 0 0 1 2 1 1 2 0 0 0 0 2 0 0 0 0 0 1 1 0 1 0 0 0 0 0 2 0 1 1 1 2 0 2 0 0 0 0 2 0 0 0 2 2 0 0 0 1 1 0 0 1 0 0 2 1 0 1 0 0 0 1 0 0 0 0 2 0 1 1 1 1 1 0 2 0 2 0 1 0 0 0 0 2 0 0 1 0 0 2 2 0 0 1 0 1 1 1 0 1 0 2 2 1 0 0 0 0 0 0 0 0 0 2 0 0 0 0 0 0 0 0 0 0 1 0
38 0 0 0 0 0 1 1 1 1 2 0 0 0 0 0 0 0 0 1 1 1 1 0 2 0 0 0 2 2 2 1 2 2 1 1 1 1 0 0 1 0 0 0 2 0 0 0 1 0 0 0 0 1 1 0 1 0 0 1 0 1 0 1 1 0 1 0 1 0 0 0 2 2 2 2 2 0 2 1 1 0 1 2 1 0 0 1 2 2 0 1 1 0 1 0 0 0 0 0 2 1 0 1 1 1 2 1 1 0 0 2 0 2 2 0 0 0 0 0 1 1 2 0 2 0 1 1 1 0 0 0 0 0 1 0 1 0 0 1 1 1 0 0 0 0 0 0 0 0 0 0 1 0 0 0 0 0 0 1 0 2 1 1 0 1 0 0 1 1 0 1 1 0 1 0 2 2 0 0 1 1 1 2 2 2 1 1 1 1 1 2 2 2 2 0 1 1 0 0 0 0 0 2 2 1 2 1 1 0 1 0 2 0 2 2 1 0 1 0 2 1 0 0 0 0 0 1 0 1 0 1 0 0 1 0 0 1 1 0 0 0 2 1 2 1 1 0 0 0 0 0 0 0 0 1 0 1 0 1 1 0 0 2 0 0 1 0 1 0 0 1 1 1 1 0 0 1 1 0 0 0 0 0 0 0 0 1 0 2 1 1 0 2 1 1 1 1 1 1 0 0 1 0 1 1 0 0 2 2 1 1 0 1 1 0 2 1 1 0 0 1 2 0 2 0 1 2 1 1 0 0 0 0 0 0 0 2 0 1 1 1 1 0 1 0 1 0 1 0 0 0 1 1 0 1 0 2 0 1 0 0 2 0 2 0 0 1 1 0 0 0 2 1 0 0 0 1 0 2 2 1 0 0 0 0 0 0 0 1 0 0 1 0 2 1 1 0 0 0 0 0 0 1 0 0 0 0 0 0 0 0 0 1 1 0 1 0 0 0 0 0 0 2 0 0 0 1 0 0 0 0 1 1 0 0 0 0 1 0 0 0 2 1 1 2 0 2 2 0 0 1 0 1 0 0 0 1 2 1 0 1 0 0 1 1 1 1 0 0 1 0 1 2 2 0 1 2 0 0 2 0 0 1 1 0 0 0 1 0 1 1 0 1 1 0 0 0 0 1 2 0 0 2 0 0 2 0 2 1 0 2 0 2 2 0 0 0 0 1 1 2 2 1 0 1 1 0 1 2 1 0 0 0 0 1 2 1 1 2 0 0 0 0 1 0 0 0 0 0 0 0 1 2 1 0 0 1 0 0 0 0 0 2 1 0 1 0 1 1 0 1 0 0 0 0 0 2 0 2 0 0 0 0 1 0 0 1 0 0 0 2 1 0 1 0 0 2 2 2 2 0 1 0 1 1 1 0 0 2 2 0 0 0 0 0 0 0 0 0 0 0 0 0 0 0 1 2 0 0 0 2 0 0 0 1 2 0 1 1 2 1 1 2 2 1 1 2 0 0 0 1 1 1 1 2 1 2 2 0 0 0 1 1 1 1 1 2 0 0 1 0 1 0 0 1 1 0 1 0 0 1 2 0 1 2 1 1 2 0 1 0 0 0 0 0 0 0 2 2 1 1 0 1 1 1 1 2 2 0 1 0 0 1 0 1 2 2 2 2 0 0 1 0 1 0 0 0 1 1 0 0 0 2 1 0 2 0 2 2 0 2 1 0 1 1 0 0 0 0 0 0 0 1 0 2 1 0 1 0 0 0 2 1 0 0 2 2 0 1 2 1 1 1 0 1 0 0 1 1 1 2 0 1 1 1 0 2 2 2 0 2 1 0 1 0 1 1 0 1 1 1 1 2 1 0 0 0 0 1 1 0 0 0 0 2 1 2 0 1 1 1 0 0 0 0 0 0 0 2 1 2 2 0 0 2 0 0 0 0 0 0 1 0 1 0 0 1 1 0 1 0 0 0 0 1 1 0 0 0 0 0 0 0 0 0 0 0 2 0 1 0 0 1 0 0 0 0 1 2 2 2 2 0 1 1 0 2 1 0 1 0 0 2 1 0 1 0 0 1 0 2 2 1 1 1 0 1 0 2 0 0 0 0 0 2 2 0 1 1 0 0 0 1 2 0 0 1 0 0 2 2 0 2 0 0 0 0 0 0 0 0 2 0 0 1 2 2 0 1 0 0 0 0 0 1 1 0 0 0 2 0 0 0 0 1 1 0 1 1 1 0 0 0 0 0 1 0 1 1 0 0 0 1 0 0 0 0 0 1 0 0 0 0 0 0 0 0 0 1 1 1
39 0 2 0 0 0 1 1 0 0 0 1 1 0 0 0 0 0 1 1 1 1 0 0 2 1 1 0 2 2 2 0 0 0 2 0 1 1 0 0 1 0 0 0 2 0 0 0 0 1 1 0 0 0 2 2 0 0 1 0 2 0 0 2 0 1 1 0 2 0 0 1 2 0 1 2 2 1 0 0 2 0 0 0 1 0 0 0 1 2 0 0 1 0 0 0 2 1 0 2 0 2 0 2 0 0 2 0 2 0 0 2 0 2 2 0 0 0 1 0 1 0 1 0 1 0 1 2 1 1 0 0 0 0 1 0 1 0 1 1 2 1 1 0 0 0 0 0 0 1 0 0 0 1 2 1 0 0 0 2 1 1 2 2 1 1 0 1 0 1 0 1 0 2 1 0 1 0 0 0 0 0 1 2 2 1 2 1 0 0 1 1 2 2 2 0 1 2 0 0 0 1 0 2 2 1 2 0 1 0 1 0 1 0 2 2 0 0 1 1 1 1 1 0 1 2 1 2 0 1 1 0 1 1 1 1 0 2 2 0 0 0 1 1 1 0 0 0 0 0 0 0 1 0 0 1 1 2 0 2 2 0 0 0 0 0 2 1 1 0 0 0 1 1 1 1 0 2 2 2 2 0 1 0 2 1 0 2 0 2 0 0 1 2 1 1 1 0 0 2 1 0 2 0 2 1 1 0 2 2 0 2 0 0 2 0 2 0 0 0 0 0 1 1 1 0 1 2 0 0 0 1 0 0 0 0 0 2 1 0 0 0 1 0 1 1 2 0 0 0 1 1 1 1 0 1 1 1 0 0 0 0 1 0 1 0 0 1 2 1 1 1 1 1 0 0 0 0 1 2 2 1 0 1 0 0 1 1 1 0 0 0 0 0 2 0 0 1 0 0 0 2 0 2 1 0 0 0 0 0 0 2 0 0 2 0 2 1 0 0 0 2 1 0 2 2 2 1 0 0 1 1 1 2 1 1 0 1 1 0 0 2 1 1 1 2 1 1 1 0 0 0 0 1 0 0 0 2 1 1 0 1 2 1 0 1 1 2 0 0 0 1 0 1 2 0 2 1 0 0 2 0 0 0 0 1 0 1 2 0 0 0 1 2 2 0 0 2 2 0 2 0 2 0 1 0 2 0 1 0 0 2 0 2 2 0 0 0 0 0 1 2 2 2 0 2 0 2 0 2 0 2 0 0 0 0 2 0 0 0 2 2 1 0 2 0 0 0 0 0 0 0 0 2 0 0 0 0 0 1 0 0 1 1 1 0 0 0 2 2 0 1 1 0 1 0 0 0 1 0 0 0 0 0 0 0 0 1 1 1 1 0 1 0 1 0 0 0 1 0 0 2 1 0 1 1 1 0 0 0 1 0 0 0 0 0 0 1 0 1 1 1 0 1 1 0 1 1 0 0 0 1 0 0 0 1 2 0 1 1 2 2 0 2 2 2 2 1 0 0 2 1 0 1 0 2 1 2 2 0 0 0 1 1 1 1 0 1 0 1 1 1 0 0 0 1 1 1 1 1 0 0 2 0 1 1 2 1 2 0 1 0 0 1 1 0 0 0 1 2 0 1 0 0 0 0 0 2 2 0 2 0 0 0 0 1 0 1 1 1 0 0 0 0 0 0 1 0 0 0 0 1 0 2 0 0 1 0 0 1 0 1 0 1 1 0 1 1 1 1 1 1 0 0 0 1 0 0 2 2 0 0 2 0 0 1 2 1 0 1 0 0 2 1 1 0 1 0 0 1 1 2 0 0 0 2 0 1 1 1 1 2 2 0 0 0 1 1 0 0 1 0 0 1 2 1 2 0 0 2 2 0 0 0 1 2 1 2 0 0 0 1 0 0 0 0 0 0 0 2 0 2 1 1 1 2 0 0 1 0 0 0 2 1 2 1 2 0 0 0 2 0 0 0 0 1 1 0 0 0 0 1 0 0 0 1 1 0 2 0 0 0 0 2 0 0 0 1 1 2 1 1 0 0 0 2 2 1 0 0 0 0 1 2 2 0 2 0 0 0 1 2 1 0 1 1 1 0 0 1 1 1 0 0 1 1 1 0 2 2 0 0 0 0 0 0 0 1 2 0 1 1 0 1 0 0 0 2 0 0 0 0 1 1 1 0 1 0 2 0 2 0 1 1 1 0 1 0 0 0 1 1 0 1 1 0 0 0 0 2 0 2 0 0 0 0 1 1 1 0 0 0 0 0 0 0 0 0 0 1 1 0 0 0 0 1 0 0 0 0 1 1
40 0 1 0 1 0 1 2 0 0 0 1 0 0 0 0 0 0 0 0 0 0 0 0 2 1 1 0 1 1 1 0 1 1 1 0 2 1 0 0 2 0 0 1 1 1 1 0 0 0 0 0 1 1 1 2 0 0 0 1 1 1 0 2 1 1 1 1 2 1 1 1 1 0 1 2 2 0 2 2 0 0 0 0 0 0 0 0 0 1 0 0 1 0 1 0 0 0 0 1 1 2 0 1 0 0 2 2 0 0 0 1 0 1 1 0 0 0 1 0 1 1 2 0 0 1 0 0 0 0 0 0 1 1 0 0 1 0 0 1 1 2 0 0 2 2 0 0 0 0 0 0 1 0 0 0 0 1 0 2 2 0 1 2 0 2 0 0 1 1 0 2 1 2 1 0 2 0 0 0 0 1 0 1 0 0 0 2 0 0 2 2 2 0 1 1 2 2 0 1 1 1 0 2 2 0 2 0 0 0 0 0 2 1 1 2 0 0 2 1 1 0 1 0 0 0 0 1 0 0 0 0 0 0 2 0 0 2 2 0 0 0 2 2 2 0 0 0 0 0 0 0 1 0 0 2 2 1 0 0 0 0 0 1 0 0 0 0 2 0 0 1 2 2 0 1 0 2 2 1 1 1 1 0 2 1 0 2 0 2 0 1 0 2 2 0 1 1 0 2 1 1 0 1 0 0 0 1 2 2 2 1 0 1 1 0 1 0 1 0 0 1 1 1 1 0 0 0 1 1 0 2 2 0 0 0 0 1 0 1 1 1 1 1 0 0 1 0 1 2 0 0 1 1 0 1 1 0 0 1 0 0 0 0 0 0 0 1 1 0 0 0 1 1 0 0 0 1 0 1 0 0 0 0 1 0 0 0 1 0 1 1 1 0 0 0 2 1 1 1 1 1 0 1 1 0 0 1 0 0 0 0 0 1 0 0 0 0 0 0 0 2 0 1 2 2 0 1 1 2 0 1 1 2 1 1 0 0 0 0 2 0 1 0 1 1 0 1 2 0 0 0 0 1 2 0 1 1 1 1 1 1 1 1 0 1 1 1 0 0 0 0 0 2 2 0 1 2 0 0 2 0 0 1 1 0 0 1 1 0 1 1 1 1 1 0 0 2 2 0 0 0 2 0 2 1 2 0 0 1 0 1 0 0 0 1 0 1 0 1 1 2 2 2 0 2 0 1 0 1 0 2 0 0 0 1 2 0 0 2 0 1 1 0 1 0 0 1 2 1 0 1 2 0 2 0 0 0 0 0 1 0 1 1 0 0 1 1 0 0 0 0 1 0 1 1 0 0 0 0 0 0 0 0 2 0 0 1 1 0 0 1 0 0 0 0 0 0 0 1 1 0 1 0 1 1 2 0 0 1 0 0 0 0 0 0 0 0 0 0 0 0 0 0 0 1 0 1 0 0 0 0 0 0 0 0 2 0 0 1 1 1 0 0 1 1 1 1 0 0 0 2 1 1 1 2 1 2 1 0 0 0 2 0 0 2 0 1 0 0 1 0 0 0 0 1 1 0 1 1 0 0 0 0 0 0 0 0 1 1 0 1 0 0 0 0 0 0 1 1 0 1 0 0 0 0 0 1 1 0 1 0 0 0 0 0 0 2 2 2 0 0 1 0 0 1 1 0 0 0 0 2 0 2 0 0 2 0 1 2 0 2 0 0 0 0 0 0 0 0 0 0 0 0 0 1 0 0 0 0 0 1 2 1 0 1 1 0 0 1 0 0 0 0 0 0 1 0 0 2 0 1 1 0 0 1 1 2 1 2 0 1 1 1 0 1 0 1 0 0 1 0 1 1 0 1 2 0 0 2 2 0 1 1 1 2 0 1 2 2 1 2 0 0 0 1 0 0 0 2 0 2 2 0 0 1 0 0 0 0 0 0 0 0 0 0 0 0 0 0 2 0 0 0 0 0 0 0 0 0 1 0 0 0 0 0 1 0 0 0 0 0 1 1 0 0 0 2 1 2 1 1 2 0 0 0 0 2 0 1 1 0 0 2 2 1 1 0 0 1 0 1 2 0 0 0 2 1 1 1 0 0 0 0 1 1 1 1 1 0 1 0 0 1 0 0 0 0 0 0 2 2 1 2 0 0 1 1 0 1 0 0 0 1 1 2 2 1 0 1 2 0 1 0 0 0 1 0 0 0 0 0 1 0 0 2 2 0 1 1 1 0 0 0 0 0 0 1 1 0 0 0 0 0 0 0 0 1 0 1 1 1 0 0 0 0 0 1 1 0 1 0
41 0 1 0 0 0 2 1 0 0 0 1 0 1 1 0 0 1 0 1 1 2 0 0 2 1 1 0 1 1 1 0 1 1 2 0 2 1 0 0 0 0 0 0 1 0 0 0 0 0 0 0 2 2 0 1 1 0 1 2 0 0 1 1 1 0 1 0 1 0 0 0 2 2 2 2 1 0 0 0 2 0 0 0 1 0 0 0 2 2 0 0 2 0 0 0 0 1 0 1 2 2 0 2 0 0 2 2 0 0 0 0 0 0 1 1 0 0 1 0 1 0 2 2 0 2 0 0 0 0 0 1 0 0 1 0 2 0 0 1 2 0 0 0 1 0 0 0 0 0 0 0 0 1 1 0 0 1 0 1 2 1 1 2 2 2 0 1 0 1 0 1 0 2 0 0 2 0 0 0 0 0 1 2 2 2 1 1 0 0 1 1 1 0 0 1 2 2 0 0 0 2 0 0 2 0 1 1 2 0 1 0 1 1 0 2 0 2 1 1 1 0 0 0 2 2 0 0 0 0 0 0 0 0 2 0 0 2 2 0 0 0 2 1 1 0 0 0 0 0 0 1 1 0 0 0 0 1 0 0 0 0 1 0 0 0 0 0 2 0 0 0 1 1 0 0 0 2 2 2 2 0 1 1 1 2 0 1 0 1 0 0 1 2 2 0 2 0 0 0 1 0 1 0 1 0 2 0 1 1 0 1 0 2 1 0 1 1 1 0 0 1 0 2 1 0 0 1 1 1 0 1 1 1 0 0 0 1 0 1 2 1 2 0 1 0 2 0 0 0 1 1 1 1 0 1 1 0 0 2 0 0 1 0 1 1 0 1 1 0 0 0 0 2 1 0 0 2 1 1 1 2 0 1 0 1 1 0 0 1 0 1 0 0 2 0 0 1 1 1 1 1 0 1 1 1 0 0 0 0 0 0 0 0 1 0 1 0 0 0 0 2 1 0 1 1 0 0 0 1 0 0 0 0 1 1 1 1 0 0 1 1 2 1 0 1 0 1 1 0 0 1 0 2 1 0 1 1 0 1 1 1 1 0 0 0 2 1 0 0 0 0 1 1 2 0 2 2 1 1 1 0 0 0 0 1 0 0 1 0 1 1 0 1 1 1 1 2 2 0 0 0 1 1 1 0 1 1 0 0 0 1 0 1 1 0 0 0 0 1 1 2 1 1 0 1 1 1 0 1 1 1 1 1 1 0 1 0 0 2 1 0 2 1 0 0 0 1 1 0 0 0 1 2 1 0 0 0 0 1 0 0 1 2 0 1 1 0 0 0 0 1 0 0 0 0 0 0 0 0 0 0 1 0 0 0 0 1 1 0 0 0 1 0 1 0 0 0 0 0 0 2 0 1 2 0 2 0 1 1 0 0 1 1 1 1 0 0 1 1 1 1 0 0 0 0 1 2 0 0 0 0 0 0 0 1 2 0 1 1 2 1 0 0 1 1 1 1 0 0 0 2 1 1 0 0 2 2 2 0 0 0 1 1 1 2 0 1 0 1 0 1 0 0 0 1 1 0 1 0 0 2 2 1 2 2 2 2 2 0 0 2 1 1 2 0 0 0 0 1 0 1 0 0 1 0 1 2 2 0 0 0 0 0 0 1 0 1 1 1 0 0 1 0 0 2 2 0 1 1 1 1 0 2 0 0 0 0 1 2 0 2 0 1 1 0 0 0 0 0 0 0 0 0 0 2 1 0 0 0 1 1 2 2 0 0 2 1 0 1 1 0 1 1 0 0 2 0 0 2 1 1 1 1 1 1 0 1 1 1 0 1 2 1 1 1 0 0 0 0 0 0 1 2 0 1 2 1 1 0 1 0 2 2 0 2 0 2 1 1 0 1 0 1 0 1 0 0 0 2 1 2 0 1 1 1 1 0 0 0 0 0 1 1 1 0 1 2 1 0 0 0 0 0 0 0 0 0 0 0 1 0 0 0 0 0 0 2 2 0 0 0 0 2 0 2 0 0 2 2 1 1 1 0 0 1 1 2 0 1 1 0 1 1 2 0 2 0 1 0 1 2 2 1 1 1 0 1 0 2 0 0 0 0 1 2 2 0 2 2 0 0 0 1 1 0 1 0 1 0 1 1 0 1 0 0 0 0 1 1 0 0 2 0 1 1 1 2 1 0 1 0 2 0 0 0 0 1 0 1 2 0 1 0 1 0 0 1 1 1 1 0 0 0 0 1 0 2 2 0 0 0 1 1 0 0 0 1 0 0 1 1 0 0 0 0 1 0 2 0 0 0
42 0 0 0 0 0 2 0 0 0 0 1 1 2 1 0 0 2 1 2 1 2 0 0 2 0 0 0 2 1 1 0 1 1 1 1 1 1 0 0 1 0 0 0 2 0 0 0 0 0 0 0 1 1 1 2 0 1 0 2 0 1 0 1 0 1 0 1 1 0 0 1 1 0 0 1 1 0 0 0 1 0 1 1 1 0 0 0 1 2 0 0 0 0 2 0 0 2 0 2 0 2 1 1 0 0 2 0 2 0 0 2 0 0 1 1 1 0 0 0 2 0 2 1 1 0 1 2 2 0 0 0 0 0 0 0 0 0 0 0 1 1 0 0 0 1 0 0 0 0 0 1 1 1 0 0 0 0 0 0 0 0 1 2 0 1 0 1 1 0 0 2 0 1 1 0 2 1 1 1 1 1 1 2 2 2 1 1 0 0 1 1 1 1 1 0 2 2 0 2 2 0 0 1 2 0 1 0 0 0 2 0 2 0 0 2 1 0 0 2 0 0 1 0 0 1 1 2 0 2 1 0 0 0 1 0 1 2 2 0 0 1 2 2 2 0 0 0 1 1 0 0 0 0 0 2 0 1 0 0 0 0 0 0 0 0 0 0 2 0 0 1 2 2 0 1 0 1 1 0 0 1 0 0 2 1 0 2 0 2 0 1 2 2 2 0 0 1 1 2 2 0 1 0 0 2 0 0 0 1 0 2 0 2 0 0 1 0 1 0 0 2 2 1 1 0 0 2 1 1 0 1 0 0 0 0 0 1 0 0 1 1 2 0 0 0 1 1 2 0 0 0 2 2 0 2 2 0 0 1 0 0 1 1 1 0 0 0 2 2 2 2 0 2 0 0 0 1 0 1 1 0 0 0 0 0 0 0 0 0 0 1 1 0 2 1 1 1 0 0 0 0 0 0 0 1 1 0 0 1 1 1 0 2 0 1 0 1 0 0 0 1 2 0 1 2 1 1 0 1 0 1 0 0 1 1 0 0 0 0 1 0 1 0 2 2 1 1 2 0 0 0 0 1 1 0 1 1 1 1 1 1 0 0 0 2 0 1 0 1 1 1 0 2 2 0 2 2 0 0 2 2 0 1 0 1 0 1 1 0 1 1 0 2 1 0 0 0 0 2 2 1 1 1 1 0 1 0 1 1 0 1 0 0 0 0 0 0 0 0 1 2 2 2 1 2 0 0 0 1 1 0 1 0 1 0 2 1 0 1 0 1 2 0 2 1 0 2 2 0 1 0 0 2 0 0 0 0 0 1 1 0 0 0 0 0 0 0 0 0 0 1 0 0 0 0 0 1 0 1 0 0 0 0 0 0 0 0 0 0 1 1 0 0 0 1 0 1 1 1 1 1 2 0 0 2 0 0 0 0 1 1 0 0 0 1 1 0 0 0 0 0 0 0 0 0 2 1 0 0 0 0 0 0 0 0 1 0 1 2 2 2 0 1 2 1 0 1 0 1 0 1 1 1 0 1 2 2 2 0 0 0 1 1 0 1 0 0 0 1 0 1 0 1 1 2 2 0 1 0 0 2 2 0 2 2 1 0 2 0 1 0 2 0 2 0 0 1 0 1 1 0 0 0 2 0 1 1 2 0 0 0 0 1 0 0 0 0 0 0 0 0 1 0 0 2 2 0 0 0 0 1 0 2 0 0 2 0 1 2 0 2 1 0 1 0 0 0 0 0 0 0 0 0 0 2 1 0 0 0 0 0 2 0 0 2 0 2 0 2 0 1 2 0 0 0 1 0 0 1 0 1 0 1 1 1 0 2 1 2 0 1 2 1 0 1 0 0 0 1 1 0 1 2 1 1 0 0 1 1 2 0 1 1 1 2 0 2 1 1 1 1 0 1 0 1 0 0 2 2 0 2 1 0 0 1 0 1 2 1 1 1 1 0 1 0 1 0 0 0 2 0 0 0 0 0 0 0 0 0 2 0 0 0 0 1 1 0 2 0 0 0 1 1 0 1 0 0 0 2 2 2 2 0 1 1 0 2 0 0 1 0 0 1 2 0 2 0 0 1 0 2 0 0 2 1 0 2 0 1 1 0 0 0 0 2 2 0 1 1 0 0 0 2 2 1 1 1 0 0 2 0 0 1 0 0 0 0 2 1 1 0 2 2 2 0 1 1 0 1 0 0 1 1 0 1 1 0 0 1 1 1 1 0 1 1 1 0 1 1 0 0 0 0 0 2 0 0 0 0 0 0 1 1 0 0 0 1 1 1 0 0 0 0 0 1 0 0 0 0 1 0
43 0 0 0 0 0 1 2 0 0 0 0 0 0 0 0 0 0 0 1 1 2 1 0 2 1 1 0 2 0 0 0 0 1 1 1 1 1 0 0 1 0 0 0 0 0 0 0 0 0 0 0 2 2 0 1 1 0 2 0 1 0 0 1 1 0 2 1 2 0 0 0 2 0 0 1 1 0 0 0 1 0 0 0 0 0 0 1 2 2 2 0 0 0 1 0 1 1 1 1 1 2 0 0 1 1 1 1 1 0 1 2 0 0 0 0 0 0 1 0 1 0 2 2 0 2 0 1 0 1 0 0 1 1 0 0 1 0 0 0 0 2 0 0 0 1 0 0 0 0 0 0 0 0 0 1 0 1 0 0 1 1 0 2 0 1 0 0 2 0 0 2 2 1 2 1 1 1 1 1 1 1 0 2 0 0 0 1 0 0 1 1 2 2 2 0 2 2 0 0 0 2 0 0 2 0 0 1 0 0 0 0 1 0 0 1 1 1 0 2 0 0 0 0 0 0 0 1 0 1 0 0 0 0 2 0 0 2 2 0 0 1 2 2 2 0 0 0 0 0 0 0 0 0 0 2 0 2 0 1 1 0 0 1 0 0 0 0 1 0 0 1 1 1 2 2 1 2 2 1 1 1 2 1 2 2 1 2 0 2 0 0 0 2 2 0 2 0 0 0 0 0 0 2 0 0 0 0 1 1 0 1 0 2 0 0 2 0 1 0 1 1 2 1 2 0 0 1 1 1 0 0 0 0 0 0 0 0 0 0 0 0 1 0 0 0 1 0 2 1 1 0 1 1 1 0 1 1 0 2 0 0 0 0 0 1 0 1 2 1 1 1 0 2 1 0 0 2 0 0 1 1 0 0 0 1 1 0 0 0 0 0 0 0 2 0 0 1 0 0 0 0 0 0 0 0 1 0 0 0 0 0 0 2 0 2 0 0 0 2 2 0 0 2 0 0 0 0 0 1 1 1 1 1 0 0 1 2 1 1 1 1 2 0 0 0 0 1 2 0 0 0 0 2 2 2 2 1 2 0 0 1 2 2 0 0 2 0 0 0 0 1 1 2 1 1 1 1 0 0 2 0 0 1 0 2 0 1 2 1 0 0 1 1 1 0 0 1 1 0 1 1 1 1 1 0 2 0 2 0 0 2 0 0 1 0 0 0 0 0 0 2 0 0 0 0 1 2 0 2 0 2 0 0 0 0 1 0 1 2 1 0 1 0 1 1 0 2 2 0 0 0 1 1 1 1 0 0 0 0 1 0 1 1 1 0 0 0 0 0 0 2 1 0 0 0 1 0 1 0 0 0 0 0 0 0 0 1 1 1 0 0 0 0 2 0 0 1 1 1 1 1 1 0 1 0 1 1 0 0 1 0 0 1 0 0 0 0 0 0 0 0 0 0 0 0 1 0 0 0 0 1 0 0 0 0 2 0 0 2 1 1 0 1 2 2 2 2 0 0 1 1 1 2 1 2 1 2 2 0 0 0 1 1 1 1 0 1 1 0 0 1 0 1 1 2 2 0 2 0 1 1 2 1 1 1 2 1 2 0 1 0 1 0 0 0 0 0 1 1 0 1 0 1 0 1 1 2 1 0 0 0 0 0 0 0 0 0 0 0 0 0 0 1 1 0 1 0 0 0 0 1 0 2 1 0 2 0 1 2 1 1 0 1 1 1 0 1 0 0 0 0 0 0 0 1 1 0 1 1 0 0 2 1 0 1 1 1 0 0 0 0 2 1 1 0 1 0 1 0 1 2 2 1 1 0 0 1 0 2 0 1 2 0 2 0 0 1 0 0 1 0 1 2 1 2 1 0 0 1 2 1 0 0 2 2 0 2 1 1 1 1 0 1 0 1 0 0 2 2 0 2 1 0 0 0 0 1 2 1 0 2 0 0 0 0 0 0 0 0 2 0 0 0 0 0 0 0 0 0 2 0 1 0 1 1 1 0 1 0 0 0 0 2 0 1 1 1 2 2 1 1 1 0 0 0 0 1 1 0 0 0 0 2 2 1 1 0 0 0 0 2 2 0 1 2 0 1 0 1 0 0 0 0 0 2 2 1 1 1 0 0 0 1 2 0 1 1 0 1 2 2 1 1 0 0 1 2 0 0 0 0 2 0 1 0 1 0 0 0 1 1 0 2 1 0 1 0 0 1 0 1 1 0 0 0 0 0 1 2 0 1 1 1 0 2 0 2 2 0 0 0 1 2 0 0 0 1 0 1 0 0 1 0 0 0 0 0 0 1 2 1
44 0 2 0 0 0 0 1 1 1 2 0 0 1 1 0 0 2 0 2 2 2 0 0 2 0 0 0 2 2 2 0 0 0 2 0 2 1 1 1 0 2 0 0 2 1 0 0 0 0 0 0 0 0 1 1 1 0 0 2 0 2 0 2 0 1 1 0 1 0 0 1 1 0 1 2 2 1 1 1 1 0 0 1 1 0 0 1 2 2 0 1 2 1 0 0 0 0 0 1 1 2 2 0 0 0 2 1 1 0 0 1 1 1 1 1 1 0 0 0 2 0 2 1 1 1 1 0 0 0 0 0 0 0 0 0 0 0 0 1 0 2 0 0 1 1 1 0 0 0 0 0 0 1 0 0 0 1 0 2 1 2 0 2 0 1 0 0 1 1 1 1 0 2 1 0 2 1 1 1 1 0 0 2 1 0 1 1 0 0 2 2 2 2 2 0 1 0 1 0 0 1 0 1 2 0 2 2 1 0 2 0 0 0 1 2 0 1 2 0 2 1 0 0 0 0 0 0 0 1 0 0 1 1 1 0 1 1 1 1 0 0 2 1 2 1 1 0 1 1 1 1 2 0 0 0 0 1 0 0 0 0 0 0 0 0 0 1 2 1 1 2 0 0 0 0 0 2 2 0 0 1 1 0 1 0 0 2 0 2 0 0 0 2 2 0 2 1 1 0 1 0 1 0 0 1 0 1 2 1 1 0 0 2 2 0 2 0 1 0 0 2 1 2 0 0 0 2 1 1 0 1 0 0 0 0 0 1 0 0 0 0 1 0 0 0 1 0 1 2 0 0 2 2 2 0 0 0 1 0 1 1 1 0 1 0 0 1 1 0 0 0 2 1 1 1 0 2 0 1 0 1 0 1 0 1 2 0 0 1 0 0 1 0 2 1 1 1 1 1 1 1 0 2 0 0 0 1 1 1 0 0 1 0 0 0 0 0 0 1 1 0 0 0 1 2 0 1 1 0 1 2 1 1 1 1 0 1 1 0 1 0 1 1 1 2 1 0 2 0 0 1 0 2 1 1 1 2 1 1 1 2 0 1 0 1 1 0 0 0 0 0 0 2 1 1 1 1 1 0 1 0 0 0 0 1 0 0 1 0 1 1 0 0 0 1 1 1 1 1 1 1 2 0 2 0 1 1 0 1 0 1 0 1 1 1 1 1 0 2 2 2 2 2 1 2 0 0 0 1 1 0 0 0 1 1 2 1 1 1 0 1 2 0 2 1 0 1 1 0 1 1 1 1 1 1 0 1 0 1 0 0 1 1 0 1 0 0 0 1 0 0 1 0 0 0 1 1 0 1 0 0 0 0 0 0 0 1 1 1 0 0 0 0 1 0 0 0 0 0 0 2 0 0 1 0 1 0 1 1 2 1 0 0 0 0 0 0 1 1 1 1 0 0 0 0 2 1 0 0 0 1 0 0 0 0 2 1 0 1 2 2 0 1 1 1 1 1 0 0 2 1 0 1 0 1 2 2 2 0 0 0 1 2 2 2 1 1 0 1 0 2 0 0 0 1 2 0 0 0 0 0 2 1 1 2 1 1 2 1 1 1 0 0 0 0 0 0 2 2 0 2 0 1 1 1 1 1 1 0 0 0 0 0 0 1 0 2 1 1 1 0 1 0 0 2 2 0 1 1 1 1 0 2 2 1 2 0 1 1 0 1 0 1 1 0 0 0 1 1 1 1 0 0 0 2 1 0 0 0 0 0 2 1 0 1 2 1 0 1 0 1 1 2 2 0 1 0 0 2 1 1 1 0 0 1 0 2 1 1 0 0 2 0 2 0 0 0 0 0 0 0 0 2 2 0 1 0 0 1 1 0 2 2 0 2 0 0 1 2 1 2 0 0 0 0 0 0 1 2 2 1 1 1 0 2 0 0 0 0 0 0 1 1 1 0 1 1 0 1 2 0 0 0 0 0 0 1 0 0 2 0 0 0 0 1 1 1 2 0 1 0 1 1 0 0 0 0 0 0 0 0 1 0 0 1 1 0 0 0 0 0 0 1 1 0 1 0 0 0 0 2 1 0 1 1 1 0 0 1 0 0 1 1 2 0 0 0 2 2 0 0 0 1 2 0 2 2 1 0 2 2 0 1 0 0 1 0 0 1 0 0 2 2 2 0 0 1 1 1 0 0 1 1 1 0 1 0 0 1 1 1 1 0 2 0 0 0 2 2 0 0 0 0 0 1 0 0 0 0 0 0 0 1 1 1 1 1 0 0 0 0 0 0 0 0 0 0 0 0 2 2
45 0 1 0 1 0 2 1 1 1 2 0 0 1 0 1 0 2 0 2 2 2 1 0 2 0 0 0 2 0 0 0 1 1 1 1 1 0 1 0 1 0 0 1 1 1 0 0 0 1 1 0 0 2 0 1 0 0 1 0 1 1 1 1 0 1 1 0 0 0 0 1 2 0 1 1 1 0 2 0 2 0 0 1 1 0 0 0 2 2 0 0 0 0 0 0 0 2 0 2 1 2 1 0 1 1 2 2 0 0 0 1 0 1 1 0 0 0 0 0 2 0 2 2 0 1 0 2 2 0 0 0 2 2 0 0 2 0 0 1 1 1 0 0 2 2 1 0 0 0 0 0 0 0 1 0 0 1 0 0 1 1 2 1 0 1 0 0 1 1 0 2 0 0 2 0 1 0 0 1 0 0 0 2 2 0 1 2 1 1 1 2 2 1 1 0 1 2 0 0 0 1 0 2 2 1 2 1 2 0 2 0 1 0 1 2 1 0 1 1 1 0 0 0 0 0 0 2 1 1 0 0 0 0 2 0 0 2 2 0 0 1 2 2 2 0 0 0 1 1 1 1 1 1 1 1 0 1 0 0 0 0 0 2 0 0 1 0 1 0 0 0 1 1 0 1 0 2 2 1 1 0 2 1 2 1 0 2 0 2 0 1 0 2 2 0 2 0 0 1 0 0 2 0 2 1 0 0 1 1 1 1 0 1 2 0 2 0 0 0 0 1 0 2 0 0 0 2 0 1 0 0 1 0 0 0 0 1 0 0 0 1 1 0 0 0 1 0 2 1 0 0 1 1 1 0 0 0 0 1 0 0 2 0 2 0 0 2 2 1 1 1 0 2 1 0 0 2 0 0 1 1 0 0 0 0 0 0 0 0 0 0 0 0 2 0 0 1 0 0 0 0 0 0 0 1 0 1 1 1 0 0 0 1 0 1 0 0 0 1 1 0 0 1 2 2 1 0 0 1 0 1 0 1 2 1 0 0 0 0 2 0 2 0 1 1 1 0 1 0 0 0 0 1 1 0 1 2 0 1 1 1 0 0 0 1 1 0 0 0 0 0 1 1 2 0 2 2 0 2 1 1 0 2 0 1 0 1 2 1 0 0 0 1 2 0 0 2 1 0 0 0 2 0 2 1 2 1 0 1 0 1 0 1 1 1 0 0 0 2 2 1 2 2 0 2 0 1 0 2 0 1 0 0 0 0 2 1 1 2 1 0 0 0 1 1 1 2 2 0 0 0 1 1 2 1 1 2 0 0 0 0 1 1 0 1 0 1 1 0 1 1 0 0 0 0 0 0 0 0 2 0 0 0 1 1 1 1 1 1 0 0 0 0 0 0 0 0 0 0 0 2 1 1 2 0 1 0 0 1 1 0 0 0 0 0 0 0 0 0 0 0 0 1 1 0 1 1 0 0 0 1 0 0 0 1 2 0 0 0 2 1 0 1 2 2 2 1 0 0 1 1 1 1 1 2 2 2 2 1 1 1 1 2 2 2 0 1 0 1 0 2 2 0 1 2 1 1 1 1 0 0 2 2 2 2 1 1 1 1 0 2 1 0 1 0 1 0 0 1 1 1 0 0 0 0 1 2 2 0 0 0 0 0 0 0 0 0 0 0 0 0 0 0 0 0 0 0 1 1 1 2 0 2 0 0 2 0 0 1 1 0 1 1 2 0 0 0 0 0 0 0 1 0 0 1 0 0 0 0 0 0 2 1 0 0 2 2 0 0 0 0 2 1 1 1 0 0 1 2 0 1 0 0 0 1 0 2 2 1 1 2 2 0 0 0 0 1 0 0 1 0 0 2 2 0 0 0 0 2 2 1 1 1 1 1 1 1 1 2 2 1 0 0 0 1 0 0 0 1 0 1 2 0 0 0 0 1 1 2 1 1 2 1 2 1 2 1 0 1 2 0 0 0 0 1 1 0 0 0 1 0 0 0 0 0 1 2 2 0 0 0 0 2 0 2 0 2 2 2 2 2 2 0 0 0 0 1 1 1 0 0 0 1 2 0 2 0 0 0 2 2 2 0 0 0 2 2 0 2 0 0 0 0 0 2 2 0 1 1 0 0 0 1 1 0 1 1 0 1 2 2 0 1 0 0 1 1 0 0 0 0 1 0 1 1 1 1 1 0 2 0 0 2 2 0 2 0 0 1 1 1 1 0 2 1 1 0 1 1 0 0 0 0 1 1 0 1 2 1 0 1 1 1 0 0 0 0 0 1 0 0 1 1 1 0 0 0 0 0 1 1
46 0 1 0 1 0 1 1 0 1 1 0 1 2 0 0 1 0 0 0 0 0 0 0 2 0 0 0 2 1 1 0 1 1 2 0 2 0 1 0 0 0 0 1 1 1 0 0 0 0 0 0 1 1 1 2 0 0 1 0 0 0 0 1 1 0 2 0 0 0 0 2 2 0 0 2 1 0 2 0 2 0 0 0 1 0 0 1 2 2 0 1 0 0 2 0 0 1 0 2 2 1 1 0 0 0 2 2 0 0 0 2 1 1 1 1 1 0 0 0 2 0 2 2 0 2 0 0 0 0 0 0 0 0 1 0 1 0 0 2 1 1 0 0 0 0 0 0 0 0 0 0 0 0 0 0 0 0 0 0 0 1 1 1 0 1 0 0 1 1 1 1 1 1 1 0 2 0 0 1 0 1 0 2 0 0 0 1 0 0 2 2 1 1 1 0 1 1 0 0 0 0 0 1 2 0 1 1 1 0 1 0 0 0 2 2 0 0 2 1 2 1 0 0 0 0 0 2 0 1 0 0 1 1 0 1 0 1 2 0 0 0 2 2 2 0 0 0 0 0 0 1 1 0 0 1 0 2 1 1 0 1 0 0 1 0 1 0 1 0 0 0 0 0 0 0 0 2 2 2 2 0 2 2 2 1 1 2 0 2 0 0 0 1 1 0 2 1 1 1 0 0 2 0 2 1 0 0 1 1 0 1 0 0 1 0 2 0 0 0 1 1 1 1 1 0 1 1 1 1 0 1 0 0 0 0 0 1 0 1 1 2 1 0 0 0 1 0 1 1 1 1 0 0 0 0 0 1 0 2 0 0 1 0 1 0 0 1 2 1 1 1 0 2 0 0 0 2 0 1 2 2 0 1 0 0 1 1 1 1 1 1 0 0 2 1 1 0 1 1 1 1 0 2 1 1 1 0 1 0 0 1 0 1 0 1 0 0 0 1 1 1 0 2 0 0 0 2 1 1 0 1 1 2 1 1 0 1 1 0 1 1 2 0 1 1 0 2 2 0 0 1 0 0 0 0 0 1 1 1 0 0 1 0 0 0 2 0 0 0 0 0 2 1 2 0 1 1 0 0 2 0 0 0 0 0 0 2 2 0 0 0 0 0 1 0 0 2 1 0 0 0 2 0 2 0 1 0 1 0 0 2 1 1 2 0 0 0 0 1 1 1 2 2 1 2 0 1 0 2 0 1 0 0 0 1 0 0 1 1 1 1 1 0 2 1 0 1 2 0 0 0 0 0 2 0 0 0 1 1 0 1 0 1 0 0 1 0 1 0 0 1 1 0 1 1 1 0 0 0 2 0 0 0 0 0 0 1 1 1 0 2 0 0 0 0 1 0 1 0 0 2 1 0 1 1 1 0 0 2 1 0 0 0 0 1 0 0 0 0 0 0 0 1 1 0 0 2 0 0 0 2 0 0 0 1 2 0 0 1 1 1 1 1 2 2 2 1 0 0 1 1 0 0 0 2 2 1 1 0 0 0 0 1 1 2 1 2 0 0 0 1 1 0 0 1 1 0 0 0 0 0 2 0 2 2 2 0 1 1 1 1 1 1 1 0 0 0 0 1 0 1 0 0 0 0 0 2 1 0 0 0 0 0 0 0 0 0 0 0 0 1 0 0 0 0 0 2 0 0 0 2 0 2 1 1 2 0 0 1 0 1 1 1 2 0 0 1 0 0 0 1 0 0 0 2 0 0 0 0 0 0 2 1 0 0 2 2 0 1 0 0 1 1 1 1 2 0 1 0 0 2 0 1 1 1 0 2 2 1 1 2 2 2 0 2 0 0 0 0 0 0 0 1 2 2 1 0 1 1 2 0 1 1 1 2 0 2 1 2 2 1 0 1 0 1 0 0 0 1 0 1 2 0 0 2 0 0 0 1 1 0 1 1 1 0 1 0 0 0 2 0 0 0 1 0 1 0 0 0 2 0 1 1 1 1 0 0 1 0 1 0 1 1 0 0 0 0 0 2 2 2 2 1 0 1 0 1 0 1 1 1 1 1 1 0 1 0 0 0 1 2 1 0 1 1 1 2 0 1 1 0 1 1 1 1 1 1 2 1 1 0 0 2 0 0 1 2 0 0 2 1 0 0 0 0 0 1 0 0 0 0 1 2 1 0 0 0 0 1 1 0 0 2 1 0 1 0 0 0 2 0 1 0 1 1 1 0 0 1 0 0 0 0 0 2 0 0 0 0 0 0 1 1 0 0 0 1 0 1 0 0 0 1 0 0 0 0 0 0 1 0
47 0 1 0 0 0 0 1 0 1 1 1 0 0 0 0 0 2 1 1 1 2 1 0 2 0 0 1 2 2 2 0 0 0 2 0 2 1 1 1 0 0 0 0 2 1 1 0 0 1 1 0 2 2 0 0 1 0 1 1 0 1 0 2 0 1 1 0 2 0 0 1 2 0 0 2 2 0 2 0 2 0 2 2 2 0 0 1 1 2 0 1 2 2 1 0 0 1 0 2 1 1 0 2 0 0 2 2 0 0 0 2 1 2 2 1 1 0 0 0 2 0 1 1 0 0 0 2 0 2 1 1 0 0 0 0 0 0 0 2 0 2 1 0 1 2 1 0 0 0 0 0 0 0 0 0 0 0 0 1 1 1 1 2 0 0 0 0 0 1 1 0 1 1 1 0 2 0 0 0 0 0 0 2 0 0 0 1 0 0 0 1 2 0 0 1 2 2 1 1 1 0 0 2 2 0 2 1 2 0 2 0 2 0 1 2 0 2 2 1 1 1 0 1 1 0 1 1 1 0 0 0 0 0 2 0 0 1 1 1 0 0 1 0 0 0 0 0 0 0 0 0 1 1 1 1 1 1 0 0 0 0 0 0 0 0 0 1 1 0 0 1 1 1 0 0 0 2 2 0 0 0 1 0 1 1 0 1 0 1 0 0 0 2 1 0 2 0 0 2 0 0 2 0 2 0 0 0 0 0 0 1 0 2 0 0 0 0 0 0 1 0 1 1 2 0 2 1 1 0 0 0 2 1 0 0 0 2 1 1 1 1 1 0 0 0 1 0 1 0 0 0 1 1 0 1 1 1 0 1 0 0 1 0 1 1 0 1 1 0 0 0 0 2 0 0 0 1 0 1 1 1 0 1 1 1 1 0 0 1 0 1 2 0 2 1 1 0 1 1 1 1 0 1 0 0 1 1 0 0 0 0 0 1 1 0 0 0 0 2 2 0 1 1 0 2 2 1 0 1 1 2 0 1 1 0 0 1 1 0 2 0 1 0 2 2 1 2 2 0 0 0 0 1 0 0 0 1 2 0 0 1 0 0 0 0 2 1 0 0 0 0 1 2 1 1 1 2 0 1 2 0 0 0 0 0 0 1 2 2 0 0 0 2 2 1 1 2 2 0 0 0 1 1 1 0 1 0 2 0 1 1 0 1 1 1 0 0 0 0 0 2 2 2 1 2 0 2 0 2 0 2 0 0 1 0 2 0 1 1 0 1 0 0 0 0 0 1 1 0 0 0 0 0 2 0 0 0 0 0 1 0 2 2 0 1 0 0 2 1 0 2 1 0 1 1 1 1 0 1 0 0 2 0 1 0 0 1 1 0 0 2 0 0 1 0 0 0 1 0 0 2 1 0 1 0 1 0 0 1 0 0 0 0 0 0 0 0 0 0 0 0 0 0 0 0 2 1 0 0 0 2 1 1 1 0 1 0 0 1 1 1 0 0 2 1 1 0 0 1 0 1 0 0 0 1 2 1 1 0 0 0 0 2 2 2 2 2 0 0 1 1 1 0 0 1 1 0 0 0 1 0 2 2 2 2 1 0 1 1 0 1 0 0 0 0 0 0 1 1 0 1 0 1 1 1 1 2 2 0 1 0 0 0 0 0 0 0 0 0 0 1 0 0 1 0 1 1 0 0 0 2 1 2 0 0 1 0 1 1 0 1 1 0 1 0 0 0 0 0 0 0 1 0 0 2 0 1 2 2 0 0 2 1 0 1 1 1 0 2 1 0 2 1 1 0 1 0 2 0 0 2 0 0 0 1 0 2 2 2 0 2 2 0 0 0 1 1 0 0 1 0 0 2 2 1 2 0 0 1 1 0 0 0 2 1 1 2 0 1 1 0 0 0 1 1 0 0 1 2 0 2 2 0 0 1 1 0 0 0 0 0 0 0 0 0 0 0 0 0 2 0 0 1 0 0 0 0 0 0 1 0 0 0 0 0 0 0 2 0 0 0 0 2 0 1 0 0 1 2 1 1 1 0 0 1 1 1 0 2 0 0 1 1 2 0 2 0 0 0 0 2 2 1 0 0 2 1 1 1 1 0 0 0 0 1 1 0 1 1 0 0 0 2 2 0 0 2 0 0 2 2 0 1 1 0 0 1 0 0 0 0 2 1 0 0 0 2 0 1 0 0 1 0 0 1 2 0 0 2 0 2 1 0 1 1 1 0 0 0 2 0 0 0 0 1 0 0 1 1 0 0 0 0 1 1 0 0 0 0 0 0 0 0 0 0 0 0 0 0 1 0
48 0 0 0 0 0 2 0 0 2 2 0 1 1 1 0 0 1 0 1 1 2 0 0 2 0 0 0 2 2 1 0 1 1 0 2 0 1 0 1 0 0 0 0 0 2 1 0 0 1 1 0 1 1 1 2 0 0 1 1 0 1 0 2 1 0 1 1 2 0 0 1 0 0 0 2 2 0 2 0 2 0 2 2 2 0 0 0 2 2 0 0 2 1 1 0 0 2 0 2 1 1 2 0 0 0 2 2 0 0 0 1 0 2 2 0 0 0 0 0 2 0 2 1 1 0 1 0 0 0 0 0 0 1 0 0 0 0 2 0 1 1 2 0 1 1 1 0 0 0 0 0 0 0 0 0 0 1 0 0 0 1 2 2 1 2 1 1 0 0 1 0 0 1 2 0 2 0 0 1 0 0 1 2 1 1 1 1 1 1 1 2 2 0 1 1 2 0 0 1 1 0 0 2 2 0 2 0 1 0 2 1 1 0 0 2 0 1 2 0 2 1 0 0 0 0 0 2 0 2 0 0 1 1 1 1 0 2 2 0 0 1 1 1 1 0 0 0 0 0 0 0 2 0 0 0 0 2 0 0 0 0 0 1 0 0 1 0 2 0 0 0 2 2 0 1 0 0 0 0 0 0 1 0 1 1 1 2 0 2 0 0 0 2 0 0 2 0 0 0 0 0 2 0 2 0 1 0 1 1 1 0 0 2 0 1 1 1 1 0 0 2 2 2 0 0 1 1 1 1 0 2 1 0 0 0 0 2 0 0 0 2 1 0 1 0 2 1 2 0 1 1 2 2 0 2 2 0 0 1 0 0 2 0 2 1 0 1 2 0 0 0 0 2 1 1 0 1 1 1 2 0 0 0 0 0 0 0 0 1 0 0 0 0 2 1 1 0 1 1 0 1 0 1 1 0 0 2 0 0 0 0 0 1 0 0 0 0 0 0 0 1 1 1 1 1 1 1 0 0 1 0 0 0 0 0 1 2 1 1 1 1 0 2 1 2 1 1 1 0 0 1 0 0 0 0 0 1 1 1 1 1 1 1 0 0 2 0 0 0 0 0 1 2 1 1 1 1 0 1 1 1 0 2 1 1 0 2 2 1 0 0 0 0 0 0 0 1 0 0 1 1 2 0 2 0 0 2 0 0 0 2 1 2 1 2 1 0 0 1 0 2 1 1 0 1 1 0 0 1 1 0 0 0 1 1 2 1 1 0 1 2 2 1 1 1 1 1 1 0 1 0 1 2 1 0 1 0 0 0 1 0 1 1 0 1 0 0 0 0 0 0 1 0 1 1 2 0 0 0 0 0 1 0 1 0 0 2 1 0 1 1 2 0 0 0 0 0 0 0 0 2 1 0 1 1 2 0 0 2 0 0 0 2 0 0 0 0 0 0 0 0 0 0 0 0 2 0 0 0 2 0 0 0 0 1 2 0 0 0 1 2 1 2 2 1 1 0 0 0 0 1 0 0 0 2 2 2 1 0 0 0 2 1 1 1 0 1 1 0 1 0 0 0 1 1 2 0 1 0 1 2 2 0 2 2 1 1 2 0 1 0 0 0 0 0 0 0 2 2 0 1 0 0 1 0 0 2 2 0 1 0 0 0 0 0 1 1 1 1 0 0 1 0 0 2 2 1 0 0 0 2 0 2 0 0 0 0 1 2 2 0 1 0 1 1 0 2 1 1 1 1 0 0 0 2 0 0 0 0 0 0 2 1 0 0 2 0 0 1 1 1 2 0 0 0 1 0 1 0 0 2 1 0 1 1 0 2 1 1 1 1 2 1 0 0 0 1 0 0 1 0 0 2 0 2 2 1 1 0 1 0 1 1 1 1 0 2 1 1 1 2 0 2 0 2 0 0 0 2 0 2 1 0 0 0 0 0 1 0 0 1 0 0 0 0 0 2 1 0 1 1 0 0 0 0 0 1 0 0 2 0 0 0 0 2 0 0 2 0 0 0 1 0 0 1 0 0 1 2 1 1 1 0 0 0 0 2 0 0 1 0 0 1 2 0 2 0 0 0 0 2 2 0 0 1 1 0 0 1 0 0 1 1 1 1 1 1 2 1 0 1 0 1 0 0 1 1 0 1 2 2 1 2 0 0 0 1 0 0 1 0 1 0 1 1 1 2 0 1 0 0 1 0 0 0 1 1 0 2 2 0 0 0 2 1 1 0 0 1 0 0 0 0 0 0 0 1 1 0 0 0 1 1 0 0 0 0 1 0 1 0 2 1 0 0 1 0 0 0 0 0
49 0 1 0 0 0 0 2 0 1 1 0 0 1 1 0 0 1 0 2 1 2 1 0 2 0 0 0 1 2 2 1 1 2 1 1 1 1 1 0 1 0 1 1 2 0 0 0 1 1 1 0 1 1 1 1 1 1 1 0 1 1 0 2 1 1 0 0 2 1 1 2 2 1 2 2 2 0 1 0 1 0 0 0 1 0 0 0 2 2 0 0 1 0 0 0 0 2 0 2 0 2 0 1 1 1 2 1 1 0 0 2 0 1 2 1 0 0 0 0 2 1 2 1 1 0 1 1 1 0 1 1 0 0 0 0 0 0 0 1 0 2 0 0 0 1 0 0 0 1 0 0 0 0 0 0 0 0 0 0 0 1 1 2 2 1 0 0 2 1 0 1 1 1 1 0 2 0 0 0 0 0 2 2 2 2 2 2 2 2 0 2 2 2 2 0 2 1 0 0 0 1 0 2 2 0 2 0 1 0 0 0 1 0 0 1 1 0 2 0 2 0 0 0 1 1 0 1 0 1 0 0 2 2 1 1 1 2 2 0 0 0 2 1 1 0 0 0 1 1 0 0 0 0 0 1 1 1 0 0 0 0 0 1 0 0 1 2 0 0 0 0 2 2 0 0 1 2 2 1 1 0 1 1 2 1 0 2 0 2 0 0 1 2 2 0 2 1 0 1 2 1 0 2 0 0 0 0 2 2 2 0 0 1 0 0 2 0 1 0 1 1 1 1 1 0 0 1 1 2 0 1 0 0 1 0 1 0 0 0 0 1 2 2 0 0 2 0 1 0 0 0 1 1 1 0 1 0 0 2 0 0 0 0 0 1 0 1 2 1 1 1 1 2 0 1 0 1 2 2 2 2 0 1 0 2 1 0 0 1 0 1 1 0 2 0 0 1 1 1 0 1 0 2 1 0 0 1 0 0 0 1 0 0 1 0 1 0 0 0 0 1 0 1 0 2 1 0 0 0 2 0 0 1 1 0 0 1 1 0 1 1 1 0 1 1 0 0 2 0 0 0 0 0 0 0 0 2 2 2 2 2 0 1 0 1 1 2 0 1 0 0 0 2 1 1 0 1 1 0 1 0 0 1 1 0 0 1 1 1 1 1 0 0 0 1 1 1 1 0 1 0 2 0 2 0 2 0 0 2 0 1 0 0 0 2 1 0 0 1 1 2 2 2 0 2 0 0 1 1 1 0 0 1 1 0 1 0 0 0 0 2 1 1 1 1 1 0 0 0 0 1 0 2 0 2 0 0 1 0 0 1 1 2 0 0 1 0 2 2 0 1 0 0 0 0 1 1 0 1 1 0 0 0 1 0 0 2 2 0 0 2 0 1 1 0 1 1 1 1 1 0 0 0 1 0 0 0 0 2 1 0 0 0 0 1 0 0 1 0 0 0 0 0 0 1 1 1 0 0 0 0 0 0 0 0 2 0 0 1 1 0 1 1 0 0 0 1 0 0 0 1 0 1 0 1 1 1 1 0 0 0 2 0 0 1 0 1 0 0 1 1 1 0 0 1 1 1 1 1 1 0 2 0 0 1 1 0 1 0 0 1 0 0 0 0 0 0 1 1 0 1 0 0 2 0 0 1 2 0 1 0 0 0 0 0 0 1 1 1 0 0 0 0 0 1 1 0 0 0 0 0 0 2 1 1 0 0 1 1 0 1 1 0 1 0 0 1 0 0 0 0 1 0 1 0 0 0 1 1 0 0 2 2 0 0 2 0 0 1 1 0 2 1 1 0 0 0 1 1 1 2 1 0 0 0 1 1 1 1 1 2 2 1 0 1 1 0 1 0 0 0 1 2 1 0 1 0 0 0 0 0 0 0 2 0 1 0 2 2 0 2 0 1 0 2 0 0 2 2 0 2 2 1 1 1 0 0 0 0 0 0 1 1 1 0 1 0 0 0 2 0 0 0 0 0 0 0 1 1 0 0 1 0 1 1 1 0 1 0 0 0 1 1 0 0 1 1 2 2 2 2 1 1 1 1 1 2 0 0 1 0 1 1 2 0 2 0 0 0 0 2 1 1 2 2 0 1 0 2 0 0 0 0 1 0 0 0 1 1 0 0 0 1 1 0 1 1 0 1 1 1 0 2 0 0 1 2 0 0 0 1 1 1 1 1 1 0 0 0 2 0 0 2 2 0 1 2 0 2 2 0 2 0 2 2 2 0 1 2 0 1 0 0 0 2 0 0 0 0 0 0 0 0 0 0 0 0 0 0 0 0 0 1 1 1 0 1 1 1 2 0
50 0 1 0 0 0 0 1 0 1 1 0 0 1 1 0 0 2 0 2 1 2 1 1 1 0 0 0 1 2 2 0 1 2 0 2 0 2 0 0 0 0 0 1 2 1 2 0 1 0 0 0 1 1 1 2 0 0 0 1 0 0 0 0 1 0 1 0 0 0 0 1 2 0 2 2 2 0 1 0 1 0 0 0 1 0 0 0 2 2 0 0 0 0 0 1 0 2 0 2 1 1 0 0 2 2 2 0 2 0 0 2 0 1 1 1 1 0 0 0 2 0 2 0 2 0 2 1 1 0 0 0 0 0 0 0 0 0 1 0 0 2 0 0 0 1 1 0 0 0 1 0 1 0 0 0 0 1 0 0 0 1 1 2 1 0 0 0 1 0 0 1 1 2 2 0 2 2 0 2 2 2 0 2 1 0 1 1 0 0 1 2 2 2 2 0 2 1 0 0 0 1 1 0 2 0 2 1 0 0 1 0 1 1 1 2 0 2 1 1 1 0 0 1 1 0 1 2 0 2 0 1 0 0 1 0 1 2 2 0 0 0 2 1 2 1 1 0 0 1 1 0 2 0 0 2 0 1 1 1 0 1 0 1 0 0 1 1 2 1 0 0 2 2 0 1 0 1 1 0 0 1 2 0 2 1 1 1 1 2 0 2 0 1 1 0 1 0 0 1 0 0 1 0 1 0 0 0 2 2 1 1 0 1 0 0 2 0 0 0 0 1 2 2 2 0 1 0 1 1 0 0 0 0 0 0 0 1 0 0 1 1 1 0 0 0 1 0 1 1 0 0 0 0 0 0 0 1 1 0 1 1 2 0 2 0 0 1 2 1 0 0 1 2 0 0 0 2 0 1 2 0 0 1 0 0 0 0 0 1 0 0 0 0 2 0 0 0 0 0 0 0 0 1 0 0 1 0 0 0 0 0 0 0 2 0 1 0 1 0 1 1 0 1 1 2 2 1 0 0 1 1 1 1 1 0 0 1 1 0 0 2 2 0 0 0 0 2 2 0 0 1 0 2 1 1 1 1 1 1 1 2 0 0 0 2 0 2 0 0 0 0 1 1 1 0 2 1 1 0 1 0 0 2 0 2 0 2 2 0 0 0 1 2 1 0 0 1 1 1 1 0 2 0 2 1 2 0 1 1 0 2 0 0 0 2 0 0 0 1 1 1 1 1 1 1 1 0 0 1 1 0 0 0 0 0 2 1 1 0 1 2 1 0 1 0 0 1 1 0 1 0 0 1 1 0 0 1 0 1 0 0 1 1 0 1 0 0 1 0 0 2 0 0 0 0 0 1 0 1 0 0 0 0 0 0 0 0 0 0 0 2 0 0 0 0 0 2 2 2 2 0 0 0 2 0 1 0 0 1 0 0 0 0 0 0 1 0 0 0 0 0 0 1 1 1 0 2 0 0 0 1 0 0 0 1 2 0 0 2 0 1 0 2 2 2 2 1 0 1 1 1 0 1 0 2 1 2 2 0 0 0 1 1 0 1 0 1 0 1 0 1 1 0 0 1 0 0 0 0 0 1 2 1 2 2 2 0 1 0 0 0 0 0 0 0 0 0 1 2 0 1 0 0 1 0 0 1 2 0 1 0 1 0 0 0 2 0 0 0 0 0 1 0 0 1 1 0 1 1 1 2 0 1 2 2 1 0 0 0 0 0 0 0 0 0 0 1 0 0 0 0 1 0 0 2 1 0 0 0 0 0 2 2 0 0 2 2 0 2 1 0 2 0 0 1 1 0 1 1 0 2 0 1 1 1 0 1 0 2 0 1 2 0 2 0 0 1 0 1 1 0 1 1 1 2 2 0 0 2 2 0 0 0 2 1 0 2 2 1 0 2 0 2 0 2 0 0 1 2 1 1 2 0 0 1 1 0 0 1 0 0 1 0 1 0 0 0 0 0 2 0 0 0 0 0 0 0 0 0 2 0 0 0 0 1 0 0 1 0 0 0 2 0 0 0 0 1 1 2 2 2 2 0 0 0 0 1 0 0 0 0 0 1 2 1 1 0 1 0 0 2 2 1 2 2 0 2 0 2 0 1 0 0 1 1 1 1 2 2 0 0 1 2 2 0 2 2 0 0 2 2 0 2 0 0 0 1 0 0 0 0 0 0 0 0 1 0 0 1 1 0 1 0 0 0 1 1 0 1 2 0 2 0 0 2 2 0 0 1 1 1 0 0 0 0 0 1 1 0 0 0 1 2 0 0 0 1 0 1 0 0 0 0 0 0 0 0 1 0 2 2
51 0 1 0 0 0 1 2 1 0 1 1 1 1 0 0 0 0 0 0 0 2 2 1 1 1 1 0 2 2 2 0 1 2 1 0 2 1 0 0 1 0 0 0 0 1 1 0 0 0 0 0 0 1 0 1 1 0 2 1 1 1 0 1 1 0 0 0 2 0 0 2 1 0 1 2 2 0 1 0 1 0 0 0 0 0 0 1 2 2 2 1 2 1 1 0 0 2 1 1 1 2 0 1 1 1 1 0 2 0 0 2 0 2 2 1 0 0 0 0 2 0 1 0 1 0 1 2 1 1 0 0 1 1 0 0 1 0 1 2 2 0 0 0 0 0 1 1 1 2 0 0 1 1 2 0 0 0 0 0 0 1 2 2 1 2 1 0 1 2 0 1 0 1 1 0 2 0 0 0 0 0 0 1 1 0 0 2 2 2 0 2 2 2 2 0 2 0 0 1 1 0 1 2 2 0 2 0 0 0 2 0 1 0 1 2 1 1 0 1 1 1 0 0 0 1 1 1 0 1 0 1 0 0 1 0 0 2 2 0 0 0 2 1 1 0 0 0 1 1 0 0 0 0 0 2 0 2 0 0 0 0 0 1 0 0 0 1 2 1 0 0 2 2 0 0 2 2 2 2 2 0 2 0 2 2 2 2 0 2 0 1 0 1 1 0 1 1 0 1 0 0 0 2 0 0 0 0 1 1 0 1 0 2 0 0 0 0 0 0 1 0 1 1 1 0 1 1 1 1 0 2 0 0 0 1 0 1 0 0 0 1 1 1 0 0 1 1 1 1 1 0 2 2 1 1 2 0 0 1 0 0 1 0 1 1 0 2 2 0 0 0 1 2 1 0 0 1 0 1 2 1 0 1 0 1 1 0 0 1 0 1 1 0 1 1 2 0 0 0 0 1 0 2 1 0 0 1 0 0 0 0 0 0 0 0 0 0 0 0 0 1 1 1 1 1 1 0 2 1 0 1 0 1 1 0 0 0 1 0 0 0 2 0 2 2 1 1 1 0 0 0 0 1 1 1 1 1 1 0 1 2 0 0 1 1 1 1 0 0 0 0 0 2 1 0 1 1 0 0 2 0 0 2 1 1 0 1 1 0 1 1 0 1 0 2 2 1 0 0 1 1 2 0 2 1 1 0 1 2 0 2 0 1 1 1 0 1 0 1 1 2 1 1 0 2 0 1 0 2 0 2 0 1 1 0 1 0 0 0 1 1 0 0 1 1 1 1 1 0 0 0 1 1 2 0 0 1 0 1 0 0 0 0 0 0 0 2 1 0 1 1 0 0 0 0 0 1 0 1 0 0 0 0 1 0 0 1 1 0 0 2 1 0 0 0 0 0 1 0 1 2 2 0 0 2 0 0 0 2 0 1 0 1 0 0 0 0 0 0 0 0 0 0 0 1 1 1 0 0 0 2 0 0 0 1 2 1 1 2 1 1 2 2 2 0 0 1 0 0 0 1 0 1 0 2 2 1 1 0 0 0 0 0 0 1 2 1 0 0 0 0 1 0 0 2 2 0 1 0 0 2 0 0 0 0 1 0 2 0 0 0 0 0 0 0 0 0 2 2 0 1 0 0 1 0 1 2 2 0 0 0 0 0 1 2 1 0 0 0 0 0 1 0 0 2 2 0 0 0 0 0 0 2 0 0 0 0 1 1 0 1 0 0 0 1 0 1 0 0 0 0 1 0 0 2 1 0 1 1 0 0 2 1 0 0 2 2 0 1 2 1 2 0 0 1 0 0 1 1 0 2 0 1 0 2 0 2 2 1 1 2 2 1 1 1 0 1 0 0 1 0 0 2 2 1 2 0 0 0 0 0 0 0 1 0 0 1 2 2 2 2 0 2 0 2 0 0 0 2 1 2 2 0 0 2 0 0 0 0 0 1 1 1 1 0 1 0 0 0 2 0 0 0 0 0 0 0 0 0 1 1 0 0 0 1 1 0 2 0 0 0 1 1 0 1 0 2 1 2 2 2 1 0 0 0 0 1 0 2 0 0 0 2 2 0 2 0 0 1 0 2 1 0 1 1 1 1 1 1 1 0 0 0 1 1 2 1 2 1 0 1 0 2 0 0 2 1 0 1 2 2 0 1 1 0 0 1 0 0 0 0 1 1 1 1 1 0 0 0 2 0 0 1 1 0 1 0 0 1 1 0 0 1 1 1 1 0 0 2 0 1 0 0 0 0 0 1 1 0 0 0 1 1 0 0 0 0 0 0 0 0 1 0 0 0 0 0 0 0 2 2
52 0 1 0 0 0 2 0 0 1 1 0 1 1 0 0 0 1 1 0 0 1 1 1 1 1 1 0 1 2 2 1 1 1 2 1 1 1 1 0 0 0 0 0 1 0 0 0 0 0 0 0 1 1 0 0 2 0 1 1 1 0 0 2 1 1 1 1 1 0 0 2 2 1 2 2 2 0 0 0 1 0 0 0 2 0 0 1 1 1 0 1 2 2 1 0 0 2 0 2 0 2 0 1 0 0 2 1 1 0 0 2 0 0 1 1 1 0 0 0 2 0 2 1 1 1 1 0 0 0 0 0 1 1 0 0 0 0 0 1 0 2 0 0 1 0 0 0 0 0 0 0 0 0 0 0 0 1 0 0 0 1 0 2 0 0 0 1 0 0 1 1 0 1 1 0 2 0 0 0 0 0 0 2 1 1 0 2 2 1 1 2 2 2 2 0 1 2 1 1 1 1 0 2 2 1 2 1 1 0 2 0 1 0 1 2 0 2 2 0 2 1 0 0 1 0 2 0 0 0 0 0 0 0 2 0 0 2 2 0 0 0 2 2 2 0 0 0 1 1 1 1 1 0 0 0 0 0 0 0 0 0 0 2 1 0 0 0 1 0 1 0 0 0 0 0 0 1 1 1 1 1 1 1 2 1 0 2 0 2 0 1 0 2 1 1 2 1 0 2 1 0 1 0 1 1 1 1 1 1 0 2 0 0 0 0 2 0 0 0 1 1 2 2 2 0 1 1 0 1 0 2 0 0 0 0 0 2 1 1 0 1 2 0 0 0 0 0 1 0 0 0 2 2 2 0 0 1 0 2 0 0 0 0 0 1 0 1 2 1 1 1 0 2 0 0 0 0 0 2 1 1 0 0 1 1 0 1 1 1 0 1 0 0 2 1 1 1 0 0 0 0 0 0 0 0 2 0 1 1 1 1 0 0 1 0 1 0 1 0 2 0 0 1 0 2 2 1 0 0 1 0 0 0 0 0 1 0 0 0 1 1 1 0 1 1 0 1 2 0 0 1 0 1 1 0 1 2 1 1 1 1 1 0 0 1 1 2 0 1 1 1 1 2 1 1 1 2 0 1 2 0 0 1 1 0 0 1 2 1 0 0 0 1 1 0 0 1 1 1 1 0 2 0 2 0 0 0 1 1 0 1 1 1 1 0 0 1 0 1 1 2 2 2 0 1 1 0 1 1 1 0 0 1 2 0 2 1 0 1 1 1 1 0 2 0 0 1 1 0 0 0 1 2 2 0 0 0 2 0 0 1 0 0 0 0 0 0 1 0 0 0 0 0 0 0 1 2 0 2 0 0 1 0 0 1 0 2 2 1 0 0 0 0 0 1 0 1 1 2 2 0 0 0 2 0 1 0 0 1 0 0 0 0 0 0 0 0 0 0 0 0 0 1 1 0 0 0 0 0 0 1 0 0 0 1 2 0 0 2 0 1 1 2 1 1 1 2 0 0 1 2 1 1 1 2 1 1 1 0 0 0 1 1 0 1 0 1 0 1 0 1 2 0 0 1 1 0 1 0 0 2 2 2 2 2 0 1 1 1 0 1 0 1 0 0 0 0 0 1 1 0 0 0 1 0 0 2 1 0 0 0 0 0 0 0 0 2 2 2 0 0 0 1 0 0 1 0 0 0 0 0 0 2 0 0 0 0 1 2 1 1 0 0 0 0 0 1 0 0 0 0 0 0 0 2 0 0 0 0 0 0 2 2 0 0 2 1 0 2 0 0 0 1 1 0 1 0 0 2 0 1 0 2 1 1 1 0 0 2 0 2 2 0 0 0 0 0 0 0 0 0 0 1 2 2 1 0 0 1 1 0 2 2 0 2 0 1 2 2 2 2 0 1 0 1 0 0 1 2 0 2 2 0 0 1 1 1 2 0 1 1 0 0 0 0 0 0 0 0 2 0 0 0 0 0 0 2 0 0 0 0 0 0 0 1 0 0 2 0 1 0 0 2 0 0 0 0 1 1 0 0 1 0 0 1 1 2 0 0 0 0 0 2 2 0 2 0 0 0 0 1 1 0 1 1 1 1 0 1 0 0 0 0 1 1 1 1 1 0 0 1 0 1 1 0 1 2 1 0 2 1 0 1 1 0 1 0 0 1 0 0 2 2 2 1 1 1 0 0 1 0 1 0 0 1 1 1 0 1 2 0 1 0 0 2 2 0 1 1 0 0 0 0 0 2 0 1 1 1 0 0 2 2 0 0 0 2 0 0 1 1 1 0 0 0 0 0 0 0 0 0
53 0 2 0 0 0 1 0 0 1 1 1 0 0 0 0 0 1 1 2 2 2 2 0 2 0 0 1 2 2 2 0 0 0 1 1 1 2 0 0 0 0 0 0 1 0 0 1 0 0 0 1 1 1 0 2 0 0 2 0 1 0 0 2 0 1 1 0 1 0 0 1 2 0 0 1 1 0 1 0 1 0 0 0 1 0 1 0 1 1 0 0 2 0 2 0 0 1 1 2 2 1 0 0 1 1 2 0 2 0 0 2 1 2 2 2 1 0 2 0 0 0 1 1 0 1 0 2 2 0 1 1 0 1 2 1 0 0 0 0 1 2 0 0 1 2 0 0 0 0 0 0 1 1 0 0 0 1 0 1 1 0 2 0 0 2 0 1 1 0 0 2 0 1 2 0 1 0 0 0 0 0 0 0 0 0 0 1 0 0 1 1 2 2 2 0 2 2 0 1 1 0 0 2 2 0 2 1 1 0 1 0 1 0 0 2 0 0 1 0 2 1 0 0 0 0 0 1 1 0 1 0 0 0 1 0 0 2 2 0 0 1 2 2 2 0 0 0 0 0 0 1 2 0 0 1 0 0 0 0 0 0 0 0 0 0 1 1 1 0 0 0 1 0 0 0 0 2 2 0 0 0 2 0 2 2 0 2 0 2 0 0 1 2 1 0 2 2 0 2 1 0 1 0 0 1 2 1 1 2 0 2 0 2 1 0 2 0 0 0 0 2 2 1 2 0 0 0 1 1 0 1 2 0 0 0 0 1 0 0 0 0 2 0 0 0 2 1 1 0 1 1 1 1 0 1 1 0 0 0 0 0 2 0 2 0 0 1 2 0 0 0 1 2 2 1 0 0 0 2 1 2 0 0 0 1 1 0 0 2 0 1 1 0 2 0 0 0 1 1 1 1 0 2 1 0 0 2 0 0 0 1 0 1 0 0 0 0 0 0 0 1 0 2 0 2 1 0 1 1 0 2 0 1 0 0 1 1 2 0 1 0 0 2 0 2 0 1 1 0 0 0 0 2 0 0 1 0 0 0 1 1 2 1 0 0 2 1 0 1 1 1 2 0 2 0 1 1 1 0 1 1 0 0 0 0 0 0 1 1 1 1 0 2 2 0 0 1 1 1 1 1 2 0 1 0 2 0 1 1 0 1 1 1 2 0 0 0 0 1 1 2 2 2 1 2 0 2 0 2 0 2 0 1 1 0 1 0 0 0 1 2 0 0 1 0 0 1 1 0 1 0 0 2 0 1 2 0 0 1 0 0 0 2 1 0 1 1 0 0 0 1 1 0 1 1 1 2 0 2 0 0 0 0 1 0 0 2 2 1 0 0 1 0 1 0 0 0 0 0 0 1 0 1 1 0 0 0 0 2 0 0 0 0 0 0 0 0 0 1 1 1 0 0 0 0 1 1 0 0 0 1 0 0 0 2 2 0 0 1 2 2 1 1 2 1 1 2 0 0 2 2 0 1 1 2 1 2 1 0 0 0 1 1 1 1 1 0 0 2 0 2 0 0 0 1 1 0 0 0 1 0 1 0 0 1 0 0 0 1 0 1 0 2 0 0 0 1 2 2 0 2 1 0 0 1 2 1 2 0 1 0 0 0 0 1 0 2 0 0 2 0 1 1 1 0 1 0 0 0 0 1 0 2 1 0 2 0 2 2 0 2 0 0 0 0 0 0 0 0 0 0 1 0 0 0 0 0 1 1 0 0 2 1 0 0 2 2 0 1 0 0 2 0 0 0 0 0 1 1 0 1 0 2 1 1 0 2 1 1 1 1 2 0 0 1 1 1 0 0 1 0 1 2 1 2 1 0 1 1 2 0 1 1 1 2 0 2 1 2 2 1 0 0 0 0 0 0 1 2 1 1 1 0 0 1 1 1 2 1 1 0 1 1 1 0 1 1 0 1 1 0 0 0 0 0 0 0 0 0 1 0 0 0 0 0 0 0 0 0 0 0 0 2 0 2 0 1 1 1 1 2 1 0 0 1 1 2 0 0 1 0 1 1 2 0 2 1 0 0 0 1 1 0 1 1 1 1 0 1 0 0 0 0 0 1 2 1 2 1 0 1 0 1 1 0 1 1 0 1 2 1 0 2 0 0 0 1 0 0 0 0 2 2 2 0 0 1 1 0 2 0 1 1 1 0 0 0 0 1 0 1 1 1 1 1 1 0 0 2 0 2 0 0 0 0 0 1 1 0 0 0 0 0 0 0 0 1 0 1 0 0 0 0 0 1 0 0 0 0 0 0
54 0 2 0 0 0 0 2 0 0 0 0 0 1 1 0 0 1 1 0 0 2 1 1 1 1 1 0 2 2 2 0 1 2 1 1 1 2 0 0 1 0 1 1 2 1 1 0 0 0 0 0 0 0 2 1 0 0 0 1 0 1 0 0 0 0 1 0 2 0 0 1 2 0 2 2 2 0 1 0 2 0 0 0 1 0 0 0 2 2 0 0 2 0 0 0 0 2 1 1 0 2 2 0 0 0 2 2 0 0 0 1 1 1 1 1 1 0 2 0 0 0 2 0 2 0 2 1 0 1 1 1 0 0 0 0 0 0 0 2 1 1 0 0 0 1 0 0 0 0 0 0 0 1 2 1 0 0 0 1 1 1 1 1 0 1 0 0 0 2 0 0 0 1 0 1 1 1 1 1 1 2 1 2 1 1 1 0 0 0 1 2 0 0 1 0 1 2 0 1 1 0 0 0 2 0 2 2 0 0 1 1 2 1 0 2 0 1 1 1 1 1 0 0 0 1 1 1 0 0 0 0 0 1 1 0 1 2 2 0 0 1 2 1 1 0 0 0 0 1 1 1 0 0 0 0 1 2 0 0 0 0 0 0 0 0 0 0 2 0 0 0 1 1 0 0 0 0 0 0 1 1 2 1 1 1 1 1 0 2 1 1 1 2 2 0 2 0 1 2 1 0 2 0 2 1 0 0 2 2 0 1 0 0 1 0 2 0 0 0 0 0 2 0 2 0 2 2 1 2 0 1 1 0 0 1 0 2 0 1 2 2 0 0 0 0 1 0 1 0 0 0 1 1 1 2 2 1 0 1 0 0 1 0 1 0 0 0 2 2 2 2 0 2 0 0 0 2 2 2 2 1 0 1 0 0 0 1 1 1 0 0 0 0 2 0 0 1 1 1 0 1 0 0 0 2 2 1 0 0 0 0 0 0 2 0 2 0 0 0 0 2 0 1 1 2 1 0 0 1 0 0 0 0 1 1 0 1 0 0 1 1 2 1 1 2 0 1 1 0 0 0 0 2 2 1 2 0 1 0 1 2 1 1 0 1 1 0 0 0 0 1 1 1 2 0 2 2 0 0 2 1 0 0 0 1 0 2 2 1 0 0 0 0 0 0 0 0 0 2 2 0 1 1 1 2 1 0 0 2 0 2 0 1 1 1 0 0 0 1 1 2 2 2 0 1 1 0 0 1 2 0 0 1 2 0 1 1 1 0 0 2 2 0 2 0 0 1 1 0 1 0 0 2 0 2 1 1 0 1 0 0 0 1 1 0 0 0 0 0 0 0 0 0 0 0 0 1 0 1 0 0 0 0 0 0 0 1 1 0 1 0 0 0 1 0 0 0 1 0 0 2 1 0 1 1 1 0 0 1 0 0 0 0 0 0 0 0 0 0 0 0 0 0 0 0 2 0 0 0 0 0 0 0 0 1 2 0 0 2 0 1 1 1 2 1 1 2 0 0 2 2 0 0 0 2 2 2 1 0 0 0 1 1 1 1 0 2 1 0 0 0 1 0 0 2 2 0 0 0 0 0 1 0 0 1 0 0 1 0 0 0 0 0 1 0 0 0 0 1 0 0 0 0 1 0 1 1 1 0 1 0 1 0 1 1 0 0 0 0 0 1 1 0 0 2 2 0 1 1 1 2 0 2 0 0 0 0 0 2 2 1 1 0 1 1 0 0 0 0 0 0 0 1 0 0 1 0 1 1 0 1 2 1 0 0 2 1 0 1 0 0 1 1 1 0 2 1 0 2 0 0 1 0 0 2 0 2 1 2 0 1 2 0 1 0 0 1 0 0 1 0 1 2 1 0 1 0 0 1 1 0 1 1 1 2 0 1 2 2 1 2 0 1 0 0 0 0 2 2 1 1 1 0 0 2 0 0 0 0 0 0 1 1 1 0 1 2 2 0 1 1 0 0 0 1 2 0 0 0 0 0 0 0 0 1 0 1 2 0 1 0 1 1 0 1 0 0 1 2 2 2 2 0 0 0 0 1 0 0 0 0 0 2 2 0 2 0 0 0 0 2 1 1 2 2 0 1 0 0 1 0 0 0 0 2 2 0 1 1 0 0 0 1 0 0 0 1 0 0 2 2 0 2 0 0 1 1 0 0 0 0 2 0 0 0 1 0 0 0 1 0 1 1 0 1 1 0 0 0 1 0 1 0 0 0 0 0 0 1 1 1 1 0 1 0 0 2 2 0 0 0 0 0 0 0 0 1 1 1 0 0 1 0 0 0 0 0 0 1 0 0
55 0 1 0 0 0 1 2 0 1 1 0 0 0 0 0 0 1 1 1 0 1 0 0 2 0 0 1 2 2 2 0 1 1 1 1 1 2 0 0 0 0 0 1 1 1 0 0 0 0 0 0 0 1 1 2 0 0 1 1 1 0 0 2 1 1 1 0 1 1 0 1 2 0 1 2 2 0 1 1 0 0 0 0 0 0 0 1 2 2 0 1 1 0 0 0 0 1 0 2 1 2 1 0 1 0 2 1 0 0 0 0 2 2 2 2 2 0 0 0 2 2 2 2 0 1 0 1 0 0 0 0 0 0 0 0 0 0 0 1 0 2 0 0 1 1 0 0 0 0 0 0 0 0 0 0 0 0 0 1 1 1 2 1 0 1 0 1 1 1 0 1 1 2 2 0 2 0 0 0 0 1 0 2 2 0 1 1 1 0 1 2 1 1 1 0 1 0 0 0 0 0 0 2 2 0 2 1 1 0 2 0 1 0 1 1 0 1 1 2 0 1 1 0 1 1 2 2 0 2 1 0 1 2 1 2 0 0 2 1 0 0 1 2 2 0 1 0 0 0 0 0 1 0 0 0 0 1 0 0 0 0 0 0 0 0 1 2 0 0 0 0 1 0 0 0 0 2 2 2 2 0 2 2 2 2 2 2 0 2 0 0 0 1 0 0 2 0 0 1 1 0 1 0 1 0 0 2 2 2 2 2 0 1 1 0 1 0 0 0 0 1 1 0 1 0 1 1 1 1 0 0 2 0 0 0 0 1 0 0 0 0 2 0 0 0 0 0 1 1 1 1 1 2 1 1 2 0 1 1 1 1 2 0 2 0 0 2 2 0 0 0 1 2 2 2 0 2 1 1 0 1 0 0 0 0 1 0 0 0 0 1 1 0 1 1 2 0 2 2 2 2 0 1 1 0 1 1 0 0 0 0 0 1 1 0 1 0 1 0 1 1 0 2 0 1 0 0 1 1 1 1 0 0 1 0 1 1 1 0 1 1 2 1 1 2 1 1 1 0 0 1 0 1 0 0 0 1 2 2 1 1 1 0 0 1 1 1 0 0 0 0 0 2 2 0 1 2 0 0 2 1 0 2 1 1 0 2 2 1 0 0 1 1 1 0 0 2 2 0 0 0 2 0 2 2 2 0 1 2 0 2 0 1 1 1 0 0 0 2 2 2 2 2 1 2 0 1 0 2 1 1 0 1 1 0 2 1 1 2 1 0 1 1 0 0 0 0 0 0 0 0 0 1 1 0 0 0 1 0 1 0 0 2 0 0 2 1 0 1 0 0 1 0 0 0 1 1 0 1 1 0 0 0 1 0 0 0 0 0 0 0 0 0 1 0 0 0 0 0 0 2 0 0 1 0 0 0 0 2 0 0 0 1 0 0 1 0 1 0 0 0 0 0 0 1 1 0 0 0 0 1 0 0 0 0 2 0 1 1 1 2 2 2 2 0 0 1 0 0 0 2 0 1 0 2 2 1 0 0 0 0 1 1 1 2 2 1 1 0 1 0 0 1 1 2 2 0 1 0 0 1 2 1 1 2 1 1 1 0 1 0 1 1 0 0 0 0 1 2 0 1 0 0 0 0 1 2 1 0 0 0 1 1 1 1 0 1 1 1 0 1 1 0 1 0 0 0 0 0 0 1 0 2 0 0 2 0 1 1 0 1 0 1 1 0 1 0 0 0 0 0 1 0 0 2 0 0 1 0 0 0 2 1 0 0 2 2 1 2 0 0 2 0 0 0 1 0 2 0 0 2 1 0 0 2 0 2 2 2 0 2 2 1 0 1 0 1 0 0 1 0 1 1 1 1 2 1 0 0 1 1 0 0 1 2 1 2 1 2 2 1 0 0 0 0 0 0 0 1 1 1 2 0 0 0 1 1 1 0 0 0 1 1 1 0 1 1 1 0 2 1 0 0 2 0 2 0 0 0 1 0 1 0 1 2 0 1 1 0 0 0 1 1 0 0 0 0 1 1 0 0 2 0 0 0 0 1 1 1 0 0 0 2 2 0 2 0 0 0 0 2 1 0 1 2 1 2 0 1 0 0 0 0 2 0 0 0 1 1 0 0 0 1 1 0 0 2 1 1 2 2 0 1 0 1 0 1 1 1 0 0 2 0 0 1 2 1 1 1 0 1 0 2 2 0 2 0 0 0 2 0 0 0 1 1 1 0 0 1 0 0 1 1 0 2 0 0 1 1 0 1 2 2 0 0 0 1 1 0 1 1 0 0 0 0 0 0 0 0 1 0
56 0 1 0 1 0 1 2 0 0 0 2 0 0 0 0 0 0 0 2 1 2 1 1 1 1 1 1 2 2 2 0 1 2 2 0 2 1 1 1 1 1 0 0 1 0 1 0 0 0 0 0 0 0 2 1 1 0 0 0 2 0 0 0 0 0 1 0 0 0 0 1 1 0 0 1 1 0 0 0 0 0 0 2 0 0 0 0 1 1 0 0 1 0 1 0 0 1 0 2 2 2 1 0 0 0 2 1 1 0 0 2 2 1 2 1 1 0 0 0 2 0 2 1 1 1 1 1 1 0 0 0 0 1 2 1 1 0 0 0 1 1 0 0 1 1 0 0 0 0 0 0 0 0 0 0 0 1 0 2 2 1 1 2 1 1 0 0 1 1 0 1 0 0 0 0 2 0 0 0 0 0 0 1 1 0 1 1 0 0 1 2 1 1 1 0 1 2 0 1 1 1 1 1 2 0 1 1 1 0 0 0 2 0 2 2 1 1 1 1 1 0 1 0 0 2 2 2 0 2 1 0 1 1 2 1 0 2 2 0 0 1 2 0 1 0 0 0 1 1 1 0 1 1 1 1 0 2 0 1 1 0 0 0 0 0 1 0 1 0 0 0 1 0 0 0 0 1 1 0 0 2 1 1 1 1 1 2 0 2 0 1 1 2 2 0 2 0 0 1 1 0 1 0 1 0 0 0 1 1 1 0 0 1 1 0 1 1 0 0 0 1 0 1 2 0 1 2 1 1 0 2 0 0 0 0 0 2 0 0 0 0 0 0 0 0 1 0 0 1 0 0 2 2 1 1 2 1 1 0 1 1 1 0 1 0 0 0 1 1 1 1 1 2 1 1 0 2 0 2 1 0 0 1 0 0 0 0 0 0 0 1 0 0 2 0 0 0 1 1 1 1 0 2 0 0 0 0 0 0 0 0 0 0 2 0 2 1 0 0 0 1 0 0 1 2 0 0 1 1 0 0 1 1 0 0 1 0 0 0 1 0 1 0 1 1 0 1 1 0 0 1 0 0 0 0 0 0 0 0 0 0 0 0 0 1 2 2 0 0 0 0 1 1 1 0 0 2 1 1 1 0 0 0 0 1 0 0 1 1 1 1 0 2 0 0 0 2 1 0 1 0 1 1 1 0 1 0 1 1 0 1 0 0 0 1 0 1 0 2 2 2 2 2 1 2 0 1 1 2 0 1 0 0 0 0 2 1 0 0 1 2 2 0 2 0 0 0 0 0 0 0 0 2 0 0 0 1 0 1 1 0 1 1 0 0 1 2 0 0 0 0 0 0 0 0 0 1 0 1 0 0 0 0 2 1 1 1 1 0 0 1 1 0 1 0 0 0 0 0 0 2 1 2 2 0 0 0 1 1 0 0 0 1 0 0 0 0 0 0 0 0 0 0 0 2 0 1 0 0 0 1 1 0 0 0 2 0 0 0 0 0 1 2 2 1 2 2 0 0 0 1 0 0 0 2 2 1 1 0 0 0 1 1 2 2 1 2 0 0 0 0 1 0 0 1 0 0 0 0 1 0 2 1 2 2 0 1 2 0 0 1 0 0 0 0 0 0 1 2 0 1 0 1 0 1 1 2 2 0 0 0 0 0 0 1 0 0 0 0 0 1 0 0 0 0 1 0 0 0 0 0 0 2 1 0 1 0 0 0 0 0 0 1 1 1 0 1 0 0 0 0 1 1 0 0 1 0 0 0 0 0 2 2 0 0 2 2 0 0 0 1 2 2 0 1 0 0 0 1 1 2 1 0 0 2 0 2 2 2 0 2 2 0 1 0 0 2 0 0 0 1 2 2 0 1 0 0 2 0 2 0 0 0 2 2 0 2 0 0 0 0 0 0 0 2 0 0 1 2 1 1 1 0 0 2 0 0 1 0 0 1 0 0 0 0 0 2 1 0 1 0 0 0 1 1 2 0 0 0 1 0 0 0 0 0 1 0 1 0 1 0 0 2 0 1 0 2 2 2 2 2 2 0 0 0 0 1 1 0 0 0 0 1 2 0 2 0 0 0 0 1 1 0 1 1 1 2 0 2 0 0 0 0 1 0 0 2 2 1 1 1 0 1 2 0 1 2 1 1 0 0 0 1 1 0 0 2 0 0 0 0 2 1 1 1 1 1 0 1 0 1 1 0 0 1 1 2 0 2 2 0 1 0 1 1 1 0 0 0 0 0 0 0 0 0 0 0 0 0 0 0 1 1 0 0 0 1 0 1 0 0 0 0 0 0 0 0 0 0 1 1
57 0 1 0 0 0 1 1 1 1 2 0 0 0 0 0 0 0 0 0 0 0 1 1 1 1 1 1 1 2 2 0 1 1 2 1 2 1 0 1 0 0 0 1 1 1 1 0 1 0 0 0 0 1 1 1 0 0 2 0 0 1 0 1 0 2 1 0 0 0 0 2 2 1 1 2 2 0 2 0 2 0 1 1 1 0 0 2 2 2 0 1 1 0 0 0 0 1 0 2 1 1 1 1 0 0 2 1 1 0 0 2 1 2 2 1 1 0 0 0 2 1 2 0 2 0 2 1 1 0 1 1 0 0 0 0 0 0 0 0 1 1 0 0 1 1 0 0 0 0 0 0 0 0 0 0 0 1 0 0 1 0 1 2 0 2 0 0 1 0 0 0 1 2 2 0 2 0 0 1 0 0 1 2 2 1 2 2 1 1 0 2 2 2 2 0 1 2 1 1 1 1 0 2 2 0 2 0 1 0 1 0 0 0 0 2 1 1 1 1 1 1 0 0 0 0 0 0 0 1 0 0 1 1 0 0 2 2 2 0 0 1 1 2 2 0 0 0 0 0 0 0 1 1 1 2 1 2 0 0 0 0 0 1 0 0 1 0 0 0 0 0 1 1 0 0 0 2 1 0 0 1 0 0 0 1 0 1 1 2 0 1 1 2 1 0 2 0 0 1 0 0 1 0 1 1 0 0 1 1 0 1 0 2 1 0 2 1 0 0 1 0 1 1 1 0 0 1 1 1 0 1 1 0 0 0 0 0 0 0 1 1 1 0 0 0 2 0 0 2 0 0 2 2 2 0 1 1 0 2 0 0 1 0 1 0 0 2 2 0 0 0 0 2 0 0 0 1 0 2 2 1 0 2 0 2 2 1 1 1 0 2 1 1 2 2 2 0 0 0 0 1 0 0 0 0 1 1 0 0 0 0 0 2 0 1 0 1 0 0 0 2 0 0 2 1 0 2 0 1 1 1 0 0 0 0 0 0 0 0 2 0 1 0 1 1 0 1 2 0 0 1 0 2 2 0 2 2 1 1 1 1 0 0 0 2 0 1 0 1 1 1 1 2 0 1 0 2 0 1 0 0 0 1 0 0 1 1 1 0 1 1 0 2 0 0 0 1 1 1 1 0 2 0 2 0 1 0 1 1 0 1 0 0 0 2 1 0 0 0 0 2 2 2 0 2 0 0 0 2 1 1 0 1 1 0 1 1 1 1 0 1 1 1 1 2 0 0 0 0 0 0 0 2 0 2 1 1 0 0 0 0 1 2 1 1 0 0 0 0 0 0 1 0 1 1 1 0 0 0 2 0 0 0 2 2 2 1 1 0 0 1 1 0 1 0 0 1 1 1 1 1 0 0 2 0 2 1 0 0 0 0 0 1 0 0 1 0 0 0 0 0 0 0 0 0 1 1 0 0 0 2 1 0 0 1 2 0 2 2 2 0 0 0 1 1 1 1 0 0 2 2 0 1 0 2 1 2 2 0 0 0 1 1 1 1 1 1 1 0 0 0 0 1 1 2 2 0 0 0 1 0 2 0 2 2 1 0 1 0 0 0 0 0 0 0 0 0 2 2 0 2 0 0 1 0 1 2 2 0 0 0 0 1 0 0 0 2 2 2 0 0 0 0 0 0 1 0 1 1 1 1 1 1 1 1 2 0 1 2 1 1 0 0 0 0 0 0 1 1 1 1 0 0 0 2 0 0 0 0 0 0 2 1 0 0 2 2 0 2 1 0 1 1 1 2 0 0 0 2 0 0 1 1 1 1 0 1 1 1 1 2 2 0 0 0 0 0 0 0 0 0 0 2 2 1 2 0 0 1 2 1 0 0 2 2 0 1 2 2 1 2 0 0 0 0 0 0 0 2 1 2 2 0 0 0 1 0 1 0 0 1 1 1 1 0 1 0 0 0 2 0 0 0 0 0 0 0 0 0 2 0 0 0 0 0 0 0 1 0 1 0 2 0 0 1 0 1 2 2 1 1 2 0 1 1 0 2 0 0 0 0 0 1 2 1 0 0 0 0 0 1 2 0 1 1 0 2 0 2 1 0 0 0 1 1 1 1 2 2 0 0 0 0 1 0 0 1 0 0 2 2 0 1 0 0 0 2 0 0 0 0 2 0 1 1 1 0 0 2 0 0 2 0 0 0 0 0 0 0 0 0 0 0 2 0 1 0 0 2 1 2 0 0 0 0 0 2 2 0 0 0 1 1 0 0 0 0 1 0 0 0 0 0 0 0 1 0 0 1 1 1
58 0 2 0 0 0 0 0 0 1 1 0 0 1 1 0 0 2 2 1 1 2 0 0 2 0 0 0 2 2 2 0 0 1 1 0 2 2 0 0 0 0 0 0 2 0 0 0 0 0 0 0 0 1 1 2 0 0 1 0 0 0 0 2 0 1 1 0 0 0 0 1 2 1 2 2 2 0 0 0 0 0 1 1 1 0 1 1 1 2 1 1 2 2 0 0 0 2 1 2 2 0 0 1 1 1 2 2 0 0 1 2 0 1 1 1 1 0 1 0 2 0 1 1 0 1 0 0 0 0 0 0 0 1 0 0 0 0 0 1 0 2 0 0 0 1 0 0 0 1 0 0 0 0 0 0 0 0 0 0 1 1 1 2 0 1 0 0 1 1 0 1 0 2 1 0 1 0 0 1 0 1 1 1 1 1 1 1 0 0 1 1 2 0 1 0 2 2 0 0 0 1 0 1 2 0 2 0 0 0 2 0 1 0 0 2 0 0 0 0 2 2 2 0 0 2 2 2 0 1 1 0 0 0 1 0 1 2 2 0 0 0 2 1 1 0 0 0 0 0 0 0 1 0 0 2 1 1 1 1 0 1 0 1 1 0 0 0 1 0 0 0 0 0 0 1 1 1 0 0 0 1 1 1 1 1 1 2 0 2 0 0 0 1 1 0 2 1 0 2 2 1 0 0 0 0 0 0 0 0 0 0 0 1 1 1 2 0 1 0 1 1 0 0 2 0 0 0 0 0 0 2 1 1 0 0 0 1 1 2 1 0 2 0 0 1 0 0 1 2 0 0 2 2 2 0 2 1 0 2 0 0 1 0 1 0 0 2 2 0 0 0 0 2 2 0 0 1 1 1 1 1 0 1 0 1 1 0 0 0 0 1 1 0 2 0 0 1 1 1 1 1 0 1 1 0 1 1 0 0 0 0 0 1 1 0 1 0 0 0 0 0 0 1 2 2 1 0 0 1 0 0 1 1 1 0 0 0 0 0 2 0 2 1 1 2 1 1 2 0 0 0 0 1 1 1 1 0 0 0 0 0 0 0 1 2 0 0 0 0 0 0 1 1 1 0 2 1 0 1 2 0 0 1 1 0 0 2 2 1 0 0 0 1 2 1 1 2 1 0 0 0 0 2 0 0 2 0 1 1 0 1 0 0 0 1 0 0 0 1 1 2 2 2 1 1 1 0 1 1 1 0 0 0 1 0 2 2 1 1 1 1 2 1 1 1 1 1 1 0 0 0 0 1 1 0 1 0 0 1 0 0 1 2 1 0 1 2 2 0 2 0 1 0 1 1 1 1 0 1 0 0 0 0 1 0 0 0 0 0 0 0 0 0 0 0 1 0 1 0 1 2 2 0 0 2 0 0 1 1 0 0 0 0 0 0 0 0 1 0 1 1 0 2 2 0 0 2 0 0 0 0 1 0 0 1 2 1 0 0 1 1 0 1 1 1 1 1 0 0 1 1 0 0 0 1 2 2 1 0 0 0 0 0 0 0 1 0 1 0 1 1 0 0 0 2 2 0 0 0 0 0 2 1 2 2 0 0 1 0 0 0 0 0 1 0 0 0 1 1 1 0 0 0 0 0 0 2 1 0 0 0 0 0 0 1 0 0 0 0 0 0 0 0 1 0 1 0 1 1 1 1 0 2 0 0 2 0 1 1 0 1 0 0 0 1 0 0 2 1 1 2 0 0 0 1 0 0 1 1 0 1 2 2 0 0 2 2 0 1 1 0 2 2 2 0 1 0 2 0 1 2 2 1 1 0 0 2 1 2 0 1 1 0 0 0 1 1 0 1 2 0 0 2 2 1 0 1 0 0 0 0 2 2 0 2 0 2 1 1 1 1 0 0 0 0 0 0 0 2 0 2 2 1 1 2 0 0 0 1 1 0 0 0 0 0 0 0 0 0 2 0 0 0 1 1 2 1 0 0 1 0 0 0 0 2 0 0 1 0 1 0 0 2 0 0 0 2 1 2 2 2 0 0 0 2 2 2 1 0 0 0 0 2 2 0 2 0 0 1 0 1 1 0 2 2 0 0 0 1 0 0 0 0 1 0 0 1 2 1 1 0 0 0 2 0 1 2 0 2 2 2 0 1 0 0 1 1 0 0 0 0 2 1 2 0 0 1 1 1 1 0 0 2 1 0 1 0 0 1 1 1 1 0 1 1 1 0 0 0 1 0 0 0 0 0 0 0 1 0 0 0 0 0 1 1 1 0 1 0 0 0 0 0 0 0 0 1 1 0 1 1
59 0 2 1 1 0 1 0 0 2 2 0 0 0 0 0 0 1 1 0 0 0 0 0 2 0 0 0 2 1 1 0 1 1 1 1 1 1 0 0 0 1 0 0 0 0 0 0 0 0 0 0 0 0 2 2 0 0 0 1 1 1 0 2 0 1 1 0 0 0 0 1 2 0 1 1 1 0 2 2 0 0 1 1 2 0 0 0 2 2 0 0 0 0 0 0 1 1 0 1 1 2 0 1 1 1 2 0 1 1 0 1 1 1 2 2 2 1 1 0 1 1 2 2 0 2 0 0 0 0 0 1 0 2 2 2 0 0 0 1 2 0 0 0 1 1 0 0 0 0 0 0 1 1 0 0 0 1 0 1 1 0 2 0 0 2 0 0 1 1 1 1 1 1 1 0 2 0 0 0 0 0 0 1 1 0 0 1 1 0 1 1 1 0 0 0 2 2 0 0 0 1 1 0 1 0 2 0 0 0 2 0 2 0 1 1 1 2 2 0 2 2 1 0 0 0 0 1 0 1 0 0 0 0 0 1 0 2 2 0 0 0 2 1 1 0 0 0 0 0 0 0 2 0 0 0 0 2 1 1 0 1 0 0 0 0 1 0 2 0 0 0 2 1 1 0 1 1 0 0 0 1 1 1 1 1 0 0 0 1 0 1 1 2 1 0 2 1 1 1 2 0 1 0 1 1 1 0 1 1 0 2 0 1 1 0 1 1 0 0 0 0 1 1 1 0 2 2 0 0 0 0 0 0 0 0 0 1 0 1 0 1 0 0 0 0 2 0 0 0 0 0 1 1 1 0 1 2 0 1 0 0 1 0 1 0 0 2 2 0 0 0 0 1 1 0 0 1 0 2 1 0 0 1 1 0 0 0 0 0 0 0 0 1 2 1 1 1 1 1 0 1 0 2 0 0 0 1 0 0 0 0 0 0 1 0 1 0 0 0 0 2 1 1 0 2 1 1 0 0 0 0 0 1 2 2 0 0 1 0 1 1 1 2 0 2 0 2 2 0 0 1 0 1 0 0 1 1 2 1 0 1 0 0 0 0 2 1 0 0 0 0 1 1 1 0 2 1 0 1 1 0 1 2 1 0 0 1 1 0 1 1 1 2 1 0 0 0 0 1 2 2 2 0 2 0 0 0 1 2 0 2 0 0 1 0 0 1 0 1 1 2 2 2 1 2 0 1 1 2 0 1 0 0 0 0 2 0 0 1 0 1 2 0 2 0 0 2 2 0 1 0 0 1 1 1 0 1 1 0 0 1 1 2 1 0 0 0 0 0 0 1 0 0 0 0 1 1 0 1 0 0 1 0 0 0 0 1 0 0 0 1 1 0 2 0 1 0 0 0 0 2 0 1 2 0 1 0 0 0 0 0 1 2 1 1 0 0 1 0 0 0 0 0 0 0 2 1 0 0 0 1 0 0 0 0 2 0 1 2 1 0 0 1 1 1 1 1 0 0 2 2 0 0 0 1 2 2 2 1 1 1 1 1 2 2 0 1 0 0 1 0 0 0 1 0 1 0 0 0 1 1 1 0 1 1 0 1 1 0 0 0 1 0 0 0 0 0 1 2 0 1 0 0 1 0 0 1 1 0 0 0 0 1 0 1 0 1 1 1 0 0 1 1 0 1 2 0 1 1 0 1 1 1 1 1 1 0 0 1 1 0 0 0 0 0 0 0 0 0 0 0 2 1 0 1 0 0 0 0 0 0 2 1 0 0 2 1 0 1 0 0 1 0 0 2 1 0 2 0 0 2 0 1 1 0 1 1 0 2 0 1 2 0 1 0 0 1 0 0 1 0 0 2 2 0 0 0 1 1 2 0 1 1 0 1 0 2 1 2 2 1 0 1 0 1 0 0 0 2 0 2 1 0 0 2 0 2 2 1 1 0 1 0 1 0 0 1 0 0 1 0 0 0 0 0 0 0 0 0 1 0 2 1 2 1 0 0 2 0 0 0 1 1 0 0 0 1 1 1 1 1 1 0 0 1 1 1 1 1 0 0 0 1 2 0 2 1 0 0 1 2 1 0 0 0 2 0 0 1 1 0 0 0 0 1 1 1 2 0 0 2 0 1 1 0 1 2 1 0 2 1 1 2 0 0 1 1 0 0 0 0 2 1 2 0 1 0 1 0 1 1 2 0 1 0 0 0 1 1 2 0 0 0 1 0 0 0 2 2 1 0 1 0 2 1 0 1 1 0 0 0 0 0 0 0 0 1 1 1 0 0 1 2 1 0 0 0 0 0 0 0
60 0 0 0 1 0 2 2 0 0 0 1 0 2 0 1 0 0 0 0 0 2 2 0 2 0 0 0 2 2 2 1 1 1 1 1 1 1 1 0 1 0 0 0 1 2 1 0 2 0 0 0 1 1 1 2 0 0 2 1 0 1 1 2 0 0 0 0 1 0 0 2 0 0 0 2 1 0 1 0 1 0 0 0 1 0 1 0 0 1 0 0 1 0 0 0 0 1 0 1 1 2 1 1 0 0 2 0 2 0 0 2 0 1 2 1 0 1 0 0 2 0 2 1 1 1 0 1 1 0 1 1 0 0 1 0 1 0 0 0 0 2 0 0 0 1 1 0 0 0 0 0 1 1 0 0 0 0 0 1 1 1 1 2 2 2 0 0 0 0 0 0 0 1 1 0 2 0 0 0 0 2 0 2 1 0 0 0 0 0 0 0 2 1 1 0 0 2 0 0 0 1 0 1 2 0 2 0 0 0 1 0 1 0 2 2 1 2 1 1 1 1 0 0 1 0 2 1 0 1 1 0 0 0 0 0 0 2 2 0 0 0 1 2 2 0 1 0 1 1 1 0 0 0 0 1 1 0 0 0 0 0 0 1 1 0 0 0 0 0 1 1 2 2 0 1 2 2 2 1 0 0 2 1 2 1 2 2 0 2 1 1 0 2 1 0 2 0 0 1 1 0 0 0 0 0 0 0 0 0 0 1 0 1 1 1 2 2 0 0 0 0 1 1 1 0 1 1 1 1 0 2 1 0 0 0 0 1 0 0 1 1 1 0 1 0 2 0 1 2 0 0 2 2 1 1 1 0 0 2 0 0 0 1 0 2 0 0 2 2 2 2 1 2 1 1 0 1 0 2 2 1 0 1 0 1 2 0 0 1 0 2 2 0 2 2 2 1 1 1 0 1 0 2 1 0 0 1 1 1 1 1 0 2 0 0 0 0 0 0 0 1 1 1 2 1 0 0 0 0 0 0 0 0 1 1 0 0 0 0 1 1 2 1 1 2 1 1 1 0 0 0 0 2 1 1 1 1 2 0 1 2 0 0 0 2 0 0 0 0 0 0 0 2 2 0 2 2 0 1 2 0 0 1 1 0 0 2 2 2 0 0 0 1 1 0 0 0 0 1 2 2 1 1 1 0 1 1 1 0 0 2 1 2 2 0 0 0 0 2 2 1 2 2 2 2 0 1 0 1 1 1 0 2 2 0 1 0 0 1 1 1 1 0 1 0 0 1 1 0 0 0 0 2 0 0 0 0 0 1 1 0 0 2 0 0 0 1 1 0 1 1 1 0 0 0 1 0 0 0 0 0 1 0 0 0 0 1 1 0 0 1 0 1 1 0 1 0 0 1 1 1 1 1 1 0 0 0 0 0 1 1 0 0 1 1 0 0 0 0 0 0 0 0 0 1 1 0 0 0 0 1 1 0 0 1 2 1 1 2 1 1 0 0 2 0 1 2 0 0 0 1 0 1 0 2 0 2 2 2 2 1 0 1 1 2 0 1 1 0 1 0 0 0 0 2 2 0 1 0 0 1 1 0 1 1 1 1 2 0 1 0 0 0 0 0 0 0 1 2 0 1 0 1 0 1 1 2 2 0 2 0 0 0 0 0 0 2 2 2 0 0 1 0 1 1 1 1 0 0 0 2 1 0 1 1 0 0 0 0 0 1 0 0 0 0 0 1 1 1 1 1 1 0 1 0 0 0 1 1 0 1 2 1 0 0 2 2 0 1 1 0 1 1 1 0 2 0 1 1 0 1 1 0 0 1 1 2 1 2 0 1 2 0 1 0 0 2 0 0 2 0 1 2 1 1 1 0 0 1 1 0 2 2 0 2 0 2 1 2 2 1 0 0 0 1 0 0 0 1 0 2 2 0 0 0 1 1 1 0 1 1 0 0 0 0 0 1 0 0 1 0 0 0 1 0 1 1 0 0 2 0 1 1 1 1 0 1 1 0 0 0 1 0 0 1 0 2 1 2 1 1 0 0 0 1 1 2 0 0 0 0 0 2 2 0 2 0 0 0 0 1 1 0 1 1 0 0 0 1 0 0 1 1 1 0 1 2 2 1 1 0 0 2 1 1 2 1 0 1 2 2 0 1 0 0 0 1 1 1 0 0 2 1 1 0 0 0 0 0 2 0 0 2 1 0 1 0 0 1 1 0 2 0 1 1 1 0 0 2 0 1 0 0 0 2 0 2 2 0 0 0 1 1 0 0 0 0 2 0 0 0 2 0 0 0 0 1 1 0 1 0
61 0 0 0 0 0 1 1 0 2 2 0 0 1 1 0 0 1 1 1 2 2 1 0 2 1 1 0 2 2 2 0 2 2 1 1 1 1 0 0 1 0 1 1 2 1 0 0 0 0 0 0 0 0 2 2 0 0 2 0 1 0 0 2 0 1 1 1 1 0 0 2 1 1 1 2 1 0 2 1 1 0 0 1 0 0 0 1 1 1 0 0 1 0 1 0 0 2 1 2 2 0 1 1 0 0 2 1 2 1 0 1 0 1 1 0 0 0 0 0 2 0 1 2 0 1 0 0 0 0 0 0 1 1 0 0 0 0 2 0 0 2 1 0 0 1 0 0 0 0 0 0 1 1 1 0 0 1 0 1 0 0 2 2 0 2 1 0 0 1 0 0 1 1 1 0 0 0 0 0 0 0 1 2 2 1 2 1 0 0 0 2 1 0 1 0 0 2 1 0 0 1 0 1 2 0 1 0 2 0 2 0 0 1 1 2 1 1 1 1 1 0 0 0 0 1 1 0 0 0 0 0 0 0 1 0 0 1 1 1 0 0 2 1 1 0 0 0 1 1 1 0 1 1 1 2 1 2 1 1 0 1 0 1 0 0 0 0 0 0 0 0 1 1 0 0 1 2 2 2 2 0 1 1 1 1 1 2 0 2 0 1 1 1 1 0 2 2 0 2 1 1 0 0 0 1 0 1 1 1 0 2 0 2 0 0 1 0 1 0 0 2 2 2 2 0 1 1 1 1 0 1 1 1 1 0 1 1 0 0 0 0 0 0 0 0 1 1 1 0 1 1 2 2 1 0 1 0 0 2 0 0 2 0 2 0 0 1 2 1 1 1 1 2 0 0 0 2 1 1 2 1 0 1 1 1 1 0 0 0 0 1 0 0 1 0 1 1 2 2 2 2 0 1 1 1 1 1 0 0 0 0 0 1 0 0 0 0 0 0 0 1 0 1 1 1 0 0 1 1 0 0 0 0 1 1 1 1 0 0 2 0 0 1 1 2 1 0 1 0 0 0 0 1 0 0 0 1 0 1 1 1 1 1 0 1 1 1 0 0 0 0 2 0 1 0 0 1 1 0 1 0 0 2 2 0 0 0 1 0 2 1 0 1 1 0 0 0 0 1 2 2 1 1 1 0 1 0 1 0 1 1 1 1 1 1 1 0 0 1 1 2 1 1 0 1 0 0 1 2 1 0 0 1 1 1 2 1 0 0 1 2 1 0 1 1 0 0 0 0 0 0 0 1 1 1 0 0 0 1 1 0 1 1 0 1 0 1 1 1 1 0 0 0 0 0 0 2 0 2 0 0 0 0 2 0 0 1 0 0 0 0 0 0 0 0 1 0 0 0 0 1 0 0 2 0 1 0 0 2 0 1 0 0 0 0 0 0 0 0 0 0 0 0 0 0 2 1 0 0 0 1 1 0 0 1 2 0 0 2 0 1 1 1 0 0 0 1 0 0 1 1 0 1 1 2 0 2 2 1 1 0 0 0 0 0 0 0 2 0 0 0 0 0 1 0 1 1 1 1 0 0 2 0 2 2 0 0 2 0 0 0 0 1 0 0 0 0 0 0 0 0 0 0 1 0 0 1 1 0 1 0 0 2 0 1 0 1 1 1 0 1 0 1 0 1 2 0 1 1 1 1 0 2 0 0 2 0 1 1 0 1 0 0 0 2 0 0 0 0 0 0 0 0 0 2 0 0 1 0 0 0 2 2 0 0 2 2 0 2 0 0 1 1 1 0 2 0 2 0 0 2 1 0 0 0 1 0 0 2 0 2 2 1 0 1 0 1 0 0 1 0 1 2 2 2 2 1 0 1 1 0 0 0 2 2 0 1 0 0 0 1 0 0 0 1 0 0 0 2 0 2 2 0 0 1 1 0 1 0 1 1 1 1 1 0 1 0 0 0 2 0 0 1 0 0 1 0 0 0 2 0 0 0 0 1 0 0 1 0 1 0 1 1 0 0 0 0 1 1 1 1 1 1 0 1 1 1 0 1 0 0 0 1 2 1 1 0 0 0 0 2 1 1 2 2 0 2 0 2 0 0 0 0 1 1 2 1 2 1 0 1 0 0 1 0 0 1 1 0 2 2 0 1 0 0 1 1 0 1 0 0 1 0 1 0 0 0 2 0 0 0 2 0 0 0 1 0 0 1 1 1 1 0 2 0 0 0 0 0 1 0 0 0 0 0 0 1 1 1 0 0 0 0 2 2 2 0 0 0 1 1 1 0 0 0 0 0 0 0 0 0
62 0 0 0 1 0 2 1 1 1 2 0 0 0 0 0 0 1 1 1 1 1 0 0 2 0 0 0 2 2 2 1 1 1 1 1 1 2 0 0 0 0 0 0 1 0 0 0 0 1 1 0 1 1 1 0 0 0 0 1 1 0 0 1 0 1 1 0 2 1 0 1 2 0 2 2 2 0 1 0 0 1 0 1 1 0 0 0 1 2 0 0 1 0 0 0 0 1 0 1 1 2 0 1 1 1 2 1 1 0 0 2 1 2 2 1 1 0 0 0 2 0 2 1 1 1 1 0 0 0 0 0 0 0 1 0 1 0 1 0 0 2 0 0 2 2 1 0 0 1 0 0 1 0 0 0 0 1 0 1 2 1 2 2 2 2 0 1 0 0 0 1 0 1 1 0 1 1 0 0 1 1 1 2 2 2 1 2 1 1 1 2 1 1 1 0 1 2 0 0 0 0 0 0 2 0 1 0 0 0 2 1 1 0 1 2 0 0 2 0 2 1 0 0 1 0 2 2 0 2 0 1 0 0 1 0 0 2 2 0 0 1 2 1 1 0 0 0 0 0 0 0 0 0 0 1 0 1 1 1 0 1 0 0 0 0 1 1 1 0 0 0 1 1 0 1 0 2 1 0 0 0 1 0 2 0 0 1 0 2 1 0 1 1 1 0 2 0 1 1 0 0 0 0 0 0 1 0 1 1 1 0 0 1 2 0 2 0 1 0 0 1 1 1 1 0 0 2 1 1 0 0 2 0 0 0 0 1 0 1 0 1 2 1 1 0 1 0 0 1 0 0 1 1 1 0 0 1 1 1 1 1 2 0 2 0 0 0 0 0 0 0 0 2 1 0 0 0 0 1 0 2 0 1 1 1 0 0 0 0 0 1 1 0 2 0 0 1 0 0 0 0 0 2 1 0 1 1 1 1 0 0 0 0 0 0 0 1 0 0 0 2 2 0 0 2 2 1 0 0 0 0 0 0 0 0 0 1 1 0 1 1 2 0 2 2 0 0 2 0 0 0 0 1 0 0 0 1 1 1 1 1 2 0 0 2 0 1 0 0 0 0 1 2 0 0 0 1 0 0 2 0 0 1 1 0 0 0 1 0 2 1 1 2 1 0 0 1 1 1 1 0 2 1 1 1 1 1 1 0 0 2 0 0 1 1 1 0 0 0 0 2 1 1 0 1 1 2 0 2 0 2 0 0 1 1 2 0 0 1 0 0 1 1 2 0 0 1 1 0 0 0 0 2 0 2 0 1 0 1 0 0 0 1 0 0 0 2 2 0 2 1 1 0 0 0 1 0 0 0 0 0 0 0 0 0 0 1 1 1 1 0 0 0 0 0 0 0 0 1 1 1 1 1 1 0 0 0 0 1 1 0 0 1 0 0 2 0 0 1 0 0 0 0 0 0 2 1 0 0 1 2 1 0 0 1 2 0 1 1 1 0 0 0 2 1 1 0 0 0 1 1 0 1 0 1 1 1 1 0 0 0 2 0 0 2 0 2 1 1 0 1 0 0 0 2 2 0 1 0 0 2 2 1 1 1 2 0 2 0 1 1 1 0 0 1 1 0 0 0 0 0 0 0 2 0 0 1 1 0 2 0 0 1 0 0 0 0 0 0 0 1 0 0 0 1 1 0 0 0 0 1 0 2 1 1 0 0 1 1 0 1 1 0 1 1 0 0 0 0 0 0 0 0 0 1 0 0 0 0 0 0 2 2 0 0 2 2 0 0 1 0 1 1 1 0 2 0 1 1 0 1 1 1 0 2 0 2 1 2 0 1 2 0 1 0 0 2 0 0 1 0 0 2 1 1 0 0 0 1 1 0 0 0 2 2 0 1 1 1 1 1 0 1 0 1 0 0 1 2 1 1 1 0 0 2 0 0 0 0 0 0 1 1 1 0 1 1 0 1 2 0 0 0 0 0 0 0 0 0 1 0 1 0 1 2 0 1 2 0 2 0 0 2 0 0 0 1 2 2 2 2 0 1 0 0 0 2 0 0 0 0 0 2 1 1 1 0 0 1 0 2 2 0 1 1 1 1 1 0 2 0 0 0 1 1 1 0 1 0 0 1 0 0 0 0 0 2 1 1 1 1 0 1 1 0 0 0 0 0 0 1 1 1 1 0 0 0 1 1 0 0 2 0 0 0 0 1 0 2 1 0 1 0 1 1 1 0 0 1 1 1 0 0 0 1 0 1 1 0 0 0 0 0 0 0 0 1 1 1 0 0 2 0 0 0 0 0 1 1 1 0
63 0 0 0 1 0 2 2 1 0 1 0 1 1 0 0 1 1 1 1 1 2 1 1 1 1 1 0 1 2 2 1 1 2 1 1 1 1 0 0 2 0 0 0 2 0 0 0 0 2 2 0 1 1 1 1 1 0 0 2 0 0 0 1 1 0 1 1 1 1 0 2 1 0 1 2 1 0 1 0 1 0 0 0 1 0 0 0 0 2 0 0 1 1 1 0 0 1 0 2 1 2 0 1 0 0 2 1 1 0 0 2 2 1 2 1 1 0 1 0 1 0 2 1 1 1 1 1 1 0 0 0 1 1 0 0 0 0 0 1 1 1 0 0 1 1 0 0 0 0 0 0 0 0 0 1 0 0 0 2 2 1 1 1 1 2 0 1 1 0 1 0 1 2 2 0 1 2 2 2 2 2 1 1 1 1 1 1 0 0 0 1 2 0 0 2 2 2 0 2 2 0 0 1 2 0 1 0 0 0 2 0 1 0 0 1 1 1 1 1 1 1 1 0 2 1 1 2 0 2 0 0 0 2 1 2 0 2 2 0 0 1 2 1 1 0 0 0 0 0 0 0 1 2 2 1 0 0 0 0 0 0 0 0 0 0 0 1 2 0 1 0 1 1 0 0 1 1 1 2 2 0 2 1 2 2 1 2 0 2 0 1 1 1 1 0 1 2 0 1 1 0 1 0 1 0 2 1 1 1 0 2 0 2 2 1 2 0 0 0 0 0 1 2 2 0 1 1 0 0 0 0 0 0 0 0 0 2 0 1 2 2 0 0 0 0 2 1 2 1 1 1 2 2 1 1 1 1 0 0 0 0 1 0 1 0 0 2 2 0 0 0 0 2 0 0 0 1 0 1 1 1 0 1 0 1 1 0 0 1 0 0 2 0 2 2 2 0 2 2 2 1 0 0 0 0 1 1 1 1 1 1 0 0 1 0 0 0 0 0 0 2 0 0 0 2 1 1 0 0 1 0 1 1 0 0 1 2 1 0 2 0 1 2 0 2 0 1 2 0 0 1 0 1 1 0 1 0 0 0 1 1 0 0 0 1 1 1 0 1 1 1 1 1 1 0 1 2 1 1 0 1 0 1 1 0 0 0 1 1 1 1 0 2 1 0 0 1 1 1 1 1 1 1 1 2 2 0 0 1 0 1 0 2 2 0 0 1 0 1 1 2 2 2 1 2 0 0 1 2 1 0 0 1 2 0 1 0 0 1 1 1 1 0 2 0 0 2 2 0 1 0 0 2 2 0 0 0 0 1 1 0 0 1 0 0 1 0 1 1 0 1 1 0 1 2 2 2 0 2 0 0 0 0 0 0 0 0 0 0 0 0 1 0 2 0 0 0 0 1 1 1 0 1 2 0 2 0 0 1 0 0 1 1 1 1 1 0 0 0 0 0 0 1 1 0 2 1 0 0 0 2 1 0 0 1 2 0 1 2 1 1 0 1 2 2 2 2 0 0 1 2 0 0 0 1 1 1 0 0 0 0 0 2 2 2 2 1 0 0 1 1 2 0 0 2 2 0 1 0 0 1 2 0 1 2 0 0 1 1 0 1 0 1 1 0 0 0 1 2 0 1 0 0 0 0 1 2 2 0 0 0 0 0 0 0 0 0 0 0 0 1 1 0 1 1 2 0 0 0 0 1 1 1 2 2 2 0 0 0 0 0 0 0 0 0 0 1 0 0 0 1 0 1 0 0 1 0 0 0 0 1 2 1 0 0 2 2 0 2 0 0 2 1 1 2 1 0 1 1 0 1 1 0 0 2 0 1 0 2 0 1 2 1 0 1 0 2 0 1 2 0 0 2 1 0 0 0 0 1 1 0 0 0 2 0 1 2 0 0 0 0 0 1 0 1 0 0 1 1 1 0 1 0 0 1 0 0 0 0 0 0 0 0 0 0 0 0 0 2 0 0 0 0 0 0 0 0 0 0 2 0 1 1 1 1 0 1 1 0 0 0 2 0 0 0 0 0 1 2 2 2 2 0 0 0 0 1 1 0 0 0 0 1 1 0 1 0 0 0 1 2 1 0 1 1 0 1 0 1 0 0 0 0 2 1 1 1 2 1 0 1 0 2 1 0 1 2 1 0 1 1 0 2 0 0 0 1 0 0 0 0 2 2 1 1 1 1 0 0 1 1 1 1 1 0 1 1 0 1 2 0 2 0 1 1 1 0 0 1 0 0 0 0 0 0 0 2 2 0 0 0 1 1 0 0 0 0 0 0 1 1 0 0 0 0 0 0 0 0 0 0
64 0 2 1 1 1 1 2 0 1 1 1 0 1 1 0 0 2 1 2 2 2 0 0 2 0 0 1 2 2 2 0 2 2 0 1 1 1 0 0 0 0 0 1 2 1 2 0 0 0 0 0 0 0 1 1 1 1 0 0 1 1 1 1 1 0 1 0 1 1 0 1 2 0 1 2 2 0 2 0 2 0 0 1 0 0 0 0 2 2 0 0 1 1 0 0 0 1 0 2 1 2 1 1 0 0 2 2 0 0 0 2 0 1 2 1 1 0 2 0 0 0 1 0 1 0 1 1 1 0 0 0 0 0 1 0 1 0 0 2 1 1 0 0 0 0 0 0 0 0 0 0 1 1 2 0 0 1 0 1 0 1 1 2 1 1 0 1 1 1 1 0 2 2 2 0 2 1 1 1 1 1 0 1 1 0 0 2 1 1 0 2 0 0 0 0 1 0 0 0 0 0 0 1 2 0 1 0 1 0 1 0 1 0 1 2 0 0 2 0 2 1 0 0 0 1 1 2 0 2 0 0 1 0 1 0 0 2 2 0 0 0 2 0 2 2 2 0 1 1 0 0 1 1 1 2 1 1 0 0 0 0 0 1 0 0 2 1 2 0 0 2 2 2 0 0 1 2 2 0 0 1 1 0 2 1 0 1 0 2 0 1 0 2 1 0 2 0 0 1 1 0 0 0 0 0 1 0 1 0 0 0 0 2 2 2 2 1 0 0 1 0 2 1 1 0 1 1 0 0 0 1 0 0 0 1 0 2 1 0 1 2 1 0 1 0 1 1 1 0 1 1 2 2 0 2 2 2 0 0 0 0 1 0 1 2 0 2 2 0 0 0 1 2 1 1 0 1 0 2 2 1 0 1 1 1 1 0 0 1 1 1 0 1 2 0 0 0 0 0 0 0 0 1 0 0 2 1 0 0 0 1 0 1 1 0 0 0 0 0 0 1 0 0 1 2 0 1 1 1 0 2 0 1 2 2 0 0 0 0 1 1 2 1 1 2 0 2 2 0 0 0 0 2 2 2 2 1 0 0 0 0 0 0 1 2 0 1 0 0 0 0 1 1 1 0 1 1 0 1 0 0 0 1 1 0 0 1 1 1 1 1 0 1 1 1 1 1 0 0 1 1 1 1 1 0 1 0 1 1 0 1 0 0 0 0 0 1 0 1 0 2 1 1 0 1 0 1 0 1 1 1 0 0 0 0 2 1 0 1 1 1 1 1 2 0 0 1 2 1 0 1 0 1 1 1 1 1 0 0 0 0 1 1 0 1 0 0 0 1 0 0 1 0 1 1 1 1 0 1 0 0 0 0 2 1 1 1 0 0 0 1 1 0 0 0 0 0 0 0 0 1 0 0 2 0 1 0 0 1 1 0 0 0 1 1 0 0 0 0 0 0 0 1 1 0 1 2 0 0 0 1 0 0 0 1 2 0 0 1 2 1 0 1 1 1 1 0 0 1 0 1 0 0 0 2 2 2 2 0 0 0 1 1 2 2 1 1 0 0 0 1 1 1 1 2 1 0 0 0 0 0 2 1 2 2 1 1 1 1 0 2 0 1 0 0 0 1 1 1 0 1 0 0 1 0 1 2 2 0 0 0 0 0 0 1 1 1 0 0 1 0 0 1 0 0 1 1 0 0 0 0 0 2 1 1 2 0 0 0 0 0 1 0 1 1 0 0 0 0 0 0 0 0 0 0 0 0 1 1 0 0 2 1 0 1 2 1 0 2 0 0 1 0 0 1 1 0 1 0 0 2 0 0 0 2 0 1 0 2 0 1 2 1 1 0 0 1 0 1 1 0 0 2 2 0 1 0 0 2 2 0 1 1 1 2 0 2 2 2 2 2 0 0 0 0 0 0 0 2 0 2 1 0 0 0 0 0 0 0 0 0 1 1 2 0 1 1 0 0 1 0 0 0 0 0 1 0 0 0 1 0 1 0 1 2 0 0 2 0 1 0 0 2 0 1 0 1 2 2 2 2 1 1 0 2 1 1 1 0 0 1 0 1 2 1 1 0 0 0 0 1 1 0 2 2 1 1 0 1 1 1 0 0 0 1 2 0 1 1 0 0 0 0 1 0 0 0 0 0 2 2 0 2 0 0 0 0 0 0 0 0 1 1 1 1 1 0 0 1 1 1 2 0 0 0 0 1 0 1 2 0 0 0 2 0 0 0 0 0 0 0 0 0 0 2 0 1 1 0 0 0 0 0 0 0 0 1 1 0 0 0 0 0 0 0 0 1 1 0 1 0
65 0 1 0 0 0 0 2 0 0 0 2 0 0 0 0 0 0 1 0 1 2 0 0 2 0 0 1 1 2 2 0 1 1 2 0 2 1 0 0 1 1 0 1 2 1 1 0 0 0 0 0 0 0 2 0 1 0 0 0 0 0 0 0 0 0 2 0 1 0 0 0 2 0 2 2 2 0 0 0 0 0 0 0 1 0 0 0 1 2 0 0 1 0 0 0 0 2 0 2 2 2 0 1 1 1 2 2 0 0 0 1 0 1 1 1 1 0 2 0 0 0 2 0 2 0 2 1 0 1 0 0 0 0 0 0 0 0 0 0 0 2 0 0 1 1 0 0 0 1 0 0 0 0 0 0 0 2 0 0 0 2 2 2 0 2 0 1 0 0 1 0 0 2 0 0 2 1 0 0 0 1 1 2 2 2 1 1 1 1 1 2 2 2 2 0 1 1 1 0 0 0 1 1 2 0 1 0 0 0 0 0 1 0 2 2 0 1 2 0 2 1 0 1 1 0 1 2 0 2 0 0 0 1 1 0 1 2 2 0 0 0 2 1 1 0 1 0 0 0 0 2 1 0 0 1 0 2 1 2 1 1 0 1 0 0 0 0 0 0 1 1 1 1 0 0 0 2 2 0 0 1 1 0 2 0 1 1 0 1 0 1 0 2 2 0 2 2 0 2 2 0 1 0 1 1 0 0 0 0 0 0 0 1 0 0 2 0 1 0 0 1 2 2 0 0 0 2 1 1 0 1 0 0 0 0 0 1 0 0 1 1 0 0 0 0 2 0 1 0 0 0 1 1 0 0 0 2 0 1 0 0 1 0 1 0 0 1 1 0 0 0 1 2 1 1 0 1 0 1 0 1 0 1 0 2 2 0 0 1 0 0 0 0 1 0 1 0 2 2 1 2 0 0 0 0 1 1 1 1 0 2 0 0 2 0 1 0 0 0 0 1 0 1 0 1 1 0 0 1 0 1 1 0 1 1 0 0 1 0 1 1 1 0 1 1 1 0 1 1 1 0 0 1 1 0 1 1 1 0 0 0 1 1 0 0 2 1 0 1 0 0 0 2 1 1 1 1 0 1 1 0 0 2 2 0 0 1 2 1 0 0 1 0 1 0 0 2 1 0 0 0 2 0 2 0 1 0 1 0 0 2 0 1 1 1 1 0 0 1 0 2 2 2 0 2 0 1 1 2 0 1 0 1 1 0 1 0 0 0 2 2 2 1 1 0 0 1 1 0 0 0 1 2 1 0 0 0 0 0 1 0 0 1 0 0 1 1 1 0 1 0 0 0 0 1 1 0 0 0 1 0 0 0 1 0 0 1 1 1 0 2 1 0 0 0 0 1 1 1 1 1 0 0 2 0 2 0 0 0 0 0 0 0 0 0 0 0 0 0 0 0 0 0 0 1 1 2 0 0 0 1 0 0 0 1 1 0 1 2 1 1 0 2 1 1 1 1 0 0 0 2 0 0 0 2 1 1 1 0 0 0 2 1 1 1 1 0 2 0 0 0 2 0 1 2 1 0 1 0 0 0 2 1 2 2 1 1 2 0 0 1 0 1 0 1 1 1 1 2 1 1 0 0 1 0 1 1 1 0 2 0 0 0 0 1 0 1 1 1 0 0 0 0 1 0 0 0 0 0 0 2 0 2 2 2 2 0 1 2 1 0 0 0 0 0 0 0 1 1 1 1 0 0 0 0 0 0 0 0 1 1 2 2 0 0 2 1 0 2 0 0 2 0 0 1 1 0 1 1 0 1 1 0 0 2 0 2 1 2 0 1 2 1 0 1 0 1 0 0 1 0 1 1 1 2 1 1 0 2 2 0 0 0 2 2 0 2 0 1 1 1 0 0 0 1 0 0 0 2 1 2 2 0 0 1 0 1 1 1 1 0 1 1 1 0 1 1 1 0 1 0 0 1 0 0 1 0 0 0 1 0 0 0 0 1 1 0 0 0 0 0 1 1 0 0 0 0 1 2 2 2 1 0 0 0 0 2 0 0 0 0 1 1 2 0 2 0 0 0 1 2 2 0 0 1 1 2 0 1 1 0 0 0 1 0 0 2 2 0 0 2 0 0 1 0 1 1 0 0 2 2 0 1 1 0 0 2 0 0 0 0 2 0 2 1 2 1 1 0 1 1 0 2 0 0 2 0 0 1 1 1 1 0 1 2 2 0 2 2 1 0 0 0 0 1 0 1 1 0 0 0 0 0 0 0 0 1 0 1 0 0 1 0 0 0 0 0 0 0 2 1
66 0 1 0 0 0 2 1 1 1 1 0 0 1 1 0 0 1 1 1 0 1 1 1 1 0 0 0 2 2 2 2 1 2 1 2 1 0 0 0 1 0 0 1 2 1 1 0 0 0 0 0 0 0 2 1 0 0 0 1 1 0 0 1 1 0 2 1 1 0 0 1 1 1 1 2 1 0 0 0 1 0 0 1 1 0 1 1 1 2 0 0 2 0 1 0 0 2 1 1 0 2 0 1 0 0 1 0 2 2 0 2 1 1 1 1 1 0 1 0 1 0 2 1 1 0 1 1 0 1 1 1 0 1 0 1 2 0 0 1 1 2 0 0 0 0 0 0 0 0 0 0 1 1 0 1 0 1 0 1 1 0 2 2 0 1 0 1 1 1 0 1 0 0 1 0 1 1 1 1 1 1 1 2 2 1 2 0 0 0 1 1 2 2 2 0 2 2 1 0 0 0 1 2 2 0 2 0 0 0 0 0 1 0 1 1 0 0 1 0 2 1 0 0 0 1 1 1 1 0 0 1 0 0 2 0 0 2 1 0 0 1 2 2 2 0 0 0 0 0 0 1 0 1 1 1 0 1 0 0 0 0 0 0 0 0 0 1 2 1 0 2 0 0 0 1 1 1 1 0 0 2 0 0 2 1 0 1 0 1 0 0 0 1 1 0 2 0 0 0 0 0 1 0 1 0 0 0 2 2 2 0 0 1 1 0 2 1 0 0 0 0 0 1 1 0 2 2 0 1 0 2 0 0 0 1 0 0 0 0 0 0 2 0 0 0 1 0 0 2 0 0 2 2 1 1 1 1 0 2 0 0 0 0 0 1 0 0 1 1 1 1 0 2 1 1 0 2 0 1 0 1 0 0 0 0 0 0 0 1 0 1 0 1 2 1 1 2 0 0 0 0 0 1 1 0 0 0 0 0 0 0 1 0 2 0 2 0 0 0 0 1 0 0 2 1 0 1 0 1 0 2 0 0 1 0 1 0 1 0 1 1 2 2 0 1 0 1 2 0 0 1 0 2 1 1 1 1 1 1 0 0 1 0 0 1 1 1 0 0 0 0 1 1 0 1 0 2 0 1 1 0 0 1 0 1 0 1 1 1 1 1 0 0 1 0 0 2 0 0 0 0 2 1 1 1 1 0 2 0 0 2 0 1 2 0 1 0 0 0 0 2 2 2 1 2 0 1 0 1 1 1 0 0 1 0 0 1 1 0 0 1 1 1 1 2 1 1 1 0 0 0 0 0 2 0 0 1 0 0 0 0 2 2 0 2 0 0 2 2 0 1 1 0 1 1 1 1 0 1 0 0 1 0 1 0 0 1 0 0 0 0 0 0 0 0 0 1 1 1 2 0 0 0 2 0 1 0 0 1 0 0 1 1 1 1 1 0 0 1 1 1 0 1 1 0 1 1 0 0 0 2 0 0 0 2 2 0 0 2 0 1 0 0 2 1 1 2 0 0 1 2 1 1 1 2 1 2 2 0 0 0 1 1 1 2 0 2 0 0 0 0 0 0 0 1 1 0 0 0 0 0 1 0 1 1 1 1 1 0 0 0 0 1 1 0 0 0 2 2 0 2 0 1 2 0 1 1 2 0 0 0 0 0 1 1 0 1 1 1 0 0 0 0 0 0 1 0 1 1 1 2 0 2 2 1 1 0 1 2 1 2 0 0 0 0 0 0 0 0 0 0 1 0 0 0 0 0 2 2 0 0 2 1 0 0 2 1 0 1 1 0 2 1 1 0 0 0 1 1 0 2 1 1 1 1 0 1 1 1 1 2 2 1 0 1 0 0 0 2 1 0 0 2 2 0 0 0 0 2 2 1 0 0 0 2 2 1 0 2 2 0 0 1 0 1 0 0 1 2 1 1 0 1 1 1 1 1 1 1 1 0 0 0 0 0 0 1 1 0 1 0 0 0 0 0 0 0 0 0 1 0 0 0 0 0 2 1 2 0 0 0 2 0 0 1 0 1 2 2 2 2 2 0 1 1 0 2 1 0 0 0 1 0 0 0 1 1 0 0 0 0 2 0 1 1 0 1 0 1 0 0 1 1 1 1 1 1 2 1 1 0 0 2 0 0 2 0 0 1 2 2 0 1 1 0 0 0 0 1 0 0 1 1 1 0 1 1 1 1 1 0 1 1 1 0 1 1 0 1 2 0 2 0 1 1 2 0 0 1 1 0 0 0 0 2 0 1 1 0 0 0 2 2 0 0 0 1 0 2 0 0 0 0 0 0 0 0 0 0 0 0
67 0 0 0 0 0 2 1 0 2 2 0 1 2 1 0 0 1 1 0 0 1 0 0 2 0 0 0 2 1 1 1 1 1 1 1 1 0 0 0 1 0 0 0 1 0 0 0 0 1 1 0 1 2 0 1 0 0 0 1 1 0 0 2 1 1 1 1 1 0 0 1 1 0 1 2 1 0 1 0 2 0 0 1 1 0 0 0 0 2 0 0 2 2 1 0 0 1 0 2 1 2 0 0 1 1 1 1 1 0 0 1 1 2 2 1 1 0 0 0 2 0 2 1 0 1 0 0 0 0 0 0 0 0 0 0 0 0 0 0 2 0 0 0 0 0 0 0 0 1 1 0 0 0 0 0 0 0 0 2 1 1 2 2 2 1 1 2 0 0 2 0 1 0 2 0 0 1 0 0 0 1 0 0 0 0 0 0 0 0 0 1 2 2 2 0 1 2 0 0 0 1 0 1 2 0 1 0 1 0 0 0 1 0 2 2 0 1 1 0 2 1 0 0 1 0 2 1 0 1 0 0 1 1 1 1 0 2 2 0 0 0 2 2 2 0 0 0 1 1 1 0 1 0 0 1 2 0 0 1 0 1 0 0 1 0 1 1 1 0 0 0 0 0 1 1 1 1 1 1 1 0 1 0 2 0 1 2 0 2 0 1 0 2 1 1 1 1 1 2 1 0 1 0 1 0 0 0 1 1 1 0 0 1 0 0 1 0 2 0 0 2 1 0 2 0 2 2 0 0 0 0 1 0 0 0 0 0 0 0 0 0 1 0 0 0 1 0 0 0 0 0 2 2 2 0 0 2 0 1 0 0 1 0 1 0 0 1 2 1 1 1 0 2 0 0 0 0 0 2 1 2 0 0 0 0 0 0 0 1 0 0 1 0 1 0 1 0 2 2 2 2 0 0 0 0 1 2 0 0 0 0 0 0 1 0 0 1 0 0 0 2 0 0 0 2 1 1 0 0 1 0 1 1 1 0 0 1 2 1 0 1 0 0 2 2 1 2 2 0 0 1 0 1 0 0 0 2 2 1 0 1 1 1 0 1 1 0 0 0 0 0 1 2 2 0 1 2 1 1 1 1 0 1 0 0 1 1 2 0 0 0 0 0 0 0 0 2 1 0 1 1 2 0 2 0 1 0 1 1 0 1 0 0 0 2 0 0 0 0 0 2 2 2 0 2 0 1 0 1 1 1 0 0 0 1 2 0 0 2 0 1 1 1 2 1 0 1 1 0 0 0 1 1 2 0 0 0 0 0 1 0 0 2 1 0 1 1 1 0 0 0 0 0 0 0 0 2 0 2 0 0 0 0 0 0 0 0 0 0 0 1 0 0 0 0 0 0 0 0 0 2 0 1 2 0 1 0 0 1 0 0 0 1 1 1 0 0 0 1 0 0 0 0 0 0 1 2 0 0 0 1 0 0 0 1 1 0 0 1 2 1 1 2 2 1 2 2 0 0 1 2 0 2 0 2 1 2 2 0 0 0 0 0 0 1 0 1 1 0 0 1 0 1 1 1 1 0 1 0 0 0 2 1 1 2 0 0 2 0 0 0 1 0 0 0 1 0 0 0 0 0 0 0 1 0 0 2 2 0 1 0 0 0 0 1 0 0 0 0 0 0 1 0 1 1 1 0 0 0 0 1 0 2 0 0 2 0 0 1 1 1 0 0 0 0 0 1 0 0 0 0 0 0 0 0 2 0 0 1 0 0 2 0 0 1 1 2 0 1 0 1 1 1 1 1 0 0 1 2 0 1 1 1 1 1 1 1 1 1 0 1 2 0 0 0 1 0 0 0 0 0 1 1 1 0 2 0 0 1 1 0 1 1 1 2 0 2 1 2 2 1 0 1 0 1 0 0 2 2 1 1 1 0 0 2 0 0 0 0 1 0 0 0 0 0 0 0 0 0 2 0 0 0 0 0 1 0 0 0 1 0 0 0 0 0 0 0 1 0 0 0 2 1 0 1 0 2 1 2 2 2 2 0 0 0 0 2 0 0 0 0 0 1 1 0 1 0 0 0 0 2 2 1 2 2 0 1 0 1 0 0 0 0 0 2 2 0 2 2 0 0 0 1 0 0 2 1 0 0 2 1 0 1 0 0 0 2 0 1 0 1 1 1 2 0 0 0 1 0 1 0 1 1 0 0 0 1 1 0 0 0 0 0 1 0 0 0 0 1 1 0 0 0 0 0 0 0 0 0 0 0 0 1 0 0 0 0 0 0 0 0 1 0 0 0 0 0 0 0 2 1
68 0 1 0 0 0 1 1 1 1 2 0 0 2 2 0 0 2 1 1 1 2 0 1 1 0 0 1 1 2 2 0 0 2 0 2 1 1 0 0 0 0 0 0 1 0 0 1 0 1 0 1 2 2 0 2 0 0 1 0 1 0 0 1 0 1 0 1 1 0 0 2 0 0 0 2 1 0 1 0 2 0 0 0 0 0 0 0 2 2 0 0 2 1 0 0 2 2 0 2 0 2 0 1 1 1 2 0 2 0 0 2 0 1 2 1 0 0 1 0 1 0 2 2 0 0 0 1 0 1 1 1 0 1 0 1 1 0 0 1 0 2 1 0 1 2 1 0 0 1 0 0 1 1 1 0 0 0 0 1 1 1 2 2 0 1 0 0 0 0 0 0 1 1 1 0 2 1 0 0 0 1 2 2 2 2 2 0 0 0 2 2 2 1 2 1 1 2 2 0 0 2 0 0 2 0 1 0 1 0 1 0 1 0 1 1 0 0 1 0 2 2 2 0 0 2 2 0 0 0 0 0 0 0 1 0 2 1 2 1 1 0 2 1 2 1 1 0 1 1 0 0 1 0 0 1 2 2 0 1 1 0 0 1 0 0 0 0 1 0 0 1 2 2 0 2 1 2 2 0 0 0 2 1 2 2 0 0 1 1 0 2 0 2 2 0 2 1 0 2 1 0 1 0 1 1 0 2 1 1 1 0 0 2 1 0 1 1 1 0 0 1 1 0 1 0 1 0 1 1 0 1 1 0 0 0 0 2 0 2 2 2 1 0 1 1 1 0 2 2 0 0 2 2 2 0 2 0 0 0 0 0 1 0 1 1 0 1 1 0 0 0 1 2 0 1 0 1 0 1 0 0 0 1 1 1 1 0 0 1 0 1 1 0 2 0 0 1 0 0 1 1 0 2 0 1 1 1 0 0 0 0 0 1 1 0 0 0 0 0 0 1 2 0 1 2 1 0 1 1 0 2 0 0 1 1 0 1 1 1 1 1 1 1 0 1 0 0 1 0 0 0 0 1 1 1 1 1 1 1 1 2 1 0 1 2 0 1 0 0 0 0 0 2 1 1 1 1 0 0 1 1 0 1 1 0 0 1 2 1 1 0 0 2 2 0 0 1 1 0 0 0 1 1 1 0 2 0 0 2 0 1 0 0 0 0 0 0 0 1 1 2 2 2 0 2 0 1 0 2 0 1 0 0 0 1 0 1 0 1 1 1 2 0 2 0 0 0 1 1 0 1 1 1 2 0 0 0 0 0 1 0 1 1 1 0 0 0 0 0 0 1 0 0 0 0 0 1 0 1 0 0 0 1 1 0 0 0 0 0 0 1 0 0 0 0 0 0 0 0 0 1 1 1 1 0 0 1 0 1 0 0 0 0 0 0 1 0 0 0 0 0 0 0 0 0 2 0 0 0 0 1 0 0 0 0 2 0 0 2 0 1 0 1 2 2 2 1 0 0 1 1 0 2 0 2 0 1 1 0 0 0 2 2 2 2 2 1 0 1 0 1 0 1 1 2 2 0 0 0 0 0 1 0 1 1 0 0 1 1 0 1 0 0 1 0 0 0 2 2 0 2 0 2 1 1 2 2 2 0 0 0 0 0 0 1 0 0 0 0 0 1 0 0 1 0 0 1 0 0 0 1 0 2 0 0 1 0 0 0 0 0 0 0 0 1 0 0 0 0 0 0 1 1 0 0 0 0 0 0 0 0 2 0 1 0 2 2 0 1 1 0 2 0 0 0 0 0 1 1 1 2 0 2 1 1 0 1 1 2 0 2 2 0 0 0 0 0 0 0 0 0 0 1 1 1 1 0 0 2 2 0 0 0 1 0 1 2 2 2 1 2 0 1 0 2 0 0 1 2 0 2 2 0 0 2 1 1 1 1 1 0 1 1 1 0 1 1 1 0 1 0 0 0 0 0 1 0 0 0 1 0 0 0 0 1 2 2 1 0 0 0 1 1 0 1 0 1 2 2 0 1 2 0 0 0 0 2 0 0 0 0 0 0 2 0 2 0 0 0 0 1 1 0 1 0 1 1 1 1 1 0 0 0 1 1 1 0 1 1 0 0 1 2 2 0 2 1 0 0 2 2 0 2 0 0 0 1 0 1 0 0 2 1 1 0 0 0 1 0 2 0 0 1 1 0 0 0 0 0 2 0 2 0 1 1 1 0 0 0 1 0 0 0 0 0 1 2 2 0 0 0 0 0 0 0 0 0 0 0 0 0 0 1 1 0 0 0 1 0 1 1
69 0 0 0 0 0 1 0 0 1 1 0 1 2 1 0 0 0 0 1 1 1 1 0 2 0 0 0 1 1 1 0 0 2 2 0 2 1 1 1 0 0 0 0 2 0 2 0 0 0 0 0 0 0 1 2 0 0 1 0 2 0 0 2 1 0 2 0 0 0 0 0 2 0 1 2 2 0 0 0 0 0 0 0 2 0 0 0 2 2 0 0 0 0 0 0 0 0 0 1 1 2 0 1 1 1 1 0 2 0 0 2 1 0 2 2 1 0 1 0 1 0 1 1 0 0 0 2 2 0 0 0 0 0 1 0 1 0 0 0 0 2 0 0 1 2 0 0 0 0 0 0 0 1 0 1 1 1 0 1 0 0 2 2 2 2 0 0 1 1 0 1 1 1 0 0 1 1 0 0 0 1 0 1 1 1 0 1 1 1 1 2 1 0 0 1 2 2 1 0 0 1 1 1 2 0 2 1 1 0 1 0 1 1 2 2 0 0 1 0 2 1 0 0 0 1 1 1 0 1 0 0 0 0 1 0 0 1 1 1 0 0 2 2 2 0 0 0 1 1 1 0 0 1 1 2 2 2 2 2 1 1 0 1 0 0 0 0 1 0 0 0 1 1 1 1 0 1 1 0 0 0 2 1 2 1 0 1 0 2 0 1 1 2 2 0 2 2 0 2 2 1 0 1 0 0 1 0 1 0 0 1 0 0 1 0 2 0 0 0 0 1 2 1 2 0 2 0 1 1 0 1 0 0 0 0 0 0 0 1 1 1 1 0 1 0 2 0 1 0 0 0 1 1 1 1 1 0 1 1 1 1 1 0 1 0 0 1 1 0 0 0 0 2 0 0 0 0 0 2 1 2 0 1 0 1 1 0 0 0 0 1 1 0 2 0 0 0 0 0 0 0 0 1 0 1 1 1 0 0 0 0 0 1 0 1 0 0 0 0 0 1 0 1 2 2 1 0 0 0 0 1 0 0 0 0 1 2 1 1 2 0 2 1 1 2 0 1 1 1 1 0 0 2 1 0 1 0 1 0 0 1 0 0 0 1 1 0 0 0 0 0 1 2 0 0 0 1 0 1 1 1 0 1 1 0 0 1 1 0 1 1 0 2 1 0 0 2 2 0 0 0 2 1 2 1 2 2 1 0 1 1 0 0 0 1 0 0 0 0 0 2 1 1 0 1 1 0 0 2 2 0 0 0 1 0 1 1 0 1 1 1 2 0 2 0 0 1 1 0 0 0 0 2 2 0 0 1 0 1 0 0 0 2 1 0 0 1 2 1 1 0 0 0 0 0 0 0 0 0 1 0 0 0 2 2 2 1 1 1 0 0 0 0 0 0 0 0 0 1 1 1 1 0 2 1 2 0 0 2 0 0 0 1 0 0 0 0 0 1 1 1 0 1 1 0 1 1 0 0 0 2 0 0 0 0 2 0 0 2 0 1 0 1 1 1 1 1 0 0 1 1 0 0 0 1 2 2 2 0 0 0 0 1 1 1 1 1 0 0 1 0 0 1 1 2 2 0 1 0 0 1 2 1 2 2 1 1 1 0 0 0 0 0 0 0 0 0 1 1 0 1 0 0 1 0 1 1 2 1 2 1 0 1 0 1 0 1 1 1 0 0 1 1 0 0 1 0 0 0 0 1 1 2 1 1 2 0 0 1 0 1 1 0 1 0 0 0 0 0 0 0 0 1 0 1 0 0 0 0 0 0 2 1 0 0 2 1 0 1 1 0 1 0 0 1 2 0 1 1 0 1 2 0 1 0 1 1 0 2 0 1 2 1 0 1 1 2 0 0 0 0 0 2 2 1 0 0 1 0 2 1 0 0 2 0 1 2 2 2 1 2 0 1 0 1 0 0 1 2 2 1 2 0 0 0 1 0 1 0 1 0 1 1 1 0 1 0 0 0 2 0 0 0 0 0 1 0 0 0 1 1 0 0 0 1 1 0 0 0 0 0 1 1 0 0 0 1 2 2 1 1 2 0 0 0 0 2 0 1 1 0 0 1 2 0 2 0 1 1 0 1 1 0 2 2 0 1 0 2 0 0 0 0 1 2 2 2 2 0 1 1 0 1 0 0 1 2 1 0 2 2 0 2 0 0 0 0 0 1 0 0 2 0 0 0 2 1 0 1 0 1 1 0 0 0 1 1 0 1 1 0 0 0 0 0 0 0 1 1 0 0 0 0 0 0 0 1 1 0 0 0 1 1 0 0 0 1 1 1 0 0 0 0 0 1 0 0 0 0 1 1
70 0 2 0 0 0 0 1 0 1 1 0 0 1 1 0 0 1 0 2 2 2 1 0 2 0 0 0 2 0 0 0 0 2 0 2 1 0 1 0 1 0 0 1 2 0 0 0 0 0 0 0 0 0 2 2 0 0 2 0 1 0 0 2 1 0 2 0 2 1 1 1 2 0 1 2 2 0 0 0 1 0 0 0 2 0 0 1 1 1 0 1 1 0 1 0 0 1 0 1 1 1 0 1 1 1 2 1 0 0 0 0 0 0 0 0 0 0 0 0 2 0 1 1 0 1 0 1 0 1 1 1 0 0 0 0 0 0 0 1 0 2 0 0 1 2 0 0 0 0 0 0 0 0 2 1 1 2 0 1 1 1 2 2 1 2 0 0 1 1 0 1 0 1 1 0 1 0 0 0 0 1 0 2 1 1 0 0 0 0 1 2 2 1 1 0 1 2 0 1 1 1 1 1 1 0 2 0 1 0 2 0 1 0 2 1 1 1 0 1 1 1 0 0 1 2 1 2 1 1 0 0 0 0 1 0 0 2 2 0 0 0 2 1 1 0 0 0 0 0 0 1 2 0 0 1 0 1 0 0 0 0 0 0 0 0 1 1 2 1 0 1 1 1 0 1 0 2 2 2 2 0 1 1 2 1 1 1 0 2 0 0 0 2 2 0 2 1 1 2 1 0 2 0 2 0 1 0 0 0 0 0 0 1 1 0 2 0 0 0 2 0 1 2 2 0 0 2 1 1 0 2 0 0 0 0 0 1 0 0 1 1 2 1 0 0 1 0 0 0 0 0 2 2 1 1 1 0 0 0 0 0 1 0 1 0 0 1 2 1 1 1 0 1 0 0 0 1 1 1 2 1 0 1 0 1 1 1 1 1 0 2 1 0 2 2 2 0 1 1 1 1 0 1 0 0 1 0 0 0 0 0 0 2 0 1 0 0 0 0 0 1 0 1 1 2 1 1 0 0 0 1 0 0 0 0 0 1 0 0 1 1 1 2 0 2 0 0 2 1 1 0 0 2 2 2 2 1 1 0 0 0 0 1 0 0 2 2 0 1 1 1 0 2 1 0 1 1 1 0 0 0 0 1 1 1 0 2 2 1 0 0 1 2 2 0 0 1 1 0 0 0 1 1 1 0 2 1 1 0 0 2 0 0 0 1 0 1 0 1 1 2 0 0 0 1 1 0 1 1 1 0 0 1 2 0 1 2 1 0 1 1 0 0 1 0 0 1 1 0 0 0 0 1 1 1 0 0 0 0 2 0 2 2 0 2 0 1 1 0 0 0 0 0 0 0 0 2 0 2 0 0 0 0 2 1 1 2 1 0 1 1 1 0 0 0 0 0 0 1 1 1 0 0 2 0 1 0 0 0 1 0 0 1 0 0 1 0 0 0 0 0 0 0 0 2 0 1 0 0 0 1 1 0 0 0 2 1 0 1 1 2 0 1 2 1 1 1 0 0 2 1 0 0 0 2 1 2 2 0 0 0 1 2 2 2 2 2 0 0 1 1 1 0 0 2 2 0 1 0 0 2 2 0 2 2 0 1 2 1 0 1 1 0 0 0 1 0 2 2 0 2 0 2 1 1 2 2 1 0 0 0 0 1 1 1 0 2 2 2 0 0 0 1 0 0 0 0 2 2 2 2 0 1 2 1 1 0 0 0 0 0 0 0 0 1 0 0 0 0 0 0 1 0 0 1 1 0 0 0 0 0 2 0 0 2 1 0 1 2 2 0 2 0 0 0 1 1 1 1 0 1 0 0 0 2 0 1 0 2 0 1 2 1 0 1 0 1 0 0 1 0 0 2 0 0 0 0 0 2 2 0 0 0 2 2 0 1 1 1 1 1 0 0 0 2 0 0 1 2 2 1 2 0 0 2 0 0 0 0 0 0 0 0 0 0 0 0 0 0 2 0 0 0 1 0 2 0 0 0 0 0 1 1 1 1 0 0 1 0 0 0 0 2 0 2 0 0 1 1 1 1 2 0 0 0 0 0 0 1 1 0 2 1 1 0 1 0 0 0 0 1 1 1 2 2 0 1 0 2 0 0 0 0 0 2 2 0 1 1 0 0 0 0 0 0 1 1 0 1 2 2 0 1 1 0 0 1 0 0 0 0 2 1 1 0 1 0 0 0 2 0 2 0 0 0 2 1 0 2 0 0 1 0 1 1 1 0 0 0 2 0 0 0 0 2 0 0 0 0 0 0 0 1 0 1 0 0 1 0 1 0 1 0 0 0 0 0 0 1 1 0
71 0 1 0 0 0 0 1 1 1 2 0 0 0 0 0 0 0 0 2 2 2 0 0 2 0 0 0 2 2 2 0 1 1 2 0 2 1 0 0 0 0 0 0 1 0 0 0 0 0 0 0 1 2 0 2 0 0 0 1 0 0 0 2 1 0 2 0 1 0 0 2 2 0 1 2 2 0 0 0 1 0 0 1 0 0 0 0 2 2 0 0 1 0 2 0 0 0 0 2 2 2 0 2 0 0 2 0 2 0 0 2 0 2 2 0 0 0 0 0 2 0 2 1 1 1 1 0 0 0 0 0 0 1 0 0 0 0 0 1 0 2 0 0 1 1 1 0 0 0 0 0 0 0 1 0 0 0 0 2 1 0 2 2 0 2 0 1 0 1 1 0 1 2 2 0 2 2 0 0 1 1 0 2 2 1 0 2 1 1 0 2 2 1 2 1 1 2 0 1 1 1 0 2 2 1 2 2 2 0 2 0 1 0 1 1 0 0 1 2 0 0 2 0 0 1 1 1 0 0 0 0 0 1 1 0 1 2 2 0 0 0 2 1 1 0 0 0 0 0 0 0 1 0 1 2 1 2 0 0 0 0 0 1 0 0 0 0 2 1 0 1 0 0 0 0 1 2 2 0 0 1 2 1 1 1 1 1 0 1 0 1 1 1 1 0 2 0 0 1 1 0 0 0 0 1 0 0 1 1 1 0 0 2 2 0 2 1 0 0 0 1 2 2 1 0 0 2 0 0 0 2 2 0 0 0 0 0 0 0 1 1 1 0 1 0 2 0 0 1 0 0 1 1 1 0 1 1 0 1 0 0 2 0 2 0 0 0 1 1 1 1 1 2 1 1 0 1 1 2 2 2 0 0 0 0 0 0 0 0 0 0 1 0 2 0 0 1 1 1 1 1 0 1 0 0 1 1 1 1 0 0 0 1 1 0 1 0 0 1 0 0 0 0 0 2 2 0 1 1 0 1 0 0 0 0 0 0 1 0 1 1 2 1 0 1 0 1 1 0 0 0 0 2 1 1 1 2 2 1 1 1 0 0 0 1 1 1 0 0 0 0 2 1 1 0 0 1 0 0 1 0 1 1 0 0 0 1 2 1 1 0 0 1 0 0 0 2 2 0 0 0 1 1 1 0 1 0 0 1 0 1 0 0 0 2 1 2 0 2 2 2 2 2 2 2 0 0 0 1 2 0 1 0 0 0 1 2 0 1 0 1 2 0 2 0 0 0 0 0 0 0 0 2 1 1 0 1 1 1 0 1 0 2 0 1 1 1 1 0 1 1 0 0 0 0 0 2 0 2 0 0 1 0 1 1 1 0 0 0 0 0 0 0 0 0 0 0 0 0 0 1 0 0 2 0 1 0 0 0 1 0 0 0 0 0 0 0 1 0 0 0 0 1 1 0 1 2 0 0 0 1 0 0 0 0 2 0 1 2 1 1 1 1 2 0 0 1 0 0 0 0 0 0 0 2 0 2 2 1 0 0 1 0 0 1 0 1 0 1 0 1 0 0 0 1 1 0 0 0 1 0 2 0 2 2 2 0 2 0 0 0 0 1 0 0 0 0 0 1 0 0 0 1 1 1 1 2 1 0 0 0 1 0 1 1 1 0 0 0 0 1 1 0 0 1 1 0 0 0 0 1 0 2 1 1 1 0 0 1 1 0 0 0 0 0 0 0 0 0 0 1 0 0 0 2 1 0 1 0 0 0 2 0 0 2 2 2 0 1 1 0 2 1 0 1 2 0 1 0 0 2 0 1 1 1 0 2 2 1 1 2 2 0 0 0 0 0 0 1 1 0 0 2 1 1 0 1 0 1 1 1 1 1 0 2 1 2 1 1 1 1 0 1 0 1 0 0 0 1 0 2 2 0 0 2 0 0 0 0 0 0 1 1 1 0 1 1 0 0 1 0 0 1 0 1 2 0 0 0 1 1 1 0 1 2 1 2 2 0 0 0 1 1 0 2 0 0 0 1 1 1 2 0 0 0 0 0 0 0 0 0 0 1 2 1 1 0 0 1 1 1 1 0 1 1 1 0 0 1 0 0 1 1 1 1 1 0 2 2 0 0 0 1 1 0 1 1 1 0 2 2 0 1 0 0 1 0 0 1 0 0 1 1 1 0 0 1 0 1 0 1 2 0 0 0 0 0 0 1 1 1 0 0 1 0 0 0 1 1 1 0 0 0 0 2 0 1 1 0 0 0 0 0 0 1 1 0 0 0 0 0 0 0 0 0 0 0 0 0 0 0
72 0 0 0 0 0 1 2 0 0 0 2 0 0 0 0 0 1 0 2 2 2 1 1 1 1 1 1 2 2 1 0 0 0 1 1 1 1 0 0 0 0 0 0 1 0 0 0 0 0 0 0 0 0 1 1 1 0 0 0 1 1 0 2 0 0 2 0 1 0 0 0 2 0 2 2 2 0 1 0 1 0 0 0 2 0 1 0 2 2 1 0 1 0 0 0 0 1 0 2 1 2 0 1 1 1 2 0 2 0 0 2 0 1 1 0 0 0 1 0 1 0 2 2 0 2 0 1 1 0 0 0 0 0 0 0 0 0 0 1 0 2 0 0 0 0 1 0 0 0 0 0 1 0 1 1 0 2 0 0 1 0 2 2 0 2 0 1 0 1 0 1 2 2 2 0 2 1 1 1 1 1 0 2 1 0 1 2 1 1 0 2 2 2 2 0 2 2 0 0 0 0 0 1 2 0 1 1 1 0 1 0 1 0 1 2 0 1 1 2 0 0 1 0 0 1 2 2 0 1 1 0 1 1 1 1 0 1 2 1 0 1 2 1 1 0 0 0 1 1 1 1 1 0 0 2 1 1 0 0 0 0 0 0 0 0 0 1 0 0 0 1 1 1 1 0 1 1 1 1 1 1 1 0 1 1 1 2 0 2 0 2 0 2 2 0 2 1 1 1 1 0 0 1 0 1 0 0 0 1 0 1 0 2 0 0 2 0 0 0 2 0 2 2 2 0 0 1 1 1 0 1 1 0 0 0 0 2 0 0 0 0 1 0 0 0 0 0 1 0 0 0 1 1 0 0 2 1 0 1 0 0 2 0 2 0 0 1 2 1 1 1 1 2 1 2 0 1 0 1 0 1 0 1 0 1 1 0 0 1 0 0 1 0 2 1 1 0 1 1 1 1 0 1 1 0 1 1 1 1 0 0 1 0 1 0 1 1 0 0 0 1 1 1 1 1 0 0 0 0 0 0 0 0 0 0 1 0 1 0 1 1 1 0 1 1 0 1 1 0 0 0 0 2 2 2 2 0 0 0 1 1 0 0 0 2 0 1 0 0 0 0 0 2 1 0 0 1 0 0 1 0 0 2 2 0 0 2 2 0 0 0 0 2 0 0 0 2 1 0 0 0 2 0 2 1 1 0 0 2 0 1 0 0 0 1 0 1 0 2 2 1 2 2 0 2 0 1 0 1 1 1 0 1 1 0 0 1 0 1 1 1 1 1 2 0 0 0 0 0 0 0 1 2 0 1 0 0 1 1 0 0 0 2 2 0 0 1 1 1 0 1 1 1 1 0 1 1 0 1 0 0 0 0 2 0 0 0 0 0 0 0 2 0 0 0 0 2 2 1 1 0 1 0 1 1 1 0 0 0 1 1 0 0 0 1 0 0 0 0 0 0 0 2 2 0 0 1 0 0 0 1 1 0 0 0 2 0 0 0 2 0 2 2 2 0 1 0 0 0 0 0 0 0 0 2 2 1 0 0 0 0 0 1 1 1 0 1 0 1 0 1 0 0 0 2 2 1 2 1 0 1 2 1 2 2 1 0 1 0 1 0 1 0 0 0 0 0 0 1 0 0 0 0 1 0 0 0 1 0 0 0 0 0 0 0 0 1 1 1 0 0 0 0 1 0 0 0 0 0 0 2 0 2 0 0 2 0 0 0 0 0 0 0 0 1 0 1 1 0 0 1 1 0 0 2 0 0 0 0 0 0 2 2 0 0 2 2 1 2 0 0 2 0 0 0 1 0 1 1 0 0 1 0 0 1 1 1 0 2 0 1 2 0 1 0 0 0 0 1 1 0 1 2 0 0 1 0 0 1 1 0 1 1 1 1 1 2 2 2 2 2 0 0 0 0 0 0 0 2 0 2 2 0 0 1 1 0 1 0 0 1 0 0 0 0 0 2 2 0 0 0 0 0 1 0 1 0 1 1 0 0 1 0 1 0 1 1 1 0 1 0 2 0 0 0 0 1 1 2 1 2 1 0 0 1 1 2 0 0 1 0 0 2 2 0 2 0 0 0 0 2 1 1 1 2 0 2 0 2 0 0 0 0 0 2 2 0 1 1 0 0 0 2 1 0 1 2 0 0 2 2 1 2 0 0 0 0 0 0 0 0 2 1 1 0 1 0 0 1 1 0 0 2 1 0 1 1 0 1 1 0 1 0 0 1 1 0 0 1 2 0 0 0 0 0 1 0 0 1 1 0 2 2 0 1 1 0 2 0 0 0 0 2 2 0 0 0 0 0 2 1
73 0 2 0 0 0 2 2 0 0 0 0 0 1 1 0 0 1 1 1 0 0 0 1 1 0 0 0 1 1 1 0 1 2 1 1 1 2 0 0 0 0 0 0 1 0 0 0 0 0 0 0 0 0 2 1 1 0 1 0 0 1 1 2 0 0 0 0 1 0 0 1 2 0 1 2 2 0 1 0 2 0 0 0 2 0 1 1 2 2 1 1 0 0 2 0 0 0 0 1 1 2 0 0 1 0 2 1 1 0 0 1 1 1 1 1 1 0 1 0 1 1 2 0 2 0 2 1 1 0 0 0 1 1 0 0 0 0 0 2 1 1 0 0 1 1 0 0 0 0 0 0 0 0 1 0 0 1 0 0 1 0 0 0 0 0 0 0 1 0 0 0 0 2 2 0 2 1 0 0 0 1 0 1 0 0 0 1 0 0 1 1 2 1 1 1 2 1 1 0 0 0 0 1 2 0 1 0 2 0 2 0 1 0 1 2 0 0 1 1 1 1 0 0 1 2 1 2 0 2 0 0 0 0 2 0 0 2 2 0 0 0 2 2 2 0 0 0 1 1 0 0 1 1 1 1 0 2 1 1 0 1 0 1 0 0 0 0 1 0 0 1 0 0 0 0 0 1 1 1 0 0 2 1 1 1 0 1 0 2 0 1 0 2 1 1 2 1 0 0 0 0 1 0 1 0 2 0 1 1 0 1 0 2 0 0 2 0 1 0 0 2 1 1 1 0 1 2 1 2 0 1 0 0 0 0 0 0 0 0 0 1 0 0 0 0 2 0 0 1 0 0 2 2 1 0 0 0 0 2 0 0 1 0 1 0 0 1 2 1 1 1 0 2 1 1 0 1 1 2 1 0 0 0 0 0 0 0 0 0 0 1 0 0 2 0 0 0 0 0 0 0 0 1 0 1 0 1 0 0 0 1 0 0 1 0 1 0 0 0 0 0 1 0 1 2 1 0 0 0 0 0 1 1 1 1 0 0 0 0 1 1 1 1 1 2 0 0 1 0 0 0 0 1 1 0 1 1 2 1 1 2 0 0 0 1 1 2 0 0 0 0 0 1 1 1 0 2 0 0 2 1 0 0 0 1 0 0 1 1 1 1 1 2 2 1 1 1 1 1 2 1 2 0 2 0 0 0 1 1 0 1 0 2 2 0 0 0 0 0 1 2 1 1 0 2 0 0 1 2 0 1 0 0 0 0 0 1 0 1 1 1 1 1 1 0 0 0 0 0 0 0 0 2 0 2 1 0 1 0 0 1 0 2 0 1 1 0 0 0 0 1 0 0 0 1 1 1 0 1 0 0 0 0 2 0 0 2 2 2 0 2 1 0 0 0 0 0 0 0 0 1 0 0 2 0 1 0 0 1 1 0 0 0 0 0 1 0 0 1 1 1 0 0 0 1 1 2 0 0 1 1 0 0 0 0 1 0 0 0 2 0 0 0 1 1 1 1 0 0 2 2 0 1 0 1 1 2 1 0 0 0 1 2 2 2 2 1 0 0 1 1 0 0 0 2 2 0 1 0 2 1 2 1 2 2 2 1 2 0 0 1 0 2 0 0 0 0 0 0 0 0 0 1 2 0 2 1 1 0 0 0 0 1 0 0 2 0 0 0 0 0 1 0 1 1 1 0 1 1 1 1 0 2 1 0 1 0 1 2 0 2 1 0 1 1 0 1 1 0 0 1 0 0 0 0 1 0 1 1 0 1 2 1 0 1 1 1 0 0 0 1 2 1 1 2 0 0 0 2 0 0 0 0 1 1 0 2 1 2 0 2 2 0 1 0 0 0 0 2 2 0 0 0 2 1 2 0 0 2 2 0 0 0 2 2 0 1 1 1 1 1 0 1 0 1 0 0 1 1 1 0 1 0 0 1 1 0 1 0 0 1 0 0 0 0 1 0 0 0 2 0 0 0 0 2 2 0 0 0 1 0 1 1 1 1 1 1 2 1 1 0 1 1 0 1 0 1 2 2 2 2 1 0 0 1 1 1 0 0 0 0 0 1 2 0 2 0 0 1 0 2 2 0 0 0 1 0 0 0 0 0 0 0 2 1 2 1 2 1 1 0 0 1 0 0 1 1 0 0 1 1 0 1 2 0 0 1 0 0 0 0 2 1 1 2 2 0 0 1 1 0 0 1 0 0 0 0 0 2 0 0 0 0 2 0 0 0 0 1 2 0 0 0 0 0 1 1 1 1 1 0 0 0 1 1 1 0 0 0 0 0 0 0 0 2 0 0 1 0 1 1
74 0 1 0 0 0 1 0 0 2 2 0 1 2 2 0 0 1 1 1 1 1 0 0 2 0 0 0 1 2 2 0 1 2 2 0 2 1 1 1 1 1 0 0 1 1 0 0 0 0 0 0 2 2 0 1 0 0 2 0 1 0 0 1 0 1 1 0 1 0 0 2 1 1 1 2 2 0 0 1 0 0 0 0 1 0 0 0 2 2 0 0 2 0 1 0 0 2 1 1 1 2 1 0 1 0 2 0 1 1 0 1 1 1 2 1 0 0 0 0 2 1 2 2 0 1 0 1 1 0 0 0 2 2 0 0 2 0 0 1 1 1 0 0 2 1 0 0 0 1 0 0 0 1 0 1 1 0 0 1 1 0 2 1 2 2 1 1 0 1 0 1 1 0 0 0 2 2 2 2 2 2 1 1 1 1 1 2 1 0 1 2 1 1 1 0 1 2 0 1 1 1 0 1 2 0 1 1 1 0 1 0 1 2 1 2 1 1 2 0 2 1 0 0 0 1 1 1 0 1 0 0 0 0 2 0 1 2 2 0 0 1 2 2 2 0 0 0 2 2 2 0 1 0 0 0 0 2 0 0 0 0 0 1 0 0 0 0 1 0 0 0 1 1 0 0 0 1 1 0 0 1 1 0 2 0 0 1 0 1 0 0 0 2 1 1 1 1 0 1 1 0 2 0 2 0 0 1 2 2 0 2 0 2 0 0 2 1 0 0 0 1 2 0 1 0 1 2 1 1 0 2 0 0 0 0 0 2 0 0 0 0 2 0 1 1 0 0 2 1 0 0 1 1 1 1 1 1 0 2 0 0 0 0 0 2 0 1 2 0 0 0 1 2 0 0 0 2 2 2 0 0 0 1 0 0 1 0 0 0 0 0 1 0 2 1 1 0 0 0 0 0 0 2 2 0 0 0 0 0 0 1 1 0 1 1 0 0 0 1 1 0 0 0 0 2 1 0 0 0 0 0 0 0 0 0 1 0 0 0 1 1 2 0 1 1 0 2 2 0 0 1 0 2 1 0 1 1 1 1 0 0 0 0 0 2 0 2 0 1 0 0 0 2 0 0 0 2 0 1 2 0 0 0 0 1 0 1 2 1 0 0 0 2 2 0 0 1 1 0 1 0 0 2 0 0 2 0 1 0 0 2 0 0 0 2 1 1 0 1 1 2 2 2 2 2 0 1 0 2 1 1 0 0 0 0 2 1 1 1 1 1 1 0 2 0 0 2 2 0 1 0 2 0 2 0 0 1 0 1 0 0 0 2 2 0 0 1 1 1 0 1 1 0 0 0 1 1 0 1 1 0 0 0 2 0 0 1 1 0 0 0 1 0 0 0 1 0 0 1 1 1 1 0 1 1 1 0 0 2 0 0 0 1 0 0 2 0 0 0 0 0 0 0 0 0 2 0 0 0 0 1 0 0 0 1 2 1 0 2 0 0 1 2 2 2 1 0 0 0 0 2 1 1 0 1 2 1 1 1 1 0 0 1 1 1 1 1 0 1 0 2 1 0 0 2 2 0 0 0 2 0 2 0 0 2 0 1 2 0 1 0 0 0 0 0 0 1 0 1 1 0 0 0 1 0 1 1 1 0 1 0 0 0 0 1 1 2 2 2 0 0 0 1 1 0 1 0 0 0 0 0 0 2 0 0 1 0 1 2 1 1 0 0 0 0 0 0 0 0 0 0 1 1 0 1 0 0 0 1 0 0 2 1 0 1 1 2 0 2 1 0 2 1 1 1 2 0 1 1 0 1 1 0 0 1 1 2 2 1 0 1 2 1 0 1 0 1 1 0 0 0 1 2 1 0 0 0 0 2 2 0 0 0 1 2 1 2 0 0 0 0 0 0 0 1 0 0 0 2 0 2 2 0 0 2 0 0 1 0 0 1 1 0 1 0 0 0 0 2 0 0 0 0 0 0 0 0 1 1 1 0 0 0 0 2 0 0 1 0 0 0 1 0 0 0 0 1 1 2 1 1 2 0 0 0 0 2 0 0 0 0 1 2 2 0 2 0 0 1 0 1 1 0 1 1 0 2 0 1 0 0 0 0 1 1 2 1 2 1 0 1 0 1 1 0 1 2 0 0 2 2 0 1 0 0 1 1 0 2 0 0 1 1 1 0 2 0 2 1 1 0 0 2 1 0 2 1 1 0 0 0 1 0 2 0 0 0 0 0 1 0 0 0 0 2 0 1 1 0 0 0 1 1 1 2 2 0 0 1 0 0 0 0 0 0 1 1 1 0 1 1
75 0 1 0 1 0 1 1 0 2 2 0 0 0 0 0 0 1 0 1 1 1 1 1 1 1 1 0 1 2 2 0 1 1 1 1 1 1 1 0 1 0 0 1 1 1 1 0 0 0 0 0 1 1 1 1 1 0 0 0 1 1 1 1 0 0 1 0 2 0 0 0 2 1 2 2 2 0 0 0 1 0 1 1 1 0 0 1 2 2 1 1 1 0 1 0 0 2 0 2 0 2 0 1 1 1 2 2 2 2 0 0 1 1 1 1 1 0 1 0 1 0 2 0 2 0 2 1 1 0 0 0 0 0 1 0 1 0 1 0 0 2 2 0 0 0 0 0 0 0 0 0 0 0 1 1 0 0 0 1 1 1 1 2 1 0 0 0 0 2 0 1 0 1 2 0 1 1 0 1 1 1 0 2 2 1 1 0 0 0 1 1 1 0 0 1 2 2 0 1 1 0 0 2 2 1 2 0 0 0 1 0 1 0 1 2 0 2 0 2 0 0 1 0 0 2 2 1 0 1 0 0 0 0 2 0 0 1 1 1 0 0 2 1 1 0 0 0 0 0 0 1 1 0 0 1 0 1 0 0 0 0 0 0 0 0 0 1 2 1 0 0 1 1 0 0 0 2 2 1 1 1 1 0 1 1 0 1 0 2 1 0 0 2 0 2 1 1 0 2 2 0 0 2 0 1 0 0 0 0 0 1 0 1 1 0 2 0 0 0 2 0 1 1 1 0 0 1 0 0 0 1 1 0 0 0 0 2 0 2 2 1 0 0 0 0 1 0 0 1 0 0 1 1 1 0 0 1 0 2 0 0 1 0 1 0 0 0 2 2 2 2 0 2 0 0 0 2 0 1 0 1 0 0 1 0 0 0 0 0 0 0 1 0 2 1 2 0 0 0 0 0 0 0 0 0 1 0 0 0 0 0 1 0 0 0 0 1 0 1 1 1 1 1 0 2 1 1 0 0 1 0 1 1 0 0 0 1 1 1 0 2 1 1 1 2 0 1 2 1 0 1 0 0 0 0 0 0 0 0 0 0 0 0 1 1 1 0 0 0 0 1 0 2 1 0 0 2 1 1 0 1 0 1 1 0 0 1 1 1 1 0 0 0 1 0 0 1 1 1 1 1 2 0 2 0 0 1 0 1 0 2 0 0 1 0 0 0 0 1 1 1 2 2 0 2 0 2 0 2 0 2 0 0 1 0 1 1 1 0 1 2 0 0 1 0 0 0 0 0 0 0 0 2 1 1 1 1 0 1 0 0 1 1 1 0 0 0 2 1 0 0 0 0 0 0 0 1 0 1 0 0 1 0 1 1 1 1 0 0 0 2 1 0 1 1 1 0 0 0 0 2 1 0 1 0 1 0 0 1 1 0 0 0 0 0 0 0 1 0 0 0 0 1 1 0 1 2 0 0 1 1 1 0 0 0 2 0 0 2 0 1 0 0 1 1 1 1 1 0 0 1 0 0 0 2 1 1 1 0 0 0 1 0 1 1 0 1 0 1 0 2 1 0 0 2 1 0 0 0 0 0 2 1 0 1 2 1 1 0 1 0 0 1 1 0 0 1 0 0 0 0 0 0 0 0 2 2 2 0 0 0 0 0 1 1 0 1 1 1 0 1 2 0 0 2 2 0 0 0 0 1 0 2 1 1 1 0 1 1 0 1 0 1 1 0 1 0 0 0 0 0 1 0 0 1 1 0 0 0 1 1 2 1 0 1 1 0 0 1 0 0 1 1 1 1 2 0 1 1 0 1 0 1 1 0 0 0 0 2 0 2 2 0 0 0 0 2 0 0 2 0 2 2 0 1 0 0 0 0 0 0 1 1 0 2 1 1 0 0 0 0 0 0 1 1 0 0 1 2 1 1 2 0 0 1 1 0 1 0 1 0 1 1 1 0 1 1 0 0 1 0 0 0 0 1 1 0 1 1 1 0 0 0 0 0 2 0 2 0 1 0 2 0 0 1 0 0 1 2 2 2 2 0 0 0 0 2 0 0 0 0 1 1 1 1 0 0 0 0 0 1 1 1 2 2 0 1 0 2 1 0 0 0 0 2 2 2 2 0 0 2 0 1 0 0 1 1 0 0 1 1 0 1 0 0 0 0 0 0 0 0 2 0 0 0 1 0 0 0 0 2 2 0 0 0 0 1 0 1 0 1 0 0 2 0 0 0 2 2 1 0 0 0 0 1 0 1 1 0 0 0 1 1 1 2 2 1 0 1 1 1 0 0 0 0 0 0 0 0 0 0
76 0 2 0 0 0 0 0 0 2 2 0 0 1 1 0 0 1 0 2 1 2 1 0 2 1 1 0 2 2 2 0 1 2 1 1 1 0 0 1 0 1 0 1 2 0 0 0 0 0 0 0 1 2 0 2 0 0 2 0 1 0 0 1 1 0 0 0 0 0 0 1 2 0 1 1 1 0 0 0 0 0 1 1 2 0 0 0 2 2 0 0 1 1 0 0 0 0 0 1 1 2 1 1 0 0 2 0 2 2 0 2 1 1 1 1 1 0 0 0 2 0 2 1 1 1 1 0 0 0 0 0 0 0 0 0 0 0 0 0 0 2 0 0 1 2 1 0 0 0 1 0 0 0 1 0 0 1 1 1 1 0 1 2 0 2 0 1 0 1 1 0 1 1 2 0 0 0 0 0 0 0 0 2 1 0 1 1 0 0 1 2 2 1 2 0 0 1 1 0 0 1 0 1 2 0 1 0 0 0 2 0 1 0 2 2 0 0 2 0 2 1 1 0 0 1 1 0 0 0 0 1 0 0 2 0 0 2 2 0 0 1 1 1 1 0 0 0 1 1 0 0 1 0 0 0 0 0 0 0 0 0 0 1 0 0 0 1 1 0 0 0 0 0 0 0 0 2 2 1 2 0 2 0 1 1 0 2 0 2 0 1 1 1 1 0 2 1 1 2 1 0 2 0 2 1 2 0 1 2 0 1 0 0 1 0 2 0 0 0 0 2 2 2 2 0 1 0 0 1 0 1 0 0 0 0 0 0 0 1 1 1 1 0 0 0 1 0 2 2 0 0 2 2 1 1 2 0 0 1 0 0 0 1 0 0 0 2 2 1 1 1 2 1 0 0 0 1 1 1 1 1 0 2 1 1 1 0 0 0 0 1 1 0 2 1 1 0 0 0 0 0 0 1 1 0 0 0 0 0 0 1 0 0 1 0 1 0 0 0 0 1 0 1 0 0 0 0 1 1 1 0 0 0 1 1 1 1 1 1 1 1 1 1 0 1 0 1 2 0 0 0 0 2 2 1 2 1 2 1 1 2 0 1 0 0 2 1 0 2 1 1 1 2 0 0 0 1 1 0 1 1 0 1 1 0 0 0 2 1 0 0 0 1 1 2 2 1 0 0 1 1 1 1 1 0 1 0 2 0 0 2 1 1 1 1 0 2 0 2 2 2 2 1 0 1 1 0 2 2 0 0 0 1 1 0 2 0 0 0 2 2 1 0 2 0 0 1 1 0 0 0 0 2 1 0 0 2 0 1 0 0 1 2 0 1 1 1 1 0 1 0 1 0 1 1 1 1 0 1 0 0 0 0 1 1 1 1 0 0 0 1 1 0 1 0 0 0 0 0 0 2 0 1 2 0 2 0 0 1 0 0 0 0 0 1 0 0 0 0 0 0 0 1 1 0 1 1 0 0 0 2 0 0 0 0 2 0 0 2 2 1 0 2 2 1 1 0 0 1 1 1 1 1 1 2 2 1 1 0 0 0 2 0 0 1 0 2 0 0 0 0 2 0 1 2 1 0 0 0 1 0 1 1 1 0 1 1 2 1 0 1 0 1 1 0 0 1 1 2 1 1 0 0 2 0 1 1 1 0 0 0 0 0 0 1 0 2 1 1 1 0 0 1 0 0 1 1 0 0 0 1 1 2 2 2 1 0 1 1 0 1 0 0 0 0 0 1 0 0 0 0 2 1 0 1 0 0 0 0 0 0 1 0 1 1 2 1 0 2 0 0 2 0 0 0 0 0 1 1 0 1 2 0 0 1 1 2 2 1 0 1 2 0 1 0 0 2 0 0 2 0 1 2 1 1 1 0 0 1 1 0 2 2 0 2 0 0 1 1 0 1 0 0 0 0 0 0 1 2 0 2 1 1 0 1 0 1 2 2 2 1 1 0 1 1 1 0 0 1 1 0 0 0 0 0 0 0 0 0 0 0 1 0 1 0 1 0 1 1 0 0 1 1 0 0 0 1 1 1 1 1 2 0 0 0 0 2 0 0 0 0 1 1 0 0 0 0 0 0 0 2 1 0 1 1 1 1 0 1 0 0 0 0 0 2 2 0 2 2 0 0 0 2 1 0 1 1 1 0 2 1 0 2 0 0 0 2 0 0 0 1 1 1 1 0 1 0 0 0 2 0 1 1 1 0 1 0 0 1 0 0 0 0 0 2 2 0 0 1 0 1 0 0 1 0 2 1 1 0 0 0 1 1 0 0 0 0 0 1 0 0 0 0 0 0 0 0 0 0 0 0
77 0 2 0 0 0 1 1 0 1 1 1 1 1 1 0 0 1 0 1 1 1 1 1 1 1 1 0 2 2 2 0 1 1 0 0 1 1 0 0 1 0 0 0 1 0 0 0 1 0 0 0 0 1 1 2 0 0 1 0 2 0 0 1 0 2 1 0 2 0 0 2 0 0 0 2 2 0 1 0 2 0 0 0 2 0 0 1 2 2 0 0 0 0 1 0 0 0 0 0 1 2 0 1 1 1 1 0 2 0 0 2 0 1 1 0 0 0 1 0 1 0 1 0 1 0 1 2 0 2 2 2 0 1 1 1 0 0 0 0 1 1 0 0 2 1 0 0 0 0 0 0 1 1 2 0 0 0 0 2 0 1 1 1 0 1 0 0 1 1 0 2 0 1 2 0 2 1 0 1 0 1 0 1 1 0 0 1 1 0 1 1 2 2 2 0 2 1 1 0 0 1 1 1 1 0 2 1 0 0 1 0 1 0 1 1 0 0 2 0 2 0 1 0 0 1 1 1 0 0 0 0 0 0 1 0 0 1 1 1 0 1 2 2 2 0 0 0 1 1 0 1 1 0 0 1 0 2 0 0 0 0 1 0 0 0 0 0 2 0 0 1 0 0 0 0 0 1 0 0 0 1 2 0 2 1 0 1 0 2 1 0 0 2 2 0 2 0 0 1 2 0 1 0 1 0 1 0 1 1 0 1 0 1 1 0 2 0 2 0 0 2 1 1 2 0 1 1 1 1 0 1 0 0 1 0 1 1 0 0 1 1 1 1 0 0 1 0 1 0 0 0 1 1 1 0 1 1 0 1 0 0 0 1 0 0 0 1 2 1 1 1 1 2 1 2 0 1 0 1 2 1 0 0 1 1 1 0 0 1 0 1 1 0 2 1 1 1 1 1 1 1 0 0 0 0 1 1 0 0 0 0 0 0 1 0 0 0 0 0 0 1 0 1 0 2 1 0 1 1 0 2 0 0 1 1 1 1 0 0 0 2 1 1 1 2 0 2 2 1 1 0 0 2 1 0 1 0 0 0 1 1 0 0 0 1 1 0 0 0 0 0 0 2 2 0 0 2 1 1 0 0 0 2 0 1 1 2 2 1 0 0 0 0 1 0 0 1 1 0 1 1 2 0 2 0 0 0 0 1 0 1 0 2 2 0 1 1 1 2 2 2 1 1 0 1 1 0 0 0 2 0 0 0 0 0 1 0 0 1 1 1 1 0 0 0 0 0 0 0 0 0 0 2 0 2 1 0 0 0 1 0 0 2 0 0 1 1 2 0 1 1 0 0 0 0 0 1 0 1 0 0 0 0 2 1 1 0 0 0 1 1 0 0 0 0 0 0 1 0 1 2 1 0 1 1 1 0 1 1 1 0 0 0 0 0 2 0 0 0 0 0 0 0 0 0 1 2 0 0 0 0 0 0 0 1 2 0 0 1 0 1 0 1 1 1 1 0 0 0 0 1 0 0 0 1 2 2 2 1 1 0 0 1 1 1 1 0 2 0 0 0 0 0 1 1 2 0 1 0 0 2 2 0 0 1 1 1 1 0 0 1 1 0 1 0 0 0 2 1 0 2 0 0 1 0 1 2 2 0 1 0 0 1 0 1 1 0 0 0 0 1 1 1 0 1 2 0 1 1 1 2 0 2 0 0 2 0 2 2 0 2 0 0 0 0 0 0 0 0 0 0 0 1 0 1 1 0 1 1 0 0 2 2 0 0 2 0 0 0 0 0 1 0 0 0 0 0 1 0 1 2 1 0 0 1 1 1 0 2 0 1 2 1 0 1 1 0 0 0 0 0 1 2 1 1 2 1 1 0 1 0 1 1 1 2 0 2 2 2 2 2 0 1 0 1 0 0 1 2 0 2 1 1 0 1 1 0 1 0 0 0 1 1 1 0 1 1 1 0 1 0 0 0 0 0 0 2 0 0 0 0 1 1 1 1 1 1 1 0 1 0 2 0 0 2 0 1 1 1 1 1 2 1 2 2 0 2 0 1 1 0 1 2 2 0 2 0 0 0 0 1 0 0 1 0 0 2 0 1 0 0 0 0 1 1 2 2 2 0 1 1 0 1 0 0 1 1 1 0 2 2 0 1 0 0 1 2 0 0 0 0 2 2 2 1 2 0 1 0 0 0 1 1 1 0 1 0 0 0 1 0 2 0 2 0 0 0 0 1 0 1 0 0 0 2 0 2 2 0 0 0 1 1 0 0 0 1 0 1 1 0 1 0 0 0 0 0 0 0 1 1
78 0 2 0 0 0 0 1 0 1 1 1 1 2 0 0 1 1 0 2 1 2 0 1 1 1 1 0 1 2 2 0 1 1 2 0 2 1 0 0 1 0 2 2 2 0 0 0 0 0 0 0 1 1 0 2 0 0 1 1 1 0 1 1 0 0 1 0 1 0 0 1 2 0 2 2 2 0 1 1 0 0 0 0 0 0 0 0 2 2 0 0 2 0 0 0 0 0 0 1 2 2 0 2 0 0 2 2 0 0 1 2 1 2 2 1 1 1 0 0 2 0 2 2 0 1 0 2 0 2 0 0 0 0 0 0 0 0 0 0 0 2 0 0 0 0 0 0 0 0 0 0 1 0 0 1 0 1 0 2 2 1 2 2 2 0 0 0 0 2 0 0 2 1 1 0 2 0 0 0 0 0 0 2 2 2 0 2 1 0 2 2 1 1 1 0 2 2 0 2 2 0 0 2 2 1 2 1 0 0 1 0 1 0 2 2 0 1 2 0 2 1 0 0 0 1 1 2 0 2 0 1 0 0 2 0 0 1 1 1 0 0 1 1 1 0 0 0 0 0 0 0 1 0 0 1 0 1 0 0 0 0 0 1 0 0 0 1 1 0 0 0 1 0 0 0 0 1 1 0 0 1 1 1 2 1 1 1 0 2 1 0 0 0 0 0 2 0 0 0 1 0 0 0 0 1 0 0 0 1 0 2 0 2 1 1 1 0 0 0 0 1 2 2 2 0 0 2 0 0 0 2 0 0 0 0 0 1 0 1 1 1 1 0 0 0 2 0 2 1 0 0 1 1 0 0 0 1 0 0 0 0 2 0 2 1 0 2 2 0 0 0 1 1 0 0 0 2 0 1 1 0 0 0 0 0 0 0 0 0 0 1 1 0 2 1 1 1 2 2 2 2 0 1 1 0 1 2 0 0 0 0 0 1 1 2 0 0 0 0 0 1 1 0 1 1 0 1 0 1 1 2 0 1 1 1 0 1 0 0 1 0 2 1 1 2 0 0 0 0 0 1 0 1 0 0 0 2 2 1 2 2 0 0 0 0 2 1 0 1 1 1 2 2 2 0 2 1 0 1 1 0 0 2 2 0 0 2 2 2 0 0 1 1 0 1 1 1 1 0 1 1 1 1 1 0 2 0 1 1 0 1 0 1 1 0 0 2 0 2 2 2 2 1 0 1 1 0 2 2 0 0 0 2 2 0 1 0 0 1 0 0 2 1 2 0 0 1 1 0 0 0 0 1 1 0 0 1 0 0 1 0 0 1 1 0 0 1 1 0 1 1 0 0 0 0 0 1 0 1 0 0 0 0 0 0 0 1 1 0 0 1 0 0 1 0 0 0 0 1 1 1 1 1 2 0 1 0 0 0 1 0 0 1 0 0 1 0 0 0 0 0 0 0 0 1 1 2 0 0 1 1 0 0 0 0 2 0 0 2 0 1 1 1 2 2 2 1 0 0 1 1 0 0 0 1 2 2 2 0 0 0 1 1 1 2 1 2 1 0 0 0 0 1 1 1 1 2 2 2 0 0 2 1 1 2 1 0 1 1 0 1 0 0 1 0 0 0 0 1 0 0 0 0 1 0 1 1 1 0 0 0 0 0 0 2 1 0 0 0 0 0 0 1 1 0 1 0 1 1 1 1 0 2 1 1 1 0 1 1 0 2 0 1 0 0 0 1 2 1 1 2 1 0 0 1 1 0 0 0 0 0 2 0 0 2 1 2 1 2 0 0 2 1 1 0 1 0 2 0 0 2 0 0 1 1 0 2 2 2 0 2 2 1 0 1 0 1 0 0 0 0 0 2 1 2 0 1 0 1 1 0 1 1 0 2 0 2 2 2 0 2 0 0 0 0 0 0 0 2 0 2 2 0 0 2 0 0 0 0 0 0 0 0 0 0 0 0 0 0 2 0 0 0 0 0 0 0 1 1 2 0 0 0 0 1 0 1 1 0 1 0 0 1 0 0 0 1 1 2 2 2 0 0 0 2 2 2 0 0 0 0 0 2 2 0 2 0 0 0 0 2 1 0 1 2 0 2 0 2 0 0 1 1 2 0 0 2 2 0 0 2 0 1 0 0 1 1 0 0 2 2 0 0 0 0 0 0 0 1 0 0 2 1 1 1 1 1 0 0 0 0 1 1 1 0 1 1 0 2 1 1 1 0 0 1 1 1 0 0 2 0 0 0 0 2 0 2 2 0 0 0 0 0 0 0 0 0 2 0 0 0 0 0 0 0 0 0 1 1 0 0
79 0 1 0 0 0 1 0 0 2 2 0 1 2 1 0 1 1 1 2 2 2 1 0 2 0 0 0 0 1 2 0 2 2 1 0 2 1 0 0 1 0 0 0 0 0 0 0 0 0 0 0 0 1 1 1 0 0 2 1 1 1 0 1 1 0 1 2 2 0 0 0 2 0 2 2 2 0 1 0 1 0 0 1 0 0 0 0 2 2 0 0 0 0 0 0 0 1 0 2 1 2 0 1 1 1 1 1 2 1 0 2 0 1 1 0 0 0 0 0 2 0 2 1 1 0 1 0 0 0 1 1 0 0 0 0 0 0 0 1 0 2 0 0 0 0 0 0 0 0 0 0 1 1 1 0 0 0 0 0 0 0 1 1 0 0 0 0 1 0 1 1 0 1 2 0 2 0 0 0 0 1 1 2 2 1 2 2 2 2 0 2 1 1 1 0 1 2 0 0 0 1 0 2 2 0 2 0 2 0 0 0 1 0 1 2 0 0 0 1 1 1 1 1 1 1 2 2 0 1 0 0 0 0 2 0 0 1 1 1 0 1 1 2 2 0 1 0 0 0 0 1 1 0 1 2 1 2 0 0 0 0 0 0 0 0 0 0 0 0 0 2 1 1 0 0 0 2 2 1 1 0 2 1 1 1 1 1 0 2 1 0 1 1 1 0 2 1 0 2 1 0 0 1 0 0 0 0 0 0 0 1 0 1 1 0 2 0 1 0 0 1 1 0 1 0 2 1 0 0 0 1 1 0 0 0 0 1 0 1 2 1 1 0 0 0 2 0 0 1 2 2 2 2 1 1 1 1 0 0 0 0 2 0 2 1 0 2 2 0 0 0 0 2 1 1 0 1 1 2 0 1 0 0 0 0 0 0 0 1 0 2 1 0 2 1 1 1 0 0 0 1 0 1 0 0 0 2 0 0 0 0 0 0 0 0 0 0 0 0 0 2 0 1 0 2 2 1 0 0 1 0 0 0 0 0 0 2 1 1 1 1 1 0 2 2 0 1 1 0 0 0 0 0 0 0 0 0 1 0 2 1 0 0 0 2 0 1 0 1 0 0 1 1 1 0 0 1 0 0 1 0 1 2 0 1 0 1 2 1 0 0 0 0 1 0 0 1 1 0 1 1 1 2 0 0 2 0 2 0 2 0 0 1 1 1 0 0 0 2 2 1 1 1 0 0 0 1 1 2 0 1 0 0 1 0 1 1 0 2 0 1 0 1 1 0 0 0 1 1 0 1 0 1 1 1 0 0 0 0 1 0 0 1 1 0 0 0 1 1 0 1 1 0 0 0 1 1 0 1 0 0 0 0 1 1 1 0 0 0 0 0 0 0 0 0 0 0 0 0 0 2 1 1 2 0 1 0 0 2 0 0 1 2 2 2 0 0 0 1 1 1 0 0 0 0 0 2 0 0 2 2 0 0 0 1 2 0 0 1 2 2 0 1 2 2 2 1 0 0 1 1 0 1 0 2 1 1 1 1 0 0 1 2 1 1 1 2 0 0 0 2 1 0 1 1 2 0 0 0 0 0 1 0 1 1 0 0 0 1 0 1 0 0 0 0 0 0 1 2 0 2 0 0 1 0 1 0 1 0 0 0 1 1 1 1 0 1 1 1 0 0 0 0 0 1 1 0 1 0 0 1 0 2 0 0 0 0 2 2 0 2 0 1 1 1 0 0 0 0 0 0 0 0 0 0 1 0 0 0 0 0 2 1 0 0 2 2 0 0 0 1 2 0 0 0 1 0 0 2 0 0 0 0 0 2 0 2 1 2 0 1 2 0 0 0 0 0 0 1 1 0 0 1 2 2 1 1 0 0 0 0 0 0 2 2 0 1 1 1 1 1 0 1 0 1 0 0 1 2 2 0 2 0 0 2 0 0 0 0 0 0 1 0 1 0 0 1 1 0 1 0 0 0 0 0 0 0 0 0 1 0 0 0 0 0 1 0 1 0 1 0 1 1 0 0 0 0 1 1 1 1 2 2 0 2 0 2 0 0 0 0 1 2 2 0 2 0 0 0 0 1 2 0 0 0 2 2 0 2 0 1 0 0 1 1 1 1 2 2 0 0 0 0 2 1 2 0 1 0 1 1 1 2 0 0 0 0 0 0 0 0 2 1 1 1 1 0 0 1 1 0 2 0 1 0 0 2 0 2 2 0 0 0 0 1 1 0 0 1 1 1 0 0 0 1 0 1 2 2 0 2 0 0 1 1 0 1 0 1 0 0 1 0 0 0 0 0 1 1 0 0
80 0 0 1 0 1 1 2 0 0 0 0 1 1 0 0 0 1 0 1 1 1 0 0 2 0 0 0 1 2 2 0 1 2 1 0 2 2 0 0 0 0 0 0 2 0 2 0 0 0 0 0 0 0 1 0 1 0 1 1 0 0 0 1 1 0 2 1 1 1 0 2 2 0 1 1 1 0 2 1 1 0 1 1 2 0 0 0 2 2 0 0 2 1 0 0 0 1 0 1 0 2 0 0 2 2 2 1 2 1 0 1 0 0 1 1 0 0 0 0 2 0 1 0 1 0 1 1 1 0 1 1 0 0 0 0 0 0 0 2 1 1 1 1 0 0 0 0 0 0 0 0 1 1 1 1 0 1 0 1 2 1 1 2 1 1 0 0 1 1 0 0 1 0 0 0 2 1 0 1 1 1 2 2 2 2 2 1 0 1 1 2 1 0 0 0 1 2 0 0 0 0 0 1 2 0 2 0 1 0 2 0 0 0 1 2 0 1 2 0 2 0 1 0 0 1 1 1 1 1 0 0 0 0 2 0 0 2 2 0 0 0 2 1 1 0 0 0 0 0 0 0 1 1 1 2 0 1 1 1 0 1 0 1 1 1 0 1 2 2 0 1 0 0 0 0 1 1 2 0 0 1 1 1 1 1 1 1 0 2 0 1 0 2 1 1 1 1 0 2 2 0 1 0 1 0 0 0 0 0 0 1 0 1 2 0 2 0 0 0 1 0 2 2 1 0 0 1 0 1 0 1 0 0 1 0 1 2 0 0 1 1 1 1 0 0 1 0 0 2 0 0 2 2 1 1 1 0 0 2 0 0 2 0 2 0 0 0 2 2 2 2 0 2 1 1 0 0 1 2 0 1 0 0 1 2 1 0 0 0 0 1 1 0 1 1 2 2 1 1 1 1 0 1 1 1 1 1 0 0 0 0 0 0 1 0 1 0 0 0 1 0 0 0 2 2 2 2 0 1 1 1 0 0 1 1 0 1 1 0 2 0 2 2 0 2 0 1 1 1 1 0 0 2 2 1 2 2 1 1 2 1 2 2 0 0 2 1 0 1 1 1 1 1 1 1 0 2 0 1 1 0 0 0 0 1 0 2 2 1 0 0 0 2 1 0 0 1 1 1 1 0 1 1 1 0 2 1 0 1 0 1 0 1 1 1 0 0 0 2 2 1 2 1 0 1 1 1 0 1 1 1 0 1 2 0 1 0 0 2 1 1 1 1 2 0 0 0 0 0 0 1 0 1 2 0 0 0 0 1 0 0 1 1 0 1 0 0 2 1 0 0 1 0 0 0 1 2 0 2 0 0 0 0 1 0 0 2 1 0 1 0 1 1 2 0 1 1 2 1 1 0 1 0 2 1 1 0 1 2 1 1 0 0 0 0 0 0 0 0 0 0 0 1 1 0 0 2 0 0 0 1 1 0 0 1 2 0 0 2 2 1 1 1 1 1 1 1 0 0 2 2 1 1 0 1 1 2 1 0 0 0 1 0 0 1 2 0 2 0 0 0 0 0 0 2 2 0 0 0 1 0 1 0 1 1 1 2 2 0 0 0 1 0 0 0 0 0 1 2 0 2 0 0 1 0 0 1 1 0 0 0 0 0 0 0 0 2 2 2 0 0 0 1 1 0 1 0 1 1 0 1 0 2 1 1 1 0 0 2 1 1 1 0 1 0 0 0 0 0 0 0 0 1 0 1 0 0 0 0 0 0 2 1 0 1 1 1 0 1 1 0 2 1 0 1 1 0 0 2 1 1 0 0 0 1 0 1 0 2 0 1 2 2 0 2 0 1 0 1 1 0 1 1 1 1 2 0 0 1 1 0 0 0 1 1 2 2 2 2 1 2 0 1 0 1 0 0 0 2 0 2 2 0 0 2 0 0 0 0 0 0 1 0 1 0 0 0 0 0 2 0 0 1 0 0 1 0 0 0 2 0 0 0 0 0 1 0 0 0 0 0 2 0 0 1 0 1 2 2 1 1 1 0 0 1 1 1 0 1 0 1 0 1 1 0 1 0 0 0 0 2 2 0 1 1 1 1 1 0 1 0 0 0 1 1 1 1 2 1 0 1 0 1 2 0 1 1 1 0 2 0 0 2 0 0 0 2 0 0 0 0 0 1 1 0 0 0 0 0 2 0 1 0 1 0 0 0 0 0 1 0 0 1 1 0 0 0 1 1 1 0 0 0 0 1 0 2 2 0 0 0 0 0 0 0 0 0 0 0 0 0 0 0 0 0 0 0 0 1 0 0
81 0 0 0 0 0 1 0 0 2 2 0 1 1 1 0 0 1 1 1 1 2 0 0 2 1 1 0 0 2 2 0 2 2 0 1 1 2 0 0 0 0 0 0 2 0 0 0 1 0 0 0 0 0 0 2 0 2 0 1 0 0 0 1 0 1 0 0 2 1 0 2 2 0 2 2 2 0 1 1 1 0 0 0 2 0 0 0 1 2 0 0 2 0 1 0 0 0 0 1 1 2 1 0 1 1 1 1 1 0 0 2 0 1 1 0 0 0 1 0 1 0 2 2 0 0 0 1 0 1 0 0 0 0 1 0 1 0 0 1 0 2 0 0 1 2 0 0 0 0 0 0 0 0 0 0 0 0 0 1 1 1 1 1 0 1 0 1 0 1 1 1 1 1 1 0 1 1 0 0 0 1 0 1 1 1 0 1 0 0 1 1 2 1 2 0 1 2 1 1 1 1 1 1 1 0 2 0 0 0 1 0 1 1 1 2 0 1 1 1 1 0 0 0 0 1 1 0 0 0 0 0 0 0 1 0 0 1 1 1 0 0 1 1 2 1 1 0 0 0 0 2 1 0 0 1 1 2 1 2 1 1 0 1 1 1 0 1 2 1 0 2 0 0 0 0 0 1 2 0 0 0 1 0 1 1 1 2 0 2 0 1 0 2 2 0 2 1 1 1 2 0 0 1 0 0 0 0 0 0 0 1 0 1 2 0 2 0 0 0 0 2 1 2 2 0 0 1 0 0 0 0 0 0 0 0 0 1 0 1 2 1 0 0 0 0 2 0 0 0 0 0 2 2 1 1 2 1 0 0 0 0 1 0 1 0 0 0 0 0 0 0 1 2 0 0 0 1 0 1 1 0 0 1 0 1 0 1 1 0 0 0 0 0 2 0 0 1 1 1 1 1 0 1 0 0 0 1 0 0 0 0 0 2 0 0 0 0 0 0 0 2 1 2 0 2 2 1 0 0 1 0 1 1 0 0 0 1 1 0 1 1 1 0 2 2 0 2 2 0 0 0 0 2 1 0 1 1 1 1 1 1 0 0 0 1 1 0 0 0 0 0 1 1 1 1 0 2 0 0 2 2 0 0 0 0 0 1 2 0 0 0 0 2 0 0 0 0 0 1 2 1 2 0 2 0 0 0 0 2 0 0 0 0 1 0 0 0 0 2 2 2 2 2 0 2 0 0 0 1 1 0 0 0 1 1 1 0 1 2 0 1 2 1 2 1 0 0 0 0 0 0 1 2 1 1 0 0 0 0 0 0 0 1 0 0 1 1 2 1 1 2 2 0 1 1 2 0 0 0 0 0 1 0 0 0 0 2 2 1 0 2 0 1 1 0 1 0 0 0 0 2 0 0 2 0 1 0 0 2 0 0 2 2 1 1 0 0 0 0 0 0 0 1 1 0 1 1 0 0 0 0 0 0 0 0 2 0 0 1 1 1 0 1 2 1 1 0 1 0 0 2 0 0 0 2 1 2 2 0 0 0 2 1 1 2 0 1 1 0 0 0 0 0 0 2 2 1 1 1 0 1 2 0 2 2 0 0 2 0 0 0 0 0 0 0 0 0 1 1 0 1 0 0 0 0 0 1 1 0 0 0 0 0 1 1 0 0 0 0 0 0 0 0 0 2 2 0 2 2 1 2 0 2 0 0 1 0 0 1 1 0 0 0 0 0 0 1 0 0 0 0 1 0 0 0 0 0 0 0 0 0 2 2 0 0 2 1 0 0 0 0 1 0 0 0 1 0 1 1 0 1 1 0 1 1 0 2 2 2 0 2 2 0 1 0 0 0 1 0 0 1 0 1 2 2 1 0 1 0 1 0 0 0 1 2 1 2 1 1 1 1 0 1 0 2 0 0 1 2 1 1 1 0 0 2 1 1 1 1 1 0 2 1 2 1 2 1 0 1 2 0 0 0 0 0 0 0 0 0 1 0 0 0 0 1 2 1 2 0 1 0 0 2 0 1 0 2 2 2 2 2 2 0 0 0 0 1 1 0 0 0 1 1 2 0 2 0 0 0 1 2 1 0 2 1 0 2 1 1 1 0 1 1 2 0 0 1 2 1 1 0 0 2 0 0 1 2 0 0 2 2 0 1 0 0 0 1 0 0 0 0 2 0 0 0 2 0 1 1 0 1 1 0 1 0 1 0 0 2 0 1 1 0 2 0 1 0 0 1 0 1 1 1 0 0 0 0 0 0 0 0 1 1 0 0 0 0 0 0 0 0 1 0 0 0 0 0 1 2 2 1
82 0 1 0 1 0 1 1 0 0 0 0 1 1 1 0 0 0 0 2 1 2 0 0 2 0 0 0 2 1 1 1 2 2 1 1 1 2 0 0 1 0 0 1 2 1 1 0 0 0 0 0 0 0 2 2 0 0 1 0 0 2 0 2 0 1 1 0 2 1 0 2 2 0 2 2 2 0 2 0 2 0 0 0 0 0 0 1 2 2 2 1 1 1 1 0 1 1 1 0 1 2 0 0 2 2 2 1 0 0 1 1 1 1 2 2 1 0 0 0 2 0 2 1 1 0 1 2 0 2 0 0 0 0 1 0 1 0 0 2 1 1 0 0 0 1 1 0 0 0 0 0 1 0 1 0 0 0 0 2 1 1 2 2 0 1 0 0 2 0 0 2 0 1 2 0 2 1 1 1 1 0 0 2 0 0 0 1 0 0 0 1 1 1 1 0 1 2 0 0 0 0 1 1 2 0 2 2 1 0 1 0 0 0 1 2 0 0 0 2 0 0 0 0 0 0 0 0 0 0 0 1 0 0 2 0 0 1 1 1 0 0 2 2 2 0 0 0 0 0 0 1 1 1 1 1 1 1 0 0 0 0 0 1 0 0 0 1 2 1 0 0 2 2 0 0 0 1 1 1 1 1 0 0 1 1 0 2 0 2 0 0 1 2 2 0 2 1 0 0 0 0 1 0 1 1 0 1 1 1 0 1 0 2 1 0 1 0 0 0 0 0 2 0 2 0 1 1 2 2 0 2 0 0 0 0 0 1 0 0 0 0 1 0 0 0 1 0 0 0 1 1 1 1 0 1 1 1 0 2 0 0 1 0 1 2 1 1 2 1 1 1 0 2 0 0 0 1 0 2 1 1 0 0 1 1 0 0 0 0 0 0 0 0 2 0 0 0 0 0 0 0 0 0 0 0 1 0 1 1 1 1 0 2 0 2 0 1 0 0 0 2 0 0 1 2 1 1 0 0 1 0 0 1 1 0 0 2 1 1 1 1 1 1 1 2 1 1 1 0 0 1 0 1 1 0 1 2 1 1 1 1 0 0 0 1 1 1 0 1 1 1 0 2 1 1 1 2 0 0 2 1 0 0 0 1 0 1 2 1 1 0 1 0 1 0 0 1 1 1 1 1 2 0 2 1 1 0 1 0 1 1 0 1 1 1 0 1 0 1 2 2 2 2 1 2 0 0 1 2 1 0 0 2 2 0 1 1 2 2 0 1 1 1 1 1 0 1 2 0 0 0 0 2 0 0 0 1 0 0 0 0 0 2 2 0 0 0 1 1 0 0 0 0 0 0 0 1 0 1 1 0 0 0 2 0 0 2 0 0 0 1 1 0 0 0 0 2 2 2 2 0 1 0 0 1 0 0 0 2 0 0 0 0 0 0 1 0 0 0 0 0 0 1 1 0 1 1 0 0 0 2 0 0 0 0 2 0 1 2 1 1 0 0 1 0 0 0 1 1 0 2 0 1 0 2 2 2 2 1 0 0 1 0 2 2 0 0 1 0 1 0 0 0 1 1 2 0 0 0 0 1 2 2 2 2 1 1 2 0 1 0 1 0 0 0 0 0 0 0 0 1 0 0 2 0 0 1 1 0 0 0 0 0 0 0 1 1 1 1 0 0 0 0 0 1 1 0 1 1 1 2 1 2 2 2 2 0 1 1 0 0 0 0 0 0 0 0 0 0 0 0 1 1 0 1 1 0 0 0 0 0 2 2 0 0 2 1 0 1 0 0 2 0 0 1 1 0 0 2 0 0 0 1 1 1 0 2 1 1 1 1 2 1 0 1 0 1 0 1 1 0 0 2 2 2 1 2 0 0 0 0 1 1 1 2 0 2 2 2 2 2 0 0 0 2 0 0 0 1 0 1 2 0 0 1 1 0 0 0 0 0 2 0 2 1 2 0 0 0 2 0 0 0 0 1 1 0 1 1 0 0 1 1 1 0 1 1 0 0 0 0 1 1 0 0 0 1 2 2 1 1 2 1 1 1 0 2 1 0 0 0 1 1 1 0 1 0 0 0 1 1 1 0 1 1 1 2 0 2 0 0 0 0 1 1 2 2 2 1 1 1 0 1 0 0 0 2 0 1 2 2 0 1 1 0 0 1 0 1 1 1 1 1 1 0 0 0 2 0 1 0 1 0 0 0 0 1 0 1 1 0 2 0 2 0 0 0 1 2 0 0 0 0 0 0 0 0 1 1 0 0 0 0 0 0 0 1 0 0 1 1 0 1 1 0 0 0 1 0 0 0
83 0 2 0 0 0 0 2 1 0 1 0 0 0 0 0 0 0 0 0 0 1 0 0 2 0 0 0 2 2 2 2 2 2 0 1 1 1 0 0 0 0 0 0 0 0 0 1 0 0 0 1 0 2 0 1 0 0 2 0 1 0 0 2 1 1 1 1 2 0 0 2 2 0 1 1 1 0 0 0 1 0 0 2 0 0 0 0 1 1 0 0 1 1 0 0 0 2 0 2 2 1 0 2 0 0 2 0 2 0 0 2 0 1 1 1 1 0 1 0 1 0 2 2 0 1 0 1 1 0 0 0 0 0 0 0 0 0 0 0 1 1 0 1 0 0 0 0 0 1 0 0 0 0 1 1 0 1 0 0 1 2 2 2 1 2 0 0 2 0 0 2 1 1 0 0 2 0 0 0 0 0 1 2 1 1 1 2 0 0 1 2 2 1 1 1 1 0 0 0 0 0 1 1 2 0 2 2 1 0 1 0 0 0 1 2 0 0 1 1 1 1 0 1 1 1 2 1 0 1 0 0 1 1 0 0 1 0 0 2 0 0 1 1 1 0 0 0 0 0 0 0 1 0 0 0 0 2 0 1 1 0 0 2 0 0 0 0 2 0 0 1 0 0 1 1 0 2 2 2 2 0 1 1 2 1 1 1 0 1 0 2 2 2 2 0 1 1 0 0 0 0 1 0 1 1 1 0 0 0 0 0 0 2 1 1 2 0 1 0 0 1 1 1 2 0 2 0 1 2 0 2 0 0 0 0 0 1 0 1 1 1 0 0 0 0 1 0 1 1 0 0 2 2 1 1 1 1 1 1 1 1 2 0 2 0 0 1 2 0 1 1 1 2 0 0 0 2 1 1 0 1 0 2 1 1 1 0 0 2 0 1 0 0 2 1 1 0 0 0 0 0 0 1 1 0 0 2 0 0 0 0 0 1 1 0 0 0 0 0 0 1 0 0 1 2 0 0 0 0 1 0 0 0 2 2 0 0 0 0 1 1 2 0 1 1 0 1 1 1 0 1 0 2 2 1 2 1 1 1 1 1 1 2 0 1 1 1 0 1 1 1 2 1 1 0 0 1 0 0 2 0 0 0 0 0 0 1 2 0 0 0 1 1 1 0 0 2 2 0 1 1 1 1 1 0 1 0 1 1 1 0 0 0 0 2 0 0 0 1 1 1 1 1 0 0 0 0 0 2 0 0 0 1 2 1 2 2 1 1 1 1 2 1 2 0 0 2 2 0 2 0 0 2 0 0 0 1 0 1 0 0 0 1 1 0 0 1 2 1 1 0 0 0 0 0 0 1 0 1 0 0 0 0 1 0 0 0 0 0 0 2 0 1 1 0 1 0 1 0 0 2 1 0 1 1 1 0 0 1 1 0 0 1 0 0 0 1 1 0 1 0 0 0 0 0 0 1 0 0 0 0 0 0 0 0 2 0 2 2 2 1 1 2 2 2 2 2 0 0 1 2 0 2 0 2 1 2 2 1 0 0 1 2 2 2 1 1 0 1 0 2 0 0 0 1 1 0 1 0 0 1 2 1 2 2 0 1 1 0 0 1 0 1 0 0 0 0 1 2 0 1 0 0 0 0 1 2 1 0 0 0 0 0 0 1 0 0 1 1 0 0 1 0 1 1 2 0 0 0 0 1 0 2 1 0 2 0 1 1 0 1 2 0 2 0 0 1 1 0 0 1 0 0 0 2 0 0 0 1 0 1 2 1 0 0 2 1 0 1 0 0 1 1 1 0 0 0 1 1 0 1 1 1 1 1 0 2 2 2 0 2 2 1 0 1 0 0 1 1 1 0 0 2 2 0 0 0 0 1 2 1 0 0 1 1 1 1 0 0 0 0 0 0 0 0 0 0 0 1 0 1 2 0 0 1 1 0 0 0 0 1 0 0 0 0 0 0 0 0 2 0 0 0 1 0 1 0 0 0 1 0 0 0 0 0 1 0 2 0 1 0 2 0 0 0 0 1 2 2 2 2 2 0 0 0 0 2 2 0 0 0 1 1 1 0 1 0 0 1 0 1 1 0 1 1 1 1 0 1 0 0 1 1 1 1 1 1 2 1 0 1 0 1 2 0 0 2 0 1 2 1 0 2 0 0 0 1 0 0 0 0 2 2 2 0 0 2 0 1 0 0 1 1 0 0 0 1 0 1 1 0 1 0 1 0 0 0 0 0 1 0 0 0 0 0 0 1 1 1 0 1 0 0 1 1 0 1 0 1 0 0 0 0 0 0 0 0 0 2 2 1
84 0 2 0 0 0 1 2 0 0 0 0 0 0 0 0 0 2 0 2 2 2 0 1 1 1 1 1 1 2 2 0 2 2 1 1 1 2 0 0 2 0 0 1 1 1 0 0 1 1 1 0 2 2 0 1 0 0 0 2 0 2 0 2 1 0 2 0 1 0 0 0 2 0 2 2 2 0 1 0 1 0 1 2 1 0 1 0 1 1 1 0 1 0 1 0 0 2 0 2 1 2 0 2 0 0 2 1 1 0 1 2 0 1 1 0 0 0 0 0 1 2 1 1 0 1 0 0 0 0 0 1 0 0 0 0 0 0 1 1 2 1 0 0 0 0 0 0 0 0 0 0 0 0 0 0 0 1 0 1 0 1 1 1 1 1 0 1 0 0 1 1 2 0 2 0 1 0 0 0 0 0 2 2 2 2 2 0 0 0 0 0 2 1 1 1 2 1 1 0 0 1 0 0 2 0 1 2 1 0 0 0 1 0 1 2 0 1 1 1 1 0 0 0 0 1 1 1 0 1 0 0 0 0 1 0 0 2 2 0 0 1 2 2 2 0 0 0 0 0 0 0 0 1 1 1 0 2 2 2 0 2 0 1 0 0 0 0 1 0 0 0 1 1 0 0 1 2 2 2 2 0 2 2 1 1 1 1 0 2 0 2 1 2 2 0 2 1 0 0 0 0 0 0 0 0 0 1 2 2 2 1 0 1 1 0 2 0 0 0 2 0 1 2 0 0 1 0 0 0 0 1 1 0 0 0 0 1 0 0 1 1 1 0 0 0 1 0 1 0 0 0 1 1 1 0 0 1 1 0 1 1 2 0 2 0 0 1 2 1 1 1 1 2 2 2 0 2 0 1 1 0 0 1 0 1 1 1 1 1 0 2 0 0 1 0 1 1 0 0 0 0 0 2 1 0 0 0 0 0 0 0 0 0 0 0 0 0 0 0 0 1 0 0 1 2 2 1 0 0 1 0 0 0 0 0 1 0 0 0 1 1 2 1 1 2 0 0 0 0 0 0 0 1 1 0 1 2 1 1 1 1 0 0 0 1 1 1 0 0 1 0 1 1 1 0 1 2 0 2 0 1 0 0 0 0 0 1 1 0 1 1 0 1 1 1 1 1 1 0 1 1 0 1 0 0 1 1 1 0 0 2 0 1 1 1 0 1 0 1 1 2 1 1 0 1 1 1 0 1 0 1 0 0 0 0 2 1 1 2 1 1 2 0 2 1 0 0 0 0 0 0 1 2 0 0 0 1 1 0 0 1 0 1 0 0 1 1 0 0 0 0 0 0 0 0 0 0 0 0 2 0 0 0 0 0 0 0 0 0 0 1 0 0 0 0 0 0 0 0 0 2 2 0 1 1 1 0 0 1 0 0 0 0 0 0 0 0 0 0 0 0 0 0 0 1 0 2 0 0 0 1 1 1 1 0 2 0 0 2 2 1 0 1 2 1 1 1 0 0 0 2 2 2 1 2 2 2 2 2 2 1 1 1 1 1 0 0 1 0 1 2 2 0 0 2 2 0 1 0 1 1 2 0 1 2 0 1 1 0 0 1 0 0 0 0 0 0 0 0 0 0 0 0 0 0 0 1 1 0 0 0 0 0 0 1 0 1 1 1 0 1 1 0 0 1 1 1 0 0 0 2 0 2 0 0 1 0 1 1 0 1 0 0 0 0 0 0 0 0 0 0 0 0 0 2 0 0 1 0 0 0 2 2 0 0 2 1 0 1 0 0 2 0 0 0 0 1 1 1 0 1 2 0 0 0 2 2 1 1 0 0 1 1 0 1 0 1 0 0 0 1 1 2 1 0 0 0 0 2 2 1 1 1 1 2 0 2 2 2 2 2 0 1 0 2 0 0 1 2 1 1 2 0 0 1 0 0 1 0 1 0 1 0 1 1 1 0 0 0 2 0 0 1 0 0 1 0 1 1 1 0 0 0 0 1 1 0 1 0 0 0 0 1 0 0 0 1 1 2 2 2 0 0 0 1 1 2 1 1 0 0 1 0 0 0 1 0 0 0 0 2 2 0 0 0 1 1 0 1 0 0 0 0 0 1 1 0 0 0 0 0 0 1 0 0 1 0 1 1 2 2 0 2 0 0 0 1 1 0 0 0 1 0 1 0 1 0 1 0 1 0 2 0 0 0 0 1 1 1 1 0 1 0 1 1 2 0 0 1 1 1 0 0 0 0 0 0 0 0 0 0 1 1 0 0 0 1 0 2 0 0 1 0 0 0 0 0 0 1 2 0
85 0 2 1 1 0 1 1 0 1 1 1 0 2 2 0 0 2 1 1 2 2 2 1 1 1 1 0 2 2 2 0 2 1 2 0 2 1 1 1 0 0 0 1 2 1 2 0 0 0 0 0 1 1 1 2 0 0 1 1 1 1 0 2 0 1 1 0 1 0 0 2 2 0 2 2 2 0 2 2 0 0 0 1 0 0 0 1 2 2 1 0 1 0 0 0 0 0 0 1 1 2 0 2 0 0 2 2 0 0 0 1 1 2 2 0 0 0 0 0 2 0 2 1 1 0 1 2 0 2 0 0 0 0 0 0 0 0 0 2 0 2 0 0 2 2 0 0 0 1 0 0 0 0 0 0 0 1 0 1 2 2 2 2 1 2 1 0 0 2 0 1 1 2 2 0 2 0 0 0 0 0 1 2 2 1 1 2 1 0 2 2 2 0 0 1 1 2 0 0 0 0 1 1 2 0 2 2 1 0 1 0 1 0 2 2 0 1 2 0 2 1 1 0 1 0 1 2 2 0 0 0 0 0 1 0 0 2 2 0 0 1 2 1 1 0 0 0 1 1 0 0 1 0 0 2 2 0 0 0 0 0 0 1 0 0 1 0 0 0 1 1 1 1 1 1 1 2 2 0 0 1 1 0 1 0 1 1 0 2 0 1 0 2 1 1 1 0 1 0 0 0 0 1 0 0 0 0 0 0 0 0 0 1 2 1 2 0 0 1 1 0 2 2 2 0 2 0 1 1 0 2 1 0 0 0 0 1 0 1 1 1 2 0 0 0 1 0 0 1 0 0 2 2 1 1 1 1 0 2 0 0 1 0 1 0 0 2 2 1 1 1 0 2 0 0 0 1 1 2 1 2 0 2 0 1 1 0 0 0 0 1 0 0 1 0 1 0 1 1 1 1 0 0 0 1 0 0 0 0 0 1 0 1 1 0 0 0 0 0 0 1 1 0 1 1 0 0 1 1 0 1 0 0 2 2 0 0 0 0 0 2 1 0 1 1 0 1 1 0 0 0 0 2 2 1 2 1 1 1 1 1 0 0 0 2 0 1 0 0 1 0 1 1 1 1 1 2 0 1 0 0 0 1 1 1 0 0 1 0 2 1 0 0 0 0 0 0 0 1 2 2 1 0 1 1 2 1 0 1 0 1 0 0 0 2 0 1 0 1 1 2 2 2 2 1 1 1 0 2 1 1 0 1 2 0 1 2 0 1 1 1 2 1 2 1 1 1 1 0 1 1 0 2 0 1 0 0 0 1 1 0 1 1 0 0 1 0 0 0 0 0 2 0 1 1 2 1 0 1 1 0 0 0 1 0 0 0 0 0 1 0 1 0 0 0 1 0 2 0 0 2 2 0 1 2 2 0 0 1 1 0 2 2 2 2 0 0 1 1 0 0 0 2 2 0 0 2 0 0 1 1 0 0 0 0 2 0 1 1 1 1 1 1 2 1 1 1 1 0 0 1 0 0 0 1 1 2 2 1 1 0 1 0 0 0 0 2 0 1 0 1 0 0 0 0 0 0 0 0 1 0 2 1 2 2 2 1 2 0 0 1 1 0 1 0 0 0 0 1 1 1 0 0 0 0 0 2 2 0 0 0 0 0 0 0 1 0 1 0 0 0 0 0 0 0 0 0 0 0 0 1 0 2 1 0 1 0 1 1 0 1 0 0 0 0 0 0 0 0 0 0 0 0 0 1 1 0 0 0 0 0 2 0 0 1 1 1 0 1 0 1 1 0 0 1 1 0 1 1 1 2 0 0 1 1 0 2 2 0 2 2 2 2 0 2 0 1 0 0 0 0 0 1 2 1 0 0 0 1 2 1 0 0 2 2 0 2 1 2 2 1 0 1 0 1 0 0 2 2 1 1 1 1 0 2 1 0 0 0 0 0 0 0 0 0 0 0 0 0 2 0 0 0 0 0 1 0 0 0 0 0 0 0 0 1 2 1 0 0 0 0 2 1 0 0 0 0 2 2 1 1 0 1 0 1 1 1 0 0 0 0 0 2 2 0 2 0 0 0 0 2 2 1 1 1 0 1 0 2 0 0 0 0 0 2 2 0 0 0 0 0 0 1 2 0 1 2 1 0 1 1 0 1 0 1 0 1 0 1 0 1 2 2 1 1 1 1 1 1 0 0 1 1 1 0 0 1 0 1 2 0 1 0 1 1 1 0 0 1 1 1 0 0 0 0 0 0 0 0 0 0 1 1 0 0 0 0 0 0 0 0 0 0 0 0 1 0 0 0 0 0
86 0 0 0 0 0 1 2 0 0 0 2 0 1 0 0 0 2 1 2 2 2 1 0 2 0 0 0 2 2 1 0 0 0 2 0 2 1 1 0 0 0 0 0 2 0 0 0 0 0 0 0 2 2 0 1 1 0 1 2 0 0 0 1 1 0 1 0 1 0 0 1 2 0 2 2 2 0 1 1 0 0 0 0 2 0 0 0 0 2 0 0 1 0 0 0 0 0 0 1 1 2 0 2 0 0 2 2 0 0 0 1 1 2 2 1 1 1 1 0 1 0 2 2 0 2 0 0 0 0 1 1 0 0 0 0 0 0 0 1 1 1 0 0 1 2 0 0 0 1 0 1 1 1 1 0 0 1 0 0 1 1 2 2 1 2 0 0 1 2 0 1 1 1 0 0 1 1 1 1 1 0 1 2 1 1 1 1 0 0 0 1 1 0 1 0 1 2 0 0 0 0 0 2 2 0 1 1 0 0 1 0 0 0 1 2 1 0 1 1 1 1 0 0 0 1 1 0 0 0 0 0 1 2 1 2 0 2 2 0 0 1 2 1 2 1 1 0 1 1 1 0 2 0 0 2 1 2 0 0 0 0 0 0 0 0 1 0 1 0 0 1 1 1 1 0 0 0 0 0 0 0 1 0 1 1 0 0 0 1 1 0 0 2 2 0 0 0 0 0 0 0 0 0 0 0 0 0 2 2 0 1 0 2 1 1 2 0 1 0 0 2 0 1 2 0 1 1 1 1 1 1 1 1 0 0 0 1 0 2 1 2 1 0 0 0 2 1 2 1 1 1 2 2 1 0 1 1 0 2 0 0 0 0 0 0 0 1 1 0 0 0 1 2 1 1 0 2 0 1 2 1 1 2 1 1 1 0 0 0 0 0 0 0 2 0 0 0 0 0 0 0 0 2 0 0 0 0 0 0 0 1 0 1 1 2 0 1 0 0 0 2 1 2 0 2 1 1 1 1 1 0 0 0 1 1 0 2 0 0 0 2 0 0 1 1 0 2 2 0 0 0 0 2 2 2 2 1 1 0 0 0 0 0 1 2 0 1 0 0 0 0 1 1 1 1 1 2 0 1 0 0 0 1 1 0 0 1 2 2 0 0 1 1 0 0 0 2 2 0 2 0 1 1 1 1 2 1 1 0 0 2 0 0 1 1 1 1 0 2 2 2 0 0 0 1 1 0 1 2 0 0 0 0 0 0 2 1 0 0 1 2 1 0 1 1 0 1 1 0 0 0 1 1 1 1 0 2 0 1 0 0 1 2 0 0 1 1 1 0 1 0 1 0 1 1 1 0 0 0 0 0 1 0 1 0 0 0 0 0 0 1 1 0 0 0 0 0 0 0 0 1 1 0 1 1 1 0 0 1 1 0 1 1 1 1 1 1 1 0 1 0 0 2 1 0 1 1 0 0 0 2 1 1 0 0 2 0 0 1 1 0 0 1 1 1 1 1 0 0 1 1 1 1 1 2 1 1 0 0 0 0 2 1 1 1 0 2 0 0 0 1 1 0 0 2 2 0 0 0 0 1 1 0 1 1 1 0 1 1 0 1 1 1 1 0 0 0 0 1 0 0 0 0 2 0 0 1 2 0 0 0 0 1 0 0 1 0 1 1 0 1 0 0 0 0 0 0 0 0 0 1 0 2 0 0 1 0 1 1 0 1 0 1 1 0 0 0 0 0 0 0 1 0 0 1 1 0 1 1 0 0 2 1 0 1 2 1 0 2 1 1 1 0 0 0 1 0 0 2 1 1 0 0 1 1 0 2 2 2 0 2 2 0 0 0 1 0 0 2 2 0 0 2 2 2 2 0 0 1 2 1 1 1 0 2 1 0 2 2 2 2 0 2 0 2 0 0 2 2 1 1 2 0 0 2 0 0 1 0 0 1 0 0 0 0 0 0 0 0 2 0 0 1 0 0 0 0 1 1 1 0 1 0 1 0 1 0 2 0 1 0 0 2 0 0 0 1 2 2 2 2 2 0 0 0 0 1 1 0 1 0 0 2 0 0 0 0 0 0 0 1 2 0 1 1 1 1 0 1 1 0 0 0 0 2 2 1 2 1 0 1 0 0 1 0 1 2 0 0 1 1 0 1 0 0 1 1 0 1 0 0 0 0 0 0 2 1 0 0 2 0 1 1 1 0 1 0 0 1 0 1 0 1 0 1 1 0 0 2 0 1 0 0 0 1 0 0 1 0 0 0 2 2 0 0 0 1 0 1 0 0 0 0 0 0 0 0 0 1 2 1
87 0 2 0 0 0 1 1 0 0 0 0 1 1 1 0 0 1 0 1 1 1 0 0 2 0 0 0 2 2 1 0 1 1 1 1 1 1 1 0 1 0 0 0 1 0 0 0 0 0 0 0 1 1 1 2 0 0 1 0 0 0 0 2 0 1 1 0 1 1 0 1 1 0 0 2 2 0 1 0 2 0 0 0 1 0 0 0 2 2 0 1 1 0 0 0 0 0 0 2 1 2 0 1 0 0 2 2 1 1 0 1 0 1 1 0 0 0 0 0 1 1 2 0 1 1 1 2 0 2 1 1 0 0 0 0 0 0 1 1 2 1 0 0 1 0 0 0 0 0 0 1 0 0 0 0 0 0 1 1 2 0 1 1 1 2 0 1 1 1 1 0 1 0 0 0 2 0 0 0 0 1 0 1 0 0 0 1 1 0 2 2 1 1 1 1 0 1 0 1 1 0 0 2 2 0 2 1 0 0 1 0 2 0 0 2 1 1 1 1 1 0 0 0 0 1 1 2 0 2 0 0 0 0 1 0 0 2 2 0 0 1 2 2 2 0 0 0 0 0 0 1 1 1 1 0 0 2 1 1 0 1 1 1 0 0 0 1 1 0 0 0 1 0 0 0 1 1 1 0 0 0 1 1 2 1 1 1 0 1 0 1 0 2 2 0 2 0 1 2 1 0 0 1 0 0 2 2 1 2 1 2 0 0 1 0 2 0 0 0 1 0 1 0 2 0 1 2 0 1 0 0 2 0 0 0 0 2 1 1 1 0 2 1 1 0 2 0 0 1 0 0 2 2 2 0 1 1 0 1 0 0 1 0 1 0 0 2 2 0 0 0 0 2 0 0 0 1 1 2 0 1 0 0 1 2 1 0 0 0 0 1 0 0 2 1 1 0 0 0 0 0 0 1 1 1 0 0 0 0 0 0 0 2 0 2 0 0 0 0 0 1 0 0 1 1 1 0 0 1 1 1 0 0 1 1 1 2 2 2 2 0 1 1 1 2 1 1 2 0 0 0 0 2 2 1 2 1 1 1 1 1 0 1 0 1 1 0 0 0 1 1 0 2 0 2 0 1 0 0 2 0 0 2 1 0 1 1 2 1 0 0 0 0 1 1 1 1 1 1 2 2 1 1 1 0 1 1 1 0 0 2 0 0 1 1 1 0 0 0 1 2 2 2 0 2 0 0 0 2 1 0 0 1 1 0 2 1 1 1 0 1 2 0 2 0 0 1 1 0 0 1 0 1 1 0 0 0 0 1 0 0 0 1 0 0 0 1 1 1 0 1 0 0 0 0 0 1 0 1 0 0 0 0 0 0 0 2 0 0 0 1 0 0 1 0 1 0 0 1 1 1 0 0 1 0 1 0 0 1 1 0 1 1 1 1 1 0 0 1 1 1 0 2 2 0 1 1 0 0 0 1 0 0 0 1 2 0 0 1 1 0 0 0 0 0 0 1 1 0 0 1 1 1 1 2 1 1 1 0 0 0 0 1 1 1 1 1 0 1 0 1 1 0 0 2 2 0 1 0 1 0 2 1 1 2 1 1 1 1 0 1 2 0 2 0 0 0 0 1 0 0 0 0 0 0 1 2 2 0 0 0 0 0 0 2 2 1 1 1 0 0 1 0 0 0 1 0 0 0 0 1 0 1 1 1 0 0 0 1 1 0 0 1 1 0 1 0 0 0 0 0 0 1 0 2 0 0 0 0 0 0 2 0 0 0 2 1 0 2 0 0 2 1 1 0 1 0 0 2 1 2 1 1 1 0 1 1 1 1 1 2 2 0 2 0 0 2 0 0 2 0 0 1 1 1 0 0 1 1 2 0 0 0 1 2 1 1 0 1 1 0 0 0 0 0 0 0 1 1 0 1 2 0 0 1 1 1 1 0 0 0 0 0 0 0 0 1 0 1 2 0 0 0 0 0 0 0 1 1 1 0 0 0 0 0 0 0 1 0 0 0 0 2 0 0 0 1 2 2 2 2 2 0 0 0 0 2 0 0 2 0 0 2 2 0 2 0 0 0 1 2 1 0 1 2 0 2 0 2 0 0 0 0 2 0 1 0 1 1 0 0 0 1 1 0 1 0 0 1 2 2 1 2 0 0 1 1 0 0 0 0 2 0 1 1 1 2 0 0 2 0 1 1 1 0 1 2 0 2 2 0 1 0 2 0 0 0 0 1 0 0 0 0 0 1 0 1 2 1 0 1 0 0 0 0 0 0 0 0 0 0 1 0 0 0 0 0 0 0 2 2
88 0 1 0 0 0 2 0 0 2 2 0 0 2 2 0 0 2 0 2 2 2 0 0 2 0 0 0 2 2 2 2 1 1 2 0 2 2 1 0 0 0 0 1 2 1 1 0 0 0 0 0 1 1 1 1 1 0 1 0 1 0 0 0 1 0 0 1 2 1 1 1 1 0 1 2 2 0 1 0 2 0 0 0 0 0 0 2 2 2 2 1 1 0 1 0 0 1 0 2 1 1 1 1 0 0 2 1 1 0 0 2 1 1 1 1 1 0 1 0 1 0 1 2 0 1 0 1 1 0 0 0 0 1 1 1 0 0 0 0 0 2 0 0 2 2 0 1 1 1 0 0 0 0 0 0 0 0 0 2 2 2 2 2 0 2 0 1 0 1 0 1 0 1 1 0 1 1 1 1 1 1 0 2 2 2 0 2 0 0 1 2 2 1 2 0 1 2 1 0 0 1 0 1 2 0 2 1 1 0 2 0 0 0 1 2 0 0 1 1 1 1 1 0 0 2 2 2 0 2 0 0 0 0 1 0 1 2 2 0 0 0 2 1 2 1 1 0 0 0 0 0 1 1 1 2 0 0 0 0 0 0 0 1 0 0 1 0 2 1 0 1 0 0 0 0 0 2 2 0 0 0 1 0 1 1 2 2 0 2 0 0 0 2 2 0 2 1 0 0 0 0 2 0 2 1 0 0 2 1 0 1 0 1 1 1 2 1 0 0 0 0 2 1 0 0 0 0 1 1 0 1 0 0 0 0 0 2 0 2 1 2 2 1 0 1 0 1 2 0 0 0 1 1 0 0 0 1 0 1 0 0 2 0 2 0 0 2 2 0 0 0 0 2 0 0 0 1 0 2 1 0 0 0 1 1 0 0 0 0 1 2 1 0 2 1 2 1 1 1 1 1 0 1 0 0 0 1 0 0 0 1 0 0 2 0 1 1 0 0 0 2 1 0 1 2 0 0 0 0 0 1 0 1 1 1 1 1 0 0 1 1 2 1 1 1 0 2 2 0 0 1 0 0 0 0 0 1 1 0 0 0 1 0 0 2 0 1 0 1 1 1 1 1 1 1 0 2 0 2 1 1 0 2 1 1 0 0 2 1 0 0 1 1 0 0 0 1 1 1 1 1 1 1 1 0 1 0 0 1 0 1 1 2 2 0 0 0 0 1 1 2 2 2 1 2 0 1 1 2 0 1 0 0 1 1 2 1 1 0 1 2 1 1 2 0 0 2 2 0 1 0 1 1 1 0 0 0 0 0 1 0 2 2 0 2 0 1 0 0 0 0 1 0 1 1 1 2 0 2 0 0 0 0 1 0 0 2 1 1 0 0 1 0 0 0 0 0 0 0 0 1 2 0 0 2 0 0 0 0 0 0 0 1 0 0 0 0 0 0 0 0 0 0 0 1 1 1 0 0 0 2 0 0 0 0 1 0 0 1 0 0 0 0 1 1 1 1 0 0 0 2 1 2 0 2 0 1 1 1 1 0 1 2 1 2 2 1 1 0 1 0 1 0 0 2 2 0 0 0 0 1 1 0 1 1 1 0 2 0 0 0 2 0 2 0 0 0 1 1 0 1 0 0 2 0 1 1 2 0 0 0 0 0 0 0 0 0 0 0 0 1 1 0 0 2 2 0 1 1 1 2 0 2 0 0 0 0 1 1 0 1 0 1 1 0 1 0 0 0 0 0 0 0 0 0 0 0 1 0 0 0 1 1 1 0 2 1 0 1 0 0 1 0 0 1 1 0 2 0 0 2 0 1 1 0 0 2 1 1 1 1 2 1 0 1 0 1 0 1 2 0 0 1 1 1 1 1 0 1 1 0 1 1 0 2 0 2 0 0 0 1 0 1 0 1 0 0 1 2 0 2 1 1 1 1 0 0 0 0 0 0 0 0 0 0 0 0 0 0 2 0 0 0 0 0 1 0 1 0 0 0 1 1 1 1 0 0 1 0 0 0 2 0 0 0 0 1 1 2 2 2 2 0 0 0 0 1 1 1 1 0 2 1 1 0 1 0 0 0 0 2 1 0 1 1 1 1 0 2 0 0 0 0 0 1 2 1 2 1 1 0 0 1 2 0 0 1 2 0 1 1 1 1 0 0 2 1 0 0 0 0 1 0 0 1 1 0 0 1 1 1 1 1 1 0 1 1 0 2 1 1 1 0 1 1 1 0 0 0 0 0 0 0 0 0 0 1 1 0 0 0 2 2 0 0 0 1 0 0 1 1 1 0 0 0 0 0 0 0 0 0
89 0 2 0 0 0 1 2 0 0 0 1 0 1 1 0 0 1 0 1 1 1 0 1 1 0 0 0 1 2 2 1 0 1 1 0 2 1 1 1 0 0 0 1 2 0 1 0 0 0 0 0 1 2 0 2 0 0 1 1 0 0 0 1 1 1 0 0 0 0 0 0 2 0 1 2 1 0 1 0 1 0 0 0 2 0 0 0 2 2 0 0 1 1 0 0 0 1 0 2 1 1 0 1 1 1 2 1 2 1 0 2 1 2 2 1 0 1 0 0 2 0 2 0 2 0 2 1 1 0 0 0 0 1 1 1 0 0 0 2 0 2 0 0 1 1 0 0 0 0 0 0 1 0 0 1 1 0 0 1 1 0 0 1 1 1 0 1 1 0 0 2 0 2 0 0 2 1 0 0 1 1 0 1 1 0 1 2 0 0 0 2 1 0 0 0 1 2 0 0 0 0 0 2 2 1 2 1 2 0 2 0 2 0 2 2 1 0 2 0 2 0 1 0 0 2 2 1 0 1 0 0 0 0 2 0 0 2 2 0 0 0 1 1 1 0 0 0 0 0 0 1 2 1 1 1 1 1 0 0 0 0 0 2 0 0 0 1 1 0 0 0 1 1 0 0 0 1 1 0 0 1 2 0 2 1 0 2 0 2 1 1 0 2 1 1 1 1 0 0 0 0 1 0 1 0 0 0 2 2 1 1 0 0 2 0 2 0 0 1 0 1 1 1 1 0 0 2 0 0 0 1 2 1 0 0 0 1 0 0 1 1 1 0 0 0 2 0 1 1 1 1 2 2 0 1 1 0 0 2 0 0 2 0 2 0 0 1 2 1 1 1 0 2 0 0 0 2 0 1 2 0 0 1 0 0 0 0 0 1 0 1 0 0 2 0 0 0 1 1 1 1 0 2 2 0 0 1 0 0 0 0 0 0 1 0 1 1 0 0 0 1 1 0 1 1 1 0 1 0 0 0 0 1 1 0 0 1 0 0 1 1 1 2 0 2 0 1 1 0 0 0 0 1 1 1 1 2 1 2 2 2 1 1 0 1 1 0 0 0 0 0 2 2 1 0 1 1 0 0 2 0 0 2 1 0 1 0 1 0 1 1 1 2 2 0 0 0 0 1 2 1 2 0 2 0 1 1 1 0 1 1 0 1 1 1 0 1 0 2 2 2 1 1 1 1 1 0 1 2 0 0 1 0 1 1 1 1 1 1 0 1 2 1 2 1 0 1 1 0 1 0 2 1 1 0 1 1 0 1 0 0 0 2 1 0 1 1 0 0 0 0 0 0 0 0 0 0 0 0 0 0 1 0 1 0 0 1 1 1 1 0 0 0 0 0 0 0 0 0 0 2 1 1 2 1 2 0 0 1 1 0 0 0 0 0 0 0 1 1 1 1 0 1 1 0 2 0 0 0 1 0 0 0 0 0 2 0 1 1 2 0 1 1 2 1 2 1 1 0 0 1 1 1 0 2 1 1 1 0 0 0 1 2 2 2 1 1 1 0 0 1 0 1 1 2 2 1 2 1 0 1 0 0 0 1 0 0 0 0 0 0 0 0 0 0 0 0 0 1 0 1 0 0 2 0 0 1 1 0 1 0 0 0 0 0 0 1 1 1 0 0 1 0 0 2 2 1 1 1 0 1 0 2 2 1 2 0 0 1 1 0 0 1 1 1 0 0 0 0 0 0 0 1 0 0 1 0 0 1 0 1 2 2 0 0 2 1 0 1 0 1 0 1 1 0 1 0 1 1 0 1 2 0 0 0 2 2 2 2 0 2 2 1 0 1 0 0 1 0 0 0 0 1 2 2 1 0 0 1 1 0 0 0 1 2 1 2 2 2 2 2 0 0 0 0 0 0 0 2 1 2 2 0 0 2 1 2 2 0 0 0 1 1 1 0 1 0 0 0 2 0 0 0 0 0 0 1 0 0 1 0 0 0 0 0 0 1 2 0 2 0 1 1 0 2 0 0 0 1 1 1 2 0 0 0 0 2 0 0 0 0 1 1 1 0 1 0 0 0 0 2 1 0 2 2 0 1 0 0 1 0 0 0 1 1 1 1 2 1 0 1 0 2 0 0 1 1 0 0 2 1 0 1 1 0 0 2 0 0 0 0 0 1 1 0 1 1 1 0 2 0 0 2 2 0 1 0 0 1 1 1 1 0 1 1 2 0 2 2 0 0 0 0 0 0 0 0 1 1 0 1 0 1 0 1 0 1 0 0 1 1 0 0 0 0 0 0 0 0 1 0
90 0 2 0 0 0 0 0 0 1 1 0 0 0 0 0 0 1 0 1 2 2 1 0 2 0 0 0 2 2 1 1 2 2 2 0 2 1 0 0 1 0 0 0 1 0 0 0 0 0 0 0 1 1 1 2 0 0 0 1 1 0 1 1 0 1 1 0 2 1 1 2 2 0 1 1 1 1 2 2 0 0 0 0 2 0 0 0 0 2 0 0 1 0 1 0 0 1 0 2 1 2 0 1 1 1 2 0 2 1 0 1 1 2 2 0 0 0 1 0 1 0 2 1 1 1 1 0 0 0 0 0 0 0 0 0 0 0 0 2 0 2 0 1 1 1 1 0 0 1 0 0 0 0 0 0 0 1 0 0 2 1 2 2 2 1 0 0 0 0 0 0 0 1 1 0 1 0 0 0 0 1 2 2 2 2 2 2 0 1 1 2 2 2 2 0 2 2 0 0 0 1 1 1 2 0 2 1 2 0 1 0 0 1 2 2 0 1 1 1 1 1 0 0 1 2 1 0 0 1 1 0 0 0 0 0 0 2 2 0 0 1 2 1 2 1 1 0 0 0 0 0 1 1 1 1 2 0 0 0 0 0 0 1 1 1 1 0 0 0 0 2 1 1 0 1 0 0 0 0 0 0 0 0 1 1 0 0 0 2 1 0 0 2 2 1 2 0 0 0 0 0 0 0 0 1 1 0 1 1 0 1 0 2 2 0 0 0 0 1 1 0 0 2 1 0 1 0 2 2 0 2 1 0 0 0 0 1 1 2 1 0 2 1 0 0 0 0 0 0 0 0 1 1 0 0 0 0 0 1 0 0 1 0 1 1 0 1 1 0 0 0 1 2 0 0 0 1 0 1 1 1 0 0 1 1 1 0 0 0 0 1 2 0 2 2 2 1 0 0 0 0 0 2 0 0 0 1 0 0 0 1 1 0 0 0 0 0 0 0 0 2 0 1 0 0 0 2 1 1 0 1 1 1 0 0 1 1 1 0 2 0 2 0 1 1 0 0 2 1 1 0 0 2 1 1 1 1 1 1 1 1 0 0 0 1 1 1 0 1 1 1 0 2 0 1 0 1 0 1 2 0 0 0 0 1 0 0 2 2 0 0 0 1 0 1 1 2 1 0 0 0 2 1 1 1 2 0 1 1 0 1 0 1 1 1 0 1 0 1 2 2 1 1 0 1 1 0 1 2 0 0 0 1 1 0 1 0 0 2 0 0 1 0 1 0 0 1 1 0 1 0 0 1 1 0 0 2 0 0 0 0 1 1 0 1 0 1 0 0 0 1 1 0 0 0 1 0 0 0 0 0 1 0 0 0 0 0 0 0 1 1 1 0 0 0 0 0 0 0 0 2 1 1 1 0 0 0 0 0 0 0 1 1 1 1 0 0 0 0 0 0 0 0 0 0 1 1 0 0 0 0 1 1 0 0 2 0 1 2 1 2 1 1 1 0 1 1 0 0 0 1 0 1 0 1 2 2 2 0 0 0 2 1 1 2 0 1 1 0 0 0 0 0 0 2 2 0 1 0 0 2 2 0 2 2 0 0 2 0 0 0 1 1 1 0 0 1 0 1 1 1 0 0 0 0 0 0 1 1 1 1 0 0 0 0 0 0 0 0 0 1 1 0 0 1 1 1 0 0 0 1 1 2 1 1 0 0 1 1 0 1 0 0 1 0 0 1 0 0 0 0 0 0 0 1 2 0 0 0 0 1 2 1 0 0 2 2 0 0 0 0 1 0 0 1 1 0 1 1 0 1 1 1 1 1 0 2 1 1 0 0 2 1 0 1 0 1 0 0 1 0 0 1 2 1 0 0 1 1 2 0 0 0 1 2 1 2 2 2 2 2 0 1 0 1 0 0 0 1 0 1 1 1 1 2 0 0 0 0 0 0 0 0 0 0 0 2 2 0 1 0 0 0 0 0 1 0 1 1 0 1 0 0 0 1 0 0 2 0 1 0 2 0 0 1 0 1 2 2 1 1 2 0 0 0 0 0 0 0 0 0 0 1 2 0 2 0 0 0 1 2 2 0 1 1 1 1 0 2 0 0 0 0 0 1 1 1 2 1 0 1 0 2 1 0 1 1 0 0 1 1 1 1 0 0 1 0 0 0 0 0 2 0 2 0 0 1 0 0 1 0 0 2 0 0 1 1 0 2 1 1 1 0 1 2 2 0 1 2 0 1 0 0 0 2 0 0 0 0 0 0 1 1 1 2 2 0 0 0 0 0 0 1 1 0 0 0 0 0 2 0
91 0 1 0 1 0 1 2 1 0 1 0 1 2 2 0 0 0 0 1 1 1 0 0 2 1 1 0 2 2 2 1 1 1 0 2 0 1 1 0 0 0 0 0 1 0 0 0 0 0 0 0 0 0 0 1 0 1 0 0 0 0 0 1 0 2 1 0 1 1 0 1 0 0 0 2 2 0 1 0 1 0 1 1 1 0 0 1 2 2 1 1 2 0 0 0 0 2 1 2 2 0 1 0 1 1 2 2 0 0 0 1 0 0 2 1 1 0 1 1 0 1 1 1 0 0 0 0 0 0 1 1 0 0 0 0 0 0 0 2 2 0 0 0 1 2 0 0 0 0 0 1 0 0 0 0 0 0 0 1 0 0 2 2 0 1 0 1 1 1 1 2 0 2 2 0 2 1 0 0 0 1 1 1 1 1 1 0 0 0 0 0 2 2 2 0 2 2 1 1 1 1 0 1 2 0 1 1 1 0 2 0 1 0 2 2 1 0 1 1 1 1 1 1 1 1 2 1 0 1 0 1 0 0 1 0 0 2 2 0 0 0 2 2 2 0 0 0 0 0 0 0 2 0 0 2 1 0 0 0 0 0 0 0 1 1 0 0 1 0 0 0 1 1 0 1 0 1 1 0 0 1 0 0 2 1 0 1 2 2 0 1 0 2 1 0 2 1 0 1 1 0 1 0 1 0 1 2 2 1 0 1 0 2 1 1 1 0 1 0 0 2 2 0 2 0 1 2 1 1 0 0 0 0 0 0 0 1 0 1 1 1 1 0 0 0 0 0 0 1 0 0 1 1 1 0 1 0 0 2 0 0 2 0 2 1 0 1 2 1 1 1 2 2 1 1 0 0 0 2 1 1 0 1 1 1 1 1 1 0 0 0 1 0 1 1 2 1 1 1 0 1 0 1 0 0 1 2 0 0 0 0 0 0 1 0 0 0 1 0 2 0 0 1 0 0 0 0 0 0 1 0 0 0 1 1 0 2 0 0 0 2 1 1 1 1 0 2 2 0 0 1 0 0 0 0 0 2 1 2 2 2 1 1 0 0 2 0 0 0 1 1 1 2 2 0 2 2 1 0 1 1 0 2 1 1 0 1 2 1 0 0 0 1 1 0 0 1 1 0 1 1 2 1 1 1 1 1 2 0 1 1 0 0 0 1 1 1 0 1 1 2 1 1 0 1 1 1 0 2 1 0 1 1 2 1 0 0 1 1 2 1 1 0 2 0 0 2 2 0 1 0 0 2 0 0 0 1 0 2 0 0 0 1 1 0 0 2 2 0 2 0 0 0 0 0 0 2 0 2 0 0 2 0 0 0 0 1 0 0 0 1 1 0 0 0 0 0 0 0 0 2 1 0 1 1 1 0 0 1 1 1 0 1 0 0 0 0 1 0 1 1 0 1 1 0 1 0 0 0 0 1 0 0 0 0 1 0 0 1 1 0 0 1 2 1 2 1 0 1 1 2 1 1 1 2 2 2 1 1 1 0 2 0 0 1 0 1 0 0 1 0 0 0 1 1 2 0 0 0 0 0 2 1 2 1 0 1 2 0 1 0 0 1 0 0 0 0 1 1 0 1 0 0 0 0 0 2 2 0 0 0 0 1 1 1 1 0 1 1 0 0 2 0 0 2 2 0 0 0 0 0 0 2 1 1 0 0 1 1 0 1 0 2 2 0 0 0 0 0 0 0 2 1 0 1 0 0 1 1 0 0 2 1 0 1 1 0 0 0 0 0 2 0 0 1 1 0 1 1 0 1 1 0 0 2 0 1 1 1 1 2 2 1 0 1 0 0 1 0 0 0 0 1 2 1 1 0 0 1 2 1 0 0 1 2 1 2 2 2 2 2 0 1 0 1 0 0 2 2 0 2 2 0 0 2 0 0 0 1 1 1 1 1 1 0 1 0 0 0 2 0 0 0 1 0 1 1 1 1 1 0 0 0 0 0 2 1 2 0 1 0 1 1 0 0 0 0 1 0 0 0 1 0 0 1 1 0 1 0 0 0 1 1 2 1 1 0 0 1 0 1 0 0 1 1 0 2 0 1 0 0 0 0 1 1 1 0 2 2 0 0 0 1 2 0 1 1 0 0 2 2 0 1 1 0 0 0 0 0 0 0 2 2 2 0 1 1 0 0 1 0 1 0 0 0 1 1 1 1 0 1 1 0 2 0 0 0 0 0 1 0 0 0 0 0 0 1 1 0 0 0 0 0 0 0 0 0 1 0 0 0 0 0 0 0 0 0 0 0 2 2
92 0 2 0 0 0 1 0 0 2 2 0 2 2 1 0 1 2 1 2 2 2 0 0 2 1 1 0 1 1 1 0 0 2 0 2 1 1 0 0 1 0 0 0 1 1 1 0 0 1 1 0 1 1 1 1 0 1 2 1 1 0 1 2 0 0 0 0 1 0 0 0 2 1 2 2 2 0 0 0 0 0 1 1 2 0 0 1 2 2 1 1 1 1 1 0 0 1 0 2 2 2 1 0 1 0 2 2 0 0 0 1 2 2 2 2 2 1 0 0 2 0 2 1 1 0 1 1 1 0 0 0 0 0 0 0 0 0 0 0 0 2 0 0 1 1 0 0 0 0 0 0 0 0 1 0 0 1 1 2 2 2 2 1 1 1 1 1 1 1 0 1 0 0 1 0 0 2 1 1 2 2 1 2 1 1 1 1 0 0 1 1 2 1 1 0 1 1 0 0 0 0 1 0 0 0 1 1 0 0 2 0 1 0 2 2 0 1 1 1 1 0 0 0 0 0 1 2 0 2 1 0 0 1 1 1 0 2 2 0 0 0 2 0 0 0 0 0 0 0 0 0 0 1 1 2 0 2 1 1 0 1 0 1 0 0 0 1 1 0 0 1 1 1 0 0 0 1 1 0 0 0 1 1 1 2 0 1 0 1 0 0 1 1 1 0 2 0 0 1 1 0 0 0 0 1 0 0 1 1 0 0 0 1 0 0 1 0 1 0 1 1 0 2 1 0 1 0 1 1 0 0 0 0 0 0 0 1 0 1 0 0 1 0 0 0 1 0 0 2 0 0 2 2 2 0 1 0 1 0 1 1 0 1 0 0 0 1 1 0 0 0 0 2 1 1 0 2 0 0 1 1 0 2 0 0 1 0 0 0 0 1 0 0 2 0 0 1 1 1 1 1 0 2 0 0 0 1 1 1 1 1 0 2 0 0 0 0 0 0 1 0 0 0 1 1 0 0 0 0 0 0 0 1 1 0 0 0 0 0 1 1 2 1 0 0 0 1 1 0 0 0 0 1 1 0 1 1 1 2 2 2 0 1 0 1 1 1 0 0 0 0 1 1 2 0 2 2 1 0 1 0 0 2 0 1 0 0 2 1 1 0 1 2 1 0 0 1 0 0 1 1 1 1 1 0 1 0 1 1 0 1 1 1 1 0 0 0 0 1 1 2 1 1 0 1 1 2 0 2 0 2 0 0 1 0 1 2 0 1 1 1 2 1 0 0 0 1 1 0 0 0 0 2 1 1 0 2 0 1 0 0 0 1 0 0 1 2 1 0 1 1 1 0 0 0 1 1 0 1 1 0 0 0 1 0 0 1 1 1 0 2 1 0 2 0 1 1 1 1 1 1 1 1 1 1 0 0 0 2 0 0 0 0 0 0 0 0 0 0 0 0 0 1 1 0 1 1 0 0 0 2 1 0 0 1 2 0 1 2 1 2 1 1 2 1 1 1 0 0 1 1 0 0 0 1 1 2 2 1 1 0 0 1 1 1 1 1 1 0 0 1 0 1 1 2 2 1 1 1 1 0 2 2 2 2 2 0 1 1 0 1 1 0 0 0 0 0 1 1 1 0 0 0 0 0 1 1 2 0 2 1 0 0 0 0 0 1 1 1 0 1 0 0 1 0 0 0 2 2 0 0 0 2 0 0 2 0 0 0 0 1 1 0 1 0 0 1 0 0 0 0 0 0 0 1 2 0 1 1 0 0 2 2 0 0 2 1 0 2 0 0 1 1 0 1 1 0 1 1 1 2 1 0 0 1 1 0 0 2 0 2 2 0 0 0 0 0 1 1 1 0 1 1 1 1 1 0 0 1 1 1 1 1 1 2 0 2 1 2 2 1 0 1 0 2 0 0 1 2 1 1 0 1 0 1 1 0 1 0 0 1 2 0 2 1 2 0 0 0 2 0 0 0 0 0 1 0 0 0 1 0 0 0 0 1 0 0 1 0 1 0 1 1 0 2 0 1 2 2 1 1 0 0 0 2 2 2 0 0 0 0 1 1 2 1 2 1 0 0 0 1 1 1 2 2 0 1 0 2 0 0 1 1 1 0 1 0 1 0 0 1 0 2 1 0 1 0 2 1 2 2 0 0 0 0 0 0 0 0 0 0 2 1 1 1 1 0 1 0 1 0 2 0 1 0 1 1 0 1 1 0 1 0 1 2 2 0 0 0 1 0 0 0 0 0 1 2 2 0 0 0 1 1 0 0 0 0 0 0 0 0 0 1 0 0 0 0 0 0 1 1
93 0 1 0 0 0 1 2 0 1 1 0 0 1 0 0 0 1 1 1 1 2 1 0 2 0 0 0 2 2 2 0 2 2 1 1 1 1 0 0 1 0 0 1 2 1 1 0 0 1 1 0 0 0 1 2 0 0 1 0 0 2 0 2 1 1 1 2 2 0 0 0 1 0 1 2 2 0 0 0 0 0 0 1 0 0 0 0 1 1 1 0 0 0 1 0 0 0 0 1 1 2 0 1 1 1 2 1 1 0 0 2 0 2 2 0 0 0 0 0 1 1 2 0 2 0 2 0 0 0 0 1 0 1 1 1 0 0 0 2 1 1 0 0 0 0 0 0 0 0 0 0 0 1 1 0 0 2 0 0 1 0 1 2 0 1 0 0 1 1 0 1 1 1 1 0 2 1 0 0 0 1 0 2 1 1 0 1 0 0 2 2 1 0 0 1 2 1 0 0 0 1 0 1 2 0 1 0 0 0 2 0 0 1 0 2 0 1 2 0 2 1 1 0 0 1 1 2 0 2 0 0 0 0 2 0 0 2 2 0 0 0 1 2 2 0 1 0 0 0 0 1 1 0 0 1 1 1 0 0 0 0 0 1 0 0 0 0 2 1 0 0 0 0 0 1 0 2 2 0 0 0 1 2 2 2 1 2 0 2 0 0 1 2 2 0 1 0 0 0 0 0 0 1 0 0 0 0 1 1 1 1 0 2 0 0 0 0 0 0 0 1 2 2 1 0 0 1 2 2 0 2 0 0 0 0 0 2 1 2 1 1 0 0 0 0 1 0 1 0 0 0 2 2 1 0 0 0 1 1 0 0 2 0 2 0 0 1 1 0 0 0 1 1 0 0 0 1 0 1 0 1 0 2 0 1 2 0 0 1 0 0 1 0 2 1 1 1 0 0 0 0 0 1 0 1 1 0 0 0 0 2 0 0 0 0 0 0 0 0 0 1 0 1 1 2 2 0 0 1 0 1 0 0 1 1 0 1 1 1 2 0 0 2 0 2 0 2 2 0 0 0 0 1 1 1 1 1 0 0 0 0 1 0 0 1 1 1 0 0 0 0 2 0 2 0 1 1 0 1 2 0 0 2 1 1 0 0 1 0 1 1 0 2 2 0 0 2 2 0 0 0 1 1 1 0 2 0 1 1 0 1 0 0 0 0 0 0 0 1 1 2 1 1 0 1 1 2 0 2 0 2 0 0 0 0 1 1 0 0 1 2 1 1 1 0 0 1 1 0 1 0 0 1 1 1 0 0 0 1 0 0 1 2 0 1 0 0 0 0 0 1 1 0 1 1 1 1 0 1 1 0 0 0 0 0 0 2 1 0 1 1 0 0 0 0 0 0 0 0 0 2 1 0 1 1 1 0 0 0 1 1 0 0 0 1 0 1 1 0 1 0 0 1 2 0 1 1 0 0 0 1 0 0 0 1 2 0 0 0 1 1 0 0 1 1 1 2 0 0 0 2 0 1 0 2 1 1 1 0 0 0 1 1 1 1 0 0 0 1 1 1 2 0 0 2 2 0 0 0 1 0 2 0 1 1 2 0 0 2 0 1 0 0 0 0 0 0 1 1 0 1 0 0 2 0 1 1 1 0 1 0 0 0 0 0 0 0 0 0 0 0 1 0 0 1 1 0 1 1 0 1 0 2 1 1 1 0 0 1 1 1 1 0 1 0 0 2 1 0 0 1 0 1 0 0 0 0 1 1 0 0 2 0 0 1 1 2 0 0 0 0 2 0 0 0 2 0 1 1 0 1 0 0 0 2 0 1 1 1 1 2 2 0 0 0 0 0 0 1 0 0 1 2 1 0 0 0 1 1 2 0 0 0 1 1 2 2 1 1 1 1 0 0 0 0 0 0 1 2 0 2 2 0 0 1 0 0 0 0 0 1 0 0 0 0 0 0 0 0 1 0 0 0 1 0 2 0 1 1 2 0 0 0 0 1 1 0 1 0 0 0 0 2 0 2 0 1 2 2 1 1 2 0 0 0 0 1 0 0 1 0 0 1 1 0 1 0 0 0 0 1 0 0 2 2 0 1 1 1 1 0 0 0 0 2 2 1 2 2 0 0 1 1 0 0 1 0 1 1 1 1 0 2 0 0 0 1 0 0 0 0 2 0 0 0 1 2 0 1 0 0 1 0 1 0 0 1 1 0 0 0 2 0 1 1 1 0 1 1 0 0 0 0 0 2 0 1 1 0 0 0 0 0 0 0 0 1 0 0 0 0 0 0 0 0 0 0 1 1 2 2
94 0 2 0 0 0 1 0 0 0 0 1 0 1 1 0 0 2 1 2 2 2 1 1 1 1 1 0 1 2 2 0 1 1 1 1 1 1 1 0 1 0 1 1 1 1 1 0 0 0 0 0 1 1 0 2 0 0 2 1 1 2 0 2 0 1 1 0 1 1 0 1 1 1 1 2 1 0 0 0 0 0 0 0 2 0 0 0 2 2 0 0 0 0 1 0 0 2 1 2 2 1 1 1 0 0 2 2 0 0 0 2 1 2 2 1 1 0 1 0 1 0 2 1 1 0 1 0 0 0 0 0 0 0 0 0 0 0 0 2 1 1 0 0 1 0 0 0 0 0 0 0 0 0 1 1 1 0 0 2 2 1 1 2 0 2 0 0 1 1 0 1 0 1 1 0 2 0 0 1 0 1 0 0 0 0 0 1 1 1 0 2 1 0 0 1 1 2 0 0 0 0 0 2 2 1 2 0 0 0 2 0 1 0 1 2 0 0 1 1 1 0 0 0 0 1 1 0 0 1 1 0 1 1 1 0 1 2 2 1 0 1 2 2 2 0 0 0 1 1 0 0 1 1 1 1 0 1 1 1 0 1 0 0 0 0 0 0 0 0 0 2 1 1 1 1 0 2 2 2 2 0 2 2 2 2 2 2 0 2 0 0 1 2 2 0 2 1 0 0 1 0 2 0 2 1 0 0 1 1 0 2 0 1 1 0 2 0 0 0 0 0 1 0 0 0 2 2 1 1 0 1 0 0 0 0 0 2 0 0 0 0 2 0 0 0 1 0 0 1 0 0 1 1 1 0 0 1 0 1 0 0 2 0 2 1 0 2 2 0 0 0 1 2 1 1 0 2 0 0 1 2 0 0 1 1 0 1 1 0 0 1 1 0 2 1 1 0 1 1 1 1 0 1 0 0 1 1 0 0 0 0 0 1 1 0 1 0 0 1 1 0 1 0 1 1 0 0 0 0 0 0 0 0 0 0 0 0 0 0 1 1 2 1 1 2 1 1 2 2 0 0 0 2 2 2 2 1 1 0 1 2 2 2 0 0 2 0 0 0 0 0 1 1 0 0 0 1 0 1 2 0 0 1 0 1 0 1 2 1 0 0 0 0 0 0 0 2 1 0 0 0 1 1 1 0 1 0 2 0 0 2 0 0 0 2 0 1 0 1 1 2 2 2 0 1 1 2 0 2 0 2 0 0 0 0 2 0 0 0 0 1 1 1 1 0 0 1 2 0 0 0 1 2 0 1 1 0 0 0 1 0 0 2 0 0 0 2 0 0 0 2 0 0 0 1 1 1 1 1 0 0 0 0 0 0 0 2 1 0 0 2 1 0 0 0 0 0 1 0 1 2 1 0 1 1 2 0 0 2 2 0 0 0 0 0 1 0 0 0 0 0 0 1 1 0 0 0 0 0 1 2 0 0 0 1 2 0 0 2 1 1 0 0 1 1 1 0 1 0 0 2 1 2 1 2 1 2 2 0 0 0 1 0 1 2 0 1 0 1 0 1 1 0 0 1 0 0 0 0 2 0 2 0 0 1 1 1 2 0 0 0 0 1 2 0 0 0 0 0 0 0 0 0 0 0 1 2 2 0 1 0 0 0 0 0 0 1 1 1 0 1 1 0 0 0 0 0 0 0 0 0 0 2 0 0 1 0 1 1 1 0 1 0 1 0 0 1 0 0 0 0 1 0 0 1 0 0 1 0 0 0 2 2 0 0 2 2 0 1 0 0 0 1 0 1 0 0 0 1 0 1 0 0 1 1 0 1 1 1 1 2 2 0 0 0 0 1 0 0 1 0 1 2 1 0 1 1 0 2 2 0 0 0 1 0 0 2 2 2 2 2 0 0 0 1 0 0 2 2 0 2 1 0 0 1 0 0 0 0 0 0 0 0 0 0 0 2 1 0 1 1 0 0 0 0 0 1 0 0 1 0 0 0 0 0 0 1 2 0 0 0 1 1 0 1 0 0 1 2 1 1 2 0 0 0 0 2 2 0 0 0 0 1 0 0 0 0 0 0 0 2 1 0 1 1 0 2 0 2 0 0 1 1 1 1 1 0 1 1 0 0 0 1 2 0 1 1 0 1 2 2 1 2 0 0 0 2 0 0 0 0 1 0 0 1 2 0 0 0 2 0 0 1 2 0 2 1 1 1 0 1 0 0 1 1 1 0 0 0 1 0 0 0 0 2 0 0 1 0 0 0 0 0 0 0 0 0 1 0 0 0 0 0 0 0 1 0 0 1 0 0
95 0 1 0 0 0 1 2 1 0 1 0 0 2 1 0 0 0 0 1 1 2 0 0 2 0 0 0 1 2 2 0 0 0 2 0 2 2 1 0 0 0 1 1 2 0 0 0 0 0 0 0 1 1 0 1 1 0 1 1 1 0 0 2 1 0 2 0 2 0 0 0 2 0 1 2 2 0 2 1 1 0 0 0 1 0 1 0 2 2 0 0 0 0 2 0 0 1 1 2 1 2 0 2 0 0 2 0 2 0 0 2 1 2 2 1 1 0 0 0 2 0 2 0 2 0 2 1 0 1 0 0 1 1 0 0 0 0 0 1 0 2 0 0 0 0 0 0 0 0 0 0 0 0 0 0 0 1 0 1 0 1 1 2 1 1 0 0 1 1 0 2 1 0 1 0 2 1 1 1 1 1 0 1 1 1 0 2 1 1 0 2 1 1 1 0 2 2 0 0 0 1 0 2 2 0 2 1 1 0 1 0 2 0 2 2 0 0 1 1 1 1 2 0 0 2 2 1 1 1 0 0 2 2 1 2 0 0 0 2 0 0 2 0 0 0 0 0 0 0 0 0 1 1 1 1 1 1 1 0 0 0 0 1 0 0 0 0 2 0 0 0 0 0 0 1 0 2 2 1 1 0 2 0 0 0 0 1 0 2 0 0 0 2 2 1 2 1 0 1 1 0 1 0 1 1 0 0 1 1 0 2 0 1 0 0 1 0 1 0 0 1 2 1 1 0 0 0 2 1 0 1 0 0 1 0 1 1 0 0 0 0 1 0 0 0 2 0 1 1 1 1 2 2 2 0 1 0 1 1 0 0 1 0 1 1 0 2 2 0 0 0 1 2 2 1 0 0 0 2 2 1 0 1 1 0 0 0 0 0 0 0 0 0 2 0 1 0 1 1 1 1 0 2 1 0 0 1 0 0 0 1 0 1 1 2 0 0 0 0 0 0 1 0 1 1 1 1 0 0 0 0 0 1 2 1 0 1 1 0 2 0 1 1 1 2 1 1 1 1 1 0 0 1 1 1 1 1 2 1 1 2 1 1 0 0 2 2 0 2 0 0 2 1 1 0 1 1 0 0 2 0 0 1 1 0 0 1 1 1 1 1 0 2 1 1 1 1 0 0 1 1 1 1 1 0 1 0 0 2 1 0 0 0 0 2 0 0 0 2 2 2 2 2 0 2 0 1 1 2 0 1 0 0 1 0 2 0 0 1 1 2 2 1 2 0 0 0 1 1 0 1 1 1 2 0 0 1 0 1 0 0 1 2 0 1 1 1 1 0 0 1 0 0 0 0 0 1 0 1 1 0 1 0 0 1 1 2 0 0 0 0 0 0 0 0 0 0 0 0 0 2 1 0 1 0 1 0 0 1 0 0 0 1 0 0 1 0 0 0 0 0 0 0 0 1 1 0 0 0 0 0 0 0 0 1 2 0 0 1 1 0 1 2 2 1 1 1 0 0 1 1 0 0 0 2 2 2 2 0 0 0 0 2 2 2 2 0 1 1 0 1 0 0 0 2 2 0 0 0 0 1 2 2 2 2 1 0 1 0 0 0 0 0 1 0 0 0 1 1 0 1 0 0 2 0 1 1 2 0 0 0 0 0 0 0 0 0 0 0 0 0 0 0 0 0 0 1 1 1 0 1 0 2 1 0 1 0 1 2 0 2 0 0 0 1 0 0 1 0 0 1 1 1 0 1 0 0 1 1 0 0 2 0 0 1 1 1 0 1 0 0 1 1 1 1 1 0 1 1 1 2 0 0 0 1 0 0 0 2 0 2 2 0 0 0 0 1 0 1 1 0 2 2 0 0 1 1 0 1 1 0 0 0 1 1 1 2 1 2 2 1 0 1 0 1 0 0 1 2 1 1 1 0 0 2 0 0 2 0 1 0 1 1 2 0 1 1 0 1 2 0 0 0 1 0 1 0 0 0 0 0 1 0 1 0 2 1 1 0 0 0 1 0 0 1 0 1 2 2 2 2 1 1 0 2 1 1 1 1 0 0 0 2 2 0 2 0 0 0 1 2 2 0 1 1 1 1 0 1 1 0 0 0 0 2 2 0 2 2 0 0 0 1 0 1 1 1 1 0 1 0 0 2 0 0 0 0 0 0 0 0 1 1 1 1 1 2 0 1 0 0 1 0 1 0 1 0 0 1 1 0 1 0 1 1 1 0 0 1 1 0 0 0 0 1 0 1 1 1 1 0 1 1 0 0 0 1 1 1 0 0 0 1 0 0 0 1 1 0 1 1
96 0 0 0 0 0 1 1 0 1 1 0 1 1 1 0 0 2 2 2 2 2 0 0 2 0 0 1 2 1 1 0 1 1 1 0 2 2 0 0 0 0 0 1 1 1 2 0 0 0 0 0 1 2 0 0 1 1 0 0 2 0 0 0 0 0 2 1 1 0 0 1 2 0 2 2 2 1 1 1 0 0 0 0 2 0 0 2 2 2 2 2 0 0 1 0 0 1 0 2 1 2 0 0 1 1 2 2 0 0 0 1 1 1 1 1 1 0 0 0 1 1 2 1 1 0 1 1 1 0 1 1 0 1 1 1 0 0 0 1 1 1 1 0 1 1 1 0 0 0 0 0 0 0 0 0 0 0 0 0 0 1 0 2 0 1 0 0 2 1 0 2 0 2 2 0 2 0 0 0 0 0 0 2 1 1 0 1 0 0 2 2 0 0 1 0 1 2 1 0 0 1 0 2 2 0 2 1 1 0 1 0 0 0 1 2 0 0 1 1 1 1 0 1 2 1 1 1 0 1 0 0 0 0 1 0 0 2 2 0 0 0 2 1 2 1 1 0 1 1 1 0 0 1 1 2 1 0 0 1 1 0 0 1 0 0 0 1 0 0 2 2 1 1 0 1 0 1 1 0 0 1 2 2 2 2 1 0 1 2 0 1 0 1 0 0 1 2 0 0 0 0 1 1 0 0 0 2 2 2 1 2 0 1 0 0 2 0 1 0 1 1 1 1 1 0 1 1 1 2 0 1 0 0 0 0 0 1 0 0 1 1 1 0 0 0 2 0 1 0 0 0 2 2 1 1 2 2 0 1 0 0 1 1 1 0 0 0 2 1 1 1 1 2 1 0 0 2 0 1 2 1 0 0 0 1 1 0 0 0 0 1 0 0 2 0 0 1 0 0 0 0 0 2 2 0 0 0 0 0 0 0 0 0 2 0 2 0 0 0 0 2 0 0 0 2 1 1 1 1 1 0 0 0 1 1 0 1 0 0 2 0 1 0 0 0 0 2 2 0 0 0 0 1 1 0 1 1 1 1 0 0 2 1 0 1 1 0 0 0 0 0 0 2 0 0 2 1 0 1 1 0 0 1 0 1 0 1 1 0 1 1 1 1 1 0 0 2 1 0 0 0 2 0 2 0 1 0 1 1 0 1 0 2 2 0 0 0 0 1 1 2 1 1 1 1 1 1 0 2 1 1 0 0 0 0 2 1 0 0 0 2 1 1 1 0 0 1 1 0 0 0 1 2 0 0 0 1 0 0 2 0 1 2 0 1 1 1 1 1 1 0 0 0 0 0 0 1 0 1 1 0 0 0 0 0 0 2 2 0 0 2 1 1 1 0 1 0 0 0 0 1 0 0 2 0 2 0 1 1 0 0 0 0 0 0 0 0 0 0 0 0 0 0 0 1 1 1 0 0 0 1 0 0 0 1 2 0 1 2 1 0 0 1 1 0 0 2 0 0 0 2 1 1 1 1 2 2 2 0 0 0 1 1 0 1 1 1 1 0 1 0 0 0 1 1 2 2 2 2 0 0 2 1 2 2 1 0 2 0 0 0 1 1 2 0 0 0 0 1 0 0 0 0 0 0 0 1 1 0 2 0 0 0 0 1 0 0 0 0 0 0 0 0 0 0 0 1 1 1 1 1 0 2 0 0 1 0 0 0 0 0 0 0 0 0 0 0 0 0 0 0 0 0 0 1 1 0 0 0 0 0 2 2 0 0 2 2 0 2 1 0 2 0 0 0 1 0 1 0 0 2 0 1 1 1 0 2 1 1 1 1 2 0 2 0 0 2 0 0 1 0 1 1 1 1 0 0 0 0 0 0 0 0 1 1 1 1 2 2 1 2 0 0 0 0 0 0 1 2 1 1 1 0 0 1 1 0 0 0 1 0 0 0 0 0 0 0 0 0 2 0 1 0 0 0 0 0 0 0 2 0 1 1 1 1 1 0 1 0 1 0 1 1 0 1 0 0 2 2 2 2 2 2 1 2 0 2 0 0 0 0 0 2 1 0 1 0 1 0 1 1 1 0 1 1 0 1 0 1 0 0 2 2 2 0 0 0 1 1 0 0 1 1 1 0 1 1 0 0 2 1 0 2 0 0 1 0 0 0 0 0 1 0 1 1 1 0 1 1 0 0 1 0 0 0 2 1 0 1 2 0 1 0 1 1 1 0 1 1 0 0 0 0 0 0 1 2 2 0 0 0 0 0 0 1 1 0 2 0 0 0 1 1 1 0 0 0 0 0 1 0
97 0 1 1 1 0 2 1 1 0 1 0 0 1 1 0 0 2 2 1 1 2 1 1 1 1 1 0 2 2 2 0 2 2 0 1 1 1 0 1 0 0 0 1 2 0 0 0 0 0 0 0 1 2 1 0 1 1 0 2 0 1 0 2 1 1 1 0 1 1 0 1 1 0 1 2 2 0 0 0 0 0 0 0 2 0 1 0 1 2 0 0 1 1 1 0 0 0 0 0 1 2 0 1 1 1 2 2 0 0 0 1 0 0 0 0 0 0 1 0 1 0 1 1 0 1 0 0 0 0 0 0 0 0 0 0 0 0 1 0 1 0 1 0 0 0 0 0 0 0 0 0 0 0 0 1 1 2 0 0 1 1 2 2 1 0 0 0 0 2 0 1 1 0 0 0 2 0 0 0 0 1 1 2 2 1 1 0 0 0 0 1 2 1 1 1 2 2 0 0 0 1 0 2 2 0 2 0 0 0 2 0 1 0 2 2 0 2 1 1 1 0 1 0 0 1 1 0 0 0 0 0 0 0 2 0 0 1 2 0 0 0 2 2 1 0 0 0 1 1 0 0 1 1 1 1 0 1 1 1 0 1 0 1 0 0 1 0 1 0 0 1 1 1 0 2 1 1 1 0 0 1 1 0 1 1 0 2 0 2 0 1 0 2 1 1 2 2 0 2 1 0 1 0 0 1 1 1 1 1 0 2 0 2 1 0 1 0 0 0 1 0 1 2 2 0 0 1 0 0 0 0 1 0 0 0 0 1 0 0 1 1 0 0 0 0 1 1 1 1 0 0 2 2 1 1 1 1 0 1 0 0 1 0 1 0 0 2 2 0 0 0 1 2 1 1 0 2 0 0 0 1 0 2 0 0 0 0 0 0 0 0 0 0 2 1 1 0 1 1 1 1 0 1 1 0 1 1 0 0 0 0 0 0 2 0 2 0 1 0 1 0 0 1 1 1 0 0 1 1 0 1 0 2 2 0 0 0 0 0 2 0 0 2 0 2 0 0 0 0 0 0 0 1 1 1 1 2 2 2 2 2 0 0 0 2 0 0 0 0 0 0 1 1 1 0 0 2 0 0 2 0 0 2 2 0 0 1 2 0 0 0 0 0 0 0 0 1 0 1 1 1 2 1 1 0 1 1 1 0 0 2 1 1 1 0 0 1 0 1 1 2 2 2 1 2 0 1 0 1 1 1 1 0 0 0 1 1 0 1 1 1 1 1 1 0 0 2 2 0 1 0 1 2 1 0 0 0 0 1 1 0 0 2 0 0 0 1 1 0 1 0 0 0 0 0 0 1 0 1 0 0 0 0 1 0 0 0 0 0 0 2 0 0 0 1 0 0 0 0 0 2 1 0 2 1 2 0 0 0 1 0 0 1 0 0 0 0 0 0 0 0 0 2 2 0 0 1 0 0 1 0 0 0 0 1 2 0 0 2 1 1 0 1 1 1 1 0 0 1 0 1 0 0 0 2 2 1 1 0 0 0 0 1 1 1 1 1 0 1 0 0 0 0 0 2 2 0 1 0 1 2 2 0 2 2 1 1 1 0 0 0 0 1 0 0 0 0 1 1 0 1 0 0 2 0 0 1 2 1 1 1 0 0 0 0 0 1 1 1 0 0 2 0 0 2 2 0 0 0 0 1 0 2 0 0 1 0 1 2 0 2 0 0 0 1 0 0 1 1 1 1 0 0 0 2 0 0 0 0 0 0 2 2 0 0 2 1 0 0 0 1 1 1 0 0 2 1 0 2 0 0 1 0 0 1 0 1 1 1 1 2 2 1 0 1 0 2 0 0 2 0 0 1 2 2 2 0 0 2 2 1 0 0 1 2 1 2 2 2 1 2 0 0 0 1 0 0 1 2 0 2 1 0 0 2 0 0 0 0 0 0 2 2 2 0 2 0 0 0 2 0 0 0 0 1 1 0 0 0 0 0 0 0 0 0 1 1 1 0 0 0 0 2 0 1 0 1 1 2 2 2 1 0 0 1 1 1 0 1 1 1 0 1 2 0 2 0 1 0 0 1 2 0 0 0 2 1 0 1 0 0 1 1 2 1 1 0 0 0 0 0 0 2 0 0 2 1 0 0 2 2 0 1 0 0 0 1 0 0 0 0 1 0 1 1 1 0 1 1 1 1 2 0 0 0 0 1 0 1 1 0 1 0 1 0 0 0 1 2 0 0 0 0 0 1 0 1 1 0 0 0 0 0 0 0 0 1 0 1 0 0 0 0 0 0 0 0 0 1 1 1
98 0 1 0 0 0 1 0 0 0 0 1 0 1 1 0 0 2 0 1 1 1 1 1 1 0 0 0 1 1 1 0 2 2 1 2 0 1 0 0 1 0 1 1 2 0 1 0 0 0 0 0 0 1 1 1 1 0 0 0 2 0 0 2 1 0 2 0 2 1 0 2 1 1 1 2 2 0 1 0 1 0 0 1 1 0 0 2 2 2 0 1 2 2 0 0 0 2 0 2 0 2 0 1 0 0 2 2 1 1 0 1 2 2 2 2 2 1 1 0 1 1 2 2 0 1 0 0 0 1 1 1 1 1 0 0 1 0 0 0 1 1 0 0 1 1 1 0 0 1 0 0 0 0 0 0 0 1 0 0 0 1 2 2 1 2 1 0 0 2 0 0 0 2 0 0 2 0 0 0 0 0 0 1 1 0 1 2 0 1 0 2 2 2 2 1 2 1 0 0 0 0 0 1 2 0 2 1 1 0 1 0 1 0 2 2 0 1 1 0 2 1 0 0 0 0 0 0 0 0 0 0 1 1 2 1 0 2 2 0 0 0 2 1 2 0 0 0 0 0 0 0 1 0 0 1 1 2 0 0 0 0 0 1 0 0 0 1 0 0 1 1 1 1 1 1 0 2 2 0 0 1 0 0 1 0 0 1 0 1 0 0 1 2 2 0 2 0 1 0 0 0 0 2 0 0 0 0 1 1 0 1 0 2 2 0 1 1 0 0 2 2 1 0 2 0 0 1 1 1 0 2 0 0 0 0 0 1 0 0 0 0 1 1 0 0 2 0 0 2 0 0 1 1 1 0 0 0 1 1 1 1 2 0 2 0 0 2 2 0 0 0 0 2 0 0 0 1 0 2 1 1 0 0 1 1 0 1 1 0 0 0 1 0 2 1 1 0 0 0 0 0 0 0 0 0 0 2 0 0 0 1 0 0 0 0 0 1 0 1 1 1 0 2 0 1 1 1 0 0 0 0 0 0 0 0 1 0 0 0 0 1 2 0 0 0 0 1 1 0 0 1 1 1 0 0 0 2 2 2 1 2 1 1 0 1 1 1 0 1 1 1 1 2 1 1 1 2 0 1 1 0 0 1 1 0 0 1 2 1 0 0 0 0 1 0 0 1 1 1 1 1 1 1 1 1 2 0 1 0 0 2 0 0 0 1 0 1 0 1 1 2 2 2 0 1 1 2 0 2 0 2 0 0 0 0 2 0 1 1 1 1 1 0 1 0 0 1 1 0 0 0 1 2 1 1 0 1 0 1 0 0 0 1 1 0 0 0 0 0 0 1 1 0 0 0 1 0 0 0 0 0 0 0 1 1 1 1 1 0 0 1 1 0 0 0 0 0 0 0 0 1 0 2 2 0 1 0 0 0 1 0 0 0 0 1 2 0 0 0 0 0 0 0 0 0 1 2 0 0 0 1 2 0 0 0 2 0 1 1 2 1 0 0 2 2 2 2 0 0 0 1 0 1 0 2 0 2 2 1 0 0 0 0 0 1 1 0 1 0 1 0 0 0 0 0 0 0 1 0 0 1 2 1 2 2 1 0 2 0 0 0 0 2 0 0 0 0 1 1 0 1 0 0 1 0 0 1 1 0 1 0 1 0 0 0 0 1 1 1 0 0 0 0 0 0 0 0 0 0 0 1 0 2 0 0 1 0 0 0 0 0 0 0 0 0 0 1 0 0 0 0 1 0 0 1 0 1 1 1 0 0 2 2 0 0 2 0 0 2 1 0 2 0 0 0 1 0 1 1 0 1 1 0 0 1 1 2 2 1 1 2 1 0 0 0 0 1 0 0 1 0 1 2 1 0 0 0 0 1 1 0 0 0 2 2 0 2 0 1 1 0 0 2 0 2 0 0 0 2 1 2 1 2 2 1 0 0 0 0 0 0 1 0 1 0 1 1 0 1 2 0 0 0 0 0 0 0 0 0 2 0 0 0 0 0 1 1 1 0 1 0 1 1 0 0 0 1 2 2 2 2 2 1 1 1 0 1 0 0 1 0 0 1 2 0 2 0 0 1 1 1 1 0 1 1 1 2 0 1 1 0 0 0 1 1 1 0 2 2 0 0 0 1 2 0 0 2 2 0 2 1 0 1 0 0 1 2 0 0 0 1 2 1 1 0 0 1 0 0 1 0 1 1 1 1 1 0 0 1 1 1 1 0 1 1 1 0 0 1 0 0 0 0 0 2 0 1 1 0 0 0 1 1 0 0 0 0 0 1 0 0 0 0 0 0 0 0 0 0 2 1
99 0 1 1 0 1 1 2 0 0 0 2 0 2 0 1 0 1 0 1 1 1 1 1 1 1 1 0 2 2 1 2 1 2 2 0 2 1 0 0 0 0 2 2 2 0 2 0 0 1 1 0 0 0 2 1 1 0 2 1 1 0 0 0 0 1 1 0 1 0 0 1 2 0 1 2 2 0 2 0 2 0 0 0 1 0 1 0 1 1 0 0 2 0 1 0 0 0 0 2 2 2 2 0 0 0 2 1 1 1 0 2 1 2 2 1 1 0 2 0 0 1 2 1 1 0 1 0 0 0 0 0 0 0 0 0 0 0 0 1 0 2 0 0 2 2 1 0 0 0 0 0 0 0 1 0 0 1 0 2 1 1 1 2 0 0 0 1 0 1 1 0 0 2 2 0 2 0 0 0 0 0 1 2 1 1 1 0 0 0 2 2 2 2 2 0 0 1 0 1 1 0 0 2 2 0 2 0 1 0 2 0 2 1 0 2 0 0 1 1 1 1 0 0 1 2 1 0 0 0 0 0 0 0 2 0 0 1 2 0 0 0 2 2 2 0 0 0 1 1 1 0 1 1 1 2 1 2 2 2 0 2 0 0 0 0 1 0 1 1 0 1 1 1 0 1 0 0 0 0 0 0 2 1 2 1 0 1 0 1 0 1 0 2 2 0 2 0 0 1 0 0 1 0 1 0 1 0 1 1 0 1 0 2 1 0 1 0 1 0 0 1 1 1 1 0 1 2 1 1 0 2 0 0 0 0 0 2 0 2 1 1 1 1 0 0 0 0 1 1 1 0 2 2 0 2 2 0 1 1 1 1 1 0 1 1 0 2 2 0 0 0 0 2 1 1 0 2 0 1 0 2 0 0 1 0 0 0 0 0 0 1 0 0 2 0 0 0 2 2 2 2 0 0 0 0 0 1 0 0 0 2 0 1 0 0 0 1 0 0 0 1 0 0 1 2 1 2 0 0 2 0 0 1 1 0 1 1 0 0 0 1 1 1 1 2 0 0 0 0 0 0 0 1 0 0 0 1 0 0 0 0 0 0 0 2 0 2 0 1 0 0 1 1 0 1 0 2 1 1 0 0 0 0 0 1 0 0 1 0 2 1 0 2 1 1 1 2 1 0 0 0 2 0 2 0 0 0 1 1 0 1 1 1 1 0 0 0 0 2 2 2 2 2 1 2 0 0 1 1 1 0 0 0 0 0 1 1 1 0 0 2 1 0 1 0 0 2 2 0 0 0 0 1 1 1 0 0 1 0 0 1 1 1 0 1 0 2 1 0 1 1 2 0 1 1 2 1 0 1 0 0 0 0 2 1 1 1 0 0 0 1 1 0 0 0 1 0 1 0 0 1 0 1 2 0 1 0 1 2 0 0 0 0 0 0 0 0 0 0 0 0 0 1 1 1 0 1 0 0 0 2 0 0 0 2 2 0 0 2 0 1 1 1 0 0 0 0 1 0 0 2 0 0 0 1 1 1 1 0 0 0 0 1 1 2 1 0 2 0 0 0 1 0 0 1 0 1 1 1 0 0 2 2 2 2 2 0 1 0 0 0 1 0 1 0 0 1 1 1 1 0 0 0 1 0 1 0 1 0 0 0 0 0 0 0 0 1 1 1 0 0 1 0 0 1 1 0 1 1 1 1 1 1 2 2 2 0 0 0 0 1 0 1 1 0 1 0 0 0 0 0 2 0 0 1 0 0 1 0 0 0 2 2 0 0 2 1 0 0 0 0 2 1 1 0 1 0 0 2 0 0 1 0 0 2 1 2 0 2 0 0 2 0 0 0 0 0 0 1 1 0 0 2 2 0 1 1 1 0 1 0 0 0 2 1 0 2 1 2 2 1 0 1 1 2 0 0 2 2 1 1 1 0 0 0 0 1 2 1 2 0 0 0 0 0 0 0 0 1 1 0 0 0 1 0 1 0 1 1 0 1 0 0 0 0 0 0 1 0 0 0 0 2 0 0 0 1 2 2 1 1 1 0 0 0 0 1 0 0 0 0 1 1 1 0 1 0 0 0 0 0 2 0 1 1 1 1 0 1 0 0 1 1 1 1 1 1 2 1 0 1 0 1 1 0 0 0 1 0 1 1 0 2 0 0 0 1 0 0 0 0 2 2 2 0 0 1 0 0 1 0 1 1 0 0 1 0 0 0 0 0 1 0 2 0 0 0 0 0 1 0 0 0 0 1 0 0 1 2 1 1 1 2 0 0 0 0 0 1 0 0 0 0 0 0 0 0 1 1 2 2
100 0 2 0 0 0 0 0 0 2 2 0 0 0 0 0 0 0 0 1 1 1 0 0 2 1 1 0 1 2 2 1 2 2 1 0 2 1 0 0 2 0 0 0 2 0 0 1 0 0 0 1 1 1 1 1 1 1 1 0 1 1 0 1 0 1 0 0 0 0 0 1 1 0 1 2 1 0 2 0 2 0 0 0 2 0 0 1 2 2 0 0 1 0 1 0 0 0 0 2 2 1 1 1 0 0 2 1 1 1 0 1 1 2 2 1 1 0 0 0 2 0 2 1 1 1 1 2 1 1 0 1 1 2 0 0 0 0 0 1 0 2 1 0 1 2 0 0 0 0 0 0 0 0 0 0 0 0 0 1 1 0 2 2 1 2 1 1 1 1 1 1 0 1 1 0 2 0 0 0 0 0 1 2 2 1 1 2 0 1 1 2 1 1 1 0 1 2 0 0 0 0 0 1 2 0 2 0 0 0 1 0 0 0 1 2 0 0 1 0 2 0 0 0 1 0 2 2 0 2 0 0 0 0 0 0 1 1 1 1 0 1 2 2 2 0 0 0 0 0 0 1 1 0 0 0 0 2 1 2 1 1 0 0 1 1 0 1 1 0 1 1 2 2 0 1 2 1 1 0 0 0 1 0 1 1 0 1 0 2 0 1 0 2 1 1 1 1 0 2 1 0 0 1 0 1 0 1 1 1 0 1 0 2 0 0 2 1 0 0 0 0 1 2 0 0 1 2 0 0 0 2 0 0 1 0 0 2 1 0 1 2 2 0 0 0 1 0 1 0 0 0 1 1 1 0 1 1 0 1 0 0 2 0 2 1 0 2 2 0 0 0 0 2 0 0 0 1 0 1 1 1 0 2 0 0 2 0 0 0 1 2 1 0 2 1 1 0 1 1 1 1 0 1 1 0 0 1 0 0 0 0 0 0 2 0 1 0 0 0 0 1 1 0 2 2 1 0 0 0 0 0 0 0 0 0 1 0 1 0 2 0 0 0 1 1 0 1 1 1 1 0 0 2 1 0 1 2 1 2 2 2 0 0 0 2 0 1 0 1 1 1 1 2 0 0 0 1 0 1 0 0 0 0 0 1 0 1 2 1 0 0 2 2 2 1 1 1 1 0 0 0 2 0 2 0 0 0 1 1 0 1 0 0 0 0 0 1 0 1 1 2 1 1 0 1 1 0 0 1 1 0 0 0 0 0 2 1 0 1 1 1 0 0 1 0 0 1 1 0 1 0 0 2 0 2 0 0 0 1 0 0 2 2 1 1 0 0 1 0 0 1 1 0 1 1 1 2 0 2 0 0 2 0 0 0 0 2 2 2 1 0 0 0 0 0 0 1 1 1 1 1 0 1 2 0 2 0 0 2 0 0 0 1 0 0 1 0 0 0 0 0 0 1 1 1 0 2 0 0 1 0 1 0 0 1 2 0 1 2 1 1 0 1 1 1 1 2 0 0 0 1 0 2 0 2 1 2 2 0 0 0 1 1 1 2 1 0 1 0 1 1 1 0 0 1 0 0 0 0 1 0 2 1 2 2 2 0 2 0 1 1 1 0 0 0 0 1 1 2 0 2 0 0 2 0 1 1 1 0 0 0 0 0 0 1 1 0 0 0 0 1 1 0 0 1 1 0 1 1 1 1 0 2 0 0 2 0 1 1 0 0 0 0 0 0 0 1 0 1 1 1 1 0 0 0 0 0 0 0 0 0 2 1 0 1 1 2 0 2 1 0 2 0 0 0 0 0 1 0 0 2 1 1 1 0 1 2 2 1 0 1 2 0 1 0 1 1 0 0 1 0 1 2 1 0 1 0 0 2 2 0 0 0 2 2 0 2 2 2 1 2 0 1 0 1 0 0 2 2 2 1 2 0 0 2 1 0 0 0 0 1 0 0 0 0 0 2 1 0 0 0 0 0 0 0 0 0 0 0 1 0 1 1 1 0 0 0 1 0 1 0 2 0 0 0 0 2 2 2 2 2 2 0 0 0 0 1 1 0 1 0 1 1 1 0 1 0 0 0 0 1 2 0 2 2 0 0 0 0 0 0 0 0 2 0 0 1 2 1 1 0 1 2 1 0 1 0 1 0 1 1 0 1 1 0 0 0 0 1 0 0 1 1 1 0 0 1 0 1 1 0 0 1 1 1 2 2 0 2 2 0 1 0 1 0 0 0 0 2 0 2 1 1 0 0 0 1 1 0 0 0 1 1 0 1 1 0 0 0 0 0 0 0 0 0 0 0 0 0 0 0
101 0 1 0 1 0 1 2 1 0 1 0 0 1 2 0 0 2 2 1 1 2 0 0 2 0 0 0 2 2 2 1 2 2 1 1 1 1 0 0 0 0 1 1 1 1 0 0 0 0 0 0 0 0 1 2 0 0 1 1 1 0 0 2 1 0 2 1 2 0 0 2 2 0 2 2 2 0 2 0 2 0 0 0 1 0 0 0 1 2 1 0 0 0 1 0 1 2 0 2 0 2 1 1 0 0 2 1 1 1 0 1 1 1 1 1 1 1 0 0 2 1 2 1 1 1 1 0 0 0 0 0 0 0 0 0 0 0 0 1 0 2 0 0 1 0 0 0 0 1 0 0 1 0 0 0 0 1 0 2 2 1 0 2 1 2 1 1 0 1 0 1 1 1 2 0 1 0 0 0 0 0 0 1 1 1 0 2 0 0 1 2 2 1 2 0 2 1 0 0 0 0 0 2 2 0 2 1 1 0 0 0 1 0 1 2 0 2 1 1 1 1 1 1 1 1 2 2 1 0 0 0 0 0 1 0 0 2 2 0 0 0 2 2 2 0 1 0 1 1 1 1 2 1 1 1 0 2 2 2 0 2 1 0 0 0 0 0 2 1 0 1 0 0 0 0 1 0 0 0 0 0 1 0 0 0 0 1 0 1 0 1 0 2 2 0 0 1 0 1 1 0 1 0 1 0 2 1 2 2 1 2 0 1 0 0 2 1 0 0 1 0 1 1 1 0 0 2 0 0 0 0 0 0 0 0 0 2 0 0 0 2 1 0 1 0 2 0 1 1 0 0 1 1 1 0 1 0 0 1 0 0 2 0 2 0 0 0 0 0 0 0 0 2 0 0 0 2 0 2 0 0 0 0 0 0 0 2 2 0 0 1 1 0 2 1 1 0 0 0 0 1 0 2 0 0 0 0 0 0 0 1 0 0 0 0 0 0 0 0 0 1 1 0 0 2 1 1 2 2 0 1 0 0 2 1 1 1 1 0 0 2 1 2 0 2 0 1 1 0 0 1 0 2 2 1 2 2 2 2 2 2 0 0 0 1 1 0 0 0 1 1 0 2 2 0 1 2 1 0 1 1 0 0 0 1 0 1 2 1 0 0 1 2 2 1 1 0 0 0 2 2 1 1 1 0 1 0 1 0 0 2 0 0 0 2 0 0 1 2 2 2 2 2 2 2 0 1 1 2 0 1 0 0 1 0 2 1 1 1 0 1 2 0 2 0 0 0 1 1 0 1 0 2 0 0 0 0 0 0 1 0 0 0 0 0 0 0 0 0 0 1 0 0 0 0 0 1 0 1 0 0 0 0 1 0 0 2 1 0 0 0 0 0 0 0 0 0 0 0 0 2 0 1 2 0 1 0 1 0 0 0 0 1 0 0 2 0 0 0 0 0 0 0 0 0 1 1 0 0 0 1 0 0 0 1 2 0 0 2 1 1 0 1 1 0 1 1 1 0 0 1 0 0 1 2 2 1 0 0 0 0 1 2 2 2 1 1 0 0 1 0 1 0 0 1 1 0 0 0 1 0 1 1 1 0 1 0 1 0 0 1 1 0 0 0 1 0 1 1 0 1 0 0 2 0 0 2 1 0 0 0 0 0 0 1 0 0 0 0 0 0 1 1 0 1 2 0 2 2 0 0 1 1 1 1 1 0 0 1 0 1 0 0 0 0 0 1 1 0 0 1 0 0 0 2 0 0 1 0 0 0 2 1 0 0 2 0 0 0 0 0 1 1 1 0 1 0 1 0 0 2 2 0 0 1 1 1 1 1 1 2 2 0 1 0 1 1 0 0 1 0 0 1 2 2 1 0 1 0 1 0 0 0 2 1 1 2 1 2 1 1 0 0 0 0 0 0 0 1 0 1 1 1 1 1 0 0 0 0 0 0 1 0 1 0 0 1 0 0 1 0 0 0 1 0 2 0 0 0 2 0 1 1 1 0 1 1 2 0 1 0 1 1 0 0 0 0 1 2 1 1 2 0 0 0 0 1 1 0 0 1 1 1 1 0 1 0 1 0 1 2 1 0 0 0 2 2 0 2 0 0 0 0 1 1 1 0 1 0 0 1 0 1 2 0 0 1 0 0 2 1 0 2 0 0 0 0 0 0 0 0 2 1 1 1 1 0 0 0 1 1 2 0 0 0 0 1 1 0 0 0 1 0 2 0 0 0 0 0 1 0 0 0 0 0 1 1 1 0 0 0 0 0 0 0 0 0 1 0 0 0 2 0 0 0 0 0 1 0 2 2
102 0 1 0 1 0 1 2 0 0 0 1 0 0 0 0 0 1 1 1 0 0 1 0 2 0 0 0 0 1 2 0 2 2 1 0 2 1 0 0 2 0 0 1 1 1 0 0 0 1 1 0 0 0 2 1 1 0 0 1 0 1 0 2 1 1 1 1 2 0 0 1 1 0 0 1 1 1 1 1 0 0 0 0 2 0 1 0 1 2 0 0 2 1 1 0 0 0 0 2 2 2 1 1 0 0 2 1 1 1 0 1 1 2 2 1 1 0 0 0 1 1 2 1 1 1 1 0 0 0 1 1 1 1 0 0 0 0 0 0 0 2 0 1 0 0 0 0 0 2 0 0 0 0 0 0 0 2 0 0 1 2 1 2 0 1 0 0 0 2 0 1 1 1 1 0 2 0 0 0 0 0 0 1 1 0 0 1 1 0 1 1 2 2 2 0 2 2 0 0 0 0 0 1 2 0 1 0 0 0 1 0 0 1 0 2 0 0 0 1 1 0 0 0 0 1 1 2 0 1 1 0 0 0 2 0 1 2 2 0 0 0 2 2 2 0 0 0 1 1 1 0 1 0 0 1 0 1 0 0 0 0 0 1 0 0 1 0 1 0 0 2 1 1 0 0 0 1 0 0 0 0 1 0 2 1 0 2 0 2 1 1 0 2 1 1 2 2 0 2 2 2 0 0 0 0 0 0 0 1 0 2 0 1 2 1 2 0 0 0 0 0 1 2 1 0 1 1 0 0 0 1 0 0 0 0 0 0 0 0 1 1 2 0 0 0 1 0 1 1 0 0 1 1 0 1 1 1 0 0 0 0 2 0 2 1 0 2 2 0 0 0 0 2 1 0 0 2 0 0 0 0 0 1 0 2 1 1 1 1 0 1 1 0 2 0 0 0 1 1 1 1 0 2 1 1 1 1 1 1 1 2 0 0 1 0 1 0 0 1 1 1 0 0 2 2 0 1 0 1 0 0 1 1 1 1 0 1 1 0 2 0 1 1 1 2 1 1 1 0 0 0 0 1 1 1 1 2 1 1 2 2 0 0 0 2 0 1 0 0 1 0 1 1 1 1 1 2 0 2 0 0 0 1 1 1 0 1 1 1 1 1 0 2 0 0 0 1 0 1 1 1 2 1 1 2 2 1 0 1 0 1 0 0 0 2 0 1 0 1 1 2 0 0 0 0 1 2 0 2 0 2 0 1 2 1 2 0 0 0 0 2 1 0 1 0 0 1 1 0 0 0 1 2 0 0 0 1 0 0 2 0 0 2 1 0 0 1 1 0 1 1 1 0 1 1 1 2 0 2 0 1 0 0 2 1 1 2 0 0 0 1 0 1 1 0 1 1 1 0 0 1 1 1 2 0 1 1 0 1 0 0 0 0 0 0 0 0 2 1 1 1 0 0 0 1 1 1 0 0 0 2 0 0 0 0 2 0 0 0 2 1 0 1 2 1 1 2 0 0 1 2 1 1 0 1 1 2 1 0 0 0 1 2 2 2 0 2 0 0 0 1 1 0 0 2 2 0 0 0 1 1 2 0 1 2 0 0 1 1 0 1 1 1 0 0 0 0 2 2 0 2 0 0 0 0 2 0 1 0 0 0 0 1 0 0 0 0 0 0 0 0 0 0 0 1 0 0 0 0 0 0 0 2 0 0 1 0 0 0 0 0 1 0 1 0 0 0 0 0 0 0 0 0 0 1 1 0 1 0 0 0 2 2 0 0 2 2 0 1 2 1 2 2 2 0 1 0 1 1 1 2 0 1 1 0 0 2 1 1 1 1 2 1 0 1 1 0 0 2 2 0 1 2 1 1 0 0 2 0 2 0 1 1 1 2 0 1 2 2 2 2 0 0 1 1 0 0 1 2 1 1 2 0 0 2 0 0 0 0 0 0 0 0 0 0 0 1 1 0 2 2 0 0 0 0 0 0 0 0 1 0 0 0 0 0 0 1 0 0 0 0 1 1 0 1 0 1 1 1 1 1 2 1 1 1 0 2 0 0 1 0 0 1 1 0 1 0 0 0 1 1 1 0 1 1 1 1 2 0 2 0 0 1 1 1 1 1 2 1 0 1 0 2 1 0 2 1 0 0 2 2 1 2 0 0 0 1 0 1 0 0 2 0 1 1 1 0 2 0 1 0 0 2 1 0 1 0 0 1 1 1 1 0 1 1 1 0 1 1 0 0 0 0 0 1 0 1 1 0 0 0 0 0 0 0 0 1 0 2 0 0 1 0 0 0 0 0 1 0 0 0
103 0 0 0 0 0 1 0 0 2 2 0 1 1 0 0 1 1 0 1 1 1 1 1 1 0 1 0 1 1 1 0 1 1 0 1 1 1 0 0 2 0 1 1 1 0 0 0 1 1 1 0 2 2 0 2 0 0 0 1 0 0 0 0 0 0 2 1 2 0 0 0 2 2 2 2 2 0 1 0 1 0 0 0 0 0 0 1 1 1 1 0 1 1 0 0 0 1 0 2 2 2 0 1 1 1 1 2 0 0 1 2 0 2 2 0 0 0 0 0 2 0 1 0 1 0 1 1 1 0 1 1 0 0 0 0 0 0 0 0 1 1 0 0 0 1 0 0 0 0 0 0 1 0 0 0 0 1 0 1 1 0 1 1 1 0 0 1 0 0 1 1 0 2 2 0 2 0 0 0 0 0 0 1 0 0 0 0 0 0 0 0 1 0 1 0 2 1 0 0 0 0 0 0 2 0 1 0 1 0 1 0 2 1 1 2 0 1 0 1 1 0 1 0 0 1 1 1 0 1 0 0 0 0 1 0 0 2 2 0 0 1 2 2 2 0 0 0 0 0 0 1 0 0 0 2 0 2 0 1 1 0 0 1 0 0 0 0 1 0 0 0 0 0 0 1 1 2 2 0 0 0 1 1 1 2 0 2 0 2 0 0 0 2 2 0 2 2 0 1 2 1 0 1 0 0 0 0 2 2 1 1 0 1 1 1 2 1 0 0 0 1 1 0 1 0 1 1 0 1 0 1 2 0 0 0 0 2 0 0 0 2 2 0 0 0 2 0 0 1 0 0 0 0 0 0 1 0 1 1 1 1 2 0 2 0 0 1 2 1 1 1 1 1 0 1 0 1 0 1 1 1 0 0 0 0 0 0 0 2 0 1 1 0 2 0 0 0 0 0 0 0 0 0 0 0 1 1 0 0 0 0 0 0 1 0 0 0 0 0 0 0 0 0 1 1 1 2 0 0 2 1 0 0 0 0 1 0 0 0 2 0 0 1 1 2 1 2 2 0 0 1 0 0 0 0 0 1 2 1 0 0 0 0 0 1 1 0 0 0 1 1 1 1 1 0 1 2 1 0 1 1 0 2 2 0 0 0 1 0 1 1 0 0 0 0 0 1 2 1 1 1 2 0 2 1 1 0 0 1 0 1 0 0 0 1 1 0 0 0 0 2 2 2 0 2 0 1 0 2 0 1 0 1 2 1 1 0 0 0 1 2 0 0 0 0 0 0 1 0 0 0 1 1 1 1 0 0 0 1 1 0 0 1 1 0 0 0 2 2 0 2 1 0 1 1 1 0 0 0 0 0 0 0 1 0 0 1 1 0 0 1 1 0 0 0 0 1 1 0 0 1 0 1 2 0 1 0 0 0 1 0 0 1 0 0 1 0 1 1 1 1 0 0 0 0 2 0 0 0 0 2 0 0 0 0 2 0 1 2 1 2 0 1 1 1 1 0 1 0 0 2 0 1 0 2 1 2 1 0 0 0 1 2 2 2 2 1 0 0 1 0 1 1 1 2 2 0 0 0 2 0 2 0 1 2 1 1 1 0 0 1 0 1 0 0 0 0 1 1 1 1 0 1 0 1 1 2 0 1 1 1 0 1 0 1 0 1 1 1 0 1 0 1 1 0 1 1 0 0 0 1 0 2 1 0 1 0 0 1 0 1 1 1 2 0 1 1 2 2 1 1 0 0 0 1 0 0 2 1 0 0 2 1 0 0 2 2 0 1 0 0 1 0 0 2 1 0 0 2 0 1 0 2 1 1 1 2 2 1 1 2 2 0 1 0 0 1 0 0 2 0 1 2 1 1 0 0 0 2 2 1 1 1 1 1 1 2 1 2 2 1 0 0 0 1 0 0 2 2 0 2 2 0 0 2 0 0 1 0 0 2 0 0 0 0 0 0 0 0 2 0 0 0 1 0 1 0 0 0 2 0 1 0 1 1 1 0 1 0 1 0 1 1 0 1 0 0 0 2 2 2 2 0 0 0 0 2 0 0 0 0 0 1 2 1 1 0 0 0 0 1 2 0 0 1 1 1 0 1 0 0 0 0 1 1 1 2 2 2 0 2 0 0 0 0 0 2 1 1 1 1 0 2 0 0 0 1 1 1 0 0 2 0 1 0 1 1 0 1 1 0 0 2 1 0 1 1 0 1 1 0 1 1 0 2 2 0 1 0 1 0 1 1 0 0 0 1 2 1 0 1 0 0 0 0 0 1 0 1 0 0 0 0 0 0 0 0 0 0 0 0
104 0 1 0 0 0 2 2 1 0 1 1 0 2 1 1 0 0 0 1 1 2 0 0 2 0 0 0 0 2 2 0 1 1 0 1 1 0 0 1 1 0 1 1 2 0 2 0 0 0 0 0 2 2 0 1 1 0 2 2 0 1 0 2 0 1 1 0 0 0 0 1 1 0 1 2 1 0 1 1 1 0 0 0 2 0 0 0 1 2 0 0 1 0 1 0 0 0 0 2 2 1 1 1 0 0 2 0 1 0 0 1 0 2 2 0 0 0 1 1 0 1 2 2 0 1 0 1 1 0 0 0 0 0 0 0 0 0 0 1 0 2 1 0 0 1 0 0 0 0 0 0 0 0 0 1 1 1 0 1 0 0 1 1 1 1 0 0 1 1 0 1 2 2 2 0 1 2 0 0 2 2 2 2 2 2 2 2 2 0 2 2 2 0 0 1 1 1 0 0 0 0 1 1 2 0 2 1 1 0 1 0 1 2 1 2 1 1 1 2 0 0 0 1 1 1 2 1 0 1 0 0 0 0 1 0 0 2 2 0 0 0 1 2 2 0 1 0 0 0 0 1 1 0 0 0 0 0 0 1 1 0 0 2 2 2 0 0 1 0 1 1 0 0 0 1 0 1 1 0 0 0 1 0 2 0 0 1 0 2 0 2 0 2 1 0 1 0 0 1 2 0 1 0 1 0 0 1 1 1 0 1 0 0 0 0 2 0 0 0 1 1 0 2 2 0 1 1 0 1 0 1 0 0 0 0 0 0 0 0 0 0 2 0 0 0 1 0 1 0 0 0 2 2 1 1 1 1 0 1 0 0 2 0 2 1 0 2 2 1 1 1 1 1 0 0 0 2 1 2 2 0 0 1 1 2 1 0 0 0 1 2 2 1 2 2 2 1 0 0 0 0 0 0 0 0 1 0 1 1 0 0 0 0 1 0 1 1 0 1 1 1 1 0 1 2 0 0 0 0 0 0 0 0 1 0 1 1 1 0 2 0 1 0 2 2 1 2 2 0 0 1 0 2 1 1 1 1 1 1 1 2 1 1 0 1 1 2 0 1 1 1 1 2 0 0 0 1 0 1 0 0 0 1 1 0 0 1 2 1 0 0 0 1 1 2 2 1 1 0 0 0 2 1 1 0 1 0 2 1 0 2 1 2 2 0 0 0 1 2 2 2 2 1 1 1 0 1 0 2 0 1 0 0 0 0 2 1 1 1 0 1 2 1 2 0 0 1 1 0 0 0 0 2 0 1 0 0 2 0 0 2 1 2 1 1 0 1 1 1 1 1 0 0 0 0 0 1 0 1 0 0 0 0 0 0 0 1 1 1 1 0 1 1 1 0 1 0 0 1 1 1 0 0 1 0 1 0 0 2 1 0 0 1 0 0 0 0 0 0 0 0 0 1 1 0 1 2 0 0 0 2 0 0 0 0 2 1 0 1 0 1 0 1 2 2 2 0 0 0 2 2 1 1 1 2 2 2 2 0 0 0 1 1 1 1 2 0 0 1 1 2 0 0 0 2 2 0 1 0 0 0 2 2 2 2 1 1 1 0 0 0 0 0 0 0 0 0 1 1 1 0 0 0 0 0 1 2 2 0 0 0 0 1 1 1 0 1 1 1 0 0 1 0 1 1 1 0 1 1 0 1 0 2 1 0 2 0 1 1 0 1 0 1 1 1 0 0 0 0 0 0 0 1 0 2 0 0 1 0 0 0 2 0 0 1 1 1 0 2 1 0 2 1 1 1 2 0 0 2 2 2 0 0 1 1 0 2 2 0 1 1 2 0 1 0 0 1 0 0 1 0 1 1 1 1 0 2 0 0 0 0 0 0 2 1 1 2 1 1 1 1 0 0 1 1 0 0 1 2 1 1 2 0 0 0 1 1 2 1 1 1 0 0 0 0 0 2 2 0 1 1 0 0 0 0 0 0 1 1 0 0 1 0 1 2 0 1 2 1 1 0 0 2 0 0 0 0 2 1 1 1 2 0 0 0 1 1 1 0 1 0 0 2 2 0 2 0 0 0 0 2 1 0 1 1 1 2 0 1 1 0 1 1 2 0 0 0 2 2 0 0 0 0 2 0 1 2 0 0 2 1 0 0 0 0 0 1 0 0 0 0 1 1 1 1 1 0 1 0 1 1 2 0 1 0 0 0 0 0 2 0 1 0 1 1 1 0 0 0 2 0 0 0 0 1 0 0 0 0 0 0 0 0 0 0 0 2 0 1 0 0 0 0 0 0 0 0 0 0 0 0
105 0 0 1 0 1 1 2 0 1 1 1 0 2 2 0 0 1 1 1 1 1 0 0 2 0 0 0 1 2 2 1 1 1 1 1 1 1 0 1 0 0 1 1 2 1 0 0 0 0 0 0 0 0 2 1 1 0 1 1 1 0 0 2 0 1 1 1 1 0 0 2 1 0 1 2 2 0 0 0 1 0 0 0 1 0 0 0 1 1 0 0 2 0 0 0 0 1 0 1 0 2 1 0 1 1 2 1 0 0 0 1 0 2 2 0 0 0 1 0 1 0 1 0 1 0 1 1 1 0 0 0 0 0 0 0 0 0 0 1 2 0 0 0 1 1 1 0 0 0 0 0 1 1 1 0 0 1 1 1 1 0 1 2 0 1 0 0 0 2 0 0 1 1 1 0 1 1 1 1 1 1 1 2 2 1 2 2 2 0 2 2 1 1 1 0 1 1 0 0 0 0 0 1 2 0 1 0 1 0 1 0 1 0 1 2 0 1 0 1 1 1 0 0 2 2 0 1 0 1 0 1 0 0 2 1 0 2 2 0 0 1 1 1 1 0 0 0 0 0 0 0 1 0 0 1 1 1 1 0 0 0 0 0 0 0 0 1 2 1 0 2 1 2 0 0 0 0 0 0 0 0 2 0 1 0 1 2 0 2 0 1 0 1 2 0 1 1 0 1 1 0 2 0 1 1 0 0 1 1 0 2 0 2 2 0 2 0 0 0 1 1 0 1 2 0 2 2 0 1 0 1 1 0 0 0 0 1 0 1 0 1 2 1 0 1 0 1 1 0 1 1 1 0 0 0 1 1 0 2 0 0 1 0 1 0 0 2 2 0 0 0 0 2 0 0 0 0 0 2 1 1 0 1 1 0 0 1 1 1 0 0 1 0 2 1 1 1 1 1 1 1 0 2 2 0 0 0 0 0 0 0 1 0 1 0 1 1 0 0 0 1 1 2 0 2 2 1 1 2 0 1 0 1 1 0 0 0 0 0 1 1 2 1 1 1 1 0 1 0 0 0 0 2 1 1 1 2 1 1 2 1 1 1 0 1 1 1 0 0 0 0 1 1 0 0 0 2 0 1 1 0 0 0 0 1 0 1 2 0 0 0 0 1 0 0 0 2 0 0 0 0 2 0 2 0 1 0 1 0 0 2 0 0 0 1 0 0 0 1 1 2 1 1 1 1 1 0 0 0 2 0 0 0 0 1 1 1 0 1 0 1 1 0 1 1 0 1 1 0 0 0 0 1 1 1 1 0 2 0 0 2 0 0 0 0 0 0 2 2 0 2 1 0 1 1 1 0 0 0 0 0 1 0 0 0 0 2 2 1 1 1 0 0 0 0 0 0 0 0 0 2 1 0 1 1 1 0 0 0 1 0 0 0 0 0 0 0 0 0 0 0 0 0 0 1 1 2 0 0 1 1 0 0 0 0 2 0 0 1 1 0 1 2 2 1 1 2 0 0 1 0 0 1 0 1 1 2 2 0 0 0 1 2 2 2 1 1 0 0 2 0 1 0 0 2 2 0 1 0 0 0 2 1 2 2 1 1 2 0 1 0 0 1 0 0 0 1 1 1 0 1 0 0 0 0 1 1 2 1 1 1 0 0 0 2 1 1 1 1 0 0 0 0 0 0 0 0 2 1 0 0 0 2 1 1 1 0 0 0 0 2 1 1 2 0 1 1 0 0 0 0 0 0 0 1 0 0 0 0 0 0 2 1 0 0 2 1 0 2 0 1 1 0 0 0 1 0 1 1 0 0 0 0 0 2 0 2 2 1 1 2 2 0 1 0 1 2 0 0 2 0 1 2 1 0 1 0 0 2 2 2 0 0 0 2 2 1 1 1 1 1 0 0 0 0 0 0 1 2 0 2 2 0 0 2 0 1 2 0 0 1 1 0 1 0 0 1 1 0 1 0 0 0 1 0 1 0 0 0 1 0 0 0 0 0 0 1 1 0 0 0 1 1 0 0 0 1 2 2 1 2 2 0 1 1 0 2 1 0 1 0 0 2 2 0 2 0 0 0 0 2 2 0 1 1 1 0 0 2 0 0 0 0 1 1 1 0 2 2 0 0 0 2 2 0 0 2 0 0 2 2 0 0 1 0 0 0 1 0 0 0 2 2 2 1 2 0 1 0 1 0 1 0 0 1 1 1 1 0 0 0 0 1 1 1 1 0 0 0 0 0 0 0 0 1 0 0 0 0 0 0 0 0 0 1 1 1 0 0 0 0 0 0 0 0 1 0 1 0 2 1
106 0 1 0 1 0 1 0 0 1 1 0 0 0 0 0 0 2 0 2 2 2 0 0 2 0 0 1 2 2 2 0 1 1 0 1 1 1 0 0 1 0 0 1 2 1 1 0 0 0 0 0 0 0 2 1 0 0 1 0 2 0 0 1 1 0 2 1 1 0 0 2 2 0 2 2 2 0 0 0 0 0 1 1 0 0 0 0 1 1 0 0 0 0 2 0 0 0 0 0 1 2 0 1 1 1 1 2 0 0 0 1 0 2 2 0 0 0 1 0 0 1 2 2 0 1 0 0 0 0 0 0 0 0 1 0 1 0 0 1 0 2 0 0 1 1 0 0 0 0 0 0 0 0 1 1 0 2 0 0 1 0 1 2 0 1 0 0 1 1 0 1 0 2 2 0 2 0 0 0 0 0 0 2 1 0 1 2 0 0 1 1 0 0 0 0 1 1 0 1 1 1 1 0 1 0 1 1 1 0 1 0 2 0 0 2 0 0 2 1 1 1 0 0 0 1 1 1 0 0 0 0 0 0 2 0 0 1 2 0 0 0 2 2 2 0 0 0 1 1 1 1 0 1 1 2 0 1 0 0 0 0 0 2 0 0 0 0 0 0 1 1 0 0 0 0 1 1 1 0 0 0 1 0 1 1 0 1 0 1 0 1 0 1 1 0 2 1 0 0 1 0 1 0 1 1 0 1 1 1 0 1 0 1 2 0 2 0 1 0 0 1 1 2 1 0 0 1 1 2 0 0 0 0 0 1 0 1 1 2 1 0 2 0 0 0 2 0 1 1 1 1 2 2 2 0 1 0 0 1 0 0 1 1 1 2 0 1 2 1 1 1 1 1 0 0 0 1 1 2 0 1 0 1 0 1 1 0 0 0 1 1 1 0 2 1 1 0 1 1 0 2 0 2 1 0 1 1 1 1 0 0 0 0 2 0 1 1 0 0 0 2 0 1 0 1 0 1 0 1 0 2 0 0 0 0 0 1 1 1 1 1 1 0 1 1 0 1 1 0 0 1 0 2 2 1 2 1 1 1 1 1 0 0 0 1 1 1 0 0 0 0 2 0 1 1 0 1 0 1 1 1 0 1 0 1 0 1 1 0 1 1 0 0 1 1 1 2 1 1 1 0 1 1 1 0 1 0 2 0 0 2 1 1 1 0 0 0 1 2 2 2 1 0 0 0 2 1 0 2 0 2 0 0 1 1 1 0 1 1 0 1 0 0 2 0 0 1 1 0 1 0 1 1 1 0 0 0 1 0 0 1 2 2 0 2 0 1 1 0 0 1 0 0 0 1 1 1 0 1 1 0 0 0 2 1 1 2 0 0 0 0 0 0 1 0 0 1 1 2 2 0 1 1 0 1 0 0 0 2 1 1 0 0 0 0 0 0 0 0 0 0 0 0 0 1 1 2 0 0 2 2 0 0 0 0 1 0 0 1 1 0 0 1 1 1 1 1 0 0 1 1 0 0 0 1 2 2 2 1 1 1 0 1 1 1 2 1 1 0 0 0 1 0 0 2 2 0 0 0 0 0 1 0 1 1 1 1 1 1 0 1 1 0 1 0 0 0 0 1 0 0 0 1 1 0 1 1 2 0 0 0 0 0 0 0 0 0 0 0 0 1 0 0 0 0 0 0 2 1 0 0 1 1 1 1 1 0 0 0 0 0 0 0 0 1 0 0 0 0 0 0 1 0 0 2 0 0 1 1 0 0 2 1 0 1 1 2 0 2 1 0 2 0 0 0 1 0 1 0 0 2 1 0 0 1 0 2 2 2 0 2 2 1 0 1 0 1 1 0 0 0 0 2 1 0 2 0 1 1 2 0 1 1 1 2 0 2 2 2 2 2 0 0 0 1 0 0 0 2 0 2 2 0 0 1 1 0 0 0 0 1 2 1 2 1 2 0 0 0 2 0 0 0 0 0 1 0 1 1 1 0 1 1 1 0 0 1 0 0 0 0 0 2 0 0 0 0 2 2 2 2 2 0 0 0 0 2 0 0 0 0 1 1 1 0 1 0 0 0 0 1 1 1 2 2 0 2 0 2 0 0 0 0 0 1 2 0 1 1 0 0 1 1 1 0 1 2 0 2 2 2 0 1 2 0 0 2 0 0 0 0 1 0 1 0 0 2 0 1 0 0 2 0 1 0 0 1 1 1 0 1 2 0 1 1 1 0 1 1 0 0 0 0 0 0 1 0 0 1 1 0 0 0 0 0 0 1 0 0 1 1 1 0 0 0 0 0 0 0 1 1
107 0 0 0 1 0 2 2 0 0 0 0 0 1 1 0 0 1 0 2 1 2 0 0 2 0 0 0 1 1 1 0 2 2 2 1 1 1 0 0 1 0 0 1 1 1 0 0 0 0 0 0 1 2 0 0 1 0 1 0 1 1 0 2 1 0 2 0 1 1 1 1 2 0 2 2 2 0 2 0 2 0 0 0 0 0 0 0 1 2 0 0 2 0 0 1 0 0 0 1 2 2 0 0 1 0 2 1 0 0 1 1 1 2 2 2 2 0 0 0 2 0 1 1 0 1 0 1 1 0 1 1 0 2 1 1 0 0 0 2 1 1 0 1 0 0 0 0 0 1 0 0 1 1 1 1 0 0 0 1 1 1 1 2 2 2 0 0 1 0 1 1 1 1 1 0 0 1 0 0 1 1 0 2 0 0 0 0 0 0 0 0 1 0 0 1 2 2 0 0 0 0 1 0 2 0 1 0 1 0 2 1 1 0 2 2 0 1 1 1 1 1 0 0 1 0 2 1 0 1 0 1 0 0 2 0 0 2 2 0 0 0 1 1 1 0 0 0 0 0 0 0 0 0 0 1 0 0 0 0 0 0 0 1 0 0 1 1 0 0 0 1 1 1 1 0 0 2 2 1 1 0 2 1 2 2 1 0 0 1 0 1 1 2 2 0 1 0 0 0 0 0 0 2 0 1 0 0 1 1 0 1 0 2 1 0 2 0 0 0 2 0 1 1 1 0 1 0 1 1 0 0 1 0 0 0 0 1 0 1 1 1 2 1 0 0 1 0 1 0 0 0 1 1 1 0 1 0 0 0 1 1 1 0 1 0 0 2 2 0 0 0 1 1 1 1 0 1 0 2 1 1 0 1 0 0 1 0 1 0 1 1 0 1 2 0 0 0 1 1 0 1 0 1 1 1 1 1 0 0 0 1 0 2 0 0 0 0 0 0 0 1 0 1 1 2 2 0 0 2 0 1 0 0 1 1 0 0 0 0 1 1 1 0 1 1 0 1 1 0 0 0 0 1 0 0 0 1 1 0 0 0 0 0 0 2 1 0 0 0 0 0 1 0 0 1 1 2 0 1 1 0 0 1 0 0 1 2 2 1 0 0 0 1 0 0 0 2 1 0 1 0 2 0 2 2 2 0 1 0 0 2 0 0 0 2 1 0 0 0 0 2 2 2 1 2 0 1 1 2 0 1 0 0 0 0 2 1 1 0 2 2 0 0 2 0 0 1 2 0 0 0 1 2 0 1 0 0 0 0 2 0 0 1 1 0 0 1 0 1 0 1 1 0 1 1 1 1 0 1 0 0 1 0 0 0 0 1 0 0 0 0 0 0 1 0 0 1 1 1 1 1 2 0 0 1 1 0 1 1 0 0 0 0 0 0 0 0 1 1 0 1 0 1 1 0 1 1 0 0 0 0 1 0 0 0 2 0 1 2 1 0 1 1 2 1 1 1 1 0 1 2 0 0 0 1 2 2 2 0 0 0 2 2 2 2 2 1 0 0 2 0 2 0 1 2 1 0 0 0 1 0 1 0 0 1 0 1 2 0 0 1 1 1 0 0 1 0 1 1 1 0 0 0 1 0 2 2 2 0 0 0 0 0 0 1 0 1 1 1 0 1 0 1 1 0 1 1 1 1 1 2 0 2 0 0 1 0 1 1 0 1 0 0 0 0 0 0 1 1 1 1 0 1 0 2 0 0 0 0 1 1 2 0 0 0 2 1 0 1 1 0 1 1 1 1 1 1 0 1 1 1 0 1 0 1 0 2 2 0 2 2 2 1 0 0 0 0 1 1 1 0 1 2 2 2 2 1 0 1 1 1 0 0 2 1 1 0 1 1 0 1 0 1 0 1 0 0 1 2 0 2 1 0 0 2 0 0 1 0 0 1 1 0 1 0 1 0 0 0 2 0 0 0 0 0 0 0 0 0 2 0 0 0 0 0 0 0 0 0 0 0 0 2 0 0 0 0 1 1 0 0 2 0 0 0 0 2 1 1 0 0 0 1 1 0 1 0 0 0 0 1 2 1 1 2 0 1 0 2 0 0 0 0 2 0 0 2 2 0 0 2 0 2 1 0 1 2 0 1 2 2 0 1 0 0 1 1 0 2 0 0 1 0 0 0 0 0 0 1 0 1 1 1 0 0 1 2 1 1 1 0 1 0 2 1 1 0 1 2 1 0 0 0 0 0 0 1 1 0 0 0 1 2 0 1 1 0 0 0 0 0 0 0 0 0 0 1 1 0 0 0
108 0 1 1 0 1 2 2 0 0 0 1 0 2 1 0 0 1 2 2 2 2 0 1 1 0 0 0 2 1 1 1 2 2 0 1 1 1 0 0 2 0 0 0 2 0 2 0 0 0 0 0 1 1 1 2 0 0 2 0 0 1 0 1 1 0 1 0 1 0 0 0 2 0 1 2 2 0 2 0 2 0 0 0 0 0 1 0 1 2 0 0 1 0 0 0 0 0 0 1 1 2 1 0 1 1 2 2 0 0 0 2 0 2 2 0 0 0 0 0 2 0 2 2 0 1 0 0 0 0 0 0 0 1 0 0 0 0 0 0 0 2 0 0 0 2 0 0 0 0 0 0 1 0 0 0 0 2 0 2 1 0 1 2 2 2 0 0 1 2 0 1 0 1 1 0 1 1 1 1 1 1 1 2 1 1 1 0 0 0 2 2 2 2 2 0 2 1 0 0 0 0 0 0 1 0 2 1 0 0 0 0 0 0 1 2 1 1 1 1 1 1 0 0 0 1 1 1 0 1 0 0 0 0 1 0 0 2 2 0 0 0 2 2 2 0 0 0 1 1 0 0 1 1 1 1 0 1 0 0 0 0 0 0 0 0 0 1 0 0 2 2 1 1 1 1 0 2 1 0 0 1 2 1 2 1 0 1 1 2 0 1 1 2 2 0 2 1 0 1 0 0 0 1 0 0 1 0 1 1 1 0 0 1 2 1 2 0 1 0 0 1 1 2 0 0 0 1 0 1 0 1 1 0 0 0 0 1 0 1 1 1 1 0 1 1 1 0 1 1 0 0 2 2 1 0 0 1 1 1 1 1 1 0 1 1 0 2 2 0 0 0 1 2 1 0 0 1 1 1 2 2 0 2 0 1 1 0 0 1 0 0 0 0 2 0 0 1 0 0 0 0 0 0 0 0 1 0 0 0 0 0 0 0 2 0 1 0 0 0 1 0 0 1 1 1 0 0 1 1 1 1 0 0 1 1 1 0 0 0 2 0 1 0 1 1 0 0 2 0 0 0 0 0 0 0 0 1 0 0 1 1 0 0 0 2 0 1 0 0 0 0 2 1 1 1 0 2 0 2 1 0 0 2 2 0 0 1 2 1 0 0 1 2 1 0 0 2 1 0 0 0 1 1 1 0 1 0 0 1 0 2 0 1 1 0 0 1 0 1 1 2 2 2 0 2 0 0 1 1 1 0 0 0 0 0 2 1 0 0 2 2 2 1 2 0 0 1 1 0 0 0 0 1 2 1 1 0 0 1 1 0 2 2 0 2 0 0 1 0 0 0 1 0 1 1 1 0 0 0 1 0 0 0 1 0 0 1 0 0 0 0 0 0 2 0 1 0 0 0 0 2 1 1 0 1 0 0 0 0 0 0 0 0 0 0 0 0 1 0 0 0 0 1 1 0 0 1 0 0 0 2 1 1 0 0 2 0 0 2 0 0 0 1 1 0 0 1 0 0 0 2 1 1 1 1 2 2 2 0 0 0 0 1 1 2 1 0 2 0 0 0 2 0 0 1 1 0 1 0 0 0 2 0 2 2 1 1 2 0 0 0 1 0 0 0 1 1 2 2 0 2 0 0 0 0 1 2 1 0 0 0 0 0 1 1 0 0 0 0 0 1 0 0 0 0 1 1 0 0 0 2 0 2 1 0 2 0 0 0 0 0 1 0 1 0 0 0 1 1 1 1 0 0 0 1 2 0 2 2 0 0 2 1 0 0 2 2 0 2 2 0 2 2 2 0 2 0 1 1 1 2 1 0 0 1 1 2 1 1 1 1 2 0 0 0 1 0 0 0 0 0 0 2 2 1 2 0 0 1 1 0 1 1 1 2 0 1 1 2 2 1 0 0 0 1 0 0 1 2 1 1 2 0 0 1 1 0 0 0 0 0 0 0 0 0 0 0 0 0 2 0 0 0 0 0 0 0 0 0 1 0 0 0 0 0 2 0 1 0 1 0 2 1 0 0 0 1 2 2 2 1 1 0 0 1 1 0 0 1 0 0 0 1 2 0 2 0 0 0 0 2 1 0 1 1 1 0 1 1 1 0 0 0 1 1 1 1 2 1 0 1 0 1 1 0 1 1 1 0 2 2 0 2 0 0 0 1 1 1 0 0 1 1 1 0 1 1 1 1 0 0 1 1 1 0 0 1 0 1 2 0 0 1 1 1 1 0 0 1 1 0 1 1 0 1 0 1 1 1 0 0 0 0 0 0 0 0 1 0 0 0 0 1 1 0 0 0 0 1 2 1
109 0 1 0 0 0 0 1 1 0 1 0 1 0 0 0 0 1 0 2 2 2 0 0 2 1 1 0 1 2 2 0 0 0 2 0 2 1 1 1 1 1 0 1 2 1 1 0 0 0 0 0 0 0 2 1 0 0 1 2 0 0 0 2 0 1 1 0 1 1 1 1 2 0 1 1 1 0 0 0 0 0 0 1 0 0 0 0 2 2 1 1 0 0 0 0 0 2 0 2 0 2 0 1 0 0 2 1 0 0 1 1 1 1 1 1 0 0 0 0 2 0 2 1 1 1 1 1 1 0 0 0 0 0 0 0 0 0 0 0 0 2 0 0 2 1 0 0 0 0 1 0 0 0 0 2 0 0 0 2 1 1 1 2 1 2 1 0 0 2 0 0 0 1 1 0 1 1 0 0 0 1 0 2 1 0 0 1 0 0 0 1 1 0 0 0 0 2 0 0 0 0 0 1 2 0 1 0 2 0 1 0 1 0 1 2 0 1 1 2 0 0 0 1 0 1 1 1 0 1 0 0 0 0 1 0 1 2 2 0 0 0 2 2 2 0 0 0 0 0 0 1 1 1 1 2 0 0 0 1 1 0 0 1 0 0 0 0 1 1 0 1 0 0 0 2 1 2 2 0 0 0 1 0 1 0 0 2 0 2 0 1 0 2 1 1 2 0 1 2 0 0 1 0 1 1 0 1 2 2 0 2 0 0 0 0 2 0 1 1 0 1 2 1 2 0 2 2 1 1 0 1 1 0 0 0 0 2 0 0 0 0 2 2 0 0 2 0 1 0 1 0 2 2 1 0 1 0 0 1 0 0 1 0 1 0 0 1 2 1 0 0 1 2 1 1 0 1 1 2 0 1 0 1 0 1 1 0 0 0 0 2 0 0 2 0 1 0 1 1 1 1 0 2 2 0 0 1 0 0 0 1 0 2 0 0 0 0 0 0 0 1 0 0 1 2 1 0 1 0 0 0 0 1 1 0 1 1 0 0 0 2 2 1 1 2 0 0 0 0 0 0 0 2 2 2 2 1 1 0 0 2 0 0 0 1 1 1 0 1 1 1 1 2 2 0 1 1 0 0 1 0 1 2 0 1 0 1 2 1 1 0 0 0 1 0 0 1 1 0 1 1 1 1 1 1 2 0 1 1 0 1 0 1 1 1 2 0 0 1 2 2 2 2 0 2 0 0 2 2 0 0 0 1 1 1 2 0 0 1 1 1 2 1 2 2 2 0 0 0 0 0 0 2 2 0 0 0 0 0 1 0 0 2 2 0 0 0 1 0 0 1 1 0 0 0 1 0 0 0 2 0 0 0 0 0 0 2 1 0 0 1 0 0 1 0 0 1 1 1 1 0 0 1 2 0 2 0 0 1 1 1 0 2 0 0 0 0 0 1 0 0 0 1 1 1 0 1 0 0 0 1 1 0 0 0 2 0 0 1 1 0 0 0 2 2 2 2 0 0 1 1 0 0 1 2 2 1 0 0 0 0 1 2 2 2 1 0 1 0 0 0 0 0 0 1 1 0 0 0 0 0 2 1 2 2 2 0 1 0 0 0 0 0 1 0 0 0 2 2 1 1 0 0 0 0 1 2 2 0 0 0 0 0 0 1 0 0 0 0 0 0 1 0 1 0 0 0 1 1 1 1 0 2 1 1 1 0 0 1 1 0 0 1 1 0 0 1 2 1 0 1 1 2 0 0 1 0 2 2 0 0 2 2 0 0 2 1 0 0 0 0 2 0 0 0 0 0 0 2 0 0 1 1 0 2 0 2 2 1 1 2 2 1 0 1 0 0 0 1 0 0 1 1 1 1 2 1 0 1 1 0 1 1 0 2 1 2 0 1 1 0 0 0 0 0 0 0 1 2 1 1 2 0 0 1 1 0 0 1 1 0 0 0 0 0 0 1 1 0 0 0 0 0 0 0 1 0 1 1 1 0 1 1 1 0 1 2 2 0 0 0 1 0 0 1 0 0 1 2 2 2 2 0 0 0 0 0 0 1 0 0 1 0 2 0 2 0 0 0 0 1 2 0 0 1 1 2 0 0 2 0 0 0 1 1 1 1 2 1 0 1 1 0 1 0 0 2 0 2 2 2 1 1 1 0 2 2 0 0 0 1 2 1 2 0 2 2 0 0 2 0 1 0 0 0 1 0 0 1 0 0 1 1 1 1 1 0 1 1 1 0 0 0 0 1 0 1 1 0 0 0 0 0 0 0 0 0 1 0 0 0 0 0 0 0 0 0 0 1 1 1
110 0 0 0 0 0 2 0 0 2 2 0 1 1 0 0 1 1 0 0 0 1 0 0 2 0 0 0 2 1 1 1 2 2 1 0 2 1 0 0 2 1 0 0 2 0 2 0 0 0 0 0 0 1 1 1 1 0 2 0 1 0 0 1 1 0 2 0 1 0 0 1 0 0 0 2 2 0 0 0 0 0 0 0 2 0 1 1 2 2 0 1 1 0 1 0 0 1 0 2 1 1 0 1 0 0 1 1 1 1 0 2 1 1 1 0 0 0 2 0 0 0 2 1 1 1 1 1 1 0 1 1 0 0 0 0 0 0 0 0 1 1 0 0 0 1 0 0 0 1 0 0 1 0 2 0 0 2 0 1 1 1 2 2 0 1 0 0 1 1 0 1 2 1 1 0 1 0 0 0 0 0 0 2 1 0 1 1 0 0 1 1 1 0 1 0 1 1 0 1 1 0 0 0 2 0 0 0 0 0 1 0 1 1 2 2 0 0 1 0 2 2 1 0 0 1 2 1 0 1 0 1 0 0 2 0 0 2 2 0 0 1 2 1 2 1 1 0 0 0 0 1 1 0 0 2 0 0 0 0 0 0 0 1 0 0 0 1 2 0 0 1 0 0 0 0 0 1 1 1 1 0 2 1 1 1 1 1 0 2 1 0 0 1 1 0 2 0 0 0 0 0 0 0 0 0 1 0 1 2 0 2 0 2 2 2 2 0 1 0 1 2 1 1 1 0 1 0 1 1 0 1 0 0 0 0 0 1 0 0 1 1 1 0 0 0 1 0 1 2 0 0 1 1 0 1 1 1 0 2 0 0 0 1 0 0 0 1 2 1 1 1 1 2 2 2 0 1 0 2 2 2 0 1 1 1 0 0 0 0 0 1 0 0 1 1 2 0 1 1 0 1 0 1 1 0 1 1 1 1 1 2 0 2 0 1 0 0 0 0 0 2 0 1 1 2 2 1 0 1 1 2 0 0 1 1 0 1 2 1 0 1 2 2 0 2 0 1 1 0 0 0 0 2 0 0 0 2 1 2 2 2 1 1 0 0 1 1 0 1 1 1 2 1 1 0 0 1 0 1 1 0 0 2 2 0 0 1 2 1 0 0 1 0 0 0 0 1 1 0 0 0 2 0 2 1 1 0 1 0 1 1 0 0 0 2 0 0 0 1 1 1 2 2 1 2 0 0 1 1 1 0 0 0 0 0 1 1 1 1 1 2 1 0 1 0 0 1 1 0 1 0 1 1 1 0 0 1 0 0 1 1 1 2 0 0 1 1 0 0 0 0 1 0 1 1 2 0 0 0 1 0 0 0 1 0 0 1 1 0 0 1 0 0 0 0 0 0 0 0 0 1 0 1 1 0 0 0 0 2 0 0 1 1 1 1 0 0 0 0 0 0 0 0 0 0 1 1 0 0 0 1 0 0 0 1 2 1 0 2 0 0 0 1 2 2 2 0 0 0 2 2 0 1 0 1 1 2 2 0 0 0 1 2 2 2 2 2 0 0 0 1 1 0 0 1 0 1 1 1 1 2 2 0 2 2 0 0 2 0 0 0 1 0 2 0 0 1 2 2 0 2 0 0 0 0 2 1 2 0 0 0 0 0 0 1 1 1 1 1 0 0 0 0 1 0 0 0 1 1 1 2 0 2 0 0 0 0 0 1 1 0 0 0 0 0 0 1 0 0 0 0 0 0 0 1 1 0 0 0 1 1 2 1 0 1 1 1 0 1 1 0 2 1 0 0 1 0 0 2 1 1 0 0 0 2 0 1 1 2 0 2 2 1 1 1 0 0 0 2 2 0 1 2 1 0 1 0 0 2 2 0 0 0 2 1 0 2 1 2 2 1 0 0 1 1 0 0 2 2 0 2 2 0 0 1 0 0 1 0 0 0 0 0 0 0 0 1 1 0 2 1 0 0 0 1 1 0 0 1 0 0 0 0 0 0 1 1 1 0 1 0 1 1 0 2 0 1 2 2 1 1 2 0 0 0 0 2 0 0 1 0 1 1 1 0 1 0 0 0 0 1 2 0 1 1 1 1 1 0 1 0 0 0 0 1 2 0 0 0 0 0 0 0 1 0 0 0 1 0 2 1 0 1 0 0 0 0 0 0 0 0 1 0 0 0 1 0 1 1 1 0 0 2 0 0 1 0 0 0 2 0 0 1 0 2 2 0 0 1 0 1 1 1 0 2 0 1 1 0 0 0 0 0 0 0 0 1 1 0 1 1 0 0 0 0 0 0 0 2 1 2
111 0 1 0 0 0 1 1 0 1 1 0 0 0 0 0 0 0 0 2 2 2 0 0 2 1 1 0 2 2 2 1 1 2 1 2 1 2 0 0 0 0 0 0 0 0 0 1 0 0 0 1 0 1 1 1 1 0 1 1 1 0 0 1 1 0 1 0 1 0 0 1 1 0 1 2 2 0 2 0 2 0 0 1 0 0 0 0 1 2 0 1 1 1 1 0 0 1 0 1 0 2 0 0 1 1 1 1 1 0 0 1 2 2 2 1 1 1 0 0 2 0 1 1 0 0 0 1 1 0 0 0 0 0 1 0 1 0 0 1 1 1 0 0 1 2 0 1 1 1 0 0 1 0 1 0 0 0 0 0 0 0 1 1 2 1 1 0 0 2 0 1 0 2 1 0 2 1 1 1 1 2 1 2 2 2 1 2 2 2 0 2 2 2 2 0 0 0 0 0 0 0 0 1 2 0 1 1 0 0 0 0 1 0 1 2 0 2 2 0 2 2 0 0 1 1 0 1 0 1 1 1 0 0 2 1 0 1 1 1 0 0 2 2 2 0 0 0 0 0 0 0 2 0 0 1 2 2 1 2 1 1 0 0 0 0 0 0 1 1 0 2 2 2 0 2 1 2 2 1 1 0 2 1 1 1 1 2 0 2 0 0 1 2 2 0 1 1 0 2 1 0 1 0 1 1 1 0 0 0 0 0 0 1 2 0 2 0 0 0 1 0 1 0 2 0 1 1 1 1 0 1 1 0 0 0 0 1 0 1 0 1 0 0 0 0 0 0 0 2 0 0 2 2 2 0 1 0 0 2 0 0 1 0 1 0 0 1 1 0 0 0 0 2 1 1 0 1 1 1 1 1 0 0 0 0 1 1 1 0 1 1 2 0 1 0 1 0 2 2 2 2 0 1 1 0 0 0 0 0 0 0 0 0 0 0 0 0 0 0 0 2 0 1 1 2 2 2 0 0 1 2 0 1 1 0 1 1 1 0 1 1 1 0 1 1 0 1 1 0 0 0 0 0 0 0 0 2 1 0 0 0 0 0 0 2 0 1 0 0 0 0 1 1 1 1 0 2 0 0 2 1 0 0 0 1 0 0 2 0 1 0 0 0 0 0 0 2 2 1 1 1 2 0 1 0 2 0 2 0 0 2 0 2 2 0 1 0 0 2 2 0 2 2 1 2 0 0 0 1 2 0 0 0 1 0 1 1 0 0 1 2 1 0 2 0 0 1 1 0 1 0 0 2 0 2 0 0 0 0 1 0 0 0 0 0 0 0 2 1 0 2 0 0 0 0 0 0 0 0 0 0 0 0 1 0 0 1 0 0 0 1 1 0 0 1 0 0 0 0 0 2 2 0 0 1 0 0 0 1 2 0 0 0 0 0 1 0 0 0 0 0 0 1 1 1 0 2 0 0 1 1 0 0 0 2 2 0 0 1 0 1 0 0 1 1 1 1 1 0 0 1 0 1 0 2 1 2 2 0 0 0 2 1 1 1 0 0 1 0 1 0 0 1 1 2 1 0 0 0 0 1 2 0 2 2 2 1 2 1 1 1 0 1 0 0 0 0 0 2 0 0 0 0 2 0 1 1 2 0 0 0 0 1 0 0 1 0 0 0 0 0 0 0 0 0 0 1 0 0 0 2 0 2 1 1 1 0 0 1 1 0 1 0 1 0 0 1 0 0 0 0 0 1 0 1 0 0 2 2 0 0 2 1 0 0 2 1 1 1 0 0 2 0 0 0 1 0 1 1 0 1 1 0 0 1 1 2 1 2 0 1 2 0 0 0 0 0 1 0 0 0 1 1 1 0 1 1 1 0 1 0 0 0 2 1 0 2 1 1 1 1 0 0 0 2 0 0 0 2 0 2 0 0 0 2 0 0 1 0 0 1 0 0 0 0 0 1 0 0 1 0 0 0 0 0 0 1 1 1 0 0 1 1 1 0 2 0 2 0 1 0 2 1 0 1 0 1 2 1 1 1 1 0 0 1 1 1 0 1 1 0 0 1 2 0 2 0 0 0 1 2 2 1 0 0 2 0 1 1 1 0 0 0 1 1 1 0 2 2 0 0 0 0 0 0 1 1 0 1 2 2 0 2 0 0 0 2 0 0 0 0 2 1 1 1 1 1 1 1 0 0 1 1 0 0 2 0 0 0 2 0 0 0 2 1 1 0 1 1 0 0 0 0 0 1 0 1 1 0 0 0 1 1 0 1 1 1 0 0 0 0 1 1 1 0 0 0 0 0 1 1
112 0 1 0 1 0 1 2 0 0 0 1 0 0 0 0 0 1 1 0 1 1 0 0 2 0 0 0 1 2 2 1 0 0 2 0 2 1 0 0 2 1 0 0 1 2 1 0 0 0 0 0 0 1 1 0 1 0 1 0 1 0 0 1 2 0 1 0 1 0 0 1 2 0 2 2 2 0 0 0 1 0 0 1 1 0 0 0 2 2 0 0 1 0 1 0 0 1 0 1 1 1 0 1 0 0 2 2 0 0 1 1 0 0 1 0 0 0 0 0 2 0 2 2 0 1 0 1 1 0 0 0 0 1 1 1 0 0 0 1 0 2 2 0 0 0 0 1 1 1 0 0 1 1 1 1 0 0 0 0 0 2 2 1 0 2 0 1 0 1 1 0 0 1 1 0 1 1 1 1 1 1 0 2 1 0 1 1 1 1 1 2 2 1 1 1 2 2 0 1 1 0 0 2 2 0 2 1 0 0 1 0 1 0 2 2 0 0 1 1 1 0 1 0 1 1 1 0 0 0 0 0 1 1 1 1 1 1 2 1 1 0 2 2 2 0 0 0 0 0 0 1 0 0 0 2 2 1 0 1 1 0 0 0 0 0 1 0 0 0 0 1 1 1 1 1 1 0 0 0 1 1 2 2 2 2 2 2 0 2 0 2 1 2 1 0 2 0 0 2 0 0 0 1 0 1 0 0 1 1 0 1 0 2 0 0 0 0 1 0 0 2 1 1 1 0 2 0 0 0 0 1 2 0 0 0 0 2 0 0 0 1 2 0 0 0 1 0 0 2 0 0 1 1 0 1 1 2 0 0 0 0 0 0 0 0 0 1 2 1 1 1 2 1 1 1 0 0 0 2 1 1 0 2 0 1 1 0 0 0 0 1 0 0 1 0 1 0 2 2 1 2 0 1 0 0 0 1 0 0 0 0 0 1 1 0 0 1 0 0 0 2 1 0 1 2 1 0 1 1 0 1 0 0 0 0 0 0 0 0 2 0 2 2 0 2 0 1 1 0 0 0 0 2 1 0 1 2 1 1 2 2 1 1 0 1 1 2 0 1 1 1 0 1 1 0 1 2 1 1 0 0 0 1 1 0 0 2 2 1 0 0 0 2 0 0 0 1 1 0 1 1 1 1 1 1 1 0 0 2 0 1 0 2 2 0 1 1 0 2 2 2 2 2 1 2 0 1 0 2 1 1 0 0 1 1 1 1 1 0 0 2 1 1 2 2 1 0 0 0 0 0 0 2 0 0 0 0 0 2 0 0 0 1 1 0 0 1 0 0 0 1 0 0 0 0 1 1 0 1 1 0 1 0 1 1 1 0 0 0 0 0 1 0 0 0 0 0 0 0 0 2 0 0 2 0 0 0 0 1 0 0 0 0 0 0 0 0 1 0 0 0 0 0 0 0 2 1 0 0 0 1 1 0 0 0 2 0 0 2 0 2 0 1 1 1 1 2 0 0 1 1 0 1 0 1 1 2 2 1 0 0 1 0 0 1 1 0 0 1 1 2 1 1 1 2 1 0 1 0 0 0 2 1 2 2 2 0 1 0 0 0 0 0 0 0 0 0 1 2 0 2 0 0 1 0 1 2 1 0 0 0 1 0 0 0 0 1 1 1 0 0 1 0 0 1 1 0 2 1 0 0 1 0 1 1 0 0 1 0 0 1 1 0 1 0 0 0 1 1 1 1 2 1 0 1 0 0 0 0 0 0 2 2 0 0 2 1 0 1 0 0 2 1 1 0 1 0 1 1 0 2 1 0 0 1 1 2 1 2 0 1 2 1 1 1 0 1 0 0 1 0 1 1 1 1 1 0 0 1 1 0 1 1 1 2 0 2 0 1 1 1 0 0 0 1 0 0 0 1 0 1 1 1 1 2 0 0 0 0 0 0 1 1 1 0 1 0 0 0 2 0 0 0 1 1 2 0 0 0 0 1 0 0 0 0 1 0 1 0 0 0 1 1 0 0 0 0 2 2 2 2 2 0 0 0 0 1 0 1 0 1 2 0 0 0 0 0 0 1 0 1 2 1 2 2 0 0 0 0 0 0 0 0 2 0 1 0 1 0 0 1 0 1 2 0 0 0 1 0 2 2 0 2 0 0 0 1 0 0 0 0 0 0 0 0 0 0 0 1 1 0 2 0 1 0 0 1 0 1 2 0 2 0 1 1 1 0 1 1 0 0 1 1 0 0 0 2 2 0 0 0 1 2 0 2 1 0 0 0 0 0 1 0 0 0 0 1 1 0 2 2
113 0 1 0 0 0 1 2 1 0 1 0 1 1 1 0 0 0 0 1 1 0 0 0 2 0 0 0 2 2 1 0 2 2 2 1 1 2 0 0 0 0 0 0 1 1 1 0 0 0 0 0 0 0 2 2 0 1 1 0 1 0 0 2 0 1 0 1 1 0 0 2 2 1 1 2 2 0 1 0 2 0 0 1 1 0 0 1 2 2 0 1 0 0 0 0 1 1 0 1 0 2 1 0 1 1 2 1 1 0 0 1 1 2 2 1 1 0 0 0 2 0 2 0 2 0 1 1 1 0 0 0 0 0 0 0 0 0 0 0 0 2 0 1 0 0 0 0 0 1 0 0 2 1 0 1 1 2 0 0 1 0 2 2 1 2 0 2 0 0 1 2 0 2 0 0 2 2 1 2 2 2 2 2 2 2 2 2 0 0 1 1 1 1 1 0 1 0 0 0 0 0 1 2 2 0 2 1 2 1 2 1 1 0 2 2 0 1 1 1 1 0 1 0 0 1 1 1 0 1 0 0 0 0 1 0 0 2 2 0 0 1 2 0 1 0 0 0 0 0 0 0 1 0 1 2 1 1 1 1 0 1 0 2 0 0 0 0 1 1 1 1 0 1 0 0 1 2 2 0 0 1 2 0 2 2 0 2 0 2 0 1 1 2 1 0 0 1 1 2 1 0 0 1 0 0 1 0 1 1 0 1 0 1 0 0 2 0 1 0 1 1 0 1 2 0 1 2 0 1 0 2 1 1 0 1 0 0 0 2 1 2 1 0 2 0 1 1 1 1 1 1 1 1 0 0 0 0 0 0 0 0 1 0 1 0 0 1 1 0 0 0 0 2 0 1 0 2 0 1 0 1 0 0 0 1 1 1 1 0 0 0 0 0 2 0 0 0 0 0 0 1 1 1 1 0 0 0 0 0 0 0 0 0 1 0 1 0 0 0 0 1 0 1 1 2 2 0 1 1 0 0 0 2 2 0 0 0 0 0 1 0 2 2 0 2 0 1 2 0 0 0 0 2 2 1 2 2 2 1 1 2 1 1 1 1 1 0 0 0 1 1 2 1 2 0 0 2 0 2 1 1 0 1 1 0 0 0 1 0 1 1 0 1 0 1 1 0 0 1 2 1 1 1 1 1 2 0 1 0 1 1 1 2 2 0 0 1 0 1 1 2 2 2 1 2 0 1 0 1 0 1 0 0 0 0 2 0 0 0 2 2 2 1 2 1 0 0 1 0 0 0 1 2 1 0 0 0 0 0 0 0 1 2 1 0 1 2 2 0 2 0 0 0 0 0 0 1 0 2 0 0 1 0 1 0 0 0 0 0 0 1 1 0 0 0 1 0 0 0 0 1 1 1 1 0 0 0 0 1 0 0 0 0 0 0 0 0 0 0 0 0 0 1 1 0 1 2 0 0 0 1 0 0 0 0 1 0 1 1 2 2 0 1 2 2 2 2 0 0 1 1 0 1 0 2 0 1 1 0 0 0 1 2 2 2 1 1 0 1 0 1 1 1 1 2 1 0 1 0 1 0 1 0 1 1 1 0 0 1 0 1 1 1 1 0 0 0 1 1 0 1 0 0 2 0 1 2 2 0 0 0 0 0 0 0 0 0 0 0 0 0 0 1 0 1 2 0 1 1 1 1 0 2 0 0 2 0 1 0 0 1 1 0 1 0 0 1 1 1 1 1 0 2 0 1 0 0 2 2 0 0 2 0 0 1 2 2 0 0 0 0 1 0 0 0 0 0 0 0 1 2 1 0 0 2 0 1 1 2 0 2 2 0 2 0 0 0 0 1 1 0 0 1 2 1 1 0 1 0 1 0 0 0 2 2 0 2 1 1 1 1 0 1 1 2 0 0 0 2 0 2 2 0 0 1 0 0 0 0 0 1 0 0 0 0 0 1 1 0 2 1 0 0 0 0 1 0 0 0 2 0 0 0 0 0 1 1 2 1 2 0 0 2 0 1 0 1 2 2 0 1 2 0 0 0 0 2 1 0 1 0 1 1 1 0 1 0 0 0 0 2 1 1 1 2 0 1 0 1 1 0 0 0 1 1 1 0 2 2 0 0 0 1 2 0 1 1 0 0 2 2 0 2 0 0 0 1 0 0 0 0 2 2 2 0 1 0 2 0 0 0 1 1 0 0 1 0 0 1 1 0 0 0 1 0 0 0 0 0 1 0 0 0 0 1 0 0 1 1 0 0 0 1 0 1 0 1 1 1 0 0 0 0 0 0 0 0 0 0 2 1
114 0 1 0 1 0 2 0 0 1 1 1 0 1 1 0 0 2 2 1 1 1 0 1 1 0 0 0 2 2 2 1 0 0 2 0 2 2 0 0 0 0 1 1 1 1 0 0 0 0 0 0 1 1 0 1 1 1 1 1 1 0 0 2 1 1 1 0 1 0 0 0 1 0 1 2 2 0 1 0 1 0 1 1 1 0 0 0 1 2 0 0 1 1 1 1 1 0 0 1 1 2 0 0 2 1 2 1 1 1 0 1 0 1 1 0 0 0 1 0 1 0 2 1 1 1 1 1 1 0 1 1 0 0 0 0 0 0 1 0 1 0 0 0 1 1 0 0 0 1 0 0 0 0 0 1 1 1 0 1 0 1 1 2 0 2 0 0 1 1 0 2 1 1 1 0 0 1 0 0 1 2 1 1 1 1 1 0 0 0 0 0 2 0 0 2 2 1 0 0 0 0 0 1 1 0 2 0 0 0 2 0 1 0 2 2 1 1 2 1 1 0 1 0 1 2 1 0 0 1 1 1 0 0 2 0 0 2 2 0 0 1 2 1 1 0 0 0 0 0 0 0 1 1 1 1 0 2 1 1 0 1 0 1 0 0 1 1 1 0 0 1 1 1 0 0 0 2 2 0 0 0 2 1 1 1 0 0 0 1 0 2 1 1 1 0 2 2 0 2 2 2 0 0 0 1 1 1 1 1 0 2 0 2 1 0 1 0 1 0 0 1 2 1 1 0 1 2 1 1 0 2 1 1 0 1 0 0 0 0 0 1 0 0 0 0 1 1 1 1 1 1 2 2 1 1 2 0 0 1 0 1 1 0 1 0 0 2 2 1 1 1 1 2 2 2 0 1 0 1 2 2 0 0 1 0 0 0 0 0 0 1 0 0 2 0 0 1 0 0 0 0 1 0 0 0 1 0 0 0 0 1 1 0 1 1 0 0 0 1 1 0 0 1 1 1 0 1 0 0 1 0 0 1 1 0 0 2 1 1 0 2 0 0 1 1 0 1 2 1 1 0 0 2 2 1 2 1 2 1 0 1 0 0 0 0 1 1 0 1 1 1 0 2 1 1 1 2 1 0 1 0 0 1 0 0 0 2 2 1 0 0 0 0 0 0 0 1 1 1 1 1 0 2 0 0 2 1 1 0 0 2 0 0 0 2 0 0 0 1 1 1 2 2 0 2 0 1 0 2 1 1 0 1 2 1 2 1 0 0 1 1 1 1 2 0 0 0 0 0 0 0 1 2 1 1 0 1 0 1 0 0 1 2 1 1 0 2 1 0 1 1 1 0 0 0 1 1 0 1 0 0 0 0 1 0 0 1 1 1 0 0 1 0 1 0 2 0 0 0 0 2 1 1 2 1 1 0 0 1 0 0 1 2 1 1 0 0 1 0 0 0 0 0 0 0 2 2 0 0 0 1 0 0 0 0 2 0 0 1 1 2 0 2 2 2 2 1 0 0 1 1 0 0 0 1 2 1 1 0 0 0 1 0 0 1 0 0 1 0 1 2 0 1 1 2 1 1 1 1 1 0 2 0 2 2 1 0 0 1 0 2 0 2 0 0 0 1 1 1 0 1 0 1 0 1 1 2 2 0 0 0 0 0 0 0 1 0 0 0 0 1 1 0 0 1 1 0 0 0 0 0 0 2 0 0 1 0 0 1 1 0 1 1 2 0 1 0 0 0 0 0 0 0 0 1 0 0 1 0 0 0 2 1 0 0 2 2 0 2 0 0 1 1 1 0 2 0 0 1 0 1 1 0 0 2 0 2 2 2 0 2 2 2 0 2 0 1 0 1 1 0 0 1 2 1 2 0 1 1 2 0 1 1 1 1 1 2 1 1 1 1 0 0 0 1 0 0 1 2 2 1 2 0 0 2 1 0 0 0 0 1 1 0 1 0 0 0 0 0 2 0 0 0 0 0 0 1 1 1 0 0 0 0 0 0 0 0 1 0 1 0 2 0 0 1 0 1 1 2 2 2 2 0 0 0 0 1 0 1 1 0 1 0 2 0 2 0 0 0 1 2 2 2 2 2 0 2 0 1 1 0 0 0 0 0 1 0 2 2 0 0 0 1 1 0 1 2 0 0 2 2 0 2 0 0 0 1 0 0 0 0 2 1 1 0 1 0 0 0 1 0 1 1 1 0 1 1 0 1 1 1 0 2 0 2 2 0 0 0 0 0 0 0 0 0 0 2 2 1 0 0 0 0 0 0 0 0 1 0 0 0 1 2 1 0 0 0 1 0 0 0
115 0 1 0 0 0 2 2 1 0 1 0 0 0 0 0 0 1 0 1 1 1 0 0 2 0 0 0 2 2 2 0 2 2 0 1 1 2 0 0 0 0 1 1 2 1 1 0 0 1 1 0 0 1 0 2 0 0 1 0 2 0 0 1 1 0 2 0 1 0 0 1 2 0 2 2 2 0 0 0 0 0 0 1 1 0 0 0 2 2 0 0 0 0 0 0 0 0 0 1 1 2 0 2 0 0 2 1 1 0 0 1 1 1 2 2 1 0 0 0 2 1 2 1 1 1 0 0 0 0 0 1 0 0 0 0 0 0 0 0 0 2 1 0 1 1 0 0 0 0 1 0 1 0 0 0 0 0 0 2 1 1 1 2 1 1 0 1 1 1 0 1 1 2 2 0 1 0 0 0 0 0 1 2 2 1 2 1 0 0 2 2 0 0 0 0 1 2 1 0 0 1 0 2 2 0 2 0 0 0 1 0 1 0 1 2 0 1 2 0 2 1 0 0 0 1 1 2 0 2 0 1 0 1 2 0 1 2 2 0 0 1 2 2 2 0 0 0 2 1 0 1 1 0 0 2 1 0 0 1 1 0 0 0 1 1 0 0 2 0 0 1 0 0 0 1 0 1 1 1 1 0 2 1 2 2 1 2 0 2 0 1 1 2 2 0 2 1 1 1 2 0 1 1 1 0 1 0 1 1 1 0 0 1 1 0 2 0 0 0 1 0 2 1 1 0 1 2 0 0 0 0 1 1 0 1 0 1 0 0 1 1 1 0 0 0 1 1 1 0 0 0 2 2 1 1 1 0 0 2 0 0 0 0 0 1 0 2 2 0 0 0 1 1 1 0 0 0 0 2 1 1 0 0 1 0 0 1 1 1 0 0 2 0 2 1 1 1 2 2 2 2 0 1 0 0 0 1 0 0 0 0 0 1 1 0 0 0 0 1 1 1 0 2 0 0 0 0 1 0 0 1 0 0 0 0 1 0 0 0 1 1 0 0 1 1 0 1 1 0 0 0 0 2 1 1 1 0 0 0 0 1 0 0 1 2 0 1 0 1 1 1 0 2 2 0 1 1 0 1 2 0 0 1 1 1 0 2 2 0 0 0 1 1 1 0 0 1 1 1 1 1 1 1 1 0 2 0 1 1 0 1 0 1 1 0 0 1 0 1 1 2 2 1 0 1 1 0 1 2 1 1 1 0 1 0 2 1 0 1 2 1 1 1 1 0 0 0 1 0 0 1 0 2 0 0 0 0 0 1 0 0 1 1 0 1 0 0 1 0 0 2 1 0 0 0 1 1 0 1 0 0 0 0 1 0 0 2 1 0 0 1 2 0 0 0 0 0 0 0 0 2 0 1 2 0 2 0 1 1 0 0 0 2 0 0 0 0 0 0 0 0 0 1 1 1 0 2 0 0 0 1 0 0 0 2 2 0 1 1 2 0 0 2 2 2 2 2 0 0 1 2 0 0 0 2 0 2 2 0 0 0 1 2 2 2 1 1 1 0 0 2 1 0 0 2 2 0 1 0 0 0 2 1 1 1 2 0 1 0 0 0 0 0 2 0 0 0 1 2 1 1 0 0 0 0 0 2 1 0 0 0 1 0 0 1 2 1 2 2 0 0 0 0 1 0 1 0 0 0 0 0 0 2 0 0 0 0 1 1 0 1 1 0 1 0 0 2 0 0 0 0 0 0 0 0 1 0 0 0 0 0 2 0 0 1 1 1 0 1 0 0 2 0 0 0 1 0 0 1 0 1 0 2 2 0 0 2 2 1 1 2 2 1 0 1 1 1 0 0 1 0 0 2 2 2 2 0 0 1 2 1 1 1 1 2 0 1 2 2 1 2 0 0 0 1 0 0 0 1 0 1 1 0 0 2 0 0 1 0 0 1 2 1 2 0 1 0 0 1 1 0 0 0 0 2 2 0 0 0 1 0 0 0 0 0 1 0 2 0 1 0 1 1 0 1 0 0 2 2 2 2 1 0 0 1 1 1 0 0 2 0 1 1 2 1 2 0 0 0 0 1 2 1 2 2 0 1 0 2 0 0 0 0 1 1 1 0 2 2 0 0 0 1 2 0 2 1 0 0 1 1 0 0 2 0 0 0 0 0 0 0 2 0 1 1 2 2 0 0 2 0 1 1 1 0 0 1 1 0 1 0 2 0 1 1 2 0 0 1 0 1 0 0 0 0 0 1 1 0 0 0 0 0 0 0 0 1 0 1 0 0 0 1 1 0 0 0 0 1 1 1
116 0 1 0 1 0 1 1 0 1 1 0 0 1 1 0 0 0 0 1 1 1 0 0 2 0 0 0 2 2 2 0 0 0 2 0 2 0 0 0 1 0 0 1 2 0 0 0 0 0 0 0 0 0 2 1 0 0 1 2 0 1 0 2 0 0 2 0 0 0 0 2 2 0 2 2 2 0 0 0 0 0 2 2 2 0 0 1 2 2 1 1 0 0 0 1 0 1 0 2 1 2 0 1 1 1 2 1 1 0 0 2 0 1 1 0 0 1 0 0 2 0 2 1 1 0 1 2 0 2 0 0 0 0 0 0 0 0 0 2 0 2 0 0 0 0 1 0 0 0 0 0 0 0 0 0 0 1 0 0 0 0 2 2 1 2 1 0 1 1 0 2 0 2 2 0 2 2 2 2 2 2 1 2 2 1 1 1 0 0 0 1 2 2 2 0 2 1 0 0 0 0 0 2 2 0 2 0 1 0 0 0 1 0 1 2 0 1 1 0 2 1 0 0 1 2 1 1 0 1 0 0 0 1 1 1 0 2 2 0 0 0 2 1 1 0 0 0 0 0 0 0 2 1 1 2 1 2 1 0 0 0 0 1 0 0 0 1 2 0 0 1 0 1 0 0 0 2 2 1 1 1 1 1 1 1 1 2 0 2 1 1 0 2 1 1 2 1 0 2 2 0 0 0 0 1 0 0 1 1 1 0 0 2 2 1 2 0 1 1 0 1 1 2 1 0 1 1 1 1 0 2 1 0 0 0 0 0 0 0 0 0 1 0 0 0 2 1 1 1 1 1 1 1 0 1 1 1 0 0 1 0 2 0 2 0 0 2 2 0 0 0 1 2 0 0 0 1 0 2 1 0 0 1 0 2 2 0 0 1 0 0 1 0 1 1 2 2 2 2 1 1 0 1 0 0 0 0 0 1 1 1 0 1 0 0 0 0 0 0 0 2 0 2 0 2 1 0 0 0 0 0 1 2 1 1 1 1 1 1 1 1 1 1 1 2 1 2 2 0 0 1 0 2 2 1 2 1 1 2 1 2 1 1 0 0 2 0 0 0 0 0 0 1 1 1 0 0 0 0 2 0 0 1 1 0 0 1 2 0 0 0 1 1 1 2 2 2 2 0 0 0 2 0 2 0 0 0 1 0 1 1 0 0 0 1 0 2 0 2 2 2 2 1 1 1 1 0 0 2 1 0 0 0 1 0 1 1 1 1 0 1 1 0 1 0 0 1 1 0 1 0 1 2 0 0 0 0 1 0 0 0 0 2 1 0 0 0 1 0 0 1 1 0 1 1 1 1 0 1 1 0 0 0 0 0 0 1 1 0 0 2 0 0 0 0 1 1 1 2 2 0 0 0 1 0 1 0 0 1 0 0 0 0 0 0 0 0 0 0 0 0 0 0 0 0 2 1 0 0 1 2 0 0 0 1 2 0 0 2 1 2 0 0 1 1 1 1 1 0 0 1 1 1 1 2 2 1 1 0 0 0 1 1 2 2 0 1 0 1 1 1 0 2 2 2 2 1 1 1 1 0 2 1 1 1 1 0 0 0 0 0 0 0 0 0 0 0 0 1 0 2 0 0 0 0 0 1 1 0 1 0 0 1 0 1 0 1 0 0 1 0 1 0 1 0 0 0 1 1 0 0 0 2 1 0 1 0 1 2 1 1 0 0 0 0 0 0 1 1 1 1 0 0 0 1 0 0 0 0 0 0 1 0 0 1 1 2 1 2 0 0 2 2 2 0 1 0 0 2 0 0 1 1 0 1 1 2 1 1 1 1 1 0 0 0 1 0 1 0 0 0 0 1 1 0 1 0 0 1 2 1 2 2 0 2 0 2 1 1 1 1 0 1 0 2 0 0 1 2 0 2 1 0 0 1 0 1 1 0 0 1 0 0 0 0 0 1 1 0 1 0 0 0 1 1 2 0 0 0 1 0 0 0 0 1 1 1 2 0 0 0 2 0 0 2 1 0 2 2 2 2 2 1 1 1 0 1 0 0 0 0 0 2 2 0 2 0 0 0 0 2 2 1 1 1 0 0 0 1 1 1 1 1 2 0 1 1 2 1 0 0 0 2 1 1 2 2 0 0 2 2 0 0 0 1 1 0 0 1 0 0 1 2 2 0 1 1 0 1 0 1 1 0 0 0 1 1 0 0 2 0 1 0 1 0 0 0 1 1 1 0 0 0 0 2 0 0 0 0 0 0 1 1 0 1 1 0 1 0 0 0 0 1 1 0 0 1 1 0 1 1
117 0 2 1 0 0 0 2 0 0 0 1 0 0 0 0 0 0 0 0 0 0 1 0 2 0 0 0 1 2 2 1 2 2 0 2 0 0 1 0 0 0 0 1 1 1 2 0 0 1 1 0 2 2 0 1 1 0 1 0 1 0 0 2 1 0 2 0 1 0 0 1 2 1 1 2 2 0 2 0 2 0 0 0 0 0 0 0 2 2 0 0 0 0 1 0 0 0 0 0 1 2 0 2 0 0 2 2 2 2 0 0 0 0 1 0 0 0 1 0 1 2 1 0 1 0 1 0 0 0 0 0 0 0 0 0 0 0 0 0 1 2 0 0 0 0 0 0 0 0 0 0 0 0 1 0 0 1 0 1 0 0 1 1 1 2 0 1 0 0 1 0 0 0 0 0 1 0 0 0 0 0 0 1 0 0 0 1 0 0 1 1 1 2 2 0 0 2 0 1 1 0 1 1 2 0 2 0 0 0 1 0 1 0 1 2 1 1 2 0 2 1 0 0 0 1 1 0 0 1 1 1 0 0 1 0 0 2 2 0 0 0 2 1 2 1 1 0 0 0 0 0 1 0 0 0 0 1 0 1 1 0 0 0 0 0 0 0 2 2 0 1 0 0 0 0 0 2 2 0 0 1 2 1 1 1 2 2 0 2 0 2 0 1 0 1 1 2 0 2 1 0 0 1 0 1 0 0 1 1 1 0 0 1 1 0 1 2 0 0 0 0 1 1 1 0 0 0 0 0 0 1 0 0 0 0 0 1 1 1 1 1 1 0 0 0 1 1 1 1 1 1 2 2 2 0 0 0 1 1 1 1 1 0 1 2 1 2 2 0 0 0 1 2 2 1 0 1 0 2 1 0 0 0 0 0 1 0 0 1 0 0 0 1 2 0 0 1 1 1 1 0 0 0 0 1 2 0 0 0 0 0 0 0 1 0 1 0 0 1 1 1 0 1 1 2 1 1 0 0 0 1 0 2 2 0 0 0 0 0 2 0 2 0 1 1 0 2 2 0 0 0 0 1 1 1 1 0 1 0 1 2 0 0 0 1 1 0 0 0 0 0 1 2 2 0 1 1 0 0 1 0 1 2 0 1 0 2 2 0 0 0 0 2 2 0 0 2 2 0 1 1 0 2 0 0 2 0 1 1 0 1 0 0 1 1 0 1 0 1 1 2 2 2 0 2 0 0 1 1 1 0 0 0 0 0 2 0 0 2 0 0 2 0 2 1 0 1 2 0 0 0 0 1 1 2 1 0 0 1 1 0 1 2 0 1 1 1 0 0 0 2 0 0 0 0 0 0 0 1 0 0 1 0 1 0 0 0 0 0 0 1 1 0 0 0 0 0 0 0 0 1 0 0 2 0 2 0 1 2 1 1 1 1 1 1 1 0 0 0 0 0 0 1 1 0 0 0 0 0 0 2 1 0 0 1 2 0 0 2 1 1 2 2 2 0 0 1 0 0 2 2 0 0 0 2 2 2 2 0 0 0 1 1 1 1 0 2 0 1 1 1 1 1 1 2 1 0 1 0 0 1 2 2 2 2 2 1 1 0 0 0 1 0 0 0 0 1 0 1 1 0 0 0 0 0 1 1 2 0 1 0 0 0 0 1 0 0 0 0 0 0 1 1 0 1 2 1 0 0 0 2 0 2 1 1 1 0 2 2 0 2 0 0 0 0 0 0 1 1 1 1 1 1 0 1 0 0 0 0 0 0 2 0 0 1 2 0 0 1 1 0 2 0 0 0 1 0 1 0 1 2 1 1 0 2 0 2 2 1 1 2 2 0 0 0 1 2 0 0 1 0 0 1 2 1 2 0 0 2 2 0 1 1 1 2 0 2 1 1 1 2 0 0 0 2 0 0 1 2 1 1 2 1 1 1 0 1 2 1 2 0 1 1 1 0 1 1 1 0 0 0 0 0 1 0 1 0 0 0 1 0 0 0 0 0 0 0 1 0 0 0 1 1 0 1 0 0 2 2 1 1 2 0 0 0 0 2 1 0 1 0 1 1 2 1 2 0 0 0 1 2 2 0 1 1 1 1 0 2 0 0 1 1 2 0 0 1 2 1 1 0 0 1 1 0 1 2 2 0 2 1 0 0 2 0 0 1 0 0 0 0 1 2 2 0 1 1 0 1 1 0 1 0 0 0 1 1 1 0 1 0 1 0 1 0 0 0 0 1 0 0 1 1 0 0 0 1 1 0 0 0 2 2 0 0 0 0 0 0 1 0 0 0 0 0 0 0 0 0 1 1
118 0 2 0 0 0 0 1 0 1 1 0 0 0 0 0 0 1 0 2 1 2 0 0 2 0 0 0 2 2 1 0 1 1 1 2 1 1 0 0 2 0 0 1 2 1 1 0 0 0 0 0 1 1 1 1 0 0 0 0 1 1 0 0 0 0 2 0 1 1 1 2 2 0 1 2 2 0 1 0 1 0 0 0 1 0 0 0 2 2 1 1 1 0 1 0 0 0 0 1 1 2 0 0 1 1 2 1 1 0 0 1 0 1 2 1 0 0 1 0 1 0 2 1 1 1 1 1 1 0 0 1 1 1 0 0 1 0 0 1 1 1 0 0 2 2 0 0 0 2 0 0 0 0 0 0 0 1 0 2 1 1 2 2 1 2 0 0 1 1 0 2 0 2 2 0 2 2 1 1 1 1 1 2 1 1 1 2 0 0 1 1 1 1 1 1 1 2 0 1 1 1 0 1 2 0 1 0 1 0 2 0 1 1 2 2 0 1 1 2 0 0 1 1 1 1 2 1 0 1 0 0 0 0 2 0 0 2 2 0 0 0 2 1 1 0 0 0 1 1 1 1 1 0 0 0 0 1 0 1 1 0 0 1 0 0 0 0 1 0 1 2 1 1 1 1 0 2 2 0 0 0 2 1 1 1 1 0 0 1 0 1 0 2 2 0 2 1 0 2 1 0 1 0 1 1 0 0 2 2 0 2 0 1 1 0 1 0 1 0 0 1 1 1 1 0 0 1 1 1 0 0 1 1 0 0 0 1 0 1 1 1 0 0 0 0 2 1 1 0 1 1 0 0 0 0 0 0 0 2 0 0 1 0 1 1 0 2 2 0 0 0 1 2 1 1 0 2 0 1 0 2 1 1 0 0 0 0 0 2 0 1 2 0 2 2 2 0 0 0 0 0 0 1 1 1 1 0 0 0 0 1 0 0 2 0 1 0 1 0 1 1 0 2 1 2 0 0 0 0 0 0 0 2 2 0 0 0 0 0 1 1 1 0 2 2 2 0 2 0 0 0 0 2 1 1 1 1 2 0 1 2 1 1 1 1 1 0 0 0 0 0 1 1 1 0 1 2 0 2 1 0 0 0 0 0 0 1 1 1 1 0 0 1 1 1 1 0 0 0 2 2 2 0 2 0 0 0 0 1 0 1 0 1 1 1 0 1 0 1 1 2 2 2 1 2 0 1 0 2 0 1 0 2 2 0 2 1 0 0 1 1 1 1 1 2 0 2 2 0 1 0 0 1 1 0 1 0 0 0 1 0 1 1 0 0 1 2 0 0 0 1 0 0 0 0 0 0 0 0 0 0 1 0 0 0 0 0 0 0 0 1 2 0 0 0 1 0 0 1 1 1 2 1 1 1 0 0 0 0 1 0 0 0 0 0 0 0 0 0 0 0 0 1 1 1 0 2 0 0 1 1 1 0 0 0 2 0 0 0 2 0 0 0 1 1 1 1 1 0 1 1 0 1 0 1 2 2 2 0 0 0 0 0 0 1 0 1 1 0 0 2 0 1 1 2 2 1 1 1 0 1 2 0 2 2 1 0 1 1 0 1 0 1 0 0 0 0 1 2 0 2 0 0 1 0 0 2 2 0 0 0 0 0 0 0 1 0 0 0 0 2 1 1 0 1 2 0 0 0 0 1 0 2 0 0 1 0 1 1 0 1 0 0 0 1 0 0 0 0 0 1 1 1 0 0 0 0 0 0 0 0 2 1 0 0 2 2 0 2 1 0 2 0 0 0 0 0 1 2 0 1 1 0 0 1 1 1 1 1 1 2 2 1 0 1 0 1 0 0 1 0 1 2 2 1 1 0 1 1 2 0 0 0 2 1 1 0 2 2 0 2 0 0 0 1 0 0 0 2 1 2 2 1 1 1 0 0 0 0 0 0 0 0 0 0 0 1 1 0 1 0 0 0 0 0 1 0 0 0 1 0 0 0 0 1 1 0 2 0 0 0 0 2 0 0 0 2 1 2 1 1 2 1 0 1 0 2 1 0 1 0 0 2 2 0 2 0 0 0 0 1 1 0 0 0 2 0 0 1 0 0 0 0 1 2 2 1 2 1 0 1 0 2 1 0 0 2 1 0 2 0 1 2 0 0 1 0 1 0 0 0 2 1 1 2 2 2 0 1 0 0 0 2 2 0 2 0 0 1 1 1 0 0 1 1 1 0 0 1 0 0 1 1 0 0 0 1 1 0 0 0 0 1 0 0 0 0 0 0 1 0 1 0 0 0 0 0 0 0 0 0
119 0 1 0 0 0 1 2 0 1 1 1 0 0 0 0 0 2 0 1 1 2 0 0 2 0 0 0 1 2 2 0 2 2 0 1 1 1 0 1 0 0 0 1 1 1 0 0 0 0 0 0 2 2 0 1 1 0 1 1 1 0 0 1 0 0 1 1 1 0 0 2 1 0 0 1 1 0 0 1 0 0 0 0 1 0 0 1 2 2 0 1 1 1 1 0 0 1 0 2 2 1 0 0 1 1 1 0 2 0 0 2 0 0 2 2 1 0 1 0 1 0 1 0 1 0 1 1 0 1 0 0 1 1 0 0 0 0 0 0 0 1 0 0 1 1 1 0 0 1 0 0 0 0 1 0 0 0 0 1 1 2 2 2 0 2 1 1 1 0 0 2 1 1 0 0 1 1 1 1 1 1 1 1 1 1 1 2 1 0 2 2 1 1 1 0 1 2 0 1 1 0 0 0 2 0 1 1 2 0 1 0 1 0 2 2 1 0 1 1 1 1 0 0 0 1 1 0 0 0 0 0 1 1 0 1 0 1 2 0 0 0 2 2 2 0 0 0 0 0 0 0 0 1 1 2 1 2 0 1 1 0 0 0 0 0 0 0 0 0 0 1 1 0 0 0 1 2 2 0 0 0 1 0 0 0 0 0 0 1 1 0 0 2 1 1 1 0 0 1 0 0 1 0 1 0 0 1 1 1 0 1 0 2 0 1 2 0 0 0 0 2 1 0 0 0 2 2 0 1 0 0 1 0 0 0 0 1 0 1 0 0 1 0 0 0 1 1 1 0 0 0 0 0 0 0 1 0 0 2 0 0 2 0 2 0 0 2 2 0 0 0 0 2 0 0 0 2 0 2 0 0 0 1 1 1 1 0 0 0 0 0 0 0 2 1 1 1 0 0 0 2 0 1 1 0 0 1 0 0 0 0 1 1 0 0 1 0 0 1 1 1 0 0 1 2 2 1 0 0 2 0 1 1 1 1 0 1 0 0 2 0 0 0 0 0 0 2 2 0 0 0 0 2 1 0 1 1 2 0 1 2 1 1 0 1 1 0 0 0 0 0 1 1 1 0 2 2 0 1 2 1 0 2 0 0 2 0 2 2 0 0 0 1 0 1 1 1 0 1 1 1 2 0 2 0 0 0 1 2 0 2 0 1 1 1 1 1 0 1 1 2 2 2 2 2 0 1 0 1 1 1 0 0 0 1 2 1 0 1 2 1 0 0 1 0 0 2 2 0 1 0 1 2 0 1 0 0 1 0 0 1 1 1 0 0 0 0 2 2 0 2 1 0 0 0 1 2 0 2 0 0 1 0 0 0 0 1 1 1 1 0 0 0 0 0 0 1 1 1 1 1 2 0 0 0 0 0 1 2 0 0 0 0 0 0 1 0 0 0 0 0 0 1 1 0 1 1 0 0 0 2 0 0 0 1 2 0 1 1 1 1 1 1 2 0 0 0 0 0 0 1 0 1 0 2 1 2 1 0 0 0 1 1 2 2 0 2 0 0 0 0 1 0 0 1 1 0 0 0 0 2 1 0 0 1 1 0 2 0 0 1 0 0 0 0 0 1 2 2 0 2 0 0 1 0 0 0 1 1 1 1 0 0 0 1 0 2 2 2 0 0 1 0 1 1 1 0 0 0 0 1 0 2 1 0 1 0 0 1 1 1 0 1 1 1 1 0 0 0 0 0 0 1 0 0 0 0 1 1 1 0 2 2 0 0 2 1 0 1 1 0 1 0 0 1 2 0 0 1 1 2 0 1 1 1 0 2 1 2 0 1 2 0 0 0 0 1 0 0 1 0 0 2 2 0 1 0 0 0 2 2 2 2 0 2 0 2 1 2 2 1 0 1 0 2 0 0 1 2 0 2 2 0 0 1 0 0 0 0 0 1 1 1 1 0 1 0 0 0 2 0 0 0 0 0 1 0 1 1 0 0 0 0 0 0 0 0 1 0 1 0 1 0 0 1 0 1 1 2 1 2 1 0 0 1 1 2 0 0 0 0 0 1 1 0 1 0 0 0 1 2 1 0 1 1 1 1 0 0 1 0 0 0 1 1 2 0 2 2 0 0 0 2 0 0 1 2 0 1 2 2 0 2 0 0 0 1 0 0 0 0 1 1 2 0 1 1 1 0 1 1 0 2 1 0 1 1 1 1 0 0 2 0 1 1 1 0 2 2 0 0 0 0 0 0 0 0 2 0 0 0 0 0 0 0 0 1 1 1 0 0 1 0 0 0 0 1 1 0 1 0
120 0 1 0 1 0 1 1 0 1 1 0 1 1 0 0 0 2 2 0 0 0 0 0 2 0 0 0 2 2 2 0 1 1 1 1 1 2 0 0 1 1 0 0 1 0 1 1 0 0 0 1 0 0 1 2 0 0 2 1 1 1 1 1 0 0 0 0 1 0 0 1 2 0 2 2 2 0 1 0 2 0 0 0 2 0 0 1 2 2 0 1 1 0 2 0 0 1 0 2 1 2 0 0 1 1 1 1 1 1 0 2 0 1 2 1 0 0 1 0 1 0 2 1 1 1 1 2 1 1 1 1 0 0 1 0 1 0 0 0 1 1 0 0 0 0 0 0 0 1 0 0 0 0 0 0 0 1 0 0 1 2 1 2 1 2 0 0 2 1 0 2 1 1 2 0 1 0 0 0 0 0 2 2 2 2 2 1 0 0 0 0 2 1 2 0 0 1 1 0 0 1 0 1 2 0 2 0 0 1 1 0 2 0 1 1 1 0 1 1 1 1 1 0 0 1 1 2 0 2 1 0 0 1 2 1 1 1 2 0 0 0 2 1 2 1 1 0 0 0 0 0 1 1 1 2 0 2 1 1 0 1 0 2 0 0 0 0 1 1 1 1 0 0 0 0 0 2 2 1 1 0 0 0 1 0 0 2 0 2 0 0 1 2 2 0 1 1 0 1 1 0 1 0 1 2 0 0 0 0 0 1 0 1 2 1 2 1 0 0 0 1 0 1 2 0 1 1 1 1 0 1 1 0 0 0 0 2 0 0 0 0 1 0 0 0 1 0 0 1 0 0 2 2 0 1 1 0 0 1 0 0 1 0 1 1 0 1 1 0 0 0 1 1 1 0 0 2 0 2 1 1 0 2 0 1 1 1 1 0 0 0 1 0 2 1 1 0 1 1 1 1 0 2 1 0 0 1 0 0 0 0 0 0 2 0 2 1 0 0 0 1 0 1 0 2 1 1 0 1 0 0 0 1 1 0 1 1 1 0 1 0 2 1 1 2 1 0 2 1 1 0 0 1 0 0 0 1 0 2 2 2 1 1 0 1 1 0 0 0 0 0 2 1 0 0 0 1 0 1 1 1 0 1 1 0 0 2 2 2 0 0 0 1 2 0 0 2 1 0 0 0 1 1 1 0 1 0 1 1 0 1 0 0 0 1 0 1 0 1 1 2 2 2 0 2 0 0 0 1 1 0 0 1 1 1 2 1 1 1 0 1 1 0 1 0 0 2 2 0 1 0 0 1 1 2 1 1 0 1 0 0 0 1 0 0 1 0 0 1 0 0 1 0 1 1 1 1 0 1 0 0 1 0 0 0 0 2 2 1 1 1 2 0 0 0 0 1 1 1 1 1 0 0 0 0 0 0 0 1 0 0 0 0 0 0 1 0 0 0 0 0 0 0 0 1 1 2 0 0 0 1 0 0 0 1 2 0 0 2 0 1 0 1 1 1 1 2 0 0 1 1 0 0 0 2 1 1 1 0 0 0 0 1 1 2 1 0 0 1 1 1 0 1 1 1 1 0 0 0 1 1 2 2 2 2 1 1 2 0 0 0 0 1 0 0 1 0 0 1 0 0 0 0 1 0 0 2 2 0 1 0 0 0 0 1 0 1 1 1 0 0 1 0 0 1 1 0 1 1 0 1 0 1 1 1 1 0 1 1 0 1 0 0 0 0 0 0 1 1 1 1 1 1 0 1 0 0 1 1 0 1 2 2 0 0 2 2 1 2 1 0 2 1 1 1 1 0 0 2 1 2 0 0 1 1 0 2 1 1 1 1 2 0 0 0 1 0 0 1 1 0 0 1 1 1 0 0 0 1 1 0 1 1 1 1 0 1 0 0 0 0 0 1 0 1 0 0 1 2 0 2 2 1 1 1 0 0 0 0 0 0 1 0 1 0 0 2 2 0 0 0 0 0 1 0 1 0 0 0 1 0 0 0 0 1 0 1 2 0 0 0 0 2 0 1 0 0 2 2 2 2 2 0 0 0 0 1 1 0 0 0 0 2 1 1 1 0 0 0 0 2 0 0 2 2 0 1 0 1 0 0 1 1 1 0 0 0 1 1 0 0 0 1 2 0 1 2 0 0 2 2 1 1 0 0 1 2 0 0 0 0 0 0 0 0 1 0 1 0 2 0 0 1 2 0 2 1 0 2 1 1 1 0 1 0 0 0 1 1 1 0 0 0 0 1 0 1 2 1 0 1 0 0 0 0 0 0 1 0 0 0 0 0 0 1 0 0 0 0 2 1
121 0 2 0 0 0 0 0 0 2 2 0 0 1 1 0 0 2 2 2 1 2 1 0 2 0 0 1 2 2 2 0 1 0 0 1 1 2 0 0 0 0 0 2 2 1 1 0 0 0 0 0 0 0 2 1 1 0 1 2 0 0 0 2 1 0 2 0 2 1 0 2 1 0 0 1 1 0 2 0 2 0 0 1 1 0 0 0 2 2 0 0 2 0 0 0 0 0 0 1 1 2 0 2 0 0 2 0 2 1 0 1 1 2 2 1 1 0 1 0 1 1 1 1 0 0 1 2 1 1 0 0 0 1 1 1 0 0 0 2 2 0 1 0 1 1 1 0 0 1 0 0 0 0 0 0 0 1 0 1 1 2 2 2 2 1 1 2 0 0 1 0 0 2 1 1 1 1 1 1 1 0 1 2 2 1 1 1 0 0 1 2 1 1 1 0 1 2 0 0 0 0 1 0 1 0 1 1 1 1 2 1 1 0 2 1 0 1 1 1 1 1 1 0 1 1 1 1 0 1 0 1 0 0 1 0 0 2 2 0 0 0 1 1 1 0 0 0 0 0 0 0 0 0 0 2 0 2 0 0 0 0 0 1 0 0 1 0 2 0 0 1 0 0 0 1 0 1 2 0 0 1 2 1 2 0 0 2 0 2 0 1 0 1 1 0 2 2 0 2 2 0 1 0 1 1 0 0 0 1 0 1 0 0 0 0 2 0 0 0 1 1 2 1 2 0 1 1 0 0 0 1 1 0 0 0 0 2 1 0 2 2 0 0 0 0 1 0 1 0 0 0 1 1 1 0 0 2 0 0 0 0 2 0 2 1 0 2 2 0 0 0 1 2 1 1 0 2 0 0 2 1 0 2 0 0 1 0 0 0 1 2 0 0 2 0 0 0 1 1 1 1 0 2 1 0 0 2 0 0 0 0 0 0 1 0 0 1 0 0 0 1 0 0 1 2 2 1 0 0 1 0 1 1 1 1 0 2 1 1 2 0 1 2 1 2 1 1 1 0 0 0 0 1 0 0 0 1 2 0 1 0 1 2 0 1 1 1 0 0 0 0 1 1 1 0 1 2 0 0 2 1 0 2 1 1 0 1 1 1 1 1 1 2 1 1 1 1 1 0 1 1 0 2 0 0 2 1 1 0 0 2 1 2 2 0 0 0 0 1 1 2 2 2 1 2 0 1 1 2 1 1 0 0 0 0 1 0 0 0 2 2 2 1 0 0 0 1 1 0 1 0 0 2 0 2 0 1 0 0 1 0 0 1 0 0 1 0 0 0 0 1 1 0 1 2 2 0 0 0 2 0 1 0 0 0 0 2 2 2 0 2 0 1 1 0 1 0 0 0 0 2 2 0 0 2 0 0 0 2 1 0 1 1 1 1 0 0 0 1 1 1 0 0 0 1 1 2 0 0 1 1 1 0 0 1 2 0 1 1 1 1 1 1 2 2 2 1 0 0 1 1 0 0 0 1 1 2 2 0 0 0 1 1 1 1 2 1 0 0 2 0 1 0 0 2 2 0 1 0 1 1 2 0 2 2 2 0 0 1 0 1 0 1 0 0 0 0 1 1 0 1 0 0 1 0 0 2 2 1 1 1 0 0 0 1 1 0 0 0 0 1 0 0 0 0 0 1 2 2 1 2 0 1 2 1 1 0 1 1 0 1 0 0 0 0 0 2 0 0 0 0 0 0 0 1 0 0 1 1 0 1 2 2 0 0 2 2 0 2 2 0 2 0 0 0 1 0 1 0 1 2 0 1 1 1 0 2 2 1 1 2 2 1 0 1 0 0 1 0 1 0 1 1 1 0 1 0 0 2 2 0 1 1 1 2 0 2 1 1 0 1 0 1 1 2 0 0 0 2 1 2 2 0 0 2 0 0 0 0 0 0 1 0 1 0 0 0 0 0 2 0 0 0 0 0 0 0 0 0 1 1 0 0 0 0 1 1 1 0 0 0 1 0 0 0 0 0 0 1 1 1 2 1 1 1 0 1 0 0 2 0 1 1 2 0 2 0 0 0 1 2 2 0 0 1 1 1 0 2 0 0 0 0 1 1 2 1 2 1 0 1 0 0 2 1 2 1 0 0 2 2 0 2 0 0 0 0 0 1 0 0 2 0 1 0 1 1 0 0 1 0 1 1 1 0 0 1 0 1 1 0 1 0 2 0 0 0 2 2 0 0 1 1 0 1 0 0 0 0 0 0 1 1 0 0 0 1 0 1 1 0 0 0 0 0 1 0 0 1 2 1
122 0 2 0 0 0 0 1 0 2 2 0 1 1 0 0 0 2 0 1 1 2 1 1 1 1 1 0 0 1 2 0 1 1 0 1 1 1 0 0 1 0 0 0 2 0 1 0 0 1 1 0 0 0 2 2 0 0 1 1 1 0 0 2 1 0 2 0 1 1 1 2 0 0 0 2 2 0 1 0 1 0 0 0 2 0 1 1 1 1 1 1 1 0 0 1 0 2 1 1 1 2 0 2 0 0 2 1 2 1 0 1 1 1 1 1 1 0 1 0 1 0 2 0 1 0 1 1 0 1 0 0 0 1 1 0 1 0 1 0 1 2 0 0 1 1 0 0 0 1 0 0 0 0 0 0 0 0 0 0 1 1 2 2 0 2 0 0 0 2 0 1 0 0 2 0 1 2 1 1 1 1 1 1 1 1 1 1 0 0 1 2 0 0 1 0 1 2 0 0 0 0 0 2 2 0 2 1 0 0 2 0 2 0 0 2 1 0 1 0 2 1 0 0 0 0 0 1 0 1 1 0 0 0 1 0 0 1 2 0 0 0 2 2 2 0 0 0 1 1 1 0 1 0 0 2 2 2 0 0 0 0 0 1 0 0 1 0 0 0 0 1 2 2 1 1 0 1 1 0 1 2 1 1 2 1 0 0 0 1 0 1 2 2 2 0 2 0 0 0 0 0 0 1 0 0 1 0 1 2 1 1 0 2 1 0 1 1 0 0 1 0 1 2 2 0 0 0 1 1 0 0 1 0 0 1 0 0 0 1 1 1 0 0 0 0 1 0 0 1 0 0 2 2 1 1 1 0 0 1 0 0 2 0 2 2 0 2 2 0 0 0 1 2 1 1 0 1 0 1 1 0 0 0 0 0 0 1 1 0 0 0 0 0 2 0 0 1 0 0 0 0 0 2 1 0 1 0 1 1 1 1 1 0 0 0 0 1 0 0 0 1 0 0 1 1 0 1 0 0 0 1 1 1 1 1 0 2 0 0 0 2 2 0 1 1 0 2 2 0 0 0 0 2 2 2 2 2 1 1 1 1 1 1 0 0 2 0 0 0 0 0 1 1 1 1 1 2 0 1 1 0 0 1 1 1 0 0 1 0 1 1 0 2 2 0 0 2 2 0 1 0 1 1 1 1 2 0 1 0 1 1 0 1 1 1 0 0 0 2 2 0 0 0 0 1 1 0 0 0 1 1 0 0 0 0 2 0 0 2 0 0 1 1 2 0 0 0 0 0 1 0 0 2 0 0 0 0 0 0 0 0 0 2 0 0 2 1 2 1 1 0 0 0 0 0 0 1 0 1 0 0 1 0 0 0 0 1 0 0 0 0 0 0 0 0 0 0 0 0 0 2 0 0 1 0 1 0 0 0 2 0 0 1 0 0 1 0 0 0 0 0 0 0 0 0 2 1 0 0 1 1 2 0 0 0 2 0 1 2 1 2 0 1 1 1 1 1 0 0 0 2 0 1 0 1 1 2 2 0 0 0 0 0 1 1 1 1 1 0 0 0 0 1 1 2 2 0 1 0 0 1 2 0 1 2 0 1 2 0 1 0 0 0 0 0 0 0 2 1 0 2 0 0 1 0 1 2 2 0 1 0 0 0 0 1 0 0 0 0 0 0 0 0 0 2 2 0 0 1 0 1 0 2 0 0 1 0 0 0 0 1 0 0 0 1 0 1 1 0 0 1 0 1 0 0 1 0 1 0 0 0 2 1 0 0 2 1 0 1 0 0 1 0 0 0 1 0 0 1 0 1 0 1 0 1 0 1 1 2 0 2 2 0 0 0 0 2 0 0 2 0 1 2 2 1 1 0 0 1 2 1 0 0 1 2 1 0 2 2 2 2 0 0 0 0 0 0 0 2 1 2 2 0 0 1 0 0 1 0 1 1 1 0 1 0 0 0 0 0 2 0 0 1 0 0 1 0 1 1 0 1 2 1 2 1 0 1 2 0 0 0 1 1 0 0 0 1 2 1 1 1 2 0 0 0 0 1 1 0 0 0 1 1 1 0 1 0 0 0 1 2 0 0 2 2 0 1 0 1 0 0 0 0 0 2 2 0 1 1 0 0 0 1 1 0 0 0 0 0 1 1 0 0 1 0 0 1 0 0 0 1 1 0 0 0 1 0 2 1 1 0 1 1 0 0 0 0 0 0 2 0 2 0 2 1 1 0 1 1 0 0 1 1 0 0 0 1 1 1 0 1 0 0 1 1 1 1 0 0 0 0 1 0 0 0 0 0 1 0 0 0
123 0 0 0 0 0 1 2 0 0 0 0 0 0 0 0 0 1 0 1 1 2 1 1 1 0 0 0 2 2 2 1 2 2 2 0 2 1 0 0 0 0 0 1 2 1 0 0 0 1 1 0 0 1 1 0 1 0 2 1 0 1 0 1 1 0 1 1 1 0 0 2 1 0 1 2 2 0 0 1 0 0 1 2 1 0 0 0 1 2 0 0 2 2 0 0 0 2 1 1 1 2 1 0 1 0 2 1 1 0 1 2 2 1 2 1 1 1 0 0 2 0 2 1 1 0 1 0 0 0 0 0 2 2 0 0 2 0 0 1 0 2 0 0 1 1 0 0 0 0 1 0 1 1 0 0 0 0 0 2 0 1 1 2 1 2 0 1 0 1 1 1 0 1 2 0 2 1 0 0 0 1 0 2 0 0 0 1 0 0 1 2 1 1 1 1 1 2 0 0 0 1 0 1 2 0 2 1 0 0 1 0 2 0 2 2 1 0 2 0 2 0 0 0 1 0 0 1 0 1 0 0 0 0 2 0 0 2 2 0 0 1 2 1 1 0 0 0 0 0 0 2 1 0 0 1 0 2 2 2 0 2 0 1 0 0 0 0 2 0 1 0 1 1 0 1 0 1 1 0 0 1 1 1 2 1 0 1 0 2 1 1 0 1 0 0 2 0 0 1 0 0 1 1 1 0 0 0 0 0 0 0 0 1 2 0 2 1 0 0 1 0 1 1 1 0 0 0 1 1 0 0 1 0 0 0 0 0 0 0 0 0 2 0 0 0 0 0 0 1 0 0 0 0 0 0 1 1 0 1 0 0 2 0 2 1 0 1 1 0 0 0 0 2 1 1 0 1 0 1 0 0 0 1 0 1 1 0 0 1 0 0 0 0 1 0 1 1 0 0 0 0 0 2 0 1 1 0 0 0 0 1 0 1 0 0 0 1 0 0 0 1 2 0 2 2 0 1 1 2 0 1 0 0 1 1 0 1 2 1 0 1 1 0 1 1 0 0 0 0 0 1 0 2 1 0 1 2 1 2 0 0 0 0 0 2 0 0 0 0 0 0 0 2 0 1 0 2 1 0 1 0 0 2 0 1 1 2 2 1 0 0 0 2 0 0 0 2 1 0 1 1 1 2 0 0 2 0 2 0 0 2 0 0 0 2 1 1 0 1 1 2 2 2 0 2 0 2 0 2 0 2 0 0 1 1 2 1 2 1 1 1 2 1 2 1 0 1 1 0 1 0 0 0 2 0 0 1 0 1 0 0 1 2 1 1 0 1 1 1 0 1 1 0 1 1 1 2 0 2 0 0 1 0 0 0 0 1 1 0 0 2 1 0 1 0 0 2 2 2 2 0 0 0 2 0 1 0 0 1 0 0 0 0 0 0 1 0 0 0 0 0 1 1 0 0 2 1 0 0 0 1 0 0 0 1 2 0 0 0 1 0 2 2 2 0 1 0 0 0 0 1 0 1 0 2 2 2 2 0 0 0 1 2 2 2 1 1 1 0 0 1 0 1 1 2 2 1 1 1 0 0 2 0 1 2 0 1 2 0 0 0 1 0 0 0 0 0 0 1 0 1 0 1 0 1 1 1 1 0 0 0 0 0 0 1 0 1 1 1 0 0 0 0 0 0 0 1 0 0 0 1 1 1 1 1 0 0 0 0 0 0 0 1 1 0 0 0 1 0 0 1 0 0 0 2 1 0 1 1 1 0 2 1 0 1 1 2 0 2 0 0 1 1 0 2 2 0 1 1 0 1 1 0 0 0 1 0 0 2 0 2 2 1 1 1 0 1 0 1 1 0 1 1 1 2 0 0 1 1 2 0 1 1 1 2 0 2 1 1 1 1 0 0 0 1 0 0 1 2 0 2 2 2 2 2 0 0 0 1 1 1 1 0 1 1 1 2 2 0 1 1 0 0 1 0 1 2 0 0 2 0 0 0 0 0 1 0 1 0 1 0 0 2 0 0 0 0 0 1 0 0 2 0 0 0 0 2 0 0 1 0 0 1 2 0 2 0 0 0 0 1 2 0 0 0 1 1 0 1 0 0 1 0 2 0 0 0 1 1 0 0 0 2 0 0 1 1 0 0 2 2 0 1 0 0 0 0 0 0 0 0 1 2 1 0 2 2 0 2 0 0 2 0 0 0 0 0 0 1 0 1 0 0 2 0 0 0 0 1 1 0 0 0 0 1 0 2 2 0 0 0 2 2 0 0 0 1 1 1 0 0 0 2 1 0 0 0 0 0 2 2
124 0 1 0 0 0 1 2 1 0 1 1 0 1 0 0 0 0 0 1 1 0 0 1 1 0 0 0 0 1 2 0 1 2 1 0 2 2 0 0 0 0 0 0 0 0 0 0 0 1 1 0 1 1 1 1 1 0 1 1 0 1 0 0 1 0 1 0 1 0 0 1 1 1 1 2 2 1 2 2 0 0 1 1 2 0 0 0 1 2 0 0 1 0 0 2 0 0 0 2 2 2 0 1 1 1 2 1 0 0 0 1 1 2 2 1 1 0 0 0 2 0 2 1 1 1 1 0 0 0 1 1 0 0 1 0 1 0 0 1 0 2 0 0 0 2 0 1 1 1 0 0 0 0 1 0 0 1 0 1 1 1 2 2 1 1 0 1 1 1 0 1 1 0 1 0 2 0 0 0 0 0 0 1 0 0 0 0 0 0 0 0 1 1 1 0 1 2 0 1 1 1 0 1 2 0 1 2 1 0 0 0 1 0 0 2 0 2 0 2 0 0 0 0 0 0 0 1 1 0 1 0 0 0 1 0 0 1 1 1 0 0 2 2 2 0 0 0 0 0 0 1 1 1 1 1 0 2 0 1 1 0 0 0 0 0 0 1 0 0 0 2 2 2 0 0 1 2 2 1 1 0 1 1 2 1 1 2 0 2 0 0 0 2 1 0 2 1 0 0 1 0 2 0 2 1 1 0 2 2 2 1 0 0 1 0 2 0 0 1 0 1 1 1 1 0 2 2 0 1 0 2 0 0 0 0 0 1 0 0 0 0 0 0 1 0 1 0 1 2 0 0 1 1 1 0 0 0 1 0 1 1 0 1 0 0 0 1 2 1 1 1 0 2 0 0 0 2 0 1 1 1 0 1 1 1 1 1 1 0 0 0 1 0 2 1 1 1 1 1 0 1 0 0 0 0 0 1 1 1 1 2 0 0 1 0 1 2 0 0 0 2 1 2 0 0 0 1 0 0 1 0 0 1 1 1 0 1 2 1 0 1 1 1 1 2 0 2 2 0 0 0 0 0 0 0 0 1 2 1 1 2 1 1 0 1 1 1 0 0 0 0 1 1 1 0 1 2 0 0 0 0 0 0 0 1 0 2 2 2 0 0 1 2 2 0 0 1 2 1 1 1 1 1 1 0 2 0 2 0 0 2 1 0 0 2 1 0 0 1 1 2 2 2 2 2 0 1 0 2 1 1 0 1 1 0 1 0 2 0 1 2 0 0 2 0 0 0 0 0 0 0 1 2 2 0 0 1 0 2 0 0 0 1 0 0 1 2 1 0 1 1 1 0 0 0 1 1 0 2 0 0 0 0 1 0 0 0 0 0 0 1 0 0 0 0 0 0 0 0 0 1 1 0 0 1 0 0 0 1 0 0 0 1 0 0 0 0 0 0 0 0 0 0 0 1 0 2 0 0 0 0 1 1 1 0 1 0 1 1 1 1 0 1 1 1 1 0 0 0 0 0 0 1 1 2 1 2 1 1 1 0 1 0 0 1 1 0 2 0 1 0 1 0 0 1 1 0 1 0 0 0 1 0 1 1 0 0 1 1 0 1 1 1 1 0 0 0 1 1 0 1 0 1 1 0 1 2 2 0 1 0 0 0 0 0 0 2 2 2 0 0 0 0 0 1 1 0 0 0 0 0 0 2 2 2 1 0 1 1 0 1 1 0 1 0 0 0 0 0 0 0 1 0 0 0 0 0 2 2 0 0 2 2 0 0 2 2 0 2 1 0 1 0 0 0 0 0 0 2 0 0 0 2 2 0 0 1 1 2 0 2 2 1 0 0 0 1 0 1 1 0 1 2 1 1 1 0 0 2 2 0 1 1 1 2 0 1 1 2 2 1 0 0 0 0 0 0 1 2 0 2 2 0 0 1 0 0 1 0 0 0 1 1 1 0 1 0 0 0 2 0 0 0 0 0 0 0 0 0 1 0 0 0 0 0 2 0 1 0 0 0 1 1 0 1 0 1 2 2 2 2 1 0 0 1 1 1 0 0 1 0 1 1 1 0 1 0 0 0 1 2 0 0 2 2 0 1 1 0 1 0 0 0 0 2 2 0 1 1 0 0 0 0 1 0 1 1 0 1 2 2 0 2 0 0 0 0 0 0 0 0 0 0 1 1 2 0 0 1 1 0 0 2 1 0 2 1 0 1 2 0 0 0 0 0 0 0 1 1 0 0 0 0 0 0 0 1 1 0 0 0 1 1 0 1 1 0 0 0 0 0 0 0 0 0 0 1 2 0 1 1
125 0 1 0 0 0 0 2 1 0 1 0 0 1 1 0 0 0 0 0 0 0 0 0 2 2 2 0 1 2 2 0 1 2 1 1 1 2 0 0 0 0 0 0 1 0 0 0 0 1 1 0 1 2 1 0 1 0 1 1 1 1 0 1 1 1 1 0 1 1 1 1 2 0 2 2 2 0 2 1 1 0 0 0 1 0 0 0 2 2 0 0 1 1 0 0 0 0 0 1 2 2 0 1 1 1 1 2 0 0 0 0 0 0 1 1 1 0 2 0 0 1 2 0 2 0 2 1 1 0 0 0 0 0 0 0 0 0 0 2 2 0 1 0 0 1 0 1 1 2 0 0 0 0 0 1 0 1 0 1 0 1 1 2 0 2 0 2 0 0 1 0 0 2 2 0 1 0 0 0 0 0 0 1 1 0 1 1 1 1 1 2 1 1 1 0 0 2 0 0 0 1 0 2 2 0 2 0 0 0 0 0 1 0 1 2 0 1 1 1 1 1 0 0 1 0 1 1 0 1 0 0 0 0 1 0 1 1 1 1 0 0 2 1 2 1 1 0 1 1 0 0 0 0 0 2 0 0 0 0 0 0 0 1 0 0 0 0 2 1 0 2 2 1 0 1 0 2 2 1 1 0 2 0 2 1 0 2 0 2 0 1 1 2 2 0 2 1 0 1 1 0 0 1 0 0 1 0 1 1 0 0 0 1 1 1 2 0 0 0 1 0 0 2 1 0 0 1 1 1 0 2 1 0 0 0 0 1 0 0 1 1 0 0 0 0 0 0 1 2 0 0 1 1 1 0 0 1 0 2 0 0 1 0 1 0 0 1 2 1 1 1 1 2 1 1 0 2 2 2 1 1 0 1 0 0 0 0 0 1 0 0 0 1 2 0 0 0 0 0 0 0 0 2 1 0 0 0 0 0 0 1 0 2 0 1 0 0 0 1 1 1 1 0 1 1 1 1 0 0 0 1 0 0 2 2 0 0 0 0 2 0 1 2 0 2 0 0 1 0 0 1 0 2 1 0 1 1 1 1 1 1 0 0 0 1 1 2 0 1 1 0 1 2 0 1 0 0 0 0 2 0 0 0 0 1 0 1 2 1 0 0 0 1 1 1 1 1 1 0 1 0 1 1 1 1 2 0 1 1 0 1 0 1 1 0 0 0 0 0 0 2 1 1 0 1 1 0 1 2 1 1 0 1 2 1 2 1 0 1 1 1 1 0 2 0 0 0 0 0 0 1 0 1 1 0 1 0 0 1 1 0 0 0 0 0 0 1 0 1 0 1 0 0 0 1 2 0 0 0 0 0 1 0 0 0 0 0 0 0 0 0 1 1 1 0 1 1 1 1 1 1 1 1 1 1 1 0 0 0 0 0 0 0 0 0 0 0 0 0 0 0 0 0 0 0 2 0 0 0 1 1 0 0 0 0 1 0 0 0 1 2 0 1 1 1 1 0 0 0 0 2 2 2 1 2 2 1 0 0 0 0 1 0 0 0 0 2 0 0 0 1 1 0 0 2 2 0 1 0 0 0 2 0 2 2 2 1 1 0 0 0 1 1 0 0 1 0 1 1 0 2 0 0 1 0 0 2 2 0 0 0 0 0 0 1 0 0 0 0 0 0 0 1 0 1 2 0 0 0 0 0 1 1 1 1 1 0 0 0 0 0 0 0 0 1 0 1 0 0 0 0 0 1 0 2 1 0 1 0 0 1 2 1 1 0 2 2 0 2 0 0 0 2 1 0 1 0 1 1 1 2 1 0 0 0 1 2 2 0 2 2 2 0 1 0 0 1 0 0 1 0 1 2 1 0 0 0 2 0 2 0 0 0 2 2 0 2 1 1 1 1 0 1 0 1 0 0 2 2 2 1 1 1 1 1 0 0 0 0 0 0 0 0 0 0 0 0 0 0 2 0 0 0 1 0 1 0 1 1 1 0 1 1 1 1 0 0 2 1 1 0 1 1 0 0 0 1 1 1 1 1 2 0 0 0 0 1 1 0 0 0 2 1 1 0 1 0 0 0 0 2 1 0 2 2 0 1 0 1 1 0 0 0 1 1 1 1 2 1 0 1 0 2 0 0 0 1 0 1 2 2 0 2 0 0 0 1 0 1 0 0 2 0 2 0 0 0 0 1 0 0 2 0 0 0 0 0 0 2 0 0 1 0 1 1 1 0 0 1 1 1 0 0 0 0 0 2 1 0 0 0 2 2 0 0 0 0 0 0 1 0 0 0 0 0 0 0 1 1 1 1
126 0 1 0 0 0 1 1 0 1 1 1 0 1 1 0 0 2 1 1 1 2 0 0 2 1 1 0 2 2 1 1 1 1 1 0 2 1 0 0 1 1 0 1 2 0 2 0 1 0 0 0 1 1 1 1 1 0 0 0 2 0 2 2 0 0 1 1 2 0 0 2 2 0 2 2 1 0 0 0 1 0 2 2 2 0 0 0 2 2 0 0 1 0 0 0 0 1 0 2 2 1 1 1 0 0 2 2 0 0 0 1 0 1 1 0 0 0 0 0 2 0 1 0 2 0 2 1 1 0 0 0 0 0 0 0 0 0 0 1 2 0 0 0 2 2 1 0 0 1 0 1 1 1 0 1 0 0 0 0 1 1 1 0 0 1 0 1 0 1 1 0 0 1 2 0 1 0 0 0 0 0 2 2 2 2 2 1 0 0 1 2 1 0 0 0 2 1 0 1 1 0 1 0 2 0 1 1 0 0 2 0 1 0 1 2 0 1 2 1 1 0 1 0 1 2 1 2 0 2 0 0 0 1 2 0 1 2 2 0 0 0 2 2 2 0 0 0 0 0 0 1 1 0 0 1 0 0 0 0 0 0 0 1 0 0 0 2 1 0 0 0 0 0 0 0 0 2 2 0 1 0 2 1 2 2 2 2 0 2 0 0 1 2 2 0 2 0 1 2 1 0 1 0 1 0 0 2 1 2 1 2 0 2 1 1 2 0 1 0 0 1 2 2 0 0 0 0 1 1 0 0 0 0 0 0 0 1 0 0 0 0 1 0 0 0 1 0 1 2 0 0 1 1 1 0 0 0 0 1 0 0 2 0 2 1 0 1 1 1 1 1 2 2 1 2 0 0 1 2 0 1 0 1 0 1 1 0 0 2 0 2 1 0 2 1 1 1 0 0 0 0 0 1 0 0 1 1 1 0 0 1 0 0 2 0 2 1 0 0 0 1 0 1 1 2 2 1 0 1 0 0 1 1 0 0 1 2 2 1 1 1 1 0 1 1 0 0 1 1 1 0 0 2 2 1 2 1 2 1 2 2 0 0 0 2 0 0 0 0 0 0 2 1 0 1 0 1 0 1 1 0 0 0 0 1 0 2 2 1 0 0 0 1 1 1 1 2 2 0 0 0 1 1 1 0 1 0 1 1 0 1 0 2 2 0 0 0 0 1 1 2 1 1 1 1 1 0 1 2 1 1 0 0 0 1 1 2 1 1 1 1 1 0 1 1 0 2 2 0 1 0 0 2 0 2 1 1 0 0 1 0 1 2 0 0 1 2 2 0 2 0 2 0 2 1 2 1 0 1 0 0 0 0 2 1 1 2 2 0 0 0 1 0 0 0 0 0 0 0 0 2 0 1 2 0 2 0 0 0 1 0 0 1 1 1 0 0 0 0 0 0 0 0 0 1 1 1 0 0 0 1 1 0 0 1 2 0 0 1 1 0 0 0 1 1 1 1 0 0 1 1 0 1 0 2 1 1 1 0 0 0 2 0 0 2 1 0 1 0 1 0 1 0 0 2 1 0 0 0 1 0 1 0 1 1 0 0 0 0 0 0 0 0 0 0 0 0 2 2 1 2 0 0 1 0 2 1 2 0 1 0 0 1 0 0 1 1 1 1 0 0 0 0 0 0 1 0 0 0 0 1 0 2 0 0 2 0 1 1 0 1 1 1 2 0 0 0 0 0 0 0 0 0 0 0 0 0 1 0 0 0 2 0 0 1 2 2 1 2 0 0 1 0 0 2 0 0 2 0 0 2 0 0 0 1 0 1 1 2 0 2 2 1 0 1 0 0 1 1 1 0 0 2 2 1 1 0 1 1 2 0 0 0 2 2 0 1 1 1 1 1 0 0 0 2 0 0 2 2 2 0 2 0 0 2 0 0 1 0 0 1 1 1 1 0 1 1 0 1 1 0 0 0 0 0 0 0 0 0 1 0 0 0 0 0 2 0 2 1 1 0 1 1 0 0 0 1 2 2 1 1 2 0 1 1 0 2 0 0 0 0 1 1 1 0 1 0 0 1 0 1 1 0 1 1 1 1 1 0 2 0 0 0 1 1 1 0 1 0 1 0 0 1 2 0 1 2 2 0 0 0 0 0 1 0 0 1 0 0 0 0 2 2 1 1 1 0 0 0 1 1 1 1 1 0 1 1 0 1 2 0 2 0 1 1 2 0 0 0 2 0 0 0 0 2 0 1 1 1 0 0 0 0 0 0 0 0 0 0 0 0 0 2 1 0 0 0 1 0 1 1
127 0 1 0 0 0 2 0 0 2 2 0 1 2 1 1 0 0 0 1 1 1 1 1 1 1 2 0 2 2 1 0 1 2 0 2 0 1 1 0 0 0 1 2 2 1 1 0 1 0 0 0 0 1 0 1 1 0 1 0 0 0 0 0 0 0 1 0 1 1 1 1 1 0 0 1 1 0 1 1 0 0 1 1 1 0 1 0 2 2 0 1 1 0 0 0 0 1 1 0 0 2 1 0 1 0 2 0 2 1 0 1 0 0 2 2 2 0 1 0 1 0 1 1 0 1 0 0 0 0 1 1 0 0 0 0 0 0 0 0 1 1 0 0 1 2 0 0 0 1 1 0 1 1 0 0 0 1 0 1 1 0 2 2 0 0 0 1 0 0 1 0 0 2 2 0 2 1 1 1 1 2 1 2 2 2 1 1 0 0 0 1 1 1 1 0 1 1 0 0 0 0 0 1 2 0 1 0 0 0 1 0 1 1 1 2 0 0 2 0 2 0 0 1 1 0 1 1 0 1 0 0 0 1 2 0 1 1 2 1 0 1 2 1 1 0 0 0 0 1 0 0 2 0 0 2 1 2 1 1 0 1 0 1 0 0 1 0 1 0 0 2 1 1 0 0 1 1 1 2 2 0 2 2 1 1 1 1 0 2 1 1 1 2 1 0 1 1 0 0 0 0 0 0 0 0 0 1 1 1 0 1 0 1 1 1 2 0 0 0 1 0 2 1 2 0 0 1 1 0 0 0 0 0 0 0 0 0 0 0 0 0 0 0 0 0 2 0 0 1 0 0 1 1 1 0 0 1 0 1 0 0 1 0 1 0 0 0 2 1 1 1 0 2 0 0 0 1 0 0 1 0 0 0 0 0 1 0 0 1 0 0 0 2 2 0 0 1 1 1 0 1 0 0 0 0 1 2 0 0 0 0 0 1 0 1 0 1 0 0 0 2 0 1 2 1 0 1 0 0 1 0 0 0 1 1 1 1 1 0 1 1 2 1 0 1 0 0 2 0 0 0 0 0 0 0 0 1 1 1 1 1 1 0 0 1 1 2 0 1 2 2 0 2 2 0 0 2 1 0 1 0 0 1 0 1 0 0 1 0 1 1 0 1 1 1 1 1 1 0 1 1 1 1 1 0 2 0 2 0 0 2 0 2 2 0 0 0 0 2 2 1 2 1 0 1 1 1 1 2 0 1 0 0 1 1 1 1 0 0 1 2 2 0 2 1 1 1 1 0 0 0 0 1 1 0 1 0 0 1 0 0 1 2 0 1 1 0 1 0 0 1 1 0 1 1 1 1 0 1 0 0 0 0 1 0 0 2 0 0 0 0 2 0 0 0 0 0 0 0 0 2 1 0 1 1 1 0 1 1 0 0 0 0 0 0 0 0 1 1 1 1 0 1 1 0 1 2 0 0 1 1 0 0 0 0 2 0 0 0 2 0 0 1 1 1 1 1 0 1 0 1 1 1 1 1 1 2 2 0 0 0 0 1 1 1 1 2 0 0 0 0 0 1 1 2 2 0 0 0 1 0 2 0 1 2 0 0 2 0 0 0 0 0 0 0 0 0 0 1 0 2 0 0 1 0 0 1 2 0 0 0 0 0 0 0 0 2 2 2 0 0 1 0 2 0 0 0 1 1 1 2 0 2 0 0 1 0 0 2 2 1 0 1 1 0 0 0 1 1 1 1 1 0 0 1 1 0 0 0 0 0 2 1 0 0 2 1 0 2 1 0 2 1 1 2 1 0 1 1 0 1 1 0 0 0 1 1 1 1 1 2 2 1 0 0 0 2 0 0 2 0 1 2 0 0 1 0 1 0 1 0 1 1 1 1 0 0 2 2 0 2 1 0 0 0 1 0 1 1 1 0 1 1 1 2 0 1 1 0 0 1 1 0 1 0 0 0 0 2 0 0 0 0 0 0 0 0 0 0 1 0 1 0 1 1 0 0 2 0 0 0 1 1 0 0 0 0 1 2 1 1 2 0 0 0 0 2 1 1 0 0 0 2 2 0 2 0 0 0 1 2 1 0 2 2 0 1 1 0 2 0 0 0 1 0 0 0 1 1 0 0 0 1 0 0 1 2 1 0 2 1 0 1 2 0 0 1 0 0 0 0 2 1 1 1 1 0 2 0 2 0 1 1 1 0 0 0 0 1 1 1 1 1 0 2 2 0 1 2 0 0 1 1 0 1 0 2 2 0 0 0 0 0 0 0 0 0 0 0 0 0 0 0 0 1 0 0 0 0 2 1
128 0 1 0 1 0 1 1 0 0 0 0 2 2 0 0 1 1 0 1 1 1 1 0 2 0 0 0 1 1 1 0 1 1 1 1 1 2 0 0 0 0 0 0 2 1 1 0 0 0 0 0 0 1 1 2 0 0 1 0 1 1 1 2 0 0 1 0 1 1 1 1 1 1 1 2 2 0 2 0 2 0 0 0 1 0 0 0 0 1 0 0 1 1 0 0 0 1 1 2 2 1 0 1 1 1 2 1 1 0 0 1 0 2 2 2 2 0 1 0 1 0 2 2 0 2 0 2 0 2 0 0 0 0 1 0 0 0 0 1 0 2 0 0 0 2 0 0 0 0 0 0 0 0 0 1 1 1 0 2 1 1 0 0 0 0 0 1 1 1 0 1 1 1 1 0 2 1 0 1 0 1 0 1 1 0 1 1 0 0 2 2 2 0 2 0 1 1 0 1 1 0 0 1 2 0 0 2 2 0 2 0 1 0 1 2 0 1 2 1 1 0 1 1 1 1 2 1 0 0 0 0 0 1 1 1 0 1 1 1 0 0 2 2 2 0 0 0 1 1 1 0 0 0 0 1 0 2 1 1 0 1 0 1 1 1 0 0 0 0 0 1 1 1 0 0 1 2 2 1 1 0 2 1 2 1 1 0 0 1 1 1 0 2 2 0 2 0 0 2 2 0 1 0 1 0 1 0 1 1 0 1 0 2 1 0 0 1 0 0 1 0 0 0 0 0 0 1 0 0 0 0 0 0 1 0 1 1 0 0 1 1 1 0 0 0 0 0 1 2 0 0 2 2 1 1 2 1 0 0 0 0 1 0 1 0 0 1 2 1 1 1 2 1 1 0 0 2 0 0 1 1 0 2 0 1 1 0 0 1 0 0 0 0 2 1 1 0 0 0 0 0 0 1 0 0 0 0 1 1 1 1 0 0 1 0 0 0 0 1 1 1 1 0 1 1 1 0 0 1 1 1 0 0 1 1 0 1 1 0 1 1 1 1 1 2 0 2 2 0 0 0 0 2 2 2 2 1 2 0 1 1 0 0 0 2 0 1 0 1 1 1 1 2 2 0 2 2 0 2 1 0 0 1 1 0 0 1 2 1 1 0 0 1 1 2 2 2 1 0 0 0 2 0 2 0 1 0 1 1 1 0 0 1 1 1 0 0 0 1 1 2 2 2 0 2 0 1 1 2 0 1 0 1 2 1 1 1 1 0 0 2 2 0 2 0 0 1 2 1 0 1 0 2 1 0 0 1 0 0 0 0 0 1 1 0 0 0 0 0 0 0 0 0 0 0 0 0 0 0 0 0 0 0 0 0 0 1 1 0 1 1 1 0 1 0 0 1 1 1 1 1 1 1 0 2 0 0 0 0 1 0 0 1 0 0 1 0 1 1 0 1 0 1 1 0 0 1 0 0 0 2 0 0 0 0 2 0 0 1 0 1 0 1 2 2 2 1 0 0 0 1 0 0 0 1 2 2 2 0 0 0 2 1 1 2 1 0 0 1 1 2 1 0 0 2 1 0 0 0 1 0 2 0 2 2 1 0 0 0 0 1 0 0 0 0 0 0 1 2 0 1 0 0 0 0 1 2 2 0 0 0 0 0 0 0 0 1 1 1 0 0 0 0 1 0 1 0 1 1 0 0 0 2 0 0 0 0 0 1 1 1 0 0 0 0 0 0 0 0 0 1 0 1 0 1 0 0 0 0 0 0 2 2 0 0 2 2 0 2 0 0 2 1 0 1 1 0 1 1 1 2 2 0 0 1 1 2 1 1 1 1 2 1 0 1 0 1 0 0 1 0 1 1 1 1 0 0 1 1 2 0 1 1 1 2 0 2 2 2 2 2 0 0 0 0 0 0 0 1 0 1 2 1 1 2 0 1 1 1 1 0 0 0 0 0 0 0 0 0 2 0 0 1 0 0 1 0 0 0 2 0 0 0 0 1 1 0 0 0 0 0 0 1 0 0 1 1 0 1 1 1 1 1 1 2 1 2 0 0 0 0 0 1 2 0 2 0 0 0 0 2 2 0 0 0 1 1 0 1 0 0 0 0 0 1 1 0 1 0 0 1 0 1 1 0 0 0 1 0 2 2 1 1 0 0 1 0 1 1 0 0 2 1 1 1 2 0 0 0 2 0 1 1 1 0 1 2 0 2 2 0 0 0 1 0 0 0 0 1 2 0 0 0 0 0 1 1 1 0 0 0 1 2 0 2 1 0 1 0 1 0 1 0 0 0 0 0 0 1 2 2
129 0 1 1 0 0 2 1 0 1 1 1 0 1 1 0 0 1 1 2 2 2 0 0 2 0 1 0 1 2 2 0 1 0 2 0 2 2 0 0 0 0 0 1 2 1 1 0 0 1 1 0 0 0 2 2 0 0 0 2 0 2 0 1 1 0 2 0 2 1 1 1 1 0 1 2 2 0 0 0 0 0 1 1 1 0 0 1 2 2 0 1 2 0 1 0 0 1 0 1 1 2 0 1 0 0 1 1 0 0 0 0 0 1 1 0 0 0 1 0 1 1 2 2 0 2 0 0 0 0 0 0 0 0 0 0 0 0 0 0 0 2 0 0 1 2 1 0 0 0 0 0 1 0 0 0 0 1 0 2 1 1 2 2 1 2 1 0 0 2 0 0 0 1 0 1 1 1 0 0 1 2 1 2 2 2 1 0 0 0 2 2 1 1 1 1 1 2 0 0 0 0 0 1 2 0 1 0 1 0 1 0 1 0 1 2 0 1 2 1 1 0 0 0 0 1 0 0 0 0 0 0 0 0 2 0 0 2 2 0 0 0 2 1 2 1 1 0 1 1 1 0 2 1 1 2 2 2 0 0 0 0 0 1 0 0 0 1 2 0 0 1 1 1 0 0 0 2 1 1 1 0 2 1 2 2 0 2 0 2 0 0 0 1 1 0 2 1 1 2 1 0 0 1 0 0 2 1 1 1 0 2 0 2 1 1 2 0 0 0 2 0 0 2 1 0 1 2 0 0 0 0 0 0 0 0 0 1 0 1 1 1 2 0 0 0 1 0 1 0 1 1 1 1 0 0 1 1 0 0 0 0 2 0 2 1 0 1 2 1 1 1 0 2 1 1 0 1 1 1 1 1 0 2 0 2 2 0 0 0 0 1 2 0 2 0 0 0 1 1 1 1 0 0 0 0 1 2 0 0 0 0 0 0 1 0 1 0 0 0 0 1 0 0 1 2 1 0 0 0 0 0 0 0 1 1 0 0 1 0 0 1 2 0 1 1 0 1 1 0 0 0 0 2 1 0 1 2 1 1 2 2 1 1 0 0 2 1 0 1 1 1 1 1 1 0 1 2 0 2 0 1 0 0 0 1 0 1 2 1 0 0 0 1 1 1 1 1 1 1 1 1 1 1 1 2 2 0 0 0 0 2 0 1 1 0 0 0 0 1 1 2 2 1 0 1 1 2 0 2 0 2 0 2 2 0 2 0 0 0 1 2 2 1 2 1 1 2 2 0 0 0 1 2 1 0 0 0 0 0 0 0 1 1 0 1 0 0 1 1 0 0 0 0 0 0 0 1 0 1 0 0 0 0 2 0 0 1 0 0 0 1 0 0 1 0 0 0 0 1 1 1 1 0 1 0 1 0 0 0 2 0 0 1 0 0 0 0 0 0 0 0 0 1 1 0 0 1 0 0 0 2 1 0 0 1 2 1 0 1 1 1 0 0 2 2 1 1 0 1 0 1 0 0 0 2 1 2 1 0 0 0 1 0 1 1 1 2 0 0 1 1 1 0 1 1 1 2 2 2 0 1 2 1 2 2 2 0 1 1 0 1 1 1 1 0 0 0 2 2 0 2 0 0 0 0 2 1 1 0 0 0 0 0 0 1 0 1 1 1 0 0 0 0 0 1 0 0 2 1 0 0 0 2 0 0 1 0 0 0 0 0 0 1 1 1 0 0 0 0 0 0 0 0 0 2 0 0 1 0 0 0 2 0 0 2 2 1 0 1 0 0 2 1 1 1 0 0 1 2 0 1 1 1 0 2 0 2 2 2 0 2 2 0 1 0 0 2 0 0 1 0 1 1 1 1 1 0 0 1 1 0 2 2 0 2 0 1 0 0 0 0 0 1 0 2 0 0 1 2 0 2 1 1 0 0 2 0 1 0 0 1 1 0 1 0 0 0 0 0 2 0 0 0 0 1 1 0 0 0 1 0 0 0 0 1 1 0 1 0 1 0 2 1 0 0 0 1 2 2 2 1 2 0 0 0 0 2 1 0 0 0 0 2 1 0 1 0 0 0 1 2 2 0 1 2 0 1 0 1 0 0 0 0 1 1 1 0 1 1 0 0 0 1 1 0 0 2 1 0 0 1 0 1 0 0 0 1 1 0 0 1 2 1 1 1 1 2 0 0 1 0 0 1 1 0 1 0 0 2 1 1 1 0 2 0 0 0 1 2 1 0 0 0 0 1 0 1 1 0 0 0 2 2 0 0 0 0 0 1 1 0 0 1 1 0 0 0 0 0 2 2
130 0 2 1 0 1 1 1 0 2 2 0 1 1 0 0 1 0 0 2 1 2 0 0 2 0 0 0 1 1 1 0 2 2 1 1 1 2 0 0 1 0 0 0 2 0 1 0 0 0 0 0 1 1 1 2 0 0 0 1 0 1 0 1 0 1 1 0 1 1 1 0 1 0 1 2 1 0 2 0 2 0 1 1 1 0 0 0 2 2 0 0 1 0 1 0 0 2 0 2 1 2 1 1 0 0 2 2 0 0 0 0 1 1 1 1 1 0 0 0 2 1 2 1 1 1 1 2 2 0 0 0 0 2 1 1 1 0 0 0 0 2 0 0 1 2 0 0 0 0 0 0 0 0 0 0 0 2 0 0 1 1 2 2 0 2 0 0 0 1 1 0 0 2 2 1 2 1 0 1 1 1 0 0 0 0 0 1 1 0 2 2 2 1 1 0 1 2 0 0 0 1 0 2 2 1 2 1 0 0 1 0 1 0 1 2 2 2 1 1 1 0 0 0 1 0 1 0 0 0 0 0 0 0 2 0 0 2 2 0 0 0 2 2 2 0 0 0 1 1 1 0 2 0 0 0 0 2 0 0 0 0 0 2 1 0 1 0 1 1 0 0 1 1 1 2 0 1 1 0 0 1 2 1 2 2 1 2 0 2 0 0 2 2 2 0 1 1 1 1 1 0 0 0 0 1 1 0 1 1 1 1 0 1 1 0 1 0 0 0 0 1 1 2 1 0 0 1 0 0 0 2 2 0 0 0 0 1 0 0 0 0 0 0 0 0 0 0 0 1 0 0 1 1 0 1 1 0 0 1 0 0 1 0 1 0 0 2 2 1 1 1 2 2 0 1 0 1 1 2 2 1 0 0 1 0 0 0 0 0 0 1 2 0 2 1 1 0 0 0 0 1 0 1 0 0 0 2 0 0 0 0 0 1 1 0 1 1 0 1 1 1 0 1 1 1 0 1 0 1 1 2 1 2 1 1 0 0 1 0 1 1 0 0 2 2 1 0 2 0 0 0 0 1 1 1 1 0 1 0 0 0 0 0 1 2 0 1 0 0 0 0 2 0 2 0 1 1 1 0 1 0 0 2 1 1 0 1 1 1 1 1 1 1 1 0 0 1 0 0 1 1 2 0 2 0 0 0 1 1 0 1 0 2 2 0 0 1 0 1 1 2 2 1 0 1 1 0 0 1 1 0 0 0 0 0 1 1 0 1 1 1 1 1 1 0 0 1 1 0 1 0 1 2 0 1 0 0 0 0 1 0 0 1 0 0 0 1 1 0 1 0 0 0 0 0 0 1 0 1 0 0 0 0 1 0 0 0 0 0 0 0 1 0 0 0 0 0 0 0 0 1 0 0 2 0 1 0 0 1 0 0 0 1 0 0 0 0 0 1 1 1 0 0 0 0 2 2 0 0 0 1 1 0 0 0 2 0 2 2 2 2 1 2 1 1 1 0 0 0 2 1 1 1 1 2 1 2 1 0 0 0 1 2 2 2 2 1 1 0 0 1 0 0 0 2 2 0 0 0 1 0 2 0 1 2 1 0 2 0 0 0 1 0 0 0 0 1 0 1 1 0 0 0 0 0 0 2 2 0 1 0 0 0 0 1 0 0 0 0 0 0 1 1 0 1 2 0 0 0 0 1 0 2 0 1 1 0 1 1 0 1 0 1 1 0 0 1 0 0 0 0 0 1 0 2 1 0 1 0 0 0 2 0 0 1 1 0 0 0 0 0 1 1 1 1 2 1 0 2 0 0 1 1 1 1 0 1 1 1 1 2 2 0 0 0 0 1 0 1 2 0 2 2 0 0 2 0 2 0 2 0 1 1 0 2 1 1 1 1 1 2 0 1 0 1 0 0 1 2 0 2 2 0 0 2 0 0 0 0 2 0 1 1 1 0 1 0 0 0 2 0 0 0 0 1 1 0 0 0 0 1 0 0 0 1 0 0 0 0 0 0 0 2 0 2 0 1 2 2 2 2 1 0 0 1 1 1 0 0 1 0 1 1 2 0 2 0 0 0 0 1 1 0 1 1 1 1 0 2 0 0 0 0 2 1 1 0 1 0 0 1 0 2 0 0 1 1 0 0 2 1 0 1 0 0 1 1 0 0 0 0 1 2 1 0 2 1 0 0 1 1 0 2 2 0 1 0 0 0 2 0 2 0 1 0 0 0 0 1 1 1 0 0 0 1 0 0 0 0 0 0 0 0 0 0 0 1 1 0 0 0 0 1 1 0 0 0 0 0 1 1
131 0 0 0 0 0 1 1 0 0 0 1 0 0 0 0 0 0 0 0 0 0 0 0 2 0 0 0 1 2 2 0 1 1 2 2 0 2 0 0 0 0 0 0 2 0 1 0 0 0 0 0 0 0 2 1 0 0 1 1 1 0 0 0 0 0 2 0 2 1 0 1 2 1 2 2 2 0 0 0 1 0 0 0 1 0 1 0 1 2 1 0 1 1 0 1 0 1 0 1 1 2 1 0 1 0 2 0 2 1 0 1 0 0 0 0 0 0 0 0 2 0 2 1 1 1 1 0 0 0 0 0 0 1 0 1 1 0 0 2 0 2 0 0 0 1 0 0 0 0 0 0 0 0 0 1 1 0 0 1 1 0 1 2 0 1 0 0 1 1 0 2 0 1 1 0 2 1 0 1 1 2 0 0 0 0 0 1 0 0 0 1 2 1 0 1 2 1 0 1 1 0 0 0 2 0 2 0 1 0 0 0 1 0 1 2 1 1 2 0 2 1 0 0 0 0 0 2 0 1 1 0 1 1 1 1 0 2 2 0 0 0 2 1 1 0 1 0 0 0 0 1 0 1 1 2 0 1 0 0 0 0 0 1 0 0 1 1 2 1 0 1 1 1 0 0 0 2 2 2 2 0 2 0 2 1 0 2 0 2 0 1 0 1 1 0 2 1 0 1 1 1 0 1 0 0 1 0 1 1 1 1 0 2 2 1 2 0 1 1 0 1 1 2 0 0 2 1 0 1 0 1 1 1 0 0 0 1 0 0 0 1 2 0 0 0 0 0 1 1 0 0 2 2 1 1 1 0 0 2 0 0 0 1 0 0 0 1 2 1 1 1 0 2 0 0 0 2 0 2 0 0 0 1 1 2 1 1 1 0 1 1 1 0 1 0 1 0 1 1 1 1 0 2 2 0 0 0 0 0 0 1 1 0 1 0 1 0 0 0 0 0 0 0 1 2 0 2 0 0 2 0 0 0 0 0 0 0 0 0 1 1 1 0 2 2 1 1 1 1 0 1 0 1 0 0 0 1 1 1 1 1 0 0 0 1 1 0 0 0 1 1 1 1 0 0 0 1 0 1 1 1 0 0 0 1 0 1 2 1 0 0 0 1 1 0 0 2 2 0 0 0 2 0 2 0 0 0 1 1 1 0 1 1 2 0 0 0 0 1 1 2 2 2 1 2 0 1 0 1 1 1 0 2 2 0 1 1 0 1 0 1 1 0 2 0 0 1 1 0 1 0 0 2 0 1 0 1 1 1 1 0 1 2 1 1 0 0 0 1 0 1 2 0 1 1 2 0 0 0 0 0 0 0 2 1 1 1 1 0 0 2 1 0 2 0 0 0 0 1 1 1 0 0 1 0 0 0 0 2 0 0 1 2 2 2 0 0 0 0 0 0 0 0 0 0 0 0 0 0 1 2 0 0 0 0 2 0 0 2 0 2 0 0 0 0 0 1 0 0 1 1 0 1 0 2 1 2 2 0 0 0 2 1 1 2 2 0 0 0 1 1 1 0 0 2 2 0 0 0 0 0 2 2 2 2 1 1 1 0 0 1 1 0 1 0 0 0 0 0 0 0 0 0 0 0 0 2 2 0 0 0 0 0 0 0 0 2 1 1 1 0 1 0 0 1 1 0 1 1 0 0 0 2 0 0 0 0 1 2 0 2 0 0 0 1 0 0 1 1 1 1 0 1 0 2 0 0 1 1 1 1 2 0 0 0 2 1 0 1 0 1 2 0 0 1 1 0 0 2 0 1 0 2 2 0 0 2 1 2 0 1 2 0 0 0 0 0 0 1 0 0 1 1 1 1 1 0 1 1 2 0 1 1 1 1 1 2 1 2 2 1 0 1 0 2 0 0 0 2 0 2 1 1 1 2 0 1 1 0 0 0 0 0 0 0 1 2 1 0 1 0 0 0 1 0 1 0 1 1 1 0 1 0 1 2 0 0 1 0 1 0 1 0 0 1 0 1 1 1 1 1 2 0 0 1 1 1 0 0 0 0 0 1 2 0 2 0 0 1 0 2 2 0 0 0 2 1 0 2 0 0 0 0 2 1 1 0 2 2 0 0 0 2 2 0 0 0 0 0 2 2 0 2 0 0 0 2 0 0 0 0 1 0 0 0 2 0 0 0 2 0 0 2 1 0 1 0 0 1 1 1 1 0 2 0 0 0 0 1 0 0 0 0 0 1 0 0 0 0 0 0 1 1 0 1 1 1 1 1 0 0 0 0 0 0 0 0 0 0 1 1
132 0 1 0 1 0 1 1 1 1 2 0 0 0 0 0 0 1 0 1 1 1 0 0 2 0 0 0 2 2 2 1 0 0 2 0 2 2 0 0 2 0 1 2 2 0 0 0 0 0 0 0 1 2 0 0 1 0 0 2 0 0 1 2 0 1 0 1 1 0 0 1 2 0 2 2 2 0 2 0 2 0 0 0 2 0 0 0 2 2 0 0 1 0 0 0 0 0 0 2 2 0 0 1 1 1 2 1 1 0 0 2 0 0 1 0 0 0 0 0 2 0 1 0 0 1 0 1 0 1 0 0 0 1 1 1 1 0 0 1 1 1 2 0 1 2 0 0 0 0 0 0 0 0 1 0 0 2 0 1 1 1 2 2 1 1 0 0 1 1 0 1 0 2 1 0 2 1 1 1 1 1 1 1 1 1 1 2 2 1 1 2 1 1 1 0 1 1 0 0 0 0 0 1 2 0 1 2 1 0 0 0 2 0 1 2 0 1 2 0 2 0 2 0 0 2 2 1 0 2 0 0 0 0 2 0 0 2 2 0 0 0 2 2 2 0 0 0 0 0 0 2 1 0 0 0 0 0 0 0 0 0 0 1 0 0 0 0 2 1 1 0 2 2 0 0 0 2 2 1 1 0 2 1 2 1 0 0 0 1 1 0 1 2 1 0 1 0 0 1 1 0 2 0 2 1 1 0 1 1 0 1 0 1 1 0 1 0 0 0 0 2 1 2 1 0 1 0 1 1 0 0 1 1 1 0 1 1 0 0 1 1 1 0 0 0 1 1 1 0 0 0 2 2 2 0 0 1 1 1 1 1 1 0 1 1 0 2 2 0 0 0 1 2 1 1 0 1 0 1 0 1 0 0 0 0 1 0 0 0 0 0 1 0 2 1 1 1 1 1 1 0 0 2 1 0 0 1 0 0 0 0 0 2 0 0 0 1 0 1 1 1 0 1 0 2 1 0 0 0 0 1 0 0 1 1 0 1 0 0 2 0 1 0 0 0 0 1 1 0 0 0 0 1 0 0 0 0 1 0 2 1 0 0 0 1 1 1 0 1 1 1 1 1 1 1 0 2 1 1 1 0 0 2 1 1 0 1 2 2 0 0 0 0 1 0 0 1 1 0 1 1 1 1 1 0 2 1 0 1 0 1 0 1 1 1 2 0 0 1 1 2 1 1 0 1 1 0 1 2 1 0 0 0 0 0 2 0 2 2 1 1 1 1 2 0 0 0 1 0 0 0 0 2 0 0 0 2 0 1 0 0 1 1 0 0 0 1 2 1 1 2 0 0 0 0 0 1 0 1 1 0 0 0 1 1 1 0 0 0 0 2 1 1 2 0 1 0 1 0 1 2 2 0 0 0 0 0 0 1 0 0 1 1 1 2 0 0 0 0 0 0 0 1 1 0 1 1 0 0 1 0 1 0 0 1 2 0 2 2 2 1 1 1 2 1 1 2 0 0 0 1 0 1 0 2 1 1 0 0 0 0 0 0 0 1 1 2 0 1 0 2 0 1 1 2 2 0 0 0 0 0 2 1 1 2 1 2 2 0 0 1 0 0 0 0 0 0 0 1 1 1 0 0 0 0 0 1 2 1 1 1 0 1 0 0 0 1 1 1 0 0 1 1 0 0 1 0 0 1 0 1 0 2 0 0 2 0 1 0 0 1 0 1 1 0 1 2 1 0 0 1 2 0 0 1 0 0 1 0 0 0 2 2 0 0 2 2 0 2 1 0 2 0 0 0 0 0 2 0 0 2 2 0 0 1 1 1 1 2 0 2 2 1 0 0 0 1 0 0 1 0 1 1 1 2 0 0 0 1 2 1 0 0 1 1 1 2 1 1 1 1 0 1 0 1 0 0 1 2 0 2 2 0 0 2 0 0 0 0 0 1 1 0 1 0 1 1 0 1 2 0 0 0 0 0 1 0 0 0 1 0 0 0 1 0 0 0 0 0 0 0 1 1 0 0 0 0 1 1 1 1 0 0 0 2 2 1 0 1 1 1 0 2 2 0 2 0 0 0 0 1 1 0 1 2 0 1 0 1 0 0 1 1 1 1 1 1 1 0 1 0 0 2 1 0 1 1 0 0 2 2 0 1 1 0 1 0 0 1 0 0 1 0 0 1 1 1 1 1 1 0 2 0 0 0 2 0 0 1 1 1 2 0 2 2 2 0 0 0 1 0 0 0 0 1 0 1 1 1 0 0 0 0 1 1 2 0 0 0 0 0 0 1 1 0 0 0 0 0 2 1
133 0 1 0 1 0 1 2 1 0 1 0 0 0 0 0 0 0 1 1 1 1 1 0 2 0 0 0 0 2 2 0 2 2 0 1 1 2 0 0 0 0 1 1 1 0 0 0 0 1 1 0 0 1 1 2 0 0 1 1 1 0 0 2 1 0 2 0 0 0 0 0 2 0 2 2 2 0 0 0 0 0 0 0 1 0 0 0 0 2 0 0 1 0 0 0 0 1 0 0 0 2 1 0 1 0 2 1 1 0 0 2 1 2 2 1 1 0 1 0 2 0 2 0 2 0 2 1 0 1 0 0 0 0 1 0 0 0 0 1 2 0 0 0 1 2 1 0 0 0 0 0 0 0 1 1 1 0 0 0 0 0 1 1 1 2 1 1 1 0 1 1 1 0 0 0 2 0 0 0 0 0 0 0 0 0 0 0 0 0 1 2 2 1 2 0 2 2 0 1 1 1 1 0 2 0 2 1 2 0 0 0 2 0 2 2 1 0 1 0 2 1 0 0 2 1 1 0 0 0 0 0 0 0 1 0 0 2 2 0 0 0 1 1 1 0 0 0 0 0 0 1 2 0 0 1 0 2 1 2 1 1 0 1 0 0 0 0 0 0 0 2 1 1 0 0 0 2 2 1 1 0 1 0 0 0 1 1 0 1 0 0 1 2 1 0 1 0 0 1 0 0 1 0 1 0 1 0 0 0 0 0 0 2 0 0 2 0 1 0 0 1 2 2 2 0 1 1 0 0 0 1 0 0 0 0 0 2 1 1 0 2 1 0 0 0 1 0 0 2 0 0 1 1 0 0 2 0 0 0 0 0 2 0 2 1 0 1 1 0 0 0 1 2 2 2 0 1 0 1 1 1 0 2 0 1 1 0 0 0 0 1 2 0 2 1 1 1 1 1 1 1 0 1 0 1 1 2 0 0 0 1 0 0 2 0 2 1 0 1 1 1 0 1 0 2 0 1 0 1 1 1 0 0 0 0 1 1 1 0 1 1 0 0 2 2 0 1 1 0 0 1 0 2 1 0 1 2 1 2 2 2 1 0 1 2 0 2 0 2 1 0 0 2 2 0 1 2 0 0 0 0 0 2 1 0 1 1 1 1 1 0 0 1 1 0 0 0 0 1 2 2 1 1 1 0 1 0 0 2 0 0 0 1 1 1 0 1 0 1 1 2 1 1 0 1 1 0 1 2 0 0 0 1 1 0 0 1 0 0 1 2 2 2 2 0 0 1 1 0 0 0 0 1 1 1 1 1 0 0 0 0 0 1 0 0 1 2 1 0 1 0 0 0 0 0 0 1 0 1 0 0 0 0 1 0 0 0 0 0 0 0 0 0 1 0 1 0 0 0 0 2 0 0 2 0 1 0 0 1 0 0 0 0 0 0 0 0 0 0 0 0 0 0 0 0 2 0 0 0 0 1 1 0 0 0 2 1 0 2 0 0 1 1 2 2 2 1 0 1 0 2 1 2 1 2 1 2 2 0 0 0 1 0 0 1 1 1 1 0 1 0 1 0 0 2 2 0 0 0 0 0 1 0 1 1 1 2 2 0 0 1 1 0 0 0 0 1 2 2 0 2 0 0 0 0 0 2 2 0 0 0 0 0 0 1 1 2 2 2 0 0 0 0 1 0 0 0 1 0 0 1 0 2 0 0 1 0 0 2 1 1 0 1 1 0 0 0 0 0 0 0 1 1 0 1 0 0 0 0 0 1 2 2 0 0 2 2 0 1 1 0 1 0 0 1 1 0 1 1 0 2 0 0 0 2 0 1 0 2 0 1 2 1 1 0 1 1 0 1 2 0 0 1 2 1 0 1 1 0 1 0 0 0 2 1 0 2 2 2 2 2 0 1 0 2 0 0 0 2 0 2 2 0 0 1 0 0 0 0 0 1 1 0 1 0 1 2 2 0 1 1 0 0 0 1 1 0 0 0 2 0 0 0 0 0 0 0 2 0 1 0 1 2 0 0 0 0 2 1 0 0 2 0 0 0 0 1 1 0 1 0 0 1 1 0 1 0 0 0 0 2 1 0 1 1 1 1 0 2 0 0 1 1 1 1 1 0 2 2 0 0 0 0 1 0 1 0 1 0 1 1 1 1 0 0 2 1 0 0 0 1 0 0 0 0 1 0 1 0 2 0 0 1 1 1 2 1 0 1 1 0 1 0 0 0 0 0 0 0 0 0 0 0 0 0 0 0 1 0 0 0 1 1 0 0 0 0 0 0 1 1 2 1 0 0 1 0 0 1 2 2
134 0 1 0 0 0 1 2 0 0 0 1 1 0 0 0 0 0 0 0 0 0 0 0 2 0 0 0 2 2 2 0 1 1 1 1 1 1 0 0 1 1 1 1 2 0 1 0 1 0 0 0 1 1 1 1 1 0 2 0 1 0 0 2 1 0 2 0 0 0 0 2 2 0 2 2 2 0 2 2 0 0 0 1 0 0 0 0 2 2 0 0 2 0 0 0 0 1 0 2 2 1 0 0 0 0 2 1 1 0 0 2 1 2 2 1 1 0 0 0 2 0 2 1 1 0 1 1 1 0 1 1 0 0 0 0 0 0 0 0 1 1 0 0 0 0 0 0 0 0 0 0 0 0 0 0 0 0 0 2 1 0 1 2 1 2 1 0 0 2 0 0 0 2 2 0 2 0 0 0 0 0 1 2 2 1 2 2 1 0 1 2 1 1 1 0 0 1 0 0 0 0 0 1 2 0 2 1 1 0 2 0 0 0 2 2 0 2 2 0 2 1 0 0 0 0 0 0 0 1 1 0 0 0 2 0 0 1 1 0 0 0 2 0 0 0 0 0 0 0 0 0 1 0 0 1 0 1 1 1 0 1 0 1 0 0 0 0 0 0 1 1 1 0 0 0 0 2 2 1 0 0 0 0 1 0 0 2 0 2 0 1 0 2 1 1 1 1 1 2 0 0 2 0 2 1 1 1 1 1 0 1 0 1 1 1 2 0 1 0 0 2 1 1 1 0 1 1 0 1 0 0 1 0 0 0 0 2 1 0 2 2 1 0 1 0 1 0 1 1 0 0 1 1 1 1 2 0 0 2 0 0 2 0 2 1 0 1 2 1 1 1 1 2 2 2 0 2 0 0 0 0 0 0 0 0 0 0 0 0 0 1 1 0 1 1 2 1 0 0 0 1 0 1 0 1 1 1 0 0 0 0 1 0 1 0 0 0 0 0 0 0 0 2 0 1 1 1 0 0 1 0 0 0 0 0 1 0 0 0 0 2 2 0 1 1 1 1 2 0 0 0 0 1 1 0 1 1 2 1 1 1 0 0 0 2 0 1 0 1 0 0 2 1 0 1 0 2 1 0 1 0 0 0 0 0 0 2 2 1 0 0 0 2 0 0 0 0 0 2 2 2 1 1 1 0 2 1 0 1 0 1 0 2 2 0 0 1 0 1 1 2 2 2 1 2 0 0 1 1 1 0 0 0 2 1 2 1 1 0 2 2 1 1 1 1 0 1 2 1 0 1 1 1 2 0 0 0 1 0 0 1 0 1 0 0 1 0 1 0 1 0 0 0 0 0 0 1 0 1 0 0 0 0 1 1 1 1 1 1 0 2 1 0 0 0 0 0 0 1 1 1 1 0 1 1 1 0 0 0 0 0 0 0 0 0 1 0 1 0 0 0 0 0 0 0 2 1 0 0 1 1 0 0 0 2 2 0 0 1 1 1 1 1 2 1 1 0 0 1 1 1 0 0 0 2 2 1 1 0 0 0 2 0 1 1 1 2 0 0 1 1 0 1 1 2 2 1 1 1 0 0 2 1 1 2 0 2 2 0 0 0 1 0 1 0 0 0 1 2 0 1 0 0 2 0 0 1 2 0 0 0 0 0 0 0 1 2 0 0 2 0 1 0 0 1 1 1 1 1 0 1 1 2 2 2 1 0 0 2 0 2 0 0 0 1 0 1 0 0 0 0 2 0 0 1 0 0 1 0 0 0 2 1 0 0 2 2 0 0 0 0 1 0 0 0 1 0 1 1 0 1 0 1 0 1 0 2 2 2 0 2 2 0 0 0 0 1 0 0 1 0 0 2 1 0 0 0 1 1 2 0 0 0 2 1 0 2 2 2 2 2 0 0 0 0 0 0 2 2 2 0 1 1 1 1 1 0 1 0 0 0 1 0 1 1 1 1 1 0 1 0 0 1 0 0 1 0 0 0 1 0 1 1 1 1 0 0 2 1 1 0 1 1 0 2 0 0 1 0 0 0 2 0 0 0 0 2 0 0 0 0 0 1 2 0 2 0 1 0 1 2 2 0 0 0 1 1 0 2 0 0 1 1 1 0 0 0 2 2 0 0 0 1 0 0 1 2 1 0 1 1 0 2 0 0 0 1 0 1 0 0 2 1 1 0 1 0 0 1 0 1 2 0 0 0 0 0 0 1 1 1 1 0 2 0 0 0 0 1 2 0 0 0 0 0 0 0 0 0 0 0 1 2 0 0 0 0 1 0 0 0 0 0 0 0 1 0 1 0 0 0
135 0 2 1 0 0 0 0 0 1 1 1 0 0 0 0 0 1 0 2 1 2 0 1 1 1 1 0 2 1 1 1 2 2 0 1 1 2 0 0 0 0 0 1 2 1 1 0 0 0 0 0 0 0 2 1 0 0 0 0 1 1 0 1 1 0 1 1 1 0 0 1 2 0 2 2 2 0 1 1 0 0 0 0 2 0 0 0 1 2 0 0 1 1 0 0 0 1 0 2 1 2 0 1 0 0 2 1 1 0 0 2 1 2 2 2 2 0 1 0 1 0 2 1 1 0 1 0 0 0 0 0 0 2 2 2 0 0 0 1 1 1 0 0 1 2 0 0 0 0 0 0 0 0 0 0 0 1 0 0 1 1 1 2 2 0 0 0 0 2 0 0 1 1 0 0 2 1 1 1 1 2 1 2 1 1 1 2 0 0 1 2 2 2 2 0 1 1 0 0 0 0 0 0 2 0 2 1 2 0 2 0 1 0 1 1 1 0 2 0 2 1 0 0 0 1 1 1 0 1 0 0 0 0 2 0 0 2 2 0 0 1 2 1 2 0 0 0 0 0 0 2 1 0 0 1 0 1 0 0 0 0 0 0 0 0 1 0 0 0 0 0 0 0 0 0 0 1 0 0 0 1 2 1 1 1 0 1 0 1 0 0 0 1 2 0 2 2 0 2 2 1 2 0 2 2 0 0 2 2 1 1 0 0 0 0 2 0 0 0 0 1 1 2 2 0 0 2 0 0 0 0 1 1 0 1 0 1 0 0 0 0 1 0 0 0 2 0 0 2 0 0 2 2 2 0 0 1 0 1 0 0 2 0 2 1 0 1 2 1 1 1 0 2 0 0 0 2 1 1 1 2 0 1 0 1 0 0 0 1 0 2 0 0 2 1 1 1 0 0 0 0 0 0 0 0 1 0 0 0 0 0 0 0 2 0 2 0 0 0 0 1 1 1 2 2 1 2 0 0 2 1 1 1 0 0 0 1 1 0 1 1 1 0 1 1 0 1 1 0 0 1 0 2 1 0 1 0 1 1 1 2 0 0 0 2 0 1 0 0 0 0 1 2 0 2 0 1 0 1 0 1 0 2 2 0 0 1 2 1 0 0 0 1 1 0 0 1 0 0 1 1 2 0 1 0 1 0 2 1 0 2 0 1 1 1 0 0 0 1 1 1 1 1 0 1 1 1 0 1 1 1 0 0 1 1 2 0 1 1 0 1 1 0 1 1 0 0 0 0 0 0 1 2 0 1 0 0 0 0 2 0 1 1 0 0 1 2 0 0 0 1 0 0 0 0 0 1 0 1 0 0 1 0 1 1 1 0 0 0 0 2 1 0 0 0 0 0 0 1 1 1 1 1 1 1 1 0 0 1 0 0 0 1 1 1 0 0 1 0 0 0 0 1 1 0 1 0 0 0 0 2 0 0 0 1 2 0 1 1 2 0 0 1 1 1 1 0 0 0 0 2 0 0 0 2 1 2 2 0 0 0 1 0 0 0 0 2 0 0 1 1 0 0 0 2 2 0 0 0 0 0 2 2 2 2 1 0 2 0 0 0 0 0 0 0 0 0 1 1 0 1 0 0 0 0 0 2 2 0 0 0 0 0 0 0 0 1 0 0 0 1 0 0 0 0 0 0 0 0 0 0 0 2 0 0 0 0 1 1 0 1 0 1 1 0 0 0 0 0 0 0 1 1 0 2 2 0 1 0 0 0 2 1 0 1 1 1 1 2 0 0 2 0 0 0 0 0 0 2 1 1 0 2 1 1 0 2 1 2 0 1 2 1 0 1 0 1 0 1 2 0 1 2 1 0 0 1 1 0 1 0 0 0 1 2 1 1 1 1 1 2 0 0 1 2 0 0 1 2 1 1 1 0 0 1 0 1 2 1 0 2 2 1 2 1 2 1 1 0 2 1 0 0 1 0 1 0 0 0 1 0 2 1 2 1 0 0 1 0 0 0 1 1 0 1 0 0 2 2 1 1 2 0 0 0 0 2 0 0 1 0 0 2 2 0 2 0 0 1 1 1 2 0 2 2 0 1 0 0 1 0 0 0 0 2 2 2 2 0 0 2 0 0 1 0 2 2 1 0 0 1 0 2 0 0 1 1 0 0 0 0 2 1 1 0 0 1 1 0 2 0 0 2 1 0 1 1 1 0 0 0 1 0 2 1 1 0 0 0 2 0 0 0 1 1 0 1 1 0 0 0 0 0 0 0 0 0 1 0 0 0 0 0 0 0 0 0 2 0 0 0
136 0 1 0 0 0 2 1 0 0 0 1 0 0 0 0 0 2 1 1 1 1 0 0 2 0 0 0 2 2 2 0 1 1 1 1 1 2 0 0 0 0 1 1 2 1 1 0 0 0 0 0 1 1 1 1 0 0 1 2 0 0 0 0 1 0 0 0 1 0 0 0 1 0 0 1 1 0 1 0 2 0 1 1 1 0 1 0 2 2 0 0 2 1 1 0 0 1 0 2 1 2 0 0 2 1 2 1 1 0 0 2 0 0 1 1 1 0 0 0 2 0 2 2 0 1 0 2 0 2 1 1 0 2 1 1 0 0 1 0 0 2 0 0 1 1 1 0 0 0 0 0 0 0 0 0 0 0 1 1 2 0 2 2 1 2 1 0 2 0 0 2 1 1 2 0 1 1 2 2 2 1 0 0 0 0 0 1 0 0 2 2 2 1 2 1 1 2 0 0 0 0 1 1 2 0 2 1 0 0 2 0 0 0 1 2 0 2 1 1 1 0 1 0 0 1 1 2 0 2 0 1 0 0 1 0 0 2 2 0 0 0 2 2 2 0 0 0 0 0 0 0 1 1 1 2 1 2 0 0 0 0 0 0 1 0 0 0 0 0 0 0 1 1 1 1 0 2 1 1 1 0 2 1 1 1 0 0 1 1 0 1 1 2 2 0 2 2 0 2 2 1 0 0 0 0 0 2 2 1 0 1 0 1 1 1 2 1 0 0 1 0 1 2 1 0 1 1 1 1 0 2 0 0 0 0 0 1 0 0 1 1 1 0 0 0 1 1 2 0 0 0 2 2 1 0 1 1 0 1 0 0 2 0 2 0 0 1 1 0 0 0 0 2 1 1 0 1 0 1 2 1 1 1 0 0 0 1 1 0 1 2 2 0 2 1 1 0 0 0 0 0 0 2 1 0 0 1 0 0 0 0 0 1 0 0 0 0 0 0 0 2 0 1 0 2 1 1 0 0 1 0 0 0 1 1 0 1 0 0 2 0 1 1 1 2 0 1 1 0 0 1 0 2 0 0 0 1 0 0 1 1 1 1 0 1 1 1 0 1 1 1 0 2 1 1 1 1 0 1 2 0 0 0 0 1 0 0 1 0 2 1 0 1 0 0 0 0 0 0 2 2 0 2 0 0 2 0 0 2 0 0 1 1 1 1 1 0 0 0 0 2 2 1 1 1 1 0 1 1 1 0 0 1 2 1 2 1 1 1 2 1 1 1 1 0 0 1 1 0 1 0 0 2 0 1 1 0 0 0 2 0 1 2 1 1 0 1 1 0 0 1 0 0 0 0 0 1 0 1 1 0 0 0 1 1 1 1 0 0 0 0 0 2 1 0 1 0 0 0 0 2 1 0 1 1 2 0 0 2 0 0 0 2 0 0 0 0 0 0 0 0 0 1 1 1 0 1 0 0 0 0 1 0 0 1 2 0 0 1 1 0 0 1 2 2 2 1 0 0 0 1 0 1 0 1 1 2 2 0 0 0 1 1 1 1 1 0 0 1 2 1 1 0 0 2 2 0 0 0 0 0 2 0 1 1 1 1 2 0 0 0 0 1 0 0 0 0 2 2 0 2 0 0 0 0 1 2 1 0 0 0 0 0 0 1 0 0 1 1 0 1 1 0 0 2 2 1 0 0 0 2 1 2 1 2 1 0 1 2 0 2 0 0 0 1 0 1 2 1 1 2 1 0 0 2 0 0 0 0 0 0 2 1 0 1 1 1 0 1 0 0 1 0 0 2 1 0 1 1 0 2 1 1 1 1 0 2 1 2 0 1 2 1 0 1 0 1 0 0 1 0 1 2 1 1 2 0 0 2 2 0 0 0 0 1 1 2 1 2 2 1 0 1 1 2 0 1 0 2 1 1 2 0 0 1 1 0 1 0 1 0 1 0 1 1 1 1 0 0 1 0 0 1 1 0 1 1 1 1 1 0 0 0 0 0 1 0 1 0 1 0 1 1 0 0 0 1 2 2 2 2 1 1 1 2 1 2 0 0 1 0 0 1 1 0 1 0 0 0 0 1 2 0 2 2 0 1 1 0 1 0 0 0 2 0 1 0 0 0 0 0 0 1 2 0 1 2 0 1 2 1 0 1 1 0 2 2 0 0 0 0 2 1 1 1 1 0 0 1 1 1 0 1 0 1 1 0 1 0 1 0 2 0 1 1 1 0 0 1 1 0 1 1 0 2 0 0 0 0 0 0 1 1 0 0 0 0 0 0 0 0 1 0 0 1 1 0 0 0 1 1
137 0 2 0 1 0 1 2 1 0 1 0 0 0 0 0 0 0 0 1 1 2 2 1 1 1 1 0 1 1 0 1 1 1 1 1 1 1 0 0 0 1 0 0 0 0 0 0 1 0 0 0 1 1 1 1 1 0 2 0 1 0 0 0 0 0 0 0 2 0 0 2 1 0 1 2 2 0 1 2 0 0 1 1 1 0 0 1 2 2 0 1 0 0 2 0 0 1 0 2 2 2 0 2 0 0 2 2 0 0 1 2 0 1 1 0 0 0 0 0 2 0 2 0 2 0 1 1 1 0 0 0 0 0 1 0 1 0 0 1 0 2 0 0 2 2 2 0 0 0 0 0 1 0 0 0 0 0 0 2 1 1 2 2 1 0 0 1 1 0 0 2 0 2 2 0 0 1 0 1 1 1 1 1 1 1 1 0 0 0 2 2 1 0 0 1 2 2 0 0 0 1 0 2 2 0 2 1 2 0 0 0 1 0 1 2 1 0 0 2 0 0 0 0 0 1 1 1 0 1 0 0 0 0 2 0 0 2 2 0 0 1 2 1 1 0 0 0 0 0 0 0 1 1 1 2 1 1 1 1 0 1 0 0 0 0 0 0 1 0 0 0 0 0 0 0 0 1 1 0 0 1 1 0 0 0 1 2 0 2 0 0 0 1 0 0 2 0 0 2 0 0 1 0 1 0 0 0 0 1 0 0 0 1 0 0 2 0 0 0 1 0 0 2 2 0 1 1 2 2 0 1 0 0 0 0 1 2 0 1 2 1 2 0 1 0 1 0 0 1 1 1 2 2 2 0 0 1 1 1 1 1 1 0 1 1 0 0 1 1 1 1 1 1 1 1 0 1 0 1 1 1 0 0 0 0 0 0 0 0 0 2 1 1 2 1 1 0 0 0 0 0 0 2 0 0 0 1 0 0 0 1 0 1 1 0 0 0 0 0 0 2 0 1 0 1 1 1 0 0 2 0 1 1 0 0 1 0 0 0 0 2 1 0 2 2 0 0 1 0 0 0 0 2 1 0 1 2 1 2 0 0 0 0 0 2 0 1 0 0 0 0 0 2 1 0 0 2 0 1 0 1 0 1 0 0 1 1 2 0 0 0 0 2 0 0 0 1 0 1 1 1 2 0 2 1 1 2 0 0 0 2 0 0 1 1 1 0 0 1 1 2 1 1 0 1 1 2 0 2 0 2 0 0 1 0 1 1 0 1 0 1 2 0 2 0 0 1 1 0 0 0 0 1 1 2 1 0 1 0 0 0 1 2 1 0 0 0 1 0 0 0 1 0 1 0 0 1 0 1 1 0 0 0 2 0 0 0 0 0 0 1 0 0 0 0 1 1 1 1 1 1 1 0 1 0 1 1 0 1 1 0 1 2 1 0 0 0 0 0 0 0 0 0 0 0 1 1 0 0 0 2 0 0 0 0 2 1 0 1 2 2 0 0 2 1 1 2 0 0 2 2 0 0 0 2 1 2 2 0 0 0 0 1 2 2 1 1 0 0 1 0 0 1 1 1 1 0 1 0 1 2 1 0 2 2 2 0 1 0 0 1 0 1 2 0 0 0 1 2 1 1 0 0 0 0 0 1 1 0 0 0 0 0 0 2 1 2 2 2 0 0 0 0 0 0 0 1 0 0 0 1 0 2 0 0 1 0 0 2 1 1 0 0 0 1 0 0 0 0 0 0 1 0 0 0 0 0 1 0 0 0 2 0 0 0 2 1 0 0 0 0 2 1 1 0 1 0 0 2 1 1 2 0 0 1 1 2 2 0 2 2 2 0 0 0 0 0 0 0 1 0 0 1 2 2 1 0 1 1 2 0 1 1 1 2 0 2 0 1 1 1 0 0 0 0 0 0 0 2 0 2 2 0 0 1 0 0 0 0 1 0 1 0 1 0 1 1 0 1 1 0 0 0 0 0 0 0 0 0 2 0 0 0 0 1 1 0 1 0 0 0 0 2 0 1 0 0 1 1 0 0 1 0 0 1 1 2 1 0 1 0 2 1 1 0 1 0 0 0 0 1 2 0 1 1 1 2 0 1 1 0 0 0 1 1 1 0 2 2 0 0 0 2 0 0 1 0 0 0 2 2 0 2 0 0 0 1 0 0 0 0 1 1 2 0 0 1 1 0 1 2 1 1 0 0 1 1 1 1 0 1 2 0 2 1 1 0 0 1 1 1 0 0 0 0 0 1 1 0 0 0 2 2 0 0 0 1 0 1 0 0 0 0 0 0 0 0 0 0 2 1
138 0 2 0 0 0 0 1 0 0 0 1 1 0 0 0 0 1 1 1 1 1 1 1 1 1 1 0 2 2 1 0 2 2 0 1 1 2 0 0 1 0 0 0 1 0 0 0 0 0 0 0 1 1 1 1 0 0 1 0 2 0 1 1 0 1 0 0 1 0 0 0 1 0 1 2 2 0 0 0 1 0 0 0 2 0 0 1 2 2 0 1 1 0 0 0 0 0 0 1 2 2 0 0 2 1 1 2 0 0 1 2 1 2 2 1 1 0 0 0 2 1 1 0 1 0 1 0 0 0 0 0 0 0 1 0 1 0 0 1 0 2 0 0 0 1 0 0 0 2 0 0 0 0 1 0 0 0 0 2 2 0 0 2 0 1 0 1 1 1 0 2 1 1 1 0 0 1 0 1 0 1 0 1 1 0 1 0 0 0 0 1 1 1 1 0 0 1 0 0 0 1 0 1 2 0 1 0 0 0 1 0 2 1 1 2 0 1 1 1 1 1 0 1 1 0 1 1 0 1 0 1 0 1 1 0 1 0 1 1 0 0 2 2 2 0 0 0 0 0 0 0 2 0 0 1 0 2 0 1 1 0 0 0 1 0 0 2 2 2 0 1 1 1 0 1 0 2 2 1 1 0 1 0 1 1 0 2 0 2 0 0 1 2 2 0 2 1 0 1 1 0 0 1 0 0 1 1 0 0 0 1 0 2 1 1 2 0 1 0 0 1 2 2 2 0 1 2 0 0 0 0 1 0 0 0 0 0 0 0 0 0 2 0 1 0 1 0 1 0 0 0 1 1 0 1 1 1 0 2 0 0 1 0 1 0 0 0 2 2 2 2 0 2 0 0 0 0 0 2 1 2 0 0 1 1 0 0 0 0 0 0 0 0 2 0 0 0 0 0 0 0 0 1 1 0 1 1 0 0 0 0 0 1 1 0 1 2 0 0 0 2 0 0 2 2 0 0 2 1 0 2 0 0 0 0 0 0 0 0 2 0 1 2 0 2 0 1 2 0 0 1 0 2 2 1 2 0 2 0 0 0 0 0 0 1 1 0 0 0 1 0 1 2 0 0 0 2 0 1 2 0 1 1 0 0 0 1 1 1 0 0 0 2 0 0 0 1 0 0 1 1 1 1 1 0 1 1 0 1 0 2 0 1 1 1 0 0 0 1 2 1 2 2 1 2 0 0 1 2 1 0 0 0 1 1 2 1 0 2 0 0 2 0 1 0 0 2 2 0 1 0 0 0 2 0 0 0 0 0 0 0 0 0 0 0 0 0 1 0 0 0 0 0 0 0 0 1 0 1 0 0 1 0 0 0 0 0 0 0 0 1 1 0 0 0 0 1 1 1 1 1 1 0 0 2 0 0 0 1 1 0 0 1 1 1 0 0 1 1 1 1 0 1 1 0 1 1 0 0 0 1 0 0 0 0 2 0 1 1 1 1 1 1 2 2 2 0 0 0 0 1 1 1 0 2 1 1 1 1 1 0 0 1 2 2 1 1 1 0 0 1 0 0 1 2 2 0 1 0 1 1 2 0 2 2 1 0 1 1 0 1 0 1 1 0 0 0 1 1 0 1 0 0 1 0 1 2 1 0 0 0 0 0 0 0 1 0 0 0 0 1 1 0 1 1 1 1 1 1 0 1 0 2 0 0 0 0 0 1 1 0 0 0 0 0 0 1 0 0 0 0 1 0 0 1 0 0 1 1 0 1 2 2 0 0 2 1 0 2 1 0 2 0 0 0 1 0 1 1 0 1 1 0 0 1 1 1 1 2 0 2 2 0 0 0 0 1 0 0 0 0 0 1 2 1 1 1 0 0 1 1 1 1 1 2 0 2 0 0 0 0 0 1 0 1 0 0 2 2 1 1 2 1 1 1 0 0 0 0 0 0 1 0 1 0 1 0 0 0 2 0 0 0 0 0 1 0 0 0 2 0 0 0 0 0 2 0 1 0 0 0 0 1 0 1 0 0 1 1 0 0 2 0 0 0 1 2 0 0 0 0 0 2 2 0 2 0 0 0 1 2 2 0 1 1 1 1 0 2 0 0 0 0 1 1 1 0 0 0 0 0 1 1 2 1 2 1 0 0 1 1 0 1 1 0 0 1 1 1 0 0 1 1 1 0 1 1 1 2 0 0 0 2 2 0 2 1 0 2 1 1 1 0 1 1 1 0 0 0 2 0 0 0 0 1 0 1 1 0 0 0 2 2 0 0 0 0 0 1 1 0 0 1 0 0 0 1 1 0 0 0
139 0 0 0 1 0 2 1 0 1 1 1 2 2 0 0 1 1 1 1 1 2 0 0 2 0 0 0 2 2 2 1 2 2 2 0 2 1 0 0 2 0 0 1 2 1 1 0 0 1 1 0 0 0 1 1 1 0 1 0 0 1 0 2 1 1 1 1 2 0 0 2 0 0 0 2 2 0 1 0 1 0 0 0 1 0 1 1 1 1 0 0 1 0 0 0 0 0 0 0 1 2 0 1 1 1 2 1 1 1 0 1 2 2 2 1 1 0 0 0 2 1 2 1 1 1 1 2 2 0 0 0 0 0 0 0 0 0 0 2 1 1 0 0 1 1 1 0 0 0 0 0 0 0 0 1 1 2 0 1 2 1 1 1 0 1 0 1 0 1 0 1 0 1 2 0 1 1 1 1 1 1 0 2 2 1 1 1 1 0 1 1 1 1 1 0 0 2 0 2 2 0 0 2 2 0 2 0 1 0 1 0 1 0 1 2 0 0 2 0 2 1 0 0 1 0 2 1 0 0 0 0 0 0 2 0 1 2 2 0 0 1 2 1 2 1 1 0 1 1 1 0 0 0 0 0 1 1 1 1 0 1 1 0 0 0 0 0 1 0 0 0 0 0 2 1 0 2 2 0 0 0 2 0 2 2 0 0 0 1 0 1 0 2 2 0 1 0 0 2 1 0 1 0 1 0 0 1 0 2 0 2 0 1 1 0 2 0 0 0 1 0 1 1 1 0 2 1 1 0 0 0 1 0 0 0 0 0 0 0 1 1 2 0 1 0 2 0 0 2 0 0 1 1 1 0 0 1 0 0 0 0 1 0 1 0 0 1 2 1 1 1 1 2 1 1 0 1 0 1 2 1 2 1 2 2 0 0 0 2 1 1 2 0 2 2 2 1 1 1 1 1 0 2 0 0 0 2 0 0 0 0 0 0 0 0 0 0 0 0 0 1 0 0 1 2 1 2 0 1 1 1 0 1 1 1 1 2 1 1 1 1 0 0 2 2 1 1 1 0 0 0 0 1 0 0 0 1 1 1 1 1 2 2 0 0 2 0 0 0 0 0 1 1 1 1 1 2 0 0 2 0 0 1 1 0 0 1 1 1 1 1 0 2 1 2 2 2 1 0 0 0 2 0 2 0 0 0 2 0 0 2 0 1 1 1 2 0 0 0 0 2 2 2 1 2 0 0 1 1 1 0 0 0 0 0 2 0 1 1 1 1 0 0 1 0 0 1 1 0 0 0 1 2 0 1 1 0 1 1 1 0 0 0 0 0 0 1 0 0 0 0 0 0 0 0 0 1 0 1 1 0 0 0 0 0 0 0 0 0 0 0 0 0 1 0 0 1 1 0 0 1 0 0 2 0 1 0 0 0 1 0 0 0 0 0 1 0 0 0 0 0 0 1 1 0 0 1 0 0 1 2 1 0 0 1 2 0 1 1 2 0 0 1 2 2 2 2 1 0 1 1 1 2 1 2 1 2 1 0 0 0 1 2 2 2 1 1 0 2 0 2 1 0 0 1 1 0 1 0 0 1 2 0 1 2 1 0 1 1 0 0 0 1 0 0 0 0 1 2 1 1 0 0 2 0 1 1 1 0 1 0 0 1 0 1 0 1 1 1 0 0 1 0 1 1 1 0 0 0 0 1 0 1 1 1 0 0 1 1 0 1 0 0 0 0 0 0 0 0 0 0 1 0 0 2 1 0 1 0 0 0 2 1 0 1 2 0 0 2 2 0 2 0 0 0 0 0 1 1 1 2 2 0 0 0 2 2 1 1 1 1 2 1 0 1 0 1 0 1 1 1 1 2 1 0 1 1 1 0 1 0 0 0 1 2 1 0 2 2 0 2 0 1 0 1 0 0 1 2 1 1 2 0 0 2 0 0 0 0 1 0 1 0 1 0 1 0 0 0 2 0 0 0 0 0 1 0 0 0 1 0 1 0 1 2 0 0 1 0 0 0 1 1 0 1 0 1 2 2 2 2 2 1 1 1 0 1 1 1 0 0 0 1 1 0 0 0 1 0 0 2 2 0 1 1 1 2 0 2 0 0 0 0 1 1 1 0 2 2 0 0 1 2 2 0 0 1 1 0 1 1 0 2 0 0 0 0 0 1 0 0 2 0 1 0 2 1 0 1 1 0 1 1 1 1 1 1 1 0 1 0 2 0 1 1 1 1 0 1 1 0 0 0 0 0 0 0 2 0 0 0 0 0 1 1 0 0 0 0 0 0 0 0 0 0 0 0 0 0 0 0
140 0 1 0 0 0 2 0 0 1 1 1 1 1 0 0 0 1 1 1 2 2 1 1 1 1 2 0 1 2 2 0 0 2 2 0 2 1 0 0 1 1 0 0 1 0 0 0 1 0 0 0 1 1 0 2 0 0 1 1 0 1 1 1 0 0 1 0 1 1 0 1 2 1 2 2 2 0 1 0 1 0 1 1 1 0 0 1 1 1 1 1 0 0 2 0 0 2 0 2 2 2 1 1 0 0 2 2 0 0 0 2 0 1 2 1 1 0 1 0 1 0 2 1 1 1 1 0 0 0 0 0 0 0 1 0 1 0 0 1 1 1 0 0 1 1 0 0 0 2 0 0 0 0 1 0 0 0 0 1 1 1 0 0 0 0 0 0 2 1 0 2 2 1 2 1 1 0 0 1 0 0 0 2 2 1 1 1 0 0 0 1 2 0 0 2 2 2 0 0 0 1 0 1 2 0 2 0 0 0 1 0 1 0 2 2 0 1 2 0 2 1 0 0 0 1 0 0 0 0 0 0 1 2 1 1 1 1 2 0 0 0 1 1 2 1 1 0 1 1 1 1 1 0 0 2 1 1 0 0 0 0 0 0 0 0 0 0 1 1 1 1 0 0 0 0 1 2 2 2 2 0 2 0 1 0 0 0 1 1 0 1 1 2 1 0 2 0 0 1 1 0 0 1 0 0 0 1 1 1 0 1 0 2 1 0 1 0 1 0 0 1 2 2 1 0 0 1 0 0 0 0 0 0 0 0 0 2 1 0 1 2 0 0 0 0 2 1 1 0 1 1 0 0 0 0 1 0 0 2 0 0 1 1 1 0 0 2 2 0 0 0 0 2 1 1 0 1 2 2 0 0 0 1 0 2 1 1 1 0 0 2 1 0 2 1 1 1 1 1 1 2 0 1 0 0 1 0 0 0 0 2 0 2 0 2 0 0 0 0 0 1 0 2 0 0 0 1 0 1 1 1 0 0 1 1 1 1 1 0 2 0 1 2 0 2 0 2 2 0 0 0 0 1 0 0 0 0 0 0 1 1 0 0 0 1 1 1 0 0 0 0 1 1 2 0 2 0 0 0 2 0 0 0 0 0 0 2 2 1 0 0 0 2 1 0 0 2 2 0 0 0 2 0 2 0 1 0 1 1 0 1 0 1 1 1 0 0 0 1 1 1 2 1 0 2 0 1 0 2 1 0 0 0 0 0 0 1 0 1 0 1 1 0 2 1 0 0 0 0 0 0 0 1 1 2 1 0 0 0 1 0 0 0 0 0 0 2 2 0 2 0 0 0 0 0 0 1 0 1 0 0 0 0 0 0 0 0 0 0 0 2 1 0 2 0 1 0 0 0 0 2 1 1 0 2 0 0 1 1 1 0 0 0 0 0 1 0 0 0 0 0 0 1 1 0 0 0 0 0 2 0 0 0 0 1 2 0 0 1 0 0 1 2 2 1 1 0 0 0 0 2 1 1 1 1 1 1 1 0 0 0 1 2 2 2 2 2 0 0 1 1 1 0 0 2 1 0 0 0 1 0 1 1 1 1 0 0 1 0 0 0 0 0 0 0 0 0 1 2 1 1 0 0 0 0 1 2 2 1 1 1 0 0 0 0 2 2 1 1 1 0 1 0 0 2 2 0 1 0 0 0 0 2 0 0 1 0 1 2 1 2 0 0 0 1 0 1 0 0 0 0 1 0 0 2 2 0 1 1 0 0 2 1 0 0 2 1 0 0 0 0 1 1 1 1 2 0 1 1 0 1 0 1 0 2 0 0 0 2 0 2 2 0 1 0 1 0 0 2 1 0 0 2 2 2 2 0 2 0 2 0 0 0 2 1 0 1 0 1 1 0 0 1 0 1 0 0 1 2 1 1 2 0 0 1 0 0 1 0 0 1 1 0 1 1 1 1 1 1 0 0 0 0 0 0 0 0 0 0 0 0 0 0 0 1 0 1 1 0 0 0 1 1 0 0 0 0 2 2 2 2 2 0 0 0 0 2 0 0 2 0 1 1 2 0 2 1 0 0 0 2 2 1 1 1 1 2 1 1 1 0 0 0 1 1 1 0 1 1 0 0 0 1 0 0 1 1 1 0 2 2 0 0 1 0 1 0 1 1 0 0 1 0 0 0 0 0 0 1 0 1 0 2 2 0 1 2 0 2 2 0 1 0 1 0 0 0 1 2 1 0 0 0 0 0 0 0 0 0 0 0 0 1 0 1 0 0 0 0 0 0 1 1 0 0 0 0 0 0 2 2
141 0 0 0 0 0 1 2 0 0 0 1 1 2 2 0 0 1 1 2 2 2 0 0 2 0 0 0 2 2 2 0 0 0 2 0 2 1 0 0 2 0 0 1 2 1 1 0 1 0 0 0 1 2 0 2 0 0 1 1 0 2 0 1 0 1 1 0 1 0 0 1 2 0 2 2 2 0 2 1 1 0 1 1 2 0 0 0 1 2 0 0 2 1 0 0 0 1 0 2 2 2 1 0 1 0 2 1 1 1 0 2 1 2 2 0 0 0 1 0 1 0 2 1 1 0 0 1 1 0 1 1 0 0 0 0 0 0 1 0 1 1 0 0 0 2 0 0 0 0 0 0 0 0 1 0 0 2 0 1 1 1 1 2 1 1 0 0 1 1 1 1 0 1 2 0 2 1 1 1 1 0 0 2 1 0 1 1 0 0 1 1 2 2 2 0 2 2 1 0 0 1 0 0 2 0 2 0 0 0 2 0 1 0 1 2 0 1 2 0 2 1 0 0 0 0 0 2 1 1 0 0 1 1 1 0 1 2 2 0 0 0 2 2 2 0 0 0 0 0 0 0 0 0 0 1 0 2 0 0 0 0 0 1 1 1 0 0 1 0 1 2 1 1 0 0 0 1 1 0 0 1 0 0 1 0 0 1 0 1 0 0 1 2 1 1 1 1 0 1 1 0 1 0 1 0 0 0 1 1 0 1 0 1 0 0 1 0 1 0 1 1 1 2 2 0 1 1 1 1 0 1 0 0 0 0 0 1 0 0 0 1 1 0 0 0 1 0 2 2 0 0 1 1 0 0 0 0 1 1 1 1 2 0 2 0 0 1 1 0 0 0 2 1 0 0 0 1 0 1 2 0 0 0 0 1 1 0 0 0 0 1 1 0 1 1 2 0 1 1 1 1 0 2 1 0 0 2 0 0 0 0 0 1 1 0 0 1 0 0 0 2 0 1 0 2 2 1 1 0 1 2 0 0 1 1 0 0 1 0 1 1 1 1 1 2 0 1 1 0 0 0 0 2 2 1 2 0 1 0 1 1 0 0 0 1 1 1 0 0 0 0 0 2 1 1 1 1 1 0 1 0 0 1 1 1 0 2 2 1 0 0 0 1 1 0 0 1 0 1 1 1 1 1 1 0 2 1 0 2 0 1 0 1 1 0 1 2 0 2 2 2 2 2 0 1 1 1 0 2 1 1 0 1 1 2 2 1 2 2 0 1 1 2 2 0 0 0 0 0 0 0 0 2 0 2 1 0 0 1 1 0 1 1 0 1 0 0 0 0 0 1 1 0 0 0 2 1 0 1 0 0 0 0 2 1 1 1 1 1 0 1 0 1 2 0 0 0 0 0 0 2 0 0 2 0 0 0 0 1 2 1 1 2 1 1 0 0 0 0 0 0 0 1 1 0 1 2 0 0 1 2 1 1 1 0 2 0 0 0 2 0 1 1 2 1 1 1 0 0 1 1 0 1 0 1 1 2 2 1 1 0 1 0 1 2 0 1 0 0 1 1 0 0 0 2 2 0 1 0 0 0 2 1 2 2 2 0 2 0 0 0 0 1 0 0 0 0 0 0 0 0 0 0 0 0 0 2 2 0 0 0 0 0 0 2 1 0 0 0 0 1 1 0 0 2 2 0 0 0 0 1 0 2 0 0 1 0 0 0 0 0 0 1 1 0 1 0 0 0 0 0 1 0 0 1 1 0 0 0 0 1 2 0 0 1 1 1 0 0 0 0 2 0 0 1 1 0 2 0 0 2 0 0 1 0 1 2 1 1 1 1 2 1 0 1 0 1 0 0 1 0 1 2 2 1 1 0 0 2 2 1 0 0 2 2 0 1 2 2 2 2 0 1 0 1 0 0 1 1 1 0 2 0 0 2 1 0 1 0 0 0 0 0 0 0 1 0 0 1 1 0 0 0 1 0 2 0 0 0 0 0 0 0 0 0 0 0 1 0 0 0 0 2 0 1 0 0 2 2 0 0 2 1 1 1 0 1 0 1 1 0 1 1 2 1 1 1 0 0 0 0 2 0 1 1 2 1 0 1 0 0 0 0 1 1 1 1 2 1 0 1 0 1 1 0 0 1 1 0 2 1 0 2 0 0 0 0 0 0 0 0 2 1 1 0 1 1 1 1 0 1 1 0 1 0 1 1 0 1 1 0 0 0 2 0 1 0 0 1 1 1 1 1 1 0 0 1 1 0 0 0 0 1 0 0 0 1 0 0 0 0 0 0 0 0 0 0 1 0 1 1
142 0 0 0 0 0 1 0 0 2 2 0 0 1 1 0 0 2 2 1 1 1 0 0 2 0 0 0 2 1 1 0 1 1 1 1 1 1 0 0 1 0 0 1 1 1 0 0 1 0 0 0 1 1 1 2 0 0 2 1 0 1 0 2 1 1 1 1 1 0 0 1 2 0 2 2 1 0 0 0 0 0 0 0 2 0 0 1 2 2 0 1 0 0 1 0 1 2 1 2 2 1 0 1 1 1 2 0 2 0 0 2 1 2 2 1 1 0 0 0 2 1 2 2 0 1 0 1 0 0 0 0 0 0 1 0 0 0 0 0 1 1 0 0 1 2 1 0 0 2 0 0 0 1 0 1 1 0 0 1 1 1 0 1 1 2 1 1 0 0 0 0 1 0 1 0 2 1 0 0 1 2 1 2 1 1 1 0 0 0 2 2 2 2 2 1 1 2 0 0 0 1 0 1 2 0 2 2 1 0 1 0 1 0 2 2 0 0 2 0 2 0 0 0 0 0 0 2 1 0 0 0 0 0 1 0 1 1 2 0 0 1 2 2 2 0 0 0 0 0 0 0 2 1 1 1 0 0 0 0 0 0 0 1 0 0 1 0 1 1 0 1 0 0 1 1 0 2 2 1 1 1 2 2 2 2 2 2 0 2 0 1 0 2 2 0 1 0 0 1 2 0 0 0 0 2 0 1 1 1 1 2 0 0 2 0 2 0 0 1 0 0 1 1 1 0 0 1 1 1 0 2 2 0 0 0 0 1 0 0 0 0 0 0 0 0 1 1 1 0 1 1 1 1 1 0 1 1 0 2 0 0 2 0 2 1 0 1 2 0 0 0 0 2 1 1 0 0 0 2 1 2 0 0 1 0 0 0 0 1 0 0 0 0 2 0 0 0 1 1 1 1 0 1 1 1 0 1 1 1 1 1 0 0 1 0 0 0 0 0 0 2 2 0 1 2 1 0 0 0 0 0 0 0 1 1 1 1 1 1 1 1 1 1 1 2 0 1 2 1 1 0 0 2 2 2 2 1 2 0 0 1 0 0 0 1 1 1 0 0 0 0 1 2 1 0 1 2 0 0 2 1 0 1 0 0 0 1 1 0 1 1 1 2 1 0 0 1 0 0 1 1 1 1 1 0 1 1 0 1 0 1 0 0 0 1 0 0 0 1 1 2 2 2 0 2 0 2 0 2 0 2 0 0 1 0 1 1 1 1 1 1 1 0 1 0 0 0 0 0 0 0 0 2 1 0 0 0 0 0 0 0 1 1 0 1 0 2 1 0 1 0 1 0 0 0 1 2 0 2 0 0 1 0 0 0 0 1 1 1 1 0 0 0 0 1 0 0 0 0 0 2 0 0 1 0 1 0 0 2 1 0 0 0 0 0 0 0 0 0 0 0 0 0 0 1 1 2 0 0 1 1 2 0 0 1 2 0 0 2 0 1 0 1 1 1 1 1 0 0 0 1 0 2 0 1 1 2 2 0 0 0 1 1 1 2 2 2 0 0 0 0 0 0 0 1 1 0 2 0 1 1 0 0 0 0 1 0 2 0 0 0 0 0 0 0 0 0 1 1 0 1 0 0 1 0 0 0 0 0 1 0 0 0 0 0 0 1 1 1 0 1 1 0 0 1 1 1 1 1 0 1 0 1 1 1 1 0 1 0 0 1 0 0 1 0 0 0 0 0 0 0 2 1 0 1 0 0 0 0 1 1 2 1 0 0 2 2 0 2 1 1 2 2 0 1 0 0 0 2 0 0 1 1 0 2 0 1 0 2 0 1 2 1 0 1 0 0 0 0 0 0 0 2 1 1 0 1 0 0 0 0 0 0 2 2 0 1 1 1 1 1 0 1 0 1 0 0 0 1 0 1 1 0 0 2 0 0 1 0 0 1 1 0 1 0 0 1 0 0 1 0 0 0 2 0 1 0 0 0 1 0 0 0 0 0 1 0 1 0 0 0 1 1 0 1 0 0 0 1 1 1 0 0 0 2 2 2 0 0 0 0 1 1 2 0 2 1 0 0 0 2 2 0 0 1 1 2 0 1 0 0 1 1 1 0 0 2 2 0 0 2 0 1 1 0 1 2 0 1 2 2 1 1 0 0 2 2 0 0 0 0 2 1 1 1 1 1 1 1 0 0 1 1 1 0 1 2 0 2 2 0 1 0 0 2 2 0 0 1 0 0 0 0 0 2 0 2 2 0 0 0 0 0 0 0 0 0 0 0 0 0 0 2 2 0 0 0 0 0 2 2
143 0 0 0 1 0 2 0 0 2 2 0 0 0 0 0 0 1 0 2 1 2 1 0 2 0 0 0 2 2 2 0 2 2 0 1 0 2 0 0 0 0 0 1 2 1 2 0 0 1 1 0 1 1 1 1 1 0 2 1 1 0 1 1 0 0 2 1 1 0 0 1 2 0 0 1 1 0 2 0 2 0 0 0 2 0 1 0 1 2 0 0 1 0 0 0 0 2 0 2 1 2 1 0 1 1 1 1 1 0 0 2 0 0 0 0 0 0 2 0 0 0 2 1 1 1 1 1 1 0 0 0 1 1 0 0 0 0 0 2 1 1 0 0 1 1 0 0 0 0 0 0 1 1 1 0 0 1 0 2 1 1 2 1 0 1 0 0 0 1 0 1 1 0 0 0 2 0 0 0 0 0 0 2 2 0 0 1 0 0 2 2 2 1 1 1 2 2 0 1 1 1 0 0 2 0 1 0 0 1 1 0 1 0 1 2 0 2 0 2 0 0 0 0 1 0 2 2 1 1 1 1 1 1 0 1 0 1 2 0 0 0 2 2 2 0 0 0 0 0 0 1 0 0 0 2 1 1 0 0 0 0 0 2 0 0 1 1 0 0 2 2 1 1 0 1 0 2 2 1 1 0 2 1 2 2 0 0 0 1 0 1 0 2 1 1 2 1 0 0 0 0 0 1 0 0 0 0 0 0 0 0 0 2 0 0 1 1 1 0 0 1 1 0 1 0 1 1 1 1 0 1 1 0 0 0 0 1 0 1 1 1 2 0 0 1 2 0 1 0 0 0 1 1 0 1 0 0 0 1 0 0 1 0 1 1 0 2 2 0 0 0 0 1 0 0 0 0 0 2 2 0 0 1 0 1 2 0 0 1 1 1 0 0 2 0 0 1 0 0 0 1 0 1 1 0 0 1 0 0 0 0 1 0 1 0 1 0 0 0 0 2 0 2 1 1 0 0 1 0 0 0 0 0 0 0 1 1 1 1 2 0 1 0 1 1 0 0 1 0 0 0 0 2 1 0 1 0 1 0 2 1 1 0 0 1 1 1 0 0 0 0 0 2 0 1 0 1 0 0 1 1 0 0 0 0 0 1 2 1 0 0 0 2 1 1 1 1 1 0 1 1 0 2 0 0 2 0 2 0 0 2 0 0 0 2 0 0 0 1 0 2 2 2 1 2 0 0 0 2 0 0 0 0 0 0 1 0 0 2 1 0 2 1 1 0 0 0 0 0 0 0 0 2 1 0 0 1 0 1 0 0 0 0 0 0 0 0 1 0 0 1 0 0 0 0 0 2 0 2 0 0 0 0 0 0 0 0 0 0 0 1 0 1 1 0 1 0 0 0 0 2 1 1 0 1 0 0 0 0 0 0 1 1 1 1 1 0 0 0 0 0 0 0 1 1 1 0 0 0 0 1 0 0 0 0 2 0 0 1 1 1 0 1 2 2 2 1 0 0 1 2 0 0 0 2 1 2 2 0 0 0 2 0 0 2 1 0 1 0 1 2 1 0 0 2 2 0 2 0 1 1 1 0 1 1 1 2 2 1 0 2 0 1 0 0 0 0 0 1 0 0 0 0 0 0 1 0 1 0 1 0 0 0 0 0 0 1 1 1 0 1 1 0 1 1 1 0 2 1 1 1 0 2 0 0 1 0 1 2 1 1 0 0 0 1 0 0 0 0 0 0 1 1 0 0 0 0 1 1 0 1 2 1 0 1 1 1 0 1 0 0 2 0 0 0 1 0 0 2 1 1 1 0 1 1 1 1 0 2 0 1 2 1 0 1 0 1 0 1 1 1 1 1 1 1 1 1 1 0 1 0 0 0 2 0 1 1 0 0 0 0 0 0 0 0 0 0 1 2 2 1 2 1 1 1 0 0 1 0 0 1 0 0 0 0 0 0 0 0 2 0 0 0 0 1 1 0 0 0 0 1 0 0 0 0 1 0 2 0 0 0 1 1 0 0 0 1 2 2 2 2 0 0 0 2 2 1 1 0 1 1 0 2 2 0 2 0 0 0 0 1 2 1 1 1 1 1 0 1 0 0 0 0 1 1 1 0 1 1 0 0 0 1 2 0 0 1 0 1 2 2 0 1 0 0 1 1 0 0 0 1 2 0 1 2 2 0 0 0 2 0 0 2 1 0 1 2 0 2 2 0 2 0 2 1 1 0 0 0 1 0 0 0 1 1 0 0 0 0 0 0 0 0 0 0 0 0 0 0 2 1 0 0 0 0 1 0 0 1 2 1
144 0 0 0 0 0 2 2 0 0 0 1 0 0 0 0 0 2 1 1 1 1 0 0 2 0 0 0 2 2 2 0 0 1 1 0 2 2 1 0 0 0 1 2 2 1 1 0 0 0 0 0 0 0 1 1 0 0 2 0 0 1 0 1 1 0 2 0 0 1 0 1 2 0 2 2 2 0 1 0 0 0 0 0 2 0 1 0 2 2 0 0 2 1 1 0 0 1 1 1 2 2 0 1 1 1 2 1 1 0 0 1 0 0 0 0 0 0 1 0 1 0 2 1 1 0 1 0 0 0 0 0 0 1 2 1 1 0 1 0 0 2 0 1 0 0 0 0 0 0 0 1 0 0 0 0 0 1 0 0 1 1 1 2 0 1 0 2 0 0 2 0 1 2 2 0 2 1 0 0 0 1 1 2 1 1 1 2 1 0 2 2 1 0 0 0 1 1 1 0 0 1 0 1 2 0 1 2 1 0 0 0 1 0 2 2 0 1 2 0 2 1 1 1 1 1 2 2 0 2 0 1 0 0 2 0 1 2 2 0 0 0 1 1 1 0 0 0 0 0 0 0 1 0 0 1 1 0 0 0 0 0 0 1 0 0 0 0 2 0 0 1 2 2 0 0 0 2 2 1 1 0 2 1 2 2 1 2 0 2 0 0 1 2 2 0 1 0 0 1 0 0 1 1 1 1 0 0 2 2 2 0 0 1 0 1 1 0 0 0 0 0 1 1 1 0 1 1 1 1 0 2 0 0 0 0 0 1 0 0 1 1 1 0 1 0 1 0 1 1 1 1 2 2 1 1 1 2 0 1 0 0 1 0 1 0 0 1 1 0 0 0 0 2 1 0 0 2 2 2 1 1 0 0 1 0 0 0 0 0 0 1 1 0 2 2 2 0 0 0 0 0 0 1 0 1 1 2 0 0 0 0 0 1 0 1 0 0 0 0 0 1 0 0 2 2 2 1 1 0 1 2 0 0 1 1 1 2 1 0 1 1 1 1 1 2 0 1 1 0 0 0 0 2 1 1 1 2 1 1 2 2 0 0 0 1 1 1 0 0 0 0 0 2 2 0 2 2 0 2 2 0 0 1 0 2 0 1 2 0 0 0 0 0 0 0 0 0 0 2 2 1 1 1 1 0 1 0 1 0 0 2 0 0 0 2 1 0 0 1 1 1 2 2 2 2 0 0 1 1 1 0 0 1 1 0 2 1 0 0 1 2 2 1 2 0 0 2 2 0 1 0 0 1 0 1 0 0 0 0 0 0 0 0 0 0 0 2 0 0 0 0 1 0 1 1 1 2 0 2 0 0 1 0 0 0 0 0 0 0 0 0 1 0 1 0 0 0 0 1 2 1 0 1 0 0 0 1 0 1 1 0 1 1 1 1 1 0 0 0 0 0 0 1 1 0 0 2 0 0 1 1 0 0 0 0 2 0 1 1 2 1 1 1 2 1 2 0 1 0 1 2 1 2 1 2 1 2 2 0 0 0 1 0 0 0 0 1 0 1 0 1 0 0 0 1 1 0 0 0 0 0 2 0 1 2 1 0 0 2 0 2 0 0 0 0 0 0 1 2 1 1 0 0 1 0 0 2 2 0 0 0 0 0 0 1 1 1 1 1 0 0 2 0 0 2 2 0 1 0 0 1 1 1 2 2 1 0 0 1 1 0 0 0 0 1 0 0 0 0 0 0 1 0 0 1 0 0 0 0 0 0 2 0 0 1 1 2 1 2 0 0 1 2 2 0 1 0 0 2 0 0 1 1 1 2 0 2 1 2 0 1 2 1 1 1 0 1 0 0 1 0 1 2 1 1 0 0 0 1 1 0 0 0 1 2 1 1 1 1 1 1 0 1 0 1 0 0 0 2 0 2 1 1 0 2 0 0 0 0 0 0 1 0 1 0 0 0 0 0 2 0 0 0 0 0 0 1 0 0 2 0 0 0 0 0 1 0 2 0 1 0 1 1 0 0 0 1 1 2 2 2 1 0 0 1 1 1 0 0 1 0 0 2 2 1 2 0 0 1 0 0 2 0 1 1 1 1 0 1 0 0 0 0 0 2 2 1 2 1 1 0 0 1 0 1 2 2 1 0 2 2 0 1 1 0 0 0 1 1 0 0 0 0 0 1 2 1 1 1 1 0 1 1 0 0 0 1 1 1 0 0 0 1 1 0 0 0 0 0 2 0 0 0 0 2 0 1 1 0 0 0 2 2 0 0 0 2 0 2 0 0 1 0 0 0 0 0 0 0 1 1
145 0 0 0 1 0 2 2 1 0 2 1 1 2 1 0 0 2 2 2 2 2 1 0 2 0 0 0 2 2 2 2 2 2 0 1 1 1 0 0 1 0 0 0 1 0 0 0 0 1 1 0 0 0 2 1 1 0 0 1 1 1 0 2 0 1 1 0 1 1 1 1 1 0 1 2 2 0 1 0 1 0 0 1 1 0 1 0 0 2 0 0 1 0 0 0 2 1 0 1 1 1 1 0 1 0 2 2 0 0 1 2 0 0 0 0 0 0 0 0 2 0 2 1 1 1 1 2 2 0 0 0 1 1 1 0 1 0 1 1 1 1 2 0 0 0 0 0 0 0 0 0 0 0 0 0 0 0 0 0 0 2 2 2 2 1 0 1 0 1 0 1 1 0 1 0 2 1 0 0 0 1 0 0 0 0 0 2 0 0 1 2 2 1 2 0 1 1 0 1 1 0 0 0 2 0 2 0 2 0 2 0 1 0 2 2 0 1 2 0 2 1 0 0 1 2 1 1 1 0 0 1 0 1 2 1 1 2 2 0 0 0 1 1 1 0 0 0 0 0 0 0 1 0 0 1 0 0 0 0 0 0 0 0 1 1 0 0 2 0 0 0 1 2 0 0 0 2 1 1 1 0 0 0 0 0 0 1 0 2 0 1 0 2 2 0 2 0 0 1 1 0 1 1 1 0 0 0 0 0 0 0 0 0 0 1 2 0 0 0 1 1 1 0 0 0 1 2 1 2 0 1 0 0 0 0 0 0 0 1 1 1 1 0 0 0 0 0 1 0 0 0 1 1 0 0 1 1 0 2 0 0 1 0 1 1 0 2 2 0 0 0 1 2 1 0 0 0 1 2 0 1 0 0 0 1 2 0 0 2 1 1 1 0 2 1 1 1 0 0 0 1 0 1 1 0 1 0 1 1 1 1 0 0 2 0 2 0 0 0 0 2 1 0 1 1 0 1 2 2 0 1 0 0 1 1 0 0 0 0 2 0 1 0 2 2 0 1 2 0 0 0 0 2 2 2 2 1 1 0 0 0 1 0 1 2 0 0 0 0 0 0 2 1 1 1 0 2 1 0 1 0 0 1 0 2 0 1 2 1 0 0 0 1 1 0 0 1 1 0 1 1 2 0 2 0 0 0 0 1 0 2 0 1 1 0 0 0 0 1 1 2 1 1 0 1 1 1 0 2 1 1 0 0 1 0 2 0 0 0 0 2 1 1 1 0 0 0 1 1 0 1 1 1 2 0 0 0 1 0 0 1 1 1 0 1 0 1 1 0 0 0 0 0 0 0 0 1 0 1 0 0 0 0 1 0 0 1 0 0 0 0 1 0 0 0 0 0 1 1 1 1 0 0 2 0 2 0 1 2 0 0 0 0 0 0 0 0 0 0 0 0 0 0 0 1 1 2 0 0 0 1 1 0 0 0 2 0 2 2 2 1 0 0 0 0 0 1 0 1 0 1 0 0 0 1 2 2 2 0 0 0 0 2 2 2 2 0 1 0 1 0 0 1 1 2 2 0 1 0 1 1 2 0 2 2 0 1 1 1 0 2 1 0 0 1 1 0 1 1 0 1 0 0 1 0 1 2 2 0 0 0 0 0 0 0 0 0 0 0 0 1 1 0 0 1 1 0 1 1 1 2 0 2 1 1 1 0 0 0 0 0 1 0 1 0 0 0 1 1 1 1 1 0 0 0 0 0 0 0 0 1 2 0 0 2 1 2 0 0 0 1 2 0 0 0 0 0 1 0 0 2 0 0 0 2 0 2 2 1 0 1 2 0 1 0 1 1 0 0 0 0 1 2 1 0 0 1 1 0 1 0 0 0 1 2 1 2 0 2 2 0 0 0 0 0 0 0 2 2 1 1 2 0 0 1 1 0 0 1 1 0 2 1 2 1 2 0 0 0 2 0 0 0 0 0 1 0 2 2 0 0 1 1 1 1 0 1 1 0 1 0 0 2 0 1 0 0 1 2 1 1 2 0 1 1 0 2 1 0 0 0 0 1 1 0 1 0 0 0 1 2 1 0 1 1 1 1 0 2 0 0 0 0 1 2 2 1 2 1 1 0 0 2 0 0 2 1 1 0 2 2 0 2 0 0 0 0 0 0 0 0 1 2 1 0 2 0 0 0 0 2 0 1 1 0 2 0 0 0 2 0 2 0 1 1 1 1 0 0 1 0 0 1 0 2 0 0 0 0 0 0 1 2 0 0 0 1 0 1 0 0 0 0 0 1 0 0 0 0 0 0
146 0 2 0 0 0 1 2 0 1 1 0 1 0 0 0 0 2 2 2 2 2 0 0 2 0 0 0 2 1 1 0 0 0 2 0 2 1 0 0 2 0 0 0 1 0 0 0 0 0 0 0 1 1 1 2 0 0 2 0 2 0 0 2 0 0 2 0 0 0 0 0 2 2 2 2 1 0 0 0 2 0 0 1 1 0 0 1 2 2 1 1 2 0 0 0 0 0 0 2 2 2 0 1 1 1 1 2 0 0 1 2 0 1 1 0 0 1 1 0 1 1 2 1 1 0 1 1 1 0 0 0 0 2 2 2 0 0 0 2 1 1 0 0 1 2 1 0 0 2 0 0 1 1 0 0 0 1 0 2 2 0 2 2 2 1 0 0 0 0 0 0 1 0 1 0 2 1 0 1 1 1 1 2 2 2 1 0 0 0 0 1 2 0 0 2 2 2 1 0 0 1 0 1 2 0 1 1 0 0 2 0 0 0 2 2 1 0 0 1 1 0 0 0 0 0 0 1 0 1 0 0 0 0 1 0 1 1 1 1 0 0 2 1 1 0 0 0 0 0 0 0 1 1 1 0 0 1 1 1 0 1 0 1 0 0 2 0 1 1 0 1 1 1 0 0 0 2 1 0 0 1 1 1 2 1 2 2 0 2 1 1 1 2 1 0 2 2 0 1 2 1 1 0 1 0 1 0 1 1 1 0 0 2 0 0 1 1 0 0 1 0 0 1 2 0 1 1 1 1 0 1 0 0 0 0 0 1 0 0 0 0 1 0 0 0 2 0 1 0 0 0 1 1 0 1 1 1 0 1 0 0 2 0 2 0 0 1 2 1 1 1 0 2 1 1 0 0 0 1 1 1 0 0 0 1 0 0 0 0 0 0 0 0 2 0 0 2 1 1 1 1 0 1 0 0 0 0 0 0 0 0 0 0 2 0 0 0 0 0 0 1 0 0 1 2 0 1 0 1 0 0 2 1 1 1 0 0 0 0 2 0 1 0 1 1 0 1 2 0 0 0 0 2 2 2 2 2 1 2 2 2 1 0 0 1 1 0 0 0 0 0 2 1 0 1 0 2 0 2 1 0 1 1 0 0 0 0 2 1 0 0 0 1 1 1 1 2 2 0 1 0 1 1 1 0 1 1 1 0 0 2 0 1 1 1 0 1 0 1 1 2 2 2 0 2 0 2 0 2 0 2 0 0 1 1 2 1 0 1 1 1 2 2 2 2 0 2 2 0 2 0 1 1 2 0 0 0 0 1 0 0 1 1 0 1 0 2 1 0 1 2 0 0 0 0 0 0 0 0 1 0 0 0 1 0 0 1 0 0 0 0 1 1 1 0 1 0 0 0 0 2 2 0 1 1 1 0 0 2 0 0 0 0 0 0 0 0 1 1 0 0 0 1 1 0 1 0 0 0 1 1 0 0 0 1 2 0 0 0 1 0 0 0 1 1 1 2 0 0 1 2 0 1 0 2 1 2 2 0 0 0 0 2 2 2 2 1 1 1 0 1 1 0 0 2 1 0 1 0 0 1 1 0 1 1 1 0 0 0 0 0 0 0 0 0 0 0 0 1 1 1 1 0 0 1 2 2 2 0 1 0 0 0 0 1 0 0 0 0 0 2 1 0 0 1 1 1 1 1 0 2 0 2 1 0 1 0 0 0 0 0 0 0 0 1 0 0 1 1 1 1 0 0 0 1 1 0 0 0 0 0 1 0 1 1 2 2 0 2 0 1 2 0 0 0 1 0 1 0 1 2 1 0 0 1 1 1 1 2 0 2 2 1 0 1 0 0 0 1 1 0 2 2 0 0 1 0 1 1 2 0 1 1 1 1 1 2 2 2 2 1 0 0 0 1 0 0 1 2 1 1 2 0 0 2 0 0 1 0 1 0 0 0 0 0 1 0 0 0 2 0 0 0 0 0 0 0 1 1 1 0 0 0 0 2 1 0 1 0 0 0 1 1 0 0 0 1 1 2 2 2 2 0 0 0 0 1 0 0 0 0 1 1 1 0 1 0 1 0 0 1 0 0 1 0 0 2 0 1 1 0 0 0 0 2 2 1 2 0 0 2 0 1 2 0 0 0 1 0 1 1 1 2 0 0 1 1 1 1 0 0 1 1 1 0 0 0 0 0 1 1 2 0 1 0 0 1 1 0 1 0 1 1 0 2 2 1 1 1 0 0 0 0 0 0 1 1 1 1 0 0 2 2 0 1 1 2 0 2 0 0 0 1 1 0 0 0 0 1 2 2
147 0 1 0 0 0 1 1 0 1 1 1 0 2 1 1 0 2 1 1 1 1 1 1 1 1 1 0 2 2 2 0 1 1 1 1 1 1 0 0 1 0 0 0 2 0 0 0 0 0 0 0 0 1 1 1 1 0 0 0 0 1 2 2 0 0 1 0 1 1 1 0 2 0 2 2 0 0 1 0 1 0 0 0 1 0 1 0 1 2 0 0 1 0 0 0 0 2 0 2 0 2 0 2 0 0 2 1 1 0 0 2 1 1 1 0 0 0 2 0 0 0 1 0 1 0 1 1 1 0 0 0 0 0 0 0 0 0 1 0 1 0 1 0 0 1 0 0 0 1 0 0 0 0 0 1 0 1 0 0 0 1 0 2 0 1 0 1 0 1 1 1 0 2 2 0 2 1 1 1 1 2 1 1 1 1 1 1 0 0 1 1 2 0 0 1 2 2 0 0 0 0 0 1 2 0 1 1 1 0 1 1 0 0 1 2 1 0 2 0 2 0 0 0 0 0 0 1 0 1 0 1 0 0 0 0 0 2 2 0 0 1 2 2 2 0 0 0 0 0 0 0 1 0 0 2 1 2 1 1 0 1 0 1 0 0 1 0 1 1 1 1 2 2 0 1 0 1 1 1 1 1 2 1 2 1 1 2 0 2 0 0 0 2 2 0 2 0 0 2 2 1 0 1 0 1 1 0 0 0 0 1 0 1 0 0 2 0 1 0 0 2 0 1 2 0 2 1 1 1 0 1 1 0 0 0 0 1 0 0 1 1 1 0 0 0 2 0 0 1 0 0 2 2 2 0 0 1 0 2 0 0 0 0 0 0 0 1 1 0 0 0 1 1 0 0 0 1 1 2 2 0 0 0 0 0 0 0 0 0 0 2 0 1 2 0 0 0 2 2 2 2 0 0 0 1 0 2 0 0 0 0 0 1 1 0 1 0 0 0 0 1 0 0 1 2 2 1 0 2 0 2 0 0 1 1 0 2 1 1 2 0 2 0 1 1 0 1 1 0 0 0 0 1 0 0 0 1 1 0 1 2 0 0 0 2 0 1 0 1 1 1 1 2 2 0 0 0 0 0 1 0 0 2 1 0 1 2 2 1 0 0 0 0 0 0 0 1 1 0 1 1 1 1 1 0 2 1 1 1 1 0 0 0 0 2 0 1 0 1 1 2 1 1 0 1 1 2 0 2 0 2 0 1 1 0 1 1 0 1 0 1 0 0 0 0 0 2 2 0 1 0 0 2 1 0 1 0 0 0 1 0 1 2 0 0 1 1 1 0 0 1 0 0 0 1 2 1 0 1 0 0 0 1 1 0 0 2 0 0 0 0 0 0 0 0 2 1 1 1 1 0 2 0 0 0 0 0 0 0 0 0 0 0 0 0 0 0 0 0 0 0 0 1 1 0 1 2 0 0 1 1 1 1 1 0 1 0 0 1 0 0 0 1 2 1 1 1 0 1 0 1 1 1 1 1 2 1 1 0 0 0 2 1 1 2 1 2 0 0 0 1 0 0 0 1 1 1 1 1 0 1 1 0 0 1 0 0 2 0 0 0 0 0 0 0 1 0 1 1 0 1 0 1 2 0 1 2 2 0 0 0 0 2 0 1 1 1 1 1 0 0 1 0 1 0 1 0 0 0 0 0 0 2 0 0 1 0 0 1 1 0 0 0 0 0 0 0 0 0 0 0 0 0 0 1 0 0 0 0 0 1 2 1 1 0 2 2 0 2 1 0 2 1 1 0 0 0 1 1 0 1 0 0 0 1 0 2 2 1 1 2 2 0 1 0 0 0 1 0 0 1 0 1 2 2 1 0 1 0 1 0 1 1 0 2 1 1 1 1 1 1 0 2 0 2 0 0 0 2 0 2 2 0 0 1 0 0 0 0 0 1 1 1 1 0 1 1 0 0 1 0 0 0 0 0 0 0 0 0 2 0 1 1 1 1 0 0 0 0 0 0 1 1 0 1 0 1 0 2 1 1 2 0 0 0 0 2 0 0 0 0 2 0 1 0 1 0 0 0 0 1 1 0 0 0 1 1 0 2 0 0 0 1 2 0 0 1 2 1 0 1 1 1 1 0 1 1 0 0 2 2 0 2 0 0 0 1 0 0 0 0 2 0 0 1 2 2 0 0 2 0 1 2 0 0 1 0 0 0 2 0 0 0 1 0 0 0 1 2 0 1 0 0 0 0 0 1 1 0 0 0 0 1 0 0 0 1 1 1 0 0 0 0 0 0 0 0 0 0 2 1
148 0 1 1 0 1 1 1 1 1 2 0 0 0 0 0 0 2 2 2 2 1 0 0 2 0 0 0 2 2 1 0 2 1 2 0 2 2 0 0 1 0 0 0 2 0 0 0 0 0 0 0 0 0 2 1 0 1 0 0 0 0 0 0 1 0 0 0 2 1 1 0 0 0 0 2 2 0 2 0 2 0 0 0 1 0 0 0 1 1 0 0 1 0 0 0 0 1 0 2 1 2 0 1 1 1 2 1 1 0 0 1 1 1 1 1 1 0 1 0 1 0 2 1 1 1 1 1 0 2 0 1 0 1 2 1 0 0 0 2 0 2 0 0 1 1 1 0 0 1 0 0 0 1 0 0 0 1 0 1 1 0 1 1 2 1 1 1 0 1 1 1 0 1 2 0 1 1 1 1 1 1 1 1 1 1 1 1 0 0 1 1 1 1 1 0 1 2 0 1 1 0 0 2 2 0 2 1 1 0 2 0 0 0 1 2 0 1 1 0 2 1 0 0 1 1 0 1 0 2 0 0 0 0 1 0 0 2 2 0 0 1 1 1 1 0 0 0 0 0 0 0 0 0 0 2 1 0 0 0 0 0 0 2 1 0 1 0 2 1 0 0 0 0 0 0 1 2 2 2 2 0 1 0 0 0 0 2 0 2 0 1 0 2 2 0 1 0 0 2 0 0 0 0 0 1 0 1 1 0 0 0 0 1 1 0 1 1 0 0 0 1 0 1 2 0 0 2 0 0 0 0 0 0 0 0 0 2 0 0 0 0 1 0 0 0 0 0 1 0 0 0 1 2 1 1 2 2 0 0 0 0 1 0 2 1 0 0 2 2 2 2 0 2 0 0 0 1 0 1 0 0 0 1 0 2 1 0 0 0 0 0 0 0 2 1 1 0 1 1 1 1 0 1 0 0 1 1 0 0 0 2 0 0 0 0 0 0 0 0 0 1 0 0 1 2 1 2 1 0 1 0 0 0 0 0 1 1 1 1 1 1 1 2 0 2 0 1 2 0 0 1 0 0 0 0 0 2 1 2 2 2 0 0 0 1 1 0 0 0 0 0 1 2 1 0 1 2 1 0 1 0 0 1 0 1 1 0 2 1 1 0 0 2 0 0 0 2 2 0 0 0 1 1 1 0 1 0 0 1 0 1 0 0 0 1 0 0 0 0 0 2 1 1 0 2 0 0 0 1 1 0 0 1 2 1 2 2 1 0 1 1 0 0 0 0 0 0 1 0 0 0 0 1 1 0 0 0 0 0 0 0 0 1 1 0 0 1 1 1 0 1 0 0 0 0 0 2 0 2 0 0 0 0 1 0 0 2 2 0 0 0 1 0 2 1 0 1 1 2 2 0 0 0 2 0 1 0 1 1 0 0 0 1 0 0 0 0 1 1 0 1 0 1 1 0 1 0 0 0 0 2 0 0 0 2 2 0 0 2 1 1 0 0 2 1 1 0 0 1 0 1 0 1 0 1 1 2 1 0 0 0 1 1 1 1 1 1 1 0 1 0 1 0 0 2 2 0 1 0 0 1 2 0 1 2 1 0 1 1 0 1 0 0 0 1 1 0 1 0 0 1 0 1 1 1 1 2 2 0 0 0 0 1 0 0 0 0 0 0 0 0 1 0 0 1 1 0 0 0 0 1 0 2 1 1 1 0 1 2 1 1 0 0 0 0 0 1 0 0 0 0 1 0 0 0 1 0 0 0 0 0 2 1 0 0 2 2 0 2 1 0 1 0 0 0 1 0 2 0 0 2 2 0 2 1 0 2 2 1 1 2 2 0 0 0 0 0 0 1 1 0 1 2 1 1 2 0 0 1 1 0 0 0 1 1 1 2 0 1 1 0 0 1 0 1 0 0 0 2 0 2 2 0 0 1 0 0 1 0 0 1 1 0 1 1 1 1 1 0 1 1 0 0 0 0 1 1 0 0 0 0 0 0 0 1 0 2 1 0 0 0 1 1 0 0 0 1 2 2 1 1 2 0 0 0 0 1 0 0 0 0 0 2 1 0 1 0 0 0 1 1 2 0 0 0 2 1 0 1 1 0 0 0 2 0 0 1 2 2 0 0 0 2 1 0 0 1 0 0 2 2 0 2 0 0 1 2 0 0 0 0 2 1 2 1 2 0 0 0 2 0 2 0 0 0 0 0 0 1 0 1 1 0 0 1 1 0 0 1 0 0 0 0 0 2 0 2 2 0 0 0 1 1 0 0 1 0 0 0 0 0 0 1 1 0 1 0 0 0 1 1
149 0 1 0 0 0 1 2 0 0 0 0 1 1 0 0 1 1 1 0 0 0 1 0 2 0 0 0 2 2 2 1 1 1 2 0 2 1 0 0 1 0 0 1 2 2 0 0 1 0 0 0 1 1 1 1 1 0 1 2 0 0 0 1 0 2 0 0 2 0 0 2 2 0 2 2 1 0 2 0 2 0 0 1 1 0 0 1 2 2 0 1 2 1 2 0 0 2 2 2 2 0 0 1 1 1 1 0 1 0 0 1 1 2 2 1 1 0 1 0 1 0 1 0 1 0 1 0 0 0 0 1 0 1 1 1 0 0 0 2 0 2 0 0 1 1 0 0 0 1 1 0 1 0 0 1 0 1 0 0 1 1 2 2 0 1 0 0 1 2 0 1 2 2 2 0 2 0 0 0 0 0 1 1 1 1 1 0 0 0 1 2 2 2 2 0 1 2 0 0 0 1 0 1 2 0 2 1 1 0 2 0 1 0 2 2 0 0 0 2 0 0 1 0 0 0 0 2 1 1 1 0 0 0 1 0 0 1 1 1 0 0 2 2 2 0 0 0 0 0 0 0 0 1 1 2 1 1 0 0 0 0 0 0 1 1 0 0 2 1 0 1 1 1 0 0 1 1 1 0 0 1 1 1 1 2 0 1 1 2 0 1 1 2 1 0 1 1 0 0 1 0 1 0 1 0 1 0 0 0 0 1 0 2 1 1 2 1 0 0 0 1 2 0 2 0 1 0 1 1 0 2 0 0 0 0 0 1 0 0 1 1 1 0 0 0 1 1 1 0 1 1 2 2 1 0 1 0 0 1 0 1 2 0 2 1 1 0 2 1 1 1 1 1 0 0 0 1 1 1 0 1 0 1 1 0 1 0 0 1 0 1 0 1 2 0 0 0 0 0 0 1 0 2 1 0 0 1 0 0 0 0 0 1 1 0 1 1 1 0 1 1 1 0 0 2 1 0 0 0 0 0 0 0 0 0 0 0 0 0 2 0 1 0 1 1 0 0 1 0 0 1 0 2 2 2 2 1 0 1 0 0 0 1 0 0 2 0 0 0 0 0 0 2 1 0 1 1 0 0 1 1 0 0 0 0 0 0 1 0 2 1 0 1 0 0 0 1 1 1 1 1 2 0 2 0 0 1 1 1 1 1 0 0 1 0 0 2 0 2 2 2 1 1 0 1 1 1 0 1 1 1 0 1 1 0 1 1 1 1 0 1 1 1 2 0 0 2 2 0 2 0 1 2 1 1 0 0 1 0 0 0 1 1 1 0 0 0 0 0 0 2 0 0 0 0 1 2 0 2 0 0 0 0 1 0 0 1 0 0 0 0 0 1 1 0 1 0 0 0 0 1 1 1 2 1 2 0 0 1 1 0 0 1 0 0 0 0 1 0 0 0 0 0 0 1 1 2 0 0 0 0 1 0 0 1 1 0 0 2 0 0 0 0 2 2 2 0 1 1 0 0 0 0 0 2 1 2 2 0 0 0 1 1 1 1 2 0 2 0 0 0 0 2 2 2 2 0 0 0 0 0 2 0 1 2 1 1 2 1 1 1 0 1 1 0 0 0 2 2 0 2 0 0 0 0 0 2 2 0 0 0 0 0 1 1 0 0 0 0 0 0 1 0 0 2 2 0 0 0 0 0 0 1 1 1 0 0 0 1 1 1 0 0 0 0 0 0 0 0 0 1 0 0 0 0 0 0 0 0 0 0 2 1 0 1 1 2 0 2 0 0 2 0 0 1 0 0 1 1 0 1 1 0 0 1 0 1 0 2 0 1 2 0 0 0 0 0 0 2 2 0 0 2 1 2 0 0 0 1 1 0 0 0 1 1 1 1 2 2 2 2 0 1 1 2 0 0 1 2 0 2 2 0 0 1 1 0 1 0 0 0 0 0 0 0 0 2 2 0 1 1 0 0 0 0 0 1 1 1 0 0 0 0 0 1 2 0 1 0 0 0 1 1 0 0 0 1 1 2 2 2 2 0 0 0 0 2 0 0 0 0 0 1 2 1 1 0 0 1 0 1 1 0 1 1 1 2 0 1 1 0 0 0 0 2 2 2 2 0 1 1 0 1 0 0 1 1 0 0 2 1 1 2 0 0 0 1 0 0 0 0 1 1 1 0 1 1 1 1 0 0 2 0 0 0 0 0 0 2 0 0 0 1 0 0 0 0 1 0 1 0 0 0 0 1 0 0 1 0 0 0 1 1 0 1 1 0 0 0 0 0 0 0 0 0 0 0 0 0 0 0
150 0 2 0 0 0 0 1 0 1 1 0 0 0 0 0 0 1 1 1 1 1 1 0 2 0 0 0 0 2 2 0 1 2 1 1 1 1 0 0 0 1 0 1 2 2 0 0 0 0 1 0 1 2 0 0 1 0 0 1 0 1 0 2 1 1 1 0 1 0 0 1 2 0 1 1 1 0 2 1 1 0 0 0 2 0 0 1 2 2 0 1 1 0 1 0 0 2 2 1 1 2 0 1 1 1 2 1 1 0 1 2 0 1 2 1 0 0 0 0 0 0 2 0 1 1 1 1 0 1 1 1 0 0 1 0 1 0 0 1 1 1 0 0 2 0 0 0 0 0 0 1 0 0 1 0 0 2 0 2 1 0 1 1 1 2 0 1 0 1 0 0 1 1 1 0 1 1 1 1 1 1 1 1 1 1 1 1 1 0 1 1 2 1 1 1 1 1 0 1 1 0 0 2 2 1 2 1 1 0 1 0 0 0 1 2 1 0 2 0 2 0 0 0 0 0 0 2 1 1 1 0 0 0 2 0 0 2 2 0 0 1 2 2 2 0 0 0 0 0 0 1 1 0 1 2 1 2 1 1 0 1 0 0 0 0 1 1 1 0 0 1 0 0 0 0 0 2 2 1 0 0 0 0 1 0 0 1 0 1 0 0 0 1 0 1 1 0 0 2 2 0 1 0 1 0 0 1 1 1 1 1 0 1 1 0 2 0 0 0 0 0 0 1 2 0 1 1 0 0 0 0 0 0 0 0 0 2 0 1 1 1 0 0 0 0 1 0 1 1 0 0 2 2 1 1 2 1 0 0 0 0 1 0 1 0 0 1 1 0 0 0 1 2 1 0 0 1 0 1 0 0 0 0 0 0 0 0 0 0 0 1 0 0 2 0 0 2 0 0 0 0 0 0 0 0 0 0 0 0 0 0 0 0 0 0 0 1 0 0 0 2 0 1 0 1 1 0 1 1 1 0 2 2 0 0 1 0 0 0 2 0 1 1 1 2 0 1 1 0 0 0 0 1 1 0 1 0 0 0 1 1 1 1 0 1 1 2 0 1 1 2 1 1 1 1 1 1 0 0 2 0 0 0 0 0 0 1 2 1 0 0 1 1 1 0 0 2 1 1 1 1 1 1 1 0 1 0 2 1 0 2 0 1 1 0 1 0 0 0 0 2 2 2 1 2 0 1 0 2 1 2 0 0 0 0 2 0 0 2 0 0 2 1 0 0 0 1 1 0 0 0 0 2 1 1 0 1 1 0 0 0 0 2 2 0 0 0 1 1 0 1 2 0 0 0 2 0 0 0 0 0 0 0 2 0 0 2 2 1 0 2 1 0 0 0 0 1 1 1 1 1 1 0 1 1 1 0 0 2 0 0 1 1 1 1 0 0 0 1 0 0 0 2 2 0 0 0 0 0 0 2 1 1 1 0 0 0 1 2 1 0 0 0 1 1 1 1 1 0 0 1 1 1 1 1 1 1 1 0 0 0 0 1 1 1 1 2 0 0 1 0 0 0 1 1 2 0 1 0 0 2 2 0 2 2 0 0 0 0 0 1 0 2 0 0 0 0 1 2 1 1 0 1 1 0 1 1 1 0 0 0 0 1 0 1 0 2 2 2 0 0 1 0 0 1 1 0 0 0 0 1 0 2 2 2 2 0 0 0 0 0 0 0 0 0 0 0 0 0 0 0 0 0 0 2 0 0 1 0 0 0 2 1 1 0 2 2 0 1 1 0 2 0 0 0 2 0 2 0 0 2 0 0 0 2 0 2 1 1 1 1 2 0 1 0 0 1 0 0 2 0 0 1 2 1 1 0 0 2 2 0 0 0 2 1 1 1 1 1 1 1 0 1 0 1 0 0 1 1 0 1 2 1 1 2 0 0 0 0 0 0 2 1 2 0 2 1 0 0 1 0 0 0 1 0 1 1 0 0 1 0 1 0 1 0 1 0 1 0 0 0 0 2 0 0 0 1 1 1 1 1 2 0 0 0 0 1 1 0 0 0 1 1 2 1 2 0 0 0 0 2 2 1 2 2 0 1 0 0 0 0 0 0 1 1 2 2 2 0 0 2 0 1 2 0 2 2 0 0 2 0 1 1 0 0 1 0 1 1 0 0 0 0 0 0 2 1 0 0 2 0 2 0 1 0 0 1 1 0 1 0 1 0 1 1 1 0 0 1 0 1 0 0 0 1 0 1 2 1 0 1 0 0 0 1 0 0 0 0 0 0 1 0 0 0 0 0 2 0 0 0
151 0 1 0 0 0 1 0 0 2 2 0 0 0 0 0 0 0 0 1 1 0 1 1 1 1 1 0 2 2 2 0 1 2 0 1 1 2 0 0 1 0 1 1 2 1 1 0 0 0 0 0 1 1 1 1 0 0 1 0 0 2 0 0 1 0 2 0 1 1 1 1 2 0 2 2 2 0 0 0 1 0 0 0 2 0 0 0 2 2 0 0 2 1 1 0 0 0 0 1 1 2 1 1 0 0 2 0 2 0 0 2 0 0 0 1 0 0 0 0 1 1 2 1 1 1 1 1 0 1 0 0 0 0 1 0 1 0 1 1 1 1 0 0 1 1 0 0 0 0 0 0 1 0 0 0 0 1 0 0 0 1 2 2 2 1 0 0 1 1 0 2 1 2 2 0 2 1 0 1 1 1 0 2 2 0 0 1 0 0 2 2 2 1 2 0 2 2 1 0 0 0 1 1 2 0 1 0 0 0 1 0 1 0 2 2 0 1 1 1 1 1 0 0 1 2 1 2 0 2 0 0 0 0 2 0 0 2 2 0 0 1 2 2 2 0 0 0 0 0 0 0 1 0 0 0 0 1 0 0 0 0 0 1 0 0 1 0 1 0 1 2 1 2 0 1 1 2 2 0 0 1 1 1 1 1 0 2 0 2 1 1 1 2 1 0 2 1 0 1 0 0 1 0 1 0 2 1 2 2 0 2 0 1 2 0 2 0 0 0 0 1 2 1 2 0 2 0 1 1 0 1 0 0 0 0 0 1 0 1 2 2 0 0 0 0 1 1 1 0 1 1 1 1 0 1 1 1 0 0 0 0 1 0 1 0 0 2 2 0 0 0 0 2 1 0 0 1 1 2 1 2 0 0 0 1 2 1 1 0 0 1 0 0 2 0 0 1 0 0 0 0 0 2 0 0 0 0 0 0 0 1 0 1 1 0 0 0 0 0 0 2 0 2 0 1 1 2 0 2 0 0 0 2 2 1 0 0 0 0 2 0 1 1 1 2 0 1 1 0 0 0 0 1 1 1 1 1 1 1 1 1 1 1 0 1 1 0 0 0 0 0 1 1 1 0 1 2 0 1 1 0 0 1 1 0 0 1 2 1 0 0 0 1 1 0 0 1 0 0 1 1 1 1 1 0 2 1 0 2 0 0 0 0 0 1 0 1 0 2 2 2 2 2 2 2 0 1 0 2 0 1 0 0 1 0 2 1 0 2 1 1 1 1 2 0 0 1 1 0 1 0 1 2 1 1 0 2 0 0 1 0 1 1 0 0 0 1 0 1 0 1 2 0 1 1 2 1 0 1 0 0 1 0 0 1 1 1 1 0 0 2 1 0 2 1 0 0 0 0 0 2 1 1 1 1 1 0 0 0 2 0 0 0 0 2 0 0 0 0 0 0 0 0 1 0 1 1 0 0 0 0 0 0 0 0 2 0 0 1 1 2 0 1 1 1 1 1 1 0 0 1 0 1 0 2 2 2 2 1 1 0 0 0 0 1 1 0 0 1 1 1 1 0 0 1 1 0 0 0 0 0 2 1 2 2 1 1 1 1 0 1 0 0 0 0 0 1 2 2 0 2 0 0 1 0 1 2 2 0 0 0 0 1 0 0 0 2 2 2 0 0 0 1 1 0 2 0 1 1 1 1 0 2 2 1 1 0 0 0 0 0 0 0 0 0 0 0 1 1 1 1 1 0 0 1 0 0 1 0 0 0 2 0 0 0 2 1 0 0 0 0 2 1 1 1 0 0 0 2 0 0 1 0 0 0 1 2 1 1 1 1 2 0 1 0 0 0 0 2 2 0 0 2 2 1 0 0 0 1 1 1 0 0 2 1 0 1 1 1 1 1 0 0 0 1 0 0 1 2 0 2 2 0 0 2 0 1 1 0 0 0 0 0 0 0 0 1 1 0 1 0 0 1 0 0 2 0 0 0 2 0 0 0 0 1 1 0 2 0 1 0 0 2 0 1 0 1 2 2 1 2 2 0 0 0 0 2 0 0 0 0 0 2 2 0 2 0 0 0 0 2 1 0 2 2 0 1 0 1 0 0 0 0 0 2 2 0 1 1 0 1 1 2 2 0 2 2 1 0 2 2 0 1 0 0 0 0 1 1 0 0 2 0 0 0 2 1 1 1 0 0 0 2 0 0 2 1 0 1 2 0 1 0 0 1 1 1 1 1 1 0 0 0 0 0 0 1 1 0 0 0 0 0 2 2 2 1 0 1 0 0 0 1 0 0 0 0 0 0 1 1
152 0 1 0 0 0 1 2 0 1 1 0 0 1 1 0 0 0 1 2 2 2 1 0 2 0 0 0 1 2 2 0 2 2 2 0 2 1 0 0 0 0 2 2 2 0 2 0 0 0 0 0 1 1 1 2 0 0 1 1 1 0 0 2 0 1 1 0 0 0 0 1 1 0 1 2 2 0 0 0 0 0 0 0 0 0 1 2 2 2 2 2 2 0 1 0 0 1 1 0 0 2 1 0 1 1 2 1 1 0 0 2 1 1 1 1 1 0 0 0 2 0 2 2 0 2 0 2 1 1 0 0 0 0 1 0 1 0 1 0 1 1 0 0 1 2 0 0 0 0 0 0 0 0 0 1 1 1 0 1 2 2 2 1 0 1 1 0 0 0 0 1 0 0 0 0 1 1 1 1 1 1 0 1 0 0 0 2 1 1 1 2 2 0 2 0 1 1 0 1 1 0 0 0 1 0 1 1 2 0 2 0 0 0 2 2 1 0 2 1 2 1 1 0 1 1 2 1 1 0 1 1 0 1 2 1 0 2 2 0 0 0 2 2 2 0 0 0 0 0 0 0 1 0 0 1 1 2 1 2 1 1 0 0 0 0 0 1 2 1 0 0 0 1 0 0 0 1 1 0 0 0 1 0 2 0 1 2 0 2 0 1 1 2 2 0 0 0 0 0 0 0 2 0 2 0 1 0 1 0 0 0 0 1 0 0 1 0 0 0 0 0 1 1 2 0 1 1 1 1 0 1 0 0 0 0 0 2 0 0 0 0 1 0 0 0 0 0 2 1 1 0 1 1 0 1 1 1 0 1 0 0 2 0 2 2 0 2 2 1 1 1 0 2 1 1 0 2 1 1 1 1 0 1 0 0 0 0 0 0 0 0 0 0 2 0 0 0 1 1 0 1 0 1 1 0 0 1 0 0 0 0 1 1 0 0 1 1 0 1 1 1 0 1 0 2 0 0 0 0 1 0 1 1 0 0 1 1 1 0 1 1 2 1 0 1 0 1 1 0 0 0 0 2 1 1 1 0 1 0 0 0 1 1 0 2 0 0 0 0 0 1 1 1 1 0 0 1 0 0 2 0 0 0 0 1 0 1 2 2 0 0 0 1 0 0 0 2 2 0 0 0 2 0 2 0 1 0 0 2 0 0 0 0 0 2 0 0 0 1 1 2 2 2 0 2 0 0 1 1 1 0 1 1 2 1 0 2 1 1 1 1 1 1 1 0 0 2 2 0 0 0 0 0 2 0 0 0 0 0 1 0 0 1 0 0 1 1 0 0 0 0 1 0 0 0 1 0 0 0 0 0 0 0 0 0 0 0 0 0 1 1 0 0 0 0 0 0 1 0 0 2 0 1 2 0 1 0 0 1 0 0 0 2 0 0 0 0 0 0 0 0 0 0 0 1 1 1 0 0 1 1 1 0 0 0 2 0 0 2 0 0 0 1 2 1 1 1 0 1 1 0 0 0 0 2 1 2 2 1 1 0 2 1 1 1 1 1 1 0 1 0 1 0 0 1 1 1 1 1 0 1 2 0 1 2 1 0 2 0 0 0 0 0 0 0 0 0 2 2 0 2 0 0 1 0 0 2 2 0 0 0 1 0 0 0 0 0 0 0 0 0 0 0 0 0 0 1 2 2 1 2 0 2 0 0 1 0 1 1 0 0 0 0 0 0 0 0 1 1 1 1 0 0 1 0 1 0 1 1 0 0 2 1 0 1 1 1 0 2 1 0 2 0 0 0 2 0 1 0 0 2 0 0 0 1 0 1 1 2 0 2 2 0 2 0 0 1 0 1 2 0 1 1 1 1 1 2 0 0 0 0 1 1 0 2 1 2 1 2 2 1 0 0 1 1 0 0 1 2 0 2 2 0 0 2 1 0 0 0 0 0 0 0 0 0 0 1 1 0 1 0 0 0 0 0 1 0 0 0 1 0 0 0 0 0 1 0 1 0 0 0 0 2 0 1 0 2 2 2 2 2 1 0 0 1 1 2 0 0 0 0 0 1 2 1 1 0 0 0 0 2 2 0 2 2 0 1 0 1 0 0 0 0 1 1 1 2 2 0 0 2 0 2 0 0 0 1 0 0 2 1 0 1 0 0 0 0 0 0 0 0 2 1 1 2 2 1 0 1 0 1 0 1 0 0 1 1 0 0 2 0 0 1 0 2 2 0 0 2 0 1 0 0 0 1 0 0 0 0 0 0 1 1 0 0 0 1 1 1 0 0 1 1 0 0 1 0 0 1 2 1
153 0 1 0 1 0 1 0 0 2 2 0 0 0 0 0 1 2 1 2 2 1 1 0 2 0 0 0 2 2 2 1 1 1 1 1 1 2 0 0 1 0 0 1 1 0 1 0 0 0 0 0 0 1 1 0 1 0 1 2 0 2 0 2 0 1 1 0 1 0 0 1 2 0 2 2 2 0 1 0 1 0 0 0 0 0 1 0 0 1 0 0 1 0 0 0 0 0 0 1 1 2 1 1 0 0 2 1 1 0 0 2 0 0 2 2 1 0 0 0 2 0 1 0 0 1 0 0 0 0 0 1 2 2 0 0 2 0 0 1 1 2 0 0 0 2 0 0 0 0 0 0 1 1 0 0 0 1 0 2 1 2 1 2 1 1 1 0 1 2 0 0 1 1 1 0 2 1 1 1 1 2 2 2 2 2 2 2 1 0 2 2 1 0 1 0 2 2 1 1 1 1 0 2 2 0 1 1 1 0 0 0 2 0 1 2 1 2 1 2 0 0 0 1 2 1 1 2 1 1 1 0 2 2 1 2 0 2 2 0 0 0 2 1 2 1 1 0 0 0 0 0 1 1 1 1 0 1 0 0 0 0 0 1 0 0 1 1 1 0 0 1 1 1 0 0 1 2 2 2 1 0 2 0 1 1 1 2 0 2 0 1 0 2 2 0 2 1 0 1 1 1 1 1 1 0 1 0 0 0 0 1 0 2 1 1 2 1 0 0 1 0 2 2 2 0 0 1 1 1 0 0 0 0 0 0 0 0 0 0 0 0 1 0 1 0 1 1 1 1 1 1 1 1 1 0 1 0 1 0 1 1 2 0 2 0 0 1 2 1 1 1 0 2 1 1 0 2 1 1 1 1 0 0 0 1 0 0 0 0 0 1 2 0 2 2 2 0 0 0 0 0 0 0 0 1 2 0 0 0 0 1 1 0 1 0 1 0 0 1 1 1 0 0 1 2 0 0 0 1 0 1 0 0 0 0 1 0 0 0 1 0 1 0 2 2 1 1 2 1 0 1 0 2 2 1 2 2 2 1 2 1 1 1 0 0 2 1 0 0 0 0 1 2 2 0 1 2 0 2 1 0 0 2 1 1 0 1 1 0 1 1 0 1 1 0 0 1 1 1 1 0 1 1 1 0 1 0 0 2 0 0 0 0 1 1 0 0 0 1 1 2 1 1 0 1 1 1 0 1 1 1 0 1 0 1 2 2 1 0 1 1 2 1 2 0 1 1 1 0 0 0 1 2 0 1 1 1 0 1 0 0 0 1 0 0 1 2 0 0 0 1 1 0 1 1 1 0 0 0 0 0 0 0 2 1 1 1 1 0 0 1 0 0 0 0 0 1 1 1 1 1 0 0 2 0 1 0 0 2 2 0 0 0 0 0 0 0 0 0 0 0 0 0 0 1 1 1 0 0 1 1 0 0 0 0 2 1 1 1 1 1 1 1 2 2 2 1 0 0 2 1 0 1 0 2 1 1 1 0 0 0 1 1 1 1 2 0 2 0 0 0 0 2 2 2 2 0 0 0 0 2 1 0 0 1 1 2 2 0 2 0 0 0 0 0 0 0 1 1 0 1 0 0 1 0 1 2 1 0 0 0 0 0 0 1 0 1 1 1 0 1 0 0 0 0 0 0 0 0 0 1 0 2 0 0 2 0 0 0 0 0 0 0 0 1 0 1 0 0 0 0 0 0 0 1 0 0 0 0 1 1 1 1 0 0 2 1 0 2 0 0 0 1 1 1 2 0 1 0 1 2 1 0 1 1 0 1 1 1 1 2 2 0 0 0 1 0 1 0 0 0 0 1 2 1 1 0 0 2 2 0 1 1 1 2 0 0 2 2 2 2 0 1 0 1 0 0 0 2 1 2 1 1 1 2 0 0 1 0 0 1 2 1 2 1 2 1 0 0 1 0 0 1 0 0 0 0 0 0 2 0 2 0 2 0 1 1 1 0 1 0 1 1 0 0 0 0 1 2 2 2 0 0 0 2 2 2 0 0 0 0 1 1 2 0 2 0 0 1 1 1 1 0 1 1 1 2 0 2 1 0 0 0 1 1 1 0 1 1 0 0 1 2 2 0 2 2 0 1 2 2 0 2 0 0 0 1 0 0 0 0 2 2 2 1 2 0 1 0 1 0 0 2 1 0 2 1 0 2 1 1 1 0 2 0 0 1 0 0 2 0 0 0 1 1 0 1 1 0 0 0 0 0 0 0 0 1 0 1 0 0 0 0 0 0 0 0 0 0 1 0
154 0 0 0 0 0 1 1 0 1 1 1 0 0 0 0 0 2 0 2 2 2 0 0 2 0 0 0 1 2 2 0 0 1 2 1 2 2 0 0 1 0 0 0 0 0 1 0 0 0 0 0 0 2 0 2 0 0 0 0 0 1 0 2 1 1 1 1 1 0 0 1 1 0 0 2 1 0 0 0 0 0 0 0 2 0 0 2 2 2 1 1 1 0 0 0 0 0 0 2 2 1 0 1 1 1 1 0 2 0 0 2 2 2 2 2 2 0 1 0 0 2 2 2 0 2 0 1 0 1 2 2 0 0 1 0 1 0 0 0 1 1 0 1 1 1 1 0 0 0 0 0 0 0 0 1 1 1 0 1 1 1 2 2 0 0 0 1 0 1 0 1 0 1 2 0 2 1 1 1 1 2 0 2 2 2 0 2 2 0 2 2 2 1 1 1 2 1 0 1 1 0 0 1 2 0 2 1 1 0 1 1 2 0 2 2 1 0 2 0 2 2 0 0 0 1 1 1 0 1 0 0 0 0 2 0 0 2 2 0 0 1 2 1 1 0 0 0 0 0 0 1 0 0 0 1 0 2 1 1 0 1 0 0 0 0 1 1 1 0 0 0 1 1 0 1 2 2 2 1 1 0 1 1 1 1 1 1 1 2 0 2 0 1 1 0 2 0 0 1 0 0 0 1 0 0 0 0 0 1 0 1 1 1 1 1 2 0 0 0 0 1 1 1 1 0 1 1 1 1 0 1 1 0 0 0 0 2 0 2 2 1 2 1 0 0 1 0 0 2 0 0 2 2 1 1 1 2 0 0 0 0 2 0 2 1 0 0 2 2 2 2 0 2 0 0 0 2 0 0 0 1 0 2 0 1 1 0 0 0 0 1 0 0 2 0 0 1 0 0 1 1 0 1 1 1 0 0 0 0 0 0 0 1 0 0 0 1 0 0 0 2 0 1 1 1 0 0 1 2 0 1 0 0 1 1 0 0 0 0 2 0 2 1 0 0 0 0 0 2 2 0 0 2 2 1 2 2 1 1 1 1 0 0 0 1 1 2 0 1 1 0 2 1 0 0 0 1 0 0 2 0 0 0 1 0 0 0 1 0 1 1 0 1 1 1 1 1 0 1 1 1 1 1 1 0 2 1 0 0 0 1 1 1 1 1 0 0 0 1 2 2 2 2 0 1 1 0 0 1 1 0 0 1 1 0 2 0 1 1 0 1 1 0 1 1 0 1 1 0 1 0 0 1 1 0 0 0 0 1 1 0 1 2 0 1 1 0 1 2 0 1 0 0 0 0 0 1 0 1 1 0 1 0 0 0 0 2 0 0 0 1 0 0 0 0 2 0 0 0 0 2 0 0 2 0 2 0 0 2 0 0 0 0 0 0 0 0 0 0 0 0 0 1 1 1 0 2 0 0 1 0 0 0 0 0 1 0 0 0 2 1 0 0 0 0 0 1 0 1 0 1 0 0 0 1 2 1 1 0 0 0 1 0 1 1 1 0 0 1 0 1 0 1 1 2 2 1 1 1 0 0 1 1 1 1 0 0 0 0 0 0 0 0 0 0 0 1 1 1 1 1 0 0 1 0 0 1 2 0 0 0 0 0 0 1 0 1 1 1 0 0 1 0 0 2 2 0 1 0 0 0 1 2 1 1 0 0 0 1 1 1 1 0 1 0 0 0 0 0 0 0 0 0 0 1 0 0 0 0 0 0 2 2 0 0 2 2 0 0 0 0 1 1 1 0 1 1 0 2 0 0 1 1 1 1 1 0 0 2 0 2 2 1 0 1 1 1 0 0 0 0 1 2 1 2 1 0 0 0 0 0 0 0 2 2 0 2 0 0 0 0 0 1 0 2 0 0 0 1 0 1 2 0 0 1 1 0 0 0 0 1 0 0 0 0 1 1 0 0 1 0 0 0 0 0 1 1 1 1 1 0 1 0 1 1 1 0 1 0 1 0 2 0 0 1 0 0 2 2 1 1 1 1 1 2 1 1 0 0 0 0 1 1 2 1 1 0 1 0 0 2 1 0 2 2 0 0 0 1 0 0 0 0 1 2 2 2 2 0 1 1 0 2 1 0 1 1 0 0 1 1 0 1 0 0 0 0 0 0 0 0 1 1 1 0 1 0 1 0 1 0 1 1 1 0 1 0 0 0 2 0 0 0 1 1 1 0 2 2 0 0 0 0 0 2 0 0 1 1 0 1 0 1 0 1 0 1 0 1 0 0 0 0 0 0 0 0 1 0 2 2
155 0 1 0 0 0 0 0 0 0 0 1 0 0 0 0 0 2 1 2 2 2 0 0 2 0 0 0 1 2 2 0 1 2 1 1 1 1 1 1 0 0 0 1 2 2 2 0 0 1 1 0 1 1 1 1 0 1 1 0 1 0 0 1 1 1 1 0 1 0 0 0 2 0 0 1 1 0 1 0 1 0 0 0 2 0 1 0 1 1 0 0 1 0 0 0 0 1 0 1 0 2 0 1 1 1 2 2 0 0 1 2 0 1 1 0 0 0 0 0 2 0 2 2 0 1 0 1 1 0 1 1 0 0 0 0 0 0 0 2 2 0 0 0 1 1 0 0 0 0 0 0 2 1 1 0 0 0 0 0 0 0 2 2 1 2 1 1 0 1 1 0 1 1 0 0 2 0 0 0 0 2 1 2 2 2 1 1 1 1 0 2 2 2 2 0 1 0 0 0 0 1 1 1 2 0 0 2 2 0 2 0 1 1 2 2 0 0 2 0 2 0 0 0 1 1 0 2 0 2 0 0 0 0 0 0 1 1 2 1 0 0 2 2 2 0 0 0 0 1 1 1 0 0 0 2 1 0 0 0 0 0 0 0 0 0 0 1 0 0 0 0 1 1 0 1 0 2 2 2 2 0 0 0 1 0 0 1 0 1 0 0 1 2 2 0 1 0 0 2 0 0 0 1 0 0 1 0 1 1 1 0 0 0 2 0 2 1 0 1 0 0 1 1 1 0 2 1 1 1 0 1 0 0 0 0 0 0 0 1 2 1 2 0 0 2 0 0 1 2 0 0 1 1 1 0 0 1 1 1 1 1 0 1 0 2 0 0 1 1 1 1 1 1 0 0 0 1 0 2 0 0 0 0 1 0 0 2 2 0 1 1 1 0 2 0 0 0 1 1 1 1 0 1 0 1 1 0 0 0 0 0 0 0 1 0 0 0 0 2 1 0 1 1 0 2 2 1 0 0 1 0 0 0 1 1 1 2 1 1 0 2 2 1 1 2 0 0 2 2 0 0 0 2 1 0 1 0 1 0 0 1 1 1 0 0 2 1 0 0 0 0 2 1 0 1 0 2 1 1 0 0 0 0 0 1 0 0 1 1 1 1 1 2 1 1 1 1 1 0 1 1 2 0 1 0 1 1 1 1 1 1 0 2 2 0 0 0 1 2 2 2 2 2 0 2 0 0 0 2 1 0 0 0 0 0 2 0 0 0 1 1 2 1 2 1 1 1 1 0 1 1 0 1 1 0 0 1 1 1 0 1 0 2 0 0 2 0 2 0 0 0 1 0 0 0 1 1 0 1 0 0 1 0 1 1 1 0 0 0 0 2 1 0 0 0 0 0 0 0 0 2 1 0 1 1 1 0 0 1 2 0 0 0 0 0 0 0 1 1 0 1 0 1 1 1 0 0 0 0 0 1 1 0 0 1 2 0 0 1 1 0 2 2 2 1 2 1 0 0 1 1 0 0 0 1 2 2 1 0 0 0 0 2 2 2 1 0 1 0 1 0 2 0 0 2 0 0 1 0 1 1 2 1 2 2 0 0 0 0 0 1 1 0 2 0 0 1 1 1 0 1 0 0 0 0 1 2 2 0 0 0 0 1 0 1 1 2 2 2 0 0 0 0 1 0 0 0 2 2 1 1 0 2 0 0 0 0 0 1 1 0 1 1 2 0 1 0 0 0 0 0 0 0 0 0 1 0 0 0 0 0 1 0 0 1 2 1 0 0 0 0 1 1 1 1 2 0 0 2 0 1 1 0 0 1 1 2 1 2 0 1 2 1 0 1 0 0 1 0 0 0 1 2 1 1 1 0 0 1 1 0 0 0 2 2 0 2 2 2 2 2 0 1 0 1 0 0 0 2 1 2 1 1 0 2 0 0 1 0 0 0 1 0 1 0 0 1 0 1 1 0 0 0 0 1 1 0 0 0 1 0 0 0 0 2 0 1 1 0 1 0 1 1 0 1 0 1 2 2 1 1 2 0 0 1 1 2 1 0 1 0 1 0 2 0 2 0 0 0 0 2 1 0 2 2 1 1 0 2 0 0 0 0 1 1 1 0 0 0 0 0 0 0 2 0 0 2 0 1 2 2 1 2 0 0 1 1 0 0 0 1 1 1 1 1 1 0 1 1 1 0 1 1 0 0 1 1 0 2 1 1 0 1 1 1 1 0 0 1 2 0 0 0 1 1 0 0 0 0 0 0 2 2 0 1 0 1 1 0 0 0 1 0 0 0 0 1 1 1 1 1
156 0 2 1 0 1 1 0 0 2 2 0 0 2 2 0 0 1 0 1 1 1 0 0 2 0 0 0 2 2 2 0 1 2 2 0 2 2 0 0 0 0 0 1 2 1 0 0 0 2 2 0 0 0 2 2 0 0 1 1 0 0 0 1 1 0 2 0 1 0 0 2 2 0 2 2 2 0 0 0 1 0 0 0 1 0 1 0 2 2 0 1 0 0 0 0 0 1 0 1 0 2 0 1 1 0 2 1 1 0 0 1 0 0 2 2 2 1 1 0 1 0 2 1 1 1 1 1 0 1 1 1 0 0 0 0 0 0 0 1 0 2 1 0 1 1 1 0 0 0 0 0 1 1 0 1 0 1 0 1 1 0 1 2 2 1 0 0 1 1 0 1 1 1 2 0 1 1 1 1 1 0 1 2 2 1 1 1 1 0 1 1 1 1 1 1 1 2 1 0 0 1 0 2 2 0 2 1 1 0 1 0 1 0 1 1 0 0 1 1 1 0 1 0 1 1 2 1 1 0 1 1 0 0 0 0 0 2 2 0 0 0 2 1 1 0 0 0 0 0 0 1 2 0 0 1 0 1 1 1 0 1 0 1 0 0 1 0 1 1 0 0 0 0 1 1 0 2 2 2 2 0 2 1 2 2 1 2 0 2 0 2 0 1 1 0 2 1 0 2 2 0 0 1 0 0 0 0 1 1 1 0 0 1 1 0 2 0 0 0 0 1 1 1 1 0 0 1 0 1 0 0 0 0 0 0 0 0 0 0 0 0 1 1 0 0 0 0 0 1 0 0 2 2 1 1 1 1 0 2 0 0 2 0 2 0 0 0 1 1 1 1 0 2 1 0 0 1 0 1 2 1 0 1 0 1 1 0 0 1 0 0 0 0 2 0 0 0 0 0 0 0 0 1 1 1 1 1 0 0 0 1 1 0 1 0 0 1 0 0 0 1 0 0 2 2 2 0 0 0 0 0 2 2 0 0 0 2 2 1 1 1 0 0 2 2 1 1 1 0 0 1 0 1 1 1 1 0 0 0 0 1 0 0 0 1 1 0 0 0 0 0 2 1 1 0 0 1 0 0 2 0 0 1 1 0 0 2 2 1 0 0 0 1 1 1 1 1 0 1 1 1 2 0 1 0 1 0 1 1 0 1 0 1 1 0 0 1 0 2 2 2 1 1 0 1 1 1 0 2 1 1 0 1 1 0 1 1 1 2 1 1 2 0 1 0 0 1 1 0 0 0 0 1 2 0 0 0 0 0 0 0 0 2 0 0 2 1 1 0 0 0 2 0 0 0 2 0 0 0 1 0 0 0 1 1 1 1 0 0 0 1 0 0 0 0 0 0 0 1 1 1 2 0 0 2 0 0 1 1 1 1 1 1 1 1 0 0 0 0 0 0 0 1 1 0 0 1 0 0 1 2 0 0 0 1 2 0 0 1 0 0 0 2 1 2 1 1 0 1 1 0 0 1 0 2 1 2 2 1 0 0 1 1 1 1 1 2 0 0 0 0 0 0 0 2 2 0 1 1 0 1 2 1 2 2 0 0 1 0 0 0 1 0 1 0 0 0 2 2 0 1 0 1 1 0 1 2 1 0 0 0 0 0 0 0 0 0 0 0 0 2 1 0 0 1 1 0 1 1 0 0 0 2 0 0 1 0 1 2 1 1 0 1 1 1 1 1 0 1 1 1 0 0 1 1 0 0 0 0 0 0 2 2 0 0 2 2 1 0 1 0 1 0 0 2 0 0 0 2 0 0 0 1 1 1 0 2 1 2 0 1 2 0 0 0 0 0 1 0 0 0 1 2 1 0 0 0 0 1 1 0 1 1 1 2 0 1 1 1 0 2 0 1 0 1 0 0 1 2 0 2 1 1 0 2 0 2 2 0 0 0 1 0 1 0 0 0 0 0 2 0 0 0 0 0 0 0 0 0 2 0 0 0 0 1 0 0 1 0 0 0 1 1 0 0 0 1 1 0 0 0 2 1 1 1 0 1 0 0 1 0 0 2 2 0 2 0 0 0 0 2 2 2 2 2 0 1 0 2 0 0 0 0 1 1 1 1 2 1 0 1 0 1 0 0 0 2 1 0 1 1 1 2 0 0 1 1 0 0 0 0 2 0 1 1 2 2 1 0 1 0 1 1 1 0 2 1 0 1 2 0 1 0 0 0 0 1 0 0 1 0 1 1 0 1 0 1 1 0 0 0 1 1 0 0 0 1 0 1 0 0 0 0 0 0 0 0 0 0 2 2
157 0 0 0 1 0 2 1 0 0 0 1 0 0 0 0 0 1 0 1 1 1 1 0 2 0 0 0 2 2 1 0 1 1 1 1 1 1 0 0 1 0 1 1 2 1 0 0 0 0 0 0 0 0 1 2 0 0 0 0 1 1 0 0 0 0 0 0 2 1 1 2 2 0 2 2 2 0 0 0 1 0 1 1 2 0 0 0 1 2 0 0 1 1 1 0 0 0 0 2 2 0 0 1 1 1 2 1 1 1 0 2 1 2 2 1 1 0 2 0 0 0 1 1 0 0 0 2 1 1 0 0 0 0 0 0 0 0 0 2 0 2 0 0 2 1 0 0 0 0 0 0 0 0 1 0 0 2 0 2 1 0 2 2 1 2 0 0 0 2 0 0 2 0 2 0 1 1 1 1 1 2 0 1 0 0 0 1 0 0 1 1 1 0 1 0 2 2 0 0 0 0 0 2 2 0 2 2 1 0 1 0 1 0 0 2 0 0 2 0 2 1 0 0 0 0 0 1 0 1 0 0 1 1 1 0 0 0 0 2 0 0 2 1 1 0 0 0 0 0 0 0 0 1 1 2 1 0 0 0 0 0 0 0 1 0 0 0 2 1 0 2 0 0 2 1 0 2 2 0 1 0 2 1 1 1 2 1 0 1 0 1 0 1 1 0 1 0 0 1 1 0 0 1 0 0 0 0 0 1 0 1 0 2 1 1 1 1 0 0 0 0 0 2 1 0 1 1 0 0 0 1 1 0 0 0 0 1 0 0 0 0 0 0 0 0 1 0 0 2 0 0 2 2 1 1 1 0 0 1 0 0 1 1 1 0 0 1 1 0 0 0 0 2 0 0 0 0 0 2 2 0 0 0 0 2 2 0 0 1 0 1 0 0 1 0 1 1 1 1 1 1 0 1 0 0 0 0 0 0 0 0 0 0 0 0 0 0 0 0 0 1 0 0 1 2 1 1 0 0 1 0 0 1 2 2 0 1 1 0 0 2 2 1 1 1 1 1 1 0 0 0 0 2 1 0 1 1 2 1 0 0 0 0 1 1 1 0 0 0 0 0 1 1 1 1 1 0 0 0 2 0 0 0 0 0 0 1 2 1 0 0 1 0 1 1 1 2 0 0 0 0 2 0 2 1 1 0 1 0 1 1 0 0 1 1 0 0 0 2 2 1 2 2 0 2 0 0 1 2 0 0 0 0 0 0 1 0 0 2 0 0 1 1 2 0 0 2 2 0 0 0 1 1 2 0 0 0 0 1 0 0 0 2 2 0 0 0 1 1 0 0 0 0 0 0 0 2 0 2 0 0 1 0 1 1 1 1 1 1 0 2 2 0 0 0 1 0 0 0 0 1 2 0 0 2 0 0 0 0 1 0 0 0 0 0 1 0 1 1 1 1 0 1 1 0 1 2 0 0 0 1 0 0 0 0 1 0 0 2 1 1 1 1 2 1 1 2 0 0 2 2 0 0 0 1 1 2 2 1 1 0 1 2 2 2 1 1 0 1 0 1 0 0 0 1 1 0 0 0 0 0 2 0 0 1 1 0 0 1 0 1 0 1 2 0 0 0 1 1 0 1 0 0 2 0 1 1 1 0 0 0 0 1 0 0 0 2 2 2 0 0 1 0 1 1 1 0 1 1 1 2 0 2 0 0 0 0 1 2 2 0 1 0 1 0 0 0 0 0 0 0 1 0 0 1 0 0 1 1 0 0 1 0 1 1 2 2 0 2 1 0 2 1 1 1 2 0 0 1 0 1 1 0 0 2 0 2 2 2 0 2 2 0 0 0 0 1 0 0 1 0 0 1 2 2 1 1 0 0 1 1 0 0 2 2 0 2 1 2 2 1 0 0 0 1 0 0 0 2 0 2 2 0 0 2 0 1 1 1 1 0 2 0 2 1 1 0 0 0 2 0 0 0 0 0 0 0 0 0 0 0 0 0 0 1 1 0 1 0 0 0 1 1 0 0 0 1 2 2 1 1 2 0 0 0 0 2 0 0 0 0 1 1 2 1 2 0 1 0 0 2 1 0 1 2 0 1 0 1 0 0 0 0 2 0 2 0 2 2 0 0 1 1 1 0 1 0 1 0 2 2 0 0 0 0 1 0 0 0 0 0 1 1 1 0 1 0 2 1 1 0 0 1 1 0 1 0 0 1 1 1 0 0 1 1 2 0 0 0 2 0 1 1 0 0 0 0 0 0 0 0 1 1 0 0 0 0 0 0 0 0 0 1 0 1 0 0 1 1 2 2
158 0 1 1 1 0 2 1 0 1 1 1 1 1 0 0 1 1 1 0 0 1 1 1 1 1 1 0 1 2 2 0 2 2 2 0 2 0 0 0 1 1 0 1 1 1 0 0 0 1 1 0 2 2 0 1 1 1 1 2 0 1 0 2 0 0 2 1 1 0 0 0 2 0 1 2 2 0 1 0 2 0 0 0 1 0 1 1 2 2 1 1 1 0 0 0 2 1 0 1 0 2 0 2 0 0 2 0 2 0 0 2 1 2 2 2 2 0 0 0 2 0 2 0 2 0 2 2 0 2 0 0 0 0 0 0 0 0 0 1 0 2 0 0 0 0 0 0 0 0 0 1 0 0 1 0 0 1 0 1 0 1 1 2 0 2 0 1 1 1 0 1 2 1 1 0 1 1 1 1 1 1 0 1 0 0 0 1 0 0 1 2 1 1 2 0 1 2 0 0 0 0 0 2 2 1 2 1 1 1 2 1 0 0 1 2 0 1 0 2 0 0 0 1 1 0 2 0 0 0 0 0 1 1 1 0 0 2 2 0 0 1 2 2 2 0 0 0 0 0 0 0 1 1 1 1 0 2 0 0 0 0 0 1 0 0 2 0 1 0 1 0 1 1 1 1 0 1 1 1 1 0 1 1 1 1 1 1 0 2 1 0 0 1 1 0 2 0 0 0 0 0 1 0 1 1 0 0 1 1 1 0 0 0 2 0 2 1 0 0 1 0 1 0 2 0 1 2 0 0 0 0 0 0 0 0 0 1 0 1 2 1 1 0 0 0 1 1 1 0 0 0 2 2 1 1 2 0 1 1 1 1 0 0 0 0 0 1 1 0 0 0 0 2 1 0 0 2 0 2 0 0 0 0 1 0 0 1 1 0 0 0 0 0 2 0 0 1 1 1 1 1 0 0 0 1 1 1 0 0 0 0 1 0 0 0 0 1 0 0 0 2 0 0 1 2 0 1 0 1 1 1 0 0 0 0 0 0 1 0 0 1 0 2 0 2 0 1 1 0 0 0 0 2 1 0 1 1 0 1 0 1 1 0 0 1 1 1 0 0 0 0 0 2 0 0 2 1 0 1 1 0 0 0 0 0 0 0 2 0 0 0 0 2 1 0 0 2 2 1 0 0 2 0 2 0 0 1 0 1 0 2 0 1 1 1 0 0 1 2 2 2 1 1 0 1 0 0 1 2 1 0 0 1 1 0 1 0 0 2 1 1 1 1 2 0 0 1 1 0 0 0 1 2 1 1 0 0 1 0 0 0 1 2 0 1 0 1 1 0 1 0 1 0 0 0 1 2 0 2 0 0 0 0 2 1 1 0 0 0 0 1 1 0 0 0 0 0 0 0 0 2 1 2 2 0 1 0 0 2 0 0 0 0 1 1 0 0 0 0 0 0 0 0 0 1 1 0 0 0 0 2 0 0 0 0 2 0 1 1 2 1 0 1 2 1 2 2 0 0 1 1 0 1 0 2 2 2 2 0 0 0 2 1 1 1 1 1 1 0 0 1 0 0 1 0 1 0 1 0 1 1 1 0 0 0 1 1 0 0 0 1 0 1 0 0 0 1 1 1 0 1 0 0 2 0 1 2 2 0 0 0 0 0 0 0 0 1 1 1 0 0 1 0 1 0 0 0 2 1 1 1 0 2 1 1 1 0 1 1 0 0 0 0 0 1 0 0 1 0 0 1 0 0 0 0 0 0 1 0 0 0 2 1 0 1 1 0 0 0 0 0 0 1 0 1 0 0 0 2 0 0 2 0 0 0 2 2 1 1 1 1 2 0 0 0 0 0 0 1 1 0 0 1 2 1 1 0 1 1 2 0 0 1 2 1 0 1 1 1 0 1 0 1 0 1 0 0 2 2 0 2 1 1 1 2 0 1 1 0 0 0 0 0 0 0 0 1 0 1 2 0 0 1 0 0 2 0 0 0 1 0 1 0 1 0 1 0 1 0 0 0 1 1 0 1 0 1 2 2 1 1 2 1 0 0 0 1 1 0 0 0 0 2 2 1 2 0 0 0 0 2 2 2 2 2 0 1 1 1 0 0 0 0 1 1 2 1 2 1 0 1 0 0 0 0 0 2 0 0 2 0 0 2 0 0 0 0 0 0 0 0 2 0 1 0 1 0 2 0 2 0 1 1 1 0 1 1 0 1 1 0 0 1 1 1 1 0 0 0 2 0 0 0 1 0 2 1 2 1 0 1 0 0 0 0 0 0 0 0 1 1 0 0 0 0 0 0 1 0 0 0
159 0 1 0 0 0 0 0 0 2 2 0 0 0 0 0 0 1 1 0 1 1 0 0 2 1 1 0 2 2 2 1 2 2 0 1 0 1 0 1 1 0 0 1 1 1 0 0 0 0 0 0 1 1 1 1 0 0 1 0 1 1 0 1 0 1 0 0 2 0 0 0 1 0 0 1 1 0 0 0 0 0 0 1 1 0 0 1 1 1 0 0 1 0 0 0 0 1 0 1 0 2 1 0 0 0 2 0 1 0 0 1 0 2 2 0 0 0 1 0 1 0 2 1 1 1 1 1 1 0 0 0 0 0 2 0 0 0 0 0 0 2 0 0 1 1 0 0 0 0 0 0 1 2 1 0 0 0 0 2 1 0 2 2 1 1 0 1 1 1 1 2 0 1 1 0 2 0 0 0 0 0 1 1 1 1 1 0 0 0 2 2 2 1 2 0 0 2 0 0 0 2 1 1 2 0 2 1 1 0 1 0 1 0 1 1 0 0 2 0 2 1 0 0 1 0 1 2 0 2 0 0 0 2 2 2 0 2 2 0 0 1 1 1 1 0 0 0 1 1 1 0 1 0 0 0 0 1 0 0 0 0 0 0 1 1 0 0 2 1 0 2 1 1 0 0 0 2 2 1 1 1 2 0 1 1 0 2 0 2 0 1 0 2 2 0 2 0 0 2 2 0 0 1 0 0 1 0 2 1 1 0 0 1 1 1 2 1 1 0 0 1 2 2 1 0 0 2 0 0 0 0 1 0 0 0 0 1 1 1 1 1 1 0 0 0 1 1 1 1 1 1 1 1 0 0 0 1 0 2 0 0 2 0 2 0 0 2 2 0 0 0 1 2 2 2 0 2 1 1 0 0 0 0 1 0 0 1 1 0 0 0 1 0 2 1 1 1 0 0 0 0 0 1 0 1 2 1 0 0 0 0 0 0 1 0 0 1 0 0 0 2 0 0 1 2 0 0 0 0 1 0 1 1 1 1 1 1 0 0 0 1 1 0 2 2 2 1 2 0 0 0 0 2 2 2 2 2 1 2 2 2 0 0 0 1 1 1 0 1 2 1 1 2 2 0 1 2 0 1 1 0 0 0 0 1 0 0 1 0 1 1 0 2 1 2 2 1 1 1 1 0 2 0 2 0 0 0 1 0 0 2 0 1 1 1 1 0 0 2 2 2 2 2 0 2 0 0 1 2 1 0 0 0 0 0 1 0 0 1 1 1 0 0 1 1 0 2 2 0 0 0 1 1 1 0 0 0 0 0 2 0 0 1 0 0 0 1 1 1 0 1 0 0 0 0 0 1 0 1 0 0 0 0 1 1 1 1 1 0 0 1 2 0 1 0 0 0 0 0 0 2 1 0 1 0 1 0 0 2 0 0 0 0 0 0 0 0 1 1 0 0 0 0 0 0 2 1 0 0 1 0 0 0 0 0 0 0 0 1 1 1 1 1 1 0 0 1 0 0 1 1 0 0 0 1 2 2 2 1 1 0 0 1 1 2 1 1 1 0 0 1 0 0 1 1 2 0 0 0 1 0 2 0 2 2 0 0 1 1 0 1 0 0 0 0 0 0 1 1 0 1 0 0 2 0 0 2 2 0 0 0 0 0 0 0 1 1 1 1 0 0 1 1 0 1 2 0 0 0 0 0 0 2 0 0 1 0 0 1 1 1 1 0 1 0 0 0 0 0 0 0 0 0 0 2 0 0 2 2 0 0 2 2 0 0 2 2 0 1 1 0 0 1 1 1 1 0 0 1 1 0 0 1 1 1 0 2 2 1 1 2 2 1 1 1 0 0 0 0 0 0 0 2 1 0 0 0 1 1 2 0 1 2 0 2 1 1 0 0 0 0 0 0 0 0 0 0 0 1 0 1 2 0 0 2 0 0 0 0 0 0 1 0 1 0 0 1 1 0 1 0 0 0 1 0 1 1 0 0 2 0 1 0 1 1 0 0 1 0 1 0 1 1 0 1 0 1 0 1 1 1 2 1 1 1 0 2 0 0 0 0 1 1 2 1 2 0 0 0 0 1 1 0 1 2 0 1 0 1 0 0 1 1 1 1 1 0 1 1 0 1 0 0 2 0 1 2 1 1 2 1 0 1 1 0 0 1 1 1 0 0 1 1 1 0 1 1 0 0 1 0 0 2 2 0 2 0 0 1 0 1 0 0 1 1 1 0 1 2 1 1 0 0 0 1 0 1 2 1 0 1 0 0 0 0 1 1 1 1 0 0 0 0 0 0 0 0 1 0 1 1
160 0 0 0 0 0 1 1 0 0 0 1 1 2 2 0 0 2 2 1 1 2 1 0 2 0 0 0 2 1 1 0 0 1 1 1 1 2 0 1 0 0 0 0 1 0 0 0 0 1 1 0 1 2 1 0 1 0 2 0 1 0 0 1 0 1 1 0 1 1 1 2 1 0 1 2 2 0 1 0 2 0 1 1 2 0 0 1 2 2 0 1 1 0 1 0 0 2 0 2 2 2 0 1 1 1 1 1 1 1 0 1 1 2 2 1 1 1 0 0 1 0 0 0 0 0 0 0 0 0 0 1 0 0 0 0 0 0 1 0 1 1 0 0 1 1 2 0 0 1 0 0 1 1 1 0 0 2 0 1 1 1 2 2 0 1 0 0 1 2 0 2 0 2 2 0 2 1 1 1 1 1 1 2 1 1 1 0 0 0 2 2 2 2 2 1 2 1 1 0 0 1 0 2 2 1 2 1 1 0 1 0 1 2 1 2 1 2 1 2 0 0 0 0 0 0 0 2 0 1 1 0 0 0 1 0 0 2 2 0 0 1 2 1 1 0 0 0 0 0 0 1 2 0 0 1 1 2 0 1 1 0 0 1 0 0 0 0 2 0 1 1 0 0 0 0 0 2 2 1 1 1 0 0 1 0 0 1 0 1 0 1 2 2 2 0 1 0 0 2 1 0 2 0 2 1 1 0 1 1 1 1 0 1 1 0 2 1 0 0 0 0 0 1 2 0 1 1 0 1 0 1 2 1 0 0 0 2 0 0 1 1 2 0 0 0 1 0 2 1 0 0 2 2 2 0 0 1 0 2 0 0 0 0 0 2 0 0 0 0 0 0 0 2 0 0 0 2 2 2 2 1 0 0 0 2 2 0 0 1 0 0 0 0 2 1 1 0 0 0 0 1 0 1 1 0 1 1 0 0 0 0 0 2 0 2 0 0 0 1 1 0 1 2 1 2 0 1 0 0 1 0 1 1 1 1 0 1 0 0 2 0 2 0 1 1 0 0 1 0 0 0 0 1 2 0 1 1 1 1 1 1 0 0 0 1 1 1 0 0 0 0 2 2 2 0 2 0 0 0 1 0 0 2 1 0 0 0 2 1 0 0 0 0 1 1 1 1 1 1 1 1 2 0 2 0 1 0 2 1 1 1 0 1 1 1 1 1 0 1 1 2 2 2 2 2 0 0 0 2 0 0 0 0 1 0 1 1 0 1 0 1 2 0 2 0 0 0 0 0 0 0 1 1 1 1 0 1 0 1 1 0 1 2 1 1 0 0 0 0 0 1 1 0 1 1 1 1 0 1 1 0 0 0 2 0 0 1 1 1 0 0 0 0 0 1 0 1 1 1 2 0 1 0 0 1 0 0 0 1 0 0 2 2 1 1 0 0 0 0 0 0 0 0 0 1 1 1 0 0 1 0 0 0 0 0 2 1 1 2 1 1 1 1 2 1 1 0 0 0 2 1 0 1 1 1 2 1 1 0 0 0 1 2 2 2 1 2 0 0 2 0 0 1 1 2 2 1 1 1 0 0 2 2 2 2 2 0 2 0 0 0 0 0 1 0 0 0 1 1 0 1 0 1 0 1 1 2 2 0 1 0 0 0 0 0 0 2 2 2 0 0 1 0 0 1 1 1 1 1 1 2 0 2 0 0 1 0 0 0 0 1 0 1 1 1 1 0 0 0 0 0 1 0 0 2 1 0 1 0 0 0 2 0 0 1 2 1 0 1 0 0 1 1 0 1 2 0 1 1 0 1 0 0 1 1 0 1 0 2 0 1 2 1 0 1 0 0 0 1 1 0 0 2 1 1 1 1 0 1 1 0 0 0 2 2 0 2 2 2 2 2 0 1 0 1 0 0 1 2 1 2 1 0 0 2 0 0 0 1 1 0 1 0 1 0 0 0 0 1 1 0 0 0 1 0 1 0 0 0 1 0 0 0 0 0 1 1 1 0 0 0 1 1 0 2 0 0 0 0 0 0 2 1 1 1 0 2 0 0 1 0 0 2 1 0 1 0 0 0 0 2 2 0 1 0 2 1 0 1 0 0 0 0 1 1 1 2 2 0 2 0 0 2 0 0 1 2 0 2 2 2 1 1 0 0 1 0 0 0 0 0 2 1 0 0 1 1 0 0 1 0 1 0 0 0 1 0 0 0 2 0 1 0 1 1 1 0 0 2 0 1 0 0 0 0 0 2 2 0 0 0 2 2 0 0 0 0 0 0 1 1 1 0 0 1 0 0 0 0 0 0
161 0 1 0 0 0 1 1 0 1 1 1 1 1 1 0 0 1 1 1 1 2 0 0 2 0 0 0 1 2 2 0 2 2 2 0 2 1 1 0 0 0 0 0 1 0 0 0 0 0 0 0 2 2 0 0 1 0 1 1 0 1 0 2 0 2 0 0 2 1 1 0 2 1 2 2 2 0 1 0 1 0 0 0 2 0 1 1 2 2 1 1 0 0 0 0 0 2 0 2 0 2 1 1 0 0 2 1 1 1 0 1 0 1 1 1 1 0 1 0 1 1 1 1 0 1 0 2 1 1 0 1 0 1 0 0 0 0 1 1 1 1 0 0 0 0 0 0 0 0 0 0 1 1 1 0 0 1 0 0 1 0 2 1 1 0 0 0 0 2 0 0 1 1 2 0 1 1 1 1 1 2 1 2 2 1 2 1 1 0 2 2 0 0 0 0 0 2 0 1 1 0 0 0 2 0 2 2 2 0 1 0 0 0 1 2 0 1 1 1 1 1 1 0 0 1 1 2 0 2 0 0 0 0 1 0 0 2 2 0 0 1 2 1 2 1 1 0 1 1 0 0 1 0 0 1 0 1 1 0 0 0 0 2 2 2 0 0 2 0 0 1 1 0 0 0 1 2 2 2 1 0 1 0 1 1 1 1 0 2 0 2 0 2 2 0 2 0 0 0 1 0 1 0 0 0 0 0 2 2 0 1 0 2 1 0 1 0 1 0 0 1 2 1 2 0 1 1 1 1 0 2 0 0 0 0 0 1 0 1 1 1 2 0 0 0 0 0 1 1 0 0 2 2 2 0 0 1 0 1 0 0 2 0 2 1 0 2 2 1 1 1 1 2 0 0 0 0 0 2 1 1 0 0 0 1 1 0 0 0 0 0 0 0 2 0 0 0 1 1 1 1 0 1 0 0 0 1 1 0 0 1 0 2 0 1 0 2 0 0 0 2 0 0 2 2 1 0 0 0 0 0 0 0 0 0 1 0 0 0 2 0 2 0 1 1 0 1 1 0 0 0 0 1 1 1 1 2 1 1 1 1 1 1 0 1 1 1 0 1 1 1 1 1 1 1 0 2 0 2 0 1 0 1 0 2 0 0 1 0 1 1 0 0 0 0 0 2 2 0 1 1 2 0 2 0 0 0 1 1 0 1 0 0 0 2 1 0 0 1 1 2 2 2 0 1 1 1 0 2 1 1 0 0 1 0 2 0 1 1 1 1 1 1 2 1 1 0 0 0 0 0 1 2 0 1 0 1 0 0 2 0 1 2 1 0 0 1 1 1 0 0 1 0 1 1 1 1 0 1 0 0 0 1 1 0 0 1 1 0 0 1 1 0 0 0 1 0 0 0 0 2 2 2 2 0 1 0 1 2 1 0 0 0 0 0 0 0 0 0 0 0 0 1 1 0 1 2 0 0 0 0 0 0 0 0 2 0 0 1 0 0 0 1 2 1 2 2 0 0 1 1 1 2 0 2 0 2 2 0 0 0 1 0 0 1 1 1 1 0 0 2 1 0 0 2 2 0 1 0 1 2 2 1 2 2 0 1 1 0 0 0 0 1 0 0 0 0 0 2 1 1 0 0 1 0 2 2 2 0 1 0 0 1 0 0 0 1 1 1 0 0 1 0 1 1 1 0 1 1 1 1 0 2 0 0 1 0 1 1 0 1 0 0 1 0 0 0 1 1 1 1 1 0 0 1 0 0 1 1 1 0 2 1 0 1 1 2 0 2 0 0 2 0 0 0 0 0 1 1 0 1 1 0 1 1 1 2 0 2 0 0 2 0 0 0 0 0 0 0 0 0 0 2 1 0 0 0 0 2 2 0 1 1 1 1 1 2 2 2 2 2 0 0 0 1 0 0 0 1 0 1 1 0 0 1 1 0 0 0 0 0 1 0 1 1 1 1 0 1 2 0 0 0 0 0 0 0 1 1 0 1 1 1 1 0 0 0 2 0 1 0 1 1 0 0 0 1 2 2 0 1 2 1 1 1 0 1 1 0 0 0 0 2 1 0 1 0 0 0 0 2 2 1 1 2 0 1 0 1 0 0 1 1 1 1 1 0 2 1 0 1 1 1 1 0 0 2 2 0 2 1 0 2 1 0 0 0 0 1 0 0 2 2 2 0 0 1 0 1 2 0 0 1 1 1 2 2 0 1 2 0 2 0 2 0 0 0 0 1 0 0 0 0 0 1 0 1 1 1 0 0 1 1 0 0 0 0 1 0 0 0 0 1 1 0 0 0 2 0 0 0
162 0 1 1 1 0 1 2 0 0 0 0 2 2 1 0 1 1 0 1 1 1 0 1 1 1 1 0 2 1 1 0 1 1 0 1 1 1 0 0 0 0 0 1 1 0 0 0 0 0 0 0 1 1 1 2 0 0 1 1 1 1 0 2 2 0 2 0 2 0 0 2 2 0 1 2 2 0 2 1 1 0 1 1 2 0 0 0 1 1 0 0 1 0 1 0 0 0 0 2 2 1 0 2 0 0 2 2 1 0 0 1 1 2 2 1 1 0 0 0 2 0 2 1 1 1 1 1 1 0 0 0 0 1 1 0 1 0 0 2 1 1 0 0 0 0 0 0 0 0 0 0 1 0 0 1 0 0 0 1 1 1 1 1 0 2 0 0 1 1 0 0 2 2 2 0 2 0 0 0 0 0 0 2 2 2 0 0 0 0 1 2 2 0 0 2 2 2 0 1 1 0 0 2 2 1 2 1 1 0 2 0 1 1 0 2 0 0 1 0 2 1 1 0 0 1 1 1 0 1 0 0 0 1 1 1 0 2 2 0 0 0 2 1 2 0 1 0 1 1 0 0 1 0 0 1 0 1 0 0 0 0 0 1 0 0 0 0 1 1 0 0 2 2 0 0 0 2 2 2 2 0 1 0 1 1 0 0 0 0 0 0 0 2 1 0 2 1 0 1 1 0 1 0 1 0 0 0 0 0 0 1 0 2 2 0 1 0 0 0 1 1 2 1 1 0 1 1 0 0 0 1 1 1 0 0 0 1 0 0 1 1 1 0 0 0 1 0 1 0 0 0 1 1 1 0 1 1 0 0 0 0 2 0 2 1 0 2 2 0 0 0 1 2 1 1 0 0 0 2 1 1 0 1 1 1 0 0 0 0 1 1 1 0 2 2 2 1 1 1 1 1 0 0 0 1 2 0 0 0 0 0 1 0 0 0 0 0 1 0 1 0 1 1 2 2 1 0 0 0 0 0 1 2 1 1 1 1 1 1 0 2 1 0 1 1 0 0 1 0 0 0 0 0 0 0 0 2 1 1 0 1 1 1 1 1 1 0 0 0 0 0 0 2 2 0 0 1 1 0 1 0 0 1 1 0 0 1 2 0 0 0 0 1 2 0 0 0 0 0 2 2 2 0 2 0 0 0 1 1 0 1 1 1 1 0 0 0 0 0 1 2 2 2 0 2 0 0 0 2 0 0 0 0 0 0 1 2 1 1 0 1 1 1 1 0 0 1 1 0 0 0 0 1 1 0 0 1 0 1 0 0 1 2 1 1 0 1 1 0 1 0 1 0 0 0 1 1 0 1 0 0 0 0 0 1 1 0 0 0 0 0 0 0 0 0 1 0 0 0 0 1 1 1 1 1 1 0 0 0 1 0 0 1 0 0 0 0 1 0 0 0 0 2 2 0 0 1 0 0 0 2 0 0 0 1 1 0 1 1 2 0 0 0 1 1 1 1 0 1 0 1 0 2 0 1 1 1 1 0 0 0 2 1 1 1 0 2 0 0 0 1 0 0 1 1 2 0 0 0 1 0 2 1 2 2 2 0 1 0 0 0 1 0 0 0 0 0 1 2 0 1 0 0 1 0 1 1 1 0 1 0 0 0 0 1 0 1 1 1 0 0 1 0 0 0 0 0 1 1 1 2 0 2 0 0 0 0 0 1 0 1 0 0 0 0 0 0 0 0 0 0 0 0 0 2 0 0 0 0 0 0 2 1 0 1 1 1 0 0 0 1 1 0 0 1 1 0 1 1 0 1 0 1 0 1 0 1 1 1 0 1 2 0 0 0 0 1 0 0 1 0 1 2 1 1 1 1 0 1 1 0 2 2 0 2 0 2 2 1 0 2 0 0 0 0 0 0 0 1 0 1 2 0 0 1 0 0 0 0 0 0 0 0 0 0 0 1 1 0 1 0 0 0 0 0 0 0 0 0 2 0 0 0 0 0 0 0 0 0 0 0 0 1 0 1 0 1 1 1 1 1 2 0 0 0 0 2 0 0 1 0 0 1 1 0 1 0 0 1 0 2 1 0 2 2 0 1 0 1 1 0 0 0 0 2 2 1 2 1 0 1 0 1 1 0 1 1 0 0 2 2 0 1 1 0 0 0 0 0 0 0 2 2 1 0 1 0 0 1 1 0 1 0 0 0 1 1 0 1 2 0 1 0 2 0 0 0 0 0 2 0 0 0 0 1 0 1 1 0 0 0 2 2 0 0 0 0 0 1 0 0 1 0 0 0 0 0 1 0 1 1
163 0 0 0 0 0 1 1 0 0 0 1 0 1 1 0 0 0 0 0 0 0 0 0 2 0 0 0 2 2 2 1 2 2 1 1 1 1 0 0 1 0 0 0 0 2 0 0 0 0 0 0 0 2 0 1 0 0 1 0 2 0 2 2 0 0 1 0 2 0 0 0 1 0 1 2 2 0 2 0 2 0 0 1 0 0 0 0 2 2 0 0 0 0 0 0 0 2 0 2 0 2 1 1 0 0 2 1 1 1 0 2 0 1 1 0 0 0 1 0 1 0 2 2 0 2 0 1 1 0 0 0 0 1 0 0 0 0 0 1 1 2 0 0 1 2 0 0 0 1 0 0 0 1 2 1 0 0 1 1 1 0 1 2 1 2 1 1 1 0 0 2 0 2 1 0 2 0 0 0 0 0 0 2 0 0 0 1 0 0 0 1 1 0 1 0 0 1 0 0 0 0 0 2 2 1 2 0 2 0 0 0 1 0 2 2 0 0 2 0 2 0 0 0 0 0 0 2 0 2 1 0 0 0 0 0 0 1 1 1 0 1 2 1 2 0 0 0 0 0 0 1 1 0 0 2 0 2 0 2 2 0 0 1 0 0 0 1 1 0 0 0 1 1 0 1 0 1 1 0 0 0 1 0 2 1 0 2 0 2 0 0 0 2 1 1 1 2 0 2 1 1 0 2 0 0 0 0 1 1 0 1 0 1 2 0 1 1 0 0 1 0 1 2 1 0 1 1 0 0 0 0 0 0 0 0 0 2 0 0 0 2 1 0 1 0 0 0 1 0 0 0 1 1 1 0 1 1 1 0 1 1 1 0 1 1 0 2 2 0 0 0 2 1 0 0 0 1 0 1 2 2 0 2 1 2 1 0 0 0 0 2 1 0 1 0 1 1 0 0 0 0 0 0 0 0 1 1 0 0 0 0 0 1 1 1 1 1 0 0 0 1 0 1 0 1 0 0 0 2 0 1 0 0 0 0 1 1 1 0 1 1 2 1 1 1 0 1 1 0 0 0 0 2 2 2 2 1 1 0 0 0 1 1 0 0 2 2 0 0 0 0 1 1 1 0 1 1 0 0 1 0 0 0 0 0 0 2 2 1 0 0 1 1 1 0 1 1 1 0 0 0 1 1 1 1 0 0 0 1 0 1 0 1 1 1 1 1 0 2 2 2 2 2 1 2 0 1 0 2 1 1 1 1 1 1 1 2 0 1 0 1 1 1 2 1 0 2 2 0 2 0 0 1 1 0 0 0 0 0 0 0 0 1 0 0 1 2 1 0 1 1 2 0 2 2 2 1 0 1 0 0 0 0 2 1 1 2 1 1 0 2 1 1 1 0 1 1 1 2 2 0 2 0 0 0 0 0 0 1 0 0 0 1 0 0 1 0 0 0 0 0 0 0 0 1 1 1 0 0 0 1 1 1 0 0 2 0 1 1 2 2 1 2 2 1 1 2 0 0 1 2 0 0 0 1 2 1 1 0 0 0 0 0 0 0 0 2 0 0 0 1 1 0 1 1 2 0 0 0 0 0 2 0 1 1 1 0 2 0 0 0 1 0 0 0 1 0 0 0 0 0 0 0 0 0 1 1 2 0 1 0 0 0 1 1 0 0 0 0 0 0 1 1 0 1 2 0 2 1 1 1 0 2 0 0 1 0 1 1 0 1 0 0 0 1 0 0 2 2 2 2 0 0 0 0 1 0 0 0 0 0 2 1 0 0 2 1 1 1 0 0 1 0 0 1 2 0 1 1 1 2 0 0 0 2 0 2 1 1 1 1 2 0 0 1 0 0 0 0 0 0 0 1 2 1 2 0 1 1 2 0 1 1 1 2 0 2 1 1 1 1 0 0 0 1 0 0 1 2 1 1 2 0 0 2 1 0 0 0 0 0 1 1 1 0 1 1 1 0 1 0 0 0 0 0 1 0 0 0 2 0 0 0 0 0 1 0 0 0 0 0 1 1 0 1 0 0 0 0 0 0 2 0 0 0 0 1 1 0 0 0 1 1 2 1 1 0 0 0 1 1 2 0 1 1 1 1 0 1 1 0 0 0 2 0 2 1 2 2 0 0 0 1 0 1 2 1 1 0 2 1 1 1 0 0 1 2 0 0 0 0 1 0 0 0 1 1 0 1 1 0 2 0 0 0 1 1 0 1 2 0 1 0 1 1 1 0 0 2 0 1 0 0 0 1 0 1 1 0 0 0 2 2 0 0 1 1 0 1 0 0 0 0 0 0 0 2 2 0 2 1
164 0 0 0 0 0 2 1 0 1 1 1 0 0 0 0 0 2 0 2 2 2 1 0 2 0 0 0 2 2 2 1 2 2 0 2 0 1 0 1 0 0 1 1 2 1 1 0 0 0 0 0 0 0 2 2 0 1 0 2 0 1 0 1 1 0 2 1 1 0 0 1 2 0 0 2 1 0 1 0 1 0 0 1 0 0 0 0 2 2 0 0 2 0 0 0 0 0 0 0 1 2 1 0 0 0 2 2 0 0 0 1 1 1 1 1 1 0 0 0 1 1 1 0 0 1 0 0 0 1 1 1 0 0 0 0 0 0 1 0 0 2 0 0 1 1 0 0 0 0 0 0 0 1 0 0 0 1 0 2 1 0 1 2 1 1 0 0 1 1 1 1 1 1 0 0 2 2 1 1 2 2 1 2 2 1 2 1 0 0 0 2 1 1 1 0 1 1 0 0 0 0 0 2 2 1 2 0 2 0 1 0 1 0 2 1 1 1 2 0 2 1 0 0 0 0 0 1 0 1 0 0 0 0 2 0 1 2 2 0 0 0 2 1 1 0 0 0 1 1 1 0 1 0 0 0 1 0 0 0 0 0 0 0 0 0 1 0 0 0 0 1 1 1 1 0 1 2 2 2 2 0 2 0 1 0 0 2 0 2 0 1 0 2 2 0 2 1 1 2 1 1 1 0 1 0 0 0 1 1 0 1 0 1 1 0 2 1 0 1 0 0 1 2 2 0 0 0 0 0 0 1 1 0 0 0 0 0 0 0 0 0 2 0 0 0 1 1 2 0 1 1 1 2 1 1 1 0 0 1 0 0 0 0 0 2 0 2 2 0 0 0 1 1 0 0 0 1 0 2 2 1 0 0 0 0 0 0 0 1 0 0 1 1 2 2 2 0 0 0 0 1 0 0 0 1 2 0 0 0 0 0 0 0 1 0 0 1 0 1 1 1 1 0 1 2 1 0 0 1 0 2 0 0 1 1 1 1 1 1 2 0 1 1 0 0 0 2 2 0 0 1 0 1 2 0 2 0 1 0 0 1 0 0 0 0 2 0 0 0 0 0 0 2 2 0 1 1 1 0 1 0 0 1 0 0 0 1 2 0 0 0 0 1 0 0 0 2 2 0 1 0 0 1 0 0 1 1 0 1 0 2 0 1 1 0 0 0 0 1 1 1 2 2 0 2 0 2 0 2 0 2 0 0 0 0 2 1 0 2 1 1 2 0 2 0 0 1 1 0 0 0 0 1 0 1 0 0 0 0 0 0 1 1 1 0 0 0 0 0 0 0 0 0 0 0 0 2 0 2 0 0 0 0 0 0 0 1 0 0 1 1 0 0 1 0 0 0 0 0 0 0 1 1 2 0 1 0 0 0 0 0 0 1 0 0 0 0 0 0 0 0 0 1 1 0 1 1 0 0 0 1 1 0 0 1 2 0 1 1 1 2 0 0 1 1 1 1 0 0 0 1 2 2 1 2 2 1 1 0 0 0 1 1 1 1 0 0 1 0 0 0 1 1 1 2 2 0 0 0 0 0 2 0 2 2 2 0 1 1 0 1 1 1 1 0 0 0 0 1 0 0 0 0 1 0 1 2 1 0 0 0 0 0 2 1 1 1 1 1 0 0 1 0 0 2 2 0 1 1 1 1 0 2 2 2 0 0 2 2 0 2 0 1 1 0 0 1 0 0 0 0 0 0 0 1 2 0 0 1 0 1 2 0 0 0 2 1 0 1 1 1 1 1 1 1 1 0 0 2 1 1 1 0 1 1 1 1 1 2 0 2 2 0 0 0 0 0 1 0 1 0 1 2 1 1 1 2 0 0 0 0 1 1 1 2 0 1 1 1 1 1 0 1 0 1 0 0 2 2 1 1 1 0 0 2 1 0 1 0 0 1 0 0 0 0 0 1 1 0 2 1 0 0 0 0 1 0 0 0 2 0 0 0 0 0 1 1 0 0 0 0 0 2 0 2 0 1 2 2 2 2 1 0 0 1 1 2 0 0 1 0 0 2 1 0 1 0 0 0 0 2 2 0 0 1 1 1 0 2 0 0 1 1 1 1 1 2 2 1 1 0 0 2 1 0 1 0 1 0 1 1 0 2 0 0 0 1 0 1 0 0 2 2 2 1 2 0 1 0 1 1 2 0 0 0 1 0 0 0 2 0 1 0 2 0 0 0 2 2 0 0 1 1 0 2 0 1 1 0 0 0 1 1 0 1 1 1 0 1 0 0 2 0 0 0 0 0 0 0 1 1
165 0 1 0 2 0 2 2 0 0 0 2 0 0 0 0 0 0 1 2 2 2 0 0 2 1 1 0 1 2 2 1 1 2 1 1 1 1 0 0 0 1 0 0 2 1 0 0 0 0 0 0 2 2 0 1 0 1 1 0 1 1 0 2 1 1 1 1 2 0 0 2 1 0 0 1 1 0 1 0 2 0 0 0 1 0 0 2 2 2 1 2 1 0 1 0 0 0 0 0 1 2 0 1 1 1 2 0 2 0 0 2 0 2 2 1 0 0 1 0 1 0 2 1 1 0 1 0 0 0 0 0 0 0 0 0 0 0 0 1 1 1 0 0 0 0 0 0 0 0 0 0 0 1 2 1 0 1 0 1 1 1 2 2 0 1 0 1 0 0 1 1 0 2 2 0 0 2 2 2 2 2 0 2 0 0 0 2 1 1 0 2 1 0 0 1 1 2 0 0 0 0 0 1 2 0 2 1 1 0 1 0 1 1 2 2 0 0 2 0 2 1 0 0 0 0 0 1 0 1 0 0 1 1 0 1 0 2 2 0 0 1 2 1 2 1 1 0 1 1 1 0 1 1 1 1 0 2 0 0 0 0 0 0 0 0 1 1 1 0 0 0 1 1 0 0 0 1 1 1 1 0 1 1 1 2 0 1 0 2 0 0 0 2 2 0 2 1 0 0 0 0 1 0 1 0 1 1 1 1 0 1 0 2 1 0 1 1 1 0 0 2 2 1 2 0 2 2 0 1 0 1 0 0 0 0 0 2 0 0 0 0 0 0 0 0 0 0 2 1 0 0 1 1 1 0 1 1 1 0 1 1 1 0 1 1 0 0 1 1 1 1 0 2 2 1 0 2 0 2 1 0 0 2 0 1 1 0 0 1 0 0 0 0 2 0 0 1 0 0 0 0 0 1 0 0 0 1 0 0 0 0 0 0 0 0 0 0 0 0 0 1 0 1 1 1 0 0 1 1 1 0 0 1 1 0 0 0 0 0 1 1 1 1 1 2 1 1 2 0 0 0 0 2 0 0 0 0 0 0 0 0 0 0 0 1 1 1 0 1 0 0 1 0 0 1 0 2 0 1 1 0 0 0 0 1 0 1 2 0 0 0 0 1 0 0 0 2 1 0 0 0 2 0 2 0 1 0 1 1 0 1 0 0 1 0 0 1 0 1 1 2 0 0 0 0 2 0 0 1 2 0 0 0 0 0 2 0 0 2 0 0 1 0 1 1 0 1 1 0 1 0 0 2 0 2 1 0 0 0 1 0 0 1 0 0 0 0 1 1 0 1 1 0 1 1 1 1 0 1 0 0 0 0 1 1 1 2 1 1 0 0 1 0 0 0 0 1 1 2 2 0 1 1 2 1 1 0 0 1 0 1 0 1 1 0 0 0 0 0 0 0 0 0 0 1 1 2 0 0 1 0 0 0 0 1 2 0 1 1 1 0 1 2 2 1 1 0 0 0 2 2 0 2 0 2 1 1 1 0 0 0 2 1 1 1 0 1 1 0 0 2 0 0 0 1 1 0 0 0 0 1 2 1 1 2 0 0 1 0 0 0 1 0 0 0 1 0 0 1 0 0 0 0 1 0 1 2 2 0 0 0 0 0 0 1 0 0 0 0 0 1 0 0 0 0 0 0 0 0 0 1 1 2 0 0 1 0 1 1 0 1 0 0 0 1 0 0 1 1 1 1 1 0 0 1 1 0 1 0 0 0 2 2 0 0 2 0 0 1 0 0 2 1 0 1 2 0 0 2 1 1 0 0 0 2 0 2 2 1 1 2 2 0 1 0 1 1 0 0 1 0 0 1 2 2 2 0 0 1 1 0 0 0 2 2 0 2 0 1 1 1 0 1 0 1 0 0 2 2 1 1 2 0 0 1 1 1 2 1 0 2 0 0 0 0 0 2 1 0 1 1 0 0 0 0 0 0 0 0 0 0 1 0 1 1 1 0 2 0 0 0 2 1 0 1 0 2 2 2 1 1 1 0 0 1 1 2 0 0 0 0 0 1 2 1 1 0 0 0 0 2 2 0 1 1 1 1 0 1 0 0 0 0 1 1 1 1 2 2 0 0 0 2 1 0 1 0 0 0 2 2 0 1 0 0 0 1 0 1 0 1 1 1 2 0 1 1 1 0 1 1 0 2 1 0 2 0 0 0 0 0 2 0 2 1 1 0 1 2 0 1 0 0 0 0 0 1 1 0 0 0 0 0 0 0 0 0 0 0 0 0 1 1 0 0 0 0 0 0 2 2
166 0 0 0 0 0 1 2 0 0 0 2 0 0 0 0 0 2 2 1 1 2 0 1 1 1 1 0 1 2 2 1 1 1 1 1 1 1 0 0 0 1 1 1 2 0 1 0 0 0 0 0 1 1 1 2 0 0 1 1 1 0 0 1 0 2 0 0 1 0 0 0 1 1 1 2 1 0 2 1 1 0 0 0 2 0 0 0 0 2 0 0 2 0 0 1 0 1 0 1 1 2 1 0 1 1 2 1 1 0 0 2 0 0 2 2 2 0 1 0 1 0 1 1 0 0 0 1 1 0 0 0 0 0 1 0 1 0 1 0 2 0 0 0 2 2 1 0 0 0 0 0 0 0 0 0 0 2 0 1 1 0 2 2 1 1 0 0 1 2 0 1 0 1 2 0 1 0 0 0 0 0 1 2 2 2 1 0 0 0 1 1 2 1 2 0 1 1 0 1 1 1 1 0 1 0 2 0 0 0 1 0 1 0 1 2 1 0 1 0 2 1 0 0 0 1 1 2 0 1 0 0 0 0 1 0 0 2 2 0 0 0 2 2 2 0 0 0 0 0 0 1 1 0 0 2 2 2 1 1 0 1 0 1 0 0 0 1 2 1 0 1 1 1 0 0 0 2 2 1 1 0 2 1 2 2 1 1 0 2 0 1 0 2 2 0 1 1 0 0 0 0 1 0 1 0 1 0 1 1 1 1 0 2 0 0 0 0 0 0 0 1 2 1 1 0 1 2 1 2 0 1 0 0 0 0 0 0 0 0 0 1 1 0 0 0 2 0 1 1 0 0 1 1 0 1 1 1 0 2 0 0 2 0 2 1 0 1 2 1 1 1 0 2 0 0 0 1 1 2 1 1 0 1 0 0 0 0 0 0 0 1 1 0 2 2 2 1 1 1 0 1 0 2 1 0 0 2 0 0 0 1 0 1 1 0 1 0 0 1 1 0 0 1 0 1 0 0 1 1 1 0 2 1 1 1 0 1 0 0 1 1 1 0 1 1 0 0 1 0 0 0 0 0 0 0 0 2 1 1 1 1 1 1 0 0 2 0 0 0 1 1 0 2 2 0 0 2 0 1 2 0 0 0 0 0 0 0 1 0 1 1 1 1 1 0 0 1 0 0 1 1 2 0 0 0 2 0 0 0 0 2 1 1 1 1 0 0 0 2 1 2 1 1 0 1 1 0 1 1 1 0 0 0 1 1 2 0 2 0 1 2 0 0 0 0 1 0 1 1 0 1 0 1 1 0 0 0 0 0 0 0 0 1 0 0 1 2 1 0 1 0 0 0 0 0 0 0 1 0 0 0 1 0 0 0 0 1 0 0 1 1 1 0 0 0 1 0 0 0 0 2 0 1 2 0 0 0 0 1 0 0 1 2 1 1 0 0 0 0 0 0 0 0 0 1 1 1 0 0 0 1 0 0 0 0 2 1 1 2 1 1 1 1 2 1 1 1 0 0 0 1 0 0 0 1 1 2 2 1 1 0 1 0 0 0 2 1 0 1 0 1 0 1 1 2 2 2 2 2 0 1 1 0 1 1 0 0 1 0 1 0 1 0 1 0 0 1 1 2 0 1 0 0 0 0 1 0 0 0 1 0 0 0 0 0 0 2 1 1 1 0 0 1 0 0 1 0 0 0 0 0 0 1 1 1 1 0 0 2 1 2 1 0 1 0 0 0 0 0 0 0 0 0 0 1 1 0 0 0 0 0 2 1 0 0 2 0 0 1 0 0 2 0 0 1 0 0 0 2 1 1 2 0 0 1 1 2 2 0 2 2 2 0 1 0 0 1 0 0 1 0 0 2 2 0 1 0 0 1 1 0 0 0 1 1 2 2 1 1 1 1 0 0 0 0 0 0 1 2 0 2 1 0 0 1 1 0 0 0 0 0 0 0 0 0 0 0 0 2 0 0 0 0 0 0 0 1 0 0 0 0 0 0 0 1 0 0 1 0 1 0 1 1 0 1 0 2 2 2 2 2 1 0 0 1 1 2 0 0 0 0 0 1 0 0 0 0 0 0 0 2 1 0 1 1 1 1 0 1 1 0 1 1 1 1 1 0 0 0 0 0 0 1 2 0 0 2 0 1 2 1 0 1 1 0 0 2 0 0 0 1 2 0 0 0 2 0 0 1 1 1 1 1 0 0 1 1 0 0 1 0 2 0 2 2 2 0 0 1 1 0 0 0 0 0 0 2 2 0 0 0 1 1 0 0 0 1 0 1 0 0 0 0 0 0 0 0 0 0 0 0
167 0 0 0 0 0 2 0 0 1 1 1 0 0 0 0 0 2 2 2 2 2 0 0 2 0 0 0 1 1 1 0 1 2 2 0 2 1 0 0 1 0 0 0 2 1 0 0 0 0 0 0 0 0 2 1 0 0 0 1 2 1 0 0 1 0 2 2 2 0 0 0 1 1 1 2 2 0 1 0 1 0 0 0 2 0 0 0 2 2 0 1 1 0 2 0 0 2 1 2 1 1 1 1 0 0 2 1 1 0 0 1 1 1 1 0 0 0 0 0 2 0 2 1 1 1 1 1 0 1 2 2 0 0 0 0 0 0 0 0 1 1 0 0 1 0 0 0 0 0 0 1 1 0 0 0 0 1 0 1 2 1 2 1 2 2 1 0 0 2 0 0 1 1 2 0 0 1 0 0 0 1 1 1 1 1 1 1 0 0 0 2 2 2 2 0 2 2 0 0 0 1 0 2 2 0 2 0 0 0 2 0 1 0 2 2 0 0 2 0 2 0 0 0 0 1 1 2 0 2 1 0 0 0 2 0 1 2 2 0 0 1 2 2 2 0 1 0 0 0 0 0 0 0 0 1 0 1 1 1 0 1 0 0 0 0 0 0 2 0 0 0 1 1 1 2 0 2 2 0 0 0 1 0 1 1 1 1 0 2 0 0 1 2 2 0 1 1 0 0 0 0 1 1 1 1 1 1 0 2 0 2 0 1 2 0 2 0 1 0 1 1 1 1 0 0 0 1 1 1 0 1 1 1 0 1 0 2 0 0 0 0 0 0 0 0 1 0 0 2 0 0 1 1 1 0 0 2 0 1 0 0 0 1 0 0 0 1 2 1 1 1 0 2 0 0 0 2 0 2 1 0 0 0 1 0 0 0 0 1 1 0 1 0 2 1 1 0 1 1 1 1 0 1 1 0 0 1 0 0 0 1 0 1 0 1 0 1 0 0 0 1 1 1 0 1 0 1 0 0 1 0 0 0 1 1 1 0 1 0 1 1 1 0 2 2 0 0 1 0 0 0 0 1 0 0 1 0 1 0 0 1 0 0 0 2 0 0 0 0 0 0 1 2 1 1 1 2 0 1 1 0 1 1 0 0 0 1 2 1 1 0 0 2 1 0 0 2 1 0 0 0 1 1 1 0 1 1 0 1 0 2 0 1 1 1 1 0 0 0 0 2 2 2 0 2 0 0 1 1 1 0 1 0 0 0 2 0 0 0 1 2 1 0 1 0 0 1 1 0 0 0 0 2 0 1 1 0 0 1 0 0 1 2 0 1 1 1 0 0 0 0 0 0 0 0 0 1 0 1 0 0 0 0 2 1 1 0 0 0 0 0 1 0 1 0 1 0 0 0 0 1 0 0 2 0 0 0 0 1 0 0 0 0 1 1 1 0 0 0 0 0 0 1 1 0 2 1 0 0 0 1 0 0 0 0 0 0 2 2 2 2 0 2 2 1 1 2 0 0 0 2 0 1 0 2 1 2 1 0 0 0 1 1 2 2 1 1 1 0 0 2 1 0 0 2 2 0 0 0 0 0 1 1 1 1 1 0 2 0 0 0 1 1 2 0 0 0 1 1 0 2 0 2 1 1 2 2 2 0 1 0 1 0 0 1 1 1 1 1 0 1 2 0 0 2 2 0 0 0 0 1 0 2 2 2 0 0 1 1 0 1 0 1 1 1 0 1 1 1 1 1 1 1 0 1 0 0 0 0 0 0 2 2 0 0 2 1 0 1 0 0 1 0 0 0 0 0 0 1 1 2 2 0 0 0 2 1 1 1 1 2 1 1 0 0 0 0 1 0 0 0 2 2 0 0 0 1 0 1 1 0 0 0 2 2 0 2 1 1 1 2 0 1 0 1 0 0 0 1 0 1 1 0 0 1 0 2 2 1 1 0 0 0 0 0 0 1 0 0 1 0 0 0 0 1 1 0 0 0 1 1 0 0 0 0 1 0 1 0 0 0 2 0 0 1 0 1 2 2 1 1 1 1 1 1 1 2 0 0 0 0 0 2 2 0 2 0 0 0 0 2 2 1 1 1 1 1 0 1 0 0 0 0 1 1 1 1 2 1 0 0 0 0 1 0 2 1 0 1 2 2 0 2 0 0 0 0 0 1 0 1 1 1 0 0 2 0 0 0 2 0 1 1 1 0 1 0 0 2 1 1 2 0 2 2 2 0 0 0 1 0 0 0 0 1 0 1 1 0 0 0 1 1 1 1 1 0 0 1 1 0 0 1 0 0 0 0 1 1 1 1
168 0 1 0 1 0 1 0 0 2 2 0 0 1 1 0 0 1 0 1 1 2 0 0 2 0 0 0 1 1 1 0 2 2 2 0 2 2 0 0 0 0 0 2 2 1 1 0 0 0 0 0 1 1 0 1 1 0 0 2 0 0 0 1 1 0 1 1 1 0 0 0 2 1 2 2 2 0 0 0 0 0 1 1 0 0 0 0 1 1 0 0 0 0 0 0 0 0 0 0 1 2 0 0 1 1 2 2 0 0 0 2 0 1 1 1 1 0 1 1 0 1 2 2 0 1 0 1 1 0 0 0 0 1 0 0 0 0 1 0 0 2 0 0 1 0 1 0 0 0 0 0 0 0 0 0 0 1 0 0 0 1 1 2 1 1 0 1 0 0 1 0 0 1 1 0 1 0 0 0 0 0 0 2 1 0 0 0 0 0 2 2 2 1 2 0 1 1 0 0 0 0 0 1 2 0 2 0 1 0 1 0 1 0 2 2 0 0 2 1 1 1 0 0 0 1 1 2 1 1 1 0 0 0 2 1 0 2 2 0 0 1 1 1 1 0 0 0 1 1 0 0 0 0 0 1 1 1 0 0 0 0 0 0 0 0 0 0 0 0 0 1 1 1 1 1 0 1 1 0 0 1 2 2 2 1 1 0 1 1 0 1 0 1 1 0 2 1 0 1 2 1 1 0 1 1 0 0 1 1 1 2 0 2 1 2 2 0 0 0 1 1 0 0 2 0 1 1 1 1 0 1 1 1 0 0 0 2 1 1 1 1 2 0 0 0 0 0 0 2 0 0 0 0 0 0 1 1 0 0 0 0 2 0 2 0 0 1 2 0 1 1 0 2 0 0 0 1 1 2 2 0 0 0 0 0 0 1 1 0 0 0 1 0 2 1 1 0 2 2 2 2 0 2 1 0 0 1 0 0 0 0 0 0 1 0 0 1 0 0 0 2 0 0 0 2 1 0 0 0 0 0 0 1 1 0 0 2 2 1 1 1 2 1 0 1 0 1 1 0 0 0 0 2 1 0 1 1 1 0 0 0 2 0 0 2 0 1 0 0 0 0 0 2 0 0 0 1 0 1 1 0 0 1 0 2 0 2 2 1 0 0 0 1 1 0 0 2 1 0 0 0 2 1 2 1 2 0 1 0 0 2 0 0 0 2 0 0 0 0 1 2 2 2 1 2 0 1 0 1 1 1 0 0 0 0 1 1 1 0 0 2 1 1 2 0 0 1 1 0 0 0 0 2 2 0 0 0 0 0 1 0 0 2 0 1 1 0 1 0 1 0 0 0 0 0 0 0 0 0 0 0 0 0 1 1 1 1 0 0 1 1 1 0 0 0 0 1 1 1 1 1 0 0 2 0 0 0 0 0 1 0 0 0 0 0 0 0 0 0 0 0 0 0 0 0 2 2 0 0 0 1 1 0 0 1 1 0 1 1 2 1 2 2 2 0 0 1 1 0 0 1 0 1 0 2 2 1 1 0 0 0 0 1 1 2 1 1 1 0 0 0 0 0 1 0 1 0 0 0 1 0 2 1 1 1 1 1 1 0 0 0 0 0 0 0 0 0 1 1 0 1 0 0 1 0 1 2 2 0 1 0 0 0 0 0 0 0 0 0 0 1 0 1 0 0 1 1 0 0 0 1 0 1 1 1 0 0 1 1 0 1 0 0 1 0 0 0 0 0 0 1 1 0 0 2 1 0 0 2 0 0 1 1 0 0 2 2 0 2 1 1 1 1 1 0 0 1 0 1 0 1 1 0 0 1 1 2 1 1 1 1 2 1 0 1 0 0 0 0 0 0 1 2 1 1 1 0 0 1 1 0 1 1 1 2 0 2 1 2 2 1 0 1 0 1 0 0 1 1 1 0 2 1 1 2 0 1 2 1 2 0 1 0 1 0 0 0 0 0 2 0 0 0 1 0 1 0 0 0 2 0 0 0 0 0 2 1 1 0 1 0 1 1 0 1 0 2 2 2 2 2 2 2 2 1 0 0 1 0 1 0 0 2 2 0 2 0 0 1 0 2 2 0 0 0 1 1 0 1 0 0 0 0 0 2 2 1 2 1 0 1 0 2 1 1 2 1 0 0 2 2 0 1 0 0 1 2 0 0 0 0 2 0 1 1 2 1 0 0 2 0 1 1 1 0 1 0 0 1 0 1 1 0 1 2 2 0 1 1 0 0 0 0 0 2 0 0 1 0 0 0 1 1 0 1 1 0 0 1 0 0 0 1 1 0 0 0 1 1 2 1
169 0 2 0 1 0 1 1 0 1 1 0 0 0 0 0 0 1 0 1 1 1 0 0 2 1 1 0 2 2 1 0 2 2 2 0 2 1 0 0 0 1 0 1 2 1 1 0 0 0 0 0 0 0 2 1 0 0 0 1 2 1 1 1 0 0 2 2 2 0 0 0 1 0 1 2 2 0 2 0 2 0 1 1 2 0 0 0 1 1 0 0 1 0 0 0 0 0 0 1 1 2 1 1 0 0 2 1 1 0 1 2 0 1 1 0 0 0 0 0 2 0 2 1 1 1 1 0 0 0 0 1 0 1 1 1 0 0 0 1 1 1 0 0 2 2 2 0 0 2 0 0 0 0 0 1 0 1 0 0 0 1 2 2 2 0 0 1 0 1 1 0 1 1 2 0 2 1 0 0 1 2 0 0 0 0 0 1 0 0 0 1 2 1 2 1 1 2 0 0 0 1 0 2 2 0 2 0 1 0 2 1 1 1 0 2 0 1 2 0 2 1 0 0 0 0 0 1 0 1 0 0 0 0 2 0 1 2 2 0 0 0 2 1 1 0 0 0 0 1 0 0 2 0 0 0 0 1 1 1 0 1 0 1 0 0 1 0 0 0 0 1 0 0 1 1 0 1 1 0 0 1 1 0 1 1 1 2 0 2 1 1 0 2 1 1 1 0 0 1 0 0 0 0 0 0 1 0 2 2 2 0 0 2 1 1 2 0 1 0 0 2 1 1 1 0 1 2 0 0 0 1 0 0 0 0 0 0 0 1 2 1 1 0 0 0 1 0 0 1 0 0 1 2 1 1 2 1 0 1 0 0 1 0 1 1 0 0 2 2 2 2 0 2 0 0 0 1 1 2 2 0 0 0 0 1 1 0 0 2 0 2 1 0 2 1 1 1 1 1 1 1 0 1 0 0 0 1 0 0 0 0 1 0 1 0 1 0 0 1 1 0 0 0 1 2 1 1 0 0 0 0 0 0 0 0 0 0 1 0 1 1 2 0 2 2 0 1 1 0 0 1 0 1 1 0 0 1 2 0 0 0 1 1 0 1 1 0 0 0 0 0 2 0 2 0 1 1 0 1 1 0 0 0 0 0 0 2 2 0 0 0 0 2 2 0 0 1 1 0 1 1 2 0 2 0 0 0 0 0 0 2 0 1 1 1 0 1 0 1 1 2 2 2 0 2 0 1 0 2 0 2 0 0 1 1 2 1 0 0 1 1 0 0 1 0 0 1 1 0 0 0 0 1 1 0 1 1 0 1 1 0 1 1 0 0 0 1 0 0 0 1 0 0 0 0 0 1 0 1 0 0 1 0 0 0 0 1 0 0 0 1 0 0 0 0 0 0 0 0 0 2 1 0 1 1 2 0 0 1 1 0 0 0 0 0 1 0 0 0 0 0 0 0 0 1 1 2 0 0 0 1 0 0 0 0 2 0 0 1 0 1 0 0 1 1 1 0 0 1 1 1 0 0 0 1 2 2 2 0 0 0 0 1 1 2 0 2 0 0 0 1 1 0 0 1 0 0 1 0 1 1 1 0 1 1 1 1 1 1 0 1 1 0 0 1 1 0 2 1 0 2 0 0 1 0 1 2 1 0 1 0 0 0 0 1 0 1 1 1 0 0 1 0 0 1 1 1 1 1 0 1 0 2 0 0 1 0 0 1 0 1 0 0 0 1 0 0 0 0 0 0 2 1 0 1 0 0 1 1 0 0 2 1 0 0 2 0 0 0 0 0 2 0 0 0 1 0 1 2 0 0 1 0 0 2 0 2 1 1 1 1 2 1 1 0 1 1 0 0 0 0 1 1 1 2 1 0 0 2 2 0 0 0 2 0 2 1 0 0 0 0 0 0 0 1 0 0 1 2 0 2 1 0 0 2 0 0 1 0 0 1 1 0 1 0 0 0 0 0 2 0 0 0 0 0 1 0 1 1 1 0 0 0 0 0 1 0 0 0 0 0 0 2 0 2 0 0 2 2 0 0 2 1 1 1 0 1 0 1 0 0 1 1 1 0 1 0 0 0 0 2 0 0 1 0 0 1 0 1 0 0 1 1 1 1 1 1 1 0 0 1 1 2 1 0 1 1 1 0 2 2 0 0 0 0 0 1 0 0 0 1 1 0 0 0 0 0 1 0 1 0 0 1 1 0 1 0 0 0 2 0 2 0 2 1 1 0 0 0 2 0 0 0 0 2 0 2 2 0 0 0 0 1 0 0 0 1 0 1 0 0 0 0 0 0 0 0 0 1 1 0
170 0 2 0 0 0 1 1 0 1 1 1 0 0 0 0 0 2 2 1 1 2 1 1 1 0 0 0 2 2 1 1 2 2 0 2 0 2 0 0 2 0 0 1 1 0 1 0 0 1 1 0 0 0 2 1 1 1 0 0 1 1 0 1 1 1 0 0 1 0 0 0 2 0 1 1 0 0 1 0 1 0 0 1 0 0 0 1 2 2 1 1 1 1 0 0 0 0 0 0 1 2 0 2 0 0 2 1 1 0 0 2 1 1 1 1 1 0 1 0 1 0 2 1 1 1 1 0 0 0 0 0 0 1 0 1 1 0 1 0 1 0 0 0 1 0 0 0 0 1 0 0 1 1 1 1 0 0 0 1 0 1 1 2 0 2 0 1 1 1 1 2 0 1 1 0 2 2 2 2 2 2 0 2 1 0 0 1 1 1 0 2 2 2 2 0 2 2 0 1 1 0 0 1 2 0 2 0 1 0 2 0 1 0 2 2 1 0 2 0 2 1 1 0 0 1 1 2 0 2 1 0 1 1 1 1 0 1 2 0 0 0 2 1 1 0 0 0 1 1 0 0 0 0 0 1 1 1 0 0 0 0 0 0 0 0 1 1 2 0 1 0 1 1 1 1 0 2 1 0 0 1 2 0 2 1 0 1 0 1 0 1 0 2 2 0 2 1 0 1 2 1 1 0 1 0 0 1 0 0 0 1 0 1 2 0 2 0 0 0 1 0 0 0 0 0 0 1 0 0 0 0 0 0 1 0 1 1 0 1 1 0 1 0 0 0 1 0 1 0 0 0 1 1 0 0 1 0 0 1 0 0 2 0 2 2 0 1 1 1 1 1 0 1 0 0 0 0 0 2 1 1 0 2 0 0 1 0 0 1 0 0 0 0 2 1 1 0 1 1 0 1 0 1 0 2 2 0 0 0 0 0 0 1 0 0 0 0 0 0 0 2 1 0 2 2 2 0 0 1 0 1 0 0 1 1 0 2 1 0 2 0 1 0 0 0 0 2 2 0 0 0 0 2 2 1 2 0 0 0 1 1 0 1 0 1 1 0 0 0 0 0 0 2 0 2 0 2 0 1 1 0 0 1 1 0 0 1 2 0 0 0 1 2 2 0 0 1 0 0 1 1 2 0 1 0 2 0 0 2 0 0 0 1 1 0 0 0 0 1 2 1 2 2 0 2 0 1 0 2 1 1 0 1 1 1 2 1 1 2 1 1 2 1 2 1 0 1 2 1 0 1 0 0 2 0 0 0 0 0 1 0 1 2 0 1 1 0 1 0 0 0 1 0 1 1 1 1 0 1 0 0 0 0 0 0 0 0 0 0 0 1 0 0 0 0 0 1 1 1 1 1 0 0 0 0 0 0 0 1 0 0 0 1 0 0 0 0 0 0 0 0 0 1 1 0 0 2 0 0 1 1 0 0 0 0 2 0 1 2 1 2 1 1 2 1 1 2 0 0 2 1 0 1 0 1 1 1 1 1 1 0 1 1 1 2 0 0 1 1 0 1 0 1 1 2 2 0 0 0 1 1 2 0 2 2 1 0 1 0 0 0 0 0 0 0 0 0 1 2 0 1 0 0 1 0 1 1 1 0 0 0 0 1 0 1 2 1 1 1 0 1 0 0 0 0 0 0 2 1 0 0 0 2 0 0 0 0 2 2 0 2 0 0 0 2 0 1 0 0 0 0 1 1 0 0 0 0 0 0 0 0 2 2 0 0 2 1 0 2 0 0 1 1 1 0 1 0 1 1 1 2 1 0 0 2 0 2 1 2 0 0 2 1 0 1 0 0 1 0 1 0 0 2 1 1 0 0 0 1 1 0 0 0 2 2 0 2 1 2 2 1 0 0 0 1 0 0 0 1 0 1 2 0 0 2 0 0 0 0 0 1 1 1 1 0 1 0 0 0 2 0 0 1 0 0 1 1 0 1 0 1 1 1 1 0 0 0 1 0 0 0 1 1 0 1 0 1 2 2 2 2 2 0 0 0 0 2 0 0 1 0 0 1 1 0 1 0 0 0 0 1 2 1 1 1 1 2 0 1 0 0 0 0 1 1 1 0 1 1 0 0 1 1 2 1 2 0 0 0 1 2 0 2 0 0 0 0 0 0 0 0 2 0 1 1 2 0 0 0 1 1 1 1 1 0 1 1 1 0 1 0 2 0 1 1 1 0 1 1 0 0 0 0 0 2 0 0 0 0 0 0 0 0 0 0 0 1 0 0 1 1 0 0 0 0 1 0 1 0 2 1
171 0 2 0 0 0 0 1 1 1 2 0 1 0 0 0 0 1 1 1 1 2 0 1 1 0 0 0 0 1 2 0 1 2 2 0 2 1 0 0 2 0 0 0 2 0 0 0 0 0 0 0 1 1 1 2 0 1 1 0 1 0 0 2 0 1 0 0 0 1 0 1 2 0 2 2 1 0 2 1 1 0 1 1 1 0 0 0 2 2 0 0 0 0 1 0 0 1 0 1 1 2 1 1 0 0 2 0 1 0 0 1 0 1 1 0 0 0 0 0 2 0 2 1 1 1 1 0 0 0 0 0 1 1 0 0 1 0 0 1 0 2 0 0 1 2 1 0 0 0 0 0 0 0 1 0 0 1 0 1 0 1 1 2 2 1 0 0 0 1 0 0 0 2 1 0 2 0 0 0 0 1 2 2 2 2 2 1 0 0 1 1 0 0 1 0 1 2 0 1 1 0 0 1 2 0 1 1 0 0 1 0 1 0 2 2 1 0 2 0 2 0 0 0 0 0 0 0 0 0 0 0 0 0 1 0 0 2 2 0 0 0 2 2 2 0 0 0 0 0 0 1 1 0 0 1 0 2 1 1 0 1 0 1 0 0 0 0 2 0 0 1 0 0 0 0 0 2 2 1 1 0 0 0 1 0 0 1 0 2 0 1 0 2 2 0 2 1 0 0 0 0 0 1 0 1 0 0 1 1 1 1 0 0 1 1 2 1 0 0 0 1 0 1 2 0 2 1 0 0 0 2 0 0 0 0 0 1 0 0 1 1 0 0 0 0 2 0 1 1 0 0 2 2 1 1 1 0 1 0 1 1 0 0 0 0 0 1 2 1 1 1 1 2 1 1 0 1 0 1 1 2 0 0 1 1 0 1 1 0 0 0 0 0 2 0 0 0 0 0 0 0 0 0 0 0 1 0 0 0 0 0 1 0 1 0 0 1 0 1 1 1 0 0 1 2 1 1 0 0 1 1 0 0 1 1 0 0 0 0 1 1 1 1 1 2 0 1 1 0 0 0 0 0 0 0 0 2 1 2 0 0 0 1 0 1 1 1 0 1 1 1 0 2 1 0 1 0 0 0 2 0 0 1 1 1 0 1 1 0 1 1 1 2 1 0 0 1 1 0 1 1 2 0 2 0 0 0 0 1 0 1 0 0 0 2 0 1 0 1 1 2 2 2 1 2 0 0 0 1 1 0 0 1 2 1 1 0 0 0 0 1 2 1 2 0 0 1 2 0 0 0 0 2 0 1 2 0 0 1 0 0 0 2 1 0 1 0 1 2 0 1 2 0 2 2 2 1 0 1 1 1 0 0 0 0 0 1 1 1 0 1 2 0 0 0 0 0 0 0 0 2 0 0 1 0 1 0 0 2 0 0 0 1 0 0 0 0 0 0 0 0 0 0 0 1 1 1 0 0 0 0 0 0 0 0 2 0 0 2 2 1 0 2 2 1 1 2 0 0 2 1 0 0 0 2 2 1 1 1 1 0 1 2 2 2 0 1 1 0 0 2 0 0 1 1 2 0 0 0 0 2 2 2 2 2 1 1 2 0 1 0 1 0 1 0 0 0 1 1 0 1 0 0 1 0 1 1 1 0 1 0 0 2 0 1 1 0 0 0 0 0 1 0 0 1 1 0 1 1 0 1 0 2 0 0 0 0 1 1 1 0 1 1 2 0 0 2 1 0 0 1 0 0 0 0 1 0 0 0 0 1 2 1 0 1 1 2 0 2 1 0 2 0 0 0 1 0 1 0 0 2 0 0 0 2 0 1 0 2 0 1 2 0 1 0 0 1 0 0 1 0 1 1 0 1 2 0 0 0 1 1 0 0 2 1 0 2 0 0 0 0 0 0 0 0 0 0 2 2 0 2 2 0 0 1 1 0 0 0 0 0 0 0 0 0 0 1 1 0 2 1 0 0 1 0 1 0 0 0 2 0 0 0 0 1 0 1 2 0 1 0 1 0 0 0 0 1 2 1 0 0 2 0 0 0 0 2 0 0 0 0 0 2 2 0 2 0 0 1 0 2 0 0 1 1 0 2 0 2 1 0 0 0 0 2 2 0 1 0 0 1 0 0 1 0 1 2 0 1 2 1 0 2 0 0 1 1 0 0 0 0 2 0 0 0 1 2 0 1 0 0 1 0 0 0 2 0 0 0 2 0 2 0 0 2 2 0 1 1 1 0 0 0 0 0 0 0 1 0 0 0 1 1 0 0 0 1 1 0 1 1 0 0 0 0 0 0 0 0 0 0
172 0 1 0 1 0 1 1 0 1 1 0 1 2 1 0 1 2 2 2 1 2 2 1 1 1 1 0 2 2 2 1 2 2 0 2 0 1 0 1 0 0 2 2 2 0 2 0 1 0 0 0 1 1 1 2 0 0 2 0 2 0 0 0 0 1 1 0 0 0 0 0 2 0 1 2 2 0 0 0 1 0 1 1 1 0 1 1 2 2 0 1 0 0 1 0 0 1 0 2 1 2 0 2 0 0 2 1 1 0 0 2 0 0 0 0 0 1 1 0 1 0 1 0 1 0 1 1 1 0 0 0 0 1 0 0 0 0 0 2 1 1 0 0 1 1 0 0 0 0 0 0 0 0 1 0 0 0 0 1 1 2 1 2 1 1 0 0 1 0 0 0 0 1 1 0 2 1 1 1 1 1 0 2 1 0 0 1 0 0 2 2 1 1 1 1 1 2 0 0 0 0 0 1 2 0 2 1 0 0 1 0 2 0 2 2 1 1 2 0 2 1 1 0 0 1 1 0 0 0 0 0 0 0 2 0 0 2 2 0 0 0 2 2 2 0 0 0 0 0 0 1 2 0 0 0 1 1 0 0 0 0 0 0 1 1 0 0 2 0 0 1 0 1 0 0 1 2 2 0 0 0 0 0 0 0 0 2 0 2 1 1 0 2 2 0 2 1 0 0 0 0 1 0 1 0 0 1 1 1 0 1 0 2 2 2 2 1 1 0 0 1 0 1 1 0 1 1 1 1 0 0 0 0 0 0 0 1 0 1 2 1 1 0 0 0 1 0 0 0 0 0 2 2 2 0 2 1 0 0 0 0 2 0 2 0 0 1 2 1 1 1 0 2 2 0 0 2 1 1 1 2 0 1 1 1 1 1 1 1 0 0 0 0 2 1 1 1 0 0 0 0 0 1 0 0 0 1 0 0 0 1 0 1 0 0 0 1 0 0 0 2 0 1 1 1 0 1 0 0 1 0 0 0 0 0 0 1 0 0 2 0 1 0 1 1 0 0 1 0 0 0 0 1 1 0 1 0 1 0 2 1 0 0 0 1 1 1 0 0 0 0 2 1 0 1 0 1 0 0 2 0 0 1 0 2 0 1 2 0 1 0 1 1 1 1 1 1 1 0 1 1 2 1 1 1 2 0 0 2 0 0 0 0 0 2 1 0 0 1 1 2 1 1 0 1 1 1 1 2 0 1 0 0 1 0 1 0 1 1 0 1 0 0 1 0 0 1 2 0 0 0 1 2 1 1 0 0 0 0 1 0 0 2 0 0 1 0 1 1 0 1 0 0 0 0 0 2 0 2 0 0 1 0 1 0 0 1 1 0 0 1 0 0 0 0 0 0 0 1 1 1 1 0 2 0 1 0 0 0 0 0 1 2 1 0 0 0 0 0 0 0 0 0 1 1 1 1 0 0 1 0 1 0 0 0 2 0 0 1 0 0 0 0 0 0 0 1 1 0 1 1 1 1 1 1 2 1 1 0 0 0 2 2 2 2 2 1 1 0 0 0 1 0 0 1 0 0 0 0 0 1 1 0 1 1 1 1 2 0 0 0 0 0 0 0 0 1 1 1 0 1 0 0 1 0 1 1 1 0 0 0 1 0 1 1 1 1 1 1 0 0 0 0 0 0 0 1 2 2 1 2 0 2 2 2 0 0 2 2 0 2 0 0 0 0 0 1 1 1 1 1 2 1 0 1 0 0 1 1 0 0 2 2 0 0 2 2 0 2 1 1 1 0 0 2 0 0 0 2 0 0 0 1 1 1 0 2 1 1 1 1 2 0 0 0 0 0 0 1 1 0 1 2 0 0 0 0 0 1 1 0 0 0 2 1 0 1 1 1 1 1 0 1 1 2 0 0 0 1 0 2 1 1 1 2 0 0 1 0 0 1 1 0 1 0 1 1 1 0 1 0 0 0 0 0 0 0 0 0 2 0 0 0 0 1 2 2 2 0 2 0 2 0 0 0 0 1 2 2 2 2 2 1 1 1 0 2 0 0 0 0 1 1 1 0 1 0 1 0 0 2 1 0 1 2 0 2 0 2 0 0 0 0 0 2 2 0 1 1 0 0 0 0 1 0 0 1 1 0 2 2 0 1 1 0 1 1 0 1 0 1 0 1 1 0 1 1 0 2 0 0 1 0 0 0 1 1 1 1 0 0 0 0 1 1 2 0 1 1 0 1 0 0 1 1 0 1 1 1 0 0 1 1 1 1 0 0 1 0 0 0 0 1 1 0 0 0 0 1 2 2
173 0 1 1 1 0 1 2 0 0 0 1 0 1 1 0 0 2 1 2 2 2 1 0 2 0 0 0 2 1 1 0 0 0 2 0 2 0 1 0 0 0 1 1 2 0 0 0 1 0 0 0 0 2 0 1 0 0 1 1 0 1 0 2 0 0 2 0 1 0 0 0 1 1 1 2 1 0 1 0 2 0 0 0 2 0 0 0 2 2 0 0 1 0 0 0 0 1 0 1 0 2 2 0 0 0 2 2 0 0 0 2 1 2 2 2 1 0 0 0 0 0 2 0 1 1 1 0 0 0 0 0 1 1 0 0 0 0 0 1 0 2 1 0 0 0 0 0 0 1 0 0 1 0 1 0 0 1 0 1 1 1 1 2 0 1 0 1 1 0 1 1 2 1 2 0 1 0 0 0 0 0 0 2 2 1 1 1 0 0 2 2 2 1 2 1 1 2 1 1 0 1 0 0 2 0 0 1 0 0 1 0 2 0 1 2 0 0 1 1 1 0 0 0 0 2 2 2 0 1 0 0 0 0 1 0 0 2 2 0 0 0 2 1 1 0 0 0 0 0 0 0 1 0 0 1 2 0 0 0 0 0 0 1 0 0 0 0 2 0 0 0 0 0 1 2 1 2 2 2 2 0 2 2 2 2 2 2 0 2 0 0 0 2 1 1 1 2 0 2 1 0 0 1 0 1 0 0 1 1 1 0 0 2 0 0 1 0 1 0 1 1 2 2 1 0 0 0 1 1 0 1 1 0 0 0 0 0 0 0 0 1 2 0 1 0 2 0 0 1 0 0 2 2 1 1 1 1 0 2 0 0 1 0 1 0 0 0 1 0 0 0 1 2 0 1 0 1 1 1 1 1 0 2 0 1 1 0 0 0 0 0 0 0 2 0 0 0 1 1 0 1 1 0 0 0 1 1 0 0 0 1 0 1 1 0 0 1 0 0 0 2 0 1 0 2 2 0 0 0 0 0 0 1 1 0 1 0 0 0 1 1 1 1 1 2 0 0 1 0 0 0 0 1 0 0 0 1 1 1 1 2 0 0 0 2 0 0 0 0 0 0 2 0 1 1 1 1 0 0 0 0 0 1 0 2 0 2 2 1 0 0 0 2 1 0 0 2 2 0 1 1 1 1 1 1 2 2 1 0 1 1 1 2 2 0 0 0 0 2 2 2 2 2 2 2 0 1 1 2 0 1 0 0 0 1 2 0 0 0 0 2 1 0 1 1 0 1 1 0 1 0 1 2 1 0 1 1 0 1 1 0 0 2 1 0 1 0 2 1 0 2 0 0 0 0 0 1 0 1 0 0 0 0 1 0 0 0 0 0 0 0 0 0 0 0 0 0 0 1 1 1 0 0 2 0 2 0 0 2 0 0 0 0 0 0 0 0 0 0 0 0 0 1 1 0 1 2 0 0 0 2 0 0 0 2 2 1 0 2 0 1 0 1 1 1 1 1 0 0 0 1 1 2 0 2 0 1 1 0 0 0 1 1 2 2 0 2 0 0 0 0 0 0 0 1 1 0 1 0 0 1 1 1 1 0 1 0 2 0 0 0 1 0 0 0 1 1 1 2 1 1 0 1 1 0 1 1 2 0 1 0 0 0 0 1 0 0 0 0 0 1 0 0 0 0 0 1 0 0 0 2 0 2 0 0 1 0 1 1 0 1 0 1 1 1 1 0 0 0 0 0 0 0 0 1 0 0 1 0 0 0 2 1 1 0 2 2 0 2 1 0 2 0 0 1 0 0 1 1 0 1 1 0 0 2 0 2 1 1 1 1 1 1 0 1 0 0 1 0 0 0 0 1 1 1 2 2 0 0 0 0 1 1 1 2 0 2 2 2 2 2 0 0 0 1 0 0 1 2 0 2 1 1 1 2 0 0 1 0 0 1 1 0 1 1 1 1 1 0 1 1 0 0 0 0 0 1 0 0 1 0 0 0 0 0 0 0 2 0 0 0 1 1 0 1 0 2 2 2 1 1 2 0 0 0 0 1 1 0 1 1 0 1 2 1 0 0 0 0 0 1 1 0 2 2 0 1 1 0 1 0 0 0 1 1 2 0 1 1 0 0 0 0 0 0 1 0 0 0 2 2 0 1 1 0 2 1 1 1 0 0 2 1 2 0 1 1 0 0 2 0 1 0 0 0 2 0 0 0 2 0 2 0 2 0 0 1 0 0 1 0 0 0 1 1 1 0 1 2 1 1 1 1 0 0 0 1 1 1 0 0 0 1 0 0 0 0 1 0 2 1
174 0 1 0 2 0 2 1 1 0 1 0 1 2 2 0 0 1 1 0 0 1 0 0 2 0 0 0 2 2 2 1 1 1 1 1 1 1 0 0 2 0 0 1 1 1 2 0 0 1 1 0 1 1 1 1 0 0 2 0 2 0 0 1 1 0 1 0 2 0 0 1 1 0 0 1 1 0 1 0 1 0 0 0 2 0 0 1 2 2 1 1 1 0 1 0 0 1 0 1 0 2 0 1 1 1 2 0 2 0 0 2 1 1 1 1 1 0 1 0 1 0 1 1 0 2 0 1 0 1 1 1 0 0 0 0 0 0 1 0 0 2 1 0 2 2 1 0 0 0 0 0 0 0 0 0 0 0 0 1 0 0 1 2 1 1 0 0 2 0 1 1 1 1 1 0 2 1 0 0 1 1 0 1 1 0 1 1 0 0 0 2 1 1 1 0 2 2 0 0 0 0 0 1 2 0 2 0 0 0 0 0 2 0 1 2 1 0 1 1 1 1 1 1 1 1 2 0 0 1 0 0 0 2 2 2 0 1 2 1 0 1 1 1 2 1 1 0 1 1 1 0 1 0 0 2 1 0 0 0 0 0 0 1 1 0 1 1 2 0 0 0 2 2 0 0 0 0 0 0 0 0 2 2 2 1 1 0 0 2 1 0 1 2 2 0 2 2 0 0 0 0 1 0 1 0 0 1 1 1 0 2 0 1 0 0 1 0 1 0 1 1 1 2 1 0 1 0 1 1 0 1 0 0 0 0 0 1 0 1 1 1 1 0 0 0 1 1 1 1 1 1 2 2 2 0 1 2 0 0 0 0 2 0 2 1 0 2 2 0 0 0 0 2 0 0 0 2 1 1 1 1 0 1 0 0 0 0 0 1 0 0 0 0 2 0 0 1 0 0 0 0 0 1 0 1 1 1 0 0 0 1 0 0 2 0 1 0 0 1 1 0 0 1 1 1 0 0 0 0 1 0 1 1 0 0 1 0 0 0 2 0 1 0 2 2 1 1 1 1 1 0 0 2 2 1 2 0 1 0 0 1 1 1 0 1 1 1 0 0 1 0 1 1 0 0 2 2 0 2 1 0 0 0 0 0 0 2 2 2 0 0 0 2 1 0 0 2 1 0 0 0 2 1 2 1 1 0 1 1 0 1 0 0 0 1 1 0 0 0 0 2 2 2 1 2 0 0 1 1 1 0 0 1 2 1 2 1 0 1 0 1 1 1 1 0 0 1 1 0 0 0 0 1 2 0 0 0 1 0 1 1 0 1 1 0 0 1 0 0 0 1 0 0 0 1 1 0 0 0 0 0 1 0 0 0 0 1 1 0 0 1 0 0 1 0 0 0 0 0 0 2 0 1 2 0 2 0 0 1 1 0 0 1 0 0 0 1 0 1 1 1 0 0 0 1 1 2 0 0 1 1 0 0 0 1 2 0 0 2 0 1 0 2 1 1 1 1 0 0 0 0 0 0 0 1 2 2 2 1 1 1 1 1 2 2 1 1 1 0 0 1 1 0 1 1 2 0 1 0 0 2 2 0 1 2 0 1 1 0 1 0 0 0 0 0 0 0 0 1 0 1 0 0 1 0 0 2 2 0 0 0 0 1 1 1 1 2 2 2 0 0 1 0 1 1 1 0 1 1 0 1 0 2 0 0 2 0 0 1 0 1 1 1 2 0 1 1 2 2 1 1 0 0 0 1 1 0 0 0 1 0 2 2 0 0 2 2 0 2 1 0 2 0 0 0 1 0 0 2 0 0 0 1 1 1 0 2 1 1 1 1 2 1 1 0 0 1 0 1 1 0 0 1 1 1 0 0 0 2 2 2 0 0 1 1 0 2 1 1 1 1 0 0 0 0 0 0 1 2 0 2 2 1 1 1 0 0 1 0 0 0 1 0 1 1 1 0 0 0 2 0 0 0 0 0 1 0 0 0 1 0 1 1 1 1 0 1 2 1 2 0 0 2 0 2 0 1 1 1 1 1 0 1 1 2 2 0 0 0 0 0 0 2 2 0 2 0 0 1 0 0 1 0 1 1 1 1 0 2 0 0 1 1 2 1 1 0 2 2 0 0 0 1 2 0 2 2 1 0 2 2 1 1 0 0 0 0 0 0 0 0 1 0 0 1 1 1 1 2 0 0 1 1 1 0 2 1 0 1 2 0 0 0 1 0 0 0 0 0 2 0 0 0 0 2 0 1 2 1 0 1 0 0 0 0 0 1 1 0 0 0 1 0 0 0 0 0 0 0 0 0
175 0 0 0 0 0 2 1 1 1 2 0 0 0 0 0 0 2 0 2 2 2 0 1 1 1 1 0 2 2 2 0 1 2 0 2 1 1 0 0 0 1 0 1 2 0 1 0 0 0 0 0 1 1 1 1 1 0 1 0 2 0 0 1 1 0 2 0 2 0 0 2 2 0 1 1 1 0 2 0 2 0 0 2 0 0 0 0 2 2 0 0 1 0 0 2 0 0 0 1 2 2 1 0 1 1 2 1 0 0 1 1 1 2 2 1 1 1 0 0 2 0 2 0 2 0 2 0 0 0 0 0 0 0 0 0 0 0 0 0 1 1 0 0 1 1 0 0 0 2 0 0 0 0 0 0 0 2 0 0 1 2 2 2 1 2 0 0 0 0 0 1 1 2 1 0 2 1 0 1 0 1 1 2 2 1 2 1 1 1 1 2 1 0 1 0 0 1 0 0 0 0 1 1 2 0 2 1 1 0 2 0 0 0 1 2 0 0 1 1 1 1 1 0 0 1 1 1 1 2 1 0 0 0 2 0 0 1 1 0 0 0 2 1 1 0 0 0 0 0 0 1 2 0 0 1 0 2 1 1 0 1 0 0 0 0 0 0 1 0 0 1 1 1 0 1 0 1 1 1 1 0 2 1 1 0 0 1 0 1 0 0 0 1 1 0 2 1 1 1 2 0 0 1 0 0 2 0 1 2 0 1 0 2 0 0 1 1 0 0 0 1 1 2 2 0 0 1 1 1 0 0 0 0 0 0 0 1 0 0 0 0 1 0 0 0 2 1 2 1 1 1 1 1 1 0 0 1 0 1 0 0 1 0 1 1 0 2 2 0 0 0 0 2 1 1 0 1 0 1 0 0 0 0 1 0 0 0 0 0 0 0 1 0 2 1 1 0 0 0 0 0 0 1 0 0 0 0 0 0 0 1 0 1 1 1 1 0 0 1 1 1 1 2 0 2 2 2 0 1 1 1 1 1 1 1 1 2 2 2 0 1 2 1 0 1 0 1 1 0 0 1 0 2 2 1 2 0 0 0 0 0 0 0 0 2 0 1 0 0 0 0 1 1 1 0 0 1 0 1 1 1 0 1 1 0 0 1 2 1 0 0 0 1 1 0 0 2 1 0 0 0 2 0 2 0 1 0 1 1 0 1 0 0 0 2 0 1 0 1 2 2 1 1 0 0 0 0 0 1 2 0 0 1 2 1 2 0 1 2 0 0 2 1 2 0 1 1 1 0 1 0 1 2 0 0 0 0 0 1 0 0 0 1 0 0 1 2 1 0 1 1 0 0 0 0 0 0 0 0 0 0 0 0 2 0 0 1 0 0 0 1 1 0 0 0 0 0 1 1 2 1 2 0 0 2 0 0 0 1 0 0 0 0 0 0 1 0 0 0 0 0 0 0 0 0 2 2 0 0 0 0 0 0 0 1 2 0 1 2 1 0 1 2 2 1 1 0 0 0 1 1 0 2 1 2 2 2 1 0 0 0 1 0 0 1 1 0 1 1 0 1 1 0 0 1 0 1 0 0 1 0 2 2 2 2 1 1 2 0 1 1 0 1 0 0 0 0 1 2 0 1 0 0 1 0 1 2 2 0 0 0 0 1 0 0 0 0 0 0 0 0 1 0 1 1 1 0 1 1 1 1 0 2 0 0 2 0 0 1 0 1 1 0 1 1 0 0 0 0 0 0 0 0 0 1 2 0 0 1 0 0 2 1 0 0 2 2 0 0 0 1 2 0 0 1 1 0 2 0 0 2 1 0 0 2 0 1 0 2 0 1 2 0 1 0 0 0 0 0 0 0 0 1 2 1 2 0 0 1 1 0 0 0 2 1 1 1 1 1 1 2 0 1 0 1 0 0 0 1 0 1 2 0 0 2 0 0 0 1 1 1 0 0 0 0 0 0 0 1 1 0 0 0 0 1 1 0 0 0 1 0 0 0 0 1 0 0 1 0 0 0 1 1 0 0 0 1 1 2 2 2 0 0 0 0 0 2 1 0 0 0 1 1 2 0 2 0 0 0 0 2 2 0 0 0 1 1 0 2 0 0 0 0 1 1 1 0 2 2 0 0 0 0 0 0 1 1 0 0 1 1 0 2 0 0 0 1 0 0 0 1 1 1 1 0 0 0 0 0 2 0 0 2 1 0 2 0 0 1 1 1 0 0 1 1 1 0 0 2 1 0 0 0 0 0 0 0 1 0 0 0 1 2 0 1 1 0 0 0 0 0 0 0 0 0 0 0 0 0 1 1
176 0 1 0 0 0 0 1 0 1 1 0 0 1 1 0 0 0 0 2 2 2 0 1 1 1 1 0 2 2 2 0 2 2 0 1 0 2 0 0 1 0 0 0 1 0 0 0 0 1 1 0 1 1 1 2 0 0 2 0 1 0 1 2 0 1 0 0 0 0 0 0 2 0 0 1 1 0 0 0 1 0 1 1 1 0 0 0 2 2 0 0 2 0 0 0 0 0 0 1 1 2 0 2 0 0 2 0 1 1 0 1 0 0 1 1 1 0 0 0 2 1 1 0 1 0 1 1 1 0 0 0 0 0 0 0 0 0 1 0 1 0 1 0 1 1 1 0 0 0 0 0 0 0 0 0 0 1 0 0 0 1 0 2 1 2 1 0 1 1 0 1 0 2 1 0 2 1 1 1 1 1 1 1 1 1 1 2 0 0 1 2 2 0 0 1 2 2 0 0 0 0 0 2 2 0 2 1 1 0 1 0 1 0 2 2 0 2 1 1 1 0 0 0 0 0 0 2 0 2 0 0 1 1 1 1 0 2 2 0 0 0 2 2 2 0 0 0 0 0 0 1 0 1 1 2 1 1 0 1 1 0 0 1 0 0 0 0 1 1 0 1 2 2 0 1 1 2 1 1 1 0 1 1 2 1 0 0 1 1 0 2 1 1 2 0 1 1 0 2 2 2 2 0 2 0 1 2 1 1 1 1 0 1 1 0 2 1 0 0 0 1 0 1 2 0 2 1 1 1 0 0 1 0 0 0 0 0 0 0 0 0 0 0 0 0 2 0 2 2 0 0 1 2 1 1 2 1 0 1 0 0 1 0 1 0 0 0 1 1 1 1 1 2 1 1 0 2 0 0 2 1 0 0 0 1 2 0 0 0 0 0 1 0 2 1 1 1 0 0 0 0 0 1 0 0 1 0 0 0 0 0 0 1 0 1 0 0 1 0 1 1 0 1 0 0 0 1 0 0 1 0 0 0 1 1 0 2 1 0 2 0 1 0 2 2 0 1 1 0 0 0 0 1 1 0 1 1 1 1 1 1 0 0 0 2 0 1 0 0 0 0 0 2 2 0 1 2 0 1 1 0 0 1 1 0 0 1 2 0 0 0 1 2 1 0 0 1 0 1 1 1 2 0 2 1 1 1 0 1 0 2 0 0 0 1 0 0 0 1 1 1 2 1 0 1 0 1 0 2 0 2 0 0 0 0 0 0 1 1 1 1 1 0 1 1 0 0 0 0 0 1 1 2 1 0 1 0 2 0 0 2 0 0 0 0 0 0 1 0 0 2 1 0 0 0 1 2 0 2 0 0 0 0 1 0 0 2 1 1 0 0 1 0 1 0 2 0 0 0 0 1 0 0 2 0 1 0 0 0 2 0 0 1 1 1 0 0 1 0 0 0 0 0 0 1 1 1 0 0 0 2 0 0 0 1 2 0 0 2 1 2 0 2 1 1 1 0 0 0 0 2 0 0 0 2 1 2 1 0 0 0 1 0 0 2 1 1 1 0 0 0 1 0 0 1 1 0 0 0 2 0 2 2 2 2 1 0 1 1 1 1 1 1 1 0 0 0 0 0 0 1 0 0 0 0 1 2 2 0 0 0 0 1 0 0 0 1 1 1 0 0 0 0 0 0 0 0 1 0 0 0 0 2 1 1 1 0 0 0 0 1 0 1 1 0 0 0 0 0 0 1 1 0 0 0 0 0 0 0 0 0 2 1 0 0 2 1 0 0 0 0 1 1 1 0 2 0 2 0 0 2 1 1 0 0 1 2 1 2 0 1 2 1 0 1 0 1 1 0 1 0 0 2 1 1 1 0 0 2 2 0 1 1 0 2 1 2 2 2 2 2 0 2 0 2 0 0 1 2 0 2 2 0 0 1 1 1 1 1 1 0 1 1 1 0 1 0 0 0 2 0 0 0 0 2 2 2 0 0 0 0 0 0 0 0 1 0 1 0 1 0 0 2 0 2 0 1 2 2 0 0 2 0 1 1 0 1 0 1 0 0 0 2 2 0 2 0 0 1 0 0 1 0 0 0 1 1 0 2 0 0 0 0 0 2 2 0 1 1 0 1 0 1 2 0 0 0 1 1 2 2 0 2 0 0 0 0 0 1 1 0 2 1 2 0 2 1 1 0 2 0 0 2 1 0 1 0 0 0 0 0 2 0 1 1 1 0 0 1 1 1 0 0 0 1 0 1 1 0 0 0 0 0 0 0 0 1 0 1 1 1 0 0 0 2 0 0 1 0 1 1
177 0 1 0 0 0 1 1 0 0 0 0 0 0 0 0 0 0 0 2 2 2 0 0 2 1 1 0 2 2 2 0 1 1 2 1 2 2 0 0 0 0 0 1 1 0 1 0 1 1 1 0 0 1 1 2 0 0 2 1 1 0 0 2 0 1 1 1 1 0 0 0 1 0 1 2 1 0 1 0 1 0 0 0 1 0 0 1 2 2 0 1 2 1 1 1 0 1 0 2 1 1 0 2 0 0 2 1 1 1 0 1 0 1 1 0 0 0 1 0 1 0 2 0 0 1 0 1 1 0 0 0 0 1 0 0 0 0 0 0 0 2 2 0 0 0 0 0 0 0 0 0 0 0 0 0 0 1 0 1 2 1 2 2 1 2 0 0 0 1 0 1 0 2 0 0 2 0 0 0 0 0 0 2 1 0 1 2 1 1 1 2 2 2 2 0 1 2 0 0 0 1 0 1 2 0 1 2 1 0 2 0 1 0 2 2 1 1 1 1 1 1 0 0 1 1 0 1 0 1 0 0 0 0 0 0 1 1 2 1 0 0 2 2 2 0 0 0 0 0 0 1 1 0 0 2 1 1 0 0 0 0 0 1 0 0 0 0 2 1 1 0 0 0 0 0 0 2 1 0 0 1 1 1 2 1 1 2 0 2 0 2 0 2 1 1 1 0 1 1 0 0 0 1 0 0 0 0 2 2 1 1 0 1 1 0 2 0 0 0 1 0 1 1 1 0 2 1 0 1 0 1 1 1 0 1 0 0 0 0 0 0 0 0 0 0 1 0 0 1 0 0 2 2 0 2 2 0 0 2 0 0 0 1 0 0 0 1 2 1 0 0 2 1 1 2 0 0 0 2 1 1 0 1 0 0 0 0 1 1 1 2 2 1 2 2 2 0 1 1 1 1 0 1 0 1 1 0 0 0 0 0 0 0 2 0 2 0 0 0 0 0 1 0 0 2 2 0 2 2 0 1 1 1 1 0 0 2 0 0 0 1 1 0 1 1 0 2 2 0 0 0 0 2 2 1 2 1 1 1 1 1 0 0 0 2 0 2 0 0 0 0 1 1 2 0 2 2 0 2 1 1 0 0 0 1 0 0 2 1 0 0 0 1 0 0 0 2 2 0 0 0 2 0 2 1 1 0 1 0 0 2 0 1 1 1 2 0 0 1 1 2 2 2 1 2 0 0 1 2 0 0 0 1 2 0 1 1 0 2 0 0 0 0 2 0 0 2 2 0 1 0 0 2 0 1 0 0 1 1 0 0 0 2 0 0 1 0 1 0 0 0 1 0 1 1 1 0 0 0 1 0 1 0 1 1 1 0 0 0 0 0 1 0 1 0 1 0 0 0 0 2 2 0 1 2 2 0 0 2 0 0 0 0 0 0 1 0 0 0 0 0 0 0 0 0 2 1 0 0 0 1 1 0 0 1 2 0 0 2 0 1 2 2 2 0 0 0 0 1 0 1 1 2 1 2 2 0 0 0 0 0 0 0 0 0 1 2 0 0 0 2 0 0 0 1 1 0 0 0 1 0 2 0 1 2 0 0 1 1 0 1 0 0 0 0 0 1 0 1 1 1 0 0 0 0 0 1 1 0 0 0 0 1 0 1 0 1 1 1 0 0 0 1 0 1 2 0 0 0 0 1 1 1 2 1 1 0 0 1 1 1 0 0 0 1 0 0 0 0 0 0 1 0 0 2 0 0 0 0 0 0 2 1 0 0 2 0 0 0 0 0 1 0 0 0 0 0 1 1 0 1 2 0 0 1 1 1 1 2 0 2 2 1 0 1 0 1 1 0 1 0 0 2 1 2 2 0 0 1 1 0 1 1 1 1 1 2 1 1 0 2 0 0 0 0 0 0 0 1 0 1 2 1 0 2 0 0 0 0 0 0 2 0 2 1 1 0 0 0 2 0 0 1 0 0 0 0 0 0 0 1 0 0 0 0 1 0 1 0 1 0 0 1 0 1 0 1 2 2 2 2 1 0 0 1 1 1 1 0 0 0 1 2 2 0 2 0 0 1 0 2 0 0 2 2 0 2 1 1 1 0 0 0 0 2 2 1 2 1 0 1 0 1 2 0 1 1 1 0 2 2 0 0 2 0 0 1 1 1 0 0 2 2 2 0 0 0 1 0 1 0 2 0 0 0 0 2 0 2 2 0 2 0 1 1 1 0 0 1 0 1 0 0 0 0 1 1 1 0 0 0 1 1 0 1 1 0 0 0 0 0 0 1 0 0 0 0 0 1 1 1
178 0 0 0 1 0 2 2 1 0 1 0 1 1 0 0 0 1 1 1 2 2 0 0 2 0 0 0 2 2 2 0 1 2 1 1 1 1 0 1 0 1 1 1 2 1 0 0 0 0 0 0 2 2 0 2 0 0 1 1 0 1 0 2 0 0 2 0 1 1 1 2 2 0 2 2 2 0 2 0 2 0 0 0 1 0 0 0 2 2 0 0 1 1 0 0 1 1 0 2 1 2 0 2 1 1 2 2 0 0 0 1 0 0 1 2 1 0 0 0 2 0 2 1 1 1 1 1 1 0 0 0 1 1 0 0 1 0 0 1 0 2 0 0 0 1 0 0 0 0 0 0 1 0 0 0 0 0 0 2 1 1 1 1 1 2 0 1 0 1 1 1 0 2 2 0 2 2 2 2 2 2 1 1 1 1 1 1 1 1 1 2 1 0 0 1 2 2 0 1 1 0 0 2 2 0 2 1 0 0 1 0 0 0 1 2 0 0 2 0 2 0 0 0 0 0 2 2 0 2 0 1 0 1 2 1 0 1 2 1 0 0 2 2 2 0 0 0 0 0 0 0 1 0 0 2 1 2 0 1 1 0 0 2 0 0 1 0 2 0 0 0 0 0 0 0 0 2 2 1 1 0 2 1 1 1 2 2 0 2 0 1 0 2 2 0 2 2 0 2 2 1 0 1 0 0 2 1 1 0 0 0 0 0 1 0 2 1 0 0 0 0 2 0 1 0 1 2 1 1 0 2 1 1 0 0 0 2 0 2 1 2 1 0 0 0 1 0 2 2 0 0 2 2 1 1 1 1 0 2 0 0 1 0 1 0 0 1 2 1 1 1 0 2 0 0 0 2 0 0 1 1 0 1 0 1 1 0 0 0 0 1 0 0 2 0 0 1 0 0 0 0 0 1 0 0 2 0 0 0 0 0 1 0 0 0 0 1 0 0 0 2 0 1 0 2 2 2 0 0 2 0 0 0 0 0 0 1 1 0 1 1 1 2 0 2 0 1 1 0 0 0 0 2 0 0 1 0 0 0 0 0 0 0 0 2 0 1 0 0 0 0 0 2 1 0 1 0 0 0 2 0 0 1 0 1 0 1 2 1 0 0 0 1 0 2 2 1 1 0 0 0 1 1 1 1 2 1 0 1 0 1 0 0 0 2 1 1 0 1 1 2 2 2 0 2 0 2 0 2 0 2 0 0 1 0 0 0 0 2 0 0 2 0 2 1 0 0 0 0 0 0 0 1 1 0 0 0 1 1 0 1 1 0 0 0 0 1 0 0 0 0 0 0 0 0 0 1 0 1 0 0 1 0 0 0 0 1 1 0 0 1 0 0 1 0 0 0 0 1 1 1 1 0 2 1 2 0 0 1 1 0 0 2 0 0 0 0 1 1 1 1 0 0 0 1 1 2 0 0 0 1 1 1 1 0 2 0 0 1 1 1 0 2 2 1 1 1 0 0 0 2 0 0 0 1 1 1 1 0 0 0 2 0 1 1 1 1 0 0 2 0 1 0 0 2 2 0 0 0 0 0 2 2 2 2 1 1 2 0 0 1 0 0 1 0 0 0 0 1 0 0 0 0 1 0 0 2 2 0 0 0 0 0 0 1 1 1 1 1 0 0 0 0 1 0 1 1 0 0 0 2 0 2 2 1 2 0 0 1 1 0 0 0 0 0 0 0 0 0 0 0 1 0 0 0 0 0 2 2 0 0 2 1 0 0 2 1 0 1 0 0 2 0 0 1 1 0 2 0 0 2 1 1 1 1 0 1 0 2 0 1 2 0 1 0 0 1 0 0 2 0 1 2 1 0 1 0 0 2 2 0 0 0 2 1 1 1 0 1 1 0 0 2 0 2 0 0 1 2 0 2 1 1 1 2 0 0 1 0 0 1 1 0 1 0 0 0 0 0 2 0 0 0 0 0 0 0 0 0 0 0 0 0 0 1 0 0 1 0 0 1 1 0 0 1 0 2 2 2 2 2 2 0 0 0 0 2 0 0 0 0 1 1 1 0 1 0 0 0 0 2 2 0 0 0 0 2 0 1 1 0 0 0 1 1 1 1 2 2 0 0 0 0 1 0 2 0 0 0 1 1 1 2 0 0 0 0 0 0 0 0 2 1 1 1 1 0 0 2 0 0 0 2 2 0 2 0 0 1 1 0 1 0 2 0 1 0 0 0 0 0 0 0 0 2 0 1 1 1 0 0 1 0 0 1 0 0 0 1 0 0 0 0 0 0 0 0 0 0 0 0
179 0 1 0 1 0 1 1 0 1 1 0 0 0 0 0 0 1 1 2 2 2 0 0 2 0 0 0 0 2 1 0 0 0 2 0 2 1 1 0 0 0 1 2 2 1 1 0 0 0 0 0 2 2 0 2 0 1 1 1 1 0 0 1 1 1 0 0 2 1 0 1 0 0 0 2 2 0 0 0 1 0 1 1 1 0 0 1 2 2 2 0 2 0 1 0 0 2 0 2 0 2 0 0 2 1 2 1 1 1 0 1 2 2 2 1 1 0 0 0 2 1 2 1 1 0 1 1 0 0 1 1 0 0 0 0 0 0 0 2 1 1 0 0 1 2 1 1 1 1 0 0 1 0 0 0 0 1 0 1 1 0 2 2 1 0 0 0 0 2 0 1 0 2 1 0 1 2 2 2 2 2 1 2 2 1 1 2 0 0 1 1 1 1 1 0 0 1 0 0 0 0 0 1 2 0 2 0 0 0 2 0 1 0 1 2 1 1 1 2 0 0 0 0 0 0 0 2 0 2 0 0 1 1 1 1 1 2 2 0 0 0 2 1 1 0 0 0 0 0 0 0 1 1 1 0 0 1 0 0 0 0 0 2 0 0 1 0 1 0 0 0 1 1 1 1 0 1 1 1 1 0 0 0 1 1 0 1 0 2 0 1 1 2 2 0 2 1 0 2 1 0 1 1 1 0 1 1 2 1 0 0 0 2 1 0 2 1 0 0 0 1 0 2 1 0 0 1 0 0 0 1 0 0 0 0 0 0 0 0 0 0 2 0 0 0 2 0 1 0 0 0 2 2 1 1 1 2 0 1 0 0 1 1 1 0 0 2 2 0 0 0 1 2 1 1 0 2 0 1 1 1 1 1 1 1 1 0 0 2 0 1 1 0 1 0 1 0 1 1 1 1 0 2 1 0 0 1 0 0 0 1 0 0 1 0 0 0 0 0 0 2 1 0 1 1 0 1 0 0 1 0 1 2 1 0 0 1 0 0 1 1 1 2 0 2 0 2 2 0 0 0 0 2 1 0 1 1 2 0 0 2 0 1 0 0 2 1 0 1 1 1 1 2 2 0 1 1 0 1 1 0 0 2 2 0 0 0 1 0 1 1 0 1 2 0 0 0 0 1 2 2 2 0 2 0 0 0 1 1 0 1 0 1 1 0 0 1 0 2 2 2 1 1 0 1 1 0 0 0 2 0 0 2 2 0 2 1 1 1 0 1 2 0 2 0 0 2 2 0 0 0 0 2 0 0 0 0 0 0 0 0 1 2 1 1 0 2 2 0 2 0 0 0 0 1 1 1 0 1 0 0 1 0 1 1 1 1 1 1 0 0 1 0 0 0 0 0 0 0 0 1 1 0 1 1 1 0 0 2 0 0 0 0 0 0 0 0 0 0 0 0 0 0 0 0 2 1 0 0 0 2 0 0 0 1 2 0 0 2 1 2 0 1 2 2 2 1 0 0 1 1 0 1 0 2 0 2 2 0 0 0 1 2 2 2 2 1 1 0 1 0 1 0 0 1 1 1 1 1 1 0 2 1 2 2 1 0 1 1 0 1 1 1 1 1 0 0 0 1 0 0 0 1 2 0 2 2 2 0 0 0 0 0 0 0 0 2 1 1 1 0 0 0 0 1 1 0 0 0 0 1 0 2 1 1 2 0 0 0 0 0 1 0 2 0 0 0 0 0 0 0 1 0 0 1 0 0 1 0 0 0 2 1 0 1 1 0 1 2 2 0 1 2 1 1 2 0 2 0 0 2 0 1 1 1 0 1 1 2 0 2 2 0 2 0 0 1 0 0 1 0 1 2 1 1 0 0 0 2 2 0 1 1 1 2 0 0 1 1 1 1 0 1 0 1 0 0 0 2 1 2 1 0 0 1 0 0 0 0 0 1 1 1 1 0 1 0 0 0 2 0 0 0 0 0 0 1 0 0 1 0 0 0 0 0 0 0 1 0 0 0 1 1 0 1 0 0 2 2 2 2 1 1 1 2 1 0 0 1 1 0 0 1 1 0 1 0 0 0 1 2 0 0 2 2 0 1 0 2 0 0 1 1 2 0 0 2 2 0 0 2 1 0 2 0 1 1 1 0 2 2 0 2 0 0 0 2 0 0 0 0 0 0 0 1 1 0 1 1 0 0 1 0 0 0 1 0 0 2 0 2 1 1 1 1 1 1 0 0 0 0 0 0 0 2 0 2 2 0 0 0 0 0 0 0 0 0 0 0 0 0 1 0 0 1 1 0 0 0 2 1
180 0 1 0 1 0 2 1 0 0 0 1 0 0 0 0 0 2 1 2 2 2 1 0 2 1 1 0 1 2 2 0 1 1 2 1 2 2 0 0 0 0 0 0 1 0 0 0 0 0 0 0 1 1 1 0 2 1 0 0 0 0 0 2 0 1 1 0 2 0 0 1 1 0 1 2 2 0 0 0 0 0 1 1 1 0 0 1 2 2 2 1 1 0 1 0 0 2 0 1 0 2 0 1 0 1 2 1 1 1 0 2 1 1 1 1 0 0 0 0 2 0 2 0 2 0 2 0 0 0 1 1 1 1 0 0 0 0 0 2 1 1 0 0 1 1 2 0 0 0 0 0 0 0 1 1 1 1 0 0 0 1 1 1 0 1 0 1 0 1 0 1 0 2 2 0 2 2 2 2 2 2 0 2 1 1 1 0 0 0 1 1 2 1 1 0 2 2 1 0 0 1 0 1 2 0 2 0 0 0 2 0 2 1 0 2 0 1 2 1 1 0 1 0 0 1 1 1 0 1 0 0 0 0 2 0 0 2 2 0 0 1 2 1 1 0 0 0 0 0 0 0 1 1 1 1 0 2 0 1 1 0 0 0 0 0 1 0 1 0 2 1 0 0 0 0 1 2 2 1 1 1 2 0 2 1 0 1 0 1 0 0 1 2 2 0 2 0 0 0 0 0 0 1 0 0 1 1 1 1 1 0 0 0 1 0 1 0 0 0 0 1 2 0 2 1 1 1 0 1 0 1 0 0 0 0 0 1 1 1 1 1 1 0 1 0 2 0 1 1 0 0 1 1 0 1 1 0 1 1 1 1 1 0 1 0 0 2 2 0 0 0 1 2 0 0 0 2 1 2 0 0 0 1 0 0 0 0 0 0 0 1 1 0 1 0 2 0 0 0 0 0 0 1 0 0 0 0 0 0 0 0 0 0 1 0 1 1 0 0 0 1 1 0 1 1 1 1 0 0 1 0 1 1 0 0 2 0 0 0 1 0 1 1 1 1 1 0 0 0 0 0 0 2 2 1 2 2 2 2 1 1 0 0 0 1 1 1 0 0 0 0 2 1 1 0 2 1 0 0 2 0 0 0 0 0 0 0 1 1 1 1 0 0 1 0 0 0 0 1 2 2 0 2 0 0 2 1 0 1 0 1 0 0 1 0 0 0 0 0 0 2 2 1 1 1 0 1 0 1 1 1 0 1 2 1 1 0 0 2 1 0 1 1 2 0 0 0 0 0 0 0 0 1 1 0 0 0 0 1 1 0 0 0 0 0 0 0 2 2 0 1 0 0 0 0 0 0 0 0 2 0 0 0 2 1 1 0 0 0 0 0 0 0 0 0 0 0 0 0 0 1 0 1 2 0 2 0 1 1 0 0 0 0 0 0 1 0 0 0 0 0 0 0 0 0 2 2 0 0 0 1 0 0 0 0 1 0 0 0 1 0 1 1 2 1 1 0 0 0 0 2 0 0 0 2 0 2 1 0 0 0 1 1 1 1 0 2 1 0 0 0 0 0 1 1 2 0 0 0 1 0 2 2 2 2 1 1 1 0 0 1 0 1 0 0 0 0 0 0 0 0 0 0 0 0 0 0 1 0 0 0 1 0 0 0 0 2 2 2 0 0 0 0 0 0 0 0 0 0 0 1 0 2 0 0 2 0 1 1 0 2 0 1 1 0 1 1 0 0 0 0 0 1 0 1 1 0 0 0 0 0 2 2 0 0 2 1 0 1 0 0 2 0 0 0 1 0 2 0 0 2 0 0 1 1 0 1 1 2 0 2 1 0 1 0 0 0 0 0 0 0 1 2 1 1 0 1 0 1 1 0 0 0 2 2 0 1 1 2 2 1 0 2 0 2 0 0 2 2 0 2 2 0 0 2 0 0 0 0 0 1 1 0 1 0 1 0 0 0 2 0 0 0 0 0 0 0 0 0 0 0 0 0 1 0 0 2 2 0 2 0 1 1 0 1 0 2 2 2 1 1 0 0 0 2 2 1 1 0 0 0 1 1 2 0 2 0 0 0 0 1 2 0 1 1 1 0 0 2 0 0 0 0 1 1 2 1 1 0 0 1 0 1 1 0 1 1 0 1 2 2 0 0 0 0 0 2 0 1 0 0 2 0 1 0 1 0 1 0 1 0 1 1 1 0 1 0 0 1 1 1 1 0 2 0 0 0 0 0 1 0 1 1 0 0 0 2 2 0 0 0 0 1 1 1 1 0 2 0 0 0 0 0 0 1 0 0 1 1 2 0
181 0 0 0 0 0 2 0 0 2 2 0 0 1 1 0 0 1 1 1 1 1 0 1 1 0 0 0 2 2 2 0 1 1 1 0 2 1 0 1 0 0 0 0 1 0 0 0 0 0 0 0 0 0 2 2 0 0 1 0 0 0 0 2 1 0 2 0 0 0 0 1 1 0 1 2 2 0 1 0 1 0 0 0 2 0 0 0 2 2 0 1 2 1 1 0 0 2 0 2 0 2 1 1 0 0 2 1 1 0 0 2 1 1 2 2 1 0 0 0 2 0 1 0 1 0 1 2 2 0 0 0 1 1 0 0 1 0 0 0 1 1 0 0 0 1 0 0 0 1 0 0 2 1 1 1 0 1 0 1 0 0 2 2 1 2 1 1 0 1 1 0 0 2 0 0 2 0 0 1 0 0 0 1 1 0 1 1 0 0 1 1 1 1 1 1 2 2 1 0 0 1 0 1 2 0 1 1 0 0 1 1 1 0 1 2 0 0 2 0 2 0 0 0 1 0 0 2 2 0 0 0 0 0 1 0 1 2 2 0 0 1 2 1 1 0 0 0 0 0 0 0 1 0 0 1 2 1 0 1 1 0 0 2 0 0 0 1 1 0 0 0 0 0 1 0 0 1 1 1 1 1 0 0 1 0 0 2 0 2 0 1 0 0 0 0 2 1 0 0 0 0 1 0 0 0 0 0 1 0 0 1 0 2 1 1 1 0 1 0 0 1 2 2 2 0 2 0 1 1 0 0 1 0 0 1 0 0 0 0 1 1 0 0 1 0 2 0 1 0 0 0 1 1 1 0 1 1 0 2 0 0 1 1 1 0 0 1 2 0 0 0 1 2 1 0 0 1 1 2 2 1 0 2 1 2 1 0 0 1 0 0 0 0 1 1 2 0 0 0 0 0 0 1 0 0 0 1 0 0 0 0 1 0 0 0 0 0 0 0 0 1 0 1 0 2 1 0 0 1 1 1 0 1 1 0 0 0 0 0 0 1 1 0 1 1 0 2 2 0 0 0 0 2 2 1 2 1 2 1 1 2 0 0 1 2 0 0 0 0 0 0 1 1 1 0 1 2 0 2 0 0 0 0 0 0 0 2 2 1 0 0 0 1 1 0 0 1 0 0 1 1 2 0 2 1 1 0 2 1 0 2 0 2 2 0 0 0 0 2 2 1 2 2 1 2 0 2 0 2 0 2 2 0 0 0 2 1 0 1 1 1 2 0 1 0 0 1 1 0 0 0 1 1 2 0 0 1 0 1 0 0 0 0 0 0 0 0 0 0 0 1 2 0 1 1 2 1 0 1 1 0 0 0 2 2 2 1 0 0 0 0 0 2 1 0 1 0 1 0 0 2 1 0 0 0 0 0 1 1 0 0 0 0 0 0 0 0 0 0 0 0 0 0 0 1 1 1 0 0 0 2 0 0 0 0 2 0 1 2 1 0 1 1 1 0 0 1 1 0 1 1 0 0 0 2 1 2 1 0 0 0 1 2 2 2 1 0 1 1 0 1 1 0 1 1 1 0 0 0 0 0 2 0 2 2 1 0 1 1 0 1 1 0 0 0 0 0 2 2 0 1 0 0 0 0 1 2 1 0 0 0 0 0 0 1 0 2 2 2 0 0 1 0 0 1 1 0 0 0 0 0 0 2 1 1 0 0 0 2 1 1 0 2 2 0 1 0 1 1 1 1 0 0 0 1 0 0 1 0 0 0 2 1 0 0 2 1 0 1 1 0 2 1 1 0 1 0 0 1 0 1 0 1 1 0 0 2 1 1 1 1 2 1 0 0 0 2 0 0 1 1 1 2 0 0 0 0 0 1 2 1 0 0 2 2 0 2 2 2 2 2 0 1 0 2 0 0 1 2 1 1 2 0 0 1 0 0 0 0 0 0 0 0 0 0 0 0 0 0 2 0 0 0 0 0 0 0 0 0 1 0 1 0 1 2 0 1 2 0 0 0 0 2 0 0 0 0 1 2 1 1 1 0 0 1 1 1 1 0 0 0 0 1 2 0 2 0 1 0 0 2 1 0 2 2 0 0 0 1 0 0 0 0 2 1 1 0 2 2 0 0 0 1 1 0 2 2 0 2 2 2 0 1 1 0 0 0 0 1 0 0 1 0 0 0 0 0 0 0 2 0 0 0 1 1 2 1 0 2 1 0 0 0 1 1 1 0 0 2 1 0 1 1 0 0 1 1 1 0 0 0 1 1 0 1 1 1 1 1 0 0 0 1 0 0 0 0 0 0 1 1
182 0 2 0 0 0 0 1 0 0 0 1 0 1 1 0 0 0 0 2 2 2 1 1 1 1 2 0 2 2 1 2 1 2 0 2 1 1 0 0 0 0 0 0 2 0 0 0 0 0 0 0 0 0 2 1 1 0 1 2 0 1 0 2 0 0 2 0 2 1 0 2 0 0 0 2 2 0 0 0 0 0 0 0 0 0 0 0 2 2 0 1 1 1 1 0 0 0 0 1 1 2 0 1 1 1 1 2 0 0 0 0 0 1 1 0 0 0 0 0 2 0 2 1 1 0 1 1 0 1 0 0 0 0 1 0 1 0 0 2 0 2 0 0 0 0 0 0 0 0 0 0 0 0 1 0 0 2 0 1 1 0 1 1 0 0 0 2 0 0 1 0 0 1 0 1 1 1 1 1 1 1 1 2 1 1 1 0 0 0 1 1 0 0 0 0 2 2 0 0 0 0 0 2 2 0 2 1 1 0 0 0 0 0 1 2 0 1 1 0 2 2 1 0 0 2 2 2 2 0 0 0 0 0 2 0 0 2 2 0 0 0 2 2 2 0 0 0 0 0 0 1 1 1 1 1 0 0 0 0 0 0 0 0 0 0 1 1 2 1 0 2 0 0 1 1 0 1 1 0 0 0 1 1 2 1 0 2 0 2 0 0 0 2 2 0 2 0 0 1 0 0 2 0 2 1 2 1 1 1 0 2 0 0 2 0 1 0 0 0 0 2 1 1 1 0 0 2 1 2 0 1 1 0 0 0 0 1 0 0 0 0 1 0 0 1 0 1 1 0 0 0 1 1 0 1 1 0 1 0 1 1 0 0 0 1 0 1 2 1 1 1 0 2 1 1 0 2 0 2 0 0 0 1 0 1 1 0 0 1 0 0 0 0 1 0 1 0 0 0 0 0 0 2 1 0 0 2 0 0 0 0 0 1 0 1 0 1 0 0 0 2 1 1 1 1 1 1 0 0 2 1 2 1 1 1 0 1 1 0 0 1 1 1 0 1 0 1 1 0 0 0 0 0 0 0 0 2 2 2 1 1 0 0 0 1 1 2 0 1 1 1 0 2 0 1 0 2 0 2 1 0 0 2 0 0 2 1 2 0 1 0 0 1 0 0 0 0 0 2 2 1 2 0 2 0 0 0 1 0 0 2 0 0 0 1 0 0 0 0 0 2 2 2 1 2 0 0 0 1 2 0 0 0 0 0 2 0 0 1 0 1 2 1 2 0 0 2 2 0 1 0 1 1 2 0 0 0 0 0 0 0 2 2 0 2 0 0 0 1 0 0 0 0 0 0 0 1 0 1 0 0 1 0 1 0 0 0 0 0 0 2 1 0 0 0 0 1 1 2 2 0 0 1 2 0 1 0 0 0 1 0 0 1 0 0 1 0 0 0 0 0 0 0 0 1 1 0 0 0 0 1 1 1 1 1 1 0 0 2 1 1 0 1 1 1 1 1 0 0 1 1 0 0 0 2 1 1 1 0 0 0 0 2 2 2 1 2 0 0 0 0 0 0 0 2 2 0 1 1 0 1 2 0 2 2 2 1 1 0 0 1 0 0 0 0 0 0 1 2 1 1 0 0 1 0 0 0 1 0 0 0 0 1 0 0 0 1 1 1 0 0 0 0 1 0 0 0 0 0 0 2 0 2 1 0 2 0 1 1 0 1 0 1 1 0 1 1 0 0 0 0 1 0 0 1 1 0 1 0 0 0 2 1 1 0 2 2 0 1 0 1 2 0 0 1 0 0 0 2 0 1 2 0 0 0 2 1 1 2 0 2 2 1 0 1 0 1 0 0 1 0 1 2 1 0 0 0 0 2 2 0 0 0 2 1 0 2 2 2 2 2 0 2 0 2 0 0 1 1 0 1 2 0 0 2 0 0 0 0 0 1 2 0 2 0 0 0 0 0 2 0 0 0 1 0 2 0 0 0 1 1 1 1 1 0 1 0 2 0 0 0 2 0 0 0 0 1 2 2 2 2 2 0 0 1 1 2 0 0 1 0 1 1 1 0 1 0 0 0 0 1 1 0 1 1 1 1 0 1 1 0 0 0 1 1 1 2 2 0 0 2 0 1 0 0 1 1 1 0 2 2 0 1 0 0 1 1 0 0 0 0 2 2 1 0 0 1 1 2 0 0 1 1 1 0 2 0 0 0 2 0 1 0 2 0 0 0 2 2 0 0 0 0 0 1 0 0 1 2 1 1 1 1 1 1 1 2 0 2 0 0 0 1 1 0 0 0 0 1 1 1
183 0 1 1 1 0 2 1 0 1 1 1 0 1 1 0 0 1 1 1 1 1 0 2 0 0 0 0 1 2 2 0 1 1 2 1 2 1 0 0 0 0 0 0 1 0 0 0 0 1 1 0 1 1 0 2 0 0 1 1 1 1 0 1 0 0 2 0 1 1 1 1 1 0 1 2 2 1 1 1 1 0 0 0 2 0 1 1 2 2 1 1 1 0 1 0 1 1 0 1 0 2 1 1 0 0 2 1 1 0 0 1 1 2 2 0 0 0 0 0 2 0 1 0 1 0 1 1 1 0 1 1 0 0 0 0 0 0 0 0 2 0 1 0 1 1 0 0 0 0 0 0 0 0 0 0 0 0 0 1 1 0 2 2 2 2 0 2 0 0 1 1 0 1 2 0 1 0 0 0 0 0 0 2 0 0 0 1 1 0 2 2 2 2 2 0 2 1 0 0 0 0 1 2 2 0 2 1 2 0 1 0 0 0 1 2 1 0 1 1 1 0 0 0 0 1 1 1 0 1 0 0 0 0 1 0 0 2 2 0 0 1 2 1 1 0 0 0 0 0 0 0 0 0 0 1 1 1 0 0 0 0 0 2 0 0 0 0 1 0 1 2 1 1 0 0 0 2 2 0 0 0 1 0 1 0 0 2 0 2 1 1 0 0 0 0 2 1 1 0 1 0 1 0 1 0 0 0 0 0 0 2 0 1 1 0 2 1 1 0 0 1 1 2 2 0 0 1 1 1 0 2 0 0 0 0 0 0 0 0 1 1 1 1 0 0 2 0 1 2 0 0 2 2 2 0 0 1 0 0 1 0 2 0 2 0 0 2 2 0 0 0 1 2 1 0 0 2 0 0 1 0 0 0 0 0 0 0 0 0 0 0 0 0 2 0 0 1 0 0 0 0 0 0 0 1 1 0 0 0 1 2 1 1 1 1 1 0 0 1 1 0 0 1 1 1 0 0 0 0 0 0 0 0 2 1 1 1 0 0 0 2 0 0 2 2 2 1 2 0 0 0 0 2 1 1 1 2 2 1 2 2 0 0 0 1 1 1 0 1 1 1 1 2 1 0 1 1 0 0 2 0 0 1 1 0 0 0 1 0 1 1 1 2 1 0 0 0 0 1 2 1 1 1 1 0 2 0 1 1 0 2 0 0 0 1 0 0 0 1 1 2 1 1 0 1 1 2 0 2 0 2 0 0 1 1 1 1 0 2 0 1 1 0 2 0 0 1 1 0 0 0 0 1 1 0 0 0 0 1 1 0 0 1 1 0 0 0 1 0 0 0 1 0 0 0 1 1 0 1 0 0 2 0 1 0 0 1 1 1 1 0 1 1 1 0 0 0 0 0 0 2 1 0 1 0 1 0 0 0 1 1 0 0 0 0 0 0 0 0 0 0 0 0 0 1 0 2 0 0 0 2 0 0 0 0 2 2 0 1 0 0 1 1 2 2 2 1 1 1 0 1 0 2 0 2 1 2 2 0 0 0 1 1 1 2 1 1 1 0 0 0 0 1 1 2 2 0 1 0 0 1 1 0 0 1 0 0 1 0 0 1 1 1 1 0 0 0 0 2 0 0 0 0 1 0 1 2 2 0 1 0 0 1 0 1 1 0 0 0 0 1 0 0 0 2 2 0 0 0 0 1 0 2 2 1 0 0 1 1 0 1 0 0 1 1 0 0 0 0 0 0 1 0 0 1 0 0 0 0 1 1 2 2 0 0 2 0 0 0 0 0 1 0 0 1 1 0 0 2 1 1 1 0 1 0 0 2 2 2 0 1 2 2 0 1 0 1 0 0 0 0 0 1 2 1 1 0 0 2 2 0 2 2 0 2 0 2 1 2 2 1 0 0 0 1 0 0 1 2 1 1 2 0 0 2 0 0 0 0 0 0 0 1 1 0 1 1 0 0 1 0 0 0 1 0 2 0 0 0 2 0 0 0 0 1 1 0 1 1 0 0 1 1 0 1 0 0 2 2 0 0 0 0 0 1 1 0 0 0 0 0 2 1 1 0 1 0 0 0 1 2 0 0 2 1 1 2 0 1 1 0 0 0 0 1 1 0 1 1 0 0 0 0 1 1 2 2 0 2 2 2 0 2 1 0 0 2 0 0 0 1 1 1 2 0 0 1 0 1 0 0 0 1 1 1 2 1 1 1 1 0 1 0 1 1 1 0 0 1 2 0 0 0 0 1 0 0 1 0 0 0 2 2 0 0 0 1 0 1 0 0 0 0 0 0 0 0 0 0 0 0
184 0 1 0 0 0 2 2 0 0 0 1 1 0 0 0 0 1 1 0 0 1 0 1 1 1 1 0 2 2 2 0 1 1 0 2 0 2 0 0 0 0 0 1 1 1 0 0 0 0 0 0 2 2 0 0 1 0 1 2 0 2 0 1 0 1 1 0 2 0 0 2 2 1 2 2 2 0 1 0 1 0 0 0 2 0 0 0 0 2 0 0 1 0 1 0 0 1 0 2 1 2 1 0 1 1 2 2 0 0 0 1 0 1 1 0 0 0 0 0 2 0 2 0 0 1 0 0 0 0 0 0 0 0 1 0 0 0 0 0 1 1 0 0 1 1 0 0 0 0 0 0 0 1 0 0 0 1 1 1 1 0 1 2 1 1 0 0 0 2 0 1 1 1 0 0 2 1 1 1 1 1 1 2 2 1 1 1 0 0 2 2 2 0 0 0 1 1 0 0 0 0 0 1 2 0 2 1 0 0 1 0 1 2 1 2 1 1 2 0 2 0 0 1 1 1 2 1 0 1 0 0 0 0 1 0 0 2 2 0 0 1 2 2 2 0 0 0 0 0 0 1 0 0 0 1 1 1 1 0 0 0 0 2 1 0 1 0 2 0 0 1 1 1 0 1 0 2 2 0 0 1 1 0 1 1 2 1 1 2 0 2 1 1 2 0 1 1 0 1 1 0 0 1 0 0 0 1 2 2 2 1 0 2 2 0 1 0 0 0 1 1 0 1 1 0 2 0 1 1 0 1 0 0 0 0 0 0 0 0 0 0 1 0 0 0 1 0 1 1 0 0 2 2 2 0 1 2 1 0 1 1 2 0 2 0 0 1 1 0 0 0 0 2 1 1 0 2 1 2 0 0 0 0 0 0 0 1 1 1 0 0 2 0 2 2 2 0 1 1 1 1 0 0 0 1 2 0 0 0 0 1 1 0 1 0 0 0 0 0 0 1 0 1 2 2 1 1 0 0 2 0 0 0 0 0 1 2 1 0 1 1 2 1 1 2 0 0 2 1 0 0 0 2 1 1 1 1 2 1 1 2 0 0 0 1 1 0 0 0 1 1 0 2 1 1 1 2 0 2 0 2 0 1 0 0 1 0 1 1 1 1 1 2 1 0 0 1 1 0 1 0 2 0 2 0 0 1 1 1 1 0 0 1 2 0 0 1 0 2 2 2 2 2 1 2 0 0 1 2 0 0 0 0 0 1 1 0 1 1 0 1 2 1 2 0 0 1 1 0 0 0 0 1 1 0 0 0 0 0 1 0 1 1 0 1 0 1 2 0 1 0 0 0 0 0 0 0 0 0 1 0 1 0 1 1 1 1 1 1 0 0 2 0 0 0 0 1 1 1 1 0 2 1 2 1 1 0 0 1 1 0 0 1 1 1 0 0 0 0 0 0 0 0 0 0 2 1 0 0 1 1 1 0 0 0 2 0 1 2 1 2 0 1 2 2 2 1 0 0 1 2 0 1 0 1 1 0 0 0 0 0 1 0 1 1 0 0 1 0 1 0 2 0 0 2 1 0 0 0 1 0 2 1 2 2 0 1 2 0 1 0 0 1 0 0 0 0 1 0 0 1 0 0 1 0 1 1 1 0 0 0 0 0 0 0 1 2 2 2 0 0 0 0 0 0 0 0 2 1 1 1 1 2 1 1 1 0 2 2 0 2 0 0 1 1 0 0 0 0 0 0 1 1 0 1 1 0 0 0 0 1 2 1 0 1 1 2 0 2 0 0 1 1 1 0 2 0 1 1 0 1 2 0 0 1 1 2 2 2 0 2 2 0 0 0 0 2 0 0 1 0 0 2 1 1 0 0 0 1 1 0 1 1 1 2 0 2 1 1 1 1 0 0 0 0 0 0 0 2 0 2 2 0 0 1 1 0 0 0 0 0 1 0 1 1 1 1 1 0 2 1 0 0 1 1 2 0 0 0 1 0 1 1 1 0 2 1 1 0 0 0 1 1 0 2 0 0 2 2 1 1 2 0 1 1 0 1 1 0 0 0 0 1 2 1 1 0 0 0 0 1 2 0 1 1 0 1 0 1 1 0 0 0 0 2 2 1 2 2 0 0 0 0 1 0 1 2 0 1 2 2 0 2 0 0 1 0 0 0 0 1 2 0 1 1 1 0 0 0 2 0 1 1 0 0 1 0 0 0 0 0 2 0 1 1 1 0 0 1 0 0 0 0 0 1 0 1 1 0 0 0 1 1 1 2 2 0 0 0 0 0 0 0 0 0 1 0 0 0 2 0
185 0 1 0 0 0 1 2 1 0 1 1 0 0 0 0 0 1 1 1 1 1 1 0 2 0 0 0 2 2 2 0 0 2 0 2 1 2 0 0 1 1 0 0 1 0 0 0 0 0 0 0 1 1 1 2 0 1 0 0 1 2 0 2 0 1 1 0 1 1 1 2 0 0 0 2 2 0 2 0 2 0 0 0 0 0 0 1 1 2 1 1 1 0 0 1 0 2 1 2 1 2 0 1 1 1 2 1 1 1 0 1 0 1 1 0 0 0 1 0 1 0 2 2 0 1 0 1 0 2 0 1 1 1 0 0 1 0 0 1 1 2 0 0 0 0 0 0 0 1 0 1 1 2 0 0 0 0 0 2 1 0 1 1 1 1 0 0 0 2 0 1 0 2 2 0 2 1 1 1 1 2 0 2 1 0 1 1 1 0 2 2 2 1 1 1 2 1 0 0 0 0 0 1 2 0 1 1 1 0 1 0 1 0 0 2 0 2 2 0 2 1 0 0 0 0 1 2 0 1 0 0 0 0 1 0 0 2 2 0 0 0 2 1 2 1 1 0 0 0 0 0 1 0 0 2 1 2 2 2 0 2 1 0 0 0 0 0 0 0 0 1 1 1 0 0 0 1 1 1 0 0 2 2 2 2 2 0 0 1 0 2 0 2 0 1 0 2 2 2 0 0 1 0 1 0 1 0 1 0 0 1 0 0 0 0 2 0 0 0 0 0 2 0 2 1 1 1 0 0 0 0 1 1 0 0 0 2 0 2 2 2 1 0 0 0 0 0 1 0 0 0 1 1 1 0 1 0 0 2 0 0 2 0 2 1 0 0 2 2 2 2 1 1 2 0 0 2 0 1 2 1 0 0 0 0 0 0 0 0 0 0 0 0 2 1 1 2 1 1 1 1 0 1 0 0 1 0 0 0 0 1 0 0 2 0 2 1 0 1 1 1 1 2 1 2 0 0 1 0 0 0 0 0 1 1 0 2 1 0 1 1 1 1 1 2 0 1 2 0 0 0 0 0 0 0 0 0 0 0 0 1 0 0 0 2 0 0 0 0 0 1 2 1 0 1 0 1 0 0 1 0 0 0 0 0 0 0 1 0 1 1 0 2 0 0 0 0 0 1 2 2 1 1 1 1 0 1 2 0 1 1 0 1 1 0 0 1 0 1 1 2 0 0 0 1 1 1 0 2 0 1 0 0 1 1 2 1 1 0 1 2 0 0 1 0 0 1 1 0 0 0 0 2 0 2 1 1 1 0 0 1 0 0 0 0 1 0 2 1 0 1 0 0 0 0 0 1 0 1 0 0 0 0 2 1 1 1 1 1 0 1 2 0 2 0 0 0 0 0 0 1 0 0 0 0 0 0 0 2 1 0 0 1 0 0 0 0 0 0 0 0 0 0 0 1 1 0 0 0 1 0 0 0 0 0 2 1 0 0 1 0 0 1 1 1 1 1 0 1 0 1 0 1 0 2 1 2 2 1 1 0 0 1 2 2 1 1 1 0 0 0 1 0 0 2 2 0 1 0 1 2 2 0 2 2 1 1 2 1 0 1 1 0 0 0 0 0 0 1 0 0 0 0 0 0 2 2 2 0 1 0 0 0 0 1 2 0 0 0 0 0 1 0 0 2 2 1 1 1 0 1 0 2 0 0 2 0 2 2 0 2 0 1 1 1 1 0 0 0 0 0 0 0 0 1 1 0 0 0 1 1 2 1 0 1 1 1 0 0 0 0 2 0 0 0 2 0 2 0 0 2 2 0 0 1 1 0 0 2 0 2 2 0 0 0 0 0 0 0 0 0 1 1 1 1 1 0 0 1 1 0 1 1 1 2 0 2 2 2 2 2 0 0 0 0 0 0 0 2 1 2 2 0 0 2 0 0 0 0 0 0 1 1 1 0 1 0 0 0 2 0 0 0 0 0 0 0 0 0 2 0 1 1 1 0 2 0 2 0 0 0 1 1 0 0 0 2 2 2 2 2 2 0 0 0 0 2 0 0 0 0 1 1 1 0 1 0 0 0 1 2 1 0 1 2 1 2 1 1 1 0 1 0 2 0 0 2 2 1 0 1 0 1 1 0 1 2 0 1 2 1 0 1 1 0 0 2 0 0 0 0 1 0 0 0 0 0 1 0 2 0 1 0 0 0 1 0 0 1 1 1 1 0 2 0 0 0 0 0 1 0 0 0 0 0 0 1 2 1 0 1 0 0 0 0 0 0 0 0 0 0 0 0 0 0 0 0 0 1 2 2
186 0 0 0 1 0 2 2 0 0 0 2 0 1 1 0 0 0 1 2 2 2 1 0 2 0 0 0 1 2 2 0 0 2 0 1 2 1 1 0 1 0 1 1 2 1 0 0 0 0 0 0 0 0 0 2 0 1 0 2 0 1 0 2 1 0 2 0 0 0 0 0 2 0 2 2 1 0 2 1 1 0 0 0 2 0 1 0 2 2 0 0 1 1 2 0 0 1 0 2 2 1 0 1 1 1 2 2 1 0 0 2 0 1 1 0 0 0 0 0 2 0 2 2 0 1 0 1 1 0 1 1 0 0 0 0 0 0 0 2 2 0 0 0 1 0 1 0 0 0 0 0 1 1 0 0 0 0 0 1 0 1 1 2 1 1 0 1 0 1 0 1 0 0 0 0 1 2 0 0 1 1 1 2 2 2 1 0 0 0 0 1 1 1 1 0 2 2 0 2 2 0 1 0 1 0 2 1 0 0 1 0 0 1 0 2 0 0 2 0 2 0 2 0 0 1 1 2 0 2 0 0 0 0 2 0 0 1 1 1 0 0 1 1 1 0 0 0 1 1 1 1 1 1 1 1 0 1 0 1 1 0 0 1 0 0 0 1 1 0 1 0 0 0 1 2 1 1 1 1 1 1 2 0 1 0 1 2 0 2 0 2 1 2 1 1 0 0 0 0 1 0 2 0 2 1 1 0 2 2 0 2 0 2 1 0 2 0 0 0 1 1 0 1 1 0 1 1 2 2 1 1 2 0 0 0 0 2 0 0 1 1 0 0 0 0 0 0 1 0 0 0 1 2 0 1 1 1 0 1 0 0 1 0 1 1 0 1 2 1 1 1 1 2 0 1 0 2 0 0 1 0 0 1 0 0 0 0 0 1 0 1 1 0 1 0 1 1 0 0 0 0 0 0 0 0 1 0 0 0 0 0 0 2 0 0 0 1 0 0 0 1 0 1 1 2 2 0 1 2 0 1 0 1 2 2 0 0 0 0 1 1 2 2 0 2 0 1 1 0 0 0 0 0 0 0 0 0 1 0 0 0 0 1 0 1 1 1 0 1 1 1 1 2 2 0 2 0 0 0 2 0 0 0 0 0 0 2 2 1 0 0 0 0 1 0 0 1 1 1 1 0 2 0 2 0 2 1 1 1 0 2 0 0 1 0 0 2 0 2 2 2 2 2 1 2 0 0 0 1 2 0 0 1 2 1 1 0 0 0 1 2 0 0 1 0 0 1 1 0 1 0 0 1 2 0 0 0 0 0 2 0 0 0 0 0 0 1 0 0 0 0 0 0 0 0 0 1 0 1 1 0 0 0 1 0 0 0 0 0 0 1 0 0 0 0 2 0 0 1 1 1 1 1 1 0 0 0 0 1 0 0 0 0 0 0 0 0 0 0 0 0 0 0 0 0 2 1 0 0 0 1 0 0 0 1 2 0 1 2 1 1 0 0 2 2 2 1 0 0 0 1 0 1 0 2 0 1 1 0 0 0 0 0 0 1 0 1 1 0 1 1 0 1 1 2 2 0 1 0 2 1 1 0 1 1 1 0 1 0 0 0 0 1 0 0 0 0 2 1 0 2 0 0 0 0 1 2 2 0 1 0 1 0 0 0 2 0 0 0 0 1 1 0 0 1 1 0 0 0 0 1 0 2 1 0 2 0 2 2 0 2 0 0 0 0 0 1 0 0 0 0 0 0 0 2 1 0 1 1 0 1 2 2 0 0 2 1 0 1 0 0 2 0 0 1 0 0 1 1 0 1 0 1 1 1 0 2 2 1 1 2 2 0 0 0 1 0 0 1 1 0 0 2 2 1 1 1 1 0 1 0 1 1 0 2 0 1 1 2 1 1 0 1 0 1 0 0 0 2 0 2 2 0 0 1 0 0 1 0 0 1 1 0 1 0 0 1 1 0 1 0 0 0 1 0 1 0 1 1 1 0 0 0 0 0 2 0 1 0 1 0 2 0 0 0 0 1 1 1 1 2 2 0 0 0 0 1 1 0 1 1 1 2 2 0 2 0 0 1 0 2 1 1 1 0 1 1 0 2 0 0 0 0 1 1 1 0 2 2 0 0 0 1 0 0 1 1 0 1 1 1 0 2 0 0 0 0 0 0 0 0 1 1 1 0 0 1 1 1 0 0 1 1 1 0 1 1 1 0 0 0 1 0 0 2 2 0 0 1 1 1 0 0 0 0 0 1 1 0 0 0 0 0 0 0 0 1 0 1 0 0 0 1 1 0 0 1 1 0 0 0
187 0 0 0 0 0 2 2 0 1 1 0 0 0 0 0 0 0 1 1 1 1 1 1 1 1 1 0 2 1 1 1 1 2 2 0 2 2 0 0 1 0 0 0 2 0 0 0 1 0 0 0 2 2 0 1 1 0 2 0 1 0 0 1 1 0 1 0 1 0 0 0 1 0 0 1 1 0 0 0 0 0 1 1 1 0 0 2 2 2 2 1 2 0 0 0 0 2 0 2 1 2 0 1 1 1 2 1 1 0 0 1 1 2 2 1 1 0 2 0 0 1 2 1 1 1 1 0 0 0 1 1 0 0 1 0 0 0 0 2 0 2 0 0 0 1 0 0 0 1 1 0 1 1 1 0 0 0 0 0 1 1 1 2 1 2 0 0 1 1 0 1 2 2 2 0 1 1 0 0 0 1 0 1 1 1 0 2 0 0 1 1 1 1 1 1 1 2 0 0 0 1 0 1 2 0 1 0 0 0 1 0 0 0 1 2 0 1 2 0 2 1 0 0 1 0 1 0 0 0 0 0 0 1 1 1 0 2 2 0 0 1 2 2 2 0 0 0 0 0 0 1 0 0 0 2 0 1 1 1 0 1 0 0 0 0 0 0 0 0 0 1 0 0 0 0 0 1 1 0 0 0 2 1 2 1 1 2 0 2 0 0 1 1 2 0 1 1 0 2 0 0 1 0 1 0 1 0 1 1 0 2 0 1 2 1 2 1 0 1 0 0 1 2 2 0 0 1 1 1 0 1 1 0 0 0 0 0 0 1 1 1 2 0 0 0 0 0 0 1 1 0 1 1 0 1 1 0 1 0 1 1 2 0 2 2 0 1 2 1 1 1 1 2 1 1 0 1 1 2 1 0 0 1 1 0 0 0 0 0 0 1 1 0 0 0 2 1 0 0 0 0 0 2 1 0 0 2 0 0 0 1 0 2 0 2 0 0 0 0 0 1 0 1 2 1 1 1 0 0 1 1 0 1 2 1 0 0 1 0 1 1 1 0 1 1 0 1 2 0 0 0 0 2 1 1 1 1 1 1 1 1 0 0 0 2 0 1 0 0 0 0 0 2 1 0 0 2 1 0 1 0 0 1 1 1 0 2 2 1 0 0 0 1 0 1 1 0 0 1 2 0 0 2 0 0 2 0 0 2 0 1 0 0 0 1 0 1 0 2 2 2 2 1 1 1 1 1 1 2 1 0 0 0 0 0 1 0 1 1 1 1 1 1 1 0 0 1 1 0 0 0 1 2 0 0 0 1 0 1 0 0 0 1 1 0 0 1 0 1 0 2 0 0 0 1 1 0 0 0 0 0 0 0 1 0 0 0 0 0 0 0 1 1 1 0 1 0 0 1 1 1 0 0 1 0 1 0 0 2 1 0 0 1 0 0 2 0 0 1 1 1 0 1 1 0 1 2 0 0 1 0 2 0 0 0 2 0 0 1 1 0 1 2 1 1 0 2 0 0 1 2 0 1 0 2 1 0 0 0 0 0 2 1 1 1 0 1 1 0 0 1 0 0 0 1 1 0 0 0 1 0 1 0 1 1 1 1 2 0 0 1 1 0 0 0 1 0 0 1 0 2 0 0 2 0 1 2 2 0 0 0 0 0 0 0 0 0 0 0 0 0 2 0 0 2 2 0 0 0 0 0 0 1 1 1 0 0 1 2 1 1 0 0 0 0 0 0 0 0 0 0 1 1 0 0 2 0 1 1 0 0 2 2 0 0 2 0 0 1 1 0 0 1 1 1 2 1 1 1 0 1 0 0 1 1 0 1 1 1 1 2 2 1 1 0 0 0 0 1 1 0 1 2 1 0 1 0 0 1 1 0 0 0 2 2 0 1 1 2 2 1 0 1 0 1 0 0 2 2 1 1 2 0 0 1 1 2 2 0 0 0 1 1 1 0 1 2 1 0 1 0 0 0 0 0 0 0 1 1 1 0 0 0 0 0 0 0 2 0 1 0 0 2 0 0 0 1 1 1 0 0 2 1 1 1 0 2 0 1 0 0 1 1 2 0 2 0 1 1 0 1 1 1 2 2 0 1 0 0 1 0 0 0 1 1 1 1 2 1 0 2 0 1 1 0 0 1 0 0 2 2 0 1 1 0 1 0 1 0 0 0 1 1 1 1 1 1 0 0 2 0 2 0 0 0 0 1 1 0 1 0 1 0 1 0 0 0 0 1 1 0 0 0 0 0 0 0 0 0 0 0 0 0 0 0 0 0 0 0 0 0 0 0 0 1 0 0 1 0 0 0
188 0 1 0 1 0 2 0 0 2 2 0 0 1 1 0 0 0 0 1 1 2 1 0 2 0 0 0 2 2 2 1 1 2 1 1 1 2 0 0 0 0 0 0 1 1 1 0 0 1 1 0 1 2 0 0 1 0 2 1 1 2 1 2 0 1 0 1 2 0 0 0 2 0 2 2 2 0 1 1 0 0 0 0 2 0 0 0 1 1 0 0 2 0 0 1 0 0 0 0 1 2 0 1 1 1 2 2 0 0 0 1 0 1 1 1 0 0 0 0 2 0 2 1 1 1 1 1 0 1 0 0 1 1 0 0 0 0 0 2 0 2 0 1 0 0 0 0 0 0 0 0 1 0 1 1 0 0 0 0 0 1 2 1 0 1 0 1 0 1 1 1 1 1 1 0 0 1 0 0 1 1 2 2 2 2 2 2 2 1 1 2 1 1 1 0 0 2 0 0 0 2 0 1 2 0 1 0 1 0 2 0 1 0 1 1 0 0 1 1 1 0 0 1 1 0 2 2 0 2 1 0 0 0 2 0 0 2 2 0 0 1 2 1 2 1 1 0 0 0 0 0 1 1 1 2 1 2 1 2 1 1 0 1 1 1 0 1 1 0 0 2 1 2 0 1 1 1 1 1 0 0 1 0 2 0 0 2 0 2 0 0 0 1 2 0 1 0 0 1 0 0 1 0 1 1 0 0 1 1 1 1 0 1 1 0 2 0 0 0 0 1 1 1 1 0 1 1 0 0 0 0 0 0 0 0 0 1 0 1 2 1 1 1 0 0 2 0 0 0 0 0 2 2 2 0 1 0 0 2 0 0 2 0 2 0 0 2 2 1 1 1 0 2 0 0 0 1 1 2 1 2 0 1 0 1 2 0 1 1 1 2 0 0 0 0 2 1 1 1 1 1 1 0 0 0 1 1 0 0 0 0 0 0 2 0 1 1 0 0 0 1 1 0 0 2 1 1 0 0 1 0 0 0 1 1 0 2 1 1 1 1 1 0 1 1 0 1 2 0 0 0 0 2 1 0 1 1 1 1 1 1 1 0 1 2 0 1 0 0 0 0 1 1 1 0 0 0 0 0 2 0 0 2 2 0 0 1 2 1 0 0 1 2 1 0 0 1 1 0 1 1 1 1 1 1 2 0 0 1 0 1 0 0 0 0 0 0 0 2 2 2 1 1 0 1 1 0 1 2 1 0 0 0 1 1 1 1 1 2 0 0 0 0 0 0 0 0 1 1 0 1 0 2 0 1 0 0 1 1 0 0 1 1 0 1 0 1 2 1 1 2 2 0 0 0 2 0 0 0 0 0 0 0 0 0 0 2 0 0 0 0 0 0 1 0 1 0 0 0 0 1 2 1 2 1 1 0 0 0 2 2 0 2 0 0 0 0 1 0 0 0 0 0 0 1 1 1 0 0 0 2 1 0 0 0 2 0 1 2 1 0 1 2 2 0 0 2 0 0 1 0 0 0 0 0 2 0 0 0 0 0 2 1 1 1 0 0 1 0 1 0 1 0 1 1 2 0 1 0 0 2 1 1 1 1 0 1 2 0 0 0 1 0 1 0 0 0 0 1 0 0 0 0 0 0 0 1 1 0 1 0 0 0 0 0 1 2 2 2 0 0 1 0 0 1 1 0 0 0 0 1 0 2 1 1 2 0 0 2 2 1 0 1 1 0 0 0 0 0 0 0 1 0 0 0 0 0 0 0 0 0 2 2 0 0 2 1 0 1 1 0 1 1 1 1 2 0 1 1 0 1 1 0 0 2 0 0 0 2 0 2 1 0 0 0 1 0 1 0 0 0 1 1 1 1 2 1 0 0 1 1 0 0 1 2 1 1 2 2 1 2 0 0 0 1 0 0 0 1 1 1 1 0 0 2 0 0 1 1 1 2 1 1 1 0 1 0 0 1 1 0 0 0 0 0 0 0 0 0 1 0 1 1 1 0 1 1 2 0 1 0 1 1 0 2 0 1 1 1 1 1 1 0 0 1 1 2 0 0 0 0 0 1 2 0 2 0 0 0 0 2 1 0 1 1 1 1 0 1 0 0 0 0 1 1 1 0 1 1 0 0 0 2 1 0 1 0 1 1 1 1 0 2 0 0 0 1 0 0 0 0 2 0 1 1 1 1 0 0 1 0 0 1 1 1 2 0 0 1 1 1 1 0 0 1 1 0 2 2 0 0 0 0 1 2 0 2 2 0 0 0 2 2 0 1 0 1 1 1 0 0 1 0 0 0 0 0 0 0 2 2
189 0 1 0 0 0 1 0 0 2 2 0 0 2 2 0 0 1 1 0 0 0 1 1 1 1 1 0 2 2 2 0 1 1 0 1 1 0 0 0 2 1 1 1 2 0 1 0 1 0 0 0 0 0 2 2 0 0 0 0 1 1 0 2 0 1 1 0 0 0 0 1 1 0 0 1 1 0 1 0 1 0 1 1 1 0 0 0 2 2 0 0 1 0 1 0 0 2 2 1 1 1 0 2 0 0 2 2 0 0 0 1 2 2 2 2 2 0 0 0 2 1 2 1 0 2 0 1 1 0 0 0 0 0 0 0 0 0 0 1 0 2 0 0 1 1 0 0 0 0 0 0 0 0 1 1 1 2 0 0 1 2 2 2 1 1 1 0 0 2 0 0 1 1 1 0 1 2 0 2 2 2 1 2 1 1 1 0 0 0 1 1 1 0 1 0 2 1 0 2 2 0 0 2 2 0 2 0 1 0 2 0 1 1 2 2 0 0 2 0 2 1 0 0 0 1 1 2 0 2 0 0 0 0 1 0 0 1 2 0 0 0 2 1 1 0 0 0 1 1 1 1 1 0 0 2 1 1 0 1 1 0 0 2 0 0 1 0 2 0 0 0 1 1 1 1 0 1 1 1 1 1 2 0 1 0 2 0 0 2 1 1 0 2 1 1 1 1 0 2 1 1 1 0 1 0 0 0 1 2 1 1 0 2 1 1 1 0 0 1 0 1 0 1 1 0 1 2 0 1 0 2 2 2 0 0 0 0 0 0 0 0 0 0 0 0 1 0 0 1 0 0 0 0 0 0 0 1 0 0 0 0 1 1 1 0 0 1 2 1 1 1 1 1 0 0 0 1 1 2 1 0 0 1 0 0 1 1 1 0 0 0 0 0 2 0 0 0 0 0 0 1 0 2 1 0 0 1 1 0 0 1 0 2 0 0 0 0 0 1 1 0 1 0 1 2 1 1 0 0 2 0 0 1 1 0 0 0 1 0 2 0 1 1 1 2 0 1 1 0 0 0 0 1 1 1 1 2 2 2 2 2 0 1 0 0 2 0 0 0 0 0 0 2 1 0 0 1 1 0 1 0 0 1 0 1 0 1 2 1 1 0 0 1 2 0 0 1 1 0 1 1 0 2 0 0 2 1 0 1 0 2 0 1 1 1 0 0 0 1 1 2 2 2 1 2 0 2 0 2 0 2 0 0 0 0 1 1 1 0 1 2 2 0 2 1 0 0 0 0 1 0 1 2 0 1 0 0 1 1 0 0 0 1 1 0 0 1 2 0 1 1 1 0 1 1 1 1 0 2 0 0 0 0 1 1 1 2 0 0 0 1 1 0 0 0 0 1 1 1 1 1 2 0 0 2 0 0 0 2 0 0 0 1 1 1 0 0 0 0 0 0 0 1 1 0 1 1 0 0 0 1 0 0 0 0 2 0 0 1 2 1 0 0 0 0 0 0 1 0 0 2 1 1 1 2 1 2 1 0 0 0 1 0 0 2 1 1 0 0 0 1 1 1 1 2 1 0 0 0 1 0 2 0 1 2 0 0 1 0 0 0 0 1 0 0 0 1 2 2 0 2 0 0 1 0 1 2 2 0 0 0 0 0 0 1 0 0 0 0 0 0 0 0 0 1 1 0 0 0 0 1 1 2 1 1 1 0 0 1 1 0 0 1 1 1 1 0 0 0 0 1 1 0 0 2 0 0 1 0 0 0 2 0 0 0 2 2 0 2 1 0 0 1 1 1 2 0 1 0 0 2 0 2 1 1 0 2 2 2 0 2 2 0 1 0 1 0 1 0 0 0 1 2 1 1 1 0 0 2 2 0 0 0 2 0 0 2 1 2 1 1 0 0 1 1 0 0 1 1 1 0 2 0 0 1 0 0 0 1 1 1 0 0 0 0 0 0 0 0 2 0 0 0 0 0 0 0 1 1 0 0 0 0 0 0 0 0 2 0 1 0 0 1 0 0 1 1 1 2 2 2 2 0 0 0 0 1 1 0 0 0 0 2 1 1 1 0 0 0 0 2 1 0 1 1 0 1 0 2 0 0 0 0 0 2 2 0 1 1 0 0 1 1 2 0 1 1 0 1 1 1 1 2 0 0 1 1 0 0 0 0 2 1 1 0 0 0 1 1 0 0 2 0 1 0 0 0 0 1 0 1 1 0 1 2 2 0 1 1 1 0 0 0 0 1 0 0 0 0 0 0 1 1 0 0 0 1 0 1 0 0 1 0 0 1 0 0 0 0 2 0
190 0 1 0 0 0 1 1 0 2 2 0 0 0 0 0 0 1 1 1 2 2 0 2 0 0 0 0 1 1 1 0 0 0 2 0 2 2 0 0 1 0 0 0 1 1 1 0 0 0 0 0 1 1 1 1 0 0 1 0 1 0 0 2 1 1 1 0 2 1 0 2 2 0 1 1 2 0 1 1 1 0 0 0 1 0 0 0 1 2 0 0 1 0 0 1 0 1 1 1 2 1 1 0 1 0 2 0 2 0 0 2 0 1 1 0 0 0 0 0 2 0 2 2 0 1 0 0 0 0 1 1 0 2 2 2 0 0 0 1 0 2 0 0 1 0 1 0 0 0 0 0 1 2 0 0 0 1 0 2 1 1 1 2 1 1 0 1 0 1 0 1 1 2 1 1 1 0 0 0 0 0 0 0 0 0 0 1 1 0 1 1 1 1 1 0 2 2 1 0 0 0 0 1 2 1 2 1 2 0 2 0 0 0 1 2 1 1 2 0 2 2 0 0 1 2 1 1 0 1 0 0 0 0 2 0 0 2 2 0 0 0 2 2 2 0 0 0 0 0 0 1 2 0 0 2 1 2 1 1 0 1 0 1 0 0 0 0 2 0 0 1 1 1 0 1 0 1 1 0 0 0 2 2 2 2 2 0 1 1 0 2 0 2 2 0 2 1 1 1 2 0 1 0 1 0 0 1 2 2 0 2 0 2 1 1 1 0 0 0 0 0 1 2 1 0 1 1 1 0 0 0 0 0 1 0 1 1 0 1 1 1 1 0 1 0 2 1 1 1 2 2 2 2 0 2 2 0 0 2 0 0 1 1 1 0 0 1 2 1 1 1 0 2 0 0 0 1 0 1 1 1 0 0 1 1 0 0 0 1 0 0 2 0 2 1 1 0 0 0 0 0 0 0 0 0 2 0 0 0 0 0 0 1 1 1 1 1 0 1 1 1 1 1 0 2 2 1 0 0 1 0 0 0 1 1 1 0 1 0 1 0 1 1 1 2 0 1 1 0 0 0 0 1 0 0 0 2 2 1 1 1 0 0 0 2 0 0 0 0 0 0 1 2 1 1 0 1 0 0 2 0 0 1 0 1 0 1 1 1 1 1 1 1 1 0 0 1 1 0 1 0 2 0 2 0 1 0 1 0 0 2 0 0 1 0 0 0 0 1 1 2 2 2 0 2 0 0 2 2 0 0 0 2 2 0 1 0 1 1 0 1 0 0 2 0 0 1 2 0 1 0 0 2 0 1 0 0 1 0 0 0 0 2 2 0 0 1 0 0 0 1 1 0 1 1 1 1 0 1 0 0 1 0 0 0 0 2 2 2 2 0 0 0 0 1 0 0 0 1 1 1 0 1 2 0 2 0 1 1 2 1 0 1 1 1 0 0 0 0 0 0 0 0 0 0 2 1 0 0 2 1 0 0 0 1 2 1 0 2 0 0 0 0 1 1 1 0 0 1 0 1 1 1 1 2 2 2 2 1 1 0 1 1 1 1 0 2 0 0 1 1 0 0 0 0 0 0 1 0 2 1 2 1 1 2 0 1 2 1 1 1 2 0 2 0 0 0 2 2 1 1 0 0 1 0 1 1 2 0 0 0 0 0 0 1 0 0 0 0 0 0 1 0 0 1 1 0 0 0 0 0 1 1 2 2 2 0 1 1 0 2 0 0 1 0 0 1 0 0 0 0 0 0 0 2 0 0 0 1 0 0 2 2 0 0 2 0 0 2 1 0 0 1 1 1 1 1 0 2 0 0 1 0 0 2 0 1 1 2 0 2 2 1 0 1 0 2 0 0 2 0 0 1 2 2 1 0 1 0 1 0 0 0 2 1 0 1 0 0 0 0 0 0 0 1 0 0 0 2 0 2 2 0 0 1 0 0 0 0 1 0 1 0 1 0 0 0 0 0 2 0 0 0 0 0 0 0 0 0 0 1 0 0 0 1 0 1 1 0 1 0 2 0 0 1 0 0 1 1 1 1 2 0 0 1 1 2 0 0 0 0 0 1 2 1 1 0 0 0 1 2 1 0 2 2 0 1 0 1 1 0 0 0 0 2 2 0 0 0 0 0 0 2 0 0 1 1 1 0 2 0 0 2 0 0 0 1 0 0 0 0 2 1 1 0 0 0 0 1 1 0 1 1 0 0 2 1 0 2 1 1 1 0 2 0 0 0 1 2 0 0 0 0 0 0 1 2 2 0 0 0 0 0 0 1 1 1 1 1 0 0 0 0 0 1 0 0 0 0 1 1
191 0 2 0 0 0 0 1 0 1 1 0 0 0 0 0 0 1 1 2 2 2 1 0 2 0 0 0 1 2 2 0 2 2 2 0 2 1 1 0 0 0 2 2 2 1 0 0 1 0 0 0 0 1 1 1 0 0 1 2 0 0 0 2 1 1 1 0 2 0 0 2 1 0 1 2 2 0 0 0 1 0 0 0 1 0 0 0 1 2 0 0 1 0 0 0 0 1 0 1 1 2 0 1 0 0 2 1 1 0 0 2 1 1 2 1 0 0 1 0 1 0 2 0 2 0 1 2 1 1 1 1 0 0 0 0 0 0 1 0 1 1 0 0 1 0 0 0 0 0 0 0 0 0 0 0 0 0 0 1 2 1 2 2 0 1 0 1 1 1 1 1 1 0 1 0 2 0 0 0 0 0 0 2 0 0 1 1 0 0 0 1 1 0 0 1 2 2 0 0 0 1 0 1 2 0 2 1 1 0 0 0 1 0 1 2 1 0 2 0 2 0 1 0 0 1 1 2 1 0 0 0 0 0 1 0 0 2 2 0 0 0 2 1 1 0 0 0 0 0 0 0 0 0 0 0 1 2 2 2 0 1 0 1 1 1 0 1 2 1 0 2 0 0 0 0 1 1 1 0 0 1 2 1 2 1 0 1 1 2 0 2 0 2 2 1 2 1 0 0 0 0 0 1 0 0 0 0 1 1 0 1 0 1 0 0 1 1 0 1 0 0 0 1 1 0 1 2 1 1 0 2 1 0 0 0 0 1 0 1 1 1 0 0 0 0 1 1 1 1 0 0 1 1 1 0 1 1 1 1 1 1 0 0 0 1 0 1 1 0 0 0 1 2 2 2 0 1 0 1 0 0 0 0 1 0 0 0 0 0 0 0 1 1 2 1 1 0 0 0 0 0 0 2 1 0 0 0 0 0 0 2 0 0 1 0 1 0 0 1 1 0 0 2 0 1 1 1 0 1 1 1 0 1 1 0 0 0 1 0 0 1 1 2 0 2 0 0 0 2 2 0 0 2 2 1 2 2 1 1 1 1 1 1 0 1 1 0 0 0 1 1 0 2 2 0 0 2 1 0 1 0 0 0 0 0 0 2 2 1 0 0 0 1 0 0 0 1 1 1 1 0 2 0 2 0 1 0 0 0 0 2 1 0 0 2 1 0 0 2 2 1 2 2 2 2 0 0 0 2 1 0 0 1 1 0 2 2 1 1 0 1 2 1 1 0 0 2 2 0 1 0 0 1 1 2 1 0 0 0 1 0 1 1 0 1 0 0 2 0 0 0 1 0 1 1 0 1 0 1 1 0 0 0 0 0 0 0 0 0 0 1 0 0 0 0 0 0 0 0 0 2 2 0 0 2 0 0 0 1 1 0 0 1 0 0 2 0 0 0 0 0 0 0 0 0 1 2 0 0 1 1 1 1 1 0 1 0 0 1 2 1 1 1 2 2 2 1 0 0 0 2 0 1 0 1 1 2 2 0 0 0 1 1 1 1 1 1 1 0 0 0 0 0 0 1 1 1 1 1 1 0 2 0 1 1 2 1 1 0 2 0 1 1 1 0 0 0 1 1 0 1 0 0 0 0 0 2 2 0 2 0 0 0 0 0 0 2 2 2 0 0 1 0 1 1 1 0 0 0 0 0 0 2 1 1 2 0 0 0 0 0 0 0 0 1 0 0 0 0 0 0 0 0 0 1 1 0 1 0 0 0 2 2 0 0 2 1 0 2 1 1 1 1 1 1 2 0 1 1 0 1 0 0 1 1 0 2 1 2 0 1 2 0 2 0 0 0 0 0 0 0 0 1 2 1 2 0 0 1 1 0 0 0 2 2 0 2 1 1 1 1 0 1 0 1 0 0 0 2 0 2 1 1 0 1 1 0 1 0 0 1 0 0 0 0 0 1 1 0 2 0 0 0 1 0 2 0 0 0 1 0 0 0 0 0 0 0 1 0 0 0 2 0 0 1 0 0 1 2 2 2 2 0 0 0 0 2 0 1 2 0 0 2 2 1 2 0 0 0 0 2 1 0 1 1 1 1 0 2 0 0 0 0 1 1 1 0 1 1 0 0 0 0 1 0 0 2 1 1 1 1 0 1 0 0 1 1 0 0 0 0 1 2 2 0 0 1 1 0 2 0 1 1 0 0 1 0 0 1 1 0 2 0 1 1 1 0 0 0 0 0 0 0 0 1 0 1 1 0 0 0 1 1 0 1 1 0 0 0 0 0 0 0 0 0 1 0 0 0 0 0
192 0 2 1 0 0 1 1 0 1 1 0 0 0 0 0 0 0 0 2 2 2 1 0 2 1 1 0 2 2 1 0 2 2 1 1 1 1 1 0 0 0 1 1 2 1 1 0 0 0 0 0 0 0 2 2 0 0 0 0 0 0 2 2 0 0 1 0 1 0 0 0 2 2 2 2 1 0 0 0 1 0 0 0 2 0 0 0 2 2 0 0 1 0 1 0 0 2 0 2 1 2 1 1 0 0 2 2 1 1 0 1 1 1 1 1 1 0 1 0 1 0 2 0 1 1 1 2 2 0 0 0 0 1 0 1 1 0 0 0 0 2 0 0 1 1 0 0 0 0 0 0 0 0 0 0 0 1 0 1 1 2 1 0 0 2 0 1 1 0 0 2 2 0 0 0 2 1 0 0 1 1 1 2 1 1 1 2 1 0 1 1 2 0 0 0 1 2 0 0 0 1 0 0 2 0 1 2 0 0 1 1 1 0 2 2 0 1 2 1 1 0 0 0 0 1 1 0 0 0 0 0 0 0 1 0 0 2 2 0 0 0 2 0 2 2 2 0 1 1 1 1 1 0 0 2 0 1 0 1 1 0 0 2 0 0 0 0 1 0 0 1 1 0 0 0 0 1 1 1 0 0 0 0 1 0 0 2 0 2 0 0 1 1 1 0 2 0 0 0 0 0 0 0 0 1 0 0 0 1 0 1 0 2 0 0 1 0 1 0 0 1 1 0 2 0 2 1 1 1 0 0 1 0 0 0 0 0 0 1 1 1 1 0 0 0 1 0 1 0 0 0 1 1 1 0 1 0 0 1 0 0 0 0 0 2 0 1 2 1 1 1 0 2 0 1 0 1 0 2 2 1 0 1 0 1 0 0 0 1 0 0 0 0 1 1 2 0 0 0 0 0 0 1 0 0 1 1 0 0 0 0 0 1 1 0 1 0 0 1 1 0 0 1 1 2 2 1 0 1 1 1 0 0 0 0 0 1 2 1 0 1 0 1 1 2 1 2 2 0 0 1 0 2 0 0 1 2 2 2 2 2 1 1 0 1 1 1 0 1 1 1 2 0 2 0 2 2 1 1 1 1 0 2 0 1 1 1 1 0 1 1 0 0 0 0 0 2 2 0 0 0 1 1 1 0 1 1 0 1 0 1 0 0 0 2 0 1 0 1 1 2 1 1 0 1 1 0 0 2 0 0 1 0 0 1 1 0 1 2 0 1 2 0 2 0 0 2 2 0 2 0 0 2 0 0 0 0 0 1 1 0 1 1 0 1 0 1 2 1 1 1 1 0 0 0 1 1 0 1 1 1 0 0 1 0 0 1 1 1 0 2 0 0 0 0 0 0 0 0 0 2 0 2 2 0 1 0 1 2 1 1 0 1 0 1 0 0 0 0 0 0 0 2 2 0 0 1 0 0 1 1 0 0 0 0 2 1 0 1 1 0 0 1 0 0 0 1 0 0 0 1 0 1 0 1 1 2 2 0 0 0 0 1 1 2 1 1 0 0 1 0 2 0 0 2 0 0 2 0 0 1 2 2 2 2 1 0 1 1 0 1 1 1 2 0 0 0 1 1 0 1 0 0 0 0 2 1 1 0 0 0 0 0 0 1 0 2 2 2 0 0 2 0 0 0 0 0 1 1 1 1 0 2 0 0 0 0 1 2 2 0 0 0 0 0 0 0 0 0 0 0 1 0 0 0 0 0 0 0 0 1 1 0 1 1 2 2 0 0 0 0 0 1 1 1 2 0 1 1 0 1 1 1 2 0 0 2 2 1 1 2 2 0 0 0 0 1 1 0 1 0 0 1 2 2 0 1 0 2 2 0 1 1 1 2 0 2 2 2 2 2 0 0 0 1 0 0 0 1 0 1 1 0 0 1 0 0 0 0 0 0 1 1 1 0 1 1 1 0 1 0 0 0 0 0 0 1 0 0 2 0 1 1 1 1 0 2 2 0 0 1 1 1 0 0 0 1 2 2 1 1 2 0 0 0 0 1 0 0 1 0 1 2 2 0 2 0 0 1 0 0 2 2 2 2 0 1 0 2 0 0 0 0 0 2 2 1 2 1 1 0 0 0 2 0 0 1 1 0 1 0 0 1 0 0 1 0 0 1 0 0 1 1 1 0 0 0 0 0 1 1 1 0 0 0 1 0 0 0 1 1 0 1 1 1 1 0 0 0 0 0 0 0 0 0 1 2 2 0 0 0 0 0 0 1 0 0 0 0 0 0 0 0 0 1 0 0 1 0 0 0
193 0 0 0 0 0 1 1 0 1 1 1 0 1 1 0 0 0 0 0 0 0 0 0 2 0 0 0 1 1 1 1 2 2 0 1 1 1 1 0 0 0 1 1 1 1 0 0 0 0 0 0 0 1 1 1 1 1 0 0 1 1 0 2 0 1 1 1 1 0 0 2 2 0 2 2 2 0 0 0 0 0 0 0 0 0 0 0 1 2 0 0 0 0 1 0 0 1 0 2 1 2 1 0 1 1 2 2 0 0 0 1 1 2 2 1 1 0 1 0 1 0 2 1 1 1 1 1 1 0 0 0 0 0 0 0 0 0 0 1 1 1 0 0 0 0 0 0 0 1 1 0 2 1 1 1 0 1 0 1 1 2 0 2 0 0 0 0 0 1 0 0 1 1 1 0 0 1 0 0 0 1 1 2 1 1 1 2 1 2 0 2 2 1 2 0 1 1 0 0 0 0 0 1 2 0 1 1 0 0 0 0 0 0 1 2 0 1 1 0 2 1 1 0 1 1 2 0 0 0 0 1 0 0 2 0 0 2 2 0 0 1 2 2 2 0 1 0 1 1 1 1 0 0 0 2 0 2 1 1 1 0 0 0 0 0 2 0 2 1 1 0 1 2 0 1 1 2 2 1 1 1 2 1 1 1 2 2 0 2 0 0 0 2 0 1 2 0 0 0 1 0 0 1 0 0 0 0 0 1 0 2 0 1 0 0 1 1 1 0 0 1 1 1 2 0 1 2 0 0 0 0 2 0 0 0 0 2 1 1 0 2 0 0 0 0 1 0 0 1 0 0 2 2 1 0 0 0 0 1 0 0 1 0 1 0 0 1 2 0 1 1 1 2 0 0 0 1 1 1 2 1 0 1 0 0 0 0 0 0 0 1 2 0 2 2 2 0 1 1 1 1 0 2 0 0 0 0 0 0 0 0 0 1 1 0 1 0 0 0 0 1 0 1 2 2 1 0 1 1 0 0 0 1 2 1 0 2 2 2 2 0 2 0 1 1 0 1 1 0 0 0 0 1 1 1 1 0 0 0 1 1 0 0 0 1 1 1 0 0 0 0 2 0 2 0 1 2 0 1 2 0 0 0 0 0 0 0 1 1 1 1 0 1 2 0 0 1 1 1 1 0 1 1 1 0 2 0 0 2 0 0 1 0 0 2 0 0 0 2 2 2 2 2 0 2 0 2 0 2 1 1 0 1 2 0 1 0 0 0 2 2 1 1 1 0 0 1 1 0 1 0 0 1 0 1 0 1 0 1 0 0 0 1 1 0 0 1 0 1 0 1 1 0 1 1 1 1 0 0 0 0 1 0 0 0 0 1 0 0 0 0 1 0 0 0 0 0 0 0 0 2 0 0 2 0 2 0 0 0 0 0 0 1 0 0 1 0 0 0 0 0 0 0 0 0 1 2 0 0 0 0 1 0 0 1 2 0 2 1 2 1 0 1 1 1 1 0 0 0 0 1 0 1 0 2 1 1 1 1 1 1 2 1 1 2 0 0 0 1 0 1 1 0 0 2 1 0 0 0 1 0 0 0 0 0 1 0 2 0 0 0 0 0 0 0 0 0 0 1 0 1 0 1 2 0 1 2 2 1 1 1 0 2 0 0 0 1 1 1 0 0 0 0 0 0 0 0 2 1 0 0 0 2 0 1 1 0 1 1 0 2 2 0 2 0 0 2 1 0 0 1 1 0 0 2 0 0 0 0 0 0 2 0 0 1 1 1 0 2 0 0 1 1 1 0 2 0 0 1 1 2 0 0 0 2 0 0 0 2 0 2 2 1 0 1 0 0 1 0 0 0 0 1 1 0 1 1 0 0 1 1 0 0 2 1 1 2 1 2 2 1 0 1 0 1 0 0 1 2 1 2 1 1 1 2 0 0 1 0 0 1 1 0 1 0 0 0 0 0 2 0 0 0 0 0 0 0 0 0 2 0 0 0 0 0 0 1 1 0 1 0 1 0 0 1 0 0 1 1 0 0 2 1 0 0 0 1 1 0 0 0 0 1 1 0 1 0 0 0 0 2 1 0 1 1 1 1 1 1 1 0 0 0 1 1 1 0 1 1 0 0 0 1 1 0 0 1 0 0 2 2 0 1 1 0 0 1 1 1 0 0 1 1 1 1 1 1 0 1 0 1 1 1 2 0 1 1 0 1 1 0 0 0 2 1 1 0 0 1 2 0 0 0 0 0 0 2 2 0 0 0 0 0 0 0 0 0 1 0 1 0 1 0 0 0 0 0 1 0 2 1
194 0 1 0 0 0 0 1 0 1 1 0 0 1 1 0 0 2 0 2 2 2 0 1 1 0 0 0 2 2 2 0 0 2 0 1 2 1 0 0 0 1 0 0 2 1 1 0 0 0 0 0 0 1 1 2 0 1 0 0 1 2 0 2 0 1 1 0 2 1 0 1 2 2 2 2 2 0 1 1 1 0 0 0 1 0 1 1 2 2 1 1 2 1 1 0 0 0 0 2 2 0 0 1 0 0 2 1 1 1 0 1 1 1 1 1 1 0 1 0 1 1 2 1 1 0 1 0 0 0 0 0 0 0 0 0 0 0 0 0 0 2 0 0 1 0 0 0 0 0 0 0 2 2 0 0 0 0 1 2 2 0 2 1 0 1 0 0 0 1 1 1 1 0 1 0 2 0 0 0 0 0 2 2 2 2 2 1 0 0 1 2 1 1 1 0 0 2 0 0 0 0 0 2 2 1 2 0 2 0 1 0 1 1 2 2 0 0 1 0 2 1 1 0 0 0 0 0 0 1 1 1 0 0 2 1 0 1 1 0 0 1 2 1 2 0 0 0 0 0 0 0 2 0 0 0 0 1 0 0 0 0 0 1 0 0 0 1 0 0 1 1 1 1 0 0 1 2 2 2 2 0 1 0 0 0 1 0 0 1 0 1 0 2 2 0 2 1 0 2 2 0 1 0 1 0 0 1 1 1 0 2 0 2 0 0 2 0 0 0 0 0 2 1 2 0 0 1 1 1 0 0 0 0 1 0 1 0 0 0 0 0 0 0 0 0 1 0 2 0 0 0 2 2 2 0 1 0 0 2 0 0 0 0 0 0 0 2 2 0 0 0 1 2 1 1 0 1 0 1 2 1 0 0 1 0 0 0 0 2 0 1 2 0 2 2 2 1 2 2 2 2 0 0 0 1 2 2 1 0 0 1 0 1 1 0 0 0 0 1 1 0 2 0 0 2 2 0 1 2 0 1 1 1 0 0 1 0 0 0 2 0 1 2 0 2 0 1 1 0 0 1 0 2 1 1 1 2 1 1 1 1 0 0 0 1 1 0 0 0 1 1 0 2 2 0 2 1 0 0 2 0 0 1 0 1 0 1 2 0 1 0 0 2 2 0 0 1 1 1 1 0 2 0 2 0 1 0 0 0 0 2 0 1 1 1 0 0 0 0 0 2 2 2 1 1 1 0 0 0 2 0 0 0 0 0 1 1 0 2 0 0 2 1 0 0 0 1 1 0 1 0 0 1 1 1 0 1 0 1 0 0 0 2 1 0 1 1 0 0 0 0 1 0 0 0 1 1 0 1 0 0 0 0 1 1 1 2 2 1 0 0 2 0 0 0 1 0 0 1 1 1 2 0 0 1 0 0 0 2 1 1 0 0 0 0 0 0 0 0 0 0 0 0 0 0 2 2 0 0 1 1 1 0 0 1 2 0 2 2 2 1 0 0 1 0 0 2 0 0 0 2 0 0 0 2 1 2 2 0 0 0 2 0 1 1 0 0 1 0 1 0 0 1 1 2 2 0 1 0 0 1 2 1 2 2 2 1 1 0 0 1 0 1 0 0 0 0 1 1 0 1 0 0 0 0 0 2 2 0 0 0 0 1 0 0 0 2 2 2 0 0 0 1 1 0 1 0 0 0 0 1 0 2 1 0 1 0 0 2 1 2 0 0 0 1 0 0 0 0 0 0 0 1 0 1 0 0 2 1 0 0 2 1 0 0 2 1 0 2 0 0 1 0 0 2 1 0 2 0 0 2 1 0 1 1 0 2 1 2 0 1 2 0 1 0 0 1 0 0 1 0 0 2 1 2 0 0 0 1 1 0 0 0 2 2 0 1 1 1 1 1 0 0 0 1 0 0 1 2 2 1 2 1 1 2 0 0 1 0 0 0 2 1 2 1 2 1 0 0 1 0 0 1 0 0 2 0 0 0 1 0 0 0 0 1 0 1 0 0 0 0 0 2 0 0 0 1 2 2 2 2 2 0 0 0 1 1 0 2 0 0 0 2 2 0 2 0 0 0 0 0 2 0 1 1 0 1 0 2 0 0 0 0 0 2 2 1 2 1 0 1 0 1 1 0 1 1 0 0 2 2 0 1 0 0 1 1 0 0 0 0 0 0 1 0 1 0 0 0 1 1 0 2 1 0 1 0 0 1 1 1 1 0 2 0 0 1 0 1 2 0 0 0 0 2 0 0 0 0 0 0 1 1 0 0 0 0 0 0 0 0 1 2 1 0 0 1 1 0 0 0
195 0 1 0 0 0 0 1 0 1 1 1 0 1 1 0 0 1 0 2 2 2 0 0 2 0 0 0 1 2 2 0 1 1 2 0 2 2 0 0 0 0 1 1 1 1 0 0 0 0 0 0 1 1 1 0 2 1 0 0 0 0 1 1 0 0 0 0 1 0 0 1 1 1 1 2 2 0 0 0 1 0 2 2 2 0 0 1 2 2 1 1 2 2 1 0 0 0 0 0 1 2 1 0 1 1 2 0 2 1 0 2 0 0 0 0 0 0 0 0 1 2 1 0 1 0 1 2 1 1 0 0 0 1 1 0 1 0 0 2 1 1 1 0 1 1 1 1 1 1 0 1 2 1 0 1 0 2 0 1 2 1 1 2 1 1 0 1 0 1 1 1 1 2 2 0 2 1 1 1 1 1 0 2 1 0 1 2 1 1 1 2 2 1 1 1 2 2 0 1 1 1 0 2 2 0 2 1 0 0 2 0 1 1 2 2 0 1 2 0 2 2 1 0 0 1 1 1 0 1 0 1 0 0 1 0 0 0 0 1 0 0 2 2 2 0 0 0 0 0 0 1 1 0 0 0 0 2 1 1 0 1 0 1 0 0 0 0 1 0 0 0 1 1 2 2 0 2 2 0 0 0 2 2 2 2 2 1 0 2 0 1 1 2 1 0 1 1 0 0 1 0 1 0 1 2 0 0 1 1 0 1 0 1 2 0 2 1 0 0 0 1 2 1 0 0 0 1 0 0 0 2 1 0 0 0 0 1 0 1 1 1 1 0 0 0 1 0 0 0 0 0 0 0 0 0 0 1 0 2 0 0 1 0 1 1 0 0 2 2 2 2 1 1 1 0 0 0 0 2 2 1 0 1 0 1 0 0 0 2 0 1 0 0 0 0 2 0 0 0 0 0 0 1 1 1 1 1 0 0 0 1 0 1 0 1 0 1 0 0 0 2 0 0 2 1 1 0 0 1 0 2 0 1 2 1 0 0 0 0 2 1 2 1 1 1 0 1 2 0 0 0 0 2 2 1 2 2 2 2 0 1 1 1 0 1 1 2 0 0 0 1 0 2 1 0 0 1 0 0 1 1 0 0 0 0 0 0 1 0 1 1 0 0 1 0 0 2 2 0 1 1 1 1 1 0 1 1 0 1 0 2 0 1 1 1 0 0 0 1 1 2 2 2 0 2 0 1 0 2 1 1 1 0 0 0 1 0 0 0 0 2 2 0 2 0 0 0 1 0 0 0 1 1 2 0 0 1 1 0 0 0 1 2 0 0 1 2 2 0 2 0 1 0 1 1 1 0 0 0 0 0 0 0 2 1 1 1 1 0 1 0 1 0 0 0 0 0 0 2 2 0 1 0 1 1 1 0 0 2 1 0 1 1 1 1 1 0 0 0 0 0 0 0 0 0 1 1 0 0 1 2 0 0 0 0 2 0 1 1 2 2 1 1 0 0 0 1 0 1 1 2 1 2 1 2 2 2 1 0 0 0 0 2 2 2 2 2 0 0 0 0 1 1 1 2 2 0 0 0 0 0 2 1 1 1 2 1 1 0 0 0 0 1 0 0 0 0 1 0 0 1 0 0 2 0 0 2 2 0 0 0 0 1 0 1 1 1 2 2 0 0 0 0 2 0 0 0 1 0 0 1 0 2 1 0 2 0 0 1 1 1 0 0 1 1 0 0 0 0 0 0 1 1 0 1 0 1 1 1 0 0 2 0 0 0 2 1 0 1 0 0 1 1 1 1 1 0 1 1 0 1 1 0 0 2 0 2 1 2 0 1 2 0 1 0 0 0 0 1 1 0 0 2 2 2 2 1 1 0 1 0 1 1 1 2 0 2 2 2 2 1 0 1 0 1 0 0 0 2 0 2 0 0 0 1 1 0 1 0 0 1 2 0 2 1 1 1 1 0 1 0 0 0 0 0 0 0 0 0 2 0 0 0 0 0 1 2 2 0 1 0 2 0 0 1 0 1 1 2 2 2 0 0 0 1 1 1 0 2 0 0 0 1 1 0 1 0 0 1 1 1 0 0 2 1 0 0 0 1 0 0 0 0 1 1 1 0 1 1 0 0 0 2 2 0 0 0 1 0 1 1 1 1 0 0 1 0 1 1 0 0 0 1 1 0 0 1 0 0 1 0 0 2 1 0 2 0 0 1 1 1 2 0 1 1 1 0 1 1 1 0 0 0 1 1 0 0 1 0 0 0 1 1 0 1 1 1 1 0 1 1 1 2 1 0 0 0 1 0 2 1
196 0 1 0 1 0 1 1 0 1 1 1 1 2 2 0 0 2 1 1 1 1 0 0 2 1 1 0 1 2 2 0 0 1 1 1 1 1 0 0 2 0 0 0 1 0 0 0 0 0 0 0 2 2 0 2 0 0 0 1 1 0 0 2 1 1 1 0 1 0 0 2 2 0 1 1 2 0 0 0 1 0 0 0 2 0 1 0 2 2 0 0 1 0 0 0 0 2 0 2 1 2 1 1 0 0 2 0 2 1 0 1 1 1 1 0 0 0 0 0 2 0 2 0 2 0 2 2 2 0 0 0 0 0 0 0 0 0 0 2 1 1 0 0 2 2 0 0 0 0 0 0 0 0 1 1 1 0 0 2 0 1 0 1 1 2 0 1 0 0 1 1 1 2 2 0 2 1 0 0 1 1 0 1 1 0 1 2 1 1 1 2 0 0 0 0 1 2 1 1 1 1 0 1 2 0 2 1 1 0 2 0 2 0 2 2 1 0 0 0 2 2 1 0 0 1 1 0 0 0 0 1 0 1 1 1 0 2 2 0 0 0 2 1 1 0 0 0 0 0 0 1 1 0 0 1 0 1 0 0 0 0 0 1 0 0 0 1 1 0 0 0 1 1 0 0 1 2 2 1 1 0 1 1 1 1 1 2 0 2 0 0 1 2 1 0 1 1 1 2 2 0 1 0 1 1 0 0 0 0 0 0 0 2 0 1 1 0 1 0 1 1 2 1 1 0 0 1 1 1 0 1 0 0 0 1 0 1 0 0 2 2 1 0 0 0 0 0 0 2 0 0 2 2 2 0 2 0 0 1 0 0 1 0 1 0 0 0 2 1 1 1 0 2 1 0 0 1 0 1 2 1 0 1 1 0 0 0 0 0 0 0 1 0 2 0 0 1 1 1 0 0 0 1 0 0 0 0 0 0 0 0 0 0 1 0 0 1 0 0 0 1 0 1 1 2 2 1 0 0 1 0 0 1 1 0 0 0 0 0 2 0 1 1 1 2 0 2 2 0 0 0 0 2 1 0 1 0 0 0 0 1 0 0 0 2 0 2 0 1 1 1 1 2 1 1 1 0 0 0 1 0 0 0 0 1 0 1 2 1 0 0 0 0 0 0 0 1 1 0 1 1 1 1 1 0 2 0 0 0 0 2 0 0 0 2 0 0 0 2 2 2 1 1 0 1 1 1 0 2 1 2 0 0 0 0 2 1 0 1 0 1 2 2 2 0 0 2 2 0 1 0 0 2 0 2 0 0 1 1 0 0 1 2 0 0 1 1 1 1 1 1 0 0 0 0 0 0 0 0 0 0 1 0 0 0 0 0 0 0 0 1 1 0 0 0 0 0 1 0 0 2 1 0 1 1 1 0 0 1 1 0 0 1 0 0 0 0 0 0 0 0 0 1 2 0 1 0 0 0 0 1 0 0 0 1 2 0 0 2 0 2 0 2 2 1 1 1 1 0 0 1 1 1 1 1 2 2 1 0 0 0 2 1 1 2 0 1 0 1 1 1 0 1 1 2 2 0 1 1 0 0 1 0 0 0 1 0 1 1 0 1 0 0 0 0 0 0 1 2 0 2 0 0 0 0 1 1 1 0 1 0 0 0 0 0 0 2 2 2 0 0 0 0 1 1 1 0 1 1 1 1 0 2 0 0 1 0 0 1 1 0 1 0 1 1 0 1 0 0 0 0 1 0 0 1 0 0 1 1 0 0 2 1 0 1 1 2 0 0 1 0 1 1 1 0 1 0 1 1 0 1 1 0 0 2 1 2 1 1 0 0 2 0 1 0 0 1 0 0 1 0 2 2 0 0 1 0 0 1 1 1 2 2 0 2 0 2 1 1 0 1 0 1 1 2 0 0 0 2 1 2 1 1 1 2 0 0 0 0 1 0 1 0 1 0 1 1 1 0 1 0 0 0 0 0 0 0 0 0 1 0 0 0 0 1 1 0 1 0 0 0 1 0 1 1 1 2 1 2 2 2 2 0 0 0 0 2 0 0 0 0 0 2 2 0 2 0 0 0 0 2 2 0 1 1 1 2 1 1 1 0 1 1 1 2 2 2 2 2 0 2 0 1 2 0 2 1 0 0 2 1 0 1 1 0 2 1 0 0 0 0 1 1 1 1 1 0 1 0 1 1 2 0 0 0 0 1 0 2 1 1 1 0 2 0 0 0 1 1 0 0 0 0 0 2 0 0 0 0 0 0 2 2 0 0 0 0 0 0 0 0 1 0 0 0 0 0 0 0 2 2
197 0 1 0 0 0 2 1 2 0 2 0 0 1 1 0 0 0 0 2 1 2 2 0 2 0 0 0 2 2 2 0 0 1 0 1 2 2 0 0 0 0 0 0 2 0 1 0 0 1 1 0 1 1 1 2 0 0 2 1 1 2 0 2 0 1 1 1 2 0 0 1 2 1 2 2 2 0 1 0 2 0 0 0 1 0 1 0 2 2 0 0 2 2 0 0 0 0 0 2 2 2 1 0 1 0 2 2 0 0 1 2 1 1 1 1 1 0 0 0 2 2 2 2 0 2 0 2 2 0 0 0 0 0 0 0 0 0 0 1 1 1 0 0 0 1 0 1 1 1 0 0 0 0 1 0 0 2 0 1 0 1 2 2 1 2 0 1 0 0 1 0 0 2 1 0 2 1 1 1 1 2 1 1 1 1 1 1 0 0 0 1 2 1 2 1 1 1 0 0 0 0 0 0 2 0 2 1 1 0 1 0 0 0 1 2 0 1 0 1 1 0 0 0 0 0 0 1 0 1 0 1 0 0 2 0 0 2 2 0 0 0 2 1 1 0 0 0 0 0 0 0 1 1 1 2 0 0 0 0 0 0 0 1 0 0 0 2 1 0 0 0 1 1 1 1 0 1 1 0 0 0 2 0 2 2 1 2 0 2 0 0 0 2 1 0 0 1 1 2 0 0 1 0 1 0 0 0 0 0 0 1 0 2 1 1 1 0 1 0 0 1 0 1 2 0 2 1 0 0 0 1 1 0 0 0 0 0 0 0 1 1 0 0 0 0 2 0 1 1 1 1 1 1 1 0 1 1 0 2 0 0 1 0 1 1 0 0 0 0 0 0 0 2 0 0 0 1 0 1 0 0 0 0 0 0 0 0 0 0 0 0 1 0 2 1 1 1 1 1 0 2 0 0 0 0 1 0 0 0 0 1 0 1 1 0 0 0 0 0 0 0 0 1 2 2 1 2 0 0 2 0 1 1 0 0 1 0 0 0 2 0 2 2 0 2 0 2 2 1 1 2 0 0 0 0 0 1 1 0 0 1 0 0 0 1 1 2 0 1 1 0 2 0 0 0 0 1 0 1 0 1 0 2 2 0 0 1 2 0 0 0 0 0 1 0 0 2 0 0 0 0 1 1 2 0 1 0 1 0 1 1 0 1 1 0 0 0 0 2 2 1 1 1 0 0 0 0 1 1 1 0 0 0 2 0 1 0 2 2 0 0 2 2 2 1 0 0 1 1 0 1 0 1 2 0 0 0 0 0 1 0 0 2 1 0 1 0 2 1 0 2 0 0 0 0 0 0 0 0 1 0 0 0 1 1 1 1 0 0 0 1 0 0 0 2 0 0 0 1 1 1 0 0 1 0 1 0 0 0 0 0 0 0 0 0 0 0 0 0 0 0 0 1 1 1 0 1 0 0 0 1 0 0 0 0 2 0 1 1 2 2 2 2 2 0 0 0 0 1 0 1 0 1 1 2 0 1 1 0 0 0 1 2 2 2 2 0 2 0 0 0 0 0 0 2 1 0 1 1 0 0 2 0 1 2 0 1 2 0 1 0 0 1 0 0 0 0 1 2 0 1 0 0 1 0 0 0 0 0 0 0 0 0 0 0 0 1 1 1 0 0 0 0 0 1 1 0 1 1 0 0 0 2 1 1 0 0 0 1 1 0 0 0 0 1 0 1 1 0 0 1 0 0 0 0 2 0 0 0 0 0 2 0 0 1 1 1 0 1 0 0 1 0 0 1 1 0 0 2 0 0 2 0 0 1 1 1 1 1 1 2 2 1 0 1 1 2 0 0 1 0 0 2 2 0 0 1 0 0 0 0 0 0 2 2 0 1 1 1 1 1 0 1 0 1 0 0 1 2 0 2 1 1 1 2 0 0 2 0 1 0 0 0 0 0 0 0 0 0 2 0 0 0 0 0 1 0 0 0 1 0 0 0 0 1 1 0 1 0 0 0 2 0 0 2 0 0 2 2 2 2 2 0 0 0 0 1 0 1 1 0 1 1 2 0 2 0 0 0 0 0 2 0 1 1 1 0 0 2 0 0 0 0 1 1 2 1 2 1 1 0 0 1 2 0 0 2 0 0 1 0 0 1 0 0 0 1 0 0 0 0 2 1 2 0 1 1 1 0 2 0 0 2 2 0 2 0 0 2 0 0 0 0 1 0 0 0 0 0 2 0 1 0 1 0 0 0 1 0 0 0 0 1 0 0 0 2 0 1 1 1 1 0 0 0 0 0 1 0 0 0
198 0 1 0 1 0 2 0 0 2 2 0 0 0 0 0 0 0 0 1 1 0 0 0 2 0 0 0 2 2 2 1 1 1 2 0 2 2 0 0 0 0 0 0 0 1 1 0 0 0 0 0 0 0 1 1 0 0 0 1 0 1 0 2 0 1 1 1 1 0 0 1 2 0 2 2 2 0 1 0 1 0 1 1 1 0 0 0 1 2 0 0 0 0 1 0 0 1 0 2 1 2 0 0 0 0 2 1 0 0 0 0 0 1 2 1 0 0 0 0 2 0 2 2 0 2 0 1 1 0 0 0 1 1 0 0 0 0 0 1 2 0 0 0 2 2 0 0 0 0 0 0 0 0 0 0 0 1 0 0 0 1 2 2 1 2 1 0 0 2 0 1 0 2 1 0 1 0 0 0 0 0 0 2 2 0 0 1 0 0 1 2 1 1 1 1 1 2 0 0 0 0 0 1 2 0 2 1 0 0 0 0 1 0 1 2 0 2 1 1 1 1 0 0 1 2 1 2 2 0 0 0 1 1 1 1 0 1 1 1 0 0 2 2 2 0 0 0 0 0 0 1 1 0 0 2 2 2 1 1 0 1 0 1 0 0 0 0 2 1 1 0 1 1 0 0 0 2 2 1 1 0 0 0 0 0 0 2 0 2 0 1 2 2 2 0 2 2 0 1 1 0 0 0 0 1 1 0 0 0 0 1 0 1 0 0 1 1 1 0 0 1 2 1 0 0 2 1 0 1 0 2 1 0 0 0 0 0 0 0 0 0 0 0 0 0 1 0 1 1 1 0 2 2 1 1 1 1 0 1 0 0 2 0 2 1 0 0 0 0 0 0 0 2 1 0 0 2 0 0 1 1 0 1 0 1 1 0 0 0 0 1 1 0 2 1 1 0 0 0 0 1 0 0 0 1 0 0 0 0 0 1 0 1 0 0 0 0 0 0 0 1 0 0 1 2 1 1 0 0 0 1 1 1 0 0 0 1 1 0 0 2 1 1 1 2 1 1 1 0 0 0 0 1 0 0 0 2 2 2 2 1 1 0 0 1 2 1 0 0 0 0 2 1 1 0 1 2 1 0 1 0 0 0 0 1 0 0 1 0 1 1 0 1 1 1 1 1 0 1 1 1 2 0 2 0 1 0 1 1 0 0 0 1 1 0 0 1 0 1 1 2 2 1 0 1 1 1 0 2 1 1 1 0 0 0 1 1 1 0 2 2 2 2 2 0 0 1 1 0 0 0 2 1 1 1 0 0 0 1 0 0 0 1 0 0 1 1 1 0 0 0 1 0 1 1 1 1 0 1 0 0 1 0 1 0 0 2 1 0 0 2 0 0 1 0 0 0 0 0 0 2 1 0 1 0 0 0 0 0 1 0 0 0 0 0 0 0 0 0 0 0 0 0 0 1 1 1 0 0 0 1 0 0 0 0 2 0 0 0 2 0 0 0 1 1 1 1 0 0 2 1 1 2 2 2 1 1 1 0 0 0 1 1 1 2 0 2 0 1 0 1 2 0 0 2 2 0 1 0 1 0 2 0 2 2 1 1 2 0 0 1 1 0 0 0 1 1 2 2 0 1 0 0 0 0 1 1 2 0 0 0 1 0 0 0 1 2 2 2 0 0 1 0 1 0 0 0 0 0 0 1 1 2 1 1 0 0 0 0 0 0 0 0 0 0 0 1 0 0 0 0 0 0 0 1 1 0 0 0 0 0 2 1 0 0 2 1 0 0 0 0 2 0 0 0 1 0 2 0 0 2 1 0 0 1 1 1 1 1 1 2 2 2 0 2 0 2 0 0 0 1 1 2 0 0 1 0 0 2 2 0 0 0 2 0 0 2 1 1 1 1 0 1 1 2 0 0 1 2 1 1 1 1 0 0 2 0 0 1 1 0 1 0 1 0 0 0 0 0 2 0 0 0 1 0 1 0 0 0 1 0 0 0 0 2 0 1 2 0 0 0 1 1 0 0 0 0 1 1 0 0 1 1 0 2 1 2 2 0 0 0 1 1 1 0 1 0 0 0 1 2 1 0 1 1 1 1 0 1 0 0 0 0 2 0 0 1 2 1 1 0 0 0 1 0 1 1 1 1 1 1 1 1 0 0 2 1 0 0 1 0 1 0 0 0 1 0 0 0 2 0 2 0 0 0 0 0 0 1 0 1 0 2 0 2 2 0 0 2 1 0 1 0 1 1 0 0 1 1 0 1 0 0 0 0 0 1 1 1 0 0 0 0 0 1 0 0 1 0 2 2
199 0 1 0 0 0 1 2 0 0 0 1 1 1 1 0 0 1 0 1 1 1 1 0 2 0 0 0 2 2 1 0 1 2 1 0 2 1 1 0 0 0 0 0 1 1 0 0 2 0 0 0 0 0 1 1 1 0 1 1 1 1 0 1 0 0 2 0 1 1 0 1 2 0 0 1 1 0 1 0 1 0 1 1 1 0 0 0 2 2 0 0 2 0 1 0 0 0 0 2 2 0 0 1 0 0 2 0 2 1 0 1 1 1 2 2 2 0 1 0 1 0 2 2 0 2 0 1 1 0 0 0 0 0 0 0 0 0 0 0 0 2 0 0 0 1 0 1 1 1 0 1 1 1 1 0 0 0 0 2 1 1 1 2 0 1 0 0 1 1 0 1 1 1 1 0 0 1 1 1 1 1 0 1 1 0 0 0 0 0 1 1 0 0 0 1 2 2 0 1 1 1 0 1 2 0 2 1 0 0 1 0 0 0 1 2 0 1 1 1 1 0 1 0 0 2 2 1 0 1 1 0 0 0 2 0 1 1 2 1 0 0 2 2 2 0 0 0 0 0 0 0 0 0 0 2 1 1 0 0 0 0 0 1 0 0 0 0 2 0 1 0 1 2 0 1 0 1 1 0 0 1 2 1 2 1 0 2 0 2 0 0 0 2 2 1 2 0 0 1 0 0 1 1 1 1 0 0 0 0 0 0 0 2 2 2 2 0 0 0 1 0 1 2 0 0 2 2 1 1 0 2 1 0 0 0 0 1 0 0 1 1 1 0 0 0 0 0 0 2 0 0 2 2 2 0 2 1 0 1 0 0 1 0 1 0 0 1 2 1 1 1 0 2 0 0 0 1 0 2 1 0 1 1 1 0 0 0 0 1 0 2 1 0 2 1 1 1 1 1 1 1 0 0 0 1 2 1 0 0 0 1 0 1 1 0 0 2 0 0 0 2 1 0 0 1 1 0 0 0 0 0 0 0 0 0 1 2 1 1 1 1 1 2 0 2 0 1 1 0 0 1 0 2 2 1 2 2 0 0 2 1 0 0 0 0 2 2 0 1 1 1 1 1 1 1 1 1 0 0 2 0 0 2 2 0 0 1 2 0 1 0 0 1 0 0 0 2 2 0 0 0 2 0 2 1 2 1 0 0 0 2 1 2 1 2 1 0 0 2 2 1 2 2 2 2 0 2 0 2 0 2 0 0 0 0 2 0 0 0 1 2 1 1 1 0 0 2 2 0 1 0 0 1 1 0 0 1 0 2 0 0 0 2 0 0 1 2 1 0 1 0 1 0 0 0 1 1 0 1 0 0 0 0 0 0 0 1 1 1 1 0 1 0 0 0 0 1 1 2 1 1 1 0 1 1 1 0 0 0 1 1 0 0 0 0 0 0 1 1 1 1 0 0 0 0 2 0 0 0 0 0 0 0 0 0 2 0 0 2 0 1 1 1 2 2 2 0 0 0 0 1 1 1 0 0 2 2 2 1 1 1 1 1 1 2 0 1 0 1 0 0 1 0 0 2 2 0 0 0 1 0 2 0 1 1 2 1 2 0 1 0 0 1 1 0 0 1 0 0 0 0 0 0 1 0 2 1 2 0 0 0 0 0 0 1 1 1 0 0 1 0 0 1 0 0 1 0 2 2 1 1 0 2 0 0 2 0 1 2 0 2 0 0 0 0 0 0 0 0 0 0 1 0 0 1 0 0 2 2 0 0 2 0 1 0 2 2 0 1 0 1 1 1 1 0 1 0 0 2 1 1 2 0 0 1 1 2 0 2 0 0 2 0 1 0 0 0 0 1 1 0 1 1 1 1 0 0 0 1 1 0 0 0 2 2 0 2 1 2 2 1 0 1 0 1 0 0 1 2 0 2 1 1 1 1 0 1 1 1 1 0 1 1 1 0 1 1 0 0 1 0 0 0 0 0 0 0 0 0 2 0 0 0 0 0 1 1 2 0 0 0 2 0 0 0 0 1 2 2 0 1 2 0 0 0 0 1 0 0 1 0 0 1 2 1 1 0 0 0 0 2 2 0 2 2 0 1 0 2 0 0 0 0 2 1 1 0 1 1 0 0 0 1 1 0 2 0 0 0 2 2 0 2 0 0 0 0 0 0 0 0 2 1 2 0 2 1 1 0 2 0 1 1 1 1 1 0 0 0 2 0 1 0 1 0 0 0 0 2 0 1 0 0 0 1 0 0 0 0 0 0 0 0 1 1 1 1 0 1 0 0 0 1 1 0 0 0 1 0 0 0
[truncated: 1,606,808 more chars]
