# Supplementary material for: KNN-MDR: a learning approach for improving interactions mapping performances in genome wide association studies
Source: BMC Bioinformatics. 2017 Mar 21;18:184. doi: 10.1186/s12859-017-1599-7 (PMC5361736; doi:10.1186/s12859-017-1599-7)
Supplement: Supplementary file 3 — The data set(s) supporting the results of Table 2. (ZIP 28603 kb) [file 12859_2017_1599_MOESM3_ESM.zip › 3/SINAN/S94/mkallsimul.dat]

1 1 0 0 0 0 0 2 0 2 2 0 0 0 0 0 0 1 1 1 1 1 0 2 0 0 1 1 0 2 2 1 2 1 2 0 2 1 0 0 1 1 0 0 1 0 1 0 2 0 0 0 0 0 2 1 0 0 0 0 0 2 0 0 0 0 2 1 0 0 0 1 2 0 1 1 0 0 2 0 2 0 2 0 2 0 0 0 2 2 0 1 1 1 0 0 0 2 1 1 1 2 0 0 0 0 2 0 2 1 0 1 0 0 0 1 1 0 2 0 0 1 2 1 1 1 1 2 2 2 1 0 1 0 0 0 0 0 2 0 2 0 0 0 1 1 1 0 0 1 0 0 0 0 0 0 0 0 1 1 2 0 1 2 1 2 2 0 1 1 0 0 0 2 2 0 1 1 0 1 0 0 1 1 1 1 1 0 0 0 1 0 0 0 2 0 1 2 0 0 0 1 0 0 2 0 0 1 0 0 1 1 0 1 0 2 0 2 1 0 0 0 2 1 1 1 0 0 0 1 0 0 0 0 0 0 0 2 0 1 0 1 2 1 0 1 0 0 0 0 0 1 0 0 0 1 1 2 0 0 1 1 0 0 0 0 0 0 2 1 0 1 0 1 0 0 0 1 1 0 2 0 1 1 2 1 1 0 2 2 0 2 0 0 2 0 2 0 0 0 0 0 1 0 1 1 0 0 0 1 1 1 2 0 2 2 2 1 0 0 0 2 2 1 1 0 1 0 0 2 0 1 0 1 0 0 0 1 1 1 0 1 1 2 2 2 0 0 1 1 0 0 0 0 0 0 0 1 0 1 1 0 2 0 2 0 0 1 1 1 1 1 0 2 1 1 2 0 1 0 1 1 0 2 0 0 0 0 0 1 0 1 0 0 1 0 0 1 0 0 1 0 0 1 1 0 0 1 0 1 0 0 0 0 1 1 1 0 0 0 0 1 0 1 2 1 1 0 0 0 0 0 1 1 1 1 1 1 0 0 1 1 0 0 1 1 0 0 0 0 0 0 1 1 1 1 1 2 2 1 1 2 1 0 1 2 0 1 0 0 0 1 1 1 2 0 2 1 2 1 1 2 0 0 2 0 0 2 1 0 0 2 1 1 0 0 0 0 1 2 0 2 1 1 0 1 1 0 1 1 1 0 1 2 0 0 0 2 0 1 1 2 1 1 1 1 1 2 0 2 0 2 0 0 0 0 1 0 1 1 1 1 1 1 1 1 2 1 1 1 0 0 0 0 1 1 1 1 0 1 0 0 0 1 0 1 1 1 2 0 0 0 1 0 1 0 1 1 0 1 1 0 0 0 1 1 1 0 2 2 0 2 2 0 0 0 1 1 1 0 1 1 1 1 0 1 1 0 0 1 0 0 0 0 0 0 0 0 0 0 0 0 2 2 0 0 0 1 0 0 1 1 0 2 0 0 2 0 2 2 2 2 0 1 0 0 2 0 1 0 0 1 2 0 0 0 2 1 1 0 0 0 1 1 0 0 1 2 0 0 1 1 1 0 0 2 0 0 1 2 0 0 2 1 2 2 2 1 1 2 2 0 0 2 2 0 0 2 0 2 0 0 0 1 1 0 1 2 0 1 1 1 0 2 0 0 0 2 2 0 0 0 2 0 1 2 0 0 0 0 0 1 0 0 2 2 0 0 1 1 1 0 0 0 0 0 1 1 0 1 1 1 1 0 1 1 0 0 2 0 0 2 2 1 0 0 1 1 0 2 1 0 0 0 0 1 1 0 0 0 1 1 1 1 1 2 1 1 0 2 1 1 2 1 0 0 1 0 0 0 0 1 0 0 1 1 2 0 0 1 1 1 0 0 2 0 1 0 2 2 2 2 0 1 0 0 0 2 0 2 0 0 1 0 0 0 0 0 0 0 0 0 0 0 0 0 0 1 0 0 1 0 1 1 1 0 1 0 0 0 0 1 0 0 0 1 0 1 0 0 0 0 1 0 0 0 0 0 1 2 2 2 2 0 0 0 0 1 0 1 0 0 0 0 2 0 2 2 0 0 0 1 1 0 2 0 1 1 0 2 0 1 0 0 0 0 1 2 2 0 0 0 0 0 0 0 0 1 0 0 2 2 0 1 1 0 0 1 0 0 0 1 2 1 1 1 2 2 0 1 2 0 0 2 1 0 1 0 0 2 0 1 0 0 0 0 1 1 1 0 1 0 0 0 1 0 0 1 1 0 0 0 0 0 2 2 2 0 0 2 1 0 1 1 0 2 0 0 0 0 0 0
2 0 0 0 0 0 0 2 2 1 1 0 0 0 0 1 0 2 2 2 0 1 0 2 0 0 0 1 1 2 2 1 1 2 0 0 2 2 0 0 2 2 0 2 0 0 0 1 0 1 0 0 1 1 1 2 0 0 1 0 0 1 2 2 1 0 2 1 0 0 0 1 2 0 2 2 0 0 2 1 1 0 2 0 0 0 0 1 2 2 0 1 1 1 0 2 2 0 0 2 0 1 0 0 2 1 2 2 0 0 2 2 1 1 1 1 1 0 0 2 2 0 2 2 1 1 1 1 1 1 0 0 1 0 0 0 1 0 0 0 1 0 0 0 0 0 0 0 0 0 0 1 0 0 0 0 0 0 0 1 1 1 1 2 0 2 1 1 1 0 0 1 1 1 1 0 1 0 0 1 0 0 0 0 0 0 1 1 0 0 1 1 0 0 1 0 1 2 1 0 0 0 0 0 2 0 2 1 2 0 2 0 1 0 0 2 1 1 1 0 1 1 2 1 1 1 1 0 0 0 0 0 0 0 0 0 0 2 0 0 0 0 1 1 0 1 0 1 1 0 0 0 0 1 1 0 1 1 1 0 0 0 0 0 0 0 0 0 1 1 0 1 1 1 0 0 0 1 1 0 2 0 0 0 2 0 2 1 1 2 0 2 0 0 2 0 2 2 0 1 0 0 0 1 0 0 0 0 0 0 0 0 2 0 2 0 0 0 1 0 1 2 0 0 2 0 0 0 1 1 0 0 0 0 0 0 0 1 1 0 1 1 0 1 2 2 0 1 1 2 1 1 2 2 1 1 1 0 0 2 2 0 1 1 1 0 0 1 1 1 1 1 0 2 0 0 1 0 1 0 1 1 0 0 0 1 1 0 0 0 0 1 0 0 2 1 1 1 0 0 0 0 1 1 0 0 1 0 0 1 1 0 0 0 1 1 1 0 0 0 0 0 1 1 0 2 2 0 1 0 1 0 0 0 2 0 0 0 1 1 1 1 0 1 1 2 0 2 2 0 0 0 0 1 0 0 1 2 1 2 2 2 1 1 0 1 0 1 0 0 0 0 1 1 1 1 1 1 2 0 2 2 0 0 2 0 0 1 0 1 1 2 1 1 1 0 0 0 1 2 0 2 2 0 0 0 2 0 1 0 1 0 0 1 0 1 1 2 0 1 1 2 1 1 0 1 1 0 0 2 0 1 0 1 0 0 0 0 0 2 0 1 1 1 0 0 1 2 0 1 0 0 0 0 1 2 2 0 0 1 1 0 0 1 0 1 1 1 2 0 1 1 1 0 1 0 0 0 0 0 0 0 2 2 0 0 0 1 0 1 1 1 1 0 0 0 0 1 1 0 1 1 0 2 0 0 0 0 0 0 1 1 0 0 0 0 0 0 0 0 0 1 0 0 0 0 1 2 0 0 1 1 1 2 0 1 2 0 2 2 1 0 0 2 0 0 2 0 0 0 0 2 1 1 1 1 2 2 1 0 0 0 2 1 1 1 0 2 0 0 0 2 0 1 1 2 0 0 1 1 0 0 2 0 2 2 0 1 2 1 2 0 0 1 0 0 0 2 0 1 0 0 0 0 2 0 1 2 0 1 1 1 0 2 0 0 0 1 1 0 0 0 0 0 2 1 0 0 0 0 0 1 0 0 0 0 0 1 1 2 0 1 0 0 0 1 0 0 0 0 0 0 0 1 1 0 0 0 2 2 0 0 1 0 0 1 0 1 0 1 0 0 0 1 1 0 0 0 1 1 1 1 0 0 1 2 0 1 1 2 0 2 2 0 0 0 2 0 0 0 0 1 0 0 2 1 1 0 0 2 2 1 1 1 1 0 2 1 2 2 2 2 0 0 0 0 0 1 1 2 1 0 2 0 0 0 0 0 2 1 0 1 2 0 0 0 1 0 0 0 2 0 2 2 0 0 0 0 0 0 0 0 0 0 0 0 2 1 2 0 0 0 1 0 0 0 0 1 0 0 1 1 2 1 0 1 0 1 0 2 0 0 1 1 2 1 2 2 0 0 0 2 1 0 1 2 1 0 1 0 1 2 0 1 1 0 1 0 2 0 1 0 0 1 1 1 0 1 0 0 2 2 0 1 0 0 0 1 1 0 0 0 1 2 1 0 2 0 0 1 1 0 2 0 0 0 0 0 1 0 1 1 0 0 1 0 1 0 1 0 1 0 0 0 0 1 0 1 1 1 1 0 0 1 0 0 0 0 0 0 0 0 0 0 0 1 0 0 0 0 0 0
3 0 0 2 0 0 1 1 2 0 0 1 0 0 0 0 0 1 0 0 2 2 0 2 0 0 1 0 0 1 1 0 2 1 2 0 1 1 2 0 0 0 0 1 0 0 2 0 1 1 0 1 0 0 1 2 0 0 0 0 1 0 2 2 0 1 1 1 0 0 0 0 2 1 2 2 0 0 0 0 1 0 2 0 2 0 0 1 2 2 0 2 1 2 0 1 0 0 0 1 0 2 1 0 1 1 2 1 1 0 0 2 1 2 1 1 2 0 0 2 2 0 2 2 2 2 2 1 1 1 1 1 1 0 1 1 0 0 0 2 1 0 0 0 0 0 0 0 0 0 0 0 1 0 0 0 0 0 0 0 0 1 2 2 1 2 1 1 2 0 0 0 1 1 1 0 0 1 1 1 0 1 1 1 0 0 1 1 0 0 2 0 0 0 1 0 1 2 0 0 0 0 0 1 2 0 1 0 1 0 1 1 1 1 0 2 0 0 2 0 2 2 2 2 0 0 0 0 0 1 0 0 1 0 0 0 0 2 0 0 0 0 1 0 0 1 0 0 0 0 0 0 0 0 0 0 0 2 1 1 0 1 2 2 0 0 0 1 1 0 0 2 0 2 0 0 0 1 1 0 1 1 0 0 0 0 0 2 0 2 0 0 1 0 2 0 1 1 0 1 0 0 0 2 0 0 0 0 0 1 0 2 1 1 1 0 1 0 1 1 1 1 0 0 2 0 0 1 1 1 0 1 0 2 0 0 0 2 0 1 2 1 1 2 1 1 1 0 2 0 0 0 0 0 0 0 0 0 0 1 1 0 0 0 0 1 0 1 1 1 0 0 1 1 1 0 1 2 0 0 0 0 0 2 0 1 1 0 0 2 0 1 1 0 2 1 1 1 1 1 1 1 0 2 2 1 0 0 0 1 1 0 0 1 1 2 1 0 0 0 1 1 1 1 0 0 1 0 2 1 1 1 1 0 1 0 0 0 0 0 1 1 0 1 1 2 0 0 1 0 0 0 1 2 2 1 2 2 2 2 1 2 0 0 1 2 0 1 0 1 1 1 1 1 2 0 2 2 2 0 1 1 2 1 1 1 1 2 1 0 0 2 0 1 1 1 1 0 0 2 0 2 2 0 1 0 2 1 0 1 1 0 0 0 0 1 0 1 0 1 1 1 2 2 0 2 1 1 1 1 1 1 0 0 1 0 2 0 1 1 1 1 1 0 0 1 1 1 2 1 0 0 0 0 2 0 0 1 0 1 0 0 0 2 1 1 1 1 2 0 0 1 1 0 1 0 1 1 0 1 0 0 0 0 0 0 0 0 0 0 0 2 0 1 0 1 0 0 0 0 0 2 2 0 0 2 0 0 0 1 1 0 0 0 0 0 0 0 1 0 0 0 0 0 0 0 2 2 0 0 1 1 0 2 0 1 2 0 2 2 2 0 1 2 0 0 2 0 0 0 1 1 0 2 1 1 2 2 2 0 0 0 2 1 1 0 2 1 0 1 1 1 0 0 0 2 0 1 1 1 0 0 1 0 1 1 1 1 2 1 1 0 1 1 0 1 0 1 0 1 1 0 0 0 0 0 2 1 0 0 0 0 1 1 0 0 0 0 0 0 0 0 0 0 1 1 0 0 1 0 0 1 0 0 0 0 1 0 1 1 0 0 0 1 0 0 0 1 0 0 1 0 0 0 0 0 0 0 2 0 0 1 1 1 0 1 1 1 0 1 0 1 0 0 0 0 1 1 1 1 2 1 0 0 0 1 1 1 0 2 0 1 2 1 0 0 0 2 0 2 1 1 0 0 1 1 1 1 1 2 1 0 0 0 1 0 1 1 2 2 1 2 0 0 0 0 0 1 0 2 0 0 2 1 0 1 1 0 1 0 1 1 0 0 0 0 0 0 0 0 1 0 1 1 0 0 0 0 0 1 0 1 0 0 0 1 1 0 2 0 0 0 0 1 0 0 0 0 1 1 1 1 2 0 0 0 0 1 0 1 1 0 1 0 1 0 1 1 0 0 0 2 1 0 2 1 1 0 0 1 1 1 0 1 1 0 1 0 2 0 1 0 0 2 1 1 1 0 1 1 2 0 0 1 1 0 0 0 1 1 0 1 2 2 1 2 2 0 0 0 2 0 1 1 1 1 2 1 2 0 0 2 2 0 0 0 0 0 1 0 0 0 0 0 1 1 0 1 1 0 0 0 2 2 0 0 0 1 0 1 1 0 1 1 1 1 0 0 0 0 0 2
4 1 0 2 1 0 1 1 2 1 1 1 0 2 0 2 0 2 1 1 1 1 0 2 0 0 0 1 1 2 1 1 0 0 1 1 2 1 1 0 1 1 0 0 0 0 0 1 1 1 0 0 0 1 1 1 0 0 0 0 1 0 2 2 1 1 1 0 1 1 0 1 1 0 0 1 1 0 1 0 1 0 2 0 1 0 0 0 1 2 0 0 1 0 1 1 0 0 0 2 1 2 0 0 1 1 1 1 1 0 0 1 0 1 0 0 1 0 0 2 2 0 2 2 0 0 0 1 1 0 0 0 0 0 1 1 0 0 0 2 2 0 0 0 1 0 0 0 0 0 0 0 0 0 0 0 0 0 1 1 1 1 0 2 1 2 1 0 0 0 1 0 1 1 2 0 2 0 0 0 0 0 1 1 1 1 1 2 0 0 1 1 0 0 2 0 0 2 0 0 0 1 0 0 2 0 0 0 0 0 1 1 2 0 1 2 2 2 0 0 1 1 2 1 1 1 0 0 0 1 0 0 0 0 0 0 0 2 0 0 0 0 1 2 0 2 0 0 1 1 1 0 0 0 0 0 1 0 0 0 0 0 0 0 0 0 2 1 2 0 0 2 0 1 0 0 0 1 1 0 0 1 0 1 2 0 1 2 0 2 0 1 0 0 2 0 1 0 0 0 0 0 2 0 2 0 0 0 1 2 0 1 2 0 2 0 0 0 0 1 0 1 2 2 2 0 0 1 1 2 0 1 0 2 0 0 0 2 0 0 0 1 0 2 1 1 1 1 1 2 1 1 2 2 2 0 2 0 0 2 2 0 1 1 1 0 0 1 2 0 1 1 1 2 2 2 2 0 2 0 1 0 0 1 1 0 0 0 0 0 0 1 0 0 2 0 0 0 1 1 0 1 0 2 2 1 0 0 0 1 0 0 0 1 1 2 1 1 0 0 0 2 1 1 2 2 2 0 1 0 1 0 1 0 1 1 0 2 1 1 2 2 0 0 0 0 0 1 0 0 0 0 2 2 2 2 2 1 1 1 1 2 0 0 0 2 0 2 0 1 1 1 2 0 1 0 1 2 2 1 0 1 1 1 2 1 0 1 1 0 1 0 0 1 0 0 0 2 2 2 0 2 1 1 0 1 1 0 0 0 0 1 0 2 0 0 0 2 1 2 2 2 2 2 1 2 0 1 1 2 0 1 0 0 0 0 1 0 0 2 1 0 2 1 1 2 2 1 1 1 1 0 0 0 0 0 0 0 0 0 1 0 1 2 0 1 1 1 1 1 0 0 1 0 1 0 0 0 0 0 0 0 0 1 1 0 0 0 0 1 0 1 1 0 1 0 0 0 0 0 0 2 1 1 0 0 0 2 0 2 1 0 0 0 0 0 0 0 1 1 1 2 1 1 0 0 2 1 0 0 1 1 0 1 0 0 1 1 1 1 1 1 1 2 0 0 2 1 0 0 1 1 1 1 0 0 0 1 1 0 0 0 0 0 0 0 1 2 2 0 2 0 0 1 1 1 1 1 1 1 1 0 2 0 1 2 0 2 0 2 2 0 1 1 0 0 0 1 0 0 0 0 0 0 2 0 0 1 1 0 1 0 1 0 0 1 0 1 1 0 0 0 2 0 1 2 0 0 0 0 0 1 1 0 1 1 0 1 0 1 0 0 1 0 0 1 1 0 0 0 0 0 0 0 0 0 1 0 1 1 0 0 2 0 0 0 1 1 0 1 1 0 2 0 0 0 1 2 2 2 0 0 1 1 1 2 0 1 1 2 0 2 2 0 0 0 1 0 1 2 0 0 0 0 2 2 2 0 1 1 1 0 0 0 0 0 0 0 1 1 1 1 1 0 0 0 0 1 0 1 0 0 2 0 0 0 0 0 0 0 0 0 0 0 1 0 0 1 0 0 2 0 1 1 1 0 1 0 0 0 0 1 0 0 0 2 2 0 2 0 0 0 1 0 0 1 0 0 1 1 2 2 0 0 0 0 0 1 0 2 0 0 2 1 2 0 2 2 0 0 0 1 1 0 2 0 1 1 0 1 0 1 0 1 1 0 1 2 2 0 0 0 0 0 1 1 0 2 0 0 2 2 0 1 0 0 0 1 0 0 0 0 2 1 1 0 2 1 0 0 2 0 0 1 1 0 0 1 1 1 0 1 0 0 0 0 0 0 0 0 1 0 0 0 0 1 0 2 0 0 0 0 2 2 0 0 0 0 0 0 0 0 0 1 0 0 0 0 0 0 0 0
5 0 0 0 1 0 0 2 2 0 0 0 1 2 0 1 1 1 0 0 1 1 0 2 0 0 0 1 1 2 1 2 1 1 0 0 1 2 0 0 1 1 0 0 0 0 2 0 1 0 0 0 1 1 0 1 0 0 0 0 1 0 1 2 1 0 0 1 0 0 0 1 2 0 2 2 0 0 1 1 1 0 2 0 2 0 0 1 1 2 1 1 0 2 1 1 0 2 0 2 2 2 0 0 1 1 1 2 0 0 1 1 1 1 1 1 1 0 0 2 2 0 2 1 1 1 1 1 1 1 2 1 0 0 0 0 0 0 2 0 1 0 0 0 1 0 0 0 0 0 0 0 1 0 0 0 0 1 0 0 0 1 2 2 1 1 0 0 1 1 0 0 0 2 1 0 0 1 0 1 0 0 0 0 1 1 0 1 0 0 1 0 0 1 1 1 2 1 0 0 0 0 1 0 2 0 2 1 0 0 0 2 1 0 1 2 1 1 2 1 1 1 2 0 2 2 0 0 0 1 0 0 0 0 0 0 0 2 0 0 0 0 1 2 0 2 0 0 0 0 0 0 0 1 1 0 0 1 1 1 0 1 0 0 1 0 0 1 2 0 0 1 1 2 0 0 0 0 1 0 0 0 1 1 2 1 1 0 1 1 0 0 0 0 1 0 2 2 0 1 0 1 2 0 2 0 1 0 0 0 0 0 1 0 2 0 2 0 1 0 2 2 0 0 2 0 0 0 1 1 0 1 0 1 0 1 0 1 1 0 0 0 2 2 0 0 2 0 2 0 0 0 0 0 0 0 0 1 0 1 1 0 0 0 0 0 0 0 1 1 1 1 0 2 0 0 0 0 0 0 0 2 0 0 0 1 1 0 0 0 1 1 1 1 2 2 2 0 2 2 1 2 1 1 0 0 1 0 0 1 1 0 0 0 0 0 0 0 0 0 1 1 1 0 1 1 1 0 0 0 0 0 0 2 1 1 1 0 0 0 2 0 0 1 1 1 1 0 0 0 0 1 1 2 2 1 2 2 2 2 1 1 1 1 0 0 0 1 0 1 1 2 2 1 2 1 1 2 2 2 0 2 1 1 2 1 0 2 1 0 0 2 1 1 1 0 0 1 1 1 1 1 2 0 0 1 2 1 0 1 0 0 0 0 0 2 0 2 2 1 2 2 2 2 0 2 1 1 1 2 0 1 0 1 0 0 2 0 1 1 1 1 1 1 1 1 1 1 1 1 0 0 0 0 1 2 1 2 0 1 0 0 0 1 0 1 1 0 2 0 2 1 1 0 1 0 1 0 0 0 1 0 1 1 0 0 0 2 0 2 1 0 1 0 1 0 0 0 0 0 0 2 2 0 0 0 0 0 0 1 1 0 0 1 0 1 1 0 1 0 0 0 0 0 0 0 1 1 0 0 1 1 1 1 0 2 2 1 1 1 1 0 1 1 0 0 1 0 0 0 0 2 1 1 0 0 1 2 1 1 0 1 0 2 0 1 1 2 0 0 0 0 0 0 1 0 2 1 1 1 0 0 2 0 2 2 1 0 2 2 1 0 0 2 1 1 0 2 0 1 0 1 0 1 2 1 1 2 0 0 0 0 0 2 0 1 0 1 1 0 0 0 1 1 0 0 1 0 1 0 1 1 1 0 1 1 0 1 1 2 1 0 0 0 0 0 0 0 0 0 0 0 0 0 0 0 0 0 1 0 0 1 2 2 2 0 0 1 0 1 0 0 0 1 1 0 2 0 0 0 2 2 1 0 0 1 1 2 1 2 0 1 2 1 1 1 0 0 0 0 0 1 0 0 2 0 1 0 0 1 1 0 1 1 1 0 2 1 1 1 1 2 0 0 0 0 0 1 0 2 0 0 2 0 0 2 0 0 0 0 0 0 0 0 0 0 0 0 0 0 2 0 0 2 0 0 0 0 0 0 0 0 0 0 0 0 1 1 2 1 1 0 0 1 0 0 0 2 0 0 0 1 2 0 0 0 0 2 1 1 0 0 0 0 2 0 2 2 0 0 0 1 0 0 2 2 0 1 0 2 0 0 0 0 0 0 2 1 1 0 0 0 0 1 0 0 2 1 0 1 2 2 0 2 0 0 0 2 0 0 0 2 1 2 1 0 0 0 0 0 1 0 1 1 1 0 1 0 0 0 2 0 2 0 1 1 1 0 1 0 1 0 0 0 1 1 0 0 2 0 0 0 2 2 0 0 0 0 0 1 0 0 0 0 0 0 0 0 1 1 1 1
6 1 0 2 0 0 2 1 1 1 2 1 0 0 0 0 0 1 2 1 0 1 0 1 0 0 0 1 2 2 2 2 2 2 0 0 1 1 0 0 0 0 0 1 0 1 1 0 0 1 1 2 0 0 1 2 0 0 0 0 1 1 0 0 0 0 1 0 1 1 0 0 1 0 1 2 1 0 2 1 1 0 2 0 1 0 0 1 2 2 1 2 2 1 0 1 0 0 0 2 0 2 0 1 0 0 2 2 0 0 1 1 0 1 0 0 0 0 1 1 1 1 1 2 0 0 0 0 1 0 1 0 0 0 0 0 0 0 0 2 2 0 0 0 1 1 1 0 0 1 1 2 1 1 1 0 0 0 1 2 1 0 1 1 0 0 0 1 0 1 0 1 0 2 1 1 0 1 0 1 0 1 1 2 1 0 2 1 0 0 1 1 0 0 2 0 1 2 1 0 0 0 0 0 2 0 1 0 0 0 1 1 0 0 1 2 1 0 0 1 0 0 2 2 0 0 0 0 0 2 0 0 0 1 1 1 1 2 1 1 0 0 2 2 0 2 0 0 0 1 1 0 0 0 0 1 2 1 0 0 1 1 0 0 0 0 0 1 2 1 0 2 2 2 0 0 0 0 2 0 2 0 2 2 2 0 2 0 0 2 1 1 0 0 2 0 2 0 0 0 0 0 1 0 1 1 1 0 0 1 0 1 1 1 1 1 2 1 0 0 0 2 1 0 1 0 1 0 1 0 0 0 0 1 0 1 0 2 2 1 1 1 1 2 0 0 1 0 2 0 0 0 1 1 0 1 1 1 0 2 2 0 1 1 1 0 0 1 1 1 1 1 1 2 0 0 2 0 0 0 2 1 0 1 0 0 1 1 1 0 1 1 0 0 2 0 0 1 1 1 1 1 1 1 0 0 1 1 1 1 0 0 1 0 1 2 1 0 0 1 0 1 0 0 2 1 1 0 0 0 0 0 0 2 0 0 1 0 0 0 1 2 0 0 1 1 0 0 0 0 1 0 1 1 1 1 1 0 0 0 1 1 0 0 0 2 0 2 0 1 1 2 2 0 2 0 2 1 2 1 0 2 0 0 2 1 0 2 2 0 0 2 0 1 1 1 1 0 1 2 0 2 1 2 0 2 1 0 0 1 0 1 0 1 0 1 0 2 1 2 2 2 2 2 0 2 1 2 0 2 0 1 0 1 0 0 0 0 0 0 0 1 2 1 1 1 2 1 1 1 1 0 0 1 1 0 0 2 0 0 0 0 1 1 0 0 0 0 2 0 1 1 0 0 0 0 0 2 0 2 0 0 1 2 0 1 1 0 0 1 0 2 0 0 0 0 0 0 0 0 1 1 1 1 0 1 1 2 0 1 0 0 0 0 0 0 0 0 0 0 0 1 0 0 0 0 0 2 0 0 1 2 0 1 0 1 2 0 2 1 2 1 0 1 0 0 2 0 0 0 1 1 2 0 0 0 1 2 1 0 0 0 0 2 0 2 2 2 1 0 1 0 0 0 0 2 0 0 2 0 1 0 2 0 2 2 0 1 2 1 2 1 0 0 0 0 0 2 0 1 1 0 0 1 1 0 2 2 0 0 1 0 0 1 1 1 0 0 0 0 0 0 0 0 2 0 0 0 0 0 0 1 0 0 0 0 1 0 0 0 0 0 0 0 0 1 1 0 0 0 0 0 0 1 0 0 0 0 1 0 0 1 1 1 1 1 0 1 0 0 1 1 0 0 0 0 0 1 1 1 1 1 0 0 0 0 1 1 0 1 0 1 2 0 1 1 0 0 0 0 0 1 0 0 1 2 2 0 1 2 2 0 1 1 1 0 2 0 1 1 1 1 0 1 0 0 0 2 0 2 0 0 1 0 0 0 0 1 2 2 0 2 1 0 1 1 0 2 1 0 0 0 1 1 1 0 1 0 0 0 0 1 0 0 0 1 1 0 0 0 0 0 1 1 0 0 0 0 2 2 2 2 1 1 1 1 0 2 0 2 0 0 2 1 2 1 1 2 0 1 0 0 1 0 2 1 1 0 0 1 0 2 0 0 1 1 1 0 1 1 0 1 0 0 0 0 0 2 0 1 2 2 0 0 1 0 0 1 1 0 0 0 2 1 1 1 1 0 0 0 2 0 1 0 0 0 0 0 1 1 0 1 1 1 0 0 1 1 1 0 0 0 0 0 0 1 0 1 2 1 1 1 1 2 0 2 1 0 0 2 0 0 0 0 0 0 1 0 0 0 1 0
7 1 0 1 1 0 0 2 2 0 0 0 1 2 1 0 0 1 1 1 1 1 1 1 0 0 0 2 0 1 1 0 1 1 2 1 2 2 0 0 2 2 0 0 0 0 1 0 0 2 0 2 2 2 0 0 0 0 0 0 1 0 2 2 1 1 1 0 0 0 1 0 2 0 0 1 1 0 0 0 1 0 2 0 2 0 0 0 1 1 0 0 0 1 0 1 1 1 0 1 1 1 0 0 0 0 2 1 1 0 1 2 0 1 0 0 1 0 1 1 1 0 1 1 0 0 0 1 1 0 0 0 0 0 0 0 0 0 0 2 1 0 0 0 0 1 0 0 0 0 0 0 0 0 0 0 0 1 1 1 0 1 2 2 1 1 2 1 1 1 0 2 0 2 0 1 0 1 0 1 0 0 0 0 1 1 0 2 0 2 0 2 1 1 2 0 0 1 0 1 0 1 1 0 2 0 2 1 1 0 2 1 2 0 2 2 1 1 2 1 0 0 1 1 1 0 1 0 0 0 0 0 0 0 1 1 1 2 0 0 0 0 2 2 0 2 0 0 0 0 0 1 0 0 0 1 1 1 0 0 0 0 0 0 0 0 0 0 1 0 0 2 0 2 0 0 1 0 1 0 1 1 0 1 1 0 1 0 0 1 1 0 1 0 2 0 2 2 0 2 0 1 1 0 1 0 1 0 0 1 1 1 2 0 1 0 2 0 0 0 0 2 2 0 2 0 0 0 1 0 0 0 1 0 0 0 0 1 1 1 1 1 0 1 1 1 1 0 1 2 0 0 1 1 1 0 1 1 0 1 2 1 0 0 0 2 0 1 1 1 1 1 1 1 1 0 2 1 0 1 1 1 0 0 1 0 1 0 0 1 0 0 0 0 2 0 1 2 0 0 0 0 0 2 2 1 0 1 0 2 0 0 0 0 2 2 1 1 0 0 0 1 0 0 0 0 1 0 0 0 1 0 0 2 2 1 0 0 1 1 1 0 1 1 1 2 1 2 2 1 0 0 2 2 1 1 1 1 1 0 1 1 0 0 0 0 0 2 0 1 1 1 2 0 1 0 1 2 1 2 1 1 1 1 1 0 0 2 2 0 0 2 0 1 0 1 0 0 1 2 0 2 1 1 0 0 2 1 0 1 0 0 0 1 0 1 0 2 1 1 1 2 1 1 1 1 0 0 1 1 1 0 0 2 1 0 1 0 1 1 0 0 1 1 1 1 2 1 1 2 1 0 0 0 2 1 1 1 1 1 0 0 1 2 1 0 0 1 1 1 0 1 1 0 1 0 1 1 0 2 0 0 0 0 1 0 0 1 0 1 1 0 0 0 0 0 0 1 1 0 1 1 1 1 0 1 1 0 1 0 0 0 0 1 1 1 1 0 0 0 0 0 0 0 0 1 1 1 0 0 1 1 0 2 0 0 2 0 1 1 0 1 0 1 1 0 2 1 0 0 1 2 2 0 0 0 1 2 2 0 0 0 1 2 0 1 1 2 0 0 0 1 0 0 0 2 0 0 2 0 1 0 1 0 1 1 1 2 2 0 2 2 0 0 0 0 0 2 0 1 0 1 0 0 2 0 0 0 0 0 0 0 0 1 0 1 0 0 0 0 0 2 0 0 1 0 0 0 0 0 0 1 0 0 0 0 1 0 1 1 1 0 0 0 0 0 0 1 0 1 0 0 0 0 0 0 1 0 2 1 0 1 1 1 0 0 1 0 1 0 1 0 1 1 1 0 2 0 1 2 0 0 0 0 0 2 0 1 0 2 1 1 2 1 0 0 0 1 0 1 1 1 0 0 1 1 0 0 1 2 2 0 2 2 0 0 2 0 2 2 2 2 0 1 0 2 1 1 0 2 1 1 2 0 0 1 1 1 2 1 1 2 1 0 0 0 0 1 0 1 1 0 2 0 2 0 2 0 1 1 0 2 0 0 0 0 0 0 1 0 1 1 1 1 0 1 0 2 0 2 2 2 2 0 0 0 0 2 1 1 0 0 0 1 1 0 1 1 0 0 0 0 0 0 2 0 1 0 1 1 0 1 0 0 1 0 2 2 1 1 1 1 0 2 2 2 1 1 1 0 2 1 0 2 0 0 0 1 1 0 0 0 0 2 2 0 2 0 0 0 1 0 0 2 1 0 1 2 2 1 1 1 1 0 1 0 2 2 2 0 0 0 0 0 1 0 0 1 1 0 0 0 0 1 0 0 0 0 0 2 1 0 0 0 0 0 0 1 1 1 1 0
8 0 0 2 0 0 0 2 0 2 2 0 0 1 1 0 0 1 1 1 1 1 0 2 0 0 0 2 2 2 2 1 1 0 2 0 1 2 1 0 1 1 0 2 0 0 0 0 2 1 0 0 0 0 2 1 0 0 0 0 0 2 1 1 0 0 2 0 1 1 0 0 2 0 2 2 0 0 2 0 2 0 1 2 1 0 0 0 1 2 0 0 1 2 1 2 0 1 0 1 0 2 0 0 0 0 2 2 0 0 1 2 1 2 1 2 2 0 1 1 1 0 2 1 1 1 1 0 1 0 0 0 0 0 0 0 0 0 0 2 0 0 1 0 0 1 0 0 0 1 1 1 1 0 0 0 0 1 0 2 2 1 1 1 1 2 2 2 0 1 0 1 0 2 1 0 0 0 0 0 0 1 0 0 2 2 0 2 0 2 0 2 0 1 2 0 2 2 0 0 0 1 1 0 2 0 2 2 1 0 1 1 2 0 2 2 0 0 0 0 0 0 2 2 0 0 1 0 0 1 0 0 0 0 0 0 0 2 0 0 0 0 2 2 0 2 0 0 0 0 0 1 0 0 0 0 0 1 1 0 0 0 0 0 0 0 1 1 1 0 0 2 0 1 0 0 0 1 1 1 0 2 0 0 2 1 1 1 0 1 0 1 0 1 2 1 1 0 0 0 0 0 0 1 0 0 0 0 1 1 0 2 1 0 1 0 2 0 0 0 0 2 2 1 1 0 0 0 1 1 0 0 0 1 0 0 0 1 1 0 1 1 1 1 0 0 2 0 2 1 1 1 1 1 1 0 0 1 0 0 1 1 2 0 2 0 0 1 1 1 1 1 0 1 1 1 1 0 1 0 1 1 0 1 0 2 1 0 0 1 0 0 0 0 2 1 1 0 1 1 1 1 1 1 0 0 1 0 0 2 0 0 0 0 1 1 1 0 0 0 0 0 1 1 0 0 0 0 1 0 0 0 0 1 1 1 1 1 0 1 2 1 0 0 2 2 1 0 0 0 0 1 0 0 0 0 0 0 0 0 1 1 2 2 0 0 0 1 0 0 0 0 2 0 2 2 0 2 2 0 2 2 0 0 2 0 0 1 0 0 0 1 1 1 1 0 0 2 2 2 0 1 1 1 1 1 2 1 0 0 0 0 0 0 1 1 0 1 0 1 2 1 1 1 0 1 1 0 1 1 0 2 0 0 1 0 1 0 0 2 0 1 2 1 1 2 1 0 2 2 1 0 0 0 2 0 0 1 0 0 1 0 0 2 0 2 1 1 0 1 1 1 1 0 1 0 1 0 0 0 0 0 0 0 1 0 0 0 0 0 1 0 1 2 0 0 0 0 0 0 0 1 1 1 0 1 2 1 0 1 1 1 0 0 0 0 0 0 0 0 0 2 0 0 0 1 1 2 0 0 1 1 0 1 0 1 2 0 2 1 2 2 0 0 2 0 2 0 0 0 0 2 1 1 0 0 1 1 1 0 0 0 1 1 0 1 2 2 1 0 2 0 0 0 0 2 0 0 2 1 0 1 1 1 1 1 0 2 1 0 1 1 2 2 0 1 1 2 0 2 0 0 0 2 2 0 2 1 0 0 1 0 0 2 0 1 0 0 0 0 0 1 0 0 2 2 0 1 1 0 1 2 0 0 0 0 0 0 1 1 0 0 0 0 0 0 0 1 0 0 0 0 0 0 0 1 1 0 2 0 0 0 0 1 0 0 1 0 0 1 0 1 0 0 0 0 1 0 0 0 2 2 0 0 0 2 0 2 0 2 0 0 2 0 0 0 1 0 0 1 1 2 0 0 2 2 2 0 0 1 1 0 0 0 1 0 0 1 0 0 0 0 0 1 1 2 1 2 0 2 1 0 1 1 0 1 1 0 1 0 0 0 2 0 0 0 2 1 1 0 1 0 1 1 0 0 0 0 0 1 0 2 0 1 1 0 1 1 2 1 1 0 1 1 0 2 0 0 1 1 1 2 2 0 1 1 0 2 0 2 0 0 1 1 2 0 1 2 0 0 0 1 1 1 2 1 0 1 1 0 1 2 0 0 1 1 2 0 2 1 1 1 0 0 2 2 1 1 1 1 1 1 0 1 0 0 0 1 0 1 0 1 0 1 1 1 2 0 0 0 2 0 1 1 1 0 1 0 1 1 1 0 1 0 0 0 1 1 2 0 1 1 0 0 1 0 1 1 0 0 0 0 0 0 0 0 0 0 0 1 0 0 1 1 1 1 0 1 1 0 1 1
9 1 0 0 0 0 0 2 2 0 1 0 0 0 0 0 0 1 1 0 1 1 1 0 1 1 1 1 0 1 1 0 2 1 1 1 2 1 0 0 0 0 1 0 0 0 1 0 1 1 1 1 1 1 1 1 0 0 0 1 1 0 2 2 0 1 1 0 0 0 0 1 1 0 0 1 1 0 0 0 1 0 1 1 0 0 0 0 1 2 0 1 1 0 1 1 0 1 0 2 1 2 1 0 0 0 2 1 1 1 0 1 1 1 2 2 2 0 2 1 1 0 1 2 1 1 1 1 1 0 0 0 0 0 0 0 0 0 0 1 1 0 0 0 0 1 0 0 0 0 0 1 0 0 1 0 0 0 0 1 1 1 1 1 0 0 0 1 1 0 0 0 0 2 1 0 1 1 0 1 1 2 1 1 0 0 1 2 0 1 1 1 0 1 2 0 0 2 0 0 0 0 0 0 2 0 2 1 0 0 1 1 1 0 1 2 1 0 1 0 1 2 2 2 0 0 1 0 0 1 1 1 0 0 0 0 0 2 0 0 0 0 2 1 0 1 0 0 0 0 0 0 0 0 0 1 1 2 0 0 0 0 1 1 0 0 0 0 0 0 0 1 0 2 0 0 0 0 2 0 2 0 0 0 1 0 1 1 1 2 0 0 1 0 2 0 1 0 0 0 0 0 1 0 1 0 1 1 1 2 0 2 1 0 2 0 0 1 0 0 0 0 2 1 2 0 0 0 1 0 0 2 1 1 0 0 0 2 0 1 2 2 1 2 0 0 1 0 2 2 0 0 0 0 0 0 0 1 0 1 2 1 1 1 1 0 0 2 2 0 0 0 1 2 1 1 2 0 0 0 0 1 0 0 1 0 1 0 0 0 0 0 1 0 2 0 0 0 2 2 1 2 1 2 1 1 1 2 1 2 0 0 0 0 2 2 0 0 0 0 0 1 0 2 0 0 2 0 1 1 0 0 0 2 0 0 1 1 1 0 1 0 0 0 0 1 0 0 0 0 0 0 1 2 2 1 2 2 2 1 1 2 0 0 0 1 0 1 0 0 0 2 2 1 2 2 0 2 1 1 2 0 0 0 2 0 0 1 0 0 1 1 1 1 0 1 1 0 0 2 0 2 1 1 1 0 2 0 1 1 0 0 1 1 0 1 1 1 0 2 2 1 2 2 0 2 1 1 0 2 0 1 0 0 0 0 1 0 0 0 2 2 1 0 0 1 0 0 2 2 0 1 0 0 1 2 1 0 0 1 1 0 0 2 0 2 2 0 1 0 0 1 0 0 0 0 1 1 0 1 0 0 0 0 0 0 0 0 0 0 0 2 1 0 1 0 0 1 1 0 1 1 2 1 0 2 2 0 0 1 1 0 0 1 0 1 1 0 0 1 1 2 0 0 0 1 1 1 0 0 1 2 2 1 0 1 2 0 2 2 2 1 0 0 2 0 2 0 0 0 0 1 1 1 0 0 0 1 1 0 0 0 0 2 0 2 2 2 0 0 1 0 0 0 0 2 0 0 1 1 1 1 1 1 1 1 1 2 1 0 0 0 0 0 0 0 0 1 0 2 0 2 0 0 2 0 0 2 0 0 1 0 0 2 0 0 0 1 1 0 0 0 0 0 1 0 1 2 0 1 0 2 0 0 0 0 0 1 1 2 1 1 0 0 0 1 0 0 0 0 0 0 0 1 1 0 1 0 0 0 0 0 1 1 1 1 0 0 0 2 0 1 1 1 1 1 1 0 0 0 2 1 1 1 1 2 0 2 2 2 0 2 2 1 0 0 0 1 0 1 1 1 0 0 1 0 1 0 1 2 2 0 1 1 1 0 1 0 1 1 1 1 0 0 0 0 0 1 0 2 1 1 2 0 0 0 0 0 0 0 0 0 1 0 0 0 1 0 0 0 2 0 1 1 0 0 0 0 1 0 0 2 0 0 0 0 1 0 1 0 0 0 2 0 0 0 0 1 0 2 2 2 2 0 0 0 0 1 0 1 1 0 1 1 2 1 2 2 0 0 0 1 1 0 2 1 1 1 0 2 1 2 1 0 1 2 1 1 2 1 0 1 0 1 1 1 1 2 1 0 2 2 1 1 0 1 0 1 0 1 0 0 0 0 0 1 1 0 0 0 1 0 1 1 1 0 0 0 0 1 1 0 1 0 2 0 2 0 1 0 1 1 0 0 0 0 1 1 1 1 1 0 1 1 0 1 1 0 0 2 1 1 0 1 0 0 1 1 1 1 0 0
10 1 0 1 0 0 0 1 2 0 1 1 1 2 0 1 0 1 0 1 1 2 0 1 0 0 0 2 1 2 2 1 0 0 1 0 2 0 1 0 0 0 0 0 1 0 0 0 1 1 1 1 2 2 0 0 2 0 0 0 1 0 2 2 1 0 2 0 0 1 0 1 1 0 1 2 1 1 1 1 1 0 1 1 1 0 0 0 1 1 0 0 0 2 0 1 1 0 0 0 1 2 1 0 1 1 2 2 0 0 1 1 1 1 1 1 1 0 0 2 2 0 2 0 0 0 0 1 2 0 0 1 0 0 2 1 1 0 0 1 1 0 0 0 0 1 0 0 0 1 1 2 0 0 1 1 0 0 1 1 1 1 2 2 1 2 1 2 0 2 0 2 0 2 1 1 0 1 0 1 0 1 1 1 0 0 1 1 0 0 0 1 0 0 1 0 1 2 0 0 0 0 0 0 2 0 2 1 1 0 0 2 1 0 2 2 0 1 2 0 1 1 0 0 0 0 0 0 1 2 0 0 0 0 0 0 0 2 0 0 0 1 1 1 0 1 0 0 0 0 0 0 0 0 0 0 1 2 0 0 2 2 0 0 0 0 0 1 1 0 0 1 0 1 1 0 0 0 1 0 1 1 0 0 2 0 2 0 0 1 1 0 0 0 2 0 2 2 0 2 0 2 0 0 0 0 1 0 0 1 0 0 0 0 0 0 1 0 0 1 0 1 2 1 1 0 0 0 1 0 0 2 0 0 0 0 0 2 0 0 0 1 1 1 1 1 1 0 1 2 0 0 2 2 1 0 0 1 0 0 0 0 2 1 2 1 0 0 2 0 0 0 1 2 0 1 1 0 0 0 2 1 0 1 0 1 1 1 1 0 0 0 0 0 1 0 0 1 1 1 1 1 1 2 2 0 1 0 0 2 0 0 2 0 0 2 0 1 0 0 1 1 0 1 0 1 1 0 0 0 0 1 0 2 0 0 0 1 1 2 2 1 0 2 1 2 1 0 0 1 0 1 1 2 2 1 2 1 0 0 1 1 0 0 1 1 0 0 0 0 0 0 1 2 2 2 1 2 2 1 1 2 1 0 2 0 0 2 2 0 0 2 0 1 0 0 0 0 1 2 0 2 2 0 1 0 2 0 0 2 0 0 1 1 1 0 0 2 1 0 0 2 2 1 0 1 0 0 1 1 1 0 0 1 0 0 1 0 1 1 0 1 2 0 0 2 1 1 1 1 0 0 0 0 0 0 0 0 0 0 1 0 1 2 1 1 1 0 0 0 1 1 1 0 1 0 0 1 0 1 0 0 0 1 2 1 1 0 0 1 0 1 0 2 0 2 0 0 0 0 0 2 0 2 0 0 0 0 0 0 0 0 0 2 2 2 0 0 0 0 0 0 1 1 0 0 0 1 0 0 1 1 0 2 0 1 2 0 2 1 1 1 1 1 1 0 2 0 0 0 0 2 0 2 0 0 0 1 1 0 0 0 2 1 1 1 0 2 1 0 1 1 1 0 0 2 0 1 1 1 0 1 2 0 2 2 1 1 2 1 1 1 0 1 1 0 0 2 0 1 0 0 0 0 0 0 2 2 1 0 0 0 0 2 0 0 0 1 1 0 0 0 0 1 0 0 2 0 0 0 0 0 0 0 1 0 2 1 1 2 1 0 0 0 0 0 0 1 0 0 0 0 0 1 0 1 0 0 2 0 0 1 1 1 0 1 1 0 1 2 0 1 0 1 1 0 1 1 1 1 2 1 1 1 1 2 0 2 0 2 0 0 2 1 1 0 1 0 0 1 0 1 0 0 2 2 1 1 1 1 0 0 0 0 2 0 2 1 2 2 1 2 0 1 0 1 1 1 0 2 2 2 1 0 0 0 0 0 0 0 0 0 0 0 0 0 0 0 0 0 1 0 1 2 0 0 0 1 0 0 0 2 0 0 0 1 0 1 1 0 0 0 1 0 0 0 0 1 1 1 1 1 1 1 0 1 0 2 1 0 1 0 2 1 2 1 2 0 0 0 0 2 0 0 2 1 1 0 0 1 1 0 1 0 1 1 1 0 1 0 0 0 0 2 0 0 0 0 0 1 2 2 0 0 0 1 1 2 0 0 0 0 1 2 1 0 1 0 0 1 2 0 1 1 1 0 1 1 1 0 0 2 1 0 0 0 0 0 1 0 0 1 0 0 1 1 0 1 1 0 0 0 0 0 0 0 0 0 0 1 1 0 0 0 0 0 1 0 0 0 0 0
11 0 0 1 0 1 2 1 2 0 0 1 0 0 0 0 0 0 1 0 1 1 0 2 0 0 1 1 0 2 2 0 0 0 1 1 2 2 0 0 2 2 0 0 0 0 0 0 1 1 1 2 1 1 1 1 0 1 1 0 1 1 2 2 1 1 1 0 0 0 0 0 1 1 1 2 1 0 0 0 1 0 2 0 2 0 0 1 2 2 1 2 2 2 0 1 0 0 0 1 0 2 2 0 0 0 2 1 1 0 0 2 0 1 1 1 1 1 2 1 1 1 2 0 0 0 0 2 2 2 0 2 0 0 0 0 0 0 0 0 0 0 0 0 0 1 0 0 0 1 1 2 0 0 0 0 0 0 0 1 1 0 2 2 1 1 0 0 0 0 1 1 0 2 1 0 0 0 0 0 0 0 1 2 1 0 1 2 1 0 1 1 1 1 2 1 1 2 0 0 0 0 1 0 1 0 1 1 1 0 2 1 0 2 1 2 1 2 2 0 2 2 0 1 1 0 2 1 0 2 0 0 0 0 1 1 1 2 0 0 0 0 1 1 0 1 0 0 0 0 0 0 0 0 0 0 1 2 0 0 1 1 0 0 0 0 0 1 1 0 0 2 0 2 0 0 1 1 1 0 0 1 0 1 2 0 1 1 0 2 0 0 0 1 2 0 2 1 0 1 0 0 0 0 0 1 0 0 0 2 0 1 2 0 1 0 2 1 1 0 1 2 1 1 2 0 1 0 1 1 0 0 0 1 0 0 0 0 1 1 1 1 2 1 1 1 0 0 2 0 0 0 2 2 2 0 1 0 0 1 1 0 1 0 1 0 0 0 1 1 1 1 1 1 1 0 1 1 0 0 0 0 0 1 0 0 0 0 0 0 0 1 0 0 1 1 1 0 0 0 0 0 1 2 1 0 1 2 0 2 0 0 1 0 0 1 0 0 0 0 0 1 0 2 1 1 0 1 2 0 1 1 1 0 1 0 0 1 2 1 1 1 0 1 2 2 1 0 0 0 1 0 1 1 1 1 1 2 1 1 1 1 2 2 0 0 0 0 0 0 0 1 2 2 0 0 1 2 2 0 2 2 0 0 2 0 0 0 0 0 1 1 0 2 0 1 1 0 1 1 1 1 2 1 1 1 1 1 0 2 0 0 0 1 1 0 0 2 1 1 1 2 2 2 0 2 0 1 0 2 0 1 0 1 0 0 2 0 0 0 2 2 2 2 0 2 1 1 1 1 1 0 0 0 0 0 0 0 0 0 1 0 1 2 0 1 0 1 1 0 0 0 0 0 0 0 1 1 0 1 0 0 1 1 0 0 0 2 0 2 0 0 1 1 0 0 1 1 1 0 2 0 1 1 0 1 1 1 0 1 0 0 0 1 0 1 0 0 0 0 0 1 0 0 0 0 2 2 0 0 0 0 0 2 0 0 2 0 2 1 1 0 0 0 2 0 2 0 0 0 1 1 0 1 0 0 2 2 2 0 0 0 1 1 0 0 0 2 0 0 0 1 0 1 1 2 0 0 1 1 0 0 1 0 0 1 2 2 0 1 1 1 1 1 0 0 0 1 0 0 0 0 0 0 0 0 2 1 1 0 0 0 0 2 1 0 0 1 1 1 0 0 1 0 0 1 1 0 0 0 0 0 0 1 1 0 1 1 0 1 0 0 0 0 0 0 0 0 0 0 0 0 0 0 0 1 0 0 1 1 0 0 0 0 0 2 1 0 0 2 0 0 0 0 0 1 2 1 1 1 1 1 0 0 1 1 1 2 0 2 2 0 2 0 1 1 0 0 1 0 0 0 0 1 1 0 1 0 1 2 2 0 1 1 1 1 1 0 2 2 2 1 0 2 0 2 2 2 0 2 0 0 2 0 0 0 0 0 1 0 0 0 2 0 0 0 2 0 0 0 1 0 0 2 0 0 0 0 0 0 1 1 0 0 0 0 1 1 0 0 0 0 1 2 0 1 0 1 2 2 2 2 2 1 1 1 0 2 0 1 1 0 1 1 1 0 1 2 0 1 0 1 1 0 2 1 0 2 0 2 0 1 0 0 1 1 2 0 2 0 2 0 0 0 0 1 2 0 1 0 0 1 1 1 0 2 2 1 0 0 0 1 1 2 1 0 0 0 0 0 2 0 2 0 0 0 0 1 1 1 2 0 2 0 1 1 1 0 1 0 0 0 0 0 1 2 0 2 0 0 0 0 1 2 0 2 1 0 0 2 1 0 0 0 0 0 0 0 0 0 0 0
12 1 1 2 0 0 0 1 1 1 2 0 0 1 0 0 1 1 1 1 1 2 0 2 0 0 0 2 0 2 1 1 1 1 0 0 1 1 1 0 0 0 0 0 0 0 0 0 2 1 0 0 0 1 0 2 0 0 0 0 0 1 2 2 0 1 1 0 0 0 0 0 2 0 1 1 0 0 1 1 0 0 1 1 1 0 0 0 2 2 0 2 1 1 1 1 0 1 0 2 1 1 0 0 0 0 2 2 0 0 0 0 0 0 0 0 0 1 1 1 1 0 2 2 2 2 2 2 2 1 1 0 0 0 1 0 0 0 0 0 0 0 0 0 0 1 0 0 0 0 0 1 0 0 0 2 0 2 0 1 2 1 0 1 0 0 0 1 1 1 0 1 0 2 2 0 0 0 0 0 0 0 0 0 0 0 0 2 0 0 1 1 1 1 2 0 0 2 0 0 0 0 0 0 2 0 1 0 2 0 1 1 1 1 1 2 0 1 1 0 1 1 2 1 1 1 1 0 0 0 0 0 0 0 0 0 0 1 1 1 0 0 2 1 0 1 0 1 0 0 0 0 0 1 1 0 1 2 2 2 1 2 0 0 0 0 1 0 1 0 0 0 1 2 0 0 0 1 2 1 0 2 1 1 1 0 2 0 2 2 0 2 0 1 1 1 0 2 0 2 0 0 0 1 0 0 1 0 1 1 0 0 1 0 2 0 1 0 0 0 0 2 1 0 1 0 0 0 1 1 0 1 0 2 0 0 0 1 1 0 1 1 1 2 0 0 2 1 2 2 1 1 0 0 0 0 0 1 0 1 1 0 1 0 1 0 0 2 2 0 0 0 1 1 1 2 2 0 1 0 0 1 0 0 0 0 0 1 1 1 1 1 0 0 2 0 0 1 1 1 1 1 0 2 2 0 0 1 0 2 0 0 1 0 1 2 1 1 0 1 0 1 1 1 2 2 0 0 0 0 0 0 0 2 1 1 1 0 1 1 1 1 0 0 1 2 0 0 0 1 0 0 1 1 1 1 1 1 0 0 1 1 0 0 0 1 1 0 0 0 0 0 2 0 0 0 0 1 0 0 1 1 1 0 1 0 1 1 0 0 0 2 0 1 0 0 0 0 0 2 0 2 1 1 0 1 1 1 0 0 1 0 0 0 1 1 0 2 2 2 2 2 2 2 0 2 2 0 1 1 1 0 0 0 0 0 0 0 1 0 1 1 2 1 1 2 0 0 2 2 0 0 0 0 0 0 0 0 1 0 0 1 1 1 1 0 0 1 0 1 0 1 0 0 0 0 0 1 0 1 0 0 0 0 1 0 0 0 0 1 0 1 1 1 0 1 0 1 1 0 1 1 0 2 0 0 2 1 0 1 2 0 0 0 0 0 0 0 1 1 0 1 0 0 0 1 1 1 0 0 1 1 0 1 0 1 2 0 2 2 2 1 0 1 0 0 1 0 1 0 0 1 0 2 1 1 1 1 0 1 0 0 0 1 1 0 0 2 1 0 1 0 1 0 0 1 1 0 2 0 0 0 2 0 0 1 1 1 1 1 0 1 0 2 2 0 0 1 0 1 0 0 0 0 2 0 1 0 0 0 0 0 0 2 0 0 0 0 0 0 0 0 0 1 1 0 1 0 1 0 1 2 1 0 2 2 0 1 0 2 1 1 0 0 0 0 1 0 0 0 0 0 0 0 0 0 0 0 2 0 0 2 1 0 0 1 1 0 0 2 1 1 0 1 1 0 2 1 1 1 2 1 0 0 0 0 2 1 1 2 0 2 2 0 2 2 0 0 0 2 2 2 0 0 2 1 1 2 2 2 0 0 1 2 0 0 1 0 2 2 1 2 0 0 1 1 0 2 0 2 0 0 1 1 0 1 0 0 0 0 0 0 2 1 0 1 1 0 0 0 2 0 1 2 0 0 1 0 0 0 0 1 1 0 1 1 0 1 1 0 0 0 1 0 0 0 0 1 1 1 1 1 2 1 1 1 1 2 0 2 0 0 1 0 2 0 2 2 0 0 0 1 0 0 2 0 1 1 0 2 0 0 1 0 1 2 2 1 1 0 0 0 1 2 0 0 1 1 0 0 2 1 0 2 0 0 0 1 0 1 0 2 1 1 0 0 1 1 0 0 2 0 1 1 0 1 1 0 0 0 1 0 1 0 0 0 0 1 2 0 0 0 0 0 0 2 0 1 0 0 0 0 0 0 0 0 0 0 1 1 0 0 0 0 0 0 0 0 0 0 1 0
13 0 0 0 1 0 0 1 1 1 1 1 1 1 0 1 0 0 0 0 2 2 0 2 0 0 0 1 1 2 2 0 1 1 1 0 1 2 0 0 1 1 0 0 0 0 1 0 1 1 1 1 0 0 2 2 0 0 0 0 1 1 1 1 0 1 1 0 0 0 0 0 2 0 1 2 1 0 0 0 1 0 2 0 2 0 0 0 2 2 0 0 1 2 1 2 1 0 0 1 0 2 0 0 0 0 2 2 0 0 0 2 1 2 1 1 2 0 2 1 1 0 2 0 0 0 0 1 1 0 0 0 0 0 1 1 0 0 0 1 0 0 0 0 0 2 0 0 0 1 0 0 0 0 0 0 0 1 1 0 0 1 2 2 0 2 2 0 2 0 0 0 1 1 1 0 0 0 0 0 0 0 0 0 0 0 0 2 1 1 1 1 0 0 2 0 1 2 0 0 0 2 1 0 2 0 1 0 2 0 1 0 0 0 1 2 0 0 2 1 0 0 1 1 1 0 2 0 0 1 0 0 1 1 1 0 0 2 0 0 0 0 1 2 0 2 0 0 0 0 0 1 0 0 0 0 0 1 0 0 0 0 0 0 0 0 0 0 2 0 0 2 0 2 0 0 0 0 2 0 2 0 0 0 0 1 1 2 0 2 0 0 0 1 1 1 0 1 1 0 0 0 1 0 1 0 0 2 0 1 0 1 1 0 1 0 2 0 1 0 1 2 2 1 1 0 0 0 2 1 0 2 1 1 0 0 0 1 1 0 0 0 2 0 1 1 0 0 1 2 1 1 2 2 1 0 1 0 0 2 2 0 2 2 2 1 0 2 2 0 0 0 0 2 0 0 1 0 0 0 0 0 0 1 0 1 1 0 0 1 0 1 1 0 2 1 2 1 1 1 1 1 0 2 2 0 0 0 0 1 0 0 1 0 1 1 1 1 0 0 0 1 0 1 1 1 1 0 0 0 0 0 0 1 1 1 0 0 0 0 2 0 0 0 1 2 1 1 0 0 0 0 1 1 1 1 1 2 2 0 0 2 0 0 0 1 1 1 0 0 0 1 2 0 2 1 1 2 1 1 2 0 0 0 2 0 0 2 1 0 0 2 0 1 0 1 1 1 1 1 1 1 2 0 0 0 2 2 0 0 0 0 0 1 0 1 0 1 0 1 1 1 1 1 0 1 0 1 1 1 0 1 0 0 0 0 2 0 0 1 0 0 0 1 1 1 1 1 1 2 1 0 0 0 1 2 1 0 0 0 2 0 0 0 0 0 0 0 1 0 0 0 1 0 1 0 1 1 0 1 0 0 0 0 2 1 1 0 0 1 0 0 1 0 1 0 0 1 1 0 1 1 1 1 0 1 0 1 1 1 0 0 0 2 2 2 1 0 0 0 0 1 0 1 0 1 0 2 0 0 0 0 0 2 0 1 2 1 2 1 1 0 0 0 2 0 2 0 0 0 1 1 1 0 0 0 1 2 2 0 0 0 2 1 0 0 0 2 1 0 2 0 0 0 1 1 1 0 2 1 0 0 2 1 1 1 1 1 1 1 0 1 0 2 2 0 0 1 0 1 0 0 0 1 1 1 1 1 1 0 2 0 0 1 0 0 0 1 0 0 0 0 0 0 1 0 0 0 0 0 0 1 0 0 1 1 0 1 1 2 1 1 0 0 0 0 1 0 0 1 1 1 0 0 0 0 1 0 1 0 1 1 1 1 0 0 1 1 0 0 0 0 1 1 1 1 1 1 1 1 1 1 1 1 1 2 0 2 2 2 0 2 2 1 0 0 1 1 0 1 1 1 1 0 1 1 1 0 1 1 1 0 1 1 1 0 2 1 2 1 1 1 0 1 0 1 1 1 0 1 0 0 2 0 0 0 0 0 1 0 1 1 1 0 0 0 0 0 0 0 1 0 1 1 0 0 0 0 0 0 1 1 0 0 0 0 0 0 1 1 1 1 1 0 0 0 0 2 1 1 1 1 2 0 0 0 0 2 1 2 0 0 0 1 1 0 1 2 0 0 0 2 1 1 2 2 0 1 0 2 0 1 0 0 0 1 2 1 1 0 1 0 0 1 2 2 0 0 0 1 2 1 1 2 0 0 0 0 0 1 1 0 2 2 0 1 2 0 0 1 2 0 1 0 0 0 1 1 1 1 2 0 0 0 0 0 0 0 1 0 1 0 0 0 0 0 0 2 0 0 0 0 1 1 0 0 0 0 0 2 1 0 0 1 1 0 0 0 0 1 0 1
14 0 0 2 0 0 2 2 1 1 1 0 0 0 0 0 0 1 1 0 1 1 0 2 0 0 0 1 0 1 2 0 2 1 2 0 1 2 0 0 0 0 0 0 0 0 0 0 1 1 0 1 0 0 1 2 0 0 0 0 2 0 2 2 0 1 1 0 0 1 1 1 2 1 2 2 0 0 0 0 0 0 2 0 1 0 0 0 1 1 0 0 1 2 1 2 1 1 1 2 1 2 0 0 0 0 2 2 0 0 1 1 0 1 0 1 1 1 1 0 0 1 2 2 0 0 0 1 1 0 0 0 0 0 0 0 0 0 0 0 1 0 0 0 1 1 0 0 0 0 0 0 0 0 0 1 0 0 0 1 1 1 2 2 1 2 1 1 0 1 0 0 0 2 2 0 0 0 0 0 0 0 0 0 0 0 1 0 0 0 0 0 0 0 1 0 1 0 0 0 0 1 0 0 2 0 1 0 0 0 2 1 1 0 2 2 0 0 2 1 1 1 1 2 0 0 0 0 0 1 1 1 1 1 1 0 0 2 1 1 0 0 2 2 0 1 0 0 0 0 0 0 0 1 1 0 0 2 0 0 1 1 0 0 0 0 1 0 0 0 0 2 0 2 0 0 0 2 1 1 0 2 1 1 2 0 2 0 0 1 1 1 1 0 2 0 1 0 0 0 0 0 1 0 1 0 2 2 1 1 0 0 1 0 0 0 2 0 1 0 1 2 1 0 0 0 1 0 0 0 0 1 1 1 0 0 0 1 0 0 0 0 1 2 0 0 2 0 2 2 0 0 2 2 2 0 2 1 0 1 1 0 1 1 1 0 0 1 1 1 1 1 1 2 1 1 2 0 0 0 1 1 0 0 0 0 0 0 0 1 0 0 1 0 2 1 1 1 1 1 1 1 2 2 2 0 0 0 1 0 1 0 0 0 0 0 0 0 0 1 0 0 0 1 1 1 2 2 2 0 0 1 0 1 0 0 0 0 1 0 1 1 0 1 1 1 0 0 0 0 0 1 0 1 1 0 1 1 1 0 0 0 1 1 0 0 0 1 0 0 0 1 2 2 1 0 2 2 2 1 1 1 1 1 2 1 0 1 1 0 1 1 0 1 0 0 0 0 2 2 0 2 1 1 0 1 2 0 0 1 0 0 0 0 1 1 0 2 0 1 1 2 2 2 0 2 1 1 0 2 0 1 0 0 2 0 2 0 0 0 1 1 1 1 0 1 0 1 1 1 0 0 0 0 0 1 0 0 0 1 1 0 1 2 1 0 0 0 1 0 0 0 1 0 1 0 0 0 0 0 0 0 1 1 1 0 0 1 1 2 0 0 1 0 0 1 0 0 0 0 0 2 1 1 1 0 0 1 0 1 0 0 0 2 1 2 0 0 0 0 0 1 0 0 0 0 2 1 0 0 0 0 0 2 0 1 2 0 2 1 1 0 0 1 1 0 2 1 0 0 1 1 0 0 0 0 2 2 2 0 0 0 1 1 1 2 0 2 1 0 2 0 0 0 0 1 1 0 2 0 0 0 2 0 2 2 1 0 1 1 0 0 0 1 0 0 0 1 0 1 0 1 0 0 0 0 1 0 0 0 1 0 0 2 0 0 0 1 1 1 0 0 1 0 2 1 0 0 0 0 0 1 1 0 1 1 0 0 1 1 1 0 0 0 0 0 0 0 0 0 0 0 0 0 0 0 0 0 1 0 0 0 0 0 0 2 2 0 0 2 0 0 2 0 0 0 1 1 0 1 2 1 1 1 1 2 0 1 0 2 1 1 2 0 0 0 0 0 0 2 2 2 0 0 2 1 0 0 1 2 2 1 1 1 1 0 2 0 2 2 2 2 0 1 0 1 1 1 0 2 1 1 1 0 0 1 1 0 0 0 0 0 0 0 0 0 0 1 0 1 1 0 1 1 1 0 1 0 0 0 0 2 0 2 2 0 1 0 1 0 0 0 1 1 0 1 0 1 0 0 0 0 1 0 0 1 1 0 1 1 1 0 2 0 2 1 1 2 0 1 0 2 0 0 2 2 1 0 1 1 0 0 0 0 1 1 2 1 2 0 0 0 0 1 0 0 0 1 0 0 2 2 0 1 0 0 0 1 0 1 0 1 1 2 1 0 1 0 0 1 2 0 1 0 0 0 1 2 2 2 2 0 0 0 0 1 0 1 1 0 1 0 0 0 0 0 0 1 1 0 0 0 0 1 0 0 0 0 1 2 0 1 0 0 0 0 0 1 1 0 0 0
15 0 0 1 1 0 0 2 2 1 2 0 0 2 0 0 1 1 1 1 1 1 0 2 0 0 0 2 0 2 1 0 0 0 0 0 1 2 0 0 2 1 1 1 1 0 0 0 1 1 1 1 0 0 2 1 0 0 0 0 1 1 1 2 1 0 0 0 1 1 0 1 2 0 0 1 1 1 0 0 2 0 1 1 0 0 0 0 1 2 0 0 2 1 0 1 0 1 0 1 1 2 2 0 0 0 2 2 0 1 1 1 0 1 1 0 1 0 0 2 2 0 2 0 0 0 0 1 1 0 0 0 0 0 0 0 0 0 0 1 1 0 0 0 1 1 0 0 0 0 1 2 0 1 0 0 0 2 1 1 1 1 1 2 2 2 2 1 0 1 0 0 0 2 1 0 0 0 0 0 0 1 0 1 1 0 0 1 0 0 1 0 0 0 2 0 0 1 0 0 0 0 0 2 2 0 1 2 1 0 1 1 0 0 1 2 0 0 2 1 1 1 2 2 0 0 2 0 0 2 1 1 0 0 0 0 0 2 0 0 0 0 2 2 0 2 0 0 1 1 1 0 0 0 0 0 0 2 0 0 0 0 0 0 0 0 1 0 0 0 2 1 0 2 0 0 0 2 2 2 0 2 1 1 1 0 1 0 1 2 0 2 0 0 1 0 1 0 0 0 0 0 2 0 2 1 0 0 0 0 0 0 2 0 2 0 2 1 0 0 0 2 0 0 2 0 0 0 0 0 0 1 0 2 0 0 0 1 1 0 1 1 0 2 1 1 0 0 2 2 1 1 1 1 1 0 0 1 0 1 1 0 2 0 2 2 0 1 1 1 1 1 0 2 2 0 2 1 0 0 0 1 0 0 0 0 0 0 0 0 0 0 0 1 2 2 2 1 1 1 1 1 1 1 0 0 1 1 0 2 0 0 1 0 0 1 0 0 0 0 0 1 0 2 0 1 1 0 2 0 2 0 0 1 1 1 0 0 0 0 2 1 0 1 1 2 0 0 0 0 1 0 1 2 2 1 2 2 2 2 1 2 1 1 0 1 1 0 0 0 0 0 1 1 2 1 2 1 2 1 0 2 2 0 0 0 2 2 1 0 0 2 1 0 1 0 0 1 1 2 0 2 1 1 0 1 2 1 0 1 0 0 0 1 1 0 0 1 0 2 2 1 2 2 1 2 0 0 2 0 2 0 1 0 0 1 2 0 0 1 0 1 1 1 1 1 0 2 0 1 0 0 0 0 0 0 0 0 0 1 0 0 1 2 1 0 0 0 0 0 1 1 1 0 0 0 1 2 0 2 0 0 0 1 1 0 0 0 1 1 0 1 0 0 1 0 0 0 0 0 0 2 1 0 0 2 2 2 0 2 1 1 0 1 0 0 1 0 1 2 2 2 0 0 0 1 1 1 0 0 0 1 0 2 0 1 2 0 2 1 1 1 0 0 1 0 0 0 0 1 0 2 1 1 0 0 1 2 2 0 0 0 1 1 0 1 0 2 0 0 0 1 0 0 0 2 0 0 2 0 1 1 1 0 0 1 0 0 1 1 1 0 1 2 1 0 0 1 0 0 0 0 0 1 2 0 2 1 0 0 0 0 0 1 0 0 0 0 0 0 0 0 0 0 2 0 0 0 1 0 0 0 1 0 1 1 0 1 0 1 0 0 1 0 0 1 0 1 0 0 0 0 0 1 0 1 0 0 0 0 0 0 0 0 0 2 0 0 0 2 0 1 1 2 2 0 0 1 1 1 1 1 0 0 0 2 0 1 0 2 0 1 1 0 1 1 0 1 0 2 1 1 0 0 1 1 2 0 0 1 1 0 1 1 1 0 2 1 2 1 1 1 0 0 0 1 1 2 0 2 1 1 1 0 0 0 0 1 2 1 1 2 1 0 0 0 0 2 1 1 1 0 0 2 0 0 0 0 0 0 0 1 0 0 0 0 0 1 2 0 0 0 1 0 0 0 0 0 2 2 2 2 2 0 0 0 0 2 0 2 0 0 2 0 1 0 1 2 0 0 0 1 0 0 0 2 0 1 0 2 0 1 1 0 1 1 1 1 1 0 0 0 0 1 0 0 2 0 0 0 2 1 0 1 1 0 0 1 0 1 0 1 1 0 0 0 0 0 0 1 2 0 1 0 1 0 1 0 0 1 1 0 0 1 0 0 1 2 2 0 1 0 0 0 0 1 1 0 2 0 0 0 0 0 0 0 0 0 0 0 0 1 0 0 0 0 0 0 0 0 1 0
16 1 0 1 0 0 0 2 2 0 0 0 1 1 0 1 0 2 0 0 2 2 1 2 0 0 0 2 1 2 2 2 0 0 2 1 2 2 0 0 0 0 1 0 0 2 1 0 2 0 0 0 0 0 2 2 0 0 0 0 0 1 2 2 0 1 1 0 0 0 0 1 2 0 2 2 0 1 1 1 1 0 1 1 1 0 1 1 2 2 1 1 1 1 0 2 1 0 0 2 0 1 1 0 1 1 2 1 1 0 1 2 1 1 1 1 1 0 1 2 2 0 1 2 2 2 2 1 2 0 1 1 0 0 0 0 0 0 0 2 0 0 0 0 1 2 0 0 0 0 0 0 1 1 0 1 0 1 0 0 1 1 2 2 2 2 0 1 0 2 0 2 0 2 1 0 0 1 0 1 1 1 1 1 0 0 1 1 1 0 1 0 0 0 2 0 0 1 1 0 0 0 1 0 1 0 0 0 1 0 1 1 1 0 1 2 0 1 0 0 0 0 2 2 0 0 1 0 0 1 0 0 1 1 1 0 0 2 0 0 0 1 2 2 0 2 0 0 0 0 0 0 0 1 1 0 2 2 1 1 1 2 1 1 0 0 0 0 1 1 0 2 0 1 0 0 0 2 2 2 0 2 1 1 1 0 1 2 0 2 0 0 0 2 2 1 1 0 0 0 0 0 0 0 0 0 1 0 1 1 0 1 1 1 0 0 2 0 2 0 2 2 1 0 2 0 0 0 1 0 0 2 0 2 0 0 0 1 2 2 1 2 1 0 0 0 1 0 1 1 0 0 2 2 1 1 1 1 0 0 0 0 2 0 2 0 0 1 2 0 0 0 0 2 0 0 1 1 0 0 0 1 0 0 0 1 0 1 1 0 0 2 1 0 2 1 1 1 1 1 1 1 0 2 2 1 0 1 0 2 0 0 2 0 0 2 0 0 0 0 0 0 1 1 0 0 1 0 0 0 0 0 0 1 1 1 1 0 0 0 2 0 0 1 0 2 0 0 0 0 0 0 1 1 1 1 1 2 1 1 1 1 0 0 0 1 1 1 0 0 0 1 2 0 1 0 1 2 2 0 2 1 0 0 2 1 0 1 0 0 1 1 0 2 0 0 0 2 2 2 0 2 2 0 0 0 1 1 0 0 0 1 0 0 0 2 0 2 1 1 1 2 2 2 1 2 0 0 0 2 0 0 0 2 1 0 2 0 1 1 0 1 2 1 1 0 2 1 1 2 1 0 0 0 1 1 1 0 1 0 0 1 0 2 1 1 1 1 2 0 1 1 0 0 0 0 0 0 0 0 1 0 0 0 1 1 1 0 1 2 0 0 0 0 2 1 0 0 0 0 1 1 1 0 0 1 2 0 0 1 0 0 0 0 0 0 0 0 0 0 0 2 0 0 0 1 1 1 0 0 1 1 1 1 0 0 2 0 2 2 1 2 0 1 1 0 2 0 0 0 1 1 1 1 1 0 0 2 2 0 0 0 1 0 1 0 1 2 1 0 1 0 0 0 0 1 1 0 2 1 1 0 2 0 2 2 2 2 0 1 1 1 1 1 0 1 0 2 0 1 0 1 0 0 1 0 1 1 0 0 1 0 0 1 0 0 0 0 0 0 0 0 0 0 1 0 0 0 0 0 0 1 0 0 0 0 0 1 1 2 0 1 0 0 0 0 0 0 0 0 0 0 0 1 0 0 0 0 2 2 0 0 1 0 0 1 0 0 0 2 0 1 2 1 1 0 1 1 1 1 1 1 0 0 0 2 0 2 1 2 0 1 2 0 1 0 0 0 0 0 0 1 0 0 2 1 2 1 1 2 1 0 1 1 0 0 2 1 1 1 1 1 0 0 0 0 0 1 0 2 0 0 1 0 0 0 0 0 1 1 0 1 1 0 0 0 1 0 0 0 2 0 0 2 0 0 0 0 0 0 0 2 0 2 2 0 1 0 1 0 0 0 1 0 0 1 0 1 0 0 0 1 2 0 0 0 0 2 0 2 0 0 0 0 2 1 1 2 0 0 0 0 0 0 2 1 0 0 0 1 1 1 2 0 1 1 1 2 1 1 0 1 1 1 1 1 1 1 0 1 2 2 0 2 0 0 0 2 0 0 0 0 2 1 1 0 0 0 0 1 2 0 1 1 0 0 0 0 1 0 1 1 1 0 0 0 1 1 2 1 0 0 0 0 1 0 0 1 2 2 2 2 0 1 0 0 0 0 0 2 0 0 1 0 0 0 1 1 1 0 0 1
17 1 0 1 1 0 1 1 1 1 1 0 2 1 0 1 0 2 1 1 1 1 0 1 0 0 0 1 0 2 2 0 1 0 2 2 2 2 0 0 1 1 0 0 1 0 0 0 2 1 0 0 1 1 1 1 0 1 1 0 0 0 1 1 0 1 1 0 1 1 0 1 2 0 2 2 0 1 1 1 1 0 1 1 1 0 0 0 1 2 0 1 1 2 0 2 1 0 0 1 0 2 0 0 2 2 2 2 0 0 0 0 1 1 1 1 1 1 1 1 1 0 2 2 2 2 2 2 2 0 1 0 0 0 0 0 0 0 0 1 1 0 0 0 0 0 1 0 0 1 0 0 0 1 0 0 0 1 1 1 1 0 2 2 1 2 1 1 0 1 0 1 0 2 2 0 1 2 1 2 0 1 1 1 0 0 2 1 1 0 1 1 1 1 2 0 0 2 0 0 0 0 0 1 2 0 1 2 0 0 0 1 0 0 1 2 2 0 1 1 0 0 2 2 0 0 1 0 0 1 0 0 0 0 0 0 0 2 0 0 0 1 2 2 0 2 0 0 0 0 0 0 0 1 1 0 0 0 0 0 0 0 1 1 0 0 0 1 1 1 0 2 0 2 1 1 0 2 2 2 0 2 0 0 2 2 0 2 2 2 0 1 1 0 2 0 2 0 0 0 0 0 0 2 0 0 0 1 0 1 1 1 2 2 0 0 2 0 1 0 2 1 2 2 2 0 0 1 0 1 0 1 0 2 0 0 0 1 0 1 2 2 0 1 0 0 1 1 2 2 1 1 2 2 1 0 1 1 0 1 1 0 1 0 1 0 0 0 0 2 2 2 2 0 0 0 2 0 1 0 0 1 0 1 0 0 0 0 0 0 0 1 1 0 2 1 1 1 1 1 1 1 2 2 0 0 2 1 0 2 0 0 2 0 0 2 0 0 0 0 2 2 0 1 0 0 0 0 1 0 1 0 0 1 1 0 0 1 1 0 2 1 0 0 0 2 0 0 0 0 0 0 0 1 2 0 1 1 1 0 0 1 2 2 0 0 0 1 0 0 0 1 2 1 2 2 0 2 1 2 1 1 2 1 0 0 1 1 1 0 1 1 0 2 1 0 0 1 1 2 0 2 2 0 0 1 2 0 1 0 0 0 1 1 0 1 1 2 0 1 1 2 2 2 2 2 0 0 0 2 0 0 0 2 0 0 1 0 0 1 0 0 1 1 1 1 2 1 1 1 0 0 0 0 0 1 0 1 0 1 0 0 0 1 1 0 0 0 1 0 0 0 0 0 0 0 0 2 0 2 0 0 1 1 1 0 0 0 0 0 0 1 0 0 1 0 1 0 0 0 0 2 0 2 0 0 0 1 0 2 1 0 0 0 0 1 0 0 0 0 0 1 0 0 0 0 2 2 0 0 0 0 0 0 0 0 2 0 2 2 2 2 0 0 2 0 2 0 0 0 0 2 2 0 0 0 2 1 1 0 0 0 1 2 0 2 1 2 0 0 0 0 0 0 0 2 0 0 1 1 0 2 2 1 2 2 0 2 1 1 1 0 0 1 1 0 0 1 0 0 0 0 0 0 0 0 2 2 0 0 0 0 0 2 0 0 0 0 0 0 0 1 0 1 1 0 1 0 2 0 0 0 0 0 0 0 1 0 0 0 0 0 1 0 0 0 0 0 0 0 0 0 0 0 0 1 2 0 2 0 0 2 1 1 0 1 2 0 0 2 1 0 1 0 0 0 1 2 1 1 1 0 0 0 1 2 0 1 1 2 0 2 2 0 0 0 1 2 0 2 2 2 0 0 0 0 1 0 1 2 2 0 0 0 1 0 2 0 2 2 2 1 0 0 0 2 1 0 0 2 1 1 2 0 0 0 0 0 1 1 0 1 1 1 0 0 1 1 0 0 2 0 1 1 0 0 0 0 0 0 0 2 0 1 1 1 1 0 1 0 0 0 1 0 0 0 0 1 0 0 1 1 2 0 0 0 0 1 1 0 1 0 0 1 1 0 1 1 0 0 0 1 1 0 2 1 1 2 0 2 0 0 1 1 1 1 0 1 2 0 1 0 0 1 0 0 0 0 1 1 1 1 0 1 0 0 0 0 0 0 0 0 1 2 2 0 0 0 0 0 2 0 2 0 1 0 0 0 0 1 1 0 0 1 0 0 0 0 1 0 1 1 0 0 0 0 1 2 0 0 0 0 2 2 0 0 0 0 1 2 0 0 0 1 1 0 0 0 0 0 0 0
18 0 0 2 0 0 1 2 2 0 1 0 0 2 0 1 0 1 1 1 1 1 0 2 0 0 0 2 0 2 2 0 1 1 1 1 1 1 0 0 1 1 0 0 0 0 0 0 2 0 0 0 1 2 0 2 0 0 0 1 0 1 1 1 0 0 2 0 0 0 0 0 2 0 1 1 0 1 1 0 2 0 2 0 1 0 0 0 2 2 0 1 2 1 0 0 0 0 0 1 0 2 0 0 1 2 2 1 1 1 0 1 1 1 1 1 1 0 1 1 1 0 2 1 1 1 1 1 2 0 0 0 0 0 1 0 1 0 0 0 1 0 0 0 1 1 0 0 1 1 0 0 0 0 0 0 0 0 0 2 2 0 1 2 2 2 2 0 1 1 1 0 1 1 2 0 1 1 0 1 0 1 1 1 0 0 1 2 0 0 0 2 0 0 2 0 1 1 0 0 0 0 0 1 2 0 2 2 2 0 0 1 2 0 2 2 0 0 2 2 0 0 1 2 0 0 0 0 0 1 0 0 0 0 0 0 0 2 0 0 0 0 2 0 0 0 0 0 0 0 0 0 1 0 0 1 1 0 0 0 0 0 0 0 0 0 0 0 2 0 2 2 1 2 0 0 0 2 2 2 0 2 1 1 2 0 2 1 1 2 0 1 0 0 1 0 2 2 0 2 0 0 1 0 1 0 1 1 0 1 1 1 2 0 2 1 1 0 1 0 1 2 1 1 1 0 0 0 2 0 0 0 0 1 0 0 0 1 1 1 0 1 2 0 0 0 1 0 2 2 1 1 1 1 0 0 1 1 0 0 1 1 1 0 1 1 0 2 2 0 0 0 1 1 1 2 2 0 1 0 2 0 1 2 0 0 0 0 0 0 0 2 0 0 2 0 0 1 1 1 1 1 1 1 0 0 1 0 0 2 0 0 0 0 1 1 0 0 0 0 0 1 0 2 1 1 1 0 2 1 1 1 0 1 0 0 0 0 1 1 0 1 0 0 0 0 0 0 1 0 0 1 2 2 2 2 2 0 0 0 1 1 0 0 0 2 0 1 0 0 0 0 1 1 1 0 1 0 2 0 2 2 1 0 1 0 1 1 1 0 0 2 0 0 1 0 0 1 1 2 0 2 2 0 0 0 2 0 0 1 0 0 0 0 1 1 0 2 1 1 1 2 1 1 0 1 0 0 1 1 1 1 0 0 1 0 2 0 0 1 1 1 0 0 0 1 2 0 2 2 0 0 0 0 1 0 0 1 0 0 0 0 1 2 1 0 0 0 1 0 1 2 1 0 1 0 1 0 0 0 0 0 0 1 2 1 1 0 0 1 1 1 0 0 2 0 1 1 1 0 1 1 1 1 0 1 1 1 0 2 0 0 0 1 0 1 0 0 0 0 0 1 0 0 0 1 1 1 0 0 1 1 0 2 0 0 2 0 2 2 1 0 1 1 0 0 1 0 0 0 1 1 1 1 1 1 2 2 2 0 0 0 1 0 1 0 1 2 0 1 0 2 0 0 0 1 2 0 1 1 1 0 2 2 2 2 1 2 1 1 1 1 0 1 1 0 0 1 0 1 0 1 0 0 1 0 2 1 0 0 1 0 0 2 0 0 0 1 1 1 0 1 1 0 2 1 0 0 1 0 1 1 1 0 0 0 1 0 0 0 0 0 0 0 0 1 0 0 0 0 0 0 0 0 0 0 0 0 2 0 0 2 2 1 0 0 2 0 0 2 0 0 0 1 1 1 2 1 1 1 1 1 0 0 0 1 1 2 1 2 0 1 2 1 0 0 0 0 1 1 0 0 0 0 1 1 1 0 0 1 1 1 0 0 2 0 2 0 2 2 2 2 0 1 0 1 1 2 0 2 0 0 2 1 1 0 0 0 2 0 2 2 0 0 0 0 0 1 0 0 2 1 0 2 0 0 0 1 0 1 0 2 1 1 2 1 2 0 1 1 1 1 1 0 0 0 0 0 0 0 1 1 2 0 0 0 1 1 1 0 1 0 1 0 1 0 1 0 0 0 0 2 0 2 2 2 0 1 0 1 0 2 0 0 0 0 1 0 1 1 0 1 1 1 0 0 1 1 0 1 2 1 0 1 1 0 0 1 0 1 0 1 1 1 1 1 1 2 0 0 2 0 1 1 1 0 1 0 0 1 1 0 1 0 0 0 0 0 1 0 1 1 1 1 1 0 0 1 1 0 0 0 0 1 0 0 0 0 0 1 0 0 0 2 1 0 0 0 0 1 0 0
19 0 0 1 0 0 0 2 2 1 1 0 1 1 0 1 0 2 0 0 2 2 0 1 0 0 0 2 1 2 2 0 1 1 0 0 0 1 0 0 1 1 0 0 0 0 0 0 1 1 0 1 0 2 0 2 0 1 1 0 0 2 2 2 0 1 1 1 0 0 0 0 1 0 1 2 1 0 1 0 1 0 2 0 2 0 0 1 1 1 0 1 1 2 1 2 2 1 1 1 0 2 0 0 1 0 2 1 1 1 0 1 0 1 0 0 1 0 2 0 0 0 2 2 1 0 1 1 2 0 1 0 0 0 2 1 1 0 0 2 0 0 1 0 1 1 1 0 0 2 0 0 1 1 1 0 0 0 0 1 1 1 2 2 0 2 1 1 1 1 0 0 0 2 2 0 0 0 0 0 0 0 0 0 0 0 0 2 0 1 0 2 0 0 2 0 0 0 0 0 0 0 0 0 2 0 0 0 2 0 1 0 0 0 1 2 0 1 1 1 0 0 1 0 1 1 1 0 0 2 0 0 1 1 0 0 0 2 0 0 0 0 2 2 0 2 0 0 0 0 0 1 0 0 0 0 0 2 1 1 0 1 0 0 0 0 0 0 2 1 0 1 0 1 0 0 0 2 2 2 0 2 1 1 2 1 1 1 0 2 1 1 1 0 2 0 2 1 0 1 0 0 0 1 0 0 0 0 1 2 0 1 1 0 2 1 2 1 0 0 1 1 2 0 0 0 0 0 0 1 0 2 0 2 0 0 0 1 1 1 1 1 1 1 0 0 2 1 2 2 1 1 2 2 1 0 0 1 0 2 2 0 2 0 2 1 0 1 2 0 0 0 0 2 0 0 1 1 1 1 0 0 0 1 0 0 1 0 0 0 0 0 0 0 2 1 1 1 0 0 0 0 0 2 2 1 0 0 0 1 1 0 1 0 1 2 1 0 0 0 0 1 0 2 1 2 1 0 2 0 2 0 0 1 2 1 0 2 1 1 1 1 0 0 0 1 0 0 1 0 0 0 0 2 1 0 1 2 2 2 2 1 0 0 0 2 0 0 0 0 0 0 0 2 1 0 1 2 2 1 1 2 1 1 1 1 0 2 1 0 0 2 0 1 1 1 1 1 1 2 0 2 1 1 0 1 2 1 0 1 0 1 1 1 1 0 0 2 2 1 1 2 1 1 0 2 0 1 0 2 0 2 1 1 1 0 1 0 0 2 0 0 0 0 0 1 2 1 1 1 0 0 1 0 1 0 0 1 0 2 0 0 0 1 0 1 1 0 0 0 0 1 1 0 1 0 2 1 0 1 0 0 0 1 1 0 0 0 0 0 0 2 0 0 0 1 0 0 0 0 0 2 1 0 1 1 1 2 0 2 1 0 0 0 0 0 0 0 0 0 0 0 0 0 0 2 0 0 0 0 1 1 0 2 0 1 2 0 2 2 0 1 0 0 1 0 1 0 0 0 0 2 2 0 0 0 1 1 1 0 0 0 0 1 1 2 1 2 1 0 0 1 1 0 0 1 1 0 2 0 1 1 1 0 2 2 2 2 0 2 2 0 1 2 1 1 0 1 0 1 1 0 0 1 1 0 1 2 0 0 0 0 0 1 0 1 0 0 0 0 0 1 1 0 2 0 0 0 1 0 1 1 0 0 0 0 0 0 0 0 0 0 0 0 0 1 0 0 0 1 1 1 0 0 0 0 0 0 1 0 0 0 2 2 1 0 1 0 0 2 0 1 1 1 1 0 1 1 1 1 1 1 1 1 1 1 1 2 1 2 0 1 2 1 0 0 1 1 0 0 0 1 0 1 1 0 2 0 1 1 1 0 0 0 2 0 2 0 2 2 1 2 0 1 0 1 1 1 0 2 1 1 2 0 0 0 0 1 1 1 0 1 0 0 0 0 1 0 0 0 2 0 0 2 0 0 0 0 0 0 0 2 0 0 0 1 1 1 1 0 0 0 2 0 0 1 0 0 1 1 2 2 2 0 0 0 0 1 1 0 1 1 0 0 1 0 1 2 0 0 0 2 1 0 1 1 1 0 0 1 1 1 1 1 2 2 0 1 1 1 0 1 0 2 0 1 1 1 2 0 1 0 0 2 0 0 0 0 1 0 0 0 0 1 0 1 2 1 1 1 2 0 0 2 2 0 2 0 1 1 0 1 0 0 0 0 0 0 1 0 0 1 0 0 0 1 0 1 1 1 1 1 0 1 0 1 0 0 0 2 0 0 1 0 0 1 0 0 0 0 1 1
20 1 0 1 1 0 0 2 2 0 0 1 1 1 0 1 0 0 1 0 2 2 1 2 0 0 0 2 0 2 2 0 2 2 2 0 2 1 1 0 1 1 0 1 0 1 1 0 2 0 0 0 0 0 2 1 0 0 0 2 0 0 2 2 1 1 0 0 1 1 0 1 2 0 0 2 2 0 1 0 2 0 2 0 2 0 0 0 2 2 0 0 1 1 0 1 1 0 0 2 0 2 0 0 1 2 2 1 1 0 0 1 1 1 1 1 1 0 2 1 1 0 1 1 0 0 0 1 1 0 1 0 0 0 0 0 0 0 0 0 2 0 1 0 0 1 0 1 0 0 0 0 0 0 0 0 0 0 0 1 1 1 2 2 0 2 1 0 1 0 0 0 2 0 2 0 1 2 1 1 0 2 1 1 0 0 1 0 0 0 2 0 0 0 2 0 2 2 0 0 0 0 0 1 2 0 2 0 0 0 2 1 1 1 1 2 0 0 2 2 0 0 2 1 1 1 1 0 1 2 0 0 0 0 0 0 0 2 0 0 0 1 2 1 1 2 1 1 1 0 0 1 0 0 0 0 0 2 0 0 0 0 1 1 0 0 0 0 1 0 0 2 0 1 0 0 0 0 1 0 1 1 0 0 1 0 1 1 2 2 0 1 1 0 2 0 2 1 0 1 1 0 1 1 1 1 1 0 0 2 0 2 2 0 2 0 2 0 0 0 1 2 0 0 1 0 0 0 0 2 0 1 0 2 0 1 1 2 0 1 1 1 2 1 1 1 1 0 1 1 0 0 1 1 0 0 0 0 0 1 1 0 1 0 1 1 0 1 1 1 1 1 2 2 1 1 2 0 0 0 1 1 0 0 1 0 1 0 0 0 0 0 1 1 1 1 1 0 0 0 0 0 0 2 2 1 0 0 0 1 1 0 1 0 1 2 1 0 0 0 0 0 0 2 1 1 2 0 2 0 1 0 0 2 0 0 0 0 0 0 2 1 0 0 2 2 1 0 0 0 0 0 1 2 1 1 1 2 2 2 2 1 0 0 0 1 1 1 0 0 0 1 2 0 1 0 1 2 2 0 0 2 2 0 0 0 1 0 0 0 1 0 1 1 0 1 1 0 0 1 1 2 2 0 0 0 1 0 0 2 0 0 0 0 0 2 1 2 1 0 0 2 2 2 1 2 0 1 0 2 0 2 0 1 1 0 0 0 1 1 0 1 1 0 0 2 0 1 1 2 1 0 0 0 0 0 0 0 0 0 1 0 0 1 1 0 0 1 1 1 1 1 1 0 0 0 1 1 0 1 1 0 0 1 2 2 2 0 0 0 1 1 0 2 0 1 0 0 0 0 0 2 1 2 0 1 0 1 0 1 1 0 0 0 1 1 1 0 0 0 0 0 0 0 0 1 1 2 0 0 0 0 0 2 0 1 2 0 2 1 1 1 0 0 2 0 2 0 1 0 0 1 0 0 0 0 2 1 1 0 0 0 0 1 1 1 1 2 1 0 1 0 0 0 0 2 1 0 1 1 1 1 2 0 2 2 2 1 1 1 1 1 2 2 0 0 1 2 0 1 1 0 0 2 2 0 2 1 0 0 1 0 0 1 0 1 0 1 1 0 0 0 0 0 2 0 0 0 0 0 0 1 0 0 0 0 2 1 0 1 0 1 0 0 0 0 0 0 0 0 0 0 0 0 0 0 0 0 2 0 0 2 2 0 0 0 0 2 0 0 0 0 0 1 1 1 2 2 2 2 0 0 0 0 0 2 0 2 0 1 1 0 2 1 1 1 1 0 0 2 1 1 0 0 2 2 2 0 1 1 1 0 0 0 2 1 1 1 2 1 1 1 0 1 0 1 1 1 1 2 2 2 2 0 0 0 0 0 1 0 0 0 0 0 0 0 0 0 0 0 2 0 0 2 0 0 0 0 0 1 0 1 0 1 1 2 1 1 1 0 1 1 2 1 0 0 0 1 2 2 2 2 2 0 0 0 0 1 0 2 0 0 2 0 2 0 2 2 0 0 1 0 0 0 2 1 0 0 1 1 0 1 0 0 1 1 1 2 1 1 0 1 1 1 1 2 1 0 1 0 2 2 0 2 0 0 0 0 1 0 0 1 2 1 1 0 1 0 0 1 2 0 1 1 2 0 1 1 2 1 1 1 1 0 0 1 0 0 0 0 1 0 0 0 1 0 1 1 1 0 0 0 1 1 0 0 0 0 0 1 1 0 1 0 0 0 0 2 2 0 0 0
21 1 1 1 0 0 0 2 2 0 0 0 0 0 0 0 0 0 1 0 1 1 0 2 0 0 0 1 1 1 1 1 1 0 2 1 2 2 0 0 1 1 0 0 1 0 0 1 0 2 0 1 0 0 1 1 0 0 0 0 0 0 1 2 0 0 1 0 0 0 0 0 2 0 2 2 0 0 0 0 0 0 2 1 2 0 0 0 2 2 0 0 1 1 1 2 0 1 0 2 1 2 1 0 1 1 2 2 0 0 1 1 0 0 0 0 0 0 2 1 1 0 1 1 0 0 0 1 2 0 1 0 0 0 1 0 0 0 0 0 0 0 0 0 1 1 0 0 0 0 0 1 1 0 0 0 0 1 1 2 1 1 2 2 1 2 2 1 0 2 0 0 1 1 2 0 0 0 0 0 0 0 1 1 0 0 1 1 0 0 2 0 1 1 1 1 1 2 0 0 0 1 1 0 1 0 0 2 1 0 0 2 2 0 2 2 1 0 1 1 1 1 2 2 0 0 1 0 0 2 0 0 0 0 0 0 0 2 0 0 0 0 0 1 0 1 1 0 0 0 0 1 0 0 0 0 1 1 1 1 0 1 1 1 0 0 0 2 2 0 0 2 0 0 0 1 0 2 2 1 0 0 0 0 0 0 2 0 2 2 0 2 0 1 2 1 1 1 0 1 1 0 1 0 1 1 0 1 1 1 0 0 2 1 2 2 2 0 0 0 0 2 2 0 1 0 0 0 0 0 0 2 1 1 0 1 0 2 0 1 1 2 2 1 1 1 1 0 2 0 0 0 1 1 1 0 0 1 0 1 1 0 2 1 2 0 0 1 1 1 1 1 0 2 0 0 0 1 0 0 0 1 0 2 0 0 0 0 0 0 0 0 0 0 1 0 0 1 0 0 0 0 1 2 2 2 0 1 1 1 0 0 0 0 1 1 1 1 0 0 0 1 0 2 0 0 2 0 1 0 1 0 0 1 1 0 1 1 0 1 2 2 0 0 1 2 0 0 1 0 1 0 1 1 1 1 1 2 1 1 2 2 0 0 0 1 0 2 0 0 0 1 1 1 1 1 0 1 0 1 2 1 1 0 1 0 1 1 1 0 0 2 0 0 0 0 0 0 1 1 1 1 1 1 0 0 2 0 0 0 0 0 0 1 0 1 1 1 1 2 2 2 1 1 0 1 1 2 0 2 0 2 0 0 0 0 2 0 0 0 0 2 1 1 1 0 1 0 2 2 1 0 0 0 1 0 0 0 0 0 1 0 1 1 0 0 0 1 1 1 1 1 2 0 1 0 2 0 0 0 0 0 0 0 0 0 0 1 1 2 1 0 0 1 0 1 0 0 0 0 0 2 1 0 1 1 1 0 0 1 1 0 0 1 0 1 1 0 0 0 0 1 2 1 0 0 1 0 0 0 2 2 1 0 0 1 1 0 2 2 1 1 0 1 1 0 2 0 1 0 0 1 1 0 0 0 2 1 0 1 2 0 1 2 0 2 1 2 1 1 1 1 0 0 0 2 0 0 1 1 0 1 2 1 2 2 0 1 2 1 2 1 1 2 2 0 1 2 0 0 0 1 0 1 2 0 2 1 0 0 1 0 1 1 0 1 1 1 1 0 0 1 0 1 0 0 1 0 0 0 0 0 0 0 0 0 1 0 0 0 0 0 0 0 0 1 0 0 0 0 0 0 1 1 1 0 0 0 1 1 0 0 0 0 0 1 1 1 0 1 0 1 1 0 0 0 1 1 1 1 1 1 0 0 0 1 0 1 0 2 0 1 2 0 0 0 2 2 0 2 2 2 0 0 2 2 0 1 1 2 1 0 0 0 1 0 0 0 2 2 1 1 0 0 0 0 0 2 0 2 0 0 2 0 0 1 0 0 1 0 1 1 1 0 0 0 1 0 0 0 2 0 1 1 0 0 0 1 1 0 0 2 0 0 0 1 1 0 1 0 0 0 1 0 0 1 1 1 0 0 1 1 2 0 0 0 2 2 0 2 1 0 2 0 2 1 1 2 0 0 0 1 1 0 1 2 0 2 0 2 0 1 1 0 1 1 2 1 1 0 0 0 0 1 1 1 1 1 1 0 1 0 0 2 0 1 1 0 0 0 0 1 1 0 0 0 1 1 0 2 2 0 2 0 0 0 0 0 0 1 1 0 0 0 2 0 2 0 1 0 1 0 0 0 0 0 0 0 2 0 0 0 0 0 0 0 0 0 0 0 0 0 0 0 0 0 1 0 0 0 1 1
22 0 0 2 1 0 0 2 0 2 2 0 0 0 0 0 0 0 0 1 1 2 0 0 0 0 0 2 0 2 2 0 1 2 1 0 2 0 2 0 0 0 0 1 0 1 0 1 1 1 0 1 1 1 1 1 0 1 1 2 0 0 1 2 1 0 1 0 0 1 1 1 2 0 0 2 2 0 1 1 1 0 1 1 1 0 0 0 2 2 0 0 2 2 0 2 0 1 0 1 1 1 0 0 1 1 2 1 1 0 0 1 0 1 0 0 1 0 2 0 0 0 2 1 0 0 0 0 2 0 0 0 0 0 1 0 0 0 0 1 1 0 0 1 0 0 0 0 0 0 0 0 0 0 0 0 0 0 1 1 0 2 0 2 0 2 0 2 0 1 0 0 0 2 2 0 1 1 0 1 0 1 1 1 1 1 1 2 0 1 1 1 0 1 2 0 0 2 0 0 0 1 0 1 2 0 2 2 1 0 1 1 0 0 2 2 0 0 1 1 0 0 1 2 0 0 2 1 1 1 0 0 2 2 1 0 0 2 1 1 0 0 2 2 0 2 0 0 0 0 0 0 0 0 0 0 1 2 0 0 1 1 1 1 0 0 1 0 2 0 1 0 1 2 0 0 1 1 1 0 0 1 1 1 2 0 2 0 1 1 0 1 0 1 2 0 2 0 0 0 0 0 0 0 0 0 2 1 0 2 0 2 2 0 2 0 2 0 0 0 1 1 0 0 2 0 0 0 0 0 0 0 1 0 0 0 0 1 1 0 1 2 0 2 2 2 0 2 2 1 1 1 2 2 1 1 1 0 0 1 2 1 2 1 2 1 0 0 0 2 2 2 1 2 1 0 2 0 1 0 1 1 0 1 0 0 0 0 0 0 0 1 1 0 2 0 0 2 0 0 0 0 1 1 1 0 0 1 0 1 1 0 0 0 1 2 0 0 0 0 0 1 0 0 0 0 0 0 2 1 0 1 0 2 0 0 0 1 1 1 1 0 0 0 0 1 0 0 0 0 0 1 0 1 0 0 0 2 2 2 1 1 1 0 0 2 1 2 0 1 2 2 2 0 1 0 2 2 2 0 0 2 2 2 2 2 0 1 1 0 1 1 0 1 0 0 0 0 0 2 0 2 1 1 1 1 2 0 1 0 1 0 0 0 0 2 0 2 0 0 0 2 2 2 1 2 1 1 1 2 0 1 0 1 1 0 1 0 1 0 1 2 2 1 1 1 2 0 2 2 0 1 1 0 2 1 1 0 0 0 1 0 0 1 0 1 1 1 1 1 1 1 1 0 0 0 1 1 0 1 0 0 0 1 1 0 0 0 0 0 1 1 0 2 0 0 0 0 0 0 0 2 0 1 1 0 0 2 0 2 1 0 0 0 1 1 1 0 0 0 0 1 0 0 0 0 2 1 0 0 0 0 0 2 0 1 2 0 2 1 2 2 0 0 0 0 2 0 0 0 0 1 0 2 1 1 1 1 1 0 0 0 1 1 0 0 2 1 0 1 1 1 1 0 0 2 0 0 2 0 1 0 2 0 2 2 1 1 2 1 2 1 1 2 1 1 0 1 0 0 0 0 0 0 1 0 2 1 1 0 1 0 0 1 0 0 0 1 1 0 0 0 1 1 0 1 1 0 0 0 0 1 0 0 0 0 1 0 1 1 0 1 0 0 0 1 0 2 0 0 1 1 0 0 0 0 0 0 2 1 0 1 1 1 1 1 1 0 0 2 0 1 0 1 1 0 2 2 2 2 0 0 1 1 1 2 0 2 1 2 0 1 2 0 1 1 0 1 1 0 0 0 0 0 1 1 0 0 0 2 2 0 0 0 1 0 0 1 2 1 1 2 0 1 0 1 1 1 0 2 0 0 2 0 0 0 0 0 0 0 0 0 0 1 0 0 1 0 0 0 1 0 1 1 1 0 1 1 0 0 0 1 0 2 2 0 1 0 1 0 0 0 0 1 0 0 0 1 1 2 2 2 2 0 0 0 0 1 0 2 0 0 0 0 2 0 2 2 0 0 0 1 0 0 2 2 0 1 0 1 0 1 1 0 1 1 2 0 1 1 0 1 0 0 1 0 1 2 0 0 2 2 0 1 0 1 1 2 0 1 0 1 1 1 0 0 1 0 0 1 2 0 1 1 1 0 1 1 2 1 1 1 1 0 2 0 2 1 1 0 0 0 0 0 1 0 0 0 2 0 0 0 0 1 0 0 0 0 0 2 2 0 1 0 0 0 0 0 0 0 0 1
23 1 0 2 0 0 1 1 1 1 2 0 1 1 0 1 0 1 0 0 2 2 0 1 1 1 1 0 0 2 2 0 1 0 2 0 2 0 0 0 0 0 0 0 2 0 2 1 0 2 0 2 1 1 1 2 0 0 0 0 2 0 2 2 0 1 0 1 0 0 0 1 2 0 1 2 1 0 0 0 1 0 2 0 2 0 1 1 2 2 0 1 2 2 0 2 0 1 0 2 1 2 0 0 1 1 2 0 2 0 0 2 1 1 1 1 1 1 1 0 0 2 2 1 1 1 1 1 1 0 1 1 1 0 0 0 1 0 0 2 0 0 0 0 2 2 0 0 0 1 1 2 2 1 0 1 1 1 0 2 2 0 1 2 0 1 1 1 0 2 0 1 2 0 2 1 0 0 0 0 0 0 1 1 1 1 1 2 0 1 1 2 0 0 1 0 1 2 0 0 0 0 0 1 2 0 0 0 0 0 1 1 1 0 2 2 1 1 1 0 1 1 1 1 1 0 2 1 1 2 1 1 0 0 0 0 0 2 0 0 0 0 2 1 0 1 0 0 0 0 0 1 0 0 0 0 1 0 0 1 0 0 0 0 0 0 0 0 2 1 0 0 0 2 0 0 0 1 2 1 0 2 0 0 1 1 1 0 1 2 0 2 0 0 2 0 2 1 0 1 0 1 0 1 0 0 0 1 0 2 0 2 2 1 2 0 2 1 0 0 0 2 2 1 1 0 1 0 0 0 0 2 0 1 0 0 0 2 0 1 0 1 1 2 0 0 2 0 2 0 0 0 2 2 0 1 1 0 0 1 1 0 2 0 2 1 0 0 1 1 1 1 0 2 1 1 2 0 0 0 0 0 0 0 0 0 1 0 0 2 0 1 1 0 2 1 1 2 0 0 0 1 1 2 1 0 1 0 0 1 1 0 0 0 1 2 1 1 0 0 0 1 0 0 0 0 1 0 0 0 0 0 0 2 1 1 1 0 1 1 1 0 0 0 0 0 0 0 0 0 0 0 0 2 1 0 1 1 1 0 0 0 0 0 0 2 0 1 0 1 1 1 2 0 2 1 1 2 2 0 2 2 1 1 2 1 0 1 1 0 1 0 0 1 1 1 1 0 2 2 0 2 2 0 0 0 2 0 0 0 0 0 1 1 0 1 0 2 0 2 2 2 2 2 0 2 0 0 0 2 0 2 0 1 2 0 1 0 1 0 0 2 1 1 0 1 1 2 0 0 0 0 0 0 2 1 1 0 0 0 1 0 0 0 0 0 0 0 0 0 0 1 0 0 0 0 0 1 0 1 1 0 1 1 1 1 1 0 0 1 0 1 0 0 0 0 1 1 1 0 1 0 1 2 0 0 2 2 0 1 0 0 0 1 1 1 0 0 1 1 1 2 0 2 0 0 0 1 0 0 1 1 0 2 0 1 2 0 2 2 0 1 1 2 0 0 1 0 0 0 0 0 1 1 0 0 2 2 1 1 1 0 1 1 1 0 0 2 0 0 0 1 0 0 0 1 1 1 0 2 0 1 1 1 1 1 2 2 1 0 0 0 1 1 1 0 0 2 0 2 1 0 0 2 2 0 2 0 1 0 1 0 0 2 1 2 1 1 1 0 0 0 0 1 0 0 1 0 1 0 0 1 0 0 0 0 1 0 1 1 1 0 0 2 0 0 0 0 0 0 0 0 0 1 1 0 0 0 0 0 0 0 2 1 0 0 0 0 0 2 0 0 0 0 0 0 0 1 1 2 0 0 0 0 2 2 0 2 0 2 0 0 2 1 0 0 0 1 0 1 1 2 0 0 2 1 1 1 2 2 1 0 0 0 1 0 1 0 2 1 1 2 0 1 0 0 0 0 0 1 1 1 1 0 0 0 0 0 0 0 0 0 1 0 0 0 0 0 0 0 2 0 0 2 0 0 0 0 2 0 0 2 0 1 1 1 2 0 2 0 0 0 1 1 0 1 0 1 0 0 1 1 2 0 0 0 1 2 1 1 0 0 1 2 2 1 2 2 0 1 0 0 0 0 2 1 1 0 0 1 0 1 0 2 2 1 0 0 0 0 0 0 0 2 0 1 1 0 0 1 1 1 1 1 1 0 0 0 1 1 0 1 1 2 2 0 0 0 0 0 2 0 2 0 0 1 1 1 1 2 1 0 2 0 1 1 1 0 1 0 1 1 0 0 2 0 0 2 0 0 0 0 0 0 1 1 1 0 0 2 1 0 0 0 0 0 1 0 0 0 1 1
24 1 1 2 0 0 1 1 2 0 0 2 0 1 0 0 1 1 2 1 0 1 1 2 0 0 0 1 0 2 2 0 1 1 2 0 2 1 0 1 1 1 1 1 0 1 0 0 2 0 0 0 1 1 1 1 1 0 0 2 0 0 0 1 0 0 1 0 0 1 0 1 1 0 1 2 1 0 0 1 0 0 2 0 0 0 0 1 2 2 2 2 1 1 1 2 2 0 0 1 0 2 0 0 0 0 2 2 0 0 2 2 1 2 1 1 2 0 2 0 0 0 2 1 1 1 1 1 1 0 0 0 0 0 1 0 0 0 0 1 1 0 0 0 0 1 0 0 0 0 0 0 0 0 1 1 1 1 0 2 2 1 1 1 0 1 0 0 1 2 0 1 0 2 1 0 0 0 0 0 0 0 1 1 0 0 1 2 0 0 2 2 1 0 2 0 2 1 1 0 0 0 0 0 2 0 1 1 1 0 2 2 0 0 1 2 0 1 2 0 2 2 2 2 0 0 1 0 0 1 0 0 0 0 0 0 0 2 0 0 0 0 2 1 1 2 1 0 0 0 0 0 0 0 0 1 1 1 0 0 0 0 1 1 0 0 0 1 2 0 0 2 0 0 0 1 0 0 1 0 0 2 0 0 2 1 1 0 0 1 0 1 0 0 2 0 2 2 0 1 0 0 0 0 0 1 0 1 0 1 1 2 1 1 0 1 2 1 1 0 1 2 2 1 1 0 0 0 0 0 0 2 1 1 0 0 0 0 2 2 1 2 2 1 1 2 0 0 1 1 0 0 2 2 2 0 1 0 0 1 1 0 2 0 2 0 0 2 2 0 0 0 0 2 0 0 0 0 1 0 2 1 0 1 0 1 1 0 0 0 0 1 1 0 2 0 0 1 2 2 1 1 1 2 2 1 0 1 0 2 0 0 0 0 1 1 1 0 0 0 0 1 0 2 0 1 1 0 1 1 0 0 0 1 1 0 1 0 0 0 1 1 0 1 1 2 0 1 1 1 0 0 1 2 1 1 1 1 0 0 1 1 0 0 0 2 1 1 0 1 0 0 1 2 0 0 0 2 1 1 2 1 1 0 1 1 1 1 1 0 1 1 0 0 1 1 1 0 1 1 1 1 1 1 0 1 1 1 0 1 0 0 0 1 0 1 1 2 2 0 1 2 2 2 2 2 0 0 0 2 0 0 1 0 1 0 1 0 1 0 1 1 1 0 0 1 1 2 0 0 0 0 0 0 0 1 0 0 1 0 0 0 0 2 0 2 1 0 1 0 0 0 1 0 1 0 2 0 0 0 0 0 0 1 2 0 0 1 0 2 0 0 1 0 1 0 0 1 1 0 1 1 1 2 0 1 2 0 0 1 1 0 0 0 0 0 0 0 0 0 0 1 1 1 0 0 1 2 0 0 1 1 0 1 0 1 2 0 2 1 1 1 1 1 0 0 2 0 1 0 0 2 1 1 0 0 1 0 0 0 0 0 1 1 1 1 1 2 1 0 0 2 0 0 0 2 0 0 1 1 1 0 2 0 1 1 2 1 2 1 1 0 1 2 1 1 0 2 0 0 0 0 0 1 1 0 2 2 0 0 1 0 1 1 0 0 0 2 1 0 0 0 1 0 1 1 1 0 0 0 0 1 0 0 0 0 2 1 1 2 1 1 1 0 0 1 0 1 0 0 0 0 0 0 0 0 0 0 0 0 0 0 2 2 2 0 0 0 0 2 1 0 1 0 0 1 0 0 0 1 0 0 0 0 0 2 0 1 0 2 0 1 2 0 0 0 1 1 0 1 0 0 0 0 1 1 1 1 1 2 1 0 0 0 2 0 1 1 2 2 2 2 0 0 0 0 0 1 0 1 0 0 2 0 0 0 0 0 1 0 1 1 0 0 0 0 1 2 0 0 1 0 1 1 1 0 1 0 1 0 0 2 0 0 0 0 1 0 1 0 0 0 0 0 0 0 0 2 1 2 2 2 2 0 0 0 1 1 0 2 0 0 2 0 1 0 1 2 0 0 0 1 0 1 2 1 0 1 0 2 0 0 0 1 1 1 2 1 1 1 0 1 1 2 1 1 1 1 0 0 2 1 0 1 0 0 0 1 0 1 0 1 1 1 0 0 1 1 0 1 2 0 1 1 2 0 1 0 0 0 2 0 2 0 0 0 0 1 1 0 0 0 0 0 0 0 0 1 1 1 1 1 1 1 0 0 1 0 0 2 0 1 0 1 1 0 0 0 0 1 1 0
25 1 0 0 1 0 0 2 2 0 0 1 0 2 0 1 1 1 1 1 1 1 0 1 1 1 1 2 0 2 2 1 2 1 1 0 2 2 0 0 2 2 0 1 0 1 1 1 0 2 0 1 1 1 0 2 0 0 0 0 0 2 2 2 1 0 2 0 0 0 0 1 1 0 1 2 1 0 0 0 0 0 2 0 2 0 0 0 2 2 0 1 0 1 0 2 1 2 0 2 2 2 1 0 1 1 2 1 1 0 1 2 0 2 1 1 1 0 1 2 2 0 1 2 1 1 1 1 2 1 1 0 0 0 0 0 0 0 1 0 1 0 0 0 1 1 0 0 0 0 0 1 1 0 0 0 0 0 0 2 1 1 2 2 1 1 1 1 0 1 1 2 0 2 1 0 0 0 0 0 0 1 1 1 0 0 1 2 0 1 0 2 0 0 1 1 1 0 0 0 0 0 0 1 2 0 1 2 1 0 2 0 2 0 2 2 1 0 2 0 2 2 1 1 1 0 2 0 0 2 0 0 0 1 1 0 0 2 0 0 0 0 2 2 0 2 0 0 0 0 0 0 0 0 0 0 1 1 0 0 0 0 1 1 1 1 0 0 1 0 0 2 0 0 0 0 0 0 1 0 1 1 1 1 1 1 1 1 1 2 0 0 0 0 1 0 2 1 0 0 0 0 0 0 0 0 2 1 0 1 0 1 2 2 2 0 1 0 1 0 2 2 0 0 2 0 0 0 1 0 0 2 0 2 0 0 0 2 0 0 0 0 1 2 1 1 1 0 1 2 0 0 2 2 0 2 2 0 0 1 1 1 2 0 2 0 0 0 0 2 2 2 0 2 1 1 2 1 0 0 0 2 0 1 0 1 1 0 0 0 0 0 0 0 1 0 0 2 0 0 0 1 0 2 2 0 0 1 0 2 0 0 1 0 1 2 1 0 1 0 0 0 0 1 0 0 2 0 0 0 0 1 0 1 0 0 0 0 0 0 1 0 0 1 1 1 0 0 0 0 0 0 0 2 0 0 1 2 2 2 2 2 0 0 0 1 1 1 0 1 2 2 2 1 2 1 2 1 0 0 1 1 1 0 1 0 1 1 0 0 1 1 0 1 0 0 0 1 1 2 0 2 1 1 0 1 2 0 2 1 1 0 1 1 1 0 0 1 1 1 1 1 1 0 0 1 0 1 1 1 0 1 0 0 0 0 2 0 2 0 1 2 2 2 2 2 2 2 0 0 0 0 0 0 1 2 1 0 2 0 0 2 1 2 1 0 0 1 1 1 0 0 1 0 1 0 1 0 0 0 0 0 0 0 1 1 1 0 0 1 0 0 0 2 0 1 0 1 1 0 1 1 0 2 0 0 0 0 0 1 1 0 0 1 0 1 0 0 2 1 0 1 1 0 0 0 2 1 0 0 0 0 0 2 0 1 2 0 2 1 2 0 0 0 2 0 2 0 1 0 0 1 1 1 1 1 2 2 1 1 1 0 2 1 1 1 0 2 0 0 1 0 0 0 0 1 1 0 2 1 1 0 2 1 2 1 0 1 1 1 2 0 1 2 1 1 0 2 0 2 0 2 0 0 0 0 1 2 0 0 0 0 0 1 0 1 1 1 1 0 0 0 0 0 0 1 1 0 0 0 0 1 0 0 1 1 0 1 1 2 1 1 0 0 1 1 0 1 0 0 1 0 0 1 0 0 1 0 0 0 0 0 1 1 0 1 2 0 1 2 1 0 1 0 0 1 0 0 0 2 0 0 0 0 0 1 1 2 1 2 1 1 2 0 1 1 0 1 0 1 1 1 0 0 2 1 1 1 2 2 1 0 1 1 0 0 1 2 2 2 2 2 0 0 0 1 1 1 1 2 1 0 2 0 0 1 1 1 2 2 0 2 0 0 0 0 0 1 1 0 1 0 1 2 0 0 0 0 0 1 0 1 0 0 0 0 1 0 1 0 0 0 1 0 0 1 0 0 1 1 2 2 2 0 0 0 0 2 0 2 0 0 1 0 2 1 2 2 0 0 0 1 1 0 2 1 1 1 0 2 0 2 1 0 1 0 2 2 2 0 0 0 0 1 1 0 1 1 0 0 2 2 0 1 0 0 0 1 2 0 0 0 2 1 1 0 1 0 0 0 2 0 0 1 1 1 2 1 1 2 1 1 0 0 0 0 0 1 2 0 0 0 0 0 0 1 0 1 1 0 0 0 1 1 0 0 0 0 1 2 0 0 0 0 0 0 0 1 1 2 0 2
26 0 0 1 0 0 0 2 1 1 1 0 0 1 0 0 1 1 1 2 0 1 0 2 0 0 0 2 0 2 2 0 1 1 1 0 1 2 0 0 1 1 1 1 0 0 2 0 1 1 1 1 1 1 1 1 0 0 0 0 1 1 2 2 0 0 2 0 1 1 0 0 2 0 1 2 0 0 1 0 2 0 2 0 1 0 1 0 2 2 0 1 1 2 0 1 0 2 0 2 2 2 0 0 1 1 2 1 0 0 0 0 1 1 1 1 1 0 1 1 1 0 2 2 2 2 2 0 0 0 1 1 0 0 0 0 0 0 0 1 1 0 0 0 2 1 0 0 0 0 1 1 1 1 0 1 0 0 0 1 1 2 1 2 1 2 1 0 1 1 0 1 0 1 1 0 1 1 0 2 1 1 1 1 0 0 1 1 1 0 1 0 0 1 2 0 2 2 0 0 0 1 0 0 2 0 2 1 1 0 1 1 1 0 1 2 0 0 1 0 0 0 1 2 0 0 1 2 2 0 0 0 0 0 0 0 0 2 0 0 0 0 2 1 0 1 0 0 1 1 1 1 0 1 1 0 0 1 0 0 0 0 0 0 1 1 1 0 1 0 1 2 0 2 0 1 0 0 2 1 0 1 0 0 2 0 2 1 0 2 0 0 1 0 2 0 2 1 0 0 0 0 1 0 1 0 2 0 1 1 1 1 2 1 2 1 2 1 0 0 0 2 1 1 1 0 1 0 1 1 0 1 0 1 1 1 0 0 2 0 1 1 1 2 1 1 1 1 1 2 0 0 1 1 1 0 1 1 0 1 1 0 2 0 2 1 0 0 2 0 0 0 0 2 0 0 1 0 1 0 1 0 0 0 0 0 0 1 1 0 1 1 1 0 2 1 1 1 0 0 0 0 1 1 1 0 1 1 0 1 0 0 0 1 1 2 1 0 0 0 0 1 0 0 1 2 0 0 1 1 0 1 1 0 1 0 0 0 0 1 2 1 0 1 0 2 0 1 1 0 0 1 0 2 1 0 1 2 1 1 2 2 0 0 0 1 0 0 0 0 0 0 1 1 1 0 1 1 1 1 2 0 1 0 2 0 0 2 1 0 0 2 0 1 0 0 0 2 2 2 0 2 1 1 0 1 2 0 1 0 2 0 1 0 0 2 1 2 1 1 1 2 1 1 0 1 0 0 1 1 1 1 0 0 1 0 2 0 1 0 1 2 2 2 0 1 0 1 1 2 0 0 0 0 2 1 1 0 0 1 1 0 1 2 0 1 1 1 1 1 1 1 0 0 0 0 1 0 0 0 0 0 2 2 1 0 0 1 0 2 0 0 0 1 1 1 1 0 0 0 0 2 2 0 1 1 0 2 0 2 0 0 0 1 0 0 0 0 0 0 0 1 0 1 0 1 0 1 0 0 1 1 0 2 0 1 2 0 1 1 0 1 0 0 1 0 2 0 0 1 0 1 1 0 0 0 1 2 2 0 0 0 1 2 0 2 1 2 0 0 0 1 0 0 0 2 1 0 0 2 0 0 1 1 1 1 1 2 1 1 1 0 0 1 1 0 0 1 0 0 0 0 0 1 2 1 1 2 0 0 1 0 0 1 0 1 0 1 1 0 0 0 0 0 2 1 0 1 0 1 0 1 0 1 1 0 1 0 2 2 0 0 0 0 0 0 0 1 0 0 0 0 0 1 1 0 0 0 2 1 0 1 1 1 0 1 1 0 0 1 1 1 0 1 1 0 1 0 0 1 1 1 1 1 1 2 1 1 0 2 0 1 2 1 1 1 0 1 0 1 1 1 0 0 1 1 0 0 0 2 2 1 0 0 2 0 2 0 2 1 1 2 0 1 0 1 1 1 0 2 1 1 1 1 0 1 0 0 0 0 0 0 0 0 0 0 0 2 1 0 1 0 1 1 1 0 1 0 0 0 1 1 0 0 0 0 2 1 1 0 0 0 2 0 0 1 0 2 0 0 0 0 1 0 0 1 1 2 0 1 1 0 1 0 1 0 1 1 1 1 1 0 1 0 2 2 0 1 0 1 1 1 1 0 1 1 0 1 1 1 0 1 0 1 2 2 1 1 0 0 2 1 0 1 0 1 0 1 1 0 0 0 2 0 1 2 2 0 0 0 2 0 1 0 0 1 1 0 1 1 1 0 0 0 1 0 1 0 2 1 0 2 0 0 0 2 0 0 2 0 0 0 1 2 0 0 0 0 0 1 0 0 0 0 0 0 0 1 1 0 0 0
27 1 0 2 0 0 2 2 0 1 1 0 0 0 0 0 0 2 1 1 1 2 0 1 0 0 0 1 0 2 2 0 2 2 0 0 1 2 0 0 1 1 1 0 0 0 0 0 2 0 0 0 0 0 1 2 0 0 0 0 1 0 2 2 0 1 1 1 0 0 0 0 1 0 0 2 1 0 1 1 1 0 2 0 2 0 0 0 1 2 0 1 1 2 0 1 1 0 0 2 0 2 0 0 1 0 2 1 1 0 0 1 0 1 1 1 1 0 1 1 1 0 1 2 1 1 1 1 2 0 0 1 1 0 0 0 2 0 0 2 1 0 0 0 2 2 0 0 0 0 0 0 0 0 0 1 1 0 0 0 0 1 2 1 0 1 1 0 1 1 0 0 1 1 0 0 0 0 0 0 0 0 1 1 0 0 1 0 0 0 1 0 1 1 2 1 2 2 1 0 0 1 0 2 2 0 1 0 0 0 2 1 2 0 1 2 1 0 1 0 2 2 0 1 0 0 1 0 0 1 0 0 0 0 0 0 0 2 0 0 0 0 1 2 0 2 0 1 1 0 0 0 0 1 1 0 0 2 1 1 0 1 0 0 0 0 1 0 1 0 0 1 1 2 1 1 0 0 1 0 0 0 0 0 1 1 1 1 1 2 0 0 1 0 2 0 2 1 0 1 1 0 1 0 0 2 0 1 0 1 0 1 1 0 1 0 1 0 1 0 1 1 1 0 2 0 0 0 1 1 0 1 0 2 0 1 0 1 1 0 0 0 0 2 1 1 1 1 2 1 1 1 2 2 1 1 2 0 0 2 2 0 2 1 2 1 0 2 2 0 0 0 0 2 0 0 2 1 0 0 1 1 0 1 0 1 1 0 0 1 0 0 0 0 1 0 0 1 0 0 0 1 0 2 2 1 0 1 0 2 0 0 0 0 1 1 0 1 0 0 0 2 0 0 0 0 1 0 1 0 1 0 0 0 2 0 0 1 1 0 1 1 0 1 2 2 1 0 0 0 0 0 2 2 2 2 2 2 2 1 1 2 1 1 0 0 0 2 0 2 2 2 2 0 2 0 2 1 2 0 2 1 1 0 1 0 1 2 1 0 1 1 0 2 1 1 1 0 0 1 1 1 1 1 0 1 2 1 0 0 0 1 0 0 1 1 0 2 0 1 1 2 0 0 0 0 0 0 1 1 1 1 0 0 1 0 1 0 2 1 1 1 2 1 1 1 0 2 0 0 0 0 1 0 1 0 0 0 0 1 1 0 1 2 1 0 0 1 2 0 0 0 0 0 0 0 0 2 0 2 0 0 1 2 1 0 0 0 1 1 0 0 1 1 0 0 0 0 0 0 0 2 2 1 0 0 1 0 1 0 1 1 0 0 0 0 0 0 0 0 0 1 0 1 0 0 1 2 0 0 1 2 0 0 0 2 2 0 2 2 0 1 1 1 0 0 2 0 0 0 0 2 1 0 0 0 2 2 1 0 0 0 1 0 2 0 0 1 1 1 0 1 0 0 1 2 0 0 0 2 0 1 1 1 1 1 1 1 1 2 2 0 1 2 1 0 1 2 0 1 0 0 0 1 2 0 1 1 1 0 1 0 0 1 0 1 0 1 1 0 0 0 1 0 1 0 0 0 1 0 1 2 0 0 0 0 1 0 1 1 0 1 0 0 0 0 0 1 0 0 0 0 0 0 0 0 1 0 2 0 0 2 1 2 0 0 2 1 0 1 0 0 0 0 0 0 1 1 1 1 1 1 1 1 1 2 0 1 0 2 0 1 2 1 0 0 0 1 0 1 1 2 0 0 2 2 1 0 0 2 2 1 0 0 1 1 1 0 2 2 2 2 0 1 0 1 1 1 1 2 1 0 0 1 0 0 1 1 1 0 1 0 1 0 0 0 0 2 0 0 1 1 1 1 1 0 1 0 1 0 0 2 0 0 0 0 1 0 2 0 0 1 0 0 0 0 0 1 1 2 2 2 1 0 0 1 0 0 0 2 0 0 1 2 2 1 2 1 0 0 0 1 0 0 2 1 1 1 0 2 0 0 0 0 2 1 2 1 2 0 0 0 0 1 0 0 0 0 0 0 1 1 1 2 0 1 0 1 0 1 0 1 2 0 1 1 1 0 0 0 2 0 1 1 0 0 0 0 0 0 0 2 1 0 0 1 0 0 1 0 0 1 0 0 1 1 0 1 1 0 0 0 1 1 0 0 0 0 1 2 0 0 0 0 0 0 0 0 0 0 0 0
28 0 0 1 0 1 1 2 1 1 1 0 0 0 0 0 0 2 0 0 2 2 0 2 0 0 0 2 0 1 1 0 1 0 2 2 2 1 0 0 2 2 0 0 0 0 0 0 2 0 0 1 0 0 1 2 0 0 0 0 0 2 2 2 1 1 1 0 1 1 0 1 2 0 2 2 0 1 1 0 2 0 1 1 1 0 0 0 2 2 0 1 1 1 1 2 2 0 0 1 0 2 0 0 0 0 1 1 1 1 1 1 0 1 0 0 1 0 1 1 1 0 2 0 0 0 0 1 2 1 1 0 1 0 0 0 1 0 1 0 2 0 0 0 1 1 1 1 0 0 0 0 1 0 1 0 0 1 0 0 0 2 1 1 1 2 0 1 0 1 0 1 0 2 2 0 0 0 0 0 0 0 1 1 0 0 1 1 0 0 1 0 0 0 2 0 2 1 0 1 0 1 0 0 2 0 2 0 0 0 1 1 1 0 1 2 0 0 1 1 0 0 2 2 0 0 2 0 0 1 0 0 1 1 0 0 0 2 0 0 0 0 1 1 0 1 0 0 0 0 0 0 0 0 0 1 1 2 0 0 0 0 0 0 0 0 2 0 1 0 0 2 0 2 0 0 0 0 2 1 2 0 0 0 0 1 1 1 0 2 1 0 1 0 2 0 1 1 1 0 1 0 0 1 0 0 0 1 0 1 0 1 2 0 2 1 2 1 0 0 1 1 2 2 2 0 1 0 1 2 0 0 2 1 0 0 1 2 0 0 0 0 2 2 0 0 2 1 2 2 1 1 1 2 1 1 2 1 0 1 1 0 2 1 2 1 0 1 2 0 0 0 0 2 0 0 1 0 2 0 0 1 0 1 0 0 0 0 0 0 0 1 1 0 2 1 1 0 1 1 1 1 0 2 2 1 0 0 0 1 1 0 2 0 0 2 0 0 0 0 0 1 0 0 1 1 0 0 1 1 0 1 1 0 0 0 0 0 0 0 1 1 0 0 1 2 0 0 1 0 1 0 0 1 1 1 1 2 0 1 1 1 0 0 0 1 1 0 0 1 1 1 2 0 1 0 0 2 0 2 2 1 2 0 1 0 1 0 0 1 2 1 0 1 1 0 0 1 1 1 1 2 1 1 0 1 1 0 0 0 0 0 0 1 1 0 1 2 1 1 1 2 2 2 2 2 0 1 0 2 0 1 0 0 0 0 2 0 2 2 0 0 0 0 0 0 1 0 2 2 1 0 1 0 1 1 1 1 0 1 0 0 1 2 1 1 1 1 1 1 1 1 1 0 1 0 1 1 0 1 0 0 1 1 1 1 1 0 1 1 0 1 0 0 0 0 0 0 0 0 1 1 0 2 0 0 1 0 1 0 1 0 0 1 0 1 0 0 1 0 0 0 1 1 0 0 0 1 0 0 1 1 0 0 0 1 2 1 2 2 2 1 0 1 1 1 2 2 0 0 0 1 1 1 0 0 1 2 2 0 0 0 1 1 1 1 1 1 0 1 0 1 0 0 0 1 1 1 1 1 0 0 1 1 1 1 1 1 1 2 1 1 0 2 1 1 0 1 0 2 0 0 0 1 1 0 2 2 0 0 1 0 0 1 0 0 0 0 0 0 0 1 0 1 1 0 1 0 1 0 1 1 0 0 0 0 2 0 0 0 0 0 0 0 0 0 0 0 0 0 0 0 1 1 1 0 0 0 2 0 0 0 2 1 0 0 0 1 0 1 0 0 1 0 0 1 2 2 2 2 1 0 1 1 0 0 1 2 0 2 1 0 2 1 0 0 1 1 0 1 1 1 0 0 1 1 0 0 0 1 1 0 1 1 0 0 1 1 2 2 2 2 0 1 0 1 1 1 0 2 0 0 1 0 0 0 0 0 1 1 0 1 0 0 0 0 0 1 0 1 1 0 0 2 0 0 1 0 0 1 1 2 0 0 0 0 1 0 1 0 0 0 1 0 0 0 0 1 1 2 2 2 0 1 0 0 0 2 0 1 1 0 0 1 2 0 2 2 0 0 1 0 0 0 1 2 0 0 0 2 0 0 0 0 1 1 2 0 2 0 1 0 0 1 1 1 0 1 0 1 2 2 0 2 0 1 0 0 0 0 0 1 1 1 1 1 1 1 0 1 1 0 0 1 1 1 1 0 0 0 2 0 1 0 1 1 1 0 1 0 1 1 1 1 0 1 1 0 2 0 0 0 0 1 0 0 0 0 0 2 0 0 1 0 0 1 0 0 0 1 0 1
29 0 0 2 1 0 0 1 2 0 0 2 0 2 0 0 1 1 2 1 0 0 0 1 0 0 0 0 1 1 0 0 2 1 0 0 1 2 0 0 1 1 0 0 0 0 0 0 2 0 0 1 0 1 1 1 0 0 0 0 1 2 2 2 1 0 2 0 1 1 0 1 1 0 1 2 1 1 1 2 0 0 2 0 2 0 0 2 2 2 1 2 0 1 0 2 2 2 2 1 0 2 1 0 1 1 2 1 0 0 0 0 0 2 0 0 2 0 2 1 1 0 2 1 1 1 1 1 2 0 0 1 0 0 0 0 0 0 1 0 0 0 0 0 1 1 0 0 1 1 0 0 0 0 0 1 1 0 1 1 1 0 0 1 0 0 0 1 0 1 0 1 0 2 1 0 0 1 0 0 0 1 1 1 0 0 1 0 0 0 2 0 0 0 1 0 1 1 0 0 0 0 0 0 2 0 0 1 1 1 2 0 2 0 2 2 0 0 2 0 1 1 1 2 0 0 1 0 0 1 1 1 0 0 1 1 1 2 0 0 0 1 2 1 0 1 1 0 0 0 0 1 0 0 0 0 1 2 1 1 0 1 0 0 0 0 1 0 1 0 0 2 0 0 0 0 0 0 2 1 2 0 1 1 1 1 1 1 0 1 0 0 1 0 1 0 2 2 0 2 0 0 0 0 0 0 1 0 1 1 0 1 1 0 2 0 2 0 1 0 2 1 0 0 2 0 0 0 0 1 0 1 0 0 0 0 0 0 1 0 0 0 1 1 0 0 1 0 0 2 0 0 1 1 0 0 1 0 0 2 2 0 2 1 2 1 0 2 2 0 0 0 0 2 0 0 2 0 0 0 1 1 0 1 0 1 1 0 0 0 0 0 0 0 2 0 0 0 1 1 1 1 0 2 2 1 0 0 0 2 0 0 0 0 1 1 1 0 0 0 1 2 1 1 0 1 1 0 2 0 2 0 0 1 2 1 0 0 0 0 1 1 1 1 1 2 1 0 2 0 0 1 0 2 2 1 2 1 1 0 1 1 0 0 0 0 0 0 0 0 0 0 1 1 2 1 1 1 2 1 1 1 1 0 1 1 1 0 0 1 1 0 0 1 0 0 0 0 0 2 0 2 1 1 0 1 2 0 0 1 0 0 1 1 0 1 1 2 2 2 2 2 2 2 0 2 1 1 0 2 0 1 0 0 0 0 2 0 1 1 1 1 2 2 1 0 1 0 2 2 1 0 0 0 2 2 2 0 0 0 0 0 0 2 0 2 2 0 2 0 0 0 0 0 0 1 2 1 0 1 0 0 1 2 1 0 0 0 0 0 0 2 0 2 0 0 0 1 1 0 0 2 1 2 0 1 1 2 0 2 1 1 1 1 1 1 0 0 1 0 1 1 0 0 0 1 1 1 0 0 1 1 0 2 0 0 2 0 2 2 1 1 0 1 1 0 2 1 0 0 0 1 1 1 1 1 2 1 1 0 0 0 2 1 0 1 1 2 0 0 0 2 1 1 1 2 0 0 2 0 0 0 1 0 1 1 0 1 1 2 1 0 0 1 1 0 0 0 0 1 0 1 0 0 1 0 1 1 0 0 1 0 1 1 1 2 0 0 0 0 0 1 1 0 0 1 1 0 1 0 1 2 0 1 1 0 1 0 1 0 0 0 0 0 0 0 0 1 0 0 0 0 0 0 1 1 0 1 2 1 0 2 1 1 1 1 0 0 0 2 1 1 1 0 0 0 1 0 0 0 2 1 1 1 1 2 0 1 0 2 1 1 2 0 0 0 1 1 0 1 1 2 0 0 1 1 2 0 0 2 2 0 1 1 0 0 1 2 1 1 1 1 0 1 0 1 1 1 0 2 0 0 2 1 0 1 1 0 1 0 0 0 1 1 0 0 1 0 0 0 1 0 1 2 0 0 1 0 0 0 1 1 0 0 1 0 1 0 1 0 1 1 0 0 0 0 0 0 1 1 1 1 2 0 0 0 0 0 0 2 0 0 0 0 2 1 1 2 0 0 0 1 0 0 1 1 1 2 0 2 0 1 0 0 1 1 1 1 2 1 0 1 0 1 2 2 1 1 1 0 1 0 0 2 0 0 0 1 1 0 0 1 2 1 0 0 2 0 0 0 2 0 1 1 1 0 1 1 1 1 2 0 0 0 1 0 1 0 1 0 0 0 1 1 1 0 0 1 1 0 0 0 0 0 0 0 0 1 0 2 0 0 0 0 0 0 0 0 0 0 0 0
30 0 0 1 0 0 0 1 2 0 1 0 1 1 0 1 0 1 1 0 1 1 0 2 0 0 0 1 1 2 2 1 1 1 1 0 1 1 0 0 1 0 0 0 0 0 2 0 1 1 1 1 0 1 1 2 0 0 0 0 1 0 1 1 1 0 2 0 0 1 2 1 2 0 2 2 0 0 2 0 2 0 2 1 1 0 0 1 2 2 2 1 0 2 0 2 1 2 1 2 1 1 1 0 1 1 2 1 1 1 0 1 1 2 1 1 2 0 2 2 2 0 2 1 2 1 1 1 2 2 2 1 0 0 0 0 0 0 0 2 1 0 0 0 0 0 0 0 1 1 0 0 0 0 0 0 0 2 0 0 1 0 1 2 0 2 1 0 1 1 0 0 1 1 2 0 2 0 0 0 0 1 1 1 0 0 1 0 0 0 1 0 0 0 1 0 0 1 0 0 0 1 0 0 2 0 1 2 1 0 1 1 1 1 0 2 1 0 2 2 0 0 1 1 1 0 1 1 0 2 1 1 0 0 0 0 0 2 0 0 0 1 2 1 0 1 0 0 0 0 0 0 1 0 0 0 1 2 0 0 0 0 0 0 0 0 0 0 2 0 0 1 0 2 0 0 0 1 1 1 0 0 1 1 2 1 0 0 1 2 1 1 0 0 2 0 2 0 0 0 0 0 2 0 2 0 2 0 0 1 0 1 2 0 2 0 2 0 0 0 0 2 2 1 0 0 0 0 0 0 0 1 0 2 0 0 0 1 1 0 1 1 1 0 0 0 1 1 2 0 0 0 2 2 1 1 2 0 0 0 0 0 1 1 1 0 0 1 2 0 0 0 1 2 1 1 1 0 2 0 0 2 0 1 0 1 0 0 0 1 0 0 0 0 2 1 1 0 0 0 0 0 1 2 1 1 1 1 0 2 0 0 0 0 1 1 1 0 0 0 0 1 1 1 0 1 1 0 0 0 0 0 0 1 0 0 1 0 1 1 2 1 0 1 1 2 0 0 0 0 0 0 0 2 1 0 1 2 1 2 0 0 0 0 0 2 0 0 0 0 0 0 2 0 2 1 1 2 2 1 1 2 1 0 1 0 1 1 0 0 1 1 0 1 1 1 1 0 1 1 1 1 1 1 0 1 2 0 0 1 0 0 0 0 0 2 0 1 0 2 2 1 1 1 0 1 0 0 0 2 0 0 1 0 0 1 2 0 1 1 1 1 1 0 0 2 0 0 2 2 0 1 0 0 1 0 0 1 1 1 0 1 0 2 2 0 0 1 1 1 1 1 0 0 0 0 0 0 0 0 1 0 1 1 1 1 1 0 1 1 1 0 0 1 0 1 0 0 0 0 1 1 0 1 1 0 0 1 1 1 0 0 0 1 1 1 0 0 0 0 0 2 0 1 0 0 1 0 0 0 2 2 0 2 0 0 2 0 2 1 1 0 0 0 2 0 2 0 0 0 0 1 1 0 0 0 1 2 0 2 2 0 2 1 1 1 0 1 1 1 1 1 0 0 0 1 1 0 2 0 1 0 1 0 1 1 1 0 1 1 2 0 0 0 1 0 0 2 0 2 0 2 0 0 1 0 1 2 0 0 1 0 0 2 0 0 0 2 2 0 1 0 1 0 2 2 0 0 1 0 0 0 1 0 1 1 1 0 2 2 1 0 1 0 0 0 0 0 0 0 0 0 0 1 1 0 0 0 1 0 0 0 1 1 1 1 0 0 0 2 0 0 0 0 0 1 1 2 2 2 0 0 0 0 0 2 0 2 0 2 1 0 2 0 1 1 0 1 0 2 1 1 0 1 1 1 1 0 1 2 2 0 1 1 1 0 2 1 1 1 1 1 0 0 0 2 1 1 0 2 0 0 2 0 0 1 1 1 2 2 0 1 1 0 0 0 0 0 0 0 2 0 0 2 0 0 0 0 0 0 0 2 0 0 0 1 1 2 2 0 0 0 0 0 0 0 0 0 0 1 2 2 2 0 0 0 0 2 0 1 1 0 1 0 1 0 1 2 0 0 0 2 2 0 2 1 1 0 0 1 0 0 0 0 0 0 2 1 2 0 0 0 1 0 2 2 2 1 0 0 2 2 0 1 0 1 1 1 1 1 0 0 1 1 1 1 1 1 0 0 2 0 0 2 1 0 1 0 0 0 1 1 2 0 0 0 0 0 0 0 2 0 0 0 1 0 0 0 2 0 0 0 0 0 0 0 0 0 0 2 0 0 0 0 0 0 0 1 1 0 1 0
31 0 0 1 0 0 0 1 1 1 1 0 0 0 0 0 0 2 1 1 1 2 0 1 1 1 1 2 0 2 2 2 2 2 1 1 1 1 1 1 1 0 0 0 0 0 0 0 2 0 0 0 0 0 2 2 0 0 0 0 1 1 0 0 0 1 0 0 0 1 1 1 2 0 2 2 0 0 1 0 1 0 1 1 1 0 0 0 2 2 0 1 1 1 1 2 2 1 0 2 0 2 1 0 0 0 2 2 0 1 0 1 0 2 2 2 2 0 2 0 0 0 2 0 0 0 0 1 2 0 0 1 1 0 0 0 1 0 0 1 1 0 0 0 1 1 2 0 0 0 0 0 2 2 0 0 0 0 1 2 1 0 2 2 1 2 2 1 1 1 1 0 1 1 0 0 0 0 0 0 0 0 0 0 0 0 1 1 0 0 0 1 0 1 2 0 1 2 0 1 0 2 0 1 2 0 1 1 1 0 2 0 1 0 1 1 0 0 2 2 0 0 2 2 0 0 0 0 0 1 0 0 2 1 1 0 0 2 0 0 0 0 2 2 0 2 0 0 0 0 0 0 0 0 0 0 1 1 0 0 0 0 0 0 1 1 0 1 2 0 0 1 0 0 0 0 0 1 2 2 0 2 1 1 2 0 2 2 0 2 0 0 0 0 2 0 2 1 0 1 0 1 0 0 0 1 0 0 2 2 0 0 1 1 2 0 1 0 0 0 1 1 1 0 2 0 0 1 0 1 0 2 1 1 0 0 1 2 0 0 0 2 2 2 0 0 1 0 2 1 0 0 1 1 1 0 1 1 0 0 0 0 2 2 2 1 0 0 2 0 0 0 0 2 0 0 1 1 0 0 1 1 0 1 0 1 1 1 1 0 0 1 0 0 0 0 0 1 1 1 1 2 1 1 1 0 0 1 1 1 0 0 1 0 1 2 1 0 0 0 1 2 1 2 1 1 0 0 1 0 0 0 0 1 2 1 0 1 1 1 2 0 0 1 1 1 0 0 0 0 0 1 1 2 1 0 1 2 2 1 1 2 0 0 0 1 1 1 0 0 0 1 2 0 2 2 0 2 1 1 2 2 0 0 2 2 0 0 0 0 1 1 0 1 0 0 0 1 2 2 0 2 1 1 0 1 2 1 0 0 0 1 0 1 1 0 0 2 0 0 0 2 2 2 1 2 1 0 1 1 1 0 0 1 0 0 1 0 0 0 1 2 2 2 2 1 2 1 1 2 0 0 1 0 1 1 1 0 0 0 2 0 1 1 1 0 0 0 2 0 1 0 0 0 0 0 1 1 0 1 1 0 1 1 0 0 0 0 0 1 1 0 0 0 1 0 1 1 1 0 2 0 1 1 0 1 1 1 0 1 1 1 0 1 0 1 0 0 0 0 0 0 2 2 0 0 0 2 0 0 1 1 0 1 0 1 2 0 2 1 2 2 0 1 0 0 2 0 0 1 0 1 0 2 0 0 0 2 0 1 1 0 1 1 1 1 1 1 0 1 1 1 1 0 1 0 2 0 2 1 0 0 2 1 2 2 0 2 1 1 2 0 1 2 1 1 0 2 0 1 0 1 0 2 2 1 1 0 0 0 0 0 0 2 0 0 0 1 1 1 0 0 1 0 1 1 0 0 1 0 0 0 0 0 0 0 1 0 1 1 1 0 0 1 0 0 0 0 0 0 0 0 0 1 1 0 0 0 1 0 0 0 2 0 0 0 0 0 0 2 0 1 1 1 1 0 2 1 1 2 1 0 1 1 0 1 0 1 0 2 0 1 2 0 1 1 0 1 0 1 1 1 0 0 2 1 1 0 0 1 1 0 1 1 1 0 2 0 2 2 1 2 0 1 0 1 0 1 0 2 0 0 1 0 0 1 0 0 1 0 0 0 0 0 0 0 0 0 0 0 2 0 0 1 0 0 0 0 0 0 0 1 1 0 1 1 1 0 1 0 0 0 0 0 0 0 0 2 1 2 2 2 2 0 0 0 0 2 1 1 1 0 0 0 1 0 1 2 0 0 1 0 1 0 1 2 0 0 0 1 0 2 0 0 2 1 1 2 2 1 0 1 0 1 2 1 1 0 0 2 2 2 1 2 0 0 0 1 1 0 0 1 0 0 0 0 2 1 0 1 1 0 1 1 1 0 1 1 1 2 1 0 1 0 1 1 1 0 1 0 0 0 0 0 0 1 0 0 2 0 0 0 0 0 1 1 1 0 0 2 1 0 1 0 0 0 0 0 0 0 1 1
32 0 0 2 0 0 0 1 2 0 1 1 0 1 0 0 0 1 0 0 2 2 0 1 0 0 0 1 0 2 2 0 1 1 1 0 2 2 0 0 2 2 2 2 0 1 1 0 2 0 0 0 0 0 1 2 0 0 0 0 0 1 2 2 0 1 1 0 0 0 0 2 1 0 0 1 1 0 2 2 0 0 2 1 1 0 0 1 2 2 1 1 1 1 1 1 0 0 0 0 0 2 0 0 1 1 1 1 1 0 0 1 0 0 0 0 0 0 0 2 2 0 1 2 1 1 1 2 2 1 1 1 0 0 1 0 1 0 0 1 0 0 0 0 0 1 0 0 0 0 0 1 0 0 0 1 1 0 0 1 0 2 2 2 2 2 2 2 1 1 0 0 0 2 1 0 0 0 0 0 0 1 0 0 0 0 0 1 0 0 2 1 2 2 2 1 2 2 0 0 0 0 0 0 2 0 1 2 0 0 1 1 0 0 1 2 1 0 0 0 0 1 2 1 1 1 1 0 0 1 0 0 0 0 0 0 0 2 0 0 0 0 2 1 0 1 0 0 0 0 0 0 0 1 1 0 0 0 0 0 0 0 1 0 0 0 1 0 1 0 0 2 0 0 0 0 0 0 2 1 0 0 0 0 1 0 1 0 2 1 0 1 1 0 2 0 1 2 1 0 1 0 2 0 2 0 1 0 1 1 0 0 1 0 1 0 1 0 0 0 1 2 0 0 2 0 1 0 0 1 0 1 0 1 0 0 0 1 1 1 1 0 1 1 0 0 2 0 2 0 0 0 2 2 1 1 2 1 0 1 1 0 1 1 1 0 0 0 1 1 1 1 0 2 1 1 1 0 2 0 0 0 0 1 0 1 1 0 0 0 0 1 0 0 2 0 0 1 0 0 0 0 1 2 1 0 1 1 0 1 0 0 0 0 2 2 2 0 0 0 0 1 1 1 2 2 0 1 2 0 0 1 0 2 0 0 1 1 1 0 0 2 0 1 1 1 0 0 2 2 0 0 2 2 1 1 1 2 2 0 0 0 2 0 0 2 0 1 0 0 1 1 2 0 2 1 1 1 0 1 2 2 1 0 1 0 1 1 1 0 0 2 0 2 1 0 0 0 0 1 1 1 1 1 0 1 1 0 0 0 0 0 0 1 1 0 0 2 0 0 0 2 2 2 0 2 0 0 2 1 1 1 0 0 2 0 2 0 1 1 0 1 0 0 0 2 1 0 2 2 1 0 0 0 1 0 0 1 0 1 0 0 2 2 0 0 0 2 2 0 0 0 0 0 0 0 1 0 0 0 0 0 1 2 1 0 0 0 0 1 1 0 1 0 1 0 1 0 0 0 0 2 1 2 0 0 0 1 0 2 0 0 0 1 0 0 0 0 0 0 0 1 0 0 0 0 2 1 0 0 1 1 0 2 0 1 2 0 1 1 1 2 1 1 1 0 2 0 0 0 0 1 0 1 0 0 1 2 1 0 0 0 2 2 0 2 1 1 0 1 1 1 0 0 0 2 1 1 1 1 1 1 2 0 1 2 1 1 2 1 1 1 0 1 1 0 1 2 0 1 1 0 0 0 1 0 1 1 0 0 0 0 0 1 0 1 0 2 2 0 1 0 0 0 1 0 0 0 1 0 1 2 1 0 1 1 0 0 0 0 0 0 0 1 0 0 0 0 0 0 0 0 0 0 0 1 0 0 1 0 0 1 1 1 1 1 1 0 0 2 1 0 0 0 0 0 1 1 1 1 1 1 0 0 0 2 1 2 0 2 0 0 2 1 0 0 1 0 0 1 1 2 0 0 2 1 1 0 1 2 2 1 1 1 1 0 1 0 2 2 2 2 0 1 0 0 0 1 1 2 1 0 2 0 0 0 1 0 1 0 0 0 0 0 0 0 0 0 0 0 2 0 0 2 0 0 0 1 0 0 0 2 2 0 2 0 1 1 2 0 0 0 1 1 0 1 0 1 1 0 0 0 2 0 0 0 0 2 0 2 0 0 1 0 1 0 1 2 0 0 0 1 1 0 2 2 1 0 0 1 0 1 0 0 1 1 1 2 1 0 0 0 1 0 0 0 1 0 1 1 1 1 0 2 0 1 1 1 0 1 0 1 2 2 2 0 0 0 0 0 1 0 0 1 1 0 1 2 2 2 2 0 1 0 0 0 0 0 1 0 1 1 0 0 0 1 0 1 1 0 0 0 2 2 0 1 1 0 0 1 0 1 0 0 0 0 0 0 0 0 2 0
33 0 0 0 0 0 0 2 1 1 2 0 0 0 0 1 0 1 0 0 2 2 0 1 1 1 1 2 1 2 2 0 1 0 2 2 2 2 0 0 1 1 0 1 0 0 0 0 2 1 0 1 1 1 1 1 0 0 0 1 1 0 0 1 0 1 1 0 0 1 1 1 1 0 1 2 1 0 0 1 0 0 2 0 1 0 0 0 1 1 0 0 2 1 0 1 1 0 0 2 0 2 0 0 2 1 2 2 0 0 1 2 0 2 0 0 2 0 0 2 2 0 2 1 1 1 1 1 2 0 1 0 0 0 0 0 0 0 0 0 0 0 0 0 1 1 0 0 1 1 0 0 0 0 1 0 0 1 0 2 2 1 1 2 1 1 1 2 0 0 1 0 1 1 2 0 2 0 0 0 0 0 1 1 0 0 1 0 0 0 0 0 0 0 2 0 1 2 1 0 0 1 0 1 2 0 1 1 0 0 1 1 1 0 0 1 1 1 2 1 0 0 0 0 2 0 2 0 0 1 1 1 0 0 0 0 0 2 0 0 0 0 2 1 0 1 0 0 0 0 0 0 2 1 1 0 0 1 1 2 0 1 0 0 0 0 0 0 2 1 1 1 1 2 0 1 0 2 1 1 1 1 1 1 2 1 1 1 1 2 0 0 1 0 2 0 2 1 0 1 1 0 1 0 1 1 2 0 0 1 1 2 1 1 0 1 2 0 0 0 1 0 2 2 2 0 0 0 0 0 0 2 0 1 0 1 0 1 1 0 0 0 1 1 0 0 2 0 2 1 0 0 1 1 0 1 1 0 0 2 2 0 0 0 0 0 0 1 1 1 1 1 1 2 1 0 2 0 1 1 0 1 0 1 0 1 2 0 0 1 0 0 0 0 1 0 0 1 1 1 1 1 0 2 2 1 0 2 1 2 0 0 1 0 0 1 0 0 0 1 0 0 1 1 0 0 0 1 1 0 0 0 0 0 2 0 0 1 0 1 1 0 0 0 1 2 0 0 0 0 0 1 1 1 1 1 1 1 0 0 0 0 0 0 0 1 0 0 0 0 0 0 2 1 1 0 1 1 2 1 1 1 0 0 2 1 0 1 0 0 1 1 0 2 1 0 0 0 1 2 0 2 1 1 0 2 1 0 1 0 1 1 0 1 0 1 1 2 1 1 1 2 2 2 2 2 0 0 1 1 1 0 0 1 0 0 1 0 1 0 2 2 1 1 1 1 1 1 1 2 1 0 0 1 1 2 1 1 0 0 1 0 0 1 0 1 1 1 1 1 0 0 0 0 0 0 1 1 0 1 1 0 0 0 1 0 0 0 1 2 0 1 1 0 1 0 0 0 0 0 0 2 2 0 0 2 2 0 0 0 0 0 0 1 0 0 0 0 0 0 0 0 0 0 0 0 2 1 0 0 0 0 0 2 0 0 2 0 2 0 2 0 1 1 0 0 2 0 0 0 1 1 1 1 0 0 0 2 0 1 1 0 1 1 1 1 1 1 0 1 0 1 0 0 1 1 2 1 0 2 0 1 2 0 1 2 0 1 1 1 2 0 1 1 0 1 0 2 0 2 0 0 0 0 1 0 1 2 0 0 1 0 0 2 0 0 0 0 0 0 0 0 1 0 1 1 0 0 1 0 1 1 0 0 1 1 0 1 1 2 1 1 0 0 0 0 0 0 0 0 0 0 0 0 0 0 1 0 1 0 0 0 2 2 0 0 2 0 0 2 0 0 0 0 0 0 0 0 0 1 1 1 1 1 1 1 0 2 1 2 1 1 2 0 1 1 1 1 0 1 1 1 0 0 0 2 2 0 0 1 1 0 1 1 0 0 1 1 0 0 0 0 0 1 1 2 1 1 0 2 1 1 1 0 0 0 0 0 1 0 1 1 1 0 0 0 1 0 0 0 1 0 1 1 1 0 1 0 0 0 0 1 0 0 0 0 2 0 2 1 1 0 2 0 0 0 0 0 2 2 2 2 1 0 0 1 0 0 0 2 0 0 0 0 2 1 1 1 0 0 1 0 2 0 2 0 2 1 0 2 0 0 0 0 0 0 2 1 2 1 0 1 0 0 0 1 2 1 0 0 2 2 0 1 0 1 1 1 0 0 0 1 1 2 1 1 1 0 0 1 2 0 0 2 1 0 1 0 0 1 1 0 1 0 1 0 1 0 2 1 0 0 0 0 1 0 0 0 2 0 0 0 1 2 0 2 1 0 1 2 1 1 0 0 0 0 1 0 0 0 0 1
34 1 0 0 0 0 0 2 2 0 1 0 0 0 0 0 0 1 0 1 1 2 1 1 0 0 0 2 1 1 1 0 1 1 1 0 1 2 0 0 2 1 0 1 0 0 2 0 0 2 0 2 0 2 0 1 1 1 1 0 1 1 0 0 0 0 1 0 0 0 0 1 1 0 1 2 1 0 1 0 1 0 2 0 1 0 0 0 2 2 0 0 0 1 1 1 1 2 1 2 0 0 1 0 0 0 2 2 0 0 1 1 0 1 0 0 1 0 1 0 0 1 2 0 0 0 0 1 1 1 0 0 0 0 1 0 2 0 0 0 2 0 0 0 1 1 1 0 0 1 0 0 1 1 0 1 0 1 0 0 1 1 1 2 1 2 1 1 0 0 1 0 0 2 2 0 1 0 0 0 0 0 1 1 0 0 1 2 0 1 0 2 0 0 1 0 1 1 0 1 0 1 0 2 2 0 1 1 0 0 1 1 1 0 1 2 0 0 1 1 1 1 2 2 0 0 0 0 0 0 0 0 0 0 0 0 0 2 0 0 0 0 2 2 0 2 0 1 1 0 0 1 0 0 0 1 1 2 2 2 0 2 0 0 0 0 0 0 2 0 1 2 0 1 2 2 1 2 2 2 0 2 0 0 0 0 1 0 1 1 0 1 0 0 2 0 0 0 0 0 0 0 0 1 0 0 0 1 1 1 1 1 1 0 0 0 2 0 1 0 2 1 2 2 2 0 0 0 0 1 0 0 0 0 0 0 0 0 2 0 1 1 1 2 1 1 1 0 1 1 0 0 1 1 0 1 1 1 0 1 1 0 2 1 2 0 0 0 1 1 1 1 1 2 1 1 2 2 0 1 1 1 0 2 1 1 1 0 0 0 0 1 0 1 2 1 1 1 0 0 0 0 1 1 1 0 0 1 0 2 0 0 2 0 1 2 0 1 0 0 0 0 0 0 0 2 1 0 2 1 1 0 0 2 1 1 0 1 0 1 2 2 0 1 0 0 0 1 1 1 0 0 0 1 0 0 1 2 2 1 1 2 1 1 0 0 0 0 0 0 0 0 2 0 2 1 1 0 2 0 2 2 1 0 1 0 1 2 2 0 0 2 1 1 1 1 1 0 1 1 1 1 2 1 1 0 1 2 0 0 1 0 1 1 1 0 0 1 0 1 1 1 2 2 1 1 1 1 0 2 0 1 0 0 1 0 2 0 1 1 0 1 0 0 0 0 1 2 0 0 0 0 0 0 1 0 0 1 0 0 2 0 0 1 0 1 1 0 1 0 1 2 1 0 1 0 1 0 0 0 0 0 0 0 2 1 1 0 0 0 1 1 0 1 1 0 1 0 0 0 0 2 2 0 0 2 2 1 1 1 0 0 0 0 0 0 1 0 0 0 0 1 0 0 0 1 1 0 0 0 0 0 0 2 0 1 2 0 2 2 0 1 2 2 0 0 0 0 0 0 0 1 1 1 0 0 1 1 1 0 0 0 0 0 0 0 1 2 1 0 1 0 0 2 2 2 0 0 1 1 0 0 2 0 1 1 2 1 2 1 2 0 1 2 1 1 0 1 0 0 0 0 0 0 1 0 2 1 0 0 0 0 0 1 0 1 0 2 2 1 0 0 0 0 1 1 0 0 1 0 0 1 0 1 1 0 1 1 0 1 0 1 0 1 0 0 0 1 0 0 1 1 0 0 1 1 0 0 2 1 0 1 2 2 0 0 2 0 0 2 1 0 0 1 1 0 1 2 1 2 1 0 0 0 1 1 1 0 0 2 0 2 2 2 0 0 0 1 0 1 1 2 0 0 2 0 1 0 1 2 2 0 0 0 2 1 1 0 2 1 1 0 0 0 0 1 0 1 0 2 1 1 2 0 0 1 0 0 0 0 0 0 0 0 0 0 0 1 1 0 1 0 2 1 1 0 1 0 0 0 1 1 0 0 0 2 2 1 2 0 0 0 0 1 0 1 0 1 1 0 0 0 0 0 0 2 0 1 0 2 0 0 0 0 1 1 1 2 0 0 0 1 0 1 2 1 1 2 1 1 0 0 0 0 1 1 1 1 1 1 0 1 0 1 1 0 1 2 1 0 1 1 0 2 0 1 0 0 2 0 0 1 1 2 1 0 1 0 0 0 2 0 1 0 0 0 1 0 0 2 0 2 0 0 1 0 1 0 0 0 1 0 0 1 0 2 0 1 1 0 0 0 0 0 0 0 0 0 0 0 0 0 0 0 0 0 0 0 0 0 1 0
35 0 0 2 2 0 1 1 1 1 1 0 0 2 0 1 1 1 1 2 0 2 0 0 1 1 1 1 1 2 2 0 1 2 2 1 2 1 0 0 1 1 0 2 0 0 1 0 1 1 0 0 0 1 1 1 1 0 0 2 0 0 0 2 0 0 2 0 0 0 0 1 1 0 1 2 1 0 0 0 1 0 1 1 1 0 0 2 2 2 2 1 2 2 0 2 1 1 1 1 0 1 1 0 0 0 2 1 1 1 0 1 1 2 2 2 2 0 0 0 0 1 1 2 1 1 1 1 2 0 0 0 0 0 0 0 0 0 0 0 0 0 1 1 0 0 0 0 0 0 0 0 0 0 0 2 0 0 0 0 1 1 1 2 2 2 1 0 1 1 0 0 0 2 0 0 0 0 0 0 0 0 1 1 0 0 1 1 0 0 1 0 0 0 2 0 2 1 0 0 0 1 0 1 2 0 1 0 0 0 2 1 2 0 2 2 0 0 1 1 0 0 2 1 1 1 0 0 0 2 0 0 0 1 1 0 0 2 0 0 0 0 2 1 0 1 0 0 0 0 0 0 0 0 0 0 2 1 0 0 1 1 0 0 0 0 1 0 2 0 0 2 0 0 0 0 0 1 1 0 0 1 0 0 2 1 1 0 2 2 0 2 0 0 1 0 1 1 1 0 1 0 1 0 1 0 1 0 0 1 0 1 2 0 2 1 1 0 0 0 0 2 2 0 2 0 0 0 1 0 0 2 0 1 1 1 0 2 0 0 0 0 2 1 1 1 2 0 1 1 0 0 1 1 0 0 0 0 0 2 2 0 1 1 1 0 0 2 1 1 1 1 2 1 1 2 2 0 1 0 1 1 0 1 1 0 0 0 1 0 1 2 0 1 2 1 1 0 0 0 0 0 1 2 1 0 1 0 0 2 0 0 0 0 1 1 1 0 0 0 0 0 1 0 1 1 1 2 2 0 0 1 1 0 0 0 0 1 1 1 0 1 0 0 1 1 0 1 1 1 0 0 2 2 2 2 2 2 2 0 0 0 1 1 0 1 1 1 0 1 1 1 1 1 2 0 2 1 2 1 1 1 1 0 2 0 0 0 0 2 0 0 0 2 0 1 1 0 2 1 1 1 2 1 1 1 1 0 0 0 0 1 0 0 0 2 1 2 0 1 1 2 2 1 0 1 1 0 1 1 1 0 0 0 1 0 1 1 0 0 1 2 1 1 1 2 2 1 1 1 0 0 0 0 1 0 0 2 0 1 0 0 1 2 0 1 1 1 0 1 1 2 1 0 1 0 1 2 0 2 0 0 0 1 2 1 1 0 1 1 1 0 0 0 1 0 0 0 0 0 1 1 1 0 0 1 2 0 0 0 0 0 0 1 1 1 0 0 0 0 0 2 1 1 0 0 1 0 0 0 2 2 0 1 1 0 1 0 0 0 0 0 2 2 0 0 1 0 0 0 0 2 1 1 0 0 0 2 2 0 0 0 1 1 0 1 1 1 0 0 2 0 0 0 1 1 2 0 2 0 0 0 1 0 0 1 0 0 2 2 2 0 0 0 0 0 0 2 0 1 0 0 0 1 1 1 0 1 1 0 1 0 0 2 0 0 0 1 1 0 0 0 0 0 2 0 0 0 1 0 1 1 0 0 0 0 0 0 1 1 0 0 1 0 0 0 0 0 0 0 0 0 0 0 0 0 0 0 1 0 0 1 2 1 0 0 0 0 0 2 0 0 1 1 1 0 0 0 0 1 1 1 1 1 0 0 1 2 1 2 1 1 2 1 0 0 0 1 0 1 1 1 0 0 2 1 2 0 0 2 2 1 2 2 0 0 2 0 2 1 0 1 0 1 0 1 1 1 0 2 1 1 2 0 0 0 0 0 0 0 0 0 0 0 0 0 0 0 0 0 2 0 1 1 1 0 1 1 0 0 2 2 0 1 1 1 1 0 2 0 0 0 1 0 0 0 0 1 1 2 2 2 2 1 0 1 0 2 0 2 0 0 0 1 2 0 2 1 0 0 0 1 1 0 2 0 1 2 0 1 0 0 0 0 0 0 2 0 0 0 0 0 1 2 2 2 2 0 1 1 1 2 0 1 1 0 0 1 0 0 0 1 1 2 1 0 1 0 0 0 2 0 1 0 0 0 1 1 0 1 0 1 0 1 0 0 2 0 2 0 1 1 0 0 0 0 0 1 1 0 0 0 2 2 0 0 0 0 0 1 0 0 1 0 0 0 1 0 1 0 0 0
36 1 0 2 2 0 1 2 0 2 2 0 1 1 0 1 0 1 0 0 2 2 0 1 0 0 0 2 0 2 2 1 1 1 2 1 2 1 1 0 1 1 0 0 0 0 1 0 1 1 0 1 0 0 1 0 0 1 1 1 1 0 2 2 0 0 2 0 0 0 0 0 1 0 1 2 1 0 0 0 0 0 2 0 2 0 1 0 1 2 0 1 0 1 1 1 0 1 0 1 1 2 0 0 2 2 0 1 1 1 1 1 0 1 0 0 0 0 1 1 1 1 2 2 2 2 2 2 2 1 1 1 0 0 0 0 0 0 0 1 1 0 0 0 0 0 0 0 0 0 0 1 0 1 1 0 0 0 1 1 1 0 1 2 1 2 2 1 0 1 1 2 0 2 1 0 0 1 0 1 1 1 1 1 1 1 1 1 0 0 1 1 0 0 1 0 0 2 1 0 0 1 0 1 2 0 1 0 0 0 2 1 1 1 0 2 1 1 1 0 1 2 1 2 0 0 2 0 1 2 0 0 2 2 1 0 0 2 0 1 0 0 2 2 0 2 0 1 1 0 0 0 0 0 0 0 0 0 0 0 0 0 0 0 0 0 0 1 2 0 0 1 0 2 1 1 0 0 2 0 0 2 1 1 1 0 2 0 2 2 0 2 0 0 2 0 2 2 0 1 0 1 0 2 0 0 1 1 1 1 0 0 2 0 2 0 1 1 1 0 1 1 1 0 0 0 0 0 0 0 0 1 1 0 0 1 1 1 1 0 1 1 2 1 0 1 0 0 1 2 0 0 1 1 0 1 1 1 0 1 1 0 1 0 1 0 0 2 2 0 0 0 2 1 0 0 2 0 2 0 1 0 0 1 1 0 0 0 0 2 0 1 1 0 2 1 1 1 0 0 0 0 1 2 2 0 0 1 0 2 0 0 0 0 2 2 2 1 0 0 1 2 0 2 1 2 1 1 1 0 0 1 1 1 0 0 1 0 1 1 1 1 0 1 0 1 0 2 2 0 0 0 1 2 1 1 1 0 0 0 1 1 0 0 0 1 0 2 0 1 1 1 2 0 2 1 2 1 2 1 1 2 1 0 1 0 1 2 1 0 0 2 0 1 0 0 0 0 0 2 0 2 2 0 0 0 2 1 0 0 0 0 0 1 0 1 0 2 1 1 1 2 2 2 1 2 1 1 1 1 1 1 0 0 0 0 2 0 1 0 2 2 1 0 0 1 2 1 1 1 0 0 0 0 1 0 0 1 1 1 1 0 1 1 0 0 0 1 1 0 1 1 0 0 0 0 0 1 1 1 0 0 0 0 0 0 0 1 0 2 0 1 2 0 0 0 0 1 1 0 1 1 2 1 0 1 1 0 0 0 0 0 0 1 0 1 0 0 1 1 1 2 0 0 0 0 2 1 0 0 0 1 1 1 0 2 2 0 2 1 2 0 0 1 1 0 2 1 0 0 0 1 2 0 0 0 0 1 1 0 0 0 0 2 0 2 1 2 1 0 0 0 0 0 1 0 2 0 2 0 0 1 1 0 1 1 1 1 1 1 1 1 0 1 1 0 0 1 0 1 0 0 0 2 2 0 2 1 0 0 0 0 0 2 0 0 0 1 1 0 0 1 0 1 1 0 1 0 1 0 1 2 0 0 0 0 0 1 0 1 0 0 1 0 0 0 0 1 0 0 0 0 0 0 1 1 1 0 1 1 0 0 1 1 1 1 0 0 0 1 0 1 0 1 1 0 2 1 1 1 1 0 0 0 0 1 0 2 1 2 1 1 2 0 0 0 0 1 1 2 1 1 0 0 2 1 2 0 0 1 1 1 1 1 1 0 2 0 2 2 2 1 0 0 0 2 1 1 0 2 0 0 2 2 0 0 0 1 1 1 0 1 1 0 1 1 0 1 0 0 2 0 0 2 0 0 0 0 1 0 0 2 0 0 1 0 1 0 2 0 0 0 2 0 0 0 0 0 0 0 0 0 1 1 1 2 0 1 1 1 0 0 1 0 0 0 0 2 0 0 0 1 1 0 2 2 0 0 0 1 1 1 0 0 0 0 2 1 2 0 0 0 0 1 1 1 0 1 1 0 1 1 0 1 1 0 0 1 1 0 0 0 2 0 0 0 1 0 0 1 2 0 1 1 0 0 1 1 1 2 1 0 1 0 1 0 1 1 2 1 0 0 0 0 0 1 0 1 1 0 0 0 0 1 0 0 0 1 0 2 0 0 0 1 1 0 0 0 0 2 0 1
37 0 0 2 2 0 1 1 1 1 1 0 0 0 0 0 0 2 1 1 1 2 0 1 1 1 1 2 1 1 1 0 1 1 1 0 1 0 0 0 0 0 0 1 0 1 0 0 1 0 0 0 1 1 1 2 0 0 0 0 1 0 1 1 1 1 1 0 0 0 0 1 1 1 1 2 1 1 2 1 1 0 1 1 1 0 0 1 2 2 0 0 2 2 0 1 1 0 0 2 0 1 1 0 0 0 2 2 0 0 1 1 0 2 0 0 2 0 1 2 2 0 1 2 1 1 1 0 0 0 1 0 0 0 1 0 1 0 0 1 2 0 0 0 0 0 0 0 0 0 0 0 0 0 2 1 0 0 1 1 2 2 0 2 0 1 1 1 0 2 0 1 1 1 2 0 1 1 0 1 0 1 0 0 1 1 1 2 0 1 0 2 0 1 2 0 2 1 0 0 1 0 0 1 2 0 2 2 1 0 1 1 1 0 1 2 0 0 2 1 0 0 2 2 0 0 2 0 0 2 0 0 1 0 0 0 0 2 0 0 0 0 2 1 0 1 0 0 0 0 0 1 0 0 0 0 0 1 0 0 0 0 0 0 0 0 0 0 2 0 1 1 0 1 0 0 0 1 1 0 0 1 0 0 1 0 1 1 0 2 0 0 1 0 2 0 2 1 0 1 0 0 2 0 2 0 1 0 0 1 1 1 2 0 0 1 2 1 0 0 0 0 2 2 2 0 0 1 1 2 0 1 0 1 0 0 0 1 1 1 1 1 2 2 1 1 1 0 2 0 0 0 2 2 1 1 1 0 0 2 2 0 2 2 2 1 0 0 0 2 2 2 1 1 0 0 0 0 2 0 0 0 0 1 0 1 1 0 0 0 0 1 1 0 1 1 1 1 1 1 1 2 2 2 0 0 2 2 0 2 1 0 1 0 0 1 0 0 0 1 0 0 0 2 0 1 1 0 2 1 1 0 1 1 0 0 1 0 1 1 1 1 1 1 0 2 0 0 0 0 0 0 1 2 1 1 1 2 1 0 1 2 0 0 1 2 0 0 0 0 0 0 1 2 2 2 1 2 2 1 1 1 2 0 0 0 2 1 1 0 0 1 1 1 0 0 0 1 2 2 0 2 1 1 0 1 2 0 0 1 0 0 0 0 0 2 0 2 0 0 0 2 2 2 0 2 1 0 1 1 1 0 0 2 1 0 2 0 1 1 1 1 0 1 1 2 1 1 1 1 0 1 0 0 1 2 1 1 0 1 1 0 2 2 0 0 0 2 0 2 0 0 0 0 0 0 0 1 0 1 0 0 0 1 1 1 1 0 0 0 0 1 0 2 0 1 0 0 0 0 0 2 1 2 0 1 1 1 0 2 1 0 0 1 0 0 1 0 0 0 0 0 0 0 0 1 1 2 0 0 0 0 1 2 0 2 2 0 2 1 1 0 0 1 1 0 2 1 0 0 0 2 0 2 1 1 1 2 2 0 0 0 0 1 1 1 0 2 1 0 0 0 1 1 1 2 0 0 1 1 0 1 0 0 0 0 0 2 0 1 1 1 0 1 0 1 0 2 0 1 0 1 0 1 0 0 1 2 1 0 0 0 0 1 0 1 0 1 1 0 0 0 0 0 1 0 0 0 0 0 1 1 0 0 0 0 0 0 1 1 0 0 0 1 0 0 0 0 0 0 0 0 0 0 0 0 2 0 1 0 0 1 2 1 1 0 0 1 0 1 0 0 2 1 1 0 1 0 1 1 2 1 0 0 0 1 1 2 0 2 1 0 2 1 1 1 0 0 0 1 1 2 0 0 1 1 1 1 1 2 1 0 0 0 2 0 2 1 0 0 0 0 0 1 0 2 1 0 0 1 1 1 1 1 0 0 0 1 2 2 0 2 1 0 0 0 1 0 0 0 2 0 1 1 1 0 1 0 0 0 0 1 1 0 1 1 2 0 1 0 1 1 0 0 0 0 0 2 1 1 1 1 0 1 0 0 0 2 0 2 0 0 0 1 2 0 2 1 0 0 0 1 0 0 2 1 1 1 0 2 0 0 2 0 2 1 1 2 2 0 0 0 0 1 2 2 1 2 1 0 2 1 0 2 0 0 0 0 0 0 0 1 1 2 1 0 0 0 0 1 2 0 0 1 1 1 2 0 0 1 1 0 0 1 0 0 1 0 1 0 0 0 0 0 0 0 0 0 2 0 0 0 1 2 0 1 1 0 0 2 0 1 0 0 0 1 0 0 0 0 0 0
38 1 1 1 0 0 0 1 1 1 1 1 0 0 0 0 0 0 0 0 2 2 1 1 0 0 1 1 1 2 2 1 1 1 1 0 0 1 0 0 2 2 1 1 0 1 0 0 2 0 0 0 1 1 1 2 0 0 0 1 0 0 0 0 0 0 0 0 0 0 0 0 2 0 1 2 0 0 2 0 2 0 1 1 1 0 1 1 2 2 1 2 0 1 0 1 1 0 0 1 0 2 1 0 0 0 2 2 0 0 2 2 1 1 1 1 1 0 0 2 2 0 1 1 1 1 1 1 1 0 1 0 1 0 0 0 1 0 0 0 0 0 0 0 1 0 0 1 0 0 0 0 0 0 0 0 0 0 0 2 2 1 2 2 2 2 2 0 1 2 0 1 0 2 2 0 0 2 0 1 0 0 1 1 0 0 1 1 1 0 2 0 1 1 2 1 1 2 0 0 0 0 0 1 2 0 1 2 0 0 1 1 1 0 2 2 0 0 2 1 0 0 1 2 0 0 0 0 0 0 0 0 0 0 0 0 0 1 0 0 0 0 1 1 0 1 0 0 1 1 1 1 1 1 1 0 1 1 0 0 0 0 0 0 1 1 0 1 2 0 0 1 0 2 0 0 0 0 1 0 1 1 0 0 2 2 0 1 1 2 0 1 0 0 2 0 2 1 0 0 0 0 1 0 1 1 0 0 0 2 0 1 1 0 1 0 1 0 0 0 0 2 1 0 1 0 1 0 1 2 0 0 1 1 0 0 0 0 2 0 0 0 1 2 1 1 1 1 2 1 1 1 1 2 1 1 1 1 1 0 0 0 1 0 1 0 0 1 1 1 1 1 2 2 1 1 2 1 0 0 1 2 0 1 1 1 1 0 0 0 0 0 0 0 2 0 0 0 1 1 0 1 2 2 1 0 1 0 0 1 1 0 1 0 1 2 1 0 0 0 0 1 0 1 0 1 0 1 1 0 0 0 0 2 0 0 1 2 1 1 1 1 0 2 2 2 1 0 0 0 1 0 1 2 2 1 2 1 1 1 1 2 0 0 0 2 1 0 0 0 0 0 0 2 2 2 1 0 2 0 1 2 1 0 1 0 1 2 0 0 0 2 0 1 0 1 1 0 1 1 1 2 1 1 0 1 1 1 0 1 0 0 0 0 0 1 1 2 1 1 2 2 2 2 2 2 0 0 1 1 1 1 0 0 1 0 2 0 1 1 1 1 1 0 0 1 0 1 1 1 0 0 0 1 1 0 0 0 0 0 1 0 1 1 0 0 0 1 1 0 0 1 0 0 0 0 0 1 0 2 0 0 0 0 1 1 1 0 0 1 0 2 0 0 2 1 0 0 0 0 0 2 0 1 0 0 1 2 0 2 1 0 0 1 1 1 1 0 0 0 0 2 0 0 0 1 1 2 0 0 1 1 0 2 0 0 2 0 2 2 0 2 1 2 0 0 1 1 0 0 0 1 1 1 0 0 2 2 2 0 0 0 1 0 2 0 0 2 0 0 0 0 0 1 1 2 0 0 2 0 1 0 2 0 2 2 1 1 1 2 1 0 0 1 1 0 0 1 0 1 1 0 0 1 1 0 2 1 0 0 1 0 0 1 0 0 0 0 0 0 0 0 1 0 2 1 0 0 1 0 0 0 0 0 1 1 1 0 2 2 1 0 0 1 0 1 0 0 0 0 0 0 0 0 0 0 0 1 2 2 0 0 0 0 0 2 1 0 0 2 2 0 1 0 0 0 1 2 2 1 0 0 1 1 0 1 0 1 1 2 0 2 2 1 0 0 0 1 0 1 1 2 0 0 1 1 1 0 0 2 2 1 0 1 2 1 1 0 2 2 2 2 0 1 0 1 1 1 0 2 0 0 2 0 0 0 0 0 0 0 0 0 2 0 1 1 1 2 0 0 1 1 1 1 1 0 1 0 0 0 0 1 1 0 1 1 0 0 1 0 0 0 2 1 0 2 1 0 1 2 1 2 2 0 0 0 0 2 1 1 0 0 0 0 1 0 1 2 0 1 0 0 0 0 2 2 0 0 0 1 0 1 0 0 1 0 2 1 1 1 0 1 0 1 2 2 1 2 0 0 2 0 1 1 0 1 1 1 0 0 0 1 0 1 1 0 1 0 0 0 2 0 0 1 1 0 2 1 1 2 1 1 1 0 0 1 0 0 1 0 1 0 0 0 1 1 0 0 2 0 0 0 1 1 0 0 0 0 0 1 0 0 0 0 0 0 0 0 0 0 0 1
39 1 1 2 0 0 0 1 1 0 0 1 1 1 0 1 0 0 1 2 0 1 0 2 0 0 0 2 1 2 2 1 1 1 1 0 2 1 0 1 1 1 0 0 0 0 0 0 2 1 0 0 1 1 1 2 0 0 0 0 1 1 1 2 0 0 1 0 0 0 0 1 2 1 2 2 0 1 1 1 1 0 2 0 1 0 0 0 2 2 0 1 1 2 1 2 1 0 0 1 0 2 0 0 1 1 1 1 1 0 1 2 1 1 1 1 1 0 2 0 0 0 2 1 1 1 1 1 1 1 0 0 0 0 1 0 0 0 0 1 1 0 0 0 1 0 1 0 1 2 0 0 1 1 2 0 0 1 0 1 1 1 2 2 2 2 2 0 1 2 0 0 1 1 1 0 0 1 0 1 0 0 0 0 1 1 1 1 1 0 1 0 0 0 1 0 1 2 0 0 0 0 0 1 2 0 2 1 1 0 1 1 1 0 2 2 0 0 2 0 1 1 2 2 0 0 1 0 1 1 0 0 0 0 0 0 0 2 0 0 0 0 2 1 0 2 0 0 1 1 1 0 0 0 0 0 1 2 1 1 0 1 0 0 0 0 0 0 1 0 0 2 1 1 1 1 0 1 1 0 0 1 1 1 2 1 1 2 1 2 0 1 0 0 2 0 2 1 0 1 0 0 1 0 1 0 1 0 0 0 0 0 1 0 1 0 2 0 0 0 1 1 1 1 2 0 0 0 0 0 0 1 0 1 0 0 0 2 0 1 0 1 1 1 1 1 0 0 2 2 1 1 2 2 1 1 1 2 0 1 1 0 1 0 1 0 0 1 2 0 0 0 1 1 0 0 1 0 0 0 2 1 0 0 0 0 0 0 0 1 0 0 1 0 2 0 1 0 1 1 1 1 1 2 2 1 0 0 1 0 0 0 0 0 2 2 2 0 0 1 0 1 1 2 2 2 1 0 2 0 2 1 1 1 1 1 0 0 0 0 1 2 2 2 1 2 1 0 0 0 0 0 0 1 0 0 0 1 1 0 0 1 1 1 1 1 0 0 0 0 0 1 2 1 2 0 2 1 0 1 2 2 1 0 1 0 1 1 0 1 1 1 0 2 1 0 0 1 2 2 0 2 1 1 0 1 2 0 0 1 0 0 0 0 0 2 0 1 1 2 2 1 1 2 0 1 0 2 0 2 0 2 0 1 0 0 1 0 0 1 1 1 2 0 0 2 0 1 1 1 0 0 0 0 1 1 0 1 0 1 0 0 0 1 0 1 1 0 1 0 0 0 1 0 1 0 1 2 0 2 0 0 0 2 2 0 0 0 1 2 0 1 1 0 1 0 1 0 0 0 0 2 1 0 0 1 2 1 0 1 2 2 0 1 0 0 2 0 0 0 0 1 1 1 0 1 0 0 0 0 1 1 1 1 0 0 2 0 2 2 2 0 0 2 0 0 2 0 0 0 0 2 1 0 0 0 1 1 1 0 0 0 1 0 1 1 1 2 2 0 2 0 0 0 0 2 0 0 1 1 0 1 2 0 2 2 0 1 2 1 2 1 1 2 1 1 0 2 0 1 1 1 0 1 2 0 1 2 0 0 1 0 0 2 0 1 0 0 0 0 0 0 1 0 1 0 0 0 0 0 1 1 0 0 1 1 0 1 0 2 0 1 0 0 0 0 0 1 0 0 0 0 0 1 1 0 0 0 2 2 0 0 1 1 0 1 1 0 0 2 0 1 0 1 1 0 0 0 0 0 2 2 1 1 1 1 1 2 0 2 1 0 2 1 0 0 0 1 0 1 1 1 0 0 2 2 2 0 0 2 2 1 1 1 1 0 2 0 1 1 1 1 0 1 0 1 1 1 0 2 1 1 1 0 0 0 0 0 0 0 0 0 1 1 0 0 0 1 0 1 1 0 0 2 0 0 0 1 0 1 0 1 0 0 0 0 1 0 1 0 0 0 2 0 0 0 0 2 0 1 0 0 2 0 0 0 0 2 0 2 0 0 2 0 1 0 1 2 0 0 0 0 0 0 2 1 1 1 0 1 0 1 1 0 1 1 2 0 2 0 2 0 0 2 1 0 1 1 0 0 2 2 0 2 0 0 0 1 0 0 0 0 1 1 1 1 1 0 0 0 1 0 1 0 0 1 1 0 1 0 1 1 1 0 1 1 1 0 2 1 0 0 1 1 0 1 0 1 1 1 1 1 0 0 1 1 1 0 0 2 0 0 0 0 0 0 0 0 0 0 0 0
40 0 0 2 0 0 1 2 2 0 1 0 0 1 0 0 1 1 1 1 1 2 0 0 1 1 1 1 0 2 2 0 0 0 2 0 2 0 0 0 1 1 0 0 0 0 1 0 2 0 0 0 0 0 2 1 0 0 0 0 1 0 2 2 0 1 1 0 0 1 1 1 1 1 1 2 1 0 1 0 1 0 1 0 1 0 0 1 2 2 0 1 1 1 0 1 0 1 0 1 1 2 0 0 1 1 1 1 1 0 0 1 0 1 0 1 1 0 0 2 2 0 1 1 0 0 0 0 1 0 1 1 0 0 1 0 1 0 0 1 1 0 0 0 0 1 0 0 0 0 0 1 0 1 0 1 0 1 0 1 0 0 2 1 0 1 0 0 0 0 2 2 1 1 1 0 0 1 0 1 0 1 0 0 1 1 0 2 0 0 2 1 1 1 1 0 0 2 0 0 0 0 1 0 2 0 0 2 1 0 0 1 0 0 1 2 1 0 1 1 0 0 1 1 1 0 2 0 0 1 0 0 0 0 0 0 0 2 0 0 0 0 2 0 0 0 0 1 1 0 0 0 0 0 0 0 0 0 0 0 0 0 0 0 0 0 1 0 2 2 0 2 1 2 1 0 0 1 2 1 0 2 0 0 0 1 1 1 1 1 0 0 0 0 2 0 2 1 1 0 0 0 1 0 1 0 1 1 0 1 0 1 1 0 0 0 2 0 1 0 1 2 1 0 2 0 1 0 1 1 0 1 0 1 0 0 0 0 2 2 1 1 1 2 1 1 1 0 1 1 0 0 0 0 0 0 0 1 0 2 2 0 2 1 2 1 0 1 2 0 0 0 0 2 0 0 1 0 1 0 0 0 0 0 0 0 1 0 0 2 0 2 1 0 2 1 0 1 0 0 0 0 1 2 2 0 0 2 0 1 1 0 1 0 1 2 1 0 0 0 0 1 0 1 1 2 1 0 1 0 0 0 2 0 0 0 1 2 0 1 1 1 0 0 0 0 0 0 0 0 0 0 0 1 0 0 0 2 1 1 1 2 0 0 0 2 0 1 0 0 0 0 0 2 2 2 1 1 1 1 2 0 2 0 0 0 1 2 2 0 0 2 0 2 0 1 1 1 1 1 1 1 0 1 0 2 1 1 0 1 1 0 0 0 2 0 0 2 1 1 1 2 1 1 0 1 1 0 1 1 1 0 1 1 0 0 1 0 0 2 0 1 1 2 1 2 0 1 1 1 1 0 1 0 1 0 0 1 0 0 1 0 2 2 0 0 0 2 0 1 0 0 1 0 0 0 1 1 0 1 0 0 0 0 0 0 0 1 0 2 1 0 1 1 0 0 1 1 1 0 0 1 0 2 0 0 1 0 1 0 1 0 0 1 1 1 0 0 0 0 0 2 0 1 0 1 0 0 0 0 1 1 0 2 0 1 2 0 2 1 1 2 0 0 2 0 2 0 0 0 0 2 1 1 0 0 0 1 0 0 0 0 2 1 1 1 0 2 2 0 1 0 1 1 1 2 0 0 2 0 2 0 2 0 1 2 1 2 1 1 1 0 0 1 2 0 0 2 0 1 0 0 0 2 2 0 2 0 1 0 0 0 0 0 0 1 1 1 1 0 0 1 0 0 1 0 0 0 0 0 0 1 1 0 0 0 1 1 0 1 0 1 0 0 0 0 1 0 0 0 1 1 0 0 0 0 0 0 2 0 0 0 1 0 1 1 1 0 0 2 0 0 0 0 0 0 1 0 0 0 2 1 1 1 2 2 0 1 0 2 1 1 2 0 1 1 0 0 0 1 1 2 0 0 2 2 0 0 0 1 1 1 1 1 0 0 2 0 2 2 2 1 0 2 0 2 2 2 0 2 0 0 2 0 0 0 0 2 2 1 1 1 0 0 0 0 0 0 0 0 2 0 1 2 0 1 0 0 0 1 0 1 0 0 0 0 2 1 2 0 0 0 1 0 0 0 0 0 1 2 1 1 0 0 0 1 0 2 0 2 0 0 0 0 1 0 1 2 0 0 0 2 0 0 2 2 0 2 1 1 0 0 0 0 0 0 2 1 2 2 0 2 1 1 1 1 1 1 0 1 2 2 1 1 0 1 1 0 0 1 0 0 1 2 2 1 2 0 0 0 2 0 0 2 1 0 1 0 2 0 0 2 0 0 0 0 1 0 1 1 0 0 0 0 1 1 0 0 2 0 0 0 2 2 0 0 0 0 1 1 0 0 0 0 0 1 0 1 1 1 0 1
41 1 0 1 0 0 0 2 2 0 1 0 0 1 1 0 0 2 0 0 2 2 0 2 0 0 0 0 0 2 2 0 0 0 2 1 2 1 0 0 0 0 0 0 0 0 1 0 1 1 0 1 0 0 2 2 0 1 1 1 0 1 2 2 1 1 1 0 0 0 0 0 1 0 1 2 1 0 1 0 1 0 1 1 1 0 0 1 1 1 0 1 2 2 0 1 0 1 0 1 1 2 2 0 0 0 2 2 0 0 1 1 2 2 1 1 1 0 2 0 0 0 2 2 2 2 2 1 1 1 2 0 0 0 1 0 0 0 0 2 0 0 0 0 0 1 0 0 0 1 0 1 2 1 2 0 0 2 0 0 1 2 2 1 1 1 0 1 0 1 0 1 0 2 0 0 0 1 0 1 0 1 0 0 0 0 0 1 0 0 1 1 1 2 2 1 1 2 0 0 0 0 1 0 2 0 0 0 0 0 2 0 1 0 2 2 0 0 0 0 1 1 1 1 1 0 2 1 1 1 0 0 1 1 0 0 0 2 0 0 0 1 2 1 0 1 0 0 0 0 0 1 0 0 0 0 0 1 0 0 0 0 0 0 0 0 0 0 2 0 0 2 0 1 0 0 1 1 1 1 0 0 1 1 2 1 1 2 0 2 0 1 1 0 2 0 2 1 0 0 0 0 1 1 1 0 1 1 1 1 0 0 2 0 0 0 2 0 1 0 1 2 2 0 2 0 1 0 1 0 0 1 1 1 0 0 1 1 1 1 1 1 1 1 0 0 1 0 2 1 0 0 1 1 1 0 1 1 0 1 1 0 1 1 1 0 0 1 2 0 0 0 0 2 0 0 1 0 2 0 0 1 0 0 0 0 1 0 0 0 0 1 1 0 2 1 0 0 2 2 1 2 1 2 1 1 1 1 0 2 0 0 0 0 1 1 1 1 0 1 0 1 0 2 1 1 1 1 2 0 1 1 0 2 0 0 1 0 1 1 2 0 0 0 0 2 0 0 1 0 0 1 1 1 1 1 1 1 0 2 2 2 1 1 0 1 0 0 0 1 1 1 0 2 1 0 1 1 1 0 1 1 1 0 2 0 0 1 1 0 0 2 0 1 0 1 1 0 1 2 0 2 2 0 0 0 2 0 0 0 0 0 1 2 0 0 0 2 0 2 2 2 1 0 0 0 0 0 1 1 1 0 0 0 1 0 0 0 1 0 1 1 1 0 0 2 0 0 2 2 1 0 0 0 1 1 1 0 0 0 1 0 1 2 1 1 1 1 0 1 1 1 1 0 1 0 0 0 0 0 0 0 0 0 0 1 1 0 0 0 0 1 2 0 0 0 0 0 0 0 0 2 0 1 0 0 2 1 0 1 0 0 0 1 0 1 1 0 1 0 0 1 0 1 1 0 1 0 0 0 2 2 1 2 0 2 2 1 2 1 1 0 0 1 0 0 2 0 0 0 0 2 1 1 0 0 0 1 0 1 1 0 1 0 2 1 0 2 0 0 0 2 0 0 0 2 1 0 2 0 0 0 2 1 2 2 0 1 2 1 2 1 2 2 0 0 1 2 0 2 0 1 0 0 0 0 2 2 0 0 2 0 0 2 0 0 0 0 0 0 0 2 1 0 1 2 0 0 0 0 0 0 0 1 2 1 1 1 1 2 2 0 0 0 0 1 0 1 0 0 0 0 0 0 0 1 0 0 2 2 0 0 2 2 2 0 1 0 0 0 0 1 1 1 1 1 1 2 2 2 0 0 0 0 0 2 0 2 1 2 1 1 2 0 0 0 0 0 0 2 1 1 0 0 1 0 1 0 0 1 1 1 1 1 0 0 1 1 2 2 1 2 0 0 0 1 0 1 0 1 0 0 2 0 0 1 0 1 1 1 0 1 1 0 0 0 1 1 0 0 2 1 1 2 0 0 0 0 0 0 0 0 0 0 0 0 2 0 2 0 0 0 2 1 0 0 0 1 1 0 0 0 2 0 0 0 0 2 0 2 0 0 0 0 2 0 2 0 0 0 0 2 0 0 2 1 1 1 0 1 1 1 0 0 0 0 1 1 2 0 0 0 0 2 0 0 1 0 1 0 2 0 0 1 1 1 1 2 0 0 0 0 0 1 1 0 0 0 0 0 2 0 2 0 0 2 2 1 1 1 2 0 2 0 0 0 1 0 2 0 0 1 0 0 0 0 1 0 2 0 0 0 0 1 0 1 0 0 0 2 1 0 0 0 0 0 1 0 0 0 0 1
42 0 0 0 0 0 0 2 1 1 1 0 0 0 0 0 0 2 2 2 0 1 0 2 0 0 0 1 1 1 1 1 2 2 1 1 1 2 0 0 1 1 0 0 0 0 0 0 2 0 0 0 0 1 1 2 0 0 1 1 0 1 1 1 1 0 2 0 1 1 0 0 2 0 0 2 2 0 1 1 1 0 2 0 1 0 0 0 2 2 0 1 0 1 0 0 0 2 0 2 2 2 0 0 0 0 2 1 1 0 1 2 0 2 0 0 2 0 1 1 1 0 2 1 1 1 0 0 1 0 0 0 0 0 1 0 0 0 0 1 1 0 1 0 0 1 0 0 0 2 2 2 0 0 1 0 0 0 1 0 0 2 1 2 0 0 1 0 1 1 0 0 0 2 1 0 0 0 0 0 0 1 1 1 0 0 1 1 0 0 2 1 1 1 2 1 2 1 0 0 0 1 0 0 2 0 0 1 1 0 0 1 1 0 2 2 1 1 1 0 1 1 2 1 1 1 1 0 0 1 0 0 0 0 0 0 0 2 0 0 0 0 1 2 0 2 0 0 0 0 0 0 0 0 0 0 1 0 0 0 0 0 0 0 1 1 1 1 2 0 0 1 0 1 0 0 0 1 2 1 1 1 1 1 2 1 1 0 0 1 1 0 0 0 2 0 2 0 0 0 0 0 1 0 1 1 0 0 0 0 1 1 2 0 1 1 1 0 0 0 0 2 2 1 1 0 0 0 0 0 0 2 1 0 0 0 0 1 1 0 1 2 2 1 2 2 0 1 2 1 1 1 2 2 1 0 1 0 0 0 0 0 0 0 0 0 0 2 2 0 0 0 1 2 2 1 2 0 2 0 1 1 0 0 0 0 0 1 0 0 1 1 0 0 1 0 0 0 0 0 0 0 1 2 1 1 1 2 1 1 0 0 2 0 1 2 0 1 0 0 0 2 0 1 0 1 0 0 2 2 0 0 0 2 0 0 1 1 1 0 0 2 0 1 1 1 1 0 0 0 0 0 1 2 2 1 2 1 1 1 1 1 0 0 0 1 0 1 0 0 1 1 2 1 2 0 2 2 2 1 0 1 2 1 1 1 1 0 0 0 1 1 0 2 0 0 0 0 0 1 1 2 1 1 0 1 1 1 0 1 0 0 0 1 0 1 2 2 0 1 1 2 2 2 1 2 0 1 1 1 1 0 0 0 0 0 2 0 1 1 0 1 0 0 0 1 2 2 0 1 0 0 0 0 2 2 2 0 2 0 0 2 0 1 0 1 1 0 0 0 0 0 1 0 0 0 1 0 0 0 0 0 0 0 1 1 1 0 0 0 1 1 0 1 1 1 1 0 0 0 1 1 1 1 1 1 0 1 0 0 0 0 0 1 0 1 0 0 0 0 0 2 2 2 0 0 0 1 0 0 1 1 0 0 1 0 0 0 2 2 0 1 0 2 0 0 1 1 0 0 0 0 2 0 0 0 2 1 0 1 0 1 1 2 0 2 1 2 0 0 0 1 0 0 0 0 2 0 2 0 1 0 2 2 2 2 1 1 2 1 2 0 1 2 1 1 0 2 0 0 0 1 0 1 1 0 2 2 0 0 0 0 0 1 0 1 0 1 0 0 0 0 0 0 2 0 0 0 0 0 0 0 1 0 0 0 1 0 0 0 0 0 0 1 0 1 0 1 0 0 1 1 0 0 0 1 0 0 2 0 1 2 1 1 0 1 2 1 0 1 0 0 1 0 0 0 1 1 0 1 2 1 0 0 0 2 0 1 1 2 0 2 2 1 0 0 0 1 1 0 0 1 0 0 2 1 1 0 0 2 2 0 1 1 0 0 1 1 2 2 2 2 0 1 0 1 1 2 0 2 0 0 2 0 0 0 0 1 1 0 0 0 1 0 0 0 0 0 0 0 1 0 2 0 2 0 2 0 1 0 0 2 0 0 0 0 0 1 1 0 0 0 0 0 0 0 0 1 0 2 2 2 2 0 0 0 1 1 0 1 1 0 1 1 2 1 2 2 0 0 0 0 0 1 1 2 0 1 0 1 1 1 1 0 1 1 2 2 1 1 0 1 0 2 2 2 1 0 0 1 2 1 1 1 0 1 0 2 0 0 0 1 0 0 0 0 2 0 0 1 2 0 1 1 1 0 1 0 0 1 1 1 1 0 0 0 0 0 2 1 1 0 0 0 0 1 0 0 2 1 1 0 1 1 0 1 1 0 0 0 0 0 0 0 0 0 0 0 0 0 1 1
43 0 0 0 0 0 0 1 2 0 0 1 0 0 0 0 0 0 1 1 1 2 1 1 0 0 0 2 2 2 2 1 2 1 1 1 2 1 0 0 1 0 0 1 0 0 1 0 2 0 0 0 0 0 1 1 0 0 0 1 0 0 2 2 1 0 2 0 0 0 0 1 2 0 1 2 1 0 1 0 1 0 2 0 2 0 0 0 2 2 1 2 1 1 0 0 0 2 0 2 0 2 1 0 0 0 2 1 1 0 1 2 1 1 1 1 1 0 1 1 1 1 1 2 1 1 1 1 2 1 1 0 0 0 1 0 1 0 0 2 1 0 0 0 2 2 0 0 0 0 0 1 0 0 0 0 0 0 1 1 1 0 1 2 2 2 2 1 0 0 1 0 0 2 2 0 1 1 0 1 1 1 1 1 0 0 1 1 0 0 1 1 0 0 2 0 1 1 0 0 0 0 0 1 2 0 1 0 0 0 2 1 1 0 0 2 0 0 1 2 0 0 2 2 0 0 1 0 0 1 0 0 1 1 1 1 1 2 0 1 0 0 1 1 0 1 0 0 1 1 1 0 0 0 0 0 1 2 1 1 1 2 0 0 0 0 0 0 1 0 0 2 1 2 0 0 0 1 1 0 0 1 0 0 1 0 2 2 0 2 0 1 0 0 2 0 1 0 0 0 0 0 1 0 0 0 1 0 1 1 0 0 2 0 2 0 0 0 0 0 0 1 0 1 1 0 0 0 0 1 0 1 1 0 0 0 0 1 1 0 1 1 2 1 1 1 1 1 2 1 1 1 1 2 1 1 1 1 0 2 2 0 1 0 1 1 0 1 2 0 0 0 2 2 1 1 2 0 1 0 1 1 0 1 0 0 0 0 0 1 0 0 1 1 2 1 1 0 1 1 1 1 1 1 0 0 1 1 0 1 0 0 1 0 1 2 1 1 0 0 0 1 0 1 1 1 1 0 1 1 0 0 0 1 0 0 0 0 0 0 1 1 0 0 0 1 0 0 0 0 0 0 2 2 2 2 2 2 2 2 1 1 0 0 0 2 1 0 0 0 0 0 2 0 2 1 1 1 1 0 1 2 1 1 2 1 0 2 0 0 0 2 0 1 0 0 0 1 1 2 0 2 1 1 0 1 1 0 0 1 0 0 1 1 0 1 1 2 0 0 0 2 0 0 0 0 0 1 1 1 0 2 0 1 2 0 1 1 0 0 2 2 1 0 0 2 2 2 1 1 0 1 0 1 2 1 1 0 1 0 0 1 1 2 1 0 0 0 1 0 1 1 0 0 0 0 1 1 0 1 0 0 0 0 1 1 1 0 0 1 1 0 0 0 0 0 0 0 0 0 1 1 1 1 0 0 1 1 0 1 0 0 0 0 0 1 0 0 0 0 0 1 0 0 1 1 1 0 0 0 0 0 0 2 0 2 2 0 2 2 0 1 2 2 0 0 2 0 0 0 0 2 0 2 1 1 2 1 0 1 0 1 1 2 0 1 1 1 1 1 1 1 0 0 0 2 1 0 2 1 1 0 1 1 1 1 0 1 1 1 1 1 0 1 1 0 0 1 0 1 0 0 0 0 0 0 2 2 0 0 0 0 0 1 1 1 0 1 1 0 0 1 0 0 1 1 0 0 0 0 0 0 0 1 0 0 1 2 0 2 0 0 0 1 0 0 0 0 0 1 1 1 0 0 0 1 1 0 1 0 0 0 2 2 0 0 2 2 0 0 0 0 1 0 0 1 0 1 2 2 0 0 1 1 0 1 1 2 1 2 1 1 2 0 0 0 0 0 0 1 1 2 0 0 2 0 1 0 0 2 2 0 1 0 2 0 2 1 2 2 2 2 0 0 0 1 0 2 0 2 1 1 0 0 0 1 1 0 0 0 0 0 1 0 0 0 1 0 0 0 2 0 0 2 1 0 0 1 0 0 0 2 0 0 0 1 0 0 1 0 0 0 2 0 0 0 0 1 1 0 0 0 1 1 0 1 0 1 1 0 1 0 2 1 2 1 1 2 0 1 0 1 1 0 2 0 1 1 0 1 0 1 0 0 2 1 1 2 2 0 0 0 0 1 0 1 1 0 0 0 2 1 1 2 0 0 0 1 0 0 0 0 1 2 1 0 0 1 0 1 1 0 1 0 0 0 1 1 1 2 1 1 1 0 0 0 0 1 1 0 1 0 0 0 0 1 0 1 1 0 0 0 0 0 0 0 0 0 0 1 0 0 0 0 0 0 1 0 0 2 1 0
44 0 0 1 1 0 0 2 1 2 2 0 1 0 0 0 0 2 2 1 1 2 0 2 0 0 0 1 1 2 2 0 1 1 0 0 2 2 0 0 2 1 0 0 1 0 0 0 2 1 0 0 0 0 2 1 0 0 1 0 0 0 1 0 0 2 1 0 0 0 0 0 0 0 0 2 2 0 2 1 1 0 1 2 1 0 0 0 1 1 0 0 2 2 0 2 1 1 0 2 1 2 0 0 1 1 1 0 2 0 0 2 0 1 1 1 1 0 0 2 2 0 2 2 2 2 2 0 0 0 1 0 0 0 1 0 0 0 1 1 0 0 0 0 1 1 1 0 0 0 0 0 0 0 0 1 1 1 0 0 0 1 1 2 1 1 0 1 2 0 0 0 1 1 1 1 0 1 0 1 0 0 0 0 0 0 1 0 0 0 0 1 0 0 1 0 1 2 0 0 0 1 0 0 2 0 1 2 1 0 1 0 0 0 2 2 0 0 2 2 0 0 2 2 0 0 1 0 1 1 0 0 1 1 1 1 0 1 0 0 0 0 2 1 0 1 0 0 0 0 0 1 0 0 0 0 1 2 0 0 1 1 0 0 0 0 0 2 2 0 0 1 0 2 0 1 0 0 1 0 0 1 1 1 2 1 1 1 1 2 0 1 0 1 2 1 1 1 0 0 0 0 1 0 1 1 0 1 0 1 1 2 2 1 1 0 2 0 1 0 2 1 0 0 2 0 1 0 1 1 0 1 0 0 0 0 0 1 2 0 0 0 1 2 0 0 2 1 2 1 1 1 2 2 1 1 1 2 0 0 0 0 1 0 1 0 0 1 2 0 0 0 0 2 0 0 1 1 0 0 0 1 0 1 0 0 0 0 0 0 0 1 1 0 2 1 1 0 1 1 1 1 0 2 2 1 0 0 1 0 0 0 1 0 0 1 0 0 0 0 0 2 0 1 1 1 0 0 2 2 0 0 0 2 1 1 0 1 1 0 2 1 0 0 2 2 0 0 0 0 0 0 1 1 1 1 1 2 2 1 1 1 2 2 0 0 0 2 0 2 1 1 2 0 1 0 1 2 2 0 1 2 2 0 0 0 2 2 1 0 0 2 1 1 0 0 0 2 2 2 0 1 2 0 0 1 2 1 0 0 0 0 0 1 0 1 1 2 2 1 1 2 1 1 0 1 0 2 0 2 0 1 0 1 0 1 2 0 0 1 1 0 1 1 1 2 2 2 0 0 0 0 0 0 0 0 0 0 1 0 0 1 0 2 0 2 2 0 0 0 0 0 0 0 0 0 0 1 0 1 0 0 2 2 0 0 0 2 0 2 0 1 0 1 0 0 0 0 0 0 0 1 1 1 0 1 1 1 0 0 1 0 0 0 0 0 1 0 0 0 0 0 0 1 0 1 0 1 0 0 1 1 0 1 0 1 2 0 1 1 0 0 0 1 0 0 2 0 0 0 0 1 1 0 0 0 1 2 2 0 0 0 1 1 1 1 2 1 0 1 1 1 1 0 0 2 0 0 1 2 0 2 2 2 2 2 1 1 2 1 2 0 0 2 1 0 0 2 0 2 0 2 0 2 2 0 2 1 0 0 0 0 0 0 0 0 0 0 0 0 0 0 1 1 0 0 1 0 0 0 0 1 0 0 1 1 0 0 1 0 0 0 0 0 0 1 1 1 0 1 1 1 0 0 0 0 2 0 1 0 0 0 1 1 1 0 0 1 0 1 0 0 1 1 2 0 2 1 1 2 1 0 1 1 2 2 0 2 1 2 0 1 2 1 1 1 0 0 0 1 1 2 0 0 1 1 1 1 1 2 1 0 0 0 2 0 2 1 2 2 2 2 0 0 1 1 0 0 0 1 1 1 1 0 0 0 0 0 0 0 0 0 1 0 0 0 1 0 0 0 2 0 1 1 1 0 0 0 0 0 0 0 0 0 0 0 1 0 1 0 0 0 1 0 0 0 0 1 1 1 0 1 2 0 0 0 0 1 1 0 1 0 0 1 2 0 2 0 0 0 1 0 0 0 1 1 0 1 0 1 0 1 0 0 1 1 2 2 1 1 0 1 0 2 0 0 0 0 0 0 2 2 0 1 0 1 2 2 0 0 0 1 0 1 1 0 1 1 0 1 2 0 2 0 1 0 0 1 1 0 1 1 0 0 0 1 0 1 2 0 0 0 0 0 2 0 1 0 2 0 0 0 1 2 0 0 0 1 2 2 0 0 0 0 0 0 1 0 0 0 0 0
45 1 0 2 0 0 0 2 0 2 2 0 1 1 0 1 0 0 0 0 2 1 0 0 0 0 0 2 0 2 1 0 1 2 1 0 1 1 1 1 2 1 0 2 0 1 0 0 2 1 0 0 0 0 2 1 0 0 0 1 0 0 2 2 0 1 0 1 0 0 0 0 2 0 1 2 1 0 0 0 1 0 2 0 2 0 0 0 2 2 0 0 0 1 0 1 1 1 0 2 1 2 1 0 0 0 2 2 0 0 2 2 0 2 0 0 1 0 1 0 0 1 2 1 1 1 1 0 0 0 1 0 1 0 1 0 2 0 0 2 2 0 0 0 0 2 0 0 1 1 0 0 0 0 1 1 1 1 0 2 2 2 1 2 2 2 1 1 0 0 2 0 0 2 1 0 1 1 0 1 1 1 0 0 1 1 1 2 2 0 2 0 0 0 2 0 1 2 1 0 0 1 0 1 2 0 1 0 0 0 2 1 1 0 1 2 0 0 0 0 0 1 2 2 1 0 1 0 0 1 0 0 0 0 0 0 0 2 0 0 0 1 1 1 0 1 0 0 0 0 0 1 0 1 1 0 1 1 1 1 0 1 1 0 0 0 0 0 2 1 0 2 0 1 0 0 0 1 1 1 0 1 2 2 2 0 2 1 1 2 0 0 1 0 2 0 2 0 0 0 1 0 1 1 1 0 0 0 1 1 0 0 2 0 1 0 1 0 0 1 1 1 0 0 2 0 2 0 0 1 0 1 0 0 0 0 0 1 1 1 2 2 1 2 1 1 2 0 1 1 0 0 2 2 2 0 1 2 0 0 0 0 2 2 2 1 0 0 1 1 1 1 0 2 0 0 2 1 0 0 2 0 0 2 0 0 1 0 0 0 0 1 1 1 2 1 1 0 0 0 0 0 1 2 1 0 0 1 0 1 0 0 0 0 1 1 1 0 0 0 0 1 1 0 1 1 1 0 2 0 2 0 0 1 1 1 1 0 0 0 2 1 0 0 0 1 0 1 0 0 0 0 1 2 1 1 1 1 1 1 2 2 0 0 0 2 0 1 0 1 1 1 2 0 0 0 0 2 1 1 1 2 1 1 2 1 0 1 1 0 0 2 1 2 1 1 1 0 0 2 0 2 1 0 0 1 2 1 0 1 0 0 0 2 0 0 0 1 0 1 1 2 2 2 0 2 1 1 0 2 0 1 0 0 1 0 1 1 0 1 0 1 2 0 0 1 0 2 0 0 1 0 0 0 1 1 1 0 0 0 1 0 1 1 0 0 0 0 1 0 1 1 0 0 0 0 0 1 0 1 0 0 0 0 1 1 1 1 0 2 0 0 2 0 0 0 1 0 0 0 1 0 0 2 0 0 1 0 1 0 0 0 0 1 0 1 0 0 1 1 0 2 1 1 0 0 0 2 0 0 1 1 0 1 0 1 1 1 2 2 0 0 2 2 0 0 0 0 0 0 0 1 2 0 0 0 1 2 1 0 0 0 0 1 0 0 1 2 1 0 0 1 0 0 0 1 1 0 2 0 0 0 1 1 1 1 0 1 1 2 2 0 1 2 0 1 0 1 0 1 0 0 0 1 1 0 1 1 0 0 1 0 0 1 1 1 0 0 0 0 0 1 0 0 1 0 0 0 0 0 0 1 0 0 1 1 0 0 1 1 0 0 0 0 0 0 0 1 0 0 0 0 0 0 0 0 1 0 2 0 0 1 1 1 1 1 1 0 1 2 0 0 1 1 1 0 0 1 1 1 1 1 0 0 1 1 1 2 1 2 0 1 2 0 0 0 0 0 0 1 1 1 0 0 2 2 1 0 1 2 2 1 0 0 1 0 2 1 1 1 1 1 0 0 0 2 1 1 0 1 0 0 1 1 0 1 0 0 2 0 1 1 0 0 0 0 0 0 0 0 1 0 1 1 1 0 1 0 1 0 0 2 0 0 0 0 2 1 2 0 0 0 1 0 0 0 0 1 1 0 0 0 2 0 1 1 0 1 0 2 0 0 1 0 2 0 2 1 0 0 1 1 0 0 1 2 0 1 0 1 1 1 1 0 1 2 1 1 1 0 0 0 0 1 0 0 2 2 0 0 2 2 0 2 0 0 0 1 0 0 1 1 2 1 0 0 2 1 0 0 2 0 0 1 1 0 1 1 2 1 1 1 0 1 1 0 2 0 0 0 2 0 0 0 0 0 0 1 1 0 0 0 0 0 0 0 0 0 1 1 0 1 0 0 0 0 0 0 0 0 0 0
46 1 0 1 1 0 0 2 2 1 1 1 1 2 0 1 1 2 1 1 1 1 0 2 0 0 0 2 1 2 2 0 2 2 0 0 0 1 0 0 2 1 0 1 0 1 1 0 1 1 0 0 0 0 2 1 0 1 1 1 0 1 1 1 1 1 1 0 0 0 0 0 2 0 1 2 1 0 0 0 1 0 1 1 0 0 0 0 2 2 0 0 0 1 0 0 0 1 0 2 0 2 0 0 0 0 2 2 0 0 1 2 1 1 1 1 1 2 2 0 0 2 1 1 1 1 1 0 1 0 1 1 0 0 1 0 0 0 0 1 0 0 0 0 0 0 0 0 0 0 0 0 0 0 0 0 0 0 0 1 1 1 0 2 2 2 2 1 0 0 1 2 1 1 2 0 1 1 0 1 0 0 0 0 0 0 0 0 0 0 1 1 0 0 2 1 1 2 0 0 0 0 0 0 2 0 1 1 1 0 0 2 0 1 0 2 0 1 2 0 1 1 2 2 0 0 0 0 0 0 0 0 1 1 1 0 0 2 0 0 0 0 2 2 0 2 0 0 0 0 0 0 1 0 0 0 1 2 0 0 0 0 0 0 0 0 1 0 2 0 0 1 1 1 0 0 0 0 1 1 1 1 0 0 2 1 1 1 1 2 0 0 0 0 2 0 2 1 0 0 0 0 0 1 0 0 1 0 0 1 1 1 1 1 2 0 0 0 0 0 1 0 1 1 1 0 0 0 1 1 0 1 1 1 0 0 0 2 0 1 1 2 2 1 0 0 1 1 2 2 1 1 2 2 2 0 1 1 0 1 1 0 2 1 2 1 0 1 1 1 1 1 1 2 0 0 0 0 0 0 0 1 0 1 0 1 1 0 0 0 0 0 1 0 2 2 2 0 1 1 1 1 0 1 1 1 0 0 0 2 0 0 0 0 0 0 0 0 0 1 1 1 1 1 1 1 2 0 1 1 0 0 0 2 0 0 0 2 1 1 1 1 0 1 1 2 0 0 0 0 0 1 0 1 0 0 0 2 2 0 0 2 1 0 0 0 0 1 0 0 0 0 1 1 2 1 1 2 2 0 1 2 2 0 0 0 2 2 1 0 0 2 0 2 1 1 1 0 0 1 1 1 1 1 0 1 1 1 0 1 1 0 0 1 0 1 0 2 1 1 1 2 2 2 0 2 0 1 0 2 0 2 0 0 0 0 2 1 0 0 2 2 0 0 0 1 2 1 1 1 0 0 0 0 1 1 1 0 0 1 1 0 0 1 0 1 1 0 2 0 2 2 1 0 0 1 2 0 0 0 1 0 0 1 1 0 0 0 0 2 0 2 0 0 0 0 0 0 0 0 1 1 2 1 0 1 2 0 0 1 1 0 0 0 0 0 0 0 0 0 0 0 0 0 0 1 1 1 0 0 1 2 0 2 0 0 2 0 2 2 1 1 1 1 0 0 2 1 0 0 1 1 2 0 0 0 2 1 0 1 1 0 1 2 0 2 1 2 1 0 1 0 0 0 0 1 2 0 2 0 0 1 1 0 1 1 0 1 2 1 2 0 0 1 1 0 0 2 0 1 0 0 0 0 0 0 2 0 0 1 1 1 0 2 0 0 0 1 1 0 0 1 2 0 2 2 0 0 0 0 0 1 0 0 1 1 0 0 0 0 0 0 0 0 0 0 0 1 0 0 0 0 0 0 0 0 0 0 1 0 0 0 1 0 0 1 0 1 0 0 0 0 0 2 2 0 1 0 0 0 2 2 2 2 2 2 0 1 0 2 0 1 2 1 0 0 0 0 0 1 1 1 0 0 1 1 0 2 2 2 0 0 2 2 0 0 2 0 2 2 2 2 0 2 0 2 2 2 0 2 0 0 2 0 0 0 0 0 1 0 1 1 0 0 0 0 0 0 0 0 2 0 0 2 0 0 0 0 0 2 0 1 0 0 1 1 1 1 2 0 0 0 1 1 0 1 0 1 0 2 2 2 2 0 0 0 0 0 1 2 0 0 0 1 2 0 2 1 1 0 0 2 1 0 2 1 0 1 1 0 1 0 1 0 1 1 1 1 0 1 0 1 0 1 0 0 1 0 0 0 2 0 0 2 0 0 0 1 1 0 0 1 1 1 0 0 1 2 0 2 1 0 1 1 1 0 1 0 1 1 0 1 1 0 0 0 0 0 1 0 1 1 0 0 0 1 0 0 2 0 0 0 1 1 0 0 0 0 1 1 0 0 0 0 0 0 0 0 0 0 0 1
47 1 0 1 1 0 0 2 2 0 1 0 0 1 0 1 0 2 0 0 2 2 0 2 0 0 1 1 1 2 2 1 2 1 2 1 2 1 0 1 1 1 0 1 0 0 1 0 2 1 0 0 1 1 1 1 0 0 0 0 2 0 2 2 1 1 1 0 0 0 0 1 1 1 1 2 1 0 0 1 0 0 2 0 1 0 0 0 2 2 1 2 2 0 0 0 0 1 0 2 2 2 0 0 0 0 2 2 1 1 0 1 0 0 0 1 1 1 1 1 1 0 1 1 0 0 0 1 2 0 0 0 0 0 1 0 0 0 0 1 1 0 0 0 1 1 0 0 0 0 1 1 1 0 1 0 0 0 2 1 1 2 2 2 0 1 1 2 1 1 1 0 1 2 0 2 0 1 0 1 0 1 1 1 0 0 1 1 0 1 0 1 0 1 2 1 1 0 0 0 0 0 0 1 1 0 1 0 0 0 2 1 2 0 2 2 0 0 2 1 0 0 2 2 1 0 2 0 0 1 0 0 0 0 0 0 0 2 1 1 0 0 2 1 0 2 0 0 0 0 0 1 0 0 0 0 0 0 0 0 0 0 0 0 0 0 0 1 2 0 0 1 0 1 0 1 0 0 1 0 1 1 2 2 2 0 2 1 0 1 0 1 0 0 1 0 1 0 0 1 0 0 1 0 1 0 1 0 0 1 0 1 2 0 1 0 2 0 2 0 2 1 0 1 2 0 0 0 1 0 0 0 1 0 0 0 1 1 1 0 0 0 1 1 0 0 1 0 1 1 0 0 1 1 0 0 0 1 0 2 2 0 2 0 2 0 0 2 2 0 0 0 1 1 0 0 1 0 1 0 1 1 0 0 1 0 0 0 0 0 0 1 2 0 2 2 2 1 0 0 0 0 1 2 1 0 1 0 0 2 0 0 0 0 0 1 0 0 0 0 1 2 2 1 1 1 1 0 2 0 2 0 0 2 1 1 0 0 1 1 1 1 0 0 0 0 0 0 0 0 0 0 1 2 2 0 2 2 2 0 1 2 0 0 0 2 1 1 0 0 0 0 2 0 1 0 1 2 1 2 1 1 0 0 2 0 0 2 0 0 0 2 0 1 0 0 0 1 1 2 0 2 2 0 0 0 2 0 0 1 0 1 1 2 0 0 0 2 1 2 2 2 1 1 1 1 0 1 0 2 0 0 0 1 1 0 1 0 0 0 1 2 0 0 0 2 1 1 1 1 0 0 0 0 0 0 0 1 0 0 0 0 0 2 0 1 1 0 0 0 0 1 0 0 0 0 0 1 0 1 0 0 0 0 0 0 0 1 0 2 1 1 0 0 0 0 2 1 1 0 0 1 0 2 0 0 0 1 0 2 1 0 0 0 0 0 1 0 0 0 0 0 0 1 0 0 1 2 0 0 1 1 0 2 0 2 2 0 2 2 1 2 0 0 2 0 2 0 0 0 0 2 2 0 0 0 2 1 1 0 0 0 1 2 0 1 2 1 0 1 1 1 0 0 0 1 2 0 2 0 1 0 2 0 2 2 1 2 1 0 1 2 0 2 1 0 0 1 0 1 1 0 0 1 1 0 2 1 1 0 0 0 0 2 0 0 0 0 0 0 0 0 1 0 1 0 0 0 1 0 0 0 1 0 1 1 0 0 1 1 0 0 0 0 0 1 1 1 0 0 1 1 0 1 1 0 0 0 2 0 0 2 1 1 0 1 1 1 0 1 0 0 0 0 0 1 1 1 1 0 2 2 0 0 0 2 0 2 2 2 0 2 2 1 1 1 0 0 0 0 0 1 0 0 1 2 2 0 0 2 2 1 0 0 2 0 2 0 2 2 2 1 0 1 0 1 1 1 0 2 0 0 0 1 0 0 0 0 1 1 0 1 1 0 0 0 1 1 0 0 1 0 0 2 0 0 0 0 0 1 1 1 0 0 0 1 1 0 1 0 1 1 1 0 0 0 0 1 1 2 2 2 2 0 0 0 0 2 0 2 0 0 1 0 2 0 2 1 0 0 0 1 0 1 2 2 0 1 0 0 0 1 1 0 1 1 2 2 2 1 0 1 0 2 0 1 0 1 0 0 2 2 0 2 0 0 0 0 0 2 0 1 2 2 2 0 0 0 0 1 2 0 2 0 0 0 0 0 0 0 2 0 1 0 0 0 0 0 2 0 0 1 0 0 0 2 0 1 1 0 0 0 1 1 0 0 0 0 0 2 1 0 0 0 0 0 0 0 1 0 1 1
48 1 0 1 0 0 0 2 2 0 0 1 1 2 0 2 0 2 1 1 1 2 0 2 0 0 0 0 1 1 1 0 1 0 1 1 1 2 0 0 2 2 0 1 0 1 0 0 2 0 0 0 0 0 2 2 0 0 0 1 0 2 0 0 1 1 1 0 0 1 1 1 2 0 1 1 0 0 0 0 1 0 1 1 1 0 0 1 1 2 0 1 1 0 1 1 0 2 0 2 2 2 0 0 1 1 1 2 0 0 0 0 1 2 0 0 1 0 0 2 2 1 2 1 2 1 1 1 1 1 0 0 1 0 0 0 0 0 0 1 1 0 0 0 0 1 0 1 0 1 0 0 0 0 0 1 1 0 0 2 1 1 0 2 0 1 1 1 0 1 0 2 0 2 2 1 0 0 0 0 0 0 1 1 0 0 1 2 1 1 1 1 0 0 1 0 1 1 0 0 0 0 1 1 2 1 1 1 0 0 0 2 1 0 1 2 0 0 1 1 0 0 1 2 0 0 0 0 0 0 0 0 0 0 0 0 0 2 0 1 0 0 2 1 0 1 0 0 1 1 1 1 0 0 0 1 2 1 1 0 0 0 0 0 0 0 0 0 0 0 0 2 0 1 1 0 0 0 1 1 0 1 0 0 2 1 1 2 0 2 0 0 0 1 2 0 2 2 0 2 0 2 1 0 1 0 1 0 1 1 0 2 2 1 2 0 2 0 0 0 0 2 1 0 1 0 0 0 0 0 0 1 0 1 0 0 0 1 1 0 1 1 0 2 1 1 1 1 2 0 0 0 2 2 1 1 1 1 0 2 2 0 2 0 2 0 0 1 1 1 1 1 1 2 1 1 2 0 1 0 0 0 0 0 0 0 0 0 0 0 0 1 2 1 2 2 2 1 1 1 1 1 0 2 2 1 0 2 0 2 0 0 1 0 1 2 1 0 0 0 0 0 1 1 1 1 1 0 2 1 0 1 0 2 1 1 0 1 1 0 2 1 0 0 0 0 0 0 1 0 0 0 2 2 2 1 2 2 2 1 1 2 1 1 0 1 0 0 0 0 0 0 2 0 0 0 0 2 1 1 2 1 1 0 1 1 1 1 0 1 1 2 0 1 0 1 0 1 1 0 2 1 1 1 0 1 1 0 1 1 1 0 1 0 0 2 0 2 0 1 1 2 2 2 1 2 0 2 0 2 0 1 0 0 0 0 1 0 1 2 0 0 1 1 1 1 1 1 2 1 0 1 0 0 0 1 0 0 0 1 0 0 0 0 0 0 0 1 0 1 0 0 0 0 0 0 1 0 0 0 0 0 0 0 1 1 1 0 1 1 0 0 0 0 0 0 0 0 0 0 0 2 1 2 0 0 1 1 0 1 0 0 0 1 1 1 0 0 1 1 0 2 1 1 0 1 0 1 0 0 1 1 0 2 0 0 2 0 1 0 1 1 0 1 0 0 2 0 0 0 0 2 0 2 1 1 1 1 1 0 0 0 1 1 1 1 2 2 1 0 1 1 0 1 1 1 1 0 1 1 2 1 2 1 1 2 1 1 2 1 2 1 0 1 0 0 0 1 0 1 1 1 0 0 0 0 2 2 1 0 0 0 0 1 0 1 0 1 1 0 0 0 0 0 1 0 0 0 0 0 0 1 0 0 0 0 1 0 1 0 0 0 0 0 0 0 0 2 0 0 1 1 1 1 1 0 1 0 1 0 0 0 1 1 0 0 0 0 0 2 0 1 0 0 1 1 2 0 0 1 1 1 0 0 0 1 0 2 1 2 1 1 1 1 0 0 0 2 0 2 2 2 0 0 2 1 1 0 1 2 2 0 0 0 2 0 2 1 2 2 2 2 0 0 0 0 0 1 0 2 0 0 1 1 0 1 0 0 1 1 0 1 1 1 0 0 1 2 1 1 0 0 0 2 0 0 0 1 0 0 0 2 0 0 0 0 1 1 2 1 1 0 0 2 0 2 0 1 0 1 1 1 1 1 1 1 0 1 1 1 0 0 1 1 2 1 1 2 0 1 0 2 0 0 1 1 1 1 0 2 0 0 0 1 2 1 1 1 1 0 1 0 0 0 1 1 0 0 1 0 0 1 0 1 0 1 1 1 0 1 0 0 1 1 0 1 1 0 0 1 2 0 2 0 0 0 0 1 1 1 0 1 1 0 0 0 0 0 2 0 0 0 0 0 0 1 0 0 1 0 0 0 0 1 0 0 0 0 0 1 0 0 0 0 0 0 1 0 0 1 0 0
49 1 0 1 0 0 0 2 0 2 2 0 0 0 0 0 0 1 2 1 0 0 0 0 0 0 0 2 1 2 2 1 2 2 0 0 0 2 0 0 1 1 1 1 0 1 0 0 1 1 0 0 0 0 2 1 0 0 0 1 1 0 2 2 1 0 2 0 1 1 0 0 0 0 0 2 2 0 1 0 1 0 1 0 2 0 0 1 1 2 0 1 1 1 0 1 0 1 0 1 1 2 0 0 2 2 2 2 0 0 1 1 0 1 0 0 1 0 1 1 1 0 2 2 2 2 2 2 2 1 1 0 1 0 0 1 1 0 0 2 2 0 0 0 1 0 1 0 0 0 1 1 0 0 0 2 0 0 0 2 2 0 2 2 2 2 1 0 1 1 0 1 0 2 2 0 0 1 0 2 1 1 0 1 2 1 0 1 1 0 1 0 0 0 2 0 2 2 1 0 0 0 1 0 2 0 1 2 1 0 0 2 0 0 2 2 2 0 1 0 2 2 2 2 0 0 1 1 1 0 1 1 0 0 0 0 0 2 1 1 0 0 2 2 0 2 0 0 0 0 0 2 0 0 0 1 1 1 0 0 1 1 0 0 0 0 0 2 0 0 0 2 1 2 2 2 0 1 1 1 1 1 1 1 2 1 1 2 2 2 0 1 1 0 2 0 1 0 0 0 0 0 0 0 0 1 0 0 0 1 0 1 2 1 1 0 2 0 0 0 0 2 1 0 0 0 0 0 0 1 0 1 2 1 0 0 1 1 1 0 1 1 1 2 0 0 2 0 2 1 0 0 2 2 1 1 1 1 0 0 1 1 2 1 2 0 0 0 1 1 1 1 0 2 1 1 1 1 0 0 0 1 0 1 0 1 1 0 0 0 0 1 0 0 2 1 1 0 1 1 1 1 1 2 2 0 0 1 0 2 0 0 1 0 0 2 0 1 0 0 0 2 0 0 2 1 1 2 2 0 0 1 0 0 0 0 0 0 0 0 1 1 0 0 0 1 0 0 0 0 0 0 1 1 1 1 1 1 0 0 0 0 1 1 0 1 0 2 0 2 2 2 2 0 2 1 2 2 2 0 2 1 0 0 2 1 0 0 0 0 0 2 0 2 1 1 1 1 1 2 0 2 1 1 0 1 1 0 0 0 0 0 0 1 0 1 2 2 0 1 2 2 1 1 1 1 0 1 1 2 0 1 0 0 0 0 2 0 1 0 1 0 1 1 1 1 1 1 1 2 0 1 0 0 0 0 0 1 1 0 1 0 1 1 1 0 0 0 1 0 1 1 0 0 0 0 0 1 0 1 1 0 0 2 2 0 0 0 0 0 0 2 0 1 0 0 0 0 0 0 1 1 2 0 0 2 2 1 1 1 1 0 0 0 0 0 0 0 0 0 0 1 2 2 0 0 0 2 0 0 2 2 1 1 0 1 2 0 2 1 0 0 0 1 1 0 2 0 1 0 0 2 2 0 0 0 2 2 1 1 1 0 1 0 2 2 0 2 0 0 1 0 0 0 0 2 0 0 2 1 0 0 2 1 1 1 0 1 2 1 1 1 0 0 0 0 0 2 0 1 0 1 0 1 1 0 2 2 0 0 0 0 0 0 0 1 0 1 0 0 0 1 0 0 2 0 0 1 0 1 0 1 0 0 0 0 2 0 0 0 0 0 0 1 0 0 0 0 0 1 1 1 0 0 0 0 1 0 0 0 0 0 2 2 1 0 1 1 0 1 0 0 1 0 0 0 0 0 0 0 1 1 0 0 0 2 0 2 0 2 0 0 2 0 1 1 0 0 0 1 1 2 0 0 0 1 0 0 0 2 2 0 0 0 1 0 1 1 2 1 1 2 0 1 0 0 0 1 1 2 2 1 1 0 0 0 0 0 0 0 0 1 2 0 0 0 0 2 0 1 1 0 0 2 0 0 0 0 1 0 0 2 0 0 0 0 0 1 2 0 0 0 0 0 0 0 0 1 1 2 2 2 2 1 0 0 0 1 0 1 0 0 1 0 2 0 2 1 0 0 0 1 0 0 2 0 1 2 1 1 0 0 0 0 1 1 2 0 1 1 0 1 0 0 0 0 0 2 0 1 2 2 0 1 1 0 0 1 0 1 0 2 2 2 1 1 2 1 1 0 2 0 1 0 0 0 1 1 1 2 1 0 1 0 0 0 0 0 2 0 0 0 1 1 1 0 0 0 2 1 1 1 0 1 0 1 0 0 0 0 0 0 0 0 0 0 1 0 0 0 0 0
50 1 0 1 0 0 0 1 1 1 1 1 1 2 1 0 0 2 2 1 1 2 0 2 0 0 0 1 0 2 2 1 1 1 2 1 2 2 0 0 1 1 1 0 0 2 1 0 2 0 0 0 1 1 1 2 0 1 0 0 0 1 2 2 1 1 1 1 0 0 0 0 1 0 0 2 2 0 0 0 0 0 2 0 2 0 0 0 1 1 0 1 0 1 0 2 1 0 0 1 0 2 1 0 0 0 2 2 0 0 0 2 1 2 0 0 1 0 1 1 1 0 2 1 1 1 1 1 1 1 1 1 0 0 0 0 0 0 0 0 2 0 0 0 0 1 0 0 0 0 1 2 0 0 1 1 0 0 0 1 0 1 2 2 1 1 1 0 2 0 1 0 2 0 2 0 2 1 0 1 0 1 0 0 0 0 1 0 0 0 1 1 0 0 2 0 1 1 0 0 0 0 0 0 2 0 1 0 0 0 0 1 2 0 0 2 2 0 1 0 1 1 2 2 0 0 1 0 0 0 0 0 0 0 0 0 0 2 0 0 0 1 1 1 0 2 0 0 0 0 0 1 0 0 0 0 1 2 1 1 0 1 0 0 0 0 0 0 2 0 1 1 0 2 0 0 0 1 2 1 1 1 0 0 0 0 1 0 0 1 1 1 0 0 2 0 2 0 0 0 0 0 1 1 1 0 0 0 0 2 0 2 2 0 1 1 1 0 0 0 1 0 0 0 2 0 0 0 0 1 0 1 1 1 0 0 0 2 0 0 0 0 1 2 0 0 2 0 2 1 0 0 2 2 1 0 1 2 0 2 2 0 1 1 1 0 0 0 0 2 0 2 0 2 0 0 1 0 1 0 0 0 0 0 0 1 2 1 1 0 0 0 2 0 2 0 0 1 0 0 0 0 1 1 0 0 1 1 0 2 0 0 0 0 1 2 0 1 0 0 0 2 0 0 0 0 1 0 2 0 2 0 0 1 0 0 0 1 0 0 0 2 0 1 1 1 0 0 0 1 0 1 0 1 1 0 1 2 1 1 1 2 0 0 0 1 0 1 0 1 1 1 2 1 1 0 1 2 2 0 1 1 1 0 2 0 0 1 1 0 1 1 0 1 2 0 0 0 0 2 0 2 2 0 2 0 2 0 0 2 0 1 0 1 0 1 1 2 0 0 0 2 0 0 0 0 0 0 1 1 1 0 0 0 0 0 2 0 0 0 0 1 1 1 1 1 2 2 1 0 0 0 0 0 0 1 0 0 0 1 0 0 1 2 1 0 0 1 2 0 0 1 1 0 0 0 1 0 0 0 2 0 1 1 1 1 1 0 0 0 0 1 0 0 1 0 0 2 2 2 0 2 2 0 0 2 2 0 0 1 1 0 0 1 1 1 1 0 0 0 0 1 1 1 0 0 1 1 0 0 0 0 0 2 0 0 2 0 2 1 2 2 0 1 0 0 2 0 0 0 0 1 1 1 0 0 2 1 1 0 0 0 0 1 0 1 1 2 1 0 1 0 0 1 1 2 0 0 1 1 0 0 2 0 2 2 1 1 1 0 1 0 1 2 0 1 0 2 0 2 0 0 0 0 1 0 1 1 0 0 0 0 0 1 0 0 0 1 1 0 0 0 1 0 2 1 0 0 0 0 0 0 0 0 0 0 0 2 0 2 0 2 0 0 0 1 0 0 0 0 0 0 0 0 1 0 1 0 2 0 1 2 2 1 0 0 1 1 0 1 1 1 0 0 0 0 1 1 1 1 1 1 1 1 1 2 0 1 0 2 0 1 2 0 1 0 0 0 2 2 0 0 0 0 2 1 0 0 0 1 1 0 0 0 0 0 0 0 2 2 2 2 0 0 0 0 0 2 0 1 0 0 1 1 0 0 0 1 2 2 0 2 1 0 0 0 1 0 0 0 2 0 1 2 0 0 1 0 0 1 0 2 0 0 0 0 0 0 2 0 0 0 1 0 0 0 0 1 1 1 1 1 1 0 0 0 1 2 0 1 0 1 2 0 1 0 1 2 0 0 0 1 0 0 1 1 1 1 1 0 1 0 0 0 0 0 2 2 2 1 0 1 0 1 0 0 0 2 0 0 2 2 1 2 0 1 0 2 0 0 0 0 2 1 1 1 2 1 1 0 1 0 1 1 1 0 1 1 1 2 1 0 2 0 1 1 1 0 1 1 1 0 0 0 0 2 0 1 1 0 0 0 1 1 0 0 0 0 1 2 1 0 0 1 1 0 1 0 0 0 0 1
51 1 0 1 0 0 0 1 1 1 1 0 0 1 0 1 0 1 2 1 0 2 0 2 0 0 0 0 1 2 2 1 1 1 1 0 1 2 0 0 2 2 1 0 0 2 0 0 1 1 0 0 0 0 2 1 0 0 0 0 1 1 1 1 1 0 2 0 0 1 1 2 1 1 1 2 1 0 1 1 0 0 1 1 0 0 0 0 1 2 0 0 2 2 0 2 1 1 1 1 1 2 0 0 0 0 2 0 2 0 0 2 0 1 0 0 1 0 2 0 0 0 1 2 0 0 0 0 2 0 1 1 0 0 0 0 1 0 0 1 1 0 0 0 1 0 1 0 0 1 1 1 1 0 1 1 1 0 0 0 0 0 1 2 0 1 2 0 0 1 1 1 2 0 2 0 2 0 0 0 0 1 0 0 0 0 1 1 0 1 1 1 1 0 2 0 2 1 0 0 0 0 0 0 2 0 1 1 0 0 1 1 1 0 1 2 1 1 2 0 1 1 2 1 1 1 0 1 1 1 1 1 0 0 0 0 0 2 2 2 0 0 2 2 0 1 0 0 1 1 1 0 0 2 2 0 0 0 0 0 0 0 0 0 0 0 0 0 1 0 0 2 0 1 0 1 0 0 1 0 0 2 1 1 2 1 1 0 1 1 0 2 0 0 1 0 1 1 0 0 0 0 0 1 0 0 0 0 0 1 0 1 2 1 1 0 2 1 0 0 2 0 2 0 2 0 1 0 0 1 0 2 0 2 0 0 0 1 1 0 1 1 1 1 0 0 1 0 1 1 0 0 1 1 0 1 1 1 0 1 1 0 1 0 1 1 0 2 2 0 0 0 1 1 2 1 1 0 1 0 1 0 0 1 0 1 1 0 0 0 0 0 1 0 2 2 2 0 1 1 1 1 1 2 1 1 1 2 1 1 0 0 0 0 1 2 0 0 0 1 0 0 0 1 0 0 0 0 1 1 0 1 1 1 0 0 2 1 0 1 1 1 0 0 1 2 0 1 1 0 0 1 0 2 1 0 1 1 0 0 1 1 0 1 0 1 0 2 0 0 0 1 1 2 1 0 1 1 2 1 1 2 2 0 0 0 2 1 1 0 1 1 0 2 2 1 1 1 1 2 0 2 2 0 0 0 2 0 0 2 0 1 0 2 0 0 1 2 0 0 0 2 2 2 1 2 0 0 0 2 0 0 0 0 0 0 2 1 0 1 1 1 1 1 0 1 1 2 1 1 0 0 0 0 1 1 1 1 0 0 1 1 1 1 0 0 0 0 0 0 1 1 1 0 1 0 1 0 0 0 0 0 0 2 2 1 1 0 0 0 0 1 1 2 0 1 0 1 1 1 0 2 0 2 0 0 2 1 0 1 1 1 0 1 1 1 0 0 0 0 0 2 0 0 0 1 1 2 0 0 1 1 0 0 0 1 2 0 2 2 1 2 1 1 1 0 1 0 0 0 0 2 0 1 0 0 1 1 1 0 0 0 1 0 0 0 2 2 2 1 1 1 0 0 1 1 1 0 1 1 1 2 2 0 1 2 1 2 2 0 2 1 0 0 0 0 0 2 0 2 1 1 0 0 1 0 1 1 0 0 0 0 0 1 0 1 0 1 1 0 0 0 0 0 2 0 0 0 1 0 0 0 0 0 0 0 0 0 0 0 0 0 0 0 0 0 1 0 0 0 0 0 0 0 0 1 0 0 2 0 1 2 2 1 0 0 1 0 0 1 1 1 0 0 0 1 0 1 0 1 2 0 1 0 0 0 2 2 1 2 0 1 2 0 1 1 0 1 0 1 1 1 0 0 1 0 1 1 1 2 1 0 2 2 0 0 2 2 2 2 2 1 0 1 0 1 1 1 0 1 0 0 2 0 0 0 0 1 1 0 1 0 1 0 0 0 1 0 0 0 0 0 2 1 1 0 1 1 1 0 0 2 0 0 0 0 2 0 1 0 0 0 2 0 0 0 0 1 1 1 0 1 2 0 0 0 2 1 0 1 2 0 0 0 1 0 1 2 0 0 1 0 0 0 2 1 1 2 1 1 0 0 0 0 1 0 2 2 2 1 0 1 0 1 0 1 2 1 0 1 2 2 0 1 0 2 1 1 1 0 0 0 0 0 0 0 2 0 0 0 2 0 0 1 0 0 1 0 1 0 1 1 1 0 1 0 1 0 1 0 1 1 0 0 0 2 0 0 1 0 0 0 1 2 1 2 2 0 0 0 0 0 0 0 0 0 0 1 1 1 0 0
52 0 0 1 0 0 0 2 1 1 1 1 0 0 0 0 0 1 0 0 2 2 0 2 0 0 0 1 0 2 2 0 2 2 1 1 1 1 0 0 1 1 1 1 0 1 1 0 1 1 0 0 0 0 1 0 0 0 0 1 0 2 2 2 1 0 2 0 0 1 0 0 1 0 1 2 1 0 2 1 1 0 1 1 1 0 0 0 2 2 0 1 0 2 1 1 0 2 0 2 1 2 1 0 0 0 2 2 0 0 1 1 0 1 0 0 1 0 1 1 1 1 2 1 1 1 1 1 1 0 1 0 0 0 0 0 0 0 0 1 0 0 0 0 0 1 0 0 0 0 0 0 0 0 0 1 1 1 2 1 0 1 1 2 1 1 0 0 2 0 0 0 1 1 1 0 0 0 0 0 0 0 1 1 0 0 1 1 0 0 0 1 1 2 2 1 1 2 0 0 0 2 0 1 2 0 2 0 0 0 1 1 2 0 2 2 0 0 2 1 0 0 1 2 0 1 0 0 0 0 0 0 1 1 2 1 1 2 0 0 0 1 2 2 0 2 0 0 0 0 0 0 0 0 0 0 1 0 0 0 1 1 0 0 1 1 0 0 1 0 0 2 0 1 0 0 0 0 1 0 0 0 1 1 1 1 1 0 1 1 0 1 1 0 2 0 2 1 1 0 0 0 0 0 0 1 1 0 1 2 0 1 1 1 2 0 1 1 0 0 1 1 2 0 1 0 0 0 1 0 0 1 2 1 0 0 1 1 0 0 0 0 1 1 1 1 1 1 2 2 1 1 2 2 1 1 2 1 0 0 0 0 1 1 1 0 0 0 1 1 1 1 0 2 1 0 1 2 0 0 0 0 0 0 0 0 1 0 0 0 0 1 2 0 2 1 1 0 0 0 0 0 0 1 1 1 0 1 0 2 0 0 0 0 1 1 1 0 0 1 0 1 1 1 0 0 1 0 1 1 0 0 1 1 1 1 1 0 0 0 1 1 1 1 1 2 0 0 0 0 0 0 1 1 1 1 1 2 2 0 1 1 1 0 0 2 1 1 0 1 1 1 2 0 2 2 0 2 1 1 2 1 1 1 2 1 0 1 1 1 0 1 0 2 0 0 0 2 2 2 0 1 2 0 0 0 2 1 0 0 0 1 0 0 1 0 0 2 1 0 0 2 2 2 1 2 0 1 1 1 1 1 0 0 2 0 2 1 0 2 0 0 2 2 2 1 2 2 1 1 0 0 0 0 0 2 0 1 0 1 0 0 0 1 1 0 0 1 0 1 1 1 1 0 1 0 1 1 0 1 1 0 0 0 0 0 0 0 0 1 1 0 0 1 0 0 0 1 1 0 1 1 0 2 0 0 0 0 0 1 2 0 0 1 1 0 0 0 0 0 0 0 0 0 0 1 1 2 0 0 1 1 0 0 0 0 2 0 2 1 2 2 0 0 1 0 2 0 0 1 0 1 1 1 0 0 1 2 1 1 1 0 0 1 0 1 1 1 0 2 0 2 0 0 0 1 1 0 2 0 1 0 1 0 0 0 1 2 1 1 2 0 0 2 1 1 0 2 0 2 0 0 0 1 1 0 2 1 0 1 1 1 0 1 0 1 0 1 1 0 0 0 1 1 1 1 1 0 2 0 1 1 0 1 1 0 1 1 0 1 0 1 0 0 0 0 0 1 0 0 0 0 0 1 0 0 0 0 0 0 0 0 1 0 1 1 1 0 0 2 1 0 1 1 1 0 1 1 1 2 0 0 1 1 1 1 0 2 0 2 2 0 2 1 0 0 0 0 0 1 1 2 0 0 2 2 0 0 0 2 2 1 0 0 1 0 1 1 1 1 1 1 0 1 0 1 1 1 1 2 1 0 2 0 0 0 0 0 1 0 1 1 0 0 0 0 0 1 0 1 1 0 1 2 0 1 0 0 0 1 0 2 0 0 0 0 1 0 1 0 0 0 1 0 0 0 0 1 1 0 0 1 2 0 2 2 0 1 0 2 0 0 0 1 2 0 2 2 0 0 0 1 0 0 1 2 0 1 1 0 1 2 0 0 0 1 1 1 1 1 0 1 0 2 2 2 2 1 1 0 1 1 0 2 0 0 0 0 0 0 0 0 1 1 1 1 1 0 0 0 2 0 0 1 1 1 2 1 1 2 1 0 1 0 1 0 2 0 1 0 1 0 1 1 0 0 0 2 1 1 1 1 0 2 0 0 0 1 0 2 0 0 1 1 0 0 0 0 0 0 1 1
53 1 0 2 0 0 0 1 2 0 0 1 0 1 0 0 1 1 1 1 1 1 0 2 0 0 0 1 2 2 2 1 2 2 0 0 1 1 0 0 1 1 2 2 0 1 1 1 1 1 1 1 1 1 1 1 0 0 0 0 0 2 1 1 1 0 0 0 0 0 0 1 2 0 1 2 0 0 1 0 1 0 2 0 2 0 0 1 2 2 0 1 2 1 0 1 1 1 0 2 1 1 0 0 1 1 2 0 1 0 0 1 0 2 0 0 2 0 0 2 2 0 2 0 0 0 0 1 2 0 0 1 0 0 0 0 0 1 1 0 1 1 0 0 0 1 0 0 0 1 0 0 0 0 0 0 0 1 0 0 0 1 1 2 1 2 1 2 0 1 0 0 0 2 1 0 0 1 0 1 0 0 0 0 0 0 0 1 0 0 0 1 0 1 1 0 1 0 0 0 0 1 1 1 2 0 0 1 2 0 1 1 1 0 1 2 1 0 2 1 0 0 1 1 0 0 2 0 0 1 0 0 0 0 0 0 0 2 0 0 0 0 2 2 0 2 0 0 0 0 0 0 0 0 0 1 2 0 0 0 0 0 0 0 0 0 1 1 1 0 0 2 0 1 0 0 0 0 1 1 1 1 0 0 1 0 0 1 0 2 0 1 1 0 2 0 2 1 0 0 1 0 1 0 1 0 1 0 1 2 0 1 1 1 1 1 2 0 0 0 0 2 2 1 2 0 0 0 1 1 0 1 0 1 0 0 0 2 0 2 1 1 2 2 1 1 1 0 0 1 0 0 2 2 1 1 1 1 0 1 1 0 0 0 0 0 0 2 2 0 0 0 0 2 1 1 2 0 2 0 0 1 0 0 0 0 0 0 0 0 0 1 0 0 2 0 0 1 0 0 0 2 1 1 0 0 1 1 1 0 0 1 0 0 0 0 0 0 0 0 0 2 0 0 0 1 1 1 2 0 1 0 1 0 1 1 0 1 2 2 1 0 1 1 2 2 2 0 0 0 0 0 0 1 0 0 0 2 1 1 1 2 0 0 0 2 0 0 0 0 0 1 1 1 1 1 0 2 1 1 2 1 1 1 2 1 0 1 1 0 0 1 1 1 0 1 1 0 1 2 0 2 1 1 0 1 1 0 1 0 1 0 0 0 1 1 0 1 0 1 2 1 2 2 1 1 1 1 1 2 0 1 0 1 2 0 1 1 0 2 0 0 1 1 0 1 1 1 1 1 0 1 0 0 0 1 0 0 0 0 2 0 0 1 0 1 1 1 0 1 0 0 1 0 1 0 1 1 0 1 1 0 0 2 2 1 1 0 0 0 0 0 1 1 0 1 0 1 1 0 1 1 1 1 0 1 1 2 0 2 0 0 0 2 2 2 0 0 0 0 0 0 0 0 0 1 1 1 0 0 0 0 1 0 0 1 1 0 2 2 0 0 0 1 1 0 1 0 1 0 1 2 0 1 0 0 2 2 1 0 0 0 2 2 0 2 1 2 1 0 2 0 0 1 1 2 0 0 1 1 1 1 2 0 2 2 1 1 1 1 1 1 1 1 1 0 1 1 0 1 1 1 0 0 2 0 0 2 0 0 0 0 1 1 0 0 0 2 2 0 1 0 1 0 1 0 0 0 0 0 0 1 1 0 1 1 1 0 2 2 1 0 0 0 1 0 0 0 0 1 1 1 0 0 0 0 0 0 2 1 0 1 2 1 0 0 0 0 0 1 2 0 0 0 0 0 1 1 1 1 2 1 0 0 0 0 2 2 0 1 0 0 2 0 2 1 0 1 0 1 1 2 0 0 1 1 1 0 0 2 2 1 0 0 2 1 1 0 2 1 1 2 0 1 0 1 1 2 0 2 0 0 1 0 0 2 1 1 1 1 0 1 1 0 0 0 1 1 0 0 2 1 1 1 1 0 1 0 1 0 0 2 1 0 1 0 1 1 1 0 0 0 0 0 0 0 1 1 1 1 2 2 2 0 0 1 0 0 0 2 0 0 2 0 1 0 1 2 0 0 0 1 1 0 2 0 0 0 0 1 0 1 2 0 2 1 1 0 2 0 1 0 1 1 1 1 2 0 0 0 2 1 0 2 0 0 0 1 0 0 0 2 2 2 2 0 0 1 1 0 2 0 0 1 0 0 0 0 0 0 0 0 1 0 1 0 1 0 0 0 1 0 1 1 0 2 0 0 2 0 0 0 1 2 0 0 0 0 0 2 1 0 0 1 0 0 0 0 0 0 1 0
54 0 0 2 1 0 0 2 0 2 2 0 0 0 0 0 0 1 0 0 2 2 0 2 0 0 0 0 1 2 2 1 1 1 1 0 2 2 0 0 0 0 0 0 0 0 0 0 1 1 1 1 0 1 0 2 0 0 0 0 0 1 1 1 0 1 0 0 0 1 1 2 1 0 1 2 1 0 0 0 0 0 2 0 2 0 0 0 1 1 0 0 2 1 0 1 1 1 1 2 0 1 0 0 2 2 1 2 0 0 1 1 1 2 0 1 2 0 1 2 2 0 2 1 1 1 1 1 1 1 1 1 1 0 0 0 1 0 0 1 1 0 0 0 1 1 0 0 0 0 0 0 0 0 0 0 0 0 0 0 0 1 1 2 1 2 1 0 1 1 0 0 2 0 2 0 2 2 0 2 0 0 0 0 0 0 1 1 1 0 2 0 0 2 2 0 2 2 0 0 0 0 1 0 1 0 0 0 0 1 1 1 1 0 1 2 0 1 1 0 1 1 2 1 1 0 1 0 0 2 0 0 0 1 1 0 0 2 0 0 0 0 2 2 0 2 0 1 1 1 1 0 0 0 0 1 1 2 0 0 2 2 0 0 1 1 0 0 2 0 0 1 0 0 0 1 0 0 1 0 0 1 1 1 2 0 2 1 1 2 1 2 0 0 2 0 0 0 0 0 0 0 2 0 2 0 2 0 1 1 0 2 1 0 2 0 2 0 0 0 1 1 1 1 1 0 0 0 1 1 0 1 2 0 0 0 0 2 0 0 0 1 1 2 0 0 2 1 2 1 1 0 2 2 1 1 2 1 0 2 2 0 2 2 2 1 0 0 0 2 2 2 0 2 0 0 1 0 0 1 1 1 0 1 0 0 1 1 1 0 0 1 0 0 1 0 0 0 0 0 0 0 0 2 2 1 0 1 0 1 0 0 0 0 2 2 2 0 0 1 0 0 0 1 0 0 2 0 1 0 0 0 0 0 1 1 1 2 1 0 2 1 0 0 0 2 0 0 0 1 0 0 2 2 2 2 2 1 1 1 1 1 0 0 0 1 0 2 0 1 1 2 1 2 2 2 1 2 1 1 2 1 0 0 2 0 0 2 1 0 0 2 0 2 1 1 1 1 1 1 1 2 1 1 0 1 1 1 0 0 0 1 0 1 0 1 0 2 0 1 1 2 2 2 1 2 0 1 0 2 0 1 0 1 1 0 2 0 0 0 0 2 0 0 0 0 2 1 1 1 0 0 0 1 0 0 0 1 0 1 0 0 0 2 0 2 2 0 1 0 1 1 0 0 0 0 0 0 1 0 0 0 0 0 0 0 0 1 1 1 1 1 1 0 0 0 0 1 1 0 1 1 0 2 0 0 0 2 0 1 0 0 0 0 0 0 1 0 0 0 0 0 1 1 0 0 2 2 0 0 1 1 0 0 0 2 2 0 0 0 0 0 0 2 0 0 1 0 0 0 0 1 2 0 0 0 2 1 1 0 0 0 0 1 0 1 1 2 0 0 0 1 0 0 0 2 0 1 1 1 1 0 2 1 2 2 2 1 2 0 1 1 0 1 1 0 0 1 0 1 0 0 0 2 2 0 2 2 0 0 1 0 0 1 0 1 0 1 1 0 0 0 1 1 0 1 1 0 0 0 0 0 0 0 1 1 0 1 1 2 0 2 0 2 0 0 0 0 0 1 0 1 1 1 0 0 0 0 2 1 0 0 2 1 0 0 1 0 0 2 0 0 0 1 2 2 2 1 1 1 1 1 1 1 1 2 0 1 0 2 0 1 1 0 0 0 0 0 0 1 1 2 0 0 1 1 1 0 0 1 1 1 0 0 0 0 0 0 2 1 0 1 0 2 0 2 2 1 0 1 0 0 1 1 0 0 0 1 1 1 0 1 0 0 0 0 0 1 0 0 1 0 1 2 0 0 1 1 0 1 0 2 0 0 0 1 2 0 2 0 0 0 1 0 0 0 0 1 1 1 2 2 1 0 0 1 1 1 0 1 1 0 0 0 2 0 2 1 1 0 1 0 0 0 1 1 1 2 0 0 1 1 0 0 1 1 2 2 2 0 0 0 0 1 2 2 0 0 1 1 1 1 0 1 1 1 1 0 1 1 0 0 0 0 0 0 0 1 0 1 2 0 0 1 1 1 2 0 0 2 0 1 1 0 0 0 0 1 1 0 0 1 1 1 0 0 0 1 2 2 2 2 1 1 0 0 0 0 1 1 0 0 0 0 0 0 0 1 1 0 0 1
55 0 0 1 0 0 1 1 2 0 0 1 0 0 0 0 0 1 1 1 1 1 0 1 0 0 0 1 1 2 2 0 2 2 0 0 0 2 0 0 0 0 0 1 0 0 0 0 1 1 0 0 0 0 2 1 0 0 0 1 0 0 0 0 0 0 2 1 0 0 0 0 2 0 2 2 0 0 2 1 1 0 2 0 2 0 2 0 1 2 0 0 1 1 0 1 1 0 0 1 0 2 1 0 0 0 2 2 0 0 1 1 0 2 0 0 2 0 1 2 2 0 2 0 0 0 0 1 1 1 0 0 0 0 0 0 0 0 0 1 1 0 0 0 0 0 0 1 0 1 1 1 1 0 0 0 0 0 1 2 1 1 2 2 1 2 1 1 1 1 0 1 0 2 2 0 1 1 0 0 0 0 0 0 1 1 1 2 1 1 1 1 1 1 2 1 2 2 0 0 0 0 0 0 2 0 1 0 1 0 1 1 1 1 2 2 0 0 1 1 0 0 2 2 0 0 0 1 0 1 1 1 1 1 0 0 0 2 0 1 0 0 1 1 0 1 0 1 1 0 0 0 0 0 0 0 2 2 0 0 0 0 0 0 0 0 0 1 2 0 0 1 1 2 0 0 1 1 1 0 1 1 1 1 2 1 1 1 1 2 0 1 0 0 2 0 2 0 0 0 0 0 1 0 1 1 1 1 1 1 0 0 2 0 0 0 2 1 0 0 0 2 0 0 1 0 0 0 1 0 0 0 0 1 1 1 0 1 1 1 0 0 1 2 0 0 1 2 2 1 1 1 2 2 2 0 0 0 0 2 2 0 2 1 2 0 0 2 2 0 0 0 1 2 1 1 2 1 1 1 0 1 2 1 2 0 0 1 1 0 0 1 1 0 1 1 1 2 1 1 1 1 1 2 2 1 0 1 0 1 1 0 0 0 2 2 1 1 0 1 0 1 0 1 1 1 0 2 2 0 0 2 0 1 0 0 2 0 1 1 2 0 0 0 1 2 0 0 0 0 0 0 1 1 1 1 1 1 0 1 1 0 1 1 0 1 0 1 0 1 1 1 2 0 1 0 1 2 0 1 1 1 2 0 1 0 0 2 2 0 0 2 0 2 1 1 1 0 0 2 0 2 1 1 0 1 2 0 0 2 0 0 0 0 1 1 0 2 0 0 1 2 1 1 0 1 1 1 0 2 0 1 0 0 1 0 2 0 1 0 1 2 1 1 1 0 1 1 1 1 0 0 0 0 0 0 0 0 0 0 1 0 0 1 0 1 1 2 0 2 0 0 1 0 0 0 1 0 0 0 0 0 0 0 0 0 0 1 0 1 1 0 1 0 1 1 1 1 1 0 1 1 1 1 0 0 1 0 1 1 1 0 0 2 1 2 0 0 0 0 0 1 0 0 0 1 1 1 0 0 1 1 0 1 0 0 2 0 1 1 0 0 0 1 1 0 2 0 0 0 0 2 1 0 0 0 1 2 2 0 0 0 1 1 0 1 2 2 0 1 0 1 1 0 0 2 2 0 1 1 2 1 1 1 1 1 0 1 1 0 2 1 1 1 0 1 0 2 0 2 0 2 0 0 0 0 2 1 0 0 1 0 0 2 0 0 0 2 1 0 0 0 0 0 1 1 0 0 1 0 0 0 1 0 0 0 1 0 1 1 0 0 0 0 0 0 0 1 0 1 1 1 0 0 0 0 0 0 1 0 0 0 2 2 1 0 1 0 0 2 0 0 1 0 0 0 0 1 1 1 1 1 0 0 1 1 1 2 0 2 2 0 2 0 2 2 0 0 0 1 1 1 0 0 1 1 0 1 1 2 1 1 0 0 1 0 1 1 2 2 2 2 0 0 0 0 0 1 0 2 0 0 0 0 0 1 1 0 1 0 1 1 0 0 0 0 0 1 1 0 1 0 0 2 0 0 0 0 1 0 0 2 0 0 0 1 1 2 2 0 0 0 1 1 0 1 0 0 1 2 2 2 2 0 0 0 0 2 0 2 0 0 1 0 2 0 2 2 0 0 0 2 0 0 2 2 0 0 0 2 0 1 0 1 2 1 1 1 1 0 0 0 0 2 0 0 0 1 0 1 2 2 0 0 1 2 1 0 0 1 0 1 2 1 0 0 1 0 0 0 2 0 1 1 1 0 1 1 1 0 1 1 2 0 1 1 2 0 0 0 0 0 1 1 0 0 1 1 1 1 1 1 0 0 0 0 0 0 1 1 0 0 1 0 0 0 1 0 0 0 1 1
56 0 0 2 1 0 0 2 1 1 1 0 0 2 0 2 0 1 1 2 0 1 0 2 0 0 0 2 2 2 2 1 2 2 0 0 1 1 0 0 2 2 0 0 0 0 0 0 2 0 0 0 0 0 1 0 0 0 0 0 1 1 1 1 1 0 2 0 1 1 0 1 2 0 1 2 0 0 1 0 1 0 2 0 2 0 0 1 2 2 1 1 0 2 1 2 1 0 0 1 0 2 1 0 0 0 2 2 0 0 0 0 0 1 0 1 1 0 1 1 1 0 1 2 1 1 1 2 2 1 1 0 0 0 0 0 0 0 1 0 1 0 0 0 0 1 0 0 0 1 0 1 1 0 0 0 0 1 1 1 0 1 2 2 0 2 2 2 0 2 0 1 1 1 1 0 1 0 0 0 0 0 1 1 0 0 1 1 1 0 2 0 0 0 1 0 0 1 0 0 0 0 0 0 2 1 1 2 2 0 0 1 1 0 2 2 2 0 2 2 0 0 2 2 0 0 1 0 0 1 0 0 0 0 0 0 0 2 0 0 0 0 2 1 1 2 1 0 1 1 1 1 0 1 1 0 0 1 0 0 1 1 2 1 1 0 1 0 2 0 0 2 2 2 0 0 0 0 1 1 0 1 2 2 2 0 2 1 1 2 0 2 1 0 2 0 2 0 0 0 0 0 1 0 1 0 0 0 1 1 1 0 1 0 0 0 2 0 0 2 0 1 2 1 1 0 0 0 0 1 0 1 0 0 0 0 0 0 1 1 1 1 2 1 0 0 2 0 1 1 0 0 2 2 1 0 0 0 0 1 1 0 2 1 2 0 0 1 1 1 1 1 0 2 0 0 1 1 1 0 1 1 0 0 1 0 0 0 0 1 0 0 1 1 2 1 1 0 0 0 0 0 1 2 1 0 0 0 0 2 0 0 0 0 2 2 1 0 0 0 0 1 0 0 0 0 1 0 2 0 2 0 0 0 0 0 0 0 1 1 1 1 0 0 1 1 0 0 0 0 0 0 0 2 1 0 1 2 1 1 1 2 1 1 0 2 0 0 0 0 0 0 2 1 1 1 0 1 1 1 2 2 2 1 1 1 1 2 1 0 0 2 0 2 2 0 0 2 2 2 0 2 1 1 0 2 1 0 1 1 0 0 0 0 1 1 0 2 0 0 0 2 1 1 0 1 0 0 2 0 2 0 0 0 0 0 1 0 1 1 1 1 0 0 0 0 2 0 2 2 2 0 0 0 0 1 0 0 0 0 0 0 1 2 1 0 0 0 2 0 2 2 1 0 0 0 1 1 0 1 0 0 0 1 2 1 1 0 0 1 0 2 0 0 2 2 0 1 1 0 2 0 1 0 1 1 1 1 0 1 0 0 0 0 0 0 0 0 0 0 0 1 1 1 0 0 1 0 0 0 2 2 0 2 0 0 2 0 1 0 1 2 0 1 0 0 2 0 0 0 1 1 1 1 0 0 1 2 2 1 0 0 2 2 0 2 1 2 0 0 0 1 0 0 2 1 1 0 1 1 0 1 2 1 2 2 1 1 0 1 1 1 0 0 1 1 0 2 0 0 0 1 0 1 2 0 1 1 1 0 1 0 0 1 0 1 0 1 1 0 0 0 0 0 2 2 0 0 1 0 1 2 1 0 1 1 0 0 0 0 0 0 0 0 0 0 0 1 0 0 0 0 0 1 0 0 0 0 2 0 0 0 0 0 0 2 2 1 0 1 0 0 0 1 2 2 2 0 0 0 1 1 0 0 0 0 1 2 0 2 2 0 2 0 0 0 2 1 0 1 1 2 0 0 1 1 2 1 1 2 1 0 2 2 0 0 2 0 2 2 2 2 0 0 0 1 1 0 0 1 0 0 2 0 0 0 0 0 0 0 0 0 0 0 0 0 0 0 0 0 2 0 1 2 0 1 0 1 0 1 0 1 0 0 0 0 0 0 1 0 0 0 0 0 0 0 0 1 0 0 1 1 2 0 0 0 1 1 1 1 0 1 1 0 1 0 1 2 0 0 0 2 1 0 2 0 1 0 0 1 1 1 1 0 1 1 0 2 2 0 0 0 1 2 0 0 1 1 1 0 2 0 0 2 0 0 0 0 0 0 0 0 1 1 1 1 1 0 0 0 2 0 0 2 2 0 2 1 1 1 2 0 2 0 0 0 0 0 1 0 0 0 0 0 0 2 0 0 2 0 0 0 2 2 0 1 1 0 0 2 1 0 0 0 0 0 0 1 1 1 1 1
57 1 0 2 0 0 1 2 1 0 0 0 1 1 0 2 0 1 1 1 1 1 0 2 0 0 0 2 1 2 2 2 2 2 1 1 1 1 0 0 1 1 1 1 0 1 0 0 0 2 0 2 2 2 0 0 1 1 1 0 1 1 1 1 1 0 2 1 0 1 0 0 2 0 1 2 1 0 1 0 1 0 1 1 0 0 1 0 2 2 0 0 0 0 1 2 0 0 0 2 0 1 0 1 0 0 2 1 1 0 1 2 0 1 0 0 0 0 1 2 2 0 2 2 2 2 2 1 2 0 1 1 0 0 0 0 1 0 0 2 1 0 0 0 1 2 0 1 0 0 0 0 1 0 1 0 0 2 2 0 2 0 1 2 1 1 1 1 0 1 1 0 0 2 1 0 0 0 0 0 0 0 2 2 0 0 2 2 0 0 2 2 0 0 0 1 1 1 0 0 0 1 1 1 2 0 0 0 0 0 2 1 1 1 0 2 0 1 2 2 0 0 2 2 0 0 1 0 0 2 0 0 0 0 0 0 0 2 0 0 0 0 1 2 0 2 0 0 0 0 0 0 0 0 0 0 1 2 0 0 1 1 1 1 0 0 0 0 1 1 0 2 0 2 1 0 1 1 2 1 0 2 2 2 2 0 2 1 1 2 1 1 0 0 2 0 2 0 0 0 0 0 2 0 1 1 1 0 1 2 0 2 1 0 2 0 1 1 0 0 0 2 2 1 2 0 0 0 0 0 0 2 0 1 0 0 0 0 2 0 1 1 2 0 1 1 1 0 1 2 0 0 1 1 1 0 1 1 0 0 0 0 1 0 1 1 0 2 2 0 0 0 1 2 1 1 1 2 0 0 0 0 0 0 1 1 1 0 0 1 1 1 0 0 1 0 0 0 1 1 1 1 1 1 0 0 1 1 0 2 0 1 0 0 1 2 0 0 1 0 0 0 0 0 0 1 0 0 0 0 0 1 0 2 1 1 0 0 0 0 1 0 0 0 2 2 0 0 0 0 1 0 0 2 1 0 1 2 1 1 1 2 1 1 0 0 0 0 0 0 0 1 2 1 1 0 1 2 2 0 0 2 0 0 2 1 0 0 0 0 1 1 0 1 1 0 0 1 1 2 0 2 1 1 1 1 1 0 0 1 0 1 0 0 0 2 0 2 2 2 2 2 1 1 0 1 0 0 1 1 1 1 0 0 1 1 1 0 0 0 1 1 2 1 0 2 1 1 1 1 0 0 1 0 1 0 0 1 0 0 1 0 2 2 0 0 0 1 1 1 0 1 1 0 1 0 0 1 0 1 0 0 0 2 2 0 0 0 0 1 0 2 0 0 1 1 1 0 0 0 0 1 1 1 0 1 2 2 0 2 2 0 0 2 0 2 0 0 0 0 0 0 0 0 0 0 2 2 0 0 1 1 0 1 0 0 2 0 2 1 1 0 0 2 0 0 2 2 0 0 1 2 1 1 0 0 1 1 1 0 0 0 1 0 1 0 0 2 1 0 0 2 0 0 0 2 1 1 1 1 0 0 1 1 1 1 1 0 2 2 2 0 0 0 0 0 0 2 0 2 0 0 0 1 2 1 1 1 1 0 2 0 0 1 0 0 0 2 2 0 0 0 1 0 1 1 0 1 0 1 0 2 0 0 0 0 1 1 0 1 0 1 0 0 0 0 1 0 0 0 0 0 0 0 0 1 1 0 1 0 0 0 1 0 0 1 0 0 0 2 0 1 0 1 1 0 0 0 0 0 2 2 1 1 0 1 1 2 1 2 1 1 2 0 2 1 0 1 0 1 1 1 0 0 0 0 1 0 0 2 2 0 0 0 2 0 2 0 2 1 1 1 0 0 0 0 0 2 0 2 1 0 2 1 0 1 0 0 1 0 1 1 1 0 0 0 1 1 1 0 1 0 0 2 0 0 0 0 0 0 1 1 0 0 0 0 0 1 2 0 1 1 0 0 0 0 0 1 1 1 1 1 2 0 0 0 0 2 0 2 0 0 1 1 2 2 1 2 0 1 0 0 0 0 2 0 1 2 0 1 0 1 0 1 1 1 2 1 2 0 0 0 1 0 2 2 2 1 0 0 1 1 0 2 0 0 0 0 0 1 0 0 1 1 1 1 1 1 1 0 2 0 2 0 1 0 1 0 0 0 2 0 2 0 1 1 2 0 1 0 1 1 0 0 2 1 0 1 2 0 0 0 0 1 0 0 0 0 0 1 0 0 0 1 1 0 0 0 0 0 1 1
58 1 0 2 0 0 0 2 2 1 1 0 1 1 0 1 0 2 1 1 1 2 0 1 0 0 0 2 0 1 1 1 0 0 2 0 2 2 0 0 2 1 0 1 0 0 1 0 1 1 0 0 0 0 2 1 0 0 0 0 2 0 2 2 2 0 2 1 0 0 0 1 2 2 2 2 0 0 1 0 2 0 2 0 2 0 0 0 2 2 0 1 1 1 0 1 0 0 0 1 0 2 0 0 2 2 1 0 2 1 0 1 1 2 2 2 2 0 0 2 2 0 2 1 2 2 2 1 2 0 0 0 0 0 0 1 1 0 0 2 1 0 0 0 1 2 0 0 0 0 0 0 1 2 0 0 0 1 2 0 0 1 1 2 2 2 1 0 1 1 0 0 0 2 1 0 0 2 0 2 0 0 1 1 1 1 1 1 0 0 1 1 0 0 1 0 1 1 0 0 0 0 1 0 2 0 0 0 0 0 1 1 0 0 1 2 1 0 1 1 0 0 0 1 1 0 2 0 0 1 0 0 0 0 1 1 0 2 0 0 0 0 2 1 0 2 0 1 1 0 0 0 0 0 0 0 2 1 0 0 0 0 0 0 0 0 1 0 2 0 0 2 0 1 0 0 0 0 2 1 2 0 1 1 2 1 0 0 0 1 1 0 0 0 1 0 1 1 0 0 0 0 1 1 1 0 0 0 0 1 0 1 2 1 1 1 2 2 0 0 0 2 1 0 2 0 0 0 0 1 0 2 0 1 0 0 0 0 2 0 0 0 2 2 1 1 1 1 2 1 1 1 1 1 0 0 2 1 0 1 1 0 2 1 2 1 0 2 2 0 0 0 2 2 1 2 2 2 0 1 1 1 0 0 0 1 1 0 0 0 0 1 0 0 2 0 0 1 0 0 0 1 1 2 1 0 1 1 0 2 0 0 0 0 1 1 1 1 0 1 0 1 1 0 1 1 1 0 0 0 0 0 0 1 1 0 0 2 1 0 2 1 0 0 1 1 0 0 1 0 0 0 1 2 1 0 1 2 1 1 2 2 1 1 0 1 0 1 0 1 1 1 2 0 1 1 0 2 2 2 0 1 2 0 1 0 1 2 1 0 0 2 0 2 0 0 0 0 1 2 0 2 2 0 0 1 2 2 0 0 1 0 0 1 0 1 1 2 1 1 1 2 1 1 0 1 0 0 1 1 1 0 0 0 2 0 2 0 1 0 1 2 1 1 0 2 1 0 2 2 1 0 0 0 0 0 0 0 0 1 1 0 0 2 0 2 1 1 0 1 0 2 0 0 0 0 1 1 0 2 0 0 0 1 1 0 0 0 0 1 0 0 0 0 0 0 0 0 0 0 1 1 0 2 0 0 1 1 0 1 0 0 0 0 0 0 0 0 0 0 0 2 0 0 0 0 2 2 0 0 0 1 0 1 0 0 2 0 2 2 1 0 1 1 1 0 2 0 1 0 0 1 0 2 1 1 1 2 1 0 0 0 1 2 0 1 1 2 1 0 1 0 0 1 2 1 1 0 2 0 0 0 2 0 2 2 2 0 2 2 2 0 0 1 0 1 0 1 0 0 0 0 0 0 0 0 2 2 0 0 1 0 0 2 0 1 0 0 1 0 0 0 0 0 1 0 0 0 1 0 0 0 0 0 2 1 1 0 1 1 0 0 1 0 0 0 1 1 0 1 0 0 0 0 0 0 0 0 2 0 0 1 2 1 0 0 1 0 0 2 2 0 0 1 1 0 2 1 1 1 2 1 0 0 1 2 0 2 1 2 1 1 1 0 0 0 0 0 2 2 0 0 0 0 2 2 1 0 0 2 2 1 1 1 1 1 2 1 2 2 2 2 0 2 0 2 2 1 0 1 0 0 2 0 0 0 0 0 0 0 0 0 2 0 1 1 1 0 0 0 2 0 1 2 0 0 0 0 1 1 0 2 0 0 0 1 1 0 1 0 0 0 0 1 0 1 0 1 1 1 1 1 0 0 0 2 0 1 0 1 1 0 0 1 2 0 1 2 0 0 0 2 0 0 1 1 0 2 0 2 0 1 2 0 2 1 1 0 1 1 0 1 0 2 0 1 1 1 0 0 2 2 0 2 0 0 0 0 0 2 0 1 2 2 1 0 1 1 1 0 2 0 1 1 1 0 1 2 2 2 2 0 1 0 0 0 0 2 2 0 1 0 1 1 0 2 0 0 2 0 0 0 0 0 0 0 0 0 0 2 0 0 1 0 0 0 1 1 1 0 0 0
59 0 0 1 0 0 0 2 2 0 0 1 0 2 0 2 0 1 1 0 1 1 0 1 1 1 1 1 1 1 2 1 2 2 1 1 1 0 0 0 0 0 0 0 0 0 0 0 2 0 0 0 0 1 1 1 0 0 0 0 1 1 1 1 1 0 1 0 0 0 0 1 2 0 2 2 0 0 1 1 0 0 2 0 2 0 0 0 2 2 0 0 0 2 1 2 0 0 0 1 0 2 0 0 1 1 2 1 1 0 0 1 0 2 0 0 2 0 1 2 2 0 2 1 1 1 1 0 0 0 0 0 0 0 0 0 0 0 0 1 1 0 0 0 0 0 0 0 0 0 0 0 2 1 2 0 0 0 0 2 2 2 2 2 1 1 0 1 0 1 0 0 0 2 1 0 0 0 0 0 0 1 0 0 0 0 1 2 0 1 0 1 1 1 2 1 1 2 1 0 0 1 0 0 2 0 0 0 0 0 1 1 0 1 0 2 0 0 1 1 0 0 1 1 1 0 2 0 0 1 0 0 1 1 1 1 1 2 0 0 0 1 1 1 0 1 1 0 0 0 0 0 0 0 0 1 1 2 1 1 0 1 0 1 0 0 0 0 2 0 0 1 0 1 0 0 0 1 2 1 0 2 0 0 2 1 2 1 1 2 0 2 0 0 1 0 2 1 1 0 1 1 1 0 1 1 0 0 0 0 0 0 0 0 2 0 2 0 1 0 1 2 0 0 2 0 0 0 1 0 0 1 1 2 0 0 0 1 1 0 1 1 1 2 0 0 2 1 2 1 0 0 1 1 1 2 2 1 0 2 2 0 0 0 0 0 0 2 2 0 0 0 0 2 1 1 1 1 1 0 1 1 0 1 0 0 0 0 0 0 0 0 1 1 2 1 1 0 1 1 1 1 0 1 1 1 0 2 0 2 0 0 1 0 0 1 0 0 0 0 0 1 1 1 1 1 1 0 1 0 1 0 0 2 0 0 1 1 0 0 2 0 0 1 2 2 2 0 0 0 0 0 0 1 0 0 0 2 2 1 1 2 0 0 0 1 0 1 0 0 1 1 1 1 1 1 0 0 2 0 2 2 2 0 0 0 2 1 0 1 0 1 0 2 0 0 0 0 1 2 0 2 1 1 0 1 1 1 0 1 0 0 0 1 0 1 1 2 2 1 1 2 2 2 1 2 1 0 0 2 0 0 0 0 0 0 1 0 1 1 1 1 1 1 1 2 1 2 0 1 0 0 0 0 0 0 0 1 1 0 0 0 0 1 0 1 1 0 0 0 0 0 1 0 1 0 1 0 0 0 0 0 0 0 1 1 1 0 0 1 0 2 2 0 0 1 0 0 0 0 2 1 0 1 1 0 1 2 0 2 1 0 0 1 1 1 1 0 1 1 1 2 0 0 0 0 2 0 0 0 2 2 0 0 0 1 2 0 2 2 1 0 0 0 2 0 2 0 1 0 0 1 1 0 0 0 1 2 2 0 0 0 1 0 1 0 1 2 1 0 0 1 0 0 0 1 1 0 2 0 0 1 2 1 2 2 1 1 2 1 2 1 0 1 1 0 0 2 0 1 0 0 0 1 2 0 1 2 0 0 1 0 0 0 0 0 0 0 0 0 0 1 0 0 2 0 0 0 0 0 0 1 0 0 0 0 0 0 2 2 0 0 0 0 0 0 0 1 1 1 0 2 0 0 0 1 2 0 2 2 0 0 1 1 0 1 1 1 0 1 0 1 0 0 0 1 1 1 1 2 0 0 1 1 1 1 0 2 1 2 1 1 2 1 0 0 0 2 0 2 2 2 0 0 2 1 1 0 0 2 2 1 1 1 1 0 2 0 2 1 1 2 0 1 0 1 1 2 0 2 0 0 2 0 0 1 1 0 1 0 0 1 1 0 0 0 1 0 0 0 1 0 2 2 0 0 0 0 0 0 0 0 0 0 1 0 1 0 0 0 1 1 1 1 0 0 0 1 1 2 2 2 2 0 0 0 1 2 0 2 0 0 0 0 2 0 2 2 0 0 1 0 0 0 2 2 1 0 0 1 1 1 0 0 1 1 2 0 1 0 0 0 1 2 2 2 0 2 1 0 1 1 2 2 0 2 0 1 0 1 0 0 0 0 0 1 1 0 0 0 2 0 1 2 0 0 1 0 0 0 2 0 2 0 1 0 1 1 1 0 0 0 1 1 0 1 0 0 2 0 0 0 1 1 0 0 0 0 0 2 0 0 0 1 1 0 0 0 0 1 2 0
60 0 0 2 1 0 0 2 1 0 0 0 1 1 0 2 0 1 1 2 0 2 0 2 0 0 0 1 0 2 2 0 0 1 2 0 2 1 0 1 1 1 0 0 0 1 1 0 2 0 0 0 1 1 1 0 0 0 0 0 0 1 0 0 0 0 2 1 0 0 0 0 1 0 1 2 1 0 1 0 1 0 1 1 1 0 0 0 0 1 0 0 0 1 0 1 1 1 1 2 1 1 0 0 1 1 2 1 1 0 1 2 0 2 0 0 1 0 1 2 2 0 1 1 0 0 0 0 2 0 1 0 0 0 0 0 0 0 0 1 2 0 0 0 0 0 0 0 0 0 0 1 0 0 0 0 0 2 1 0 1 2 2 1 1 1 1 0 1 0 1 0 0 2 1 0 0 0 0 0 0 0 0 0 1 1 1 2 0 2 0 2 0 1 2 0 1 1 0 0 0 0 1 0 2 0 2 0 0 0 1 1 2 0 2 2 0 0 2 1 1 1 2 2 0 0 2 0 0 2 1 1 0 0 0 0 1 2 1 1 0 0 0 0 0 0 0 0 0 0 0 0 0 0 0 0 0 1 0 0 0 0 0 0 0 0 1 0 1 0 0 2 0 2 0 0 0 0 1 0 1 1 1 1 1 1 1 1 1 2 1 0 0 0 2 0 1 0 0 0 0 0 1 0 1 0 1 1 2 2 0 1 1 1 1 0 2 0 2 0 2 2 2 0 2 0 0 0 1 1 0 2 1 1 0 0 0 0 2 0 0 0 1 0 1 1 1 0 2 2 0 0 2 2 1 1 1 1 0 0 0 0 2 2 1 0 0 0 2 0 0 0 1 2 0 0 0 1 0 1 1 0 0 1 0 0 1 0 0 1 0 1 1 1 2 2 2 1 1 1 0 1 0 1 1 1 0 2 0 2 0 0 0 0 0 0 0 0 0 0 0 1 0 1 1 1 0 0 2 2 0 0 0 2 2 2 0 2 0 0 0 1 0 1 0 0 0 1 1 0 0 0 1 1 1 1 1 2 1 0 0 1 2 1 0 0 0 1 0 0 0 0 2 1 2 2 0 1 2 0 1 0 0 0 2 1 0 2 1 0 0 2 0 2 1 1 1 0 1 2 0 2 2 0 0 0 2 0 0 1 0 0 0 0 1 1 0 1 0 1 1 1 2 2 1 1 0 1 0 2 0 1 0 0 0 0 2 0 0 0 2 2 2 1 1 0 1 0 2 2 1 0 0 0 0 0 0 0 1 1 0 1 0 2 0 2 1 0 2 0 0 0 1 0 1 0 1 1 0 1 0 0 0 1 1 0 0 1 0 1 0 1 0 0 0 0 0 0 0 0 1 1 0 2 0 0 1 1 0 1 0 0 0 0 0 0 0 0 0 0 0 1 0 0 0 0 2 1 0 0 1 1 0 2 0 0 1 1 2 2 1 1 0 1 0 0 2 0 1 0 2 2 1 0 0 0 1 1 1 0 0 0 2 1 1 2 0 1 0 1 0 2 0 0 1 1 1 0 2 0 1 0 2 0 1 1 2 1 1 1 0 1 0 1 2 0 0 2 0 0 0 0 0 0 2 0 0 1 1 0 0 0 0 1 0 0 0 1 1 0 0 1 1 0 1 1 0 0 1 0 0 0 1 0 1 1 1 0 1 1 0 0 0 0 0 0 0 0 0 0 0 0 0 0 0 0 0 0 2 0 0 2 2 0 0 0 0 1 0 1 0 1 1 0 0 0 0 2 1 2 1 0 0 0 0 1 0 1 1 2 0 2 2 0 0 0 0 0 0 1 1 1 0 0 2 1 1 2 2 2 0 0 0 0 2 0 2 1 2 2 1 2 0 1 0 2 2 1 0 2 1 1 2 0 0 0 0 0 2 0 2 2 1 0 1 1 0 0 0 0 2 0 0 2 0 0 0 0 0 0 1 1 0 0 0 0 1 2 1 0 1 0 2 0 0 1 1 2 0 0 0 0 2 0 0 0 1 1 0 2 1 0 1 0 2 0 2 1 0 0 2 0 0 0 2 1 0 0 1 1 0 0 1 0 1 2 1 1 2 1 1 1 0 0 1 0 1 1 0 0 2 1 0 0 2 1 0 0 0 1 0 0 1 1 1 1 1 0 0 0 1 0 0 2 0 0 2 0 0 1 1 0 1 0 0 1 0 0 2 0 0 0 0 0 0 2 0 2 0 0 0 0 2 2 0 0 1 0 0 2 1 0 0 0 0 0 0 0 0 1 0 0
61 1 0 0 0 0 0 1 2 0 0 1 0 0 0 0 0 1 2 1 0 2 0 2 0 0 1 2 0 2 2 1 2 1 0 0 2 1 0 0 0 0 0 0 1 0 0 0 0 2 1 1 0 0 2 0 0 0 1 1 1 0 1 2 0 0 1 0 0 1 1 1 2 0 1 2 1 0 0 0 0 0 2 1 2 0 0 0 1 1 0 1 1 1 0 1 1 1 0 1 1 1 0 0 1 1 2 0 1 0 0 1 0 1 0 1 1 0 1 2 2 0 2 1 1 1 1 1 1 1 1 0 0 0 0 0 0 0 0 0 0 0 0 0 0 0 0 0 0 1 1 2 0 0 0 0 0 1 1 1 0 1 2 2 1 2 1 1 0 0 1 0 0 2 2 0 0 1 0 1 0 0 1 1 0 0 2 1 0 0 1 1 0 1 1 0 1 1 1 0 0 0 0 1 2 0 1 0 0 0 2 0 2 0 1 2 2 0 2 1 0 0 2 2 0 0 1 1 1 0 1 1 0 1 1 1 1 1 0 0 0 0 1 2 0 2 0 0 0 0 0 0 1 1 1 0 0 2 0 0 0 0 0 0 0 0 1 0 2 1 0 1 0 1 1 0 0 1 2 1 0 2 0 0 1 1 1 2 0 2 0 0 0 1 2 0 2 1 0 1 0 0 0 0 0 1 1 0 1 1 0 0 2 0 2 0 2 0 1 0 1 2 1 1 1 0 0 0 1 1 0 0 0 1 0 0 0 0 2 0 0 0 0 2 0 0 1 0 2 1 0 0 1 1 0 1 1 0 0 1 1 0 2 2 2 1 0 2 2 0 0 0 0 2 0 0 1 1 1 0 1 1 0 0 1 0 1 2 2 0 0 1 1 0 2 1 1 0 1 1 1 2 1 2 1 1 1 0 0 1 1 0 1 0 0 1 0 1 0 0 0 1 0 2 0 1 1 0 0 0 0 0 0 2 1 0 1 0 0 0 1 1 0 0 1 1 0 0 0 0 0 1 2 2 2 2 2 2 2 1 1 2 0 1 0 0 0 0 0 0 0 0 2 0 2 0 1 1 2 0 0 2 1 0 1 1 1 2 0 0 0 2 1 0 0 0 0 1 1 2 0 2 2 0 0 0 2 1 0 1 0 0 0 0 1 1 0 1 1 2 2 1 2 2 1 2 0 0 0 2 0 0 0 1 1 0 1 0 1 1 1 1 1 1 1 1 2 1 1 2 1 0 0 0 1 1 1 0 0 1 0 0 2 2 0 0 0 1 1 0 0 0 1 0 0 0 1 2 0 2 0 0 0 2 2 0 0 1 0 1 1 1 0 0 2 1 0 0 1 0 1 1 0 2 0 0 0 1 0 1 0 0 0 0 0 0 0 0 0 0 0 1 0 1 0 1 0 1 0 0 1 1 1 1 0 1 2 0 2 2 0 1 0 0 2 0 1 0 0 0 0 2 1 0 0 0 1 2 2 0 0 0 2 1 0 1 1 1 0 1 0 1 0 0 0 1 2 0 2 0 0 0 2 0 1 1 1 1 1 2 2 1 1 1 1 0 1 2 0 2 0 1 0 2 1 0 1 2 0 0 1 0 0 1 0 0 0 0 0 0 0 0 0 1 1 0 1 0 1 0 1 1 0 0 0 0 1 1 0 1 0 1 0 0 0 1 0 0 0 0 1 0 0 0 0 0 1 0 2 0 0 2 2 0 1 0 0 1 0 1 0 0 1 0 0 0 0 0 0 0 2 2 0 0 0 1 1 2 0 2 0 0 2 0 1 1 0 0 0 1 1 2 0 0 1 2 1 0 1 2 2 0 1 1 1 0 2 0 2 2 2 2 0 0 0 0 0 1 0 2 0 0 2 1 0 1 0 1 1 0 0 0 1 0 0 0 1 0 0 0 1 0 1 1 1 0 1 0 0 0 0 1 0 0 0 1 0 1 1 0 0 0 2 0 0 0 0 1 1 1 2 2 1 0 1 1 0 2 1 1 1 0 1 0 2 0 2 2 0 0 0 2 2 0 1 1 0 0 1 0 0 1 0 0 1 1 2 1 1 0 0 0 0 0 2 1 1 1 1 1 1 1 0 1 0 0 0 1 0 0 0 1 1 0 0 1 2 0 0 1 1 1 1 0 0 0 1 1 1 1 0 2 0 0 0 0 0 1 1 0 0 0 0 0 0 0 0 1 1 0 0 0 2 2 0 0 0 0 0 2 2 0 0 0 0 0 1 0 0 0 0 0
62 1 0 2 1 0 0 2 1 1 1 0 0 0 0 0 0 1 0 1 1 2 0 2 0 0 0 2 2 2 2 1 1 1 2 0 2 0 0 0 1 1 0 0 0 0 1 0 1 1 0 0 0 0 2 2 0 0 0 1 0 0 2 2 0 1 1 0 0 1 1 2 2 1 1 2 1 0 1 0 2 0 1 1 0 0 0 0 1 2 0 0 1 0 0 2 0 2 0 2 2 2 0 0 1 2 2 2 0 0 0 1 0 0 0 0 0 0 0 2 2 0 1 1 1 1 1 0 0 0 0 0 0 0 1 0 1 0 0 1 1 0 0 0 1 1 0 0 0 1 1 1 0 0 0 1 1 0 0 1 1 1 0 1 0 0 1 1 1 0 1 0 2 0 1 0 0 2 1 2 0 1 1 1 0 0 2 2 0 1 1 2 0 0 2 0 2 2 0 0 0 1 0 0 2 2 2 0 0 0 0 1 1 0 1 2 0 0 1 0 2 2 2 2 0 0 1 0 0 1 0 0 1 1 1 1 1 2 0 0 0 0 2 2 0 2 0 1 1 1 1 1 0 0 0 0 1 2 1 0 0 0 0 0 0 0 0 1 1 1 0 2 0 2 0 0 0 0 2 0 0 2 1 1 1 0 2 0 1 1 0 1 0 1 1 1 1 1 0 1 1 1 1 0 1 0 1 0 0 0 1 1 2 0 2 1 2 0 0 2 0 1 1 0 1 0 0 0 1 0 0 0 1 1 0 0 0 1 0 1 1 2 0 2 1 1 1 0 2 0 0 0 1 1 0 0 0 1 0 0 1 1 2 1 2 1 0 1 2 0 0 0 1 2 1 1 2 0 0 0 1 0 0 0 0 0 0 0 0 0 0 1 0 0 2 1 1 0 0 0 0 0 1 2 1 1 1 0 0 2 0 0 0 0 0 0 0 0 0 1 0 1 0 1 1 1 1 1 1 0 0 1 1 1 0 0 0 1 0 0 1 2 0 0 2 2 1 0 0 0 0 1 2 2 2 2 2 1 1 2 1 2 0 0 0 2 0 1 0 0 0 1 1 1 1 0 1 1 2 0 2 1 1 0 1 1 1 1 1 1 1 2 0 0 0 0 0 0 0 1 1 2 1 1 0 1 2 0 0 1 0 0 0 1 0 0 0 2 0 1 1 2 0 0 0 0 0 0 0 2 0 0 0 2 0 0 1 0 0 0 1 1 2 1 1 2 1 1 1 1 0 0 0 0 0 0 0 0 0 0 0 0 1 2 0 1 1 0 0 0 0 0 0 0 0 0 0 1 1 1 0 0 0 0 1 1 1 0 0 0 0 1 0 1 1 0 1 0 0 0 0 2 0 2 0 0 1 0 1 0 1 0 0 2 1 1 0 0 0 0 0 1 0 0 0 0 2 2 0 0 0 1 0 0 0 0 2 0 2 2 1 1 0 1 1 0 2 0 0 0 0 1 0 1 0 0 1 2 2 0 0 0 1 1 0 0 2 2 0 0 1 1 1 0 0 1 1 0 1 1 0 0 1 0 0 0 1 1 2 1 2 0 1 2 0 1 0 1 0 0 0 0 0 0 0 0 2 2 0 0 2 0 0 1 0 0 0 2 2 0 1 0 0 0 0 0 0 0 0 0 0 1 0 1 2 0 2 2 0 2 0 1 0 0 0 0 0 1 0 0 0 0 0 0 0 0 1 0 0 0 0 0 2 1 0 0 0 0 0 2 1 0 1 0 0 0 2 0 0 1 1 1 2 1 2 2 0 2 0 2 2 0 2 1 0 0 0 1 0 2 2 2 0 0 2 1 0 1 1 2 1 0 1 1 1 0 2 0 2 1 1 1 0 0 0 0 0 1 0 2 0 0 2 0 0 0 0 0 1 0 0 0 1 0 1 1 0 1 0 0 1 0 1 2 0 0 0 0 0 0 0 1 1 0 1 2 2 0 1 0 0 0 1 1 0 1 0 1 0 0 0 0 2 0 0 0 0 1 0 2 1 0 2 0 2 0 2 2 0 0 0 2 1 0 2 2 0 1 0 2 0 1 0 0 1 0 2 1 2 1 0 1 0 0 1 1 1 1 0 1 2 2 0 0 1 0 0 0 0 0 0 0 2 2 1 0 1 0 0 0 2 0 0 2 1 0 1 0 0 2 0 0 1 0 1 1 1 0 2 1 1 0 0 0 0 0 0 0 2 0 0 0 1 1 0 0 0 0 0 1 0 0 0 0 0 0 0 0 0 0 0 0
63 0 0 1 1 0 0 1 2 0 0 1 1 1 0 1 0 2 0 0 2 2 0 1 0 0 0 2 0 2 1 0 1 2 0 0 1 2 0 0 1 1 0 0 0 0 0 0 1 2 0 1 1 1 1 2 0 1 1 1 1 0 0 0 2 0 1 1 1 1 0 1 1 0 1 2 1 0 0 0 1 0 2 1 2 0 0 0 1 2 0 0 1 1 0 1 0 1 0 2 1 2 1 0 0 0 2 0 2 1 0 1 0 0 0 0 0 0 2 2 2 0 1 1 0 0 0 1 2 0 0 0 0 0 1 1 0 0 0 0 0 0 0 0 0 0 0 0 0 0 0 1 1 0 0 0 0 1 0 1 1 0 2 1 0 1 0 0 1 1 0 0 0 2 2 0 1 1 0 1 0 1 0 0 0 0 0 1 1 0 2 0 1 1 1 0 2 2 0 0 0 1 0 1 2 1 1 0 1 0 1 1 0 0 1 2 1 0 1 0 2 2 2 1 2 1 1 0 0 2 0 0 0 0 0 0 0 2 0 0 0 0 1 1 0 1 0 0 1 1 1 1 0 0 0 0 1 1 0 1 0 0 0 0 0 0 0 0 1 0 0 0 0 2 0 0 0 0 2 0 2 0 0 0 0 1 0 1 0 2 0 1 0 0 2 0 2 1 0 1 0 0 1 0 1 0 2 1 0 0 0 1 2 0 0 1 2 0 1 0 1 2 1 1 2 0 0 0 2 0 0 1 1 2 0 0 0 1 1 1 0 1 1 2 1 1 1 0 1 2 0 0 2 2 1 1 1 0 0 0 1 1 1 1 1 0 0 1 1 1 1 1 1 1 1 0 1 0 2 0 1 1 0 0 0 0 0 0 0 0 0 0 1 0 2 0 0 1 0 0 0 0 1 2 1 1 1 1 0 1 0 0 2 0 0 2 0 0 0 0 0 0 0 0 1 1 2 0 2 0 1 0 0 0 0 0 0 1 0 1 2 0 1 1 0 2 0 1 1 0 0 0 1 1 1 1 1 2 2 2 1 1 1 1 0 1 0 0 0 0 0 1 2 0 1 0 1 2 1 2 1 1 1 0 1 1 1 2 2 0 0 2 0 2 0 1 1 2 2 1 1 1 2 0 0 1 2 0 0 2 0 0 0 1 0 1 0 2 0 0 0 2 2 2 1 2 0 0 0 2 0 0 0 0 1 0 1 0 0 1 2 1 0 0 0 2 1 1 1 1 0 0 0 0 0 2 0 0 0 0 1 0 0 0 0 0 0 0 1 0 0 0 1 0 1 0 1 1 0 1 1 0 1 1 0 0 0 1 1 2 0 2 0 2 0 0 0 0 0 0 0 2 1 1 0 1 1 1 0 2 0 0 0 1 0 1 0 0 0 0 0 0 0 0 0 0 2 1 0 0 0 0 0 2 0 1 2 0 2 2 1 1 0 1 1 0 2 0 0 0 0 2 1 1 0 0 1 2 2 0 0 0 2 1 0 0 0 2 1 0 2 0 0 0 2 1 1 0 1 1 0 0 1 0 0 1 2 1 1 2 2 0 0 1 1 0 1 1 0 1 0 0 1 0 2 1 1 1 0 0 0 0 0 1 0 0 0 0 0 0 0 0 0 0 1 0 0 0 1 0 1 1 0 0 1 1 0 0 1 1 1 0 0 0 0 0 0 2 0 0 0 0 0 0 1 1 1 0 2 0 1 2 2 2 1 0 1 0 0 2 0 1 0 1 0 0 1 2 2 2 1 0 1 0 0 1 1 2 0 2 1 0 2 1 0 0 0 1 0 0 0 0 0 0 2 1 0 0 0 1 1 0 2 2 0 0 2 2 1 1 0 1 0 0 0 0 0 2 0 2 0 0 2 0 0 0 0 0 1 0 1 1 1 0 0 0 1 1 0 0 1 0 2 2 0 1 1 2 0 0 0 0 0 0 0 1 1 0 0 0 0 0 1 1 0 2 0 1 1 1 1 1 2 1 1 1 0 2 0 2 0 0 0 0 2 0 2 2 0 1 0 1 0 0 1 2 0 0 0 1 0 1 0 0 1 1 2 2 2 1 0 1 0 2 1 0 0 0 1 1 2 1 0 1 1 0 0 0 0 0 0 1 0 1 1 0 0 1 0 1 2 0 1 0 1 0 1 1 1 1 2 0 0 0 0 1 1 0 2 0 0 1 0 0 0 1 0 1 1 0 0 0 0 0 0 0 0 0 0 2 1 0 0 0 0 0 0 0 0 0 0 0
64 0 0 1 0 0 0 1 1 1 1 1 0 0 0 0 0 2 1 1 1 1 0 2 0 0 0 2 1 2 2 2 1 0 1 1 1 2 0 0 1 1 0 0 0 0 0 0 0 1 2 1 0 0 2 1 0 0 0 0 1 0 1 1 0 0 2 0 0 1 1 2 0 0 0 2 2 0 2 0 2 0 1 1 0 0 0 0 1 2 0 0 1 2 1 1 1 0 1 0 0 2 0 0 0 0 2 1 1 0 0 1 1 1 1 1 1 0 0 2 2 0 2 2 2 2 2 1 2 0 2 0 0 0 0 0 0 0 0 2 1 0 0 0 0 0 1 0 0 2 2 2 0 0 0 1 1 1 1 1 2 0 1 2 0 2 1 0 1 1 0 2 0 2 2 0 0 0 0 0 0 0 1 1 0 0 1 2 1 1 1 1 0 2 2 0 2 1 0 1 0 1 1 1 1 0 1 1 2 0 0 1 0 0 2 2 0 1 1 0 1 1 2 2 1 0 0 1 1 1 1 1 0 0 1 0 0 2 0 0 0 1 2 1 0 1 0 1 1 0 0 0 0 0 0 2 2 0 0 0 0 0 0 0 0 0 1 0 1 0 1 1 1 1 0 0 0 0 1 0 1 1 1 1 2 0 2 2 0 2 0 0 1 1 2 0 2 0 0 0 0 0 0 1 0 0 0 1 0 2 0 2 1 0 1 0 1 1 0 0 0 2 1 1 2 0 1 0 1 1 0 1 1 1 0 0 0 1 1 0 1 1 1 2 2 2 0 0 2 2 1 1 2 2 1 1 1 1 0 1 1 0 2 0 2 0 0 1 2 0 0 0 0 2 1 0 1 0 1 0 1 1 0 1 0 0 1 1 1 0 0 1 0 0 2 0 0 1 0 0 0 0 0 1 1 0 0 0 2 0 0 0 1 0 1 2 0 1 0 0 0 2 0 2 2 1 0 0 0 0 0 0 0 2 1 0 1 0 0 0 1 0 0 0 0 0 0 0 1 0 0 0 0 1 1 0 1 1 0 1 1 1 0 0 0 0 0 0 0 0 1 2 2 1 2 2 0 1 1 1 1 2 0 0 2 0 0 1 0 0 0 1 0 2 2 0 0 0 1 2 0 2 2 0 1 0 2 0 0 2 0 0 0 0 0 2 1 2 2 2 2 2 1 1 1 1 0 1 0 2 0 1 0 0 0 0 0 0 0 0 2 2 1 1 1 2 1 1 1 2 0 1 1 0 2 1 1 0 0 0 0 0 0 1 0 1 1 0 1 0 1 1 0 0 0 0 0 1 0 1 1 0 1 1 0 1 0 0 1 2 0 1 1 0 1 1 1 0 1 0 1 1 1 2 0 0 1 1 0 1 1 0 0 1 0 0 0 0 0 0 0 0 0 0 0 1 1 1 0 0 1 1 0 1 0 0 1 0 1 1 1 2 1 1 1 0 1 0 0 0 0 1 1 0 0 0 2 2 2 1 0 0 1 2 0 0 2 2 1 0 1 1 0 1 1 2 0 0 1 1 0 0 2 0 2 2 2 1 2 1 1 1 0 1 0 0 0 0 0 0 0 0 0 1 1 0 2 1 1 0 0 0 0 1 0 0 0 0 0 0 0 0 1 0 2 1 0 0 1 0 1 2 1 0 0 0 1 0 1 1 0 0 0 0 0 0 0 0 0 0 1 0 0 1 0 1 0 0 2 1 0 1 1 1 0 0 2 0 0 1 0 1 1 1 1 0 1 1 1 1 2 1 1 1 1 2 0 2 1 2 0 1 2 0 0 0 0 1 0 1 1 1 0 0 1 1 0 0 0 1 1 1 1 1 1 0 2 2 2 2 2 2 0 1 0 1 1 1 0 1 1 1 2 0 0 1 1 0 2 1 0 1 1 0 1 1 0 1 0 0 2 0 1 1 1 0 1 0 0 0 0 1 0 0 0 1 1 1 2 0 0 0 0 0 0 0 1 1 1 1 1 1 2 0 1 1 1 2 0 2 0 0 0 1 2 0 2 1 0 0 0 0 0 1 2 2 0 1 1 0 1 0 1 0 1 0 2 2 2 1 0 1 0 0 1 1 0 0 0 1 2 2 1 1 0 1 0 1 0 0 0 0 2 2 2 0 0 0 0 1 2 0 0 2 2 0 1 1 1 0 0 2 2 0 1 2 2 0 1 0 0 1 1 0 0 1 0 1 1 0 0 0 1 1 0 0 0 1 0 0 0 0 0 0 0 0 0 1 1 1 0 0
65 0 0 1 0 1 0 1 2 0 0 0 0 1 0 0 0 2 0 0 1 1 0 1 0 0 1 1 0 2 2 1 0 0 2 2 2 1 0 0 2 2 1 0 0 1 1 0 1 2 1 0 0 1 1 2 0 0 0 0 0 2 1 2 0 0 1 0 1 1 0 0 2 0 2 2 0 0 2 0 2 0 1 1 0 0 0 1 2 2 0 2 1 1 0 0 0 0 0 1 0 2 0 0 1 1 2 1 1 1 0 0 2 2 2 2 2 1 2 0 0 0 2 2 2 1 2 0 0 0 0 0 0 0 1 0 0 0 1 0 1 0 0 0 1 1 0 0 0 0 0 1 1 1 0 1 0 1 1 1 0 1 1 1 0 1 1 1 0 0 0 0 0 2 2 0 0 0 0 0 0 0 1 1 0 0 1 2 0 1 1 1 0 0 1 0 0 1 0 0 0 1 1 0 2 0 1 1 1 0 2 0 1 0 1 2 1 1 1 1 0 0 1 1 1 0 2 0 0 1 0 0 0 0 0 0 0 2 0 0 0 1 2 1 1 2 1 0 1 1 1 1 0 1 1 0 0 2 1 0 1 1 0 0 0 0 0 0 1 0 0 1 0 1 0 0 0 2 1 1 0 2 0 0 2 1 1 1 1 2 1 0 0 0 1 1 2 0 0 0 0 0 1 0 1 1 1 0 1 1 0 0 0 0 2 0 2 0 0 0 1 1 1 0 1 0 0 0 0 1 0 2 0 2 0 0 0 0 2 0 1 1 0 2 0 0 1 1 2 1 0 0 1 1 0 1 1 0 0 2 2 0 0 0 0 2 0 1 1 1 1 1 2 2 1 1 2 0 1 0 0 0 0 1 0 1 1 0 0 0 0 1 1 0 1 0 0 2 0 0 0 0 1 1 1 0 0 1 0 0 2 0 1 0 1 2 1 0 0 1 0 0 0 0 1 1 2 0 0 0 0 0 0 2 1 1 0 0 0 0 2 0 1 1 0 2 0 0 0 0 0 1 1 2 1 1 1 0 0 0 1 1 0 0 0 0 0 2 0 1 1 2 2 1 2 2 0 1 2 0 1 2 0 0 2 0 0 2 1 0 0 2 0 1 0 0 0 0 0 0 2 2 1 1 0 1 1 1 0 0 0 0 0 0 0 2 0 2 1 0 1 2 2 2 1 1 1 1 1 1 1 1 0 1 0 0 2 0 1 0 1 2 1 1 1 2 2 1 1 1 0 1 0 0 0 1 0 0 0 0 1 0 2 2 0 0 0 1 0 1 0 1 0 0 0 0 1 2 0 2 0 0 0 1 1 0 0 1 0 2 1 0 0 0 0 1 0 0 0 0 0 2 1 2 0 1 1 1 1 1 0 0 0 0 0 0 1 0 0 0 0 1 0 0 0 0 2 2 0 0 1 1 1 1 0 1 2 0 2 1 1 1 1 2 0 0 1 0 0 0 0 2 0 1 0 0 1 1 1 0 0 0 0 1 0 1 1 1 0 0 1 0 0 0 0 2 1 0 2 1 1 0 2 1 1 1 2 2 1 0 1 1 1 2 1 1 0 1 0 1 0 1 0 0 1 0 1 1 0 0 1 0 0 1 0 0 0 2 2 0 0 0 0 0 2 1 0 0 1 0 1 2 0 0 1 1 0 0 0 0 0 0 1 0 0 1 0 0 0 0 0 0 0 0 0 0 1 0 2 1 0 1 1 0 0 1 0 1 0 1 0 0 2 0 0 1 1 1 0 1 2 1 0 0 0 0 2 1 0 2 1 1 2 0 0 0 2 0 2 2 0 0 0 0 1 1 0 1 1 2 1 0 1 1 1 0 1 0 2 2 2 1 0 0 0 1 1 0 0 2 1 1 1 0 0 0 0 0 2 1 0 1 0 0 0 0 0 1 1 0 1 0 2 2 0 1 1 0 0 0 0 1 0 1 1 0 0 0 1 0 0 0 0 1 0 1 0 0 1 1 2 2 1 1 1 1 0 2 0 2 0 0 0 0 1 0 1 2 0 0 0 2 0 0 2 0 2 0 0 1 0 2 0 0 0 0 2 1 2 0 0 0 1 2 0 0 1 0 1 0 2 0 0 2 0 0 0 0 0 1 0 0 2 1 0 0 2 0 0 1 2 0 1 1 1 0 1 0 0 0 2 0 2 0 2 1 2 0 0 0 1 0 0 0 0 0 1 1 1 1 1 1 0 1 0 0 0 0 1 2 0 0 0 0 0 1 0 1 1 0 0 0
66 1 0 1 1 0 0 2 1 1 1 0 0 0 0 0 0 2 0 0 2 2 0 1 0 0 0 2 1 2 2 2 2 1 2 0 2 1 0 0 1 1 0 2 0 0 0 0 2 0 0 0 1 1 0 2 0 0 0 0 0 1 2 2 1 1 1 0 0 0 0 1 1 0 0 1 1 0 0 0 1 0 2 0 2 0 0 1 2 2 1 1 2 1 0 1 0 1 0 2 1 2 0 0 0 0 2 1 1 0 0 1 0 1 0 0 1 0 1 1 1 0 2 0 0 0 0 1 2 0 1 1 0 0 1 1 0 0 0 0 1 0 0 0 1 0 0 0 0 0 0 0 0 1 0 0 0 2 0 0 1 0 1 2 0 1 1 1 0 2 0 1 0 2 1 0 1 1 0 1 0 1 0 0 0 0 1 1 1 0 2 0 1 1 2 1 2 2 0 1 0 1 0 2 2 0 1 0 0 0 1 1 1 0 1 2 0 1 0 0 0 0 1 2 1 0 1 0 1 2 0 0 0 0 0 0 0 2 0 0 0 0 2 1 0 1 0 0 0 1 1 0 0 0 1 0 1 2 0 0 0 0 2 2 0 0 0 0 2 1 0 1 0 2 1 1 0 2 2 1 0 0 1 1 2 1 1 2 0 2 0 0 1 0 2 0 2 1 1 0 1 0 0 0 0 1 0 0 0 1 0 0 1 0 1 0 1 0 0 0 0 2 1 1 2 0 1 0 1 1 0 1 0 2 0 0 0 2 0 2 1 1 2 1 1 2 0 0 1 2 0 0 0 0 0 0 0 2 0 1 1 0 1 1 1 0 0 1 2 0 0 0 1 2 1 1 1 1 1 1 0 1 0 0 0 0 1 0 1 1 1 2 1 0 2 1 1 0 1 1 0 2 0 2 2 1 0 1 0 2 0 0 2 0 0 2 0 0 0 0 1 2 0 2 0 1 1 0 2 1 0 1 0 0 2 0 0 2 1 0 2 0 0 1 2 2 2 0 0 0 0 0 0 1 1 1 1 2 2 0 1 1 1 0 0 1 0 2 0 2 1 1 1 2 0 0 0 1 2 0 1 1 2 1 1 1 1 0 0 0 1 1 2 0 1 1 1 1 1 2 0 2 2 1 1 1 1 1 0 1 1 0 0 0 1 0 0 1 1 2 2 1 2 2 1 2 1 0 2 1 1 0 0 0 0 0 1 0 2 1 0 1 2 1 0 2 1 2 1 1 0 0 0 0 2 2 2 1 0 1 0 0 1 1 0 0 0 0 1 0 0 0 0 0 0 0 1 1 0 1 0 0 0 1 0 0 0 0 0 1 0 1 1 0 0 0 1 0 0 0 1 1 1 1 0 1 1 1 0 1 1 0 0 0 0 0 1 0 0 1 1 1 0 0 0 0 2 0 0 0 2 2 0 2 0 1 2 0 2 1 2 1 1 1 1 0 2 1 0 1 0 2 1 1 0 0 1 1 1 0 0 0 1 2 0 1 1 2 2 0 2 0 0 0 1 1 1 1 1 1 1 0 2 2 2 2 1 1 0 1 1 0 0 0 0 0 1 0 0 0 0 0 0 0 1 0 0 2 0 0 0 0 0 0 1 1 0 0 0 0 0 1 0 0 2 0 0 0 1 0 1 1 1 0 1 1 0 0 1 1 0 0 0 0 0 0 0 0 0 0 0 0 0 0 0 0 1 0 0 0 0 0 2 1 0 0 1 0 0 2 1 0 0 0 0 1 1 2 1 2 2 1 0 0 0 2 0 2 0 2 1 0 2 1 0 0 1 2 0 2 2 2 0 0 1 0 1 0 0 0 0 0 1 1 0 0 1 1 2 2 1 2 0 1 0 1 1 1 1 2 1 0 2 0 0 1 1 1 2 0 2 1 0 0 0 0 0 0 0 0 1 0 2 1 1 0 1 0 1 0 0 1 0 0 0 0 1 1 1 0 0 0 1 1 0 0 0 1 0 0 1 1 2 0 0 0 1 2 0 2 0 0 1 1 2 2 1 2 0 1 0 0 0 0 2 1 1 1 0 2 0 0 0 0 0 0 2 1 2 0 0 0 0 0 1 1 1 1 0 1 2 1 1 1 0 1 0 1 0 0 0 0 0 1 0 0 1 0 0 1 2 0 1 1 0 1 1 1 1 1 1 1 1 0 1 0 1 0 2 0 0 0 0 0 1 0 0 0 1 0 0 0 0 1 0 0 0 0 0 0 0 0 0 1 0 0 0 0 0 0 2 0
67 0 1 1 0 0 0 1 1 1 1 0 0 1 0 1 0 2 2 1 1 1 0 2 0 0 0 1 2 2 2 0 2 1 1 1 1 1 0 0 2 2 0 0 1 0 1 0 1 1 1 1 0 0 2 2 0 0 0 1 0 1 0 0 0 0 2 1 0 1 0 0 0 0 0 2 2 0 0 0 0 0 2 0 1 0 0 0 1 1 0 0 2 2 1 2 1 0 0 2 0 2 2 0 0 0 2 1 1 0 0 1 0 0 0 0 0 0 0 1 1 0 2 2 2 2 2 0 0 0 1 0 0 0 0 0 0 0 0 1 1 0 0 0 1 1 0 0 1 1 0 0 0 0 1 0 0 1 1 0 0 1 2 2 1 2 2 0 0 1 1 1 0 2 2 0 1 0 0 0 0 0 0 0 0 0 1 0 0 0 1 0 1 1 2 1 2 0 0 0 0 1 1 0 2 0 0 1 2 0 1 2 0 0 2 2 0 0 0 0 1 1 1 1 1 0 2 1 1 0 1 1 0 0 0 0 0 2 0 0 0 1 2 2 0 2 0 1 1 0 0 0 0 0 0 0 2 1 0 0 0 0 0 1 0 0 0 0 2 0 0 2 0 2 1 1 0 0 2 0 0 1 1 1 1 0 2 1 0 2 0 1 1 1 2 0 2 2 0 2 0 2 1 0 1 0 0 0 0 1 0 1 1 0 1 0 1 1 0 0 0 2 0 0 2 0 0 0 1 1 0 0 2 0 0 0 1 0 2 1 1 1 2 2 1 1 1 0 2 1 0 0 2 2 1 1 1 0 0 1 1 1 1 0 1 1 0 2 2 0 0 0 2 1 0 0 2 0 0 0 1 1 0 2 1 1 1 1 1 0 0 2 1 0 2 1 1 0 0 0 0 1 0 2 2 1 0 0 0 2 0 0 0 0 1 1 1 0 0 0 0 2 0 1 0 0 1 0 2 1 1 1 0 1 2 1 0 1 0 0 1 1 0 0 2 2 1 0 0 0 0 0 1 1 1 1 1 2 2 0 0 0 1 1 0 0 0 0 0 0 0 0 2 2 2 0 2 2 1 0 0 1 1 1 2 1 0 1 1 0 0 1 0 1 0 0 0 1 1 2 0 2 1 1 0 1 2 0 0 0 0 1 1 1 0 1 1 2 0 0 0 2 1 1 1 1 0 0 0 2 0 0 0 0 0 0 2 1 0 0 0 2 1 1 1 1 1 2 0 0 0 0 0 0 1 1 0 0 0 0 1 0 0 2 1 1 1 1 1 0 0 0 0 0 0 0 0 1 0 1 0 0 1 1 0 0 0 1 0 2 1 1 2 0 1 1 0 1 1 0 1 1 1 1 0 0 0 1 0 1 1 0 0 1 0 1 0 0 0 0 0 1 0 0 0 0 2 0 0 0 1 1 1 2 0 1 1 0 2 2 2 1 0 1 0 0 2 0 0 0 1 1 0 2 1 1 1 2 2 0 0 0 0 1 0 0 1 1 0 0 1 1 1 0 0 1 1 1 1 1 0 0 2 0 1 2 0 1 1 1 1 1 0 2 1 1 0 2 0 1 0 0 0 0 1 0 1 2 0 0 1 0 0 0 1 1 0 2 2 0 1 0 1 0 2 1 0 0 0 0 0 1 0 0 1 1 0 0 1 1 1 0 0 1 0 0 0 0 0 0 0 0 0 2 0 0 0 0 2 0 1 2 1 0 0 1 1 0 0 2 1 1 1 0 0 0 0 1 1 1 1 1 1 1 0 1 0 2 1 2 1 1 2 0 1 1 0 2 0 2 2 2 0 0 1 0 1 0 0 0 0 0 1 1 1 0 2 0 2 2 2 2 0 0 0 0 1 2 0 2 0 0 2 0 0 1 1 0 1 0 1 1 0 0 0 0 0 2 2 0 0 0 1 2 0 0 0 0 0 1 0 1 0 0 0 2 2 0 2 0 0 0 1 1 0 1 0 0 1 1 2 2 1 1 1 1 0 2 0 2 0 0 0 0 2 1 1 2 0 0 1 1 0 0 2 1 1 1 0 0 0 1 1 1 2 1 0 0 2 1 1 1 1 0 0 0 1 0 0 1 2 2 0 2 0 0 0 1 0 0 0 2 0 1 1 1 1 0 0 0 1 0 2 0 0 0 0 1 1 1 1 1 1 0 0 0 0 0 2 1 0 2 0 0 0 0 0 0 2 0 0 0 0 2 1 1 1 0 0 0 0 0 0 0 0 0 0 0 0 0 0 1
68 0 0 1 0 0 0 1 1 0 0 1 0 1 0 0 0 2 1 1 1 2 0 2 0 0 0 1 0 2 2 0 1 2 1 0 2 2 0 0 2 2 1 1 0 1 1 1 1 1 0 0 0 0 2 2 0 0 1 0 1 0 0 2 0 0 1 0 0 0 0 0 2 1 1 2 1 0 1 0 1 0 1 1 0 0 0 0 1 2 0 0 2 2 1 1 0 1 0 2 0 1 0 0 2 2 1 1 1 0 1 2 2 2 1 1 2 0 1 2 2 0 2 0 0 0 0 2 2 1 1 0 0 0 0 0 0 0 1 0 0 0 0 0 2 2 0 0 0 0 0 1 0 0 0 1 1 1 1 1 0 0 2 2 0 2 2 0 2 0 0 0 0 2 0 1 0 0 0 0 0 0 1 1 0 0 1 2 1 1 1 1 1 1 2 0 0 2 0 0 0 0 0 1 2 0 1 1 0 0 2 1 1 0 2 2 0 0 2 2 0 0 1 1 0 0 1 1 1 0 1 1 1 1 1 1 0 2 0 0 0 0 2 2 0 2 0 0 0 0 0 1 0 0 1 0 1 0 0 0 0 0 0 0 0 0 0 0 2 0 0 1 0 2 0 0 0 1 1 0 0 2 2 2 2 0 2 1 1 2 0 1 1 0 2 0 2 0 0 0 0 0 2 0 2 0 0 0 0 1 0 2 2 0 1 0 2 0 1 0 1 2 1 0 0 0 0 0 1 1 0 0 0 2 0 1 0 1 1 0 1 0 1 2 1 1 1 0 2 0 0 0 0 0 0 0 1 0 0 1 2 1 1 0 1 0 0 2 2 0 0 0 1 2 1 1 1 0 2 0 0 1 0 0 1 0 0 0 0 0 0 2 0 0 2 0 0 1 1 1 1 1 0 2 2 0 0 0 0 2 0 0 0 0 1 1 0 0 0 0 0 0 1 2 0 1 0 0 0 1 0 0 0 1 1 0 0 0 0 0 2 0 0 2 1 1 0 0 1 0 0 1 1 1 1 1 1 2 2 1 0 0 0 0 0 2 0 1 0 1 1 0 2 1 2 0 2 2 1 2 1 2 0 0 2 0 0 0 0 0 0 2 0 1 0 0 0 0 0 2 0 2 1 1 0 1 1 0 1 2 0 0 0 0 0 2 0 2 1 2 2 2 2 2 0 1 1 1 1 1 0 2 0 0 2 0 2 0 2 1 1 2 2 1 1 2 2 1 1 1 0 0 0 0 2 1 1 2 0 1 0 0 0 0 0 0 0 0 1 0 2 2 1 0 1 0 1 1 0 1 0 0 0 0 1 1 1 0 0 0 1 1 0 1 0 0 0 1 1 0 1 1 1 1 0 1 0 0 1 0 1 0 0 0 1 2 0 0 0 0 0 1 0 0 0 2 0 0 0 0 0 0 0 0 0 1 1 0 1 1 0 1 0 0 2 0 2 1 0 0 1 1 1 1 0 0 1 1 1 0 0 0 0 1 0 0 2 2 0 1 1 1 0 0 0 1 1 1 1 1 0 1 2 0 2 2 2 0 2 2 2 1 1 2 1 1 0 2 0 2 0 0 0 0 0 0 2 1 1 0 0 0 0 0 0 0 0 1 1 0 0 0 0 0 1 0 0 0 0 0 0 1 0 0 0 0 1 0 1 1 1 0 0 0 0 0 0 0 0 0 0 0 0 0 0 0 1 0 1 0 0 1 2 2 1 0 1 1 0 1 2 1 1 0 0 0 0 1 1 1 2 1 1 1 1 2 0 2 0 2 1 0 2 1 0 0 0 0 1 2 1 1 0 0 1 1 0 1 1 1 0 0 0 0 2 0 2 0 1 1 1 1 0 1 0 1 1 2 0 2 1 1 2 1 0 1 1 1 2 0 1 1 1 1 0 0 1 1 0 0 1 0 1 2 0 0 0 1 0 1 0 2 0 0 0 1 1 1 1 0 0 0 1 0 0 0 1 2 1 1 1 1 2 0 0 0 1 1 0 2 0 0 2 1 2 1 1 2 0 0 0 2 0 0 2 0 1 1 0 1 0 1 0 1 1 1 2 2 1 1 1 1 1 1 1 1 2 0 0 0 2 2 0 1 0 0 0 0 0 1 0 1 0 1 1 1 2 0 0 0 1 0 0 2 1 0 1 0 0 2 0 0 1 1 1 1 2 0 1 0 2 0 0 0 1 0 0 2 0 0 0 0 1 1 0 0 0 0 1 2 0 1 0 0 0 0 0 0 0 0 0 0
69 0 0 1 0 0 0 2 1 0 0 0 0 0 0 0 0 1 0 1 1 2 0 1 0 0 0 1 1 2 2 1 2 2 0 0 0 2 0 0 1 1 0 0 1 0 1 0 2 0 1 2 0 0 2 2 0 0 0 0 1 0 1 2 0 0 1 1 0 0 0 1 1 0 1 2 1 0 0 0 0 0 2 0 2 0 0 0 2 2 0 0 2 1 0 1 0 1 1 2 0 1 0 0 0 0 2 2 0 0 1 1 1 2 1 1 2 0 2 1 1 1 2 0 0 0 0 2 2 1 1 0 0 0 0 0 0 0 0 0 0 0 0 0 1 1 1 0 0 0 1 1 1 0 0 1 0 1 0 0 0 1 2 2 1 2 1 1 0 1 0 0 0 2 2 0 0 1 0 1 0 0 1 1 0 0 2 1 0 0 1 0 0 0 2 0 1 1 0 0 0 1 1 0 2 0 1 1 0 0 1 1 1 0 2 2 0 0 2 1 1 1 2 2 0 0 2 0 1 1 0 0 0 0 0 0 0 2 0 0 0 1 2 2 0 2 0 0 0 0 0 1 0 1 1 0 0 0 0 0 0 0 0 0 0 0 0 1 2 0 0 1 0 1 1 0 0 1 2 1 1 1 0 0 2 2 0 1 0 1 0 0 2 0 2 0 0 1 0 0 0 0 1 0 1 1 0 1 0 1 0 1 1 0 2 0 0 1 0 1 0 2 1 1 2 0 1 0 2 1 0 2 1 1 0 0 1 1 1 0 0 0 0 2 1 1 1 0 2 2 0 0 1 1 0 1 1 0 0 2 2 0 0 0 0 0 0 2 2 0 0 0 1 2 1 1 2 0 1 0 0 0 0 0 0 0 1 0 0 1 0 1 1 0 1 0 0 2 0 0 0 1 0 2 2 1 0 0 0 2 0 0 1 0 1 2 1 0 0 0 0 1 0 1 1 1 2 1 1 0 0 0 1 0 0 0 0 1 1 1 1 1 0 0 1 1 1 1 1 1 0 0 1 2 2 1 2 1 1 0 0 0 0 0 0 0 0 2 0 0 0 2 2 0 2 2 0 2 2 1 1 1 1 1 1 1 0 1 0 0 1 0 0 2 0 0 0 0 1 1 1 1 2 1 0 1 1 1 0 0 0 1 0 0 2 0 0 2 0 1 1 2 2 2 0 2 1 2 0 2 0 1 0 0 2 0 2 0 1 0 2 2 2 2 0 0 0 1 1 2 1 1 1 0 2 1 1 2 0 1 0 0 2 2 0 0 0 0 2 0 0 0 1 0 0 0 1 0 0 1 0 0 0 0 0 0 0 0 0 1 0 0 0 0 0 0 1 1 1 0 1 0 2 1 0 0 1 0 1 0 0 0 0 1 1 1 0 0 0 0 0 1 0 0 0 1 1 1 0 0 0 1 0 1 0 0 2 0 2 1 1 1 0 1 1 0 2 0 0 0 0 2 1 1 0 0 1 1 0 0 0 0 1 0 1 0 1 2 0 0 1 0 0 1 1 1 1 0 1 1 0 1 2 1 2 2 2 2 0 1 1 2 0 1 1 0 1 2 0 1 0 0 0 0 2 0 1 2 0 0 0 0 0 2 0 0 0 1 1 0 0 0 0 0 2 0 0 0 1 0 0 0 1 0 1 1 1 1 1 2 0 0 0 0 0 0 1 0 0 0 0 0 0 1 0 0 0 0 2 1 0 1 2 2 1 0 1 0 0 0 1 0 0 0 0 0 1 0 0 0 2 2 0 0 0 1 1 2 1 2 1 1 2 1 1 1 1 0 0 0 0 1 0 0 0 0 1 0 1 2 2 0 0 0 1 0 1 1 2 1 1 2 0 0 0 1 0 1 0 2 1 1 1 1 0 2 0 0 1 0 0 0 0 0 0 0 0 0 0 0 2 0 0 2 0 0 1 0 0 0 0 1 0 0 1 1 1 0 1 0 0 0 0 1 0 0 0 1 0 1 2 2 2 0 0 0 0 2 1 1 1 0 1 0 1 1 0 1 0 0 0 2 1 0 2 2 0 0 0 1 0 0 0 0 0 0 2 1 0 0 0 0 0 2 2 2 2 1 0 0 2 2 0 1 0 1 1 1 0 1 0 1 2 1 0 0 1 2 0 0 2 0 1 0 0 0 1 1 1 0 1 1 1 0 0 0 0 0 0 0 2 0 0 0 0 1 0 0 1 0 0 0 0 1 0 0 0 0 0 2 1 1 0 0 0 0 1 0 1 0 0 1
70 1 0 2 1 0 0 1 0 2 2 0 0 0 0 0 0 2 2 2 0 1 0 2 0 0 0 1 0 2 2 0 1 1 0 0 1 1 0 0 1 1 0 0 1 0 1 0 1 1 0 0 1 1 1 1 0 0 0 0 1 1 2 2 0 2 0 0 0 1 1 1 1 0 1 2 1 0 1 1 0 0 2 1 2 0 0 0 0 2 0 0 0 1 0 0 0 1 1 2 0 1 0 0 2 1 2 1 1 0 1 2 1 2 1 1 2 0 1 1 1 1 2 1 1 1 1 1 1 0 1 0 0 0 2 1 1 0 0 1 0 0 1 0 0 1 0 0 1 1 0 0 0 0 1 0 0 0 1 0 0 2 2 2 1 2 1 0 0 1 2 0 1 1 1 0 1 0 0 0 0 0 2 2 0 0 2 2 0 0 1 1 0 0 2 0 2 2 0 0 0 0 0 0 2 0 0 0 0 0 2 1 2 0 1 2 0 0 2 2 0 0 2 2 0 0 0 0 1 1 0 0 1 1 1 0 0 2 0 0 0 1 1 0 0 0 0 1 1 0 0 1 0 0 0 0 0 2 0 0 0 0 0 0 0 0 0 1 0 0 0 2 0 2 0 0 0 0 2 0 0 1 2 2 2 0 2 2 0 2 0 1 0 0 2 0 1 1 0 0 0 0 0 0 0 0 0 0 1 1 0 0 0 0 1 0 2 0 0 0 0 2 1 1 2 0 0 0 0 1 0 1 0 2 0 0 1 0 2 1 1 1 1 1 0 0 1 0 0 2 0 0 2 2 1 1 1 1 0 1 1 0 1 1 1 0 0 2 2 0 0 0 1 2 0 1 1 0 2 0 0 0 0 1 0 1 0 0 0 0 0 1 1 0 2 1 1 0 1 1 0 2 0 0 0 0 1 1 1 1 0 0 0 0 1 1 1 0 0 0 1 2 0 2 2 1 1 0 0 0 0 0 1 1 1 0 0 2 0 1 2 0 0 0 0 1 0 0 0 0 0 0 1 1 1 1 1 2 1 0 0 1 1 1 0 0 0 0 0 0 0 0 1 1 2 0 2 0 2 0 2 1 0 0 2 1 0 1 0 1 1 2 0 1 1 2 2 1 1 2 0 1 1 1 0 1 2 0 0 1 0 0 0 0 0 2 0 2 1 1 1 2 1 1 0 1 1 1 0 2 0 2 0 1 1 1 2 0 1 0 1 2 1 1 1 2 0 1 1 1 1 0 0 0 2 1 1 1 0 0 1 1 0 2 0 1 1 0 0 0 1 1 2 0 1 0 2 0 0 0 1 0 0 0 0 0 0 1 0 1 1 0 0 0 0 0 0 0 0 0 0 2 2 2 0 0 2 2 0 2 2 0 0 0 0 0 0 0 1 0 1 1 1 1 0 0 1 1 0 0 1 1 2 1 0 1 2 0 2 2 0 2 1 2 1 0 1 1 0 0 1 1 0 2 0 0 1 2 1 0 0 0 1 1 1 2 0 2 0 0 1 1 0 0 0 2 0 0 2 0 1 1 2 0 1 2 0 2 1 0 1 2 1 2 0 0 0 1 0 1 0 0 0 1 1 0 2 0 1 0 0 0 0 1 0 1 0 0 0 0 0 0 0 0 2 1 0 0 0 0 0 1 0 0 0 0 0 1 0 0 0 0 0 0 0 1 0 1 0 0 0 0 0 1 1 0 0 0 0 0 0 0 1 1 1 1 0 1 0 1 0 0 0 1 1 0 2 2 2 1 2 1 1 0 0 1 1 2 1 2 1 1 2 2 0 0 0 0 0 1 0 0 0 0 1 1 1 1 1 1 0 0 1 1 1 0 1 0 2 2 2 1 0 1 0 1 1 1 0 1 0 0 2 0 0 1 1 1 2 0 2 2 1 1 0 0 0 0 0 0 2 0 2 2 0 1 0 0 0 0 0 1 0 0 0 0 2 1 2 1 1 0 1 0 0 1 0 2 1 0 0 0 1 0 0 1 1 0 0 2 0 0 0 1 1 0 1 2 0 0 0 2 0 0 1 2 0 0 0 1 0 2 0 0 1 1 2 1 2 0 0 0 0 1 1 0 0 1 1 0 2 1 0 1 0 0 0 2 0 0 0 1 0 0 0 0 1 0 0 0 2 0 0 2 2 0 2 0 0 0 2 0 2 0 2 1 2 0 1 0 1 1 0 0 0 1 0 2 1 1 1 0 0 2 1 1 1 0 0 2 1 0 0 0 0 0 0 0 0 0 1 0
71 1 0 2 0 0 1 2 1 1 1 1 1 2 0 2 0 0 1 1 1 2 0 2 0 0 1 1 0 1 1 0 1 1 1 0 1 1 1 1 2 0 0 1 0 0 0 0 0 2 0 1 0 1 1 2 0 1 1 0 0 0 0 1 0 1 1 0 0 0 0 2 2 0 2 2 0 0 0 0 0 0 2 0 2 0 1 0 1 2 0 0 2 1 0 0 0 0 0 2 0 1 0 0 0 0 2 0 2 1 0 1 0 1 1 1 1 0 2 1 1 0 2 0 0 0 0 2 2 1 1 1 0 0 0 0 1 0 0 2 2 0 0 0 1 0 0 0 0 0 0 0 2 1 2 0 0 0 1 1 2 0 1 2 1 1 1 0 1 1 1 0 1 1 1 0 0 0 0 0 0 0 1 1 1 1 1 0 0 0 2 0 0 0 1 0 0 0 0 0 0 0 0 0 2 0 0 1 0 0 1 2 0 1 2 2 0 0 2 1 1 1 0 1 1 0 2 0 0 1 0 0 0 0 0 0 0 2 0 0 0 1 1 1 0 1 0 0 0 0 0 0 0 0 0 1 0 2 1 1 0 1 0 0 0 0 1 0 0 0 2 1 1 1 0 0 0 0 1 0 0 2 1 1 2 1 1 0 1 2 0 2 0 1 2 0 2 1 0 1 1 0 0 1 0 1 0 0 1 1 0 2 1 1 2 1 1 0 1 0 2 1 2 0 1 0 1 0 1 0 0 0 0 1 0 0 0 1 2 0 0 0 0 2 1 1 1 1 2 1 0 0 2 2 1 0 0 1 0 0 0 0 2 0 2 0 0 2 2 0 0 0 0 2 0 0 1 0 1 0 0 0 0 0 0 0 0 0 0 0 0 0 1 0 2 2 2 1 0 0 0 0 1 1 1 0 0 2 0 2 0 0 0 0 1 1 1 0 0 2 0 0 0 2 2 1 1 0 1 0 0 0 0 2 0 0 1 2 1 0 0 2 1 1 2 2 1 0 0 0 0 0 1 2 1 1 1 0 0 1 1 1 0 0 0 2 0 1 0 1 1 0 1 1 1 1 0 1 2 1 1 1 0 0 2 0 0 1 1 0 0 2 0 2 1 0 0 0 0 2 0 2 1 1 0 2 1 1 0 0 0 0 0 2 0 0 1 2 1 1 1 2 2 1 0 1 1 0 1 1 1 1 0 0 0 0 2 0 2 1 0 1 1 0 0 2 0 1 1 1 0 0 0 0 2 0 0 1 0 1 1 0 1 2 0 1 1 0 1 0 1 0 1 0 1 0 1 0 0 0 0 0 1 2 1 0 0 0 0 0 0 2 1 0 1 0 1 0 0 0 0 1 1 0 1 1 1 1 0 2 0 0 0 1 0 0 0 0 1 1 0 1 0 0 0 1 0 0 1 1 0 0 1 2 0 0 1 0 2 1 1 0 1 1 1 0 1 0 0 0 0 2 0 1 1 1 2 2 2 0 0 0 1 0 2 0 1 2 1 0 0 0 0 0 1 1 2 0 1 1 0 0 1 1 1 1 0 1 1 1 1 1 0 1 1 0 0 2 0 2 0 1 0 1 2 0 1 2 0 0 2 0 0 1 0 0 0 0 0 0 0 0 1 0 1 1 0 0 1 0 1 1 0 0 0 0 0 1 0 1 0 1 0 1 1 0 0 0 0 0 0 0 0 0 0 1 1 0 2 0 0 2 1 1 1 0 0 2 0 0 0 0 0 0 0 0 0 2 1 1 1 0 0 0 0 1 1 1 1 2 0 2 2 1 1 1 0 0 0 0 0 1 0 0 0 0 2 1 1 2 1 0 0 0 1 0 1 1 2 2 2 1 0 0 0 0 0 1 0 2 0 0 1 1 0 1 0 0 1 0 1 1 0 0 0 0 0 1 0 0 2 1 0 2 0 0 0 1 0 2 0 2 1 0 1 2 1 1 1 0 0 0 1 0 0 1 0 0 1 1 2 2 1 1 1 2 0 2 0 2 0 0 1 1 1 0 1 1 1 0 1 0 0 0 1 1 1 0 0 2 0 1 0 0 0 0 2 1 1 0 0 0 0 2 1 1 1 1 0 1 2 1 0 2 0 0 0 1 0 0 0 1 1 2 2 1 1 0 0 0 2 0 0 1 1 0 0 2 2 1 1 1 0 0 0 1 0 0 1 0 1 1 0 0 0 1 0 2 0 0 0 0 0 1 0 0 0 0 0 2 1 0 0 0 0 0 0 0 0 0 0 1
72 1 0 1 1 0 0 2 0 2 2 0 0 0 0 0 0 1 1 1 1 2 1 2 0 0 0 2 0 2 2 0 0 1 1 0 2 2 0 0 0 0 0 0 0 0 0 0 1 1 0 0 1 2 0 2 0 0 0 0 0 1 1 1 0 1 1 0 0 0 0 0 2 0 2 2 0 0 1 0 1 0 1 1 0 0 1 1 1 2 0 1 1 2 0 1 1 1 0 1 0 2 0 1 0 0 2 2 0 0 1 1 0 1 0 0 0 0 0 2 2 0 2 1 1 1 1 0 1 0 1 1 0 0 1 1 0 0 0 0 1 0 0 0 1 1 0 0 0 0 0 0 1 1 1 1 0 0 1 1 1 1 1 2 0 1 1 0 2 0 0 0 0 2 2 0 0 2 0 1 0 0 1 1 0 0 1 0 0 0 1 0 0 0 2 0 2 2 0 0 0 1 0 0 2 1 1 1 1 0 1 1 0 0 1 2 0 0 1 1 0 0 2 1 1 1 0 0 1 2 0 0 1 1 1 1 0 2 0 0 0 1 2 1 0 1 0 0 0 0 0 0 0 0 0 1 1 1 0 0 0 0 2 1 1 0 1 0 1 0 0 2 0 2 0 0 0 1 1 0 0 1 1 1 2 1 1 0 0 1 1 0 0 0 2 0 2 1 0 1 0 0 0 0 0 2 0 0 1 2 0 1 2 0 0 1 2 0 1 0 2 1 2 1 0 0 0 0 2 1 0 1 0 1 1 1 0 1 1 0 1 1 0 2 0 0 2 0 2 0 0 0 2 2 1 0 0 0 0 1 2 1 1 0 1 1 0 1 1 1 1 1 0 2 1 1 0 0 0 0 2 1 0 0 0 0 0 0 0 1 0 0 2 1 2 2 2 0 1 1 1 0 0 1 1 0 0 1 0 2 0 0 0 0 1 2 0 1 0 0 1 1 1 1 2 1 0 0 1 0 1 0 0 2 1 0 1 1 0 0 2 0 0 2 2 2 2 0 0 0 1 0 1 1 1 1 1 2 2 1 0 0 0 0 0 2 0 0 0 0 0 0 2 0 1 0 1 0 2 0 1 1 0 0 1 1 0 1 0 0 1 1 1 0 1 0 0 2 2 2 0 2 1 1 0 2 2 0 2 1 1 0 0 0 1 1 0 2 0 0 0 2 2 2 2 2 0 1 0 2 0 1 0 1 2 0 1 0 1 0 1 1 2 1 1 0 1 1 1 1 0 0 1 0 1 0 0 1 0 1 0 0 1 1 1 0 0 0 0 0 0 0 0 0 0 0 0 1 0 2 0 0 0 0 2 0 0 1 0 1 1 0 1 1 0 1 0 1 1 0 2 0 1 1 1 0 0 2 0 2 1 0 0 0 0 0 0 0 0 0 0 1 1 1 0 0 1 0 0 0 0 0 1 1 0 2 2 1 1 1 1 1 1 1 0 0 2 0 0 0 0 2 0 2 0 0 0 2 2 0 0 0 2 0 2 0 1 2 0 0 1 0 1 0 0 1 1 0 2 1 1 0 2 1 1 2 0 1 1 1 2 0 1 2 0 2 0 0 0 1 0 1 0 0 0 0 2 2 0 0 1 0 1 1 1 1 0 2 2 0 0 0 1 0 1 1 0 0 0 0 0 1 0 0 0 0 0 1 0 1 0 1 0 0 0 1 0 0 0 0 0 0 0 1 1 1 0 0 2 2 0 0 2 1 1 0 1 0 0 2 2 1 0 0 0 0 1 1 0 1 2 0 0 0 0 1 0 2 1 2 1 1 2 1 0 0 1 1 0 1 1 1 0 0 1 1 0 0 0 2 2 0 0 0 2 0 2 1 0 0 0 0 0 0 0 1 0 0 0 1 1 1 2 0 0 1 1 0 0 0 0 0 1 0 1 1 0 1 0 1 1 0 1 1 1 0 1 0 0 0 0 2 1 0 1 0 1 0 1 0 0 0 1 0 0 0 0 2 0 1 0 0 2 0 0 0 1 1 0 2 0 0 2 1 1 0 0 2 0 0 0 1 0 1 2 2 0 1 0 2 0 1 0 0 1 1 2 1 1 0 0 0 1 1 2 1 0 1 1 0 2 2 0 0 1 1 1 0 0 2 0 1 0 1 1 0 1 1 0 1 2 0 2 0 1 0 0 0 0 0 2 0 1 0 2 1 2 0 2 0 0 1 0 0 0 1 1 1 1 1 1 1 1 2 1 2 2 0 0 1 0 0 0 0 0 0 0 0 0 0 0 0
73 1 0 2 0 0 1 1 1 1 1 0 0 1 0 1 0 1 1 1 1 1 0 2 0 0 0 2 1 2 2 2 1 1 0 0 0 2 0 1 1 1 0 1 0 1 0 0 2 0 0 0 0 0 2 1 0 0 1 0 0 1 0 1 0 0 1 0 1 1 0 0 2 0 2 2 0 0 1 0 1 0 2 1 2 0 0 0 2 2 0 2 1 0 0 2 1 1 0 2 2 2 2 0 0 0 2 2 0 0 0 1 1 2 1 1 2 0 0 1 1 1 2 1 0 0 0 1 1 1 0 1 0 0 0 0 0 0 0 1 1 0 0 0 2 2 1 0 0 0 0 0 0 1 0 0 0 0 1 1 1 1 1 2 2 2 1 1 0 1 0 2 1 2 0 2 0 0 0 0 0 1 0 0 0 0 1 1 0 0 0 1 0 1 1 0 2 1 0 0 1 0 0 0 2 0 2 2 1 0 1 1 2 0 2 2 0 0 2 1 1 1 2 2 0 0 0 0 0 2 0 0 0 0 1 1 0 2 0 0 0 0 1 2 0 2 0 0 0 0 0 0 0 0 0 1 1 2 0 0 2 2 0 0 0 0 1 1 1 0 0 2 1 2 1 1 0 1 1 0 0 1 0 0 0 0 1 0 1 1 0 0 2 0 2 0 2 0 0 0 0 1 2 0 2 0 1 0 1 1 0 1 1 1 0 0 2 0 0 0 0 2 0 0 2 0 2 0 2 1 0 1 0 2 0 0 0 1 1 0 0 0 1 0 0 0 2 0 1 2 0 0 1 1 1 0 1 1 0 1 1 0 0 0 0 2 0 2 2 0 0 0 1 2 1 1 2 0 1 0 0 0 0 0 1 0 1 0 0 1 0 0 0 0 2 1 1 1 1 1 1 1 1 2 1 1 1 1 0 2 0 0 0 0 2 2 2 0 0 0 0 0 0 1 1 1 1 0 1 0 1 0 0 2 0 0 1 1 1 1 0 2 0 0 2 2 0 0 0 0 0 0 1 2 2 1 2 2 1 1 2 1 0 0 0 1 0 2 0 0 0 2 2 1 1 0 1 2 2 0 1 1 1 0 2 0 0 1 0 1 0 1 0 0 2 0 0 0 0 2 0 2 1 1 0 1 1 1 0 1 0 0 0 0 1 1 0 2 2 2 2 2 2 1 0 1 1 0 1 1 1 0 0 0 0 0 2 0 2 1 1 2 0 0 0 1 2 2 0 0 0 0 0 1 1 0 0 1 0 1 0 0 0 2 0 2 2 1 1 0 1 1 0 0 0 0 0 2 0 2 0 0 0 1 1 0 0 1 0 2 0 0 1 0 1 1 1 0 0 0 2 0 1 2 0 1 1 1 0 1 1 0 0 0 0 0 0 0 0 0 0 1 0 0 0 1 1 2 0 0 0 1 2 1 0 1 2 0 2 2 2 1 1 1 0 0 1 0 0 0 1 1 1 1 1 1 2 2 1 1 0 1 1 0 1 0 1 2 1 0 0 0 0 0 1 2 0 0 2 0 0 1 2 1 2 2 2 1 1 0 0 2 0 0 0 0 1 0 0 0 0 0 0 0 0 0 2 2 0 0 1 0 0 1 1 1 1 2 1 0 0 0 2 1 0 1 1 1 0 1 0 1 1 0 2 2 1 0 0 0 0 0 0 1 0 0 0 0 0 0 0 0 0 0 0 2 0 0 1 0 0 0 2 1 0 0 0 0 0 2 0 1 0 1 1 0 2 2 2 2 2 0 2 1 1 1 1 1 0 2 0 1 2 0 0 0 2 0 0 0 0 1 0 0 2 2 1 0 0 2 2 1 0 0 2 0 1 0 2 2 2 1 0 2 0 2 2 1 0 1 0 0 2 0 0 1 1 0 1 1 0 1 0 0 0 0 0 0 0 0 2 0 1 1 0 0 0 0 0 0 0 2 0 0 0 1 2 0 0 0 0 0 0 0 0 0 0 1 2 2 2 2 2 1 1 1 0 0 1 2 0 0 0 0 1 0 1 2 0 0 0 2 0 1 2 2 0 2 0 2 0 0 0 0 2 1 1 0 1 0 0 0 0 1 1 0 1 1 2 0 1 0 0 1 0 0 0 0 0 1 0 1 1 2 1 0 1 1 0 1 2 0 0 2 2 0 2 0 0 2 0 1 2 0 0 0 0 0 2 2 0 0 0 0 0 0 0 1 1 0 0 0 0 0 1 1 1 0 0 1 0 1 0 0 0 0 0 0 0 0 0 0
74 1 0 1 0 0 0 2 1 1 1 0 0 1 0 0 1 2 0 0 2 2 0 2 0 0 0 1 1 2 2 1 2 1 0 0 1 1 0 0 0 0 0 0 0 0 0 0 0 2 0 2 0 0 1 0 0 0 0 1 0 1 2 2 0 0 1 0 0 0 0 2 1 0 1 2 1 0 1 0 1 0 1 2 1 0 0 0 2 2 0 1 1 0 1 1 0 0 0 1 0 2 0 0 1 1 2 1 1 0 1 2 1 2 1 0 1 0 0 2 2 0 2 0 0 0 0 1 2 0 2 0 1 0 0 0 1 0 1 0 0 0 2 0 2 2 1 0 0 1 2 2 0 0 0 0 0 1 0 0 0 2 0 1 0 0 0 1 1 1 0 1 1 1 2 0 0 0 0 0 0 1 0 0 0 0 0 0 0 0 0 0 0 0 2 1 1 1 0 0 0 0 0 1 2 0 1 1 0 0 1 1 0 2 1 2 1 1 2 1 1 1 2 1 1 1 1 0 0 2 0 0 0 0 0 0 0 2 0 0 0 0 1 2 0 2 0 0 0 0 0 1 0 1 1 0 0 2 1 1 1 2 0 0 0 0 0 0 2 1 0 0 0 1 0 0 0 1 1 1 0 1 1 1 1 0 1 2 0 2 0 0 1 0 1 0 2 1 0 1 0 0 0 0 0 1 0 0 0 2 0 1 0 0 1 1 2 1 0 0 0 2 1 1 2 0 0 0 0 0 0 2 1 1 0 0 0 1 1 0 1 1 0 2 1 1 0 1 2 2 2 2 1 1 0 0 2 0 0 1 1 0 1 1 1 1 0 0 0 2 2 2 1 2 1 1 1 1 0 0 0 2 0 1 1 0 0 0 0 1 0 1 1 0 2 0 0 2 0 0 0 1 0 1 1 0 0 1 0 2 0 0 1 0 1 2 1 1 0 0 1 1 0 2 1 1 1 0 2 0 1 1 0 0 2 0 0 0 0 0 1 1 0 1 1 1 0 0 0 0 0 1 0 1 0 0 0 2 2 2 2 2 0 0 0 1 0 0 0 0 0 0 2 0 1 0 1 2 2 2 0 1 2 1 1 1 1 1 1 0 1 1 0 1 0 0 1 1 1 2 0 2 2 1 1 2 2 0 0 0 1 1 0 0 0 2 0 2 0 2 2 2 0 0 0 0 0 0 1 1 1 0 0 2 0 1 2 1 0 0 0 2 1 0 0 2 0 0 2 2 0 0 0 0 0 0 0 2 0 0 1 0 0 1 1 0 0 0 1 0 1 1 0 0 0 0 0 0 0 0 0 0 1 1 0 0 0 0 0 1 0 0 0 1 0 0 0 0 0 0 0 2 0 2 0 0 0 1 0 1 0 0 0 2 0 1 0 0 1 1 0 2 0 1 0 0 1 2 0 0 1 1 1 2 0 2 2 1 2 1 1 2 1 2 0 0 2 0 0 0 1 1 0 1 0 0 2 2 1 1 0 1 0 1 0 1 1 2 0 0 0 0 1 1 1 2 0 0 2 1 1 0 2 0 2 2 0 1 2 1 1 0 1 1 0 0 1 2 0 2 1 0 0 1 1 0 2 1 0 0 0 0 0 1 0 0 0 1 1 0 0 0 0 0 1 0 0 0 1 0 1 2 2 0 2 2 0 1 0 1 0 1 0 1 0 0 1 1 0 0 0 0 1 0 0 0 0 0 1 0 0 1 1 1 0 1 1 1 1 1 0 0 1 1 1 0 1 2 1 2 1 0 0 0 0 2 0 1 0 2 0 1 2 0 0 0 0 0 0 1 1 1 0 0 2 1 1 0 0 2 2 2 0 0 2 0 2 1 2 1 1 2 0 0 0 0 0 1 0 2 0 0 1 0 0 0 0 2 2 0 2 0 1 1 0 0 0 1 0 1 1 0 0 2 0 0 0 0 0 1 1 1 0 1 1 2 2 2 1 0 0 0 1 0 0 0 0 1 1 2 2 2 2 0 0 0 0 2 1 1 0 0 1 0 2 0 2 1 0 0 0 1 0 0 2 1 1 0 1 1 0 0 1 0 1 1 1 2 2 0 0 0 0 2 2 2 2 2 1 0 1 1 0 1 0 0 0 0 0 2 0 0 1 1 0 1 2 0 0 0 2 0 1 0 0 0 1 0 0 1 1 0 0 0 0 0 0 0 1 1 1 0 1 1 0 2 0 0 2 0 0 0 0 1 0 0 0 0 0 2 1 1 0 0 0 1 1 0 0 0 0 0
75 1 0 2 1 0 0 1 2 0 0 2 0 2 0 1 1 1 1 1 1 1 0 1 1 1 0 1 0 2 2 0 0 1 2 0 2 2 1 0 1 1 1 1 1 0 0 0 2 0 0 0 2 2 0 1 0 1 1 2 0 0 1 2 0 1 0 0 1 1 0 0 2 1 2 2 0 0 1 0 1 0 1 1 0 0 0 0 1 2 0 0 1 1 0 2 1 1 0 1 1 2 0 0 1 0 2 0 1 0 0 1 1 2 2 2 2 0 1 1 1 1 1 0 0 0 0 1 1 1 2 1 0 0 0 0 0 0 1 0 1 0 0 0 2 2 2 0 2 2 0 0 1 1 0 0 0 0 0 0 1 1 1 1 0 1 0 2 0 0 1 1 0 2 1 0 0 1 0 1 0 1 1 1 1 1 1 1 0 0 0 1 0 0 2 0 1 2 0 0 0 0 0 0 2 0 0 2 1 0 1 1 0 1 2 2 0 0 2 1 0 0 1 1 0 0 1 0 0 2 0 0 0 0 0 0 0 2 1 1 0 0 1 1 0 2 1 1 1 0 0 1 0 1 1 0 0 2 1 0 0 0 0 0 1 1 0 0 2 0 1 1 0 2 1 0 1 1 2 2 0 1 0 0 2 0 2 2 0 2 0 0 1 0 2 0 1 1 1 0 1 1 0 0 0 2 0 1 0 2 0 2 2 0 1 0 2 0 1 0 1 2 1 1 1 0 0 0 1 1 0 1 1 2 0 0 1 1 1 0 1 2 1 1 0 0 2 0 1 2 1 1 0 0 0 0 0 0 0 1 1 0 2 0 2 1 0 1 2 0 0 0 1 2 0 0 1 1 0 1 1 0 0 0 0 0 0 0 0 0 0 1 1 0 2 0 0 0 1 1 1 1 1 2 1 1 1 0 0 1 1 0 1 0 1 2 0 0 0 2 0 0 0 1 0 0 2 0 2 1 1 0 0 2 0 0 1 1 1 1 1 1 1 2 1 2 0 1 1 0 0 1 1 1 1 1 1 2 2 2 2 2 1 1 0 1 0 1 0 0 0 0 1 2 1 0 1 0 1 0 0 2 2 2 2 2 0 1 1 0 0 1 2 0 1 1 1 0 1 1 1 2 0 2 0 2 1 0 0 1 0 1 0 1 0 1 1 2 0 0 1 2 1 1 0 1 0 0 1 1 1 0 0 0 0 0 1 0 0 2 0 0 2 0 0 1 1 0 2 2 1 0 0 1 1 1 0 0 0 0 2 0 0 2 1 1 1 2 0 2 0 0 0 0 0 0 0 1 0 1 1 0 0 2 2 0 0 0 0 2 0 2 1 0 1 0 1 0 0 0 0 2 1 1 0 1 1 0 1 1 1 0 0 1 1 1 0 0 0 0 0 2 0 0 0 1 1 1 0 0 0 0 0 0 0 1 1 0 2 1 2 2 0 1 0 0 2 0 0 1 0 1 1 1 1 1 2 1 1 0 0 0 0 2 0 2 2 1 0 0 2 0 0 1 1 2 0 0 2 0 0 0 2 1 2 2 1 2 0 0 0 2 0 1 0 0 0 0 0 0 0 0 0 1 1 0 1 2 0 0 0 0 0 2 0 0 0 1 1 1 0 0 0 0 1 0 0 0 0 0 0 0 0 1 1 0 1 0 1 1 0 0 1 0 0 1 0 0 0 0 0 0 0 0 0 0 0 0 1 0 0 0 2 1 0 0 0 0 0 2 2 0 0 1 1 0 1 1 1 1 2 1 0 0 1 2 0 2 0 2 0 0 2 1 1 1 1 0 0 1 0 1 0 0 0 1 0 0 0 0 0 0 1 1 1 0 2 2 2 2 0 2 0 0 0 1 0 2 0 2 0 0 2 0 0 1 1 0 0 0 0 0 2 0 2 2 0 0 0 0 2 0 0 2 0 0 0 0 0 0 2 2 0 1 1 0 2 1 2 0 0 0 1 0 0 0 0 1 1 2 2 2 2 1 2 2 0 2 1 1 1 0 1 0 1 0 1 2 0 0 1 0 1 0 1 1 0 1 0 2 0 0 0 0 0 0 2 1 2 0 0 0 1 2 0 1 2 1 0 0 2 1 1 1 0 2 2 1 0 0 0 0 2 1 1 0 1 0 0 0 2 0 0 2 1 0 1 1 1 1 2 0 2 0 1 1 1 1 2 1 0 0 0 0 0 1 0 1 1 0 0 0 1 1 0 0 0 0 0 1 0 0 0 0 0 0 0 0 0 0 1 0
76 1 1 2 0 0 0 2 1 1 2 0 0 0 0 0 0 1 1 1 1 1 0 2 0 0 0 1 1 2 2 0 2 2 1 1 2 2 1 0 1 1 2 2 0 0 1 1 1 1 0 0 1 1 1 2 0 0 1 0 1 1 1 1 1 0 1 1 0 0 0 0 1 0 1 2 1 0 1 1 1 0 2 0 2 0 0 0 1 1 0 0 1 1 0 0 0 1 0 2 1 1 1 0 0 0 2 2 0 0 1 2 0 1 0 1 1 0 2 1 1 1 2 0 0 0 0 0 0 0 0 0 0 0 0 0 0 0 0 0 0 0 0 0 1 1 2 0 0 1 0 1 1 1 0 0 0 1 0 1 1 0 1 1 0 2 1 2 0 2 0 2 0 2 2 0 0 2 0 2 0 0 0 0 0 0 1 1 0 0 2 1 0 1 2 0 1 2 0 0 0 0 1 0 1 0 0 0 1 0 2 0 0 0 1 2 1 0 2 1 1 1 1 2 0 0 0 0 0 1 0 0 1 0 0 0 0 2 0 0 0 0 2 1 0 1 0 1 1 0 0 0 0 1 1 0 0 0 0 0 0 0 1 1 1 1 0 0 1 0 1 0 0 1 1 1 0 0 2 0 2 0 0 0 1 1 0 2 0 2 0 1 1 0 2 0 2 0 0 0 0 0 0 1 0 0 1 0 0 0 0 0 1 1 1 1 2 0 0 0 0 2 2 1 2 0 0 0 0 0 0 2 1 0 0 0 0 2 0 1 2 1 0 1 0 0 1 1 2 0 0 0 1 1 1 0 0 1 0 1 1 0 0 0 0 0 0 0 0 2 2 2 0 2 0 0 1 1 0 0 0 2 0 0 1 0 0 1 1 1 0 1 1 1 2 2 2 0 0 0 0 1 0 2 2 1 0 0 1 0 0 0 0 0 2 2 1 2 0 0 0 2 0 1 1 0 2 2 2 0 0 1 0 2 1 1 0 0 0 0 1 2 1 1 2 2 1 0 0 0 0 0 1 1 1 1 1 2 1 1 2 1 1 1 0 1 0 1 0 1 1 1 1 1 1 1 1 0 2 0 1 1 0 0 2 0 0 2 0 0 0 2 0 1 1 1 1 2 2 2 0 1 2 0 0 0 2 1 0 0 0 0 0 1 0 1 0 2 0 2 2 2 2 2 0 1 1 1 1 2 0 1 0 0 0 0 1 0 1 1 0 1 2 2 2 2 0 2 0 0 0 0 1 0 1 1 1 1 0 1 0 0 0 0 0 0 0 0 0 0 1 1 0 0 0 0 0 0 0 0 1 0 0 1 1 0 0 0 1 1 0 1 1 0 0 0 0 0 0 0 1 1 0 1 1 0 1 2 0 2 0 0 0 2 1 1 0 0 0 0 0 1 0 0 0 0 2 1 0 0 1 1 0 1 0 0 1 0 1 0 1 1 1 1 1 0 2 0 1 1 0 0 0 0 0 0 2 2 1 0 0 0 0 1 1 2 1 2 1 0 2 0 1 0 0 2 0 0 1 1 1 0 2 2 2 2 1 2 2 0 2 1 0 2 1 1 0 2 0 1 0 1 0 0 0 0 1 2 1 0 0 0 0 1 0 1 0 1 1 0 0 1 2 0 1 1 0 0 1 0 0 0 0 1 2 0 2 0 1 1 1 0 0 0 0 0 0 0 0 0 0 0 0 1 1 0 0 0 1 0 0 1 2 2 2 0 0 0 0 2 0 0 1 1 1 0 2 1 1 1 1 1 2 2 2 2 0 2 0 2 2 0 2 1 0 0 0 0 0 1 0 0 0 0 0 1 0 0 0 1 1 0 1 1 1 0 2 0 2 1 0 2 0 0 0 1 1 1 0 2 0 0 2 0 0 0 0 0 0 0 0 0 1 1 0 0 1 1 0 1 1 0 1 1 1 0 1 0 0 1 0 2 1 0 0 0 0 1 1 0 0 0 1 1 0 2 0 1 1 2 2 2 2 0 0 0 0 1 1 1 0 0 0 0 2 0 2 0 0 1 0 1 0 1 2 1 1 2 0 2 0 1 0 0 1 0 2 1 1 1 0 1 0 0 2 2 1 2 1 0 1 1 0 2 0 0 0 1 0 0 0 1 1 2 1 0 0 0 0 0 2 0 1 1 2 0 1 0 0 0 1 1 2 0 2 0 2 0 2 1 0 0 1 1 0 1 0 1 1 0 0 0 1 1 0 0 0 0 0 2 1 0 1 1 1 1 0 0 0 0 0 0
77 0 0 1 1 0 0 2 1 0 0 0 0 0 0 0 0 2 1 1 1 2 1 2 0 0 0 1 0 1 1 0 1 1 2 0 2 2 0 0 2 2 0 1 0 1 1 0 1 1 0 0 0 1 1 0 0 0 0 1 0 1 2 2 0 0 2 0 0 1 2 1 2 0 2 2 0 0 1 0 1 0 2 0 2 0 0 0 1 1 0 1 1 1 0 2 1 1 0 2 1 1 0 0 1 1 2 1 1 0 0 1 1 2 0 1 2 0 1 1 1 0 2 0 0 0 0 0 1 0 0 0 0 0 0 0 0 0 0 2 2 0 0 0 1 1 0 0 0 0 0 2 0 0 0 0 0 1 0 2 2 1 1 2 0 2 0 2 0 1 0 0 1 1 2 0 0 1 0 1 0 1 0 0 0 0 0 1 0 0 1 0 0 1 1 0 0 2 0 0 0 0 0 0 2 0 2 0 0 1 1 1 1 0 0 2 1 0 1 0 1 1 2 2 0 0 0 0 0 2 0 0 0 0 0 0 0 2 0 0 0 0 1 1 0 2 1 0 0 0 0 1 0 0 0 0 0 0 0 0 0 1 0 0 0 0 2 1 1 0 0 1 0 1 0 0 0 1 1 1 0 1 0 0 2 2 0 2 0 2 0 0 0 0 2 0 1 2 0 2 0 2 0 0 0 1 1 0 1 1 0 1 2 0 1 0 2 0 1 0 1 2 1 0 1 0 0 0 0 0 0 1 0 1 0 0 0 0 1 1 1 1 1 2 0 1 1 0 0 2 0 0 1 1 1 0 1 0 0 2 2 0 0 0 0 0 0 1 2 0 0 0 0 2 1 1 1 1 0 1 0 0 0 1 0 1 2 0 0 0 0 1 0 1 2 1 1 0 1 1 1 1 0 1 1 1 1 2 0 2 0 0 1 0 1 2 1 0 0 0 1 2 0 0 0 0 1 0 1 0 1 0 0 1 1 1 1 2 0 1 1 1 0 1 0 1 0 0 0 1 0 1 1 2 2 1 2 2 2 0 1 0 0 0 0 0 0 0 0 0 1 1 1 1 0 0 0 0 2 0 2 2 1 0 1 0 1 1 0 1 1 2 1 0 1 0 0 0 0 1 1 1 2 0 1 0 2 0 1 1 0 0 0 2 0 0 1 2 1 2 2 2 2 2 1 2 1 1 1 1 1 1 0 0 1 0 0 0 1 0 0 1 1 1 0 1 1 1 1 1 0 0 0 0 1 0 0 0 0 0 1 0 0 0 0 0 0 0 2 0 2 1 1 0 0 0 1 0 0 0 0 0 0 1 1 0 0 0 0 1 0 1 0 1 1 1 1 0 0 0 0 2 1 2 0 1 1 1 0 1 0 0 0 0 0 0 1 0 1 0 0 0 0 0 0 1 1 1 0 0 1 1 0 2 0 0 2 1 1 0 1 0 1 1 2 0 2 0 0 1 0 1 2 0 0 0 2 2 0 2 1 1 1 0 1 1 0 2 1 0 1 0 0 1 1 2 0 0 2 0 0 0 2 0 2 2 0 1 2 1 2 1 0 1 1 0 0 2 0 1 0 1 0 0 1 0 1 1 0 1 2 1 0 1 0 0 0 2 2 0 0 0 0 0 2 0 0 1 0 1 0 1 0 1 2 1 1 0 1 1 0 0 0 1 0 0 0 1 0 1 2 1 0 0 0 0 0 0 1 0 0 1 1 0 0 1 0 1 0 1 0 1 1 1 1 0 2 1 1 2 0 0 0 0 0 0 2 1 0 2 1 1 2 0 0 0 1 0 0 1 1 2 0 0 1 1 1 0 1 1 1 0 1 1 0 0 1 0 2 1 0 1 0 1 1 2 1 1 0 2 0 0 2 0 0 1 1 0 1 0 1 1 0 0 0 0 0 1 0 0 2 0 0 2 0 0 0 0 0 0 0 1 0 0 0 1 1 0 1 0 0 0 1 0 0 0 0 1 1 2 2 2 2 0 0 0 1 1 1 0 1 1 1 1 2 0 2 1 0 0 1 0 0 0 2 1 1 1 0 2 0 1 0 0 0 0 1 2 1 1 0 1 0 2 0 0 2 1 0 1 2 2 0 0 0 1 1 0 0 0 0 1 1 0 0 1 1 0 0 0 2 0 1 1 0 0 1 1 2 1 1 1 1 0 1 1 1 0 1 0 1 0 0 0 0 2 0 1 1 0 0 0 2 2 0 1 0 0 0 1 0 0 0 0 0 0 0 0 0 0 0 1
78 1 0 1 0 0 1 1 2 0 0 0 0 0 0 0 0 1 0 0 2 2 0 1 1 1 1 0 0 1 1 0 1 1 2 0 2 1 0 0 0 0 0 0 0 0 0 0 2 0 0 1 1 1 1 1 0 0 0 0 1 1 2 2 0 2 0 0 0 0 0 0 1 1 1 2 1 0 1 0 1 0 2 0 0 0 0 0 0 2 0 0 1 1 0 2 1 2 0 2 2 2 1 0 1 1 2 1 1 0 0 1 0 2 0 0 2 0 2 1 1 0 2 0 0 0 0 1 2 0 1 0 0 0 0 0 0 0 0 2 0 0 1 0 1 1 1 0 0 0 0 0 1 1 0 0 0 2 0 0 1 0 0 1 0 1 1 1 0 1 1 2 1 1 2 0 1 1 0 1 0 0 2 2 0 0 2 2 1 0 1 1 0 0 1 0 2 2 0 0 0 0 1 1 2 0 0 1 1 0 1 1 0 0 1 2 1 0 1 0 1 1 1 2 0 0 1 1 1 0 1 1 0 0 0 0 0 2 0 0 0 0 2 1 0 1 0 0 0 0 0 1 0 1 1 0 1 2 1 1 0 1 2 2 0 0 1 0 2 2 0 2 1 2 0 0 0 0 0 0 0 1 1 1 2 0 2 0 2 2 0 2 2 0 2 0 2 0 0 0 0 0 1 0 1 2 0 0 1 1 0 1 1 0 1 0 2 0 2 0 2 2 2 1 1 0 0 0 1 0 0 1 2 0 0 0 1 2 0 0 0 0 2 2 0 0 2 0 1 1 0 0 2 2 1 1 1 0 0 0 0 0 2 2 2 0 0 0 0 2 2 2 1 1 1 2 2 1 1 0 0 1 0 0 1 1 1 0 0 0 0 1 0 1 2 1 1 0 1 1 1 1 2 2 2 0 0 0 0 2 0 0 1 1 1 1 0 0 0 0 0 1 0 2 1 2 1 1 2 0 2 0 0 2 1 1 0 1 1 0 2 0 1 1 2 2 1 1 1 0 0 0 1 1 1 1 1 1 1 0 1 1 0 0 0 2 1 0 0 0 1 1 1 2 0 0 0 2 2 0 1 2 1 1 2 1 0 2 2 0 0 2 1 2 1 1 1 0 0 2 0 2 1 1 0 1 1 0 0 1 0 0 0 0 1 1 0 2 1 1 2 2 2 1 0 1 1 0 0 2 0 0 0 1 1 0 2 0 1 0 1 2 1 0 0 2 0 1 1 1 1 0 0 0 0 1 0 0 0 0 0 0 0 1 1 0 0 2 1 1 1 1 0 0 0 0 1 1 0 1 0 0 1 1 1 0 0 0 0 1 0 1 0 1 1 0 1 1 1 0 1 0 1 1 0 0 0 1 0 1 1 1 0 1 0 1 0 0 0 0 0 2 0 0 0 1 1 0 0 0 2 2 1 2 0 1 2 0 2 2 0 1 0 1 1 0 2 0 1 0 0 1 0 2 0 0 0 1 1 0 0 0 0 1 0 0 1 1 0 2 0 2 1 0 0 2 0 0 1 1 0 0 2 0 2 2 1 1 2 1 2 1 1 2 1 1 0 0 0 1 1 0 0 1 1 0 2 0 0 1 1 1 0 2 0 0 0 2 2 0 0 0 0 0 1 0 0 1 1 0 0 1 0 0 1 1 1 0 2 2 1 0 0 1 0 0 0 0 0 0 0 0 0 0 0 0 0 0 2 1 0 1 2 1 0 0 0 1 0 1 1 0 0 0 0 1 1 1 1 1 1 1 0 0 0 2 0 2 0 2 0 0 2 0 0 0 2 0 0 1 1 2 0 0 1 1 2 1 1 2 1 0 0 0 1 0 1 1 1 1 0 1 0 1 0 2 1 1 0 2 1 1 1 0 0 0 0 0 1 0 1 1 2 0 0 0 1 0 0 0 2 0 1 2 0 1 0 0 1 0 1 2 0 0 0 0 1 0 1 0 0 0 1 0 0 0 0 1 0 0 1 1 1 0 0 0 0 2 0 2 0 0 0 0 1 0 1 2 0 1 0 1 0 0 2 1 1 1 0 2 0 0 0 0 0 0 2 0 1 2 0 2 1 2 1 1 1 1 0 0 2 2 0 1 1 1 0 0 0 1 0 1 1 1 0 0 1 2 0 2 2 0 1 1 1 0 1 0 0 0 2 0 0 0 0 2 0 1 2 0 1 0 0 0 0 0 0 2 0 0 0 0 0 0 0 0 0 0 0 1 1 0 0 0 0 0 0 0 0 0 0 0
79 1 0 1 1 0 0 2 1 1 1 0 0 1 0 1 0 0 2 1 1 2 0 2 0 0 0 1 1 2 2 0 2 1 2 0 2 1 0 0 0 0 0 0 0 0 0 0 2 0 0 0 0 0 2 2 0 0 0 0 1 0 0 0 1 0 1 0 1 1 0 1 1 0 1 2 1 0 0 0 1 0 1 1 0 0 0 1 2 2 0 1 1 2 0 1 1 2 2 1 0 2 0 1 1 0 2 1 1 0 0 1 0 1 0 0 1 0 2 0 0 1 2 2 2 2 1 0 2 0 1 0 1 0 0 0 2 0 0 0 1 0 0 0 2 2 0 0 0 0 0 0 0 0 0 0 0 2 0 0 1 0 1 2 0 1 0 1 0 1 1 2 1 1 1 0 1 0 0 0 0 0 2 2 0 0 2 1 0 0 1 1 0 1 1 0 2 2 0 0 0 1 0 0 2 0 1 1 0 0 2 0 0 0 2 2 0 1 2 0 1 1 2 2 0 0 1 0 0 0 0 0 1 1 1 0 0 2 1 1 0 0 1 2 0 2 0 0 1 1 1 0 0 0 0 0 0 1 1 1 0 1 1 0 0 0 0 0 1 0 0 1 1 2 1 0 0 1 1 1 0 2 0 0 1 0 1 0 1 1 0 1 0 0 2 0 2 2 0 1 0 0 0 0 0 1 0 0 0 1 0 0 1 1 2 0 0 0 0 0 0 2 1 1 2 0 1 0 0 0 0 2 0 1 0 1 0 2 0 1 2 2 2 2 1 1 1 0 2 0 0 0 0 0 0 0 1 1 0 1 1 0 1 1 1 0 0 1 1 1 1 1 1 1 1 0 2 0 1 0 0 1 0 1 0 0 0 0 0 0 0 1 0 1 2 2 2 1 0 0 0 0 1 2 1 0 1 0 0 2 0 0 1 0 1 2 1 0 0 2 0 0 1 1 1 1 1 1 2 0 0 1 1 1 0 0 1 2 0 0 0 2 0 0 1 1 0 0 0 0 0 0 0 2 1 0 1 2 1 1 1 2 0 1 0 0 0 0 0 0 0 1 1 2 0 0 0 1 2 1 1 2 0 0 2 1 0 0 0 1 1 1 0 2 0 0 0 0 1 2 0 2 1 1 1 1 2 0 0 1 0 0 0 2 0 0 0 2 1 2 2 2 2 2 0 2 1 2 0 2 0 2 0 1 2 0 1 0 0 0 1 1 2 1 1 2 1 1 1 1 1 0 0 0 0 1 0 0 2 0 0 2 2 2 0 0 0 0 0 0 0 1 1 0 1 0 2 1 0 1 0 0 0 1 1 1 1 0 1 1 0 2 0 0 0 0 0 0 0 0 0 1 1 1 0 1 1 1 1 1 1 1 0 1 1 1 0 0 0 0 0 2 0 1 0 1 0 1 0 0 2 2 1 0 0 1 1 1 2 2 0 1 0 2 0 0 2 1 0 0 0 2 2 0 0 0 1 1 0 1 0 1 2 1 1 1 1 2 1 0 1 0 0 0 0 2 0 0 2 0 1 0 1 0 1 1 0 1 1 1 1 1 0 0 0 0 0 2 0 1 0 1 0 1 1 1 1 1 0 0 1 0 0 1 0 2 1 1 1 0 0 0 1 0 0 1 0 0 0 0 0 1 2 0 2 2 0 1 1 2 1 1 0 1 0 0 1 0 0 0 0 0 0 0 0 0 0 0 1 0 0 1 2 0 0 0 0 0 0 1 0 0 0 0 0 0 0 1 1 2 0 0 0 0 0 2 0 0 0 2 0 2 2 0 0 0 1 0 1 2 1 1 0 0 0 0 1 0 1 2 1 0 0 0 1 0 0 2 1 1 0 1 0 0 0 0 0 2 0 2 1 0 1 0 0 0 0 1 1 0 1 0 0 0 0 0 1 0 0 0 2 0 0 2 0 0 0 0 0 1 0 2 0 0 0 0 2 2 1 0 0 0 2 0 0 1 0 1 0 0 1 1 2 1 0 1 0 2 0 2 0 0 0 0 2 0 2 1 0 0 0 1 1 0 2 1 0 1 0 0 0 0 0 1 1 0 1 0 1 0 1 0 0 1 1 0 1 2 0 0 2 1 0 1 0 0 0 1 0 1 0 2 0 0 0 0 2 1 1 1 2 0 0 1 1 0 2 1 1 1 2 0 0 0 1 0 1 1 2 1 0 1 0 0 0 1 0 2 1 0 0 0 1 1 0 0 0 0 1 1 0 0 0 0 0 0 0 0 0 0 0 1
80 0 0 2 0 0 0 1 1 1 1 1 0 1 0 1 0 1 1 1 1 1 0 1 0 0 0 2 1 2 2 1 1 2 1 0 2 2 0 0 2 2 0 0 0 0 0 0 2 0 0 1 1 1 1 2 0 0 1 0 1 0 1 1 0 2 0 0 0 0 0 1 1 0 0 1 1 0 1 1 0 0 2 0 2 0 0 1 2 2 1 1 1 1 0 1 0 0 0 0 0 1 1 0 0 0 2 2 0 0 2 2 1 2 2 2 2 0 0 2 2 0 2 2 1 1 1 0 1 0 0 0 0 0 0 0 0 0 0 0 2 0 0 0 0 2 0 1 0 0 0 0 0 0 0 0 0 2 0 0 1 0 1 1 2 2 1 0 1 2 0 0 2 0 0 0 0 1 0 1 0 1 0 0 0 0 0 1 0 0 0 2 0 1 1 0 1 2 1 0 0 0 0 0 2 1 1 2 1 0 2 1 1 1 1 2 1 0 0 0 0 1 1 2 0 0 2 1 2 1 1 1 0 0 0 0 0 2 0 0 0 0 2 1 0 1 0 0 0 0 0 1 0 1 1 0 0 0 0 0 0 0 0 0 0 0 1 1 2 0 0 1 0 2 0 1 0 0 2 0 1 0 1 1 2 1 0 1 1 2 0 1 1 0 2 0 2 2 0 1 0 0 0 0 0 1 0 0 1 2 0 1 2 0 2 0 1 1 0 0 0 2 1 0 1 0 1 1 1 2 0 1 1 1 0 0 0 2 0 1 1 1 1 1 0 0 2 0 1 1 0 0 1 1 0 1 1 1 0 2 2 0 1 0 1 0 0 1 1 1 1 1 0 2 0 1 1 0 0 0 1 1 0 1 0 1 1 0 0 1 0 0 1 0 2 1 0 0 1 1 1 2 2 2 0 0 2 0 0 1 1 0 0 0 2 2 1 0 0 1 0 0 0 1 1 1 0 0 0 0 0 1 0 2 1 0 0 1 1 1 0 0 0 1 0 1 0 1 1 0 0 0 1 2 2 0 2 1 1 1 1 1 0 0 0 2 0 1 0 0 0 0 1 1 0 0 2 1 2 0 2 1 0 0 2 0 0 1 1 0 1 1 1 2 2 1 1 1 1 2 0 2 1 1 0 2 2 0 0 0 0 1 0 1 0 1 0 1 0 1 1 2 1 1 0 1 1 0 1 1 1 0 0 1 0 0 1 0 1 1 0 1 0 0 0 1 2 1 1 1 0 0 0 0 1 1 1 1 0 1 0 0 1 2 0 1 1 1 1 0 1 0 0 0 0 0 0 1 0 1 0 0 0 1 1 0 0 0 0 0 2 0 0 2 0 1 0 0 0 0 0 1 1 1 0 0 0 2 0 2 1 0 0 0 0 0 0 0 1 0 0 0 0 0 0 0 2 0 0 0 1 1 0 1 0 0 2 0 2 1 1 1 1 1 1 0 1 0 0 0 0 2 1 0 0 0 1 2 2 0 0 0 1 1 0 1 1 2 1 0 0 0 1 0 1 1 1 1 1 1 1 0 2 0 2 2 2 1 1 2 2 0 0 1 1 0 0 1 0 1 1 0 0 1 1 1 1 2 0 0 0 0 0 1 0 1 0 1 1 0 0 0 0 0 1 1 0 0 0 0 0 1 0 0 0 0 0 0 0 0 0 0 0 0 0 0 0 0 0 0 0 0 0 0 0 0 0 0 1 0 1 0 2 0 0 0 0 0 0 2 1 0 0 1 1 0 2 0 0 0 2 2 0 0 1 2 1 2 0 2 1 0 2 0 1 0 0 1 0 1 1 2 0 0 1 1 2 0 0 2 2 0 1 1 1 0 1 2 2 2 0 2 0 0 1 1 0 1 0 1 0 0 2 0 0 1 1 0 0 0 0 0 1 0 0 0 1 1 0 1 1 0 1 1 1 0 1 0 0 2 0 1 0 0 0 0 1 0 1 0 0 0 1 0 0 0 0 2 0 0 1 1 2 0 0 0 0 1 1 1 0 1 0 0 1 0 1 2 0 1 0 1 0 0 2 1 2 1 0 1 1 1 1 0 1 1 0 1 0 0 0 0 1 0 0 0 1 2 0 0 2 2 0 2 0 0 0 0 2 0 1 0 1 2 1 1 1 1 0 0 2 0 2 0 1 1 1 1 2 0 0 2 1 0 0 0 0 0 0 0 2 0 0 0 0 1 0 1 1 0 0 0 0 0 0 1 1 0 0 1 0 0 1 1 0 2 0 0 0 1 1 0
81 1 0 0 0 0 0 2 1 1 2 0 1 1 0 1 0 1 2 1 0 1 0 2 0 0 0 1 1 1 1 0 1 2 2 1 2 0 0 0 0 0 0 0 0 0 2 0 1 1 1 1 0 0 2 2 0 0 1 0 0 1 1 1 1 0 1 0 0 0 0 0 1 0 1 2 1 0 2 1 1 0 0 2 0 0 1 1 2 2 1 1 0 2 0 0 0 2 0 2 2 2 0 0 1 1 2 2 0 0 1 1 2 0 2 1 1 1 1 1 1 0 1 2 1 1 1 2 2 1 1 0 0 0 1 0 0 0 1 0 0 0 0 0 0 0 1 0 0 0 1 1 0 0 0 1 0 2 1 1 1 1 2 2 1 2 2 0 0 0 1 0 1 1 1 0 0 1 1 1 0 1 0 0 1 1 1 1 0 0 1 1 0 0 1 1 1 1 0 0 0 0 1 1 1 0 1 1 1 0 1 1 2 0 1 2 0 2 2 0 1 1 2 2 1 0 1 0 0 1 0 0 0 1 1 0 0 2 0 0 0 0 2 1 0 1 0 0 0 0 0 0 0 0 0 0 0 0 0 0 0 0 1 1 0 0 0 0 1 1 0 2 1 2 0 0 0 0 2 0 0 2 0 0 1 1 1 2 0 2 0 1 0 0 2 0 1 0 0 0 0 0 1 1 1 0 0 0 0 1 0 2 2 0 1 0 2 1 0 0 0 2 0 1 1 0 0 0 1 0 0 2 0 0 0 0 0 2 0 1 1 2 1 2 1 1 1 1 1 2 0 0 2 2 1 0 0 0 0 0 0 0 2 1 2 0 0 1 1 1 1 1 0 2 1 1 1 1 0 0 2 0 0 1 0 1 1 0 0 0 0 1 1 0 2 1 1 1 0 0 0 0 0 1 1 0 0 0 2 0 0 0 1 0 0 1 0 0 0 1 0 0 0 0 1 2 0 0 0 0 0 0 0 2 0 0 1 0 0 0 1 0 0 0 0 0 0 0 0 0 0 1 1 2 1 1 1 2 2 2 2 2 0 1 0 1 0 0 0 0 0 0 2 0 1 0 1 2 2 2 1 2 1 0 1 0 1 2 1 0 0 2 1 0 0 0 0 0 1 1 1 2 1 1 0 1 1 0 0 0 0 1 0 0 1 1 0 2 1 2 2 2 2 2 1 2 1 0 1 1 1 0 0 0 0 0 0 0 1 0 1 0 1 1 1 2 0 1 2 1 0 0 0 1 2 0 1 0 0 0 1 0 0 2 1 0 0 0 1 0 2 2 0 0 0 0 0 1 0 1 0 0 0 0 0 0 0 1 1 2 0 1 0 2 0 1 0 0 0 0 0 2 1 0 0 2 2 1 0 2 2 0 0 1 0 1 0 0 0 0 0 1 0 0 1 0 2 2 0 0 2 2 0 2 0 1 2 0 2 2 1 0 0 0 2 0 2 0 1 0 0 2 1 1 0 0 0 2 1 0 0 0 2 1 1 1 0 2 2 0 2 0 1 0 0 2 1 1 2 1 2 0 2 0 1 2 0 1 1 2 2 0 1 1 1 0 0 1 0 1 0 1 1 0 2 1 1 1 0 0 1 0 0 2 0 1 0 2 1 0 0 0 0 0 2 0 0 0 0 0 0 0 0 0 0 0 0 1 0 1 0 1 0 0 0 0 0 0 0 1 1 1 0 0 0 0 0 0 1 0 0 1 0 1 0 1 1 1 0 1 0 0 0 1 1 0 0 0 0 0 1 1 1 1 1 2 0 2 0 1 1 0 2 2 0 0 2 1 0 1 1 1 0 0 2 1 1 0 1 2 2 0 0 1 1 0 2 2 2 1 0 1 0 1 0 1 1 0 0 1 1 1 2 0 0 0 0 0 2 0 2 2 1 1 0 0 0 0 0 0 2 0 1 1 0 0 0 1 0 0 0 1 0 0 0 0 1 2 1 0 0 0 1 1 0 1 0 1 1 1 1 1 2 1 0 1 0 1 1 1 0 1 0 0 1 1 1 2 0 0 0 1 0 0 1 2 0 0 0 2 0 1 1 1 2 2 0 1 2 0 0 0 2 1 2 2 1 1 0 1 2 2 1 1 0 1 1 0 2 0 1 0 2 1 1 0 1 0 0 1 2 0 0 2 1 0 1 1 1 1 0 1 0 0 1 0 1 0 1 0 1 1 0 0 1 0 0 1 1 0 0 0 0 2 0 1 1 0 0 2 1 0 0 0 0 0 0 0 0 1 0 2
82 0 0 2 0 0 1 2 1 2 2 0 0 0 0 0 0 1 1 0 1 1 0 2 0 0 1 2 0 2 2 1 2 2 0 0 1 1 1 0 1 1 0 0 0 0 0 0 2 0 0 0 0 0 2 1 0 0 0 1 1 0 1 1 1 1 1 0 1 1 0 1 1 0 1 2 1 0 2 0 2 0 1 1 1 0 0 1 2 2 1 1 2 1 0 1 1 0 0 2 0 2 1 0 0 0 2 0 2 0 0 2 0 0 0 0 0 0 0 2 2 0 2 1 1 1 1 1 2 0 1 1 0 0 1 1 0 0 0 1 1 0 0 0 1 1 1 0 0 1 0 0 0 0 0 0 0 1 1 0 2 1 2 2 1 2 1 2 0 1 0 1 0 2 2 0 0 0 0 0 0 0 2 2 0 0 2 2 1 0 2 0 0 0 2 0 1 2 1 0 0 1 0 0 2 0 0 0 0 0 1 1 0 0 1 2 0 0 1 1 0 0 2 2 0 0 0 0 1 0 0 0 0 0 0 0 0 2 1 1 0 0 0 1 0 1 1 0 1 1 1 1 0 0 0 0 2 1 0 0 0 0 0 0 0 0 1 1 2 0 1 1 0 1 1 1 0 2 1 1 1 1 0 0 2 1 1 0 1 2 0 2 1 1 2 1 1 0 0 0 1 0 0 2 0 0 1 1 0 0 0 1 2 0 2 2 2 0 1 0 1 2 1 1 2 0 1 1 0 0 0 2 0 1 0 0 0 1 0 1 0 1 2 1 1 2 0 0 1 1 0 0 2 2 1 0 0 0 0 1 2 1 2 2 2 1 0 1 2 0 0 0 1 2 1 0 1 0 2 0 0 2 0 0 0 0 1 0 0 0 1 2 0 0 2 0 0 1 0 0 0 1 0 1 1 1 0 0 0 1 1 1 0 0 1 1 1 0 0 0 0 1 0 2 2 1 1 1 2 0 1 0 0 1 1 1 0 0 0 0 2 1 0 1 1 2 0 0 0 0 1 0 0 1 1 0 1 2 2 0 0 1 1 1 0 0 0 2 0 2 2 2 2 1 1 0 1 1 2 0 1 2 2 1 1 1 1 2 0 0 0 2 0 2 0 0 0 1 1 2 0 2 0 2 0 2 2 1 0 0 0 0 0 1 0 0 0 2 0 1 1 2 2 2 2 2 0 1 1 2 0 0 0 1 1 0 1 0 1 2 0 0 0 0 0 2 0 2 0 0 0 0 1 0 2 1 1 1 1 1 0 0 1 2 1 1 1 1 0 1 0 0 0 0 0 0 0 0 0 0 0 0 0 1 1 0 0 0 1 2 0 0 1 0 0 0 1 0 0 0 1 1 1 1 0 0 0 1 0 1 0 0 0 2 2 2 0 0 0 0 0 0 0 0 0 0 2 1 0 0 0 0 0 1 0 1 2 0 2 2 1 2 0 1 1 1 2 0 0 0 0 1 1 1 0 0 2 2 2 0 0 0 1 1 1 1 1 2 1 0 0 1 0 1 1 2 0 0 2 0 0 0 2 0 2 2 0 1 0 1 2 1 0 0 0 0 0 2 0 1 1 0 0 1 2 0 1 2 0 0 1 0 0 2 0 2 0 0 0 0 0 0 0 1 1 0 0 0 0 0 0 1 0 0 1 1 0 1 0 2 0 1 1 0 0 0 0 0 0 0 0 0 0 0 0 0 1 0 1 0 0 0 2 1 1 0 0 0 0 2 1 0 0 0 0 0 0 0 0 0 2 2 0 0 0 0 2 2 0 2 1 0 2 1 0 0 0 1 0 1 1 2 0 0 0 1 0 0 0 1 1 0 0 0 2 0 2 2 1 1 1 1 0 0 0 1 0 1 0 2 1 1 2 0 0 0 0 0 0 0 0 0 0 0 1 0 0 1 0 1 1 0 1 1 0 0 0 0 1 0 1 2 0 0 0 1 1 1 2 0 0 0 0 0 0 0 0 1 0 1 2 2 2 0 0 0 1 2 0 2 0 0 2 0 2 0 2 2 0 1 0 0 0 0 1 2 0 1 0 1 1 1 0 0 1 1 2 1 2 0 0 0 0 1 1 0 0 1 1 0 1 1 0 2 0 0 0 1 0 0 0 1 1 1 0 0 1 0 0 0 1 0 1 0 0 0 0 1 2 0 0 2 1 0 0 0 0 0 1 0 2 0 0 0 0 0 0 2 0 0 0 0 1 1 0 0 0 0 0 2 1 0 0 0 0 0 0 0 0 0 1 0
83 1 0 2 0 0 0 2 1 2 2 0 1 1 0 1 0 1 1 0 1 1 0 1 1 1 1 2 0 2 2 1 0 0 2 0 2 1 0 1 1 1 0 0 0 0 0 0 2 2 0 1 1 1 1 1 0 0 0 0 0 1 2 2 0 2 0 1 0 0 0 0 1 0 1 2 1 0 1 0 2 0 2 0 2 0 0 0 2 2 0 1 2 2 0 2 0 1 0 2 1 1 1 0 0 0 2 2 0 0 1 1 1 2 1 1 2 0 0 2 2 0 2 2 2 2 2 2 2 0 0 0 0 0 1 0 1 0 0 0 0 0 0 0 2 2 2 0 0 0 0 0 1 0 0 1 1 0 0 2 2 2 1 2 1 1 1 0 0 1 1 1 0 2 0 1 0 2 1 2 0 1 1 1 0 0 1 1 0 0 1 0 1 1 1 0 1 1 0 0 0 0 1 0 2 0 2 1 0 0 0 2 2 0 2 2 1 1 1 1 0 0 2 2 0 0 1 0 0 1 1 1 0 0 0 0 0 2 0 0 0 0 2 2 0 2 0 0 1 1 1 0 0 0 0 0 1 0 0 1 0 0 0 0 0 0 0 1 2 1 0 1 0 2 1 0 1 0 2 0 2 0 0 0 2 2 0 1 0 1 0 0 0 0 1 0 1 0 0 0 0 0 1 1 1 0 0 0 0 1 0 1 1 1 2 0 1 0 1 0 1 2 0 0 2 0 0 0 0 1 0 0 0 1 0 0 0 0 2 0 0 0 2 2 0 0 2 0 2 0 0 0 2 2 2 0 0 1 0 2 2 0 2 1 2 1 0 0 0 2 2 2 0 2 0 0 0 1 0 1 1 0 0 1 0 0 0 0 1 0 1 2 1 0 2 0 0 1 1 1 1 2 0 2 2 1 0 0 0 1 1 1 0 0 1 1 0 0 0 0 0 1 1 1 1 1 0 0 2 1 1 0 2 0 0 0 1 0 0 0 1 1 0 0 0 1 0 0 0 0 0 0 0 1 0 0 1 2 2 2 2 2 0 0 0 1 0 1 0 1 1 1 1 1 0 0 0 1 2 1 1 2 2 2 1 2 0 1 1 0 0 2 0 1 0 0 0 0 1 1 1 2 1 1 0 1 1 0 0 1 0 0 0 2 0 0 0 2 0 2 2 2 2 2 1 1 0 0 1 1 0 2 0 0 0 0 2 0 0 1 1 1 1 1 1 0 1 0 2 2 0 1 0 0 0 0 0 0 0 0 0 0 0 2 0 2 2 0 1 0 0 0 1 0 1 0 1 1 0 1 0 0 0 0 1 0 0 0 1 1 1 0 1 2 0 0 1 0 0 0 0 2 0 1 1 0 0 1 0 2 1 0 0 0 0 0 1 0 0 0 0 1 0 0 0 0 2 0 0 0 1 1 0 2 0 0 2 0 2 2 0 1 0 1 0 0 2 0 0 0 0 2 2 0 0 0 2 1 1 0 0 0 2 0 2 0 1 2 1 0 1 0 0 0 0 2 0 0 2 0 0 0 1 1 1 0 0 1 1 1 2 2 0 1 0 0 0 2 0 1 1 0 0 1 1 0 2 0 1 0 0 0 0 1 0 1 0 1 1 0 0 1 1 0 1 0 0 0 1 0 0 0 0 0 0 0 0 2 0 2 0 1 0 1 0 1 0 1 0 1 1 1 0 0 0 0 0 0 2 0 0 2 2 2 2 0 0 0 0 1 0 0 1 2 2 0 1 0 0 0 2 2 0 0 0 1 0 1 1 2 0 2 2 1 0 0 0 1 0 1 1 1 0 0 2 2 0 0 0 2 2 0 1 1 0 0 1 0 2 2 2 2 0 1 0 2 1 2 0 2 1 0 1 1 0 1 0 1 2 1 1 2 0 0 0 0 0 1 0 0 1 0 1 1 0 0 0 0 0 0 1 2 0 1 1 0 1 0 2 0 0 0 1 0 0 0 0 0 2 2 2 2 2 0 0 0 1 2 0 1 1 0 1 0 2 0 2 2 0 1 0 2 1 0 1 2 0 1 1 1 0 2 2 0 2 2 1 0 1 0 0 0 0 1 2 1 1 1 0 0 2 2 1 1 0 1 0 1 1 0 0 0 2 2 2 0 0 0 0 0 1 0 1 0 0 1 1 1 2 1 1 1 2 0 1 0 1 0 2 0 1 0 1 1 0 0 0 1 0 0 0 0 1 1 0 1 1 0 0 1 1 1 0 0 0 0 0 0 0 0 0 0
84 0 0 2 1 0 0 1 2 1 1 1 0 1 0 0 0 1 0 1 1 2 0 2 0 0 0 1 1 2 1 1 1 1 1 0 1 2 0 0 1 1 0 1 0 1 1 0 2 1 0 0 2 2 0 2 0 0 0 1 1 0 2 2 0 1 1 0 0 1 1 2 1 0 0 1 1 0 1 1 0 0 2 0 2 0 0 1 2 2 1 2 1 1 0 2 1 1 0 1 1 2 1 0 0 0 2 2 0 0 1 2 1 1 1 1 1 0 1 1 1 0 1 1 0 0 0 0 2 0 1 0 0 0 1 1 0 0 1 0 1 0 0 0 0 0 1 0 0 0 0 1 0 0 0 0 0 2 0 1 1 1 2 2 0 1 2 0 1 1 1 0 1 1 0 0 0 0 0 0 0 0 1 1 0 0 1 2 1 0 2 1 0 0 0 0 0 2 0 0 0 0 0 1 2 0 0 0 0 0 1 1 1 0 2 2 0 1 1 1 0 0 2 2 0 0 1 0 0 1 0 0 0 0 0 0 0 2 0 0 0 0 1 2 0 2 0 0 0 0 0 0 0 0 0 0 1 1 0 0 0 0 0 0 1 0 0 0 0 0 0 1 0 2 0 0 0 0 1 0 1 1 0 0 2 1 1 1 0 1 0 1 0 1 2 0 2 2 0 2 0 1 2 0 2 0 1 0 2 2 0 1 1 1 1 1 2 0 0 0 0 2 1 0 2 0 1 0 1 1 0 1 0 2 0 0 0 1 0 1 2 2 1 2 1 1 1 0 1 1 0 0 0 0 0 0 0 0 0 1 1 0 1 0 1 0 0 1 2 0 0 0 1 1 1 1 1 1 1 1 1 0 0 1 0 0 0 0 0 0 0 0 0 1 2 1 1 0 0 0 0 0 1 2 2 0 0 1 0 2 0 0 1 0 1 2 0 0 1 0 0 1 0 2 0 0 2 0 2 0 2 0 0 2 0 0 1 2 1 0 0 2 0 1 0 0 0 0 0 0 0 0 0 2 1 0 1 1 1 0 1 2 0 0 0 1 0 1 0 1 1 1 2 1 2 1 1 2 1 1 1 1 1 0 1 0 1 1 1 0 1 1 0 2 1 1 1 0 1 2 0 2 2 0 0 1 1 1 0 1 0 0 0 0 0 2 1 2 1 2 2 2 2 1 1 2 0 0 1 1 1 0 0 0 0 0 2 0 0 0 2 2 1 1 1 1 2 1 1 1 0 0 0 0 0 0 0 0 1 0 0 1 0 0 0 0 0 0 2 0 2 2 1 0 0 0 1 0 0 1 0 0 0 0 1 1 1 0 0 0 0 2 1 1 0 1 0 1 1 0 1 1 1 0 0 2 2 1 0 1 0 0 0 1 0 1 0 0 1 0 0 1 0 1 0 0 0 1 0 0 0 0 0 0 0 0 2 0 2 1 2 0 0 0 2 0 2 0 0 0 0 1 0 2 0 0 0 2 2 0 0 0 1 1 0 0 0 1 0 1 0 2 0 0 1 2 0 1 1 1 1 0 1 0 0 1 0 0 2 2 1 0 0 2 1 1 0 2 0 2 1 0 0 0 1 0 1 2 0 0 1 0 0 1 0 1 0 0 0 0 0 0 0 0 1 0 0 1 0 1 0 1 0 1 1 0 1 2 0 2 0 2 0 0 0 0 1 1 0 1 2 1 0 0 0 0 0 0 0 0 0 0 1 2 0 0 2 0 0 2 1 0 1 2 2 0 0 0 0 0 2 2 1 1 2 2 1 1 0 2 1 1 2 1 0 0 1 0 0 0 0 2 0 0 2 1 0 1 2 2 1 0 0 0 1 0 1 1 2 2 1 2 0 1 0 1 1 1 0 1 0 0 2 0 0 1 1 1 1 0 1 0 1 0 1 1 0 2 2 0 0 0 2 1 1 0 1 0 0 0 0 1 0 0 0 0 1 0 1 0 0 0 1 0 0 0 0 2 0 2 2 2 2 0 0 0 1 1 0 1 0 1 2 0 1 0 1 2 0 0 0 0 0 0 2 0 0 0 0 2 0 1 1 0 1 1 1 0 1 2 0 2 0 1 0 1 0 1 0 0 2 2 0 0 1 2 1 2 0 0 0 2 1 2 2 1 1 0 0 0 2 0 1 0 0 0 0 1 1 1 0 1 1 0 0 1 0 0 0 0 0 0 0 0 1 0 1 2 0 1 0 0 0 0 0 0 0 0 0 1 0 1 0 0 0 0 0 0 0 0 1 1
85 1 0 2 0 0 1 2 2 0 1 0 0 0 0 0 0 1 2 1 0 1 0 2 0 0 0 1 1 2 2 0 2 2 0 0 0 0 0 1 0 0 0 0 0 0 0 0 1 1 0 1 0 2 0 1 1 0 1 0 0 1 1 1 0 0 2 1 0 0 0 0 1 0 0 2 2 0 1 0 1 0 2 0 0 0 0 1 2 2 1 1 2 0 0 0 0 1 0 1 1 2 0 0 1 1 1 2 0 0 0 1 1 1 1 1 1 0 2 1 1 0 2 1 2 1 1 0 1 0 2 1 1 0 0 0 1 0 1 0 1 0 1 0 1 1 1 0 0 2 0 0 0 0 0 0 0 1 0 0 1 1 1 2 2 2 1 1 0 1 0 0 2 0 1 0 0 0 0 0 0 0 1 1 0 0 1 2 1 1 1 1 0 0 1 0 0 2 0 0 0 0 0 0 2 0 0 0 0 0 1 1 0 0 1 2 1 0 2 0 2 2 2 2 0 0 1 0 0 0 1 1 0 0 0 0 0 2 0 1 0 1 1 0 0 0 0 0 0 0 0 1 0 0 0 0 0 0 0 1 0 0 0 0 0 0 1 0 2 0 0 2 0 2 0 0 0 1 1 0 0 1 1 1 2 0 2 2 0 2 0 0 1 0 2 0 1 1 1 0 1 0 0 2 0 0 1 0 1 2 0 0 1 0 0 0 2 0 0 0 1 1 1 0 2 0 0 0 1 0 0 2 0 1 0 1 0 2 0 1 0 1 0 2 0 0 1 0 1 2 0 0 2 2 2 0 0 1 0 1 1 0 1 0 1 0 0 2 2 0 0 0 0 2 0 0 1 1 1 1 0 1 0 0 0 1 1 0 0 0 0 1 0 0 2 1 1 1 0 0 0 0 0 1 1 0 0 1 0 1 0 0 1 0 1 2 0 0 0 1 0 1 0 2 1 1 1 0 2 0 1 1 0 2 1 1 0 1 1 1 0 1 0 1 1 1 0 1 1 0 0 0 1 2 2 1 2 1 0 0 1 1 1 1 0 1 1 2 0 1 2 2 2 1 1 0 1 2 0 1 1 1 1 1 1 0 0 1 1 0 1 1 0 2 0 1 1 0 1 2 0 2 1 1 0 1 2 0 0 2 0 0 0 1 1 0 1 2 2 2 2 2 1 1 1 1 0 0 1 1 1 0 0 0 1 0 1 1 0 2 0 0 1 1 0 2 1 1 1 1 0 0 0 0 2 0 0 0 0 1 0 0 0 2 1 0 0 1 1 0 0 0 0 0 0 0 0 1 0 1 0 0 1 1 0 0 0 0 1 2 0 0 0 0 0 0 0 0 0 0 0 2 2 0 1 1 0 1 0 2 0 1 0 1 1 1 0 0 0 0 0 1 1 2 0 0 0 0 0 0 1 1 0 1 0 0 1 0 2 2 2 2 1 1 1 0 1 0 1 0 0 2 0 2 0 0 0 2 1 1 0 1 1 1 0 0 1 2 1 0 1 1 1 0 0 1 1 0 1 1 0 0 1 0 0 1 0 0 1 1 1 0 0 2 1 1 0 2 0 2 1 1 0 0 1 0 2 2 0 0 0 0 0 2 0 0 0 1 1 1 0 1 0 1 1 0 1 1 0 0 0 2 0 1 1 0 2 1 1 2 1 0 0 0 0 2 0 0 0 0 0 0 0 0 0 2 1 0 1 1 0 0 2 1 0 0 1 0 0 0 1 0 0 0 0 1 0 1 1 2 1 1 1 1 1 1 0 1 0 1 0 1 2 2 0 0 0 1 0 2 2 2 0 0 2 2 0 0 0 2 2 0 0 0 2 0 2 1 2 2 1 2 0 0 0 1 1 2 0 2 0 0 1 0 0 0 0 0 0 0 0 0 1 0 0 0 1 0 0 0 1 0 1 1 1 0 1 0 0 0 0 2 0 0 0 0 1 0 2 0 0 0 2 0 0 1 0 2 0 1 0 0 1 0 0 1 0 2 0 2 0 0 1 1 2 0 2 2 0 0 0 1 1 0 2 1 1 1 0 2 0 0 0 1 2 0 1 1 1 0 1 0 0 0 1 1 2 0 0 0 2 0 1 1 0 2 1 1 1 0 0 1 1 1 1 1 1 0 0 0 1 0 0 1 2 0 2 1 1 1 2 0 1 0 0 0 0 1 1 0 1 0 0 0 0 1 0 2 0 0 0 0 1 2 0 1 1 0 0 1 0 0 0 0 0 0 0 0 0 0 0 1
86 0 0 2 0 0 0 2 1 2 2 0 0 0 0 0 0 0 2 2 0 0 0 2 0 0 0 2 0 2 2 1 0 0 1 0 1 2 0 0 2 2 0 0 0 0 0 0 1 1 0 0 1 1 1 2 0 0 1 1 0 1 1 1 1 0 2 0 1 1 0 1 2 0 2 2 0 0 1 2 0 0 1 1 1 0 0 0 1 1 0 1 0 0 0 1 0 0 0 1 0 2 1 0 0 0 2 1 0 0 0 0 2 2 2 2 2 0 2 0 0 0 2 2 2 2 2 1 2 0 0 0 0 0 0 0 0 0 0 0 1 0 0 0 0 1 0 0 0 1 2 2 0 0 0 0 0 0 0 0 1 1 2 2 1 2 2 0 1 1 0 0 1 1 1 0 0 2 0 2 0 0 1 1 0 0 1 0 0 0 1 0 0 0 0 0 0 1 0 0 0 1 0 0 2 0 0 1 1 0 1 1 0 0 1 2 0 0 1 0 1 1 2 2 0 0 2 0 0 1 0 0 1 1 1 1 1 0 0 0 0 0 1 2 0 2 0 0 1 1 1 1 1 0 0 0 1 2 1 1 0 1 1 1 0 0 0 1 1 0 0 2 1 1 0 0 0 1 1 1 1 1 0 0 2 1 1 2 0 2 0 1 0 0 1 0 2 1 0 0 0 0 1 0 1 0 0 0 0 1 1 1 1 1 1 0 2 0 0 0 0 2 1 1 2 0 1 0 2 0 0 1 0 2 0 0 0 0 2 0 1 1 2 2 1 1 1 0 1 1 0 0 2 2 2 0 2 1 0 0 0 0 2 1 2 0 0 2 2 0 0 0 0 2 1 1 1 0 2 0 0 2 0 1 0 1 1 0 0 0 1 2 2 0 1 0 0 1 0 0 0 0 0 2 2 1 0 1 1 1 0 0 0 0 1 1 1 0 0 0 0 2 1 1 1 1 2 1 2 0 1 0 0 2 0 0 2 0 0 0 2 0 0 1 1 1 0 0 0 0 0 0 0 1 1 0 1 0 0 0 0 0 1 1 0 1 0 2 0 1 1 1 1 2 0 0 0 2 1 1 0 1 0 0 2 0 0 1 1 0 0 2 1 1 0 0 0 0 0 2 0 2 2 1 1 0 2 1 0 0 0 0 0 0 0 2 0 2 0 0 1 2 2 2 1 2 1 0 1 1 1 0 0 1 0 0 1 0 1 0 2 2 0 0 0 1 2 1 1 1 0 0 1 0 1 1 1 0 0 1 1 0 1 2 0 1 1 0 1 0 1 1 1 0 1 0 1 1 0 1 1 0 1 2 1 0 0 0 2 2 1 0 1 0 0 1 1 1 0 0 0 2 2 0 0 1 1 0 0 0 1 1 0 1 0 1 0 0 0 0 0 1 0 1 0 1 0 1 0 0 0 1 0 2 0 1 2 0 2 0 2 0 0 0 1 0 1 0 0 0 0 1 0 1 0 0 2 1 1 0 0 0 0 1 0 1 0 1 0 1 0 1 0 0 0 1 1 0 2 0 0 0 2 0 0 1 1 2 0 1 1 1 1 2 1 0 1 1 0 1 1 0 0 0 0 0 1 2 0 0 1 0 0 1 0 1 0 1 1 0 0 1 1 0 1 1 0 0 1 0 0 0 0 1 2 1 1 1 0 1 0 1 0 1 0 0 0 1 0 0 0 0 0 0 0 0 0 0 1 0 0 1 1 0 0 1 0 2 0 0 0 0 1 0 0 0 2 2 2 2 2 0 2 2 2 2 0 2 1 2 0 1 2 0 1 1 0 0 0 0 0 0 0 0 1 1 1 0 0 2 2 1 1 1 0 0 1 0 2 1 1 1 0 0 1 1 0 1 0 1 0 0 2 0 0 1 1 0 1 0 1 1 2 0 1 1 1 0 0 0 1 0 1 1 1 0 0 0 1 1 0 2 0 0 0 0 2 2 2 0 0 0 1 1 0 1 0 1 1 2 2 2 1 0 0 1 0 2 0 2 0 0 1 0 2 0 2 2 0 0 0 1 0 0 1 1 1 1 0 2 0 1 0 0 2 1 2 1 2 1 0 1 0 1 2 1 1 1 0 1 2 2 0 2 0 0 0 1 1 1 0 1 1 2 1 0 1 0 0 0 1 0 1 1 1 0 1 0 0 1 1 1 1 1 1 1 2 1 1 0 0 1 0 0 0 2 0 1 1 0 0 0 1 1 0 0 0 0 0 1 0 0 0 0 0 0 0 0 0 0 0 1
87 0 0 2 0 0 0 1 2 0 0 1 0 1 0 0 1 0 2 2 0 0 0 2 0 0 0 1 1 2 1 2 0 2 0 0 2 1 0 0 1 1 0 1 0 0 1 0 2 0 0 0 1 1 1 1 0 0 0 0 1 1 2 2 2 0 2 1 0 0 1 0 2 0 2 2 0 0 2 0 2 0 2 0 0 0 1 1 2 2 1 0 0 1 0 0 0 0 0 1 0 2 2 0 0 0 2 2 0 0 1 2 0 2 2 2 2 0 1 1 1 0 1 2 1 1 1 1 1 0 1 0 2 0 0 0 2 0 0 1 0 0 0 0 0 0 0 0 0 0 0 0 0 0 2 1 0 0 0 1 0 0 0 1 1 2 0 1 0 2 0 1 1 1 1 0 0 0 0 0 0 0 1 1 0 0 1 1 0 0 1 1 0 1 2 0 2 1 0 1 0 1 0 0 2 0 2 1 1 0 1 0 1 0 1 2 1 0 1 1 1 1 1 1 1 0 2 1 0 1 1 1 0 0 0 0 0 1 0 0 0 0 2 2 0 2 0 0 0 0 0 0 0 1 1 0 1 2 1 1 0 1 0 0 0 0 0 0 0 0 0 2 1 1 0 0 0 0 2 0 2 0 1 1 2 0 2 1 0 1 0 0 1 0 2 0 0 1 0 0 0 0 0 0 0 0 1 0 0 0 0 1 2 0 1 0 1 1 0 0 0 2 2 1 1 0 1 0 1 1 0 1 0 1 0 0 0 2 0 1 1 0 1 1 1 1 0 2 2 1 1 1 2 2 1 1 2 0 0 0 2 2 1 0 1 1 0 2 2 0 0 0 1 1 0 1 2 0 2 0 0 0 0 0 0 0 0 0 0 0 1 2 1 0 2 2 2 0 0 0 0 0 1 2 2 0 0 1 1 1 0 0 0 0 1 1 0 0 0 1 0 0 0 2 2 1 1 0 1 0 0 0 1 0 1 1 0 1 1 1 2 1 0 0 1 1 1 0 0 0 0 0 0 0 0 0 0 2 1 1 1 1 1 0 0 1 0 1 0 1 1 0 1 1 1 1 0 2 2 1 1 1 1 0 1 0 1 2 1 0 0 2 0 1 0 2 2 0 1 2 0 2 2 0 0 0 2 1 0 1 0 0 0 1 0 1 1 2 2 2 2 2 2 2 0 2 1 1 0 2 0 1 0 0 0 0 2 0 0 0 2 2 1 1 0 2 1 1 1 2 1 0 2 0 1 2 1 2 0 1 0 0 2 2 0 0 0 1 2 0 0 1 1 0 0 0 1 0 0 0 2 0 0 0 0 0 0 0 0 0 0 0 2 0 0 0 0 0 1 0 1 1 1 2 0 0 2 0 0 0 0 0 0 1 0 1 1 0 0 0 0 0 0 1 0 1 0 1 0 0 1 1 0 2 0 0 2 0 2 2 0 0 0 1 1 0 2 0 0 0 0 2 2 0 0 0 1 1 0 0 0 0 0 1 0 0 1 1 0 1 1 1 0 1 1 1 1 1 1 1 0 1 2 0 2 2 1 2 1 1 1 1 0 1 0 0 0 2 0 2 1 0 0 2 2 0 2 1 0 0 1 0 0 1 1 2 0 2 2 1 0 0 0 0 1 0 0 0 1 0 1 2 1 0 1 1 0 1 1 2 1 0 0 1 0 0 0 0 0 0 0 0 0 1 1 0 1 0 1 0 0 1 2 1 0 0 1 0 0 1 0 1 0 1 1 0 2 1 1 1 2 1 0 0 0 2 0 1 0 2 0 1 2 1 1 1 0 0 0 0 0 2 0 0 0 0 1 0 1 2 2 0 1 1 1 0 1 1 2 2 2 2 0 2 0 2 2 1 0 2 1 1 2 1 1 0 0 1 1 0 1 1 0 0 0 0 0 0 0 0 2 0 1 2 0 0 0 0 1 0 1 2 0 0 0 1 0 1 2 0 0 0 2 0 0 1 1 2 1 1 1 1 2 0 0 1 0 1 0 1 1 0 1 0 2 0 2 2 0 1 0 0 1 0 2 0 1 1 1 0 1 1 1 0 1 1 1 2 1 1 0 1 0 1 2 2 1 0 1 0 2 2 2 2 0 1 1 2 0 0 0 0 2 1 1 1 2 1 0 1 2 0 2 0 1 0 0 1 1 0 1 1 0 1 1 1 2 0 1 0 0 0 0 0 0 2 0 1 0 0 0 0 1 1 0 1 1 0 1 1 0 1 0 1 1 1 0 0 0 1 0 0
88 0 0 1 1 0 0 2 1 1 2 0 0 0 0 0 0 2 1 1 1 2 0 2 0 0 0 2 0 2 2 0 0 1 0 0 2 0 0 0 0 0 1 1 1 1 2 0 2 0 0 0 1 1 1 1 0 0 0 0 0 1 1 1 1 0 1 0 0 0 0 0 1 0 1 2 1 0 0 0 1 0 2 0 1 0 0 1 2 2 1 2 2 1 0 1 0 0 0 1 0 2 0 0 1 1 2 1 1 0 0 2 1 2 1 1 2 0 2 0 0 0 2 2 2 2 2 1 1 0 0 0 1 0 0 1 1 0 0 1 0 0 0 1 2 2 0 0 0 0 0 1 0 0 0 1 1 1 0 0 1 1 1 2 1 2 0 1 0 1 0 1 0 2 1 0 0 2 1 2 1 1 0 0 0 0 0 1 1 0 2 0 0 0 1 0 0 1 0 0 0 0 1 0 2 0 0 1 0 0 2 1 1 0 1 1 0 1 1 0 1 1 2 2 0 0 1 0 1 2 0 0 0 0 0 0 0 2 0 0 0 0 2 2 0 2 0 1 1 0 0 2 0 0 0 0 0 1 0 0 0 0 0 0 0 0 1 0 1 0 0 2 1 2 0 0 0 0 1 0 1 1 2 2 2 0 2 2 0 2 0 0 0 0 2 0 2 1 0 1 0 0 1 1 1 0 0 0 0 0 1 0 1 0 1 0 2 0 0 0 1 1 0 0 0 0 0 0 0 1 0 0 0 2 0 0 0 2 0 0 0 0 1 2 1 1 1 0 2 2 0 0 2 2 0 1 1 2 0 0 1 1 2 0 2 1 0 1 1 1 1 1 1 2 1 1 2 1 0 0 0 0 0 0 0 0 0 0 0 0 0 1 1 0 2 0 0 0 1 1 1 1 0 0 0 0 1 2 0 2 0 0 0 1 0 2 0 1 0 0 0 1 1 2 1 0 1 1 2 1 0 1 0 1 1 1 0 0 0 0 2 0 0 1 0 0 0 0 0 0 0 0 0 1 0 0 1 2 2 1 1 1 1 1 0 2 0 1 0 1 1 1 1 1 0 0 0 2 1 1 0 2 0 0 2 1 0 2 2 0 0 2 0 2 1 0 0 0 1 2 0 2 2 0 0 1 2 1 0 0 0 1 0 2 0 0 0 2 2 2 2 2 2 2 1 2 0 1 0 2 0 1 0 2 1 0 2 0 0 2 1 0 0 0 0 1 2 1 1 1 1 0 0 0 1 1 1 0 0 1 1 0 0 1 0 1 0 2 1 1 1 1 0 0 0 0 0 1 0 1 0 0 1 2 1 0 0 0 0 1 0 2 1 1 0 1 0 1 1 0 1 1 1 2 0 1 2 2 0 2 1 0 0 1 1 1 1 0 2 1 1 1 0 0 0 2 0 2 0 0 0 0 0 2 0 0 2 0 2 2 0 1 0 1 0 0 2 0 0 0 0 1 2 0 0 0 1 2 2 0 0 0 0 1 0 1 2 1 0 1 1 1 0 1 1 2 0 0 1 1 1 1 2 1 2 2 1 2 0 1 1 1 0 0 0 0 0 2 0 1 0 0 0 1 2 0 1 2 0 0 1 0 0 2 0 1 0 1 1 0 0 1 1 1 0 1 1 0 0 0 0 0 0 0 0 0 0 0 0 0 0 0 0 0 0 1 0 0 0 1 0 0 0 0 0 0 0 0 1 0 0 1 2 1 0 0 2 0 0 2 1 1 0 1 1 0 2 1 1 1 1 1 0 0 0 2 0 1 0 2 0 1 2 2 0 0 0 0 0 1 1 2 0 1 1 1 0 0 0 1 1 0 0 1 2 1 1 0 2 2 2 1 0 1 0 1 1 1 0 2 1 1 2 0 0 1 1 0 1 1 0 1 1 0 0 0 1 0 0 0 2 0 2 1 1 0 2 0 1 0 1 2 0 0 0 0 1 0 1 0 0 0 1 0 0 1 0 1 0 0 1 1 2 0 0 0 0 1 0 1 0 0 1 1 2 2 1 2 0 1 0 2 0 0 2 1 1 0 0 2 0 0 0 0 0 0 2 1 2 2 0 2 0 1 0 1 1 2 0 1 2 2 1 1 0 1 1 0 0 1 0 1 2 1 0 0 1 2 0 1 2 0 1 1 0 1 2 0 0 2 0 1 0 0 1 0 1 0 1 0 0 0 0 0 1 1 0 0 2 0 0 0 0 1 0 1 0 0 0 0 0 0 0 0 0 0 0 0 0 0 0 0
89 1 0 1 0 1 2 2 2 0 0 0 0 0 0 0 0 2 1 1 1 2 0 2 0 0 0 0 1 2 2 1 1 1 2 0 2 2 0 0 1 1 0 0 0 0 1 0 2 0 0 0 0 2 0 1 1 0 1 0 1 1 1 1 0 0 1 0 0 1 1 2 1 0 1 2 1 0 1 1 0 0 2 1 2 0 0 0 2 2 0 1 1 1 0 2 0 1 0 2 1 1 1 0 1 1 1 2 0 0 0 0 0 1 1 1 2 0 0 2 2 0 2 1 1 1 1 1 1 0 1 0 0 0 1 0 1 0 0 0 0 0 0 0 1 1 0 0 0 2 2 2 0 0 1 0 0 2 0 0 1 1 1 2 2 2 1 1 0 1 0 1 0 2 1 1 0 0 0 0 0 0 0 0 0 0 1 0 0 0 1 0 1 1 2 0 0 2 0 0 0 1 1 0 2 0 0 0 0 0 1 1 1 0 1 2 0 1 1 0 1 2 1 1 1 0 0 0 0 2 1 1 0 0 0 0 0 2 1 1 0 0 2 1 0 1 0 0 0 0 0 0 0 0 0 0 1 1 1 1 0 1 0 0 1 0 1 0 0 0 1 2 0 0 1 1 0 1 1 0 1 1 1 1 2 1 1 1 1 2 0 1 0 0 1 0 1 0 0 0 0 0 1 0 1 0 2 0 0 1 2 1 1 0 1 0 1 0 0 0 0 2 2 1 1 0 1 0 0 0 0 2 0 1 0 1 0 1 2 0 0 0 1 2 0 0 2 1 2 2 1 1 1 1 1 0 1 1 0 1 1 0 1 1 1 0 0 2 1 1 1 1 0 2 0 0 1 0 1 0 1 1 0 0 1 1 1 0 0 1 0 2 1 0 1 0 0 0 1 1 0 1 1 2 2 0 0 0 0 0 2 0 1 0 1 2 0 1 0 0 0 2 0 1 1 2 1 0 2 1 1 1 0 2 1 1 0 1 2 1 1 1 0 1 2 2 0 0 0 0 0 0 1 1 1 1 1 1 1 1 2 2 0 0 0 1 0 1 0 1 1 1 1 1 1 0 1 0 2 0 2 2 1 1 1 0 0 0 0 1 1 1 1 1 1 0 0 0 0 2 0 2 1 1 0 1 2 0 0 2 0 0 0 1 1 0 0 1 0 1 2 1 2 2 2 2 0 1 1 1 1 1 0 1 0 0 1 0 0 2 0 1 1 1 0 1 1 2 0 2 0 0 0 0 1 1 0 0 1 0 0 1 1 1 1 0 0 0 0 0 1 1 0 0 0 0 0 1 0 1 1 0 0 1 2 2 2 0 1 1 0 2 0 1 0 0 0 0 0 0 0 1 0 2 0 0 1 1 0 1 0 0 0 1 0 1 0 0 0 1 0 1 1 1 0 0 2 1 1 1 0 0 2 1 0 0 1 0 2 1 1 1 2 2 0 0 0 0 0 0 0 2 1 1 0 0 2 2 2 0 0 0 0 1 1 1 1 2 1 0 0 1 0 0 0 2 0 0 1 1 0 1 2 1 2 2 2 2 1 0 1 1 0 2 2 0 0 2 0 2 0 2 0 1 2 1 0 1 0 0 0 0 0 2 0 0 0 1 1 0 0 1 1 0 2 2 0 0 1 0 1 1 0 0 0 0 0 1 1 2 0 0 0 0 0 1 1 1 0 0 0 0 0 0 0 0 1 0 1 1 0 0 1 0 0 1 1 0 0 1 2 0 1 1 1 0 1 1 1 1 1 1 0 0 1 1 1 1 0 1 0 1 2 1 0 0 0 1 0 1 1 2 0 0 1 0 1 0 0 2 2 0 2 2 0 0 2 0 2 2 1 2 0 1 0 1 1 2 0 2 0 0 0 2 1 0 0 0 0 0 0 0 1 0 0 0 1 0 0 0 2 0 1 1 1 0 1 0 0 0 0 2 0 0 0 0 0 0 0 0 0 0 1 0 0 0 0 1 1 1 1 1 2 0 0 0 1 1 0 2 1 0 1 0 0 0 0 2 0 0 0 0 0 0 2 1 1 2 0 1 0 1 1 0 1 1 1 1 1 0 0 0 0 1 0 1 1 1 0 1 2 1 1 2 0 1 0 1 0 1 0 1 1 1 0 0 1 1 0 1 2 0 1 0 0 1 2 1 1 1 2 0 1 1 1 1 2 0 1 0 1 0 0 0 0 0 0 1 1 0 0 0 0 0 0 0 0 1 1 1 1 0 0 0 0 0 0 0 0 0 0 1
90 0 0 1 0 0 0 2 1 1 1 0 0 1 0 0 1 1 1 1 1 1 0 2 0 0 0 2 1 2 2 2 0 0 2 0 2 1 0 0 1 1 1 1 0 1 2 1 1 1 0 1 0 0 2 2 0 0 0 0 1 1 1 1 1 0 2 0 0 0 0 0 2 0 1 2 0 0 2 0 2 0 2 1 2 0 0 0 2 2 0 0 2 0 0 1 1 2 0 2 2 2 0 0 0 0 2 1 0 0 1 1 0 2 0 0 2 0 0 2 2 0 2 1 1 1 1 1 1 0 0 0 0 0 0 0 0 0 1 0 1 0 0 1 2 2 0 0 0 1 0 0 1 1 0 0 0 1 1 0 2 1 1 2 0 2 2 1 1 1 0 0 1 1 2 1 0 0 0 0 0 0 1 2 1 0 1 2 0 1 1 2 1 1 2 1 2 2 0 0 0 0 0 1 2 0 0 1 1 0 1 1 2 0 1 2 0 0 0 0 2 2 2 2 0 0 2 1 1 0 1 1 0 0 0 0 0 2 0 0 0 0 2 0 0 0 0 0 0 0 0 1 0 0 0 1 1 2 0 0 1 1 0 0 0 0 1 0 2 1 0 2 0 1 0 0 0 0 2 1 2 0 0 0 2 1 1 2 0 2 0 0 0 0 2 0 2 1 1 0 0 0 0 1 0 0 0 0 0 1 1 2 2 0 0 0 2 1 0 1 0 2 0 0 2 0 0 0 1 0 0 1 0 1 0 0 0 1 2 0 0 0 1 2 1 1 1 0 1 1 0 0 1 1 0 1 1 1 0 1 1 0 1 0 1 0 0 2 2 0 0 0 0 2 1 0 1 1 0 0 1 1 0 0 0 1 0 0 0 0 0 0 1 0 2 2 2 1 0 0 0 0 1 2 1 1 1 0 0 1 1 0 1 0 1 2 1 0 0 0 0 1 0 1 1 1 2 0 2 1 0 1 0 2 2 0 0 0 0 0 2 1 1 1 1 2 0 0 0 0 0 0 2 2 1 1 1 2 2 0 0 0 2 2 0 0 0 1 0 0 0 1 2 1 2 1 1 2 2 1 1 2 1 1 2 1 0 2 0 0 0 2 1 0 1 1 1 1 1 2 0 2 2 0 1 0 2 1 0 1 0 0 0 1 0 1 0 2 1 2 2 2 2 2 2 2 1 1 0 2 0 1 0 2 2 0 1 0 0 0 0 1 2 2 2 2 0 1 1 1 0 0 0 0 2 1 1 0 2 0 0 2 0 2 1 1 1 0 1 0 0 0 1 0 0 0 1 2 0 2 0 0 0 1 1 0 0 0 1 0 1 0 1 0 0 1 0 0 0 0 0 2 1 1 0 1 1 0 1 0 1 0 0 0 1 1 0 0 1 1 0 1 0 0 0 1 1 1 0 0 1 1 1 2 0 0 2 0 2 0 2 0 1 1 0 0 2 1 0 0 0 0 1 0 0 0 2 2 1 1 0 1 1 0 1 1 1 2 0 0 2 0 0 0 2 1 1 0 0 2 0 1 1 1 1 1 0 1 0 1 2 1 1 1 0 0 0 1 0 1 0 1 0 0 1 0 0 0 1 0 0 0 0 2 0 0 0 0 0 0 0 2 1 0 2 1 0 0 0 0 0 1 0 0 0 0 0 1 1 2 1 1 0 1 0 0 1 0 0 0 0 0 0 0 0 0 0 0 0 0 0 0 2 2 1 0 1 1 0 1 1 0 0 0 0 1 0 2 1 2 1 0 0 0 1 1 1 1 0 1 0 1 2 1 1 1 0 1 1 2 1 1 0 0 1 1 1 0 0 2 2 0 1 1 1 0 2 1 2 1 1 1 0 1 0 1 1 1 0 2 1 1 2 0 0 0 0 0 1 0 1 1 2 0 1 1 1 2 0 2 1 0 0 2 0 0 0 0 0 0 0 2 0 0 0 0 1 1 0 0 0 0 1 0 0 1 0 0 1 2 2 2 1 1 0 1 0 0 2 0 0 0 1 1 1 0 1 2 0 0 0 1 0 0 2 1 1 0 0 1 0 0 1 0 1 2 2 1 2 0 0 0 0 1 2 2 2 1 0 0 1 1 0 2 0 0 0 0 0 1 0 1 0 1 1 0 1 0 0 1 2 0 1 1 1 0 1 1 1 1 0 1 1 0 0 0 0 0 0 0 0 0 0 0 0 2 0 0 2 0 0 0 0 1 0 1 0 0 0 1 0 0 0 1 0 0 0 0 0 0 0 0
91 0 0 2 0 0 1 1 2 0 1 1 0 2 0 1 0 1 0 0 2 2 0 2 0 0 0 2 0 2 2 1 1 1 1 0 2 0 0 1 0 0 0 0 1 0 0 0 1 1 0 0 1 1 1 0 0 0 0 1 0 0 1 2 0 1 1 0 0 1 1 2 1 0 0 1 1 0 1 0 2 0 2 0 2 0 1 0 2 2 0 1 0 0 0 1 1 0 0 1 0 2 1 0 0 0 2 1 0 0 0 0 0 1 0 0 0 1 2 0 0 0 2 1 1 1 1 0 2 0 2 1 0 0 1 0 1 0 0 1 0 0 0 0 0 2 0 0 0 0 0 1 0 0 0 2 0 0 1 2 1 1 1 2 1 2 1 1 0 0 1 0 1 1 2 0 1 0 0 0 0 0 1 1 0 0 2 0 0 0 0 1 0 0 1 0 1 1 0 0 0 1 0 1 2 0 2 0 0 0 1 1 1 0 1 2 0 0 0 0 2 2 2 1 1 1 0 0 0 1 1 1 2 1 1 0 0 2 0 0 0 0 1 2 0 2 0 0 0 0 0 1 0 1 1 0 1 2 0 0 1 1 0 0 0 0 0 1 1 0 2 1 1 2 0 0 0 0 2 0 2 0 0 0 2 1 1 0 1 2 0 0 0 1 2 0 2 1 1 0 0 0 0 0 0 0 1 0 0 0 1 1 2 0 1 0 2 0 1 0 1 2 2 1 1 0 0 0 0 0 0 2 1 2 0 0 0 0 2 2 1 2 1 2 0 0 2 0 1 1 0 0 1 2 0 2 2 1 0 0 0 0 1 1 1 1 0 1 1 1 1 1 1 1 0 0 2 0 1 0 2 1 0 0 0 1 1 0 0 2 0 0 0 0 2 0 0 0 2 2 2 2 0 2 2 0 0 2 1 1 0 0 2 0 0 2 0 0 0 0 0 0 0 1 2 1 1 1 1 0 0 1 0 1 1 1 0 1 0 1 2 2 1 1 1 2 1 1 1 0 0 1 1 2 1 1 1 2 2 2 0 1 0 0 0 0 0 1 0 0 0 1 2 0 1 0 1 1 2 0 1 2 1 0 1 1 1 2 2 0 0 2 1 1 0 1 1 0 1 1 1 1 1 1 1 0 2 0 1 1 1 0 1 1 1 0 0 2 1 1 1 2 2 2 1 2 0 1 1 2 0 0 0 0 0 0 1 0 1 0 2 2 1 0 0 2 0 2 0 0 0 0 0 0 1 0 0 0 1 0 1 1 0 1 1 0 0 0 0 0 0 0 0 0 0 0 0 1 1 1 0 0 1 0 0 0 0 0 0 2 1 0 0 1 0 0 0 1 1 0 0 2 0 1 1 0 0 0 0 0 0 0 0 0 0 1 0 0 0 0 0 1 0 0 0 1 1 0 0 0 2 2 1 1 0 0 2 0 1 0 1 0 1 1 1 0 2 1 0 1 0 2 0 2 1 1 2 1 1 0 0 0 1 1 0 0 1 2 0 0 0 0 1 0 0 2 0 1 0 2 0 0 2 1 2 2 2 1 1 0 1 0 0 0 0 0 1 1 0 1 0 0 0 1 0 0 1 2 0 0 0 0 0 2 0 1 0 0 1 1 0 1 1 0 1 2 0 0 2 0 0 0 0 0 0 0 1 0 1 1 0 0 0 0 0 1 0 1 0 0 0 0 0 0 0 0 2 0 2 0 0 2 1 0 0 1 0 1 0 1 0 0 0 0 0 0 1 1 1 2 1 0 0 0 0 0 1 2 1 2 0 1 2 1 1 0 1 1 0 1 1 2 0 1 0 0 0 1 1 2 1 0 0 0 2 0 2 1 1 1 1 1 0 0 0 0 0 1 0 1 0 0 1 0 0 0 0 1 1 0 1 0 2 0 1 1 1 1 0 0 2 0 1 2 0 0 0 0 1 0 0 2 2 0 2 1 2 1 1 0 0 0 2 0 0 0 0 1 0 1 1 1 2 0 0 0 1 2 2 1 0 0 1 0 1 0 1 2 0 0 0 1 0 0 2 0 2 1 0 1 1 1 1 0 1 1 1 2 1 1 0 1 0 0 2 2 1 0 0 0 2 2 0 0 1 1 0 1 1 0 0 1 2 1 1 1 2 0 0 1 2 0 1 1 1 0 1 1 1 1 1 1 1 0 0 0 0 0 1 0 1 0 0 0 1 2 0 1 0 0 0 0 0 0 0 0 0 0 0 2 0 1 0 0 0 0 0 0 0 0 0 1
92 1 0 1 0 0 0 2 0 2 2 0 0 0 0 0 0 0 1 1 1 2 0 1 1 1 1 2 0 2 2 1 1 1 1 0 0 1 1 1 1 0 0 0 0 0 0 0 2 1 0 1 0 0 2 1 0 0 0 2 0 0 1 2 0 1 1 0 0 1 1 2 2 1 1 2 0 0 2 1 1 0 2 0 1 0 0 1 2 2 0 2 1 1 1 1 0 1 0 1 0 2 1 0 0 0 2 0 2 0 0 2 1 2 1 1 2 0 1 1 1 0 1 1 0 0 0 1 1 1 0 0 0 0 0 0 0 0 1 0 1 0 0 0 1 1 1 0 0 0 1 1 0 0 0 0 0 0 0 2 1 0 2 2 2 2 1 1 0 2 0 0 1 1 1 0 0 0 0 0 0 0 0 0 0 0 0 1 0 0 0 1 2 2 2 0 1 1 0 0 0 1 0 1 2 0 1 0 0 0 2 1 0 0 2 2 0 0 1 1 1 1 2 2 0 0 1 0 0 0 0 0 0 1 0 0 0 2 1 1 0 0 1 1 0 2 1 0 0 0 0 0 0 0 0 1 1 1 1 2 0 1 0 0 0 0 0 0 2 0 1 1 0 2 0 0 1 2 2 2 0 1 0 1 2 0 1 1 1 1 0 1 1 0 2 0 1 2 0 1 0 0 1 0 1 1 0 0 0 2 0 2 2 1 2 0 1 0 0 0 2 1 1 1 2 0 1 0 0 1 0 0 1 0 0 0 0 2 0 0 2 2 1 2 1 1 1 1 2 2 1 1 1 1 1 0 0 0 0 2 2 0 2 0 2 0 0 1 1 1 1 1 1 2 1 0 2 0 2 0 0 0 0 1 0 0 0 0 0 1 1 0 0 0 2 0 0 0 0 0 0 0 0 1 1 0 0 0 0 1 1 1 1 0 0 1 0 0 0 0 0 1 0 1 1 2 0 0 0 0 0 0 0 2 2 2 0 0 0 0 1 1 0 0 0 1 0 0 0 0 0 0 1 2 2 1 2 2 2 1 2 1 1 1 0 1 0 1 0 1 1 1 1 1 1 0 1 2 2 2 0 0 1 0 1 0 1 1 1 0 1 1 1 1 1 0 0 1 2 2 0 2 2 1 1 2 2 1 0 0 1 0 0 0 1 1 0 2 0 1 1 2 2 2 2 2 0 0 2 1 1 0 1 1 0 0 1 0 1 0 1 2 1 1 0 1 0 1 1 2 1 0 1 0 1 0 0 1 0 2 0 0 0 2 1 1 1 0 2 0 1 1 1 0 1 0 1 1 0 1 0 0 0 0 0 0 0 1 0 2 1 0 2 0 0 0 0 1 1 0 2 0 1 1 0 1 1 0 0 1 0 0 0 0 0 0 0 0 1 1 0 2 0 0 0 0 1 0 0 0 1 1 0 1 0 1 2 0 2 2 2 1 1 1 0 0 2 0 0 0 0 2 0 2 1 1 2 2 2 0 0 0 2 1 1 1 1 2 1 0 0 2 0 2 2 2 0 0 2 0 0 0 2 1 2 1 0 1 1 2 2 1 0 0 0 0 0 1 0 1 0 1 0 1 0 0 1 2 0 1 1 1 0 1 0 0 0 1 1 1 0 1 1 0 1 1 0 0 1 0 1 2 0 0 0 0 0 2 0 2 0 1 0 2 0 0 0 0 1 0 0 1 0 1 0 0 2 0 1 0 0 1 1 0 0 1 0 0 0 1 1 0 0 0 0 1 2 0 0 2 1 1 0 0 0 1 1 2 1 2 1 1 2 2 0 0 1 1 0 2 1 1 0 0 1 1 2 0 1 2 2 0 0 0 2 0 2 1 1 1 0 1 0 0 0 0 0 2 0 2 0 0 2 0 0 0 0 1 1 0 1 0 2 0 1 1 1 0 0 0 1 0 1 2 0 1 0 0 0 0 0 1 2 0 2 0 1 0 1 0 0 0 1 0 0 0 0 0 0 1 1 1 2 0 0 0 0 2 1 1 1 0 1 0 1 0 1 1 0 0 0 1 0 1 1 2 0 1 0 0 2 1 0 0 1 1 1 0 1 0 0 0 0 0 2 2 2 1 0 0 1 1 0 1 1 0 0 1 0 1 0 0 2 1 1 0 0 1 0 2 2 0 1 0 0 0 1 0 0 2 0 2 0 1 0 0 2 1 1 0 0 0 1 1 0 0 0 1 1 0 0 0 1 2 0 0 0 0 0 2 0 1 0 1 1 0 0 1 2 0 1 0
93 1 0 0 0 0 0 2 1 1 1 1 1 0 0 0 0 2 1 0 2 2 0 1 1 1 1 1 0 1 2 0 1 1 1 1 1 2 0 0 2 2 1 2 0 1 1 0 0 1 0 1 1 1 1 2 0 0 0 0 0 2 0 1 0 1 1 0 0 0 0 1 1 0 1 2 1 0 1 0 1 0 2 0 1 0 0 0 1 2 0 0 2 0 0 0 0 0 0 1 0 2 1 0 1 1 1 2 0 0 0 0 0 1 0 0 1 0 1 1 1 0 2 0 0 0 0 0 1 0 0 0 1 0 1 0 2 0 0 0 1 0 0 0 1 2 0 0 0 0 0 0 1 0 0 0 0 1 1 0 1 1 2 1 0 2 0 2 0 0 1 1 0 2 2 0 0 1 1 1 0 1 1 1 0 0 1 1 0 0 2 1 0 0 2 0 2 1 1 0 0 0 0 1 2 0 0 2 1 0 1 1 1 1 2 2 0 1 2 1 0 1 1 1 2 0 2 0 0 1 0 0 0 0 0 0 0 2 0 1 0 0 1 2 0 2 0 0 0 0 0 0 0 0 0 0 2 0 0 0 0 0 0 0 0 0 1 1 2 0 0 0 1 2 0 0 0 1 0 0 1 1 1 1 2 1 2 0 2 2 0 2 1 1 2 0 2 0 0 0 0 0 2 0 2 0 1 0 2 2 0 1 2 0 1 0 2 0 0 0 1 1 1 1 1 0 0 0 1 1 0 2 1 1 0 0 0 1 1 0 1 1 2 0 1 1 1 0 1 0 0 0 2 2 1 1 1 1 0 1 2 1 1 0 1 0 0 1 2 0 0 0 1 2 1 1 2 0 1 0 1 0 0 1 0 1 2 0 0 1 0 0 0 0 2 0 0 0 1 1 1 1 2 2 1 0 1 0 0 2 0 0 1 0 1 2 1 0 0 0 0 1 1 1 0 0 0 0 1 1 0 0 0 2 2 1 0 1 1 1 2 2 0 0 1 2 1 1 0 0 0 0 1 1 1 1 1 2 1 1 0 1 0 1 0 1 0 1 0 1 1 1 1 1 1 1 0 1 2 1 0 2 0 0 2 0 0 1 1 0 0 2 0 1 0 0 0 1 1 1 1 2 1 1 0 2 2 1 0 0 0 0 0 0 0 2 1 2 0 0 0 2 2 2 1 2 1 0 0 2 0 0 0 2 0 0 1 0 0 1 0 1 2 1 1 2 0 0 2 2 1 1 0 0 2 1 1 0 0 0 2 0 0 2 1 1 1 0 1 0 0 0 0 0 0 0 1 0 0 0 0 0 1 1 0 0 0 0 0 0 1 0 0 1 0 0 0 0 0 0 0 2 2 1 0 1 1 1 0 2 1 0 0 1 0 1 1 0 1 1 1 1 0 1 0 0 0 0 1 1 0 0 0 0 0 0 2 0 2 2 0 1 0 0 1 0 1 0 0 0 0 1 1 0 0 0 1 1 0 1 1 0 1 1 1 2 1 2 2 0 1 0 1 0 1 0 2 0 1 2 0 0 2 2 2 2 1 2 0 1 1 1 1 2 0 1 0 2 0 2 0 0 0 1 2 0 1 1 0 0 0 0 1 1 0 1 0 0 0 0 0 0 0 0 2 0 0 0 1 0 1 1 1 0 2 2 1 0 0 0 0 0 0 0 0 1 1 0 0 0 0 0 0 0 0 0 0 0 1 0 0 1 1 0 0 1 0 0 0 2 1 0 1 0 0 0 0 0 0 0 1 1 0 0 0 2 0 2 1 2 0 1 2 0 1 1 0 0 1 1 1 1 0 0 2 2 2 1 1 2 1 0 0 0 2 0 2 0 2 1 1 1 0 1 0 1 1 1 0 2 0 0 1 1 0 0 0 1 1 0 0 0 1 0 0 0 1 1 1 0 1 0 0 2 0 0 0 0 1 0 1 2 0 0 0 1 2 0 2 1 1 1 1 0 0 0 0 1 1 1 1 1 2 0 0 0 1 2 0 2 0 0 0 0 2 1 2 2 0 0 0 2 0 0 1 1 1 0 0 1 1 1 0 0 1 1 1 1 1 0 0 0 0 1 0 0 0 0 0 2 2 2 0 2 0 0 0 1 0 1 0 2 1 1 0 0 1 1 0 0 2 0 1 0 0 0 1 0 0 0 2 0 0 1 0 1 1 0 2 0 1 2 0 0 0 1 1 0 2 0 0 0 0 0 1 1 1 0 0 1 0 0 0 2 1 1 0 2 2 0 2 0
94 0 1 2 0 1 0 2 2 1 1 0 1 1 0 1 0 2 0 0 2 2 0 2 0 0 0 1 1 2 2 1 1 1 2 0 2 1 0 1 0 0 0 0 0 0 0 0 0 1 0 0 0 0 2 1 0 0 0 0 1 1 2 2 1 0 2 0 0 0 0 1 2 2 2 2 0 0 0 0 1 0 2 0 2 0 0 0 0 2 0 0 1 2 0 0 0 0 0 1 0 2 0 0 1 1 2 1 1 1 1 1 2 2 1 1 1 0 0 0 0 0 2 1 0 0 0 0 2 0 2 1 1 0 0 0 1 0 0 0 2 0 1 0 0 0 0 0 0 0 1 2 0 0 0 1 1 1 1 0 1 0 0 2 1 2 2 0 1 1 0 0 2 0 1 0 1 0 0 0 0 1 1 1 1 1 1 1 0 0 2 1 0 0 1 0 1 2 0 0 0 0 0 1 2 0 1 1 1 0 1 2 0 0 1 2 0 1 1 0 0 0 2 2 0 0 1 1 0 2 1 1 0 0 0 0 0 2 0 0 0 0 1 1 0 2 1 1 0 0 0 1 1 0 0 0 2 1 0 0 0 0 0 0 0 0 1 0 1 0 0 1 0 2 1 1 0 1 2 0 0 1 1 1 2 0 2 0 0 1 0 1 0 0 2 0 1 1 1 1 1 1 0 1 0 0 0 0 0 1 0 2 2 0 1 1 2 0 1 0 1 2 0 0 2 0 1 0 2 0 0 1 0 2 0 1 1 2 0 0 1 0 1 2 0 0 2 1 2 1 1 1 2 2 1 1 1 0 0 1 1 0 2 2 2 0 0 1 2 0 0 0 0 1 0 0 2 1 0 0 0 0 0 0 1 1 1 0 0 1 1 1 0 0 2 0 0 0 1 1 1 0 0 1 1 0 0 0 0 1 1 0 1 0 1 2 0 0 0 0 0 1 0 2 1 1 1 0 0 0 0 0 0 2 0 0 0 1 2 2 1 0 0 0 2 2 1 1 0 0 0 0 1 2 2 1 2 2 2 1 0 1 0 1 0 1 0 2 0 0 0 1 2 0 2 1 1 2 2 0 2 1 2 0 0 0 2 1 1 0 1 1 0 1 0 0 0 0 1 2 0 2 1 1 0 1 2 1 0 0 1 0 0 0 0 2 0 2 1 1 1 2 2 2 0 2 0 1 0 2 0 2 0 1 0 0 2 0 1 0 2 2 2 2 2 1 2 2 0 1 0 0 0 0 0 1 0 0 0 0 1 0 0 1 0 1 1 1 0 1 1 2 1 0 1 0 1 0 0 0 0 0 0 0 0 0 0 0 0 0 0 2 0 2 0 1 0 0 0 0 0 2 0 2 0 0 0 1 0 1 0 0 0 0 0 1 1 0 0 0 0 0 0 0 0 0 1 1 0 0 0 0 1 2 0 0 2 1 0 0 1 0 0 0 2 0 2 0 0 1 0 1 1 1 1 1 2 2 1 1 0 1 1 1 0 0 2 2 0 0 0 1 0 0 1 1 2 0 2 0 0 1 2 1 2 2 2 0 2 2 1 0 0 2 0 0 0 0 0 1 1 0 0 1 2 1 0 2 0 0 0 0 0 1 0 1 0 1 1 0 0 0 1 1 1 1 1 0 2 0 2 2 0 0 1 1 0 1 0 1 0 0 0 1 0 0 0 0 0 0 0 0 0 0 0 1 1 0 2 0 0 2 2 2 1 0 0 0 1 2 0 0 1 2 2 0 1 2 2 2 0 0 2 1 2 2 0 2 0 2 1 0 2 1 0 0 1 0 0 1 1 2 0 0 2 1 1 0 0 2 2 0 0 0 2 1 1 2 2 2 2 2 0 0 0 1 0 0 0 2 2 2 2 0 0 1 1 0 2 0 2 2 1 0 0 0 1 1 0 1 1 0 0 2 0 0 1 1 0 1 0 1 1 1 2 1 2 0 0 0 2 2 1 0 0 1 0 2 0 0 0 0 1 0 0 1 1 2 0 2 0 0 1 0 2 0 2 2 0 0 0 2 1 1 2 1 0 0 0 2 0 0 0 0 0 0 2 0 1 1 0 1 0 0 1 0 1 2 1 0 2 2 0 2 0 0 0 2 0 0 0 1 1 1 2 0 0 1 0 0 2 0 1 0 0 0 1 1 1 2 1 0 0 0 1 0 1 0 1 1 1 0 0 0 0 1 1 0 2 0 0 0 1 2 0 2 1 0 0 2 2 0 0 0 0 0 0 1 1 0 0 1
95 1 0 1 1 0 1 2 1 2 2 0 1 1 0 1 0 0 0 0 2 2 0 2 0 0 1 0 0 1 1 0 2 2 0 0 0 2 0 0 2 2 1 1 0 0 2 0 1 1 1 1 0 0 2 1 0 0 0 1 0 0 2 2 0 1 1 0 0 0 0 0 2 0 0 2 2 0 0 0 1 0 2 1 2 0 0 1 2 2 1 1 1 1 0 2 0 0 0 1 0 2 0 0 0 0 2 2 0 0 2 2 0 2 1 2 2 0 1 1 1 0 2 2 1 1 1 1 2 0 1 0 1 0 0 1 2 0 0 1 0 0 0 0 1 1 0 0 0 0 0 0 1 1 1 1 0 0 0 1 0 2 2 2 0 2 1 2 0 0 1 1 0 2 2 0 1 1 0 1 1 1 0 0 0 0 0 1 0 0 2 0 0 0 2 0 1 2 0 0 0 0 0 0 2 0 0 1 1 0 1 2 0 0 0 1 1 0 0 0 2 2 2 1 2 1 1 0 0 0 0 0 0 1 1 1 1 2 1 1 0 0 2 1 0 1 0 0 0 0 0 0 0 0 0 0 1 1 1 1 0 1 1 1 0 0 0 0 1 0 1 2 0 1 0 0 0 0 1 0 1 1 1 1 2 0 2 0 2 2 0 2 0 1 2 2 1 1 0 1 0 0 1 0 1 0 1 0 1 1 0 1 1 0 1 0 2 1 0 1 0 1 1 0 2 0 0 0 1 0 0 0 1 0 0 0 1 1 1 0 0 0 2 2 0 0 2 0 2 2 1 1 2 2 1 0 1 0 0 1 1 0 1 1 1 0 0 2 1 1 1 1 0 2 0 0 1 0 0 0 2 1 0 1 0 1 0 0 0 1 0 0 1 0 2 1 1 0 1 1 1 1 1 2 1 0 1 1 0 1 1 0 0 0 2 2 1 1 0 0 0 1 0 1 1 1 1 0 0 0 1 0 1 0 0 0 0 0 0 0 2 1 0 1 1 2 0 0 0 0 0 0 0 0 0 0 0 2 0 2 1 1 0 0 0 2 0 1 0 0 0 1 2 0 2 1 1 2 2 0 1 2 1 1 2 1 0 1 1 1 0 1 1 1 1 0 0 1 1 2 0 2 2 0 0 1 1 0 1 0 1 0 0 0 0 2 1 1 0 1 1 1 2 2 1 2 0 1 0 2 0 1 0 1 0 0 1 0 2 1 1 1 0 0 0 0 1 1 1 1 1 0 0 0 2 1 1 0 0 0 1 0 0 0 0 0 0 2 0 2 0 0 1 0 1 0 0 2 0 2 0 0 0 2 2 0 0 0 0 0 0 0 0 0 2 1 0 0 0 0 0 2 1 1 0 0 1 2 0 2 1 0 0 0 0 0 0 0 0 0 0 1 0 0 0 1 1 1 0 0 0 0 0 2 0 0 2 0 2 2 1 1 0 0 2 0 2 0 0 0 0 1 1 0 0 0 0 1 1 0 0 0 1 0 1 0 0 2 0 0 1 1 0 1 1 1 1 0 2 0 1 0 1 1 1 1 1 1 2 0 1 1 0 1 1 0 0 1 0 1 1 0 0 1 1 0 1 1 0 0 1 0 0 2 0 0 0 2 2 0 0 0 0 0 2 0 0 0 0 0 0 1 0 0 0 0 1 1 1 2 1 1 0 0 0 1 0 0 0 0 0 0 0 0 0 0 0 0 1 0 0 1 1 0 0 1 0 0 0 2 0 0 2 1 1 0 1 0 0 0 2 2 0 0 1 2 0 1 0 2 0 1 2 1 1 1 0 0 0 1 1 1 0 0 2 1 1 0 0 2 2 1 0 0 1 0 1 0 2 2 2 2 0 0 0 1 1 2 0 2 1 1 1 1 0 0 0 0 1 0 1 1 2 0 0 0 2 1 0 0 1 0 1 1 1 0 1 0 0 0 0 1 0 0 0 1 1 0 1 0 0 0 1 0 0 1 0 0 0 0 2 2 2 0 0 0 0 1 1 1 0 0 0 1 2 0 2 2 0 0 0 1 0 0 2 0 1 1 1 0 1 0 1 0 1 1 0 1 1 0 1 0 0 1 1 1 1 1 0 1 2 2 0 2 0 0 0 0 0 1 0 1 1 2 1 0 0 0 0 0 1 0 2 0 0 0 0 0 0 0 2 0 2 0 1 1 2 1 1 0 1 0 0 0 1 2 0 0 1 2 1 1 0 1 0 0 0 0 0 0 0 0 0 0 0 0 0 0 0 0 0 0
96 1 0 2 1 0 0 2 2 0 1 0 0 2 0 1 1 1 2 0 0 0 0 2 1 1 2 2 0 2 2 0 1 1 2 1 1 2 0 0 1 1 0 0 0 0 0 0 2 2 0 0 0 1 1 2 0 0 0 0 1 0 1 1 1 0 2 0 0 0 0 1 1 0 0 1 1 1 0 0 2 0 2 0 1 0 0 0 2 2 0 0 1 2 0 2 0 1 0 2 1 2 1 0 0 0 2 2 0 0 0 1 0 2 0 0 2 0 0 2 2 0 2 1 1 1 1 0 2 0 1 1 0 0 0 0 0 0 1 1 1 0 0 0 1 1 0 0 0 0 0 0 1 0 0 0 0 0 0 2 2 2 1 1 0 1 1 1 1 0 0 2 0 2 1 0 0 0 0 0 0 0 0 0 0 0 0 0 0 0 0 0 0 0 1 0 2 1 0 1 0 1 0 0 1 0 1 1 0 0 1 0 1 1 2 2 2 0 0 0 1 1 2 2 0 0 0 0 0 2 0 0 0 0 0 0 0 2 0 0 0 0 2 1 0 1 0 0 0 0 0 0 0 1 1 1 1 1 0 0 0 0 0 0 0 0 0 0 2 1 0 0 0 1 1 0 0 1 1 1 0 2 0 0 0 0 0 2 0 2 0 0 0 1 2 1 1 0 0 0 0 0 1 0 1 0 0 1 0 0 2 1 0 0 0 1 2 0 1 0 2 2 1 0 1 0 0 1 1 1 0 0 0 1 0 0 0 1 1 0 1 0 1 2 0 0 2 1 2 1 1 1 2 2 0 1 1 1 0 1 2 1 2 1 2 0 0 1 1 1 1 1 2 1 1 1 1 0 1 0 0 1 0 0 1 0 1 0 0 1 0 0 0 1 2 1 1 1 1 1 1 1 1 2 1 0 1 0 0 1 1 1 2 0 0 2 0 1 0 0 0 1 0 2 0 1 0 0 0 0 0 0 0 1 1 1 1 1 1 1 1 2 0 1 1 2 1 0 0 0 0 0 1 2 1 1 1 2 2 2 2 2 0 0 0 0 0 0 0 0 0 1 1 1 1 1 0 1 2 0 2 1 2 2 0 0 0 0 0 1 1 0 0 0 1 0 0 1 1 2 0 2 1 1 0 1 1 1 0 1 0 1 0 0 1 1 0 2 0 0 0 2 2 2 1 2 0 1 0 2 1 1 0 0 1 0 1 0 0 0 0 2 2 2 1 1 0 2 0 2 0 0 0 0 1 1 1 1 0 2 0 0 0 0 0 0 0 0 2 0 1 2 1 0 0 0 1 0 0 0 0 0 0 2 2 1 1 0 0 1 0 1 1 0 1 0 1 1 1 0 1 1 2 0 0 2 0 1 0 2 0 1 0 0 0 0 0 0 0 0 0 1 1 0 0 0 1 2 0 0 1 1 0 2 0 1 2 0 2 1 1 0 1 1 0 0 1 0 0 1 1 2 1 0 0 0 2 2 2 0 0 0 1 2 0 1 1 2 2 0 1 0 1 0 0 1 1 0 2 0 0 0 0 0 0 1 1 1 1 1 1 1 0 1 0 0 0 2 0 2 1 0 0 1 1 0 1 0 0 0 0 0 0 2 0 1 0 0 0 0 0 1 0 0 2 0 0 0 0 0 0 1 1 0 2 2 1 1 1 2 2 0 0 0 0 0 0 1 0 0 1 0 0 1 1 0 0 0 0 0 0 0 2 1 0 0 1 1 0 1 0 0 0 1 1 0 2 1 1 0 1 1 0 0 0 1 1 1 1 2 0 2 2 0 0 0 1 1 0 1 1 2 0 0 1 0 1 0 0 1 1 1 0 0 1 0 1 0 2 2 2 2 0 0 0 1 0 1 1 2 1 0 2 0 0 2 2 0 1 1 0 1 2 1 0 0 2 1 0 1 1 0 1 1 1 0 2 0 0 1 0 1 1 0 1 2 0 1 1 0 0 0 2 0 0 0 0 0 1 1 1 1 2 0 1 1 0 2 0 2 0 0 2 0 1 0 1 2 0 0 1 0 0 0 2 0 0 1 0 2 0 0 1 0 1 1 1 0 0 0 0 0 0 1 1 1 0 1 0 0 2 2 0 2 0 0 0 0 0 0 0 1 1 2 1 0 2 0 0 1 1 1 1 1 2 0 1 1 1 2 0 2 1 0 0 0 0 0 2 0 0 0 0 0 0 1 1 0 2 2 2 1 1 2 0 0 0 0 0 1 0 1 0 0 0 0 0 0 0 0 0 0
97 1 0 1 1 0 0 1 2 0 1 1 1 1 0 1 0 1 0 0 2 2 0 2 0 0 0 2 0 1 1 1 0 1 0 0 2 2 0 0 1 1 0 0 0 0 0 0 0 2 0 1 0 1 1 0 0 0 0 0 0 1 2 2 0 1 0 0 1 1 0 0 2 1 2 2 0 0 1 0 0 0 2 0 2 0 0 0 1 1 0 0 2 2 1 2 0 0 0 0 0 1 0 0 1 1 2 2 0 0 1 1 0 0 0 0 0 0 0 2 2 0 1 2 1 1 1 0 2 0 2 0 0 0 0 0 0 0 0 2 1 0 0 0 0 2 0 0 0 0 0 1 0 0 0 0 0 0 1 1 2 0 2 2 1 2 1 0 0 2 0 2 0 2 1 0 0 1 0 0 0 0 0 0 0 0 1 0 0 0 1 0 1 0 2 0 2 1 0 0 0 0 1 0 2 0 0 2 1 0 2 0 1 0 2 2 1 1 1 0 0 0 0 0 0 0 0 0 0 1 0 0 0 0 0 0 0 2 0 0 0 0 2 1 0 2 0 1 0 0 0 1 0 0 0 0 1 2 0 0 2 2 2 1 1 0 1 0 2 0 1 1 0 2 0 0 0 1 1 0 1 1 1 1 2 0 2 1 2 2 0 1 1 0 2 0 2 0 0 0 0 0 0 1 0 0 0 0 0 2 0 2 0 1 1 0 2 1 1 0 1 2 2 0 2 0 1 0 0 0 0 2 0 2 0 0 0 1 1 1 1 1 1 1 0 0 1 0 2 1 0 0 1 1 1 2 2 1 0 1 1 0 2 0 2 0 0 2 2 0 0 0 1 1 0 0 1 1 0 0 1 1 0 0 1 0 0 0 0 0 0 0 1 0 2 1 1 0 1 1 1 1 0 2 2 2 0 0 1 1 0 1 0 0 0 1 0 1 0 0 0 1 0 1 0 1 1 2 2 0 0 1 0 2 2 2 0 1 1 0 1 1 0 1 1 1 0 0 0 0 0 1 1 2 2 1 2 2 0 2 1 1 1 1 0 0 0 0 0 0 0 0 2 0 2 0 2 2 1 0 1 1 1 0 2 0 0 2 1 0 0 2 0 2 1 1 1 0 1 2 0 2 2 1 1 0 1 1 0 0 1 1 0 1 1 0 1 2 1 2 2 2 1 1 0 1 1 0 1 1 1 0 0 1 2 0 1 0 0 0 0 1 2 2 2 1 2 1 1 1 0 0 0 0 2 1 1 0 0 1 0 0 2 2 0 0 0 0 0 0 1 1 1 0 1 0 1 1 0 1 0 0 0 0 1 0 0 1 0 2 1 1 1 1 0 0 0 0 0 0 1 1 2 1 0 2 2 2 0 1 0 0 0 0 1 1 0 0 0 0 0 2 0 0 0 0 2 2 0 0 0 0 1 1 0 1 2 1 1 0 1 1 0 2 0 0 1 0 0 0 0 2 0 1 1 1 1 1 1 0 0 0 1 2 0 2 0 2 1 1 1 1 0 1 1 1 1 0 1 1 1 2 2 0 1 1 2 2 0 2 2 0 1 1 1 0 0 1 0 0 0 0 0 1 2 0 1 2 0 0 1 1 0 2 0 0 0 1 1 0 1 0 0 1 0 0 1 0 1 0 0 1 0 0 0 0 1 0 0 0 0 0 0 0 0 0 0 0 0 0 0 0 0 0 0 0 1 0 2 0 1 1 1 1 0 1 1 0 0 1 0 1 1 1 1 0 0 1 1 1 2 1 0 0 0 1 1 1 1 2 0 2 2 1 0 0 1 0 0 0 0 1 0 0 2 1 1 1 1 2 1 0 0 0 2 0 1 0 2 2 2 1 0 2 0 2 2 0 0 2 2 2 1 0 0 0 0 1 2 1 1 2 0 0 0 0 0 1 1 0 1 0 0 2 0 0 0 0 0 0 0 1 0 0 0 0 0 0 1 0 0 0 0 0 0 1 0 0 0 2 2 2 1 0 0 1 0 1 1 0 1 1 1 0 2 0 2 2 0 0 0 1 0 0 2 2 0 0 0 1 1 2 0 0 0 0 2 2 1 0 0 0 0 1 1 0 0 1 0 1 2 2 0 2 0 0 0 0 0 0 0 0 1 1 1 1 1 0 0 1 2 0 2 0 1 0 0 0 0 0 2 0 0 0 0 0 0 0 0 0 0 0 0 0 1 1 0 2 0 0 0 0 1 1 0 1 1 0 0 1 1 0 0 1 0 0 0 0 0 0 1 1
98 1 0 1 2 0 0 2 2 0 0 0 0 0 0 0 0 2 2 1 1 2 0 2 0 0 0 1 0 1 1 0 2 2 2 0 2 2 0 0 2 2 1 1 0 1 0 1 1 1 0 0 2 2 0 2 0 0 0 1 0 1 1 1 0 0 1 0 0 0 0 0 2 1 2 2 0 0 1 0 0 0 1 1 1 0 0 0 1 2 0 1 1 0 1 1 0 0 0 0 0 2 1 0 0 0 2 2 0 0 2 2 0 2 0 0 1 0 0 2 2 0 2 1 1 1 1 1 1 0 0 0 0 0 0 0 0 0 0 1 2 0 0 0 1 0 0 0 1 1 0 0 0 0 0 0 0 0 0 2 2 0 2 2 1 2 1 0 0 2 0 2 2 0 2 0 1 0 0 0 0 0 1 1 1 1 1 1 0 0 1 1 1 1 1 0 1 2 0 0 0 1 0 0 2 0 1 0 0 0 2 1 2 0 1 1 1 1 1 0 1 1 2 2 0 0 1 0 0 1 1 1 0 0 0 0 0 2 0 0 0 0 2 2 0 2 0 0 0 0 0 0 0 2 2 0 0 1 1 1 0 1 0 0 0 0 1 0 2 1 0 2 1 2 0 0 0 1 2 1 0 2 1 1 1 0 1 1 1 2 0 2 0 1 2 2 1 1 0 1 0 1 1 1 1 0 0 1 1 1 0 0 2 0 2 0 1 1 1 0 2 1 1 1 1 0 1 0 1 1 0 2 0 2 0 0 0 2 1 2 1 2 1 2 0 0 2 0 1 2 0 0 1 1 1 0 0 0 0 1 1 0 2 0 2 0 0 2 2 0 0 0 0 2 0 0 2 0 0 0 1 1 0 0 0 0 0 0 0 1 0 0 2 0 2 0 0 1 0 0 0 0 0 2 2 0 0 1 1 0 1 0 0 0 0 0 0 2 0 0 0 2 1 0 1 1 1 1 2 0 1 1 0 2 2 1 0 1 1 0 2 1 0 0 0 0 0 0 0 0 0 1 1 1 1 1 1 2 2 1 2 1 0 0 0 2 0 1 0 0 0 1 1 2 1 1 0 0 2 0 1 2 2 1 0 0 2 1 1 0 1 1 1 1 0 0 0 0 0 2 0 2 2 1 1 0 1 1 0 0 0 0 0 1 0 1 1 2 1 2 2 2 2 2 2 2 0 0 1 1 1 0 0 1 0 1 2 0 0 1 1 0 1 1 1 1 0 2 0 0 0 0 0 0 0 0 0 0 0 0 1 0 1 2 1 0 0 0 2 0 1 0 1 0 0 0 1 0 0 0 0 0 0 0 0 0 0 1 0 1 0 0 0 1 1 0 1 0 0 0 1 1 1 2 0 0 1 1 0 2 0 0 0 1 1 0 0 0 0 0 0 1 0 2 0 0 0 1 0 0 0 0 0 2 0 1 2 0 2 1 1 0 2 2 0 0 2 0 0 1 0 2 0 2 1 1 1 2 1 0 0 0 2 1 1 1 0 2 1 0 1 0 0 0 0 1 2 0 1 1 0 2 2 1 2 2 1 1 1 2 2 0 0 1 1 0 0 0 0 0 0 0 0 1 1 0 1 0 1 0 0 0 0 2 0 0 0 0 0 0 0 0 1 0 1 2 0 0 0 0 0 0 0 0 0 0 1 0 0 0 0 0 0 1 0 0 0 0 0 0 0 0 0 0 1 0 0 0 2 0 0 1 1 1 1 1 0 0 0 2 0 0 0 0 0 1 1 1 1 1 0 0 0 0 0 2 1 2 0 2 1 0 2 0 1 1 0 0 0 0 0 0 0 0 2 1 0 1 1 2 1 1 1 1 1 0 2 0 1 1 1 1 0 0 0 0 0 2 0 2 0 0 2 0 0 1 1 0 1 1 0 1 0 0 0 0 0 0 0 0 2 0 1 1 1 0 1 1 0 2 0 2 0 0 0 1 1 0 1 0 0 0 1 0 0 0 0 1 1 1 1 1 2 0 0 0 0 2 1 1 0 0 2 0 2 0 2 2 0 0 0 1 2 0 2 0 2 1 0 1 1 1 0 0 2 0 2 1 2 0 1 0 0 1 1 0 0 0 0 0 2 1 0 1 1 0 0 1 0 2 0 1 1 1 0 0 1 0 0 1 2 0 1 0 0 0 1 1 1 2 1 0 2 0 0 0 0 0 1 1 1 0 1 0 0 1 0 2 1 0 0 0 1 2 1 2 2 0 0 1 0 0 0 1 1 0 0 0 0 1 1 0
99 0 0 1 0 0 1 2 2 1 1 1 0 0 0 0 0 0 1 1 1 1 1 2 0 0 0 0 1 1 0 0 1 0 2 0 2 1 0 0 0 0 0 0 0 0 1 0 1 1 1 1 0 1 1 2 0 0 0 0 1 1 2 2 0 1 1 0 0 1 1 2 2 2 2 2 0 1 1 1 1 0 2 1 2 0 0 0 2 2 0 0 1 2 1 1 1 1 0 2 1 2 1 0 0 0 2 0 2 1 0 1 1 2 1 1 2 0 0 2 2 0 1 2 1 1 1 1 2 0 0 0 0 0 0 0 0 0 0 2 2 0 0 0 1 1 0 0 0 0 0 0 0 0 0 1 0 0 0 0 0 1 1 2 1 1 0 0 2 0 1 0 0 2 1 0 1 1 0 0 0 1 1 1 0 0 1 1 0 0 0 1 1 1 2 1 2 1 0 0 0 0 0 0 2 0 2 0 1 0 1 1 0 1 1 2 0 0 2 0 1 1 1 1 1 0 2 0 0 1 0 0 1 1 1 0 0 2 0 0 0 0 2 2 0 2 0 0 0 0 0 1 0 1 1 0 1 2 0 0 0 0 0 0 0 0 0 0 1 0 0 1 1 1 1 0 0 0 1 0 0 2 0 0 2 0 2 0 2 2 0 2 1 0 2 0 0 0 0 0 0 0 1 0 1 0 1 0 0 1 0 1 2 0 1 0 2 0 1 0 1 2 1 1 1 0 0 0 0 0 0 1 1 0 0 0 0 2 0 0 2 2 1 1 0 0 1 1 1 1 1 1 1 1 0 0 1 0 0 2 2 0 2 0 2 0 0 1 2 0 0 0 1 2 0 0 0 0 1 0 0 1 0 0 0 1 2 0 0 2 1 0 0 1 2 1 1 2 0 0 0 1 0 2 2 1 0 1 1 0 0 0 1 0 0 1 0 1 0 0 0 1 1 2 0 0 2 0 2 1 1 0 1 0 1 1 0 1 1 0 2 1 0 1 1 1 0 1 1 0 0 0 1 1 1 1 1 2 1 0 2 2 0 0 0 0 0 1 0 0 0 1 2 0 0 0 0 2 2 1 0 1 1 1 2 1 0 2 2 0 0 2 0 0 1 1 1 0 0 2 0 2 1 1 1 0 2 2 0 0 1 0 0 1 0 1 0 2 0 2 2 2 2 2 1 2 0 0 1 1 1 0 0 2 0 1 1 0 1 1 1 1 0 0 0 1 1 1 1 1 0 0 0 0 0 0 0 0 0 1 0 0 0 1 1 0 0 1 1 1 0 0 1 0 0 0 1 2 0 2 0 0 0 0 0 0 0 0 0 0 2 0 0 0 2 1 0 0 0 0 0 2 2 2 0 0 2 0 0 0 1 1 0 1 0 1 0 0 1 0 0 1 0 0 0 1 1 2 0 0 1 1 0 0 0 0 2 0 2 2 1 0 0 0 2 0 2 0 0 1 0 1 0 2 1 1 2 1 1 0 0 0 2 2 0 2 1 1 0 1 0 1 0 1 1 2 0 0 0 2 0 0 2 1 2 2 1 1 1 2 2 0 0 1 1 0 0 2 0 2 1 0 0 1 0 0 0 2 0 0 1 0 0 2 0 0 0 2 1 0 0 0 1 0 2 1 0 0 0 0 0 1 0 0 1 1 0 0 0 1 1 0 0 0 0 1 0 1 0 0 0 0 0 0 0 0 0 0 0 0 0 0 2 0 0 0 0 1 0 0 0 0 2 0 0 0 1 2 2 2 1 1 0 0 0 2 1 2 1 2 1 1 2 0 1 1 0 0 0 0 0 1 0 0 0 1 0 0 1 2 2 0 0 0 0 0 0 0 2 2 2 1 0 2 0 2 1 2 0 2 0 0 1 0 0 1 0 0 0 0 0 0 1 0 0 0 1 2 0 0 1 0 0 2 0 0 0 0 0 0 0 2 0 0 0 1 2 1 0 0 0 0 1 0 0 0 0 1 2 2 2 2 2 0 0 0 0 1 0 2 1 0 1 0 2 0 2 2 0 0 0 2 0 0 2 1 1 0 0 2 0 1 0 1 1 1 1 0 1 1 0 1 0 1 0 1 1 2 0 0 2 2 0 1 0 0 0 2 0 0 0 1 2 2 2 0 1 0 0 0 2 0 0 2 1 0 1 0 0 2 0 0 2 0 0 0 1 0 1 0 1 0 0 0 1 0 0 2 0 0 0 0 2 2 0 1 1 0 0 2 0 0 0 0 0 0 0 1 1 1 0 0
100 1 0 2 0 0 1 1 1 1 1 1 1 1 0 1 0 2 0 0 2 2 0 2 0 0 0 1 0 2 2 1 2 1 0 0 1 1 0 0 1 1 0 1 0 1 1 1 1 1 0 1 1 1 1 1 0 0 0 1 0 0 2 2 0 0 1 0 0 0 0 0 2 0 1 1 0 0 1 1 0 0 2 0 2 0 0 0 2 2 1 2 1 1 1 1 0 2 1 1 1 2 0 0 2 2 2 0 1 0 0 1 0 0 0 0 0 0 0 2 2 0 1 2 0 0 0 1 2 1 1 0 0 0 0 0 0 0 0 1 0 0 0 0 1 0 1 0 0 1 1 2 1 0 0 1 1 0 0 2 2 0 1 2 1 1 1 0 1 0 1 0 0 2 2 0 1 1 0 1 1 1 0 0 0 0 0 2 0 0 2 2 0 0 2 0 1 1 0 0 0 2 0 1 2 0 1 0 0 0 2 0 2 0 1 2 1 1 1 1 1 1 2 2 0 0 1 0 0 0 0 0 1 1 0 0 0 2 0 1 0 1 2 2 0 2 0 0 0 0 0 0 0 0 0 1 2 1 0 0 0 0 0 0 0 0 1 0 2 0 0 2 0 2 0 0 1 0 1 0 0 1 1 1 1 0 1 1 1 2 0 1 0 0 1 0 2 0 0 0 0 0 0 0 0 1 0 0 1 2 0 1 2 0 0 1 2 0 0 0 0 2 2 1 2 0 0 0 1 0 0 2 0 1 0 0 0 2 0 0 1 1 0 2 1 1 1 0 2 1 0 0 2 2 1 1 1 0 0 0 0 0 0 0 0 0 0 2 2 0 0 0 2 1 1 1 1 1 0 0 2 0 0 1 1 0 0 0 0 0 0 0 1 0 2 1 1 0 1 1 0 1 0 1 1 1 0 2 0 2 1 0 1 0 0 1 0 0 0 0 0 1 0 1 1 0 2 0 1 0 1 0 1 0 2 0 0 0 0 0 2 1 2 2 0 2 0 0 1 0 0 0 0 1 0 0 0 1 1 0 1 2 0 0 0 0 0 0 0 0 0 0 1 1 1 1 0 2 1 1 2 1 1 1 2 1 0 2 1 0 0 2 0 2 2 0 0 2 2 2 0 2 1 1 0 1 2 0 1 1 0 1 0 1 0 1 0 2 0 0 0 2 2 2 2 2 0 2 0 2 0 2 0 2 2 0 1 0 0 1 0 0 2 1 1 1 2 2 0 0 0 0 0 0 1 0 0 0 0 2 0 0 1 2 1 1 1 1 1 0 0 1 0 0 0 0 1 0 0 0 0 0 0 0 1 0 0 0 1 2 0 1 0 0 0 1 1 1 1 0 1 1 1 2 0 1 1 1 0 1 1 0 0 0 0 0 1 0 0 0 1 1 0 0 0 0 1 1 0 0 1 1 0 2 0 0 2 1 1 1 1 0 0 1 1 0 2 1 0 0 1 1 1 1 1 0 1 2 2 0 0 0 0 1 1 1 1 2 1 0 1 0 0 0 1 1 2 0 1 1 0 2 2 0 1 2 1 0 2 2 1 0 2 2 0 2 0 1 0 1 0 0 0 0 1 0 1 1 0 0 0 0 0 0 0 1 0 1 1 0 0 0 1 1 0 1 1 0 1 0 1 1 1 0 1 1 0 2 0 2 0 2 0 0 0 0 0 0 0 1 2 1 0 0 0 0 0 0 1 0 0 0 2 0 0 0 0 0 0 2 2 0 0 0 0 0 1 0 1 2 0 0 1 1 1 1 1 1 0 1 0 1 2 0 1 1 0 1 0 1 0 0 0 1 1 0 2 1 0 2 2 0 0 1 2 1 1 1 2 1 1 2 0 0 0 0 0 2 0 2 0 0 2 0 0 0 0 1 1 0 1 0 0 0 0 0 0 1 0 0 2 1 0 2 0 0 0 0 0 0 0 1 0 0 0 1 1 0 1 0 0 0 1 0 0 1 0 0 0 1 2 2 1 0 1 1 0 2 0 2 0 0 0 1 2 0 2 2 0 0 0 2 0 0 1 2 0 0 1 0 0 1 0 0 0 0 2 0 2 0 1 0 0 0 0 1 1 1 1 0 1 1 0 2 0 1 0 1 0 1 0 1 1 2 2 1 1 0 0 1 2 0 1 1 1 0 1 2 2 2 2 0 1 0 1 1 1 0 2 1 1 1 0 0 0 1 0 1 0 0 0 0 2 2 0 0 0 0 0 2 0 0 0 1 0 1 0 1 1 0 1 0
101 0 0 1 0 0 0 2 0 1 1 1 1 1 0 1 0 2 0 0 2 2 0 2 0 0 1 2 1 2 2 0 0 0 2 1 1 2 0 0 2 2 0 0 0 0 0 0 0 1 2 2 1 1 1 2 0 0 0 1 0 0 2 2 1 0 2 0 0 1 1 2 2 0 1 1 0 1 1 1 1 0 2 0 0 0 0 0 1 1 0 0 2 2 0 1 1 1 0 2 1 2 0 0 0 0 2 0 2 1 0 2 1 2 1 1 2 0 1 2 2 0 1 2 1 1 1 2 2 0 1 0 0 0 1 0 1 0 0 0 1 0 0 0 0 2 0 0 0 0 0 1 0 0 0 0 0 2 0 0 1 1 1 2 1 2 0 0 1 1 0 0 0 2 2 0 1 0 0 0 0 1 0 0 0 0 1 1 0 1 0 1 0 0 2 0 2 1 0 0 0 0 0 0 2 0 2 0 2 0 2 1 0 0 2 2 0 0 1 1 1 1 1 1 1 0 2 1 1 1 0 0 1 1 1 0 0 2 1 1 0 0 1 2 0 2 0 0 0 0 0 0 0 0 0 0 1 1 0 0 0 0 0 0 1 1 1 0 2 0 0 2 1 2 0 0 0 0 2 0 2 0 0 0 1 0 2 2 0 2 0 0 1 0 2 0 2 1 0 0 1 0 1 0 1 0 0 2 1 1 0 0 2 0 2 0 1 0 0 0 1 1 0 0 1 0 1 0 1 1 0 1 0 1 0 0 0 2 0 0 1 0 1 1 0 0 2 1 2 1 0 0 1 1 0 0 0 0 0 2 2 0 2 1 2 0 0 1 2 0 0 0 1 2 1 1 1 0 1 0 0 1 0 0 1 0 1 0 0 1 0 1 1 0 2 0 0 0 1 1 1 1 1 1 1 0 0 0 0 2 0 1 0 0 1 1 1 1 0 0 1 2 0 1 0 1 1 0 1 0 1 0 1 1 0 0 1 1 1 0 0 2 0 2 2 2 2 0 0 0 0 0 2 2 2 2 2 1 0 1 2 2 0 0 0 0 0 0 0 0 0 0 0 2 1 1 0 1 2 1 1 1 1 0 1 0 1 0 0 0 1 0 0 1 0 0 0 0 0 2 0 2 1 1 0 1 1 1 0 1 0 0 0 1 0 1 0 1 0 1 1 1 2 2 1 2 0 0 1 1 1 0 0 0 0 0 2 0 0 0 2 2 2 2 2 2 1 2 0 0 0 0 0 0 2 2 2 0 0 2 0 0 0 1 0 1 0 1 1 1 0 0 0 0 0 0 1 0 0 0 1 0 0 2 2 0 0 0 1 1 0 0 0 0 0 0 0 2 2 0 1 0 1 1 0 1 1 2 0 2 1 0 0 0 0 0 0 0 0 0 0 1 0 0 0 0 2 2 0 0 1 1 0 1 1 0 1 0 2 2 1 1 0 0 2 0 2 1 0 0 1 1 1 1 1 0 1 2 0 1 1 0 0 1 0 1 2 2 2 0 2 0 1 0 0 2 0 1 0 2 1 1 2 1 2 2 2 1 1 1 1 1 0 0 0 0 0 2 0 2 0 1 1 0 1 1 2 1 0 0 1 0 0 1 0 0 0 0 1 0 0 0 1 0 1 1 0 0 1 0 1 2 0 0 1 1 0 2 0 2 0 2 0 0 1 0 0 0 0 0 1 0 1 0 1 1 0 0 2 0 0 2 2 1 0 0 1 0 0 2 1 0 0 0 0 0 1 1 1 0 2 2 0 0 0 1 0 2 0 2 1 0 2 1 1 0 0 1 0 1 1 2 0 0 1 1 0 0 0 1 1 1 1 1 0 0 1 0 1 1 1 1 0 0 0 2 1 1 0 2 1 1 0 0 0 1 1 1 2 2 0 2 0 0 0 0 0 0 0 0 1 0 1 2 0 0 0 0 0 0 0 2 0 0 0 1 1 1 2 0 0 0 2 0 0 1 0 2 0 1 0 0 1 1 1 2 0 2 0 1 0 0 0 0 1 0 1 2 0 1 0 0 0 0 1 1 0 0 1 1 0 0 1 0 1 2 1 0 2 0 1 0 0 2 1 1 0 1 0 0 2 2 0 2 0 0 0 0 0 1 0 1 0 0 0 1 1 2 1 1 2 0 1 0 1 1 1 1 1 2 1 0 1 0 0 0 0 0 1 0 1 0 0 0 0 1 1 1 1 0 0 0 1 2 1 1 1 0 1 2 1 0 1 1 1 0 0 1 1 1 0 1
102 0 0 2 1 0 0 1 1 1 1 1 0 1 0 0 1 1 1 1 1 1 0 0 1 1 1 0 1 2 2 1 2 2 0 0 1 1 1 0 2 2 0 0 0 0 1 0 1 0 1 2 0 1 0 2 0 0 0 0 0 1 2 2 1 0 2 1 0 0 0 0 2 0 1 1 0 0 1 0 1 0 2 0 2 0 0 0 2 2 0 0 1 2 0 2 2 2 0 2 1 2 0 0 1 1 1 1 1 0 1 2 0 1 1 1 1 0 0 1 1 0 2 1 1 1 1 2 2 0 0 0 0 0 0 0 0 0 1 0 2 0 0 0 0 0 0 0 1 1 0 0 0 0 0 0 0 2 0 0 1 0 1 2 1 1 1 0 0 2 0 2 0 2 0 0 0 0 0 0 0 0 1 1 1 1 1 1 1 0 2 0 0 0 1 0 1 2 1 0 0 0 0 2 2 0 0 0 0 0 1 0 1 1 1 2 0 0 2 1 1 1 1 2 0 0 2 0 1 2 0 0 0 0 0 0 0 2 1 1 0 0 2 1 0 1 1 0 0 0 0 0 0 1 1 0 1 2 0 0 1 1 0 0 0 0 0 1 2 1 0 1 0 1 0 0 1 1 1 0 1 1 2 2 2 0 2 1 0 1 0 1 1 0 2 0 2 0 0 0 0 0 1 0 1 1 0 0 0 0 0 0 2 1 2 0 1 0 1 0 2 1 2 2 2 0 1 0 1 1 1 1 1 0 0 1 1 0 2 0 0 0 1 2 1 1 1 0 1 2 1 1 2 2 1 1 1 0 1 0 1 1 1 0 1 0 0 2 2 0 0 0 1 2 2 2 2 0 2 0 0 2 0 0 0 0 0 0 0 1 0 0 0 0 2 0 0 0 2 2 1 2 0 2 2 1 0 0 0 1 1 0 0 0 2 2 0 1 0 0 0 1 1 1 1 1 1 0 1 1 0 0 1 1 1 1 0 0 1 1 1 0 0 2 2 2 1 1 1 1 0 0 1 1 1 1 1 1 0 0 0 0 0 0 0 1 0 0 0 0 0 0 2 0 2 1 1 2 1 1 1 1 2 0 1 0 0 1 1 1 0 1 0 1 0 0 0 0 0 2 0 2 1 1 0 2 0 1 0 0 0 1 1 1 0 0 0 2 2 2 2 2 2 2 2 2 0 0 1 1 1 0 0 1 0 0 2 0 1 2 0 0 1 0 0 1 0 2 0 0 0 0 0 1 1 1 0 0 0 0 1 0 1 0 0 0 0 1 1 1 1 1 2 0 1 0 2 1 0 2 0 0 2 2 1 0 0 2 0 2 0 0 0 0 0 0 0 1 1 1 0 1 1 1 0 1 1 1 0 1 0 0 0 0 0 0 1 0 0 0 0 1 0 0 0 1 1 1 0 0 1 1 0 1 0 0 1 0 2 0 2 0 0 0 0 0 2 1 0 0 1 1 1 0 0 0 2 2 2 0 0 0 1 1 0 1 1 1 0 0 2 0 0 0 0 1 1 0 2 0 1 0 1 1 1 1 1 1 1 1 1 1 0 1 1 0 0 2 0 1 1 0 0 1 1 0 1 1 0 0 0 0 0 1 0 0 0 1 1 1 0 1 0 1 1 1 1 0 1 0 0 0 0 0 0 0 1 0 0 0 0 0 1 0 0 0 0 0 0 1 1 1 0 0 0 2 0 0 2 0 1 2 1 0 0 1 0 0 1 1 0 0 1 1 1 0 2 2 2 2 1 0 1 1 0 1 1 1 1 2 0 2 2 1 0 0 0 0 1 2 1 1 0 0 2 2 0 0 1 2 2 0 1 1 1 0 2 2 1 1 1 1 0 0 0 1 0 1 0 2 0 0 1 0 0 0 0 0 1 0 1 1 0 0 0 0 0 1 0 1 1 0 2 2 0 1 0 1 0 1 0 2 0 0 0 1 0 1 2 0 0 0 2 0 0 0 1 1 1 2 2 2 1 1 0 2 0 1 1 0 1 0 0 0 2 0 2 2 0 0 0 1 1 0 2 2 1 1 0 2 0 1 0 1 2 1 1 2 1 1 0 1 0 1 1 1 1 0 0 0 1 1 0 2 0 0 0 1 0 0 0 0 0 2 1 0 1 0 0 0 1 0 0 2 2 0 2 1 1 1 0 1 2 0 1 1 1 0 1 0 2 0 0 0 0 1 0 0 2 1 1 1 1 2 0 0 0 0 0 2 0 1 0 0 0 0 0 1 1 1 1 1
103 1 0 2 0 0 0 1 2 0 0 1 1 1 0 1 0 1 1 0 1 1 0 2 0 0 0 2 0 2 2 1 1 1 1 0 1 2 0 0 1 1 0 0 0 0 0 0 1 1 0 1 0 0 2 1 0 0 0 0 1 1 2 2 0 1 1 0 0 0 0 1 0 0 0 2 1 0 0 1 0 0 2 0 1 0 0 0 1 1 0 0 0 1 0 1 1 0 0 1 0 2 0 0 2 1 2 1 1 0 0 1 0 1 1 1 1 0 0 2 2 0 2 0 0 0 0 0 0 0 1 1 0 0 1 0 0 0 0 1 1 0 0 0 2 2 0 0 0 0 0 0 0 0 1 0 0 0 2 1 0 1 1 1 0 1 0 1 1 0 0 1 0 2 2 0 1 1 0 1 1 1 1 1 0 0 1 1 1 0 2 0 1 1 2 0 0 2 1 0 0 0 0 0 2 0 2 1 1 1 2 0 1 1 0 2 1 0 1 0 1 1 1 1 1 0 1 0 0 1 0 0 0 0 0 0 0 2 0 1 0 0 2 1 0 1 0 0 0 0 0 0 0 0 0 0 0 0 0 0 0 0 2 2 0 0 0 0 2 0 0 1 0 2 0 0 0 1 1 0 0 1 1 1 2 1 1 1 0 1 0 0 0 1 1 2 1 0 0 0 0 0 1 0 1 2 0 0 0 1 1 0 1 0 1 0 2 0 1 0 1 1 1 0 0 0 0 0 1 0 0 2 0 1 0 0 0 1 1 0 0 0 1 2 0 0 2 0 2 1 1 1 1 2 0 2 2 0 0 2 2 0 1 1 1 0 0 1 2 0 0 0 1 2 0 1 1 0 0 0 1 1 0 0 0 1 1 0 0 0 0 1 2 1 2 2 2 0 1 1 0 0 0 0 0 0 0 1 0 1 0 0 0 0 2 2 1 0 0 0 0 2 0 0 0 0 1 0 0 0 0 1 0 1 1 1 0 1 0 0 1 0 0 0 1 1 1 0 1 0 0 1 0 2 1 0 1 1 1 1 0 0 0 1 0 1 0 2 0 2 2 2 1 2 2 0 2 2 2 1 1 2 1 1 2 1 0 2 1 0 0 2 1 0 0 1 1 1 2 2 0 2 1 1 1 0 2 1 0 0 0 1 0 1 0 1 0 2 1 0 1 2 2 2 0 2 1 0 1 1 1 0 0 0 0 0 2 0 0 1 0 1 1 1 1 1 1 1 1 2 1 0 0 0 1 1 1 1 0 0 0 0 1 2 1 0 0 0 2 0 1 2 0 0 0 0 1 2 0 2 0 0 0 0 1 1 1 0 0 0 0 1 1 2 0 0 0 0 0 0 0 2 1 2 0 1 1 0 0 0 0 0 0 0 0 0 2 0 0 0 0 2 1 1 0 0 1 0 0 0 1 2 0 0 0 1 2 0 2 1 1 1 1 1 0 0 2 0 0 0 0 2 0 1 0 0 2 2 1 1 1 0 1 0 2 0 0 2 0 0 2 0 0 0 0 2 1 0 2 0 0 0 1 0 1 1 1 1 2 1 1 1 0 0 0 0 0 1 0 1 1 0 0 0 1 0 2 2 0 1 1 1 0 0 0 0 0 1 1 0 0 0 1 0 2 0 0 0 2 0 2 2 1 0 2 2 1 2 0 1 0 1 0 0 0 0 0 1 0 0 1 1 0 1 0 1 0 0 1 0 0 1 1 0 0 1 1 0 0 2 0 0 0 0 0 0 0 1 1 1 1 1 1 0 0 1 1 2 1 1 0 1 2 0 0 0 1 0 0 1 1 1 0 0 2 1 1 1 1 2 1 0 0 0 1 0 1 0 2 2 2 1 0 1 0 1 1 1 0 1 0 0 1 0 0 0 0 0 1 1 0 1 0 0 0 0 0 0 0 0 2 0 2 2 0 1 0 0 0 0 0 1 0 0 0 1 1 0 0 0 0 0 2 0 0 0 0 0 1 1 1 1 0 0 0 2 0 1 1 1 0 0 0 0 2 0 2 1 0 0 0 1 0 0 1 1 0 0 0 1 1 1 0 0 1 1 2 1 1 0 0 0 0 2 0 2 2 0 0 1 2 2 0 2 0 0 0 0 0 1 0 0 0 0 0 0 0 0 0 1 2 0 0 2 2 0 1 1 0 0 2 0 2 0 2 2 2 0 2 1 1 1 0 0 0 1 1 2 1 0 0 0 1 1 0 0 0 0 0 1 0 0 0 1 1 0 0 0 0 0 0 0
104 1 0 1 0 0 0 2 2 0 0 1 0 0 0 0 0 0 2 2 0 0 0 2 0 0 0 1 0 2 2 0 0 0 2 1 2 1 0 0 1 1 0 0 2 0 2 0 0 1 2 1 2 2 0 2 0 0 0 2 0 0 1 1 1 0 1 1 0 0 0 1 2 0 2 2 0 0 0 0 0 0 1 0 1 0 0 0 1 2 1 1 0 1 0 1 1 2 0 2 2 2 1 0 0 0 2 2 0 0 1 2 0 0 0 0 0 0 1 1 1 1 2 0 0 0 0 1 1 0 0 0 0 0 0 0 0 0 0 2 2 0 0 0 0 0 0 0 0 0 0 0 0 0 0 0 0 0 1 0 1 0 2 2 0 1 2 0 0 2 0 2 1 1 1 0 0 1 1 1 0 1 1 1 0 0 2 2 0 0 1 2 0 0 1 0 1 1 0 0 0 1 0 0 2 0 1 2 1 0 0 2 1 1 2 2 0 0 1 1 0 0 2 2 0 0 1 0 0 0 0 0 1 2 2 0 0 2 0 0 0 0 1 1 0 2 1 0 0 0 0 0 0 0 0 0 1 1 0 0 1 0 0 0 1 1 0 0 2 0 1 1 0 0 0 0 0 0 1 0 1 1 1 1 2 0 2 2 0 2 0 0 1 0 2 0 2 1 0 1 0 0 1 1 1 1 1 1 0 1 0 2 1 0 2 0 1 0 0 0 1 1 2 1 2 0 0 0 1 0 0 2 1 1 0 0 1 1 2 0 0 0 0 2 2 2 0 0 2 0 0 0 1 1 1 0 0 1 0 0 0 0 2 0 2 1 0 2 2 0 0 0 0 2 1 0 1 1 0 0 1 1 0 1 0 1 1 1 1 1 1 1 0 0 2 0 0 1 0 0 0 0 0 2 2 0 0 1 0 2 0 0 0 0 1 1 0 0 0 0 0 1 0 2 1 1 1 0 0 0 1 0 0 2 2 1 1 2 1 0 2 1 0 1 1 2 1 2 2 1 0 0 0 0 0 0 0 1 1 1 1 1 0 0 1 2 0 2 0 1 1 1 1 1 0 0 0 2 2 0 1 2 1 0 1 0 1 2 2 0 0 2 1 1 1 0 0 0 0 1 1 2 2 0 0 0 2 1 0 1 0 0 1 1 0 1 0 2 0 0 0 2 2 2 0 2 1 0 1 1 1 0 0 0 0 0 1 0 1 1 1 1 1 1 0 1 0 1 1 1 1 0 0 0 1 1 1 0 0 0 1 0 2 2 0 0 0 0 1 0 0 0 1 0 0 0 1 0 0 0 1 0 0 0 0 0 0 0 0 1 0 1 0 0 0 0 0 1 0 0 0 2 1 0 1 0 0 0 0 0 0 1 0 1 0 0 0 0 0 0 0 2 0 0 0 1 1 1 0 0 1 1 0 0 0 0 2 0 2 2 2 1 2 2 0 0 0 0 0 0 0 1 1 1 0 0 2 2 2 0 0 0 1 2 0 1 2 1 0 1 1 1 0 1 1 2 0 0 2 0 1 0 1 1 1 1 0 1 2 1 2 1 0 1 1 0 0 2 0 1 0 0 0 1 2 0 1 1 0 0 1 0 0 1 0 1 0 0 0 0 0 0 1 0 1 0 1 1 1 0 0 2 0 1 2 1 1 1 0 1 0 0 0 0 0 0 0 0 0 0 0 0 0 0 1 0 0 0 2 0 0 2 1 1 0 1 1 1 0 0 0 0 0 1 1 0 2 0 0 0 2 2 0 0 0 1 1 1 0 2 1 1 2 1 0 0 0 0 0 2 1 1 0 0 1 1 1 0 1 2 2 0 1 1 1 0 2 0 2 2 0 2 0 1 0 1 1 2 0 2 0 0 1 1 0 0 0 1 2 2 0 2 0 0 0 0 0 1 0 0 1 0 1 2 0 0 0 0 0 0 1 1 2 0 2 1 2 1 2 0 0 0 0 1 0 1 0 1 1 1 1 1 2 1 0 0 0 1 1 1 0 0 1 1 2 2 2 2 0 0 0 0 0 0 2 0 2 2 0 0 1 1 0 0 0 1 1 0 2 0 0 0 0 1 0 0 0 1 0 0 2 2 0 1 1 1 0 0 0 1 0 1 2 1 1 1 2 1 1 1 2 0 1 1 0 0 1 0 0 0 2 0 1 0 1 1 1 1 2 0 1 0 0 0 0 1 0 0 2 1 1 1 2 2 0 0 0 0 0 2 1 0 1 0 0 0 0 0 0 0 0 2
105 0 0 0 0 0 0 1 1 1 1 0 0 1 0 0 1 1 2 1 0 1 0 1 0 0 0 2 1 2 2 0 0 0 2 0 2 1 0 0 2 2 1 1 0 1 0 1 1 1 0 0 1 1 1 2 0 0 0 1 1 0 1 2 0 1 1 0 0 1 1 2 2 1 1 2 1 1 1 1 1 0 2 0 2 0 1 0 1 2 0 1 1 1 0 1 0 2 2 1 0 1 1 0 0 0 2 1 1 1 1 1 1 2 2 2 2 0 0 2 2 0 1 1 0 0 0 0 2 0 1 1 0 0 0 0 0 0 0 1 2 0 0 0 0 1 0 0 0 0 0 1 0 1 0 0 0 1 0 1 0 0 1 2 0 2 1 1 1 1 0 0 0 2 0 0 0 0 0 0 0 1 0 0 0 0 2 0 0 0 1 0 0 0 2 0 2 1 0 0 0 0 0 0 1 0 1 0 1 0 2 0 2 0 1 2 0 0 1 1 1 1 2 2 0 0 1 0 0 1 0 0 0 0 0 0 0 2 0 0 0 0 1 1 0 2 1 1 2 2 2 0 0 0 0 0 1 1 1 2 0 1 0 0 0 0 0 0 2 1 0 1 1 1 2 2 0 1 0 0 1 1 1 1 1 0 1 1 1 2 0 0 2 0 2 0 2 1 1 0 0 0 0 1 0 1 0 0 1 1 1 1 2 2 0 0 1 1 1 0 1 2 0 0 1 0 0 0 1 0 0 0 2 1 0 0 0 1 2 0 0 0 1 0 0 0 1 1 2 0 0 0 2 2 1 0 0 1 1 1 2 1 1 1 1 0 0 2 1 1 1 1 0 2 1 1 0 2 0 0 0 0 0 1 0 1 1 0 0 1 0 0 0 0 2 1 1 0 1 1 0 1 0 2 2 1 0 0 0 1 1 0 0 0 2 2 2 0 0 2 0 0 1 0 1 1 0 1 2 1 0 1 0 2 0 0 1 1 1 1 2 0 0 1 1 1 1 1 0 0 0 1 0 2 1 0 1 2 2 2 1 1 0 0 2 2 0 1 0 0 0 1 1 2 1 0 1 0 2 0 2 2 1 1 1 0 0 0 0 0 1 0 0 2 0 0 0 0 1 2 0 2 1 1 0 1 1 1 0 1 0 0 0 0 1 1 0 2 0 0 0 2 2 2 1 2 0 0 0 2 0 0 0 0 1 0 0 0 0 0 0 2 2 2 2 1 1 1 1 1 0 0 0 0 0 0 0 1 1 1 0 0 1 2 0 1 1 0 2 0 2 1 1 0 0 0 1 1 0 1 0 0 0 1 2 1 1 0 1 1 1 0 1 0 1 0 1 0 0 0 1 0 1 0 1 1 2 2 0 2 0 0 0 0 1 1 1 0 0 0 0 1 0 1 0 0 0 1 0 0 2 2 0 1 0 1 2 0 2 1 1 1 0 0 2 0 2 0 0 1 0 2 0 1 1 1 2 2 2 0 0 0 0 2 0 1 1 1 0 1 0 2 0 1 1 2 0 0 1 2 0 0 2 0 2 2 2 0 2 2 2 1 1 2 0 0 1 2 0 1 0 1 0 1 1 0 2 2 0 0 0 0 0 2 0 1 0 2 1 0 0 0 0 0 1 0 0 1 1 0 0 1 0 0 1 1 1 0 2 2 1 0 0 1 0 0 0 0 0 0 0 0 0 0 0 0 0 0 1 0 0 1 2 2 1 0 0 0 0 2 1 0 0 1 1 0 0 0 0 0 2 2 0 0 0 1 1 1 1 2 0 2 2 0 1 1 0 0 1 1 0 0 0 0 0 1 0 0 1 2 2 0 1 1 0 0 1 2 2 1 0 1 0 0 0 2 1 2 0 2 0 0 0 0 0 0 0 0 1 0 0 0 1 0 1 1 0 0 0 0 2 0 1 1 1 0 1 0 0 0 0 1 0 0 0 1 0 0 2 0 0 1 1 0 0 0 0 1 0 1 2 2 0 0 0 0 0 2 0 2 0 0 0 2 1 0 0 2 0 0 0 1 0 0 2 1 1 0 0 1 0 1 0 0 1 1 2 1 2 0 1 0 1 1 0 0 1 1 1 0 2 1 0 1 0 0 0 1 0 0 0 1 1 2 1 1 1 1 0 1 2 0 0 2 1 0 2 0 0 0 2 0 1 0 0 1 0 1 2 0 1 0 0 0 0 0 0 2 0 0 0 0 2 2 0 0 0 1 0 1 1 0 0 0 0 0 0 0 0 1 1 1
106 0 0 2 1 0 0 2 1 1 2 0 1 1 0 1 0 1 0 0 1 1 0 2 0 0 1 2 0 1 1 1 1 1 2 1 2 1 1 0 1 1 0 1 0 0 0 0 1 1 1 1 2 2 0 2 0 0 0 0 0 1 1 1 1 0 2 0 0 0 0 1 1 1 1 2 1 0 0 0 1 0 2 1 2 0 1 0 2 2 0 2 1 1 0 1 0 0 0 0 0 2 1 0 0 0 2 2 0 0 1 1 0 1 0 0 1 0 1 1 1 0 2 0 0 0 0 1 2 0 0 0 1 0 0 0 2 0 1 0 0 0 0 0 1 0 0 0 0 0 0 1 0 0 2 1 0 1 1 1 1 1 1 2 1 2 2 2 0 0 1 0 0 2 2 0 0 1 0 1 0 0 0 0 0 0 0 1 1 0 2 0 0 0 2 0 2 1 0 0 0 0 0 1 2 0 1 0 0 0 1 1 1 0 2 2 0 0 2 0 1 1 1 2 0 0 1 0 0 1 0 0 0 0 0 0 0 2 0 0 0 1 1 2 0 2 0 0 0 0 0 0 0 1 1 0 0 2 0 0 2 2 0 0 0 0 0 0 2 0 0 1 0 1 0 0 0 0 2 0 2 0 0 0 1 0 1 0 1 1 0 1 1 0 2 0 1 0 0 0 0 0 0 1 0 0 0 0 0 0 0 1 1 0 1 0 1 1 0 0 0 2 1 0 2 0 0 0 0 0 0 1 1 1 0 0 0 1 1 0 0 0 1 2 0 0 2 0 1 0 1 0 1 1 1 0 0 0 0 2 2 0 1 0 1 0 0 2 2 0 0 0 0 2 1 0 1 2 0 0 0 1 0 1 0 1 1 1 1 1 0 1 2 0 2 1 1 1 0 0 0 1 0 1 1 1 0 1 0 1 1 0 0 0 2 2 1 0 0 0 0 0 1 1 0 0 2 0 0 0 0 0 0 1 0 0 0 0 0 0 2 0 0 0 0 1 0 0 1 0 0 1 0 2 2 0 2 1 0 1 1 1 1 0 0 0 0 2 0 1 1 1 1 1 2 0 2 0 2 0 2 2 1 0 1 0 1 1 0 0 1 1 1 0 0 0 0 0 1 2 0 2 2 0 0 0 2 0 1 0 2 0 0 2 0 0 0 2 2 1 1 2 1 1 0 1 0 1 0 2 0 1 0 0 0 0 2 1 0 2 0 0 2 1 1 1 1 2 1 1 0 0 0 0 1 1 1 0 0 1 0 0 0 1 0 1 1 0 1 0 1 1 0 0 0 0 0 0 0 0 2 0 0 0 0 0 0 0 1 2 0 1 0 1 0 0 0 0 0 0 0 2 1 1 0 1 1 1 0 1 0 0 0 0 0 0 1 0 0 0 0 1 0 0 1 1 1 0 0 0 1 1 0 1 0 0 2 1 2 2 1 1 0 1 1 0 2 0 0 0 0 2 0 2 1 0 1 2 1 1 0 1 1 0 1 0 0 2 1 1 1 1 1 0 0 1 1 0 2 0 0 0 1 0 0 1 0 1 2 1 2 0 0 0 1 0 0 2 0 1 0 0 0 1 2 0 2 1 0 0 0 0 0 1 1 1 0 2 2 0 0 0 0 0 2 0 0 0 0 0 0 1 0 0 0 0 0 1 1 2 1 1 0 0 0 1 0 1 0 1 1 1 0 1 1 1 0 0 0 0 0 0 0 1 0 1 1 2 0 0 0 0 0 1 1 0 2 0 0 0 2 2 0 0 0 1 1 1 0 2 0 1 2 0 0 0 0 1 0 1 1 1 0 0 1 1 1 1 1 1 0 0 0 0 2 0 1 0 2 1 1 1 0 1 1 2 1 2 0 2 0 0 2 0 0 0 0 2 1 0 1 0 0 0 0 0 0 1 1 0 2 0 1 2 0 0 0 0 1 0 1 2 0 0 0 1 1 0 1 0 0 0 1 0 0 0 0 0 1 1 2 2 2 0 0 0 0 2 0 0 2 0 0 0 2 0 2 2 0 0 0 1 0 0 2 1 2 1 0 1 1 1 0 0 0 0 2 2 2 0 0 0 0 2 2 2 2 0 1 1 1 2 0 2 0 1 1 1 0 2 0 1 2 0 1 0 0 0 0 0 2 0 1 0 0 0 1 0 0 1 1 0 1 0 0 0 0 1 1 0 1 0 0 0 0 2 0 1 1 1 1 1 0 0 0 0 0 0 0 1 0 0 0 2 1 0 0 1 1 0 0 1
107 1 0 2 1 0 0 1 0 2 2 0 0 0 0 0 0 1 1 1 0 0 0 0 0 0 1 1 0 1 1 0 0 1 1 0 2 1 0 0 0 0 0 1 0 0 0 0 2 0 0 0 0 0 2 1 0 0 0 0 0 2 1 1 0 0 1 0 0 0 0 0 1 0 1 2 1 1 1 1 0 0 2 0 2 0 0 1 2 2 1 2 1 2 1 2 1 1 0 2 0 2 0 1 0 0 2 1 1 1 0 1 0 1 0 1 2 1 1 1 1 0 2 1 1 1 1 0 1 0 0 0 0 0 0 0 0 0 0 2 1 0 0 0 1 2 0 0 0 0 0 1 0 0 1 1 1 0 1 1 1 0 1 2 1 2 2 1 2 0 0 0 0 2 1 0 0 0 0 0 0 0 0 0 0 0 0 2 1 0 2 0 0 0 2 0 1 1 0 0 0 0 1 0 2 0 1 0 0 0 1 1 1 0 1 2 1 0 1 1 1 1 0 1 0 0 1 0 1 2 0 0 0 0 1 1 0 2 0 0 0 1 1 0 0 0 0 0 1 1 1 0 0 0 0 0 2 1 0 0 0 0 0 0 0 0 1 1 0 0 1 1 0 1 0 0 0 0 1 0 1 1 0 0 1 0 2 1 1 2 0 0 1 0 2 0 2 1 0 1 0 0 1 0 1 1 0 1 0 1 0 1 2 0 1 0 2 0 0 0 1 1 1 0 2 0 1 0 0 0 0 2 0 1 0 0 0 0 2 2 1 1 1 1 1 1 0 0 2 1 0 0 2 2 2 0 1 0 0 1 1 1 2 1 2 0 0 0 1 1 1 1 2 1 1 1 1 0 1 0 1 1 0 0 0 0 1 0 0 1 0 0 2 0 2 2 1 0 0 0 0 0 1 1 0 0 1 0 0 2 0 0 0 0 1 1 0 0 0 0 0 1 0 0 0 0 1 0 0 0 0 0 0 1 1 1 0 0 0 0 2 0 1 1 1 2 0 1 1 0 0 0 1 1 1 0 1 1 1 0 0 1 0 0 0 2 1 1 0 0 0 0 1 1 0 0 0 2 1 1 2 1 2 0 0 0 2 0 0 1 1 0 1 0 1 0 1 0 0 2 0 2 1 1 0 1 1 0 0 0 0 1 0 0 0 2 0 1 1 2 2 1 2 2 1 2 1 1 0 2 0 1 0 2 0 0 1 0 1 1 0 1 1 2 1 2 0 1 1 1 0 1 0 1 2 0 1 1 0 1 0 0 1 1 0 0 0 1 1 0 1 1 0 0 0 0 0 0 0 0 1 0 0 0 1 0 0 0 0 0 1 0 1 0 1 0 1 0 0 0 1 1 0 1 1 0 1 2 0 1 0 0 0 1 0 0 1 0 0 0 0 0 0 1 0 0 1 1 0 0 1 1 1 2 0 0 1 0 2 2 0 1 0 0 2 0 2 0 0 1 0 1 1 0 0 0 0 2 1 0 0 0 1 0 1 0 2 1 0 1 0 1 0 1 1 2 0 0 2 0 2 0 2 1 2 2 2 1 1 2 2 0 0 0 1 0 0 2 0 2 1 0 0 1 2 0 1 1 1 0 1 0 0 2 0 1 0 1 1 0 0 0 0 0 0 0 0 0 0 0 0 1 0 0 0 0 1 0 2 2 1 0 0 0 0 0 1 0 0 0 0 0 0 0 0 0 0 0 2 0 0 0 2 0 0 0 0 0 0 1 0 0 1 0 0 0 1 0 0 0 2 2 0 0 1 2 0 2 1 2 1 1 2 1 0 0 1 0 0 1 1 1 0 1 1 1 0 0 1 2 2 0 2 2 0 0 2 0 2 2 2 1 0 1 0 0 0 1 1 2 1 0 2 1 0 0 0 0 0 0 0 0 0 0 0 0 0 0 0 0 2 0 0 2 0 0 0 0 0 0 0 2 0 0 0 0 1 0 1 0 0 0 1 0 0 0 0 1 1 2 2 2 2 0 1 1 0 1 1 2 0 0 0 0 2 0 2 2 0 0 0 2 0 0 2 2 0 1 0 1 1 1 0 1 2 0 1 0 1 1 0 1 1 1 1 1 1 2 0 0 2 2 0 2 0 0 0 1 0 1 1 0 2 1 2 0 1 0 0 0 2 0 0 2 0 0 2 0 0 1 1 0 0 0 0 0 0 0 2 0 0 1 0 0 0 2 0 1 0 1 0 0 0 0 1 1 1 0 1 2 1 1 0 0 0 0 0 0 0 1 0 2
108 1 0 2 0 0 0 2 1 0 0 1 0 1 0 1 0 2 1 1 1 2 0 2 0 0 0 2 0 2 2 0 1 1 2 0 2 2 0 0 2 2 1 0 0 0 1 0 1 1 0 0 0 0 1 2 0 0 0 1 1 0 2 2 0 1 1 0 0 0 0 0 2 0 2 2 0 0 2 0 2 0 2 1 1 0 0 1 2 2 0 1 1 1 0 2 1 1 1 2 0 1 0 0 0 0 2 1 1 1 0 1 1 2 2 2 2 1 2 0 0 2 2 1 1 1 1 1 2 1 0 1 0 0 0 0 0 0 0 2 2 0 0 0 0 1 0 0 0 0 0 0 0 0 0 1 0 1 0 2 1 1 1 2 1 1 1 0 1 1 1 1 2 0 1 0 0 1 0 1 0 1 1 1 0 0 1 1 0 1 0 1 0 0 1 1 2 1 0 0 0 0 0 1 2 1 1 1 2 0 2 0 1 0 1 1 0 0 1 0 2 2 1 1 1 0 1 0 1 2 0 0 0 0 0 0 0 2 1 1 0 0 1 2 0 2 0 0 0 0 0 0 0 0 1 0 1 2 2 2 0 2 0 0 0 0 0 0 2 1 0 1 0 1 0 0 0 1 1 1 1 1 1 1 1 0 2 1 1 2 0 0 1 0 2 0 1 2 0 1 1 0 2 0 1 1 1 0 0 2 0 2 1 1 2 0 1 0 0 0 0 2 1 0 2 1 1 0 1 1 0 1 0 0 0 0 0 2 0 0 0 2 2 1 0 0 1 0 2 0 0 0 1 1 0 1 1 2 0 0 0 0 1 1 1 0 0 0 0 2 2 2 0 2 0 0 1 1 1 0 0 1 0 0 1 0 0 0 0 0 0 2 0 0 1 0 0 1 0 0 0 0 0 1 1 1 0 1 0 2 0 0 1 0 0 2 0 1 0 1 0 1 1 0 1 1 0 1 2 0 0 1 0 2 1 1 0 1 1 0 2 0 1 1 1 1 0 0 0 0 1 0 0 1 1 1 1 1 0 0 1 1 0 0 0 2 1 1 0 0 0 1 0 2 1 1 0 2 1 2 1 1 1 1 2 2 0 0 0 0 1 1 0 2 0 0 0 2 2 1 1 1 1 1 1 1 2 1 0 2 0 1 0 1 0 1 0 2 2 1 1 2 1 1 1 1 0 0 1 1 1 0 0 0 1 0 2 0 1 2 0 0 2 2 2 1 1 0 2 2 0 0 0 1 1 1 0 1 0 1 0 0 0 1 0 1 1 1 0 1 0 0 2 0 2 0 2 1 0 1 1 0 2 2 0 0 0 0 0 0 0 2 0 0 2 0 0 0 0 0 0 2 0 2 0 0 1 1 0 1 1 0 0 0 0 0 0 0 0 0 0 1 0 0 0 0 1 1 0 0 0 0 0 1 0 1 2 0 2 2 1 1 0 0 2 0 2 0 0 0 0 2 1 1 0 0 2 1 1 0 0 0 0 0 1 0 1 2 0 0 1 0 0 1 1 2 0 0 2 0 0 0 1 0 1 1 1 1 2 1 2 1 0 1 1 0 0 2 0 2 0 0 0 0 1 0 1 1 0 0 1 0 0 2 0 2 0 1 1 0 0 0 1 0 2 1 1 0 1 0 1 1 0 0 1 1 1 2 0 2 0 0 0 0 0 0 0 0 0 0 0 0 0 1 1 2 0 0 1 0 0 0 0 1 0 1 1 1 0 1 1 0 0 0 0 0 0 2 2 2 1 0 0 0 1 2 1 1 1 2 0 2 2 0 1 1 0 0 0 0 0 0 0 0 2 1 1 0 0 1 1 0 0 0 2 0 1 2 1 1 1 1 0 1 0 1 1 0 0 1 1 1 2 1 0 1 0 0 0 0 0 0 1 0 0 0 0 1 1 0 1 0 2 1 1 0 1 0 0 0 0 0 0 0 0 0 1 0 1 0 0 0 2 0 0 1 0 0 2 2 2 2 1 0 0 1 1 0 2 1 0 1 2 1 2 0 2 2 0 0 1 0 0 0 2 2 0 1 0 2 0 0 0 0 0 1 2 0 0 0 0 0 0 2 0 2 0 0 0 1 2 2 0 2 0 0 0 0 0 0 0 1 2 1 1 1 1 1 0 0 2 0 1 1 1 1 2 1 1 0 0 2 1 0 0 0 0 0 1 0 0 0 0 0 0 1 0 1 1 0 0 0 1 2 0 0 0 0 0 1 0 0 0 0 0 0 1 0 0 1 1 0
109 1 0 2 0 0 1 2 1 1 2 0 0 0 0 0 0 0 0 0 2 2 0 2 0 0 0 2 1 2 2 2 1 1 1 0 2 1 0 0 1 1 1 1 1 0 0 0 1 1 1 1 1 2 0 1 0 0 0 0 0 2 1 2 0 2 0 0 0 0 0 1 2 0 1 1 0 0 1 1 0 0 2 0 0 0 0 1 2 2 2 2 1 1 0 1 0 1 0 2 1 2 0 0 0 0 2 1 1 0 0 2 0 0 0 0 0 0 1 1 1 0 1 1 0 0 0 1 1 0 1 0 0 0 2 2 0 0 0 1 0 0 0 0 1 1 0 1 0 0 0 0 1 0 0 0 0 1 0 0 1 2 0 2 0 1 1 2 0 0 0 0 2 0 2 0 0 2 0 2 0 0 1 1 0 0 1 2 0 1 0 2 1 2 2 0 1 2 0 0 0 0 1 0 2 0 0 2 1 0 1 1 1 1 0 2 0 1 2 1 1 1 2 2 0 0 1 0 1 0 0 0 1 1 2 1 0 2 0 0 0 0 1 2 0 2 0 0 1 1 1 0 0 1 1 0 0 1 0 0 0 0 0 0 1 1 0 0 2 0 1 0 1 1 0 0 0 0 1 0 1 1 1 1 2 0 2 0 1 1 0 1 0 0 2 0 2 0 0 0 0 0 1 0 1 0 1 1 1 1 0 1 1 0 0 0 1 0 0 0 1 0 1 0 0 0 0 0 0 1 0 1 0 0 0 0 0 2 2 1 1 1 0 2 0 0 2 0 2 0 0 0 2 2 2 0 2 0 0 1 1 0 0 0 0 0 0 0 2 0 0 0 0 2 1 0 2 0 0 0 1 0 0 0 1 0 0 0 0 0 0 0 0 0 1 0 0 0 1 1 1 1 1 2 1 1 1 1 0 2 0 1 1 0 1 2 1 0 0 1 1 1 0 1 0 0 1 0 1 0 1 0 0 1 1 0 0 2 1 0 1 1 0 1 1 1 0 1 1 1 0 0 0 2 1 0 1 1 1 1 1 1 1 1 0 1 1 2 0 2 1 1 1 1 1 1 0 1 2 0 2 1 2 0 0 0 2 1 0 0 1 1 0 2 1 0 0 1 1 2 0 2 1 1 0 2 2 0 0 1 0 0 0 1 0 1 0 2 1 1 1 2 2 2 1 2 0 0 0 2 0 1 0 0 0 0 2 0 1 1 1 0 1 1 0 1 1 1 1 1 1 0 0 0 0 0 0 0 1 0 0 0 0 0 0 0 0 0 2 0 1 1 0 0 0 0 0 2 0 2 0 0 0 1 2 1 1 0 0 0 0 1 1 1 0 1 0 0 0 0 0 2 2 1 0 1 1 1 0 1 0 0 0 0 0 0 0 0 0 0 0 2 0 1 0 1 0 0 0 0 1 1 0 1 0 1 2 0 2 1 1 1 1 2 0 0 0 1 0 0 0 1 0 2 0 0 1 1 1 0 0 0 1 1 1 1 2 2 0 0 0 1 0 0 1 0 2 0 1 1 0 0 2 1 2 2 1 1 1 1 1 1 1 1 0 1 0 2 0 2 0 2 0 2 2 1 1 2 0 0 0 0 0 1 0 0 0 0 0 0 0 1 0 0 1 0 0 0 1 0 1 1 1 0 1 1 0 0 1 1 0 0 0 0 0 0 0 0 0 0 0 0 0 0 0 0 0 0 1 0 1 1 0 0 0 2 1 1 0 1 0 1 0 1 1 0 0 0 0 1 1 1 0 0 0 1 1 2 1 2 1 1 1 0 0 0 0 0 1 0 0 0 0 0 1 1 1 1 2 2 1 0 0 0 2 0 2 0 2 2 2 2 0 0 1 1 0 2 0 2 0 0 2 0 0 1 1 0 1 1 0 1 1 0 0 0 1 0 0 0 2 0 0 2 0 0 0 0 0 1 0 1 1 0 1 1 2 0 1 0 1 0 1 0 0 0 0 2 1 1 1 1 2 0 1 1 0 2 1 1 1 0 0 1 2 1 2 2 0 0 0 1 1 1 2 2 0 1 1 0 1 0 0 0 0 1 1 2 2 0 0 0 0 1 1 1 2 0 0 0 2 1 1 1 1 1 1 0 0 1 0 1 1 1 1 0 0 1 0 1 2 0 2 0 0 0 0 1 1 2 1 0 0 0 0 0 0 0 0 0 2 0 0 0 0 1 1 1 1 0 0 0 0 0 0 0 0 0 0 1 0 0 0 0 0 0 0 0 0 1 1 1
110 1 0 2 1 0 0 1 2 0 0 1 0 1 0 0 1 0 2 1 1 2 0 2 0 0 1 1 0 1 1 1 0 0 2 0 2 1 0 0 0 0 1 1 0 1 1 0 2 0 0 0 1 1 1 2 0 1 1 0 0 0 2 2 1 0 2 0 0 0 0 1 2 1 2 2 0 0 1 2 0 0 2 0 2 0 0 0 0 2 0 1 1 1 1 2 2 1 0 2 1 2 1 0 0 0 2 1 1 0 0 2 1 1 1 1 1 0 1 1 1 0 2 1 1 1 1 0 1 0 2 0 0 0 0 0 0 0 0 0 0 0 0 0 0 1 0 0 0 0 0 0 1 1 1 1 0 0 1 1 0 1 1 1 2 2 1 1 1 1 1 0 0 2 0 0 0 1 0 1 0 1 0 0 0 0 0 1 1 0 1 0 0 0 2 0 1 2 0 0 0 1 0 0 2 0 1 1 0 0 1 2 1 0 2 1 1 0 1 1 1 1 2 2 0 0 1 1 1 0 0 0 0 0 0 0 0 2 0 0 0 0 2 1 0 1 1 0 1 1 1 0 0 1 1 0 0 1 0 0 0 0 0 0 0 0 0 1 2 0 0 1 0 2 0 0 0 2 1 1 0 2 0 0 0 0 1 0 2 1 0 1 0 0 2 0 1 1 0 0 1 0 0 1 0 0 0 0 0 1 0 1 1 0 2 0 1 0 0 0 1 1 0 0 2 0 0 0 2 0 0 0 0 1 0 0 0 0 2 0 0 0 2 0 1 1 1 0 2 1 0 0 1 1 1 0 0 1 0 0 1 1 2 0 2 0 0 0 0 2 2 2 1 1 0 0 1 0 1 0 0 2 0 0 1 0 0 0 0 0 0 0 1 0 2 1 1 1 0 0 0 0 0 2 2 1 0 2 0 2 0 0 1 0 1 2 1 0 0 0 0 0 0 1 2 1 1 0 2 1 1 0 0 1 0 0 0 2 0 0 0 1 1 1 1 2 1 0 0 0 0 0 1 2 1 1 1 2 2 1 1 1 0 0 1 1 0 1 0 0 0 1 1 1 0 0 2 2 1 0 0 1 1 0 1 1 1 1 0 1 1 2 0 2 0 1 1 1 1 2 0 2 2 0 2 0 2 1 0 1 0 0 0 0 1 1 0 2 0 1 1 2 2 2 2 2 0 0 1 1 0 1 0 2 1 0 2 0 1 1 1 1 2 2 2 1 1 1 1 2 1 0 0 0 1 2 1 0 0 0 1 0 1 1 0 0 0 0 2 0 1 0 0 0 0 0 0 2 0 2 0 0 1 1 0 0 0 0 0 0 0 2 1 0 0 0 0 0 0 0 1 1 0 2 0 0 0 1 0 1 0 0 0 1 0 1 0 0 1 1 1 1 0 0 0 1 1 0 0 0 1 1 1 0 0 1 1 0 1 1 0 0 1 1 1 0 1 0 0 0 0 1 1 1 0 0 1 2 0 2 1 1 2 1 1 2 0 2 1 0 1 0 0 0 1 1 1 0 2 0 1 1 2 1 2 2 1 1 1 1 1 1 1 1 1 1 0 1 0 1 0 1 0 1 0 0 1 2 0 0 1 0 0 1 0 0 0 1 1 1 0 0 1 1 1 0 1 0 1 0 0 1 0 0 1 1 0 0 1 1 0 0 0 0 0 0 0 0 0 0 0 0 0 0 1 1 0 0 1 0 0 1 2 2 2 0 0 1 0 0 0 2 0 0 0 0 0 2 1 1 1 0 0 0 0 2 0 1 0 2 0 1 2 0 0 0 0 2 0 2 2 2 0 0 2 1 1 0 0 0 0 0 0 0 2 0 2 1 0 0 0 0 0 1 0 1 1 0 0 2 1 1 2 0 0 0 0 0 0 0 0 0 1 1 0 0 1 1 0 0 2 1 2 1 1 0 1 0 0 1 0 2 0 0 0 1 1 0 2 0 0 0 1 0 0 0 0 2 2 2 2 2 2 1 1 1 0 2 0 1 1 0 1 0 2 0 2 1 0 0 1 1 0 0 1 2 0 1 0 2 0 0 1 0 1 2 1 2 2 0 0 0 0 1 0 0 1 1 0 0 1 0 1 2 0 1 0 0 0 1 0 1 2 1 1 0 1 1 0 0 1 0 1 1 1 0 1 0 0 1 1 0 2 0 1 1 2 0 0 0 1 0 0 0 0 1 0 0 2 1 1 1 0 0 0 0 0 0 1 1 0 1 0 0 0 0 0 0 1 1 1 1
111 0 0 1 0 0 0 1 2 0 1 1 1 1 0 1 0 1 1 0 2 2 0 2 0 0 1 2 1 2 2 0 1 2 0 0 1 2 0 0 2 2 0 0 0 0 0 0 1 0 1 1 1 1 1 2 0 0 0 2 0 0 0 0 1 0 1 0 0 1 0 1 1 0 1 2 1 0 0 0 1 0 1 1 1 0 0 0 1 2 0 0 0 2 0 1 0 0 0 1 0 2 1 0 1 0 2 1 1 1 0 1 0 2 0 0 2 0 2 0 0 1 2 1 1 1 1 0 2 0 0 0 0 0 0 0 0 0 0 2 1 0 0 0 0 0 0 0 0 0 0 1 0 1 1 0 0 1 0 1 1 0 1 2 2 2 1 1 1 1 0 0 0 2 2 0 0 1 0 1 0 1 0 1 1 0 0 1 0 0 1 1 1 1 1 1 2 1 0 0 0 0 1 0 2 0 0 0 1 0 1 2 0 2 1 2 1 1 2 0 1 1 2 2 0 0 1 0 0 2 0 0 0 0 0 0 0 2 0 0 0 0 2 2 0 2 0 0 0 0 0 0 0 0 0 0 1 2 1 1 0 1 0 0 0 0 0 1 1 0 2 1 1 2 0 0 0 1 1 1 0 1 0 0 0 0 0 2 0 2 1 1 0 1 2 1 1 0 0 1 0 0 1 0 1 0 1 0 1 1 1 0 2 0 1 0 2 1 0 0 0 2 1 0 2 0 1 0 1 0 0 1 0 2 0 1 0 1 1 0 0 0 2 1 0 1 0 0 2 2 1 1 1 1 1 0 1 1 0 0 0 0 1 0 1 0 0 0 0 2 2 2 1 2 1 1 2 0 0 0 1 1 1 2 1 1 1 0 0 1 0 0 0 0 2 0 0 1 1 1 1 1 1 1 1 0 0 1 0 1 1 0 1 0 0 1 0 1 0 0 0 2 0 2 1 1 1 0 2 0 1 0 0 1 1 1 0 2 0 0 0 2 0 1 0 1 0 0 0 0 0 0 1 2 2 1 2 2 2 1 1 2 1 0 0 1 0 2 0 1 1 2 2 2 1 0 2 2 1 1 2 2 2 1 0 0 1 1 1 0 0 2 0 2 0 1 1 0 0 1 1 2 1 0 1 1 1 0 0 1 0 0 0 1 1 0 0 2 0 0 0 2 2 2 0 2 1 0 2 1 1 0 0 0 0 0 1 0 0 0 1 1 2 1 0 1 1 2 0 0 0 0 0 0 0 1 0 0 0 1 0 0 1 2 1 1 1 2 0 1 0 0 0 0 0 0 0 2 0 2 0 0 0 0 0 0 0 0 0 0 0 1 0 0 0 0 0 0 0 0 0 2 0 2 0 0 2 1 0 2 1 0 0 1 1 1 0 0 0 0 0 2 0 0 0 1 0 2 0 0 0 1 0 2 0 1 2 0 1 1 0 1 1 1 1 0 2 1 0 1 0 1 1 0 0 0 1 2 2 0 0 0 1 2 0 2 1 2 1 0 1 0 0 0 0 1 1 0 0 2 0 0 2 0 2 2 2 2 2 0 0 0 1 2 1 0 0 2 0 2 0 2 0 0 2 0 0 2 0 0 1 0 0 2 0 0 0 0 0 0 0 2 1 0 1 1 0 0 1 0 0 0 1 0 1 1 0 1 1 2 1 1 0 0 0 0 0 0 0 0 0 0 0 0 0 0 0 0 2 0 0 1 2 2 1 0 0 2 0 0 0 1 1 0 0 0 0 1 1 2 0 0 0 0 0 1 1 1 0 2 0 1 2 1 0 0 1 1 1 2 1 1 0 0 1 1 0 1 2 2 1 0 1 1 1 0 2 1 1 1 1 1 0 1 0 1 1 2 0 2 0 0 1 1 0 1 0 0 2 1 1 2 0 0 0 0 0 0 0 0 1 0 0 2 0 0 0 1 0 0 0 0 0 1 1 1 1 1 2 0 0 0 0 1 0 0 0 1 1 1 1 1 2 0 0 0 0 1 0 2 0 0 1 0 2 0 2 1 0 0 0 2 0 0 2 1 1 1 0 1 1 1 1 0 1 1 1 1 1 1 0 1 0 2 2 0 2 0 1 1 2 2 1 1 0 1 1 2 0 0 0 0 2 2 2 0 0 2 0 2 1 0 0 1 1 0 1 1 1 0 1 1 2 0 0 0 0 0 0 0 1 0 0 0 0 1 0 0 2 0 0 0 1 1 0 1 1 0 0 1 0 1 0 0 0 0 0 0 0 0 1 1
112 1 0 2 1 0 0 2 1 1 1 0 0 1 0 1 0 2 0 0 2 2 0 1 1 1 1 2 0 2 2 0 0 0 1 0 1 1 0 0 2 2 1 0 0 0 0 0 1 1 1 1 0 0 2 1 0 0 0 1 1 0 2 2 0 2 0 0 0 1 1 1 2 0 2 2 0 0 0 0 0 0 2 0 2 0 1 1 1 1 1 1 2 0 0 0 0 1 0 1 0 2 0 0 1 1 2 2 0 1 1 1 1 1 1 1 1 0 1 1 1 1 1 2 1 1 1 0 2 0 0 0 0 0 0 0 0 0 2 0 0 0 1 0 0 0 0 1 0 0 0 1 0 0 1 0 0 1 0 1 1 0 2 2 1 2 1 0 1 1 0 0 0 2 2 0 0 0 0 0 0 0 1 1 0 0 1 1 0 0 0 0 1 2 2 1 1 1 0 0 0 0 0 1 2 0 1 1 1 0 2 1 1 0 1 2 2 0 2 0 2 2 1 1 1 0 2 0 0 2 0 0 0 0 0 0 0 2 1 1 0 0 2 1 0 1 1 1 0 1 1 1 0 0 0 0 2 1 1 1 0 1 0 0 0 0 0 0 2 0 0 2 0 2 1 0 0 1 0 0 1 1 0 0 1 1 0 1 0 1 0 1 0 0 2 0 2 1 0 1 0 1 0 0 0 1 0 1 1 1 0 0 2 0 2 2 2 0 1 0 1 2 1 1 0 0 0 0 1 1 0 1 1 1 0 0 0 2 0 0 0 0 0 2 1 1 1 0 1 1 0 0 1 1 1 0 0 0 0 2 2 0 2 1 2 0 0 1 1 1 1 1 0 2 1 1 1 1 1 0 0 0 0 1 0 1 1 0 0 0 1 2 0 0 1 1 1 0 2 2 2 2 0 1 1 0 0 1 0 1 1 0 2 0 0 2 0 1 0 0 0 2 2 0 2 2 0 1 1 0 0 0 1 1 1 1 0 1 1 0 1 1 0 0 0 0 0 0 1 0 0 0 1 2 2 1 2 1 1 0 0 1 0 1 0 1 0 0 0 1 1 1 2 1 0 0 0 1 2 0 1 1 0 0 2 1 0 0 0 0 2 0 0 2 1 0 0 0 0 2 0 2 2 0 0 0 2 0 1 1 0 2 1 1 1 0 0 0 0 2 2 0 2 2 0 2 1 1 0 2 0 1 0 1 0 0 1 0 1 1 1 1 2 2 1 0 1 2 1 1 0 1 0 0 0 0 0 0 0 2 0 0 1 1 0 0 0 1 1 0 1 1 0 0 0 0 0 1 0 1 0 0 0 0 0 0 0 0 0 0 0 2 0 0 0 0 0 0 0 0 1 1 1 1 0 1 1 2 0 2 1 0 0 1 0 1 0 0 0 0 0 1 0 0 0 1 1 2 0 0 0 0 0 1 0 0 1 1 2 2 2 1 1 1 1 0 1 0 0 0 1 1 1 1 1 1 2 2 1 0 0 0 2 1 1 2 0 1 0 1 0 2 0 0 0 1 1 0 2 0 1 0 2 1 2 2 1 2 1 1 2 0 0 2 1 1 0 2 0 2 1 0 0 1 0 0 1 2 0 0 2 0 0 1 0 1 1 2 2 0 0 0 1 0 1 1 0 0 0 0 0 1 0 0 0 0 0 1 1 2 0 1 0 0 0 0 0 0 0 1 1 1 1 1 0 0 0 0 1 1 0 0 0 0 0 2 0 0 0 2 0 1 0 0 0 1 1 0 0 0 2 2 0 0 1 2 0 1 1 2 0 2 2 0 0 0 0 0 1 1 0 1 0 0 2 1 0 0 1 1 1 0 0 0 2 0 2 1 2 2 1 2 0 0 0 0 0 0 0 1 0 0 2 1 0 1 0 1 1 0 1 0 0 0 0 0 1 0 0 0 2 0 1 1 1 0 0 0 0 0 1 0 1 0 1 2 1 0 1 0 0 0 0 2 0 2 0 1 1 1 2 2 2 0 0 0 2 1 0 2 0 0 0 0 1 1 1 2 0 0 0 1 0 2 2 2 0 0 0 1 1 1 1 0 0 1 2 1 1 0 0 0 0 0 1 1 0 1 0 0 2 1 0 0 1 0 0 2 0 0 0 2 0 1 0 0 1 1 0 1 2 0 0 2 1 0 1 0 0 2 0 0 1 0 0 0 0 0 0 0 2 0 0 0 0 1 0 2 0 0 0 0 1 2 0 0 0 0 0 1 0 0 0 1 0 0 0 0 0 0 2 0
113 0 0 1 0 0 0 2 2 0 0 1 1 1 0 1 0 0 0 0 2 2 0 2 0 0 0 2 1 2 2 2 1 1 2 0 2 2 0 0 2 2 0 0 0 0 0 0 2 0 0 0 0 0 1 1 0 0 0 2 0 1 2 2 0 1 1 0 0 1 1 1 2 0 2 2 0 0 0 0 1 0 1 1 1 0 0 0 1 1 0 0 0 1 0 0 0 1 0 2 0 1 0 0 0 0 2 2 1 0 0 2 1 2 1 1 2 0 2 2 2 0 2 2 2 2 2 1 1 0 1 0 0 0 0 0 0 0 1 0 1 0 0 0 1 0 0 0 0 0 0 2 0 0 0 0 0 1 0 2 2 2 1 2 0 1 0 1 1 1 0 0 0 2 1 0 0 0 0 0 0 0 1 1 0 0 1 2 1 0 2 1 1 1 2 0 0 1 0 1 0 1 0 0 2 0 0 1 1 0 1 1 0 1 0 2 0 1 1 1 1 1 2 2 0 0 1 0 0 1 0 0 0 0 0 0 0 2 0 0 0 0 2 1 1 2 1 0 0 0 0 0 0 0 0 1 0 2 0 0 2 2 0 0 0 0 0 0 1 0 0 2 0 2 0 0 0 1 1 0 1 1 2 2 2 0 2 2 0 2 0 0 1 0 2 0 2 0 0 0 0 0 0 1 0 0 1 0 0 2 0 2 2 0 1 0 2 0 0 0 0 2 2 1 1 0 1 0 0 1 0 2 1 2 0 0 0 0 1 0 0 0 0 2 1 1 1 0 2 0 0 0 2 2 2 0 1 2 0 0 0 0 2 0 2 0 0 1 2 0 0 0 1 2 1 1 1 0 0 0 2 0 0 0 1 0 0 0 0 0 0 1 0 1 2 1 1 1 0 0 1 0 1 2 1 0 1 0 1 1 0 0 0 0 1 1 1 1 0 0 0 2 1 2 2 2 2 0 0 0 0 0 0 1 0 0 1 1 1 0 0 2 0 1 1 1 0 0 0 0 0 1 1 2 1 1 1 1 0 0 1 1 1 1 0 1 0 1 0 1 1 1 2 1 2 2 0 1 2 0 2 1 0 0 2 0 0 1 0 1 1 1 0 2 0 1 1 1 1 2 0 2 2 0 1 0 2 0 0 1 0 0 1 1 0 0 0 2 1 2 2 2 2 2 0 2 0 0 0 2 0 1 0 0 0 0 2 0 1 1 1 1 2 2 1 1 1 0 2 2 1 0 0 0 1 1 1 0 1 1 0 0 0 1 1 0 0 1 2 0 0 1 2 0 0 0 2 1 0 2 0 0 1 1 1 1 1 0 0 0 0 1 0 0 0 0 0 0 0 0 0 2 1 1 0 1 1 1 0 2 1 0 0 0 0 0 0 0 0 0 0 2 0 1 0 0 0 1 0 0 1 1 0 1 0 1 2 0 2 2 1 2 1 2 0 0 2 0 1 0 0 2 1 1 0 0 1 2 0 2 1 1 0 0 1 0 1 1 0 1 0 1 1 0 0 1 1 0 2 0 0 0 2 1 2 1 0 1 1 2 1 0 0 1 1 0 0 1 0 1 0 0 0 2 1 0 1 0 1 0 0 0 0 2 0 1 0 0 0 0 0 1 1 0 1 2 0 1 0 1 0 1 0 0 1 1 0 0 1 1 0 1 0 0 0 0 0 0 0 0 0 0 0 2 1 0 0 1 1 1 0 0 0 0 0 2 2 0 0 0 0 1 1 1 1 0 1 1 1 2 0 0 1 1 1 2 0 2 0 2 1 0 2 2 0 0 0 0 0 2 2 2 0 0 1 1 1 0 0 1 1 0 0 0 1 0 0 1 1 1 0 1 0 1 0 2 1 2 0 2 0 0 2 0 0 0 0 0 0 0 0 0 0 0 0 0 0 1 0 1 1 0 0 2 0 0 0 0 0 1 0 2 1 0 1 2 2 0 1 0 0 0 1 0 0 0 0 2 0 0 0 0 1 0 0 0 1 1 0 2 0 0 1 1 1 0 1 1 0 0 0 1 1 0 2 2 0 0 0 1 0 1 0 0 1 1 1 1 1 0 0 0 0 1 1 1 0 2 1 0 1 1 0 1 0 1 1 1 0 0 0 1 1 1 1 1 1 0 0 0 2 0 1 0 0 0 1 0 0 2 0 1 1 0 0 0 0 1 2 0 0 0 0 0 0 0 0 0 1 2 1 1 1 2 1 2 2 0 0 2 1 0 0 0 0 0 0 0 0 0 0 0
114 1 1 1 0 0 0 2 1 1 1 0 1 1 0 1 0 0 0 1 1 1 0 2 0 0 1 1 0 2 2 0 1 1 0 0 2 0 1 0 0 0 0 0 1 0 0 0 1 1 0 1 0 0 2 2 0 0 0 1 1 0 2 2 2 0 2 0 0 0 0 1 2 0 1 1 0 0 1 1 1 0 1 1 0 0 0 1 1 1 0 1 1 1 0 0 0 0 0 1 0 2 1 0 0 0 2 1 1 0 0 2 1 2 1 1 2 0 0 1 1 1 2 1 1 1 1 2 2 2 0 2 0 0 1 1 0 0 0 1 2 0 0 0 2 1 0 0 0 1 1 2 1 0 0 0 0 1 0 1 1 1 1 2 1 1 1 0 0 0 1 0 1 1 0 0 0 0 0 0 0 0 0 0 0 0 1 0 0 0 2 0 1 1 2 1 1 2 0 0 0 0 0 0 2 1 1 0 1 0 1 1 1 0 2 2 0 1 2 1 0 0 2 2 0 0 1 0 0 1 0 0 0 0 0 0 0 2 0 0 0 0 2 2 0 2 0 1 0 0 0 1 0 0 0 0 1 1 0 0 0 0 0 0 1 1 0 1 2 1 0 2 1 2 0 0 0 0 2 0 0 1 0 0 1 1 1 2 0 2 0 0 0 0 2 0 2 1 0 0 0 0 1 0 1 1 2 1 0 1 0 1 2 0 2 0 1 1 0 0 0 1 1 0 1 0 0 0 0 1 0 1 0 1 0 0 0 1 1 0 1 0 1 2 0 1 1 1 2 0 0 0 0 0 0 0 0 0 0 2 2 0 2 2 2 1 0 1 1 1 1 1 0 1 0 0 0 0 0 0 2 0 0 1 1 1 0 0 0 1 0 1 0 1 2 1 1 0 0 0 0 0 0 2 2 1 0 0 0 1 1 1 0 0 1 2 0 0 0 2 0 0 1 1 0 2 2 0 0 0 0 0 0 2 0 0 1 0 0 0 2 0 0 2 0 0 0 0 0 0 0 0 0 1 1 0 1 2 1 1 1 1 0 0 0 1 0 0 0 0 0 0 2 1 0 0 0 2 2 1 0 1 2 1 2 1 0 2 2 0 0 2 0 2 1 0 0 0 1 2 0 2 1 1 0 1 1 0 0 1 0 0 0 0 1 1 1 2 1 1 1 2 2 2 1 1 1 1 1 1 1 1 0 0 0 0 1 1 1 1 0 1 2 2 0 1 0 2 0 1 0 0 0 0 0 0 0 1 0 1 0 0 0 2 1 1 0 0 2 0 0 0 0 0 0 0 0 0 0 0 0 0 0 2 2 1 1 0 0 1 0 2 0 0 2 0 0 1 1 0 2 0 1 1 0 1 1 1 0 2 1 0 0 0 0 1 1 0 1 1 0 1 0 0 0 0 2 1 0 0 2 2 1 1 0 0 2 0 1 1 0 1 2 2 0 0 1 0 0 0 1 0 0 2 0 0 1 1 1 0 0 0 2 1 1 1 1 1 0 1 0 1 1 0 1 0 2 0 2 0 0 1 2 0 0 1 1 1 1 2 2 0 1 2 0 2 0 2 0 1 0 0 0 0 0 0 1 2 0 0 1 0 1 0 0 1 0 1 0 0 0 1 0 0 1 0 0 0 1 0 1 1 0 0 0 0 1 0 1 1 1 0 0 0 0 0 0 0 0 0 0 0 0 0 0 1 0 0 2 1 0 1 2 0 0 0 0 0 0 2 0 0 0 0 0 0 0 1 1 1 2 1 2 2 2 2 0 2 2 2 0 2 2 0 0 0 1 0 0 1 0 1 0 0 1 1 1 0 1 2 2 0 1 1 1 1 1 0 2 2 2 1 0 0 0 1 0 0 0 1 0 0 2 0 0 2 2 0 1 1 0 1 0 0 0 0 0 0 0 0 2 0 0 2 0 0 0 0 0 0 0 2 0 0 0 0 1 1 2 0 0 0 0 0 0 0 0 2 0 0 1 1 2 0 0 0 0 2 0 2 0 0 0 0 2 0 2 2 0 1 0 0 0 0 1 1 0 0 1 1 0 1 0 1 1 0 1 1 2 0 1 0 0 2 1 1 1 0 0 0 1 1 0 2 0 0 0 0 1 0 0 0 1 1 1 0 0 0 0 0 2 0 1 0 0 1 1 0 0 1 0 2 0 0 0 0 1 0 1 1 0 0 0 0 0 1 0 1 1 0 0 0 0 0 0 0 0 0 0 1 0 0 0 0 0 0 0 0 0 0 0 0
115 1 0 1 1 0 0 2 2 1 1 0 0 0 0 0 0 0 0 1 1 2 0 1 0 0 1 1 1 2 2 1 1 1 1 0 2 1 1 0 1 1 0 0 0 0 0 0 1 1 1 1 0 0 2 1 1 0 0 0 1 0 2 2 1 0 2 1 0 0 0 1 1 0 1 2 1 0 0 0 1 0 2 0 0 0 0 0 0 2 0 0 2 2 1 2 1 1 0 1 1 2 1 0 1 1 1 2 0 0 2 2 0 1 0 0 1 0 1 2 2 0 1 1 0 0 0 1 1 0 0 0 0 0 0 0 0 0 0 2 1 0 0 0 1 0 0 0 0 1 1 1 0 0 0 0 0 0 1 1 1 0 2 2 1 2 1 1 1 2 0 0 1 1 1 0 1 1 1 1 0 1 0 0 0 0 0 2 1 1 1 1 1 1 1 0 2 2 1 0 0 0 1 0 0 0 1 0 0 0 2 0 1 0 1 2 1 0 2 1 1 1 2 2 0 0 1 0 1 2 0 0 0 1 2 2 0 2 0 0 0 0 1 0 0 0 0 0 0 0 0 1 0 0 0 0 1 2 1 1 1 2 0 0 0 0 0 0 2 1 1 2 0 1 0 0 1 0 0 0 0 2 1 1 1 0 2 1 1 2 1 0 0 0 2 0 1 1 0 0 0 0 2 0 2 0 0 1 0 1 0 1 1 0 2 0 1 0 0 0 2 0 1 1 0 0 1 0 0 1 0 1 0 1 0 0 0 2 0 0 0 0 1 0 0 0 1 2 2 0 0 0 2 2 1 1 1 0 0 0 1 1 1 1 1 0 0 1 1 1 1 1 1 2 0 0 0 1 0 0 1 1 0 2 0 1 1 0 0 0 0 1 1 0 2 1 1 0 0 0 0 0 1 2 2 1 0 2 0 1 1 0 1 1 1 1 0 0 0 0 0 1 0 0 1 1 1 0 0 0 0 0 0 0 0 0 1 0 0 0 2 1 0 1 1 1 0 0 0 0 0 0 1 1 1 1 1 2 1 1 1 1 1 1 0 1 0 0 0 0 0 1 2 2 2 1 1 2 1 1 1 1 1 0 1 0 1 2 2 0 0 2 0 1 1 1 1 1 1 1 1 2 2 0 1 0 2 0 0 1 0 1 0 1 0 1 0 2 1 0 0 2 2 2 0 2 1 0 1 1 1 0 0 1 0 0 2 0 1 1 1 2 0 0 0 0 1 2 1 1 0 0 0 0 2 2 2 0 0 1 1 0 0 1 1 0 0 0 1 0 0 0 0 0 0 0 0 2 0 2 0 0 1 1 1 1 1 1 0 1 1 0 0 0 0 1 0 0 0 0 1 1 0 2 0 0 2 1 0 1 0 0 0 1 1 1 0 1 0 1 1 2 2 2 0 0 0 0 0 0 1 1 0 2 0 2 2 0 2 0 2 1 1 1 1 0 2 0 1 0 1 2 0 1 0 0 1 2 1 0 0 0 1 0 1 0 1 1 1 0 2 0 0 1 1 1 1 0 1 1 0 0 2 0 1 1 2 2 1 0 1 2 0 1 1 0 0 2 0 1 1 0 0 0 0 0 2 1 0 0 0 0 0 1 1 2 0 1 1 0 0 0 0 1 1 0 1 0 1 0 0 0 2 0 2 2 0 0 1 1 1 0 0 0 0 0 0 0 0 0 0 0 0 0 0 0 0 0 2 0 0 1 2 1 0 0 1 2 0 0 0 0 1 0 0 0 0 1 1 1 1 1 2 1 1 1 1 1 1 2 0 2 2 0 2 1 0 1 0 2 2 2 0 0 1 0 2 0 0 2 2 1 1 1 1 0 1 0 1 1 1 1 0 1 0 1 1 1 0 2 1 0 2 0 0 0 0 1 2 1 1 2 0 1 0 0 1 1 1 0 1 0 1 2 0 1 0 0 0 0 0 1 1 1 2 2 1 0 2 0 0 0 1 0 0 0 0 0 0 0 1 1 0 0 0 2 0 2 0 1 1 0 1 0 1 0 1 2 0 0 0 2 0 0 1 1 1 1 0 1 1 1 0 1 2 2 1 0 1 0 1 0 0 1 2 2 1 0 1 1 2 0 1 2 0 0 0 0 1 1 0 1 1 2 0 1 1 1 0 1 2 0 0 1 1 0 1 0 0 1 0 1 1 0 0 0 1 0 1 0 2 0 0 0 0 2 0 1 0 0 0 0 1 2 0 1 1 0 0 2 0 0 0 1 0 1 0 1 1 1 1 1
116 0 0 1 0 1 1 2 2 0 1 0 0 1 0 0 1 2 0 0 2 2 0 1 0 0 0 0 1 2 2 1 1 1 1 1 1 1 0 0 2 1 0 1 0 1 0 0 2 0 0 1 1 2 0 2 0 0 0 1 0 1 2 2 0 2 0 0 0 1 1 1 1 0 0 1 1 0 1 1 1 0 1 1 1 0 0 1 2 2 1 1 2 2 0 2 1 0 0 0 0 2 0 0 1 1 1 1 1 0 0 2 0 2 0 0 1 0 0 2 2 0 2 1 1 1 1 1 2 0 0 0 0 0 1 0 0 0 0 2 0 0 1 0 0 1 0 0 0 0 0 1 0 0 0 0 0 1 0 2 1 1 1 2 0 1 0 0 1 1 1 1 1 1 1 0 0 2 0 2 0 0 0 0 0 0 1 2 0 0 1 2 0 0 1 0 0 2 0 0 0 0 0 0 1 0 1 0 0 0 2 0 1 0 2 2 0 1 0 0 0 0 1 2 0 0 0 0 0 1 1 1 0 0 0 0 0 2 1 1 0 0 2 1 0 1 0 0 0 0 0 0 0 0 0 0 0 2 1 1 1 2 0 0 0 0 0 1 2 0 0 1 0 2 0 0 1 0 2 0 1 0 2 2 2 0 2 1 1 2 0 2 1 0 2 0 0 2 0 2 0 0 1 0 1 0 0 0 1 2 0 0 1 0 1 1 2 0 0 0 1 0 0 0 2 0 0 0 1 0 0 2 0 1 0 1 0 1 1 0 0 1 0 1 1 1 1 1 1 1 0 0 2 2 0 2 2 1 0 2 2 0 2 2 2 1 0 2 2 0 0 0 1 2 1 1 2 1 1 1 1 0 0 1 1 0 0 0 0 0 0 1 0 0 2 1 0 0 1 1 1 1 0 2 2 1 0 0 0 2 0 0 1 0 0 1 0 0 0 2 0 0 0 2 0 1 1 0 1 1 0 0 0 2 0 0 0 1 0 1 2 1 0 0 1 1 1 0 1 0 0 1 2 2 2 2 2 2 2 1 1 2 1 1 0 1 1 1 0 0 0 1 2 1 1 0 1 1 2 1 1 1 1 1 2 1 0 0 0 0 2 0 0 1 1 0 0 0 0 1 1 2 2 0 0 0 2 0 1 0 1 1 0 0 0 2 1 2 0 1 0 2 1 0 0 0 0 1 0 2 0 1 0 0 1 0 1 0 0 1 1 1 2 2 0 2 1 2 0 0 0 0 0 0 0 1 1 0 1 0 0 0 0 1 1 0 0 0 0 0 0 1 1 0 1 0 1 2 0 2 0 0 0 0 1 1 1 0 2 2 0 2 1 2 0 0 1 0 0 0 0 1 2 0 0 2 2 2 0 2 1 0 0 0 0 0 2 0 0 0 0 1 0 0 0 0 2 0 0 0 0 0 0 2 0 1 2 0 2 2 2 1 0 0 0 0 2 0 1 0 0 2 0 2 1 1 1 1 1 0 0 0 0 2 0 2 1 2 1 0 1 0 0 2 2 2 0 0 2 0 0 0 2 0 2 2 2 1 1 2 2 1 0 0 0 0 0 1 0 0 0 0 0 1 2 0 2 2 0 0 0 0 0 2 0 1 1 0 0 0 0 2 0 0 2 0 0 0 1 0 0 1 0 0 0 0 1 0 1 1 0 0 0 0 0 0 1 1 0 0 0 0 0 0 0 1 1 0 2 1 0 0 2 1 0 0 2 0 0 2 0 0 1 0 0 0 2 0 0 1 1 1 1 1 1 2 0 2 1 2 1 1 2 1 1 1 0 0 0 0 0 1 0 0 1 1 2 0 1 1 1 0 0 0 1 0 0 0 2 1 0 1 0 0 0 2 1 1 0 2 1 1 1 1 0 0 0 1 2 0 1 1 0 0 0 0 0 0 0 0 1 0 1 2 0 1 0 0 1 0 0 1 0 0 0 0 1 0 1 0 0 0 0 1 0 1 0 2 0 1 0 0 1 0 0 1 1 2 1 2 0 0 1 0 2 0 2 2 0 0 0 2 1 0 2 1 0 2 0 1 0 1 0 0 1 1 2 1 2 1 0 1 0 1 1 0 0 2 2 0 0 0 0 2 0 0 0 2 0 0 0 0 1 2 1 0 1 1 0 0 1 0 1 1 1 0 1 1 1 2 1 0 1 0 0 0 1 1 2 0 1 0 0 0 0 2 0 0 2 0 0 0 1 2 0 2 2 0 0 0 0 0 0 0 0 0 0 0 0 0 1 0
117 1 0 2 1 0 0 2 2 0 0 0 0 1 0 1 0 1 1 0 1 1 0 2 0 0 0 1 0 2 2 0 1 1 1 0 1 0 1 1 0 0 1 1 0 1 0 0 1 1 0 0 0 0 2 1 0 1 1 0 1 1 0 0 0 0 1 0 0 1 2 1 2 1 1 2 1 0 1 0 2 0 2 0 2 0 0 0 2 2 0 1 1 1 1 1 0 1 0 2 1 2 0 1 0 0 2 1 0 0 0 0 0 1 0 1 1 1 1 1 1 1 2 2 2 2 2 0 0 0 0 1 1 0 0 0 0 0 0 0 1 0 0 0 2 2 1 0 0 0 0 0 2 2 0 0 0 2 0 0 1 0 0 2 2 2 2 1 0 1 1 0 1 2 0 2 0 1 0 1 0 1 1 1 1 1 1 1 0 0 1 0 0 0 1 0 0 1 0 0 1 0 0 0 2 0 0 1 0 0 1 1 0 0 2 2 0 1 1 0 1 1 2 2 0 0 2 0 0 0 0 0 1 1 1 0 0 2 0 0 0 0 1 2 0 2 0 0 1 1 1 0 1 0 0 0 1 1 0 0 1 1 1 1 0 0 1 0 2 1 1 1 0 2 0 0 0 1 2 1 1 1 1 1 2 0 2 0 2 2 0 2 1 0 2 0 2 0 0 0 0 0 2 0 2 0 1 0 1 1 0 1 1 1 1 1 2 1 1 0 1 2 0 0 2 0 0 0 0 0 0 2 0 1 0 0 0 1 1 1 2 1 2 2 1 1 1 0 1 2 1 1 1 1 1 0 0 0 0 1 1 0 2 1 2 0 0 1 1 1 1 1 0 2 0 0 1 1 1 0 0 1 0 2 0 1 1 0 0 0 0 1 0 1 1 1 1 0 1 1 0 2 0 0 0 0 0 0 0 2 0 0 0 1 1 2 1 0 0 0 2 2 0 1 0 0 1 0 0 0 0 0 1 0 1 0 0 0 0 0 1 1 0 1 2 2 0 2 2 0 0 0 1 2 2 1 2 2 2 1 1 2 0 0 0 2 0 0 0 0 0 1 1 1 0 0 0 1 2 1 0 2 1 0 1 0 1 1 0 1 1 1 0 1 0 0 0 0 0 2 0 2 1 1 0 2 1 1 0 1 0 0 0 1 0 1 0 2 0 1 1 2 1 1 0 1 0 1 0 2 0 1 0 0 0 0 1 0 1 0 2 2 1 1 1 1 1 0 2 2 1 0 0 1 1 0 0 0 0 0 0 0 1 2 0 1 1 1 1 1 1 2 1 0 1 0 2 1 0 1 0 0 0 0 1 1 1 0 0 1 0 1 0 0 0 0 0 0 0 0 1 1 0 1 0 0 0 2 0 2 1 1 0 0 1 1 0 0 0 0 0 1 0 0 0 1 1 1 0 0 0 0 0 1 0 0 0 0 1 1 1 0 0 1 0 0 2 0 0 0 0 2 1 1 0 0 2 0 0 0 0 0 1 1 1 2 0 2 0 0 1 0 0 0 0 1 1 0 1 1 0 1 0 0 0 0 0 1 1 1 1 1 0 0 0 0 0 1 0 0 0 0 0 0 1 0 1 2 0 0 1 0 0 0 1 1 0 1 1 1 0 0 0 1 0 0 1 1 1 0 0 2 0 0 1 1 0 0 1 1 1 0 1 0 0 0 0 0 0 0 0 0 0 0 0 0 0 0 2 1 0 1 1 1 1 1 1 0 0 2 0 0 0 0 0 1 1 0 0 2 0 0 0 0 0 1 1 2 0 2 1 0 2 2 0 0 1 0 0 1 0 0 1 0 1 1 1 0 1 2 2 1 1 1 1 0 2 0 2 0 0 0 0 0 0 1 0 1 0 2 1 1 1 0 0 0 0 0 2 0 2 2 2 0 1 1 0 1 1 0 1 0 1 2 0 0 0 0 0 0 0 0 0 0 0 0 1 0 1 0 0 0 1 0 0 0 0 2 1 1 1 1 1 0 0 1 1 2 0 1 0 1 0 0 1 0 1 2 0 0 0 2 0 0 1 1 1 0 0 2 0 1 0 0 1 1 2 1 2 1 1 1 0 1 1 1 1 0 0 0 2 1 0 0 1 0 0 1 0 0 0 1 1 0 0 0 1 0 0 1 2 0 1 0 1 0 1 0 0 0 2 0 0 1 0 1 1 1 2 0 1 0 0 0 1 1 0 1 1 0 0 0 1 2 0 1 1 0 0 2 1 0 0 0 0 0 0 0 0 0 0 0
118 1 0 2 1 0 1 2 1 0 0 1 0 0 0 0 0 2 0 0 1 1 0 2 0 0 0 1 0 2 2 1 2 2 0 0 0 1 1 0 1 1 1 0 0 2 0 0 1 0 1 1 1 1 1 1 0 0 0 0 1 0 1 1 1 1 0 0 0 0 0 0 1 1 1 2 1 0 1 1 0 0 1 1 1 0 0 0 0 1 0 0 1 1 0 2 1 0 0 1 0 2 1 0 0 0 2 0 2 0 0 2 1 1 1 1 1 0 0 1 1 1 2 2 2 2 2 2 2 1 1 1 1 0 0 1 1 0 0 1 1 0 1 0 1 1 1 0 0 0 1 1 0 0 0 1 1 1 1 1 1 0 2 2 1 2 0 1 1 0 0 1 0 2 2 0 0 0 0 0 0 1 0 0 0 0 0 2 2 0 2 0 0 0 1 0 2 1 0 1 0 2 0 0 2 0 1 2 1 0 1 1 0 1 2 2 0 1 1 0 0 0 2 2 0 0 0 1 2 1 1 1 0 0 0 0 0 2 0 0 0 0 2 2 0 2 0 0 1 1 1 0 0 0 0 0 1 2 1 1 1 2 2 2 0 0 0 1 2 1 0 2 0 2 0 0 0 0 1 0 1 1 1 1 2 0 2 1 0 1 0 0 0 0 2 0 1 0 2 0 2 0 1 0 0 0 1 1 0 1 0 1 1 1 2 0 0 0 0 0 1 1 0 0 2 0 1 0 2 1 0 1 1 0 0 1 1 1 1 0 1 1 1 1 0 0 1 0 1 2 0 0 1 1 1 0 1 0 0 1 1 0 1 0 1 1 0 1 2 0 0 0 1 1 0 0 2 0 1 0 0 1 0 1 0 1 1 2 2 0 1 1 1 0 2 1 1 0 2 2 2 2 1 2 1 0 1 1 0 2 0 0 1 0 0 1 0 1 0 1 0 1 0 0 0 1 1 1 2 1 0 1 0 2 1 1 1 0 0 0 1 0 0 1 2 2 1 0 0 0 0 0 0 1 1 0 1 2 2 1 1 2 0 0 1 2 0 2 0 0 0 1 0 2 2 0 2 1 2 0 2 1 2 0 0 0 2 0 0 0 1 0 0 1 0 0 0 1 1 2 0 2 2 0 1 0 2 1 0 0 0 1 0 1 0 1 0 2 1 1 1 2 2 2 0 2 1 0 0 2 0 0 0 0 1 0 2 0 0 0 1 1 0 0 0 1 2 1 1 1 0 0 0 0 1 1 1 0 0 1 0 0 0 2 1 1 1 1 0 1 0 1 0 0 0 0 0 2 0 2 0 0 0 1 1 0 0 1 0 2 1 1 1 0 0 1 0 1 1 0 1 1 0 1 0 0 2 2 0 2 1 0 0 0 0 0 0 0 1 1 0 2 0 0 0 0 1 1 0 0 1 1 1 1 0 2 2 0 2 2 1 1 0 1 1 0 2 0 0 0 0 1 1 1 0 0 2 1 1 0 0 0 0 2 0 1 2 2 0 1 1 1 0 0 0 1 1 0 2 1 1 0 2 1 2 2 2 0 2 2 0 0 0 0 1 0 0 2 0 1 0 0 0 1 2 0 1 2 0 0 0 0 0 2 0 0 0 1 1 0 0 1 0 0 2 1 0 0 0 0 0 0 0 0 1 1 0 2 0 2 0 1 0 0 0 1 0 1 0 0 0 0 0 1 0 0 1 0 1 0 0 0 2 0 0 0 0 0 0 2 0 0 0 0 0 0 2 1 1 1 2 1 0 0 0 2 0 2 1 2 1 1 2 0 0 0 0 0 1 2 1 1 0 0 2 1 2 0 0 2 2 0 1 1 1 0 2 1 2 2 1 2 0 0 0 0 0 0 1 2 2 1 2 0 0 0 1 1 0 0 1 0 2 0 1 1 1 1 0 0 1 0 2 2 0 0 0 0 1 0 0 2 0 0 0 0 1 0 0 0 0 0 1 0 0 0 0 0 1 1 0 0 2 0 0 0 1 2 0 2 0 0 0 0 2 0 2 2 0 0 0 1 0 0 1 1 1 1 0 2 0 0 2 0 1 1 1 1 2 0 0 0 0 2 1 0 0 1 0 0 2 2 0 1 0 0 0 1 1 0 0 0 1 2 2 1 1 2 1 1 1 0 1 1 1 0 2 0 0 0 2 0 0 0 0 2 0 0 1 0 1 0 1 1 0 0 0 0 2 0 0 0 2 2 0 0 0 1 0 0 0 0 0 1 0 0 0 1 1 1 0 0
119 1 0 2 1 0 0 1 2 0 0 0 1 1 0 1 0 1 0 1 1 2 0 2 0 0 0 2 0 2 2 0 1 1 1 0 2 1 0 0 0 0 0 0 0 0 1 0 2 1 0 1 0 1 1 1 0 0 0 0 0 0 0 0 0 0 0 1 1 1 0 1 2 1 2 2 0 0 1 1 0 0 2 0 2 0 0 1 2 2 1 1 1 1 0 2 1 1 0 2 1 1 0 0 0 0 2 0 2 1 0 1 0 1 0 0 1 0 0 2 2 0 2 0 0 0 0 1 2 0 1 1 0 0 0 0 0 0 0 0 1 0 0 0 1 1 0 0 0 1 1 1 1 1 0 0 0 0 0 0 1 1 2 2 1 2 1 1 0 0 1 0 2 0 1 0 0 0 0 0 0 1 0 0 0 0 0 1 0 0 1 1 0 1 1 0 2 1 0 0 0 0 1 0 2 0 0 1 1 0 1 1 2 0 2 2 1 0 1 0 1 1 2 1 2 1 1 0 0 1 0 0 1 1 1 1 0 1 1 1 0 0 2 1 1 2 1 1 1 1 1 0 0 0 0 0 2 2 0 0 0 0 0 0 1 1 0 0 0 0 0 2 0 1 0 0 1 2 2 2 0 2 0 0 2 1 1 1 0 1 0 0 1 0 1 0 2 1 0 1 1 1 1 0 1 0 0 1 1 1 1 1 2 0 0 0 2 0 1 1 1 1 1 0 1 0 0 0 0 0 0 1 2 1 0 0 0 1 2 0 0 0 2 1 1 1 2 0 2 0 0 0 1 1 0 1 1 1 0 1 1 0 2 1 2 1 0 2 2 0 0 0 0 2 0 0 1 0 0 1 1 1 0 0 0 0 0 0 0 1 0 0 0 0 2 0 0 0 1 1 1 1 1 1 1 0 0 0 0 2 0 0 0 0 2 2 1 0 0 0 0 1 0 1 0 1 0 1 2 0 1 0 1 1 1 1 0 2 1 0 2 1 0 0 0 1 0 0 2 0 0 1 0 1 0 0 0 2 2 1 1 2 0 0 0 1 0 1 0 2 1 1 1 1 1 0 2 2 2 1 1 1 0 0 2 0 0 1 1 0 0 2 0 1 0 0 0 0 0 2 0 2 1 1 0 1 1 1 0 0 1 0 0 2 0 0 0 2 0 1 1 2 2 2 0 1 1 1 0 2 0 1 0 1 2 0 2 0 1 1 1 1 1 1 1 1 1 1 1 1 0 1 0 0 1 1 1 0 0 2 0 0 0 2 0 2 1 1 0 1 1 1 0 0 0 0 0 0 0 0 0 0 0 1 1 0 0 2 0 2 1 0 1 1 0 0 0 1 1 0 1 0 0 1 0 0 1 0 0 0 2 2 0 0 0 0 2 0 1 0 1 1 0 1 0 0 1 1 0 0 1 1 0 1 0 0 1 0 2 2 1 1 0 2 0 0 2 0 0 0 0 2 1 1 1 1 2 2 1 1 0 0 1 2 0 2 1 2 1 0 1 0 0 0 0 2 1 0 1 2 0 1 2 1 2 2 1 1 1 1 1 1 0 1 0 0 0 2 0 2 0 1 0 0 1 0 1 1 0 0 0 0 0 1 0 1 0 2 2 1 0 0 1 0 2 0 0 0 1 0 1 1 0 0 0 0 0 0 2 2 1 0 0 1 0 0 0 0 0 0 0 0 0 0 0 0 1 0 1 0 0 0 2 2 2 0 0 0 0 2 0 1 0 0 1 1 1 2 1 2 1 0 0 0 2 2 0 1 0 2 1 1 2 0 1 1 0 0 1 2 1 1 0 0 1 1 0 0 1 2 2 0 0 0 1 0 1 0 2 2 2 2 0 1 0 1 1 2 0 2 1 1 2 0 0 1 0 0 1 1 0 1 1 0 0 0 1 1 0 0 1 0 1 1 1 0 0 0 1 1 0 2 0 0 0 1 1 0 1 0 0 0 1 0 0 0 1 2 0 0 0 0 2 0 0 0 1 0 0 0 2 0 1 0 2 0 2 2 0 0 0 2 0 0 0 2 0 0 0 1 0 0 0 0 1 0 2 1 1 0 0 0 0 1 1 1 1 0 0 0 2 2 0 2 0 0 0 2 0 0 0 0 1 1 0 0 1 1 1 0 1 0 1 1 0 1 2 1 1 1 0 1 2 0 1 1 2 1 2 0 0 0 0 0 0 1 0 0 2 0 0 0 0 1 0 0 0 0 0 1 0 0 0 2 1 1 0 0 0 0 1 1
120 1 0 1 1 0 0 1 2 0 1 1 1 1 0 1 0 1 1 0 2 2 0 1 1 1 1 1 0 2 2 0 1 2 1 0 2 2 0 0 1 1 0 0 2 0 0 0 2 1 0 1 0 0 2 2 0 0 0 0 1 1 1 1 1 0 1 0 0 0 0 1 2 2 2 2 0 0 0 0 1 0 2 0 2 0 0 0 2 2 0 0 1 2 1 2 1 1 0 2 0 1 0 0 1 1 1 1 1 0 0 2 1 1 1 1 1 1 2 0 0 0 2 2 2 2 2 0 1 0 1 1 0 0 1 1 0 0 1 0 2 0 0 0 1 1 1 0 0 0 0 1 0 0 0 1 1 0 0 1 1 0 1 2 0 2 0 1 1 2 0 0 1 1 1 0 1 1 0 0 0 1 0 0 0 0 0 0 0 0 2 0 1 1 1 0 2 2 1 0 0 0 0 1 2 0 2 1 0 0 0 2 1 0 1 2 1 0 2 1 0 1 2 2 0 0 0 0 0 1 1 1 0 0 0 0 0 2 0 0 0 0 2 2 0 2 1 0 0 0 0 0 0 1 1 1 1 0 0 0 0 0 0 0 0 0 1 0 2 0 0 2 1 2 0 1 0 1 2 1 0 2 0 0 1 1 0 1 0 2 0 1 0 0 2 0 2 0 0 1 0 0 1 1 1 0 0 1 1 1 0 1 2 1 2 0 1 0 1 0 2 1 1 1 2 0 1 1 0 1 0 2 1 2 0 0 0 2 0 1 1 1 0 2 0 0 2 0 2 0 0 0 2 2 2 0 2 1 0 0 0 0 0 0 0 0 0 1 2 0 0 0 0 2 0 0 0 0 0 0 0 0 0 2 0 0 2 0 0 1 0 1 1 0 1 0 0 1 1 1 0 2 0 2 2 2 0 1 0 1 1 0 0 0 1 1 1 1 0 1 0 1 0 0 0 0 0 0 2 1 1 0 1 1 0 0 2 1 1 0 1 1 0 0 0 0 0 0 0 0 0 1 0 1 0 0 0 1 1 1 1 1 0 0 0 2 1 2 0 0 0 2 2 0 1 0 1 2 0 2 2 1 1 0 1 0 1 2 1 0 0 2 0 2 0 0 0 0 1 2 0 2 1 1 1 0 2 0 0 0 0 0 0 1 1 0 0 0 0 2 2 0 1 1 0 1 0 0 2 1 1 1 0 1 0 1 2 0 2 0 1 2 1 1 0 2 1 2 0 0 0 0 0 0 0 1 1 1 0 1 0 0 0 2 0 1 1 0 1 0 0 0 0 0 0 0 0 2 0 2 0 0 1 1 0 0 0 0 0 2 0 0 0 0 0 0 1 1 1 0 0 1 0 1 0 0 0 1 1 1 0 0 0 0 0 1 0 0 0 0 0 1 1 1 0 0 0 1 0 0 1 1 0 2 0 0 2 0 2 2 1 0 0 0 2 0 2 0 0 0 0 1 0 2 0 0 0 2 2 0 0 0 1 0 1 0 1 2 1 1 1 1 0 0 0 2 0 0 2 0 0 0 2 1 1 2 1 1 2 1 2 0 1 2 1 1 0 2 0 1 0 1 0 1 2 0 1 2 0 0 1 0 0 0 0 1 0 1 1 0 0 0 0 1 1 1 0 0 1 0 1 2 0 0 0 0 1 0 1 1 0 0 0 0 0 0 1 0 0 1 1 1 0 0 1 1 1 0 1 0 0 0 2 1 0 0 1 0 0 2 1 1 0 0 0 1 0 0 0 0 2 2 1 1 1 2 0 0 0 2 0 2 2 1 0 0 0 0 0 0 0 2 0 0 1 1 2 1 1 1 0 0 1 1 0 0 1 1 0 0 0 0 0 1 0 1 1 1 0 1 0 0 0 1 0 2 1 0 1 1 0 1 1 0 0 0 1 0 0 0 1 0 2 1 1 0 2 0 0 0 1 2 1 0 1 0 2 1 2 0 1 1 1 1 0 1 0 0 0 1 2 2 1 0 0 1 1 1 1 0 1 0 0 1 2 0 1 1 0 0 1 0 0 0 2 2 0 0 0 1 0 0 0 0 1 1 1 0 2 0 1 0 0 0 0 1 1 1 0 0 2 2 0 2 0 0 0 2 0 0 0 1 2 1 2 1 2 0 0 0 2 0 0 1 1 1 2 0 0 1 0 1 0 1 0 0 0 0 0 0 0 0 0 0 0 1 0 0 2 0 0 0 2 2 0 0 0 0 1 2 0 1 0 0 0 0 0 0 0 0 0 1
121 0 0 1 0 0 0 2 2 0 0 1 0 0 0 0 0 0 0 1 1 2 0 2 0 0 0 1 0 2 2 1 0 0 1 1 2 1 0 0 2 1 1 1 0 1 1 0 0 2 0 1 0 0 2 2 0 0 0 0 0 0 1 1 1 1 0 1 0 0 1 0 0 0 0 2 2 0 1 0 1 0 1 1 1 0 1 1 2 2 1 1 0 2 0 1 1 0 0 1 0 2 0 0 1 1 2 2 0 0 1 1 0 0 0 1 1 0 0 2 2 0 2 0 0 0 0 0 2 0 1 0 0 0 0 0 0 0 0 0 1 0 0 0 1 2 0 0 0 0 0 0 0 0 0 1 0 1 1 1 0 1 1 2 0 2 1 0 1 0 1 0 0 2 2 0 1 1 0 1 0 0 2 2 0 0 2 2 0 1 0 2 0 0 1 0 2 2 0 0 0 1 1 0 2 0 1 0 0 0 1 1 1 0 2 2 0 1 1 0 1 1 1 0 2 1 1 0 1 2 0 0 1 1 2 1 1 2 1 1 0 0 1 2 0 2 0 0 0 0 0 0 0 0 0 0 0 0 0 0 0 0 0 0 1 1 0 1 1 1 0 2 0 1 0 0 0 1 1 0 0 1 1 1 2 0 2 0 2 2 0 2 0 1 1 1 1 2 0 2 0 2 1 0 1 1 0 1 1 2 0 2 1 1 1 1 2 0 1 0 2 1 1 1 1 0 0 0 0 0 0 2 1 2 0 1 1 2 0 0 0 0 0 0 0 0 2 0 2 0 0 0 2 2 1 1 1 1 0 0 0 0 1 1 1 0 0 1 1 1 1 1 0 2 0 0 1 0 0 0 0 0 0 0 0 1 1 1 1 0 0 2 1 0 2 2 2 1 2 2 1 1 1 2 2 0 0 1 0 2 0 0 0 0 0 0 0 1 0 1 0 1 1 1 2 2 0 0 0 0 0 1 0 2 0 0 1 2 1 2 2 0 0 1 1 1 1 0 0 0 0 1 1 1 1 1 1 2 2 1 1 2 0 0 0 2 0 0 0 0 0 2 1 1 1 0 0 2 2 1 1 1 1 0 1 0 1 1 1 0 0 2 0 2 0 0 0 0 1 1 1 1 2 1 1 2 2 1 0 0 0 1 0 0 0 2 0 0 0 2 2 0 2 2 1 2 1 0 0 2 0 0 0 0 1 0 1 0 1 2 1 2 1 1 1 0 1 1 1 1 0 0 0 0 1 0 0 0 0 1 1 0 1 1 0 0 0 1 1 0 1 0 1 0 1 0 1 0 0 0 0 0 1 1 1 1 1 0 0 0 0 2 0 0 0 0 0 1 1 0 1 0 1 1 0 1 1 0 0 2 0 0 0 0 0 1 1 0 1 1 0 2 0 0 0 1 0 1 0 0 0 0 0 2 0 1 2 0 2 2 1 0 0 1 0 0 2 0 0 1 0 1 2 1 0 0 2 2 2 0 0 0 1 2 0 2 2 2 1 0 0 2 0 0 0 1 1 0 1 1 0 0 1 0 0 1 2 1 2 1 1 0 0 1 2 0 0 2 0 1 1 0 0 0 1 0 1 1 0 0 1 0 0 2 0 2 0 0 0 0 0 0 1 0 0 1 0 0 0 0 0 1 1 0 2 2 0 1 1 2 0 1 0 0 0 0 0 0 0 0 0 0 0 1 0 0 0 0 1 0 0 1 2 2 2 0 0 0 0 2 1 0 0 1 1 0 2 1 1 1 1 1 0 0 0 1 0 1 0 2 1 1 2 0 0 0 1 0 0 1 1 2 0 0 1 1 2 0 1 2 2 0 1 1 0 0 1 1 2 2 2 2 0 0 1 1 0 2 0 2 1 1 2 0 0 0 0 0 0 0 1 1 2 0 1 1 1 1 0 0 1 0 1 2 0 0 0 0 1 0 1 2 1 0 1 0 1 1 0 0 0 0 1 0 0 1 1 1 0 0 0 0 2 2 0 2 0 1 0 1 1 0 0 1 1 1 0 2 0 0 0 2 0 0 2 1 0 0 1 0 0 1 1 0 2 2 1 2 1 1 0 1 0 1 0 0 1 1 0 1 2 1 0 1 1 0 0 2 0 0 0 1 2 2 0 1 2 0 0 0 1 0 0 2 2 0 2 1 1 1 2 0 1 0 1 1 1 0 1 0 0 0 1 0 0 1 0 1 1 0 0 0 1 2 0 0 0 0 1 1 0 0 0 0 0 0 0 0 0 0 0 0
122 1 0 1 1 0 0 1 1 0 0 1 1 1 0 1 0 2 1 1 1 2 0 2 0 0 0 1 1 1 1 0 2 2 2 1 2 2 0 0 2 2 1 1 0 1 1 0 2 0 0 0 0 2 0 2 0 0 0 0 1 0 1 1 0 0 2 0 0 0 0 0 2 0 1 2 1 0 1 1 0 0 2 1 1 0 0 0 1 2 0 0 1 2 0 2 1 1 0 2 1 2 0 0 1 1 2 2 0 0 1 1 1 2 1 1 2 0 0 2 2 0 2 0 0 0 0 0 2 0 0 0 0 0 0 0 0 0 1 0 0 0 0 0 0 0 0 0 0 0 0 0 0 0 1 1 1 1 0 0 0 1 2 2 0 2 1 1 0 2 0 0 0 2 2 1 0 1 0 1 0 0 0 0 0 0 0 0 0 0 0 0 0 1 2 0 1 1 1 0 0 0 0 0 2 1 1 1 0 0 1 1 0 0 2 2 0 0 2 2 0 0 2 2 0 0 2 0 0 1 0 0 0 0 0 0 0 2 1 1 0 0 2 2 0 2 0 2 2 0 0 1 0 1 1 0 1 1 0 0 0 0 0 0 0 0 0 0 1 0 0 2 0 2 0 1 0 1 2 1 1 1 2 2 2 0 2 0 1 1 0 0 1 0 2 0 2 0 0 0 0 0 0 1 0 0 0 0 1 1 0 0 2 0 1 0 2 0 0 0 0 2 2 2 0 0 0 0 1 2 0 0 0 2 0 0 0 2 0 0 2 2 1 2 0 0 2 0 1 2 1 1 1 1 1 0 1 1 0 0 0 0 1 1 1 1 0 1 1 0 1 1 1 1 0 0 1 0 2 0 1 1 0 2 0 2 1 0 0 2 0 1 0 1 2 1 1 0 1 1 1 1 0 2 2 1 0 1 0 2 0 1 1 0 1 2 1 2 0 0 0 2 0 0 0 1 1 0 1 0 0 0 1 0 0 0 0 0 0 0 2 0 0 1 1 1 0 0 0 0 0 0 0 0 0 0 0 2 1 1 1 2 0 0 0 1 0 1 0 0 1 1 2 1 1 0 1 1 1 1 1 2 1 0 2 0 0 1 0 0 1 1 1 2 2 0 0 0 0 1 1 2 1 0 1 1 1 1 0 2 0 1 0 0 0 2 1 1 0 1 1 1 1 1 0 1 1 0 2 0 2 0 0 1 0 0 1 0 0 0 2 2 2 0 0 1 1 2 1 0 0 0 0 0 1 0 0 0 0 0 1 0 0 2 1 1 1 0 0 0 0 0 0 0 0 0 0 2 0 2 0 0 0 1 1 0 0 0 0 0 0 2 0 0 0 0 1 0 0 0 0 2 1 0 0 1 2 1 0 2 0 0 0 0 0 0 0 0 0 0 0 1 0 0 0 1 1 0 0 0 1 1 0 2 0 0 2 1 2 1 1 2 0 0 2 0 2 0 0 1 0 1 1 1 0 0 2 2 2 0 0 0 2 1 0 0 0 2 1 0 0 0 0 0 1 0 2 0 1 1 0 2 2 1 2 2 1 2 0 2 2 0 0 0 0 0 1 2 0 1 0 0 0 0 0 0 2 1 0 0 0 0 0 0 0 0 0 1 1 0 0 1 1 0 1 0 0 0 2 0 2 2 1 0 2 2 1 0 1 1 0 0 0 1 1 0 0 0 0 0 0 0 0 0 0 0 0 0 2 0 0 1 1 0 0 1 1 1 0 1 0 1 0 0 0 0 2 1 1 1 1 1 0 0 1 1 1 2 0 2 0 0 2 1 1 1 0 0 0 0 0 1 0 0 0 0 2 0 1 2 2 1 0 0 1 0 1 1 2 2 2 2 0 1 0 1 1 0 1 2 1 0 2 0 0 0 0 1 1 0 1 1 2 0 2 2 0 0 0 0 2 0 1 2 0 0 1 1 0 0 0 1 0 0 0 0 2 1 1 0 0 0 2 1 0 1 0 2 1 2 2 2 1 0 0 1 0 0 1 1 0 1 1 0 1 1 0 2 0 1 0 1 0 1 1 2 0 0 0 1 1 0 0 0 0 0 1 1 2 2 0 2 0 1 2 2 1 1 0 1 2 2 1 2 0 1 0 1 1 1 0 1 0 1 1 1 2 2 1 1 2 0 2 0 1 0 0 1 1 1 2 0 0 1 0 1 1 0 1 0 1 1 0 0 2 0 1 0 2 1 1 1 1 2 0 1 1 0 1 2 1 1 0 1 1 0 0 2 2 1 2 0
123 0 1 1 0 0 0 2 2 0 0 0 0 0 0 1 0 2 0 0 2 2 0 2 0 0 0 2 0 2 2 2 2 1 2 0 2 1 0 0 1 1 0 0 0 0 0 0 1 1 1 1 2 2 0 2 0 0 0 0 1 0 2 2 0 1 1 0 0 0 0 0 1 1 1 2 1 0 1 0 2 0 1 1 1 0 0 1 2 2 2 2 1 1 0 1 0 0 0 1 0 2 1 0 1 1 2 2 0 0 2 2 0 1 0 0 1 0 0 1 1 0 2 0 0 0 0 1 1 0 0 0 1 0 0 0 1 0 0 2 0 0 0 0 0 0 0 0 0 0 0 0 0 0 0 0 0 0 1 2 1 1 2 2 0 2 1 0 0 0 1 1 1 1 1 0 0 0 0 0 0 0 0 0 1 1 0 2 0 1 0 1 0 0 1 0 2 2 0 0 0 1 1 0 0 0 1 1 1 0 1 2 1 0 2 2 0 1 2 1 0 0 1 2 0 0 2 1 0 2 1 1 1 0 0 0 0 1 0 0 0 0 1 2 0 2 0 0 0 0 0 0 0 1 1 0 1 0 0 0 0 0 0 0 0 0 1 1 1 1 0 2 1 2 0 1 0 1 1 1 0 0 0 0 2 2 0 1 0 1 0 1 0 0 2 0 2 0 0 0 0 1 2 0 1 1 1 0 0 2 0 2 1 0 1 0 2 0 0 0 0 2 2 1 2 0 0 0 1 1 0 2 1 0 0 0 0 0 2 0 0 1 2 2 0 0 1 0 1 2 0 0 2 2 1 1 2 0 0 1 1 0 2 2 2 1 0 0 0 2 2 2 1 1 0 0 2 0 1 0 1 1 0 0 1 0 0 0 0 1 1 1 2 0 2 2 2 0 1 1 1 1 1 2 1 1 1 1 0 2 0 0 1 0 1 2 1 0 0 0 0 1 0 1 2 0 1 1 1 0 0 1 0 1 0 0 0 1 0 0 1 0 0 0 0 1 0 0 1 0 0 0 1 2 2 1 2 1 1 0 1 2 0 1 0 0 0 1 0 1 0 0 2 0 2 0 2 2 2 0 1 0 2 0 0 0 2 1 0 0 0 1 0 1 1 1 1 1 1 1 1 1 1 1 0 1 2 0 1 2 1 0 0 1 0 1 2 2 1 2 2 2 2 2 0 2 1 0 1 1 1 0 0 0 2 0 2 0 1 0 0 2 0 0 1 2 1 1 1 2 0 0 0 0 1 1 1 0 0 0 1 0 1 2 0 1 1 2 1 1 1 1 0 0 0 0 0 0 0 0 0 0 0 1 2 1 1 1 0 1 1 1 0 1 1 0 0 0 0 0 0 2 2 0 0 2 2 0 0 0 2 0 0 1 0 1 0 0 0 0 0 1 0 0 0 0 2 0 0 0 1 1 1 1 0 0 1 0 2 1 1 0 1 2 0 0 1 0 1 0 0 1 1 1 1 0 1 2 1 0 0 0 1 1 1 0 2 2 0 0 1 0 0 0 0 0 2 0 2 2 1 1 2 0 1 2 1 1 1 1 2 2 0 0 0 0 0 1 0 1 0 0 0 1 2 1 0 2 0 0 1 0 0 1 1 1 0 1 1 0 0 1 1 0 1 1 0 0 1 0 1 2 0 0 0 0 0 1 0 1 0 1 0 0 0 0 0 0 0 0 0 0 0 0 0 0 0 1 1 1 0 0 2 0 0 0 1 2 0 0 0 0 0 0 0 0 1 1 0 2 0 0 0 0 0 0 1 2 0 2 0 0 2 0 1 1 0 1 0 1 1 2 0 0 2 1 0 0 0 2 2 1 0 0 2 0 2 1 2 2 2 2 0 0 0 0 0 1 1 1 1 0 2 0 0 0 0 0 2 0 1 1 0 0 0 0 0 1 0 1 1 0 2 2 0 0 0 0 0 0 0 2 0 0 0 1 1 0 0 0 0 0 0 0 0 0 0 1 1 1 1 1 1 1 0 2 0 1 0 2 0 0 2 0 2 0 2 2 0 0 0 1 0 0 2 0 2 1 0 1 0 1 1 0 0 1 2 2 1 1 0 1 0 1 2 2 2 0 1 1 2 1 1 1 0 2 2 1 0 0 0 1 2 1 1 0 2 1 1 0 2 0 1 1 1 0 1 0 0 0 0 0 1 0 1 1 1 0 2 1 0 2 0 0 1 0 0 1 1 0 0 0 0 1 0 0 0 0 0 2 0 0 0 0 0 0 0 2 2 0 0 0
124 1 0 1 1 0 0 2 0 1 1 1 0 0 0 1 0 2 1 1 1 2 0 2 0 0 0 1 0 2 2 0 1 1 2 1 1 2 0 0 1 1 0 0 0 0 2 0 1 1 1 1 1 1 1 1 0 0 0 2 0 1 1 2 0 0 1 0 0 0 0 0 2 0 1 2 1 0 0 0 1 0 2 0 2 0 0 0 1 2 0 0 1 1 0 2 1 0 0 1 0 2 0 0 0 0 2 2 0 0 1 2 1 2 1 1 2 1 1 1 1 1 2 1 1 1 1 1 1 0 0 1 0 0 0 0 0 0 0 0 0 0 0 0 1 1 0 0 0 0 1 2 0 0 0 0 0 1 0 2 1 1 2 2 1 2 1 1 1 1 0 1 1 1 2 0 1 1 0 1 0 0 0 0 0 0 0 2 0 1 1 1 0 0 0 0 0 2 0 0 0 1 0 2 2 0 1 1 1 0 2 2 1 0 2 2 0 0 2 1 0 0 1 1 1 0 1 0 0 1 0 0 1 1 1 0 0 2 0 0 0 1 1 1 0 2 0 0 0 0 0 0 0 0 0 0 0 1 0 0 1 1 0 0 0 0 0 0 2 1 0 0 0 2 0 0 0 1 2 1 1 1 1 1 1 0 2 2 1 2 0 1 0 0 2 0 1 1 0 1 0 0 1 0 0 2 0 1 0 1 1 2 2 0 1 0 2 0 1 0 1 2 1 1 0 0 0 2 0 2 0 1 1 0 0 0 0 1 1 0 0 0 1 1 0 0 1 1 2 1 0 0 2 2 1 1 1 2 0 2 2 0 1 0 1 0 0 1 1 1 1 1 0 2 1 1 1 1 1 1 1 1 0 0 0 1 1 1 1 1 0 1 1 0 2 1 1 0 0 0 0 1 2 2 0 0 2 0 0 0 2 0 0 0 2 2 1 1 0 1 0 1 0 1 0 0 1 0 0 0 0 0 0 2 1 1 0 0 0 0 2 1 0 2 1 2 1 1 1 0 0 0 1 2 1 1 1 2 2 1 1 1 1 1 0 0 0 1 0 0 0 1 1 1 1 1 1 0 2 0 2 2 1 0 1 1 1 0 0 0 1 1 0 0 0 0 0 0 0 0 2 2 1 0 0 1 1 1 0 1 0 1 0 0 1 1 1 1 1 2 2 1 1 1 0 1 1 0 0 2 0 0 0 1 0 0 2 0 0 0 1 1 1 1 1 1 2 0 2 2 1 0 0 0 2 2 2 0 1 1 0 0 1 1 0 0 0 0 1 0 1 0 2 0 1 0 2 0 0 1 0 0 0 0 0 1 1 0 0 0 0 2 1 0 1 0 1 0 0 0 2 0 1 2 0 1 0 1 0 1 2 1 0 2 1 1 0 0 1 0 0 0 0 0 0 1 1 2 0 0 2 2 0 0 1 1 1 0 2 2 0 1 0 2 1 0 2 0 1 0 2 2 0 1 1 0 1 1 0 0 0 0 2 1 1 1 0 2 0 0 1 0 0 0 0 1 2 0 1 1 0 0 2 0 0 1 1 1 1 1 0 1 0 1 1 0 0 2 0 2 1 0 0 0 1 0 0 0 0 1 1 1 0 1 0 1 0 1 1 0 0 0 0 0 1 0 0 1 0 1 0 0 0 1 1 0 1 1 1 2 0 2 0 1 0 1 0 1 0 0 0 0 0 0 0 0 0 0 1 0 0 1 1 1 1 0 0 1 0 1 1 0 1 0 0 0 0 1 1 1 1 1 1 1 2 2 0 1 0 2 1 1 2 0 0 0 1 1 0 2 1 1 0 0 2 1 1 0 0 1 1 0 0 0 0 0 0 1 2 2 2 2 0 0 1 1 0 1 0 1 0 0 2 0 0 1 1 1 2 1 1 1 0 0 0 0 0 2 1 0 1 1 1 2 0 0 0 1 0 0 2 2 0 0 0 0 1 1 2 0 0 0 1 1 0 1 0 2 2 2 2 2 2 1 0 1 0 2 0 1 1 0 1 0 1 0 1 2 0 1 0 0 0 0 2 1 1 0 1 1 0 1 0 1 1 1 1 1 2 0 0 0 0 2 1 0 1 0 1 0 0 1 0 1 1 1 0 1 0 0 1 1 2 0 0 0 1 1 0 0 2 0 0 1 1 0 1 2 2 2 2 0 1 0 2 1 2 0 2 0 1 1 0 0 1 0 0 1 0 0 0 0 1 1 0 0 0 0 0 2 0 0 0 0 0 0 0 0 0 0 2 0
125 1 0 1 0 0 0 2 0 2 2 0 1 0 0 0 0 2 0 0 2 2 0 2 0 0 0 1 0 2 2 0 1 1 2 0 2 1 0 0 1 1 1 1 1 1 2 1 0 1 1 2 1 1 0 2 0 0 0 1 1 0 2 1 0 1 0 1 0 0 0 0 1 1 1 2 1 0 2 0 2 0 1 1 0 0 0 0 1 1 0 1 1 1 0 2 1 2 0 2 2 2 0 0 0 0 2 1 1 0 1 2 0 2 1 2 2 0 2 1 1 0 2 1 1 1 1 0 1 0 2 0 0 0 1 1 0 0 0 0 0 0 0 0 1 1 0 0 0 1 1 1 0 0 0 0 0 0 1 1 0 1 1 2 0 2 1 1 0 1 1 1 1 1 0 0 1 0 0 0 0 1 0 0 0 0 1 0 0 0 1 0 0 1 1 0 1 1 0 0 0 0 0 1 2 0 1 0 0 0 1 1 2 0 0 1 1 0 2 2 0 0 1 1 1 0 2 0 0 0 0 0 0 0 0 0 0 2 0 0 0 0 1 1 0 2 1 0 0 0 0 0 0 0 0 1 2 1 0 0 0 0 1 0 0 0 0 0 1 0 0 2 1 2 0 0 0 1 2 1 0 1 0 0 1 0 1 0 1 2 0 2 0 0 2 0 2 0 0 0 0 0 0 2 0 0 0 0 0 1 1 1 2 0 2 0 1 0 0 0 1 0 1 0 2 0 1 0 1 0 0 1 1 1 0 0 0 0 2 1 2 1 1 1 0 0 1 2 2 0 0 0 2 2 2 0 1 0 0 1 2 1 0 0 0 0 0 1 1 1 1 1 0 2 1 1 0 1 0 0 0 0 0 1 0 2 1 0 0 0 0 0 1 0 2 0 0 1 0 0 0 1 2 2 1 0 1 0 0 1 1 1 1 0 1 2 0 1 0 0 0 1 0 0 0 1 1 0 1 0 1 0 1 1 1 0 0 1 1 1 2 0 0 1 2 2 0 0 0 0 0 1 1 1 1 1 1 1 1 1 1 2 1 0 1 2 0 0 0 0 0 0 2 0 1 0 1 2 2 0 1 1 2 2 0 0 0 1 0 0 0 1 0 0 0 0 0 1 1 2 0 2 2 0 0 1 2 1 0 0 0 0 0 0 1 1 0 2 1 1 1 2 1 2 1 1 0 1 0 2 0 2 0 0 0 0 2 0 1 1 1 1 1 1 0 2 1 1 1 2 0 0 0 1 2 1 1 0 1 0 0 1 1 2 0 1 1 1 2 0 1 1 1 0 1 0 1 0 0 0 0 0 0 0 0 0 0 0 1 1 0 0 0 0 1 0 0 1 1 1 0 2 1 1 0 1 1 0 0 1 1 0 0 0 0 0 1 0 0 0 0 2 1 1 0 1 1 2 0 0 1 1 1 2 0 1 1 0 2 2 1 2 0 1 1 0 2 0 0 0 0 2 0 1 0 0 2 2 1 1 0 1 1 0 2 1 0 1 1 1 1 1 0 1 1 2 1 0 2 0 0 0 2 0 2 2 2 2 1 1 1 0 1 2 1 1 0 1 0 1 1 0 0 1 1 0 2 2 0 0 2 0 0 1 0 1 0 1 1 0 1 0 2 0 1 2 0 0 1 0 0 1 1 0 1 1 0 0 1 1 0 0 0 1 0 0 0 1 0 0 1 1 0 1 2 1 1 0 1 1 0 0 1 0 0 1 0 0 0 2 0 0 0 0 0 0 0 1 1 2 0 0 0 0 0 0 1 1 0 2 0 1 2 0 0 0 0 1 0 2 2 2 0 1 1 1 1 0 0 2 2 0 0 0 1 0 1 2 1 1 1 1 0 1 0 1 1 1 0 2 2 2 1 0 0 0 0 0 1 0 0 0 1 0 1 1 0 1 0 1 1 0 0 2 0 0 0 0 0 1 1 1 1 0 1 2 1 0 0 0 0 0 1 0 0 0 0 0 0 0 0 0 2 0 0 0 0 0 0 0 0 0 2 0 2 0 2 2 0 0 0 1 1 0 2 1 1 0 1 1 0 0 0 0 0 1 2 1 1 0 0 0 1 1 2 1 0 1 0 1 2 2 0 0 1 1 1 0 0 0 0 0 1 2 2 0 1 0 0 1 2 0 0 1 1 0 0 1 1 2 1 0 0 1 0 0 0 0 0 0 0 0 0 0 1 0 0 0 2 1 1 1 0 1 0 0 0 0 0 0 0 1 0 1 1 0 0 0 0 0 0 0
126 0 0 0 0 0 0 0 2 0 0 1 0 0 0 0 0 1 1 1 1 2 0 1 1 1 1 0 1 1 1 0 1 1 1 0 2 2 0 0 1 1 0 0 0 0 0 0 2 0 0 0 0 0 1 2 0 1 1 0 1 1 2 2 0 1 1 0 0 1 0 1 2 0 2 2 0 0 1 1 0 0 2 0 2 0 0 1 2 2 1 0 1 1 0 0 0 0 0 0 0 1 1 0 0 0 2 1 1 1 0 1 1 1 1 1 1 0 0 2 2 0 2 0 1 1 1 1 2 0 0 1 0 0 0 0 0 0 0 1 0 0 0 0 0 2 0 0 0 1 0 0 0 0 0 1 1 1 0 0 0 1 1 2 0 1 1 1 0 2 0 0 0 2 1 0 0 1 0 1 0 1 1 1 1 1 1 2 0 1 0 2 0 0 1 0 1 1 0 0 0 0 0 0 2 0 2 0 0 0 1 0 1 0 1 2 0 0 1 1 0 0 2 2 0 0 1 1 1 1 0 0 1 1 1 0 0 2 1 1 0 0 2 2 0 2 0 0 0 1 1 1 0 0 0 0 2 2 0 0 0 0 0 0 0 0 0 1 1 0 0 1 0 2 0 0 0 1 2 1 1 0 0 0 2 0 2 0 1 2 0 1 0 0 2 0 2 2 0 1 0 0 1 0 1 1 0 0 0 1 1 0 2 0 2 1 2 0 0 0 0 2 2 1 1 0 0 0 1 1 0 2 1 2 0 0 0 2 0 2 2 2 1 2 0 1 1 0 2 1 0 0 0 0 0 0 0 0 0 1 1 0 2 1 2 0 0 2 2 0 0 0 1 2 1 2 2 0 2 0 0 0 0 1 1 0 1 1 1 0 0 0 2 0 1 0 0 1 0 0 0 0 1 1 0 0 1 0 0 1 2 0 0 0 1 1 0 0 0 1 1 1 0 1 0 0 0 0 0 0 0 0 1 0 1 0 0 1 1 2 2 1 0 1 1 2 0 0 0 2 0 0 0 2 0 0 0 1 0 1 1 1 0 0 0 1 0 1 0 0 0 1 0 2 1 1 0 2 1 0 0 0 1 0 1 0 1 1 0 0 0 1 0 2 1 1 1 0 1 2 0 2 1 1 0 1 1 1 0 1 0 0 0 1 0 1 0 1 1 2 2 1 1 1 1 1 0 1 0 2 0 1 1 0 0 0 1 1 1 1 1 1 1 1 1 1 1 1 1 1 1 0 0 0 0 1 0 0 2 0 0 0 0 2 1 1 1 0 0 0 1 1 1 0 1 0 2 2 0 2 0 0 0 1 1 0 0 0 1 1 0 2 1 2 0 0 0 1 1 0 2 1 0 0 1 0 1 0 1 0 0 0 0 2 0 2 0 0 0 0 0 0 0 0 0 0 1 0 0 0 1 1 0 1 0 0 1 0 2 1 1 1 1 2 0 0 1 0 0 0 0 1 2 0 0 0 2 0 0 0 0 0 0 0 0 0 0 2 0 1 0 2 0 0 0 2 0 0 1 1 0 0 1 1 1 1 1 0 2 2 0 0 0 1 1 0 0 1 0 1 1 0 0 0 0 0 2 1 1 0 1 0 0 1 0 0 0 1 1 0 0 0 0 0 1 1 0 0 1 0 0 1 1 0 1 1 1 1 0 1 0 1 0 0 0 1 0 0 0 0 0 0 0 1 1 1 0 0 1 0 1 0 2 1 0 0 1 1 0 1 1 0 0 1 1 0 1 2 1 1 1 0 1 1 1 2 1 2 0 1 0 0 1 0 0 0 0 0 1 2 1 1 0 1 1 0 2 0 0 2 2 0 0 0 1 0 0 0 2 2 1 1 0 0 0 0 0 2 0 2 0 0 2 0 0 0 0 1 2 0 2 2 1 0 0 0 1 1 0 0 2 1 0 2 0 0 0 1 0 0 0 2 0 0 0 2 2 2 1 0 0 0 2 0 0 1 0 2 0 1 1 1 2 0 0 0 0 2 1 1 0 0 0 0 2 1 2 2 0 1 0 2 0 1 2 1 1 0 0 1 0 1 0 1 1 0 1 1 1 0 0 0 0 2 0 0 2 1 1 1 1 1 0 2 0 0 0 1 1 0 0 1 2 1 1 0 0 0 0 0 2 0 2 0 0 1 1 0 0 2 0 0 2 0 2 1 2 2 2 0 1 0 0 0 0 0 0 1 1 1 1 0 1 2 1 2 2 0 0 1 1 0 0 2 1 0 0 1 1 0 1 0
127 0 0 1 1 0 0 1 1 0 0 1 0 1 0 0 1 0 1 1 1 2 0 1 0 0 0 1 2 2 2 2 2 2 1 0 1 1 0 0 1 1 0 0 0 1 1 2 0 2 0 2 0 2 0 1 1 0 0 1 0 0 0 0 0 0 1 1 0 0 0 1 2 0 1 2 1 1 2 1 1 0 2 0 1 0 0 0 2 2 0 0 1 2 0 1 0 1 0 1 2 2 0 0 0 0 2 1 1 0 0 1 2 2 2 2 2 0 1 1 1 0 2 1 1 1 1 2 2 0 0 1 0 0 0 0 0 0 0 1 0 0 0 0 1 0 0 0 0 1 1 1 0 0 0 0 0 2 1 2 2 0 2 2 1 2 1 0 1 1 1 1 1 1 1 0 0 0 0 0 0 0 0 0 0 0 0 2 1 0 2 0 1 1 1 0 2 1 0 0 0 0 1 0 2 0 1 1 2 0 2 0 0 0 2 2 1 0 1 0 1 1 2 2 0 0 2 1 0 1 1 1 0 0 0 0 0 2 0 1 0 0 1 2 0 2 0 0 0 0 0 0 0 0 0 0 0 2 0 0 1 1 0 0 0 0 0 0 2 0 0 2 0 2 0 0 0 1 1 1 0 0 0 0 2 1 1 2 0 2 0 0 0 0 2 0 2 1 0 0 1 0 1 0 1 1 0 0 0 1 1 1 2 0 2 1 1 1 0 0 0 1 1 0 1 0 0 0 1 1 0 1 2 1 0 0 1 2 0 0 0 0 0 1 1 1 1 0 1 1 0 0 1 1 0 0 0 0 0 1 1 0 2 2 2 0 0 0 0 2 2 2 0 2 0 0 1 0 1 0 0 2 0 0 1 0 0 0 0 0 1 1 0 0 1 0 1 1 2 2 2 1 1 2 1 0 1 1 0 2 0 0 1 1 0 2 0 0 0 0 0 1 0 2 1 1 1 0 0 1 0 0 1 0 0 0 0 1 1 1 1 1 0 0 1 2 0 0 0 0 0 1 0 1 2 0 1 1 1 1 1 2 0 1 0 1 0 0 1 0 1 1 2 0 1 0 1 0 2 0 1 2 0 0 2 1 0 2 1 0 0 2 0 1 1 0 0 2 2 2 0 2 2 1 1 2 2 0 1 1 0 0 0 0 0 2 0 2 1 1 1 2 2 2 1 2 0 1 0 2 0 1 0 0 0 0 2 0 1 1 1 1 2 2 0 2 1 1 1 1 0 1 0 0 2 1 1 0 0 0 1 0 0 1 0 1 1 1 1 0 1 0 0 0 0 0 0 2 0 2 0 0 0 1 1 0 0 0 0 0 0 0 1 0 1 0 1 0 0 0 0 2 1 2 0 0 0 0 0 1 2 0 0 0 0 0 0 0 1 0 1 1 0 0 1 0 1 2 0 0 2 2 0 2 0 0 2 0 2 2 1 1 0 0 1 0 1 0 0 0 0 0 1 0 0 0 1 2 1 0 0 0 0 1 1 0 0 2 0 0 0 1 0 1 1 2 0 0 1 1 0 1 2 0 1 2 1 1 1 1 1 1 0 2 1 1 0 2 0 2 0 2 0 1 2 0 1 2 0 0 0 0 0 2 0 1 0 1 1 0 0 0 2 1 0 1 1 0 0 0 0 1 0 0 0 0 0 1 0 2 1 0 0 0 0 0 0 1 0 2 1 1 1 1 0 0 0 0 0 0 0 0 2 1 0 0 1 0 0 2 0 1 1 0 0 2 2 0 0 0 2 2 2 2 1 1 1 2 0 2 1 0 2 1 0 0 0 0 0 1 1 2 0 0 1 1 1 0 0 2 2 0 1 1 1 0 2 1 1 1 1 2 0 0 0 0 0 2 0 2 0 0 1 0 0 0 0 0 1 0 1 1 1 0 0 0 0 0 0 0 2 0 1 2 0 1 1 0 0 0 0 2 0 0 0 1 0 0 2 0 0 0 1 0 0 0 0 1 1 1 2 2 0 0 0 2 0 0 1 2 0 0 0 0 2 0 2 1 0 0 0 1 0 0 2 1 1 0 1 1 0 0 1 0 1 2 2 1 1 1 0 1 0 1 1 2 1 0 1 1 1 1 0 1 0 0 0 0 0 0 0 2 0 0 0 0 0 0 0 0 2 0 0 2 0 0 2 1 0 0 1 1 1 0 1 1 1 1 1 0 0 0 0 0 0 0 0 1 1 1 1 0 2 2 0 0 0 0 0 2 0 1 0 0 0 0 0 0 0 0 0 2
128 0 0 1 0 0 1 2 2 0 1 0 0 2 0 0 1 2 1 0 2 1 0 2 0 0 0 2 1 2 2 0 1 0 2 1 2 1 0 0 1 1 1 0 0 1 1 0 1 1 0 0 2 2 0 2 0 0 0 0 0 2 2 2 0 1 1 0 0 1 1 1 2 0 2 2 0 0 2 1 1 0 2 0 2 0 0 0 2 2 0 0 1 1 0 0 0 2 1 1 1 2 0 0 2 2 2 1 1 0 0 1 1 2 1 1 2 1 1 1 1 1 2 1 1 1 1 2 2 0 0 0 1 0 1 0 1 0 0 0 1 0 0 0 1 0 1 0 0 0 0 0 2 2 0 0 0 1 0 0 1 0 1 2 0 2 0 1 0 0 1 0 1 1 1 1 0 0 0 0 0 0 2 2 0 0 2 1 0 0 2 1 0 0 2 1 1 2 0 0 0 0 0 0 2 0 1 0 1 0 0 2 1 1 0 2 1 0 2 1 0 0 2 1 1 1 0 0 0 0 0 0 0 0 0 0 0 2 0 0 0 0 1 1 0 2 1 1 0 0 0 1 0 1 1 0 0 0 0 1 0 0 0 0 0 0 2 0 2 1 0 2 1 2 0 0 0 1 2 1 0 2 0 0 1 0 2 0 1 1 0 0 0 0 2 0 2 0 0 0 0 0 0 1 0 0 1 0 0 1 1 1 2 0 0 0 1 0 0 0 1 0 2 1 1 0 0 1 0 1 0 2 1 1 0 0 0 1 1 0 1 1 1 2 1 1 2 0 2 2 0 0 1 1 0 2 2 1 0 0 1 0 2 1 2 1 0 2 2 0 0 0 0 2 1 1 2 2 0 1 1 1 0 1 0 0 0 0 1 0 1 1 1 1 1 1 1 1 1 1 1 1 1 2 1 0 1 0 0 1 1 0 0 0 2 2 0 0 0 0 1 2 0 2 1 1 1 0 1 0 1 0 0 1 1 0 1 1 0 0 2 0 0 0 0 0 0 0 0 0 0 1 0 2 1 0 1 1 0 0 0 1 1 1 0 0 0 0 0 0 0 0 1 1 1 0 1 2 2 1 0 1 1 1 2 1 0 2 1 0 0 2 1 1 0 1 1 0 0 1 1 1 2 0 0 1 1 1 0 0 0 0 0 0 1 1 0 1 1 2 2 1 2 2 1 2 1 0 2 1 1 1 0 1 1 0 1 0 0 0 0 1 2 2 1 2 1 0 2 2 0 1 0 0 0 0 0 1 0 0 0 0 0 0 0 0 0 1 2 0 1 2 1 0 0 0 1 1 0 1 1 0 0 2 1 0 0 0 0 1 1 1 2 0 0 0 1 1 1 0 1 0 2 0 0 2 0 2 0 2 1 1 0 0 0 0 1 0 0 0 0 1 0 0 0 0 1 2 0 0 0 0 0 2 0 0 2 0 2 2 0 1 0 2 0 0 2 0 0 0 0 2 1 0 0 0 1 2 1 1 0 0 1 0 2 0 0 2 1 0 1 0 0 0 0 2 1 0 1 1 0 2 2 0 1 1 1 2 1 1 1 0 0 1 0 0 0 2 0 2 0 1 0 1 1 0 2 1 1 0 0 0 0 1 0 0 0 1 1 0 0 0 0 0 2 1 0 0 0 0 0 1 0 0 0 0 2 1 1 2 1 1 0 0 0 1 0 1 0 0 0 0 0 0 0 0 0 0 0 0 0 0 2 2 1 0 0 0 0 2 0 1 0 0 0 0 0 2 1 2 2 0 0 0 0 1 0 2 0 2 1 0 2 0 0 0 2 0 1 1 0 0 0 0 2 1 2 1 2 2 1 0 1 1 1 0 2 0 2 1 1 2 0 0 0 2 1 1 0 2 0 0 2 0 0 0 1 0 0 0 0 0 2 0 1 1 1 0 0 0 1 0 0 2 0 0 0 1 1 0 0 2 0 0 0 0 1 0 1 0 0 0 0 0 0 0 0 2 0 2 2 2 1 0 0 1 0 2 0 2 1 0 0 0 2 0 2 2 1 0 2 0 0 1 2 2 0 0 0 0 1 0 0 0 0 0 2 1 1 0 0 0 0 1 0 0 1 1 0 1 2 2 0 1 0 0 0 1 0 1 0 0 0 0 0 0 2 0 0 0 1 0 1 0 1 0 0 1 1 0 1 1 1 0 0 0 0 0 2 0 0 0 0 0 0 0 0 0 2 2 2 2 0 0 0 0 0 0 0 2 0 0 0 0 0 0 0 0 0 0 0 1
129 1 0 2 0 0 1 2 2 0 1 0 0 1 0 0 0 1 1 1 1 1 0 2 0 0 0 2 1 2 2 2 1 1 1 1 1 1 0 0 1 1 0 0 0 0 0 0 1 1 0 2 0 0 2 1 0 0 0 1 0 0 2 2 0 1 1 0 0 0 0 0 2 0 1 2 1 0 1 0 1 0 2 1 2 0 0 1 2 2 0 1 2 1 0 1 1 2 0 2 1 2 2 0 0 0 2 1 1 0 1 2 0 0 0 1 0 0 1 1 1 0 1 1 0 0 0 0 2 0 0 0 0 0 0 0 0 0 0 1 0 0 0 0 0 1 0 0 0 0 0 0 0 0 0 0 0 1 1 0 1 2 1 2 1 1 1 0 1 1 0 2 1 1 2 0 1 2 0 2 0 0 0 0 0 0 0 1 0 0 0 1 0 0 2 0 2 2 1 0 0 1 1 0 2 0 2 0 0 0 1 1 2 0 1 2 1 0 1 0 1 1 2 2 0 0 2 0 0 0 1 1 0 0 0 0 0 2 0 0 0 0 2 1 0 1 0 0 1 1 1 0 0 1 1 0 0 1 0 0 0 0 0 0 0 0 0 0 2 0 0 1 0 1 0 0 0 0 2 0 0 1 0 0 2 2 0 1 0 1 0 1 1 0 2 0 1 1 0 0 0 0 1 0 1 0 0 0 0 1 2 1 1 0 1 0 2 0 0 0 0 2 0 0 2 0 0 0 1 1 0 1 1 1 0 0 0 0 2 0 0 0 2 2 0 0 1 2 2 0 0 0 1 1 0 1 1 0 0 1 2 1 2 1 2 0 0 2 1 1 1 1 0 2 0 1 2 0 1 0 1 1 0 1 0 0 2 1 1 0 0 0 0 0 1 0 0 0 2 2 1 2 0 2 2 1 0 1 0 1 1 0 0 0 1 1 0 0 0 0 1 1 0 2 2 1 0 0 1 0 1 0 0 1 0 0 0 0 0 0 2 0 0 1 1 2 1 0 0 0 0 0 2 2 2 2 2 2 0 1 1 1 0 0 0 2 0 1 0 1 1 1 1 1 1 0 1 2 2 0 1 0 1 0 2 1 0 1 1 0 0 2 0 2 0 1 1 1 2 2 0 2 1 1 0 1 2 0 0 0 1 1 0 0 0 2 0 2 2 1 2 2 1 1 0 1 1 0 0 2 0 0 0 1 1 0 0 0 0 0 0 1 2 2 2 1 2 1 1 1 0 0 1 0 2 2 2 1 0 2 0 0 1 2 1 0 0 1 0 1 0 0 0 0 0 0 0 1 0 1 1 0 0 0 0 0 0 0 0 0 0 2 1 1 0 0 2 1 1 0 0 1 1 1 0 1 0 1 0 1 0 0 1 1 1 1 0 0 0 0 0 2 0 0 0 0 2 1 0 0 1 2 0 0 0 1 2 0 2 2 1 0 0 0 1 0 0 0 0 0 0 1 2 0 0 0 2 2 2 0 0 0 2 1 1 2 0 2 2 0 2 0 0 1 1 1 1 1 1 1 1 0 2 1 2 2 2 1 2 1 1 1 0 0 0 0 0 2 0 1 0 1 0 1 1 0 2 2 0 0 1 0 0 1 0 1 0 0 0 0 0 0 1 0 2 2 0 1 0 1 0 2 1 0 2 2 1 0 1 1 0 0 0 1 0 0 0 1 0 0 0 0 0 1 1 1 0 0 2 1 0 1 2 1 0 0 1 1 0 1 0 1 1 0 0 0 1 2 2 2 1 1 0 0 0 1 0 2 0 2 0 0 2 1 1 1 0 1 0 1 1 2 0 0 2 2 2 0 0 1 1 0 1 1 1 0 2 0 2 1 1 2 0 0 0 0 0 2 0 1 0 0 2 0 0 1 1 1 2 1 1 2 0 0 0 0 0 1 0 0 2 0 1 2 0 0 0 0 0 0 0 1 1 0 1 1 1 1 2 0 0 0 2 0 0 1 0 0 2 2 1 2 2 0 0 0 1 0 0 2 0 0 1 0 2 0 2 2 0 1 0 1 0 0 0 2 0 1 1 1 0 0 0 0 1 1 2 1 1 0 0 0 0 0 2 2 0 1 0 1 2 2 0 1 0 0 0 2 0 0 0 1 2 2 1 0 0 0 0 0 2 0 0 2 2 0 2 0 0 1 1 1 1 0 2 1 2 0 1 0 0 0 0 0 0 2 0 1 1 0 0 0 0 2 0 0 0 0 0 2 0 1 0 0 0 0 1 0 0 0 0 0
130 1 0 0 0 0 0 1 1 1 1 1 0 1 0 1 0 2 1 1 1 2 0 2 0 0 0 1 0 2 2 1 2 2 1 0 2 1 0 0 0 0 0 1 0 1 0 0 1 1 1 1 0 1 1 1 0 0 0 0 0 2 2 2 0 0 1 0 0 0 0 0 2 0 2 2 0 0 2 0 2 0 2 0 2 0 0 0 2 2 0 1 1 1 1 1 0 2 0 2 1 2 0 0 1 1 1 1 1 1 1 1 0 0 0 1 0 0 0 2 2 0 2 1 1 1 1 2 2 1 1 0 0 0 1 0 1 0 0 1 0 0 0 0 1 1 0 0 0 1 1 1 1 1 1 0 0 2 0 1 0 1 1 2 1 2 1 0 2 1 0 0 0 2 1 0 0 1 0 1 0 1 1 1 0 0 2 1 0 0 0 1 0 0 2 0 2 2 1 1 0 1 0 0 2 0 1 1 1 0 0 2 1 0 1 2 2 2 2 0 2 2 1 0 2 1 1 1 1 1 1 1 0 0 0 0 0 2 0 1 0 0 0 1 0 2 1 1 1 0 0 0 0 0 0 1 1 1 0 0 0 0 0 0 0 0 0 1 2 1 0 1 0 2 0 0 0 0 0 0 0 1 0 0 1 0 1 1 2 2 0 1 1 0 2 0 2 2 0 1 0 0 0 1 0 0 0 1 0 1 0 2 1 0 1 0 1 1 1 0 1 2 2 1 1 0 1 1 0 1 0 1 1 1 0 1 1 0 2 0 0 0 0 2 0 0 2 0 1 1 0 0 2 2 2 0 2 2 0 1 1 0 0 0 0 1 0 1 1 1 1 1 0 2 1 1 1 2 0 0 0 0 0 1 0 2 1 0 0 1 0 1 2 1 2 2 2 0 0 0 0 0 0 2 2 1 0 0 0 2 0 0 0 0 0 0 0 2 0 0 0 2 1 0 1 1 1 0 2 2 0 0 0 2 0 0 1 0 0 0 1 0 0 1 1 2 1 0 0 0 1 0 1 2 2 1 2 2 2 1 1 1 0 0 0 2 0 1 0 0 1 1 2 1 0 0 0 2 2 2 0 2 1 1 2 1 0 1 1 0 1 0 0 0 1 1 1 0 0 2 0 2 2 0 0 1 1 0 0 1 0 0 1 1 0 2 0 2 2 2 2 2 2 2 1 2 0 1 1 2 0 1 0 0 1 0 1 0 0 2 0 1 2 2 1 1 1 2 0 0 0 0 0 0 0 1 0 1 0 1 0 0 2 2 0 0 0 1 2 0 0 1 1 0 0 0 1 0 0 0 0 0 1 1 0 0 0 0 1 2 0 2 2 0 0 1 0 0 0 0 2 0 0 2 0 0 2 0 0 2 2 0 0 1 1 1 0 0 0 0 0 0 1 1 0 1 0 2 0 0 1 1 1 2 0 1 2 0 1 0 1 1 0 2 0 0 1 0 0 0 0 2 1 1 0 0 1 2 1 0 0 0 0 1 0 1 1 2 0 1 0 2 0 0 0 2 0 0 2 0 0 0 2 0 2 2 2 2 1 0 1 1 0 2 1 1 0 1 0 1 0 1 0 0 1 0 1 2 0 0 0 0 0 0 0 1 0 0 0 0 0 2 0 0 0 1 0 0 0 0 0 0 1 0 0 0 1 1 0 1 0 1 0 0 0 0 0 1 0 0 0 0 0 0 0 0 0 0 2 1 1 0 2 1 0 0 1 0 0 2 0 0 0 1 1 0 1 0 0 0 1 1 1 1 1 1 1 1 1 2 0 2 2 0 1 1 1 1 0 2 1 1 0 0 2 1 1 0 0 1 1 0 1 1 1 1 1 1 2 1 0 1 0 1 0 1 0 1 1 2 1 0 2 0 0 1 1 0 2 0 2 2 2 0 0 0 2 0 0 0 2 0 1 1 0 0 0 0 0 0 0 1 1 1 2 1 2 0 2 0 0 0 0 1 0 1 0 1 1 0 0 0 2 0 0 0 1 2 0 2 0 0 0 0 2 0 2 1 0 0 0 1 1 0 2 1 1 1 0 1 0 1 1 1 2 2 0 2 0 2 0 2 1 1 1 1 1 2 1 0 2 2 0 1 0 1 1 1 0 0 0 1 2 0 0 0 1 0 0 0 2 0 0 1 2 0 2 2 2 2 2 0 0 0 0 0 0 1 2 0 0 0 0 0 1 0 1 0 2 0 0 0 0 1 0 0 0 0 0 1 0 0 0 1 1 0 1 0 0 0 0 2
131 0 0 2 1 0 0 2 0 2 2 0 0 0 0 0 1 1 1 0 1 1 0 2 0 0 1 0 2 1 2 1 1 2 0 0 1 2 0 0 1 1 1 1 0 2 2 0 2 0 0 1 0 0 2 0 0 0 1 2 0 0 2 2 0 0 2 0 1 1 0 0 2 0 2 2 0 0 0 0 1 0 1 1 1 0 0 1 2 2 0 2 0 2 0 0 0 1 1 1 0 2 1 0 0 0 2 2 1 1 0 1 1 1 1 1 1 1 2 1 1 1 1 2 1 1 1 2 2 1 1 0 0 0 2 2 0 0 0 0 0 0 0 0 0 0 0 0 0 0 0 1 2 0 1 0 0 0 0 1 0 0 2 2 2 2 1 1 0 0 0 0 2 0 2 0 1 1 0 1 0 0 0 0 0 0 0 1 0 0 0 1 0 0 1 0 1 2 0 0 0 1 0 0 2 0 1 1 1 0 0 2 2 0 0 1 1 0 0 0 0 0 1 2 0 0 0 0 0 2 0 0 0 0 0 0 1 2 1 1 0 1 2 1 0 1 0 0 0 0 0 1 0 0 0 0 0 2 0 0 1 1 0 0 0 0 2 0 1 0 0 2 0 2 0 0 1 1 1 1 0 2 1 1 2 0 2 2 0 2 1 1 2 0 2 0 2 0 0 0 0 0 1 0 1 0 2 1 0 1 0 1 2 0 1 1 1 0 1 0 1 2 1 0 2 0 1 0 1 1 0 2 1 1 0 0 0 0 1 0 0 0 0 1 0 0 1 1 1 2 1 1 1 1 1 0 0 1 0 0 1 0 1 0 1 1 0 0 2 0 0 0 0 2 0 0 1 0 0 0 0 0 0 1 0 1 1 0 0 0 0 1 0 0 1 0 0 0 0 0 0 0 1 1 1 0 1 0 0 2 1 0 1 1 0 0 0 1 0 0 0 2 0 0 1 1 0 1 1 0 0 0 0 2 1 1 0 1 1 0 1 1 0 1 1 1 1 0 0 0 0 1 1 2 2 1 2 1 1 0 1 2 1 1 0 0 0 0 0 0 0 0 2 2 1 1 0 2 2 0 1 1 2 1 1 1 1 1 1 0 0 2 0 2 1 0 0 0 0 1 1 2 0 2 0 2 0 0 1 2 1 0 1 1 1 0 0 2 0 1 1 2 2 2 0 2 1 0 1 1 1 0 0 0 1 0 1 0 0 0 2 2 1 0 0 1 1 1 1 1 0 1 0 0 1 1 0 1 0 2 0 0 1 2 0 0 0 0 1 0 0 0 0 0 0 0 1 2 0 2 0 0 1 1 0 0 0 0 0 1 0 0 0 0 1 0 1 1 0 0 0 2 0 2 0 0 0 1 0 1 0 0 0 0 0 0 0 0 1 0 1 1 0 0 0 0 2 1 0 0 1 1 0 0 1 0 1 0 2 2 0 1 1 1 1 0 1 0 0 0 0 1 1 1 0 0 0 1 1 0 0 0 0 1 1 1 1 2 0 0 0 0 0 1 1 2 1 0 2 1 0 0 1 0 1 1 0 1 1 2 1 1 0 1 1 0 1 2 0 1 0 1 0 1 1 0 2 2 0 0 1 0 0 1 0 1 0 1 0 0 0 0 0 0 1 1 0 0 0 0 0 1 0 0 1 1 1 0 1 1 0 0 0 0 1 0 0 1 0 1 1 1 0 1 1 0 1 0 2 2 0 0 0 0 0 1 1 0 0 1 0 0 0 1 1 1 2 0 1 2 0 0 2 2 2 2 0 2 0 2 0 0 2 0 1 1 1 1 0 1 1 1 0 0 2 2 1 0 1 2 2 0 2 2 0 0 2 1 2 2 1 2 0 2 0 2 1 1 0 2 1 1 2 0 0 0 0 0 1 0 0 0 0 0 0 0 0 0 0 0 2 0 1 2 0 0 1 1 1 0 0 2 0 0 0 1 1 0 1 0 0 0 0 0 0 0 0 1 1 1 2 2 2 0 0 0 1 2 0 2 0 0 0 0 2 1 2 2 0 0 0 2 0 0 0 2 0 2 0 2 0 1 0 0 0 0 2 1 2 0 0 0 0 1 0 0 1 1 0 0 2 2 0 1 0 1 1 1 1 0 0 0 1 0 0 1 1 1 1 1 2 0 2 0 0 0 0 1 1 1 2 0 0 0 1 0 1 0 2 1 0 2 0 0 0 0 0 2 0 0 0 0 1 2 1 2 2 0 0 2 1 0 1 0 0 1 0 1 1 0 1 0
132 1 0 0 0 0 0 1 1 1 1 1 0 2 0 2 0 1 1 1 1 2 0 2 0 0 0 2 0 2 2 0 2 2 0 0 1 1 0 0 1 1 0 1 0 1 0 0 2 0 0 1 0 0 2 1 1 0 0 0 0 2 2 2 1 0 2 0 0 1 1 1 0 0 0 2 2 0 2 1 1 0 2 0 2 0 0 1 2 2 1 2 2 2 0 1 1 1 0 2 2 2 1 0 0 0 2 1 1 1 0 0 1 1 1 1 2 0 0 2 2 0 2 2 1 1 1 2 2 1 1 0 0 0 1 0 1 0 1 0 0 0 0 0 0 1 0 0 0 0 0 1 0 0 0 0 0 2 0 1 1 1 2 2 2 2 1 1 0 0 0 0 1 1 1 0 1 0 0 0 0 0 0 0 0 0 1 2 0 0 1 1 0 1 2 0 1 2 0 0 0 1 0 1 2 0 2 1 1 0 2 0 1 0 1 2 0 0 0 0 2 2 2 2 0 0 1 1 1 0 0 0 0 0 0 0 0 2 0 1 0 0 1 1 0 2 1 0 0 0 0 0 1 0 0 0 2 2 1 1 0 1 0 0 0 0 0 0 1 0 0 2 0 1 0 0 0 0 2 0 2 0 1 1 1 0 2 2 0 2 0 0 1 0 2 0 2 1 0 1 0 1 0 1 0 0 0 0 0 2 0 2 1 0 2 0 1 0 0 0 0 2 0 0 1 0 0 0 0 0 0 2 0 0 0 0 0 1 2 1 1 1 1 2 0 0 2 0 2 1 1 1 1 1 0 1 1 1 1 1 2 1 1 0 1 0 0 1 1 1 1 1 1 2 2 1 0 0 0 0 2 1 0 1 0 0 0 0 0 1 0 1 0 1 1 1 1 0 1 1 1 2 0 2 2 0 0 2 1 1 0 0 1 0 0 1 0 0 0 0 0 2 1 2 0 1 0 2 2 0 0 1 0 2 0 0 1 0 0 0 1 1 0 0 1 2 0 0 0 0 0 0 0 1 2 0 1 2 1 0 0 1 0 0 0 1 0 0 0 0 1 1 0 2 1 0 1 1 1 1 1 2 0 0 2 0 0 0 0 0 2 0 0 1 0 0 0 1 1 2 0 2 2 0 0 0 2 0 0 1 0 0 0 0 1 1 0 2 0 1 2 2 1 1 0 2 0 1 1 1 1 1 0 1 0 0 1 0 2 2 0 1 2 1 1 1 2 2 0 0 0 0 0 0 0 1 0 0 0 0 0 0 1 1 0 0 0 1 1 0 1 1 0 0 0 0 0 1 0 1 0 0 0 0 1 1 1 0 0 0 1 1 1 0 1 1 0 2 2 0 1 0 1 1 0 0 1 1 0 2 0 0 0 1 0 1 0 0 1 1 0 1 0 0 0 1 1 0 0 0 0 0 0 1 0 0 2 0 2 1 2 1 0 0 2 0 2 0 0 0 0 1 0 2 1 1 2 2 2 0 0 0 2 2 0 2 2 1 0 2 0 2 0 0 0 2 1 0 1 1 0 0 2 0 2 2 1 1 1 1 2 0 0 2 1 1 0 2 0 2 0 1 0 0 0 0 2 2 0 0 0 0 0 1 0 0 0 0 0 0 0 0 1 0 1 0 1 0 0 0 0 0 0 0 1 1 1 1 0 1 0 1 0 0 0 1 0 1 0 0 1 1 0 1 1 2 0 0 2 2 0 0 2 1 0 0 2 1 0 1 1 0 0 0 0 0 2 2 2 2 0 0 1 1 1 2 0 1 0 2 1 1 2 0 0 0 0 0 0 2 1 1 0 0 1 1 2 0 0 1 1 1 0 0 2 0 2 1 2 2 1 2 0 2 0 2 2 0 0 2 2 2 1 0 0 0 0 0 2 0 1 1 1 1 0 0 1 0 0 0 1 0 1 1 1 0 1 0 0 0 0 1 0 0 0 0 2 0 1 0 0 0 1 0 0 0 0 1 1 1 1 1 2 0 0 0 0 2 0 2 0 0 0 0 2 0 2 1 0 0 2 0 2 0 2 0 2 1 0 2 0 0 0 0 1 1 2 1 0 0 0 0 1 2 0 0 1 0 0 0 2 1 0 1 0 0 0 0 0 2 0 1 2 1 1 0 2 0 0 0 2 0 1 1 0 1 1 1 2 1 1 1 1 0 0 0 0 0 0 0 2 0 0 0 0 0 1 1 1 0 0 0 0 1 0 0 0 0 1 2 0 0 0 0 0 0 0 0 0 0 0 0
133 0 1 0 0 0 0 2 1 1 1 1 0 0 0 0 0 2 0 1 1 2 0 2 0 0 1 2 1 2 2 2 2 1 1 1 1 2 1 1 2 1 1 1 0 1 1 0 0 2 2 2 1 2 0 0 0 0 1 0 1 1 1 1 0 1 1 0 0 1 1 1 2 0 1 1 0 0 1 0 1 0 1 1 1 0 0 0 2 2 0 0 1 1 0 1 1 0 0 1 0 2 0 1 1 1 1 2 0 0 0 1 0 1 0 0 1 0 1 1 1 0 2 2 2 1 2 1 2 0 0 0 0 0 0 0 0 0 1 0 2 0 0 0 0 1 0 0 0 1 0 0 0 1 0 1 0 0 0 2 1 0 2 2 1 2 1 1 1 1 0 0 2 0 2 0 1 0 0 0 0 1 1 1 1 1 1 2 0 1 0 2 0 0 0 0 2 2 0 0 0 0 0 1 2 0 1 0 1 0 1 1 1 0 2 2 0 0 1 0 1 1 1 1 1 0 1 1 1 1 0 0 1 1 2 2 2 2 1 1 0 0 1 1 1 2 1 0 0 0 0 0 1 0 0 0 1 2 0 0 1 1 0 0 1 1 1 0 1 0 0 1 0 1 0 0 0 2 2 2 0 1 1 1 1 0 2 2 2 2 0 1 0 0 2 0 2 1 0 0 0 0 1 0 1 0 0 0 0 1 1 1 2 0 0 1 2 0 1 0 2 1 0 0 1 0 0 0 0 0 0 1 2 1 0 1 1 0 2 0 1 1 1 2 1 1 1 0 2 0 0 0 1 1 0 1 1 0 0 1 1 1 2 0 2 1 0 1 2 0 0 0 1 1 2 0 1 0 1 0 1 2 0 0 0 1 1 0 0 1 0 1 0 0 2 1 1 0 0 0 0 0 0 2 2 1 0 1 0 1 1 0 2 0 0 2 0 0 0 0 1 0 0 2 1 1 2 1 2 0 1 1 1 1 0 0 0 1 1 0 1 2 0 0 1 1 1 1 1 0 0 0 1 2 2 1 2 1 0 0 0 0 1 1 0 1 0 1 0 0 0 1 2 2 0 0 0 2 2 1 1 2 1 1 2 1 0 1 0 0 1 1 1 0 0 1 1 1 1 2 0 2 1 1 0 1 1 1 0 0 0 0 0 2 0 0 0 2 0 0 1 2 2 1 1 1 0 0 0 2 0 0 0 1 0 0 0 0 0 1 2 1 1 1 0 1 1 1 1 1 0 0 0 0 0 0 0 0 0 1 0 0 0 2 1 1 1 2 1 1 1 1 1 0 0 1 2 0 0 0 0 0 0 1 1 1 1 1 0 1 1 1 0 0 0 0 1 0 0 0 0 1 2 1 0 1 1 0 0 0 0 0 0 1 1 1 0 0 0 0 0 2 0 0 0 2 0 2 0 0 2 2 1 2 0 1 2 0 2 2 1 1 1 1 1 0 2 0 0 1 0 1 1 1 1 1 2 2 1 1 1 0 1 1 0 1 2 1 0 1 0 2 0 1 1 2 0 0 2 1 0 1 2 2 2 2 1 2 2 1 1 0 0 1 1 0 0 2 0 2 1 0 1 0 1 1 2 2 0 0 1 0 0 0 0 1 0 1 0 0 0 0 0 1 1 1 1 1 0 1 0 1 0 1 1 0 1 0 1 1 1 0 0 2 0 0 0 0 0 0 0 0 0 0 0 0 0 0 2 1 0 1 2 1 0 0 1 0 0 2 1 0 1 0 0 1 2 1 1 2 0 0 0 0 0 1 1 2 1 2 0 1 1 1 0 0 1 0 1 0 0 2 0 0 1 0 2 0 1 2 2 0 1 1 1 1 1 1 2 1 1 2 0 0 0 1 0 2 0 2 0 0 1 0 0 0 0 2 1 0 1 0 1 0 0 0 1 0 0 0 2 0 0 2 0 0 0 1 2 0 1 2 0 0 0 0 1 1 1 0 1 1 1 0 0 0 0 0 2 2 2 2 2 0 0 0 0 0 2 1 0 0 1 0 2 0 2 2 0 1 0 1 1 0 2 1 1 2 0 1 1 1 0 0 0 0 1 1 1 1 1 1 1 1 1 0 0 2 1 0 2 2 0 2 0 0 0 0 0 1 0 0 1 2 2 0 1 0 0 0 2 0 2 0 0 0 0 1 1 2 1 0 2 0 0 0 0 2 2 0 0 0 0 0 0 0 0 0 2 0 0 0 0 1 0 0 0 0 1 2 0 0 0 0 0 0 0 1 1 0 1 0
134 1 0 1 2 0 0 2 1 1 1 0 1 2 0 1 0 0 2 1 0 1 0 1 0 0 0 1 1 2 2 0 1 1 1 0 2 2 0 0 1 1 1 1 0 1 1 1 1 1 0 0 0 0 2 2 0 0 0 1 1 0 1 0 1 0 2 0 0 0 0 0 1 0 1 2 1 0 0 0 1 0 2 0 2 0 0 1 1 2 1 1 1 2 1 1 1 2 0 2 1 2 0 0 1 1 2 1 1 0 0 1 1 2 0 0 0 0 2 0 0 0 2 0 0 0 0 0 0 0 1 0 1 0 0 0 0 0 0 2 2 0 0 0 1 0 0 0 0 1 1 1 0 0 1 0 0 0 0 1 0 2 2 2 0 2 1 1 0 2 0 0 1 1 1 0 0 1 0 0 0 1 0 1 2 1 0 0 0 0 1 0 0 1 1 0 1 1 0 0 0 0 0 1 2 0 2 0 0 0 1 1 0 0 2 2 1 0 1 0 1 1 2 2 0 0 1 0 0 1 0 0 0 0 0 0 0 2 0 0 0 1 2 2 0 2 1 0 0 0 0 0 0 1 1 0 0 1 1 0 0 0 0 0 0 0 0 1 1 0 0 1 1 2 0 0 0 1 1 1 0 2 1 1 2 1 1 1 1 2 0 0 0 1 2 1 1 2 0 1 0 0 0 1 0 0 1 0 0 2 0 1 2 0 2 0 2 0 2 0 2 2 2 1 1 0 0 0 2 0 0 0 1 0 0 0 0 2 0 2 1 1 0 2 1 1 0 1 2 1 0 0 0 0 0 0 0 1 0 2 2 0 2 2 1 0 0 1 1 1 1 1 0 2 0 0 1 0 1 0 1 2 0 2 0 2 2 0 0 0 0 1 0 0 2 1 1 0 1 1 1 0 2 2 1 0 1 0 0 2 0 0 0 0 1 1 1 1 0 0 1 2 0 1 1 0 1 1 1 0 0 0 0 2 1 1 0 1 1 1 0 1 0 0 0 0 0 0 0 0 1 0 0 2 0 0 1 0 0 0 0 1 0 0 0 0 0 1 0 0 0 1 2 0 1 0 1 2 1 1 2 1 0 0 2 2 0 1 1 0 0 2 0 0 0 0 0 1 1 2 0 2 0 2 0 2 1 1 0 1 0 0 0 0 0 2 0 2 0 0 0 2 2 1 1 1 0 1 0 2 0 1 0 0 0 0 1 0 1 1 1 0 2 1 1 0 1 2 0 1 0 0 0 0 0 2 0 1 1 0 0 1 0 1 0 1 1 0 2 0 1 1 1 0 0 0 1 1 0 1 0 0 0 2 2 0 0 1 1 2 1 0 1 0 1 0 1 0 0 0 0 2 0 2 0 0 0 2 0 2 2 0 0 0 0 0 0 0 1 0 0 0 0 0 0 1 1 2 0 0 0 0 0 2 0 0 1 0 1 1 0 0 1 2 0 0 2 0 1 0 0 2 0 1 0 0 1 1 0 1 0 1 0 0 1 0 1 2 1 0 2 0 0 0 0 2 0 0 2 0 0 0 1 0 1 1 1 0 2 2 2 0 0 0 0 0 0 2 0 2 0 1 0 0 2 0 0 2 0 0 0 0 0 2 1 1 1 2 0 0 0 0 0 1 1 0 0 0 1 0 1 2 0 1 1 0 1 1 1 2 0 1 0 0 0 1 0 0 0 0 0 0 0 0 1 1 1 0 2 0 0 2 1 1 0 0 1 1 0 1 1 0 0 0 0 0 0 1 1 2 0 0 1 0 0 0 2 2 0 2 1 0 1 1 0 0 1 0 0 0 0 1 0 0 1 0 1 0 0 2 2 0 0 0 1 1 1 0 1 1 1 1 0 1 0 1 1 0 1 2 2 1 2 0 0 0 0 1 2 1 1 2 0 0 0 0 0 0 0 0 2 0 0 2 0 0 0 0 0 0 2 1 0 0 1 0 1 1 2 0 0 0 2 1 0 2 0 0 0 0 1 1 2 0 0 0 0 1 0 2 0 0 1 0 1 0 1 2 0 0 0 1 1 0 2 2 1 1 0 1 1 1 0 0 1 1 2 0 2 2 0 2 0 0 1 1 1 1 0 1 2 1 0 2 0 0 0 0 2 0 0 0 2 2 1 0 1 1 0 1 2 0 2 0 0 0 0 1 1 2 1 0 1 1 1 1 2 0 2 1 0 0 0 0 0 1 1 1 1 0 0 0 1 2 0 1 1 0 0 1 0 0 0 0 0 0 0 0 0 1 0 0
135 1 0 0 0 0 0 1 1 1 1 1 1 1 0 1 0 0 0 1 1 2 1 2 0 0 0 2 0 2 2 1 2 2 1 1 1 1 0 0 2 2 0 0 0 2 1 0 2 2 0 1 1 1 1 1 0 0 0 0 1 0 2 2 0 1 1 1 0 0 0 1 1 1 1 2 1 0 1 0 1 0 1 1 0 0 0 0 2 2 0 0 2 0 0 0 0 1 0 2 1 2 1 0 1 0 2 2 0 1 0 1 0 1 0 0 0 1 1 1 1 0 2 1 1 1 1 0 1 0 1 0 0 0 2 1 1 0 0 2 1 0 0 0 1 1 0 0 0 0 0 0 0 0 0 0 0 0 1 2 1 1 1 2 1 1 1 0 0 0 1 0 0 2 1 0 1 1 1 1 0 1 1 1 0 0 1 1 0 0 0 0 0 0 1 0 1 2 1 0 0 1 0 1 2 0 2 0 2 0 0 2 2 0 2 2 0 0 1 0 2 2 2 2 0 0 2 0 0 1 0 0 1 1 0 0 0 2 0 0 0 0 2 2 0 2 0 0 0 0 0 0 0 0 0 0 1 1 0 0 0 0 0 0 0 0 0 0 1 1 0 2 1 1 2 2 0 0 2 0 0 1 0 0 2 1 1 2 0 2 0 1 1 0 2 0 1 2 0 1 1 0 1 0 1 0 1 0 0 1 0 2 2 0 1 0 2 0 1 0 2 2 2 0 2 0 0 1 0 0 0 2 0 2 0 0 0 1 2 0 0 0 1 1 0 0 0 0 2 2 1 1 1 2 1 1 2 1 0 2 2 0 0 0 0 1 0 1 2 0 0 0 1 2 1 1 1 0 1 0 0 2 0 0 1 0 0 0 0 0 0 0 0 0 1 1 1 0 0 0 0 0 1 2 1 0 1 1 0 1 1 0 1 1 1 1 0 0 0 0 1 2 1 0 2 2 1 0 0 0 0 1 0 2 0 0 1 0 0 0 2 0 0 1 1 2 1 1 1 0 0 1 1 1 1 1 1 2 1 0 1 2 1 0 0 1 0 0 0 0 0 1 1 1 1 0 2 1 0 1 2 2 2 0 0 0 2 1 1 0 0 1 0 2 0 0 0 1 1 2 0 2 2 0 0 1 2 0 1 1 0 0 0 1 0 1 0 0 0 2 2 0 2 2 1 2 1 0 1 1 1 1 0 1 0 0 1 0 1 1 1 1 1 1 0 1 1 1 2 1 0 0 0 0 1 1 1 1 0 1 0 0 0 2 0 2 2 1 0 1 1 1 1 0 1 0 2 0 0 0 0 0 0 0 1 0 0 0 1 2 1 1 1 1 0 1 1 1 1 0 1 2 1 1 0 1 1 2 0 1 0 0 0 1 0 1 0 0 0 0 0 1 0 0 0 1 1 1 0 0 0 0 0 2 0 1 2 0 2 2 2 0 0 2 0 0 1 0 0 0 1 1 1 1 0 0 1 2 2 0 0 0 1 2 0 1 0 2 0 0 0 0 0 0 1 1 2 0 2 0 0 0 1 1 1 1 2 1 2 0 1 1 0 1 2 0 0 2 0 1 0 1 0 0 2 0 1 2 0 0 1 0 0 2 0 0 0 2 2 0 0 0 1 0 1 1 0 0 1 0 0 0 0 1 2 1 1 1 1 2 1 1 0 0 0 0 0 1 0 0 0 0 0 1 1 0 0 0 2 2 0 0 1 0 0 1 2 0 0 2 1 0 2 1 1 0 1 1 1 1 2 1 0 0 0 2 0 1 0 2 0 1 2 1 0 0 1 1 0 2 2 2 0 0 1 0 0 0 0 2 2 2 1 1 0 0 1 0 2 2 2 2 0 1 0 1 1 2 0 2 0 0 2 0 0 1 1 2 2 0 2 0 1 0 0 0 1 0 0 0 2 0 0 2 0 0 0 0 0 0 0 2 0 0 0 1 0 1 1 0 0 0 0 1 0 1 0 0 1 2 1 1 1 1 1 2 0 1 1 1 0 1 0 0 2 0 2 0 1 0 1 0 0 0 1 1 0 1 0 1 1 1 1 0 1 1 2 1 1 1 0 1 0 1 1 2 2 2 2 0 1 1 0 1 1 0 0 1 0 0 0 1 0 1 1 0 1 1 0 1 2 0 2 0 1 0 0 0 1 1 1 0 1 0 0 0 1 0 1 0 2 0 0 0 0 0 0 0 2 1 1 1 0 0 0 0 0 0 0 2 0 1 1 0 0 0 0 0 0 0 2 0
136 0 1 1 0 0 1 2 2 1 1 0 0 0 0 0 0 0 1 1 1 1 0 2 0 0 0 1 1 1 1 1 1 0 2 0 1 1 0 0 2 1 0 1 0 1 0 0 1 0 1 1 1 1 1 1 0 0 0 0 1 0 2 2 0 1 1 0 0 0 0 1 1 0 0 1 1 0 1 1 0 0 2 1 2 0 0 1 2 2 1 2 1 2 1 2 1 1 0 1 1 2 0 0 1 1 2 2 0 0 0 0 0 2 0 0 2 0 1 1 1 1 2 0 0 0 0 0 1 0 0 0 0 0 0 0 0 0 0 2 0 0 0 0 0 0 0 0 0 0 0 0 2 0 1 0 0 1 0 2 1 1 1 2 1 2 2 1 0 0 1 0 0 2 2 0 0 1 0 1 0 1 1 2 1 0 2 2 1 0 2 1 0 0 2 0 2 1 0 0 0 0 0 1 2 0 1 1 0 0 2 1 1 0 1 2 2 0 1 0 2 2 2 1 1 1 0 0 1 2 0 0 0 0 0 0 0 2 0 0 0 0 0 0 0 0 0 0 0 0 0 0 0 0 0 1 1 1 0 1 1 1 0 0 0 0 1 0 2 1 0 2 0 1 0 1 0 1 2 1 1 1 0 0 2 0 2 1 0 1 0 1 0 0 2 0 2 0 0 1 0 0 2 0 2 0 0 0 1 1 0 0 1 1 0 0 2 1 1 0 1 2 0 0 2 0 0 0 2 0 0 0 0 0 0 0 0 0 2 0 0 0 1 2 0 0 2 0 2 0 0 0 2 2 2 0 2 0 0 1 1 0 1 0 1 0 0 2 2 0 0 0 0 2 0 0 1 0 0 0 0 1 0 2 0 2 1 0 1 1 1 2 0 1 2 1 1 1 0 0 0 0 1 2 2 0 0 1 0 1 1 0 0 0 1 1 0 0 0 1 0 1 0 1 0 1 1 1 1 0 0 0 1 1 1 0 0 1 1 0 2 0 0 0 1 2 0 0 0 0 0 1 0 1 0 0 1 1 1 0 0 1 2 1 0 0 0 2 0 1 1 1 1 1 1 1 0 0 2 0 2 2 0 1 2 1 0 1 1 1 1 2 0 1 0 0 0 2 2 2 0 2 1 1 0 2 1 0 1 0 1 1 0 0 1 0 0 1 1 2 2 1 2 2 1 1 0 0 1 1 1 0 0 1 0 0 2 0 0 0 2 1 2 0 0 2 1 1 1 1 1 0 0 0 1 2 1 0 1 0 0 1 1 1 1 0 0 1 1 0 1 0 1 0 0 0 1 1 0 1 0 0 0 1 1 0 0 1 0 2 1 1 1 1 1 1 1 0 0 0 0 2 0 2 0 0 0 1 0 2 0 0 0 0 1 1 0 0 0 0 0 2 0 0 0 1 1 1 0 0 2 2 0 1 0 0 1 1 2 2 0 0 0 0 1 0 2 1 0 0 0 0 1 2 1 0 0 2 2 0 0 0 0 0 1 0 2 1 0 1 1 1 0 0 0 2 0 0 2 0 0 0 2 1 2 2 1 1 1 1 1 1 0 1 1 0 0 2 0 1 0 0 0 1 1 0 2 2 0 0 0 0 0 1 0 0 0 2 2 0 1 0 1 0 2 0 0 0 0 0 0 0 0 0 0 0 1 1 0 1 0 1 0 0 0 0 0 0 0 0 0 0 0 0 0 0 0 0 2 0 0 1 2 2 2 0 1 1 0 1 0 0 0 0 0 0 1 0 0 0 2 2 1 1 2 2 0 1 0 2 0 1 2 2 0 0 0 0 0 0 0 1 0 0 1 1 1 0 1 2 2 1 1 1 1 0 2 0 1 1 1 1 0 1 1 2 1 2 0 2 0 0 1 0 0 2 1 1 1 1 0 1 0 0 0 0 0 0 0 0 2 0 1 2 0 1 0 0 0 0 0 2 1 0 1 1 1 0 2 0 0 0 0 1 0 1 0 1 1 1 2 2 1 0 1 2 0 2 0 1 0 0 1 0 2 0 2 2 0 0 1 0 0 0 1 1 1 1 0 1 1 1 1 0 1 1 1 0 1 1 0 1 1 1 1 1 1 1 1 1 1 1 0 2 0 0 0 1 0 1 0 0 2 1 1 0 2 1 0 1 2 0 1 1 1 0 1 1 1 1 0 1 1 0 1 0 1 0 1 0 1 1 0 0 0 0 1 0 1 0 0 0 0 1 0 0 0 0 0 0 0 0 0 0 0 0 0 0 1 0 0 0
137 1 0 0 0 0 0 2 1 1 1 0 1 1 0 1 0 0 0 1 1 2 0 2 0 0 0 0 0 2 2 0 2 2 0 0 1 1 0 0 2 2 0 1 0 1 0 0 1 1 0 1 0 2 0 1 0 1 1 0 1 1 0 1 0 1 1 0 1 1 0 1 2 0 2 2 0 0 0 0 1 0 1 2 1 0 0 0 1 1 0 0 0 1 0 0 0 1 0 2 1 2 0 0 0 0 2 1 1 0 1 2 0 2 0 0 2 1 1 1 1 0 2 1 1 1 1 2 2 1 1 0 0 0 1 0 1 0 0 1 1 0 0 0 2 2 1 0 0 0 0 2 1 0 1 0 0 1 0 1 1 1 1 2 1 1 0 0 0 1 1 0 1 1 2 0 1 0 0 0 0 0 1 1 0 0 2 0 0 0 0 0 0 0 1 0 0 2 0 0 0 0 1 0 2 0 1 0 0 0 1 1 1 0 1 2 0 0 1 0 1 1 1 1 1 0 2 2 2 0 0 0 0 0 2 2 1 2 0 0 0 0 1 1 0 2 1 0 0 0 0 0 0 0 0 0 0 2 0 0 1 1 0 0 0 0 0 0 0 0 0 1 0 2 1 1 0 2 1 1 0 2 1 1 2 0 2 2 0 2 0 1 1 0 2 0 1 2 0 2 0 2 1 1 1 0 0 0 1 1 0 1 1 1 1 1 2 0 1 0 1 2 1 0 1 0 1 0 0 0 0 1 0 1 0 0 0 1 1 1 1 1 0 2 0 0 2 0 1 1 0 0 1 1 1 0 0 1 0 0 1 1 0 0 0 0 0 2 1 1 1 1 0 2 1 1 2 1 0 0 0 0 0 0 2 0 0 1 1 0 0 0 1 0 2 2 1 0 1 1 1 1 0 1 1 1 0 0 0 2 0 0 1 0 0 1 0 0 0 0 0 0 2 0 2 2 0 1 1 0 0 2 0 2 1 1 0 1 0 0 0 2 0 1 0 2 0 0 0 0 0 1 1 1 1 1 1 2 2 1 2 2 1 1 0 2 0 2 0 0 0 2 2 1 1 0 1 2 1 1 0 1 2 1 1 1 1 1 1 0 1 0 0 0 2 0 0 0 1 2 0 2 1 1 0 1 1 0 0 0 1 1 0 1 1 0 0 2 0 0 0 2 1 1 0 1 0 0 1 1 1 0 0 0 0 0 2 0 0 1 1 1 1 1 1 2 0 0 2 2 1 0 0 0 0 0 0 0 0 0 1 0 0 1 1 0 0 0 2 0 2 2 0 0 0 0 0 1 0 1 0 0 0 1 1 1 1 0 0 0 0 1 0 1 0 0 0 0 0 0 0 1 2 1 0 1 1 1 0 2 1 0 0 1 0 1 1 0 0 0 0 2 2 2 0 0 0 2 0 0 2 2 0 1 0 0 1 0 2 2 1 2 0 0 1 0 1 0 0 0 0 2 0 2 1 1 2 1 0 1 2 0 1 1 0 0 2 2 0 1 0 2 0 0 0 1 1 1 0 2 1 0 1 0 1 1 1 2 1 1 1 0 0 2 2 0 0 1 0 1 0 1 0 1 1 0 2 1 0 0 0 0 0 2 0 1 0 1 1 0 0 0 1 0 2 1 0 0 1 0 1 1 0 0 0 0 0 1 0 1 0 1 0 0 0 0 0 0 0 0 0 0 0 0 0 0 1 0 2 0 0 2 2 2 1 0 1 0 0 0 0 0 0 0 0 1 1 0 0 1 0 0 0 0 0 1 0 2 1 2 0 1 2 0 0 0 2 2 0 2 2 2 0 0 2 1 1 0 0 1 1 0 0 0 1 0 1 0 1 0 0 0 0 0 0 2 1 1 0 1 0 0 2 0 0 0 0 0 1 1 0 1 0 0 0 0 0 1 0 0 2 0 1 2 0 0 0 0 0 0 1 2 1 0 1 2 2 0 1 0 1 1 1 1 0 0 0 1 0 1 0 0 2 0 0 0 0 2 2 1 0 0 2 0 2 0 2 1 0 0 0 1 1 0 2 1 1 1 0 1 1 1 1 0 1 1 1 1 1 0 1 0 1 2 0 0 1 0 1 0 2 2 0 1 0 0 0 2 0 0 0 1 2 1 1 0 0 0 0 0 2 0 1 1 1 0 1 0 0 1 1 1 1 1 0 0 1 1 2 0 0 0 0 0 0 0 0 1 0 0 0 0 0 2 1 1 1 0 0 2 0 0 0 0 0 0 0 2 2 0 2 0
138 0 0 1 0 0 1 1 1 1 1 0 2 2 0 2 0 1 2 2 0 1 0 2 0 0 1 2 1 2 2 0 2 2 2 0 2 2 0 0 1 1 1 0 0 0 1 1 1 1 0 1 0 0 2 1 0 0 0 1 1 0 0 1 0 0 1 0 0 1 1 1 1 0 1 2 1 0 1 1 0 0 1 1 1 0 0 0 2 2 0 0 2 2 0 2 0 0 1 1 0 2 1 0 1 1 1 2 0 1 0 1 0 1 1 1 1 0 1 0 0 1 1 0 0 0 0 1 2 0 0 1 0 0 0 0 0 0 0 1 2 0 0 0 2 1 0 0 0 0 0 0 0 0 0 0 0 1 1 1 0 1 2 2 0 1 1 1 0 0 2 0 1 1 1 0 0 1 0 1 0 0 0 0 0 0 1 2 2 0 2 0 1 1 2 1 2 2 0 0 0 1 0 0 2 0 1 0 0 0 1 1 0 0 1 2 0 0 2 1 0 0 2 1 1 1 1 0 0 1 0 0 0 0 1 1 0 2 0 0 0 0 2 2 0 1 0 0 1 1 1 0 0 0 0 0 1 1 0 0 0 0 0 0 1 1 0 0 2 0 0 1 0 2 0 0 0 0 1 1 1 1 1 1 2 1 1 1 0 2 0 0 0 0 1 0 1 1 1 0 1 0 1 0 1 0 0 1 0 1 1 1 1 1 1 0 1 1 1 0 2 1 1 1 0 0 0 0 0 0 0 2 2 2 0 0 0 1 1 1 1 1 0 2 0 0 1 2 2 0 0 0 1 1 1 0 0 0 0 2 2 0 1 0 1 0 0 0 0 2 2 2 1 2 2 2 1 0 1 0 0 1 0 0 0 0 1 0 0 1 0 1 0 0 2 0 0 0 0 0 0 0 1 2 1 0 0 1 0 2 0 0 1 1 0 2 1 0 0 0 0 1 1 2 1 0 1 0 2 1 1 0 1 1 0 0 0 1 1 0 1 0 0 1 0 1 0 0 0 0 0 0 2 2 2 2 2 1 1 0 0 1 1 0 1 2 1 2 0 1 2 2 1 1 2 0 2 2 1 1 2 0 2 0 0 0 2 2 1 0 0 2 0 1 0 0 0 0 1 2 0 2 2 1 0 1 1 0 1 0 2 0 0 1 1 0 0 1 1 2 2 1 1 1 0 1 1 1 0 2 1 1 0 0 0 0 2 0 1 0 2 2 1 1 0 2 1 1 1 1 0 0 0 0 0 0 0 0 0 1 0 0 0 1 1 0 0 0 0 0 0 0 0 0 0 0 0 0 0 0 1 0 0 1 2 1 1 1 1 2 0 0 0 0 1 1 0 1 1 0 2 0 0 2 0 0 1 2 0 2 0 0 0 0 0 0 0 0 0 0 0 1 0 2 0 0 0 2 0 0 0 0 0 2 0 0 2 1 1 1 1 1 0 0 1 0 2 0 0 0 1 1 0 2 1 1 2 1 1 0 0 0 1 1 1 0 1 1 0 1 0 1 0 0 0 1 1 0 1 1 0 2 2 2 2 2 0 1 1 2 2 0 0 1 1 1 0 2 0 0 0 1 0 1 1 0 2 2 0 0 0 0 1 1 0 0 0 1 1 0 0 0 0 0 0 0 0 0 0 0 1 1 0 0 0 0 0 0 0 0 0 0 0 1 0 0 0 1 0 0 0 0 0 0 0 0 0 0 1 0 0 1 2 1 0 0 0 0 0 2 1 0 1 2 2 0 1 1 1 1 1 1 1 0 2 2 1 2 1 2 1 1 2 2 0 0 0 1 0 1 0 0 0 0 2 1 1 0 1 1 1 0 0 0 2 1 1 2 2 2 2 2 0 2 0 2 2 2 0 2 0 0 1 0 0 0 0 0 1 1 0 1 0 0 0 0 0 1 0 0 1 0 0 2 0 0 0 0 0 0 0 0 0 0 0 2 2 2 2 0 0 0 1 1 0 1 0 0 1 1 2 2 1 0 0 1 0 1 1 1 0 0 1 0 2 0 2 2 0 0 0 1 0 0 1 2 0 0 0 1 0 0 1 0 1 1 1 1 2 1 0 1 0 0 1 1 1 1 0 1 2 2 1 1 0 1 1 1 1 0 0 1 1 2 2 1 2 0 0 2 1 1 1 0 0 0 1 0 0 1 1 0 1 0 1 0 1 0 1 0 0 0 0 0 1 0 0 2 1 1 1 0 0 1 0 0 0 0 0 1 0 0 0 1 1 0 0 0 0 0 0 0
139 0 0 2 0 0 0 1 2 0 0 1 0 0 0 0 0 1 0 1 1 2 0 1 0 0 0 0 0 1 2 0 2 1 1 1 2 1 0 1 1 1 1 1 0 1 0 0 1 1 1 1 0 0 2 1 1 0 0 0 0 1 1 1 0 0 0 0 0 0 0 2 2 0 2 2 0 1 2 2 0 0 2 0 2 0 0 0 2 2 0 1 1 1 0 1 1 2 0 2 2 2 1 0 0 0 2 2 0 0 1 1 0 0 0 2 1 0 1 1 1 0 2 0 0 0 0 2 2 1 1 0 1 0 1 1 0 0 0 1 0 0 0 0 0 0 0 0 0 1 0 0 0 0 0 0 0 0 1 1 0 1 1 2 1 2 0 1 0 1 1 2 0 2 0 0 1 1 0 1 0 1 0 0 0 0 0 1 1 0 2 0 1 2 2 1 1 1 0 0 0 0 0 1 2 0 0 1 1 0 2 0 1 0 1 2 0 2 2 0 2 2 2 2 0 0 2 1 1 0 0 0 0 0 0 0 0 2 0 0 0 0 2 2 0 1 0 0 0 0 0 1 0 0 0 1 2 1 1 1 0 1 1 1 0 0 0 0 2 1 0 2 0 2 0 0 0 0 2 1 0 0 1 1 1 0 1 1 0 1 0 1 0 0 2 0 1 1 0 1 0 1 1 0 1 0 1 0 0 0 0 0 2 1 1 0 2 0 1 1 1 1 2 0 2 0 0 0 1 0 0 1 0 0 0 0 0 1 2 1 1 1 2 2 1 1 1 0 1 1 0 0 1 2 0 2 2 0 0 1 1 0 0 0 0 0 0 1 1 1 1 1 0 2 0 1 2 0 1 0 1 0 0 1 1 0 0 0 0 0 0 0 1 0 2 1 1 2 0 0 0 1 1 1 1 0 0 1 0 2 0 0 1 1 1 1 0 1 0 0 0 1 1 1 0 0 0 0 1 0 2 0 0 2 1 1 0 1 1 1 0 0 0 0 1 1 0 0 0 0 1 1 1 1 1 1 1 2 2 0 0 0 0 0 0 1 0 1 0 0 0 2 1 1 1 1 0 1 2 0 1 2 0 0 2 1 0 1 1 0 1 0 0 2 0 0 0 0 0 1 1 2 1 1 0 1 1 0 1 1 0 1 0 2 0 0 0 2 0 0 0 2 1 1 0 0 0 0 1 1 1 0 0 0 1 0 2 1 1 2 0 1 0 0 0 1 2 0 2 2 2 0 0 0 0 1 0 1 0 1 0 0 1 1 0 0 0 1 0 1 1 1 0 0 0 0 0 0 0 0 1 0 0 0 0 0 0 0 0 0 0 1 0 2 0 1 0 0 0 0 0 1 1 2 0 1 2 0 1 0 1 1 0 0 0 0 0 0 1 1 0 2 0 0 0 1 1 1 0 0 1 1 0 2 0 1 2 0 1 1 1 1 1 2 0 0 1 0 1 1 0 2 0 0 0 0 2 2 2 0 0 0 1 0 1 0 2 2 1 0 1 1 0 0 0 2 0 0 2 1 0 1 2 0 1 2 0 2 1 1 2 1 0 1 1 0 0 2 0 0 0 0 0 0 1 0 0 2 0 0 0 0 0 0 0 1 0 1 1 0 0 0 0 0 2 1 0 0 0 0 0 1 1 0 2 2 1 1 0 1 0 1 0 1 0 0 0 1 0 0 0 0 0 1 1 1 0 0 1 1 0 0 1 0 0 1 0 1 0 1 0 0 0 2 2 0 1 1 0 1 2 2 0 0 0 2 0 2 1 2 0 2 2 1 0 0 0 1 0 2 1 1 0 0 1 0 2 0 0 2 1 0 1 1 1 0 2 0 1 1 1 1 0 1 0 1 1 1 0 1 0 0 2 0 0 0 0 0 1 0 0 0 1 0 0 0 0 0 0 0 1 0 1 2 0 1 0 0 0 0 0 0 0 0 0 0 0 1 2 1 1 0 1 0 0 0 0 1 1 0 0 0 1 1 0 2 0 2 0 1 1 0 0 0 2 0 2 2 0 1 0 1 0 2 2 2 0 1 0 1 0 2 1 0 1 1 1 1 1 1 0 1 0 1 1 0 1 0 0 0 2 2 0 2 0 0 0 0 0 1 0 0 1 1 1 0 1 2 1 1 2 0 1 1 0 0 1 1 2 1 1 1 1 0 0 0 0 0 1 0 0 0 1 0 0 1 0 0 2 0 0 0 0 2 0 1 1 0 1 2 0 2 0 0 0 0 0 1 1 0 0 0
140 1 0 2 1 0 0 2 2 0 0 0 1 2 0 2 0 1 2 2 0 1 0 1 1 1 1 2 0 2 2 0 1 1 1 1 2 0 0 1 0 0 0 1 0 0 1 0 1 1 1 1 0 0 2 1 0 0 0 0 0 1 1 1 0 1 1 0 0 0 0 1 2 0 1 1 0 0 1 1 0 0 2 0 2 0 0 0 2 2 0 0 2 2 1 2 0 1 1 2 0 1 0 0 0 0 2 1 1 0 1 2 0 1 0 0 1 0 2 0 0 0 2 2 2 2 2 1 1 0 1 0 0 0 1 0 0 0 1 0 0 0 0 0 1 1 2 0 0 1 1 1 0 0 0 0 0 1 0 0 0 1 1 2 1 2 2 0 1 1 1 1 0 2 0 0 0 1 0 1 0 0 0 0 1 1 0 1 0 0 0 1 0 0 1 0 1 2 0 0 0 1 0 1 2 0 1 0 1 0 1 2 1 0 1 2 0 2 1 0 1 1 1 2 0 1 0 0 0 0 0 0 0 0 0 0 0 2 0 0 0 0 2 1 1 2 1 0 1 1 1 0 0 1 1 0 0 1 1 0 0 0 0 0 0 0 0 0 1 0 0 2 0 1 1 0 0 2 1 1 0 2 0 0 2 1 0 1 1 2 0 1 0 0 1 0 1 2 0 2 0 1 0 1 0 1 0 0 1 2 0 1 2 0 1 1 2 0 1 0 1 2 1 0 1 0 1 0 0 2 0 0 0 0 0 0 0 1 1 1 1 1 1 1 0 0 2 0 1 2 0 0 2 2 1 1 1 1 0 1 1 0 1 1 1 0 0 1 2 0 0 0 0 2 0 0 1 0 1 0 0 1 0 2 0 1 1 0 0 1 0 1 0 0 2 0 0 0 1 1 1 1 1 2 1 1 1 2 1 1 0 0 2 0 0 2 0 1 0 0 0 2 0 1 0 0 1 0 0 0 0 0 0 2 0 0 0 2 1 0 2 1 1 1 1 2 1 0 0 0 0 1 1 1 1 1 1 1 1 1 1 1 1 1 1 1 0 2 0 1 1 2 2 0 0 0 0 2 2 0 1 2 0 0 2 0 0 2 0 0 0 2 0 1 0 0 0 0 0 2 0 2 1 1 0 1 2 0 0 2 0 0 0 2 0 0 0 1 0 1 1 1 2 2 1 2 1 1 0 2 0 1 0 1 1 0 0 0 0 0 1 2 2 1 1 2 0 0 2 2 0 1 1 0 2 1 1 0 1 0 0 1 0 1 1 0 0 0 1 0 1 0 0 0 0 0 1 1 0 1 1 0 0 0 2 1 1 0 1 1 0 2 1 0 0 0 0 0 0 0 0 2 1 1 0 1 1 0 1 0 1 0 0 0 0 0 0 0 0 0 0 2 0 0 0 1 1 1 0 0 1 1 1 1 0 0 2 0 1 1 0 0 0 1 1 0 1 0 0 1 0 1 1 1 0 0 0 1 1 0 0 0 2 1 0 0 0 2 1 0 1 0 0 1 2 1 1 0 2 0 0 0 2 0 1 1 2 1 1 1 1 1 0 0 0 0 0 2 0 1 0 1 0 0 1 0 1 2 0 0 0 0 0 1 1 1 0 2 2 0 0 0 1 0 1 1 0 0 0 0 0 2 0 0 1 1 1 1 1 2 0 0 0 0 0 1 0 0 0 1 1 1 0 0 0 0 1 0 2 0 0 1 2 1 0 0 2 0 0 2 1 0 0 0 0 0 1 1 2 2 1 0 1 1 1 2 0 2 2 2 0 2 2 0 0 0 0 0 1 2 1 1 0 0 1 1 0 0 0 2 2 0 0 0 2 0 2 0 1 1 0 1 0 1 0 1 1 1 0 2 0 0 1 0 0 0 0 0 1 0 1 1 1 1 0 0 1 0 0 0 1 0 1 1 1 0 1 0 0 0 0 0 1 0 1 1 2 0 2 0 0 0 1 0 0 0 0 0 1 1 2 2 2 0 0 0 0 2 0 1 1 0 2 1 2 0 2 2 0 0 0 1 0 0 2 1 1 1 0 1 1 1 1 0 1 1 1 1 2 0 0 0 0 1 1 1 2 1 0 0 2 2 0 2 0 0 0 1 0 0 0 1 2 1 0 1 1 1 1 0 2 0 1 1 1 0 1 0 0 1 0 1 1 0 0 0 0 0 0 0 0 0 0 0 0 1 0 0 1 0 0 0 1 2 0 0 0 0 1 2 0 1 0 2 1 0 0 1 1 0 1 0
141 1 0 0 0 0 0 2 2 0 0 0 0 0 0 0 0 1 1 0 1 1 0 2 0 0 0 0 1 1 1 0 1 1 1 0 2 1 1 0 0 0 0 0 0 0 0 0 2 1 0 1 0 1 0 2 0 1 1 1 1 0 1 1 0 1 1 0 0 0 0 0 2 0 1 1 0 0 1 0 1 0 2 0 2 0 0 0 1 2 0 0 1 1 0 1 1 2 2 1 0 1 0 0 1 1 2 0 2 0 0 2 0 1 0 0 1 0 1 1 1 0 2 1 1 1 1 2 2 1 1 0 0 0 0 0 0 0 0 0 0 0 0 0 1 1 0 0 0 0 1 2 0 0 0 0 0 1 0 1 2 1 1 2 0 2 0 1 0 0 2 0 1 1 1 0 1 2 0 2 0 0 1 1 0 0 1 1 1 0 2 0 1 1 1 0 0 2 1 0 0 1 0 1 2 0 1 0 0 0 1 1 1 0 1 1 1 0 1 1 0 0 2 2 0 0 1 1 1 0 0 0 1 1 0 0 0 2 0 0 0 0 2 2 0 2 0 0 0 0 0 1 0 0 0 0 2 0 0 0 0 0 0 0 0 0 0 1 2 1 0 2 0 2 0 0 0 1 1 1 0 2 1 1 1 0 2 2 0 2 0 0 0 0 2 0 2 0 0 0 0 0 0 0 0 1 0 0 0 1 0 2 2 0 1 1 2 0 1 0 1 2 0 0 2 0 0 0 1 0 0 1 2 0 0 0 0 1 1 1 2 1 2 0 1 1 1 0 2 1 0 0 1 2 1 1 2 0 0 0 0 0 2 1 2 1 0 2 1 1 1 1 2 2 1 2 2 1 0 0 1 1 0 0 1 0 0 1 1 1 0 2 1 0 2 1 1 1 0 0 0 0 1 2 1 1 1 0 0 2 0 0 1 0 1 2 1 1 0 0 0 2 0 2 1 1 2 0 0 0 0 0 0 1 1 1 0 1 0 1 2 1 1 1 1 1 1 1 0 0 0 1 1 1 1 1 1 2 1 1 2 2 0 0 0 2 0 0 0 0 0 0 2 0 2 0 2 0 2 0 2 2 2 0 1 0 1 2 2 0 0 2 0 1 0 0 0 1 1 2 0 2 1 1 0 1 1 0 0 0 1 1 1 1 0 0 0 2 2 2 2 2 1 1 0 1 1 1 1 2 0 0 0 2 0 0 1 0 0 0 0 1 2 1 0 1 1 2 0 0 0 0 0 0 2 1 1 0 1 1 1 0 0 1 0 1 0 0 1 1 0 0 1 0 1 0 1 1 0 1 0 0 0 0 0 0 0 2 0 1 0 1 1 0 1 0 1 1 1 0 2 0 0 2 0 0 1 2 0 2 0 0 0 1 0 1 1 0 0 0 0 1 1 1 0 0 1 1 0 0 1 1 0 2 0 0 2 0 2 2 1 0 0 1 1 0 2 0 1 1 0 2 0 1 0 0 1 2 1 1 1 0 1 0 0 0 2 2 1 0 0 2 0 0 1 0 2 1 1 1 1 0 2 0 1 1 1 1 1 1 1 1 0 1 1 0 0 2 0 1 1 0 0 0 1 0 2 1 1 0 0 0 0 2 0 0 0 1 1 0 0 0 0 0 1 0 0 1 1 1 0 1 1 0 2 2 0 1 0 1 0 0 0 1 0 0 0 1 0 0 1 1 0 1 0 0 0 0 1 1 0 0 1 2 1 0 1 0 0 2 1 0 0 0 0 0 2 0 0 0 2 2 0 0 0 2 0 1 1 2 0 2 2 2 0 0 2 1 0 1 1 2 0 0 2 1 2 0 0 1 1 1 2 2 0 0 2 0 2 2 2 2 0 1 0 1 1 2 0 1 0 0 2 0 0 0 0 0 2 1 0 1 1 0 0 0 1 0 0 0 1 0 2 2 1 0 1 0 1 0 0 2 0 0 0 0 1 0 1 0 0 0 0 0 0 0 0 1 1 1 1 1 2 0 0 0 0 1 0 2 0 0 0 0 2 0 2 2 0 1 0 2 1 0 2 1 0 2 0 1 0 1 0 0 0 0 2 2 2 0 0 0 0 1 1 0 1 0 0 0 2 1 1 1 1 2 1 1 0 0 0 1 1 1 2 1 1 0 0 1 2 0 0 1 1 0 2 0 1 1 1 0 0 0 0 0 0 1 1 0 0 1 0 0 1 0 0 1 1 0 0 0 0 2 0 0 0 0 0 2 0 0 0 1 1 0 0 0 0 0 0 0
142 0 1 2 1 1 0 2 2 1 1 0 0 0 0 0 0 1 2 0 1 1 0 0 0 0 1 2 0 2 2 1 1 1 0 0 1 2 0 0 1 1 1 1 0 1 1 0 2 1 0 0 0 1 0 2 0 0 0 1 1 0 1 1 0 0 0 0 0 1 0 1 2 0 1 1 0 0 1 0 1 0 1 1 1 0 0 0 2 2 0 1 1 1 0 1 0 0 0 2 0 2 0 0 1 1 2 1 1 1 0 1 1 2 1 2 2 1 1 1 1 0 1 1 0 0 0 1 2 0 0 0 0 0 1 0 1 0 0 1 1 0 0 0 2 2 1 0 0 0 0 1 0 0 0 1 1 1 0 1 2 1 1 2 2 2 2 1 0 1 0 1 2 0 2 0 0 0 0 0 0 0 1 1 0 0 2 2 0 2 0 2 1 1 2 0 0 2 1 0 0 0 0 0 2 1 0 0 0 0 2 0 1 0 1 2 0 1 1 1 0 0 2 2 0 0 0 0 1 1 0 0 0 0 0 0 0 2 0 0 0 0 2 1 1 2 1 0 0 0 0 1 0 0 0 0 0 1 0 0 1 1 0 0 0 0 0 1 2 1 1 2 0 1 1 0 0 0 1 0 1 1 1 1 2 1 1 0 2 1 0 1 1 0 2 0 2 1 0 1 0 1 1 0 1 0 1 0 2 2 0 0 2 1 2 1 2 0 1 0 1 2 1 0 0 0 0 0 1 0 0 2 0 2 0 0 0 2 0 2 1 1 1 1 0 0 1 2 2 2 2 2 2 2 1 0 1 1 0 2 2 0 1 1 1 0 0 0 1 1 1 1 1 2 1 0 1 2 0 0 0 1 0 0 0 0 0 1 1 0 0 1 1 0 2 0 0 0 1 1 0 2 0 0 0 0 1 1 0 2 0 0 0 0 1 1 0 0 0 0 0 2 0 1 1 1 1 0 1 1 0 0 1 1 0 0 1 2 1 1 2 0 1 2 1 2 0 1 1 0 0 0 0 2 0 0 1 2 2 0 0 0 0 0 1 1 0 1 0 0 0 1 2 0 1 0 1 2 2 0 1 2 0 0 2 1 0 2 1 0 0 2 1 0 1 0 0 0 1 1 1 2 2 0 0 0 2 0 0 1 0 0 0 1 0 1 1 2 2 1 1 2 2 1 0 1 0 1 1 2 0 1 0 0 0 0 2 1 1 2 0 1 1 0 0 1 0 0 2 2 1 0 0 0 2 2 2 0 0 0 1 0 0 1 0 1 0 0 1 1 0 0 0 0 0 0 0 0 0 0 2 0 0 1 1 0 0 1 0 2 1 1 0 0 1 0 1 1 1 0 2 1 0 2 0 0 0 1 0 2 1 0 0 1 1 1 0 0 0 0 0 1 1 1 0 0 1 2 0 0 2 2 0 2 0 1 2 0 2 2 2 1 1 2 0 0 1 0 0 0 0 1 1 1 0 0 1 1 1 0 0 0 0 1 1 2 1 2 1 0 1 0 0 0 0 1 2 0 1 2 0 2 1 0 1 1 0 1 1 2 2 0 1 2 1 1 0 1 0 1 0 1 0 1 1 0 1 1 1 0 0 0 0 2 0 2 0 2 2 0 0 0 0 1 0 0 2 1 0 0 0 1 0 1 1 0 1 1 0 1 0 1 0 0 1 0 0 0 0 0 0 0 0 0 1 1 1 0 2 1 1 1 2 2 2 0 0 0 0 2 0 1 0 0 0 0 1 0 1 0 2 2 1 1 0 1 0 1 0 2 0 1 2 2 0 0 0 1 0 2 2 2 0 0 2 2 1 0 0 2 2 0 2 2 0 0 2 0 2 0 0 0 0 0 0 0 0 2 0 2 0 0 1 1 0 1 0 0 1 0 1 1 1 0 0 0 1 0 0 0 2 0 1 1 1 0 1 0 0 0 0 2 0 0 0 1 0 1 2 0 0 0 0 1 0 1 0 0 1 0 1 1 2 0 0 0 0 2 2 1 0 0 0 0 2 0 2 1 0 0 2 0 1 0 2 1 1 1 0 2 0 0 0 0 1 0 2 2 2 0 0 0 0 1 1 0 1 1 0 1 2 2 0 1 0 0 0 1 0 0 0 2 1 2 2 1 1 0 0 0 2 0 1 1 1 0 1 0 0 1 0 1 1 0 0 0 1 0 2 0 0 0 0 1 0 2 0 1 1 0 0 0 0 2 0 1 1 0 0 2 2 0 0 0 0 1 1 1 1 0 0 1
143 1 0 1 0 0 0 2 1 0 0 0 0 0 0 0 0 0 0 0 2 2 0 2 0 0 0 1 0 2 2 0 2 2 0 0 1 2 1 1 2 1 0 0 0 1 1 0 1 1 1 1 0 0 2 1 0 0 0 0 0 2 1 1 0 0 2 0 0 0 0 0 2 0 2 2 0 0 1 1 1 0 1 1 1 0 1 1 2 2 1 1 0 2 1 2 0 2 0 2 2 2 1 0 0 0 2 1 0 0 0 0 0 1 0 0 1 0 0 2 2 0 2 1 1 1 1 1 2 0 0 0 0 0 0 0 0 0 0 0 2 0 0 0 0 0 0 0 0 0 1 2 1 0 0 0 0 1 0 0 0 2 1 2 1 2 1 2 0 0 1 1 0 2 2 0 0 1 0 1 0 1 0 0 0 0 0 2 0 1 0 2 1 1 1 0 2 1 0 0 0 0 0 0 2 0 1 0 0 0 2 0 1 0 1 2 0 0 1 0 1 1 2 2 0 0 2 0 0 2 0 0 1 1 1 0 0 2 0 0 0 0 2 1 0 1 0 0 1 1 1 0 0 1 1 0 1 1 0 0 0 0 0 0 1 1 0 0 2 0 0 1 0 1 1 1 0 1 0 0 1 1 0 0 2 0 2 0 2 2 0 1 0 1 2 1 2 0 0 0 0 0 0 1 0 1 0 0 2 2 0 1 1 1 2 0 1 0 1 0 1 2 0 0 2 0 0 0 0 1 0 1 0 2 0 0 0 1 1 0 1 1 1 2 2 2 0 1 2 0 0 0 2 2 1 1 1 0 0 0 0 0 1 1 1 0 0 0 0 2 2 2 0 2 0 0 1 0 0 0 2 1 0 1 0 0 1 1 1 1 0 0 1 0 2 1 1 1 0 0 0 1 1 2 2 1 0 1 1 0 1 0 1 0 1 2 1 0 0 0 0 1 0 2 1 1 0 0 1 0 1 0 0 1 0 0 0 1 0 0 2 0 0 1 2 2 0 0 0 0 0 1 0 0 0 0 0 1 0 1 0 0 0 0 0 2 0 0 0 0 0 0 2 0 2 1 2 1 2 0 1 2 2 2 1 1 0 0 0 0 1 0 0 1 0 0 0 0 0 1 1 1 1 1 0 1 2 0 1 1 0 2 0 1 0 1 0 2 1 0 0 2 2 2 1 2 1 2 0 2 0 2 0 0 1 0 2 1 0 2 0 0 0 0 0 0 2 1 1 1 0 0 0 1 1 0 0 0 0 0 2 0 0 2 2 0 0 2 0 2 1 1 0 0 0 0 0 0 0 0 0 0 0 0 0 0 0 0 1 2 0 0 2 0 0 1 0 1 1 0 1 1 0 2 0 0 1 1 0 2 1 0 0 2 0 1 1 0 0 0 0 0 0 1 0 0 1 1 0 0 1 1 1 2 0 1 2 0 2 2 1 2 0 1 0 0 2 0 1 0 0 2 1 1 0 0 2 1 1 0 0 0 2 0 1 1 0 2 1 0 1 1 0 0 0 1 1 0 2 0 1 0 2 1 2 2 2 0 2 2 2 0 1 1 0 1 1 2 0 1 0 0 1 0 2 1 1 2 0 0 1 0 0 1 0 1 0 1 1 0 0 0 1 0 2 0 0 1 1 1 1 2 0 0 0 0 0 1 0 1 0 1 0 0 0 0 0 1 0 0 1 0 0 1 1 0 0 0 1 0 0 0 2 1 0 0 0 1 0 0 0 0 1 1 1 0 0 0 0 0 2 2 1 1 1 2 0 2 1 1 0 1 2 0 2 0 0 0 0 0 0 1 0 0 2 2 2 0 0 1 1 0 0 0 2 0 2 0 1 1 1 1 0 2 0 2 1 0 1 2 2 1 2 1 0 0 0 0 0 0 0 1 0 0 0 0 0 0 0 0 2 0 1 1 1 0 1 0 1 0 1 2 1 0 1 2 1 0 1 0 0 0 0 0 0 0 0 1 1 1 2 2 1 0 1 2 0 2 0 2 0 0 0 1 1 0 1 1 0 0 1 1 1 0 1 2 0 1 0 1 1 1 0 0 0 0 2 1 2 1 0 1 0 1 2 2 1 1 1 0 1 1 0 1 1 0 0 1 0 1 0 2 1 2 2 1 2 1 1 0 1 0 0 1 1 0 0 1 1 1 2 0 2 0 1 0 1 1 2 0 0 0 0 0 0 1 0 2 0 0 0 0 1 1 0 0 0 0 1 2 0 1 0 0 0 0 0 1 1 1 0 0
144 0 1 1 0 0 1 1 2 1 1 1 0 1 0 1 0 2 0 0 2 2 0 2 0 0 0 1 1 2 2 1 2 1 0 0 1 1 0 0 2 2 0 1 0 1 0 0 1 2 0 1 1 2 0 2 0 0 1 1 1 0 1 1 0 0 1 1 0 0 0 0 2 1 2 2 0 0 0 0 0 0 1 1 1 0 0 1 2 2 1 0 1 0 1 1 0 2 2 1 0 1 1 0 0 0 2 1 1 0 1 2 0 0 0 1 1 0 0 2 2 0 2 1 1 1 1 0 0 0 0 0 0 0 1 1 0 0 0 1 1 0 0 0 1 2 1 0 0 0 0 1 0 0 0 0 0 1 0 2 1 1 2 2 2 2 2 1 0 0 1 2 1 1 1 1 0 0 0 0 0 0 2 2 0 0 2 1 0 0 0 2 0 0 2 0 1 2 0 0 0 0 0 0 2 0 0 0 1 0 0 2 1 1 1 2 0 0 1 1 1 1 2 1 2 1 1 0 0 0 0 0 0 0 0 0 0 2 0 0 0 0 2 1 1 2 1 0 0 0 1 1 0 0 0 0 0 0 0 0 0 0 0 0 0 0 0 0 1 0 0 1 0 1 0 0 0 0 2 0 2 0 0 0 0 1 0 0 1 1 0 1 1 0 2 0 2 2 0 1 0 0 0 1 0 0 0 0 0 1 1 2 0 0 1 1 2 0 0 0 0 2 1 1 1 0 0 0 0 1 0 2 0 2 0 0 0 1 1 0 1 1 2 0 0 0 1 0 2 1 0 0 2 2 1 0 1 0 0 1 1 0 1 1 1 0 0 1 2 0 0 0 1 2 2 2 2 0 2 0 0 0 0 1 1 1 1 0 0 1 0 0 0 0 2 1 1 0 0 0 0 0 0 1 1 0 0 0 0 1 1 0 0 0 2 2 1 1 0 0 0 2 0 0 2 1 1 1 1 0 0 0 1 0 0 0 0 1 0 0 2 0 0 0 1 1 0 0 0 0 0 1 1 2 2 1 2 2 2 2 1 1 1 1 0 1 0 2 0 2 2 2 2 1 2 1 1 1 2 1 1 1 1 0 1 1 1 1 0 0 0 1 1 1 0 0 0 1 1 2 0 2 1 1 0 2 1 0 1 1 1 0 0 2 0 0 0 2 0 1 0 2 2 2 1 2 1 1 1 2 0 1 0 0 0 0 2 0 0 0 1 1 2 2 1 1 1 0 2 2 0 0 0 0 1 1 1 1 0 0 1 0 0 2 2 0 0 1 0 1 0 0 1 0 1 0 1 0 0 0 0 0 1 1 0 0 0 1 1 2 1 1 2 0 1 0 0 1 1 0 1 1 1 2 0 0 1 0 0 0 0 0 0 2 2 2 1 0 0 0 0 1 0 0 0 0 1 1 0 0 2 2 0 1 0 0 2 1 2 1 1 2 0 0 1 0 1 1 0 0 0 1 0 2 0 0 1 2 2 0 0 0 1 1 1 2 0 2 2 0 2 0 0 0 0 2 1 0 2 0 1 0 2 0 2 2 1 0 2 2 1 1 0 1 2 0 0 2 0 1 0 0 0 1 1 1 0 2 0 0 0 0 0 2 0 1 0 1 1 1 0 0 0 0 1 0 0 0 1 0 0 1 0 0 0 0 0 1 1 2 1 1 1 0 0 0 0 1 0 0 0 0 0 0 0 1 1 0 1 0 0 1 1 1 0 1 2 0 0 1 0 1 0 0 0 1 1 1 0 1 2 1 0 0 0 2 0 2 1 2 1 1 2 0 1 1 0 1 0 1 1 1 0 0 1 1 0 0 0 0 0 0 1 1 1 0 2 0 2 2 2 2 0 1 0 1 1 2 0 2 0 0 2 1 0 1 0 0 0 0 0 0 1 0 0 0 1 1 0 0 1 0 1 1 1 0 2 0 0 0 1 1 0 0 0 1 2 0 1 0 0 0 0 2 0 2 0 1 0 0 0 0 1 1 0 2 0 2 0 2 0 0 2 0 1 0 1 1 0 0 1 1 2 0 2 0 2 0 0 2 0 0 0 0 1 1 1 1 2 0 1 0 0 0 1 1 0 1 0 1 2 1 0 2 0 0 0 0 0 1 0 0 2 2 1 0 0 0 0 0 2 0 2 0 0 0 0 1 0 0 1 1 0 0 2 0 2 0 2 0 1 0 0 0 0 1 0 2 0 0 0 0 0 0 0 0 0 0 0 0 0 0 1 0 0 0 0 0 0 0 1 1
145 0 1 1 0 0 0 2 2 0 0 1 0 0 0 0 0 1 1 1 1 1 0 2 0 0 0 2 0 2 2 1 1 1 2 1 2 1 0 1 1 1 0 0 0 0 2 0 1 1 0 0 1 1 1 0 0 0 0 1 1 0 1 1 1 0 2 0 0 0 0 0 2 0 2 2 0 0 2 0 2 0 2 0 1 0 0 0 2 2 0 0 1 2 1 2 1 1 0 1 1 2 1 0 0 0 2 0 2 1 0 1 0 2 0 0 2 0 1 1 1 0 2 2 2 2 1 2 2 1 1 1 0 0 0 0 0 0 0 0 2 0 0 0 2 1 1 0 0 1 0 0 0 1 0 1 0 1 1 0 0 1 0 2 0 2 0 1 1 1 0 0 2 0 2 0 1 0 0 0 0 0 1 2 1 0 1 1 0 0 0 1 0 0 2 0 0 2 0 0 0 1 1 0 2 0 0 0 0 0 1 1 0 0 2 2 0 0 1 0 1 1 2 1 1 1 0 0 0 1 0 0 0 0 0 0 0 2 0 0 0 0 2 1 0 1 0 0 0 0 0 0 0 0 0 0 1 2 0 0 0 0 0 0 0 0 2 0 2 0 0 1 0 2 0 0 0 2 2 1 0 0 0 0 0 0 0 1 1 2 0 0 1 0 1 0 2 1 0 1 1 0 1 0 1 1 0 0 1 1 0 0 2 0 1 0 2 1 0 0 0 2 1 0 2 0 0 0 2 0 0 1 0 0 0 0 0 0 2 0 0 0 1 1 0 0 1 0 1 2 1 1 2 2 1 1 1 1 0 0 1 1 2 1 2 0 0 1 1 1 1 1 1 2 1 1 2 1 1 0 0 1 0 0 1 1 1 0 0 0 0 0 0 0 2 0 0 0 1 1 0 1 1 2 1 0 1 1 0 2 0 0 0 0 1 1 1 0 0 0 0 0 0 2 0 1 0 0 1 0 2 0 0 2 0 0 1 0 0 1 2 1 0 1 0 2 0 0 0 0 0 1 0 2 1 0 1 2 1 1 2 2 1 1 0 1 0 2 0 1 1 2 0 2 0 0 0 2 2 1 1 1 1 0 1 0 1 0 0 1 1 1 0 1 0 0 0 1 1 2 0 2 2 0 0 0 2 1 0 0 0 1 0 0 1 1 0 1 0 1 1 1 2 2 2 2 0 2 0 2 0 2 0 1 1 0 1 0 0 0 2 2 0 0 1 2 1 1 1 1 0 0 0 0 1 2 1 1 0 1 0 0 0 1 1 0 0 2 2 0 0 0 2 0 2 0 2 1 0 1 0 0 1 1 0 0 0 1 0 1 1 0 0 0 1 0 0 0 0 0 0 2 1 1 2 0 0 1 1 1 0 0 0 1 0 1 0 0 0 0 0 0 0 1 1 0 1 2 0 0 1 1 0 2 0 0 1 1 1 1 1 1 0 1 1 0 2 0 0 0 0 2 0 1 1 1 2 2 2 0 0 0 1 2 0 1 0 2 1 0 2 0 0 0 0 2 0 0 2 0 1 0 2 2 2 2 1 2 1 0 1 1 0 2 1 1 0 2 0 2 0 0 0 1 1 0 2 1 0 0 1 0 0 1 1 2 0 2 1 0 0 0 1 0 1 0 0 0 0 0 0 1 0 0 0 0 0 0 1 1 1 0 1 0 0 0 0 0 0 0 0 0 0 0 0 0 1 0 1 0 1 1 1 0 0 1 0 0 0 2 1 0 0 0 0 0 1 1 1 2 0 0 0 0 0 2 0 2 1 2 1 1 2 1 1 1 1 1 0 2 2 2 0 0 2 2 1 0 0 2 2 0 0 0 1 0 1 0 2 2 2 2 0 1 0 1 1 1 0 2 0 0 2 1 0 0 0 0 0 0 1 1 2 0 0 0 2 0 0 0 2 0 1 2 0 0 1 0 1 0 1 2 0 0 0 0 2 0 1 0 0 0 1 0 0 1 0 0 0 1 2 2 1 0 0 1 0 2 1 0 0 0 1 0 1 0 1 2 0 0 0 1 1 0 1 2 0 1 0 2 0 0 0 0 0 0 2 0 2 0 1 0 0 1 1 0 0 1 1 0 1 1 0 1 0 0 0 1 0 1 0 0 2 2 2 0 0 0 0 1 1 1 1 1 1 0 1 0 0 1 1 0 1 0 0 0 0 0 2 2 0 0 1 1 0 0 0 2 0 0 0 0 1 1 0 1 1 0 0 0 0 0 0 2 1 0 0 0 0 1 0 1
146 0 0 2 1 0 0 2 2 0 0 0 0 0 0 0 0 0 2 0 1 1 0 2 0 0 0 1 1 1 1 1 2 2 1 0 1 1 0 0 0 0 1 1 0 1 2 1 0 2 1 2 0 0 2 1 1 0 0 0 1 1 0 0 2 0 1 0 0 0 0 0 2 2 2 2 0 0 1 0 1 0 1 1 1 0 0 0 1 1 0 0 1 2 0 1 0 1 0 1 0 2 0 0 1 1 2 0 2 0 0 2 1 1 1 1 1 0 1 2 2 0 2 2 2 2 1 1 2 0 0 0 0 0 0 0 0 0 0 0 0 0 0 0 1 0 0 0 0 0 1 1 0 0 0 0 0 1 1 1 1 1 1 1 0 1 2 1 0 2 0 0 1 1 0 0 1 1 0 1 0 1 1 1 1 1 1 1 0 0 1 0 1 1 2 1 2 1 0 0 0 0 1 0 2 0 0 1 1 0 2 1 0 0 1 2 0 0 2 2 0 0 2 2 0 0 1 0 0 2 0 0 1 0 0 0 0 2 0 0 0 0 1 0 0 1 0 0 0 0 0 0 1 0 0 0 2 0 0 0 0 0 0 0 0 0 0 2 2 0 0 2 0 2 0 0 0 2 2 2 0 2 1 1 2 1 1 1 0 1 0 0 1 0 2 0 1 1 1 0 0 0 1 0 1 2 1 0 1 1 0 1 2 0 1 0 2 0 0 0 0 2 2 0 0 0 0 0 0 1 0 1 1 1 0 0 0 2 0 1 0 2 1 2 1 1 1 0 1 2 0 0 0 0 0 0 1 0 0 0 1 1 1 0 1 2 0 1 2 0 1 1 1 2 0 0 0 1 0 0 0 0 0 0 1 0 0 0 0 0 0 0 1 1 1 1 1 0 1 1 1 1 1 2 2 1 0 0 1 1 0 1 0 0 2 2 2 0 0 0 1 1 0 2 0 0 1 0 2 0 2 0 0 0 1 0 0 2 1 1 1 1 1 1 1 2 1 0 0 0 0 1 1 2 1 1 1 1 1 1 0 0 0 0 0 1 0 2 0 2 1 2 2 1 0 0 0 2 2 2 0 1 1 1 2 1 0 2 1 0 0 2 0 2 0 0 0 1 1 2 0 2 1 1 0 1 1 1 0 0 0 1 0 1 0 1 0 2 1 1 1 2 1 1 0 0 0 1 0 2 0 1 0 0 0 0 1 0 0 1 0 2 2 2 2 1 2 1 1 1 0 0 0 0 1 0 0 0 0 0 0 0 0 2 0 2 2 0 0 0 0 1 1 0 0 0 1 1 0 1 0 0 0 2 2 1 1 0 1 1 1 0 0 1 0 0 0 0 0 0 0 2 0 2 0 0 0 1 0 1 1 1 0 0 0 0 1 0 0 0 0 1 1 1 0 0 1 1 0 0 1 1 0 2 0 0 2 0 2 2 2 2 0 1 1 0 2 0 0 0 0 2 1 0 0 0 2 2 2 1 1 0 1 1 1 2 0 1 0 2 0 2 1 1 1 2 0 0 2 0 0 1 2 0 2 2 1 1 1 1 1 1 0 1 1 0 0 0 0 0 0 0 0 1 1 0 2 2 0 0 1 0 0 2 0 0 0 1 1 0 0 1 0 0 2 0 0 0 0 0 0 1 0 0 1 1 0 1 1 2 0 2 0 0 0 0 0 0 0 1 0 1 0 1 0 0 0 0 0 0 0 0 2 2 2 0 0 2 0 0 0 0 1 0 0 0 1 1 0 0 2 1 1 1 1 2 0 2 0 2 0 0 2 0 1 1 0 0 0 0 0 0 0 0 1 1 1 0 0 2 2 0 0 0 2 0 2 1 1 1 1 2 0 0 1 1 0 2 0 2 0 0 2 0 0 0 0 1 2 0 2 2 2 0 1 1 0 0 0 0 2 0 2 1 1 0 2 0 0 0 0 2 0 0 0 0 1 1 1 0 0 0 1 0 0 0 0 2 0 0 0 0 2 2 0 2 0 2 0 2 0 0 0 0 2 0 2 2 0 0 0 1 1 0 2 2 1 1 0 2 0 1 1 0 1 0 2 0 1 1 0 1 0 1 2 1 1 0 0 0 2 2 0 2 0 0 0 1 0 1 1 0 2 1 0 0 0 2 0 2 2 0 2 0 1 0 0 0 0 2 0 1 1 1 0 0 1 1 2 0 0 0 0 0 0 1 0 1 1 0 0 0 2 2 0 0 1 0 0 1 1 0 0 0 0 0 0 0 0 0 0 1
147 1 0 2 1 0 0 2 2 0 0 0 0 0 0 0 0 0 1 0 1 1 1 1 0 0 0 1 1 1 1 0 1 1 1 0 1 1 0 1 1 1 0 0 0 1 1 0 2 0 0 0 0 0 2 2 0 0 0 1 1 0 1 1 2 0 0 0 0 0 0 1 0 0 0 2 2 0 0 0 0 0 1 1 1 0 0 1 2 2 0 1 1 2 0 1 1 0 0 1 0 2 0 0 1 1 2 1 1 0 1 2 0 2 0 0 2 0 1 1 1 1 2 0 0 0 0 1 2 0 0 1 1 0 0 0 2 0 0 1 2 0 0 0 1 1 1 0 0 0 0 1 0 1 1 0 0 0 0 2 2 2 2 1 0 1 1 1 2 0 0 0 0 2 1 0 1 0 0 0 0 0 1 1 0 0 1 2 0 0 2 2 1 1 2 1 2 1 0 1 0 1 0 0 2 0 0 1 1 1 2 0 1 0 2 2 1 1 0 0 0 0 2 2 0 0 0 1 1 0 1 1 0 0 0 0 0 2 0 0 0 0 1 2 0 2 0 0 0 0 0 1 0 0 0 0 1 2 1 1 1 2 0 0 0 0 0 0 2 0 1 1 1 1 0 0 0 1 2 1 1 1 2 2 2 0 2 1 0 1 0 1 1 0 2 0 2 1 0 0 0 0 0 1 0 0 0 2 0 1 0 1 1 0 1 0 2 0 1 0 1 2 2 0 2 0 0 0 1 2 0 1 1 2 0 1 1 1 1 0 0 0 1 2 0 0 2 1 2 1 1 1 1 1 0 1 1 2 0 1 1 0 2 1 2 0 0 0 1 1 1 1 2 1 1 0 2 0 2 0 0 1 0 0 1 0 0 0 0 1 0 0 1 0 2 0 0 1 1 1 1 1 0 2 2 1 0 1 1 0 1 0 1 0 0 1 0 0 0 1 0 0 0 2 1 1 1 0 0 0 1 0 0 2 0 0 1 1 1 0 2 0 0 1 0 2 0 0 0 0 0 0 1 2 2 1 2 2 2 1 1 2 0 1 0 0 0 0 0 0 0 0 2 0 1 0 1 1 2 0 1 2 1 0 1 0 1 1 0 0 0 2 0 1 1 1 1 0 0 2 0 2 1 1 0 1 1 0 1 0 0 2 0 1 0 1 0 2 0 0 0 2 1 1 0 1 0 1 0 2 0 1 0 1 1 0 1 0 0 2 0 1 1 1 1 2 0 1 1 2 1 0 0 0 1 0 0 0 0 0 0 0 0 2 0 2 2 1 0 1 1 1 1 0 1 0 1 1 0 1 1 0 0 1 0 0 0 0 1 2 0 0 0 0 0 0 0 0 0 0 0 2 0 2 0 0 1 0 0 0 2 2 0 0 0 2 0 0 0 0 0 1 0 0 0 0 2 0 0 0 0 0 0 2 0 0 1 0 2 2 0 2 0 1 0 0 2 0 0 0 0 1 1 0 0 0 1 2 2 0 0 0 1 0 1 0 2 2 1 0 1 1 1 0 0 2 0 0 1 1 0 2 2 0 2 2 1 0 2 2 2 0 1 2 1 0 0 2 0 1 0 0 0 2 1 0 1 1 0 0 0 0 0 2 0 2 0 2 2 0 1 0 1 0 0 2 0 1 1 1 1 2 0 0 0 0 1 0 0 0 0 0 0 0 0 0 0 0 0 0 0 0 0 0 0 1 0 0 2 0 0 2 2 1 0 0 0 0 0 2 1 0 1 0 0 0 2 1 1 1 2 1 0 0 0 2 0 1 1 2 0 2 2 0 1 1 0 2 0 2 2 2 0 0 2 2 2 0 0 2 2 0 0 0 2 1 2 0 2 2 2 1 0 0 0 0 0 2 0 2 0 0 2 0 0 0 0 0 0 0 0 1 1 0 0 0 0 0 0 0 2 0 0 2 0 0 0 1 0 0 0 1 0 0 0 0 0 0 2 0 0 0 1 0 0 1 1 0 0 0 2 2 1 0 0 1 0 2 0 1 1 0 0 0 2 1 1 2 0 0 1 1 1 0 2 1 0 0 1 0 1 0 1 0 1 1 1 1 2 1 0 1 0 1 1 1 1 1 0 1 2 2 1 1 0 1 0 1 0 1 0 0 2 1 0 0 0 0 0 0 2 0 1 1 1 0 1 2 2 2 2 0 2 0 1 1 1 0 0 0 2 0 0 0 0 0 1 1 1 0 0 0 0 1 0 0 0 0 0 2 1 0 0 1 1 0 0 0 0 0 0 2
148 1 0 2 0 0 0 1 1 1 1 1 1 0 0 0 0 1 0 0 2 2 0 1 0 0 0 1 1 2 2 1 2 2 2 0 2 1 0 0 0 0 1 1 1 1 2 0 2 1 0 1 0 1 1 2 0 0 0 0 2 0 0 0 2 0 1 0 0 1 1 1 2 0 2 2 0 0 0 0 1 0 2 1 1 0 0 0 2 2 0 0 1 2 1 2 1 2 1 2 0 2 0 0 0 0 2 1 1 0 0 1 0 1 1 1 1 0 0 2 2 0 1 1 0 0 0 0 2 0 1 1 0 0 0 1 1 0 0 0 0 0 0 0 1 0 0 0 0 2 0 0 0 0 1 1 0 0 0 1 1 0 2 2 1 2 1 1 0 1 0 0 0 2 2 0 1 0 0 0 0 0 0 0 2 2 0 0 0 0 0 0 1 1 2 0 0 2 0 0 0 0 1 1 2 0 1 1 0 0 0 1 1 0 2 2 1 0 2 1 0 0 0 1 1 0 2 0 0 1 0 0 0 0 0 0 0 2 1 1 0 0 2 1 0 1 1 1 1 0 0 0 0 0 0 0 2 0 0 0 0 0 0 0 0 0 1 0 2 1 0 1 0 2 0 0 0 1 2 1 0 0 2 2 2 0 2 2 0 2 0 0 1 0 2 0 1 1 0 0 0 0 0 1 0 0 1 0 1 2 0 1 1 0 1 0 2 0 0 0 2 0 1 1 1 0 0 1 1 2 0 1 1 0 0 0 0 1 1 0 0 0 2 1 0 0 1 0 2 0 0 0 1 1 1 0 1 0 0 1 1 0 1 1 1 0 0 1 2 0 0 0 0 2 1 1 2 0 1 0 1 1 0 0 0 0 0 0 0 0 0 1 1 0 2 0 0 2 0 0 0 1 1 2 2 1 0 1 0 2 0 0 0 0 2 2 2 0 0 1 0 0 0 2 1 2 0 0 0 0 0 1 0 0 0 0 1 1 1 1 0 0 0 0 0 1 0 1 1 1 0 0 0 2 1 0 1 2 2 2 2 2 1 1 0 1 0 1 0 0 0 0 2 0 1 1 0 2 2 2 0 1 2 0 0 0 2 0 0 0 1 1 0 1 0 0 0 0 2 2 0 2 2 0 0 1 2 1 0 1 0 1 0 1 1 0 0 2 0 0 0 2 2 2 1 1 0 1 0 2 0 1 0 0 1 0 2 0 0 1 1 1 1 2 1 2 1 1 1 2 1 0 0 0 2 2 2 0 0 1 0 0 0 2 2 0 0 0 0 0 0 0 1 0 1 0 1 2 0 2 0 0 0 2 2 0 0 0 0 0 0 2 0 0 1 0 0 0 0 0 0 2 2 1 0 1 0 0 1 0 1 0 0 1 1 1 0 0 0 0 0 0 0 0 0 1 1 0 0 0 1 1 0 1 0 0 1 0 2 2 0 1 0 1 0 0 2 0 0 0 0 2 1 0 0 0 1 2 1 1 0 0 1 1 0 0 0 2 0 1 1 1 0 0 0 2 1 0 0 2 1 1 2 2 2 2 2 1 2 1 1 0 0 2 2 0 0 2 0 1 0 1 1 0 2 1 1 0 0 0 1 0 1 1 0 0 0 2 2 0 0 0 1 0 1 1 0 0 1 0 1 1 1 0 2 2 0 0 1 1 1 0 0 0 0 0 0 0 0 0 0 0 0 0 0 1 0 0 1 1 0 0 1 1 0 0 1 0 0 2 0 0 1 0 0 0 1 1 1 1 1 1 2 2 2 2 0 2 2 2 0 2 2 0 0 0 0 0 0 2 2 2 0 0 2 2 2 0 1 1 1 0 2 2 0 0 2 0 2 1 0 1 0 1 0 1 1 1 0 1 0 0 2 1 0 1 1 0 1 0 1 1 0 0 0 0 0 1 1 0 1 0 2 2 0 0 0 0 0 0 0 2 0 0 0 0 0 0 1 0 0 0 1 0 1 1 1 1 1 2 1 1 1 1 1 1 0 2 0 1 0 0 1 0 1 0 1 1 0 0 0 2 0 1 1 2 0 1 1 1 0 2 0 0 1 1 1 2 1 1 0 1 0 1 2 1 1 0 0 0 2 2 0 2 0 0 0 2 0 0 0 2 1 1 1 2 2 0 0 1 1 0 1 1 1 0 1 1 1 0 1 1 0 0 0 0 0 0 1 0 0 0 0 0 0 0 0 0 2 0 0 0 0 0 0 0 0 0 0 1 0 0 1 0 0 2 0 0 0 0 0 0
149 0 0 0 0 0 0 1 2 1 1 1 1 0 0 0 0 0 1 1 1 2 0 0 0 0 0 1 0 1 1 1 0 1 1 0 2 1 1 0 0 0 1 1 0 1 1 1 0 2 0 0 0 0 2 1 0 0 0 2 0 1 2 2 1 1 1 0 0 0 0 1 1 0 1 2 1 0 1 0 2 0 2 0 0 0 0 0 2 2 0 1 0 2 1 1 0 1 0 1 0 2 1 0 1 1 1 2 0 0 0 2 1 2 0 1 1 0 1 1 1 0 2 0 0 0 0 2 2 0 0 0 0 0 0 0 0 0 0 1 0 0 0 0 0 0 0 0 0 0 0 0 0 1 1 1 1 1 0 2 2 2 2 2 0 1 1 0 0 2 0 2 1 1 0 0 0 1 1 1 0 1 1 1 1 1 1 1 1 0 2 0 0 0 1 0 1 2 0 0 0 0 0 1 2 0 0 0 1 0 2 1 1 0 2 2 1 1 2 1 1 1 2 1 1 0 1 0 0 0 0 0 1 1 0 0 0 2 0 0 0 1 2 1 0 1 0 0 0 0 0 0 0 0 0 0 1 1 0 0 0 0 0 0 0 0 1 1 1 0 0 2 0 2 0 0 0 1 2 0 0 1 1 1 2 0 2 0 1 2 0 1 0 1 2 1 1 0 1 0 1 0 0 1 0 0 1 0 1 1 0 0 1 0 1 0 2 0 0 0 1 1 0 0 2 0 0 0 1 1 0 1 0 2 0 1 0 1 1 1 1 1 1 1 1 1 1 0 2 2 0 0 2 2 1 1 1 2 0 2 2 0 2 0 2 0 0 1 1 1 1 1 1 2 0 0 2 0 1 0 1 1 1 1 1 0 0 2 2 0 1 1 0 1 2 1 1 1 0 0 0 0 0 2 2 1 0 0 0 2 0 0 0 0 2 2 1 0 0 0 0 2 0 0 0 1 1 1 1 0 0 2 0 2 1 1 0 1 0 1 1 0 0 1 0 2 0 1 1 0 0 0 0 1 1 0 1 2 2 1 1 2 0 0 0 1 1 1 0 0 0 1 2 1 0 0 0 2 1 1 1 1 2 0 0 0 2 0 0 1 1 0 0 2 1 0 0 0 0 1 1 2 2 0 0 0 2 0 0 2 0 0 0 1 1 0 0 1 1 2 2 1 1 1 0 1 0 0 0 2 0 1 0 2 0 0 1 0 0 1 0 0 2 1 1 2 1 0 2 2 1 0 0 0 1 0 0 0 1 0 1 1 1 2 1 0 0 0 1 0 0 0 1 0 1 0 1 0 0 0 2 0 0 1 2 1 1 0 1 1 0 0 1 0 1 0 0 0 0 0 0 1 2 2 0 0 2 1 0 2 0 0 0 0 0 0 0 0 0 0 0 0 1 1 0 0 1 1 0 0 1 1 0 2 0 1 2 0 2 0 2 1 0 1 0 0 2 0 0 1 0 1 0 1 0 0 2 2 2 0 0 0 2 0 2 0 0 2 0 0 0 0 0 0 0 2 1 0 2 0 1 0 1 1 2 2 0 0 2 2 1 0 0 2 2 0 0 2 0 2 0 2 0 0 0 0 2 0 0 0 0 0 0 2 0 1 0 2 1 0 0 0 0 1 1 0 1 1 0 1 0 1 0 1 2 1 1 1 0 1 0 1 0 0 0 2 0 0 0 0 1 1 0 1 0 0 0 0 0 0 0 0 1 0 0 1 1 0 0 1 0 1 1 1 1 0 2 1 1 1 1 1 0 0 0 0 1 1 1 2 0 2 2 0 0 0 2 0 0 1 1 1 0 0 2 2 0 1 2 2 1 0 0 0 2 0 2 1 1 1 0 1 0 2 0 2 2 1 0 2 1 1 2 0 0 0 0 0 1 1 0 1 0 0 0 0 0 0 0 0 1 0 1 1 1 0 0 0 0 0 0 1 0 1 1 0 2 1 1 0 0 0 1 1 0 1 0 0 1 1 1 2 1 0 0 1 1 1 0 2 0 0 0 0 2 0 2 2 0 0 1 1 1 0 1 2 0 1 0 2 0 0 1 0 1 0 2 1 2 0 0 0 0 1 0 2 1 0 0 0 2 1 1 2 0 1 0 1 0 1 0 2 1 1 1 1 1 0 0 1 1 1 0 1 1 0 2 1 1 2 0 2 1 0 0 0 0 1 1 0 0 1 0 0 1 2 0 0 2 0 0 0 0 2 1 1 1 0 0 2 0 0 0 0 0 0 0 0 0 0 0 1
150 1 0 2 1 0 0 2 2 0 0 0 0 0 0 0 0 0 0 1 1 1 0 2 0 0 0 2 0 2 2 1 1 1 1 0 2 1 0 1 1 1 0 0 0 0 0 0 1 1 0 1 0 0 2 0 0 0 1 1 0 2 1 1 1 0 2 1 0 0 0 0 2 1 2 2 0 0 0 0 1 0 2 0 2 0 0 0 1 2 0 0 1 2 1 1 1 0 0 0 0 2 1 0 0 0 2 1 1 1 1 1 1 1 1 1 1 0 0 1 1 0 2 0 0 0 0 0 0 0 1 1 0 0 0 0 0 0 0 0 1 0 0 0 1 1 0 0 0 0 1 1 0 0 1 0 0 1 0 1 1 0 1 2 1 2 0 1 0 1 1 1 0 2 1 0 0 1 0 1 1 1 0 0 0 0 1 0 0 0 0 0 0 0 1 0 2 2 0 0 0 0 1 0 2 0 0 1 0 0 1 1 1 0 2 2 0 0 0 0 0 0 2 2 0 0 0 1 0 2 1 1 0 0 0 0 0 2 0 0 0 0 1 1 0 2 1 1 1 0 0 0 0 1 1 0 2 1 0 0 1 1 1 1 1 0 0 0 1 0 1 2 0 2 0 1 0 1 1 1 0 2 0 0 2 2 1 0 1 2 1 0 1 1 2 1 1 1 0 1 0 0 1 1 1 0 0 1 0 1 0 1 1 1 1 1 2 0 0 0 0 2 2 1 1 0 1 0 1 1 0 1 1 1 0 1 1 2 0 1 1 1 2 1 1 1 2 0 1 1 0 0 2 2 1 0 1 1 0 1 2 1 1 1 1 0 0 2 2 0 0 0 1 1 0 0 1 0 2 0 1 1 1 1 1 0 0 0 0 0 0 1 1 0 1 1 0 0 1 1 1 0 0 1 1 0 0 1 0 2 0 1 2 0 0 2 0 1 0 0 0 2 0 2 2 1 1 0 2 0 2 0 0 2 1 1 0 0 0 0 2 0 0 0 2 2 1 1 0 0 0 0 0 1 0 0 0 2 2 2 1 2 0 0 0 1 1 1 0 1 1 1 2 1 1 0 1 1 2 0 0 2 1 1 1 0 0 1 1 0 0 1 0 2 1 1 1 0 0 1 1 2 1 2 1 1 1 1 0 1 0 0 0 2 0 0 0 1 1 2 2 1 2 2 1 2 0 0 1 1 1 0 0 1 0 0 2 0 0 1 0 1 1 1 0 2 1 2 0 0 0 0 1 0 2 2 2 0 1 0 1 1 0 2 2 0 0 1 0 1 0 1 0 0 0 0 0 0 0 0 1 0 0 0 1 0 0 0 1 1 0 1 0 1 0 2 0 0 0 0 0 1 0 2 0 0 0 1 0 2 0 0 0 0 0 0 2 0 1 1 0 2 0 0 0 0 0 2 0 0 1 1 0 2 0 1 2 0 2 2 2 0 0 0 1 0 2 0 1 1 0 0 2 0 0 0 2 2 2 0 0 0 1 1 0 1 1 0 0 1 1 1 0 0 1 1 1 0 1 1 0 1 1 0 1 1 1 1 1 0 1 1 0 2 1 0 0 2 0 1 0 1 0 1 1 0 2 1 0 0 0 0 0 1 0 0 0 0 1 1 0 1 0 1 1 0 0 0 0 0 0 1 0 0 0 0 0 1 0 1 0 1 0 0 0 0 0 0 0 1 1 1 0 0 0 0 1 0 1 0 0 0 1 1 0 1 0 1 0 1 1 0 0 0 0 1 1 1 0 1 2 1 2 1 1 1 1 1 0 2 1 1 2 1 0 0 0 1 0 2 1 1 0 0 1 0 0 0 0 2 2 0 0 0 1 0 1 1 2 2 0 2 0 0 0 1 0 1 0 2 0 0 1 0 0 0 0 0 0 0 0 1 2 0 0 0 1 0 0 0 2 0 0 2 0 0 0 0 0 0 0 2 0 0 0 1 2 1 1 0 0 0 1 1 0 1 0 0 1 2 2 2 0 0 0 2 0 1 0 2 0 0 1 0 2 1 1 2 0 0 0 1 0 0 2 0 2 1 0 2 0 0 1 0 1 1 2 1 1 0 0 0 0 1 0 0 0 1 0 0 2 1 0 2 0 0 0 1 0 0 0 1 1 2 2 0 1 1 0 2 2 0 1 0 0 0 1 1 1 1 2 0 2 0 0 0 0 0 1 1 1 0 1 1 0 1 0 0 2 1 1 1 1 2 0 0 0 0 0 2 0 0 0 0 0 0 0 0 0 0 0 0
151 1 0 0 0 0 0 1 1 1 2 1 0 2 1 0 1 2 0 0 1 1 0 2 0 0 1 0 1 1 1 0 1 0 2 1 2 2 0 0 1 1 0 0 1 0 0 1 0 1 1 2 0 2 0 2 0 0 0 1 1 0 1 1 1 1 0 0 0 0 0 1 1 0 1 2 1 0 1 0 2 0 2 0 2 0 1 1 2 2 1 1 2 2 0 1 1 1 0 2 1 1 0 0 0 0 2 1 1 0 1 2 1 2 1 1 2 0 1 1 1 1 2 1 1 1 1 1 2 0 0 0 0 0 1 0 0 0 0 2 1 0 0 0 0 1 0 0 0 1 0 0 1 0 0 0 0 1 0 1 1 0 2 1 1 1 1 0 2 0 1 0 1 1 1 0 0 1 1 1 0 1 0 0 0 0 1 2 1 0 1 0 1 1 2 1 2 2 0 0 0 0 0 0 2 0 1 0 2 0 1 1 0 0 0 2 1 0 1 1 0 0 2 2 0 0 1 0 0 0 1 1 0 1 1 0 0 2 0 0 0 0 2 1 0 1 0 0 0 0 0 0 0 0 0 0 1 2 0 0 0 0 1 1 0 0 0 1 1 1 0 2 0 1 0 0 0 1 1 1 0 2 0 0 2 1 1 0 1 2 1 1 1 0 2 0 2 0 0 0 0 0 0 1 0 0 1 0 0 0 0 1 1 1 1 1 2 1 1 0 1 2 1 0 0 0 0 0 0 0 0 2 1 0 0 0 0 2 0 0 0 0 1 2 0 0 1 0 2 0 0 0 2 2 0 2 2 1 0 2 2 0 1 1 1 1 0 1 1 1 1 1 0 2 1 1 1 0 0 0 1 1 0 1 0 0 0 0 0 1 0 0 1 0 2 0 0 1 1 1 1 1 1 2 2 0 0 1 0 2 0 0 0 0 1 2 0 0 0 0 0 2 0 1 0 0 1 0 0 0 0 0 0 2 0 0 2 2 1 0 2 0 0 0 0 2 0 1 0 0 0 0 1 2 1 1 1 1 1 1 0 0 0 0 0 2 1 1 0 0 0 1 2 0 1 1 0 1 2 0 2 1 2 0 0 0 2 1 1 1 0 1 0 0 0 0 0 0 0 1 1 2 2 0 0 1 2 0 0 1 0 1 0 0 0 2 0 2 0 2 2 2 2 1 0 1 0 0 1 1 1 0 0 1 1 0 1 0 0 1 0 1 1 1 1 1 1 1 1 1 0 1 0 0 1 0 0 0 0 0 2 0 0 2 1 0 0 2 2 0 0 0 1 0 1 0 1 1 0 1 0 0 0 0 1 0 0 0 0 1 0 2 1 1 1 0 0 0 0 0 1 1 0 2 0 0 1 0 0 1 1 0 0 1 0 1 1 0 0 0 0 1 0 0 0 0 2 0 0 0 2 2 0 0 0 0 2 0 2 2 0 1 0 0 1 0 2 0 0 0 0 1 1 1 0 0 1 2 2 0 0 0 2 2 0 2 1 2 0 0 1 1 1 0 0 2 2 0 2 0 0 0 2 0 1 2 0 0 1 1 1 0 0 0 0 0 0 0 0 0 0 0 0 2 1 1 0 2 0 0 0 0 0 1 0 2 0 0 0 0 0 1 1 0 2 1 1 0 0 0 0 0 0 0 0 0 0 1 0 1 0 0 0 0 0 1 0 0 0 0 0 0 0 0 0 0 1 0 2 1 0 1 2 1 1 0 0 2 0 0 0 0 0 0 0 1 0 0 0 0 2 1 0 0 2 2 0 2 2 2 0 2 2 0 1 1 0 0 0 0 0 1 0 0 1 0 1 1 1 2 1 1 1 1 1 0 2 1 2 2 1 2 0 0 0 1 0 0 1 2 2 1 2 0 0 1 0 0 2 0 1 1 0 0 0 0 0 1 0 0 1 0 1 1 0 0 0 0 1 0 0 1 0 1 0 1 1 1 1 0 0 0 2 1 0 0 0 2 0 0 0 0 2 0 0 0 1 2 0 2 0 0 1 0 2 0 2 2 0 0 1 1 0 1 2 1 1 1 0 2 0 1 1 1 2 2 1 0 1 0 1 0 0 2 2 1 1 0 0 1 2 2 0 1 0 2 1 1 0 1 0 0 1 0 1 1 2 1 1 0 2 0 1 0 1 0 1 0 0 0 2 0 1 0 2 0 2 0 0 0 0 0 0 0 0 0 0 1 1 1 1 1 1 2 0 0 0 0 0 1 0 0 0 0 0 0 0 1 1 1 1 0
152 1 0 2 0 0 0 1 0 2 2 0 0 1 0 0 1 1 1 1 1 1 0 2 0 0 0 1 1 1 1 0 1 1 0 0 2 1 0 0 1 1 0 1 0 1 1 0 2 0 0 1 0 0 2 1 0 0 1 0 0 1 1 1 2 0 1 0 0 1 1 1 2 0 1 1 0 0 0 1 0 0 1 1 0 0 1 0 1 2 0 0 2 2 0 1 0 1 0 2 2 2 0 0 0 0 2 1 1 0 0 1 1 2 1 1 2 0 0 2 2 0 2 1 1 1 1 1 1 0 1 0 0 0 1 0 1 0 0 2 1 0 0 1 0 0 0 0 0 1 1 2 0 0 0 0 0 0 1 1 0 2 1 2 1 2 0 1 0 0 1 0 0 2 1 0 0 1 0 1 0 1 0 0 0 0 0 0 0 0 0 0 1 2 2 1 1 2 0 0 0 2 0 0 2 0 2 1 1 0 1 1 1 0 2 2 0 2 2 0 2 2 2 0 1 1 1 1 1 0 1 1 0 1 1 0 0 2 0 0 0 0 2 1 0 1 0 1 1 0 0 2 0 0 0 0 2 2 0 0 0 0 0 0 0 0 1 1 1 0 0 0 0 1 1 1 0 0 0 0 0 2 0 0 0 0 1 1 0 1 0 0 1 0 2 0 2 1 0 0 0 0 0 0 0 1 1 0 0 0 0 0 1 1 1 0 1 0 1 0 2 1 1 0 1 0 0 0 0 0 0 1 0 2 0 0 0 1 2 2 1 2 0 2 0 0 1 1 1 1 1 1 1 1 0 0 1 1 0 1 1 0 0 0 0 0 0 2 2 0 0 0 1 2 0 1 2 0 2 0 0 1 0 0 1 0 1 0 0 0 0 0 0 0 2 1 1 0 2 2 2 2 0 2 2 1 0 1 0 1 1 0 2 0 0 2 0 1 0 0 1 1 0 2 1 2 1 0 2 2 0 0 0 2 0 0 1 0 0 0 2 1 0 1 1 1 1 0 0 0 0 0 1 2 2 1 2 1 1 2 1 2 1 0 0 1 0 2 0 0 0 1 2 0 0 0 0 1 2 0 2 1 1 0 1 0 1 1 1 0 0 2 0 1 1 0 0 2 2 2 0 2 2 0 0 1 2 0 0 2 0 0 0 2 0 0 0 2 1 2 2 2 2 2 0 2 1 0 1 2 1 0 0 0 0 0 2 0 1 2 0 1 2 2 1 0 1 1 1 2 0 1 0 0 0 1 0 1 0 1 0 0 0 1 1 0 0 2 0 2 0 0 1 0 0 0 1 1 0 1 0 0 0 0 0 1 1 0 0 1 0 1 0 0 0 1 0 2 2 0 2 0 0 2 0 0 1 2 0 2 1 0 0 1 1 1 0 0 0 0 0 1 0 1 0 1 0 0 0 0 1 1 0 2 0 1 2 0 2 1 2 0 0 1 1 0 2 0 1 0 0 1 1 1 0 0 2 1 1 0 0 0 2 1 1 2 0 1 0 1 1 1 0 0 0 1 1 0 2 0 1 0 2 0 2 2 0 1 1 2 2 1 0 0 1 0 0 2 0 0 0 0 0 2 2 1 1 0 0 0 0 0 0 0 0 1 0 0 1 1 0 1 0 0 2 0 0 0 1 0 1 1 0 0 1 1 0 0 1 1 1 0 0 1 0 0 1 0 0 0 0 0 0 0 0 1 2 0 1 0 0 0 1 1 1 1 1 2 0 0 0 0 0 0 0 0 2 2 2 2 0 0 0 0 0 2 0 1 1 2 0 2 2 1 0 0 0 0 1 0 0 2 0 0 0 1 0 0 1 2 2 0 1 1 1 0 2 0 2 2 2 2 0 1 0 1 1 1 0 1 0 0 1 1 0 1 0 0 1 0 0 0 0 0 0 0 0 1 0 0 2 0 1 1 1 0 1 1 0 1 0 2 0 0 0 0 1 0 0 0 0 0 1 1 0 1 0 1 0 2 2 2 0 0 0 1 0 0 0 2 0 0 0 1 2 0 2 2 0 0 0 2 1 1 2 0 1 1 0 2 0 0 0 0 0 1 1 0 1 0 0 0 0 1 1 0 0 1 1 0 1 1 1 1 0 2 1 1 1 0 0 1 2 1 1 0 2 1 0 1 2 0 0 2 2 0 2 0 0 1 1 0 1 0 0 0 1 0 0 0 1 0 0 0 0 1 0 0 2 1 1 1 1 2 0 0 0 0 0 2 0 0 0 0 0 0 0 0 1 0 0 0
153 1 0 2 0 0 0 2 2 1 1 1 1 1 0 1 0 1 0 0 1 1 0 2 0 0 0 2 0 2 2 0 1 1 0 0 1 2 0 0 2 2 0 1 0 0 0 0 2 1 0 0 0 0 2 1 0 0 0 0 1 0 0 2 0 0 2 1 1 1 0 1 1 0 1 2 1 0 2 0 2 0 2 0 1 0 0 0 0 2 0 0 1 1 0 0 0 1 0 2 1 2 0 0 2 2 2 0 1 0 0 1 0 2 0 0 1 0 1 1 1 0 2 0 0 0 0 2 2 0 0 0 0 0 1 1 1 0 0 1 1 0 1 0 0 1 0 0 0 0 0 0 0 0 0 1 1 2 0 1 0 1 0 2 1 2 1 1 0 0 0 0 0 2 1 0 0 1 0 1 0 0 0 0 0 0 0 2 1 1 1 1 0 2 1 1 2 1 0 0 0 0 0 1 2 0 1 0 0 0 0 2 1 0 0 2 1 0 0 0 0 0 1 1 1 0 2 0 0 1 0 0 0 0 0 0 0 2 1 1 0 0 1 2 0 2 0 0 0 0 0 0 0 0 0 1 1 1 1 0 0 0 1 0 1 1 0 0 1 0 1 2 0 2 0 0 1 0 1 0 1 1 1 1 1 0 1 2 0 2 0 1 0 0 2 0 2 1 0 1 0 1 1 1 1 0 0 0 0 0 0 0 1 0 1 0 1 0 0 0 0 2 1 1 2 0 0 0 0 1 0 2 1 1 0 0 0 0 2 1 2 1 2 1 0 0 2 0 2 1 0 0 1 1 0 1 2 0 0 2 2 0 2 2 2 1 0 0 1 1 1 1 0 2 1 1 2 0 1 0 1 1 0 1 0 1 1 0 0 1 0 0 1 0 2 2 2 1 1 1 1 1 1 2 2 0 1 0 0 1 1 1 0 0 0 1 0 0 1 0 0 0 0 2 0 1 0 0 1 0 2 0 1 1 0 0 0 0 1 1 0 0 1 0 1 2 0 0 0 1 1 1 0 2 1 1 1 2 2 0 1 0 0 0 0 2 1 1 0 0 0 1 2 0 2 1 1 1 2 0 2 2 1 1 2 1 0 1 1 0 1 1 1 0 1 0 1 2 2 2 0 2 2 0 0 0 2 1 0 1 0 0 1 1 0 0 0 2 0 1 1 2 2 2 0 2 1 0 1 1 1 0 0 1 1 0 0 1 1 1 0 1 1 0 0 1 0 1 1 1 0 0 0 0 1 1 1 1 0 1 0 0 0 1 1 0 0 0 1 0 0 0 2 0 2 0 2 1 0 1 0 0 0 2 1 0 0 0 1 1 0 2 1 1 0 0 0 0 0 0 0 2 1 1 0 1 1 0 0 2 2 0 0 0 0 0 1 0 0 0 0 1 0 0 0 0 2 1 0 0 1 1 0 1 0 1 2 0 2 0 2 0 0 1 0 0 1 0 0 0 1 1 2 0 0 0 1 1 1 0 0 0 1 1 1 1 0 1 0 1 1 1 0 0 0 2 0 1 1 1 0 0 2 1 1 1 2 1 2 1 1 1 0 1 0 0 0 2 0 2 1 1 0 1 1 0 2 1 0 0 0 0 0 0 0 1 0 0 0 0 0 1 2 0 2 2 0 0 0 0 0 1 0 0 0 0 1 1 0 1 0 0 0 0 0 1 0 1 0 0 0 0 0 0 0 0 0 0 0 0 0 0 2 1 0 0 1 0 0 2 0 0 1 1 1 0 1 1 2 2 0 0 1 0 0 1 1 1 0 2 0 1 1 0 1 1 0 1 0 1 1 1 0 0 2 1 0 0 0 0 0 0 0 0 1 0 0 0 2 2 2 1 0 1 0 1 1 1 0 1 0 0 1 0 0 0 0 0 2 0 1 1 1 0 0 0 1 0 0 0 2 0 0 2 0 0 0 0 0 0 1 2 1 0 1 0 1 1 1 0 0 0 1 1 0 2 0 0 1 1 1 1 2 0 0 0 0 2 0 2 0 0 1 1 2 1 2 2 0 0 0 2 0 0 2 0 2 1 0 0 0 1 0 0 0 0 2 2 2 1 0 1 0 2 2 2 2 1 0 0 2 2 1 2 0 1 0 1 0 0 0 2 1 2 2 0 0 0 0 0 2 0 1 1 1 0 0 0 0 1 1 0 0 0 1 0 2 0 1 0 1 1 0 0 0 1 0 2 0 0 0 0 2 2 0 0 0 0 1 1 0 0 1 0 0 0 0 0 0 0 1 0
154 0 0 1 1 0 0 2 1 1 1 0 0 0 0 0 0 1 1 1 1 2 0 1 1 1 1 2 0 2 1 1 1 0 2 2 2 1 0 0 1 1 0 0 0 0 0 0 1 0 1 1 0 0 2 1 0 0 0 0 1 0 1 1 0 1 0 0 0 1 1 2 1 0 1 2 1 0 1 1 1 0 2 0 2 0 0 1 2 2 1 0 1 1 1 2 2 2 0 2 1 2 0 0 0 0 2 1 0 0 1 1 1 2 1 1 2 0 2 0 0 0 2 2 2 2 2 0 1 0 0 0 0 0 0 0 1 0 0 1 1 0 0 0 1 0 0 0 0 1 1 1 2 0 1 0 0 0 1 2 2 1 2 2 1 2 1 1 1 1 0 0 1 1 1 0 0 1 0 1 0 0 0 0 0 0 0 1 0 0 1 1 2 2 2 0 1 2 0 0 0 0 0 0 2 0 0 0 1 0 1 2 1 0 1 2 0 0 1 1 0 0 2 1 1 1 0 0 0 0 0 0 0 0 0 0 0 2 0 0 0 0 2 1 0 1 0 0 0 0 0 1 0 0 0 0 1 2 0 0 0 0 0 0 0 0 0 1 2 0 0 1 1 1 0 0 1 0 1 0 2 0 1 1 2 0 2 1 0 2 0 1 0 0 2 0 1 0 0 0 0 0 2 0 2 0 0 0 0 0 1 2 1 1 2 1 1 0 1 0 1 2 2 1 1 0 1 0 0 1 0 1 0 1 0 0 0 1 1 0 1 1 1 2 1 1 1 0 2 0 0 0 2 2 2 0 1 0 0 2 2 0 2 1 2 0 0 2 2 0 0 0 0 2 1 1 2 1 0 1 1 0 0 0 1 0 0 0 0 0 0 0 1 1 1 1 1 1 0 0 0 0 1 2 1 1 1 0 1 0 1 0 0 0 0 0 0 0 0 1 0 1 0 1 1 1 1 0 0 0 0 0 1 0 1 0 0 1 1 0 2 1 0 0 1 2 1 0 0 0 0 0 0 2 0 0 0 1 1 0 0 0 0 0 0 2 0 2 0 2 0 0 1 1 1 0 1 1 2 0 1 2 2 1 0 0 2 1 0 0 1 1 0 2 0 0 0 0 0 2 0 2 1 1 0 1 1 0 1 1 1 0 0 1 0 1 1 2 2 0 1 2 2 2 0 2 0 1 0 2 0 1 0 0 0 0 2 0 1 1 0 1 1 0 0 1 1 1 1 1 0 0 0 0 0 0 0 0 0 0 1 0 1 2 0 1 1 0 0 0 0 1 0 0 0 0 0 0 0 0 1 0 0 1 2 1 1 1 0 1 1 0 0 0 0 0 0 0 0 0 0 2 1 0 0 1 2 0 0 0 0 0 0 2 2 2 0 0 0 0 0 1 0 0 0 0 2 2 0 0 0 1 0 1 0 0 2 0 2 2 2 1 0 2 0 0 2 0 0 0 1 1 1 0 0 0 1 2 1 0 0 0 1 0 2 2 0 2 1 0 1 0 0 0 1 1 1 0 1 1 0 1 2 2 2 2 0 1 0 1 1 0 1 1 0 1 1 2 0 1 0 2 0 0 2 0 0 2 0 0 0 0 0 2 0 0 0 1 1 0 0 0 1 0 1 1 1 0 0 0 0 0 0 0 0 0 0 0 1 1 1 0 0 1 0 0 0 1 0 0 0 0 0 1 0 0 0 0 0 0 0 0 1 2 0 0 1 0 0 0 1 0 0 0 0 1 1 1 1 1 1 0 0 0 1 1 1 1 0 2 1 1 2 1 0 0 0 0 0 0 0 2 0 0 2 1 1 0 0 2 2 1 0 0 2 0 2 1 2 1 1 1 0 1 0 2 1 0 1 2 2 1 1 1 0 0 0 0 1 0 1 1 0 0 0 0 0 0 0 0 2 0 1 1 1 0 1 1 0 0 0 2 0 0 0 1 2 0 2 0 0 0 1 0 0 1 1 0 1 2 2 2 1 1 0 2 0 2 0 2 0 0 0 0 2 0 2 2 0 1 0 1 0 0 2 1 1 1 0 1 0 1 0 0 0 0 1 0 1 1 0 1 0 0 2 2 2 0 1 0 2 1 0 1 0 0 0 0 0 1 0 0 2 2 2 0 0 0 0 1 2 0 0 1 2 0 2 1 1 1 2 0 2 0 2 1 2 0 1 1 1 0 0 0 1 1 0 1 0 0 0 0 1 2 0 0 0 0 0 0 0 0 0 1 1 0 0 0 0 0 1 0
155 0 0 1 0 0 0 2 1 1 1 0 0 0 0 0 0 1 1 1 1 2 1 0 1 1 1 2 0 2 1 0 1 1 1 0 2 1 0 0 1 1 0 1 1 0 1 0 1 1 1 2 1 1 1 2 0 0 0 0 1 1 0 0 0 1 0 0 0 0 0 0 1 0 1 2 1 0 0 0 1 0 2 0 1 0 0 0 2 2 0 1 2 2 0 2 1 1 0 2 1 2 1 0 0 0 2 0 2 0 0 2 0 0 0 0 0 0 0 2 2 0 2 0 0 0 0 1 1 1 0 0 0 0 0 0 0 0 1 1 1 0 0 0 0 1 0 0 0 2 0 0 0 0 0 1 0 0 0 0 1 1 1 1 0 1 0 1 1 1 0 0 0 2 0 0 0 0 0 0 0 0 0 0 0 0 0 1 0 0 1 1 0 0 1 0 1 1 0 1 0 1 0 0 2 0 1 0 1 0 1 1 1 0 2 2 0 0 0 0 1 1 2 1 1 1 0 0 0 0 0 0 0 0 0 0 0 2 0 0 0 0 1 2 0 2 1 0 1 1 1 1 0 1 1 1 0 1 0 0 0 0 0 0 0 0 1 0 0 0 0 2 0 1 0 0 0 1 1 1 0 2 0 0 2 1 1 1 1 2 0 0 1 0 2 0 1 1 0 1 0 0 0 0 0 1 0 0 1 1 0 1 2 0 1 1 2 0 1 0 1 2 1 0 1 0 0 0 1 1 0 1 0 2 0 0 0 2 0 0 2 2 1 2 0 0 1 1 2 2 1 1 1 1 0 1 1 1 0 1 1 0 1 1 1 1 0 1 1 1 1 1 1 2 0 0 1 2 0 1 1 1 0 2 1 1 1 0 0 0 0 0 1 0 2 1 1 1 0 0 0 1 2 2 1 1 1 0 1 0 1 0 0 1 1 2 1 0 0 0 0 0 1 1 2 1 0 0 0 0 0 1 0 1 1 0 1 1 0 0 2 0 2 2 0 2 0 0 0 0 0 0 2 2 2 2 2 2 2 1 1 1 0 0 0 2 0 2 0 1 1 1 1 1 1 1 1 2 1 2 1 1 1 0 1 0 1 2 1 0 0 2 0 2 0 0 0 0 0 2 0 2 1 1 0 1 1 1 0 0 0 1 0 1 0 1 1 2 1 2 2 2 2 2 1 2 1 2 0 2 0 2 0 0 0 0 1 0 1 1 1 1 2 1 1 1 2 1 1 1 0 1 0 0 1 1 1 0 0 0 1 0 1 1 1 0 0 1 0 1 0 1 0 0 0 0 0 0 0 1 0 0 0 0 1 1 1 0 1 2 0 1 0 1 0 0 0 1 1 0 1 2 0 1 0 0 2 0 0 1 0 0 0 1 0 1 2 0 1 1 1 1 0 0 0 1 1 1 0 0 1 1 0 1 0 0 2 0 2 1 1 0 2 2 0 0 0 0 0 0 0 2 2 0 0 0 2 1 1 0 0 0 1 1 0 0 2 1 1 0 2 0 0 0 0 1 2 0 0 2 1 1 1 1 1 1 1 0 2 2 2 0 0 2 1 1 0 2 0 2 0 0 0 1 0 0 1 1 0 1 1 1 0 0 1 1 0 2 2 0 0 0 1 0 2 2 0 0 2 0 1 1 0 0 1 0 2 1 0 1 0 1 1 0 0 1 0 0 0 0 0 0 0 0 0 0 1 0 1 0 1 1 1 1 1 1 0 1 0 1 1 0 0 1 1 0 1 1 1 0 2 2 1 1 1 2 0 1 0 1 0 1 2 2 0 0 1 0 0 0 0 1 0 0 2 1 1 0 0 1 1 1 0 0 1 0 1 1 2 2 2 2 0 0 0 1 1 2 0 2 1 1 1 1 0 0 0 0 2 1 0 1 0 0 0 0 0 1 0 0 1 0 0 2 0 0 0 0 1 0 0 1 0 0 0 0 2 0 1 0 0 0 1 1 0 2 0 0 1 1 2 2 2 1 1 1 0 1 0 2 0 0 1 0 2 0 2 2 0 0 0 1 0 0 1 1 1 0 0 2 0 1 0 0 1 1 2 1 2 0 0 0 0 1 1 1 1 1 1 0 1 1 0 2 0 1 1 0 0 1 0 1 1 2 2 0 1 0 0 1 1 0 2 0 0 0 0 1 1 1 1 1 0 0 0 2 0 1 1 0 0 0 0 0 2 1 0 0 2 0 0 0 0 0 0 0 0 0 0 2 0 0 0 0 0 0 0 0 0 0 0 0
156 1 0 2 0 0 1 2 2 0 1 0 0 1 0 0 1 2 0 0 2 2 0 2 0 0 1 1 0 2 2 0 1 1 2 1 2 2 0 0 2 2 1 1 0 1 1 1 1 1 0 0 0 1 1 0 0 0 0 0 2 0 2 2 0 2 0 0 0 0 0 0 1 0 0 2 2 0 2 0 2 0 1 1 1 0 0 0 2 2 0 0 0 1 1 1 1 0 0 1 0 2 0 0 0 0 2 2 0 0 0 0 0 0 0 0 0 0 0 1 1 0 2 1 1 1 1 1 1 0 1 0 0 0 1 0 0 0 0 0 2 0 0 0 1 0 0 0 0 0 0 0 0 0 0 1 1 1 0 1 1 1 1 2 0 1 1 1 0 0 1 0 1 1 1 0 0 2 1 2 0 1 1 1 1 1 1 2 1 1 1 1 0 0 2 0 1 1 1 1 0 1 0 0 2 0 1 1 0 0 0 2 0 0 1 2 0 0 2 2 0 0 2 2 0 0 1 0 0 1 0 0 0 0 1 1 1 2 1 1 0 0 1 2 0 2 0 0 0 0 0 1 0 0 0 0 0 2 0 0 2 2 0 0 0 0 0 0 2 1 0 2 0 0 0 1 0 2 2 2 0 2 0 0 1 0 1 1 1 2 0 0 0 1 2 0 2 0 0 1 0 0 0 0 0 0 1 0 1 1 0 1 1 0 1 1 2 0 0 0 0 2 2 2 2 0 0 0 0 1 0 2 0 2 0 1 0 1 1 0 1 1 2 1 1 1 1 1 2 2 1 1 2 2 1 1 1 0 0 0 1 1 2 1 2 1 0 1 2 0 0 0 0 2 0 0 1 1 1 0 1 2 0 0 0 1 1 1 1 0 0 1 0 0 2 0 0 0 1 1 0 1 0 2 2 1 0 1 0 2 0 0 0 0 2 2 1 0 0 1 1 1 1 1 1 1 2 0 1 0 1 0 0 1 1 1 0 0 0 0 2 1 0 0 1 2 0 1 1 0 0 1 1 2 1 0 1 1 1 0 0 1 0 0 1 1 0 1 0 0 0 1 2 0 1 0 1 1 1 0 1 2 2 2 0 0 0 2 1 0 0 2 0 1 0 0 0 0 0 1 1 1 1 1 0 1 2 1 0 1 0 0 0 0 0 1 0 2 2 1 1 2 1 1 1 1 0 1 1 2 0 1 0 0 1 0 2 1 1 2 0 1 2 0 0 2 1 1 1 1 1 0 0 0 1 1 0 0 0 0 1 0 0 1 0 1 1 1 1 0 0 1 0 0 0 0 0 1 0 1 1 0 0 1 1 0 0 0 0 1 0 1 0 0 0 0 0 0 0 0 0 2 1 2 0 0 1 0 0 0 1 1 0 1 0 1 0 0 0 0 0 1 0 0 0 0 2 0 0 0 0 0 0 0 0 0 2 0 2 2 2 2 1 1 1 0 2 0 0 0 1 1 1 1 0 0 1 2 1 0 0 0 1 0 2 0 1 2 1 0 1 1 0 0 0 1 1 1 1 1 1 0 2 1 2 2 1 1 1 2 2 0 1 1 1 0 0 2 0 2 1 1 0 1 1 0 1 2 1 0 0 0 0 0 0 1 0 1 1 1 0 0 2 0 1 2 0 0 0 0 0 1 0 0 1 1 0 1 0 1 0 1 0 1 0 0 0 1 0 0 0 0 0 0 0 0 1 0 2 0 0 2 0 1 0 0 2 0 0 2 0 1 0 1 1 0 1 1 1 1 1 1 0 0 1 2 0 1 0 2 0 1 2 0 0 0 2 0 0 1 1 1 0 0 1 1 1 2 2 2 0 0 1 1 1 0 2 0 2 1 1 0 0 0 0 1 0 2 0 2 0 0 0 0 0 1 0 1 2 1 0 1 1 0 0 0 1 2 1 1 0 0 1 2 0 0 0 0 0 0 1 1 0 0 0 0 2 0 1 0 0 0 1 1 0 2 0 1 1 1 1 1 2 0 0 0 1 1 0 1 0 0 0 1 2 0 2 0 0 1 0 0 0 2 2 2 0 0 0 1 1 1 0 1 1 1 0 1 2 0 1 0 0 1 2 2 1 1 0 0 2 2 0 2 0 0 0 1 0 1 0 1 2 1 2 0 1 0 0 0 2 0 1 1 0 0 0 0 1 1 0 0 0 1 2 0 1 0 1 0 1 0 0 0 0 2 0 0 2 1 1 0 1 1 0 0 0 0 1 2 0 0 0 0 0 0 0 0 0 0 0 0
157 0 0 2 0 0 2 1 2 0 1 1 0 0 0 0 0 1 1 1 1 2 0 2 0 0 0 2 0 2 2 0 2 1 0 0 1 0 1 0 1 1 0 0 0 0 0 0 2 1 0 0 0 1 1 1 0 0 0 0 0 1 1 1 0 1 0 1 0 0 0 1 1 0 1 2 1 0 1 0 1 0 2 0 1 0 0 0 1 1 0 0 1 2 0 1 0 0 0 0 0 1 1 0 0 0 2 1 1 0 0 2 0 1 0 0 1 0 1 1 1 1 2 2 2 2 2 0 2 0 2 0 1 0 0 0 0 0 0 2 1 0 0 0 1 1 1 0 0 1 1 1 1 0 0 0 0 0 1 2 1 1 1 2 1 1 1 1 0 1 0 0 2 0 0 0 0 0 0 0 0 1 0 0 0 0 1 2 1 0 2 0 0 0 1 0 1 1 0 1 0 1 0 0 2 0 0 0 0 0 2 0 0 0 1 2 0 0 1 1 0 0 1 1 1 0 1 0 0 1 0 0 1 1 1 1 1 2 1 1 0 0 2 1 0 1 0 0 0 0 0 0 0 1 1 0 1 1 0 0 0 0 0 0 1 1 0 0 1 0 0 2 1 2 0 0 0 1 2 1 1 1 1 1 2 0 2 2 0 2 0 0 0 0 2 0 2 0 0 0 1 0 0 0 0 0 1 0 0 2 0 1 2 0 1 0 2 0 0 0 1 1 1 0 1 0 0 0 0 0 0 2 1 1 0 0 0 0 2 0 1 1 1 0 1 1 1 1 2 1 1 0 2 2 1 1 1 1 0 2 2 0 2 0 2 1 0 1 1 1 1 1 0 2 0 0 2 0 2 0 0 0 0 0 1 1 1 0 0 0 0 1 1 0 1 1 0 1 1 1 1 1 0 2 2 1 0 0 0 2 0 0 1 0 1 2 0 0 0 0 0 1 0 1 2 2 0 0 1 0 1 0 1 1 1 1 0 0 0 0 2 0 0 0 1 2 0 0 1 0 0 1 0 0 0 0 0 2 1 1 2 2 0 0 0 1 1 2 0 2 2 2 2 0 1 0 1 2 1 2 1 2 0 0 2 1 0 1 0 0 0 2 0 2 0 0 0 0 1 2 0 2 2 0 0 1 1 0 0 1 0 0 0 1 1 0 0 2 0 1 1 2 1 1 1 1 0 0 1 2 1 0 0 1 0 0 1 0 1 2 0 1 1 1 1 2 0 1 1 2 0 0 1 0 1 1 1 0 0 1 0 0 1 1 1 0 0 0 2 0 0 0 1 0 0 0 1 1 0 1 1 0 1 1 0 0 0 0 0 0 0 0 0 1 0 0 0 1 1 0 1 1 1 1 1 1 1 1 0 1 1 0 0 1 0 1 0 0 0 0 0 2 0 0 0 0 1 1 0 0 1 2 0 2 0 0 2 1 0 0 1 0 0 1 0 0 2 0 0 0 2 0 1 0 0 0 2 1 0 1 1 0 2 2 0 1 1 2 0 1 1 1 0 1 1 2 0 1 1 1 1 0 2 0 1 2 0 2 0 0 1 1 0 0 0 0 0 1 0 0 0 0 0 2 2 1 1 2 0 0 1 0 0 2 1 1 1 0 0 0 0 0 0 0 2 0 0 0 0 0 0 2 0 0 1 1 1 1 0 0 0 0 0 0 0 1 0 0 0 0 0 0 1 0 0 0 0 0 1 0 0 0 2 1 1 0 1 0 0 1 0 0 0 0 0 0 1 2 2 2 0 0 1 1 1 2 0 1 1 2 0 2 1 0 1 1 1 1 0 1 1 1 0 0 0 0 1 0 0 1 1 0 0 0 0 0 0 1 2 2 1 2 0 0 0 0 0 0 1 2 2 1 2 0 0 1 1 1 1 1 0 1 1 0 0 0 1 1 0 0 2 1 2 1 1 0 2 0 0 1 1 1 0 0 0 0 2 0 1 0 1 1 1 0 0 2 1 1 0 0 1 1 2 0 0 0 0 2 1 1 0 0 1 1 2 0 2 2 0 0 0 0 0 0 2 2 0 1 1 0 1 2 0 0 1 1 2 1 1 0 0 0 0 1 1 1 1 0 0 0 2 1 1 1 0 1 0 1 0 1 0 1 1 1 2 0 0 0 0 1 2 0 0 2 1 0 1 0 0 0 0 2 2 0 0 0 0 0 2 1 0 2 0 0 1 1 0 0 1 2 1 1 0 0 0 0 0 1 0 2 0 0 0 0 0 0 0 1 1 0 0 1
158 0 0 1 0 0 0 2 1 1 1 0 1 1 0 1 0 1 0 0 2 2 0 1 0 0 0 1 1 1 1 1 1 1 1 0 1 0 2 0 0 0 0 0 0 0 0 0 1 1 0 1 0 0 2 1 0 0 0 0 2 0 0 0 0 0 1 0 0 0 0 1 2 0 2 2 0 0 0 0 1 0 1 2 1 0 0 1 1 1 1 0 2 2 0 1 1 0 0 0 0 1 0 0 2 2 2 1 1 0 1 2 1 2 2 2 2 0 1 1 1 0 2 2 1 1 1 1 2 0 1 0 0 0 0 0 0 0 0 0 0 0 0 0 0 1 0 0 0 1 1 1 1 1 1 0 0 1 1 1 0 1 2 2 1 1 1 1 0 0 1 0 0 2 1 0 0 1 0 1 0 0 1 2 1 0 2 2 0 1 0 1 1 1 1 1 2 2 0 0 0 1 0 0 2 1 2 0 1 0 2 0 1 0 1 1 0 1 2 0 1 1 1 2 0 0 0 1 0 2 1 1 0 0 0 0 0 2 0 0 0 1 2 2 0 2 0 0 1 1 1 0 0 0 0 1 1 2 0 0 1 1 0 0 0 0 0 0 2 0 0 2 0 2 1 1 0 0 1 1 0 1 0 0 1 1 0 2 0 2 1 0 1 1 2 1 1 0 1 0 0 0 0 0 0 0 0 2 0 1 0 1 2 0 2 0 1 0 1 0 1 2 0 0 2 0 0 0 1 2 0 0 0 0 0 0 0 2 0 0 0 0 0 2 0 0 2 1 2 0 0 0 2 2 0 2 2 1 0 1 1 0 2 0 2 0 0 1 1 1 1 1 1 2 2 2 2 1 0 1 0 0 0 0 0 0 0 1 1 0 0 0 0 1 2 0 0 0 1 1 0 2 0 1 1 0 0 0 0 2 0 0 0 0 2 2 2 1 0 0 0 1 0 0 1 1 0 0 0 0 0 1 1 1 1 0 0 0 0 0 2 1 0 0 1 2 1 0 0 0 0 1 0 0 0 0 0 1 1 1 1 1 0 0 0 1 0 1 0 1 1 1 1 1 1 0 1 2 2 0 2 1 1 0 1 0 1 2 2 0 0 2 0 1 1 0 0 0 1 2 0 2 2 0 0 0 1 0 0 1 0 0 0 0 2 0 0 2 0 2 2 2 2 2 1 2 0 1 1 1 1 1 0 1 0 0 1 0 1 0 1 1 1 1 0 0 1 1 2 1 0 0 0 0 0 0 0 0 1 1 0 1 0 1 0 1 1 1 1 1 0 0 1 0 0 0 1 2 0 2 0 0 0 1 1 0 0 0 0 0 1 0 0 0 0 0 0 0 0 0 1 1 0 1 0 0 0 0 1 0 0 0 0 1 1 1 0 0 0 0 0 1 1 1 0 0 1 1 1 1 0 0 0 1 0 0 0 0 2 0 2 0 1 1 1 0 2 0 1 0 1 1 1 1 0 0 1 2 1 0 0 0 0 0 1 1 1 1 0 1 1 1 0 0 0 1 2 1 1 1 0 1 2 1 0 2 1 1 2 1 1 0 0 2 0 1 0 2 0 2 1 0 0 1 1 0 0 1 0 0 1 0 1 0 0 1 0 1 2 0 1 0 0 0 2 0 0 0 0 0 0 0 1 1 2 1 1 1 0 1 0 1 0 0 0 1 0 0 0 0 0 0 0 1 1 2 0 1 1 1 0 0 2 2 2 0 0 1 0 1 1 0 2 0 0 0 2 2 1 1 1 0 0 0 0 2 0 2 1 2 0 1 2 2 0 0 0 1 0 1 0 0 0 0 1 1 1 1 1 2 1 0 2 2 0 0 2 0 2 2 2 1 0 1 0 2 1 1 1 2 1 0 2 1 1 0 0 1 2 0 2 2 0 0 0 0 0 0 0 0 2 0 2 2 0 0 0 0 0 0 0 0 0 0 0 0 0 0 1 0 0 0 1 1 0 1 0 1 0 0 1 1 2 0 0 0 1 2 1 2 0 0 2 1 1 0 0 2 1 0 1 1 0 0 2 0 1 1 0 2 1 2 1 0 1 1 1 0 1 1 0 1 0 1 1 1 1 0 1 1 2 1 0 1 1 0 0 1 0 0 0 1 0 0 0 0 2 0 0 1 2 0 0 1 1 0 1 0 0 1 0 1 0 0 0 0 0 0 0 0 1 0 0 0 1 1 0 0 1 0 0 0 1 1 0 0 0 0 1 1 0 0 0 0 0 0 1 1 1 0 0 1
159 0 0 2 1 0 0 2 0 2 2 0 0 0 0 0 0 1 1 1 1 2 0 0 0 0 1 0 1 1 1 0 1 1 2 1 2 1 1 1 2 1 1 0 0 0 0 0 2 0 0 0 0 1 1 2 0 0 0 0 1 2 2 2 1 0 2 0 0 1 2 1 1 0 1 2 1 0 2 1 1 0 2 1 2 0 0 0 2 2 0 0 0 2 0 1 0 1 0 2 1 1 0 0 0 0 2 1 1 0 0 1 1 2 2 2 2 1 2 0 0 0 2 1 1 1 1 1 2 0 0 1 0 0 0 0 0 0 0 1 0 0 0 0 1 1 0 0 0 0 0 1 0 0 0 1 1 0 0 0 0 1 1 2 2 2 2 0 1 2 0 1 1 1 1 0 0 1 0 1 0 0 1 1 0 0 1 1 1 0 2 0 0 0 2 0 2 2 0 0 0 1 0 0 2 0 1 0 0 1 1 1 0 0 1 2 1 1 2 1 1 1 2 1 1 1 0 0 0 2 0 0 2 1 1 1 1 2 0 0 0 0 1 2 0 2 0 0 0 1 1 0 0 0 0 1 1 2 1 0 1 1 0 0 1 0 1 0 2 1 0 2 1 2 0 0 0 1 0 0 0 2 2 2 2 0 2 2 0 2 0 0 0 1 2 1 1 0 0 0 0 0 2 0 1 1 0 0 0 1 0 1 2 0 1 0 2 1 0 1 0 1 2 1 1 0 0 0 1 1 0 1 1 0 0 0 0 0 2 0 0 0 2 1 1 1 0 1 2 1 0 0 1 1 0 1 1 1 0 2 2 0 0 0 0 0 0 1 1 1 1 1 1 1 0 0 1 0 1 0 0 2 0 1 1 0 0 0 0 1 0 0 0 0 2 1 1 1 0 0 0 1 2 2 2 0 0 0 0 1 0 0 1 0 1 2 0 0 0 1 0 0 1 2 0 0 2 0 1 0 1 0 0 1 0 0 2 0 0 0 2 1 0 1 1 2 1 0 2 0 0 1 1 2 2 1 2 2 2 0 0 1 0 0 0 2 0 1 0 1 1 2 2 0 0 0 0 1 2 0 0 2 0 0 2 0 0 0 0 0 1 1 0 1 0 0 0 2 2 2 0 2 1 1 0 1 2 1 0 0 0 1 0 0 2 0 0 1 1 2 2 1 2 2 0 2 0 1 1 1 1 1 0 1 1 0 1 0 1 1 0 1 1 0 0 2 0 1 2 2 1 0 0 0 1 2 1 1 0 1 0 0 1 1 0 0 0 0 1 0 0 0 0 0 0 0 0 2 0 2 0 0 0 1 1 0 0 0 0 0 0 0 0 2 0 2 0 0 0 0 0 2 0 2 0 0 0 1 0 2 0 0 0 0 0 1 0 0 0 0 0 0 0 0 0 0 2 1 0 0 1 1 0 2 0 0 2 0 2 2 1 0 0 1 1 0 2 0 0 0 0 2 1 0 0 0 1 2 0 1 1 0 1 2 0 1 1 2 1 0 1 0 0 0 0 2 0 0 1 1 0 0 1 1 1 1 1 0 2 2 1 1 0 1 0 0 0 1 0 1 0 1 0 2 2 0 2 2 0 0 1 0 0 2 0 0 0 1 1 0 0 0 0 0 0 0 0 0 0 0 0 2 1 1 2 1 1 0 1 1 0 0 0 1 0 0 1 0 0 0 0 0 0 0 0 0 0 0 2 0 0 2 2 2 2 0 0 0 0 1 1 0 1 0 0 0 1 2 1 2 1 0 2 2 2 2 0 2 1 2 1 1 2 2 0 0 0 2 0 2 2 2 0 0 1 1 1 1 2 2 1 0 0 0 2 0 2 0 2 2 2 2 0 1 1 2 1 2 0 2 0 0 2 1 1 0 0 1 2 0 1 0 2 0 0 0 2 0 0 0 1 0 0 2 0 0 0 1 0 0 0 1 0 1 1 1 0 1 2 0 0 0 0 0 0 0 0 0 0 0 2 2 2 0 0 0 0 0 2 1 0 1 0 0 2 0 2 2 0 0 0 0 0 1 2 2 0 1 0 1 0 0 1 0 1 1 0 2 2 1 0 1 0 0 1 1 1 0 1 1 2 2 0 2 0 0 0 2 0 0 0 1 1 1 0 0 1 0 0 0 2 0 1 0 0 0 1 0 0 0 2 0 1 0 1 0 1 0 2 0 0 0 0 0 0 1 0 2 0 0 0 0 0 0 0 1 1 0 0 1 0 1 0 1 0 0 1 1 1 0 1 0
160 1 0 0 0 0 0 1 0 2 2 0 1 1 0 1 0 1 0 1 1 2 0 2 0 0 0 2 2 2 2 0 1 2 0 0 2 2 0 0 1 1 1 1 0 1 0 0 2 0 0 0 1 1 1 2 0 1 1 0 1 1 0 1 1 0 1 0 0 1 2 1 1 1 1 2 1 0 2 0 2 0 2 0 1 0 0 1 2 2 2 2 1 0 0 2 0 0 1 1 0 2 0 0 0 1 2 2 0 0 2 2 0 1 0 0 1 1 2 1 1 1 2 1 1 1 1 1 2 0 0 1 0 0 1 1 0 0 0 1 1 0 0 0 0 0 0 0 0 0 0 0 0 0 0 1 0 1 1 1 0 1 2 2 1 2 1 0 1 0 1 0 1 1 1 0 0 0 0 0 0 1 1 1 0 0 1 2 0 2 0 2 0 0 2 0 2 2 0 0 0 0 1 0 2 0 1 2 1 0 0 2 1 0 1 2 0 1 2 1 1 1 2 2 0 0 1 0 0 0 0 0 0 0 0 0 0 2 0 0 0 0 2 2 0 2 0 0 0 0 0 0 0 1 1 0 1 1 0 0 1 1 0 0 0 0 1 1 1 0 0 1 0 0 1 1 0 2 2 2 0 0 1 1 2 0 2 0 1 1 0 1 1 0 2 0 2 0 0 0 0 0 1 0 1 0 0 1 0 1 0 2 1 2 0 0 2 0 1 0 1 2 1 1 1 0 0 0 0 0 0 2 0 0 0 0 0 1 1 0 1 1 1 2 0 0 2 0 2 0 0 0 1 1 1 0 0 0 0 2 2 0 1 0 1 1 0 0 2 0 0 0 0 2 0 0 0 0 0 0 0 1 0 1 0 1 1 0 0 1 0 0 0 0 2 0 0 0 1 1 0 0 0 1 1 0 0 1 0 2 0 0 0 0 1 1 1 0 0 0 0 1 0 0 0 1 1 1 1 0 0 1 0 2 1 1 0 1 1 1 1 1 0 0 0 1 1 0 0 0 0 0 0 2 1 1 1 1 1 1 0 0 1 0 0 1 0 1 0 0 0 1 1 1 1 0 1 0 2 0 1 2 1 0 1 0 1 1 0 1 0 1 0 0 0 0 0 0 0 2 0 2 2 1 1 0 1 0 1 1 1 0 1 2 0 0 0 2 1 1 2 2 2 2 1 2 0 0 2 0 2 0 0 1 0 0 2 1 0 2 0 0 2 1 1 0 1 1 1 1 0 0 0 0 0 0 0 0 0 0 2 0 1 2 1 0 0 1 1 0 1 0 2 0 2 0 2 1 0 1 1 0 0 1 1 1 1 0 0 0 1 0 1 0 1 0 1 0 0 0 1 1 1 1 0 0 0 1 0 2 2 0 0 1 1 1 1 0 0 0 0 1 0 0 0 0 0 1 0 0 1 2 0 2 0 1 2 0 2 2 0 1 0 1 1 0 2 0 1 0 0 1 2 0 0 0 2 2 2 0 0 0 1 0 1 0 1 2 2 0 2 0 1 0 1 1 1 0 2 0 2 0 1 0 0 0 1 1 1 1 1 1 0 0 0 0 1 2 0 1 0 0 0 1 2 0 1 1 0 0 1 0 0 1 0 0 0 2 2 0 0 0 1 0 0 1 0 2 1 1 0 2 0 1 0 0 1 1 1 2 0 0 0 0 0 0 1 0 0 0 0 0 0 0 1 1 1 0 1 1 0 0 2 2 1 0 0 2 0 0 0 0 0 1 1 0 1 2 2 2 2 0 0 0 0 1 1 1 1 2 0 2 1 0 0 0 0 1 0 0 0 0 0 0 2 1 1 0 0 2 2 0 2 2 0 0 2 1 2 2 2 2 0 0 0 1 1 1 1 2 1 0 0 0 0 0 0 1 1 0 1 0 1 0 1 1 0 1 0 1 1 0 2 2 0 1 0 0 0 0 0 2 0 0 0 0 2 0 1 0 0 0 1 0 0 0 0 1 1 1 1 1 1 1 1 1 0 1 0 2 0 0 0 1 1 0 1 2 0 0 0 2 0 1 2 0 1 1 0 1 0 1 0 1 1 0 1 1 2 2 0 2 0 2 0 1 1 2 1 0 1 1 0 1 0 0 0 1 0 1 0 0 2 2 1 0 1 0 0 0 2 0 2 0 0 0 0 0 1 0 1 1 2 0 1 2 2 0 1 1 1 0 0 0 1 0 0 0 2 0 0 0 0 1 0 0 0 1 0 2 0 1 0 0 0 0 0 0 0 0 0 1
161 1 0 0 0 0 0 0 1 1 1 1 1 1 0 1 0 1 0 0 2 2 0 2 0 0 0 2 1 1 1 1 2 2 1 0 2 2 0 0 2 2 0 0 0 0 1 0 2 0 0 0 1 1 1 1 0 0 0 0 2 0 2 2 1 1 1 1 0 0 0 1 2 1 2 2 0 0 2 0 2 0 2 1 2 0 0 0 2 2 0 0 1 2 1 2 1 1 0 2 1 1 0 1 1 0 2 0 2 0 0 2 0 1 1 1 1 0 0 2 2 0 2 0 0 0 0 1 1 1 0 1 0 0 0 0 0 0 0 0 0 0 0 0 1 1 1 0 0 0 0 0 0 0 0 1 1 0 0 0 0 0 1 2 2 2 2 0 1 0 0 0 2 0 2 1 0 0 0 0 0 0 1 1 0 0 2 0 0 0 2 0 1 2 2 1 1 2 1 0 0 0 0 0 2 0 1 1 1 0 1 1 1 0 1 2 0 0 2 2 0 0 1 2 0 0 1 1 0 1 1 1 1 1 1 1 1 2 0 1 0 1 2 1 0 1 0 0 0 0 0 1 0 0 0 1 2 2 0 0 1 1 0 0 1 0 1 0 2 0 0 2 2 2 0 0 1 0 1 0 2 0 0 0 1 1 1 0 1 2 0 2 1 0 2 0 2 1 1 1 1 0 0 0 0 0 0 0 1 1 0 0 1 0 1 0 1 0 1 0 2 1 2 1 0 0 0 0 1 0 0 2 1 1 0 0 1 2 0 0 1 1 0 1 1 1 0 1 1 2 1 1 2 2 1 1 2 1 0 0 0 0 1 0 1 0 0 0 1 1 1 1 1 2 2 1 2 0 1 0 1 1 0 1 0 0 1 0 0 0 0 0 1 0 1 0 0 1 1 1 1 1 0 1 1 1 0 0 0 0 2 0 0 0 1 1 0 0 0 0 0 1 1 1 1 0 1 0 2 2 0 0 1 1 1 0 0 1 1 1 0 2 1 1 0 2 0 0 0 0 0 1 1 2 1 1 1 1 1 1 0 0 0 0 0 1 1 2 0 0 0 2 2 1 1 0 1 1 2 0 0 2 1 0 1 0 1 1 1 0 0 2 0 2 1 1 1 1 1 2 0 2 1 1 0 2 2 0 0 1 0 0 0 0 0 1 1 2 0 0 0 2 2 2 0 1 0 0 0 2 0 1 0 0 0 0 2 0 0 0 0 1 1 1 1 0 1 0 2 2 1 0 1 0 2 1 1 0 0 0 1 0 0 1 0 0 0 2 1 1 0 0 1 0 1 0 1 0 0 1 0 0 1 1 1 1 1 0 0 0 0 1 0 0 0 0 2 2 2 2 0 2 0 1 1 0 0 0 0 0 1 1 0 0 0 0 0 0 0 0 0 1 0 1 0 0 0 1 0 0 1 1 0 1 0 1 2 0 2 2 1 0 0 0 2 0 2 0 1 0 0 1 2 0 0 0 1 2 1 1 1 0 1 1 0 1 1 2 0 1 0 1 0 0 0 2 0 1 1 1 0 0 2 0 2 2 2 1 1 0 0 2 0 0 0 0 1 2 0 0 0 1 0 1 2 0 1 1 0 0 1 0 0 0 0 0 0 1 1 0 0 0 0 1 1 0 1 0 2 0 0 0 0 0 0 0 0 0 0 0 0 0 0 1 0 0 0 0 0 0 0 0 0 1 1 0 0 0 1 0 0 1 2 1 0 0 0 0 1 2 0 0 0 0 0 1 2 0 0 1 0 0 0 0 0 0 2 1 0 2 0 1 2 2 0 0 1 1 0 1 1 1 0 0 1 0 1 0 0 2 2 0 0 0 1 0 1 0 2 2 2 2 0 2 0 2 2 2 0 2 0 0 2 0 0 0 0 0 1 1 0 1 1 0 0 0 1 1 0 1 1 0 1 2 0 1 0 1 0 0 0 2 0 0 0 0 0 0 1 0 0 0 1 2 0 1 0 0 2 2 2 2 2 0 0 0 1 0 1 2 0 0 1 0 2 1 2 1 0 0 0 2 0 0 2 1 0 1 0 1 1 1 1 0 2 1 2 2 2 0 0 0 0 1 1 1 1 0 1 0 2 2 0 1 1 0 0 0 0 1 0 1 0 1 1 0 1 0 0 1 2 0 2 0 1 0 0 0 0 0 2 0 1 0 0 0 0 0 0 0 2 0 0 0 0 0 0 1 1 0 0 0 0 1 0 0 0 0 1 2 0 1 1 0 0 0 0 0 0 0 2 0
162 0 0 1 1 0 0 1 2 0 0 1 0 0 0 0 0 1 0 0 2 2 0 1 1 1 1 0 0 2 2 0 2 1 0 0 1 2 0 0 2 1 0 0 1 0 1 0 1 0 0 1 1 1 1 2 0 0 0 0 1 0 1 1 0 1 0 0 0 0 0 2 2 0 1 2 1 0 0 0 0 0 1 0 2 0 0 1 2 2 1 2 1 2 0 1 1 1 1 2 0 2 0 0 1 1 2 1 1 1 1 1 1 1 1 1 1 0 0 1 1 1 2 2 2 2 2 0 1 0 1 1 0 0 1 1 0 0 0 1 0 0 0 0 1 0 0 0 1 1 0 0 0 0 1 0 0 1 2 1 0 1 1 1 1 2 0 1 0 2 0 0 1 1 1 0 0 0 0 0 0 0 0 0 0 0 1 2 0 0 1 1 0 1 1 0 0 1 0 0 0 0 0 0 2 0 1 0 0 0 2 1 1 1 0 2 1 1 2 1 1 1 2 2 0 0 1 0 0 1 0 0 0 0 0 0 0 2 0 0 0 0 1 1 0 1 0 0 0 0 0 0 0 0 0 1 0 2 2 2 0 2 1 1 0 0 0 1 2 0 0 1 0 2 0 0 0 0 2 0 2 0 0 0 2 1 1 1 1 2 0 0 1 0 2 0 2 1 0 1 0 1 0 1 0 1 1 0 0 2 0 2 1 0 0 0 2 0 0 0 1 1 1 0 1 0 0 0 0 1 0 1 1 1 0 0 0 1 1 1 1 1 1 1 1 1 0 1 2 0 0 0 2 2 0 2 2 0 0 1 2 1 0 0 0 1 0 2 2 0 0 0 0 2 0 0 1 0 1 0 1 0 0 0 0 1 1 0 0 0 0 0 1 0 2 0 0 1 0 0 0 1 0 2 2 1 0 0 0 1 1 1 1 0 1 2 0 0 0 0 1 1 0 2 2 1 1 0 0 0 0 0 0 1 1 1 0 0 0 0 0 1 1 1 1 2 1 1 1 0 0 0 2 2 2 2 2 1 1 1 2 2 1 1 0 0 0 0 1 0 1 1 1 1 1 0 2 1 2 0 2 2 2 1 1 1 1 2 2 0 0 2 0 1 0 0 0 0 1 2 0 2 0 2 0 2 1 0 1 1 0 0 0 1 0 1 1 2 0 1 1 2 2 2 1 2 0 1 0 2 0 1 0 0 1 0 1 0 1 0 1 0 1 1 1 1 2 1 1 1 1 0 1 0 2 2 2 0 0 1 1 0 0 2 2 0 0 1 2 0 0 0 1 0 1 0 1 1 0 1 0 0 1 1 0 1 1 1 0 2 0 0 1 1 1 0 0 1 1 0 1 1 2 0 0 2 2 0 0 0 0 0 0 1 0 1 0 0 0 0 0 1 0 0 0 1 1 1 0 0 0 0 0 2 0 1 2 0 2 2 2 1 0 0 0 0 2 0 0 0 0 2 2 0 0 0 1 2 1 1 1 0 1 2 0 1 2 2 1 0 1 1 1 0 0 1 1 1 1 1 0 0 2 1 2 2 0 0 2 2 2 0 0 1 1 0 0 2 0 2 0 0 0 1 1 0 1 2 0 0 1 0 0 0 0 0 0 1 1 0 0 0 1 0 0 1 1 0 1 0 0 0 0 1 1 0 1 0 1 1 0 0 0 1 0 0 0 0 0 0 0 0 0 0 0 0 1 1 2 1 1 0 2 1 0 0 1 0 0 0 0 1 1 1 1 0 0 1 1 1 1 1 0 0 1 1 1 2 0 2 0 0 2 1 0 0 0 0 0 0 0 0 0 0 2 2 2 0 0 2 2 1 0 0 1 0 0 0 2 2 2 2 0 0 0 1 0 2 0 1 0 0 2 1 0 0 0 0 0 0 0 0 0 0 0 0 0 0 0 0 2 0 0 2 0 0 0 0 0 0 0 1 1 0 1 1 2 0 2 0 0 0 1 0 0 0 0 1 0 0 1 1 2 0 0 0 1 2 0 2 0 0 0 0 2 0 2 2 0 0 0 2 0 1 1 2 0 0 0 1 0 1 0 1 1 1 1 0 1 1 0 1 0 0 1 1 1 1 0 2 2 2 0 2 0 1 1 1 0 0 0 1 1 0 1 1 2 0 0 0 2 0 1 1 0 0 1 1 1 2 1 1 1 0 0 0 0 0 0 0 1 0 0 0 0 1 0 0 2 0 0 0 1 1 0 1 1 0 0 2 1 0 1 0 0 0 0 0 0 0 0 0
163 0 0 2 1 0 0 2 1 0 0 0 0 0 0 0 0 0 0 1 1 2 0 2 0 0 1 2 0 2 2 1 0 1 1 0 2 1 1 0 1 1 0 1 0 0 0 0 1 1 0 1 0 0 2 2 0 0 0 0 0 1 1 2 0 0 1 0 0 0 0 1 2 0 1 1 0 0 1 0 1 0 2 0 1 0 0 0 1 2 0 0 1 1 0 1 1 0 1 1 1 1 0 0 1 1 2 2 0 0 2 2 0 2 0 0 2 0 0 1 1 1 1 1 0 0 0 2 2 0 0 1 0 0 1 0 1 0 0 1 0 0 0 0 0 0 0 0 0 0 0 0 0 0 1 0 0 0 1 1 2 0 1 2 1 2 1 1 0 2 0 1 0 2 1 0 0 0 0 0 0 0 1 1 1 1 1 2 0 1 0 2 1 1 1 0 0 2 0 0 0 1 0 0 2 1 1 1 0 0 1 2 1 0 1 2 2 0 1 1 0 0 2 2 0 0 2 1 1 2 1 1 0 0 0 0 0 2 0 0 0 0 2 2 0 2 0 1 1 0 0 0 0 0 0 0 0 1 1 1 0 1 1 0 0 0 0 1 2 0 0 1 1 2 0 0 0 0 1 0 0 1 2 2 1 0 2 0 1 1 0 2 0 0 2 0 1 0 0 0 0 0 0 1 0 0 0 2 1 2 0 1 2 0 2 2 2 0 0 0 1 1 2 2 1 0 0 0 0 0 0 1 1 1 0 0 0 2 0 0 1 2 1 2 1 1 1 1 2 2 2 2 2 2 1 1 1 0 0 1 1 0 2 0 2 1 0 1 2 0 0 0 1 2 1 1 2 0 1 0 1 0 1 1 0 0 0 0 0 0 0 0 1 0 2 1 1 0 2 2 1 2 1 2 1 0 1 1 0 2 0 0 0 0 0 1 0 0 0 0 0 2 0 1 1 1 1 1 2 1 0 1 2 0 0 0 0 0 0 0 2 1 1 0 1 2 0 0 0 0 0 1 2 2 2 2 2 2 2 0 0 0 0 0 0 2 0 1 0 1 1 1 2 0 1 0 1 0 2 0 2 2 0 0 2 0 0 0 0 0 1 1 0 1 1 2 2 1 1 2 0 2 1 1 1 0 2 0 0 1 0 0 0 1 0 1 0 2 2 2 2 2 2 2 2 1 0 0 1 1 1 1 0 1 0 0 2 0 0 1 0 1 1 1 1 2 2 1 1 1 0 0 0 0 0 0 0 0 0 0 2 0 0 1 1 0 0 0 1 0 0 0 1 0 0 0 1 1 0 1 0 0 0 2 1 0 0 0 0 0 0 0 0 0 0 2 0 0 0 0 1 1 0 1 1 0 1 0 0 1 1 0 0 0 0 0 0 0 0 0 0 1 0 0 0 0 2 1 0 0 1 1 0 1 0 1 2 0 2 2 0 1 1 1 1 0 2 0 0 1 0 1 0 1 0 0 1 2 2 1 0 0 2 0 2 0 1 1 1 1 1 1 0 0 1 0 2 0 1 1 1 0 2 1 2 2 2 1 0 1 1 0 1 1 1 0 1 1 0 0 0 0 0 0 2 0 0 1 1 0 0 0 0 2 0 0 0 2 0 0 0 0 1 0 1 1 0 0 1 0 1 1 0 0 0 0 1 1 1 2 0 0 0 1 0 0 0 0 0 0 0 0 0 0 0 0 0 0 1 0 0 0 2 1 0 0 2 1 0 0 0 0 0 2 2 0 1 0 0 0 2 2 1 0 0 0 2 2 1 2 0 1 1 0 1 1 0 1 0 1 1 1 0 0 2 1 1 0 0 2 2 0 2 2 0 0 2 0 1 1 1 0 0 0 1 1 0 2 1 2 1 0 2 1 0 1 0 1 1 0 1 1 2 0 2 2 0 1 0 1 1 0 1 2 0 0 0 0 0 0 0 1 0 0 0 0 0 1 2 0 0 0 2 1 0 1 1 2 2 1 1 1 1 1 0 2 0 0 2 0 0 0 0 0 2 0 2 2 0 0 0 1 2 0 1 1 0 0 0 1 0 2 1 0 1 1 1 1 1 0 0 0 0 0 1 0 0 0 1 0 2 2 0 2 0 0 0 2 0 0 0 0 2 2 2 1 2 1 0 1 2 0 1 1 1 0 1 0 1 0 1 1 0 0 0 0 1 0 0 0 1 0 0 0 0 0 0 0 2 0 0 0 0 0 0 0 0 0 1 1 0 0 1 0 0 0 0 1 1 1 0 0
164 0 0 2 0 0 1 2 1 1 1 1 0 1 0 0 0 2 1 1 1 2 0 2 0 0 0 1 1 1 0 0 0 1 0 0 2 2 1 1 2 1 1 0 0 0 1 0 2 0 0 0 0 0 2 1 0 0 0 0 1 0 2 2 0 1 1 0 0 0 0 0 1 0 1 2 1 0 0 0 0 0 2 0 2 0 0 0 2 2 0 1 1 1 1 2 1 2 0 2 0 2 1 0 0 0 2 1 1 0 1 2 0 1 0 0 1 2 2 0 0 2 2 1 1 1 1 2 2 1 1 1 0 0 0 0 0 0 0 2 1 0 0 0 1 1 0 0 0 0 0 1 0 0 0 0 0 0 0 0 1 1 0 1 2 2 2 0 0 0 2 0 0 2 1 0 0 0 0 0 0 0 1 1 1 1 1 1 0 0 0 1 1 0 1 0 1 2 0 0 0 0 0 1 2 0 0 2 0 0 1 1 1 0 1 2 0 0 1 1 1 1 2 2 0 0 2 0 1 2 0 0 0 0 0 0 0 2 1 1 0 0 2 2 0 2 0 0 0 0 0 1 0 0 0 0 0 1 0 0 0 0 2 2 0 0 0 0 0 0 0 1 1 1 0 0 0 1 2 1 0 0 0 0 1 1 1 0 2 2 0 1 2 0 2 0 2 2 0 2 0 2 1 0 1 1 0 0 0 0 0 0 2 0 2 0 0 1 1 0 1 2 2 1 1 0 1 0 2 0 0 0 0 1 0 0 0 2 0 1 1 1 1 2 0 0 2 0 2 0 0 0 1 1 1 0 0 0 0 1 1 0 2 0 2 0 0 0 1 1 1 1 1 2 1 0 1 1 1 0 1 2 0 0 1 0 0 0 0 0 1 1 1 0 2 1 1 1 0 0 0 0 1 1 0 0 1 0 0 2 1 0 0 0 1 1 1 0 0 0 1 1 0 0 1 2 0 0 0 0 0 0 1 1 0 0 1 0 0 0 2 1 0 0 1 2 0 0 0 0 0 1 1 2 2 0 2 1 1 0 0 1 0 0 2 2 0 1 0 0 0 2 1 2 0 0 0 1 2 1 1 2 1 1 2 1 0 1 0 0 1 1 0 1 1 1 1 0 0 2 0 2 1 0 1 1 1 1 0 1 0 0 0 1 0 1 0 2 1 1 1 2 2 2 0 2 1 0 1 1 1 0 0 0 0 0 1 0 0 1 1 1 1 1 0 2 0 1 1 1 0 0 0 0 0 2 0 0 0 1 0 0 1 2 1 0 0 1 0 1 0 0 1 0 1 0 2 0 0 0 0 0 0 0 0 0 0 0 0 0 0 1 2 0 0 1 0 0 0 0 1 1 1 1 0 1 0 2 0 2 2 0 0 1 0 1 0 0 0 0 0 2 1 1 0 0 1 2 0 0 0 0 0 2 0 0 2 0 2 2 0 1 0 0 1 0 2 0 1 0 0 1 1 1 1 0 0 2 1 0 0 0 2 1 0 0 0 1 1 1 1 1 0 0 0 2 0 1 1 1 0 0 1 0 1 1 1 1 2 1 0 1 1 1 0 0 1 1 0 2 1 0 0 1 0 0 0 2 0 0 1 0 0 1 0 0 0 1 0 0 0 0 0 0 1 0 0 0 1 0 0 1 1 0 1 1 1 0 1 1 1 0 0 1 0 0 1 0 0 0 0 0 0 0 0 0 1 0 2 0 0 1 2 2 2 0 0 1 0 1 1 0 0 2 2 0 1 2 2 2 1 0 0 0 0 1 1 2 1 2 0 1 2 1 1 0 0 1 0 1 1 1 0 0 2 0 0 0 0 2 2 0 0 0 2 0 2 1 1 0 0 1 0 1 0 1 1 1 0 2 0 0 2 0 0 1 2 1 2 1 1 1 0 0 0 0 0 0 0 0 1 0 1 1 0 0 0 1 2 0 1 2 0 0 0 0 1 0 2 0 0 0 0 0 0 0 0 1 2 2 2 2 1 1 1 1 0 2 0 1 2 0 1 0 2 0 2 1 0 0 0 0 0 0 2 1 1 1 0 1 0 1 0 0 0 0 2 2 2 0 0 0 1 2 0 0 1 1 1 0 2 0 0 2 0 0 0 1 1 0 0 1 1 2 1 1 1 1 0 1 2 0 1 0 0 1 1 1 1 1 2 0 1 0 2 1 2 0 0 0 1 0 0 0 1 0 0 1 0 0 0 0 0 2 1 1 1 0 1 1 0 1 0 0 0 0 0 1 1 0 0 0
165 1 0 0 0 0 0 2 0 1 1 1 0 0 0 0 0 1 0 0 1 1 0 2 0 0 1 1 2 1 1 1 1 1 0 0 1 1 1 0 1 1 1 1 0 2 0 0 2 0 0 1 0 0 2 1 0 0 0 0 2 0 1 1 0 1 1 0 0 0 0 1 0 0 0 2 2 0 1 1 1 0 0 2 0 0 1 0 2 2 0 1 1 1 1 2 1 0 0 1 0 2 1 0 1 1 2 1 1 0 0 1 0 1 0 0 1 0 2 1 1 0 2 2 2 2 2 2 2 1 1 0 1 0 0 0 0 0 0 1 0 0 0 0 2 2 0 0 0 0 0 2 0 0 0 0 0 0 0 1 1 1 1 2 1 1 0 2 0 1 1 0 0 2 1 1 0 0 0 0 0 1 0 0 0 0 0 1 0 0 1 0 1 1 1 1 1 2 0 0 0 1 0 1 2 0 0 0 0 0 2 0 0 0 1 2 1 1 2 1 0 0 2 2 0 0 1 0 0 2 0 0 0 1 1 0 0 2 0 2 0 0 2 2 0 2 0 0 0 0 0 1 0 1 1 0 0 2 1 1 1 2 1 0 1 1 0 0 2 1 0 2 1 2 1 1 0 1 2 2 0 1 1 1 2 0 2 2 0 2 0 1 0 0 2 0 2 1 0 0 1 0 1 0 1 0 0 0 0 1 0 1 1 0 2 0 1 0 1 0 1 2 1 0 1 0 0 0 1 0 0 2 0 0 0 0 0 1 1 2 1 2 1 2 2 2 0 0 2 0 0 0 2 2 1 0 1 1 0 0 0 0 1 0 1 0 0 2 2 0 0 0 1 2 1 1 1 1 0 0 0 0 0 0 0 0 0 0 0 1 0 1 0 0 2 0 0 1 0 0 0 0 1 2 1 0 1 1 0 1 1 0 1 0 1 2 1 2 0 0 0 2 1 1 2 2 0 0 2 0 2 0 2 0 0 0 1 1 1 0 2 0 1 1 0 1 0 0 1 1 0 0 1 1 1 1 1 2 1 0 0 0 2 2 0 0 0 1 0 1 1 2 2 2 1 1 0 2 0 0 0 1 0 0 2 1 0 1 1 0 1 0 0 2 1 0 0 0 0 1 1 1 2 0 0 0 2 1 0 0 0 0 0 0 1 1 0 2 2 2 2 2 0 0 0 0 0 0 0 2 0 0 0 0 1 0 2 0 0 2 0 1 0 1 1 1 1 2 0 0 1 0 0 0 1 0 0 0 1 0 0 0 0 0 0 1 1 0 0 0 1 2 1 0 1 0 1 1 0 1 0 0 0 0 0 0 0 0 0 0 0 2 0 0 1 1 0 0 0 0 1 1 1 1 1 0 1 0 0 1 1 0 0 1 0 0 0 0 0 0 0 1 0 0 0 1 1 1 0 0 0 0 0 1 0 0 2 0 1 0 1 1 0 2 0 0 2 0 1 0 0 1 1 1 1 1 1 2 1 0 0 0 1 1 0 1 0 2 0 0 0 0 0 0 1 2 0 0 2 0 0 0 2 2 2 2 2 1 1 0 2 1 0 1 1 0 0 1 0 1 1 0 0 1 1 0 2 0 0 1 1 1 0 2 0 1 0 1 1 0 0 0 0 0 2 0 0 1 0 1 0 1 0 0 0 0 2 0 1 1 1 0 0 0 0 1 0 1 0 0 0 0 0 0 0 0 0 0 1 0 0 1 2 2 2 0 0 1 0 1 1 0 1 0 0 0 0 2 2 2 1 1 0 0 0 2 0 1 0 2 0 1 2 0 0 0 1 0 0 0 0 1 1 0 1 1 0 0 0 1 1 1 0 0 2 0 2 1 2 1 1 2 0 1 0 1 1 2 0 2 0 0 1 1 1 0 0 0 0 0 0 0 1 0 0 0 1 0 0 0 2 0 1 2 0 0 0 0 1 0 0 2 2 0 2 2 2 0 1 0 0 0 1 0 0 0 0 1 1 2 2 2 1 0 0 1 1 1 1 2 0 0 2 0 2 0 2 1 1 1 1 0 0 0 2 0 1 0 0 2 0 1 0 0 0 0 2 2 0 2 0 2 0 1 1 1 1 1 0 1 2 2 1 2 0 0 0 0 1 0 0 0 0 0 0 0 0 1 1 1 2 0 1 1 1 0 1 1 2 2 2 0 0 0 1 0 1 0 1 0 1 1 0 0 0 0 0 1 1 0 0 0 0 1 1 1 0 0 0 2 0 1 0 1 1 1 0 1 1 1 0 0
166 0 0 2 0 0 1 1 2 1 1 0 0 0 0 0 0 0 1 1 1 1 0 2 0 0 0 2 0 1 1 0 1 1 1 0 2 1 0 0 1 1 1 1 0 1 2 0 2 1 0 0 0 0 1 1 0 0 0 0 0 1 1 2 1 0 0 0 0 0 0 1 2 0 1 1 0 0 1 0 1 0 2 0 2 0 0 0 1 1 0 0 1 1 0 2 0 1 0 2 1 2 0 0 1 1 1 0 2 1 0 2 1 2 2 2 2 0 0 2 2 1 1 2 1 1 1 0 2 0 2 1 0 0 0 0 0 0 0 0 1 0 0 0 1 2 1 0 0 0 0 0 1 2 0 0 0 1 0 0 0 1 1 2 2 2 1 2 0 0 1 0 0 2 1 0 0 1 0 1 0 1 0 0 0 0 1 1 0 0 0 2 1 1 2 0 1 1 0 0 0 0 1 0 1 0 1 0 1 0 1 1 1 0 1 2 0 1 1 0 1 1 1 1 0 0 2 0 0 2 0 0 0 0 1 1 1 2 0 0 0 1 2 1 0 1 0 0 0 0 0 0 0 1 1 0 0 1 0 0 1 1 0 0 0 0 0 0 2 1 0 2 0 2 0 0 1 1 1 0 2 0 1 1 2 0 2 1 0 2 0 1 0 0 2 0 2 1 0 0 0 0 0 1 0 0 0 0 0 1 2 1 2 0 1 0 2 1 0 0 0 2 0 0 2 0 0 0 0 1 0 2 1 1 0 0 0 1 1 0 0 0 2 1 1 1 2 1 2 1 0 0 2 2 1 1 2 1 0 1 1 0 2 1 2 0 0 1 1 1 1 1 0 2 1 1 2 0 1 0 0 1 0 2 1 1 1 1 1 0 1 2 0 0 2 0 0 0 1 1 1 1 0 1 1 0 0 0 0 2 0 0 1 0 0 2 0 0 0 0 0 1 0 1 1 1 1 0 0 0 0 0 0 0 2 0 0 2 1 0 2 1 0 0 1 2 0 0 0 0 0 1 2 2 2 2 2 2 1 1 1 1 2 2 0 0 0 1 0 0 0 1 2 0 2 0 2 1 2 1 1 1 2 1 1 1 1 1 0 1 1 2 0 0 0 0 0 0 0 1 1 1 2 0 0 0 2 1 0 0 1 1 0 0 1 1 0 1 0 1 1 1 2 2 2 1 0 0 0 2 0 0 0 2 1 0 2 0 1 2 1 0 1 1 1 1 1 1 1 1 1 0 0 0 0 0 0 0 1 0 1 1 1 2 0 1 1 1 1 1 0 0 0 0 0 0 0 1 0 1 0 0 0 1 1 0 0 0 0 0 0 1 0 0 2 0 2 0 0 0 0 0 0 2 0 0 2 1 1 1 0 0 0 0 0 0 0 0 0 0 0 2 1 0 0 1 1 1 0 0 2 2 0 2 0 1 2 1 2 1 1 2 0 0 2 0 2 0 0 0 0 2 0 1 1 1 1 2 2 0 0 0 1 0 1 0 1 1 0 1 1 1 1 0 0 1 1 0 2 0 1 1 2 0 1 2 0 2 1 1 2 1 1 2 0 1 0 1 0 0 0 0 0 0 0 0 2 1 0 0 0 0 0 2 0 1 0 1 0 0 0 0 0 0 2 0 0 0 1 0 1 2 0 0 0 0 0 0 1 1 1 0 1 0 0 0 0 0 0 0 0 0 0 0 0 1 0 0 1 0 0 1 0 0 0 2 0 2 0 0 0 0 0 0 0 0 0 1 1 1 2 1 0 0 0 2 0 0 0 2 0 2 2 1 0 0 0 1 0 1 1 1 0 0 1 1 0 0 1 2 2 0 1 1 1 0 2 0 2 2 2 1 0 0 0 0 0 2 0 2 1 0 2 0 0 0 0 0 1 0 1 1 0 0 0 0 0 0 0 0 2 0 0 2 0 1 0 0 0 0 0 1 0 1 1 1 1 0 2 0 0 1 1 0 0 1 0 1 0 0 1 1 1 0 0 1 1 1 0 2 1 0 0 0 2 0 2 2 0 0 0 2 0 0 1 1 1 1 0 2 0 0 0 0 1 0 1 2 2 1 0 1 0 1 1 0 0 0 0 1 2 2 0 2 0 0 0 0 0 0 0 2 2 2 1 2 2 0 0 0 2 0 0 2 2 0 1 1 1 1 2 0 1 0 0 1 0 0 2 0 0 0 0 0 0 1 0 0 2 0 0 0 0 1 1 1 2 0 0 0 0 1 0 0 0 0 0 0 0 0 1 1
167 0 0 1 1 0 0 2 2 0 0 1 0 0 0 0 0 2 2 2 0 1 0 1 1 1 1 1 0 2 2 0 2 2 0 0 1 1 0 0 0 0 1 0 0 0 0 0 1 0 1 1 0 0 2 1 0 0 0 0 0 1 0 1 1 1 0 0 0 0 0 1 1 0 1 2 1 0 1 0 2 0 2 1 2 0 1 0 2 2 0 0 1 1 0 1 0 2 0 2 2 2 0 0 2 1 2 0 1 0 0 1 1 1 1 1 1 0 1 1 1 0 1 2 0 0 0 0 2 0 1 0 0 0 1 0 1 0 0 0 0 0 0 0 2 0 0 0 0 2 0 0 1 0 0 1 1 1 0 1 2 1 1 1 0 1 0 0 2 1 0 0 2 0 0 0 0 0 0 0 0 0 1 1 0 0 1 2 1 0 2 0 0 1 1 0 1 1 0 0 0 0 1 0 2 1 1 0 1 0 1 1 1 0 2 2 0 0 0 0 0 1 1 1 2 0 2 0 0 2 0 0 0 0 0 0 0 2 0 0 0 1 2 1 1 2 1 1 2 2 2 0 0 0 0 0 0 1 0 0 0 0 0 0 0 0 0 1 1 1 0 2 0 1 0 0 0 1 0 0 1 1 0 1 2 1 2 0 0 1 0 2 1 0 1 0 2 1 0 1 0 0 1 0 0 1 0 0 0 0 1 1 0 1 1 0 2 0 1 0 1 2 1 0 1 0 1 0 1 1 0 1 0 1 0 1 0 1 1 1 1 1 2 1 0 0 1 0 2 0 0 0 2 2 2 0 0 1 0 2 2 0 2 1 2 0 0 1 1 1 1 1 0 2 0 0 1 0 1 0 1 0 0 1 2 0 1 0 0 2 0 2 1 0 2 1 1 0 1 1 1 1 1 1 0 0 1 0 0 0 1 0 1 0 1 2 0 0 0 1 0 1 1 2 2 2 1 0 2 1 1 0 0 0 2 0 0 1 0 0 1 1 0 1 1 1 0 0 0 0 0 1 0 0 0 0 0 1 1 1 2 2 0 0 0 1 1 2 0 1 1 2 2 0 2 1 1 0 2 0 1 2 1 0 1 0 1 1 0 0 0 2 0 2 0 0 0 0 0 1 1 2 2 1 1 1 1 0 1 0 1 0 1 1 1 0 0 2 0 0 0 2 1 2 0 1 0 1 0 2 0 1 0 0 0 0 2 0 0 0 1 2 1 1 1 0 2 1 1 1 0 1 0 0 0 0 0 0 0 2 0 0 0 2 0 1 1 1 1 1 0 0 1 0 1 0 1 2 0 2 0 0 1 1 1 1 1 0 0 1 0 2 1 1 0 0 0 0 0 0 0 1 1 2 0 1 1 1 0 1 1 0 0 0 0 0 0 0 0 1 1 1 1 1 0 1 1 0 0 0 2 2 1 2 0 1 2 0 2 2 0 1 0 0 1 0 2 0 0 0 0 1 1 1 1 1 2 2 0 1 1 0 1 2 0 1 1 2 0 0 0 1 1 0 0 2 2 0 2 0 1 1 2 0 2 2 2 2 2 0 1 2 0 1 1 0 0 2 0 2 0 0 0 0 0 0 1 2 0 0 2 0 0 2 1 1 0 0 0 0 0 1 0 0 1 0 0 0 1 0 0 0 0 0 1 1 0 1 0 1 0 1 0 0 0 1 0 0 0 0 0 0 0 1 1 0 0 1 2 2 0 0 2 1 0 0 0 1 0 1 1 0 0 1 1 0 2 1 1 2 0 0 0 0 0 1 0 1 0 2 0 1 2 0 0 0 1 0 0 2 2 2 0 0 2 2 1 0 0 2 2 0 0 0 1 0 1 0 2 1 1 2 0 1 0 1 1 2 0 2 1 1 1 0 0 0 0 0 2 0 2 2 0 0 0 0 0 1 0 1 1 0 1 1 1 0 1 2 0 0 0 0 0 0 0 0 0 0 1 0 0 0 1 0 0 0 0 1 1 1 1 1 2 2 1 2 0 1 0 1 0 0 1 1 2 1 1 1 0 0 0 1 0 1 1 2 0 2 0 2 0 0 1 0 1 1 1 1 1 0 1 0 0 2 1 1 0 2 0 1 2 2 1 1 0 1 1 0 0 1 0 0 1 2 1 0 0 0 0 0 1 0 0 2 2 0 1 1 1 1 2 0 1 0 0 0 0 0 1 0 0 0 0 0 0 1 0 1 1 0 0 0 1 2 0 0 0 1 2 1 0 1 0 1 1 0 0 0 0 0 1 1
168 0 0 1 0 0 0 2 2 0 1 0 0 1 0 0 1 2 1 1 1 2 0 1 1 1 1 0 1 1 1 0 2 2 0 0 1 2 1 1 2 1 0 0 0 0 0 0 1 0 0 0 0 0 2 0 0 0 0 1 0 1 0 0 1 0 0 0 0 1 1 1 1 0 1 2 1 0 1 0 1 0 2 0 1 0 0 1 2 2 0 1 0 1 0 1 0 2 0 2 1 1 1 0 1 0 2 1 1 1 1 2 0 1 0 0 1 0 1 2 2 0 2 2 2 1 2 0 0 0 0 0 0 0 1 0 0 0 0 0 1 0 0 0 1 1 2 0 0 1 1 1 0 0 0 0 0 0 1 1 0 1 0 1 0 0 0 0 0 1 1 1 0 2 0 1 0 0 0 0 0 0 0 1 1 0 1 1 0 1 1 1 0 0 2 0 2 1 1 0 0 0 1 1 2 1 1 0 0 0 1 1 1 1 1 2 0 0 2 1 0 0 2 2 0 0 0 0 0 2 0 0 0 0 0 0 0 2 0 0 0 0 2 2 0 2 0 1 1 0 0 0 0 0 0 0 1 2 1 1 1 2 0 0 1 0 1 0 1 0 0 1 0 0 0 1 0 1 1 1 0 1 0 0 2 1 1 2 0 2 0 1 2 0 2 0 2 0 0 0 0 0 0 1 0 0 0 0 1 1 1 1 2 0 1 0 2 0 0 0 0 2 1 1 1 0 1 0 1 0 0 2 0 2 0 0 0 0 2 0 0 1 2 1 1 1 1 0 2 1 1 1 2 2 2 0 0 0 0 0 1 1 1 1 1 0 0 0 1 1 1 1 1 2 1 1 2 1 1 0 0 0 1 2 1 1 1 0 0 1 0 0 1 0 2 0 1 1 1 1 1 1 0 0 0 0 0 1 0 2 0 0 1 0 1 2 1 0 0 0 0 1 0 0 0 0 1 1 2 0 0 1 0 2 1 1 0 2 2 0 0 1 0 1 2 2 1 1 1 0 0 0 1 2 1 1 2 2 0 1 1 1 0 0 0 1 0 1 0 0 0 1 1 1 1 0 1 2 2 0 1 2 0 0 1 0 0 1 1 0 1 1 1 0 0 0 0 0 0 2 0 2 1 1 0 1 2 1 0 2 0 0 0 0 2 0 0 2 0 1 1 2 2 2 1 2 1 0 2 1 1 1 0 1 1 0 1 0 0 1 1 1 2 2 1 0 2 2 1 1 0 0 0 0 1 0 0 0 0 1 0 0 0 1 1 0 0 0 1 0 1 1 0 0 0 0 0 1 0 1 1 0 0 0 1 0 0 0 0 0 0 2 1 0 1 0 1 0 0 0 0 2 1 2 0 0 2 0 1 0 1 1 0 1 1 1 0 0 0 0 0 1 1 1 0 0 0 0 0 0 1 1 1 2 0 0 1 0 2 0 2 0 0 1 1 0 2 0 1 1 0 2 1 1 0 0 1 1 0 0 0 0 1 1 1 2 0 2 1 0 0 1 0 0 1 0 2 0 2 0 0 2 1 1 1 1 1 2 1 0 1 1 0 0 1 1 0 2 1 1 0 0 0 1 2 0 1 2 0 0 0 0 0 1 0 1 0 0 0 0 0 1 0 0 1 0 0 0 1 0 1 1 1 0 1 1 1 1 0 1 0 0 0 0 0 1 0 0 0 0 0 0 0 0 0 0 1 0 0 0 0 0 1 0 0 1 1 0 0 1 2 0 2 1 1 0 1 0 1 1 1 1 0 0 0 1 1 2 0 2 1 0 2 1 0 0 0 0 0 1 1 2 0 0 2 0 0 2 2 2 0 0 0 0 2 0 1 0 2 1 1 1 0 1 0 1 1 1 0 1 1 1 1 0 0 0 0 0 1 0 1 1 0 0 0 0 0 0 0 0 1 0 0 2 0 0 0 0 0 2 0 1 1 0 1 2 2 0 2 0 0 0 0 1 0 1 0 0 1 2 2 2 2 0 0 0 0 2 0 1 1 0 1 0 2 0 2 2 0 0 0 1 0 0 2 1 1 0 0 2 0 0 0 0 0 0 1 0 1 1 0 1 0 1 0 0 0 0 1 0 2 2 1 2 0 1 0 2 0 0 0 1 1 1 1 0 0 1 0 2 2 0 1 1 1 0 0 1 1 2 1 0 1 0 1 1 1 0 2 2 0 0 0 0 0 1 0 0 2 0 0 0 1 1 0 0 0 0 0 1 1 1 1 0 0 0 0 0 0 0 0 1
169 0 1 0 0 0 0 2 2 2 2 0 0 0 0 0 0 2 2 2 0 1 1 2 0 0 0 1 0 1 1 1 2 1 2 0 2 2 0 0 1 1 0 1 0 1 0 0 1 1 0 1 1 1 1 1 0 0 0 0 1 0 1 2 0 0 1 0 0 0 0 0 2 1 1 2 1 0 1 0 2 0 2 0 2 0 0 0 2 2 0 0 2 0 0 1 1 0 0 0 0 2 1 0 1 1 2 0 2 0 0 2 1 2 0 0 1 1 2 0 0 0 2 2 1 0 1 2 2 1 0 1 0 0 0 0 1 0 0 0 1 0 0 0 1 2 0 0 0 0 0 0 1 0 0 0 0 2 0 1 0 0 2 2 1 2 2 0 1 1 1 0 1 1 1 0 1 1 0 1 0 1 2 2 0 0 2 1 0 0 1 1 0 0 2 0 2 2 0 0 0 1 1 0 1 0 1 0 0 0 1 1 2 0 2 2 0 0 2 2 0 0 1 2 0 0 1 0 0 1 0 0 1 1 1 1 1 2 0 1 0 1 1 2 0 2 0 0 0 0 0 0 0 0 0 0 0 0 0 0 0 0 0 0 1 1 0 0 2 1 1 2 2 2 0 0 0 0 1 0 1 1 0 0 0 0 2 2 0 2 0 1 0 0 2 0 2 1 0 1 0 0 1 0 1 2 1 0 1 2 0 1 2 0 2 1 2 1 0 0 0 2 1 1 1 0 0 0 1 1 0 0 1 0 0 0 0 1 0 2 1 1 1 2 0 0 2 0 1 1 0 0 2 2 2 0 0 0 0 2 2 0 1 1 1 1 0 1 2 0 0 0 0 2 1 1 1 1 1 1 0 0 0 0 0 1 2 0 0 0 0 0 2 0 2 2 1 0 1 1 1 1 2 2 1 0 1 1 0 2 0 0 0 0 1 1 1 0 0 0 0 1 0 0 1 2 0 1 1 0 0 1 0 1 0 0 1 0 0 0 2 1 1 1 2 2 1 1 0 0 0 0 0 0 0 0 0 2 2 0 0 0 0 2 0 0 0 1 0 1 1 2 2 0 2 2 0 1 2 0 1 2 1 0 1 0 1 1 1 1 1 2 0 1 1 0 0 1 1 2 0 1 1 1 0 2 2 1 0 0 0 0 0 1 0 0 0 2 1 1 1 2 1 1 0 1 0 0 1 1 1 0 1 0 0 0 1 0 1 0 1 2 2 2 0 2 0 2 0 0 0 0 0 0 0 1 0 1 1 0 0 0 2 2 0 0 0 2 1 1 0 1 2 0 2 0 2 2 0 2 0 0 0 1 2 0 0 0 2 2 1 0 1 1 1 0 0 0 0 0 1 0 1 2 0 1 0 2 0 2 0 0 0 1 1 1 0 0 1 1 0 1 0 0 0 0 2 1 0 0 0 0 0 1 0 1 2 0 2 2 0 0 0 0 0 0 2 0 1 0 0 2 0 0 0 0 2 2 2 0 0 0 0 0 0 0 1 2 1 0 2 0 0 0 0 1 1 1 1 1 1 0 1 0 1 1 1 2 1 0 0 1 0 1 1 0 1 2 0 1 0 0 0 0 1 0 1 1 1 0 0 0 0 0 0 0 0 0 1 0 0 0 0 0 1 0 0 0 2 0 1 1 0 0 1 1 0 0 0 0 0 0 0 1 0 0 1 1 0 0 0 0 0 0 0 0 0 0 1 0 0 0 2 0 0 0 1 1 0 1 0 0 0 0 0 0 0 2 1 2 2 0 0 0 0 1 1 2 0 2 1 0 2 1 0 0 0 1 0 1 1 1 0 0 0 0 1 0 0 1 1 0 2 2 0 0 2 1 2 1 1 1 0 1 0 1 1 1 0 1 0 0 2 0 0 1 0 0 2 0 2 2 2 0 0 0 2 2 0 1 1 1 1 2 0 1 0 0 0 0 1 2 0 0 0 1 1 0 2 0 0 0 0 1 0 1 0 2 0 0 0 0 2 0 0 0 0 2 1 1 0 0 1 0 2 0 2 2 0 0 0 2 0 0 2 0 2 1 0 1 1 1 0 0 0 0 1 0 2 0 0 0 0 2 1 0 1 1 1 0 2 2 0 2 0 0 0 1 0 1 0 2 1 1 0 0 0 1 1 1 2 0 1 0 1 1 1 1 1 0 0 2 1 0 0 0 0 1 1 0 0 0 0 0 0 1 0 1 1 0 0 0 1 2 0 0 0 0 0 0 0 0 1 0 0 0 0 0 0 0 0 0
170 0 0 2 1 0 0 1 2 0 0 1 0 0 0 1 0 1 0 0 2 2 0 2 0 0 1 1 0 2 2 0 1 1 0 0 1 2 0 0 2 2 1 0 0 0 1 0 1 1 1 1 0 1 1 1 0 0 0 1 0 0 1 1 0 0 2 0 1 1 0 1 2 0 1 1 0 0 2 1 0 0 1 1 0 0 0 1 2 2 1 2 1 1 0 0 0 1 0 2 0 2 0 0 2 2 1 2 0 0 2 2 0 2 0 0 1 0 1 0 0 1 2 2 2 2 2 1 2 2 2 1 0 0 0 0 0 0 0 0 0 0 0 0 1 1 0 0 0 1 0 1 0 0 0 0 0 0 1 2 1 1 1 2 1 1 1 1 1 1 0 0 2 0 1 0 0 1 0 1 0 0 0 0 0 0 1 2 0 1 0 2 1 1 2 1 2 2 0 0 0 2 1 0 2 0 1 0 0 0 2 1 0 0 1 2 1 0 1 1 1 1 2 2 0 0 1 2 1 0 0 0 0 0 0 0 0 2 1 1 0 0 1 2 0 2 0 0 0 0 0 0 1 0 0 0 0 2 0 0 2 2 0 0 0 0 0 0 2 1 0 2 1 1 2 2 0 1 2 2 0 2 0 0 2 2 0 1 0 1 0 0 0 1 2 1 1 2 0 2 0 2 0 0 0 0 2 0 1 2 0 1 1 0 0 0 1 0 0 0 2 1 0 0 2 0 0 0 0 1 0 1 0 0 0 0 0 2 0 0 0 2 0 2 1 1 1 0 1 1 0 0 2 2 2 0 0 1 0 1 1 0 1 0 1 2 0 1 1 1 1 1 2 1 0 0 2 1 0 0 0 1 0 2 0 1 2 0 0 0 0 0 1 1 1 1 1 2 0 0 0 1 0 2 2 0 0 1 0 1 0 0 1 1 0 2 1 0 0 0 0 1 1 1 1 1 1 0 0 0 0 0 0 2 1 1 0 0 1 0 1 1 0 1 1 1 0 0 0 0 0 1 1 1 1 1 1 1 0 0 1 2 0 2 0 0 0 0 0 0 0 1 1 1 2 1 2 2 2 0 1 1 1 0 1 0 1 1 1 0 0 2 0 2 0 1 1 1 2 2 0 2 1 1 0 1 2 0 1 2 0 0 0 1 0 1 0 2 2 2 2 2 2 2 1 1 0 1 1 2 0 1 0 0 1 1 1 0 1 2 0 0 1 1 1 2 2 2 0 0 0 0 0 1 1 1 0 0 1 0 1 1 1 2 0 1 1 1 0 1 0 0 0 0 0 0 0 2 0 2 0 0 0 0 0 0 0 0 1 1 0 0 0 1 0 0 0 2 2 0 2 0 0 2 0 0 0 0 0 0 0 0 0 0 0 0 1 0 0 0 0 0 0 1 0 0 1 1 0 0 1 1 0 1 0 0 2 0 2 0 2 1 0 1 1 0 2 0 0 0 0 2 0 1 0 0 1 2 1 0 0 0 1 1 0 1 2 1 1 1 1 1 0 0 0 2 0 1 1 1 1 0 2 0 1 2 1 1 0 1 2 1 0 1 0 0 0 1 0 1 1 0 0 1 2 0 1 1 0 0 0 0 0 1 2 1 1 2 2 1 0 0 0 0 2 1 0 0 0 0 0 1 1 0 1 0 1 0 0 0 0 0 0 0 0 0 0 0 0 0 0 0 1 1 1 0 1 0 1 0 0 1 2 1 1 0 0 0 0 2 1 1 0 0 0 0 0 0 0 1 0 0 0 0 1 2 0 2 1 2 0 1 2 1 1 1 1 0 0 1 0 0 0 0 2 2 1 0 0 1 1 0 1 1 1 0 2 1 2 2 1 2 0 1 0 1 1 1 0 2 0 0 1 1 0 0 0 0 2 0 0 1 1 0 0 0 1 0 0 0 2 0 1 1 1 0 0 0 1 0 1 2 0 0 0 1 1 2 2 0 1 2 1 0 0 1 2 0 0 1 2 2 2 0 0 1 0 2 0 1 0 1 1 0 2 0 2 2 0 0 0 1 0 0 0 2 0 1 0 1 1 1 0 0 1 1 2 2 1 1 0 1 0 0 0 0 0 0 0 0 1 1 0 2 0 0 0 0 0 0 0 1 2 1 1 1 1 0 0 1 0 1 1 1 0 0 1 1 1 2 1 0 1 0 1 1 1 0 0 0 2 0 1 1 0 0 0 0 2 0 0 0 0 1 0 0 0 0 1 1 0 1 0 0 0 0 1 1 1 1 0 0
171 1 0 1 0 0 1 2 2 0 1 0 1 1 0 1 0 2 0 0 2 2 0 2 0 0 0 2 0 2 2 1 2 1 1 0 2 1 0 0 0 0 0 1 0 1 0 0 1 1 0 2 0 0 2 1 0 0 0 1 0 0 1 2 0 0 1 1 0 0 0 0 1 0 1 2 1 0 1 0 1 0 2 0 2 0 0 0 2 2 0 0 2 0 0 0 0 0 0 1 0 2 0 0 0 0 2 1 1 1 1 2 0 2 0 0 2 0 1 1 1 1 1 2 1 1 1 0 1 0 1 1 0 0 0 0 0 0 0 1 2 0 0 0 0 1 1 0 0 1 0 0 0 0 0 0 0 1 0 1 0 0 0 2 0 0 1 0 0 0 2 0 1 1 2 0 1 0 0 0 0 1 1 1 0 0 2 1 0 0 1 0 0 0 2 0 1 1 0 0 0 1 0 2 2 0 1 1 1 0 2 0 1 0 2 2 2 0 2 1 1 1 0 2 0 0 0 0 1 1 0 0 0 0 0 0 0 2 0 0 0 1 2 1 0 1 0 0 0 0 0 0 0 1 1 1 1 2 2 2 0 2 0 0 0 0 0 0 1 0 0 1 0 2 0 0 1 0 2 0 1 0 0 0 1 1 0 1 0 1 0 0 1 0 2 0 1 1 1 1 1 0 1 0 1 0 2 0 1 2 0 0 1 0 2 1 2 1 1 0 1 2 0 0 2 0 0 0 2 1 0 0 0 0 0 0 0 0 2 0 0 0 0 1 0 0 1 1 2 1 0 0 2 2 1 1 1 0 0 2 2 0 1 1 1 0 0 0 2 0 0 0 0 2 1 0 2 1 0 0 0 0 0 1 1 0 0 0 0 1 1 1 0 0 2 0 0 0 0 0 0 0 0 2 2 1 0 1 0 2 0 0 1 0 0 1 0 0 0 0 0 1 0 1 0 0 1 1 2 0 1 0 1 1 1 1 0 2 1 0 2 1 0 1 0 0 0 1 1 1 0 0 2 2 2 2 2 2 1 2 2 2 0 0 0 2 1 1 0 1 1 0 2 0 1 0 1 1 2 0 1 2 2 1 2 1 0 2 1 0 0 2 1 2 1 1 1 0 0 1 1 1 0 2 0 2 0 1 0 0 0 0 0 0 0 2 0 2 0 1 1 2 1 1 0 1 1 0 0 2 0 0 0 2 1 0 1 0 1 2 0 0 2 2 1 2 1 2 0 0 0 0 0 0 2 2 2 1 0 1 0 0 1 1 0 0 0 0 1 0 0 1 2 0 1 0 2 0 0 0 0 0 0 1 1 0 0 0 0 1 0 2 0 0 0 1 0 0 0 0 1 1 0 1 0 0 2 0 0 2 2 0 0 0 0 0 1 0 0 0 0 2 0 0 0 1 0 2 0 0 2 2 0 2 0 1 2 0 2 2 0 1 0 1 0 0 2 0 0 0 0 2 1 1 0 0 1 1 0 1 0 1 1 1 1 0 1 2 0 0 0 0 1 0 0 2 0 0 2 0 0 0 2 0 2 2 0 0 1 1 2 0 0 0 0 0 0 1 0 0 0 0 0 1 0 0 1 1 1 0 1 0 1 1 0 1 0 2 2 0 0 0 1 1 0 1 1 0 0 0 0 1 0 0 0 0 0 1 1 2 0 0 0 1 0 0 0 0 0 0 0 0 0 0 0 0 2 0 2 1 0 1 2 2 1 0 0 0 0 1 1 0 0 0 0 0 1 1 1 1 1 1 0 0 1 2 0 2 0 2 0 1 2 1 1 0 1 0 0 1 0 1 0 0 1 0 1 0 0 1 1 1 0 0 2 0 2 0 2 2 2 1 0 0 0 1 0 1 0 2 0 0 2 0 0 0 0 0 0 0 0 0 1 1 0 0 1 0 0 0 2 0 2 0 1 0 1 0 0 0 0 0 1 0 1 1 2 0 1 0 0 0 2 0 0 1 0 1 1 0 0 1 2 0 0 0 0 2 0 2 0 0 0 0 2 0 2 2 0 0 0 1 0 1 2 2 0 1 0 1 0 1 0 1 1 0 1 1 1 0 0 0 0 1 2 2 2 2 2 0 0 1 0 1 0 0 0 1 1 1 0 1 0 1 1 0 0 0 0 0 1 0 1 0 0 1 2 0 0 0 2 0 2 0 1 1 1 1 1 0 1 0 0 0 0 1 0 0 2 0 0 0 1 1 0 0 0 0 0 0 0 0 1 0 0 0 0 1 1 1 1 0
172 0 0 2 1 0 0 2 1 1 1 0 0 0 0 0 0 1 1 0 1 1 1 2 0 0 1 1 0 2 2 0 1 1 1 1 1 1 1 0 0 0 0 0 0 0 0 0 2 0 0 0 0 0 2 1 0 0 0 1 2 0 1 1 0 1 1 0 1 1 0 1 1 0 1 2 1 0 2 0 2 0 2 1 2 0 0 1 2 2 1 1 0 2 1 1 0 1 0 2 1 2 1 0 1 1 2 0 2 1 0 1 1 1 1 1 1 0 1 1 1 1 2 1 1 1 1 1 2 1 0 0 0 0 1 0 1 0 0 0 1 0 0 0 0 1 0 0 0 0 0 1 0 0 0 1 1 1 0 2 1 1 1 2 1 2 1 1 1 0 1 0 0 2 1 0 0 0 0 0 0 0 1 1 1 1 1 1 0 0 1 0 0 0 2 0 0 2 0 0 0 0 1 0 2 0 2 0 1 0 1 1 1 0 1 2 0 0 2 0 2 2 1 1 1 0 2 0 1 1 0 0 1 0 0 0 0 1 0 0 0 0 2 1 0 1 0 1 1 0 0 0 0 0 0 1 0 1 0 0 1 1 0 0 0 0 0 1 1 0 0 1 1 2 0 0 0 0 2 0 1 1 1 1 2 0 2 2 0 2 0 1 1 0 2 0 2 1 0 1 0 0 1 0 1 0 0 2 1 2 0 2 1 1 2 1 1 0 0 0 2 2 0 0 1 0 0 0 0 2 0 0 0 1 0 0 0 1 1 1 1 1 1 2 0 0 2 0 2 2 0 0 1 1 1 0 0 1 0 1 1 0 1 1 1 0 0 2 2 0 0 0 1 2 1 1 2 0 0 0 0 0 0 1 0 0 0 0 0 1 0 0 1 0 2 1 1 0 1 1 1 1 1 1 0 0 1 0 0 2 0 0 1 0 1 2 1 0 0 0 0 1 0 2 1 2 0 1 1 0 0 1 0 2 1 1 0 2 1 0 1 1 1 2 1 2 1 1 0 0 0 0 0 2 1 0 1 2 1 1 1 2 1 1 0 0 0 1 0 0 0 0 1 1 1 1 1 1 2 1 1 1 1 0 1 0 1 1 0 0 0 1 0 1 0 2 2 0 0 2 0 2 1 1 0 2 2 0 0 0 0 0 0 0 0 2 0 2 0 0 0 2 2 2 0 2 1 0 0 2 0 0 0 1 0 0 1 0 1 2 0 0 1 1 1 1 2 2 1 1 0 0 0 0 2 0 0 1 1 0 0 1 1 1 0 1 1 0 2 0 1 1 0 0 0 0 0 0 0 0 0 0 1 1 1 1 1 0 1 1 0 2 0 0 0 1 1 0 0 0 0 2 0 1 1 0 0 0 0 0 0 0 0 2 1 0 0 0 1 1 0 1 0 0 0 0 2 1 0 0 1 1 0 2 0 0 2 0 2 2 1 1 1 2 0 0 2 0 1 0 0 2 0 2 2 1 1 2 1 1 0 0 0 0 1 0 2 2 1 0 0 1 1 0 0 1 1 0 2 0 1 0 2 2 2 2 1 2 0 0 1 1 0 0 0 0 0 2 0 2 0 0 0 0 1 0 2 2 0 0 0 0 0 1 0 1 0 2 1 0 0 0 1 0 2 1 0 0 0 0 0 0 0 0 1 1 1 0 0 0 0 0 0 0 0 0 0 1 0 0 1 0 0 0 0 0 0 0 0 0 0 0 2 1 0 0 0 0 0 1 0 0 1 1 1 0 0 1 1 1 1 1 2 1 2 2 0 2 0 2 0 0 2 1 1 1 0 0 0 2 2 2 0 0 1 0 1 0 0 0 0 0 0 0 2 0 2 1 2 1 1 0 0 0 0 1 0 2 0 1 0 0 2 0 0 0 0 0 0 0 0 0 1 0 0 0 1 0 0 0 2 0 2 1 1 1 1 0 0 0 0 1 0 0 0 1 1 0 1 0 0 0 1 0 0 0 0 1 0 0 0 0 2 0 0 0 0 2 0 2 0 0 0 0 1 0 1 2 0 0 0 0 1 0 2 1 0 1 0 1 0 1 0 0 1 0 2 1 2 0 0 0 0 1 0 0 1 0 0 0 2 2 0 1 0 0 0 0 0 2 0 1 0 1 0 0 2 0 0 0 2 0 1 1 0 0 1 0 0 2 0 2 1 1 0 0 1 0 0 0 0 0 0 0 0 0 0 1 1 0 0 0 0 1 0 0 0 0 1 1 0 1 1 0 0 0 0 2 2 0 0 0
173 0 0 2 0 0 1 1 2 0 0 1 1 2 0 2 0 0 2 1 1 2 0 2 0 0 0 2 1 2 2 0 0 1 0 0 2 1 0 0 0 0 1 2 0 1 1 0 2 0 0 0 0 0 1 1 0 0 0 0 0 2 1 1 1 0 1 0 0 0 0 0 1 0 1 2 1 0 1 0 1 0 2 0 1 0 0 1 1 1 0 0 1 1 1 2 1 0 0 1 0 2 0 0 1 1 2 1 1 0 0 1 0 2 1 1 2 0 0 2 2 0 1 2 1 1 1 1 1 1 1 0 1 0 0 1 1 0 0 0 1 0 0 0 2 2 0 0 0 0 0 0 0 0 0 0 0 1 1 1 0 1 2 2 2 2 1 0 1 1 0 0 0 2 1 0 0 2 0 2 0 0 0 0 0 0 0 2 0 1 1 1 0 1 2 0 1 2 0 0 0 0 1 1 2 0 0 0 0 0 2 1 1 0 2 2 1 0 0 0 0 0 2 2 0 0 1 0 0 1 0 0 1 1 1 0 0 2 0 0 0 0 2 2 0 2 0 0 0 0 0 1 0 0 0 0 0 2 2 2 1 2 0 0 0 0 0 1 1 0 0 1 0 1 0 0 0 0 1 0 1 1 1 1 2 0 2 0 1 1 0 1 1 0 2 0 2 1 0 0 0 0 0 0 0 0 1 0 0 1 1 2 1 0 2 0 2 0 0 0 1 1 2 0 2 0 0 1 0 1 0 2 0 2 0 0 0 2 0 1 1 1 1 1 2 2 0 0 2 1 0 0 2 2 1 1 2 1 0 2 2 0 2 2 2 0 0 1 1 1 1 1 1 2 0 0 2 1 0 1 1 1 0 2 0 1 1 0 0 1 0 0 0 0 1 0 0 1 0 0 0 0 0 1 1 0 0 0 1 0 1 0 0 0 1 1 1 0 0 1 0 1 0 2 1 1 1 0 1 0 1 0 0 2 1 0 0 1 1 1 2 2 0 0 1 1 0 0 0 0 1 0 0 1 0 0 0 2 1 2 2 2 2 2 0 0 0 1 0 1 1 1 0 2 1 1 0 2 2 1 1 2 1 0 1 0 1 1 1 1 0 1 0 0 0 0 0 0 0 1 1 1 1 0 0 1 2 1 0 1 0 1 0 1 0 1 1 2 1 1 1 2 2 2 1 2 0 0 1 1 1 0 1 1 1 0 1 0 1 1 1 1 1 2 1 2 1 2 1 0 0 0 1 0 1 0 0 0 0 1 0 0 0 1 1 0 0 0 1 0 1 1 1 0 0 0 1 1 0 1 0 0 0 0 0 0 0 1 0 2 0 1 1 0 1 0 1 0 0 0 0 2 2 0 0 2 2 0 0 0 1 1 0 0 0 0 0 0 0 0 0 1 0 0 0 1 1 1 0 0 0 1 1 2 0 1 2 0 2 2 0 0 1 1 0 0 2 0 1 0 1 2 0 2 2 1 1 1 1 0 0 0 0 1 1 1 1 1 0 1 0 1 0 1 1 2 0 0 1 1 1 1 2 2 2 2 1 2 1 0 1 2 0 0 1 0 0 2 0 2 0 0 0 0 1 0 1 2 0 0 0 0 0 1 0 0 0 0 0 0 0 2 0 0 0 1 0 0 1 0 0 0 0 0 0 0 1 0 2 2 1 0 0 0 0 1 0 0 0 0 0 0 0 0 0 0 0 0 0 0 0 0 0 0 0 2 0 1 0 1 1 0 1 0 0 0 1 0 0 1 0 0 1 0 0 0 2 2 0 2 2 0 2 1 0 0 0 0 1 1 0 0 0 0 1 1 0 0 0 1 1 0 0 0 2 1 1 0 2 2 2 2 0 2 0 2 2 1 0 2 0 0 2 0 0 2 2 0 1 0 0 1 1 0 1 0 1 0 0 0 1 0 2 2 0 0 0 0 0 1 0 2 0 1 1 2 2 0 1 0 0 0 2 0 0 0 0 0 0 1 2 2 2 0 0 0 1 2 1 1 1 0 1 1 2 1 1 2 0 0 1 0 0 0 1 1 1 1 0 0 1 2 0 0 0 0 1 1 1 0 0 0 0 0 1 1 1 0 1 1 2 1 1 2 0 0 0 1 0 0 0 1 0 1 1 2 2 1 1 0 2 0 1 0 0 0 1 0 0 1 1 0 1 0 0 0 1 0 1 0 0 0 0 0 0 1 1 1 1 0 0 0 2 2 0 1 1 0 1 2 0 1 0 0 0 0 0 2 2 0 2 0
174 1 0 1 1 0 0 1 1 1 1 1 0 0 0 0 0 2 1 0 2 1 0 2 0 0 0 1 1 2 2 1 1 1 1 0 2 2 0 0 2 2 1 1 0 1 1 0 1 1 1 1 0 0 2 1 0 0 0 0 0 2 2 2 1 1 0 0 0 1 1 1 2 0 1 1 0 0 2 1 1 0 1 1 0 0 0 0 1 1 0 1 2 2 0 1 1 1 0 1 1 2 0 0 1 1 1 2 0 0 0 1 0 1 1 2 1 1 1 0 0 1 2 1 1 1 1 1 2 0 0 1 0 0 0 0 0 0 0 0 0 0 0 0 1 1 0 0 0 0 1 1 1 2 1 0 0 0 0 0 1 1 1 2 0 1 0 1 2 0 0 0 1 1 1 1 0 2 0 2 0 0 0 0 0 0 0 1 1 0 2 0 1 1 2 0 1 1 0 0 0 1 0 1 2 0 0 0 0 0 2 1 0 0 2 2 1 1 1 0 1 1 1 1 1 0 1 0 0 0 0 0 0 0 0 0 0 2 0 0 0 0 1 0 0 0 0 0 0 0 0 0 0 0 0 0 0 1 0 0 0 0 1 0 0 0 1 1 2 1 0 1 0 1 1 0 0 1 0 0 0 1 0 0 0 1 0 1 0 2 1 1 0 0 2 0 2 1 0 0 0 0 1 0 1 0 1 0 1 2 0 1 2 0 1 1 1 0 1 0 2 1 1 0 0 0 0 0 1 1 0 1 2 1 0 0 0 0 2 0 0 0 2 2 1 2 0 0 2 0 0 0 2 2 2 0 0 1 0 2 2 0 2 0 2 1 0 1 2 0 0 0 0 2 0 0 1 0 0 0 0 0 0 0 2 0 0 0 0 0 0 0 0 0 2 0 0 0 1 1 1 1 1 2 1 1 1 0 0 2 0 1 0 0 2 2 2 0 0 0 1 1 0 2 2 1 0 1 1 0 0 1 0 1 0 0 2 0 0 0 0 1 0 2 1 1 0 1 0 0 0 1 1 1 1 1 1 1 1 0 0 1 2 2 0 0 0 1 0 1 1 1 2 1 0 0 0 1 1 1 2 2 0 0 2 1 0 1 1 0 1 0 0 0 1 0 0 0 2 2 0 2 1 1 0 2 1 0 0 1 0 0 0 0 0 2 0 1 0 1 1 1 1 1 0 0 0 0 1 2 0 1 0 0 1 0 2 0 0 1 0 1 1 2 1 2 0 1 1 1 0 0 0 0 0 1 0 1 0 1 1 0 1 2 1 1 1 1 0 1 0 0 1 0 1 0 1 0 0 0 0 0 0 1 1 0 0 0 0 0 0 0 1 0 1 0 0 0 0 0 0 2 1 1 0 1 1 0 0 1 1 1 0 1 1 2 0 0 0 0 0 1 0 0 0 1 1 2 0 0 0 2 1 1 0 2 2 0 2 1 1 1 0 2 1 0 2 0 0 0 0 2 1 0 0 0 0 1 1 0 0 0 1 1 1 0 1 2 1 1 1 1 0 0 0 1 2 0 2 0 0 1 2 0 2 2 2 1 1 1 1 1 0 2 2 0 0 1 0 1 0 1 0 2 2 1 1 1 0 0 1 0 0 1 0 1 0 1 1 0 0 0 1 0 2 0 0 0 1 0 0 0 0 0 0 0 1 0 1 1 0 0 0 0 0 0 0 1 1 1 0 1 0 0 1 0 0 0 2 2 0 0 2 2 2 0 1 0 0 2 0 0 1 1 1 0 0 2 2 1 0 0 0 0 0 0 1 2 0 2 0 0 2 1 0 0 0 0 0 1 0 1 0 0 1 2 1 0 0 1 1 0 1 1 1 0 2 0 1 1 1 0 0 0 1 1 0 2 0 2 0 0 2 0 0 0 0 0 1 0 1 1 0 0 0 0 0 1 0 1 1 0 0 2 0 0 0 0 0 0 0 2 0 0 0 0 1 0 2 0 0 0 2 0 0 1 0 1 0 0 1 1 2 0 0 0 0 1 0 1 0 0 0 0 2 1 2 2 0 0 0 0 0 1 1 2 0 0 0 2 0 1 0 0 0 1 1 2 1 1 0 1 0 0 0 0 1 0 0 1 2 2 0 2 0 0 0 0 1 0 0 0 2 2 0 1 2 0 0 0 1 0 1 1 2 0 1 1 0 0 2 0 2 0 1 1 1 1 2 1 0 0 0 0 0 0 1 2 0 0 0 0 1 2 0 0 0 1 2 1 0 1 0 1 0 0 0 1 1 0 0 1
175 0 0 2 1 0 0 2 1 2 2 0 0 1 0 1 0 1 0 1 1 2 0 0 1 1 1 1 1 1 1 1 2 2 0 0 0 1 1 0 1 1 0 0 0 0 0 0 2 1 0 0 1 1 1 1 0 0 1 0 1 1 2 2 1 0 2 0 0 0 0 0 2 0 1 1 0 0 2 1 1 0 2 0 1 0 0 1 2 2 2 2 1 2 1 2 0 0 0 1 1 2 1 0 0 0 2 1 1 0 0 1 2 2 2 2 2 0 2 0 0 0 1 2 0 0 0 2 2 2 1 1 0 0 0 0 0 0 1 1 0 0 1 0 1 1 0 0 0 0 1 2 0 0 0 0 0 1 1 2 1 2 2 2 0 1 1 1 0 0 1 0 0 2 2 0 0 0 0 0 0 0 1 1 0 0 1 0 0 0 0 0 1 1 2 1 2 1 0 0 0 0 1 0 2 0 0 0 0 0 1 1 1 0 2 2 1 0 2 2 0 0 1 1 0 0 1 0 0 2 0 0 1 1 0 0 0 2 0 0 0 0 2 1 0 1 0 0 1 1 1 1 0 0 0 0 0 1 1 0 0 0 1 1 0 0 1 1 2 0 0 1 1 2 0 1 0 0 2 0 1 1 1 1 2 0 2 1 1 2 0 0 0 1 2 0 2 0 0 0 0 0 1 0 1 1 0 1 1 1 0 0 1 0 2 0 2 2 0 0 0 2 1 1 1 0 0 0 0 1 0 2 0 1 0 1 1 1 1 0 1 1 0 2 1 1 1 0 1 1 0 0 1 0 0 0 1 1 0 1 1 0 0 0 0 0 0 0 0 2 2 2 0 2 0 0 2 0 1 0 1 0 0 0 0 0 0 0 0 2 0 1 2 1 2 1 1 0 0 0 0 0 2 2 0 0 2 0 0 2 0 1 0 0 0 0 0 0 0 1 0 1 0 1 1 1 2 0 2 0 2 0 0 2 2 2 0 0 0 0 2 0 0 0 2 2 1 1 1 0 0 1 0 0 0 0 0 1 0 0 1 1 0 0 0 1 0 0 0 0 0 1 1 1 1 0 1 2 0 2 2 1 1 1 2 1 0 1 1 0 0 1 0 1 1 1 1 1 1 2 0 2 2 0 0 0 2 0 1 1 1 0 0 2 0 0 0 2 1 0 0 2 2 2 0 2 0 1 1 1 1 1 1 0 0 0 1 0 1 0 0 2 1 1 0 2 1 1 1 1 0 0 0 0 0 1 0 1 0 1 0 0 0 2 0 2 1 0 1 0 1 1 0 0 0 0 1 2 0 2 0 0 1 1 0 0 0 0 0 0 0 1 1 0 1 0 1 1 1 1 0 2 2 0 0 2 2 1 0 1 1 0 0 1 0 1 1 0 0 0 0 1 0 0 0 2 0 1 0 0 1 2 0 1 0 0 2 0 2 2 1 0 0 2 0 0 2 0 0 0 0 2 2 0 0 0 1 1 1 0 0 0 0 1 1 1 1 2 1 0 1 0 0 0 0 1 1 0 2 0 1 1 2 1 2 2 2 1 1 2 2 0 0 2 1 1 0 0 0 1 0 1 0 2 1 0 1 1 0 0 0 0 0 2 0 0 0 0 0 0 0 1 0 0 2 0 0 1 1 0 0 1 0 0 1 1 0 0 1 1 0 0 0 0 0 2 0 1 0 0 0 0 0 0 0 1 2 0 2 2 0 0 2 2 2 0 0 0 0 2 1 0 0 0 0 0 0 0 0 0 2 1 1 1 0 2 0 2 0 2 0 0 2 0 1 0 0 1 0 1 1 1 1 0 1 1 1 0 1 2 2 0 0 0 0 0 0 1 2 2 2 1 0 1 0 0 0 1 0 1 0 0 1 0 0 0 0 0 1 0 1 1 0 0 0 0 0 1 0 0 1 0 2 2 0 1 0 1 0 0 0 1 0 0 0 0 0 0 1 0 1 0 1 0 0 0 1 1 0 1 2 2 2 0 0 0 0 1 1 1 0 0 1 0 2 0 2 2 0 1 0 1 0 0 1 2 0 1 0 1 0 2 1 0 1 1 1 1 1 1 0 1 1 1 1 1 1 1 0 0 2 2 0 2 0 0 0 1 0 0 0 1 1 2 2 0 0 1 1 1 2 0 1 0 0 1 2 0 0 2 0 2 1 0 0 0 0 0 1 1 0 0 0 0 0 0 0 2 0 0 0 0 1 2 0 1 1 0 1 2 1 0 1 0 0 0 0 0 0 1 0 1
176 1 0 2 0 0 0 2 1 1 1 0 1 1 0 1 0 0 1 0 2 2 0 2 0 0 0 0 1 2 2 1 1 1 1 0 2 0 2 0 0 0 0 1 0 0 0 0 2 0 0 0 1 1 0 1 0 0 0 1 1 0 1 1 1 1 0 0 0 0 0 0 1 0 0 2 1 0 1 0 1 0 2 0 2 0 0 1 2 2 1 1 1 1 0 1 1 0 0 2 0 1 1 0 0 0 2 2 0 0 1 2 0 0 0 0 0 1 2 0 0 1 1 1 0 0 0 1 1 0 0 0 0 0 0 0 0 0 0 0 0 0 0 0 1 2 0 0 0 0 1 2 0 0 0 1 1 0 0 2 1 1 0 2 1 1 1 0 1 0 1 1 0 2 1 0 0 0 0 0 0 1 1 1 1 1 1 1 0 0 0 1 1 1 1 0 2 2 0 0 0 0 0 0 2 0 1 1 1 0 1 2 2 0 2 2 0 1 1 0 1 1 2 2 0 0 1 0 0 1 0 0 0 0 0 0 0 2 0 0 0 1 2 1 0 1 0 0 0 0 1 1 0 1 1 0 0 2 0 0 2 2 0 0 0 0 0 1 2 0 1 1 1 2 0 1 0 1 1 0 0 1 0 0 2 1 1 1 0 1 0 1 0 0 2 0 2 2 0 2 0 0 1 0 1 2 0 1 1 1 0 1 2 1 2 0 1 1 0 0 0 2 2 0 1 0 0 0 1 0 0 0 1 1 0 0 0 2 0 0 0 0 1 2 1 1 1 1 2 2 1 1 2 2 2 0 1 0 0 2 2 0 1 1 1 1 0 1 1 1 1 1 1 2 0 0 1 0 0 0 0 0 0 1 0 0 0 0 0 2 0 1 0 0 2 0 0 1 0 0 0 0 1 2 2 0 0 0 0 1 0 1 1 0 1 2 0 1 0 1 0 1 1 1 1 2 2 0 0 0 0 0 2 0 1 1 0 2 0 1 1 1 0 0 1 1 0 1 1 0 0 0 0 2 1 0 1 2 1 2 2 2 0 0 0 2 0 0 0 0 0 0 2 2 1 0 1 1 2 0 0 2 0 0 2 0 0 1 0 0 0 2 0 1 1 1 1 0 0 2 0 2 1 1 0 2 1 1 0 0 0 0 0 1 1 0 0 2 1 2 2 2 1 1 0 1 1 0 0 2 0 1 0 2 0 1 1 0 0 2 0 2 1 1 1 1 1 2 1 1 0 0 0 0 1 1 0 0 0 0 1 0 2 2 1 0 0 2 1 1 1 1 0 0 0 0 0 1 0 1 0 0 1 2 1 0 0 1 0 2 1 1 0 0 0 0 0 1 1 1 0 2 1 2 0 0 1 1 0 2 1 0 0 0 0 0 2 0 1 1 0 2 0 0 0 0 2 1 0 0 1 1 0 1 1 0 1 0 2 1 2 1 0 1 1 0 2 0 0 0 0 1 1 1 0 0 2 1 0 0 0 0 1 1 1 1 1 2 1 0 0 0 0 0 0 1 1 0 1 1 0 1 1 0 1 1 0 1 2 1 1 1 0 0 0 0 0 2 0 1 0 1 0 2 2 0 2 2 0 0 1 0 0 1 0 0 0 2 2 0 1 0 1 0 2 1 0 0 1 0 1 1 0 0 0 0 0 0 0 0 0 0 0 0 0 0 0 0 0 0 0 0 0 0 0 1 1 0 0 0 0 0 2 1 1 0 0 0 0 1 1 1 1 0 0 2 2 0 0 1 1 1 0 0 2 2 0 2 0 2 0 1 2 0 1 1 0 0 1 1 1 1 0 0 1 1 2 0 0 1 1 1 0 0 2 1 1 1 2 1 1 1 0 1 0 1 1 0 0 1 0 0 2 0 0 0 0 1 1 0 1 1 1 0 0 0 1 1 0 0 1 0 2 1 1 0 1 0 0 1 0 2 0 0 1 0 1 0 2 0 0 0 2 0 0 0 0 0 1 2 2 2 2 0 0 0 1 2 1 1 1 0 1 0 2 0 2 0 0 0 1 1 1 0 1 2 0 1 0 2 0 1 0 0 0 0 2 2 2 0 0 0 0 0 1 2 1 1 1 1 1 1 1 2 0 1 1 1 0 0 0 0 2 2 2 0 0 0 0 0 2 0 0 1 1 0 1 0 0 2 0 1 1 0 2 0 2 0 0 0 1 0 0 0 0 2 0 1 0 0 0 0 1 1 0 0 0 0 0 2 1 0 0 0 0 1 1 0 0 0 1 0
177 0 0 2 0 0 0 1 2 0 0 1 1 2 0 2 0 2 0 0 2 2 0 2 0 0 0 2 0 2 2 0 2 1 1 0 1 2 1 1 2 1 1 1 0 1 2 0 0 2 0 1 2 2 0 1 0 1 1 0 1 1 2 2 0 1 1 1 0 0 0 1 2 1 2 2 0 0 0 0 1 0 2 0 1 0 0 0 2 2 0 0 1 1 0 2 2 1 0 2 1 2 0 0 1 1 2 2 0 0 0 0 0 0 0 0 0 0 1 1 1 1 2 1 1 0 0 1 1 0 0 1 0 0 0 0 0 0 0 1 1 0 0 0 0 0 0 0 0 0 0 0 0 1 0 0 0 2 1 2 1 0 1 2 0 1 1 1 0 0 0 0 1 1 2 0 0 1 0 1 1 1 0 0 0 0 0 1 0 0 1 0 0 0 1 0 1 2 0 0 0 0 0 0 2 0 1 1 1 0 0 2 1 0 2 2 1 0 2 1 1 1 2 2 0 0 0 1 1 0 1 1 0 0 0 0 0 2 0 1 0 1 2 1 0 1 1 0 0 0 0 0 1 0 0 0 1 1 1 0 0 0 0 0 1 1 0 2 2 0 0 2 1 1 1 1 0 1 1 0 1 1 0 0 2 0 2 1 1 2 0 1 0 0 2 0 2 1 0 0 0 0 0 0 0 1 0 1 0 1 1 1 1 0 2 0 1 1 0 0 0 1 1 1 0 0 0 0 0 1 0 1 0 1 0 0 0 1 1 0 1 1 1 1 1 1 1 0 0 1 0 0 2 2 0 2 2 0 0 2 2 0 1 1 1 1 0 1 1 1 1 1 1 2 1 1 1 1 0 0 0 1 0 0 0 0 0 0 0 0 0 0 0 0 2 0 0 1 1 1 1 1 0 2 2 2 0 2 0 2 0 0 0 0 0 0 0 2 0 0 0 2 0 1 2 1 0 0 1 0 2 0 0 2 2 1 0 0 0 0 1 0 0 0 1 2 1 0 0 0 0 0 0 2 1 0 1 2 1 1 1 2 0 0 0 0 0 2 0 2 2 2 2 0 1 0 0 1 2 0 1 2 2 1 1 1 1 1 1 0 0 1 1 0 0 1 1 0 1 2 0 2 1 0 0 1 1 0 1 0 0 0 0 1 0 1 0 2 0 0 0 2 2 2 0 2 2 1 0 2 0 1 1 0 1 0 1 0 1 1 0 1 2 2 1 1 1 2 0 1 0 0 0 0 0 0 0 1 0 0 1 1 1 1 1 0 0 1 1 0 1 1 1 0 1 1 1 1 0 1 0 0 0 1 1 1 1 0 1 1 0 1 1 1 0 1 0 0 0 0 0 1 0 1 0 0 0 1 1 1 1 1 0 0 0 0 0 0 1 0 0 0 1 0 0 0 2 1 0 0 0 1 1 2 0 0 2 1 2 1 1 1 0 1 1 0 2 1 0 0 1 1 1 0 0 0 1 2 2 0 0 0 0 1 0 0 0 2 0 0 2 0 0 1 1 2 0 0 1 1 0 1 1 0 1 1 1 1 0 0 2 0 2 2 0 1 1 1 0 0 0 0 0 1 2 1 1 2 1 0 0 0 0 2 1 1 0 0 0 0 0 0 0 0 2 2 0 0 0 0 0 0 1 0 0 0 1 1 0 1 0 1 0 0 0 1 0 2 0 1 1 1 0 0 0 1 2 0 2 1 1 1 1 2 0 0 2 0 0 2 0 0 0 0 0 1 1 0 0 0 2 2 0 0 0 1 1 2 1 2 0 1 2 0 1 1 0 1 0 1 1 2 0 0 1 1 1 0 0 1 1 0 0 0 2 0 2 1 2 1 0 1 0 2 0 2 2 1 0 2 0 0 1 0 0 0 0 0 1 1 0 1 1 0 0 0 1 0 0 0 1 0 0 2 0 0 0 0 0 0 0 0 0 0 0 0 1 0 1 0 0 0 1 0 0 0 0 1 1 1 1 1 1 1 0 2 0 1 1 1 0 0 1 1 1 1 0 2 0 0 0 2 0 0 1 2 0 0 1 1 0 0 1 0 1 1 1 0 1 0 1 0 0 0 2 2 0 1 2 0 0 0 1 2 0 1 0 1 0 1 0 2 0 0 0 0 2 0 0 0 2 0 0 1 1 0 2 0 0 1 1 0 1 0 0 0 0 0 2 1 0 0 0 0 1 2 0 0 1 1 0 0 0 1 0 0 0 0 0 0 0 1 0 1 1 0 0 0 0 0 0 0
178 0 0 2 2 0 1 1 1 1 2 1 1 2 0 1 0 2 2 2 0 1 1 1 0 0 1 2 1 2 2 0 2 2 1 0 1 1 0 0 1 1 0 0 0 0 0 0 0 1 0 0 0 0 2 2 0 0 0 1 0 0 0 0 0 0 2 0 0 0 0 1 1 0 1 2 1 0 1 0 1 0 2 0 2 0 1 0 1 2 0 0 1 1 0 2 1 0 0 1 0 2 0 0 0 0 2 2 0 0 1 2 1 2 0 0 1 0 1 1 1 1 1 1 0 0 1 0 1 0 1 0 0 0 1 0 1 0 0 0 1 0 1 0 0 1 0 0 1 2 1 1 0 0 0 0 0 1 0 1 1 0 0 2 0 1 0 0 0 1 0 1 1 1 1 0 0 0 0 0 0 0 1 1 1 1 1 2 0 1 0 2 1 2 2 1 1 2 1 0 0 0 0 0 2 0 2 1 2 1 2 0 1 0 1 1 1 2 2 0 2 2 2 2 0 0 0 0 0 2 0 0 0 0 0 0 0 2 1 1 0 0 2 2 0 2 0 0 0 0 0 0 0 0 0 0 0 0 0 0 0 0 0 0 0 0 0 0 2 0 0 1 0 0 0 1 0 1 1 0 1 1 1 2 2 0 2 1 0 1 0 0 0 1 2 1 1 2 0 1 0 0 0 1 0 1 0 1 0 1 1 1 1 0 1 0 0 0 1 0 1 2 1 0 2 0 1 0 1 0 0 0 0 0 0 0 0 1 2 0 0 0 1 1 1 1 0 1 2 1 1 1 1 2 1 1 2 0 0 1 2 1 2 1 2 1 0 0 1 1 1 1 0 2 1 0 1 1 0 0 0 0 0 0 0 1 1 0 0 0 0 1 1 0 1 0 0 0 1 1 1 1 1 2 1 1 1 0 0 1 1 0 0 0 2 2 1 1 0 0 0 1 0 1 0 0 1 0 0 0 0 0 0 2 1 0 0 0 1 1 1 0 0 0 1 2 1 0 0 0 0 0 0 1 1 0 1 1 1 1 1 1 1 1 1 1 0 1 0 1 1 1 1 1 2 0 2 2 1 1 0 2 1 0 1 0 1 1 1 0 0 2 1 0 1 0 0 1 1 2 0 2 2 0 0 1 2 0 0 1 0 1 0 0 1 1 0 2 1 1 1 2 2 2 1 2 0 0 2 0 2 0 0 2 1 0 2 0 0 1 0 2 2 2 0 2 1 0 2 2 1 0 0 0 0 0 0 0 0 1 0 0 0 1 1 0 0 1 1 1 0 0 1 0 0 0 2 1 0 1 0 0 0 1 1 1 1 0 0 1 0 1 0 2 0 1 0 0 0 0 0 2 1 0 1 1 1 2 0 2 0 0 0 0 0 1 0 0 1 1 0 2 0 0 0 0 2 1 0 0 0 0 1 1 1 0 1 0 1 1 1 0 0 1 1 0 2 0 0 0 0 2 0 0 0 0 2 2 1 0 0 0 1 1 1 0 0 2 1 0 1 1 1 0 0 1 1 1 1 1 0 0 2 1 2 2 1 0 2 2 2 0 1 2 1 1 0 2 0 2 0 1 0 0 1 0 2 2 0 0 0 0 0 2 0 0 0 1 1 0 0 0 0 0 2 0 0 0 1 0 1 1 0 0 0 0 0 0 1 1 1 0 0 0 0 0 0 0 0 1 1 1 0 0 0 2 0 0 0 0 0 0 1 0 0 1 0 0 0 2 1 0 0 0 0 0 1 1 1 1 1 1 1 0 0 0 2 2 1 2 1 1 1 1 0 0 1 0 1 1 0 0 0 0 2 1 2 0 0 1 1 0 0 0 2 0 2 0 1 1 0 1 0 1 0 2 0 2 0 2 1 0 2 0 0 0 0 0 1 0 1 1 0 0 0 0 1 2 1 1 1 0 0 2 0 0 0 0 0 0 0 1 0 0 0 1 1 0 2 0 0 0 1 0 0 0 0 2 1 1 1 1 2 0 1 1 0 1 0 1 2 0 0 1 2 0 2 1 0 0 0 1 0 0 2 2 0 1 0 2 0 0 0 1 1 1 1 1 0 1 0 1 0 2 1 0 1 0 0 1 2 1 0 2 0 0 0 1 1 0 0 0 0 1 1 2 2 1 0 1 2 0 1 1 1 0 1 1 0 0 1 1 0 0 0 0 0 0 0 0 2 0 0 0 1 0 0 0 2 0 0 0 0 1 0 0 0 0 0 2 1 0 0 1 1 0 0 1 1 0 0 0
179 0 0 0 0 0 0 2 2 1 1 0 0 1 0 1 0 1 1 1 1 2 1 1 0 0 0 0 1 1 1 0 2 2 1 0 2 1 0 0 1 0 0 0 0 0 1 0 0 2 2 2 0 0 2 2 0 0 0 0 1 2 2 2 1 1 1 1 0 0 0 1 1 0 1 2 1 0 2 2 0 0 2 0 1 0 0 1 1 2 0 0 0 2 0 2 1 1 0 2 0 1 0 0 1 1 2 0 2 0 0 2 1 2 0 0 0 0 1 1 1 0 2 1 0 0 0 1 2 0 1 1 0 0 0 0 1 0 0 1 0 0 0 0 1 1 0 0 0 1 0 0 1 2 1 0 0 1 0 1 1 0 2 2 1 2 1 1 0 1 1 1 0 2 1 0 0 2 0 1 0 1 1 1 0 0 1 1 0 0 2 1 0 0 2 0 1 2 0 0 0 0 0 0 1 0 1 1 1 0 0 2 0 1 0 2 1 0 1 0 1 1 2 1 1 1 1 0 1 0 0 0 0 0 1 1 1 2 0 0 0 0 2 2 0 2 0 1 1 0 0 0 0 0 0 0 1 0 0 0 0 0 0 0 0 0 1 0 1 0 0 1 1 1 2 2 0 2 2 2 0 1 0 0 2 1 2 1 0 1 0 1 0 0 2 0 2 2 1 0 1 0 0 0 0 0 0 1 0 1 0 1 1 1 1 1 1 1 0 0 0 2 2 0 2 0 0 0 1 1 0 2 2 0 0 0 1 1 1 1 1 1 0 2 0 0 1 0 1 1 0 0 1 1 0 0 0 1 0 2 2 0 1 1 1 0 0 1 1 1 1 1 1 2 1 0 1 0 2 0 0 1 0 0 1 0 0 0 0 0 0 0 0 1 1 0 0 0 1 1 1 1 0 2 2 0 0 0 0 2 0 0 1 0 1 2 1 0 0 0 0 1 0 1 0 0 0 0 1 0 0 0 0 1 0 0 2 0 0 0 0 2 0 0 0 2 0 0 0 2 0 0 1 1 0 0 0 1 1 0 0 1 0 0 0 1 0 2 0 1 1 1 2 0 2 1 1 1 0 1 2 2 0 0 2 0 0 0 0 0 1 0 0 1 0 0 0 1 1 2 0 2 2 0 0 1 2 0 0 1 0 0 1 2 0 0 0 2 2 0 1 2 2 2 2 2 0 0 0 2 0 0 0 0 1 0 1 0 1 1 1 1 2 1 1 1 2 1 1 2 0 1 0 0 2 0 0 0 0 1 0 0 0 2 0 2 2 0 2 0 1 1 0 0 0 0 0 1 0 1 0 0 0 1 2 1 1 1 0 1 1 0 0 0 2 0 0 1 1 0 2 0 2 1 0 1 2 0 0 0 0 0 0 1 1 2 0 0 0 0 0 1 0 0 0 0 2 1 0 0 0 0 1 0 0 1 2 0 2 1 2 0 0 0 2 0 2 0 0 0 0 0 2 0 0 0 1 1 1 0 0 0 1 0 1 0 1 2 2 0 1 0 1 0 0 2 0 0 2 1 0 0 2 1 2 2 1 0 2 2 2 0 1 2 1 0 0 2 0 1 0 0 0 1 1 1 0 1 0 0 0 0 0 1 0 0 0 0 0 0 0 1 1 0 1 2 0 0 1 0 0 0 0 0 0 0 1 1 0 1 0 1 0 0 0 1 1 0 0 1 1 1 0 0 0 1 0 0 2 0 1 2 2 0 0 0 1 1 0 1 0 0 0 0 0 0 1 1 1 1 1 1 0 0 0 2 0 1 0 1 0 1 2 1 0 0 0 0 0 0 0 0 0 0 0 1 2 0 0 1 1 0 1 1 1 0 2 1 2 1 1 1 0 0 0 1 1 1 0 2 1 1 2 1 0 1 0 0 0 0 0 1 1 0 0 0 0 0 0 0 2 0 2 0 2 0 2 0 1 1 0 1 0 0 0 0 0 2 1 0 0 0 1 0 0 0 0 1 0 1 1 1 2 1 0 1 0 2 0 1 1 0 0 1 0 0 0 2 0 0 0 2 0 0 0 2 0 1 0 1 0 2 1 0 1 2 2 0 2 0 0 0 0 0 1 1 0 2 0 0 2 1 1 2 0 1 1 0 0 0 0 2 2 1 1 1 1 0 0 0 2 0 2 0 0 0 0 1 2 2 2 0 0 0 0 0 0 0 0 0 2 0 0 0 0 2 0 1 0 0 0 0 1 1 0 1 1 0 0 1 1 0 0 0 0 0 0 0 0 0 0 1
180 0 0 2 1 0 1 1 0 2 2 0 1 2 0 2 0 1 1 1 1 2 0 2 0 0 1 2 1 2 2 0 2 1 1 1 1 1 0 0 1 1 0 1 0 0 1 0 1 2 1 1 0 0 2 1 0 0 0 0 0 0 2 2 1 1 1 1 0 0 0 1 0 0 0 2 2 0 1 0 1 0 2 0 2 0 0 0 1 2 0 0 0 1 0 0 0 0 0 2 0 2 0 0 1 1 1 1 1 0 0 1 1 1 2 2 2 1 2 0 0 2 2 1 1 1 1 1 1 1 1 0 0 0 0 0 0 0 0 0 0 0 0 0 0 1 0 0 0 0 1 1 1 0 1 0 0 1 0 1 0 0 1 2 0 2 0 0 1 1 1 1 1 1 0 0 0 0 0 0 0 1 1 1 0 0 1 1 0 0 1 1 0 0 2 0 1 2 0 0 0 0 0 0 2 0 1 1 1 0 1 2 0 2 1 2 1 0 2 0 2 2 1 2 0 0 0 0 0 1 0 0 0 0 0 0 0 2 0 0 0 1 2 2 0 2 0 1 0 0 0 1 0 0 0 0 0 0 0 0 0 0 0 0 0 0 0 1 1 0 0 2 0 1 0 0 0 1 1 1 0 1 0 0 2 1 1 2 0 2 0 0 0 0 2 0 1 0 0 0 0 0 1 0 1 1 2 1 1 2 0 2 1 1 2 1 1 1 0 0 0 1 1 1 0 0 0 0 1 2 0 0 0 0 0 0 0 1 1 0 1 1 2 2 0 0 2 0 1 2 0 0 2 2 0 1 1 0 0 1 1 0 2 2 1 0 0 1 1 1 1 1 0 2 0 0 1 0 0 0 1 1 0 1 0 1 1 0 0 0 0 1 1 0 2 1 1 1 0 0 0 0 0 0 0 0 1 1 0 1 1 0 0 0 2 2 1 0 0 0 0 2 0 0 0 1 0 0 2 1 1 0 0 2 0 0 0 0 1 0 1 1 0 0 0 2 0 0 0 0 0 0 1 1 1 1 1 2 1 0 1 2 1 1 0 1 0 2 0 1 1 2 1 2 2 2 1 2 1 1 0 1 0 0 2 0 0 2 2 0 0 2 0 2 1 0 0 0 0 2 0 2 1 2 1 1 2 0 1 1 1 0 0 1 1 0 0 2 0 2 2 2 1 1 1 1 0 0 0 2 0 0 0 0 0 0 2 0 0 2 0 1 1 1 1 1 1 0 2 2 1 0 0 0 1 1 1 0 1 1 0 1 0 1 1 0 0 0 2 0 0 0 1 0 1 0 1 1 0 1 0 0 1 2 1 1 1 0 0 1 0 1 1 0 0 0 0 0 0 0 0 1 0 1 1 0 0 1 1 1 0 0 0 1 1 1 0 0 0 0 0 1 0 0 0 1 1 0 0 0 1 1 1 2 0 0 2 1 1 1 1 0 1 2 0 0 1 1 0 0 1 1 1 1 1 1 1 2 2 0 0 0 0 2 0 2 2 2 0 0 0 0 1 0 0 1 1 1 1 1 1 2 2 1 2 2 1 1 1 2 1 1 1 1 0 0 1 1 0 1 0 0 0 1 1 0 2 1 0 0 1 0 0 0 0 0 0 0 0 0 0 0 1 0 1 0 0 0 1 0 0 1 0 0 0 0 0 1 0 1 0 1 0 1 0 1 0 0 0 1 0 1 0 1 0 1 0 0 2 0 0 0 1 1 0 1 0 1 0 1 0 0 0 1 1 0 2 1 1 1 2 1 0 0 0 2 0 1 1 2 0 2 2 0 0 0 2 1 0 1 1 1 0 1 1 0 2 0 1 2 2 0 0 0 2 1 0 0 2 2 2 1 0 1 0 1 1 2 0 2 1 1 1 0 0 0 0 0 1 1 0 1 0 0 0 0 0 1 1 0 1 0 2 2 0 0 0 0 0 0 0 1 2 0 2 2 2 0 1 0 0 0 2 0 0 0 0 1 1 1 1 1 1 0 0 1 1 1 1 0 1 1 1 1 2 0 2 2 0 0 0 1 0 0 0 2 0 1 0 2 0 0 0 0 0 0 2 0 1 0 0 0 1 0 1 1 1 1 1 0 1 1 0 2 0 0 0 1 1 0 0 0 2 1 1 0 0 1 0 1 2 0 1 1 1 0 1 1 1 1 2 0 2 0 0 0 0 0 1 0 1 1 1 1 1 0 0 1 1 0 0 0 1 2 0 1 1 0 1 2 1 0 0 1 1 1 0 0 1 0 0 0
181 0 0 2 0 0 0 1 1 1 1 0 0 1 0 0 0 0 1 1 1 2 0 2 0 0 0 2 0 2 2 0 2 2 0 0 0 1 0 0 2 1 0 0 0 0 1 0 1 1 0 1 1 1 0 1 1 0 0 1 1 0 2 2 1 1 1 0 0 0 0 0 1 0 0 2 1 0 1 1 0 0 2 0 2 0 0 0 2 2 0 1 2 0 0 0 0 1 0 1 1 2 0 0 1 1 2 1 1 0 0 1 2 2 2 2 2 1 2 0 0 2 2 1 1 1 1 1 1 0 1 0 0 0 0 0 0 0 0 0 1 0 0 0 0 0 0 0 0 1 1 1 0 0 0 0 0 1 1 0 2 1 0 2 0 1 1 0 1 0 1 0 0 2 1 0 0 1 0 1 0 1 1 1 0 0 1 2 0 1 0 2 1 1 2 1 2 2 0 0 0 0 0 0 2 1 1 1 1 0 0 1 2 0 1 2 0 1 2 0 1 1 2 2 0 0 0 0 0 0 0 0 0 0 0 0 0 2 0 0 0 0 1 2 0 2 0 0 0 0 0 0 0 1 1 0 1 0 0 0 0 0 0 0 0 0 0 0 1 0 0 2 0 1 0 2 0 2 1 1 0 2 0 0 0 0 0 0 2 1 0 1 1 0 2 0 2 0 0 0 0 0 0 0 0 0 0 0 0 2 0 1 2 1 1 0 2 0 2 0 2 1 1 0 1 0 1 0 2 1 0 1 1 1 0 0 0 2 0 0 0 0 1 1 1 1 1 0 2 1 1 1 0 0 0 0 0 1 0 1 1 0 0 0 0 0 0 1 1 1 1 1 0 2 1 1 2 1 0 0 1 0 0 0 1 0 0 0 0 1 0 0 1 0 2 1 0 2 0 0 0 0 2 2 1 0 1 1 0 1 0 0 1 0 1 2 0 1 1 0 0 1 1 0 1 1 0 0 2 1 1 0 0 2 0 0 0 1 1 0 1 1 0 2 2 2 1 1 1 0 0 0 1 1 1 1 1 2 2 0 0 0 0 2 0 0 0 2 0 2 0 0 2 0 2 0 2 1 2 1 1 1 0 0 2 1 0 2 1 0 0 2 0 1 1 0 0 0 0 2 0 2 2 0 0 1 1 0 0 2 0 0 0 0 0 2 1 2 2 2 2 2 0 0 0 0 0 1 1 1 1 1 0 2 1 0 1 0 1 1 1 1 1 1 1 1 1 1 1 2 0 0 0 0 0 0 0 1 0 1 0 0 0 0 0 0 0 1 2 0 0 0 0 0 0 0 0 2 0 2 0 0 0 0 0 0 0 2 0 2 0 1 1 2 0 0 1 1 1 0 1 1 1 1 0 1 0 0 0 1 1 0 0 1 1 1 1 0 0 0 0 2 0 0 0 0 2 2 0 0 1 1 0 1 0 1 2 0 2 1 2 2 1 1 1 0 2 0 0 1 0 2 2 0 0 0 1 1 1 0 0 0 2 1 1 1 0 1 0 1 1 1 0 1 1 2 0 0 2 0 0 1 2 0 1 1 2 0 1 1 2 1 0 2 1 0 0 1 0 0 0 0 0 0 0 0 1 2 0 1 1 1 0 0 0 1 0 0 0 0 0 0 0 0 2 0 0 0 2 0 2 2 0 0 0 0 0 0 1 1 0 0 0 0 0 0 0 1 0 0 0 0 0 0 0 0 1 0 1 0 0 1 0 1 0 0 2 0 0 2 0 1 0 0 0 1 0 1 2 2 0 0 2 2 1 1 1 0 0 2 0 2 2 0 1 1 1 0 0 1 1 2 0 0 2 0 1 0 1 2 2 0 0 0 2 0 2 0 2 1 1 2 0 0 0 0 0 1 0 2 0 0 2 0 0 1 1 0 0 0 0 0 1 1 0 0 2 0 0 0 2 0 0 2 0 0 0 0 0 0 1 1 0 0 0 0 1 2 2 0 1 2 1 1 0 1 0 1 1 1 1 1 1 0 0 1 0 2 0 1 1 0 0 1 1 0 1 1 0 0 0 1 0 0 2 2 0 1 0 2 0 0 0 0 1 1 1 2 2 0 0 0 0 1 2 2 0 1 0 1 2 2 0 2 0 0 0 0 0 1 0 1 0 2 1 0 0 1 0 0 2 0 1 1 1 0 1 0 0 2 0 1 1 0 0 0 0 1 1 0 1 0 0 0 0 0 1 0 2 0 0 0 0 1 0 1 0 0 1 1 0 0 0 0 0 0 0 0 0 0 0 0
182 0 0 1 0 0 0 2 1 1 1 0 0 2 0 2 0 1 2 1 1 1 0 2 0 0 0 1 2 1 1 1 2 1 0 0 1 0 0 0 1 1 0 0 1 0 0 0 2 0 0 0 1 1 1 2 0 0 0 0 1 1 2 2 0 1 1 1 0 0 0 1 1 0 1 2 1 0 1 0 1 0 0 2 0 0 1 0 2 2 0 0 0 1 0 2 1 2 0 2 1 2 0 0 1 1 1 2 1 0 0 2 1 1 1 1 1 0 1 1 1 0 2 2 1 1 1 1 2 0 0 1 1 0 0 0 1 0 0 0 2 0 0 0 0 1 0 0 1 1 0 0 0 0 0 0 0 2 0 0 1 1 2 2 0 1 2 0 0 1 1 0 1 1 2 0 0 0 0 0 0 0 0 0 0 0 1 1 0 0 1 1 0 0 2 1 1 2 0 0 0 0 0 0 2 0 1 0 0 0 0 1 2 0 2 2 0 0 1 0 1 1 2 1 1 1 0 0 1 2 0 0 0 0 0 0 0 2 0 0 0 0 2 1 0 1 1 0 1 1 1 1 0 0 0 2 2 2 0 0 0 0 0 0 1 0 0 0 0 0 0 2 0 1 0 0 0 2 2 2 0 2 1 1 2 0 2 1 0 1 0 0 0 0 1 1 2 2 0 1 0 0 0 1 0 1 0 0 1 2 0 1 2 0 1 0 1 0 0 0 0 2 2 1 1 0 0 0 1 1 0 1 1 0 0 0 0 1 1 1 1 1 1 0 0 0 1 0 2 0 0 0 1 2 1 1 2 0 0 2 2 0 1 1 1 0 0 1 2 0 0 0 2 1 0 0 2 0 1 0 0 0 0 0 1 0 0 0 0 0 0 2 1 0 2 1 1 0 1 1 0 1 1 1 0 0 1 0 0 1 1 1 0 0 2 2 1 2 0 0 0 2 1 1 0 1 2 0 1 1 0 0 1 0 0 0 0 1 1 0 1 1 0 1 1 1 0 1 1 0 0 1 1 1 1 1 1 1 1 1 1 2 0 0 0 2 0 0 0 0 0 0 1 1 2 0 2 0 2 0 2 2 1 0 1 0 1 0 0 1 2 1 0 2 1 0 0 0 0 1 1 1 2 1 1 0 1 1 0 0 0 0 0 1 0 1 1 1 0 1 1 2 1 1 0 1 1 2 0 2 0 1 0 0 0 0 2 0 0 1 1 1 0 0 0 2 2 2 0 0 0 0 0 0 0 2 0 0 1 1 0 0 0 2 1 1 1 2 0 2 0 0 2 0 1 0 2 1 0 1 0 0 0 1 0 0 0 0 0 1 0 1 0 0 0 0 0 0 0 0 1 1 1 2 0 1 1 1 0 1 0 0 0 1 1 2 0 0 0 0 0 1 0 0 0 0 1 2 0 0 1 1 0 2 0 1 2 2 1 1 0 0 0 0 2 0 2 0 0 0 0 2 1 0 0 0 1 2 1 0 0 0 0 0 1 0 0 1 0 1 1 1 0 0 0 2 1 0 1 1 0 2 2 0 2 2 2 1 2 1 1 0 0 1 1 0 0 2 0 0 0 1 0 0 2 0 0 1 1 0 1 0 0 2 0 0 0 0 0 0 0 0 0 1 1 0 0 0 1 0 1 2 0 0 1 1 1 0 2 2 2 0 0 0 0 1 0 0 0 0 0 0 0 0 0 0 0 0 0 0 0 0 1 1 0 1 1 2 0 0 0 0 0 0 0 0 2 1 1 1 2 1 1 1 2 2 0 2 1 2 0 1 2 1 0 0 0 1 0 2 1 1 0 0 0 1 0 1 1 1 0 0 1 1 0 0 1 1 2 1 1 2 0 1 0 1 1 2 0 2 0 0 1 0 0 0 0 0 0 0 0 0 2 0 2 2 0 1 1 0 1 0 1 1 0 0 0 1 0 0 0 2 0 0 0 1 2 1 1 0 0 0 1 2 0 1 0 1 0 0 1 1 2 0 1 1 0 1 0 2 0 0 1 2 2 1 2 2 0 0 1 0 0 0 2 0 1 1 1 1 0 0 2 0 2 2 1 2 2 0 0 0 0 0 0 0 0 0 1 1 1 1 1 1 0 2 2 1 0 0 0 0 1 1 1 1 1 2 0 2 2 0 2 0 1 1 1 0 0 0 2 0 1 0 0 0 0 0 1 0 1 1 0 0 1 0 0 0 2 0 0 0 0 1 0 0 0 1 2 1 0 0 0 0 0 0 0 0 0 0 0 0
183 0 0 1 0 0 0 1 1 1 1 0 0 0 0 1 0 1 1 2 0 2 0 2 0 0 0 1 0 2 2 0 2 2 1 1 2 2 0 0 1 1 0 1 1 1 0 0 0 2 0 1 0 2 0 2 0 0 0 2 0 0 2 2 0 1 1 1 0 0 0 0 2 0 1 2 1 0 2 0 2 0 2 0 2 0 0 1 1 2 0 0 1 0 0 0 0 1 0 1 1 2 1 0 1 1 2 1 1 0 1 2 1 2 1 1 2 0 1 1 1 0 2 2 2 2 1 2 2 0 0 0 2 0 0 0 2 0 0 1 0 0 0 0 0 0 0 0 1 1 0 0 0 0 2 1 0 1 0 2 2 0 2 2 0 2 1 0 1 1 0 0 0 2 2 0 0 1 0 1 1 1 1 1 0 0 1 1 0 0 1 0 0 0 1 0 0 2 0 0 0 0 0 0 2 0 1 0 0 0 1 0 1 1 0 2 1 0 1 1 0 0 2 2 0 0 1 0 0 1 0 0 0 0 0 0 0 2 0 0 0 1 2 2 0 2 0 1 1 0 0 0 0 0 0 0 0 2 1 0 1 1 1 0 0 0 0 0 1 1 0 2 1 2 0 0 0 0 1 0 1 1 0 0 1 1 1 2 0 2 0 0 1 0 2 1 1 0 0 0 0 0 0 0 0 0 1 0 1 1 0 1 2 0 1 0 2 1 0 0 0 2 0 1 1 0 0 0 1 0 0 2 0 1 0 0 0 0 2 1 1 1 1 1 0 0 0 0 1 2 0 0 2 2 2 0 0 1 0 0 0 0 1 0 1 0 0 1 1 1 1 1 0 1 1 1 1 1 0 0 0 0 0 0 0 0 0 0 0 0 0 0 0 0 2 0 0 1 0 0 0 0 2 2 1 0 1 0 0 1 1 0 1 0 1 2 1 0 0 0 0 2 0 0 0 1 0 0 1 1 0 0 2 0 0 0 0 1 1 0 1 1 0 1 1 2 1 0 2 0 0 1 1 2 1 1 1 2 2 1 1 2 0 0 0 1 1 0 0 0 1 1 2 1 0 0 0 1 2 1 1 0 0 0 2 0 0 2 2 0 0 2 1 0 0 1 1 1 1 2 0 1 2 0 1 0 2 0 0 0 1 1 1 2 0 0 0 2 1 1 2 2 2 2 1 2 1 0 0 2 0 0 0 0 0 0 1 1 0 2 0 0 2 2 0 2 0 1 1 1 1 0 0 0 0 0 0 0 0 0 0 0 0 2 1 1 1 0 1 0 0 0 0 0 0 0 0 1 0 1 1 0 0 0 1 1 1 0 0 0 0 0 0 0 1 1 0 1 1 0 1 1 0 2 0 0 1 0 0 1 0 0 0 0 0 0 0 0 0 0 0 1 1 1 0 0 1 2 0 0 1 1 0 1 0 0 2 0 2 1 1 2 0 1 1 0 2 0 0 0 0 2 1 0 0 0 1 2 2 1 0 0 1 2 0 1 1 2 1 0 1 0 0 0 0 1 1 0 1 1 1 1 2 0 2 2 0 0 1 1 1 0 1 2 0 1 0 2 0 1 0 0 0 1 2 0 1 2 0 0 1 0 0 1 0 1 0 1 1 0 0 0 1 0 2 2 0 0 1 0 1 1 0 0 1 1 0 0 0 0 0 0 1 0 0 0 0 0 0 0 0 0 0 0 1 1 1 0 0 0 0 0 2 1 0 0 1 0 0 2 0 0 2 0 0 0 1 1 1 1 1 1 0 0 0 0 2 2 0 2 0 0 2 1 0 0 1 0 1 2 1 1 0 0 1 1 1 1 1 1 0 0 0 0 1 0 1 0 1 1 0 1 0 0 0 0 0 0 0 1 1 1 2 0 0 0 0 0 1 1 0 1 2 0 0 0 1 2 1 0 1 0 1 1 1 0 1 1 0 0 0 2 0 0 1 0 0 0 1 0 0 0 1 2 0 2 1 0 1 1 2 2 2 0 1 1 0 1 1 1 0 0 1 0 1 0 1 2 0 0 0 1 0 0 2 1 1 0 1 1 0 0 0 1 1 1 1 2 2 0 0 0 0 1 1 1 0 2 1 0 2 2 2 2 0 1 1 1 1 0 0 0 0 2 1 0 1 0 0 0 1 0 1 0 0 1 1 1 1 1 0 1 0 1 0 0 1 0 0 0 0 0 0 0 0 1 0 1 2 0 0 0 1 1 0 0 0 0 0 2 1 0 0 0 0 1 0 1 1 1 1 1
184 0 0 1 0 0 0 2 0 2 2 0 0 0 0 0 0 1 1 1 1 2 0 0 0 0 0 1 0 2 2 0 1 0 2 2 2 1 1 0 1 1 0 1 0 1 0 0 1 0 0 0 1 1 0 1 0 0 0 1 1 0 1 1 0 0 2 0 0 1 1 2 2 0 1 2 1 0 0 0 1 0 1 1 0 0 1 0 1 1 0 0 1 1 0 1 0 1 0 2 1 1 0 0 0 0 2 1 1 1 0 1 0 2 0 0 1 0 0 2 2 0 2 1 1 1 1 2 2 0 0 0 0 0 0 0 0 0 1 0 1 0 1 0 1 2 1 1 0 1 1 1 0 0 0 1 1 2 0 1 0 1 1 2 0 1 0 1 0 1 1 2 0 2 1 0 0 1 0 1 0 0 0 0 0 0 1 1 0 0 1 1 1 1 2 0 1 2 0 0 0 2 0 0 2 0 1 2 0 0 0 1 2 0 2 2 2 1 2 1 0 0 1 1 1 0 2 0 0 2 0 0 0 0 0 0 0 2 0 0 0 0 2 2 0 2 0 0 0 0 0 1 0 0 0 0 0 2 1 1 0 1 0 0 0 0 0 0 1 0 0 2 0 1 0 0 0 0 2 0 1 0 1 1 1 0 2 2 0 2 0 0 0 1 2 1 1 1 0 1 0 0 1 0 1 0 1 1 0 1 0 1 2 0 2 0 2 1 1 0 2 1 1 0 1 0 1 0 2 0 0 0 0 1 0 0 0 0 2 2 1 2 2 2 1 1 1 1 2 2 1 1 2 2 1 1 1 0 0 1 2 1 2 1 2 1 0 1 2 0 0 0 1 1 0 1 2 0 1 0 1 1 0 0 0 1 1 0 0 0 0 1 0 0 2 0 0 0 0 0 0 0 1 2 1 1 1 2 0 2 0 0 2 0 0 2 0 1 0 0 0 2 0 1 2 1 1 0 2 0 1 0 0 1 1 1 1 2 0 1 1 1 0 0 0 1 0 0 1 0 0 0 1 1 1 1 1 1 1 1 1 1 0 0 0 0 0 1 0 1 1 1 2 0 1 1 0 1 2 0 2 0 2 2 1 1 0 1 0 0 0 1 1 1 1 0 0 1 1 2 0 2 1 1 0 1 2 1 0 1 0 0 0 1 0 1 0 2 1 0 0 2 2 2 1 2 0 0 1 1 1 0 0 0 1 0 2 0 0 0 0 2 1 1 1 1 1 2 0 2 0 0 0 0 1 0 0 0 0 1 1 0 1 1 0 1 1 1 1 1 1 1 1 0 0 0 1 0 0 0 0 0 1 1 1 0 0 0 0 0 2 0 0 2 0 0 0 0 0 0 1 1 0 1 0 0 1 0 0 1 1 0 0 1 0 1 0 0 0 0 0 1 0 0 0 0 2 2 0 0 1 1 1 1 1 1 1 0 2 2 1 2 0 1 1 0 2 1 0 0 0 1 1 1 0 0 0 1 1 0 0 0 1 0 2 2 0 2 1 0 1 1 0 0 0 2 0 0 1 1 0 1 1 1 1 1 0 0 2 2 2 0 1 2 0 1 0 2 0 1 0 0 0 0 1 0 1 2 0 0 1 0 0 2 0 1 0 0 0 0 0 0 1 0 0 1 0 0 0 0 0 0 1 0 2 2 1 0 1 1 0 0 0 0 0 0 0 0 0 0 0 0 0 0 0 0 0 0 1 0 0 1 0 0 0 2 0 1 0 1 0 0 0 1 1 0 0 1 1 1 2 1 1 1 1 2 0 1 1 2 0 2 1 0 0 0 0 0 0 0 0 0 0 0 0 1 0 1 1 1 0 0 0 0 0 0 0 0 1 1 1 1 0 2 0 2 1 1 0 2 1 1 2 0 0 1 1 0 1 0 1 1 0 0 0 0 0 1 1 0 1 0 0 2 0 0 0 0 0 0 0 1 0 0 0 1 1 1 2 0 0 0 1 0 0 0 0 2 1 2 2 2 2 0 0 0 1 1 0 2 1 0 1 0 0 0 0 1 0 0 0 1 1 0 2 0 1 2 0 1 1 2 1 0 1 1 1 2 0 2 0 2 0 1 1 0 1 2 0 0 2 2 0 1 0 0 0 1 0 1 0 0 2 2 2 0 0 0 0 0 2 0 2 0 0 1 1 1 1 2 1 1 0 0 1 0 1 0 1 0 1 0 0 0 0 1 1 0 2 0 0 0 1 2 0 1 0 0 0 2 1 0 0 0 0 0 0 1 1 0 0 0
185 0 0 1 0 0 0 2 2 0 0 1 0 0 0 0 0 2 2 1 1 2 0 1 0 0 0 1 0 1 1 1 1 1 1 0 1 1 1 0 0 0 1 1 0 0 0 0 2 0 0 0 1 2 0 2 0 0 0 0 0 1 1 1 1 1 1 0 0 0 0 1 2 0 0 2 2 0 1 0 1 0 2 0 0 0 0 1 2 2 0 1 0 2 0 2 1 2 0 2 2 2 0 0 1 1 2 1 1 0 1 2 0 1 1 2 1 1 1 1 1 0 2 1 1 1 1 1 1 0 0 0 0 0 1 1 0 0 1 0 1 0 0 0 1 2 0 0 0 0 0 0 0 0 0 0 0 0 0 1 1 0 1 2 0 2 0 0 1 1 1 0 1 1 1 0 0 0 0 0 0 1 0 0 0 0 0 1 0 0 0 0 1 1 1 0 2 1 0 0 0 0 0 0 2 0 0 1 1 0 0 2 0 0 1 2 1 1 2 0 1 1 2 1 1 1 1 0 0 2 0 0 0 0 0 0 0 2 0 0 0 0 2 1 0 1 1 0 0 0 0 0 0 1 1 0 0 0 0 0 0 0 0 0 0 0 0 0 0 0 0 2 0 2 0 0 0 1 2 1 1 1 0 0 1 1 0 0 0 0 0 0 0 1 2 1 1 0 0 0 0 0 1 0 1 1 0 1 2 2 0 1 1 1 1 0 1 1 1 0 1 2 1 1 1 0 0 0 1 1 0 1 1 1 0 0 0 0 2 2 1 2 2 2 1 1 1 1 2 0 0 0 0 1 0 1 1 0 0 1 1 0 2 1 2 0 0 0 1 1 1 1 0 2 0 0 1 0 1 0 0 0 0 1 0 0 0 0 0 0 0 0 0 0 2 0 0 1 0 0 0 0 0 2 2 0 0 1 0 1 0 0 0 1 1 2 0 1 0 1 0 1 0 2 1 2 0 2 2 0 0 1 0 2 0 0 1 0 0 0 2 0 0 0 1 2 0 0 0 0 1 0 0 0 0 0 0 0 0 0 1 1 0 0 0 2 0 0 0 0 0 0 2 0 0 0 0 2 2 0 1 2 0 0 2 1 0 1 1 0 1 0 0 1 0 0 0 0 0 1 1 1 2 0 0 0 2 0 1 0 0 2 0 2 0 0 0 2 1 1 1 2 2 2 2 2 0 0 1 1 1 1 0 2 1 0 2 0 1 0 0 2 1 0 0 2 0 0 2 2 0 1 0 0 0 1 0 1 0 0 1 0 0 0 0 0 0 1 2 0 0 2 2 0 1 0 2 1 0 1 0 0 0 1 1 0 0 0 0 1 0 0 1 0 2 1 1 0 0 0 0 1 1 1 0 1 1 1 0 1 1 0 0 0 0 0 0 0 0 0 0 1 0 0 0 0 2 2 0 0 1 1 2 1 0 1 2 0 2 1 1 0 1 2 0 0 1 0 0 0 0 1 2 0 0 0 1 2 2 0 0 0 0 0 0 0 0 2 1 1 0 1 0 0 1 1 1 0 2 0 1 0 2 1 1 1 2 1 1 1 1 1 0 0 0 0 0 2 0 2 1 1 0 1 1 0 1 1 0 0 0 0 0 1 1 1 0 0 0 0 0 0 2 0 2 2 0 1 0 1 0 1 0 0 0 0 1 1 0 1 0 0 0 1 0 0 0 0 0 0 0 0 0 1 1 2 0 1 2 2 0 0 2 1 1 0 0 2 0 0 0 0 0 1 1 0 1 1 1 2 1 1 0 0 0 2 0 2 0 2 1 0 2 0 0 0 0 1 0 1 1 1 0 0 1 1 2 0 0 1 1 0 1 1 1 0 1 2 2 2 1 2 0 0 0 1 0 1 0 2 0 0 2 0 0 2 2 1 2 0 1 0 0 0 0 0 0 0 0 0 2 0 0 2 0 0 0 1 1 0 0 2 0 0 0 1 1 1 2 0 0 0 1 0 0 0 0 0 1 1 2 2 1 1 1 1 0 1 1 1 0 1 2 0 2 0 2 2 0 0 0 2 0 0 2 1 1 1 0 1 0 0 0 0 0 0 1 0 2 0 0 0 0 2 1 1 1 2 2 0 1 1 0 2 0 0 0 0 2 0 1 0 2 2 1 0 0 0 0 0 2 0 1 0 0 0 1 0 0 1 1 0 1 0 2 0 2 0 2 1 0 0 0 0 0 2 0 2 0 0 0 0 0 1 0 0 0 0 0 2 0 1 0 0 0 1 0 0 0 1 1 0
186 1 0 1 1 0 0 2 2 0 1 0 1 1 0 1 0 0 2 0 2 2 0 2 0 0 1 1 1 2 2 1 1 1 0 0 2 1 0 0 1 1 0 1 1 1 0 0 2 0 0 0 2 2 0 2 0 0 0 0 1 1 1 2 0 1 1 0 1 1 0 1 1 0 0 2 2 1 1 1 1 0 2 0 0 0 0 0 1 2 0 0 1 0 0 0 0 1 0 2 0 2 0 0 0 0 2 2 0 0 2 2 1 2 2 2 2 0 2 0 0 0 1 0 0 0 0 1 1 1 0 0 0 0 0 0 0 0 0 0 0 0 0 0 1 2 0 0 0 1 1 1 0 0 0 0 0 1 2 1 1 2 1 2 1 2 1 1 0 0 0 0 0 2 0 0 0 2 0 2 0 1 0 0 0 0 0 1 1 0 2 0 1 1 2 1 2 2 0 0 0 2 0 0 2 0 1 0 0 0 1 1 2 0 0 2 0 0 1 1 1 1 2 2 0 0 1 0 0 1 0 0 0 0 0 0 0 0 0 0 0 0 2 2 0 2 0 0 0 0 0 1 0 0 0 1 1 1 0 0 0 0 0 0 0 0 0 0 2 0 1 1 1 2 0 0 0 0 1 0 1 1 0 0 2 2 1 0 1 2 0 2 0 0 2 0 2 0 0 0 0 0 1 0 1 0 0 0 0 1 0 1 2 0 2 0 2 0 0 0 2 0 1 0 1 0 1 0 1 1 0 0 2 0 0 0 0 2 0 0 0 0 1 2 0 0 1 1 1 2 1 1 2 2 1 1 1 1 0 0 1 1 2 1 2 0 0 1 1 1 1 1 1 2 1 1 2 1 0 0 0 1 0 0 0 1 1 0 0 2 0 0 1 0 2 1 1 0 1 1 1 1 0 1 1 1 0 1 0 1 0 0 0 0 2 2 1 0 0 0 0 1 1 1 1 1 2 2 2 0 0 0 1 0 0 0 0 2 1 0 0 2 0 1 1 1 0 0 0 0 1 0 2 2 2 2 2 2 2 1 0 1 0 0 0 2 0 0 0 0 0 1 2 1 0 0 0 0 2 0 2 2 2 0 1 0 0 2 2 0 0 2 1 1 0 0 0 1 1 2 0 2 2 0 0 1 2 1 0 0 0 1 0 1 1 0 0 2 2 2 2 2 2 2 0 2 1 1 0 2 0 2 0 0 2 0 2 0 0 1 0 1 1 2 1 2 0 0 2 2 0 0 0 0 1 0 0 0 2 0 0 2 1 2 0 0 0 0 2 0 1 1 2 1 1 0 2 1 0 1 1 0 0 0 2 1 1 0 0 0 0 0 2 0 0 0 0 0 0 0 0 2 2 0 0 2 2 1 0 1 1 1 0 0 0 0 0 0 1 0 1 1 0 1 0 0 1 1 0 0 0 0 1 2 0 0 2 0 2 2 2 2 0 0 2 0 2 1 0 0 1 1 0 1 0 0 2 2 2 0 0 0 1 1 0 0 1 1 1 1 1 1 1 0 0 2 1 1 1 1 0 0 1 1 1 0 0 0 2 2 2 1 1 2 1 0 0 2 0 2 0 1 0 1 2 0 2 2 0 0 2 0 1 1 1 1 0 1 1 0 0 0 0 0 1 0 0 0 0 0 0 2 0 0 0 0 1 1 0 1 0 1 0 0 0 1 0 1 0 0 0 0 0 0 1 0 0 0 2 0 0 1 1 2 0 0 1 0 0 2 1 0 0 1 1 0 2 1 0 1 2 1 1 0 2 2 1 1 0 2 1 1 2 1 0 0 0 0 1 2 1 1 0 0 2 0 0 0 0 2 2 0 1 1 1 0 2 0 2 2 2 2 0 0 0 0 1 0 0 1 1 1 2 0 0 0 0 0 0 0 1 1 1 0 0 0 1 0 0 0 1 0 2 1 1 0 1 1 1 1 0 1 0 0 0 0 2 0 1 0 0 0 1 0 0 1 0 0 0 0 1 1 0 1 0 0 0 0 1 1 1 0 2 0 2 0 2 2 0 0 0 2 0 0 2 0 1 2 1 1 0 0 2 0 2 1 1 0 2 0 0 0 0 1 1 1 2 1 0 0 1 1 0 2 0 0 0 2 0 0 0 0 1 2 2 1 2 0 0 0 1 0 1 0 0 0 1 1 0 0 1 1 1 0 0 0 1 0 0 0 1 0 1 1 0 2 0 0 1 0 0 0 2 2 0 0 0 0 0 2 1 0 0 0 0 0 0 1 0 1 0 0
187 0 0 2 2 0 1 2 1 1 1 0 1 0 0 0 0 0 0 0 2 2 0 0 1 1 1 1 1 2 2 1 1 1 1 0 1 1 0 0 2 1 0 0 0 0 0 1 2 1 0 1 1 1 1 1 0 0 0 1 1 0 0 1 0 0 0 0 0 0 0 2 2 0 1 2 1 1 1 2 0 0 2 0 2 0 0 0 2 2 1 2 0 1 0 2 0 1 0 1 1 2 0 0 1 1 2 0 2 0 0 2 0 1 0 0 1 0 1 1 1 1 2 2 0 0 0 1 1 0 1 0 0 0 0 0 0 0 0 2 1 0 0 0 1 1 1 0 2 2 0 0 0 0 0 0 0 2 0 0 1 0 1 1 0 1 2 0 1 1 1 1 1 1 2 0 1 0 0 0 0 0 2 2 0 0 2 2 0 2 0 2 0 0 1 0 2 1 0 0 0 0 1 0 0 0 1 2 1 0 0 2 1 0 2 1 0 0 0 0 0 1 2 2 0 0 2 0 0 2 0 0 1 1 1 1 1 2 0 0 0 0 2 0 0 0 0 0 0 0 0 0 1 0 0 1 1 0 0 0 0 0 0 0 0 0 0 0 1 1 1 2 0 2 0 0 0 2 2 2 0 2 1 1 1 0 2 0 1 1 0 0 1 0 2 0 2 2 0 2 0 2 0 2 0 0 1 0 0 2 0 2 2 0 2 1 1 1 1 0 1 2 1 0 1 0 0 1 1 2 0 1 2 1 0 0 0 0 2 0 0 0 0 1 1 1 1 1 2 0 0 0 1 1 0 1 1 1 0 1 2 1 2 2 2 1 0 1 1 1 1 1 1 2 0 0 0 0 1 0 1 0 0 0 2 0 0 0 0 0 0 0 1 0 1 0 0 1 1 1 1 1 1 2 1 1 1 2 1 2 0 0 1 0 0 1 0 1 0 0 0 1 0 0 0 0 1 0 0 0 1 0 0 2 2 2 0 1 0 1 1 1 1 1 0 2 0 0 0 0 0 1 1 2 1 1 1 2 2 0 1 0 0 0 0 1 1 2 0 1 1 2 1 1 1 1 1 2 1 1 2 1 1 0 2 0 0 1 0 0 0 1 0 1 0 0 0 1 1 1 2 1 1 1 0 1 1 0 0 0 0 2 0 1 0 1 0 2 2 1 2 2 2 2 0 2 1 2 0 2 0 2 0 1 0 0 2 0 1 0 1 1 1 1 1 1 1 2 1 1 0 0 0 0 1 1 0 1 0 1 0 0 0 1 1 0 0 0 2 0 1 0 0 0 0 0 0 1 0 1 1 0 0 1 1 0 0 0 0 1 0 2 0 1 0 0 0 0 0 0 0 2 2 1 0 1 1 1 0 0 0 0 0 0 0 0 1 0 1 1 1 1 0 0 0 1 1 0 0 0 1 1 0 2 0 0 2 0 2 1 2 2 0 1 1 0 2 0 0 0 0 2 0 2 0 0 0 2 1 0 0 0 1 1 1 1 1 2 1 0 1 1 0 1 1 2 0 0 1 1 0 0 2 0 1 1 2 1 1 0 1 0 0 1 1 0 0 2 0 2 0 0 0 1 2 0 1 2 1 0 0 0 0 2 0 0 0 1 1 0 1 0 0 0 2 0 0 0 1 0 0 0 0 0 0 0 1 1 0 1 0 1 1 1 0 0 0 0 0 0 0 0 0 0 0 0 0 0 2 1 0 1 1 1 0 0 2 0 0 2 0 0 1 0 0 1 1 1 1 2 0 0 0 0 0 2 0 2 0 2 1 0 2 0 1 1 0 1 0 1 1 1 0 0 1 1 1 0 1 1 1 0 0 0 1 0 1 1 2 2 2 2 0 1 0 1 1 1 1 2 1 0 2 0 0 2 2 0 0 0 0 1 0 0 0 0 0 2 1 1 0 0 2 2 0 0 0 0 0 1 0 1 0 0 0 0 0 0 1 0 0 0 1 2 0 1 0 2 0 0 0 1 2 0 0 0 1 1 0 2 0 0 0 1 1 0 2 2 0 0 0 1 0 0 2 2 0 0 0 2 0 1 1 0 1 1 1 1 1 0 0 0 0 0 1 1 0 0 0 1 2 1 0 2 0 0 0 2 0 0 0 2 2 1 0 0 1 0 0 0 2 0 1 0 1 0 1 1 2 1 1 1 1 0 0 0 0 1 1 0 0 0 0 0 1 0 0 0 2 0 0 0 1 1 0 1 1 1 2 2 0 0 0 1 0 0 1 0 0 0 1 1
188 0 0 1 0 0 0 2 2 0 1 0 0 1 0 0 0 0 2 2 0 0 0 2 0 0 0 2 0 2 2 1 0 0 2 0 2 1 0 1 1 1 2 2 0 1 1 0 2 1 0 0 0 0 2 2 0 0 0 1 1 0 0 0 0 0 1 0 0 0 0 0 2 0 2 2 0 0 1 1 0 0 2 0 2 0 0 0 1 1 0 0 1 2 0 1 0 2 0 2 2 2 0 0 1 1 2 0 1 1 0 1 1 1 1 1 1 0 0 2 2 0 1 2 1 1 1 0 1 0 2 0 0 0 0 0 0 0 0 1 2 0 0 0 0 0 0 0 0 0 0 2 1 1 0 0 0 0 0 1 1 0 1 1 0 2 1 1 0 1 0 1 1 1 1 0 0 0 0 0 0 0 0 0 0 0 0 1 0 0 1 1 0 0 1 0 0 2 0 0 0 1 0 1 2 0 1 2 2 0 0 1 1 0 1 2 1 0 2 2 0 0 2 2 0 0 1 0 0 0 0 0 0 0 0 0 0 2 1 1 0 0 2 1 1 2 1 0 0 0 0 0 0 0 0 1 1 2 0 0 1 1 1 0 0 0 2 1 1 1 0 2 0 2 0 0 0 1 2 1 1 0 1 1 2 1 1 0 1 1 0 1 0 0 2 1 2 0 0 0 0 0 0 0 0 0 1 0 1 1 1 1 2 0 1 0 1 0 0 0 1 1 0 0 1 0 0 0 2 0 0 0 0 2 0 0 0 1 0 1 0 1 0 1 0 0 1 0 2 1 1 1 2 2 0 2 2 0 0 1 1 0 1 0 1 0 0 1 2 0 0 0 0 2 0 0 2 0 0 0 0 0 0 1 0 1 2 1 1 0 0 0 0 0 2 1 0 0 0 0 0 0 1 2 1 1 1 0 0 2 0 0 0 0 2 2 2 1 0 1 0 1 0 1 0 1 1 0 1 0 0 0 0 2 1 1 0 0 0 0 2 1 0 1 2 2 0 0 1 0 0 0 1 2 1 1 1 1 1 0 1 1 2 2 0 0 0 1 0 0 0 0 2 0 1 0 1 2 1 1 2 0 1 0 1 0 1 2 1 0 0 2 0 0 1 0 0 1 1 2 0 2 1 1 1 1 1 0 0 0 0 0 0 1 0 1 0 1 0 1 1 1 2 2 1 2 0 0 0 2 0 0 0 1 0 0 0 0 0 0 0 2 2 0 0 2 1 0 2 2 2 0 0 0 1 0 0 0 0 0 0 0 1 1 1 0 0 0 0 0 0 0 0 0 0 1 2 0 0 0 0 0 0 0 2 1 1 0 0 1 0 0 1 1 0 0 0 0 0 0 0 2 0 1 1 0 0 0 0 0 1 0 0 2 1 1 0 0 1 1 1 2 0 0 0 2 0 1 0 0 1 1 0 2 0 1 2 0 2 2 1 1 0 0 2 0 2 0 1 0 0 1 1 0 0 0 2 2 0 1 1 0 2 0 1 1 1 2 0 1 0 0 2 0 0 2 0 0 2 0 1 0 2 0 1 2 0 2 2 1 1 0 0 2 1 1 0 2 0 1 0 1 0 1 0 0 2 2 0 0 0 0 0 1 0 1 0 1 2 0 0 0 0 1 1 0 1 0 0 0 0 1 1 0 1 1 0 0 1 0 0 0 0 0 0 0 0 0 0 0 0 0 0 1 0 0 0 0 2 0 0 2 0 0 0 2 0 1 0 0 0 2 0 0 1 1 2 2 2 2 1 0 0 1 0 1 0 2 0 2 0 0 2 0 0 0 1 1 0 2 2 2 0 0 2 2 2 1 1 2 1 1 1 1 1 1 1 0 2 2 2 2 0 0 0 0 0 1 0 2 1 1 1 0 0 0 0 0 0 0 0 0 0 0 0 0 0 2 2 0 0 0 1 1 0 0 0 0 0 0 0 1 0 0 0 2 1 0 1 0 0 0 1 0 0 0 0 1 1 1 1 2 1 1 1 1 0 1 0 1 2 0 0 1 2 2 1 1 0 0 1 0 1 0 2 1 0 0 0 2 0 0 0 0 1 1 1 2 2 0 0 0 0 1 1 1 0 0 0 0 2 2 0 2 0 1 1 1 2 0 0 0 1 0 1 1 1 1 0 2 2 0 2 0 0 0 0 1 1 1 1 1 1 0 0 0 0 0 1 1 0 0 0 0 0 1 0 2 1 1 0 0 1 2 0 2 1 1 0 1 1 0 0 0 0 0 0 1 1 1 2 0
189 0 0 2 1 0 1 1 2 1 1 1 1 1 0 1 0 2 1 0 2 2 0 2 0 0 1 1 0 2 2 0 0 0 2 1 1 1 0 0 0 0 0 1 0 1 0 0 2 0 0 0 1 1 1 1 0 0 0 0 0 0 1 1 1 0 2 1 0 0 0 1 2 0 1 1 0 0 1 0 1 0 1 0 1 0 0 0 2 2 0 1 1 2 1 1 1 2 0 2 2 2 0 0 1 1 2 1 1 0 1 2 1 2 1 1 2 0 1 1 1 1 2 1 1 1 1 2 2 2 2 0 0 0 0 0 0 0 0 0 0 0 1 0 0 0 0 0 0 1 1 2 0 0 0 0 0 0 0 0 0 2 2 2 0 1 1 1 1 1 0 1 0 2 0 1 0 0 0 0 0 0 0 0 0 0 1 1 0 0 0 1 0 1 2 0 1 2 1 0 0 0 0 0 2 0 1 1 1 0 2 0 0 1 2 2 1 1 2 1 0 0 2 2 0 0 1 0 0 1 0 0 0 0 0 0 0 2 0 0 0 0 0 1 0 2 1 0 0 0 0 1 0 0 0 1 1 1 1 1 0 1 0 0 0 0 0 0 2 0 0 2 0 1 0 1 0 1 1 0 1 1 1 1 1 0 2 1 0 1 0 0 1 1 2 1 1 1 0 0 0 0 2 0 2 1 1 0 0 1 1 0 1 0 2 0 1 0 0 0 1 1 1 1 2 0 0 1 0 1 0 2 0 1 0 0 0 2 1 0 0 0 1 1 0 0 2 0 2 2 0 0 2 2 1 1 1 0 0 0 1 1 1 0 1 0 0 1 1 1 1 1 0 2 1 1 0 1 1 0 1 1 0 2 0 1 1 1 1 0 0 0 0 0 1 0 0 0 0 0 0 0 1 2 1 0 1 0 0 2 0 0 1 0 1 2 1 1 0 0 0 1 1 1 0 2 1 0 1 1 0 0 0 1 1 1 0 0 1 1 2 0 0 0 0 1 0 0 0 0 0 0 1 1 1 1 1 2 2 2 2 2 0 0 0 2 1 0 0 0 0 0 1 1 2 1 2 1 1 0 0 1 2 0 0 0 2 1 0 1 0 1 0 0 0 0 0 1 1 2 0 2 1 1 0 1 2 0 0 0 0 1 0 0 2 0 0 1 0 1 1 2 2 2 0 2 0 0 2 1 1 1 0 1 1 0 1 0 1 2 0 0 2 2 1 1 1 0 2 2 1 0 0 0 0 1 0 1 0 1 0 0 0 1 1 0 0 1 1 1 1 1 0 0 0 0 0 1 0 1 0 0 0 2 2 1 1 0 0 1 0 1 1 2 0 0 1 0 0 0 1 1 1 1 0 1 1 0 0 1 0 0 0 0 0 0 1 0 0 0 0 1 0 0 0 1 1 0 0 0 0 0 0 2 0 1 2 0 2 1 1 1 0 1 0 0 1 0 0 0 0 2 1 1 0 0 0 1 1 0 0 0 0 1 0 1 2 2 1 0 1 0 1 0 0 1 1 0 2 1 0 1 2 1 2 2 2 1 1 2 1 0 0 1 1 0 0 2 0 1 0 0 0 1 1 0 2 1 0 0 2 0 1 1 0 1 0 2 2 0 0 0 1 1 0 0 1 0 1 0 1 1 0 0 1 1 0 1 0 1 0 1 1 0 0 0 1 0 0 0 0 0 0 0 0 0 0 0 1 0 0 1 2 1 1 0 0 0 0 2 0 1 0 0 0 1 2 1 1 1 1 0 0 1 0 2 0 2 1 2 1 1 2 2 0 0 0 0 0 1 1 2 0 0 2 2 0 0 0 2 2 1 0 0 2 0 2 1 2 2 1 2 0 1 0 2 1 0 1 2 1 0 1 0 0 0 1 0 0 0 0 0 1 0 0 0 1 0 0 0 2 0 0 2 0 0 0 0 0 1 0 2 0 0 0 0 1 0 1 0 0 0 1 0 0 0 0 1 1 0 0 0 1 1 1 2 0 2 0 2 0 0 1 0 2 0 2 2 0 0 0 1 0 0 1 2 0 0 0 2 0 2 0 0 0 0 2 0 2 1 0 1 0 1 2 1 1 1 0 0 2 2 0 1 0 0 0 1 1 0 0 0 1 2 2 1 1 0 0 0 2 0 0 2 1 0 1 1 1 1 1 1 1 0 1 0 1 0 1 0 1 0 0 0 0 1 0 1 1 0 0 0 0 0 0 0 0 0 0 1 1 0 0 0 0 0 0 1 1 1 1 0
190 1 0 2 1 0 0 1 1 1 2 0 1 2 1 1 0 1 0 0 2 2 0 2 1 1 2 2 0 2 2 2 1 0 1 1 1 2 0 0 2 2 1 1 0 1 1 0 2 1 0 0 2 2 0 1 0 0 1 1 0 1 1 1 0 1 1 0 0 0 0 1 2 1 2 2 0 1 1 0 2 0 1 1 2 0 0 1 1 2 1 1 2 2 0 2 0 1 0 2 1 2 1 0 0 0 2 1 1 1 0 1 0 2 0 0 2 0 1 1 1 0 2 1 1 1 1 1 2 0 0 0 0 0 1 0 0 0 0 2 1 0 0 0 0 1 0 0 0 0 0 1 2 1 0 1 0 2 0 0 1 2 1 1 1 2 2 1 0 0 1 0 1 1 2 0 0 0 0 0 0 0 0 0 0 0 0 0 0 0 2 0 0 0 1 0 2 2 0 0 0 0 0 0 1 0 1 0 0 1 2 1 1 0 2 2 0 0 0 0 1 1 1 2 0 0 0 0 0 0 1 1 1 1 2 1 1 2 1 1 0 0 1 2 0 2 0 0 0 0 0 0 0 0 0 0 2 1 0 0 1 1 1 1 0 0 0 0 1 1 0 2 1 2 0 0 0 0 1 1 0 2 1 1 2 0 2 1 1 2 0 0 0 1 2 0 2 2 0 1 0 1 0 1 0 0 0 1 0 1 0 1 2 0 2 0 1 0 0 0 1 2 2 1 1 0 0 0 0 1 0 1 1 2 0 0 0 1 1 0 1 1 1 2 0 0 2 1 2 1 1 1 2 2 1 1 1 1 0 0 1 1 2 1 2 0 0 2 2 0 0 0 1 2 1 1 2 1 1 0 0 0 0 1 0 1 1 0 0 1 0 1 0 0 0 0 0 0 1 1 0 1 0 2 2 1 0 1 0 2 0 0 2 0 0 2 0 1 0 0 0 1 0 1 2 1 1 0 1 1 0 0 0 0 2 0 0 0 0 0 2 1 0 0 1 1 0 0 0 1 1 1 1 2 2 1 2 2 1 1 2 1 1 1 0 0 0 2 0 1 2 2 2 0 1 0 1 2 2 0 2 1 2 1 1 1 1 1 0 0 0 1 0 2 0 0 0 2 2 2 0 2 2 1 1 2 2 0 1 1 1 0 0 1 0 1 0 1 1 2 2 1 1 1 0 1 1 0 0 2 0 0 0 0 0 0 2 0 0 2 0 1 1 0 0 2 0 2 0 0 0 0 0 0 0 0 0 1 0 1 0 0 1 2 0 1 1 1 1 1 1 1 0 0 0 0 0 2 0 2 0 0 1 0 0 0 0 0 0 0 0 2 1 0 2 0 1 0 0 0 0 1 1 1 0 1 1 2 0 2 1 0 0 0 0 0 0 0 1 1 1 2 0 0 0 0 2 1 0 0 1 1 0 0 0 1 2 0 2 2 2 1 1 1 1 0 1 0 0 0 0 1 1 1 0 0 1 1 1 0 0 0 1 2 0 0 2 2 0 0 0 1 1 0 0 1 1 1 1 1 0 0 1 1 1 1 1 2 1 1 2 0 1 1 0 0 0 2 0 2 1 0 0 2 1 0 1 2 0 1 1 1 0 1 1 1 0 1 1 1 0 0 1 1 0 0 1 0 2 0 1 1 1 0 1 1 0 1 0 1 0 0 1 0 0 1 0 0 0 0 0 0 0 0 0 0 1 0 2 0 0 0 0 1 0 1 1 0 1 2 0 1 1 0 0 0 1 2 2 2 0 0 1 0 0 1 1 2 1 2 1 1 2 0 0 0 1 1 0 2 1 1 0 0 1 0 1 2 2 2 0 0 1 1 1 0 2 2 2 1 0 1 0 1 0 1 1 1 1 2 1 0 0 0 0 1 1 0 0 0 0 0 0 0 0 0 0 1 0 0 1 0 0 2 0 0 0 1 0 1 0 1 0 0 0 1 1 1 0 0 0 0 1 0 0 0 0 1 0 0 1 1 0 0 0 2 0 2 1 1 0 0 1 0 2 0 2 2 0 0 0 1 0 1 1 2 0 0 0 2 0 1 0 0 0 0 2 2 1 0 0 0 0 2 0 0 1 0 1 0 2 2 0 1 0 0 0 1 0 0 0 1 1 2 2 1 1 0 0 0 2 0 2 0 0 0 0 0 0 0 2 0 1 0 1 0 1 0 2 0 0 0 0 0 0 0 1 0 2 0 0 0 0 0 0 0 0 0 1 2 0 0 0 1 1 0 0 0 0 1 0 1
191 0 0 1 0 0 0 1 1 2 2 0 1 0 0 0 0 2 0 0 2 2 0 1 1 1 2 2 0 2 2 0 1 1 0 0 1 2 0 0 2 2 0 0 1 1 1 0 2 0 0 0 0 2 0 2 0 0 0 0 0 1 1 1 0 0 2 0 0 0 0 1 1 0 1 2 1 0 1 0 1 0 2 0 2 0 0 0 0 2 0 1 1 0 1 1 0 2 1 2 0 0 0 0 0 0 2 0 2 0 0 2 2 2 2 2 2 0 1 1 1 0 1 2 1 1 1 2 2 0 1 0 0 0 1 0 1 0 0 0 2 0 0 0 0 0 0 0 0 1 1 1 1 0 0 0 0 1 1 0 1 0 2 0 0 1 2 0 1 2 0 0 1 1 1 1 0 1 0 1 0 1 0 0 0 0 0 0 0 0 1 0 1 1 1 1 1 2 1 0 0 1 1 1 1 0 1 1 1 0 2 2 1 1 2 2 2 0 2 2 0 0 2 2 0 0 0 0 0 1 0 0 0 1 1 0 0 2 0 0 0 0 1 0 0 0 0 0 0 0 0 1 1 0 0 1 1 0 0 0 0 0 0 0 1 1 0 1 2 1 0 1 1 2 1 1 0 0 1 0 0 2 0 0 0 0 1 2 0 2 0 0 0 0 2 0 2 0 0 0 0 0 1 0 1 0 0 0 0 1 1 2 2 0 2 0 2 0 0 0 0 2 0 0 2 0 0 0 0 1 0 2 0 2 0 0 0 2 0 1 1 2 2 2 1 1 1 0 1 2 0 0 1 1 1 0 1 0 0 0 0 0 2 2 2 1 0 2 2 0 0 0 1 2 1 0 2 0 1 0 1 2 0 1 0 2 1 1 1 0 0 0 2 0 2 2 1 0 1 1 0 1 0 2 2 2 0 1 0 2 0 0 0 0 2 2 1 0 0 0 0 0 0 1 0 1 1 0 0 0 0 1 0 2 1 1 0 2 1 0 2 1 0 1 0 2 0 0 0 0 0 1 1 2 2 1 2 2 1 2 2 2 1 1 0 0 0 2 0 0 0 1 0 2 2 2 1 2 1 2 1 2 0 0 2 1 0 1 1 2 2 2 1 1 1 0 0 1 1 2 0 2 2 1 0 1 1 0 0 2 0 0 0 0 0 2 0 2 2 2 2 2 2 2 1 2 0 0 0 2 0 0 0 0 1 0 1 0 0 1 1 1 2 1 1 2 2 0 2 2 1 0 0 0 0 1 0 1 0 1 1 0 0 2 1 1 1 0 2 0 1 1 0 0 0 0 1 1 0 1 0 0 1 1 0 0 0 0 0 1 0 1 1 2 0 1 0 0 0 0 1 1 1 1 0 1 1 0 1 0 0 0 0 1 0 1 0 0 0 0 0 0 0 0 0 1 1 2 0 0 0 0 1 1 0 0 1 0 1 1 1 1 0 1 1 1 2 0 0 1 0 2 2 0 0 0 1 2 2 0 0 0 0 0 1 0 1 1 0 1 1 1 0 0 1 0 2 1 1 1 0 1 2 2 2 2 1 2 1 0 1 2 1 2 0 1 0 2 0 2 1 0 0 0 1 0 2 2 0 0 0 0 0 2 0 0 0 1 1 0 0 0 2 0 1 0 0 0 0 0 0 0 0 0 0 0 0 1 0 1 0 0 1 0 0 0 0 0 0 2 2 2 0 0 0 0 0 0 2 1 0 1 1 1 1 1 0 0 0 2 0 0 0 0 0 1 2 0 0 0 2 2 1 0 0 0 2 2 0 2 0 0 2 1 1 1 0 1 0 1 1 2 0 0 1 0 0 0 1 2 2 0 0 0 2 0 2 0 1 1 1 0 0 0 0 1 0 1 1 2 1 0 2 0 0 0 0 0 1 1 0 1 2 0 1 1 0 1 0 0 1 0 1 2 0 0 0 0 0 1 0 1 0 0 0 0 1 1 1 0 0 0 2 0 0 1 1 1 0 0 1 1 2 0 0 0 0 2 0 2 0 0 0 0 2 0 2 0 0 0 1 1 0 2 2 2 0 0 0 1 0 1 0 0 1 0 2 1 1 1 0 1 1 1 0 0 2 0 0 1 2 2 0 2 0 0 0 1 0 1 0 0 0 2 1 0 0 0 0 0 2 0 0 1 0 1 1 0 0 2 0 1 0 1 1 0 2 0 1 0 2 0 1 1 0 2 0 0 2 0 0 0 1 1 0 0 0 1 0 0 0 0 0 0 0 0 1 1 1 0 0 1
192 1 0 1 1 0 0 2 2 0 1 0 0 0 0 0 0 1 0 0 2 1 1 2 0 0 0 1 0 1 1 0 0 0 2 0 2 1 0 1 0 0 1 0 0 1 1 0 2 0 0 0 0 0 1 2 0 0 0 0 1 0 2 2 1 1 1 0 0 1 1 2 2 0 2 2 0 0 1 0 1 0 2 0 2 0 0 2 2 2 2 2 0 2 0 1 1 0 0 2 0 1 0 0 1 1 2 1 0 0 1 1 0 1 0 0 1 0 0 2 2 0 1 1 0 0 0 1 1 1 1 0 1 0 0 0 1 0 0 1 1 0 1 0 1 2 0 0 0 0 0 1 0 0 0 0 0 0 1 1 2 2 1 2 1 1 1 1 0 1 1 1 0 2 1 0 0 1 0 1 1 1 0 0 0 0 0 1 0 0 0 2 0 1 2 0 0 1 0 0 0 0 0 1 2 0 1 0 1 0 0 2 1 0 0 2 2 1 1 1 0 0 1 2 0 0 2 0 0 0 0 0 0 0 0 0 0 2 0 0 0 0 2 1 1 2 1 0 0 0 0 1 0 0 0 0 0 0 0 0 0 0 0 0 0 0 0 0 1 0 0 1 1 2 0 0 0 0 1 0 1 1 0 0 0 0 1 0 2 2 0 1 0 0 2 0 2 0 0 0 0 0 0 1 0 1 0 0 1 1 0 0 1 0 1 0 2 0 1 1 1 1 1 0 1 0 1 0 0 1 0 0 0 0 0 0 0 2 0 0 0 1 0 1 0 0 1 1 2 1 1 1 2 2 1 0 1 0 0 0 1 1 0 0 0 0 0 1 2 0 0 0 1 2 1 1 2 0 2 0 0 0 0 0 1 0 0 0 0 0 0 1 0 0 2 1 1 2 0 0 0 0 0 1 1 0 0 2 0 2 0 0 0 0 1 1 0 0 0 0 0 0 0 2 1 1 1 2 2 0 0 1 1 1 0 0 1 2 1 1 2 2 0 0 0 1 0 2 2 0 0 0 0 1 1 0 1 2 1 1 2 2 0 0 0 1 0 1 0 1 1 2 2 2 0 0 0 1 2 0 2 2 1 1 1 1 0 0 0 0 1 1 0 2 0 0 0 1 1 1 1 1 2 0 0 0 2 1 0 0 0 0 0 1 0 1 1 2 1 2 2 2 2 2 1 2 1 0 0 2 0 0 0 1 0 0 1 0 0 0 1 2 2 2 0 2 0 2 0 0 0 0 0 0 0 0 0 0 0 0 1 0 1 2 1 1 1 2 1 1 1 1 0 0 0 0 1 1 0 1 1 0 0 1 1 0 0 1 0 1 1 1 0 0 1 0 1 1 1 1 0 2 1 1 0 0 0 2 0 2 1 0 0 1 0 1 0 0 1 0 0 1 0 0 0 1 1 1 0 0 2 2 0 0 0 0 2 1 2 2 1 1 1 1 1 0 1 0 0 1 0 2 1 1 1 0 1 2 2 0 0 0 1 1 0 0 1 2 1 0 1 1 0 0 0 2 1 0 2 0 1 0 2 1 1 1 2 2 1 1 2 1 0 1 1 0 0 2 0 1 0 1 0 1 1 1 1 1 0 0 0 0 0 1 0 0 0 0 0 0 0 1 1 0 0 0 0 0 1 0 0 0 0 0 0 0 0 1 0 1 0 1 0 0 0 0 0 0 0 1 1 1 0 0 0 0 0 0 2 1 0 0 2 2 1 0 0 1 0 1 0 1 1 0 0 0 1 0 0 0 2 2 0 0 0 1 0 2 0 2 0 0 2 1 0 0 0 1 0 0 0 1 0 0 2 2 0 1 1 1 0 0 1 1 1 0 2 0 2 2 2 2 0 0 0 0 0 1 0 2 0 0 2 0 0 0 0 1 2 1 1 2 0 0 0 0 0 1 0 1 0 0 2 1 1 0 2 0 1 1 0 1 0 1 1 0 2 0 1 0 1 1 0 1 0 1 0 0 1 1 0 0 1 1 1 1 0 1 1 1 0 0 0 0 2 0 2 1 0 0 0 2 1 0 2 1 1 0 0 1 1 1 0 0 0 0 2 0 1 1 0 1 0 1 0 1 1 0 0 1 2 1 0 1 0 0 0 1 0 0 0 0 0 0 0 0 2 0 0 0 2 0 1 0 0 1 1 1 1 1 2 0 0 0 0 2 0 0 0 0 1 0 0 0 0 0 1 0 1 1 0 0 1 1 1 1 0 0 0 2 1 0 0 0 0 0 0 0 0 1 0 1
193 1 0 1 1 0 0 2 0 1 1 0 0 2 0 1 0 2 0 0 2 2 0 2 0 0 0 1 0 2 2 0 2 2 2 1 2 0 0 0 0 0 0 0 0 0 0 0 1 1 0 2 0 0 2 1 1 1 1 0 1 1 2 2 0 1 0 0 0 0 0 1 2 0 2 2 0 0 0 0 0 0 1 1 1 0 0 0 2 2 0 1 1 1 0 1 1 1 0 2 1 1 1 0 1 0 2 2 0 2 0 0 1 1 1 1 1 0 0 2 2 0 2 0 0 0 0 0 0 0 1 0 0 0 0 0 0 0 0 1 0 0 1 0 0 0 0 0 0 0 1 1 0 1 0 1 0 1 1 0 1 1 2 2 0 2 1 1 0 1 0 1 0 2 1 0 0 1 0 1 0 1 1 1 0 0 1 1 0 0 1 1 0 0 2 1 1 2 1 0 0 1 0 1 2 0 0 1 0 0 2 0 0 1 0 2 1 0 0 0 2 2 2 2 0 0 1 0 0 0 0 0 0 1 1 0 0 2 0 0 0 1 1 2 0 2 0 0 0 0 0 1 0 1 1 0 2 0 0 0 0 0 1 1 0 0 0 0 2 1 1 1 1 2 0 0 0 1 2 2 1 1 0 0 1 1 2 0 1 1 0 1 1 0 2 0 2 1 0 0 1 0 1 0 0 2 0 2 1 1 0 1 1 0 2 1 2 0 1 0 0 1 1 0 1 0 1 0 1 1 0 2 0 2 0 0 0 1 0 1 0 1 1 2 0 0 1 0 2 1 0 0 1 1 1 0 0 1 0 1 2 1 2 2 2 0 0 1 2 0 0 0 1 1 1 1 2 0 1 0 0 1 0 1 1 1 1 0 0 0 0 1 1 0 2 1 1 0 0 0 0 0 1 1 0 0 1 0 0 2 0 1 0 0 1 1 0 0 0 0 1 2 1 1 0 1 1 0 1 0 1 0 0 2 0 0 0 0 1 1 2 1 0 0 1 1 1 0 0 0 0 0 1 2 2 1 2 2 2 2 2 2 2 1 0 1 0 1 0 1 1 1 2 1 1 1 0 2 2 0 2 1 1 0 1 0 1 1 0 0 0 2 0 1 0 0 0 0 0 2 0 2 2 1 0 1 1 0 0 1 0 1 0 0 1 1 0 2 0 1 1 2 2 1 0 1 0 1 1 2 0 0 0 0 0 0 1 0 0 2 0 0 1 1 1 1 1 2 0 0 0 0 0 0 0 0 0 0 0 0 1 0 1 2 1 0 0 2 1 1 0 1 1 0 1 0 1 1 0 1 0 0 0 1 1 0 0 0 1 1 0 2 0 1 0 0 0 1 1 0 1 1 1 1 0 0 1 0 1 0 1 1 0 0 0 0 0 0 0 0 0 1 0 1 0 0 1 0 0 0 2 2 1 0 0 1 1 0 2 2 0 0 1 1 1 0 1 0 0 0 0 2 1 1 0 0 2 2 2 0 0 0 1 2 0 1 2 1 1 1 1 1 1 0 0 2 0 1 1 1 1 2 2 1 1 2 1 1 2 1 1 0 1 1 0 0 0 2 0 1 0 1 0 1 2 0 1 2 0 1 1 1 0 1 0 1 0 1 0 0 0 0 1 0 1 0 0 1 0 0 0 2 0 0 0 0 1 0 0 0 0 0 0 0 0 1 0 0 0 0 0 0 0 1 1 0 1 1 1 1 0 0 1 1 1 1 1 0 0 2 1 0 1 0 0 0 0 0 0 1 0 0 0 0 0 1 1 2 1 2 0 2 2 0 0 0 1 0 0 0 0 1 0 0 1 1 1 0 0 1 1 1 1 1 0 0 1 1 2 2 1 1 0 0 0 0 0 2 0 2 0 0 2 0 0 0 1 0 0 0 0 0 1 0 0 0 1 1 0 0 2 1 1 1 1 0 0 0 2 0 0 2 0 0 0 0 0 0 2 0 0 0 1 0 0 0 0 0 1 2 2 2 2 0 2 2 0 1 0 2 0 0 1 1 2 0 2 2 0 1 0 1 1 0 2 1 0 0 0 1 1 1 2 0 1 1 1 0 0 0 0 0 1 1 1 1 0 1 0 1 2 2 0 2 0 0 0 0 0 0 0 1 2 1 1 1 1 0 0 0 2 0 1 0 0 0 1 1 1 0 0 2 1 0 0 0 0 0 0 0 2 0 0 0 1 1 0 1 1 0 0 0 1 1 0 0 1 0 0 2 0 0 0 1 0 0 1 1 1 0 0 0
194 1 0 2 0 0 2 1 2 0 0 1 2 2 0 2 0 1 0 0 2 2 1 0 1 1 1 1 1 0 0 0 1 0 2 0 2 1 2 0 0 0 1 1 0 0 0 0 0 2 0 1 0 1 1 0 0 0 0 0 0 1 1 2 0 0 1 0 0 1 1 1 1 0 1 2 1 0 1 0 1 0 2 0 2 0 0 0 1 2 0 0 1 2 0 0 0 2 1 2 0 0 2 0 0 0 2 0 1 1 0 1 0 2 0 0 2 0 1 1 1 0 2 0 0 0 0 0 2 0 1 1 0 0 1 0 0 0 1 1 1 0 0 0 0 0 1 0 0 0 0 0 1 0 0 0 0 1 0 1 0 1 2 2 1 2 1 1 0 1 1 0 1 1 2 1 0 1 0 1 0 0 0 0 1 1 0 1 0 1 1 1 0 1 2 0 1 2 0 1 0 1 1 0 1 0 1 1 1 1 2 0 1 0 2 2 1 0 2 1 1 1 2 1 1 1 1 0 0 2 0 0 0 0 0 0 0 2 0 0 0 1 2 2 0 2 0 0 1 1 1 1 0 0 0 0 0 2 1 1 0 1 0 0 0 0 0 0 1 0 0 2 0 2 0 0 0 0 2 0 2 0 0 0 1 1 1 0 2 1 0 1 0 0 2 1 2 1 0 0 0 0 1 0 1 0 0 1 0 1 0 2 1 0 2 0 2 1 1 0 1 2 1 0 1 0 0 0 0 1 0 1 0 1 0 1 0 1 1 1 1 1 1 2 0 0 2 0 2 0 0 0 0 0 0 0 0 1 0 0 0 0 0 0 0 1 0 1 2 0 0 0 0 2 0 0 1 0 0 0 0 0 0 0 1 1 0 1 1 1 0 0 2 1 2 2 2 1 1 1 1 1 1 2 1 0 1 0 0 2 0 0 0 0 2 2 1 1 0 0 0 1 0 1 1 1 1 0 2 2 0 0 0 1 1 0 1 1 1 0 2 0 0 0 0 2 0 0 1 0 0 1 0 0 0 0 0 2 1 0 1 2 0 0 0 2 1 1 0 0 0 1 2 1 1 0 1 1 2 1 0 2 0 0 1 0 1 0 0 0 1 0 0 0 1 1 1 1 1 2 0 2 2 1 1 0 1 0 0 1 0 0 0 0 0 2 1 2 0 0 0 2 2 2 1 2 0 0 0 2 1 0 0 2 1 1 2 0 0 0 0 2 0 0 0 1 2 1 1 2 1 0 0 0 0 1 0 1 0 0 0 0 0 0 0 0 0 0 1 0 1 2 0 0 0 0 0 1 0 1 0 0 0 2 2 0 0 0 0 0 0 0 0 0 2 0 1 0 0 0 0 2 1 1 1 1 1 0 1 0 0 0 0 0 1 1 1 0 0 0 0 2 0 1 0 1 0 1 0 0 0 0 0 1 0 0 1 1 2 1 2 2 0 0 1 0 2 0 0 1 0 1 1 1 0 0 1 2 1 0 0 0 0 0 1 0 1 2 1 0 1 0 0 0 0 1 1 0 0 2 0 0 2 0 2 2 1 1 1 2 2 0 0 1 1 0 0 1 0 1 0 0 0 1 2 0 2 2 0 0 1 0 0 2 0 0 0 1 1 0 0 0 0 0 1 0 0 0 1 0 0 0 0 0 0 0 2 1 0 2 0 1 0 0 0 1 1 1 0 1 2 1 1 0 1 2 0 0 1 0 0 1 2 2 1 0 1 1 0 0 0 0 1 1 1 0 1 1 2 2 0 0 0 0 0 1 0 2 0 2 1 0 2 1 0 0 1 0 0 0 0 0 0 0 1 0 1 0 0 1 1 0 1 1 1 0 2 0 2 2 0 2 0 0 0 0 0 1 0 2 0 0 1 0 0 0 0 1 2 2 0 2 1 0 1 1 0 0 0 0 2 0 0 2 0 0 0 0 1 0 0 1 1 0 1 1 1 0 2 0 0 0 0 1 0 1 0 0 1 0 1 1 2 0 0 0 0 2 0 2 0 0 0 0 2 1 2 2 0 0 0 1 1 0 2 1 0 0 1 1 0 0 1 0 1 2 1 1 2 1 0 1 0 1 2 2 2 2 0 1 2 2 0 1 1 1 0 1 0 1 1 0 2 0 1 1 2 1 0 0 2 0 0 1 1 1 2 0 0 2 0 2 1 0 0 0 0 0 1 1 0 0 0 0 0 0 0 0 2 1 1 0 2 2 0 0 0 0 0 2 1 0 1 0 0 0 0 1 1 2 1 0
195 1 0 2 1 0 0 2 0 2 2 0 0 0 0 0 0 1 1 1 1 1 0 1 0 0 0 2 0 2 2 0 0 1 1 0 2 2 0 0 1 1 1 0 0 0 0 0 1 1 0 0 1 1 1 2 0 2 2 1 0 0 2 2 0 1 0 0 0 0 0 0 1 0 1 2 1 1 2 0 2 0 0 2 0 0 0 1 2 2 1 1 2 2 0 2 0 0 0 1 0 2 1 0 0 0 2 0 2 0 0 2 0 0 0 0 0 0 1 2 2 0 2 0 0 0 0 2 2 2 2 0 1 0 0 1 1 0 0 0 0 0 0 0 0 0 0 0 0 0 0 2 1 0 0 1 1 1 1 2 1 1 2 1 0 1 0 0 1 0 1 1 0 2 1 1 0 0 0 0 0 0 0 0 0 0 0 1 1 0 2 0 1 1 2 0 1 2 0 0 0 0 0 1 2 0 0 1 1 0 1 1 0 0 2 2 1 0 1 0 2 2 2 2 0 0 0 0 0 0 1 1 0 0 0 0 0 2 0 0 0 0 0 1 0 1 0 1 1 0 0 0 0 1 1 0 1 1 1 0 0 0 0 0 0 0 0 0 2 1 0 2 0 1 0 0 0 0 2 0 2 0 0 0 1 1 0 1 1 2 0 1 0 1 2 1 1 0 0 0 0 0 0 0 0 1 1 1 0 1 0 1 2 1 2 0 1 0 0 0 1 1 0 0 2 0 0 1 0 1 0 2 1 1 0 0 0 1 1 0 1 2 2 2 0 0 1 0 2 0 0 0 1 1 0 0 0 0 0 0 1 1 2 2 2 2 0 1 1 1 1 1 1 2 0 0 2 1 0 0 0 0 0 1 0 0 1 1 1 0 0 0 2 0 2 1 1 1 1 1 1 1 1 1 1 1 0 0 0 1 1 0 1 0 0 1 0 1 0 0 0 2 0 0 1 1 0 0 1 1 0 0 0 1 2 1 0 0 0 0 1 0 0 1 1 1 0 0 0 0 0 0 0 0 0 0 0 0 0 0 1 1 2 2 0 0 0 2 0 2 1 2 1 1 1 1 0 2 2 2 1 2 0 0 2 0 0 1 0 0 0 2 1 1 0 0 0 0 0 2 0 2 1 1 0 1 2 0 0 1 0 0 0 0 1 1 0 2 1 2 2 2 1 1 0 1 0 1 0 2 0 2 0 0 0 0 2 0 0 0 1 1 2 1 1 1 2 1 1 1 1 0 0 0 1 1 2 0 0 0 0 0 2 2 1 0 0 0 2 0 1 1 0 0 0 0 1 2 0 2 0 0 0 0 1 1 1 1 1 2 1 1 1 0 1 0 1 0 0 0 1 1 2 0 0 2 0 1 0 1 0 0 0 0 0 0 0 0 1 1 1 2 0 0 0 1 1 1 0 0 0 0 1 2 0 1 2 0 2 1 2 1 1 1 1 0 2 0 0 0 0 2 0 1 0 0 2 1 0 1 2 0 1 1 0 0 0 2 1 0 2 0 0 0 1 2 0 0 2 0 1 0 1 0 1 1 1 0 2 1 1 0 0 1 1 0 0 2 0 2 1 0 0 1 1 0 2 2 0 0 2 0 1 1 0 1 0 1 1 0 1 0 1 0 1 1 0 0 0 0 1 1 1 1 1 0 2 2 0 2 0 2 0 0 0 0 0 0 0 0 0 0 0 0 0 0 0 0 1 0 0 1 0 1 0 1 1 1 0 1 1 1 1 0 0 0 1 1 1 1 2 1 1 1 1 2 0 2 0 2 0 0 2 0 1 0 0 1 1 1 0 0 0 1 0 0 1 1 1 2 1 0 0 0 1 1 1 0 2 2 2 1 0 0 0 0 0 1 0 1 0 0 2 0 0 1 0 0 0 0 0 1 1 1 0 0 1 0 0 0 1 0 0 2 0 0 0 0 0 0 0 1 0 0 0 0 1 0 1 0 0 0 1 0 0 0 0 0 0 0 2 2 2 0 0 0 0 1 0 2 0 0 1 0 2 0 2 2 0 0 0 1 0 1 2 2 0 2 0 1 1 1 0 0 1 1 2 0 1 0 1 0 0 1 0 0 1 2 0 2 1 1 0 2 0 0 0 0 2 0 1 0 1 0 0 0 1 1 0 1 2 0 1 1 1 0 1 1 1 1 2 0 1 0 2 1 2 0 0 0 1 0 0 0 0 2 0 1 1 1 1 0 1 1 0 0 0 0 1 2 0 0 0 0 0 0 0 0 0 0 0 0
196 1 1 2 0 0 1 2 2 0 0 0 0 0 0 1 0 1 1 0 1 2 0 2 0 0 0 1 1 2 1 1 2 1 1 0 1 1 0 0 1 1 0 1 1 1 0 1 0 1 1 2 0 0 2 1 0 0 0 0 1 1 1 2 0 0 1 0 0 0 0 1 1 0 1 2 1 0 2 1 1 0 2 1 2 0 0 0 1 2 0 0 1 2 1 2 1 1 1 0 0 2 1 0 1 1 2 1 1 1 0 1 0 1 0 0 1 0 0 2 2 0 2 1 1 1 1 1 2 0 0 1 0 0 0 0 0 0 0 2 1 0 0 0 0 0 0 0 0 1 0 0 0 0 0 0 0 1 0 1 1 1 2 2 0 1 0 1 1 1 0 0 1 1 1 1 0 1 0 1 1 2 1 1 1 1 1 1 1 0 2 0 1 0 2 0 1 1 0 0 0 1 0 0 2 0 2 1 0 0 1 1 0 1 1 2 1 0 2 2 0 0 2 1 1 1 0 1 1 0 1 1 0 0 0 0 0 2 0 0 0 0 2 2 0 2 0 1 2 2 2 0 0 0 0 0 0 2 0 0 2 2 1 1 0 0 0 0 2 1 0 1 1 2 0 0 1 1 2 1 1 1 1 1 2 1 1 0 0 1 0 1 0 1 1 1 0 1 0 1 1 0 2 0 2 0 1 0 0 2 0 1 2 1 2 0 1 1 1 0 1 2 0 0 2 0 0 0 0 0 0 1 1 1 0 0 0 1 1 1 1 1 1 1 0 0 1 2 2 2 2 2 2 2 1 0 1 1 0 2 2 0 2 1 2 1 0 0 1 1 1 1 0 2 0 0 2 1 1 1 0 0 0 0 0 0 0 0 0 0 0 1 1 1 2 2 2 2 1 1 1 1 1 2 2 0 0 0 0 2 0 0 0 0 2 2 0 0 0 0 0 0 1 1 1 1 2 0 2 0 2 1 1 1 0 0 0 1 1 0 1 0 0 0 0 1 0 0 0 0 0 0 1 2 2 1 2 2 1 1 2 1 2 1 0 0 0 1 0 1 1 1 1 1 1 0 1 2 2 2 0 1 0 0 2 0 0 0 0 1 2 1 0 2 0 1 1 0 1 2 0 2 2 0 0 0 2 0 0 2 0 0 0 0 0 1 0 2 0 2 2 2 1 1 0 2 0 1 0 2 0 1 0 0 1 0 2 0 0 2 0 1 1 0 0 2 0 2 1 1 0 0 0 0 0 1 0 1 1 1 0 0 0 2 1 1 1 1 1 0 0 0 0 0 0 0 0 0 0 0 0 0 2 2 0 0 0 0 1 1 0 0 0 0 1 0 1 0 0 0 0 2 1 1 0 0 0 1 1 1 0 0 0 0 0 1 0 0 1 1 1 2 0 1 0 1 1 1 0 0 0 0 0 2 0 0 2 0 2 2 0 0 0 1 0 0 2 0 0 0 0 1 0 2 1 1 1 1 0 1 1 0 0 1 1 1 1 2 1 0 0 2 0 1 1 2 0 1 1 1 0 0 2 1 2 2 2 1 1 1 2 0 0 2 0 1 0 1 0 1 0 1 0 0 1 0 1 1 0 0 0 0 0 1 0 0 0 0 0 0 0 1 2 0 2 0 0 1 0 0 0 2 0 0 0 0 1 0 1 1 1 0 0 0 0 0 0 0 0 0 0 0 0 2 1 0 0 0 2 0 0 1 2 1 0 0 0 0 0 2 1 1 0 0 0 0 1 0 0 0 2 2 0 0 1 2 0 1 0 2 0 1 2 1 0 0 0 2 0 2 2 2 0 0 2 2 2 0 0 1 1 0 0 0 2 0 2 1 0 0 0 0 0 1 0 2 0 0 0 1 0 0 2 0 0 0 0 0 1 0 0 0 0 0 0 0 0 0 0 0 1 0 2 1 1 0 2 0 0 0 1 0 0 0 0 2 2 0 1 0 0 0 2 0 0 1 1 1 1 1 1 1 1 1 1 2 0 1 1 2 0 0 0 1 2 0 2 2 0 0 0 2 1 0 1 2 0 0 0 1 0 0 0 0 0 0 2 0 2 0 1 0 0 1 1 1 1 1 0 1 2 2 1 2 0 0 0 2 0 0 0 1 1 0 0 0 0 2 0 0 2 0 0 1 2 0 2 0 0 2 0 1 1 0 0 0 0 0 0 0 1 0 0 0 0 0 0 0 2 0 0 0 1 2 1 2 2 0 1 1 0 0 0 0 0 0 0 0 1 1 1 1
197 1 0 1 2 0 0 2 1 1 1 0 0 0 0 0 0 0 0 1 1 2 0 2 0 0 0 1 0 2 2 0 2 2 0 0 0 1 0 0 1 1 0 1 0 1 0 0 1 1 0 1 0 2 0 2 0 0 0 2 0 0 1 1 1 1 0 0 0 0 0 2 1 0 0 1 1 0 1 0 2 0 2 0 2 0 1 0 1 2 0 0 0 2 0 1 0 1 0 2 1 2 1 0 0 0 2 0 2 2 0 2 1 1 1 1 1 0 2 0 0 0 1 2 0 0 0 1 1 0 1 0 0 0 0 0 0 0 0 1 0 0 0 0 1 1 0 0 0 0 1 1 0 0 0 0 0 0 0 2 2 1 1 2 0 1 0 1 0 2 0 0 1 1 2 0 0 2 1 2 0 1 1 1 0 0 1 2 2 0 2 0 0 0 2 0 1 2 0 0 0 0 1 0 2 0 1 2 1 0 0 2 0 0 2 2 0 1 2 1 1 1 2 1 1 1 1 0 0 1 1 1 1 1 0 0 0 2 0 0 0 0 1 1 0 1 0 1 1 0 0 0 0 0 0 0 0 1 0 0 1 1 0 0 0 0 1 0 1 0 1 0 0 2 0 0 1 1 1 1 0 2 2 2 2 0 2 2 1 2 0 1 0 0 2 0 2 0 0 0 0 0 2 0 2 0 0 0 0 1 0 1 1 1 1 1 2 0 0 0 0 2 1 0 2 0 1 0 2 1 0 2 1 1 0 0 0 0 2 1 1 1 1 2 0 0 2 0 1 1 0 0 1 1 1 0 0 1 0 1 1 0 1 1 1 0 0 1 2 0 0 0 1 2 0 0 2 1 1 0 0 0 0 0 0 0 1 0 0 1 0 1 1 0 1 0 0 0 0 0 0 0 2 2 1 0 1 0 0 1 1 1 0 0 1 2 1 1 0 0 0 2 0 1 1 1 1 0 2 1 1 0 0 2 2 1 0 1 0 0 0 2 0 0 0 2 0 0 0 0 0 0 1 2 1 1 1 1 1 1 1 1 0 0 0 1 0 0 0 1 1 1 2 1 0 0 0 2 2 1 1 1 2 1 0 0 1 0 0 1 1 0 0 1 1 1 1 0 1 2 0 2 2 0 0 0 2 0 0 1 0 0 0 0 1 1 0 2 2 2 2 2 2 2 2 2 0 0 1 1 1 0 0 0 0 0 2 0 0 0 2 2 1 1 1 1 0 0 2 2 1 0 0 0 0 2 0 1 0 1 0 0 1 2 1 0 0 0 2 0 1 1 0 0 0 0 0 0 0 0 0 0 0 0 2 1 1 0 0 0 0 1 0 1 0 0 0 2 2 0 1 0 1 0 1 1 1 1 0 1 0 0 0 1 0 1 0 0 0 0 0 1 0 0 0 1 1 1 0 0 1 2 0 2 0 0 2 0 2 2 2 0 0 0 2 0 1 0 1 0 1 1 1 0 0 0 2 1 1 0 0 0 1 2 0 1 2 2 1 0 0 0 0 0 0 2 0 0 2 1 1 0 2 0 2 2 2 1 2 1 2 1 0 1 2 0 0 2 0 2 0 0 0 0 2 0 0 2 0 0 2 0 0 2 0 1 0 1 1 0 0 1 0 1 1 1 1 0 2 0 0 0 0 0 0 0 1 0 1 1 1 0 0 0 0 0 0 1 0 0 0 0 0 1 0 0 1 0 2 2 0 0 2 1 0 0 1 0 1 2 0 0 0 0 0 2 1 1 1 1 1 0 1 1 2 2 0 2 0 2 1 0 2 1 1 1 0 0 0 0 0 1 0 0 1 1 1 0 1 2 1 0 0 0 1 0 1 1 2 2 2 2 0 1 1 2 1 2 0 2 0 0 2 0 0 0 0 0 1 0 0 0 0 0 0 0 0 1 0 0 2 0 1 2 0 0 0 1 0 0 0 2 0 0 0 0 0 0 1 0 0 0 1 0 0 1 0 1 1 0 0 0 1 0 0 1 0 1 0 2 0 0 0 1 2 0 2 1 0 0 0 1 1 0 2 1 1 1 0 2 0 0 0 0 0 0 2 1 2 1 0 1 0 1 0 1 0 2 1 0 2 2 1 1 0 0 0 1 0 1 1 0 2 1 1 1 2 0 0 0 2 0 0 1 0 1 1 0 0 1 1 0 1 0 0 1 0 1 2 1 0 0 0 0 1 1 0 0 2 1 1 0 2 2 0 0 0 1 0 2 0 0 0 0 0 0 0 0 0 0 1 0
198 0 0 0 0 0 0 2 0 2 2 0 0 0 0 0 0 1 0 1 1 2 0 2 0 0 1 2 0 2 2 0 1 1 1 1 2 2 0 0 0 0 0 0 0 0 0 0 0 2 0 1 0 0 2 1 0 0 0 0 0 2 1 2 0 0 0 1 0 0 0 0 2 0 0 2 2 0 1 0 0 1 2 0 1 0 0 0 0 2 0 1 2 1 0 1 0 1 1 2 0 1 1 0 0 0 2 0 2 0 0 2 1 1 2 2 2 0 0 2 2 0 2 0 0 0 0 1 2 0 2 0 0 0 0 0 0 0 0 0 2 0 0 0 1 2 1 0 0 0 0 0 1 0 0 0 0 2 0 1 2 1 0 2 0 2 0 0 0 2 0 2 0 2 2 0 0 2 1 1 0 2 1 1 1 1 1 1 0 0 0 0 1 1 1 0 2 2 0 0 0 0 0 1 2 0 0 0 1 0 1 1 1 0 1 2 0 0 2 0 2 2 1 2 0 0 1 0 0 2 0 0 1 1 1 1 0 2 0 0 0 0 0 0 0 0 0 0 0 0 0 0 0 0 0 0 1 1 1 1 0 1 0 0 0 0 0 0 2 0 0 2 2 2 0 0 0 2 2 2 0 2 1 1 1 0 1 1 1 2 0 1 1 0 1 0 2 1 0 1 0 0 1 1 1 1 1 1 1 1 0 0 2 0 1 0 2 0 0 0 0 2 1 0 2 0 0 0 0 1 0 2 0 1 0 0 0 2 0 1 1 2 1 1 0 0 1 0 2 0 0 0 1 1 1 0 1 2 1 1 1 0 1 1 1 1 0 1 1 1 1 1 1 2 2 2 1 0 1 0 0 0 0 0 0 0 0 0 0 1 0 0 0 0 1 0 0 0 0 0 0 0 0 2 2 0 0 1 0 2 0 0 1 0 0 1 0 1 0 0 0 1 0 1 1 1 1 0 0 0 0 0 0 1 1 0 0 0 0 0 2 0 0 0 0 2 0 1 1 1 0 0 0 0 0 0 0 2 2 1 1 2 1 0 1 2 0 1 0 1 1 1 2 1 1 0 1 2 2 1 0 2 2 1 2 1 0 1 1 1 1 2 0 2 1 0 0 1 1 1 1 1 0 2 0 2 2 1 0 0 0 0 0 1 0 1 1 2 1 2 2 2 1 1 0 1 0 0 1 1 1 1 0 0 0 0 2 0 1 0 0 2 2 0 0 2 0 2 0 0 0 0 0 0 0 0 0 0 0 0 1 0 0 2 0 2 2 1 1 0 0 0 0 0 0 0 0 0 0 0 0 0 1 1 0 0 0 0 1 1 0 1 0 1 0 0 0 0 0 0 1 1 1 1 2 0 0 1 0 2 1 0 0 1 1 2 0 0 0 0 0 2 0 0 0 2 0 0 0 0 2 2 0 1 0 0 1 0 1 1 0 1 0 1 1 0 2 0 1 0 0 1 1 0 0 0 2 1 1 0 0 0 1 1 1 0 1 2 2 0 2 0 0 1 1 2 0 0 1 1 0 1 1 0 1 1 1 1 2 1 1 1 0 0 1 0 0 1 0 1 0 1 0 1 1 1 1 2 0 0 0 0 0 1 0 0 0 1 1 0 0 0 1 0 2 1 0 0 0 0 0 1 1 0 0 0 1 1 0 1 0 1 0 1 0 0 0 0 0 1 1 1 0 0 0 2 0 0 0 0 0 0 1 0 0 1 0 1 0 1 0 0 1 0 0 1 0 2 2 2 1 0 1 1 1 2 0 1 0 2 1 1 2 1 0 0 1 2 0 2 1 1 0 0 2 1 0 0 2 2 2 0 0 0 2 1 1 1 1 1 1 1 0 1 0 2 2 2 0 2 0 0 2 0 0 0 1 1 2 1 0 0 0 0 0 0 0 0 0 0 2 0 0 2 0 0 0 0 1 0 0 2 0 0 0 0 1 0 1 0 1 1 1 0 0 0 0 1 1 2 2 2 1 1 1 2 0 2 1 1 1 0 0 0 2 1 1 2 0 0 0 1 0 0 2 1 2 1 0 2 1 2 0 0 0 1 2 1 1 0 0 0 0 1 0 0 1 1 0 0 2 2 0 2 0 0 0 1 0 2 0 1 1 0 0 1 1 0 0 0 2 0 0 2 2 0 2 1 2 1 1 1 1 0 1 1 1 0 2 0 0 0 0 0 0 1 0 0 2 0 0 0 0 1 0 0 0 0 1 2 1 0 1 0 0 1 0 1 1 0 0 0
199 0 0 2 1 0 0 1 1 0 0 1 0 1 0 1 0 1 2 1 0 1 0 1 0 0 0 2 0 2 2 1 1 1 1 0 1 2 0 0 1 1 0 0 0 0 0 0 2 1 0 0 0 0 2 2 0 0 0 0 0 1 2 2 0 1 1 1 0 1 1 2 1 0 0 2 2 0 0 0 1 0 2 1 2 0 0 0 0 2 0 0 1 0 1 1 0 2 0 2 2 2 0 1 0 0 2 1 0 0 0 0 0 2 1 1 1 0 1 1 1 0 1 2 2 2 2 2 2 1 1 0 0 0 0 0 0 0 0 0 1 0 0 0 0 1 0 0 0 0 0 1 0 0 0 0 0 0 0 0 0 0 1 2 0 1 1 1 0 1 0 1 0 2 1 0 0 0 0 0 0 0 0 0 0 0 0 1 0 0 2 1 1 1 2 1 2 2 1 0 0 1 0 1 2 0 1 0 1 0 1 1 0 1 1 2 0 0 2 1 0 0 2 2 0 0 1 0 0 0 0 0 1 1 1 1 0 2 0 0 0 1 1 2 0 2 0 1 1 0 0 0 0 1 1 0 1 1 1 1 0 1 1 1 1 1 0 0 1 0 0 1 0 0 0 1 0 1 1 0 1 1 0 1 2 0 1 1 1 2 0 2 0 0 2 0 1 0 0 0 0 0 1 0 1 1 2 0 2 2 0 1 1 0 0 0 1 1 0 0 0 2 2 0 2 0 0 0 0 0 0 2 0 2 0 0 0 2 0 1 0 2 1 0 0 0 2 0 1 1 0 0 0 0 0 0 0 1 0 2 2 0 0 0 0 0 0 1 1 1 1 1 1 1 2 0 1 0 1 0 1 1 0 0 1 0 1 1 1 0 0 0 1 0 2 0 0 0 0 0 0 0 0 1 1 1 0 0 0 2 0 0 0 0 2 2 2 1 0 0 0 1 0 2 1 1 0 0 2 0 2 0 1 1 1 1 0 1 1 1 1 1 0 0 1 2 0 0 0 0 0 0 0 1 1 0 1 1 1 1 1 0 1 0 0 1 0 2 0 0 0 1 2 2 2 0 2 2 1 1 2 1 1 1 1 1 0 1 1 0 1 1 0 0 0 0 0 0 1 2 0 2 1 1 0 1 1 0 0 1 0 0 0 1 0 1 0 1 0 1 1 1 2 2 0 2 1 0 1 2 0 0 0 1 0 0 1 0 0 1 1 1 2 2 1 2 2 1 1 2 1 0 0 0 0 1 0 0 1 0 0 0 2 2 0 0 0 0 1 0 0 0 2 0 0 0 2 0 0 1 0 0 1 1 0 0 0 0 0 1 0 1 0 1 1 0 0 0 0 0 0 1 1 1 1 0 0 1 1 1 1 0 0 1 1 2 0 0 0 1 0 1 0 0 0 1 1 1 0 0 1 1 0 1 0 0 2 0 2 1 2 1 0 0 1 0 0 0 1 0 2 2 1 0 0 0 2 1 0 0 0 0 1 2 0 1 1 2 0 1 1 1 0 0 0 0 2 0 1 1 0 2 2 0 2 2 1 2 0 2 2 0 0 0 0 0 1 2 0 1 0 0 0 2 2 0 2 2 0 0 0 0 0 2 0 0 0 1 1 0 0 0 1 0 1 1 0 0 1 0 0 1 0 1 2 1 1 0 1 1 0 0 0 0 0 1 0 0 0 0 0 0 0 0 0 0 0 0 2 1 0 1 2 0 0 0 1 0 0 2 0 1 0 0 0 0 0 0 1 0 1 1 0 0 0 2 0 2 1 2 1 1 2 0 0 0 1 0 0 0 0 1 0 0 0 0 1 0 0 0 0 0 1 1 1 0 2 0 2 1 0 2 0 1 0 1 1 1 0 2 1 1 2 0 0 0 0 0 1 0 0 0 0 0 0 0 0 1 0 0 1 0 1 2 0 0 1 0 0 0 1 1 0 0 0 1 0 1 1 0 0 0 1 1 0 2 0 1 1 1 1 1 2 1 1 1 0 0 0 2 0 0 1 1 0 0 0 2 0 0 0 2 1 1 1 2 0 1 0 1 1 1 0 0 2 1 2 0 2 1 0 1 1 1 2 2 1 1 0 2 2 2 0 2 0 0 0 2 0 0 0 2 1 1 0 1 1 1 0 1 2 0 2 0 0 0 0 1 1 1 1 1 1 0 0 0 0 0 1 0 1 1 0 0 1 0 0 2 0 0 0 0 0 1 0 1 0 0 0 2 2 0 0 0 0 0 0 0 1 0 0 0
[truncated: 1,606,808 more chars]
