# Supplementary material for: KNN-MDR: a learning approach for improving interactions mapping performances in genome wide association studies
Source: BMC Bioinformatics. 2017 Mar 21;18:184. doi: 10.1186/s12859-017-1599-7 (PMC5361736; doi:10.1186/s12859-017-1599-7)
Supplement: Supplementary file 3 — The data set(s) supporting the results of Table 2. (ZIP 28603 kb) [file 12859_2017_1599_MOESM3_ESM.zip › 3/SINAN/S95/mkallsimul.dat]

1 1 0 2 0 1 1 1 0 0 0 1 0 0 0 0 0 2 2 1 1 1 1 0 0 0 0 1 0 2 0 0 0 0 2 0 2 1 1 0 0 0 0 0 0 0 2 0 0 0 1 1 0 1 1 0 1 0 1 0 1 1 0 1 0 0 0 0 0 0 0 1 2 0 2 2 2 0 2 0 2 0 0 1 1 0 0 0 0 2 0 0 0 0 0 0 0 2 0 2 0 2 1 0 1 1 2 1 1 1 0 2 1 2 2 1 1 0 1 1 1 0 2 1 0 1 0 1 2 0 1 1 0 0 0 0 0 0 0 1 0 0 0 0 0 0 0 0 1 1 0 1 0 0 0 1 0 0 0 0 1 1 0 0 1 1 0 0 1 1 1 1 2 0 2 2 2 0 0 1 1 1 0 2 2 2 2 1 0 1 1 2 2 1 1 1 2 2 0 0 0 0 0 1 1 0 1 0 0 0 0 0 0 0 1 0 0 0 1 0 2 1 2 0 0 1 1 1 0 0 0 1 1 1 0 0 1 2 2 0 0 0 2 2 2 2 0 0 0 0 0 1 0 1 0 1 2 2 0 2 2 2 0 0 0 0 0 0 1 0 0 0 0 1 0 0 0 0 1 0 0 1 1 2 1 1 0 1 0 2 0 0 2 2 2 0 1 1 0 1 0 0 2 0 0 1 0 0 1 0 0 1 0 0 1 0 2 1 1 0 1 2 1 0 0 0 0 0 0 1 2 1 0 0 0 0 0 1 1 0 0 0 2 1 0 0 0 0 1 0 0 0 0 0 0 0 0 0 0 1 1 0 0 0 0 1 0 1 1 0 0 2 1 2 2 0 2 2 2 0 0 1 0 0 1 1 0 0 0 0 0 0 0 1 2 0 0 0 0 0 0 0 0 2 2 1 0 1 0 0 0 1 2 2 2 2 0 0 0 0 0 0 0 2 1 2 1 1 1 1 1 2 0 0 1 0 1 1 0 0 2 0 0 0 1 0 0 0 0 2 0 1 1 1 2 0 2 2 2 1 0 1 1 0 0 1 0 1 0 0 0 0 1 1 0 0 0 2 2 0 2 2 2 2 2 2 0 1 2 1 1 2 0 1 1 0 1 2 1 0 0 1 2 0 0 1 2 1 1 2 1 2 1 0 0 2 0 2 0 1 0 2 1 0 1 0 0 0 2 2 0 0 0 1 2 0 2 0 0 0 2 2 1 0 1 1 0 2 2 0 2 2 0 0 2 2 1 1 0 0 0 0 2 0 0 1 1 1 1 0 1 2 0 0 1 0 1 0 0 0 1 0 0 1 1 1 1 2 1 1 0 1 1 1 0 0 0 0 0 0 0 2 1 2 1 0 1 0 0 1 1 0 0 2 0 2 0 2 1 1 0 1 0 0 0 2 0 1 0 0 1 0 0 0 0 1 0 1 0 0 0 1 0 1 1 1 1 0 2 2 0 1 0 1 0 1 1 0 2 2 1 1 1 2 2 2 1 2 0 2 0 0 0 0 1 0 2 1 0 1 1 0 2 2 0 1 2 1 1 2 2 0 0 1 0 0 0 1 1 1 0 1 0 0 0 2 1 1 2 1 1 1 0 0 1 2 0 2 0 0 0 1 0 1 0 2 1 0 0 0 0 0 1 2 0 1 2 0 0 1 0 0 0 0 0 1 1 0 0 0 0 0 0 0 0 2 1 0 1 0 0 1 0 0 0 0 2 2 0 2 0 0 2 0 0 0 0 2 2 0 0 0 1 1 1 1 0 1 1 2 1 1 0 2 2 2 0 1 1 2 0 0 0 1 0 1 1 0 0 2 0 0 1 1 1 0 1 2 1 1 1 1 0 2 0 0 0 0 0 0 0 2 1 0 0 0 0 0 0 0 1 1 0 0 1 0 1 0 0 0 2 1 0 1 0 0 1 0 0 0 0 1 0 1 0 0 0 0 0 1 1 0 1 1 2 0 0 0 2 1 1 1 1 0 0 0 1 1 1 1 1 0 0 1 2 1 1 2 0 1 1 0 0 2 2 0 1 1 1 1 0 0 1 0 1 1 1 2 1 1 0 1 0 0 0 0 2 1 0 0 0 2 0 2 0 0 0 0 0 1 0 0 2 1 0 1 2 1 0 1 0 0 1 1 2 0 1 2 0 0 0 1 1 1 2 0 0 0 2 1 0 1 0 0 1 1 1 1 1 0 0 1 2 2 0 0 1 0 0 0 1 0 0 1 0 0 1 0 0 0 0 0
2 1 1 2 0 1 1 1 1 1 1 0 0 0 0 0 0 0 0 2 0 0 0 0 0 0 0 2 1 2 1 2 1 1 1 0 2 0 1 0 0 0 0 0 0 0 0 0 1 0 0 0 0 0 2 0 0 2 0 1 0 1 0 1 1 0 1 0 1 0 1 1 2 0 2 2 2 0 2 0 1 0 0 2 2 0 0 0 0 1 0 0 1 0 2 0 0 1 0 1 1 1 1 0 1 1 2 2 2 0 0 2 0 2 2 1 1 0 0 2 2 0 2 1 1 0 0 1 1 1 2 0 1 0 0 0 1 0 0 1 2 0 0 1 0 0 0 0 0 2 0 0 0 0 0 0 0 1 0 1 1 0 1 0 1 2 1 0 0 2 1 0 0 2 2 1 0 0 0 0 0 0 0 1 1 1 1 1 1 1 1 2 1 1 1 0 2 2 0 0 0 0 0 2 2 0 2 1 1 0 0 0 1 0 1 2 1 1 1 0 2 0 2 0 0 0 0 0 0 0 0 0 0 0 2 0 1 2 1 1 0 1 2 1 1 1 0 0 0 0 0 0 0 1 0 0 0 0 1 1 1 2 0 0 0 0 0 0 1 1 0 2 0 2 0 0 0 1 2 1 0 2 1 1 2 1 1 2 1 2 0 1 1 2 1 0 1 1 0 1 2 1 2 0 2 0 2 1 0 0 1 1 0 0 2 1 1 1 0 1 0 1 0 0 0 0 0 0 1 0 1 1 0 0 0 1 0 1 1 1 0 0 1 1 0 0 1 0 1 1 0 0 1 1 0 0 1 1 0 2 2 0 2 0 2 2 0 2 2 0 1 1 1 2 1 0 2 2 0 0 0 1 1 1 1 0 0 0 0 0 0 0 1 0 2 1 1 0 1 1 1 1 0 1 1 1 0 0 0 0 0 0 1 1 1 2 0 0 0 0 0 0 0 0 1 1 1 0 2 2 1 2 0 2 1 1 0 1 0 0 1 0 0 0 1 0 0 1 1 2 0 0 2 2 2 2 2 2 1 1 1 0 1 1 0 1 1 2 0 0 0 0 2 1 0 0 0 1 2 1 1 0 0 0 0 1 0 0 1 0 1 1 1 0 1 0 0 2 1 0 1 1 2 0 0 0 2 1 1 0 0 2 0 2 1 2 1 2 0 1 1 2 0 1 0 1 1 1 0 1 1 1 0 0 1 0 2 0 0 1 0 0 1 0 2 1 0 1 1 0 0 0 0 2 1 0 0 1 0 1 1 0 0 1 1 1 1 1 1 1 0 1 1 0 0 1 1 1 0 2 0 0 1 1 0 0 0 1 1 1 0 1 0 0 1 0 1 0 0 0 0 2 0 2 2 0 0 0 0 2 0 0 0 0 2 0 0 0 0 0 1 1 1 1 0 0 2 0 0 0 0 2 0 0 0 0 1 2 0 0 1 1 0 0 1 1 1 0 2 2 2 1 1 1 0 2 1 0 2 0 0 0 1 1 1 1 2 2 1 0 0 0 0 1 0 0 2 0 2 0 1 1 2 1 1 1 1 1 2 1 2 0 0 2 0 0 0 1 1 1 0 1 0 0 1 1 1 2 2 0 0 0 0 0 0 0 0 1 0 0 0 0 0 0 1 2 0 0 2 2 0 0 0 1 0 1 1 0 0 0 0 0 0 1 1 1 2 1 0 1 0 1 0 0 0 1 0 0 1 0 0 0 1 1 0 0 1 1 0 2 0 0 2 0 0 1 1 0 0 1 0 0 0 0 0 2 0 1 1 1 0 1 2 2 2 0 1 1 1 2 0 0 0 0 1 1 1 0 1 1 0 0 0 0 0 1 0 2 1 1 1 1 0 2 0 0 0 0 0 0 0 2 0 0 0 0 0 0 0 0 0 0 0 0 0 0 0 0 2 0 0 0 0 1 0 0 1 0 1 0 0 2 0 0 0 0 0 0 2 0 0 0 2 1 1 0 0 1 2 1 1 1 2 0 0 1 0 1 0 2 0 0 0 2 2 2 2 2 0 1 0 1 0 1 1 1 1 2 0 2 0 1 0 0 1 1 2 1 2 2 0 0 0 1 0 0 1 1 0 0 0 2 0 2 0 0 0 0 2 2 0 0 2 1 1 1 2 1 0 0 1 0 2 1 1 0 2 2 0 2 0 0 1 0 0 2 2 0 2 1 0 0 0 0 1 1 0 1 1 1 0 2 0 0 0 0 0 0 0 0 1 0 1 1 1 1 0 1 2 1 0 1
3 1 1 2 0 0 0 0 0 2 0 0 0 1 0 0 0 2 1 0 2 2 0 0 0 0 0 2 0 2 1 1 1 2 1 1 1 1 0 1 2 1 0 1 0 1 0 0 0 0 0 1 0 1 1 1 0 0 2 1 1 1 1 0 1 0 2 0 1 0 0 0 2 2 2 2 1 0 1 1 0 0 0 1 1 0 0 0 0 2 0 2 1 0 0 0 0 0 0 1 1 2 1 0 0 0 2 0 0 2 0 1 0 0 0 0 0 0 0 2 2 0 2 0 0 2 0 1 2 1 1 1 0 0 0 0 0 0 0 0 0 0 0 0 0 2 1 0 1 2 1 0 0 0 1 0 0 1 0 0 0 2 0 0 2 2 2 0 1 1 0 1 1 1 2 0 0 1 0 0 0 0 0 0 0 0 0 0 0 2 1 2 1 1 1 0 1 2 0 0 0 0 0 2 2 0 2 0 2 0 0 0 1 0 2 1 1 0 2 1 1 0 2 0 0 2 1 0 0 0 0 0 0 0 2 0 0 2 2 0 0 1 2 2 2 2 0 1 1 1 1 0 0 0 1 1 0 0 0 0 0 0 0 0 2 0 0 0 2 0 0 2 0 2 0 0 2 2 2 2 0 2 1 1 2 2 0 2 0 2 0 0 2 2 2 0 2 0 1 0 0 0 1 1 0 0 0 0 0 0 0 1 0 2 2 2 2 1 2 0 2 1 0 0 1 0 1 0 1 1 1 1 0 0 0 0 0 1 1 1 1 0 2 2 0 0 1 0 0 1 1 1 0 2 0 2 2 1 0 2 2 0 2 1 2 0 2 2 2 0 0 2 0 2 0 0 1 2 1 0 0 2 0 0 1 1 0 0 0 1 0 1 0 0 2 0 0 0 1 1 0 1 0 2 2 1 0 1 0 0 0 0 0 0 0 1 1 1 0 1 1 1 0 1 0 2 1 0 0 1 1 1 0 0 1 0 0 1 1 1 2 0 0 1 0 1 0 0 1 1 0 1 2 2 2 0 2 1 1 1 1 0 0 0 0 1 1 0 0 0 0 0 1 2 0 0 0 2 1 1 0 0 1 1 0 1 0 1 1 1 1 0 1 1 0 0 0 0 0 2 2 2 1 1 0 1 2 2 2 0 0 2 0 1 1 0 0 2 0 0 0 2 1 1 0 1 1 2 0 2 0 2 0 0 0 0 1 0 0 0 1 0 0 0 0 1 0 1 1 0 0 1 0 1 1 0 0 0 2 0 0 2 0 0 0 2 0 1 0 0 1 1 1 0 0 1 1 1 0 1 1 0 0 2 0 1 1 1 1 1 0 1 2 0 1 0 0 1 0 2 1 1 0 1 2 0 0 0 0 1 0 0 0 1 0 1 1 1 1 0 0 0 1 1 0 0 1 2 0 0 1 1 0 0 0 2 0 2 1 1 1 0 0 1 1 0 0 0 1 1 1 2 0 1 0 2 0 1 1 0 0 0 0 2 2 1 1 2 0 0 0 1 0 1 0 0 2 0 2 0 2 0 1 1 0 1 1 1 1 2 2 0 1 1 0 0 0 1 1 1 0 1 1 1 2 2 1 1 1 0 2 2 0 0 1 1 0 2 0 0 0 0 0 0 1 2 0 0 0 0 1 1 0 1 0 1 1 0 0 1 0 0 0 0 0 1 1 0 0 0 0 0 0 0 0 0 0 0 1 0 0 0 2 0 1 0 0 2 0 2 0 0 2 0 0 2 1 1 1 0 0 0 0 0 0 2 0 1 2 1 0 0 1 2 2 1 0 0 0 1 0 0 0 0 0 2 2 1 0 1 0 0 1 1 1 0 1 1 1 1 1 1 0 2 0 0 0 0 1 0 0 1 1 0 0 0 0 0 1 0 1 1 0 1 0 0 1 0 0 0 2 2 0 1 1 0 1 0 1 0 0 2 2 0 2 2 0 0 2 1 1 0 1 1 1 0 0 1 1 1 1 1 2 0 0 0 0 1 1 1 0 0 0 2 2 2 2 1 0 0 0 2 0 0 2 2 0 0 0 1 1 1 2 0 2 2 0 2 1 1 0 1 0 1 0 0 0 0 0 0 1 1 0 2 0 0 0 2 0 0 1 1 2 0 0 1 1 1 1 0 0 0 2 0 1 1 1 2 0 0 0 0 1 0 1 1 1 0 1 1 1 1 0 0 0 0 2 0 2 0 0 0 1 1 0 0 0 1 0 1 0 0 0 0 1 0 0 0 1 1 1 2
4 0 0 2 0 0 0 2 0 1 0 0 1 2 0 2 0 1 1 1 1 2 0 1 1 1 1 2 1 2 1 2 0 2 1 0 1 0 1 0 0 0 0 1 1 1 0 1 1 2 0 1 0 0 1 1 0 0 0 0 1 1 0 0 1 0 1 1 2 1 0 1 2 0 2 2 0 0 2 0 2 0 0 2 2 0 0 0 0 2 0 0 0 0 0 0 0 1 0 1 2 1 1 0 1 1 1 0 0 2 0 2 0 2 2 0 0 1 1 1 1 1 1 2 1 0 0 0 1 0 0 0 1 0 0 0 1 0 0 1 2 0 0 0 0 1 0 0 0 1 1 0 0 0 1 1 1 0 0 0 0 1 2 0 1 1 2 0 0 1 1 0 1 1 1 2 0 1 0 1 1 2 1 0 1 0 0 0 0 2 2 2 1 1 1 0 1 2 1 1 1 1 0 2 2 0 2 1 2 0 0 0 1 0 0 1 1 1 0 0 2 1 2 0 0 1 1 0 0 0 0 1 0 0 2 1 0 2 2 0 0 0 2 1 2 2 0 0 0 1 1 1 1 0 0 1 1 0 0 0 0 0 0 0 2 0 0 1 2 0 0 0 0 1 2 2 1 2 1 1 0 2 2 2 2 0 2 1 0 1 1 1 2 2 2 0 2 0 0 0 1 0 2 0 0 0 0 0 0 0 0 1 0 1 2 1 1 0 1 0 2 1 1 1 2 0 2 0 2 0 2 1 0 0 0 0 0 2 0 0 0 0 2 2 0 0 1 1 1 2 1 1 0 2 1 1 1 2 0 1 1 0 2 1 2 0 0 2 2 0 0 2 1 1 0 2 1 2 0 0 1 0 0 0 1 1 0 0 0 1 0 0 0 0 2 1 1 2 1 1 1 1 0 2 0 0 2 1 0 0 0 0 2 2 2 2 0 0 0 0 0 1 0 1 1 1 1 0 2 0 2 0 0 1 1 0 0 0 0 0 1 0 1 2 1 2 1 1 1 1 0 0 1 1 2 1 2 1 1 1 1 0 0 1 0 1 0 0 0 0 0 0 1 1 1 1 0 1 2 0 2 0 0 0 0 1 0 2 2 0 0 2 1 2 0 0 1 0 0 0 2 2 2 0 0 0 2 2 2 0 0 2 1 1 1 1 0 2 0 1 1 2 0 0 2 1 1 1 1 2 0 1 0 1 2 0 1 0 1 2 1 1 1 1 1 2 0 2 2 0 1 1 0 1 1 1 1 1 0 1 1 0 0 1 1 0 2 0 0 0 0 0 0 0 0 0 1 2 0 2 0 0 0 1 0 1 1 2 1 2 1 1 0 0 1 0 1 0 0 0 0 2 0 2 2 0 0 0 0 1 1 0 0 0 2 0 0 2 1 1 1 2 0 0 0 0 1 2 0 0 1 1 1 0 0 0 0 1 1 0 1 1 0 1 1 1 0 0 1 1 1 2 1 1 1 2 1 1 2 0 0 0 0 1 1 0 0 2 1 1 1 0 0 1 0 1 1 0 2 0 1 1 2 2 1 0 1 2 1 0 1 0 1 1 0 0 0 2 1 2 1 1 0 0 1 1 1 2 2 1 0 0 0 0 0 0 0 2 1 1 0 0 0 0 2 2 0 0 1 0 1 1 1 2 0 1 1 0 0 0 0 0 0 0 1 0 0 0 0 0 0 0 0 0 0 0 0 0 2 1 1 1 2 0 1 0 0 2 0 2 0 0 1 0 0 1 1 1 1 1 0 2 1 1 1 1 0 2 0 2 0 2 1 1 1 0 1 1 0 2 0 0 0 0 1 0 1 1 0 1 0 0 1 1 1 0 1 2 1 1 1 1 0 2 0 0 0 0 1 0 0 1 1 0 0 1 1 0 0 0 0 0 0 0 0 0 0 0 0 0 2 2 0 1 0 0 1 0 0 0 0 2 0 0 0 1 0 0 2 1 0 0 2 0 2 0 0 1 2 1 0 1 1 0 0 0 1 2 0 2 0 0 1 0 2 1 2 1 1 1 1 0 0 1 2 2 0 1 0 0 0 0 0 0 1 1 1 2 2 1 0 1 0 1 1 1 0 0 0 0 0 1 0 1 0 0 0 0 0 0 0 0 2 0 0 0 2 0 0 0 1 1 2 0 0 0 1 2 0 2 0 0 0 1 1 1 1 1 1 2 1 0 0 1 0 0 2 2 0 0 0 2 1 1 0 0 0 0 0 0 1 1 0 0 0 0 0 1 2 0 0 0
5 0 0 2 0 1 1 1 1 0 0 0 0 0 0 0 0 2 2 0 1 1 0 0 0 0 0 1 1 2 1 1 1 1 2 0 2 0 0 1 0 0 0 1 0 1 0 0 0 1 0 0 1 1 1 1 0 0 0 1 1 2 0 0 0 0 0 2 2 0 0 2 1 0 1 1 1 0 1 0 0 0 0 1 1 0 0 1 0 2 0 0 1 1 0 0 0 1 0 1 1 2 0 0 2 1 1 0 0 2 0 2 0 1 2 1 1 0 1 1 1 0 2 0 0 2 0 1 1 1 1 0 0 0 0 0 0 0 1 2 2 0 1 0 0 2 0 0 0 1 0 0 1 1 1 0 0 1 0 0 0 0 0 0 0 1 2 0 1 1 1 1 0 2 1 1 0 1 0 0 0 1 0 0 2 2 0 2 1 1 1 2 0 0 0 0 0 1 1 0 0 1 0 2 2 0 2 0 1 1 1 0 2 0 1 2 2 0 1 1 1 0 2 0 0 0 0 2 1 0 1 0 1 1 1 1 0 2 2 0 0 1 2 2 2 2 0 0 0 0 0 1 0 0 1 1 0 1 0 1 1 1 0 0 0 0 1 0 2 0 0 2 1 2 0 1 0 0 1 0 1 1 2 1 1 0 2 1 0 2 0 0 2 2 2 0 2 0 0 0 1 0 2 0 0 0 1 0 1 0 0 1 0 0 1 0 1 0 0 0 0 2 1 1 1 0 1 0 2 1 1 1 0 0 0 0 0 1 0 0 1 1 2 2 0 0 0 1 2 1 1 1 0 2 1 1 2 2 0 1 1 0 0 0 0 0 0 2 2 0 2 0 1 2 2 0 0 1 0 0 0 0 2 2 2 1 0 0 0 0 0 0 0 0 1 0 0 0 0 1 0 1 0 2 1 1 1 0 0 0 1 0 1 1 1 1 1 0 0 0 0 1 0 2 1 2 2 0 2 1 2 2 0 1 1 1 0 0 0 0 1 0 0 0 2 2 1 0 0 0 0 1 1 2 1 0 1 2 2 2 0 0 1 1 0 1 0 1 0 0 0 0 2 1 2 1 2 2 2 0 1 1 2 2 1 1 0 1 2 0 0 2 1 1 0 0 0 1 0 1 1 2 2 0 0 1 2 1 1 0 0 2 1 1 1 1 1 2 0 0 0 2 0 0 0 2 0 0 2 2 0 0 0 1 2 0 2 0 0 2 0 2 0 0 2 0 0 1 1 0 1 1 1 2 0 1 1 1 0 1 1 0 1 1 1 0 1 0 0 0 0 0 0 0 0 0 2 0 0 1 0 0 0 1 0 0 0 0 0 0 0 2 0 1 0 0 0 0 0 0 0 2 1 1 2 0 1 0 1 0 1 0 0 1 1 1 0 2 0 0 0 2 0 0 0 0 2 1 0 0 0 0 0 0 0 0 1 0 0 0 2 0 0 1 2 1 1 1 1 1 2 1 0 0 0 1 2 0 1 0 0 0 1 2 2 1 1 2 0 1 1 0 1 0 0 0 2 0 2 0 2 0 2 2 1 2 0 2 1 1 2 0 0 1 0 0 0 1 2 2 1 0 1 0 1 1 1 2 2 1 0 0 0 0 0 1 0 0 0 0 0 0 0 0 1 1 0 0 1 1 2 2 1 2 0 1 1 0 0 2 1 1 0 1 1 1 2 1 0 2 0 2 0 0 0 1 0 0 2 1 0 1 2 0 1 1 1 1 0 2 0 1 2 0 0 1 1 1 1 1 0 1 0 0 0 1 1 2 1 2 0 1 2 2 1 0 1 0 0 1 0 0 0 0 1 1 1 0 0 2 0 1 1 1 1 0 1 2 2 2 2 2 0 1 0 0 0 0 0 1 0 0 0 0 0 0 0 0 0 0 0 0 0 0 0 0 0 0 1 0 1 1 0 1 0 0 1 1 0 2 0 2 0 0 0 0 1 0 2 1 0 0 1 1 2 0 0 0 2 0 0 0 2 0 0 0 0 2 1 1 0 0 0 1 2 1 2 1 0 0 0 1 1 1 2 0 1 0 0 1 1 1 0 0 1 1 0 2 2 2 0 0 1 1 0 2 2 1 0 1 1 1 0 1 0 0 0 1 0 2 0 0 2 0 0 0 1 0 1 0 1 0 0 0 0 0 2 2 0 1 0 0 1 0 1 0 0 0 2 0 2 0 1 0 0 0 2 0 2 0 0 0 0 0 0 0 0 0 1 0 0 0 0 2 0 0 0 0 0 0 1 1
6 0 2 1 0 0 0 1 0 0 0 1 0 0 0 0 0 1 1 1 0 0 0 1 1 1 1 2 0 2 2 1 2 2 1 1 2 0 0 1 0 0 1 0 0 1 2 0 0 1 0 1 0 1 1 2 0 2 2 1 0 0 1 0 0 0 0 0 1 0 0 0 2 1 1 2 2 0 1 0 0 0 0 0 0 0 0 1 1 2 1 2 2 1 1 0 0 0 0 0 0 2 2 0 0 0 2 1 1 1 0 2 1 2 2 1 1 0 1 1 1 0 2 1 1 1 0 1 1 0 1 1 0 0 0 0 0 0 0 1 0 0 0 1 0 0 0 0 1 1 1 0 0 0 0 1 0 1 0 0 0 1 0 0 2 2 2 1 0 1 1 1 2 0 2 1 0 0 0 0 0 0 1 1 2 1 2 1 1 2 2 2 1 1 1 0 0 2 0 1 1 0 0 2 0 1 2 1 2 0 0 0 0 0 1 0 0 0 0 0 2 1 2 0 0 0 0 1 0 0 0 0 1 1 1 0 0 2 2 0 0 0 2 1 2 2 1 0 0 0 0 1 0 0 0 1 1 0 2 0 0 2 0 0 0 0 1 1 1 1 0 1 0 2 0 0 0 0 2 0 1 1 2 2 2 0 2 2 0 2 0 0 1 2 1 0 1 2 0 2 2 2 1 1 0 0 0 0 0 0 0 1 0 1 1 1 2 0 0 0 0 2 2 1 0 0 0 0 1 1 2 1 1 0 0 0 0 1 1 0 1 1 1 2 0 0 1 1 1 2 1 1 0 2 1 1 2 2 0 2 2 0 2 2 2 0 0 2 2 0 0 1 1 2 2 0 2 2 0 0 0 1 0 0 1 1 0 0 0 0 0 0 1 0 2 1 1 0 0 1 0 1 0 2 1 0 1 0 1 1 0 2 0 0 0 2 0 0 0 0 0 2 1 2 1 2 1 1 2 1 2 0 0 2 1 1 0 1 0 1 1 0 0 1 0 1 0 0 1 2 0 1 0 2 0 0 0 2 2 2 1 0 0 0 0 0 0 1 0 0 1 1 2 0 2 1 1 2 1 1 2 0 1 1 1 2 0 1 2 0 0 2 1 1 1 0 1 1 0 1 1 1 1 1 0 1 1 1 0 1 0 0 1 0 0 1 0 2 0 0 0 2 0 1 1 0 0 0 1 1 1 0 0 0 0 0 1 1 1 2 0 1 2 2 2 1 0 0 0 0 0 0 0 2 0 0 0 0 1 1 1 1 1 0 0 0 1 0 0 0 0 0 0 0 1 0 1 1 0 2 0 0 1 1 0 0 0 1 0 1 1 0 2 0 1 0 0 1 0 1 1 1 1 1 1 1 1 0 0 1 0 0 0 0 1 0 0 0 0 0 1 1 1 1 0 1 1 2 0 0 1 0 0 0 0 0 2 1 0 0 1 1 1 1 1 0 0 0 1 1 0 2 1 1 1 1 1 0 1 0 0 0 1 1 1 1 1 2 0 1 1 0 2 0 0 1 1 2 0 2 2 1 2 2 1 2 1 0 1 1 1 0 0 0 0 0 0 2 1 2 1 1 0 0 2 0 1 1 2 2 0 0 0 0 0 0 0 1 1 1 0 0 1 0 1 1 0 0 0 0 0 0 0 2 0 2 1 0 1 2 0 0 0 2 2 0 2 0 0 1 1 1 1 0 0 2 1 0 1 1 1 0 1 1 0 0 1 0 0 2 0 0 2 0 0 1 1 0 0 2 0 1 0 0 0 1 1 1 1 2 1 1 1 2 2 1 0 0 0 1 0 0 0 0 1 0 1 0 1 2 0 0 0 0 0 2 1 2 2 2 2 2 0 1 0 0 0 0 0 1 0 1 0 0 0 0 0 0 0 0 0 0 2 2 0 0 2 0 0 0 1 1 0 2 0 0 0 1 0 0 0 2 0 1 0 1 1 0 1 0 0 0 0 2 1 1 0 1 1 1 0 0 2 0 0 0 0 2 0 2 0 0 0 1 2 2 2 2 0 1 0 2 0 1 0 2 0 1 0 0 0 0 0 0 0 0 1 1 1 0 1 0 0 1 1 1 0 1 1 1 0 2 0 1 0 0 1 1 0 1 1 1 2 1 1 0 0 0 0 0 2 0 1 1 1 0 1 1 0 1 0 0 2 0 1 1 1 0 0 1 0 0 0 0 0 2 0 2 0 0 0 2 0 0 0 0 0 1 0 1 0 0 0 2 0 0 0 1 2 1 1 2
7 0 0 2 0 0 0 1 0 2 0 0 1 1 0 1 0 0 0 1 0 1 0 0 0 0 0 0 0 1 1 0 1 1 1 0 2 1 0 0 2 0 1 1 0 1 0 0 0 1 0 0 0 2 0 1 0 1 2 0 1 2 0 2 1 0 1 1 2 0 0 1 1 0 1 1 1 0 2 0 2 0 0 0 0 0 0 0 0 2 0 0 1 1 1 0 0 2 0 2 1 2 0 0 1 0 2 0 1 1 0 2 0 2 2 0 0 0 0 2 2 0 1 1 0 0 0 0 2 0 0 0 0 0 0 0 0 0 0 0 0 0 0 0 0 1 0 0 0 1 0 0 0 1 1 0 0 0 0 0 1 1 0 0 0 0 1 1 1 0 0 0 0 2 1 0 0 0 0 0 0 0 0 0 2 2 0 2 1 1 2 2 0 0 1 0 1 2 0 2 2 0 1 0 1 0 1 1 1 0 1 0 1 1 0 0 0 1 0 0 2 1 0 0 0 0 0 2 1 1 1 1 2 2 1 1 1 2 2 2 0 2 2 2 2 2 0 1 1 0 0 0 0 0 0 2 1 2 0 2 2 2 0 0 1 0 1 1 1 1 0 2 0 1 0 0 1 0 1 0 1 1 2 2 2 0 2 2 0 2 0 0 1 2 2 0 1 0 0 0 1 0 2 0 0 1 0 0 1 0 0 0 0 0 1 1 2 0 0 0 2 0 0 0 1 0 1 0 0 1 1 2 1 1 0 0 1 2 0 0 0 0 2 2 0 0 0 0 1 0 0 0 1 1 0 1 1 0 0 1 1 0 0 0 0 0 0 0 0 0 0 2 1 2 1 1 1 1 0 0 1 1 0 0 1 0 0 0 0 0 1 1 0 0 2 0 0 2 1 1 0 1 0 2 2 1 0 0 0 0 1 1 0 0 0 2 0 0 0 0 0 0 0 1 0 0 0 0 1 0 0 1 2 0 0 0 0 1 0 0 0 0 0 1 1 1 0 1 2 2 0 1 1 2 1 1 1 2 2 1 1 0 0 0 0 1 0 1 0 1 1 1 2 0 2 0 2 1 1 1 1 1 1 1 0 1 0 0 2 0 0 2 2 2 0 0 1 2 1 0 0 1 1 1 0 1 2 1 0 0 0 2 0 0 0 1 0 2 0 1 1 2 1 0 1 0 0 0 1 2 0 0 0 1 1 0 2 0 0 1 0 1 2 0 2 2 0 0 0 0 0 0 1 2 1 1 0 0 0 1 0 0 0 0 0 1 0 1 1 1 0 0 1 0 0 1 1 2 0 2 0 0 0 0 2 1 1 0 0 0 0 0 1 0 0 0 0 1 0 1 1 1 0 0 0 0 1 0 0 2 0 0 0 0 2 0 0 1 0 1 0 1 0 0 0 1 0 1 0 0 0 2 1 0 0 0 1 2 1 0 1 1 0 1 1 1 1 0 1 1 0 0 0 1 0 2 1 1 2 0 0 0 0 0 1 1 1 2 0 1 1 0 1 0 0 1 1 0 2 0 1 1 1 1 0 1 1 0 2 2 2 0 0 2 0 0 0 2 2 2 0 1 0 0 1 1 1 1 2 0 1 2 0 0 1 2 0 0 1 1 0 0 1 0 1 2 0 0 2 2 2 2 0 2 0 0 2 0 0 0 0 0 0 0 0 0 0 0 0 0 0 0 0 0 0 1 1 0 2 0 0 2 1 0 1 1 1 1 0 1 1 0 2 0 0 0 0 1 1 1 1 1 1 1 1 1 0 2 0 2 0 2 0 2 2 2 0 1 0 2 0 0 0 0 1 0 1 1 0 1 0 0 1 1 1 0 2 2 0 1 0 0 0 2 0 0 0 0 1 0 0 1 0 2 2 0 0 0 0 1 0 0 0 0 0 0 0 1 0 0 2 2 0 1 1 0 1 0 0 0 0 0 0 0 0 1 0 0 1 0 0 0 2 0 2 1 0 0 2 1 1 1 2 0 0 0 0 1 1 1 0 1 0 2 2 1 2 1 0 0 0 0 0 1 2 2 0 1 0 0 0 0 0 0 0 1 1 0 1 0 0 1 0 1 0 1 0 1 0 0 0 2 0 1 0 0 1 1 0 0 0 0 2 0 0 1 1 0 2 0 1 0 2 1 1 0 1 1 0 0 0 1 2 0 1 1 2 0 1 0 2 0 0 0 0 0 1 1 1 0 0 1 0 0 0 0 0 0 1 0 0 0 0 1 1 0 1 2 2 1 2 1
8 0 1 2 0 0 0 2 0 0 0 2 0 2 0 2 0 1 1 0 1 1 0 0 0 0 0 2 1 2 1 2 2 2 0 0 1 1 1 0 1 0 1 2 0 1 0 0 1 0 0 0 0 1 1 2 0 1 2 1 0 1 0 0 0 1 0 1 1 0 0 1 1 0 1 1 1 0 1 0 1 0 0 0 0 0 0 0 0 2 0 0 0 0 0 0 0 2 1 1 2 2 0 0 1 1 2 1 0 2 1 0 0 2 2 0 0 0 0 2 2 0 2 1 1 1 0 2 2 1 0 0 0 0 0 0 1 0 0 2 0 0 0 0 1 2 0 0 0 1 0 0 0 0 1 1 0 1 0 0 1 1 0 1 1 2 0 1 0 1 1 1 0 2 0 0 0 0 0 1 1 1 0 1 1 1 1 1 1 2 1 2 1 1 1 0 1 1 0 1 1 1 0 1 1 0 2 1 1 0 0 0 0 0 1 1 0 1 0 0 2 1 1 0 0 0 1 1 0 0 0 0 0 0 2 0 0 2 2 0 0 0 1 0 0 0 0 0 0 0 0 0 1 0 0 0 0 0 1 0 0 1 0 0 2 0 0 2 0 0 0 2 0 1 0 0 0 0 0 0 0 2 0 1 2 1 1 0 0 2 0 1 2 2 2 0 2 0 1 0 0 0 1 1 1 0 0 0 0 0 0 1 0 0 1 0 2 0 0 0 0 2 1 1 1 0 1 0 0 1 2 2 0 0 0 0 0 1 1 0 1 1 1 2 0 0 1 0 2 2 0 0 0 1 1 0 0 2 0 2 2 0 1 0 1 1 0 2 2 0 0 2 1 2 1 0 2 2 1 0 0 0 1 1 2 1 0 0 0 1 0 0 1 0 2 0 0 0 0 0 0 0 1 1 1 0 0 2 0 0 1 0 0 0 0 0 2 1 0 0 0 0 0 0 1 1 1 0 2 1 2 1 1 1 0 0 0 2 0 0 2 0 1 1 1 2 1 0 1 1 0 1 0 1 1 0 1 2 2 0 2 0 0 1 0 2 0 1 0 0 0 0 2 2 2 0 2 2 1 2 1 1 0 0 0 2 0 0 1 0 1 1 0 1 0 0 1 2 1 0 0 1 2 0 0 1 1 1 0 1 0 1 1 1 1 1 0 2 0 1 1 2 1 1 0 0 0 0 0 1 1 0 0 1 1 0 2 0 1 2 0 2 1 1 1 1 0 2 2 0 1 1 0 1 1 0 0 1 0 1 1 0 0 0 0 0 0 1 1 0 1 1 0 0 0 0 1 1 0 1 1 0 0 0 0 0 0 1 1 1 0 1 0 0 0 0 0 2 0 2 2 0 2 0 0 1 0 0 1 1 1 0 0 0 1 0 0 0 1 1 1 2 0 0 0 0 2 2 0 0 0 1 0 0 1 0 0 2 1 0 1 0 1 2 1 1 1 0 2 2 0 1 2 2 0 2 0 0 2 0 0 0 1 2 2 2 0 2 1 1 0 1 1 0 0 0 2 0 2 0 2 0 1 1 0 1 1 1 2 1 1 1 0 0 0 1 1 1 1 1 0 1 0 0 1 1 1 1 2 2 0 0 0 1 0 1 0 2 1 1 0 0 0 0 2 2 0 0 1 1 1 1 0 2 0 0 2 0 0 2 1 1 0 0 0 2 2 0 0 0 0 0 0 0 0 0 1 0 1 0 0 0 1 0 1 1 1 2 0 2 0 1 2 0 0 1 1 2 1 1 1 1 0 0 0 2 0 2 2 2 0 0 1 1 1 0 0 0 0 2 0 0 0 0 1 0 2 0 0 1 0 1 1 1 1 0 2 1 1 1 0 1 0 1 0 0 0 0 1 0 0 1 0 0 0 2 2 0 1 0 1 1 0 0 0 0 1 0 0 0 2 2 0 2 0 0 0 0 0 0 1 1 0 0 0 1 1 0 1 2 0 0 0 2 1 0 0 1 2 0 0 1 1 0 0 0 1 2 1 1 0 0 1 1 2 1 1 2 0 0 0 2 0 2 2 0 1 2 1 1 1 1 0 0 0 1 2 1 2 1 0 1 0 1 1 1 2 0 0 0 0 1 0 1 0 0 0 0 0 0 0 0 2 1 1 0 0 0 2 0 2 0 1 1 0 0 1 0 0 0 0 0 1 0 1 1 1 0 0 1 2 0 0 1 0 0 2 0 2 1 1 0 1 2 0 2 1 0 0 1 0 0 0 1 1 0 0 0 0 1 0 1
9 1 1 1 0 0 0 2 0 1 0 0 1 1 0 1 0 2 1 1 1 2 0 1 1 1 1 2 0 2 1 1 0 0 1 0 1 2 0 0 2 1 1 1 0 1 0 0 0 1 0 1 1 2 0 2 0 0 1 2 0 0 0 1 1 0 0 0 2 0 0 2 2 0 1 2 2 0 2 0 2 0 0 0 0 0 1 0 0 1 0 0 2 1 0 0 0 0 1 0 2 1 1 0 0 0 2 0 0 2 0 0 2 2 2 2 2 0 1 1 1 0 2 2 2 0 0 0 1 0 0 0 0 0 0 0 0 0 0 0 2 0 0 0 0 0 0 0 0 0 0 0 0 0 0 0 0 1 0 0 0 1 0 1 0 1 0 0 0 2 2 2 2 0 2 1 1 1 0 0 0 0 0 1 1 1 1 2 0 0 1 2 2 1 1 0 1 1 0 0 0 0 1 2 2 0 2 2 0 0 1 1 1 0 1 1 1 0 2 0 2 1 1 1 0 1 2 1 0 0 0 1 0 0 1 0 1 2 1 1 0 1 1 0 0 0 0 2 2 0 0 1 0 0 0 2 2 1 0 0 0 0 0 0 0 0 0 0 0 0 1 1 0 2 0 1 0 0 1 0 0 2 2 2 2 0 2 1 0 1 1 0 1 2 2 1 1 1 1 0 0 0 1 1 0 1 0 0 2 0 0 0 0 0 1 1 1 0 0 0 0 2 1 0 1 0 1 0 1 0 1 2 0 0 0 0 0 2 0 2 1 1 1 1 0 0 0 1 0 0 0 0 0 2 0 2 2 0 0 1 1 0 2 1 2 0 0 2 2 0 1 1 0 1 1 1 1 2 1 1 0 1 1 1 1 0 0 1 1 0 0 0 1 0 2 0 1 0 1 1 1 1 0 2 2 0 0 0 0 0 1 0 0 0 0 1 1 0 0 0 0 0 0 2 1 1 1 0 1 1 1 1 0 0 0 0 0 0 0 0 0 0 1 2 0 2 0 0 1 2 0 1 1 2 1 1 1 1 0 0 2 0 0 0 0 0 1 1 0 1 1 1 2 0 1 0 1 0 2 0 2 1 0 0 0 1 0 2 2 1 1 1 1 1 0 0 0 1 1 0 1 2 2 0 0 0 2 2 1 1 0 1 1 0 0 1 0 2 0 0 0 2 0 1 1 0 0 0 0 1 1 0 0 0 0 1 2 1 0 1 1 1 0 0 0 2 0 1 1 0 1 1 1 1 2 1 1 2 1 0 0 0 0 0 0 0 2 0 0 0 0 1 1 0 0 1 1 1 0 1 1 0 0 0 1 1 1 1 1 1 1 0 0 0 0 0 2 1 0 1 1 1 0 2 2 0 0 0 0 1 0 0 0 1 1 1 0 0 0 0 1 1 0 1 0 1 0 2 0 0 0 0 0 0 0 1 0 1 2 0 2 1 0 0 1 0 0 1 1 1 1 1 0 2 0 2 0 0 1 0 0 0 0 2 1 1 1 2 0 1 1 0 0 1 0 1 1 0 2 0 1 0 2 2 0 1 1 1 0 1 2 0 1 2 1 0 0 2 0 1 1 1 0 0 1 1 2 0 1 1 1 1 0 0 0 0 0 1 0 1 0 0 1 0 2 0 0 0 2 1 1 0 1 2 0 1 1 0 0 1 0 0 0 0 0 0 0 1 0 0 0 0 0 0 0 1 0 0 2 1 0 1 2 0 1 0 0 1 0 2 0 0 2 0 0 1 1 1 1 1 0 1 1 1 0 2 0 2 1 2 0 1 0 0 0 0 0 1 0 1 1 0 0 0 0 0 1 0 0 2 0 0 1 1 1 0 1 1 0 2 1 1 0 2 0 0 0 0 1 0 1 2 2 0 0 0 0 0 0 0 0 1 0 0 0 0 0 0 0 0 2 1 0 2 0 0 0 0 0 0 0 0 0 0 0 0 1 0 0 1 0 0 1 1 1 2 1 1 2 2 2 2 1 0 0 0 1 2 1 1 1 0 1 1 1 1 1 2 0 0 0 0 0 1 2 1 1 1 0 1 0 1 1 0 1 1 1 2 2 1 0 1 0 1 1 1 1 0 1 1 0 2 0 0 0 0 1 0 0 0 0 0 2 1 1 0 0 2 0 0 1 0 1 1 1 0 1 2 0 1 0 1 0 0 1 1 1 0 2 2 0 1 0 0 0 0 2 2 0 0 0 2 1 1 0 1 1 0 0 0 0 0 0 2 0 0 0 1 1 0 0 1
10 0 1 1 0 0 0 2 0 0 0 2 0 0 0 0 0 0 0 1 1 2 0 0 0 1 1 1 0 1 1 0 1 1 2 0 2 1 0 0 1 0 0 1 0 1 0 0 0 1 0 0 1 2 0 0 2 0 1 2 0 1 1 1 0 1 0 1 2 0 0 1 2 0 1 2 2 0 2 0 1 0 0 1 1 0 0 1 1 2 0 1 1 0 2 0 0 1 0 1 2 1 2 0 0 0 2 1 1 1 0 2 1 2 2 1 1 1 1 1 1 1 2 0 0 1 0 0 2 0 1 1 0 0 0 0 0 0 0 2 1 0 1 0 0 0 0 0 0 1 1 0 0 0 0 0 1 0 2 2 2 1 0 1 1 2 2 1 0 1 1 1 2 0 1 1 0 0 0 0 0 0 0 1 1 1 1 2 0 0 0 2 1 0 0 1 2 1 0 0 0 0 0 1 1 0 1 1 0 0 1 0 2 0 2 1 1 1 0 1 1 1 2 0 0 1 1 1 1 1 1 0 0 0 2 1 0 2 2 1 0 1 2 2 2 2 0 1 1 0 0 1 0 0 1 2 0 1 0 1 1 1 0 1 1 0 0 0 0 0 0 2 0 1 0 0 0 0 2 0 0 1 2 1 2 0 2 1 2 2 0 1 1 2 1 0 0 1 0 1 1 0 2 0 0 1 0 1 1 0 1 1 0 0 1 0 1 1 0 0 1 2 1 0 1 0 1 0 0 1 2 1 1 0 0 0 0 1 2 0 0 0 0 2 1 0 2 1 1 1 1 1 0 2 0 1 1 2 0 0 0 0 2 2 2 1 1 0 0 0 0 2 0 2 1 1 0 2 0 0 0 0 0 0 1 0 0 0 0 1 0 0 1 0 2 0 1 1 0 0 0 0 0 2 2 1 0 2 0 0 0 1 1 1 1 2 0 0 1 0 2 1 0 1 0 1 0 0 2 1 2 1 1 0 0 0 0 0 0 0 0 0 0 1 0 1 0 0 2 0 0 2 0 2 0 0 0 1 1 0 2 0 1 1 0 1 1 1 0 1 1 1 2 0 2 0 2 2 2 0 2 1 0 0 0 2 0 0 2 0 0 1 1 1 0 0 0 1 0 1 1 2 0 1 1 1 2 1 1 0 0 2 2 0 0 2 0 2 0 2 0 2 1 1 1 0 0 0 1 2 0 0 0 0 2 0 2 0 0 2 2 2 2 1 0 2 0 1 2 0 0 0 1 2 0 1 0 0 0 1 1 0 2 0 0 0 2 2 2 1 0 1 0 0 0 0 1 1 0 2 0 0 0 1 0 0 0 1 1 1 1 0 1 2 1 0 1 0 0 1 1 1 1 0 0 1 1 0 0 1 0 0 0 0 2 0 0 1 1 0 0 0 0 1 0 0 0 1 0 0 0 2 0 0 0 0 1 1 1 0 2 0 0 1 1 1 0 0 2 2 0 1 0 1 0 2 1 0 0 0 0 0 0 0 0 0 2 1 0 2 1 0 2 0 0 0 0 1 1 1 1 0 1 0 0 1 0 2 2 0 2 0 1 1 1 0 0 2 1 1 0 1 0 0 1 2 0 1 1 0 0 0 0 0 0 1 0 1 0 0 0 0 0 0 1 2 0 0 2 2 1 1 0 2 0 0 1 0 0 1 0 0 0 0 0 1 1 1 0 0 0 0 0 0 0 0 0 0 2 1 0 1 2 0 2 0 0 2 0 2 0 0 1 1 1 0 2 0 0 1 1 2 1 1 0 1 1 2 1 2 0 1 2 2 0 0 0 1 0 2 0 0 0 0 2 0 2 1 1 1 0 0 2 2 2 0 2 1 1 1 1 1 0 2 0 0 0 0 0 1 0 1 1 0 0 0 1 1 1 0 1 1 1 1 0 0 1 0 1 0 1 0 0 2 0 0 1 0 0 0 0 0 0 0 0 1 1 0 2 1 0 0 1 1 1 0 0 0 1 1 1 1 1 0 0 0 1 0 0 2 0 0 1 1 1 1 1 0 1 1 1 0 1 1 2 0 1 2 1 1 1 0 1 0 1 1 1 1 2 1 1 0 1 2 0 1 0 1 0 0 0 1 0 2 0 0 0 1 0 0 0 0 1 1 1 0 0 1 1 0 2 0 1 1 1 0 1 2 0 1 0 1 0 0 0 1 1 2 2 0 0 0 0 0 1 0 2 1 1 0 0 1 1 1 0 1 1 1 0 1 0 0 0 1 1 0 0 0 0 0 0 1
11 0 0 2 0 0 0 2 0 1 0 0 0 2 0 2 1 2 0 0 2 2 0 0 0 0 0 1 0 1 1 0 0 0 1 0 1 1 0 0 1 0 0 0 0 1 1 0 0 1 1 2 0 1 1 1 0 0 0 2 0 0 1 0 0 0 0 1 0 0 0 0 2 0 2 2 2 0 2 0 2 0 0 1 1 0 0 0 0 2 0 1 0 0 0 0 1 0 0 0 1 2 1 0 1 1 1 0 0 2 0 2 1 1 1 1 0 0 0 2 2 0 1 2 1 0 0 0 1 0 2 0 0 0 0 0 0 0 0 2 1 0 0 0 0 2 1 0 0 0 0 0 0 0 0 1 0 0 0 0 1 0 0 1 1 2 1 0 1 1 1 0 0 2 1 0 0 1 0 0 0 0 1 1 2 1 2 2 1 1 1 2 2 2 2 0 1 2 0 0 0 1 0 0 0 0 0 0 0 0 1 0 1 0 2 0 0 0 1 1 1 0 1 0 0 0 1 0 0 0 1 1 0 0 1 0 0 2 2 0 0 1 2 1 1 1 0 0 0 0 0 0 0 0 0 2 1 2 0 2 2 2 0 1 1 0 1 0 1 0 1 0 1 2 0 0 0 1 1 1 1 1 2 2 2 1 2 0 0 2 0 1 1 1 1 0 1 0 0 0 1 0 1 1 0 0 1 0 0 1 0 1 0 0 2 0 2 1 1 0 1 2 1 1 0 0 0 0 1 2 2 0 1 1 0 0 0 1 1 1 0 1 2 1 1 0 2 0 2 0 0 0 0 1 1 0 1 1 0 1 0 0 0 0 0 0 0 2 2 0 0 2 1 2 2 0 1 2 1 1 0 1 1 1 2 1 0 0 0 1 0 0 1 0 2 1 1 2 1 1 1 1 0 1 0 0 1 0 1 1 0 1 1 1 1 2 0 0 0 0 0 0 0 1 1 1 1 0 1 0 1 0 0 0 1 0 0 0 0 0 2 0 2 2 0 2 0 0 1 2 0 1 0 1 1 0 1 2 0 1 1 0 0 0 0 0 0 1 0 0 0 0 0 2 1 1 0 2 1 1 0 0 0 0 0 1 0 1 2 2 2 2 1 2 1 0 1 2 2 0 0 2 2 0 0 1 2 0 1 1 1 1 0 0 0 0 0 1 0 2 1 1 2 2 0 0 0 0 0 2 0 0 0 0 0 0 1 0 1 1 0 2 2 2 2 2 0 2 2 0 0 0 1 1 2 1 1 0 0 1 1 0 2 0 0 1 1 2 2 1 0 0 0 0 0 0 2 1 0 2 0 0 1 2 0 1 1 1 0 1 1 1 1 1 0 1 1 1 0 0 0 1 1 1 1 1 1 0 0 1 0 0 0 1 0 1 0 2 0 1 0 2 0 0 0 1 0 1 0 0 0 1 1 0 0 1 1 1 0 0 2 0 1 1 2 1 2 0 1 0 1 1 1 1 1 2 1 0 0 0 0 0 0 0 0 0 0 2 1 1 0 1 1 0 0 1 0 0 2 0 0 1 1 0 0 0 1 1 1 1 1 0 0 0 0 0 0 2 0 1 0 1 0 1 1 2 1 2 1 1 0 0 0 0 0 1 0 2 0 1 0 1 0 0 2 2 0 0 0 0 0 0 0 2 0 1 2 0 0 1 1 1 0 0 0 0 0 1 0 1 0 1 0 0 0 2 0 0 2 0 0 0 2 0 0 0 0 2 1 1 0 0 2 0 0 0 0 2 2 0 1 1 1 1 0 0 1 1 1 2 1 1 1 1 1 0 0 1 0 1 0 0 0 0 1 2 1 0 2 2 0 0 1 1 1 0 1 2 2 2 2 2 0 2 1 0 0 0 2 0 1 1 1 0 0 1 1 0 0 0 0 0 0 0 0 0 0 0 0 0 1 0 0 2 0 0 0 0 1 0 0 1 0 0 1 0 0 0 0 2 0 0 2 0 2 1 0 1 2 1 1 1 1 0 0 0 1 0 1 1 0 1 1 0 2 2 2 2 0 1 0 0 0 1 2 1 0 1 0 0 0 0 0 0 0 1 2 0 1 0 0 1 0 1 1 0 0 0 1 1 0 2 0 0 0 0 0 1 0 0 0 0 1 1 1 0 2 1 0 0 0 0 2 2 1 0 2 2 0 2 0 2 1 0 0 2 2 0 1 1 2 0 0 0 0 0 1 1 1 0 0 1 0 1 0 0 0 1 0 1 0 0 0 0 1 0 0 1 2 1 1 2
12 0 1 1 0 0 0 1 0 1 1 0 0 2 1 0 1 1 1 0 2 2 0 0 0 0 0 0 1 1 1 0 0 0 2 0 2 2 0 0 2 0 0 0 0 0 0 0 0 2 1 0 0 1 1 2 0 1 1 1 0 1 0 2 1 1 1 1 2 0 0 1 2 2 2 2 1 0 1 0 1 0 1 0 1 0 0 0 0 2 0 2 2 1 0 0 0 0 0 0 1 2 0 0 1 0 2 0 0 2 0 2 0 0 0 0 0 0 1 1 1 0 2 0 0 0 0 1 1 1 2 0 0 0 0 0 0 0 0 0 1 0 1 0 0 2 0 0 1 1 0 0 1 0 0 0 0 1 0 1 2 1 0 0 1 1 1 0 0 1 0 1 0 2 2 2 1 0 0 0 0 1 0 0 0 0 0 0 0 1 1 2 2 2 2 0 1 2 0 1 1 1 0 2 2 0 1 1 1 2 0 0 0 1 1 0 0 0 2 1 2 1 1 1 0 0 1 2 1 1 1 1 0 0 2 0 0 2 2 0 0 0 2 1 1 1 0 0 1 1 1 0 0 1 0 2 1 0 0 0 0 0 0 0 0 0 0 1 1 0 0 0 1 2 1 1 0 1 2 1 0 2 2 1 1 0 2 2 2 2 0 1 2 2 2 0 1 0 0 0 1 0 2 0 2 0 0 0 0 0 0 1 0 0 2 0 2 1 1 0 1 2 2 1 0 0 0 0 2 1 1 2 1 1 0 0 1 0 2 0 0 0 2 2 0 0 0 0 1 1 0 0 0 2 2 0 0 2 1 0 1 1 2 1 2 0 1 1 1 0 1 1 1 2 1 0 2 1 0 0 0 1 0 0 2 1 0 1 1 0 0 0 1 0 1 1 2 1 1 1 1 1 0 1 1 1 0 1 0 0 0 1 0 0 0 1 1 1 0 1 1 1 1 0 1 0 0 0 2 1 2 1 0 2 1 1 0 0 0 0 1 0 0 0 2 0 0 0 1 1 0 1 2 2 1 1 1 2 1 1 0 0 0 0 0 1 0 2 0 2 2 2 2 1 0 0 0 2 1 1 2 0 1 1 1 1 0 0 2 0 0 2 0 1 0 0 0 1 1 1 2 2 0 2 0 2 0 1 1 1 0 1 1 1 1 1 1 2 1 2 1 2 1 2 0 0 0 0 0 2 0 0 0 1 1 0 1 0 2 2 0 1 2 1 2 2 0 1 1 0 0 0 1 1 1 1 1 0 0 0 0 0 0 1 1 0 1 0 0 0 1 1 0 0 1 0 1 2 0 2 0 0 0 0 2 1 1 1 0 0 0 2 1 1 0 1 0 0 0 1 1 1 0 0 0 0 0 0 0 1 0 0 0 1 0 1 1 0 0 0 2 2 1 1 0 0 1 1 0 0 0 2 0 0 0 0 0 1 0 0 0 1 0 1 1 1 1 0 1 1 0 2 0 1 0 2 1 1 0 0 0 0 0 0 0 0 0 2 2 0 0 0 0 0 2 0 2 0 1 0 0 1 1 1 0 1 1 1 2 1 2 0 0 1 0 0 0 2 1 1 0 1 0 0 2 0 0 2 2 1 1 0 1 0 0 0 0 1 0 0 0 0 0 0 2 1 0 0 0 0 0 0 1 1 0 2 2 0 0 1 0 0 1 0 1 0 1 0 1 1 0 1 0 0 0 0 0 0 2 0 0 1 1 0 0 0 0 1 0 2 0 0 1 0 0 1 2 1 0 2 0 1 0 0 0 2 0 2 1 2 0 1 2 2 1 0 0 1 0 1 0 0 0 0 0 2 1 0 0 2 0 0 1 1 1 0 2 2 1 1 1 2 0 2 0 0 0 0 2 0 1 2 2 0 0 0 0 2 2 0 2 0 0 0 0 0 1 0 0 0 1 1 0 2 0 0 0 0 0 1 0 1 0 0 0 0 0 0 2 0 0 0 1 1 1 0 0 1 2 2 2 2 0 0 0 0 2 0 1 2 0 0 1 1 2 1 2 2 0 1 0 1 1 0 2 0 0 2 0 0 0 1 0 0 0 0 2 1 2 1 1 0 0 1 1 1 0 1 0 0 1 0 0 2 1 0 1 1 0 0 0 0 2 0 0 0 0 0 2 0 1 0 2 0 0 0 0 0 0 0 0 0 2 0 1 1 2 0 0 0 2 0 0 0 0 1 0 1 1 0 0 1 0 2 0 1 1 0 1 0 0 0 0 1 0 1 0 1 2 0 0 0
13 0 2 1 0 0 0 0 0 1 0 0 0 1 0 0 0 1 1 1 0 2 0 1 0 0 0 1 0 2 1 1 0 1 1 0 2 1 0 1 1 1 0 0 0 0 1 0 0 0 0 0 0 0 2 1 0 0 0 1 0 0 0 0 0 0 0 1 2 0 1 2 2 0 1 2 2 0 1 0 1 0 0 1 1 0 0 1 1 2 0 1 2 0 1 0 0 1 0 1 1 2 1 0 1 1 2 1 1 1 0 2 1 2 2 0 0 1 0 1 2 1 2 1 1 1 0 1 1 0 1 1 0 0 0 0 0 0 1 0 1 0 0 0 0 0 0 0 0 0 0 0 0 0 1 0 0 0 0 0 0 2 0 1 0 2 1 0 1 1 1 1 0 2 2 2 2 0 0 1 1 1 0 0 0 0 0 2 1 2 2 2 2 2 2 0 1 1 0 0 0 0 1 2 2 0 2 0 2 0 0 0 1 0 1 0 0 0 1 2 0 0 2 0 0 1 1 0 0 0 0 0 0 0 1 0 0 2 2 0 0 0 2 2 2 2 0 0 0 0 0 0 0 0 0 2 2 0 1 0 0 1 0 1 0 1 0 0 2 1 0 0 1 2 0 0 0 1 2 1 0 1 2 2 2 0 2 0 0 1 1 0 1 2 2 0 0 2 0 1 1 0 2 0 0 0 1 1 1 0 0 1 0 0 2 0 2 0 0 0 1 1 2 1 1 0 2 0 0 2 2 0 1 0 0 0 0 2 0 0 0 0 2 1 0 0 2 1 1 1 1 1 0 2 2 0 0 1 0 2 2 0 2 1 2 0 0 1 1 0 0 2 1 2 1 1 2 2 1 1 0 0 0 0 1 0 0 0 0 0 1 1 1 0 1 0 1 2 0 0 0 0 0 2 1 0 1 0 0 0 1 0 2 2 2 2 0 0 0 0 0 2 1 1 1 2 1 0 1 1 1 1 0 1 0 0 0 2 0 0 2 0 0 1 1 1 0 1 2 1 0 1 1 1 2 1 2 2 2 2 1 0 0 0 0 0 0 1 0 0 0 0 2 0 0 0 0 1 2 1 1 0 1 1 1 2 0 1 1 1 1 0 1 1 2 0 0 1 0 1 1 2 0 2 0 2 0 1 0 2 0 0 0 1 1 1 2 2 0 2 0 2 2 1 1 0 0 0 0 2 0 0 0 1 1 0 1 0 0 1 1 1 1 0 2 2 0 0 0 0 0 0 0 1 2 1 1 1 0 2 2 0 0 1 1 1 1 0 1 0 0 0 1 0 0 1 1 1 0 1 1 0 0 1 1 0 0 0 0 0 0 2 0 0 0 2 0 0 0 0 0 2 1 1 1 1 1 0 0 1 1 0 0 0 1 0 0 1 0 0 0 1 0 1 0 0 1 1 0 0 1 0 0 0 0 0 1 1 0 1 0 0 0 0 1 1 1 0 1 1 1 2 1 1 1 2 2 1 1 1 2 0 2 1 1 1 0 2 0 1 1 0 0 0 0 0 1 1 1 1 1 0 2 2 0 1 0 1 1 1 1 0 0 1 0 0 1 2 1 0 0 1 0 0 1 2 0 1 1 0 0 0 0 0 0 0 0 1 1 1 1 0 0 0 1 2 1 0 1 0 1 1 0 2 0 1 1 1 1 2 1 1 0 0 0 1 1 0 0 0 0 0 0 0 0 1 0 0 1 0 0 0 2 0 1 0 0 1 0 2 0 0 2 0 0 1 1 2 2 0 1 0 0 0 1 1 0 2 0 2 0 2 0 1 1 1 0 1 0 2 0 0 0 0 0 2 1 0 0 2 0 0 0 0 0 0 1 1 0 1 0 0 0 2 0 0 0 0 1 0 0 1 1 0 0 0 0 0 0 0 1 1 0 0 0 0 0 1 0 0 2 2 0 1 1 0 1 0 1 0 0 2 0 0 0 1 0 0 0 1 1 0 2 0 1 0 0 0 2 1 1 1 2 0 0 0 0 1 0 2 0 0 1 1 2 2 2 0 0 0 0 2 0 2 2 2 0 1 0 0 0 1 0 0 1 1 1 2 2 1 0 1 0 0 0 1 0 1 0 0 0 2 0 1 0 0 0 1 0 0 0 0 2 2 1 0 0 0 0 0 1 0 2 0 0 0 2 1 0 1 0 0 2 0 2 0 0 1 2 2 0 0 0 0 0 2 0 2 0 0 0 2 1 1 0 0 1 0 0 0 0 0 1 2 2 0 0 0 0 0 1 2
14 0 2 0 0 0 0 2 1 0 0 1 1 1 0 1 0 1 1 0 1 1 0 0 0 0 0 1 0 2 0 0 1 1 2 0 2 2 0 1 1 0 0 0 0 0 1 0 0 1 0 1 1 1 1 1 0 0 0 0 2 2 0 1 1 0 1 1 1 0 0 1 2 0 2 2 2 0 1 0 1 0 0 0 0 0 1 0 0 2 0 1 1 1 1 1 0 1 0 1 0 2 2 0 0 0 2 0 1 1 0 1 1 1 1 1 1 1 0 1 1 1 1 2 1 0 0 0 2 0 1 0 1 0 0 0 1 0 1 0 0 0 0 0 0 1 0 0 0 0 0 0 1 0 0 0 0 0 0 0 1 1 0 1 2 2 0 0 1 1 1 1 0 2 1 0 0 0 0 1 1 1 0 0 0 0 0 2 0 0 1 2 2 1 1 0 1 2 0 1 1 0 0 2 2 0 2 1 0 1 1 0 2 0 2 0 0 0 2 0 2 1 2 0 0 0 0 1 1 0 0 1 0 0 2 1 0 2 2 0 0 0 2 1 2 2 1 0 0 0 0 1 1 0 0 2 1 0 0 1 0 0 0 0 0 0 0 0 2 1 0 2 0 1 1 1 1 1 1 1 1 1 0 0 2 2 0 0 0 2 0 1 1 2 2 0 1 1 0 1 1 0 1 1 1 1 1 1 0 0 1 1 0 0 1 0 1 0 1 0 1 2 0 0 1 0 1 0 1 2 2 0 0 0 0 0 0 1 1 0 1 0 1 0 1 0 0 0 0 2 0 0 0 0 0 0 1 1 0 2 2 0 1 0 1 1 0 2 2 0 0 2 1 2 2 0 2 2 0 0 1 1 1 1 1 0 0 0 0 0 0 0 0 0 2 0 1 2 0 0 0 0 0 2 1 0 1 0 0 0 0 0 1 1 1 2 0 0 0 0 0 0 1 1 1 1 1 0 1 0 0 1 1 0 1 0 0 0 0 0 2 0 0 0 0 1 0 0 2 2 0 2 0 1 2 1 2 2 1 1 2 0 0 0 0 0 1 2 0 1 1 1 2 1 2 1 2 1 1 1 2 0 0 0 0 1 0 0 2 0 0 2 0 0 0 0 0 0 0 1 2 2 0 2 0 2 0 1 2 0 1 1 2 0 0 2 0 2 0 1 1 2 1 1 0 1 0 1 0 2 1 1 0 1 2 0 2 0 1 1 1 1 2 0 2 1 0 1 1 0 1 1 1 1 1 1 1 1 0 0 0 0 1 0 0 0 1 1 1 0 0 0 0 0 1 0 1 1 0 1 0 0 1 2 0 0 0 1 1 1 0 2 0 0 1 0 2 0 0 1 1 1 0 0 0 0 0 0 0 2 0 0 0 0 1 0 1 0 0 0 1 1 0 0 0 0 1 1 0 0 0 1 2 0 0 0 2 0 0 0 0 0 0 1 1 1 1 0 1 1 0 2 0 0 0 2 2 1 2 0 0 0 2 1 1 1 1 2 0 2 2 0 0 1 0 0 1 0 1 0 0 1 2 2 0 2 1 1 2 1 1 1 1 2 1 0 0 2 2 2 1 1 1 0 2 1 1 2 2 0 1 0 0 0 0 0 0 2 1 1 0 0 0 0 1 2 0 0 1 1 1 1 0 2 0 0 0 0 0 1 0 0 0 0 0 1 1 1 0 2 0 2 0 0 0 1 2 0 2 0 0 1 1 0 1 1 1 0 0 1 1 0 0 0 0 1 2 1 1 0 0 1 1 1 1 0 1 2 1 2 0 1 1 1 0 0 0 0 0 0 0 0 0 0 0 1 1 0 0 2 0 0 0 0 0 0 2 1 1 1 1 1 0 2 0 0 0 0 1 0 1 2 1 1 1 1 0 0 0 0 0 0 2 2 0 0 2 0 0 0 1 1 0 1 1 1 2 0 0 0 0 1 0 0 0 0 1 0 1 1 0 0 1 1 2 0 0 2 1 1 1 1 0 0 0 0 2 1 1 0 1 1 1 0 0 0 0 2 0 2 1 0 0 1 2 2 0 2 0 0 0 0 0 0 0 0 1 1 0 0 0 0 0 1 0 1 0 0 1 1 0 2 0 1 1 0 1 1 0 0 0 0 2 1 1 0 0 1 0 0 1 0 2 1 0 0 2 1 0 1 0 0 2 0 1 1 1 0 0 0 0 0 1 0 0 0 1 2 0 0 0 2 2 2 0 0 0 0 1 0 0 0 0 2 2 0 0 0 1 0 0 1
15 1 2 1 0 0 0 1 0 1 0 0 0 0 0 0 0 1 1 1 1 2 0 0 0 1 1 1 1 1 1 0 2 1 1 0 1 2 0 1 1 0 1 0 0 0 0 0 0 0 0 0 0 1 1 2 0 0 0 1 1 2 0 0 0 0 0 0 1 0 1 1 1 0 2 1 1 0 2 0 1 0 0 1 1 0 0 0 0 2 0 0 1 0 0 0 0 0 0 0 2 1 1 0 1 1 2 1 1 1 0 2 1 2 2 0 0 0 1 1 1 1 1 2 1 0 0 0 1 0 0 0 0 0 0 0 1 0 0 1 0 0 0 0 0 0 0 0 1 2 1 0 0 0 1 0 1 0 0 0 1 1 0 2 1 1 1 0 1 1 1 1 1 1 2 1 0 0 0 0 0 0 1 1 2 1 1 1 0 1 2 2 2 2 2 0 2 2 0 2 2 0 0 2 2 0 2 1 0 0 2 0 1 0 0 0 0 0 1 0 2 1 1 0 0 2 2 0 0 0 1 0 0 0 2 1 0 2 2 0 0 0 2 2 2 2 0 1 0 0 0 1 0 1 0 0 2 0 0 0 0 0 0 0 0 0 0 0 2 0 1 0 0 1 1 0 0 0 1 0 0 1 1 2 1 0 1 0 0 2 0 1 1 2 2 0 1 2 0 2 2 1 2 0 1 0 2 0 0 1 0 1 0 0 1 0 2 2 1 0 1 2 1 0 2 0 2 0 1 2 2 0 0 0 0 0 0 0 2 1 1 1 1 2 0 0 0 0 0 2 0 0 1 1 0 0 1 1 0 2 1 0 2 0 2 2 0 2 2 0 2 0 1 2 0 0 2 1 1 1 1 1 1 1 2 1 0 0 0 0 0 0 1 0 2 1 2 1 1 1 1 1 0 2 2 0 1 1 0 0 0 2 0 0 1 2 0 1 0 1 1 1 1 1 1 2 1 0 1 0 1 0 0 0 2 0 0 0 0 0 2 0 0 0 0 1 0 0 2 1 0 0 2 2 2 2 2 2 1 1 1 0 0 1 0 2 0 0 0 0 0 0 1 1 1 1 1 1 1 0 0 0 0 0 0 1 0 1 2 0 0 2 1 1 1 0 1 1 1 0 1 2 1 1 0 1 2 0 0 1 0 2 1 0 0 1 0 2 0 1 1 2 1 0 0 1 1 0 1 2 1 0 0 1 1 0 2 1 0 1 0 0 1 0 1 2 0 1 2 1 0 1 0 2 1 0 0 1 1 0 0 0 1 0 0 0 0 1 1 1 0 0 1 0 0 1 1 1 0 2 0 0 1 2 0 0 0 1 0 1 0 1 1 1 0 0 0 0 0 1 1 0 1 1 1 1 1 0 0 1 0 0 0 1 0 0 0 1 0 0 0 0 0 0 0 0 2 2 0 0 0 1 0 0 0 0 0 1 0 0 0 1 0 1 2 1 1 0 1 1 2 1 0 0 0 2 1 1 1 0 0 0 1 1 1 0 0 2 1 1 0 1 1 1 0 0 1 0 2 0 2 0 1 0 0 1 0 1 1 1 1 0 0 0 0 0 0 2 0 1 1 1 0 0 1 2 0 2 2 0 2 0 0 1 0 0 0 1 1 1 1 0 2 0 2 2 0 0 0 0 2 2 0 2 0 1 2 0 0 1 1 1 1 0 1 0 1 0 0 0 0 0 0 0 0 0 0 0 1 1 1 1 2 1 1 0 0 2 0 1 0 0 2 1 1 0 1 0 0 1 1 1 0 0 1 0 0 1 1 2 1 1 1 1 1 0 0 1 0 2 0 0 0 0 0 1 2 0 1 2 0 0 2 2 2 0 2 1 0 0 0 0 0 2 1 0 0 0 1 0 1 2 1 0 0 0 0 0 0 0 0 0 1 1 0 0 2 1 0 0 1 1 0 1 0 0 1 0 0 0 0 1 0 0 0 0 0 0 1 1 0 0 1 1 1 0 0 1 2 1 1 1 2 0 0 0 0 2 0 1 0 0 1 1 2 2 2 2 0 0 0 2 0 2 2 2 0 2 0 1 1 2 0 1 1 1 2 0 2 0 0 2 0 1 2 1 1 2 1 1 0 2 0 2 1 0 1 1 1 1 1 0 1 2 2 0 1 0 1 0 1 0 1 1 1 0 1 2 1 1 1 1 1 1 2 0 0 0 2 2 0 1 0 0 0 2 0 1 1 0 0 1 0 0 0 0 0 0 0 1 0 0 0 1 0 0 2 0 0 0 0 1
16 1 2 0 0 0 0 2 0 0 0 2 0 0 0 0 0 1 1 1 1 1 0 1 0 0 0 1 0 2 1 1 1 2 1 0 2 1 0 1 0 0 0 0 0 0 1 0 0 1 0 1 1 0 2 1 0 0 2 0 1 1 0 1 0 0 0 0 1 0 1 1 1 0 2 1 1 0 2 0 0 0 1 0 1 1 0 0 0 2 0 1 0 0 0 0 1 0 0 0 1 2 0 0 1 1 2 0 0 2 0 0 0 0 2 2 1 1 0 2 2 1 2 0 1 1 0 2 2 1 1 0 0 0 0 0 1 0 0 2 2 0 0 0 0 1 0 0 0 0 0 0 0 1 0 0 0 0 1 0 2 2 0 1 1 2 2 1 1 0 0 2 0 2 2 0 0 0 0 1 1 0 1 1 2 1 2 1 1 1 1 1 2 0 2 0 2 2 0 1 1 1 0 0 0 0 2 1 1 0 1 0 0 0 1 0 0 0 2 1 1 0 2 0 0 1 1 1 1 1 0 0 0 0 2 2 0 2 2 0 0 0 2 2 2 2 0 0 0 0 0 0 0 0 0 1 0 0 0 0 0 0 0 0 1 0 0 0 1 0 0 1 0 2 0 0 0 0 1 0 1 1 2 2 2 0 2 1 1 2 0 1 1 2 1 1 0 0 1 0 0 0 1 1 0 0 1 2 0 0 0 1 0 0 1 0 1 1 0 1 0 1 0 0 1 0 1 0 2 0 1 1 1 1 0 0 0 2 0 0 0 0 2 1 1 0 0 1 1 1 1 0 0 2 1 1 1 0 0 1 1 0 0 0 0 0 1 2 2 0 0 2 1 2 1 0 2 2 0 0 0 1 1 2 2 1 0 0 0 1 0 0 0 0 0 0 0 0 0 0 0 0 0 1 1 0 0 1 0 0 1 0 0 0 0 1 1 0 0 0 0 1 0 1 1 2 1 0 1 0 1 0 0 1 1 0 0 0 0 1 1 0 0 0 1 1 0 0 1 0 0 1 2 2 2 2 2 1 1 1 1 0 1 1 0 1 1 1 0 1 1 1 1 1 1 1 1 1 1 0 0 0 1 1 1 1 0 0 2 0 0 2 1 1 0 0 1 1 0 1 1 1 2 0 0 1 2 1 1 1 0 1 1 0 0 1 0 1 0 2 1 1 0 0 0 2 0 0 1 2 1 0 0 1 2 0 1 0 1 2 0 1 1 1 0 1 0 1 1 0 0 0 1 1 1 1 2 0 2 0 0 1 2 0 0 0 1 2 2 1 1 1 2 0 0 2 2 0 0 1 0 0 0 1 0 0 0 0 0 0 0 1 1 0 0 0 0 0 0 0 0 0 1 0 0 1 1 0 0 1 1 0 0 0 2 0 0 1 1 1 0 1 0 0 0 0 2 1 0 0 1 1 1 0 0 1 0 1 0 0 1 1 0 1 1 1 1 1 2 2 0 1 0 1 0 2 2 0 2 0 0 0 1 2 2 1 1 2 2 0 0 0 0 0 0 0 2 1 1 1 1 0 2 2 1 2 0 2 1 1 2 0 1 2 0 0 0 2 2 2 0 1 2 1 1 2 2 1 1 1 0 0 0 0 0 0 0 2 1 1 0 0 0 0 1 2 0 0 0 0 0 1 1 2 0 1 2 0 0 1 0 0 0 1 1 0 1 1 0 1 1 1 0 0 0 1 0 0 2 0 0 1 2 1 0 0 0 1 0 2 0 0 2 0 0 1 1 0 0 2 0 2 0 0 0 1 2 1 1 2 1 1 1 1 1 0 1 1 1 1 0 0 0 0 0 1 1 0 2 2 0 0 2 1 0 0 1 1 0 0 0 1 0 2 0 0 0 0 0 1 0 1 0 0 0 1 1 0 0 0 0 0 1 1 0 0 1 0 0 1 1 1 0 1 1 0 1 0 0 0 0 1 0 0 0 0 0 0 1 1 0 0 1 1 1 0 0 1 1 1 1 1 2 0 0 1 0 2 1 1 1 0 0 1 2 2 2 2 0 1 0 0 1 1 2 1 1 1 0 1 0 1 1 0 1 1 1 1 1 0 0 1 1 1 0 0 1 0 1 1 0 2 0 1 0 0 0 0 0 1 0 0 1 1 0 1 1 0 1 0 1 0 0 2 1 0 2 1 0 0 0 0 2 0 2 0 0 0 2 1 1 1 0 0 1 1 0 1 2 1 0 2 1 2 0 0 0 0 0 0 0 0 0 1 1 0 0 0 0 0 0 2
17 0 1 1 0 0 0 2 0 1 0 0 0 1 0 0 0 1 1 0 2 2 0 0 0 0 0 2 0 1 0 0 0 0 2 0 2 2 0 1 1 0 2 2 0 1 1 0 0 0 0 0 0 1 1 2 0 0 2 0 2 2 0 2 0 1 0 0 1 0 0 0 2 0 0 2 2 0 0 1 0 0 0 2 2 0 0 2 2 2 1 2 2 1 1 1 0 2 0 2 1 2 1 0 1 1 2 2 2 0 0 2 0 0 0 0 0 0 1 1 1 1 2 1 1 1 0 0 2 0 0 0 0 0 0 0 1 0 0 2 0 0 0 0 0 1 0 0 1 2 2 0 1 0 0 0 0 1 0 1 2 0 0 1 0 2 1 0 0 1 1 0 1 1 2 1 0 0 0 0 0 0 0 1 1 1 1 1 1 2 2 2 2 2 2 0 1 2 0 1 1 0 0 1 1 0 2 1 0 1 0 0 1 0 1 0 0 0 1 0 2 1 1 0 0 0 1 2 0 0 0 0 0 0 1 0 0 2 2 0 0 0 2 1 1 1 0 0 0 0 0 0 0 0 0 2 1 1 0 0 0 0 0 1 1 0 0 0 1 0 0 0 0 2 1 1 0 1 1 0 2 0 1 2 1 0 2 1 0 2 0 1 1 2 1 0 1 0 1 0 0 0 1 0 0 0 0 1 1 0 0 0 0 1 0 1 2 1 1 0 2 1 2 1 0 0 0 0 1 2 1 1 2 1 0 0 0 1 1 0 1 0 1 2 1 0 0 0 2 1 0 0 0 2 1 1 2 1 0 2 2 0 2 0 2 1 1 2 2 0 0 2 1 2 2 1 2 1 0 0 0 2 1 1 1 1 0 0 0 1 0 0 0 0 2 0 0 1 0 0 0 0 0 2 2 0 0 2 0 0 1 0 0 0 0 1 1 1 0 0 0 1 0 2 1 2 0 0 1 0 2 0 2 0 0 0 0 1 1 1 2 0 0 0 2 1 1 0 0 1 0 0 1 2 1 1 1 0 0 0 2 0 1 0 0 1 0 0 0 0 0 1 1 1 2 0 2 2 2 0 1 0 0 0 0 0 0 1 1 0 1 1 1 0 1 0 0 1 0 1 1 2 1 1 0 0 2 1 1 0 0 2 2 2 2 0 0 2 0 0 0 2 1 0 2 0 0 0 0 0 2 0 0 2 2 1 2 0 1 2 0 0 2 0 2 2 0 1 1 0 1 1 1 2 0 1 0 1 0 0 0 0 0 0 0 0 0 1 1 0 0 0 0 0 0 0 2 1 0 2 1 0 0 1 0 0 0 1 1 1 0 0 1 0 1 1 2 0 0 1 1 1 1 2 1 0 0 0 0 1 0 0 0 1 1 0 0 0 0 0 1 1 0 1 0 1 0 2 0 0 0 2 0 0 0 1 0 1 0 0 2 0 0 0 1 1 1 1 2 2 1 1 0 1 0 2 1 1 2 0 0 0 1 2 2 2 1 2 0 2 1 0 0 1 0 0 2 1 1 1 2 0 2 1 0 0 2 1 2 1 1 1 0 1 0 0 0 2 1 2 1 1 0 0 1 2 0 1 1 0 1 1 0 2 0 0 0 0 0 0 0 0 0 0 2 1 0 0 0 0 1 1 0 1 0 1 1 0 0 1 0 0 0 1 1 1 2 0 0 0 0 0 0 0 0 1 0 0 1 0 0 0 2 0 1 1 1 1 0 2 0 0 0 0 0 2 1 1 2 0 0 1 1 1 0 1 1 0 2 2 2 0 2 2 1 0 0 1 0 1 0 0 0 0 1 1 0 0 0 2 0 0 1 1 1 0 2 1 1 1 1 2 0 2 0 0 0 0 0 0 0 2 1 0 0 1 0 0 0 0 0 0 0 1 1 1 2 0 0 0 2 2 0 1 1 0 1 0 0 0 0 2 0 0 0 1 0 0 0 2 0 0 0 2 2 1 0 0 1 1 1 1 2 0 0 0 0 1 0 2 0 0 0 2 2 2 2 2 0 0 0 2 1 1 1 2 0 2 0 1 0 1 1 0 1 1 1 1 1 1 0 0 0 0 0 1 1 0 0 0 0 2 0 2 0 0 0 1 0 0 0 0 2 0 0 0 1 1 0 1 1 0 1 2 1 0 2 2 0 2 0 0 0 2 2 1 1 0 2 2 0 1 0 0 0 1 1 0 2 1 1 0 0 0 0 0 0 0 0 0 0 0 0 1 1 0 0 0 1 0 0 0
18 0 2 0 0 0 0 2 1 0 0 1 0 0 0 0 0 2 1 1 1 2 0 0 0 0 0 1 0 2 0 0 1 2 1 0 1 0 1 1 0 0 1 0 0 2 1 0 0 2 1 1 2 2 0 2 0 1 1 2 0 1 0 1 1 1 1 1 1 0 0 0 2 1 2 2 2 1 1 0 0 0 0 1 1 0 0 2 2 2 1 2 1 0 2 0 0 0 0 0 2 1 1 0 0 0 2 1 1 1 1 1 0 2 2 0 0 0 0 1 1 0 2 0 0 1 0 1 2 1 1 2 0 0 1 1 0 0 1 0 0 0 1 0 0 0 0 0 1 2 1 1 0 0 0 1 1 1 0 0 0 1 0 2 0 1 1 0 2 0 0 2 0 2 1 1 0 0 0 2 1 1 1 0 0 0 0 0 0 2 1 2 2 2 2 0 2 2 0 1 1 1 1 1 1 0 2 1 0 0 2 0 2 0 2 1 0 0 0 0 2 2 2 0 0 1 1 0 0 0 0 0 0 0 1 0 0 2 2 0 0 0 2 2 2 2 1 0 0 0 0 0 0 0 0 2 2 1 1 1 1 2 0 0 1 0 0 0 1 0 0 1 0 1 0 0 1 0 2 0 1 1 2 2 2 0 2 0 0 2 0 1 1 2 2 0 0 1 0 1 1 1 0 2 0 1 0 0 0 0 0 1 0 0 1 0 1 1 0 0 0 2 1 1 1 0 1 0 0 1 2 1 0 0 0 0 0 2 0 1 2 1 2 2 0 0 0 0 0 0 0 0 0 2 1 1 1 1 0 1 1 0 0 0 0 2 0 1 1 0 0 2 0 2 1 0 2 1 2 0 0 0 0 0 2 1 0 0 0 1 0 0 1 0 2 1 1 1 1 1 0 1 0 0 0 0 0 0 0 0 0 0 1 1 1 2 0 0 1 0 1 1 1 2 0 1 0 0 0 0 0 0 0 1 0 0 0 0 0 0 1 0 1 1 2 2 2 1 2 1 0 1 2 2 2 2 2 2 1 2 0 0 0 0 0 1 1 1 0 1 0 0 2 0 1 1 0 1 2 0 2 0 0 0 0 2 0 1 2 1 1 2 1 0 1 0 0 1 0 0 1 1 2 0 0 1 2 0 0 1 0 1 1 1 1 1 0 2 0 1 1 2 0 0 1 1 0 0 0 1 2 0 0 0 0 0 2 0 1 1 0 1 1 0 1 1 0 1 1 0 1 1 1 1 2 1 1 2 0 1 1 0 2 0 0 0 2 1 1 0 1 1 1 0 0 1 1 1 0 2 0 0 0 0 2 1 1 0 0 0 0 2 0 0 1 0 2 1 0 1 1 1 1 2 2 1 0 0 0 2 0 0 0 0 2 0 0 1 0 0 2 2 1 1 0 0 1 1 0 0 0 0 0 0 0 1 0 0 0 0 2 0 1 2 2 1 1 0 1 1 1 1 0 0 0 2 1 0 2 1 0 0 0 2 2 2 1 2 1 0 0 0 1 0 0 0 0 0 2 0 0 1 2 2 0 0 2 1 0 1 2 0 0 1 0 0 0 2 1 2 0 1 1 0 2 1 1 1 1 1 0 0 0 0 0 1 0 0 0 0 0 0 0 0 1 2 0 1 1 1 1 1 0 2 0 0 1 0 0 2 2 2 1 0 1 0 1 2 0 1 0 1 0 1 1 0 0 0 2 0 0 0 1 1 0 0 0 2 1 1 0 0 1 1 1 0 1 1 1 1 0 1 1 1 1 1 0 2 1 2 0 1 0 1 1 1 1 2 0 2 0 0 0 0 1 1 1 0 0 1 0 0 2 2 2 0 2 0 1 1 1 1 0 1 0 0 0 0 1 0 0 1 1 1 1 0 0 0 1 0 1 1 0 0 0 0 0 0 1 0 0 0 0 2 0 0 0 0 1 2 0 2 1 0 1 1 0 0 2 0 1 0 0 2 1 1 0 0 1 0 0 0 2 0 0 0 0 1 0 2 0 0 1 1 2 2 2 1 0 0 0 1 1 2 2 0 1 1 0 1 1 1 0 0 0 0 2 2 2 2 0 0 0 0 0 1 1 2 0 0 0 1 0 0 0 0 0 0 1 1 0 0 1 1 0 0 2 0 1 0 0 0 2 1 0 0 1 2 0 2 0 0 1 0 1 1 1 0 0 0 1 0 0 0 0 0 2 2 0 0 0 2 0 0 0 1 1 1 0 1 0 0 0 2 0 0 0 0 0 1 0 1
19 0 2 0 0 0 0 0 0 2 0 0 0 1 0 0 0 1 1 0 1 2 0 0 0 1 1 0 0 1 1 0 2 2 0 0 0 2 0 0 2 0 1 1 0 0 1 1 0 2 0 1 0 1 1 1 0 2 1 2 0 0 0 2 0 1 1 0 1 0 0 0 1 0 2 1 1 0 2 0 0 0 0 0 0 0 0 0 0 2 0 1 2 1 1 1 0 0 0 1 2 2 1 0 1 1 1 2 1 1 0 1 2 2 2 1 1 0 0 2 2 0 2 1 1 1 0 0 0 0 1 0 1 0 0 0 0 0 0 1 0 0 0 1 0 0 0 0 0 2 0 0 1 1 1 0 0 1 0 0 1 1 0 1 1 1 1 0 0 2 1 1 1 1 2 1 1 0 0 0 0 1 1 0 1 0 1 2 1 1 2 2 1 1 1 0 0 1 0 1 1 1 0 1 1 0 2 1 1 0 1 0 1 0 1 0 0 1 1 0 2 1 2 0 0 0 0 2 1 1 1 1 1 0 1 0 0 2 2 0 0 0 2 1 1 1 0 1 1 0 0 0 0 1 0 1 0 1 0 0 0 0 0 0 1 1 0 0 1 1 0 2 1 2 0 0 1 0 2 0 0 2 0 1 2 1 1 2 0 2 0 1 1 2 1 1 0 0 0 0 0 0 2 0 0 2 0 0 0 0 0 1 0 0 2 0 2 1 1 1 1 1 1 1 1 0 1 0 0 1 2 2 0 0 0 0 0 0 2 0 1 1 2 2 0 0 0 0 1 2 0 0 1 2 1 1 2 1 0 0 0 0 1 0 1 0 1 1 1 0 1 1 1 2 1 0 2 1 0 0 0 0 0 0 2 2 0 0 0 0 0 0 0 2 2 0 0 0 1 1 1 1 0 2 2 1 0 1 1 1 0 1 1 1 1 1 1 1 0 0 1 1 0 1 1 2 1 0 0 0 0 0 0 1 2 2 1 1 1 1 1 0 0 1 0 1 0 1 1 0 0 0 0 1 1 0 1 2 1 2 2 0 0 0 0 0 0 2 0 1 1 1 1 2 0 0 0 1 1 0 1 0 0 0 0 2 0 1 2 0 0 2 0 1 0 0 0 1 1 1 1 1 0 1 2 0 2 0 1 1 1 1 0 0 0 1 0 2 0 2 1 2 1 0 1 0 0 0 0 1 1 0 0 1 1 0 1 0 0 1 0 1 1 0 2 2 0 1 1 0 1 1 1 1 2 2 2 0 1 0 0 1 0 0 0 0 0 0 0 0 0 0 1 0 1 1 2 1 0 1 1 0 0 2 0 0 0 2 2 2 0 0 0 1 0 1 0 0 0 0 0 2 0 1 1 0 0 0 0 2 1 0 0 0 2 0 0 1 1 0 0 0 0 0 0 0 2 1 0 0 0 1 1 0 0 0 1 1 2 0 2 0 0 0 1 0 0 0 2 2 0 1 0 0 0 0 2 0 2 0 0 0 0 0 0 0 1 2 0 2 2 0 0 1 0 0 2 0 2 0 1 0 2 2 0 1 0 0 2 2 1 0 1 2 0 0 0 1 1 1 1 0 0 0 2 1 1 2 2 1 1 0 0 1 0 0 0 1 0 0 0 2 2 0 2 1 0 0 1 1 1 1 0 2 0 1 1 0 0 1 0 0 1 0 1 0 1 2 0 0 0 0 0 0 0 2 0 1 2 0 0 0 0 0 0 1 2 2 0 2 0 0 1 0 0 1 0 2 1 0 1 0 1 1 1 2 0 0 2 2 2 0 2 2 2 0 0 0 0 1 0 0 0 0 0 2 0 0 0 2 0 0 0 0 0 0 2 2 2 2 2 2 0 2 0 0 0 0 1 0 0 2 2 0 0 1 1 1 1 1 1 0 0 0 0 0 0 0 0 0 2 2 0 2 0 2 2 1 0 1 0 1 0 0 0 0 1 0 2 0 0 0 2 0 2 0 0 0 2 2 2 2 1 0 0 0 1 1 0 1 1 0 0 2 2 2 2 2 1 2 2 0 0 2 1 1 1 2 2 1 1 2 0 0 1 0 1 1 1 0 0 1 0 1 1 0 2 0 2 2 0 2 0 1 0 0 0 1 0 0 0 0 2 1 0 1 1 0 1 1 1 0 1 1 1 1 1 1 0 1 0 0 1 0 0 2 2 0 2 2 0 1 0 0 0 2 0 0 2 2 0 2 0 0 0 0 0 0 0 1 0 0 0 2 1 0 0 0 0 1 0 0
20 1 2 0 0 0 0 1 0 1 0 1 1 1 1 0 1 2 2 2 0 2 0 1 0 0 0 1 0 1 1 1 0 0 2 0 2 2 0 1 1 1 0 1 0 0 0 0 0 1 1 1 1 1 1 2 0 0 0 0 1 1 0 0 0 1 0 0 1 0 0 1 2 0 1 2 1 0 0 0 0 0 0 1 1 0 0 1 1 1 0 1 1 0 0 0 0 1 1 0 1 1 1 0 0 0 2 0 0 2 0 0 1 2 2 2 2 0 1 1 1 0 1 1 0 0 0 0 1 0 1 0 0 0 0 0 0 0 0 0 0 0 0 0 0 0 0 0 1 2 0 0 1 2 1 0 0 1 0 1 1 1 0 2 0 0 0 1 0 1 0 0 2 0 1 1 0 2 0 0 0 0 0 2 1 1 2 0 0 0 0 1 2 1 1 1 1 1 1 0 0 1 0 1 1 0 2 1 2 0 0 0 1 0 1 0 0 1 1 1 1 0 2 0 1 0 1 2 0 0 0 0 0 0 2 0 0 2 1 1 0 1 2 0 1 1 0 1 1 1 1 0 0 1 0 1 1 0 2 0 0 2 0 0 0 0 0 0 0 0 0 2 0 1 0 0 1 0 1 0 0 2 2 1 1 0 1 0 0 2 0 2 0 1 1 0 0 1 1 1 0 0 2 0 0 1 0 0 1 0 0 0 0 0 0 1 2 1 0 0 0 2 1 1 0 0 0 0 0 0 2 1 1 0 0 0 0 1 1 0 0 0 2 1 0 1 0 0 1 1 0 0 0 2 1 1 1 1 0 2 2 0 2 0 2 0 1 2 2 0 1 1 1 1 0 1 2 1 0 0 1 2 2 2 1 1 0 0 0 0 0 0 0 0 2 1 1 0 0 0 0 0 0 1 1 0 0 0 0 0 2 0 2 2 2 2 0 0 1 0 1 1 0 1 0 0 0 1 1 1 1 1 0 2 1 1 0 2 0 0 1 0 0 0 2 0 0 1 2 1 0 1 1 2 1 1 1 2 2 1 0 0 1 1 0 1 0 0 0 0 0 0 2 0 1 1 0 1 2 1 1 0 1 1 0 1 0 1 1 0 1 1 0 0 1 0 0 2 2 0 0 2 1 1 0 1 2 1 1 0 0 2 1 0 1 1 1 2 0 1 1 2 1 1 0 1 1 0 0 1 2 0 0 0 0 0 2 0 0 2 0 1 1 1 2 1 0 1 1 0 1 1 0 0 2 2 2 1 0 1 1 0 0 0 0 1 0 0 0 0 0 0 1 0 0 1 1 1 0 2 0 0 0 0 2 0 0 0 0 0 1 1 0 1 0 0 0 0 0 0 0 1 0 2 2 0 2 0 0 1 1 0 0 2 0 2 0 0 0 0 0 0 0 0 0 2 0 2 0 0 0 1 0 0 0 0 1 0 0 0 0 0 0 1 1 0 1 0 0 0 0 1 0 1 0 2 1 1 2 0 0 0 1 0 1 1 1 2 0 1 1 0 0 0 1 1 1 0 1 0 1 0 2 2 1 2 1 0 2 2 2 0 1 1 1 0 0 2 1 1 0 1 0 0 2 1 1 2 2 1 0 0 0 0 0 0 0 1 0 0 0 0 0 0 1 1 0 0 0 0 0 0 0 1 0 1 1 0 0 1 0 0 0 0 0 1 1 0 0 1 1 1 0 0 0 1 1 0 2 1 0 1 2 1 0 1 1 2 0 2 0 0 0 1 1 0 0 1 1 1 0 1 0 0 0 2 0 2 1 2 0 1 1 2 2 1 0 2 0 2 0 0 0 0 1 0 1 0 0 2 0 0 1 1 1 0 2 2 0 0 0 0 0 2 0 0 0 0 1 0 0 1 1 0 0 0 0 0 0 0 0 0 1 1 0 0 1 0 0 0 1 1 0 2 1 0 1 0 0 0 0 2 0 0 0 1 0 0 0 2 2 1 1 1 1 0 0 2 2 2 2 2 2 0 0 0 0 2 1 1 1 0 1 1 2 1 2 2 0 0 0 1 0 2 2 1 1 1 0 0 0 0 1 0 1 0 2 1 1 1 0 0 0 1 0 0 0 0 0 0 0 2 0 2 0 0 1 2 0 0 1 1 1 1 1 0 1 0 1 0 0 0 1 2 0 0 2 2 0 1 0 1 1 0 2 1 1 0 1 2 1 0 0 0 0 2 0 1 1 0 0 0 1 1 0 1 1 1 0 1 0 0 1 1 1 2 0 0 1 1 1 2
21 1 1 1 1 0 1 1 0 0 0 0 0 1 0 1 1 1 0 0 2 2 1 0 0 0 0 2 1 2 1 1 0 1 0 0 1 2 0 0 1 0 0 1 0 0 0 0 0 0 0 0 2 2 0 2 0 0 1 1 1 2 0 1 1 0 1 1 2 0 0 1 2 0 0 2 2 0 1 0 0 0 0 1 1 0 0 0 0 2 0 1 1 1 0 0 0 2 1 1 2 2 2 0 0 0 2 1 1 1 0 1 0 1 1 0 0 0 2 0 0 0 1 1 0 0 0 0 2 0 1 0 0 0 0 0 0 0 0 0 1 0 0 0 0 2 0 0 0 0 0 0 0 0 1 0 0 1 0 0 1 0 1 0 0 1 1 0 1 0 0 1 0 2 1 0 0 0 0 1 1 1 0 1 0 0 0 1 0 1 1 2 2 1 2 0 2 2 0 0 0 0 0 0 0 0 2 2 1 0 2 0 0 0 1 0 0 0 1 1 1 1 2 0 0 2 0 1 1 0 0 1 0 0 2 0 1 2 2 0 0 0 2 2 2 2 0 0 0 0 0 0 0 0 0 1 1 0 0 0 0 0 0 0 1 0 1 1 1 1 1 1 1 2 0 1 0 0 2 0 2 0 1 2 1 0 1 1 0 2 0 1 0 2 1 1 0 0 0 0 1 0 2 0 1 1 2 0 1 0 1 1 0 0 1 0 0 0 0 0 1 1 2 1 0 0 0 1 0 2 0 2 1 1 0 1 1 0 2 1 0 0 2 2 0 1 0 0 2 0 0 0 0 1 1 0 1 1 0 2 2 0 1 1 1 0 1 2 2 0 1 1 0 2 0 0 2 1 0 0 0 1 0 0 0 0 0 1 1 0 1 1 0 0 2 0 0 1 1 2 2 2 0 2 2 0 0 0 1 1 0 0 1 1 1 1 1 0 0 0 0 1 1 1 1 2 1 0 2 2 1 2 0 2 0 0 0 1 0 1 1 0 0 1 0 2 0 0 2 1 0 1 0 2 1 0 1 1 1 1 1 0 1 1 0 1 0 1 0 1 1 0 2 0 1 1 0 1 1 0 0 0 0 0 0 0 0 0 2 0 0 2 1 1 0 0 0 2 2 0 0 1 2 0 0 0 1 1 0 1 0 1 1 0 0 1 0 2 0 1 0 2 2 0 1 0 0 0 1 2 0 0 0 0 1 0 2 0 0 0 0 0 2 1 2 1 0 1 1 0 0 1 0 2 0 0 0 0 0 0 0 0 0 0 0 0 0 1 1 0 1 1 0 0 1 1 1 0 0 0 2 0 0 1 1 1 1 2 2 2 0 1 1 1 0 0 1 0 0 1 1 1 0 1 1 0 0 0 0 2 0 0 0 0 1 0 0 1 0 0 1 2 1 1 0 0 2 1 0 0 1 1 0 0 0 1 0 0 1 0 2 1 0 1 1 1 1 0 1 1 1 1 0 1 0 2 2 0 2 0 0 0 0 2 2 2 2 2 1 1 0 1 1 1 0 0 1 0 1 0 1 0 1 1 0 0 1 2 0 1 1 0 0 1 1 0 0 2 1 1 0 1 0 0 1 2 0 1 1 0 1 1 0 0 0 1 0 2 0 0 0 0 0 1 1 1 1 0 1 1 2 2 1 2 0 1 1 0 0 2 1 1 0 0 0 1 1 0 0 0 0 0 0 0 0 2 1 0 1 1 1 0 2 1 1 0 0 1 0 2 0 1 2 1 1 1 0 1 1 0 0 1 1 1 1 0 0 2 2 2 0 0 1 2 2 1 1 1 0 2 0 0 0 0 1 1 1 0 0 2 0 0 1 0 0 0 1 2 1 1 1 2 0 2 0 0 0 0 0 1 0 1 1 0 0 0 0 0 1 1 1 1 0 1 0 0 2 0 0 0 1 1 0 1 1 0 2 0 0 0 0 2 0 0 0 0 2 0 2 1 1 0 1 1 1 1 1 0 0 0 0 0 2 0 0 1 0 2 0 1 1 0 2 1 2 2 2 1 0 0 0 0 1 1 2 1 1 2 0 1 0 1 1 0 1 1 1 1 1 1 0 0 0 1 0 2 1 1 0 0 0 1 2 2 2 0 2 1 0 0 0 0 1 2 2 0 0 0 1 0 1 0 1 1 1 0 2 1 1 0 1 1 0 0 1 0 0 0 1 0 0 0 2 0 0 0 0 0 2 0 0 0 0 0 0 0 0 1 1 1 0 0 0 2 1 0 0 0 1 1 1 2
22 0 1 1 0 0 0 0 0 1 0 0 0 0 0 0 0 1 1 1 1 2 0 2 0 0 1 2 0 2 2 0 1 1 1 0 2 2 0 0 2 0 1 1 1 0 1 0 0 0 0 0 1 2 0 2 0 0 1 0 0 1 0 0 0 0 0 1 2 1 0 1 2 0 2 2 2 0 1 1 1 0 0 1 1 0 0 0 0 1 0 0 2 1 1 0 0 1 1 0 2 1 0 0 1 1 2 1 1 1 0 2 0 1 2 1 0 0 1 2 2 0 2 0 0 1 0 1 1 0 0 0 0 0 0 0 0 0 0 0 1 0 1 0 0 2 1 0 0 1 1 0 1 0 0 0 0 1 0 0 1 2 0 0 1 2 2 0 1 1 1 1 1 1 2 2 1 0 0 1 1 0 0 2 2 2 2 2 0 0 0 2 0 0 0 0 1 2 0 0 0 1 0 1 1 0 1 0 0 1 0 0 2 0 2 0 2 0 0 0 2 1 2 0 0 1 1 1 0 0 1 0 0 0 2 0 0 1 1 0 0 0 2 1 1 1 0 0 0 0 0 1 0 1 1 1 1 0 0 0 0 0 0 0 1 0 1 0 1 0 0 1 1 2 0 0 2 1 1 0 1 1 2 2 2 0 2 1 0 2 0 1 1 1 1 0 1 1 0 0 0 0 2 0 0 1 0 0 1 0 1 0 0 0 0 1 2 0 0 0 2 0 0 0 0 0 0 0 2 1 0 2 0 0 0 0 0 2 0 0 0 0 2 1 1 0 1 0 0 0 1 0 1 2 1 0 1 0 0 1 1 0 1 0 1 2 0 2 2 0 0 2 2 2 1 0 2 1 0 0 0 1 0 0 1 1 0 0 0 0 0 0 0 0 2 0 0 1 1 1 1 1 0 1 0 0 1 0 0 0 1 1 0 0 1 2 0 0 0 0 0 1 1 2 1 2 1 0 1 0 1 0 0 2 0 0 0 1 0 0 0 0 0 0 1 1 1 0 1 2 0 1 0 1 1 0 1 2 2 1 1 0 0 0 0 1 0 2 0 1 2 2 2 1 1 0 1 2 1 1 2 0 1 1 0 0 0 0 2 0 0 2 0 1 0 0 2 0 0 1 2 2 1 1 0 1 2 1 1 1 0 2 1 0 0 2 1 2 0 2 1 2 1 0 0 1 0 1 0 2 0 1 0 1 1 0 1 0 0 1 0 2 1 0 2 1 0 1 1 0 0 0 0 1 1 1 1 0 0 0 0 0 0 0 0 1 0 0 0 0 1 1 1 0 0 0 0 0 0 1 0 0 0 0 1 1 1 0 0 0 0 0 0 1 0 0 0 0 0 1 1 1 0 2 2 0 0 0 0 2 2 0 0 1 1 0 1 1 0 0 0 1 0 1 0 0 1 1 0 0 1 0 1 0 0 0 2 0 1 0 2 0 0 2 1 1 1 0 2 1 0 1 0 0 0 1 1 0 1 0 0 0 0 1 1 0 2 2 1 0 0 0 0 0 0 0 2 1 1 1 2 0 2 2 1 2 1 1 2 1 1 0 0 1 0 0 0 2 1 2 1 1 0 0 1 1 1 2 2 0 1 1 0 2 0 0 0 0 1 1 0 0 1 0 1 1 0 0 0 0 1 1 1 2 0 1 1 0 0 0 0 0 0 0 0 0 0 0 0 1 1 1 0 0 0 2 0 0 2 1 1 2 2 0 2 0 0 1 0 2 0 0 1 1 1 0 1 1 0 2 0 1 2 1 2 0 0 2 0 2 0 2 1 1 1 0 0 0 0 1 0 0 0 0 0 0 2 0 0 2 0 1 2 2 2 0 2 2 1 1 1 2 0 1 0 0 0 0 0 1 0 2 0 2 1 0 0 0 0 0 0 0 0 0 0 0 0 0 0 0 2 2 0 1 1 0 1 0 0 0 0 1 0 0 0 0 0 0 2 1 0 0 1 1 1 1 1 1 2 1 1 1 2 0 0 0 1 2 1 1 0 0 0 2 2 2 2 2 0 0 0 2 0 1 2 1 0 2 0 0 0 0 0 1 1 1 2 0 2 1 1 0 0 1 0 2 0 0 0 1 0 2 0 2 0 0 0 1 0 0 0 0 1 0 0 1 1 0 1 0 1 0 2 1 2 0 2 0 0 0 0 0 0 0 1 1 2 0 0 0 0 0 0 1 0 1 0 1 1 0 0 1 0 0 0 0 0 0 0 0 0 0 0 1 0 0 0 0 0 0 1 2
23 1 0 2 0 1 1 2 0 0 0 1 0 1 0 0 0 0 0 1 1 1 0 0 0 0 0 2 1 2 2 0 0 1 2 2 2 2 0 1 2 1 0 1 0 0 0 0 0 1 0 0 0 0 2 2 0 2 0 1 0 1 0 0 0 1 0 1 1 0 0 1 1 0 1 1 1 0 2 0 1 0 0 1 1 2 0 0 0 1 0 0 1 1 1 0 0 2 1 1 2 0 0 1 0 0 2 0 0 2 0 1 0 1 2 1 0 0 1 1 1 0 1 2 1 0 0 1 2 2 2 0 0 0 0 0 0 0 1 0 1 0 0 0 0 2 1 0 1 1 0 1 1 1 0 0 0 1 0 0 0 0 0 0 0 2 2 1 1 0 0 0 0 2 2 1 1 0 0 0 0 0 1 0 1 0 1 2 0 0 1 2 2 2 2 0 1 2 0 0 0 1 0 1 1 0 1 0 0 1 0 0 1 0 1 0 0 0 0 0 2 1 2 0 0 1 1 2 1 0 0 0 0 0 2 1 0 2 2 0 0 0 2 2 2 2 0 0 0 0 0 0 0 0 0 0 0 0 0 0 0 0 0 0 1 0 1 0 2 0 0 0 0 2 0 0 0 0 1 0 1 1 2 2 2 0 2 2 0 2 0 0 0 2 2 0 0 0 0 0 1 0 2 0 1 1 0 0 0 0 0 0 0 0 2 1 2 0 0 0 1 0 0 0 1 0 1 0 1 1 2 0 2 0 0 0 0 2 0 0 0 0 1 2 0 0 0 1 1 0 0 0 1 2 0 2 2 1 0 2 1 0 1 0 1 0 1 1 1 0 1 1 1 1 0 1 2 1 1 0 1 1 1 1 1 1 0 0 0 1 0 0 0 0 1 1 2 0 2 1 1 1 0 2 1 0 1 0 0 0 0 1 0 0 0 1 1 0 0 0 0 0 0 0 0 1 1 0 1 1 1 0 0 1 1 0 0 1 0 1 0 0 0 0 1 1 0 1 2 0 0 2 1 2 1 1 1 2 2 1 1 0 0 0 0 1 0 1 0 1 1 1 1 2 1 0 1 1 2 0 2 0 1 1 1 1 0 0 2 0 0 2 1 1 0 0 0 2 1 0 0 2 1 1 0 1 1 2 0 1 0 1 0 2 2 0 0 1 0 1 1 2 1 0 1 1 1 1 0 2 0 1 0 0 0 0 2 0 0 1 0 0 2 0 2 2 0 1 2 1 0 1 2 2 1 0 0 0 1 0 0 1 0 0 0 0 1 1 1 1 1 2 1 0 0 1 1 0 0 2 0 0 0 1 0 0 0 1 1 1 0 2 0 1 0 0 0 0 0 1 1 0 1 2 2 1 1 1 0 2 1 0 0 0 2 0 0 2 1 0 0 0 1 1 0 1 0 2 0 0 1 1 1 0 0 1 1 1 1 0 2 0 0 1 1 1 1 0 1 1 2 1 1 1 1 1 1 0 2 0 0 0 1 1 1 0 0 2 1 1 1 0 0 1 0 1 1 0 0 0 0 0 1 0 0 0 1 2 0 1 1 0 1 1 0 0 1 1 2 2 1 1 1 0 1 2 0 2 2 0 1 0 0 1 0 2 0 1 1 1 1 0 0 0 2 2 0 0 1 1 1 2 0 2 0 0 2 0 0 1 0 0 0 0 0 1 1 1 0 1 0 1 0 0 0 0 0 0 1 0 0 0 2 0 0 1 1 1 0 1 0 1 2 0 0 1 0 1 0 2 0 1 0 0 1 0 0 1 2 2 1 0 1 1 0 0 0 1 0 1 0 0 0 0 0 2 1 0 1 2 0 0 2 0 0 0 0 2 1 2 2 2 0 2 0 0 0 0 0 0 0 2 0 0 0 0 0 1 1 2 0 0 0 0 0 0 0 0 0 0 2 2 0 1 1 0 1 1 0 1 0 2 0 0 1 1 0 1 1 1 1 0 0 1 1 1 1 0 1 1 0 0 2 0 0 0 0 2 1 0 1 0 0 2 2 2 2 1 0 0 0 1 0 2 2 0 1 1 0 1 0 1 1 0 1 1 1 1 2 2 0 0 0 0 0 2 2 1 0 0 0 1 1 1 2 0 2 0 2 2 0 0 2 2 2 1 1 0 0 0 1 0 2 0 0 0 0 2 0 2 0 0 1 1 1 1 1 0 1 1 1 1 0 0 0 2 0 0 2 0 0 0 0 0 1 1 1 1 0 0 1 1 0 1 0 0 0 0 2 0 1 1
24 0 2 1 0 0 0 0 0 2 0 0 0 1 1 0 0 2 1 1 1 2 0 0 0 0 0 2 0 2 1 0 0 0 1 1 2 2 0 0 2 0 0 2 0 0 1 0 0 0 0 0 1 2 0 2 0 0 0 0 2 2 0 0 1 0 1 0 1 0 1 1 2 0 1 2 1 0 0 1 0 0 0 1 1 0 0 0 0 2 0 1 1 0 2 0 0 1 0 1 0 2 0 1 0 1 2 1 1 1 0 1 1 1 1 0 0 0 1 0 1 0 2 0 0 1 0 1 2 1 0 1 0 0 1 1 0 0 0 0 0 0 0 0 0 1 0 0 0 1 0 0 0 0 1 0 0 0 0 0 2 0 1 1 1 2 2 0 0 2 2 1 2 0 2 1 1 1 0 1 1 0 1 0 1 0 1 1 0 1 1 1 1 0 0 0 2 2 0 1 1 0 0 2 2 0 2 1 1 0 1 0 2 0 1 1 1 0 2 0 2 1 2 0 0 0 0 2 1 1 0 0 1 1 1 1 2 2 1 1 0 0 2 2 2 2 0 0 0 0 0 0 2 0 1 2 1 1 0 0 0 0 0 0 1 0 0 0 1 0 1 1 0 2 0 0 0 1 0 0 0 1 1 1 0 1 0 1 0 2 0 0 1 2 1 0 0 2 0 1 0 0 2 0 0 0 2 0 0 0 1 1 0 1 2 1 2 0 0 0 0 2 0 0 1 0 2 1 0 1 2 1 0 0 0 1 1 1 1 0 1 0 2 1 0 0 0 0 0 1 0 0 0 1 0 1 1 1 0 2 2 0 2 2 2 1 1 2 2 0 1 1 0 2 1 1 1 2 0 0 1 0 2 1 1 1 0 1 1 0 0 0 2 0 1 1 1 1 1 0 0 0 0 2 1 0 1 0 0 0 0 0 1 1 0 1 1 0 0 0 0 0 0 1 0 0 0 1 2 1 2 0 0 2 0 0 0 2 0 0 0 0 0 0 2 0 0 0 0 0 0 0 2 2 2 2 2 2 2 0 2 0 1 1 0 1 0 0 0 0 0 0 1 1 0 0 2 2 1 0 1 1 1 1 1 2 0 1 2 1 0 1 0 2 2 0 0 2 2 0 0 1 2 0 0 0 2 0 0 1 0 2 0 0 0 1 1 2 0 1 0 2 0 0 0 1 1 0 0 0 2 0 0 0 0 0 1 0 0 1 0 1 1 0 2 0 0 1 1 0 1 2 0 2 0 1 0 0 1 0 0 0 1 0 0 0 1 0 0 0 0 0 0 0 0 0 2 1 0 2 0 0 1 1 1 1 1 0 0 0 1 0 1 0 1 0 1 0 0 0 0 2 0 2 2 0 0 0 0 1 0 0 0 1 1 1 0 1 1 1 1 2 0 0 0 0 1 0 0 0 2 0 0 0 0 0 0 0 1 0 2 1 0 0 2 2 2 0 1 1 0 0 2 2 1 2 2 0 2 1 0 1 2 1 1 1 1 2 0 0 0 1 0 0 0 1 1 0 2 0 1 1 2 2 1 1 1 1 2 1 2 0 0 1 0 0 1 1 0 1 1 0 0 0 1 2 0 2 2 1 1 0 0 0 0 0 0 0 0 0 0 0 0 0 1 2 0 1 0 0 1 0 0 1 0 1 2 0 1 2 0 0 0 0 0 2 2 0 0 0 0 0 0 0 0 2 0 0 1 0 0 0 1 0 0 0 0 1 0 2 0 0 2 0 0 1 1 1 1 1 0 1 0 0 0 1 0 0 2 2 2 0 2 2 1 0 1 0 0 1 0 0 0 0 1 1 0 0 0 2 0 0 0 0 0 0 2 2 0 1 0 0 0 2 0 1 0 0 0 0 0 2 1 1 1 0 0 0 1 0 1 1 0 0 0 0 0 0 0 0 2 2 0 1 1 0 1 0 0 0 0 1 1 0 1 2 0 0 0 1 0 0 2 0 2 2 0 1 2 1 0 1 1 0 0 0 0 0 0 2 0 0 0 2 2 2 2 2 0 0 0 2 0 0 1 2 0 1 0 1 0 0 0 0 1 1 1 2 2 2 0 1 0 2 0 1 1 1 0 0 1 1 0 2 0 0 1 0 0 1 0 0 2 1 1 0 1 0 0 0 1 1 1 1 0 0 1 1 0 1 0 0 1 0 1 1 1 1 2 2 0 0 1 0 0 0 0 0 2 0 0 0 0 1 0 0 0 1 0 0 1 1 1 2 1 1 1 0 0 0 1 1
25 0 0 2 0 1 1 1 1 0 0 0 0 1 0 0 0 2 2 2 0 0 1 0 0 0 0 2 0 2 1 0 1 2 1 1 1 1 0 2 1 1 1 2 0 1 0 0 0 1 1 1 0 0 2 1 0 0 1 0 2 2 0 2 1 1 1 1 2 1 0 1 2 0 1 2 2 0 1 0 1 0 0 1 1 0 0 1 1 2 0 2 0 0 0 0 0 0 0 0 1 2 1 0 1 1 2 0 0 2 0 2 1 2 2 1 1 0 1 1 1 0 1 2 1 0 0 1 1 0 1 0 0 0 0 0 0 0 0 0 0 0 0 0 0 1 0 0 1 1 0 0 0 0 1 0 0 0 0 0 1 2 1 1 0 0 1 1 1 0 0 0 1 1 1 1 0 1 0 0 0 1 1 1 2 1 2 0 0 2 2 2 1 1 1 0 1 2 0 0 0 1 0 0 0 0 2 0 0 0 0 0 2 0 2 0 0 0 1 0 2 0 1 0 0 0 1 0 0 0 0 1 0 0 2 0 0 2 2 0 0 0 2 2 2 2 0 0 1 1 1 0 0 0 0 1 1 0 1 0 0 1 0 0 0 0 0 0 2 1 0 0 0 2 0 0 0 0 2 0 0 1 1 1 2 0 2 0 0 2 0 2 1 2 1 1 1 1 0 1 1 0 1 1 0 0 0 0 0 0 0 1 0 0 1 0 2 0 0 0 1 1 0 0 1 0 1 1 0 1 2 1 1 1 0 0 0 0 1 1 0 0 2 2 0 0 1 0 1 0 0 0 0 1 1 0 0 1 0 1 1 0 0 0 0 0 1 1 1 0 1 1 0 1 0 0 2 1 0 0 2 0 1 1 1 0 0 0 0 0 0 0 1 1 1 1 1 1 0 0 0 0 0 2 2 0 0 0 0 0 0 1 0 0 0 1 1 0 1 0 1 2 2 2 0 2 0 0 0 0 1 0 0 1 0 0 0 1 0 0 2 0 2 2 0 2 0 0 2 1 0 2 1 2 1 1 1 2 1 1 0 1 1 0 1 1 0 1 0 0 0 0 2 0 1 0 0 2 2 1 0 1 1 1 1 1 0 0 2 0 0 2 0 2 1 0 0 1 1 0 1 2 1 1 0 1 2 1 1 0 0 2 0 2 2 0 0 2 0 1 1 2 1 0 1 2 2 1 0 2 0 1 0 2 2 0 1 0 0 0 1 2 1 1 1 2 0 0 1 0 0 0 0 0 2 2 2 1 0 0 0 0 1 1 1 1 0 1 1 1 0 2 0 0 0 0 1 2 0 2 0 0 1 2 0 1 1 2 1 2 0 1 0 0 2 0 2 0 0 1 1 1 1 2 2 1 0 0 1 0 0 0 0 2 0 1 0 1 0 0 1 2 0 0 0 1 1 0 0 0 0 1 0 0 0 0 1 0 0 0 0 0 0 0 1 1 1 0 1 1 0 1 0 0 0 2 0 0 1 1 1 0 1 1 1 0 0 2 0 1 0 1 0 0 0 0 2 0 1 0 1 0 2 1 2 2 0 0 2 2 0 0 0 1 0 0 0 2 1 1 0 1 0 0 0 2 1 2 2 0 1 0 0 0 0 0 0 2 0 0 0 0 1 0 1 1 0 0 0 0 1 1 1 2 0 1 1 0 0 2 1 1 0 0 0 1 1 0 0 0 0 0 0 0 0 2 0 0 2 1 1 2 2 1 0 0 0 1 0 1 1 0 2 0 0 1 0 1 2 0 0 0 1 1 1 1 0 2 0 2 0 2 1 2 1 1 0 1 0 2 0 0 0 0 0 2 1 0 1 2 0 0 1 0 0 0 0 2 1 1 1 2 0 1 0 0 0 0 1 0 0 1 0 0 0 1 0 0 0 0 0 0 0 1 0 0 1 0 0 0 2 2 0 2 0 0 0 0 0 0 0 1 0 1 0 1 2 0 0 2 2 1 1 1 1 0 0 2 2 1 1 1 1 0 0 1 1 2 1 1 0 0 1 1 2 2 2 2 0 0 0 2 0 0 2 2 1 1 1 1 1 1 1 0 2 2 0 2 2 2 0 0 1 1 1 0 1 1 1 1 0 2 0 2 0 0 0 2 0 0 1 1 2 0 0 0 1 0 1 0 0 0 2 0 0 0 0 2 0 2 0 0 1 0 2 0 0 0 1 1 0 0 1 1 0 0 2 0 2 0 0 0 0 0 0 0 0 1 1 0 0 0 0 2 1 0 0 0 1 0 0 0
26 1 0 2 0 0 0 0 0 2 0 0 0 0 0 0 0 1 1 0 2 2 0 0 0 0 0 1 0 2 0 0 0 1 0 0 2 1 0 1 1 0 1 1 0 1 1 1 0 1 0 0 0 0 2 2 0 0 1 0 1 2 1 0 0 0 0 1 2 0 0 1 2 1 1 2 2 0 1 0 0 0 0 1 1 0 0 0 0 2 0 0 0 0 1 0 0 1 0 1 2 2 1 0 1 1 2 2 1 1 0 1 0 2 2 0 0 0 1 1 1 0 0 2 0 0 0 1 2 0 1 0 0 0 1 1 0 0 0 1 1 0 0 0 0 2 1 0 1 1 0 0 1 1 2 0 0 0 1 0 2 2 0 2 1 1 1 0 1 1 1 0 1 1 1 1 0 0 0 0 0 0 1 1 2 1 2 0 0 2 1 2 2 2 2 0 2 2 0 0 0 1 0 1 1 0 2 1 0 0 1 0 2 0 1 1 1 0 1 0 2 1 2 0 0 1 1 0 0 0 0 0 0 1 1 2 0 2 2 0 0 0 2 1 1 1 0 0 1 1 1 0 0 0 1 2 2 1 0 0 0 0 0 0 0 0 1 1 2 1 0 0 0 2 0 0 0 0 1 0 1 1 2 2 2 0 2 0 0 1 1 0 1 2 2 0 0 1 1 1 1 0 2 0 2 1 1 0 0 0 0 0 0 0 0 0 1 0 0 0 0 2 1 1 1 0 1 0 1 1 1 2 1 1 0 0 1 1 1 0 0 0 2 2 0 0 1 0 0 1 0 0 0 1 0 1 1 1 0 1 1 0 0 0 0 2 0 2 2 1 0 2 0 2 0 0 1 1 0 0 0 0 2 2 1 0 0 0 0 0 0 0 0 1 1 0 1 0 1 1 1 1 0 2 2 1 0 0 0 0 1 0 1 1 1 1 1 2 0 2 2 2 0 2 1 2 0 0 2 0 2 1 0 1 2 2 1 1 0 1 1 0 0 0 0 1 0 0 1 0 1 1 0 2 1 0 1 1 1 0 2 0 0 0 0 1 0 1 0 0 1 0 2 0 2 1 2 1 2 1 1 0 0 0 0 1 0 0 1 0 1 0 1 2 0 0 0 1 1 1 1 1 1 1 0 1 1 1 1 1 0 1 2 0 0 2 0 1 0 2 1 1 0 0 0 1 1 0 1 1 1 0 0 2 2 1 1 0 0 1 0 1 1 0 1 1 0 0 0 0 0 1 0 1 1 1 1 0 2 0 0 1 1 0 0 0 1 0 0 0 0 0 0 1 0 0 1 1 0 1 0 0 0 1 0 0 0 0 0 0 0 0 0 1 1 1 1 0 0 0 0 2 0 2 2 0 1 0 0 1 0 0 0 0 1 1 1 1 0 0 2 2 1 1 0 1 0 0 0 0 1 1 1 0 0 1 0 1 1 0 1 1 1 1 2 1 1 0 0 1 1 1 0 1 0 2 1 1 2 0 0 0 1 1 1 0 1 2 0 0 0 0 1 0 0 0 2 0 2 0 2 0 1 1 0 1 0 0 2 2 1 1 1 2 1 1 0 2 2 2 0 2 0 0 0 2 1 2 2 0 0 0 0 0 0 0 0 1 1 1 0 0 0 0 1 1 0 0 1 1 0 0 0 2 0 0 0 0 0 0 0 0 0 1 1 1 2 0 0 0 0 0 0 0 0 1 0 0 2 0 0 1 2 0 0 0 0 1 0 2 0 0 2 0 0 0 0 1 1 1 0 1 0 0 0 1 1 2 1 2 0 1 2 2 0 0 0 0 0 0 0 0 0 0 1 1 2 0 0 2 1 1 0 0 0 0 1 2 1 1 1 1 0 2 0 0 0 0 1 0 0 1 0 0 0 2 1 0 0 0 0 0 1 0 0 0 0 1 0 0 2 1 0 2 0 0 0 0 0 1 0 2 0 0 0 1 0 0 2 1 0 0 1 1 1 1 0 1 1 1 2 2 2 0 0 0 0 1 0 1 1 0 0 1 1 1 2 1 1 2 1 0 0 0 1 2 0 2 1 1 1 1 1 0 1 1 1 1 2 1 1 0 0 1 1 1 1 1 0 0 0 2 0 2 0 0 0 1 0 0 0 0 1 1 1 1 1 1 2 0 2 0 1 2 1 0 2 2 0 1 0 0 1 0 0 2 2 0 1 1 1 0 0 0 1 2 0 0 2 0 0 0 0 0 0 0 0 0 0 0 0 0 1 2 1 0 0 0 1 1 0 1
27 1 0 2 0 0 0 1 0 1 0 0 1 1 0 1 0 2 1 1 1 1 0 0 0 0 0 1 1 2 0 1 1 1 1 0 2 2 0 1 1 0 1 0 0 2 1 0 0 1 1 1 1 1 0 1 0 0 0 1 1 2 0 2 1 1 1 1 2 0 0 1 2 0 2 2 1 0 1 0 1 0 1 1 2 0 0 1 1 2 1 2 2 1 1 1 0 2 2 0 1 2 2 0 0 0 2 1 1 1 0 2 1 2 2 2 2 0 0 2 2 1 2 1 1 1 0 1 1 1 1 1 0 0 0 0 0 0 0 1 2 0 0 1 0 0 0 0 1 1 1 0 0 0 0 0 0 0 0 1 2 2 0 1 0 2 1 0 0 1 1 0 0 2 2 2 2 1 0 0 0 0 0 2 2 2 2 1 1 1 1 1 1 1 1 0 2 2 1 0 0 1 0 2 1 1 2 1 2 0 1 0 1 0 1 1 1 1 0 0 2 2 2 0 0 2 2 1 1 0 0 0 0 0 1 0 0 2 2 0 0 0 2 2 2 2 0 0 0 0 0 0 1 0 0 1 1 1 0 1 1 1 0 0 0 0 0 0 1 0 0 0 0 0 1 1 0 1 2 1 1 0 2 2 2 1 1 1 1 2 0 1 1 2 2 0 0 2 0 2 2 2 2 0 1 0 0 0 0 0 0 1 0 0 2 0 1 1 0 0 1 1 2 2 1 0 1 0 0 1 2 1 1 0 0 0 0 0 2 0 1 1 2 1 1 0 0 0 1 2 1 1 0 2 1 1 1 1 0 2 2 0 0 0 0 1 0 2 2 0 0 2 0 2 0 0 1 1 1 0 1 1 0 0 2 1 0 1 1 0 0 0 1 0 2 1 1 0 0 0 0 0 0 2 2 0 1 1 0 0 0 0 2 2 2 2 0 1 0 0 0 0 1 2 0 2 0 1 2 0 0 1 2 0 0 0 0 1 0 1 1 0 0 0 1 1 0 0 1 1 0 1 1 2 1 1 1 2 0 1 1 0 2 1 0 2 0 1 0 1 1 0 2 1 0 0 0 1 2 0 1 0 0 0 0 1 0 1 1 1 2 1 1 1 0 0 0 2 2 0 2 2 1 0 1 1 1 0 1 1 0 1 1 1 1 0 0 1 0 2 1 1 0 1 1 0 0 0 0 2 0 0 0 0 1 0 2 0 0 2 2 2 1 0 1 1 0 2 2 0 0 0 0 2 0 0 0 0 0 0 0 0 0 2 1 0 2 1 1 0 1 1 0 0 1 0 1 0 0 2 0 0 0 2 0 0 0 1 1 1 1 0 0 0 2 0 1 1 0 1 1 0 1 0 0 1 1 0 0 1 0 0 0 0 2 0 0 0 0 0 1 1 1 1 0 0 2 2 0 0 0 1 0 0 0 0 1 0 0 0 1 0 0 1 1 1 1 0 1 1 0 1 0 1 1 2 1 1 1 1 1 0 0 0 0 0 2 2 0 1 1 1 1 0 1 0 1 1 1 1 2 0 2 2 1 1 1 2 0 2 2 0 0 0 0 0 0 1 1 1 0 1 0 0 1 1 1 2 2 1 0 0 0 0 0 0 0 1 2 2 0 0 0 0 1 2 0 0 0 0 0 1 0 2 0 0 2 0 0 0 0 0 0 1 1 0 1 0 0 1 0 1 0 0 0 1 0 0 1 0 0 1 2 1 0 0 0 1 0 1 1 1 2 1 1 0 0 2 2 0 1 1 2 2 2 0 0 2 2 2 0 0 1 2 2 1 1 1 0 2 0 0 0 0 0 2 0 0 0 1 0 1 0 0 0 0 2 2 1 1 0 2 0 1 0 0 0 0 1 0 0 1 0 0 0 1 0 1 1 1 0 0 0 0 0 0 0 0 0 0 2 2 0 1 0 0 1 0 0 0 0 2 0 0 0 0 1 0 2 1 0 0 0 2 2 2 0 1 2 2 2 2 2 1 0 1 0 2 1 1 0 1 1 1 2 2 2 2 0 0 0 1 0 2 2 2 1 1 0 0 0 0 0 0 2 2 1 2 2 2 0 0 0 1 2 2 0 0 0 1 1 1 0 2 0 0 0 1 0 0 0 0 2 0 0 0 0 1 0 0 1 0 1 1 1 0 1 2 1 1 1 2 1 0 0 1 1 0 2 1 1 0 0 0 1 1 1 1 1 0 0 1 0 1 0 0 0 0 0 0 0 0 0 2 0 0 0 1 2 1 1 1
28 0 1 1 0 1 1 1 1 0 0 0 1 2 0 2 0 1 0 1 1 2 0 0 0 0 0 0 2 0 0 0 0 1 2 0 2 0 1 0 0 0 0 1 0 1 1 0 0 2 1 1 0 0 0 2 0 0 1 0 0 0 0 0 0 1 0 0 1 0 0 0 1 0 1 2 2 0 2 0 2 0 1 0 1 0 0 0 0 2 0 0 1 1 2 0 0 1 0 1 2 2 2 0 0 0 2 1 1 1 0 1 1 1 2 2 2 0 0 1 1 0 1 1 0 0 0 2 2 1 1 0 1 0 0 0 1 0 0 1 2 0 0 0 0 1 0 0 0 1 1 0 0 1 0 1 0 0 0 0 1 0 1 1 1 2 2 0 1 1 0 2 0 2 1 1 0 0 0 0 0 0 0 0 1 1 0 1 0 0 0 1 1 0 0 1 1 1 0 0 0 0 0 2 2 0 2 1 2 0 1 0 1 0 2 0 0 0 1 0 2 0 1 0 0 1 1 1 1 0 0 0 0 0 2 0 0 2 2 0 0 0 2 1 1 2 0 0 1 1 1 0 0 0 0 0 0 1 0 1 1 1 0 2 1 0 0 1 2 0 1 0 0 2 0 0 1 1 0 0 0 2 2 2 2 1 1 1 1 2 0 2 1 1 1 0 2 0 0 0 2 0 2 0 0 1 1 0 1 0 0 1 0 0 1 0 2 1 0 0 0 2 0 1 0 0 1 0 1 1 1 1 0 0 0 0 0 1 1 0 1 1 1 2 0 0 1 0 1 1 0 0 0 1 0 1 1 0 0 2 1 0 0 0 0 0 2 1 1 0 1 1 1 2 2 1 2 2 1 0 0 0 0 1 1 1 0 0 0 1 1 1 1 0 2 1 1 1 0 0 0 0 0 2 1 0 1 1 0 0 0 0 0 0 1 1 1 0 0 0 0 0 0 1 1 2 1 0 1 0 1 0 1 0 1 0 0 1 0 2 2 0 1 1 1 1 0 0 2 1 0 1 1 2 1 1 1 2 1 0 1 0 1 0 0 1 0 0 0 0 0 1 0 2 2 2 1 2 2 2 1 0 1 1 0 1 0 0 2 0 0 2 1 2 2 0 0 1 0 0 1 1 1 1 0 1 2 1 2 0 1 1 1 0 0 1 0 2 0 0 0 2 0 0 0 1 0 0 1 2 0 0 0 0 1 0 2 0 0 0 2 1 2 0 2 1 0 1 1 0 0 0 0 1 1 1 1 2 0 0 0 0 1 0 0 1 0 0 0 0 0 0 0 0 2 0 2 1 0 1 0 0 0 0 1 1 1 1 0 2 1 0 0 0 2 0 1 0 0 0 0 2 1 1 1 1 1 0 0 0 0 0 0 0 2 0 0 2 1 0 0 0 0 0 0 1 1 2 0 0 1 1 0 0 0 1 0 1 0 0 0 1 2 2 2 0 0 0 0 0 1 2 0 2 1 2 0 0 1 1 1 0 1 1 0 0 0 2 1 0 0 0 0 0 0 0 2 0 0 0 0 0 1 0 0 0 1 2 1 0 1 0 0 1 0 0 0 1 0 2 0 0 0 0 1 1 2 0 1 1 1 1 0 1 0 0 0 0 1 1 0 0 1 0 2 0 0 0 1 1 0 0 1 2 0 1 2 0 0 1 0 0 1 1 2 0 2 1 0 0 0 0 0 0 0 2 0 1 2 1 1 0 2 0 0 1 1 1 0 2 0 0 1 0 0 1 1 2 2 0 0 1 1 1 0 1 1 0 2 2 2 0 2 2 1 0 1 1 1 2 0 0 0 0 0 1 1 1 0 1 0 0 1 1 1 0 2 2 1 2 1 1 0 2 0 0 0 0 0 0 0 2 1 0 0 1 1 1 1 0 1 0 1 1 0 0 1 0 0 0 2 2 0 2 0 0 0 0 0 0 0 0 1 0 1 0 1 0 2 0 0 0 1 1 0 1 0 1 2 1 1 1 2 0 0 0 0 1 1 2 0 0 1 0 0 0 0 1 0 0 0 1 0 2 2 0 2 1 0 0 0 0 0 0 1 1 2 1 2 2 0 0 1 1 0 1 1 1 0 0 0 1 1 2 1 0 1 1 0 0 1 1 2 0 0 0 1 0 1 0 2 0 2 1 1 0 1 2 0 2 0 1 2 0 2 0 0 0 2 0 0 0 1 0 0 0 0 0 2 1 0 0 0 0 0 0 0 0 0 0 0 0 0 1 1 0 0 0 1 0 0 0
29 1 1 1 0 1 1 1 0 2 0 0 1 1 1 0 1 1 1 1 1 1 0 0 0 1 1 1 1 2 0 1 2 2 1 0 2 2 0 0 2 0 0 0 0 0 1 0 0 0 0 0 0 1 1 2 0 0 2 0 1 1 2 0 0 0 0 1 2 0 0 1 2 0 2 2 2 0 2 0 2 0 0 2 2 0 1 0 0 2 0 1 2 1 1 0 0 1 1 0 2 1 0 1 1 1 2 0 0 2 0 2 0 0 2 2 1 0 0 2 2 0 2 1 1 0 0 0 2 0 2 0 1 0 0 0 1 0 1 0 1 0 1 0 0 1 0 0 1 2 1 0 0 0 0 0 0 1 0 1 1 1 0 0 1 1 1 1 0 1 1 1 0 2 1 0 0 0 0 1 1 1 0 1 2 2 1 1 0 1 1 2 1 0 0 0 1 1 0 1 1 0 1 1 1 0 2 1 1 0 0 0 2 0 2 2 0 0 2 0 2 2 2 0 0 1 1 0 0 0 0 0 0 0 2 0 0 2 1 1 0 0 2 2 2 2 0 0 0 0 0 0 1 0 0 1 1 1 0 1 1 1 0 0 1 0 0 1 1 0 0 0 1 2 0 0 0 1 1 0 2 0 0 1 1 1 0 2 0 2 0 0 1 1 1 0 1 1 0 1 1 0 1 1 1 0 0 0 1 0 0 1 0 1 1 0 2 0 0 0 1 1 1 0 1 0 1 0 0 1 1 2 1 0 0 0 0 1 1 1 0 0 2 2 0 0 1 1 1 2 1 1 1 2 1 0 0 0 0 2 2 0 2 1 2 1 0 2 2 0 1 1 0 2 0 0 2 2 0 0 0 0 1 1 2 0 0 0 0 0 0 0 1 0 2 0 1 1 1 1 1 1 0 2 2 2 0 1 1 0 1 1 2 2 2 2 0 0 0 0 0 1 1 2 0 2 0 0 1 1 1 1 1 0 1 0 0 2 0 0 0 0 0 1 1 1 0 0 2 0 0 1 0 2 0 0 0 1 0 1 1 0 0 0 0 0 1 0 0 0 0 0 2 1 1 1 0 2 0 1 1 0 1 1 1 1 0 1 1 0 1 1 1 2 0 0 0 2 2 0 0 1 1 1 0 2 1 1 0 2 0 0 2 2 2 0 0 2 0 1 1 2 1 0 1 0 0 0 0 1 1 0 0 1 1 0 2 0 1 1 0 1 2 1 1 0 0 2 2 0 1 1 1 2 1 0 0 2 0 0 0 0 0 1 1 0 2 1 1 0 1 1 0 0 1 0 2 0 0 0 1 0 0 0 1 1 1 1 1 1 0 1 1 0 1 0 0 0 0 0 0 2 2 1 0 1 0 0 0 1 1 0 0 0 2 0 0 1 0 0 1 1 0 0 0 0 2 1 0 0 0 2 1 0 0 0 0 1 1 0 2 0 1 1 2 2 2 0 1 0 0 2 1 1 1 1 2 0 2 0 0 0 1 1 1 1 1 2 0 1 0 1 0 2 0 0 2 1 1 1 2 0 1 1 0 1 1 1 2 1 2 0 0 1 0 0 0 2 1 1 0 1 1 0 2 1 1 2 2 0 0 0 0 1 1 1 0 2 1 1 1 1 1 0 0 1 0 0 1 1 1 1 1 2 0 1 1 0 0 0 0 0 0 0 0 0 0 1 0 0 0 0 1 0 0 1 1 0 1 0 0 2 1 0 0 1 1 1 0 1 1 1 1 1 1 0 0 0 0 1 0 0 0 0 1 0 1 2 1 2 0 1 1 2 2 1 1 0 0 1 0 0 0 0 1 1 1 0 0 2 1 1 2 2 2 0 2 2 0 1 0 1 0 2 0 0 0 0 0 0 0 2 0 0 0 0 0 0 0 0 0 0 0 0 0 0 0 0 0 0 2 2 0 2 0 1 2 0 0 0 0 1 0 0 0 0 1 0 2 0 0 0 1 0 2 1 0 1 1 1 2 2 1 0 0 0 1 2 1 1 1 0 0 1 2 2 2 1 0 0 0 1 0 0 2 2 1 1 0 1 1 1 0 0 1 1 1 1 2 2 0 0 1 2 0 1 0 0 0 0 0 2 0 2 1 0 0 0 1 1 0 0 1 0 0 0 1 0 0 0 0 0 2 2 1 0 2 2 1 0 1 1 0 1 1 0 0 0 1 0 1 0 0 0 0 2 0 1 1 1 0 2 1 1 0 0 0 1 1 1 0 0 1 2 2 0 0 0 0 0 1 0
30 0 1 1 0 0 0 1 0 1 0 0 1 1 0 1 0 1 1 1 1 1 0 0 0 2 2 0 0 2 1 0 0 0 2 0 1 1 0 1 1 1 0 0 1 0 0 0 0 1 1 1 0 0 2 2 0 0 0 0 1 1 0 2 0 1 1 1 2 1 0 1 2 0 1 2 2 0 0 1 0 0 0 1 2 0 0 0 0 1 0 0 1 0 1 0 0 0 0 0 2 2 1 0 1 1 2 0 1 1 0 2 0 1 1 0 0 0 1 1 1 0 2 1 1 1 0 1 1 0 0 0 0 0 0 0 0 0 0 1 0 0 0 0 0 1 0 0 0 1 1 0 0 0 0 0 0 0 0 0 2 0 0 1 1 1 0 0 2 0 0 0 0 2 0 0 0 0 0 0 0 0 1 0 1 0 0 2 0 0 2 2 2 1 1 0 1 2 0 0 0 0 0 0 1 0 1 0 1 0 1 0 0 0 1 0 0 0 2 1 1 0 0 0 0 1 1 1 1 0 0 0 0 0 1 0 0 2 2 0 0 0 1 2 2 2 1 0 0 0 0 0 0 1 0 0 0 0 0 1 1 1 0 0 1 0 0 1 2 0 0 0 1 1 0 0 1 2 2 1 0 2 2 2 2 1 1 1 0 2 0 0 2 2 2 0 1 1 1 1 2 0 2 0 1 1 0 1 0 0 1 2 0 0 1 0 2 0 0 0 0 2 2 2 0 0 0 0 1 0 1 2 0 0 0 0 0 1 1 0 1 1 2 1 1 0 1 0 1 2 0 0 0 2 2 0 0 1 0 2 2 0 2 2 2 1 0 2 2 1 0 2 2 2 0 0 1 2 0 0 0 1 1 1 1 0 0 0 0 0 0 0 0 2 2 1 1 0 0 0 0 0 0 2 1 0 1 0 0 0 0 1 1 1 1 1 1 0 0 0 0 1 0 1 2 2 2 1 1 1 1 1 1 1 0 0 0 0 0 0 1 1 0 0 2 1 0 0 2 1 0 2 0 1 2 0 2 2 2 0 2 0 2 1 0 2 0 2 0 1 1 0 2 0 1 1 0 1 1 1 2 0 0 0 0 0 0 0 1 0 1 1 0 1 0 0 0 1 0 0 1 1 1 0 0 1 1 1 2 0 1 1 1 0 0 1 1 2 0 1 0 2 0 0 2 1 1 0 0 1 1 0 0 0 1 0 2 0 1 1 0 1 1 0 2 2 0 0 0 0 0 0 0 2 0 1 0 0 0 0 0 0 1 0 0 1 1 0 0 0 1 1 0 0 0 0 0 0 0 2 0 0 0 0 2 1 1 0 0 0 1 1 0 0 1 0 0 0 0 1 1 1 0 2 2 0 1 0 0 1 0 0 0 0 1 0 0 1 0 0 1 2 0 1 0 0 0 1 0 0 0 1 1 0 0 1 1 1 1 0 1 0 1 2 2 1 1 0 2 2 0 1 0 1 0 2 0 0 1 0 0 0 1 1 2 2 1 2 0 0 0 1 0 0 1 0 2 0 2 0 0 1 1 1 0 0 0 1 2 1 1 1 1 1 0 0 0 2 1 2 0 1 0 0 1 2 1 2 1 1 0 0 0 0 0 0 0 1 0 0 0 0 1 0 0 0 0 0 2 1 0 0 0 2 0 0 1 0 0 0 0 0 0 0 0 0 0 0 0 1 1 1 0 0 0 1 1 0 2 0 0 2 0 0 0 2 2 1 0 1 1 0 0 1 1 2 1 2 2 0 1 0 1 1 1 1 0 2 1 2 0 1 2 2 1 0 0 2 0 2 0 0 0 0 1 0 2 0 1 2 0 0 1 0 0 0 1 1 1 2 2 2 0 2 0 1 0 0 1 0 1 2 1 1 1 2 0 0 0 0 0 0 0 0 0 0 1 0 0 0 2 2 0 2 0 0 0 0 0 0 0 1 0 0 0 0 1 0 1 1 0 0 0 2 2 1 0 1 1 1 2 2 2 0 0 0 0 2 0 2 0 0 0 2 2 2 2 1 1 1 1 0 1 1 2 1 0 1 0 1 0 1 0 0 0 0 2 1 2 1 1 0 0 1 0 1 0 0 0 0 0 2 0 2 1 0 1 0 0 0 0 0 2 2 1 0 1 1 0 1 0 0 2 0 0 0 0 1 0 1 1 1 1 0 1 1 1 0 2 1 2 0 0 1 0 1 1 1 1 0 0 1 1 2 0 0 0 2 0 2 0 0 0 0 1 0 0 0 0 1 1 2
31 0 1 1 0 0 0 1 0 1 0 1 0 0 0 0 0 1 0 0 1 1 0 0 0 1 1 2 0 2 2 0 0 0 2 1 2 2 0 1 1 0 0 0 0 0 1 0 0 0 0 0 1 2 0 0 0 0 1 1 0 1 0 1 1 0 1 0 2 0 2 2 2 0 0 2 2 0 0 2 0 0 0 0 0 0 0 0 0 2 0 1 1 0 0 0 0 1 1 1 2 1 1 0 1 1 2 0 0 2 0 2 1 2 2 1 1 0 0 1 2 0 2 1 2 0 1 0 0 0 1 0 0 0 1 1 0 0 1 0 1 0 1 0 0 1 0 0 0 0 0 0 0 0 1 0 0 1 0 1 1 1 1 1 1 2 1 0 1 1 1 1 2 0 0 1 0 1 0 1 1 0 0 2 2 2 2 0 0 1 0 1 2 1 2 0 1 1 0 0 0 0 0 1 1 0 2 0 0 0 0 0 0 0 2 1 0 1 1 0 2 1 2 0 0 1 1 2 0 0 1 0 1 1 1 2 0 2 2 0 0 1 2 2 2 2 0 0 0 0 0 0 0 0 0 1 0 0 0 0 0 0 0 1 1 0 0 0 2 0 1 0 1 2 0 0 0 1 1 0 0 1 2 2 1 0 2 1 0 2 0 0 1 2 2 0 1 0 0 0 0 0 1 1 0 1 0 0 0 0 0 1 0 1 1 0 2 0 0 0 0 2 2 1 2 0 1 1 1 2 2 1 0 0 0 0 0 0 1 1 1 0 2 0 0 0 0 0 0 2 0 0 0 2 2 0 0 0 0 1 1 0 1 0 1 0 0 1 1 0 1 1 0 2 0 0 1 1 0 0 1 1 2 2 2 2 0 0 0 0 0 0 1 0 2 1 1 2 1 1 0 1 0 2 2 0 0 0 0 0 0 1 0 0 0 0 2 0 0 0 0 1 0 1 2 1 1 0 1 0 1 0 0 1 1 0 0 1 0 1 1 0 0 0 0 1 0 1 1 0 0 0 0 2 0 0 0 0 0 0 2 0 0 0 0 2 0 1 0 0 0 0 1 1 1 1 0 0 2 0 2 0 1 1 0 0 0 0 1 0 1 0 1 1 0 0 0 0 0 0 2 2 1 0 1 0 2 2 1 1 0 1 1 1 1 1 1 2 0 1 0 2 0 0 0 1 1 1 0 1 1 1 0 0 1 0 2 0 1 1 1 1 2 1 2 1 0 1 1 0 1 1 1 1 1 1 1 0 0 1 1 0 0 2 2 0 2 0 0 0 1 1 1 0 0 1 2 1 0 2 0 0 0 1 1 1 1 1 1 1 0 2 0 2 0 1 0 1 0 1 1 1 1 2 1 0 0 0 0 1 1 0 0 1 1 0 0 2 0 0 0 2 0 0 0 0 2 1 0 0 1 0 0 0 0 0 0 1 0 0 0 0 1 1 0 0 0 0 2 2 0 2 0 1 0 2 1 0 1 0 0 0 1 2 2 1 1 2 1 0 0 0 0 0 0 1 1 0 1 0 0 2 1 0 0 1 0 2 2 1 1 1 1 2 1 1 1 2 1 0 0 1 1 0 1 1 1 2 2 0 2 2 0 0 0 0 0 1 0 0 0 0 0 1 1 2 1 1 2 2 2 2 1 2 0 1 1 0 0 2 1 1 1 0 1 0 1 0 0 0 0 0 0 0 0 1 0 0 2 0 0 0 1 0 0 0 1 1 0 2 0 0 1 0 0 0 0 1 1 1 0 1 0 0 0 2 0 1 1 2 1 1 2 2 1 0 1 0 0 2 0 0 1 0 0 1 0 1 0 1 1 1 0 0 0 1 2 1 1 1 0 1 0 2 0 0 0 0 0 0 0 2 0 0 0 1 1 1 1 0 1 1 1 1 0 0 1 0 0 0 1 1 0 1 0 0 1 0 0 0 0 0 0 0 0 1 0 1 1 1 0 0 1 0 2 1 0 1 2 1 1 1 0 0 0 0 2 2 0 2 0 0 0 2 2 2 2 2 0 0 0 2 0 1 1 1 1 2 0 1 1 2 0 0 1 1 1 1 1 1 0 0 0 0 0 0 1 0 1 0 1 1 0 2 1 0 1 1 0 0 0 0 2 2 0 1 2 0 1 0 1 0 2 0 0 1 2 2 0 1 0 0 1 1 1 1 1 0 1 1 1 1 0 0 0 0 2 1 1 0 0 1 0 1 1 1 0 0 0 0 0 0 0 2 0 0 0 0 2 0 0 0
32 0 1 1 0 0 0 1 0 1 1 0 0 1 0 1 0 1 1 2 0 1 0 0 0 0 0 1 2 2 1 1 0 1 0 0 2 1 0 0 1 0 2 2 0 1 1 0 0 0 1 2 0 1 1 2 0 0 1 1 0 0 0 0 0 1 0 0 1 0 0 0 2 0 0 2 2 0 0 1 0 0 0 0 0 0 0 0 0 2 0 1 0 0 1 0 1 0 0 0 1 2 1 0 0 0 2 0 1 1 0 1 0 2 2 0 0 0 1 1 1 0 2 0 0 1 0 1 1 0 1 0 0 0 0 0 0 0 0 1 0 0 0 0 0 1 0 0 0 1 0 0 1 0 0 0 0 0 0 0 1 0 0 1 2 2 2 0 1 1 1 0 0 2 1 1 0 1 0 0 0 0 1 0 2 1 1 0 0 2 1 2 2 2 2 0 2 2 0 0 0 2 0 1 1 0 2 2 1 0 2 0 1 0 1 1 0 0 2 2 0 0 2 0 0 0 0 1 0 0 0 0 0 1 2 0 1 2 2 1 0 1 2 1 1 1 0 0 0 0 0 1 0 0 0 1 1 0 1 0 0 1 0 0 1 0 1 0 2 1 0 1 0 2 0 0 1 0 1 0 0 1 0 2 0 0 0 1 0 2 0 1 0 2 1 0 0 0 0 0 1 1 2 0 0 0 0 1 1 0 0 0 0 0 1 0 2 0 1 0 1 2 0 0 1 0 2 1 0 1 2 1 0 0 0 1 2 1 1 1 1 1 2 0 0 0 0 0 1 1 0 0 0 1 1 0 0 0 0 2 2 0 1 1 1 0 1 2 2 0 0 2 1 2 1 0 2 2 1 0 0 0 0 0 0 0 0 0 0 0 0 0 0 0 2 0 0 1 1 1 1 1 0 2 1 0 1 2 0 0 0 0 1 1 1 2 0 0 0 0 0 1 0 2 0 2 1 0 0 0 0 1 0 2 1 1 0 1 0 1 1 0 0 2 0 2 0 0 1 1 0 0 1 1 2 1 2 2 1 0 2 0 0 0 0 2 0 1 0 0 0 0 2 0 2 0 2 2 2 1 1 0 2 2 2 2 0 1 1 1 1 0 0 1 1 0 1 2 1 0 0 2 1 1 0 1 2 1 1 1 1 0 0 2 2 0 0 2 0 1 1 2 0 0 0 1 1 1 0 2 1 1 0 1 1 1 2 0 0 2 2 2 0 0 0 1 0 2 2 0 1 1 2 1 1 1 1 0 0 0 1 0 0 0 0 0 0 0 0 0 0 1 0 0 0 0 1 0 0 1 0 0 0 0 0 0 0 1 0 1 0 1 1 0 1 0 1 0 0 0 0 1 0 2 2 0 2 0 1 0 1 0 0 0 2 0 0 2 1 1 1 2 1 1 0 1 1 2 0 0 0 1 1 1 0 0 1 0 0 0 1 1 1 1 1 1 1 0 0 0 1 1 0 0 0 2 1 0 1 0 0 0 1 0 0 0 1 1 0 0 0 1 1 0 1 0 2 0 2 0 2 0 2 2 1 2 0 1 0 1 2 0 1 2 1 1 0 2 1 1 1 1 0 0 1 1 1 1 1 0 0 0 0 0 0 0 0 0 2 2 0 0 0 0 1 2 0 0 0 0 0 0 0 1 0 1 1 0 0 1 1 1 0 0 0 0 0 1 0 1 0 1 0 0 0 2 0 0 2 0 0 1 2 1 0 0 0 1 0 2 0 0 0 1 1 0 1 1 1 1 0 1 1 1 1 1 0 2 0 2 0 2 2 2 2 0 1 0 0 1 0 0 0 0 0 0 1 0 0 2 0 0 0 0 0 0 2 1 0 1 0 0 0 1 0 0 0 0 1 0 0 1 2 0 0 0 0 0 1 0 1 0 0 0 0 0 0 0 0 0 2 2 0 1 0 0 1 1 1 0 0 2 0 0 0 0 1 0 1 1 0 0 1 1 1 1 0 0 1 0 0 0 2 0 0 0 0 2 1 1 0 0 0 1 2 2 2 2 0 0 0 2 1 1 2 1 1 1 0 1 0 0 0 0 0 0 1 1 2 2 0 0 0 0 1 1 1 1 0 0 1 1 0 2 0 0 0 0 0 1 0 0 2 1 0 0 1 0 1 0 1 0 1 1 1 0 1 2 1 1 1 1 0 1 1 1 1 1 2 2 1 1 0 0 0 0 2 0 1 0 0 1 0 0 0 0 0 1 0 1 0 0 0 2 1 0 0 0 1 0 0 1
33 1 0 1 0 0 0 2 0 0 0 1 1 2 0 1 0 1 0 1 1 1 0 0 0 0 0 1 0 2 0 0 1 1 1 0 2 2 0 0 2 0 0 0 0 1 0 1 0 1 0 0 0 0 2 1 0 0 1 0 1 1 0 2 0 1 1 0 0 0 0 0 2 1 1 2 1 0 0 0 0 0 0 1 1 0 0 1 1 2 1 1 0 0 0 1 1 0 0 0 1 1 2 0 0 0 2 0 0 2 1 1 1 2 2 1 1 0 1 1 1 0 2 1 1 1 0 1 2 1 0 1 0 0 0 0 1 0 0 0 1 0 0 0 0 1 1 0 0 0 0 0 0 1 0 1 1 1 0 1 1 2 1 0 1 2 1 0 1 1 0 1 0 2 2 1 0 1 0 1 1 0 1 0 2 1 0 1 0 1 1 2 0 0 1 0 1 2 0 0 0 0 0 1 1 0 2 0 0 0 1 0 1 0 1 1 1 0 2 0 2 2 2 0 0 1 1 0 0 0 0 0 0 1 0 0 1 2 2 0 0 0 2 2 2 2 0 0 1 1 1 1 1 0 0 2 2 1 0 0 0 0 0 0 1 0 1 0 2 0 0 0 1 2 0 0 1 0 1 0 1 1 2 2 2 0 2 1 0 2 0 1 1 2 2 0 0 0 1 0 1 0 1 1 1 0 0 0 0 0 0 0 0 0 1 0 2 0 1 0 2 1 1 0 0 0 1 0 0 1 1 2 0 0 0 1 0 2 0 0 0 0 2 1 1 0 1 0 0 1 0 0 0 1 1 0 1 0 1 1 2 1 2 0 2 0 1 2 2 0 2 0 0 2 1 1 1 1 0 0 1 1 0 0 1 0 0 1 1 0 0 0 0 0 2 1 1 0 0 0 0 0 0 1 1 0 0 1 0 0 0 2 1 1 1 2 0 0 0 0 0 1 1 1 0 2 0 0 2 1 2 1 0 0 2 0 0 2 0 0 1 0 0 1 1 2 1 1 1 0 0 1 1 2 2 1 2 1 1 0 1 0 0 0 0 1 0 2 0 2 2 2 2 0 2 0 2 1 2 1 1 0 1 1 0 2 1 1 2 1 1 2 0 0 0 0 0 2 1 0 0 1 2 0 0 0 2 1 1 0 0 2 2 0 0 2 0 2 0 1 0 2 0 0 0 1 0 0 1 1 1 0 0 0 1 0 2 0 1 1 1 1 1 0 2 0 0 0 1 1 0 1 1 2 1 1 0 0 0 0 0 0 1 1 2 0 2 0 0 0 0 0 0 0 0 0 2 0 0 1 0 0 0 0 0 0 0 0 0 0 0 1 0 0 0 0 0 0 0 0 0 1 0 2 2 0 1 0 0 2 1 0 0 0 0 1 0 2 0 0 0 1 1 1 0 0 1 1 0 0 0 1 0 0 0 1 0 0 0 0 1 0 0 0 1 1 1 0 2 2 0 1 0 2 0 1 1 0 2 1 1 0 1 1 1 1 2 2 1 1 1 0 1 0 0 1 1 0 1 0 1 0 2 1 0 1 1 2 1 1 1 1 1 1 0 0 0 1 1 2 0 2 0 0 1 2 0 1 1 1 0 0 0 0 0 1 0 2 2 2 0 0 1 0 1 1 1 1 1 1 1 1 1 2 0 1 2 0 0 1 0 0 0 0 0 0 0 1 0 0 0 0 0 0 0 1 0 0 2 0 0 1 1 1 0 0 1 1 0 1 1 0 1 0 0 1 2 0 0 2 0 2 0 0 0 2 1 2 2 2 0 1 1 1 1 0 0 0 0 1 0 0 0 0 1 1 0 0 1 2 0 0 1 1 1 0 1 2 1 2 0 1 0 2 1 0 0 0 0 0 0 2 1 0 0 0 1 0 1 0 0 0 0 0 2 2 2 0 0 0 1 1 0 2 0 0 1 0 0 0 0 1 1 0 0 0 1 0 2 0 0 0 2 0 2 1 1 1 1 1 1 1 2 0 0 0 0 0 0 0 0 0 1 1 1 1 1 1 0 0 0 2 1 0 2 1 0 1 0 1 0 1 0 1 0 0 1 0 1 0 0 1 0 1 1 0 1 1 0 0 0 2 1 0 0 0 1 0 0 1 0 0 2 0 0 0 1 1 1 1 1 0 1 1 0 0 1 2 0 2 0 0 1 0 1 1 1 0 1 0 0 0 0 0 1 0 2 1 2 0 0 0 1 2 0 1 0 2 0 2 0 0 0 2 1 0 1 1 1 0 0 1
34 1 0 2 0 0 0 1 0 1 0 1 0 0 0 0 0 1 1 1 1 1 0 0 0 0 0 2 0 2 2 1 0 1 0 0 2 1 0 0 1 0 0 2 0 1 0 0 0 1 0 0 0 1 0 2 0 1 2 0 1 2 0 1 0 1 0 1 0 0 0 0 2 0 2 2 2 1 1 0 0 0 1 1 2 0 0 1 1 2 1 2 1 0 0 1 0 0 0 0 2 2 0 0 2 2 2 1 0 2 1 0 0 1 1 0 0 0 0 1 2 0 2 0 0 2 0 2 2 2 2 0 0 0 0 0 1 0 0 1 0 0 0 0 0 1 0 0 1 2 1 0 0 0 0 0 0 0 0 0 0 2 0 2 0 1 1 1 2 0 0 0 0 2 1 1 1 2 0 0 0 1 1 0 0 0 0 0 0 0 0 1 1 1 1 1 1 1 0 0 0 0 1 2 2 0 2 0 0 1 0 0 2 0 1 0 0 1 1 0 2 0 2 0 0 2 1 2 1 1 1 1 0 0 1 0 0 2 2 0 0 0 2 2 2 2 0 0 0 0 0 0 0 0 1 1 0 2 0 1 1 1 0 0 0 0 1 1 2 0 1 0 1 2 0 0 1 1 1 0 0 1 2 2 2 0 2 2 0 2 0 1 1 2 1 1 1 0 0 0 1 1 2 0 2 2 0 0 0 0 0 2 0 1 2 0 2 1 0 1 0 1 2 0 1 0 1 0 2 1 1 2 1 1 0 0 1 0 2 1 0 2 2 2 0 0 0 0 2 1 0 0 0 2 2 0 1 1 0 1 1 0 2 2 2 0 0 2 2 1 1 1 0 2 0 0 0 1 0 0 1 0 2 2 1 1 0 0 0 0 0 0 0 0 1 0 0 0 0 1 1 1 0 1 0 0 1 0 0 0 1 1 1 1 0 1 1 1 0 1 1 1 1 1 1 2 1 0 2 0 2 1 0 0 0 0 0 1 0 1 0 0 0 0 1 1 0 0 1 1 0 1 0 2 0 0 0 1 1 0 2 0 1 1 0 1 0 2 0 2 2 2 2 1 2 0 2 2 1 1 0 0 0 0 0 2 0 0 2 0 0 2 1 1 1 0 1 1 1 1 1 2 0 2 0 2 0 1 1 0 0 2 1 1 1 1 1 2 0 0 0 2 0 0 1 0 0 1 0 2 0 1 0 0 0 0 1 0 1 1 0 1 2 0 2 2 0 2 2 0 2 2 0 0 2 2 2 0 0 1 1 0 0 1 1 0 1 0 0 0 1 1 1 0 0 0 1 1 0 1 0 0 2 2 0 0 0 0 0 0 0 2 0 1 0 0 0 0 0 0 0 1 2 1 0 1 1 0 1 1 1 0 0 1 1 1 0 0 0 0 1 1 0 1 1 0 1 1 0 0 0 0 1 0 0 1 0 1 1 0 2 2 0 2 2 2 2 0 2 2 1 0 0 0 0 1 2 0 1 0 0 0 1 2 2 1 2 2 1 0 0 0 1 0 1 0 2 0 1 0 0 1 2 1 0 1 2 1 2 1 1 0 0 1 0 0 0 1 0 0 0 1 1 0 1 2 1 2 2 0 1 0 0 1 0 1 0 0 0 0 0 1 1 1 0 1 1 0 0 0 0 0 1 1 0 1 1 0 0 2 1 1 1 0 1 0 1 0 0 0 0 0 0 0 0 2 0 0 2 1 0 1 2 0 0 1 1 2 1 2 0 0 2 1 1 1 1 1 0 2 0 2 1 1 0 1 1 2 0 2 0 2 0 1 1 1 0 2 0 2 0 0 0 1 1 0 1 0 0 2 0 0 1 1 1 0 1 2 2 2 1 2 0 1 0 0 0 0 1 0 0 1 1 0 0 0 0 0 0 0 1 1 0 0 0 0 0 0 0 1 0 0 0 2 0 0 0 0 0 1 0 2 1 0 2 1 1 0 1 1 0 0 0 1 2 1 1 2 2 2 2 2 2 0 0 0 0 0 0 2 0 0 0 1 2 1 2 1 0 0 0 2 1 1 2 2 0 0 0 1 0 1 1 0 1 2 1 0 1 0 1 0 1 1 0 2 2 1 1 1 0 2 0 1 1 0 1 0 1 2 1 1 0 1 0 0 1 0 0 0 2 0 1 1 1 0 1 2 0 2 0 2 1 1 1 1 1 0 1 0 1 0 1 0 1 0 1 0 2 0 0 0 0 0 0 0 0 1 0 1 0 0 0 2 1 0 0 0 1 0 0 0
35 1 1 1 0 0 0 2 0 1 0 0 0 1 0 0 0 0 0 0 2 2 0 0 0 0 0 2 2 2 1 1 1 0 1 0 1 1 0 0 0 0 0 1 0 0 0 0 0 0 1 1 1 2 0 1 0 0 1 1 0 0 0 0 0 0 0 2 2 0 0 2 2 1 2 2 2 0 0 0 0 0 0 2 2 0 0 1 0 2 0 0 0 0 1 0 0 1 0 1 1 2 0 0 1 1 1 0 0 2 0 1 0 1 1 1 1 0 0 2 2 0 2 0 0 1 0 1 2 0 0 0 0 0 0 0 0 0 0 0 1 0 1 1 0 0 0 0 0 0 0 1 0 0 0 0 0 1 0 1 2 1 0 1 1 2 0 2 0 0 0 0 1 1 1 0 0 0 0 1 1 0 0 1 1 1 1 1 0 0 0 1 1 1 1 0 0 2 0 0 0 0 0 1 1 0 1 1 0 0 1 0 1 0 1 1 0 1 0 0 2 1 2 0 0 1 1 1 0 0 0 0 0 0 2 0 0 2 2 0 0 1 2 1 1 1 0 0 0 0 0 0 0 0 0 1 1 1 0 0 0 0 0 0 0 0 0 0 1 0 0 1 0 0 0 0 0 0 1 1 1 1 2 1 1 0 2 2 0 2 0 0 0 1 1 0 0 1 1 0 0 0 2 0 1 0 1 0 0 1 0 2 0 2 0 0 1 2 0 1 0 1 1 0 1 0 1 0 0 0 1 2 1 1 0 0 0 0 1 1 0 0 2 2 0 0 0 0 1 2 1 1 0 1 1 0 0 1 0 1 1 0 2 1 2 0 1 2 2 0 0 2 0 2 0 0 2 0 0 0 1 1 0 0 1 0 0 0 0 0 0 0 1 0 2 1 1 2 1 1 1 1 0 1 1 1 0 2 1 0 0 0 0 0 0 0 2 0 0 0 0 0 1 1 0 2 0 0 1 0 1 0 1 1 1 1 0 2 0 0 2 0 1 2 0 2 0 0 1 0 1 0 1 2 1 1 1 2 1 1 0 1 0 0 0 0 1 2 0 1 1 0 2 0 1 1 0 1 2 1 1 0 0 0 0 0 0 1 1 0 1 1 1 1 0 0 1 2 2 0 1 2 2 0 0 0 2 1 0 1 0 1 1 1 1 0 0 2 0 0 0 2 2 2 0 0 0 0 1 1 1 0 0 0 0 0 2 0 1 1 0 1 2 1 2 1 0 0 0 0 0 0 2 1 1 1 1 2 0 2 2 0 1 1 1 0 2 0 0 0 1 1 0 0 0 0 1 1 0 2 0 0 1 1 0 0 0 2 1 2 1 1 1 0 1 1 1 0 0 1 1 1 0 1 1 0 0 0 0 0 0 0 0 0 1 2 1 0 0 0 0 0 0 0 0 0 2 1 0 0 0 2 1 0 0 0 1 1 0 0 0 0 0 1 2 2 2 0 1 1 0 2 0 1 0 1 1 0 1 0 0 0 2 1 1 1 1 2 1 0 0 0 1 0 0 1 1 0 2 0 1 0 2 2 1 1 0 1 2 1 1 1 0 1 0 0 0 2 1 1 0 1 0 0 2 1 0 2 2 0 0 0 0 0 0 0 0 0 0 0 0 0 0 0 2 2 0 1 0 0 2 2 0 1 0 1 1 0 0 2 1 1 0 0 1 0 1 0 0 2 1 2 1 0 0 1 0 0 0 0 0 0 2 0 1 0 0 1 0 2 0 0 1 0 0 0 1 1 1 0 0 0 1 1 1 0 1 0 2 2 2 0 1 1 1 0 0 1 1 1 0 0 0 0 1 1 1 0 0 1 0 0 1 1 1 0 2 2 2 2 2 2 0 2 0 0 0 0 1 0 0 1 0 0 0 0 0 0 1 0 1 1 0 1 0 0 1 0 0 0 2 1 0 1 1 0 2 0 0 0 0 2 0 0 0 0 2 0 2 1 0 0 1 1 0 0 0 0 0 0 1 1 2 0 0 0 0 0 0 2 0 0 0 1 2 2 2 1 0 1 0 2 0 2 1 1 1 1 0 0 0 0 0 0 1 1 1 0 1 0 0 1 0 1 0 1 0 1 0 0 0 2 0 1 0 0 0 0 0 0 0 0 2 0 0 0 2 0 1 0 1 1 2 2 2 0 2 2 0 2 0 0 1 0 1 1 1 2 2 2 1 0 0 0 0 0 1 1 1 0 0 1 0 0 0 0 0 0 0 0 0 0 0 2 1 0 0 0 0 0 0 1
36 0 2 0 0 0 0 1 1 1 0 0 0 0 0 0 0 2 1 0 2 2 0 0 0 0 0 1 0 2 2 1 0 1 1 0 1 2 0 0 2 0 0 1 1 1 0 0 0 0 1 1 0 1 1 1 0 0 2 0 2 2 0 2 0 1 1 1 1 0 0 0 1 0 1 1 1 0 2 0 2 0 0 2 2 1 0 1 1 1 0 1 2 1 0 0 0 1 1 0 2 1 1 0 0 0 2 1 1 1 0 2 2 2 2 2 2 0 2 0 0 0 2 1 1 1 0 1 2 0 1 0 0 0 1 0 0 0 0 0 0 0 0 0 0 2 0 0 1 2 1 0 1 1 1 0 0 0 0 0 0 2 0 1 2 2 0 0 1 1 0 0 1 1 0 1 0 1 0 0 0 0 1 1 2 1 1 1 0 2 2 2 1 1 1 1 1 2 0 0 0 1 0 1 1 0 1 1 1 0 0 0 1 0 2 2 1 0 1 0 2 2 1 0 1 1 2 1 0 0 0 0 0 0 2 0 0 2 1 1 0 0 2 1 2 1 1 0 0 0 0 1 0 0 0 1 1 0 0 0 0 0 0 0 1 0 1 1 2 1 0 1 0 1 0 0 0 1 2 1 0 1 2 2 2 0 2 2 0 2 0 0 1 2 1 1 1 0 0 0 2 0 2 0 1 0 0 1 0 1 0 2 0 0 2 1 2 1 0 0 0 2 0 0 1 0 2 0 2 1 2 1 1 1 0 0 0 1 0 0 1 1 2 1 0 0 0 1 1 1 0 0 0 0 0 0 0 0 0 1 1 0 1 0 1 1 0 1 1 0 0 2 0 2 0 0 1 1 0 0 2 0 1 1 1 1 0 0 0 1 0 0 0 0 1 0 0 0 1 0 0 0 0 0 0 0 0 0 0 0 0 2 0 0 0 1 1 2 0 2 2 2 1 2 0 2 0 1 2 0 0 1 0 1 1 0 0 0 0 0 2 0 0 1 1 0 0 0 2 0 0 1 0 1 1 0 1 2 1 0 2 0 1 1 0 1 0 0 0 0 0 1 2 1 0 0 0 2 2 0 2 1 0 0 0 1 0 0 2 0 0 2 0 2 1 0 1 1 1 0 1 2 1 1 0 1 2 0 0 1 0 1 0 1 1 0 0 2 0 0 0 2 1 1 0 0 0 1 0 2 1 1 0 1 1 0 2 1 0 1 1 2 2 0 2 2 0 0 0 0 0 1 0 2 0 0 0 0 0 0 0 0 1 0 0 0 2 0 0 0 0 1 0 0 0 0 1 0 1 1 0 0 0 1 0 1 1 0 0 0 0 0 1 0 1 1 1 1 0 2 2 0 1 1 1 1 1 0 0 1 1 0 0 1 1 0 1 0 0 0 1 0 0 0 0 0 2 1 0 0 0 0 0 0 0 0 1 0 0 0 1 1 0 1 2 2 2 0 0 0 2 1 0 1 0 1 1 0 2 1 0 0 0 1 1 1 1 1 0 1 1 1 0 1 0 0 2 1 1 1 1 2 0 0 0 0 0 1 1 1 1 0 0 1 0 0 0 0 0 0 0 0 0 0 0 2 0 2 2 0 0 0 0 0 0 0 0 2 0 0 0 0 0 1 1 2 1 0 0 0 0 0 0 1 0 1 1 0 1 2 0 0 1 0 1 0 1 0 0 0 0 0 1 0 0 2 1 0 1 1 1 1 1 0 0 0 0 1 0 1 1 0 2 0 0 0 1 0 0 1 0 1 1 1 1 1 0 1 2 2 1 0 2 2 0 0 0 1 0 1 0 0 0 0 0 2 0 0 1 2 0 1 1 1 1 0 1 2 2 2 1 2 0 1 0 0 0 0 1 0 0 1 1 0 0 0 0 1 1 0 1 0 0 0 1 1 1 0 0 0 2 2 0 1 1 0 1 2 0 0 0 2 0 0 1 0 1 0 2 0 0 0 0 2 2 2 0 2 2 2 2 2 2 0 0 1 0 1 0 2 0 0 1 1 1 1 1 2 0 2 1 0 0 1 2 2 0 0 0 0 0 0 1 0 1 1 1 2 2 2 0 0 0 1 0 0 0 1 0 0 1 1 1 1 0 1 0 0 0 0 1 1 1 1 1 0 0 0 0 0 0 0 1 1 1 1 2 1 0 0 0 0 0 1 1 0 0 0 2 0 0 0 0 0 1 0 2 1 1 0 0 1 1 2 1 1 1 1 0 1 0 0 0 2 0 0 0 1 1 1 1 2
37 0 1 1 1 1 2 1 0 0 0 0 1 0 0 0 0 1 1 0 1 1 0 0 0 0 0 0 1 2 0 1 1 1 2 0 2 2 0 1 1 0 1 0 0 2 1 0 0 1 0 0 1 2 0 2 0 1 2 1 1 2 0 0 0 1 0 2 0 0 0 0 2 0 1 2 2 0 0 0 0 0 1 0 1 0 0 1 1 2 1 1 1 0 0 0 0 1 0 1 0 2 0 0 2 1 2 0 0 2 1 1 0 1 1 0 0 0 0 1 2 0 2 2 2 0 0 1 2 0 1 1 0 0 1 1 1 0 0 0 1 0 0 0 0 0 0 0 0 0 0 0 0 0 1 0 0 0 0 1 2 0 0 0 0 2 2 0 2 0 0 1 1 1 2 1 0 1 0 0 0 0 0 2 1 1 1 2 1 1 1 2 1 1 1 0 1 0 0 1 1 0 0 2 2 0 2 0 1 1 0 0 2 0 2 1 0 0 2 1 1 0 2 0 0 0 0 2 0 0 0 0 0 0 1 0 0 2 2 0 0 0 1 2 2 2 1 0 0 0 0 0 0 0 0 0 0 1 0 0 0 0 1 0 0 0 0 0 2 0 1 0 1 2 0 0 0 1 1 1 0 2 2 2 2 0 2 2 0 2 0 0 2 2 2 0 2 0 0 0 1 0 2 0 1 0 2 0 2 0 0 0 0 0 1 0 2 0 0 0 0 2 2 1 0 0 1 0 1 0 0 2 0 0 0 0 0 1 1 0 0 0 1 2 0 0 0 0 1 2 0 0 0 1 1 0 0 2 0 1 1 0 1 0 1 0 1 1 1 0 0 2 0 2 0 0 1 2 0 0 0 1 0 0 2 1 0 0 0 0 0 0 1 0 2 2 2 0 0 1 1 1 0 2 1 0 1 0 0 0 1 0 1 1 1 2 0 0 0 0 0 0 1 2 0 1 0 1 1 1 2 0 1 1 0 0 0 2 1 1 1 0 0 0 1 1 0 0 0 1 0 0 0 2 1 0 1 2 1 2 2 0 1 1 0 1 0 1 0 0 0 0 2 0 1 0 1 2 1 2 1 1 1 1 1 2 0 1 2 0 0 2 0 1 0 0 0 2 0 0 0 2 1 1 0 2 1 0 1 0 0 1 1 1 1 1 0 2 0 2 0 2 0 1 0 1 1 2 0 2 0 2 0 0 0 0 2 0 2 2 0 2 0 0 0 2 0 1 2 1 0 1 1 2 0 1 0 0 0 0 0 0 0 0 0 0 2 0 0 0 1 0 0 0 0 0 1 0 0 1 0 0 0 2 0 0 0 1 1 1 0 1 0 0 0 0 0 0 0 0 0 1 0 1 1 0 1 0 0 2 1 0 0 1 0 1 1 0 0 0 1 1 0 0 0 0 2 0 0 0 0 1 0 0 0 0 0 0 0 0 1 0 0 0 1 1 1 0 2 1 0 1 0 1 0 1 1 0 1 0 0 0 0 2 2 1 1 2 1 0 0 0 2 0 0 0 2 0 1 1 1 0 2 1 0 0 2 0 2 2 1 0 1 1 0 0 0 1 1 1 0 1 1 1 1 2 1 2 2 0 1 1 0 0 0 0 0 1 1 1 0 0 1 0 1 1 1 0 2 2 1 1 0 2 0 0 0 0 0 1 0 0 0 0 0 1 1 0 0 0 0 0 1 0 0 1 1 0 1 0 0 0 1 0 0 2 2 1 0 2 0 0 2 0 0 0 1 1 1 1 1 1 0 0 0 1 0 1 2 2 1 0 1 1 0 0 0 1 1 1 0 0 0 0 0 1 2 1 0 1 0 0 1 2 1 0 2 1 0 0 0 0 0 2 0 0 0 0 2 0 1 1 1 1 1 0 0 0 0 0 0 0 0 0 0 0 0 0 0 0 2 2 0 1 0 0 1 0 0 0 0 2 1 0 1 1 0 0 0 2 0 0 1 1 2 2 0 1 1 0 1 1 1 0 0 0 1 1 0 2 0 0 0 1 2 2 2 0 0 2 2 0 1 1 2 2 1 1 0 0 0 0 0 0 0 0 2 1 1 0 0 1 0 0 2 1 0 1 0 0 1 1 1 2 1 0 0 1 1 1 0 0 1 1 1 1 1 0 0 0 1 0 2 0 1 0 1 2 0 2 0 0 2 0 2 0 0 1 2 2 0 1 0 1 0 1 1 1 1 0 0 1 0 0 0 0 0 0 0 0 0 0 0 2 0 0 1 1 2 0 0 0
38 0 2 1 0 0 0 2 1 0 0 0 0 1 0 1 1 0 1 1 1 1 0 0 0 0 0 2 0 2 1 1 0 1 2 1 2 2 0 0 1 0 0 0 0 0 0 0 1 1 0 2 0 1 1 2 0 1 2 0 1 1 0 0 0 0 0 0 0 0 0 0 2 0 1 2 1 0 0 0 0 0 0 1 1 0 0 1 1 2 1 2 2 0 0 1 0 0 0 0 2 2 1 0 0 0 2 0 0 2 0 1 1 1 1 0 0 0 2 0 0 0 2 2 2 0 0 1 2 0 1 1 1 0 0 0 1 0 1 1 1 0 0 0 0 2 0 0 0 0 0 0 1 1 1 1 0 0 0 0 0 2 0 1 0 0 0 0 1 1 1 0 1 1 1 0 0 0 0 0 0 1 1 0 2 1 1 2 1 1 1 1 2 2 2 0 0 0 0 0 0 0 0 1 1 0 1 1 1 0 0 0 1 1 1 1 0 0 1 1 1 0 1 0 1 0 1 2 0 0 1 0 0 0 1 0 0 2 2 0 0 0 1 1 1 1 0 0 0 0 0 0 0 1 0 1 2 0 0 0 0 0 0 0 1 0 0 0 1 0 1 1 1 2 0 0 0 0 1 0 1 1 1 1 2 1 1 0 0 2 0 2 1 1 1 0 1 1 0 1 2 0 1 1 0 1 0 0 1 0 0 2 0 0 1 0 2 1 0 0 0 2 0 0 0 0 0 0 1 1 1 1 1 0 0 0 0 1 1 1 0 0 2 2 0 0 0 0 0 1 0 0 0 1 0 1 1 1 0 2 2 0 0 0 0 1 0 2 2 0 0 2 0 2 1 0 2 1 1 0 1 1 0 0 1 1 0 1 1 0 0 0 0 0 1 0 0 0 0 0 0 0 0 0 0 0 0 0 1 1 1 1 1 1 1 2 0 0 0 0 0 0 0 0 1 1 1 0 2 1 2 1 0 1 1 0 0 1 0 0 2 0 1 1 1 2 1 0 1 1 0 0 0 1 1 0 1 1 1 0 2 0 1 0 0 1 1 1 0 1 1 1 1 1 1 0 0 2 2 1 1 0 1 1 0 0 0 0 1 0 1 1 1 1 1 0 0 1 1 0 0 2 1 1 0 2 1 1 1 0 1 1 1 1 2 0 0 1 0 1 1 2 2 2 0 0 0 1 1 2 0 1 0 0 0 0 1 0 0 1 0 2 2 0 2 1 0 1 1 0 0 0 1 2 0 0 0 0 0 0 0 0 1 0 0 0 2 1 1 1 0 1 0 0 0 0 0 0 0 2 0 0 1 2 0 0 0 1 0 1 0 0 0 0 1 2 1 0 0 0 0 2 1 0 2 0 1 0 0 1 1 0 0 1 0 1 1 0 0 0 1 1 2 2 0 0 0 1 0 0 0 2 0 0 0 0 2 0 0 1 1 0 0 1 2 2 2 0 1 1 1 1 0 0 0 2 0 1 1 0 0 0 0 1 2 1 1 1 1 0 0 2 1 1 0 0 2 1 1 1 2 0 2 1 0 1 1 1 1 2 2 0 0 1 0 0 0 1 0 1 0 1 0 0 1 1 0 2 2 0 0 0 0 0 0 0 0 0 2 2 0 0 0 1 0 2 1 0 0 1 1 1 0 1 0 1 1 0 0 0 0 0 0 1 1 1 2 0 0 0 0 0 0 0 0 2 0 0 2 0 0 1 2 0 1 1 0 2 0 2 0 0 2 0 0 1 1 2 2 0 2 0 0 0 0 1 1 1 1 2 1 1 1 2 1 1 0 0 0 0 0 0 0 0 0 2 1 0 0 2 0 0 1 1 1 0 2 1 0 0 0 0 0 2 0 0 0 0 1 0 0 1 1 0 0 0 0 0 1 0 1 1 0 0 1 1 1 0 1 0 1 1 0 0 1 0 2 0 0 0 0 1 0 0 0 0 0 0 0 2 0 0 0 2 1 0 0 1 2 1 0 1 2 0 0 0 0 0 0 2 0 0 1 2 2 2 2 2 0 1 0 1 0 1 2 2 0 2 0 0 0 1 1 0 2 2 0 2 2 2 0 0 1 1 0 1 0 1 0 0 1 1 0 1 1 0 0 1 0 0 0 0 2 2 1 0 0 2 0 1 0 0 1 1 0 0 1 2 0 1 0 0 1 1 2 0 0 0 2 2 1 1 0 2 0 0 1 0 2 1 0 1 1 1 0 1 1 0 0 0 1 0 0 1 0 0 1 1 2 1 0 0
39 0 1 1 0 1 1 1 1 0 0 0 1 1 0 0 0 2 0 0 2 2 1 0 0 0 0 1 0 2 1 0 1 1 1 0 2 1 0 1 0 0 1 1 0 0 0 0 0 0 0 0 0 0 2 2 0 0 0 2 0 1 0 1 0 1 0 0 0 0 0 0 1 0 2 1 2 0 1 0 0 0 0 2 2 1 0 1 0 1 0 0 2 2 1 0 0 0 0 0 2 1 1 0 1 2 2 0 0 2 1 1 1 2 2 1 1 1 0 1 1 1 1 1 0 0 0 0 1 0 0 0 0 0 0 0 0 0 0 1 1 0 0 0 0 2 0 1 1 0 0 0 1 1 0 0 0 2 0 1 1 0 1 0 1 2 1 0 1 1 1 1 1 1 1 1 0 0 0 2 2 0 0 1 1 1 1 1 0 2 1 2 2 1 2 0 1 2 0 0 0 0 0 1 1 0 1 0 0 0 1 0 0 0 1 1 0 0 1 1 1 1 2 0 0 1 1 2 0 0 0 0 1 1 0 1 0 2 2 0 0 0 1 1 2 2 1 0 0 0 0 0 0 0 0 1 1 1 0 0 0 0 0 0 1 0 0 0 2 1 0 2 1 2 1 0 0 1 1 1 0 1 1 2 1 0 0 1 0 2 0 0 1 1 1 0 1 2 0 1 1 0 1 1 0 0 1 0 0 0 1 1 0 1 1 0 2 0 0 0 1 2 1 1 1 0 0 0 1 1 2 2 1 0 0 0 0 1 1 0 1 0 2 2 0 0 1 0 0 1 0 0 0 2 1 1 2 2 0 1 1 0 1 1 1 1 1 2 2 1 1 1 1 1 0 0 0 1 0 0 1 1 0 0 0 0 0 0 0 0 0 0 2 0 2 2 2 2 0 0 0 0 0 2 2 0 0 1 0 0 0 1 0 0 0 2 0 0 0 0 0 0 0 2 1 2 1 0 0 0 0 0 0 2 0 0 0 1 0 0 2 0 1 2 0 2 0 1 1 0 0 1 2 2 1 1 1 2 1 1 1 0 0 0 0 0 0 1 0 1 1 1 2 0 1 0 1 1 2 1 1 0 0 0 0 0 0 0 1 0 1 1 0 1 1 0 1 2 1 0 1 1 0 1 1 1 2 1 1 1 0 1 0 1 1 1 0 2 1 2 1 2 1 1 0 0 0 2 0 2 0 2 0 0 0 0 1 0 0 1 0 2 0 0 1 1 0 1 1 0 0 0 0 1 1 1 1 1 0 2 2 0 0 1 1 0 2 0 0 0 1 1 1 0 0 1 1 0 0 2 0 0 1 1 0 0 0 1 0 1 1 0 1 0 0 0 0 0 0 0 0 2 0 2 2 0 1 0 0 1 2 0 0 1 2 0 0 0 0 0 0 0 0 0 0 1 1 2 0 0 1 1 1 0 0 0 1 2 0 1 0 0 0 2 2 1 1 0 0 0 0 2 0 0 0 1 2 0 2 0 0 0 2 1 1 1 2 1 1 0 0 2 0 0 1 0 2 0 2 0 2 0 2 2 0 2 1 1 1 2 2 0 0 1 0 0 0 2 2 2 0 1 0 0 1 2 0 1 1 0 0 0 0 0 0 0 0 1 1 1 0 0 0 0 1 2 0 0 1 1 1 1 1 2 0 0 0 0 0 1 0 0 0 1 0 0 0 0 0 0 0 0 0 0 0 2 0 0 1 0 0 0 1 0 1 0 1 0 0 2 0 0 2 0 0 0 1 1 1 1 0 1 1 1 1 1 1 2 0 2 0 2 1 2 2 1 1 1 0 1 0 0 0 0 0 2 0 1 0 1 0 0 1 0 0 0 1 1 0 0 0 0 0 2 0 0 0 0 1 0 0 2 0 0 0 0 0 0 1 0 0 0 0 0 0 0 0 0 0 1 1 1 0 2 0 0 0 0 1 0 0 2 0 0 2 0 1 0 1 0 0 0 0 1 2 1 1 1 2 1 2 2 2 1 0 2 0 1 0 2 0 0 1 1 1 1 1 2 0 0 0 1 0 1 2 2 0 1 0 1 0 1 0 0 0 0 2 0 2 0 2 0 1 1 0 2 0 2 0 0 0 2 0 1 0 0 0 0 1 0 0 0 2 2 2 1 1 0 2 0 2 0 2 1 1 0 1 2 0 2 0 0 0 0 0 1 1 0 1 1 0 0 0 0 0 0 1 1 1 0 0 1 0 0 1 1 1 0 1 0 0 0 0 1 0 0 1 0 1 0 0 0
40 0 2 1 0 0 0 2 0 0 0 2 0 0 0 0 0 1 1 1 0 1 0 0 0 0 0 1 0 1 1 1 0 0 2 1 2 2 0 1 0 0 0 0 0 1 0 1 0 2 0 0 0 0 2 2 0 0 1 0 1 1 0 1 1 1 1 1 2 0 0 1 2 0 1 2 2 1 1 0 0 0 1 1 2 0 0 1 1 2 0 0 0 0 0 0 0 1 0 1 0 2 2 0 0 0 2 0 0 2 0 1 1 2 2 1 1 0 2 0 0 0 2 1 1 1 0 2 2 2 0 2 1 0 0 0 0 0 1 0 1 0 0 0 0 0 0 1 2 1 1 0 1 0 0 0 0 1 1 1 1 0 0 1 0 2 2 0 0 2 2 0 1 1 0 1 0 0 0 1 1 1 0 0 0 0 0 2 0 0 0 1 2 1 2 0 2 2 0 1 1 0 0 1 1 0 1 0 0 0 0 0 1 0 1 1 1 2 0 0 2 2 2 0 0 0 0 1 1 0 0 0 0 0 0 0 1 2 2 1 0 1 2 1 1 1 0 1 1 0 0 0 0 0 0 1 0 0 0 0 0 0 0 0 1 0 0 0 1 0 0 0 1 2 2 2 0 1 1 1 0 1 1 1 1 0 1 0 0 2 0 2 1 2 1 0 1 0 0 0 0 0 1 1 0 1 0 1 0 0 2 1 0 0 1 0 1 1 0 0 0 2 1 0 0 0 0 0 0 2 2 0 1 0 0 0 0 0 2 0 0 0 2 1 0 0 0 0 2 2 0 0 0 2 1 1 2 0 0 1 0 0 2 0 2 0 1 2 2 0 1 1 0 2 0 0 2 1 0 0 0 0 1 1 2 0 1 0 0 1 1 1 2 0 2 2 2 1 2 2 2 2 0 2 2 0 0 0 0 0 0 2 1 1 1 1 1 0 0 0 0 1 0 1 1 1 1 0 0 0 0 0 0 2 0 0 0 0 0 1 2 0 1 2 0 1 0 0 1 0 0 1 1 1 2 0 2 1 1 0 2 0 1 1 0 1 1 2 0 2 2 2 2 0 1 0 2 2 1 1 1 1 2 2 1 1 0 0 1 0 1 1 1 1 1 0 1 1 0 1 1 1 2 0 0 1 1 1 1 1 0 1 0 2 2 0 0 2 0 0 0 2 0 1 1 0 0 2 0 2 1 1 0 0 1 0 2 0 0 1 1 1 2 1 1 0 1 1 1 0 0 0 1 2 1 0 0 1 1 0 0 1 1 0 0 0 1 0 0 0 0 0 0 0 1 0 1 0 0 2 0 0 0 0 1 0 0 1 1 1 0 0 0 0 0 2 0 0 0 0 0 2 1 2 1 0 1 0 0 1 0 0 0 1 1 0 0 1 0 0 1 1 0 1 0 0 1 2 0 0 0 2 2 0 0 1 1 1 0 0 0 2 0 0 1 1 1 0 1 1 1 1 1 1 0 1 2 0 2 1 0 0 1 1 1 1 0 2 0 2 2 0 0 1 0 0 1 0 1 0 1 0 2 2 0 2 2 0 2 2 1 1 0 2 1 0 0 2 2 2 0 2 0 0 2 1 1 2 2 0 1 1 0 0 0 1 0 2 1 1 0 1 2 0 1 0 0 0 0 0 0 0 0 1 0 1 1 0 0 1 0 0 0 0 0 0 0 1 0 0 0 0 0 0 0 0 0 0 0 0 0 0 1 1 0 0 1 1 1 0 1 0 1 0 0 0 1 1 1 1 1 2 1 1 1 1 1 2 0 2 0 2 1 1 1 0 2 1 0 1 0 0 0 0 0 0 0 0 0 0 0 0 2 2 2 0 2 1 1 1 1 1 0 2 0 0 0 0 0 0 0 2 2 0 0 0 0 0 0 0 1 0 0 0 0 0 0 0 0 0 2 1 0 1 0 0 1 0 0 0 1 1 2 0 2 1 1 0 2 1 0 0 0 2 1 0 0 2 2 2 2 2 2 0 0 0 0 0 2 0 0 0 0 2 2 2 2 2 0 0 0 1 0 0 1 2 0 1 0 2 0 2 0 0 1 0 2 0 1 0 0 1 0 1 1 0 1 2 0 1 0 2 1 2 1 0 1 1 0 0 0 0 2 0 0 1 2 0 1 0 0 1 2 0 1 0 0 0 0 0 2 2 1 0 1 1 1 0 1 1 1 0 0 0 0 1 1 1 1 1 1 1 0 0 0 0 0 0 1 0 0 0 1 2 1 0 0 0 0 0 0 1
41 0 1 1 0 0 0 0 0 2 0 0 0 2 0 0 0 1 1 0 2 2 0 0 0 0 0 1 1 2 1 0 1 1 0 0 1 1 1 0 1 1 0 0 0 0 2 0 0 0 0 2 1 2 0 2 0 0 0 1 1 2 0 0 0 0 0 1 2 0 0 1 2 0 2 2 2 0 1 0 1 0 0 1 1 0 0 0 0 2 0 0 1 1 0 0 0 1 1 0 2 1 0 0 2 2 1 0 0 2 0 1 0 0 1 1 1 0 1 0 0 0 2 2 2 0 0 1 1 1 1 0 0 0 0 0 0 0 1 0 1 0 0 0 0 2 0 0 0 0 0 0 0 0 1 0 0 0 0 0 1 0 0 1 1 1 1 1 0 1 0 0 0 2 2 0 0 1 0 0 0 0 0 0 2 2 0 1 1 2 2 2 2 2 2 0 1 0 0 0 0 0 0 2 2 0 2 2 1 0 1 0 1 0 1 0 0 0 1 1 1 1 2 0 0 1 1 1 1 1 0 1 0 0 1 0 0 2 2 0 0 0 2 1 1 1 0 0 1 1 1 0 0 0 0 1 0 0 0 1 1 1 0 0 0 0 0 0 2 0 0 0 0 2 0 0 1 1 0 0 1 1 1 1 2 1 1 1 0 1 1 1 2 2 2 0 2 2 1 0 0 0 1 1 0 1 0 0 0 0 0 0 0 0 1 0 1 0 0 0 1 2 1 0 2 0 1 0 1 0 2 0 0 0 0 0 0 1 1 2 1 0 2 1 0 0 0 0 0 0 0 0 1 2 0 1 1 0 1 0 1 1 2 0 2 0 2 1 1 0 1 1 1 2 2 0 2 1 0 0 1 1 0 1 1 0 0 0 0 1 0 0 0 0 2 0 0 1 1 1 1 1 0 2 2 0 0 1 0 0 0 0 1 1 1 1 1 0 0 0 1 2 1 1 1 2 0 0 1 0 1 0 1 1 0 0 0 1 0 0 2 0 0 0 2 1 1 1 2 2 0 1 1 2 1 1 1 2 2 1 1 0 0 0 0 1 0 1 0 1 1 1 2 0 2 2 0 1 2 1 1 0 0 0 0 1 0 1 2 1 1 1 1 1 1 0 0 2 2 0 0 2 1 1 0 1 2 1 1 0 0 2 2 0 0 2 0 2 0 1 0 2 0 0 0 1 0 1 0 1 1 0 0 1 1 0 2 1 0 0 0 0 1 0 1 2 0 1 1 0 0 0 1 2 2 0 0 1 0 0 0 0 1 0 0 0 0 1 1 1 1 2 0 0 1 0 2 1 0 1 1 0 1 1 0 0 0 0 0 0 0 1 0 0 0 0 0 0 0 0 0 2 0 1 1 0 0 0 1 0 2 0 0 0 2 0 0 2 1 1 0 1 0 0 0 0 1 2 0 0 0 0 0 0 0 0 1 0 0 0 1 0 0 1 1 1 1 1 0 0 0 2 0 0 0 1 1 1 1 0 0 0 0 0 0 0 1 2 0 0 0 0 0 1 0 0 1 1 0 1 1 1 1 0 0 0 1 1 1 1 2 0 1 2 1 0 0 2 1 2 1 1 1 1 2 2 1 0 1 1 0 0 1 0 0 0 0 1 0 0 0 2 0 0 2 2 0 0 0 0 0 1 0 1 0 1 0 0 1 1 0 0 1 0 1 0 1 1 0 1 0 1 0 0 0 1 0 0 1 0 0 0 1 1 0 0 1 1 0 2 0 0 0 0 0 1 1 1 1 1 0 1 0 0 0 2 0 1 2 2 1 0 2 2 1 0 1 2 0 2 0 0 0 0 1 1 2 0 0 2 0 0 1 1 1 1 1 1 1 1 0 1 0 2 0 0 0 0 0 1 0 1 0 1 0 0 0 1 1 1 0 0 0 0 1 1 1 0 0 0 1 1 0 0 2 0 2 0 0 1 1 2 0 0 0 0 0 0 1 1 0 0 2 0 2 1 0 1 2 1 1 2 2 0 0 1 0 2 0 2 0 0 1 1 2 2 2 2 0 0 0 1 0 2 2 0 1 1 0 0 0 0 0 1 1 1 1 0 1 1 0 0 0 0 0 0 2 0 0 0 0 0 0 1 0 1 0 0 0 0 0 0 2 0 0 0 0 0 1 0 1 0 2 2 2 0 2 2 0 1 0 1 0 0 0 0 0 0 1 0 0 0 0 0 0 0 2 2 0 0 0 2 1 2 0 0 0 0 0 0 1 1 0 2 1 0 0 0 1 1 0 1
42 1 1 1 1 0 1 1 0 1 0 0 0 1 0 0 0 0 0 0 1 0 0 0 0 0 0 1 1 1 1 1 2 2 1 0 2 1 0 0 2 0 0 0 0 0 1 0 0 1 1 1 1 1 1 1 1 0 2 0 1 1 0 0 1 0 1 0 1 1 0 0 2 0 0 2 2 0 2 0 0 0 1 1 2 0 0 0 0 1 0 0 1 0 0 0 1 1 0 1 1 2 0 0 1 1 2 0 1 1 0 2 1 2 2 1 1 0 0 1 2 0 2 2 2 0 0 2 2 0 0 0 0 0 0 0 0 0 2 0 1 0 0 0 0 2 1 0 0 1 0 0 0 0 1 0 0 0 0 0 1 0 0 1 1 1 0 0 1 1 0 2 0 2 1 0 0 1 0 0 0 0 0 1 1 1 1 1 0 1 1 1 1 1 1 1 1 1 0 1 1 1 0 0 0 0 1 1 1 0 0 0 1 0 1 0 0 1 2 2 0 0 2 0 0 1 0 0 0 0 0 0 0 0 2 0 0 2 2 0 0 0 2 1 2 2 0 0 0 0 0 0 0 0 0 2 1 0 1 0 0 1 0 0 1 1 0 0 2 1 0 1 1 2 0 0 0 1 2 1 1 1 1 1 2 1 1 0 0 1 1 0 2 2 2 0 1 1 0 1 1 0 2 0 1 1 0 1 0 0 0 2 0 1 2 1 2 1 0 0 1 1 0 0 0 0 0 0 0 0 2 0 1 0 0 0 0 1 1 0 0 0 2 0 0 0 1 0 1 2 0 0 0 1 1 0 1 0 0 1 1 0 0 0 0 0 1 1 1 0 1 1 1 2 1 0 2 1 0 0 1 0 0 0 0 1 0 0 0 0 0 0 1 0 2 1 1 1 0 0 0 0 0 2 2 1 0 0 0 0 1 1 1 1 1 1 1 0 0 0 0 0 0 2 1 1 0 0 2 1 2 2 0 0 2 0 0 1 0 0 1 0 0 1 0 2 0 1 2 1 0 1 0 1 1 0 1 1 1 2 0 0 1 1 0 1 0 1 0 1 1 1 1 1 0 0 0 2 2 1 0 1 1 1 1 1 0 1 1 0 1 1 1 1 1 0 1 1 0 1 1 2 0 2 0 2 1 2 2 0 0 2 1 2 2 0 0 1 0 2 1 1 0 1 0 1 1 0 0 2 1 0 0 2 1 1 2 0 1 2 1 2 2 0 2 1 0 0 0 0 0 0 1 2 0 0 0 0 2 0 0 2 1 1 1 0 2 1 1 1 1 2 0 0 0 0 0 1 0 1 0 0 0 0 2 1 1 0 0 0 1 0 0 0 0 1 1 0 0 0 0 2 0 2 2 0 0 0 0 2 0 0 0 0 1 0 1 1 0 1 1 2 1 1 0 0 1 0 0 0 0 1 2 0 0 0 0 1 0 0 0 2 0 0 1 1 1 0 0 0 0 1 0 1 0 1 1 1 1 0 0 0 1 1 1 1 1 2 0 0 0 0 0 0 2 0 2 1 0 1 1 1 2 2 0 1 1 1 1 2 2 0 0 0 0 0 0 2 1 1 0 1 0 0 0 2 0 2 2 0 0 0 0 0 0 2 0 1 1 1 0 1 1 1 0 1 1 1 2 2 2 2 0 2 0 0 1 0 0 1 0 0 0 1 1 0 1 0 0 1 0 1 0 0 0 0 1 0 1 0 0 0 1 0 0 1 1 1 0 0 1 0 1 0 0 0 0 1 1 1 0 1 1 1 1 0 0 1 1 2 1 1 1 1 0 0 0 1 0 1 0 0 0 0 0 1 2 0 1 2 0 0 1 1 1 0 2 2 0 0 0 1 0 2 0 0 0 0 1 0 0 1 1 0 0 1 0 0 0 0 0 0 0 0 0 0 0 0 0 0 1 1 0 2 0 0 0 2 0 0 0 1 0 0 0 1 0 1 1 1 1 0 0 1 2 1 0 1 1 1 1 1 1 0 0 0 1 2 1 1 0 1 1 1 2 2 2 2 0 1 1 1 1 0 2 1 0 1 1 2 1 2 0 0 0 0 2 2 2 1 0 1 0 1 1 1 1 2 0 0 1 1 0 1 0 0 0 0 0 0 0 0 1 1 1 1 1 0 1 0 1 0 1 2 1 0 2 2 0 1 0 0 1 1 1 1 1 0 0 1 2 0 0 0 0 1 1 1 1 0 0 1 1 1 0 0 0 1 0 1 0 0 0 2 0 0 0 2 1 0 2 1
43 1 1 1 0 0 0 1 1 0 0 0 0 0 0 0 0 0 0 1 0 0 0 1 1 1 2 1 0 2 1 0 0 2 1 0 2 2 0 0 1 0 0 0 0 1 1 0 0 1 0 1 2 2 0 0 0 1 2 0 2 2 0 1 0 0 0 0 2 0 0 0 2 1 1 2 2 1 2 0 1 0 2 0 2 0 1 0 0 2 0 1 1 0 1 0 0 0 0 0 2 2 1 0 0 0 2 0 1 1 0 2 0 1 1 1 1 0 0 2 2 0 2 1 1 0 0 1 1 0 0 0 0 0 0 0 0 0 0 1 0 0 1 0 0 1 0 0 0 1 0 1 1 0 0 0 0 0 0 0 1 0 0 0 1 2 1 2 0 0 0 0 0 2 2 2 2 0 0 1 1 0 0 1 1 1 1 1 0 0 0 1 2 2 2 0 2 2 0 1 1 1 0 0 0 0 1 0 0 0 1 0 0 0 1 1 1 1 2 2 0 0 1 0 0 1 0 0 0 0 0 0 0 0 2 0 0 2 2 1 0 0 2 1 1 1 0 0 0 0 0 1 0 1 0 2 1 0 1 0 0 1 0 0 2 0 1 1 2 0 1 0 0 2 0 0 0 0 2 1 0 2 2 1 1 0 2 0 0 2 0 1 2 2 2 0 0 0 0 0 2 0 2 0 1 0 1 0 0 0 0 1 0 0 1 0 0 1 0 0 0 2 0 0 1 0 0 0 1 1 2 0 1 1 0 1 0 1 0 2 1 1 1 2 0 1 1 0 1 1 0 0 1 1 0 1 1 0 1 1 2 1 1 1 1 1 1 2 2 0 0 2 1 2 0 0 2 1 0 0 1 1 1 1 1 1 0 0 0 0 1 1 1 0 1 0 0 1 0 1 1 1 0 1 0 0 1 0 0 0 0 1 1 1 1 2 0 0 0 0 0 0 0 0 0 1 0 0 2 0 2 0 1 0 1 1 0 1 0 0 2 0 0 1 0 1 0 0 2 1 0 1 0 2 0 0 0 2 2 1 1 0 0 0 0 0 0 1 0 1 1 1 1 1 0 0 1 2 2 0 2 1 0 0 0 2 0 0 0 0 2 0 1 2 0 0 0 1 1 0 0 2 0 0 1 1 1 2 0 2 0 0 2 0 0 2 0 2 0 1 1 2 0 0 0 0 0 1 0 2 0 1 0 0 1 0 1 1 0 1 0 2 1 1 1 1 0 0 0 0 0 0 1 2 0 0 0 0 0 0 0 0 0 1 1 1 1 1 1 1 0 1 1 0 0 1 1 2 0 2 0 0 0 1 0 0 0 1 1 1 0 1 0 1 2 0 1 0 0 0 0 2 1 2 2 0 1 0 0 2 0 0 0 1 0 1 0 2 0 0 1 2 0 0 0 1 1 1 0 0 0 1 0 0 0 0 2 1 0 0 2 0 0 1 1 0 1 0 0 0 2 1 2 2 1 2 2 0 2 1 1 0 1 1 1 1 0 2 1 1 1 0 0 1 0 1 1 0 2 0 0 0 1 1 1 1 0 1 1 1 1 0 0 1 0 0 0 2 1 2 0 1 0 0 0 2 1 2 2 0 1 1 0 0 0 0 0 1 2 1 1 0 1 1 0 1 1 0 1 1 1 1 0 2 0 0 1 0 0 1 0 0 0 0 0 0 0 1 0 1 1 1 0 1 1 0 0 0 2 0 0 1 2 0 1 1 0 2 0 2 0 0 2 1 1 0 1 1 1 0 0 0 2 2 1 1 1 1 1 2 1 1 2 2 1 0 0 1 0 2 0 0 0 0 0 0 0 0 0 2 0 1 1 1 1 1 1 2 0 0 0 0 0 1 0 0 0 0 0 0 0 2 2 1 1 0 0 0 0 0 0 0 0 0 1 1 1 0 0 0 2 1 0 2 0 0 0 1 0 0 0 2 0 0 0 1 0 0 1 1 0 0 1 1 1 1 0 0 1 1 2 2 2 0 0 0 0 2 0 2 0 0 0 2 2 2 2 2 0 0 0 0 1 1 2 1 1 2 1 1 1 0 0 0 0 0 2 1 2 1 0 1 0 2 0 2 1 1 0 0 0 1 0 1 1 0 1 1 0 1 0 0 2 2 0 0 0 0 0 0 1 0 2 0 0 0 0 2 0 2 0 0 0 1 1 1 1 0 0 1 2 0 0 0 0 1 0 0 2 1 0 0 0 2 0 0 0 0 0 1 0 0 0 2 2 0 0 1 2 1 0 1
44 1 0 2 0 1 1 2 0 1 0 1 0 1 1 0 1 2 0 0 2 2 0 0 0 0 0 1 0 1 1 0 2 2 0 0 0 1 0 2 1 1 0 1 0 1 1 0 0 1 0 0 0 0 2 1 0 1 2 0 2 2 0 1 0 1 0 1 2 0 0 1 2 0 2 2 2 0 0 0 0 0 0 2 2 0 0 0 0 1 0 1 1 1 2 0 0 1 1 0 1 2 1 0 1 1 2 2 1 1 0 1 1 1 1 1 1 0 0 2 2 0 1 1 0 1 0 0 0 0 0 0 1 0 0 0 1 0 0 2 0 0 0 1 0 0 0 0 0 0 0 1 0 0 0 0 1 1 1 1 1 0 0 2 1 1 1 1 0 1 0 0 1 1 0 1 0 0 0 0 0 0 0 2 2 2 2 1 0 0 0 1 2 0 1 0 1 1 0 0 0 0 0 2 2 0 2 0 1 0 1 0 1 0 2 0 0 1 1 1 1 0 2 0 0 1 1 1 0 0 0 0 0 0 2 1 0 2 2 0 0 0 2 1 2 2 1 0 0 0 0 0 0 0 1 1 0 1 1 0 0 1 0 1 0 0 0 1 2 0 0 0 0 2 0 1 2 0 1 0 0 1 2 2 2 0 2 0 0 2 0 0 0 1 1 0 1 0 0 0 1 0 2 0 2 0 1 0 0 0 0 1 0 0 1 0 2 1 1 0 1 2 0 0 1 0 1 0 1 2 2 0 0 0 0 0 1 1 1 0 1 0 1 1 0 0 0 0 0 2 0 0 1 2 0 1 1 1 1 0 1 1 2 1 2 1 0 1 1 0 0 2 1 1 0 2 1 0 0 0 1 0 0 1 1 0 0 0 0 0 0 0 1 0 2 2 2 1 0 0 0 0 0 2 2 0 0 1 0 0 0 0 1 1 1 2 0 0 0 0 0 1 0 2 0 0 0 0 1 0 1 0 1 1 1 1 0 2 0 0 2 0 0 1 0 1 0 0 2 0 0 1 0 2 0 0 0 0 0 0 2 0 0 0 0 1 0 1 0 0 0 0 1 1 2 0 2 1 2 1 0 0 1 1 1 2 0 0 2 0 0 2 0 2 1 0 1 1 1 1 1 2 1 0 0 0 2 2 0 1 0 1 1 1 1 1 0 2 0 1 0 2 0 0 1 0 0 1 0 2 0 2 0 0 1 0 2 0 1 1 1 1 1 0 1 1 0 0 0 0 0 0 0 2 0 1 0 0 2 0 0 2 0 1 1 0 2 0 0 0 1 1 0 0 0 0 1 2 0 2 0 0 0 1 0 0 0 2 1 2 1 1 2 0 0 1 0 0 0 0 0 2 1 1 1 1 1 0 0 1 2 0 0 1 0 0 0 0 0 0 1 1 0 0 0 1 1 0 0 0 0 1 0 0 0 0 1 1 0 0 1 0 0 0 1 1 1 0 1 0 1 2 0 1 0 1 2 0 0 0 0 0 2 1 1 1 1 2 1 1 1 0 1 0 0 0 1 0 2 0 0 0 1 0 0 0 1 1 2 1 2 0 1 1 0 0 0 2 2 2 0 1 0 0 1 1 1 2 2 0 1 0 0 0 0 1 0 1 0 0 0 0 0 0 1 1 0 0 0 0 1 1 0 2 0 1 1 0 1 2 0 0 0 0 0 1 1 0 0 0 0 0 0 0 0 2 0 0 1 0 0 1 1 0 0 1 1 1 0 1 1 0 2 0 0 0 1 1 1 1 0 1 0 0 0 0 2 1 1 2 1 1 1 1 1 0 2 0 0 0 0 0 0 0 0 1 0 0 0 2 0 0 2 1 1 0 1 1 1 1 1 2 0 1 0 0 0 0 1 0 0 1 2 1 1 0 0 0 0 0 0 0 0 0 0 0 0 0 0 1 1 1 0 2 0 0 0 0 0 0 0 2 0 0 0 1 0 0 2 0 0 0 1 1 1 2 0 1 1 1 1 1 2 0 0 1 0 1 1 1 0 0 1 1 2 2 2 2 0 0 0 2 0 1 2 1 1 1 0 0 0 0 1 0 1 0 2 2 2 2 0 0 0 0 1 0 1 0 0 0 1 1 2 2 2 0 2 1 0 0 0 0 2 1 1 0 1 0 0 1 0 0 2 0 0 0 0 1 0 0 0 0 1 0 1 0 0 0 2 1 0 1 0 2 0 0 1 0 2 0 0 0 0 0 0 0 0 0 0 0 0 0 0 2 0 0 0 0 1 0 1 0
45 1 2 0 0 0 0 2 0 0 0 1 0 2 0 2 0 1 1 0 2 2 0 1 0 0 0 1 0 2 0 0 0 0 1 0 1 2 0 0 1 0 0 1 0 0 0 0 0 0 0 1 1 1 1 1 0 1 0 0 2 2 0 0 0 2 0 0 2 0 0 2 2 0 2 2 2 0 2 0 2 0 0 1 1 0 0 0 0 1 0 0 1 0 1 0 0 1 0 1 1 2 1 0 2 2 1 0 1 1 0 1 2 2 2 2 2 0 0 2 2 0 1 2 1 0 0 1 2 0 1 1 0 0 0 0 0 0 0 2 1 0 1 0 0 1 0 1 1 0 0 0 1 0 2 0 0 0 0 1 1 1 1 0 1 2 1 0 0 2 1 1 0 2 1 0 0 0 0 1 1 0 0 2 2 2 2 1 0 1 1 2 2 2 2 0 1 0 0 0 0 0 0 0 0 0 1 1 0 0 0 1 1 0 2 0 0 0 1 1 1 0 2 0 0 0 1 1 0 0 0 0 0 0 1 0 0 2 1 1 0 1 2 2 2 2 0 1 0 0 0 1 0 0 0 0 0 0 0 0 0 0 0 0 0 0 1 0 1 0 2 0 1 2 0 0 1 0 1 0 0 2 0 1 1 1 1 1 0 1 1 0 1 2 2 0 0 1 0 1 1 0 0 2 0 0 0 0 0 0 0 0 0 0 0 0 1 1 1 0 1 1 1 0 0 0 0 0 0 1 2 1 0 0 0 0 0 1 0 0 0 0 1 2 0 0 1 0 2 2 0 0 1 2 1 0 0 1 0 1 1 0 1 1 1 0 1 1 1 0 0 2 1 2 1 1 1 1 0 0 2 1 1 1 2 1 0 0 0 1 0 0 1 0 2 0 1 0 1 1 1 1 0 2 1 0 1 1 0 0 0 1 0 0 0 2 0 0 0 0 0 1 0 1 0 0 0 0 1 1 1 1 0 1 0 0 0 0 0 1 2 0 0 1 0 1 0 0 2 1 0 2 0 2 1 0 1 2 2 1 1 0 1 1 0 2 0 1 0 0 0 0 2 0 1 0 1 0 2 0 2 1 0 0 0 1 0 0 1 0 1 1 0 2 1 0 0 1 0 0 1 1 2 0 0 1 2 1 1 1 1 1 0 0 0 2 0 2 0 0 0 2 2 2 0 1 1 2 0 2 0 2 0 1 1 0 1 0 0 1 0 0 0 1 1 1 0 1 1 0 0 0 0 1 1 1 1 2 0 0 0 0 0 0 0 0 1 2 2 1 0 1 1 0 0 1 0 2 0 2 0 0 0 1 0 0 0 1 0 1 1 0 0 0 0 0 2 0 0 0 0 2 1 1 2 1 1 0 0 0 1 0 0 0 0 1 0 0 0 0 1 1 0 0 0 0 2 2 0 0 0 1 0 0 0 0 0 1 1 0 1 1 1 2 2 2 1 0 0 0 1 1 0 1 0 2 1 0 0 0 0 0 0 0 0 0 1 2 1 1 1 0 1 0 0 0 2 0 1 0 0 1 2 1 0 1 2 1 1 2 2 0 0 0 0 0 0 1 1 2 0 2 0 0 0 2 0 2 2 0 0 0 0 0 0 1 0 1 0 0 0 0 2 0 2 0 0 0 0 0 0 0 0 2 0 0 1 0 0 0 1 1 0 0 0 0 1 0 0 0 0 0 1 0 0 1 0 0 1 0 0 0 1 0 1 1 1 2 0 2 0 1 1 0 0 0 2 1 1 1 0 1 2 2 1 0 1 1 2 2 1 0 1 2 2 1 0 1 0 1 0 0 0 0 0 2 1 1 0 1 0 0 1 0 0 0 0 2 0 1 0 0 0 2 1 0 0 0 1 0 0 1 0 1 1 0 0 1 1 0 1 1 0 0 0 0 0 0 0 0 1 1 1 2 1 0 2 0 0 0 0 0 0 0 1 0 1 0 0 1 0 0 1 0 2 0 0 1 2 1 1 1 1 0 0 0 1 2 0 1 1 0 0 2 2 2 2 1 0 0 0 1 0 2 2 1 1 2 1 1 1 1 1 0 2 1 0 1 1 1 0 0 0 1 0 1 1 0 1 1 0 2 0 1 0 0 0 0 0 0 0 0 2 0 0 0 0 1 0 0 1 0 2 2 1 0 2 1 0 1 0 0 0 1 1 1 1 0 1 2 1 0 1 0 0 0 2 1 1 0 0 1 1 2 0 0 0 1 0 1 1 1 1 2 1 0 0 0 1 0 1 2
46 0 0 2 0 0 0 2 1 0 0 1 0 0 0 0 0 0 0 2 0 2 0 0 0 0 0 2 0 2 2 0 0 2 1 0 2 1 0 0 0 0 0 0 0 0 0 0 0 2 1 1 0 0 2 2 0 0 0 1 0 1 0 0 0 1 0 1 1 0 0 1 2 0 1 2 2 0 2 0 2 0 1 0 1 1 0 0 0 2 0 0 1 0 1 0 0 1 1 0 2 1 1 0 1 1 2 0 0 2 0 2 0 2 2 0 0 1 0 1 1 1 2 0 0 1 0 1 2 2 2 0 0 0 0 0 0 0 0 1 0 0 1 0 0 1 0 1 1 1 1 0 1 0 0 0 0 2 0 0 1 0 0 0 1 1 1 2 0 0 0 0 0 2 1 1 1 0 0 1 1 1 0 1 1 1 1 1 0 0 0 1 1 1 1 0 0 2 2 0 0 2 0 1 1 0 1 1 1 0 0 0 2 0 1 1 1 1 0 0 2 2 1 0 1 0 1 1 0 0 0 0 0 0 2 0 0 2 2 0 0 0 2 1 1 1 0 0 0 0 0 0 0 0 0 2 1 0 0 0 0 0 0 1 1 0 1 0 2 0 0 1 0 2 0 0 0 1 0 0 1 1 2 1 1 1 1 1 1 2 0 2 1 2 1 0 1 0 1 0 1 0 2 0 1 1 0 0 1 0 0 1 0 1 1 1 2 0 0 0 0 1 2 0 0 0 2 0 0 1 2 0 0 0 0 0 0 1 1 1 1 1 2 1 0 0 1 1 1 0 0 0 1 1 0 0 2 0 0 0 0 0 0 0 0 2 0 2 2 0 1 1 0 2 0 0 2 2 1 1 1 0 0 0 0 0 0 0 0 0 0 0 1 0 2 1 1 1 0 0 0 0 0 2 2 1 0 0 0 0 1 0 1 1 2 2 0 1 0 0 0 0 0 1 1 2 1 0 0 0 1 0 1 1 1 0 0 1 0 1 1 0 0 1 1 2 0 1 2 1 0 1 1 1 1 0 1 2 2 0 2 0 0 0 0 0 0 1 0 0 0 0 1 2 1 1 0 1 1 1 2 0 1 1 0 0 0 0 1 0 1 1 0 1 0 0 0 1 0 0 1 2 1 1 0 2 2 1 1 1 0 2 0 1 1 1 1 1 0 1 1 2 1 0 0 1 1 1 0 2 0 1 0 0 0 0 1 0 1 2 0 2 1 1 2 0 0 0 0 0 0 0 0 0 2 2 2 0 0 0 0 0 1 0 0 0 0 1 1 0 0 0 1 0 1 1 2 0 0 0 1 0 0 1 0 1 1 1 0 1 0 2 1 1 0 0 1 0 0 1 2 1 1 0 2 0 1 0 0 1 1 0 0 1 1 1 1 0 0 1 1 1 0 0 0 1 1 0 0 0 0 0 0 0 0 1 0 1 1 0 1 0 0 0 1 1 1 1 2 2 1 1 0 0 0 1 2 1 2 0 0 0 0 0 0 0 0 1 0 0 0 1 0 1 0 1 1 0 2 0 1 0 2 2 1 1 1 1 1 2 1 1 0 1 0 0 0 0 0 0 0 0 0 0 1 1 1 2 2 1 1 0 0 0 0 1 0 1 2 2 0 0 1 0 0 1 0 1 1 1 1 1 1 2 0 2 2 0 0 0 0 0 0 0 0 0 0 0 0 0 0 0 0 0 0 1 0 0 0 0 0 0 2 0 0 1 1 1 1 1 0 0 2 0 0 1 1 0 1 1 0 1 0 0 0 1 0 1 1 2 1 1 1 1 1 0 1 1 0 1 0 0 0 0 1 0 1 1 0 1 0 0 1 0 0 0 1 1 0 0 0 1 0 2 0 0 0 0 1 1 0 0 0 0 0 1 0 0 0 0 0 1 0 0 0 0 0 0 0 0 2 2 0 2 0 0 0 0 0 0 1 1 0 0 0 0 1 1 1 1 0 0 0 2 1 0 0 2 1 2 2 2 1 0 0 0 1 0 0 2 0 0 1 0 2 0 1 1 0 1 1 0 1 1 1 2 0 1 2 2 1 1 0 1 1 0 2 0 2 1 0 1 0 0 1 1 1 2 0 0 0 2 1 2 1 0 1 1 0 0 0 0 1 1 1 0 0 0 0 0 1 0 2 0 0 0 0 2 1 0 1 2 0 0 1 0 0 0 2 1 0 0 1 0 0 0 1 1 2 2 1 1 0 1 0 0 0 0 0 0 0 0 0 2 0 0 0 0 0 1 0 1
47 0 0 2 0 0 0 2 1 0 0 0 0 0 0 0 0 2 0 1 1 2 0 1 0 0 0 1 0 2 0 0 0 2 1 0 2 1 0 0 1 0 0 0 0 0 1 0 0 1 0 0 2 2 0 2 0 0 0 2 0 0 0 2 0 1 1 1 1 0 0 1 1 0 1 1 1 0 1 0 1 0 0 1 1 0 0 0 0 2 0 1 2 1 1 0 0 0 0 0 1 2 2 0 0 0 2 0 0 2 0 1 1 2 2 2 2 0 2 0 0 0 2 1 1 1 0 2 2 1 1 1 0 0 0 0 0 0 0 0 0 0 0 0 0 2 0 0 0 1 0 1 0 0 0 0 0 0 0 0 0 1 0 0 0 2 1 0 1 1 1 0 1 1 2 1 1 0 0 0 0 0 1 0 1 0 0 2 0 0 2 2 2 2 2 0 1 1 0 0 0 0 0 1 1 0 0 0 0 0 1 0 0 0 1 0 0 0 1 1 1 0 1 0 1 0 1 1 0 0 0 1 1 0 2 1 0 2 2 0 0 0 2 2 2 2 0 0 0 0 0 0 0 0 0 1 1 0 1 0 0 1 0 0 0 0 0 0 1 0 1 0 0 0 1 1 0 1 2 1 0 2 0 2 0 0 0 0 0 2 0 0 1 2 2 0 1 1 0 0 0 0 2 0 0 1 0 0 0 1 0 2 0 0 2 0 1 0 1 0 1 2 1 1 1 0 1 0 0 1 1 1 0 0 0 0 0 1 1 0 1 1 1 2 0 0 0 0 1 0 0 0 0 2 1 1 1 0 0 0 1 0 1 0 1 0 0 2 2 0 0 2 1 1 1 0 2 1 0 0 0 1 0 1 1 1 0 0 0 1 0 0 0 0 2 1 1 1 1 1 1 1 0 2 2 1 0 1 0 0 0 2 1 1 1 1 1 0 0 0 0 0 0 1 1 1 1 0 2 0 2 0 1 1 0 0 1 2 1 2 1 0 0 1 1 1 0 0 1 1 0 1 1 2 2 1 2 1 1 1 1 0 1 1 0 2 0 1 0 1 1 0 2 1 2 1 2 1 1 0 1 0 1 1 0 0 0 0 2 0 0 1 0 2 0 0 2 2 1 0 1 1 0 2 0 2 1 1 1 0 1 1 1 0 0 2 0 2 0 1 0 2 1 0 1 0 0 0 1 2 1 0 0 1 2 0 2 0 0 2 2 2 1 1 1 2 0 0 0 0 0 1 0 0 2 2 2 1 0 1 1 0 1 1 1 0 2 2 2 2 0 0 0 0 1 0 1 1 0 2 0 0 0 1 1 1 1 0 0 0 0 2 0 0 1 0 0 1 0 2 2 0 0 2 2 0 0 0 0 2 0 0 0 0 1 0 0 1 0 0 0 1 1 0 0 0 1 0 0 0 1 1 0 0 0 1 0 1 0 0 0 1 1 2 2 1 1 0 0 0 2 1 0 1 0 1 1 2 1 0 0 0 1 2 2 2 0 2 0 2 2 0 0 0 1 0 2 1 1 1 2 0 2 2 1 2 1 1 2 1 1 1 0 0 0 0 0 2 1 2 1 1 0 1 1 1 1 1 1 1 1 1 0 0 0 1 0 1 0 0 0 0 1 1 1 1 1 0 0 0 0 0 0 2 0 0 1 0 0 1 0 0 0 0 0 1 1 2 0 1 0 1 0 0 0 1 0 0 2 0 0 1 2 0 1 1 1 2 0 2 0 0 1 2 2 0 0 0 0 1 0 1 0 0 0 1 1 1 1 2 1 1 1 2 1 1 0 0 0 2 0 0 0 0 0 1 0 0 0 2 0 0 1 0 0 0 1 2 0 1 1 1 0 2 0 0 0 0 1 0 1 2 2 0 0 0 0 0 0 0 1 0 1 1 0 0 1 0 0 1 1 0 0 2 0 0 0 1 0 1 0 2 0 0 0 2 1 0 2 2 0 0 1 1 2 1 0 0 1 0 1 1 1 0 0 0 1 1 0 2 0 0 1 1 2 2 2 2 0 0 0 2 0 2 2 1 1 1 0 0 0 1 2 0 2 1 1 1 1 0 0 1 1 1 0 1 1 1 0 0 0 2 0 1 0 0 1 1 0 1 0 0 2 2 1 1 2 0 0 1 0 0 2 0 1 0 0 1 0 1 0 0 0 0 0 2 2 0 1 0 1 0 0 1 1 0 2 2 0 0 0 2 1 1 0 1 1 1 0 1 1 1 0 0 0 0 0 0 2 0 1 1
48 0 0 1 0 0 0 2 1 0 0 0 0 1 0 0 0 0 1 0 2 2 0 0 0 0 0 2 1 2 2 0 0 1 1 0 2 0 1 1 1 1 1 0 0 1 1 0 0 1 1 1 0 1 1 2 0 0 0 0 1 1 0 1 1 0 1 0 1 1 0 0 2 0 0 2 2 0 0 1 0 0 0 0 0 1 0 1 1 2 1 1 0 0 1 0 0 0 0 0 1 2 1 0 1 1 2 0 1 1 0 2 1 2 2 1 1 0 0 0 0 0 2 1 1 1 0 0 1 0 0 0 0 0 0 0 1 0 0 0 1 0 0 0 0 0 0 0 0 0 0 0 0 0 0 0 1 0 0 0 1 1 0 1 1 2 0 0 0 2 2 1 0 2 1 0 0 1 0 1 1 0 0 2 2 2 2 2 0 0 0 2 2 2 2 0 1 1 0 1 1 0 0 2 2 0 2 1 1 0 1 0 2 0 2 1 1 0 1 1 1 1 2 0 0 1 1 2 1 0 0 0 0 0 2 0 0 2 2 0 0 0 2 2 2 2 0 1 1 0 0 0 0 0 0 1 1 1 0 1 1 1 0 1 1 0 1 0 2 1 0 1 0 1 0 1 0 2 1 1 0 2 0 2 0 0 0 1 0 2 0 1 1 1 2 0 1 0 0 0 2 0 1 1 0 0 0 0 0 0 0 1 0 0 1 1 1 0 0 0 1 1 2 0 2 1 1 0 0 0 2 2 0 0 0 0 0 1 1 0 1 0 2 2 1 1 1 0 1 2 0 0 0 1 1 0 0 1 1 1 2 1 2 1 2 0 1 1 1 0 0 2 2 1 1 0 1 1 0 0 0 2 0 0 0 0 0 0 0 1 0 1 1 0 2 1 1 0 0 0 0 0 0 1 1 1 0 0 0 0 1 0 1 1 1 2 0 0 1 0 1 1 1 1 0 2 0 0 2 2 2 1 0 0 0 0 0 0 0 0 2 0 0 0 2 1 0 0 2 1 0 2 1 2 1 1 1 2 1 1 2 0 1 1 0 1 1 1 0 2 1 1 2 1 2 2 0 2 1 1 2 0 0 0 0 1 0 0 1 0 1 1 0 1 0 0 0 2 1 0 0 2 1 1 0 2 1 1 1 0 0 2 0 1 1 1 1 2 0 0 0 2 0 0 0 1 0 0 1 2 0 0 0 0 0 0 2 1 0 1 1 1 1 1 1 1 0 1 2 1 0 1 0 1 1 2 1 0 0 0 0 0 1 0 0 0 1 0 0 0 0 0 1 0 0 2 2 1 0 1 1 0 0 2 0 1 1 1 0 1 1 1 1 0 0 1 1 0 0 1 1 1 1 0 0 2 2 0 0 2 0 0 0 1 0 1 0 1 0 0 1 1 0 0 0 0 2 2 0 0 0 1 0 0 0 0 1 1 0 0 1 0 0 0 2 2 2 1 0 0 0 2 0 0 0 2 2 0 1 0 0 0 1 2 2 2 1 2 0 2 2 0 1 0 0 1 1 1 1 1 1 1 1 1 0 1 0 2 0 2 2 0 0 0 0 0 0 2 1 2 1 1 0 0 1 2 0 2 2 0 2 1 0 0 0 0 0 1 2 2 1 0 0 0 0 2 0 1 0 0 1 1 0 2 0 0 1 0 0 1 0 0 0 1 1 1 2 0 0 0 0 0 0 0 0 1 0 0 1 0 0 1 2 0 0 0 0 1 0 1 1 0 2 0 0 1 1 2 1 0 1 0 1 1 2 0 0 1 1 2 1 1 1 2 2 1 0 1 0 1 0 0 0 0 1 1 2 0 0 2 0 0 1 1 1 0 1 2 2 2 2 2 0 1 0 0 0 0 1 0 0 1 0 0 0 0 0 0 1 0 1 1 0 0 0 0 0 0 0 0 2 2 0 1 1 1 2 0 1 0 0 2 1 0 1 2 0 1 1 1 0 0 2 0 2 0 0 1 1 2 2 2 2 0 0 0 0 1 1 1 0 0 1 1 2 2 2 1 0 0 0 2 0 1 1 1 1 2 0 0 0 0 0 0 0 0 1 1 1 1 0 0 0 1 0 2 1 0 1 1 0 2 0 0 0 0 1 0 0 1 0 0 1 0 0 1 1 1 1 0 1 0 1 1 1 0 2 2 0 1 0 1 1 0 1 0 0 0 1 1 1 0 0 0 0 2 0 0 2 0 0 0 1 2 1 1 1 1 0 0 1 1 0 1 2 0 0 0 0 0 1 1
49 1 1 2 0 0 0 1 0 0 0 0 0 0 0 1 1 1 0 1 1 2 0 0 0 1 1 2 0 2 2 0 2 2 1 1 2 1 1 0 1 0 1 1 0 1 1 0 0 0 0 1 2 2 0 1 0 0 0 0 2 2 0 0 0 1 0 1 2 0 0 1 2 0 1 2 2 0 2 0 2 0 0 1 1 0 0 1 1 2 0 1 1 0 0 0 0 2 1 1 1 1 1 0 0 0 2 1 1 1 0 2 0 1 2 1 0 0 1 1 1 0 1 2 1 0 0 2 2 0 0 0 1 0 0 0 0 0 0 1 0 0 0 0 0 2 0 0 2 2 0 0 1 1 0 0 0 2 0 0 0 0 0 1 1 2 0 1 0 1 1 0 0 2 2 1 1 0 0 1 1 1 0 1 1 1 1 2 1 2 2 2 2 1 1 1 2 2 0 0 0 1 0 1 1 0 2 2 1 0 0 0 2 0 2 2 1 0 0 0 2 1 2 1 0 2 2 1 0 0 1 0 0 0 2 1 0 2 2 1 0 1 2 2 2 2 0 0 0 0 0 1 0 0 1 1 1 1 0 1 1 1 0 0 1 0 0 0 2 0 0 0 1 2 1 0 1 0 1 0 1 1 2 1 1 1 2 1 0 2 0 0 0 1 1 0 0 1 1 0 1 0 2 0 2 0 0 0 1 0 0 1 0 1 2 0 2 0 0 0 1 1 1 0 1 0 2 1 0 1 2 1 1 1 0 0 0 2 0 2 2 2 1 0 0 0 0 1 1 1 1 1 0 2 2 0 1 1 0 0 0 0 0 0 0 1 0 2 2 0 0 2 1 2 1 0 0 2 0 0 2 1 1 1 2 0 0 0 0 2 1 1 1 0 2 1 1 2 1 2 1 1 0 2 2 0 0 1 0 0 0 1 0 0 0 2 0 1 0 0 0 0 1 1 1 2 1 0 0 0 1 0 0 2 1 0 0 1 0 0 1 0 0 1 1 1 0 0 1 0 0 1 0 1 1 0 1 1 0 0 1 0 0 0 0 1 0 0 0 0 0 0 2 0 1 0 1 0 2 0 1 0 1 1 0 2 0 1 1 1 2 1 2 2 0 0 0 1 0 0 1 2 0 0 1 1 1 0 0 1 0 2 2 0 0 2 1 1 0 1 1 1 0 0 2 0 0 1 0 2 0 1 0 1 1 0 1 0 1 1 1 1 2 0 2 2 0 1 1 0 1 1 1 2 2 0 0 0 2 0 0 0 2 0 0 1 1 1 1 0 0 0 0 0 0 0 2 1 0 1 1 0 1 1 0 0 0 0 0 0 1 1 0 1 1 0 1 0 0 0 0 2 0 1 1 0 1 1 1 1 0 0 0 1 0 1 0 0 0 0 1 1 0 0 0 0 1 1 0 0 0 2 0 0 0 0 0 1 0 0 2 1 0 1 2 1 1 0 1 1 0 1 0 1 0 1 2 0 1 1 0 0 1 1 1 1 2 2 1 0 0 2 1 1 0 0 1 2 0 2 2 0 2 2 0 1 1 2 2 0 1 1 0 1 0 0 0 1 0 1 0 0 0 0 1 1 1 2 1 1 1 0 0 0 0 0 0 1 1 1 1 0 1 0 2 0 0 0 0 0 0 0 1 2 0 0 0 0 0 1 0 0 1 1 2 0 2 0 0 1 0 1 0 0 0 2 0 0 0 0 0 0 2 0 0 1 1 1 0 1 1 1 1 0 0 0 1 1 0 1 0 0 0 0 0 2 0 1 2 2 1 0 2 2 2 0 0 1 0 1 0 0 0 0 0 1 1 1 0 1 0 1 2 2 2 0 2 0 1 2 2 2 0 2 0 0 0 0 1 0 0 1 1 0 0 0 0 1 2 1 1 2 1 1 0 0 1 0 0 0 2 2 0 2 0 0 1 0 0 0 0 1 0 0 0 1 0 0 2 0 0 0 0 2 1 1 0 0 1 0 0 0 1 0 0 0 1 2 1 1 1 0 0 1 2 1 2 2 0 1 1 1 0 2 2 0 2 1 0 0 0 0 1 0 1 1 1 0 2 1 0 1 0 1 2 0 0 1 1 1 0 2 0 1 1 0 1 1 0 0 0 0 2 0 0 1 2 0 1 0 1 0 0 2 2 0 2 2 0 1 0 0 0 1 1 1 1 0 1 1 1 0 0 0 0 0 1 0 2 0 0 0 0 1 0 0 0 2 0 2 0 0 0 0 0 0 0 0 1 0 0 0
50 0 2 1 0 0 0 1 0 1 0 1 0 0 0 0 0 1 0 0 2 2 0 0 0 1 1 1 0 2 1 0 0 1 1 0 2 1 0 2 0 0 0 2 0 1 0 0 0 2 0 1 0 0 2 2 0 0 1 1 0 2 0 2 0 2 0 0 1 0 0 0 2 0 0 2 2 0 0 0 0 0 0 0 0 0 0 1 1 2 0 1 2 1 0 0 0 0 0 0 2 2 1 0 0 0 2 0 0 2 0 1 2 2 2 2 2 0 0 2 2 0 1 1 0 0 0 1 2 2 2 0 0 0 0 0 0 0 0 0 1 0 0 0 0 0 0 0 1 1 0 0 1 0 0 0 0 1 0 0 1 1 0 1 0 0 0 0 0 2 1 0 2 0 2 2 1 0 0 1 1 0 1 0 1 0 0 2 0 0 1 2 0 0 0 0 1 1 0 0 0 0 0 2 2 0 1 0 0 0 1 0 1 0 1 0 0 2 1 0 2 1 2 0 0 1 1 2 1 1 0 0 0 0 2 0 1 2 2 0 0 0 2 2 2 2 0 0 0 0 0 0 1 1 0 1 1 1 0 0 0 0 0 0 0 0 1 1 1 0 0 0 1 2 1 1 0 0 1 0 0 1 1 1 2 0 2 1 0 2 0 0 1 2 2 0 0 0 0 0 2 0 2 0 2 0 0 0 0 0 1 2 0 1 1 0 1 1 1 0 1 2 0 0 0 0 1 0 1 0 1 2 0 0 0 0 0 0 2 2 0 0 2 2 0 0 0 0 2 2 1 1 0 1 0 1 2 0 0 1 0 0 1 0 1 0 1 2 2 0 2 0 1 2 1 0 1 2 0 0 1 1 1 1 0 0 0 0 0 0 0 0 0 0 2 0 1 0 0 0 0 0 0 1 1 0 0 1 0 0 0 1 0 0 0 1 1 0 0 0 1 2 0 1 0 2 0 0 0 0 0 0 0 0 1 0 0 0 0 0 2 0 1 2 0 2 0 1 1 1 0 1 0 1 1 0 1 2 1 1 0 1 1 1 1 1 0 1 0 1 1 0 1 1 1 0 1 1 1 0 1 0 1 1 1 2 0 1 1 1 1 0 1 2 2 0 1 1 1 0 1 2 2 0 0 0 2 1 0 2 0 1 1 0 0 2 0 2 0 0 0 2 1 1 0 0 0 0 1 2 1 0 0 1 1 0 2 0 0 2 0 1 1 1 1 1 1 2 2 0 1 1 1 2 1 0 0 0 0 1 1 0 1 1 1 0 2 1 1 1 1 1 1 0 0 1 1 1 0 2 0 0 2 1 0 0 0 0 0 0 0 0 0 2 0 1 0 0 0 1 1 1 0 1 1 0 0 0 0 2 0 0 0 1 1 2 1 0 0 0 0 0 1 0 0 0 1 1 0 0 0 1 0 0 0 0 0 0 0 0 2 0 1 1 2 1 1 0 0 0 0 1 0 0 0 2 0 1 2 0 0 0 1 1 1 0 1 1 0 1 1 0 0 0 1 0 2 0 2 0 1 0 1 0 0 1 0 1 1 1 0 1 1 1 0 0 0 2 1 1 1 1 0 0 1 2 0 2 2 0 1 1 0 1 1 1 1 2 0 1 0 0 0 0 1 1 0 1 0 0 2 2 0 2 0 0 0 0 0 0 0 0 0 0 0 0 0 0 0 0 0 0 0 0 0 1 0 0 2 0 0 1 1 0 1 0 1 2 0 2 0 1 1 1 1 0 2 1 1 1 0 0 1 1 0 1 1 1 2 2 1 0 1 2 1 1 0 1 1 2 0 0 0 0 0 0 1 0 0 2 0 0 1 1 1 1 1 1 2 2 1 2 0 1 0 0 0 0 0 0 0 2 1 0 0 1 1 0 0 0 0 0 1 1 0 0 1 0 0 0 2 2 0 1 0 0 1 1 0 0 0 1 0 0 0 0 0 0 2 0 0 0 1 1 0 0 0 1 1 1 2 2 2 0 0 1 0 1 0 1 0 0 2 0 1 1 1 1 0 0 0 1 0 2 2 1 0 2 0 0 0 0 0 0 1 0 2 2 2 1 0 1 0 2 0 1 1 0 0 0 0 2 1 1 1 0 1 1 0 0 0 0 1 0 0 0 2 0 0 1 1 0 2 0 0 1 2 2 0 1 0 0 0 0 0 2 2 0 0 0 2 0 0 0 0 2 0 0 2 0 0 0 1 2 0 1 1 1 0 0 0 0 0 2 1 0 0 1 2 0 1 1
51 0 1 1 1 1 2 1 0 1 0 1 0 1 0 0 0 1 1 0 2 2 0 0 0 0 0 1 1 2 0 1 0 0 2 0 2 1 0 0 1 0 0 0 1 0 1 0 0 0 0 0 0 1 1 0 0 0 0 1 1 1 0 1 1 0 1 0 1 1 0 0 2 0 1 2 2 0 1 0 1 0 1 1 2 0 1 0 0 2 0 1 1 0 1 0 0 0 0 1 2 2 2 0 0 0 2 1 1 1 0 1 0 2 2 0 0 0 1 0 1 0 2 1 1 1 0 1 1 1 1 1 1 0 0 0 0 0 0 2 1 0 0 0 0 2 1 0 0 0 0 0 0 1 1 0 0 1 0 1 2 0 0 0 0 2 2 1 1 0 0 1 0 2 1 0 0 0 0 0 0 0 0 0 0 0 0 1 0 1 0 2 2 1 1 1 2 1 0 1 1 0 1 1 1 0 2 0 1 0 0 0 1 0 1 2 1 1 0 1 1 1 2 0 0 0 0 2 0 0 0 1 0 0 1 0 0 2 2 0 0 0 2 1 2 2 1 0 0 0 0 1 0 0 0 2 0 1 0 0 0 0 0 0 1 0 1 0 2 0 0 2 0 2 0 0 2 1 1 0 1 1 1 0 1 1 1 0 0 2 0 2 1 2 1 1 1 0 0 0 1 0 2 0 0 2 0 0 0 0 0 1 0 1 0 1 2 0 0 0 0 2 0 0 1 0 1 0 1 1 0 2 0 0 0 0 0 2 0 2 2 1 2 2 0 0 0 0 1 1 1 1 0 2 1 1 1 0 0 1 1 0 1 1 1 0 1 2 2 0 0 2 1 2 2 0 2 1 1 1 0 1 1 1 2 1 0 0 0 0 1 1 0 0 2 0 0 1 1 1 1 1 0 2 2 1 0 1 0 0 0 0 1 1 1 1 1 1 0 1 1 1 0 1 0 0 0 0 1 0 1 0 0 2 1 1 0 2 0 0 0 0 0 0 0 2 1 0 1 2 0 1 1 2 1 1 1 1 1 0 2 0 1 1 0 1 1 0 0 0 1 1 1 2 0 0 0 1 2 1 0 1 0 0 0 0 0 1 2 0 0 2 0 1 0 0 0 0 0 0 2 2 1 1 0 1 1 1 1 1 0 2 1 0 0 1 0 2 0 0 1 2 0 0 0 1 1 0 0 1 1 0 1 0 0 0 2 0 0 1 1 1 2 1 1 2 0 1 1 0 1 1 1 1 1 2 1 0 0 0 0 0 0 0 1 0 1 1 1 0 0 1 0 0 1 0 1 1 0 2 0 0 0 0 1 1 1 2 2 2 0 0 0 1 2 0 0 0 0 0 0 2 1 1 1 1 2 0 0 1 0 0 0 0 1 0 0 0 0 0 1 1 0 0 0 0 1 2 0 0 0 1 0 0 0 2 1 2 0 0 1 0 0 0 2 2 2 0 0 0 0 2 0 0 0 1 1 0 1 0 0 0 1 0 0 0 0 2 0 2 2 0 0 0 1 0 2 0 1 0 1 0 1 0 0 0 1 1 1 2 2 0 0 1 0 0 0 1 0 1 0 0 2 0 1 2 1 1 2 0 0 0 1 0 0 1 0 1 0 0 0 0 0 1 0 2 1 1 0 0 2 1 0 2 0 0 1 0 0 1 0 0 1 1 2 0 2 1 0 1 0 1 0 0 0 2 0 0 1 0 0 0 0 0 0 1 1 1 0 1 1 0 2 1 1 1 0 1 0 2 0 1 1 1 2 0 1 1 1 2 1 1 1 1 1 0 0 1 0 1 0 0 0 0 1 1 0 0 0 2 0 0 1 1 1 0 2 2 1 2 1 1 0 2 0 0 0 0 0 0 0 2 1 0 0 0 0 0 0 1 0 0 0 0 1 1 1 0 0 0 2 2 0 2 0 0 1 0 0 0 0 1 1 0 2 1 0 0 2 0 0 0 2 0 2 1 0 0 1 1 0 0 2 0 0 0 0 1 1 0 1 0 0 2 2 2 2 2 0 0 0 1 0 0 1 2 0 1 0 1 0 0 0 0 0 0 2 1 1 1 0 0 0 1 1 0 0 1 0 0 1 1 0 0 0 0 0 2 0 0 0 0 1 0 0 1 1 1 0 2 0 0 0 2 1 0 1 2 0 1 0 0 2 0 1 1 1 0 1 1 0 1 0 1 0 1 1 0 2 0 0 0 1 2 0 0 0 0 0 1 0 0 0 0 1 0 0 0 1 0 0 0
52 0 1 1 1 1 2 1 0 2 0 0 2 2 1 1 1 1 0 1 1 1 0 1 0 0 0 0 0 2 0 0 0 0 2 1 2 1 0 1 1 0 0 1 0 1 0 0 0 1 1 1 0 1 0 2 0 1 1 0 0 2 0 1 0 0 0 1 1 0 0 1 1 0 1 1 1 1 2 0 1 0 1 0 1 0 0 0 0 2 0 1 1 1 0 0 0 1 1 0 2 1 2 0 0 0 2 0 0 2 0 1 2 2 2 2 2 0 1 1 1 0 2 1 1 1 0 0 2 0 2 0 0 0 1 1 0 0 0 1 1 0 0 0 0 1 0 1 1 0 0 0 0 0 0 0 0 1 0 0 0 0 0 1 0 1 2 0 1 1 1 1 0 2 2 1 1 0 0 0 0 0 1 0 1 0 0 2 0 0 2 2 1 1 1 0 1 1 0 1 1 1 1 2 2 0 2 1 1 1 0 0 2 0 0 1 0 0 2 2 0 1 2 0 1 0 1 0 0 0 0 0 1 1 1 1 0 2 1 0 0 0 2 2 2 2 0 0 0 0 0 0 1 0 0 0 0 0 0 0 0 0 0 0 0 0 0 0 2 0 0 1 0 1 1 2 0 0 1 0 1 1 0 1 1 0 0 1 0 2 0 1 0 2 1 0 0 1 1 0 0 0 1 1 0 0 0 0 1 0 0 1 0 0 1 0 2 0 1 0 1 2 0 0 0 0 0 1 0 1 0 2 1 0 0 0 0 2 0 1 1 1 1 2 0 0 1 0 1 2 1 1 0 0 0 0 1 0 0 0 1 0 0 0 0 0 0 1 1 0 0 2 1 2 1 0 2 2 2 1 0 1 2 2 1 1 0 0 0 0 1 1 0 0 1 0 0 1 0 0 0 0 0 2 1 1 1 0 0 0 0 1 2 1 1 2 0 0 0 0 0 1 0 1 2 2 1 0 1 0 1 1 1 1 1 1 0 0 0 1 0 0 0 1 1 1 0 0 1 0 0 0 2 2 2 2 2 2 0 1 0 0 1 1 0 1 0 1 0 1 1 0 1 1 1 0 1 1 2 1 1 1 0 0 0 1 0 1 2 0 0 2 0 1 0 0 0 2 2 0 0 2 1 1 1 0 1 2 1 0 0 2 2 1 1 1 1 2 0 1 0 2 1 1 0 1 1 0 1 2 0 1 0 1 1 0 2 0 0 2 1 1 0 0 0 2 0 2 2 0 1 1 1 2 0 1 0 1 0 0 0 0 0 1 1 0 2 0 0 0 0 0 0 0 0 0 0 1 0 2 0 1 0 1 0 0 0 2 2 2 0 0 1 0 2 0 1 1 0 1 1 1 0 1 1 0 0 0 0 2 0 0 0 0 2 0 0 1 0 0 1 2 0 0 0 0 2 1 0 0 0 1 0 0 0 1 1 0 0 1 1 0 2 2 2 0 0 0 0 0 2 2 0 0 0 2 1 0 2 0 0 0 2 2 2 1 0 2 1 0 0 0 0 0 2 0 2 0 1 0 1 0 2 2 1 1 1 2 1 1 2 0 0 0 0 0 0 1 0 0 0 0 2 1 1 2 2 1 1 0 1 0 0 1 0 1 0 0 0 0 0 0 0 0 1 1 1 0 0 0 1 1 0 2 0 0 0 0 0 1 0 0 0 0 0 1 1 2 0 1 0 1 0 0 0 2 0 0 0 0 0 1 1 0 0 0 0 0 0 2 0 0 1 0 0 2 0 1 1 1 0 1 0 0 1 1 0 2 0 2 0 2 1 1 1 0 1 1 0 2 0 0 0 0 1 1 1 1 0 1 0 0 0 0 0 0 0 2 2 2 2 2 0 2 0 0 0 0 1 0 0 2 0 0 0 0 0 1 1 0 1 0 0 0 1 0 1 0 0 1 1 1 0 1 1 0 1 0 0 1 0 2 0 0 0 0 2 0 1 0 0 0 0 1 2 1 1 1 2 1 1 1 2 0 0 1 0 0 0 2 0 0 0 2 2 1 1 2 0 0 0 0 0 0 1 2 0 1 0 2 0 1 0 0 1 1 1 1 2 1 0 1 0 0 0 1 1 2 0 0 0 0 0 1 0 0 0 1 0 0 0 0 2 2 0 1 2 0 0 0 1 1 2 0 0 0 1 1 0 1 0 1 1 1 1 1 1 0 0 0 1 0 0 0 1 0 2 1 1 0 0 1 0 1 0 0 0 0 0 0 0 0 1 1 1 0 0 0 1 0 1 2
53 0 1 2 0 1 1 1 0 0 0 1 0 0 0 0 0 2 2 1 1 2 0 0 0 0 0 1 1 2 0 1 1 0 2 1 2 0 1 1 0 0 1 1 0 1 0 2 0 2 0 2 1 1 1 2 0 0 0 0 2 2 0 1 1 1 1 0 1 0 1 2 2 0 0 2 1 0 1 0 1 0 1 0 1 1 0 1 1 2 0 2 1 1 0 0 0 1 1 1 1 1 1 1 0 0 2 0 1 1 0 1 0 0 0 0 0 0 0 2 2 0 2 0 0 2 0 2 2 2 1 0 0 0 0 0 0 0 0 1 1 0 1 0 0 0 0 0 1 1 0 0 1 1 0 0 0 1 0 0 0 0 0 0 2 2 2 0 0 2 1 1 2 0 1 0 0 0 0 2 2 0 1 0 1 0 1 1 0 1 2 2 1 0 0 0 2 1 0 0 0 1 0 1 1 0 2 0 0 0 0 0 1 0 2 0 0 1 0 0 2 2 0 0 0 0 1 1 0 0 0 0 0 0 2 0 0 2 1 1 0 1 2 2 2 2 0 0 1 1 1 1 0 0 0 0 0 0 0 0 0 0 0 0 1 0 0 1 2 0 0 1 0 1 0 0 0 0 1 1 0 1 0 1 1 1 1 1 0 2 0 1 0 1 0 1 0 1 0 0 0 0 2 0 0 0 1 0 0 1 0 1 0 0 1 0 2 0 0 0 0 2 2 1 0 0 0 0 1 1 1 2 0 0 0 1 0 2 0 0 2 1 2 2 1 0 1 0 1 0 0 0 1 2 1 1 1 2 0 1 1 0 2 0 2 1 0 2 2 0 1 1 0 2 1 0 1 0 1 1 1 2 1 1 1 2 0 0 0 0 0 0 0 0 1 0 1 1 0 0 0 0 0 2 2 1 0 0 0 0 0 0 0 0 0 2 0 1 0 0 1 1 0 2 1 2 1 0 1 0 2 1 0 0 2 1 0 0 0 0 1 0 0 1 1 2 0 0 2 1 0 2 1 2 1 1 1 2 1 1 1 0 0 0 0 1 1 1 0 1 0 0 2 0 1 0 1 1 2 0 1 0 1 1 1 2 0 0 1 0 1 0 0 1 0 0 0 2 2 0 2 2 1 1 0 1 1 1 0 1 0 1 1 0 0 2 1 2 0 1 0 2 0 0 1 1 1 2 0 2 0 2 0 0 1 0 2 0 0 1 2 0 1 1 1 1 0 2 2 0 1 1 0 2 0 1 0 0 0 1 1 0 0 1 1 0 2 0 0 0 1 2 1 0 0 1 2 1 0 2 1 0 1 1 0 0 0 1 1 1 0 2 1 1 1 1 1 0 0 0 0 1 1 1 1 0 0 0 0 1 0 0 0 1 1 1 0 0 0 1 0 1 1 1 0 1 1 0 0 0 0 1 0 0 0 1 0 1 0 0 2 0 1 1 1 0 1 0 1 1 2 1 0 1 0 2 0 0 1 1 1 0 1 1 1 0 0 2 1 1 0 0 0 0 0 1 1 0 2 0 2 0 2 1 0 2 0 1 1 2 1 0 1 1 0 0 0 2 1 1 0 1 0 0 1 1 1 2 2 0 0 0 0 0 0 1 0 1 1 1 0 0 0 0 2 1 0 0 0 0 1 1 0 2 0 0 1 0 1 2 0 0 0 0 1 1 1 2 0 1 0 1 0 0 0 0 0 0 1 0 0 0 1 0 1 1 1 2 0 2 0 0 2 0 0 1 1 1 1 0 0 1 1 1 1 0 1 2 1 2 0 1 1 2 2 1 1 0 0 1 0 0 0 0 1 1 1 0 1 2 0 0 2 2 2 0 2 2 1 1 0 1 0 2 0 0 0 0 1 0 0 1 1 0 0 0 0 0 0 0 1 0 0 1 1 1 2 0 0 0 2 2 0 1 1 0 1 0 0 0 0 1 1 0 1 0 1 0 0 2 0 0 2 0 2 0 0 0 1 0 0 0 1 1 0 1 1 2 0 1 1 0 0 1 1 1 1 2 0 1 0 0 1 1 1 2 0 1 0 2 0 2 1 0 1 1 1 2 1 1 0 0 0 0 0 1 1 0 0 0 0 1 0 2 0 0 0 1 0 0 1 1 2 0 0 0 1 1 0 0 1 0 1 0 0 0 1 0 0 0 1 1 0 2 2 0 0 0 0 0 1 0 0 0 1 0 2 1 1 0 0 1 1 2 0 0 0 0 0 0 0 0 0 1 1 1 1 0 1 0 1 2
54 1 2 0 0 0 0 1 0 1 0 1 0 0 0 0 0 2 1 0 2 2 0 1 1 1 1 1 0 2 2 0 1 1 1 1 1 1 0 1 1 1 0 0 1 1 2 0 0 0 0 0 1 0 0 1 0 1 2 0 2 2 0 0 2 0 2 0 0 0 0 0 2 0 1 2 2 0 2 0 1 0 1 0 1 0 0 0 0 2 0 0 1 0 0 0 0 2 0 2 1 2 2 0 0 0 2 0 0 2 1 1 1 1 2 0 0 0 1 1 1 0 2 1 1 1 0 1 1 1 0 0 0 0 0 0 0 0 0 1 0 0 1 0 0 1 0 0 0 0 0 0 0 0 0 0 0 1 0 0 0 0 1 0 0 2 1 0 0 2 1 0 0 2 1 1 0 0 0 0 0 1 0 0 1 1 0 0 0 1 1 1 0 0 0 1 2 1 0 1 1 0 1 1 1 0 2 2 0 0 1 1 1 0 1 0 0 2 2 1 1 1 0 0 1 0 2 2 0 0 1 0 1 1 1 1 0 2 2 0 0 1 1 1 1 1 0 0 0 0 0 1 0 0 0 2 2 0 0 0 0 0 0 0 1 0 1 0 2 0 1 2 0 2 0 0 0 1 1 1 0 2 2 2 2 0 2 0 0 1 1 1 0 2 0 1 0 2 0 1 2 1 1 1 1 0 0 0 0 0 1 1 0 0 2 0 1 0 0 0 1 1 0 0 2 0 2 0 0 1 1 2 0 0 0 0 1 2 0 1 1 1 1 1 0 0 1 0 2 2 0 0 0 0 0 0 1 1 0 0 0 0 2 0 2 1 1 1 1 0 1 1 0 2 1 1 1 2 1 0 0 0 0 0 2 1 0 0 0 1 0 0 1 0 2 1 1 0 1 1 1 1 0 2 0 0 2 1 0 0 1 0 0 0 0 1 1 0 0 0 0 1 0 1 2 2 2 0 2 1 2 1 0 1 1 1 0 2 1 2 1 0 0 0 1 2 0 0 1 1 0 1 1 2 1 1 1 2 1 1 0 0 0 0 2 2 0 0 0 0 0 0 1 1 1 0 1 1 2 0 1 1 1 1 0 1 1 0 1 0 1 1 0 1 1 0 0 0 0 2 2 2 1 1 0 0 2 0 0 1 0 2 1 0 0 1 0 2 0 0 0 2 2 2 0 0 0 0 1 1 1 0 0 0 0 0 2 0 0 1 1 1 2 1 2 1 1 0 0 0 0 0 0 1 1 0 0 0 0 1 1 0 0 0 0 0 0 1 1 1 1 1 2 0 0 1 2 0 0 1 1 0 1 2 0 0 0 1 1 1 1 0 1 0 0 0 0 1 0 1 1 1 1 1 1 1 2 0 1 0 0 0 0 1 1 1 0 1 1 1 0 1 0 1 0 0 1 1 0 0 0 0 0 0 0 2 0 0 0 0 1 1 1 2 2 1 1 0 1 1 0 2 0 1 0 2 0 0 2 1 0 1 2 1 1 1 1 1 0 0 0 0 0 0 1 0 2 1 1 1 2 0 2 2 0 1 2 1 1 2 2 0 1 1 1 0 0 1 0 0 0 0 0 0 2 1 1 2 2 0 0 0 0 0 0 1 0 1 0 0 0 0 1 1 0 1 1 0 0 0 0 0 0 2 0 0 1 0 0 2 0 0 0 0 0 1 1 1 0 1 0 1 0 0 0 1 0 0 0 0 0 0 2 0 0 1 1 0 0 1 1 0 1 1 1 1 2 1 1 1 0 1 0 0 1 0 0 1 1 2 1 1 2 2 2 0 1 1 0 2 0 0 0 0 0 0 0 0 2 2 0 0 1 1 1 0 1 1 0 0 0 0 0 2 0 0 0 0 1 0 0 1 1 0 0 1 0 0 2 0 2 2 1 1 0 0 1 1 0 0 2 2 0 1 1 0 2 0 0 0 1 2 0 0 0 2 0 0 1 1 1 0 1 0 2 0 1 0 2 0 1 1 0 0 0 0 2 1 0 2 0 0 1 1 2 1 1 2 0 0 0 1 0 1 1 1 0 0 1 2 1 1 1 0 1 0 2 2 2 2 0 0 1 1 0 0 2 0 1 1 1 1 0 1 0 0 0 1 0 0 0 0 1 1 0 1 1 0 0 0 1 0 2 0 0 0 0 1 1 0 1 1 1 1 2 0 0 0 2 0 2 0 1 0 0 1 0 0 2 0 0 0 1 2 0 2 1 0 0 0 0 0 0 1 1 0 0 0 1 1 0 1
55 1 1 1 0 0 0 1 0 0 0 1 0 2 0 0 0 0 0 1 1 2 0 0 0 0 0 0 1 1 0 0 2 1 1 0 2 1 0 0 0 0 1 1 0 1 0 0 0 0 0 0 0 0 1 1 0 0 0 0 1 2 0 2 0 1 1 0 2 0 1 2 1 0 2 1 1 0 1 1 1 0 1 1 2 0 0 0 0 2 0 0 1 1 1 0 0 1 0 1 0 2 0 0 0 0 2 2 2 0 0 2 1 2 2 1 1 0 1 0 1 0 2 2 2 0 0 1 1 0 0 0 0 0 1 1 1 0 0 0 0 0 0 0 0 0 0 0 1 2 1 1 1 0 0 0 0 1 0 1 1 2 0 1 1 1 0 1 1 1 1 0 1 1 1 1 0 1 0 1 1 1 0 1 1 1 1 1 0 1 2 2 2 2 2 0 1 2 0 2 2 0 0 1 1 0 2 1 1 0 2 0 1 0 2 1 1 0 2 0 2 2 1 0 1 1 2 0 0 0 0 1 1 0 1 0 0 2 2 0 0 0 2 2 2 2 0 0 0 0 0 0 0 1 0 2 1 0 0 0 0 0 0 0 0 0 1 2 2 0 0 1 0 2 1 1 0 1 2 1 1 1 1 2 2 0 2 0 0 2 0 1 1 1 1 0 1 1 0 1 1 1 1 1 0 0 1 0 2 0 0 0 0 0 1 0 2 0 0 0 1 1 0 0 1 0 2 0 0 1 2 0 1 1 0 0 0 0 2 2 1 1 2 0 0 1 0 0 1 1 0 0 0 2 1 1 1 0 0 1 1 0 1 0 1 0 1 2 2 0 2 0 0 2 1 0 2 2 1 0 0 0 1 1 0 0 0 0 0 0 1 1 0 0 1 1 2 0 0 0 0 0 0 2 2 1 0 0 0 0 1 0 0 0 0 0 2 0 0 0 1 1 1 1 1 2 0 0 0 1 1 1 0 2 1 0 0 1 0 0 2 0 0 1 1 1 1 0 1 1 0 1 1 2 1 1 1 1 0 1 1 0 0 0 0 1 0 1 0 0 0 0 2 1 0 0 0 2 2 1 1 0 1 1 1 1 0 0 1 0 1 0 1 2 1 0 1 1 1 0 1 2 1 1 0 1 2 0 0 0 0 2 0 1 1 1 0 2 0 2 0 2 2 2 0 0 0 1 0 1 1 1 0 0 0 0 1 0 0 2 0 1 0 0 1 2 0 0 1 1 0 1 0 2 2 0 0 0 1 0 0 0 0 1 1 0 1 0 0 0 0 1 0 0 0 0 2 2 0 2 0 0 0 0 0 0 0 1 1 1 0 1 0 0 2 0 2 1 0 2 2 0 2 0 1 1 1 0 0 1 0 0 0 1 0 1 2 1 0 0 0 0 1 1 0 0 1 2 0 0 1 1 1 0 0 1 0 0 0 0 1 0 0 1 1 1 1 0 0 0 1 2 1 2 1 2 2 0 2 0 0 0 0 1 1 1 1 1 1 0 0 2 1 0 1 0 2 0 1 0 0 1 2 2 0 2 1 1 2 1 1 1 0 1 0 0 0 1 1 2 0 2 0 0 2 1 0 1 2 1 0 0 0 2 0 1 0 1 2 2 0 0 1 0 1 1 1 1 0 0 2 2 0 2 0 0 2 0 0 2 2 2 0 0 0 0 0 0 0 0 0 0 0 0 0 2 0 0 2 0 0 2 2 0 1 1 1 2 0 2 0 1 1 1 1 0 1 1 1 1 0 1 0 0 1 1 0 1 1 2 1 1 2 2 2 0 1 1 1 1 0 0 0 0 1 0 1 0 0 2 0 0 1 0 0 0 1 2 1 1 1 2 0 2 0 0 0 0 0 1 0 1 1 0 0 0 0 0 0 0 0 0 0 0 0 0 0 0 0 0 2 2 0 1 1 0 1 0 0 0 0 1 0 0 2 0 1 0 1 0 0 0 1 1 1 0 0 0 0 0 2 2 2 0 0 0 0 2 0 2 0 0 1 1 2 2 2 2 0 1 0 0 0 2 2 1 1 1 2 2 1 1 2 0 2 2 1 0 1 1 0 0 0 0 0 1 0 2 0 0 0 2 0 1 0 0 0 0 0 1 0 0 2 2 2 1 1 0 0 0 0 0 1 2 2 0 2 2 1 1 1 1 0 1 1 1 1 1 1 1 1 0 0 0 0 0 2 0 2 1 0 1 0 0 0 0 0 1 0 1 0 0 0 1 1 0 0 0 0 0 1 1
56 1 1 2 0 0 0 1 0 0 0 0 0 0 0 0 0 1 1 1 0 0 0 0 0 0 0 2 0 2 1 1 0 0 2 0 2 1 0 1 1 0 0 1 0 1 0 0 0 1 0 0 1 1 1 1 0 0 1 1 0 1 1 0 0 1 0 0 0 0 0 0 2 0 2 2 2 0 0 2 0 0 0 1 1 0 0 1 1 2 0 1 2 1 1 0 0 0 0 0 1 2 1 0 1 1 2 0 0 2 0 2 1 1 2 2 1 0 1 1 1 0 1 1 0 1 0 1 2 0 0 1 0 0 0 0 1 0 0 2 1 0 1 1 0 0 0 0 1 1 0 0 1 0 0 0 1 0 0 0 1 2 0 2 2 2 2 0 1 1 1 0 0 2 1 1 1 0 0 1 1 1 0 1 0 0 0 1 0 0 1 2 1 0 0 0 0 2 0 0 0 1 0 1 1 0 2 0 0 0 0 0 0 0 1 0 1 1 1 0 2 1 2 1 0 1 1 2 0 0 0 0 0 0 1 0 1 2 2 1 0 1 2 2 2 2 1 0 1 0 0 2 1 0 0 2 2 0 1 0 0 1 0 1 1 0 1 0 1 0 0 0 1 2 0 0 0 1 1 1 1 1 1 1 0 0 1 1 0 2 0 0 2 2 2 0 1 0 0 0 2 0 1 1 0 0 0 1 1 0 1 1 0 0 1 0 2 0 0 0 2 0 2 2 1 0 1 0 1 2 2 1 2 1 0 0 0 1 1 0 1 1 1 2 0 0 1 0 0 2 0 0 0 1 0 1 1 1 0 2 1 0 1 0 1 2 0 2 2 1 0 2 0 2 0 0 0 0 0 0 0 1 0 0 1 1 0 0 0 1 0 0 0 0 2 1 1 0 0 0 0 0 0 2 1 0 1 0 0 0 0 1 2 2 2 2 0 0 0 0 0 0 1 1 1 2 0 1 1 1 1 2 0 2 1 1 0 0 0 0 0 0 0 0 0 0 0 1 2 1 0 2 1 2 1 1 1 2 1 1 1 0 1 0 0 2 0 2 0 2 0 0 2 1 0 0 0 2 1 1 2 0 2 2 0 0 0 1 2 0 0 2 0 1 1 0 1 1 1 1 1 2 2 0 0 0 2 1 0 1 0 1 0 1 1 1 1 1 0 1 1 1 0 0 1 1 0 0 0 2 0 0 0 1 1 0 2 0 0 1 1 1 2 1 2 2 0 2 2 0 0 0 1 2 1 0 0 1 0 1 0 0 1 0 0 0 0 0 0 0 1 0 0 0 0 0 1 1 0 1 1 0 0 0 1 1 1 1 1 1 0 1 0 0 1 0 0 1 0 2 1 1 2 1 1 1 0 0 0 2 0 0 0 0 0 0 0 0 0 0 0 0 0 0 0 1 1 1 0 0 1 1 1 0 0 0 2 0 0 1 1 1 1 1 2 2 2 0 2 2 0 1 0 0 0 2 2 0 2 0 0 0 2 2 2 2 1 1 0 1 1 1 0 0 0 1 1 0 2 0 1 0 2 2 1 1 1 2 1 0 1 0 1 1 1 0 0 1 0 1 1 0 0 1 1 2 1 1 1 1 1 1 0 0 0 0 0 1 2 2 0 0 1 1 1 1 1 1 0 0 2 2 0 2 0 0 2 0 0 2 0 0 0 0 0 0 0 0 0 0 0 0 0 0 0 0 0 0 2 0 0 1 0 0 0 1 1 1 0 2 0 1 2 0 0 0 2 1 1 0 0 0 0 0 1 1 0 1 2 2 1 0 1 1 1 0 0 0 0 1 0 0 0 0 1 2 0 0 1 1 0 0 1 1 1 1 1 1 1 2 1 1 0 2 1 0 0 0 1 1 0 0 1 1 0 1 2 0 0 0 0 0 0 1 0 0 1 0 0 0 0 0 1 1 0 0 0 0 0 0 0 1 1 0 1 2 0 1 1 1 0 0 1 1 1 0 0 1 2 0 0 0 1 0 0 0 1 0 1 1 0 1 1 1 2 2 2 1 0 0 0 1 0 2 1 2 0 1 0 0 0 0 0 0 0 0 2 2 1 1 0 0 0 1 1 0 0 1 0 0 1 1 0 2 1 0 1 1 0 1 0 0 1 2 2 0 1 0 1 0 1 0 2 0 0 0 0 1 0 1 0 0 1 1 2 0 0 1 2 1 0 0 0 1 0 0 2 1 0 0 0 2 1 2 0 0 0 0 0 0 0 0 0 1 0 0 0 0 2 2 1 1
57 1 0 2 0 1 1 2 0 1 0 1 0 0 0 0 0 1 1 1 0 1 0 1 0 0 0 2 0 2 2 1 1 1 1 0 2 0 0 2 0 1 0 0 0 0 1 2 0 2 0 2 0 1 1 1 0 0 1 0 2 2 0 1 2 0 1 1 1 0 0 1 1 0 1 1 1 0 0 0 0 0 0 0 0 0 0 0 0 2 0 1 2 0 0 0 0 2 0 2 1 2 0 0 1 1 1 0 0 2 0 1 0 1 2 1 0 0 2 0 0 0 2 0 0 2 0 0 1 0 0 0 0 0 0 0 1 0 1 0 2 0 0 0 0 1 0 0 0 1 0 0 0 0 1 0 0 0 0 0 1 0 0 1 0 1 1 1 1 1 1 1 1 1 2 1 0 0 0 1 1 0 0 1 2 2 1 1 0 1 0 2 2 0 1 1 1 2 0 1 1 0 1 2 2 0 2 1 1 0 1 0 2 0 1 0 0 1 0 1 1 1 2 0 0 1 1 2 0 0 1 0 0 0 1 0 0 2 2 0 0 1 2 2 2 2 0 0 0 0 0 0 0 0 0 1 1 1 0 0 0 0 0 0 1 1 0 0 1 0 0 1 0 2 1 1 0 0 1 0 1 1 2 2 2 0 2 2 0 2 0 0 1 1 2 0 1 2 0 1 1 0 2 0 0 0 0 0 1 0 0 1 0 0 1 0 1 1 0 0 0 2 0 0 1 0 1 1 0 0 2 2 1 1 0 1 1 0 2 1 0 2 2 1 0 0 0 0 0 2 0 0 1 1 0 0 0 1 1 1 1 0 2 1 2 0 1 2 2 0 1 1 1 2 1 0 2 2 0 0 2 1 0 0 2 1 0 0 0 0 1 1 0 0 1 1 2 1 0 0 0 0 0 1 0 0 1 0 0 0 1 1 0 0 0 2 0 1 0 1 1 2 1 1 1 1 1 0 0 0 1 0 1 1 1 1 0 2 0 0 0 0 1 1 1 2 1 1 2 0 0 1 2 2 2 2 2 1 1 0 2 0 0 0 1 1 0 2 0 2 2 2 2 2 0 0 0 2 1 2 1 0 2 2 1 2 1 0 2 0 0 2 0 0 0 0 0 0 0 1 2 2 2 0 0 0 1 1 1 0 0 2 1 0 0 2 1 2 0 1 0 2 1 0 1 0 0 1 0 2 0 1 0 1 2 0 1 0 0 1 0 0 2 0 2 2 0 1 1 0 0 0 0 0 2 2 2 0 0 0 0 0 2 0 0 1 1 0 0 0 0 1 0 0 0 0 1 2 0 2 0 1 1 1 1 1 1 2 1 2 1 1 0 0 1 0 1 0 0 0 0 2 0 2 2 0 0 0 1 0 1 0 0 1 1 1 0 2 0 0 1 2 0 1 1 0 2 1 0 0 0 2 1 0 0 1 1 1 0 0 1 1 0 1 1 1 1 0 1 1 0 1 0 0 0 2 2 0 0 0 0 0 1 1 2 2 1 2 0 1 0 0 0 1 0 0 2 0 2 0 2 0 2 1 2 2 0 1 1 1 1 0 0 1 1 0 0 1 1 1 0 1 0 0 1 1 1 2 2 0 1 1 0 0 0 1 0 0 1 1 0 0 0 0 1 1 0 0 1 1 2 2 1 2 0 1 2 0 0 0 0 0 0 1 1 0 1 0 0 0 0 0 1 0 0 1 1 0 2 0 0 2 2 1 0 0 0 1 0 2 0 0 1 0 0 0 1 2 2 0 0 0 1 1 1 1 0 1 1 2 1 1 1 2 2 1 1 1 0 2 0 0 0 0 1 1 1 0 0 1 0 0 2 1 1 0 1 1 2 2 1 2 0 2 0 0 0 0 0 0 0 2 1 0 0 1 0 1 1 0 1 0 0 0 0 0 0 1 0 0 1 1 0 2 0 0 0 0 0 0 0 2 0 0 1 0 0 0 1 1 0 0 1 1 1 1 0 1 2 0 0 0 1 0 0 0 1 1 1 1 0 0 1 1 2 2 2 2 0 0 0 1 0 0 2 2 1 2 0 1 0 1 1 0 1 1 1 1 1 1 0 0 0 1 1 1 1 0 0 0 0 2 0 2 0 0 0 0 0 0 0 0 2 1 0 1 1 0 0 0 2 0 2 1 0 0 1 0 0 0 0 0 0 2 2 0 0 1 1 0 1 0 0 0 0 1 1 1 1 0 0 1 0 0 0 0 0 1 0 1 0 0 1 2 1 0 0 0 1 0 0 0
58 1 2 0 0 0 0 1 0 0 0 0 1 1 0 1 0 1 1 0 2 2 0 0 0 0 0 0 0 2 1 0 1 1 1 0 2 2 1 0 0 0 0 0 0 0 0 0 0 1 0 1 0 0 2 1 0 1 1 0 0 2 0 1 0 2 0 0 1 0 0 0 2 0 0 2 2 0 0 1 0 0 0 0 0 0 0 1 1 2 1 2 1 0 0 0 0 1 0 1 0 2 1 0 1 1 2 0 0 2 0 0 0 0 2 2 2 0 1 1 1 0 2 1 1 1 0 1 1 0 1 0 0 0 0 0 0 0 0 1 2 0 0 0 0 2 0 0 2 2 1 1 0 0 1 0 0 1 0 0 1 1 0 1 2 2 2 2 0 0 0 2 0 2 0 0 0 0 0 0 0 0 1 0 1 0 1 1 0 1 1 1 2 2 2 0 1 0 0 0 0 0 0 0 0 0 0 1 1 1 0 0 0 0 1 1 1 1 1 1 1 1 1 0 2 0 2 1 0 0 0 0 0 0 1 0 1 2 2 1 0 0 2 2 2 2 0 0 0 0 0 0 0 0 0 1 1 1 0 1 0 0 0 0 0 0 1 0 2 0 1 0 1 2 1 1 1 0 1 0 1 1 2 1 2 0 2 0 0 2 0 1 2 2 2 0 1 1 0 1 1 1 1 1 1 0 0 1 1 0 0 1 0 0 2 0 0 0 1 0 1 2 1 1 1 0 1 0 0 0 2 0 0 0 0 0 0 1 0 0 1 1 1 2 0 0 0 1 0 1 0 0 0 2 2 0 2 1 0 2 2 0 2 1 2 0 0 1 1 0 1 1 2 1 1 1 1 2 1 0 0 0 2 1 1 0 0 0 0 0 0 0 1 1 2 1 1 2 0 0 0 0 0 1 0 0 1 0 0 0 0 0 2 2 2 2 0 0 0 0 0 2 0 1 1 2 2 0 1 1 1 1 0 2 1 1 0 0 0 0 2 0 0 1 0 1 0 0 1 1 0 1 0 2 1 0 1 2 1 1 1 0 2 2 0 2 0 0 0 0 0 0 2 0 2 0 1 1 1 1 2 0 2 2 2 2 0 0 1 0 1 1 0 1 1 0 0 1 0 0 1 1 1 1 0 2 1 1 1 1 0 1 1 1 2 0 0 2 0 2 1 2 0 0 1 1 1 0 0 2 1 0 0 1 1 0 0 0 1 2 0 0 2 1 2 1 0 1 1 0 0 0 0 2 0 0 0 1 0 0 0 0 0 1 1 1 1 1 1 0 0 1 2 0 0 2 2 1 0 2 0 0 1 1 1 0 0 0 0 0 2 0 0 1 0 0 0 0 0 0 0 1 1 1 2 1 1 0 0 0 1 0 0 0 1 0 0 0 1 0 0 1 0 0 0 2 0 1 0 0 0 0 0 0 0 2 0 1 0 0 2 1 0 1 2 2 2 1 2 2 1 1 0 1 0 1 2 1 2 0 0 0 0 0 1 1 1 2 0 1 1 0 1 0 0 0 2 0 2 0 2 0 2 2 0 1 2 2 1 0 1 0 1 1 1 1 1 1 0 2 0 0 0 0 1 1 2 1 1 1 0 0 1 0 0 0 0 1 0 0 0 0 1 0 0 1 0 0 1 1 1 1 0 2 0 0 2 0 0 0 0 0 0 0 0 1 1 0 0 0 0 0 0 0 0 1 0 0 2 0 0 1 1 0 1 0 0 0 0 2 0 0 1 1 1 1 1 2 1 1 0 0 0 0 1 1 0 1 2 1 0 0 0 0 0 0 0 0 0 0 0 0 0 1 1 1 2 0 0 1 1 1 2 1 1 0 1 2 1 1 1 1 0 2 0 0 0 0 0 0 0 2 1 0 0 0 0 0 0 0 0 0 0 0 0 0 0 0 0 0 1 1 0 2 0 0 1 0 0 0 0 1 0 0 0 0 1 0 1 1 0 0 2 0 2 1 0 0 1 0 1 1 0 0 0 0 2 2 0 2 0 0 2 1 2 2 2 1 0 1 2 0 0 2 2 1 1 2 0 1 0 1 1 0 2 2 1 2 2 2 0 0 0 0 0 1 1 0 0 0 0 0 0 0 0 0 0 2 0 1 0 0 2 0 0 0 0 0 0 0 1 0 1 1 1 0 1 1 0 0 0 0 1 0 1 0 0 0 0 0 1 0 0 0 0 2 0 0 2 0 0 0 1 2 0 0 0 1 0 1 0 0 0 1 0 0 1 0 0 0 1 2
59 0 1 2 0 0 0 1 0 0 0 0 0 2 0 1 1 1 1 1 1 1 0 0 0 0 0 2 1 2 1 2 1 2 2 0 2 1 0 0 2 0 0 0 0 0 1 1 1 2 0 2 1 2 0 0 0 1 0 2 0 1 0 1 1 0 1 0 2 0 0 2 2 0 2 2 2 0 0 2 0 0 0 1 1 0 0 0 0 2 0 0 2 1 1 0 0 1 0 0 2 2 1 0 0 0 2 0 0 2 0 0 0 0 0 0 0 1 1 1 1 1 1 2 1 0 0 1 1 0 0 0 0 0 0 0 0 0 0 1 2 0 0 0 0 1 0 0 1 1 0 0 0 0 0 0 0 0 0 1 1 1 0 1 1 2 0 1 0 1 1 1 1 1 1 1 0 0 0 0 1 0 0 0 0 0 0 0 0 1 0 1 1 0 1 0 1 2 0 1 1 0 0 0 0 0 1 0 0 0 0 0 2 0 1 1 0 0 0 0 2 1 2 0 0 1 1 1 0 0 0 0 0 0 1 0 1 2 2 0 0 0 1 1 2 2 1 0 0 0 0 1 0 0 0 2 1 0 0 0 0 0 0 1 2 0 0 1 2 0 1 1 0 2 0 0 1 2 2 2 0 2 1 0 2 1 1 0 0 2 0 0 0 0 0 0 0 0 0 1 1 0 0 2 0 0 0 1 0 1 0 2 0 0 1 1 2 1 0 0 0 2 1 0 1 0 2 0 1 0 1 1 0 0 0 1 0 1 0 1 1 1 2 2 0 0 1 2 2 2 2 2 1 2 0 2 2 0 1 1 1 0 2 0 2 1 0 0 0 0 0 2 0 2 0 0 0 2 0 0 0 0 1 1 2 1 0 0 0 0 0 0 1 0 2 1 1 0 0 1 0 1 0 1 0 0 1 0 0 0 1 1 0 0 0 1 1 0 0 0 1 1 0 2 0 1 1 0 0 0 1 0 0 2 1 1 1 0 0 0 2 0 0 0 1 2 1 1 2 1 0 1 0 2 0 0 0 2 1 2 0 0 1 0 1 1 1 2 0 1 2 1 2 1 2 2 0 2 2 0 1 0 2 2 1 2 1 1 2 1 0 0 0 0 1 0 1 2 2 0 0 2 2 1 0 1 1 1 1 0 0 2 0 1 1 0 0 2 0 2 1 2 1 1 0 1 1 1 0 2 1 1 0 0 0 0 2 0 0 2 2 2 1 0 2 1 0 1 1 0 1 1 0 1 1 1 1 0 0 0 0 0 1 0 0 1 1 1 1 0 0 0 1 0 0 1 1 1 0 2 0 0 0 1 0 0 0 0 0 0 1 0 0 0 1 0 0 0 0 1 1 1 1 1 1 1 1 0 1 1 1 0 0 1 1 1 1 1 0 0 0 0 0 0 0 1 1 1 0 0 1 2 1 0 0 1 1 1 1 0 1 0 0 1 1 1 0 0 1 1 0 1 0 0 0 1 2 1 1 0 0 0 2 0 1 1 0 2 0 0 0 1 0 1 0 0 2 0 2 0 1 0 2 2 0 1 2 0 1 1 0 0 0 0 0 0 0 0 0 0 0 0 0 0 1 2 0 2 2 0 1 1 0 0 0 2 0 2 0 1 0 0 0 0 2 2 0 1 1 1 1 1 0 1 0 1 1 0 0 2 1 1 1 0 1 0 1 1 0 0 0 0 0 0 0 0 0 0 0 0 0 0 2 0 2 0 0 2 0 2 0 0 1 1 1 0 1 0 0 1 0 0 0 0 0 1 1 2 0 2 0 2 1 2 2 1 0 0 0 0 0 0 0 0 1 0 0 0 0 2 0 0 1 1 1 0 1 2 2 2 1 2 0 1 0 0 0 0 0 0 0 2 0 0 0 0 0 0 0 0 0 0 0 0 0 0 0 0 0 0 2 2 0 1 1 0 1 0 0 0 1 0 0 0 0 1 0 0 0 2 0 0 0 2 2 1 0 0 1 1 1 1 2 0 0 1 0 0 0 0 0 0 0 1 1 1 1 2 0 0 0 1 1 0 1 1 0 1 0 2 1 1 0 0 0 0 1 1 2 1 0 1 0 1 1 2 2 1 1 1 0 1 0 0 0 0 0 1 0 0 0 0 1 0 0 0 1 0 0 0 1 0 2 1 0 0 1 1 0 1 1 1 1 1 1 1 1 0 1 1 0 0 0 0 1 0 2 0 2 0 0 0 2 2 0 0 0 1 1 1 0 0 0 1 0 0 0 0 0 1 0 2
60 0 1 1 0 0 0 0 0 1 0 0 1 1 0 1 0 1 1 2 0 1 1 0 0 0 0 2 0 2 1 1 1 0 1 1 2 1 1 0 1 0 0 0 0 0 0 0 0 1 0 0 0 0 2 2 0 0 1 0 1 2 0 0 1 0 1 0 1 0 0 0 2 0 2 2 1 0 0 0 0 0 0 1 1 0 0 1 0 1 0 0 2 1 1 0 0 0 1 0 2 1 1 0 0 0 2 2 1 1 0 1 0 1 1 0 0 0 0 2 2 0 2 1 1 1 0 1 2 0 0 0 0 0 0 0 0 0 0 0 0 0 0 0 0 2 1 0 1 2 0 0 0 0 0 0 1 0 0 0 1 0 0 1 1 2 1 0 1 1 1 2 0 2 2 1 0 0 0 0 0 0 0 1 1 1 1 0 0 0 0 0 1 1 1 1 1 1 0 0 0 0 0 2 2 0 1 1 0 0 2 0 1 0 1 2 0 0 0 0 2 1 1 0 1 0 1 2 0 1 1 0 1 1 1 1 0 2 2 1 0 0 1 1 1 1 0 0 1 1 1 0 0 0 0 0 0 0 1 1 1 2 0 0 1 0 0 1 1 0 0 1 0 2 0 0 0 1 1 1 1 1 1 2 1 0 1 1 0 2 0 0 1 1 2 0 1 0 0 0 1 0 2 0 1 1 0 0 1 0 1 0 0 0 2 0 2 1 1 0 2 1 2 1 0 0 0 0 2 0 2 1 2 0 0 0 1 1 2 1 1 1 2 2 0 0 1 0 0 0 0 0 0 2 2 0 1 0 0 1 0 0 2 0 2 1 0 2 2 1 0 2 1 2 1 0 2 2 0 0 0 1 0 0 0 1 0 0 0 1 0 1 1 0 2 1 1 1 1 1 1 1 0 2 2 1 0 2 0 0 1 0 1 1 1 2 0 0 0 0 0 1 1 1 1 2 2 0 0 0 0 1 0 1 1 1 1 0 0 1 1 0 0 0 0 1 0 0 1 0 0 1 1 2 1 1 1 1 1 1 2 0 1 1 0 0 0 0 0 0 0 0 1 1 0 0 1 1 1 0 1 1 1 1 1 2 0 0 2 0 0 2 1 1 0 0 0 1 1 1 1 2 0 1 1 1 2 2 1 0 0 2 1 0 0 2 0 2 0 1 1 2 0 0 0 1 1 1 0 2 1 0 0 1 1 1 2 0 0 0 0 0 2 1 1 1 0 2 2 0 1 1 1 1 2 1 1 0 0 0 0 0 0 0 0 1 1 1 1 1 0 0 0 0 0 0 1 1 0 1 1 0 0 0 0 0 0 1 1 1 0 0 0 1 1 0 1 0 1 0 1 2 1 1 1 1 1 0 0 1 0 0 0 0 1 0 0 0 0 0 1 0 0 0 0 0 2 2 0 0 0 0 0 0 0 0 1 0 0 0 1 0 1 1 2 2 2 0 1 1 1 1 0 0 0 2 2 0 1 0 0 0 0 1 1 1 0 1 0 0 0 1 0 1 0 0 2 0 2 0 0 0 2 2 0 1 2 1 2 0 2 0 0 2 1 0 0 1 1 1 1 0 0 0 1 2 0 2 2 1 1 0 0 0 0 1 0 2 2 2 0 0 0 0 1 2 0 0 1 1 2 2 0 2 0 0 1 0 0 1 0 0 0 0 0 1 1 1 0 0 0 0 0 0 0 1 1 0 1 0 0 1 2 0 2 0 0 1 0 2 0 0 2 0 0 1 1 0 0 1 0 1 0 0 1 1 0 2 1 2 0 1 1 1 0 0 0 1 0 2 0 0 0 0 0 1 1 1 0 2 0 0 1 0 0 0 1 2 2 2 2 2 0 2 0 1 0 0 1 0 0 1 1 0 0 1 1 0 0 0 0 0 1 1 0 0 1 0 0 0 2 2 0 2 0 0 0 0 0 0 0 1 0 0 0 2 1 0 2 1 0 0 1 1 0 0 0 2 1 2 2 2 1 0 0 0 1 2 0 0 2 0 1 0 0 0 0 2 0 0 0 1 0 1 2 1 1 1 1 1 0 0 1 0 2 2 0 1 1 0 0 1 0 1 1 1 1 1 0 1 1 1 0 1 1 0 1 0 2 1 0 0 0 0 0 0 2 2 0 0 0 0 1 0 0 0 1 2 0 1 0 0 1 0 1 1 1 0 1 1 2 0 1 0 0 1 1 0 2 0 0 0 1 1 0 1 1 0 0 0 0 0 0 2 1 0 0 1 2 1 0 0
61 1 2 0 0 0 0 0 0 1 0 0 0 1 0 1 0 2 0 0 2 2 1 0 0 0 0 2 1 2 2 0 0 1 2 2 2 1 0 0 2 0 0 1 0 1 0 0 0 0 0 0 0 0 2 1 0 0 1 0 1 2 0 0 1 0 1 2 1 0 0 1 2 0 1 2 2 0 2 0 0 0 0 1 1 1 0 0 0 1 0 0 1 0 0 0 0 0 0 0 1 2 0 0 1 1 2 0 1 1 0 1 0 2 2 0 0 1 1 1 1 1 2 0 0 2 0 1 2 0 0 1 1 0 0 0 1 0 1 2 2 0 0 0 0 1 1 0 2 2 0 1 0 0 1 0 0 1 0 0 1 0 0 2 0 1 0 1 1 1 1 0 0 2 1 1 0 1 0 0 0 0 0 0 1 1 0 1 0 0 0 1 1 0 0 0 0 1 0 0 0 0 1 2 2 0 2 1 2 0 0 0 1 0 2 0 0 0 2 1 1 0 2 0 0 0 0 1 1 1 0 1 1 1 1 1 2 2 2 0 0 0 1 1 2 2 1 0 0 0 0 1 1 1 0 2 1 0 1 0 0 1 0 1 1 0 0 0 2 1 0 2 0 2 1 1 0 0 2 0 0 1 2 2 2 0 2 0 0 2 0 2 2 2 2 0 1 0 0 1 0 0 2 0 1 0 2 0 1 0 0 2 0 0 2 1 2 0 0 0 1 2 0 0 2 0 1 0 1 1 2 1 0 0 0 0 0 2 0 0 1 0 2 2 0 0 0 1 1 1 1 1 0 1 1 0 1 1 0 1 1 0 1 0 1 0 0 2 2 0 1 1 0 2 1 0 2 1 0 0 0 0 0 0 0 0 0 0 0 0 0 0 2 1 2 2 2 0 0 0 0 0 0 2 2 0 0 2 0 0 1 0 0 0 0 0 2 0 0 0 0 0 0 1 0 2 0 1 2 0 2 0 0 2 1 1 0 0 0 0 0 0 0 0 2 1 1 0 1 2 0 1 0 1 1 0 1 0 0 0 2 0 1 1 0 2 0 0 0 0 0 0 2 0 2 1 2 0 2 0 2 1 1 1 1 1 0 0 1 0 1 1 1 1 0 0 0 1 0 0 1 1 1 1 0 2 2 1 1 1 0 1 1 0 0 1 0 2 0 0 0 2 1 1 0 1 1 0 1 2 1 0 0 1 1 0 0 1 0 0 0 2 1 0 2 2 0 1 2 0 0 0 0 2 1 0 0 0 0 1 1 0 1 0 0 0 2 2 2 0 0 0 0 0 1 0 1 2 0 2 0 0 0 1 1 1 1 0 0 0 0 0 1 0 2 0 1 1 0 1 1 1 0 2 2 0 0 0 0 1 1 0 0 1 0 1 0 2 1 0 1 1 1 1 0 0 1 1 0 0 0 1 0 0 0 0 0 2 0 0 1 0 0 0 2 1 1 0 1 1 0 1 1 1 1 2 1 0 2 0 0 0 2 2 2 1 2 2 0 1 0 0 1 0 0 0 1 0 2 0 1 0 2 1 0 2 0 1 2 1 1 0 1 2 1 0 0 2 1 2 0 2 0 1 0 2 2 1 2 0 1 2 0 0 0 0 0 1 0 0 0 1 1 1 0 1 1 0 0 0 1 0 0 2 0 0 2 0 1 2 0 0 0 0 0 0 0 0 0 0 0 0 0 0 0 1 0 0 2 1 0 1 1 0 0 0 0 1 0 1 1 0 1 0 0 1 0 2 2 0 1 0 0 0 0 2 0 2 1 2 0 1 1 2 2 1 1 1 0 1 0 0 0 0 0 0 2 1 0 1 0 0 2 1 1 0 0 2 0 1 1 1 0 2 0 0 0 0 1 1 0 0 0 1 1 0 0 1 1 0 1 0 0 0 0 0 0 0 0 0 2 2 0 2 0 0 0 1 0 0 2 2 0 0 0 0 2 0 0 2 0 0 0 2 1 1 0 2 2 2 2 2 1 0 0 1 1 1 0 2 0 0 1 1 0 0 0 2 0 0 0 1 0 2 1 1 1 1 0 1 0 0 1 0 2 1 1 0 1 1 0 0 0 2 0 2 1 0 1 0 0 0 0 1 0 0 0 1 0 0 1 1 1 0 0 0 1 1 1 1 0 0 2 0 0 0 0 2 0 1 0 0 1 0 1 0 0 0 2 1 1 0 0 0 0 1 1 2 0 0 0 2 0 1 0 0 0 0 0 0 0 0 0 2 0 0 0 0 0 0 1 1
62 1 2 0 0 0 0 0 0 2 0 0 1 1 0 1 0 1 1 0 1 1 0 1 0 0 0 2 0 2 2 2 0 0 2 1 2 1 0 1 0 0 0 0 0 0 1 0 0 2 0 2 0 0 2 2 0 1 1 1 0 1 0 1 0 1 0 1 0 0 0 0 2 0 1 2 2 0 1 1 1 0 0 1 1 0 0 1 1 2 0 1 1 0 1 0 0 1 1 0 1 2 1 0 0 0 2 0 1 1 0 1 1 2 2 1 1 1 1 1 1 1 2 1 1 1 0 1 1 0 0 0 0 0 0 0 1 0 0 1 2 0 1 0 0 1 0 0 0 0 0 0 1 1 0 0 0 1 0 0 0 2 1 1 0 1 1 0 1 1 1 1 0 2 1 1 1 0 0 1 1 1 0 1 2 2 1 1 0 2 1 2 2 2 2 0 1 2 0 0 0 1 0 2 2 0 2 1 1 1 1 0 1 0 2 1 1 0 1 1 1 0 2 0 0 2 2 1 0 0 0 0 1 1 1 0 1 2 2 0 0 0 2 2 2 2 0 0 1 1 1 0 0 0 1 1 0 0 1 0 0 1 0 1 1 0 0 0 2 2 0 1 0 2 0 0 2 0 2 0 2 0 2 2 2 0 2 0 0 2 0 2 0 1 0 0 0 0 0 0 1 0 2 0 2 1 1 0 0 0 0 1 0 0 1 0 2 1 0 0 1 1 2 2 1 0 0 0 2 1 2 0 0 0 0 0 0 2 0 1 0 0 2 2 0 0 0 0 2 0 0 0 0 1 1 0 1 1 0 2 2 0 2 1 2 1 0 2 2 1 0 2 0 2 0 0 1 1 0 0 1 1 1 1 0 0 0 0 0 1 0 0 0 0 0 0 0 1 0 0 0 0 1 1 0 0 1 0 0 0 0 0 0 0 0 2 0 0 0 0 0 1 0 1 1 2 0 1 1 1 1 2 0 1 1 0 0 0 0 0 0 0 0 0 2 2 0 0 1 2 0 1 0 1 2 0 2 1 1 2 0 0 1 1 0 1 0 1 0 1 1 0 2 1 0 0 0 2 1 1 1 1 1 1 0 2 1 0 2 0 0 2 1 2 0 0 0 1 1 0 1 2 1 1 0 1 2 1 0 1 0 1 1 1 1 1 0 2 0 1 1 2 2 2 0 0 0 0 1 2 1 0 0 2 2 0 1 0 0 2 0 1 1 1 1 2 0 0 0 0 0 1 1 1 1 1 1 0 1 0 0 0 1 0 0 1 1 1 1 1 1 1 0 0 0 0 1 1 0 1 1 0 1 2 0 0 0 0 0 0 1 1 1 0 0 0 0 1 0 0 0 2 1 2 1 0 1 0 0 1 0 0 0 0 1 0 0 1 0 0 0 1 0 1 0 0 0 1 0 0 0 1 0 0 0 0 1 1 0 1 1 2 0 1 1 0 0 0 1 1 0 1 0 1 0 1 1 0 1 0 0 0 1 0 1 1 1 2 0 1 1 0 1 0 1 0 1 0 2 0 1 0 2 2 0 1 2 1 0 1 2 0 0 0 0 0 0 2 1 1 0 1 0 0 2 1 1 2 2 1 0 1 0 0 0 0 0 1 1 1 0 0 0 0 2 1 1 1 0 0 1 1 0 2 0 0 1 0 0 2 2 2 0 1 1 0 1 0 0 0 0 0 0 0 0 1 0 0 2 0 0 1 2 0 0 1 2 2 0 2 0 0 2 0 0 1 1 0 0 1 0 1 0 0 0 1 0 2 0 2 0 2 1 1 0 0 0 1 0 1 0 0 0 0 0 2 0 0 0 2 0 0 0 0 0 0 1 2 2 2 2 2 0 1 0 0 0 0 1 0 0 2 0 0 0 1 1 0 0 0 1 0 0 1 0 0 1 0 0 0 2 2 0 1 1 0 1 0 0 0 0 0 1 0 1 2 0 0 1 1 0 0 1 1 2 0 0 1 2 2 2 2 2 0 0 0 1 1 1 2 0 0 1 1 0 0 0 2 0 0 0 2 0 2 2 2 1 1 1 1 1 1 0 1 0 0 1 1 2 1 1 0 0 1 0 2 0 1 0 0 1 1 0 2 0 0 0 1 0 0 0 0 1 1 0 0 2 0 1 0 1 0 2 0 0 0 0 2 0 1 0 1 1 0 1 0 0 1 1 1 0 0 0 1 0 1 1 2 0 0 0 2 0 0 0 0 0 0 0 0 0 0 0 0 0 0 0 0 1 0 0 2
63 0 1 2 0 0 0 1 0 2 0 0 0 2 0 0 0 1 1 1 1 1 0 0 0 0 0 1 0 2 1 1 0 1 1 1 1 0 0 2 1 1 0 0 0 0 0 0 0 0 1 2 1 1 1 1 0 0 2 1 1 1 1 1 0 0 0 1 2 0 0 1 2 0 1 2 2 0 1 0 1 0 0 1 1 0 0 0 0 2 0 1 0 0 1 0 1 2 1 1 0 2 1 1 0 0 2 0 1 1 0 1 0 2 2 0 0 0 0 2 2 0 2 1 1 0 0 2 2 0 0 2 0 0 0 0 0 0 0 1 0 0 0 0 0 2 0 0 0 0 0 0 1 1 1 1 0 1 0 0 0 1 0 1 0 2 2 0 0 2 2 0 0 2 0 1 0 0 0 0 0 0 1 1 2 1 2 0 0 2 1 2 2 2 2 0 0 2 0 0 0 1 0 1 1 0 1 1 0 0 1 0 1 0 0 0 1 0 2 1 1 1 1 0 0 1 1 1 0 0 0 0 0 0 2 0 0 2 2 0 0 0 2 0 0 0 0 0 0 0 0 1 2 0 1 1 0 0 1 1 1 2 0 0 0 0 1 1 2 1 0 0 1 1 2 2 0 0 2 0 0 1 0 1 1 1 1 0 0 1 1 0 1 2 2 0 1 0 0 0 0 0 0 2 0 0 0 0 1 0 0 0 0 1 2 0 1 2 1 0 1 2 2 2 0 0 0 0 1 1 2 1 0 0 0 0 0 1 1 1 1 1 1 1 0 1 0 0 2 2 0 0 0 1 0 1 0 0 0 1 1 0 1 2 1 1 0 0 0 0 0 2 1 1 0 2 1 1 1 0 1 1 1 1 2 1 0 0 0 0 0 0 0 1 2 1 1 0 0 0 0 0 0 2 0 0 2 1 0 0 0 0 0 0 0 2 0 0 0 0 0 0 0 0 0 1 0 0 1 0 0 1 0 1 1 1 0 0 0 0 1 0 0 0 2 1 1 0 1 1 0 1 0 2 0 0 0 2 2 2 1 1 0 0 0 2 0 2 0 0 0 0 2 0 1 0 1 0 2 0 1 0 0 0 0 1 0 1 2 0 0 2 0 0 0 0 0 1 1 1 1 1 1 1 0 1 2 1 1 0 1 1 0 1 1 0 0 1 0 1 1 1 0 0 0 1 0 1 1 2 0 1 0 1 1 0 2 0 0 2 1 2 2 0 1 1 0 1 1 0 1 1 0 1 1 1 1 1 0 1 1 0 0 1 1 0 1 0 0 0 0 2 1 0 1 1 2 2 0 2 0 0 0 1 0 0 0 2 1 2 0 2 1 0 2 0 1 0 0 1 1 1 0 1 2 0 0 1 0 2 1 0 0 1 0 1 1 1 1 1 1 2 0 1 0 0 0 1 0 0 0 0 0 0 0 0 1 0 0 1 1 0 0 0 2 1 1 0 1 1 1 1 0 0 0 1 2 0 2 0 0 0 0 1 1 1 0 2 1 0 0 2 1 0 1 0 2 0 2 0 1 0 1 1 0 1 0 1 2 1 1 1 1 2 1 0 0 2 1 2 1 1 0 0 2 1 0 1 2 0 0 0 0 1 1 1 0 1 0 0 0 1 0 0 1 2 0 0 0 0 1 1 0 2 0 0 2 0 0 2 0 0 0 0 0 1 1 0 0 0 0 0 0 0 0 1 0 0 2 0 0 2 2 0 0 1 0 2 0 2 0 0 2 0 0 0 1 1 1 1 0 1 0 0 0 1 1 2 1 2 0 2 1 2 1 1 0 0 0 1 0 0 1 1 1 0 1 0 0 2 0 0 2 1 1 0 1 2 1 1 1 2 0 2 0 0 0 0 0 0 0 2 2 0 0 0 0 2 2 0 2 0 1 2 0 0 2 0 0 0 2 2 0 2 0 0 0 0 0 0 1 1 0 0 0 0 0 0 1 1 0 0 1 0 2 0 0 1 1 1 2 2 1 0 0 0 1 2 0 0 2 0 0 2 2 2 2 2 0 1 0 0 1 2 2 0 1 1 0 1 0 2 1 0 1 1 1 2 2 2 0 0 0 1 1 1 2 0 0 0 1 0 0 1 0 0 0 1 0 0 0 0 0 1 0 0 0 1 1 0 0 0 1 1 1 0 1 2 0 2 0 0 1 0 1 0 0 0 0 0 1 0 0 0 0 1 1 0 2 0 0 0 1 2 0 0 0 1 0 1 0 0 1 1 1 1 0 1 1 0 0 0
64 0 1 0 0 0 0 0 0 2 0 0 0 0 0 0 0 0 0 2 0 2 0 0 0 0 0 1 1 2 0 1 0 0 0 0 1 1 1 0 1 0 1 1 0 0 1 0 0 1 0 1 0 0 1 2 0 0 1 1 0 2 0 2 1 0 0 0 2 1 0 0 2 0 2 2 1 0 2 0 2 0 0 0 0 1 0 1 1 2 1 1 1 0 1 0 0 2 0 2 0 2 0 0 1 1 2 2 2 0 0 2 0 2 2 0 0 0 0 1 2 0 1 2 0 1 0 1 1 0 1 0 0 0 0 0 1 0 0 0 0 0 0 0 0 2 0 0 1 1 0 0 0 0 1 0 0 0 0 1 0 0 0 1 2 2 2 0 0 2 1 0 0 2 1 0 0 0 0 0 0 1 0 1 1 1 1 0 0 2 2 2 1 1 1 1 1 0 1 0 0 1 0 2 2 0 1 1 1 1 1 0 1 0 2 1 1 0 2 1 2 1 1 0 0 0 0 0 0 0 0 0 0 0 2 0 0 2 2 0 0 0 2 1 1 1 0 0 0 0 0 0 1 0 0 2 1 0 0 0 0 0 0 0 1 0 0 1 2 1 0 1 0 1 0 0 0 2 2 2 0 2 1 1 2 1 1 1 0 2 0 2 0 2 1 1 0 1 0 0 0 0 2 0 0 0 2 0 0 0 1 0 0 0 1 0 2 2 1 1 1 1 0 1 0 0 0 1 0 1 2 1 0 0 0 0 0 2 0 0 0 0 2 2 1 0 1 1 0 0 0 0 1 2 0 2 2 1 0 2 2 0 2 1 2 0 0 2 2 0 1 1 0 2 1 1 2 0 0 0 0 0 1 1 1 2 0 0 0 0 0 0 0 0 1 0 1 0 0 0 0 0 0 2 2 0 0 1 0 0 0 0 0 0 0 2 0 0 0 0 0 0 0 2 1 1 1 0 0 0 0 0 0 0 1 0 1 1 1 2 1 0 0 0 1 1 1 0 1 1 0 1 0 2 0 0 0 2 1 1 1 0 0 0 0 0 0 0 0 0 0 1 1 2 0 0 0 2 1 0 0 0 0 0 0 2 0 0 1 0 1 1 1 0 1 0 0 0 0 0 2 2 1 1 0 1 1 1 0 1 0 0 1 2 2 0 0 2 0 0 0 2 1 0 0 1 0 0 0 1 1 0 0 0 0 0 2 0 1 2 0 1 1 1 1 1 0 0 0 0 0 0 0 2 1 0 0 0 0 1 1 0 1 1 1 0 2 1 1 1 0 0 0 0 0 0 1 2 0 2 0 0 0 0 2 1 1 1 1 1 1 0 0 0 1 0 1 0 0 0 0 2 2 2 0 0 2 0 0 1 1 0 0 0 2 0 0 1 1 1 1 2 0 0 0 1 0 1 0 0 0 2 0 0 0 0 1 1 0 1 0 0 0 1 2 1 1 0 2 2 1 2 1 1 1 2 1 0 1 0 0 0 0 0 0 0 1 2 1 0 0 2 0 0 2 0 2 0 1 0 1 0 1 0 0 1 0 2 1 0 1 0 0 0 0 0 0 2 2 2 0 2 0 0 1 2 0 2 2 0 1 1 0 0 0 0 0 2 1 0 0 1 1 0 0 0 0 0 0 0 1 1 0 2 0 1 1 0 0 0 0 0 0 0 0 2 2 0 0 0 0 0 0 0 0 1 0 0 1 1 1 1 1 0 1 0 1 2 0 2 0 0 2 2 2 0 1 1 1 0 1 1 0 0 1 0 1 2 2 2 0 0 1 1 0 0 0 1 1 2 0 0 0 0 1 1 1 1 0 1 0 1 1 0 0 0 1 2 0 0 0 0 0 1 0 0 0 0 0 1 0 1 1 1 1 1 0 0 1 0 1 1 1 1 0 0 1 0 0 0 2 2 0 2 0 0 0 1 0 0 0 2 0 0 0 0 0 0 2 1 0 0 1 1 2 1 0 0 2 2 2 2 2 0 0 0 0 1 0 2 0 0 1 2 2 2 2 0 0 1 0 1 0 1 2 2 0 2 0 1 0 0 0 0 0 0 2 0 1 0 0 1 1 2 1 1 2 1 0 0 0 1 2 2 2 0 2 2 0 0 0 0 0 0 0 1 2 1 1 0 2 0 2 0 0 0 0 1 0 0 0 1 1 1 1 0 0 0 0 0 1 0 0 0 1 0 2 2 0 0 0 2 1 2 1 2 2 0 0 0 0 0 0 2 1 0 0 1 2 0 0 0
65 0 1 2 0 0 0 0 0 0 0 1 0 1 0 0 0 0 0 0 2 2 0 0 0 1 1 1 1 1 1 0 0 0 0 0 1 2 0 1 1 0 1 1 0 2 1 0 1 1 1 1 0 1 1 2 0 0 2 0 1 1 0 1 0 1 0 0 1 0 1 2 2 0 1 2 2 0 0 1 0 0 0 2 2 0 0 1 1 2 1 2 1 0 0 0 0 0 0 0 2 2 2 0 0 0 2 0 1 1 0 1 2 2 2 2 2 0 0 0 2 0 2 0 0 1 0 0 0 0 1 0 1 0 0 0 0 0 1 0 1 0 0 1 0 0 0 0 0 2 0 0 0 0 0 0 1 0 0 0 1 0 0 2 1 2 1 0 1 1 1 1 0 2 2 1 1 1 0 1 1 1 0 0 0 0 0 1 0 1 1 2 2 0 2 0 2 1 0 1 1 0 1 1 1 0 1 0 2 0 0 0 0 1 1 1 1 0 0 0 2 2 1 0 0 1 2 1 0 0 0 0 0 0 2 0 0 2 2 0 0 0 1 1 1 1 0 0 0 0 0 1 0 0 1 2 2 0 1 0 0 1 0 0 1 0 0 1 2 0 0 0 0 2 0 0 1 0 2 0 0 1 2 1 1 0 2 1 0 1 1 0 0 2 0 1 0 1 1 0 1 0 1 1 0 0 0 1 0 0 0 1 0 0 1 1 1 0 0 0 0 2 2 2 1 0 1 0 1 0 1 1 0 0 0 1 1 1 1 1 2 1 2 2 0 0 0 0 1 0 0 0 0 1 1 0 1 0 0 1 1 0 1 1 1 0 0 2 2 0 1 1 1 2 2 0 0 1 0 0 0 0 0 1 1 1 0 0 0 2 1 1 1 0 2 1 1 0 2 2 2 2 0 2 1 0 1 0 0 0 0 1 0 0 0 2 0 0 0 0 0 0 0 1 1 2 1 1 2 0 1 0 0 0 1 0 0 2 0 0 2 0 0 0 0 2 1 1 1 1 1 0 0 1 1 0 1 2 2 0 2 0 0 0 0 0 0 1 0 0 1 0 0 2 1 1 0 2 1 2 1 0 1 1 0 2 0 0 1 0 0 1 1 0 1 0 1 2 2 0 0 1 1 1 0 1 1 0 1 0 1 1 0 2 2 0 0 2 0 2 1 2 1 1 0 0 0 0 1 1 1 0 0 0 0 0 2 0 1 2 0 0 1 1 1 2 0 1 1 0 0 0 1 1 1 1 2 0 0 0 0 0 0 0 0 0 0 0 0 0 1 0 0 0 1 0 1 1 0 2 0 0 0 1 0 1 1 1 1 1 0 0 0 0 0 0 0 0 0 0 0 2 2 1 0 1 1 0 0 2 0 0 0 0 1 0 0 2 0 0 0 1 1 1 0 0 1 2 0 0 0 1 1 1 1 0 1 0 2 0 2 0 1 2 2 1 1 0 0 0 0 2 0 1 0 2 0 0 2 0 0 0 0 1 1 1 1 2 0 0 0 0 0 2 0 0 2 0 2 0 1 0 1 1 0 1 1 1 1 2 2 0 0 2 1 0 0 2 0 2 0 1 0 0 2 1 2 1 1 1 0 0 0 1 0 0 0 2 0 0 0 0 1 0 2 0 0 0 0 0 2 2 0 2 0 0 0 0 0 1 0 0 0 1 1 0 1 1 0 0 0 0 0 0 0 1 0 0 1 1 1 1 1 0 0 0 1 2 0 2 0 0 1 0 0 1 2 1 2 0 0 0 0 0 0 2 0 2 0 2 0 2 2 2 1 0 1 1 0 1 0 0 0 0 1 1 1 0 0 2 0 0 2 1 1 0 1 2 0 0 0 0 0 2 0 0 0 0 2 0 1 1 0 0 0 0 0 0 0 0 0 0 1 1 0 0 1 0 0 0 2 2 0 1 1 0 1 0 0 0 0 1 0 0 0 0 0 1 1 2 0 0 1 1 2 0 0 0 2 1 1 1 2 0 0 0 0 2 1 1 0 0 0 1 2 2 2 2 0 0 0 1 1 0 2 0 0 1 0 0 0 0 0 0 1 1 2 1 1 0 1 0 0 1 0 2 0 1 0 0 0 1 0 1 0 0 0 1 0 0 0 0 2 1 0 1 2 1 1 0 2 0 2 0 0 0 0 0 0 0 1 1 2 0 2 2 2 0 1 0 0 0 0 1 0 0 2 1 1 1 0 2 1 2 0 2 1 0 0 0 1 0 0 2 0 0 0 1 2 1 1 2
66 1 1 1 0 1 1 1 0 1 1 1 1 1 1 0 1 2 0 0 2 2 0 0 0 0 0 1 2 1 1 1 2 1 0 0 1 1 0 0 2 0 0 0 0 0 1 0 0 0 0 0 1 1 1 1 0 0 1 1 0 1 0 1 0 1 0 0 0 0 0 0 2 0 0 2 2 0 0 0 0 0 0 1 2 0 0 1 1 2 1 1 0 0 0 0 0 0 0 0 2 2 1 0 0 0 2 0 2 0 0 2 1 2 2 0 0 0 0 2 2 0 0 2 0 0 0 1 1 0 0 0 0 0 0 0 0 0 0 1 0 0 0 0 0 1 0 0 1 1 0 0 1 1 0 0 0 2 0 0 0 2 0 1 1 1 0 0 1 1 0 1 1 1 1 1 0 0 0 2 2 0 0 0 0 0 0 0 0 2 2 2 2 1 2 0 2 2 0 2 2 0 1 1 1 0 1 2 1 0 0 0 1 1 2 0 0 0 1 1 1 0 1 1 0 0 1 1 0 0 0 0 0 0 1 1 0 2 1 1 0 1 2 2 2 2 0 0 0 0 0 0 1 0 0 1 1 0 0 0 0 0 0 0 1 0 1 0 1 0 0 2 1 2 0 0 1 1 1 1 0 2 2 2 2 1 1 1 0 2 0 1 1 2 1 1 1 0 0 0 1 0 2 0 0 0 1 1 0 0 1 0 0 1 1 1 2 0 0 0 0 2 1 1 0 0 0 0 2 0 2 0 1 0 0 0 0 2 0 2 1 1 1 2 0 0 0 0 1 1 0 0 1 1 0 0 0 1 0 2 2 0 0 0 0 0 0 1 1 0 0 2 0 2 1 0 1 1 1 1 0 1 1 1 1 1 0 0 0 1 0 0 1 0 2 1 1 1 2 1 1 1 0 1 1 0 1 0 0 0 0 1 0 0 0 1 1 0 0 0 0 0 1 1 0 2 0 0 1 1 2 1 1 0 1 0 0 1 0 0 2 0 0 0 1 2 0 2 2 1 0 1 1 2 1 1 1 2 1 1 1 0 1 1 0 1 0 2 0 1 0 0 2 1 1 0 1 2 1 2 1 1 1 1 1 2 0 1 2 0 0 2 1 2 0 0 1 1 1 0 1 2 2 0 0 0 2 1 1 0 0 2 0 2 2 0 0 2 0 1 1 2 1 0 1 0 0 1 0 1 1 1 0 1 1 0 1 0 1 1 1 1 1 1 1 1 0 1 2 0 1 1 0 2 0 0 0 1 0 0 0 0 0 1 1 0 1 0 0 0 1 1 0 0 0 0 1 2 0 2 0 0 1 1 0 0 0 1 1 1 0 1 1 0 0 0 2 0 0 0 0 2 0 1 2 0 2 0 0 0 0 0 0 1 0 2 2 2 2 1 0 1 0 0 0 0 1 0 0 0 0 2 0 0 0 0 0 1 0 1 0 1 1 1 1 1 1 0 1 0 1 2 0 1 0 1 1 0 1 0 0 0 1 1 1 0 1 2 1 1 1 0 1 0 0 0 2 0 2 0 1 1 2 2 0 1 1 2 2 0 1 1 0 1 0 0 0 1 1 2 0 2 0 0 2 1 1 1 1 0 1 0 0 1 0 0 0 1 0 0 0 0 0 1 0 2 1 0 0 0 1 1 0 2 0 0 0 0 0 0 0 0 0 0 1 0 1 0 0 0 0 0 0 0 0 1 2 0 1 0 0 0 2 0 0 1 1 1 0 2 0 0 1 0 0 2 1 2 2 0 1 0 0 0 0 1 1 2 1 2 0 1 0 2 2 2 0 1 1 0 0 0 0 0 0 1 2 0 1 2 0 0 1 1 1 0 2 2 0 0 0 0 0 2 0 0 0 0 2 0 1 1 0 0 0 1 0 0 1 0 1 0 1 1 0 0 1 0 0 0 2 1 0 2 0 0 0 0 0 0 0 1 1 0 1 1 0 0 2 0 0 0 1 1 2 1 0 2 2 2 2 2 2 0 0 1 0 2 0 2 0 0 0 2 1 0 1 2 0 1 0 0 0 1 1 2 0 1 0 0 0 0 0 1 1 1 2 0 1 0 0 1 0 0 1 2 1 1 0 0 0 1 0 2 0 0 0 0 0 0 0 0 2 0 0 0 2 0 2 0 1 0 1 1 1 0 1 2 0 1 0 1 2 0 1 1 1 1 2 2 0 0 0 0 0 0 2 1 1 0 0 1 1 1 0 0 0 1 0 2 0 0 0 1 0 0 0 0 0 0 0 2
67 0 2 0 0 0 0 2 1 0 0 1 0 0 0 0 0 2 1 0 2 2 0 0 0 0 0 1 0 2 1 0 1 0 1 0 2 2 0 1 1 0 0 0 0 0 0 1 0 1 0 1 1 2 0 1 1 0 0 0 1 1 0 1 0 0 0 0 2 0 0 1 2 0 2 2 2 0 2 0 2 0 0 1 1 0 0 0 0 2 0 1 1 1 1 0 0 0 0 1 2 2 1 0 2 2 2 0 0 2 0 1 0 0 0 0 0 0 2 0 0 0 2 1 1 1 0 0 1 0 0 0 0 0 1 1 0 0 0 0 0 0 0 1 0 0 0 0 2 1 0 0 0 0 0 0 0 1 0 0 1 2 1 0 0 1 0 0 1 1 1 0 1 1 1 2 0 0 0 0 0 1 2 0 2 0 0 1 0 2 2 2 1 0 0 0 1 2 1 0 0 1 0 1 0 1 2 0 0 0 0 0 1 0 1 0 0 0 1 0 2 1 2 0 0 1 0 2 0 0 0 0 0 0 1 0 0 2 2 0 0 1 1 0 0 0 0 0 0 0 0 0 0 1 0 1 2 0 0 0 0 0 0 0 1 0 2 0 2 0 1 1 0 1 1 2 0 1 1 0 0 1 2 1 1 1 1 1 0 1 1 1 2 2 2 0 0 0 0 0 1 0 2 0 1 1 0 1 0 0 0 2 0 0 1 0 1 1 1 0 0 1 2 0 1 0 1 1 1 2 2 1 0 0 0 0 0 2 1 0 0 0 2 2 0 0 0 0 0 1 0 0 1 2 1 0 0 1 0 2 2 0 1 1 1 1 0 2 2 0 1 1 1 1 1 0 1 1 1 1 1 1 0 0 2 1 0 1 1 0 1 1 1 0 1 0 0 1 1 1 0 1 0 2 1 0 1 1 0 0 0 0 0 0 0 2 0 1 0 0 1 2 1 2 1 2 1 0 0 1 1 1 1 0 0 0 0 1 0 0 1 0 1 1 0 1 0 0 0 1 0 0 0 2 0 0 0 2 1 0 2 0 0 0 0 1 0 0 0 0 0 0 2 0 1 1 0 1 2 1 1 0 2 2 1 2 1 1 2 1 0 1 0 1 0 0 0 1 1 0 1 2 1 1 0 1 1 2 0 1 0 1 0 0 1 0 0 2 0 1 1 2 1 0 0 2 1 2 0 2 0 2 0 1 1 0 2 0 1 1 0 2 2 1 2 2 0 0 1 0 0 0 0 2 0 1 0 0 0 0 1 0 0 1 1 0 2 0 0 0 1 1 0 0 0 0 2 0 0 0 2 0 0 1 0 0 0 1 0 1 1 1 0 0 2 1 1 0 0 0 0 1 0 2 2 0 2 0 0 1 1 0 0 1 0 1 1 1 1 0 1 1 0 0 0 1 0 2 0 0 0 0 1 0 0 1 0 0 1 0 2 0 0 1 2 2 2 0 2 2 0 1 1 1 0 0 2 0 2 0 0 0 0 0 0 0 2 2 0 1 1 1 1 0 0 1 0 0 2 0 2 0 2 0 0 1 1 1 2 1 2 0 0 1 0 0 0 1 2 2 0 2 0 0 2 2 0 1 2 0 1 0 0 0 0 0 0 2 0 0 0 1 0 1 0 2 1 0 1 1 2 2 0 2 0 0 0 0 0 1 0 0 0 0 1 0 1 0 0 0 0 0 0 0 0 1 0 0 0 0 0 0 1 0 0 0 1 0 0 1 1 1 2 2 2 0 1 2 1 0 1 0 0 0 0 0 1 1 2 2 1 0 2 2 2 0 1 2 0 1 0 0 0 0 2 1 0 1 0 1 0 0 1 0 0 0 1 2 0 0 0 0 0 2 0 0 0 0 0 1 0 1 0 0 0 0 0 0 0 0 0 0 0 0 0 0 1 0 0 0 2 2 0 2 0 0 1 0 0 0 0 1 0 0 0 0 1 0 1 0 0 0 0 1 2 0 0 0 0 0 1 2 2 1 0 1 0 2 0 2 0 0 1 1 2 2 2 1 0 1 2 0 0 0 1 2 0 2 1 1 1 1 1 0 1 0 2 1 2 2 0 0 0 1 2 1 1 1 0 0 0 2 0 2 0 0 0 0 2 2 0 0 1 0 0 0 1 0 1 0 1 0 2 0 0 0 0 2 0 2 0 0 2 0 2 0 0 1 1 0 0 0 0 0 0 1 1 0 2 0 0 0 1 1 0 0 0 0 0 0 0 0 0 0 0 0 0 1 1 1 1 2
68 0 1 1 0 0 0 1 0 1 0 0 0 1 0 0 0 1 0 1 1 2 0 0 0 0 0 1 0 2 0 0 1 2 2 0 2 2 0 1 1 0 0 0 0 1 0 0 0 1 1 1 0 0 2 1 1 1 1 1 1 1 1 0 0 0 0 1 1 0 0 1 1 0 2 1 1 0 1 0 0 0 0 1 1 0 0 1 1 1 0 1 1 1 1 0 0 1 1 1 2 1 1 0 0 0 2 0 0 2 0 2 0 2 2 0 0 1 0 1 1 1 1 2 1 0 0 1 1 1 1 1 0 0 0 0 0 0 0 1 1 0 0 0 0 2 1 1 1 0 0 0 0 0 0 0 0 2 0 0 0 1 0 0 2 2 1 1 0 1 1 1 1 1 0 1 0 1 0 0 0 1 1 0 2 1 1 0 0 2 1 2 1 0 0 1 2 2 0 1 1 0 0 2 2 0 2 1 1 0 2 0 2 0 1 1 1 1 0 0 2 1 1 0 1 0 1 1 0 0 0 0 0 0 2 1 0 2 1 1 0 1 2 1 1 1 0 0 0 0 0 1 1 0 0 0 0 1 0 1 1 1 0 0 1 0 1 1 2 0 1 0 1 1 1 0 0 0 1 0 1 1 1 1 2 1 1 2 0 2 0 2 1 1 2 0 1 0 0 0 0 0 0 2 0 1 0 0 0 1 0 1 0 0 0 0 2 1 1 0 1 2 2 2 1 0 1 0 1 0 1 2 0 0 0 0 0 1 1 0 1 1 2 2 0 0 0 0 2 2 0 0 0 2 1 1 1 2 0 0 0 0 1 1 1 0 0 1 1 0 0 2 0 2 0 0 2 2 0 0 1 0 1 1 1 0 0 0 0 0 0 0 2 0 1 0 1 1 0 0 0 0 0 2 2 0 0 1 1 1 0 1 0 0 0 1 1 0 0 0 0 0 0 1 0 0 0 1 2 0 0 1 1 1 0 0 0 0 0 1 1 0 0 0 1 1 0 1 2 1 0 0 1 2 0 0 0 2 2 0 2 0 0 0 0 0 1 1 0 0 1 0 2 0 1 0 1 2 2 1 1 0 0 0 0 0 0 0 1 0 1 1 2 2 0 0 1 1 1 1 1 2 2 0 0 0 2 0 1 1 0 1 1 0 0 2 0 2 0 1 1 2 1 0 0 1 0 1 0 2 1 1 1 0 1 0 1 0 1 1 0 0 1 0 1 2 0 1 2 1 0 1 1 2 0 2 0 0 0 1 1 0 1 0 0 1 1 1 1 0 0 0 1 0 0 1 1 0 0 1 0 0 0 0 1 0 0 0 0 0 2 0 0 2 0 0 0 2 0 2 2 0 0 2 2 0 1 0 1 0 0 0 0 0 1 0 1 2 1 1 1 2 0 0 0 1 1 0 0 0 0 1 1 1 0 0 1 0 0 0 1 1 1 1 2 1 1 0 1 1 0 2 0 1 0 1 1 1 2 0 0 0 1 1 2 2 0 2 0 0 0 0 1 0 0 0 2 0 1 0 1 0 2 2 0 1 1 0 2 2 1 1 0 1 0 0 0 2 2 2 0 1 0 1 0 2 2 2 2 1 0 0 0 1 0 0 0 2 1 1 0 1 0 0 2 1 0 0 1 1 1 1 0 2 0 0 0 0 0 1 1 1 0 0 0 0 0 1 0 1 0 1 0 0 0 2 1 0 0 0 0 0 2 0 0 2 2 1 0 1 1 1 2 0 0 1 2 0 0 2 0 2 0 0 1 0 0 2 1 2 0 1 1 1 0 0 0 1 0 1 0 0 0 1 0 2 0 0 0 2 0 1 0 0 0 0 1 2 2 2 1 2 0 2 0 0 0 0 1 0 0 1 1 0 0 0 0 0 0 0 0 0 0 0 0 0 0 0 0 0 2 1 0 2 0 0 1 0 0 0 0 2 0 0 0 0 1 0 2 0 0 0 1 1 2 0 0 0 2 1 2 2 2 0 0 0 0 1 1 1 0 0 1 1 0 0 0 2 0 1 1 1 1 0 2 0 0 1 0 0 0 0 0 0 0 0 2 1 2 1 0 1 0 2 0 2 1 1 1 1 0 1 0 1 1 0 1 0 0 1 0 0 1 1 1 1 1 1 0 2 1 0 1 2 2 0 2 0 0 0 2 2 1 1 2 0 0 0 0 0 1 0 0 0 0 0 2 0 2 1 0 1 2 2 0 0 0 0 0 0 0 0 0 1 0 0 0 0 2 0 0 0
69 1 2 1 0 0 0 1 0 1 0 0 0 0 0 0 0 0 0 0 2 2 0 0 0 0 0 2 1 2 1 1 0 0 2 0 2 1 0 0 1 0 0 0 0 0 2 0 0 0 0 2 0 2 0 1 0 0 1 2 0 1 0 1 1 0 1 1 2 0 1 2 2 0 0 2 2 0 1 0 1 0 0 0 1 0 0 0 0 2 0 1 1 0 0 0 1 1 0 1 0 2 0 0 1 0 2 2 2 0 0 2 2 2 2 2 1 0 1 1 1 0 2 1 2 0 1 1 1 0 1 0 0 0 1 0 0 0 1 0 1 0 0 0 0 1 0 0 0 1 1 0 0 0 1 0 0 0 0 1 0 0 0 1 1 2 0 1 0 1 0 2 1 1 1 1 0 0 0 1 1 0 0 1 1 1 1 2 0 0 0 1 1 1 2 0 1 2 0 0 0 1 0 0 0 0 1 0 2 0 1 0 1 0 2 0 0 0 1 0 2 0 2 0 0 1 1 2 1 1 1 0 0 0 1 0 0 2 2 0 0 1 2 2 2 2 0 0 0 0 0 1 0 0 0 1 1 0 0 0 0 0 0 1 1 0 0 0 1 0 0 0 1 2 0 0 1 0 2 0 1 0 1 2 1 0 1 0 0 2 0 0 0 2 2 0 0 1 0 0 1 0 2 0 0 2 0 1 2 0 0 1 0 0 1 0 1 0 1 0 1 1 0 0 1 0 2 0 1 2 2 2 0 0 0 0 0 1 0 2 1 1 2 2 0 0 0 2 0 0 0 0 0 2 1 1 1 2 0 0 0 0 2 1 2 1 0 2 2 0 1 1 2 1 1 0 1 2 1 0 0 1 1 1 2 1 0 0 0 0 0 0 1 0 1 0 1 2 2 2 1 2 0 2 2 1 0 1 0 0 0 1 2 2 2 2 0 0 0 0 0 0 1 2 0 2 0 0 2 0 2 0 1 0 0 0 0 1 0 1 1 0 0 1 0 1 0 0 2 0 1 1 0 1 1 0 1 1 0 0 2 0 0 1 0 1 0 0 0 0 1 1 2 1 1 0 1 2 2 0 2 0 1 1 1 1 0 0 1 0 1 0 1 1 2 0 0 2 2 0 0 1 1 1 0 1 1 1 0 2 0 0 2 0 0 2 0 1 0 1 1 1 0 0 0 0 0 0 1 2 0 1 0 1 0 0 1 0 0 2 1 2 0 1 1 1 0 1 1 0 1 1 2 0 2 2 2 0 1 1 1 1 0 0 0 1 0 1 1 1 1 1 1 0 0 2 2 1 1 2 0 0 1 2 0 1 1 0 0 0 0 1 2 0 1 0 0 1 0 2 2 0 1 2 2 1 1 0 0 2 1 0 0 0 2 0 0 1 1 1 1 2 1 1 0 0 1 0 0 0 0 2 1 1 0 1 0 1 0 0 2 0 1 1 1 0 0 0 2 2 0 1 0 1 0 1 2 0 1 0 0 0 1 1 1 0 1 2 0 2 2 0 1 0 1 0 2 0 2 0 1 1 2 2 1 1 1 1 2 1 1 1 0 1 0 0 0 1 1 1 1 0 0 1 1 1 2 1 1 1 0 0 0 0 0 1 0 0 0 0 0 1 1 0 1 1 0 0 1 1 0 0 1 2 0 1 2 0 0 2 1 1 0 0 0 0 0 1 0 1 0 1 0 0 0 2 1 0 2 0 0 1 0 0 0 0 0 0 0 2 0 0 2 0 0 1 0 1 1 1 0 1 1 1 2 0 0 2 2 2 0 1 2 2 0 0 0 1 0 1 0 0 0 0 0 1 1 0 0 1 0 1 0 0 0 0 2 2 0 1 1 2 0 2 0 0 0 0 1 1 0 0 1 1 1 1 0 1 1 0 1 0 0 0 0 0 0 0 0 0 2 2 0 1 1 0 1 0 0 0 0 2 0 0 0 0 0 0 1 1 0 0 1 0 1 1 0 0 0 0 0 0 2 0 0 0 0 2 0 2 0 0 1 1 2 2 2 2 0 0 0 1 1 0 2 2 0 1 1 2 1 1 0 0 1 0 1 0 2 0 2 0 0 2 0 1 1 1 0 0 1 1 1 1 0 1 0 1 1 1 0 0 2 2 1 0 0 0 1 0 1 0 1 1 1 1 2 2 0 2 0 1 2 0 2 0 0 0 0 0 1 0 0 0 1 1 1 1 1 1 0 2 0 0 1 1 0 1 0 2 0 0 0 1 0 0 0 0 0 1 1 1
70 1 2 1 0 0 0 2 0 0 0 1 0 0 0 0 0 1 1 1 0 1 1 0 0 0 0 2 0 2 1 0 0 1 1 1 2 1 0 0 0 0 1 2 0 1 0 0 0 0 0 0 0 0 1 1 0 1 2 0 2 2 0 1 1 1 1 0 1 0 1 1 2 1 1 2 2 0 2 0 0 0 0 1 1 0 0 0 0 2 0 0 1 0 0 0 0 0 0 0 2 2 0 0 1 0 2 2 2 0 0 2 0 1 1 0 0 0 2 0 0 0 1 1 0 1 0 1 1 0 0 0 0 0 0 0 0 0 0 1 1 0 0 0 0 2 0 0 0 0 0 0 1 0 0 0 0 0 0 1 1 1 0 2 0 0 0 0 1 1 1 2 0 2 2 0 0 2 0 0 0 0 0 2 2 2 2 1 0 0 0 0 0 0 0 0 1 2 0 2 2 0 0 1 1 0 2 0 0 2 0 0 2 0 2 1 0 0 1 1 1 1 2 0 0 1 0 2 0 0 1 0 0 1 1 2 0 2 2 0 0 1 2 2 2 2 0 0 0 0 0 1 0 0 0 1 0 0 0 0 0 0 0 0 0 0 1 0 1 0 0 2 0 2 0 0 0 1 2 1 1 1 2 2 2 0 2 2 0 2 0 0 0 2 0 1 0 0 0 0 0 0 2 0 1 0 0 0 1 0 0 0 0 0 1 0 2 2 1 0 2 1 2 1 0 0 0 0 0 1 2 0 1 1 0 0 0 1 1 1 1 1 2 2 0 0 0 0 1 2 0 0 0 2 2 0 2 0 2 0 2 2 1 0 1 0 1 1 1 1 0 2 0 2 0 0 1 0 1 1 1 2 0 0 1 1 0 1 1 0 0 0 1 0 1 0 1 0 1 1 1 1 0 2 1 0 1 1 0 0 0 1 0 0 0 1 1 1 0 1 1 1 1 1 1 2 1 0 1 0 1 0 0 2 0 0 0 2 0 0 2 0 0 0 0 2 0 0 1 1 0 1 1 2 1 1 1 0 0 0 2 0 0 0 0 0 0 1 0 0 0 0 2 0 1 0 1 2 2 0 2 1 2 2 2 2 0 0 1 0 1 1 1 2 1 0 1 1 2 1 1 2 0 2 1 1 1 1 0 2 0 1 1 1 1 1 0 2 0 1 0 2 0 0 0 1 1 0 0 1 1 0 0 2 2 0 1 0 1 2 0 1 2 1 2 1 0 0 0 0 0 0 1 2 0 0 0 0 0 0 0 0 0 0 0 2 0 0 0 0 0 0 0 0 1 1 2 1 0 1 0 0 1 1 0 0 0 0 0 0 0 0 0 2 0 0 0 0 0 1 1 1 2 0 0 2 2 0 0 1 1 0 0 1 1 1 1 1 0 0 0 1 0 0 0 0 2 1 0 0 0 0 1 0 0 1 0 0 1 0 2 0 0 1 1 1 1 0 0 0 0 0 0 0 0 1 1 0 1 0 0 0 1 1 1 1 1 2 1 0 0 1 0 0 0 0 2 0 2 0 1 2 2 1 0 2 0 0 2 2 2 0 0 0 0 1 1 2 1 2 0 2 0 1 0 2 1 1 1 0 1 0 0 0 0 0 0 0 1 1 1 0 0 1 1 2 1 0 0 0 0 0 1 2 0 1 1 0 0 1 0 0 0 0 0 0 0 0 0 0 0 0 1 0 0 2 0 0 2 0 0 2 2 1 0 1 1 1 0 2 0 0 1 0 0 2 1 2 1 1 0 0 0 0 1 1 0 1 1 2 1 1 2 2 2 0 2 2 0 2 0 0 0 0 1 1 1 2 0 0 0 0 1 1 1 0 2 1 1 1 1 2 0 2 0 0 0 0 1 0 0 1 1 0 0 0 0 0 0 0 0 0 0 1 0 0 1 0 0 1 1 1 0 2 0 0 1 0 0 0 0 2 0 0 0 1 0 0 2 0 0 0 1 1 1 1 0 0 1 0 1 1 2 0 0 0 0 0 0 2 0 0 1 1 2 2 2 2 0 1 1 0 0 1 2 1 1 2 0 1 0 1 2 0 2 1 1 1 2 0 1 1 0 2 1 1 0 0 0 0 0 2 0 1 0 0 0 1 0 0 0 0 2 0 0 0 1 0 0 0 2 0 2 1 1 0 1 1 1 0 1 1 2 0 1 1 2 0 0 0 2 0 0 0 0 1 1 2 0 0 0 2 0 0 1 1 1 1 0 1 1 1 1 2 2 1 0 1 1 0 0 1
71 0 2 1 0 0 0 1 0 0 1 1 1 0 0 0 0 0 0 2 0 0 0 0 0 0 0 2 1 2 1 2 2 2 0 0 1 2 0 1 0 0 1 1 0 2 2 0 0 0 0 0 0 0 0 2 0 0 1 1 1 2 0 0 0 0 0 1 1 0 0 1 2 0 2 2 2 0 0 0 0 0 0 1 1 0 1 0 0 1 0 0 1 0 1 0 0 2 0 2 0 2 1 0 0 0 2 1 1 1 0 2 0 1 1 0 0 0 0 2 2 0 2 1 1 0 0 1 1 0 0 0 0 0 0 0 0 0 1 1 1 0 0 0 0 1 0 0 1 1 0 0 1 2 1 0 0 1 0 1 1 0 0 1 0 2 0 0 1 1 0 1 1 1 2 1 0 1 0 1 1 1 0 1 1 1 1 1 0 1 2 2 2 0 0 1 1 2 0 2 2 0 0 2 2 0 2 1 2 0 0 0 1 0 1 0 0 1 1 1 1 0 2 0 0 1 1 2 1 0 0 0 0 0 2 0 0 2 1 1 0 1 2 1 2 2 0 0 0 0 0 1 0 1 1 1 1 0 0 0 0 1 0 0 0 0 0 0 2 1 0 1 0 2 0 0 2 0 1 0 0 1 2 1 1 0 2 2 0 2 0 0 1 2 2 0 1 1 0 1 2 0 2 0 1 1 0 0 0 0 0 1 0 0 2 0 1 0 0 0 0 2 1 1 2 0 1 1 1 2 1 1 1 0 0 0 0 1 2 0 0 0 2 2 0 0 1 0 1 0 0 0 0 2 1 1 1 1 0 2 1 0 1 0 1 1 0 2 2 0 1 1 0 2 0 1 1 2 1 0 1 0 2 2 0 1 0 0 0 0 0 0 0 0 1 0 1 0 0 1 0 1 0 2 1 0 1 0 0 0 1 0 1 1 1 1 1 0 0 0 0 1 0 1 1 2 1 0 1 0 1 0 0 2 1 1 1 0 0 0 2 0 1 1 1 2 1 0 0 1 0 1 1 1 1 0 1 0 0 0 2 0 1 1 0 1 0 1 0 1 1 1 2 0 0 0 0 1 2 0 0 0 1 1 1 1 0 0 1 0 1 1 1 1 0 0 0 2 2 0 0 2 1 1 0 1 1 1 1 1 1 1 2 1 1 1 0 2 0 0 0 2 0 0 1 1 1 0 1 1 1 0 0 1 2 0 2 0 1 1 1 1 1 0 2 1 0 2 2 0 1 1 1 2 0 1 0 0 0 0 0 0 1 0 0 0 1 0 0 0 1 1 0 0 1 0 1 1 0 1 1 0 0 1 1 1 1 1 1 1 0 2 1 1 0 1 1 0 0 0 0 2 1 2 1 0 1 0 0 2 2 0 0 1 1 0 0 1 1 1 1 2 0 0 0 0 1 0 0 0 0 1 0 0 0 0 0 1 1 1 1 1 2 2 2 0 0 0 2 1 0 1 0 1 0 1 2 0 2 2 2 0 2 1 1 0 2 2 0 1 1 0 1 0 1 0 2 1 1 1 1 1 1 1 0 0 1 2 1 0 1 0 1 1 0 0 1 2 1 2 0 1 0 0 2 1 0 2 2 1 0 1 0 0 0 0 0 1 0 0 0 0 1 0 1 1 0 0 1 1 1 1 0 2 0 0 1 0 0 2 1 1 0 0 0 0 0 0 0 0 0 0 0 0 0 2 1 0 2 0 0 1 1 0 1 1 1 1 0 1 1 0 2 0 0 1 1 2 2 0 0 0 1 1 1 1 0 2 1 2 0 1 1 1 1 0 1 1 0 1 0 0 0 0 0 1 1 0 0 2 0 0 0 0 0 1 2 2 0 1 1 1 0 1 0 0 0 0 1 0 0 1 2 0 0 0 0 0 0 0 0 0 0 0 0 0 1 0 0 0 2 2 0 2 0 0 0 0 0 1 0 1 0 0 0 1 0 0 1 2 1 0 0 2 1 0 0 1 1 1 2 2 1 0 0 0 1 0 2 1 0 1 0 0 2 2 2 2 0 0 0 0 0 0 2 2 0 2 0 0 0 0 0 0 1 1 1 1 2 2 0 0 0 2 0 2 0 1 0 0 1 1 0 2 0 0 0 2 0 0 0 0 1 0 0 0 1 0 2 0 0 0 1 0 1 0 1 1 0 1 1 1 1 0 1 2 2 0 1 1 2 0 0 0 1 1 1 1 0 0 0 2 0 1 1 1 2 0 0 0 0 0 0 1 0 1 0 1 2 0 0 0
72 0 1 1 0 0 0 0 0 1 0 0 1 2 0 2 1 2 2 1 1 2 0 0 0 0 0 1 2 2 1 2 1 1 2 0 2 1 0 0 2 0 0 0 0 1 1 0 0 1 0 0 1 2 0 1 1 1 1 2 0 0 1 0 0 0 0 1 0 0 0 0 2 0 0 2 2 0 0 2 0 0 0 1 1 0 0 1 1 2 0 1 0 0 1 0 0 0 0 0 2 2 0 0 2 2 1 1 1 1 0 2 1 2 2 2 1 0 0 0 0 0 2 1 1 1 0 1 1 1 1 0 0 0 0 0 0 0 0 2 1 0 0 0 0 2 1 0 0 0 0 0 0 0 1 0 0 1 0 2 2 1 0 0 1 1 1 0 1 0 0 1 0 2 2 0 0 0 0 1 1 0 1 0 1 0 0 2 1 1 1 1 1 1 1 0 1 2 0 0 0 0 0 2 2 0 2 0 0 0 1 0 1 1 1 1 0 0 2 0 2 1 1 0 1 0 1 2 0 0 0 0 0 0 2 0 0 2 2 0 0 0 2 2 2 2 0 1 1 0 0 1 0 0 1 1 0 0 1 0 1 1 0 0 0 0 1 1 1 0 0 1 0 2 1 1 0 1 2 1 1 1 0 1 1 1 1 0 0 2 0 1 2 2 2 0 1 2 0 1 1 0 2 0 1 0 0 0 0 1 0 2 0 1 2 0 2 0 1 0 1 2 0 0 1 0 2 1 0 1 2 1 0 0 0 1 1 1 0 0 1 1 2 2 1 0 2 1 1 0 0 0 0 1 1 0 1 0 1 1 2 1 2 0 2 1 0 2 2 0 0 2 0 2 1 0 2 2 0 0 0 2 1 1 1 1 0 0 0 0 0 0 1 0 2 0 1 0 2 2 2 2 0 2 2 0 0 0 0 0 1 0 0 0 0 1 1 0 0 0 1 2 0 1 0 1 0 0 1 0 2 0 0 0 1 0 0 2 0 0 2 0 0 1 1 1 0 0 0 2 0 0 1 1 2 1 2 1 1 0 2 0 1 1 0 2 0 1 0 1 1 1 2 1 1 0 1 1 2 1 1 0 1 1 1 2 0 1 2 0 0 2 1 0 0 0 1 1 1 0 1 2 1 1 0 1 2 0 0 1 0 2 0 0 0 1 0 2 0 1 1 2 0 0 1 0 0 1 0 2 1 1 0 0 0 0 1 0 1 2 1 1 1 0 2 0 0 0 0 0 0 0 1 2 0 0 0 0 0 1 1 0 1 0 0 0 0 1 1 0 1 2 0 0 0 0 2 2 0 2 0 0 0 1 1 1 1 2 1 2 0 2 0 0 1 1 0 0 0 1 1 1 0 2 2 0 0 0 0 0 0 0 0 2 1 2 1 2 0 0 1 2 1 1 0 1 0 0 0 0 0 1 1 0 0 0 1 1 1 0 1 1 0 0 1 1 1 0 1 1 1 2 1 2 2 2 1 1 1 0 0 0 1 1 1 0 1 1 1 0 0 2 0 0 0 0 2 1 2 0 1 0 1 0 0 1 0 1 2 1 2 0 0 0 0 0 0 2 0 0 0 0 0 0 2 1 1 1 2 1 1 1 0 0 0 1 0 2 1 1 0 0 1 0 0 0 0 0 1 0 1 1 1 2 0 2 2 0 0 1 0 0 0 0 0 0 0 1 0 0 0 0 0 0 0 0 0 0 2 0 0 0 1 0 0 0 1 2 0 2 0 1 0 1 1 0 1 1 1 1 1 1 0 0 0 1 1 1 2 2 1 0 1 2 2 1 0 1 0 1 0 0 0 0 1 1 1 0 1 2 0 0 2 2 2 0 2 1 0 0 0 0 0 1 0 0 0 0 1 0 1 2 0 1 1 0 0 0 0 0 0 0 0 0 0 0 0 0 1 0 1 1 0 2 0 0 0 0 2 0 0 2 0 0 0 0 0 0 1 1 0 0 0 1 1 0 0 0 1 0 0 0 1 0 0 0 1 2 0 2 0 0 1 0 2 0 1 2 0 1 0 2 0 2 2 1 1 1 1 2 1 1 0 0 0 0 1 1 2 2 0 0 0 0 0 1 0 2 0 0 0 2 0 0 0 0 0 1 0 0 0 0 2 0 0 0 1 1 0 1 0 0 2 0 0 0 1 0 0 0 0 0 0 0 1 1 1 0 1 0 0 0 0 0 0 0 2 1 1 1 0 2 2 2 0 1 0 1 0 1 0 0 0 2 0 0 0 0 2 0 1 1
73 1 1 1 0 0 0 0 0 0 0 0 1 1 0 1 0 0 0 2 0 1 0 0 0 0 0 1 0 2 1 0 1 1 1 1 2 1 0 0 1 0 0 1 1 1 0 0 0 2 0 1 0 1 1 1 0 0 0 2 0 1 0 0 0 0 0 1 1 0 0 0 2 0 1 2 2 0 2 0 0 0 0 2 2 0 0 2 1 2 1 1 1 0 0 2 0 1 0 1 1 1 0 0 2 2 2 0 1 1 0 1 0 2 2 0 0 0 0 1 2 0 2 0 0 1 0 1 1 1 2 0 0 0 0 0 0 0 0 0 0 0 0 0 0 0 0 0 0 1 0 0 0 0 1 0 0 0 0 0 1 1 0 0 0 2 0 1 0 1 0 1 0 2 2 1 0 0 0 0 0 0 1 0 1 0 0 1 1 1 1 1 2 2 2 0 1 2 0 0 0 0 0 2 2 0 2 1 1 0 0 0 0 1 2 0 0 0 1 2 0 0 0 0 0 0 1 1 0 0 0 0 0 0 2 0 0 2 2 0 0 0 2 1 2 2 0 0 0 0 0 0 0 0 0 1 0 0 0 1 1 1 0 0 1 0 1 0 2 1 0 1 0 2 0 0 0 0 1 0 1 1 2 2 2 1 0 2 0 2 0 0 0 2 1 0 0 2 0 2 1 0 2 0 2 1 1 0 0 0 1 1 0 0 2 0 0 0 1 0 1 2 1 1 1 0 1 0 1 0 1 1 1 0 0 0 0 0 2 2 1 1 2 0 0 0 0 0 1 1 0 0 0 2 1 1 1 1 1 0 1 1 1 0 1 0 0 2 2 0 1 1 0 2 1 0 1 1 0 0 1 1 1 1 2 2 0 0 0 0 0 0 1 0 1 0 2 1 0 0 0 0 0 2 1 1 1 0 0 0 0 1 1 1 1 2 0 1 0 1 1 1 0 1 1 2 0 0 0 0 0 0 0 2 1 1 0 0 0 0 1 0 0 1 0 2 0 0 0 0 0 1 1 1 2 1 2 1 0 1 1 0 2 1 0 2 0 2 0 1 1 1 1 1 2 1 1 0 1 0 0 0 2 2 0 1 1 1 2 1 1 2 0 1 0 0 1 0 0 0 2 2 1 1 0 1 2 1 0 2 0 0 0 1 1 1 1 2 0 0 0 2 1 1 0 1 0 0 1 2 0 1 0 0 0 0 1 0 1 2 0 0 2 1 1 1 0 1 1 0 0 0 1 2 0 1 0 0 0 0 0 0 0 0 0 0 0 2 2 0 0 1 1 0 0 1 1 0 0 1 0 0 0 2 0 0 0 2 0 2 1 1 0 0 1 0 1 1 0 2 2 0 0 2 2 0 1 0 0 0 0 0 0 1 1 1 0 0 0 0 0 1 0 0 0 1 1 0 0 0 0 2 0 0 0 2 0 1 0 0 0 1 1 1 1 1 1 0 1 1 1 2 0 0 0 2 1 2 1 0 0 0 0 1 1 1 1 2 0 1 1 0 1 0 0 0 2 1 1 1 1 2 2 2 1 2 0 2 0 1 1 0 0 0 0 0 0 2 1 1 0 1 1 0 2 2 1 2 2 0 1 1 0 0 0 0 0 2 0 0 0 0 2 0 2 0 0 0 1 1 1 1 0 2 0 0 0 1 1 2 1 1 0 2 2 0 2 0 0 0 0 0 0 0 0 1 1 0 1 0 0 0 2 0 2 0 0 1 0 1 1 0 2 0 0 0 0 1 2 0 0 0 1 1 1 1 0 2 1 2 0 1 2 2 2 0 1 1 0 1 0 0 0 0 2 0 1 1 0 1 0 0 2 2 2 0 2 2 2 2 2 2 0 2 0 0 0 0 1 0 0 1 0 0 0 0 0 0 0 0 0 0 0 1 0 0 1 0 0 0 1 1 0 2 0 0 0 0 0 0 0 0 0 0 0 1 1 0 1 2 1 0 1 1 1 1 1 1 2 0 0 0 1 0 0 0 1 0 0 2 0 0 1 1 1 1 1 2 0 0 0 1 2 0 2 1 0 1 1 0 0 0 0 0 2 2 2 1 2 1 0 1 0 0 0 1 2 1 0 0 0 1 0 1 0 0 0 1 0 0 0 0 1 1 1 1 1 1 1 0 0 0 2 1 0 0 2 1 0 0 0 0 0 1 1 1 1 0 1 0 1 0 0 0 0 0 2 1 2 1 0 1 1 2 0 2 2 1 0 1 0 0 0 2 0 0 0 0 0 0 0 1
74 0 1 1 0 0 0 2 0 0 0 1 0 1 0 0 0 0 0 1 1 2 0 0 0 0 0 0 0 1 1 0 1 2 0 0 0 1 0 2 0 0 1 1 0 1 0 0 0 2 1 1 0 0 2 1 0 0 1 1 1 2 0 2 0 1 1 0 1 0 0 0 2 2 2 2 1 0 0 1 0 0 0 1 1 0 0 1 1 2 1 2 0 0 0 0 1 1 0 1 0 2 0 0 1 1 2 0 0 2 0 1 0 1 1 0 0 0 1 1 1 0 2 1 1 1 0 1 2 0 0 0 1 0 0 0 1 0 0 0 1 0 0 0 0 0 0 0 0 0 0 0 1 1 0 0 0 1 0 0 1 1 0 2 1 1 2 0 1 1 0 2 0 2 1 0 0 1 0 1 1 0 0 1 1 1 1 1 0 1 0 2 2 2 2 0 1 2 0 0 0 0 0 1 1 0 1 1 2 0 0 1 1 0 1 0 0 0 1 1 1 0 1 0 0 1 1 2 0 0 0 0 0 1 1 0 1 2 2 0 0 0 2 2 2 2 0 0 0 0 0 1 1 0 0 0 2 1 0 1 1 1 1 0 0 0 0 0 2 1 0 1 1 2 0 0 1 1 2 2 0 1 0 2 0 0 0 1 0 2 0 1 0 2 1 0 0 2 0 1 1 0 1 1 0 1 0 0 0 0 2 1 0 1 1 0 2 1 1 0 1 2 1 0 0 0 1 0 1 1 2 1 0 0 0 0 0 0 2 1 2 1 2 1 0 0 2 0 0 0 1 0 0 2 2 0 1 1 0 2 2 0 1 0 1 0 0 1 1 0 0 2 1 2 1 0 2 1 0 0 2 1 2 2 1 0 0 1 1 0 0 0 1 0 2 1 1 0 1 1 1 1 0 2 2 1 0 0 0 0 1 0 1 1 2 2 0 0 0 0 0 1 0 2 1 2 1 0 1 0 1 0 0 2 0 0 0 2 1 1 1 0 0 1 1 1 0 1 1 1 0 1 1 1 1 0 1 0 0 0 2 0 0 0 0 1 0 1 0 0 0 0 2 1 1 1 0 2 2 1 0 0 2 2 1 1 0 0 2 0 0 1 0 1 0 0 0 1 1 1 1 1 2 0 0 0 1 1 0 1 0 1 0 1 1 0 0 2 0 1 1 2 0 0 2 0 0 0 1 2 0 0 0 1 2 0 2 0 1 1 0 2 1 0 2 1 0 2 2 0 0 0 0 1 2 0 0 0 1 1 1 1 1 1 1 0 2 1 1 1 1 1 1 0 0 0 1 0 0 2 0 0 1 1 0 0 0 0 0 0 0 0 0 1 2 0 0 0 0 0 0 2 1 1 2 0 1 0 0 1 0 0 0 0 1 2 1 0 0 0 0 0 0 0 0 2 0 2 0 0 0 1 0 0 0 0 0 1 1 0 1 0 0 1 1 1 1 1 2 2 0 2 0 1 0 2 1 0 1 0 0 0 1 1 1 0 0 1 0 0 0 1 0 0 2 0 2 0 2 0 1 0 2 1 0 2 0 2 0 2 2 0 0 2 1 0 0 2 1 1 0 1 1 1 2 2 1 1 1 1 1 1 0 0 0 0 0 2 2 2 0 0 0 0 2 2 0 0 0 0 1 1 1 1 0 1 1 0 0 1 0 0 0 1 1 0 1 0 0 0 0 0 0 0 0 0 0 0 0 0 0 0 1 0 0 1 1 1 0 1 1 0 2 0 0 1 0 1 1 0 0 0 1 1 1 0 1 2 0 2 0 2 2 2 2 0 1 2 0 1 0 0 0 0 1 2 1 1 0 1 0 1 2 2 2 0 2 1 1 1 1 1 0 2 0 0 0 0 1 0 0 1 0 1 1 1 0 0 1 0 1 1 0 0 0 0 1 0 0 1 0 0 0 1 1 0 2 1 1 1 0 1 0 0 0 1 1 0 2 1 1 0 2 0 1 0 0 1 2 1 1 1 1 0 0 1 0 1 0 2 0 0 1 1 2 1 2 2 0 0 0 1 0 2 2 1 1 2 1 1 1 1 1 0 1 2 1 1 2 2 0 0 0 1 0 1 0 0 0 0 0 2 2 2 2 0 2 0 0 0 0 1 0 0 0 0 1 0 1 0 1 0 2 0 1 0 0 2 0 2 0 1 0 1 1 1 1 1 1 1 0 0 0 0 0 2 0 0 2 1 1 0 0 0 0 1 1 0 0 0 0 0 0 2 1 0 1 0 2 0 0 1
75 1 2 0 0 0 0 2 1 0 0 0 0 2 0 0 0 2 1 0 2 2 0 0 0 0 0 2 1 2 2 0 0 1 1 0 1 2 0 0 2 0 0 0 0 0 2 0 0 1 1 2 0 1 1 2 0 0 2 1 1 2 0 1 0 1 0 1 1 0 0 1 2 1 1 2 2 0 1 1 0 0 1 0 1 0 0 1 0 2 0 1 2 0 0 0 0 1 1 1 1 1 2 0 0 0 2 2 2 0 0 2 1 1 2 2 1 0 0 2 2 0 2 1 1 1 0 0 2 0 1 1 0 0 0 0 0 0 0 1 2 0 0 0 0 1 1 0 0 0 0 0 2 1 1 0 0 1 0 0 1 1 0 1 2 2 2 0 0 2 1 1 1 1 0 2 1 0 0 1 1 0 1 0 2 1 1 1 0 2 1 2 0 0 0 0 0 2 0 0 0 1 0 0 0 0 1 1 1 0 1 0 1 0 2 0 0 0 1 0 2 2 2 0 0 0 0 1 1 0 0 1 0 0 2 0 0 2 2 0 0 1 2 1 1 1 0 1 1 0 0 0 0 0 0 1 1 1 0 1 1 1 0 0 1 1 0 0 2 0 1 0 0 1 0 0 0 1 2 1 1 1 2 1 1 0 2 2 0 2 0 1 0 2 1 0 0 1 0 1 1 0 2 0 0 0 0 0 0 0 0 1 0 0 1 0 2 0 1 0 2 1 1 1 0 0 0 0 0 0 1 1 0 0 0 1 1 1 1 1 0 0 2 2 0 0 1 1 0 0 0 0 0 1 1 0 1 1 0 0 0 0 2 0 2 1 0 1 1 0 0 2 1 2 1 0 2 1 1 1 1 0 0 0 1 0 0 0 0 1 0 0 1 0 1 1 1 0 0 1 1 2 0 2 1 1 1 1 1 1 0 0 1 1 1 2 0 0 0 0 0 1 0 1 1 2 1 1 1 1 1 2 0 2 1 1 0 1 0 0 2 0 0 1 1 1 0 0 1 0 0 1 1 2 1 1 1 1 1 1 1 1 0 0 1 2 0 1 0 1 1 1 2 0 1 1 0 1 2 0 1 0 1 1 1 2 0 1 2 1 1 2 0 1 1 0 1 1 1 0 1 2 2 0 0 0 2 0 1 0 1 1 1 1 1 0 0 1 0 1 1 1 1 0 0 1 0 0 1 1 1 0 0 1 2 0 2 0 0 2 0 2 2 0 2 2 0 1 1 0 0 0 0 2 0 0 0 0 0 0 1 0 1 0 0 0 1 0 0 0 2 2 1 0 0 1 2 0 0 0 1 0 0 0 1 0 0 0 0 0 0 2 1 0 0 0 0 0 0 0 0 2 0 0 0 0 1 0 0 1 0 0 0 1 0 1 1 2 1 0 0 0 0 1 0 0 0 2 0 0 0 1 0 0 0 0 1 0 0 0 2 0 1 1 1 0 1 0 1 1 0 0 1 1 1 1 1 1 1 0 0 0 1 1 1 1 0 1 1 0 0 2 0 0 1 1 1 0 2 0 1 0 2 1 0 2 0 1 2 1 1 0 1 2 0 0 0 1 1 1 0 1 0 0 0 2 1 2 2 0 0 0 0 0 0 0 0 2 1 1 0 0 1 0 0 1 0 1 0 0 1 1 0 2 0 0 1 0 0 1 0 0 0 1 1 0 1 0 0 1 1 1 0 0 0 1 0 0 0 0 0 0 1 0 0 1 1 2 1 1 0 0 2 0 0 0 1 1 0 2 0 2 0 0 0 1 1 2 1 2 0 1 1 1 0 0 0 1 0 1 0 0 0 0 2 1 2 1 0 1 0 0 0 0 0 0 1 2 1 2 0 1 0 1 0 0 0 0 0 0 0 2 0 1 1 0 0 0 0 0 1 0 1 1 0 0 1 0 0 0 2 2 0 1 0 0 1 0 0 0 0 0 0 0 0 0 1 0 1 0 0 0 1 1 2 0 0 0 2 1 1 1 2 0 0 0 1 1 0 2 1 0 0 2 1 1 1 2 0 0 0 2 0 2 2 1 1 2 0 1 0 1 0 1 1 1 2 2 2 2 0 0 0 1 0 1 1 1 1 1 0 2 0 2 0 0 0 1 0 0 0 0 0 0 0 0 1 0 0 0 1 0 2 0 0 1 2 2 0 1 0 1 0 1 1 1 1 0 1 1 1 0 1 0 0 0 0 1 0 0 0 2 2 2 0 1 0 0 0 0 0 0 0 1 1 0 0 0 0 1 1 1
76 0 1 1 0 0 0 2 1 0 0 0 0 0 0 0 0 0 0 0 2 2 0 0 0 0 0 1 2 1 1 0 0 0 2 0 2 1 0 0 1 0 1 1 0 1 0 1 1 2 0 2 0 1 1 1 0 0 0 1 0 1 0 0 0 0 0 1 1 0 0 1 2 0 2 2 2 0 0 1 0 0 0 2 2 1 0 0 0 1 0 1 1 0 0 0 0 2 0 2 0 2 1 0 1 0 2 0 0 2 0 1 1 2 2 1 1 0 0 1 1 0 1 2 1 0 0 1 2 1 1 2 0 0 0 0 0 0 0 1 1 0 0 0 0 1 0 0 0 0 0 0 1 1 2 0 0 0 0 0 1 0 1 0 1 2 1 0 1 1 1 0 1 1 1 1 0 0 1 2 1 1 0 2 2 2 2 2 1 2 2 2 1 1 1 0 0 2 0 0 0 0 0 0 0 0 1 0 1 0 1 0 0 0 1 1 0 1 0 0 2 2 2 0 0 1 1 1 1 1 1 1 0 0 2 0 0 2 2 0 0 0 2 2 2 2 0 0 0 0 0 1 0 0 0 2 0 0 0 0 0 0 0 1 1 0 0 0 1 0 1 1 1 2 0 0 0 2 2 1 1 1 2 2 2 1 1 1 0 2 0 1 0 2 1 0 0 0 0 1 1 0 2 0 0 0 0 0 0 0 0 1 0 1 1 0 2 1 0 0 1 2 1 1 1 0 0 1 0 2 0 2 1 0 0 0 0 1 1 2 1 0 2 2 1 0 1 0 2 2 0 0 0 2 1 1 2 0 0 2 1 0 2 1 2 0 1 2 2 0 1 1 0 2 0 0 2 2 0 0 0 0 0 0 1 0 0 0 0 0 0 0 2 0 2 2 2 0 0 0 0 0 0 2 2 2 0 1 0 0 1 0 1 1 1 1 1 1 0 1 1 2 1 1 1 2 0 0 2 1 2 1 0 1 1 0 0 0 0 0 1 0 0 1 1 0 0 0 0 0 1 0 0 2 0 0 0 2 1 1 1 0 0 0 0 0 0 1 0 0 0 0 1 1 2 0 2 1 2 0 1 1 1 1 0 0 0 0 2 0 0 2 0 1 0 0 1 1 1 0 1 2 1 0 1 0 2 0 0 2 0 1 1 1 1 0 0 0 0 2 2 0 1 0 0 1 0 0 1 2 0 0 0 1 1 0 2 0 2 2 1 1 2 1 0 2 0 1 1 0 1 1 1 2 0 1 0 1 0 0 0 0 0 1 1 0 1 1 1 0 0 0 0 0 0 0 0 0 0 0 1 0 0 0 1 1 1 2 1 2 0 0 0 2 0 1 1 0 0 0 0 2 1 1 1 1 1 0 0 2 1 0 0 1 1 1 0 1 0 0 1 1 0 0 0 0 1 1 0 0 1 0 0 0 0 2 0 2 0 0 1 1 1 1 1 0 0 0 1 1 0 1 0 0 0 2 1 1 2 0 0 0 1 0 0 0 1 1 1 0 0 0 0 0 1 1 1 0 1 0 1 0 1 1 2 2 0 2 1 1 1 0 0 1 1 0 0 0 0 0 0 0 0 0 1 1 1 2 2 0 0 0 0 0 0 0 0 2 2 1 0 0 0 1 0 2 1 0 1 1 1 1 1 2 0 2 0 0 0 0 0 0 0 0 0 0 0 0 0 0 0 0 0 0 0 0 0 0 2 1 1 2 2 0 0 1 1 1 0 2 0 1 2 1 1 0 0 2 2 0 0 0 0 0 1 1 0 1 2 2 1 0 0 1 1 1 0 2 1 2 0 1 0 0 1 1 2 0 0 1 0 0 1 1 1 0 2 1 1 1 1 1 0 2 1 0 0 0 1 1 1 1 0 1 1 0 0 2 2 1 1 0 0 0 1 0 1 0 0 0 2 2 0 2 0 0 0 0 0 1 0 2 0 0 1 1 1 0 2 0 0 0 1 2 1 0 0 0 2 1 1 1 1 0 0 0 1 1 1 1 0 0 1 1 1 1 1 2 0 1 0 2 1 1 2 2 0 1 0 1 0 1 0 0 1 0 2 1 2 0 1 1 0 1 0 1 1 0 1 1 1 2 0 2 0 0 0 1 0 1 0 0 2 0 0 0 1 1 0 0 1 0 2 0 1 1 1 2 0 2 0 0 1 0 1 1 1 0 1 1 0 1 0 0 0 2 0 1 1 0 0 1 0 0 0 0 0 1 0 1 0 0 1 1 1 0 0 1 2 1 0 0
77 0 1 2 0 0 0 2 0 0 0 1 0 0 0 0 0 0 0 1 0 1 0 1 1 1 1 1 2 2 1 1 1 1 1 0 2 1 0 1 1 0 0 1 0 0 2 1 0 1 0 0 1 1 1 1 0 0 1 0 2 2 0 2 0 1 0 0 1 0 0 0 2 0 1 2 2 0 0 2 0 0 0 1 1 0 0 1 1 2 0 1 0 0 2 0 0 0 0 0 1 2 0 0 2 1 2 2 2 0 0 2 1 2 2 2 2 0 1 1 1 0 1 1 0 0 0 1 1 0 1 0 0 0 0 0 0 0 0 1 0 0 0 0 0 2 1 0 1 2 2 1 0 0 1 0 1 0 0 0 2 1 0 1 1 1 1 0 0 2 2 1 2 0 1 0 0 1 0 1 1 0 1 0 1 0 1 2 0 1 1 2 1 1 1 0 1 2 0 0 0 1 0 1 1 0 2 0 0 0 1 0 1 0 0 0 0 1 1 2 0 0 2 0 0 0 0 0 0 0 1 1 0 0 1 0 0 2 2 0 0 0 2 2 1 2 0 0 1 1 1 0 0 1 0 0 2 1 0 0 0 0 0 0 0 0 1 1 2 0 0 0 0 2 0 0 0 0 2 0 0 1 2 2 2 0 2 0 0 2 0 1 0 2 1 0 0 0 1 0 2 0 2 0 0 0 0 0 0 0 1 1 0 0 2 1 2 1 0 0 0 2 2 0 1 0 1 0 0 1 1 2 1 1 0 1 1 2 0 0 0 0 1 1 0 0 0 0 2 0 0 0 0 0 0 0 0 1 0 1 1 0 1 0 1 0 1 2 2 0 2 0 1 2 0 0 0 1 0 0 1 0 1 1 1 1 0 0 0 1 0 0 0 0 1 0 0 0 1 1 1 1 1 2 2 0 0 0 0 0 1 0 0 0 0 0 2 0 0 0 0 2 0 1 0 2 1 0 2 0 0 0 1 0 1 0 0 0 0 0 2 0 0 1 0 1 0 0 2 1 0 2 1 1 2 1 2 1 0 1 2 0 0 0 0 1 0 1 0 0 0 0 0 2 1 0 1 1 2 1 1 0 1 1 0 1 0 1 1 1 2 1 1 1 1 0 1 0 0 2 2 2 2 0 0 1 2 0 0 1 0 1 0 2 2 0 0 2 0 2 1 2 1 1 0 1 0 1 0 1 1 0 1 0 0 1 2 0 0 1 0 1 1 0 1 1 0 0 0 0 0 1 1 2 0 1 0 1 0 0 1 0 1 0 0 0 1 2 2 0 0 0 0 0 0 0 1 1 0 1 0 0 0 0 0 0 0 1 1 1 0 1 1 1 0 1 1 0 0 1 1 1 1 1 2 1 1 0 0 1 0 0 0 1 0 1 0 1 0 0 1 2 0 0 0 0 2 0 0 0 0 0 0 0 0 0 0 0 2 0 2 0 1 1 2 1 1 0 1 1 0 1 0 1 0 2 1 0 1 0 0 0 1 1 1 1 0 2 0 2 2 0 0 0 0 1 1 0 1 0 0 2 0 0 0 0 1 2 0 0 1 0 0 1 0 0 0 2 1 1 1 0 0 0 0 2 0 2 2 0 2 1 0 0 0 1 0 2 2 1 0 0 1 0 1 1 0 0 1 1 1 1 0 2 0 1 1 0 0 1 0 0 1 1 2 0 2 0 0 0 0 0 1 0 0 2 0 0 2 1 0 1 2 0 0 1 1 1 0 1 1 2 1 0 0 2 1 1 1 1 1 1 0 0 0 2 0 2 1 2 0 1 2 2 1 0 0 1 0 1 0 0 0 0 2 0 2 0 0 2 0 1 1 1 0 0 2 1 1 2 2 2 0 2 0 1 0 0 1 0 1 2 1 1 1 1 0 1 1 0 1 0 1 1 0 0 1 0 0 0 2 2 0 2 0 0 0 0 0 0 1 2 0 0 0 0 1 0 1 1 0 0 0 2 2 0 0 0 1 0 0 0 1 0 0 0 1 2 0 2 0 0 1 0 2 0 1 2 0 1 0 1 0 0 2 1 1 1 0 0 0 1 0 1 1 1 1 1 1 1 0 0 0 1 0 2 2 2 0 0 0 2 0 1 0 0 0 0 0 0 0 0 1 1 0 0 2 1 0 0 1 0 1 0 0 0 1 2 0 1 0 1 1 0 1 1 1 1 1 1 0 0 0 0 2 0 2 1 1 0 0 1 0 1 0 0 0 1 0 0 1 1 0 2 0 1 0 0 0 1 0 0
78 1 2 0 0 0 0 2 0 0 1 1 1 1 0 1 0 2 1 0 2 2 0 0 0 0 0 0 2 0 0 0 0 0 2 0 2 1 0 0 1 0 0 0 0 2 1 0 0 1 0 0 1 2 0 0 2 0 0 2 0 0 1 0 0 0 0 2 0 0 0 0 1 0 2 1 1 0 1 1 0 0 0 1 1 0 0 1 1 2 0 1 0 0 1 0 1 1 1 0 1 2 2 0 0 0 2 1 1 1 0 1 0 0 0 0 0 0 2 0 0 0 2 0 0 2 0 1 1 0 0 0 0 0 0 0 0 0 0 1 0 0 0 0 0 0 0 0 0 1 0 0 1 1 0 1 0 1 0 0 0 1 0 0 0 1 1 0 0 1 1 0 1 1 2 1 1 0 0 1 1 1 0 0 0 0 0 0 0 2 2 2 2 2 2 0 1 1 0 0 0 0 0 1 1 0 2 0 1 0 1 0 1 0 1 1 0 1 1 0 2 0 2 0 0 1 1 1 0 0 0 1 0 0 2 0 1 2 2 0 0 1 2 2 2 2 0 0 0 0 0 0 0 0 0 1 1 1 0 1 1 1 0 0 0 0 1 0 2 0 0 1 1 2 1 1 0 0 1 1 0 1 2 1 1 0 2 1 0 2 0 1 0 2 1 2 0 0 0 0 1 0 1 1 0 1 0 0 0 0 1 2 0 0 1 0 1 1 1 0 2 1 0 0 1 0 2 0 1 1 1 0 1 0 0 0 0 1 1 1 1 1 2 2 0 0 1 1 1 1 0 0 0 2 2 0 0 2 0 1 0 0 2 1 2 1 0 1 1 0 0 2 1 2 1 0 2 0 0 0 0 2 1 2 2 1 0 0 0 1 0 1 0 0 1 0 0 1 0 0 0 0 0 2 1 1 1 0 0 0 0 0 1 1 1 2 0 0 0 0 0 1 1 2 1 2 1 0 0 0 0 0 0 0 1 1 0 1 0 0 1 0 0 1 1 2 1 0 2 1 0 2 0 1 1 0 1 1 1 1 1 0 0 0 0 1 0 1 0 0 0 0 2 2 1 1 0 0 2 0 1 0 1 1 0 1 1 2 2 0 0 2 0 0 1 0 0 2 1 0 1 2 0 2 0 2 0 0 0 1 0 2 1 1 1 1 0 1 0 1 1 1 2 2 0 0 0 0 1 2 1 0 0 1 1 0 2 0 0 1 1 2 2 1 2 1 0 0 0 0 0 0 1 2 1 1 0 1 1 1 1 0 0 1 1 0 1 1 1 0 1 1 0 0 0 0 1 0 0 1 1 0 0 1 0 0 0 1 1 1 1 0 0 1 1 1 1 0 0 1 1 1 0 1 1 0 1 1 0 1 0 0 0 0 2 0 0 1 0 0 1 1 0 0 0 0 2 1 0 0 1 2 0 0 0 0 1 0 0 0 1 1 1 1 2 1 1 0 1 1 1 0 1 2 0 2 0 1 1 0 0 0 0 1 1 1 0 2 1 1 0 1 0 1 0 1 1 0 1 0 1 0 2 2 1 1 1 1 2 1 1 0 0 1 0 0 0 2 1 1 0 2 0 0 1 2 1 2 2 0 2 1 0 1 0 0 0 1 1 1 0 0 0 0 2 2 0 1 1 1 2 1 0 2 0 0 0 0 0 1 0 0 0 0 0 1 1 1 1 1 0 1 0 0 0 1 0 0 1 0 0 0 2 0 0 1 1 2 0 2 0 0 0 1 1 1 2 1 1 1 0 1 0 0 1 0 0 2 0 2 0 2 2 2 1 0 1 1 0 1 1 0 0 0 0 1 1 0 1 2 0 0 2 2 2 0 2 1 1 2 2 2 0 2 0 0 0 0 0 0 0 2 1 0 0 1 1 1 1 0 1 0 0 1 0 0 1 1 0 0 2 2 0 2 0 0 0 2 0 0 0 1 1 0 1 1 0 0 2 0 0 0 0 1 1 0 0 0 1 1 2 2 2 0 0 0 0 0 0 2 1 0 0 2 2 2 2 2 0 0 0 1 0 1 1 1 1 2 0 0 0 0 0 0 0 0 1 2 2 2 0 0 0 1 1 2 2 2 0 1 0 2 0 2 0 0 0 1 0 0 0 0 1 1 1 0 0 1 0 0 1 0 1 1 1 0 1 1 0 0 0 1 2 0 1 1 1 1 2 1 1 0 0 0 0 2 0 0 2 0 0 0 1 2 0 0 0 2 0 1 1 1 0 1 2 0 0 0 0 0 0 0
79 0 1 2 0 0 0 2 0 0 0 1 0 1 0 0 0 2 1 0 2 2 0 0 0 0 0 0 1 1 0 0 0 1 0 0 2 2 0 0 2 0 0 0 0 0 0 0 0 2 0 1 1 1 0 2 0 1 1 1 1 2 0 2 0 1 0 0 2 1 0 0 2 0 2 2 2 0 1 0 1 0 1 0 1 0 0 1 1 2 1 1 2 1 1 0 0 1 1 1 2 1 1 0 1 1 2 2 1 1 0 1 0 1 1 0 0 0 0 2 2 0 2 0 0 1 0 2 2 2 2 0 1 0 0 0 0 0 0 0 1 0 0 0 0 1 1 0 0 1 1 0 0 0 1 0 0 1 0 0 0 1 0 1 1 2 0 0 2 0 0 2 1 1 0 1 0 0 0 1 1 0 1 0 1 0 1 2 1 1 1 2 1 0 1 0 1 2 0 0 0 0 1 1 1 0 2 0 0 1 0 0 1 0 1 0 0 0 1 0 2 0 1 0 0 1 1 1 0 0 0 0 0 0 1 0 0 2 2 0 0 0 2 2 2 2 0 0 0 0 0 0 0 0 1 2 1 0 0 0 0 0 0 1 1 0 0 0 2 1 0 0 0 1 0 0 1 1 2 2 0 1 1 1 2 1 1 0 0 2 0 1 0 2 1 0 0 1 0 0 1 0 2 0 0 1 1 0 0 1 1 2 0 1 2 1 1 0 1 0 1 2 0 0 0 0 0 0 0 0 1 2 0 0 0 0 0 0 2 2 1 1 2 1 0 0 0 1 1 1 0 0 0 2 2 0 1 1 1 1 2 1 2 0 2 2 0 2 2 1 0 2 0 2 0 0 1 1 0 0 0 0 1 1 1 2 0 1 1 0 1 1 0 0 2 1 1 0 0 1 1 1 0 2 1 0 1 0 0 0 0 2 2 2 2 2 0 0 0 0 0 0 0 2 1 2 1 0 1 1 1 1 0 2 0 0 1 0 0 0 2 0 0 1 0 1 0 0 0 0 1 0 1 1 1 0 1 2 1 0 1 0 0 0 0 1 1 2 0 0 0 0 1 1 1 1 0 1 2 1 1 0 0 0 0 1 0 0 2 0 0 2 1 2 1 0 0 1 1 1 1 2 1 1 0 2 2 0 0 2 0 1 2 0 0 2 0 2 0 2 1 2 1 1 1 0 0 1 1 2 0 1 0 0 1 0 2 0 0 0 0 2 1 0 0 0 0 1 1 0 1 1 0 2 0 0 0 1 0 1 1 0 1 1 1 0 2 0 0 0 1 1 1 0 0 1 1 0 0 0 0 0 1 2 0 0 0 0 0 0 0 2 1 1 1 0 0 1 0 1 1 1 0 2 2 0 0 0 0 2 0 0 0 2 0 1 1 0 0 0 1 1 1 1 0 0 1 2 0 0 1 1 1 0 0 1 1 0 1 0 1 1 1 1 1 0 0 0 1 1 1 1 0 1 0 2 1 0 1 0 0 0 2 0 0 0 0 2 0 1 1 0 1 0 0 1 1 0 0 0 0 1 2 2 1 2 1 0 2 2 1 0 0 2 0 0 0 2 2 2 1 1 1 0 1 2 1 2 2 0 1 1 0 0 0 0 0 1 0 0 0 0 0 0 2 2 0 0 0 0 0 0 0 2 0 0 2 0 0 0 0 0 1 0 1 0 1 0 0 0 0 0 0 0 0 1 0 0 1 0 0 1 2 0 0 2 2 1 0 1 1 0 0 1 1 2 1 1 1 1 1 1 1 1 1 0 1 2 2 2 0 0 1 2 1 1 0 1 1 2 0 0 0 0 1 0 0 1 0 1 0 0 1 1 0 0 2 2 2 1 0 2 0 2 0 0 0 0 0 0 0 2 1 0 0 0 0 0 0 0 0 0 1 1 0 0 1 1 0 0 2 2 0 2 0 0 0 0 0 1 1 2 0 0 1 1 1 1 1 1 1 0 0 2 2 1 0 1 2 1 1 1 2 0 0 0 1 0 0 2 0 0 1 1 1 1 1 1 0 0 0 2 0 1 1 1 1 1 0 1 0 1 0 0 1 1 2 1 0 0 0 0 0 1 0 2 0 1 0 0 0 1 0 1 0 0 0 0 0 0 0 0 2 1 0 0 2 1 0 1 0 1 1 2 2 0 2 2 1 1 1 2 0 1 1 1 1 1 2 1 1 0 0 0 0 0 1 0 2 0 0 0 1 1 0 0 0 2 0 0 0 0 0 2 1 0 1 1 2 0 0 0
80 1 1 1 0 0 0 1 0 0 0 1 1 1 0 1 0 0 0 1 1 2 0 0 0 0 0 1 0 2 1 0 2 2 1 0 2 2 0 1 1 0 0 0 0 0 0 0 0 0 0 0 1 0 2 2 0 0 0 1 0 1 0 2 0 1 0 0 2 1 0 0 2 0 0 2 2 0 1 0 1 0 1 1 2 0 0 0 0 2 0 1 2 0 0 0 0 0 0 0 1 2 2 0 0 0 2 0 0 2 0 1 0 1 1 0 0 0 1 0 0 0 2 1 1 0 0 1 1 1 2 1 0 0 0 0 0 0 0 2 2 0 0 0 0 1 0 0 0 1 1 0 0 0 0 1 0 0 0 0 1 1 0 2 0 1 0 0 1 1 1 0 2 0 1 2 1 0 0 1 1 2 0 1 1 1 1 1 0 0 1 1 2 1 2 0 1 2 0 2 2 0 0 1 1 0 1 0 2 0 0 0 1 0 0 0 0 0 1 0 2 2 1 0 0 0 0 2 0 0 0 0 0 0 1 0 0 2 2 0 0 0 1 1 1 0 1 1 1 1 1 0 1 0 0 1 0 0 0 0 0 0 0 0 1 0 1 0 1 0 1 1 0 2 1 1 0 1 2 1 1 1 2 1 2 0 2 1 0 2 0 2 0 1 1 0 0 0 1 0 1 0 2 0 0 0 0 0 0 0 1 2 0 0 1 0 2 0 0 0 0 2 2 1 0 0 1 0 0 1 2 0 1 1 0 0 0 1 1 0 1 0 2 1 1 0 0 0 0 2 1 1 0 2 2 0 1 0 0 2 2 0 1 1 1 1 1 2 2 0 0 2 1 2 0 0 0 2 2 1 0 1 1 1 1 1 0 0 0 0 0 0 1 0 2 1 1 1 2 2 2 2 0 0 0 0 0 1 0 0 1 0 0 0 0 1 1 0 0 0 0 1 1 1 1 2 0 0 1 2 2 2 0 2 0 0 0 1 0 1 0 0 0 0 0 1 0 1 2 2 0 1 2 2 2 2 2 2 2 2 1 0 1 0 0 1 0 0 0 0 1 0 1 2 1 0 2 2 1 2 1 0 1 1 1 1 0 1 2 1 1 2 0 0 0 0 0 1 1 0 1 2 2 0 0 0 2 1 0 2 0 0 2 0 0 2 0 1 1 1 1 2 0 0 1 1 1 1 0 2 1 1 1 0 1 0 1 0 0 2 1 1 2 1 2 1 0 0 1 0 0 1 0 1 1 1 0 0 0 0 0 0 1 0 0 0 1 0 0 0 0 0 2 0 0 2 2 1 0 1 1 0 0 1 0 0 0 1 0 1 0 0 1 0 2 0 1 0 0 0 0 2 1 1 1 1 2 0 0 1 0 0 0 1 1 1 1 1 1 0 1 0 0 1 0 1 0 2 0 0 0 1 0 0 0 0 0 0 0 0 1 0 0 1 1 1 1 0 1 1 0 1 0 0 0 1 2 1 1 1 2 0 1 0 0 0 1 2 1 1 1 0 0 1 0 0 2 0 2 0 0 1 1 1 0 1 0 2 0 2 2 0 1 0 1 0 0 0 0 1 0 1 0 0 0 2 0 2 2 1 0 0 0 1 0 0 0 1 1 1 0 0 0 0 1 2 0 0 1 1 2 2 1 2 0 1 0 0 0 1 0 0 0 0 0 1 1 0 0 1 1 1 1 1 1 0 0 0 2 0 0 0 2 0 0 2 2 2 0 2 0 0 0 0 0 1 2 2 2 0 1 0 0 0 1 0 0 1 1 1 0 1 0 1 1 1 0 0 0 1 0 0 0 1 1 0 0 1 0 1 0 0 2 2 2 0 2 2 0 1 1 1 0 0 0 0 0 0 2 0 1 2 1 0 0 0 0 0 1 0 1 1 0 0 0 0 1 0 0 1 0 0 0 2 0 0 0 0 1 0 0 1 0 0 0 1 1 0 1 1 0 0 1 1 1 0 0 1 2 2 2 2 2 0 0 0 0 1 0 2 0 0 0 2 1 1 1 2 1 2 2 0 0 2 2 2 0 1 0 0 0 0 1 0 1 1 1 1 2 1 1 0 0 1 1 1 1 1 1 1 0 2 0 0 1 1 1 1 1 1 1 1 1 1 0 0 0 1 0 0 1 0 1 2 2 0 2 2 1 1 1 1 1 0 2 1 1 0 1 0 1 0 0 0 0 0 1 0 2 1 0 1 1 1 0 0 0 1 0 1 0 0 0 2 0 0 0 0 1 0 0 1
81 1 1 1 0 1 1 0 0 0 0 0 0 0 0 0 0 2 2 0 2 2 1 0 0 0 0 1 0 2 0 0 0 1 0 0 1 1 1 0 1 0 0 1 0 0 0 0 0 1 0 0 2 2 0 0 0 0 1 1 1 1 0 1 0 1 0 1 1 0 0 1 1 0 1 1 1 0 1 0 0 0 1 0 1 0 0 1 1 2 0 1 2 1 1 0 0 2 0 2 0 2 1 0 1 1 2 0 1 1 0 2 1 1 1 0 0 0 0 0 1 0 2 1 1 0 0 1 2 0 0 0 0 0 1 1 2 0 0 1 1 0 0 0 0 1 0 0 0 2 1 0 0 0 2 0 0 1 0 0 1 2 0 1 1 2 1 0 2 0 0 2 1 1 2 1 1 1 0 0 0 0 0 1 2 2 1 2 1 1 1 2 2 1 1 0 0 2 0 0 0 1 0 2 0 2 2 0 1 0 1 0 1 0 2 0 0 0 1 0 2 1 1 0 1 0 1 1 0 0 1 0 1 0 1 0 0 2 2 0 0 0 2 2 2 2 0 0 0 0 0 0 0 0 1 2 0 0 0 0 0 0 0 0 0 0 0 1 1 1 0 2 0 2 0 0 0 1 2 2 1 1 1 1 1 1 1 0 0 2 0 2 0 2 2 0 0 1 0 1 1 1 2 0 0 1 0 0 0 0 0 1 0 2 0 0 1 1 0 0 1 1 0 0 1 0 2 0 1 1 2 2 0 0 0 0 0 1 1 1 0 1 1 1 0 0 0 0 1 2 0 0 0 2 1 1 1 1 0 2 2 0 1 1 1 1 0 0 0 0 0 2 0 1 0 0 1 1 0 0 1 0 0 0 0 0 0 0 0 0 1 1 1 0 2 1 2 1 1 1 0 1 0 2 2 1 0 1 0 0 0 0 1 1 2 2 0 0 0 0 0 1 0 1 1 2 0 0 1 1 1 1 0 2 1 0 0 0 0 0 2 0 0 1 1 2 1 0 1 0 0 0 0 2 0 0 0 2 2 1 1 0 2 0 0 0 0 2 0 2 2 2 2 0 0 0 2 2 1 1 1 0 1 1 1 1 0 0 2 0 0 2 1 2 0 0 1 1 1 1 1 2 1 1 0 1 1 1 1 0 0 2 1 1 1 2 0 2 0 0 0 2 0 0 0 0 0 1 1 2 1 0 0 0 0 0 2 0 0 2 0 0 1 1 1 2 0 1 1 0 0 0 1 2 0 0 0 0 0 0 0 0 0 0 0 0 0 0 0 0 0 1 1 0 0 1 1 1 0 2 1 0 0 1 0 0 0 1 1 1 0 2 0 0 0 2 0 0 0 0 0 2 0 2 2 0 1 0 0 1 1 0 0 0 2 0 0 1 1 1 1 2 0 0 0 1 1 1 0 0 1 0 1 1 1 1 0 1 0 0 1 0 1 2 2 1 1 0 1 1 1 1 0 0 0 2 0 1 1 0 0 0 0 0 2 2 0 2 1 0 0 0 0 1 0 0 1 0 1 0 0 0 2 1 0 1 0 2 1 0 1 0 0 1 0 0 0 2 2 2 0 2 0 0 0 2 1 1 2 1 1 1 0 1 0 0 0 2 0 1 0 1 0 0 1 2 0 0 0 0 1 1 1 2 0 1 1 0 0 1 0 0 0 0 0 0 0 1 0 1 0 1 0 0 0 2 0 0 2 0 0 2 1 0 0 0 0 2 0 2 0 1 1 0 0 1 2 0 0 1 1 1 0 0 0 1 0 2 0 2 0 2 1 2 2 1 1 0 0 1 0 0 0 0 2 0 1 1 0 1 0 0 1 1 1 0 2 1 1 1 0 2 0 2 0 0 0 0 1 0 0 1 0 0 0 0 0 1 2 1 1 1 1 1 1 1 2 0 0 0 2 2 0 1 1 0 1 0 0 1 0 2 0 0 0 0 1 0 2 0 0 0 1 1 1 1 0 0 1 0 0 0 2 0 0 0 0 2 0 2 0 0 0 1 1 1 1 2 0 0 0 1 0 1 1 2 0 2 0 1 0 1 0 0 1 1 2 1 0 0 0 0 0 0 0 1 2 0 1 0 0 0 0 2 0 0 0 1 1 1 0 0 2 0 0 1 1 2 0 0 1 0 1 1 1 1 1 2 0 2 0 0 1 0 0 2 2 0 0 0 2 0 0 0 0 2 0 0 2 0 0 0 2 2 0 0 1 0 0 0 0 0 0 2 2 0 1 1 2 1 0 1
82 1 1 1 0 0 0 1 0 2 0 0 1 1 0 1 0 2 1 1 1 2 0 0 0 0 0 1 0 1 1 0 1 0 2 0 2 1 0 2 1 1 1 1 0 1 1 0 0 0 0 1 2 1 1 2 0 1 2 0 1 2 0 1 1 0 1 1 0 0 0 0 2 0 1 2 2 0 0 1 0 0 0 1 1 0 0 0 0 2 0 0 2 0 0 0 0 1 0 1 1 1 0 0 1 2 2 0 0 2 0 1 1 1 1 1 1 0 0 1 0 0 1 1 0 1 0 0 0 0 1 0 0 0 0 0 1 0 0 1 0 0 0 0 0 2 1 1 1 1 0 0 0 0 1 0 0 2 0 0 0 0 0 0 1 1 1 1 1 1 1 0 0 2 1 0 0 0 1 2 1 1 1 0 1 0 0 1 0 1 1 1 2 0 0 1 1 2 1 0 0 1 0 0 0 0 2 2 0 0 0 0 1 0 1 1 0 0 0 0 2 1 2 0 0 1 0 1 0 1 0 0 0 0 2 0 0 2 2 0 0 0 2 2 2 2 0 0 1 1 1 0 1 0 0 1 2 0 0 0 0 0 0 0 1 0 0 1 2 0 0 2 0 1 0 0 1 1 2 1 0 2 2 1 1 1 1 0 0 1 1 0 0 1 1 0 0 0 0 0 1 0 2 0 2 0 1 0 0 0 1 0 0 0 2 0 0 1 0 0 0 2 0 0 0 0 0 0 0 1 1 1 1 0 0 0 0 1 1 1 1 1 1 1 1 0 1 0 0 1 0 0 1 2 1 1 1 1 0 0 0 0 2 0 2 0 1 1 1 0 1 2 1 2 0 0 0 0 0 0 2 1 1 1 1 0 0 1 1 0 0 0 0 0 1 0 1 0 0 0 0 0 0 2 0 0 2 1 0 0 0 1 0 0 0 2 0 0 0 0 0 0 1 1 0 0 0 0 0 0 0 0 0 2 1 1 1 2 1 1 2 0 0 1 1 1 0 1 1 1 0 1 0 2 0 0 1 2 2 2 1 0 0 0 0 2 0 0 0 1 1 1 2 0 0 0 2 1 2 0 2 0 0 0 0 0 0 0 2 0 0 1 0 1 1 0 0 1 0 0 1 1 1 1 1 0 1 1 2 0 1 1 1 0 0 1 0 2 0 0 0 2 0 0 0 2 0 0 0 2 1 1 0 1 2 0 1 1 1 1 1 1 2 0 2 1 0 1 1 0 0 0 1 2 0 1 0 2 0 1 1 0 0 1 1 1 1 0 0 0 1 1 0 0 0 0 2 0 0 0 1 0 0 1 0 0 0 0 0 0 0 2 0 1 1 0 1 0 0 0 0 1 0 2 2 0 0 0 0 1 2 0 0 0 2 0 0 1 0 0 0 0 1 1 0 0 2 1 0 0 0 0 0 0 0 0 0 1 0 2 0 0 0 2 2 1 1 0 0 0 2 1 1 1 1 2 1 0 1 0 0 0 0 0 1 1 1 2 0 0 0 0 0 1 1 0 2 0 2 0 2 0 0 0 0 0 0 2 1 0 0 2 1 1 0 0 0 2 2 2 0 2 0 0 2 0 2 2 2 0 2 1 0 0 0 1 0 2 1 1 0 0 1 1 0 2 1 0 0 0 1 1 1 2 0 1 1 0 0 2 1 1 0 0 0 0 0 0 0 0 0 0 1 0 0 1 0 0 1 0 0 1 1 0 1 1 1 1 0 1 1 0 2 0 0 0 1 1 1 1 0 1 0 0 0 2 0 2 2 2 0 0 2 2 1 0 0 0 0 1 0 0 0 0 0 2 0 0 0 2 0 1 2 2 2 0 2 1 1 2 2 2 0 2 0 0 0 0 1 0 0 1 1 0 0 0 0 0 0 0 0 1 0 0 0 0 0 0 0 0 0 0 0 1 0 0 1 1 0 0 0 1 0 0 0 1 1 0 1 1 0 0 2 0 2 1 0 0 1 0 1 1 2 1 0 2 0 1 0 2 0 0 0 1 2 2 2 2 0 0 0 2 0 1 0 2 0 1 0 2 1 1 1 0 1 1 1 2 2 2 0 0 0 0 0 1 0 1 1 1 0 1 0 1 1 0 1 0 1 1 0 0 2 1 0 1 1 1 1 0 2 0 2 1 1 0 1 2 0 1 0 0 0 0 0 2 2 0 1 1 1 1 0 0 0 1 1 0 1 1 0 1 0 1 0 0 0 0 0 0 0 0 0 1 0 0 2 1 1 0 0 0
83 1 2 0 0 0 0 1 1 1 0 0 0 0 0 0 0 1 1 0 2 2 0 0 0 1 1 2 1 2 2 0 1 1 1 1 1 1 1 1 0 0 1 0 0 1 0 0 0 0 0 0 0 0 2 1 0 1 0 2 0 1 0 1 1 0 1 1 1 0 0 1 2 1 2 2 2 0 2 0 2 0 1 0 1 0 0 0 0 2 0 0 1 0 0 0 0 0 0 1 1 2 1 0 0 0 2 2 2 0 0 2 0 2 2 0 0 0 0 2 2 0 1 2 1 0 0 0 1 0 1 0 1 0 0 0 0 0 0 1 1 0 0 0 0 1 0 0 0 0 0 1 0 0 1 0 0 1 0 0 1 0 0 0 2 2 2 0 1 1 1 1 0 2 1 0 0 0 0 1 1 0 0 2 2 2 2 2 1 1 1 2 1 0 1 0 1 2 0 0 0 0 0 2 2 0 2 1 1 0 0 0 0 0 0 1 1 0 0 0 2 1 2 0 0 0 0 0 0 0 1 0 1 0 2 1 0 2 2 0 0 0 2 2 2 2 0 0 1 1 1 0 0 0 1 2 0 0 0 0 0 0 0 0 0 0 1 0 1 1 0 1 1 2 0 0 1 0 1 0 1 1 2 2 2 0 1 1 0 2 0 1 1 2 1 0 0 0 1 0 0 0 1 1 0 0 0 1 1 0 0 1 0 0 2 0 1 0 0 0 0 2 1 2 1 0 1 0 2 0 2 1 0 0 0 0 0 1 1 0 1 0 1 2 0 0 0 0 0 2 1 1 0 1 0 1 1 0 0 2 2 0 2 1 2 0 0 2 2 0 1 1 1 2 2 0 1 1 1 0 1 0 0 0 1 0 0 0 0 0 0 0 0 0 2 0 0 2 2 2 1 2 0 2 1 1 1 1 0 0 0 1 0 0 0 2 0 1 0 0 0 0 0 1 0 2 0 1 1 1 1 2 0 2 0 0 0 1 0 1 1 0 0 0 2 0 0 0 2 2 0 1 1 1 2 1 2 2 1 1 1 0 0 0 0 1 1 1 0 0 0 0 2 0 2 2 0 2 2 0 1 0 0 0 0 0 0 0 1 0 1 1 0 0 0 0 0 1 1 1 1 2 2 1 0 2 2 0 1 1 1 1 1 1 1 1 1 2 0 1 0 2 0 0 1 1 1 2 0 2 0 2 0 1 1 0 1 0 0 0 0 0 1 0 1 1 0 1 1 0 0 0 1 0 2 2 2 1 1 0 0 0 0 0 0 1 0 1 1 1 0 1 1 0 0 1 1 0 0 1 1 0 0 0 0 0 0 1 1 1 0 1 0 0 0 0 0 1 0 1 1 1 0 1 2 0 0 0 0 1 0 0 0 1 1 1 0 1 1 0 0 0 1 1 0 0 1 1 0 0 0 1 0 0 0 2 0 0 1 0 2 0 0 0 2 0 1 0 0 1 1 2 0 0 0 2 1 0 2 0 0 0 1 1 1 1 0 2 0 2 1 0 0 0 2 0 2 0 1 0 1 0 2 2 1 2 1 1 1 1 2 0 0 0 0 0 0 1 2 2 1 1 0 0 1 1 1 2 2 0 1 1 0 1 0 1 0 2 2 2 0 0 1 0 1 0 1 0 2 1 0 0 1 2 0 0 2 0 0 0 0 0 0 0 0 2 2 1 0 0 0 0 0 0 0 1 0 0 2 0 1 2 1 0 0 0 1 1 0 1 1 0 1 1 1 0 2 0 0 1 0 0 0 0 1 1 1 1 1 2 1 1 1 2 2 1 0 0 0 1 0 0 1 1 1 0 1 0 0 2 0 0 2 2 2 0 2 2 1 2 1 1 0 2 0 0 0 0 0 0 0 2 2 0 0 0 0 0 0 0 0 0 2 2 0 0 2 1 0 0 1 1 0 2 0 0 1 0 0 1 1 2 0 0 0 1 1 0 0 1 0 0 1 1 1 0 1 1 1 2 2 2 2 0 0 0 0 2 0 1 1 0 1 1 2 1 2 2 0 0 0 1 0 1 2 1 1 1 2 2 1 1 0 0 2 0 1 0 0 0 0 0 0 0 0 0 0 0 1 1 0 2 0 2 0 0 0 2 0 1 1 1 2 0 0 0 2 2 0 1 0 0 2 1 0 0 2 2 0 1 0 0 1 0 1 0 0 2 2 2 1 0 0 1 0 1 1 1 1 0 0 1 1 2 0 0 0 1 1 0 0 0 0 1 1 0 0 0 2 1 0 1
84 0 0 2 0 0 0 0 0 2 0 0 0 0 0 0 0 0 0 1 1 1 0 0 0 1 1 2 1 2 0 1 2 1 2 0 2 1 0 0 1 0 0 1 1 2 1 0 0 0 0 0 0 0 2 2 0 0 0 1 1 2 0 2 1 0 1 1 1 0 0 0 2 0 0 2 2 0 0 0 0 0 0 0 0 0 0 0 0 2 0 1 1 0 1 0 0 2 0 2 1 2 1 0 0 0 2 1 1 1 0 2 0 2 2 1 1 0 0 0 1 0 1 0 0 1 0 2 2 2 1 1 0 0 0 0 1 0 0 0 1 0 0 0 0 1 0 0 0 1 1 0 1 0 0 0 0 1 0 1 1 2 0 0 0 1 1 1 0 1 0 1 0 2 1 0 0 0 0 2 1 1 0 2 2 2 2 0 0 1 0 1 2 1 2 0 0 2 0 0 0 0 0 2 2 0 2 0 2 0 2 0 0 0 1 0 0 0 1 1 1 0 2 0 0 0 0 1 0 0 0 1 1 1 1 0 1 2 2 0 0 0 1 1 1 1 0 0 0 0 0 0 0 0 0 0 0 1 0 0 0 0 0 0 0 0 0 1 1 0 0 0 0 2 1 0 0 1 2 1 1 1 0 1 1 1 1 2 0 2 0 0 1 2 1 0 1 1 0 1 1 1 2 0 1 0 0 1 2 0 0 1 0 0 1 0 2 0 0 0 1 0 1 1 1 0 1 0 1 1 1 1 0 0 0 0 0 1 1 1 1 1 1 2 1 0 0 1 0 1 0 0 0 2 0 2 2 0 1 1 2 1 2 0 2 1 0 2 2 0 2 0 1 2 1 0 2 1 0 0 0 0 0 0 1 1 0 0 0 0 0 0 1 0 2 1 1 1 0 0 0 0 0 2 1 0 1 0 0 0 0 0 0 0 1 2 0 1 0 1 1 1 0 2 2 2 1 2 2 1 1 2 1 1 0 0 0 2 0 0 2 0 0 0 2 1 0 0 1 2 0 1 1 2 1 1 1 2 2 1 1 0 0 0 0 1 0 1 0 1 1 1 2 1 0 0 0 2 1 1 0 0 1 1 1 1 0 0 1 0 1 1 0 0 1 0 0 2 2 0 0 1 1 1 0 1 2 2 1 1 0 1 0 0 0 1 0 2 0 1 1 1 0 0 0 1 0 0 0 1 1 0 0 0 0 0 2 0 0 1 0 1 2 1 2 1 0 1 1 0 0 0 0 1 1 0 0 1 1 0 0 0 0 1 1 0 1 1 1 0 1 2 1 0 0 1 1 2 0 2 0 0 0 0 0 0 0 1 0 1 1 0 0 1 0 0 0 0 0 0 0 2 1 1 1 0 1 0 0 1 0 0 0 0 1 0 0 1 0 0 1 2 0 1 0 0 1 2 0 0 0 1 0 0 0 0 0 0 0 1 1 0 0 0 1 1 1 0 1 1 2 1 0 0 0 2 1 0 1 0 0 0 1 2 2 0 2 2 0 1 1 0 0 0 1 0 2 0 2 0 0 1 1 1 1 1 0 1 1 1 1 0 0 0 0 0 0 1 1 1 0 1 0 0 2 0 2 1 1 0 1 1 0 1 0 0 0 1 1 1 0 0 1 0 1 0 0 0 0 1 1 1 0 2 0 0 0 0 0 1 1 1 0 0 0 2 2 0 0 0 0 0 0 0 0 1 1 0 1 0 0 0 2 0 1 1 1 2 0 2 0 0 2 0 0 0 1 0 0 1 0 0 0 0 0 2 0 1 2 2 1 0 1 2 2 1 1 1 0 0 1 0 0 1 1 1 2 0 1 2 0 0 2 2 2 0 2 1 1 2 2 2 0 2 0 0 0 0 1 0 0 1 0 0 0 0 0 0 0 0 1 1 0 0 0 0 0 0 0 1 1 1 0 1 1 1 2 0 2 0 0 2 1 0 1 0 1 0 2 1 1 1 1 0 2 0 0 1 1 1 2 2 2 0 0 0 0 1 0 2 1 0 1 2 2 2 2 2 0 0 0 2 1 0 2 0 0 2 0 1 0 0 0 0 2 1 1 1 1 0 0 1 0 1 0 1 1 0 1 1 0 2 1 2 1 0 1 0 0 0 0 0 1 0 0 2 2 0 0 0 2 0 1 1 1 0 1 1 0 1 0 0 1 0 2 0 1 1 2 2 0 0 0 0 0 1 1 0 1 1 0 1 0 0 1 1 1 1 0 2 0 0 0 1 0 0 0 0 1 1 0 2
85 1 2 0 0 0 0 1 0 1 0 0 1 2 0 1 0 1 1 0 2 2 0 0 0 0 0 2 0 2 2 2 1 2 1 0 1 1 0 0 1 0 1 0 0 1 0 0 1 1 0 1 1 2 0 1 0 0 1 2 0 1 0 1 1 1 1 1 1 0 1 1 2 0 2 2 2 0 2 0 2 0 0 0 0 0 0 1 1 2 0 1 1 0 1 0 0 1 0 1 1 2 1 0 2 1 2 0 0 2 0 1 0 0 0 0 0 0 0 1 2 0 2 1 1 1 0 2 2 1 1 0 0 0 0 0 0 1 1 0 0 1 1 0 0 1 0 0 1 2 1 0 0 0 1 0 0 1 0 0 1 2 0 2 2 2 2 0 2 0 0 2 0 2 1 1 0 0 0 1 1 2 0 1 1 1 1 1 0 1 0 2 1 1 1 0 2 2 0 0 0 0 0 0 0 0 1 1 0 0 1 0 1 0 1 1 1 1 1 0 2 0 1 1 0 1 2 1 0 0 0 0 1 1 1 0 1 2 2 0 0 0 2 1 2 2 1 1 1 0 0 0 0 0 1 1 0 1 1 1 1 2 0 0 0 0 0 0 2 0 1 1 1 2 0 1 0 0 2 0 2 0 0 1 1 1 1 0 0 2 0 1 1 2 2 0 0 1 0 0 0 0 1 1 1 0 0 0 0 0 1 0 0 1 2 0 1 0 0 0 1 2 0 0 1 0 0 0 1 1 1 2 1 0 0 0 0 2 0 1 1 1 2 2 1 1 1 1 1 1 1 1 0 1 1 0 1 1 0 2 1 0 0 0 0 0 0 2 2 1 0 2 1 1 0 1 2 1 0 0 0 0 0 0 2 1 0 0 0 1 0 0 1 0 2 1 1 1 0 0 0 0 0 2 1 0 1 1 0 0 0 1 0 0 0 1 1 0 0 0 0 1 1 2 1 1 0 0 0 0 1 0 1 1 1 1 0 1 0 0 1 0 0 1 0 2 0 0 2 1 0 1 0 2 0 0 1 2 2 0 0 0 2 0 0 0 0 0 0 0 0 0 1 1 1 0 1 1 0 1 2 0 1 1 0 0 0 0 2 0 0 1 0 1 0 0 0 1 1 0 1 2 1 1 0 1 1 0 0 1 0 2 1 1 1 1 1 2 0 2 1 2 1 1 1 0 0 1 0 2 1 1 0 1 1 0 2 0 0 1 0 2 0 0 1 1 0 0 1 0 0 1 1 2 2 0 0 0 0 1 1 0 0 0 0 1 1 0 0 0 1 2 0 0 1 0 2 0 0 0 1 0 0 0 0 0 0 1 1 1 0 2 0 0 1 0 1 0 0 0 0 1 1 0 0 1 2 0 1 0 1 0 0 1 1 1 1 1 1 1 1 2 0 0 0 0 2 2 0 0 0 1 1 0 0 0 1 1 1 0 1 0 0 1 1 1 1 2 1 1 1 1 0 0 0 2 2 0 2 0 0 0 0 2 1 1 2 1 0 0 0 1 1 0 0 0 2 0 2 0 1 0 1 1 0 1 1 2 1 1 1 1 0 1 0 0 0 1 1 1 0 1 1 0 0 2 1 2 1 1 1 0 0 0 0 0 0 1 1 1 0 0 0 0 1 2 0 0 0 0 0 0 0 1 0 1 1 0 0 1 1 1 0 0 0 0 0 0 0 0 0 0 0 0 0 2 1 0 1 0 0 0 1 0 0 2 2 2 0 2 0 0 2 0 0 2 2 0 0 2 0 2 1 1 0 1 1 1 1 2 1 1 2 2 1 0 1 0 0 1 0 0 0 0 1 0 1 1 0 0 0 0 1 1 0 0 1 2 2 2 2 2 0 2 0 0 0 0 2 0 0 0 0 1 1 1 1 0 1 0 1 1 0 0 0 0 0 0 0 0 2 2 0 1 1 0 1 0 1 1 0 2 0 0 0 1 0 0 1 1 0 0 0 2 1 1 0 2 1 1 1 1 2 0 0 0 0 1 1 0 0 0 0 2 2 2 2 2 0 2 1 0 0 1 0 2 0 1 0 0 0 1 0 0 1 0 2 0 1 1 0 1 0 0 1 2 1 0 0 0 0 2 0 2 1 0 1 1 0 1 1 1 2 0 0 0 1 0 0 0 1 1 2 1 0 0 1 2 0 2 0 2 1 0 1 1 1 0 0 0 1 0 0 0 0 0 2 2 0 0 0 2 0 1 0 0 0 0 0 0 0 0 0 1 0 0 0 0 1 0 0 0
86 1 0 1 0 0 0 2 1 0 0 0 1 2 0 2 1 1 1 0 2 2 0 0 0 0 0 0 1 1 0 1 0 0 2 0 2 1 0 1 1 1 1 1 0 1 1 1 0 1 0 0 0 0 2 1 0 0 2 0 1 1 0 2 1 0 1 1 2 0 0 1 2 0 0 2 2 0 1 0 0 0 0 1 1 0 0 2 1 2 0 1 0 0 2 0 0 0 0 0 2 0 0 0 1 1 1 0 0 2 1 1 0 0 1 0 0 0 0 2 2 0 1 2 1 0 0 2 2 2 2 0 0 0 0 0 2 0 0 1 1 0 0 0 0 2 0 0 0 1 1 0 0 0 0 0 0 0 0 0 1 1 0 1 0 1 1 1 1 1 1 0 0 2 1 0 0 0 0 0 0 1 1 1 2 1 2 1 0 1 1 1 1 1 1 0 2 2 0 0 0 0 0 2 1 1 2 2 1 1 0 0 1 0 2 2 1 0 0 1 1 2 2 0 0 1 1 2 1 0 0 0 0 0 2 0 1 2 1 1 0 1 1 1 1 1 0 0 1 1 1 0 0 0 1 1 0 0 0 0 0 0 0 0 0 0 1 0 1 0 0 0 2 2 0 0 1 0 2 0 2 0 2 1 1 0 2 1 0 2 0 0 1 2 1 0 1 0 1 0 0 0 2 0 1 0 1 0 0 0 0 1 0 1 1 0 1 1 1 0 1 2 1 0 1 0 2 0 2 2 2 1 1 0 0 0 0 2 0 1 0 0 2 2 0 0 1 0 0 0 0 0 0 2 0 2 2 0 1 0 1 1 1 0 1 1 0 2 2 0 0 2 1 2 2 0 1 1 0 0 0 0 1 1 1 1 0 0 0 1 0 0 0 0 2 1 1 1 1 0 0 0 0 2 2 2 0 0 0 0 0 0 1 1 1 2 0 0 0 0 0 0 0 2 1 2 0 0 1 2 2 2 0 0 1 0 0 0 0 0 1 1 0 0 1 0 0 1 2 1 0 1 0 2 0 0 0 2 2 1 1 0 0 0 0 1 1 1 0 1 1 1 2 2 1 1 0 2 2 1 1 0 2 2 0 2 2 1 2 0 0 2 1 2 1 0 1 1 1 1 1 2 1 1 0 1 2 1 1 0 0 2 1 2 2 0 0 2 0 1 0 2 0 1 1 0 0 1 0 2 0 1 0 0 1 0 2 0 0 2 1 1 0 0 0 1 0 2 2 0 1 1 1 2 0 1 0 0 2 0 0 2 0 1 1 0 1 0 0 0 0 0 0 0 0 0 1 1 0 2 0 0 0 0 0 0 0 0 0 0 1 1 1 0 1 0 0 0 0 0 0 2 1 0 0 1 1 0 0 1 0 0 0 1 0 2 0 1 0 0 2 2 1 1 0 0 0 1 0 0 0 1 1 0 0 0 2 1 1 1 1 1 0 1 1 1 1 0 1 1 0 1 1 1 0 0 2 0 2 0 0 0 1 0 1 1 1 1 0 0 0 1 0 0 0 0 2 0 2 0 0 0 2 1 0 1 2 0 2 2 0 1 2 2 2 0 0 0 0 1 0 0 1 1 1 1 1 1 1 0 1 1 0 0 0 0 0 1 0 0 0 0 1 0 0 0 1 0 1 1 2 2 0 2 0 1 0 0 0 0 0 0 0 0 0 1 1 0 0 1 1 1 0 0 0 0 1 0 2 0 0 0 2 0 0 2 2 1 0 2 0 0 1 2 2 2 0 1 2 0 0 0 1 1 1 0 0 1 2 2 1 0 1 2 2 1 0 2 2 2 0 0 0 1 0 2 0 0 1 2 0 0 1 1 1 1 1 2 1 2 2 2 0 2 1 0 0 0 1 0 0 1 1 0 0 1 2 0 0 0 1 0 0 0 0 0 0 1 0 0 2 2 0 2 0 0 0 1 0 0 0 1 0 0 0 0 0 0 1 0 0 0 1 1 1 0 1 0 1 1 2 2 1 0 0 0 1 0 0 2 0 0 0 2 2 2 2 2 0 1 0 2 1 1 2 1 1 0 0 1 0 1 0 1 1 1 2 0 2 1 1 0 0 1 1 1 1 2 0 0 1 1 0 2 0 0 0 1 0 0 0 0 2 2 1 1 1 0 0 0 1 0 2 1 1 0 1 2 0 2 0 1 1 0 0 1 1 0 1 0 2 0 0 1 0 0 1 2 0 0 0 2 0 0 0 0 0 1 0 0 1 1 0 2 2 0 1 0 1 1 0 1
87 1 1 2 0 0 0 0 0 2 0 0 0 0 0 0 0 2 1 1 1 2 1 0 0 0 0 2 1 2 1 2 1 2 0 0 0 2 0 0 1 0 1 1 0 1 1 1 0 2 1 2 0 1 0 2 0 0 0 0 0 0 1 0 1 0 1 0 1 0 1 1 2 0 1 2 2 0 1 1 0 0 0 1 2 0 0 0 0 1 0 0 0 0 1 0 1 2 0 2 0 2 1 0 0 0 2 0 0 2 0 2 0 0 0 0 0 0 1 1 1 0 2 1 1 1 0 1 2 0 1 0 0 0 0 0 0 0 0 2 1 0 1 0 0 1 0 0 1 2 1 0 2 1 1 0 1 1 0 0 2 2 0 0 1 2 1 0 2 0 0 2 2 0 2 1 1 1 1 1 0 1 0 1 1 1 1 2 0 1 1 2 1 0 1 0 2 2 0 1 1 0 0 1 1 0 2 2 1 0 1 0 1 0 2 0 0 0 0 0 2 1 0 0 0 0 0 2 0 0 0 0 1 1 1 1 0 2 2 0 0 0 2 1 1 1 0 1 0 0 0 0 0 0 0 1 1 0 0 0 0 0 0 1 1 0 1 0 1 0 1 1 0 1 0 0 0 0 2 0 1 1 2 2 2 0 2 1 0 1 1 2 0 1 1 0 0 0 0 0 0 0 1 1 0 0 0 0 0 0 0 2 0 0 1 1 2 1 0 0 0 2 1 1 1 0 1 0 1 2 2 0 2 1 0 0 0 2 0 2 2 1 2 2 0 0 1 0 1 0 0 0 0 2 2 0 0 0 0 2 2 0 2 1 2 0 0 1 1 0 0 1 1 1 0 1 1 2 1 0 0 1 2 1 1 1 0 0 0 2 1 1 1 0 2 0 1 0 0 0 0 0 0 0 0 0 0 1 0 0 1 0 0 0 0 1 1 1 0 1 1 1 0 1 1 1 1 0 0 0 0 0 0 0 1 0 0 2 1 1 1 0 0 0 2 1 0 0 1 1 0 1 1 1 2 0 2 1 1 0 2 0 0 0 0 0 0 2 0 0 0 0 2 0 1 1 0 2 2 0 2 1 1 1 1 1 0 0 2 0 0 2 1 0 0 0 1 1 1 1 1 2 1 1 0 1 1 1 0 1 0 0 1 0 0 2 1 2 0 1 0 2 1 1 0 1 1 1 0 2 0 1 0 0 0 0 2 0 0 1 0 1 1 1 2 1 1 1 1 0 0 0 1 1 2 1 1 0 0 1 1 0 1 0 0 0 2 0 0 0 1 1 0 0 0 0 1 0 0 1 0 0 1 1 0 1 1 0 0 0 1 1 0 0 1 0 0 0 0 0 0 2 1 1 2 0 0 0 0 2 1 0 0 1 0 0 2 0 0 0 0 0 1 1 0 0 1 2 0 0 0 1 0 0 0 0 0 1 0 0 0 2 1 1 1 1 1 0 0 0 2 2 1 2 1 2 1 0 1 0 0 0 0 0 1 1 0 2 1 1 0 0 1 1 0 0 2 1 1 1 2 1 1 1 0 1 1 1 1 0 1 0 0 2 0 0 0 2 0 1 0 0 1 1 2 2 1 2 2 0 1 1 0 1 0 1 1 1 1 1 0 0 0 1 0 2 1 0 1 1 2 2 0 1 0 1 2 0 0 2 1 0 0 0 0 1 1 0 0 0 0 0 0 1 0 1 0 0 0 0 0 0 2 1 0 0 0 1 0 2 0 1 2 0 0 1 1 0 0 2 0 1 0 0 0 2 0 2 2 2 0 0 0 0 0 0 0 1 0 2 0 0 1 0 1 1 1 0 0 2 0 0 1 1 1 1 1 1 1 1 0 1 0 2 0 1 0 0 0 1 1 2 0 0 0 1 1 0 0 0 0 1 0 0 0 0 1 0 0 0 2 2 0 2 0 0 1 1 0 0 0 2 1 0 1 0 1 0 1 2 1 0 2 0 2 1 0 1 2 2 1 2 1 0 0 0 1 2 0 2 0 0 0 2 2 2 2 0 0 1 1 1 0 2 2 0 2 2 0 1 0 1 0 0 2 1 0 1 2 2 0 0 0 1 0 2 1 1 0 0 1 1 0 1 1 0 1 0 0 1 0 0 1 1 1 0 0 0 0 0 2 0 2 0 1 0 1 1 0 1 1 1 1 1 2 0 0 1 1 1 0 0 0 0 0 1 1 1 1 0 0 1 1 1 0 0 0 2 0 1 1 1 0 1 0 1 0 0 0 1 0 2
88 1 1 1 1 1 2 2 0 0 0 1 1 1 0 1 0 0 1 1 1 1 0 0 0 0 0 2 0 2 1 1 0 1 0 0 0 1 1 1 0 0 0 0 0 0 0 1 0 1 0 0 0 0 2 2 0 0 1 1 0 1 0 1 0 1 0 0 1 0 0 0 2 0 0 2 1 1 1 0 0 0 1 0 1 0 0 0 0 1 0 0 1 0 0 0 0 0 0 0 1 2 1 0 0 0 2 0 1 1 0 0 0 0 0 0 0 0 0 0 1 0 2 1 1 1 0 0 2 0 0 0 0 0 0 0 0 0 0 1 1 0 0 0 0 0 0 0 1 0 0 0 1 0 0 0 0 1 0 0 1 1 2 0 1 2 1 1 0 1 0 2 2 0 1 1 1 0 0 1 1 0 0 1 1 1 1 1 0 1 1 2 2 0 0 1 2 2 0 0 0 0 0 1 1 0 1 0 0 0 1 0 2 0 2 1 0 1 0 0 2 1 1 0 1 1 2 1 0 0 0 0 0 0 1 0 0 1 1 0 0 1 2 0 0 0 0 0 1 1 1 1 0 0 0 0 0 1 0 1 1 1 0 0 1 0 1 0 2 2 0 1 0 1 2 2 1 2 2 2 0 2 0 2 0 0 0 1 0 2 0 0 1 2 1 0 1 0 0 0 1 0 2 0 1 0 0 0 0 0 1 2 0 0 2 0 0 1 0 0 1 1 2 2 1 0 1 0 0 0 1 2 0 0 0 0 0 2 0 0 0 0 2 0 0 0 0 0 0 1 0 0 0 1 1 0 1 0 1 1 2 1 1 1 1 1 1 2 2 0 1 1 1 2 0 0 1 0 0 0 0 2 1 1 2 1 0 0 0 1 0 0 1 0 2 1 2 0 0 0 0 0 0 2 1 0 1 0 0 0 1 0 0 0 0 2 0 0 0 0 0 1 0 1 1 2 1 0 0 0 1 0 0 0 0 0 0 1 0 1 1 1 0 0 1 0 0 1 1 1 0 0 1 2 1 1 1 1 1 0 2 0 0 0 0 0 0 1 0 0 0 0 1 1 0 0 1 2 2 2 1 0 2 2 1 1 0 1 2 0 0 2 0 0 0 0 0 0 0 1 2 2 2 0 0 2 0 1 1 0 1 2 1 1 1 1 0 2 0 2 0 2 1 1 1 0 0 2 0 2 0 2 0 0 1 0 2 0 1 2 0 1 0 0 1 2 0 2 2 0 1 1 0 2 1 0 0 1 0 1 1 0 0 1 1 0 2 2 2 1 0 0 1 0 0 1 1 1 0 2 0 1 0 1 0 1 1 2 1 2 1 0 0 2 0 2 0 0 0 0 0 2 0 1 2 0 0 0 0 2 0 0 0 1 1 1 0 1 0 0 1 0 0 1 0 0 1 1 0 0 0 1 0 0 0 1 0 0 0 0 1 0 0 2 2 1 0 1 1 1 1 1 1 1 0 1 1 0 2 0 0 0 0 2 2 1 1 2 1 1 0 0 1 0 0 1 0 0 2 0 1 0 2 2 0 1 2 1 1 1 1 0 1 1 1 0 0 1 2 2 0 2 0 0 1 0 1 1 0 1 0 0 0 0 0 0 0 2 1 1 0 0 0 0 2 2 1 0 1 1 0 0 0 2 0 0 2 0 0 0 0 0 2 0 2 0 2 0 0 0 0 0 0 0 0 2 1 0 2 0 0 0 1 0 0 2 2 2 0 2 0 0 2 0 0 0 1 2 2 0 1 0 0 0 0 2 0 2 2 2 0 0 2 2 2 0 2 2 0 2 0 0 0 0 1 1 0 0 0 2 0 1 1 1 1 0 2 0 2 2 2 2 0 2 0 0 0 0 0 0 0 2 0 0 0 2 1 0 0 0 0 0 1 1 0 0 1 0 0 0 2 2 0 2 0 0 0 0 0 0 1 2 0 0 0 1 1 0 2 0 0 0 1 1 1 0 0 0 0 0 1 1 1 0 0 0 1 2 0 2 0 0 2 0 0 0 0 2 0 0 0 2 0 2 1 2 0 2 0 1 0 2 1 0 1 1 1 1 1 1 0 0 0 0 0 0 0 0 0 1 0 2 0 1 0 0 0 0 0 1 0 0 1 1 0 0 1 0 1 0 0 0 1 0 0 0 1 0 0 0 1 1 2 0 1 0 0 0 1 2 1 0 0 0 0 1 1 0 2 0 0 0 0 1 0 1 0 1 0 0 0 0 0 1 0 0 0 0 0 1 0 0
89 1 0 2 0 0 0 2 0 0 0 0 0 2 0 1 0 1 1 1 1 2 0 1 0 0 0 2 0 2 2 0 1 1 2 0 2 1 1 0 0 0 0 0 1 0 1 0 0 1 0 1 0 0 1 2 0 0 1 1 0 1 0 0 0 1 0 1 0 0 0 0 2 0 2 2 2 0 1 0 0 0 0 1 1 0 0 1 1 1 0 1 0 0 0 0 0 0 0 0 2 2 1 0 0 0 2 2 1 1 0 1 0 0 0 1 0 0 1 1 1 0 2 0 0 1 0 1 2 1 0 1 0 0 0 0 1 0 0 2 0 0 0 0 0 0 0 0 0 0 0 0 0 0 0 0 0 1 1 1 2 0 1 1 1 2 2 1 1 0 0 2 1 1 0 0 0 0 0 0 0 0 0 0 0 0 0 2 1 1 1 1 1 2 2 0 0 1 0 1 1 0 0 1 1 0 2 1 0 0 0 1 1 0 1 1 1 0 1 0 2 1 2 0 0 0 0 2 1 0 0 0 1 1 1 1 0 2 2 0 0 0 2 2 2 2 0 0 0 0 0 0 0 0 0 1 1 0 1 0 0 1 0 0 0 0 0 0 0 0 1 1 0 1 0 0 0 0 2 0 2 0 1 1 2 1 1 1 0 2 0 1 0 2 0 0 1 1 1 0 1 0 2 0 2 1 0 0 0 0 1 1 0 0 2 0 0 1 1 0 2 2 1 1 1 0 1 0 1 2 2 0 1 0 0 0 0 2 0 1 0 0 0 2 0 0 0 0 0 2 0 0 0 1 1 0 0 0 0 1 0 0 2 1 2 1 1 2 2 0 1 1 0 2 1 0 2 1 0 0 0 1 1 1 2 1 0 0 0 0 0 0 0 2 2 1 1 0 1 1 1 1 0 2 2 1 0 1 0 0 0 1 1 1 1 0 2 0 0 0 0 1 1 0 1 2 1 2 2 0 1 1 0 2 2 2 0 1 0 0 2 0 0 0 0 1 0 1 2 0 0 2 1 1 2 1 2 2 1 1 0 0 1 1 0 1 0 1 0 0 0 0 2 2 2 1 1 2 2 2 1 0 1 1 0 0 0 1 2 1 1 2 0 0 2 0 0 2 2 0 2 2 2 0 0 0 2 0 0 1 0 1 0 1 1 0 0 2 0 0 0 2 0 0 0 1 0 1 0 2 0 2 0 1 1 0 0 0 1 1 1 1 1 0 1 1 0 2 2 0 0 0 1 2 0 0 0 2 0 1 1 0 0 0 0 1 1 0 0 0 2 2 1 0 0 1 1 0 0 1 0 0 0 1 0 0 0 2 2 2 0 0 0 1 0 0 0 1 0 1 1 1 0 2 2 0 1 0 0 0 0 0 0 1 0 1 1 0 0 0 0 0 2 1 0 0 1 1 0 0 0 1 1 0 0 1 1 2 0 0 1 1 0 1 1 1 1 0 0 0 2 2 0 2 0 2 0 0 1 0 0 0 1 0 1 0 0 2 1 1 1 0 0 0 0 1 1 0 2 0 1 0 1 1 1 1 0 1 2 1 1 0 1 2 0 0 0 2 1 1 0 2 1 0 2 2 1 2 2 0 1 1 0 0 0 1 0 1 1 2 0 0 2 0 0 1 1 0 0 0 0 0 0 2 0 0 0 0 0 1 0 0 1 1 2 0 2 1 0 0 0 0 0 0 0 1 0 0 1 0 0 1 1 0 0 0 1 1 0 1 1 0 0 1 1 1 0 1 1 1 1 1 1 1 1 1 0 1 1 1 0 1 2 2 1 0 0 1 1 1 0 0 0 0 0 1 2 1 1 1 0 0 1 1 1 0 2 2 2 2 2 2 0 2 0 0 0 0 1 0 1 2 0 1 1 0 0 0 0 0 0 0 0 0 1 1 1 1 0 0 2 2 0 2 0 1 2 1 0 0 2 2 1 0 1 0 1 0 1 0 0 0 0 2 1 1 0 0 0 0 0 0 2 0 0 0 0 2 1 1 0 0 1 1 2 1 1 2 0 0 0 1 0 0 2 2 1 1 0 1 0 0 0 0 1 0 1 1 2 1 0 1 0 0 0 0 1 1 0 0 1 1 0 2 0 0 0 1 0 1 0 0 1 1 1 1 1 2 0 0 1 0 1 2 2 0 2 2 0 2 0 0 1 0 1 0 0 0 1 1 2 0 0 0 0 2 0 1 1 1 0 2 0 2 0 0 0 0 2 0 0 0 0 2 0 0 0 1 2 1 1 1
90 0 1 1 0 0 0 1 1 1 0 0 0 0 0 0 0 2 0 0 2 2 0 0 0 0 0 2 1 2 2 0 0 1 2 0 2 1 1 0 0 0 0 0 0 1 0 0 0 0 1 1 1 2 0 2 0 1 2 0 1 2 0 2 0 1 0 0 1 0 0 0 2 0 1 2 2 0 2 0 1 0 0 1 1 0 0 1 0 2 0 1 1 0 1 0 0 0 0 1 1 2 2 0 0 0 2 1 1 1 0 2 0 2 2 2 2 0 0 2 2 0 2 1 1 1 0 2 2 2 1 0 0 0 0 0 0 0 0 1 0 0 0 0 0 2 0 0 0 1 0 0 0 0 0 0 0 1 1 1 1 0 0 2 1 1 1 1 1 0 0 1 1 1 2 1 0 1 0 0 0 0 0 2 2 2 2 2 1 1 1 2 0 0 0 0 1 2 1 1 1 1 1 1 1 0 1 1 1 0 1 0 2 0 2 2 2 0 2 0 2 2 2 0 1 0 1 2 1 1 0 1 0 0 0 0 0 2 2 0 0 0 2 1 2 1 1 0 0 0 0 0 0 0 0 1 1 0 1 0 0 1 0 0 2 0 0 1 2 1 1 0 1 2 0 0 0 1 1 0 1 1 2 2 2 1 2 1 1 2 0 1 0 2 1 1 0 0 0 0 1 0 2 0 1 0 1 0 1 0 0 2 0 0 1 0 1 1 1 0 2 1 1 0 0 0 0 0 1 0 2 2 1 0 0 0 0 1 1 0 1 0 1 1 0 0 1 0 1 1 0 0 0 0 0 0 0 1 1 0 1 1 1 1 1 0 1 2 2 0 0 1 0 2 1 0 0 1 0 0 1 1 1 1 2 1 0 1 1 0 2 2 2 0 2 2 2 0 0 1 0 1 0 2 2 0 1 0 0 0 1 0 0 0 0 1 1 1 0 1 1 1 0 0 0 2 0 0 1 1 1 1 0 2 1 1 0 2 0 0 1 0 0 1 1 1 0 0 1 1 0 0 0 1 2 0 2 1 1 1 1 0 1 1 0 1 0 1 0 1 0 0 1 2 0 0 0 1 2 1 1 0 2 2 2 2 0 0 2 0 0 2 0 0 1 0 1 1 1 1 1 2 2 0 0 2 0 1 0 1 0 0 1 0 0 1 0 2 0 1 1 2 1 0 1 1 1 1 0 1 0 1 1 1 2 0 0 0 0 1 1 2 2 0 2 2 0 1 1 0 1 1 0 2 0 0 0 1 0 0 0 0 2 0 0 0 2 0 0 0 1 1 1 0 1 0 1 1 0 2 0 0 0 0 1 1 1 1 0 1 1 1 0 0 0 0 0 1 0 1 1 0 1 2 1 0 1 0 0 1 1 0 0 1 1 1 1 1 0 0 0 1 1 0 0 0 2 1 0 0 0 2 0 0 0 1 0 2 1 0 1 0 0 1 2 1 0 0 2 2 0 1 0 1 0 2 1 0 1 0 0 0 0 1 1 1 1 1 1 0 0 2 0 0 1 0 2 0 2 0 0 0 2 1 0 2 1 2 1 0 1 0 0 1 0 0 0 2 0 0 0 0 0 0 2 1 1 2 2 0 1 0 0 2 0 1 0 1 0 1 0 0 0 0 1 2 0 0 0 0 1 1 0 1 0 1 1 0 0 0 0 0 0 0 1 0 0 1 0 1 0 1 0 0 0 1 0 0 2 1 1 1 2 0 1 1 1 1 0 2 0 0 2 1 1 0 1 0 0 1 0 1 0 0 0 2 1 1 1 2 1 1 2 2 1 0 0 0 0 1 0 0 0 0 0 1 1 1 1 1 0 0 1 0 0 0 1 1 0 0 0 0 0 2 0 0 0 0 0 1 0 1 1 1 1 2 0 0 1 0 1 1 0 0 0 0 0 0 1 0 1 1 0 1 0 0 1 0 0 0 1 2 0 0 0 0 1 0 2 1 0 0 1 1 1 0 0 0 1 0 1 1 2 0 0 0 0 2 0 1 2 0 1 1 1 1 1 2 0 0 0 1 0 2 1 2 0 1 1 2 1 2 2 0 2 2 0 1 2 0 1 1 0 0 0 1 2 0 0 0 0 2 1 2 1 0 1 2 0 0 0 0 2 2 1 0 1 0 1 0 1 0 1 2 2 0 2 1 0 1 1 1 0 0 0 2 2 0 2 2 0 2 0 0 0 1 1 2 0 0 0 2 1 1 0 0 0 1 0 1 0 0 0 2 2 0 0 0 2 1 0 0
91 0 2 1 0 0 0 1 0 0 0 1 1 2 0 1 0 0 0 0 0 0 0 0 0 0 0 2 0 2 1 0 0 2 1 0 2 2 0 0 2 0 1 1 0 2 0 0 0 0 1 1 0 0 2 1 0 0 2 1 1 1 0 0 0 0 0 0 2 0 0 0 2 0 2 2 2 0 2 0 2 0 0 1 1 0 0 1 1 2 1 1 1 1 0 0 0 2 1 1 2 0 1 0 1 1 2 2 2 0 0 2 0 2 2 0 0 0 0 2 2 0 2 1 1 1 0 1 2 2 2 0 0 0 0 0 0 0 0 0 1 0 1 0 0 1 0 0 0 0 0 0 0 0 0 0 1 1 0 0 1 2 0 1 0 2 1 1 0 1 0 2 1 1 2 1 1 1 0 0 0 0 0 0 1 1 0 2 1 1 1 1 2 1 2 0 1 2 0 2 2 0 0 1 1 0 0 1 1 0 0 0 1 0 2 0 1 1 1 0 2 1 2 0 0 1 1 1 1 0 0 0 0 0 2 0 1 2 2 0 0 1 2 2 2 2 0 0 1 1 1 1 0 0 1 2 1 0 1 0 0 1 0 0 1 0 0 0 1 0 0 1 0 1 0 0 0 1 2 1 1 1 1 2 1 0 1 1 0 2 0 1 2 2 2 0 1 2 0 2 2 1 1 1 0 0 0 1 0 0 1 1 0 1 1 0 2 1 1 0 2 1 1 1 1 0 1 0 1 1 1 1 2 0 0 0 0 1 1 1 1 1 2 2 0 0 1 1 1 2 1 1 0 1 1 0 1 2 0 1 1 0 0 0 0 0 0 1 1 0 0 2 0 2 0 0 0 2 0 0 0 2 2 1 1 0 0 1 1 1 1 1 1 0 2 1 1 1 0 0 0 0 0 1 1 1 0 2 0 0 0 1 0 0 1 2 0 1 0 0 1 1 1 1 1 2 1 1 2 2 2 2 0 1 0 0 0 2 0 0 2 0 0 1 1 2 0 0 0 1 0 0 2 2 2 2 2 0 0 1 1 0 0 0 1 2 0 0 0 0 0 0 2 2 1 1 0 2 2 2 0 1 2 2 0 2 2 0 1 0 1 1 0 1 1 0 0 2 2 0 0 2 1 1 0 1 2 1 0 1 0 1 1 0 0 2 0 2 0 0 1 2 1 1 0 1 0 2 0 2 0 2 1 0 0 0 1 1 0 1 2 2 2 2 2 1 0 0 0 0 0 0 0 1 2 1 1 0 0 0 0 0 1 0 0 0 2 0 0 0 0 0 1 0 0 0 0 1 0 1 1 0 1 1 0 0 0 1 1 1 0 1 2 2 0 2 2 0 0 0 0 2 0 1 2 0 0 1 0 2 0 0 0 1 0 1 2 0 0 0 1 1 0 0 0 1 1 1 0 0 0 1 0 0 0 2 0 0 0 0 1 1 0 1 2 2 2 0 1 1 0 2 0 1 0 1 1 1 1 0 0 0 0 1 1 1 2 1 1 1 1 1 0 0 1 0 2 0 1 0 0 2 2 2 1 2 0 1 2 1 2 0 2 2 1 0 1 2 1 1 0 1 0 0 2 1 1 1 1 0 1 1 0 0 0 1 0 2 0 0 0 1 0 0 1 1 0 0 1 1 2 2 0 2 0 0 1 0 0 1 0 0 0 0 0 1 1 1 0 0 0 0 0 0 0 0 0 0 2 0 0 1 2 1 0 1 1 1 0 1 1 0 2 0 0 0 1 0 0 1 0 1 0 0 0 1 1 1 1 2 1 1 2 2 1 0 0 0 0 1 0 0 0 0 2 1 0 1 1 1 0 0 1 1 1 0 1 1 2 2 1 2 0 2 0 0 0 0 1 0 0 1 0 0 0 0 0 0 0 0 0 0 0 0 0 0 0 0 0 0 0 0 0 1 1 0 1 1 0 0 0 2 0 0 0 1 0 0 1 1 0 0 0 1 2 0 0 0 0 0 1 1 2 0 0 0 0 1 0 2 0 0 0 2 2 2 2 1 1 1 1 0 0 1 2 1 1 1 1 0 0 1 1 0 2 1 1 1 0 0 0 0 1 1 0 0 2 2 0 0 1 1 1 2 1 0 1 2 0 0 0 0 2 1 1 1 2 1 0 0 2 0 2 0 0 1 1 2 0 2 0 0 0 0 1 0 0 0 0 0 0 0 0 0 1 0 2 0 1 1 0 2 1 1 0 0 0 2 0 1 0 0 0 2 1 0 0 0 1 0 0 0
92 1 1 2 0 0 0 1 0 1 0 1 1 2 0 2 1 0 0 1 1 2 0 2 1 1 1 1 0 2 1 1 2 1 1 0 0 1 0 0 0 0 1 1 1 1 2 0 0 0 0 0 0 0 2 2 0 2 2 2 0 2 0 0 0 0 0 0 1 0 0 1 2 0 0 2 1 0 1 1 0 0 0 2 2 0 0 0 0 2 0 1 1 0 0 0 0 2 1 1 2 2 2 0 0 0 2 0 2 0 0 1 1 2 2 2 2 0 0 1 2 0 1 1 0 1 0 1 2 0 0 1 0 0 0 0 0 0 0 0 1 0 0 0 0 1 1 0 0 0 0 0 0 0 1 0 0 1 0 0 0 1 0 1 0 1 1 0 2 0 1 1 2 0 2 1 2 0 0 0 0 1 0 0 0 0 0 1 0 1 2 2 2 2 2 0 2 1 0 1 1 0 0 2 2 0 2 0 0 0 0 0 0 0 1 1 0 0 0 0 2 1 1 1 0 1 1 1 0 0 1 0 0 0 0 0 0 2 2 0 0 1 2 2 2 2 0 1 0 0 0 1 0 0 0 1 1 0 0 0 0 0 1 0 0 0 0 2 2 0 0 0 1 1 0 0 1 1 2 0 0 1 1 1 2 1 1 2 0 2 0 0 1 2 1 0 0 1 1 0 0 0 2 0 0 1 1 0 0 0 1 1 0 1 2 1 2 0 1 0 1 2 1 0 0 0 0 0 1 1 2 1 0 0 0 0 0 2 2 1 1 1 2 1 1 0 0 0 0 1 0 0 1 2 1 0 0 0 0 1 1 0 0 0 0 1 0 1 1 0 0 2 0 2 0 0 2 1 0 0 0 0 1 1 1 0 0 0 0 0 0 0 0 1 2 0 0 0 0 1 0 1 0 2 2 0 0 1 0 0 0 1 1 1 1 1 1 0 0 0 0 0 0 0 1 1 1 0 0 1 1 1 1 0 1 0 0 1 0 0 2 0 0 0 0 1 0 0 1 1 0 1 0 1 1 0 1 1 0 2 0 0 1 0 0 1 0 2 0 1 0 0 2 0 2 0 2 1 2 0 2 0 0 0 0 1 0 0 2 0 0 2 1 1 1 0 0 2 2 0 0 1 1 1 0 1 1 0 0 1 0 2 1 1 1 1 1 2 0 0 0 2 0 0 0 1 1 1 0 2 1 1 0 0 0 0 2 0 0 1 0 1 0 0 0 1 0 1 1 0 1 1 0 2 0 0 0 1 0 1 1 0 0 0 0 0 0 1 1 1 0 1 1 0 0 1 1 1 0 2 0 0 0 2 0 0 0 0 0 0 0 1 2 0 1 0 0 1 0 1 1 1 0 2 2 0 0 0 1 1 0 0 0 1 1 1 1 0 0 0 1 1 0 2 1 0 1 1 0 0 0 1 0 0 0 0 1 0 1 0 1 0 1 2 2 1 1 0 0 0 0 2 0 2 0 2 0 0 2 1 1 0 1 1 1 0 0 2 1 0 0 0 0 2 0 0 2 0 1 0 1 1 2 2 1 1 1 1 1 0 1 0 0 1 0 0 0 2 1 1 0 1 1 1 1 2 1 1 1 0 1 1 0 0 0 0 0 1 0 0 0 0 0 0 2 2 0 0 0 0 1 0 0 2 0 0 2 0 1 2 0 0 0 1 1 0 1 0 0 1 0 1 0 0 0 1 0 0 1 0 0 1 1 0 1 0 1 0 0 1 1 0 1 1 1 0 1 0 0 0 0 0 1 1 1 1 0 2 0 2 0 2 2 2 1 0 0 1 1 1 0 0 0 0 0 2 0 0 0 2 0 1 0 0 0 2 1 2 0 1 0 0 0 2 0 0 0 0 1 0 0 1 0 0 0 0 0 0 0 0 0 0 1 1 0 0 1 1 0 0 2 2 0 1 1 0 1 0 0 0 0 2 1 0 2 1 0 0 2 0 0 0 0 2 2 2 1 1 1 1 2 2 2 0 0 0 0 2 0 2 0 0 0 1 2 2 2 1 0 1 1 1 1 1 1 2 0 1 1 1 1 1 0 0 0 0 2 2 2 1 0 0 0 1 0 0 0 0 1 1 1 2 0 2 0 0 0 1 0 0 0 0 2 2 1 1 2 1 1 1 1 0 1 0 0 0 1 0 0 0 0 0 1 1 1 1 1 0 2 1 1 0 0 0 0 2 0 1 1 0 0 1 1 2 0 0 0 1 0 1 0 0 0 1 2 0 1 0 1 0 0 0
93 0 1 1 0 0 0 0 0 2 0 0 0 0 0 0 0 1 0 0 1 1 0 0 0 0 0 1 1 1 1 0 0 0 1 1 1 1 0 1 1 0 0 2 0 0 0 0 0 0 1 1 0 0 2 0 0 0 0 1 1 2 0 0 1 0 1 1 1 0 0 1 1 1 2 1 1 0 0 2 0 0 0 1 1 0 0 0 0 2 0 2 2 0 0 0 0 2 2 0 1 1 1 0 0 0 2 1 1 1 0 1 0 2 2 0 0 0 1 1 1 1 2 2 1 1 0 2 2 2 1 1 0 0 0 0 1 0 0 2 0 0 0 0 0 0 0 0 0 0 0 0 1 1 1 1 0 1 0 0 0 1 0 1 1 2 1 1 0 1 1 1 0 2 1 0 0 1 1 1 0 1 1 0 1 0 1 0 0 2 1 2 2 1 1 1 2 2 0 1 1 1 0 0 1 0 1 0 1 1 0 0 1 1 1 1 0 1 1 0 2 1 2 0 0 0 0 1 1 1 1 0 0 0 1 0 0 2 2 0 0 0 2 2 2 2 0 0 0 0 0 1 1 1 0 1 2 0 0 0 0 0 0 0 1 0 0 0 1 0 0 1 0 2 0 0 1 1 2 2 1 1 2 2 2 0 2 1 1 2 0 1 1 1 2 0 1 1 1 0 1 0 1 1 0 0 0 0 0 0 1 2 0 0 2 0 2 1 1 0 2 2 1 1 2 0 1 1 0 1 2 1 1 0 0 0 0 0 2 0 0 0 2 1 0 0 0 1 0 1 0 0 0 2 2 0 0 0 0 1 1 0 1 0 1 0 0 0 0 0 0 2 1 2 1 1 1 1 1 0 2 0 1 1 2 1 0 0 0 0 0 0 0 0 1 0 1 0 0 0 0 0 0 1 1 0 0 0 0 0 1 0 2 2 2 2 0 1 0 0 0 0 1 0 0 1 0 0 1 1 2 1 0 2 1 0 0 0 0 0 1 0 0 0 2 2 2 1 2 2 0 1 0 2 0 0 0 2 2 1 1 0 0 1 0 1 0 1 0 1 1 1 2 1 1 1 0 2 2 2 0 0 0 0 0 0 0 0 2 0 0 2 0 2 0 0 0 1 1 0 1 2 0 2 0 2 2 2 1 1 0 1 0 1 1 1 0 2 0 2 2 2 1 1 1 0 0 0 0 1 1 0 0 1 1 0 0 0 0 2 1 1 1 0 2 1 0 0 1 1 0 1 0 2 0 2 0 0 0 0 0 0 1 0 0 0 2 2 2 1 1 1 0 0 1 0 1 1 0 2 0 0 0 1 1 1 1 1 1 1 0 1 0 0 0 0 0 0 0 0 0 2 1 1 1 1 1 0 1 0 0 0 0 0 0 0 1 1 0 0 0 1 0 0 0 0 2 1 0 0 0 1 0 0 0 1 0 1 1 0 2 0 0 1 2 2 2 0 1 1 0 2 0 0 0 1 2 1 2 0 0 0 0 1 1 0 0 2 0 0 0 1 1 0 0 0 1 1 1 1 2 1 2 2 0 2 0 2 1 1 2 0 0 1 0 0 0 2 1 1 0 1 0 0 2 0 1 2 2 0 0 0 0 0 0 1 0 1 2 2 1 0 1 0 0 0 1 1 0 0 1 0 0 2 0 0 2 0 0 0 0 0 0 0 0 2 2 0 0 1 0 1 0 0 0 0 0 0 1 0 0 1 1 0 1 0 1 1 0 2 0 0 0 0 0 0 1 0 0 2 0 2 0 0 0 1 1 1 1 2 1 1 0 1 1 1 0 0 0 1 0 0 0 0 0 1 1 1 0 1 0 0 0 0 0 0 2 1 2 2 1 2 0 2 0 0 0 0 1 1 0 0 0 1 1 1 1 0 0 0 0 1 0 1 0 0 1 0 0 0 1 1 0 2 0 0 0 0 0 0 1 2 0 0 0 1 0 0 0 1 0 0 1 1 1 1 0 0 1 1 1 1 2 0 0 0 0 2 0 1 1 0 1 1 0 0 0 2 0 1 1 1 1 1 2 2 1 1 0 1 0 1 0 0 1 1 1 1 1 1 0 0 1 1 0 1 1 0 1 2 0 2 0 1 0 0 1 1 0 0 0 0 1 1 1 0 0 0 0 0 0 1 2 0 0 1 1 0 0 0 0 0 2 1 1 1 1 0 0 0 1 0 0 0 0 0 1 0 2 1 0 1 0 1 0 0 0 2 0 1 1 1 0 1 0 0 1 1 2 1 0 0
94 0 1 2 0 0 0 0 0 2 0 0 0 1 0 1 0 0 0 0 1 1 0 1 0 1 1 2 0 2 1 0 1 2 0 0 2 1 0 0 1 0 1 1 0 1 0 0 0 0 0 1 0 0 2 2 0 1 2 0 1 2 0 1 1 0 0 0 1 0 1 1 2 0 0 2 2 0 0 1 0 0 0 1 2 0 0 1 1 2 1 1 2 1 0 0 0 1 0 2 2 2 1 0 0 0 2 0 1 1 0 1 1 2 2 2 2 0 0 0 2 0 1 2 2 0 0 1 1 0 0 0 1 0 0 0 1 0 0 0 1 0 0 0 0 0 0 0 0 0 0 0 0 0 0 0 1 0 2 2 2 1 1 1 1 1 0 0 1 1 1 0 0 2 1 0 0 0 0 1 1 0 0 0 0 0 0 1 0 0 0 1 2 2 2 0 1 2 0 0 0 1 0 2 2 0 2 0 1 0 2 0 2 0 1 2 2 0 1 1 1 1 2 0 0 1 1 2 1 0 0 1 0 0 2 0 0 2 2 0 0 0 2 2 2 2 0 1 1 0 0 0 0 0 1 1 0 1 0 0 0 0 0 0 0 0 0 1 2 0 1 0 1 2 1 1 0 1 1 0 2 0 0 1 1 1 1 0 0 2 0 1 0 2 0 1 0 1 1 0 0 0 1 1 0 0 0 0 0 0 1 1 0 0 0 0 1 0 0 0 1 1 0 0 1 0 2 0 1 0 1 2 0 0 0 0 0 2 1 0 0 0 1 1 0 0 1 1 1 1 0 0 0 2 1 1 2 2 0 1 1 0 1 0 1 0 0 1 1 0 1 1 2 2 0 0 1 1 1 0 2 0 0 0 2 1 0 0 0 1 0 0 0 1 2 1 1 0 2 1 1 1 0 1 1 1 0 2 0 0 0 2 0 0 0 0 2 1 0 1 1 2 0 2 1 2 1 1 1 1 1 1 0 0 0 0 0 0 0 0 1 0 0 1 0 1 0 1 1 2 0 0 0 2 0 0 0 2 1 0 1 0 0 0 0 1 0 2 0 1 1 1 2 1 1 1 0 2 1 1 2 0 1 1 0 0 0 0 1 0 1 1 0 0 0 0 0 1 1 0 1 2 2 0 0 0 1 2 1 1 0 1 1 1 1 1 0 2 0 2 1 2 0 0 0 2 2 0 0 1 1 0 0 0 0 0 1 0 0 0 1 1 1 0 1 2 0 0 0 0 0 0 0 1 2 1 1 0 0 1 1 0 0 2 2 0 2 1 1 0 1 1 1 0 0 1 1 1 0 1 1 0 0 1 0 1 1 1 1 1 0 1 1 2 0 1 1 0 0 0 0 2 0 2 2 0 0 0 0 1 0 0 0 0 0 0 1 0 0 0 2 1 2 2 0 0 0 1 0 0 0 2 1 0 0 1 0 2 0 1 0 0 1 2 2 1 1 1 1 1 1 1 0 0 0 2 0 0 1 0 0 0 1 1 2 2 0 1 0 0 0 1 0 1 0 0 1 0 1 0 1 0 1 1 0 1 0 1 2 1 1 0 1 1 0 0 0 1 1 1 0 1 0 0 1 2 0 1 2 0 1 1 0 0 0 1 0 1 0 0 0 1 0 0 1 2 0 0 0 0 0 0 0 2 0 0 1 0 1 1 0 0 0 1 1 0 1 0 0 0 0 0 0 0 0 0 1 0 1 0 0 0 1 0 0 1 1 1 1 0 1 0 2 0 0 1 1 1 1 1 0 1 0 0 0 1 0 1 2 1 0 0 1 1 1 0 0 0 0 1 0 0 0 0 1 2 1 0 1 2 1 1 2 1 0 0 1 2 1 1 1 1 0 2 0 0 0 0 1 1 1 1 0 0 0 0 0 0 0 0 0 0 1 1 0 0 1 0 0 0 1 1 0 1 0 0 1 1 0 1 0 2 0 0 0 1 0 0 2 1 0 0 2 0 2 1 0 1 1 1 2 2 2 0 0 0 0 1 0 2 0 0 0 2 2 2 2 1 0 0 0 0 0 0 2 2 0 1 0 0 0 0 0 0 1 1 2 1 2 1 0 1 0 2 0 2 1 1 0 0 0 2 1 2 1 0 1 1 0 0 0 0 1 1 0 0 2 0 1 0 1 0 1 1 1 0 1 0 0 0 2 2 2 0 2 1 1 0 1 1 1 0 0 0 0 1 1 1 1 1 0 2 1 1 0 1 0 1 0 1 0 0 0 2 2 0 0 0 0 0 1 0
95 1 1 1 1 0 1 1 0 1 0 0 1 2 0 1 0 1 0 1 1 2 0 0 0 0 0 1 1 1 1 1 1 1 2 0 2 2 0 0 2 0 0 0 0 1 1 1 0 2 1 2 0 0 1 2 0 0 1 2 0 0 1 0 0 0 0 0 1 0 1 1 2 1 2 2 2 0 2 0 2 0 0 1 1 0 0 0 0 1 0 0 2 1 1 0 0 0 0 0 1 2 0 0 0 0 2 1 1 1 0 2 1 2 2 1 1 0 0 0 0 0 2 0 0 2 0 1 2 2 2 1 0 0 0 0 1 0 1 0 1 0 0 0 0 0 0 0 1 1 1 0 1 0 0 0 0 0 0 0 1 1 0 0 1 2 1 0 0 2 2 1 1 1 1 0 0 1 0 1 1 0 0 0 0 0 0 1 0 1 1 2 2 1 1 1 2 2 0 2 2 0 0 0 0 0 2 1 1 0 0 0 0 0 2 1 2 0 1 1 1 1 1 1 1 0 2 1 1 0 0 0 0 1 1 0 1 2 2 0 0 0 1 0 0 0 0 0 0 0 0 1 0 1 0 1 2 2 0 2 2 2 0 0 0 0 1 0 2 1 0 0 0 2 0 0 1 0 2 0 1 0 1 2 1 0 1 2 0 2 0 0 2 2 2 0 0 1 0 1 1 1 2 0 0 0 0 0 0 0 1 0 0 0 2 0 1 0 1 0 2 1 1 0 1 0 1 0 1 1 1 1 0 0 0 0 0 1 0 0 0 0 2 2 0 0 1 0 0 0 0 0 1 1 0 1 1 2 0 2 2 0 0 0 0 0 1 1 1 0 1 1 1 2 1 0 1 1 0 0 1 0 1 1 2 1 0 0 0 0 0 0 1 0 2 0 0 1 0 0 0 0 0 2 2 0 0 0 1 0 1 0 0 0 1 2 0 0 1 0 1 2 0 0 0 2 0 0 1 0 1 0 0 2 2 1 0 0 0 0 1 0 0 0 1 0 0 0 1 1 0 1 0 1 1 0 1 1 1 1 1 0 2 1 0 1 0 1 0 0 0 0 0 2 1 0 1 1 2 0 1 1 1 1 1 1 0 0 1 0 1 1 1 2 0 0 0 2 2 0 0 2 1 1 0 2 1 1 2 0 0 2 0 0 0 0 0 2 0 2 0 2 2 2 0 0 0 0 1 1 1 0 0 1 1 0 2 0 0 1 0 1 2 2 2 1 0 0 1 1 0 1 1 2 1 1 0 0 0 0 0 0 1 1 1 0 2 1 1 1 0 1 0 0 1 0 1 0 0 1 1 0 0 1 0 0 0 1 1 1 0 1 0 0 0 1 0 1 0 1 1 1 0 2 2 0 0 0 0 2 0 0 0 0 2 0 0 0 0 0 2 2 0 1 0 1 0 1 0 0 0 2 1 0 0 1 0 2 0 1 1 0 0 0 1 1 1 0 1 1 1 1 0 2 0 2 1 0 1 0 0 0 2 2 2 2 1 2 0 1 1 0 0 0 0 1 1 0 2 0 1 0 2 1 1 2 1 1 0 1 1 0 0 2 0 0 0 2 2 2 0 2 0 1 0 2 1 0 0 0 1 1 0 1 0 1 0 1 0 0 0 0 1 0 1 1 1 0 1 0 1 0 1 2 0 2 2 0 0 1 0 0 0 1 1 0 1 0 0 0 0 0 0 0 0 2 0 0 2 0 0 0 2 0 0 0 0 0 1 0 1 0 2 1 1 0 1 1 1 1 1 1 2 2 2 0 0 2 0 2 0 2 1 2 1 1 0 0 0 0 1 0 0 1 0 0 2 0 0 2 0 0 1 1 1 0 2 2 1 1 1 2 0 2 0 0 0 0 1 1 1 1 2 0 0 0 0 1 1 0 1 0 1 1 0 0 1 0 0 0 2 2 0 2 1 0 1 1 0 2 0 2 0 0 0 0 1 0 0 2 0 0 1 1 1 0 0 1 1 2 2 2 1 0 0 0 1 1 0 1 1 0 2 1 1 1 1 2 0 0 0 1 0 0 1 2 0 1 0 0 0 1 2 0 2 1 1 2 2 0 1 1 0 0 1 1 1 1 1 1 0 2 0 1 0 0 1 0 0 1 0 0 1 1 0 0 1 0 0 0 1 0 2 0 0 0 0 2 0 0 0 1 0 1 1 1 1 1 2 1 1 0 0 0 0 2 0 1 0 0 0 2 0 0 0 0 0 0 0 0 1 0 1 1 1 2 0 1 1 1 1 2
96 1 2 1 0 0 0 1 0 0 0 1 0 1 0 0 0 1 1 0 1 1 0 0 0 0 0 0 0 1 1 0 0 0 2 1 1 2 0 1 0 0 0 0 1 0 0 0 0 2 1 1 0 0 2 1 0 1 2 0 2 2 0 0 0 0 0 0 2 0 0 2 1 0 1 1 1 0 1 0 1 0 0 2 2 0 0 0 0 2 0 1 1 0 0 0 1 0 0 1 2 2 0 0 1 1 2 1 2 0 0 1 0 1 1 0 0 0 1 1 1 0 2 1 1 1 0 2 2 2 0 2 0 0 1 1 0 0 0 1 1 0 0 0 0 2 1 0 0 1 0 0 0 0 0 1 1 0 0 0 1 0 0 0 0 0 1 1 0 1 0 0 2 0 0 1 0 0 0 0 0 0 1 0 1 0 0 1 1 2 2 2 1 0 1 0 1 1 0 0 0 0 0 2 2 0 2 2 1 1 0 0 2 0 1 0 0 0 1 1 1 1 2 0 0 1 1 0 0 0 0 0 0 0 1 0 0 2 2 0 0 0 2 1 2 2 0 1 1 0 0 2 0 0 1 1 0 2 0 2 2 2 0 0 1 0 2 0 0 0 0 2 0 0 1 1 0 0 2 1 0 0 2 2 2 1 0 2 0 1 1 1 0 1 1 0 0 2 0 2 1 0 2 0 1 1 0 1 1 0 0 1 0 0 2 0 1 0 0 0 0 2 1 1 0 0 0 0 1 1 1 1 0 0 0 0 0 1 1 0 1 0 1 2 0 0 0 0 1 1 0 0 0 2 0 2 2 2 0 0 0 0 1 1 1 0 1 1 1 0 0 2 1 2 1 0 2 2 0 0 0 2 1 1 1 0 0 0 0 1 0 0 0 0 2 0 1 0 1 1 1 1 0 0 0 0 0 1 0 0 0 0 0 0 0 0 2 0 0 0 0 1 0 2 1 2 1 0 1 0 1 0 1 1 1 0 0 2 0 0 2 0 0 1 1 2 1 1 1 1 0 0 1 2 1 1 1 2 1 1 0 0 2 2 0 2 0 1 0 1 1 1 1 1 2 2 0 2 2 1 1 0 1 1 1 2 0 1 2 0 0 2 1 1 0 0 1 1 1 0 1 2 2 0 0 1 1 1 1 0 0 2 1 0 0 2 0 2 0 2 1 2 0 0 0 0 0 0 1 2 1 0 0 0 1 0 1 0 0 1 0 0 1 1 1 1 0 0 0 0 0 0 0 2 0 1 0 1 0 0 0 0 1 0 0 0 1 1 1 1 0 0 1 0 0 1 1 0 0 0 2 0 0 1 0 0 0 1 1 1 0 0 1 1 0 2 0 0 0 0 0 1 2 1 1 2 1 0 0 1 1 0 0 1 0 1 1 1 1 0 0 0 1 1 0 1 0 0 0 0 0 1 1 0 0 0 2 0 1 1 1 0 0 0 0 0 0 0 1 1 0 1 0 1 0 2 1 0 2 0 0 0 1 1 1 1 0 2 0 0 0 1 0 0 0 0 2 0 2 0 0 1 2 1 2 2 0 2 0 1 1 0 1 1 0 0 0 2 1 1 0 1 0 0 1 2 0 1 2 1 1 1 0 0 0 0 0 1 1 1 0 0 1 0 0 1 0 0 1 1 1 1 0 2 0 0 1 0 0 2 2 2 0 0 0 2 2 1 0 1 0 1 0 1 0 1 0 0 1 0 0 0 1 0 0 1 2 2 0 2 0 0 2 0 0 1 1 1 0 2 0 2 0 0 0 1 1 2 2 2 0 0 2 2 2 0 1 1 1 1 0 0 0 0 1 0 0 0 1 2 0 0 0 0 0 0 2 2 2 2 1 2 0 2 0 0 0 0 2 0 2 2 0 0 0 2 1 0 0 0 0 0 0 1 1 1 2 0 0 0 2 2 0 2 0 0 0 0 0 0 0 2 0 0 0 1 1 0 0 2 0 0 0 2 0 0 0 0 0 0 1 1 2 0 0 0 0 1 1 0 1 0 0 2 2 2 2 1 1 1 0 2 0 1 2 2 0 0 0 1 0 1 1 0 1 2 1 2 2 1 0 1 0 1 0 2 1 1 0 0 1 0 2 2 2 0 1 0 1 1 0 0 2 1 1 0 1 1 1 1 1 0 1 2 0 0 2 2 0 2 0 0 1 0 0 2 2 1 1 1 1 0 0 0 1 1 1 1 1 0 0 1 1 1 0 1 1 1 0 1 0 0 0 2 0 1 0 0 0 0 2 1
97 0 2 1 0 0 0 1 0 1 0 0 0 0 0 1 1 1 0 1 0 1 0 0 0 0 0 1 1 2 1 0 0 0 2 0 2 1 0 2 0 1 1 1 0 1 1 0 0 0 0 1 0 0 2 0 0 1 1 1 0 0 0 1 1 1 1 1 1 0 0 0 1 0 1 1 1 0 0 1 0 0 0 1 1 0 0 0 0 2 0 1 1 0 0 0 0 1 0 1 0 2 1 0 1 1 2 1 1 1 0 2 0 1 2 1 0 0 0 0 2 0 2 1 1 0 0 0 2 0 1 1 0 0 0 0 0 0 0 0 1 0 0 0 0 0 1 0 0 1 0 0 1 0 0 0 0 1 0 0 1 1 0 2 0 1 0 1 1 1 1 0 1 1 2 1 1 0 0 0 0 0 0 1 2 2 1 0 0 2 2 2 1 1 1 0 1 1 0 1 1 0 0 0 0 0 1 0 0 0 0 0 2 0 1 2 2 0 2 1 1 0 1 1 0 0 2 1 1 0 0 0 0 0 0 0 0 2 2 0 0 0 2 2 2 2 1 0 0 0 0 0 2 0 1 2 1 0 1 0 0 1 0 0 0 0 1 1 1 1 0 2 0 2 0 0 0 1 2 1 1 1 2 1 1 0 2 1 0 2 0 1 1 2 1 1 0 0 0 1 2 1 1 1 1 0 0 1 0 0 0 2 0 0 2 1 1 0 1 0 1 2 0 0 1 0 1 0 1 2 2 2 1 0 0 0 0 2 0 0 0 0 2 1 0 0 0 0 1 1 0 0 1 2 0 2 2 1 0 2 2 0 0 0 0 0 1 2 2 0 0 2 1 2 2 0 2 1 0 0 1 1 2 2 1 1 0 0 0 0 0 0 1 0 2 1 1 0 1 1 1 1 0 2 2 1 0 2 0 0 0 2 1 1 1 1 1 0 0 0 0 0 0 2 1 2 2 0 2 0 0 0 0 2 1 1 0 2 1 2 1 0 0 1 0 1 0 0 1 1 0 1 1 2 1 1 1 1 1 1 1 0 0 0 0 1 0 0 0 0 0 0 2 0 2 1 1 2 1 1 2 0 1 1 0 1 0 0 2 0 0 2 2 0 1 0 1 1 1 0 1 2 1 0 1 0 2 2 1 0 0 2 1 0 0 2 0 2 0 2 1 2 0 0 1 1 1 0 1 2 0 0 0 1 2 1 2 0 1 1 0 1 2 0 2 2 0 0 1 1 0 1 1 2 0 1 0 0 0 0 0 0 0 0 1 0 1 0 0 0 0 0 1 1 0 1 2 0 0 2 0 0 0 0 2 1 1 1 0 1 0 0 0 2 0 1 0 1 0 1 1 1 0 2 2 0 1 0 0 1 1 0 0 0 1 0 0 0 0 0 0 0 0 0 0 1 1 1 0 0 1 1 1 0 0 0 0 0 1 1 1 0 0 1 1 1 1 0 0 0 1 2 0 0 0 2 1 0 1 0 0 0 1 1 1 1 1 2 1 1 1 1 0 0 0 0 2 0 2 0 0 1 2 2 1 2 1 2 2 0 2 0 1 1 0 0 0 1 1 1 0 1 0 0 2 1 0 2 2 1 0 0 0 1 0 0 0 2 2 1 0 0 0 0 2 1 0 1 0 0 2 2 1 1 0 1 1 0 0 0 0 0 0 0 0 0 0 0 0 0 0 0 0 0 0 2 0 0 1 0 0 1 2 0 0 2 2 1 0 2 0 0 2 0 0 0 1 0 0 0 0 0 1 1 0 2 0 2 1 2 0 1 0 1 1 1 0 1 1 0 0 0 0 0 1 1 2 0 0 2 0 1 1 1 1 1 1 2 1 2 2 2 0 2 0 0 0 0 1 0 0 1 1 1 0 0 1 0 1 0 1 2 0 0 0 0 0 0 0 1 1 1 0 2 0 0 0 0 0 0 0 2 0 0 0 0 2 0 1 1 1 0 0 2 1 1 0 2 1 2 2 2 0 0 0 0 1 2 1 1 0 0 0 2 2 2 2 1 0 0 0 0 0 1 0 2 0 2 1 1 0 0 0 0 0 0 2 2 2 2 0 0 0 0 0 1 1 1 1 1 0 2 1 1 1 0 2 1 1 1 1 1 1 1 1 0 0 0 0 0 0 1 2 0 0 0 0 2 0 1 0 0 0 1 1 0 0 0 0 1 1 1 0 0 0 1 1 1 1 0 0 1 0 0 0 0 1 0 0 0 0 0 1 2 2 0 0 0 1 0 0 0
98 0 1 1 0 0 0 0 0 1 0 0 0 0 0 0 0 2 2 0 2 1 0 0 0 0 0 1 0 2 1 1 0 0 2 0 2 2 0 0 2 0 0 0 0 0 1 0 0 1 1 1 0 0 2 1 0 0 0 0 1 1 0 1 1 1 1 0 0 0 0 0 2 0 2 2 0 0 1 0 1 0 0 1 1 0 0 0 0 2 0 1 0 0 1 0 0 2 0 2 1 2 2 0 0 0 2 2 1 1 0 1 1 2 2 1 1 0 1 1 1 0 1 2 0 1 0 1 1 0 1 1 0 0 1 0 0 0 0 1 0 0 0 0 0 0 0 0 1 1 1 0 0 0 0 0 0 0 0 0 0 1 0 2 0 1 1 1 1 0 0 1 1 1 1 1 0 0 0 0 0 0 0 1 1 1 1 2 1 1 1 2 1 0 0 0 0 2 0 0 0 1 0 2 2 0 2 1 1 0 0 1 1 0 1 0 0 1 1 0 2 1 2 0 1 0 1 0 0 0 0 0 0 0 1 0 0 2 2 0 0 0 2 1 2 2 0 0 0 0 0 1 0 0 1 1 0 1 0 1 1 1 0 0 1 1 0 1 1 0 1 1 0 2 0 0 0 1 1 1 0 2 0 0 2 2 0 0 0 2 0 1 1 2 1 0 1 0 0 0 0 0 2 0 1 0 1 0 1 0 0 0 0 0 1 0 2 0 0 0 0 2 1 0 0 0 0 0 1 0 1 2 0 0 0 0 0 0 1 1 0 0 2 1 0 0 0 0 1 0 0 0 0 2 2 0 0 2 0 1 1 0 2 1 2 0 0 2 2 1 1 1 0 2 1 0 2 1 0 0 1 1 0 0 0 0 0 0 0 0 0 0 1 0 2 1 1 0 1 1 1 1 0 2 2 1 0 1 0 0 0 2 2 2 2 2 0 0 0 0 0 0 1 2 1 1 0 0 1 0 1 0 0 2 0 0 0 1 0 0 1 0 0 1 1 2 1 0 2 0 0 1 2 2 2 2 2 1 0 1 1 0 0 0 0 1 0 2 0 2 2 2 1 1 1 1 0 1 1 1 2 0 0 0 0 2 0 1 2 1 0 1 1 2 1 0 1 1 1 1 1 1 1 1 1 1 2 1 1 2 2 2 1 2 2 0 0 2 0 1 1 2 1 0 1 1 1 0 1 2 1 0 0 1 2 0 2 0 1 2 1 1 2 1 2 2 0 1 1 0 1 1 0 2 0 2 0 0 2 0 0 1 0 0 0 0 0 0 0 0 1 1 0 0 1 0 2 0 0 2 0 0 0 0 0 0 0 1 1 1 0 1 0 0 0 1 1 0 0 0 0 2 1 2 1 0 1 0 0 2 0 0 0 0 0 0 0 1 0 0 1 2 0 0 0 0 2 0 0 0 0 1 0 0 0 0 0 1 0 0 0 1 2 2 2 0 0 0 0 0 0 0 0 0 0 2 2 0 1 0 0 0 1 1 1 0 0 2 1 0 0 0 0 1 0 0 2 0 1 0 0 1 2 2 2 2 0 1 1 1 0 0 0 2 0 0 0 2 1 2 0 1 1 1 1 2 1 2 2 1 0 0 0 0 0 1 0 2 2 2 0 0 1 0 1 1 0 0 0 0 0 0 0 2 0 0 0 0 1 1 0 0 1 1 2 0 2 1 0 0 0 0 0 0 0 2 0 0 2 0 0 1 1 1 0 0 0 1 0 2 0 0 0 1 1 0 1 2 2 0 0 0 2 2 1 1 0 2 0 2 0 2 1 1 0 0 0 1 0 1 0 0 0 0 0 1 1 0 0 2 0 0 0 0 0 0 0 2 1 2 1 1 0 2 0 0 0 0 2 0 2 2 1 0 0 0 0 0 0 0 0 0 0 1 0 0 1 0 0 1 1 1 0 2 0 1 1 0 0 1 1 2 1 0 1 2 0 0 0 2 2 1 0 1 2 1 0 1 2 2 2 2 1 0 0 0 1 1 0 1 0 1 2 1 2 2 2 1 0 1 0 0 0 2 2 2 0 1 1 1 0 0 0 0 0 0 2 2 2 1 0 1 0 0 0 1 1 0 0 0 0 2 0 0 0 0 1 2 0 1 0 0 2 1 1 0 1 0 0 0 1 1 2 0 0 0 0 0 0 0 0 0 1 0 0 0 0 0 1 1 0 1 0 0 1 1 0 1 1 1 0 2 0 1 0 0 0 0 0 1 0 0 0 1 0 1 0 1 1 0 0 0
99 0 2 1 0 1 1 1 1 1 0 0 0 0 0 1 1 1 0 1 1 2 0 0 0 0 0 0 1 1 0 0 0 0 1 1 2 2 0 0 2 0 0 1 1 1 1 0 0 1 1 1 0 2 0 1 0 0 0 1 0 1 0 0 0 1 0 1 2 0 1 2 2 0 1 2 2 0 2 0 1 0 1 0 1 1 0 0 0 2 0 1 2 2 0 0 0 1 0 0 1 2 1 0 1 1 2 0 0 2 0 0 1 2 2 1 1 0 0 2 2 0 2 1 1 1 0 1 2 1 2 0 1 0 0 0 1 0 1 2 2 0 0 0 0 0 0 1 1 0 0 0 0 0 1 0 0 0 0 0 1 0 0 1 2 2 0 0 1 1 1 0 1 1 1 1 0 0 0 1 1 1 0 0 0 0 0 1 0 0 0 2 2 1 2 0 2 2 0 1 1 0 0 2 1 1 2 0 2 0 0 0 0 0 2 2 1 0 0 0 2 1 2 0 0 2 2 0 0 0 0 1 0 1 1 0 1 2 1 1 0 1 2 1 1 1 0 0 0 0 0 0 1 0 0 1 2 0 0 0 0 0 0 0 0 0 0 1 2 0 0 0 0 1 0 0 1 1 1 0 0 2 1 1 2 1 1 0 0 1 1 0 0 2 2 0 0 1 0 0 0 0 2 0 2 0 2 0 0 1 0 1 0 1 2 0 1 1 2 0 2 1 1 0 1 0 0 0 1 2 2 0 0 0 0 0 0 0 2 1 0 0 2 2 0 0 0 0 0 2 0 0 1 2 1 0 0 1 0 2 2 0 1 0 1 0 0 2 2 0 0 2 0 2 1 1 1 1 1 0 2 0 0 0 1 1 0 0 0 1 0 0 1 0 2 0 0 1 0 0 0 0 0 2 1 0 1 1 0 0 0 1 1 1 1 2 0 1 0 1 1 1 2 0 1 1 0 1 2 0 0 1 1 0 1 0 0 1 0 0 1 0 0 0 2 0 0 1 1 1 0 1 1 2 1 1 1 0 0 0 1 0 0 1 0 2 0 1 0 0 0 0 1 2 2 0 2 1 2 0 1 0 1 1 1 2 0 0 1 0 1 1 1 1 0 0 0 1 1 1 1 2 2 0 0 0 2 2 2 0 0 2 0 0 0 1 0 2 0 1 1 2 0 0 0 0 0 0 0 1 1 0 1 0 0 0 2 0 2 2 0 0 1 0 1 2 0 0 0 0 0 0 0 1 1 1 1 0 0 0 0 0 1 0 0 0 1 2 2 0 0 0 1 0 0 0 0 0 0 2 0 0 0 1 1 1 1 1 1 1 0 1 0 0 1 0 0 0 0 0 0 1 0 1 1 0 1 0 0 2 1 0 0 1 0 0 1 0 0 0 0 0 0 0 1 1 1 0 0 0 0 1 0 0 0 1 1 0 0 0 1 1 1 2 2 1 1 0 1 1 0 2 0 1 0 1 1 0 2 0 0 0 1 1 1 0 1 2 0 0 0 1 1 0 0 1 1 0 2 0 0 0 2 2 1 2 0 1 1 2 2 0 1 1 1 0 0 2 1 2 0 0 0 1 1 1 2 0 1 1 1 1 0 0 0 1 0 2 0 1 0 0 0 0 2 2 0 0 0 0 1 1 0 2 0 0 0 0 0 2 0 0 0 1 1 0 1 1 0 1 0 1 0 0 0 0 0 0 0 0 0 0 2 0 2 0 0 1 0 2 0 1 1 1 1 0 1 0 0 2 0 1 1 1 1 1 0 2 1 2 0 1 0 1 1 1 0 1 0 1 0 0 0 0 1 0 0 0 0 2 0 0 1 1 1 0 2 2 1 2 1 1 0 2 0 0 0 0 1 0 1 2 1 0 0 0 0 0 0 0 0 0 0 0 0 0 0 0 0 1 0 0 0 1 1 1 2 0 1 0 0 2 0 0 0 1 1 0 1 1 0 0 2 0 2 1 0 0 2 2 2 2 1 0 0 1 1 0 1 1 0 1 0 1 2 1 1 2 0 0 0 0 0 1 1 1 1 1 0 0 0 1 1 0 1 1 1 1 2 1 1 0 0 0 0 1 0 0 0 0 0 2 1 2 1 0 0 1 1 1 0 0 1 0 0 1 1 0 0 0 2 0 2 1 2 0 2 2 0 2 0 0 1 1 2 0 0 0 2 2 1 0 0 0 0 1 1 2 0 0 0 2 1 1 0 0 0 1 1 1 0 0 0 2 0 0 0 0 0 0 0 0
100 1 0 2 0 2 2 2 0 1 0 0 0 0 0 0 0 1 0 1 1 1 0 1 1 1 1 2 0 2 1 1 0 1 1 0 2 1 1 1 0 0 0 0 0 1 1 0 0 1 0 0 1 1 0 1 1 0 1 1 0 1 0 1 1 0 1 2 2 0 0 2 2 1 2 2 2 0 1 0 0 0 0 1 1 0 0 0 0 2 0 1 0 0 0 0 0 0 0 0 1 2 0 0 0 0 2 1 1 1 0 1 1 1 2 2 2 0 1 1 1 0 1 0 0 1 0 0 2 0 0 0 0 0 0 0 0 0 0 1 1 0 0 0 0 0 0 0 1 1 0 0 0 0 0 0 0 1 0 0 1 2 0 1 1 1 1 0 1 1 0 1 0 2 2 0 0 0 1 1 1 1 0 1 1 1 0 1 0 1 1 2 1 1 1 0 1 1 1 0 0 0 0 1 1 0 1 1 0 0 0 1 1 0 2 0 0 0 2 0 2 1 1 0 0 1 2 1 0 0 0 0 0 0 1 0 0 2 2 1 0 1 2 1 1 1 0 0 0 0 0 1 0 0 0 1 0 0 0 0 0 0 0 0 1 0 0 1 1 1 0 1 1 2 1 1 0 1 1 1 0 2 1 1 2 1 1 2 2 2 0 1 2 2 2 0 2 1 1 0 1 0 2 0 2 1 1 0 0 1 0 2 0 1 2 2 2 0 0 0 1 0 0 0 1 0 1 0 0 0 2 1 1 0 0 0 0 2 0 1 1 1 2 1 0 0 0 0 1 0 0 0 1 2 1 1 1 1 0 2 2 0 0 0 0 0 0 2 2 0 1 1 1 2 1 0 2 2 0 0 1 0 1 1 0 1 0 0 0 1 0 0 0 0 1 1 1 1 0 0 0 0 0 2 1 0 1 0 0 0 0 1 2 2 2 2 0 0 0 0 0 0 2 2 1 2 2 0 0 0 0 0 0 1 0 0 0 0 0 0 1 0 0 0 0 1 0 0 1 2 0 1 0 2 1 0 1 1 0 2 0 0 0 0 0 2 0 0 0 0 0 0 2 0 2 2 0 1 2 1 1 0 0 0 0 1 0 0 2 0 0 2 1 2 1 0 1 1 1 1 1 2 0 2 1 1 1 1 0 1 0 1 1 1 1 1 0 1 0 2 1 1 2 2 0 1 1 0 0 1 2 0 0 2 1 0 2 0 0 1 0 1 2 1 2 1 0 1 1 0 0 0 1 2 0 2 0 1 0 0 0 0 0 0 0 0 2 0 0 0 0 0 1 0 0 0 0 1 0 2 0 0 0 1 0 1 1 2 1 2 0 2 0 1 1 1 1 0 0 1 1 1 1 1 1 0 1 0 0 2 0 0 0 1 0 1 1 1 0 0 1 1 0 0 0 0 1 2 0 0 1 1 0 0 0 1 0 1 2 0 2 0 0 2 2 2 2 1 1 1 1 1 1 2 1 2 1 1 1 0 0 0 0 1 1 0 1 1 0 0 0 1 2 0 0 0 1 1 2 1 0 0 1 1 0 1 1 2 1 0 1 0 0 0 0 0 0 2 1 2 1 1 0 0 0 2 0 1 1 0 0 0 0 0 0 1 0 0 0 0 0 1 0 1 1 2 1 0 0 0 1 1 0 2 1 0 2 0 0 1 1 1 0 1 1 0 1 0 0 0 0 0 0 0 0 1 1 0 1 0 0 0 2 0 0 1 0 1 0 2 0 0 2 1 1 2 0 2 1 1 0 1 0 0 0 1 1 2 0 2 0 2 0 2 2 2 0 1 0 2 0 0 0 0 0 1 0 1 0 1 0 0 1 1 1 0 2 2 2 2 2 2 0 2 1 0 0 0 1 0 1 2 1 0 0 0 0 0 1 0 0 0 1 1 0 0 1 0 0 1 1 1 0 1 0 0 1 0 0 0 1 2 1 0 2 2 0 0 1 1 0 0 1 0 2 1 1 1 1 2 2 2 2 0 0 0 0 0 1 1 0 0 1 0 0 0 0 2 0 0 0 1 1 1 2 1 0 1 1 2 1 2 0 1 1 1 2 2 2 1 0 1 0 1 1 1 1 1 0 0 0 2 0 2 0 0 0 1 0 0 0 0 1 2 0 0 2 1 0 1 1 0 2 0 0 1 1 1 1 0 1 2 1 0 1 1 1 0 1 1 0 0 0 1 0 0 1 1 1 0 0 1 1 1 0 0 0 0 0 0 0 0 0 2 1 0 0 0 2 2 1 1
101 0 2 0 0 0 0 1 0 1 0 1 1 2 0 1 0 1 0 0 2 2 0 0 0 0 0 1 0 2 1 0 1 1 1 0 2 1 0 0 1 0 0 0 0 0 0 0 1 2 0 1 0 0 2 1 0 1 1 1 0 2 0 1 1 1 1 1 2 0 0 1 2 0 1 2 2 0 1 0 1 0 0 1 1 0 0 0 0 1 0 0 2 1 1 0 1 0 0 0 1 2 1 0 1 0 2 0 0 2 0 0 1 2 2 1 1 0 0 2 2 0 2 0 0 1 0 1 2 0 1 0 0 0 0 0 0 0 0 1 1 0 0 0 0 1 1 0 0 0 0 0 1 0 0 0 0 0 0 0 0 0 0 1 0 1 1 0 1 1 1 1 0 2 2 1 0 0 0 1 1 0 1 0 1 0 1 0 0 1 1 1 2 1 1 0 1 2 0 1 1 0 1 1 1 0 1 2 1 0 0 0 1 0 0 0 0 2 2 2 0 0 2 0 0 1 1 2 0 1 0 0 0 0 1 0 0 2 1 1 0 1 2 1 1 1 0 0 0 0 0 0 0 0 1 2 1 1 1 0 0 1 0 0 1 0 0 0 1 0 0 0 0 2 0 0 0 1 0 0 1 1 2 2 2 0 2 2 0 2 0 0 0 1 1 0 0 0 0 0 1 0 0 2 0 0 0 0 1 0 0 0 0 0 1 1 1 0 0 0 1 1 0 0 0 0 1 0 1 0 0 2 2 1 0 0 0 1 1 0 1 0 2 1 0 0 0 0 0 0 0 0 0 2 2 0 1 1 1 1 2 1 1 1 1 1 0 2 2 0 2 0 1 2 1 0 2 2 1 0 0 0 1 1 2 1 0 0 0 1 0 0 1 2 2 2 2 0 0 0 0 0 0 2 2 1 0 0 0 0 1 0 1 1 1 2 0 0 1 0 1 1 1 0 0 0 0 2 2 1 1 2 0 1 1 0 0 0 0 1 2 0 1 2 0 2 0 1 2 2 0 1 1 2 1 1 1 2 1 0 1 0 0 0 0 1 1 1 0 0 1 1 0 2 1 1 0 2 2 0 1 1 2 2 1 2 0 1 2 1 1 2 1 1 1 0 1 1 0 1 1 1 1 1 0 1 1 1 1 0 1 2 0 1 1 0 0 2 0 0 0 2 0 0 1 1 1 1 0 2 1 1 0 2 2 0 1 0 0 2 2 2 2 0 2 1 1 2 2 0 0 0 0 1 1 1 1 1 0 0 0 0 0 1 1 0 2 0 0 0 2 1 1 0 1 0 2 0 0 2 0 0 0 1 1 1 1 1 1 1 1 0 0 0 0 0 0 0 0 1 1 1 1 2 2 1 1 0 0 2 0 0 0 0 2 0 0 1 0 0 0 1 1 0 0 0 2 1 0 0 0 1 0 0 0 0 0 2 1 1 1 0 1 1 0 0 0 0 1 1 0 2 0 1 0 2 1 1 1 0 0 0 1 0 0 0 1 2 0 0 0 0 0 1 0 1 1 0 2 0 0 1 2 2 0 0 2 1 1 0 0 0 0 2 2 0 0 2 0 2 1 1 0 0 0 2 0 2 2 0 2 1 0 0 1 1 0 0 0 0 0 0 1 0 2 2 0 1 0 0 1 1 0 2 0 0 1 0 0 2 1 1 0 1 1 0 1 2 0 1 1 1 0 0 0 1 0 0 1 1 1 1 1 0 1 0 0 0 0 1 1 0 1 0 0 0 1 0 0 1 0 1 0 0 0 1 1 0 2 2 2 0 0 1 1 1 0 2 0 1 0 0 0 0 0 0 2 0 2 2 0 0 2 2 2 0 2 2 1 1 1 1 0 2 1 0 0 0 0 1 0 1 0 2 2 1 0 0 0 1 0 0 0 0 0 0 0 0 0 1 1 1 0 2 0 0 0 0 1 0 0 2 0 0 0 0 1 0 2 1 0 0 1 0 2 0 1 0 2 2 2 2 2 0 0 0 0 1 1 1 0 0 0 1 1 1 1 2 0 0 0 1 0 0 1 1 0 0 1 1 0 0 1 0 2 2 0 0 2 0 0 2 0 2 0 2 1 2 0 0 0 2 0 1 0 0 0 0 1 0 0 0 0 1 0 2 2 2 0 1 0 0 1 2 0 0 2 2 1 0 1 1 2 0 1 1 2 0 1 0 0 0 0 0 0 1 1 0 2 0 0 0 1 1 0 0 0 1 1 0 1 1 0 1 0 1 0 0 0 0 1 0
102 0 1 1 0 0 0 0 0 0 0 1 0 1 0 1 1 0 0 1 1 1 0 0 0 1 1 2 0 1 1 1 2 2 0 0 0 1 0 1 1 0 0 0 0 0 0 0 0 0 0 0 1 2 0 0 2 0 0 1 0 1 0 1 0 0 0 0 1 0 0 0 2 0 1 2 2 0 1 0 1 0 0 2 2 0 0 0 0 2 0 0 0 0 0 0 0 2 0 2 0 2 1 0 0 0 2 0 0 2 0 2 1 1 1 0 0 0 0 2 2 0 2 1 1 1 0 1 2 0 0 1 0 0 1 1 1 0 0 2 1 0 1 0 0 0 0 1 2 0 0 0 0 0 1 0 0 1 0 0 1 2 0 1 1 2 2 0 1 1 1 1 1 1 2 0 0 0 0 1 1 0 0 0 0 0 0 0 0 2 1 2 2 1 1 1 2 2 0 0 0 0 0 0 0 0 1 0 2 0 1 0 1 0 2 0 0 2 0 0 2 1 2 0 0 2 1 2 1 1 0 0 0 0 2 0 0 2 2 0 0 0 1 1 1 1 0 1 1 0 0 0 0 0 0 2 2 0 1 0 0 1 0 0 1 0 1 2 2 0 0 1 1 2 1 1 0 0 2 0 0 2 2 2 2 1 1 0 0 2 0 2 1 1 1 0 1 0 0 0 1 1 2 0 0 0 1 1 0 0 0 2 0 0 1 0 2 0 0 0 1 1 0 0 2 0 2 0 1 0 2 0 2 1 0 0 0 2 0 1 1 1 1 2 0 0 0 0 1 1 0 0 0 2 2 0 0 1 0 2 2 0 2 1 2 0 0 1 1 0 0 2 1 2 1 0 1 0 0 0 1 1 1 1 1 1 0 0 0 0 0 0 1 0 2 1 1 1 1 1 0 1 0 1 0 0 1 0 0 0 0 2 0 0 0 1 1 0 1 0 1 1 1 2 1 1 0 0 1 1 2 1 0 2 2 2 0 0 0 0 2 0 0 1 1 1 0 0 1 1 0 1 0 2 0 0 0 1 1 1 1 0 1 1 0 2 0 1 0 0 0 0 1 1 1 0 1 2 2 1 1 0 1 1 0 0 0 1 2 1 0 0 0 0 0 0 0 1 0 1 1 2 1 0 1 0 2 1 1 1 1 0 0 1 1 1 1 2 0 0 0 2 0 0 0 2 0 0 0 1 2 0 0 0 0 0 2 0 0 0 2 1 0 0 0 1 1 1 1 0 0 0 1 2 0 0 0 0 0 0 0 0 0 1 1 0 2 0 0 0 1 1 2 0 0 1 2 1 0 1 0 0 0 0 0 0 0 0 0 0 0 2 0 2 0 0 0 2 0 2 2 0 0 1 1 0 0 0 0 2 0 0 0 2 0 1 1 0 0 0 1 0 0 1 0 0 0 0 0 0 0 2 0 0 0 0 0 1 0 0 2 1 0 0 1 1 1 0 2 2 0 1 0 0 0 2 2 0 2 1 0 1 0 0 1 1 1 2 0 1 1 0 0 0 0 0 2 0 2 0 2 0 2 2 0 2 0 2 1 1 2 0 0 1 0 0 0 2 2 2 1 1 0 0 1 1 0 1 2 0 1 0 0 1 0 0 0 1 0 1 0 0 1 0 1 1 0 0 0 0 0 0 1 2 0 1 2 0 0 0 0 0 0 0 0 0 0 0 0 0 0 0 0 0 0 1 1 0 1 0 0 1 2 0 0 1 1 2 0 2 0 0 1 0 0 1 1 1 0 1 1 0 1 1 0 1 0 2 1 2 0 1 1 2 2 1 0 1 0 0 1 0 1 0 0 1 0 1 0 1 0 0 0 0 0 0 0 2 2 2 2 2 0 2 0 1 0 0 0 0 0 2 1 0 0 0 0 0 0 0 0 0 0 0 0 0 0 0 0 0 2 2 0 1 0 0 1 0 0 0 1 1 0 0 0 2 1 0 2 0 0 0 1 1 1 0 0 0 2 1 1 1 2 0 0 1 0 2 2 0 0 0 0 2 2 2 2 2 0 1 0 2 1 1 1 2 0 1 0 0 0 0 0 0 2 0 1 0 2 2 0 0 0 2 0 1 1 1 0 0 1 0 0 1 0 0 1 1 0 0 0 0 1 1 0 1 1 2 0 0 0 0 1 1 0 0 1 2 0 1 0 1 0 1 1 0 0 0 2 2 0 0 0 0 0 1 1 1 1 1 0 2 0 0 0 0 0 0 1 0 0 0 0 1 0 0 0 0 0 0 1 1
103 1 0 2 0 1 1 1 0 0 0 1 0 0 0 0 0 2 0 0 2 2 0 0 0 0 0 1 1 1 1 1 1 2 0 0 0 1 0 0 1 0 2 2 0 2 1 0 0 0 0 2 0 1 1 0 0 0 2 0 1 1 0 0 0 0 0 1 1 0 0 0 2 0 1 2 2 0 1 0 1 0 1 0 1 0 0 1 1 2 0 1 2 1 0 0 2 2 0 2 1 2 1 0 0 0 2 0 1 1 0 2 1 2 2 2 2 0 0 1 1 0 2 1 1 1 0 1 2 1 1 0 0 0 0 0 0 0 1 0 0 0 0 0 0 2 1 0 0 1 1 0 0 0 0 0 0 0 1 1 1 1 0 1 0 1 1 1 0 1 0 0 0 2 2 1 0 0 0 0 0 0 0 1 1 1 1 2 1 2 2 2 2 0 2 0 2 2 0 0 0 1 0 2 2 0 2 0 0 1 0 0 0 1 1 0 0 0 2 1 1 1 2 0 0 1 1 2 0 1 0 0 0 0 2 0 0 2 1 1 0 1 1 1 2 2 1 0 0 0 0 0 0 0 0 2 2 0 0 0 0 0 0 0 1 0 0 0 1 0 1 0 0 1 0 0 0 2 1 1 0 2 1 1 2 2 0 1 1 2 0 2 1 2 2 0 1 1 0 0 1 0 1 1 0 0 0 0 0 0 1 1 0 0 0 1 2 1 0 0 0 2 1 1 0 0 0 0 0 1 1 2 0 0 0 1 0 2 0 0 0 0 2 2 1 0 2 0 0 2 0 0 1 2 1 0 0 1 0 2 2 0 1 2 1 0 1 1 1 1 0 2 2 0 0 1 2 2 1 1 0 1 0 0 2 1 0 0 0 0 0 0 2 0 2 2 2 1 0 1 1 1 0 2 2 0 0 0 0 0 0 2 2 2 2 2 0 0 0 0 0 0 0 2 2 2 1 0 0 0 0 1 2 0 0 0 1 0 0 0 1 0 1 2 0 2 0 0 2 0 0 1 0 0 2 0 2 1 0 0 2 0 0 0 0 1 0 1 0 1 1 1 2 0 1 1 0 2 1 2 1 0 0 0 0 1 0 1 2 1 1 1 0 0 2 0 0 1 1 1 1 2 1 1 1 0 2 2 2 0 0 2 1 1 1 0 0 2 0 1 1 2 0 0 1 1 1 1 0 2 1 1 0 0 0 0 1 0 1 1 0 1 1 1 1 2 0 1 1 0 0 0 1 2 1 0 0 0 0 0 0 0 1 0 0 0 1 0 0 0 0 1 1 0 0 1 1 0 0 0 0 0 0 1 0 0 0 0 0 0 0 0 0 2 0 1 0 0 0 1 1 0 1 2 1 0 1 0 0 1 0 0 0 0 0 1 0 0 0 0 1 0 0 0 0 0 2 0 0 0 1 0 0 0 0 0 1 0 0 0 1 1 0 0 0 0 0 0 1 1 0 1 0 1 0 2 2 0 1 0 0 0 1 2 2 1 2 2 1 1 1 1 0 1 0 0 2 1 2 0 1 0 2 2 1 2 1 1 1 2 1 0 0 0 0 0 0 2 1 1 0 1 1 0 2 1 1 2 2 0 0 0 0 0 0 1 0 0 1 1 0 0 1 1 0 2 1 1 1 1 2 2 0 2 0 0 1 0 0 1 1 1 0 0 0 1 1 0 0 1 1 1 0 0 0 1 0 0 2 0 0 0 2 0 1 1 1 1 0 2 0 1 1 0 0 1 2 0 0 2 0 2 0 0 0 1 0 1 1 2 1 1 0 1 1 1 0 1 0 1 0 0 0 0 1 1 2 1 0 1 1 1 2 2 1 0 2 2 2 2 2 2 0 2 0 0 0 0 1 0 0 1 0 0 0 0 0 0 1 0 0 1 0 0 0 0 0 0 1 1 0 0 0 2 0 0 0 0 0 0 0 1 0 0 0 1 1 0 0 2 0 0 2 0 2 2 1 0 1 0 0 0 2 0 0 0 0 1 1 2 0 0 0 2 2 1 1 2 0 1 1 1 0 0 2 1 1 2 1 2 0 2 1 0 1 1 1 0 2 1 1 0 1 2 1 1 2 1 0 0 0 2 0 1 1 0 0 1 0 0 0 0 0 1 0 0 1 0 0 0 2 0 1 1 0 0 1 1 1 0 1 1 0 0 0 0 0 0 0 0 0 0 0 0 0 0 2 0 1 0 0 1 0 0 0 0 1 1 1 1 0 0 0 1 0 0 0 0 2 0 0 1
104 1 1 1 0 1 1 1 0 0 0 1 0 0 0 0 0 1 1 1 1 1 0 1 0 1 1 1 0 2 1 0 1 1 1 1 2 2 0 1 1 0 0 0 0 0 1 1 0 2 0 1 1 1 1 1 1 1 2 0 1 2 0 1 1 1 1 0 2 0 0 0 2 0 1 2 2 0 2 0 2 0 1 1 2 0 0 0 0 1 0 0 1 0 0 1 0 1 0 1 0 2 0 0 0 0 2 0 0 2 0 1 0 1 2 1 1 0 1 1 1 0 2 1 1 0 0 0 2 0 1 1 1 0 0 0 0 0 0 0 0 0 0 0 0 0 0 0 1 1 0 0 1 1 1 0 0 1 0 0 1 2 0 0 1 2 1 0 1 0 0 1 1 1 1 0 0 0 0 1 0 0 0 1 2 2 1 1 0 0 1 2 0 0 1 0 1 2 0 0 0 1 0 0 0 0 1 0 1 0 0 0 0 0 2 0 0 1 1 0 2 0 0 0 0 0 1 2 0 0 0 0 1 1 1 0 0 2 2 0 0 1 2 1 1 1 0 0 0 0 0 0 0 0 0 1 1 0 0 0 0 0 0 0 0 0 0 0 1 0 0 0 0 2 0 0 0 1 1 0 1 1 0 2 0 0 0 2 0 2 0 2 0 2 2 0 0 0 0 0 1 0 2 0 1 1 0 0 1 0 0 1 0 0 1 0 2 0 0 0 0 2 2 1 0 0 0 0 1 1 2 0 1 0 0 0 0 0 2 0 1 1 2 2 0 0 1 0 0 2 0 0 0 1 1 0 0 1 0 2 2 0 0 0 0 0 2 2 2 0 0 2 2 0 0 1 2 1 1 1 0 1 0 0 2 0 0 0 0 1 0 0 1 1 2 2 2 0 2 2 2 2 0 2 2 0 0 0 1 1 0 0 0 0 0 1 1 0 1 0 1 1 1 1 1 2 2 0 0 0 0 0 1 1 0 0 0 2 0 0 2 0 0 2 0 2 0 0 1 1 0 1 1 2 1 1 1 1 1 1 1 0 0 0 0 0 0 1 0 0 0 0 2 0 1 0 1 2 2 2 0 1 0 0 0 1 0 0 2 0 0 2 1 1 1 0 0 2 2 0 0 2 1 1 1 2 2 1 0 2 0 0 0 0 0 1 0 2 0 2 0 2 2 2 0 0 0 0 0 1 1 0 0 0 0 0 2 0 0 1 0 0 2 0 2 2 0 0 0 0 0 0 1 2 0 1 0 1 0 0 0 0 1 0 0 1 1 2 2 2 0 2 0 0 0 0 0 0 0 0 0 0 0 0 0 0 0 1 1 0 1 0 2 0 1 0 0 1 0 0 0 1 2 0 0 2 0 0 0 1 0 0 0 0 1 0 0 0 0 0 2 2 0 0 0 0 2 0 0 0 0 2 0 0 0 0 1 1 1 1 1 1 1 1 1 0 1 0 1 1 2 2 0 1 0 2 2 1 1 1 2 0 1 1 1 1 0 1 0 0 0 1 0 1 0 1 1 0 0 0 0 1 2 2 0 1 2 1 2 1 1 1 0 1 0 0 0 2 1 1 0 1 1 0 2 1 0 2 2 0 0 0 0 0 0 1 0 0 0 0 0 0 0 0 2 2 0 0 0 0 0 1 0 1 0 2 1 0 1 2 0 0 0 0 0 1 1 1 0 1 0 1 0 0 0 0 0 0 1 0 0 1 1 0 0 0 0 1 0 2 0 0 2 0 0 0 0 0 0 2 0 1 0 0 0 2 0 1 1 2 1 1 2 2 1 0 1 1 0 1 0 0 0 0 1 1 1 0 0 2 1 1 0 0 0 0 1 2 0 2 1 1 0 2 0 0 0 0 0 1 0 1 1 0 0 0 0 1 1 0 1 0 0 0 0 0 0 0 0 1 1 0 0 2 0 0 2 0 1 1 0 1 0 0 0 1 1 0 1 1 0 0 0 2 1 0 1 1 1 2 2 2 2 0 0 0 0 1 1 1 1 0 0 2 2 2 2 0 0 1 0 0 0 2 2 0 1 1 0 0 0 1 1 0 1 1 1 2 2 1 0 1 0 1 1 1 0 1 0 0 0 2 0 0 1 1 1 1 1 1 0 0 1 1 0 1 2 0 1 0 1 0 1 0 0 0 1 0 0 0 1 1 0 1 2 0 1 0 2 1 0 0 0 0 0 0 1 0 2 0 0 0 0 1 0 0 0 1 0 0 1 1 0 0 0 0 0 0 0 0 0 0
105 0 1 1 0 1 1 1 0 0 0 0 0 1 0 0 0 1 1 1 1 1 0 0 0 0 0 0 0 1 0 0 1 1 2 1 1 1 0 0 1 0 0 1 1 1 0 0 0 1 0 0 0 1 1 1 1 1 1 1 1 2 0 2 1 1 1 0 1 0 0 0 2 0 2 2 2 0 0 1 0 0 1 0 1 0 0 0 0 2 0 1 1 0 0 0 0 1 0 1 1 2 0 0 2 2 1 0 0 2 0 1 1 1 2 2 2 0 1 0 0 0 2 2 2 0 0 0 0 0 0 0 0 0 1 1 1 0 0 0 0 0 0 0 0 1 0 0 0 1 1 0 0 0 0 0 0 0 0 0 0 1 1 0 1 2 1 1 1 0 0 2 0 2 2 1 1 1 1 1 0 1 0 0 0 0 0 2 1 1 1 2 2 2 2 0 2 2 0 0 0 0 0 0 0 0 1 1 0 0 1 0 1 0 1 0 0 0 1 1 1 1 1 0 1 1 2 1 1 1 0 0 0 0 1 0 0 2 2 0 0 0 2 1 1 1 0 0 0 0 0 0 0 0 0 1 0 0 1 0 0 1 0 0 1 0 0 0 1 0 1 1 1 1 1 0 0 0 1 0 0 1 1 2 1 0 1 2 0 2 0 2 0 2 1 0 0 0 1 0 1 1 0 2 0 0 0 0 0 0 0 1 0 0 2 1 2 2 1 1 1 2 2 0 1 0 1 0 0 2 2 0 0 0 0 0 0 1 2 1 1 1 1 2 0 0 0 0 1 0 1 0 1 1 0 0 2 1 0 1 1 0 1 1 1 0 1 2 2 0 1 1 0 2 0 0 0 2 0 0 0 0 1 1 2 2 0 0 0 1 0 0 0 0 1 1 1 0 1 1 1 1 0 2 1 1 1 0 1 1 1 1 1 1 1 1 1 0 0 0 0 1 2 2 0 2 0 1 2 1 2 1 0 0 0 0 0 0 0 0 2 0 0 0 0 1 0 0 0 0 0 0 2 2 2 2 2 2 2 2 1 0 1 0 0 1 1 0 0 0 0 0 1 1 1 0 1 0 2 0 2 0 1 1 1 2 0 0 2 0 0 1 0 0 0 0 0 2 2 0 0 2 2 0 0 0 2 1 1 0 1 1 1 0 0 0 0 2 0 1 1 2 0 0 0 1 0 0 1 2 0 0 0 0 1 0 1 1 0 1 0 2 1 0 2 2 0 0 0 0 1 1 0 2 0 0 0 0 0 1 1 0 0 0 0 1 1 0 0 0 1 0 0 0 0 0 1 1 0 2 0 0 1 0 0 0 0 0 0 0 1 1 1 0 0 0 0 0 0 0 0 1 1 1 2 0 0 0 0 1 0 0 0 0 1 0 0 1 0 0 0 0 0 1 0 0 0 0 0 0 0 0 0 0 0 1 0 1 1 0 1 1 0 2 1 1 1 0 1 1 0 1 0 1 0 1 2 0 1 0 0 0 2 1 1 1 0 2 0 0 0 1 0 0 1 0 2 2 0 2 2 0 1 1 0 1 1 2 1 0 1 0 0 1 0 0 0 1 0 1 0 0 0 0 1 2 0 1 2 0 0 1 0 0 0 1 0 1 0 0 0 0 2 0 2 0 0 0 1 1 0 0 0 2 0 0 1 0 0 0 0 0 0 0 0 0 0 2 0 1 1 1 0 0 0 1 0 0 1 0 0 2 2 1 0 1 0 2 1 1 0 0 2 0 0 0 1 0 0 2 0 2 0 0 0 1 1 1 1 2 1 1 2 2 2 0 0 1 1 0 0 0 0 0 0 1 0 0 1 1 0 0 1 1 1 0 2 1 1 2 2 2 0 2 0 0 0 0 2 0 0 0 1 1 1 0 0 0 1 0 0 0 0 0 0 0 1 1 0 0 2 2 0 2 0 1 2 0 0 1 1 2 0 0 0 0 1 0 1 1 0 0 0 1 1 1 1 2 2 2 2 2 2 0 0 0 0 1 1 1 0 0 0 2 0 0 0 2 0 0 0 2 0 1 2 1 0 2 0 0 0 0 0 1 1 1 2 1 2 2 0 0 0 0 0 2 2 2 0 1 0 2 0 1 0 0 0 0 0 1 0 0 2 2 1 0 1 0 0 0 2 0 2 0 0 0 1 2 0 1 0 1 1 0 1 1 1 0 0 0 1 0 0 0 0 2 0 1 1 0 0 1 1 1 0 0 0 0 0 0 0 0 0 2 1 0 0 0 2 0 1 1
106 1 1 2 0 0 0 1 0 0 0 1 0 0 0 1 1 1 0 1 1 2 0 1 1 1 1 0 1 1 0 0 2 2 0 0 0 1 1 0 1 1 0 0 0 0 0 0 0 1 0 0 0 1 0 2 0 0 1 1 1 1 0 1 0 1 0 1 1 0 0 0 2 0 1 2 2 0 0 1 0 0 0 1 1 0 0 0 0 2 0 2 1 0 1 0 0 0 0 0 1 2 1 0 1 1 2 0 0 2 0 2 2 2 2 2 2 0 1 1 1 0 1 2 1 0 0 1 2 1 2 0 0 0 0 0 1 0 0 0 1 0 1 0 0 2 0 0 1 1 0 0 0 0 1 0 1 1 0 1 1 0 0 0 1 2 1 0 0 2 1 1 2 0 0 1 0 0 0 2 2 0 1 0 1 0 0 0 0 2 1 2 1 1 1 1 1 1 1 0 0 0 0 1 1 0 1 0 0 0 0 0 2 0 2 1 0 1 1 0 2 1 2 0 0 2 2 2 0 0 0 0 0 0 1 0 0 2 2 0 0 0 0 0 0 0 0 0 0 0 0 0 0 0 1 1 0 0 0 0 0 0 0 1 0 0 0 2 0 0 0 2 0 2 0 0 0 0 1 1 1 1 2 2 2 0 1 1 0 2 0 1 0 2 1 0 0 1 0 1 2 0 2 0 0 1 1 1 1 0 0 1 0 1 2 1 2 0 0 0 1 2 2 1 1 0 1 0 2 1 1 2 1 0 0 0 0 2 0 0 0 0 2 1 0 0 0 0 0 0 0 0 0 1 1 0 0 0 1 1 2 1 2 0 2 1 1 1 1 0 0 2 0 2 1 1 2 1 0 0 1 0 0 0 1 1 0 1 1 1 1 1 0 0 1 0 0 2 1 1 0 1 0 2 1 0 1 0 0 0 0 0 0 0 0 1 1 0 0 0 0 0 0 2 1 1 1 0 0 0 0 0 0 1 1 0 0 0 0 0 2 0 0 0 1 1 0 0 1 1 0 1 0 2 0 0 0 2 2 2 1 0 0 1 0 1 0 0 0 0 0 0 2 2 2 1 1 1 2 0 2 0 1 1 1 1 0 1 1 1 1 1 0 1 0 0 1 1 1 1 1 1 0 1 2 0 2 1 0 2 0 1 0 1 1 1 1 2 0 0 0 2 1 1 0 1 1 1 0 2 0 1 0 2 2 0 1 0 1 1 1 1 1 1 2 0 0 1 1 0 0 0 0 1 1 1 1 0 0 0 0 0 0 1 1 0 1 1 1 0 0 1 1 0 0 1 1 0 0 2 0 0 0 1 1 1 1 1 1 1 0 1 1 0 1 0 0 0 0 0 0 2 0 1 2 0 1 0 0 0 0 0 0 0 1 1 0 0 0 0 1 1 0 1 0 0 1 0 0 0 0 0 1 0 0 1 1 0 0 1 0 0 0 1 2 2 2 0 1 1 0 1 0 0 0 2 2 0 2 0 0 0 1 0 1 1 1 2 1 0 0 0 0 1 0 1 1 0 2 0 1 0 2 1 0 1 1 1 1 1 1 0 0 0 0 0 0 2 2 2 1 2 1 1 1 2 1 2 2 0 0 0 0 0 0 0 0 1 0 0 0 0 0 1 0 2 1 0 2 1 0 0 0 2 0 0 1 0 0 1 1 1 0 1 1 0 1 0 0 0 0 0 0 0 0 1 0 0 1 0 0 1 2 0 1 1 1 1 0 2 0 0 2 1 1 1 1 0 0 1 0 0 0 0 0 2 0 2 0 2 0 2 1 1 1 0 0 2 1 2 0 0 0 0 0 2 1 0 2 2 0 0 1 1 1 1 1 1 0 0 0 0 0 2 0 0 0 0 1 0 1 2 2 0 0 0 0 0 0 0 0 0 0 0 1 1 1 1 0 0 2 2 0 1 1 0 1 0 0 1 0 2 1 0 1 1 0 0 0 0 0 0 0 2 1 0 0 1 1 1 2 2 2 0 0 0 0 1 1 1 0 0 0 2 2 1 1 0 1 1 1 0 0 2 2 0 2 1 1 2 0 1 1 0 1 1 1 1 2 1 0 1 0 1 1 0 0 0 0 0 0 2 1 0 0 0 1 0 1 0 0 0 2 0 0 1 1 0 0 0 1 1 0 2 2 0 2 2 1 1 1 1 1 1 1 1 1 0 1 0 2 0 0 0 0 2 0 1 1 0 0 1 0 1 0 0 0 0 0 0 0 0 0 2 0 0 0 0 1 0 1 1
107 0 0 1 0 0 0 0 0 2 0 0 0 0 0 0 0 2 0 0 2 2 0 0 0 1 1 2 1 2 1 2 0 2 0 0 1 2 0 0 2 0 2 2 0 2 1 0 0 0 0 0 1 2 0 0 0 0 0 1 0 1 0 2 0 1 0 0 1 0 1 1 2 0 2 2 2 0 1 0 1 0 0 1 1 0 0 0 0 1 0 1 2 0 1 0 0 2 0 2 2 2 0 0 2 2 1 1 2 0 0 1 0 1 1 0 0 0 0 2 2 0 2 1 1 1 0 1 1 0 1 0 0 0 1 1 0 0 0 2 0 0 0 0 0 2 1 1 2 0 0 0 0 0 1 0 1 0 0 1 2 2 1 1 0 2 0 0 1 1 0 1 0 2 1 2 0 0 0 0 0 0 1 1 2 1 1 0 0 0 0 0 1 1 1 0 1 2 0 0 0 1 0 2 2 0 2 0 1 1 0 0 1 0 1 0 0 0 0 1 1 0 2 0 0 0 0 2 1 1 0 0 1 1 1 0 1 2 1 1 0 1 2 2 2 2 0 0 0 0 0 0 0 0 0 1 0 0 0 0 0 0 0 0 1 0 1 0 1 0 0 2 0 1 0 0 1 1 2 1 1 1 2 2 2 0 1 0 0 1 1 0 1 2 1 1 0 0 0 0 1 0 1 1 1 0 0 0 1 0 0 1 0 0 2 0 2 0 0 0 0 1 2 1 1 0 2 0 1 1 2 1 1 0 0 1 1 2 0 0 0 1 2 1 0 0 0 1 1 0 0 0 0 2 2 0 0 2 0 1 1 0 2 2 2 0 0 2 2 0 0 2 1 1 1 0 2 2 0 0 1 1 1 1 1 1 0 0 0 2 1 1 0 0 0 0 0 1 1 1 0 1 0 2 2 0 0 1 0 0 0 0 0 0 0 1 1 0 0 0 0 1 0 1 2 2 2 0 0 1 1 0 1 1 0 0 0 0 0 0 1 0 0 0 2 1 1 1 2 2 0 0 0 1 1 0 1 1 1 1 1 0 0 0 0 0 0 1 0 0 0 0 2 1 0 0 0 2 2 1 0 1 2 1 1 2 0 0 2 0 0 2 2 1 0 0 0 2 2 0 0 2 1 0 1 0 2 1 0 1 0 1 1 1 1 1 0 2 0 1 0 2 0 0 1 1 1 1 0 2 0 1 0 0 0 0 2 0 0 1 0 2 1 1 2 1 0 1 1 0 0 0 0 1 1 0 0 1 0 1 1 0 0 1 1 0 1 2 2 1 1 1 1 0 0 1 1 0 0 0 2 0 1 1 1 1 1 1 0 1 1 1 1 0 0 0 2 2 0 2 2 0 0 2 2 0 0 0 0 2 0 0 0 1 0 2 0 0 0 0 2 2 0 0 0 1 1 2 0 0 0 2 0 0 0 0 0 0 0 2 1 0 0 0 1 1 1 0 1 1 1 1 1 1 1 2 2 0 2 1 1 0 1 2 2 2 0 2 0 1 1 0 2 0 0 0 1 0 2 0 1 1 2 2 1 1 1 1 1 2 1 0 0 0 0 0 0 1 0 1 1 1 1 1 1 2 1 2 2 1 0 0 0 1 0 1 0 1 0 0 0 0 0 0 1 1 1 0 1 0 1 1 0 2 0 0 1 0 0 1 0 0 0 0 0 0 0 0 0 1 1 1 0 0 0 1 0 0 2 0 0 1 1 0 0 1 1 2 0 2 0 1 1 0 0 1 0 1 1 1 0 0 0 0 0 2 0 2 0 2 0 2 1 2 2 1 1 1 0 1 0 0 0 0 0 1 2 1 0 1 0 0 1 1 1 0 2 1 1 1 1 1 0 2 0 0 0 0 1 0 0 1 0 0 0 2 2 0 1 0 1 1 0 0 0 0 0 0 0 0 2 2 0 1 1 0 1 0 0 0 0 1 0 0 0 0 0 0 1 0 0 0 1 1 2 0 0 1 2 2 2 2 2 0 0 0 0 2 1 1 0 0 0 1 1 1 2 2 0 0 0 1 0 1 2 2 0 1 0 1 0 1 0 0 0 0 1 2 2 2 0 0 0 1 1 0 0 2 0 0 1 1 0 0 0 0 0 1 0 0 0 0 1 0 0 0 1 0 1 1 0 0 2 1 0 0 1 1 0 1 0 0 0 0 0 1 1 0 0 0 1 0 1 0 0 0 0 0 2 0 0 0 1 1 0 0 0 0 1 0 0 0 0 1 2 0 1 1 0 0 0 0
108 0 2 0 0 0 0 0 0 2 0 0 0 0 0 0 0 1 0 0 2 2 0 1 0 0 0 0 0 2 1 0 2 2 0 0 1 0 1 1 0 0 0 0 0 0 2 0 0 1 0 0 1 1 0 2 0 1 1 1 0 0 0 1 0 0 0 1 2 1 0 1 2 0 2 2 1 0 1 0 1 0 1 0 1 0 1 1 1 2 1 1 1 1 1 0 0 0 0 0 2 2 0 1 0 0 2 0 1 1 0 2 1 1 1 1 0 0 1 1 1 0 2 1 1 1 0 1 1 0 0 0 0 0 0 0 1 0 1 0 0 0 0 0 0 2 1 0 1 1 0 1 0 0 1 0 0 0 0 0 0 1 1 0 2 2 1 1 1 0 0 1 0 2 1 0 0 0 0 0 0 0 0 0 0 0 0 2 1 1 2 2 2 2 2 0 0 2 0 1 1 0 0 1 1 0 2 1 1 0 0 0 2 0 1 2 2 0 2 1 1 0 2 0 0 0 0 0 0 0 0 0 0 0 1 1 0 2 2 0 0 0 2 2 2 2 0 0 1 1 1 0 1 0 0 0 2 1 0 1 1 1 0 0 0 0 0 0 1 1 0 2 0 2 0 0 0 0 1 0 0 1 2 2 2 0 2 1 0 2 0 1 2 2 2 0 2 0 0 0 0 0 2 1 1 0 0 0 0 0 0 0 0 0 0 0 2 0 0 0 0 1 0 0 1 0 2 0 1 2 2 0 1 0 0 0 0 1 2 0 0 0 2 1 1 0 1 0 0 0 0 0 0 2 2 0 0 1 0 2 2 0 1 1 1 0 0 2 2 0 1 1 1 2 1 0 2 1 0 0 0 1 1 1 2 0 1 0 0 2 0 1 1 0 2 1 1 0 0 1 0 1 0 1 1 0 0 0 1 1 0 0 0 1 1 0 2 0 0 0 0 0 0 1 1 2 1 0 0 1 1 1 1 0 0 0 0 0 0 0 2 0 0 0 0 1 0 0 1 2 0 1 1 1 1 0 1 2 1 2 2 0 1 1 0 1 0 1 0 0 0 0 2 0 1 0 1 1 2 0 2 0 1 1 1 1 0 0 2 0 0 2 1 2 1 0 1 1 1 0 0 2 2 0 0 0 2 1 1 0 0 2 1 0 0 2 1 1 0 1 1 1 1 1 1 0 0 0 0 2 0 0 0 0 1 0 2 0 1 1 0 1 1 1 1 1 0 0 0 0 0 0 1 2 0 0 0 0 0 0 0 0 0 0 0 0 0 1 0 0 0 1 0 0 1 0 2 0 0 1 1 0 1 1 0 0 0 2 1 2 0 2 1 1 0 1 1 1 0 1 1 1 2 0 0 2 2 0 0 2 0 0 0 0 1 0 0 1 0 0 2 2 1 1 0 0 1 1 0 0 0 2 0 0 0 0 0 0 0 1 1 0 0 0 2 2 2 0 1 1 1 2 0 1 0 2 2 0 2 0 0 0 1 1 2 2 0 2 1 0 0 0 0 0 0 2 0 0 1 0 0 2 1 0 0 1 0 2 1 1 1 1 0 0 0 0 0 1 1 1 0 1 0 0 2 2 0 2 2 0 1 1 0 1 0 0 0 2 2 1 0 0 1 1 0 2 1 0 0 0 1 1 0 2 0 0 2 0 0 2 1 1 0 0 0 0 0 0 0 1 1 1 0 0 0 0 0 0 1 0 0 1 2 0 1 1 1 0 0 2 0 0 2 0 0 1 0 1 1 1 1 1 1 1 0 2 0 1 2 2 1 0 2 2 1 0 0 0 0 2 0 0 0 0 2 0 1 0 0 2 0 0 1 1 1 0 1 1 2 2 1 2 0 2 0 0 0 0 0 0 0 2 2 1 0 0 0 1 1 1 0 0 0 0 1 0 1 0 0 0 2 2 0 2 0 0 0 0 0 1 0 1 0 0 0 1 1 0 2 1 0 0 1 1 2 1 0 0 2 1 1 1 2 0 0 0 0 2 0 1 1 0 0 2 1 1 1 2 0 0 0 1 0 1 2 1 1 1 0 1 0 1 1 0 1 2 1 1 2 2 0 0 1 1 0 2 2 0 0 0 1 1 0 2 0 0 0 1 0 0 0 0 2 0 0 0 1 1 0 0 2 0 2 1 0 0 1 2 0 2 0 0 0 2 2 1 1 0 2 2 0 2 0 0 1 1 1 0 1 0 0 1 2 2 0 0 0 0 1 0 1 0 0 0 1 0 0 0 1 2 0 1
109 0 2 0 0 0 0 1 0 1 0 0 1 1 0 1 0 1 1 2 0 1 0 0 0 0 0 1 0 2 1 0 0 1 1 0 2 1 0 0 1 0 0 0 0 0 1 0 0 0 0 0 0 0 2 2 0 0 2 1 1 2 1 0 0 0 1 0 1 0 0 0 2 0 1 2 2 1 0 0 0 0 1 0 1 0 0 0 0 2 0 1 1 1 0 0 0 2 0 2 0 2 1 0 1 1 2 1 1 1 0 1 1 1 1 1 1 0 1 1 1 0 2 1 1 0 0 1 2 0 0 0 0 0 0 0 1 0 0 1 0 0 0 0 0 2 0 0 0 0 0 1 0 0 0 0 0 1 0 1 2 1 0 1 0 2 1 1 0 1 1 1 1 1 0 1 1 0 0 1 1 1 0 1 1 1 1 0 0 0 0 0 1 1 1 0 1 1 0 0 0 0 1 1 1 0 1 1 0 0 1 0 1 0 2 0 0 0 2 1 1 0 2 0 0 1 1 2 0 0 0 0 0 0 2 0 0 2 2 0 0 0 2 2 1 2 0 0 0 1 1 0 0 0 0 2 2 0 0 0 0 0 0 0 1 0 0 0 2 1 0 1 0 2 0 0 2 1 1 0 0 1 1 1 2 2 0 2 0 2 0 0 1 1 1 0 0 0 0 0 2 0 2 0 1 0 1 0 0 1 0 1 0 1 1 0 2 1 0 1 1 1 0 0 1 0 2 0 1 2 2 1 1 0 0 0 0 0 1 2 2 1 1 2 0 0 0 0 0 2 0 0 0 2 2 0 0 0 0 2 1 0 1 1 1 0 1 2 2 0 1 1 1 2 1 0 1 2 1 0 0 1 1 1 0 1 0 0 0 1 0 0 0 0 1 0 1 2 0 0 0 0 0 2 2 0 0 2 0 0 1 0 2 1 1 2 0 0 0 0 0 0 0 1 0 1 0 0 1 0 1 0 0 2 0 0 0 0 0 0 0 0 0 1 1 0 0 1 2 1 0 0 1 2 1 0 1 1 0 0 1 0 0 0 0 1 1 2 0 0 0 0 2 2 1 1 0 2 2 1 1 1 1 1 1 1 0 1 2 0 0 1 1 2 1 0 1 1 0 1 1 2 1 1 0 1 2 1 1 0 0 2 1 0 0 2 1 2 0 0 1 2 0 0 0 1 1 0 2 2 0 0 0 1 2 0 2 0 0 2 1 1 1 1 1 2 0 2 2 0 0 0 1 1 2 2 2 1 0 0 0 1 2 0 0 0 2 0 0 0 0 0 1 0 0 0 1 1 0 2 0 0 0 0 1 1 1 0 0 0 0 2 1 0 0 1 0 0 0 0 0 2 0 0 0 0 0 0 1 0 2 0 0 1 1 1 1 1 0 0 0 0 0 0 0 0 2 2 0 0 0 1 1 0 0 0 1 0 1 0 1 2 1 2 1 1 1 0 1 1 1 1 0 0 0 0 2 1 1 0 0 0 0 0 0 0 1 2 0 1 1 0 0 1 0 0 2 0 2 0 0 1 2 1 1 1 1 1 2 1 1 0 0 1 1 0 0 2 1 1 0 1 0 0 1 2 1 1 1 1 0 0 0 0 0 1 0 1 2 2 0 0 1 0 1 1 0 0 1 1 1 1 0 2 0 0 2 0 0 0 0 0 0 0 0 0 0 0 0 0 0 0 1 0 0 1 0 0 2 0 0 0 2 0 1 0 0 1 0 2 0 0 2 0 0 0 0 2 2 0 0 0 1 1 1 1 0 1 2 2 1 0 1 2 1 0 0 1 0 2 0 0 0 0 0 2 1 1 1 1 0 0 0 0 0 0 0 1 2 2 2 2 0 0 0 0 0 0 2 0 0 0 1 0 0 0 1 1 1 1 0 0 1 1 0 0 1 0 0 0 2 2 0 2 0 0 0 1 0 0 0 1 0 0 0 0 1 1 1 2 0 0 0 1 2 0 0 1 1 1 2 2 2 0 0 0 0 1 0 2 1 0 1 0 2 0 2 2 0 0 0 0 0 1 1 1 1 2 0 0 0 0 1 0 1 1 1 1 2 1 1 0 0 1 0 0 2 1 0 0 0 1 0 1 0 0 1 1 0 0 0 0 1 1 0 0 1 0 2 0 1 0 2 1 1 0 1 2 1 0 1 1 1 1 2 0 0 0 0 1 0 0 0 0 1 0 2 0 2 0 0 0 0 1 0 0 0 0 0 0 1 1 0 1 0 0 0 0 1 0 0 0
110 0 1 1 0 0 0 0 0 2 0 0 0 1 0 0 0 2 2 0 1 1 0 0 0 0 0 2 0 2 2 1 0 1 1 1 2 2 0 1 1 0 0 0 0 0 1 0 0 0 0 0 1 1 1 1 0 1 1 2 0 0 0 1 2 0 2 0 1 0 1 1 2 0 0 2 2 0 1 0 0 0 0 2 2 0 0 0 0 2 0 0 2 0 1 0 0 1 0 1 1 2 0 0 2 2 2 1 1 1 0 2 1 1 2 2 2 0 1 0 0 0 2 0 0 1 0 1 1 1 1 1 0 0 0 0 0 0 0 0 0 0 0 0 1 2 0 0 0 0 0 1 0 0 0 0 0 1 0 0 1 0 0 1 1 2 0 0 1 1 0 1 0 2 2 2 2 0 0 1 1 0 0 0 0 0 0 1 0 0 0 2 2 2 2 0 1 2 0 0 0 1 0 2 1 1 2 1 0 1 1 0 1 0 1 1 2 0 1 0 2 0 0 0 0 0 0 1 0 0 0 0 1 0 1 0 0 2 2 0 0 0 2 1 1 1 0 1 0 0 0 1 0 0 1 1 0 0 1 0 0 2 0 0 0 0 0 0 2 0 1 1 0 0 0 0 0 0 2 0 0 2 1 2 1 0 1 2 0 2 0 0 1 2 1 1 0 0 1 0 0 0 2 0 0 2 0 1 1 0 1 1 0 0 1 1 2 0 1 0 1 2 0 0 0 0 1 0 0 1 1 2 0 0 0 0 0 2 0 0 0 1 2 2 0 0 0 0 2 1 0 0 0 2 1 1 1 1 0 1 1 0 1 1 1 0 1 1 1 0 1 1 1 1 0 1 2 2 1 1 0 0 0 0 2 1 0 0 0 2 0 0 1 0 2 0 0 1 0 0 0 0 0 2 1 0 1 1 0 0 1 0 0 0 0 2 0 0 0 0 0 1 0 2 1 2 1 0 0 1 1 1 1 0 1 1 0 1 0 1 2 0 0 2 0 2 1 0 0 0 0 1 1 2 1 0 2 2 1 1 0 0 0 0 0 0 0 1 0 1 1 1 2 0 2 1 2 1 2 0 2 0 2 2 2 2 0 0 2 0 0 2 0 1 1 0 1 1 1 0 0 2 2 0 0 0 2 1 1 1 0 1 1 1 1 1 0 2 0 1 1 2 1 1 0 0 0 0 1 2 0 0 0 1 2 0 2 1 0 1 2 2 1 0 2 1 0 0 0 0 0 0 1 2 1 2 1 1 0 0 0 0 1 0 0 0 1 1 1 1 0 0 0 0 1 0 1 0 0 1 0 0 0 0 1 0 0 2 2 2 1 0 0 2 1 1 0 0 0 2 2 0 2 1 0 1 0 0 0 2 1 0 0 0 1 0 0 1 0 0 2 2 1 1 0 0 0 1 0 0 1 1 0 0 0 1 0 0 0 0 0 1 0 2 1 2 1 0 1 0 1 2 0 0 0 2 1 0 2 0 0 0 0 1 1 1 1 2 0 1 1 0 0 0 0 0 2 1 1 1 1 0 2 1 0 0 2 1 1 1 1 0 1 1 1 0 0 2 1 2 0 1 0 0 2 1 1 1 1 0 0 0 0 0 0 1 0 1 1 1 0 0 0 0 2 2 0 0 1 1 1 1 0 2 1 0 2 0 0 0 0 0 0 0 0 1 1 1 1 1 0 1 0 0 0 1 0 0 1 0 0 0 2 0 1 1 0 2 0 2 0 0 0 1 1 1 1 0 0 1 1 1 0 0 1 1 0 1 2 2 1 0 1 2 2 1 1 1 0 1 0 0 0 0 1 2 1 1 0 1 0 0 0 0 0 0 0 2 1 2 1 1 0 2 0 1 0 0 1 0 1 2 1 1 1 0 0 0 1 0 1 1 2 2 0 0 2 0 0 0 1 1 0 1 1 0 1 0 0 0 0 1 0 0 0 0 1 0 1 1 0 0 1 1 2 0 0 1 1 2 2 2 2 0 0 0 0 2 1 1 1 0 0 2 1 1 1 2 0 0 0 1 0 1 1 1 0 1 0 0 0 0 1 0 1 1 1 0 0 0 0 0 0 0 0 1 1 1 1 1 1 1 1 2 1 0 0 1 0 2 0 0 1 0 0 0 0 0 1 0 0 0 2 1 1 0 1 1 0 0 0 0 0 1 1 1 1 0 2 1 0 0 0 0 0 0 2 0 2 0 0 0 1 1 0 1 1 1 0 1 0 0 0 2 1 0 0 1 2 1 0 0
111 0 1 1 0 0 0 1 0 1 1 2 0 0 0 0 0 2 1 0 2 2 0 1 0 1 1 2 1 1 1 0 0 1 0 0 2 1 0 0 2 0 1 1 0 1 1 0 0 1 1 1 1 1 1 1 0 1 1 0 1 2 1 0 0 0 0 1 1 0 0 1 2 0 1 2 2 0 2 0 2 0 1 0 1 0 1 0 0 2 0 1 1 1 1 0 0 0 0 0 2 1 1 1 0 0 2 0 0 2 0 1 1 1 2 2 2 0 0 2 2 0 2 1 1 0 0 2 2 0 0 2 0 0 0 0 0 0 0 1 1 0 0 0 0 1 2 0 0 0 0 0 0 0 1 0 1 1 0 1 1 1 0 1 0 1 0 0 1 0 0 1 0 2 1 0 0 0 0 1 1 1 0 1 2 2 2 2 1 2 2 2 0 0 0 0 2 2 0 0 0 1 0 0 0 0 1 2 1 0 1 0 1 0 2 0 0 1 1 0 2 1 0 0 0 0 2 1 0 0 0 0 0 0 2 1 0 2 2 0 0 1 2 1 2 1 1 0 0 0 0 0 0 1 0 1 2 1 0 0 0 0 0 0 1 0 1 0 2 2 0 1 1 1 1 1 1 0 1 0 2 0 2 2 2 0 2 0 0 2 0 1 0 2 1 0 0 1 1 0 0 0 2 0 1 0 1 0 1 0 0 2 0 0 1 0 1 0 1 0 1 2 0 0 1 0 1 0 1 1 0 2 0 0 0 0 0 1 1 1 0 0 2 1 0 0 0 0 1 2 1 1 0 1 1 0 1 0 0 0 1 0 0 0 0 0 0 1 1 0 1 1 0 2 0 0 1 2 0 0 1 0 0 0 0 0 0 0 0 1 0 0 1 0 1 0 1 0 2 2 1 2 0 2 1 1 1 1 0 0 2 0 1 1 1 1 1 0 0 0 0 1 0 1 2 2 1 1 2 2 2 2 0 1 1 1 1 2 0 0 1 0 0 1 0 1 0 0 0 0 0 0 1 2 1 1 1 2 2 0 2 0 1 1 0 2 0 1 0 1 1 1 2 0 2 1 1 2 2 2 0 1 1 1 1 1 0 0 1 0 1 0 1 2 1 0 1 1 1 0 0 2 1 1 0 1 2 2 1 0 0 2 0 1 1 1 0 2 0 0 0 2 0 0 1 0 0 1 0 2 1 1 0 0 1 0 1 0 1 2 0 0 1 0 1 1 0 0 1 0 0 0 0 2 0 0 0 0 0 0 0 0 1 0 0 0 1 1 1 0 0 0 1 0 0 1 2 1 0 1 1 0 0 0 0 0 0 1 1 1 0 2 0 0 0 0 1 0 0 1 1 1 2 0 1 1 1 0 0 1 0 0 0 2 1 1 0 0 0 0 1 1 0 0 0 1 1 0 0 0 0 1 0 0 0 1 0 2 0 0 0 1 0 0 0 0 0 1 0 1 1 1 0 1 0 1 1 1 1 0 0 0 1 1 1 1 2 1 1 0 0 2 0 1 0 1 1 0 2 0 1 0 2 1 0 0 2 1 2 1 2 0 0 1 0 0 0 2 1 1 0 1 0 0 1 2 0 2 2 0 0 0 0 0 0 1 0 1 1 1 1 0 1 0 1 0 0 0 0 0 1 2 0 2 0 0 2 0 0 0 0 0 0 0 0 0 0 0 0 1 0 1 0 0 0 2 0 0 2 0 0 1 1 1 0 1 1 2 0 2 0 0 2 1 1 0 1 1 0 1 0 0 1 1 1 1 0 2 1 2 0 1 1 2 2 1 1 0 0 1 0 0 0 0 1 1 1 1 0 0 0 0 2 2 2 0 2 1 1 1 1 1 0 1 0 0 0 0 1 0 1 2 0 0 0 0 0 1 2 1 1 1 0 0 0 0 0 1 0 0 2 2 0 2 0 1 2 0 0 1 0 2 0 0 0 1 0 0 1 1 1 0 1 1 1 0 0 0 1 1 1 1 1 0 0 0 1 1 0 2 0 0 1 0 0 0 0 2 0 0 0 1 0 1 2 1 1 0 1 1 0 1 0 0 1 1 1 0 2 1 1 0 1 1 0 2 2 1 1 1 1 1 0 1 1 0 1 0 1 1 0 0 2 2 2 0 0 2 0 1 0 0 1 2 2 0 2 2 0 0 0 2 1 1 2 0 0 0 1 0 0 0 0 1 0 1 1 1 1 0 0 1 0 0 1 1 1 0 0 0 0 0 0 1 0 0 1 0 1 0 0 0
112 0 0 2 0 1 1 2 0 0 0 1 1 1 0 1 0 2 2 1 1 2 0 0 0 0 0 1 0 1 1 1 0 2 0 0 1 2 0 0 2 0 0 0 0 0 1 0 0 0 0 0 0 1 1 1 0 0 1 1 0 1 0 0 0 0 0 1 2 0 1 2 2 0 2 2 2 0 2 0 1 0 0 0 0 0 0 0 0 2 0 0 1 0 0 0 0 2 0 2 0 2 0 0 2 2 2 0 0 2 0 1 0 1 1 1 1 0 0 2 2 0 2 0 0 2 0 1 2 0 1 0 0 0 0 0 1 0 0 0 0 0 0 0 0 1 1 0 0 0 0 0 1 0 1 0 0 1 0 1 2 0 0 0 0 1 2 0 1 1 1 0 0 2 2 0 0 0 0 0 0 0 0 1 1 1 1 2 0 1 1 2 1 1 1 0 0 2 0 2 2 0 0 2 1 0 2 0 0 1 0 0 1 0 2 0 0 0 2 1 1 0 2 0 0 1 1 1 1 0 0 0 0 0 1 0 0 2 2 0 0 0 0 0 0 0 0 0 0 0 0 0 0 1 0 1 0 1 1 1 1 2 0 0 1 0 0 1 2 1 1 1 0 2 0 0 1 1 1 1 1 1 0 1 2 1 1 0 0 2 0 1 2 2 2 0 0 1 0 0 0 0 1 1 0 0 0 1 1 0 0 2 0 0 2 0 2 0 0 0 0 2 2 1 0 0 0 0 0 0 2 2 0 0 0 0 0 1 1 1 2 1 1 2 0 0 0 0 1 2 1 1 0 2 2 0 2 1 0 2 1 0 2 0 2 1 0 2 2 0 0 2 1 2 1 0 1 2 0 0 0 1 1 1 2 2 0 0 0 0 0 0 0 0 0 0 0 2 0 0 0 0 0 2 1 1 1 2 0 0 0 1 0 0 1 1 1 0 0 0 0 0 1 2 0 2 0 0 0 0 0 0 0 2 1 1 1 0 0 0 2 0 0 0 1 0 0 0 2 2 1 1 0 2 1 1 0 2 2 1 1 0 0 0 0 0 0 0 0 0 0 0 1 2 1 1 0 1 2 1 1 0 1 1 1 1 0 0 1 0 1 1 1 0 0 0 1 2 2 0 0 2 1 1 0 1 2 0 0 2 0 0 0 2 2 0 0 2 0 2 1 2 1 0 0 1 0 0 1 2 0 0 0 1 1 0 2 1 1 1 0 1 1 1 2 2 0 1 1 0 1 1 0 2 0 0 0 1 0 0 0 0 0 2 2 0 2 2 2 0 0 0 1 0 0 1 1 1 0 2 1 0 2 2 0 0 0 0 0 0 0 0 1 0 1 0 0 0 0 0 0 2 1 1 1 1 1 0 0 1 1 0 0 0 2 0 0 1 0 0 0 0 0 0 0 1 1 2 0 0 0 0 0 0 0 1 0 0 1 1 1 0 0 0 1 1 1 1 1 1 1 1 0 0 0 1 2 0 1 0 0 0 2 2 2 2 1 1 1 0 0 0 1 0 0 0 2 1 1 1 1 0 2 2 0 2 1 1 0 0 1 0 0 2 0 0 0 2 1 1 0 1 1 0 1 1 1 1 1 0 1 1 0 0 0 1 0 0 1 1 0 0 1 0 2 2 0 0 2 2 1 1 0 2 0 0 1 0 0 1 1 1 0 1 1 0 1 0 0 0 0 0 0 0 0 0 0 0 1 0 0 0 1 0 0 2 2 2 0 2 0 0 2 0 0 0 0 1 1 1 0 2 1 1 0 1 1 1 1 2 1 1 2 2 1 0 0 0 0 1 0 0 0 0 0 2 2 0 1 2 0 0 0 0 0 0 0 2 2 2 2 2 0 1 0 0 0 0 2 0 1 1 1 0 0 0 0 0 0 1 0 0 1 1 1 1 2 0 0 0 2 2 0 2 0 1 1 0 0 0 0 2 0 0 0 1 0 0 1 1 0 0 0 2 0 0 0 0 2 2 2 2 2 0 0 0 1 1 0 1 1 0 0 1 1 1 1 1 0 0 0 1 0 1 2 2 0 1 0 0 0 0 0 0 0 0 1 1 1 1 0 0 1 1 1 0 1 0 0 0 0 2 0 1 0 0 0 0 0 0 0 0 1 1 0 0 2 2 0 1 0 0 2 2 1 0 2 0 0 0 1 1 0 2 2 0 0 0 1 0 0 0 0 0 1 0 2 1 1 0 0 1 1 2 0 1 0 0 1 0 0 0 1 1 1 0 0 0 0 0 1 0
113 0 1 2 0 0 0 1 0 1 0 0 1 1 0 1 0 1 1 2 0 0 0 0 0 0 0 1 1 2 1 1 1 1 1 1 1 2 0 0 2 0 1 1 0 0 0 1 0 1 0 0 1 1 1 1 0 2 1 1 1 2 0 1 1 0 1 1 1 0 0 0 1 0 1 1 1 0 0 0 0 0 2 0 2 0 0 1 1 2 0 1 0 0 1 0 0 0 0 1 2 2 0 0 0 0 2 0 0 2 0 2 1 2 2 1 1 0 0 2 2 1 1 1 0 0 0 1 2 1 0 1 0 0 1 1 0 0 0 0 1 0 0 0 0 0 0 0 1 1 0 0 1 2 0 0 0 1 0 0 0 0 0 0 0 2 1 1 1 1 1 0 1 1 1 0 0 1 0 0 0 0 0 1 2 2 1 1 0 1 1 2 2 1 2 0 1 2 0 1 1 0 0 2 0 1 2 1 0 0 2 0 1 0 2 0 0 1 2 0 2 1 2 1 0 0 1 2 0 0 0 0 0 0 2 0 0 2 2 0 0 0 1 1 1 1 0 0 0 0 0 0 0 0 0 2 0 0 0 1 1 1 0 0 1 1 0 1 2 1 0 0 0 2 0 0 0 0 2 0 0 2 2 1 1 0 2 0 0 2 0 1 1 1 1 0 1 1 0 1 1 0 1 1 0 0 0 0 0 0 1 2 0 0 1 0 2 0 0 0 0 2 0 0 1 0 2 0 1 1 2 1 0 0 0 1 0 1 2 1 0 0 2 2 1 0 1 1 2 2 1 1 0 1 1 0 1 1 0 2 2 0 2 1 2 1 0 0 0 0 0 2 0 2 1 1 1 1 0 0 1 0 2 2 1 1 0 0 0 1 0 0 1 0 2 2 2 2 0 0 0 0 0 2 2 1 0 2 0 0 0 1 0 0 0 2 0 0 0 0 0 0 1 1 0 1 1 0 0 0 0 0 1 0 1 1 0 1 0 0 2 0 0 0 1 0 0 0 1 0 0 1 1 2 1 1 1 2 1 1 1 0 0 0 0 0 1 1 0 0 0 0 1 1 1 0 1 2 2 0 1 1 2 2 2 1 0 1 2 0 0 2 1 1 0 0 0 2 2 0 0 2 1 1 0 2 1 1 1 1 1 1 1 1 1 1 1 2 0 2 0 2 0 0 0 0 0 0 0 0 1 1 0 0 1 0 2 0 0 0 0 1 2 0 2 2 0 0 0 0 0 0 1 2 0 1 1 0 0 1 1 0 1 1 1 0 1 0 0 0 0 0 0 0 0 0 1 1 0 2 1 0 0 1 0 0 0 2 2 2 0 0 0 0 0 0 0 0 0 1 1 1 1 2 1 0 1 0 0 2 0 0 0 0 2 0 0 0 0 0 1 1 0 0 0 1 1 1 0 0 0 1 0 0 0 0 1 0 0 0 0 1 0 1 2 1 2 0 1 1 0 1 0 0 0 2 1 1 1 0 0 0 2 1 1 1 2 2 1 0 0 0 1 0 0 0 1 0 2 0 1 0 2 1 0 2 0 1 2 1 1 1 0 1 0 0 0 2 1 1 0 1 0 0 1 2 0 2 2 0 0 0 0 0 1 2 0 2 0 1 0 0 1 0 1 2 0 0 1 1 1 1 1 2 0 1 1 0 0 1 0 0 0 0 0 1 1 0 0 0 0 0 0 0 0 2 0 0 2 0 0 1 1 0 0 2 2 2 0 2 0 0 2 0 0 0 1 2 2 0 0 0 1 1 0 0 2 2 1 2 0 1 1 2 2 1 0 2 1 2 0 1 0 0 1 1 0 1 0 1 0 0 1 1 1 0 2 2 1 2 1 1 0 2 0 0 0 0 1 0 0 1 1 1 1 0 0 0 0 0 0 0 1 1 0 0 1 1 0 0 1 1 0 1 1 0 1 0 0 1 1 2 0 0 0 0 2 0 0 0 0 0 0 2 2 1 0 1 2 0 0 1 2 0 0 0 0 1 0 2 0 0 0 1 2 2 2 2 0 2 1 0 0 2 1 2 0 1 1 2 1 2 1 0 1 1 1 1 1 1 0 0 1 1 1 2 0 0 0 0 0 2 0 2 0 0 0 2 0 0 0 0 1 0 0 1 1 0 0 1 1 0 1 1 2 0 1 0 0 0 1 1 0 0 1 1 2 0 1 1 0 0 0 0 0 0 2 2 1 1 0 1 0 0 0 0 0 0 0 0 0 0 0 1 1 0 0 0 2 0 1 1
114 1 1 2 0 0 0 2 1 0 0 0 0 2 0 1 1 1 0 1 1 2 0 0 0 0 0 1 1 2 1 1 0 0 2 0 2 1 0 1 1 1 0 1 1 1 0 0 1 2 0 1 0 0 2 2 0 1 2 1 0 1 0 2 0 1 0 2 1 0 0 1 2 0 1 2 2 0 2 0 1 0 0 0 0 0 0 0 0 2 0 1 0 0 1 1 0 0 0 0 1 2 2 0 0 0 2 1 1 1 1 1 1 1 2 2 2 0 1 1 1 0 2 1 1 0 0 1 2 1 0 0 0 0 0 0 0 0 1 0 1 0 0 0 0 0 0 0 0 0 0 0 1 0 1 1 0 1 0 2 2 1 0 1 2 2 1 1 0 1 1 1 1 1 0 1 0 0 0 1 1 1 0 1 2 2 1 2 0 0 0 2 2 1 1 1 2 1 0 0 0 0 1 0 0 0 2 0 0 0 0 0 1 0 2 0 0 1 2 2 0 0 2 0 0 0 0 2 0 0 0 0 1 1 1 1 0 2 2 0 0 0 1 1 1 1 0 0 0 0 0 0 0 0 1 1 0 2 0 0 0 0 0 0 1 0 0 0 2 0 0 1 1 2 1 1 0 0 2 0 0 1 0 0 2 2 0 0 1 2 0 2 0 2 2 0 0 0 0 0 2 0 2 0 1 0 1 0 0 1 0 2 0 0 1 1 2 1 1 0 1 1 1 0 1 0 0 1 0 0 2 2 1 0 0 0 0 1 1 1 2 1 2 2 0 0 0 0 1 1 0 0 1 2 1 1 1 2 1 0 1 1 0 0 0 0 1 2 2 0 1 1 1 2 0 0 1 2 1 1 1 0 1 1 2 0 0 0 0 0 0 0 0 0 2 0 1 0 0 0 0 0 0 1 1 0 0 1 0 0 0 0 0 0 0 1 1 0 0 0 0 0 1 1 1 1 0 0 1 0 1 0 0 2 1 1 0 1 0 0 0 0 0 0 1 0 0 0 0 1 0 0 0 1 1 0 1 2 1 0 1 0 0 0 0 1 0 1 0 0 0 0 1 2 0 0 0 1 2 1 1 0 1 1 1 1 0 0 1 0 1 1 0 0 0 0 0 2 2 0 0 1 1 1 0 2 0 1 1 0 0 2 0 1 2 0 1 1 0 1 1 1 0 0 0 1 0 1 0 2 1 1 0 0 1 0 2 0 1 1 0 1 1 0 2 1 0 1 1 0 0 1 0 2 0 1 0 1 0 0 0 0 0 1 1 0 1 1 1 0 0 0 0 0 1 0 1 1 0 2 0 0 0 0 0 0 0 0 0 0 0 0 1 0 2 0 1 0 0 0 0 1 1 2 2 1 1 0 0 1 1 0 0 0 1 1 1 1 0 0 1 1 1 1 0 0 1 2 0 0 1 1 1 1 1 0 1 2 1 0 2 1 0 1 1 1 1 0 2 2 0 1 0 1 0 2 2 1 1 0 0 0 2 1 1 1 0 2 1 1 1 1 0 1 1 0 2 0 2 0 2 0 2 1 0 1 1 0 1 1 1 0 0 1 0 0 0 2 1 1 0 1 1 0 1 2 0 1 1 0 0 0 0 1 0 0 0 1 1 1 0 0 1 0 1 1 0 1 1 1 2 2 1 2 0 1 0 0 0 1 0 0 0 1 1 0 1 1 0 1 0 1 0 0 0 1 0 0 2 0 0 1 2 0 1 1 0 2 0 2 0 0 2 0 0 0 1 1 1 1 0 1 0 0 1 1 0 1 2 2 1 1 0 2 2 2 0 1 0 1 0 0 0 0 0 0 2 1 0 1 0 0 2 2 2 0 2 2 0 2 1 1 0 2 1 0 0 0 1 0 0 2 0 0 0 0 0 1 2 1 1 0 1 1 0 0 1 0 0 0 2 2 0 1 1 0 2 0 0 0 0 2 0 0 0 0 0 0 2 0 0 0 2 0 2 1 0 1 2 2 2 2 2 0 0 0 0 2 0 2 0 0 1 0 2 2 2 2 0 0 0 1 1 0 2 1 0 1 0 0 0 0 0 0 1 0 1 1 2 1 0 1 0 0 1 0 1 0 0 0 0 1 0 0 0 0 0 1 0 0 0 0 2 0 0 1 1 0 2 0 0 0 2 0 0 0 0 0 0 0 0 0 1 0 1 0 0 0 2 1 0 0 0 0 1 1 1 1 1 0 0 1 1 2 1 2 2 0 0 1 0 0 0 1 1 0 0 0 1 0 1 2
115 0 1 1 0 0 0 1 0 1 0 0 1 1 0 1 0 1 0 0 2 2 0 0 0 0 0 2 1 2 1 1 0 0 1 0 1 0 0 2 0 1 1 0 0 1 0 0 0 1 0 0 0 0 1 1 0 0 0 1 0 1 0 1 1 1 1 2 1 0 0 1 2 0 0 2 1 0 2 0 2 0 1 0 1 0 0 0 0 2 0 0 0 0 0 0 0 1 0 1 1 1 0 0 0 0 2 1 1 1 0 1 1 1 2 2 2 0 1 1 1 0 2 1 1 0 0 2 2 1 1 1 0 0 0 0 0 0 0 1 0 0 0 0 0 1 1 0 0 0 0 0 1 0 0 0 0 1 0 0 1 1 0 2 1 2 2 0 2 0 0 0 1 1 2 2 2 1 0 0 0 0 0 0 0 0 0 1 0 1 1 2 2 1 1 1 2 2 0 0 0 0 0 1 1 0 1 2 0 0 1 0 0 0 0 0 0 0 0 0 2 1 2 0 0 0 0 1 0 0 0 0 0 0 0 0 0 2 2 0 0 1 2 1 2 2 0 0 0 0 0 0 0 0 1 1 0 0 1 0 0 1 0 0 0 1 0 0 1 0 1 0 0 1 0 0 0 0 2 1 0 1 2 2 2 0 2 0 0 2 0 1 2 2 2 0 1 0 0 0 2 0 2 0 0 0 1 0 1 0 0 1 0 0 2 1 2 1 0 0 0 2 2 1 1 0 1 0 0 1 2 1 1 0 0 0 0 1 1 1 0 1 1 2 0 0 0 0 2 1 0 0 0 1 0 1 1 0 2 0 2 2 2 1 2 0 0 2 2 0 0 2 1 2 1 0 2 0 0 0 1 1 1 2 0 2 0 0 0 0 0 0 1 0 2 1 1 1 1 1 1 1 0 2 2 0 0 0 1 1 0 0 0 0 1 2 0 0 0 0 0 1 0 0 0 0 0 0 1 1 1 2 0 2 0 0 0 0 0 0 2 0 0 0 2 0 0 0 1 1 0 1 0 2 0 0 0 2 1 1 1 0 1 1 0 1 1 0 0 0 0 0 2 1 0 0 0 1 2 1 1 1 0 0 0 1 0 0 1 0 1 0 0 1 0 0 0 1 1 1 2 2 2 0 0 0 2 1 0 1 0 1 1 1 1 1 0 2 0 1 1 2 0 0 1 1 0 1 0 1 1 1 0 0 1 0 1 0 0 0 2 2 1 1 2 1 1 2 2 0 1 2 0 1 2 1 1 1 1 0 0 0 0 0 0 0 2 1 1 0 0 0 0 0 0 0 0 1 0 2 0 0 1 1 1 1 1 0 0 0 1 0 0 0 1 0 1 0 0 0 0 1 0 2 2 0 0 0 1 0 1 0 0 0 0 0 0 1 0 0 0 1 1 1 0 0 1 1 0 0 1 2 0 0 0 0 0 0 0 0 1 0 1 1 1 0 0 0 0 0 1 2 0 1 0 2 1 0 1 1 1 0 0 0 0 0 1 1 1 0 0 1 1 1 0 0 1 1 1 1 1 0 1 0 0 0 1 2 1 0 1 0 0 1 0 0 0 2 1 1 0 1 0 0 0 2 0 1 2 1 0 0 0 1 0 1 0 1 0 0 0 0 1 1 1 1 1 0 0 0 0 0 0 2 0 0 1 0 0 1 1 1 0 0 0 1 1 0 0 0 0 0 0 0 0 2 0 0 2 1 1 2 0 0 0 1 1 2 0 1 0 1 2 1 1 0 1 0 0 1 0 1 0 0 0 0 1 2 1 2 0 1 2 2 0 0 0 1 0 2 0 0 0 0 1 1 1 0 0 2 0 0 0 0 0 2 1 2 1 1 1 1 0 2 0 0 0 0 2 0 2 2 0 0 0 0 0 0 0 0 0 0 0 1 0 0 1 0 0 0 2 2 0 2 0 0 0 0 1 2 0 2 0 0 0 0 1 0 1 0 0 0 1 0 2 0 0 1 1 1 1 1 2 0 0 0 1 1 0 2 0 0 1 2 2 2 2 2 0 0 0 2 0 1 2 1 1 0 0 0 0 0 0 0 0 0 1 1 1 0 0 1 0 1 0 1 1 1 0 0 0 2 0 2 0 0 0 1 0 2 0 0 2 0 0 0 1 1 0 0 1 0 2 1 1 0 1 2 0 0 0 1 2 0 1 1 1 0 1 1 1 0 0 0 0 1 1 0 2 0 0 0 1 1 0 0 0 1 0 1 0 0 0 1 1 0 0 0 1 0 1 2
116 1 1 2 0 0 0 1 0 1 0 1 0 0 0 0 0 2 1 0 2 2 0 0 0 0 0 1 0 2 1 1 0 2 1 0 2 1 0 1 0 0 1 1 0 1 1 0 0 0 0 0 0 1 1 1 0 0 1 0 1 1 0 0 0 2 0 1 0 0 0 0 2 0 1 2 2 0 1 0 0 0 0 1 1 0 0 0 0 2 0 1 1 0 0 0 1 0 0 0 1 1 1 0 1 1 2 0 0 2 0 1 1 2 2 1 1 0 0 2 2 0 2 0 0 1 0 1 1 0 1 1 0 0 0 0 1 0 0 0 0 0 0 0 0 2 0 0 2 2 0 0 0 0 0 0 0 1 0 1 1 1 0 0 1 2 1 0 1 1 0 2 0 2 2 1 0 0 0 1 1 0 0 1 2 2 1 0 0 2 1 2 2 0 0 1 1 1 0 1 1 0 0 0 0 0 0 1 1 1 1 0 1 0 0 1 1 0 1 1 1 1 2 0 0 0 0 1 0 0 1 0 0 0 2 0 0 2 2 0 0 0 2 2 2 1 0 0 1 1 1 0 1 0 1 1 1 1 0 2 2 2 0 0 0 0 2 0 2 1 0 1 0 2 0 0 1 1 2 1 1 1 2 2 2 0 2 0 0 2 0 1 0 2 0 1 0 1 0 0 0 0 1 1 0 1 0 1 0 0 1 0 0 0 2 0 1 1 1 0 1 2 1 1 1 0 1 0 1 0 0 2 0 0 0 0 0 1 1 2 1 2 1 2 0 0 1 1 0 1 0 0 0 1 1 0 0 2 0 1 1 0 1 1 1 0 1 2 2 0 1 1 1 2 0 0 0 2 0 0 1 0 0 0 1 0 0 2 2 0 1 1 1 0 2 0 0 0 1 1 1 1 0 2 2 1 0 0 0 0 1 0 0 0 1 2 0 0 0 0 0 0 1 0 0 1 0 0 1 1 1 1 0 1 0 0 0 1 0 0 1 0 0 1 1 1 0 1 2 2 0 1 0 1 1 0 1 1 1 0 2 0 1 1 0 1 0 2 0 0 0 1 2 1 2 1 2 2 1 1 2 0 1 1 1 1 0 0 1 0 1 1 1 1 0 0 0 1 0 1 1 2 1 1 0 1 2 1 0 1 0 1 1 0 0 0 0 2 0 1 1 2 1 0 1 0 0 1 0 2 0 1 1 1 2 0 0 0 0 2 0 1 1 0 2 1 0 2 2 0 1 1 1 2 1 1 0 0 0 1 1 0 0 0 0 1 0 1 1 0 0 1 0 0 0 0 1 0 0 1 1 0 1 1 0 0 0 0 0 0 0 0 1 2 0 0 0 0 0 0 0 2 1 0 0 1 1 0 0 2 1 0 0 0 0 0 0 2 1 1 0 1 0 0 0 1 1 0 0 0 0 0 0 0 0 1 0 0 1 0 1 1 0 1 2 1 1 0 0 0 1 2 0 1 0 2 1 0 2 0 0 0 1 2 2 2 2 1 0 1 0 1 1 0 0 0 2 0 1 0 0 2 2 1 0 2 1 2 1 0 1 0 0 1 1 0 0 2 1 2 0 1 0 0 2 1 1 1 1 1 0 0 0 0 0 0 0 2 0 0 0 0 1 0 1 1 0 0 1 1 1 1 0 2 0 0 1 0 0 1 0 0 0 1 1 1 2 0 0 0 0 0 0 0 0 2 0 0 0 0 0 0 2 0 0 0 0 1 0 2 0 0 0 1 1 0 1 2 2 0 0 0 0 0 0 0 1 2 0 2 0 2 0 2 2 2 0 1 0 1 0 0 0 0 0 2 1 0 0 2 0 0 2 1 1 0 1 2 0 0 0 0 0 2 0 0 0 0 0 0 0 2 0 1 1 1 0 0 1 0 1 1 0 0 0 0 1 0 0 0 1 1 0 2 0 0 1 0 0 0 0 2 0 0 0 0 1 0 2 0 0 0 1 1 2 0 0 0 1 0 0 0 2 0 0 0 0 1 0 2 0 0 0 2 2 2 2 1 0 0 0 2 1 1 2 2 1 2 0 0 0 1 0 0 1 1 2 0 2 1 0 1 0 1 0 0 0 2 0 0 0 1 0 2 0 0 0 1 0 0 0 0 2 1 1 1 1 0 1 0 1 0 1 2 1 0 2 2 0 2 0 1 0 0 1 1 1 1 2 1 0 1 1 0 0 1 0 0 2 1 0 0 0 1 0 1 0 1 1 0 0 0 0 1 0 0 0 0 1 0 0 0
117 0 1 0 0 0 0 2 0 0 0 1 2 2 0 2 0 2 0 0 2 2 0 0 0 1 1 2 1 2 2 0 2 2 1 0 2 1 1 0 0 0 0 0 0 0 1 0 1 1 0 1 0 1 1 2 0 1 2 0 1 1 0 1 0 1 0 1 1 0 0 1 2 0 2 2 2 0 0 0 1 0 0 0 0 0 1 0 0 1 0 0 2 1 1 0 0 1 0 1 1 2 1 0 0 0 2 1 1 1 0 1 0 1 2 1 0 0 1 1 1 0 2 1 1 0 0 1 2 0 0 1 0 0 1 1 1 0 1 0 1 0 0 0 0 0 0 0 0 1 0 0 1 0 0 0 0 0 0 0 0 2 0 0 0 1 1 0 1 1 1 0 2 0 2 1 1 1 0 0 0 0 1 0 1 0 1 0 0 2 2 2 2 0 0 0 1 2 0 1 1 0 0 1 1 0 2 2 1 1 0 0 1 0 1 0 0 0 2 1 1 0 0 1 0 1 2 1 0 0 0 0 0 0 1 0 0 2 2 0 0 0 2 2 2 2 0 0 0 0 0 1 0 1 0 1 2 0 0 0 0 0 0 0 0 0 0 0 1 0 0 2 0 2 0 0 0 1 1 1 1 1 0 1 1 1 1 1 0 2 0 1 2 2 2 0 1 0 0 0 1 0 2 0 0 0 0 0 2 0 0 0 0 0 2 0 2 1 0 0 1 1 1 0 0 0 1 0 0 1 2 1 1 0 0 0 0 1 1 1 0 0 1 2 0 0 0 0 1 1 0 0 0 0 0 0 0 1 0 1 1 0 1 1 1 1 0 2 2 0 0 2 0 2 1 0 2 2 1 1 1 1 1 1 2 1 0 0 0 0 0 0 1 0 0 0 2 1 0 1 1 1 0 2 2 0 0 2 0 0 0 1 1 1 1 2 0 0 0 0 0 0 0 2 1 2 2 0 1 1 2 1 0 2 1 1 0 1 0 0 1 0 0 1 1 0 0 0 0 1 1 0 1 2 1 1 1 2 2 0 1 0 2 2 0 2 0 2 0 1 1 2 2 0 1 0 1 0 1 0 0 0 1 1 1 1 0 0 2 0 0 2 1 1 0 0 0 0 0 2 2 2 1 1 0 1 2 1 0 0 0 2 1 2 2 0 0 1 0 1 1 1 1 0 0 1 1 0 0 1 2 0 0 1 1 2 2 0 1 1 0 2 1 0 2 1 0 0 2 1 0 1 1 2 1 1 0 0 1 0 0 1 1 1 1 0 2 2 2 1 0 0 0 0 1 0 1 2 0 2 0 0 1 2 0 0 0 0 0 0 0 1 1 0 1 0 1 0 0 0 0 1 0 2 2 0 0 0 0 2 1 0 0 1 1 1 0 0 0 0 2 2 0 0 0 0 1 0 0 0 0 2 1 1 1 0 0 1 1 0 1 0 0 1 1 1 1 0 1 1 1 1 0 1 1 2 1 0 2 0 0 0 1 2 2 1 1 2 1 0 0 0 0 1 0 1 1 0 1 0 1 1 2 2 0 2 0 0 1 1 1 0 1 1 0 0 0 2 1 2 0 1 0 0 2 2 1 1 2 0 0 1 0 1 0 0 0 1 1 1 0 0 0 1 0 2 1 0 1 1 1 1 1 2 0 1 1 0 0 1 0 0 1 1 2 0 2 0 0 0 0 1 0 0 0 0 0 0 1 0 0 1 2 0 0 1 1 0 0 2 0 0 2 0 0 1 1 2 2 0 0 0 0 0 0 1 1 1 1 2 1 1 0 1 1 1 0 1 0 2 0 0 0 0 0 1 1 0 2 2 0 0 1 1 1 0 2 1 1 1 0 1 0 2 0 0 0 0 1 0 0 2 1 0 0 0 0 0 0 0 0 0 0 0 0 0 0 0 0 0 1 1 0 0 1 0 2 1 0 0 0 2 0 0 0 1 1 0 1 0 0 0 1 1 1 1 0 0 1 0 1 1 1 0 0 0 1 2 0 2 0 0 0 2 2 2 2 0 0 1 0 0 1 0 1 2 0 2 0 1 0 2 0 1 1 1 2 1 1 1 0 0 0 1 0 0 1 0 1 1 0 1 0 1 1 0 1 1 0 0 0 0 1 1 1 1 1 1 0 1 0 0 2 1 0 0 1 2 0 2 0 0 1 0 2 0 0 0 1 0 2 0 0 0 0 0 2 0 1 1 0 1 0 2 0 0 0 0 0 0 0 0 0 1 0 0 0 0 0 0 0 1
118 1 2 0 0 0 0 2 1 0 0 1 1 2 0 1 0 1 0 1 1 2 0 0 0 0 0 2 0 2 2 1 0 0 2 0 2 2 0 0 2 0 0 0 0 0 0 1 0 2 1 2 1 1 0 1 1 0 0 1 1 2 0 0 1 1 1 0 1 1 0 0 2 0 1 2 2 0 0 2 0 0 0 2 2 0 1 1 0 2 0 1 0 0 0 0 1 1 0 1 1 1 2 0 0 0 2 2 2 0 0 2 1 2 2 1 1 0 1 1 1 0 1 2 1 0 0 0 0 0 0 0 0 0 0 0 0 0 0 0 0 0 0 0 1 2 0 0 1 1 0 0 0 0 0 0 0 1 0 0 1 2 0 0 0 2 1 0 1 1 0 0 0 2 1 0 0 0 1 2 1 1 1 1 2 1 2 1 1 2 2 2 2 1 2 0 1 2 0 1 1 0 1 1 1 0 2 0 1 0 1 0 0 1 1 1 0 0 1 1 1 1 2 0 0 0 0 1 0 0 0 0 1 1 1 1 0 2 2 0 0 0 2 2 2 2 0 0 0 0 0 1 0 1 1 1 1 0 0 0 0 0 0 0 0 0 0 0 2 2 0 1 0 2 0 0 0 0 1 1 0 1 1 2 1 0 1 1 1 2 0 2 0 2 0 1 0 2 0 1 1 0 2 0 2 0 0 0 1 0 0 0 0 0 1 0 1 0 1 0 1 2 0 0 1 0 2 0 1 0 1 2 0 0 0 1 0 1 1 0 1 1 1 1 0 1 0 1 2 1 1 0 0 1 0 1 1 1 0 1 1 0 2 0 2 1 0 1 1 0 1 1 1 2 1 0 2 2 1 0 0 0 1 1 1 1 0 0 0 1 1 1 1 1 2 1 1 1 1 1 0 1 0 2 1 0 1 1 0 0 0 0 1 1 1 1 1 0 0 0 0 0 1 1 0 0 0 0 1 1 1 2 0 2 2 2 0 0 0 0 1 0 0 0 2 1 1 0 1 0 0 1 1 2 1 0 1 1 0 1 2 0 0 0 0 1 1 1 0 0 0 0 2 1 1 1 0 2 1 1 2 0 0 0 0 1 0 1 1 0 1 1 0 1 1 0 1 1 1 1 1 2 1 1 0 1 2 1 1 0 1 1 1 1 1 1 1 2 0 1 1 2 0 0 2 0 0 1 0 2 0 2 0 0 0 0 1 0 1 1 0 1 1 1 1 2 0 0 0 0 0 0 1 2 0 1 0 1 0 1 1 0 1 0 0 0 1 0 0 0 1 1 1 0 0 1 1 1 0 1 1 0 0 0 0 0 0 2 1 2 0 2 0 0 1 0 1 0 0 0 0 2 0 2 2 0 1 0 0 1 1 0 0 1 1 1 1 1 0 0 1 1 0 0 0 0 2 0 0 0 0 1 0 0 0 2 0 1 2 0 2 1 1 1 2 1 1 1 2 2 1 1 0 2 0 2 0 0 2 2 2 0 1 1 1 1 0 2 1 1 1 0 0 1 0 1 1 0 1 0 1 0 1 1 1 1 0 2 1 1 1 1 0 2 1 0 0 1 1 1 1 0 1 1 2 2 1 2 1 0 2 2 1 1 1 1 0 1 2 2 0 0 0 1 1 2 1 0 1 1 1 1 0 2 0 0 1 0 0 1 0 0 1 0 1 0 1 0 0 0 0 0 0 0 0 2 1 0 2 0 0 0 1 0 1 0 0 0 0 2 0 0 2 1 1 1 2 0 0 0 0 0 0 0 0 1 1 1 1 2 1 1 2 2 1 0 1 2 0 2 0 0 0 0 1 1 1 0 2 2 0 0 1 1 1 0 2 2 1 2 1 1 0 2 1 0 0 0 1 0 1 2 0 1 0 1 0 0 0 0 0 0 0 0 1 1 1 0 0 0 2 2 0 2 0 1 1 0 0 0 0 0 0 0 0 1 0 0 2 1 1 0 1 0 2 1 0 1 2 1 2 2 2 0 0 0 0 2 0 0 2 0 1 1 2 2 2 1 0 0 0 0 0 1 2 1 1 2 2 2 2 1 0 0 0 0 1 0 2 0 1 1 0 1 0 2 1 1 0 0 1 1 0 1 0 0 0 0 2 1 0 0 0 0 0 1 2 1 0 0 0 0 2 0 0 1 2 2 0 1 0 1 1 0 0 0 0 0 2 2 0 2 0 0 0 1 0 2 0 0 0 2 1 2 0 1 1 1 0 1 0 0 0 1 2 0 0 0 1 0 0 0
119 1 2 1 0 0 0 0 0 2 0 0 0 0 0 0 0 1 1 0 2 2 0 1 1 1 2 1 2 2 2 0 0 0 2 1 1 1 0 1 1 0 0 0 0 0 1 0 0 0 0 1 0 1 1 2 0 0 1 0 1 2 0 1 1 0 0 1 2 0 1 2 2 1 1 2 2 0 1 0 1 0 0 0 0 0 0 0 0 2 0 0 2 0 0 1 0 1 0 0 1 2 0 0 0 0 2 0 0 2 1 1 0 1 2 1 0 0 1 1 1 1 2 2 1 0 0 0 1 0 2 1 0 0 1 1 1 0 0 1 0 0 0 0 0 1 1 1 1 0 0 0 1 1 1 1 0 0 0 0 1 0 0 1 2 2 1 1 0 1 1 1 0 2 2 0 0 1 0 1 1 0 0 2 2 2 2 0 0 1 1 1 1 1 1 1 1 1 1 0 0 1 0 1 1 0 2 0 2 0 0 0 2 0 2 1 1 0 1 0 2 1 2 0 0 1 1 1 1 1 0 0 0 0 2 0 1 2 2 0 0 0 2 1 2 1 1 0 0 0 0 1 0 0 1 2 1 1 0 1 0 0 0 0 0 0 1 0 1 0 1 1 0 2 0 0 0 2 2 2 0 1 0 1 1 1 0 1 0 2 0 0 1 1 1 0 1 0 0 0 1 1 2 0 1 0 1 1 1 0 1 2 0 0 2 0 2 0 0 0 1 1 1 0 1 0 1 0 2 1 2 0 1 0 0 0 0 2 0 0 0 1 1 1 0 0 1 1 1 0 0 0 0 1 0 1 1 1 0 0 0 0 2 1 2 0 1 2 2 0 2 0 0 2 1 0 0 1 0 0 0 0 0 0 1 0 0 0 0 1 0 0 0 0 2 1 1 0 1 1 1 1 0 2 2 1 0 2 0 0 0 1 2 2 2 2 0 0 0 0 0 0 1 2 0 2 0 0 1 0 1 0 1 0 0 0 0 0 0 1 2 0 0 0 1 1 0 0 2 0 0 1 0 2 1 0 1 1 1 1 1 0 1 1 0 1 0 0 0 0 0 0 2 0 1 0 2 2 1 2 1 1 2 2 1 2 1 2 2 1 1 2 2 0 1 0 0 2 2 0 0 2 2 0 0 0 2 1 1 1 0 1 0 0 0 0 0 2 0 0 0 2 0 0 1 0 0 1 0 1 1 1 0 0 2 0 2 0 0 1 0 1 2 1 2 1 0 2 2 0 1 1 1 2 0 1 0 1 0 1 1 0 1 0 0 0 1 1 0 0 0 1 1 0 0 1 1 1 0 2 1 0 0 1 0 0 0 0 0 0 1 1 1 0 0 1 1 0 0 0 0 1 1 1 1 0 1 0 0 2 0 0 0 1 0 0 2 0 0 0 0 0 0 0 0 0 2 0 0 0 0 1 0 0 0 0 0 0 0 0 1 1 0 1 2 2 2 1 1 1 0 2 2 2 1 2 2 0 2 0 0 0 1 2 2 1 1 2 0 0 0 1 2 0 0 0 2 0 1 0 1 0 2 1 0 2 0 1 2 1 0 0 0 1 0 0 0 2 0 0 0 0 1 1 1 2 1 2 2 0 0 0 0 0 0 1 0 1 0 0 0 0 1 0 1 2 0 1 2 2 2 2 1 2 0 1 1 0 1 1 0 0 0 0 1 0 1 0 0 1 0 1 0 0 0 0 0 0 1 0 0 0 1 0 1 0 1 0 0 0 2 0 0 0 0 1 2 1 0 2 0 1 0 0 0 1 1 2 1 2 0 1 2 2 1 0 1 0 0 0 1 0 0 1 0 2 2 0 1 2 0 0 2 2 2 0 2 0 1 1 0 1 0 1 0 0 0 0 1 0 1 2 1 1 1 0 0 0 1 0 1 1 0 0 0 0 0 0 1 0 1 1 0 2 0 0 1 1 0 0 0 1 0 0 1 0 1 0 1 2 1 0 2 1 2 1 0 0 1 1 0 0 2 0 0 0 0 2 0 1 1 0 2 0 2 1 2 2 0 0 0 1 0 2 2 0 1 1 0 1 0 0 1 0 2 2 0 1 2 1 1 0 0 0 0 1 1 0 0 0 0 1 0 1 0 0 1 0 0 1 0 0 1 1 1 0 0 0 2 1 1 0 1 0 0 0 1 1 0 0 1 1 1 0 2 0 0 0 0 0 2 0 0 0 0 1 1 1 1 0 0 1 0 0 0 0 1 1 0 1 0 0 0 2 1 0 0 0 1 0 0 0
120 1 1 1 0 1 1 1 1 1 0 0 0 0 0 0 0 1 0 1 1 2 0 0 0 1 1 2 0 2 2 0 0 0 1 0 1 1 0 1 1 0 0 0 0 0 1 0 1 2 0 0 0 0 2 1 0 0 1 1 1 1 0 2 1 1 1 0 2 0 0 0 2 0 1 2 2 0 1 0 0 0 0 1 1 0 0 0 0 2 0 1 2 0 0 0 0 0 0 0 2 2 0 0 1 1 2 1 1 1 0 2 1 1 2 2 2 0 2 0 0 0 2 2 2 0 0 1 1 0 0 0 0 0 0 0 0 0 0 2 2 0 0 0 0 2 0 0 1 2 1 0 0 0 1 0 0 1 0 0 0 1 0 2 1 1 1 0 1 1 1 2 0 2 0 1 0 1 0 1 1 0 1 0 1 0 1 2 0 1 1 2 1 0 0 1 1 2 0 0 0 1 0 1 1 0 2 1 0 0 0 0 0 0 1 1 0 0 1 0 2 1 1 0 1 0 1 0 0 0 1 1 1 1 1 1 0 2 2 0 0 1 2 2 2 2 0 0 0 0 0 0 0 0 0 2 2 1 1 1 1 2 0 1 1 0 1 0 2 0 0 0 0 2 0 0 0 1 1 1 0 2 1 1 2 1 1 2 0 2 0 0 1 1 1 0 1 0 0 0 1 0 2 0 1 0 1 1 1 0 0 1 0 0 2 0 1 0 1 0 1 2 2 1 0 0 0 0 0 1 1 1 0 0 0 0 0 2 0 0 0 0 2 2 0 0 0 1 0 1 0 0 0 0 0 0 0 0 0 2 2 0 2 1 2 1 0 2 2 0 1 1 0 2 0 0 2 2 1 0 0 2 1 1 1 1 0 0 0 1 0 0 0 0 2 0 0 0 1 1 1 1 0 1 1 0 0 0 0 0 0 2 0 0 0 1 1 0 0 0 0 1 1 1 1 2 1 2 2 0 1 1 0 1 1 0 0 0 0 0 2 0 0 1 1 0 0 1 2 1 0 0 0 2 0 0 1 1 1 1 1 0 0 0 0 0 1 0 0 0 0 0 2 0 2 2 0 2 2 2 0 0 1 1 1 2 0 0 2 0 0 2 1 1 0 0 1 1 1 1 1 2 1 1 0 2 1 1 1 1 0 1 0 2 2 0 0 1 0 1 1 1 0 0 1 1 0 1 0 2 0 2 0 0 2 0 2 0 1 1 1 1 1 0 1 2 0 0 1 0 0 0 1 2 0 1 0 0 2 0 0 0 0 0 0 1 0 1 1 0 1 1 1 0 0 1 2 1 0 1 0 0 0 0 0 0 0 0 0 0 1 0 1 1 1 0 1 0 0 0 0 2 0 2 2 0 2 0 1 0 0 0 0 1 1 1 1 0 0 0 1 1 1 1 0 0 1 1 0 0 0 2 0 0 0 0 1 0 0 1 0 1 2 2 2 0 0 0 1 1 2 1 0 1 1 2 1 1 2 0 0 0 0 1 1 1 1 2 1 0 0 0 0 0 1 0 2 0 2 0 0 1 2 2 0 2 1 1 2 1 2 0 1 1 0 0 0 2 1 2 0 1 0 0 2 1 0 0 2 1 0 0 0 1 0 0 0 1 0 0 0 0 0 1 1 1 1 0 0 0 1 1 0 2 0 0 2 0 0 1 0 0 1 0 1 1 2 0 0 0 0 0 0 0 0 1 0 0 2 0 0 0 1 0 1 0 0 0 1 0 1 0 2 0 0 0 1 2 2 0 1 0 0 0 0 2 0 1 1 2 1 1 1 2 2 1 1 1 0 1 0 0 0 0 1 0 0 0 0 2 0 0 0 0 0 0 1 1 2 2 1 2 0 1 0 0 0 0 0 1 1 2 0 0 0 1 1 0 1 1 0 0 0 0 0 0 0 0 0 0 2 2 0 2 0 0 0 0 0 0 0 1 1 0 1 1 1 0 1 1 0 0 0 2 1 0 0 0 1 1 2 2 2 0 0 1 0 2 0 2 0 0 1 2 1 1 1 1 0 0 0 1 0 1 2 0 2 2 1 1 0 0 0 0 2 0 2 1 2 2 0 0 0 1 1 0 0 1 0 0 0 0 0 1 0 0 0 0 0 1 0 0 1 1 0 1 1 0 2 0 2 0 2 0 0 1 2 2 0 1 0 1 2 0 1 1 1 2 2 2 1 0 0 0 0 1 1 0 2 0 0 0 0 1 0 0 0 1 0 1 0 0 0 2 0 1 0 0 1 0 0 0
121 1 0 2 0 1 1 1 0 2 0 0 0 0 0 0 0 0 0 2 0 0 0 0 0 0 0 0 0 2 1 0 1 1 1 0 2 1 0 0 2 0 0 0 0 0 1 0 0 0 0 1 0 1 1 2 0 0 1 1 0 1 0 1 1 1 0 2 1 0 0 1 2 0 1 2 2 0 0 1 0 0 0 0 0 0 0 0 0 2 0 1 1 1 0 0 0 1 0 1 2 2 1 0 0 0 2 0 0 2 0 1 2 2 2 2 2 0 1 0 1 0 2 0 0 2 0 1 1 0 1 1 0 0 0 0 0 0 0 0 1 0 0 0 0 1 1 0 0 0 0 0 0 0 0 0 0 1 0 0 0 2 0 0 0 2 1 0 2 0 0 1 1 1 1 1 1 1 0 0 0 1 0 0 0 0 0 2 0 0 0 2 0 0 1 0 1 2 1 0 0 0 1 1 1 0 1 2 1 1 0 0 1 0 2 0 0 0 1 1 1 0 1 0 0 0 0 2 2 2 0 0 0 0 2 1 0 2 2 0 0 0 1 1 1 1 0 0 1 1 1 0 1 0 0 2 0 1 1 1 0 1 0 0 1 0 0 0 1 0 2 0 0 2 0 0 1 1 1 1 1 1 2 2 2 0 2 0 1 2 0 2 1 2 1 1 0 1 0 0 0 0 1 1 0 0 1 1 0 0 1 1 0 0 1 0 2 0 0 0 1 1 0 0 1 0 1 0 0 0 2 2 1 0 0 0 0 1 1 0 1 0 1 1 0 0 1 1 1 1 1 1 0 0 0 0 0 1 0 0 0 0 1 1 1 0 1 2 2 0 2 1 0 2 0 0 1 2 1 0 0 1 1 1 0 0 0 1 1 0 0 0 0 0 2 0 1 1 0 0 0 0 0 0 0 0 1 2 0 0 0 1 0 0 0 2 0 0 0 0 0 1 1 1 2 1 0 2 2 1 1 2 0 2 1 0 0 0 0 0 1 0 0 0 1 1 0 0 2 2 0 1 0 1 1 0 1 2 1 1 1 0 0 0 0 1 0 1 0 1 1 1 2 0 1 0 2 2 2 1 0 1 0 0 0 1 0 0 1 0 1 1 0 2 0 0 1 1 1 0 1 2 1 1 0 1 2 1 1 1 1 0 0 1 1 0 0 2 0 2 0 2 0 0 0 1 0 1 0 1 1 1 0 0 0 0 1 0 0 0 0 1 1 0 2 1 0 2 2 0 2 2 1 1 1 1 2 1 1 0 0 1 1 0 0 0 2 0 0 0 1 1 0 0 0 0 0 2 0 2 0 0 0 0 0 0 0 0 0 0 1 1 2 0 1 0 0 0 0 0 0 2 0 2 2 0 0 0 0 1 1 0 0 0 2 0 0 1 0 0 0 1 0 0 0 2 0 1 0 0 0 1 0 0 0 1 0 1 0 0 0 0 0 0 2 0 2 0 0 1 1 1 0 1 0 2 1 0 2 0 0 0 0 0 0 0 1 2 2 0 0 1 1 0 0 1 0 0 1 0 1 1 1 0 0 0 1 2 1 0 1 0 0 1 1 0 0 1 0 0 0 0 1 1 2 2 1 2 1 2 0 0 0 0 0 1 0 1 0 0 0 0 1 0 2 1 0 0 1 1 1 1 1 2 0 0 1 0 0 1 1 1 0 0 0 0 0 0 0 0 0 0 0 0 0 1 1 0 1 0 0 1 2 0 1 1 1 1 0 2 0 1 1 1 1 1 2 2 2 0 2 0 0 0 0 0 2 2 1 2 0 1 2 2 2 0 1 1 0 1 0 0 0 0 1 1 1 0 0 1 0 1 1 1 1 0 1 1 1 1 1 2 0 2 0 0 0 0 0 1 0 1 1 0 0 0 0 1 2 1 0 0 0 0 0 0 0 1 0 0 2 2 0 2 0 1 1 0 0 0 0 2 1 0 1 1 1 0 1 1 0 0 1 1 1 0 0 0 1 0 1 1 2 0 0 0 0 0 1 2 0 0 0 0 2 2 2 1 0 1 0 1 0 2 2 2 0 1 0 1 0 1 0 0 1 1 2 1 1 0 1 0 0 1 0 1 1 0 0 0 0 2 0 1 0 0 1 1 0 1 0 0 2 1 1 0 0 2 0 1 0 0 2 1 0 0 2 2 0 2 0 0 1 0 2 1 1 0 0 0 0 0 0 0 0 0 1 2 0 0 0 2 0 0 0 0 0 0 0 0 0 0 0 2 2 0 0 1 1 1 1 2
122 1 1 1 0 0 0 0 0 2 0 0 0 0 0 0 0 1 0 0 2 2 0 0 0 0 0 2 1 2 2 0 0 1 0 0 2 2 0 0 2 1 0 0 1 0 1 0 0 0 0 0 1 2 0 0 0 0 0 2 0 1 0 1 1 1 1 0 1 0 0 0 2 0 1 2 2 0 2 0 2 0 1 1 2 0 0 0 0 1 0 0 0 0 0 0 0 0 0 0 2 2 2 0 1 1 2 1 1 1 0 1 0 1 1 0 0 0 1 0 1 0 2 1 1 1 0 0 1 0 0 0 0 0 0 0 0 0 0 0 1 0 0 0 0 0 0 0 2 2 0 0 0 0 0 0 0 1 0 0 0 0 0 1 0 2 0 1 0 1 0 2 2 0 2 2 2 0 0 1 1 1 1 1 2 1 1 1 0 0 0 1 0 0 0 0 1 2 2 0 0 2 1 2 2 0 2 1 1 1 0 0 2 0 1 2 2 0 0 1 1 1 2 0 0 1 1 2 0 0 1 0 1 1 1 1 0 2 2 1 0 1 2 2 2 2 0 0 0 0 0 0 0 0 0 0 0 0 1 0 0 1 0 0 1 1 1 0 2 0 0 1 1 2 0 0 0 2 2 2 0 2 1 0 0 0 2 1 0 2 0 1 1 2 1 1 0 0 0 0 0 0 1 1 0 0 0 0 0 0 0 1 0 1 0 0 2 0 0 0 0 1 2 0 0 0 0 0 1 2 2 0 0 0 0 0 0 2 1 0 1 0 2 1 1 1 0 0 1 2 0 0 0 1 1 0 0 0 0 2 1 0 2 2 2 1 0 2 2 0 2 0 0 2 1 0 1 2 0 0 0 0 0 0 0 0 0 0 0 0 0 0 0 0 1 0 0 2 0 0 0 0 0 2 1 1 1 0 0 0 0 0 0 0 0 1 1 1 0 0 0 0 0 0 0 1 1 0 1 1 1 1 0 1 0 0 0 0 0 0 1 0 0 0 1 2 0 0 1 0 0 0 1 2 1 1 1 2 2 0 1 0 1 1 0 2 0 1 0 0 0 0 2 1 0 0 0 2 1 2 1 0 0 0 0 1 0 0 2 0 0 2 1 1 2 0 0 2 1 0 0 1 2 0 0 1 2 1 0 0 0 2 0 1 1 1 1 2 0 1 1 2 0 1 0 1 1 2 0 2 0 2 0 0 0 0 2 0 0 0 1 1 0 0 0 1 0 1 1 0 1 1 1 2 0 1 0 1 0 1 0 0 0 0 0 0 0 2 2 1 0 0 0 0 0 0 1 0 0 0 1 0 0 0 0 1 1 2 2 2 1 1 1 0 0 0 0 2 0 2 2 0 0 2 2 0 2 0 0 1 1 0 0 0 2 0 0 0 0 0 1 2 1 1 0 0 1 0 0 0 0 1 1 0 0 1 0 1 0 1 1 2 1 1 2 1 1 0 1 1 0 1 0 0 0 1 2 0 2 0 0 0 0 1 1 0 0 2 1 0 0 0 0 0 1 1 1 0 2 0 1 0 1 1 1 1 1 0 2 2 1 1 0 1 0 0 0 2 2 2 0 2 1 1 1 2 1 1 1 0 0 0 0 1 0 0 0 1 0 0 0 0 0 0 1 1 0 0 0 0 1 1 1 2 0 2 1 0 0 2 1 1 0 0 0 1 1 0 0 0 0 0 1 0 0 1 0 0 0 0 0 0 1 0 0 0 0 1 0 2 0 0 2 0 0 0 1 2 1 1 0 0 1 1 0 1 1 2 0 2 0 2 0 1 1 1 0 0 0 0 0 0 0 1 1 1 2 0 0 2 0 0 1 0 0 0 1 2 2 2 2 2 0 2 0 0 0 0 0 1 0 1 1 0 0 1 0 0 0 0 0 1 0 0 0 0 0 1 0 0 1 1 0 2 1 0 1 0 0 0 0 1 1 0 1 2 0 0 0 2 0 0 1 1 1 0 0 1 2 1 1 1 2 0 0 0 0 1 0 2 0 0 1 1 1 1 1 2 0 0 0 1 0 1 1 1 0 1 0 1 0 2 0 0 0 0 2 2 2 2 0 0 0 0 0 0 1 0 0 0 0 2 0 1 0 0 0 1 0 0 0 0 1 2 2 0 1 2 1 0 1 0 1 1 1 0 1 1 0 1 1 1 2 0 0 2 2 1 2 1 1 0 0 0 0 2 0 2 0 0 0 2 1 1 0 0 0 0 1 0 0 0 1 2 1 0 0 0 0 1 0 0
123 0 2 1 0 0 0 1 0 0 0 1 0 0 0 0 0 1 0 0 1 1 0 0 0 0 0 1 0 2 1 1 1 2 0 0 1 1 0 0 1 0 0 1 0 1 0 0 0 1 0 0 0 0 2 1 0 0 1 1 0 1 0 1 0 2 0 0 0 0 0 0 1 0 2 1 1 1 1 0 0 0 0 1 1 0 0 0 0 2 0 1 1 1 0 0 0 0 0 1 2 2 0 0 1 0 2 0 0 2 0 2 0 1 1 0 0 0 1 0 1 0 1 2 2 0 0 1 2 1 0 1 0 0 0 0 0 0 0 1 1 0 0 0 0 0 0 1 1 0 0 0 1 0 0 0 0 1 1 1 2 1 0 0 1 2 0 0 1 1 1 2 1 1 1 1 0 0 0 0 0 0 1 0 1 0 0 1 0 0 0 2 0 0 1 0 1 0 0 0 0 0 0 1 1 0 1 0 1 0 2 0 0 1 1 1 0 0 2 1 1 0 2 0 0 1 1 2 0 0 0 0 0 0 1 0 0 2 2 0 0 0 1 1 2 2 1 0 0 0 0 0 0 0 1 1 0 0 1 1 1 2 0 0 1 1 0 1 2 0 1 0 0 2 0 0 0 0 1 0 0 2 2 2 2 0 2 1 0 2 0 0 1 2 1 0 0 0 0 0 2 0 2 0 1 1 0 0 2 0 0 0 0 0 1 0 2 0 0 0 1 1 1 0 1 0 1 0 0 1 2 1 0 0 0 0 0 1 2 0 0 0 2 2 1 0 0 1 0 1 0 0 0 0 0 0 0 0 0 2 2 0 1 0 1 1 1 2 2 0 2 1 2 1 1 0 1 2 1 0 0 2 1 1 1 1 0 0 0 0 0 0 0 0 2 0 0 0 0 0 0 0 0 2 1 0 1 2 0 0 0 0 1 1 1 2 0 0 0 0 0 1 2 1 2 2 1 0 2 1 2 2 1 1 0 0 0 0 0 1 1 0 0 0 2 0 0 0 1 1 0 0 0 1 1 0 1 2 2 2 1 0 0 0 0 1 1 0 0 0 0 0 1 1 1 1 1 1 1 1 2 0 1 1 1 2 0 0 2 0 0 2 1 2 1 0 1 0 0 0 2 2 1 1 0 1 1 1 2 0 0 2 2 0 1 1 1 2 0 0 0 2 1 1 0 0 0 1 0 0 2 1 0 1 1 1 2 0 1 2 0 1 1 1 2 1 0 1 1 0 0 0 1 1 1 2 1 1 0 0 0 0 0 0 0 0 0 0 0 0 0 0 0 0 0 0 0 0 0 1 0 0 0 1 0 0 0 1 0 1 0 1 1 1 0 0 0 2 0 2 2 0 0 2 2 0 2 0 1 0 0 0 0 1 1 1 0 0 0 0 1 1 0 0 0 1 1 2 0 0 1 1 1 0 0 0 0 0 1 0 2 0 0 1 0 0 0 0 2 2 0 1 0 1 0 2 1 0 2 1 0 1 1 2 2 1 2 2 0 1 0 0 1 1 0 0 1 0 2 0 0 1 2 2 0 0 1 1 2 1 2 0 0 1 0 0 0 2 1 1 0 1 0 0 2 1 0 2 2 0 1 1 0 0 0 0 1 1 1 1 0 0 0 0 1 2 0 0 1 1 1 1 0 2 0 0 0 0 0 2 0 0 0 0 0 1 1 0 0 0 0 0 0 0 0 0 0 0 2 0 1 2 1 0 0 0 0 1 0 1 1 2 2 1 1 0 0 1 1 1 1 2 0 0 0 1 0 2 2 2 0 0 1 1 1 0 2 0 0 1 0 0 0 0 0 0 0 0 0 2 0 0 1 0 0 0 0 2 1 1 1 2 0 2 0 0 0 0 1 1 1 1 0 0 0 0 0 0 0 0 0 0 0 0 0 0 0 1 0 0 2 2 0 2 0 0 0 0 0 1 0 2 1 0 1 1 1 0 1 1 0 0 1 1 0 0 0 1 2 0 0 1 1 0 0 0 1 2 0 1 2 0 0 1 1 1 1 1 0 0 0 2 0 1 2 1 1 2 0 2 0 1 0 0 1 1 2 0 1 0 0 1 0 1 1 2 2 1 0 0 2 0 0 2 0 0 1 0 0 0 0 0 2 0 0 1 2 0 0 0 2 0 1 1 1 0 1 1 0 1 0 0 2 0 1 1 1 0 1 0 2 0 0 0 0 0 2 1 1 1 0 2 1 2 0 1 1 0 0 0 1 1 0 0 0 0 0 0 0 0 1 1
124 1 2 0 0 0 0 2 0 0 0 0 0 0 0 0 0 1 1 1 1 1 0 0 0 0 0 1 1 2 1 1 1 1 1 0 2 2 0 0 2 0 1 1 0 1 1 1 1 2 0 2 1 1 1 1 0 0 1 0 1 2 0 0 0 2 0 1 2 0 0 1 2 0 0 2 1 0 2 0 2 0 0 1 1 0 0 1 1 2 1 2 2 1 0 0 0 1 0 1 1 2 0 0 1 0 2 0 0 2 0 0 0 1 1 0 0 0 0 2 2 0 2 1 1 1 0 0 0 0 1 0 1 0 0 0 1 0 0 1 2 0 1 0 0 0 0 0 0 1 1 0 0 0 0 0 0 1 0 0 0 1 0 1 0 1 2 0 1 1 0 1 1 1 2 1 1 1 0 0 0 0 0 2 1 1 2 1 0 1 2 2 1 0 0 0 1 1 0 0 0 0 1 0 0 0 2 2 1 0 0 0 1 0 2 0 0 0 1 1 1 1 1 1 0 1 2 1 0 0 0 0 0 0 0 0 0 2 2 0 0 0 2 1 1 1 0 1 1 0 0 1 1 1 0 1 2 0 1 0 0 1 0 0 1 0 2 1 1 0 1 1 0 2 0 1 2 2 1 1 0 2 2 1 2 0 2 2 0 2 0 0 1 2 1 0 1 0 0 1 0 0 1 1 0 1 1 0 0 0 1 1 0 0 1 0 2 0 0 0 0 2 1 0 0 0 1 0 1 1 2 2 0 0 0 0 0 1 1 1 1 1 2 1 0 0 2 0 0 0 0 0 0 1 0 1 1 1 0 0 0 0 1 1 1 0 1 0 0 0 0 2 1 2 0 1 0 1 1 1 2 0 2 2 1 0 0 0 0 1 0 0 0 0 1 0 0 0 1 1 1 1 0 2 2 0 0 0 1 1 0 2 0 0 0 2 0 1 0 1 1 1 1 1 0 0 0 0 0 0 0 0 0 2 1 1 0 0 0 0 1 0 0 0 1 1 0 0 1 0 0 0 1 2 1 1 1 2 1 1 1 0 0 0 0 0 1 2 0 2 1 1 1 1 1 0 1 1 1 0 1 0 1 1 1 2 0 0 1 0 1 1 1 0 2 0 1 1 1 0 1 2 1 0 1 0 2 0 1 1 0 0 1 1 1 1 0 2 0 2 1 2 1 0 1 0 0 0 1 1 1 0 0 0 0 0 0 0 0 2 1 2 2 1 2 1 0 1 1 0 1 1 0 2 0 1 0 1 0 0 0 0 1 0 0 0 1 0 0 0 1 0 1 0 0 0 0 1 0 1 0 0 0 0 0 0 0 1 1 1 0 1 0 0 0 1 0 1 0 1 1 1 2 1 0 1 1 0 0 1 0 0 0 0 0 0 0 0 0 0 0 0 0 0 0 0 1 2 0 0 1 1 0 0 0 1 0 0 1 0 1 1 2 2 2 0 0 0 1 1 1 1 1 1 1 1 1 1 1 0 0 0 1 0 0 0 0 2 1 1 1 0 0 0 0 0 2 0 2 0 0 1 1 1 0 0 1 0 2 2 0 1 0 2 0 0 0 1 1 1 0 1 1 1 1 2 1 2 2 0 0 0 0 0 0 0 0 1 1 1 0 0 1 1 0 1 1 0 0 0 1 1 1 2 0 2 1 0 1 1 0 0 0 0 0 0 0 1 0 0 0 0 0 0 0 1 0 0 1 0 0 0 1 0 1 0 0 1 0 2 0 0 2 1 1 1 0 0 0 1 0 1 0 0 0 2 0 1 1 2 1 1 2 2 2 0 1 1 0 1 0 0 0 0 1 1 1 1 0 1 0 0 1 1 1 1 1 2 2 2 2 2 0 2 0 0 0 0 1 0 0 1 1 0 0 0 0 0 0 0 0 0 1 1 0 0 1 0 0 1 1 1 0 2 0 1 1 0 0 0 2 2 0 0 0 0 1 0 1 0 0 0 1 1 2 1 0 1 2 2 2 2 0 0 0 0 2 1 1 2 0 0 1 1 1 0 0 2 0 0 0 0 0 2 2 2 0 2 0 0 0 0 0 0 0 0 1 1 1 1 0 0 0 2 1 1 1 2 0 0 1 1 0 1 0 0 0 1 1 1 0 0 2 0 0 0 0 0 0 0 1 0 2 0 1 0 0 2 0 2 0 0 0 1 1 1 1 0 1 0 2 0 0 0 0 0 2 0 1 0 0 1 1 2 0 0 0 1 0 0 1 1 0 2 2 0 0 1 1 0 0 2
125 0 0 2 0 1 1 1 0 1 0 0 0 0 0 0 0 1 1 0 1 1 0 1 0 0 0 2 1 1 1 0 0 0 1 1 1 0 0 1 0 0 0 0 0 0 0 0 0 1 0 0 0 1 1 0 0 0 0 0 2 2 0 0 0 1 0 0 0 0 0 0 2 0 2 2 2 0 0 2 0 0 1 1 2 0 0 0 0 2 0 0 1 1 0 0 1 0 0 0 2 2 2 0 0 0 2 2 2 0 0 2 0 1 1 1 0 0 1 0 1 0 2 1 0 2 0 0 2 1 0 1 1 0 0 0 0 0 1 0 0 0 0 0 0 0 0 0 0 0 0 0 2 1 0 0 0 1 0 0 1 0 1 0 0 1 0 0 1 1 0 1 1 1 2 1 0 0 0 1 1 0 0 1 1 1 1 2 0 0 1 2 1 1 1 0 1 1 1 0 0 0 0 2 2 0 2 0 1 0 1 0 2 1 1 0 0 0 1 0 2 0 2 0 0 1 1 1 0 0 0 1 1 1 0 1 0 2 2 0 0 0 1 0 0 0 0 0 0 0 0 0 0 0 1 2 0 0 0 0 0 0 0 0 0 0 2 0 1 1 0 1 0 2 0 1 0 1 1 1 1 1 2 2 2 1 2 0 0 2 0 2 1 2 2 0 1 0 0 0 0 0 2 0 0 0 1 0 0 0 0 2 0 1 1 0 1 0 0 0 0 2 1 0 0 0 1 0 1 0 1 1 0 0 0 0 0 2 2 1 1 1 1 1 0 0 1 0 1 2 0 0 1 2 0 1 1 0 0 1 1 0 1 0 1 1 0 1 1 0 0 2 0 2 0 0 0 2 0 0 0 1 1 1 2 1 0 0 0 0 0 0 2 0 2 2 2 1 0 0 0 0 0 2 2 0 0 2 0 0 0 0 0 0 0 2 0 1 0 1 1 1 0 1 0 1 0 0 1 0 1 0 1 0 0 0 0 2 1 1 1 0 1 1 0 1 0 0 1 1 1 1 1 1 2 1 2 0 0 0 2 0 0 0 0 0 1 0 0 0 0 0 2 0 2 1 1 2 2 0 2 0 0 0 0 0 0 0 2 0 0 1 0 1 0 0 0 2 2 0 0 2 2 0 0 0 2 1 1 0 1 1 0 1 1 0 1 2 1 2 1 2 0 0 0 1 1 1 0 1 1 1 0 1 1 0 1 0 1 1 0 2 0 1 1 2 0 1 1 0 1 1 0 1 2 1 1 1 0 0 0 0 1 0 0 0 1 0 0 0 0 0 1 0 0 1 2 0 0 2 0 0 0 0 2 1 1 1 1 1 0 0 0 0 0 0 0 0 0 1 1 1 2 0 0 2 2 0 0 2 0 0 0 0 2 1 0 0 0 0 2 2 1 1 0 0 2 0 0 0 0 2 1 0 0 0 0 0 0 0 0 1 1 2 2 1 1 0 2 2 0 1 0 1 0 2 2 0 2 1 0 1 1 1 2 2 1 2 1 1 1 0 0 0 1 0 2 0 2 0 2 0 0 0 0 0 0 1 2 1 2 0 2 2 1 0 1 1 0 0 0 1 0 0 2 1 1 1 1 0 0 0 0 0 0 0 0 2 1 1 0 0 0 0 1 2 0 0 1 1 2 2 0 2 0 1 1 0 0 0 0 0 0 0 0 1 1 0 0 0 0 0 0 0 0 1 1 0 2 0 1 2 2 0 0 1 1 2 0 1 0 0 2 0 0 1 0 1 0 2 0 1 0 0 0 2 0 2 1 2 0 1 2 2 1 0 0 1 0 1 0 0 0 0 0 2 2 0 0 2 0 0 2 2 2 0 2 2 1 2 2 2 0 2 0 0 0 0 1 0 0 1 1 0 0 0 0 1 2 1 0 1 1 1 0 0 2 0 0 0 1 0 0 2 0 1 1 0 0 0 1 1 0 0 0 0 1 0 1 2 1 0 2 1 2 0 0 0 1 1 2 2 2 0 0 0 0 2 0 2 0 0 0 2 1 1 1 1 0 0 0 1 0 2 2 0 2 0 0 0 0 1 1 0 1 2 0 0 1 0 0 1 0 1 1 0 2 2 0 0 0 2 0 2 0 0 0 0 0 0 0 0 0 0 0 0 1 0 1 0 1 0 1 1 1 0 1 1 0 1 0 0 0 0 0 1 1 0 1 1 1 0 0 0 0 2 0 1 1 1 0 2 0 1 1 1 1 1 0 1 0 0 0 2 0 1 0 0 1 1 1 2
126 0 1 1 0 0 0 0 0 2 0 0 1 1 1 0 1 0 0 0 1 1 0 0 0 0 0 1 0 2 1 1 1 1 1 0 2 1 0 1 2 1 1 0 0 1 0 0 0 1 0 0 1 1 1 2 0 0 0 2 0 1 0 2 1 1 1 0 2 0 0 0 2 0 1 2 2 0 1 1 1 0 0 1 1 0 0 0 0 2 0 1 1 0 0 0 0 0 0 0 1 2 0 0 1 1 1 1 1 1 0 2 1 1 2 2 2 0 0 0 0 0 2 2 1 1 0 1 2 0 1 0 0 0 0 0 0 0 0 1 0 0 0 0 0 2 0 0 0 0 0 0 1 0 1 0 1 1 0 1 2 0 0 2 1 2 2 0 1 1 0 1 1 1 1 1 1 1 1 1 0 1 1 1 2 1 2 1 0 1 1 1 1 1 1 0 0 0 0 0 0 1 0 2 2 0 2 1 0 0 1 0 1 0 1 1 0 0 1 1 1 0 2 0 0 1 1 1 0 0 0 1 0 0 1 0 0 2 2 0 0 0 2 2 1 1 0 0 0 0 0 0 0 0 0 1 0 0 0 0 0 0 0 1 0 0 0 1 2 0 1 0 1 2 2 2 0 2 2 2 0 2 2 2 2 0 2 1 0 2 0 2 2 2 2 0 0 0 0 0 0 0 2 0 2 0 0 1 1 0 0 0 0 0 1 0 1 1 0 0 0 2 2 2 1 0 1 0 0 1 2 1 1 1 0 0 1 1 1 0 1 1 1 2 0 0 0 0 1 2 0 0 0 2 1 1 2 0 0 1 1 0 0 0 0 0 0 2 2 0 0 2 0 2 2 0 1 1 1 1 0 0 0 0 0 0 0 1 1 1 1 1 0 0 1 1 1 0 2 2 2 2 0 0 0 0 0 1 0 0 0 0 0 0 0 2 0 0 0 0 0 1 0 0 1 1 1 0 0 0 0 0 0 2 1 1 0 1 0 0 2 0 0 1 1 2 0 0 2 0 0 2 0 2 1 0 1 2 1 1 2 0 1 0 0 1 0 1 0 1 1 1 2 1 1 0 1 2 2 0 2 0 1 1 0 2 1 1 2 0 0 1 0 1 1 0 0 1 1 0 1 2 2 0 0 1 2 0 0 1 0 2 0 1 1 1 0 1 0 1 1 2 0 0 0 2 0 0 0 1 1 0 0 1 1 0 2 0 1 2 0 0 2 0 2 1 0 0 0 0 0 0 1 2 0 1 0 0 0 0 0 0 0 1 1 0 1 0 0 0 0 1 1 0 0 1 1 1 0 2 0 0 1 1 1 1 1 2 2 2 0 0 0 0 0 0 2 0 0 0 0 1 0 1 1 0 0 0 0 2 0 0 0 1 0 1 0 1 0 0 0 1 0 0 0 1 1 0 1 1 0 0 0 0 0 0 0 2 1 0 1 1 0 1 2 2 2 1 2 2 1 1 0 1 0 2 1 0 2 0 0 0 0 2 2 2 2 1 1 0 0 2 0 0 0 1 1 0 1 0 1 0 2 1 0 2 0 1 1 2 1 1 0 1 0 0 0 2 1 1 0 1 0 0 2 2 0 1 1 1 0 0 0 0 0 0 0 1 0 1 0 1 1 0 2 1 0 0 1 1 0 0 0 2 0 0 1 0 0 1 1 1 0 0 0 0 0 1 0 1 1 1 0 0 0 1 0 0 2 0 0 0 1 0 1 0 0 2 1 1 0 0 2 0 0 1 1 0 0 1 0 0 0 0 0 1 1 1 1 2 1 1 1 2 2 1 1 1 0 1 1 0 0 0 2 0 1 0 0 2 0 0 2 1 1 0 1 1 1 1 1 2 0 2 0 0 0 0 1 0 0 1 0 0 0 1 1 0 0 1 0 0 0 1 0 0 1 0 0 1 1 1 0 2 0 0 0 0 0 1 0 2 0 0 0 0 1 0 0 2 0 0 1 1 1 1 2 1 1 0 1 1 2 0 0 0 0 1 0 2 0 0 0 2 2 1 1 2 0 0 0 2 0 2 2 1 1 1 1 1 0 1 0 0 0 0 1 1 2 2 0 0 0 1 1 0 0 0 0 0 0 0 0 1 1 0 1 0 1 1 0 0 1 0 0 1 1 0 1 0 1 0 2 0 0 0 0 2 0 0 0 2 1 0 0 1 1 0 0 0 0 0 0 0 0 1 0 1 1 0 0 1 0 1 0 0 1 1 0 0 0 0 0 2 1 0 0 1 2 1 1 1
127 0 2 1 0 0 0 2 0 1 0 1 1 1 0 1 0 1 0 1 1 2 0 0 0 1 1 1 0 1 1 0 0 1 2 0 1 2 0 0 1 0 0 2 0 1 0 1 0 2 0 1 0 0 2 1 1 0 1 0 2 2 0 2 1 1 1 0 0 0 0 0 2 0 0 2 2 0 1 0 0 0 1 0 1 0 1 0 0 2 0 0 1 0 1 0 0 1 0 1 1 2 1 0 0 0 2 2 2 0 0 2 0 1 1 0 0 0 0 2 2 0 2 1 0 1 0 1 2 0 0 0 0 0 0 0 0 0 0 1 0 0 0 0 0 0 0 0 0 0 0 0 0 0 1 0 0 1 0 1 1 1 0 0 0 2 1 1 0 1 1 1 1 1 1 0 0 0 0 0 0 0 0 1 1 1 1 2 1 1 1 2 2 1 1 0 0 2 0 1 1 0 0 1 1 0 2 1 2 1 1 0 1 0 1 0 0 1 2 2 0 0 1 0 1 1 2 0 0 0 0 0 0 0 2 0 0 2 1 1 0 1 2 1 1 1 0 0 0 0 0 0 0 0 0 1 1 0 0 0 0 0 0 0 1 0 0 0 0 0 1 1 0 1 0 0 1 1 1 0 1 1 2 1 1 0 2 1 0 1 1 1 1 2 2 0 1 1 0 1 0 0 2 1 1 0 0 1 1 0 0 2 0 0 0 1 2 0 0 0 0 2 0 0 1 0 1 0 0 1 1 2 0 0 0 0 0 2 0 0 0 0 2 2 0 0 0 0 1 1 1 1 1 2 0 2 2 0 0 2 2 0 2 0 2 1 0 2 2 0 1 1 1 1 0 1 2 1 0 0 2 1 1 1 0 1 0 0 0 0 0 0 2 0 2 2 2 1 0 0 0 0 0 2 2 0 0 0 0 1 0 1 0 0 0 0 2 0 0 0 0 1 0 1 0 1 0 0 2 1 2 1 1 1 1 0 0 1 0 1 2 0 0 0 1 2 1 0 2 1 0 2 2 2 1 1 1 1 0 1 1 0 0 0 0 0 0 0 0 1 1 1 2 1 2 1 2 2 2 1 1 0 1 1 1 1 0 0 2 0 0 2 1 2 1 0 0 1 1 1 1 2 1 1 0 2 1 1 1 1 0 2 1 0 0 2 1 2 0 2 0 2 2 2 0 1 1 0 2 2 0 0 0 1 2 0 2 0 1 1 0 1 2 1 2 0 0 1 2 0 0 0 0 1 1 1 0 1 0 1 1 0 0 0 0 1 1 1 1 1 0 0 1 0 0 1 2 1 0 1 0 0 0 0 1 0 0 0 0 0 1 1 0 1 0 2 0 1 0 1 1 0 0 1 1 0 1 1 0 2 1 0 0 0 2 0 0 0 0 0 1 0 0 0 0 0 2 1 0 0 0 1 0 0 0 0 0 0 0 0 1 1 0 0 1 1 1 0 0 0 2 1 1 1 1 2 2 1 2 0 0 0 1 1 1 1 1 2 1 1 1 0 1 1 0 0 1 0 2 0 1 0 2 1 1 2 0 1 1 1 1 0 0 1 0 0 0 2 2 2 1 1 1 0 1 1 1 1 2 0 0 1 0 0 0 1 0 1 0 0 0 1 0 0 1 2 0 0 1 0 0 0 0 1 0 1 1 0 0 1 0 0 0 0 0 1 1 0 0 0 0 0 0 0 0 0 0 0 2 0 0 0 1 1 0 0 0 1 0 2 0 0 2 0 0 0 1 2 1 1 0 1 0 0 0 2 0 2 0 2 0 2 1 2 2 1 0 1 0 2 0 0 0 0 0 1 1 0 0 2 0 1 0 0 0 0 2 1 1 1 1 1 0 2 0 0 0 0 0 0 0 2 0 0 0 1 0 0 1 0 1 1 0 0 0 0 0 0 0 0 1 1 0 2 0 0 0 0 0 0 1 2 0 0 0 2 0 0 2 0 0 0 2 1 2 1 0 1 1 1 2 2 2 0 0 1 0 1 0 2 0 0 0 1 1 1 1 2 0 0 0 1 0 1 2 1 1 1 0 0 0 1 0 0 0 0 2 1 2 2 0 0 0 1 1 2 2 0 0 0 0 2 0 2 0 0 0 1 1 0 0 0 0 0 0 0 1 0 0 0 2 0 1 1 0 0 1 0 0 0 0 0 1 0 1 0 0 0 1 1 0 0 0 0 0 1 0 1 0 0 0 2 1 1 0 0 0 1 0 1 0 0 0 2 0 0 0 0 0 1 0 1
128 0 1 1 1 0 1 2 0 0 0 1 1 2 0 1 0 1 1 0 2 2 0 1 1 1 1 1 1 2 0 1 1 1 1 0 1 1 0 1 1 0 0 0 0 1 0 0 0 0 0 0 0 1 1 1 0 0 1 1 0 1 0 1 1 0 1 1 1 0 0 0 2 0 2 2 2 0 1 1 1 0 1 0 1 0 0 0 0 2 0 2 2 0 1 0 0 1 0 0 1 2 0 0 1 1 2 1 2 0 0 1 0 1 1 0 0 1 0 1 1 1 2 1 1 1 0 2 2 0 0 0 0 0 0 0 1 0 0 1 0 0 1 0 0 1 0 0 1 1 1 0 1 0 0 0 0 0 0 0 0 2 1 0 2 2 1 1 0 1 1 2 1 1 1 0 0 0 0 2 1 1 0 2 2 2 2 1 0 1 1 2 2 0 0 1 2 1 1 0 0 1 1 1 1 1 2 1 1 1 0 0 1 0 2 0 0 0 1 1 1 0 1 0 0 0 1 2 0 0 0 1 0 0 2 0 0 2 2 0 0 0 2 1 2 2 1 0 1 1 1 1 0 0 1 1 0 0 0 0 0 0 0 0 0 0 1 0 2 1 0 1 2 2 0 0 1 1 1 1 0 2 1 1 0 1 1 0 0 1 1 1 0 1 1 0 0 0 0 0 0 0 1 1 0 0 0 0 0 0 0 1 0 0 1 0 2 0 0 0 0 2 1 0 0 0 0 1 0 2 1 1 2 2 0 0 0 1 1 0 1 1 1 0 0 0 0 1 0 1 0 0 2 2 0 1 1 1 1 1 2 1 2 2 2 1 0 2 2 0 2 0 0 2 0 0 1 1 0 0 0 1 0 1 1 1 0 0 0 0 0 0 0 0 1 0 1 0 0 1 0 1 0 2 2 1 0 1 0 0 0 1 1 1 1 2 0 0 0 0 0 1 0 1 2 2 1 0 0 0 0 0 0 1 1 0 0 1 1 1 1 0 0 1 0 2 0 0 1 2 0 1 1 2 0 0 0 1 1 2 0 0 1 1 0 1 0 1 0 0 0 0 1 1 2 0 2 2 2 0 1 0 1 1 1 2 0 0 1 0 1 0 0 1 0 0 0 2 2 0 0 2 1 1 0 1 2 1 1 0 1 1 0 1 1 1 0 2 0 2 0 2 1 1 1 0 0 2 0 2 0 2 0 0 1 0 0 0 0 1 1 2 0 0 0 2 0 1 2 0 1 1 1 2 1 0 0 0 0 0 0 0 2 0 1 0 2 1 1 1 0 0 2 0 0 2 2 2 0 2 0 0 0 0 0 0 0 1 1 1 0 2 2 0 0 0 0 0 0 0 0 2 0 1 1 0 1 0 1 0 1 0 0 0 1 0 0 0 0 0 0 0 0 0 1 1 1 1 0 0 0 0 0 0 0 1 1 0 0 1 1 1 0 0 1 1 1 0 1 1 0 1 0 1 1 2 1 0 2 1 1 0 0 1 1 0 0 2 1 1 1 0 1 0 0 0 2 0 2 0 1 0 2 2 0 2 2 1 0 1 2 0 0 0 0 0 0 2 1 2 1 1 1 0 1 2 1 2 2 0 1 1 0 0 0 0 0 2 1 1 0 0 0 0 1 2 0 0 1 1 1 1 1 2 0 0 2 0 0 0 0 0 0 0 0 1 1 0 0 0 0 0 0 0 0 2 0 0 2 0 0 1 2 0 0 0 0 1 0 1 1 0 1 1 1 0 0 2 1 1 0 0 0 0 0 2 0 0 2 2 2 0 1 1 1 0 2 1 1 1 0 0 0 0 1 1 1 1 0 1 0 0 0 0 0 0 1 1 1 1 0 1 0 2 0 0 0 0 1 0 0 1 0 0 0 1 1 0 0 0 0 1 0 1 0 0 1 0 0 0 2 2 0 2 0 0 0 0 0 0 0 2 0 0 0 0 1 0 0 1 0 0 1 0 2 0 0 2 2 2 2 2 1 0 0 0 1 2 0 2 1 0 1 1 2 2 2 2 0 0 0 1 0 1 1 2 0 1 1 1 1 1 0 0 1 0 1 0 2 2 0 0 0 1 2 0 0 2 1 1 0 2 1 2 1 0 0 2 0 0 0 0 2 1 0 2 2 0 1 0 1 0 2 0 0 0 0 2 0 1 0 0 0 1 1 1 1 0 1 1 0 1 0 0 0 0 2 2 0 0 0 2 0 2 1 1 1 0 0 0 1 0 1 2 1 0 0 0 1 0 0 2
129 1 2 0 0 0 0 1 0 1 0 1 1 1 0 1 0 1 1 2 0 1 0 1 1 1 1 2 0 2 0 0 0 0 1 1 1 1 0 1 1 1 1 0 0 0 0 0 0 2 0 1 0 1 1 2 0 0 1 2 0 1 0 2 0 0 0 0 2 0 0 2 2 1 1 2 2 0 0 0 0 0 0 1 1 0 0 1 1 2 1 2 1 0 1 0 0 1 0 1 0 2 0 0 0 0 2 0 1 1 0 0 0 2 2 0 0 0 0 0 0 0 2 0 1 1 0 2 2 1 1 1 0 0 0 0 2 0 0 1 0 0 0 0 0 2 0 0 0 1 0 0 1 0 0 0 0 1 0 0 0 1 0 1 0 1 2 0 0 2 1 0 1 1 1 0 0 0 0 0 0 1 0 2 2 2 2 1 0 1 2 2 2 1 1 1 1 1 0 0 0 0 0 1 1 0 1 1 1 1 0 0 2 0 2 0 0 1 0 0 2 2 2 0 0 2 2 2 0 0 1 0 0 0 1 0 0 2 2 0 0 0 2 1 1 1 0 0 0 0 0 0 0 0 0 2 2 1 0 0 0 0 0 0 1 0 1 0 2 1 0 0 1 1 0 0 1 2 1 1 0 2 2 2 2 0 2 1 0 1 1 0 0 2 2 0 0 0 0 0 2 0 2 0 1 0 1 1 1 0 0 1 0 1 1 1 2 0 0 0 0 2 1 1 1 0 1 0 1 1 2 1 0 0 0 1 0 0 2 1 1 1 1 0 0 0 0 0 1 2 1 1 0 1 0 1 1 0 0 1 1 0 0 0 0 0 1 2 2 0 1 1 0 2 0 1 1 1 0 0 0 0 0 0 2 1 0 1 1 1 0 0 1 0 2 1 1 1 0 0 0 0 0 1 1 0 0 1 0 0 1 0 1 1 1 2 0 0 0 0 0 1 1 1 1 2 1 1 2 2 2 1 0 2 0 0 0 0 0 0 1 0 0 1 1 2 1 0 1 2 0 1 1 2 0 0 0 2 0 1 0 0 0 0 0 1 0 1 0 0 1 0 1 1 1 1 0 1 1 1 1 0 1 1 1 1 0 1 1 0 1 1 0 1 1 0 1 1 1 1 1 2 2 0 0 0 2 1 1 0 0 2 0 1 1 1 0 2 0 2 2 2 0 0 0 1 1 0 0 1 2 0 0 1 1 0 2 0 2 2 0 1 1 0 1 2 0 0 1 0 0 0 1 2 0 1 0 0 0 1 1 0 1 0 0 0 1 1 1 0 0 0 2 0 0 2 2 0 0 1 0 0 0 0 0 0 0 1 0 1 0 1 0 0 1 0 0 1 0 2 2 0 0 1 2 0 1 0 0 1 1 0 0 2 0 2 2 1 0 0 0 0 0 0 0 1 1 0 0 0 0 1 0 0 0 1 0 0 0 1 1 1 0 0 0 0 0 0 0 1 1 1 0 1 1 2 1 0 1 0 0 0 2 2 2 2 2 2 0 1 0 0 1 1 0 0 1 0 2 0 2 0 2 0 0 2 0 1 2 1 1 1 0 0 0 0 0 2 2 2 0 2 0 0 1 2 0 2 2 0 1 0 0 1 1 1 0 1 0 0 0 0 0 1 0 2 1 0 0 0 0 0 0 1 0 1 0 0 0 0 0 0 0 0 0 1 1 1 0 0 0 0 0 0 0 2 1 0 1 0 0 0 2 0 1 0 0 1 0 1 1 0 2 1 1 0 1 1 1 1 1 1 0 0 1 1 1 1 1 1 0 1 2 2 2 0 2 0 0 1 0 0 0 0 0 0 1 0 2 1 0 0 1 1 1 0 2 1 2 2 0 2 0 2 0 0 0 0 1 0 1 2 1 1 1 0 0 1 1 0 1 0 0 0 0 0 0 0 0 0 2 2 0 2 0 0 1 0 0 1 0 2 0 0 0 1 0 0 2 1 0 0 2 0 2 0 0 0 2 1 1 1 2 0 0 0 0 1 0 2 0 0 1 1 2 1 2 2 0 0 0 1 0 1 2 1 1 2 1 1 0 2 1 0 1 1 1 2 1 1 0 0 0 0 0 0 0 1 0 0 0 2 0 1 1 0 1 1 0 0 0 0 2 0 0 1 2 0 0 0 1 0 2 0 0 1 2 2 0 2 0 0 1 0 1 1 1 0 1 1 1 1 0 0 0 1 1 1 1 0 0 1 0 1 0 0 0 1 0 1 0 0 0 2 1 1 0 0 2 0 1 2
130 1 1 1 0 0 0 2 1 0 0 0 1 1 0 1 0 2 2 0 2 2 0 0 0 0 0 1 0 2 1 0 0 1 1 0 1 1 0 0 0 0 1 1 0 2 1 0 0 2 0 1 0 0 1 1 0 0 1 2 0 1 0 1 0 0 0 1 2 0 1 2 2 0 1 2 1 0 1 1 1 0 0 1 1 1 0 1 1 2 1 1 2 0 0 0 0 2 0 2 0 2 2 0 0 0 2 1 1 1 0 2 0 2 2 0 0 0 2 0 0 0 2 1 1 0 0 2 2 0 0 0 0 0 0 0 0 0 0 1 0 0 0 0 0 1 0 0 1 2 1 0 0 0 0 0 0 0 0 1 1 1 0 1 0 1 1 0 2 0 0 2 0 2 1 0 0 0 0 0 1 1 0 1 1 1 1 0 0 1 0 1 2 1 2 0 2 2 0 1 1 0 0 0 0 0 1 0 0 0 1 0 0 0 2 0 0 0 2 1 1 0 1 0 0 0 0 1 0 0 0 0 0 0 2 0 0 2 2 0 0 0 2 1 1 1 0 2 2 0 0 0 0 0 0 1 1 0 0 0 0 0 0 0 0 0 1 0 2 1 1 0 0 1 0 0 0 0 2 0 2 0 1 1 0 0 0 1 0 1 1 0 2 2 2 0 1 0 0 0 1 0 2 0 1 0 0 0 0 0 1 2 0 0 2 0 2 1 0 0 0 2 2 0 2 0 2 0 0 1 2 1 1 1 0 1 1 1 1 0 1 0 2 1 1 0 1 0 1 1 0 0 0 2 1 1 1 0 0 1 0 0 2 0 2 1 0 2 2 0 2 0 0 2 0 0 1 2 0 0 0 0 2 2 1 1 0 1 1 1 1 1 1 1 2 1 1 1 0 0 0 0 0 1 1 1 0 2 0 0 0 2 1 1 1 1 1 1 0 0 0 0 0 0 0 2 1 0 1 0 1 0 0 2 0 0 0 0 0 0 2 0 0 1 1 1 0 1 2 2 0 1 2 2 2 2 2 2 2 0 2 0 0 0 0 0 0 2 0 1 1 0 2 2 1 1 0 1 2 1 1 0 1 1 1 1 0 0 1 0 1 1 1 1 1 0 1 1 0 0 1 2 1 1 0 1 1 0 0 1 0 2 0 1 1 0 0 2 0 2 1 2 2 0 0 1 1 0 0 1 1 0 0 1 0 0 2 1 0 1 2 2 1 0 1 1 0 1 1 0 0 1 0 1 1 1 1 0 0 0 0 0 1 0 0 0 1 0 0 0 0 1 1 0 0 1 1 1 0 2 0 0 0 0 1 0 0 1 0 1 1 0 1 1 0 0 0 0 0 0 0 2 0 1 1 0 0 0 0 1 2 0 0 0 0 0 1 0 0 0 1 1 1 1 0 1 1 1 0 0 1 2 1 0 0 1 0 1 1 0 1 1 2 2 2 0 0 0 0 0 0 0 0 1 0 1 1 0 2 1 0 0 0 0 0 0 1 2 1 0 0 0 0 0 0 1 1 1 1 1 1 1 2 2 1 2 0 0 2 2 2 0 0 2 1 0 0 2 2 2 0 2 0 0 0 1 1 2 2 0 0 0 0 0 0 0 0 1 0 0 0 0 1 0 2 1 0 0 1 1 2 2 0 2 0 1 1 0 0 2 1 1 0 0 0 0 0 1 0 0 0 0 0 0 0 2 1 0 1 0 0 1 2 1 0 0 0 1 0 2 0 0 2 0 0 0 1 1 0 2 0 1 1 1 1 0 1 1 1 2 1 1 0 0 0 0 0 2 0 2 0 0 0 0 0 1 1 1 0 1 0 0 1 1 1 0 2 2 1 1 1 2 0 2 0 0 0 0 1 0 0 1 1 0 0 0 0 1 2 0 2 1 0 0 0 0 1 0 0 0 2 2 0 2 0 0 1 0 1 0 0 2 1 0 0 0 1 0 1 1 1 0 0 2 1 0 0 0 1 1 2 2 2 1 0 2 0 2 0 2 0 0 0 2 2 2 2 2 0 0 0 2 0 2 2 1 1 1 0 0 0 0 1 1 2 2 1 1 2 1 0 0 0 0 0 1 0 2 0 0 0 1 0 1 0 0 0 0 1 1 0 0 2 0 0 1 1 0 2 0 1 0 1 0 0 0 2 2 0 0 0 2 0 1 1 1 1 0 2 2 0 0 0 0 0 0 2 1 1 0 0 1 1 1 0 0 0 1 0 1 0 0 0 1 0 0 0 0 2 0 1 2
131 1 1 1 1 1 2 2 0 1 0 0 1 0 0 0 0 2 1 2 0 1 0 2 0 0 0 1 0 1 1 0 1 1 1 0 2 1 0 1 2 1 1 1 0 1 1 0 0 1 0 0 0 1 1 2 0 1 0 1 0 1 0 1 1 0 1 0 0 0 0 1 2 1 1 2 2 0 1 0 1 0 0 2 2 0 0 1 0 1 0 0 1 0 1 0 0 2 0 2 2 2 1 0 1 1 2 1 1 1 0 1 1 1 1 0 0 0 0 2 2 0 2 1 1 1 0 1 1 1 0 1 0 0 0 0 0 0 0 0 1 0 0 0 0 1 0 0 0 0 0 0 0 0 0 0 0 1 0 0 1 0 0 1 0 0 0 2 0 0 0 0 0 2 1 1 1 0 0 1 1 0 0 2 2 2 2 1 0 0 0 1 0 0 0 0 1 1 0 0 0 0 0 1 1 0 0 1 0 0 0 0 0 0 2 0 0 0 1 1 1 0 1 1 0 0 2 2 1 1 0 0 0 0 2 0 1 2 2 0 0 0 2 1 1 2 1 0 0 0 0 1 0 0 0 2 0 0 1 0 0 1 0 0 0 0 1 0 2 2 0 1 1 2 1 0 1 0 1 0 1 1 2 1 2 0 2 1 0 2 0 1 1 2 1 1 0 0 0 0 1 0 1 1 0 0 0 0 0 0 1 1 0 2 2 2 2 0 0 0 1 1 1 0 0 0 1 0 0 0 1 1 0 0 0 1 0 0 2 1 0 0 2 1 0 0 0 0 1 2 1 1 1 2 0 2 2 1 0 1 1 0 0 0 0 0 0 2 2 0 0 1 0 2 0 0 0 0 0 0 2 0 0 0 1 1 0 0 0 0 1 1 0 0 2 1 1 1 1 1 1 1 0 2 2 0 0 1 0 0 1 0 1 1 1 1 1 0 0 0 0 2 1 1 1 2 0 1 1 0 1 0 0 2 1 1 0 2 0 0 2 0 0 0 1 0 0 0 0 0 0 1 1 2 1 1 1 1 1 1 2 0 0 0 0 0 1 0 0 0 0 0 1 1 1 1 0 1 2 1 1 0 0 0 0 0 0 0 2 0 0 2 1 1 1 0 0 2 1 0 0 2 2 0 0 0 2 1 0 1 0 1 1 2 2 0 0 2 0 2 0 2 0 0 1 0 0 0 0 1 2 0 0 1 2 0 1 0 0 1 0 1 0 0 1 2 0 2 2 0 1 1 0 1 1 1 0 1 0 1 1 0 0 0 0 1 0 1 1 0 0 0 0 0 0 0 1 1 0 2 0 0 0 1 1 1 1 2 2 1 2 0 1 2 0 0 0 0 0 0 0 2 0 2 2 0 1 0 0 0 0 0 0 0 1 2 1 0 0 0 0 0 0 0 0 1 1 0 0 0 1 1 0 0 0 0 0 1 1 1 1 1 0 0 1 1 1 0 0 0 2 1 1 1 1 2 2 0 2 2 2 0 1 2 2 1 0 2 1 1 0 1 0 0 1 1 1 0 1 0 1 1 2 2 1 2 1 1 1 1 1 0 1 1 0 0 0 1 1 1 0 1 0 1 0 2 1 1 2 1 0 0 0 1 0 0 0 0 0 0 0 1 0 1 0 2 1 0 2 1 1 1 0 2 0 0 1 0 0 1 1 1 0 0 0 1 1 0 0 1 1 1 0 1 1 2 2 0 2 1 0 1 2 0 1 1 1 2 0 1 0 0 2 0 0 1 0 1 1 0 1 0 1 1 1 1 0 2 1 2 0 1 2 2 1 0 0 0 0 1 0 0 0 0 0 1 0 1 0 1 0 0 1 1 1 0 2 1 1 2 2 2 0 2 0 0 0 0 0 0 0 2 1 0 0 0 0 2 2 1 1 0 0 1 0 0 1 0 0 0 1 0 0 1 1 0 1 1 0 0 0 1 0 0 0 0 1 0 2 1 0 0 1 1 2 0 0 0 1 1 2 2 2 0 0 1 0 0 0 2 0 0 0 1 2 2 2 2 0 0 0 1 0 0 2 2 1 1 0 0 0 0 0 1 1 1 1 1 2 2 0 0 0 1 0 1 1 1 0 1 1 1 0 2 0 0 0 1 0 0 0 0 2 0 0 2 2 1 1 0 2 0 0 2 2 0 2 2 0 1 0 1 0 1 1 0 0 0 0 0 0 0 0 0 0 1 1 0 2 1 0 1 1 1 0 0 1 0 0 0 0 0 0 2 1 0 0 0 1 0 0 1
132 0 0 2 0 0 0 0 0 1 0 0 0 0 0 0 0 1 1 0 1 1 0 1 1 1 1 1 0 2 1 1 2 1 1 0 0 1 0 1 1 1 1 1 0 1 1 0 0 0 0 0 0 0 0 2 0 0 1 1 1 1 0 2 0 1 0 0 1 0 1 2 2 0 0 2 2 0 1 0 1 0 1 0 1 0 0 0 0 2 0 0 1 1 0 1 1 2 0 2 1 2 1 0 0 0 2 0 1 1 0 2 0 2 2 0 0 0 2 0 0 0 2 0 0 1 0 2 2 1 1 0 0 0 0 0 1 0 0 1 0 0 0 0 0 2 0 0 1 1 1 0 0 0 0 0 0 1 0 0 0 2 0 1 1 1 1 0 0 2 2 1 0 2 1 1 0 0 0 0 0 0 1 0 1 0 1 1 0 0 0 1 2 2 2 0 1 2 0 1 1 0 0 0 0 0 0 0 1 0 1 0 1 0 1 0 0 0 1 1 1 1 1 0 0 0 1 2 0 0 0 0 0 0 1 0 0 2 1 1 0 1 2 2 2 2 0 0 0 0 0 1 1 0 0 1 1 0 0 0 0 1 1 1 1 0 0 0 2 1 0 2 1 2 0 0 0 1 2 1 0 0 1 1 2 1 1 0 0 1 1 1 1 2 1 0 1 0 0 1 2 1 2 0 0 0 1 0 0 0 0 2 0 0 2 0 1 0 0 0 0 2 0 0 0 0 0 0 0 0 1 1 0 0 0 0 0 1 1 0 1 0 2 1 0 0 0 0 1 0 0 0 0 2 2 0 0 1 0 0 0 0 1 1 1 1 0 2 2 0 1 1 0 2 0 0 1 1 1 0 1 1 1 2 2 1 0 0 0 0 0 0 2 0 2 2 2 1 0 0 0 0 0 1 0 0 1 0 0 0 0 1 2 1 1 2 0 0 0 0 0 0 0 0 1 2 2 0 1 1 1 0 0 1 1 0 0 0 0 0 1 0 0 0 1 1 1 1 2 1 0 0 1 1 2 1 2 1 0 0 1 1 1 1 0 2 0 1 0 0 0 0 2 1 2 2 0 2 2 0 1 0 1 1 1 1 0 1 1 0 1 1 1 2 0 0 1 1 1 1 2 2 1 1 0 1 1 0 0 0 0 1 0 1 1 0 1 2 0 1 0 2 1 0 0 1 0 0 1 2 0 0 0 0 0 0 1 0 0 1 0 1 1 1 2 2 0 1 1 0 0 0 0 1 1 0 0 0 0 1 1 0 0 2 2 0 2 0 0 0 1 2 0 0 1 0 1 1 0 1 1 0 0 0 1 1 1 2 1 2 1 1 1 0 1 0 1 1 0 2 2 0 1 1 1 1 1 0 0 1 0 0 0 0 1 0 1 0 0 0 1 1 0 0 0 0 2 0 0 0 0 1 1 1 1 0 1 1 0 0 1 0 0 1 2 1 2 1 1 1 2 2 0 0 0 1 2 0 1 0 0 0 1 1 1 1 1 2 1 0 0 1 0 0 0 1 1 0 1 0 1 1 2 2 0 1 2 1 1 2 2 0 0 1 0 0 0 1 2 2 1 1 0 0 1 2 0 1 2 0 0 0 0 0 0 1 0 2 1 0 0 1 1 0 1 2 0 0 0 1 1 1 0 1 0 1 1 0 0 1 0 0 0 0 0 1 1 1 0 0 0 0 0 0 0 2 0 0 2 0 0 1 2 0 0 1 0 1 0 2 0 0 0 1 1 1 0 2 2 0 0 1 0 0 0 1 0 1 1 2 1 1 2 2 0 0 0 0 0 0 1 0 0 0 1 1 0 0 0 2 1 1 1 1 1 0 2 2 2 1 0 2 0 2 0 0 0 0 1 0 0 1 0 0 0 0 0 1 1 0 1 0 0 0 1 1 1 0 0 0 2 2 0 2 0 0 0 0 0 0 0 1 0 0 0 0 0 0 1 1 0 0 0 2 1 1 0 1 2 1 1 1 2 0 0 0 0 1 0 2 0 0 1 1 2 2 2 1 1 2 1 0 0 0 1 1 0 2 0 0 0 1 1 0 1 0 2 1 2 1 1 0 0 0 1 1 2 1 0 0 0 1 0 2 0 0 0 2 0 0 0 0 0 0 0 0 1 1 0 0 1 0 1 0 0 0 2 2 0 1 0 1 0 0 1 1 1 1 2 2 0 1 0 0 0 1 1 0 2 0 0 0 2 2 0 1 0 0 0 0 0 0 0 1 0 0 2 0 0 1 0 1
133 0 1 2 0 0 0 0 0 1 0 1 1 2 0 1 0 2 1 1 1 2 0 1 0 1 1 1 2 2 2 0 1 1 0 0 1 1 1 0 1 0 1 1 0 2 2 0 0 0 0 0 0 0 1 1 0 0 1 0 0 2 1 0 0 1 0 1 0 0 0 0 2 1 2 2 2 0 2 0 2 0 0 1 1 0 0 1 1 2 0 1 1 0 0 1 0 1 0 1 0 2 2 0 0 0 2 0 0 2 0 1 1 1 1 1 1 0 1 1 1 0 1 1 0 0 0 2 2 2 2 0 1 0 0 0 1 0 0 1 0 0 0 0 0 1 1 0 0 1 0 0 0 0 0 0 0 2 0 0 1 2 0 1 1 1 0 0 1 1 1 2 1 1 2 1 0 0 0 1 1 1 0 2 1 1 1 1 0 1 1 2 2 2 2 0 1 2 0 0 0 0 0 2 2 0 2 0 1 0 0 1 0 0 2 1 1 0 0 0 2 1 1 0 0 0 0 1 0 0 0 0 0 0 2 1 0 2 2 0 0 0 2 1 1 1 1 0 1 1 1 0 0 0 0 2 1 1 0 0 0 0 0 0 1 0 1 0 2 1 0 1 0 2 0 0 0 1 2 2 0 1 2 1 1 1 1 2 0 2 0 0 0 2 1 1 0 1 0 1 1 1 1 0 0 0 0 0 1 0 0 2 0 0 1 0 2 0 0 0 0 2 1 1 0 0 0 0 0 1 2 0 1 0 0 1 1 2 0 1 1 1 2 0 0 0 0 1 1 2 1 1 1 2 1 0 1 1 0 1 1 0 1 0 1 0 1 2 2 0 0 2 0 2 1 0 1 1 2 0 0 0 1 1 1 1 0 1 1 1 0 0 1 0 0 0 0 1 1 1 1 1 0 2 2 1 0 1 0 0 0 2 1 1 1 2 0 0 0 0 0 0 1 1 0 2 0 1 2 0 0 1 0 0 1 0 0 0 0 0 2 0 0 1 0 1 0 0 1 2 0 1 2 2 2 2 2 2 2 0 1 0 0 0 0 0 1 0 0 0 0 1 2 0 2 1 1 1 1 0 1 1 1 1 0 0 0 1 2 0 0 2 0 1 1 0 0 1 0 0 1 2 2 0 0 1 2 2 2 1 1 2 1 0 0 1 1 2 0 2 1 2 1 1 1 0 0 0 0 1 2 0 0 2 2 1 2 0 0 1 0 1 1 1 1 1 0 0 0 0 1 1 0 1 1 1 1 0 1 0 0 0 0 0 0 0 0 1 1 0 0 0 0 0 1 0 1 1 0 2 0 0 0 0 0 0 0 1 1 1 0 0 1 2 0 0 0 0 0 0 0 2 2 2 0 0 2 0 0 1 0 0 0 1 0 1 1 0 0 0 1 2 1 1 0 0 1 1 0 0 0 2 1 1 1 1 1 1 0 1 0 1 0 0 1 1 1 0 1 1 0 1 0 0 0 1 2 1 1 0 0 0 2 0 0 0 1 2 0 2 2 0 0 1 1 0 2 0 0 0 0 1 2 1 0 0 2 0 1 1 2 0 0 0 0 0 0 2 2 2 0 2 0 0 2 1 1 2 2 1 0 0 0 0 0 1 0 0 1 1 0 0 0 0 2 2 0 0 0 0 0 0 2 2 0 1 2 0 0 2 1 1 0 0 0 0 0 1 0 1 1 1 0 0 0 1 1 0 1 0 0 1 0 0 0 0 0 1 0 1 1 0 2 1 1 0 1 0 0 0 1 1 0 0 0 2 1 2 0 2 0 2 1 2 2 1 1 0 0 1 0 0 0 0 0 2 2 0 0 2 0 0 0 0 0 1 1 2 0 1 0 0 0 1 0 0 0 0 1 0 1 2 0 1 1 1 0 2 2 1 1 0 0 0 0 0 0 0 0 0 2 2 0 2 0 0 0 0 1 0 0 1 0 0 0 0 0 0 2 1 0 0 2 1 2 0 0 1 1 1 1 2 2 0 0 0 0 0 0 2 0 0 1 1 1 1 1 2 0 1 0 2 0 1 2 1 0 0 0 0 0 0 1 0 1 0 2 2 2 2 0 0 0 0 0 2 2 0 1 1 2 0 0 1 0 0 0 1 0 0 0 0 0 0 0 0 1 1 0 0 1 0 2 0 0 0 0 2 1 1 1 1 2 0 1 1 2 0 2 1 0 1 0 1 0 1 1 1 1 0 0 1 1 1 0 1 1 0 0 0 0 0 0 1 0 1 0 0 1 0 0 0
134 1 0 1 0 0 0 2 0 0 0 1 0 1 0 0 0 1 0 1 1 1 0 0 0 0 0 1 0 2 0 0 2 1 0 0 1 2 0 1 1 0 0 1 0 1 0 0 0 0 0 0 1 1 1 2 0 0 0 0 0 1 0 0 0 2 0 1 2 0 1 2 2 2 2 2 1 0 1 0 2 0 0 1 1 0 0 1 1 2 1 1 1 0 0 0 0 1 0 1 1 1 0 0 0 0 2 1 1 1 0 2 0 1 1 0 0 0 2 0 0 0 2 1 1 1 0 0 1 0 1 1 1 0 0 0 1 0 0 2 0 0 0 0 0 1 0 0 0 0 0 0 0 0 0 1 1 0 0 0 2 1 0 1 0 2 2 1 1 0 0 2 2 0 2 1 0 0 0 1 1 0 0 0 2 2 0 1 0 0 0 1 2 2 2 1 1 1 1 0 0 0 1 1 1 0 1 0 1 1 1 0 1 0 1 1 1 1 0 0 2 2 2 0 0 0 0 1 1 1 0 0 0 0 1 0 0 2 2 0 0 0 2 0 0 0 0 0 0 0 0 0 0 1 0 0 2 1 1 1 1 2 0 1 1 0 0 0 2 0 0 1 1 1 0 0 1 0 2 0 0 2 1 1 1 1 1 2 0 2 0 1 1 2 1 0 0 2 0 1 1 0 2 0 2 0 1 0 0 0 0 0 0 1 1 1 2 0 0 0 0 2 0 1 0 0 1 0 1 2 2 1 0 0 0 1 1 2 0 2 1 1 1 2 0 0 0 0 1 1 0 0 0 2 0 1 1 1 0 1 1 0 1 1 1 0 1 1 1 0 1 1 1 2 2 1 2 2 0 0 1 1 1 1 1 1 0 1 1 0 0 0 2 0 2 2 2 2 0 0 0 0 0 1 1 1 0 0 0 0 0 0 1 1 1 2 0 0 0 0 0 0 0 1 1 2 1 1 2 1 2 0 0 1 0 0 0 1 0 1 2 0 0 1 0 2 0 1 2 0 0 1 1 2 1 1 1 1 1 1 1 0 1 1 0 2 0 1 0 1 0 0 2 0 2 1 1 1 2 1 1 1 1 1 1 2 0 0 2 0 0 2 1 2 1 0 0 1 1 1 1 2 0 2 0 2 0 1 1 1 0 1 2 1 1 1 1 2 0 2 0 2 0 0 1 1 1 0 0 1 2 0 0 1 1 0 2 0 0 2 1 2 2 2 2 1 0 1 1 0 1 1 0 1 1 1 1 1 0 0 0 0 1 1 1 0 2 0 0 0 0 1 1 0 0 1 2 1 0 1 1 0 0 1 0 0 0 1 0 1 2 0 0 0 0 1 1 0 0 0 0 2 1 1 1 1 1 0 0 2 0 0 0 1 0 1 1 1 1 1 0 1 0 2 1 0 1 2 0 0 0 1 1 0 0 0 0 0 0 0 1 0 1 2 2 1 1 0 0 0 2 2 0 1 0 2 1 0 2 1 1 0 1 2 2 2 1 1 0 0 0 1 0 0 0 0 2 0 1 0 1 0 2 2 0 2 1 0 2 2 2 0 0 1 0 0 0 2 1 2 0 2 1 0 2 1 1 1 1 1 1 1 0 0 0 0 0 2 1 1 0 0 0 0 1 1 0 0 0 0 1 1 0 2 0 0 0 0 1 1 0 0 0 2 2 0 2 1 0 0 0 0 0 0 0 0 0 0 1 0 0 0 1 0 0 1 1 1 0 1 1 0 1 0 0 2 1 1 1 1 1 2 0 0 0 2 0 1 1 2 1 1 2 2 1 0 0 1 1 1 0 0 0 0 0 2 2 0 1 2 0 0 1 0 0 1 1 2 1 1 1 1 0 2 0 0 0 0 0 0 0 2 1 0 0 1 1 0 1 0 1 1 0 0 1 1 1 0 0 0 2 2 0 2 0 0 1 0 0 1 0 1 0 0 0 0 0 0 1 0 0 0 0 2 1 1 0 1 2 0 0 1 1 0 0 0 1 2 1 0 0 0 0 2 2 1 2 2 0 0 0 1 1 0 2 1 0 2 0 1 0 0 0 0 0 1 2 0 1 0 0 1 0 0 2 1 0 0 0 0 0 1 1 2 1 0 1 1 0 0 0 0 2 1 1 0 0 2 0 1 0 0 0 2 2 0 2 2 0 2 0 1 1 0 0 2 2 1 2 1 1 0 0 0 1 1 1 1 0 0 0 2 0 2 0 0 0 0 0 0 0 0 0 2 1 0 0 0 1 0 0 0
135 0 2 2 0 0 0 2 0 0 0 0 0 0 0 0 0 2 1 0 1 1 0 0 0 0 0 0 0 2 1 0 0 1 2 0 2 2 0 1 0 0 0 2 0 0 1 0 0 0 0 0 0 1 1 2 0 0 0 1 2 2 0 2 1 1 1 1 1 0 0 1 2 0 1 2 2 0 0 0 0 0 0 1 1 0 0 0 0 2 0 0 2 2 1 0 0 0 0 0 2 2 0 0 1 1 2 1 1 1 0 2 1 1 1 1 1 1 1 1 1 1 1 1 0 1 0 1 1 1 0 0 0 0 1 1 1 0 0 0 0 0 0 0 0 2 1 0 0 2 1 1 0 0 0 0 0 0 0 0 0 1 0 1 1 2 0 1 1 0 0 2 0 2 2 0 0 0 0 1 1 1 0 1 0 0 0 1 1 2 2 2 2 2 2 0 2 1 0 0 0 0 1 2 2 0 2 1 1 2 0 0 1 0 0 1 0 0 0 0 2 0 2 0 0 1 1 0 0 0 0 0 0 0 1 0 0 2 2 0 0 0 1 2 1 1 0 0 0 0 0 0 0 0 0 0 0 0 0 0 0 0 0 0 1 0 1 0 2 0 0 0 0 0 1 1 0 2 2 2 0 2 1 1 1 0 2 2 0 2 0 0 1 2 2 0 0 1 1 0 1 0 2 0 2 0 0 0 1 0 0 0 0 0 2 0 2 2 0 0 2 2 0 0 0 0 0 1 1 2 2 1 1 1 0 1 1 1 0 1 0 1 2 1 0 0 1 0 0 1 0 0 0 1 1 0 0 1 0 2 2 0 0 0 0 1 0 2 2 0 1 1 0 2 0 0 1 1 0 0 1 1 0 0 1 1 0 0 0 0 0 0 0 0 1 1 1 2 1 1 1 1 0 2 2 0 1 0 1 1 0 2 0 0 0 2 0 0 0 0 0 1 1 1 0 1 0 1 1 1 1 2 0 1 1 1 0 0 0 1 0 0 0 0 1 1 1 0 2 1 0 2 0 2 0 0 0 2 1 2 0 0 0 0 2 2 0 2 0 2 2 2 2 0 1 0 0 1 2 0 2 0 2 2 1 1 0 1 2 1 1 2 0 1 0 0 1 1 1 1 1 1 1 1 0 1 2 2 1 0 0 2 1 0 0 2 1 2 0 1 0 2 1 1 0 1 1 0 0 2 1 0 0 0 1 0 1 0 0 0 2 1 2 0 2 2 0 2 2 0 1 1 0 2 1 0 0 0 0 1 1 0 0 1 1 0 1 1 1 0 0 1 0 0 0 0 1 1 0 1 0 0 1 1 0 0 0 0 0 0 1 1 0 0 1 1 2 0 0 1 1 1 0 2 2 0 1 1 0 2 0 0 0 1 1 1 1 2 1 0 1 1 1 1 0 0 1 1 0 0 1 0 0 0 0 0 1 1 2 0 2 1 0 1 2 2 2 0 1 1 0 1 0 0 0 2 2 0 0 0 0 0 2 0 1 1 0 2 1 0 0 0 1 1 0 0 1 0 2 0 1 1 1 0 0 1 0 1 1 2 2 0 0 1 0 0 0 2 2 2 0 1 0 0 0 2 0 2 2 0 1 1 0 1 0 0 0 2 1 0 0 0 1 0 2 1 0 0 0 0 0 0 1 2 0 1 1 0 0 2 1 1 1 0 1 1 2 1 0 0 0 0 0 0 0 1 0 0 1 0 0 1 2 0 1 0 0 1 0 2 0 0 1 1 1 1 2 1 2 0 0 0 0 0 0 1 0 2 2 2 0 0 0 1 1 1 0 2 1 2 0 0 0 1 1 0 0 0 0 2 1 1 1 1 1 0 2 1 1 1 0 1 0 2 1 0 0 0 0 0 0 2 1 0 0 1 0 1 1 0 1 0 0 0 0 0 0 0 0 0 1 1 0 1 1 0 1 0 0 0 0 1 0 0 1 0 0 0 2 0 0 0 2 0 2 0 0 1 2 1 0 1 2 0 0 1 0 2 0 2 0 0 0 1 2 2 2 2 0 0 0 0 0 2 2 1 1 1 0 0 0 0 0 0 0 0 2 0 2 0 2 0 1 1 0 1 1 2 0 0 0 1 0 1 0 0 0 1 0 0 0 0 1 1 1 1 1 1 0 1 0 0 2 0 0 0 0 2 0 1 0 0 0 0 0 2 2 0 1 1 0 0 0 0 0 0 2 0 2 0 0 0 0 2 0 0 0 0 0 0 0 0 0 1 1 0 0 0 0 1 1 1
136 1 1 1 0 0 0 1 0 0 0 1 0 0 0 0 0 0 0 1 1 1 0 0 0 0 0 0 1 2 0 1 1 1 1 1 1 2 0 0 1 0 2 1 0 1 0 0 0 1 0 0 0 0 2 1 0 0 1 0 1 1 0 0 0 0 0 1 2 0 0 1 2 0 1 2 2 0 1 1 1 0 0 1 2 0 0 0 0 2 0 1 1 1 1 1 1 1 0 1 1 2 1 0 0 0 2 1 2 0 0 1 0 2 2 1 1 0 2 0 0 0 1 1 0 1 0 1 2 0 1 0 1 0 0 0 1 0 0 2 1 0 0 0 0 0 0 0 0 0 0 0 0 0 0 0 0 0 0 0 0 1 0 1 1 2 1 0 1 1 1 2 0 2 2 1 0 0 0 1 1 1 0 2 1 1 1 1 1 2 1 2 2 1 1 1 2 2 0 0 0 0 0 1 1 0 2 1 0 1 1 0 1 0 1 0 0 0 1 1 1 1 1 0 0 0 0 2 0 0 0 0 0 1 1 0 1 2 2 0 0 0 2 1 1 1 0 0 0 0 0 0 0 0 0 1 1 0 0 0 0 0 0 0 0 0 0 1 2 0 1 1 0 2 0 0 0 2 2 2 0 2 1 2 1 0 2 1 0 2 0 1 1 2 1 0 1 2 0 2 2 2 2 0 1 1 0 0 0 0 1 2 0 0 2 1 2 0 0 0 0 2 1 0 1 0 0 0 1 0 1 2 1 0 0 0 0 1 1 0 0 0 2 2 0 0 0 0 0 2 0 0 0 2 2 0 2 1 0 2 2 0 2 1 2 0 1 2 2 0 0 2 1 1 2 1 1 0 0 0 1 1 2 2 1 1 0 0 0 0 0 0 2 0 1 1 1 1 0 0 0 0 0 2 2 0 0 1 0 0 0 0 2 2 2 2 0 0 0 0 0 1 0 2 1 2 1 0 1 0 1 0 2 0 0 0 0 0 0 1 0 0 0 0 2 1 1 0 1 0 0 0 0 2 1 0 1 1 1 1 1 0 0 0 0 1 1 1 0 1 1 1 2 0 0 0 0 2 1 1 2 0 1 1 1 1 0 1 2 1 1 2 1 1 2 0 0 1 1 1 1 2 0 2 0 2 1 2 0 1 0 1 0 1 1 1 1 2 0 2 1 2 0 1 1 0 0 0 0 1 2 0 0 0 0 0 0 0 0 2 0 1 2 0 2 2 0 2 2 0 2 2 1 2 0 0 0 0 0 2 2 0 1 0 0 0 1 1 1 0 1 1 1 0 0 1 1 1 0 2 0 0 0 2 0 0 0 1 1 1 1 1 1 1 0 0 0 0 0 0 0 2 2 2 1 1 1 0 0 2 1 0 0 0 2 0 0 0 0 0 1 1 0 1 0 0 1 1 0 0 0 1 1 0 0 1 1 0 0 1 1 1 1 1 2 2 2 0 2 2 0 1 0 1 0 2 2 0 2 1 1 0 1 1 1 0 2 1 1 0 0 2 1 0 0 0 2 1 1 1 2 1 2 2 1 1 1 0 2 2 1 0 1 1 1 0 0 1 0 1 1 0 0 0 1 1 1 1 2 0 1 1 0 1 0 0 0 2 2 2 0 0 1 0 1 1 0 0 1 1 1 1 0 2 0 0 1 1 1 2 1 1 0 0 0 0 0 1 1 1 0 1 0 0 0 2 0 0 0 0 0 0 1 0 1 0 1 1 0 1 1 0 2 1 1 0 1 1 1 1 1 1 0 0 0 1 1 2 2 2 0 1 0 2 2 2 0 2 1 2 0 1 0 0 1 0 1 0 0 2 0 1 0 0 0 0 1 1 1 1 0 1 0 2 0 0 0 0 1 0 1 2 1 0 0 0 0 0 0 0 0 0 2 2 0 0 2 0 0 0 2 2 0 1 1 0 1 0 0 0 0 1 0 0 0 1 1 0 1 1 0 0 0 2 0 0 1 0 1 1 1 1 2 0 0 0 0 2 0 2 0 0 0 2 2 2 2 1 0 1 1 1 1 0 2 1 0 2 0 0 0 1 0 0 2 1 0 1 2 1 0 1 0 0 0 0 1 1 0 1 0 2 0 1 0 0 0 2 0 0 0 0 0 0 0 0 1 1 0 2 0 0 1 0 0 0 1 0 0 0 0 0 1 0 0 1 1 0 2 2 0 1 0 0 1 1 1 2 0 0 0 2 0 1 1 1 2 0 0 0 0 0 0 1 2 0 0 0 1 0 0 1
137 0 2 0 0 0 0 0 0 2 0 0 1 2 0 1 0 0 0 0 2 2 0 1 0 0 0 1 0 1 1 1 0 0 2 0 2 1 0 0 1 0 0 0 0 0 1 0 1 1 0 1 1 1 1 1 0 1 1 2 0 1 1 0 0 1 0 1 1 0 1 1 2 0 2 2 1 0 2 0 0 0 1 1 2 0 0 0 0 2 0 0 1 0 1 0 0 2 1 1 1 1 1 0 0 0 2 0 0 2 0 2 0 2 2 0 0 0 0 2 2 0 2 1 1 0 0 1 1 0 0 0 0 0 0 0 1 0 0 1 0 0 0 0 0 1 0 0 0 0 0 1 0 0 1 0 0 2 0 0 1 1 1 0 1 2 1 0 0 2 1 1 0 2 1 1 0 0 0 1 1 0 0 1 1 1 1 1 0 1 1 2 1 0 0 0 0 2 0 2 2 0 0 1 1 0 0 0 0 0 0 0 1 0 1 0 0 0 1 0 2 1 2 0 0 1 1 2 1 0 1 0 0 0 2 0 0 2 2 0 0 0 2 1 1 1 0 0 0 0 0 1 0 0 1 1 0 0 0 0 0 0 0 1 1 0 1 0 1 0 1 0 1 1 1 1 1 0 2 0 2 0 1 2 1 0 2 2 0 2 0 0 0 2 1 0 0 2 1 0 0 0 1 1 0 0 0 0 0 0 0 1 0 0 1 0 2 0 0 0 0 1 0 0 1 0 1 0 1 1 1 1 2 1 0 1 1 1 1 0 1 0 2 1 1 0 2 1 1 1 1 1 1 2 1 0 1 1 0 1 0 0 1 0 1 0 1 1 1 0 1 1 0 2 1 1 1 2 0 0 0 1 2 2 1 0 0 0 0 0 0 0 0 0 0 0 2 2 1 1 1 1 0 2 2 0 0 0 1 0 0 1 0 0 0 0 2 1 0 1 1 1 0 1 1 2 1 0 0 0 0 0 0 2 1 1 0 2 0 0 2 0 0 1 0 1 0 0 2 0 0 2 1 2 1 0 1 1 1 1 1 0 0 1 0 2 0 0 0 0 1 0 2 1 1 1 0 2 2 0 2 0 1 1 0 1 0 0 2 0 0 1 1 2 2 0 1 1 0 1 1 2 2 0 0 0 1 0 0 1 0 1 2 0 0 2 1 2 0 0 0 2 1 0 2 0 0 0 0 1 1 0 0 0 0 0 0 0 0 0 1 0 2 1 2 0 0 1 2 1 0 1 0 1 1 0 0 1 0 1 1 0 0 0 0 1 0 1 1 0 0 1 1 0 0 1 1 1 0 2 0 0 2 1 0 0 0 1 1 1 0 0 0 1 0 0 0 0 0 1 1 1 2 0 1 2 2 0 0 2 1 0 0 1 1 1 1 0 0 0 0 1 0 1 0 1 0 2 0 0 0 1 0 0 0 0 0 2 1 0 1 0 0 1 2 2 2 0 0 0 0 1 0 1 0 1 1 0 2 0 0 0 0 0 0 0 2 2 1 1 1 0 0 1 1 0 2 0 2 0 2 0 2 1 0 2 0 0 2 2 2 0 0 0 0 0 0 0 0 0 0 0 0 0 1 2 0 0 1 1 0 0 0 0 0 1 0 2 2 2 0 0 0 0 0 2 0 0 1 1 1 1 0 2 0 0 0 0 0 2 1 1 0 0 0 0 0 1 0 0 0 0 0 0 0 1 1 0 2 1 0 1 2 0 0 0 0 1 0 2 0 0 2 1 1 0 2 1 0 2 0 2 0 0 0 2 1 2 1 2 0 1 1 2 2 1 0 1 0 1 0 0 0 0 0 1 1 1 0 1 0 0 0 0 0 1 2 0 1 1 1 1 0 2 0 0 0 0 1 0 0 2 0 1 1 1 0 0 0 0 1 0 2 2 0 0 2 0 0 0 2 2 0 2 0 1 1 1 0 1 0 2 0 0 0 1 0 0 2 1 0 0 0 2 1 1 0 1 1 1 2 2 0 0 0 0 2 1 0 1 0 1 1 1 1 1 1 2 0 1 0 0 1 0 2 2 0 1 1 0 0 1 0 0 2 1 1 0 2 0 2 0 0 1 0 0 1 0 1 1 0 2 0 2 0 0 0 0 0 0 1 1 2 0 0 0 1 2 1 0 1 0 2 1 1 0 2 2 0 1 0 0 2 0 2 0 0 0 1 1 0 0 0 0 1 0 1 1 0 0 0 2 1 1 0 0 0 0 0 0 0 0 0 2 0 0 1 1 2 0 0 0
138 1 1 1 0 1 1 2 1 0 0 1 0 0 0 1 1 0 1 1 1 1 0 0 0 0 0 2 1 2 2 0 1 0 2 1 2 1 1 0 1 0 0 1 0 1 1 0 0 1 1 1 0 0 1 0 0 0 1 0 0 1 0 0 0 0 0 0 1 0 0 0 2 0 1 2 2 0 1 0 0 0 0 0 0 0 1 0 0 2 0 0 1 0 0 0 0 0 0 0 1 2 0 0 1 2 2 1 1 1 0 1 1 1 1 1 1 0 0 2 2 0 2 0 0 2 0 0 0 0 1 0 1 0 0 0 1 0 0 1 1 0 0 0 0 2 1 0 0 0 0 0 2 1 1 0 0 0 0 0 1 0 0 1 1 2 0 0 1 1 0 0 1 1 2 1 0 0 1 2 1 1 0 1 2 2 1 1 0 1 2 2 1 0 0 0 2 2 0 0 0 2 0 1 1 0 2 1 1 0 0 0 1 0 1 2 1 0 2 1 1 0 2 0 0 0 0 1 0 0 0 1 0 0 0 0 0 2 2 0 0 0 2 1 1 1 0 1 2 2 2 0 0 0 0 1 1 1 0 0 0 0 0 0 0 0 0 1 1 0 0 0 0 2 0 0 0 2 2 1 1 1 1 1 2 1 1 2 0 2 0 1 0 1 0 0 0 0 0 0 1 0 2 0 2 0 1 0 2 0 0 0 0 0 1 0 2 1 1 0 1 1 2 1 1 0 2 0 0 0 1 1 0 0 0 0 0 2 0 1 2 2 2 1 0 0 1 2 1 1 1 1 0 2 1 1 2 0 0 2 2 0 0 0 0 0 1 1 1 0 0 2 1 2 1 0 2 2 1 0 0 2 1 1 1 0 0 0 0 1 0 0 1 1 2 2 2 0 0 1 1 2 0 2 2 0 0 1 0 0 0 0 1 1 2 2 0 1 0 0 0 0 0 1 0 1 0 0 0 0 1 1 0 2 0 0 0 2 0 1 2 0 0 1 1 1 0 0 0 1 0 0 0 2 0 0 0 2 1 2 0 0 1 1 0 1 0 1 0 0 0 0 2 0 1 0 1 2 1 1 2 0 2 2 1 1 0 1 2 1 1 1 1 1 0 0 0 2 0 0 0 2 2 0 0 1 1 1 0 2 0 0 1 1 1 0 0 1 0 1 1 1 0 0 1 0 0 0 0 0 2 0 0 1 2 0 2 0 0 0 0 0 2 1 2 1 0 2 2 0 0 0 0 0 2 2 2 1 1 0 0 0 1 1 1 0 2 0 0 0 1 2 1 0 0 1 1 1 0 1 1 0 0 2 0 0 0 0 0 0 0 1 0 1 1 0 1 0 0 0 0 2 1 1 1 1 2 0 0 1 0 0 0 2 0 1 1 1 0 0 0 1 1 1 0 0 2 2 0 0 0 1 0 0 0 0 1 2 1 0 1 0 1 2 2 1 1 0 1 0 1 2 1 1 0 1 2 1 2 0 0 0 0 1 0 0 0 1 0 0 0 1 1 0 0 1 0 0 2 0 0 1 1 1 0 1 1 1 1 2 2 0 1 2 1 0 0 2 1 2 1 1 1 0 2 0 2 2 2 0 0 0 0 1 0 0 0 1 2 2 0 0 1 0 1 1 0 0 1 1 0 0 1 2 0 1 2 0 0 0 0 0 1 1 2 0 2 0 0 0 0 0 0 0 0 2 0 0 2 0 0 0 0 0 0 0 1 2 0 2 0 1 2 0 0 1 0 0 0 1 0 1 0 0 0 2 0 2 0 2 0 2 1 1 1 0 1 1 0 2 0 0 0 0 1 0 0 1 0 1 0 0 2 1 1 0 1 2 1 1 1 1 0 2 0 0 0 0 0 1 0 1 1 1 1 0 0 0 0 0 0 0 1 1 0 0 1 0 1 0 1 1 0 1 1 1 2 0 1 1 0 1 0 0 0 1 1 0 0 2 1 0 1 1 1 2 0 0 2 2 2 2 2 0 0 0 0 1 0 2 0 0 0 2 2 2 2 1 0 0 0 1 0 2 2 1 0 2 0 0 0 0 1 0 2 2 1 2 2 1 0 1 0 0 1 1 2 2 0 1 0 2 0 1 2 0 1 2 0 1 0 0 2 0 0 0 2 0 1 0 1 0 2 0 0 0 0 2 0 1 0 1 0 2 2 0 0 1 2 1 0 0 2 0 0 0 0 0 1 1 0 1 1 2 0 1 1 1 0 1 0 0 2 2 2 1 0 0 0 0 1 1
139 1 0 2 0 0 0 1 1 1 0 1 0 2 1 0 1 1 0 0 1 1 0 1 0 0 0 0 0 2 1 0 0 0 2 0 1 0 0 1 0 0 0 0 1 0 0 0 0 1 0 1 0 1 1 2 0 0 0 2 0 1 0 2 1 1 1 0 1 0 1 1 2 1 2 2 2 0 1 0 0 0 0 1 1 0 0 1 1 2 0 1 2 0 0 0 0 1 0 1 0 2 0 0 0 0 2 2 2 0 0 2 0 1 1 0 0 0 0 1 2 0 2 2 1 0 0 1 1 1 1 1 0 0 0 0 0 0 0 2 0 0 0 0 0 0 0 0 2 2 0 1 0 0 0 0 0 2 0 1 1 0 0 1 1 2 1 0 2 0 0 0 1 1 0 0 0 0 0 0 0 0 0 1 1 1 1 1 0 1 1 2 1 1 1 1 1 2 1 0 0 1 0 2 2 0 2 1 1 0 1 0 1 0 0 1 0 0 0 0 2 2 2 0 0 1 1 1 0 0 1 0 1 1 1 1 0 2 2 0 0 0 2 1 2 2 0 0 0 0 0 1 1 0 0 0 1 0 0 0 0 0 0 0 0 0 0 1 1 0 0 1 0 2 0 0 0 1 2 2 0 2 2 2 2 0 2 0 0 2 0 2 1 2 1 1 0 0 1 0 2 0 2 0 1 0 0 0 0 0 1 2 0 1 2 0 1 0 0 0 0 2 2 2 0 0 2 0 0 1 2 2 0 0 0 0 1 2 0 0 1 0 2 0 0 0 1 1 1 1 0 0 0 2 1 1 1 1 0 2 2 0 2 0 2 1 0 2 2 0 2 0 2 2 1 0 2 1 0 0 0 1 0 0 1 1 0 0 0 0 0 0 1 0 2 0 0 1 2 1 1 1 0 1 0 0 1 1 0 0 1 0 1 1 1 1 1 0 0 0 0 2 1 1 0 2 0 1 2 2 2 2 0 1 1 1 0 0 0 0 2 0 0 1 0 1 0 0 1 2 0 1 1 1 2 0 2 1 1 0 2 0 0 0 0 1 0 2 0 0 0 0 2 0 2 0 1 2 2 0 2 1 2 1 1 2 0 0 2 0 0 2 1 2 0 0 0 2 2 0 0 1 2 0 0 1 1 1 1 0 0 2 1 0 1 1 1 1 0 1 1 1 0 0 1 1 1 2 0 2 0 2 0 0 0 0 2 0 0 0 0 1 0 0 1 1 0 1 1 0 1 1 0 2 2 0 0 0 0 1 1 0 0 0 0 0 2 1 1 0 0 0 0 0 1 0 1 1 0 2 0 0 0 0 1 0 0 0 0 0 0 1 1 2 0 2 1 0 0 0 0 2 1 1 1 1 1 0 0 0 0 0 0 0 2 1 1 0 0 0 1 1 1 1 0 0 0 2 0 0 2 2 0 0 0 1 0 1 0 0 0 2 0 0 0 0 0 0 0 0 1 2 0 1 0 2 2 1 2 0 0 0 2 2 2 1 1 2 1 1 1 0 0 0 0 1 1 2 0 2 2 1 2 1 0 2 1 2 1 1 2 0 0 0 0 0 0 1 1 1 0 1 0 0 1 2 0 2 2 0 1 1 0 1 0 0 0 1 1 1 0 0 1 0 1 1 1 0 1 1 1 1 0 2 0 0 0 0 0 2 1 0 1 0 1 0 1 1 0 0 0 0 0 0 0 2 1 0 1 0 0 1 1 0 1 0 0 0 0 2 0 0 1 0 0 1 0 1 1 1 0 1 0 0 0 1 1 2 1 2 0 1 1 2 2 1 1 1 0 1 0 0 0 0 1 0 1 0 2 2 0 0 1 1 1 0 2 2 1 1 1 1 0 2 0 0 0 0 0 0 0 2 0 0 0 0 0 0 0 0 0 1 1 1 0 0 1 0 0 1 1 0 0 1 1 0 2 0 0 1 0 2 0 0 0 0 1 0 2 1 0 0 1 1 2 1 0 1 2 0 0 0 2 0 0 0 0 2 0 1 2 0 0 1 1 0 0 2 0 0 0 2 0 1 1 1 1 1 0 0 0 0 1 0 1 0 2 0 1 0 0 2 0 1 0 1 0 0 0 0 0 2 1 1 1 0 1 0 0 0 1 1 2 0 0 1 2 2 0 0 0 0 2 0 0 1 1 0 0 0 2 2 0 0 0 0 0 0 2 1 0 0 0 0 0 0 1 1 1 1 1 1 1 2 0 0 0 0 1 0 1 0 0 2 1 0 0 0 0 0 1 2
140 0 0 2 0 1 1 0 0 2 0 0 1 2 1 1 1 2 1 0 1 1 0 0 0 0 0 1 0 2 0 0 2 1 1 0 0 0 1 0 0 0 2 1 0 1 0 0 0 2 1 0 0 0 2 2 0 1 0 1 0 1 0 1 1 1 1 1 1 0 0 0 2 1 1 2 2 0 0 0 0 0 0 1 1 0 0 0 0 1 0 0 2 1 0 0 0 2 0 2 1 2 1 0 1 1 2 0 0 2 0 2 1 1 1 1 1 0 0 1 2 0 2 1 1 1 0 0 1 0 1 0 0 0 0 0 1 0 0 1 0 0 0 0 0 0 0 1 2 1 1 0 0 0 1 0 0 2 0 0 1 1 0 1 1 2 1 0 1 1 0 2 0 2 1 0 0 0 2 2 0 2 1 0 1 0 0 1 0 0 0 1 2 1 2 0 0 2 0 1 1 0 0 1 1 0 1 1 1 0 0 0 1 0 0 0 0 1 1 0 2 1 0 0 0 0 1 0 0 0 0 1 0 0 1 0 0 2 0 2 0 1 2 1 2 1 1 0 0 0 0 0 0 2 0 1 0 0 0 0 0 0 0 0 1 0 0 0 0 0 0 1 0 1 1 0 0 0 1 0 0 0 0 1 1 1 0 1 0 2 0 0 1 2 2 0 1 2 0 2 2 1 1 1 0 0 0 0 0 0 0 0 0 0 2 0 2 0 0 0 2 0 1 0 1 0 1 0 0 0 0 2 0 0 0 1 2 0 2 1 0 0 1 2 0 0 0 0 1 1 0 0 1 1 0 0 1 1 0 1 1 0 2 0 2 0 1 2 2 1 0 2 1 2 2 0 2 0 0 0 2 0 1 1 1 1 0 0 0 1 0 0 1 0 2 0 0 1 0 1 0 1 0 2 1 0 1 1 0 0 0 0 1 1 1 2 0 0 0 0 0 1 0 1 2 2 1 2 2 2 2 1 0 2 0 0 0 0 0 0 2 0 0 0 1 0 0 0 1 1 0 1 1 2 1 1 1 1 1 0 1 0 0 0 0 0 0 2 0 1 1 1 1 2 2 2 0 2 2 1 0 0 2 2 2 1 0 1 2 1 1 2 0 1 1 0 1 1 1 1 1 2 0 2 0 2 0 1 1 1 1 1 2 0 1 1 1 1 0 2 1 1 1 0 0 1 1 0 1 1 1 0 0 1 2 0 1 0 1 1 0 2 1 1 2 1 0 1 1 0 0 0 0 1 1 1 1 0 0 0 0 0 1 0 1 0 2 1 1 0 1 1 1 1 0 1 2 1 0 2 0 0 0 1 0 0 0 2 0 2 1 1 0 1 0 2 0 0 0 0 0 2 0 1 2 0 1 1 0 1 1 0 0 1 1 1 0 1 1 0 0 0 1 1 0 1 1 0 0 0 0 0 1 0 0 0 1 1 0 0 0 0 0 1 2 2 2 2 0 0 2 1 0 1 0 2 2 1 2 0 0 0 1 1 1 1 1 2 1 1 1 0 0 1 0 1 1 0 2 0 1 1 2 1 0 2 0 0 2 2 1 0 2 2 2 0 0 2 1 2 1 1 1 0 0 2 1 1 2 0 1 0 0 1 0 0 0 0 1 1 0 0 1 0 1 1 0 1 0 0 1 1 0 2 0 0 1 0 0 1 0 0 1 0 1 0 1 1 0 0 0 0 0 0 0 2 0 0 0 0 0 0 2 1 0 0 0 2 0 2 0 0 1 1 1 2 1 1 1 1 0 1 0 0 0 1 1 1 1 1 0 1 0 1 1 1 0 0 0 1 0 0 0 0 0 0 1 1 0 1 1 1 1 1 1 0 2 2 1 2 1 1 0 1 0 0 0 0 0 0 0 2 1 0 0 0 0 0 0 0 1 1 0 0 1 1 1 0 0 1 1 1 0 2 0 1 2 1 1 1 0 1 1 0 1 1 1 0 1 1 0 0 1 1 1 0 0 1 2 2 2 2 2 0 0 1 0 1 0 2 0 0 0 1 1 0 1 1 0 0 0 2 1 1 2 1 0 2 0 1 1 1 0 0 1 1 2 0 2 0 1 1 0 1 0 0 1 1 0 0 0 2 0 1 1 0 1 1 0 1 1 1 2 1 1 0 0 0 0 0 2 0 2 2 1 0 2 2 0 1 0 1 0 0 0 2 2 0 1 1 1 1 0 1 0 0 1 0 1 1 0 1 0 1 0 0 0 1 0 0 0 0 0 2 1 0 0 0 1 0 0 0
141 0 2 1 0 0 0 1 0 0 0 1 2 1 0 1 0 0 1 0 2 2 0 0 0 0 0 2 0 2 1 0 0 1 2 0 2 1 0 0 0 0 1 1 0 1 0 0 1 0 0 0 0 0 2 0 0 0 1 1 1 2 0 2 0 1 1 2 0 0 0 0 2 0 1 2 2 0 1 0 1 0 0 1 1 1 0 0 0 2 0 1 1 0 0 0 0 1 0 1 0 2 1 0 0 0 2 1 0 2 1 0 1 1 1 1 1 0 1 1 1 0 2 2 2 0 0 0 2 0 1 1 0 0 1 0 0 0 0 1 1 0 0 0 0 1 0 0 1 1 0 0 0 0 0 0 0 0 0 0 2 1 0 0 0 1 1 1 0 1 1 0 0 2 1 1 0 0 0 2 2 0 1 0 1 0 0 2 1 1 2 2 0 0 1 0 1 2 0 2 2 0 1 0 0 0 1 1 1 0 1 0 2 0 2 0 0 1 0 0 2 1 2 0 0 1 1 2 1 0 1 0 0 0 2 0 0 1 1 0 0 0 2 2 2 2 0 0 0 0 0 1 0 0 0 1 0 1 0 0 0 0 0 0 1 1 0 0 0 0 0 1 0 1 1 1 0 2 2 1 0 0 1 1 2 2 0 1 0 2 0 1 1 2 2 1 1 0 0 0 2 0 2 0 0 0 1 0 0 0 0 1 0 0 1 0 2 0 0 0 1 1 0 0 1 0 1 0 1 0 0 2 0 0 0 0 0 1 1 0 1 2 2 2 0 0 0 0 2 0 0 0 0 1 1 0 0 1 0 1 1 0 1 0 1 1 0 2 2 0 1 1 1 1 2 1 1 2 0 0 0 1 0 0 1 0 0 0 0 0 0 0 0 0 2 0 0 0 1 1 1 1 0 1 1 1 0 1 0 0 0 0 0 0 1 2 0 0 0 0 0 1 1 2 2 2 1 0 1 0 1 0 0 0 2 1 0 1 0 1 2 0 0 0 2 1 1 0 2 1 0 1 0 2 0 0 0 2 1 0 1 0 0 0 1 1 0 1 0 0 0 0 1 1 1 0 2 1 2 1 1 0 2 1 1 2 0 1 1 0 1 1 0 1 0 0 0 0 0 2 2 2 0 2 0 2 0 1 0 1 0 1 1 0 0 2 1 2 0 1 1 2 0 1 0 1 1 1 0 2 0 1 0 1 0 1 1 0 0 2 0 1 1 1 1 0 0 1 2 0 0 0 0 1 1 1 1 0 1 0 0 1 0 1 1 0 1 1 1 1 1 1 1 0 0 0 1 1 0 2 0 0 0 1 0 0 0 1 0 1 0 1 1 0 1 0 1 0 0 0 0 2 0 1 1 0 0 0 1 0 0 0 0 1 0 0 1 0 0 0 1 1 0 0 0 2 0 2 0 0 0 0 1 0 0 1 1 2 0 0 1 0 0 1 2 2 2 0 1 1 1 1 0 0 0 2 2 0 2 0 0 0 0 0 0 0 1 2 1 1 1 0 0 0 1 0 2 1 1 1 2 1 2 2 1 1 1 2 1 1 1 1 1 1 1 0 0 0 1 1 1 1 0 0 1 2 0 0 1 1 0 0 0 2 0 0 0 1 0 0 0 0 1 1 1 2 1 1 1 1 1 1 0 2 0 0 1 0 1 2 0 0 1 0 1 0 1 0 0 1 1 1 0 0 0 2 1 0 1 0 0 0 1 0 1 0 0 2 0 2 0 0 2 1 1 0 2 2 2 0 1 0 1 1 1 0 0 1 1 2 1 1 1 2 2 1 1 1 0 1 0 0 0 0 1 1 1 1 1 1 0 0 2 2 2 0 2 2 2 1 0 2 0 0 0 0 0 0 1 0 0 1 2 0 0 0 0 0 0 0 1 1 0 0 0 0 0 1 0 1 1 1 0 2 0 0 0 0 0 0 1 2 0 0 0 2 0 0 2 0 0 0 0 2 2 2 0 0 1 0 1 1 1 0 0 0 1 1 1 0 0 0 2 0 1 0 1 2 0 0 0 1 0 2 2 1 1 2 0 0 0 0 0 0 1 0 1 1 2 1 0 1 0 1 0 0 0 0 0 0 0 0 0 2 0 0 0 0 0 0 0 0 2 2 2 0 0 0 0 0 2 0 2 1 0 0 0 2 0 2 0 0 0 1 2 0 0 0 2 2 0 1 0 0 0 2 0 1 1 0 0 1 0 1 0 1 0 0 0 1 0 0 1 2 2 0 0 0 1 0 1 1
142 0 0 2 0 0 0 0 0 1 0 0 0 0 0 0 0 1 0 1 1 2 0 1 0 0 0 1 0 2 0 0 0 1 2 1 2 1 0 1 2 1 0 2 0 1 0 1 0 1 0 0 1 0 2 2 0 0 0 2 0 2 0 1 1 1 1 1 2 1 0 1 2 1 1 2 2 0 1 0 0 0 0 1 1 0 0 0 0 1 0 0 0 0 0 0 1 0 0 0 0 2 1 0 1 1 2 0 1 1 0 1 0 2 2 2 2 0 1 1 1 0 2 1 1 1 0 0 0 0 1 0 0 0 1 1 0 0 0 0 0 0 0 0 0 1 0 0 0 0 0 0 0 0 0 0 0 1 0 1 1 1 0 2 0 0 1 1 1 0 0 0 0 2 2 0 0 0 0 1 1 0 0 2 2 2 2 0 0 2 2 2 2 1 2 0 1 1 0 0 0 0 0 1 0 1 2 1 0 0 1 0 0 0 1 0 0 0 1 0 2 1 1 0 0 2 2 1 0 0 0 0 0 0 2 0 0 2 2 0 0 1 2 2 2 2 0 1 1 0 0 0 0 1 0 2 1 0 0 0 0 0 0 0 0 1 0 0 1 0 0 1 0 0 0 0 0 0 1 0 1 1 1 1 0 1 0 0 0 1 1 1 1 2 1 1 0 0 0 0 1 0 2 0 0 0 1 0 0 0 0 0 0 1 2 1 1 1 1 0 1 2 1 1 0 0 0 0 1 1 1 1 0 0 0 0 0 2 0 0 2 1 2 2 0 0 1 0 1 2 1 1 1 2 1 1 1 0 0 0 0 1 0 0 0 0 0 1 1 0 0 2 1 2 2 0 2 1 0 0 0 0 1 1 0 1 0 0 0 0 0 0 0 0 2 0 0 1 1 1 1 1 0 2 2 0 0 2 1 0 0 0 2 2 2 2 0 0 0 0 0 0 0 1 2 1 1 0 1 0 0 1 1 0 0 0 1 2 1 2 1 0 0 0 1 0 0 0 1 1 1 1 0 2 0 0 0 2 2 1 0 1 1 1 0 1 1 1 0 1 1 1 2 0 1 1 0 1 1 0 1 1 2 2 2 2 0 0 2 0 0 2 1 1 0 0 1 2 1 0 0 2 1 1 1 0 2 1 0 1 0 1 1 0 0 1 0 2 0 1 0 2 0 0 2 0 0 0 0 1 2 0 0 1 1 0 1 0 0 1 0 0 0 1 1 2 0 2 2 0 2 2 0 2 0 0 0 1 0 0 0 0 0 0 0 0 0 2 2 1 0 1 1 0 0 1 2 0 0 1 0 0 2 2 0 0 0 2 1 2 0 0 0 0 2 0 1 0 0 0 0 1 1 0 2 0 1 0 0 0 0 0 0 2 0 2 0 1 0 0 0 0 0 1 1 0 2 2 0 0 1 0 0 0 0 2 0 1 1 0 1 1 0 1 1 1 1 0 1 1 1 1 0 1 0 2 1 0 2 0 0 0 1 1 1 1 2 2 1 1 0 1 1 0 0 0 1 0 2 0 1 0 2 2 0 0 2 1 1 2 2 0 0 1 0 0 0 2 1 1 0 1 0 0 1 2 1 2 2 0 0 0 0 0 0 0 0 1 0 0 0 0 0 1 0 2 1 0 2 1 0 0 0 2 0 0 1 0 0 1 0 0 1 0 1 1 2 0 0 0 0 0 0 0 0 1 0 0 2 1 0 2 2 0 2 0 0 2 0 1 0 0 2 0 0 1 1 1 1 1 0 1 0 0 1 1 1 1 1 2 1 1 2 2 0 0 0 0 0 2 0 0 0 0 0 2 1 0 1 1 0 0 2 2 0 0 2 2 1 1 1 1 0 2 0 0 0 0 2 0 2 2 1 1 1 1 1 0 0 0 1 0 0 0 0 0 0 0 0 1 1 1 0 2 0 0 0 0 0 0 0 1 1 0 1 1 0 0 1 1 1 0 1 1 1 0 0 1 1 2 2 2 2 0 0 0 0 1 1 0 0 0 0 2 2 1 1 2 0 0 0 0 1 1 2 1 0 1 0 2 0 1 0 0 1 1 2 2 2 1 0 1 0 1 1 0 0 1 0 0 0 2 0 2 0 0 0 1 0 0 0 0 1 1 1 1 1 0 0 0 1 0 1 2 2 0 2 2 0 1 0 0 1 0 2 0 0 0 1 1 1 0 0 0 0 0 2 2 0 0 0 2 1 1 0 1 1 0 1 0 0 0 1 2 2 0 0 0 1 0 0 0
143 0 0 2 0 2 2 1 0 1 0 1 0 0 0 0 0 1 0 1 1 2 0 0 0 0 0 2 1 2 2 0 0 2 1 0 2 1 1 1 0 0 0 1 0 1 0 1 0 1 0 1 0 0 2 2 0 0 1 0 0 2 0 2 0 1 1 2 1 0 0 1 2 0 0 2 2 0 1 0 1 0 0 1 1 0 0 1 1 2 1 1 0 0 0 0 1 1 0 1 1 2 0 0 1 0 2 1 1 1 0 2 0 0 2 2 2 0 0 1 2 0 2 2 2 0 0 1 1 1 0 0 0 0 0 0 0 0 0 1 1 0 1 0 0 1 0 0 0 0 0 0 0 0 0 2 0 1 0 1 1 2 0 2 2 2 1 0 1 1 1 0 1 1 2 1 0 1 0 0 0 0 0 1 1 1 1 1 0 2 2 2 2 1 1 0 1 1 1 0 0 0 0 1 1 0 1 1 0 0 1 0 1 0 2 0 0 0 1 1 1 1 1 1 0 1 2 2 0 0 0 1 2 1 1 2 0 2 2 0 0 1 2 1 1 1 0 0 0 0 0 1 1 0 0 2 2 1 0 0 0 0 0 0 1 0 1 0 2 1 0 1 1 1 0 0 1 2 2 2 0 2 2 2 2 0 2 1 0 2 0 1 2 2 2 0 2 0 0 0 1 0 2 0 0 0 0 0 0 0 0 1 0 0 2 1 2 0 0 0 0 2 2 2 0 0 1 0 0 1 2 1 0 0 0 0 0 2 0 1 1 0 1 1 0 0 1 1 2 2 1 1 0 1 1 0 0 1 1 0 1 1 0 0 0 0 1 1 1 0 1 1 0 2 1 1 2 1 0 0 1 0 0 0 2 1 0 1 1 0 0 0 2 1 2 2 2 0 0 0 0 0 0 0 0 0 0 0 0 0 2 0 1 1 1 2 0 1 0 1 1 0 0 1 1 2 0 1 1 1 1 2 0 2 2 2 0 2 1 2 2 0 0 0 1 1 1 0 1 1 0 1 1 2 1 1 1 2 1 1 1 0 1 0 1 1 1 0 0 0 0 1 1 2 1 0 1 2 1 0 0 0 1 1 1 1 0 1 2 0 0 2 0 1 0 0 0 1 1 1 1 2 2 0 0 0 1 1 1 0 0 2 2 1 1 1 1 2 0 1 0 2 0 0 1 0 0 0 0 1 1 0 0 1 1 0 1 0 1 2 1 1 2 1 1 2 0 2 2 0 0 0 1 2 1 1 0 1 0 1 2 0 1 0 0 1 1 1 1 1 1 1 2 0 0 0 0 1 0 1 1 0 0 2 0 1 1 0 0 0 0 0 0 1 1 0 1 0 0 1 1 1 2 0 0 2 0 0 0 2 0 0 0 0 2 0 0 1 0 0 1 1 0 0 0 0 1 1 0 0 1 2 0 0 0 0 0 0 0 1 0 0 1 1 1 0 0 0 2 2 0 1 0 1 1 1 2 0 2 0 0 0 1 0 1 1 1 2 1 1 1 1 0 1 0 0 2 0 2 0 2 0 2 2 1 1 0 1 1 0 1 0 0 2 1 0 0 1 0 1 0 0 1 1 1 1 1 1 1 1 0 0 0 0 0 1 0 1 0 0 0 0 0 0 1 2 0 1 1 1 1 0 1 2 0 2 2 0 0 2 1 1 0 0 0 1 1 0 0 0 0 0 0 0 0 0 1 0 0 0 0 0 1 0 0 0 0 1 0 1 1 1 1 1 1 0 2 1 1 1 1 1 0 0 0 1 0 2 0 2 0 2 2 2 2 0 0 0 0 0 1 0 0 0 0 1 1 0 0 2 1 1 2 2 0 0 2 1 1 1 1 1 0 2 0 0 0 0 1 1 1 1 0 0 0 1 0 1 1 1 1 1 0 0 0 0 0 0 0 0 2 2 0 0 1 0 2 1 0 0 0 2 2 0 2 1 1 0 0 2 0 0 1 1 0 0 0 0 2 0 0 1 2 0 0 0 0 2 0 2 0 0 0 2 2 2 2 2 0 1 1 1 0 2 2 0 1 2 0 0 0 0 0 0 1 1 2 1 1 0 0 1 1 1 1 1 2 1 0 1 0 2 0 1 0 0 0 1 0 1 0 0 1 1 0 0 0 1 0 0 1 0 2 0 0 0 0 2 0 1 0 1 0 1 1 1 1 1 2 2 0 0 0 0 1 0 1 2 0 0 0 2 2 2 0 0 0 0 0 0 1 1 0 1 0 0 0 1 1 0 0 1
144 1 0 2 0 1 1 0 0 2 0 0 1 2 1 1 1 1 1 0 1 1 0 0 0 0 0 1 2 1 1 1 0 1 2 0 1 1 0 1 2 1 1 1 1 1 1 0 0 1 0 0 0 0 2 2 0 0 0 0 1 1 1 0 0 0 0 0 0 0 0 1 2 1 1 2 2 0 1 0 0 0 2 0 2 0 1 0 0 2 0 0 2 1 0 0 0 0 0 1 2 2 1 0 0 1 1 0 1 1 0 2 0 0 0 0 0 0 0 2 2 0 2 1 1 0 0 1 2 0 0 1 0 0 0 0 0 0 0 0 1 0 0 0 0 2 1 0 1 1 0 0 0 0 1 0 0 0 0 0 1 0 0 2 1 1 1 1 0 1 1 0 0 2 2 1 1 0 0 2 2 0 0 0 1 1 0 1 0 1 1 2 2 0 1 1 2 1 0 0 0 0 1 1 1 0 1 2 1 0 0 0 1 0 1 0 0 1 2 0 2 1 2 0 0 0 0 2 0 0 0 0 0 0 0 0 0 2 2 0 0 0 2 1 1 1 0 0 0 0 0 0 0 0 0 1 1 0 0 0 0 0 0 0 1 0 0 0 1 0 0 1 0 2 0 0 0 2 2 2 0 2 2 2 2 0 2 0 0 2 0 1 1 2 2 0 1 1 1 1 0 0 2 0 1 0 0 0 0 0 0 1 0 0 2 0 0 0 1 0 1 2 0 0 1 0 1 0 1 0 1 2 0 0 0 0 0 0 2 1 0 0 1 1 0 0 1 0 1 1 0 0 0 2 2 0 2 1 0 1 1 0 1 1 1 0 0 2 2 0 0 2 1 2 1 0 2 1 1 0 0 1 0 1 2 2 0 0 0 0 0 0 1 0 1 1 2 1 0 0 0 0 0 1 1 0 0 1 1 1 0 1 1 1 1 2 0 0 0 0 0 0 0 1 0 1 0 0 1 1 0 0 0 0 2 0 0 2 1 2 2 0 0 0 2 1 1 0 1 1 0 0 0 2 0 0 0 2 1 1 1 0 1 1 1 1 0 1 0 0 0 0 2 1 2 1 1 2 2 2 0 0 1 1 0 0 0 0 1 0 1 1 0 0 0 0 0 2 0 0 0 1 1 1 0 1 1 2 1 1 0 1 1 0 0 2 1 2 0 2 1 2 1 1 0 1 1 0 0 1 2 0 0 0 1 0 2 0 1 1 1 1 0 0 2 0 0 0 1 1 0 1 0 1 1 2 1 0 0 1 0 0 0 0 0 1 1 0 0 0 1 1 0 0 0 0 1 1 0 2 0 0 0 2 0 0 0 2 2 2 0 0 1 1 0 0 1 1 0 1 1 1 1 2 2 1 0 0 0 1 1 0 0 1 0 1 1 2 1 1 1 2 0 0 0 1 1 1 0 0 0 2 0 0 0 1 0 0 0 0 1 1 0 0 2 2 2 0 1 1 0 1 0 1 0 2 2 0 1 0 0 0 1 0 1 1 1 2 0 1 0 0 1 1 0 0 1 0 2 0 1 0 2 1 0 2 0 2 1 0 0 0 0 2 1 0 0 2 1 1 0 2 0 0 2 1 1 1 1 0 0 0 0 0 0 1 0 2 0 0 0 0 1 0 0 1 0 0 1 1 1 1 0 2 0 0 0 0 0 1 0 0 0 1 1 0 1 1 0 0 0 0 0 0 0 0 0 0 1 0 0 1 2 1 1 1 1 1 0 1 0 0 0 0 0 0 1 1 1 0 0 1 1 1 1 0 0 2 1 2 0 1 2 2 2 0 0 0 0 0 1 0 0 0 0 2 1 0 0 2 0 0 2 2 1 0 2 2 1 2 1 1 0 2 0 0 0 0 0 0 0 2 1 1 1 0 0 1 1 0 1 1 1 1 1 1 2 0 0 0 2 2 0 2 0 0 0 0 0 0 0 1 0 0 1 1 1 0 1 1 1 0 0 2 2 1 0 0 1 1 2 2 1 0 0 0 0 2 0 1 1 0 1 1 0 0 0 2 0 0 0 2 0 1 2 1 1 1 0 1 0 2 0 0 1 1 2 1 1 1 0 0 1 1 1 0 1 0 1 1 2 0 0 1 2 0 1 1 0 0 0 0 1 0 0 1 1 0 0 0 1 0 2 0 0 0 0 2 0 1 0 0 0 0 0 2 2 0 1 0 2 0 0 1 0 2 0 1 1 0 0 1 0 1 0 0 0 0 0 0 0 0 0 1 1 1 1 0 2 0 0 0
145 1 0 2 0 2 2 1 0 0 0 0 0 1 0 1 1 2 0 0 2 2 0 0 0 1 1 2 0 1 1 1 0 0 1 1 2 0 0 1 0 0 1 1 0 0 0 0 0 1 0 0 0 1 1 2 0 1 1 1 2 1 0 0 0 1 0 1 0 0 1 1 2 0 2 2 1 0 0 0 0 0 1 0 1 0 0 0 0 2 0 0 0 0 0 0 1 1 0 1 0 2 0 0 2 2 2 1 1 1 0 1 0 2 2 0 0 0 1 1 1 0 1 2 1 0 0 0 1 0 1 0 1 0 0 0 0 0 0 1 2 0 0 0 0 0 0 0 1 1 0 0 0 0 0 0 0 1 0 1 2 1 0 1 2 2 1 0 1 1 0 1 0 2 1 0 0 0 0 1 1 1 1 0 0 0 0 1 0 0 0 2 2 1 1 0 0 2 0 0 0 0 0 2 2 0 2 0 0 0 1 0 2 0 2 0 0 1 1 1 1 1 2 0 0 1 1 2 1 0 0 1 1 1 0 0 1 2 2 0 0 0 2 0 0 0 0 0 1 1 1 0 0 0 0 2 1 1 0 0 0 0 0 1 1 0 1 0 1 0 0 0 0 1 0 0 1 0 1 0 0 1 1 1 1 1 1 0 0 2 0 0 0 2 2 0 0 1 0 0 0 0 2 0 0 1 0 0 0 1 0 1 0 1 2 0 1 0 1 0 1 2 1 1 0 0 0 0 1 0 1 2 0 0 0 0 0 1 1 0 1 1 1 2 1 0 0 1 1 2 1 1 0 1 1 0 0 2 0 1 1 0 1 1 1 0 0 2 2 0 1 1 1 1 1 0 1 1 0 0 0 0 0 0 2 1 0 0 0 0 0 0 1 0 1 0 1 0 0 0 0 0 0 2 2 1 0 0 0 0 0 2 0 0 0 1 1 1 0 1 0 0 0 1 1 1 1 0 0 1 1 1 0 2 0 0 0 0 0 1 2 0 0 0 2 1 0 0 2 1 0 1 0 2 0 0 0 2 1 0 1 0 0 0 0 0 0 1 0 0 0 0 2 0 2 1 2 2 2 0 1 0 1 1 1 1 0 1 2 1 0 1 2 2 0 0 0 1 1 1 1 2 1 1 0 1 1 0 1 1 0 1 1 1 2 0 0 2 0 1 0 2 1 0 0 0 0 1 0 2 0 1 0 0 0 0 2 1 0 1 0 0 1 1 2 2 0 2 2 0 0 0 1 2 0 1 0 1 0 1 1 0 0 1 1 1 1 0 0 0 0 0 0 0 0 0 2 0 0 0 0 0 1 1 0 0 0 1 0 1 1 1 1 0 1 1 1 0 0 0 0 0 1 2 2 1 0 0 0 1 0 0 0 1 0 0 1 1 0 0 1 1 1 1 0 0 1 1 0 0 0 0 0 0 0 0 0 1 1 0 1 0 0 1 1 1 1 0 2 1 1 1 0 0 0 2 0 1 0 0 0 0 2 1 1 1 1 2 1 1 1 0 1 0 0 0 2 0 2 0 0 0 2 2 0 1 1 1 1 2 1 0 1 2 0 0 0 2 1 2 0 1 0 0 2 2 0 1 1 1 0 0 0 1 1 1 0 0 1 1 0 0 0 0 1 2 0 0 0 0 0 1 1 2 0 1 1 0 0 0 0 0 0 0 0 0 0 0 0 0 0 0 0 0 0 1 1 0 2 0 0 1 2 0 0 2 2 2 0 2 0 0 2 0 0 0 0 0 0 1 0 1 1 1 0 2 0 2 2 2 0 0 1 1 1 0 0 0 0 1 0 0 0 0 1 1 0 0 0 2 1 1 2 2 2 0 2 1 1 1 1 1 0 1 0 0 0 0 0 0 0 2 1 0 0 0 0 1 2 1 1 1 0 0 0 0 1 0 0 0 2 1 0 1 1 0 1 0 1 0 0 2 0 0 0 2 0 0 2 0 0 0 1 1 1 1 0 2 2 2 2 2 2 0 0 0 0 1 0 1 1 0 2 1 1 1 1 2 0 1 0 0 1 1 2 0 1 1 0 2 0 2 0 0 1 1 1 1 1 1 0 0 1 1 0 1 1 1 0 0 1 0 0 1 1 0 0 2 0 0 0 0 2 2 2 1 1 0 0 0 0 0 2 1 0 0 1 2 1 1 1 2 2 0 1 1 1 0 0 1 2 0 0 0 0 1 1 0 2 0 0 0 2 2 0 0 0 0 0 0 0 0 0 2 1 0 1 0 0 1 0 1
146 0 0 2 0 0 0 1 1 0 0 0 2 2 1 1 1 1 1 1 0 1 0 2 0 0 0 2 0 2 1 0 1 0 2 1 2 2 0 0 1 0 1 1 0 2 0 0 0 0 0 2 0 0 1 2 0 0 2 2 0 2 0 1 1 1 1 1 0 0 1 1 2 0 1 2 2 0 0 1 0 0 0 2 2 0 0 0 0 2 0 0 1 0 0 0 1 1 1 0 1 2 0 0 1 1 2 0 0 2 0 2 1 1 1 1 1 0 1 0 0 0 2 1 1 1 0 1 1 0 0 0 0 0 2 2 0 0 0 0 1 0 0 0 0 2 1 0 0 0 0 0 1 0 0 0 1 2 0 0 1 1 1 1 1 2 1 2 0 0 0 0 0 2 0 0 0 1 0 0 0 1 0 1 1 1 1 2 1 1 1 2 1 0 1 0 1 2 0 1 1 1 0 0 0 0 1 1 1 0 1 0 0 0 1 0 0 0 0 1 1 1 2 0 0 1 1 1 1 1 1 1 0 0 2 0 0 2 2 0 0 1 1 1 2 2 1 0 0 0 0 0 0 0 1 1 0 0 0 0 0 0 0 0 1 0 1 0 1 0 0 1 1 2 1 1 0 1 2 2 1 1 2 2 2 0 2 1 0 2 0 1 0 2 2 0 0 1 0 0 0 0 2 0 1 0 0 0 1 0 0 0 0 0 2 0 2 2 1 1 1 1 1 1 1 0 1 0 0 1 1 1 0 0 0 0 0 0 2 1 1 1 2 2 0 0 1 0 0 1 1 1 1 2 1 1 2 1 0 0 0 0 0 0 0 0 0 2 2 0 0 1 2 1 0 2 2 1 1 1 1 0 0 0 2 2 0 0 0 0 0 0 2 0 1 1 1 1 0 0 0 0 0 1 1 0 0 0 0 0 0 1 0 0 0 0 2 1 0 0 1 1 0 0 0 2 0 1 2 0 1 0 0 2 1 0 0 0 0 0 0 0 0 1 0 1 0 0 1 1 0 1 0 1 1 0 1 2 2 1 1 0 0 0 0 0 1 0 0 0 0 0 1 2 2 2 0 2 2 0 2 0 0 0 0 2 0 0 2 0 0 1 1 2 1 0 1 2 2 0 0 1 1 1 0 1 2 0 0 1 0 2 1 1 1 1 0 2 0 1 1 2 1 1 1 0 0 0 0 2 2 0 0 0 0 0 2 1 0 0 1 2 1 1 1 2 0 0 0 0 0 0 0 2 0 0 0 0 2 0 0 2 1 0 0 0 2 1 1 1 1 1 0 0 0 0 2 1 0 1 1 0 1 1 1 1 1 0 0 0 1 1 1 0 0 0 1 0 0 0 0 2 1 1 1 1 1 0 0 2 0 0 0 0 1 0 0 0 0 0 1 1 1 1 0 0 1 2 0 0 0 1 2 0 0 0 0 1 1 0 2 1 0 0 1 1 1 1 0 0 1 0 0 1 0 1 1 1 2 0 0 0 0 1 1 1 2 2 0 0 0 0 0 1 1 0 2 0 0 0 0 1 2 2 0 1 1 1 2 1 1 1 0 2 0 0 0 2 2 2 0 2 0 0 2 1 0 2 2 0 1 1 0 1 0 1 0 2 2 2 0 0 0 1 1 1 1 0 1 1 2 2 1 1 0 1 1 0 0 1 0 0 0 0 0 1 1 1 0 1 0 1 0 0 0 0 1 0 2 0 0 0 2 0 0 1 0 2 0 2 0 0 2 0 0 0 0 2 2 0 0 1 1 1 1 1 0 1 2 1 0 0 1 2 1 1 0 1 1 0 0 0 0 0 1 1 0 0 0 2 0 0 1 0 0 0 1 2 1 1 1 2 0 2 0 0 0 0 1 1 0 0 2 0 0 0 0 0 0 1 0 0 0 1 1 1 2 0 0 0 1 1 0 1 1 0 1 0 0 0 0 1 1 0 1 1 0 0 2 0 0 0 1 1 2 0 0 1 1 1 2 2 1 0 0 0 1 2 0 1 1 0 0 2 2 2 2 2 0 1 0 1 0 2 2 2 0 1 0 0 0 0 0 0 1 1 0 1 2 2 0 0 0 1 0 2 0 1 0 0 2 0 1 2 1 0 1 0 1 0 0 0 2 1 0 1 1 0 0 0 2 0 2 0 0 0 2 2 0 1 0 0 1 0 1 1 2 0 1 0 0 0 0 0 1 2 0 1 1 0 0 1 0 0 1 1 1 0 1 0 1 0 0 2 0 0 0 0 0 0 0 1
147 1 0 2 0 1 1 1 0 1 0 0 0 0 0 0 0 1 1 2 0 1 0 0 0 0 0 1 1 1 1 0 1 2 1 0 2 2 0 0 2 0 0 0 0 0 1 0 2 2 0 2 0 0 1 2 0 0 2 0 1 1 0 2 1 0 1 0 0 0 0 1 2 0 1 2 2 0 1 1 1 0 0 0 0 0 1 0 0 2 0 0 0 0 1 0 1 0 0 0 1 2 2 0 0 0 2 0 0 2 0 2 0 0 0 0 0 0 1 1 1 0 2 1 0 2 0 1 1 1 1 1 0 0 0 0 0 0 0 2 2 0 1 0 0 1 0 0 1 1 1 0 1 0 0 0 0 1 0 0 0 1 0 0 1 2 1 1 1 0 0 0 1 1 0 1 0 0 0 0 0 0 1 0 1 0 0 1 0 2 1 2 2 0 1 1 2 2 1 0 0 2 1 2 2 0 2 1 0 0 1 0 1 0 0 0 1 0 1 1 1 1 2 0 0 0 0 2 1 1 1 0 0 0 0 0 0 0 0 0 0 0 2 1 2 2 1 2 2 0 0 1 0 0 0 1 0 0 0 0 0 0 0 1 0 0 1 0 1 0 1 1 1 1 1 1 0 2 1 1 0 2 2 2 2 0 2 2 0 2 0 0 1 2 1 1 1 0 0 0 1 1 2 0 1 1 0 0 0 1 0 2 0 2 0 0 1 1 0 2 0 1 2 1 0 0 1 1 0 2 1 2 0 0 0 0 0 1 1 0 0 0 0 2 0 0 0 0 2 0 0 0 1 1 0 0 2 0 0 1 1 0 1 1 2 0 0 2 2 1 1 1 1 1 1 1 2 1 0 0 1 2 1 1 2 1 0 0 0 0 0 0 0 0 2 1 1 0 1 1 1 1 0 1 1 0 0 0 0 0 1 0 0 1 1 0 2 0 0 0 0 1 0 0 0 1 0 0 1 0 1 0 1 1 0 0 1 1 0 0 0 0 0 2 1 2 1 0 1 2 0 1 1 2 2 1 2 2 2 0 2 0 0 0 0 1 0 2 0 1 2 2 2 1 1 0 1 2 2 0 1 0 2 2 0 0 0 0 2 0 0 2 1 2 0 0 1 1 1 0 0 2 2 0 0 1 2 2 2 0 0 2 1 1 1 1 1 2 0 1 1 2 1 1 0 1 1 0 1 2 1 0 0 0 0 0 2 0 0 1 0 2 2 0 1 1 0 0 0 0 0 0 0 2 0 0 0 0 1 1 1 1 1 1 1 0 2 1 1 1 0 0 2 0 0 2 2 1 0 1 0 0 0 1 0 0 0 2 1 2 0 1 1 2 0 0 0 0 0 0 0 2 0 1 1 0 1 0 0 2 0 0 0 0 2 0 0 1 0 0 0 0 0 0 0 0 1 1 0 0 0 1 0 0 0 1 1 0 0 1 0 0 1 2 1 1 0 0 0 0 2 1 0 1 0 2 0 1 2 1 1 0 0 1 1 0 2 1 0 1 1 1 0 0 1 1 1 0 2 0 1 0 1 1 0 1 1 0 2 1 1 0 1 1 2 0 0 2 2 2 1 2 0 0 2 2 1 1 1 0 0 0 0 1 0 0 0 1 0 1 0 0 0 0 1 2 1 0 0 0 1 1 0 2 0 1 0 0 1 2 0 0 0 0 0 0 1 0 0 1 0 1 0 0 0 1 0 0 1 0 0 1 2 0 1 0 0 1 0 2 0 1 2 0 0 0 2 1 1 1 0 1 0 0 0 1 0 2 2 2 0 0 0 1 1 1 0 2 0 2 0 0 1 1 1 0 1 0 0 2 1 1 1 2 1 0 2 1 2 2 1 2 0 2 0 0 0 0 2 0 0 1 1 0 0 1 1 2 2 0 2 0 0 0 0 0 1 0 0 1 1 1 0 2 0 0 1 0 0 0 0 1 0 0 0 1 0 0 2 0 0 0 0 2 0 0 0 0 1 0 0 0 2 0 0 0 0 2 1 0 0 0 0 2 2 2 2 2 0 0 0 1 0 1 1 1 1 2 0 1 0 2 0 0 0 0 1 1 2 1 0 1 0 0 1 0 1 2 0 0 0 2 0 2 0 0 0 1 0 0 0 0 1 1 1 1 1 0 0 0 1 0 2 1 1 0 1 1 0 1 1 1 1 0 2 1 1 0 1 0 0 0 0 1 0 1 1 0 2 1 0 1 0 1 0 0 0 1 0 1 0 0 0 1 1 0 0 0 2 1 1 0
148 0 1 0 0 0 0 1 0 1 0 1 1 1 0 1 0 2 2 0 1 1 1 0 0 0 0 2 0 2 2 1 0 0 2 0 2 1 2 0 1 1 0 2 0 1 0 0 0 0 0 0 0 1 1 1 0 2 2 1 1 2 1 1 1 0 1 1 1 0 0 1 2 2 2 2 2 0 0 1 0 0 0 1 1 0 0 0 0 2 0 0 2 2 0 0 0 0 0 0 2 2 1 0 0 0 2 1 1 1 0 2 1 2 2 1 1 0 0 2 2 0 2 1 1 1 0 0 2 0 0 0 0 0 0 0 0 0 1 1 1 0 0 0 0 1 0 0 0 0 0 0 1 1 1 0 0 1 0 0 0 1 0 1 1 2 1 0 0 2 1 1 2 0 2 2 0 1 0 0 0 0 1 1 2 1 1 1 0 2 1 2 1 0 1 0 1 2 0 0 0 0 1 2 2 0 2 1 1 0 1 0 1 0 2 0 0 0 0 0 2 1 2 0 0 1 1 2 2 1 1 1 0 0 0 0 0 2 2 0 0 1 1 1 1 1 0 2 2 0 0 0 1 0 0 1 1 0 2 0 0 2 0 0 0 0 0 0 2 1 0 2 0 0 1 1 0 1 2 1 1 1 2 1 1 0 1 2 0 2 0 0 0 2 1 0 0 1 1 0 0 0 2 0 1 1 0 0 0 0 0 1 0 1 0 0 1 1 0 0 1 2 2 1 1 0 1 0 0 0 2 1 0 0 0 1 1 0 1 1 0 0 2 1 0 0 0 0 2 2 0 0 1 1 0 1 1 1 0 0 0 0 0 0 0 2 0 0 0 0 0 2 1 2 1 0 2 1 0 0 1 1 0 0 2 1 0 1 1 1 1 1 2 0 2 2 2 0 0 0 0 0 0 2 1 0 1 0 0 0 0 2 0 0 0 1 1 0 0 0 0 1 1 1 1 2 0 0 0 0 1 0 1 0 0 0 0 2 0 1 2 0 1 1 1 2 1 1 2 1 0 1 1 2 1 1 1 2 1 0 1 0 1 0 1 1 1 1 0 2 1 1 2 1 2 1 2 1 2 1 1 0 1 1 1 1 0 1 1 0 1 1 0 1 0 0 0 1 1 1 1 2 2 0 0 1 2 1 1 1 0 2 0 0 0 0 0 2 0 1 0 2 2 2 0 0 0 2 0 2 0 2 0 0 1 0 2 0 1 2 2 2 0 0 2 2 0 1 1 0 0 0 1 2 0 0 0 2 1 1 1 1 1 0 0 0 0 1 1 0 0 0 0 0 0 0 1 1 0 2 0 0 0 1 0 0 0 1 1 1 1 0 2 0 1 1 1 0 0 0 0 2 1 1 1 1 2 0 0 1 0 0 0 1 0 1 1 1 0 0 0 1 0 0 0 0 2 1 0 0 0 1 0 0 0 0 0 1 1 0 2 0 0 0 1 1 1 0 1 0 1 1 1 2 2 2 1 0 2 0 0 0 0 1 1 0 0 2 0 0 0 0 0 0 0 0 2 1 1 1 2 1 2 1 1 2 0 2 0 1 1 0 0 1 1 0 0 2 2 2 0 2 0 0 1 2 0 1 2 0 1 1 0 0 0 0 0 1 0 0 0 0 0 0 2 1 0 1 1 1 2 2 0 2 0 0 1 0 0 1 0 0 0 1 1 0 1 2 0 1 0 1 0 0 0 2 1 0 1 0 0 1 1 0 1 1 1 1 0 0 1 0 2 0 0 1 0 1 1 0 0 0 0 0 0 1 0 2 2 2 0 0 2 2 1 0 0 1 0 1 0 0 0 0 1 0 1 0 0 2 0 0 1 1 1 1 1 2 1 1 1 1 0 2 0 0 0 0 1 0 0 1 2 1 0 0 0 0 0 0 0 1 0 0 0 0 0 0 0 0 2 1 0 2 0 0 0 0 0 0 0 2 0 0 0 0 0 0 2 0 0 0 0 2 1 1 0 1 1 2 2 2 2 0 0 0 0 1 0 2 1 0 1 2 2 2 2 2 0 0 0 0 0 2 2 0 1 1 1 1 1 1 1 0 1 1 1 0 1 0 0 1 0 1 0 1 0 0 0 0 0 2 0 1 0 0 1 1 0 0 0 0 2 0 0 1 1 0 1 0 0 1 1 0 0 0 1 1 0 0 0 0 1 0 1 1 1 0 1 1 0 1 0 1 0 0 0 2 0 0 0 2 0 2 0 1 1 1 1 0 1 1 0 1 1 0 0 0 0 1 0 1
149 0 2 1 0 0 0 2 0 0 0 1 0 2 0 2 0 0 1 0 2 2 0 1 1 1 1 2 0 2 1 1 0 0 2 0 2 1 0 1 1 0 1 0 0 1 1 0 0 1 1 2 0 0 2 1 0 0 1 1 0 1 0 1 0 1 0 1 0 0 0 0 2 0 1 2 2 0 2 0 2 0 1 1 2 0 0 0 0 1 0 0 1 0 1 0 0 1 0 1 0 2 1 0 2 2 2 0 0 2 0 1 0 0 2 2 2 0 0 2 2 0 2 0 0 0 0 1 2 0 0 0 0 0 0 0 0 0 0 2 1 0 0 0 0 0 1 0 0 1 0 0 1 1 1 1 0 0 0 0 1 0 0 0 0 1 1 1 0 1 0 0 1 1 1 0 0 0 0 0 0 1 0 0 0 0 0 2 0 0 0 2 1 2 2 0 0 2 2 0 0 2 0 1 1 0 1 0 0 0 0 0 2 0 1 0 1 0 2 0 2 2 2 0 0 2 1 0 0 0 1 0 0 0 0 0 0 2 2 1 0 1 2 2 2 2 0 1 1 0 0 0 0 0 0 1 0 2 0 2 2 2 0 0 0 0 1 0 1 0 0 1 0 1 0 0 1 2 1 1 0 2 0 1 1 1 1 1 0 1 1 0 1 1 1 0 1 0 0 0 0 0 2 0 2 0 0 0 1 0 0 2 0 1 2 0 1 0 0 0 1 1 1 0 1 0 1 0 1 0 1 1 0 0 0 0 0 2 0 1 2 1 2 2 0 0 0 1 1 1 1 0 1 2 0 2 2 1 0 2 2 0 1 1 1 1 1 2 2 0 1 1 0 2 0 0 1 0 1 0 0 1 1 1 1 1 0 0 0 1 0 0 0 1 1 0 0 1 1 2 2 2 0 2 2 1 0 1 0 0 0 2 1 1 1 1 1 1 0 0 0 1 0 1 0 0 0 0 1 0 1 0 0 2 0 0 0 1 0 1 0 0 0 0 1 1 0 0 2 0 0 1 1 1 2 0 2 2 2 2 1 0 1 1 0 1 0 1 0 1 1 1 2 1 2 1 2 1 2 0 1 0 0 0 0 1 0 0 2 0 1 1 1 2 1 0 1 2 2 0 0 2 1 1 0 1 1 1 0 1 0 1 2 0 0 2 0 2 0 2 2 2 0 0 0 1 0 1 1 2 0 1 0 0 2 0 2 0 1 1 1 1 1 1 1 1 1 1 1 0 0 0 0 2 2 0 0 0 0 0 0 0 0 0 0 1 0 1 1 0 0 0 0 0 0 0 1 1 0 1 1 0 1 1 1 1 1 2 0 2 1 1 0 1 1 1 1 0 0 0 0 1 2 0 1 1 1 0 0 2 0 0 0 1 1 1 0 1 0 0 0 1 1 0 0 0 2 2 0 0 0 0 1 0 0 1 1 0 1 0 1 2 0 0 1 1 1 1 2 2 1 1 1 1 1 2 2 1 2 0 0 0 2 2 2 2 1 2 1 0 0 0 0 0 0 0 2 0 2 0 1 0 2 1 0 2 1 0 2 2 1 0 0 1 0 0 0 2 0 1 1 1 1 0 1 2 1 1 2 1 1 1 0 1 0 0 0 1 0 0 0 2 0 1 1 1 0 0 0 0 0 1 0 2 0 0 0 0 0 2 1 1 0 2 2 0 2 0 0 0 0 0 0 0 0 1 0 0 1 1 1 1 2 0 0 1 1 1 0 2 0 0 2 2 2 0 1 0 0 2 0 2 0 0 0 2 0 1 1 2 1 1 1 2 1 1 0 1 0 0 1 0 0 0 0 2 1 1 0 1 0 0 0 0 0 0 1 2 1 2 2 2 0 2 0 0 0 0 0 0 0 2 0 0 0 0 0 0 0 0 1 0 1 1 0 0 1 0 1 0 1 1 0 1 1 0 1 0 0 0 1 1 0 0 0 0 2 0 2 0 0 0 1 1 1 0 0 1 1 1 2 2 2 0 0 0 0 1 0 2 0 0 0 2 1 1 1 2 0 0 0 0 0 2 2 0 1 1 0 0 0 0 0 0 2 0 2 0 1 0 0 1 0 1 0 0 0 1 0 0 0 2 0 2 0 0 0 1 0 0 0 0 2 2 2 0 1 2 0 0 2 0 0 2 2 0 2 2 1 1 1 1 1 0 0 2 2 0 1 1 1 0 0 0 0 0 2 2 0 1 0 2 0 0 0 0 0 1 1 0 0 0 1 2 1 0 0 0 1 0 0 2
150 1 2 1 0 1 1 0 0 1 0 1 0 1 0 0 0 0 0 0 1 1 0 0 0 0 0 0 1 1 0 0 1 2 1 0 2 1 0 2 0 0 0 0 0 1 0 0 0 1 1 1 1 1 0 2 0 0 2 1 1 1 0 2 0 1 0 0 1 0 0 0 2 1 1 2 2 0 2 0 0 0 0 0 0 0 0 1 1 2 0 2 1 0 0 0 0 0 1 0 1 2 2 0 0 0 2 0 0 2 0 1 2 2 2 2 2 0 0 0 2 0 2 2 2 0 0 2 2 0 0 0 0 0 0 0 0 0 0 0 0 0 0 0 0 1 0 0 0 2 1 0 1 1 1 1 0 0 0 1 1 1 0 1 2 2 2 0 1 1 1 0 0 2 0 0 0 0 0 0 0 1 1 1 2 1 2 2 0 0 0 2 2 1 2 0 0 2 0 0 0 1 0 2 2 0 2 1 2 0 0 0 1 0 2 0 0 2 2 2 0 0 2 0 0 1 1 2 1 1 0 0 0 0 2 0 0 2 1 0 0 0 2 2 2 2 0 0 0 0 0 1 0 0 0 1 0 0 0 0 0 0 0 0 1 0 0 0 2 0 1 0 1 2 0 0 1 0 2 0 0 1 2 1 1 1 1 1 0 2 0 1 1 2 1 0 1 0 0 0 1 0 2 0 0 0 1 0 0 0 0 0 0 0 0 0 2 0 0 0 0 2 0 0 0 0 1 0 2 0 2 0 0 0 0 0 0 2 0 1 2 1 2 1 0 0 0 1 1 1 1 1 0 2 2 0 1 1 0 2 2 0 2 1 2 0 0 1 1 0 1 1 2 1 1 0 1 1 1 0 1 1 2 1 1 2 0 0 0 0 0 0 0 0 2 0 0 1 0 2 1 2 0 2 1 1 1 0 0 0 0 1 0 0 0 1 1 0 0 0 0 2 0 1 1 2 1 0 2 1 2 1 0 2 0 0 0 0 0 0 2 0 0 2 0 2 0 0 1 1 1 1 1 1 1 0 1 2 1 1 0 0 0 0 0 1 1 0 0 0 0 1 2 1 0 0 0 1 2 0 2 0 1 1 1 2 0 0 1 0 1 1 1 1 0 0 0 2 1 0 0 1 0 2 0 2 2 0 0 1 0 1 1 0 1 1 0 2 0 1 0 2 0 1 1 0 0 1 1 2 0 1 0 0 0 0 0 0 1 2 0 1 1 0 2 1 0 2 2 0 2 2 0 2 0 0 0 0 1 0 0 0 0 0 0 2 0 1 1 0 0 0 0 0 0 0 0 0 0 1 0 0 0 1 0 0 0 1 1 1 1 0 1 0 0 0 2 0 0 1 2 0 1 2 1 0 2 0 0 1 0 0 0 0 1 0 0 2 1 1 1 2 0 0 0 1 1 2 0 0 1 1 0 0 0 0 0 1 0 2 0 0 0 1 2 2 2 0 1 1 0 1 0 2 0 2 1 1 2 0 0 0 2 1 1 1 1 2 1 1 0 1 2 0 0 0 1 1 1 1 2 0 2 2 1 1 1 1 2 1 1 1 2 2 2 0 0 1 0 1 0 0 1 1 1 2 1 2 2 1 0 0 1 0 0 1 1 1 1 1 0 1 1 0 1 2 0 0 2 2 2 2 0 2 0 1 0 0 0 1 1 1 0 0 0 1 1 0 0 0 0 0 0 0 0 0 0 0 2 0 0 1 2 1 0 0 0 1 0 2 0 0 1 1 1 1 1 2 2 0 1 0 0 0 0 2 0 2 0 2 0 2 1 1 0 0 0 1 0 1 0 0 0 0 0 0 1 0 0 2 0 0 1 1 1 1 1 1 1 1 1 2 0 1 0 0 0 0 1 0 1 2 0 0 0 0 0 0 1 0 1 0 1 1 0 0 1 0 0 0 1 1 0 2 1 0 1 0 0 0 0 1 0 0 0 1 0 0 2 1 0 0 1 1 1 0 0 1 1 1 2 2 1 0 0 0 1 1 0 1 1 0 0 2 1 1 1 0 0 2 2 0 0 1 2 1 0 1 0 0 0 0 1 0 1 2 2 0 2 0 0 2 0 0 0 2 2 0 1 1 0 2 1 2 1 0 0 1 1 1 1 1 2 2 1 0 0 1 1 0 0 0 1 1 1 0 1 2 1 1 1 2 1 1 2 0 0 0 1 0 0 0 0 0 0 0 1 1 2 2 0 2 1 2 1 2 2 1 0 1 0 0 0 1 0 0 0 0 0 1 0 2
151 1 2 1 0 0 0 1 1 0 0 0 0 0 0 0 0 1 1 1 1 2 0 0 0 0 0 2 1 1 1 0 1 0 1 0 2 1 0 2 0 0 0 1 1 1 0 0 0 2 1 1 0 0 2 0 0 1 1 1 1 2 0 0 2 0 2 0 2 1 0 0 1 0 2 1 2 0 1 0 0 0 0 2 2 0 1 0 0 2 0 0 0 0 0 0 0 0 0 1 2 2 2 0 0 0 2 1 1 1 0 2 0 1 1 0 0 0 0 1 2 0 1 2 0 1 0 1 1 0 1 0 0 0 0 0 0 0 0 1 0 0 0 0 0 2 1 0 1 1 1 0 0 0 0 1 0 1 0 1 1 0 0 1 1 2 0 0 2 0 0 2 0 2 1 1 0 0 0 0 0 0 1 0 2 1 1 1 0 0 0 2 0 0 0 0 0 2 0 0 0 1 0 1 1 0 2 0 2 0 0 0 1 0 2 0 0 1 0 0 2 1 2 0 1 0 1 2 0 0 1 0 0 1 1 0 1 2 2 0 0 0 2 1 1 1 0 0 0 0 0 0 0 0 1 2 0 0 0 1 1 1 0 0 0 0 1 0 2 0 1 1 1 2 0 0 0 0 2 0 1 0 1 1 2 1 1 1 0 2 0 0 1 2 1 1 0 2 0 2 2 2 2 0 2 0 0 0 0 0 0 1 0 0 1 0 2 0 0 0 1 1 2 0 1 0 1 0 1 1 1 1 0 0 0 0 0 1 1 0 1 0 1 1 0 0 0 0 1 0 0 0 0 2 1 1 2 2 0 1 1 0 0 0 0 0 0 2 2 0 2 0 0 2 1 0 0 1 0 0 0 0 1 1 1 0 0 0 0 0 0 0 0 0 1 0 0 1 1 1 1 1 0 2 1 0 1 1 0 0 1 0 1 1 2 2 0 0 0 0 0 0 1 1 1 2 1 0 2 0 2 0 0 2 1 1 0 0 0 0 1 0 0 0 1 1 1 0 1 0 0 1 0 1 2 0 2 2 2 1 1 1 1 1 0 2 0 1 0 0 0 0 2 0 1 0 1 1 2 0 1 0 0 0 0 1 0 1 2 0 0 1 0 2 1 0 0 2 2 0 0 2 1 1 0 1 1 1 2 0 1 1 1 1 1 0 0 1 0 1 1 2 0 0 1 1 1 1 1 2 0 1 0 1 1 0 1 0 0 1 0 1 1 0 2 0 0 2 2 0 0 0 1 1 1 1 1 0 0 1 1 0 0 0 1 0 1 1 1 0 1 2 1 0 0 1 2 0 0 1 0 0 0 0 1 1 1 2 1 1 1 1 1 0 1 1 1 0 0 0 0 2 0 1 1 0 1 0 0 1 0 0 0 1 1 1 1 1 0 0 0 1 0 0 0 1 1 1 0 0 1 0 1 0 0 0 1 0 0 0 2 1 0 1 1 1 1 0 0 0 1 1 0 0 0 2 1 1 1 0 0 0 0 1 1 0 2 2 0 1 0 0 2 0 0 0 2 0 2 0 1 1 1 1 0 0 1 2 1 1 1 1 0 2 0 0 0 0 1 1 1 1 0 1 0 1 1 2 2 1 1 1 0 1 0 0 0 1 0 0 0 1 1 0 1 0 1 0 0 0 1 1 0 2 0 0 2 0 0 0 0 0 0 0 0 1 1 1 0 0 0 0 0 0 0 0 0 0 2 0 0 2 2 0 1 0 0 0 1 0 1 0 2 1 1 0 2 2 2 0 0 0 0 0 0 1 0 2 0 2 0 2 0 1 1 1 0 0 0 1 0 0 0 0 0 1 1 0 0 2 0 0 0 0 0 1 2 1 1 1 1 1 0 2 0 0 0 0 0 0 0 2 1 1 0 1 2 0 1 0 1 1 0 0 1 1 2 0 0 0 2 1 0 2 0 0 0 0 0 0 0 0 0 0 0 0 2 0 1 1 0 0 1 1 2 1 0 0 0 0 0 0 2 0 0 0 0 2 0 1 1 0 0 2 2 2 2 2 0 0 0 2 0 2 2 0 2 1 0 1 0 0 0 0 0 0 2 1 2 1 1 0 0 2 0 0 0 1 0 0 0 2 1 2 1 0 1 2 0 0 0 0 2 0 0 1 1 0 0 0 2 0 2 1 1 0 1 2 0 2 0 1 1 0 0 2 2 0 2 2 0 0 0 0 2 0 1 0 2 1 0 1 0 0 1 1 1 1 0 0 0 0 0 2 0 0 0 0 1 0 0 0
152 1 0 1 0 0 0 1 0 1 0 0 0 2 0 2 1 0 1 0 2 2 0 0 0 0 0 1 0 2 1 0 2 2 1 1 2 1 0 0 2 0 1 1 0 1 1 0 1 1 0 0 0 0 2 0 0 1 2 0 2 2 0 1 1 0 1 0 0 0 0 0 2 0 2 2 2 1 1 0 0 0 0 1 1 0 1 0 0 2 0 1 0 0 0 0 1 1 0 1 0 2 0 0 1 2 2 1 0 2 0 1 0 1 1 0 0 0 0 2 2 0 2 2 2 0 0 1 1 0 1 0 1 0 0 0 0 0 0 0 1 0 0 0 0 2 0 0 0 0 0 0 0 0 0 0 0 2 0 1 2 0 1 1 0 1 0 0 1 1 1 0 0 2 2 1 0 1 0 0 0 0 0 1 1 1 1 1 0 0 1 2 1 0 0 0 0 2 0 0 0 0 0 1 1 0 1 1 1 0 1 0 1 0 2 0 0 1 2 2 0 0 2 0 0 2 1 1 0 0 1 0 0 0 2 0 0 2 2 0 0 0 2 1 1 1 0 0 1 1 1 0 0 2 0 1 0 2 0 2 2 2 0 0 1 0 0 0 1 1 0 2 0 1 1 0 1 1 1 1 0 2 2 2 2 1 1 1 0 2 0 0 1 2 1 0 1 1 1 0 1 0 2 0 0 0 1 1 0 0 1 1 0 0 1 0 2 0 0 0 0 2 2 1 0 0 0 0 0 1 2 1 1 0 0 0 0 0 2 0 0 0 2 2 0 0 1 1 1 1 0 0 0 1 1 0 1 0 0 1 1 1 1 1 1 1 1 2 2 0 1 1 0 2 0 0 2 2 1 1 0 1 1 1 1 0 0 0 0 0 0 0 0 0 2 0 0 0 1 1 1 1 0 2 1 0 1 1 0 0 0 0 0 0 0 1 1 1 0 0 1 1 1 1 0 2 0 0 1 0 1 0 0 0 2 0 0 1 0 1 1 0 0 1 1 2 1 0 1 0 0 1 0 1 1 0 1 0 0 0 2 0 0 0 0 0 0 0 0 0 0 0 2 1 0 0 0 1 1 0 0 0 0 0 0 2 0 1 2 0 0 2 1 0 1 0 1 1 1 0 1 2 1 1 0 1 1 1 1 0 0 2 2 0 0 2 0 1 0 2 2 1 1 1 0 1 1 1 0 1 0 1 0 0 1 0 2 1 1 1 1 1 1 1 1 1 0 1 1 0 0 0 1 1 2 1 1 1 0 0 0 0 2 0 0 1 1 1 1 1 1 1 0 0 1 0 2 0 0 2 0 0 0 1 0 0 0 2 1 2 1 1 1 2 0 0 0 0 0 0 0 2 1 1 0 0 0 0 1 0 0 0 0 2 0 2 0 2 1 2 0 2 1 1 0 1 1 2 0 0 1 1 1 0 0 0 2 1 0 0 1 1 1 1 1 0 0 1 2 2 1 1 0 1 0 2 2 0 2 0 0 0 0 1 2 1 1 2 0 1 1 1 0 1 0 0 2 1 1 1 2 0 2 1 0 0 2 0 2 2 2 0 0 2 0 0 0 2 1 2 1 1 0 0 1 1 1 1 2 2 0 0 0 0 0 1 0 0 1 1 0 0 1 0 1 2 0 0 0 0 1 1 0 0 0 2 1 0 0 2 1 1 0 0 0 1 1 1 0 1 0 1 0 0 0 2 0 0 2 0 0 1 2 0 1 1 1 2 0 2 0 0 1 1 1 1 0 2 2 0 2 0 0 0 1 1 1 1 1 1 0 1 0 2 2 2 0 0 0 2 0 0 0 0 2 1 2 0 0 2 0 0 2 2 2 0 1 0 1 2 1 2 0 2 1 0 0 0 1 0 1 2 2 0 0 0 0 0 0 0 1 1 1 1 0 0 1 0 0 0 2 2 0 1 1 0 1 0 0 1 1 2 0 0 0 0 1 0 0 2 0 0 2 0 2 2 1 0 2 1 2 2 2 0 0 1 0 1 0 1 1 0 0 0 2 2 2 2 0 0 0 1 1 0 2 1 1 2 2 2 2 1 0 0 1 0 1 0 1 0 0 1 0 0 0 0 1 1 0 1 1 1 0 2 0 0 0 0 1 1 1 0 1 2 0 0 2 1 1 0 0 0 2 1 1 0 1 2 0 1 0 1 0 1 1 0 0 1 2 0 1 0 0 1 0 1 1 0 2 0 0 0 0 0 0 0 0 0 0 0 1 0 1 1 1 1 0 0 0 0 1 2
153 1 2 1 0 0 0 0 0 2 0 0 1 1 0 1 0 1 1 2 0 1 0 0 0 0 0 0 0 2 1 0 1 0 2 2 2 1 0 0 1 0 0 0 0 0 1 0 2 2 0 2 1 2 0 2 0 1 1 0 1 1 0 1 0 0 0 1 1 0 0 1 2 0 1 2 2 0 2 0 0 0 0 0 0 0 0 0 0 2 0 1 1 1 0 0 0 2 0 2 1 2 2 0 0 0 2 1 1 0 0 2 1 1 1 1 1 0 0 2 2 0 2 0 0 1 0 1 2 0 0 1 0 0 0 0 0 0 0 0 0 0 0 0 0 0 0 0 2 2 1 1 0 0 0 0 0 2 0 0 0 2 0 0 0 1 1 0 1 1 1 1 0 2 1 0 0 0 0 0 1 0 0 0 0 0 0 2 0 0 0 2 1 1 1 0 1 2 0 2 2 0 0 1 0 1 2 0 0 1 1 0 1 0 1 1 1 0 2 0 2 2 1 0 0 2 2 0 0 0 0 0 0 0 2 0 1 2 1 1 0 2 1 1 1 1 0 0 1 1 1 1 0 1 0 2 0 0 0 0 0 0 0 0 0 0 0 1 1 0 1 2 0 1 0 0 0 2 2 2 0 2 2 1 1 0 2 1 1 2 0 2 0 2 0 1 0 1 1 1 1 1 2 0 0 0 0 0 0 0 0 1 0 1 1 1 2 1 1 0 1 1 2 1 1 0 1 0 2 1 0 2 0 0 0 0 0 1 0 1 0 1 1 1 0 0 0 0 0 2 0 0 0 0 0 0 1 0 1 0 1 1 2 0 2 0 2 1 1 0 0 2 1 2 1 1 2 1 0 0 0 1 0 0 1 0 0 1 1 0 0 0 2 0 2 2 2 1 1 1 1 1 0 2 2 0 0 1 1 0 0 2 2 2 2 2 0 1 0 1 1 2 0 0 0 1 0 0 0 0 0 0 1 1 0 0 0 1 0 1 2 0 0 0 2 1 1 0 2 0 0 0 2 2 2 2 2 1 1 0 2 0 0 0 0 1 0 0 0 0 0 1 2 0 0 0 0 1 1 0 0 0 0 0 0 1 0 1 2 0 0 2 0 0 1 0 1 2 1 0 0 2 2 0 0 1 2 0 0 0 0 1 2 0 0 2 0 2 0 1 1 2 0 0 0 0 0 1 1 2 0 1 0 1 1 0 0 1 0 0 0 0 1 1 1 1 0 1 1 0 0 0 0 0 2 2 2 0 1 0 0 1 0 0 0 0 0 1 1 1 0 1 1 0 0 1 2 2 0 2 0 0 1 1 0 0 0 1 0 1 0 1 0 0 1 0 0 1 0 1 1 1 1 1 1 1 1 0 0 0 2 0 0 1 1 0 0 2 1 0 1 1 1 1 0 0 1 1 0 0 0 1 0 0 0 1 0 1 1 1 1 1 0 2 2 2 2 0 1 1 0 1 0 1 0 2 2 0 1 0 0 0 1 0 1 1 1 2 1 1 1 1 1 0 1 0 2 1 1 1 2 0 1 0 0 0 1 1 1 1 2 0 0 0 0 0 0 1 1 0 0 1 1 0 1 1 2 2 2 0 1 1 0 0 0 1 1 2 0 1 0 0 1 0 0 1 0 0 1 1 1 1 0 1 0 1 1 0 0 0 0 0 1 0 1 0 1 0 0 0 0 0 0 0 0 2 0 0 1 0 0 0 2 0 1 1 1 1 0 1 1 0 0 1 1 0 1 2 1 0 1 0 0 0 1 1 0 0 2 2 2 0 2 2 1 0 0 0 0 0 0 0 0 0 1 1 1 0 0 2 0 0 2 2 2 0 2 2 2 2 1 2 0 2 0 0 0 0 0 1 0 1 1 1 1 0 0 0 0 0 0 0 0 0 0 0 0 0 0 1 1 1 1 1 0 0 1 0 0 0 0 2 0 0 0 0 1 0 1 0 0 0 1 1 1 1 0 0 1 0 0 0 2 0 0 0 0 2 0 1 1 0 1 1 1 1 1 2 0 0 0 2 1 1 2 2 0 1 0 1 0 1 0 0 1 1 1 1 1 1 0 0 0 0 0 0 1 0 1 0 0 0 0 2 0 0 0 0 0 0 0 0 2 2 2 0 0 0 1 0 0 1 0 2 2 0 2 1 0 1 1 2 1 0 0 1 1 0 0 0 0 0 0 0 2 0 1 1 2 1 0 2 0 2 0 1 1 2 0 1 0 0 0 1 0 0 0 0 0 0 0 2
154 0 1 2 0 0 0 2 1 0 0 0 0 0 0 0 0 0 1 1 1 2 0 0 0 0 0 2 0 2 2 0 1 2 1 1 1 2 0 0 2 0 0 0 0 0 0 0 0 2 2 2 1 1 1 1 1 0 1 1 0 1 0 1 1 0 1 0 0 0 0 1 2 0 2 2 2 0 0 1 0 0 0 0 0 0 0 2 1 2 0 1 0 0 1 0 0 2 0 2 0 2 0 0 1 0 2 1 0 2 1 0 0 1 1 0 0 0 2 0 0 0 1 1 0 0 0 0 0 0 1 0 0 0 0 0 0 0 0 0 0 0 0 0 0 0 1 0 1 2 1 0 0 0 1 0 0 1 0 0 1 0 0 2 1 0 0 0 0 2 2 1 0 2 2 1 1 1 0 0 0 0 0 0 2 2 0 1 0 1 1 1 2 1 1 1 2 0 1 0 0 1 0 1 0 1 2 1 1 0 0 0 0 0 2 0 0 0 1 0 2 0 2 0 0 0 0 0 0 0 0 0 0 0 1 0 0 2 2 1 0 1 1 1 1 1 0 0 0 0 0 0 0 0 0 1 1 0 0 0 0 0 0 1 0 0 1 0 2 0 0 2 1 2 1 1 0 0 2 0 1 0 2 2 2 0 2 2 0 2 0 1 2 2 2 0 1 2 0 1 1 0 1 1 0 0 0 0 0 0 1 0 0 0 1 0 1 0 0 0 0 2 1 0 1 0 1 0 0 0 1 1 1 0 0 0 0 1 0 1 0 1 2 2 0 0 2 1 1 1 0 0 1 2 1 0 0 2 0 1 1 0 1 0 1 1 1 1 1 0 0 2 1 2 1 0 1 2 1 1 1 0 0 0 1 1 0 0 0 0 1 1 0 0 2 0 0 2 1 1 1 1 0 1 1 1 0 0 0 0 0 1 1 1 1 2 0 0 0 0 0 0 0 0 0 1 1 2 2 2 2 1 0 2 2 2 0 0 0 0 2 0 0 1 1 1 0 1 2 0 0 2 0 2 0 0 0 2 1 2 0 0 0 0 0 1 0 1 0 0 0 0 2 1 0 0 0 2 1 1 0 0 0 0 0 1 0 0 1 0 1 1 0 1 0 0 1 1 1 1 1 2 1 1 0 2 1 2 2 0 0 2 1 0 0 2 0 1 0 2 1 1 1 1 0 0 0 0 0 2 0 1 0 1 1 0 0 0 0 1 1 1 2 2 2 2 0 0 1 0 0 1 1 1 1 1 0 0 0 1 1 0 0 0 0 1 0 2 2 1 1 1 1 0 0 1 2 0 0 2 0 0 0 1 1 0 0 0 0 0 0 0 1 2 0 0 0 0 0 0 0 2 1 2 1 0 1 0 1 1 0 0 0 1 1 1 1 0 0 0 1 2 1 1 0 0 1 2 0 0 0 2 0 0 0 1 0 1 1 0 1 1 0 1 1 1 1 0 2 2 0 1 1 1 1 2 1 1 2 1 1 0 1 2 2 1 1 1 0 1 1 1 1 0 0 1 1 0 2 0 1 0 2 2 0 1 2 1 1 0 1 0 0 1 0 0 0 2 0 1 1 0 0 0 0 2 0 2 2 0 0 0 0 0 0 0 0 0 1 1 0 0 0 0 1 1 0 0 1 1 0 0 0 2 0 1 1 0 0 1 0 0 0 0 0 0 0 0 0 0 0 0 0 0 0 2 0 1 2 1 1 0 1 0 0 1 1 0 1 0 1 0 2 0 0 1 1 0 0 1 0 1 1 1 1 1 0 2 2 2 0 0 1 1 0 0 0 0 0 1 0 0 0 0 2 0 1 0 1 2 0 0 1 1 1 0 2 2 2 2 1 2 0 2 1 0 0 0 1 0 1 2 1 1 0 0 1 0 0 0 0 1 0 0 0 0 1 0 0 0 2 1 0 2 0 1 1 0 0 1 1 2 0 0 0 0 1 0 2 0 0 0 2 1 1 0 0 2 2 2 2 2 2 0 0 0 0 2 0 2 0 0 0 1 1 1 1 2 0 1 1 1 2 0 2 0 2 1 1 1 1 1 1 0 2 2 0 0 1 0 0 0 0 0 0 1 1 1 0 0 0 2 0 1 1 0 0 2 0 0 0 0 2 1 1 2 2 0 1 0 0 1 0 2 2 0 2 2 1 0 1 1 0 1 1 0 0 0 1 0 2 0 0 0 0 0 0 1 0 0 0 2 1 2 0 0 0 0 0 0 1 1 0 1 0 0 0 0 1 0 2 1
155 1 1 1 0 0 0 0 0 1 0 0 1 1 0 1 0 0 1 1 1 1 1 0 0 0 0 2 0 2 2 0 0 1 2 0 1 1 0 2 0 0 0 1 1 0 1 0 0 2 0 2 1 2 0 1 0 1 1 1 1 1 0 2 0 2 0 0 1 0 0 0 2 0 1 2 2 0 2 0 2 0 0 1 1 0 0 0 0 2 0 1 1 0 0 0 0 0 0 0 2 2 1 0 0 0 2 1 1 1 1 1 1 2 2 1 1 0 0 2 2 0 1 2 1 2 0 1 1 0 0 0 0 0 1 1 0 0 0 2 1 0 0 0 0 1 1 0 0 0 0 0 2 0 0 0 0 1 0 1 1 0 0 1 2 2 2 1 0 1 1 1 0 2 2 2 1 0 0 1 0 0 0 2 2 2 2 1 0 0 1 2 2 2 2 0 1 2 2 0 0 2 0 2 2 0 2 2 2 1 0 0 0 1 1 0 0 0 1 1 1 0 2 0 0 1 1 1 0 0 0 0 0 0 1 0 0 2 2 0 0 0 2 1 2 2 1 0 1 1 1 0 0 0 0 0 0 0 0 0 0 0 0 0 0 0 2 1 2 0 1 1 0 2 0 0 0 2 2 2 0 1 2 2 1 0 2 1 0 2 0 1 1 1 1 0 1 0 0 0 0 0 2 0 2 0 1 0 0 0 0 1 0 0 0 0 1 0 0 0 0 2 2 2 1 0 0 0 1 0 2 1 1 0 0 0 0 2 0 0 1 0 1 1 0 0 0 1 1 0 0 0 0 2 1 1 2 0 0 1 1 0 1 0 1 1 0 2 2 0 0 2 0 2 1 1 1 1 1 0 1 1 0 0 0 0 0 0 0 2 1 1 1 0 2 1 1 0 0 0 0 0 0 2 2 0 0 1 0 0 1 0 0 0 0 0 2 0 0 0 0 1 0 0 2 2 1 0 0 0 0 1 0 1 1 0 0 0 0 0 1 0 0 0 2 1 0 0 1 2 0 1 1 2 1 1 1 1 1 1 0 0 1 1 0 1 1 1 0 0 0 0 1 1 1 0 0 2 2 0 0 0 1 1 1 1 0 0 2 0 0 1 0 0 0 0 0 1 1 0 1 1 2 0 0 0 2 1 1 0 0 2 1 1 2 0 0 2 0 2 1 2 1 0 0 1 1 0 1 2 0 0 0 0 0 0 2 0 1 1 1 1 1 1 1 1 0 1 2 1 0 1 1 2 0 1 0 1 0 0 1 0 1 0 0 0 2 0 0 0 1 1 0 0 0 0 1 1 0 1 1 1 0 1 1 1 1 1 1 1 1 0 0 1 1 1 1 1 0 1 1 1 0 2 2 0 1 0 0 1 0 0 0 1 1 1 1 0 0 0 2 2 0 0 0 1 1 1 0 0 0 2 0 0 0 0 1 1 0 0 1 2 0 1 1 1 1 0 1 1 0 2 1 2 1 2 1 0 2 1 0 1 0 1 1 0 1 2 1 0 0 0 0 1 0 1 1 2 0 2 2 1 2 1 0 0 2 1 1 1 0 1 1 1 0 0 0 1 1 1 1 0 1 1 2 2 1 2 1 0 0 0 0 1 0 0 0 2 1 1 0 0 0 1 0 2 1 1 1 1 2 2 0 2 0 0 0 0 0 1 1 1 0 1 1 0 1 1 0 1 1 1 0 0 0 1 1 0 2 0 0 0 2 0 2 0 0 2 0 2 0 0 1 1 1 2 2 2 1 0 1 0 0 0 1 1 0 1 2 2 1 0 2 2 1 0 0 0 0 1 0 0 0 1 0 0 2 0 0 2 0 0 1 1 1 0 1 1 0 1 1 1 0 2 0 0 0 0 0 0 0 2 2 0 0 1 1 0 0 0 0 0 0 0 0 0 1 0 0 0 1 1 0 2 0 0 0 1 0 1 0 2 0 0 0 2 1 0 1 1 0 0 1 1 1 1 0 1 0 0 1 1 1 0 0 0 1 1 0 2 0 0 2 1 2 2 2 2 0 0 0 2 0 0 1 2 0 1 0 2 0 2 0 0 0 0 1 0 2 2 0 0 0 2 1 1 1 1 1 1 0 1 1 1 2 0 1 0 0 0 0 0 2 0 0 1 2 1 0 0 1 0 1 2 2 0 2 1 0 1 0 0 1 1 1 1 1 0 0 0 1 0 0 0 1 1 1 2 0 0 0 2 0 0 2 2 2 0 0 0 1 1 0 2 1 0 0 1 1 1 0 0
156 0 1 1 0 0 0 1 0 1 0 0 1 1 0 1 0 0 0 0 2 2 0 1 1 1 1 2 0 1 0 0 1 0 1 0 1 1 0 1 1 0 0 0 1 0 0 0 1 1 0 1 0 1 0 2 0 2 1 2 0 2 1 1 0 0 0 0 1 1 0 0 1 0 2 1 1 0 1 1 0 0 0 0 0 1 0 0 0 2 0 0 0 0 1 0 0 0 0 0 1 2 0 0 2 2 2 0 0 2 0 1 0 0 2 2 2 0 0 2 2 0 2 0 0 2 0 0 1 0 1 0 1 0 0 0 2 0 2 0 0 0 0 0 0 1 0 0 1 0 0 0 0 0 0 1 0 1 0 1 2 0 0 0 1 1 1 0 0 2 1 1 1 1 1 1 0 0 0 0 0 0 0 1 1 1 1 1 0 1 1 1 2 2 2 0 2 2 1 1 1 1 0 1 1 0 1 0 0 0 1 0 1 0 2 2 2 1 1 0 2 1 2 0 0 2 2 1 0 0 0 0 0 0 2 1 0 2 2 0 0 0 2 1 2 2 0 0 0 0 0 0 0 0 1 1 0 2 0 2 2 2 0 0 0 0 0 0 2 1 0 1 1 2 0 1 0 1 2 1 0 2 2 2 2 1 2 0 0 2 0 2 0 1 1 0 0 1 1 0 1 0 2 0 1 1 1 0 0 0 1 2 0 0 2 0 1 0 0 0 0 2 0 0 2 0 2 1 0 1 2 1 1 0 0 0 1 2 0 0 0 0 2 2 0 0 0 1 0 0 0 0 0 1 1 0 0 0 0 1 1 0 2 1 2 0 1 2 2 1 0 2 2 1 1 0 2 1 0 0 2 1 1 1 1 1 0 0 0 2 0 1 1 1 2 2 2 0 0 0 0 0 0 2 2 1 0 1 0 0 1 1 1 1 1 2 0 0 0 0 0 0 0 1 1 2 1 0 1 0 1 0 0 0 0 0 0 0 0 0 2 0 1 1 1 2 1 0 2 0 1 1 1 2 1 1 1 2 2 1 2 0 0 0 1 1 1 1 0 0 0 0 0 2 0 0 0 1 0 1 2 0 1 1 1 2 0 1 2 1 1 1 2 0 1 0 1 1 1 1 2 2 1 1 1 2 2 1 1 1 0 1 1 1 1 1 0 1 0 1 1 1 2 2 0 0 0 0 1 2 1 0 0 1 1 0 1 0 0 2 0 0 2 2 2 2 0 1 1 0 1 1 0 1 2 1 1 1 0 1 1 0 0 1 1 0 1 0 0 0 1 1 0 0 0 0 1 1 0 2 0 0 0 2 0 0 0 1 0 1 0 0 0 2 0 0 0 1 0 0 0 1 1 0 2 0 1 0 0 2 0 0 0 0 1 0 1 1 0 0 0 2 0 0 0 1 1 2 0 0 1 1 0 0 0 1 0 0 1 1 1 0 0 1 1 1 1 0 1 1 2 2 0 0 0 2 1 0 1 0 0 0 0 1 0 0 1 1 1 0 0 2 0 0 1 0 2 0 2 0 2 0 2 1 0 1 1 1 2 1 2 0 0 0 0 0 0 2 2 2 0 1 1 1 2 1 1 0 1 2 0 0 0 0 0 0 0 1 0 0 0 0 1 1 1 1 1 0 2 1 1 1 1 2 0 1 0 0 0 0 0 0 0 0 0 1 1 0 0 1 1 1 0 0 0 2 0 0 1 0 0 1 2 0 1 0 0 1 0 2 0 0 1 0 0 1 1 0 1 1 0 2 1 1 1 1 0 2 1 2 0 1 1 2 2 1 1 0 0 1 0 0 0 0 1 2 1 0 0 2 0 0 1 1 1 1 1 2 1 1 0 1 0 1 0 0 0 0 0 0 0 2 0 0 0 1 1 0 0 0 0 0 1 1 0 0 1 0 0 0 2 2 0 1 0 0 1 0 0 0 0 1 0 0 0 0 0 0 2 1 0 0 1 1 1 1 0 0 2 1 1 1 1 0 0 0 1 0 1 2 0 0 0 2 2 2 2 2 0 0 0 2 0 0 2 2 0 1 0 0 0 1 1 0 1 1 1 2 2 1 0 1 0 0 1 1 2 1 0 1 0 2 0 1 0 0 1 0 1 1 0 0 2 2 2 1 2 0 0 0 2 0 2 0 0 0 0 2 0 2 0 0 1 0 1 1 2 0 0 1 1 1 0 0 1 1 1 1 1 0 0 1 2 2 0 0 0 0 0 0 0 0 0 1 0 0 0 0 2 0 0 1
157 0 1 1 0 1 1 1 1 1 1 0 0 0 0 0 0 0 0 2 0 1 0 0 0 0 0 2 1 1 1 0 0 1 0 0 1 1 0 1 1 0 0 0 1 0 1 0 0 1 0 1 0 1 1 2 0 0 0 0 1 2 0 1 1 1 1 2 1 0 1 2 2 0 1 2 2 0 1 0 2 0 0 1 1 0 0 1 0 2 0 1 1 0 0 0 0 2 0 2 1 2 0 1 1 1 2 0 0 2 0 1 0 1 2 1 0 1 1 1 1 0 2 2 2 0 0 1 1 1 1 1 0 0 0 0 0 0 0 0 1 0 0 0 0 2 1 0 0 1 1 0 1 0 2 0 0 1 0 0 0 1 0 2 0 1 0 1 0 1 0 2 0 2 1 0 0 0 0 1 1 0 0 0 0 0 0 1 0 0 0 1 2 2 2 0 2 1 0 0 0 1 1 1 1 1 2 0 0 0 1 0 1 0 2 0 0 0 1 0 2 1 2 0 0 1 1 0 0 0 0 0 0 0 1 0 0 2 2 0 0 1 2 2 2 2 0 0 0 0 0 0 0 0 1 1 0 0 0 0 0 0 0 1 1 0 1 0 2 0 2 0 0 2 0 0 0 0 1 0 0 2 2 2 2 0 2 1 0 2 0 2 1 2 1 1 0 2 0 2 2 2 2 0 1 0 0 1 1 0 1 2 0 0 0 1 2 0 0 0 0 2 2 2 0 0 0 0 1 1 2 1 0 0 0 0 0 2 0 0 0 1 1 2 0 0 0 2 1 0 1 0 1 2 1 0 0 0 1 1 2 1 2 0 2 1 0 2 2 0 1 1 0 2 0 0 0 2 0 0 0 1 1 1 1 0 0 0 0 1 0 0 0 0 1 0 1 1 1 1 0 1 0 2 2 1 0 1 0 0 0 1 0 0 0 2 0 0 0 0 0 1 1 1 0 1 1 0 1 0 1 0 0 1 1 1 0 1 0 0 2 0 0 0 2 1 1 0 2 1 0 1 2 2 2 2 2 2 1 2 0 0 1 0 1 1 0 1 0 0 1 0 1 1 2 0 2 1 2 1 1 0 2 2 1 1 0 0 2 0 0 2 0 0 0 0 0 1 1 0 1 2 2 0 0 0 2 1 0 1 0 0 1 0 0 2 1 2 0 1 1 2 0 0 0 2 1 0 0 1 2 0 0 0 0 0 1 0 1 1 0 1 1 0 2 1 0 1 1 0 0 0 0 0 2 2 2 0 0 1 1 0 0 0 0 0 2 0 0 0 0 0 0 0 0 0 1 0 0 1 0 0 1 1 1 1 1 1 1 1 0 2 1 2 0 2 1 1 0 2 2 0 0 2 2 0 0 0 0 0 0 0 0 2 0 1 1 2 1 0 1 1 0 1 0 0 1 1 0 0 0 1 0 0 0 1 1 1 0 1 0 1 0 0 2 0 1 1 2 2 1 1 0 1 0 1 1 0 2 0 0 0 1 1 1 0 1 2 1 1 1 0 1 0 0 1 0 0 2 0 0 0 2 2 1 0 1 2 1 0 1 0 0 1 0 0 0 2 1 1 0 1 0 0 2 0 2 0 1 2 0 0 0 0 1 2 0 1 2 2 1 0 1 0 0 1 0 1 0 0 1 1 0 2 0 0 2 0 0 1 0 0 0 0 0 0 0 0 0 0 0 0 0 0 0 2 0 0 2 0 0 1 2 0 2 0 0 2 0 2 0 0 2 0 0 0 1 2 1 0 1 0 1 1 1 0 0 2 2 2 0 0 1 2 2 1 1 1 0 1 0 0 0 0 0 0 1 0 0 0 0 0 1 2 1 0 2 2 2 2 2 2 0 2 0 0 0 0 0 0 0 2 1 0 0 1 1 2 2 0 1 0 0 0 0 0 0 1 0 0 2 2 1 1 0 0 0 1 0 0 0 1 0 0 0 1 0 0 2 0 0 0 0 2 1 0 0 0 2 1 0 0 1 0 0 0 1 2 0 2 0 0 2 1 1 1 1 2 0 0 0 2 0 2 2 1 0 1 1 1 0 0 1 0 1 1 1 1 2 1 0 1 0 2 0 2 1 1 0 0 0 1 0 1 0 0 0 2 0 0 0 0 2 0 0 0 0 1 1 0 2 0 2 0 0 1 1 1 0 1 0 0 0 1 1 0 0 1 2 1 1 0 0 0 0 0 2 0 2 0 0 0 2 2 0 0 0 1 0 1 0 0 0 1 1 0 0 0 1 0 0 0
158 1 1 2 0 0 0 2 0 0 0 0 0 2 0 0 0 1 0 1 1 1 0 0 0 0 0 0 0 2 1 0 1 1 0 0 1 2 0 0 1 0 0 0 0 0 0 0 1 2 0 1 0 1 1 2 0 2 0 1 0 1 0 0 0 0 0 0 0 0 0 0 2 1 2 2 2 0 2 0 2 0 0 1 1 0 0 0 0 2 0 1 1 0 0 1 0 0 0 0 2 2 1 0 1 1 2 2 2 0 0 2 0 1 1 0 0 0 0 2 2 0 2 1 1 0 0 0 1 0 1 0 0 0 0 0 0 0 0 2 1 0 0 0 0 1 0 0 0 1 0 0 0 0 0 2 0 1 0 1 2 0 0 1 1 1 1 1 0 1 1 1 0 2 1 0 0 0 0 0 0 0 0 1 2 2 1 1 0 1 1 2 2 2 2 0 1 2 0 0 0 0 0 1 1 0 1 2 1 0 1 0 1 0 1 1 1 1 2 2 0 0 2 0 0 1 1 2 0 0 1 0 0 0 1 0 0 2 2 0 0 0 2 2 2 2 0 0 1 1 1 0 0 0 0 1 0 0 0 1 1 1 0 0 2 0 0 1 1 0 0 0 1 2 0 0 1 2 2 2 0 2 1 2 1 0 1 2 0 2 0 0 1 2 1 0 0 1 0 1 1 1 2 0 1 1 0 0 0 0 0 0 0 1 2 0 1 0 0 0 0 2 1 0 0 0 0 0 1 0 1 1 1 0 0 1 1 2 1 0 0 0 2 2 0 0 0 0 1 1 0 0 1 2 0 2 2 2 0 0 0 0 2 2 2 2 0 1 1 0 0 2 0 2 1 0 1 2 0 0 0 0 0 0 2 1 0 0 0 0 0 0 0 0 1 0 1 1 0 0 0 0 0 2 2 0 0 0 0 0 1 0 0 0 0 2 0 0 0 0 0 2 1 1 2 1 0 0 2 0 2 0 0 0 1 0 1 0 0 1 0 0 0 1 1 1 0 0 0 0 0 0 2 2 1 1 1 2 2 0 2 0 0 0 0 1 1 1 0 1 1 1 1 1 1 0 1 1 2 0 2 0 1 1 0 0 0 0 0 0 2 0 1 1 0 0 0 1 0 0 1 2 1 1 0 1 2 1 0 2 0 0 1 0 0 2 1 1 0 1 1 1 0 0 0 1 1 0 0 1 1 0 0 1 1 0 2 0 2 2 0 0 2 2 2 1 0 0 0 0 0 0 0 2 0 0 0 0 1 0 0 1 1 0 0 0 0 0 0 0 0 0 2 0 0 1 1 1 0 2 0 0 0 0 0 0 0 2 1 2 0 1 1 0 0 0 0 0 0 0 0 1 1 1 1 1 1 0 0 1 1 0 0 0 2 0 0 1 0 0 2 1 0 0 0 1 1 1 0 0 0 1 1 0 0 1 1 0 0 0 2 0 0 1 1 1 0 0 1 1 2 1 1 1 1 2 1 0 1 0 0 0 0 0 0 0 0 2 1 0 0 1 0 1 0 1 1 0 2 0 2 0 2 1 1 2 0 2 2 1 2 0 0 0 0 0 0 2 1 2 0 1 0 0 1 1 1 2 2 1 0 0 0 1 0 0 0 1 0 0 0 0 0 0 2 2 0 1 1 1 1 1 0 2 0 0 0 0 0 1 1 1 0 0 0 0 0 1 0 2 0 2 0 0 0 2 1 0 2 0 0 1 1 0 1 0 1 2 1 2 0 0 2 0 0 0 1 0 0 2 0 2 0 0 1 1 0 1 2 2 1 0 1 2 1 1 0 1 0 1 0 0 0 0 1 1 2 0 0 2 1 1 1 1 1 0 0 0 1 2 2 2 0 2 0 0 0 0 2 0 2 2 0 0 0 1 1 0 0 0 0 0 0 0 1 1 1 1 0 0 2 2 0 1 1 0 1 1 1 0 0 2 0 0 0 0 2 0 1 1 1 0 1 1 2 2 0 1 2 1 1 1 2 0 0 0 0 2 1 1 0 1 0 2 2 2 2 2 0 0 0 2 0 2 2 0 1 2 1 1 1 1 1 1 2 1 2 1 2 1 0 1 0 1 0 1 2 0 1 1 0 2 1 1 2 0 2 1 0 0 0 0 2 1 0 1 2 0 1 0 1 0 1 2 2 0 2 2 0 1 0 1 0 1 2 0 0 0 1 0 1 0 0 0 0 0 2 0 1 0 0 1 0 1 0 0 0 0 1 0 0 0 0 2 1 0 0 1 1 1 0 1
159 0 2 1 0 0 0 1 1 0 0 0 0 0 0 0 0 2 1 2 0 1 0 0 0 1 1 0 0 2 1 0 1 2 1 0 2 2 0 1 1 0 2 2 0 1 1 1 0 1 0 2 0 0 2 2 0 0 2 1 1 2 0 0 2 0 2 1 1 0 1 1 2 1 2 2 2 0 1 0 0 0 0 1 1 0 0 0 0 2 0 1 0 0 0 0 1 1 0 1 1 2 1 0 1 1 2 1 1 1 0 2 0 0 0 0 0 0 0 2 2 0 2 2 2 0 0 2 2 2 2 0 0 0 0 0 1 0 0 1 0 0 0 0 0 0 0 0 1 2 0 0 0 0 1 1 1 0 1 1 1 1 1 1 0 1 1 0 0 1 1 1 2 0 1 0 0 0 0 1 1 1 0 0 0 0 0 2 0 0 0 2 2 1 2 0 2 2 0 0 0 1 0 2 2 0 2 2 0 0 0 0 1 0 2 0 0 0 2 0 2 2 2 0 0 1 1 1 0 0 0 1 0 0 2 0 0 0 0 0 0 0 2 1 2 2 0 0 0 0 0 1 0 0 1 1 0 0 0 0 0 0 0 0 1 0 0 1 1 0 0 2 0 2 0 0 0 0 1 0 0 0 2 2 2 0 2 1 0 2 0 1 0 2 0 1 0 2 0 2 2 1 1 1 0 0 0 0 0 0 0 0 0 0 2 0 1 0 1 0 1 2 0 1 0 0 0 0 0 1 2 0 1 0 0 0 0 0 2 1 1 1 1 2 0 0 0 1 1 1 1 0 0 1 1 0 0 0 0 0 0 0 1 0 1 0 1 0 0 0 0 2 1 2 1 0 1 1 1 1 0 0 0 0 1 1 0 0 0 0 0 0 0 0 2 0 0 0 1 2 2 2 0 2 2 2 0 0 0 0 0 2 0 0 0 2 0 0 0 0 0 0 0 1 0 1 0 0 2 0 1 2 0 2 0 0 0 1 0 0 2 0 1 1 2 2 2 0 1 1 0 1 0 2 2 1 1 2 2 1 1 0 0 0 0 1 0 1 0 0 1 0 2 0 1 0 1 1 2 1 1 0 1 1 0 2 0 0 2 0 0 1 1 1 1 0 1 2 2 0 1 2 2 0 0 1 1 1 1 0 0 2 0 0 1 0 0 2 0 1 1 2 0 0 0 1 0 0 1 2 1 1 0 0 0 1 1 0 1 2 1 2 0 0 1 0 1 1 1 0 1 1 1 2 1 1 0 0 0 0 0 0 0 0 0 1 1 0 0 0 0 1 1 0 0 1 1 1 0 2 0 0 0 0 0 0 0 2 2 2 0 0 0 1 0 0 0 0 0 0 0 2 0 2 2 0 0 0 0 0 0 0 0 0 0 0 0 1 0 0 0 1 0 0 0 0 2 0 1 1 0 0 0 0 0 0 0 0 1 0 2 0 0 1 1 0 0 0 1 0 1 0 1 2 2 2 1 0 2 1 0 0 0 0 0 0 1 2 0 0 0 1 0 0 0 2 0 0 1 0 0 2 1 1 0 0 1 0 2 2 2 0 0 1 0 1 1 2 1 2 0 1 1 0 1 2 1 2 2 1 1 1 0 0 0 0 0 2 1 1 0 0 0 0 1 1 0 0 2 1 1 0 0 2 0 0 1 0 0 1 1 1 0 0 0 1 1 2 0 1 0 1 0 0 0 2 1 0 1 0 0 1 2 0 0 0 0 2 0 2 0 0 1 0 0 2 1 0 0 1 0 1 0 0 0 1 1 1 1 2 1 1 1 2 2 1 1 2 0 2 0 0 0 0 0 1 0 0 0 2 0 0 2 2 2 0 2 1 0 0 0 1 0 2 0 0 0 0 1 0 0 2 0 0 0 0 0 0 0 1 0 0 0 0 0 0 0 0 0 0 1 1 0 2 0 1 1 1 0 1 0 1 0 0 0 1 1 0 1 1 0 0 0 2 0 0 0 0 1 1 2 2 1 0 0 0 1 2 1 1 1 0 1 1 1 1 1 2 0 1 0 0 0 1 2 2 0 2 1 2 1 0 1 0 1 2 0 2 2 1 0 1 0 1 0 2 1 0 0 0 0 2 0 1 0 0 1 2 0 0 0 0 1 0 0 1 1 0 1 0 1 0 2 0 0 1 1 2 1 1 1 1 2 0 1 1 1 1 1 1 1 0 1 0 0 1 0 0 2 1 1 0 0 0 0 0 0 1 0 1 0 0 0 1 0 0 0 0 1 0 0 0
160 1 2 0 0 0 0 1 0 0 1 1 1 2 0 1 0 1 0 0 2 2 0 1 0 0 0 0 1 2 0 1 0 1 1 1 2 2 0 1 1 0 0 0 0 0 1 1 0 1 0 1 0 1 1 2 0 1 1 1 0 2 0 0 1 0 1 0 1 0 0 0 2 1 2 2 2 0 0 0 0 0 0 1 1 0 0 1 1 2 1 2 0 0 0 0 0 2 1 1 1 1 0 0 0 0 2 1 1 1 0 2 0 0 2 2 2 0 0 2 2 0 2 0 0 2 0 0 0 0 0 0 0 0 0 0 0 0 0 1 1 0 0 0 0 1 0 0 0 1 1 1 1 0 1 0 0 0 0 0 1 0 0 1 1 1 1 0 0 2 2 0 0 2 2 1 1 0 0 0 0 1 1 0 1 0 0 2 0 0 1 2 1 1 1 0 1 2 0 0 0 1 0 1 1 0 1 1 1 0 1 0 1 0 2 0 0 2 0 0 2 1 2 0 0 2 2 1 0 0 0 0 0 0 2 0 0 2 2 0 0 0 2 0 2 2 2 1 1 1 1 1 1 1 1 2 0 0 0 0 0 0 0 0 2 0 0 0 1 0 0 2 0 0 1 0 1 0 1 0 1 1 1 0 0 0 2 0 0 2 0 1 2 2 2 0 0 0 0 0 2 1 2 0 1 1 2 1 0 0 0 1 0 0 2 0 1 1 1 0 2 1 2 0 1 0 1 0 1 1 2 1 0 0 0 0 0 2 0 0 0 0 2 1 1 1 0 1 0 1 0 0 0 1 1 0 0 1 0 1 1 0 0 0 0 0 0 1 1 1 0 2 1 2 1 1 2 1 1 1 0 1 1 1 0 0 0 1 1 0 0 0 0 0 1 0 0 1 1 1 1 1 0 1 1 0 0 0 0 0 0 2 0 0 0 0 2 0 0 0 0 2 2 0 1 1 0 0 1 0 0 0 1 1 0 0 1 0 0 0 2 0 0 0 1 2 0 0 0 1 0 0 1 2 1 0 1 2 2 0 2 0 0 0 0 0 0 0 0 0 0 0 1 2 0 0 0 2 2 1 1 1 0 0 0 1 0 0 2 0 0 2 1 1 0 0 2 1 1 0 1 2 1 1 0 1 1 1 0 1 0 1 1 1 1 1 1 0 0 2 2 0 0 0 0 1 0 2 0 2 0 2 0 1 1 0 0 0 1 1 0 2 0 0 0 2 0 1 1 0 0 0 0 2 0 0 0 0 0 1 0 0 1 1 1 0 2 1 1 1 0 0 1 0 0 1 2 2 0 2 0 0 1 1 0 0 0 1 1 1 1 0 0 1 0 0 0 0 0 0 0 0 1 2 1 0 1 0 0 0 0 0 0 1 0 1 0 0 0 0 1 1 0 0 0 0 2 1 0 0 0 2 0 0 0 1 0 0 1 0 1 1 0 1 2 1 1 0 1 2 0 0 0 1 0 1 1 1 2 0 0 0 1 0 1 1 1 2 0 1 0 0 0 0 0 1 1 1 0 1 1 2 1 0 0 0 1 1 2 1 1 1 1 2 1 0 1 2 1 2 0 1 0 0 1 2 0 2 2 0 1 0 0 0 0 0 0 0 0 1 0 0 1 0 1 2 0 0 0 0 1 2 0 2 0 1 2 0 0 1 0 0 0 0 0 0 0 0 0 0 0 0 0 0 0 2 0 0 1 0 0 1 2 0 0 1 1 2 0 1 0 0 2 0 0 1 0 2 2 0 1 0 0 0 0 2 0 0 2 2 2 0 1 2 2 1 1 0 0 1 1 0 0 0 0 2 0 0 0 1 0 0 2 1 1 0 1 2 1 2 0 1 0 0 0 0 0 0 0 0 0 2 1 0 0 0 0 0 0 0 0 0 1 1 0 0 1 0 0 0 2 2 0 1 1 0 1 0 1 0 0 2 0 0 0 0 2 0 1 0 0 0 1 1 1 0 0 1 2 1 2 2 2 0 0 0 0 1 0 2 0 0 0 1 2 1 1 2 0 0 0 1 1 0 1 1 0 2 0 1 0 1 1 0 1 1 1 2 2 2 0 2 0 0 0 0 0 1 1 1 0 2 0 2 0 0 1 0 0 1 0 0 1 0 0 0 0 0 0 0 1 0 1 1 1 0 2 2 0 1 0 0 0 0 1 1 2 0 2 1 0 0 0 0 1 0 2 1 1 0 0 1 0 1 0 1 0 2 0 1 1 1 0 2 0 0 0 0 0 0 1 2
161 0 1 1 0 0 0 0 0 0 0 1 0 0 0 0 0 1 1 0 1 1 0 0 0 1 1 2 0 2 1 0 0 0 2 0 2 1 0 0 1 0 1 1 0 1 0 1 1 2 0 1 0 1 1 2 0 2 2 0 1 1 0 1 1 0 1 2 0 0 0 0 2 0 2 2 2 0 1 1 1 0 0 1 1 0 0 0 0 2 0 0 0 0 1 1 0 2 1 1 1 1 1 0 1 1 2 2 2 0 0 2 0 2 2 0 0 0 2 0 0 0 2 0 0 1 0 1 2 1 1 2 0 0 0 0 1 0 0 2 1 0 0 0 0 2 0 0 0 0 0 0 1 1 0 0 0 0 0 0 1 2 1 0 1 2 1 0 0 2 2 0 1 1 0 1 0 0 0 1 1 1 0 0 0 0 0 2 0 0 0 1 1 1 2 0 1 1 0 1 1 0 1 1 1 0 1 0 0 0 1 0 1 0 1 0 0 0 2 0 2 2 1 0 1 0 1 2 0 0 0 0 0 0 2 1 0 2 2 0 0 0 2 1 1 1 0 0 1 1 1 0 0 0 0 1 1 1 0 1 1 1 0 0 2 0 0 0 2 0 0 0 0 2 0 0 1 2 1 1 0 2 2 2 2 1 1 2 0 2 0 0 2 2 2 0 2 1 0 1 1 1 2 0 1 0 2 0 0 0 0 1 0 0 2 0 2 0 1 0 1 2 2 1 0 0 0 0 1 1 2 0 1 1 0 1 0 2 0 1 2 1 2 2 0 0 0 0 1 1 0 0 2 2 0 1 1 1 0 2 2 0 1 1 1 0 1 1 1 0 0 2 1 2 1 1 1 2 0 0 1 0 1 1 1 0 0 0 0 0 0 0 0 0 2 1 1 1 0 0 0 0 0 2 1 0 1 2 1 0 0 0 0 1 1 0 2 1 0 1 1 1 1 2 0 2 0 0 0 0 0 0 0 2 1 1 0 0 0 0 1 0 1 1 1 1 0 0 2 1 0 2 1 1 2 1 2 1 1 0 2 0 1 1 0 2 0 0 0 0 0 1 1 1 2 2 0 1 2 1 0 1 2 1 1 2 0 1 2 1 1 1 0 2 1 0 0 1 1 1 1 2 2 0 0 2 0 2 0 2 0 0 0 0 0 1 0 2 0 2 1 2 0 0 1 0 0 0 1 2 1 0 0 1 2 1 2 0 1 1 1 1 2 1 2 0 1 2 2 0 1 1 2 2 1 0 0 0 0 1 0 0 2 0 0 0 2 0 0 0 2 2 1 0 1 1 2 0 0 1 1 0 0 1 0 0 0 0 0 1 0 1 0 0 1 0 1 0 0 0 0 2 1 1 1 1 1 0 0 2 1 0 0 1 1 1 1 0 0 0 1 1 0 0 0 0 1 1 0 0 1 1 0 0 0 2 1 1 0 0 0 0 0 0 1 1 1 0 1 1 1 1 0 1 0 2 2 0 2 0 0 0 1 1 2 2 1 2 1 1 1 0 0 0 1 0 2 0 2 0 1 0 1 1 0 1 0 1 1 1 2 0 0 2 0 0 0 2 0 1 0 0 0 1 0 2 1 0 0 0 1 1 0 0 0 1 0 0 0 0 0 1 1 0 0 1 0 0 0 0 1 1 0 2 0 0 1 0 0 1 1 1 0 0 0 0 0 0 0 0 0 0 0 0 0 0 0 0 0 0 0 0 1 0 0 0 0 1 0 1 1 0 1 1 1 1 1 0 0 2 0 1 1 1 0 0 1 1 1 1 0 1 2 2 1 0 0 1 0 1 0 0 0 0 2 1 2 1 1 1 0 0 2 2 2 0 2 1 1 2 2 2 0 0 0 0 0 0 1 0 1 2 0 0 0 1 1 0 1 0 0 1 0 0 0 0 0 0 1 0 1 1 0 0 1 0 2 0 0 0 0 0 1 0 2 1 1 0 1 2 0 0 2 0 1 0 0 1 1 1 1 1 1 0 0 0 1 2 0 1 2 0 1 2 2 2 2 2 1 2 2 0 0 2 2 1 0 2 0 0 0 0 1 0 1 1 1 2 2 2 0 0 0 1 0 1 2 1 0 0 1 0 0 2 0 0 1 0 1 1 0 0 2 0 0 0 0 1 0 0 1 0 2 1 1 0 1 2 0 2 0 1 0 2 2 0 0 0 1 0 1 0 0 0 1 1 1 0 2 0 0 0 2 2 0 1 1 1 0 0 1 1 0 1 1 0 0 0 0 0 1 0
162 1 2 0 0 0 0 0 0 2 0 0 0 0 0 0 0 1 0 1 1 2 0 0 0 0 0 2 1 2 2 1 1 0 2 1 2 0 0 2 0 1 0 0 0 0 0 0 0 0 0 0 0 1 1 0 0 0 1 0 1 2 0 0 0 1 0 0 1 0 0 0 2 0 1 2 2 0 0 1 0 0 0 1 1 0 1 1 1 1 0 1 1 0 0 0 1 0 0 0 2 1 1 0 1 1 2 2 2 0 0 2 1 2 2 1 1 1 0 2 2 1 2 1 1 1 0 1 1 0 1 0 1 0 0 0 1 0 0 1 0 0 0 0 0 1 0 0 0 0 0 0 1 2 0 0 0 0 0 0 1 1 0 1 1 1 2 0 0 2 1 0 0 2 1 1 0 0 0 0 0 0 0 2 2 2 2 0 0 0 0 0 1 0 0 1 1 2 1 0 0 1 0 2 1 1 2 1 2 1 1 0 2 0 2 0 0 1 2 1 1 0 1 1 0 1 2 0 0 0 0 0 0 0 1 0 0 2 2 0 0 0 1 1 2 2 1 0 0 0 0 1 0 1 0 2 1 1 0 1 1 1 0 1 1 1 0 0 2 1 0 1 0 2 0 0 0 1 2 1 0 2 2 1 1 0 2 1 0 2 0 1 1 2 2 0 0 0 0 0 2 0 2 0 1 1 0 1 2 0 0 1 0 0 2 0 2 2 0 0 2 2 1 0 0 0 1 0 1 1 1 1 1 0 0 0 0 2 0 1 1 1 1 2 0 0 0 0 1 0 0 0 0 1 1 0 1 0 1 0 1 1 2 0 2 1 0 2 2 0 1 1 0 2 1 0 1 2 0 0 1 0 1 1 2 0 0 0 0 0 0 0 2 1 2 2 2 1 0 0 0 0 0 1 1 0 0 0 0 0 1 1 1 1 1 2 0 0 0 0 0 0 0 2 1 1 1 0 0 0 0 0 0 1 1 1 0 0 0 1 2 0 0 2 0 2 0 0 1 2 0 1 2 2 2 2 2 2 1 0 1 0 0 0 1 2 0 1 0 1 0 0 0 2 1 0 1 2 2 1 1 1 0 0 0 1 0 1 1 0 1 1 0 1 1 0 1 1 1 1 1 2 1 0 1 1 1 1 0 1 0 1 2 0 0 2 0 2 0 1 0 2 1 1 0 0 0 0 1 2 0 0 1 0 1 1 2 0 1 2 0 1 2 0 2 2 0 2 2 0 1 1 0 2 0 0 0 0 0 2 2 0 1 0 0 0 2 1 1 1 1 2 2 0 0 1 2 2 0 2 0 0 1 1 1 0 0 2 2 2 1 0 1 0 0 0 0 1 0 1 1 1 0 1 1 0 0 0 0 1 0 0 0 1 1 1 0 0 0 0 1 2 1 1 0 1 1 1 0 0 0 2 0 0 0 1 0 1 1 0 1 1 0 1 2 1 0 1 1 1 1 1 0 2 1 2 2 0 1 1 1 0 1 0 0 0 2 1 0 0 0 1 0 0 0 1 1 1 1 1 1 2 2 2 1 2 1 1 2 1 2 0 0 0 0 0 0 2 0 2 1 1 0 0 1 2 1 1 0 1 0 0 1 1 1 1 0 1 1 1 0 1 1 1 0 2 1 0 0 0 1 1 0 2 0 0 1 0 0 0 0 0 0 0 0 1 1 1 0 1 1 1 0 0 0 0 0 0 2 0 0 1 0 0 0 0 0 1 0 2 0 0 2 1 0 2 1 0 0 1 0 1 0 0 0 1 1 2 0 2 0 2 1 1 1 0 1 1 0 1 0 0 0 0 0 1 1 0 1 2 0 0 1 1 1 0 2 2 0 1 1 2 0 2 0 0 0 0 0 1 0 1 0 0 0 0 0 0 0 0 0 0 0 0 0 0 0 0 0 0 2 2 0 2 0 0 0 0 1 0 1 2 0 0 0 1 1 0 1 0 0 0 1 0 2 1 0 0 2 1 1 1 2 0 0 0 0 1 0 1 1 0 0 1 2 2 2 2 0 0 0 1 0 2 2 1 1 1 1 0 0 1 0 0 0 0 2 1 1 0 0 1 1 2 2 1 1 1 0 0 0 1 0 1 0 0 0 0 0 1 0 0 2 0 0 0 0 0 0 0 2 0 1 2 2 0 2 1 0 1 0 0 2 0 1 1 2 0 2 2 0 1 1 0 0 0 1 0 1 1 0 1 1 2 0 0 0 0 0 1 1 0 2 2 2 1 0 1 1 1 1 0
163 0 1 2 0 0 0 2 0 1 0 0 1 1 0 2 1 1 0 1 1 1 0 1 1 1 1 2 0 2 2 1 0 1 2 1 1 2 0 0 2 1 1 1 0 2 2 0 0 0 0 0 0 1 1 1 0 1 1 1 1 1 0 1 1 0 1 1 1 0 0 1 2 0 0 2 1 1 1 0 0 0 1 1 2 0 0 1 1 2 0 1 2 1 0 0 0 0 0 1 1 2 1 1 0 0 2 0 1 1 0 2 0 2 2 0 0 0 1 2 2 0 2 1 1 1 0 2 2 1 1 0 1 0 0 0 0 0 2 0 0 0 0 0 0 1 0 0 0 1 1 0 0 0 0 0 0 1 0 2 2 1 0 1 1 2 1 0 0 1 0 1 1 1 1 1 1 0 0 1 1 1 0 1 1 1 1 2 0 0 1 1 2 1 1 1 2 0 0 1 1 0 0 2 2 0 2 1 0 1 0 0 2 0 2 2 0 0 0 0 2 1 2 0 0 0 0 0 0 0 0 1 0 0 2 0 0 2 2 0 0 0 2 1 1 2 0 0 0 0 0 0 0 1 1 1 0 1 0 1 1 1 0 0 0 0 0 0 1 1 0 0 0 1 0 0 0 1 2 1 0 2 2 1 1 0 2 1 0 2 0 0 1 2 1 1 0 1 0 1 1 1 2 0 2 0 1 1 0 0 0 1 0 1 1 1 2 1 0 0 0 2 1 1 1 0 1 0 1 1 2 0 1 0 0 0 0 2 0 2 1 1 2 1 1 0 2 0 1 1 0 0 0 2 1 1 2 1 0 0 0 0 1 1 1 1 0 1 1 0 0 2 0 2 1 0 1 2 0 0 0 1 1 1 0 0 0 0 0 0 0 0 1 0 2 0 0 1 0 0 0 0 0 2 2 0 0 0 1 1 0 1 2 1 1 2 0 1 0 1 1 0 0 1 1 2 1 1 1 1 1 1 0 2 1 1 0 1 0 0 1 0 0 0 1 2 0 1 1 0 0 2 0 2 0 0 0 2 2 1 1 0 0 0 1 2 0 1 0 1 1 1 1 2 1 1 0 1 2 0 1 0 0 0 0 2 0 0 2 0 0 2 0 1 1 0 0 0 0 0 2 2 2 0 0 0 2 0 0 1 0 2 1 2 2 0 0 2 0 2 0 2 0 0 0 1 0 0 0 1 2 0 0 1 1 0 2 0 0 1 0 1 1 0 1 1 0 1 1 0 0 0 1 2 1 1 0 0 0 0 0 0 0 1 1 0 1 1 1 1 0 0 2 0 0 2 2 1 0 2 0 0 1 1 0 0 0 2 2 2 0 1 0 0 0 0 0 0 0 0 0 2 1 2 1 0 0 0 0 1 0 0 0 2 0 2 2 0 0 0 1 1 0 0 0 0 1 0 0 0 0 1 0 0 1 0 0 1 2 0 2 1 2 2 2 0 1 0 2 2 0 2 0 1 0 2 0 0 2 0 0 0 1 1 1 1 1 2 0 2 2 0 0 1 0 0 2 0 2 0 1 0 2 1 0 1 1 1 0 1 1 0 0 1 0 0 0 1 0 2 0 0 2 1 1 2 2 0 1 1 1 1 0 0 0 0 0 1 1 1 0 0 1 0 1 1 1 0 1 1 0 1 0 2 0 0 0 0 0 2 1 1 0 2 2 0 2 0 0 0 0 0 1 0 0 1 0 0 2 1 1 2 2 0 0 2 1 1 0 2 0 0 1 0 0 2 0 1 1 0 0 0 0 0 0 1 1 2 2 2 0 0 1 1 1 0 0 0 0 0 0 0 0 0 1 2 1 0 0 2 0 1 0 0 0 0 2 2 1 2 1 1 0 2 0 0 0 0 0 1 0 1 0 1 1 2 1 0 0 0 1 1 0 0 1 1 1 0 0 0 2 2 0 2 0 0 0 1 0 0 0 1 0 0 0 0 0 0 0 1 1 0 1 1 2 2 1 0 1 0 1 1 2 0 0 0 0 2 1 0 0 0 1 2 2 2 2 2 0 0 0 1 0 1 2 2 0 2 0 0 0 1 0 0 2 1 1 1 1 0 0 1 0 2 1 1 1 0 0 0 0 2 0 2 0 0 0 1 0 2 0 0 1 0 0 0 2 0 1 0 1 0 2 0 0 0 0 1 0 1 0 0 1 0 1 1 1 0 2 2 1 2 0 0 0 1 1 0 1 1 0 2 0 1 0 0 0 1 1 1 0 0 0 1 0 0 0 1 1 0 0 1
164 1 1 2 0 0 0 2 0 0 0 1 1 1 0 1 0 1 0 0 1 1 0 0 0 0 0 1 0 2 1 0 1 1 2 1 2 1 0 0 1 0 0 1 1 0 1 0 0 1 1 1 0 0 2 1 0 1 1 0 1 2 0 1 1 1 1 1 2 0 0 1 2 0 1 2 2 0 1 1 0 0 0 1 1 0 0 0 0 1 0 1 1 0 1 0 0 0 0 1 2 2 1 0 0 0 2 1 2 0 0 2 0 1 2 1 1 1 1 1 1 1 1 2 1 0 0 0 0 0 2 0 0 0 0 0 0 0 0 1 0 0 0 0 0 2 0 0 1 2 1 0 1 0 0 1 0 1 0 0 1 1 0 2 1 2 0 1 1 0 0 2 1 1 1 1 1 1 0 1 1 0 0 1 1 1 1 1 0 0 1 1 2 1 2 0 1 1 1 0 0 0 0 2 2 0 2 1 0 0 1 0 0 0 1 0 0 0 2 0 2 2 2 0 0 2 1 1 0 0 0 1 1 1 0 0 1 2 1 1 0 1 2 1 1 1 1 0 0 0 0 1 0 0 1 2 1 1 0 1 1 1 0 0 0 0 0 0 2 1 0 1 0 2 0 0 0 1 2 2 1 1 1 1 1 0 2 1 0 2 0 1 2 2 2 0 2 1 0 0 1 0 2 0 1 0 2 0 0 0 0 2 0 0 2 0 1 0 0 0 1 1 1 1 0 0 0 0 0 1 1 1 2 1 0 0 0 1 1 1 1 1 2 2 0 0 1 1 1 2 1 1 0 2 1 1 2 1 0 1 0 0 1 0 1 0 0 2 2 0 0 2 0 2 0 0 1 1 0 0 0 0 1 1 1 1 0 0 0 1 0 0 0 0 2 0 0 1 0 0 0 0 0 2 2 2 0 0 0 0 1 1 0 0 0 0 2 1 0 1 1 1 1 1 1 2 1 0 1 0 1 0 0 1 1 1 0 1 0 1 2 0 0 0 2 1 0 0 1 1 0 2 1 2 0 0 0 1 0 1 1 0 1 1 0 0 0 1 0 1 1 1 2 2 1 0 2 1 2 0 2 0 0 0 0 1 0 1 2 1 1 2 1 2 2 0 0 1 1 0 1 2 0 2 0 2 1 1 1 0 0 2 1 0 0 2 0 1 0 2 1 1 1 1 0 1 1 1 0 1 1 1 0 1 1 2 2 0 0 0 1 1 1 0 1 0 1 0 0 0 0 0 1 2 0 0 0 0 0 0 0 0 1 1 1 0 1 1 1 1 0 0 0 0 0 0 0 0 0 2 0 0 0 0 0 0 0 1 0 1 0 0 1 1 1 0 0 0 0 0 0 2 1 1 1 0 1 0 0 0 1 0 0 1 2 0 0 1 0 0 1 1 0 1 0 0 0 1 0 0 0 2 1 0 0 0 1 1 0 1 0 0 0 2 2 1 1 0 1 1 1 1 0 1 0 2 0 0 1 0 0 0 2 1 1 1 1 2 0 0 0 1 1 0 1 0 2 0 2 0 2 0 1 0 0 1 0 1 1 1 1 0 1 1 0 0 0 2 2 2 1 2 0 0 0 2 1 2 2 0 1 1 0 0 0 1 0 1 0 0 0 0 0 0 1 2 0 0 0 0 0 0 0 1 0 2 1 0 0 2 0 0 0 0 0 1 1 1 0 1 0 1 0 0 0 1 0 0 2 0 0 0 2 1 1 0 0 2 0 1 0 0 1 1 1 1 1 2 1 0 1 0 1 1 1 1 0 2 1 2 0 1 2 2 1 0 1 0 0 2 0 0 0 0 0 2 0 0 0 2 0 0 2 1 1 0 1 2 1 2 1 1 0 1 0 0 0 0 1 0 1 2 1 0 0 1 1 0 0 1 0 0 0 0 0 0 0 0 0 0 2 2 0 2 0 1 2 0 0 0 0 2 0 0 0 0 1 0 2 1 0 0 1 1 1 0 0 1 2 2 2 2 2 0 0 0 0 1 0 2 1 0 0 1 2 1 2 2 0 0 0 2 0 2 1 2 0 1 0 0 0 0 0 0 0 0 2 1 2 1 0 1 0 0 1 2 1 0 0 0 0 2 0 1 0 0 1 0 0 1 0 0 2 1 1 1 1 0 0 0 1 0 2 1 1 0 2 2 0 2 0 0 0 1 2 0 1 1 2 0 1 0 0 0 0 1 1 0 2 0 0 0 1 1 0 0 0 0 2 0 0 0 0 1 1 0 0 1 2 0 0 1
165 0 1 1 0 0 1 1 0 1 0 1 1 1 0 1 0 2 0 0 2 2 0 1 0 0 0 1 0 2 0 0 2 2 0 0 0 2 0 0 2 0 0 0 0 0 2 0 0 0 0 1 0 0 2 0 0 0 0 1 0 1 0 2 0 1 0 0 2 1 0 0 1 0 1 1 1 1 1 0 0 0 0 2 2 0 1 0 0 1 0 0 1 0 2 0 0 1 0 1 0 2 0 1 1 0 2 1 1 1 0 2 0 0 0 0 0 0 0 2 2 0 2 0 0 0 0 1 1 1 1 1 0 0 0 0 0 0 0 0 1 0 0 0 0 0 0 0 2 2 0 0 1 0 1 0 1 0 0 0 0 0 0 1 0 2 0 1 0 1 1 0 0 2 2 0 0 0 0 0 0 1 0 2 2 2 2 2 0 0 0 2 1 1 1 0 1 2 0 1 1 0 0 1 1 0 2 1 1 1 0 0 2 0 1 0 0 0 1 2 0 0 1 0 0 1 1 2 0 1 1 0 1 1 1 2 0 2 2 0 0 1 2 1 1 1 0 0 0 0 0 1 0 1 0 0 0 1 1 1 0 1 0 0 1 0 2 0 1 1 0 0 0 1 0 0 0 0 2 1 0 0 1 1 2 1 1 1 0 1 1 1 1 2 1 0 1 2 0 1 1 0 1 1 1 0 1 0 0 0 1 0 0 0 0 1 2 0 0 0 0 2 1 1 0 0 0 0 0 1 2 1 1 1 0 0 1 2 0 1 0 1 2 0 0 0 0 0 0 2 0 0 0 2 2 0 1 1 0 1 1 0 1 0 1 0 0 1 1 0 0 2 1 1 1 0 1 2 1 0 0 2 1 1 2 1 0 1 1 0 1 1 0 1 2 0 0 0 1 1 1 1 0 2 2 1 0 0 0 0 0 0 0 0 0 1 1 0 0 0 0 0 0 2 1 1 1 1 2 1 2 1 0 2 1 1 0 0 0 1 2 0 0 1 0 1 0 0 2 1 0 2 0 2 0 0 0 2 1 0 1 0 0 0 0 1 0 1 0 0 0 0 2 0 1 1 0 2 2 1 0 1 2 2 2 2 0 0 2 0 0 2 1 2 0 0 0 1 1 0 1 2 1 1 0 1 1 1 0 1 0 1 1 1 1 1 2 2 0 0 0 2 1 0 0 1 0 1 0 1 1 1 0 0 0 0 1 0 0 2 0 2 2 2 2 2 0 1 1 0 0 0 0 2 2 0 0 0 0 1 1 0 0 0 0 1 0 0 0 0 0 0 0 0 0 0 2 1 0 2 0 0 0 0 0 0 0 2 2 2 0 0 0 1 0 0 0 0 0 0 0 2 0 2 2 0 1 1 0 2 0 0 0 0 2 0 0 1 0 0 0 1 0 0 0 1 1 1 0 0 0 2 2 0 0 0 2 0 1 0 2 0 0 0 1 1 1 0 1 1 1 2 0 1 0 2 1 0 2 0 0 0 1 1 1 0 0 2 0 2 2 0 0 0 1 0 2 0 1 0 1 1 2 2 0 2 1 0 2 2 1 0 0 1 1 0 0 1 0 0 0 1 0 1 0 2 1 2 2 0 1 0 0 0 0 0 0 1 2 2 0 0 1 1 1 1 1 0 2 1 0 0 0 2 0 1 0 0 1 1 0 0 0 1 0 0 0 1 0 0 0 0 0 0 0 2 0 0 1 0 0 0 1 0 0 0 1 1 0 1 1 1 2 1 1 0 2 1 1 1 0 1 0 0 0 2 0 1 2 2 1 0 1 2 2 1 0 1 0 2 0 0 0 0 0 2 2 0 0 2 0 0 0 0 0 0 1 2 1 1 1 1 0 1 0 0 0 0 1 0 0 1 0 1 0 0 1 0 0 0 0 0 1 1 0 0 1 0 0 1 1 1 0 1 0 0 1 0 0 0 0 2 1 0 1 1 0 0 1 0 0 0 1 1 1 0 0 1 2 2 2 2 2 0 0 0 0 2 0 1 1 0 0 1 2 2 2 2 0 0 0 1 1 1 2 1 1 1 0 1 1 1 1 0 1 1 1 2 2 1 0 1 1 1 0 2 2 2 0 0 1 1 0 1 1 0 0 0 1 2 1 1 2 1 1 0 0 0 0 0 2 0 2 1 1 0 2 2 0 2 0 0 0 0 0 1 1 0 1 2 1 0 0 0 0 1 1 0 1 0 0 1 0 0 0 0 0 1 0 1 0 0 0 2 1 0 0 1 2 2 1 1
166 0 2 1 0 0 0 0 0 2 0 0 2 2 0 2 0 0 0 0 2 2 0 0 0 0 0 2 0 2 2 0 1 1 2 1 1 2 0 0 2 0 0 1 0 0 1 0 0 2 0 1 0 0 2 1 1 1 2 0 1 2 0 2 0 0 0 1 1 0 0 1 2 2 2 2 2 0 1 0 1 0 0 2 2 0 0 1 1 2 1 2 2 0 2 0 0 0 0 0 1 2 1 0 1 1 2 1 1 1 0 2 0 1 2 1 0 0 0 2 2 0 2 0 0 1 0 2 2 1 1 0 0 0 0 0 1 0 0 0 0 0 0 0 0 0 1 0 0 1 0 0 1 0 0 0 0 0 0 0 0 2 0 0 0 0 1 0 1 1 1 0 1 1 0 1 0 1 1 1 0 1 0 1 1 1 1 1 0 1 2 2 2 0 1 1 2 2 0 0 0 1 1 1 1 0 1 2 1 0 1 0 0 0 1 0 0 0 2 1 1 0 1 0 0 0 0 1 0 0 0 1 0 1 1 0 1 2 2 0 0 0 2 2 1 1 0 0 0 0 0 1 0 0 0 1 0 1 0 0 0 0 0 0 1 0 0 0 2 1 0 0 1 2 0 1 0 1 2 2 0 2 2 2 2 0 2 2 0 2 0 0 1 2 2 0 1 1 0 0 0 0 2 0 1 1 0 1 1 0 0 2 0 0 1 0 2 1 1 0 1 2 1 1 0 0 0 0 2 1 2 0 1 0 0 0 0 0 1 1 0 0 2 0 0 0 1 0 1 2 0 0 1 2 1 1 1 0 0 2 2 0 1 1 1 0 0 2 2 0 0 2 1 1 0 0 0 2 1 0 0 2 2 2 0 1 0 0 0 2 0 0 0 0 2 1 1 1 0 0 0 0 0 1 0 0 1 0 0 0 0 2 0 0 0 2 0 0 0 0 0 1 0 1 1 1 1 0 2 0 2 1 0 2 0 0 0 2 0 1 2 0 0 0 1 1 0 0 1 0 0 1 2 2 0 0 0 1 1 0 2 0 0 0 0 1 0 1 0 1 2 1 2 1 2 2 0 1 2 0 2 0 2 2 1 2 1 0 2 0 0 1 0 1 1 0 0 2 1 0 0 2 1 1 0 2 1 1 1 0 0 2 0 0 0 1 1 2 0 1 0 2 0 0 1 1 1 1 0 2 0 1 0 1 1 0 2 0 0 2 2 2 1 1 1 2 0 0 0 0 0 0 0 2 2 0 0 0 1 0 0 1 0 1 1 1 1 0 0 0 1 1 0 0 0 0 0 2 0 2 0 0 1 0 0 0 0 2 2 2 0 0 1 0 0 0 1 0 0 0 0 2 1 1 1 1 1 0 0 1 2 0 0 0 2 1 0 1 0 0 0 1 0 0 0 0 2 2 0 0 0 1 2 0 0 0 0 0 0 0 1 1 1 1 1 0 0 0 2 1 1 1 0 2 1 2 2 1 2 0 0 0 0 1 2 1 1 2 1 1 1 0 0 1 0 1 1 0 2 0 0 0 1 1 1 1 0 1 2 2 2 0 1 2 2 0 0 2 1 1 0 2 0 0 0 2 0 1 2 1 1 1 0 0 0 0 0 2 1 1 0 0 2 0 2 0 0 0 1 0 0 0 1 1 0 2 1 0 0 0 0 0 0 1 0 1 1 1 0 0 0 0 1 1 1 0 0 0 2 0 0 1 2 0 1 0 0 0 0 2 0 0 2 0 0 0 1 0 0 0 0 0 0 0 0 0 2 1 2 2 1 0 1 1 1 0 1 2 0 1 0 0 0 0 1 1 1 0 1 2 0 1 1 0 0 0 0 0 1 1 1 1 0 2 0 0 0 0 1 0 0 1 1 0 0 0 0 0 0 0 1 0 0 0 0 0 0 0 0 0 1 1 0 2 0 0 0 1 0 0 0 2 1 0 1 1 2 0 1 1 0 0 2 0 2 0 0 0 1 0 0 0 2 0 0 0 0 0 1 2 0 0 0 1 2 2 2 2 0 1 0 1 0 2 1 1 1 1 0 2 0 2 1 0 1 0 2 2 2 1 0 1 0 0 2 1 0 1 1 1 0 1 0 1 0 0 0 1 0 0 0 0 2 0 0 0 2 0 2 0 2 0 2 0 0 0 0 2 0 1 0 1 1 0 0 1 1 0 2 1 1 0 0 0 1 0 2 2 0 0 0 2 0 0 0 0 0 1 0 1 0 0 1 2 1 0 0 0 1 0 1 1
167 0 1 1 0 0 0 2 1 0 0 0 1 1 0 1 0 0 0 2 0 0 1 0 0 0 0 1 0 2 2 0 1 2 1 0 2 2 0 0 2 0 0 1 0 1 1 0 0 0 0 0 0 1 1 1 0 0 0 0 0 1 0 0 0 0 0 1 1 0 0 1 2 0 1 2 2 0 1 0 0 0 0 1 1 0 0 0 0 2 0 0 1 1 0 0 0 0 0 0 2 2 2 0 0 0 2 0 0 2 0 2 2 2 2 2 2 0 1 1 1 0 1 1 0 2 0 1 1 0 1 0 0 0 0 0 0 0 0 0 0 0 0 0 0 2 0 0 0 1 1 0 0 0 0 0 0 2 1 1 1 0 0 0 2 2 0 0 0 2 2 0 1 1 0 1 0 0 0 0 0 0 0 1 0 0 0 1 0 0 1 1 2 1 1 0 1 1 1 0 0 1 0 1 1 0 1 1 1 0 0 0 1 0 1 0 0 0 1 1 1 1 2 0 0 0 0 1 1 0 0 0 0 0 2 0 0 2 2 0 0 1 2 1 1 2 0 0 0 0 0 1 1 1 0 2 1 1 1 1 1 2 0 1 1 0 0 0 2 1 0 2 0 1 0 1 0 1 2 2 0 2 2 2 2 0 2 1 0 1 1 0 0 2 1 0 0 1 0 1 1 0 2 0 0 0 1 0 0 0 0 1 0 0 1 0 2 1 1 0 1 2 1 1 0 0 0 0 0 1 1 2 2 0 0 0 0 1 1 0 1 1 2 0 0 0 0 0 1 2 0 0 0 2 1 1 1 1 0 2 2 0 0 0 0 1 0 2 2 0 2 0 1 2 0 0 1 1 2 0 0 2 0 0 1 1 0 0 0 0 0 0 1 0 2 1 1 2 0 0 0 0 0 2 2 0 0 2 0 0 0 0 0 1 1 0 2 0 0 0 0 2 0 2 1 1 1 0 0 0 1 0 1 1 1 1 0 0 0 0 2 0 0 1 1 1 0 0 0 2 0 0 0 2 0 0 0 2 2 0 2 0 1 1 0 2 0 0 0 0 0 1 1 1 1 0 1 2 1 1 0 0 1 1 0 0 0 0 1 0 1 1 1 0 0 0 1 1 0 1 1 2 2 0 0 1 1 2 2 1 1 2 1 0 0 1 0 2 0 0 0 2 0 0 0 0 0 0 1 2 1 0 0 0 0 0 0 0 0 0 0 1 2 2 2 2 0 2 2 0 1 1 0 2 0 1 0 0 0 0 0 0 1 0 0 0 1 0 0 0 0 0 0 0 1 0 1 2 0 2 0 0 0 0 0 0 0 2 0 2 0 1 1 1 1 0 0 0 0 0 0 1 0 1 1 0 0 0 0 2 0 0 0 1 1 1 0 0 0 0 0 0 1 1 0 0 2 2 0 0 0 1 0 0 0 0 1 0 0 0 2 0 0 0 2 2 2 0 2 2 0 1 0 0 0 2 1 0 2 0 0 0 2 0 0 0 1 2 2 0 0 0 0 0 0 1 1 0 2 0 1 1 2 2 1 2 1 1 1 2 1 0 1 1 0 0 0 1 0 0 0 0 0 0 1 2 0 2 2 0 0 0 0 0 0 0 0 1 1 1 0 0 1 0 2 1 0 0 1 1 1 1 1 1 0 2 2 0 0 1 1 1 1 0 1 1 2 1 0 1 0 1 0 0 0 2 0 0 2 0 0 1 1 0 0 0 0 2 1 1 0 0 2 1 1 0 1 0 0 1 0 1 1 1 1 1 1 1 2 2 1 0 1 1 1 0 1 1 0 1 0 0 0 0 0 0 0 0 0 2 0 0 1 1 1 0 2 1 1 1 0 1 0 2 0 0 0 0 1 0 0 1 1 0 0 0 0 1 1 1 0 0 0 0 1 1 1 0 2 0 0 0 0 2 0 0 0 0 0 0 1 2 0 0 0 0 0 0 1 1 0 0 0 1 1 1 1 0 2 1 1 1 2 0 0 0 0 1 0 2 0 0 0 1 1 1 1 2 0 0 0 1 0 1 2 1 1 1 0 1 0 1 1 0 1 2 1 0 2 0 0 2 0 1 0 2 2 0 1 1 0 2 1 2 1 0 1 2 0 0 0 0 2 0 0 1 1 0 1 0 2 0 2 0 0 1 1 2 0 1 0 0 1 0 0 2 2 0 1 1 1 1 0 0 0 1 1 0 2 0 0 0 0 1 0 0 0 0 0 0 1 1 0 1 0 1 0 0 0 0 0 1
168 1 1 1 1 0 1 1 0 1 0 1 0 1 0 0 0 0 0 1 1 2 0 0 0 0 0 2 0 2 2 1 0 0 0 0 1 2 0 2 0 0 0 0 0 2 1 1 0 2 0 1 1 0 1 1 0 0 2 1 0 1 0 1 0 1 0 0 0 0 0 0 2 0 2 2 2 0 2 0 1 0 0 0 0 0 0 0 0 2 0 1 0 0 1 0 1 0 0 0 2 1 1 0 1 1 2 0 1 1 0 2 1 2 2 1 1 0 1 1 1 0 2 0 0 0 0 2 2 2 2 0 1 0 0 0 1 0 0 1 0 0 0 0 0 2 0 0 1 1 0 0 0 0 0 0 0 1 1 1 1 0 0 0 2 2 1 1 1 0 0 2 1 1 2 0 0 0 0 0 0 0 0 1 1 1 1 0 0 1 1 1 2 2 2 0 2 2 0 1 1 1 0 1 1 0 1 0 1 1 0 1 0 1 1 0 0 1 0 0 2 0 1 0 1 0 1 1 0 0 0 1 1 1 1 0 0 2 1 1 0 0 2 2 2 2 0 0 1 1 1 1 0 0 1 2 1 0 0 0 0 0 0 0 1 1 0 0 2 0 0 1 0 1 0 0 0 2 2 1 0 2 0 2 0 0 0 1 0 2 0 1 2 2 2 0 1 0 1 0 1 0 0 2 0 0 1 0 1 0 0 0 0 0 2 0 2 1 0 1 0 1 0 0 0 0 0 0 2 1 2 0 0 0 0 0 0 1 2 1 0 0 2 1 0 0 0 1 1 0 0 0 0 2 1 1 2 0 0 2 1 0 1 1 1 0 2 1 1 0 0 2 0 2 0 0 2 1 0 1 0 2 1 1 1 0 0 0 0 0 0 0 0 0 2 0 0 1 0 0 0 0 1 1 1 0 0 1 0 0 0 0 1 1 1 2 0 0 0 0 0 0 0 0 0 1 0 0 2 1 2 1 0 2 0 0 0 0 0 0 1 0 0 1 0 1 0 0 1 1 0 1 1 2 2 1 2 1 0 0 1 0 1 1 0 1 0 2 0 1 1 1 2 2 1 1 0 0 2 0 1 0 2 2 1 1 0 2 2 1 1 1 0 1 0 0 0 1 1 0 1 2 2 0 0 0 2 1 1 1 0 1 2 1 1 1 0 1 1 1 1 2 0 1 0 1 1 0 0 2 1 0 0 1 1 0 1 0 1 1 0 1 2 1 2 2 0 0 1 0 0 1 1 1 1 1 1 0 0 1 1 0 0 0 0 0 0 2 2 0 0 0 2 0 0 2 2 2 0 2 0 0 1 1 0 0 0 1 1 1 1 0 0 1 0 0 0 0 0 0 0 2 2 0 0 2 2 0 0 1 0 0 0 1 0 0 0 1 0 0 0 1 0 0 0 0 1 1 0 0 1 2 1 0 0 0 0 0 0 0 1 1 0 1 1 1 1 1 1 1 1 2 0 1 0 2 1 1 2 0 0 0 2 1 1 1 1 1 0 1 1 1 1 0 1 0 2 0 1 0 1 0 2 1 1 1 1 2 1 1 1 1 0 1 0 0 0 1 0 1 1 0 0 0 2 0 1 2 2 0 1 1 0 0 0 1 0 0 1 1 0 0 1 0 2 1 0 0 0 0 1 1 0 2 0 0 2 0 1 2 0 0 0 1 1 0 1 0 0 0 0 0 0 0 0 0 0 0 1 0 0 1 0 0 0 1 1 1 0 2 0 0 0 1 1 0 1 1 1 0 0 0 0 0 0 2 0 2 0 2 0 2 2 2 0 0 0 0 0 1 0 0 0 0 1 1 2 0 0 2 0 0 2 2 1 0 2 2 1 1 0 1 0 1 0 0 0 0 0 1 0 1 0 0 0 0 0 0 0 0 0 0 0 0 0 0 0 0 0 0 1 1 0 1 1 0 1 1 0 1 0 0 0 0 1 0 0 1 1 1 0 0 1 0 2 1 0 1 2 1 1 1 1 0 0 0 1 1 1 0 1 0 0 1 2 2 2 2 0 1 1 1 1 1 2 0 1 1 0 0 0 0 1 0 1 0 2 2 2 2 0 0 0 1 0 2 0 1 0 1 0 2 0 1 0 0 0 2 0 0 0 0 2 0 0 0 0 0 1 0 1 0 1 2 2 0 2 2 0 1 0 0 1 0 1 1 1 0 0 0 1 0 1 0 0 1 0 1 0 0 0 2 1 1 0 1 1 0 0 0 0 0 0 0 0 1 0 0 0 0 1 1
169 0 2 1 0 0 0 1 0 0 0 1 0 0 0 0 0 2 2 1 1 1 0 0 0 0 0 2 1 2 2 0 2 2 1 0 2 0 0 2 1 1 1 0 0 0 0 0 0 2 2 2 0 1 1 0 0 1 2 1 1 2 0 2 0 1 0 1 0 0 1 1 1 0 1 1 1 0 0 1 0 0 0 1 1 0 0 0 0 2 0 0 0 0 1 0 0 2 0 2 1 1 1 0 0 0 2 0 1 1 0 1 0 1 1 0 0 0 0 2 2 0 2 1 1 1 0 1 2 0 1 1 0 0 1 1 1 0 1 0 1 0 0 0 0 1 0 0 0 0 0 0 0 0 0 0 0 0 1 1 2 1 0 1 2 2 1 0 1 1 0 2 1 1 1 0 0 0 0 1 1 2 1 0 1 0 1 1 0 1 2 2 0 0 1 0 1 1 0 0 0 0 0 2 2 0 2 1 0 1 0 0 2 0 2 1 0 0 1 1 1 1 1 0 0 0 1 2 0 0 0 0 0 0 2 0 0 2 2 0 0 0 2 2 2 2 0 0 0 1 1 1 0 0 0 1 1 0 0 0 0 0 0 0 1 1 0 2 2 0 0 1 1 2 0 0 0 0 2 0 1 0 2 2 2 1 0 2 0 2 0 0 1 1 1 0 2 0 0 0 0 0 2 0 0 0 1 0 0 0 0 0 0 1 1 1 2 1 1 0 2 1 0 0 1 0 1 0 1 2 2 0 1 0 0 0 0 2 0 1 1 1 2 1 0 0 1 0 0 1 0 0 1 2 1 0 1 1 1 1 2 1 2 0 2 0 1 1 1 0 1 1 0 2 0 0 1 2 1 1 0 1 1 1 1 2 0 0 0 1 0 0 1 0 2 1 1 0 0 0 0 0 0 2 1 0 1 1 0 0 0 0 1 1 1 2 0 0 0 0 0 1 1 2 0 2 0 0 0 0 0 0 0 2 1 0 0 1 1 1 2 0 0 0 0 0 0 1 2 2 0 1 1 2 1 1 1 2 2 2 0 1 0 0 0 0 0 1 0 1 1 1 2 0 1 1 0 2 2 0 2 0 1 1 0 1 0 1 2 1 1 2 0 1 1 0 1 1 1 1 1 2 0 0 2 0 2 1 1 0 1 2 1 1 1 1 0 2 0 1 1 2 0 0 2 0 0 1 0 1 1 0 0 0 1 0 2 0 1 1 1 1 1 1 1 1 0 1 1 0 0 0 0 2 1 0 0 0 0 0 0 0 1 0 0 0 2 0 0 0 1 1 1 0 0 1 0 0 0 2 0 0 0 0 0 0 0 0 0 0 0 2 1 1 0 0 0 1 0 1 2 0 1 0 0 2 2 0 1 0 1 0 0 0 2 0 0 1 1 0 0 0 0 0 0 1 1 0 0 0 0 1 0 0 0 1 0 0 0 0 2 0 0 1 2 1 1 0 0 0 2 2 0 1 0 1 2 0 2 0 0 0 2 1 1 1 1 2 0 2 1 0 0 1 0 0 2 1 2 1 0 0 2 1 0 2 1 1 1 2 2 0 0 2 1 0 0 1 1 2 0 1 0 1 0 2 1 1 1 0 2 2 0 1 0 1 0 1 1 1 0 0 1 0 1 1 0 0 1 1 1 1 1 2 0 0 1 0 0 0 0 0 0 2 2 0 2 0 0 0 0 1 0 0 0 1 0 0 2 1 1 2 1 0 0 1 1 2 1 1 0 0 1 1 1 0 0 1 1 0 0 0 1 1 2 0 1 2 1 2 0 1 0 1 1 1 0 0 0 0 0 0 0 0 2 1 2 0 0 2 0 0 1 1 1 0 1 1 1 1 0 1 0 2 0 0 0 0 0 0 0 2 1 1 0 0 0 0 1 0 1 1 0 0 1 1 1 0 0 0 1 1 0 0 1 0 2 0 0 0 0 1 0 0 0 0 1 0 1 1 0 0 2 0 2 1 0 0 0 0 0 0 2 0 0 0 0 2 0 2 0 0 1 1 1 1 1 2 0 0 0 1 0 2 2 1 1 2 0 1 0 2 0 0 0 0 2 2 2 2 0 0 0 1 1 1 0 0 1 1 0 2 0 2 0 0 0 2 0 0 0 0 0 0 0 0 0 0 0 0 2 0 0 2 2 0 2 2 0 1 0 0 1 0 1 2 2 1 1 0 1 0 0 1 0 0 1 1 1 0 0 1 0 0 0 0 0 0 0 0 0 0 0 1 0 0 0 0 1 0 0 0
170 1 0 2 0 0 0 2 1 0 0 0 0 0 0 0 0 2 2 1 1 2 0 0 0 0 0 2 0 2 1 0 2 1 2 1 2 1 0 0 1 0 1 1 0 1 0 0 0 1 0 1 1 2 0 2 0 0 2 0 1 1 0 1 1 0 1 1 1 0 0 0 2 0 1 2 2 0 1 0 1 0 0 1 1 0 0 0 0 2 0 0 0 0 0 0 0 0 0 0 2 0 0 0 1 0 2 1 1 1 0 2 0 2 2 0 0 0 0 1 2 0 2 0 0 1 0 0 0 0 0 0 0 0 0 0 0 0 0 1 0 0 0 0 0 0 0 0 1 1 0 0 1 1 0 0 0 1 0 0 1 0 0 1 1 2 0 0 0 2 1 1 0 2 2 2 1 0 0 0 0 0 1 0 1 0 1 2 0 0 0 2 2 2 2 0 2 1 0 0 0 0 0 1 1 0 1 1 0 0 0 0 1 0 2 1 1 0 1 0 2 2 2 0 0 1 1 2 0 0 1 0 1 1 0 0 1 2 2 0 0 1 2 2 2 2 0 0 0 0 0 0 1 0 0 2 1 0 0 0 0 0 0 0 1 0 1 0 2 1 0 2 0 2 1 1 0 1 2 2 0 1 2 0 0 0 2 1 1 2 0 2 0 2 2 0 0 0 1 0 1 0 2 0 0 0 0 0 2 0 0 1 0 0 1 0 2 1 1 0 1 2 0 0 1 0 2 0 1 0 2 0 1 0 0 0 0 2 2 1 1 1 1 1 0 1 0 0 0 1 0 0 0 0 0 0 0 1 0 2 1 0 0 0 0 0 1 2 2 0 2 1 0 2 0 1 1 1 0 0 0 0 0 0 1 1 0 1 1 1 0 0 2 0 2 2 2 2 1 1 1 1 0 2 2 0 0 0 0 0 0 0 0 0 0 1 1 0 0 0 0 1 1 1 0 2 0 0 2 0 2 1 1 0 0 0 0 1 1 1 2 0 0 0 2 2 2 0 2 0 0 1 0 2 0 0 0 2 2 0 1 0 1 1 0 2 0 1 0 0 0 0 2 2 2 0 2 1 2 0 2 1 1 1 1 1 0 1 2 0 0 2 1 1 1 0 0 2 1 0 1 1 1 1 0 2 0 1 1 0 0 2 0 1 2 0 1 2 0 1 0 2 1 0 0 1 0 1 0 2 0 2 0 1 1 0 1 0 1 2 1 1 1 1 2 1 0 0 0 0 0 0 0 2 0 1 0 0 0 0 0 0 1 0 0 0 1 1 1 0 1 1 1 0 0 1 1 1 0 2 0 0 1 1 0 0 0 0 0 0 1 1 0 1 0 0 0 0 0 0 0 2 1 1 1 1 1 0 0 1 0 0 0 0 0 0 1 1 0 0 0 0 0 0 0 0 2 1 0 0 0 1 0 0 0 1 1 2 1 0 1 0 1 1 2 1 1 1 1 1 0 1 0 0 0 2 1 0 2 0 0 0 0 0 0 0 1 2 0 1 1 0 0 0 1 0 2 0 1 0 0 1 1 0 0 0 1 1 2 1 2 0 0 1 1 0 0 2 1 2 1 1 0 0 2 2 0 2 1 1 0 0 0 0 0 1 0 2 1 1 0 0 1 0 1 0 1 0 1 0 0 0 0 2 0 0 2 0 0 1 0 0 0 1 1 0 1 0 0 0 0 0 0 0 0 2 0 0 2 1 1 2 0 0 0 0 0 1 0 2 0 0 2 0 0 0 2 0 0 0 0 0 0 0 0 2 0 2 1 2 0 1 2 2 2 0 1 1 0 1 0 0 0 0 1 0 2 0 0 2 1 1 1 1 0 0 1 2 1 1 1 1 0 2 0 0 0 0 0 0 0 2 1 0 0 0 0 0 0 0 0 0 0 0 0 0 0 0 0 0 2 2 0 1 1 0 1 0 0 0 0 2 0 0 0 1 0 0 2 1 0 0 0 2 2 0 0 1 1 0 0 0 2 0 0 0 0 0 0 2 0 0 0 1 2 1 1 1 0 0 0 1 1 1 2 1 1 1 1 2 1 2 0 0 1 0 1 2 2 2 0 0 0 2 0 2 0 0 1 1 1 1 0 2 0 0 0 0 0 0 0 0 0 1 0 0 0 1 1 0 2 0 2 1 1 0 1 2 0 1 0 1 1 0 1 1 2 0 1 1 0 0 0 0 0 2 0 1 1 0 0 1 0 0 0 0 0 0 0 0 0 0 0 2 1 0 0 1 2 0 1 1
171 0 1 1 0 0 0 1 0 0 0 1 0 2 0 1 0 1 1 1 1 1 0 1 0 0 0 0 0 1 0 0 1 0 1 0 1 1 0 0 1 0 0 0 0 0 1 0 0 0 0 0 0 2 0 2 0 1 2 0 0 1 0 1 0 0 0 1 1 0 0 0 1 0 1 1 1 0 1 1 1 0 0 1 1 0 1 1 1 2 1 1 1 1 0 0 0 0 0 0 2 1 1 0 0 0 2 1 1 1 0 1 1 2 2 2 2 0 0 1 1 0 2 1 1 0 0 1 1 1 0 0 0 0 1 0 0 0 0 1 0 0 1 0 0 2 0 0 0 0 0 0 0 0 0 0 0 0 1 0 2 2 0 1 1 2 0 1 1 0 1 0 2 0 2 1 1 1 0 0 0 0 0 1 2 2 1 1 0 1 1 2 2 2 2 0 1 1 0 2 2 0 0 2 2 0 2 0 0 0 0 0 1 0 1 1 1 0 0 1 1 1 2 0 0 0 0 1 1 0 0 1 0 0 1 0 0 2 2 0 0 0 2 2 2 2 0 0 0 0 0 1 1 0 0 0 1 1 0 0 0 0 0 0 1 1 0 0 2 1 0 1 1 2 0 0 1 0 2 0 2 0 0 2 0 0 0 2 0 2 0 1 1 1 1 0 1 1 0 0 1 0 2 0 1 0 0 1 0 0 1 1 0 1 0 1 2 0 0 0 0 2 2 2 1 0 1 0 0 1 2 1 1 1 0 0 0 2 1 1 1 1 2 1 1 0 1 0 1 2 1 1 0 0 0 0 0 2 0 1 1 0 2 0 2 1 0 2 2 0 1 1 1 2 1 0 2 0 0 0 1 1 2 2 1 1 0 0 0 0 0 0 0 0 0 0 0 1 0 0 0 0 0 2 2 0 0 0 1 1 1 1 0 0 0 1 1 1 0 1 1 1 0 1 2 1 1 1 1 1 0 1 0 0 1 0 1 0 0 0 2 0 0 0 0 2 1 0 2 0 0 2 2 2 2 2 2 1 1 1 1 0 0 0 0 2 0 1 0 1 2 1 0 2 2 2 1 1 2 0 2 0 0 0 0 2 0 0 2 0 0 2 0 1 1 0 1 1 0 1 1 2 2 0 0 0 2 1 0 2 0 0 1 1 1 1 0 2 0 2 1 2 1 1 1 0 0 0 0 1 2 0 0 0 0 0 1 0 1 1 2 2 1 0 2 2 0 0 0 0 0 0 0 1 1 1 1 0 0 0 0 0 1 0 0 0 1 0 0 0 0 1 1 0 0 1 2 1 0 2 0 0 0 0 0 0 0 1 1 1 1 1 0 1 1 1 1 0 0 0 0 2 0 2 2 0 2 0 0 1 1 0 0 1 1 1 1 0 0 0 0 0 0 1 0 0 1 2 0 0 0 1 1 0 0 0 0 2 1 0 2 0 0 1 1 1 1 0 0 0 2 1 1 1 1 2 2 0 1 0 0 0 2 1 1 1 2 2 0 1 0 0 1 0 0 0 1 0 2 0 0 0 2 2 0 2 2 2 1 1 2 0 1 2 0 0 0 1 1 0 0 1 0 0 1 2 0 2 2 1 0 0 0 2 0 0 0 1 1 1 0 0 1 0 2 1 0 0 2 2 2 2 0 0 0 2 1 0 0 2 1 1 0 1 1 0 1 0 0 0 0 0 0 0 0 2 0 0 1 0 0 1 2 0 2 0 0 2 0 2 0 0 2 0 0 0 1 2 2 0 0 0 1 1 0 2 0 2 0 2 0 2 2 2 1 0 0 2 1 2 0 1 0 0 0 1 1 0 0 2 1 0 1 0 0 0 1 1 0 2 1 1 0 2 0 0 0 0 1 0 0 1 0 0 0 0 0 1 1 0 1 0 0 0 0 0 0 0 0 0 2 2 0 2 0 0 1 0 1 0 1 2 0 0 0 1 0 0 1 0 0 0 1 1 1 0 0 0 1 0 1 1 1 0 0 0 1 1 0 2 0 0 1 0 0 0 0 2 0 1 1 0 0 2 2 1 0 0 0 2 0 1 0 0 1 1 1 2 2 2 0 1 0 1 0 1 2 1 0 0 0 2 0 1 1 0 1 1 0 0 0 0 2 0 0 0 2 0 1 0 1 0 1 1 1 0 1 1 0 1 0 0 1 0 0 1 1 1 1 1 0 0 0 0 0 2 0 1 1 0 0 1 0 0 0 0 0 1 0 1 0 0 0 1 1 0 0 0 1 2 0 2
172 1 1 2 0 0 0 2 0 0 0 1 1 1 0 1 0 1 1 1 1 1 0 1 1 1 1 1 0 2 1 0 0 2 1 0 2 1 2 0 1 1 0 0 0 1 1 0 0 1 0 0 0 2 0 1 0 0 0 0 1 1 0 1 0 1 0 0 1 0 0 1 2 1 1 2 2 0 1 0 0 0 0 0 0 0 1 0 0 2 0 1 1 0 1 0 0 2 1 1 2 0 1 0 1 1 2 0 0 2 0 1 0 0 0 1 0 0 1 2 2 0 1 2 0 1 0 0 1 0 0 1 1 0 0 0 0 0 0 1 0 0 1 0 0 1 0 0 1 1 0 1 0 0 0 1 0 0 0 1 1 0 0 1 1 2 1 1 0 1 1 0 0 2 1 1 0 0 0 0 0 0 1 1 2 1 2 1 0 0 1 1 2 1 1 0 0 2 0 0 0 0 0 1 1 0 2 0 0 0 0 0 1 1 1 1 0 0 1 1 1 1 2 0 0 1 1 1 1 1 0 1 0 1 1 0 1 2 2 0 0 0 2 1 1 1 0 1 0 0 0 0 0 0 0 1 0 0 0 0 0 0 0 1 1 0 0 1 1 0 0 2 0 2 0 0 1 0 0 0 0 1 1 2 1 0 1 2 0 2 0 0 1 1 1 0 1 2 1 0 0 0 0 2 0 0 0 0 0 0 0 0 0 1 0 0 2 0 0 0 0 2 0 0 2 0 2 1 1 1 2 1 0 0 0 0 0 1 1 2 1 1 2 2 1 0 1 0 1 0 0 0 2 2 0 1 1 0 0 2 2 0 1 0 1 0 0 2 2 0 1 1 0 2 0 0 2 2 1 0 0 0 0 0 0 0 0 1 1 0 1 1 2 0 2 2 2 0 0 0 0 0 0 2 2 1 0 1 0 0 0 1 1 1 1 1 1 1 0 1 1 2 1 1 1 2 0 0 1 0 1 0 0 2 0 0 0 1 0 1 1 0 0 0 2 1 1 1 2 1 0 1 0 2 1 1 1 2 2 1 1 0 1 1 0 1 0 1 0 1 1 1 2 0 2 1 1 1 2 0 1 1 0 0 0 1 0 0 2 0 0 2 1 1 1 0 0 0 0 1 2 2 1 1 0 2 1 1 1 1 0 1 1 1 1 0 0 2 0 1 0 2 0 0 0 2 1 0 1 1 1 0 0 0 0 0 2 0 0 1 0 1 1 1 1 2 0 2 2 0 1 1 0 1 2 1 1 0 0 0 0 0 0 0 0 2 0 1 1 1 0 0 2 0 0 2 2 1 0 1 0 0 0 2 0 1 1 0 0 0 0 0 1 1 0 0 0 0 0 0 0 2 2 2 0 0 2 0 0 2 1 0 0 0 1 1 1 0 0 0 0 0 0 1 1 0 2 1 0 0 1 1 1 0 0 0 0 0 0 1 0 0 0 0 2 0 2 0 1 0 0 2 0 0 0 2 2 0 0 0 0 0 1 0 1 1 1 1 1 0 0 1 0 0 1 0 2 0 1 0 0 1 2 2 1 2 1 2 2 0 0 2 0 1 1 0 0 2 0 0 0 0 1 1 1 2 1 0 0 0 1 1 0 0 0 1 0 0 1 1 0 0 1 0 1 1 0 0 1 1 0 0 0 2 0 0 1 0 0 1 0 0 0 1 1 0 1 0 0 0 0 0 0 1 1 1 0 0 1 0 0 1 1 0 0 0 1 2 0 2 0 0 1 1 1 1 1 0 0 1 0 1 0 0 0 2 1 2 0 2 0 2 1 2 2 1 1 1 0 2 0 0 0 0 0 1 2 1 0 1 0 0 1 1 0 0 2 1 1 1 0 1 0 2 0 0 0 0 1 0 0 1 0 1 1 0 0 1 1 0 1 0 1 1 0 0 1 0 0 0 2 2 0 1 1 0 1 0 0 1 1 1 0 0 0 1 0 0 2 1 0 0 0 2 1 1 0 1 1 1 2 2 1 1 0 1 1 1 0 2 0 0 0 2 2 2 2 1 0 1 0 1 0 2 1 2 0 1 0 0 0 0 1 0 2 2 0 1 0 0 0 0 0 0 0 0 0 0 1 1 1 2 0 2 0 0 1 1 0 0 0 0 2 2 2 0 0 0 1 0 0 0 2 0 0 0 0 0 0 0 2 2 0 2 2 0 0 1 2 0 1 0 0 0 0 0 2 1 1 0 0 1 1 1 1 2 2 1 0 1 0 0 0 2 0 0 0 1 1 1 0 1
173 0 0 2 0 0 0 1 0 1 0 0 1 2 0 2 0 2 0 0 2 2 0 1 0 0 0 2 0 2 2 0 0 1 1 1 1 1 0 0 1 0 1 1 0 1 1 0 0 0 0 0 0 0 1 2 0 0 0 0 0 0 0 0 1 0 1 2 2 0 0 2 2 0 1 2 2 0 2 0 0 0 0 1 1 0 1 0 0 2 0 0 2 1 1 0 0 0 0 0 2 1 2 0 0 0 2 0 0 2 0 2 1 1 1 1 1 0 1 1 1 0 2 1 0 1 0 0 0 0 1 0 0 0 1 1 1 0 0 1 0 0 0 0 0 1 1 0 0 1 0 0 0 0 0 0 0 1 1 1 2 0 0 1 0 1 1 0 0 2 1 0 2 0 2 1 2 2 0 0 0 1 1 1 2 1 1 1 0 1 1 1 2 1 1 0 2 1 0 0 0 0 0 0 0 0 1 1 1 0 0 0 0 0 1 0 0 0 1 0 2 2 2 0 0 0 0 0 0 0 0 0 1 1 1 0 1 2 2 0 0 0 2 1 2 2 0 0 0 0 0 0 0 0 0 1 1 0 1 0 0 1 0 0 0 0 2 0 1 0 0 1 0 0 1 1 0 0 1 0 0 1 2 1 1 0 2 0 1 2 0 2 2 2 2 0 1 1 1 0 2 0 1 1 0 0 1 0 0 0 1 0 0 1 1 0 1 1 0 2 0 1 2 1 0 0 0 0 1 0 0 2 1 0 0 0 0 1 0 1 0 1 1 2 0 0 0 0 2 2 0 0 0 2 1 1 1 2 0 1 1 0 2 2 2 0 0 2 2 0 0 2 1 2 1 0 2 2 0 0 0 0 0 0 0 0 0 0 0 0 0 0 2 0 2 2 2 0 0 1 1 1 0 1 1 0 0 1 0 0 1 0 1 1 1 1 1 0 0 0 0 0 1 0 0 1 0 0 1 0 1 0 1 0 0 0 0 0 0 0 1 0 0 0 1 1 0 0 2 0 0 1 1 1 2 0 2 2 2 1 0 1 1 0 1 0 0 1 0 0 0 0 1 1 1 0 1 2 1 1 2 0 2 2 1 2 1 1 2 0 0 2 1 2 0 0 0 0 1 1 1 2 1 1 0 1 1 1 0 1 0 1 1 1 1 1 0 1 0 1 1 2 1 1 0 1 1 1 0 2 1 1 0 1 1 0 1 0 1 1 0 1 2 1 1 2 0 2 2 0 2 2 0 0 2 1 1 0 0 0 0 0 0 0 0 0 2 2 2 2 1 1 0 0 0 0 1 1 0 2 0 0 0 1 0 0 0 2 2 2 0 0 1 2 0 0 0 0 0 1 1 1 1 1 1 1 1 0 0 1 1 0 0 0 2 0 0 1 1 0 1 1 0 1 0 0 0 1 0 0 0 1 0 0 0 0 1 0 1 0 2 1 0 0 1 1 1 1 1 1 0 1 0 1 0 1 2 0 1 0 0 0 1 1 1 1 1 2 1 0 0 0 0 1 0 1 1 0 1 0 0 2 1 0 0 0 1 2 1 0 0 1 0 2 2 0 0 2 2 2 0 2 0 0 0 2 1 2 2 0 0 0 0 1 0 0 0 2 1 1 0 0 0 0 2 2 0 0 1 0 1 1 0 2 0 0 2 0 0 1 0 0 1 0 1 1 2 1 0 0 0 0 0 0 0 1 0 0 2 0 0 1 2 0 0 0 0 2 1 2 0 0 2 0 0 0 1 1 1 1 1 1 0 0 0 2 0 2 2 2 0 0 2 2 1 0 0 1 1 1 0 0 0 0 0 2 1 1 0 1 0 0 1 1 1 0 1 2 0 1 1 2 0 1 0 0 0 0 0 0 0 2 0 0 0 0 0 0 0 0 1 0 0 0 0 0 1 0 1 0 1 1 0 2 0 1 1 2 0 0 0 2 1 0 1 2 0 0 2 0 0 0 0 2 1 1 0 1 2 1 2 2 2 0 0 1 0 1 1 2 0 0 0 1 1 1 1 2 0 0 0 2 0 1 1 1 0 1 0 0 0 0 0 0 0 0 2 1 2 1 0 1 1 1 0 0 1 1 0 0 1 2 0 1 1 0 1 1 0 0 0 0 2 1 0 1 2 1 0 1 0 0 2 0 0 0 0 1 0 1 0 0 0 1 1 0 0 1 1 1 0 0 0 0 1 0 2 1 1 1 1 1 0 2 1 1 1 1 1 0 0 0 0 2 0 0 0 0 0 0 0 2
174 1 1 1 0 0 0 1 1 0 0 0 0 1 0 0 0 1 0 1 1 2 0 0 0 0 0 2 0 2 1 0 2 1 1 0 2 1 0 1 1 0 0 0 0 1 1 1 1 2 0 1 0 0 2 1 0 1 1 1 0 1 0 1 0 1 0 2 1 0 0 1 2 0 1 2 2 0 2 0 0 0 0 1 1 0 0 0 0 2 0 2 0 0 0 1 1 1 0 1 1 1 1 0 1 1 2 0 1 1 0 1 1 2 2 1 1 0 2 0 0 0 2 1 1 0 0 0 1 0 1 1 1 0 0 0 0 0 0 0 1 0 0 0 0 0 0 0 1 1 1 0 1 1 0 1 0 1 0 0 1 0 0 0 2 2 2 0 0 2 1 1 1 1 1 1 0 2 0 0 0 0 1 0 1 0 2 2 0 1 1 1 2 1 2 0 2 2 0 0 0 0 0 1 1 0 2 1 1 0 0 0 0 0 0 1 1 1 2 1 1 0 1 0 0 0 1 1 0 0 0 0 0 0 1 0 0 2 2 0 0 0 2 2 2 2 0 0 1 1 1 0 0 0 0 1 0 0 0 0 0 0 0 0 1 0 2 0 2 1 0 1 1 2 0 0 2 1 0 0 1 1 1 1 0 0 1 2 0 2 0 0 0 2 1 0 0 1 0 0 0 0 2 0 1 0 0 1 1 0 0 0 0 0 1 0 2 0 0 0 2 0 1 1 0 0 0 0 0 0 2 1 1 0 0 0 0 1 0 1 0 0 1 2 0 0 0 0 0 1 1 1 1 2 0 1 1 0 0 1 1 0 1 0 1 0 1 1 1 0 0 2 2 2 1 0 2 2 0 0 0 1 2 2 2 1 0 1 1 1 0 0 1 0 1 0 0 1 0 1 1 1 0 2 2 0 0 0 0 0 0 1 1 1 1 2 0 0 1 0 1 1 0 2 1 2 1 1 1 1 1 1 0 1 2 1 0 1 0 0 2 0 0 0 1 2 1 0 0 2 0 0 1 2 2 2 2 1 0 0 1 0 0 0 0 1 1 1 0 0 0 0 2 0 1 0 1 0 2 0 2 0 1 1 0 0 0 0 1 0 0 1 0 1 1 0 1 0 0 0 2 2 1 0 1 0 2 1 0 1 0 1 1 0 0 2 1 2 0 0 0 2 2 0 1 0 0 0 2 2 0 0 0 1 2 0 1 0 1 1 0 1 1 1 0 2 0 1 1 0 1 2 0 1 1 1 1 2 0 0 0 0 0 0 1 0 1 0 0 0 0 1 2 0 0 2 2 0 0 1 0 0 0 0 0 0 0 0 0 0 0 1 0 1 1 0 1 2 0 2 2 0 1 1 1 1 2 0 0 2 0 1 0 0 2 0 0 1 0 0 1 0 1 1 0 0 1 1 0 0 0 1 1 0 0 0 2 1 0 1 1 0 0 0 2 2 2 0 0 0 1 2 0 1 0 2 1 0 1 0 0 0 1 0 1 1 1 2 0 0 0 0 1 0 1 0 2 1 1 1 1 0 2 2 1 2 0 1 0 1 2 0 0 0 0 0 0 1 1 2 0 1 0 1 0 2 1 2 2 0 1 1 0 1 0 1 0 1 1 1 0 1 1 0 1 1 1 0 1 1 1 1 1 2 0 2 0 0 0 0 0 0 0 1 1 0 1 0 0 0 0 0 1 0 0 2 0 0 1 0 0 2 2 1 1 1 1 2 0 1 0 0 2 1 1 0 1 2 2 0 0 0 0 0 0 2 1 1 2 2 1 0 1 2 2 1 1 1 0 1 0 0 0 0 0 0 1 0 0 2 0 1 1 1 1 0 2 2 2 2 2 2 0 2 0 0 0 0 1 1 1 1 1 0 0 0 0 0 0 0 0 0 0 0 0 0 0 0 1 1 0 0 0 1 1 0 2 0 0 0 0 0 1 1 1 1 0 0 1 1 0 0 1 1 1 0 1 1 1 1 1 1 2 0 0 0 0 1 0 1 0 0 0 1 1 1 1 2 0 0 0 1 0 0 1 2 0 2 0 1 0 1 0 0 1 0 1 1 1 1 0 0 1 1 0 2 0 1 0 0 0 2 0 2 0 0 0 0 0 0 0 0 1 0 0 2 2 0 0 0 2 0 2 1 0 0 2 1 0 1 1 1 1 0 0 2 2 0 0 0 1 0 0 0 0 1 1 0 2 0 0 0 0 0 0 0 0 0 0 0 0 0 0 0 1 0 0 1 2 1 0 1
175 1 2 1 0 0 0 0 0 2 0 0 0 0 0 0 0 0 0 2 0 1 0 0 0 0 0 1 1 2 1 0 0 1 1 1 2 1 0 2 0 0 0 0 0 1 0 0 0 0 0 0 0 0 2 2 0 1 1 0 2 2 0 2 1 0 1 0 1 0 0 0 2 0 2 2 2 0 0 0 0 0 0 2 2 0 2 0 0 1 0 1 2 0 0 1 0 0 0 0 2 2 1 0 0 0 2 0 1 1 0 2 0 1 1 0 0 0 0 2 2 0 2 1 1 1 0 2 2 0 0 0 0 0 0 0 1 0 0 1 0 0 0 0 0 2 2 0 0 1 1 1 0 0 0 0 0 1 0 1 1 0 0 0 0 0 1 1 1 0 0 2 0 2 1 1 1 0 0 0 0 0 0 0 0 0 0 2 0 0 0 2 2 2 2 0 2 2 0 0 0 0 1 2 2 0 2 1 1 0 0 0 1 0 2 0 0 2 0 0 2 1 2 0 0 1 1 1 0 0 0 1 0 0 2 2 0 2 2 0 0 0 2 1 1 1 0 0 0 0 0 1 0 0 0 0 0 0 0 0 0 0 0 0 0 0 0 0 2 0 0 0 1 2 1 0 0 2 1 1 0 2 1 2 2 0 2 0 0 2 0 2 1 2 1 1 1 0 0 0 1 0 1 1 0 1 0 0 0 0 0 2 0 0 2 0 2 1 1 0 1 2 1 1 1 0 0 1 1 2 1 1 2 0 0 0 0 2 0 0 0 0 2 1 0 0 0 1 0 0 0 0 1 1 0 0 1 0 1 1 2 1 0 0 0 0 0 1 1 0 0 2 0 2 0 0 2 1 0 0 0 1 0 0 2 0 0 0 0 1 0 0 0 1 1 0 0 1 0 0 0 0 0 2 2 0 0 1 0 0 1 1 0 0 0 1 1 1 0 1 1 0 0 0 0 1 0 0 0 0 0 0 0 1 0 0 0 0 0 0 2 0 0 0 1 1 1 0 2 0 0 0 0 1 1 0 1 2 1 1 1 0 0 1 0 2 0 0 0 0 0 0 2 0 0 0 0 2 2 0 2 0 1 1 0 0 0 0 1 0 1 1 0 1 0 0 0 1 1 0 1 2 1 1 0 1 1 1 1 0 1 1 1 1 1 1 0 2 0 1 1 2 2 1 1 0 0 1 0 2 1 1 0 0 0 0 2 0 0 1 1 1 0 0 2 2 0 1 2 0 0 0 0 2 0 1 0 0 0 0 0 0 1 1 1 0 0 0 0 0 1 1 1 0 0 1 2 0 0 1 1 0 0 1 0 0 0 1 1 1 0 0 0 0 0 0 0 0 0 1 1 1 0 2 2 0 0 0 0 1 0 0 0 1 1 1 0 2 1 2 0 2 0 0 0 2 0 0 0 0 1 1 0 0 0 1 1 2 0 0 0 1 0 0 2 1 1 0 0 0 0 2 1 1 0 1 2 0 1 1 1 0 1 0 0 0 0 2 1 1 1 0 0 1 1 0 2 0 1 0 0 1 1 1 0 1 1 1 1 2 2 0 0 1 0 0 0 2 0 1 1 0 0 0 1 1 1 2 2 1 0 0 0 1 0 0 0 0 1 1 0 1 1 0 2 0 0 0 2 1 1 0 0 2 0 0 2 0 0 0 0 0 0 1 0 1 1 1 0 1 0 1 0 0 0 1 0 0 1 0 0 0 1 0 1 0 0 1 0 2 0 0 2 1 1 2 0 2 2 0 1 0 1 1 1 1 0 2 2 2 0 0 2 2 2 0 1 1 0 0 0 0 0 0 1 1 1 0 0 2 1 1 0 0 0 0 0 0 1 1 0 1 0 0 0 0 0 0 0 1 0 1 1 0 0 1 0 1 1 1 0 0 1 1 0 0 1 0 0 0 1 0 0 0 1 0 2 0 1 1 0 1 0 0 0 0 0 0 2 0 1 0 1 1 1 0 0 1 2 1 0 1 2 0 0 0 0 2 1 0 1 0 0 1 2 1 2 2 0 0 0 0 1 0 2 2 0 0 0 1 0 1 1 0 1 1 1 1 1 1 0 0 1 1 1 1 0 1 0 0 1 0 0 2 0 0 0 1 0 0 0 0 2 1 1 1 1 1 0 0 1 0 2 0 0 0 0 2 0 2 0 0 1 0 0 2 2 0 0 0 0 0 0 0 2 0 1 0 2 0 0 0 1 2 0 2 1 1 0 2 0 0 0 2 1 0 0 0 2 0 0 0
176 1 0 1 0 0 0 2 0 0 0 0 0 1 0 0 0 1 1 1 0 1 0 2 0 0 0 1 1 1 1 0 0 0 1 1 2 1 0 1 1 0 0 2 0 0 1 0 0 0 1 1 0 1 0 1 0 0 1 0 1 2 1 1 0 1 0 1 1 0 0 1 2 1 1 2 1 0 2 0 2 0 0 2 2 0 1 1 1 2 1 1 0 0 0 0 0 0 1 0 2 0 2 0 0 0 2 0 0 2 0 0 0 2 2 0 0 0 1 1 1 0 2 1 1 0 0 1 2 0 0 0 0 0 0 0 0 0 0 1 0 0 1 0 0 2 0 0 0 0 0 0 0 0 1 0 0 1 0 0 0 0 0 0 2 2 2 0 1 1 1 0 1 1 0 0 0 0 0 1 1 0 0 1 1 1 1 2 0 0 0 2 1 1 1 0 1 2 0 1 1 1 1 1 1 0 1 1 0 0 0 1 0 0 1 0 1 0 1 1 1 0 1 0 0 0 0 1 0 0 0 0 0 0 2 0 0 2 2 0 0 1 2 1 1 1 0 0 0 0 0 0 0 0 1 2 2 0 0 0 0 0 0 0 1 0 0 0 2 0 0 0 1 1 1 0 0 1 1 1 0 2 2 2 1 0 2 1 0 2 0 0 2 2 2 0 0 0 0 0 0 0 0 2 0 0 0 0 0 0 0 2 0 0 1 0 2 0 1 0 1 2 0 0 1 0 2 0 0 0 1 2 0 0 0 2 1 2 0 2 2 1 2 1 0 0 1 2 0 0 0 0 0 2 2 0 1 1 0 2 2 0 1 1 1 0 1 1 1 0 0 2 2 1 0 2 2 1 0 0 0 0 1 1 0 1 0 0 0 1 0 0 0 0 2 1 1 0 1 1 1 1 0 1 1 1 0 1 0 0 0 0 0 0 0 2 0 0 0 0 0 1 2 0 0 1 0 2 2 1 2 1 0 0 2 0 0 0 0 0 2 0 0 1 0 1 0 0 0 1 0 0 0 2 0 0 0 2 2 2 0 2 0 0 0 0 0 0 0 0 0 0 1 1 1 0 1 1 0 1 2 0 0 0 0 1 0 0 2 0 0 1 1 2 1 0 1 2 2 0 0 1 2 0 0 2 0 2 2 0 0 2 1 0 0 1 0 2 0 1 1 2 1 0 1 0 0 2 0 2 0 2 0 0 1 0 2 0 0 2 1 2 2 2 2 1 0 2 2 0 0 0 0 1 0 0 0 2 0 1 1 0 0 0 0 0 2 2 2 1 0 0 0 1 0 0 2 0 0 2 0 0 1 1 0 0 0 0 0 0 0 2 1 0 0 0 1 0 0 0 0 1 2 1 0 1 1 1 0 2 0 0 0 0 1 0 1 0 0 0 0 1 0 0 0 0 1 0 0 0 0 1 0 0 0 2 0 0 0 0 0 0 1 1 2 1 1 0 2 1 1 1 2 2 1 2 2 0 1 0 0 0 0 0 0 0 1 2 1 1 0 0 0 0 1 0 2 0 1 0 0 1 2 1 1 2 1 1 1 1 0 1 1 2 2 0 0 2 1 2 1 1 0 1 0 2 1 2 2 0 0 0 0 0 0 0 0 1 2 1 0 0 0 0 2 0 0 0 1 1 1 2 1 2 0 1 1 0 0 1 0 0 0 0 0 0 0 0 0 1 0 1 0 0 0 0 0 0 1 0 0 0 1 0 0 1 1 0 0 2 0 0 2 1 1 0 0 0 0 1 1 1 0 0 0 1 0 2 0 2 0 2 0 1 1 1 0 1 1 0 0 0 0 0 1 1 2 2 0 0 0 0 2 1 1 0 1 2 0 1 0 0 0 2 0 0 0 0 1 0 1 2 0 1 1 1 0 0 0 0 0 1 0 0 0 0 0 0 0 1 1 1 0 1 1 0 1 0 0 1 0 1 0 0 0 0 1 0 2 0 1 0 0 2 1 1 0 2 2 1 1 1 1 0 0 0 1 2 0 1 2 0 0 2 2 2 2 2 0 1 0 1 0 1 2 2 1 2 1 1 0 2 1 0 1 1 1 0 2 2 0 0 0 1 1 0 0 1 0 0 0 1 0 2 0 0 0 1 0 0 0 0 2 0 0 1 1 0 1 0 1 0 2 0 0 0 2 2 0 1 0 1 1 1 1 1 1 2 2 0 0 0 0 0 0 0 2 2 0 0 0 2 0 1 0 1 0 1 0 1 0 0 0 1 2 0 1 0 1 0 0 0
177 0 2 1 0 0 0 2 0 0 0 1 0 0 0 0 0 2 0 0 2 2 0 0 0 0 0 1 0 1 1 0 2 1 2 1 2 2 0 0 2 0 0 0 0 0 2 0 0 0 0 0 0 0 2 2 0 1 2 0 1 1 0 1 0 0 0 1 2 1 0 1 2 0 1 2 1 0 2 0 2 0 0 1 1 0 1 0 0 2 0 1 1 1 0 1 0 0 0 0 2 1 0 0 1 1 2 1 1 1 0 2 0 0 1 1 0 0 2 0 0 0 1 1 0 0 0 1 1 0 0 0 0 0 1 1 0 0 0 0 1 0 0 0 0 1 0 0 0 2 1 0 0 0 1 0 1 0 0 1 1 1 0 1 1 1 1 1 1 0 0 2 0 2 2 1 1 0 1 1 0 1 0 1 2 2 1 1 0 0 0 2 1 1 1 0 0 2 0 0 0 1 0 0 0 0 0 0 1 0 1 0 1 0 1 0 0 0 0 0 2 0 2 0 0 0 0 0 0 0 0 1 0 0 2 0 0 2 2 0 0 0 2 2 2 2 0 0 0 0 0 0 0 0 0 1 0 0 1 0 0 1 0 0 0 0 0 1 2 0 0 0 0 2 0 0 2 1 1 1 0 1 1 1 2 0 2 0 1 2 0 1 0 2 0 1 0 0 0 0 1 0 1 1 1 0 0 0 0 0 2 1 0 0 1 1 1 0 0 0 0 2 0 0 1 0 1 0 0 0 2 0 1 1 0 0 0 1 1 0 0 0 2 0 0 1 0 0 1 0 0 0 0 2 2 0 1 1 0 1 1 0 1 0 1 0 0 1 1 0 0 2 2 1 1 1 1 2 0 0 0 0 0 0 1 0 0 0 0 0 0 0 1 0 2 2 2 0 1 1 1 1 0 2 2 1 0 0 0 0 1 0 0 0 0 0 2 0 0 0 0 0 0 2 1 1 1 0 1 0 1 1 0 2 0 0 0 2 0 0 0 0 0 0 2 1 1 0 2 2 1 1 1 2 1 1 1 1 1 1 1 0 0 0 0 0 0 2 0 0 0 1 1 1 0 0 1 2 2 0 2 0 1 1 0 1 0 1 2 0 0 1 1 1 1 0 1 1 1 0 1 2 2 0 0 0 1 1 1 1 0 1 0 0 0 1 0 2 0 1 1 2 1 1 0 1 0 1 0 1 0 2 0 2 2 0 1 0 1 2 1 1 1 0 1 2 0 2 2 0 0 0 0 1 1 2 1 1 0 1 1 0 1 0 0 0 0 2 2 1 1 1 0 0 0 0 0 1 0 1 1 0 0 0 1 0 0 0 0 0 0 1 0 1 0 0 0 1 0 1 1 1 0 1 1 0 0 0 0 0 1 0 0 1 0 1 0 1 0 1 1 2 0 0 0 1 1 1 0 0 0 1 0 0 0 1 0 0 0 1 2 0 0 0 0 0 0 0 0 0 1 1 1 2 1 2 1 0 0 0 0 0 0 1 0 0 1 2 0 0 0 0 0 0 1 0 2 0 1 0 1 0 2 0 0 1 1 1 2 1 0 1 0 2 0 0 0 1 1 1 0 1 1 0 1 2 0 2 2 1 0 0 0 0 0 1 0 1 0 0 0 2 1 0 1 1 0 1 0 0 1 1 1 2 0 2 0 0 0 1 0 0 0 1 1 0 1 1 0 1 0 1 0 0 0 1 0 0 1 0 0 1 2 0 2 1 1 1 0 1 1 2 2 1 1 0 1 0 0 2 0 2 1 1 0 1 1 2 0 2 0 2 1 2 2 1 0 1 0 2 0 0 0 0 0 2 0 0 2 2 0 0 2 1 1 0 1 1 1 1 1 1 0 2 0 0 0 0 1 0 1 2 0 1 0 0 1 0 1 0 0 0 1 1 0 0 1 0 0 0 2 2 0 1 0 0 1 1 0 1 0 2 1 0 1 1 1 0 1 1 0 0 1 1 1 0 0 1 2 0 0 0 2 0 0 0 0 1 0 2 0 0 1 1 2 1 1 2 0 1 0 2 1 2 2 0 1 2 1 1 1 1 0 0 2 1 0 1 1 1 0 0 2 2 0 2 1 1 0 0 1 1 0 2 0 0 0 1 0 0 0 0 1 1 0 0 0 0 1 0 0 0 1 0 1 0 1 2 0 2 0 0 0 1 2 1 1 0 1 1 0 0 0 0 1 0 1 0 2 1 0 1 0 0 0 0 0 0 0 0 0 0 0 2 2 0 0 1 1 0 1 1
178 0 1 2 0 1 1 0 0 1 0 0 0 1 0 0 0 0 0 1 1 1 0 0 0 1 1 0 1 1 0 1 1 0 2 1 2 1 0 0 1 0 0 1 0 1 0 1 0 1 0 2 1 1 1 1 0 0 2 0 2 2 0 2 1 1 1 1 2 0 0 2 2 0 1 2 1 0 2 0 2 0 1 1 2 0 0 0 0 2 0 1 1 1 2 0 0 1 0 1 0 2 1 0 0 0 2 0 0 2 0 1 0 1 2 1 0 0 1 1 1 0 1 1 0 0 0 0 2 0 2 0 0 0 1 1 0 0 0 0 0 0 0 0 0 2 0 0 0 0 0 0 0 0 1 0 0 1 0 1 2 0 1 0 1 1 2 1 0 0 0 0 0 2 2 1 1 1 0 0 0 0 0 1 2 2 1 2 1 1 1 2 2 1 1 1 1 0 0 0 0 0 0 1 1 0 1 0 0 2 0 0 0 0 2 0 0 0 1 0 2 1 2 0 0 1 1 1 0 0 0 1 0 0 1 0 0 2 2 0 0 0 2 1 2 2 1 0 1 1 1 1 0 0 1 1 0 0 0 0 0 0 0 0 2 0 0 0 2 1 0 0 0 2 0 0 0 2 2 2 0 1 2 2 2 1 1 1 0 2 0 0 1 1 1 0 1 1 0 1 1 0 1 1 0 0 0 0 0 0 0 1 0 1 2 0 2 0 0 0 0 2 0 0 1 0 1 0 0 0 1 2 0 0 0 0 0 1 1 1 2 1 1 2 0 0 0 0 1 0 0 0 0 2 2 0 1 1 0 1 1 0 2 1 2 1 0 1 1 0 0 2 1 2 1 0 2 1 1 1 0 0 0 0 2 0 0 0 0 0 0 0 0 0 2 0 0 1 0 0 0 0 0 2 2 0 0 0 0 0 0 0 0 0 0 2 0 0 0 0 0 1 1 0 1 2 1 0 2 0 2 0 0 2 1 1 0 1 0 0 1 0 0 0 1 1 0 0 1 0 0 0 0 2 0 0 0 2 1 1 1 0 0 0 1 1 0 1 0 0 0 0 1 1 1 0 2 1 2 0 1 0 0 0 0 0 0 0 2 0 0 2 1 1 0 0 0 1 1 0 1 2 1 1 0 2 1 2 0 1 0 1 1 1 1 1 0 2 0 1 1 2 1 1 0 1 0 0 0 1 1 0 0 1 1 0 1 0 2 2 1 2 2 2 2 1 0 1 1 0 0 1 1 2 0 1 1 1 0 1 1 0 1 0 0 0 1 1 1 1 1 2 1 0 0 1 1 1 0 2 0 0 0 0 1 1 1 2 1 2 1 1 0 1 0 0 0 1 0 1 1 1 0 1 1 0 1 0 1 0 0 0 0 1 0 1 0 2 1 1 0 1 0 0 0 0 2 1 0 0 0 1 0 0 0 0 0 1 0 0 0 1 0 1 1 1 1 0 1 1 0 1 0 0 0 1 2 1 1 0 0 0 2 2 2 2 2 2 0 1 1 0 1 0 1 1 1 0 2 0 1 0 1 1 0 1 1 1 2 1 1 1 0 1 0 0 0 2 2 2 0 2 0 0 2 1 0 2 2 1 0 0 0 0 0 1 0 1 1 1 1 0 0 1 1 1 1 0 0 0 1 1 0 1 0 1 1 0 0 1 0 0 0 1 1 0 1 0 0 0 0 0 0 0 0 1 0 0 1 0 0 1 2 1 0 0 0 1 0 2 0 1 1 0 0 0 0 0 0 2 0 2 1 1 1 0 1 1 2 2 1 0 1 2 2 1 0 0 0 1 0 0 0 0 2 0 2 0 0 2 0 0 1 1 1 0 1 2 0 1 0 0 0 2 0 0 0 0 1 0 0 1 0 0 0 1 0 0 0 0 0 0 2 2 0 0 2 0 0 0 2 2 1 1 0 0 1 0 0 1 0 1 1 0 1 1 0 1 1 1 0 0 1 1 2 1 0 1 2 2 1 1 2 0 0 0 0 2 0 2 0 0 1 2 1 1 1 1 0 0 0 2 0 2 2 1 1 1 0 1 0 1 1 0 1 1 1 2 2 2 0 0 0 0 0 1 1 1 0 0 0 2 0 2 0 0 0 1 0 0 0 0 1 2 2 0 1 1 0 1 0 1 2 0 0 0 0 0 0 0 0 0 0 1 2 0 1 0 0 0 2 0 1 0 0 1 0 1 1 0 0 1 0 1 0 1 2 0 1 0 0 0 0 1 0 0 0 0 0 0 1 2
179 1 2 1 1 0 1 2 0 0 0 1 0 0 0 0 0 2 1 1 1 2 0 0 0 0 0 2 0 2 1 0 2 2 1 0 2 2 1 0 1 0 0 0 0 0 0 0 0 1 0 0 0 0 2 2 0 0 1 1 0 2 0 2 0 0 0 0 1 0 1 1 1 0 1 1 1 0 2 0 1 0 0 1 1 0 0 1 1 2 0 1 1 1 1 0 0 1 0 1 1 2 1 1 0 0 2 1 2 0 0 1 1 2 2 0 0 0 1 0 0 0 1 1 0 1 0 1 2 0 1 1 0 0 0 0 1 0 0 0 1 0 0 0 0 2 0 0 0 0 0 0 1 2 1 0 0 1 0 0 1 1 0 2 1 1 1 0 1 1 0 2 0 2 1 1 0 0 0 2 2 1 1 0 1 0 2 1 0 1 1 1 2 2 2 0 2 1 0 0 0 0 0 1 1 0 2 1 0 0 1 0 1 0 2 1 1 0 1 0 2 2 2 0 0 1 1 2 1 1 0 1 2 2 1 1 1 2 2 0 0 0 2 1 1 1 0 1 1 1 1 0 0 0 0 1 0 0 1 0 0 1 0 0 1 0 1 0 2 0 0 1 0 0 1 1 0 0 1 0 1 1 1 1 2 1 1 0 0 2 0 2 0 1 1 0 1 0 0 0 1 0 2 0 2 0 0 2 1 0 0 1 0 1 2 1 2 0 1 0 1 2 0 0 0 0 0 0 0 1 2 1 0 0 0 0 0 2 0 0 0 0 1 2 0 0 0 0 1 2 1 1 0 2 2 0 1 1 0 2 1 0 0 0 0 0 0 1 1 0 1 1 0 2 0 1 0 2 1 0 0 0 0 0 2 1 0 0 0 2 1 1 2 0 2 2 2 2 1 1 1 1 0 2 2 1 0 2 0 0 0 0 0 0 1 2 0 0 0 0 0 0 1 1 1 2 1 0 1 0 1 0 0 1 1 1 0 0 0 0 2 0 0 0 1 0 0 1 1 1 1 0 1 2 1 1 1 2 1 1 1 0 0 0 0 2 0 1 0 0 0 0 2 0 1 0 1 2 1 2 1 0 1 1 1 2 0 0 2 0 0 2 0 0 0 0 0 2 2 0 0 2 1 1 1 1 2 1 1 1 0 1 1 2 2 0 0 2 0 1 1 2 0 0 1 1 1 2 0 2 0 2 0 0 0 0 2 1 0 1 1 1 2 1 1 0 0 1 1 0 0 0 0 1 1 2 1 0 0 0 0 0 0 0 0 1 0 0 0 0 1 1 1 0 0 1 2 2 0 2 0 0 0 0 1 1 1 1 0 0 0 2 1 0 2 0 1 1 0 1 1 0 0 1 2 0 1 0 0 0 2 0 0 0 2 0 0 0 0 0 0 0 0 0 0 0 2 1 0 0 0 2 0 0 0 0 2 0 0 0 0 1 0 1 1 0 1 0 1 1 2 1 0 0 0 2 1 0 2 0 0 0 1 1 1 1 0 2 1 0 0 0 0 2 0 0 2 1 0 1 1 1 2 2 0 1 1 0 2 2 2 0 0 1 0 0 0 0 0 1 0 1 1 2 1 2 2 0 0 0 1 1 0 0 0 1 0 1 0 0 0 0 1 0 1 1 1 0 1 1 1 1 1 2 0 2 2 0 0 1 0 0 0 0 0 2 2 0 0 0 0 0 0 0 0 1 1 0 1 1 0 1 2 0 0 0 0 2 0 2 0 0 1 2 1 2 0 1 1 1 1 1 0 0 0 1 1 1 1 1 0 1 1 2 1 1 0 2 0 2 0 0 0 0 1 1 1 1 1 1 0 0 2 2 2 0 2 2 2 2 2 2 0 2 0 0 0 0 0 1 0 1 2 0 0 0 0 0 0 0 0 0 0 1 0 0 1 0 0 0 2 2 0 1 0 0 1 0 0 0 0 1 1 0 1 2 1 0 1 2 0 0 0 2 2 2 0 1 2 1 1 1 2 0 0 0 0 2 0 1 1 0 0 2 2 1 1 2 0 1 0 0 1 0 0 2 0 1 0 0 0 1 0 0 1 0 1 1 2 1 0 1 1 1 1 1 2 2 0 1 0 2 0 0 1 0 1 1 0 0 0 0 2 2 2 0 1 1 0 1 1 0 0 2 2 0 2 1 1 0 2 2 1 0 1 1 1 0 2 2 1 0 0 0 1 1 1 1 1 0 0 1 0 0 0 0 0 1 0 0 1 1 0 1 0 0 1 0 0 1 0 0
180 1 1 2 0 0 0 0 0 1 0 0 0 1 0 0 0 2 0 0 2 2 0 1 0 1 1 0 1 1 0 0 1 0 1 0 1 2 0 0 2 1 2 2 0 1 1 1 0 2 0 1 0 0 2 2 0 1 1 2 0 0 0 1 0 1 0 0 2 1 0 0 2 0 1 2 2 0 1 0 0 0 0 1 1 0 0 0 0 2 0 0 1 0 1 0 0 1 1 0 2 1 1 0 1 1 2 0 0 2 0 2 0 2 2 0 0 0 0 0 1 0 2 1 1 1 0 0 1 0 2 0 0 0 0 0 0 0 0 1 1 0 0 0 0 2 0 0 0 0 0 0 0 0 1 0 1 0 1 2 2 0 0 1 1 2 1 1 0 1 1 1 0 2 0 0 1 0 0 1 1 1 0 1 2 2 1 0 0 1 1 1 2 0 0 1 2 2 1 0 0 1 0 2 2 0 2 2 1 0 1 0 2 0 2 1 1 1 1 2 0 0 2 0 0 1 1 2 0 0 0 1 1 2 0 0 2 2 2 0 0 0 2 1 1 1 0 0 0 0 0 0 1 1 0 1 1 0 0 0 0 0 0 0 0 0 1 1 1 1 0 1 0 2 0 0 0 0 1 0 0 2 2 2 2 0 2 1 1 2 0 2 1 1 1 0 2 1 0 0 1 0 1 1 1 0 0 0 0 0 1 0 0 0 2 0 2 0 1 0 1 1 2 0 2 1 1 0 1 0 1 2 0 0 0 0 0 0 2 0 1 1 2 1 0 0 0 0 1 0 0 0 0 0 0 0 0 0 0 1 0 0 1 1 1 0 1 2 2 0 1 1 1 2 0 0 1 0 0 0 0 1 1 1 1 1 0 0 0 0 0 0 0 0 1 0 0 0 0 0 0 0 0 2 1 0 1 1 0 0 1 0 1 1 1 2 0 1 0 1 1 1 0 0 1 2 2 0 2 1 1 1 0 2 1 1 1 0 0 1 1 0 0 0 0 1 0 0 1 1 0 1 1 2 1 1 1 2 1 0 2 0 1 1 0 1 0 1 0 1 1 1 1 1 2 1 1 2 1 2 1 0 2 2 2 2 0 0 2 0 0 1 0 1 0 0 0 1 0 1 1 2 2 0 0 0 1 1 1 1 0 1 0 0 0 0 0 1 0 2 1 1 1 1 0 1 1 0 1 2 1 0 0 0 0 0 1 0 1 1 1 1 2 2 2 2 0 1 1 0 0 0 0 2 1 0 0 0 2 0 0 2 0 0 0 0 0 0 0 0 0 0 0 0 2 0 2 1 0 2 0 0 0 2 0 1 1 0 0 0 0 0 0 2 0 0 0 0 0 0 0 1 2 0 1 1 1 0 0 1 0 0 0 0 0 0 1 1 0 0 0 1 0 1 1 0 2 1 0 0 0 2 0 0 0 1 0 0 1 0 2 0 0 0 0 0 0 0 1 1 0 2 0 0 0 2 2 0 2 1 0 1 1 1 2 1 1 2 1 0 0 0 1 0 0 1 0 0 1 0 1 0 1 1 0 1 0 1 0 0 1 0 1 1 0 0 1 2 2 2 0 2 0 0 0 2 1 0 1 1 1 1 0 0 0 1 0 2 1 1 0 1 2 0 1 0 0 1 1 1 2 2 0 2 0 0 0 0 0 1 1 1 0 0 1 1 1 1 0 1 0 1 0 0 0 2 2 0 2 2 2 2 1 0 1 0 0 2 0 2 0 0 2 0 0 0 0 0 0 1 0 1 0 0 1 1 0 2 2 2 0 0 2 2 2 0 1 0 0 1 0 0 0 0 0 1 2 0 0 2 0 0 1 1 1 0 2 2 2 2 1 2 0 2 0 0 0 0 0 1 0 1 1 0 0 0 0 0 0 0 0 0 0 0 0 0 1 0 0 0 2 2 0 0 1 0 2 0 0 0 0 1 0 0 0 1 0 0 1 1 0 0 1 1 1 1 0 2 1 2 2 2 2 0 0 0 1 2 1 1 1 0 0 2 2 2 2 2 0 0 0 0 1 1 2 0 1 0 0 1 0 1 1 0 1 1 1 1 2 1 0 1 1 1 1 0 1 1 0 0 0 1 0 2 0 0 1 1 0 0 0 0 2 0 0 1 1 1 0 1 1 0 1 0 0 0 1 2 0 1 0 1 2 0 1 1 1 0 1 1 1 1 0 1 0 1 1 2 0 0 0 2 0 1 0 1 1 1 1 1 0 0 0 1 2 0 0 0 1 0 0 0
181 0 2 1 0 0 0 1 0 0 0 0 0 0 0 1 1 0 0 0 2 2 0 0 0 0 0 0 0 2 1 0 0 1 2 2 2 0 1 0 0 0 0 0 1 0 0 0 0 2 1 1 0 2 0 1 0 0 1 0 0 2 0 0 0 0 0 0 1 0 1 1 2 0 0 2 2 0 2 0 2 0 0 1 1 0 0 0 0 2 0 0 0 0 1 0 0 0 0 0 2 2 1 0 0 0 2 0 0 2 0 1 0 1 1 1 1 0 1 0 1 0 1 2 1 0 0 2 2 1 1 0 0 0 0 0 1 0 0 1 1 0 0 0 0 1 0 0 0 0 0 0 0 1 0 0 0 1 0 0 1 1 0 0 0 2 1 0 1 1 1 0 1 1 2 2 0 0 0 2 2 0 0 1 1 1 1 1 1 2 2 2 2 1 2 0 1 2 0 0 0 1 0 2 2 0 2 1 1 0 1 0 0 0 1 1 1 1 0 0 2 1 2 0 0 1 1 2 0 0 0 0 0 1 1 0 1 2 2 0 0 0 2 2 2 2 0 0 0 0 0 0 0 1 0 2 0 1 0 0 0 0 0 0 0 0 0 1 1 0 0 1 0 1 0 0 0 2 1 1 0 2 2 1 1 1 1 1 2 2 0 1 1 2 2 0 1 2 0 0 0 0 2 0 2 1 0 0 0 0 0 0 0 1 1 0 2 0 1 0 1 2 1 1 1 0 1 0 1 1 2 0 0 0 0 0 0 1 0 0 1 1 1 2 0 0 0 1 1 0 0 0 0 1 0 1 1 2 0 0 0 0 2 1 2 0 0 2 2 0 0 2 0 2 0 0 2 2 1 0 1 0 0 0 2 2 0 0 0 1 0 0 0 0 1 0 0 0 0 0 0 0 0 1 1 0 0 2 0 0 0 1 0 0 1 1 1 0 0 0 0 2 0 2 1 1 1 0 1 0 1 1 0 2 0 0 0 0 0 0 1 0 0 1 1 1 0 0 0 0 0 1 1 2 1 1 1 2 1 2 1 0 1 0 0 1 0 0 0 0 0 0 1 2 1 1 0 2 1 1 0 0 1 1 0 0 0 1 2 1 1 2 0 1 1 0 1 0 0 1 2 2 1 1 0 1 2 1 1 1 0 2 2 0 0 2 0 2 0 1 1 2 0 0 1 1 1 0 1 2 1 0 0 0 2 0 1 0 0 0 0 0 1 0 2 1 0 0 0 0 0 0 1 2 1 0 0 0 1 0 0 0 1 1 1 0 2 1 1 1 0 0 1 0 0 0 0 1 0 1 1 0 0 0 1 0 0 1 1 1 0 1 1 1 0 1 1 0 0 0 0 1 2 0 2 0 0 0 0 2 0 0 0 1 0 1 0 1 0 1 0 0 0 1 0 0 0 0 0 0 0 0 0 0 0 1 0 0 0 0 0 1 0 0 0 0 0 0 1 0 1 2 0 1 0 2 1 0 2 0 0 0 1 1 1 0 1 0 0 0 0 2 0 1 0 0 2 0 2 0 2 0 2 0 0 2 1 1 1 1 1 0 0 0 0 1 1 2 0 2 1 1 0 0 2 2 0 1 2 2 0 0 0 0 0 1 0 2 1 1 0 0 1 0 1 1 1 0 0 0 0 0 0 2 0 0 1 0 0 0 0 0 0 0 0 0 0 2 0 0 0 0 0 0 0 2 1 0 2 1 0 1 1 0 0 1 2 1 0 2 0 0 0 1 1 0 1 0 0 2 0 2 0 0 0 1 1 2 0 2 0 2 2 2 1 0 0 0 0 1 0 0 0 0 0 2 2 1 0 1 0 0 1 2 1 0 2 2 2 2 1 2 0 2 0 0 0 0 0 1 0 1 1 0 0 0 0 0 0 0 0 0 0 0 0 0 0 0 0 0 2 2 0 2 0 0 0 0 0 0 0 2 0 0 0 0 0 0 2 1 0 0 2 0 2 0 0 1 2 1 1 1 2 0 0 1 0 1 0 1 2 0 1 0 2 1 2 2 0 1 0 2 0 1 1 2 0 1 0 2 1 2 0 0 1 0 2 0 1 1 0 0 0 2 0 1 0 2 1 0 0 2 1 1 1 0 1 0 0 1 0 0 1 1 0 0 2 0 1 0 1 0 1 1 1 0 1 0 0 0 2 2 2 0 1 1 2 0 1 1 0 0 0 1 0 0 1 1 2 1 0 1 1 2 0 1 1 0 0 0 0 0 0 1 0 0 0 0 0 1 0 0
182 1 1 1 0 1 1 1 1 1 0 0 0 1 0 0 0 1 1 1 1 2 0 0 0 0 0 2 1 2 1 2 0 0 0 0 1 2 0 1 1 0 1 0 0 1 0 0 0 2 2 2 0 0 2 2 0 1 2 0 0 1 0 1 1 0 1 1 2 0 1 2 2 1 1 2 2 0 1 1 1 0 0 2 2 0 0 2 1 2 1 1 2 0 0 0 0 0 0 0 2 2 2 0 0 0 2 1 0 2 1 0 0 2 2 0 0 0 1 1 1 0 1 0 0 1 0 1 2 0 0 0 0 0 1 0 1 0 0 1 0 0 0 0 0 0 0 0 0 1 0 0 1 2 1 0 0 0 0 0 2 1 0 1 0 2 1 1 1 0 0 2 0 2 1 0 0 1 0 1 1 0 0 1 1 1 1 1 0 1 2 2 2 2 2 1 1 1 0 1 1 0 1 0 0 0 2 0 2 0 2 0 0 0 1 0 0 1 2 1 1 0 2 0 0 1 1 2 1 1 0 1 1 1 1 0 1 2 2 0 0 0 1 1 2 2 1 1 1 0 0 0 0 0 0 0 0 0 0 0 0 0 0 0 0 0 0 1 1 0 1 0 1 1 0 0 0 1 1 1 0 2 2 1 1 0 1 0 0 2 0 1 1 2 1 1 0 0 0 0 1 0 1 1 1 0 0 0 1 0 0 0 0 2 2 0 1 1 0 0 0 2 1 1 1 0 0 0 1 1 2 0 2 1 0 0 0 2 0 0 1 0 2 2 0 0 1 1 1 1 1 0 0 2 1 1 0 1 0 0 0 0 2 1 2 1 1 1 1 0 0 2 1 1 1 0 2 1 0 0 0 1 1 0 2 2 0 1 1 0 0 0 0 0 1 0 0 0 0 0 0 0 0 1 1 1 0 1 0 0 0 0 0 0 0 2 0 1 0 1 1 2 1 1 1 2 1 0 0 1 1 1 0 0 1 0 0 0 0 0 2 0 1 1 1 1 0 0 1 1 0 0 1 2 1 1 1 2 1 0 1 0 0 0 0 0 1 1 0 1 1 1 2 1 0 0 0 2 0 1 1 0 2 2 1 2 1 0 1 0 1 0 0 1 1 0 0 1 1 0 1 2 2 0 0 1 2 1 1 1 0 1 1 0 0 2 1 1 0 2 1 1 1 0 0 2 1 0 2 2 0 0 0 0 0 0 2 0 1 2 0 1 1 0 1 1 0 2 2 0 2 2 1 1 2 1 1 1 0 0 0 0 0 1 1 0 1 1 1 1 1 1 1 0 0 1 2 1 0 2 0 0 0 1 1 0 0 2 2 2 0 0 1 2 0 0 0 0 0 1 1 0 0 2 2 0 0 0 0 1 0 0 0 1 0 1 0 0 0 0 1 1 1 0 0 0 1 0 0 0 1 2 0 0 0 0 0 1 0 0 2 0 0 1 2 2 2 1 2 2 0 1 0 0 0 1 2 0 2 0 0 0 2 1 1 1 1 2 1 1 0 0 0 1 0 1 1 1 1 1 1 0 1 1 1 1 0 2 0 1 1 0 0 1 0 0 0 1 1 1 0 1 0 0 1 2 0 1 2 1 1 1 0 0 0 0 0 1 0 0 0 0 2 0 1 0 0 0 1 0 1 1 0 2 0 0 0 0 0 1 0 0 0 0 0 0 0 1 0 0 0 0 0 0 0 2 0 0 1 0 0 1 2 0 2 1 1 2 0 2 0 0 1 0 0 0 1 1 1 1 0 1 1 1 0 0 1 1 1 1 0 1 2 2 1 0 0 0 0 1 1 0 0 0 0 1 1 1 0 1 0 0 1 2 1 0 2 2 2 2 2 2 0 1 0 0 0 0 1 0 0 1 1 1 1 0 0 0 0 0 0 1 0 0 0 0 0 0 0 0 2 1 0 2 0 0 1 1 0 0 0 2 0 0 0 0 0 0 1 1 0 0 1 1 1 0 0 1 2 2 2 2 2 0 0 0 0 0 0 2 0 0 0 2 2 2 2 2 0 0 0 2 0 1 2 1 1 2 0 1 0 2 1 0 1 0 2 1 2 1 1 0 0 0 0 0 1 1 0 1 0 2 0 2 0 0 0 1 1 1 0 0 2 0 0 1 1 1 0 0 0 0 1 1 1 0 1 2 0 2 0 0 1 0 0 2 2 0 1 0 1 0 0 0 0 1 1 1 1 1 0 1 1 1 0 0 0 0 0 0 0 0 1 2 1 0 0 1 1 0 0 0
183 0 2 1 0 0 0 0 0 1 0 1 0 0 0 0 0 1 1 2 0 1 0 0 0 0 0 1 0 2 1 0 2 2 0 0 1 2 0 0 1 0 0 1 0 0 2 0 0 2 2 2 1 2 0 0 0 0 1 1 0 1 0 1 0 2 0 0 0 0 0 0 2 0 2 2 2 0 1 0 1 0 1 0 1 0 0 0 0 2 0 0 1 0 0 0 0 1 0 1 1 2 0 0 2 2 1 0 0 2 0 1 0 1 2 1 0 0 0 1 1 0 1 2 1 0 0 1 1 0 0 0 0 0 1 1 1 0 0 1 2 0 0 0 0 1 1 1 2 0 0 0 0 0 0 0 0 1 0 1 1 1 0 1 2 2 2 0 1 1 1 2 1 1 0 1 0 1 0 0 0 1 1 0 1 0 1 1 1 2 1 2 1 1 2 0 1 2 1 0 0 0 0 1 1 0 1 1 1 0 1 0 0 1 2 1 0 0 1 2 0 1 2 0 0 1 1 2 0 0 1 0 0 0 1 0 0 2 2 1 0 1 2 1 1 1 0 0 0 0 0 0 1 1 0 0 1 0 1 0 0 1 0 2 2 0 0 1 1 0 0 2 1 2 1 1 0 0 2 0 2 0 1 2 1 0 1 1 0 2 0 2 1 2 2 0 0 0 0 0 1 0 1 1 0 1 1 0 0 0 0 1 0 0 2 1 2 1 0 0 0 2 0 0 1 0 1 0 1 2 2 1 0 0 0 0 0 2 0 2 1 1 2 2 1 0 1 1 1 2 1 1 1 2 1 1 1 1 0 2 2 0 1 1 1 0 0 2 2 0 1 1 1 2 1 0 1 1 1 0 1 1 0 1 1 0 0 0 0 1 0 0 0 0 2 0 0 0 0 0 0 0 0 2 1 0 1 0 0 0 1 0 0 0 0 1 1 0 0 0 0 0 1 1 0 2 0 0 0 0 1 0 0 2 0 0 0 0 0 0 2 0 0 0 1 1 0 1 2 0 0 2 2 2 2 2 2 1 0 0 1 0 0 0 0 0 0 1 0 0 0 0 2 0 2 2 0 2 2 2 1 0 1 1 1 1 0 1 2 1 1 2 0 0 0 0 0 0 0 1 2 2 2 0 0 0 2 1 0 1 0 1 1 1 2 0 0 2 0 1 1 2 0 0 1 1 1 1 0 2 1 1 1 0 0 0 1 0 0 2 0 0 0 0 1 0 1 2 2 0 1 1 0 2 0 0 0 0 0 0 0 0 0 0 0 1 0 1 1 0 0 0 0 0 0 0 0 1 0 2 0 0 1 1 0 0 0 2 2 2 1 0 0 0 1 0 1 0 0 1 1 1 1 1 1 1 1 0 0 1 0 0 0 1 1 1 1 0 0 0 1 1 0 0 0 0 1 0 0 0 0 1 1 0 0 0 2 0 2 0 2 1 0 1 2 1 2 0 1 1 1 2 0 1 1 1 2 0 2 0 0 0 0 1 1 1 0 1 0 0 0 1 0 0 0 1 1 1 1 1 1 0 2 2 1 2 1 1 1 0 1 0 0 1 0 0 0 2 1 2 1 1 0 0 2 1 1 2 2 1 1 0 0 0 0 0 0 1 0 0 0 0 1 0 1 1 0 0 0 0 1 1 1 1 0 2 1 0 0 0 1 1 0 0 0 1 1 0 0 0 0 0 0 1 1 1 0 0 0 0 0 0 1 0 0 0 1 1 0 2 0 0 1 1 1 0 2 2 2 0 0 0 1 1 0 1 1 2 0 2 0 2 0 2 2 2 0 1 0 1 0 0 0 0 1 1 0 0 0 2 0 0 2 2 2 0 2 1 2 2 1 2 0 2 0 1 0 0 1 0 0 1 1 1 1 1 1 0 1 0 0 0 0 0 1 1 1 0 0 0 2 2 0 2 0 0 0 1 0 0 0 2 0 0 0 2 0 0 2 1 0 0 1 1 2 0 0 0 2 2 2 2 2 0 0 0 0 2 0 2 0 0 0 1 1 1 1 2 0 0 0 1 0 1 1 1 1 1 0 0 0 0 2 0 2 2 1 2 2 2 0 0 0 1 0 1 1 0 1 1 0 2 0 0 0 0 0 2 0 0 0 0 2 1 1 0 0 0 1 0 2 0 0 2 1 0 1 2 0 2 0 1 1 0 0 2 2 0 0 0 1 0 0 0 0 0 2 0 2 0 0 0 1 2 0 0 0 2 0 1 1 1 0 2 1 0 0 0 0 0 2 0
184 0 1 2 0 0 0 2 1 0 0 0 0 0 0 0 0 2 2 1 1 1 0 1 1 1 1 2 0 2 1 1 0 1 2 0 2 1 0 0 1 0 0 2 0 0 0 0 0 0 0 1 0 2 0 2 0 2 0 1 0 1 0 1 0 1 0 1 2 0 0 1 2 1 2 2 2 0 2 0 2 0 0 1 1 0 0 1 0 2 0 1 1 1 1 0 0 1 0 1 1 2 2 0 0 0 2 2 1 1 0 1 0 1 1 0 0 0 0 2 2 0 1 2 2 0 0 1 2 0 0 1 0 0 1 1 1 0 1 1 1 0 0 0 1 1 0 0 0 0 0 0 0 0 0 0 0 0 1 1 1 1 1 0 2 2 1 1 1 0 1 0 0 2 1 0 0 0 0 1 1 0 1 0 2 1 1 2 1 2 2 2 1 1 1 1 1 2 0 0 0 1 0 2 2 0 2 0 0 1 0 0 1 0 1 1 1 0 0 1 1 1 2 0 0 0 0 1 0 0 0 0 0 0 1 0 0 2 2 0 0 0 2 2 2 2 0 0 1 1 1 1 0 0 1 1 1 0 0 0 0 0 0 0 1 0 0 0 1 1 0 1 1 2 1 0 0 2 1 1 0 2 1 2 1 0 1 1 0 2 0 1 1 2 2 0 0 1 0 0 0 0 2 0 0 0 0 0 0 0 1 0 0 0 1 0 2 0 0 0 0 2 2 2 1 0 0 0 0 1 1 1 1 1 0 1 0 1 1 0 0 0 2 0 0 0 0 0 0 1 0 0 0 2 2 0 1 1 0 0 0 0 1 0 1 0 1 2 2 0 1 1 1 2 2 1 2 1 1 1 0 1 0 0 1 1 0 0 0 1 0 0 0 0 1 0 0 0 1 1 1 1 0 2 2 0 0 1 0 0 1 0 1 1 1 1 1 0 0 0 0 2 1 2 1 1 1 0 0 0 0 0 0 2 0 0 0 1 0 0 1 0 0 0 1 0 0 0 1 1 0 1 1 2 1 1 1 2 2 0 1 0 0 0 0 1 1 1 0 1 0 0 1 1 1 1 1 1 2 0 1 1 1 1 0 2 1 1 2 0 0 1 1 0 1 0 0 2 1 0 0 2 2 0 0 1 2 1 1 0 0 2 1 1 1 1 1 2 0 1 0 2 1 1 0 1 1 1 0 2 0 1 2 0 0 1 2 0 1 2 0 0 1 1 2 0 0 0 0 0 0 0 0 1 1 1 1 1 1 1 1 0 1 1 1 0 2 0 0 0 0 1 0 0 0 0 1 0 0 0 0 0 0 1 0 0 0 1 1 1 0 1 1 0 1 1 1 1 0 1 1 1 0 1 2 0 1 0 0 2 0 0 0 0 1 0 0 1 0 1 0 1 0 0 0 0 2 1 0 0 0 1 1 0 0 0 1 0 0 0 0 1 1 2 2 2 2 0 1 1 1 1 0 1 0 2 2 0 2 0 0 0 1 1 0 0 0 1 0 0 0 1 0 1 0 0 2 0 1 0 1 0 2 2 0 2 2 0 2 2 2 0 0 1 0 0 0 1 0 1 0 0 0 0 2 1 1 1 1 0 0 0 0 0 1 1 0 1 1 1 0 1 2 0 1 1 0 0 0 0 1 1 0 2 0 0 2 0 0 2 2 2 0 0 1 0 1 0 0 1 1 1 0 0 0 1 0 0 1 0 0 0 0 0 0 1 1 2 0 2 0 0 2 0 0 0 1 1 2 0 0 0 1 1 2 0 1 2 2 2 0 0 2 2 2 0 1 2 2 2 0 2 0 0 1 2 2 0 0 2 0 0 0 0 0 0 1 2 1 2 1 1 0 2 0 0 0 0 1 0 0 1 0 0 0 0 0 0 0 0 2 0 0 0 0 0 0 1 0 0 2 2 0 2 0 0 0 0 1 0 1 2 0 0 0 0 1 0 2 0 0 0 1 0 2 0 0 1 2 2 2 2 2 0 0 0 0 1 0 2 0 0 0 1 2 2 2 0 0 1 1 1 0 2 1 2 0 2 1 1 1 1 0 1 1 1 2 0 2 1 0 1 0 1 0 1 1 1 2 2 0 2 0 1 0 0 1 1 1 1 1 1 2 0 0 0 1 0 2 0 1 0 2 1 0 0 2 2 0 2 0 0 0 0 0 2 2 0 1 1 1 1 0 0 0 2 0 0 2 1 0 1 2 2 0 0 0 0 0 0 0 0 0 2 2 0 1 1 1 0 0 0
185 0 1 1 1 1 2 2 1 0 0 0 0 0 0 0 0 1 0 0 2 2 0 0 0 0 0 2 0 2 1 1 2 2 0 0 1 1 0 1 1 0 0 1 0 1 1 0 0 1 0 1 0 0 2 1 0 0 2 0 2 2 0 1 0 0 0 1 1 0 1 1 2 0 2 2 2 0 2 0 1 0 1 0 0 0 0 0 0 2 0 1 0 0 0 0 1 0 0 0 2 2 1 0 1 1 2 1 0 2 0 1 0 1 1 0 0 0 2 0 0 0 1 1 0 0 0 0 1 0 0 0 0 0 1 1 1 0 0 1 0 0 0 0 0 1 1 0 0 2 0 0 0 0 1 0 0 2 0 0 2 0 0 1 2 2 2 0 1 1 1 0 2 0 2 2 1 1 0 1 1 0 1 0 1 0 1 1 1 1 1 2 2 1 1 0 1 1 0 0 0 0 0 2 2 0 2 0 0 0 0 0 1 0 2 0 0 0 2 2 0 0 1 0 0 0 0 0 0 0 0 0 0 0 1 0 0 2 2 0 0 0 2 2 2 2 0 0 0 0 0 0 0 0 0 2 1 0 1 0 0 1 0 0 0 0 0 0 1 1 0 2 0 0 0 0 0 1 0 0 1 1 2 2 1 0 2 2 0 2 0 0 1 2 1 1 1 0 1 0 1 0 2 0 1 0 0 1 0 0 1 2 0 1 2 1 2 0 0 0 2 0 2 2 1 0 1 0 0 1 1 2 1 0 0 0 0 1 1 0 1 0 1 1 0 0 0 0 1 2 0 0 0 2 1 0 1 1 0 0 0 0 2 2 2 0 0 2 2 0 1 1 1 2 2 1 2 1 0 0 1 1 0 0 1 1 0 0 0 0 0 0 1 0 1 1 1 1 0 0 0 0 0 2 2 0 0 1 0 0 0 1 1 1 1 2 0 0 0 0 0 0 0 1 0 2 0 1 2 0 1 0 0 0 0 0 0 0 0 0 1 0 0 0 1 2 1 0 1 2 0 1 1 1 2 1 2 2 1 1 0 0 0 0 0 1 0 2 0 1 2 0 2 1 0 0 0 1 2 0 2 0 1 1 0 0 0 1 2 0 0 2 1 2 0 0 0 1 1 1 1 2 1 1 1 1 2 0 0 1 0 2 1 0 0 2 0 2 0 1 1 1 1 0 1 0 0 0 0 1 1 0 0 1 1 0 1 0 0 0 2 1 1 0 1 1 0 0 0 0 0 0 1 2 0 0 0 0 0 1 1 0 0 0 0 0 1 0 0 0 2 2 0 0 0 0 0 1 0 2 0 0 0 0 0 0 0 0 0 0 0 2 1 0 1 0 0 0 0 0 0 1 0 2 2 0 0 0 0 0 2 0 0 0 1 0 0 0 0 0 0 1 0 0 0 0 2 1 0 0 0 0 0 0 0 0 1 0 0 0 0 1 1 1 1 0 0 0 1 1 0 1 0 1 0 1 1 0 0 0 0 0 1 0 0 0 0 2 1 0 0 0 0 0 1 0 2 0 2 0 2 0 2 2 1 2 2 2 1 1 2 0 0 0 0 0 0 2 0 1 0 0 1 0 2 2 1 2 2 0 1 1 1 0 0 1 1 2 0 0 0 0 1 0 2 2 0 0 0 0 0 0 0 2 0 1 1 0 1 1 0 0 0 0 0 0 0 0 0 1 1 1 0 0 0 2 0 0 2 0 0 1 2 0 0 1 1 0 1 0 1 0 2 0 0 0 0 1 1 1 0 0 0 0 0 1 0 2 0 2 0 2 1 2 2 1 0 1 0 1 0 0 0 0 1 1 0 0 1 2 1 1 2 2 2 0 2 1 2 2 1 2 0 2 1 0 0 0 1 0 0 1 1 0 0 1 1 0 0 1 0 0 1 1 0 0 1 0 0 0 2 2 0 0 1 0 2 1 0 0 0 2 1 0 2 2 0 0 0 2 0 0 1 2 2 2 1 1 2 1 1 2 1 0 0 1 1 1 1 1 0 0 1 0 2 2 2 1 1 2 2 0 0 1 2 2 0 0 0 1 0 1 0 0 2 1 0 1 1 1 0 0 1 1 1 0 1 1 0 0 0 2 0 2 1 0 1 1 0 0 0 0 2 0 0 0 2 0 1 0 1 0 1 0 0 1 2 2 0 0 0 2 1 0 1 1 2 1 2 2 0 0 0 0 1 0 2 1 0 1 0 2 1 2 0 1 0 0 0 0 1 0 0 2 1 0 1 0 1 0 1 2
186 1 0 2 0 1 1 2 0 0 0 0 0 1 0 1 0 1 1 1 1 1 0 0 0 0 0 1 0 1 1 1 0 0 2 0 2 2 0 1 1 0 0 0 0 0 1 0 0 0 0 0 0 0 2 1 0 2 2 1 0 0 0 0 1 0 1 0 1 0 0 0 2 0 2 2 2 0 1 1 0 0 0 1 1 0 0 0 0 2 0 0 0 0 0 0 0 0 0 0 2 1 1 0 0 0 2 0 0 2 1 1 1 1 2 2 2 0 1 1 1 0 2 1 1 1 0 0 2 0 0 0 1 0 0 0 0 0 0 0 0 0 1 0 0 1 0 0 1 2 1 0 0 0 0 0 0 0 1 1 1 1 0 0 0 1 1 1 0 1 1 1 1 1 2 1 0 0 1 2 1 1 1 1 2 1 2 2 0 0 1 2 2 2 2 0 1 1 0 0 0 1 0 2 1 1 2 0 1 0 1 0 1 1 0 0 0 0 1 0 2 0 2 0 0 2 2 1 0 0 0 0 0 0 1 0 0 2 2 1 0 1 0 0 0 0 0 0 0 0 0 1 0 1 0 0 0 0 1 0 0 1 0 0 0 0 0 0 1 0 1 1 1 2 1 1 0 1 2 1 0 2 0 1 1 1 1 1 0 2 0 1 0 1 0 0 0 1 0 1 1 0 2 0 0 1 1 0 0 0 0 0 0 0 2 0 2 1 1 0 2 2 0 0 1 0 1 0 0 1 2 1 1 0 0 0 0 1 0 2 1 1 2 1 0 0 0 0 0 2 1 1 0 1 1 0 1 2 0 2 2 0 1 0 1 0 1 2 2 0 2 1 0 2 1 0 1 1 0 0 1 1 2 1 1 2 0 1 1 1 0 0 1 0 1 1 2 0 0 0 0 0 1 1 0 0 1 0 0 0 1 0 1 1 1 2 0 1 0 1 1 1 1 2 1 1 0 1 1 1 1 2 1 0 0 0 0 0 0 0 2 0 0 0 1 1 0 0 1 1 0 1 0 2 0 0 0 1 1 0 1 0 2 2 0 2 0 0 0 0 0 0 2 0 2 1 1 2 2 1 1 1 1 1 0 0 0 0 2 0 0 2 1 2 2 0 1 1 1 1 1 2 2 0 0 0 2 1 0 1 0 1 0 1 1 0 0 2 0 0 0 2 1 0 1 0 0 0 1 1 1 0 1 0 0 1 2 0 0 1 0 1 1 0 2 0 0 2 2 0 0 0 1 2 0 0 0 0 0 1 1 0 2 0 0 0 1 0 0 0 1 0 0 0 1 0 1 2 0 2 0 0 0 0 1 1 1 0 0 0 0 2 0 0 0 0 1 0 0 0 0 2 1 2 1 0 1 0 0 0 2 0 0 0 1 0 0 2 0 0 0 1 1 1 0 0 1 1 0 0 1 0 0 0 0 1 0 0 0 0 1 1 0 2 2 1 1 0 2 2 0 2 0 0 0 2 2 0 1 0 0 0 1 2 2 2 2 2 1 0 0 0 0 0 0 1 1 0 2 0 0 0 2 2 1 1 1 0 2 2 2 0 0 2 0 0 0 1 0 1 1 0 0 0 1 1 1 2 2 0 0 0 0 0 0 0 0 1 2 2 0 0 0 0 2 2 1 0 2 1 1 1 0 2 0 0 1 0 0 1 1 1 1 0 1 0 1 0 0 0 0 0 0 0 0 1 2 0 2 0 0 1 2 1 0 0 0 1 0 2 0 1 1 1 0 1 1 1 1 0 1 0 0 0 0 1 1 1 1 2 1 1 1 2 1 1 0 1 0 2 0 0 0 0 0 0 2 0 1 2 0 0 1 1 1 1 2 2 2 2 1 2 0 1 0 0 0 0 2 0 1 1 0 0 0 1 1 0 1 0 1 1 0 0 0 0 0 0 0 0 1 1 0 2 0 0 0 0 0 0 0 1 0 0 0 0 1 0 2 0 0 0 1 1 0 1 0 0 1 1 2 2 2 0 0 0 0 2 0 2 0 0 0 1 2 2 2 2 0 0 0 1 0 2 2 1 0 1 0 0 0 0 2 0 1 1 1 2 2 1 0 1 0 0 0 1 1 0 0 0 0 2 0 1 0 0 0 0 2 1 0 0 2 1 0 0 2 0 2 0 1 0 2 1 1 0 1 1 0 0 0 0 1 0 1 0 0 0 0 0 0 0 0 0 0 1 1 0 2 0 0 0 1 1 0 0 0 0 0 0 0 0 0 2 2 0 0 1 1 0 0 0
187 1 0 2 0 0 0 1 0 0 0 1 1 1 0 1 0 1 0 0 2 2 0 0 0 0 0 1 0 2 1 1 0 1 2 1 2 1 0 0 0 0 0 0 0 0 1 0 0 1 2 2 0 1 0 1 0 1 1 0 1 2 0 2 1 1 1 1 2 0 1 2 2 0 1 2 1 0 2 0 1 0 0 2 2 0 0 1 1 2 1 1 0 0 0 0 1 0 0 0 1 2 1 0 1 1 2 1 1 1 0 2 0 1 1 0 0 0 2 0 0 0 1 2 1 0 0 1 1 1 0 1 0 0 0 0 0 0 0 0 0 0 1 0 0 1 0 0 0 1 0 0 1 0 0 0 0 0 0 0 1 0 0 1 0 1 1 0 1 1 1 1 1 1 2 1 1 0 0 0 0 1 0 0 2 2 0 2 1 1 1 2 1 0 1 0 0 1 1 0 0 1 0 2 1 1 2 1 1 0 0 0 2 0 2 0 2 0 2 1 1 0 2 0 0 0 0 1 0 0 0 1 0 0 1 0 1 2 2 0 0 0 1 1 1 1 1 0 0 0 0 1 1 0 0 2 2 0 1 1 1 2 0 0 1 0 0 0 2 1 0 0 0 1 0 0 0 0 0 0 0 2 1 2 1 0 1 1 0 1 1 0 0 1 1 0 0 2 0 0 0 0 2 0 0 0 0 2 1 0 0 2 0 0 1 0 2 2 0 0 0 2 1 0 2 0 1 0 0 1 1 2 0 0 0 0 0 1 1 0 0 0 2 2 0 0 0 1 0 0 0 0 0 1 0 1 1 1 0 1 1 0 2 0 2 0 1 2 2 0 0 2 0 2 1 0 0 1 1 1 0 0 1 1 1 0 0 0 0 0 0 0 2 0 2 2 2 1 0 0 0 0 0 2 2 1 0 1 0 0 0 0 2 2 2 2 0 0 0 0 0 0 0 1 1 2 0 1 1 1 1 1 1 0 2 0 1 0 0 0 1 0 0 1 1 0 0 1 1 0 0 2 2 2 2 2 2 1 1 1 2 0 1 1 0 2 0 0 1 0 1 1 1 1 1 1 0 1 2 1 1 0 2 2 1 1 0 0 2 0 0 2 1 2 0 0 0 1 1 0 1 2 1 1 0 2 1 0 0 1 0 2 0 1 1 1 0 2 0 1 1 1 1 0 0 1 1 0 0 2 1 0 0 0 0 0 2 0 1 1 0 2 1 1 1 0 1 0 1 1 0 1 1 2 1 1 0 0 0 0 0 0 1 0 0 0 1 0 0 0 1 1 0 0 1 0 1 0 0 0 1 0 0 1 0 0 0 0 0 0 0 2 1 2 0 0 0 0 1 1 2 1 2 2 0 0 2 0 0 2 0 0 0 2 0 1 1 0 0 0 1 1 1 1 0 1 0 2 0 0 0 0 0 0 0 0 1 0 0 0 2 0 0 0 0 0 0 0 2 2 0 1 0 0 0 1 2 0 2 0 0 0 1 1 0 0 2 1 1 0 0 2 1 0 0 0 2 0 2 0 2 0 2 1 1 2 1 0 2 1 1 0 0 1 0 0 0 2 2 2 0 2 1 0 1 1 2 2 2 0 1 1 0 0 0 1 0 1 0 0 0 2 1 0 2 1 0 0 1 1 1 2 1 2 0 1 1 0 0 1 1 1 0 0 0 0 0 1 0 0 0 0 0 0 0 1 0 0 1 0 0 0 2 1 0 0 0 2 0 2 0 0 2 0 0 0 1 0 0 2 0 2 0 0 0 2 0 0 2 2 2 0 1 2 2 1 1 1 0 2 0 0 0 0 0 1 2 1 0 1 0 0 1 0 0 0 1 2 1 2 1 1 0 2 0 0 0 0 0 0 0 2 1 0 0 1 1 0 0 0 1 0 0 0 1 1 1 1 0 0 2 2 0 1 1 0 1 0 0 0 0 1 0 0 0 1 1 0 1 1 0 0 1 1 1 0 1 0 1 0 0 0 0 0 0 0 2 1 0 2 0 0 0 1 2 1 1 1 0 0 0 1 0 2 2 0 1 1 1 1 0 1 1 0 1 1 1 1 1 1 0 0 0 0 0 1 1 1 1 1 0 2 0 1 0 0 0 0 2 1 0 0 1 1 0 1 1 0 0 0 0 0 1 1 1 0 1 1 0 1 1 1 1 0 1 0 0 1 1 1 0 0 0 0 0 0 1 0 2 0 0 0 0 0 0 0 1 0 0 0 1 0 0 1 0 0 1 0 1 0 0 0
188 0 2 0 0 1 1 2 0 1 0 1 0 0 0 0 0 2 1 0 2 2 0 0 0 0 0 1 1 1 1 0 2 2 0 0 1 1 1 0 1 0 1 1 0 1 1 1 0 1 0 1 0 0 1 2 0 1 1 1 1 1 0 1 1 1 1 0 1 0 1 1 2 0 1 2 2 0 1 0 1 0 0 2 2 0 0 1 1 2 0 1 1 1 1 0 0 1 0 1 2 1 2 0 0 0 2 2 2 0 0 2 0 1 2 1 0 0 1 1 1 0 2 1 1 1 0 2 2 0 0 2 0 0 0 0 0 0 0 1 2 0 1 0 0 1 0 0 0 1 1 0 0 0 0 0 0 2 0 0 0 1 0 0 2 2 1 0 2 0 0 2 2 0 1 1 1 0 0 1 1 1 0 1 2 2 1 1 1 2 2 2 2 2 2 0 1 2 0 0 0 0 1 1 1 0 2 2 2 0 0 0 0 0 2 2 1 0 1 0 2 2 1 1 0 1 1 2 1 1 0 1 0 0 0 0 0 2 2 0 0 1 2 2 2 2 0 0 0 0 0 0 0 0 0 1 0 1 0 1 1 1 0 0 0 0 0 0 2 0 0 2 0 1 1 0 0 0 2 0 0 2 1 1 2 1 1 0 0 2 0 1 0 1 0 0 0 1 0 1 1 1 2 0 2 2 0 0 0 0 0 0 0 0 2 0 2 0 0 0 1 1 1 0 1 0 2 0 1 0 1 1 1 0 0 0 0 2 0 2 1 1 2 2 0 1 0 0 0 1 0 0 0 1 1 0 0 0 1 1 2 1 2 0 2 0 1 1 1 0 0 2 0 1 0 0 2 1 0 0 1 0 0 0 1 1 0 0 0 1 0 0 1 0 1 0 2 1 0 0 0 0 0 1 0 0 1 1 0 0 0 0 1 1 1 2 0 0 0 0 0 0 0 1 1 1 0 0 2 1 1 1 0 2 1 0 0 0 0 0 0 0 0 1 0 1 0 0 1 0 0 0 1 1 2 0 2 2 1 0 1 0 0 1 0 1 0 0 0 0 0 0 2 0 1 0 1 2 2 2 0 1 2 2 1 1 0 0 1 0 1 1 0 1 0 0 1 1 1 1 1 1 1 1 0 1 2 2 2 0 0 2 1 1 1 1 1 2 0 0 0 2 0 0 2 0 0 0 1 1 1 0 0 0 1 0 2 0 0 2 1 0 1 0 2 2 0 1 1 0 0 0 0 2 0 0 0 0 1 0 0 1 0 0 0 2 0 1 1 0 1 2 1 0 0 1 1 1 0 2 0 0 0 1 0 1 1 1 1 1 1 0 0 1 0 0 0 0 0 1 1 1 0 0 0 0 0 0 1 0 0 0 0 1 0 1 1 1 0 0 0 0 1 1 0 0 2 0 0 0 0 1 0 0 0 2 0 0 0 0 1 1 0 2 2 2 2 0 0 0 2 1 0 0 0 1 2 1 2 0 0 0 1 1 1 1 0 2 0 2 2 0 0 1 0 1 1 0 0 0 0 0 2 0 0 2 0 2 2 0 2 0 1 2 0 0 0 2 0 1 0 1 1 1 1 2 1 1 2 2 0 0 0 0 0 1 0 1 0 0 0 0 0 0 2 2 0 1 1 1 2 2 0 2 0 0 1 0 0 0 0 0 1 1 2 0 2 1 0 0 0 0 0 0 0 1 0 0 2 1 0 1 2 0 0 1 1 1 0 2 0 0 2 0 0 0 1 0 0 1 1 2 1 1 1 1 0 2 1 2 0 1 0 1 1 1 0 0 0 1 0 0 0 0 0 1 2 1 0 0 0 0 0 0 0 0 2 0 2 2 0 2 0 2 0 0 0 0 1 0 0 1 0 0 0 1 1 0 0 0 1 1 0 0 0 0 0 0 0 0 2 2 0 2 0 1 1 0 0 0 0 1 0 0 0 1 0 0 1 1 0 0 1 1 1 0 0 1 2 1 1 1 2 0 0 1 0 2 0 2 0 0 0 2 2 2 2 2 0 0 0 1 0 0 1 2 0 1 0 0 0 1 0 0 1 0 1 0 2 2 0 0 1 1 1 2 0 2 0 0 1 1 0 0 0 0 1 0 0 0 0 0 1 1 0 0 2 0 1 0 1 0 1 2 1 0 2 0 0 0 2 2 1 0 1 1 1 2 2 1 1 0 0 0 2 0 2 2 0 0 0 2 0 0 0 0 0 1 0 1 0 0 0 0 0 0 0 0 0 0 1 1
189 1 2 1 0 0 0 2 0 0 0 1 2 2 1 1 1 2 1 0 2 1 0 0 0 0 0 1 2 2 1 1 0 0 2 0 2 1 0 1 1 1 2 2 0 2 0 0 0 0 1 1 2 2 0 0 0 0 0 2 0 0 0 0 0 0 0 0 0 0 0 0 2 1 1 2 2 0 0 1 0 0 0 1 1 0 0 1 1 2 1 1 0 0 0 0 1 0 0 0 1 2 0 0 1 1 2 0 1 1 0 1 1 2 2 1 1 0 0 1 2 0 2 1 1 1 0 1 2 0 0 0 0 0 0 0 0 0 0 1 1 0 0 0 0 1 0 0 0 0 0 0 1 0 1 1 0 1 0 0 1 0 1 0 1 2 1 1 0 1 0 1 1 1 0 1 1 0 0 0 0 1 0 1 2 2 1 1 0 1 0 2 2 2 2 0 2 2 0 2 2 0 0 2 2 0 2 0 1 1 0 0 2 0 2 1 1 1 2 1 1 0 2 0 0 1 2 1 1 1 1 1 0 0 1 0 1 2 1 1 0 1 2 1 1 1 0 0 0 0 0 0 0 0 0 1 1 0 0 0 0 0 0 0 1 0 1 0 1 0 1 1 1 2 1 1 0 0 1 0 1 1 2 1 1 1 1 1 0 2 0 1 0 0 0 0 0 1 0 1 1 1 2 0 0 0 0 0 1 0 0 0 0 0 1 0 1 0 0 0 1 1 1 1 0 0 0 0 1 1 2 1 1 0 0 0 0 1 1 1 1 1 2 2 0 0 0 0 0 1 0 0 0 2 1 1 1 0 0 1 1 0 2 1 2 0 1 2 2 0 0 1 1 2 1 0 2 2 0 0 0 1 2 2 0 0 0 0 0 1 1 1 0 2 2 1 1 0 1 1 1 1 0 2 2 1 0 0 0 0 0 0 1 1 1 2 0 0 0 0 0 2 1 2 0 2 1 2 2 1 1 1 0 2 0 0 0 2 0 1 1 0 0 0 1 1 0 0 2 0 0 2 0 2 0 0 0 2 2 0 2 0 0 1 0 1 0 2 0 2 2 2 1 1 2 1 1 2 2 1 1 0 1 1 1 1 0 0 1 0 1 1 0 1 0 0 0 0 0 1 2 2 2 0 0 1 2 1 0 1 0 1 0 1 1 1 0 2 0 1 1 2 1 1 0 1 1 0 1 2 1 0 0 1 2 0 2 0 1 2 1 1 2 1 1 0 1 1 1 0 0 0 0 1 1 1 1 0 0 0 0 0 0 1 1 1 1 1 1 0 1 1 0 0 0 0 1 1 0 2 0 0 1 1 0 0 0 0 0 0 1 1 1 0 1 0 1 1 0 0 0 1 2 0 2 0 0 1 0 2 1 0 0 0 2 0 0 1 0 0 0 1 0 0 0 1 1 1 0 0 0 2 1 0 0 1 0 1 0 0 0 0 0 0 2 2 2 0 0 0 0 2 0 0 0 2 0 0 2 1 1 0 1 1 1 1 0 2 0 1 0 0 0 1 0 0 2 0 2 0 1 1 2 2 1 1 1 1 1 2 1 0 0 2 1 0 0 1 0 0 0 1 0 0 1 2 0 2 2 1 0 0 0 0 0 0 0 1 0 0 0 1 0 1 1 2 1 1 0 0 2 2 0 2 0 0 2 0 0 1 0 0 1 0 1 0 1 0 0 0 0 0 0 0 0 1 1 0 2 1 1 2 0 0 0 0 1 1 0 2 0 0 2 0 0 0 2 2 2 0 1 0 0 0 1 1 0 0 2 2 2 0 0 1 1 1 0 1 0 1 0 0 0 0 0 2 2 1 0 1 1 1 0 0 0 0 1 0 0 1 1 1 0 2 0 0 0 0 0 0 0 2 1 0 0 0 0 1 1 1 0 0 0 0 0 0 0 0 0 0 2 2 0 2 0 0 0 0 0 1 0 1 0 0 0 2 1 0 2 1 0 0 0 2 1 1 0 1 1 1 1 1 2 0 0 1 0 1 0 2 0 0 0 2 2 2 2 2 0 1 0 1 0 0 2 2 0 1 0 1 0 2 0 0 1 0 2 0 1 1 0 0 0 2 0 1 1 0 1 1 0 2 0 1 0 0 0 0 0 1 0 0 1 1 1 0 0 0 1 0 1 0 2 1 1 0 2 1 0 1 0 0 1 1 2 0 0 0 0 0 1 0 0 0 0 1 0 1 1 0 0 1 0 0 0 1 1 0 0 0 0 0 0 2 1 0 1 1 2 1 0 0
190 0 1 2 0 0 0 1 1 0 0 0 1 1 0 1 0 2 2 0 2 1 0 1 1 1 1 2 0 2 2 0 2 2 0 0 0 2 0 0 2 0 0 0 0 0 0 0 1 1 0 1 1 0 0 1 0 0 1 1 1 1 0 0 1 0 1 1 1 0 0 1 2 1 1 2 2 0 1 0 0 0 1 0 1 0 0 0 0 2 0 0 0 0 1 0 0 1 0 1 0 2 1 0 1 1 1 1 1 1 0 1 2 2 2 1 1 0 0 2 2 0 2 1 1 0 0 0 2 0 0 0 0 0 0 0 1 0 0 0 0 0 0 0 0 2 1 0 0 0 0 0 0 0 1 0 0 1 0 0 1 1 0 1 0 1 1 0 1 1 0 1 2 0 2 1 1 0 0 1 1 1 0 1 2 2 1 2 0 0 1 2 1 1 1 0 2 1 0 0 0 1 0 1 1 0 2 1 0 1 1 0 0 0 2 0 0 1 2 1 1 0 2 0 0 1 1 2 1 0 1 0 0 0 1 0 0 2 2 0 0 1 1 1 2 2 1 0 0 0 0 0 0 0 0 1 2 1 0 1 1 1 1 0 0 0 0 1 2 1 1 1 0 2 1 1 0 0 2 0 1 0 1 1 0 1 1 2 0 2 0 0 1 2 2 0 1 1 1 0 1 0 2 0 0 0 0 0 1 0 0 1 0 0 2 0 2 0 0 0 0 1 2 2 0 0 1 0 1 1 2 1 1 1 0 0 0 1 1 1 0 0 1 2 0 0 0 1 1 0 0 0 0 0 0 0 0 1 0 0 0 0 2 2 2 1 0 1 1 0 1 2 2 2 0 0 1 2 2 0 0 1 1 1 1 1 0 0 0 0 0 0 0 0 2 0 1 0 1 0 0 0 0 2 2 1 0 0 0 0 0 0 1 1 1 1 1 0 0 0 0 0 0 2 1 2 2 1 2 1 2 1 0 2 0 0 0 0 0 0 2 0 0 1 1 1 1 0 0 1 0 0 2 2 1 1 1 2 1 1 1 0 1 1 0 1 1 2 0 0 0 0 1 1 1 1 0 2 1 1 1 1 2 2 1 1 0 0 1 0 1 0 1 2 1 0 1 2 2 0 1 2 1 1 0 1 1 2 1 0 0 2 1 2 2 0 0 2 0 2 1 2 0 0 2 0 0 1 0 2 1 1 0 0 0 0 0 1 1 2 0 1 2 1 2 1 0 1 1 0 1 1 0 2 0 0 0 0 0 0 0 0 0 0 0 0 2 0 0 0 0 0 0 0 0 0 1 1 0 1 1 0 0 1 0 0 0 1 0 1 0 1 1 1 1 0 0 1 0 1 1 0 0 2 2 0 0 0 0 2 1 0 0 1 1 1 1 0 0 0 1 1 0 0 0 0 2 1 0 0 1 1 0 0 0 0 0 2 0 0 1 0 0 1 2 1 1 0 2 2 0 1 1 2 1 2 2 0 1 0 0 0 1 0 1 0 0 1 0 1 1 1 0 0 2 0 2 1 0 1 1 0 2 1 0 1 1 1 1 1 2 0 1 1 2 0 0 2 0 1 0 1 0 0 1 2 0 1 1 0 0 0 0 0 0 0 0 1 2 2 0 0 2 0 1 0 0 0 0 0 1 1 0 2 0 0 1 0 0 1 1 1 0 1 0 1 1 0 0 0 0 0 0 0 0 2 1 0 1 0 0 0 2 0 0 1 1 2 0 1 0 0 0 0 0 0 0 0 0 1 0 1 2 2 2 0 0 2 2 2 0 0 1 2 2 1 1 0 0 2 0 0 0 0 0 0 1 0 1 2 0 0 2 2 2 0 1 1 1 1 1 2 0 2 0 0 0 0 0 0 0 2 1 1 0 1 2 0 0 0 1 0 1 1 0 0 1 0 0 0 2 2 1 1 0 0 0 0 1 0 0 2 0 0 0 1 0 0 1 2 1 0 0 2 2 0 0 2 2 2 2 2 1 0 0 0 1 1 1 1 0 0 1 0 2 2 2 2 0 0 0 2 0 1 2 1 0 2 0 0 0 0 1 0 1 1 1 0 1 0 0 1 1 0 2 2 1 0 1 1 0 2 1 2 1 0 0 1 2 2 1 1 1 1 0 0 2 0 2 0 1 0 2 1 0 0 1 0 0 0 0 0 1 0 1 1 1 0 0 1 2 0 0 0 1 1 1 1 0 0 0 2 0 1 0 0 1 0 1 0 0 0 0 1 0 0 1 0 1 0 0 1
191 1 2 0 0 0 0 1 0 1 0 0 1 1 0 1 0 2 1 1 1 1 0 0 0 0 0 2 0 2 2 2 0 1 2 0 2 1 0 2 1 1 0 1 1 0 1 0 1 1 0 1 0 1 1 2 0 1 2 1 1 2 0 0 0 1 0 0 1 0 0 0 2 0 1 2 1 1 2 0 1 0 1 0 1 0 1 0 0 2 0 0 1 0 0 0 0 1 0 1 1 2 0 0 2 1 2 2 1 1 0 1 1 1 1 1 1 0 0 1 2 0 1 1 0 0 0 1 2 1 2 0 0 0 0 0 1 0 0 0 1 0 0 1 0 1 1 0 0 0 0 0 0 0 0 0 0 2 0 1 2 0 0 0 2 2 1 0 1 1 0 1 1 1 1 0 0 0 0 0 0 0 0 1 2 2 1 2 0 0 0 2 2 1 2 0 1 1 0 0 0 0 0 1 1 0 1 0 0 0 0 0 0 0 1 0 0 2 0 0 2 2 2 0 0 0 0 0 0 0 0 0 0 0 2 0 0 2 2 0 0 0 2 2 2 2 0 0 0 0 0 0 0 0 0 1 0 0 1 0 0 1 0 1 0 0 1 1 2 0 0 2 0 2 1 1 0 1 1 0 1 1 1 1 2 1 1 0 0 2 0 0 0 1 1 0 1 0 0 0 1 0 2 0 0 0 1 0 0 0 0 0 0 0 0 0 1 0 0 0 0 2 1 1 0 0 0 0 1 2 2 1 0 0 0 0 0 1 1 2 1 1 1 1 0 0 1 0 0 2 0 0 1 2 1 1 1 1 0 2 2 0 1 1 1 0 0 2 2 0 0 2 2 2 2 0 1 1 1 0 0 1 2 2 1 1 0 0 0 0 0 0 1 0 2 1 1 0 0 0 0 0 0 2 2 1 0 1 1 0 0 2 0 0 1 2 0 0 0 0 0 0 0 0 0 1 0 0 1 0 0 1 0 1 0 0 0 1 0 1 1 0 0 0 2 2 2 0 0 1 0 0 1 2 2 1 2 2 1 0 2 0 0 0 0 0 0 1 0 1 1 1 2 0 1 1 0 2 1 2 1 0 0 0 0 1 0 0 2 0 0 2 1 0 1 0 0 1 1 0 1 1 1 1 0 1 1 2 2 0 0 2 1 1 1 1 1 1 1 1 1 2 0 0 0 1 1 1 0 2 1 1 0 0 1 0 2 0 0 0 0 0 1 0 1 2 0 2 2 0 1 2 0 1 1 1 1 1 0 0 0 0 1 0 0 0 1 0 0 0 1 1 1 0 0 1 2 1 0 1 0 0 1 1 0 0 0 0 0 0 0 1 0 0 0 0 1 0 0 1 1 1 0 2 2 0 0 0 0 2 1 0 0 0 0 0 1 2 0 0 0 1 0 0 0 0 2 1 0 0 0 0 0 0 0 0 1 1 0 0 1 1 0 0 1 1 1 0 1 0 1 2 0 0 0 0 2 0 2 0 0 0 1 1 2 2 0 2 1 1 1 0 1 0 0 1 0 0 2 0 1 0 2 1 0 1 1 1 1 1 1 0 0 1 0 0 0 2 1 2 0 1 0 0 2 1 0 0 0 0 1 1 0 0 0 1 1 1 0 0 0 0 0 0 1 2 0 0 0 0 1 1 0 2 0 0 1 0 0 1 0 0 0 0 0 1 1 1 0 1 1 1 1 0 0 1 0 0 2 0 0 1 1 0 0 1 2 1 0 2 0 1 2 0 0 0 0 2 1 1 0 1 1 1 0 2 0 1 1 2 1 1 2 2 1 0 0 2 0 2 0 0 0 0 0 2 1 2 0 0 0 0 0 0 0 1 0 1 1 2 2 2 0 0 0 0 0 0 1 1 0 0 0 0 0 1 1 1 2 1 1 0 0 0 0 0 0 0 1 0 1 1 0 2 0 0 0 1 0 0 2 2 0 0 1 0 1 0 1 1 0 0 1 1 2 1 0 0 1 1 0 0 1 0 0 1 1 0 1 1 1 0 0 1 2 2 2 2 0 0 0 0 1 0 2 1 0 2 0 0 0 0 0 0 0 0 2 0 1 0 0 1 0 0 1 1 2 2 0 0 2 1 0 2 0 0 0 0 0 0 0 0 2 0 0 1 2 1 0 0 0 0 1 1 1 0 1 2 0 0 0 1 0 1 1 1 1 0 1 1 0 0 0 0 0 0 2 0 2 1 0 1 0 1 0 1 0 1 0 0 0 0 0 1 0 0 1 0 0 0 1 1
192 0 1 1 0 1 1 1 0 0 0 0 0 1 0 1 1 2 2 1 1 2 0 0 0 1 1 2 0 2 1 1 2 1 1 0 2 2 0 0 2 0 0 1 1 2 1 0 1 2 0 1 0 0 2 1 0 1 2 0 1 1 0 2 0 2 0 1 1 0 0 1 2 0 2 2 2 0 1 1 1 0 0 0 0 0 0 1 1 2 1 1 1 0 1 0 0 0 0 0 2 2 0 0 1 0 2 0 1 1 0 2 0 2 2 1 0 0 2 0 0 0 1 1 0 0 0 1 2 1 1 1 0 0 0 0 0 0 0 0 0 0 0 0 0 2 0 0 0 1 1 0 1 0 1 0 1 1 0 0 0 1 0 0 0 2 1 1 1 0 1 0 2 0 1 2 0 1 0 0 0 0 1 1 1 0 1 0 0 0 0 0 2 0 0 1 2 2 0 0 0 1 0 1 1 0 2 0 0 0 0 0 1 0 1 1 1 1 1 1 1 0 2 0 0 2 1 1 1 0 0 0 1 0 1 0 0 2 2 0 0 0 2 1 1 1 0 0 0 0 0 1 0 0 1 1 0 1 0 1 0 0 0 0 0 0 1 0 0 0 0 1 1 2 1 0 0 0 1 1 0 1 1 1 2 1 1 1 0 2 0 0 1 2 2 0 1 0 0 0 1 0 1 1 0 1 0 0 0 0 0 2 0 0 1 0 2 0 1 0 1 2 0 1 0 0 0 0 1 0 2 0 0 0 0 0 0 1 0 2 1 1 1 1 1 0 1 1 1 0 0 0 1 2 0 1 1 0 0 2 2 0 1 0 1 1 0 2 2 0 0 2 1 2 0 1 2 2 0 0 0 1 0 0 1 0 0 1 1 1 0 0 0 0 1 0 0 0 0 0 0 0 0 2 2 1 0 0 0 0 0 2 1 1 1 1 1 1 0 1 1 1 1 1 1 1 0 0 2 1 2 0 0 2 1 1 0 0 0 0 2 0 0 1 0 2 0 0 1 2 0 1 1 1 2 1 2 1 1 1 1 0 0 0 0 0 0 1 0 1 0 0 2 1 0 0 0 2 0 1 1 0 1 1 0 0 0 0 2 0 0 2 1 2 1 0 1 0 0 1 2 2 1 0 1 0 2 0 1 1 1 1 1 0 0 1 0 2 0 2 0 2 0 0 0 1 0 0 1 1 1 0 0 1 1 0 2 0 0 1 2 0 2 1 2 2 0 2 2 0 0 0 0 1 2 1 1 0 1 0 0 0 0 1 1 0 1 0 0 0 0 0 1 0 0 1 1 1 1 2 0 0 0 2 0 0 0 2 0 2 1 1 0 0 0 1 0 0 0 0 0 2 1 1 1 1 0 1 0 2 0 0 0 0 2 0 0 0 0 0 1 1 0 0 0 1 1 2 0 0 0 0 2 0 0 0 1 1 0 0 2 1 0 0 1 1 1 0 1 2 0 1 1 1 0 1 2 0 1 0 0 0 2 2 2 2 1 2 1 1 1 0 0 0 0 0 2 0 2 0 2 0 2 2 0 1 2 1 1 1 1 0 1 1 1 0 0 2 1 2 0 2 2 0 1 2 1 2 2 0 0 0 0 0 0 0 0 0 0 0 0 2 0 0 2 2 0 0 0 0 1 1 1 2 0 1 2 0 0 1 1 1 0 0 0 0 0 0 0 1 1 1 0 0 0 1 0 0 2 1 1 1 1 0 0 1 1 2 0 2 0 0 2 0 0 0 1 0 0 2 0 2 1 1 0 2 0 1 2 1 0 0 1 2 1 1 0 1 0 1 0 0 0 0 2 0 0 1 0 1 0 0 0 0 0 0 2 2 2 2 2 2 0 2 0 1 0 0 0 1 0 1 0 0 0 1 0 0 0 0 1 1 0 0 0 0 1 0 0 0 1 1 0 2 1 0 1 0 1 0 1 2 0 0 0 0 2 0 1 1 0 0 0 2 2 1 0 0 2 1 2 2 0 0 0 0 0 2 1 0 0 0 1 1 1 1 1 2 0 0 0 0 0 1 2 2 0 2 0 0 0 0 2 0 2 1 1 0 1 1 0 0 0 1 0 1 1 1 0 0 0 1 0 2 0 0 0 2 0 0 0 0 2 1 1 0 1 1 1 0 0 0 0 1 1 0 2 1 0 0 0 0 2 0 1 2 2 0 1 0 0 0 1 0 0 1 0 2 0 0 0 2 1 1 0 0 0 1 1 0 0 0 1 2 2 0 0 1 2 1 0 0
193 1 1 1 0 0 0 1 0 0 0 0 0 1 0 0 0 2 1 1 1 2 0 1 0 0 0 2 0 2 2 0 0 2 0 0 1 1 0 1 1 1 0 1 1 2 1 0 0 0 0 2 1 1 1 2 0 0 1 2 0 1 0 2 0 1 0 1 0 0 0 0 2 0 2 2 2 0 1 0 1 0 0 1 1 0 0 0 0 2 0 0 2 0 1 0 0 0 0 0 1 2 1 0 1 1 2 0 0 2 1 1 1 2 2 0 0 0 0 1 2 0 2 1 1 0 0 0 1 0 2 0 0 0 0 0 0 0 0 1 1 0 0 0 0 0 0 0 0 0 0 1 1 0 0 0 0 0 0 0 0 0 0 0 1 2 2 0 0 2 2 0 2 0 2 1 1 0 0 0 0 0 1 0 1 0 1 2 0 0 1 1 0 0 0 1 2 2 0 0 0 0 0 1 1 0 2 1 0 1 0 0 1 0 2 0 0 0 1 1 1 1 2 0 0 0 0 1 0 0 1 0 0 0 2 0 1 2 2 0 0 0 2 2 2 2 0 1 1 1 1 1 0 0 0 1 0 0 0 0 0 0 0 0 1 0 0 0 2 0 1 1 0 2 0 0 0 1 2 1 1 1 0 1 1 1 0 0 1 1 1 1 0 2 1 0 0 1 0 0 1 0 2 0 1 0 1 1 1 0 1 2 0 0 0 0 2 1 1 0 1 2 0 0 0 0 0 0 1 2 2 0 0 0 0 0 0 1 1 1 2 1 2 2 0 0 0 0 0 2 0 0 0 2 1 1 2 1 0 1 1 0 1 1 1 2 0 2 2 0 1 1 0 2 1 1 1 2 1 0 0 1 1 1 0 0 0 0 0 0 0 0 0 0 2 1 1 1 1 1 0 1 0 2 2 1 0 2 0 0 0 0 0 0 0 1 1 0 0 0 0 0 0 1 1 2 1 0 2 1 2 2 1 0 0 0 0 1 0 1 2 0 0 0 1 2 1 0 0 2 0 1 2 2 2 1 2 0 0 0 2 0 1 1 0 0 0 1 0 0 0 0 2 2 1 0 2 1 2 1 1 0 2 2 1 1 0 1 2 0 0 2 0 1 1 0 1 2 1 0 0 1 2 0 0 0 1 2 1 0 0 2 0 2 1 2 1 1 0 1 1 1 0 1 1 0 0 1 0 2 1 1 0 0 0 0 1 0 0 1 0 1 1 1 2 2 0 2 2 0 1 1 1 1 2 1 1 0 0 1 1 0 2 0 1 0 2 1 1 1 1 1 0 0 1 0 1 2 0 2 0 0 0 1 1 1 1 2 1 2 0 2 0 0 1 0 1 0 0 0 0 1 1 0 1 1 2 1 0 2 1 0 0 1 0 1 1 1 1 1 0 1 0 0 0 1 1 1 0 0 0 1 0 0 0 0 0 0 0 1 1 1 1 1 2 0 0 1 0 0 2 0 0 1 0 2 1 1 2 0 0 0 1 2 2 2 1 2 0 1 0 1 1 0 0 0 1 0 2 0 1 1 2 2 0 2 0 1 1 2 1 1 0 1 0 0 0 2 1 1 0 1 0 0 2 1 0 1 2 0 2 1 0 0 0 0 0 1 1 1 0 1 2 0 1 0 0 0 0 0 1 1 0 1 0 1 1 0 0 1 0 0 0 1 1 0 1 0 0 0 0 0 0 1 1 1 0 0 2 2 2 1 0 0 0 0 2 2 0 2 0 0 1 0 0 1 1 2 1 0 1 0 1 1 0 2 0 2 0 2 0 2 1 1 1 0 2 0 0 0 1 0 0 0 0 2 1 2 0 0 0 0 0 0 0 0 1 1 0 0 0 0 0 2 1 0 0 0 1 0 0 1 1 0 0 1 1 1 1 0 1 0 0 0 0 0 0 1 0 0 2 2 0 1 1 0 1 1 1 1 0 1 0 0 0 0 0 0 2 0 0 0 0 2 1 0 0 2 2 1 1 1 2 0 0 0 0 1 0 1 2 0 0 2 2 1 1 2 0 0 0 1 1 1 2 0 1 1 1 1 1 1 1 0 1 1 0 2 2 2 0 0 0 0 1 1 1 2 0 1 0 2 0 2 0 0 0 1 0 0 1 1 1 2 2 0 0 0 0 0 1 0 2 0 0 0 0 2 0 2 0 0 2 0 1 1 1 0 0 0 1 0 0 0 0 1 1 2 0 0 0 2 0 1 0 0 0 1 0 1 0 0 0 2 0 0 0 0 2 0 1 1
194 0 0 2 0 1 1 1 0 1 0 1 1 2 0 1 0 1 1 1 1 1 0 0 0 0 0 2 0 2 2 0 0 0 2 1 2 1 0 0 2 0 0 0 0 0 0 0 0 1 0 0 2 2 0 0 1 0 0 0 1 2 0 2 0 1 0 1 2 0 0 1 2 0 1 2 2 0 2 0 0 0 0 2 2 1 0 0 0 1 0 0 1 1 0 0 0 1 1 0 1 2 1 0 1 1 2 1 1 1 0 2 1 2 2 2 1 0 1 1 1 0 0 2 0 0 0 0 2 0 1 1 0 0 1 1 0 0 1 1 1 0 0 0 0 0 0 1 1 1 0 0 0 0 0 0 0 0 0 1 2 2 0 0 1 2 1 1 0 2 2 1 1 1 0 1 0 0 0 0 0 1 0 2 2 2 2 1 0 0 1 1 2 0 1 0 1 2 0 1 1 0 1 2 2 0 2 1 0 1 1 0 0 1 2 0 0 0 0 0 2 1 2 0 0 2 2 1 0 0 0 1 0 0 1 0 0 2 2 0 0 0 2 1 1 1 1 1 1 1 1 1 0 0 0 1 0 0 0 0 0 0 0 0 2 0 0 1 1 0 1 2 1 1 0 0 1 0 1 0 0 0 2 2 2 0 2 1 0 1 1 1 2 2 2 0 0 0 0 0 2 0 2 0 2 0 1 0 2 0 0 1 0 1 2 0 1 1 0 1 0 1 1 0 1 0 1 0 1 0 2 2 0 0 0 0 0 1 1 1 0 1 2 1 1 0 0 0 0 1 1 1 0 1 1 0 0 1 1 1 2 1 1 1 1 0 1 2 2 0 0 2 0 2 0 0 0 1 0 0 2 1 0 0 1 0 0 0 0 0 0 0 0 0 2 1 1 0 1 1 1 1 0 1 1 0 0 0 1 0 0 1 2 2 2 2 0 1 0 0 1 1 1 1 1 2 0 2 2 2 1 1 0 2 1 1 1 2 1 1 2 0 0 0 1 0 0 0 2 0 0 2 0 1 1 0 1 2 2 1 1 1 0 0 0 1 0 0 1 0 1 1 2 2 1 1 0 2 2 0 1 1 0 0 0 0 0 1 1 0 1 1 1 0 1 0 0 2 2 0 0 2 1 1 0 1 2 1 0 2 0 0 1 0 0 2 1 2 0 2 1 2 1 1 1 0 0 0 0 0 2 0 0 1 2 0 1 0 1 2 1 1 2 1 2 1 0 0 0 0 0 0 1 2 0 2 0 0 1 0 0 1 1 0 1 0 1 1 1 0 0 1 0 0 0 0 1 1 0 1 1 0 1 1 0 0 0 2 1 2 0 2 1 2 0 0 0 0 0 0 0 2 1 1 2 0 0 0 0 1 0 0 0 1 2 0 0 1 0 0 0 1 1 1 0 1 1 1 0 0 0 2 0 0 0 0 1 0 1 1 1 0 0 1 2 2 2 0 1 1 0 1 0 0 0 2 2 0 2 0 0 0 2 1 1 1 0 2 1 0 0 0 0 0 1 0 2 0 1 0 0 1 2 2 1 1 1 1 2 1 2 0 1 1 2 0 0 1 1 2 0 1 0 1 0 2 1 2 2 0 0 0 0 1 1 1 0 1 1 1 0 1 1 0 0 1 0 0 0 0 0 0 0 2 0 0 1 0 0 1 0 0 1 0 1 0 1 0 0 1 1 1 0 0 0 2 0 0 2 0 0 1 1 0 1 0 1 2 0 2 0 0 2 2 2 2 1 1 1 1 1 1 0 0 0 1 0 0 2 2 2 0 2 2 2 0 1 1 0 1 0 0 0 0 1 1 2 0 0 2 0 0 1 0 0 0 1 1 1 1 1 1 0 2 0 0 0 0 1 0 0 2 1 1 1 0 0 1 1 0 0 0 0 0 0 0 0 0 0 0 2 1 0 2 0 0 0 0 0 0 0 1 0 0 0 1 0 1 1 1 0 0 2 0 2 0 0 0 2 1 2 2 2 0 0 1 0 1 1 1 0 0 1 1 1 1 1 1 0 0 0 1 0 2 2 0 2 1 0 1 0 1 0 0 1 1 1 0 1 1 0 0 0 1 1 0 1 1 0 0 0 1 0 1 0 0 1 1 0 1 1 1 0 0 0 1 1 0 0 0 0 1 2 0 0 0 0 2 0 1 0 0 1 0 0 2 2 0 0 0 0 0 2 0 0 0 0 0 2 0 0 0 1 2 0 2 1 1 0 0 1 1 0 1 1 1 1 0 1 0 1 2
195 0 0 2 0 0 0 2 1 0 0 1 0 2 0 0 0 1 1 0 2 2 0 1 0 0 0 2 0 2 1 0 1 2 1 1 1 1 0 1 2 1 1 1 0 0 0 0 0 1 1 1 0 1 1 2 0 1 1 0 1 1 0 1 1 1 1 1 2 0 0 1 2 1 2 2 2 0 1 0 1 0 0 2 2 0 2 0 0 2 0 1 1 0 1 0 0 1 1 0 0 2 0 0 1 0 2 0 0 2 0 1 1 1 1 0 0 0 0 1 2 0 2 0 0 1 0 0 2 0 1 1 0 0 0 0 0 0 1 0 1 0 0 0 0 1 0 0 0 0 0 0 0 0 1 0 0 1 0 0 0 1 0 1 0 1 1 0 0 2 1 1 0 2 1 0 0 0 0 1 1 0 0 1 2 2 1 1 0 0 0 1 0 0 0 1 2 2 0 1 1 1 0 2 2 0 2 0 1 1 1 0 0 0 2 0 0 0 0 0 2 1 0 0 1 0 2 0 0 0 1 1 0 0 1 0 0 2 2 0 0 0 2 1 1 1 0 1 1 0 0 2 0 0 0 0 0 0 0 0 0 0 0 2 1 0 1 0 0 0 0 1 0 1 0 0 1 1 2 2 1 1 2 2 2 1 1 2 0 2 0 2 1 2 1 1 0 1 0 0 1 0 2 0 0 0 1 0 0 0 0 0 0 0 1 0 2 1 0 0 0 2 0 0 0 0 0 0 1 0 1 1 2 1 0 0 0 0 2 0 0 0 2 0 0 1 0 0 1 0 0 0 2 2 0 1 1 0 0 2 2 0 1 1 1 0 0 1 1 0 1 1 0 2 0 0 2 0 1 0 1 1 1 1 1 1 0 0 0 0 0 0 2 0 1 1 1 1 1 1 0 2 0 2 2 0 0 0 0 0 1 0 0 0 1 2 0 0 0 0 0 2 1 2 1 2 1 0 2 1 2 1 0 2 1 1 0 1 0 0 1 0 0 0 2 1 1 0 0 0 1 0 1 2 1 1 1 2 2 1 1 0 0 2 0 2 0 0 0 0 0 0 1 1 1 0 0 1 2 1 1 0 2 2 0 1 1 1 2 1 1 2 1 2 0 0 0 2 1 0 1 2 1 1 0 1 2 0 0 0 0 1 1 0 0 1 0 2 0 1 0 2 0 0 1 1 0 0 0 2 1 1 0 1 1 0 1 0 1 2 0 0 2 0 1 2 0 1 1 0 1 1 0 1 1 2 1 0 0 0 0 0 1 1 1 0 0 0 0 0 0 0 0 0 0 0 1 2 0 2 0 0 1 2 0 0 0 1 1 1 0 2 1 0 1 1 1 1 0 0 0 1 0 2 2 0 1 0 0 1 1 0 0 1 1 1 0 1 0 1 0 0 0 1 0 0 0 1 0 0 0 1 0 0 0 2 0 0 0 1 1 0 0 0 2 1 1 0 1 1 0 1 0 1 0 1 2 0 1 0 0 0 0 2 1 1 1 2 1 1 1 0 1 0 0 1 0 0 2 0 1 0 1 1 0 1 1 1 1 0 1 0 0 1 0 0 0 1 1 1 0 1 0 0 1 2 1 2 2 1 0 0 0 0 0 0 0 2 2 2 0 0 0 0 0 2 0 0 0 0 2 2 0 2 0 1 1 0 0 2 0 0 0 0 0 1 1 0 0 0 0 0 0 0 0 2 0 0 2 0 0 1 2 0 0 1 1 2 0 2 0 0 2 0 0 0 1 2 2 0 1 0 1 1 1 0 1 1 1 2 1 1 1 1 0 0 0 1 0 1 0 0 0 0 1 2 1 2 0 0 0 0 0 0 0 0 0 2 1 2 1 1 0 2 0 0 0 0 1 0 0 1 0 0 0 0 0 1 1 0 1 0 0 0 0 0 0 0 0 0 1 1 0 2 0 2 2 0 0 1 1 2 0 0 0 0 1 0 1 1 0 0 2 0 2 2 1 1 1 0 1 1 1 1 0 1 1 0 0 2 0 0 1 1 2 2 2 1 0 0 0 1 0 2 1 2 0 2 0 0 0 0 0 0 0 0 1 1 2 1 0 1 0 1 2 1 1 1 0 0 0 2 0 0 0 0 0 1 0 0 0 0 2 0 0 1 1 0 1 0 0 0 2 1 1 0 1 1 0 1 0 1 0 0 0 2 2 0 0 0 0 0 0 0 2 0 1 1 2 2 0 2 1 2 0 0 0 1 0 0 1 1 1 2 2 0 0 0 0 1 0 2
196 1 2 0 0 0 0 1 0 1 0 1 0 0 0 0 0 0 0 0 2 2 0 0 0 0 0 2 0 1 0 0 0 1 0 0 2 2 0 0 2 0 0 0 0 0 1 0 0 1 1 1 0 1 1 0 0 0 1 1 1 1 0 2 0 0 1 1 1 0 0 0 2 0 2 2 2 0 1 0 1 0 0 1 1 0 0 1 1 1 0 1 2 0 0 0 0 2 2 0 2 0 1 0 0 0 2 1 1 1 0 2 1 1 1 1 1 0 1 1 1 0 1 2 1 0 0 1 1 1 0 0 0 0 1 0 0 0 0 0 0 0 0 0 0 1 0 0 0 1 0 0 0 0 0 0 0 2 0 1 2 1 0 0 1 2 2 0 1 1 1 1 0 2 1 0 0 0 0 0 0 0 0 1 1 1 1 2 1 1 1 2 0 0 1 0 1 2 0 1 1 0 1 0 0 0 2 0 0 0 0 0 2 0 1 1 0 0 2 1 1 0 2 0 0 2 2 1 0 0 0 0 1 1 1 1 0 2 2 0 0 0 2 2 2 2 0 0 0 0 0 1 0 0 0 1 0 0 0 0 0 0 0 0 1 0 2 0 1 1 0 2 0 2 0 0 0 1 1 1 0 0 1 1 2 1 1 1 0 2 0 1 2 2 2 0 1 1 0 0 1 0 2 0 1 1 0 1 1 0 0 0 0 0 2 0 1 0 0 0 0 2 1 0 1 0 0 0 1 1 2 0 1 0 0 0 0 1 1 1 0 0 1 2 0 0 0 0 0 0 0 0 0 2 1 1 1 1 0 2 2 0 1 0 1 0 1 1 1 0 0 2 0 2 1 1 2 1 0 0 1 1 1 2 1 0 0 0 0 1 0 0 1 0 2 0 0 1 1 1 1 1 0 2 2 0 0 2 0 0 0 0 2 2 2 2 0 0 0 0 0 2 1 2 0 2 0 0 0 0 0 0 0 2 0 0 0 0 0 0 1 0 0 1 1 2 1 0 0 2 0 1 1 2 2 2 2 1 1 0 2 0 0 0 1 1 0 1 0 1 1 1 2 0 0 0 0 1 2 1 1 0 1 1 1 1 0 0 1 0 1 0 0 1 0 0 0 2 1 0 0 2 0 1 1 1 2 1 0 1 0 1 1 0 0 2 0 2 0 2 1 2 0 0 0 1 1 2 0 2 0 2 0 0 0 0 2 0 1 2 0 0 1 0 1 2 0 1 1 0 0 0 1 2 0 1 0 1 1 0 0 1 0 0 0 1 0 0 0 0 1 0 0 0 0 0 0 1 0 1 0 0 0 1 1 1 1 1 1 1 0 0 0 1 1 0 1 0 0 0 0 1 0 1 1 0 0 0 0 1 0 0 0 1 2 0 0 0 0 0 1 1 0 0 0 0 0 2 0 0 0 0 1 0 0 0 2 0 0 1 1 0 0 0 1 1 1 0 1 1 0 1 0 1 0 1 1 1 2 0 0 0 0 0 0 0 1 1 0 0 0 1 0 1 1 0 2 0 2 0 1 0 1 1 1 1 0 1 1 1 0 0 0 1 0 0 0 1 1 0 0 1 1 1 2 2 1 1 1 0 0 0 0 0 0 1 0 2 1 1 0 0 1 0 2 1 0 1 0 0 1 1 0 2 0 0 2 0 0 1 0 0 0 0 0 1 1 0 0 1 1 1 0 0 0 1 1 1 1 0 0 0 1 0 1 0 0 2 0 2 0 0 2 0 0 0 2 1 1 1 0 1 1 1 1 1 0 1 2 2 1 0 0 0 0 0 0 2 0 2 0 0 0 0 0 1 0 0 0 2 0 0 2 2 2 0 2 2 2 2 1 2 0 2 0 0 0 0 1 0 1 2 0 1 0 1 0 0 0 0 0 0 0 0 0 0 0 0 0 0 2 1 0 0 1 0 2 0 0 0 0 2 0 0 0 1 0 0 1 1 0 0 1 1 1 1 0 0 2 1 2 2 2 0 0 0 0 2 0 2 1 0 0 1 2 1 1 2 0 0 0 1 1 0 2 2 0 1 0 1 0 1 1 0 2 2 1 2 2 1 0 1 0 0 0 1 2 2 0 0 2 0 0 2 1 0 0 2 0 0 0 0 2 0 0 0 1 1 0 0 1 0 1 2 2 0 2 1 0 1 0 0 0 0 0 0 0 0 2 2 1 2 0 0 1 2 0 2 0 0 0 2 0 0 0 0 0 0 0 0 0 0 0 0 0 0 1 0 1 0 0 0
197 1 1 1 0 0 0 1 1 0 0 0 0 0 0 0 0 1 0 1 1 1 0 1 0 0 0 1 1 2 0 1 0 2 1 0 2 1 0 1 2 2 0 0 0 0 0 0 0 2 1 1 0 1 1 2 0 0 1 1 1 2 0 2 0 1 1 1 1 0 0 1 1 0 1 1 1 0 1 0 1 0 0 1 1 0 0 2 1 2 1 2 1 1 1 0 0 1 0 1 1 2 1 0 1 2 2 0 0 2 0 1 1 2 2 1 1 0 1 1 1 0 1 1 0 1 0 0 0 0 0 0 2 0 0 0 2 0 0 0 1 0 0 0 0 0 0 0 0 0 0 0 0 0 1 0 0 0 0 0 1 1 0 0 1 2 1 0 1 1 0 2 1 1 1 2 0 0 0 0 0 0 1 0 1 0 1 2 1 1 1 2 1 0 0 1 2 2 1 0 0 0 0 0 0 0 0 0 1 0 0 1 2 0 2 1 1 0 1 0 2 1 2 0 0 1 1 0 0 0 0 0 1 1 1 1 0 2 2 0 0 0 2 1 1 1 0 0 0 0 0 0 0 0 0 2 2 0 1 0 0 1 0 0 0 0 0 0 1 0 2 0 1 2 0 0 1 0 1 1 0 1 1 1 2 2 0 0 0 2 0 1 0 1 1 0 0 1 0 0 0 0 2 0 2 2 0 0 1 0 0 2 0 0 1 0 2 0 0 0 1 0 2 1 0 0 1 0 0 1 1 2 0 0 0 0 0 2 0 1 0 1 1 2 0 1 1 1 1 0 0 0 0 0 0 0 1 0 0 2 2 0 2 2 2 0 0 1 1 0 0 2 1 2 1 0 2 0 0 0 2 1 1 1 2 0 0 0 0 1 0 0 0 0 1 1 1 1 0 0 0 0 0 2 2 0 0 0 0 0 1 0 0 0 0 2 0 0 0 0 0 1 1 1 0 2 0 0 0 0 0 0 0 2 0 0 0 1 0 0 2 0 0 0 2 1 2 0 1 2 0 1 2 2 2 2 2 2 1 0 1 0 0 0 0 2 0 1 0 0 0 0 2 0 1 1 0 1 2 0 2 0 1 1 0 0 0 0 1 0 1 0 1 2 0 0 0 1 1 1 1 2 1 1 0 1 2 0 0 1 0 1 1 1 1 1 1 2 0 1 1 2 0 0 0 1 1 1 0 2 1 0 0 0 1 0 1 0 1 2 1 1 2 1 2 1 0 2 2 0 0 0 0 2 1 0 0 0 1 0 0 1 0 0 0 0 2 2 2 1 1 1 2 0 0 2 2 0 0 1 0 0 0 1 0 0 0 2 0 2 0 0 1 0 1 1 2 0 0 1 1 1 2 1 1 1 0 0 0 0 1 0 0 1 0 0 0 0 1 1 1 2 1 1 0 0 1 1 0 0 0 1 0 0 0 1 0 1 0 0 2 0 0 1 2 1 1 1 1 1 1 1 0 1 0 2 0 1 2 0 0 0 1 1 1 1 1 2 0 0 0 1 0 1 0 0 2 0 2 0 1 0 1 0 0 1 0 1 2 1 1 0 0 1 0 0 0 2 1 2 1 1 0 0 1 2 1 1 1 0 1 1 0 0 0 1 0 2 1 1 0 0 0 0 1 2 0 0 0 0 0 0 0 2 0 0 1 0 0 1 1 1 0 0 0 1 1 0 0 0 0 0 0 0 0 1 0 1 2 0 0 2 1 0 0 2 2 1 0 2 0 1 0 0 0 1 1 2 2 0 1 0 1 1 2 0 1 2 0 2 0 2 1 1 1 0 1 1 0 1 0 0 0 0 0 2 1 1 0 1 1 1 1 1 1 0 2 2 1 1 1 1 0 2 0 0 0 0 0 0 0 2 0 0 0 0 0 0 1 0 0 0 0 0 0 0 0 0 0 0 2 2 0 2 0 1 1 0 0 1 0 2 1 0 2 2 0 0 2 0 0 0 1 1 1 0 0 0 1 1 2 2 2 0 0 1 0 2 0 2 0 0 0 2 2 2 2 0 0 1 0 1 0 2 2 0 1 2 0 1 1 1 0 0 1 1 2 1 2 2 0 0 0 1 0 1 1 1 0 0 0 1 0 1 0 0 0 1 0 1 0 0 2 1 1 1 2 1 0 1 1 0 2 0 1 1 1 2 0 2 0 0 1 0 2 1 1 1 1 2 1 0 0 0 0 0 2 0 2 0 0 0 1 2 0 1 1 0 0 0 1 1 0 2 0 0 0 2 2 1 2 1
198 1 1 2 0 0 0 1 0 0 0 0 0 0 0 0 0 2 2 0 2 2 1 0 0 0 0 2 1 2 1 2 1 1 1 0 2 2 0 0 1 0 1 1 0 1 0 0 0 1 1 1 0 1 1 1 1 1 1 1 1 1 0 2 1 0 1 1 2 0 0 1 2 1 1 2 2 0 1 0 0 0 0 1 2 0 0 0 0 2 0 0 2 1 1 0 0 2 0 2 1 1 0 0 1 1 2 1 1 1 0 2 0 2 2 1 0 0 2 0 0 0 2 0 0 1 0 2 2 2 1 1 0 0 0 0 0 0 0 1 0 0 0 0 0 0 1 1 1 0 0 0 1 0 2 0 0 2 0 0 0 0 0 0 0 1 1 0 0 2 2 1 0 2 2 1 1 0 0 1 1 0 0 0 1 1 0 1 0 1 2 2 2 1 2 0 1 1 0 0 0 0 0 1 1 0 2 0 0 1 0 0 0 1 2 0 0 0 0 0 2 1 0 0 1 0 2 2 0 0 1 0 0 1 1 0 1 2 2 0 0 0 1 1 1 1 0 0 0 0 0 1 0 0 0 1 1 1 0 0 0 0 0 1 1 0 1 1 2 0 1 0 0 1 0 0 0 0 0 0 0 1 2 2 2 1 0 0 0 2 0 2 1 2 2 0 1 0 1 0 2 0 2 0 1 0 1 0 0 0 0 1 0 1 2 1 1 0 0 0 1 0 1 0 1 0 1 0 2 1 0 2 0 0 0 0 0 0 2 0 0 0 0 1 0 1 0 0 0 1 0 0 0 2 2 0 0 2 0 1 1 0 2 0 2 0 0 2 2 0 0 2 0 2 0 0 1 2 1 0 0 0 1 1 1 1 0 0 0 0 0 0 0 0 1 0 0 0 1 2 1 2 0 1 0 0 1 0 0 0 0 1 0 0 0 1 1 0 0 0 0 0 0 1 1 2 1 1 1 0 0 2 0 1 0 0 0 1 0 0 1 0 0 1 1 2 1 0 2 0 0 2 1 2 1 1 1 0 0 0 2 0 1 1 0 2 0 1 0 1 1 1 2 0 2 1 1 1 2 1 1 0 1 1 1 1 0 2 2 0 0 2 2 2 0 0 0 0 0 2 2 2 1 1 0 1 1 2 2 1 1 2 1 1 1 1 0 1 0 1 1 1 1 0 1 1 1 1 0 2 0 1 0 0 0 0 1 0 0 0 1 1 1 0 1 1 0 0 0 0 0 0 0 0 2 2 2 0 0 0 0 0 0 1 1 0 2 2 2 1 1 1 1 0 0 1 0 2 0 2 0 0 0 0 0 0 0 1 0 1 1 1 0 2 0 1 1 1 0 2 1 1 0 2 2 0 1 0 0 2 0 0 0 2 0 2 2 1 0 0 1 2 1 1 0 0 1 1 0 0 1 0 0 0 0 1 1 1 1 1 1 1 2 2 2 0 0 0 1 1 1 0 1 2 1 2 1 0 1 0 0 0 2 1 1 1 2 2 1 1 0 0 0 0 1 0 2 0 1 0 0 1 1 1 0 0 1 1 1 1 1 0 0 0 0 0 0 2 1 1 0 1 0 0 2 1 0 1 1 1 1 0 0 0 0 0 0 1 0 0 0 0 1 0 1 1 1 0 0 1 1 1 0 2 0 0 0 0 0 1 0 0 0 1 1 0 1 0 0 0 0 0 0 0 0 0 0 0 1 0 0 0 2 0 2 0 0 2 0 2 0 0 2 0 0 0 1 1 1 1 0 1 0 0 0 2 0 2 2 2 0 0 0 0 0 0 0 1 0 1 0 0 0 0 2 1 0 1 1 1 0 0 1 1 1 0 1 1 0 0 0 0 0 2 0 0 0 0 0 1 0 2 1 0 0 0 0 0 2 0 1 0 0 0 0 0 0 0 0 0 1 1 0 2 0 0 0 2 0 0 1 2 0 0 0 1 0 0 1 1 1 0 2 1 1 0 0 1 2 1 1 1 2 0 0 1 1 1 0 1 2 0 0 1 1 1 2 2 0 0 0 2 2 0 2 2 0 1 0 0 0 0 0 0 0 1 2 0 2 1 1 0 0 0 0 1 1 1 1 0 1 1 0 0 1 0 1 1 0 0 0 0 2 2 1 0 1 0 0 1 1 0 2 0 0 0 1 1 0 1 0 0 0 0 0 1 1 0 2 1 0 0 0 0 0 0 1 0 2 0 0 0 0 0 0 0 0 0 0 0 1 0 1 1 1 0 0 0 1 0 1 2
199 1 1 1 0 0 0 1 0 1 0 1 1 0 0 0 0 2 0 1 1 2 0 0 0 0 0 0 1 1 0 0 0 0 1 0 1 1 0 1 0 0 0 0 0 0 0 0 0 2 0 1 1 2 0 0 0 0 0 1 0 1 0 2 0 1 0 1 2 0 0 1 2 0 2 2 2 0 2 0 2 0 1 1 2 0 0 1 1 2 1 2 2 1 1 0 1 0 0 0 1 2 0 0 1 0 2 1 1 1 0 2 1 2 2 1 1 0 1 1 1 0 2 1 1 1 0 1 2 0 1 1 0 0 0 0 1 0 0 2 1 0 0 0 0 1 1 0 0 1 1 0 0 0 0 0 0 2 0 0 0 1 0 0 2 2 2 1 0 1 1 2 0 2 2 1 1 0 0 2 2 0 0 0 0 0 0 2 0 0 0 1 2 2 1 0 0 1 1 0 0 0 0 1 1 0 1 1 1 0 0 0 1 0 0 1 0 1 1 0 2 0 1 0 0 0 0 1 0 0 0 0 0 0 2 0 0 2 2 0 0 0 2 2 2 2 0 0 0 0 0 1 0 0 0 2 1 0 0 0 0 0 0 1 1 0 0 0 2 2 0 1 0 2 1 1 0 0 2 0 0 1 1 2 1 0 2 1 0 2 0 1 2 2 2 0 0 0 0 0 1 0 2 0 0 0 2 0 0 0 1 0 0 0 1 0 2 1 0 2 0 1 1 0 0 0 0 0 1 0 1 2 0 0 0 0 0 1 1 1 2 1 2 2 0 1 0 1 0 1 0 0 1 1 0 1 1 0 0 1 0 0 2 0 2 0 1 1 1 0 1 2 0 2 0 0 2 2 0 0 0 0 0 0 2 1 0 1 1 1 0 0 2 0 2 1 1 1 0 2 1 2 0 1 1 0 0 2 0 0 0 1 2 2 2 2 0 0 0 0 0 1 0 0 1 2 2 0 2 1 2 1 0 1 0 0 0 0 0 0 1 0 0 0 1 0 0 1 2 0 0 2 0 2 0 0 0 2 1 2 0 0 2 1 0 2 0 1 0 0 0 0 2 0 1 0 1 2 1 1 0 0 0 0 0 1 0 0 2 0 0 2 0 1 0 0 0 1 1 1 1 1 0 2 0 2 0 0 1 1 1 0 0 1 1 1 0 2 0 2 1 2 0 1 1 0 0 1 1 2 0 1 0 0 0 0 1 0 1 2 2 2 1 0 2 2 0 1 1 0 0 0 0 0 2 1 1 0 0 1 1 0 1 0 0 0 1 1 1 0 0 0 0 0 1 1 1 0 0 0 1 0 0 0 1 1 1 1 1 1 0 0 1 1 1 0 0 1 0 2 2 0 1 1 1 1 1 0 0 1 2 0 0 1 0 1 1 2 1 1 0 2 0 1 1 0 2 0 0 0 0 2 0 0 0 0 0 1 0 0 0 2 0 0 1 1 1 0 2 2 0 1 0 1 0 1 2 1 1 0 0 0 0 2 2 2 2 1 0 1 1 1 0 0 0 0 2 0 2 0 1 0 2 2 0 1 1 0 2 2 1 0 1 2 1 0 0 2 1 2 1 1 0 0 0 2 0 0 2 1 0 0 0 0 1 1 0 1 1 1 0 1 1 0 2 0 0 0 2 1 1 0 1 1 0 1 1 1 1 1 0 0 1 0 1 0 1 0 0 0 0 0 0 0 0 2 2 0 2 1 1 2 2 0 2 0 0 0 0 1 1 1 2 2 2 0 1 2 2 0 1 0 0 0 0 2 0 2 0 2 0 2 2 2 1 0 0 1 0 2 0 0 0 0 0 1 1 0 0 2 0 0 1 1 1 0 1 2 1 1 1 1 0 2 0 0 0 0 0 0 0 2 2 0 0 0 0 0 0 0 0 1 0 0 0 0 0 0 0 0 2 2 1 2 1 0 2 0 0 0 0 1 1 0 2 2 0 0 1 2 1 0 1 1 1 1 0 0 1 0 1 1 1 0 0 0 1 2 1 1 1 0 1 1 1 1 1 1 0 1 0 2 1 0 2 2 0 1 0 1 0 1 0 0 2 1 1 1 1 1 0 0 0 1 0 1 1 1 0 0 0 1 0 1 0 0 0 1 0 0 0 0 2 2 0 0 0 1 0 0 0 0 1 1 0 1 1 2 1 0 1 2 2 0 2 2 2 1 2 1 1 0 1 0 1 0 0 1 1 0 0 1 1 1 1 1 0 0 0 1 0 0 0 1 0 0 0 1 2 0 1 1
[truncated: 1,606,808 more chars]
