# Supplementary material for: KNN-MDR: a learning approach for improving interactions mapping performances in genome wide association studies
Source: BMC Bioinformatics. 2017 Mar 21;18:184. doi: 10.1186/s12859-017-1599-7 (PMC5361736; doi:10.1186/s12859-017-1599-7)
Supplement: Supplementary file 3 — The data set(s) supporting the results of Table 2. (ZIP 28603 kb) [file 12859_2017_1599_MOESM3_ESM.zip › 3/SINAN/S96/mkallsimul.dat]

1 1 2 0 0 0 0 2 2 1 0 0 1 2 1 0 0 0 0 2 1 0 0 0 0 0 0 1 1 0 1 1 2 2 0 0 2 2 1 0 0 1 0 0 1 1 1 0 1 1 1 0 0 0 0 0 0 1 1 1 1 2 0 0 0 2 1 0 0 0 0 1 2 2 1 2 2 2 2 0 0 2 1 0 1 0 0 1 1 1 1 1 0 2 0 0 0 2 2 2 0 0 1 1 2 0 2 2 0 2 0 2 0 2 2 2 2 0 1 0 1 0 2 0 0 0 0 0 0 0 0 0 0 0 0 0 0 0 0 0 0 2 0 1 0 0 0 0 0 0 0 0 0 0 2 0 1 0 0 0 1 1 0 2 1 2 0 0 0 1 1 0 0 2 0 1 1 0 0 0 0 0 1 1 1 0 1 1 0 0 0 1 1 0 0 0 2 2 0 1 1 0 1 0 1 0 2 0 1 0 0 1 1 0 1 1 1 1 1 1 1 1 2 0 0 2 2 0 0 0 0 0 1 1 1 1 0 2 2 1 0 0 2 0 0 0 1 0 0 1 1 0 0 0 0 1 0 1 0 1 1 1 0 0 0 0 0 0 1 1 0 1 0 2 0 0 1 1 1 0 0 1 1 1 2 2 2 0 0 1 0 1 1 2 2 1 1 1 0 0 1 0 1 0 0 0 0 2 0 0 0 1 2 1 2 1 2 1 2 0 2 1 1 1 0 0 1 0 1 1 0 1 1 0 0 0 0 2 0 0 0 0 2 0 0 0 0 1 1 1 1 0 0 2 0 0 1 0 1 1 2 1 2 2 2 0 1 2 1 1 1 1 0 2 0 0 0 2 1 1 1 1 0 2 1 0 0 1 1 1 1 1 0 0 1 1 0 0 2 2 0 2 0 2 2 1 0 1 0 2 0 0 0 0 0 0 0 0 1 0 0 0 0 2 0 1 1 1 1 2 0 1 0 1 1 2 0 1 1 0 2 0 0 2 1 1 0 0 0 2 0 0 0 2 1 0 1 1 2 1 1 2 0 0 0 1 1 2 2 0 2 2 1 0 0 1 0 1 2 0 1 0 1 1 0 0 1 1 2 0 0 2 1 1 0 1 1 1 1 2 1 2 1 1 0 0 2 0 1 0 1 0 0 0 2 0 0 2 0 1 1 2 1 0 0 1 1 0 1 1 1 1 1 1 1 1 1 0 1 2 2 2 1 1 1 1 0 0 1 1 0 1 0 1 2 1 0 1 1 0 1 0 2 2 2 2 0 0 1 0 0 1 0 0 0 0 1 1 2 1 1 0 1 0 1 0 1 0 2 1 0 0 1 1 0 0 0 0 0 0 0 2 1 0 2 0 1 0 2 2 0 0 1 1 1 1 1 0 0 0 1 0 0 0 0 1 2 1 0 0 0 2 1 0 0 0 2 0 0 0 0 1 1 2 2 0 1 2 0 0 1 2 0 1 1 1 1 1 2 0 0 0 2 0 0 1 0 2 0 0 0 0 0 1 2 1 2 1 0 1 1 0 2 1 1 1 1 1 0 1 2 0 1 1 1 1 2 2 1 2 0 1 0 0 2 2 1 2 2 0 1 0 1 1 1 1 0 1 0 0 1 0 0 0 2 1 0 0 1 0 1 1 0 0 0 0 0 0 0 0 0 0 0 0 0 0 0 1 0 0 0 0 1 0 0 0 0 0 2 1 0 0 1 0 0 0 1 1 0 1 0 0 1 0 0 0 0 0 1 1 1 1 1 0 1 2 0 2 0 2 0 2 1 0 1 0 1 1 0 0 0 1 0 0 0 2 2 0 0 1 1 1 1 0 0 2 1 1 2 0 1 2 0 1 0 2 0 0 1 0 1 0 1 1 1 0 0 0 0 0 0 0 0 0 0 0 0 1 0 0 0 2 0 1 1 0 1 0 0 0 0 2 0 0 0 1 0 1 0 2 0 0 0 2 0 0 0 1 1 2 2 2 0 0 0 1 0 1 0 1 1 2 0 1 1 1 1 2 0 1 0 2 1 1 1 2 0 0 0 2 0 0 0 0 1 1 2 1 2 0 0 0 0 0 0 0 2 0 0 1 0 0 1 1 0 0 0 1 2 1 0 0 2 1 1 2 0 1 1 0 2 0 0 0 2 0 2 2 2 1 1 0 0 0 0 2 1 0 1 1 0 0 0 0 0 1 1 0 1 0 0 1 0 1 0 0 0 0 0 0 0 1 0 1 0 0 0 0 1 0 0 0
2 1 1 2 0 0 1 1 2 2 1 1 0 0 0 0 0 0 1 0 0 0 0 1 1 1 1 0 1 1 0 0 0 1 1 0 2 1 0 1 1 1 0 0 0 0 1 0 0 2 2 2 0 0 0 1 0 0 0 2 0 1 0 1 0 1 1 0 0 0 0 1 2 2 1 2 2 0 2 1 0 1 0 1 1 0 0 0 0 1 0 0 1 1 1 1 1 0 0 1 1 1 0 1 1 1 2 1 1 1 1 2 2 2 2 2 2 0 2 0 0 0 2 0 0 0 0 2 1 1 1 1 0 0 0 0 0 1 0 1 2 0 0 0 2 1 0 1 1 1 0 1 1 0 0 0 0 1 0 0 1 1 0 2 0 1 0 1 0 1 1 1 1 1 1 1 2 0 0 0 0 1 1 1 1 0 1 0 0 0 1 0 1 1 1 0 0 2 0 0 0 1 0 1 2 1 2 0 2 0 1 1 1 0 0 1 1 2 2 0 1 1 2 0 0 1 1 0 0 0 0 0 0 0 1 0 2 2 2 1 0 0 1 0 0 0 0 0 2 0 0 0 0 0 1 2 0 0 0 0 0 0 0 0 1 1 0 0 2 1 0 2 0 0 1 0 1 0 0 0 0 1 0 0 0 0 0 0 0 1 1 1 1 2 2 1 1 1 0 1 2 1 1 0 0 1 0 0 1 2 0 2 2 0 0 0 1 2 0 1 0 2 1 0 1 0 0 0 1 1 0 2 0 0 0 0 0 0 0 0 0 0 2 0 0 0 1 0 0 2 0 2 0 1 0 1 0 0 0 2 2 0 1 1 1 0 0 1 1 1 1 1 1 2 0 0 0 1 1 1 1 1 0 1 1 0 0 0 0 0 0 0 0 0 1 1 0 0 0 0 0 0 0 1 0 0 2 1 0 2 0 0 0 0 1 0 0 1 0 0 0 0 0 1 2 1 1 0 0 0 1 0 0 2 0 0 0 0 0 0 2 0 2 0 2 2 0 0 0 1 0 0 0 2 2 2 0 1 1 0 0 2 0 1 0 1 0 2 2 0 0 0 2 2 2 0 1 0 1 1 2 0 2 2 0 0 2 0 2 1 0 2 0 1 2 1 1 1 0 1 1 2 2 0 0 0 2 1 0 0 0 0 2 0 1 0 1 2 0 2 2 2 1 0 0 2 0 1 0 1 1 1 1 0 1 0 2 0 1 2 0 1 0 2 1 1 0 0 2 1 0 0 0 2 1 1 0 0 0 1 0 0 0 2 1 1 1 1 1 1 0 1 1 0 0 0 2 1 2 1 1 0 1 0 0 1 1 0 0 0 0 0 0 0 1 0 2 0 0 0 0 2 0 0 2 0 0 0 2 1 1 1 0 0 0 0 1 2 0 1 1 0 0 0 0 1 2 0 0 0 0 2 1 0 0 2 2 1 0 0 2 1 0 0 0 0 2 1 0 1 1 1 1 0 1 0 1 1 2 0 0 0 2 0 2 2 1 2 0 0 1 0 0 0 0 2 2 1 1 1 1 0 2 2 2 2 1 1 0 1 1 1 1 0 0 0 0 2 1 1 1 1 0 0 1 2 0 1 2 0 0 0 0 0 0 0 0 0 0 0 0 0 0 1 1 0 1 1 0 1 0 0 0 0 0 0 1 0 0 2 0 0 0 0 0 1 1 0 0 0 0 0 0 0 0 0 0 0 1 0 0 0 2 2 0 0 1 0 0 1 0 0 1 1 1 0 2 0 2 2 1 1 2 0 1 2 0 2 1 1 1 1 1 0 1 0 0 1 0 0 0 0 0 0 2 1 2 0 1 0 0 0 1 1 1 2 0 0 2 0 2 2 0 2 1 1 0 0 0 0 1 1 1 1 0 1 0 0 1 1 1 0 0 0 0 0 0 0 0 0 0 1 0 2 2 0 1 0 0 0 0 2 0 0 0 0 0 0 1 1 0 0 2 2 2 0 0 0 0 2 2 2 2 0 0 0 0 1 0 0 2 2 0 2 2 2 2 1 0 0 1 2 0 1 2 1 0 0 0 1 0 2 0 0 2 1 1 2 0 1 0 1 0 0 0 0 0 2 0 0 0 1 0 1 0 0 0 0 0 0 0 0 1 0 0 0 0 0 1 1 2 0 1 0 1 0 0 2 1 0 0 0 0 0 2 0 0 0 0 0 0 0 0 0 0 0 1 0 1 0 0 1 1 1 0 0 0 0 0 0 1 0 0 2 0 1 1 0 0 0 2 1
3 0 1 2 0 0 2 1 1 1 1 0 0 1 1 0 0 0 1 0 1 1 0 2 2 1 1 1 2 0 1 2 1 1 0 0 2 2 0 1 1 1 1 1 1 2 0 0 1 0 0 0 0 0 1 1 0 1 1 1 1 1 0 0 1 0 1 1 0 0 1 0 2 2 1 2 2 1 2 0 0 2 0 2 2 0 0 0 0 2 0 0 1 2 0 2 0 0 0 1 2 0 0 1 2 1 2 1 1 1 0 2 0 1 1 1 0 0 1 0 1 0 2 0 0 0 0 1 1 0 0 0 0 0 0 0 0 0 0 0 1 1 0 0 0 0 0 0 1 0 0 0 0 0 1 0 1 0 1 0 2 1 0 2 2 2 0 1 0 1 1 0 1 1 0 1 0 1 0 1 1 2 0 2 2 2 1 2 1 1 1 1 0 2 2 0 2 2 0 0 0 0 0 0 2 0 1 0 2 0 0 0 1 0 0 0 0 1 0 1 1 1 1 0 0 1 1 0 0 0 1 0 0 0 2 0 0 2 2 2 0 0 2 0 0 0 0 0 2 0 0 1 0 0 0 2 1 0 0 0 0 0 0 0 0 0 2 0 0 0 1 1 0 2 0 0 0 0 1 0 1 1 0 0 1 1 1 2 2 2 2 2 1 2 2 0 1 2 0 1 1 0 1 1 0 0 1 1 0 1 1 2 2 0 2 0 2 1 1 1 1 2 1 0 1 0 1 0 1 0 0 1 0 0 0 0 0 0 0 1 1 1 1 0 1 1 1 0 1 1 2 0 1 2 0 0 1 0 0 0 0 0 1 0 1 0 0 1 1 1 1 1 1 2 1 1 0 1 0 2 2 0 0 0 0 0 0 0 0 1 1 1 2 0 1 1 1 1 1 1 0 1 0 2 2 1 0 0 0 2 1 1 0 0 0 0 1 0 0 0 0 2 1 1 1 1 1 1 0 0 1 0 0 2 0 0 1 1 1 0 0 2 2 0 0 0 0 0 0 1 0 0 0 2 1 1 0 1 2 1 1 2 0 0 0 0 1 2 2 0 1 1 2 2 1 0 1 0 1 2 1 0 2 2 0 1 1 1 2 1 0 1 2 2 0 0 0 1 0 1 1 2 0 1 0 0 1 1 0 0 0 0 0 0 2 0 0 2 0 2 2 2 2 0 0 2 1 0 1 1 1 1 2 1 1 1 2 0 1 1 0 1 0 1 1 0 0 1 1 2 0 0 0 2 2 0 1 0 2 0 0 0 0 1 0 1 0 1 0 1 0 2 1 0 0 0 1 2 2 2 0 0 1 0 1 0 1 2 0 0 0 1 1 0 0 1 2 0 0 0 0 2 0 0 0 1 2 0 0 2 1 1 0 0 0 0 0 0 0 0 1 0 0 0 0 0 1 1 0 0 0 2 0 0 0 2 2 0 0 1 1 1 0 1 1 0 2 1 1 1 1 1 2 0 0 0 2 1 2 0 0 0 1 1 1 1 0 1 0 1 1 1 0 1 1 2 2 1 1 1 0 2 1 1 1 1 1 2 1 1 1 0 0 1 1 0 1 2 1 1 1 1 0 0 1 1 1 2 2 0 1 0 0 0 0 0 0 1 1 1 0 0 1 0 1 0 0 0 2 0 0 0 0 1 0 0 1 0 0 1 0 0 0 0 0 1 1 1 1 1 1 1 0 0 0 0 0 0 0 0 0 1 2 0 0 1 0 2 0 0 0 0 1 0 0 0 0 1 0 1 2 1 2 0 2 0 0 2 0 1 1 2 1 1 2 1 0 2 1 0 0 1 0 0 2 1 0 0 0 1 0 0 0 1 1 2 1 2 0 0 0 0 0 2 1 1 0 0 0 1 1 1 2 2 0 0 1 1 2 1 2 0 0 0 0 0 0 0 0 0 0 2 0 1 1 0 1 0 0 0 0 1 0 0 0 1 0 0 2 0 1 0 0 0 2 0 0 1 1 2 1 1 2 0 0 0 0 0 2 0 1 2 0 1 2 2 2 2 0 0 0 1 0 2 1 1 0 2 0 2 0 0 0 0 0 2 2 1 2 1 0 1 0 2 0 0 0 1 1 0 0 1 0 1 0 0 0 1 1 0 0 0 0 1 0 1 1 0 1 1 1 0 2 0 1 1 1 1 0 0 0 1 0 0 1 1 0 0 2 2 1 0 0 0 0 1 0 0 2 0 0 0 0 1 0 0 0 1 0 1 0 0 0 1 0 0 1 0 0 0 2 2
4 1 1 1 0 0 2 1 2 2 0 0 0 1 0 0 1 0 0 1 1 1 0 2 2 0 0 1 1 1 2 0 1 1 1 1 1 1 0 1 1 1 1 1 0 1 0 0 2 0 0 0 1 1 0 2 0 0 1 2 0 0 0 0 2 0 1 1 0 0 0 0 2 2 1 2 1 2 2 0 2 2 0 2 2 0 0 0 0 2 0 1 1 1 1 2 1 0 0 1 1 0 0 2 2 0 2 1 1 1 0 1 0 1 1 1 1 0 0 0 2 0 2 0 0 0 0 0 0 0 0 0 1 0 0 0 2 0 0 1 0 2 0 0 2 2 1 0 0 1 0 0 0 0 0 1 0 1 1 0 1 1 0 2 1 1 0 0 0 0 0 0 2 2 2 1 2 0 0 0 0 0 2 2 2 0 2 1 0 0 1 1 0 2 2 0 2 2 0 0 0 2 0 0 2 0 2 0 1 0 1 0 1 0 0 0 0 1 1 1 1 1 1 1 0 1 1 0 0 0 1 1 0 0 2 0 0 2 2 2 0 0 2 0 0 0 0 0 2 0 0 0 0 0 0 2 2 0 2 2 0 0 0 0 0 0 0 0 1 0 0 0 1 1 1 1 1 1 2 0 1 0 1 1 1 1 2 1 0 2 1 1 1 2 1 0 1 0 0 0 0 0 2 1 0 0 0 1 2 2 0 2 2 2 2 0 1 0 0 1 0 2 1 1 2 0 0 0 1 0 0 2 1 0 0 0 0 0 0 0 0 0 0 0 0 0 1 0 1 2 1 1 0 2 0 0 1 0 0 0 0 0 1 0 1 1 0 1 1 1 1 1 0 2 2 0 0 2 2 0 1 1 0 0 1 1 0 0 0 1 1 1 1 1 2 0 0 2 0 0 0 0 0 2 2 2 0 1 0 1 0 0 0 0 0 0 1 0 0 0 0 2 0 2 2 0 2 0 1 1 0 1 0 0 1 0 0 0 0 0 1 1 0 1 2 2 2 0 0 2 0 0 0 2 2 2 0 2 2 1 2 1 1 0 0 1 1 0 2 0 0 0 2 1 1 1 0 1 2 1 0 1 2 2 2 0 0 1 2 1 0 2 1 2 1 1 1 2 1 1 1 1 1 0 0 0 1 1 1 0 1 0 1 0 0 0 1 2 0 0 1 2 2 0 1 2 1 1 0 2 0 1 2 1 1 1 2 0 1 1 0 0 0 1 1 2 0 1 1 1 0 0 0 1 1 0 0 0 1 0 1 0 0 1 0 0 0 0 2 0 0 0 2 0 1 0 2 1 1 2 0 0 1 0 0 1 1 0 0 0 0 0 0 1 0 0 0 0 0 0 0 2 1 0 0 1 2 0 1 1 1 1 0 0 0 0 0 1 0 0 1 0 0 2 0 0 2 2 0 0 1 1 0 0 0 2 2 0 1 0 1 1 0 0 2 0 2 1 0 1 0 1 1 0 0 0 2 0 0 0 0 0 1 0 1 2 1 1 1 0 0 0 1 0 0 2 1 1 1 1 1 0 1 1 1 1 1 0 0 2 0 0 0 0 1 0 2 2 1 1 0 1 0 0 1 2 1 2 2 0 0 0 0 0 0 1 0 0 0 0 0 0 0 0 1 1 0 0 0 0 0 0 1 0 0 1 1 0 0 2 0 0 1 1 2 0 2 1 0 0 0 0 1 0 0 0 1 0 1 0 0 1 2 2 0 0 2 1 0 1 0 0 0 2 0 0 1 0 1 1 1 2 0 0 1 2 1 2 1 2 0 1 0 1 1 1 1 0 0 0 0 1 0 0 1 2 2 0 0 2 0 0 0 2 2 2 0 2 0 0 0 0 0 2 0 0 0 0 0 0 0 0 2 0 0 1 1 0 1 1 1 0 0 0 2 0 0 0 0 0 0 2 0 1 1 0 1 0 0 0 0 2 0 0 0 1 0 0 1 0 2 0 0 1 1 0 0 1 1 2 1 1 1 0 0 0 1 0 1 0 0 1 0 0 2 2 2 2 0 1 0 2 0 1 2 1 0 1 1 0 1 2 0 0 1 1 1 1 1 0 0 0 0 0 0 0 1 1 0 0 0 1 0 1 1 0 0 0 0 0 0 0 2 1 1 0 1 1 0 0 2 0 1 0 1 0 1 1 0 0 0 0 2 0 0 2 2 0 1 0 0 0 0 0 0 1 1 1 1 0 1 2 1 2 0 1 1 0 0 0 0 0 0 1 0 0 0 0 0 0 0 0
5 1 1 0 0 0 1 1 2 1 0 1 0 2 1 0 1 0 1 1 1 0 0 1 2 0 0 2 1 1 2 0 2 2 1 1 1 0 0 0 0 1 0 0 0 0 0 0 1 0 0 0 0 0 1 1 1 0 0 0 0 0 1 2 1 0 1 1 0 0 1 1 2 2 1 2 2 2 2 0 1 2 0 1 1 0 0 1 1 1 1 1 2 0 0 0 0 2 1 2 1 0 0 0 2 1 2 1 1 1 0 2 0 1 1 1 1 0 2 0 1 0 1 0 1 0 0 0 0 0 0 0 0 0 0 0 1 0 0 1 1 1 0 0 1 0 0 0 1 1 0 0 0 0 1 1 0 0 0 0 0 0 1 1 0 1 0 0 1 1 1 2 0 0 1 1 1 0 0 0 0 0 0 1 1 1 1 2 0 0 0 1 0 1 1 0 1 2 1 0 0 0 0 1 2 0 2 0 1 0 1 1 1 1 0 0 0 0 0 1 0 0 2 0 0 0 0 1 0 0 0 0 0 0 1 0 0 2 2 2 0 0 1 0 0 0 1 0 2 0 0 0 0 0 0 1 1 0 1 1 0 0 0 1 0 0 1 2 2 1 1 1 1 2 1 0 1 1 1 0 1 1 0 0 1 0 0 1 1 2 1 2 1 1 2 0 1 2 0 2 1 1 2 1 1 0 0 1 0 2 0 2 1 0 1 0 2 0 0 1 1 2 0 0 0 0 0 0 1 1 0 2 0 0 0 0 0 2 0 0 0 0 1 0 0 0 0 0 1 2 0 0 0 1 0 1 0 0 0 1 1 0 2 1 2 1 0 1 2 0 2 2 0 2 0 1 0 1 1 1 0 2 0 1 1 0 0 0 0 1 1 1 0 1 2 0 2 1 0 0 0 0 0 2 2 1 0 0 0 1 0 0 0 0 1 0 0 0 1 0 0 0 1 1 0 1 1 1 0 0 1 0 2 0 2 2 0 0 0 0 2 0 2 0 1 1 0 0 0 0 0 0 0 2 2 1 1 1 1 0 0 0 0 1 0 1 0 1 2 1 1 1 1 1 1 0 0 0 2 1 1 0 1 1 1 0 0 1 1 1 1 0 1 1 0 0 0 1 0 1 1 2 2 0 0 0 1 2 0 0 0 0 0 1 1 0 0 2 0 0 1 2 0 0 0 0 0 1 1 2 0 1 0 0 0 0 2 0 0 1 0 1 0 2 0 2 0 0 2 0 0 0 0 1 2 1 1 0 2 1 1 0 1 1 1 1 0 0 1 0 1 1 0 0 0 0 0 1 2 1 0 0 0 0 0 0 0 0 2 1 0 0 0 0 0 2 0 0 0 0 0 2 1 1 1 1 1 0 1 0 1 1 0 1 0 0 0 1 1 0 0 0 0 1 0 1 1 1 0 0 0 2 0 0 0 0 2 0 0 0 1 0 0 1 2 0 2 0 1 1 0 2 1 1 0 0 1 0 1 1 1 0 2 0 1 1 0 0 1 1 0 2 0 0 0 1 1 1 1 1 1 1 2 2 2 2 2 1 0 1 1 1 1 0 1 0 1 1 1 1 0 1 0 1 2 2 1 2 2 0 0 0 0 1 0 0 0 1 1 1 0 0 1 0 1 0 0 0 1 0 1 1 0 0 0 0 1 0 0 2 0 0 0 0 0 1 1 0 0 0 0 0 0 0 0 0 1 0 1 1 0 1 2 1 0 1 0 1 0 1 0 0 1 0 0 1 0 0 0 1 2 1 0 0 0 2 0 1 0 1 1 2 2 0 2 0 1 1 0 0 0 2 0 0 0 1 1 1 0 1 0 0 1 0 0 2 0 2 0 0 0 0 0 2 1 1 0 0 0 0 0 0 2 1 0 0 0 1 1 1 1 1 0 0 0 0 0 0 0 0 0 2 0 1 1 0 1 0 0 0 0 2 0 1 0 0 0 0 1 1 0 0 0 1 2 1 0 1 1 2 2 2 2 0 0 0 0 0 0 0 2 0 1 0 2 1 2 2 0 0 0 2 1 1 2 0 0 1 0 1 0 2 0 0 1 1 2 1 2 0 0 0 1 2 1 0 2 2 1 0 0 1 0 1 1 0 0 2 2 0 0 0 1 1 1 1 1 1 0 0 1 0 1 0 1 0 1 2 0 0 0 0 0 1 2 0 1 1 1 0 0 0 0 0 0 0 2 0 0 0 0 1 1 1 0 0 0 0 0 0 0 0 0 1 1 0 1 0 0 0 2 1
6 1 1 0 0 0 1 1 1 2 0 0 1 2 1 0 0 0 1 1 1 1 0 2 2 1 1 2 0 1 1 0 1 1 0 0 2 0 0 0 0 2 0 0 1 0 0 0 1 0 0 1 1 0 0 1 0 2 2 0 1 1 0 2 0 2 0 0 0 0 0 1 2 2 1 2 1 0 2 1 0 1 0 0 0 0 1 1 1 2 1 2 1 1 0 2 0 1 0 1 1 2 0 1 2 1 2 2 0 2 0 2 0 0 0 0 0 0 0 0 2 0 2 0 0 0 0 2 2 0 0 0 0 0 0 0 0 1 0 1 2 0 2 0 1 1 1 0 0 0 0 0 0 0 1 0 1 0 1 0 0 1 0 1 0 2 0 0 0 1 1 0 1 1 0 2 0 0 0 0 0 1 1 1 1 0 1 1 0 0 1 1 0 2 2 0 2 2 0 1 1 0 0 0 2 0 1 0 1 0 1 1 1 0 1 1 1 0 2 0 1 2 2 0 0 0 0 0 0 0 0 0 2 2 1 1 1 2 2 0 0 1 2 0 0 0 0 0 2 0 0 0 0 0 0 1 1 0 2 2 0 0 0 0 0 0 1 0 2 1 0 0 1 1 1 2 0 1 1 0 0 0 1 1 1 1 2 1 1 2 1 2 2 2 2 0 1 2 0 2 2 2 2 1 1 0 0 2 0 0 1 1 2 1 2 0 0 0 0 0 1 1 1 0 0 0 1 0 0 0 0 1 0 0 0 0 0 1 0 0 0 0 2 0 1 0 2 0 1 0 0 0 0 2 0 0 1 0 0 2 2 0 2 0 2 1 0 2 2 0 2 2 2 2 1 0 0 1 1 1 1 1 0 0 0 0 0 0 0 1 0 0 0 0 2 0 1 0 0 0 0 0 1 2 1 1 1 1 0 1 0 0 0 0 0 0 0 0 0 0 0 1 0 2 0 1 1 1 0 0 0 0 1 0 2 2 0 1 0 0 2 0 1 1 1 1 1 0 0 2 0 0 0 2 2 2 0 1 1 1 1 2 1 0 0 1 1 2 2 0 0 0 2 2 2 0 1 0 2 1 1 0 2 2 1 1 0 0 1 0 2 0 1 1 1 0 0 1 1 2 1 2 1 1 0 0 2 0 1 0 1 0 1 0 1 0 0 2 0 2 2 2 2 0 0 2 1 0 1 1 1 0 1 1 1 0 2 0 1 1 0 1 0 1 0 0 1 1 1 2 0 0 0 2 1 0 1 0 1 1 1 0 0 2 0 0 2 1 0 1 1 1 1 0 1 0 1 0 2 0 1 0 1 0 0 1 1 1 1 0 0 1 1 1 0 1 0 0 0 0 0 2 0 2 2 0 0 0 1 0 1 0 1 1 1 1 1 0 1 0 1 0 0 0 0 0 2 2 0 0 0 1 0 0 0 0 2 0 1 0 1 2 0 0 2 0 1 1 0 1 1 1 0 0 1 1 2 0 1 0 0 0 0 1 0 1 0 2 0 1 0 1 0 0 0 1 1 0 0 1 0 0 2 1 1 2 0 1 0 1 1 0 0 0 0 0 1 2 1 1 0 1 0 1 1 2 1 1 1 0 0 0 0 0 0 0 0 1 1 1 0 0 1 0 1 0 0 1 0 1 0 0 1 0 0 1 0 0 0 1 0 0 0 0 1 1 2 0 0 0 0 0 0 0 0 0 1 0 0 0 0 0 2 1 0 0 2 0 0 2 1 2 1 0 0 0 1 0 1 1 2 2 0 0 0 1 0 1 0 1 1 2 2 0 1 0 1 0 0 0 0 2 0 1 0 0 2 1 0 0 0 0 1 1 1 2 0 2 2 1 1 2 0 2 0 1 0 0 0 0 0 0 1 1 1 0 0 0 0 0 0 0 0 0 0 0 0 0 0 0 0 2 0 2 2 0 0 0 0 0 0 2 2 0 0 2 0 0 1 1 0 1 0 2 2 1 0 0 1 2 2 2 0 0 0 1 0 0 0 1 2 2 0 0 2 0 1 2 0 0 1 2 0 1 1 1 1 1 0 1 0 2 0 0 1 1 1 0 1 0 1 0 0 0 2 0 0 1 2 0 1 0 0 1 0 0 0 0 0 0 1 1 2 1 1 0 0 1 0 2 2 0 2 0 0 0 0 2 1 0 0 0 1 1 2 0 0 0 0 1 0 0 0 0 0 0 2 0 2 1 2 1 1 2 0 1 1 0 0 1 0 0 1 1 0 0 0 0 0 0 2 1
7 0 2 1 0 0 0 1 1 2 0 0 1 2 1 1 1 0 0 1 1 1 0 2 2 0 0 2 2 1 2 2 2 2 1 1 1 0 0 0 0 2 0 0 0 0 0 0 1 0 0 1 2 1 0 1 1 0 1 2 0 1 0 1 0 0 1 0 0 0 0 1 1 1 1 1 1 1 2 0 1 1 0 2 2 0 0 0 0 2 0 0 1 1 1 2 1 0 0 1 2 1 0 2 2 0 2 1 1 1 0 1 0 2 2 2 2 0 1 0 2 0 1 1 1 0 0 1 1 0 0 0 0 0 0 0 0 0 0 2 0 2 0 0 0 0 0 1 1 1 0 0 0 0 0 0 0 0 0 0 1 1 0 2 0 1 0 1 0 1 1 0 0 1 0 0 1 1 0 0 0 1 0 2 1 1 2 0 0 0 2 0 0 1 1 0 2 2 0 0 0 2 0 0 2 1 2 0 2 0 0 0 1 0 1 0 0 0 1 2 0 0 1 0 0 2 1 0 0 0 0 0 1 1 2 1 0 2 2 1 0 1 2 0 0 0 0 0 1 1 1 0 0 0 0 1 0 0 2 2 0 0 0 1 0 0 0 0 0 0 0 1 1 2 0 0 0 1 2 0 0 0 1 1 2 2 2 2 0 2 1 0 1 2 2 0 1 1 0 0 0 0 1 0 0 0 1 2 1 1 0 1 2 0 0 0 2 0 0 0 1 1 1 0 1 0 0 0 2 0 0 0 1 0 0 0 0 1 0 0 0 0 1 0 0 0 0 0 0 1 2 0 0 1 0 1 0 0 0 0 0 0 1 1 1 1 0 1 2 0 2 2 0 2 1 0 0 2 2 0 1 1 0 1 1 1 0 0 0 0 0 0 1 0 2 1 0 0 1 1 0 1 1 2 1 0 1 1 0 2 0 0 1 0 0 0 1 0 0 0 0 1 1 1 1 2 0 0 1 1 0 1 0 2 1 0 1 0 1 0 1 1 1 1 0 2 0 0 0 0 0 0 0 2 2 2 0 1 1 2 2 2 0 1 0 2 0 1 1 1 1 1 1 1 1 0 1 1 1 1 2 0 1 1 0 1 0 1 2 1 1 2 1 1 0 0 0 2 1 1 0 2 1 1 0 0 2 2 0 0 0 0 0 1 0 0 0 2 0 1 1 2 2 0 1 2 0 0 0 1 1 0 1 0 1 1 1 0 0 0 1 1 0 2 2 2 0 2 0 2 0 0 0 2 2 0 0 1 0 1 0 0 1 1 1 1 0 1 1 0 1 1 0 0 0 0 0 0 0 2 0 2 1 0 0 1 1 1 0 1 0 1 0 1 0 1 0 0 0 0 0 2 0 0 1 1 0 0 0 1 1 0 0 0 0 0 1 1 0 1 1 1 0 0 0 2 1 1 0 0 0 1 0 0 0 1 2 2 1 0 2 1 0 1 1 0 2 2 0 1 1 1 1 1 0 0 1 0 2 0 0 0 0 1 1 1 0 1 0 1 0 1 0 1 2 1 2 0 0 1 0 0 1 1 1 2 2 2 0 0 1 1 0 0 0 0 0 2 2 2 1 1 0 1 0 2 1 1 2 0 1 0 0 1 0 1 0 0 0 0 0 0 0 0 2 0 0 0 0 0 0 0 0 0 0 0 0 0 0 1 0 0 0 0 1 0 1 0 0 0 0 0 0 0 0 0 0 0 1 1 0 1 2 1 0 1 2 0 0 2 0 0 1 1 0 0 1 0 0 0 2 2 0 0 0 1 0 2 1 1 1 1 2 2 2 0 0 0 0 1 0 1 0 0 0 1 1 1 0 1 0 0 0 0 2 0 1 2 2 0 2 2 0 2 0 1 0 0 0 0 0 0 1 1 1 0 0 1 1 2 2 0 0 0 1 1 1 0 0 0 0 1 0 2 2 0 0 0 0 0 0 1 0 0 0 0 2 0 2 0 1 1 0 1 2 1 0 1 1 2 1 1 0 0 0 2 0 0 0 0 2 0 1 1 1 1 1 2 0 0 1 2 0 1 1 1 1 1 1 1 1 1 0 0 0 2 2 0 2 0 0 0 1 1 0 0 2 1 0 0 0 0 0 1 0 0 0 0 2 1 0 0 0 1 0 2 0 0 1 0 1 0 2 0 0 0 0 1 1 0 0 0 1 0 1 1 0 0 1 1 0 0 1 0 0 1 1 0 2 1 1 0 0 0 0 0 0 1 2 0 1 0 1 1 0 0 1 0 0 0 0 0
8 1 0 2 0 0 2 0 0 2 0 0 0 1 1 0 1 0 0 1 1 1 0 2 2 0 0 2 2 0 2 0 1 1 0 0 2 0 0 0 0 1 0 0 0 0 0 0 1 0 0 0 2 0 0 0 0 1 0 1 0 1 0 2 0 1 1 1 0 0 0 1 2 2 2 2 2 2 2 0 1 2 0 1 1 0 0 0 0 2 0 1 2 2 1 2 1 1 1 2 1 0 1 1 2 0 2 1 1 1 0 2 1 1 1 1 1 0 0 0 2 0 1 1 1 1 0 1 0 1 1 1 0 0 1 1 0 0 0 2 0 2 0 0 1 1 1 0 0 1 0 0 0 0 0 1 0 2 0 1 1 0 0 2 1 1 0 1 0 1 1 0 1 1 0 1 0 0 0 0 0 0 1 2 1 0 2 2 2 0 2 0 0 0 1 0 1 2 0 1 1 1 0 0 2 0 2 0 2 0 1 0 0 0 0 1 1 1 0 1 0 0 1 0 0 0 0 0 0 0 0 0 1 0 2 1 0 2 2 2 0 0 2 1 0 0 0 0 2 0 0 0 1 0 0 2 1 1 0 1 1 1 0 0 1 1 1 1 2 0 1 1 1 2 0 0 0 1 1 0 1 0 1 1 2 0 1 2 1 2 0 0 2 2 2 0 1 0 0 0 0 0 2 0 0 0 2 2 0 1 1 2 2 1 2 0 2 0 0 0 0 2 2 1 0 0 0 0 1 0 0 1 1 0 0 0 0 0 0 2 1 1 0 0 0 0 0 0 2 0 0 0 0 2 0 0 0 0 0 1 1 0 2 1 2 1 0 2 1 1 2 1 1 1 0 0 0 2 1 1 1 2 0 1 1 1 0 0 0 0 0 0 1 0 2 0 1 1 1 1 0 1 1 2 2 1 0 1 0 2 0 0 0 0 0 0 0 0 0 0 0 0 0 2 1 1 1 2 0 2 0 0 1 0 2 0 0 0 0 0 2 0 1 1 1 1 0 0 0 1 0 0 0 2 1 1 0 0 0 0 0 0 0 0 0 0 0 2 2 0 1 1 2 2 1 0 1 0 0 1 2 0 0 0 0 1 0 1 2 0 0 2 1 2 0 1 1 2 2 2 0 2 1 1 1 1 2 2 0 0 0 0 1 0 0 1 0 2 0 2 2 2 2 0 0 1 0 0 1 2 0 0 2 1 2 0 2 1 1 1 0 1 0 0 0 1 1 2 0 2 0 0 0 2 2 1 0 1 1 1 0 0 0 1 0 0 1 0 1 0 1 1 0 0 0 0 1 0 1 1 0 0 1 0 0 1 1 0 0 0 1 1 0 0 0 0 2 0 0 0 1 1 0 1 2 1 1 0 1 2 1 1 0 1 1 1 1 1 0 0 1 0 0 0 0 0 2 2 0 0 1 1 0 0 0 0 2 2 0 0 0 0 1 1 2 0 1 1 0 1 0 1 0 0 0 0 2 0 1 0 0 0 1 0 2 2 0 1 1 0 0 0 0 0 0 2 2 1 2 2 1 1 2 1 1 1 1 2 0 0 2 1 0 1 0 1 1 2 2 2 0 1 0 0 1 2 0 2 2 0 0 0 0 1 0 1 0 1 2 1 0 0 0 0 2 1 0 0 1 0 1 1 0 0 0 0 0 0 0 0 0 0 1 1 2 0 2 0 0 0 0 0 1 0 0 0 0 0 1 0 0 0 2 1 0 0 0 0 0 1 0 0 1 1 0 0 1 0 1 1 1 1 0 2 2 2 2 2 0 1 0 1 1 1 2 1 0 0 0 0 1 1 0 1 0 2 2 1 1 0 0 0 1 1 1 2 0 2 1 0 1 1 0 1 0 1 0 0 0 0 1 1 1 0 0 0 0 1 1 0 0 0 1 0 1 0 1 0 0 0 0 2 0 1 1 0 1 0 0 0 0 2 0 0 1 1 0 0 2 0 1 0 0 1 2 1 0 1 1 2 2 2 2 0 0 0 1 0 0 1 2 2 2 1 2 2 2 1 0 0 0 1 0 2 1 1 1 0 0 2 0 1 0 0 0 2 2 2 1 1 0 1 0 0 0 0 0 1 1 0 0 1 0 1 1 0 0 1 1 0 0 0 1 2 2 2 0 0 0 1 2 0 2 0 0 0 0 2 2 1 0 0 0 1 1 1 1 0 2 2 0 0 0 0 0 1 1 0 0 0 0 2 0 1 0 0 0 1 0 1 0 0 0 1 0 0 0 0 0 0 1 0
9 0 2 1 0 0 1 2 2 1 0 0 0 0 0 0 0 0 0 1 2 1 0 2 2 0 0 0 1 0 0 1 1 2 0 1 1 2 0 2 2 0 0 0 0 0 1 0 0 0 0 1 0 0 2 2 0 1 1 1 2 1 0 1 1 0 1 0 0 0 0 2 1 1 1 1 1 1 1 0 1 2 0 0 0 0 0 1 1 2 1 1 2 1 0 1 0 1 0 1 1 0 0 1 2 1 1 1 1 1 0 2 0 1 1 1 1 1 2 0 1 0 1 0 1 0 0 1 1 0 0 0 0 0 0 0 0 0 0 2 1 1 0 0 1 1 1 0 0 0 0 0 0 0 0 0 0 0 1 0 1 1 0 2 2 2 0 0 1 1 1 1 1 2 1 2 1 0 0 0 0 0 2 2 2 0 2 1 1 0 1 0 0 0 1 0 1 2 0 0 0 1 0 0 2 0 2 1 1 0 1 1 1 0 0 2 2 1 1 1 1 1 2 0 0 1 0 1 1 1 0 0 0 1 0 0 1 1 2 1 0 0 2 0 0 0 0 0 2 0 0 1 0 0 1 2 2 0 2 2 0 0 0 0 1 1 0 2 0 0 0 2 1 1 0 0 0 0 1 0 0 1 1 1 1 1 2 2 1 2 1 0 1 1 2 0 1 1 0 1 1 0 2 1 0 1 1 2 2 2 0 1 1 0 2 0 1 1 1 1 1 2 2 1 1 0 0 0 1 2 0 0 1 1 0 1 1 1 0 0 0 1 2 1 0 1 0 0 0 1 0 1 1 2 1 0 1 0 0 1 1 0 1 1 1 1 0 2 1 1 1 1 0 2 1 1 0 0 1 1 1 0 0 0 1 1 0 0 0 1 1 1 0 0 2 0 1 0 2 2 0 2 0 1 1 1 0 0 1 0 0 0 0 0 0 0 2 0 0 0 1 1 1 0 1 1 0 0 0 1 1 1 0 1 1 1 0 1 0 0 2 0 1 1 1 2 0 1 2 1 0 0 0 2 1 1 0 0 1 0 0 1 0 0 0 1 0 2 2 1 1 1 1 1 1 0 0 0 1 0 0 0 0 0 0 1 0 1 2 0 0 2 1 2 0 1 1 1 1 2 1 2 1 0 1 1 2 2 0 0 0 0 2 0 0 0 0 2 0 1 1 2 2 1 1 2 0 1 0 1 1 1 1 1 1 0 1 0 0 1 0 2 0 0 0 2 0 1 1 2 1 1 0 1 2 1 1 2 0 1 0 1 0 2 0 0 2 1 0 1 0 0 0 0 0 0 0 0 2 0 2 0 2 0 2 0 2 0 1 0 1 0 1 2 0 1 1 0 0 0 0 2 0 2 2 0 0 0 0 1 0 0 0 0 0 0 0 0 0 0 1 0 0 0 0 0 2 2 0 0 0 0 1 0 0 1 2 1 1 0 2 0 1 1 2 0 1 1 1 2 2 1 0 1 0 0 1 0 1 1 0 0 1 0 1 2 1 2 0 0 0 0 1 0 0 2 1 1 0 0 0 0 1 0 1 1 0 1 0 1 1 1 0 2 2 0 2 2 0 1 1 0 0 0 1 1 1 2 2 0 1 0 0 0 1 1 1 1 1 1 0 0 0 0 2 1 0 1 0 0 0 0 0 0 0 0 1 1 1 1 0 0 0 0 1 0 0 0 0 0 0 0 1 0 0 0 0 0 0 0 1 2 2 1 0 1 2 0 0 2 1 0 1 2 1 0 1 0 2 2 0 0 0 0 0 1 0 1 0 2 0 2 1 0 1 0 0 0 0 0 0 1 0 0 1 1 0 0 0 1 0 1 0 2 2 1 0 0 2 0 2 2 0 2 0 0 0 0 0 0 0 0 1 1 0 0 0 0 0 0 0 0 0 0 0 0 0 0 0 1 1 1 0 2 1 0 0 1 1 1 1 2 1 0 0 2 0 0 1 1 0 0 0 1 1 0 0 0 0 2 2 2 1 0 0 1 0 0 2 0 1 2 0 2 1 0 1 2 0 0 0 1 0 2 0 0 2 1 0 1 0 1 0 0 0 2 2 1 2 0 1 0 0 1 0 0 1 1 0 1 0 0 0 2 0 0 0 0 1 1 0 0 2 0 0 0 0 1 1 0 2 0 0 0 1 0 1 1 1 2 2 0 0 0 1 0 1 0 1 1 0 0 0 0 0 1 1 1 1 0 1 2 1 2 0 0 0 1 0 0 1 1 0 2 0 0 0 0 0 0 0 0
10 0 2 1 0 0 2 1 1 0 1 1 0 0 0 0 0 0 1 0 0 0 1 0 1 0 1 0 1 0 1 0 2 2 1 0 2 1 0 1 1 1 0 1 0 1 1 0 1 1 1 0 1 0 0 2 0 0 0 1 1 2 0 0 0 0 0 1 1 0 0 1 2 2 2 2 2 0 2 2 0 2 0 2 2 0 0 0 0 1 0 1 2 2 0 1 0 0 0 1 1 1 0 1 2 1 1 1 1 1 0 2 0 1 1 1 1 0 2 0 0 0 1 1 0 1 0 1 1 0 0 0 0 0 1 0 0 1 0 1 0 2 0 0 1 2 0 0 0 0 0 0 0 0 2 1 0 2 1 0 1 1 0 2 2 2 0 0 1 2 1 0 0 1 0 0 1 0 0 1 0 0 0 2 2 2 1 0 0 0 1 0 1 0 0 0 0 2 1 0 0 0 0 1 2 0 2 0 0 0 1 2 1 0 0 1 1 0 0 2 0 0 2 0 0 1 0 0 0 0 0 0 0 0 1 0 1 2 2 2 0 0 1 0 0 0 0 1 2 0 0 1 0 0 0 0 1 0 0 0 0 0 0 0 0 0 1 1 2 2 0 0 1 1 1 0 0 1 2 0 1 0 0 0 0 0 0 2 0 2 0 0 1 2 2 0 0 0 0 1 1 0 1 1 1 0 0 1 0 1 1 1 2 0 2 0 2 0 0 0 1 1 1 0 0 0 1 0 0 1 0 2 0 0 0 0 0 2 0 0 0 0 1 0 0 0 1 0 1 1 0 1 0 0 0 2 0 0 0 2 2 0 1 1 1 1 0 2 2 0 2 2 1 2 0 1 0 1 0 2 1 2 0 1 2 2 0 0 0 0 0 0 0 0 1 1 0 0 1 0 0 2 0 0 0 0 1 2 0 2 0 0 0 0 0 0 1 0 0 0 0 1 0 2 2 2 1 0 0 1 0 1 1 0 1 1 0 0 1 1 1 1 2 0 1 2 0 1 1 2 0 0 0 0 0 0 0 1 1 0 0 1 0 0 0 0 1 2 2 0 1 1 2 2 2 0 1 0 2 1 1 0 1 1 1 1 0 0 2 1 0 2 0 0 0 0 0 1 1 2 1 2 0 2 0 0 2 2 0 0 0 0 1 0 1 0 0 2 0 2 2 2 1 0 0 1 0 1 0 1 1 1 1 0 1 2 2 0 0 1 0 1 0 0 0 1 0 1 0 2 0 1 0 1 2 2 0 0 1 0 1 0 0 2 0 0 2 0 0 0 0 0 1 0 0 0 1 2 2 2 0 1 0 0 0 0 0 0 1 0 0 0 0 0 0 0 0 0 0 0 1 1 0 0 1 0 2 0 2 2 1 0 0 0 0 0 1 1 1 0 0 0 0 1 0 0 2 0 0 0 0 1 0 0 0 1 2 1 0 0 0 0 1 1 1 0 1 1 1 2 0 1 0 1 0 0 2 1 2 0 0 0 0 2 0 0 0 1 1 0 1 1 0 0 0 2 2 0 1 1 1 0 2 1 2 2 1 1 0 1 1 0 0 0 0 0 1 2 2 2 0 2 0 1 1 2 2 1 2 0 0 0 0 0 0 1 0 1 1 1 0 0 0 0 2 1 0 0 1 0 1 1 1 0 0 2 1 0 0 0 0 0 0 1 1 0 1 1 1 1 1 1 0 1 1 0 0 0 0 0 0 2 2 1 0 1 1 1 0 1 0 0 0 0 1 0 1 0 1 0 1 2 0 1 1 2 0 2 2 2 0 0 1 1 2 1 0 1 0 0 0 1 0 1 0 2 2 0 0 2 0 0 0 2 2 2 0 2 1 0 1 1 0 2 1 1 0 0 1 0 2 1 2 2 0 0 1 0 0 0 0 0 0 0 0 0 0 0 0 0 1 0 0 1 1 0 1 1 0 0 1 2 1 0 0 2 0 0 1 0 2 0 0 1 2 0 0 0 0 1 0 0 0 0 0 2 0 0 2 0 1 2 0 0 1 0 1 2 0 0 1 2 0 1 1 1 1 0 0 2 0 1 0 0 1 1 1 1 1 1 0 1 0 0 1 0 1 2 1 0 1 0 1 2 0 0 0 0 0 0 0 0 0 2 1 1 1 0 0 1 1 1 1 1 0 0 1 1 0 0 0 0 0 1 2 0 0 0 0 0 0 0 1 0 0 0 2 0 2 0 0 0 1 2 0 1 1 1 0 0 0 1 0 2 0 0 0 0 0 0 0 0
11 1 1 1 0 1 1 1 1 1 0 0 1 1 1 0 0 0 1 0 0 0 0 2 2 0 0 0 1 2 2 1 2 2 0 1 1 2 1 0 0 1 1 1 0 0 0 0 2 0 0 0 0 0 0 1 1 0 2 0 2 2 0 2 1 1 1 1 0 0 0 1 2 2 2 2 2 1 1 0 1 2 1 0 1 1 0 0 0 2 0 1 1 1 0 1 0 1 1 2 1 0 0 1 2 0 2 1 0 2 0 1 1 2 2 2 2 0 1 0 1 0 1 1 0 0 0 0 0 0 0 0 1 0 0 0 0 0 1 0 2 0 0 0 1 0 0 0 0 0 0 0 0 0 0 0 1 0 0 0 1 1 1 1 0 1 0 1 0 1 1 1 1 2 0 0 2 1 0 1 1 1 0 2 1 1 2 0 0 0 1 0 0 2 2 1 1 0 0 0 0 0 0 0 2 0 2 0 1 0 1 1 1 1 0 0 0 1 1 2 0 0 1 1 0 0 0 1 1 0 1 0 1 0 1 0 0 1 2 1 0 0 2 1 0 0 0 1 1 0 0 0 0 0 0 2 1 0 0 0 0 0 0 0 0 0 0 0 0 0 2 2 0 2 0 0 1 2 2 0 1 0 0 0 2 1 1 1 0 2 1 0 1 2 2 0 1 1 0 1 1 0 2 1 0 0 0 2 0 2 0 1 2 0 1 0 2 0 0 0 0 2 0 0 0 0 2 0 1 2 0 1 2 1 1 1 0 1 0 0 0 0 1 0 0 0 1 0 1 2 1 0 0 0 0 2 0 0 1 0 1 1 1 1 2 0 0 2 2 0 2 2 1 1 0 1 0 2 0 2 2 1 0 1 1 2 0 0 0 1 0 0 0 0 2 0 0 0 0 0 0 0 0 2 2 1 0 0 1 0 0 0 0 0 1 0 0 1 0 0 0 0 0 0 0 0 0 0 0 0 0 0 1 0 0 1 0 0 0 0 2 0 1 1 2 2 1 1 1 1 0 0 0 2 1 0 1 1 0 1 1 1 0 2 0 2 0 1 1 1 1 1 2 2 0 1 0 0 2 0 2 2 1 1 1 0 0 0 2 1 0 2 0 1 0 0 0 1 1 2 1 2 1 1 0 0 2 1 1 0 1 0 1 0 0 0 0 2 0 1 2 2 1 0 0 1 0 1 0 1 1 1 2 2 2 0 1 0 0 1 1 2 0 1 0 0 1 0 2 0 0 0 0 2 1 0 1 2 0 0 0 1 1 2 1 1 1 1 1 1 1 1 0 0 0 0 1 1 2 1 1 0 2 0 1 1 2 1 1 0 0 0 1 0 1 0 1 0 0 0 0 2 0 0 1 2 2 0 2 2 1 0 0 0 0 0 0 1 0 0 2 0 0 0 0 0 2 2 0 0 0 1 0 0 0 0 1 0 0 1 1 0 1 1 1 0 2 2 0 2 1 1 0 1 1 1 2 1 1 0 0 0 2 1 1 1 0 0 0 0 1 0 0 0 0 1 1 2 1 1 2 0 1 0 1 1 1 1 0 1 1 1 0 0 0 0 0 2 1 1 0 1 0 0 0 1 1 2 2 0 1 0 0 0 0 0 0 1 1 1 0 0 0 0 2 1 0 0 0 0 0 0 0 0 0 0 1 1 0 2 1 1 0 0 0 1 1 1 0 0 0 0 1 0 0 0 1 0 1 1 0 0 2 1 0 1 0 1 0 1 0 0 1 0 1 0 0 0 0 2 1 1 2 0 2 0 0 2 0 1 1 2 2 0 0 0 0 1 0 0 0 1 0 0 2 0 1 0 2 0 0 0 0 1 1 2 1 2 1 0 2 1 0 2 0 0 0 0 0 0 1 1 2 1 0 0 0 0 0 0 0 0 1 0 2 0 1 0 0 1 1 1 0 2 2 0 0 0 0 0 0 2 0 1 0 0 0 1 1 2 1 0 0 1 2 1 0 0 0 2 1 1 2 0 0 0 0 0 1 0 0 2 0 1 1 1 1 1 0 0 0 1 0 1 1 1 0 0 1 1 1 1 0 1 2 0 1 0 2 0 2 0 1 1 1 0 2 1 0 1 0 0 1 1 0 0 1 1 1 1 0 0 1 0 0 1 0 0 0 0 2 0 1 0 1 0 1 2 0 0 0 1 0 0 1 0 1 0 2 2 1 0 0 0 0 1 1 0 0 0 0 1 1 1 0 0 0 0 0 0 0 0 1 2 1 0 0 0 0 0 2 1
12 1 0 2 0 0 1 1 1 1 0 1 0 0 0 0 0 0 1 1 1 0 0 1 1 1 2 1 1 1 2 0 1 1 0 1 1 2 0 1 0 0 0 1 0 0 0 0 1 0 0 1 0 1 1 1 1 1 1 1 2 1 0 1 0 2 0 0 0 0 0 1 1 1 1 1 1 1 2 0 0 1 0 1 1 0 0 1 1 2 1 1 1 1 1 1 0 1 1 2 2 1 0 1 2 0 2 1 1 1 0 2 1 2 1 1 1 0 0 0 1 1 2 1 0 0 0 0 0 0 0 0 0 0 0 0 0 0 0 1 1 2 0 0 1 2 1 0 1 1 0 0 0 0 0 0 0 1 0 1 2 1 1 2 1 2 0 0 1 0 0 1 1 0 0 1 2 1 1 1 1 2 1 2 1 0 2 1 0 0 1 0 0 0 0 0 1 1 1 0 0 1 0 0 2 1 2 0 2 0 1 1 2 0 0 2 2 1 1 0 0 0 2 0 0 1 1 0 0 0 0 0 0 0 2 0 0 2 2 0 0 1 2 1 0 0 0 2 1 0 0 1 0 0 0 0 0 0 1 1 0 0 0 0 1 1 1 0 1 1 1 0 0 2 0 0 0 0 2 0 0 0 2 2 2 2 2 2 1 2 1 2 1 2 2 0 1 0 0 0 0 0 1 1 0 0 1 1 0 0 2 2 2 1 2 0 1 1 1 0 1 2 1 1 0 0 1 0 2 0 0 1 0 0 0 0 0 1 0 0 0 0 1 0 0 0 0 0 2 0 0 0 0 2 0 0 0 0 0 2 1 0 1 1 1 1 0 1 1 1 1 1 1 1 0 0 0 1 0 2 1 0 0 0 1 1 0 1 1 0 1 1 0 0 2 0 0 0 1 1 0 1 1 2 2 0 0 0 0 1 0 0 0 0 0 0 0 0 0 0 0 1 0 1 0 0 1 1 1 1 0 2 0 2 0 1 0 1 0 0 2 0 2 0 1 2 0 0 0 1 0 0 0 1 0 0 0 1 2 0 0 1 1 0 0 1 1 1 1 1 1 1 0 0 1 1 0 0 0 0 1 0 1 1 0 0 0 1 2 0 0 2 1 0 0 1 1 1 1 2 0 2 0 0 1 1 1 1 0 0 0 0 0 0 1 0 0 2 0 2 2 2 2 1 1 2 1 1 1 2 0 1 1 1 1 0 2 0 1 1 0 1 0 2 0 2 0 1 1 1 0 0 0 0 2 1 1 1 0 0 0 0 0 2 0 0 2 0 1 0 0 1 1 0 1 0 1 2 2 2 0 1 0 0 0 1 1 0 1 0 1 0 1 2 0 1 0 0 0 0 0 1 1 1 2 0 0 0 2 1 1 0 0 1 0 1 0 1 0 1 0 1 0 1 0 0 2 2 0 0 1 0 0 1 1 0 1 0 0 0 1 0 1 1 0 0 2 1 1 1 0 2 0 1 0 0 1 0 1 0 0 0 0 0 2 2 2 2 1 0 0 0 1 0 0 2 1 1 1 2 1 0 2 2 1 1 2 0 0 2 2 0 0 1 1 0 1 0 0 0 0 0 0 0 2 2 0 1 2 0 1 0 0 0 0 1 0 0 0 0 0 1 0 0 2 1 0 1 0 1 0 0 0 0 0 0 0 0 0 0 0 0 0 0 0 0 0 0 1 1 1 1 1 0 0 1 0 0 0 0 1 2 2 1 0 1 1 0 0 2 1 0 0 0 1 1 2 0 0 0 1 2 1 0 2 2 1 1 0 2 0 2 1 1 2 1 1 1 0 0 1 1 0 0 2 0 1 0 0 2 0 0 2 0 0 2 0 2 1 1 1 2 0 2 0 1 0 0 0 0 1 1 1 0 0 0 0 0 1 0 1 1 1 0 1 0 1 0 0 0 0 2 0 2 2 0 0 0 0 0 0 1 0 0 0 0 0 0 0 2 0 0 0 1 1 0 0 2 2 2 2 2 2 0 0 1 0 0 0 1 1 2 1 1 2 2 2 2 0 1 0 2 0 2 0 1 1 1 0 2 0 0 0 0 1 2 2 1 1 0 0 0 0 1 0 0 1 1 1 0 0 2 0 0 0 0 0 1 1 0 0 0 1 1 0 1 1 1 0 1 2 0 1 0 1 0 1 2 2 1 1 0 0 0 1 0 0 0 1 1 0 0 0 0 0 1 0 0 1 1 1 1 1 1 0 0 0 0 0 0 0 1 0 0 0 0 0 0 1 0 2 2
13 1 1 1 0 0 1 1 2 1 0 0 0 1 0 0 0 0 1 1 1 1 0 2 2 0 0 1 1 0 1 1 1 2 0 0 2 1 1 0 0 1 1 1 0 1 0 0 1 1 1 1 1 1 0 1 1 0 1 2 0 2 0 2 0 1 1 1 0 0 0 1 2 2 1 2 2 2 2 0 1 2 1 0 1 0 0 0 0 2 0 0 2 2 0 2 0 0 0 0 1 0 1 0 2 1 2 2 0 2 0 2 0 1 1 1 1 1 2 0 2 0 2 1 0 1 0 1 1 0 0 0 1 0 1 0 1 0 0 1 0 2 0 0 0 0 0 0 1 1 0 0 0 0 1 1 0 0 0 1 2 2 0 2 2 2 1 0 1 0 0 0 1 1 0 2 2 0 1 0 0 0 0 2 0 0 2 1 1 0 2 0 1 0 0 1 1 2 0 1 0 0 1 0 1 0 2 0 1 0 0 1 2 0 0 1 1 1 1 1 0 0 2 0 0 1 1 0 0 0 0 0 0 0 1 0 0 1 2 1 0 0 2 0 0 0 0 0 1 1 1 1 0 0 1 1 1 0 0 0 0 0 0 1 0 0 0 0 0 0 0 1 0 0 0 0 1 1 2 0 2 0 2 2 2 2 2 1 1 1 1 1 1 2 2 0 0 1 0 1 1 0 2 1 1 0 1 2 0 2 0 2 2 0 0 0 2 1 1 1 1 2 1 1 1 0 0 0 2 0 0 0 0 0 0 0 0 1 0 1 0 0 2 0 0 0 0 0 0 1 1 0 0 2 0 0 0 0 0 1 1 0 1 0 1 1 0 2 2 0 2 2 2 1 0 1 0 1 1 1 1 1 0 1 1 1 0 0 0 0 0 0 0 2 2 0 0 0 1 0 0 1 0 1 1 0 0 0 0 1 1 1 0 0 0 0 2 0 0 0 1 1 1 2 0 1 0 0 2 1 0 2 0 2 0 1 0 1 0 1 1 1 0 2 1 1 0 0 0 0 0 0 0 2 2 2 0 1 1 0 1 2 0 1 0 1 0 2 2 0 2 2 1 1 2 0 2 1 2 0 0 1 2 2 1 1 0 1 2 0 0 2 1 0 1 0 0 2 1 1 0 0 2 0 0 0 1 0 0 0 1 0 1 0 0 0 0 1 1 1 1 2 2 1 1 2 1 0 1 1 0 1 0 0 0 0 1 0 1 2 0 0 0 0 0 1 0 0 2 0 0 0 0 2 1 0 0 0 1 1 0 0 0 0 0 0 0 0 1 0 1 0 1 0 0 0 1 2 2 2 0 0 1 0 0 1 0 0 0 0 0 0 1 0 1 0 1 0 0 1 0 2 0 0 0 0 1 0 1 1 1 0 0 1 0 1 0 2 0 0 1 0 0 0 0 1 2 2 0 0 0 1 0 0 0 1 2 1 1 0 2 1 0 2 1 0 2 1 1 2 0 1 1 0 0 0 2 1 0 0 0 0 1 1 1 1 1 0 0 1 1 1 1 0 0 2 1 1 2 2 1 2 1 0 1 1 0 2 0 0 0 1 0 1 1 0 1 2 1 2 1 1 0 0 0 1 0 2 1 0 1 0 0 0 0 1 0 1 1 1 0 0 0 0 2 1 0 0 0 0 0 0 0 0 0 1 2 0 0 1 0 0 0 0 1 0 1 0 0 0 0 0 0 0 0 0 0 0 0 0 0 0 2 2 0 0 1 1 0 0 0 0 1 1 0 0 1 0 1 2 0 1 0 0 1 2 0 2 0 0 2 2 1 1 1 1 0 2 0 1 0 2 0 0 0 2 1 0 0 1 0 0 1 0 1 1 0 2 0 1 1 1 0 2 0 1 0 0 1 0 0 0 1 1 1 0 0 1 1 0 0 0 0 0 0 0 0 0 0 0 0 2 0 1 0 1 2 2 0 0 0 0 0 0 1 0 1 2 1 1 0 0 0 1 1 0 0 1 1 1 1 1 2 0 0 0 1 0 0 0 2 0 0 1 1 0 1 2 0 1 0 2 0 1 1 1 1 2 1 1 0 0 1 0 2 0 0 1 1 0 0 0 1 1 1 1 1 1 0 0 0 0 0 2 0 0 0 1 2 1 0 0 1 1 1 0 0 0 1 1 2 0 1 0 1 0 1 2 0 0 0 1 0 0 1 1 0 0 1 1 0 1 1 0 0 0 0 0 0 0 0 2 0 0 0 0 0 1 0 1 0 0 1 2 0 0 0 0 1 0 0 0
14 1 2 1 0 0 0 1 2 2 0 0 1 1 2 0 0 1 1 0 0 0 0 1 2 0 0 1 2 2 2 1 1 1 1 1 1 2 1 0 0 1 0 0 1 0 1 0 2 0 0 0 1 0 1 1 0 0 1 1 0 1 1 2 0 1 0 0 0 0 2 0 2 2 2 2 2 2 2 0 2 2 0 2 2 0 0 0 0 2 0 0 0 1 1 1 1 2 1 2 2 0 0 0 2 1 1 2 0 2 0 1 0 1 2 2 1 0 1 0 1 0 2 1 0 0 0 1 0 1 0 0 0 1 0 1 1 0 0 1 1 1 0 0 0 2 0 0 0 1 0 0 1 1 0 0 1 1 1 1 1 1 0 1 0 0 0 0 0 1 1 0 0 2 0 2 0 1 0 1 1 1 0 1 1 1 1 0 0 0 1 0 0 2 2 0 0 2 0 1 1 0 0 0 2 0 2 0 1 0 1 1 0 0 0 0 1 1 0 0 1 1 2 0 0 0 0 0 0 0 0 0 1 1 1 1 0 2 2 1 0 1 2 0 0 0 0 0 1 0 0 0 0 0 0 1 0 0 0 1 1 1 0 0 0 0 2 1 0 0 0 2 1 2 0 0 1 0 2 0 0 0 2 2 2 2 2 2 0 2 2 0 2 2 2 0 1 1 0 1 1 0 1 0 0 0 0 2 0 1 0 1 2 0 0 0 2 1 1 0 1 2 1 1 2 0 0 0 1 1 0 1 1 1 0 0 1 2 0 0 0 1 1 0 0 0 0 0 1 0 1 0 0 2 0 0 0 0 0 1 1 0 1 1 1 1 1 1 1 1 1 1 1 2 1 0 0 1 0 2 1 0 0 1 1 0 0 0 0 1 0 0 0 0 2 1 0 2 0 0 0 0 2 2 1 0 1 0 0 1 0 0 0 0 2 1 0 0 0 0 0 2 0 1 0 0 1 1 1 2 0 1 0 2 0 1 0 0 1 1 2 0 1 1 2 2 1 0 0 0 0 0 0 0 0 0 0 1 0 0 1 1 1 0 0 0 1 1 1 1 1 1 1 1 1 1 0 1 2 0 1 1 1 1 0 1 0 1 1 1 1 0 1 2 0 0 0 2 2 2 0 2 2 0 0 0 2 2 0 0 0 1 1 2 0 0 0 2 0 1 2 2 1 0 0 1 0 0 1 1 1 0 2 1 2 2 1 1 1 1 1 1 0 0 0 2 0 1 1 1 0 0 0 2 2 0 1 1 0 1 0 1 0 1 0 0 1 0 1 0 1 0 1 0 0 0 0 2 2 2 0 0 1 0 1 0 1 0 0 0 0 1 2 0 0 1 0 0 0 0 1 1 0 2 2 0 1 0 1 1 0 0 0 0 0 0 0 0 0 0 0 0 0 1 0 0 2 1 0 0 1 1 2 0 0 1 2 0 0 0 1 2 0 1 1 0 2 2 0 0 1 2 2 1 0 0 0 1 1 0 0 0 1 0 2 2 1 1 1 0 0 0 0 0 1 0 1 1 0 0 2 0 2 1 1 1 1 1 0 1 1 0 2 0 0 1 2 1 0 1 1 1 0 0 1 1 1 1 1 0 1 0 1 0 0 1 0 1 1 1 0 0 0 0 0 1 0 0 1 0 1 1 0 0 0 0 1 0 0 1 0 0 0 0 0 1 1 0 1 1 1 1 2 0 0 0 0 0 0 0 0 0 2 1 0 1 1 0 1 2 0 0 0 0 0 0 1 0 0 0 2 2 0 0 1 2 0 2 0 1 0 1 2 0 2 0 1 1 0 0 0 2 0 0 1 1 1 0 0 0 1 1 1 1 1 2 0 1 2 0 1 2 0 1 0 2 0 0 0 0 0 0 2 2 2 0 0 0 0 0 1 0 1 1 2 0 2 0 0 0 0 2 0 2 2 0 0 1 0 0 0 1 0 0 0 1 0 0 1 1 0 0 0 2 1 1 0 0 0 1 1 0 2 0 0 0 0 1 0 0 2 0 2 1 2 1 1 2 0 1 0 2 1 1 2 1 0 0 0 1 0 1 1 0 1 1 1 1 2 1 0 1 0 2 0 0 0 2 1 0 0 1 1 1 0 0 1 1 1 0 0 0 1 2 2 1 1 1 0 0 2 0 2 0 0 0 0 2 1 1 1 0 0 0 0 2 1 0 1 2 0 0 0 0 0 0 2 0 1 0 1 1 1 1 0 0 0 0 0 0 0 0 0 1 0 0 0 0 0 0 1 1
15 1 1 1 0 0 1 2 2 1 0 1 2 1 1 0 0 0 1 0 0 0 0 2 2 0 0 0 2 2 0 0 2 2 1 0 2 2 0 2 2 0 0 1 0 1 0 0 2 0 0 0 1 1 1 0 0 0 1 1 1 1 0 1 1 0 2 1 1 0 0 1 2 2 0 2 2 1 2 0 0 1 0 1 1 0 0 0 0 1 0 0 2 1 0 0 0 0 0 1 2 1 0 2 2 0 2 1 2 1 0 1 1 2 2 2 2 0 1 0 1 0 2 1 0 0 0 0 0 0 0 0 0 0 1 0 1 0 0 0 1 1 0 0 1 1 0 0 1 2 0 0 0 0 0 1 1 2 0 0 0 0 0 2 1 1 1 0 1 0 0 1 0 2 0 0 2 0 0 0 0 0 0 2 2 2 0 1 0 0 0 1 0 2 2 0 1 0 0 0 0 0 0 0 2 0 1 0 2 0 0 0 0 0 0 0 0 0 1 1 1 1 1 1 0 0 0 1 1 1 1 1 2 1 0 0 1 2 2 2 0 0 2 0 0 0 0 0 2 0 0 0 0 0 0 1 0 0 1 1 0 0 0 0 0 0 0 0 1 0 0 0 1 2 0 0 0 1 0 0 0 0 1 1 1 2 2 1 0 2 1 1 1 2 1 0 1 1 1 0 1 0 1 1 0 0 0 1 0 1 0 1 1 1 2 0 1 0 0 0 0 2 1 0 0 0 0 0 1 2 0 0 2 0 0 0 0 1 0 0 0 1 0 0 0 0 0 0 2 1 0 0 1 2 1 0 1 0 1 0 1 1 0 0 0 2 0 1 2 0 2 2 1 2 0 1 0 1 1 1 1 2 0 0 2 2 0 0 0 0 0 0 1 0 1 1 0 0 1 0 0 1 1 1 1 0 0 1 0 2 0 0 0 0 1 1 1 1 0 0 0 0 0 0 0 1 1 1 0 2 0 2 1 0 1 1 0 0 1 1 1 0 2 0 1 1 0 0 2 1 0 1 0 2 2 1 1 2 2 1 1 1 0 1 0 1 0 1 1 1 1 1 2 2 0 1 0 0 2 0 2 1 0 0 0 1 0 1 2 1 1 2 1 2 1 0 0 2 2 2 1 2 0 2 0 0 2 0 0 0 0 0 1 1 0 0 1 2 0 0 1 2 1 0 0 1 1 0 0 2 0 0 1 1 1 1 1 0 1 1 0 1 0 0 0 2 0 1 0 2 0 1 0 1 2 1 0 1 0 1 0 0 0 2 0 0 1 1 1 0 0 0 1 0 0 0 1 2 2 2 0 0 0 0 0 0 0 1 0 0 0 1 0 0 0 1 0 0 0 0 0 2 2 0 1 1 2 0 2 0 1 0 1 2 1 1 1 2 1 0 0 0 0 0 0 1 1 1 0 0 0 0 0 0 0 1 2 1 1 0 1 1 1 1 2 0 2 1 0 1 1 1 1 1 1 1 1 0 2 0 0 0 2 0 2 2 0 1 0 0 0 0 0 0 0 1 1 1 2 2 1 0 2 1 1 1 1 0 0 2 2 0 1 0 0 1 1 2 1 1 0 1 0 1 1 2 2 1 2 0 0 0 0 1 0 1 1 1 1 1 0 0 0 0 1 0 0 0 0 0 0 0 1 0 0 1 0 1 0 2 1 1 0 0 1 0 1 1 0 0 0 0 2 0 0 1 1 0 0 0 0 2 2 1 0 0 2 0 0 1 0 0 1 0 1 1 2 0 1 1 2 2 0 1 2 2 1 2 1 1 1 1 0 2 2 2 0 0 0 1 0 2 1 0 0 0 0 1 0 1 0 0 1 1 1 2 0 1 2 1 1 2 0 2 0 2 0 0 0 0 2 1 2 1 0 0 0 1 1 0 0 0 0 1 1 0 0 0 0 0 0 1 0 2 1 0 0 0 0 0 0 1 0 0 1 0 0 1 2 0 1 0 0 1 2 1 0 0 0 1 2 1 2 0 0 0 1 0 1 0 2 2 0 2 2 2 2 2 0 0 1 2 1 1 0 2 0 0 0 2 0 0 0 0 1 1 1 0 1 2 0 2 0 0 0 0 1 2 2 0 2 0 1 1 0 0 2 0 0 0 0 0 1 0 0 1 0 0 1 0 1 1 0 0 2 0 1 2 2 1 0 0 1 0 0 1 2 0 1 1 0 0 0 1 1 1 0 0 0 0 0 2 0 0 0 0 0 0 1 0 0 1 0 2 0 0 0 0 1 0 2 1
16 0 0 2 0 0 2 1 1 1 0 0 1 1 1 0 0 0 1 1 1 1 0 1 1 0 0 1 1 1 2 0 2 2 0 0 2 1 0 1 1 1 0 0 0 0 1 0 1 0 0 0 0 0 0 1 0 0 1 1 0 1 0 1 1 1 1 1 0 0 0 0 2 2 2 2 2 2 2 0 1 2 0 2 2 0 0 1 1 2 1 1 1 1 1 1 1 1 1 1 0 1 0 0 1 2 1 1 1 1 0 1 1 1 1 1 1 0 0 0 2 0 2 2 0 1 0 1 0 1 0 0 0 0 0 0 0 0 0 1 1 1 0 0 1 1 1 0 0 1 0 1 1 0 0 0 0 0 0 1 2 2 0 2 1 1 0 1 0 1 1 1 1 2 0 0 2 2 2 2 2 2 0 1 1 1 1 2 1 0 1 1 0 2 2 1 1 2 0 1 1 0 0 0 2 0 2 1 0 0 0 1 1 0 1 2 1 1 2 1 0 0 2 0 0 2 2 0 0 0 0 0 0 0 2 0 0 2 2 2 0 0 2 0 0 0 0 0 2 0 0 0 0 0 0 1 0 1 0 1 1 1 0 0 0 0 0 0 2 2 1 1 1 2 0 0 0 0 1 0 0 0 0 0 0 0 1 1 0 2 1 0 1 2 2 0 1 2 0 1 1 0 2 0 0 1 0 2 0 0 0 1 2 1 2 0 2 0 0 1 1 1 2 0 1 0 0 0 0 1 0 1 0 0 0 1 2 1 0 0 0 1 2 0 0 0 0 0 0 1 1 1 0 1 0 1 0 0 1 1 2 1 2 0 2 0 0 2 2 0 2 2 1 2 1 0 0 2 0 2 1 2 0 1 1 1 0 0 0 0 0 0 1 0 2 0 0 0 1 1 0 1 2 2 1 1 1 1 0 2 0 0 0 0 1 0 0 0 0 0 0 1 0 1 1 1 1 0 1 1 1 1 0 1 1 1 1 2 1 0 2 1 1 1 1 1 0 2 2 2 0 0 0 1 1 0 1 1 0 1 0 1 1 0 0 0 1 1 2 1 2 2 1 1 1 0 0 0 2 0 1 0 0 0 0 1 0 1 2 0 1 1 1 0 1 0 0 1 0 2 1 2 1 0 0 1 2 0 0 0 0 1 1 0 0 0 0 2 0 1 0 2 1 0 0 1 0 1 0 1 0 1 1 0 1 0 0 0 1 2 2 1 0 2 1 0 1 1 1 2 1 1 1 1 1 1 0 1 0 1 0 0 1 2 0 0 2 0 2 0 2 2 2 0 0 0 2 1 2 1 1 0 2 0 0 2 2 0 0 0 0 0 0 0 0 0 0 0 0 0 0 1 0 1 1 0 1 0 2 1 1 0 0 0 0 0 0 1 0 1 0 1 0 0 0 2 0 2 0 0 1 1 0 0 0 0 2 1 0 0 1 2 1 2 2 0 1 1 0 0 1 1 0 2 0 0 0 0 1 0 0 0 0 0 2 2 0 1 1 0 1 1 0 0 1 1 2 1 1 1 1 0 2 2 1 2 1 1 1 2 1 0 0 0 1 1 2 2 1 1 0 1 0 0 1 2 0 2 2 0 1 0 0 0 0 1 0 0 0 0 0 0 0 1 0 1 1 0 0 0 0 0 0 1 0 1 1 0 0 1 0 0 0 0 0 0 0 1 0 0 0 0 0 0 0 0 0 0 1 0 0 0 2 2 0 0 1 1 0 1 0 0 1 1 0 0 2 0 2 2 1 1 1 0 1 0 0 1 0 2 0 2 2 0 1 0 0 0 0 0 1 1 0 0 2 1 0 1 0 2 0 0 0 0 1 1 2 2 2 0 2 2 0 2 0 0 0 0 0 0 0 0 1 1 0 0 0 0 0 0 0 0 1 0 2 1 2 1 1 0 0 1 0 1 1 0 1 2 0 0 1 2 0 0 1 0 2 0 2 1 2 0 0 1 2 1 0 1 1 2 1 1 1 0 0 1 0 1 1 0 2 2 1 1 1 1 1 2 0 0 0 2 0 1 1 1 1 0 1 1 1 1 0 0 0 2 2 1 1 0 1 0 0 1 0 1 2 1 1 1 0 0 0 1 0 0 0 0 0 0 0 0 1 2 1 2 0 1 0 0 2 0 2 0 0 0 0 1 1 1 1 0 0 0 1 1 0 0 2 1 0 0 0 0 0 1 1 0 1 0 0 1 1 2 0 2 2 0 0 0 0 0 1 2 0 0 0 0 0 0 1 1
17 1 0 2 0 0 2 1 2 2 0 0 0 2 1 0 0 0 1 0 1 1 1 2 2 0 0 0 2 1 1 0 2 2 0 1 1 1 0 0 0 2 0 1 1 1 2 0 1 1 1 2 0 1 0 1 0 0 1 0 2 2 0 2 0 1 1 1 0 0 0 1 2 2 1 2 2 1 2 1 1 2 1 1 2 0 0 0 0 2 0 1 0 2 0 1 0 0 0 0 1 0 0 0 1 2 1 1 1 1 0 2 0 2 2 2 2 0 0 0 2 0 1 0 1 0 0 1 1 0 0 0 0 0 0 0 0 0 0 0 0 2 0 0 0 2 0 0 0 1 0 0 0 1 0 0 1 0 0 1 1 0 0 2 2 2 0 1 0 1 1 0 1 1 1 1 2 0 0 0 0 0 0 2 2 2 2 1 0 0 0 1 0 0 0 1 1 2 1 1 1 1 1 0 1 0 2 2 0 0 1 1 1 1 0 0 0 0 0 0 1 1 1 0 0 0 0 1 1 1 0 1 0 0 2 0 0 2 2 1 0 1 2 0 0 0 0 0 1 1 1 1 1 1 0 2 0 0 1 1 0 0 0 0 0 0 0 0 2 1 0 1 0 0 1 1 0 1 1 0 1 0 0 0 2 0 1 0 0 1 0 0 0 2 2 1 0 1 0 0 1 0 2 2 0 1 0 2 0 0 0 0 2 2 2 0 1 0 0 0 0 2 1 0 2 0 0 0 0 1 0 2 1 0 0 0 0 1 0 1 0 0 1 0 0 0 0 0 1 0 0 0 0 1 0 1 0 0 0 1 1 0 1 0 1 1 0 2 1 1 1 1 0 2 1 0 0 1 0 2 2 0 0 1 1 1 0 1 1 0 1 1 1 0 2 0 0 0 1 1 0 1 0 1 1 1 0 2 0 2 0 0 0 0 1 0 1 0 0 0 1 2 0 2 2 2 0 1 1 1 0 2 0 1 0 1 1 1 1 1 2 0 2 0 1 1 0 1 0 0 0 1 0 1 0 0 0 0 1 1 1 2 0 0 0 0 1 1 1 1 2 2 1 1 2 0 0 0 2 1 1 0 0 0 0 0 0 2 2 2 0 0 1 1 1 1 1 1 0 1 1 1 1 0 1 1 2 1 0 0 0 0 1 1 0 0 1 2 0 1 1 2 1 0 0 1 0 0 1 1 1 0 0 0 0 1 2 0 0 0 1 0 0 1 1 1 0 0 2 0 0 0 1 1 2 0 2 1 1 1 0 0 0 1 0 0 1 0 0 0 1 1 1 0 0 0 1 2 2 2 0 0 1 0 1 1 2 0 1 1 0 0 1 0 1 0 0 0 0 0 0 2 0 0 1 1 0 0 2 2 1 0 0 0 0 0 0 1 0 0 1 0 0 1 0 1 1 0 0 0 0 1 0 0 0 0 2 1 2 0 2 1 0 0 1 0 2 1 1 1 0 1 1 1 0 0 1 0 2 0 0 0 0 1 0 1 0 0 1 1 0 1 0 0 0 1 1 0 1 1 0 2 2 2 1 2 1 1 0 1 1 1 1 0 0 1 1 1 0 0 0 0 0 0 0 2 0 1 1 0 1 0 0 0 0 0 0 0 0 0 0 2 0 1 0 0 1 1 1 0 0 0 0 0 0 1 0 2 0 2 1 1 1 1 1 0 1 0 0 0 0 0 0 0 0 0 0 0 2 1 0 0 1 1 0 0 1 1 0 1 0 0 1 0 0 0 0 0 1 1 1 1 1 0 2 2 1 0 0 2 0 2 1 1 2 1 0 1 0 0 0 1 0 0 0 1 0 0 0 1 0 0 0 1 1 2 1 2 1 0 1 1 0 1 0 1 0 0 0 0 0 0 2 0 0 0 0 0 1 0 0 1 0 0 1 0 0 0 0 0 0 2 0 0 0 0 2 0 0 0 0 1 0 0 0 1 1 0 2 0 2 0 0 0 1 0 0 0 1 2 2 2 1 0 0 1 0 0 0 1 2 2 0 1 1 1 1 2 0 2 0 2 1 1 1 1 1 0 0 2 0 1 0 0 0 2 2 1 2 0 1 0 0 0 0 0 2 2 0 0 0 0 0 1 0 0 1 0 1 1 1 1 2 1 1 0 1 0 1 0 2 0 1 0 1 0 1 0 0 2 2 0 0 0 1 1 1 0 1 0 0 0 1 0 0 0 2 0 1 0 0 1 0 0 0 1 1 1 0 1 0 1 0 1 0 0 0 0 1 0 0 0
18 0 1 2 0 0 2 2 2 1 0 1 0 1 0 0 0 0 1 0 0 0 0 2 2 0 0 1 1 2 2 0 1 1 1 1 1 1 0 1 1 1 0 0 0 0 0 0 1 0 0 0 0 0 1 1 0 0 0 2 0 0 0 2 0 1 1 1 0 0 0 1 1 1 2 1 1 0 1 1 0 2 0 1 1 0 1 0 0 2 0 0 1 1 1 1 1 1 1 2 1 0 0 1 2 1 2 2 0 2 0 2 1 1 1 0 0 0 1 0 1 0 1 1 1 1 0 1 1 0 0 0 0 0 0 0 0 1 1 0 0 2 0 0 2 2 0 0 1 0 0 0 1 0 0 1 0 0 1 0 1 0 0 2 2 2 0 0 0 1 1 0 2 1 0 1 1 0 0 0 0 0 0 2 2 2 1 1 0 0 0 1 2 0 0 2 2 0 0 0 0 0 0 0 2 2 2 0 0 0 1 1 2 0 0 2 2 1 0 1 1 1 2 0 0 0 0 0 0 0 0 0 1 1 1 1 0 2 2 2 0 0 2 0 0 0 0 1 1 0 0 0 0 1 0 1 0 1 0 0 0 0 0 0 0 0 0 0 2 1 0 0 1 2 0 0 1 0 2 0 0 0 0 0 2 1 1 2 1 2 1 1 2 2 2 0 2 1 1 0 1 0 2 1 1 1 1 2 0 1 1 2 2 0 2 0 0 0 0 0 1 2 0 1 1 0 1 0 1 0 0 1 0 0 0 0 0 2 1 2 2 1 1 0 1 0 2 0 1 1 0 1 0 2 0 0 1 0 0 2 2 0 2 0 2 0 0 2 2 0 2 2 0 2 0 0 0 1 0 2 2 0 0 2 0 1 0 0 0 1 1 1 1 1 2 0 0 0 1 0 0 1 2 2 2 0 0 1 0 2 1 1 0 0 1 0 1 0 0 0 0 1 0 1 1 1 2 0 0 0 2 0 0 0 2 0 0 0 0 0 1 0 0 2 0 2 0 1 1 2 0 0 0 1 1 1 0 1 2 0 0 2 0 0 0 1 0 1 1 1 0 0 2 2 2 0 1 0 2 1 1 0 0 0 0 0 0 2 2 2 0 0 0 2 1 1 1 1 1 1 1 1 1 1 0 0 1 1 0 0 0 0 0 0 2 0 0 1 0 2 2 1 1 0 0 1 0 0 2 2 0 1 1 1 1 0 1 0 0 1 1 1 0 0 0 1 0 1 1 1 0 0 0 2 2 2 0 1 1 1 1 0 1 1 1 1 0 0 1 0 0 0 0 0 0 0 0 1 1 2 0 0 2 0 2 0 2 0 0 0 0 0 1 1 0 1 1 1 0 0 0 1 0 0 1 0 1 0 0 1 0 0 0 2 1 1 0 1 1 0 1 0 0 1 0 0 2 2 0 0 2 2 0 0 0 0 2 1 2 0 2 1 0 0 1 0 2 2 0 1 0 2 2 0 0 0 2 0 1 1 1 1 0 0 2 2 0 0 1 1 0 2 1 0 0 1 0 2 1 1 2 1 2 2 2 2 2 1 1 1 2 2 1 0 1 1 2 1 1 1 0 1 0 0 1 1 0 1 1 0 0 0 0 0 0 0 0 2 2 2 0 0 1 0 0 0 0 1 0 1 0 0 0 0 0 1 0 0 0 1 0 0 0 0 0 1 1 1 0 0 0 0 0 0 0 1 0 0 0 0 0 1 2 0 0 2 1 0 0 2 0 0 1 0 0 1 0 0 0 1 2 2 2 0 2 0 0 2 0 1 1 2 1 1 1 0 0 2 1 0 0 1 0 0 1 1 0 0 1 1 0 0 1 1 1 2 0 2 1 0 1 1 0 2 1 1 0 0 0 0 1 1 1 1 0 0 0 1 1 1 1 0 1 0 1 0 1 0 0 0 0 2 0 1 1 0 1 0 1 1 1 1 0 0 0 2 0 1 1 1 0 0 0 1 2 0 0 1 1 2 1 1 1 0 0 1 0 1 0 0 1 0 0 1 2 1 1 1 0 0 0 2 1 0 2 2 0 1 0 1 0 1 0 0 0 1 1 0 1 1 0 1 0 1 1 0 0 1 0 0 0 0 1 2 0 0 0 2 2 0 1 1 2 1 1 1 0 0 0 0 2 0 1 1 0 0 0 1 1 0 0 0 0 0 1 0 0 0 1 2 0 0 0 0 0 0 2 0 2 0 0 0 0 1 0 0 1 0 0 0 0 0 1 2 0 1 0 0 0 0 1 0
19 1 1 2 0 0 2 0 0 2 0 0 0 0 0 0 0 0 1 0 0 0 0 2 2 0 0 1 1 2 2 1 1 1 1 1 2 1 1 0 0 0 2 2 0 0 0 0 0 1 1 1 1 0 0 0 0 1 2 0 0 1 0 1 0 1 0 0 0 0 0 1 2 2 2 2 2 1 2 1 0 2 0 0 0 0 1 0 0 1 0 0 0 1 0 0 0 1 1 2 0 0 0 1 2 1 1 1 1 1 0 2 0 1 1 1 0 0 0 0 2 0 2 2 0 2 0 1 1 0 1 1 1 0 0 0 1 0 0 0 0 2 0 0 1 1 0 1 2 1 0 0 0 0 0 0 0 1 1 0 0 0 0 2 2 2 0 1 0 0 0 1 2 1 0 1 2 0 0 0 0 0 0 1 0 0 1 1 0 0 0 1 1 1 1 1 2 2 1 0 0 0 0 0 2 0 1 0 1 0 0 2 1 0 0 0 0 0 1 1 1 1 2 0 0 2 2 0 0 0 0 1 1 1 1 0 1 2 2 1 0 1 2 0 0 0 0 0 2 0 0 0 0 0 1 2 1 1 0 0 0 0 0 0 0 0 0 1 1 0 0 1 1 2 0 0 0 1 1 0 2 0 1 1 2 2 2 2 1 2 2 1 2 2 2 0 2 1 0 0 1 1 2 1 1 1 0 1 1 1 0 1 2 0 2 0 1 1 0 1 0 2 0 0 1 0 1 0 1 2 0 0 0 0 0 0 0 1 1 0 1 1 0 0 0 0 1 1 2 2 1 0 0 2 0 0 1 0 1 1 1 0 1 1 1 1 0 0 2 0 2 2 1 1 1 1 0 1 0 2 1 1 0 0 0 1 0 1 1 0 0 0 0 0 2 0 1 1 1 1 0 1 0 2 2 1 0 0 0 1 0 0 0 0 0 0 0 0 0 0 0 1 0 1 0 1 1 1 0 0 0 1 0 1 1 1 0 2 0 0 2 1 2 0 1 2 0 1 1 2 0 0 0 1 2 1 1 2 1 0 1 2 0 1 0 1 0 2 2 0 2 2 2 2 2 0 0 0 2 1 1 0 2 2 1 0 1 0 2 0 0 2 0 1 0 0 0 1 1 2 1 2 1 1 0 0 2 1 0 0 0 0 1 1 0 0 0 2 0 2 2 2 2 1 1 2 0 0 0 1 1 0 1 1 1 0 0 0 0 0 1 1 0 2 0 1 1 0 2 0 0 0 0 2 1 1 0 1 0 0 0 1 0 2 0 0 2 1 0 1 0 0 0 0 0 0 0 1 1 2 0 0 2 0 1 1 0 0 1 0 0 0 0 1 1 1 1 0 0 0 1 0 0 1 2 0 0 1 2 0 0 0 0 1 0 0 0 1 0 1 0 1 0 1 0 0 2 1 0 0 0 2 1 0 0 1 1 0 0 0 0 1 1 2 2 0 1 1 0 0 1 2 1 1 0 0 1 1 1 0 0 0 2 1 1 1 0 0 0 1 1 1 0 0 0 1 1 0 0 0 0 1 2 2 2 2 2 2 0 1 2 2 0 0 0 1 1 1 1 1 1 0 0 1 2 2 1 2 2 0 0 0 1 0 0 0 0 1 1 1 0 1 1 0 1 1 0 0 1 0 1 1 1 0 0 2 1 0 0 2 0 0 1 1 1 0 1 1 1 1 1 1 1 0 0 0 0 0 0 0 0 1 2 2 0 0 1 0 0 1 0 0 0 1 0 0 1 0 1 1 2 2 0 1 1 2 0 1 0 1 0 2 1 1 1 1 0 1 0 0 0 2 0 0 1 0 0 1 0 0 0 0 0 1 2 1 1 2 2 0 2 2 0 2 0 0 0 0 0 0 1 1 1 1 0 0 0 0 0 0 0 0 0 0 1 0 1 1 0 0 0 2 0 1 1 0 1 1 0 0 0 1 0 0 0 2 1 0 0 1 0 0 0 0 2 1 1 0 1 2 1 1 1 0 0 1 0 0 0 0 0 0 1 1 2 1 2 2 0 0 0 2 0 0 2 2 0 0 1 1 1 1 0 0 0 1 2 2 2 2 0 2 0 0 0 0 0 1 0 1 0 0 1 1 0 0 2 1 1 0 1 1 1 1 1 2 0 0 1 0 2 2 2 0 0 0 0 1 0 1 1 1 0 0 0 1 1 1 1 1 0 0 1 0 0 0 0 0 0 0 0 2 1 1 0 0 0 1 0 0 0 0 0 2 1 0 0 0 1 0 1 1
20 1 1 1 0 0 1 0 0 2 0 0 0 1 0 0 0 0 0 1 1 1 0 1 1 0 0 2 2 1 2 0 1 1 0 0 2 1 0 1 1 1 0 1 0 1 0 0 0 1 1 1 1 1 1 0 0 1 1 1 0 0 1 2 0 1 1 0 0 0 0 2 2 2 1 2 2 2 1 0 0 2 1 0 1 0 1 0 0 1 0 0 1 1 2 2 2 2 2 2 0 0 0 2 2 0 2 0 2 0 0 2 1 2 2 2 2 0 1 0 2 0 2 2 0 1 0 0 0 0 0 0 0 0 0 0 0 0 0 0 0 2 0 0 0 0 0 0 0 1 0 0 1 0 0 1 1 2 0 1 1 0 0 2 1 2 0 1 0 0 0 0 0 2 1 1 2 2 0 2 1 2 1 2 2 1 2 0 0 0 1 0 0 2 2 0 2 2 1 0 0 2 0 1 2 0 1 0 1 0 0 1 1 0 0 0 1 1 1 0 1 1 1 0 0 0 0 0 0 0 0 0 0 1 1 0 1 1 1 2 0 0 2 0 0 0 0 0 2 0 0 0 0 0 0 1 0 0 0 0 0 0 0 0 0 0 0 0 1 1 0 2 2 2 1 1 0 0 1 0 0 0 0 1 2 1 2 2 2 2 2 2 0 2 2 0 0 0 1 0 1 1 1 0 0 1 0 2 1 1 0 1 1 0 0 0 2 0 0 2 0 2 1 0 0 0 1 0 0 0 0 0 1 0 0 0 0 2 1 0 0 0 1 0 1 0 1 0 1 1 1 0 0 1 0 1 1 0 0 1 1 0 1 0 1 1 0 2 2 0 2 2 0 2 0 0 0 1 0 2 0 1 0 1 1 2 0 0 0 1 0 0 2 0 1 1 1 0 1 1 0 1 0 1 1 1 0 1 0 1 0 0 0 0 0 0 1 1 0 1 1 1 1 1 1 1 0 0 0 0 0 0 1 0 0 0 0 1 0 0 2 0 0 2 1 1 0 0 1 2 0 2 0 2 1 0 1 1 1 1 0 0 0 1 0 0 0 2 2 0 0 0 0 0 1 1 1 0 2 0 2 0 1 1 1 0 0 1 2 0 1 2 0 1 1 1 1 1 1 1 1 1 1 1 1 1 2 0 0 0 0 0 0 0 1 1 0 2 0 1 1 2 2 1 1 2 1 1 1 2 0 0 0 0 0 0 2 0 0 1 0 0 0 2 1 2 0 2 0 2 0 0 0 2 1 0 1 0 1 0 1 0 0 0 0 0 0 0 1 0 0 0 0 0 0 0 0 2 2 2 0 0 1 0 0 1 1 0 1 1 0 0 1 0 1 0 1 0 0 0 0 1 1 0 0 1 0 0 1 0 0 0 0 0 1 1 1 1 1 0 0 0 0 0 0 1 1 2 0 0 0 2 1 0 0 2 2 0 0 0 2 0 0 2 2 0 1 1 0 1 1 1 1 2 0 0 0 0 1 0 0 0 0 1 0 0 0 2 0 0 0 0 0 0 0 2 2 1 2 2 1 0 1 1 1 1 1 2 0 1 1 0 0 0 0 0 0 2 1 1 0 2 0 0 2 2 0 2 2 0 1 0 0 0 0 1 0 0 0 0 0 0 0 0 2 0 0 0 1 0 1 1 1 0 0 1 0 1 0 1 1 1 0 1 1 0 1 0 0 0 0 0 0 0 0 0 1 0 0 0 0 1 2 0 1 1 1 1 0 1 0 1 0 0 1 0 2 0 0 0 2 2 1 1 2 1 0 2 1 2 0 1 1 0 0 0 0 0 0 0 0 1 0 0 1 0 1 0 0 1 0 0 0 2 2 2 0 1 1 0 1 1 0 1 0 1 0 0 0 0 0 0 2 0 0 2 2 0 2 0 1 0 0 0 0 0 0 0 0 0 0 1 0 2 1 0 1 0 0 0 0 2 1 0 0 0 0 1 1 1 0 0 0 1 2 1 0 1 1 2 2 2 1 0 0 1 1 0 0 1 1 1 0 2 2 2 2 2 0 0 0 2 0 1 1 0 1 1 0 1 1 1 0 0 2 1 1 0 2 1 0 1 0 0 1 0 1 2 1 1 2 0 0 1 0 0 0 2 2 0 1 1 0 1 0 2 0 1 0 0 2 0 1 1 0 0 2 1 1 1 1 0 0 0 2 0 0 0 0 0 0 0 0 0 0 1 0 0 1 0 0 1 1 1 0 0 0 1 0 1 0 1 1 1 0 0 1 0 1 0 2 1
21 1 1 1 0 0 1 1 1 1 1 1 0 0 0 0 0 0 1 1 1 0 0 2 2 0 0 1 0 2 2 0 0 2 0 0 2 1 0 0 0 2 0 2 0 0 1 0 2 0 0 0 0 0 1 2 0 0 1 2 0 2 0 2 0 0 2 1 0 0 0 1 2 2 1 2 2 2 2 0 2 2 0 1 1 0 0 2 2 2 0 1 1 2 1 2 1 1 1 1 1 0 1 0 2 1 2 1 2 1 0 2 1 2 2 2 2 0 0 0 2 0 1 0 1 0 0 0 0 0 0 0 0 0 1 0 0 0 0 1 1 1 0 0 0 1 0 0 1 1 0 0 1 1 1 0 1 1 1 0 0 0 0 2 2 2 0 0 0 2 2 0 1 1 0 1 1 0 0 0 0 0 0 1 1 1 1 0 0 0 1 0 0 0 0 0 0 1 0 1 1 0 0 0 2 0 1 1 0 0 1 1 0 0 0 0 0 0 2 1 1 1 2 0 0 2 0 0 0 0 0 1 0 0 2 0 0 2 2 1 0 0 2 1 0 0 0 0 2 0 0 1 1 0 0 1 1 0 0 0 0 0 0 0 0 0 0 1 1 0 0 0 0 1 1 0 0 0 1 0 0 0 1 1 2 2 2 1 2 2 2 1 1 2 2 0 0 2 0 2 2 0 2 0 0 0 1 1 0 1 0 1 1 0 2 0 1 0 0 2 0 2 1 0 1 0 0 0 1 1 0 2 0 0 0 0 0 2 0 0 0 0 0 0 0 0 0 0 2 1 1 0 0 2 0 0 1 0 1 0 1 1 2 1 2 1 0 1 2 0 2 2 0 2 1 0 0 2 1 1 0 1 0 1 1 1 0 0 0 1 0 0 0 0 2 0 0 1 1 1 0 1 0 1 1 0 0 2 0 1 0 0 0 0 1 1 1 0 0 0 0 1 0 0 2 1 1 0 0 0 0 0 0 1 0 1 0 0 0 0 2 0 1 1 1 1 0 0 0 1 0 1 0 1 0 0 0 0 2 0 0 2 0 1 0 1 0 2 2 0 2 2 1 1 2 0 1 0 2 1 1 1 1 1 1 0 0 1 2 1 0 0 1 1 1 0 0 0 0 2 2 2 0 2 0 0 1 0 0 0 0 0 1 0 1 0 0 2 0 1 1 2 2 1 2 2 0 1 0 1 1 1 1 0 1 1 2 0 1 1 0 2 0 0 0 0 0 1 1 2 0 0 0 2 2 1 0 0 1 1 0 0 0 0 0 0 0 1 1 0 1 0 1 0 0 0 0 0 0 2 0 0 2 0 2 0 2 0 0 0 0 0 1 2 1 0 1 0 0 0 0 2 0 0 0 2 0 0 2 0 0 0 0 1 0 1 0 0 0 0 1 0 0 1 0 0 1 2 0 0 1 1 0 0 0 2 2 1 1 0 1 1 1 1 2 0 1 2 0 1 0 2 1 0 1 0 1 1 2 0 0 0 1 0 1 2 0 0 0 1 0 1 0 0 0 2 2 0 0 0 0 0 0 0 0 0 0 2 0 0 1 1 1 0 0 0 2 2 2 2 1 1 0 1 2 2 2 2 2 1 1 1 0 1 1 1 0 0 0 0 0 0 0 0 2 1 0 0 1 0 0 0 1 0 0 1 0 1 0 1 1 1 0 0 1 0 0 1 0 0 0 0 0 0 0 0 0 0 0 0 0 0 2 1 1 0 0 1 0 1 0 1 0 0 0 0 1 0 0 1 1 1 1 0 2 1 0 1 0 2 0 2 1 1 1 1 0 1 0 0 0 1 0 0 1 1 0 2 0 0 0 0 1 1 1 2 0 2 0 1 1 1 0 2 0 0 0 0 0 0 1 1 2 1 0 1 1 0 0 0 1 1 0 0 1 0 0 0 0 0 0 2 0 1 1 0 1 0 1 1 0 1 0 0 0 2 0 0 1 0 0 0 0 2 1 0 0 1 1 2 2 2 1 0 0 1 0 0 0 0 1 1 1 2 2 2 2 2 0 0 0 2 1 1 2 0 0 2 0 1 0 0 1 0 1 1 1 1 2 1 0 1 0 0 1 0 0 1 1 0 0 1 0 2 0 0 0 1 2 1 0 0 0 0 0 0 1 0 1 0 1 0 1 0 1 0 1 2 0 0 0 0 0 1 1 0 1 0 1 1 0 0 0 0 0 1 1 0 0 0 0 2 0 0 0 0 0 2 0 2 0 0 0 1 0 0 0 0 0 0 1 0
22 0 0 2 0 0 2 1 2 2 0 0 0 1 0 0 0 0 0 0 0 0 0 1 1 2 2 1 1 1 2 0 0 1 1 1 1 1 0 1 1 1 0 0 0 0 0 0 1 1 1 1 0 0 0 2 0 1 1 1 0 0 1 1 1 1 0 1 0 0 1 1 2 2 2 2 2 1 1 0 1 2 0 2 2 0 0 0 0 2 0 1 0 1 0 0 0 2 2 2 0 0 0 1 2 0 2 1 1 1 0 2 1 2 2 2 1 0 1 0 1 0 2 2 0 1 0 1 1 0 1 1 0 0 0 0 0 0 0 1 1 1 1 0 2 1 1 0 1 2 0 0 0 0 0 0 1 0 0 0 2 2 0 2 1 2 0 1 0 1 1 1 1 2 2 1 2 0 0 0 0 0 1 2 2 1 1 2 0 0 0 2 0 1 1 0 1 1 0 1 1 0 1 0 2 0 1 0 1 0 0 1 1 0 1 2 1 1 0 0 1 1 2 0 0 2 1 1 0 0 0 1 0 0 2 0 0 2 2 1 0 0 2 1 0 1 1 1 2 0 0 1 0 0 0 0 1 0 1 1 0 0 0 0 0 0 1 0 2 1 0 1 1 2 0 0 0 1 2 0 1 0 0 0 0 0 0 0 0 2 0 1 0 2 1 1 0 1 1 1 1 0 1 0 0 0 1 1 1 2 0 2 2 0 1 0 2 0 1 0 1 2 2 1 0 0 1 0 0 1 0 1 1 0 0 0 0 2 0 0 0 1 1 0 0 0 0 0 1 0 2 0 0 2 0 0 0 1 0 1 1 0 0 0 0 2 0 0 2 0 2 2 1 2 1 0 0 1 0 2 0 2 0 1 1 0 0 0 0 0 0 0 0 0 2 0 0 0 1 1 0 1 0 1 1 1 0 0 1 1 1 1 0 0 1 0 1 0 1 0 0 1 0 1 0 1 1 0 0 0 0 1 2 0 2 1 0 0 1 1 1 0 0 2 1 2 1 0 1 1 0 1 0 1 1 0 1 1 2 0 1 2 0 0 0 0 0 2 2 0 1 1 2 2 1 0 1 0 2 2 0 0 1 1 1 1 0 1 2 1 0 2 0 1 1 0 0 1 1 2 1 2 1 1 0 0 1 2 0 0 0 0 1 0 0 0 0 2 0 1 1 2 2 1 1 1 0 0 0 0 1 1 1 1 1 0 0 0 0 1 0 1 0 2 2 0 0 1 1 2 0 0 0 2 1 1 0 2 1 0 1 0 0 1 0 0 1 0 2 0 1 1 0 0 0 0 0 0 1 1 1 0 1 0 0 0 0 0 0 0 0 0 1 0 1 0 1 0 0 0 0 0 0 0 1 1 1 0 1 1 0 0 0 0 0 0 0 2 2 0 0 0 0 1 0 0 1 1 0 0 0 0 0 0 0 1 2 2 0 0 1 0 0 1 0 0 2 1 0 2 0 1 1 0 1 0 1 0 2 0 0 0 0 1 1 1 1 1 1 0 1 0 0 0 0 2 2 1 0 0 1 1 2 1 1 1 2 2 0 0 1 2 0 1 1 0 2 2 1 1 1 1 0 0 2 2 0 2 2 0 1 0 0 1 1 1 0 1 1 1 0 1 0 0 1 1 0 0 1 0 1 1 0 1 0 0 2 0 0 1 0 0 0 2 2 0 2 1 1 1 1 1 0 0 0 0 0 0 0 0 1 0 2 0 0 0 0 0 0 1 0 0 0 0 1 0 1 0 2 2 1 1 0 0 1 2 0 2 1 2 0 1 1 0 0 0 0 0 0 0 0 2 1 0 1 1 1 0 0 1 0 0 1 1 1 2 0 2 1 0 0 1 0 2 0 0 0 0 0 1 0 0 2 0 0 0 0 0 0 1 1 0 0 0 0 0 1 0 0 0 0 2 0 2 2 0 0 1 1 1 0 2 0 0 1 1 1 2 1 1 0 0 0 1 2 0 0 1 1 2 1 1 2 0 0 0 0 0 0 0 2 2 1 1 2 2 2 2 0 1 0 0 0 2 1 0 0 1 0 2 0 0 0 0 0 2 2 1 1 0 0 0 1 1 0 0 1 1 1 0 0 0 0 2 0 0 1 1 1 0 0 0 0 0 0 0 0 0 1 0 1 0 2 0 0 0 0 0 0 0 0 1 0 1 1 1 2 0 0 0 0 0 0 0 0 0 2 0 1 0 0 1 0 1 0 0 0 1 0 2 0 0 0 2 0 0 0 0 0 0 0 0
23 1 1 1 0 0 2 2 2 1 0 0 0 0 0 0 0 0 0 1 1 0 0 2 2 0 0 1 2 0 2 1 1 1 0 0 1 1 0 0 0 0 0 0 0 0 0 0 2 0 0 0 0 2 0 2 0 0 0 0 2 2 0 2 0 1 1 1 0 0 0 1 2 2 1 2 2 1 2 1 1 1 0 1 1 0 1 0 0 2 0 0 1 2 0 2 0 0 0 0 1 1 0 1 2 1 2 1 1 1 0 1 0 2 2 2 2 0 0 0 2 0 2 1 0 0 0 0 0 0 0 0 0 0 0 0 0 1 0 2 1 1 0 0 0 1 0 0 1 2 0 0 1 2 0 0 1 1 1 1 2 1 1 2 0 2 0 0 0 2 2 1 0 1 0 0 2 1 1 1 1 2 1 2 2 1 2 2 0 1 1 1 0 1 1 0 1 0 0 0 0 0 0 1 2 0 2 1 1 0 0 0 2 1 0 0 0 0 1 0 2 2 2 0 0 1 0 0 0 0 0 1 1 1 1 1 0 2 2 1 0 1 2 0 0 0 0 0 1 0 0 0 1 1 0 0 1 0 1 1 0 0 0 0 0 0 0 0 2 0 1 0 2 2 0 0 2 1 1 0 0 1 0 0 1 0 2 1 0 2 1 1 0 2 2 1 0 2 0 2 2 2 2 1 1 1 0 1 0 0 0 0 1 1 0 0 2 0 0 0 2 0 2 1 1 0 1 0 1 1 0 1 1 0 0 0 0 0 0 2 0 2 1 0 0 0 0 0 1 0 1 0 1 1 1 1 1 0 0 1 1 0 2 2 2 1 0 2 2 0 2 1 0 2 1 0 0 2 1 1 0 2 1 1 1 0 0 0 0 0 0 0 1 0 2 0 0 0 0 0 0 0 0 1 1 1 0 1 0 1 0 0 0 0 0 0 2 0 0 0 0 2 0 2 0 0 2 0 0 1 0 1 0 2 1 1 0 0 1 1 0 1 0 2 2 2 0 0 0 0 1 2 0 2 2 2 0 1 0 1 1 1 1 0 0 1 0 2 2 0 0 0 2 2 1 1 1 0 1 2 1 0 2 2 2 0 0 0 2 0 0 2 0 1 1 1 1 2 2 2 1 2 1 1 0 0 2 1 2 0 1 0 0 2 0 0 1 2 0 2 2 2 2 1 1 1 0 1 0 1 1 1 1 0 1 0 2 0 1 1 2 2 0 1 1 0 1 0 2 0 0 0 0 2 1 1 0 1 1 0 1 0 0 0 0 0 0 0 1 0 1 1 0 0 0 0 0 2 2 2 0 1 1 0 1 0 1 0 0 0 0 0 0 2 0 1 0 0 0 0 0 2 1 0 1 1 1 0 2 2 0 0 0 1 1 2 2 2 1 0 1 0 0 1 0 0 1 2 0 0 0 1 0 0 0 1 2 0 1 1 1 0 0 0 0 0 2 0 0 1 2 2 0 2 0 0 1 0 1 0 0 0 1 0 1 1 0 2 0 0 1 0 0 1 1 1 1 1 0 0 1 0 2 2 2 2 1 0 0 2 0 0 1 0 2 0 2 2 2 2 1 1 0 0 1 2 1 1 2 0 0 0 0 0 0 0 0 1 0 0 1 0 1 1 0 0 1 0 1 0 1 1 0 0 0 1 1 1 0 2 1 1 0 1 2 0 2 1 1 1 1 1 2 1 1 0 0 0 0 0 0 1 2 2 0 0 0 1 0 0 0 0 1 1 0 0 2 0 2 2 1 1 2 0 2 2 1 2 2 2 0 0 1 0 1 0 1 0 0 1 0 1 0 0 0 2 0 0 1 1 0 0 1 1 1 2 0 1 2 0 1 2 0 2 0 1 0 0 0 0 1 1 2 1 1 1 0 1 1 1 1 0 0 0 1 0 1 0 0 0 0 2 0 1 0 0 2 2 0 0 0 0 0 0 0 0 0 0 1 1 1 1 0 1 2 1 0 0 0 2 1 1 2 0 0 0 1 0 0 1 1 2 0 0 2 2 2 2 0 0 0 2 0 2 0 0 1 0 0 2 1 1 0 1 1 1 2 1 2 1 0 1 1 2 0 1 2 2 1 1 1 0 0 0 1 0 1 1 2 0 0 0 1 2 1 2 0 1 0 0 2 0 2 0 0 0 1 2 0 0 0 2 0 0 0 2 2 0 2 1 0 0 0 0 0 1 1 0 1 0 0 1 0 1 0 0 0 0 0 0 0 0 0 0 0 0 0 0 0 0 0 0
24 1 1 1 0 0 1 2 2 1 0 0 1 1 1 0 0 0 0 1 1 1 0 2 2 0 0 1 2 1 1 1 1 0 1 0 2 1 0 0 0 1 0 0 1 0 1 0 1 1 1 1 1 1 0 0 0 0 1 0 0 0 0 2 0 0 2 1 0 0 1 1 2 2 1 2 2 0 1 1 0 2 1 1 2 0 0 0 0 2 0 0 0 1 0 1 0 0 0 1 1 1 0 2 2 0 2 1 0 2 0 0 2 2 2 2 2 0 1 0 1 1 1 0 1 1 0 2 1 1 0 0 0 0 1 0 0 0 0 1 0 2 1 0 1 2 1 0 1 1 0 0 0 0 0 1 1 1 1 0 1 1 0 2 1 1 0 0 1 1 0 1 0 2 1 1 2 0 0 0 0 0 0 0 0 0 0 2 0 2 0 2 1 1 1 1 2 1 1 0 0 1 0 1 2 0 2 0 2 0 0 0 1 0 0 1 1 1 0 0 1 1 1 0 0 1 1 0 0 0 0 0 0 0 1 0 0 2 2 2 0 0 2 0 1 0 0 0 2 0 0 1 0 0 0 1 0 1 0 1 1 1 0 0 0 0 0 0 1 0 0 0 1 2 0 0 1 2 2 0 2 0 0 0 2 1 2 1 0 1 0 0 0 1 2 0 0 2 0 1 1 0 2 0 0 1 1 2 0 1 0 1 1 0 2 0 2 0 1 1 1 2 0 0 1 0 1 0 0 0 0 1 0 0 0 0 0 2 0 1 1 2 1 0 1 0 0 1 2 2 1 0 0 2 0 0 2 0 0 1 1 0 1 0 1 0 0 2 2 0 2 2 0 2 1 1 0 1 1 1 2 1 0 1 2 1 0 1 1 0 1 1 0 0 1 1 1 1 1 1 0 1 1 1 1 0 0 0 0 2 0 0 0 0 1 1 1 0 1 0 0 0 1 2 1 1 1 1 0 0 1 0 0 2 0 1 0 0 1 0 2 0 2 0 1 2 0 0 1 1 0 1 0 1 0 0 0 2 1 2 2 2 1 1 0 2 0 1 1 2 2 2 2 2 2 0 1 1 2 0 1 1 2 2 1 1 0 1 2 0 1 2 1 2 1 1 1 0 0 2 2 2 2 0 0 0 2 0 1 0 1 0 1 0 0 1 0 2 0 1 1 2 2 0 0 2 0 1 0 2 1 1 0 0 0 0 1 0 1 2 0 1 0 2 2 1 0 1 1 2 0 0 0 0 2 2 0 0 2 0 2 0 0 2 0 0 2 1 0 1 1 1 1 0 0 0 1 1 1 2 0 0 2 0 2 1 0 0 0 0 0 0 0 0 1 2 1 0 0 1 0 1 0 0 1 0 0 0 0 1 0 0 1 1 0 0 0 0 0 0 2 0 0 0 0 1 1 1 0 0 0 1 0 0 0 1 2 0 0 1 0 0 2 2 2 0 0 1 0 1 1 1 1 0 0 0 2 1 1 1 1 0 1 2 0 0 0 1 0 0 2 0 0 0 0 1 2 0 0 1 0 0 2 0 2 2 0 1 0 1 2 0 1 0 1 0 1 2 2 2 1 1 0 2 1 2 2 2 2 0 0 0 0 0 0 1 1 1 1 1 0 0 1 0 1 0 0 0 0 0 0 0 0 0 0 0 1 1 0 1 1 1 0 0 0 1 1 0 0 0 0 0 0 0 0 1 0 0 0 0 0 0 2 2 0 0 2 1 0 1 0 0 0 1 0 0 1 0 2 2 2 2 1 0 0 2 0 2 0 2 0 2 2 0 1 0 0 1 0 0 0 1 0 1 0 1 0 0 0 2 0 0 0 2 2 1 0 2 2 0 2 2 0 2 0 1 0 0 0 1 0 0 2 1 0 1 1 0 0 0 0 0 1 0 1 0 1 1 0 0 0 2 0 2 1 0 1 0 0 0 0 2 0 0 0 0 0 0 1 1 1 1 0 1 1 1 0 0 1 2 2 2 2 0 0 1 0 1 1 0 2 1 2 1 2 2 2 1 0 0 0 2 0 2 0 1 1 1 0 1 0 1 0 0 0 1 2 1 1 0 0 0 1 2 1 0 2 2 0 1 0 0 0 2 0 0 0 1 1 0 0 0 1 1 0 1 1 0 1 0 1 0 1 1 0 0 1 2 1 0 0 0 0 0 0 2 1 0 2 0 0 0 0 0 0 0 1 0 2 0 0 0 1 1 0 0 0 0 0 1 0 0 0 1 1 0 1 0 0 0 0 0
25 0 0 2 0 0 2 2 2 0 0 0 0 0 0 0 0 0 0 0 0 0 0 2 2 0 0 2 2 0 2 0 1 1 1 1 2 1 0 0 0 1 0 0 0 0 1 0 0 0 0 1 0 0 1 0 0 1 1 1 1 1 0 0 0 1 2 0 0 0 0 1 2 2 0 2 2 0 2 2 0 2 0 2 2 0 1 2 2 2 1 2 1 0 0 1 0 2 1 2 1 0 1 0 2 1 2 2 0 2 0 2 0 2 1 1 0 1 2 0 2 1 2 2 0 1 0 1 1 0 1 1 1 0 0 1 0 0 0 0 1 1 0 0 0 0 0 0 1 2 0 1 0 0 0 0 0 0 0 1 1 0 1 2 0 1 0 0 0 0 0 0 0 1 0 1 1 1 0 1 1 1 1 2 2 1 2 2 0 0 0 2 0 0 1 0 2 1 0 1 1 0 0 1 2 0 2 0 1 0 1 0 2 1 0 2 2 1 1 1 1 1 1 1 0 1 0 0 0 0 0 0 0 0 1 0 0 1 2 1 0 0 2 0 0 0 0 1 1 0 0 0 0 0 0 1 0 0 0 1 1 1 0 0 0 0 0 0 1 0 0 0 1 1 0 0 1 1 2 0 1 0 0 0 2 1 1 1 0 1 0 0 2 2 2 0 2 1 0 0 1 0 1 1 1 0 0 2 1 2 0 1 2 0 1 0 2 1 0 1 0 2 2 2 1 0 0 0 0 0 0 2 2 1 0 0 0 2 0 0 0 0 1 0 2 0 1 0 1 1 1 1 1 2 1 0 1 0 0 1 1 0 2 1 2 0 0 2 1 1 1 1 0 2 0 0 0 2 0 2 1 0 1 1 2 1 0 0 0 1 1 2 1 0 2 0 1 2 0 0 0 0 1 2 1 1 1 0 0 1 1 1 0 0 2 2 0 0 0 0 0 0 1 2 1 0 1 0 0 1 0 1 0 2 0 1 0 2 0 0 2 1 0 2 1 1 0 1 1 1 0 0 0 2 2 0 2 2 1 1 2 1 0 0 0 1 0 2 2 0 1 1 1 1 1 0 0 0 1 2 1 0 1 1 1 0 0 0 1 1 1 1 0 1 0 0 0 2 1 1 1 2 1 0 0 0 1 1 0 0 0 0 1 1 1 0 0 2 0 0 0 2 1 0 0 1 1 0 1 2 0 0 0 0 0 1 2 0 1 0 0 0 0 2 2 2 0 0 2 1 0 0 0 1 1 1 0 1 1 1 1 0 0 2 0 0 2 1 0 1 1 1 1 0 1 0 1 0 1 1 1 0 2 0 2 0 2 1 0 0 0 0 1 1 0 0 0 0 0 0 2 0 0 0 2 0 2 0 1 2 1 0 0 2 0 1 0 2 1 1 1 1 0 1 0 0 1 2 0 0 1 1 0 0 0 0 2 2 1 0 1 2 0 1 1 0 2 1 1 1 0 1 0 1 0 0 1 1 2 0 0 0 0 0 2 2 1 1 1 0 0 1 0 0 0 1 1 1 1 1 1 1 2 1 1 2 0 1 0 1 1 1 1 0 0 0 2 1 1 0 0 1 0 0 1 2 0 2 2 0 1 0 0 0 0 0 0 0 0 0 0 0 0 0 2 1 0 0 1 0 1 1 0 0 0 0 1 1 0 1 1 1 0 0 0 0 0 1 1 1 0 1 0 0 0 1 1 0 1 1 0 1 2 1 0 1 1 1 0 1 0 1 0 0 0 0 2 0 2 2 0 1 0 0 0 2 0 1 1 2 0 1 0 0 0 0 0 0 0 0 0 2 0 0 1 1 2 0 0 1 0 0 0 1 1 1 2 2 1 0 0 1 0 2 0 1 0 0 1 0 1 0 1 1 0 0 0 0 0 0 0 0 0 0 1 0 0 0 0 0 0 1 0 2 2 0 0 0 0 1 0 1 0 0 0 1 1 0 1 1 1 1 0 1 2 1 0 0 0 2 2 2 2 0 0 0 0 0 0 0 1 1 1 1 1 1 1 1 1 2 0 1 1 1 1 1 1 1 0 1 1 1 0 0 0 2 2 1 1 0 0 0 0 0 0 0 0 2 0 0 0 0 1 1 0 0 1 1 1 0 0 0 1 1 0 0 1 0 0 0 2 1 1 0 1 0 2 2 0 0 0 0 0 0 1 0 1 0 1 1 0 0 0 0 0 2 0 0 0 0 0 2 0 0 0 0 0 1 0 1 0 0 1 1 0 0 0 0 1 0 0 0
26 0 0 1 0 0 1 1 1 1 0 1 1 2 1 0 0 0 0 1 1 1 0 1 1 1 1 2 2 1 1 1 0 0 1 1 1 1 1 0 0 1 0 0 0 1 1 0 2 0 0 0 0 0 1 1 0 0 0 1 0 0 0 0 1 0 0 0 0 0 1 1 2 2 2 2 2 2 2 0 2 2 0 2 2 0 0 0 0 2 0 0 2 2 0 1 0 0 0 2 1 0 0 2 2 0 2 2 0 2 0 1 0 1 1 1 1 0 2 0 0 0 2 0 0 0 0 1 1 0 0 0 0 0 1 0 2 0 0 2 0 2 0 0 2 2 1 0 0 0 0 0 0 0 0 0 1 0 0 0 0 0 0 2 1 1 0 1 1 1 0 1 0 1 0 0 1 1 1 1 1 1 1 2 1 0 2 1 0 1 0 1 1 1 1 1 2 2 0 0 0 0 1 0 2 0 2 0 0 0 1 1 1 0 0 1 1 0 0 1 1 1 2 0 0 0 0 0 0 0 0 0 0 0 2 1 0 1 2 1 1 0 2 0 0 0 0 0 2 0 0 1 0 0 0 2 0 1 0 0 0 0 0 0 0 0 0 0 0 0 0 1 0 0 1 1 0 1 1 0 1 1 0 0 1 0 0 2 0 2 1 1 2 2 2 0 1 1 1 0 1 0 2 0 0 1 0 2 0 0 0 1 2 0 0 0 2 0 0 1 0 1 0 0 0 0 0 0 1 0 0 2 0 0 0 0 0 2 1 1 1 2 2 0 0 0 1 0 0 2 0 2 0 2 0 0 0 0 0 2 2 0 1 1 1 1 0 2 0 2 0 0 0 1 1 1 0 1 0 2 0 1 0 0 2 1 0 0 0 1 1 1 1 0 2 0 0 2 0 0 0 0 1 1 0 0 1 0 0 2 0 0 0 0 1 0 1 0 0 0 0 0 1 1 1 1 0 0 1 2 0 2 1 1 1 0 0 1 0 0 1 1 2 0 1 1 0 0 1 1 0 1 0 2 2 1 1 1 1 0 0 1 1 0 0 1 0 1 1 1 1 1 2 2 0 1 0 0 2 1 1 1 1 1 0 0 0 0 2 0 0 2 0 1 1 1 1 1 0 1 1 2 1 0 1 1 2 1 0 0 0 2 1 0 0 0 0 2 0 1 2 2 1 1 1 1 0 1 1 2 0 1 2 1 2 1 2 0 0 1 0 0 0 1 1 1 0 1 0 2 0 1 0 2 2 1 0 2 0 1 0 0 0 1 0 0 1 1 2 0 0 2 1 0 1 0 1 0 1 1 1 0 1 0 0 1 0 0 2 1 0 0 1 1 0 1 1 0 1 0 1 2 0 0 1 0 1 0 1 2 2 0 0 0 0 0 0 0 0 0 1 0 0 0 0 0 2 1 0 0 0 2 1 0 0 2 2 0 0 0 1 0 1 1 2 0 2 0 0 0 2 1 1 1 0 0 1 1 1 0 0 0 2 0 1 2 0 1 0 1 0 1 0 1 2 2 2 0 1 1 0 1 2 2 2 2 1 1 0 0 1 1 0 0 1 0 2 1 0 0 0 0 0 0 1 2 1 2 2 0 1 0 0 1 0 0 0 0 0 0 0 0 0 1 1 0 1 1 1 1 0 0 1 0 0 1 0 0 0 0 0 0 1 1 0 1 1 0 0 0 0 0 0 0 0 1 0 0 2 2 0 0 2 1 0 1 0 0 0 0 0 0 1 1 1 1 1 0 2 2 2 2 1 0 2 1 0 2 0 2 0 2 2 0 1 0 0 0 0 0 0 1 0 0 1 0 1 2 0 0 0 0 1 0 1 1 0 2 1 0 1 1 0 2 0 2 0 0 1 0 2 2 2 1 0 0 0 0 1 0 0 1 0 0 0 0 0 1 0 1 0 1 0 2 2 0 0 1 0 0 0 2 0 0 0 1 2 0 1 1 0 0 0 1 2 1 0 2 2 2 2 2 2 0 0 0 1 2 0 0 2 1 1 2 2 2 2 1 0 1 0 2 0 2 1 0 1 1 0 2 0 0 0 0 1 1 1 1 1 0 0 0 0 0 0 0 0 1 0 1 0 0 0 1 0 0 0 0 2 2 0 0 0 1 0 1 0 0 1 1 2 0 1 0 1 0 0 1 1 1 0 0 1 1 2 0 0 0 0 0 0 0 0 1 1 0 1 1 2 0 0 0 1 2 0 0 0 0 0 0 0 0 0 1 0 1 0 1 1 0 1 1
27 0 1 1 0 0 1 2 2 1 0 2 2 2 2 0 0 0 0 1 1 1 0 2 2 0 0 1 2 2 1 1 1 1 1 0 2 2 0 2 2 1 1 1 0 1 1 0 2 0 0 0 0 0 0 2 0 1 1 1 1 1 0 1 0 0 1 2 0 0 0 1 2 2 1 2 2 1 2 1 0 2 0 0 0 0 0 1 1 2 1 2 0 2 0 1 0 0 0 1 1 1 0 1 2 1 2 2 0 2 0 1 0 1 1 1 1 0 1 0 2 0 2 0 0 0 0 1 1 0 0 0 0 0 0 0 0 0 0 1 0 2 1 1 2 2 0 0 0 1 0 0 0 0 0 0 0 2 0 0 0 0 0 1 0 0 0 0 1 0 0 0 0 2 0 1 1 1 0 1 1 1 0 2 1 1 2 2 1 0 1 0 0 2 2 0 0 2 0 0 0 1 0 1 2 0 0 0 2 0 0 0 0 0 0 0 0 1 0 1 0 0 1 0 0 2 2 0 0 0 0 0 0 0 1 0 0 1 2 1 0 0 1 0 1 1 1 0 2 0 0 0 0 0 1 2 0 0 0 0 0 0 0 0 0 0 0 0 2 0 0 1 1 2 0 0 0 2 1 0 1 0 0 0 1 0 1 1 0 2 2 1 1 2 2 0 1 1 0 0 0 0 1 0 0 0 1 2 0 0 1 1 2 0 2 0 2 0 0 0 0 2 0 0 0 0 0 0 1 1 0 1 1 0 0 0 0 1 0 0 0 0 2 0 0 1 0 0 0 1 0 1 0 2 0 0 2 0 0 2 2 0 2 1 2 1 0 2 1 1 1 1 0 2 1 0 0 1 0 2 0 1 0 0 2 1 0 0 0 0 0 0 1 1 2 0 1 0 0 0 0 1 2 2 1 0 1 0 0 1 0 0 0 0 1 1 1 1 0 0 1 1 0 1 0 1 0 0 0 1 1 1 0 1 0 1 1 0 0 0 1 0 0 2 1 1 0 1 0 0 0 1 0 2 1 1 0 2 2 1 2 2 1 0 0 1 1 2 2 0 0 1 2 1 1 1 0 0 1 0 1 1 1 1 0 2 0 1 2 1 1 2 0 1 1 0 0 1 1 2 1 1 2 0 0 0 1 0 0 0 1 0 1 1 0 1 0 1 0 1 1 1 1 0 0 1 0 0 1 1 1 0 1 1 1 1 2 0 0 1 1 2 0 0 0 1 0 1 1 2 1 1 0 2 1 0 1 1 1 1 1 0 0 1 0 0 1 0 1 0 0 1 0 0 0 0 0 1 1 2 0 0 2 0 2 1 0 0 1 0 0 1 0 0 0 0 0 0 0 0 0 2 0 0 2 0 1 0 0 0 0 0 1 1 0 0 0 1 0 1 0 1 0 0 0 1 1 1 0 0 1 2 0 0 0 1 1 0 0 0 0 1 0 1 2 0 2 0 1 1 0 1 1 0 1 1 2 1 2 0 0 0 2 0 2 2 1 2 0 0 1 0 0 0 0 2 2 1 0 0 1 0 2 1 2 2 2 0 0 2 1 1 1 0 0 1 1 2 0 1 1 0 0 0 1 2 0 1 1 0 2 0 0 0 0 1 0 0 0 0 0 0 0 0 1 0 0 1 1 0 0 0 0 0 0 0 0 1 0 1 1 1 0 0 0 0 0 1 2 2 0 2 2 0 0 0 1 0 1 0 0 0 2 2 0 0 1 1 0 1 0 0 0 1 0 0 0 0 0 1 1 1 0 0 0 2 1 1 0 2 0 2 1 1 1 1 0 1 0 0 1 1 0 1 0 1 1 0 2 0 0 0 0 1 1 0 1 1 1 0 1 1 0 1 0 1 0 0 0 0 1 1 2 2 0 0 0 0 0 0 0 0 0 0 0 0 0 0 0 0 0 2 0 1 1 0 1 1 0 0 0 2 0 0 0 1 0 0 1 1 0 0 0 1 1 1 0 1 2 2 2 2 1 0 0 1 0 0 0 1 2 1 0 2 2 2 2 2 0 0 0 2 0 2 1 0 1 0 1 1 0 1 0 0 1 1 1 1 1 1 0 1 0 1 0 0 1 2 0 0 0 1 1 1 0 0 1 1 2 1 0 0 1 2 1 2 0 0 1 0 1 0 0 0 1 0 2 2 2 2 1 0 0 1 1 0 1 0 0 0 0 0 0 0 0 1 0 0 1 0 0 1 1 2 0 0 0 0 1 1 0 0 0 0 0 0 0 0 0 0 2 0
28 0 1 2 0 0 1 1 1 0 0 1 0 0 0 0 0 0 1 0 0 0 0 1 1 1 1 1 2 1 2 0 0 1 2 1 2 1 1 0 0 1 0 0 2 0 0 0 2 0 0 0 1 0 1 0 1 0 1 0 1 1 0 2 0 1 1 0 0 0 0 2 2 2 0 2 1 1 2 0 1 1 0 2 2 0 0 0 0 2 0 1 0 2 0 2 0 1 1 1 1 0 0 0 2 0 2 2 0 2 0 1 0 1 1 1 1 0 1 0 1 1 1 0 1 0 0 2 2 0 1 1 1 0 0 0 0 1 0 2 1 1 0 0 0 1 0 0 0 1 0 0 0 0 0 0 0 0 2 1 1 1 0 2 1 1 0 0 2 1 0 1 1 1 1 1 1 2 2 2 2 2 0 2 2 2 2 0 0 0 1 0 0 1 1 0 1 1 0 0 0 0 0 0 2 1 2 0 2 0 0 2 1 0 0 0 0 0 1 2 0 0 1 1 0 1 1 2 2 2 0 0 0 0 1 0 0 0 1 1 1 0 1 1 1 1 1 0 2 0 0 0 0 0 0 1 1 0 0 1 1 1 0 1 0 0 0 0 2 1 0 1 0 2 0 0 0 0 2 0 0 0 1 1 1 0 1 2 1 2 1 2 1 1 2 0 1 1 1 0 0 0 2 0 0 1 0 2 0 0 0 1 0 1 1 0 2 0 1 0 1 2 0 0 2 0 1 0 1 2 0 2 0 0 0 0 0 1 0 1 0 0 2 0 0 0 1 0 0 1 2 0 2 2 2 0 2 0 0 2 2 0 2 1 2 0 0 1 2 0 2 2 0 2 0 1 0 1 0 2 1 0 0 1 1 0 0 0 0 0 0 0 0 0 2 0 0 1 1 1 0 1 1 1 0 0 1 0 0 2 0 0 0 1 1 0 1 0 0 0 1 1 0 1 1 1 1 1 0 0 1 0 0 0 0 0 0 1 2 1 1 0 0 2 1 2 0 0 1 1 0 1 0 2 1 0 1 0 1 0 0 1 0 1 0 1 0 1 1 1 1 1 1 1 2 0 0 0 2 1 1 0 2 2 2 0 0 0 2 0 0 2 1 2 0 0 0 2 2 2 1 2 2 0 0 0 2 2 0 0 0 0 1 0 0 1 0 2 0 2 2 2 1 0 0 1 1 0 0 1 1 0 0 0 0 0 1 0 0 2 1 0 0 0 0 1 0 1 1 1 0 0 0 2 0 0 0 0 1 1 0 0 0 1 0 0 1 1 1 0 1 2 1 0 1 0 1 1 1 2 0 1 1 0 2 0 2 0 2 1 0 0 0 0 0 0 0 0 0 0 0 1 0 0 0 1 1 0 1 0 1 1 0 1 0 0 0 0 0 0 1 0 0 0 0 1 1 2 0 0 0 0 0 0 0 0 1 1 0 0 0 1 2 2 2 0 1 1 0 1 1 1 1 1 0 0 1 1 2 0 0 0 1 1 1 1 0 2 0 0 1 0 0 1 1 2 2 1 0 0 2 0 2 1 2 2 2 0 0 1 1 0 0 0 0 0 0 1 0 0 0 1 0 0 1 1 1 1 2 0 0 0 0 1 0 0 0 1 1 1 0 1 0 0 2 0 0 0 0 0 0 0 1 0 0 2 1 0 0 1 0 0 0 0 0 1 1 0 0 0 0 0 2 1 1 0 0 0 0 0 1 1 2 1 0 1 1 0 0 2 1 1 1 1 0 0 2 0 2 2 0 1 1 1 2 1 1 2 0 2 0 2 2 2 2 0 0 0 0 0 0 0 0 1 1 0 1 0 0 2 0 0 0 2 2 2 0 2 1 0 1 1 0 2 0 0 0 0 0 1 0 0 1 1 0 1 0 0 0 0 0 1 0 0 1 1 1 0 0 0 0 1 0 1 1 0 1 0 1 1 0 1 0 0 0 0 0 0 0 2 0 1 0 2 0 0 0 1 1 2 2 2 2 0 0 1 0 0 0 0 1 1 0 1 1 1 1 2 0 0 0 1 0 2 0 0 1 0 1 1 1 1 1 0 1 1 1 1 0 1 0 1 0 2 0 0 1 1 1 0 1 1 0 1 1 0 0 2 2 1 0 0 0 0 0 1 0 0 1 1 1 0 1 0 2 0 2 1 0 0 0 1 0 1 0 1 1 0 1 1 1 0 0 0 0 0 2 0 0 0 0 2 1 2 0 2 2 0 0 0 0 0 0 2 1 0 0 1 1 0 2 2
29 0 2 1 0 0 2 1 1 1 0 0 1 1 1 0 0 0 0 1 1 1 0 2 2 0 0 2 2 0 2 0 1 2 1 0 2 1 0 1 1 1 0 0 1 0 0 0 2 0 0 0 1 1 0 0 0 0 0 1 0 1 0 2 0 1 0 1 0 0 0 0 2 2 2 2 0 1 2 0 1 1 1 0 1 0 1 1 1 2 1 1 1 1 0 1 0 2 1 1 0 0 1 1 2 0 2 1 0 2 1 1 1 1 1 1 1 0 1 0 1 2 1 0 0 0 0 0 0 0 1 1 1 0 0 1 1 1 0 0 1 1 0 0 1 1 0 0 1 1 0 0 0 1 1 0 1 0 0 0 1 1 0 2 1 1 1 0 0 0 0 1 1 1 0 2 0 0 0 0 0 1 0 2 2 2 2 1 0 0 2 1 0 1 1 0 2 2 0 2 2 0 0 0 2 0 1 1 1 0 0 0 2 0 0 0 0 0 0 1 1 1 1 0 0 0 0 0 0 0 1 1 0 0 2 0 0 2 2 1 0 1 2 0 0 1 1 1 2 0 0 1 0 0 0 1 1 0 2 2 0 0 0 0 0 0 0 0 2 1 0 0 0 1 0 0 0 1 2 0 1 0 0 0 1 0 1 1 1 1 1 1 2 2 2 0 2 1 0 0 1 0 2 0 0 1 1 2 0 2 0 2 1 0 2 0 2 0 1 0 1 2 1 0 1 0 0 0 1 1 0 2 0 0 0 0 0 1 0 0 0 1 2 1 0 0 1 0 0 1 2 0 0 2 0 0 1 0 1 1 2 1 2 1 2 1 0 2 2 0 2 1 1 2 1 0 0 1 0 2 2 0 0 0 1 1 0 0 1 0 1 1 1 0 1 1 0 2 1 1 0 1 0 1 1 1 1 2 0 2 0 0 0 0 2 0 0 0 0 0 0 0 0 1 0 0 2 1 0 2 0 2 0 1 0 1 1 0 0 0 2 1 1 1 0 2 0 0 0 1 0 0 0 2 2 1 1 1 1 2 2 2 0 0 0 1 0 2 2 0 1 1 1 1 1 0 1 0 2 0 1 1 2 2 1 1 0 0 2 0 0 2 0 1 1 0 0 1 0 1 1 2 2 0 0 0 2 0 0 0 0 0 1 1 0 0 0 1 0 2 2 1 2 0 0 1 0 0 1 1 1 0 1 0 1 0 0 0 0 2 0 2 0 0 0 0 1 2 0 2 0 0 0 2 2 0 1 1 0 1 0 0 0 2 0 0 2 0 0 0 0 0 2 0 1 0 2 1 1 2 0 0 1 0 1 0 1 0 2 2 1 0 0 1 0 0 0 0 0 0 1 1 0 1 2 0 1 0 1 2 0 0 0 0 0 0 0 2 0 0 1 0 0 1 0 1 0 1 0 0 1 1 0 0 0 0 2 0 0 0 1 0 1 1 2 0 1 0 1 2 0 2 1 1 0 0 1 0 0 0 0 0 0 1 0 1 1 1 0 1 0 1 2 0 0 2 0 0 0 1 0 1 2 0 2 2 0 1 0 1 1 1 0 0 0 0 0 1 1 1 0 1 0 0 1 2 0 2 2 0 1 0 0 0 0 0 0 1 1 1 0 0 0 0 2 2 0 1 0 1 0 0 0 0 0 1 0 2 0 2 2 2 0 0 1 0 1 2 1 1 1 1 0 1 1 0 1 0 1 1 0 0 2 1 0 1 1 1 0 0 0 1 0 1 1 0 1 0 1 1 1 0 1 1 2 1 0 2 0 1 1 2 1 0 0 0 0 0 0 1 0 2 0 0 1 1 2 0 0 1 0 0 0 1 1 2 1 2 2 0 1 2 0 2 0 2 0 0 0 0 0 0 2 1 0 1 1 0 0 0 0 1 0 0 0 0 0 0 0 0 0 2 0 1 1 0 1 0 0 0 0 1 1 0 1 1 1 0 1 1 0 0 0 1 2 0 0 0 0 1 1 1 2 0 0 0 0 0 0 1 2 2 0 2 2 2 2 2 0 1 0 2 1 0 2 0 0 0 0 1 0 1 0 0 0 2 2 0 2 0 0 0 0 2 0 0 1 1 2 0 1 1 0 2 0 0 0 1 1 0 0 0 1 1 1 2 0 0 1 0 2 2 1 0 1 0 1 0 0 0 0 1 0 0 0 2 1 0 0 0 0 0 1 0 0 0 1 0 1 1 1 1 1 2 0 2 2 1 0 1 0 1 1 1 0 0 0 0 1 0 2 2
30 0 1 1 0 0 1 1 2 0 0 1 1 2 2 0 0 0 1 0 1 1 0 2 2 0 0 1 1 2 2 0 1 1 1 1 1 1 0 1 1 1 1 1 0 1 1 0 0 1 1 2 1 1 1 2 0 0 0 2 1 2 0 2 1 0 2 1 0 0 1 1 2 2 1 2 2 2 2 0 2 2 0 1 1 0 0 0 0 2 0 1 1 2 0 0 0 0 0 0 1 0 0 1 2 1 2 1 0 2 0 1 0 1 1 1 0 0 1 0 1 0 1 0 1 0 0 0 0 0 0 0 0 0 0 0 0 1 1 0 0 1 0 0 0 0 0 0 0 1 0 0 0 0 0 0 0 1 0 0 1 0 0 2 1 2 0 1 0 0 0 1 0 2 0 1 1 0 0 0 0 0 1 2 2 1 2 1 0 0 1 0 0 2 2 0 2 2 0 0 0 0 1 0 2 0 2 1 1 0 2 2 1 0 0 0 0 1 2 0 1 1 1 0 0 0 0 0 0 0 0 0 1 1 1 1 0 1 1 0 0 0 2 0 0 0 0 0 2 0 0 1 0 0 0 1 1 0 0 0 0 0 0 0 0 0 0 0 2 1 0 0 2 2 1 1 0 1 1 0 0 1 1 1 2 1 2 2 1 2 2 0 0 2 2 0 0 0 0 2 2 0 2 1 0 1 0 1 0 1 0 1 0 1 1 0 2 0 1 0 2 1 0 0 1 0 0 0 1 1 0 1 2 1 1 1 1 0 0 0 0 0 0 0 0 0 1 0 0 1 1 1 0 2 0 0 1 0 0 2 2 0 1 0 1 0 0 2 0 2 0 0 2 2 0 0 0 1 1 1 2 0 0 1 1 0 0 0 0 1 0 0 0 0 1 1 1 1 1 1 0 1 1 1 1 0 0 0 0 1 0 0 0 0 1 0 0 1 0 1 1 1 0 0 0 1 1 0 0 0 1 0 1 0 1 1 0 0 1 1 1 0 1 1 0 0 0 0 0 0 0 0 0 1 1 1 0 2 1 2 2 2 0 1 0 1 0 2 2 0 0 0 1 1 2 0 0 1 2 2 0 0 1 1 1 0 0 0 2 1 0 1 1 2 2 0 0 0 0 2 2 2 1 1 0 0 1 2 0 0 0 1 1 0 0 1 0 2 0 0 0 2 1 0 0 1 1 0 1 1 1 1 0 0 0 1 1 0 1 1 0 2 0 1 1 0 0 2 0 2 0 0 0 2 2 0 1 0 1 1 0 0 0 2 0 0 2 0 2 0 2 2 0 0 0 0 0 0 2 0 2 0 1 0 1 1 0 0 0 0 0 0 0 1 1 1 1 0 0 0 1 1 1 0 2 1 1 0 2 1 0 0 1 2 2 2 2 1 0 1 0 1 0 1 0 0 1 2 0 0 0 1 0 0 0 0 1 1 0 0 1 2 0 0 1 0 2 1 0 1 0 2 2 2 0 0 0 0 2 0 0 0 0 0 1 2 1 1 0 1 1 1 0 1 1 2 2 0 0 0 2 0 2 2 2 2 1 1 0 1 0 1 0 0 0 0 1 1 1 1 0 1 0 0 0 1 1 2 2 0 1 0 0 0 0 0 0 0 0 0 0 0 1 0 1 1 1 0 0 0 0 0 1 0 0 1 1 0 0 1 0 0 0 1 2 0 2 0 0 0 0 0 1 0 0 0 0 0 1 1 0 1 2 1 0 0 1 0 0 1 0 0 1 0 0 0 1 0 1 2 0 0 0 1 2 2 1 2 1 1 1 1 0 0 0 0 0 0 0 0 0 0 0 0 0 2 1 0 2 0 0 0 0 0 1 1 0 1 2 0 2 2 0 2 0 1 0 0 0 1 0 0 2 1 0 1 1 0 0 0 0 0 2 0 2 0 2 0 0 1 1 0 0 1 1 0 1 1 0 0 0 2 2 0 0 1 1 0 1 1 0 0 1 1 0 0 0 1 1 1 2 1 0 0 0 0 0 0 0 0 1 1 1 2 2 2 2 2 0 1 0 2 1 1 1 1 1 0 0 1 0 1 0 1 2 1 2 1 2 0 0 0 1 1 2 0 1 0 0 0 0 0 0 2 0 0 0 1 1 0 0 0 1 2 1 1 1 2 0 2 1 0 1 0 1 0 1 2 0 0 0 0 0 0 1 1 1 0 2 0 0 0 0 0 0 2 0 0 1 0 1 1 0 0 0 0 0 0 0 0 0 0 0 2 1 0 0 0 0 0 1 1
31 0 2 2 0 0 1 1 1 2 0 0 0 0 0 0 0 0 0 1 1 1 0 2 2 0 0 0 2 2 1 0 2 2 0 0 2 0 0 1 0 1 1 1 0 1 1 1 1 0 1 2 0 0 0 2 0 1 0 1 1 1 0 2 0 2 0 1 0 0 0 1 2 2 1 2 2 1 1 0 0 2 0 1 1 0 0 0 0 2 0 0 2 2 0 0 0 2 2 2 1 0 0 0 2 1 2 1 1 1 1 2 1 1 1 1 1 0 1 0 1 0 2 0 0 1 0 1 0 1 0 0 1 0 0 0 0 0 0 2 1 1 0 0 1 1 1 0 0 0 0 0 1 0 0 0 0 0 0 1 2 1 0 2 2 2 0 2 0 0 0 0 1 1 1 1 1 1 1 1 1 0 0 2 2 2 2 1 0 0 0 1 0 2 2 0 1 2 0 2 2 0 0 0 2 0 1 0 1 0 1 1 1 1 0 0 0 1 1 0 0 0 2 0 0 1 1 0 0 0 0 1 0 0 0 1 0 2 2 1 0 0 0 0 0 0 0 0 2 0 0 0 0 0 1 2 0 0 0 0 0 0 0 0 1 1 0 0 0 0 0 1 0 0 1 0 1 0 1 0 1 1 0 0 2 1 1 0 0 0 0 0 0 2 1 0 1 1 0 1 0 0 2 1 0 1 0 0 1 1 0 1 2 0 2 0 2 0 0 1 0 2 2 1 0 0 1 0 0 2 0 1 2 1 0 0 0 2 0 1 1 2 2 0 1 1 0 0 0 0 2 0 0 2 0 0 0 0 0 0 0 0 0 0 0 1 0 1 2 0 2 2 0 2 0 0 0 2 0 2 1 0 0 0 1 1 0 0 0 1 0 0 1 0 1 1 1 0 0 0 0 0 0 1 1 1 1 0 0 1 1 1 0 0 0 0 1 0 1 0 0 0 0 1 1 1 1 0 0 0 0 1 0 2 0 1 1 1 0 0 0 1 1 0 1 1 0 0 0 0 0 1 0 2 2 1 1 0 0 0 1 1 1 0 0 1 0 2 2 0 1 1 1 1 2 0 0 0 1 2 1 0 1 1 1 0 0 0 2 0 0 2 0 1 0 0 0 1 1 2 1 2 1 1 0 0 1 1 0 0 0 0 0 2 0 0 1 2 0 1 1 2 2 1 1 2 0 0 0 1 1 0 2 1 1 0 2 0 0 2 1 2 0 0 0 0 1 1 1 2 0 0 0 2 1 0 0 1 0 1 0 0 0 1 0 0 1 1 1 1 1 1 1 0 1 0 1 1 2 1 0 0 0 0 0 0 0 1 0 0 1 0 0 0 0 2 0 0 0 0 1 1 1 0 0 2 2 0 2 0 1 0 0 0 0 0 0 0 0 0 0 0 0 0 0 1 1 1 0 0 0 2 1 0 0 0 2 0 0 0 0 1 2 2 2 0 0 1 0 1 0 0 0 0 1 1 2 1 1 0 0 0 2 0 1 2 0 2 0 0 0 1 0 1 1 1 1 1 2 2 1 1 2 1 0 1 2 0 0 2 2 0 1 0 1 1 2 1 1 1 0 1 0 0 0 1 1 2 2 0 0 0 0 1 0 1 0 1 1 1 0 0 1 0 0 1 0 0 0 0 0 0 0 0 0 1 1 0 0 1 0 0 0 0 0 1 1 0 0 0 0 0 1 0 0 0 1 0 1 0 0 1 2 1 1 0 1 0 0 2 0 0 0 1 0 0 2 0 1 2 0 1 1 0 2 2 1 0 0 2 0 2 2 0 2 0 0 0 0 1 0 1 0 0 1 1 1 0 0 1 1 1 2 0 0 2 0 2 2 0 2 2 0 0 0 2 0 0 0 0 1 1 1 1 0 1 0 0 0 0 1 0 0 0 1 0 0 0 0 0 0 1 0 2 2 0 0 0 0 0 0 2 0 0 0 0 1 1 1 1 1 0 0 0 2 2 0 0 1 2 1 1 0 0 0 2 0 0 0 0 2 1 1 1 2 2 2 2 0 1 0 2 1 0 2 1 1 2 0 1 0 0 0 0 0 2 2 1 2 1 0 1 0 2 1 1 2 0 0 0 0 0 1 1 0 0 1 0 1 1 0 0 2 0 0 0 0 1 1 0 2 0 0 0 1 0 1 0 0 0 0 0 0 0 0 2 0 0 1 1 0 0 0 0 0 2 0 0 2 0 0 0 0 0 0 0 0 1 0 2 0 0 0 0 0 0 0 0 0 0 0 0
32 1 1 1 0 0 1 2 2 1 0 0 0 1 0 0 1 0 0 0 0 0 0 2 2 0 0 0 1 1 0 0 1 1 0 1 2 0 1 0 0 1 0 1 0 0 0 0 1 1 1 2 0 0 1 1 0 0 1 1 1 1 0 1 1 0 1 0 0 0 1 2 2 2 1 2 2 1 2 0 0 2 0 0 0 0 1 0 0 2 0 0 2 2 1 1 1 1 1 1 0 1 0 1 2 1 2 1 1 1 0 2 0 2 2 2 2 0 1 0 1 0 2 1 0 1 0 2 0 2 0 0 0 0 1 0 1 0 0 1 1 1 0 0 2 1 0 0 0 1 0 0 0 0 0 0 0 2 0 0 1 0 0 2 1 2 0 1 1 1 0 2 0 1 0 0 2 2 1 2 1 2 1 2 1 0 2 1 0 0 0 1 1 1 1 0 1 2 0 1 1 1 0 0 2 0 1 1 1 0 1 1 2 0 0 1 1 1 0 1 1 1 2 0 0 1 1 0 0 0 0 1 0 0 1 0 0 2 2 2 0 0 2 1 0 1 1 0 1 0 0 0 0 0 0 1 0 0 0 0 0 0 0 0 0 0 1 0 2 1 0 0 2 2 0 1 2 2 1 0 1 0 1 1 1 0 1 1 1 2 1 2 2 2 2 0 1 0 0 0 0 0 2 2 0 2 0 2 1 2 0 2 2 1 1 0 2 1 0 0 2 1 1 1 1 0 0 0 0 0 0 1 1 0 0 0 0 1 1 1 1 1 2 0 0 1 0 0 0 1 1 1 0 1 0 1 0 0 0 0 0 0 0 0 0 1 0 1 1 1 1 1 1 1 1 1 0 2 2 0 1 1 0 1 2 2 0 0 0 1 1 2 0 0 2 0 1 1 0 0 0 0 0 1 1 0 0 0 1 1 1 1 0 0 1 0 0 0 0 0 1 1 1 2 0 0 1 2 0 0 2 1 1 0 1 1 0 1 0 0 2 1 2 0 2 2 0 1 1 0 1 0 0 2 2 2 0 2 1 1 2 2 0 1 0 1 0 2 2 0 1 1 2 2 1 0 1 0 0 1 2 0 0 0 0 0 0 1 1 0 2 1 0 1 0 0 0 2 0 0 0 1 1 1 0 0 1 2 0 0 0 0 0 2 0 0 0 1 0 2 2 2 2 0 0 2 1 1 0 1 1 1 0 0 0 1 1 0 1 2 2 2 0 1 1 1 0 1 1 1 0 0 0 2 1 1 0 1 1 0 1 1 0 0 0 0 0 1 0 1 1 2 2 1 0 1 2 1 1 2 0 0 2 0 0 2 2 1 0 0 0 0 1 1 0 1 1 0 0 0 0 2 0 0 0 1 1 0 1 0 0 0 0 2 1 2 1 1 0 0 0 0 0 0 0 2 0 1 0 0 0 2 0 0 0 1 2 1 0 0 1 1 0 1 1 0 2 0 1 1 0 1 0 0 1 1 2 1 0 1 1 0 1 0 2 2 0 2 0 0 0 0 0 1 1 2 1 0 0 1 0 0 2 2 1 2 1 2 1 1 1 0 2 0 0 1 1 1 0 1 1 1 0 1 1 2 1 0 1 0 0 0 0 0 0 0 0 1 1 1 0 0 1 0 1 0 0 0 1 0 1 1 0 0 0 0 1 0 0 0 0 0 0 1 1 0 1 0 0 0 0 0 0 0 0 0 1 0 0 0 0 2 2 2 0 0 0 0 0 2 0 1 1 0 0 0 1 0 0 0 2 2 0 0 0 2 0 1 0 2 0 2 1 0 1 0 0 1 1 1 0 1 0 0 1 2 1 0 1 0 1 1 0 2 2 2 0 2 1 0 1 1 0 1 0 1 0 0 0 0 0 0 1 0 0 0 0 0 1 0 0 1 1 0 1 0 1 0 0 1 1 1 0 2 2 0 0 0 0 0 1 1 0 1 0 1 1 0 0 2 0 0 0 0 2 2 0 1 1 2 2 2 2 0 0 0 0 0 1 0 1 2 1 2 2 2 2 2 0 0 1 2 0 1 1 1 1 1 0 2 0 0 0 1 1 1 1 1 2 1 0 1 0 1 0 0 0 0 0 1 0 0 0 2 0 0 0 0 1 1 0 0 2 2 1 0 1 0 0 0 2 1 0 0 1 0 1 1 0 0 0 0 1 0 1 1 1 0 0 0 0 0 0 0 0 0 2 0 1 1 0 1 2 2 0 1 1 0 0 0 0 1 0 2 1 0 1 1 1 1 1 0
33 1 1 1 1 1 1 2 2 0 0 1 0 0 0 0 0 0 2 0 1 0 0 2 2 0 0 0 1 2 1 0 0 0 1 0 2 0 0 0 0 2 1 1 0 0 0 0 2 0 0 0 0 1 1 2 0 0 1 0 1 2 0 1 1 0 1 2 0 0 0 1 2 2 2 2 1 1 2 0 1 1 0 1 1 0 0 1 0 2 0 1 1 2 1 2 1 0 0 0 2 0 1 0 2 1 2 2 0 2 0 0 0 2 2 2 2 0 0 0 2 0 2 0 0 1 0 2 1 1 0 0 0 0 1 0 0 1 0 1 1 1 1 0 2 2 1 0 0 0 0 0 0 0 0 1 0 1 0 0 0 0 1 1 0 1 0 0 1 1 1 1 1 1 0 2 1 1 0 1 0 1 0 2 2 2 2 2 1 0 1 1 0 1 1 0 1 1 0 0 0 1 0 0 2 0 2 0 1 0 1 1 1 1 0 1 0 1 0 0 2 2 0 0 1 0 0 0 0 0 0 0 0 0 2 0 0 2 2 1 0 0 2 0 0 0 0 0 2 0 0 0 0 0 0 2 2 1 0 0 0 0 0 1 1 0 0 0 2 1 0 0 2 2 1 1 0 1 0 0 0 0 0 0 1 1 2 0 1 2 1 1 0 1 1 0 0 0 0 0 2 0 2 0 0 1 0 2 0 0 0 0 2 0 1 0 2 0 0 1 1 1 0 0 1 0 0 0 0 1 0 2 0 0 0 0 0 0 0 0 0 0 2 0 0 0 0 0 0 1 2 0 0 2 0 0 0 0 0 2 2 0 0 0 0 1 0 2 1 1 1 1 1 2 1 0 0 2 0 2 0 2 1 2 2 1 0 0 0 0 0 0 1 0 1 1 1 0 1 1 0 1 0 2 2 2 0 0 0 1 0 0 0 0 1 0 0 1 0 0 0 0 1 0 1 2 0 1 0 0 0 0 0 2 0 0 1 1 0 0 0 2 1 1 1 2 0 0 0 1 0 1 0 1 0 0 0 1 2 0 0 1 1 0 0 2 0 1 1 2 2 2 2 2 1 0 0 0 1 1 2 0 0 0 0 0 0 0 1 0 1 1 2 2 1 1 1 0 0 2 2 2 1 1 0 0 1 2 0 0 0 1 1 1 0 0 0 1 0 1 1 1 1 0 0 1 0 1 1 2 1 1 0 0 0 1 1 0 0 2 1 1 0 1 0 2 0 1 1 1 0 0 0 2 2 0 1 2 1 0 0 1 1 1 1 1 0 0 0 0 1 1 1 0 1 0 1 1 1 2 0 1 1 0 0 1 1 0 1 1 0 0 0 0 2 1 1 0 0 0 0 2 1 0 1 0 0 0 0 1 0 0 0 1 0 1 0 0 0 0 1 0 0 0 0 0 2 1 0 0 1 1 0 0 0 0 2 0 0 0 1 2 1 1 1 0 2 1 0 0 1 2 1 0 0 0 2 0 1 0 0 0 1 1 0 1 1 2 0 0 0 0 0 0 0 2 2 0 0 0 2 0 1 1 1 1 0 2 0 0 0 1 0 0 0 0 1 2 1 1 0 1 0 0 0 0 2 1 2 0 0 0 0 0 0 0 0 1 1 1 0 0 0 0 1 1 0 0 1 0 1 1 0 1 0 0 1 0 0 0 0 0 0 0 0 0 0 2 2 1 1 1 1 0 0 1 0 0 0 0 0 1 2 2 0 0 2 1 0 1 0 0 1 0 0 0 1 0 0 0 2 2 0 1 1 1 0 2 0 0 2 2 0 1 1 1 0 0 0 1 0 1 0 0 2 1 0 0 0 1 0 0 0 2 2 1 0 2 2 0 2 2 0 2 0 0 0 0 0 0 1 1 2 0 0 0 0 0 1 0 0 1 1 0 1 0 1 1 1 0 0 1 0 2 0 0 2 0 0 0 1 1 0 0 0 0 1 0 0 2 0 0 0 1 1 0 0 0 1 1 2 1 2 0 0 0 1 0 0 1 2 2 0 1 2 1 1 1 0 0 0 1 0 2 0 1 1 0 0 2 0 1 0 0 1 1 1 2 2 2 0 2 0 1 0 0 0 2 1 0 0 0 0 2 0 0 0 0 2 1 0 0 2 0 0 1 0 0 2 0 2 0 1 0 1 0 1 2 0 0 0 1 0 0 1 1 1 0 1 0 0 0 0 0 0 0 2 0 0 0 0 2 1 1 0 1 1 1 1 0 1 0 0 2 0 0 0 0 0 0 0 0
34 1 2 0 0 0 0 1 2 2 0 0 2 2 2 0 0 0 1 0 0 0 0 0 1 1 1 1 0 2 2 0 1 1 0 0 2 1 1 0 0 1 1 1 1 0 1 0 1 0 0 0 0 2 0 2 0 1 1 1 1 2 0 2 0 1 1 1 0 0 0 2 2 2 2 2 2 1 1 0 1 2 0 1 1 0 0 0 0 2 0 1 0 0 1 1 1 1 0 2 1 0 0 1 2 1 2 2 0 2 1 2 1 1 1 1 1 0 2 0 0 0 2 1 0 1 0 0 0 0 1 1 0 0 0 0 0 0 0 0 0 2 0 0 1 0 0 0 0 0 0 0 0 0 0 1 1 2 0 0 0 0 1 2 0 2 0 0 1 1 0 1 0 2 0 0 2 1 1 1 1 1 1 2 1 0 2 0 0 0 2 0 0 1 2 0 2 2 1 0 0 2 0 1 1 0 2 0 1 0 0 0 1 0 0 0 0 0 0 1 0 0 1 0 0 0 0 1 1 1 1 1 1 1 1 1 0 1 1 1 1 0 2 1 0 0 0 0 2 0 0 0 0 0 1 2 0 0 0 0 0 0 0 0 0 0 0 0 0 0 0 1 0 1 0 0 0 0 2 0 0 0 0 0 0 0 1 2 1 2 1 1 1 2 2 1 0 1 1 0 2 0 2 1 1 1 0 2 0 0 0 0 1 0 1 0 2 0 1 1 1 2 1 1 0 0 0 0 2 0 0 1 2 0 0 0 0 2 0 1 1 1 2 0 0 0 0 0 1 0 0 0 0 1 0 1 1 0 0 1 1 0 0 0 0 0 0 2 2 0 2 2 1 2 1 0 0 2 1 1 1 1 0 1 1 0 0 1 1 0 0 0 0 1 2 0 2 1 0 0 0 0 0 1 1 1 0 0 0 2 0 0 0 0 0 0 0 0 0 0 0 1 0 2 1 2 0 1 0 1 0 0 0 1 0 1 0 1 0 1 1 1 1 1 2 2 1 0 0 1 0 1 0 1 0 0 0 1 2 0 1 2 0 0 0 0 0 0 1 2 2 2 2 2 0 2 0 0 2 1 1 0 0 0 0 0 0 1 2 0 0 2 0 1 0 0 0 1 1 1 1 1 2 0 0 0 2 0 0 0 0 0 0 1 0 0 0 2 0 0 1 2 2 1 1 2 0 0 0 0 2 0 2 2 2 0 1 0 1 2 0 0 1 1 1 1 0 1 1 1 0 0 0 2 2 2 0 0 1 0 1 0 0 1 0 0 1 0 1 0 1 1 1 0 1 0 1 2 2 2 0 0 1 0 1 0 1 0 1 0 0 0 0 0 0 0 0 1 0 0 1 1 0 0 1 0 1 1 2 0 1 0 1 1 1 1 1 0 0 0 0 0 0 1 0 0 1 1 0 0 0 0 0 0 0 1 2 0 1 0 1 1 0 0 2 0 2 0 0 1 0 1 2 1 0 0 2 0 1 0 0 0 1 0 1 2 0 1 1 0 0 1 0 1 1 2 2 2 1 1 2 0 2 2 1 2 1 1 0 1 2 0 0 0 0 1 1 2 1 1 1 1 0 0 0 1 0 1 1 0 1 0 0 1 0 0 0 2 1 1 1 0 2 0 0 1 0 0 0 0 0 0 0 0 0 0 1 1 0 1 1 1 0 0 0 0 0 1 1 1 1 1 1 0 0 2 0 0 2 2 0 0 2 1 0 0 1 1 0 1 0 1 0 1 0 0 0 0 1 0 1 2 1 0 1 2 0 1 0 2 0 2 1 1 1 1 0 0 0 1 0 2 0 0 0 0 1 1 0 0 0 0 1 1 1 2 0 2 0 0 0 0 0 2 1 2 0 0 1 0 1 0 2 1 0 0 0 0 0 0 0 0 0 0 1 1 1 0 0 0 0 2 0 2 1 0 1 0 0 0 1 1 0 0 1 1 0 1 1 1 0 0 0 1 1 0 0 0 1 2 2 2 2 0 0 1 0 0 0 0 1 1 1 1 1 1 1 1 0 0 0 1 0 2 1 1 0 0 0 1 0 1 0 0 0 2 2 1 0 0 0 0 0 2 0 0 1 1 0 0 0 0 0 1 0 0 0 2 2 0 0 0 1 0 0 2 0 2 0 2 1 0 1 0 1 0 1 2 0 0 0 1 1 0 1 1 0 0 1 1 0 0 0 0 0 0 2 0 0 0 0 2 0 1 0 0 0 0 0 0 0 0 0 2 0 0 0 0 0 0 1 1
35 1 2 1 1 1 1 0 0 2 0 0 0 0 0 0 0 0 0 1 1 1 0 2 2 0 0 2 2 0 2 0 2 2 1 1 1 1 0 0 0 1 0 1 0 1 1 0 1 0 0 0 1 0 1 0 0 0 2 1 1 2 1 2 0 0 2 1 0 0 0 1 2 2 0 2 2 2 2 0 0 2 0 0 0 0 0 0 0 1 0 0 2 2 1 2 1 0 0 0 1 0 1 1 2 0 2 1 1 1 0 2 0 0 0 0 1 0 0 0 2 0 2 2 0 1 0 0 0 0 1 1 0 0 1 0 0 0 0 2 0 2 0 0 0 0 0 0 0 1 0 0 1 0 0 0 0 1 1 1 2 1 0 2 1 2 1 1 0 1 0 1 0 2 0 1 1 1 0 0 0 1 1 1 0 0 1 2 0 1 0 2 1 0 0 1 2 2 0 0 0 1 0 0 2 0 2 0 1 0 0 1 1 0 0 1 2 1 2 1 0 0 2 0 0 1 1 0 0 0 1 0 0 0 2 0 0 2 2 2 0 0 2 0 0 0 0 0 2 0 0 0 1 0 0 1 2 0 0 0 0 0 0 0 0 0 0 0 1 0 0 2 0 2 0 0 0 0 1 0 0 1 0 0 2 2 2 2 0 2 1 1 1 2 2 0 1 1 0 0 1 0 2 2 1 1 0 2 0 1 0 1 2 1 1 0 2 2 1 1 1 2 1 0 1 0 1 0 1 0 0 1 0 0 0 0 0 1 0 1 1 1 1 0 0 0 0 0 0 0 2 0 2 2 1 0 1 0 0 1 1 0 0 0 0 1 0 2 2 0 2 2 0 2 0 0 0 1 0 2 1 2 0 1 1 0 0 0 0 0 1 1 1 0 0 2 0 0 1 1 0 1 0 2 2 1 0 1 1 2 0 0 0 0 1 0 0 0 0 0 0 0 1 1 0 1 1 0 0 1 0 1 0 1 1 0 1 1 1 0 1 0 1 1 0 2 0 0 0 0 0 0 0 2 1 1 0 1 1 0 1 1 0 1 0 1 0 2 2 0 1 1 2 2 2 0 1 0 2 2 0 0 1 1 0 0 0 0 2 1 0 2 1 1 0 0 0 2 2 2 1 2 1 1 0 0 1 1 0 0 0 0 1 1 1 0 0 2 0 1 1 2 1 1 1 1 0 0 2 2 0 1 1 0 1 0 0 0 0 1 0 2 0 0 0 1 0 1 1 1 0 0 0 1 1 1 0 1 1 0 1 1 1 1 0 0 1 1 1 0 1 1 0 0 0 0 0 1 1 2 0 0 1 0 1 0 1 0 0 0 0 0 0 1 0 1 0 0 0 0 0 2 1 0 1 0 1 0 0 1 0 0 0 1 0 0 1 0 0 0 1 0 0 0 0 0 2 1 0 0 0 0 1 0 0 0 2 0 1 1 1 2 0 1 1 0 2 1 0 0 2 2 0 1 0 0 1 1 2 0 0 0 0 0 1 2 0 1 0 1 0 1 0 0 0 1 1 1 0 1 1 0 1 1 1 1 0 0 0 2 2 0 0 0 0 0 0 2 0 2 1 1 0 0 1 1 0 2 2 1 2 1 1 0 0 0 0 2 2 2 0 0 1 1 1 0 1 0 2 0 1 1 1 0 0 2 0 0 0 1 0 0 0 1 1 0 1 0 0 0 0 0 1 0 0 0 1 0 0 0 1 0 2 1 0 0 1 0 0 2 1 0 0 0 0 0 0 0 1 1 1 1 2 0 2 0 0 2 0 2 0 2 0 0 0 0 0 1 0 1 0 2 0 0 2 1 0 1 1 0 0 0 0 1 2 1 1 2 2 0 2 2 0 2 0 1 0 0 0 0 1 0 1 1 0 0 0 0 0 0 0 0 0 0 0 0 0 0 0 0 0 2 0 2 1 0 1 0 1 1 0 1 0 0 0 1 1 0 2 0 0 0 0 2 1 1 0 0 1 2 2 2 1 0 0 1 0 0 0 0 2 1 0 2 1 0 1 2 0 0 0 1 0 2 0 0 2 1 0 0 0 1 0 0 1 1 1 1 2 0 0 0 0 0 0 0 0 2 0 1 0 0 0 1 1 0 0 0 0 0 0 0 0 0 0 2 0 0 1 0 1 0 0 0 1 0 0 2 0 0 0 1 0 0 0 0 1 0 0 0 0 0 1 0 0 0 2 1 2 0 1 1 0 0 0 0 0 1 1 1 0 0 0 1 1 0 0 0 0 0 1 1
36 0 1 1 0 0 0 0 1 2 0 0 0 1 0 0 0 0 0 0 0 0 0 2 2 1 1 1 2 0 2 1 2 2 0 2 0 2 0 1 0 1 1 1 0 1 0 0 2 0 0 1 0 0 2 1 0 0 2 0 1 1 0 1 2 0 1 1 0 0 0 2 2 2 0 2 1 0 1 1 0 2 1 0 1 0 0 1 1 2 1 2 1 1 2 2 2 0 0 2 2 0 1 0 2 1 2 2 0 2 1 2 0 1 1 1 1 0 1 0 1 1 1 0 0 0 0 2 1 1 0 0 0 0 1 0 1 1 0 1 1 1 0 0 1 2 0 0 0 1 0 0 0 0 0 0 0 0 1 0 1 1 0 2 1 2 0 2 0 0 0 0 0 1 2 0 2 0 0 0 0 1 1 2 2 1 2 1 1 0 2 0 1 0 1 1 1 2 0 0 0 0 0 1 1 0 2 0 1 0 0 1 1 1 0 0 0 0 1 0 2 2 0 0 0 0 0 0 0 0 0 0 1 1 1 2 0 1 2 0 1 1 2 0 0 0 1 1 2 0 0 1 0 0 0 0 0 0 0 0 0 0 0 1 1 0 0 0 1 0 0 0 1 1 0 0 1 1 2 0 2 0 2 2 2 2 2 2 0 2 1 1 0 2 2 1 0 0 0 0 1 0 1 0 0 0 0 2 2 2 0 2 2 0 1 0 2 1 1 0 1 2 1 1 1 0 0 0 1 1 0 1 1 0 0 0 0 0 0 0 0 0 1 0 0 0 0 0 0 0 2 0 0 1 0 1 0 0 0 0 0 0 2 0 2 0 0 1 2 0 2 2 1 2 0 2 0 1 1 1 0 2 0 0 1 0 0 0 0 2 0 1 1 0 1 1 1 1 0 0 0 0 0 1 1 1 0 1 0 2 0 0 0 0 1 0 0 0 0 0 0 2 1 1 2 2 2 1 0 0 1 0 0 1 1 0 0 0 1 0 1 1 2 0 1 2 0 1 0 1 0 0 0 2 2 1 1 2 2 2 1 2 0 1 0 1 0 2 2 0 1 1 2 2 1 1 1 0 2 0 2 1 1 1 1 0 0 0 2 1 1 1 1 1 0 0 0 2 2 2 1 2 0 2 0 0 2 0 0 0 0 1 1 0 0 0 0 1 0 1 1 1 2 1 1 2 0 1 1 2 0 1 2 1 1 0 2 1 0 0 1 2 0 1 1 1 0 0 2 0 0 0 0 0 2 2 0 1 2 0 2 0 0 0 0 0 0 1 1 0 1 0 0 0 0 0 0 1 1 2 0 0 1 0 1 0 1 0 1 0 0 0 0 1 1 0 1 0 1 0 1 2 1 0 2 1 2 0 1 1 0 0 0 1 1 0 1 2 1 0 0 0 0 0 0 0 2 1 0 0 0 2 0 0 0 1 2 0 0 0 1 0 0 1 1 0 2 1 1 1 0 1 1 1 0 0 1 0 0 1 1 0 0 1 0 1 0 1 1 0 0 0 0 1 1 1 1 2 1 1 2 0 2 1 0 1 1 0 0 2 1 0 0 0 0 0 2 2 1 0 0 1 0 0 0 1 1 1 1 0 2 0 0 1 0 0 0 1 1 1 0 1 0 0 1 1 0 1 0 1 0 0 1 0 0 2 0 0 0 1 0 0 0 1 2 0 2 1 0 0 0 0 1 0 0 0 0 0 0 0 0 1 2 1 0 1 0 1 0 1 0 0 0 0 0 0 1 0 2 1 0 1 1 0 1 2 0 2 1 1 1 1 1 0 1 0 0 1 0 0 0 1 0 0 1 0 1 0 0 1 0 0 0 2 2 2 0 2 1 0 2 1 0 1 0 1 0 0 0 0 0 0 2 0 0 0 0 0 0 0 0 0 0 0 1 0 0 0 0 0 0 2 0 2 1 0 1 0 1 1 0 2 1 0 0 1 2 0 1 1 0 1 0 2 0 0 0 1 1 2 2 2 1 0 0 1 0 0 1 0 1 2 0 2 2 2 2 2 0 0 0 2 0 1 1 1 1 0 0 2 0 1 1 0 2 0 0 1 1 0 0 0 0 1 0 0 0 2 1 0 0 0 0 2 0 0 0 1 1 0 0 0 2 1 1 0 0 0 0 1 2 0 0 0 2 0 1 1 0 0 0 0 0 0 1 1 0 0 1 2 1 0 1 0 0 0 1 0 1 0 0 2 1 1 0 0 1 0 0 0 0 0 0 2 0 0 0 0 0 0 0 0
37 0 0 2 0 0 1 0 1 2 0 0 0 1 1 0 1 0 1 1 1 1 2 0 2 0 0 1 0 2 2 0 1 2 0 0 2 2 0 1 0 0 0 0 0 0 0 0 0 1 1 2 0 0 1 2 0 0 0 0 2 2 0 2 1 1 0 0 0 0 0 2 2 2 2 2 2 1 1 0 1 2 0 1 2 0 0 1 1 2 0 1 1 1 2 2 2 0 0 0 1 0 0 1 2 1 1 0 2 0 0 1 0 2 2 2 1 0 2 0 0 0 2 1 0 1 0 1 1 0 0 0 0 0 1 0 1 0 0 0 0 2 0 0 0 0 1 0 0 0 0 0 0 0 1 0 1 1 0 0 0 0 0 2 1 1 1 0 0 2 1 0 1 0 0 1 2 0 0 0 0 2 0 2 2 2 1 1 0 1 1 1 0 2 2 0 0 1 0 1 1 0 0 0 2 0 2 0 1 0 0 1 1 0 0 0 0 0 1 2 0 0 1 0 0 0 0 1 1 1 0 1 0 0 2 0 0 2 2 0 0 1 1 0 1 1 1 1 0 2 2 0 0 0 0 2 1 0 0 0 0 0 0 1 0 0 1 0 2 0 0 1 1 2 0 0 1 2 2 0 0 0 1 1 2 2 2 2 2 2 2 1 2 2 2 0 1 2 0 2 2 0 2 1 1 0 1 1 1 1 0 1 2 0 1 0 1 0 0 0 0 2 1 0 1 0 1 0 0 1 0 0 2 1 0 0 0 0 0 0 0 0 1 0 1 0 1 0 0 0 1 0 0 2 0 0 1 0 1 0 1 1 1 0 1 0 0 1 2 0 2 2 1 1 0 1 0 2 2 0 0 2 0 0 1 1 0 1 1 0 0 0 0 0 2 0 1 0 1 1 0 1 0 2 2 1 0 1 0 2 0 0 1 0 2 1 0 0 1 0 0 1 1 1 0 1 1 0 0 1 0 1 1 0 2 2 0 2 0 0 2 0 2 0 1 1 0 1 0 0 0 0 0 1 1 0 1 1 1 1 1 2 0 0 0 0 1 2 2 0 1 1 2 2 0 1 0 0 2 0 2 1 0 0 0 1 0 0 2 0 0 2 0 0 0 0 0 1 1 2 1 2 2 0 0 0 2 1 0 0 0 0 1 2 0 0 0 2 0 1 1 2 2 0 0 2 1 0 1 1 1 0 1 0 1 0 1 0 0 1 1 1 0 0 0 0 1 1 1 1 0 0 1 1 2 1 1 1 1 0 1 0 1 2 0 0 2 2 1 1 1 1 1 0 0 0 0 0 0 2 0 1 1 0 0 1 1 0 0 0 0 1 2 2 0 2 2 0 0 0 0 2 1 0 1 0 0 0 0 1 0 0 1 1 1 1 2 0 0 0 0 0 0 0 0 0 2 1 0 0 1 1 1 0 0 1 1 0 0 0 2 1 0 0 2 0 2 0 0 1 0 1 1 2 0 0 0 0 2 0 0 0 1 1 1 1 0 1 1 0 1 1 0 0 0 2 2 0 1 2 0 1 2 2 2 2 2 2 1 1 2 0 0 0 0 0 0 2 1 1 0 1 0 0 1 1 1 2 2 1 2 1 0 0 2 1 1 1 1 1 0 0 0 0 1 0 0 1 1 1 1 1 0 0 0 0 1 0 0 0 0 0 0 0 1 1 2 0 1 1 0 1 2 1 1 0 0 0 0 1 0 1 2 0 0 1 0 0 0 1 1 1 0 1 1 0 1 0 0 2 0 0 1 0 2 2 1 1 0 2 0 2 2 0 2 0 0 1 0 0 0 1 0 0 1 1 2 0 0 1 0 0 1 1 1 2 0 1 2 0 1 2 0 2 0 1 0 0 1 0 2 1 2 1 1 1 0 0 0 0 0 0 0 1 1 0 1 0 0 0 0 1 0 2 2 0 0 0 1 1 0 2 1 0 1 1 1 0 2 0 0 0 0 2 1 1 0 0 0 1 1 1 2 0 0 1 0 1 0 0 2 1 0 1 1 1 1 1 0 0 0 1 0 1 2 1 0 1 1 1 0 1 0 0 1 1 2 1 2 0 0 0 0 1 0 0 1 1 0 1 0 0 1 1 1 0 0 0 2 2 0 0 1 0 0 0 1 0 1 0 2 0 2 0 0 0 0 2 2 0 0 0 0 0 0 2 1 0 1 1 0 0 0 0 0 1 1 0 1 0 0 1 0 2 0 1 1 0 0 0 0 0 0 2 1 0 0 0 0 0 2 2
38 0 0 2 0 1 1 0 1 2 0 1 0 1 0 0 0 0 1 0 0 0 0 2 2 0 0 2 2 1 2 1 1 1 1 0 2 1 0 0 0 1 0 0 0 0 0 0 0 2 2 2 0 0 0 2 0 0 0 0 1 1 0 1 1 0 2 0 0 0 0 1 2 2 1 2 2 2 2 0 2 2 1 0 1 0 1 1 1 2 0 1 2 2 1 2 1 0 0 2 2 0 0 0 2 1 2 1 1 1 0 2 0 1 1 1 1 0 1 0 1 0 2 0 0 0 0 0 0 0 0 0 0 0 1 1 0 0 0 1 2 0 0 1 0 0 0 0 1 2 0 0 1 0 0 0 0 0 1 1 2 0 0 1 2 2 0 0 2 1 0 2 0 0 1 1 1 0 0 0 0 0 0 1 1 1 1 1 1 0 2 0 1 1 1 0 1 1 0 0 0 0 0 1 2 0 2 0 0 0 1 1 1 1 0 0 0 1 0 0 1 1 2 0 0 0 0 0 0 0 0 1 0 0 2 1 0 1 1 1 1 0 2 1 0 1 1 0 2 0 0 1 0 0 0 1 0 1 0 0 0 0 0 0 0 0 1 0 1 1 0 0 0 1 0 0 0 1 2 0 2 0 1 1 1 1 2 2 1 2 2 1 1 2 2 1 0 0 0 0 0 0 2 1 0 1 0 2 1 2 0 2 1 0 1 0 1 1 0 0 1 1 2 1 1 0 1 0 0 1 0 2 1 0 0 0 0 2 0 0 0 0 0 0 0 0 1 1 1 0 2 0 1 2 1 0 1 0 0 2 2 0 2 1 2 1 0 2 1 1 1 1 1 2 1 0 0 1 1 1 2 0 0 0 0 0 0 0 0 0 0 0 0 0 2 0 0 1 0 0 0 0 0 0 0 0 1 0 1 0 0 0 0 0 0 0 1 0 0 0 0 0 1 2 1 2 0 0 1 1 1 0 0 2 0 1 1 1 0 0 2 0 1 1 1 2 0 0 0 1 0 0 0 2 2 1 1 1 1 0 1 2 0 0 1 1 0 1 1 2 2 2 2 2 2 0 1 0 0 1 2 0 1 1 0 1 0 1 2 1 0 2 0 2 2 1 1 1 0 1 1 1 1 0 0 0 1 0 1 0 1 0 0 1 0 0 0 2 0 1 1 2 2 0 0 2 0 1 0 1 1 1 1 0 1 0 1 0 1 2 0 1 0 1 1 2 0 0 2 1 0 0 0 1 1 1 0 1 0 1 0 0 0 2 0 0 2 1 2 0 0 1 0 0 0 0 0 0 2 0 0 0 1 0 1 0 1 0 0 0 0 1 0 0 0 0 0 0 0 0 1 1 0 1 0 0 1 0 0 1 1 1 0 1 0 1 0 1 1 0 0 0 0 0 0 0 0 1 0 0 0 1 0 0 0 0 2 0 0 0 1 1 0 1 2 0 2 1 0 2 0 1 1 1 0 0 1 0 2 0 0 0 2 1 1 1 0 1 1 0 0 0 0 2 2 2 2 0 1 1 0 2 2 1 2 2 0 1 1 2 2 0 0 2 1 1 2 0 0 0 0 0 0 0 0 1 1 1 1 0 1 0 0 2 0 2 0 2 1 1 1 0 0 0 2 2 0 0 1 0 0 0 0 0 0 0 0 0 0 1 0 0 0 0 0 1 1 0 0 0 0 0 0 0 0 0 0 0 0 0 0 0 2 1 0 0 1 0 0 2 0 0 0 0 1 0 2 0 0 0 2 2 1 1 2 0 0 2 0 2 0 2 1 0 1 0 1 0 0 0 0 1 0 0 0 2 1 0 0 2 0 0 0 1 1 2 1 1 2 1 0 2 0 2 0 1 0 0 0 0 0 0 1 0 0 0 0 0 0 0 0 0 0 0 1 0 1 0 0 0 0 2 0 2 1 0 1 0 1 0 0 1 0 0 1 0 1 1 1 2 0 0 0 0 2 1 0 1 1 2 1 1 2 0 0 0 1 0 0 1 2 2 0 1 2 2 2 2 0 0 1 2 0 1 1 1 1 0 1 1 1 1 1 0 1 1 2 0 2 0 1 0 0 1 1 0 1 1 0 1 0 0 1 2 0 0 1 1 2 1 0 0 1 0 0 0 0 1 0 0 2 0 2 0 0 0 0 1 0 0 0 0 0 1 2 0 1 0 0 0 0 0 0 0 0 1 1 0 2 0 0 1 0 1 0 0 0 0 0 0 0 0 0 2 0 0 0 0 0 0 2 1
39 1 0 2 0 0 1 2 2 1 1 1 1 2 1 0 0 0 0 0 1 0 0 0 1 0 0 2 2 0 1 0 0 0 0 0 2 2 1 0 0 1 2 2 0 0 2 0 2 0 0 2 0 0 0 2 0 0 0 1 0 1 0 1 1 1 0 0 0 0 0 1 2 2 1 2 2 1 1 0 1 2 1 0 0 0 0 0 0 2 0 0 1 1 0 0 0 1 0 2 2 0 1 1 2 0 2 1 0 2 0 0 0 1 1 1 1 0 0 0 2 0 2 2 0 1 0 1 1 0 0 0 0 0 0 0 0 0 0 1 2 1 0 0 0 1 0 0 0 2 0 0 0 0 1 1 0 2 0 0 0 0 0 2 2 2 1 0 1 2 1 1 0 1 1 1 2 1 1 1 1 2 1 2 1 0 2 1 0 0 0 1 2 0 0 0 1 1 0 0 0 0 0 0 2 0 0 0 1 0 0 1 2 1 0 0 0 1 1 1 0 0 2 0 0 0 0 2 1 1 0 0 1 1 0 0 1 2 2 1 0 1 2 1 0 0 0 0 2 0 0 0 0 0 0 2 1 1 0 1 1 1 0 0 0 0 1 0 0 0 0 1 1 2 0 0 0 2 2 0 2 0 0 0 1 0 2 1 1 1 1 0 1 2 1 0 1 1 1 0 1 0 2 1 0 0 0 2 1 2 0 2 1 0 2 0 2 1 1 1 1 2 1 0 2 0 0 0 2 1 0 2 1 1 0 1 1 1 1 1 1 1 1 0 0 0 0 1 1 0 1 0 0 1 0 1 1 0 0 1 1 0 0 0 0 1 0 2 1 1 1 1 1 1 0 1 0 0 1 1 0 0 0 1 2 0 0 0 0 0 0 0 1 1 2 0 2 2 0 0 0 0 0 2 2 1 0 0 0 1 0 0 1 0 1 1 1 0 1 0 0 0 1 0 1 1 0 1 0 0 1 1 0 2 0 2 0 1 0 0 0 2 1 1 0 2 0 0 0 0 0 0 0 2 1 1 0 1 1 1 1 1 1 0 0 1 0 2 2 0 1 1 1 1 0 0 0 0 2 0 1 0 1 1 1 0 0 0 2 0 0 2 0 1 0 0 0 1 0 1 1 2 2 0 0 0 2 0 1 0 1 0 0 1 1 0 0 2 0 2 2 2 1 0 0 1 0 2 0 2 0 2 2 1 1 1 2 0 0 1 0 1 0 1 0 1 1 1 1 1 0 0 0 2 2 1 0 1 1 1 0 0 0 2 0 0 2 2 0 2 0 0 1 0 0 0 1 1 1 2 0 0 0 0 0 0 0 0 1 0 0 0 1 0 1 1 1 1 0 0 1 1 1 1 0 1 2 0 1 2 1 1 0 1 0 0 0 1 1 0 0 0 0 0 0 0 2 2 0 0 2 2 0 0 0 0 2 0 0 0 0 1 0 2 1 0 2 0 0 0 0 1 1 0 0 0 2 0 0 0 0 0 1 1 1 1 0 1 0 1 0 1 0 1 1 2 2 0 0 0 0 1 2 1 2 2 2 1 1 2 1 0 1 0 1 0 1 1 1 1 0 1 0 0 1 2 0 2 2 0 1 0 0 1 0 0 0 0 0 0 0 1 0 0 2 0 0 1 1 0 0 0 0 1 0 1 1 0 0 0 0 0 0 0 0 0 0 0 0 1 1 1 2 0 0 0 1 0 1 1 0 1 2 2 0 0 1 1 0 1 1 0 0 0 1 1 2 0 1 1 1 1 2 0 2 1 0 1 1 2 0 1 0 0 0 0 0 1 0 0 0 1 0 0 0 1 1 0 1 1 0 0 1 1 1 2 0 2 1 1 1 2 0 2 0 1 0 0 1 0 2 1 1 0 0 0 0 0 2 0 0 2 0 0 0 0 0 0 0 1 0 1 0 1 1 0 1 0 0 0 0 2 0 0 0 1 0 0 1 1 0 0 0 1 1 1 1 0 0 1 1 0 1 0 0 1 0 0 1 0 0 2 1 2 1 1 1 2 0 0 1 1 0 2 1 0 1 1 0 2 0 0 0 0 0 2 2 2 1 1 0 1 1 1 0 0 2 2 1 1 1 1 1 1 0 0 1 2 2 0 0 0 0 0 0 1 0 0 1 0 1 0 0 0 2 0 2 2 1 0 0 1 0 0 0 2 1 0 1 1 0 0 0 0 0 0 2 0 1 0 0 2 0 0 0 0 0 0 0 0 0 0 0 2 1 0 0 0 0 0 2 2
40 1 0 2 0 0 2 0 0 2 0 0 0 1 1 0 0 0 0 1 1 1 0 1 1 1 1 2 2 0 2 0 1 1 1 1 2 2 1 0 0 0 0 1 0 1 1 0 2 0 0 0 0 0 0 1 0 0 1 2 0 1 0 2 0 1 1 2 0 0 0 1 2 2 2 2 2 1 1 0 1 2 0 1 2 0 0 0 0 2 0 1 0 1 1 2 1 2 2 2 0 0 1 0 2 1 2 2 0 2 0 2 1 1 2 2 2 1 2 0 2 1 2 1 0 1 0 0 0 0 0 0 1 0 0 0 0 0 0 1 2 0 0 0 0 0 0 0 0 0 0 0 0 0 0 0 1 2 1 1 1 0 1 2 1 1 0 0 1 1 0 2 1 1 0 1 2 0 0 0 0 1 0 2 2 2 1 2 0 1 1 1 0 1 1 1 1 1 0 0 0 1 0 0 2 0 2 1 1 0 0 2 2 0 0 0 0 2 2 0 0 0 2 0 0 1 1 0 0 0 0 0 0 0 2 1 0 2 2 0 0 1 2 1 0 0 0 0 1 0 0 0 0 0 0 1 1 0 0 0 0 0 0 0 0 0 0 1 1 1 0 2 1 1 0 0 0 0 0 0 0 1 1 1 2 1 0 1 0 1 0 1 1 2 2 0 0 0 0 0 0 0 2 1 0 1 0 1 0 0 0 1 1 0 1 0 2 1 1 0 1 2 2 1 1 0 0 0 0 1 0 1 1 0 0 0 0 2 0 0 0 0 2 1 0 0 0 0 1 2 1 1 1 2 1 0 1 0 0 1 1 0 0 0 0 0 0 2 0 2 0 0 0 2 0 0 0 1 0 2 1 0 0 0 0 0 0 0 0 1 0 0 1 0 1 1 0 1 0 0 0 0 1 2 2 0 0 1 0 1 0 0 0 0 1 0 0 0 1 0 0 0 1 2 2 2 1 1 0 0 1 1 0 0 0 0 0 1 1 0 1 1 1 1 1 2 1 0 0 0 0 1 0 2 2 0 2 0 1 0 0 1 1 1 0 2 0 2 2 1 2 2 2 2 2 0 1 1 2 2 0 0 1 1 0 2 0 0 2 0 0 2 0 1 2 0 0 2 1 0 0 1 1 1 0 0 1 0 1 0 1 0 2 0 0 1 0 2 0 1 1 2 2 1 1 2 1 2 0 2 0 2 1 0 1 0 2 0 1 2 0 1 0 2 1 2 0 1 1 2 0 0 0 2 1 0 1 1 1 1 1 0 0 2 0 0 1 0 1 0 0 0 1 0 1 0 1 0 2 0 2 1 2 0 0 2 2 1 0 0 0 1 0 0 0 0 0 1 0 0 1 0 2 1 1 1 2 0 1 2 0 0 0 0 0 0 0 1 1 0 0 0 0 0 0 1 2 0 0 0 2 0 2 0 0 1 2 1 0 1 1 0 0 1 2 0 2 1 0 1 0 1 1 1 0 0 1 1 1 0 0 0 1 0 0 2 0 2 0 0 0 0 0 1 1 2 2 1 0 0 1 2 1 0 1 1 1 0 0 1 1 1 0 0 0 0 0 2 0 1 0 1 0 0 0 2 0 1 1 0 1 0 0 0 0 0 1 1 1 1 0 1 0 0 2 2 0 0 1 0 1 1 0 0 1 1 0 1 0 1 1 1 0 0 1 1 2 1 0 0 0 0 0 0 0 0 1 0 0 0 0 1 2 1 0 1 1 1 0 1 0 0 0 0 0 1 0 0 1 1 1 2 0 0 0 1 0 2 0 2 0 2 0 1 1 1 0 0 0 1 0 2 0 0 2 0 1 1 1 0 0 0 1 1 1 2 0 1 2 0 1 2 0 2 0 0 0 0 0 0 0 0 2 0 0 0 0 0 0 0 0 0 0 0 0 0 0 0 0 0 0 2 0 2 1 0 1 0 1 1 0 2 0 0 0 1 1 1 1 1 1 0 0 2 2 1 0 0 1 2 2 2 2 0 0 0 1 2 1 0 1 2 2 1 2 2 2 1 0 0 1 2 0 1 1 1 1 2 0 2 0 0 0 0 1 1 2 0 1 1 0 1 0 1 0 0 1 2 0 0 0 1 1 1 0 0 1 1 1 0 0 0 2 2 2 0 0 0 0 1 1 0 1 0 1 0 1 2 0 0 0 1 1 0 1 1 0 1 2 1 1 0 0 0 0 1 1 0 2 0 0 0 1 2 0 0 0 0 0 0 0 1 0 2 0 1 0 0 0 0 1 0
41 0 2 0 0 0 0 0 0 2 0 0 0 1 1 0 0 0 0 0 0 0 1 2 2 1 1 1 2 0 1 1 2 2 1 0 2 0 0 0 0 1 0 0 1 1 1 0 1 0 0 1 0 1 0 2 0 0 1 0 0 0 0 2 0 1 1 0 0 0 0 1 2 2 1 2 2 1 1 0 0 2 1 0 1 0 0 1 1 2 1 1 2 0 0 0 0 1 1 2 2 0 1 1 2 0 2 0 2 0 0 2 0 0 0 0 0 0 0 0 2 0 2 0 0 0 0 2 2 0 0 0 0 0 0 0 1 0 0 1 0 2 0 0 1 0 0 0 0 2 0 0 0 0 0 0 0 0 1 0 1 1 0 1 0 0 0 0 1 0 1 0 0 2 0 0 2 0 0 0 0 0 0 2 1 1 1 0 0 0 0 1 1 0 0 1 1 2 0 1 1 0 0 0 2 0 2 1 1 0 1 2 1 0 1 0 1 1 0 0 2 2 2 0 0 0 0 0 0 0 0 1 1 1 1 1 0 2 2 1 0 1 2 2 0 0 0 0 2 0 0 0 0 0 0 1 0 0 0 0 0 0 0 0 0 0 0 0 2 1 0 2 0 0 0 0 0 0 2 0 0 0 0 0 2 1 1 0 0 1 0 1 1 2 2 0 1 1 0 1 1 0 2 0 0 1 0 2 0 1 0 1 2 1 1 0 1 0 0 0 0 2 0 0 0 0 1 0 0 2 0 0 1 0 0 1 1 1 0 0 0 0 1 0 0 0 1 1 1 2 0 2 0 2 0 0 2 0 0 0 0 0 1 0 1 0 0 1 2 0 2 2 1 2 0 0 0 2 1 1 1 1 0 1 1 0 0 0 0 0 0 0 1 0 2 0 0 1 0 0 0 0 1 1 0 0 1 0 1 1 0 0 0 0 2 1 0 0 1 0 0 1 0 0 0 1 1 1 0 1 1 2 2 0 2 1 0 0 1 1 1 1 1 1 1 2 1 0 0 0 0 1 0 2 2 2 0 0 0 0 0 0 0 0 1 2 0 2 2 0 0 0 1 1 2 0 2 0 1 2 1 1 2 2 2 0 0 0 2 1 0 2 0 0 0 0 0 1 0 1 1 2 2 0 0 0 1 1 0 0 1 0 1 1 0 0 0 2 0 1 1 2 2 1 1 2 1 1 0 1 0 1 0 0 0 0 2 0 1 2 1 1 0 1 1 1 0 2 0 2 0 0 0 1 2 1 0 2 0 0 0 1 1 1 0 0 1 1 0 1 1 1 0 0 0 0 0 1 2 1 1 0 2 0 1 1 1 0 0 0 1 0 1 1 0 0 0 0 0 0 0 2 0 1 1 1 1 0 2 0 1 0 0 1 0 1 0 2 0 0 1 0 0 0 0 0 2 1 0 0 1 1 0 0 0 1 2 0 0 0 2 1 0 0 1 0 2 0 0 0 2 1 2 1 0 0 1 0 0 0 0 0 2 2 0 0 0 0 1 1 0 2 0 0 0 2 2 1 2 2 1 1 2 2 2 2 1 1 1 1 2 1 0 0 1 0 1 2 1 1 0 1 0 0 1 2 0 2 2 0 2 0 0 0 0 0 0 1 0 0 1 0 0 0 1 1 0 0 1 0 0 0 1 0 0 1 0 0 0 1 0 0 0 0 0 0 0 0 0 0 0 0 0 0 0 0 0 0 0 0 0 0 2 1 0 0 1 0 0 2 0 0 1 1 1 0 1 0 2 2 0 0 1 0 1 1 0 1 0 2 0 2 2 0 2 0 0 0 0 1 0 1 0 0 0 2 2 0 0 1 1 1 1 1 1 2 0 1 0 0 1 0 0 2 0 1 0 0 0 0 0 0 1 0 0 0 0 1 1 0 1 0 1 0 1 0 1 1 0 0 0 2 0 2 2 0 0 0 0 0 0 1 0 0 0 1 0 0 1 1 1 0 0 2 1 1 0 2 2 2 1 1 2 0 0 0 0 2 0 0 2 2 0 1 1 1 1 2 0 1 1 1 1 1 1 1 1 1 0 2 0 0 0 0 2 1 1 1 2 0 1 0 0 1 0 0 2 1 0 1 0 0 0 1 0 0 0 1 1 1 1 0 1 1 1 0 0 0 1 1 1 0 1 0 1 0 0 2 1 0 0 0 1 0 0 1 2 0 1 2 1 0 1 0 0 0 2 0 0 0 0 2 0 0 0 0 0 2 0 0 0 2 1 2 1 0 0 0 0 0 2 2
42 0 0 2 0 1 1 2 2 2 0 0 0 0 0 0 0 0 0 0 1 1 0 0 1 0 0 1 1 0 1 1 0 1 0 1 2 1 1 0 0 1 0 1 0 1 0 0 2 0 0 0 0 1 1 1 1 0 2 0 1 1 1 1 0 1 0 1 0 0 0 0 2 2 2 2 2 0 1 1 0 2 0 1 1 0 0 1 1 2 1 1 2 2 1 2 0 1 0 2 2 0 0 1 1 1 1 2 0 2 0 2 1 2 2 2 2 0 0 0 2 0 2 1 0 1 0 0 0 0 0 0 1 0 0 0 0 0 0 1 0 2 0 0 0 0 0 0 0 0 0 0 0 1 0 0 1 0 0 1 1 0 0 2 1 2 0 1 1 0 0 2 0 2 0 0 2 0 0 0 0 1 0 2 2 2 2 2 1 0 2 1 0 2 2 0 2 2 2 0 0 2 0 2 2 0 1 0 1 0 1 1 2 0 0 1 1 1 2 1 0 0 1 0 0 2 1 1 0 0 0 0 0 0 1 0 1 2 2 2 0 0 1 0 0 0 0 0 1 0 0 1 0 0 0 1 0 1 0 0 0 0 0 0 0 0 1 0 2 1 2 1 1 2 0 0 0 0 1 0 0 0 1 1 2 2 2 0 0 0 0 0 1 2 2 1 0 1 0 1 1 1 1 0 0 0 0 2 0 0 0 1 2 1 1 0 2 1 0 0 1 1 1 1 0 0 0 0 0 0 0 1 0 0 0 0 0 2 1 2 2 1 2 0 0 0 0 0 0 0 2 0 0 1 0 1 1 0 0 0 0 0 2 0 2 0 0 2 0 2 0 0 1 2 1 0 0 1 1 1 2 0 0 1 1 2 0 0 0 0 0 0 0 0 2 0 1 0 2 1 0 2 0 2 2 0 0 1 0 2 0 0 0 0 1 0 1 0 1 0 0 1 1 2 0 1 0 0 1 2 0 1 1 0 2 2 0 0 1 1 1 0 2 0 1 2 0 0 0 1 0 0 1 2 1 1 0 1 1 0 0 0 0 1 0 2 0 1 1 1 1 1 2 2 2 0 2 1 2 0 1 0 1 1 0 1 0 0 1 1 1 1 1 1 0 0 0 1 0 1 1 1 2 0 0 0 2 0 0 0 1 0 1 0 1 0 0 2 0 1 1 2 1 0 0 1 0 0 0 1 1 0 1 0 1 1 2 0 1 0 0 0 0 1 1 1 0 1 1 1 0 0 0 1 2 1 1 1 1 0 1 0 0 2 0 0 2 1 2 0 0 2 1 0 1 0 1 2 2 2 0 0 0 0 1 0 1 0 0 0 0 1 0 0 1 1 2 0 0 0 0 2 0 0 1 0 0 0 1 2 0 0 0 1 0 0 0 0 0 0 0 0 0 1 0 0 1 2 0 0 0 1 0 0 0 0 2 2 1 0 1 2 0 1 1 0 2 1 0 1 1 1 0 0 1 0 1 1 1 0 0 0 1 0 2 2 1 0 1 0 1 1 0 0 0 1 1 0 1 1 0 1 2 2 2 2 1 2 1 1 2 1 0 1 1 0 2 1 1 2 0 2 0 0 0 1 0 1 2 0 0 0 1 1 1 1 0 1 1 1 0 0 0 0 1 1 0 0 2 0 1 1 0 0 0 0 0 2 1 2 1 1 0 0 1 1 1 0 0 0 0 0 0 0 0 0 1 0 1 0 0 1 2 0 0 1 1 0 0 1 1 0 0 0 1 0 1 1 1 2 1 0 1 0 1 2 1 2 1 1 1 1 1 1 2 1 0 1 0 0 0 2 1 0 0 0 2 0 0 1 0 0 0 2 2 1 0 1 1 0 1 1 0 2 0 1 0 0 0 1 0 0 2 0 0 1 0 0 1 0 0 1 0 0 0 0 0 0 0 0 0 2 0 2 2 0 0 1 0 0 0 2 0 0 0 0 0 0 2 0 1 0 0 1 1 0 0 2 2 2 2 2 2 0 0 0 0 0 0 0 2 0 2 2 1 1 1 1 0 0 0 2 1 1 1 1 1 0 1 0 1 0 1 0 1 1 1 0 2 0 0 0 0 2 0 1 1 1 1 1 1 0 0 2 0 0 1 1 1 0 0 0 2 2 2 2 0 1 0 1 2 0 1 0 1 0 0 0 0 0 0 0 0 0 1 1 1 0 1 1 1 0 0 0 0 0 1 1 1 0 1 2 1 1 0 1 1 1 0 1 0 1 0 1 0 0 0 0 0 0 2 2
43 0 0 2 0 0 2 1 1 1 0 0 0 1 0 0 1 0 0 1 1 1 0 2 2 0 0 1 1 0 1 0 1 1 0 2 1 2 1 0 0 1 0 0 0 0 0 0 1 0 0 0 0 0 1 2 0 0 0 1 0 2 0 0 1 0 1 0 0 0 1 1 2 2 2 2 2 0 2 1 0 1 0 0 0 0 0 0 0 2 0 1 0 2 0 0 0 1 1 2 1 0 0 1 2 1 2 2 1 2 1 1 0 1 1 1 1 1 2 0 1 1 2 2 0 1 0 1 1 0 1 1 0 0 0 0 0 1 0 0 1 1 0 0 1 1 0 0 0 0 0 0 0 0 0 0 0 1 0 0 1 0 0 2 0 2 0 0 0 2 2 0 0 1 0 0 1 1 1 1 1 1 1 2 1 0 2 2 1 1 1 1 0 1 1 0 2 2 0 0 0 0 1 0 2 0 1 0 2 0 0 0 1 0 0 2 2 0 0 2 0 0 2 0 0 0 0 0 0 0 0 1 0 0 2 0 0 0 0 1 0 0 2 0 0 0 0 0 2 0 0 0 0 0 0 1 0 0 0 1 1 1 0 0 0 0 0 0 1 2 0 1 1 2 0 0 2 0 1 0 0 0 1 1 2 1 1 0 0 2 0 1 0 2 2 0 0 1 0 1 1 0 2 0 0 0 0 2 1 2 0 2 2 1 2 0 2 0 1 0 1 2 0 0 0 0 1 0 1 0 0 2 0 0 0 0 0 2 0 0 0 0 1 0 1 0 0 0 0 2 1 1 0 2 0 0 1 0 0 2 2 0 0 0 0 0 0 2 2 0 2 2 1 2 1 0 0 1 1 1 1 0 0 0 1 1 0 0 0 0 0 0 0 1 1 1 0 1 0 0 0 0 0 1 1 1 0 0 0 2 0 0 0 0 1 0 0 1 0 1 1 1 1 1 0 0 0 1 0 1 0 2 0 0 0 0 1 2 1 0 2 0 0 0 1 1 1 0 0 1 0 1 0 2 1 0 1 2 2 1 2 1 1 0 0 0 1 2 2 0 1 1 1 2 1 1 0 0 0 1 2 0 1 1 1 0 0 0 1 0 1 1 0 1 1 0 0 1 1 2 1 2 1 1 1 1 1 1 0 0 0 0 2 2 0 0 0 2 0 0 0 2 2 0 1 1 1 2 0 2 0 2 1 1 1 0 0 0 0 1 0 1 0 1 1 2 0 1 1 1 0 0 0 2 2 0 0 1 1 0 0 0 0 0 0 0 0 1 1 1 0 1 1 0 1 0 1 1 1 2 0 1 0 0 0 1 1 0 2 1 0 0 0 2 0 1 0 0 0 0 0 2 0 0 2 0 1 1 1 1 1 0 0 0 1 1 0 0 0 0 1 0 0 1 0 1 1 2 0 0 1 1 1 0 0 1 2 0 0 1 0 1 1 1 2 0 0 1 0 2 0 2 1 0 0 0 2 1 1 0 0 0 2 0 1 2 0 1 1 0 1 0 1 0 0 1 1 0 1 1 0 1 2 1 2 2 1 2 1 1 1 1 0 1 1 0 1 2 1 1 1 1 0 0 2 2 0 1 2 1 1 1 1 0 1 1 0 1 1 1 0 0 0 0 2 1 0 0 0 0 0 0 1 0 0 1 0 1 0 1 1 1 0 0 0 0 0 0 0 0 0 0 1 0 0 0 0 0 1 1 0 0 2 0 0 1 1 1 0 1 1 0 0 0 0 1 2 0 0 0 2 2 1 0 0 2 1 2 0 2 0 2 0 1 1 1 0 2 1 0 0 1 0 0 1 1 0 0 1 1 0 0 1 0 0 2 0 1 1 0 1 1 0 2 0 1 0 0 0 1 0 0 2 0 0 0 0 0 0 0 0 0 0 0 1 0 1 0 0 0 0 2 0 2 2 0 0 0 0 1 1 2 0 0 0 0 2 0 1 1 0 0 0 1 0 0 0 1 1 2 1 1 1 0 0 2 0 0 0 0 1 1 0 0 2 2 2 2 0 0 0 2 0 1 1 1 0 0 0 2 0 2 0 0 1 1 1 1 2 0 0 0 1 1 0 0 1 1 0 1 0 1 0 1 0 0 1 0 0 0 0 0 1 2 2 2 0 0 1 0 2 0 1 0 1 1 2 2 1 0 0 0 0 0 2 0 0 0 1 0 0 0 0 0 0 1 1 0 0 0 0 2 0 1 0 0 0 1 0 1 0 0 0 1 0 1 0 1 1 1 1 0
44 1 0 2 0 0 2 1 1 1 0 0 1 1 1 0 0 0 1 0 1 1 0 1 2 0 0 2 2 1 2 0 0 0 0 0 2 1 0 0 0 1 1 1 0 1 0 0 1 1 1 1 0 0 0 2 0 0 0 1 0 0 0 1 0 1 0 2 0 0 0 1 2 2 1 2 2 1 1 0 1 2 0 1 1 0 1 0 0 1 0 0 2 1 0 1 0 0 0 1 2 1 1 1 2 0 2 2 0 2 0 1 0 1 1 1 1 0 1 0 1 1 1 0 1 0 0 0 0 0 0 0 0 0 0 0 0 0 0 1 0 2 1 0 2 1 1 0 0 1 0 0 0 0 0 1 1 0 1 0 1 0 1 2 1 1 0 0 1 2 1 1 1 1 0 0 1 1 1 1 1 0 0 2 1 1 2 1 0 0 2 1 0 1 2 0 2 1 0 0 0 1 0 1 2 0 1 1 1 0 1 1 1 0 0 1 1 2 0 0 1 1 2 0 1 0 0 0 0 0 0 1 0 0 0 0 0 2 2 2 0 0 1 1 1 1 1 1 2 0 0 1 0 0 0 2 1 0 0 0 0 0 0 0 0 0 1 0 1 0 0 2 1 2 0 0 0 2 1 0 1 1 1 1 1 1 2 2 1 2 1 1 0 2 1 0 0 1 0 1 1 0 2 1 0 0 1 2 0 0 0 1 2 1 0 0 2 0 0 1 1 1 0 0 1 0 0 1 0 1 0 1 1 1 0 0 0 2 0 0 0 0 1 0 0 0 0 0 0 0 2 0 2 2 1 0 1 0 0 2 2 0 1 0 1 0 0 2 2 0 2 2 1 2 2 0 0 2 1 1 1 1 0 1 2 1 0 0 0 0 1 1 1 0 2 0 1 1 0 0 0 0 0 1 1 0 0 1 0 2 0 0 0 0 1 0 1 0 0 0 0 2 0 2 2 2 0 0 0 0 1 0 0 0 0 0 0 1 0 0 2 1 2 0 1 1 0 0 0 0 0 0 0 2 2 1 1 0 1 0 0 1 0 0 0 0 0 2 2 0 2 2 2 1 1 1 0 0 2 0 2 0 0 0 0 1 0 0 0 0 2 0 0 0 0 0 0 2 2 1 0 1 2 0 0 1 2 1 0 0 0 0 1 0 0 1 1 2 0 1 1 2 2 0 1 1 0 1 0 1 1 0 2 2 2 0 1 0 0 1 2 2 0 1 1 1 0 2 0 2 0 0 0 2 2 0 1 0 1 1 0 0 0 1 0 0 1 0 0 0 0 0 0 0 0 0 0 0 1 1 0 0 1 0 0 1 1 1 0 0 0 0 1 0 1 0 0 0 0 0 0 2 0 1 1 0 1 0 0 1 0 0 0 1 0 0 0 1 1 0 0 0 0 0 0 0 2 1 0 0 0 0 0 0 0 0 2 0 1 0 2 2 0 0 2 0 1 0 1 1 0 1 0 1 1 1 2 0 0 1 1 0 2 0 2 2 0 0 1 0 1 0 0 0 0 0 0 0 1 1 1 1 1 1 1 1 2 1 0 1 2 0 2 0 0 1 2 2 1 2 1 1 0 0 0 1 1 1 1 1 2 1 0 0 1 2 1 0 0 0 0 1 0 1 0 1 1 0 1 0 1 1 0 1 0 0 1 0 0 1 0 0 0 0 0 1 1 1 1 1 1 1 0 0 0 1 1 0 1 1 0 1 1 0 2 0 0 0 0 2 0 0 1 0 0 0 1 0 0 0 2 2 0 0 0 2 0 1 0 2 0 2 1 1 1 0 0 1 1 0 0 0 0 0 2 0 2 1 0 1 0 0 2 0 0 2 0 2 2 1 2 2 0 2 0 1 0 0 0 0 0 0 1 0 0 0 0 0 0 0 0 0 0 0 1 0 2 1 0 0 0 2 0 2 1 0 0 0 1 1 0 1 0 0 0 1 0 0 1 0 0 0 1 1 1 0 0 1 1 2 2 2 2 0 0 1 0 2 1 0 1 2 1 0 2 1 2 1 0 0 0 1 0 2 0 0 1 0 2 0 1 0 0 1 1 1 2 1 2 0 1 0 0 0 1 0 1 2 1 0 0 0 0 2 0 0 0 2 2 0 0 0 2 1 0 1 0 0 1 0 2 0 1 0 1 0 1 2 1 0 0 0 0 0 1 0 1 0 1 0 0 0 0 0 0 1 0 1 1 0 1 2 0 1 0 1 0 1 0 1 0 1 0 2 1 0 0 0 1 0 2 1
45 1 2 0 0 0 0 1 1 1 0 0 0 0 0 0 0 0 0 0 0 0 0 1 1 0 0 2 2 0 2 1 1 1 1 0 2 1 1 0 0 1 1 1 0 1 0 0 0 0 0 1 0 1 1 1 1 0 1 1 0 1 0 1 0 0 1 2 0 0 0 2 2 2 1 2 2 1 2 0 0 1 0 0 0 0 0 1 1 2 1 1 1 2 0 1 0 2 2 2 1 0 0 0 2 1 2 1 1 1 0 1 1 2 2 2 1 0 1 0 1 0 2 1 0 1 0 0 0 0 1 1 0 0 1 1 1 1 1 1 2 1 1 0 0 1 0 0 0 0 0 1 0 0 1 1 0 0 0 0 0 0 0 2 1 2 1 0 1 1 1 2 1 1 0 1 1 2 2 2 2 2 0 1 1 1 1 1 0 0 0 1 0 2 2 0 1 0 0 0 0 0 0 0 2 0 1 0 1 0 0 0 1 0 0 1 1 0 1 0 0 0 2 0 0 1 1 0 0 0 0 0 0 1 0 0 1 2 2 1 0 1 2 0 0 0 0 0 2 0 0 1 1 1 0 0 1 1 0 0 0 0 0 0 0 0 1 1 2 2 0 0 1 2 0 0 1 1 2 0 1 0 0 0 2 0 0 1 0 2 1 1 1 2 2 0 1 1 1 0 0 0 2 0 0 0 1 2 0 0 0 0 2 0 2 0 2 1 0 0 1 1 2 1 0 0 0 0 1 0 0 2 0 0 0 0 0 0 0 1 0 1 1 0 0 0 0 0 1 0 2 0 0 2 0 0 1 0 0 0 0 0 2 0 2 0 0 1 2 0 2 2 2 1 0 2 0 1 0 2 0 2 0 0 2 0 0 0 0 0 0 0 1 0 2 0 2 1 0 0 0 0 0 1 1 0 0 0 0 2 0 0 0 0 0 0 1 0 0 0 0 1 1 0 1 2 0 0 0 1 1 1 1 0 0 1 0 0 0 0 1 1 1 0 0 2 0 0 2 0 2 0 0 0 0 0 0 1 1 1 1 1 0 0 0 0 0 1 1 1 2 2 1 1 0 0 0 0 1 0 1 1 1 1 1 0 0 1 1 0 1 1 0 2 1 0 0 1 1 2 1 2 2 0 0 0 0 1 0 0 0 0 0 2 0 0 0 2 0 1 1 2 1 0 0 1 0 1 0 1 1 1 1 1 1 0 1 0 1 2 0 0 0 2 0 2 0 2 0 2 0 0 0 2 2 1 0 1 0 0 0 1 0 2 0 0 2 0 2 0 0 0 0 0 0 0 0 1 2 1 1 0 2 0 1 2 1 0 1 0 0 0 0 0 2 0 1 0 1 0 1 2 1 1 0 1 2 0 1 0 0 0 1 2 1 2 1 1 0 0 1 0 0 0 0 2 0 2 0 0 0 0 1 0 0 2 2 1 0 0 1 0 0 1 1 0 1 1 1 2 0 1 1 0 0 0 2 0 2 0 0 0 1 0 1 2 1 1 0 0 1 0 0 0 0 2 2 1 1 1 1 1 1 1 0 1 0 1 1 2 2 0 0 0 0 0 0 2 1 0 0 1 0 0 1 1 1 1 2 1 1 1 0 1 0 0 0 2 2 2 0 0 0 0 1 1 0 1 0 1 0 0 0 0 0 0 0 1 0 1 1 1 0 0 1 1 1 1 1 1 1 1 0 0 0 0 0 0 1 1 0 1 1 1 0 0 0 1 0 0 0 0 1 0 1 1 2 1 0 1 2 1 1 0 2 1 0 2 1 2 0 1 1 1 2 1 0 1 0 1 0 2 0 0 1 1 0 0 0 2 0 0 0 1 1 2 1 2 0 0 0 0 0 2 0 1 0 0 0 0 0 0 2 1 1 1 0 1 2 1 0 2 0 0 1 0 1 0 0 0 0 2 0 2 2 0 0 1 0 0 0 2 0 0 0 2 2 1 1 1 1 0 0 2 0 0 0 0 1 0 1 0 1 0 0 1 0 0 0 0 1 0 0 2 2 1 2 1 0 1 0 2 0 2 0 1 1 1 0 2 0 1 0 0 1 1 1 1 2 1 0 1 0 1 0 0 1 2 0 2 0 0 0 1 1 0 0 1 1 0 1 1 1 2 1 0 1 1 1 1 1 0 1 0 1 0 1 1 1 0 0 0 0 0 1 1 0 0 0 1 0 0 0 0 0 0 2 0 0 0 0 2 0 0 0 0 0 0 0 0 0 0 0 1 0 0 1 0 0 0 1 1
46 0 0 2 0 0 1 1 1 2 0 0 0 0 0 0 0 0 0 1 1 1 0 0 1 1 1 1 1 2 2 0 0 0 0 2 0 1 0 0 0 2 0 1 0 0 0 0 1 0 0 0 0 0 0 1 0 0 2 1 1 1 0 1 0 0 2 0 0 0 0 1 2 2 0 2 2 0 1 0 0 1 0 1 1 0 0 0 0 1 0 1 2 1 1 1 1 2 1 2 2 0 2 0 2 0 2 1 1 1 0 1 1 1 1 1 1 0 2 0 1 2 1 0 1 0 0 0 0 0 1 1 1 0 0 0 0 0 0 0 1 1 0 0 0 0 1 0 0 0 0 0 0 0 0 0 0 1 1 1 1 1 1 1 0 1 0 0 0 2 2 1 2 2 1 2 1 1 1 0 1 2 1 2 2 1 2 0 0 0 1 0 2 0 0 1 1 1 1 0 0 1 1 0 1 0 2 1 0 0 0 1 1 0 0 0 0 1 1 1 1 1 2 0 0 0 0 0 0 0 0 0 0 0 0 1 0 2 2 1 0 0 2 0 0 0 0 0 2 0 0 0 0 0 0 1 1 0 0 0 0 0 0 0 1 0 0 0 2 2 0 1 2 2 0 0 0 2 1 0 1 1 0 0 0 0 2 2 1 2 2 0 2 2 2 0 2 0 0 2 2 0 2 0 0 1 0 2 1 2 0 2 1 0 0 0 2 1 0 1 0 2 0 0 0 0 1 0 1 0 0 2 1 1 0 0 1 2 1 1 0 1 1 0 0 0 0 1 1 2 0 1 0 0 0 2 0 0 1 1 2 1 1 0 1 0 0 0 2 0 2 2 0 2 0 0 0 2 1 1 1 1 0 1 1 0 0 0 0 0 0 0 1 0 0 2 0 0 1 1 0 1 0 2 2 0 0 1 0 1 0 0 0 0 0 0 1 0 1 0 1 1 0 1 1 0 2 2 0 1 1 1 0 1 0 1 1 1 0 0 2 0 2 0 0 0 0 0 0 1 0 0 0 1 1 1 0 2 1 1 2 2 0 1 0 1 1 1 1 1 0 0 0 0 0 0 0 1 1 1 1 0 1 1 0 2 0 1 2 0 0 2 1 1 1 0 0 0 0 2 2 2 1 1 0 0 2 1 0 0 0 0 1 1 0 0 1 1 0 1 1 1 1 0 0 1 0 1 0 1 1 1 0 0 0 0 1 0 0 0 0 1 0 1 0 0 1 0 2 0 0 0 0 1 1 0 1 2 0 2 0 0 0 0 0 0 0 0 0 0 0 1 0 0 0 0 0 1 2 1 1 0 0 0 0 0 0 0 0 0 0 1 0 2 0 1 0 0 0 0 0 2 0 0 1 1 1 0 1 1 0 0 0 1 1 1 1 2 0 0 1 0 0 1 0 0 2 2 0 0 0 1 0 0 0 1 2 1 0 0 0 0 0 2 1 0 2 1 0 2 0 2 1 1 1 1 1 1 1 0 0 0 1 0 2 2 1 0 0 1 0 1 0 1 1 2 2 1 0 0 1 0 1 1 0 1 0 1 0 1 1 1 0 0 2 0 2 2 1 1 1 1 0 0 0 1 1 2 1 0 0 0 0 0 0 1 1 1 1 1 0 0 0 0 1 0 0 0 0 0 0 0 0 0 0 1 0 1 1 1 0 0 0 0 1 0 1 0 0 0 0 0 1 0 0 0 0 0 0 0 0 1 2 0 0 0 0 0 1 2 0 0 0 0 0 0 2 0 0 0 2 2 1 1 2 2 1 1 0 2 0 2 2 1 2 0 0 1 0 0 0 1 0 0 0 2 2 0 1 1 0 0 0 1 1 1 1 2 0 1 0 1 0 2 0 0 0 0 0 0 1 1 2 2 1 0 0 0 0 0 0 1 0 0 0 0 0 0 0 1 1 0 0 2 2 0 0 0 0 0 0 0 0 1 0 1 0 0 0 2 0 0 0 1 1 0 0 1 1 2 1 1 0 0 0 2 0 0 0 0 1 1 0 2 2 2 2 1 0 0 1 1 0 1 1 1 1 0 1 1 0 1 0 0 1 1 1 2 1 1 1 1 1 1 0 0 2 1 0 0 0 1 1 1 0 0 0 0 2 2 0 0 2 0 0 0 0 0 0 0 2 0 1 0 1 0 1 1 1 0 0 0 0 1 2 0 2 0 0 1 0 0 0 0 0 0 2 0 1 0 0 1 1 1 0 0 0 0 0 0 0 0 1 1 0 0 0 0 0 0 0 0
47 1 2 1 0 0 0 0 1 2 0 0 0 1 0 0 0 0 1 1 1 1 0 1 2 0 0 1 2 0 1 0 1 1 1 0 2 2 0 1 0 0 1 1 0 0 2 0 1 0 0 0 1 1 0 2 0 0 1 2 0 1 0 1 0 1 1 0 1 1 0 1 2 2 1 2 2 2 2 0 1 2 0 1 1 0 0 1 1 2 1 1 1 1 0 1 0 0 0 1 1 0 0 0 2 1 2 1 1 1 0 2 1 1 1 1 1 0 1 0 1 0 1 1 0 0 0 0 0 0 0 0 0 0 0 0 0 1 0 2 2 0 0 0 1 1 0 0 0 1 0 0 1 0 0 0 1 2 0 1 1 0 0 2 0 1 0 2 0 0 0 0 1 1 0 1 2 0 0 0 0 1 1 2 1 0 2 0 0 0 0 0 0 2 2 0 1 2 0 0 0 2 0 2 2 0 2 0 0 0 1 1 0 0 0 0 0 0 0 1 1 1 2 0 0 1 1 0 0 0 0 0 0 0 2 0 0 2 2 1 0 1 2 1 0 0 0 0 2 0 0 1 0 0 0 1 0 0 1 1 0 0 0 0 0 0 0 1 1 1 0 2 2 2 1 0 1 0 1 0 0 1 1 1 1 1 2 2 1 2 2 1 1 1 2 0 0 1 0 0 1 0 2 1 0 0 1 2 1 2 0 2 2 0 1 0 2 1 0 1 1 1 1 1 2 0 0 0 1 1 0 1 0 0 0 0 0 1 1 1 0 1 2 0 0 0 0 0 0 1 1 0 1 2 1 0 0 0 1 0 1 1 2 0 2 0 0 1 2 0 2 2 1 1 1 0 0 2 1 1 2 1 0 0 1 0 0 0 0 0 0 0 0 2 2 0 0 0 0 0 0 0 1 2 1 1 1 1 0 2 0 0 0 0 0 0 2 0 0 0 0 0 1 1 1 1 2 0 1 2 0 1 0 2 0 0 0 0 0 1 2 0 2 0 0 0 0 0 0 0 0 1 0 0 0 0 0 2 0 2 1 1 1 1 0 2 0 2 2 1 0 0 1 1 2 0 2 0 2 0 2 0 1 1 1 0 0 1 2 1 0 2 1 2 0 1 1 1 1 2 1 2 1 1 0 0 2 1 0 0 0 0 1 0 0 0 1 2 0 2 2 2 2 1 1 2 0 0 1 1 1 0 0 0 0 0 1 1 0 0 0 2 0 1 0 0 1 1 1 2 0 0 0 1 1 1 0 0 1 1 1 0 0 0 0 0 0 1 2 0 0 0 0 0 0 0 1 0 2 0 1 0 1 0 0 1 1 0 0 0 0 1 0 0 1 0 1 0 1 0 1 2 0 0 1 1 1 0 0 1 0 0 0 0 0 0 1 1 1 0 0 0 0 0 0 0 1 0 0 0 2 0 1 0 0 0 2 1 0 0 1 1 0 1 2 0 2 2 0 1 1 1 0 0 1 1 2 0 1 1 1 0 1 0 2 2 1 1 1 0 0 0 0 1 1 2 2 0 0 1 0 1 2 1 2 2 1 1 0 1 2 1 1 1 1 1 2 2 1 1 0 0 0 0 2 2 1 2 2 0 1 0 0 0 0 0 0 1 0 1 0 1 0 0 2 0 0 0 0 0 0 0 0 0 0 0 2 0 0 0 0 0 0 0 1 1 2 0 0 0 0 0 0 0 0 0 0 0 1 1 0 0 2 1 0 0 0 0 0 2 0 0 1 0 0 0 1 0 1 1 1 1 1 1 2 1 1 1 0 1 1 2 2 0 2 0 0 1 1 0 1 0 0 0 0 0 0 0 0 0 1 1 0 1 2 1 0 1 1 1 1 2 0 2 1 1 0 0 0 1 0 0 2 0 1 1 1 1 2 1 0 2 0 0 1 1 1 0 0 1 0 1 0 2 1 1 1 0 1 1 0 1 0 0 0 2 1 0 1 1 1 1 0 1 1 1 0 1 1 2 2 2 2 0 0 0 1 1 0 0 2 1 1 1 2 2 2 2 0 1 0 1 0 1 1 1 0 1 1 1 1 1 0 0 1 1 1 1 2 0 0 0 0 1 1 0 1 1 0 1 0 0 0 1 1 0 0 2 2 0 0 0 1 0 0 1 0 0 0 0 2 0 0 1 1 0 2 2 2 2 1 0 0 1 1 1 1 0 2 1 0 0 1 0 0 0 1 0 0 1 0 1 0 1 0 0 0 1 0 0 0 2 0 2 0 1 1 0 0 0 1 1
48 0 1 1 0 0 0 1 2 1 0 1 0 0 0 0 0 1 1 0 0 0 0 2 2 0 0 0 1 1 2 0 0 0 0 1 1 2 1 0 0 1 0 0 1 0 1 0 2 0 0 1 2 0 0 2 0 0 2 1 0 2 0 1 0 0 2 1 0 0 0 0 1 1 2 1 1 0 2 1 0 2 1 0 1 0 0 1 1 2 1 2 2 2 1 1 1 1 1 2 1 0 0 0 2 0 2 1 1 1 0 2 0 1 1 1 1 0 2 0 0 0 1 1 1 0 0 0 0 0 1 1 0 0 0 0 0 0 0 1 0 2 0 0 1 2 0 0 1 1 0 0 1 1 0 0 0 1 1 0 0 0 0 0 0 1 0 0 1 1 1 0 1 1 0 1 1 1 0 1 0 1 0 1 1 1 1 1 0 1 1 1 0 1 1 0 2 2 0 0 0 0 1 0 2 0 2 1 0 0 1 2 1 0 1 0 0 1 0 0 1 1 2 0 0 1 1 0 0 0 0 0 0 0 1 0 0 2 2 1 0 0 2 0 0 0 0 0 2 0 0 0 0 0 0 0 1 0 1 2 1 1 0 0 0 0 0 0 1 0 0 0 0 0 0 0 1 1 2 0 2 0 0 0 0 0 1 1 1 2 0 2 0 2 1 0 0 0 0 0 0 0 2 0 0 1 0 2 0 2 0 2 0 0 1 0 2 1 1 0 1 1 1 0 0 0 1 0 1 0 0 1 0 0 0 0 0 2 0 2 1 1 0 0 0 0 1 0 0 2 0 1 0 2 0 0 0 0 0 1 1 0 0 0 0 0 0 1 2 0 2 2 0 1 1 1 0 1 1 1 0 0 0 1 1 0 0 0 0 0 0 0 0 0 2 0 0 1 1 1 0 1 0 2 2 1 0 0 0 2 0 0 0 0 1 0 1 0 2 0 0 0 1 1 1 1 0 1 0 0 1 0 2 0 2 1 0 1 1 1 1 1 1 1 0 2 0 2 2 2 0 0 0 2 2 2 0 0 1 0 0 1 0 1 0 1 0 1 2 1 1 1 1 1 2 0 2 0 2 0 2 0 1 1 0 1 0 0 2 2 0 1 0 1 0 0 0 0 0 2 2 2 1 1 1 2 1 0 1 0 1 0 1 1 0 0 0 1 0 1 2 1 2 1 1 2 1 1 0 2 1 1 1 0 0 0 1 0 0 1 0 0 0 1 1 1 0 0 2 0 0 0 0 2 2 1 0 0 2 0 2 0 0 0 0 0 0 1 2 0 0 1 1 0 0 0 0 0 2 0 2 0 2 0 2 0 2 0 1 0 0 0 1 1 0 1 1 0 0 0 1 1 1 0 2 0 0 0 1 2 0 0 0 1 1 0 0 0 0 0 0 0 0 0 0 0 2 1 0 0 2 1 0 0 0 1 2 0 0 0 1 2 1 1 1 0 2 0 1 1 0 1 1 1 0 0 1 0 1 0 0 0 1 0 2 2 1 1 0 1 0 1 0 0 0 2 2 0 2 2 0 1 1 0 0 1 2 0 0 2 2 0 0 1 1 0 2 1 1 1 0 1 0 0 1 1 0 1 1 0 0 0 0 0 0 0 0 1 0 0 0 1 0 0 1 0 0 0 0 0 0 0 0 1 0 0 1 2 0 2 2 2 0 0 0 1 1 0 0 0 0 0 0 0 0 0 0 0 1 0 0 0 1 0 0 0 1 1 0 1 0 0 0 0 0 0 2 0 2 2 0 0 0 0 1 2 1 1 1 2 0 1 0 0 0 0 0 1 0 0 0 2 1 0 1 1 1 0 0 2 0 0 0 2 2 0 0 1 1 0 2 1 0 2 0 0 0 0 1 0 2 1 2 0 0 1 1 0 1 0 1 0 0 0 0 0 0 0 0 0 0 2 1 1 1 0 1 0 0 1 0 1 0 0 0 1 1 0 2 1 0 0 1 2 1 0 0 1 1 2 1 1 2 0 0 0 1 0 1 0 2 2 2 2 2 2 2 2 0 0 0 1 0 0 1 1 0 1 0 2 0 0 0 1 1 2 2 2 2 0 0 0 0 1 0 0 1 1 1 0 0 0 0 2 0 0 0 1 1 0 0 0 0 0 0 0 1 0 0 1 2 0 1 0 1 0 1 1 0 0 0 0 0 0 2 0 0 0 1 0 0 0 0 0 0 2 0 0 0 0 0 2 2 2 0 0 0 1 0 0 0 0 1 2 1 0 0 0 0 0 2 2
49 1 2 1 0 0 0 1 1 2 0 0 0 2 1 0 1 0 1 0 1 0 0 1 1 1 1 2 1 1 2 0 1 2 0 1 1 1 1 0 0 0 0 0 0 0 0 0 0 0 0 0 0 0 1 0 0 0 1 1 1 1 0 2 1 1 1 1 0 0 0 2 2 2 1 2 2 2 2 0 2 2 0 2 2 0 0 0 0 1 0 0 1 1 0 0 0 1 1 2 1 0 0 2 2 0 2 2 0 2 0 1 0 1 1 1 1 0 0 0 2 0 2 0 0 0 0 0 0 0 0 1 0 0 1 1 1 0 0 2 2 0 0 0 0 0 0 0 0 0 0 0 1 1 0 0 1 0 0 0 2 2 0 2 2 2 0 0 0 1 1 0 1 1 0 1 2 0 0 0 0 1 0 2 2 2 1 2 0 1 1 2 0 0 2 0 2 1 0 2 2 0 1 0 2 0 0 0 1 0 1 1 1 0 0 1 1 1 1 0 0 0 2 0 0 2 1 0 0 0 0 0 0 0 2 0 0 2 2 1 0 1 2 0 0 0 0 0 2 0 0 0 0 1 0 0 0 1 0 1 1 1 0 2 0 0 0 0 0 0 0 0 0 0 0 0 1 1 2 0 1 0 1 1 1 1 1 2 1 2 1 1 1 1 2 0 1 0 0 0 1 0 1 0 0 0 0 2 1 2 0 2 0 0 1 0 2 0 0 1 0 2 2 0 1 0 1 0 0 1 0 0 0 0 0 0 0 2 0 0 0 0 0 0 0 0 1 0 1 1 0 1 1 2 1 0 1 0 0 1 1 0 1 0 1 1 0 2 2 0 2 2 0 2 0 1 0 1 1 1 1 1 1 2 1 0 0 2 2 0 1 1 1 0 1 1 1 0 1 1 0 1 2 2 1 0 1 0 0 2 0 0 0 0 1 0 1 0 0 0 0 1 0 1 1 0 2 1 0 0 1 0 1 0 2 2 0 1 0 0 2 1 1 1 2 2 0 0 1 1 0 1 0 1 0 0 0 1 1 1 1 2 0 2 0 2 0 1 1 1 1 1 1 1 2 0 0 0 1 1 2 0 0 0 0 1 0 1 1 0 1 1 0 0 0 0 0 1 1 2 2 2 1 0 1 1 2 1 0 0 0 0 0 1 0 0 0 2 0 1 1 2 1 1 1 1 0 0 1 2 0 0 1 0 1 0 0 0 1 2 0 1 1 0 0 1 0 1 1 1 0 0 0 1 1 1 0 0 1 1 0 0 0 1 0 0 0 0 2 0 2 2 1 0 1 0 1 1 2 1 1 0 1 0 0 0 0 0 1 0 0 0 0 1 2 0 0 0 0 0 0 1 1 1 2 0 0 0 2 2 1 1 0 1 0 0 0 1 1 0 2 0 0 0 0 1 1 1 0 0 0 1 1 0 0 1 2 1 0 0 0 0 0 0 1 0 2 1 1 1 1 2 1 0 0 0 2 1 2 0 0 0 2 0 2 2 1 1 0 0 1 0 0 0 0 2 2 2 0 0 2 0 1 1 1 1 0 1 0 1 1 1 1 1 1 1 2 2 0 1 1 1 0 0 0 1 0 2 2 0 0 0 0 1 0 1 0 0 1 1 0 0 0 1 0 0 2 0 0 0 0 0 0 0 0 1 0 1 0 2 1 1 0 0 1 0 1 0 0 0 0 0 0 0 0 1 0 0 1 0 0 1 2 1 0 0 1 1 0 1 1 0 0 1 0 0 1 0 1 1 1 1 0 1 1 2 1 2 1 2 0 1 1 1 1 1 0 1 0 1 0 2 0 0 2 1 2 1 0 0 0 0 1 1 1 1 0 2 2 0 1 2 0 2 0 0 0 0 0 0 1 1 1 0 0 2 0 0 1 0 0 1 0 0 0 0 0 0 0 0 0 2 0 2 2 0 0 0 0 0 0 2 0 0 0 0 0 0 1 1 1 0 0 2 0 0 0 1 1 1 1 1 1 1 0 2 0 0 2 0 1 2 0 1 1 1 1 2 0 1 0 2 0 2 2 1 0 1 0 2 0 1 0 1 1 1 2 1 1 0 0 0 0 1 0 0 1 2 0 0 1 1 0 1 0 0 1 1 1 1 1 1 2 1 0 1 0 0 0 0 2 0 1 1 0 0 1 2 2 1 0 0 0 0 2 1 1 0 1 0 0 0 1 0 0 0 2 0 2 0 0 0 0 0 0 0 0 1 0 0 0 0 0 1 0 0 0 1 1 1 1 0
50 0 2 1 0 0 0 2 2 1 0 1 1 1 1 0 0 0 0 1 1 1 1 2 2 0 0 2 2 1 2 0 2 2 0 0 2 1 0 1 1 1 0 0 1 0 0 0 2 0 0 0 2 1 0 1 1 0 1 1 1 1 0 2 0 1 1 1 0 0 0 0 2 2 1 2 2 1 2 0 0 1 0 0 1 0 0 0 0 2 0 1 1 1 0 1 0 0 0 2 2 0 0 1 1 1 1 2 1 2 0 1 1 1 0 0 0 0 1 0 1 0 2 2 0 1 0 0 0 0 1 1 0 0 0 0 0 0 0 1 0 2 0 0 0 1 0 0 0 1 0 0 0 0 1 1 0 1 0 1 1 0 0 1 1 1 0 0 0 1 1 0 1 0 0 2 0 2 2 2 2 2 0 2 1 1 1 1 1 0 1 0 0 1 1 1 0 2 0 0 0 0 0 1 2 0 2 0 1 0 0 2 0 0 0 0 1 0 1 0 1 1 1 0 1 0 0 0 0 0 0 0 1 1 1 1 0 2 2 2 0 0 2 0 0 0 0 0 2 0 0 0 0 1 0 0 0 0 1 2 1 1 0 0 0 0 1 1 2 2 0 0 1 2 0 0 0 0 2 0 0 0 1 1 2 1 2 1 0 1 0 1 0 2 1 0 0 1 0 1 1 0 2 1 0 0 2 2 0 0 0 1 0 0 0 0 1 0 0 0 2 0 2 1 0 0 1 1 0 2 0 1 1 0 0 0 0 1 0 0 0 0 1 0 0 0 0 0 1 2 2 0 2 2 2 0 1 1 0 0 1 0 2 1 2 0 0 1 2 0 2 2 2 2 2 0 0 1 0 2 1 0 0 1 1 0 0 0 0 1 0 0 1 0 1 2 0 0 0 0 0 1 1 1 0 0 1 0 2 0 0 0 0 0 0 0 0 0 0 0 1 1 0 1 2 1 1 1 0 0 1 0 1 1 0 1 0 1 0 0 2 1 1 0 0 1 0 0 0 1 0 0 0 1 1 1 0 2 1 2 2 2 0 2 0 2 0 1 1 1 1 1 2 2 2 0 0 0 0 0 0 0 2 2 1 0 1 0 2 1 0 2 1 2 1 0 0 1 1 2 1 2 2 0 0 0 2 1 0 0 0 0 1 1 1 0 0 2 0 1 1 2 2 0 0 2 1 1 0 1 1 0 1 1 1 0 0 0 0 0 0 1 0 0 0 2 0 2 0 2 0 0 0 1 2 1 0 1 0 0 0 0 0 0 0 0 0 2 0 2 0 0 0 0 0 0 0 0 0 2 0 0 0 0 1 0 1 0 1 1 1 0 0 0 0 1 0 0 0 0 1 1 0 0 0 1 1 0 2 1 1 1 0 2 0 1 0 2 1 1 0 1 0 1 0 0 1 1 0 0 0 0 0 0 0 1 2 1 0 0 1 0 0 1 1 0 2 2 0 1 0 1 1 0 0 0 2 1 1 0 0 0 2 0 2 2 0 2 0 0 0 0 1 1 1 2 1 0 1 1 1 0 2 2 2 2 1 1 0 1 0 1 0 0 0 0 0 2 1 2 1 1 0 0 1 1 1 2 2 0 2 0 0 0 0 0 0 2 0 0 2 0 1 0 2 0 0 0 0 0 0 0 0 0 0 0 1 0 0 1 0 0 0 0 2 0 2 0 0 0 0 0 1 0 0 2 0 0 0 0 0 1 2 0 0 1 0 0 1 1 0 1 0 1 0 0 1 0 2 2 0 0 1 0 2 1 0 1 0 2 0 2 0 1 1 1 1 0 0 2 0 2 0 0 0 1 1 0 1 1 0 0 1 1 1 2 0 2 1 0 1 1 0 2 1 1 0 0 0 1 0 0 2 1 0 1 0 0 0 0 0 0 0 0 0 0 0 0 0 1 1 1 0 2 1 0 1 2 0 0 1 2 0 0 0 1 0 1 1 1 1 0 1 1 1 0 0 0 1 2 2 2 2 1 0 1 0 0 1 0 0 1 1 1 1 1 1 1 0 0 0 2 0 2 0 0 1 1 1 1 0 1 0 0 1 2 2 0 2 0 0 0 0 1 1 0 0 2 0 0 0 0 0 2 0 0 1 1 2 1 0 0 1 1 0 1 0 0 1 0 1 0 2 0 0 0 0 2 0 0 0 1 0 0 0 1 1 0 2 2 0 0 0 0 0 1 1 0 1 1 1 1 1 1 0 1 1 1 0 0 0 0 0 0 0 0 1 0 0 0 1 1
51 0 1 1 0 0 1 2 2 1 0 0 0 0 0 0 0 0 0 1 1 1 0 2 2 0 0 2 2 0 2 0 2 2 0 1 1 1 0 0 0 2 0 1 0 1 0 0 1 0 0 1 0 0 2 2 0 0 0 1 0 0 0 2 0 1 1 1 0 0 0 0 2 2 1 2 2 0 2 1 0 1 1 1 2 0 0 0 0 2 0 1 0 0 0 2 0 0 0 1 1 1 0 0 2 1 2 2 0 2 0 0 1 1 1 1 1 0 0 0 1 1 2 1 0 1 0 1 0 1 1 1 0 0 0 0 0 1 0 1 0 2 0 0 0 0 0 0 0 1 0 0 1 1 1 0 0 0 1 0 0 0 0 2 1 2 0 1 0 0 0 0 0 1 0 0 1 1 1 1 1 2 1 2 2 1 1 2 0 0 1 1 0 2 2 0 1 2 1 0 0 1 0 0 2 0 2 0 0 0 0 1 1 2 0 1 1 0 2 1 0 0 0 0 1 0 0 0 0 1 0 0 0 0 1 0 0 2 2 2 0 0 2 0 0 0 1 0 2 0 0 1 0 1 0 2 1 0 0 0 0 0 0 0 0 0 0 0 1 1 0 0 1 2 0 0 1 1 2 0 2 0 1 1 2 1 1 0 0 1 1 0 0 2 2 0 0 1 0 1 2 0 2 1 1 1 0 2 0 1 0 0 1 0 0 0 2 0 1 0 1 2 1 1 0 0 0 0 1 1 0 2 1 1 0 0 1 0 0 1 2 1 1 0 0 0 0 1 1 1 1 0 2 2 1 0 1 0 0 2 2 0 2 2 2 0 0 2 0 2 0 0 0 2 0 0 0 2 1 1 0 2 0 1 1 1 0 0 0 2 1 1 1 0 2 0 0 0 2 1 0 2 0 2 2 1 0 0 0 1 0 0 0 0 1 1 0 0 0 0 0 1 1 2 1 1 1 0 0 0 0 0 0 2 0 1 0 2 1 1 2 0 1 1 1 1 1 0 0 0 0 1 0 2 2 1 1 1 1 1 1 2 1 1 0 2 0 1 1 1 1 1 2 2 1 1 0 1 2 1 0 1 2 2 2 0 0 0 0 0 2 0 1 1 0 0 0 2 2 2 1 2 1 1 0 1 2 1 0 0 0 0 1 1 1 0 0 2 0 1 1 2 2 0 0 1 0 0 0 1 1 1 1 0 1 0 2 0 1 2 0 1 0 0 0 1 0 0 2 0 0 0 0 1 1 0 1 0 0 1 0 0 0 1 0 0 1 0 0 0 0 0 1 1 0 1 1 1 1 2 0 0 2 0 1 1 2 1 1 1 1 0 1 0 2 0 1 2 0 0 1 0 1 0 0 1 2 0 1 2 0 0 0 1 0 1 0 2 1 1 0 0 0 1 1 0 1 1 0 0 0 2 0 1 1 0 0 0 0 0 1 0 0 1 1 0 2 0 0 0 0 2 1 0 1 1 2 1 1 0 0 0 1 1 1 1 0 0 2 1 0 1 0 0 1 0 1 1 2 2 1 1 2 1 1 2 0 1 0 1 2 0 0 0 0 0 1 2 1 1 0 1 0 0 1 2 1 2 1 0 0 0 0 1 0 0 0 0 0 0 0 0 1 0 1 0 0 0 1 0 1 1 0 0 0 0 1 0 0 0 0 0 1 1 1 0 1 0 1 1 1 1 0 0 0 1 1 0 1 0 0 1 2 2 0 0 1 0 0 2 0 1 0 0 0 0 1 0 2 2 0 0 0 1 1 2 1 2 0 0 2 2 2 0 2 0 0 1 1 0 0 0 0 0 1 1 0 0 2 0 0 0 0 2 2 2 0 2 2 0 2 2 0 2 0 0 0 0 0 1 0 0 2 1 0 0 0 1 2 0 1 1 1 0 1 0 1 1 0 0 0 2 0 2 1 0 1 0 0 0 1 2 0 0 0 0 0 0 2 0 2 0 0 0 2 1 0 1 1 1 1 1 2 0 0 1 0 0 0 1 1 1 0 1 1 1 1 2 0 0 1 2 0 0 2 2 0 1 1 1 1 1 0 0 2 1 1 1 2 0 1 0 0 1 0 0 1 1 0 1 0 0 0 2 0 0 0 0 0 0 0 0 2 1 0 0 0 0 0 1 2 0 1 0 1 1 1 2 1 0 0 1 0 0 1 1 2 0 0 0 0 0 0 0 0 0 2 0 1 0 0 1 1 2 0 1 1 0 1 0 1 0 0 1 0 0 0 0 1 0 0 0
52 1 1 2 0 0 2 1 2 2 0 0 0 0 0 0 0 0 0 1 1 1 1 2 2 0 0 1 1 0 1 0 2 2 0 2 0 1 0 2 2 0 0 1 1 1 2 0 1 1 1 1 0 0 0 1 0 0 1 0 1 1 0 2 0 1 1 1 0 0 0 0 2 2 2 2 2 1 2 1 1 2 0 1 1 0 0 0 0 1 0 0 2 2 1 2 1 0 0 2 2 0 0 2 2 0 2 1 1 1 0 2 1 2 2 2 2 1 1 0 2 0 2 0 0 0 0 2 1 1 0 0 0 0 0 0 0 0 0 1 0 2 0 0 0 1 0 0 1 1 0 0 0 0 0 1 1 1 2 0 0 0 0 2 1 1 1 0 1 0 0 2 1 1 1 1 1 0 0 0 0 0 0 1 0 0 1 1 0 1 0 2 0 2 2 0 1 1 0 0 0 1 0 0 2 1 2 0 1 0 2 2 1 1 0 0 0 0 1 1 1 1 2 0 0 0 0 0 0 0 0 0 0 0 1 1 0 2 2 2 0 0 2 0 0 1 1 0 2 1 1 0 0 1 0 0 1 0 0 0 0 0 0 0 0 0 1 0 2 1 0 1 1 2 0 0 1 1 2 0 1 1 1 1 2 2 2 2 2 2 2 2 1 2 2 0 1 1 0 1 1 0 2 0 0 0 0 2 1 1 0 1 1 0 0 0 2 2 0 1 0 2 2 1 2 0 0 0 1 0 0 2 1 0 0 0 0 1 1 2 1 1 1 0 0 0 0 0 0 0 2 0 0 2 0 0 2 0 0 0 0 0 1 1 1 0 0 0 2 0 2 2 1 2 0 0 0 0 0 2 2 0 0 1 1 0 0 1 1 0 1 1 1 0 1 2 0 1 0 0 0 0 1 1 1 1 0 0 0 2 0 0 0 0 1 0 0 0 0 0 0 1 0 2 0 1 0 0 0 0 0 0 0 1 0 1 0 1 1 0 2 1 2 0 0 1 0 1 1 2 0 0 0 1 0 0 0 2 0 1 1 1 0 1 0 1 1 0 0 2 1 2 1 1 1 0 1 0 1 1 2 0 0 0 0 1 0 0 2 1 0 1 2 2 0 0 0 1 1 1 1 1 0 2 0 0 1 0 0 0 0 0 0 2 0 0 1 2 0 1 2 2 2 1 1 1 0 1 1 2 0 1 2 1 1 0 1 0 1 1 1 1 0 0 0 1 0 0 1 1 0 1 0 1 2 2 0 0 1 1 0 0 0 0 0 0 0 1 1 1 1 2 0 0 0 0 1 0 1 2 0 0 1 0 0 1 1 0 2 1 0 0 1 1 1 1 1 2 0 0 2 0 0 1 2 0 1 0 2 0 0 0 0 0 0 0 0 2 0 0 2 0 0 0 0 0 2 1 0 0 0 1 1 0 0 1 1 0 1 0 2 1 2 2 2 0 2 2 0 0 2 2 1 1 0 0 1 0 0 0 0 0 1 0 2 2 2 1 1 0 0 0 0 0 0 2 2 0 0 0 1 0 1 1 1 1 0 2 0 0 1 1 1 0 0 0 1 0 0 0 0 0 0 0 1 2 1 2 2 1 2 1 0 0 0 1 0 0 0 0 0 1 0 0 1 2 0 0 1 0 1 1 1 0 0 1 0 1 1 1 0 0 0 0 1 0 1 0 0 0 0 0 1 0 0 1 1 0 0 0 1 2 2 1 0 1 2 0 0 2 0 0 1 1 0 0 0 0 1 1 1 1 1 0 2 1 1 2 0 2 0 2 1 1 1 0 0 1 1 0 0 1 0 0 2 0 1 1 1 0 0 0 0 1 1 2 1 2 1 0 0 1 0 2 0 1 0 0 1 0 1 0 1 0 0 0 0 1 1 0 1 0 0 0 0 0 0 1 0 0 0 2 0 2 2 0 0 0 0 0 0 2 0 1 1 0 0 0 1 1 0 0 0 2 1 1 0 0 0 2 2 2 2 0 0 0 0 1 0 0 1 2 1 1 2 1 1 2 0 0 0 2 0 1 2 1 0 1 1 1 1 1 0 0 0 2 2 0 2 1 0 1 0 1 0 0 1 0 1 0 0 1 0 2 0 0 0 1 2 1 0 0 2 0 0 1 0 1 0 1 2 0 0 0 2 0 2 2 1 0 0 0 1 0 2 1 1 0 1 1 0 0 0 0 0 0 1 0 1 0 0 1 1 1 0 1 1 1 0 1 0 0 0 1 0 0 0 0 1 0 0 0
53 0 1 1 0 0 1 1 2 1 0 1 1 1 2 0 0 0 2 1 1 1 1 2 2 0 0 0 1 0 1 0 1 1 2 0 2 0 0 0 0 2 2 2 0 0 0 0 0 1 1 1 0 1 1 2 0 2 2 2 0 2 0 1 1 0 1 2 0 0 0 0 2 2 2 2 2 1 2 0 1 1 0 1 1 0 0 0 0 2 0 0 1 2 0 1 0 0 0 0 1 0 0 0 1 2 1 2 0 2 0 2 1 1 1 1 1 0 0 0 2 0 2 1 0 1 0 1 1 0 0 0 0 0 1 1 0 0 0 2 0 2 0 0 0 1 0 0 1 1 0 0 0 0 0 0 1 0 0 0 0 0 0 1 1 2 1 1 0 1 0 0 2 0 1 1 1 1 1 1 1 2 1 2 2 1 1 1 0 1 1 1 0 2 2 0 1 2 0 0 0 1 1 0 2 0 1 0 1 0 0 1 2 0 0 2 2 2 1 0 1 1 2 0 0 1 1 1 1 1 1 0 1 1 1 1 1 2 2 1 0 0 2 0 0 0 0 0 2 0 0 0 0 0 0 1 0 0 0 0 0 0 0 0 0 0 1 2 0 0 0 2 0 2 0 0 0 1 1 0 1 1 1 1 2 2 2 1 1 2 1 2 1 2 2 1 0 1 0 1 1 0 2 0 0 1 0 1 0 0 0 0 2 0 0 0 2 1 0 1 1 1 0 0 1 0 0 1 0 2 0 1 0 0 0 0 0 1 0 0 0 1 2 0 1 0 1 0 0 0 2 0 0 2 0 0 1 0 0 0 0 0 1 1 1 0 0 1 2 0 2 2 1 2 1 0 0 2 1 1 0 2 0 0 2 1 0 0 0 0 0 0 0 0 2 0 0 0 1 1 0 1 1 2 0 1 1 0 0 1 0 0 0 0 1 0 1 1 0 0 1 1 0 0 1 1 2 1 0 0 1 0 1 0 0 0 0 1 0 0 1 1 1 1 1 2 0 0 0 0 0 0 0 2 2 2 0 0 0 0 0 0 0 1 0 1 1 1 1 1 2 2 2 2 2 0 1 0 1 1 2 0 0 0 0 1 0 0 2 0 0 2 1 2 0 1 1 1 1 2 1 2 2 0 0 0 2 0 0 0 0 0 0 2 0 0 0 1 0 2 2 1 1 0 0 1 0 1 0 2 0 1 1 1 0 1 2 0 0 1 1 1 0 2 2 2 0 2 0 2 0 0 0 2 0 0 0 1 1 1 1 0 1 2 1 1 1 0 0 0 1 2 0 0 0 0 0 2 2 2 0 0 0 0 0 0 0 0 2 2 1 0 2 0 0 1 0 0 0 0 0 1 0 0 1 0 0 0 0 0 2 0 0 1 0 1 1 0 0 0 1 0 1 1 1 0 1 2 0 0 0 1 0 0 0 0 1 0 2 0 2 0 1 2 2 0 2 1 0 2 0 1 1 0 1 0 1 1 2 0 0 0 0 1 1 1 0 1 0 0 2 0 1 0 0 2 1 0 1 1 0 1 2 0 2 2 1 1 0 1 2 0 0 0 1 0 1 1 0 0 0 1 0 0 1 2 1 2 2 0 1 0 0 0 0 0 0 0 0 0 0 0 0 0 2 1 0 1 1 0 0 0 0 0 0 1 0 1 0 1 1 1 0 0 2 0 2 0 0 0 0 0 1 0 0 0 0 0 0 0 0 1 2 1 0 1 2 0 0 2 1 0 0 0 0 0 2 1 1 1 2 2 1 1 2 1 0 2 1 1 1 1 1 1 1 0 0 0 0 0 0 1 0 0 1 1 0 1 0 0 0 0 1 0 0 2 0 0 2 0 0 2 0 2 0 1 0 0 0 0 0 0 2 1 0 1 1 0 1 0 0 1 1 0 1 0 1 0 0 0 0 2 0 2 2 0 0 0 0 0 0 1 1 0 0 1 0 0 1 1 0 0 0 1 2 0 0 1 2 2 2 2 1 0 0 1 0 0 1 0 1 2 1 0 2 2 2 2 0 0 0 2 0 2 1 1 1 0 0 2 0 1 0 0 1 1 2 1 1 0 0 0 0 1 0 0 1 1 0 0 0 0 0 0 1 0 0 1 2 1 0 0 2 1 1 1 1 0 1 0 2 1 1 0 1 0 0 1 1 1 1 0 0 0 1 1 1 0 1 1 0 0 0 2 2 0 1 0 1 0 0 1 0 1 0 0 0 0 0 0 0 0 0 2 0 1 0 0 0 0 1 1
54 1 2 0 0 0 1 0 0 2 0 0 0 1 1 0 0 1 1 2 2 1 0 2 2 0 0 0 2 1 1 0 0 0 0 0 2 2 0 0 0 1 0 1 0 2 2 0 1 1 1 1 0 1 1 0 0 1 1 1 0 2 0 2 1 0 2 0 0 0 0 1 1 1 1 1 1 1 2 0 0 1 1 0 1 0 0 0 0 2 0 0 1 2 1 2 1 0 0 2 2 0 1 0 2 1 2 0 2 0 0 2 1 1 1 1 1 0 0 0 2 0 2 0 0 0 0 1 1 0 0 0 0 0 0 0 0 0 0 0 0 2 0 0 0 2 0 0 0 0 0 0 0 0 1 1 0 1 1 0 1 1 0 2 1 1 0 1 1 0 0 2 1 1 1 1 2 0 0 0 0 0 1 2 2 1 1 0 0 0 1 0 0 2 2 0 2 2 1 0 0 2 0 1 2 0 2 0 1 0 0 1 2 0 0 1 1 0 1 2 0 0 1 1 0 0 0 0 0 0 0 0 0 0 2 0 0 2 2 2 0 0 2 1 0 0 0 0 2 0 0 1 0 1 0 1 0 0 0 0 0 0 0 0 0 0 1 1 2 2 0 0 2 2 1 1 0 1 2 0 1 0 2 2 2 0 2 1 1 2 2 0 0 2 2 0 0 1 0 0 0 0 2 2 0 2 0 2 1 1 0 1 2 0 2 0 2 1 1 1 1 2 2 1 2 0 0 0 1 1 0 2 0 0 0 0 0 2 1 1 0 2 2 0 0 0 0 0 0 0 1 0 0 1 0 1 1 0 0 1 1 0 1 1 1 2 0 1 2 0 2 2 1 2 1 0 0 0 0 2 2 0 0 0 0 0 0 0 0 1 0 0 0 0 1 2 0 0 0 0 0 0 2 2 2 0 0 0 1 1 1 1 0 0 0 0 1 0 0 0 0 2 0 2 2 2 0 2 0 1 0 1 0 1 0 0 0 2 1 0 1 0 1 1 1 1 1 0 1 2 0 2 0 1 1 1 0 2 1 1 2 1 0 0 0 1 1 1 1 1 1 1 0 0 1 1 1 1 1 1 1 0 0 0 0 0 0 0 1 0 1 0 0 1 1 0 0 2 1 1 0 1 1 1 0 0 1 1 0 0 0 0 0 1 1 1 0 1 0 2 2 1 1 0 0 1 0 1 0 1 1 1 1 0 1 1 2 0 0 2 0 0 0 1 1 2 0 1 1 2 0 0 0 1 2 1 1 0 1 1 0 0 1 1 0 0 1 0 2 0 1 2 1 0 0 0 2 1 1 2 0 0 0 0 0 0 0 1 0 0 0 0 1 0 1 0 0 0 0 0 0 1 1 1 1 1 1 0 2 0 0 0 0 2 1 2 1 1 0 0 0 0 0 0 0 0 1 1 0 0 1 0 0 0 0 1 2 1 1 0 1 2 0 1 1 0 2 1 0 0 1 2 2 0 0 0 2 0 0 1 1 0 0 0 2 2 1 1 0 2 0 2 0 0 0 1 1 1 1 1 0 0 1 1 1 1 1 2 1 1 1 1 1 0 0 1 1 2 1 2 1 2 0 0 1 2 1 1 1 0 0 0 0 0 0 1 0 1 1 1 0 0 0 0 2 1 0 0 1 0 0 0 0 1 0 1 1 0 0 0 0 0 0 0 0 1 1 1 0 0 0 0 1 0 0 0 0 0 1 1 0 1 2 1 0 0 0 1 0 1 0 0 1 1 0 0 2 0 0 0 2 2 1 0 1 2 0 2 1 2 0 1 0 1 1 1 0 2 0 0 0 2 0 0 0 2 1 1 0 1 0 0 2 0 0 2 0 2 1 0 0 1 0 2 0 0 0 0 0 0 0 0 0 0 1 0 0 0 0 0 0 1 0 1 1 0 1 0 0 0 0 2 0 2 0 0 2 0 0 0 0 1 0 0 0 0 1 0 1 1 0 0 0 2 2 2 0 1 1 2 2 2 2 0 0 0 0 1 0 0 1 0 0 2 2 2 2 2 0 0 0 2 1 1 2 0 0 1 0 1 0 1 0 0 1 1 1 2 1 0 0 0 0 1 1 0 0 2 0 1 0 1 0 2 0 0 0 1 1 1 1 1 0 0 0 1 0 0 0 0 2 0 0 0 1 0 1 2 0 0 0 0 1 0 1 1 1 1 1 0 0 0 0 0 0 1 0 0 0 1 0 2 0 1 0 0 0 1 1 0 1 0 1 2 0 0 0 0 0 0 1 0
55 1 2 1 0 0 1 1 1 2 0 0 0 1 1 0 0 0 1 0 0 0 0 2 2 0 0 2 2 0 2 0 2 2 0 1 1 1 0 0 0 2 0 1 0 0 1 0 1 1 1 1 0 0 0 1 0 0 0 0 0 1 0 1 0 1 1 0 1 1 0 2 2 2 2 2 1 1 2 0 0 1 0 0 0 0 0 1 1 2 0 1 0 2 0 0 0 2 2 2 0 0 0 0 1 2 1 2 0 2 0 0 0 0 0 0 0 0 0 0 2 0 2 0 0 0 0 2 1 1 1 1 0 0 1 0 1 1 1 1 2 1 0 0 1 2 1 1 1 1 0 1 0 0 1 0 1 1 0 0 2 2 0 2 0 2 0 0 2 1 0 1 0 1 0 0 2 1 0 1 1 2 2 2 2 0 2 1 0 0 2 1 1 1 1 0 1 2 0 2 2 0 1 0 1 0 2 0 1 0 0 1 1 0 1 1 1 1 1 1 1 1 1 0 0 2 2 0 0 0 0 0 0 0 2 0 1 2 2 1 0 0 2 0 0 2 2 0 2 0 0 0 0 0 0 1 0 0 1 1 0 0 0 0 1 0 0 1 1 0 1 2 0 0 1 1 0 2 2 0 1 0 0 0 1 0 0 2 1 2 1 2 1 2 1 0 1 0 0 0 0 0 2 1 1 0 0 2 0 0 0 1 2 1 1 0 2 0 0 1 0 2 0 0 0 0 1 0 0 2 0 0 1 1 0 0 0 1 0 0 0 1 1 0 0 0 0 0 1 1 0 1 0 2 0 0 1 0 1 1 2 1 2 1 2 0 0 1 2 0 2 2 1 1 0 1 0 0 0 2 2 0 0 0 1 1 0 0 0 1 1 1 0 0 2 0 0 0 1 1 0 1 0 2 2 1 0 0 0 1 0 0 1 0 2 1 0 1 0 1 1 2 0 2 0 0 2 2 0 0 2 1 0 1 1 0 0 1 0 0 2 1 1 1 2 2 1 0 0 0 0 0 0 1 1 1 0 1 1 2 2 2 0 0 1 2 0 1 1 1 1 1 2 2 1 1 0 0 2 1 1 1 1 1 0 1 0 2 2 2 0 0 0 1 2 0 0 1 1 2 1 2 2 0 0 1 2 0 0 0 0 0 0 1 1 0 0 2 0 0 1 2 2 0 1 1 0 2 0 2 0 2 2 2 2 0 1 0 1 1 1 1 0 1 0 2 0 0 2 1 0 0 0 2 2 0 0 0 2 0 1 0 1 1 1 1 0 0 0 0 1 1 1 0 0 0 1 1 1 2 0 0 2 0 2 0 1 0 2 1 0 0 1 0 2 0 1 0 0 0 1 1 1 0 1 0 1 0 1 0 1 0 0 0 0 0 0 2 1 1 1 1 0 0 0 1 1 0 0 0 0 1 0 0 0 0 2 1 0 0 1 0 0 1 1 0 2 1 1 2 1 1 1 1 0 0 1 0 0 0 0 0 0 0 1 2 0 1 0 0 1 0 1 0 0 2 0 1 1 1 2 0 2 1 1 2 1 0 0 2 0 0 1 0 1 0 2 2 1 1 0 1 0 0 1 2 0 2 2 0 1 0 0 0 0 0 0 1 0 1 0 0 0 0 1 1 0 0 0 0 0 0 0 0 0 0 0 0 0 0 0 0 0 0 1 0 1 2 0 1 1 1 1 0 0 2 0 0 0 1 0 0 2 1 0 1 1 0 0 0 0 0 1 0 0 0 1 0 1 1 1 1 1 0 1 2 0 2 0 2 0 2 0 1 1 1 0 2 0 0 0 2 0 0 1 1 1 0 0 2 0 0 0 1 1 2 1 1 1 0 1 1 0 2 0 1 0 0 0 1 0 0 1 1 0 0 0 0 0 0 0 0 0 0 1 0 1 1 0 0 0 2 0 2 2 0 0 0 1 1 0 1 0 0 0 0 0 0 1 1 0 0 0 1 2 2 1 1 1 2 2 2 2 0 0 1 0 0 1 0 0 1 0 2 2 2 2 2 0 0 1 2 0 1 1 1 0 1 0 1 0 1 0 0 2 0 0 1 1 0 0 0 1 1 1 0 0 1 1 0 0 0 1 2 0 0 0 1 1 0 0 0 1 1 0 0 1 0 0 1 2 0 1 0 1 0 1 2 2 0 0 0 1 0 1 1 0 0 1 1 0 0 1 0 0 0 2 0 2 0 1 1 1 2 0 0 0 0 0 0 0 0 0 2 1 0 0 0 1 1 1 1
56 1 1 1 0 0 0 2 2 1 0 1 1 1 1 0 0 0 2 1 1 1 0 2 2 0 0 2 2 1 2 0 2 2 0 1 1 1 0 1 0 1 0 1 0 1 0 0 1 0 0 0 1 0 0 2 0 0 1 0 0 1 2 2 0 0 1 1 0 0 1 1 2 2 1 2 1 1 1 0 1 2 0 1 1 0 0 1 1 2 1 1 1 1 1 1 0 1 1 2 2 0 0 1 2 0 2 1 1 1 0 1 0 2 2 2 2 0 0 0 2 0 2 1 0 0 0 0 0 0 0 0 0 0 0 0 0 0 0 0 1 1 0 0 2 2 1 0 0 1 0 0 1 0 0 0 0 0 1 0 1 1 1 2 1 1 0 0 0 0 0 1 0 2 0 0 1 1 1 0 1 2 0 2 2 2 2 1 0 0 0 1 1 0 0 0 0 2 0 0 0 0 0 0 2 0 2 1 1 0 1 1 1 0 0 0 1 0 2 0 1 1 2 0 1 0 0 0 0 0 0 1 0 0 2 0 0 1 2 0 1 1 2 0 0 0 0 0 1 0 0 1 0 0 2 2 0 0 0 0 0 0 0 1 0 0 1 0 2 2 1 0 0 1 0 0 0 0 2 0 0 0 2 2 2 2 2 2 1 2 2 1 0 2 2 1 0 1 0 0 1 0 2 1 1 1 0 1 0 0 0 0 2 0 2 0 1 0 0 1 1 1 0 0 1 0 0 0 1 1 0 0 0 0 0 1 1 1 0 0 0 1 1 0 0 0 0 0 1 1 2 0 0 1 0 1 0 0 0 2 2 0 0 0 0 0 0 0 2 0 2 2 1 1 0 2 0 2 2 0 1 0 0 1 1 2 0 0 0 0 2 2 0 0 2 0 1 0 0 0 0 0 0 2 2 1 0 0 0 1 0 0 0 0 0 0 0 0 0 0 0 1 0 0 0 1 1 0 0 1 0 0 1 1 1 2 0 0 1 1 2 0 1 1 1 1 1 0 0 0 0 1 0 2 2 1 1 1 1 1 2 2 1 0 0 1 0 2 2 0 0 0 0 0 0 0 0 1 2 0 1 0 1 1 0 0 0 1 1 1 1 0 0 1 0 0 0 0 0 2 1 2 2 0 0 0 2 1 0 0 0 0 0 1 0 0 0 2 0 1 1 2 1 0 0 1 0 0 0 1 1 0 1 1 1 0 1 0 1 1 0 1 1 0 0 1 0 0 2 1 1 1 0 2 2 1 0 0 0 2 0 0 1 2 1 1 1 2 1 1 0 1 1 0 1 0 1 1 1 2 0 1 2 0 2 0 2 1 0 0 0 1 0 1 0 0 0 0 0 0 1 1 1 0 2 0 1 0 0 1 0 0 0 1 1 1 0 1 0 1 1 1 0 0 0 1 2 1 0 0 0 2 1 0 0 1 1 0 0 0 2 1 1 1 1 0 1 2 0 1 1 1 1 0 1 0 1 1 1 0 0 0 2 0 2 2 1 0 1 0 1 1 1 0 0 2 1 1 1 1 1 0 2 2 2 2 2 1 1 1 2 0 1 0 0 2 2 1 2 2 0 2 0 0 1 1 1 1 1 0 1 0 0 0 0 1 0 2 2 2 0 0 0 0 2 2 0 0 1 0 0 0 0 0 0 0 1 0 0 2 0 0 0 1 1 0 1 0 0 0 0 0 0 0 0 0 1 0 0 0 0 1 2 0 0 1 1 1 0 1 0 0 2 0 0 0 1 0 1 1 1 1 1 0 2 2 1 2 0 0 1 1 1 1 1 1 0 1 0 0 0 2 0 0 1 1 0 1 0 1 0 0 0 2 2 1 0 2 0 0 0 0 0 2 0 1 0 0 0 0 1 0 1 1 0 0 0 0 0 1 1 0 0 0 0 0 0 0 0 0 0 1 0 2 2 0 0 0 1 0 0 1 0 0 0 1 0 0 1 1 0 0 0 1 1 1 1 1 1 2 2 2 1 0 0 1 0 1 0 0 1 2 1 1 2 1 2 2 0 0 0 2 0 2 0 0 2 0 0 1 0 2 0 0 0 2 2 0 2 0 1 0 0 0 2 1 2 1 0 0 0 0 1 0 1 0 1 1 2 1 0 0 2 0 0 0 0 0 1 0 2 0 0 0 2 0 1 2 2 2 0 0 1 1 1 0 0 0 1 2 1 0 0 0 0 0 1 0 0 1 0 2 0 0 0 0 0 0 0 0 0 1 0 2 0 0 0 1 1 0 2 2
57 1 0 2 0 0 1 1 1 2 0 0 0 0 0 0 0 0 1 1 1 1 0 2 2 0 0 1 2 2 1 0 1 1 1 0 2 1 0 1 1 1 0 0 1 0 1 0 2 0 0 0 0 1 0 2 0 1 0 1 0 1 0 2 1 1 1 1 0 0 0 0 2 2 1 2 2 1 1 0 1 2 0 2 2 0 0 0 0 2 0 0 1 1 1 1 1 1 1 1 2 0 1 1 2 0 2 2 1 2 0 1 0 1 1 1 1 0 2 0 0 0 1 0 1 0 0 1 1 0 0 0 0 0 2 1 1 0 1 0 1 1 0 0 1 2 1 0 0 1 0 0 0 1 0 0 1 1 0 1 2 0 1 2 2 2 0 0 0 0 0 0 0 0 1 0 1 0 0 0 0 1 0 2 0 0 2 1 0 0 2 1 1 0 0 1 2 1 0 0 0 0 1 1 1 0 2 0 2 0 1 2 1 1 0 1 0 0 1 2 0 0 1 0 0 1 1 1 1 1 1 0 0 0 2 0 0 2 2 2 0 0 2 1 0 0 0 0 1 1 1 0 0 0 0 0 0 1 1 1 0 0 0 0 0 0 0 1 2 2 0 0 1 2 0 0 1 1 1 0 1 1 1 1 2 2 2 2 0 2 0 0 0 1 1 0 0 1 0 1 1 0 2 1 1 1 1 2 0 1 0 1 1 2 0 0 2 0 0 2 0 2 2 1 0 0 1 0 0 1 0 2 0 0 0 0 0 2 1 2 2 2 1 0 1 0 0 0 1 0 1 0 0 1 0 1 1 0 1 1 2 1 0 0 0 0 0 2 2 0 2 2 0 2 0 0 0 1 1 1 2 0 0 0 1 0 0 0 0 0 0 0 1 0 2 0 0 1 0 0 0 0 0 0 0 0 0 1 1 0 0 0 0 0 1 0 0 0 0 0 0 0 0 0 2 1 1 1 1 0 2 0 1 1 1 2 0 0 0 0 2 0 2 0 2 2 0 1 1 2 0 0 0 2 1 1 0 1 1 1 1 2 0 0 0 1 0 2 2 0 1 1 0 0 2 0 2 0 1 2 1 0 0 0 0 1 0 0 0 0 2 0 0 1 1 1 1 1 1 1 1 1 1 1 0 0 2 2 0 0 0 1 1 1 0 0 0 2 0 1 1 2 2 1 1 2 1 1 0 1 1 1 1 1 1 1 2 0 0 0 2 2 0 0 0 2 0 1 1 2 0 0 1 0 2 2 0 2 1 0 1 0 1 1 0 0 1 1 0 1 0 1 1 0 1 0 1 1 1 2 0 0 1 0 0 1 1 0 1 1 0 0 0 1 0 1 0 0 0 0 0 2 0 0 1 1 1 0 2 1 0 0 2 2 2 2 2 0 0 0 1 0 0 1 0 1 1 2 0 0 1 1 1 0 0 0 1 2 0 0 1 1 1 1 1 0 2 1 0 1 0 1 1 2 0 0 0 1 1 0 0 0 1 1 0 1 0 1 0 1 0 1 0 0 0 2 2 0 1 1 0 1 2 1 2 2 2 0 0 1 0 0 0 0 1 0 1 2 0 0 0 1 0 0 1 2 0 1 1 0 2 0 1 0 0 2 0 1 1 1 0 0 0 0 2 0 0 0 1 0 1 1 0 0 0 0 0 1 1 2 0 0 0 0 1 0 0 0 0 0 0 0 0 0 0 0 0 0 2 2 0 0 2 2 0 1 1 0 0 2 1 0 0 0 2 1 2 0 0 0 1 2 2 0 2 0 0 2 0 0 2 2 1 1 2 1 0 0 0 0 0 1 0 1 0 1 0 0 1 1 0 0 2 0 0 2 0 2 0 0 0 0 0 2 0 1 0 0 0 0 0 0 2 1 0 0 0 0 0 0 1 1 2 0 2 0 2 0 0 0 0 1 0 1 1 0 1 0 1 0 1 0 0 1 0 1 1 0 1 2 0 0 0 2 0 0 1 0 0 1 1 1 2 0 0 0 0 0 1 1 1 2 1 2 2 2 2 1 0 0 1 1 1 1 2 2 1 2 1 1 0 0 1 0 1 1 1 2 2 0 0 0 0 1 0 0 1 1 0 0 0 0 0 1 1 0 0 1 1 0 0 0 0 1 0 1 1 0 0 1 2 0 1 1 0 0 1 2 1 1 0 1 0 0 1 1 0 0 2 1 0 0 0 1 1 0 2 0 2 1 1 0 1 1 0 0 0 0 0 0 0 1 0 1 0 0 0 0 0 0 0 0
58 0 2 1 0 0 1 1 2 2 0 0 0 0 0 0 0 0 1 1 1 1 0 2 2 0 0 1 1 0 1 0 1 1 1 2 0 1 0 0 0 2 0 1 0 1 2 0 0 1 1 1 1 1 0 2 0 0 0 0 1 1 0 1 0 0 2 0 0 0 0 1 2 2 1 2 2 1 2 0 1 1 0 1 1 0 0 0 0 2 0 0 1 1 0 2 0 1 1 2 1 0 1 1 2 0 2 1 1 1 0 2 1 2 2 2 2 0 0 0 2 0 2 0 0 0 0 1 0 1 0 0 1 0 0 0 1 1 0 2 1 1 1 0 1 1 0 0 1 1 0 0 1 0 1 0 1 0 0 1 2 1 0 2 0 1 0 0 0 1 1 0 1 2 0 0 2 0 0 0 0 1 1 1 1 0 1 1 0 0 1 1 0 0 0 1 1 2 1 0 0 1 1 0 2 0 2 0 2 1 0 1 0 0 0 0 0 1 1 1 1 1 2 0 0 2 2 0 0 0 1 0 1 1 1 1 0 1 2 2 0 0 2 0 0 0 0 0 2 1 1 0 0 0 0 0 0 0 0 0 0 0 0 0 0 0 1 0 2 1 0 0 0 0 1 1 0 0 2 0 0 0 2 2 2 2 2 1 0 2 0 0 2 2 2 0 2 1 0 1 2 0 2 1 1 1 1 2 1 2 0 2 2 1 1 0 2 0 0 1 1 1 1 1 1 0 1 0 2 1 0 2 0 0 1 1 0 1 1 1 1 1 2 1 0 0 0 0 0 1 1 1 1 2 1 0 0 0 0 1 1 0 0 0 0 1 0 1 2 0 2 2 1 2 1 0 0 1 0 2 1 0 0 0 1 0 0 0 0 1 0 0 0 0 2 0 1 0 1 1 0 1 1 2 2 0 0 0 1 0 0 0 0 0 1 0 1 0 0 0 0 0 1 1 1 1 1 1 0 1 1 2 1 0 2 1 1 0 0 0 2 0 1 1 1 1 0 1 1 1 0 0 0 2 2 1 1 0 0 0 0 0 0 0 0 0 0 2 2 0 2 1 2 2 1 0 1 0 2 0 2 0 1 1 0 1 0 2 2 0 0 2 0 2 1 0 0 1 1 2 1 2 1 1 1 2 2 0 0 0 0 0 0 0 1 0 0 2 0 2 2 2 2 0 0 2 1 1 0 1 1 1 0 0 0 1 2 1 0 1 2 2 0 0 0 1 0 0 1 2 0 1 0 2 2 1 0 0 1 1 1 0 0 2 0 0 1 0 0 0 1 1 0 0 0 0 0 1 1 2 1 0 1 0 1 0 0 2 0 0 0 0 0 2 0 1 0 1 0 0 1 1 0 0 2 0 0 0 2 1 0 0 0 1 0 1 1 0 0 1 0 1 0 0 0 0 2 1 0 0 0 0 0 1 1 0 2 2 0 1 1 0 0 0 2 0 2 1 0 2 1 1 1 2 0 0 0 0 1 1 1 1 2 0 2 2 0 1 1 0 0 0 0 0 0 2 2 0 1 1 0 2 2 1 2 2 2 2 0 0 0 0 1 0 0 1 1 2 1 2 2 0 0 0 0 0 1 1 1 1 2 1 0 0 0 0 1 0 0 0 0 1 2 0 1 0 1 0 1 0 1 1 1 0 0 1 0 0 0 0 0 0 0 1 1 0 1 0 2 1 1 1 1 0 0 0 0 0 0 0 0 1 2 0 0 0 1 1 0 1 0 1 0 0 0 0 0 0 0 1 0 1 1 1 2 2 0 1 1 2 0 1 2 1 2 0 0 1 0 0 0 1 0 0 2 0 1 0 0 1 0 0 1 1 1 2 0 1 2 0 1 2 0 2 0 0 0 0 0 0 1 1 2 0 0 1 1 1 2 1 1 1 0 0 1 0 1 0 1 0 0 1 0 2 1 0 1 1 0 0 0 2 0 0 0 1 1 0 2 0 1 0 0 0 2 1 0 2 2 2 1 1 1 0 0 1 0 0 0 0 1 1 1 2 2 2 2 2 0 0 1 1 0 2 0 0 2 0 0 1 0 0 0 0 1 1 1 1 2 0 0 0 0 0 1 0 1 1 0 0 0 0 0 0 1 0 2 1 1 0 1 0 1 0 0 1 0 0 1 0 1 0 1 1 0 0 1 2 0 0 0 0 1 0 2 1 1 0 1 1 0 0 0 0 0 2 0 0 1 0 0 1 0 1 0 0 0 0 0 1 0 0 0 1 0 0 0 0 0 0 0 0
59 1 0 2 0 0 1 2 2 1 0 0 0 1 0 0 1 0 1 0 0 0 0 2 2 0 0 2 2 0 2 0 1 1 1 1 2 1 0 0 0 1 0 1 0 1 0 0 0 1 1 0 0 0 1 2 0 0 1 2 0 1 0 2 0 0 1 1 0 0 0 1 2 2 1 2 1 0 2 2 0 2 0 1 1 0 0 0 0 1 0 1 2 1 0 0 0 0 0 2 2 0 0 1 2 0 1 2 0 2 0 1 1 1 1 1 1 1 2 0 1 1 2 2 0 2 0 1 0 1 0 0 0 0 0 0 0 0 1 0 1 0 0 0 0 1 0 0 0 1 0 0 0 0 1 1 0 2 0 1 1 0 0 2 1 1 0 0 0 1 1 0 0 1 0 1 2 1 0 1 1 2 0 1 1 1 1 2 0 1 1 1 1 1 1 1 2 2 1 1 1 1 0 0 2 0 2 0 1 0 0 1 0 1 0 0 1 0 0 0 1 1 2 0 0 1 1 0 0 0 1 0 0 0 1 0 0 2 2 1 0 1 2 0 0 0 0 0 2 0 0 0 0 1 1 1 0 0 0 1 1 1 0 0 0 0 0 0 1 1 1 0 2 2 0 0 1 1 1 0 0 1 1 1 1 1 2 1 1 2 1 1 1 2 2 0 0 2 0 2 1 0 2 0 0 0 0 2 0 1 1 1 0 0 0 0 2 0 1 1 1 2 0 0 1 0 1 0 1 2 0 2 0 0 0 0 0 1 0 1 1 1 2 2 0 0 1 0 2 2 2 0 1 2 1 0 1 0 1 1 2 1 2 1 2 0 0 2 2 0 2 2 0 2 0 0 0 1 0 2 2 0 0 1 1 0 0 0 0 0 0 0 0 0 2 0 1 2 0 0 0 0 0 1 1 0 0 0 0 1 0 0 1 1 1 0 0 1 1 1 1 1 0 1 0 0 1 1 0 0 0 1 1 1 1 2 0 0 0 0 2 0 2 0 0 1 0 0 0 2 0 0 0 2 1 1 0 1 2 1 1 2 2 0 0 2 0 2 2 0 0 0 2 2 2 0 0 1 1 0 0 0 0 0 0 2 0 1 2 0 0 2 0 1 2 0 0 1 1 2 1 2 0 2 0 0 1 2 0 0 0 0 1 0 1 0 0 2 0 1 1 2 2 0 0 1 1 1 0 1 1 1 1 1 1 0 2 0 1 1 1 2 0 1 0 0 1 2 0 2 0 0 0 1 2 1 0 0 2 0 2 0 1 2 0 0 2 2 2 0 0 0 0 0 0 0 0 2 2 2 0 0 1 0 1 0 1 1 0 0 0 0 0 0 0 0 0 0 0 0 0 2 0 0 0 1 1 0 1 1 0 0 1 1 1 1 2 0 0 0 0 0 0 1 0 0 1 0 0 0 1 2 0 0 0 1 2 2 1 0 1 0 0 1 2 0 2 0 0 0 2 2 1 1 0 0 2 0 0 1 1 1 1 0 1 1 0 0 2 0 0 0 0 0 0 2 2 1 1 1 1 0 2 2 2 2 1 1 0 1 0 1 0 0 0 0 0 2 2 2 1 1 0 0 1 1 1 1 2 0 1 0 0 0 0 1 0 1 1 1 0 1 0 0 1 1 0 0 1 0 1 1 0 0 0 0 0 0 0 1 0 0 0 0 1 0 1 1 1 1 1 1 0 0 0 1 0 0 1 0 0 0 2 2 0 0 1 1 0 1 0 0 0 0 1 0 1 0 1 1 2 2 2 0 2 0 0 2 0 0 2 2 1 0 0 0 0 0 0 1 0 1 0 0 0 1 0 0 0 1 0 0 0 1 2 1 0 0 2 0 2 2 0 2 0 1 0 0 0 0 0 0 1 0 0 0 0 0 0 0 0 0 0 0 0 0 0 0 0 1 1 1 0 1 1 0 1 0 0 0 1 1 1 0 1 0 1 0 2 0 1 0 0 1 2 1 0 2 2 2 2 2 2 0 0 1 1 0 0 0 1 0 1 1 1 1 1 1 0 1 0 2 0 1 1 1 0 2 0 2 0 0 0 0 0 2 2 0 1 0 1 0 0 0 1 0 1 2 1 1 1 1 0 1 0 0 0 1 2 1 0 0 1 0 0 1 0 1 1 2 2 0 2 0 0 0 0 2 1 1 1 0 0 1 2 0 0 0 2 2 0 1 0 0 0 1 1 0 2 0 0 0 0 0 0 0 0 0 0 0 0 2 0 0 0 0 0 1 1 0 2 2
60 1 1 1 0 0 0 0 0 2 0 0 0 0 0 0 0 0 0 0 0 0 0 2 2 0 0 1 1 1 2 0 1 2 1 0 2 2 0 1 1 1 1 1 0 1 0 0 2 0 0 0 2 0 0 2 0 0 1 2 0 2 0 2 0 1 1 0 0 0 0 1 2 2 2 2 2 1 2 0 0 1 0 1 1 0 0 0 0 2 0 0 0 1 0 1 0 1 1 1 0 1 0 1 2 1 2 2 0 2 0 1 0 1 1 1 1 0 1 0 1 1 2 0 0 0 0 0 0 0 0 0 0 0 1 0 0 0 0 0 1 1 0 1 0 0 0 0 0 0 0 1 1 0 0 0 0 0 0 0 1 1 1 2 2 2 0 0 2 0 0 2 0 2 1 1 2 0 0 0 0 0 1 2 1 0 2 2 2 0 2 0 0 2 2 0 2 1 0 1 1 0 0 0 2 0 1 1 0 0 0 1 2 0 0 2 2 0 0 1 1 1 2 0 0 0 0 0 0 0 0 1 0 1 1 0 1 1 2 1 0 0 1 0 0 0 0 0 2 0 0 0 0 0 0 1 0 0 0 0 0 0 0 0 0 0 0 0 2 0 0 0 1 2 1 0 1 1 2 0 0 0 0 0 1 1 2 1 1 2 1 2 1 2 2 0 1 1 0 1 2 1 2 0 0 0 0 1 0 1 1 2 2 0 2 1 1 1 1 0 1 2 1 0 1 0 1 1 0 1 0 2 1 0 0 0 1 0 0 0 0 1 1 0 0 0 0 1 1 2 0 1 0 2 0 0 2 0 1 0 1 1 1 1 1 0 0 2 2 0 2 2 1 2 1 0 0 1 0 2 2 1 0 1 1 1 0 0 0 0 1 1 2 0 2 0 0 2 0 0 0 0 0 0 0 0 0 1 0 1 0 0 0 0 2 0 0 1 0 1 1 1 1 1 2 2 1 1 0 0 0 0 1 0 2 2 1 1 0 0 2 1 1 1 2 2 0 0 0 1 0 0 0 2 2 2 0 1 1 0 1 2 0 0 0 0 0 2 2 0 1 1 1 1 2 0 2 1 2 1 0 0 0 0 0 1 0 0 1 1 1 1 1 1 0 0 0 2 1 1 1 1 2 0 0 0 2 1 1 0 1 1 1 0 0 0 0 1 0 1 1 1 2 1 1 2 0 2 0 2 0 2 1 0 0 0 1 0 1 1 1 1 0 2 2 1 0 1 0 2 0 1 0 2 1 1 0 0 1 1 0 0 0 0 0 0 0 1 1 0 0 1 1 0 1 0 1 0 1 1 0 0 1 0 1 0 0 0 1 0 1 0 0 0 1 0 1 0 0 0 1 1 0 1 1 0 1 0 2 1 2 0 0 2 0 2 0 1 1 0 0 0 0 0 0 0 2 1 0 0 0 1 1 0 0 1 1 1 1 0 2 0 0 0 1 0 2 1 1 2 1 1 1 0 0 0 2 1 1 0 0 0 2 1 1 1 1 0 1 1 0 1 1 0 1 0 1 0 0 1 0 0 2 2 2 2 2 1 0 1 1 1 1 0 1 0 2 2 2 2 1 2 0 0 1 1 1 0 1 1 1 1 0 0 0 0 0 1 1 1 0 0 0 0 1 0 0 0 1 0 1 1 0 0 0 0 0 0 0 1 0 0 0 1 1 0 1 0 0 0 0 0 0 0 0 0 0 0 1 0 0 0 2 0 0 0 0 1 0 1 1 0 0 1 0 0 0 0 2 2 0 0 1 0 1 0 0 2 0 2 0 2 1 1 2 1 0 0 0 1 0 2 0 1 0 1 1 0 0 2 0 0 1 1 1 2 0 2 0 0 0 0 0 1 0 1 0 0 0 0 0 0 1 1 0 0 0 0 1 0 0 0 0 0 1 1 1 0 0 0 0 2 0 2 2 0 0 2 0 0 1 2 1 0 0 1 0 1 2 1 2 0 0 1 2 1 0 0 1 0 1 0 0 0 0 2 0 0 0 0 2 1 1 1 1 1 1 2 0 0 0 2 0 1 1 1 0 0 1 1 0 0 0 0 1 1 1 1 2 0 0 0 0 1 1 0 0 0 0 0 0 1 0 0 1 0 0 1 1 0 0 0 2 1 1 1 0 0 0 0 2 0 2 0 1 0 1 2 1 0 0 1 0 1 2 0 0 0 1 1 0 0 0 0 0 2 0 1 1 0 1 2 0 0 0 0 0 0 0 0 0 1 0 2 0 1 0 0 0 0 2 1
61 1 1 1 0 0 1 2 2 0 0 1 0 0 0 0 0 1 2 1 1 1 0 1 1 1 1 0 2 1 2 1 1 2 1 2 1 0 0 0 0 1 0 0 0 1 1 0 0 2 2 2 2 1 0 1 1 0 1 1 1 1 0 0 1 0 2 0 1 1 0 1 2 1 1 2 1 1 1 0 1 2 0 0 0 0 0 1 1 2 1 2 1 1 2 2 2 2 2 2 0 0 0 0 2 2 2 2 0 2 0 1 0 1 1 1 1 0 1 0 1 0 2 2 0 2 0 0 0 0 0 0 0 0 1 1 0 0 0 0 0 2 0 0 0 0 0 0 0 1 0 0 0 0 0 1 1 1 0 0 1 1 0 2 2 2 0 0 0 2 2 0 2 1 1 2 2 1 0 1 0 1 0 2 1 1 2 1 0 0 0 1 0 2 2 0 2 2 0 0 0 0 0 1 2 0 0 0 1 0 0 1 1 0 0 1 1 0 0 1 1 1 2 0 0 1 1 0 0 0 0 0 0 0 1 0 1 2 2 2 0 0 1 0 0 0 0 0 2 0 0 0 0 0 0 1 0 1 0 1 1 1 0 0 0 0 1 0 1 0 0 0 1 2 0 0 0 1 1 0 0 1 0 0 0 1 1 2 1 2 1 1 1 2 2 0 1 0 1 0 2 0 2 1 0 0 0 2 2 2 0 2 2 0 2 0 2 0 0 0 0 2 2 1 0 0 1 0 1 0 0 2 1 1 0 0 0 0 0 0 0 0 1 0 0 0 0 0 1 1 1 0 1 2 1 0 0 0 1 1 2 1 2 1 2 0 0 1 2 0 2 2 0 2 1 1 0 1 1 1 0 1 0 0 0 0 0 0 0 1 0 0 0 0 1 1 0 0 2 1 0 2 0 1 1 1 0 0 0 2 0 0 0 0 0 0 1 1 1 1 1 1 0 1 1 1 1 1 0 0 1 0 0 0 0 0 0 0 0 1 1 1 1 1 2 2 2 0 0 1 0 1 0 2 1 1 0 1 1 1 1 1 0 0 0 0 0 1 1 1 1 1 2 2 1 0 1 0 2 1 1 0 0 0 0 0 0 0 2 2 0 2 1 0 1 0 0 1 1 2 1 2 1 1 0 0 1 1 0 0 0 0 2 0 1 0 1 2 0 2 2 2 2 1 1 2 0 1 0 1 1 1 2 1 2 1 2 0 1 2 2 2 0 2 1 1 0 2 0 2 0 0 0 1 1 1 0 2 0 0 0 1 0 1 0 0 1 1 1 0 0 0 1 0 1 0 1 0 0 2 0 0 2 0 2 0 2 0 0 0 0 0 0 0 1 0 0 0 0 0 1 1 0 2 2 0 0 0 1 0 0 0 0 1 0 1 0 1 1 0 0 0 0 0 0 0 2 1 0 0 0 2 0 0 0 0 2 0 0 0 1 1 0 0 1 0 2 1 1 1 1 1 0 0 1 0 1 1 2 0 0 0 0 0 1 2 0 1 0 0 2 0 0 0 0 2 2 0 0 0 0 1 2 2 2 2 2 1 0 1 1 0 1 0 1 1 2 1 0 0 0 0 0 0 1 2 0 2 2 0 1 0 0 1 0 0 0 1 1 1 0 0 0 0 2 1 1 0 1 0 1 1 0 1 0 0 1 1 0 1 1 1 0 0 0 0 0 0 0 0 0 0 1 0 0 1 1 0 0 0 0 0 2 0 0 1 1 2 0 0 0 0 1 1 0 1 1 0 0 0 1 2 1 0 2 1 0 1 0 1 1 2 1 0 1 0 0 0 0 1 0 2 0 0 0 2 2 0 0 1 0 0 1 1 1 2 0 2 1 0 1 1 1 2 0 0 1 0 0 0 0 0 1 1 0 0 0 0 0 0 0 0 0 0 0 0 0 0 0 0 0 2 0 1 0 0 2 0 0 0 0 2 1 1 1 1 0 0 1 0 1 0 1 1 0 0 0 2 2 2 2 2 1 0 0 1 0 0 1 0 2 1 0 2 2 2 2 1 0 0 0 1 0 1 1 1 1 1 0 2 0 1 0 0 1 1 1 2 1 0 0 0 1 1 0 0 2 1 1 0 0 0 0 2 0 0 0 1 1 0 0 0 0 1 0 0 1 1 0 0 2 0 1 0 0 0 0 2 1 0 0 0 0 1 2 0 0 0 2 1 0 0 0 0 0 2 0 1 2 0 0 0 0 0 0 1 1 0 0 0 0 0 0 1 0 0 1 0 0 0 0 0
62 0 2 0 0 0 0 1 1 0 0 0 1 2 2 0 0 0 1 1 0 1 0 2 2 0 0 2 2 0 2 1 2 1 0 0 2 1 0 1 1 1 0 0 0 0 2 0 0 0 0 1 0 0 1 1 0 0 0 2 0 1 0 1 0 0 2 2 0 0 0 1 2 2 0 2 2 2 2 0 2 2 0 2 2 0 0 0 0 1 0 0 1 1 0 0 0 1 1 2 1 0 0 2 2 0 2 0 2 0 0 2 0 2 2 2 2 0 0 0 2 0 2 0 0 0 0 0 0 0 0 0 2 0 0 0 2 0 0 2 0 2 0 0 1 1 1 0 0 1 0 0 0 0 0 0 0 1 0 2 2 1 1 2 0 1 0 0 1 0 0 2 1 1 0 0 1 0 0 0 0 0 1 2 1 0 2 1 1 0 2 0 0 1 1 1 1 1 0 0 0 0 0 0 2 0 2 0 0 0 1 1 1 0 1 1 1 1 2 0 1 1 0 0 1 0 0 0 0 0 1 0 1 1 0 0 1 1 2 0 0 0 2 1 1 1 1 1 1 0 0 0 0 0 0 1 0 0 0 0 0 0 0 0 0 0 0 0 2 2 0 0 0 1 0 0 1 0 2 0 1 0 0 0 1 0 0 1 1 2 1 1 1 1 2 0 1 1 1 0 0 0 2 1 0 0 1 1 0 1 0 1 2 0 2 0 0 1 0 0 1 1 2 1 0 0 1 0 0 1 0 1 0 0 0 0 0 2 0 0 0 0 0 0 0 0 0 0 0 1 1 0 0 2 0 0 1 0 0 1 1 0 1 0 1 1 0 1 1 1 1 1 1 2 1 0 0 0 0 2 1 1 0 0 1 0 0 0 1 0 1 1 2 0 2 0 2 2 1 1 0 1 1 2 2 0 0 1 0 1 0 0 0 0 2 1 0 0 0 0 1 1 0 2 1 1 1 1 0 0 1 0 1 0 2 2 0 0 1 1 2 0 0 2 1 1 0 1 0 0 0 0 0 1 0 0 0 2 2 2 2 1 0 0 0 0 0 2 2 0 0 0 1 1 1 1 1 1 2 0 1 1 0 0 0 1 0 1 2 0 2 2 1 1 2 0 0 2 2 1 0 1 0 0 1 1 1 1 1 0 0 1 1 0 0 0 0 2 0 1 1 2 1 0 0 1 1 0 0 2 0 2 2 1 2 1 2 1 0 0 1 2 0 0 0 2 0 0 2 0 0 0 0 1 2 1 1 0 2 0 1 0 0 2 0 0 2 1 0 1 1 1 0 0 0 0 0 1 1 2 0 0 1 0 1 0 1 0 0 0 0 0 2 2 0 2 2 0 0 0 0 2 0 1 0 1 2 1 2 0 0 0 0 0 0 0 0 2 1 1 1 1 0 1 0 0 2 0 0 0 0 1 1 0 0 0 2 1 1 0 1 1 0 0 0 0 2 2 0 0 2 1 1 1 0 0 1 0 2 0 0 0 0 0 1 2 0 1 0 1 0 1 0 0 0 2 2 1 1 1 1 1 2 1 2 2 2 1 0 1 1 1 0 0 0 0 1 1 0 0 0 0 0 0 0 0 1 1 1 0 0 0 0 0 1 1 0 2 2 2 0 0 1 0 2 0 0 1 0 1 0 0 1 0 0 1 0 1 1 1 0 0 0 1 1 0 1 1 0 0 0 0 1 0 0 0 0 0 2 1 0 0 2 2 0 0 0 1 0 0 0 0 1 1 0 1 1 0 0 0 2 2 1 1 2 2 0 1 0 2 0 2 2 0 1 0 1 1 0 0 0 2 1 0 1 1 1 1 0 0 0 0 0 1 2 1 0 2 1 0 1 1 0 2 0 1 0 0 1 0 2 1 2 0 0 0 0 0 0 0 2 0 0 0 0 0 0 0 0 0 0 2 0 2 2 0 0 0 0 0 0 2 1 0 0 2 0 1 0 1 0 1 0 1 1 0 0 1 1 2 2 2 1 0 0 1 0 0 2 0 1 2 2 1 2 2 2 2 0 0 1 2 0 1 1 1 0 1 1 2 0 0 0 0 1 2 2 1 1 0 0 0 1 1 0 0 1 2 1 1 0 1 0 1 0 0 1 2 2 0 1 1 1 1 0 0 1 1 1 2 2 0 1 0 1 0 1 1 1 0 0 0 0 0 1 0 0 0 0 0 0 0 1 0 0 0 2 0 1 1 0 1 0 1 0 0 0 0 0 0 0 0 0 0 0 0 0 0 1 0 0 0
63 0 1 2 0 0 2 2 2 0 0 2 1 1 1 0 0 0 0 1 1 1 0 2 2 1 1 2 1 1 2 0 0 1 0 0 2 0 0 0 0 2 0 0 0 0 0 0 1 1 1 1 0 0 1 1 0 0 1 0 1 1 0 1 1 0 1 1 1 1 0 1 2 2 2 2 2 2 2 0 1 2 1 0 1 0 0 1 1 2 0 1 2 2 1 1 1 1 1 2 2 0 1 1 2 0 2 2 0 2 0 0 0 2 2 2 1 0 1 0 1 0 2 2 0 1 0 0 0 0 0 0 0 0 1 0 1 0 1 0 1 1 1 0 0 1 0 0 0 0 0 0 2 1 0 1 0 2 0 0 1 0 0 2 0 0 0 1 0 1 1 0 0 2 0 0 2 2 2 2 2 2 0 1 0 0 1 2 0 1 1 1 1 1 1 0 1 1 1 0 0 1 1 0 2 0 2 0 1 0 1 2 2 0 0 0 0 1 1 0 0 0 2 0 0 1 0 0 0 0 0 0 0 0 1 1 0 2 2 2 0 0 2 1 0 0 0 0 2 0 0 0 1 0 0 1 0 0 1 1 0 0 0 0 0 0 1 0 2 2 0 0 2 2 0 0 0 0 2 0 0 0 1 1 2 0 1 2 1 2 1 1 2 2 2 0 0 0 0 0 2 1 0 0 0 0 0 1 0 0 2 2 1 1 2 0 2 0 0 0 0 2 2 0 2 0 0 0 0 0 0 1 1 0 0 0 0 1 0 0 0 1 1 0 1 0 1 0 1 1 1 0 0 1 0 1 2 0 0 2 2 0 0 0 0 1 0 2 2 0 2 2 1 2 1 0 0 0 0 2 1 1 0 1 1 0 0 0 1 0 2 2 1 0 2 0 1 2 0 0 0 0 0 1 1 1 0 0 0 1 0 0 0 0 0 0 1 0 0 0 0 0 0 0 0 0 0 0 0 0 0 0 1 1 1 1 2 1 1 0 0 2 1 1 1 2 0 0 0 1 0 0 0 2 2 1 1 1 2 1 1 2 1 1 0 1 0 1 2 1 2 2 2 2 1 1 1 0 1 2 1 1 1 1 0 0 0 0 1 0 1 1 1 1 1 1 1 0 0 2 2 2 2 0 0 0 2 1 0 0 0 1 0 2 0 0 0 2 0 1 2 2 2 0 0 1 0 0 1 1 1 0 1 0 1 0 1 1 1 2 0 1 0 2 0 2 0 1 1 1 0 0 0 2 2 2 0 1 1 1 0 0 1 2 0 0 2 1 1 0 0 1 1 0 1 0 1 1 1 2 0 0 1 0 1 0 0 0 0 0 0 0 0 0 2 0 2 1 0 0 2 0 0 0 2 0 1 0 2 0 0 0 1 1 1 1 1 2 1 1 1 1 0 1 0 0 2 1 0 0 0 2 1 0 0 0 1 0 0 0 0 1 0 1 1 0 2 1 1 2 1 1 1 1 0 0 1 1 1 1 1 1 0 0 2 2 0 0 1 1 0 2 0 0 0 1 1 0 2 2 0 1 1 0 0 0 1 1 0 1 2 1 1 0 0 1 1 2 0 1 1 0 0 0 0 1 1 1 1 0 0 0 0 0 0 0 0 1 1 1 0 0 0 0 1 1 0 0 1 0 0 0 0 0 0 2 0 0 0 0 0 0 0 0 0 0 0 2 1 1 1 1 0 0 0 0 0 0 0 0 0 2 1 0 1 0 0 0 0 2 1 0 0 0 0 0 1 0 0 1 0 1 2 0 1 1 0 2 1 1 1 1 2 0 1 0 1 1 0 0 0 1 0 1 1 1 2 0 0 2 0 0 0 1 1 2 1 2 1 0 0 1 0 1 0 1 0 0 1 0 1 0 2 1 0 1 2 0 0 1 1 0 0 0 1 0 1 0 0 0 0 2 0 1 1 0 1 0 1 1 0 1 0 0 0 2 1 0 2 0 1 1 0 1 2 0 0 1 1 1 1 1 1 0 0 1 0 0 1 0 1 2 0 1 2 1 1 2 0 1 0 2 0 1 2 1 0 1 0 0 0 1 0 0 1 1 1 1 1 1 0 1 0 1 1 0 0 1 0 1 0 0 1 2 0 0 0 0 0 0 1 1 2 1 1 2 1 0 1 0 1 0 0 0 1 0 1 2 1 0 0 1 0 0 2 0 0 0 0 0 0 0 1 0 0 0 1 0 0 0 0 2 0 1 0 0 0 1 1 1 0 0 0 2 0 0 0 0 0 0 0 0
64 0 1 1 0 0 1 1 1 1 0 0 0 0 0 0 0 0 0 0 0 0 0 2 2 1 1 1 2 1 2 0 0 1 1 0 2 1 0 0 0 2 0 0 1 1 1 0 2 0 0 0 0 0 0 0 0 0 0 1 0 1 0 2 0 1 1 1 0 0 0 1 2 2 1 2 2 1 1 0 1 2 1 0 1 1 0 0 0 2 0 1 2 1 1 1 0 1 1 1 1 0 0 2 2 0 2 0 1 1 0 1 0 2 1 1 1 0 1 0 0 1 2 0 0 0 0 1 1 0 0 0 0 0 1 0 1 1 0 2 0 2 0 0 2 2 1 0 1 1 0 0 0 1 1 0 1 1 1 0 0 0 1 1 1 1 0 0 1 2 1 1 1 2 1 1 1 1 0 0 0 1 0 2 2 2 0 1 1 0 2 0 0 1 1 0 1 2 0 0 0 0 1 0 2 0 1 0 0 0 0 1 1 0 0 0 0 0 1 1 1 1 2 0 0 1 1 0 0 0 1 0 0 0 0 0 0 2 2 1 0 0 2 0 0 0 0 1 1 0 0 0 0 0 0 0 1 1 0 0 0 0 0 0 0 0 0 0 1 0 0 1 0 2 0 0 0 0 1 0 0 0 0 0 0 0 2 2 0 2 1 1 0 2 2 0 0 1 0 1 1 1 2 1 1 0 1 1 1 1 0 1 1 0 1 0 1 0 0 1 1 1 1 1 0 0 0 0 0 0 0 1 0 0 0 0 0 2 0 0 0 1 2 0 0 0 0 0 0 2 0 2 0 1 0 1 1 0 0 1 1 0 1 1 1 0 0 1 2 0 2 2 0 2 0 0 0 1 1 1 0 1 0 1 2 2 0 0 0 0 0 0 0 0 2 0 0 1 0 0 0 0 1 2 1 1 1 1 0 2 0 0 0 0 1 1 1 2 0 2 2 2 0 0 1 1 0 1 0 1 0 0 0 2 0 1 0 2 1 0 1 0 2 0 1 1 0 0 0 1 0 1 0 2 2 0 2 1 2 1 1 2 0 0 1 1 0 1 1 1 1 1 2 2 2 0 0 0 1 0 1 0 1 1 0 1 0 1 2 1 1 1 1 2 2 1 1 1 0 1 1 2 0 2 0 0 2 0 1 0 2 0 1 0 1 0 1 2 0 1 1 1 1 1 1 1 0 1 0 2 1 1 1 0 1 0 1 0 0 0 2 1 0 1 1 0 0 1 1 2 0 0 0 1 2 0 1 1 1 1 0 0 1 1 1 1 0 2 1 1 0 0 0 0 0 0 0 1 1 2 0 0 0 0 0 0 0 1 0 0 0 1 1 0 1 0 1 0 0 0 0 2 0 0 2 0 0 0 1 2 0 0 0 0 0 0 0 1 1 0 0 0 0 2 0 0 0 0 0 0 1 1 0 0 0 0 1 0 0 1 1 0 0 0 1 0 2 1 1 1 1 2 0 2 0 0 0 0 1 1 0 0 0 1 0 1 0 2 0 0 0 0 0 1 1 2 2 0 1 1 0 2 2 2 2 2 1 2 2 2 2 0 0 0 1 0 1 1 1 1 1 0 0 0 0 1 1 1 2 0 1 0 0 1 0 0 0 1 1 1 0 0 0 0 1 2 0 1 1 0 1 1 0 0 0 0 1 1 0 2 1 1 1 1 1 0 1 1 0 0 0 0 1 0 0 2 0 0 0 1 0 1 2 2 0 0 1 0 0 2 0 0 0 0 1 0 0 0 2 2 0 0 0 2 2 2 2 2 0 1 1 2 1 0 0 0 0 1 1 0 0 0 0 0 1 1 1 1 0 0 1 1 1 0 0 2 0 2 1 0 1 1 0 2 0 1 0 0 0 1 0 0 2 0 0 0 0 1 1 0 0 1 0 0 1 0 0 1 0 0 0 2 1 1 1 0 1 0 1 1 1 1 0 1 0 1 0 0 1 1 0 0 0 2 1 1 0 1 2 2 2 2 1 0 0 1 0 0 0 1 2 2 2 2 2 2 2 2 0 1 0 2 1 1 1 1 1 2 1 1 1 1 1 0 1 1 1 2 1 1 0 1 1 1 0 0 1 0 1 0 0 0 0 1 0 0 1 0 0 0 0 0 2 1 1 0 0 1 1 0 2 0 0 0 2 0 2 1 0 0 0 0 0 0 1 1 1 0 1 1 0 0 0 0 0 0 2 0 2 0 0 0 0 1 0 0 0 1 0 1 0 0 0 2 0 1 0 0 0 0 2 1
65 1 2 2 0 0 1 2 2 1 0 1 0 1 1 0 0 0 0 1 1 1 0 1 1 2 2 1 1 1 2 0 0 0 0 0 2 2 0 1 1 0 0 1 0 1 0 0 0 0 0 2 0 0 1 0 0 0 1 0 0 0 0 2 1 1 0 0 0 0 1 1 1 1 2 1 1 1 2 1 1 2 0 1 1 0 0 0 0 2 0 0 1 2 1 2 1 1 1 1 0 1 1 0 2 1 1 1 0 2 0 1 1 2 2 2 1 0 1 0 1 0 2 1 0 1 0 1 1 0 0 0 1 0 0 1 1 0 0 0 0 2 0 0 0 2 0 0 1 1 0 0 0 0 2 1 0 1 2 1 1 0 0 2 0 1 0 0 0 1 1 0 0 1 0 0 1 1 1 1 1 2 0 1 1 1 0 0 0 0 1 0 0 2 2 0 1 0 0 0 0 1 0 0 2 0 1 1 1 0 1 1 1 1 0 1 1 0 1 2 0 0 2 0 0 1 1 1 1 1 1 0 0 0 2 0 0 1 1 1 0 0 2 0 0 0 1 0 1 0 0 1 0 0 0 1 0 0 0 1 1 1 0 0 1 0 0 0 1 0 1 1 1 2 0 0 2 0 1 0 0 1 1 1 2 1 1 0 0 1 1 1 1 1 2 0 0 1 1 0 1 0 2 2 2 0 1 2 1 1 0 1 1 1 1 0 1 1 0 1 0 2 1 1 2 0 0 1 0 2 0 2 1 0 0 0 0 2 0 1 1 1 0 0 0 0 1 0 0 1 0 1 0 0 0 2 0 0 0 1 0 0 2 2 2 1 0 1 2 0 2 2 1 2 0 0 0 1 0 2 1 0 0 0 2 1 0 0 0 0 0 0 0 0 2 0 1 1 0 0 0 0 2 2 2 0 0 0 0 1 0 0 0 0 1 0 0 0 2 0 0 0 0 2 2 1 1 1 0 0 1 0 2 0 1 2 0 1 2 1 0 0 0 1 2 2 2 0 0 1 0 1 0 1 0 0 0 1 0 1 1 1 0 0 0 0 1 2 2 0 0 0 2 2 1 0 1 0 0 0 0 0 2 2 2 0 0 1 2 0 1 2 1 1 1 0 0 1 0 1 1 2 1 1 0 0 2 2 0 0 0 1 0 1 0 1 0 2 0 0 0 2 1 0 1 1 0 0 0 1 1 0 1 0 1 0 0 0 0 1 1 2 0 0 1 2 0 0 2 0 0 0 0 2 1 0 1 1 0 1 0 1 1 2 0 1 1 0 1 0 1 1 2 0 1 0 2 1 1 2 0 0 0 0 0 0 0 1 0 0 0 0 1 0 0 1 1 0 0 0 0 2 0 0 0 1 1 0 1 1 1 0 0 1 0 1 0 0 0 0 0 0 0 0 0 0 1 0 0 0 0 2 0 0 0 1 2 0 0 0 0 1 1 1 2 0 2 1 1 2 0 1 1 0 0 0 2 0 1 1 1 0 1 0 0 2 0 1 1 0 0 0 1 1 1 2 1 0 2 2 0 0 2 2 2 2 2 2 1 1 1 0 0 0 0 0 2 2 1 1 0 1 0 0 1 2 0 2 1 0 0 0 0 0 0 0 0 1 1 1 0 1 0 0 1 1 0 0 1 0 0 0 0 1 0 1 1 0 0 1 0 0 0 0 1 0 1 2 1 1 1 1 1 0 0 2 0 0 2 2 0 0 2 0 0 1 1 1 0 1 1 0 0 0 0 0 2 0 0 1 1 1 1 0 1 1 0 2 0 2 0 2 1 2 2 1 0 0 0 1 0 2 0 0 1 2 1 1 0 1 0 0 0 2 2 1 0 2 0 0 1 0 0 2 0 2 0 0 0 0 1 1 1 0 1 1 0 0 0 0 1 0 0 1 1 0 1 0 0 0 0 2 0 2 1 1 1 0 0 0 0 1 0 0 0 0 0 0 2 0 0 0 0 2 1 1 0 0 0 2 2 2 2 0 0 0 0 0 1 1 1 2 0 2 2 1 2 1 0 0 0 0 0 2 2 1 0 0 0 2 0 0 0 0 0 2 2 1 1 0 0 0 0 1 0 0 1 0 1 0 1 0 0 1 1 0 0 1 1 0 0 0 0 1 0 0 1 0 0 2 1 0 0 0 2 0 1 2 1 1 1 1 0 1 1 0 0 0 1 1 0 0 0 0 0 1 1 1 2 0 2 2 2 2 0 0 0 0 0 1 0 1 0 0 0 0 1 0 0 0 0 0
66 0 2 0 0 0 1 2 2 1 0 0 1 1 1 0 0 0 0 0 0 0 0 2 2 0 0 2 2 1 2 2 1 1 0 0 2 2 1 1 0 0 0 1 0 1 1 0 1 1 1 1 0 1 0 1 0 0 0 1 0 1 0 1 2 0 0 2 1 1 0 1 2 2 1 2 2 1 1 0 0 1 1 0 1 0 0 2 1 2 0 1 2 2 0 2 0 1 1 2 1 0 0 1 1 1 1 0 2 0 0 2 0 1 1 1 1 0 0 0 2 0 1 0 1 0 0 1 0 1 1 1 0 0 0 0 0 0 0 2 0 2 1 0 2 2 1 0 0 0 0 0 0 0 0 0 0 1 0 0 0 0 0 2 1 2 0 0 0 2 2 0 0 1 0 0 2 1 0 1 0 1 0 2 1 1 2 1 0 0 0 1 1 1 2 0 2 2 0 1 1 0 0 1 2 0 2 1 1 0 0 1 1 1 0 0 0 0 2 1 0 0 2 0 0 2 2 1 0 0 1 0 1 1 1 2 0 2 2 1 0 1 2 0 0 0 0 0 2 0 0 1 1 0 0 0 0 0 0 0 0 0 0 0 1 0 0 1 1 0 0 0 2 2 0 0 2 0 1 0 0 1 1 1 1 2 2 1 0 2 1 1 2 2 2 0 1 0 0 0 1 0 2 1 0 0 2 2 2 2 0 1 1 1 0 0 2 0 1 1 1 2 1 0 1 0 0 0 0 0 0 1 1 0 0 0 0 1 1 1 1 1 0 0 0 0 1 0 1 1 2 0 0 2 0 0 1 0 1 1 2 1 2 1 2 0 0 2 0 2 0 0 1 1 1 1 0 0 0 2 1 0 0 1 1 1 0 0 0 0 0 0 0 0 1 1 1 2 0 0 0 0 1 2 1 0 1 1 0 2 0 0 0 0 0 0 1 0 0 0 0 1 0 1 1 1 0 2 0 1 1 1 0 2 0 2 0 0 0 0 1 1 2 0 1 1 1 1 1 0 1 0 0 1 1 1 0 0 0 1 1 1 0 0 0 0 0 2 2 0 0 0 2 2 2 0 0 1 2 1 0 0 1 1 1 0 0 1 2 1 0 2 1 2 0 1 1 1 1 2 1 2 2 0 0 0 2 1 0 0 0 0 0 1 0 1 0 2 0 1 2 2 2 1 1 2 1 2 0 2 0 2 1 1 1 0 1 0 2 2 0 1 0 0 0 2 0 1 1 1 0 0 0 2 1 0 0 0 2 0 2 0 0 2 0 0 2 0 2 0 0 0 0 0 0 0 2 0 2 0 1 0 0 0 0 0 0 0 0 0 1 0 0 0 2 0 0 0 0 0 2 1 1 1 1 0 1 0 0 1 0 0 0 1 0 1 0 1 1 0 0 0 0 1 0 1 1 1 0 0 0 2 0 0 0 0 2 1 1 0 1 1 1 2 2 0 1 1 1 2 0 2 1 2 0 0 0 1 0 0 0 0 0 0 2 2 0 1 1 0 0 2 0 0 0 2 2 1 2 2 1 1 2 1 2 2 1 1 1 2 2 0 0 1 2 0 2 2 0 0 0 1 0 0 0 0 1 1 2 1 2 1 0 0 0 1 0 1 1 1 0 0 0 0 1 0 0 0 1 0 0 0 0 0 0 2 0 0 0 0 0 0 0 0 0 1 1 0 0 0 0 0 0 0 0 0 0 0 1 0 0 0 1 1 1 0 0 0 0 2 0 1 0 0 1 0 1 0 0 1 2 2 0 0 1 2 1 1 0 2 0 2 2 1 2 0 0 2 0 0 0 1 0 0 0 1 0 0 1 0 0 0 2 0 0 2 0 2 0 0 0 0 0 2 0 1 0 0 0 0 1 1 2 0 0 0 0 0 1 0 0 1 2 0 2 0 2 0 0 1 0 1 0 2 2 0 0 0 0 0 0 1 0 1 1 0 1 0 2 0 0 0 1 1 1 0 0 1 1 2 1 1 2 0 0 0 0 0 0 0 0 0 0 1 1 0 0 2 0 0 1 2 0 1 2 0 0 1 1 1 0 0 0 0 1 2 2 0 2 0 1 0 1 1 0 0 0 2 0 0 0 2 0 2 0 0 0 0 1 0 0 0 0 1 0 1 0 0 0 1 0 0 0 1 0 0 0 2 1 1 0 1 0 0 0 1 2 0 2 2 0 0 0 0 0 0 1 0 2 0 0 0 0 0 0 0 0 0 0 0 0 0 0 2 0 0 0 0 0 0 1 1
67 1 1 1 0 0 0 0 0 2 0 1 0 2 1 0 1 0 0 0 0 0 0 2 2 0 0 2 2 0 2 1 1 1 0 0 2 0 0 0 0 1 0 0 0 1 0 0 1 0 0 1 1 1 1 2 0 0 0 1 0 1 0 2 1 0 2 0 0 0 1 1 2 2 1 2 2 0 1 1 0 2 0 1 1 0 0 1 1 2 1 2 1 2 1 1 1 2 1 2 1 0 0 0 2 1 2 0 2 1 0 2 1 1 1 1 1 0 0 0 2 0 1 1 1 0 0 2 0 2 1 1 0 0 0 0 0 0 0 2 0 2 0 0 0 1 0 0 0 0 0 0 0 0 2 1 0 0 1 1 2 1 0 2 1 2 0 0 0 0 0 0 1 2 1 1 2 1 0 1 1 2 0 2 0 0 2 0 0 0 0 0 0 0 1 0 1 0 0 0 0 0 0 0 2 0 0 1 1 0 0 1 1 0 0 1 1 0 1 2 0 0 2 0 0 1 1 0 0 0 1 0 1 1 1 1 0 1 1 2 0 0 2 0 0 0 0 0 1 1 1 0 0 2 0 0 1 0 0 0 0 0 0 1 0 0 1 1 2 2 0 2 1 2 0 0 0 0 1 0 0 1 1 1 2 1 1 1 0 1 0 0 2 2 2 0 1 1 0 1 2 1 2 1 0 0 2 2 2 2 0 1 2 1 2 0 1 0 0 0 1 1 0 0 1 0 0 0 1 1 0 1 0 0 0 0 0 1 0 0 0 1 2 0 0 0 0 0 1 2 0 1 0 2 0 0 0 0 0 1 1 0 2 2 2 1 0 2 1 1 1 1 0 2 0 0 0 2 1 1 2 1 0 2 1 2 0 0 0 0 0 0 1 0 2 0 1 1 1 0 0 1 1 2 2 1 0 1 0 2 0 0 0 0 1 0 0 0 1 0 0 1 0 2 1 1 1 1 0 1 0 1 1 0 2 2 0 1 0 0 2 1 2 0 2 2 1 1 2 1 0 0 0 2 1 1 0 1 2 1 1 2 0 1 0 1 0 1 1 1 1 1 1 1 1 0 1 0 2 0 2 0 2 2 1 1 0 1 2 1 1 2 0 2 1 0 0 2 1 0 0 1 1 1 0 0 2 2 0 0 0 0 1 1 0 0 1 2 0 2 2 2 2 1 1 2 0 1 1 2 1 1 2 1 2 0 1 0 0 1 1 2 0 1 1 2 0 0 2 0 0 0 0 2 1 1 0 0 2 1 0 0 1 1 1 1 0 0 0 0 0 0 1 0 0 0 0 0 0 2 0 1 1 0 2 0 0 1 0 0 0 0 0 1 0 1 0 0 0 0 1 1 0 0 0 1 1 1 2 1 1 0 0 0 0 0 0 1 0 0 0 0 0 0 0 1 1 1 0 0 0 0 0 0 0 1 2 1 0 0 1 1 0 0 0 0 2 0 0 1 0 2 0 2 0 0 0 0 2 0 0 0 1 1 0 1 0 1 0 0 2 0 1 0 0 2 0 1 1 1 1 0 2 0 2 2 0 1 0 1 2 0 0 0 0 0 2 1 0 1 1 1 0 0 0 1 0 2 2 0 0 0 0 0 0 1 0 1 1 1 0 1 1 0 0 2 0 1 0 1 0 0 1 0 0 1 0 0 0 1 0 0 0 1 1 1 2 1 0 0 0 0 0 0 0 0 0 0 1 1 0 1 2 1 0 0 2 0 0 2 1 1 0 0 1 0 1 0 0 2 0 0 0 1 1 2 1 1 0 2 0 2 0 2 2 2 0 0 0 0 0 1 0 0 0 2 1 0 1 1 0 0 1 0 1 1 1 2 1 0 2 2 0 2 0 1 0 0 0 0 1 1 1 1 0 1 0 1 1 0 0 1 0 0 1 0 1 0 0 0 0 2 0 1 1 0 1 0 0 0 0 1 1 0 0 0 1 0 1 0 1 0 0 1 1 1 0 2 2 2 2 2 2 0 0 0 0 0 1 0 1 2 0 0 0 0 0 2 0 0 0 1 0 1 1 1 1 1 0 2 0 0 0 0 0 2 2 1 1 0 1 0 1 1 0 0 0 1 0 0 1 0 0 2 0 0 1 1 1 0 1 1 0 0 0 1 0 0 1 0 1 0 1 0 1 0 1 2 0 0 0 0 0 0 2 0 1 0 2 2 1 1 0 0 0 0 2 0 1 0 0 1 0 1 0 0 0 0 0 0 0 1 1 1 0 0 0 0 0 0 2 1
68 0 2 1 0 0 2 0 1 2 0 1 0 0 0 0 0 0 0 1 1 1 1 1 2 0 0 1 2 1 1 0 2 2 0 1 1 2 1 1 1 0 0 0 0 0 0 0 1 0 0 0 1 1 0 1 0 1 2 1 1 2 0 1 0 1 1 1 1 1 0 1 2 2 1 2 2 1 1 0 1 2 1 0 1 0 1 1 1 2 1 1 1 2 1 1 1 0 0 1 1 0 0 1 2 1 2 1 1 1 0 1 0 2 2 2 2 0 1 0 2 0 2 2 0 1 0 0 0 0 0 0 0 0 1 0 1 0 0 0 1 1 1 0 2 2 1 0 1 1 0 0 0 1 1 0 2 0 0 0 1 1 1 2 1 1 0 1 1 1 0 0 1 1 1 1 1 2 2 2 2 2 0 2 0 0 2 2 0 1 1 2 1 0 0 0 0 2 1 1 1 0 1 0 2 0 2 0 1 0 0 0 1 0 0 1 2 0 0 1 0 0 2 0 0 1 1 2 1 1 1 1 0 0 2 0 0 2 2 1 0 1 2 1 0 0 0 0 2 0 0 0 0 0 0 2 1 0 0 1 1 1 0 0 0 0 0 1 0 0 0 2 0 2 0 0 0 2 2 0 1 0 2 2 2 2 2 2 1 2 0 1 1 2 2 1 1 0 1 0 1 1 1 1 0 0 1 1 0 1 0 1 1 1 2 0 1 0 1 1 1 2 1 1 0 0 0 0 1 1 0 2 1 0 0 0 0 1 0 1 0 0 1 1 0 0 0 1 2 2 1 0 0 2 0 0 1 0 0 1 1 0 1 1 1 0 0 2 1 1 1 1 0 1 0 1 0 2 2 0 2 1 0 0 1 1 0 2 2 0 1 1 1 1 2 0 2 2 0 0 0 0 0 2 2 1 0 1 0 2 0 0 1 1 1 0 1 0 0 0 0 2 0 1 1 1 1 1 0 0 1 0 0 2 0 0 1 2 2 0 0 1 2 0 1 2 1 0 1 2 0 1 0 1 2 0 2 1 1 1 1 1 0 1 0 1 0 1 1 1 0 0 1 1 2 0 0 1 1 0 0 0 1 1 1 0 0 0 2 1 0 2 0 0 0 0 0 1 1 2 1 2 2 0 0 0 1 1 0 0 0 0 1 0 0 0 1 2 0 0 0 2 2 0 0 1 1 2 0 2 0 1 2 0 2 0 1 0 1 2 0 1 0 2 1 1 0 2 0 2 0 0 0 1 1 1 0 1 1 0 1 0 0 1 0 0 1 0 1 0 1 2 0 0 0 0 0 1 1 2 0 0 2 0 2 0 2 1 1 1 0 0 1 1 0 2 0 0 0 0 1 1 0 0 1 0 0 0 2 2 0 0 0 0 0 0 0 1 0 0 2 0 0 0 0 0 2 1 0 0 0 0 1 0 0 0 2 0 0 0 1 1 0 1 1 0 2 1 0 0 1 2 1 0 0 0 2 1 1 0 0 0 2 1 0 1 0 0 0 1 1 1 0 1 1 2 1 0 1 1 0 1 2 1 0 1 1 2 1 1 2 1 0 0 0 0 1 2 2 2 0 2 0 0 1 1 1 1 2 0 1 1 0 0 0 0 0 1 1 1 0 0 0 1 1 1 1 0 1 0 1 1 0 0 0 0 0 1 0 1 1 1 0 0 0 0 0 2 1 1 1 1 1 0 0 0 0 1 1 1 0 2 2 2 0 0 0 0 0 2 0 0 1 0 0 1 1 2 0 1 2 1 0 0 0 1 0 2 0 2 0 2 2 1 2 0 0 0 0 0 0 1 0 0 1 2 1 0 0 1 1 1 1 1 1 2 0 2 1 1 1 2 0 2 1 2 0 0 0 0 0 0 1 1 1 0 0 1 2 1 1 0 0 0 0 0 0 0 0 0 0 2 0 1 1 0 1 2 0 0 0 0 0 0 0 0 1 0 1 1 0 0 0 2 2 0 0 1 1 2 1 1 2 0 0 0 0 0 0 0 1 1 1 0 2 0 1 2 0 1 0 2 0 2 0 1 1 2 0 2 0 1 0 0 2 0 0 0 0 0 0 0 0 1 0 0 1 1 0 0 0 0 0 1 0 0 1 1 2 1 0 0 2 1 0 1 0 0 1 0 1 1 2 0 1 1 1 1 0 0 0 1 0 1 2 0 1 0 1 1 0 0 0 0 0 0 1 0 1 0 0 1 2 2 0 0 0 1 0 1 0 1 0 2 0 0 0 0 0 0 0 0
69 1 2 0 0 0 1 1 1 1 0 0 0 1 0 0 0 0 0 0 0 0 0 1 1 0 0 1 2 1 0 0 1 2 2 0 2 2 0 1 0 0 0 1 0 0 1 0 2 0 0 0 0 0 0 2 0 0 1 0 2 2 0 2 0 1 1 0 0 0 0 1 2 2 1 2 1 1 2 0 1 2 1 0 1 0 0 0 0 1 0 0 1 2 0 1 0 2 2 2 0 0 1 1 2 0 2 1 1 1 0 2 2 2 2 2 2 0 0 0 2 0 2 2 0 1 0 0 0 0 0 0 0 0 0 0 0 1 0 2 2 0 0 0 0 1 0 0 0 1 0 0 0 0 1 0 0 1 1 0 0 1 0 2 1 1 1 1 0 1 1 1 2 1 0 1 1 1 2 2 2 1 1 2 2 1 2 0 0 0 0 1 0 0 0 0 1 2 0 1 1 0 0 1 2 1 2 0 2 0 0 0 1 0 0 0 0 0 0 2 0 0 1 1 0 0 0 0 0 0 0 0 2 2 1 1 1 2 2 2 0 0 2 1 0 0 0 0 2 0 0 0 1 0 0 1 0 0 1 1 0 0 0 0 0 0 1 1 2 2 0 1 1 2 0 0 2 2 2 0 2 0 1 1 1 2 2 1 0 1 0 0 1 2 2 0 1 1 0 0 0 0 1 0 0 0 0 1 1 1 0 1 2 1 1 0 2 0 0 2 0 2 1 0 1 0 0 1 0 1 0 1 0 0 0 0 0 2 0 0 0 0 2 0 0 0 1 0 0 1 1 0 0 0 0 2 0 0 1 0 1 1 1 1 1 0 0 2 2 0 2 2 1 2 2 0 0 1 1 1 1 0 0 0 1 1 0 1 1 1 0 0 0 0 1 1 0 0 0 0 0 0 1 1 1 0 0 0 0 2 0 0 0 0 2 0 0 0 0 0 0 2 0 1 1 1 0 2 0 2 0 0 0 2 0 1 0 0 0 0 1 1 1 1 1 1 0 0 0 0 0 0 0 1 0 0 0 1 0 0 0 0 0 0 1 1 0 2 2 0 1 1 1 1 1 1 0 0 1 2 1 0 0 0 0 0 0 0 1 1 1 0 1 0 1 0 0 0 0 2 2 2 1 0 1 1 2 1 0 0 0 0 0 0 2 0 0 1 0 2 2 1 2 0 1 2 1 0 0 0 2 0 1 0 1 0 0 0 1 2 1 1 0 0 0 1 0 0 2 1 0 0 0 2 2 0 0 1 1 1 1 0 1 1 0 0 1 2 1 1 0 0 0 0 0 0 1 0 1 1 1 0 1 0 1 0 1 0 1 1 0 0 1 0 1 0 0 0 0 0 1 1 0 0 0 1 1 0 2 2 0 0 1 2 2 2 2 0 0 0 1 0 0 0 0 1 1 1 0 0 1 0 1 0 0 2 2 0 1 0 1 0 1 1 1 0 1 1 0 1 0 1 1 0 0 0 2 0 1 0 0 0 1 1 0 1 0 0 1 0 0 0 0 0 0 1 1 1 1 1 1 0 2 2 0 2 1 1 0 1 1 1 0 0 0 0 0 1 1 1 1 0 0 0 0 1 0 2 1 0 0 0 0 2 0 0 0 1 1 1 0 0 1 0 1 1 0 0 0 0 0 0 0 0 0 0 1 0 0 1 0 0 0 0 0 0 1 1 0 0 0 0 1 0 0 0 0 0 2 2 0 0 2 1 0 1 0 0 0 2 1 0 0 1 0 0 2 0 2 2 0 0 1 1 2 2 1 2 2 2 0 0 2 0 1 0 0 0 0 0 0 2 0 0 0 1 1 1 0 1 0 0 1 1 1 2 0 2 0 0 0 0 0 2 0 1 0 0 1 0 2 1 1 1 0 1 1 0 0 1 1 0 0 0 0 0 0 0 1 0 0 1 0 1 0 0 2 1 0 0 0 1 0 0 0 0 2 0 1 1 1 1 0 1 1 0 0 0 0 0 0 0 0 0 0 2 0 0 0 1 2 1 2 1 1 1 1 2 0 1 0 1 1 1 1 1 1 1 0 2 0 2 1 0 1 1 1 2 2 0 0 0 0 1 0 0 1 2 2 0 2 1 2 2 0 0 1 1 1 0 0 0 1 1 0 1 0 0 1 0 2 1 1 0 1 0 0 1 0 0 0 1 0 1 2 0 1 0 2 1 1 0 0 1 1 0 2 0 2 0 1 1 1 1 0 0 0 1 0 1 0 0 1 1 0 0 1 0 0 0 2 1
70 0 0 2 0 0 2 1 1 2 0 0 0 1 1 0 0 0 0 0 0 0 0 2 2 0 0 2 2 1 2 0 0 1 1 0 2 1 1 0 0 1 2 2 0 0 1 0 0 0 0 2 1 0 1 0 0 1 1 0 1 1 0 0 0 0 1 0 0 0 1 0 2 2 1 2 2 2 2 0 1 2 0 2 2 0 1 0 0 2 0 1 1 1 0 1 0 0 0 2 2 0 0 1 2 2 2 1 1 1 1 2 0 1 1 1 1 0 0 0 2 0 2 1 0 0 0 1 1 0 0 0 0 0 1 1 0 1 0 0 2 0 0 0 1 2 0 0 0 1 0 0 0 1 0 1 2 1 2 1 1 0 0 2 1 2 0 1 0 1 1 1 1 0 1 0 2 2 0 1 0 2 1 2 2 1 2 1 0 0 0 0 0 2 2 0 1 2 1 1 1 1 0 0 1 0 1 0 1 0 0 1 2 0 0 1 1 0 0 0 1 1 2 0 0 1 1 0 0 0 0 0 0 0 2 0 0 2 2 2 0 0 2 0 1 1 1 0 1 1 1 0 1 0 0 0 2 0 0 0 0 0 0 0 0 0 0 0 1 0 1 1 2 2 0 1 0 0 1 0 0 1 0 0 2 0 1 2 0 2 0 0 2 2 2 0 2 0 0 0 2 0 2 1 0 0 1 2 1 1 0 2 2 0 1 0 2 1 1 0 1 2 1 1 0 0 0 0 1 0 0 2 0 0 0 1 1 1 0 0 0 0 2 1 1 0 0 0 1 0 1 0 0 0 0 2 0 0 1 0 1 1 0 0 0 0 0 2 0 2 0 0 1 2 0 0 0 2 0 2 1 1 0 1 1 0 0 0 0 2 1 1 1 0 2 0 1 0 0 0 0 0 0 2 2 0 0 0 0 2 0 0 0 0 1 0 0 0 2 0 1 1 0 0 2 1 1 1 0 0 2 0 1 0 1 1 0 1 0 0 2 0 0 2 2 2 2 0 1 1 0 1 0 2 2 1 2 2 1 1 1 1 0 1 0 1 0 2 2 0 1 1 2 2 0 1 0 0 2 0 2 0 0 0 0 1 0 0 2 1 0 2 1 1 0 0 0 1 1 2 1 2 2 0 0 0 2 1 0 0 0 0 1 0 1 0 0 2 0 1 1 2 2 0 1 2 0 1 0 2 0 2 1 1 1 0 1 0 1 2 2 1 0 2 0 1 1 1 1 2 0 0 0 2 2 1 0 0 1 0 1 1 1 1 1 1 0 1 0 1 0 0 1 0 0 0 0 1 1 2 0 0 2 0 1 1 2 0 1 1 0 0 0 2 0 0 0 0 0 1 0 1 0 0 1 0 2 0 1 2 0 0 0 0 0 0 0 1 0 1 0 1 0 1 0 1 1 1 0 0 0 1 0 0 0 0 2 2 1 0 1 1 0 0 2 0 2 1 0 2 1 2 1 1 0 0 2 0 0 0 0 0 1 0 2 2 1 2 1 1 0 2 0 1 1 2 2 0 1 1 0 2 2 2 1 2 1 1 0 1 1 1 1 0 0 0 0 1 0 0 0 1 0 1 1 2 1 2 2 0 0 0 0 1 0 1 0 1 1 1 0 1 1 0 1 1 0 0 0 0 0 0 0 0 0 0 1 0 0 0 0 0 1 1 1 0 1 0 0 0 0 0 1 0 0 1 0 0 2 1 0 0 2 1 1 0 0 0 0 2 0 0 0 0 0 1 1 1 0 1 2 1 0 0 0 2 0 2 1 2 0 1 0 2 2 2 0 1 1 0 0 0 0 0 1 2 1 0 0 1 0 0 0 1 1 2 1 1 2 0 1 2 0 2 0 2 0 0 1 0 1 0 2 1 0 0 0 0 0 0 1 0 0 0 1 0 1 1 0 0 0 2 0 2 2 0 0 0 0 0 0 0 0 0 0 1 1 0 0 1 0 0 0 2 1 0 0 2 2 2 2 2 2 0 0 0 1 0 0 0 2 0 1 1 1 1 1 2 0 0 0 2 0 0 1 1 0 0 0 2 0 1 0 0 1 1 2 0 2 0 1 0 0 1 1 0 0 2 0 0 0 0 0 1 0 0 1 0 0 0 0 0 0 0 0 0 0 1 0 1 2 0 1 0 1 0 0 2 1 0 0 1 0 0 0 0 0 0 2 1 0 0 0 0 0 1 1 0 2 0 0 0 0 1 0 1 0 0 0 0 0 0 0 1 1 0 1 0 0 0 1 1
71 1 2 0 0 0 1 2 2 1 0 1 0 1 1 0 0 0 0 0 0 0 0 2 2 1 1 2 2 0 2 1 1 1 1 1 1 1 0 1 1 1 0 1 0 1 0 0 2 0 0 0 0 0 0 2 0 0 0 0 1 1 0 1 0 0 0 1 0 0 0 0 2 2 0 2 2 1 1 0 1 2 1 0 1 0 1 0 0 2 0 1 2 1 0 1 0 1 1 1 1 0 1 1 2 0 2 2 0 2 0 1 0 1 1 1 1 0 1 0 1 0 2 1 0 1 0 1 1 0 0 0 0 0 1 1 0 1 0 1 0 2 1 0 1 1 0 0 2 1 1 0 0 0 0 0 0 1 0 0 1 1 0 2 1 2 0 1 1 0 0 0 0 1 0 0 1 2 0 2 2 2 1 2 2 1 2 2 0 1 0 2 2 0 0 1 1 0 0 0 0 0 1 0 2 0 2 0 0 0 0 1 1 0 0 0 0 1 0 0 1 1 1 0 0 1 1 0 0 0 0 0 0 1 2 0 1 2 2 1 0 1 2 0 0 0 0 0 2 0 0 0 0 0 0 2 2 0 0 0 0 0 0 0 0 0 2 0 2 1 0 0 0 2 0 0 1 2 2 0 2 0 0 0 2 1 2 1 0 1 0 0 2 2 2 0 0 1 0 1 0 0 2 1 1 0 0 2 0 0 0 1 2 0 2 0 2 0 1 1 1 1 0 0 1 0 1 0 1 0 0 2 0 0 0 0 0 1 0 0 0 1 2 0 0 0 1 0 2 1 1 0 0 2 0 0 2 0 0 1 1 0 1 0 1 0 0 2 2 0 2 2 2 2 1 1 1 1 0 2 0 1 0 0 1 0 0 0 0 0 0 0 2 0 2 0 2 0 1 1 0 1 0 2 2 0 0 1 0 1 0 0 0 0 1 0 1 0 0 0 0 1 0 2 0 2 1 1 0 0 0 0 0 1 0 1 1 0 1 1 0 0 1 1 1 2 0 0 0 0 0 1 0 1 1 1 0 2 2 1 1 1 0 1 0 1 1 2 2 0 1 1 2 2 2 0 1 1 2 0 1 0 2 2 0 1 1 0 2 1 0 2 0 2 1 1 1 1 1 2 1 2 2 1 0 0 2 2 1 0 0 0 1 1 0 0 0 1 0 2 2 1 2 0 0 2 0 0 1 2 0 1 0 0 0 0 0 0 1 2 2 1 0 0 0 1 1 0 2 0 0 0 0 2 1 0 0 0 0 0 0 0 0 1 0 0 1 0 0 0 0 1 0 0 0 0 0 0 1 1 0 1 0 0 0 0 0 0 2 2 0 0 1 2 0 1 1 0 0 0 1 1 0 2 2 0 0 0 1 1 0 0 0 0 0 0 0 1 1 0 1 0 0 0 0 0 2 0 1 1 0 0 1 0 0 1 2 0 0 0 0 1 0 0 1 0 2 1 0 0 1 1 2 0 0 0 2 0 1 0 0 0 2 0 2 2 0 1 0 0 0 0 1 0 0 2 1 1 1 1 1 0 1 1 1 1 0 1 0 1 1 1 1 0 1 0 1 1 1 1 0 1 0 0 1 2 0 1 2 0 1 0 0 0 0 1 0 0 0 0 0 2 0 0 1 0 0 1 0 0 0 0 0 0 0 0 1 0 0 0 0 0 0 0 0 0 0 0 0 0 0 0 0 0 0 0 0 0 0 0 0 1 2 0 0 1 2 1 0 0 0 0 1 0 1 0 0 0 1 1 1 2 0 0 1 2 0 2 1 2 0 1 1 1 1 0 0 0 0 1 0 1 0 0 0 2 1 0 0 1 0 0 2 0 0 2 0 2 2 0 1 2 0 2 0 1 0 0 0 0 0 0 2 0 0 1 0 0 2 0 1 0 0 0 0 0 0 0 1 0 0 1 0 2 1 0 1 0 1 0 1 0 0 0 0 1 1 2 1 2 0 0 0 2 1 1 0 0 0 1 1 1 2 0 0 0 1 0 0 0 2 1 0 1 2 1 1 2 0 0 0 2 0 2 2 1 0 1 0 2 0 0 0 0 1 1 1 1 1 0 0 0 0 0 1 0 1 0 0 0 0 1 0 1 0 0 0 0 1 1 0 0 0 0 0 0 1 0 1 0 1 0 1 0 1 1 1 1 0 0 0 0 0 0 1 0 1 0 1 0 0 0 0 1 1 2 0 0 1 1 0 1 1 1 0 1 1 0 0 0 0 1 0 1 0 0 0 0 0 0 1 0
72 1 2 1 0 0 0 2 2 2 0 0 0 1 1 0 1 0 0 0 0 0 1 2 2 0 0 1 1 2 2 0 1 1 0 0 2 1 0 0 0 2 0 0 0 1 0 0 2 0 0 0 1 0 1 1 1 0 0 2 0 2 0 2 0 1 1 1 0 0 0 1 2 2 2 2 1 2 2 0 1 2 0 0 0 0 0 0 0 2 0 1 1 1 0 1 0 1 1 1 1 0 2 0 2 0 2 1 0 2 0 0 0 0 0 0 0 0 1 0 2 0 1 1 1 1 0 1 0 1 1 1 0 0 0 0 0 0 0 1 1 1 0 0 2 1 0 1 2 2 0 1 1 0 0 0 0 2 2 1 2 1 1 2 1 2 0 1 0 1 1 0 0 1 0 1 1 0 0 0 0 0 0 2 2 2 1 2 0 0 0 2 0 0 1 0 1 1 0 0 0 0 1 0 2 0 2 1 1 0 1 1 1 1 0 0 0 1 2 1 0 0 2 0 0 1 1 0 0 0 0 0 0 0 1 0 0 2 2 1 0 1 2 0 0 0 0 0 1 1 1 0 0 0 0 1 0 1 0 0 0 0 0 1 1 1 1 0 2 2 0 0 1 2 0 0 0 0 1 0 1 2 1 1 1 1 1 2 1 2 1 1 0 1 2 0 1 1 1 0 0 0 2 1 0 0 2 1 1 1 0 1 2 1 1 0 1 1 1 0 2 2 0 0 1 0 0 0 1 1 0 1 1 0 0 0 0 2 0 0 0 1 0 0 0 1 0 0 1 0 1 0 0 2 0 0 1 0 0 1 1 0 1 1 1 0 0 2 2 0 2 2 0 2 1 0 0 1 2 0 0 2 0 1 2 0 1 0 0 1 0 0 0 0 2 0 1 0 1 1 0 1 0 1 1 1 0 1 0 1 0 0 1 1 1 0 1 1 0 1 1 2 0 2 1 1 1 1 0 0 1 0 0 2 0 2 0 1 2 1 2 1 2 0 1 1 0 0 0 1 0 0 0 2 1 1 0 1 1 0 0 0 1 0 0 1 0 2 2 0 2 2 2 2 0 1 0 0 2 0 2 0 0 0 0 0 0 0 1 0 1 1 0 1 1 1 1 1 1 2 2 2 2 0 0 0 2 1 1 0 0 0 0 2 0 0 0 2 0 2 2 2 1 0 0 1 1 0 0 0 2 0 0 0 0 0 2 0 2 2 0 1 0 1 1 2 0 1 1 1 0 0 0 1 2 2 0 0 1 0 0 1 1 2 1 1 1 1 1 1 1 1 1 0 1 0 1 1 1 2 0 0 1 0 1 0 1 1 0 0 0 0 1 2 0 0 0 0 0 0 0 2 1 0 1 1 2 1 2 0 0 0 0 1 1 2 0 2 1 1 1 1 0 1 0 0 1 1 0 0 0 1 0 0 0 0 1 2 1 0 1 1 1 1 2 0 2 2 1 1 1 1 0 0 1 1 2 1 1 0 0 0 0 0 2 2 0 1 1 0 0 0 0 0 0 2 2 1 1 1 1 0 2 1 2 2 2 0 0 2 2 1 0 0 1 0 1 1 1 1 0 2 0 0 0 0 1 1 2 0 0 0 0 0 0 0 0 2 1 2 0 0 1 0 1 1 1 0 1 0 1 1 0 0 0 0 2 1 0 2 1 1 1 2 2 0 2 1 1 1 1 1 0 0 0 0 0 0 1 1 0 1 2 2 0 0 0 2 0 0 0 0 0 0 1 1 1 0 1 1 2 2 1 0 2 2 1 2 0 1 1 2 1 1 2 1 0 1 0 0 0 2 0 0 1 2 0 0 0 2 0 0 1 1 1 1 0 2 1 0 2 1 0 2 1 1 0 0 0 0 1 0 2 0 0 0 0 1 1 0 0 0 0 1 2 1 2 0 2 0 0 0 0 2 2 0 0 0 0 0 1 1 0 0 1 0 1 0 2 0 0 0 1 1 1 1 0 0 0 1 0 0 2 0 0 0 0 0 0 1 2 2 0 1 2 2 2 2 0 0 0 1 1 1 2 1 0 1 0 1 1 1 1 0 1 1 1 1 1 0 1 0 0 1 0 0 0 0 1 0 1 0 1 0 1 0 1 2 2 0 0 0 0 2 0 0 1 0 0 0 2 1 0 0 1 0 0 0 0 2 2 0 0 1 1 1 2 0 2 1 0 0 0 0 0 0 2 0 0 0 0 2 0 1 0 0 0 2 0 0 0 2 0 1 0 0 0 0 0 0 0 0
73 1 1 2 0 0 0 1 1 1 0 0 0 1 0 0 0 1 2 0 0 0 0 2 2 0 0 1 2 0 1 0 1 1 0 0 2 1 1 0 0 1 0 0 0 0 0 0 1 1 1 1 0 1 1 2 0 0 1 1 1 2 0 1 1 1 0 1 0 0 0 0 2 2 1 2 2 1 2 0 0 1 0 1 1 0 0 2 2 2 1 2 0 2 1 1 1 0 0 1 1 0 0 2 2 0 2 0 1 1 0 1 1 2 2 2 2 0 1 1 1 0 1 2 0 1 0 1 1 0 0 0 1 0 0 0 0 0 0 1 1 1 1 0 0 1 0 1 1 1 0 2 1 0 0 0 1 1 1 0 0 0 0 2 0 2 0 2 0 0 0 0 1 1 1 1 2 1 0 1 1 1 0 1 1 1 1 1 1 0 2 0 0 1 1 0 1 2 2 0 0 2 0 1 2 0 2 1 1 0 1 0 1 0 0 1 1 2 1 0 1 1 1 0 1 0 0 0 0 0 1 0 0 0 2 0 0 2 2 2 0 0 2 0 0 0 0 0 2 0 0 1 1 0 0 1 1 0 0 0 0 0 0 1 0 0 0 0 1 0 0 0 0 0 0 0 1 1 2 0 1 0 2 2 2 2 2 2 1 2 1 1 2 2 2 0 2 1 0 1 0 0 1 0 0 1 1 1 1 2 0 2 1 0 1 0 1 1 0 1 0 2 0 0 0 0 1 0 1 0 0 1 2 2 0 0 0 0 0 0 1 1 2 0 0 0 1 0 2 1 1 0 0 1 0 1 1 0 0 1 1 0 2 1 2 0 0 2 0 2 0 0 1 1 1 0 0 1 0 2 2 1 0 1 1 1 0 0 0 0 0 0 1 0 2 0 1 0 0 0 0 0 1 1 0 0 1 0 0 2 0 0 0 0 1 0 1 0 1 0 0 0 0 2 0 1 1 0 1 1 1 0 0 2 0 0 1 1 1 1 0 1 1 0 1 1 1 0 0 1 0 0 0 1 1 1 0 2 1 1 1 1 0 1 0 2 0 0 1 2 2 2 2 2 2 0 0 0 2 0 2 0 0 0 0 0 0 0 2 2 0 1 0 0 0 0 0 2 2 2 1 2 1 1 0 0 1 1 1 0 1 0 1 0 0 0 0 2 0 1 1 2 0 0 0 0 0 1 0 1 0 1 0 0 0 0 2 0 1 1 1 1 0 2 2 1 0 0 1 1 0 1 0 2 0 0 0 1 0 0 0 2 0 2 0 0 2 1 1 1 0 0 1 0 0 0 2 1 2 1 0 0 1 0 1 0 1 0 0 0 0 0 0 2 0 0 0 0 0 0 0 1 0 1 0 1 2 0 1 1 0 0 1 2 2 2 2 0 0 0 0 0 0 1 0 0 1 1 0 0 0 2 0 0 0 0 2 0 0 1 2 1 1 1 2 0 1 1 0 0 0 2 1 0 1 0 1 1 2 0 0 0 1 1 1 1 1 2 0 0 0 1 1 1 1 2 1 1 0 0 2 0 2 2 2 2 2 2 0 0 0 2 0 0 0 0 1 2 1 1 1 0 0 1 0 1 1 1 2 0 0 0 0 1 0 1 0 1 1 1 0 1 0 0 2 0 0 0 0 0 0 0 0 0 0 0 1 0 0 1 0 0 0 0 1 0 1 0 0 0 0 0 0 0 0 1 1 0 0 0 0 1 2 2 0 0 1 0 0 2 0 0 0 0 0 0 1 0 0 0 1 1 0 1 1 2 1 2 1 1 1 1 1 2 2 1 0 0 0 2 0 2 0 0 1 1 1 1 0 0 1 1 0 2 2 2 0 2 1 0 1 1 0 2 0 1 0 0 0 0 2 2 2 1 0 0 0 0 0 0 0 0 1 1 2 0 2 0 1 0 0 0 0 2 2 0 0 0 0 0 0 1 0 0 0 0 0 0 1 0 2 0 0 2 0 0 0 0 1 2 2 2 2 0 0 0 0 0 1 0 1 1 1 1 1 1 1 2 0 1 0 2 0 1 1 1 0 1 0 2 0 0 1 0 1 1 1 2 1 1 0 1 0 0 0 0 0 1 0 0 0 1 1 2 0 0 0 1 1 0 0 0 1 1 1 2 0 0 1 1 2 1 0 0 2 0 2 1 0 0 0 0 0 1 1 1 1 0 2 1 0 0 0 0 0 1 1 0 2 0 0 0 0 0 0 0 0 1 0 1 0 0 1 1 0 0 0 0 0 0 1 0
74 0 2 2 0 0 1 1 2 1 0 1 0 2 0 1 1 0 1 0 1 0 0 1 1 2 2 2 2 1 2 1 1 1 0 0 2 1 0 1 1 1 1 2 0 1 1 0 0 1 0 2 0 0 1 0 0 0 0 1 1 1 0 1 1 0 1 1 0 0 0 0 2 2 1 2 2 0 1 1 0 2 0 1 1 0 0 0 0 2 0 2 0 1 1 1 1 0 0 2 2 0 1 1 2 0 2 0 2 0 0 2 0 0 0 0 0 0 1 0 1 0 1 1 1 0 0 1 0 1 1 1 0 0 1 0 1 0 0 0 1 1 0 0 0 0 0 0 1 0 1 0 0 0 0 0 0 1 0 1 2 0 1 2 0 1 0 0 0 1 1 1 2 1 1 2 2 1 0 1 1 1 0 1 0 0 1 1 0 0 0 1 1 1 1 1 1 1 0 0 0 0 0 1 2 0 2 0 0 0 1 1 2 0 0 0 2 1 2 0 1 1 2 0 0 2 2 0 0 0 0 1 0 0 2 1 0 2 2 1 0 0 2 0 0 0 1 1 1 0 0 0 0 0 0 1 0 0 0 0 0 0 0 0 0 0 0 0 2 2 1 0 0 0 1 1 0 0 1 0 0 1 0 0 1 1 1 2 0 2 0 0 1 2 1 0 0 1 0 0 0 0 2 2 2 0 0 2 1 2 0 2 1 0 0 0 2 1 1 0 1 1 2 2 1 0 0 0 1 0 0 1 0 0 0 0 0 1 0 0 0 0 1 0 1 0 0 0 0 2 0 2 1 1 0 1 0 0 0 1 1 0 1 0 1 0 0 1 2 0 2 2 1 2 2 0 0 1 1 1 0 2 1 1 1 1 0 0 0 0 0 0 0 0 2 0 0 0 1 0 0 1 1 2 1 0 1 0 0 1 0 0 0 0 1 1 1 1 1 1 1 1 1 1 1 1 2 0 1 0 0 0 0 1 1 1 1 1 1 2 2 0 2 0 0 1 0 0 1 2 0 0 0 2 2 1 1 1 0 0 1 1 0 1 0 1 0 2 2 0 0 0 1 1 0 1 0 0 1 1 1 0 0 0 0 1 0 0 2 1 0 2 1 2 2 0 0 2 2 2 1 2 2 0 0 0 2 2 0 0 0 0 0 1 0 0 0 2 0 1 1 2 1 0 0 0 0 0 0 1 1 0 2 1 2 1 2 0 0 1 0 1 0 1 1 1 0 0 1 1 0 1 0 2 1 1 0 1 0 0 0 1 0 1 0 0 1 2 0 2 0 0 0 0 0 0 1 0 0 2 0 1 2 0 2 0 2 1 1 0 0 0 1 0 1 1 1 0 0 0 0 2 0 0 2 0 1 0 2 0 0 0 0 1 0 1 0 1 1 0 1 0 0 0 0 0 2 1 0 0 0 0 0 0 0 0 2 0 0 0 1 0 1 1 1 0 1 1 0 1 0 1 0 2 0 0 0 1 1 0 0 0 0 1 1 1 0 2 0 0 0 0 0 1 1 2 2 2 0 0 2 0 2 1 1 1 2 1 0 1 2 0 1 0 1 0 1 1 1 1 0 1 0 0 1 1 1 2 2 0 0 0 0 0 0 0 0 1 1 1 0 1 0 0 2 2 0 0 0 0 0 0 0 0 0 0 1 0 0 1 0 0 0 0 0 0 0 0 0 0 0 0 2 0 0 1 2 0 0 0 0 1 2 1 0 1 0 0 0 1 0 0 1 0 0 0 1 0 2 2 1 1 0 0 0 2 0 2 1 1 1 1 1 0 0 0 0 2 2 0 0 0 1 0 1 2 2 0 0 1 0 0 0 2 2 1 0 2 1 0 1 1 0 2 1 2 0 0 0 0 0 0 1 2 0 0 1 0 0 0 0 0 1 0 1 0 1 1 0 0 0 2 0 0 0 0 2 0 0 0 0 2 1 0 0 1 0 0 1 0 0 0 0 2 0 1 0 1 1 2 1 1 1 0 0 0 0 0 0 0 2 1 0 1 2 1 1 2 0 1 0 2 1 1 2 1 0 1 2 0 2 1 0 0 0 1 2 2 1 1 1 1 0 1 0 0 2 1 0 0 1 0 0 1 0 0 1 0 1 1 0 0 0 1 0 2 0 2 0 0 2 0 1 0 1 0 0 1 0 1 1 1 0 1 1 1 1 0 1 1 0 1 0 0 0 1 1 1 2 0 1 1 1 1 0 1 1 0 1 0 1 0 0 2 1 0 0 0 1 0 2 2
75 0 1 2 0 0 2 2 2 1 0 1 0 0 0 0 0 0 0 0 0 0 0 1 1 1 1 0 2 1 1 0 1 1 0 1 1 2 1 1 1 0 0 0 0 0 0 0 0 0 0 1 1 0 1 1 0 1 2 0 1 1 1 1 1 1 0 0 0 0 0 1 2 2 1 2 2 0 2 1 0 1 0 0 0 0 0 0 0 2 0 0 1 2 1 1 1 1 0 1 1 0 1 1 2 0 2 1 1 1 0 1 0 2 2 2 2 0 0 0 2 0 2 1 0 2 0 1 0 1 1 1 1 0 0 0 1 0 0 1 0 2 0 0 1 2 0 0 0 1 0 0 2 0 0 0 0 2 0 1 1 0 0 2 1 2 0 0 2 1 0 1 0 1 0 1 2 1 1 1 1 1 1 1 1 0 1 1 0 0 2 0 1 1 1 1 2 2 0 1 1 1 1 0 2 0 2 0 1 0 1 1 1 0 0 1 0 2 1 0 1 1 1 0 0 1 1 0 0 0 0 0 0 0 2 0 0 1 1 1 0 0 1 1 0 0 0 0 2 0 0 0 0 0 1 1 0 0 0 0 0 0 0 0 0 0 1 1 2 2 0 0 0 2 0 0 0 0 2 0 0 0 1 1 1 2 2 1 1 2 0 2 0 1 2 0 0 0 0 1 2 0 1 0 0 0 0 2 1 1 0 2 1 0 1 0 2 0 0 0 2 0 1 0 1 0 0 0 1 0 0 2 2 0 0 0 1 1 1 1 1 1 1 0 0 0 0 1 1 2 1 0 1 2 1 0 1 0 0 0 0 1 2 1 2 0 0 2 1 1 1 1 0 2 0 1 0 2 0 2 1 2 0 2 0 0 0 0 0 0 1 1 1 0 2 0 0 1 0 0 0 0 1 2 0 1 1 2 0 2 0 0 0 0 1 0 2 0 0 0 0 1 1 1 1 1 1 1 1 1 0 2 1 0 1 1 0 2 1 0 1 0 1 1 1 1 0 0 0 2 0 1 0 2 2 1 1 1 2 0 1 0 0 2 0 2 0 1 1 1 1 1 1 1 0 1 0 1 2 0 1 0 1 1 1 0 0 0 1 0 1 1 0 2 2 0 0 1 1 2 1 2 2 1 0 0 1 1 0 0 0 0 1 1 0 0 0 2 0 1 1 2 2 0 0 2 2 1 1 2 0 1 2 2 2 0 1 0 0 1 0 1 0 2 2 2 0 1 1 2 0 0 0 2 1 0 0 2 0 1 0 1 0 2 0 0 1 0 0 0 2 2 1 0 0 0 1 1 2 1 0 0 2 0 2 0 2 1 1 0 0 1 1 1 1 1 1 0 0 0 0 2 1 0 2 1 2 0 1 1 0 0 1 2 1 1 1 0 0 0 0 0 0 0 0 2 0 1 0 0 1 0 1 0 0 0 1 2 2 0 2 2 0 2 2 0 1 1 0 1 0 2 0 1 0 0 1 0 1 0 0 0 0 1 1 1 1 2 0 0 1 0 0 0 1 1 2 0 0 0 0 0 2 1 2 2 2 1 0 1 1 1 0 0 1 0 1 2 0 2 1 1 0 1 0 2 1 2 2 0 1 0 0 0 0 1 0 0 0 1 0 1 1 0 1 0 0 0 1 0 1 1 0 0 0 1 1 1 1 2 0 0 1 0 0 1 1 0 1 1 0 1 0 0 0 1 1 0 0 0 1 2 2 1 0 0 0 2 0 0 0 0 2 1 1 0 1 0 1 1 2 2 1 0 2 2 0 2 0 0 2 2 1 1 2 1 1 1 1 1 0 0 0 0 1 0 1 0 0 0 2 2 1 0 0 2 1 2 2 1 2 2 0 2 0 1 0 0 0 0 0 0 1 1 0 0 0 0 2 0 1 0 1 0 1 0 1 1 0 1 0 1 0 2 1 0 1 1 1 1 0 2 0 0 0 1 0 0 1 0 0 0 0 2 1 1 0 0 1 2 1 1 2 0 0 1 0 1 0 0 2 1 1 2 2 1 1 2 0 0 0 1 2 0 2 1 0 0 1 1 1 1 1 0 1 1 1 1 1 1 0 1 0 0 0 0 1 2 1 0 0 0 0 1 1 0 0 1 1 1 1 1 2 0 0 2 0 0 0 0 2 1 1 1 0 0 1 2 2 0 0 0 0 0 1 1 2 0 2 1 0 1 0 1 1 0 2 0 2 0 0 0 1 1 0 1 1 0 0 0 0 0 0 2 0 1 0 0 0 0 2 2
76 1 1 2 0 0 1 1 2 1 0 0 1 1 1 0 0 0 0 1 1 1 0 2 2 0 1 1 2 1 1 1 1 1 1 0 2 1 0 0 0 1 0 0 0 0 0 0 0 1 1 1 0 0 0 2 0 0 1 0 1 2 0 1 0 0 1 0 0 0 0 1 2 2 0 2 2 0 2 1 0 1 0 1 1 0 0 0 0 2 0 0 1 1 1 1 0 2 0 1 1 0 1 0 2 1 2 2 0 2 0 2 0 0 0 0 0 0 1 0 1 0 2 1 0 1 0 1 0 1 0 0 0 0 0 0 0 0 0 1 1 1 0 0 1 2 0 0 0 1 0 0 0 0 0 0 0 1 0 0 0 0 1 2 0 0 0 0 0 1 1 0 0 2 0 1 1 0 0 0 0 0 0 1 1 1 1 1 1 0 1 1 0 2 2 0 1 2 0 2 2 0 0 0 2 0 1 1 0 1 0 0 0 0 0 0 0 0 1 2 0 0 2 0 0 2 2 0 0 0 0 0 1 1 1 0 1 2 2 2 0 0 2 0 0 0 1 0 2 0 0 0 1 0 0 2 2 0 0 0 0 0 0 1 0 0 0 1 1 0 0 1 0 1 0 0 0 1 1 0 0 1 2 2 2 2 2 0 0 1 0 0 1 2 2 0 1 1 0 1 0 0 2 0 0 1 1 0 0 2 0 2 2 0 1 0 2 0 1 1 1 1 1 0 1 0 0 0 1 1 0 2 1 1 0 0 1 2 0 0 0 0 0 0 0 0 1 0 2 0 0 0 1 1 1 1 0 0 0 0 0 0 2 1 2 0 0 2 2 0 2 2 1 2 1 0 0 2 1 1 1 2 0 2 2 0 0 0 0 0 0 0 0 0 2 0 0 0 2 2 0 2 1 2 1 0 1 0 0 1 0 0 1 1 1 0 0 1 0 1 1 1 0 0 0 0 1 1 0 0 1 0 0 2 1 0 0 1 0 0 0 2 1 1 1 2 0 0 0 0 0 0 0 1 2 0 1 1 1 1 1 1 0 0 0 0 0 2 2 0 0 0 2 2 1 1 1 0 2 0 1 1 0 0 0 0 0 0 0 0 2 0 0 1 0 1 1 2 2 1 0 1 2 0 0 1 2 0 0 0 0 0 2 0 0 0 0 2 0 0 1 2 2 0 0 2 0 0 1 2 0 0 1 0 1 0 2 0 1 2 1 1 0 0 0 2 0 1 1 1 0 0 0 2 2 1 0 2 0 1 0 0 1 1 0 0 1 0 0 0 0 1 1 0 1 0 1 1 1 2 0 1 0 0 0 0 0 0 1 0 0 1 1 0 1 0 0 0 0 0 0 2 2 1 1 1 2 0 2 1 0 0 0 1 0 0 0 1 0 1 1 1 0 0 0 1 2 1 0 0 0 1 0 0 0 0 2 1 0 0 0 1 0 1 2 0 1 1 0 1 1 1 1 0 0 0 2 0 2 0 0 0 1 1 1 1 0 2 0 0 0 0 0 0 0 1 1 2 1 1 2 0 1 1 1 1 0 0 0 2 1 1 1 0 0 1 1 2 2 2 0 2 0 0 1 2 0 1 2 0 0 0 0 2 0 0 0 1 1 1 0 0 0 1 0 1 1 0 0 0 0 0 0 0 0 0 0 1 1 2 0 0 1 2 2 0 2 0 1 1 1 1 0 0 0 0 1 0 1 0 0 1 2 2 0 0 1 0 0 2 0 0 0 0 0 1 1 0 2 2 0 0 0 1 1 2 1 2 1 1 0 0 1 1 2 1 0 1 0 0 0 1 0 0 1 1 0 0 0 1 0 0 0 2 2 1 0 2 2 0 1 2 0 2 0 0 0 0 0 0 1 1 2 1 1 1 0 0 0 0 0 0 1 0 1 0 1 0 0 0 0 2 0 1 1 0 1 0 0 0 0 0 0 0 0 1 1 0 0 2 0 0 0 2 1 1 0 1 1 2 1 1 2 0 0 0 1 2 0 0 2 2 0 1 1 1 1 1 0 0 0 1 0 1 1 1 1 0 1 1 1 1 1 0 1 0 1 0 1 0 1 0 0 1 0 0 1 2 1 0 1 0 0 1 0 0 0 0 0 0 1 0 2 0 0 0 0 0 1 0 1 0 2 0 0 0 0 2 0 0 0 1 1 1 2 0 0 0 0 0 0 0 0 0 0 1 1 0 2 0 0 0 0 1 0 1 0 1 0 1 0 1 0 1 0 0 0 0 0 0 0 0
77 0 0 2 0 0 2 0 0 2 0 0 0 0 0 0 0 0 0 1 1 1 0 2 2 1 1 1 2 1 2 1 1 1 0 0 2 1 0 1 1 1 0 0 0 0 0 0 2 0 0 1 1 1 0 1 1 0 1 1 0 1 0 2 0 1 1 2 0 0 0 1 1 1 1 1 1 2 2 0 1 2 1 1 2 0 0 0 0 2 0 0 0 1 1 2 1 0 0 1 2 0 1 0 2 1 2 1 1 1 0 1 0 1 1 1 1 0 2 0 0 0 2 0 0 0 0 0 0 0 0 0 1 0 1 1 0 0 0 0 0 2 0 0 0 0 0 0 0 1 0 0 0 0 0 2 1 1 0 0 2 1 0 2 1 2 0 0 1 1 1 2 0 2 0 1 1 1 0 1 1 1 1 2 2 1 2 1 0 0 0 1 0 1 1 0 2 2 0 0 0 1 0 0 2 1 2 0 1 0 1 1 1 0 0 1 1 0 1 2 0 0 2 0 0 1 1 1 1 1 0 1 0 0 1 0 0 1 1 1 1 0 2 0 0 0 0 0 2 0 0 0 0 0 0 1 0 2 0 2 2 1 0 0 0 0 0 0 2 1 0 0 0 1 0 0 0 1 1 0 1 1 0 0 2 0 0 2 0 2 0 0 1 2 1 0 1 2 0 2 2 1 2 1 0 0 1 2 1 1 0 2 1 0 2 0 1 1 0 1 0 2 1 1 1 0 0 0 0 0 0 0 0 0 1 1 0 0 0 0 0 1 2 2 0 0 1 0 1 0 2 0 0 1 0 1 0 0 0 2 2 0 2 0 2 1 0 1 1 1 1 1 1 1 0 1 0 2 1 1 1 1 0 0 0 0 0 0 0 0 1 1 1 0 1 1 1 0 1 1 0 1 1 2 1 1 1 1 0 1 0 0 1 1 2 0 0 0 0 0 0 1 1 1 0 1 1 0 0 1 0 0 1 0 2 1 0 0 1 0 2 0 2 0 0 2 0 1 0 1 0 0 0 2 1 0 1 2 2 2 2 2 0 0 0 0 1 2 2 0 1 1 1 1 1 0 0 0 1 1 2 0 0 0 1 0 0 0 2 0 0 2 1 1 1 2 2 1 1 2 2 2 2 0 0 0 2 0 1 0 1 0 2 0 0 0 2 1 0 1 1 2 2 0 1 2 1 0 0 0 1 1 1 1 1 0 1 0 0 2 2 2 0 2 1 2 0 2 0 2 0 0 0 1 2 1 0 1 2 0 1 0 0 1 0 0 1 1 0 1 1 2 1 0 1 0 1 0 2 0 0 0 1 0 1 0 1 0 1 0 0 0 0 0 0 0 0 0 0 0 0 2 1 1 2 0 0 0 2 1 0 0 0 0 0 0 0 1 1 0 0 0 0 0 0 1 2 1 0 0 0 2 0 0 0 0 2 0 0 0 2 2 0 0 1 0 2 1 0 1 0 1 0 1 0 0 2 1 1 0 0 0 1 0 2 2 0 1 0 1 0 1 0 0 0 2 2 0 1 1 1 1 1 1 1 1 1 1 0 1 2 0 0 1 0 0 2 2 1 2 0 2 0 0 0 0 2 1 1 0 0 0 0 0 0 0 0 0 0 0 0 1 0 0 2 2 0 0 1 0 0 0 0 0 0 2 0 0 0 1 0 0 0 0 0 0 0 1 2 2 0 2 1 0 0 0 0 0 2 1 0 0 2 0 0 1 0 1 0 1 0 0 0 0 0 0 0 0 1 1 1 1 1 0 1 2 0 2 1 2 0 1 2 0 1 0 0 1 0 0 0 1 0 0 0 0 1 2 0 0 0 0 0 1 2 1 1 2 1 0 1 1 0 2 0 2 0 0 0 0 0 0 2 2 0 0 0 0 0 0 0 0 1 0 1 0 1 0 0 0 0 2 0 2 1 0 1 0 0 0 1 2 0 1 0 0 1 0 2 0 0 0 0 2 1 1 0 1 1 2 2 2 2 0 0 0 0 2 1 0 1 2 1 2 2 2 2 2 0 0 0 2 0 2 1 0 1 2 1 1 0 1 0 1 2 1 2 1 2 0 0 0 0 1 0 0 1 0 0 0 0 0 0 1 0 0 0 1 1 0 0 0 1 0 0 1 0 0 0 1 2 1 1 0 1 0 1 2 0 0 0 0 0 0 0 0 1 0 1 1 0 0 0 0 0 0 2 0 2 0 0 0 0 0 0 0 0 0 0 0 0 0 0 0 0 0 0 0 1 0 1 1
78 0 2 0 0 0 1 1 1 1 0 0 1 1 1 0 0 0 0 0 1 1 0 2 2 1 1 2 2 0 2 1 2 2 1 1 1 2 0 2 2 0 0 0 1 0 0 0 1 0 0 0 0 0 0 1 0 0 2 1 1 1 0 2 0 1 1 1 0 0 0 1 2 2 0 2 2 1 1 0 1 2 0 1 1 0 1 1 1 2 1 1 1 1 1 1 1 1 1 1 1 0 0 1 1 1 1 1 1 1 0 2 0 2 2 2 2 0 0 0 2 0 2 1 0 1 0 1 1 0 1 1 0 0 0 0 0 0 0 1 0 2 0 0 1 0 1 0 1 0 0 0 0 0 1 1 1 2 1 1 1 0 0 2 0 1 0 1 1 0 0 2 0 2 1 1 2 1 0 1 0 0 0 2 2 2 2 1 0 0 2 0 0 1 2 0 1 1 0 0 0 0 1 0 2 0 2 0 1 0 0 1 2 1 0 2 2 0 1 0 1 1 2 0 0 1 1 1 1 1 0 1 0 0 2 1 0 2 2 1 0 1 2 0 0 0 0 0 2 0 0 0 0 1 0 0 1 0 0 0 0 0 0 1 0 0 0 0 2 1 0 0 1 2 0 0 0 1 2 0 1 0 0 0 2 0 1 2 1 2 1 1 1 1 2 0 1 0 0 0 1 0 2 1 1 0 1 2 0 0 1 1 2 2 2 0 2 0 0 0 0 2 0 0 1 0 0 0 0 1 0 2 0 0 0 0 0 1 0 0 0 0 0 0 0 0 1 0 1 0 0 0 0 1 0 1 0 0 0 1 1 0 1 1 1 0 0 1 2 0 2 2 1 2 0 1 0 2 0 2 0 1 0 1 1 0 0 0 0 1 1 1 2 0 2 0 2 1 0 0 0 0 1 1 0 0 1 1 0 2 1 1 0 0 2 1 0 1 0 1 1 1 0 1 1 1 1 1 0 0 0 0 0 1 1 0 0 1 0 0 2 0 1 1 2 2 0 1 1 1 0 0 0 1 1 1 0 2 2 2 1 1 0 2 0 2 0 1 1 1 0 0 2 2 1 0 0 2 2 0 0 0 1 1 0 1 0 1 2 1 0 1 1 0 0 1 1 1 1 1 1 1 2 0 0 0 2 0 0 0 1 0 0 2 0 0 0 2 0 2 2 2 2 0 0 2 2 0 1 1 1 0 0 0 0 0 0 0 1 1 1 1 0 1 1 0 0 1 1 2 0 0 0 1 2 1 0 1 0 1 1 0 1 2 0 1 1 0 1 0 1 1 1 0 0 0 1 1 2 1 1 0 1 0 1 0 0 0 1 0 0 0 0 1 0 0 0 0 0 0 0 2 1 0 1 0 0 0 2 0 1 0 0 0 1 1 0 1 0 0 0 0 0 0 0 0 2 2 0 0 1 1 1 0 0 1 1 0 0 2 1 0 0 2 1 0 2 1 0 1 1 2 1 1 0 0 1 1 0 0 0 0 1 0 0 2 0 1 0 0 0 0 0 0 0 1 1 1 1 1 1 0 2 2 2 2 2 2 0 0 2 1 0 1 0 0 1 1 1 2 0 2 0 0 0 0 1 2 2 0 0 0 1 0 0 0 0 2 2 2 0 0 0 0 2 1 0 0 1 0 0 0 0 0 0 0 1 1 0 1 1 1 0 1 1 0 1 0 0 0 0 0 0 0 0 1 0 0 0 0 0 0 2 1 1 0 1 1 0 1 0 0 0 1 0 0 1 0 0 0 2 2 0 0 0 2 1 1 0 2 0 2 1 1 1 1 0 1 0 0 0 0 0 0 0 2 2 0 0 2 0 0 1 1 1 1 1 1 1 0 1 1 0 2 0 1 0 0 0 0 0 0 2 0 0 2 2 0 0 0 0 0 0 0 0 0 0 0 1 0 0 0 0 2 1 1 1 0 0 0 0 2 0 0 0 2 1 0 0 2 0 1 1 1 1 0 0 1 1 2 2 2 2 0 0 0 1 2 1 0 1 2 0 2 2 2 2 1 0 0 0 2 1 1 1 1 1 1 0 1 0 1 0 0 1 1 1 1 1 0 0 0 1 2 1 0 2 0 0 0 0 0 0 1 1 0 0 2 2 0 1 1 2 0 0 1 0 0 1 0 2 1 0 0 1 0 0 2 0 0 0 0 0 0 1 1 2 1 1 0 0 0 0 0 0 0 2 1 2 1 2 1 0 0 0 0 0 1 0 1 0 1 0 0 0 0 1 0 0 0 2 2
79 1 1 1 0 0 0 1 1 2 0 0 1 1 0 1 1 1 2 2 2 2 0 2 2 1 1 1 1 0 1 0 1 2 1 2 1 1 0 1 0 1 0 1 0 0 0 0 0 2 2 2 1 1 1 2 0 0 1 1 0 0 0 2 0 1 1 1 1 1 0 2 2 2 1 2 2 2 1 0 0 2 0 1 1 0 0 1 1 2 0 0 1 1 1 2 1 0 0 0 2 0 0 1 2 1 2 0 1 1 0 1 0 0 2 2 1 0 1 0 2 0 2 1 0 1 0 2 1 1 1 1 1 0 0 0 1 1 0 1 2 0 0 0 0 1 0 0 0 1 0 0 0 1 1 0 0 0 0 1 1 0 0 2 0 2 0 0 0 2 2 1 0 0 1 1 1 1 1 1 1 0 0 1 0 0 1 0 0 0 0 0 0 0 2 0 2 1 0 0 0 0 0 0 2 0 0 0 1 0 2 2 0 0 0 0 0 0 1 2 0 0 1 0 0 1 1 1 0 0 0 0 0 0 1 0 0 1 2 0 0 0 2 0 0 0 0 0 2 0 0 1 1 0 0 2 0 1 0 0 0 0 0 0 0 0 0 1 0 0 0 2 0 2 0 0 0 2 1 0 1 0 0 0 1 1 0 1 1 2 1 0 0 2 1 2 0 0 0 1 2 0 0 0 0 0 0 0 1 2 0 2 2 0 2 1 1 0 0 1 0 2 1 1 0 0 1 0 1 0 0 2 0 0 0 0 0 2 0 2 1 1 0 0 0 0 0 1 2 2 1 0 0 2 0 0 1 0 0 1 0 0 0 0 0 1 0 2 2 0 2 2 0 2 0 0 0 1 0 2 1 0 0 2 1 1 0 0 0 1 0 0 0 0 2 1 0 0 0 0 0 0 1 2 1 0 1 0 0 1 0 0 0 1 1 0 1 0 0 0 0 1 0 0 1 1 1 0 0 0 1 0 0 2 0 0 0 0 1 1 1 1 2 0 0 2 0 0 0 0 0 1 0 2 2 1 1 1 1 0 0 0 0 0 0 0 1 1 2 1 1 1 1 1 1 1 1 0 2 0 2 0 2 2 2 0 0 0 2 0 0 2 0 1 0 0 0 1 1 2 1 2 2 0 0 0 1 0 0 0 0 1 1 1 0 0 0 2 0 1 1 2 1 0 0 0 0 2 0 2 0 1 2 1 2 1 1 0 0 1 1 1 0 1 1 0 1 1 1 1 0 0 0 2 2 1 0 1 0 1 0 0 0 0 0 0 0 1 0 1 0 2 0 0 0 0 0 1 1 2 0 0 2 0 1 1 2 0 1 1 0 0 0 1 1 1 1 0 1 0 1 2 0 0 1 0 0 0 2 0 1 0 0 1 0 0 0 1 1 0 0 0 0 0 0 1 2 2 0 0 0 2 0 0 0 1 2 0 0 0 2 2 0 0 0 0 2 1 0 1 0 1 1 1 0 0 1 0 2 0 0 0 0 1 0 1 0 0 1 0 1 0 0 0 2 1 2 1 0 0 0 0 2 2 1 2 1 0 0 2 2 0 0 0 0 0 0 1 0 0 0 0 0 0 0 1 0 2 2 0 0 0 0 0 0 1 0 1 1 1 0 0 1 0 1 0 0 0 0 0 0 0 1 0 0 1 1 1 1 2 0 0 0 0 1 0 1 0 0 0 0 0 0 0 0 0 1 0 1 1 0 0 2 1 0 0 1 1 0 0 0 0 0 0 0 0 0 0 1 1 1 2 0 0 0 1 0 2 1 1 0 0 2 2 2 0 0 1 0 0 0 2 0 0 0 2 0 1 0 0 0 0 0 2 2 2 0 1 0 0 0 0 0 1 0 2 0 0 0 1 1 1 2 0 0 1 1 0 0 0 0 0 0 1 1 0 1 1 0 1 0 1 0 2 2 0 0 0 0 0 0 2 1 0 0 1 0 0 1 1 0 0 1 1 0 0 0 1 1 2 2 2 2 0 0 1 0 0 1 0 1 2 0 1 1 0 0 1 0 0 0 1 0 1 1 1 1 1 0 1 1 1 0 1 1 1 2 1 2 0 1 0 0 1 1 0 1 1 0 1 2 0 0 1 0 0 0 1 2 0 0 0 2 0 0 1 0 0 0 0 2 0 0 0 2 0 2 2 0 0 0 1 0 0 1 0 0 0 0 0 0 0 0 0 0 0 2 1 2 0 1 1 1 1 0 0 0 0 1 0 1 0 1 1 0 0 0 0 0 0 1 1
80 1 2 1 0 0 1 1 1 1 0 1 0 0 0 0 0 0 0 0 0 0 0 2 2 0 0 2 2 0 2 0 1 1 0 1 1 0 0 0 0 2 0 0 0 0 0 0 0 1 1 1 1 0 0 1 0 0 1 1 0 0 1 1 0 0 1 1 1 1 0 0 2 2 2 2 2 2 2 0 2 2 0 2 2 0 1 0 0 2 0 0 1 2 0 1 0 2 2 2 1 0 0 2 2 0 2 0 2 0 0 2 0 2 2 2 1 0 0 0 2 0 2 1 0 1 0 2 2 0 0 0 0 0 0 0 0 0 0 0 2 0 1 0 0 0 0 0 0 0 0 0 1 2 1 0 0 1 0 0 1 1 0 2 1 2 0 0 0 1 1 0 0 1 1 2 1 0 0 0 0 0 1 2 1 0 2 2 0 2 0 2 0 1 1 0 2 2 1 0 0 0 0 0 2 0 1 1 1 0 0 2 2 0 1 2 2 1 0 0 2 2 2 0 0 1 1 0 0 0 0 0 1 0 1 0 0 1 1 1 1 0 2 0 0 0 0 0 2 0 0 1 0 0 0 1 0 0 0 0 0 0 0 0 1 0 1 1 1 0 0 1 0 2 0 0 2 0 1 0 0 1 0 0 1 1 2 1 1 1 1 1 1 2 1 1 0 1 1 0 1 0 2 1 0 1 0 1 1 2 0 2 1 0 1 0 2 1 1 1 1 2 1 1 1 0 1 0 0 1 0 0 0 0 0 0 0 2 0 1 1 1 0 0 0 0 1 0 0 2 0 1 0 1 0 1 1 0 0 0 0 0 1 0 1 0 0 2 2 0 2 2 1 2 1 1 0 1 1 1 0 2 1 1 1 1 0 2 2 0 1 1 1 0 2 0 2 0 1 1 0 1 0 2 2 2 0 0 0 2 0 0 0 0 0 0 0 1 1 1 1 1 2 1 1 1 1 0 0 0 0 0 0 2 0 0 1 1 1 1 0 2 1 1 2 2 0 0 0 1 0 0 0 2 2 1 1 1 2 0 0 1 0 1 0 1 1 1 1 1 2 1 1 1 1 0 1 0 1 2 1 1 1 1 1 0 0 1 1 0 1 1 2 1 0 0 0 2 1 1 0 1 1 1 0 0 1 0 0 0 1 0 0 0 0 0 2 1 0 1 1 1 0 0 0 0 0 1 0 2 0 0 0 0 0 0 2 0 1 2 2 1 0 1 0 1 0 1 1 2 0 0 1 1 2 1 0 1 1 0 0 0 0 1 0 0 1 1 0 1 0 0 1 0 0 0 0 2 2 2 0 0 0 0 0 0 0 1 0 0 1 1 1 0 2 0 1 0 0 0 0 2 0 1 2 0 0 0 1 1 0 0 0 1 0 0 0 0 0 0 1 0 0 0 0 0 2 0 0 0 1 1 1 0 0 1 2 0 0 0 1 1 1 2 2 0 1 1 1 2 1 1 1 0 0 0 2 0 2 0 0 0 1 0 2 2 1 1 0 0 0 0 0 0 0 2 2 0 1 1 0 0 2 1 0 1 1 2 0 0 1 1 0 0 0 1 1 1 0 0 0 0 0 0 1 2 1 2 1 0 0 0 0 0 0 1 0 1 1 1 0 0 0 0 1 2 0 0 1 0 1 1 0 0 0 0 2 1 0 2 1 1 0 0 1 1 2 1 1 1 1 1 0 0 0 0 0 0 1 1 0 0 2 0 0 1 0 0 0 1 0 1 0 0 1 0 0 0 1 2 0 0 0 0 1 1 0 2 1 2 0 1 1 1 2 1 0 2 0 0 0 1 0 0 0 1 2 0 0 1 0 0 1 0 0 2 1 1 1 0 2 1 0 2 0 1 0 0 1 0 1 0 2 2 0 0 0 1 1 1 1 0 0 1 1 0 1 0 0 0 1 1 0 2 2 0 0 0 0 0 0 2 0 0 0 1 1 0 1 0 1 0 1 1 2 1 0 0 0 2 1 2 2 0 0 0 1 0 0 0 2 2 0 1 2 1 1 1 0 0 1 2 0 0 2 2 0 0 1 1 1 1 0 0 1 2 2 0 1 2 0 2 0 2 0 1 1 0 0 0 0 0 0 1 1 0 0 0 2 2 0 0 2 1 1 2 1 0 1 0 2 0 2 0 0 0 0 1 1 1 1 0 0 0 1 2 2 0 2 1 1 0 0 0 0 1 1 0 2 0 0 0 1 1 0 1 1 1 0 1 0 0 1 1 0 1 1 0 1 0 2 2
81 1 0 2 0 0 1 2 2 1 0 1 0 1 0 0 0 0 1 0 1 1 0 2 2 0 0 1 1 1 2 0 0 0 0 0 2 2 1 0 0 1 0 0 0 0 0 0 0 1 1 1 1 0 0 2 0 0 1 1 0 1 0 2 0 1 0 1 0 0 0 1 2 2 0 2 2 2 2 0 2 2 0 0 0 0 0 0 0 2 0 1 1 1 0 1 0 1 1 2 1 0 2 0 2 0 2 1 1 1 0 2 1 1 1 1 1 1 2 0 1 0 0 0 0 0 0 2 2 0 2 2 0 0 1 1 0 0 0 1 2 0 1 1 2 2 0 0 0 0 0 0 0 0 0 1 1 2 0 1 1 0 0 2 2 2 0 0 2 1 0 2 0 1 1 1 1 0 0 0 0 1 1 2 1 0 2 0 0 0 1 0 1 1 1 0 0 2 0 1 1 0 0 0 2 0 1 1 0 0 0 1 2 0 0 1 1 0 2 0 2 2 1 0 1 0 0 0 0 0 0 1 0 0 2 1 0 1 1 0 1 1 2 0 1 1 1 0 2 0 0 0 0 1 0 1 1 1 1 2 1 1 0 0 0 0 0 0 1 0 1 1 1 1 1 1 1 0 1 0 1 1 0 0 2 1 1 0 0 1 0 0 1 1 2 0 0 0 0 0 1 0 2 1 0 1 0 2 1 1 0 1 0 1 1 0 2 0 0 0 1 1 0 0 2 0 0 0 1 2 0 0 0 0 0 0 0 2 0 2 0 1 2 0 0 0 0 1 1 1 1 0 0 1 0 1 0 0 0 2 2 0 2 2 1 0 0 1 2 0 2 2 0 2 1 0 0 1 1 1 2 0 0 0 1 1 0 0 0 0 0 0 0 0 1 1 0 0 1 0 0 1 1 2 2 0 0 1 0 2 0 0 0 0 1 0 0 0 1 0 0 0 0 1 1 1 0 1 0 0 1 0 0 1 2 1 0 1 0 0 0 2 1 1 2 2 0 0 0 0 0 0 0 2 2 1 1 1 1 1 1 1 0 1 1 1 0 2 2 0 1 1 2 2 1 1 1 0 2 0 2 0 1 1 0 1 0 0 2 2 0 1 1 1 0 0 0 2 1 1 0 2 2 0 0 0 2 0 0 0 0 2 1 1 0 0 0 2 0 1 1 2 2 1 1 2 0 1 0 1 1 1 0 0 0 0 1 0 2 2 0 1 1 0 0 1 0 1 0 2 0 1 0 2 1 0 1 0 2 0 2 0 1 2 1 1 1 1 1 1 1 1 1 0 0 0 1 2 2 2 0 0 1 0 0 1 1 1 1 1 0 0 1 0 0 0 0 0 0 0 0 2 1 1 1 0 0 0 1 2 0 0 0 0 0 0 0 0 0 0 1 0 0 0 0 1 2 0 0 0 0 0 1 0 0 0 2 0 0 0 1 1 0 0 1 0 2 1 0 1 1 1 1 1 1 1 1 0 1 0 0 0 1 1 1 1 0 0 1 1 0 2 0 0 0 2 2 0 0 0 2 0 2 1 2 2 1 1 1 2 2 0 2 0 0 1 2 1 2 2 0 2 0 0 1 2 0 1 2 0 0 0 0 0 0 0 0 2 2 2 0 0 1 0 2 0 0 0 0 0 0 0 0 1 0 0 1 0 0 0 0 0 0 1 2 0 2 0 1 1 1 1 1 0 0 0 0 0 1 1 0 1 2 1 0 1 1 1 0 1 0 0 0 1 0 0 2 0 1 1 1 2 0 1 1 2 1 1 0 2 0 2 2 0 2 0 0 1 0 0 0 2 0 1 0 0 1 0 0 1 0 0 1 1 1 2 0 1 1 1 0 2 0 1 0 1 0 0 0 1 0 0 1 1 0 0 0 0 0 0 0 0 0 0 2 1 2 1 0 0 0 2 0 2 1 1 1 0 1 1 1 1 0 0 0 0 1 1 2 1 0 0 0 2 0 1 0 1 1 2 2 2 2 0 0 0 1 0 0 0 2 0 0 1 1 1 1 2 0 0 0 0 0 0 1 0 1 0 1 0 0 1 1 1 2 1 1 0 2 0 1 0 1 1 1 0 0 0 1 0 1 0 0 1 1 0 0 1 2 1 0 0 2 1 0 1 0 0 0 1 2 0 1 0 1 0 1 2 2 2 1 0 0 2 2 1 1 0 0 0 0 0 1 0 0 1 1 1 2 0 0 0 0 0 0 0 0 2 0 2 0 0 1 2 0 0 0 0 0 0 0 0
82 0 1 1 1 1 1 0 1 2 0 0 0 0 0 0 0 1 1 0 0 0 0 0 1 1 1 1 1 0 2 0 2 2 0 1 1 2 1 1 1 1 0 0 0 1 0 0 2 0 0 0 0 0 2 2 0 0 0 0 1 1 0 1 1 0 1 1 0 0 0 1 1 1 1 1 1 1 1 0 1 2 0 1 2 0 0 0 0 1 0 1 0 2 0 2 0 1 1 2 0 0 0 2 2 0 2 1 1 1 1 2 1 1 1 1 1 0 0 0 2 0 2 1 0 1 0 2 2 0 0 0 0 0 1 0 1 0 0 1 0 2 0 0 1 1 0 0 0 1 0 0 0 0 0 0 1 1 0 0 1 1 0 1 2 2 1 0 1 1 0 0 1 2 1 2 1 1 1 1 1 1 0 1 1 1 1 1 0 1 1 1 0 2 2 0 1 2 0 0 0 1 0 1 2 0 2 0 1 0 1 1 1 0 0 0 0 2 1 0 1 1 2 0 0 1 1 1 1 1 1 0 1 1 1 0 0 2 2 1 0 0 2 0 0 0 0 0 1 0 0 0 0 0 0 1 1 1 1 2 1 1 0 0 0 0 0 2 2 2 0 0 0 1 0 0 0 1 2 0 1 0 1 2 2 2 2 2 1 2 1 1 1 2 2 0 0 1 1 0 1 1 2 0 0 1 0 1 0 1 0 1 0 1 1 0 2 1 0 0 1 1 1 1 1 0 0 0 1 1 0 0 0 0 0 0 0 1 1 1 1 1 1 0 0 0 0 0 0 1 1 0 0 2 0 0 0 0 0 1 1 0 1 1 1 0 0 1 2 0 2 2 0 2 2 0 0 1 1 1 0 2 0 1 2 0 0 0 0 0 0 0 0 0 2 0 1 0 1 1 0 1 1 1 0 0 1 0 0 1 0 0 1 1 1 0 0 0 0 0 0 1 0 1 1 0 2 1 0 0 1 0 1 0 1 1 0 2 0 1 1 1 2 0 1 2 0 0 0 0 0 0 0 2 2 2 0 2 2 2 2 2 0 0 0 0 0 1 1 1 2 2 2 2 1 0 0 1 2 0 1 0 2 2 1 0 0 2 2 0 0 2 2 2 0 0 0 0 0 2 2 2 1 1 0 0 1 1 0 0 1 0 1 1 1 0 0 2 0 2 2 2 2 0 0 1 1 0 0 1 1 0 0 0 0 1 2 0 0 1 0 1 0 1 1 1 0 1 1 2 0 0 0 2 2 1 1 0 1 1 0 0 1 2 1 1 1 1 0 1 0 0 0 0 0 0 0 0 2 0 0 0 2 0 1 1 1 0 0 0 0 0 0 0 0 2 0 0 0 0 0 2 0 1 2 0 0 0 2 1 0 0 0 1 0 0 0 0 0 1 0 1 0 2 0 0 0 1 0 0 0 2 1 0 0 1 2 1 1 0 2 1 0 1 2 0 2 0 0 0 0 2 1 1 0 0 1 0 1 1 1 0 0 1 0 0 0 0 0 1 1 1 0 1 1 2 1 0 0 2 0 1 2 1 2 2 0 2 0 0 2 1 0 0 1 0 1 2 1 2 0 1 0 0 2 2 1 2 2 0 0 0 0 0 0 1 0 1 1 1 0 0 0 0 2 1 0 0 1 0 0 0 0 1 0 0 1 0 0 0 0 0 0 0 1 0 1 1 1 1 1 1 1 0 0 0 0 0 0 0 0 1 2 0 0 1 0 2 0 0 0 0 0 1 1 0 1 0 1 1 1 1 1 0 1 1 0 1 1 2 0 1 2 0 2 0 0 1 0 1 0 2 0 1 1 1 2 0 1 1 0 0 2 0 0 2 0 2 1 2 0 2 0 2 0 1 0 0 0 1 0 0 1 0 0 1 0 1 2 0 1 1 0 0 0 0 0 1 1 0 0 1 0 2 2 0 0 0 0 0 2 2 0 0 0 0 1 0 2 0 1 0 0 2 2 2 1 1 1 2 2 2 2 0 0 0 1 1 0 0 1 1 1 1 1 1 1 1 0 0 1 1 1 1 1 1 0 0 0 2 0 0 0 0 1 1 1 1 1 0 0 0 0 0 0 0 1 1 0 0 0 1 0 2 0 0 0 0 0 0 0 0 0 1 1 2 0 1 1 0 1 0 0 0 2 0 2 0 0 0 0 0 0 0 1 1 0 0 0 0 0 0 0 0 0 0 1 0 1 0 0 1 1 2 0 1 0 1 0 0 1 1 0 1 0 0 0 0 0 0 1 0
83 0 1 2 0 0 1 0 1 2 0 0 1 1 1 0 0 1 2 1 1 1 0 2 2 0 0 2 2 0 2 0 1 1 1 1 2 0 0 0 0 2 0 0 1 0 0 0 1 1 1 1 1 0 0 1 0 0 1 1 0 1 0 2 0 1 1 0 0 0 1 1 2 2 1 2 2 0 2 0 0 0 0 1 1 0 0 0 0 2 0 2 0 2 0 1 0 2 1 2 1 0 1 1 2 0 2 1 1 1 0 1 1 2 2 2 2 0 1 0 2 0 2 1 0 0 0 2 2 0 0 0 0 0 0 0 0 0 0 0 0 2 0 0 0 0 0 0 1 1 0 0 0 0 0 0 0 2 1 1 1 0 0 2 2 2 0 0 2 1 0 1 0 1 0 0 2 0 0 0 0 0 0 1 0 0 1 1 0 0 1 0 0 1 1 0 1 0 0 0 0 0 0 0 1 0 1 1 1 0 1 1 2 0 0 2 2 0 1 0 1 1 2 0 0 1 1 0 0 0 0 0 0 0 2 0 0 2 2 1 0 0 2 0 0 0 0 2 1 0 0 1 0 0 0 1 0 0 0 0 0 0 1 1 0 0 0 1 1 1 0 2 1 2 0 0 0 1 1 0 1 0 1 1 2 2 2 1 2 2 2 1 0 2 1 0 0 0 0 0 0 0 1 0 0 1 0 2 1 2 0 2 1 0 1 0 2 1 1 0 1 2 2 1 0 0 1 0 0 1 0 2 1 0 0 0 0 2 0 0 0 0 1 0 0 0 1 0 0 1 1 1 0 1 0 1 0 0 0 1 1 0 1 0 1 0 0 2 2 0 2 2 0 2 0 0 0 1 1 1 1 0 2 1 2 2 0 0 0 1 0 0 2 0 2 0 1 0 0 0 0 0 2 2 1 0 1 0 0 2 0 0 0 0 1 1 1 1 0 1 1 2 0 1 1 1 1 1 2 2 0 1 0 2 0 1 1 2 0 0 2 0 1 1 1 1 1 1 1 1 0 0 0 1 1 1 0 1 1 1 2 2 1 1 0 2 0 2 2 0 0 0 2 2 1 0 1 0 1 1 2 0 1 1 0 1 0 1 1 1 1 0 0 1 1 1 1 1 0 1 1 1 2 0 0 1 2 1 0 0 0 0 0 0 2 0 0 2 0 1 1 2 1 0 0 1 0 1 1 2 0 1 2 2 2 0 1 0 1 1 1 1 0 1 1 2 0 1 1 1 0 0 0 1 2 1 1 1 0 1 0 0 1 1 1 1 0 0 1 0 0 0 0 0 0 0 1 1 2 1 1 0 2 0 1 1 2 1 1 1 0 1 0 1 0 0 0 1 0 0 1 1 0 1 1 0 0 0 1 0 1 0 0 2 0 2 0 1 1 0 1 0 1 1 1 0 2 2 0 0 0 0 0 0 0 0 1 0 0 1 0 0 0 1 2 0 2 1 1 2 2 1 0 1 0 0 1 0 2 0 0 0 0 1 0 0 0 1 1 0 0 0 0 1 1 1 1 1 0 0 1 0 1 1 1 2 2 2 0 0 1 1 1 1 0 2 2 2 1 1 0 1 0 1 0 2 1 1 1 0 2 0 0 1 0 1 0 2 2 2 0 0 0 0 1 1 0 0 0 0 0 0 0 0 0 0 0 0 0 1 0 0 1 2 2 0 2 1 0 0 0 0 1 0 0 1 1 0 2 1 0 0 2 1 0 1 1 0 0 2 1 0 0 0 0 1 1 0 0 0 2 2 2 0 2 2 1 1 0 2 0 2 0 1 1 1 0 2 2 0 0 0 0 0 1 1 1 1 0 1 0 0 1 1 1 2 0 2 2 0 1 2 0 1 0 1 0 0 0 0 0 0 2 0 0 0 0 0 1 0 0 2 0 0 0 0 0 0 0 0 0 1 0 2 2 0 0 1 0 0 0 2 0 1 0 1 1 0 2 0 1 0 0 1 2 0 0 2 2 2 1 1 1 0 0 1 0 0 1 0 1 1 0 1 1 0 0 1 0 0 0 2 0 2 1 0 1 0 0 2 0 1 1 0 1 1 1 1 2 1 0 1 1 1 0 0 1 1 0 0 0 0 0 1 1 0 0 0 0 0 0 0 0 2 1 1 1 0 0 1 0 0 1 0 1 0 2 2 1 1 1 0 1 1 1 1 1 0 1 1 0 0 1 0 0 0 2 0 2 0 0 0 0 1 0 0 0 1 1 0 1 0 1 1 0 0 1 0 0 0 0 0
84 0 2 1 0 0 0 1 2 1 0 1 1 1 0 1 1 0 1 0 1 1 0 2 2 0 0 1 1 1 2 0 2 2 0 1 1 2 0 1 1 1 0 0 0 0 1 0 2 0 0 0 0 1 1 1 1 0 0 0 1 1 0 1 0 0 2 0 1 1 0 1 2 2 1 2 2 2 2 0 0 2 0 1 1 0 0 0 0 2 0 0 1 2 1 1 1 2 2 2 1 0 0 2 2 0 2 1 1 1 0 1 0 0 2 2 1 1 2 0 1 1 2 1 0 1 0 1 1 0 0 0 0 0 0 0 0 1 0 0 1 1 1 0 2 2 1 0 2 2 0 0 1 0 0 0 0 0 1 0 0 0 0 2 2 2 1 0 1 1 1 2 0 2 1 2 2 0 0 0 0 0 1 2 2 1 2 2 1 0 2 1 0 0 1 0 1 2 0 0 0 1 0 2 2 0 2 0 2 0 0 0 1 0 0 0 0 0 1 2 0 0 1 0 0 0 0 0 0 0 0 0 1 1 1 1 0 2 2 2 0 0 2 0 0 0 0 0 0 1 1 0 0 2 0 0 1 0 1 1 0 0 0 0 1 1 1 0 2 1 1 0 1 2 0 0 0 0 2 0 0 1 1 1 1 2 2 2 1 2 2 0 1 2 2 0 1 1 0 0 0 0 2 0 0 1 0 2 1 2 0 2 2 1 2 0 0 0 1 0 1 2 1 1 1 0 0 0 0 1 0 2 0 0 0 1 0 1 0 1 1 1 1 0 1 0 1 1 1 1 1 0 0 0 0 2 0 0 0 1 1 0 2 2 2 2 0 2 0 2 0 0 1 2 1 0 0 1 0 2 2 0 0 0 0 0 0 1 1 1 0 0 1 0 2 0 0 1 1 1 0 1 1 2 2 0 0 0 0 1 0 0 0 0 0 0 2 0 1 0 0 0 0 0 0 1 1 1 0 0 0 1 1 0 2 2 0 0 1 0 2 0 2 0 1 2 0 0 1 1 0 0 0 2 2 1 1 2 2 2 2 1 1 0 0 1 0 2 2 0 0 0 2 2 2 0 2 0 2 0 2 0 1 1 1 0 0 1 2 1 0 2 1 2 0 1 1 1 1 2 1 2 0 1 2 2 2 0 0 0 0 1 0 0 1 0 0 1 0 2 2 1 2 1 1 1 0 0 0 1 1 0 2 1 1 0 2 0 0 0 2 2 0 1 0 1 1 0 2 1 0 0 0 1 2 2 0 1 0 1 1 0 0 1 0 0 1 1 0 1 0 0 2 0 1 0 2 2 2 2 0 0 1 0 0 1 0 0 1 1 0 0 0 0 1 0 2 0 0 0 0 0 1 0 1 1 2 0 0 0 2 0 0 1 0 0 0 1 1 0 0 0 0 2 0 0 0 0 0 0 1 2 0 0 0 0 2 0 0 0 0 1 0 0 1 0 2 0 0 1 0 1 0 1 1 1 1 1 1 0 0 0 0 1 0 1 0 0 1 0 1 0 0 1 1 2 2 0 1 1 1 0 2 1 1 2 1 2 1 1 1 0 0 1 1 0 1 2 1 1 0 1 0 0 2 2 0 2 2 0 2 0 0 0 0 1 1 0 0 0 0 0 0 1 0 1 1 0 0 0 0 0 1 0 0 1 0 0 0 1 0 0 0 1 1 1 2 0 1 1 1 1 2 0 0 0 0 0 0 1 0 0 2 1 0 0 0 1 0 0 0 0 2 0 0 0 1 0 0 0 2 2 2 0 2 0 0 1 0 1 1 2 1 1 2 1 0 1 0 0 0 1 0 0 0 0 2 0 0 2 0 0 0 1 2 1 1 2 1 0 1 2 0 2 0 1 0 0 0 0 0 0 1 0 0 2 1 0 0 0 0 0 0 0 1 1 2 1 0 0 0 2 0 2 1 0 1 2 0 0 1 2 2 0 0 1 1 0 2 0 0 0 1 0 2 0 0 1 1 2 2 2 2 0 0 0 0 0 0 0 1 1 1 1 2 2 2 2 0 0 0 2 0 2 2 1 0 0 0 2 0 1 0 0 0 2 2 1 2 1 0 1 0 1 0 0 1 2 0 0 0 0 0 0 2 0 0 1 1 0 0 0 2 0 0 0 0 0 1 0 1 0 0 2 0 0 2 2 1 0 0 1 0 1 2 0 0 0 1 1 0 0 0 0 0 0 2 0 1 0 0 1 1 1 0 0 0 0 0 0 0 1 1 2 0 1 0 0 0 0 1 1
85 1 1 1 0 0 1 1 1 1 0 0 0 1 0 0 1 0 0 0 0 0 0 2 2 0 0 2 2 1 2 1 2 2 1 0 2 1 0 0 0 1 0 0 0 0 1 0 2 0 0 0 1 0 1 1 1 0 0 0 1 2 0 1 0 1 0 1 0 0 0 1 2 2 1 2 2 1 2 1 1 2 1 1 2 0 0 0 0 2 0 0 0 1 2 2 2 0 0 1 2 0 0 1 2 1 2 1 1 1 0 1 0 1 1 1 1 0 0 0 2 0 1 1 1 0 0 1 1 0 0 0 0 0 1 0 1 0 0 0 0 2 0 0 1 1 0 0 0 0 0 0 1 0 0 0 0 1 0 0 0 0 0 2 0 2 0 0 1 1 0 1 1 1 1 0 2 1 1 1 1 1 0 1 1 1 1 2 0 0 2 1 0 1 2 0 1 2 0 0 0 0 0 1 2 0 2 1 1 0 1 2 1 0 0 1 2 2 1 0 1 1 1 0 0 1 1 0 0 0 0 0 0 0 2 0 1 2 2 1 0 1 2 0 0 0 0 0 2 0 0 0 0 0 1 2 2 1 0 0 0 0 0 0 0 0 0 0 2 1 0 1 0 0 0 0 0 0 2 0 1 0 0 0 2 1 1 1 0 1 0 0 1 1 2 0 1 0 0 0 1 0 1 0 0 0 0 2 0 1 0 1 2 1 2 1 1 1 1 0 1 2 0 0 1 0 0 0 0 1 0 2 0 0 0 0 0 1 0 0 0 0 0 0 0 0 0 0 0 2 0 2 1 1 0 1 1 0 0 2 2 0 2 0 2 0 0 0 2 0 2 2 0 2 0 0 0 1 1 1 1 2 0 0 1 0 0 0 0 1 0 1 1 0 1 1 0 0 1 1 0 1 2 2 0 0 2 0 0 1 0 0 0 0 2 2 0 0 0 0 0 0 0 1 0 0 2 0 2 1 0 2 0 1 1 0 0 0 0 0 2 0 1 1 0 2 0 0 0 0 0 1 0 2 1 0 1 2 2 2 2 2 0 1 0 1 0 1 1 1 1 1 2 2 2 0 1 0 2 0 2 0 1 1 1 0 0 1 2 0 2 2 1 1 0 1 0 2 1 1 0 1 0 2 0 0 1 1 0 0 0 1 1 1 0 0 1 2 0 0 1 2 2 1 1 2 1 0 1 1 0 1 1 0 1 0 2 0 0 1 0 1 0 1 1 1 0 1 1 1 0 0 0 2 0 0 0 1 1 1 0 0 0 2 0 0 2 1 2 0 1 0 0 0 0 0 1 1 2 1 1 0 0 0 0 0 0 0 0 0 0 1 1 0 0 0 0 1 0 0 1 0 1 0 0 1 0 0 1 1 1 0 0 1 0 1 0 1 1 0 1 0 0 0 0 1 1 1 0 0 0 1 0 1 1 0 1 0 0 1 1 1 0 1 1 0 2 1 1 1 0 1 1 0 0 0 2 0 1 1 1 1 0 0 1 1 1 1 1 1 0 1 0 0 1 1 2 2 1 1 2 1 2 2 2 2 1 2 1 1 1 1 0 0 0 0 1 1 0 1 1 0 0 0 2 2 0 2 2 0 0 0 0 0 0 1 0 1 1 1 0 1 0 0 2 0 0 1 0 1 0 0 0 0 0 1 0 0 0 0 0 0 1 2 2 0 2 0 0 0 0 0 0 0 0 2 0 0 0 0 0 0 2 1 0 0 1 1 0 1 0 0 1 0 0 0 1 0 0 0 1 2 2 0 2 2 1 2 0 1 0 1 1 0 0 0 0 1 1 0 0 1 0 0 0 2 1 0 0 0 1 1 0 1 1 2 1 1 0 0 0 0 0 2 0 1 0 0 1 0 1 0 1 1 0 1 2 0 0 0 0 0 0 0 1 0 1 0 0 1 0 1 0 2 2 0 0 0 0 0 0 1 1 0 0 0 1 0 1 1 0 0 0 1 2 1 0 0 0 2 1 1 2 0 0 1 0 0 0 1 1 2 0 1 2 2 2 1 0 0 2 2 1 1 1 1 1 1 0 1 0 1 1 0 1 1 1 1 2 0 0 0 0 1 0 0 1 2 1 0 0 1 0 1 1 0 0 1 1 1 1 0 1 1 1 1 1 0 1 0 2 1 1 1 0 0 0 1 0 0 0 0 1 1 1 1 1 0 2 2 1 1 1 0 0 0 2 0 1 0 0 1 0 1 0 0 0 0 0 0 0 1 0 1 0 0 0 0 0 0 1 1
86 0 1 1 0 0 0 1 1 1 0 1 1 1 1 0 0 0 1 0 0 0 0 1 1 1 1 2 2 1 2 1 1 1 0 0 2 1 0 1 1 1 0 0 0 0 1 0 1 0 0 1 0 1 0 0 0 0 1 1 1 1 0 0 0 0 0 1 0 0 0 0 1 1 1 1 1 1 1 0 1 2 0 1 1 0 0 0 0 2 0 0 2 2 1 2 1 0 0 2 2 0 0 1 1 1 1 2 0 2 1 1 1 2 2 2 2 0 1 0 2 0 1 0 1 0 0 2 1 1 0 0 0 0 0 0 0 0 0 0 0 2 1 0 2 2 1 0 1 0 1 0 0 0 0 0 0 0 0 1 1 0 0 2 2 2 1 0 0 2 1 1 1 0 0 1 2 1 0 1 0 1 1 2 2 1 1 1 1 0 1 0 0 1 2 0 2 1 0 0 0 0 0 0 2 1 2 0 1 0 1 1 1 0 0 1 1 0 1 2 0 0 2 1 0 2 2 1 1 0 0 1 1 1 0 1 0 2 2 2 0 0 2 1 0 0 0 0 1 0 0 0 0 1 0 1 2 0 0 0 0 0 0 1 0 0 0 0 0 0 0 1 2 2 0 0 0 0 1 0 0 0 0 0 2 1 1 1 2 2 2 1 1 1 2 0 1 0 1 0 1 0 1 0 0 1 0 2 0 2 0 1 2 0 2 0 0 1 0 1 0 2 1 0 2 0 0 0 0 1 0 2 1 0 0 0 0 0 0 0 0 0 2 0 0 1 0 0 2 2 2 0 0 1 0 1 0 0 0 0 0 0 1 1 1 1 0 2 1 1 1 1 1 2 0 0 0 1 1 1 2 0 0 0 1 1 0 0 0 2 0 1 1 0 2 0 0 1 0 0 0 0 2 2 1 0 1 1 0 1 0 0 0 0 2 0 0 1 0 1 1 1 0 2 2 1 0 0 0 0 0 0 0 2 0 0 1 1 1 1 1 1 1 0 1 2 1 0 0 1 0 0 0 2 1 1 0 1 0 0 0 0 0 1 0 1 0 2 2 0 0 0 2 2 1 1 1 0 2 1 1 0 0 0 0 2 0 0 2 1 0 2 0 0 1 1 1 1 1 2 2 2 2 0 0 0 2 2 0 0 0 1 1 1 0 0 0 2 0 2 2 2 2 1 1 2 0 1 1 2 0 1 0 0 0 0 2 0 1 2 1 1 0 1 1 0 0 0 2 0 0 0 0 0 2 2 0 1 1 0 1 0 0 2 0 0 2 1 1 0 1 1 0 0 0 0 0 0 1 1 0 0 1 0 1 1 2 0 0 0 0 0 1 0 1 0 0 0 0 0 1 0 0 1 2 0 1 0 1 0 1 0 0 1 0 1 0 1 0 0 1 0 0 1 0 1 1 1 0 0 0 2 0 1 1 0 1 0 0 0 1 2 0 1 2 0 2 2 0 1 0 1 2 1 0 0 0 1 1 0 0 0 2 1 1 1 1 0 0 2 0 2 0 1 1 2 2 0 1 2 0 0 2 2 1 2 1 2 1 1 2 1 0 0 0 0 0 2 1 0 0 1 0 0 2 2 0 1 2 0 1 0 0 0 0 1 0 1 1 1 0 0 0 1 0 1 1 0 1 0 0 0 0 0 0 1 0 0 0 1 0 0 0 0 1 1 2 1 2 2 2 2 1 0 0 0 0 0 1 1 0 1 2 0 0 1 0 0 0 2 1 0 0 0 2 1 1 0 0 0 1 2 0 1 2 2 1 2 0 1 1 2 0 1 1 1 0 0 0 1 0 1 0 0 0 1 1 0 0 1 1 1 1 1 1 2 0 1 0 0 0 0 0 2 0 1 0 0 1 0 1 0 2 1 1 1 0 0 0 0 0 0 1 0 1 0 1 0 0 0 0 1 0 2 2 0 0 0 0 0 0 1 0 0 0 1 0 1 2 1 1 0 0 1 1 1 0 0 2 2 2 2 2 0 0 0 1 0 0 0 2 0 1 1 2 1 2 2 0 0 0 2 0 2 1 0 0 2 0 2 0 0 0 0 1 2 2 2 0 1 0 1 0 1 0 0 2 1 2 0 1 1 0 2 0 0 0 1 1 0 1 1 2 0 0 1 0 1 0 0 2 0 2 0 0 0 0 2 2 2 1 0 0 1 2 0 2 0 1 1 0 0 1 0 0 0 1 1 1 0 1 2 0 0 0 0 0 0 0 0 0 1 0 1 0 0 1 0 0 0 2 1
87 0 1 1 1 1 2 2 2 1 0 0 1 1 0 1 1 1 1 1 1 1 1 2 2 0 0 2 2 1 2 2 2 2 0 2 0 2 1 0 0 1 0 1 0 1 0 0 2 0 0 1 0 0 1 1 0 0 1 0 2 2 1 1 1 0 1 1 0 0 1 0 2 2 2 2 2 1 2 0 0 1 0 1 1 0 0 0 0 2 0 1 0 2 0 1 0 1 1 2 1 0 1 1 2 0 2 1 1 1 0 1 1 1 1 1 1 0 0 0 2 0 1 0 1 0 0 2 2 0 0 0 0 0 0 0 0 0 1 2 2 0 2 0 1 2 0 0 0 2 0 0 0 0 1 0 1 0 0 0 0 0 1 2 1 2 0 0 0 2 2 1 0 1 0 0 2 1 0 1 1 2 0 1 1 1 1 1 0 0 2 0 0 1 1 0 1 1 0 0 0 1 0 2 2 0 2 1 0 0 1 2 1 1 0 0 0 0 1 0 2 2 2 0 0 1 1 0 0 0 0 1 0 0 1 0 1 2 2 1 0 1 2 0 0 0 0 0 2 0 0 1 0 0 0 1 1 0 0 0 0 0 0 0 0 0 0 0 2 1 0 0 0 1 0 0 1 0 2 0 0 0 0 0 0 0 0 2 0 2 1 0 1 1 2 0 1 0 0 0 0 0 0 0 0 0 0 2 0 1 1 1 2 0 2 0 2 1 1 1 1 2 2 1 1 0 0 0 1 0 0 1 1 0 0 0 0 1 1 0 0 0 0 0 0 0 1 0 0 1 1 1 0 2 0 0 1 0 0 1 1 0 1 1 1 0 0 1 2 0 2 2 2 2 2 0 0 1 1 1 0 1 0 0 2 2 0 0 0 0 0 0 0 0 1 1 0 0 1 1 0 1 1 2 2 0 0 0 2 0 0 0 0 0 1 0 0 0 0 1 0 1 1 0 1 1 0 1 0 1 1 0 0 1 0 1 0 0 0 0 1 0 1 1 1 1 0 1 1 2 0 0 0 0 0 0 0 2 1 1 2 2 1 0 0 1 0 2 2 0 1 1 1 1 0 0 0 0 1 0 0 0 1 1 1 0 0 0 2 0 0 2 0 2 2 1 1 0 0 2 2 2 0 1 0 0 1 0 0 0 0 0 1 0 1 0 0 1 0 1 2 1 2 1 1 2 0 1 1 2 0 1 1 0 1 0 0 0 1 2 2 2 0 2 1 2 0 1 0 2 0 1 0 0 2 2 0 0 0 0 0 0 0 1 0 0 1 1 1 0 0 0 2 0 2 0 2 1 1 2 0 0 1 0 1 0 1 0 1 1 0 0 1 1 0 0 0 0 0 0 0 2 1 0 2 0 0 1 2 0 0 0 0 0 0 0 0 1 1 0 0 0 0 1 0 0 2 0 0 0 0 2 1 0 0 0 2 1 0 0 1 1 0 0 1 0 2 1 0 2 1 2 0 0 1 1 2 0 0 1 1 0 1 1 1 1 0 0 0 1 0 1 0 0 0 2 2 0 1 1 0 2 1 0 1 1 1 2 1 1 2 0 1 1 1 1 2 1 1 1 1 0 0 0 1 2 1 2 2 0 0 0 0 0 0 1 0 0 0 0 0 1 1 0 1 0 1 0 1 0 0 0 0 0 0 1 0 0 0 1 0 0 0 0 0 1 1 1 1 0 0 0 1 0 0 0 0 0 0 0 0 1 2 1 0 0 2 0 0 1 0 0 0 1 0 0 0 2 0 1 2 1 1 0 0 2 0 2 0 1 1 2 2 0 2 0 0 1 0 0 0 2 0 0 0 2 1 0 0 1 0 0 0 1 1 2 1 1 2 0 2 2 0 2 1 2 0 0 0 0 0 0 1 1 1 0 0 1 1 0 0 0 0 0 0 0 0 0 0 0 0 2 0 2 2 0 0 0 0 0 0 0 0 1 0 1 1 0 1 1 1 0 0 1 1 0 0 0 0 1 1 1 2 0 0 0 0 0 1 1 1 2 1 0 2 2 2 2 0 1 0 2 0 1 1 1 1 1 0 2 0 1 0 0 1 0 0 1 1 0 0 0 0 2 0 0 1 2 0 0 0 2 0 2 0 0 0 0 1 1 0 0 1 0 0 1 0 1 1 0 2 0 1 0 2 0 2 0 0 2 2 0 0 0 2 0 1 0 2 1 0 0 1 0 0 0 1 1 2 0 1 1 1 1 0 0 0 1 0 1 0 0 0 1 0 0 0 0 0 0 0 0
88 0 1 1 0 0 0 0 0 2 0 0 0 1 0 0 0 0 0 0 0 0 0 1 2 0 0 1 1 1 2 0 0 1 1 1 1 1 0 0 0 2 1 1 0 1 1 0 1 0 0 0 0 1 0 2 0 0 2 1 1 1 0 1 1 0 1 1 0 0 0 1 2 2 2 2 2 1 1 0 1 2 0 0 0 0 0 0 0 2 0 0 1 1 1 1 1 1 1 1 0 0 0 1 2 1 2 2 0 2 0 2 1 1 1 1 1 0 0 0 2 0 2 2 0 2 0 1 0 1 0 0 0 0 0 0 0 0 0 0 1 1 0 0 1 0 0 0 0 1 0 0 1 0 1 1 1 1 0 0 1 0 1 2 1 2 1 0 1 1 0 1 0 1 0 0 2 1 0 1 0 1 0 1 0 0 1 2 0 1 1 2 1 0 0 0 1 2 0 1 1 0 1 0 2 0 1 0 2 0 0 1 1 0 1 1 0 1 1 0 0 0 2 0 0 2 2 0 0 0 0 0 0 0 1 0 0 1 2 1 0 0 2 0 0 0 0 0 2 0 0 0 0 0 0 1 0 0 0 0 0 0 0 0 0 0 1 0 2 2 0 0 1 2 0 0 1 0 1 0 0 1 0 1 1 1 2 1 2 1 1 1 2 2 2 0 2 0 0 0 2 1 2 2 1 0 1 2 1 1 0 1 1 0 2 0 2 0 0 1 0 2 1 1 1 0 0 0 1 2 0 2 1 0 0 0 0 0 0 0 0 1 1 1 0 0 0 0 1 1 2 0 0 1 0 1 0 0 0 1 1 0 2 0 2 1 0 2 2 0 2 2 0 2 1 1 0 1 2 0 0 2 0 1 2 1 0 0 0 0 0 0 1 0 2 0 0 0 1 1 0 1 0 1 0 0 2 1 1 1 0 0 0 0 0 0 1 0 0 0 0 1 1 1 0 0 1 1 0 0 1 1 0 2 0 1 0 0 1 0 2 0 0 2 1 1 0 0 0 0 0 0 0 1 1 0 1 2 2 2 2 2 0 0 0 0 0 2 2 0 1 1 1 1 1 0 0 0 1 2 1 0 2 2 1 1 0 1 1 1 1 0 1 1 2 0 0 1 0 2 1 2 2 0 0 0 2 1 0 0 0 0 0 1 0 0 0 2 0 1 1 2 2 1 1 2 0 2 0 2 0 2 2 0 2 1 2 0 0 1 2 0 0 0 0 2 0 1 1 1 0 0 0 2 1 1 0 1 0 2 0 0 0 0 0 0 0 0 0 0 1 1 1 0 0 0 0 0 1 1 0 0 1 0 0 1 1 0 0 0 1 0 1 0 0 0 0 0 0 0 0 2 0 1 1 1 0 0 2 0 0 0 0 0 0 0 0 1 1 0 1 0 0 1 0 0 1 2 0 0 1 0 0 0 0 0 2 0 0 0 1 1 0 1 2 0 1 1 1 1 1 2 1 2 0 0 0 0 1 0 0 0 1 0 1 2 1 1 0 1 0 1 0 0 1 0 1 2 1 1 2 1 2 2 2 2 1 2 1 1 2 0 1 0 1 0 2 2 2 2 0 2 0 0 0 1 1 2 2 0 1 0 0 0 0 0 0 0 0 0 0 1 0 0 1 0 0 0 0 0 0 0 0 0 0 1 0 0 0 0 0 0 0 0 1 0 1 0 1 1 1 1 0 0 0 0 1 1 1 1 0 0 2 1 0 1 1 0 0 2 0 1 0 0 0 1 1 0 0 0 2 2 1 1 2 1 0 0 0 2 0 2 2 0 1 0 0 1 1 1 0 1 0 0 1 0 1 0 0 2 0 0 0 2 2 2 0 1 2 0 1 2 0 2 0 2 0 0 0 1 0 0 2 0 0 0 0 0 1 1 1 0 0 0 1 0 1 0 0 1 1 1 0 2 2 0 0 1 0 0 0 2 0 0 1 0 1 1 2 0 1 0 1 0 1 0 0 0 0 1 1 0 2 0 0 1 0 0 1 0 1 2 0 1 2 2 2 2 0 1 0 1 2 0 0 0 2 2 0 2 0 0 0 0 0 1 1 2 2 0 0 0 1 1 0 0 1 2 0 0 0 0 0 1 0 0 0 0 1 1 0 0 2 2 2 0 1 0 0 1 2 0 1 0 1 0 1 2 2 1 0 0 0 1 1 1 2 0 1 0 0 0 0 0 0 0 2 0 1 0 0 1 1 1 0 1 1 0 0 0 0 0 1 1 0 0 0 0 0 0 0 0
89 0 1 1 0 0 1 0 1 2 0 0 1 1 1 0 0 0 1 0 0 0 0 2 2 0 0 1 1 1 2 0 2 2 0 1 1 2 0 1 0 0 0 0 0 0 0 1 1 0 1 1 1 1 0 1 0 0 1 2 0 2 0 2 0 0 1 1 0 0 0 0 2 2 2 2 2 1 2 0 1 1 1 0 1 0 1 0 0 2 0 0 1 2 1 1 1 0 0 2 2 0 0 2 2 0 2 0 2 0 0 2 2 2 2 2 2 0 0 0 2 0 2 1 0 0 0 1 0 1 0 0 0 0 0 0 0 1 0 1 0 2 0 0 0 2 0 0 1 1 0 0 0 0 0 0 0 1 0 1 2 0 0 2 1 2 1 1 0 1 0 0 2 0 1 1 1 2 0 2 2 2 0 2 1 1 1 2 1 0 2 0 0 2 2 0 1 2 0 0 0 1 0 0 2 1 2 0 0 0 0 1 1 0 1 1 0 1 1 0 1 1 2 0 0 2 1 0 0 0 0 0 0 0 1 0 0 2 2 1 0 0 2 1 0 0 0 1 1 1 1 0 0 2 0 0 1 0 0 0 0 0 0 0 1 0 0 0 2 1 1 0 0 0 1 1 0 1 2 0 1 1 0 0 2 2 2 0 1 1 1 1 1 2 1 0 1 1 0 1 1 0 2 1 0 1 0 2 0 0 1 1 1 0 0 0 2 0 0 1 1 2 1 0 0 0 0 0 0 1 0 2 1 0 0 0 0 2 0 2 1 1 2 0 0 1 0 0 0 0 1 0 0 2 0 0 2 0 0 2 2 0 2 2 2 1 0 1 1 1 1 1 1 2 0 0 0 1 1 1 2 0 0 0 1 1 0 0 0 0 1 1 1 1 2 0 0 1 2 2 0 2 0 2 2 1 0 0 0 1 0 0 0 0 0 0 1 0 1 0 0 0 0 1 1 1 2 0 0 1 0 1 1 0 1 1 0 0 0 0 2 0 2 0 1 2 0 0 0 0 0 0 0 2 2 2 0 2 0 0 2 1 0 1 1 2 0 2 2 0 0 0 2 2 0 1 0 1 1 1 1 1 0 0 0 1 0 0 2 0 0 2 1 2 1 1 1 2 1 1 0 1 1 1 1 1 1 1 0 0 0 1 0 2 0 0 0 2 0 1 1 2 2 0 0 2 0 0 0 1 1 0 1 0 1 0 1 0 1 1 0 1 0 1 1 1 0 1 1 2 0 0 0 2 1 0 0 0 1 2 0 0 1 2 1 1 1 1 0 1 1 1 0 0 0 0 0 1 2 2 0 0 0 0 1 0 0 0 1 0 0 0 0 0 0 0 1 0 0 0 0 1 0 0 2 0 1 0 0 1 0 0 0 1 0 1 0 0 0 0 1 0 0 2 0 0 0 1 0 0 0 1 0 0 0 0 2 0 1 0 1 0 0 1 2 0 2 1 0 0 1 1 1 0 0 0 2 0 1 0 0 0 1 1 1 1 0 1 0 0 1 0 0 0 0 2 2 1 1 1 1 0 2 2 2 2 1 1 0 1 1 0 1 1 1 1 2 2 0 0 0 0 0 0 1 2 1 2 2 0 0 0 0 0 0 1 0 1 0 0 1 0 1 0 1 1 0 0 0 0 0 0 1 0 0 1 1 0 0 1 0 0 0 1 1 0 1 1 1 1 1 1 1 0 0 0 1 0 0 0 0 1 2 0 0 1 0 0 1 2 0 0 0 0 0 0 1 0 2 2 1 1 2 0 2 0 0 1 1 2 0 1 2 1 1 0 0 1 0 0 0 0 0 0 0 1 1 0 0 0 1 1 1 1 1 2 0 1 1 0 1 1 0 2 0 1 0 0 0 0 0 0 2 0 0 0 0 0 1 0 1 2 0 0 2 1 2 0 0 0 0 1 0 1 1 0 1 0 1 0 0 1 1 1 0 1 1 1 1 0 1 0 0 1 1 0 0 1 1 2 2 2 2 0 0 0 1 0 0 0 2 0 2 2 2 2 2 2 0 0 0 0 0 1 2 1 0 2 0 2 0 1 0 1 1 1 1 1 0 0 0 0 0 2 0 0 2 1 0 1 0 0 0 2 0 0 0 2 2 0 0 0 2 1 0 1 0 0 0 1 1 0 1 0 1 0 1 2 1 1 0 1 0 0 0 0 1 0 1 1 0 0 0 0 0 1 0 0 1 1 1 1 1 1 0 0 0 0 0 0 0 0 0 1 0 0 1 0 1 0 1 1
90 0 1 1 0 0 1 0 1 2 0 0 1 0 0 0 0 0 0 1 1 1 0 2 2 0 0 1 2 0 2 0 1 0 0 1 1 2 0 1 1 0 0 0 0 0 0 0 0 2 2 2 0 0 1 2 0 0 0 2 0 1 0 2 0 0 2 2 0 0 0 2 2 2 0 2 2 2 2 0 1 2 0 0 0 0 2 0 0 1 0 0 2 2 1 2 1 0 0 2 2 0 0 1 2 0 2 1 2 1 0 1 0 2 2 2 2 0 1 0 2 0 2 0 0 0 0 0 0 0 0 0 0 0 1 0 0 0 0 0 0 2 0 0 1 1 0 0 0 0 0 1 1 1 1 0 1 0 0 0 2 2 1 1 1 1 0 1 0 1 1 1 1 1 1 2 1 0 0 0 0 0 1 2 1 0 2 1 0 0 0 1 1 1 1 1 2 2 0 0 0 2 0 1 2 0 1 0 2 0 0 0 1 0 0 1 1 0 1 0 2 2 1 0 0 1 1 0 0 0 0 0 1 1 1 0 1 2 2 2 0 0 2 1 0 0 0 0 1 1 1 0 0 2 0 1 0 0 0 0 0 0 0 0 0 0 0 0 2 2 0 0 1 1 2 2 1 1 1 0 1 0 2 2 2 2 2 2 2 2 2 2 1 2 2 0 0 1 0 1 0 0 2 0 0 1 0 2 1 2 0 2 1 0 1 0 1 0 0 1 0 2 1 1 0 0 1 0 0 1 0 1 1 0 0 1 1 2 1 0 0 0 1 0 0 0 0 0 1 0 0 0 1 2 1 0 2 0 1 1 2 1 1 1 1 0 0 2 2 0 2 2 0 2 0 0 0 2 1 1 0 2 0 0 0 0 0 0 1 0 1 1 0 0 2 0 0 0 1 1 0 1 1 2 1 1 1 0 0 2 0 0 0 0 1 0 0 0 0 0 0 1 0 0 0 0 0 0 0 1 0 1 0 2 0 0 2 1 0 0 1 0 0 1 2 2 1 0 0 1 0 0 0 2 1 0 1 2 2 2 0 1 0 0 0 0 1 2 2 0 1 1 1 1 1 0 1 0 0 1 2 0 0 0 0 1 0 0 1 0 1 1 0 2 2 1 1 2 2 2 0 2 0 1 1 1 1 0 0 0 0 0 1 1 0 0 0 2 0 2 2 2 2 0 0 2 1 1 0 1 1 1 1 1 1 0 1 0 1 2 1 2 0 1 1 2 0 1 0 2 0 1 0 1 2 1 0 0 0 1 0 0 0 1 0 0 1 0 1 0 0 0 0 0 0 0 1 0 0 2 0 1 1 0 0 1 1 1 0 0 0 0 1 1 0 1 1 0 0 0 2 0 1 0 2 0 1 0 0 1 1 0 0 1 0 1 0 1 0 0 1 0 0 1 0 0 2 1 0 0 0 2 2 0 0 1 2 1 1 0 1 2 0 0 0 0 2 1 0 1 0 0 0 1 0 0 2 1 1 0 0 0 0 0 2 2 0 0 2 0 1 0 0 0 0 2 2 0 2 2 0 1 2 2 1 2 1 1 1 2 2 0 0 0 0 0 0 2 1 1 0 1 0 0 0 1 0 2 2 0 0 0 0 2 0 1 0 1 1 1 0 0 0 0 2 2 0 0 0 0 0 0 0 0 0 2 0 1 0 2 1 1 0 0 1 0 1 0 0 0 0 0 0 0 0 0 0 0 1 0 0 1 2 1 0 0 1 1 0 0 0 1 0 0 0 0 1 0 1 1 1 1 0 0 0 1 0 2 0 0 2 2 0 1 1 1 0 1 1 0 0 0 0 0 1 1 0 0 0 2 0 0 0 0 0 1 1 2 2 0 2 2 0 2 0 1 0 0 0 0 1 1 1 1 0 1 0 0 0 0 1 1 1 0 1 0 1 0 0 0 0 2 0 2 2 0 0 0 0 0 0 1 1 0 0 1 0 0 2 1 0 0 0 0 1 0 0 1 1 2 1 1 2 0 0 0 0 0 0 1 1 1 0 2 2 2 2 1 0 0 0 2 0 1 1 1 1 0 0 2 0 1 0 0 1 2 2 1 1 0 0 0 1 2 0 0 1 1 0 1 1 0 0 1 1 0 0 0 2 2 0 0 0 1 0 0 1 2 0 1 2 0 1 0 1 0 0 2 2 0 0 0 0 1 1 1 2 0 1 1 0 0 0 2 2 0 1 0 1 0 0 1 1 2 0 0 0 1 0 1 0 0 0 1 0 0 0 0 0 0 2 2
91 0 1 1 0 0 2 0 0 2 0 0 0 1 0 0 0 0 1 0 0 0 0 2 2 1 1 2 2 0 1 1 0 0 0 1 1 1 0 1 1 0 0 2 0 0 1 0 1 1 1 1 1 0 0 2 0 0 0 1 1 2 0 1 1 0 1 2 0 0 0 1 2 2 0 2 2 1 2 1 1 2 1 0 2 0 0 1 0 1 0 0 2 2 2 2 1 0 0 1 1 0 0 1 1 1 2 1 1 1 0 1 2 2 2 2 2 0 0 0 2 0 1 0 1 0 0 0 0 0 0 0 0 0 0 0 0 0 0 2 1 1 0 0 0 2 0 0 0 1 0 0 2 1 1 1 0 0 0 0 2 0 0 2 1 2 0 0 2 0 0 2 0 0 0 2 0 1 0 1 1 1 0 1 1 1 1 1 1 0 2 0 0 0 1 1 2 2 0 1 1 0 0 1 2 0 2 1 0 0 1 1 2 0 0 0 0 1 0 0 2 2 1 0 0 2 1 0 0 0 1 0 0 0 2 0 0 2 2 2 0 0 2 0 0 0 0 0 2 0 0 0 0 1 0 1 2 1 0 0 0 0 0 0 0 0 0 0 1 0 1 1 2 2 1 1 0 1 2 0 1 0 0 0 1 0 0 2 0 2 1 0 0 1 2 0 0 0 0 1 0 0 2 1 1 2 0 2 0 1 0 1 2 0 2 0 2 0 0 1 1 1 1 0 1 0 0 0 1 0 0 0 0 0 0 0 0 0 0 0 1 1 1 0 0 1 1 0 1 2 1 1 1 2 0 0 1 0 0 2 2 0 2 2 2 0 0 1 1 1 1 1 1 2 1 1 0 2 1 1 2 1 0 1 1 0 0 1 1 0 0 0 0 0 1 1 0 0 2 2 0 2 0 1 1 1 0 0 0 2 0 0 0 0 2 2 0 1 1 1 1 1 1 1 0 0 0 0 1 1 0 2 1 1 1 1 1 0 1 1 1 0 1 1 1 2 1 0 0 0 0 0 0 0 0 0 0 1 1 1 1 1 1 1 0 2 0 1 1 1 0 0 2 2 2 0 0 0 2 0 1 1 1 1 0 0 0 0 2 1 0 2 0 1 0 0 0 0 0 2 2 2 2 0 0 0 2 0 0 0 1 0 0 2 0 0 0 2 0 2 2 2 2 2 2 2 0 1 1 2 0 1 0 0 0 0 2 0 0 1 0 1 0 2 2 1 0 2 0 2 0 0 0 2 0 0 0 1 1 0 1 0 0 0 0 0 0 0 0 0 0 0 2 0 0 0 2 2 2 2 0 0 2 0 1 2 1 1 0 0 0 0 0 1 0 0 0 2 0 0 2 0 0 0 0 1 1 1 1 0 0 0 0 1 0 1 0 0 0 0 1 0 0 0 0 0 2 2 0 0 0 0 0 0 0 0 2 0 1 0 2 1 0 1 1 0 2 0 0 1 2 2 1 0 0 0 2 1 1 0 0 0 1 1 1 1 1 1 0 1 1 1 0 1 1 2 2 1 1 1 1 0 2 2 2 2 1 1 0 1 1 0 1 0 1 1 2 1 1 1 0 1 0 0 2 2 0 1 2 0 0 0 0 1 0 1 0 1 1 1 0 0 1 0 1 1 0 0 2 0 0 0 0 0 0 0 0 1 0 1 0 0 0 0 0 0 0 0 0 0 0 0 1 0 0 0 1 0 0 0 0 1 2 1 0 0 2 1 0 1 1 0 1 0 0 0 1 0 1 2 0 0 2 0 1 2 0 1 0 2 0 2 1 1 1 1 0 1 0 0 0 2 0 0 0 0 2 1 0 0 0 0 0 1 1 2 0 2 1 0 1 1 0 1 0 1 0 0 0 0 1 1 2 2 2 0 0 1 1 1 1 0 1 0 1 0 1 0 0 1 1 1 0 2 2 0 0 0 1 1 0 2 1 1 0 2 0 0 2 0 1 0 0 1 1 1 0 1 1 2 2 2 1 0 0 2 0 0 1 0 1 2 1 1 1 1 1 1 0 0 0 2 0 1 1 1 1 1 0 2 0 0 2 0 2 0 0 2 2 0 0 0 1 1 0 0 1 1 1 0 0 2 0 1 1 0 0 0 2 2 0 0 1 1 0 0 1 0 1 0 2 0 0 0 1 0 1 0 0 0 0 0 1 1 1 1 2 0 2 1 1 0 0 1 1 1 1 0 1 1 1 1 1 1 0 0 0 0 1 0 1 0 0 2 0 0 0 0 0 0 1 1
92 1 1 1 0 0 0 2 2 1 0 0 1 2 1 0 1 0 2 1 1 1 0 2 2 1 1 1 1 0 1 0 1 1 1 1 1 1 0 1 1 1 1 1 1 1 0 0 1 1 1 1 0 0 0 2 0 1 0 1 1 1 0 2 1 1 1 1 0 0 0 1 2 2 2 2 2 1 2 1 1 2 0 2 2 0 1 0 0 1 0 0 1 2 1 1 1 1 1 1 0 0 1 1 2 0 2 1 1 1 0 1 1 1 1 1 1 0 1 0 0 2 1 1 1 1 0 1 0 2 0 1 0 0 1 1 1 0 0 2 0 2 0 0 1 2 0 0 0 0 0 0 1 1 0 1 1 0 1 0 1 1 0 2 0 1 0 0 1 2 1 0 1 1 0 1 2 2 2 2 2 2 0 2 0 0 2 0 0 0 0 0 0 0 1 0 1 2 0 0 0 0 1 0 2 1 2 1 1 0 0 0 2 1 0 1 1 1 2 1 0 0 1 0 1 0 0 0 0 0 1 0 0 0 2 0 0 2 2 0 1 1 2 0 0 0 0 0 2 0 0 0 2 0 0 2 1 1 0 1 1 1 0 1 0 0 0 1 1 1 0 2 1 1 0 0 0 1 1 0 1 1 1 1 1 1 1 1 1 1 1 0 2 2 2 0 1 2 0 0 0 0 2 1 0 1 0 2 0 0 0 0 2 0 1 0 2 1 0 0 0 1 0 0 1 0 1 0 1 0 0 2 1 0 0 0 0 2 1 2 0 1 1 0 0 0 0 0 0 2 0 2 0 2 0 0 1 0 1 1 2 1 2 0 2 0 0 2 2 0 2 2 1 1 0 0 0 0 0 2 2 0 0 1 1 1 0 0 0 0 0 0 1 0 2 0 2 2 0 0 0 0 0 1 0 0 2 0 0 2 0 0 0 0 1 1 1 0 0 0 0 1 0 2 2 2 0 0 1 1 0 1 0 2 0 1 0 1 1 1 1 1 1 1 1 1 0 0 1 2 0 2 0 2 2 2 0 0 1 0 0 1 0 0 1 1 0 2 2 1 2 2 1 1 1 0 0 1 1 1 1 1 0 0 0 0 0 1 2 0 0 2 0 1 1 1 1 1 1 1 1 1 1 1 0 0 1 2 1 0 0 0 1 1 0 0 1 2 0 1 1 2 2 0 0 2 1 0 1 1 1 0 1 0 1 1 2 0 0 1 0 1 0 2 2 1 0 2 0 2 0 0 0 2 0 0 0 0 1 0 0 0 1 2 1 1 1 1 0 1 0 1 1 0 0 0 1 1 1 2 0 1 2 0 2 1 1 0 1 0 0 0 0 0 1 1 2 0 0 0 0 2 1 0 1 0 0 0 2 1 0 0 0 1 1 1 0 0 0 0 0 0 0 1 0 0 2 1 0 0 0 2 0 1 0 0 2 2 1 1 1 1 0 1 1 0 2 2 0 1 1 2 1 1 0 0 1 1 2 0 0 0 2 0 1 2 0 0 1 0 1 1 0 0 0 2 2 0 0 0 0 0 2 0 2 2 0 2 0 0 2 1 1 0 1 0 2 2 1 2 1 2 0 0 1 2 1 1 1 0 1 0 1 0 1 2 0 2 2 2 0 0 0 1 0 0 1 0 1 0 1 1 1 0 0 1 1 0 0 0 0 0 0 1 1 0 1 1 0 0 0 0 0 0 0 0 0 0 2 1 0 0 2 1 0 1 0 0 0 2 0 0 1 1 0 0 0 0 0 0 2 2 0 1 1 1 0 2 0 1 1 2 1 1 1 1 0 1 1 1 0 1 0 0 0 2 1 0 1 1 0 0 0 1 1 0 1 2 1 0 0 1 0 2 1 1 0 0 0 0 2 2 2 1 0 0 0 1 1 1 1 0 0 0 0 0 0 0 0 1 0 1 0 1 0 0 2 0 0 0 0 1 0 0 0 0 1 0 2 0 0 0 1 2 1 1 0 1 1 2 2 2 0 0 0 0 0 2 0 0 2 2 0 1 1 1 1 2 0 1 0 2 1 0 1 1 0 2 0 2 0 0 0 0 1 1 1 2 2 0 0 0 0 1 0 0 1 1 0 1 0 0 0 1 0 0 0 1 1 0 0 0 2 0 0 1 0 1 0 0 2 0 0 1 1 0 2 1 0 1 1 1 0 2 2 1 1 0 1 2 1 0 1 0 0 0 1 0 1 0 0 1 1 1 0 0 0 0 0 1 0 0 0 2 0 0 0 0 0 0 1 1
93 0 2 1 0 0 1 0 0 2 0 0 2 2 1 1 1 0 1 2 1 1 0 0 0 1 1 1 2 0 2 0 1 1 1 0 2 1 1 0 0 1 0 1 0 1 0 1 2 0 1 2 0 0 1 1 0 1 2 0 0 1 0 2 1 1 1 1 0 0 0 1 2 2 2 2 2 0 1 0 0 1 0 2 2 0 0 0 0 2 0 1 0 2 0 0 0 0 0 1 2 0 1 0 2 0 2 1 2 1 0 1 0 0 0 0 0 0 0 0 1 1 2 0 0 2 0 0 0 0 0 0 0 0 0 0 0 0 0 1 0 2 2 0 0 1 0 0 0 0 0 0 0 0 0 1 1 0 0 1 1 0 0 2 1 1 0 1 0 0 0 0 0 2 0 2 0 1 1 1 1 1 0 2 1 1 1 1 1 0 2 0 2 0 0 1 2 2 0 0 0 1 0 0 2 1 2 1 1 0 0 2 1 0 0 1 1 1 0 0 1 1 1 0 0 0 0 0 0 0 0 0 0 0 0 0 0 2 2 1 0 1 2 0 0 0 0 0 1 1 1 0 0 1 0 0 0 0 0 0 0 0 0 0 1 0 0 0 1 0 0 0 1 2 0 0 1 1 2 0 1 0 0 0 1 1 2 1 0 2 2 1 2 2 2 0 1 1 0 0 1 0 2 1 0 1 0 1 2 2 0 2 2 0 1 0 2 1 0 1 0 2 2 0 0 0 0 0 1 1 0 1 0 0 0 0 0 1 0 0 0 1 1 0 1 0 0 0 0 0 2 0 0 1 0 1 0 0 0 0 0 0 2 1 2 0 0 2 2 0 2 2 0 2 1 0 0 1 0 2 1 1 0 2 1 1 0 0 0 0 1 1 1 0 1 1 0 0 1 1 0 1 0 1 1 0 0 0 0 2 0 0 0 0 1 0 1 0 1 0 0 0 1 1 1 1 1 2 0 0 2 1 1 0 2 2 0 1 1 1 1 1 0 2 1 2 1 0 0 1 0 1 0 2 1 0 1 1 1 2 2 2 0 0 1 1 0 1 1 1 2 2 1 1 2 0 0 0 2 1 1 0 2 2 0 1 0 1 2 1 0 2 0 1 1 0 0 1 0 1 1 2 1 1 0 0 2 1 0 0 1 0 0 2 0 0 0 2 0 1 1 2 2 1 1 2 0 1 1 2 0 1 0 0 0 1 1 0 1 2 0 1 0 0 0 2 0 1 1 1 0 0 1 0 2 2 0 0 1 0 1 0 1 1 1 1 0 1 1 1 1 1 1 0 0 0 1 1 2 1 1 0 1 0 1 1 0 0 1 0 0 0 0 0 1 1 0 0 0 0 0 0 0 1 1 0 0 0 0 1 0 0 0 0 0 1 1 2 0 1 0 1 0 0 0 1 2 1 0 0 0 1 0 0 0 2 2 0 0 0 1 1 1 1 2 0 2 1 1 1 1 1 1 1 0 0 1 0 0 1 0 0 1 0 2 2 0 2 0 0 0 0 0 1 1 2 2 1 0 0 2 0 1 0 0 0 1 1 0 1 0 1 0 0 0 0 1 2 1 2 0 2 0 0 1 2 1 2 2 0 1 0 0 1 0 0 0 0 0 0 0 0 1 0 1 0 0 0 0 0 0 0 0 0 0 0 1 1 0 2 1 0 0 0 1 0 1 0 0 0 0 0 1 0 0 0 0 0 1 0 0 0 2 2 0 0 0 0 0 1 0 0 1 1 0 0 2 0 0 0 2 2 0 0 1 2 1 2 1 1 1 1 1 1 2 1 0 0 0 0 1 1 0 0 0 2 0 0 1 1 0 0 0 1 1 2 1 1 0 1 0 1 0 2 0 0 0 0 1 0 2 1 1 2 1 1 0 0 0 0 0 0 0 0 1 0 0 0 0 0 0 2 0 2 2 0 0 0 0 0 0 1 1 0 0 2 1 0 0 1 0 0 0 0 2 0 1 0 1 2 2 2 2 0 0 1 0 1 1 0 2 2 1 1 1 1 1 1 0 0 1 2 0 1 1 1 1 0 1 1 1 1 0 0 0 2 2 2 1 1 0 1 0 0 0 0 0 2 0 0 0 0 1 2 0 0 0 0 1 1 0 0 1 2 1 2 0 0 0 0 1 0 2 0 0 0 0 2 0 0 0 1 0 0 0 2 0 0 1 2 0 0 0 1 1 1 1 1 2 0 0 0 0 1 0 1 0 1 0 0 0 0 0 2 0 1 0 0 1 0 1 0
94 0 2 0 0 0 0 2 2 0 0 1 1 2 2 0 1 0 1 0 0 0 0 0 0 1 1 1 1 2 2 0 0 0 0 0 2 2 1 1 1 1 0 1 0 1 1 0 0 1 1 1 2 0 0 0 0 0 1 0 1 2 0 2 0 1 1 1 0 0 0 0 2 2 2 2 1 1 2 1 0 2 1 1 2 0 0 1 1 2 1 1 0 0 0 1 0 1 1 2 1 0 1 0 2 0 2 1 1 1 0 1 0 1 1 1 1 0 2 0 1 0 2 1 0 1 0 0 0 0 0 0 1 0 0 0 0 1 1 1 2 1 0 0 1 1 2 0 1 0 0 0 0 0 1 0 1 1 1 0 0 1 0 1 1 2 0 0 1 1 0 1 1 2 0 0 2 1 1 1 1 1 0 2 2 2 1 2 0 0 0 2 0 0 1 0 1 1 0 0 0 0 0 0 2 0 1 0 1 0 1 0 1 0 0 0 1 0 0 1 1 1 2 0 0 1 1 0 0 0 0 0 0 0 0 0 0 2 2 1 0 0 2 0 0 0 0 0 2 0 0 0 0 0 1 1 0 0 1 1 0 0 0 0 0 0 0 0 2 2 0 1 0 2 0 0 0 0 2 0 0 0 1 1 2 2 2 2 0 2 1 0 2 2 2 0 1 1 0 1 1 0 2 1 0 0 0 2 0 1 0 1 2 1 2 0 2 0 0 0 1 1 0 0 1 0 0 0 0 1 0 2 0 0 0 0 0 2 0 1 1 1 1 0 0 0 0 0 1 2 0 1 0 2 0 0 1 0 0 2 2 0 1 0 1 2 0 2 2 0 2 2 0 2 0 1 0 2 1 1 0 2 0 0 1 0 0 0 0 1 0 0 1 0 1 1 1 1 0 0 0 0 0 0 0 0 0 0 0 1 0 0 0 0 0 0 1 0 0 0 0 1 0 2 2 2 0 1 0 0 1 0 0 1 0 0 1 0 2 2 1 0 1 1 0 1 0 0 0 0 0 1 0 2 0 0 0 1 1 1 0 0 1 0 0 1 1 2 2 0 0 0 1 1 1 0 0 0 1 1 2 0 1 1 1 0 0 0 2 1 0 1 0 1 2 0 0 2 1 2 0 2 2 0 0 0 0 0 0 0 0 0 1 0 0 1 0 2 0 2 2 2 2 2 2 2 0 0 0 1 1 0 2 1 2 1 1 0 0 1 2 2 0 1 0 1 0 1 1 1 0 0 0 2 1 1 0 0 1 1 1 0 1 1 1 1 0 1 1 1 0 0 0 0 0 0 0 1 2 1 1 1 0 0 0 0 0 0 0 0 1 0 1 0 0 0 1 1 0 0 1 1 0 0 0 2 2 0 2 1 0 0 0 0 0 0 1 1 0 1 0 1 0 1 0 0 1 0 0 0 0 2 0 0 0 1 2 1 0 2 0 0 0 2 2 0 1 0 0 1 0 2 1 0 0 0 2 1 2 0 0 0 2 0 2 2 1 2 0 0 1 0 0 0 0 0 0 1 0 0 1 0 1 0 1 1 0 1 0 1 1 1 0 1 1 0 1 2 2 2 0 1 0 0 2 2 1 2 2 0 1 0 0 0 0 1 0 0 0 0 0 0 0 1 1 0 1 0 0 0 0 0 0 1 0 0 1 0 0 0 0 0 0 1 1 0 1 0 0 0 0 0 1 0 0 1 1 0 2 1 0 0 2 2 0 0 1 1 0 1 0 0 0 0 1 0 0 0 1 0 2 2 1 0 1 1 0 2 2 2 0 0 1 1 2 1 0 1 0 0 0 2 0 0 1 1 1 1 1 0 0 0 1 1 1 2 0 2 1 0 1 1 0 2 0 1 0 0 0 0 2 2 2 0 0 1 1 0 1 0 0 1 0 0 0 0 0 0 0 0 0 2 0 2 2 0 0 0 0 0 1 1 0 0 0 0 2 1 2 0 1 0 1 1 0 0 0 1 1 1 0 0 1 0 0 1 0 1 0 0 2 2 0 1 2 2 2 2 0 0 0 2 1 1 2 1 0 1 0 1 0 1 0 0 1 1 1 2 0 1 0 1 0 2 0 1 1 2 0 0 0 1 0 1 0 0 1 1 1 0 0 0 1 1 1 2 0 0 1 1 2 1 1 0 1 0 1 2 2 0 0 0 0 2 2 0 2 0 1 1 0 0 0 0 0 1 0 0 1 0 0 1 0 1 0 1 1 1 0 1 0 0 1 2 0 0 0 0 1 0 2 2
95 1 0 2 0 0 2 1 1 0 1 1 1 0 0 0 0 0 2 1 1 1 0 2 2 0 0 0 2 2 2 1 1 1 0 1 1 1 0 0 0 2 0 0 0 1 1 0 0 1 1 1 2 1 0 1 1 1 0 0 0 0 0 1 1 0 2 1 0 0 0 1 2 2 1 2 2 2 2 0 2 2 0 2 2 0 0 2 2 2 0 1 1 1 0 0 0 0 0 0 1 0 1 0 2 0 2 2 0 2 0 2 0 1 1 1 2 0 1 0 2 0 2 2 0 1 0 1 1 0 0 0 0 0 0 0 0 0 0 0 1 1 0 0 1 1 0 1 1 1 0 0 0 0 0 0 0 0 0 0 0 0 0 1 1 2 1 0 1 1 1 0 0 1 0 0 1 0 0 0 0 1 1 2 2 1 2 1 1 0 2 0 0 1 2 0 2 2 0 0 0 0 1 0 2 1 2 0 1 0 1 0 2 1 0 0 0 1 2 1 0 0 2 0 0 1 1 0 0 0 0 0 0 0 2 0 1 0 0 0 2 0 2 0 0 0 0 0 2 0 0 1 0 0 0 1 1 0 1 1 0 0 0 1 0 0 0 0 2 2 0 1 0 2 0 0 0 0 1 0 0 0 1 1 2 2 2 0 0 1 1 0 1 2 2 0 1 2 0 2 2 1 0 0 0 0 0 2 1 1 0 1 2 1 2 0 2 1 0 0 0 1 1 1 0 0 1 0 0 1 0 1 0 0 0 0 0 1 0 1 0 1 2 0 0 0 1 0 0 2 0 1 0 1 0 1 0 0 0 2 2 0 1 0 1 1 0 2 2 0 2 2 1 1 0 0 0 0 0 2 2 0 0 0 0 0 0 0 0 0 0 0 1 0 1 2 0 0 1 0 0 1 0 2 2 1 0 0 0 2 1 1 0 0 0 0 1 0 0 0 0 1 1 1 0 2 1 0 1 1 0 1 0 1 1 0 1 0 1 1 2 0 2 0 0 1 0 0 0 1 0 1 0 2 2 1 1 2 2 0 0 0 0 0 0 1 1 2 2 0 1 1 1 1 1 0 0 0 1 1 2 0 1 1 1 1 0 1 2 2 0 1 0 0 0 0 0 1 1 2 1 2 0 2 0 0 0 2 0 0 0 0 1 0 0 0 0 2 0 0 1 2 2 0 1 2 0 0 1 1 1 0 1 0 1 1 2 0 1 1 0 1 0 0 0 1 0 1 0 2 0 1 0 2 2 2 0 0 0 1 0 0 0 2 0 0 2 2 2 0 0 0 0 0 0 0 0 2 2 2 0 0 1 0 1 0 0 1 1 1 0 0 2 0 0 0 0 2 0 0 2 0 0 0 2 0 2 0 0 1 1 0 0 0 0 0 0 1 1 0 1 0 0 1 0 1 1 0 0 0 0 1 1 0 0 1 2 1 1 0 2 1 1 2 2 0 0 0 0 0 2 2 0 1 0 0 1 0 1 0 0 0 0 1 0 1 0 1 0 1 1 1 0 0 0 2 2 0 1 1 1 0 2 1 2 2 1 2 1 1 1 1 0 0 0 0 0 2 1 2 1 1 1 0 0 1 2 1 1 0 0 0 0 0 0 1 0 1 1 1 0 0 0 0 2 0 0 0 0 0 0 0 0 1 0 0 1 1 0 2 1 1 0 0 0 1 1 1 0 0 0 0 0 0 0 1 0 0 2 2 0 0 2 2 0 0 1 0 0 2 2 0 0 1 0 0 1 0 0 0 2 2 0 1 2 2 1 2 1 2 0 1 1 1 2 1 1 1 0 1 0 2 0 0 0 2 2 0 2 0 0 0 0 2 1 2 0 2 1 0 1 1 0 1 0 1 0 0 0 0 0 0 2 1 0 0 0 0 0 0 0 0 0 0 1 0 0 0 0 1 0 1 0 1 1 0 1 0 0 0 0 2 1 0 0 1 1 2 2 1 1 0 0 2 1 0 0 1 1 2 2 2 2 0 0 0 0 0 1 0 0 2 0 1 1 1 1 1 1 1 0 2 0 2 1 0 0 0 1 1 1 0 0 1 2 0 1 1 1 0 0 0 0 1 0 0 1 0 1 0 1 0 0 2 0 0 0 1 2 1 0 0 2 1 1 2 1 0 1 1 2 0 2 0 0 0 0 1 0 0 0 1 1 0 1 2 1 0 1 0 0 0 0 1 1 1 1 0 0 0 0 2 1 1 0 0 0 0 0 0 0 0 1 2 0 0 0 2 2 0 2 1
96 1 1 2 0 0 2 2 2 2 0 0 0 0 0 0 0 0 1 0 0 0 0 1 1 1 1 2 2 0 2 1 1 2 0 1 1 2 2 0 0 0 0 0 0 1 1 0 1 1 1 1 1 0 0 1 0 0 0 0 0 0 0 2 0 1 1 0 0 0 1 2 2 2 0 2 2 2 2 0 2 2 0 2 2 0 1 1 1 2 0 2 0 2 1 1 1 2 1 2 2 1 1 1 2 0 2 1 1 1 0 2 0 2 2 2 2 0 1 0 2 1 1 0 1 0 0 1 1 0 0 0 0 0 1 1 0 0 0 0 0 2 0 0 1 1 0 0 0 0 0 0 1 0 0 0 0 1 0 1 2 2 0 1 1 2 0 0 0 0 0 0 1 1 1 2 1 1 1 1 1 1 1 1 1 0 1 1 0 0 0 1 0 2 2 0 2 2 0 1 1 0 0 0 2 1 2 0 0 0 0 1 1 0 1 0 0 1 2 1 1 1 1 0 0 2 2 1 1 1 1 1 0 1 1 0 1 1 2 0 1 1 2 0 0 0 0 0 2 0 0 0 0 0 0 1 0 0 1 1 0 0 0 0 0 0 0 1 1 0 0 1 2 2 1 1 0 1 0 0 0 1 0 0 1 1 2 2 1 2 1 1 0 2 1 0 0 1 1 0 0 0 2 0 0 0 0 1 0 1 0 2 2 0 1 0 1 0 1 1 1 2 1 1 1 0 0 0 2 1 0 2 0 0 0 1 1 1 0 1 1 2 2 0 0 0 0 1 2 2 1 0 0 1 0 1 0 0 0 2 2 0 2 1 2 1 0 2 2 0 2 2 1 2 1 0 0 2 0 2 2 0 0 2 1 1 0 0 0 1 1 1 1 0 2 0 0 0 0 0 0 0 0 2 2 0 0 0 0 1 0 0 0 0 1 0 0 0 0 0 0 1 0 0 2 1 1 0 1 1 0 1 1 1 1 1 0 0 1 1 2 2 2 0 0 0 0 1 1 2 0 0 0 2 2 1 1 2 2 1 2 2 0 0 0 1 1 2 2 0 1 1 1 1 2 0 2 1 1 0 0 0 1 1 1 0 0 1 2 1 0 0 0 1 1 0 0 2 1 1 0 2 2 0 0 0 2 0 1 1 1 0 1 0 0 0 1 2 0 0 0 2 0 0 0 1 0 0 2 2 0 1 2 1 1 1 2 0 0 1 0 2 0 1 0 1 1 1 0 2 0 1 0 2 0 0 0 2 0 1 0 0 1 2 0 0 2 0 2 0 1 0 0 0 0 0 0 0 0 2 0 0 0 0 0 0 0 1 1 1 0 1 0 0 0 0 0 0 0 1 0 2 1 0 1 0 0 0 1 2 1 0 0 2 0 0 0 1 1 0 0 0 0 0 0 0 2 1 0 0 0 1 1 0 0 1 1 2 0 0 1 0 0 0 2 0 1 1 0 0 1 1 0 1 1 1 1 1 1 0 0 0 1 1 1 1 1 1 0 0 1 0 0 1 1 2 1 1 0 0 0 0 1 1 1 1 0 0 0 2 2 0 0 0 0 0 0 2 0 0 0 1 0 0 2 2 0 2 1 0 0 0 0 0 0 1 0 2 2 2 0 0 1 1 0 0 2 0 1 0 1 1 0 1 0 0 1 0 0 0 0 0 1 1 1 0 1 0 0 0 0 0 0 0 0 1 0 0 0 0 0 1 2 2 0 0 0 1 0 0 0 0 1 0 0 1 1 0 1 1 1 1 1 0 1 1 0 2 1 2 0 1 1 0 1 0 0 1 1 1 0 1 0 0 0 1 2 0 0 1 1 1 0 1 1 2 1 2 1 1 1 2 0 1 0 2 0 0 0 0 0 0 2 1 1 0 0 0 0 1 1 0 1 0 1 0 1 0 0 0 0 2 0 2 2 0 0 1 1 1 0 1 0 0 0 1 0 0 1 1 0 0 2 2 2 0 0 1 0 2 2 2 2 0 0 0 1 0 1 1 0 2 1 1 1 1 1 1 0 0 0 1 0 0 2 2 0 1 0 2 0 1 0 1 1 1 1 1 2 0 1 0 1 1 1 1 1 0 1 0 1 0 0 1 0 0 1 1 1 0 0 0 1 0 0 1 0 0 1 1 2 0 0 1 1 0 2 1 0 0 0 1 0 0 0 2 1 0 1 1 0 0 0 0 0 1 1 0 1 1 0 0 1 1 0 0 0 1 1 0 1 0 1 1 0 0 0 0 1 0 2 2
97 1 0 2 0 0 2 1 2 1 0 1 0 2 1 0 1 0 0 0 0 0 0 0 1 1 1 1 1 1 2 0 1 2 0 2 0 1 0 0 0 2 0 0 0 1 1 0 2 0 0 1 1 1 0 2 0 0 0 1 0 0 0 2 1 0 2 1 0 0 0 1 2 2 2 2 2 0 1 1 0 2 1 1 2 0 0 0 0 2 0 0 1 0 0 1 0 2 2 2 0 0 1 1 2 0 2 2 1 1 0 1 0 1 1 1 1 0 1 0 1 0 2 0 0 0 0 0 0 0 0 0 0 0 0 0 0 0 0 2 1 1 1 0 1 1 1 0 1 1 0 0 0 0 0 1 1 1 0 1 1 0 1 2 2 2 0 1 1 1 1 1 0 1 0 0 2 0 0 0 0 0 1 2 2 1 2 2 0 1 0 2 0 1 1 0 1 1 0 0 0 1 0 1 2 1 2 0 1 0 0 1 2 0 1 0 1 1 1 0 1 2 1 1 1 0 0 0 0 0 0 1 1 1 0 0 1 2 2 1 0 1 2 0 0 0 0 0 1 1 1 1 0 1 0 1 2 1 0 1 1 1 0 0 0 0 0 0 0 0 0 1 1 2 0 0 0 0 0 0 0 2 1 1 2 1 2 1 1 2 2 2 0 1 2 0 0 1 1 0 2 0 2 0 0 1 1 2 1 1 0 1 1 1 2 1 2 0 0 0 1 0 1 0 1 0 1 0 1 1 0 1 1 0 0 0 0 0 0 0 0 1 1 0 0 1 1 0 2 1 1 0 0 1 0 1 1 0 0 1 1 0 1 1 1 1 0 2 1 1 2 2 0 2 1 0 0 2 1 1 1 1 0 1 2 1 0 0 0 0 1 1 0 0 2 0 1 1 1 0 0 1 0 2 2 1 0 1 0 2 0 0 0 0 0 0 2 2 0 2 2 2 1 0 1 2 0 1 0 1 0 0 0 2 0 2 0 1 0 1 1 1 2 0 1 1 0 0 0 0 0 1 0 2 2 1 1 0 0 0 1 1 1 0 0 0 0 2 2 0 1 1 1 1 1 0 0 0 0 1 2 0 0 0 0 2 0 0 2 2 0 2 1 1 1 0 0 0 1 2 1 2 1 1 1 1 2 2 0 0 0 1 0 1 0 1 0 2 0 0 0 2 2 0 0 2 1 0 1 1 1 0 2 1 1 0 2 0 1 1 0 1 0 2 1 1 0 1 1 1 0 0 1 1 2 0 2 2 1 0 0 1 1 1 1 1 0 1 1 0 0 0 0 0 0 0 0 0 0 2 0 0 1 0 1 0 1 1 0 0 0 1 0 0 1 0 0 0 0 0 0 1 1 1 2 0 0 0 0 1 0 0 0 2 1 2 1 1 1 0 0 0 0 0 0 1 2 2 0 0 1 1 0 0 0 0 1 2 0 1 1 1 1 1 1 0 2 0 0 1 0 1 0 1 0 0 1 0 2 0 0 0 0 1 1 1 0 1 0 0 1 0 1 0 0 2 2 1 0 0 1 0 1 0 1 1 1 2 0 0 0 1 1 0 1 0 2 2 1 1 0 1 0 1 1 2 1 2 2 0 0 0 0 0 0 1 0 1 1 1 0 0 1 1 0 0 1 0 0 0 0 0 0 0 0 1 1 0 0 2 0 0 0 1 1 0 1 1 1 1 1 1 0 1 1 0 0 0 1 1 0 1 2 1 0 1 1 0 0 1 0 0 0 1 0 0 1 0 1 1 1 1 1 0 1 1 0 1 0 1 1 2 2 0 2 0 0 0 0 1 0 2 0 0 0 1 1 0 0 1 0 0 1 1 1 2 0 2 1 0 1 1 0 2 0 2 0 0 0 1 0 0 2 2 0 0 0 0 0 0 0 0 0 0 1 0 0 0 0 1 1 1 0 1 0 0 2 0 0 0 0 2 1 0 0 0 1 0 0 1 0 0 2 0 1 0 0 1 1 2 1 1 2 0 0 0 0 0 1 0 0 1 1 2 2 2 2 1 0 0 1 1 0 2 2 1 0 0 1 1 0 0 0 0 2 0 0 1 2 1 0 1 0 1 0 0 2 1 0 0 0 0 0 2 0 0 0 1 1 0 0 0 1 2 1 0 1 1 1 0 2 1 0 0 1 0 0 1 1 0 0 0 0 1 1 1 1 0 2 1 0 0 0 0 0 0 0 0 1 0 0 1 1 1 0 0 0 2 1 1 1 0 0 1 0 0 0 0 0 0 0 0
98 1 0 2 0 0 2 1 1 1 0 0 1 1 1 0 0 0 0 1 1 1 0 2 2 0 0 2 2 0 2 1 1 1 0 0 2 1 0 1 1 0 0 0 1 1 1 0 2 0 0 0 1 0 1 1 1 1 1 1 0 0 1 2 0 2 0 0 0 0 0 1 1 1 2 1 1 2 2 0 1 2 0 1 1 0 0 0 0 2 0 0 1 1 1 1 1 0 0 0 1 0 0 1 2 1 1 0 2 0 0 2 0 1 1 1 1 0 0 0 2 0 2 2 0 0 0 0 0 0 1 1 1 0 0 0 1 0 0 1 0 2 0 0 0 2 0 0 1 2 0 0 0 0 1 0 0 1 1 1 2 1 1 1 0 1 0 1 0 0 0 0 0 2 0 0 2 0 1 0 0 0 0 1 0 0 1 1 0 0 1 1 0 1 1 0 0 2 0 2 2 0 1 0 2 0 1 1 1 0 0 1 1 0 0 1 1 0 1 0 1 1 1 0 0 1 1 0 0 0 0 0 0 0 1 0 0 2 2 1 0 1 2 0 0 0 0 0 2 0 0 0 0 0 2 2 0 0 2 2 0 0 0 1 0 0 0 1 2 2 0 1 1 2 0 1 0 1 1 0 0 0 1 1 2 1 1 1 0 2 1 1 1 2 2 0 1 1 0 1 0 0 2 0 0 0 2 2 1 2 0 2 2 0 1 0 2 0 0 0 1 1 1 0 1 0 0 0 1 1 0 1 1 0 0 1 1 1 0 1 1 1 0 0 0 0 0 0 0 1 0 1 0 1 0 0 1 0 1 0 1 1 1 0 1 0 0 2 2 0 2 2 0 2 1 0 0 2 0 2 0 2 0 1 1 0 0 0 0 1 0 0 0 1 2 0 0 1 1 1 0 1 0 2 2 0 0 0 0 1 0 0 0 0 0 0 0 0 0 0 0 1 1 0 1 2 0 0 2 2 0 1 0 1 1 0 1 1 1 1 1 2 1 1 1 2 0 0 0 1 0 1 0 1 1 1 0 1 1 0 1 2 0 1 0 1 0 2 2 0 1 1 2 2 2 0 1 0 1 0 1 0 2 2 2 0 0 2 2 0 1 2 2 2 0 0 0 1 1 1 1 1 2 1 0 0 1 1 0 0 0 0 1 0 1 0 0 2 0 1 1 2 2 0 0 2 1 0 1 1 1 2 1 0 1 0 2 0 0 0 0 0 0 1 1 1 0 0 2 1 0 0 0 1 1 1 0 2 0 0 1 0 0 1 0 0 1 0 0 0 0 1 1 0 0 0 1 1 2 1 0 2 1 0 1 0 0 1 0 0 0 1 1 2 0 0 0 0 0 0 0 2 0 0 2 0 1 0 1 2 0 0 0 1 0 0 0 0 0 0 0 0 0 0 0 1 2 0 0 0 1 0 0 0 0 0 2 1 1 1 1 1 0 1 1 0 2 1 0 2 0 1 2 0 0 0 2 0 1 0 0 0 0 0 1 2 1 2 1 1 0 2 1 0 0 2 1 0 2 2 0 1 2 2 1 2 1 1 0 1 2 0 0 0 0 0 1 2 2 2 1 1 0 0 1 1 2 2 2 0 1 0 0 0 0 1 0 1 1 1 0 0 1 0 1 0 0 0 2 0 1 1 0 1 0 1 1 1 0 2 1 1 0 0 1 0 1 0 0 0 0 0 0 0 0 0 0 0 0 0 0 2 2 0 0 1 1 0 0 2 0 0 0 0 1 0 1 0 1 2 0 1 0 0 0 2 1 2 0 2 0 2 1 1 1 0 0 0 0 1 0 1 0 0 1 1 2 0 0 1 1 1 1 0 1 1 1 2 2 0 2 2 0 2 0 1 0 1 0 0 1 1 2 1 0 1 1 0 0 0 0 0 0 1 1 0 1 0 0 0 0 0 0 2 2 0 0 0 0 0 0 2 0 1 0 1 1 0 2 0 1 0 0 1 1 0 0 1 1 2 1 1 2 0 0 0 0 0 0 0 1 1 2 2 2 2 2 1 1 1 0 2 0 2 0 0 1 1 0 1 1 1 0 0 1 1 1 1 1 0 0 0 2 2 0 0 1 0 1 0 1 0 0 0 1 0 0 1 2 0 0 0 1 1 0 1 0 1 0 2 2 0 1 0 0 0 0 0 0 1 1 0 1 0 0 2 1 0 0 0 0 0 0 1 1 0 1 0 2 0 0 0 1 1 0 0 0 2 0 2 0 2 0 2 0 1 0 0 0 0 0 0
99 0 2 0 0 0 0 0 0 2 0 0 0 1 0 0 1 0 1 1 1 0 0 2 2 0 0 1 1 0 1 0 1 1 0 0 2 2 0 2 2 0 1 1 0 1 0 0 1 0 0 1 0 0 1 1 0 0 1 1 1 2 0 1 0 0 2 1 0 0 0 0 2 2 0 2 2 1 2 0 1 1 0 2 2 0 0 2 2 2 0 1 1 2 0 1 0 1 1 2 1 0 0 2 2 0 2 2 2 2 0 0 0 1 1 1 1 0 1 0 2 0 2 1 0 1 0 1 0 2 0 0 1 0 0 0 2 0 0 0 1 1 0 0 0 1 0 0 0 0 0 0 0 0 2 0 1 1 0 0 2 2 0 1 2 2 0 1 0 1 1 0 0 1 0 0 2 2 2 2 2 2 0 2 2 2 1 0 0 0 0 0 0 0 0 1 1 1 0 0 0 0 0 1 2 0 2 0 1 0 1 2 1 1 0 0 0 1 2 0 1 1 2 1 0 2 2 1 0 0 0 0 0 0 2 0 0 2 2 1 0 1 2 1 0 0 0 0 1 0 0 0 0 0 0 0 0 1 1 1 0 0 0 0 0 0 0 0 1 0 0 2 2 2 0 0 1 1 1 0 1 1 1 1 1 1 1 1 2 1 1 1 1 1 2 0 1 1 0 1 1 0 2 1 1 1 0 2 1 1 0 2 2 0 2 0 2 1 1 0 1 2 0 0 1 0 1 0 0 0 0 1 1 1 0 0 0 0 0 0 0 1 0 0 1 1 0 1 2 2 1 0 1 1 0 1 0 0 0 2 2 0 2 0 2 1 0 2 1 1 1 1 1 2 1 0 0 2 1 1 2 0 0 2 2 0 0 0 0 0 0 0 1 0 1 1 0 0 0 0 0 0 0 1 1 0 0 0 0 0 0 0 1 1 1 0 0 0 0 0 0 0 0 2 0 0 1 1 0 0 1 0 0 2 0 0 1 2 1 0 2 1 2 0 2 2 1 1 0 1 0 0 0 1 0 0 0 0 0 1 1 1 1 0 0 1 0 1 1 1 1 1 1 1 1 0 1 0 1 1 2 0 0 0 0 1 0 1 2 1 1 2 0 2 0 0 0 1 1 2 1 2 1 1 0 0 2 0 0 0 0 0 0 1 0 0 0 1 0 2 2 1 2 0 0 1 1 0 0 2 0 2 0 0 0 0 2 0 0 0 0 0 0 2 2 1 0 1 1 1 0 0 0 1 1 0 1 0 2 0 0 0 0 1 0 0 1 0 0 0 1 1 0 0 0 0 0 0 1 1 1 0 1 0 0 1 1 0 1 1 1 0 0 0 1 0 2 1 0 0 2 0 0 0 1 1 1 1 1 1 1 0 0 1 0 1 0 0 1 0 1 0 0 0 0 0 2 2 0 0 1 1 0 0 0 0 0 0 0 1 1 0 0 2 1 0 2 1 0 1 1 1 1 1 0 0 1 0 2 0 0 0 0 1 1 1 0 1 1 0 1 0 0 0 0 2 2 1 1 1 1 0 2 2 2 2 1 0 0 2 2 0 0 0 0 0 2 2 1 1 0 0 0 0 0 1 0 2 2 0 0 0 1 1 1 1 0 1 1 1 0 0 0 0 2 2 0 0 2 0 1 1 0 0 0 0 2 1 1 2 0 0 0 1 2 0 2 0 0 0 0 0 0 0 0 0 1 0 0 0 0 1 2 1 0 1 1 2 0 0 0 0 1 1 1 0 2 0 2 1 2 2 1 1 2 1 1 2 1 1 1 1 1 1 2 1 0 1 0 0 1 2 0 1 1 0 1 1 0 0 0 0 0 1 1 2 1 2 1 0 1 1 0 2 0 1 0 0 0 1 0 0 2 1 0 1 1 0 0 0 0 0 0 0 0 0 0 0 0 1 1 1 0 2 2 0 0 0 1 1 0 2 0 0 0 0 0 0 1 0 1 0 0 1 2 1 0 1 1 1 1 1 2 0 0 0 0 1 1 0 1 1 0 1 2 2 2 2 0 0 0 1 0 1 1 1 0 1 0 1 0 1 0 0 0 2 2 1 2 1 0 1 0 1 0 0 2 2 1 0 2 0 0 2 0 0 0 1 1 0 0 0 0 0 0 0 0 1 1 0 2 0 0 0 2 0 2 2 2 0 0 0 1 0 0 2 1 2 2 0 0 0 0 1 1 0 1 0 1 0 0 1 0 0 0 0 0 1 1 0 1 0 1 2 0 1 0 0 0 0 0 0
100 0 1 2 0 0 1 0 1 1 0 1 0 1 0 0 0 0 0 1 1 1 0 1 1 0 0 0 2 2 1 0 0 0 1 0 2 2 1 1 1 1 0 0 0 0 0 0 0 0 0 1 0 0 0 1 0 0 0 1 0 1 0 2 0 1 1 1 0 0 0 1 2 2 1 2 2 2 2 0 1 2 0 1 1 0 0 0 0 2 0 1 1 0 0 1 0 2 1 2 2 0 0 1 2 1 2 2 1 1 0 2 2 2 2 2 1 0 0 0 2 0 1 1 0 1 0 1 1 0 0 0 0 0 0 0 0 0 0 2 1 1 0 0 1 2 0 0 1 1 0 0 0 0 1 0 1 0 0 1 1 0 0 2 1 1 0 1 0 0 0 1 1 1 0 1 1 1 1 1 1 1 1 1 1 0 1 2 0 1 0 1 0 2 2 0 0 2 0 1 1 0 0 1 2 0 2 0 1 0 1 1 2 0 0 1 1 1 0 1 1 1 2 0 0 1 1 0 0 0 0 0 0 0 1 1 0 1 2 1 0 0 1 0 0 0 0 0 2 0 0 1 0 0 0 1 0 0 0 0 0 0 0 0 0 0 0 1 2 1 0 0 1 2 1 1 0 2 2 0 1 0 1 1 2 1 1 1 1 2 0 1 1 1 2 0 1 0 0 1 2 0 1 0 0 0 1 2 0 1 1 2 1 0 1 0 2 1 1 0 2 1 1 0 2 0 0 0 1 1 0 1 0 0 0 0 0 1 0 0 0 0 0 0 0 0 0 0 0 1 1 0 0 2 0 0 1 0 0 1 1 0 1 1 1 1 0 2 1 1 1 1 1 1 1 0 0 2 0 2 1 1 0 1 1 0 0 1 1 0 0 0 1 0 2 0 0 1 0 0 0 0 2 2 0 0 2 0 0 2 0 0 0 0 0 0 0 0 1 0 0 0 0 1 1 2 1 1 1 1 1 0 1 1 1 2 0 1 1 0 2 1 2 0 0 1 0 0 0 0 0 1 0 2 2 1 1 0 1 0 0 1 0 1 0 2 0 1 1 1 0 0 1 1 1 0 1 0 2 0 2 0 0 0 0 0 0 0 2 1 0 2 0 1 0 0 0 1 1 2 1 2 1 1 0 0 1 0 0 0 0 0 1 0 0 0 0 2 0 1 1 2 1 0 0 1 0 2 0 2 0 2 1 1 2 0 1 1 0 1 1 1 0 2 1 2 0 0 1 1 0 1 0 2 2 1 0 1 0 1 0 0 1 1 1 1 0 1 0 1 0 0 0 0 0 1 2 1 1 2 0 0 1 0 0 1 1 0 0 0 0 0 0 1 0 0 0 0 0 0 0 2 0 0 2 1 0 0 2 1 1 0 0 2 1 2 1 0 0 0 1 0 0 1 0 0 2 1 0 0 0 2 1 0 0 1 2 0 0 1 1 2 1 1 0 0 2 1 1 1 0 1 1 0 0 0 2 0 2 0 0 0 0 0 2 2 2 2 0 0 0 1 0 1 1 2 2 0 0 0 1 0 2 2 2 2 1 2 2 2 2 0 0 1 1 0 2 2 0 0 0 1 0 1 1 2 1 0 1 0 1 0 0 0 0 0 0 1 1 1 0 0 0 0 1 0 0 0 0 0 0 0 0 1 0 0 1 0 0 0 0 0 0 0 0 0 0 0 0 0 0 0 1 0 0 0 0 0 1 1 1 1 2 2 0 0 1 0 0 2 1 0 1 1 0 0 0 0 0 0 1 2 1 1 2 1 0 2 0 0 1 1 1 0 1 0 1 0 0 0 1 0 0 0 0 2 1 0 0 1 0 0 0 1 1 1 2 1 1 0 1 1 0 2 0 1 0 0 0 1 0 0 2 0 0 1 1 0 0 1 1 0 1 0 1 0 1 0 0 0 0 1 0 2 1 0 1 0 0 1 1 2 0 0 0 0 1 0 1 1 0 1 0 2 2 1 0 0 0 2 0 0 2 0 0 0 1 0 1 0 1 1 2 1 1 1 1 2 0 1 0 2 0 1 2 0 0 0 1 1 0 2 0 0 1 1 1 2 1 0 0 0 0 0 0 0 0 2 0 1 0 0 0 1 1 0 0 1 2 1 0 0 2 1 1 1 1 1 0 2 1 0 1 0 1 0 1 2 0 0 0 1 0 0 2 0 0 0 1 1 0 0 1 0 1 1 0 0 0 0 0 2 0 0 0 0 0 0 0 0 0 0 0 1 1 0 0 0 0 0 1 1
101 1 2 0 0 0 0 1 2 1 0 0 1 1 1 0 0 0 0 1 1 1 0 2 2 0 0 0 1 0 0 1 0 0 1 2 1 0 0 0 0 2 1 1 0 0 0 0 1 0 0 0 0 1 0 1 0 0 0 0 0 1 0 0 1 0 0 0 0 0 0 1 2 2 2 2 2 2 2 0 2 1 0 0 0 0 0 1 1 2 0 1 1 1 0 2 0 0 0 1 1 1 1 0 2 0 2 2 0 2 0 1 0 0 0 0 0 1 2 0 1 0 2 2 0 1 0 0 0 0 0 0 0 0 1 1 1 1 0 1 0 2 0 0 1 0 0 0 0 1 0 0 0 0 0 0 0 0 1 1 2 1 0 1 0 1 0 0 1 2 1 1 0 1 0 2 1 0 0 0 0 0 1 1 1 0 1 0 0 0 1 0 1 1 1 1 2 2 0 2 2 0 0 0 1 0 1 0 2 0 0 2 2 0 0 1 1 0 2 0 1 2 1 1 0 1 1 1 0 0 1 0 1 0 1 0 0 2 2 1 0 1 1 0 0 0 1 0 2 0 0 0 0 0 0 0 1 0 0 0 0 0 0 0 0 0 0 0 2 2 0 1 1 1 0 0 1 1 2 0 1 1 1 1 2 1 2 2 1 2 0 1 2 2 2 0 1 1 0 0 0 0 2 1 1 0 1 0 0 1 0 1 1 0 1 0 1 2 0 1 0 2 1 1 0 0 0 0 1 1 0 2 0 0 1 1 0 1 0 0 0 1 1 0 0 0 0 0 1 1 1 0 0 1 0 1 1 0 1 1 2 1 1 1 1 1 0 2 1 1 1 1 0 2 0 1 0 1 1 1 1 0 0 0 2 1 0 0 0 0 0 0 1 0 2 0 1 0 1 1 0 1 0 1 1 0 0 1 0 2 0 0 0 0 0 0 0 0 0 0 0 0 0 0 2 1 1 0 0 0 0 0 1 0 2 1 1 0 0 0 0 2 1 1 2 2 0 0 0 0 0 0 0 2 2 1 1 2 0 1 2 1 0 1 0 1 0 1 2 1 1 1 2 2 1 0 0 0 1 2 1 0 1 1 1 1 0 1 1 1 1 0 0 2 0 0 0 2 1 1 0 0 1 1 0 0 2 1 0 0 0 1 1 1 0 0 1 2 0 1 1 2 2 1 2 2 0 1 0 1 1 1 0 0 0 0 1 1 0 1 1 1 0 2 0 2 0 2 0 2 0 0 0 2 2 0 0 1 0 1 0 0 1 1 1 1 0 0 0 0 0 0 2 0 1 0 2 1 1 2 0 0 2 0 2 0 2 1 1 1 1 0 0 0 0 1 0 0 0 0 0 1 0 0 1 0 1 0 1 1 0 0 0 0 0 0 0 1 1 0 0 0 0 0 0 0 2 1 0 0 0 2 2 0 0 1 2 0 1 1 1 0 1 1 1 0 2 2 0 0 2 2 1 0 0 0 2 1 2 0 0 0 0 0 2 2 0 2 0 0 0 1 0 0 1 1 2 2 1 1 2 0 2 1 1 2 0 1 1 2 2 0 0 0 0 1 1 1 1 1 0 1 0 0 1 2 0 1 1 0 0 0 0 1 1 1 0 0 0 0 0 0 0 0 0 1 0 0 0 0 0 0 0 0 0 0 0 1 0 1 1 1 0 1 1 0 1 0 0 0 0 0 1 0 0 1 1 0 1 1 0 0 2 1 0 0 0 0 0 2 2 0 0 1 0 0 1 0 0 1 0 0 0 1 2 2 1 2 0 1 1 2 2 0 1 0 0 0 0 0 0 2 0 0 0 1 0 0 2 0 0 0 0 1 2 1 0 1 2 0 2 2 0 1 0 1 0 0 1 0 1 0 2 0 0 2 1 1 1 2 2 0 0 0 0 0 0 1 0 0 0 2 0 2 1 0 0 0 0 0 1 2 0 0 0 1 0 2 1 2 0 0 1 2 1 0 0 1 2 2 2 2 2 0 0 0 0 0 0 0 1 1 2 1 1 1 1 1 0 0 0 2 1 1 1 1 1 1 0 1 0 1 0 0 1 2 2 1 2 0 1 0 0 2 1 0 0 2 1 1 2 0 0 1 0 1 0 0 0 0 0 0 0 2 1 1 0 0 2 1 2 0 0 0 2 0 2 2 1 1 1 0 0 2 2 0 0 0 1 1 1 0 0 0 0 1 1 0 2 0 0 0 0 1 0 0 0 1 0 1 0 0 0 2 0 2 0 0 0 0 1 1
102 1 0 2 0 0 2 1 1 1 1 1 0 1 0 0 0 0 0 1 1 1 0 2 2 0 0 0 1 2 1 0 2 2 0 1 1 1 1 0 0 1 0 0 0 0 0 0 2 0 0 0 1 1 0 1 1 0 0 1 0 1 0 2 0 1 1 2 1 1 0 1 2 2 1 2 2 1 1 0 1 2 1 0 1 0 0 0 0 2 0 0 2 1 0 2 0 1 1 1 0 1 0 2 2 0 2 1 1 1 0 1 1 1 1 1 1 0 1 0 0 1 2 1 0 0 0 2 2 0 1 1 1 0 0 1 0 0 0 0 0 2 0 0 1 2 1 0 0 2 0 0 0 0 1 1 0 0 0 1 1 0 0 2 1 2 0 0 1 1 0 1 1 1 1 0 2 0 0 0 0 0 1 2 2 1 1 1 0 1 1 1 0 2 2 0 1 1 0 0 0 0 0 1 2 0 2 0 0 0 1 2 1 0 0 0 0 1 1 0 0 0 2 0 0 0 0 0 0 0 0 1 0 1 2 0 1 2 2 1 0 1 2 0 0 0 0 0 2 0 0 1 0 0 0 1 0 1 0 1 1 1 0 1 0 0 0 0 2 1 1 1 1 2 0 0 0 0 2 0 1 0 1 1 1 1 1 0 0 1 0 0 1 1 2 0 2 0 0 0 1 0 2 1 1 1 0 2 1 2 0 2 1 0 1 0 1 0 0 1 0 2 0 0 1 0 0 0 0 1 0 0 0 0 0 0 0 1 0 0 0 0 2 0 0 0 0 0 1 0 1 0 0 0 0 2 0 0 1 0 1 1 1 1 1 0 0 1 2 0 2 2 1 1 1 1 0 0 0 2 1 0 0 0 0 0 0 0 0 1 0 0 1 0 1 1 1 1 0 0 0 0 0 1 1 0 0 1 1 1 0 0 0 0 2 0 0 0 0 0 0 1 1 1 1 1 2 0 0 0 0 1 0 2 0 2 0 0 0 0 1 1 0 2 2 2 2 0 0 2 0 1 0 1 0 0 0 0 0 0 1 1 0 2 0 2 0 2 2 0 2 2 1 1 2 0 0 0 2 0 2 0 1 1 1 0 0 1 1 0 1 1 0 1 1 0 0 1 0 1 1 2 2 0 0 0 1 2 0 0 0 0 1 0 2 0 0 2 0 1 1 2 2 1 2 2 0 1 0 1 0 1 1 1 1 0 1 0 1 2 1 1 0 1 0 0 0 2 0 2 0 0 0 2 1 0 1 0 2 1 0 0 1 2 1 1 1 1 1 0 0 0 1 0 0 0 0 2 2 2 0 0 2 0 2 0 2 0 2 1 0 0 0 1 1 0 1 0 0 0 0 2 2 1 1 1 2 0 0 2 0 0 0 0 0 0 0 2 0 1 0 1 0 0 0 0 1 0 0 0 1 0 0 0 0 0 2 1 1 1 1 0 1 1 1 0 2 2 0 0 1 2 1 0 1 0 1 1 1 0 0 0 2 0 1 2 0 0 1 1 0 1 0 0 0 1 1 1 1 1 2 0 2 2 1 2 1 1 0 1 1 0 1 0 1 0 2 1 1 1 0 1 0 0 1 1 1 1 2 0 0 0 0 0 0 0 0 0 0 0 0 0 0 0 0 0 0 0 1 0 1 1 1 0 0 2 1 0 0 2 0 0 0 1 1 0 1 0 0 0 0 0 0 0 0 0 1 0 1 0 0 0 2 1 0 1 0 0 0 1 0 0 0 1 0 0 0 0 1 1 2 2 1 0 1 1 0 2 0 1 1 2 2 1 1 0 0 1 0 0 0 1 0 0 0 1 1 0 0 2 0 0 0 2 2 1 0 2 1 0 1 1 0 2 0 0 0 0 0 0 0 0 2 1 0 0 0 0 1 0 0 1 0 0 1 0 1 0 0 0 0 1 0 2 1 0 1 0 0 0 0 2 0 0 0 1 0 1 2 0 2 0 2 1 1 1 0 1 1 2 1 1 1 0 0 1 0 0 0 0 1 1 0 1 1 0 0 2 0 1 0 1 0 2 2 1 0 1 1 1 0 0 0 0 2 0 0 0 2 1 0 1 1 1 0 0 2 0 1 0 0 0 0 2 0 0 0 1 1 0 0 0 2 0 0 1 0 1 0 0 2 0 0 0 2 0 2 2 1 0 0 1 0 0 2 0 0 0 2 1 0 0 0 0 0 2 0 0 1 0 0 1 1 2 0 0 0 0 1 1 0 0 1 2 1 0 0 0 0 0 2 1
103 0 1 2 0 0 0 1 2 1 0 0 1 2 2 0 0 0 1 1 1 0 0 2 2 0 0 0 1 0 1 0 1 1 0 0 2 2 0 2 2 0 0 1 0 1 1 0 2 0 0 1 0 0 0 2 0 1 0 1 1 1 0 1 1 0 2 1 0 0 0 0 2 2 1 2 1 1 2 1 1 2 0 1 1 0 0 0 0 2 0 0 1 1 0 0 0 0 0 1 2 1 0 1 2 0 1 0 2 0 0 2 0 1 1 1 1 0 1 0 1 1 1 1 1 0 0 1 1 0 0 0 0 0 0 0 0 0 1 0 0 2 1 0 1 1 0 0 2 2 0 0 0 0 0 2 0 0 0 1 1 0 1 1 0 0 0 0 1 1 0 1 0 1 0 0 2 1 0 1 1 1 1 1 1 0 1 1 1 0 2 0 0 0 0 1 2 2 1 1 1 0 0 0 2 2 2 0 1 0 0 0 2 0 0 0 0 0 2 0 2 2 2 0 0 1 1 0 0 0 0 0 0 0 1 0 0 2 2 2 0 0 2 0 0 0 0 1 1 0 0 2 0 0 0 2 1 0 1 1 0 0 0 0 1 0 0 0 2 2 0 0 1 2 0 0 0 1 2 0 1 0 0 0 0 0 2 1 1 2 1 1 2 2 2 0 0 0 0 1 1 0 2 1 0 0 0 1 0 1 1 2 1 2 0 0 2 0 0 2 0 2 0 0 1 0 1 0 1 1 1 1 0 0 0 1 0 2 0 1 1 2 1 0 0 0 0 0 1 1 2 0 1 2 1 0 0 0 0 2 2 0 1 1 1 1 0 1 1 1 1 1 0 2 0 0 0 1 0 2 1 2 0 1 1 1 0 0 0 0 1 1 1 0 1 1 0 1 1 1 0 1 0 2 2 0 0 0 0 2 0 0 0 0 1 0 0 0 1 0 0 0 0 1 0 0 0 2 0 0 2 1 1 1 1 1 0 1 0 0 1 1 0 2 2 2 1 0 1 2 0 1 0 2 1 1 0 2 1 2 2 2 0 1 0 1 0 1 1 1 1 1 1 1 2 0 2 0 2 1 1 0 0 0 0 0 0 1 1 1 1 1 1 1 1 0 0 2 1 1 0 2 1 1 0 0 1 0 1 0 0 0 0 1 1 1 0 2 0 1 1 2 1 0 0 1 0 0 1 2 0 0 1 1 0 1 2 0 0 1 2 0 0 2 0 1 1 1 1 1 0 0 0 1 1 1 0 0 1 0 0 0 0 1 0 0 1 2 1 1 0 0 0 0 0 0 0 2 2 2 0 0 2 0 1 1 2 0 2 0 0 0 1 0 1 0 1 0 0 0 0 1 0 1 2 0 0 0 1 1 1 0 1 1 1 1 1 0 0 0 1 0 0 0 0 1 1 1 0 0 1 1 0 1 0 0 2 0 0 0 1 1 0 0 1 0 2 0 0 1 1 2 1 0 0 0 2 0 1 0 0 0 2 0 1 2 1 0 2 0 0 1 1 0 0 2 1 0 1 1 0 2 1 1 1 1 0 1 0 1 1 1 0 0 0 0 0 1 1 1 0 2 0 1 0 1 1 2 1 0 0 0 0 0 0 1 0 0 0 0 0 1 0 0 2 1 0 0 0 0 0 0 0 1 0 0 1 1 0 1 1 1 0 0 0 0 0 0 0 0 0 1 1 0 0 1 0 0 2 2 0 0 2 1 0 0 0 0 0 2 0 0 0 1 0 1 2 0 1 1 1 1 1 1 2 1 0 2 1 2 0 1 2 1 2 0 0 1 0 0 0 2 0 0 1 0 2 0 0 2 0 0 0 0 1 1 0 1 0 0 0 0 0 2 0 1 0 0 1 0 1 0 2 1 0 0 0 0 0 0 0 0 0 0 0 0 1 0 0 1 0 1 0 2 2 0 0 0 0 0 0 0 0 0 0 0 0 0 0 1 0 0 0 2 2 2 1 0 1 2 1 1 2 0 0 0 2 2 1 0 1 2 1 2 1 1 1 0 0 1 0 1 0 1 1 1 1 1 0 1 0 1 1 1 2 1 1 0 0 0 0 0 0 0 0 0 0 2 0 2 0 0 1 2 0 0 0 1 1 0 0 0 1 0 0 0 0 1 1 0 1 0 2 0 0 0 0 1 0 1 1 1 0 2 2 1 1 0 1 1 0 0 0 0 0 0 2 1 2 1 2 1 0 0 0 0 0 0 0 2 0 0 0 2 0 2 0 1 2 0 1 1
104 0 0 2 0 0 1 2 2 1 0 0 1 1 1 0 0 0 1 1 1 1 1 1 2 0 0 1 0 2 2 0 1 1 0 1 1 1 0 1 1 1 0 1 0 2 0 0 0 2 2 2 0 1 0 1 0 0 0 1 0 1 0 1 0 0 2 0 0 0 1 1 2 2 1 2 2 2 2 0 1 2 1 0 1 0 1 0 0 2 0 0 1 2 1 2 1 0 0 0 1 0 1 1 2 0 2 1 0 2 0 0 0 1 1 1 1 0 1 0 1 0 2 1 0 1 0 1 0 2 0 0 1 0 0 0 1 0 0 1 1 2 0 0 1 0 0 0 0 0 0 0 0 0 0 2 0 0 1 0 1 1 2 2 1 1 0 1 1 1 0 0 0 0 0 1 0 1 0 1 0 1 1 2 1 0 2 2 0 1 0 1 0 1 2 0 0 1 0 0 0 0 0 0 2 0 2 0 2 0 0 1 2 0 1 1 1 1 2 0 2 2 2 0 0 2 1 0 0 0 0 0 0 0 1 0 0 2 2 1 0 1 2 0 0 0 0 0 2 0 0 1 1 0 0 2 0 1 0 1 1 1 0 0 0 0 0 1 2 2 1 0 1 1 1 1 1 2 1 0 1 0 0 0 1 0 2 1 0 2 1 1 1 1 2 0 1 2 0 1 2 1 2 1 1 0 1 2 0 1 0 0 1 0 2 0 2 0 0 0 1 1 2 1 2 0 0 0 1 0 0 0 0 0 0 0 0 2 0 1 0 2 0 0 0 0 0 0 2 0 0 0 1 2 1 0 1 0 1 1 2 1 1 0 1 0 0 2 1 1 1 1 1 2 0 2 0 2 0 2 2 0 0 2 1 0 0 0 0 0 0 0 0 0 2 0 1 1 0 0 0 0 0 2 2 1 0 0 0 2 0 0 0 0 0 0 2 0 0 0 0 1 2 2 0 0 2 0 2 2 0 1 0 2 0 1 0 0 0 0 2 0 1 1 0 2 0 0 0 0 0 0 0 1 2 0 2 1 2 1 1 2 0 1 0 1 0 2 2 0 1 1 2 2 1 1 1 0 2 0 2 0 2 2 2 0 0 0 2 1 0 2 1 2 0 1 1 1 1 1 1 1 2 0 0 0 2 1 0 0 0 0 1 1 0 0 0 2 0 2 2 2 2 0 1 1 0 0 1 1 0 1 0 0 0 0 1 0 1 2 1 1 0 1 1 2 0 0 2 1 1 1 0 2 2 1 0 1 1 1 0 0 1 2 1 1 1 1 1 1 0 0 0 0 0 0 0 2 2 2 0 0 2 0 1 1 0 0 0 0 0 0 0 0 0 0 0 0 0 0 0 1 1 0 0 1 0 0 2 2 1 1 1 1 1 1 1 1 0 1 1 1 0 0 0 1 2 2 0 0 0 1 1 0 0 2 2 2 1 0 2 2 0 1 1 0 2 1 0 2 1 2 1 1 1 1 1 1 1 0 0 0 0 1 1 1 0 1 1 0 0 1 0 0 0 2 2 1 1 1 1 2 1 1 1 1 1 0 0 2 1 0 1 0 0 1 1 2 2 2 0 2 0 0 1 2 0 2 2 0 0 0 0 0 0 0 0 1 1 1 0 0 0 0 2 1 0 0 2 0 0 0 0 0 0 0 0 0 0 1 0 0 0 1 1 0 1 0 0 0 0 0 1 0 0 0 0 0 1 1 0 0 2 2 0 0 1 2 0 0 0 0 1 0 0 0 1 1 1 1 1 1 0 0 1 2 2 2 0 2 0 2 1 1 2 1 0 1 0 0 0 1 0 0 0 2 1 0 0 2 0 0 0 0 0 1 1 2 1 1 1 2 0 2 0 1 0 0 0 0 0 0 1 1 1 0 0 0 0 0 0 0 0 1 1 0 1 0 0 0 0 1 0 1 1 0 1 0 0 0 1 1 0 0 0 0 2 2 2 1 0 0 0 0 2 1 0 1 1 2 1 1 2 0 0 2 0 1 0 0 2 2 1 2 2 2 2 2 0 0 1 2 0 2 0 0 1 0 0 1 0 0 0 0 0 1 1 2 1 1 0 1 1 1 1 0 0 1 0 0 0 0 0 2 0 0 1 1 1 0 0 0 1 0 0 2 0 0 2 0 2 0 1 0 1 0 1 1 1 1 0 1 0 0 0 2 1 0 0 1 0 0 0 0 0 2 0 0 1 0 0 1 1 1 0 0 0 1 1 1 0 0 0 1 0 0 1 0 1 0 2 1
105 1 0 2 0 0 1 0 0 2 0 0 1 1 0 1 1 0 0 1 1 1 1 2 2 0 0 1 2 0 2 1 1 1 0 0 2 2 1 1 1 1 0 0 0 0 1 0 2 0 0 0 1 0 0 1 0 1 1 1 1 1 0 1 0 2 0 1 0 0 0 2 2 2 1 2 2 2 2 0 0 2 1 0 1 0 0 0 0 2 0 0 1 0 0 1 0 0 0 1 2 0 0 2 2 0 2 0 2 0 0 2 1 2 2 2 2 0 2 0 1 0 1 0 1 0 0 1 1 0 0 0 1 0 0 1 0 0 1 0 1 1 0 0 2 2 0 0 1 1 0 0 0 0 1 0 1 0 1 0 1 0 0 1 0 0 0 0 1 1 0 0 1 2 1 1 1 0 0 0 0 1 0 2 2 2 2 2 1 0 1 0 1 0 1 1 2 2 0 0 0 0 0 0 2 0 2 1 0 0 0 0 2 0 0 1 0 0 0 1 0 0 2 0 0 1 1 2 1 1 0 0 0 0 1 0 0 2 2 2 0 0 2 1 0 0 0 0 1 0 0 0 0 0 0 1 0 0 1 1 0 0 0 0 0 0 0 1 2 2 0 2 0 1 0 0 0 0 2 0 0 0 1 1 1 1 1 2 0 2 0 1 1 2 2 0 0 0 0 0 0 0 2 0 0 1 0 1 0 0 2 2 2 0 2 0 1 1 1 1 1 2 1 0 0 0 0 0 2 1 0 2 0 0 0 0 0 1 1 2 1 1 1 0 0 0 0 1 1 1 1 0 0 2 0 0 1 0 0 0 0 0 1 1 1 0 0 1 1 1 1 1 0 2 0 1 0 0 0 2 1 0 0 1 2 0 1 0 0 0 0 0 1 0 2 0 0 0 1 1 0 1 2 2 1 0 1 1 0 1 0 0 0 0 1 0 0 0 1 0 1 2 1 2 1 1 0 1 0 1 1 0 0 1 0 0 0 1 0 0 0 2 1 1 2 2 1 0 0 1 0 0 0 2 1 1 0 2 2 2 2 2 0 0 0 1 0 2 2 0 0 0 2 2 1 0 0 0 2 0 1 0 1 1 1 0 0 0 2 1 0 1 0 0 0 0 0 1 1 2 1 2 2 1 0 0 2 2 0 0 0 0 1 0 2 0 0 1 0 1 1 1 2 1 1 2 0 1 0 1 0 1 1 1 1 1 1 0 0 0 0 1 0 2 1 1 1 1 1 1 0 0 0 1 2 1 1 0 1 1 1 0 2 2 1 1 1 0 1 0 1 1 0 0 0 0 0 1 2 1 0 0 1 0 0 1 1 0 2 1 0 0 0 1 0 1 0 0 0 0 0 0 1 0 1 0 1 0 1 1 1 0 0 0 0 0 0 1 0 0 0 0 0 0 0 2 1 0 0 0 0 1 0 0 0 0 2 0 2 0 2 1 0 2 1 0 2 0 0 1 0 1 2 0 0 0 2 0 2 0 0 0 1 1 1 1 0 1 1 0 0 0 0 0 0 2 2 1 0 0 2 0 2 0 2 2 0 2 1 1 2 0 0 0 0 0 0 1 1 1 0 1 0 0 1 1 0 2 2 0 1 0 0 0 0 0 0 1 0 1 0 0 1 1 0 0 2 0 1 0 1 1 1 0 0 1 1 1 0 2 1 1 0 0 1 0 0 0 0 0 0 0 0 1 1 0 0 0 2 1 0 0 2 1 0 1 2 0 0 1 0 1 2 0 0 1 1 0 0 1 0 0 0 0 0 2 0 1 0 1 1 2 1 1 1 1 0 1 0 0 0 1 0 0 1 0 1 1 0 0 1 1 1 0 0 2 1 1 1 0 1 1 0 2 0 2 0 0 0 0 0 0 2 1 0 1 1 0 1 0 0 1 0 0 1 0 1 1 0 0 0 2 0 1 1 0 1 0 0 0 0 1 0 1 0 2 0 0 1 0 0 0 0 0 2 2 1 1 1 2 1 1 2 0 0 0 0 0 0 1 2 1 2 1 1 1 1 1 1 1 0 2 0 1 2 1 0 1 0 1 0 1 0 0 1 2 2 2 2 1 0 1 0 1 0 0 1 0 0 0 0 0 2 2 0 0 0 0 0 0 0 0 1 0 0 2 0 0 0 0 2 0 2 0 0 0 0 1 0 0 0 0 0 1 1 1 2 0 0 0 0 0 0 0 0 0 2 0 1 0 0 1 0 0 0 0 0 2 1 1 1 0 1 2 0 0 0 0 0 0 1 1
106 1 2 2 0 0 1 1 1 2 0 0 0 0 0 0 0 0 2 1 1 1 0 2 2 1 1 2 2 0 1 0 2 2 0 1 1 1 0 1 1 1 0 0 0 0 0 0 2 0 0 0 0 0 0 2 0 0 0 0 1 2 0 2 0 1 1 0 0 0 0 1 2 2 1 2 2 0 1 1 0 2 1 0 1 0 0 0 0 2 0 0 0 1 2 2 2 0 0 0 1 0 0 1 2 1 1 2 0 2 0 2 1 1 1 1 1 0 0 0 2 0 2 1 0 1 0 0 0 0 0 0 1 0 0 0 1 0 0 0 0 2 0 0 0 2 0 0 0 1 0 0 1 1 1 0 1 1 0 1 2 0 0 2 1 2 1 1 1 0 0 1 0 1 0 1 0 1 0 1 1 1 1 2 2 1 1 2 0 0 0 1 0 1 2 0 1 1 0 0 0 1 0 1 2 0 1 0 1 0 0 2 1 0 0 0 0 1 2 1 0 0 2 0 0 1 1 1 0 0 0 1 0 0 1 0 2 2 2 1 0 0 2 0 0 0 0 0 2 0 0 0 0 0 1 2 1 0 0 0 0 0 0 0 0 0 0 0 2 2 0 1 1 2 1 1 0 1 1 0 1 0 0 0 2 2 2 2 0 2 0 0 1 2 2 0 1 1 1 1 1 1 1 0 0 1 0 1 2 2 0 2 2 0 1 0 1 1 1 0 1 2 0 0 1 0 0 0 0 1 0 2 0 0 0 0 0 1 0 1 0 1 1 0 0 0 1 1 1 2 0 1 0 2 0 0 1 0 0 2 2 0 1 0 1 0 0 2 1 1 1 1 0 2 2 0 0 2 2 0 0 2 0 1 2 2 0 1 1 0 0 0 0 0 1 1 0 1 0 0 0 0 1 1 1 0 1 1 0 2 0 0 0 0 2 1 0 1 1 1 1 1 0 1 0 0 0 0 0 0 0 0 0 1 1 0 0 0 1 1 1 1 2 0 2 2 0 0 0 1 0 0 0 1 1 0 1 1 1 0 0 2 1 0 0 1 1 2 2 0 1 1 2 2 1 1 1 0 2 0 2 0 1 1 1 0 0 0 1 0 1 0 0 1 1 0 0 2 0 0 0 2 2 0 0 0 2 2 0 0 0 0 1 1 1 0 0 2 0 1 1 2 2 0 0 2 0 0 0 0 2 0 0 0 0 1 2 0 0 1 1 1 0 1 0 2 0 0 2 0 0 0 0 1 1 1 0 2 0 0 0 2 0 1 0 0 1 0 2 0 2 2 0 0 0 0 0 0 2 0 0 0 2 0 1 1 2 0 0 0 0 0 0 0 1 0 1 0 0 0 0 2 0 1 2 0 1 0 2 2 1 1 0 0 0 0 0 2 0 0 0 0 0 0 0 1 1 1 0 0 0 1 0 0 0 1 2 0 1 0 1 2 0 0 1 0 2 1 0 2 0 1 0 2 0 0 0 1 1 1 1 0 1 1 1 1 1 2 0 0 0 1 0 0 1 1 2 1 1 1 1 1 2 1 2 2 2 1 0 1 1 1 1 0 0 0 0 2 0 1 0 1 0 0 2 2 0 2 2 0 1 0 0 1 1 1 0 2 2 2 0 0 0 0 2 2 0 0 1 0 1 1 1 0 0 1 1 0 0 0 0 0 0 0 1 0 1 1 0 0 0 0 0 0 0 1 0 0 0 0 1 1 2 2 0 0 1 0 0 0 0 0 0 0 0 1 2 0 0 1 1 1 0 0 0 1 0 2 0 1 1 2 1 0 1 0 1 0 0 0 0 2 0 0 1 1 0 0 0 1 0 0 0 1 1 2 1 2 1 1 1 2 0 2 0 2 0 0 1 0 2 1 1 1 0 1 0 0 0 0 0 0 0 0 1 0 1 0 0 0 0 2 0 2 2 0 0 0 0 0 0 2 0 0 0 1 0 0 1 1 0 1 0 2 1 1 0 1 2 2 2 2 2 0 0 1 0 0 0 0 2 2 1 1 2 1 1 0 0 2 0 2 0 2 1 0 0 0 1 1 1 1 0 0 2 1 1 1 1 0 0 0 0 1 0 0 1 2 1 0 0 1 0 0 1 0 0 0 0 0 0 0 2 1 1 1 0 1 0 1 2 0 1 0 1 0 1 0 0 0 0 0 1 0 2 0 0 0 0 0 0 0 0 0 0 0 2 0 1 0 0 1 0 1 0 1 0 0 0 1 0 1 0 1 0 1 0 0 0 0 1 1
107 0 1 1 1 1 1 0 0 2 0 0 0 0 0 0 0 0 0 1 1 1 1 1 2 0 0 2 2 1 2 0 1 1 0 0 2 2 0 2 2 1 0 0 0 0 0 0 1 1 1 1 0 0 1 1 0 0 0 0 1 2 0 0 0 0 2 2 0 0 0 1 2 2 1 2 1 1 2 0 1 1 0 1 1 0 1 0 0 1 0 0 1 1 0 0 0 1 1 1 0 1 1 0 2 1 2 1 1 1 0 2 0 1 1 1 1 0 1 0 2 0 2 1 0 1 0 1 0 1 0 0 0 0 0 0 0 0 0 0 0 2 1 0 0 0 0 0 0 0 0 0 1 1 1 1 0 2 1 0 1 1 0 2 0 2 0 0 0 2 2 0 0 2 0 0 2 0 0 1 0 0 0 0 0 0 0 1 1 0 2 0 1 1 1 0 0 2 0 0 0 1 0 0 2 0 2 0 1 0 1 2 1 0 0 1 1 0 1 1 1 1 1 0 0 0 0 0 0 0 0 0 0 0 1 0 0 2 2 2 0 0 2 0 0 0 0 0 1 0 0 1 0 0 0 0 0 1 0 1 1 1 0 0 0 0 1 0 1 0 1 1 1 1 0 0 1 0 2 0 0 0 0 0 2 2 2 1 1 2 1 1 1 2 2 0 1 0 0 0 1 0 1 0 0 0 2 2 0 1 0 1 0 0 1 0 2 1 0 1 0 2 0 0 0 0 0 0 1 2 0 1 0 0 0 0 0 0 0 0 0 0 1 0 1 0 1 0 0 1 1 1 0 2 0 0 1 1 0 2 2 0 2 2 2 2 0 1 1 1 1 1 1 1 1 0 0 1 1 1 0 0 0 1 1 1 0 1 1 0 0 0 1 0 2 0 2 1 0 0 0 0 1 2 2 1 0 1 0 1 0 0 0 0 1 0 0 1 0 0 0 0 1 1 1 1 1 2 0 0 2 1 0 0 0 0 0 1 2 1 2 1 1 1 1 2 1 0 0 1 0 0 0 1 1 1 0 2 1 2 2 2 2 0 0 2 0 1 1 1 2 2 1 1 0 0 0 0 2 0 2 0 2 2 1 1 0 1 1 1 1 1 1 1 0 0 0 0 0 2 2 2 2 0 0 0 2 2 0 0 0 0 0 1 1 0 0 2 0 1 1 2 2 1 1 2 0 0 1 1 1 1 1 1 1 0 2 1 0 1 1 1 0 1 1 1 0 0 2 0 0 0 0 1 2 2 0 1 1 1 0 0 1 2 1 1 1 0 2 0 1 0 1 0 1 0 1 0 0 2 0 0 0 0 0 0 0 0 0 0 0 0 0 0 2 0 1 0 0 0 0 2 0 0 1 1 1 0 2 1 1 0 0 1 1 1 1 1 0 0 1 0 0 1 0 0 2 1 0 0 0 1 0 0 0 0 1 1 0 0 0 0 1 2 2 0 1 0 0 0 2 1 1 0 1 1 2 1 2 0 0 0 1 1 1 1 1 1 1 0 0 1 0 1 1 1 1 1 1 1 1 0 1 0 0 0 1 2 1 1 1 0 0 1 1 0 1 2 0 0 0 1 0 0 0 0 1 1 1 0 0 0 0 0 0 1 0 1 1 1 0 0 1 0 0 2 0 0 0 0 0 0 0 0 0 0 1 1 0 1 1 1 0 0 1 0 1 2 1 1 1 1 1 0 0 0 1 0 1 1 0 0 2 1 0 1 0 0 0 2 0 0 0 1 0 0 1 0 1 1 1 1 0 1 1 1 1 2 0 2 0 2 1 1 2 1 0 0 0 1 0 1 1 0 1 1 1 1 0 1 0 0 0 2 2 2 0 1 2 0 0 2 0 2 0 0 0 0 0 0 0 0 0 1 0 0 1 0 0 0 0 0 0 0 0 0 0 0 0 0 0 2 0 2 1 0 1 0 0 0 1 2 0 0 1 1 0 2 2 0 0 0 0 1 1 1 1 0 0 2 1 2 0 0 0 2 0 0 0 0 2 1 1 1 2 2 2 2 1 2 0 2 0 0 1 0 1 1 0 2 0 0 0 0 1 1 2 1 1 1 0 1 0 0 1 0 1 2 0 1 0 0 0 1 0 0 1 1 2 0 0 0 1 0 0 1 0 0 0 1 2 0 1 1 0 0 1 2 1 0 0 0 0 1 2 0 1 0 0 0 0 0 0 0 0 1 1 1 2 0 0 0 1 2 0 1 1 1 0 1 0 0 0 1 1 0 0 0 0 0 2 1
108 0 2 1 0 0 0 2 2 0 0 1 1 1 0 0 0 0 0 1 1 1 0 2 2 0 0 0 2 0 1 0 2 2 0 0 2 2 1 0 0 1 0 1 0 1 0 0 0 0 0 0 0 1 0 1 0 1 1 2 0 1 1 1 0 0 1 0 0 0 0 0 2 2 1 2 2 1 1 0 0 2 1 0 1 0 1 0 0 2 0 1 0 2 2 2 1 2 1 2 1 0 0 1 2 1 2 2 0 2 1 2 0 1 2 2 1 0 1 0 1 0 2 1 0 1 0 1 1 0 0 0 0 0 0 0 0 0 0 2 1 1 0 0 0 0 0 0 0 1 0 0 0 0 1 0 0 0 0 0 1 1 0 2 1 2 0 0 1 1 0 1 1 1 1 1 1 2 0 2 2 2 0 2 0 0 2 1 0 0 1 1 1 0 0 1 1 2 0 1 1 0 0 0 2 0 1 0 2 0 1 1 1 0 0 0 0 0 1 1 1 1 2 0 0 1 0 0 0 0 0 0 1 1 1 2 0 2 2 0 0 1 2 0 0 0 0 0 2 0 0 1 0 0 1 2 0 0 0 0 0 0 1 0 0 0 0 0 1 1 1 0 0 2 0 1 0 0 2 0 0 0 1 1 2 1 1 1 0 1 0 0 0 1 2 0 0 0 0 0 1 0 2 1 1 0 1 1 0 1 0 1 2 0 1 0 1 0 0 0 1 2 0 0 0 0 1 0 0 0 0 2 1 0 0 0 0 1 0 0 0 0 2 0 0 0 1 0 1 2 0 0 0 1 0 1 1 0 0 2 2 0 1 0 1 0 0 0 2 0 2 2 0 2 0 0 0 2 1 1 1 1 1 1 1 0 0 0 0 0 0 0 1 0 2 0 1 0 1 1 0 1 2 1 0 0 1 0 0 2 0 0 0 0 1 0 0 0 1 0 0 0 0 0 0 0 1 0 1 1 1 1 1 1 1 2 0 0 1 0 2 0 1 1 1 2 1 0 0 1 0 1 0 2 2 2 0 2 1 1 0 1 1 1 0 1 0 2 2 0 1 1 1 1 1 0 0 0 1 2 1 0 2 2 2 0 0 0 1 0 1 0 0 1 1 0 0 2 1 1 0 1 0 1 1 1 2 1 0 0 0 0 0 1 1 0 0 2 0 2 2 2 2 1 1 2 1 1 1 2 0 0 1 0 1 1 2 0 0 1 0 0 0 1 1 2 0 1 1 1 0 0 0 2 1 0 0 1 1 0 0 0 1 1 1 1 0 1 2 0 0 1 1 0 1 0 1 2 2 2 0 0 1 0 2 0 2 0 1 0 0 0 0 0 1 0 1 0 1 0 1 2 0 1 2 0 0 0 2 0 1 0 1 1 1 1 2 1 1 0 0 0 0 1 0 0 2 1 0 0 0 1 0 0 0 2 2 0 1 0 2 0 1 1 1 0 1 1 1 2 1 1 1 1 1 1 1 0 2 0 0 0 1 0 1 2 1 1 0 0 1 0 0 1 1 2 2 0 1 1 1 1 2 0 1 1 1 1 0 1 1 1 0 0 1 0 1 2 0 1 0 2 0 0 0 1 1 2 2 0 1 0 0 1 0 0 0 1 1 1 0 0 0 0 1 1 0 0 2 0 0 0 0 0 0 0 2 1 0 1 1 1 0 0 2 0 2 2 0 1 1 1 1 0 0 0 0 0 1 0 0 0 2 1 0 0 0 0 0 1 0 0 1 1 2 0 0 0 1 1 1 2 0 1 1 2 1 2 0 2 0 2 1 0 1 0 0 1 0 0 1 1 0 0 0 1 1 1 0 0 0 0 1 1 1 2 0 2 0 0 0 0 0 2 0 0 0 0 0 0 0 0 1 0 0 0 0 0 0 0 2 0 0 0 0 0 0 1 0 0 0 2 0 2 1 1 1 1 0 0 0 1 0 0 2 0 0 0 1 1 1 0 1 1 2 1 0 0 0 0 0 0 2 0 0 0 0 0 0 0 0 0 1 2 2 1 1 1 0 0 0 1 0 0 2 2 1 1 0 2 0 0 0 0 1 1 1 0 1 1 0 1 0 2 0 1 1 1 0 0 0 1 1 2 0 0 0 2 2 0 0 0 2 1 0 1 0 0 0 2 1 0 0 1 1 0 2 1 0 0 0 1 0 0 0 0 0 0 2 2 0 1 0 0 0 1 1 0 1 1 0 1 1 2 0 2 2 1 0 2 0 0 1 2 0 0 0 0 0 0 0 0
109 0 2 0 0 0 0 1 1 2 0 0 1 1 1 0 0 0 1 0 0 0 0 1 1 1 1 2 2 0 2 1 1 1 0 2 0 1 0 2 2 0 0 0 0 0 0 0 1 0 0 0 0 0 1 2 0 2 2 2 0 2 0 1 1 1 0 0 0 0 1 1 2 2 1 2 1 1 1 0 1 2 1 0 1 0 0 0 0 2 0 1 1 2 0 0 0 1 1 1 1 0 1 1 2 0 2 1 1 1 0 2 0 1 1 1 1 0 1 0 2 0 2 1 0 1 0 2 1 1 1 1 0 0 1 0 0 0 0 2 1 1 2 0 1 2 0 1 1 1 0 0 0 0 2 0 1 1 0 0 2 2 0 2 1 2 1 0 0 1 1 0 2 0 0 1 2 1 1 1 1 2 1 2 2 1 2 0 0 0 1 0 1 1 2 0 2 2 0 0 0 1 0 1 2 0 1 1 1 0 1 1 2 0 0 1 0 0 2 0 2 2 2 0 0 1 1 0 0 0 0 0 0 0 1 0 0 2 2 0 0 1 2 1 0 0 0 0 2 0 0 0 0 0 0 1 1 1 0 1 1 1 0 0 0 0 0 1 2 2 0 0 0 2 0 0 0 0 2 0 0 1 0 0 2 0 1 0 1 1 1 1 0 2 2 0 0 0 0 1 1 0 2 1 0 1 0 2 1 1 0 2 1 0 2 0 1 1 1 1 1 2 0 0 1 0 0 0 1 0 0 2 1 1 0 0 1 1 0 0 0 0 2 0 0 0 0 1 2 2 1 0 0 1 0 1 1 0 0 0 0 0 1 0 1 0 0 2 1 1 1 1 2 2 0 0 0 1 0 2 2 0 0 0 1 1 0 0 0 0 0 0 0 0 1 1 0 0 1 0 0 1 1 1 0 0 1 0 0 1 1 1 1 1 1 0 0 1 0 0 0 0 0 1 1 0 2 1 0 0 1 0 0 2 0 1 1 1 0 1 1 1 1 1 1 2 1 0 0 1 0 0 0 2 2 2 0 2 1 1 1 1 0 0 0 1 1 1 1 1 1 1 2 2 1 0 1 0 1 1 0 0 0 0 0 0 0 1 2 1 0 2 1 0 0 1 1 1 0 1 1 1 2 0 0 0 2 1 0 0 0 1 1 1 0 0 1 2 0 1 1 2 2 0 1 1 0 0 0 2 0 0 2 1 1 1 2 0 1 2 1 1 0 0 0 2 0 1 1 2 0 0 0 2 1 0 0 0 2 0 2 0 0 1 0 1 0 0 1 0 0 1 1 0 1 0 2 1 1 2 0 1 0 0 1 0 1 1 1 0 0 0 1 0 1 0 0 0 0 0 0 2 0 0 0 1 1 0 1 0 0 0 0 1 0 0 0 2 1 0 0 0 0 0 0 0 2 0 0 0 0 0 0 0 0 0 2 1 0 0 2 1 0 0 1 0 2 1 0 0 1 2 0 1 1 1 1 0 1 0 0 0 0 1 0 1 0 1 0 0 0 0 1 1 1 2 1 1 1 1 1 0 1 1 1 1 1 1 1 2 1 0 2 0 0 0 2 2 1 1 0 1 0 0 1 2 0 1 1 0 0 0 0 0 0 0 0 0 0 0 0 1 2 0 0 1 1 0 0 0 0 0 0 1 0 1 1 0 0 0 0 0 0 0 0 0 0 0 0 1 1 1 0 0 0 1 1 0 1 1 0 1 2 1 0 1 0 1 0 1 0 1 1 0 0 0 1 0 0 0 2 2 0 0 0 1 0 2 1 1 1 1 2 0 2 0 0 2 1 0 0 1 0 0 0 2 2 0 1 1 0 0 0 2 2 2 0 2 2 0 2 2 0 2 0 0 0 0 0 0 0 0 2 1 0 0 0 0 0 1 1 0 0 0 1 0 0 1 1 0 0 2 0 2 2 0 0 0 0 0 1 2 0 0 0 1 1 1 1 1 1 0 0 2 0 0 0 1 1 2 1 1 2 0 0 0 2 2 0 0 2 2 1 1 2 1 1 2 0 0 0 1 0 1 1 1 0 0 1 2 0 0 0 0 2 0 2 1 2 0 0 0 0 0 0 0 0 1 0 1 2 0 0 1 1 0 0 1 1 0 0 0 1 1 0 0 1 0 1 0 1 1 0 1 1 0 2 2 0 0 0 1 0 2 2 0 1 0 0 0 0 0 0 0 0 0 1 0 2 0 0 0 1 2 0 0 0 1 0 0 0 0 1 1 0 0 0 0 0 0 0 0
110 0 2 1 0 0 2 1 1 2 0 0 1 1 1 0 0 0 1 1 1 0 0 2 2 0 0 1 1 2 2 1 1 1 0 2 0 2 0 1 1 0 0 0 0 2 0 0 2 0 0 0 0 0 1 2 0 0 2 0 0 0 0 2 1 1 1 1 0 0 0 1 2 2 2 2 2 1 1 0 1 2 0 1 1 0 0 0 0 2 0 1 1 1 1 1 1 1 1 2 2 0 0 1 2 1 2 0 2 0 0 2 0 2 2 2 2 0 0 0 2 0 2 1 0 1 0 1 1 0 0 0 0 0 0 0 0 0 0 2 1 1 1 0 0 0 0 0 0 1 0 0 1 0 0 0 0 0 2 0 1 1 0 1 2 2 1 1 0 0 0 0 0 2 0 0 1 0 0 0 0 0 0 0 0 0 0 1 0 0 2 1 0 1 1 0 1 2 0 1 0 0 0 0 2 0 1 0 1 0 0 2 1 0 1 2 1 1 0 0 1 1 1 0 0 0 0 0 0 0 0 0 1 1 1 2 0 2 2 1 0 1 2 0 0 0 0 0 2 0 0 0 0 1 0 1 1 1 0 1 1 1 0 0 1 1 1 0 2 1 0 1 0 2 0 0 2 0 1 0 0 1 0 0 1 1 1 1 0 2 2 1 1 2 2 0 1 1 0 2 2 2 2 1 0 0 0 2 1 1 0 2 1 0 0 0 2 0 1 0 2 1 0 0 1 0 0 0 0 1 0 0 0 0 0 1 0 2 0 0 0 1 2 1 0 0 0 0 1 1 0 0 1 1 1 1 0 0 0 2 2 0 2 0 2 0 0 2 2 0 2 2 0 2 0 1 0 2 0 2 1 0 0 0 2 1 0 0 0 0 0 0 0 0 1 1 0 0 0 0 0 0 1 2 2 1 0 2 0 2 0 0 0 0 1 0 0 0 1 0 0 0 1 0 1 1 1 0 0 0 0 0 1 1 1 1 1 0 0 0 2 0 1 1 0 2 0 0 0 1 0 0 0 1 0 0 0 1 2 1 1 2 0 0 0 1 1 1 2 1 1 1 2 2 1 1 1 1 2 0 0 1 0 0 0 1 0 1 1 0 1 1 1 1 1 0 0 1 0 1 1 2 1 1 0 0 2 1 0 0 0 0 2 1 0 1 0 2 0 2 2 2 2 0 0 1 0 0 0 1 1 0 0 0 0 0 1 1 0 0 0 2 0 2 1 1 0 2 0 2 0 0 0 2 0 0 0 1 0 1 0 0 0 2 0 0 2 1 2 0 1 1 0 0 0 0 0 0 0 2 0 0 1 0 1 0 0 0 0 0 0 0 1 0 0 0 0 0 0 0 0 2 1 1 1 1 1 0 1 1 1 0 0 0 0 0 0 0 0 0 2 0 0 1 0 0 2 1 0 0 0 2 1 0 0 2 2 0 0 2 1 0 1 1 1 0 1 0 0 1 1 1 2 1 0 0 1 0 1 1 0 0 1 1 1 1 1 0 1 1 0 1 0 0 0 1 2 0 1 1 0 1 1 1 1 1 1 1 1 2 1 1 0 0 1 0 2 2 0 0 0 1 0 0 2 2 0 0 1 0 0 0 0 1 0 0 0 0 0 0 0 0 0 0 1 1 0 0 1 0 1 1 0 0 0 0 0 1 0 1 1 1 0 1 1 1 2 0 1 1 1 1 0 0 0 1 0 0 2 1 0 0 2 2 0 0 1 2 0 0 0 0 1 0 0 1 0 0 1 1 2 2 1 1 2 1 1 2 0 0 2 2 0 1 1 1 0 1 0 1 0 2 0 0 1 1 0 0 2 0 0 0 2 0 0 2 0 2 0 0 0 0 0 1 0 1 0 0 0 0 1 1 2 0 0 1 0 0 0 0 0 0 1 0 1 0 1 0 0 0 0 1 0 2 1 1 1 0 0 0 1 2 0 0 1 1 0 2 2 1 1 0 0 0 2 1 0 1 2 2 2 2 2 0 0 0 1 0 0 0 0 0 1 1 2 2 2 1 0 0 0 2 0 2 0 0 2 0 0 0 1 1 0 0 0 1 2 2 1 1 0 1 0 1 1 0 1 0 1 0 0 0 0 1 1 0 0 0 0 0 0 0 2 2 1 0 2 1 0 2 2 0 1 0 1 0 1 0 0 0 0 0 0 0 0 2 2 0 1 1 0 1 0 0 0 1 1 0 2 0 0 0 1 1 0 1 1 1 0 0 1 0 0 1 0 1 0 0 0 0 1 1
111 1 1 1 0 0 0 2 2 0 0 1 0 2 0 1 1 0 0 0 0 0 0 2 2 0 0 1 2 1 1 0 1 1 0 1 1 1 1 0 0 1 0 0 0 0 0 0 1 0 0 0 1 0 0 2 0 0 2 1 1 1 0 1 0 2 0 2 0 0 0 1 1 1 2 1 2 0 2 1 0 1 1 0 1 0 0 1 1 2 1 1 2 2 0 2 0 2 0 2 2 0 0 0 2 0 1 2 0 2 1 2 0 1 1 1 1 0 2 0 0 1 2 1 0 0 0 2 1 1 0 0 0 0 0 0 0 0 0 0 1 1 0 0 2 1 0 0 1 1 0 0 1 1 1 1 1 1 1 0 1 0 1 2 1 1 0 1 1 1 0 1 1 1 1 2 1 1 1 1 1 1 0 1 1 1 0 2 0 1 0 2 0 1 2 0 0 0 0 0 0 0 0 0 2 0 1 1 1 0 1 1 1 1 0 1 1 1 1 0 1 2 2 0 0 0 0 0 0 0 0 1 0 1 2 0 1 2 2 2 0 0 2 1 0 0 0 1 1 0 0 0 0 0 0 1 1 1 0 0 0 0 0 0 0 0 1 0 2 2 1 1 1 1 0 0 0 0 0 0 0 1 1 1 2 2 2 1 1 2 0 0 1 2 2 0 1 0 0 0 1 0 2 1 2 1 0 2 0 1 0 0 2 1 1 0 1 1 1 1 0 1 0 0 1 0 0 0 1 0 0 1 1 0 0 0 0 1 0 1 1 1 1 0 1 1 1 1 1 1 1 0 0 2 0 0 0 0 1 1 2 1 2 0 2 1 0 1 2 0 2 2 0 2 0 0 0 1 1 1 1 1 1 1 1 0 0 0 0 0 0 0 2 0 2 0 0 0 1 1 0 1 0 2 2 2 0 2 0 2 0 0 0 0 0 0 0 0 0 0 0 0 0 0 1 1 2 1 0 0 1 0 0 2 0 0 1 1 1 0 1 1 2 0 1 2 0 0 1 1 0 0 0 2 1 1 0 1 2 0 1 2 0 1 0 1 0 1 1 1 2 2 2 2 2 0 1 0 1 0 1 0 0 0 0 0 0 1 2 0 0 2 1 1 1 0 0 2 2 2 0 2 1 1 0 0 2 1 1 0 1 0 1 1 0 0 0 2 0 2 2 2 0 0 0 1 0 1 0 1 1 1 0 0 0 0 2 0 0 1 1 2 0 1 1 2 0 2 0 2 0 0 0 0 2 1 1 1 1 1 0 0 1 1 1 1 0 0 1 0 1 1 1 0 0 0 1 1 1 2 0 1 1 0 0 1 1 1 0 0 0 1 1 0 0 0 0 0 0 0 1 1 0 1 2 0 1 1 1 1 1 0 0 0 0 0 0 2 1 0 0 0 0 0 0 0 2 0 0 0 2 0 0 0 0 0 1 0 0 0 1 0 2 2 2 0 2 1 0 0 1 2 0 2 0 0 0 0 1 0 0 0 1 1 1 1 1 1 1 0 0 1 0 0 0 1 1 1 1 1 1 0 2 2 1 2 1 1 0 0 1 0 0 0 0 0 1 2 2 2 1 2 0 0 2 2 1 2 2 0 1 0 0 0 0 1 0 1 0 0 1 0 1 0 2 0 0 0 1 0 1 1 0 0 0 0 0 1 0 2 1 1 0 0 0 0 0 1 1 1 1 1 1 0 0 2 0 0 1 1 0 1 2 1 0 1 1 0 0 1 0 0 1 1 0 0 2 0 1 1 1 1 1 0 1 1 1 2 0 1 1 2 1 1 2 1 0 1 1 1 0 1 0 0 0 2 2 0 0 1 0 0 1 0 0 2 1 2 0 0 0 0 0 2 0 1 0 0 0 1 0 0 1 0 1 1 0 0 0 0 0 0 1 0 1 0 1 0 0 0 0 2 0 1 1 0 1 0 1 1 0 1 0 0 0 1 0 0 0 2 0 0 0 1 1 0 0 1 1 2 1 2 2 0 0 1 0 0 0 0 1 0 2 2 1 1 1 1 1 2 0 1 0 1 1 1 0 1 1 1 0 0 1 0 1 1 1 2 2 2 0 2 0 0 1 0 0 0 0 0 0 0 0 0 2 0 0 2 2 0 0 0 2 1 0 1 0 0 0 1 2 1 2 0 0 0 0 2 1 0 0 1 0 1 2 1 1 0 0 0 0 0 0 1 1 0 2 0 1 0 0 1 0 1 0 0 0 0 0 0 0 0 0 1 0 0 0 0 0 0 2 1
112 1 2 1 0 0 1 1 1 2 0 0 2 2 1 1 1 0 0 2 1 0 0 2 2 0 0 0 2 2 0 0 1 1 1 2 0 1 0 0 0 1 1 1 0 1 0 0 1 1 1 1 0 0 1 1 0 0 1 2 0 0 0 2 1 1 1 1 0 0 0 2 2 2 0 2 2 0 1 1 0 2 1 0 1 0 0 0 0 2 0 0 1 1 0 1 0 0 0 1 1 1 0 2 2 0 2 2 0 2 0 2 0 2 1 1 1 0 1 0 1 1 1 0 1 0 0 2 1 1 0 0 1 0 0 0 2 0 0 0 0 2 0 0 1 2 1 0 2 1 1 0 1 0 0 1 1 0 0 0 2 2 0 0 0 0 0 1 0 1 1 1 1 0 0 1 2 1 0 1 1 1 1 1 1 0 1 1 0 0 1 1 1 1 0 1 2 2 0 0 0 1 0 2 2 0 2 0 1 0 0 2 1 0 1 1 1 1 0 1 1 1 2 0 0 1 1 0 0 0 0 0 0 0 1 0 1 2 2 0 0 1 2 0 0 0 1 0 2 0 0 0 1 0 0 0 1 1 0 0 0 0 0 1 0 0 0 0 0 0 2 2 2 2 0 0 0 2 2 0 2 0 0 0 1 0 0 0 0 1 0 0 1 2 2 0 1 0 0 0 0 0 1 0 0 0 1 2 0 2 0 2 1 0 1 0 1 0 0 0 1 1 1 0 1 0 0 0 0 1 0 2 0 0 0 0 0 1 0 0 0 1 1 0 0 0 0 0 1 2 1 0 0 2 0 0 2 0 0 1 1 0 1 0 1 1 0 2 1 1 1 1 0 2 0 0 0 1 0 2 1 0 0 1 2 1 0 1 1 0 0 0 2 0 2 0 2 0 1 0 0 1 0 1 1 0 0 1 0 1 0 0 0 0 0 0 1 0 0 0 0 1 1 1 2 2 0 1 0 0 2 0 0 1 0 0 0 0 0 0 2 0 1 1 1 2 0 0 0 1 0 0 0 2 1 0 1 1 0 1 1 1 0 0 0 0 0 2 2 0 2 2 2 2 2 0 1 0 1 2 1 0 0 0 0 1 0 1 2 0 1 1 1 1 0 0 0 1 0 1 1 2 2 0 0 0 2 2 0 0 0 1 1 1 0 0 0 1 0 2 2 1 1 1 1 1 0 0 0 2 0 0 0 0 1 0 1 0 0 1 0 1 0 1 1 1 0 1 1 1 0 0 0 2 2 1 0 1 1 1 0 0 0 0 0 0 0 0 1 0 0 0 1 0 1 0 1 1 1 2 0 0 2 0 1 1 2 0 1 1 0 0 1 0 1 0 1 2 0 0 2 0 0 0 0 0 0 0 2 0 0 1 0 0 1 1 1 2 1 0 0 0 0 0 0 0 2 0 0 0 0 2 1 0 0 0 2 1 1 0 1 1 0 0 1 0 2 1 0 1 1 1 1 1 0 0 1 0 2 0 0 0 0 1 1 1 0 1 1 0 0 0 1 0 0 1 0 1 0 1 1 0 1 1 1 0 0 0 0 2 1 1 1 0 0 0 0 1 1 1 0 1 0 0 0 0 1 2 2 0 0 0 0 0 0 1 0 1 0 1 0 0 1 0 1 0 1 0 1 0 0 0 1 0 0 2 2 2 1 2 0 0 0 0 1 0 1 0 0 0 0 0 0 0 0 1 1 0 0 0 0 2 2 2 0 0 0 1 0 1 0 0 1 0 0 0 2 0 0 1 1 2 0 0 1 2 0 2 0 2 0 2 1 0 1 0 0 0 0 0 0 2 0 0 1 1 2 1 1 0 0 0 0 2 2 2 0 2 1 0 0 1 0 2 0 0 0 0 0 0 0 0 1 1 0 1 0 0 1 0 0 1 0 0 1 1 1 0 0 0 0 1 0 1 1 0 1 0 0 0 0 2 0 0 0 0 0 1 1 1 0 0 1 1 1 0 0 1 1 2 2 2 2 0 0 0 0 0 0 1 1 2 0 2 2 2 2 1 0 0 1 2 1 1 1 0 1 1 0 2 0 1 0 0 0 2 2 2 1 1 0 1 0 0 0 0 2 2 1 1 0 0 0 1 0 0 0 0 0 0 0 0 2 1 1 2 0 1 0 1 2 0 1 0 1 0 0 2 1 0 0 1 0 1 1 1 2 0 2 2 0 0 0 0 0 1 1 0 0 0 0 2 1 2 0 0 0 1 0 1 0 0 0 2 0 0 0 0 0 0 0 0
113 0 0 2 0 0 1 0 1 2 0 1 1 1 1 0 0 0 1 0 1 1 0 1 1 1 1 1 2 1 0 0 1 1 0 1 1 2 1 0 0 1 0 1 0 1 1 0 1 0 0 0 0 0 0 2 0 0 0 1 0 2 1 1 0 0 2 1 0 0 1 2 2 2 1 2 2 1 2 0 0 1 0 1 1 0 0 0 0 2 0 0 2 2 1 2 1 0 0 1 1 0 0 1 2 1 1 1 0 2 0 0 0 1 2 2 1 0 1 0 1 0 2 1 0 0 0 0 0 0 0 0 1 0 0 1 1 0 0 0 0 2 0 0 1 0 0 0 0 0 0 0 0 0 0 0 1 1 1 1 1 1 0 1 1 2 0 1 0 1 1 0 1 2 2 1 2 1 0 1 0 1 1 2 2 1 2 1 0 1 1 1 2 0 0 1 2 2 0 1 1 1 1 1 2 0 2 0 2 0 1 2 1 0 0 0 0 2 0 0 1 1 1 0 0 1 1 1 1 0 0 1 0 0 2 0 0 2 2 1 0 1 2 0 0 0 0 0 2 0 0 0 1 1 0 2 0 0 0 0 0 0 0 0 0 0 0 0 2 2 1 0 1 2 1 1 0 1 1 0 0 1 0 0 1 0 0 2 0 2 2 0 1 2 2 0 1 1 0 1 1 0 2 1 0 1 0 2 0 2 0 2 1 1 2 0 1 0 1 0 1 2 1 0 1 0 0 0 1 1 0 0 0 0 1 1 0 1 1 2 0 1 2 0 0 0 0 1 1 1 1 0 1 2 1 0 0 0 0 2 2 0 1 0 1 0 0 2 1 1 1 1 0 2 0 0 0 1 0 2 1 2 0 1 1 1 0 0 0 0 0 0 1 0 2 0 1 0 0 0 0 0 1 1 0 0 1 0 0 1 0 0 0 0 1 0 1 0 0 0 0 2 0 2 0 1 1 0 1 1 1 1 0 1 0 0 0 0 0 0 1 0 2 0 0 1 0 0 0 0 0 0 0 0 0 0 0 1 2 1 1 2 1 0 0 1 0 0 2 0 0 0 2 2 2 0 1 0 1 1 2 0 0 0 0 1 0 0 1 1 1 1 0 2 1 1 1 2 1 1 0 2 1 1 0 0 2 1 0 0 0 0 0 1 1 0 0 2 0 2 2 2 1 0 0 1 1 1 1 2 0 1 1 1 1 0 1 0 0 2 0 0 0 1 1 2 0 0 2 1 0 0 0 2 1 1 0 0 0 0 0 0 2 2 2 2 0 2 1 1 1 1 1 0 1 0 1 0 0 2 0 0 1 0 1 0 0 0 0 0 0 0 1 0 1 1 1 1 0 0 1 1 0 0 1 0 0 0 2 2 1 1 0 0 0 0 0 0 0 0 1 0 0 0 0 1 1 2 0 0 0 1 0 0 0 1 2 0 1 0 1 1 0 1 1 0 2 2 0 1 0 2 1 1 0 0 1 0 2 0 0 0 0 0 2 2 1 1 0 2 0 2 0 1 1 2 2 1 1 1 1 0 2 2 1 2 0 1 1 2 1 1 0 0 0 0 0 2 1 2 1 1 0 0 1 1 2 2 2 0 1 0 0 1 0 0 0 2 2 2 0 0 0 0 1 1 0 0 0 0 0 0 0 1 0 0 1 2 0 2 2 2 0 0 0 0 0 1 0 0 0 0 0 0 0 1 0 0 1 0 0 0 2 2 0 0 1 1 0 0 0 0 1 0 0 0 2 0 1 1 1 1 0 1 1 1 0 1 1 2 0 1 2 2 2 0 0 1 0 0 0 1 0 0 0 2 2 0 0 1 0 0 0 1 0 2 1 2 2 0 1 2 0 1 0 1 0 0 0 1 0 0 2 1 0 0 0 1 1 1 1 0 0 0 0 0 0 1 0 0 0 1 0 2 0 1 2 0 0 0 0 2 0 0 1 0 1 0 1 0 1 0 0 1 2 1 0 1 1 2 2 2 1 0 0 1 1 1 0 0 1 1 1 2 2 2 2 2 0 0 1 2 1 1 1 2 0 1 1 1 0 0 0 0 0 2 2 1 1 1 0 1 1 2 2 0 1 1 0 0 1 0 0 2 0 0 0 1 2 1 0 0 1 1 1 2 0 0 0 0 2 0 1 0 1 1 1 2 0 0 0 1 0 0 1 1 2 0 2 2 0 0 0 0 0 0 1 0 0 0 0 2 0 0 1 1 0 0 0 0 0 0 0 2 0 1 0 0 0 0 0 1
114 0 1 0 0 0 0 1 2 2 0 0 1 1 1 0 0 0 0 1 1 1 0 2 2 0 0 1 1 1 2 0 1 1 0 1 1 1 0 2 2 0 0 1 0 0 1 0 1 0 0 1 0 0 0 2 0 0 0 0 1 1 0 1 0 2 1 1 0 0 0 1 2 2 0 2 2 1 1 0 1 2 0 1 1 0 0 1 1 2 1 1 1 2 2 2 2 1 0 1 1 0 1 0 2 0 2 2 0 2 0 2 0 1 1 1 1 1 2 0 1 0 2 0 0 0 0 1 0 0 0 0 0 0 1 1 0 1 0 1 0 2 0 0 0 2 0 0 0 1 0 0 1 0 0 0 1 0 0 1 1 0 0 2 2 2 1 1 0 1 1 0 0 2 0 1 1 1 1 1 1 1 1 2 1 0 2 1 0 0 0 1 0 0 0 1 1 2 1 1 1 1 0 1 2 0 2 0 1 0 0 2 2 1 0 0 0 1 2 1 0 0 2 0 1 0 0 0 0 0 1 0 0 0 1 0 1 2 2 2 0 0 2 0 0 0 0 0 2 0 0 1 1 0 0 2 1 0 0 0 0 0 0 0 0 0 1 0 1 0 1 1 2 2 0 1 0 0 1 0 0 1 2 2 2 2 2 1 0 2 0 0 1 2 2 1 1 0 0 0 0 0 2 1 0 1 0 1 0 1 0 1 2 0 0 0 2 0 0 0 1 2 2 0 1 0 0 0 1 2 0 0 0 0 0 0 0 1 1 1 0 1 0 0 0 0 0 0 1 2 1 1 0 2 0 0 0 1 1 0 1 1 1 1 1 0 0 0 2 0 2 2 0 2 0 0 0 2 0 2 1 1 0 1 2 0 0 0 0 1 0 0 1 0 1 1 0 1 1 1 0 1 0 0 0 0 1 1 0 1 0 0 0 0 0 0 0 1 0 1 1 2 1 0 1 1 1 1 0 1 1 1 0 1 1 0 0 2 1 0 1 1 1 1 1 2 0 0 1 1 0 0 0 2 1 0 1 0 0 0 0 1 1 0 0 1 0 1 1 1 1 1 2 2 2 0 2 0 2 0 2 0 1 1 0 1 0 0 2 1 0 2 1 0 1 1 1 1 1 2 0 2 1 1 0 0 1 1 0 0 0 1 1 0 0 0 1 2 0 1 2 2 2 0 0 2 1 1 1 2 0 1 1 0 1 0 1 1 1 2 0 1 0 1 1 1 0 1 1 2 0 0 0 2 1 0 0 0 1 1 0 0 0 2 0 0 1 0 1 0 1 1 0 0 0 0 0 2 2 2 0 0 1 0 0 1 1 0 1 1 1 0 1 1 0 1 1 0 0 0 0 1 0 0 1 1 2 0 1 2 0 0 1 2 1 1 1 2 0 0 0 0 0 1 0 0 1 0 0 0 0 1 0 0 0 0 2 1 0 0 1 2 1 2 2 0 1 1 0 2 0 1 2 0 0 0 2 1 1 0 0 0 2 1 1 1 1 0 1 0 1 0 0 0 0 2 2 0 1 1 0 1 2 2 2 2 2 1 1 2 1 0 0 0 0 0 1 2 1 1 0 2 0 0 0 1 1 0 1 0 1 0 0 1 0 0 0 1 1 1 0 0 0 0 0 1 1 0 0 0 0 0 0 0 0 1 1 0 0 1 0 0 0 0 0 1 1 0 0 0 0 0 0 0 0 0 0 0 1 1 0 1 2 1 0 0 1 1 0 1 0 0 0 0 1 2 1 0 1 2 0 0 0 1 1 1 1 1 1 2 0 1 1 0 0 0 0 1 1 1 0 1 0 0 0 1 2 0 0 1 0 0 0 2 2 1 0 2 1 0 1 1 0 2 0 0 0 0 0 0 0 0 2 0 0 1 0 0 1 0 1 1 1 0 1 0 1 0 0 0 0 1 0 0 0 0 2 0 0 0 0 1 0 1 0 1 1 0 2 0 1 1 0 2 0 0 0 1 1 1 1 1 2 0 0 0 1 1 0 0 2 2 1 0 1 1 1 1 0 0 0 2 0 2 2 1 0 0 0 1 0 1 0 0 0 2 2 2 1 1 0 1 0 0 0 0 2 1 1 0 0 0 0 1 0 0 1 0 2 2 0 0 2 0 0 1 0 1 0 1 2 0 0 0 1 0 1 2 0 0 0 0 0 1 1 1 1 0 2 0 0 0 0 0 0 1 1 0 2 0 0 0 1 1 0 1 1 2 1 1 1 0 1 1 0 0 0 0 0 0 1 1
115 1 0 2 0 0 2 1 1 1 0 1 0 2 0 0 0 0 0 0 0 0 0 2 2 0 0 2 2 0 2 1 0 0 1 2 1 0 0 0 0 2 0 0 0 0 0 0 1 0 0 0 2 0 1 0 1 1 2 0 0 1 1 2 0 1 0 1 0 0 0 1 2 2 0 2 2 0 2 1 0 1 2 0 2 0 0 1 1 2 0 1 2 2 0 1 0 1 1 1 1 0 0 1 2 0 2 2 0 2 0 1 1 2 2 2 2 0 2 0 0 0 2 1 0 0 0 1 1 0 1 1 0 0 0 0 0 0 1 0 0 2 0 0 1 1 0 0 2 2 0 0 0 0 0 0 0 0 0 0 1 1 0 2 0 2 0 0 0 0 0 1 1 1 0 1 1 1 1 1 1 1 0 2 2 2 2 0 0 0 0 0 1 1 1 0 1 1 0 0 0 1 1 0 2 0 2 0 1 0 0 1 0 0 0 0 1 0 0 0 1 1 1 0 1 1 1 2 2 2 0 0 0 0 2 1 0 1 2 0 0 0 2 0 0 0 0 0 2 0 0 0 0 0 0 2 0 0 1 1 0 0 0 0 1 0 1 0 1 0 1 0 1 1 1 1 1 0 2 0 0 0 2 2 2 0 2 2 2 2 2 1 0 1 1 0 0 0 0 0 2 1 2 1 1 0 1 1 0 1 1 2 1 0 0 0 2 1 0 1 0 2 1 1 1 0 0 0 2 2 0 0 1 0 0 0 0 1 0 0 0 1 1 0 0 0 0 0 1 2 1 1 0 1 0 1 0 0 2 0 2 2 2 1 2 0 0 1 2 0 2 2 0 2 1 0 0 2 0 2 2 0 0 0 0 0 0 0 0 1 0 0 0 0 1 1 0 0 0 0 0 0 2 1 0 0 1 0 0 1 1 1 0 0 0 0 1 0 0 0 0 2 0 2 0 1 1 1 0 1 0 1 0 2 0 0 1 0 1 0 2 1 1 1 1 2 1 0 0 2 0 0 0 2 2 0 2 1 2 1 0 0 0 0 0 0 0 1 1 1 1 1 1 1 1 0 0 0 2 1 1 1 2 2 1 0 1 0 1 0 1 0 1 1 1 0 0 1 1 1 1 1 1 1 0 0 1 1 0 0 0 1 1 0 0 1 1 2 0 0 1 2 2 1 2 1 0 2 0 2 0 0 2 1 1 0 2 0 1 2 2 1 0 2 2 1 0 0 1 1 0 1 0 2 1 0 0 0 2 0 2 0 0 1 0 0 1 0 2 0 0 0 1 0 0 0 0 0 1 1 0 0 1 0 1 0 0 0 1 1 0 0 1 2 0 2 1 1 0 0 1 1 0 1 2 0 0 0 1 2 1 1 0 2 0 1 0 1 0 0 0 0 0 0 0 0 2 2 0 0 0 1 0 0 0 0 2 1 1 0 1 1 0 1 1 0 2 1 0 1 1 1 1 0 0 0 2 1 1 0 0 0 2 1 1 2 0 1 0 1 1 1 1 0 0 1 1 1 1 1 1 0 2 2 2 2 2 2 1 1 1 1 0 0 0 0 0 1 0 0 0 0 0 0 2 2 1 2 2 1 1 1 0 1 0 0 0 1 0 0 1 0 2 0 1 1 0 0 0 0 0 0 0 0 0 1 0 0 0 1 0 0 0 0 0 0 0 0 0 0 0 0 0 0 0 0 1 0 2 2 0 0 2 1 0 0 0 0 1 2 1 0 1 0 0 0 1 0 0 0 2 2 0 0 0 1 0 2 0 2 0 2 1 1 1 1 0 2 2 0 0 0 0 0 1 0 2 1 1 0 0 0 1 1 1 2 0 2 1 1 1 2 0 2 0 2 0 0 0 0 0 0 1 1 1 0 0 0 0 0 0 0 0 0 1 0 1 0 0 0 0 2 0 2 1 1 1 0 0 0 0 2 1 0 0 2 0 0 0 1 0 0 0 0 2 1 1 1 1 2 1 1 2 0 0 1 0 1 0 0 1 1 1 2 2 1 1 2 0 0 0 1 0 0 2 2 0 1 1 1 1 1 0 0 0 2 2 0 2 0 2 0 0 1 0 0 0 2 1 0 1 1 0 2 0 0 0 0 2 2 0 0 2 1 0 0 1 1 1 1 1 0 0 0 2 0 2 0 0 0 0 0 1 1 1 1 1 0 2 2 1 0 0 0 0 1 1 0 0 0 0 2 1 1 0 0 0 1 0 1 0 1 0 1 0 0 0 0 0 0 1 1
116 0 1 1 0 0 1 0 1 2 0 0 0 1 1 0 0 0 1 1 0 0 0 2 2 0 0 2 2 0 1 0 1 1 1 0 2 1 1 0 0 1 0 1 0 0 0 0 2 0 0 0 1 1 0 1 0 0 1 0 0 0 0 2 0 0 2 0 0 0 0 1 2 2 1 2 2 1 2 0 1 2 0 0 0 0 1 0 0 2 0 0 2 2 0 0 0 2 0 2 2 0 1 1 2 0 2 2 0 2 0 0 1 2 2 2 2 0 1 0 1 0 2 0 0 0 0 0 0 0 0 0 0 0 1 0 1 0 0 0 0 2 1 0 1 2 0 0 0 1 0 0 0 0 0 0 0 0 1 1 2 1 0 0 0 0 0 0 0 1 1 1 1 1 0 1 0 1 1 1 1 2 1 1 1 0 1 0 0 0 1 0 0 1 2 0 1 2 0 1 1 1 0 1 2 0 2 0 2 0 0 1 0 0 0 0 1 1 1 2 0 0 2 0 0 0 0 0 0 0 0 0 1 1 1 2 0 1 1 0 1 0 2 0 0 0 0 0 2 0 0 0 0 0 0 2 1 1 0 0 0 0 0 0 0 0 1 0 0 0 0 1 2 2 0 0 1 1 1 1 1 1 1 1 2 2 2 2 1 2 1 1 1 1 2 0 2 1 0 1 2 0 1 0 0 1 1 2 1 2 0 2 2 0 2 0 2 0 0 1 1 1 2 1 2 0 0 0 2 0 0 0 0 0 0 0 0 2 0 2 1 1 1 1 0 0 0 0 0 0 2 0 0 0 0 2 0 1 1 0 2 1 1 1 1 2 0 1 2 0 2 2 1 2 0 1 0 1 1 1 1 0 0 1 1 0 0 0 0 1 0 0 0 0 2 0 1 0 0 0 0 0 0 2 2 1 0 0 0 2 0 0 0 0 1 0 1 0 0 0 0 1 1 0 1 1 1 0 0 1 0 1 0 1 0 0 1 0 1 0 2 0 2 0 1 1 0 0 0 0 0 1 0 1 1 1 0 2 2 2 2 2 0 0 1 1 0 1 1 1 1 1 1 1 0 1 0 0 1 1 2 0 2 2 1 1 0 1 2 1 0 2 0 1 0 0 0 1 0 1 1 2 2 0 0 0 2 1 0 0 1 1 1 0 0 0 0 2 0 0 0 2 2 0 0 2 1 1 1 1 1 0 2 1 2 1 2 0 0 0 1 0 0 2 1 1 0 1 1 2 0 0 0 2 1 1 0 1 1 1 0 0 1 1 0 0 1 2 1 1 0 1 1 0 0 0 2 0 2 1 0 0 2 0 2 1 1 2 0 0 0 0 0 1 0 0 0 0 0 0 1 1 1 0 2 0 1 0 0 2 0 0 0 2 0 1 0 1 0 1 1 1 0 1 0 1 1 1 0 0 0 0 0 0 0 0 1 1 1 1 1 0 0 0 1 0 2 2 0 0 2 1 0 1 1 1 1 1 0 1 1 0 1 1 0 1 1 1 0 1 0 1 0 0 1 1 2 1 2 2 1 1 2 2 1 2 1 1 0 0 1 2 1 0 2 0 2 2 0 1 1 0 0 0 1 2 0 1 1 0 0 0 1 0 0 0 0 0 0 0 0 0 0 1 0 0 1 0 0 0 0 0 0 0 0 0 1 0 0 1 0 0 0 0 0 0 0 1 1 1 1 1 2 1 0 0 0 0 0 0 0 1 1 0 1 0 0 1 0 0 0 0 0 0 0 0 1 0 1 1 1 1 1 1 2 2 1 2 2 2 0 0 2 0 2 0 0 0 0 1 0 2 0 0 0 2 2 0 1 0 0 0 0 2 2 2 0 2 0 0 0 0 0 2 0 1 0 0 0 1 0 0 2 2 0 0 1 0 0 0 1 0 0 0 2 0 1 0 0 0 0 1 0 1 1 0 1 0 0 0 0 1 0 0 0 1 0 0 1 1 0 0 0 2 2 1 0 1 2 2 2 2 0 0 0 1 0 1 1 0 1 2 1 1 1 1 1 1 0 0 1 2 0 1 0 0 2 1 1 0 1 2 0 0 0 2 2 0 2 0 0 0 1 0 2 0 0 1 0 0 1 0 0 2 0 0 0 1 1 0 0 0 1 1 1 0 0 1 0 0 2 0 1 1 0 0 1 2 0 0 0 0 0 0 1 0 1 0 2 1 0 0 0 1 1 1 1 0 0 1 0 2 1 2 0 1 1 1 1 1 1 0 0 1 1 0 0 0 0 0 2 1
117 1 1 1 0 0 2 1 1 2 0 1 0 0 0 0 0 0 1 0 0 0 0 1 1 1 1 1 1 1 2 1 1 2 0 0 2 2 0 0 0 2 0 0 0 0 1 0 0 2 2 2 0 0 2 1 0 0 1 2 0 0 0 1 0 2 0 1 0 0 1 2 2 2 0 2 2 2 2 0 2 2 0 0 0 0 0 0 0 2 0 0 1 0 0 1 0 2 0 2 2 0 1 1 2 0 2 1 1 1 0 1 0 0 1 1 0 0 2 0 1 0 1 0 0 2 0 1 0 1 0 0 0 0 0 0 0 0 0 1 2 0 1 0 1 1 1 0 1 2 0 0 0 0 1 1 0 1 0 0 1 0 0 2 0 0 0 1 0 1 0 0 1 1 0 1 2 0 0 0 0 0 0 0 0 0 0 2 0 0 1 2 0 0 0 1 2 2 0 0 0 0 1 1 2 0 2 0 1 0 2 1 2 0 0 0 2 1 1 0 1 1 1 0 1 1 1 0 0 0 0 0 0 0 2 0 0 2 2 2 0 0 2 0 0 0 0 1 1 0 0 0 0 0 1 1 0 0 0 0 0 0 1 0 0 0 0 0 2 2 0 0 1 2 0 0 1 1 0 0 0 0 0 0 1 0 0 2 2 2 1 1 1 1 2 0 1 1 1 0 2 0 2 1 1 1 1 2 0 1 1 2 1 0 0 0 2 0 0 0 1 2 1 0 1 0 0 0 0 1 0 2 1 0 0 0 0 1 1 1 1 1 2 0 0 0 0 0 1 1 1 0 0 2 0 0 0 0 1 0 1 1 1 1 1 1 0 1 1 1 1 1 0 2 1 0 0 2 0 2 1 2 0 1 2 1 0 0 0 0 1 1 0 1 2 0 1 1 0 0 0 0 1 2 1 1 1 0 0 2 0 0 0 1 1 0 1 0 0 0 0 0 1 1 1 1 2 0 2 1 0 1 1 0 0 0 0 0 1 1 2 0 1 1 1 1 0 0 0 0 0 0 0 1 1 0 1 2 2 1 2 2 0 2 0 2 0 1 1 1 1 1 1 1 1 0 1 1 2 0 1 0 0 0 0 1 0 0 2 1 0 2 2 2 0 0 0 1 1 2 1 2 1 1 0 0 1 2 0 0 0 0 0 1 1 0 0 2 0 0 1 2 2 0 0 1 0 1 0 1 1 1 2 0 2 0 2 1 0 1 0 2 0 0 0 0 0 1 1 1 0 0 0 1 1 1 0 0 1 0 1 0 0 1 0 0 1 1 1 0 1 1 0 0 0 0 0 1 2 1 1 0 2 0 1 1 2 1 0 0 0 0 0 0 1 0 0 0 0 0 0 2 0 1 2 0 1 0 1 0 1 0 0 0 1 1 1 1 0 1 0 1 0 1 0 0 2 0 0 0 0 2 0 0 0 1 2 1 1 1 1 1 1 1 2 0 1 1 1 1 1 1 0 1 0 0 2 1 1 0 0 0 1 0 1 2 0 1 0 1 0 1 0 1 1 2 2 0 0 0 0 1 1 1 1 1 1 2 0 0 1 1 1 1 0 0 0 2 1 2 2 0 1 0 0 1 2 1 2 0 1 0 0 0 0 0 0 1 1 1 0 0 0 0 1 0 0 1 2 0 1 1 0 0 0 1 1 1 0 1 1 1 0 0 1 0 1 1 0 0 0 0 0 0 0 0 0 0 0 1 0 0 2 0 0 1 0 0 0 2 1 0 1 1 0 0 2 0 2 2 1 1 1 1 2 0 0 2 0 1 0 1 1 1 2 1 1 1 0 0 0 1 0 1 0 1 0 0 0 0 1 1 0 1 1 2 0 2 1 0 1 1 0 1 0 2 0 0 0 0 1 1 1 1 0 0 0 0 0 0 0 0 1 0 1 0 1 1 0 0 0 2 0 2 1 1 1 0 1 1 0 1 0 0 0 0 0 0 0 2 0 0 0 2 1 1 0 2 2 2 2 2 2 0 0 0 0 0 0 0 1 0 0 1 1 1 1 2 0 0 0 1 0 2 2 1 0 0 0 1 0 1 0 0 1 1 1 2 2 1 0 1 0 1 1 0 1 2 0 0 0 0 0 1 0 0 0 0 2 2 0 0 2 0 0 1 0 1 0 0 2 0 1 0 1 0 1 2 1 0 0 0 0 0 1 0 0 0 2 1 0 0 0 0 0 0 0 0 1 0 0 1 1 1 0 0 0 0 0 0 0 0 0 0 0 0 1 0 1 0 2 2
118 1 0 2 0 0 1 0 0 2 0 0 0 0 0 0 0 0 0 0 0 0 0 1 1 0 0 1 1 1 2 0 1 2 0 1 1 1 0 0 0 1 0 0 1 1 1 0 1 1 1 1 1 1 0 2 0 0 1 1 1 2 0 1 0 0 2 2 0 0 1 1 2 2 2 2 2 2 2 0 0 2 1 0 1 0 0 1 1 2 0 1 2 2 1 2 1 1 1 2 1 0 0 0 2 2 2 1 1 1 0 1 0 1 1 1 1 0 2 0 1 0 2 0 0 0 0 2 0 2 0 0 0 0 1 0 0 0 0 0 1 1 1 0 2 2 1 1 1 2 0 0 0 0 0 1 1 0 1 1 2 1 0 2 0 1 0 0 0 2 2 1 0 0 0 0 1 1 1 1 1 1 1 2 2 1 1 0 0 0 1 0 0 2 2 0 1 2 0 0 0 2 0 0 2 0 1 0 1 0 0 1 1 0 0 1 1 0 1 2 0 0 2 0 0 2 2 0 0 0 0 0 0 0 1 0 0 1 1 1 1 0 2 1 0 0 0 0 2 0 0 0 0 0 0 1 1 0 0 0 0 0 0 0 0 0 0 0 2 2 1 1 0 0 0 0 1 2 2 0 2 0 0 0 2 0 1 0 0 1 0 2 1 1 2 0 0 1 0 1 1 0 2 1 1 2 0 1 0 1 0 0 2 1 0 0 2 1 0 0 0 1 0 1 1 0 1 0 1 1 0 1 1 1 0 0 0 2 0 0 0 0 1 0 1 0 0 0 0 0 0 0 0 1 0 1 0 0 0 1 1 0 2 1 2 0 0 2 0 2 0 0 0 2 1 2 0 2 1 1 1 1 0 0 2 1 0 0 0 1 1 1 1 0 2 0 1 0 0 0 0 0 2 2 1 0 1 1 0 1 0 0 0 0 0 0 0 1 1 1 1 1 1 1 1 0 1 0 0 2 0 1 0 2 0 0 1 0 0 0 0 2 1 0 1 1 0 0 0 0 0 1 0 2 2 2 0 2 1 0 2 2 0 0 0 0 0 2 2 0 2 2 2 2 1 0 0 2 2 0 0 1 1 1 0 1 0 1 1 0 1 1 1 0 1 1 1 2 2 2 1 2 2 0 0 0 2 1 0 0 0 0 0 1 0 1 0 2 0 2 2 2 2 0 0 1 0 2 0 2 0 2 0 0 0 1 2 0 1 1 0 0 0 2 2 1 0 1 1 2 0 0 0 2 2 0 1 1 0 1 0 0 0 2 0 0 2 0 1 0 0 0 2 0 1 0 2 1 2 1 1 0 2 0 0 2 2 0 2 1 0 0 0 0 2 0 2 1 0 0 0 1 0 0 1 0 2 0 1 2 0 0 1 2 2 2 2 0 0 0 0 0 0 0 0 0 2 1 0 0 0 2 0 1 1 0 1 1 0 0 1 1 1 1 2 0 2 2 0 0 1 2 1 0 0 0 2 1 1 0 0 0 1 1 1 1 0 0 0 1 0 1 0 0 0 1 2 1 1 1 2 0 1 0 1 1 1 2 1 1 1 0 1 1 0 1 2 2 2 2 0 2 0 0 1 2 1 2 2 0 1 1 0 0 1 1 0 2 2 2 0 0 0 1 1 1 1 0 1 0 1 1 0 0 0 0 0 1 0 1 1 1 0 0 0 0 0 0 0 0 0 0 1 0 0 0 0 0 0 0 0 0 2 1 0 0 0 0 0 1 0 0 0 0 0 1 2 0 0 1 1 1 1 1 2 2 0 1 1 2 0 1 1 1 1 1 0 1 0 0 0 1 0 0 0 2 1 1 1 0 0 0 0 1 2 1 1 2 1 0 0 1 0 1 0 2 0 0 0 0 0 0 2 1 0 0 0 0 0 0 0 0 0 0 1 1 1 0 1 0 0 1 0 2 1 0 1 1 0 0 0 2 1 0 0 2 0 1 1 1 1 0 0 2 0 0 0 0 1 2 1 1 2 0 0 0 0 1 0 0 2 0 1 2 2 1 1 2 0 2 0 1 1 2 0 0 1 0 2 1 1 2 0 0 1 1 1 1 2 0 0 0 0 1 0 0 0 2 0 1 0 1 0 1 0 0 0 0 1 1 0 0 1 1 1 2 0 0 1 0 2 1 1 1 0 0 2 1 1 2 1 0 0 1 1 0 0 0 2 1 0 0 1 0 0 0 1 1 2 0 1 1 0 1 0 0 0 0 0 1 0 1 0 1 0 0 0 1 1 0 1 1
119 1 1 1 0 0 1 0 0 2 0 0 1 1 1 0 0 0 0 0 0 0 0 2 2 0 0 0 2 1 1 0 2 2 0 2 0 0 1 0 0 1 0 0 0 0 0 0 1 0 0 1 0 0 0 2 0 0 1 1 0 1 0 2 0 1 1 1 1 1 0 0 2 2 1 2 2 2 2 0 2 2 0 1 1 0 1 0 0 2 0 0 2 1 1 1 0 2 2 2 0 0 0 1 2 1 2 2 0 2 0 0 0 2 2 2 2 0 1 0 2 1 1 1 1 1 0 1 1 0 0 0 0 0 0 0 0 1 0 2 1 1 1 0 1 2 1 0 1 1 0 0 1 0 0 0 0 0 0 1 1 0 0 2 1 2 1 0 1 2 1 1 2 1 1 2 2 0 0 0 0 0 0 1 1 1 1 1 1 0 2 0 1 1 1 1 1 1 1 0 0 1 0 1 2 0 1 0 2 0 1 1 0 0 0 0 0 0 1 2 0 0 2 0 0 0 0 2 1 1 1 1 0 0 2 0 0 2 2 1 0 1 2 0 0 0 0 0 2 0 0 0 0 2 0 0 1 1 1 2 1 1 0 0 0 0 1 1 2 1 0 0 1 1 0 0 0 2 2 0 0 0 0 0 1 1 2 1 1 2 1 1 1 2 2 0 0 2 0 2 2 2 2 1 1 1 0 2 0 0 1 2 2 0 0 0 1 0 0 0 1 1 1 1 0 0 0 0 1 2 1 1 0 0 0 1 1 1 1 1 0 1 1 0 1 0 0 0 1 2 1 1 0 2 0 0 1 0 0 1 1 0 1 0 1 1 0 0 2 0 2 2 1 2 1 0 0 2 0 2 1 0 0 1 1 1 0 0 0 1 0 0 2 0 1 1 1 1 0 0 0 0 0 1 1 0 0 0 0 2 0 0 0 0 1 0 0 0 0 0 0 2 0 2 0 1 0 1 0 0 1 1 1 0 1 0 0 1 1 1 0 2 1 1 0 2 0 0 0 0 0 0 0 1 1 1 0 0 1 0 0 1 1 0 0 2 0 2 2 0 0 0 2 2 2 0 0 0 2 1 1 0 2 1 1 0 0 1 1 0 1 1 1 2 0 0 0 1 1 2 1 2 2 0 0 0 2 1 0 0 0 0 0 1 0 0 0 2 0 1 1 2 1 0 0 1 0 1 0 2 0 1 1 0 1 0 1 0 1 2 1 2 0 1 1 0 1 0 2 1 0 0 0 2 1 1 0 0 0 1 0 0 0 2 0 0 1 0 0 0 0 0 1 0 1 0 1 1 1 2 0 0 0 0 0 0 0 0 2 1 1 1 1 1 0 1 1 0 0 0 1 1 0 0 0 1 2 0 1 0 2 2 0 0 0 0 0 1 0 1 1 1 0 0 0 0 2 1 0 0 1 0 0 0 0 1 2 0 0 0 2 2 0 0 1 0 2 1 1 1 0 1 2 0 0 0 2 0 1 1 1 0 0 0 2 2 1 1 1 0 1 0 0 1 1 2 2 1 1 1 1 0 2 2 2 2 2 1 0 1 0 1 0 1 1 0 1 1 0 0 0 0 0 0 0 2 0 2 2 0 0 0 0 0 0 0 0 1 1 1 0 0 1 0 2 0 0 0 1 0 1 1 1 0 0 2 1 1 0 1 1 1 0 0 1 0 1 1 0 0 0 0 0 0 0 0 0 0 1 0 0 1 2 2 0 0 2 0 0 1 0 0 1 1 0 0 0 1 1 2 1 0 1 1 2 1 0 2 0 0 1 1 1 2 2 1 0 0 0 0 0 1 0 0 0 1 1 1 1 0 0 0 0 2 2 2 0 2 2 0 2 1 0 2 0 1 0 0 0 0 2 2 2 0 0 1 0 0 0 1 1 0 1 0 2 1 2 0 0 0 0 1 0 1 1 0 1 0 0 0 0 2 0 1 0 0 1 0 1 1 0 0 0 1 2 2 0 0 1 1 2 1 1 0 0 1 0 0 2 0 1 2 0 1 1 1 1 2 0 1 0 2 0 2 1 0 2 1 0 2 0 0 1 0 1 1 1 1 1 0 0 0 0 1 0 0 0 2 1 1 1 1 0 2 0 0 0 2 2 0 0 0 1 0 0 2 0 0 0 1 2 1 2 0 1 0 1 1 1 1 0 1 0 0 1 0 0 0 1 0 0 0 0 0 0 2 0 0 1 0 0 1 0 0 0 0 0 1 0 1 0 0 0 1 0 0 0 0 0 0 0 0
120 0 1 1 0 0 2 1 2 2 0 0 0 2 1 0 0 0 0 2 1 1 0 2 2 0 0 1 1 1 2 0 2 2 0 1 1 2 1 0 1 1 2 2 0 0 0 0 1 1 1 1 0 0 0 1 0 0 0 0 1 1 0 1 0 0 2 1 0 0 0 2 2 2 1 2 2 0 1 1 0 2 1 0 1 0 0 1 1 2 1 1 1 2 0 2 0 0 0 2 2 0 1 0 2 0 2 1 1 1 0 2 1 2 2 2 2 0 1 0 2 0 2 1 0 1 0 0 0 0 1 1 0 0 1 0 1 1 0 1 0 2 0 0 1 2 0 0 1 0 1 0 0 0 1 0 1 0 0 1 0 0 0 1 0 0 0 0 1 1 0 1 0 1 0 1 1 0 0 0 0 1 0 2 2 2 2 1 1 0 2 0 0 1 2 0 1 1 0 0 0 0 0 0 2 1 2 0 1 0 0 1 1 0 0 0 0 0 1 1 0 0 2 0 0 0 0 0 0 0 1 0 0 0 2 0 0 2 2 2 0 0 1 0 0 0 0 0 2 0 0 0 0 0 0 2 1 1 0 1 1 1 0 0 0 0 1 0 1 0 0 1 0 2 0 0 1 0 1 0 1 1 0 0 1 0 0 1 1 1 1 0 0 1 1 0 0 1 0 1 2 0 1 1 1 0 0 2 0 2 0 1 1 0 1 0 0 1 1 0 1 2 2 0 1 0 0 1 1 1 0 1 0 0 0 1 1 2 0 1 1 1 1 0 0 0 0 0 1 2 1 1 2 2 2 0 2 0 0 2 2 0 1 0 1 1 0 2 2 0 2 2 1 2 1 0 0 1 0 2 2 0 0 2 0 2 0 0 0 0 0 0 1 1 2 0 2 0 1 0 0 1 1 1 1 0 0 1 0 2 0 0 0 0 0 0 0 0 0 0 0 1 0 2 2 2 1 0 1 1 0 0 0 2 0 1 1 1 0 1 2 1 1 1 2 2 1 1 1 1 0 0 0 0 0 0 0 2 2 2 2 1 0 0 0 1 1 2 2 0 1 1 1 1 1 1 0 0 1 1 0 0 1 1 1 0 0 0 1 1 1 1 0 1 0 0 0 1 1 2 1 2 1 1 1 1 2 1 0 0 0 0 1 1 0 0 0 2 0 1 2 2 2 0 0 1 1 0 1 2 0 0 2 0 1 1 2 0 0 1 0 1 0 1 1 1 0 2 0 2 0 0 0 2 1 1 0 0 2 0 1 0 1 2 0 0 2 1 2 0 1 2 0 0 0 0 0 0 0 2 0 2 2 0 1 1 2 0 1 1 0 0 0 1 1 0 1 0 0 2 0 2 0 0 1 1 1 0 1 1 0 0 0 0 0 0 0 1 1 0 2 0 0 0 0 0 1 0 0 0 0 1 1 0 0 0 2 0 0 0 1 0 0 2 1 0 2 2 0 1 1 1 1 0 0 0 2 1 0 1 1 0 2 0 2 2 1 0 1 0 1 0 0 1 1 1 1 0 0 0 0 0 1 1 1 1 1 1 0 1 2 0 0 0 0 0 1 2 1 1 0 1 0 0 1 1 1 1 1 0 1 0 1 1 1 1 0 1 1 1 0 0 0 1 1 1 1 0 1 0 0 0 0 0 0 2 0 1 0 1 1 1 0 0 1 0 1 0 0 0 0 0 0 0 0 0 0 0 0 0 0 0 2 0 0 1 1 0 1 2 0 0 0 0 2 0 1 0 2 2 1 1 1 0 1 1 1 1 0 2 0 2 1 0 0 0 1 1 0 0 0 1 0 0 1 1 0 0 0 1 1 1 0 1 2 1 1 1 1 1 0 2 0 2 0 0 0 0 0 1 0 0 2 1 0 0 0 0 0 0 0 0 0 0 1 1 1 0 0 0 0 2 0 2 2 0 0 0 0 0 0 2 2 0 0 2 0 0 1 1 0 0 1 2 1 1 0 0 0 0 0 0 2 0 0 0 1 2 0 0 2 1 0 2 2 1 2 1 0 0 1 2 0 1 1 1 1 1 1 1 1 1 0 0 1 1 1 1 2 2 0 2 1 1 1 0 0 2 1 0 1 0 0 2 0 0 0 1 1 0 0 0 2 2 2 2 0 1 0 0 1 0 2 0 0 0 0 2 2 1 0 0 0 0 0 0 0 0 2 1 1 0 0 1 1 0 2 0 1 1 1 1 1 2 0 0 0 0 0 0 0 1 1 2 0 1 0 0 0 0 1 1
121 1 2 0 0 0 0 1 1 0 1 2 0 1 0 0 0 0 1 0 0 0 0 2 2 0 0 2 2 0 2 0 0 0 0 0 2 1 1 0 0 0 0 0 0 2 1 0 2 0 0 0 0 0 1 1 0 0 0 1 0 0 0 1 0 0 1 1 0 0 0 0 2 2 2 2 2 1 2 0 0 1 0 0 0 0 0 0 0 1 0 1 1 2 1 1 1 0 0 1 1 0 0 1 1 1 2 2 1 1 0 1 0 1 1 1 1 0 0 0 2 0 1 1 0 1 0 0 0 0 0 0 0 0 0 0 0 0 0 1 1 1 0 0 0 2 0 0 0 1 0 0 0 0 0 0 0 1 0 1 1 0 1 1 1 1 0 0 0 2 2 0 1 1 1 0 2 1 1 1 1 0 0 2 2 2 2 0 0 0 2 0 0 2 2 0 1 1 1 0 0 1 0 1 2 0 2 0 2 0 0 0 1 0 0 1 1 0 1 1 0 0 1 0 0 1 1 1 0 0 1 0 0 0 1 0 0 2 2 2 0 0 2 0 0 0 0 0 1 0 0 0 0 0 0 1 0 0 0 0 0 0 0 0 0 0 0 0 2 2 0 2 1 2 0 0 1 1 1 0 0 0 1 1 2 2 2 1 0 2 1 1 1 1 2 0 0 0 0 0 2 0 2 1 1 1 0 1 1 1 0 1 2 0 1 0 1 1 0 2 0 2 2 1 0 0 0 0 2 1 0 1 0 0 0 0 0 0 0 1 1 1 1 0 0 0 0 1 2 2 1 0 0 1 0 1 0 1 0 1 1 0 0 0 0 0 0 2 1 1 1 1 1 2 1 0 0 1 0 2 1 0 0 1 0 1 0 1 1 0 0 0 1 0 1 1 1 0 1 0 0 1 0 1 1 0 0 0 0 1 0 0 0 0 1 1 0 0 0 0 0 2 1 2 0 0 2 0 0 0 1 0 0 2 0 0 1 0 0 0 0 1 1 1 1 1 0 1 0 1 0 1 0 1 1 1 0 2 2 2 2 2 0 0 0 1 0 1 2 1 2 1 1 1 2 0 0 0 2 1 1 0 2 2 1 1 0 0 2 0 0 2 1 2 0 1 1 1 1 2 1 2 2 0 0 0 2 1 1 0 1 1 0 2 0 0 0 2 0 2 2 2 2 0 1 1 0 0 0 0 2 0 0 0 0 0 1 1 0 1 2 2 0 1 0 2 0 1 0 2 0 1 0 1 1 1 0 1 0 0 0 0 0 0 0 0 0 0 1 0 0 1 0 0 0 0 0 1 1 2 0 0 1 0 2 0 0 0 0 0 0 0 0 1 0 0 0 0 0 0 0 1 0 0 2 0 1 0 2 1 0 0 0 0 0 0 0 1 0 1 0 1 0 0 0 0 2 0 0 0 0 1 0 1 0 0 2 0 0 0 1 0 1 1 2 0 1 1 0 1 0 2 0 2 0 0 0 0 1 1 1 1 0 0 1 2 1 2 0 0 1 0 0 1 1 2 2 0 0 0 1 0 2 2 1 2 0 1 0 1 1 1 1 1 0 1 2 2 2 1 0 2 0 0 2 2 0 1 1 0 0 0 0 0 0 0 0 1 1 1 0 0 1 0 1 1 0 0 0 0 0 0 0 0 0 0 0 0 0 0 0 0 0 0 0 0 0 1 1 1 0 1 0 0 0 2 0 0 0 0 1 1 2 1 0 0 1 1 0 1 0 0 1 0 0 1 0 0 1 1 1 1 0 0 1 2 0 1 0 1 1 2 0 1 1 1 0 1 1 1 0 1 0 0 0 2 2 0 0 2 0 0 0 2 2 2 0 1 2 0 2 2 0 1 0 1 0 0 0 0 0 0 2 1 0 1 1 1 2 1 2 0 0 1 1 0 1 0 0 0 0 2 0 2 1 1 1 0 1 1 0 2 0 0 0 1 1 0 1 0 0 0 0 2 1 1 0 1 1 2 1 1 1 0 0 1 0 1 1 0 1 2 0 2 2 2 2 2 0 0 0 2 0 1 1 1 1 0 1 1 0 2 1 0 1 1 1 0 1 1 1 1 1 1 0 0 2 0 1 1 1 0 0 2 0 0 0 1 2 1 1 1 2 1 1 0 0 0 2 0 2 0 1 0 1 0 1 2 0 0 0 2 0 0 0 1 1 0 1 1 0 0 1 0 0 0 0 0 2 1 1 0 0 0 0 0 0 0 0 0 0 0 0 1 0 1 0 0 0 0 1 0
122 1 2 0 0 0 0 1 1 1 0 0 0 0 0 0 0 0 0 2 2 0 1 2 2 1 1 1 1 1 1 0 1 1 2 1 1 1 0 1 1 1 0 0 0 0 0 0 1 1 1 1 2 0 0 2 0 1 1 0 1 2 0 2 0 1 1 0 0 0 0 2 1 1 1 1 1 2 2 0 1 2 1 1 2 0 0 1 1 2 1 1 0 1 1 2 1 1 1 2 1 0 1 0 2 1 1 1 1 1 0 2 1 2 2 2 2 0 2 0 0 0 2 1 0 2 0 1 1 0 1 1 0 0 0 0 0 0 0 0 0 2 0 0 1 1 0 0 1 2 0 0 0 0 0 0 0 0 0 0 1 1 0 2 0 1 0 0 1 2 1 1 0 1 1 1 1 1 0 1 1 1 0 1 1 1 0 2 1 0 2 0 0 1 1 0 1 1 0 0 0 0 0 1 2 0 1 0 0 0 1 2 1 0 0 0 0 0 2 1 0 0 2 0 0 0 0 0 0 0 0 1 0 0 1 0 0 1 2 2 0 0 1 0 0 0 0 0 2 0 0 0 0 1 0 0 0 0 1 1 0 0 0 1 0 0 1 1 2 1 0 1 1 2 0 0 0 2 2 0 2 0 1 1 2 1 1 1 1 1 0 1 0 1 2 0 0 0 0 0 0 0 1 0 0 0 0 2 1 1 0 2 2 0 1 0 1 0 0 1 1 0 1 1 1 0 1 0 1 1 0 0 0 0 0 0 0 2 0 1 1 2 1 0 0 0 1 0 0 1 2 0 0 1 0 1 1 0 0 1 1 0 1 0 1 0 0 2 2 0 2 2 1 1 1 1 0 1 0 2 1 0 0 0 1 0 0 0 0 1 0 0 1 0 1 1 1 1 1 1 0 1 0 1 1 0 0 0 0 1 0 0 1 1 1 0 1 0 0 0 0 1 0 1 1 1 1 0 1 0 0 1 0 1 0 0 0 0 1 2 1 1 2 0 0 0 0 1 1 1 0 0 0 2 1 0 1 1 2 0 1 2 0 1 0 1 0 1 1 1 2 2 2 2 0 0 1 1 1 1 1 1 2 2 0 2 0 0 2 1 1 0 0 0 0 0 0 1 0 1 1 2 1 1 0 0 1 0 1 0 0 0 0 2 0 0 0 1 0 1 1 1 1 0 0 0 0 0 0 1 1 0 1 1 2 1 0 1 1 2 0 1 0 2 1 1 0 1 1 2 0 0 0 2 2 2 0 1 2 0 1 0 0 2 0 0 2 1 2 0 1 1 0 0 0 0 0 2 2 2 0 0 0 0 0 0 0 0 0 0 0 0 1 2 0 0 0 1 0 0 1 1 0 0 2 0 0 0 1 1 1 0 0 0 0 0 0 1 0 1 0 0 0 1 0 0 2 2 0 0 0 1 0 0 0 0 1 1 0 0 0 2 0 0 1 0 2 1 1 2 0 1 1 1 0 0 1 1 2 0 0 0 0 1 0 1 0 0 2 0 0 0 1 0 0 2 1 0 1 1 1 1 2 1 2 2 1 1 0 1 2 0 0 1 2 0 2 2 1 1 0 1 0 0 0 1 0 1 2 0 0 0 0 1 0 0 0 0 0 0 0 2 0 0 1 0 0 0 2 0 1 1 0 0 0 1 1 0 0 0 0 0 0 0 0 1 1 0 0 0 0 0 1 0 0 0 0 0 0 1 1 1 2 2 0 0 1 1 0 1 0 0 1 1 0 0 0 0 1 1 2 2 1 0 1 1 0 2 1 1 1 1 2 0 0 0 0 1 0 0 1 0 0 0 1 0 1 1 0 1 0 0 0 1 2 0 0 1 1 0 1 1 0 2 0 0 0 0 0 0 0 0 2 2 0 0 0 0 0 0 0 0 0 0 0 0 0 0 0 1 1 1 0 1 0 1 2 0 0 1 0 1 0 0 0 1 0 1 1 1 0 0 0 1 0 1 0 0 0 2 2 2 1 0 0 0 1 0 0 0 2 1 1 1 2 1 1 2 0 0 0 2 0 1 2 1 0 0 0 2 0 0 0 0 0 1 1 1 2 0 0 0 0 1 0 0 0 1 0 0 0 0 0 1 0 0 0 2 2 0 0 0 1 1 1 0 0 0 0 0 2 0 1 0 1 0 1 1 0 0 0 0 0 0 1 1 2 0 2 2 0 1 1 0 0 1 1 0 0 1 0 2 0 2 0 1 1 1 0 0 0 1 1 1 0 0 0 0 0 0 2 2
123 1 0 2 0 0 2 1 1 2 0 0 0 1 0 0 1 0 0 1 1 1 0 1 2 0 0 2 2 0 1 1 0 0 0 0 2 0 0 0 0 1 0 1 0 0 0 0 1 1 1 1 0 1 1 1 0 0 0 0 0 1 0 1 1 0 1 0 0 0 0 0 2 2 2 2 2 2 2 0 2 2 0 1 2 0 0 0 0 2 0 1 0 2 0 1 0 1 1 1 0 1 0 2 2 0 2 1 1 1 0 2 0 2 2 2 1 0 0 0 2 0 2 0 0 0 0 0 0 0 0 0 1 0 0 0 1 0 0 0 1 1 0 0 1 1 1 0 1 1 0 0 0 0 0 0 1 0 1 0 1 1 0 1 2 2 1 0 0 1 1 0 1 1 1 0 2 0 0 0 0 0 1 2 1 0 2 1 0 0 2 0 0 1 1 0 1 1 0 0 0 0 0 1 2 0 2 0 1 0 1 1 0 0 0 0 1 1 1 0 1 1 2 0 0 2 1 1 0 0 0 0 0 0 1 0 0 2 2 2 0 0 1 0 0 0 0 0 2 0 0 1 0 0 0 2 2 0 0 0 0 0 0 1 0 0 0 1 2 2 0 0 1 2 0 0 0 1 2 0 1 0 0 0 2 0 1 1 1 2 1 1 0 1 2 0 0 0 0 0 1 0 2 2 0 1 0 2 0 0 0 1 2 1 0 0 2 0 0 0 0 1 0 0 0 0 1 0 0 1 0 1 1 0 0 0 0 2 0 0 0 1 2 1 0 0 1 0 0 2 0 1 0 1 0 1 1 0 0 0 0 0 1 1 1 1 0 2 1 1 1 1 1 2 2 0 0 0 0 2 2 0 0 0 0 0 0 0 0 1 1 1 0 0 1 1 1 1 0 0 0 0 1 2 2 1 0 0 0 1 0 0 1 1 1 0 1 0 0 0 0 0 1 2 1 1 0 1 0 0 1 1 0 1 1 0 1 0 0 0 2 0 1 1 2 2 1 0 0 0 0 0 0 1 1 1 0 0 1 0 0 0 0 1 0 1 0 1 1 1 2 2 2 1 1 1 1 1 2 1 1 0 1 1 1 0 0 0 2 2 0 2 0 1 2 0 0 0 0 2 2 2 0 1 2 2 2 1 0 0 0 1 1 1 0 0 1 0 0 2 2 0 2 1 1 2 1 1 0 1 1 1 2 1 1 0 2 0 1 2 0 0 0 1 0 1 1 1 0 2 0 1 0 0 2 2 0 0 1 1 0 0 0 0 0 0 1 0 0 0 0 1 0 0 0 0 0 1 1 2 0 1 2 0 1 1 1 0 0 0 0 0 0 0 1 0 2 1 0 0 2 0 0 0 1 1 1 0 1 1 0 0 1 1 0 0 0 1 1 0 1 0 0 1 0 1 0 1 0 0 1 2 0 0 0 0 2 0 0 0 1 2 0 2 2 0 1 1 1 2 0 2 0 1 0 0 2 0 2 0 0 0 0 2 0 0 0 2 0 0 2 0 0 1 1 2 1 0 0 1 0 0 2 2 2 2 1 1 0 1 1 1 0 1 0 0 1 2 1 1 0 1 0 0 1 2 0 0 1 0 0 0 0 0 0 1 0 1 1 1 0 1 0 0 1 0 0 0 1 0 1 1 0 0 0 0 0 0 0 0 0 0 0 1 1 0 1 0 0 0 0 0 1 0 0 1 0 0 2 1 0 0 2 1 0 0 1 2 0 0 0 0 1 0 0 0 2 0 1 0 1 1 1 0 2 2 0 2 1 2 0 1 2 0 2 0 0 1 0 0 0 1 0 0 0 2 2 0 0 2 0 0 0 1 1 1 1 2 0 0 0 0 0 2 0 1 0 0 1 0 1 0 2 1 1 0 0 0 2 0 0 2 0 0 0 0 0 0 0 0 0 1 0 1 1 0 1 1 0 0 0 2 1 0 0 1 1 1 2 0 1 0 0 1 1 1 0 1 0 2 2 2 2 0 0 0 0 0 0 0 1 1 2 1 2 1 1 2 0 0 1 2 0 2 1 0 1 1 0 2 0 0 1 0 1 1 1 1 2 1 0 1 0 0 0 0 0 0 1 0 1 0 0 1 0 0 0 2 2 0 0 0 1 0 0 1 0 1 0 1 2 0 0 0 1 0 1 2 1 1 0 1 0 0 1 1 2 0 0 0 0 0 1 1 1 1 0 0 0 0 0 2 0 1 0 0 0 1 0 1 0 1 0 1 0 0 1 0 1 0 0 0
124 0 1 1 0 0 1 1 1 1 0 0 0 0 0 0 0 0 0 1 1 1 0 2 2 0 0 2 1 1 2 0 1 2 1 0 2 1 0 1 1 1 1 2 0 1 1 0 1 0 0 0 0 1 2 0 0 0 1 0 0 1 0 2 0 1 1 2 0 0 0 2 2 2 0 2 2 1 1 0 1 2 0 0 0 0 0 0 0 2 0 0 1 2 1 2 1 0 0 1 2 1 0 2 2 0 2 2 0 2 1 2 1 2 2 2 2 0 1 0 2 0 1 1 1 1 0 0 0 0 0 0 0 0 1 0 0 0 1 0 1 1 0 0 0 2 0 0 0 0 0 0 1 1 1 1 0 0 0 1 1 0 0 2 0 2 0 2 0 1 0 0 1 1 0 1 0 1 0 1 1 1 1 2 1 0 2 1 0 0 0 2 0 2 2 0 2 2 0 2 2 0 1 0 2 0 2 1 0 1 0 0 2 0 0 1 1 0 2 0 0 0 2 0 0 1 1 0 0 0 0 0 0 0 1 0 0 1 1 0 1 1 2 0 0 0 0 2 0 0 0 0 0 0 0 2 0 0 0 0 0 0 0 0 0 0 0 0 1 0 1 2 1 1 0 0 1 1 1 0 1 0 1 1 1 1 2 2 0 2 0 0 0 2 2 1 0 0 0 0 0 0 1 0 0 0 1 1 0 2 0 2 1 0 1 0 2 1 0 1 0 2 1 1 0 0 0 0 1 2 1 1 0 0 1 1 0 1 0 0 0 1 0 0 0 0 0 0 0 0 0 0 0 2 0 0 0 0 0 2 2 0 1 1 1 0 0 1 1 1 1 1 1 2 0 1 0 2 2 0 2 0 0 2 2 1 0 0 0 0 0 0 1 0 2 0 1 0 0 0 0 1 0 2 2 2 0 1 0 2 0 0 0 0 1 1 1 1 1 1 1 1 0 1 1 0 2 0 2 2 0 1 0 2 2 0 0 1 1 0 1 1 0 2 1 2 1 1 1 1 0 1 0 1 0 0 0 0 0 0 1 1 0 1 0 1 0 1 1 1 1 1 1 1 1 0 0 0 2 1 1 0 2 2 0 1 0 0 1 0 1 1 0 1 0 0 0 2 1 1 0 1 1 1 0 0 2 0 0 0 0 0 0 1 1 0 0 2 0 2 2 2 2 1 1 2 1 1 1 2 0 1 2 1 2 1 2 0 2 2 0 1 0 0 0 1 0 1 1 2 0 0 1 1 2 2 0 0 1 1 0 0 0 2 1 1 1 0 1 0 0 0 1 0 1 0 1 1 1 1 0 0 1 0 0 0 0 0 1 1 0 0 1 1 0 0 0 0 1 0 1 2 0 0 2 0 0 0 2 2 1 0 0 2 1 2 1 0 0 0 0 0 0 2 0 0 2 2 0 0 0 0 0 0 0 0 2 1 0 0 0 1 2 2 2 0 0 1 0 0 0 2 1 1 0 0 1 1 0 1 1 0 2 1 1 1 0 1 0 0 1 0 0 0 1 1 2 2 0 0 2 0 1 1 1 1 1 0 0 2 0 0 1 1 1 1 2 2 1 2 1 1 0 0 2 2 1 0 1 0 1 0 0 0 0 1 0 0 0 0 0 0 0 0 1 0 0 0 1 0 0 0 0 0 0 0 1 0 0 1 0 0 0 0 2 0 2 0 0 0 0 0 0 0 0 0 0 0 1 0 0 0 2 1 0 1 2 0 0 0 0 0 0 0 1 0 2 0 0 0 2 2 1 0 2 1 0 2 1 2 0 0 1 0 2 1 1 0 0 1 0 1 0 0 1 0 1 1 0 1 0 0 1 0 1 1 1 1 1 0 1 1 0 2 0 1 0 0 0 0 1 1 0 0 0 1 1 0 0 0 0 0 0 0 1 0 0 0 0 1 0 0 0 1 1 0 1 0 0 0 1 2 0 0 0 0 2 0 1 1 1 0 0 2 2 2 1 1 2 2 2 2 2 0 0 0 1 0 0 0 1 1 1 1 1 1 1 2 0 0 0 1 0 1 1 1 1 1 1 0 1 2 0 0 1 1 1 0 2 0 1 0 0 0 0 0 0 1 0 0 1 0 1 2 0 0 0 2 2 0 1 1 2 0 0 0 1 0 0 1 1 0 0 0 2 0 2 1 0 0 0 1 0 0 1 1 0 0 2 1 1 0 0 2 2 0 1 0 1 0 0 1 0 1 0 1 0 0 1 0 1 0 1 1 0 0 0 0 0 0 0 0
125 1 1 2 0 0 2 1 1 1 0 0 0 0 0 0 0 0 0 1 1 0 0 1 1 1 1 1 1 1 2 1 2 2 0 1 1 1 0 1 1 1 1 1 0 0 1 0 0 1 0 2 1 1 0 2 0 0 0 1 0 0 0 2 0 0 1 1 0 0 0 2 2 2 2 2 2 0 2 2 0 2 0 1 1 0 0 1 1 2 1 1 1 2 0 0 0 1 1 2 1 0 1 0 2 0 2 2 0 2 0 2 1 2 2 2 1 0 1 0 2 0 2 0 0 0 0 1 0 1 2 2 0 0 1 1 0 0 0 1 1 2 0 1 1 1 1 0 0 0 0 0 1 2 0 0 1 0 0 0 2 2 1 2 2 2 0 2 0 0 0 0 1 1 0 2 0 1 1 1 1 1 1 2 2 1 2 1 1 0 1 0 0 1 2 0 2 2 1 1 1 1 1 1 2 0 1 0 1 0 0 0 1 0 1 0 1 0 2 0 2 2 0 0 0 0 0 1 1 1 1 0 0 0 2 0 0 2 2 2 0 0 2 1 0 0 0 0 2 0 0 1 0 0 0 1 0 0 0 0 0 0 0 0 1 1 1 0 2 1 0 1 2 2 0 0 1 1 0 0 0 1 0 0 0 1 1 1 0 1 0 1 1 2 2 0 1 0 1 0 1 0 2 1 1 1 0 2 0 2 0 2 2 0 1 0 2 0 0 2 0 2 0 0 0 0 0 0 1 1 0 1 0 0 0 0 0 2 0 1 0 1 2 0 0 0 0 0 2 2 2 0 0 2 0 0 0 0 0 0 0 0 2 1 2 0 0 1 2 0 2 2 1 2 0 0 0 1 1 1 0 2 0 0 1 1 0 0 0 1 0 0 1 0 2 0 0 1 0 0 0 0 2 2 0 0 2 0 0 2 0 0 0 0 0 0 1 0 1 0 0 0 0 2 0 1 0 1 0 1 0 1 0 2 0 2 0 1 0 0 2 0 1 0 1 2 0 0 0 0 0 0 0 2 1 0 1 2 0 1 2 1 0 0 0 1 1 2 2 0 0 0 1 1 1 1 0 0 2 0 1 0 1 1 1 0 0 0 2 2 0 2 0 0 1 0 0 1 1 2 1 2 1 1 0 0 2 1 0 0 0 0 2 0 0 0 1 2 0 1 1 2 2 0 0 2 0 2 0 2 0 2 1 1 1 0 0 0 1 1 0 2 0 1 0 1 0 0 2 0 0 0 0 2 2 0 1 0 2 0 2 0 2 2 2 2 0 0 1 0 1 0 0 0 0 0 0 1 1 2 0 0 2 0 2 1 1 1 1 0 0 1 1 0 0 0 0 1 0 0 2 0 0 0 1 1 0 0 2 2 0 0 0 1 0 0 1 0 0 0 0 0 0 0 0 0 2 2 0 0 0 2 1 0 0 1 2 2 0 0 0 0 0 1 2 0 1 1 1 1 1 2 1 1 0 0 1 0 2 0 0 0 0 0 1 2 1 0 1 0 1 0 1 0 0 1 1 2 1 1 2 0 2 1 2 1 0 0 0 2 1 0 0 2 2 0 2 1 1 1 1 0 0 0 1 1 1 2 1 0 0 0 0 2 0 1 0 1 1 1 0 0 0 0 1 0 0 0 0 0 0 0 1 0 0 2 1 1 0 2 1 1 0 0 1 1 1 1 1 1 1 1 1 0 0 1 0 0 0 0 0 1 2 1 0 0 1 1 0 0 0 0 0 1 0 1 2 0 2 2 1 1 2 0 2 0 0 2 0 2 0 2 0 2 2 2 0 1 0 0 0 1 0 0 0 1 0 0 1 1 0 0 1 0 1 1 0 1 1 0 1 1 0 2 0 1 0 0 0 0 0 0 2 2 0 0 0 0 0 1 0 0 0 0 2 0 1 0 0 0 0 1 0 1 1 0 1 0 0 0 0 2 0 0 0 0 1 0 0 1 0 0 0 1 1 1 2 0 0 2 1 1 2 0 0 0 0 0 0 0 1 1 1 1 2 1 1 2 0 0 0 2 1 1 1 2 0 0 0 1 0 1 0 0 0 2 2 0 1 0 1 0 1 1 0 0 2 0 0 1 1 0 1 2 0 0 0 2 2 0 1 1 1 0 0 2 0 0 1 1 2 0 1 0 1 0 1 2 0 0 0 1 0 0 1 1 0 0 1 1 0 0 0 0 0 0 2 0 2 0 0 0 0 0 0 1 1 0 0 0 0 0 0 2 0 1 0 0 0 0 1 0
126 1 1 1 0 0 1 1 1 2 0 0 0 0 0 0 0 0 0 1 1 1 0 0 0 0 0 2 2 0 2 1 1 1 1 1 1 2 1 0 0 0 1 1 0 1 0 0 2 0 0 1 0 0 0 2 0 0 0 0 1 1 0 1 1 0 2 1 0 0 0 0 2 2 2 2 1 2 2 0 1 2 0 0 0 0 1 1 1 2 1 2 2 2 0 2 0 0 0 2 2 0 0 1 2 1 2 2 0 2 0 1 0 0 0 0 0 0 1 0 1 0 2 0 0 0 0 1 0 1 1 1 0 0 0 0 0 0 0 0 0 2 0 0 2 2 0 0 0 1 0 0 0 0 0 0 1 1 1 0 1 0 0 2 1 1 1 0 1 1 1 1 0 0 0 0 1 0 0 0 0 1 0 1 0 0 1 2 0 1 1 2 1 0 1 1 1 1 1 0 0 0 0 1 1 0 2 0 1 0 1 1 1 0 0 0 1 0 1 1 1 1 1 1 0 1 1 0 0 0 0 0 1 1 0 1 0 2 2 2 0 0 2 1 0 0 0 0 2 0 0 1 0 0 1 2 1 0 1 1 0 0 0 0 0 0 0 1 1 1 0 1 0 1 0 0 0 0 1 0 1 0 0 0 0 0 0 2 1 2 2 0 2 2 2 0 0 0 1 0 1 0 2 0 0 0 0 2 0 2 0 1 2 0 1 0 2 1 0 0 1 1 0 0 0 0 1 0 0 0 0 2 0 0 0 0 0 2 0 0 0 0 2 0 0 0 1 0 0 2 0 2 0 2 0 0 0 0 0 1 0 0 1 1 1 1 0 2 2 0 2 2 0 2 0 0 0 2 0 2 0 2 0 0 1 0 0 0 0 0 0 0 0 1 1 1 0 0 0 0 0 0 1 2 1 0 1 1 0 2 0 0 0 0 1 0 1 1 1 1 1 1 0 2 0 0 1 1 0 0 1 0 0 0 2 0 0 1 0 0 0 2 2 0 0 0 0 0 0 0 0 0 0 2 1 1 0 2 2 1 1 1 0 2 0 2 0 2 2 0 1 1 2 2 0 2 0 0 2 0 1 0 1 1 0 1 0 0 1 0 1 1 0 1 1 0 0 1 1 2 1 2 1 1 0 0 2 1 0 0 0 0 2 0 1 0 1 2 0 1 1 2 2 1 1 1 0 1 0 1 1 1 0 0 0 1 2 0 1 1 1 1 0 1 1 1 0 0 1 1 0 1 0 2 2 2 0 1 1 1 0 0 1 2 1 1 1 2 0 2 0 0 1 0 1 0 1 0 2 0 0 0 1 0 0 1 1 0 1 0 0 0 0 0 0 1 1 1 0 0 1 1 0 0 1 0 1 0 0 0 1 0 0 0 0 0 0 1 1 0 0 0 0 0 0 1 1 1 0 0 0 1 0 0 0 1 2 0 0 0 2 2 0 0 0 0 2 1 0 1 2 2 2 1 0 0 1 0 1 0 0 0 1 0 1 2 0 2 0 0 0 0 0 1 1 1 1 1 1 1 1 0 2 2 2 2 2 0 0 2 1 1 1 0 0 0 1 2 1 1 0 1 0 0 1 2 0 1 2 0 0 0 0 0 1 1 0 2 2 2 0 0 1 0 1 0 0 0 0 0 0 0 0 0 0 0 1 0 0 0 0 0 0 0 0 1 1 1 0 0 0 0 1 0 0 2 0 0 0 0 0 2 2 2 0 0 1 2 0 0 0 0 0 0 0 1 1 0 2 2 1 2 0 2 2 1 0 1 0 1 1 2 0 0 0 0 1 1 0 0 0 1 0 0 1 1 2 1 1 0 0 0 0 1 1 2 1 1 0 0 1 0 0 2 0 1 0 0 0 0 0 0 2 0 0 0 0 0 0 0 0 1 0 0 0 0 0 0 0 1 0 1 0 1 1 0 1 0 1 1 0 2 0 0 0 2 0 0 1 1 0 0 0 0 2 2 1 0 0 1 0 0 2 0 0 0 1 0 0 1 2 1 1 2 2 2 2 2 0 1 0 1 0 2 1 1 1 1 0 1 1 1 0 1 0 1 1 1 1 0 0 0 0 0 1 0 2 2 0 1 0 1 0 0 1 0 1 1 1 0 0 0 1 0 0 0 0 1 0 0 2 0 2 0 0 0 0 1 0 1 1 1 0 2 2 1 1 0 2 0 0 0 0 0 0 0 2 0 1 1 0 0 0 0 0 0 0 0 0 0 0 0 1 2 0 0 0 0 1 0 1 1
127 1 2 1 0 0 1 1 2 1 0 1 0 0 0 0 0 0 0 1 1 1 0 0 1 0 0 1 2 0 1 0 1 1 1 1 1 2 0 2 2 0 0 1 0 0 1 0 0 1 1 0 0 1 0 1 0 0 1 2 0 0 0 1 1 1 1 0 0 0 0 0 2 2 2 2 2 0 2 0 0 0 2 0 2 0 0 0 0 2 0 0 1 1 0 2 0 1 1 2 0 0 0 1 2 1 2 2 0 2 0 2 0 1 1 1 1 0 2 0 1 0 2 2 0 1 0 1 0 1 1 1 1 0 0 1 1 1 0 1 0 2 0 0 0 1 0 0 0 0 0 0 0 0 1 0 0 1 0 0 1 0 0 1 0 1 0 1 1 1 0 2 0 1 2 0 2 1 0 1 0 1 0 2 0 0 2 1 0 0 2 0 2 0 0 1 1 1 0 1 1 0 0 0 2 0 1 0 1 0 0 2 1 0 0 0 0 0 2 1 0 1 2 0 0 1 1 0 0 0 0 0 0 0 2 1 1 2 2 2 0 0 2 0 0 0 0 0 1 0 0 2 0 0 0 1 0 0 0 1 1 1 0 0 0 0 0 0 1 0 1 1 2 2 0 0 0 0 1 0 0 0 1 1 2 1 1 1 1 1 1 0 1 2 2 0 0 0 0 0 1 0 1 1 0 0 1 2 0 0 1 1 1 0 0 0 2 0 1 1 1 2 1 0 0 0 0 0 1 0 0 1 1 0 0 0 0 0 0 0 0 1 0 0 0 0 0 1 1 1 1 0 0 2 0 0 1 0 0 0 0 0 2 2 2 0 0 2 2 0 2 2 0 2 1 0 0 1 1 1 1 2 1 1 1 0 0 1 1 0 0 0 1 0 2 1 0 1 2 1 1 2 1 2 2 0 0 0 0 2 0 0 0 0 0 0 0 0 0 0 0 2 0 0 1 1 0 0 1 1 0 2 0 2 0 0 2 0 0 1 2 2 0 2 2 2 0 0 0 1 0 0 0 2 1 1 0 0 1 1 1 2 0 1 0 1 0 0 1 1 1 1 1 1 2 0 2 0 1 1 0 0 1 1 1 0 0 1 2 0 0 1 0 1 0 0 0 1 1 2 1 2 1 1 0 0 1 2 0 0 0 0 0 1 1 0 0 2 0 0 0 2 2 0 1 2 0 0 0 1 1 0 1 0 1 0 1 0 0 2 0 0 0 0 0 1 0 0 2 0 0 0 0 1 1 1 0 0 0 0 0 0 0 1 0 0 0 1 1 1 1 1 1 0 1 0 1 0 2 0 1 0 1 0 1 0 1 0 1 0 1 0 1 2 0 1 1 0 0 0 1 1 1 0 0 2 2 1 2 1 1 1 0 1 0 1 1 0 0 0 1 0 0 2 0 0 0 2 0 0 1 1 0 0 0 1 2 0 0 0 2 0 0 0 2 0 1 1 0 0 0 0 1 1 0 0 1 0 2 0 0 0 2 1 1 1 0 1 0 0 2 0 0 1 1 2 2 2 1 1 2 0 1 1 1 1 0 2 0 0 1 2 1 0 0 0 0 2 1 1 0 1 0 0 0 0 2 1 2 0 0 0 0 0 0 0 0 1 1 1 0 1 0 0 1 0 0 0 2 0 2 2 0 0 0 2 1 1 0 2 1 1 1 1 0 1 1 0 0 0 0 0 1 0 0 0 0 0 1 0 0 1 2 1 0 0 1 0 1 2 0 0 0 0 1 0 1 0 0 0 2 2 1 1 2 1 0 0 0 2 0 2 1 0 1 0 1 1 0 1 0 2 0 1 0 1 1 0 0 1 0 0 2 0 0 2 0 1 2 1 0 2 0 2 0 1 0 0 0 0 1 1 1 2 0 0 0 0 0 0 0 0 0 0 0 0 0 0 0 0 0 1 0 2 0 2 2 0 1 0 0 0 0 1 0 0 1 0 2 0 2 0 0 2 0 0 0 2 2 2 2 2 1 0 0 1 0 0 1 0 1 1 1 1 2 2 2 2 0 0 0 2 0 2 1 1 0 0 0 1 1 1 0 0 1 1 1 0 0 0 0 0 0 0 0 0 0 1 1 0 0 0 0 2 0 0 0 0 0 0 0 0 1 0 0 2 0 2 0 2 2 0 2 0 1 0 1 2 0 0 0 1 0 1 1 0 0 0 2 2 1 0 0 0 0 0 1 0 2 1 1 0 0 1 0 0 0 1 0 0 0 2 0 1 0 1 0 0 0 0 2 1
128 1 1 1 0 0 1 2 2 1 0 0 0 0 0 0 0 0 0 1 1 1 0 2 2 0 0 1 1 1 2 0 1 1 0 1 1 2 0 2 2 0 0 0 0 0 1 0 1 1 1 1 0 0 0 2 0 1 1 1 1 1 0 1 1 0 0 2 0 0 0 1 2 2 2 2 2 0 2 0 0 0 1 0 1 0 0 0 0 2 0 1 1 1 2 2 2 0 0 1 1 0 1 1 2 0 2 2 1 2 1 1 0 1 1 1 0 0 0 0 2 0 2 2 0 1 0 2 2 0 0 0 0 0 0 0 0 1 0 1 1 1 1 1 0 0 0 0 1 1 0 0 0 0 0 0 0 2 1 0 2 2 0 2 1 2 0 1 0 0 0 0 0 2 0 0 2 1 1 1 1 2 0 2 1 1 1 0 0 0 1 0 0 0 2 0 2 2 0 1 1 1 1 1 2 0 2 1 1 0 1 1 0 1 0 0 1 1 2 0 0 0 2 0 0 2 2 1 1 0 0 1 0 0 1 0 0 2 2 1 0 1 2 1 0 0 0 0 1 1 1 0 0 0 0 1 1 0 0 0 0 0 0 1 0 0 0 1 1 1 0 2 0 1 2 2 0 1 1 0 0 0 1 1 2 1 2 2 0 2 0 0 1 1 2 0 1 1 1 0 2 0 2 1 0 0 0 2 0 1 1 2 1 1 2 0 1 0 1 0 2 1 1 0 1 0 1 0 1 1 0 0 2 0 0 0 0 1 0 1 1 1 2 0 0 0 0 0 1 1 0 0 1 2 1 0 0 0 0 1 1 0 1 0 1 0 0 1 1 1 1 1 1 1 0 0 0 1 0 2 1 1 0 1 1 1 0 0 0 0 1 1 1 1 1 1 1 1 0 0 0 0 1 2 2 0 0 0 1 0 0 0 0 0 1 1 0 0 0 0 0 0 0 2 2 1 1 1 0 0 1 0 0 2 0 1 0 0 0 1 2 0 2 0 1 1 0 0 1 2 0 0 0 2 2 2 0 1 2 1 1 1 0 1 0 1 0 1 1 1 1 1 1 1 2 0 2 0 1 2 1 0 1 1 0 1 0 0 2 2 0 2 0 1 0 0 0 2 2 2 0 2 1 1 0 0 2 1 0 0 0 0 1 0 1 0 0 2 0 1 1 2 2 1 1 2 1 0 1 1 1 2 2 1 2 1 2 0 1 1 1 1 0 0 0 2 0 0 2 0 0 0 0 2 2 0 0 0 2 1 0 0 0 2 0 0 1 0 1 0 0 2 0 0 0 0 0 2 2 2 0 0 2 0 1 1 0 0 1 0 0 0 1 0 0 0 0 0 0 0 0 2 2 1 1 1 2 1 2 1 0 0 0 0 0 0 0 1 1 0 1 0 0 0 0 1 1 0 0 0 0 2 1 0 0 0 2 0 1 0 1 0 0 1 1 0 2 1 0 1 0 1 2 1 0 0 1 1 0 1 1 0 1 0 2 2 0 0 2 0 0 1 0 0 0 2 2 1 1 1 1 0 1 1 0 1 0 1 0 1 1 0 1 0 1 0 1 1 1 1 0 1 0 0 1 2 0 2 2 0 1 0 0 1 0 0 0 1 1 1 0 0 0 0 1 0 0 0 0 0 0 0 0 0 0 1 1 0 0 1 0 0 0 0 1 0 1 0 1 1 1 1 1 0 0 1 0 0 1 1 0 1 2 0 0 1 0 0 0 2 0 0 2 0 0 0 2 0 0 0 2 2 0 0 1 2 2 2 0 2 0 2 1 0 1 0 1 1 1 0 1 0 0 0 2 0 1 0 2 0 0 0 0 1 1 2 1 1 0 0 0 0 0 2 0 1 0 0 1 0 2 1 2 2 0 0 1 0 0 0 0 0 1 0 1 0 1 1 0 0 0 2 0 1 1 0 1 1 0 1 0 0 0 0 1 0 2 1 2 0 2 0 1 0 2 0 0 0 0 1 1 0 0 0 0 2 0 0 0 1 0 1 0 1 2 2 2 2 0 0 0 2 0 1 1 1 1 0 1 1 1 1 0 0 1 2 2 0 1 0 0 0 0 0 0 0 0 1 1 0 2 0 0 1 1 0 0 1 1 0 0 0 1 2 1 0 1 1 0 0 1 0 2 0 0 0 0 0 0 0 0 0 0 0 1 1 2 0 1 0 0 0 0 2 2 0 1 0 1 0 0 1 1 1 0 0 0 0 1 0 1 0 0 1 0 0 0 0 1 0 1 1
129 1 2 0 0 0 0 2 2 1 0 1 0 1 0 0 0 0 0 1 1 1 0 2 2 0 0 0 2 2 1 0 2 2 0 0 2 1 0 1 1 1 0 0 0 1 0 0 1 0 0 0 1 0 1 1 0 1 0 1 0 1 0 1 1 0 2 0 0 0 1 1 2 2 0 2 1 2 2 0 1 2 1 0 1 0 0 1 1 2 0 0 0 2 0 1 0 1 1 2 1 0 0 0 2 1 2 2 0 2 0 1 0 1 1 1 1 0 2 0 0 1 1 1 1 0 0 2 2 0 1 1 0 0 0 0 0 1 0 2 1 1 1 0 0 1 0 0 1 1 0 0 0 0 1 0 2 0 0 0 1 1 1 2 2 2 0 2 0 1 0 0 0 1 0 1 1 0 0 0 0 1 0 1 1 1 1 2 0 2 0 2 1 1 1 1 2 1 0 0 0 0 0 0 2 1 2 0 2 0 0 2 1 0 0 0 0 1 0 0 1 1 1 0 0 1 1 0 0 0 0 1 0 1 2 1 1 1 2 1 1 0 2 1 0 0 0 0 2 0 0 0 1 0 0 0 0 1 0 1 1 1 0 1 0 0 0 0 2 2 0 2 0 1 0 0 0 0 1 0 0 0 1 1 1 1 2 2 1 2 1 2 0 1 1 0 0 1 1 0 2 0 2 0 0 0 1 1 0 1 0 1 1 1 2 0 1 0 0 1 0 2 0 0 1 0 0 0 0 1 0 1 0 0 0 0 0 1 0 0 0 0 0 0 0 0 1 0 1 1 0 1 0 1 0 1 0 0 0 2 2 0 1 0 1 0 0 1 2 0 2 2 1 2 1 1 0 1 0 2 0 2 0 1 2 0 0 0 0 1 1 1 2 0 2 0 2 0 0 0 0 0 0 2 2 1 0 0 0 1 0 0 0 0 0 0 0 0 0 0 0 1 0 2 1 1 1 1 0 1 0 1 0 2 0 2 0 2 2 0 2 0 2 0 1 1 0 0 1 1 0 0 0 1 0 0 0 1 0 0 1 1 0 1 0 0 0 2 2 0 0 0 0 0 2 0 2 0 0 1 2 0 1 1 0 0 0 0 2 1 0 1 0 0 0 0 0 2 1 1 0 0 1 1 0 1 1 1 1 0 0 2 1 1 1 0 0 2 0 1 1 2 1 0 0 1 0 1 1 2 0 0 1 1 0 1 1 1 1 2 0 1 0 0 0 2 0 2 0 2 0 0 0 2 1 1 0 1 0 0 0 1 0 1 0 0 1 0 0 0 0 0 1 0 1 0 1 1 1 2 0 0 1 0 1 0 0 0 2 1 0 0 1 0 1 0 0 0 0 0 0 2 1 1 0 1 2 0 0 1 1 0 0 0 0 0 0 2 0 1 1 0 0 0 0 0 2 1 0 0 1 1 1 0 0 1 2 1 1 0 2 1 2 2 2 0 2 2 0 0 1 2 1 0 0 0 2 0 1 0 0 0 0 1 0 0 0 1 0 0 1 0 0 0 1 1 2 2 1 1 2 1 2 2 2 2 2 2 0 0 0 0 0 1 1 0 1 2 1 2 1 1 0 0 1 2 0 2 2 0 0 0 0 0 0 1 0 2 2 2 0 0 2 0 0 1 0 0 1 0 0 0 0 0 0 0 1 1 0 1 1 1 0 0 1 1 2 0 0 0 0 0 0 0 0 0 1 0 0 1 0 1 2 1 0 1 1 1 0 1 0 0 0 1 1 2 2 0 0 0 2 2 0 1 1 1 0 2 1 2 0 1 2 1 2 0 0 1 1 0 0 0 0 0 0 2 2 1 0 1 0 0 1 1 1 2 0 1 1 0 1 1 0 2 0 2 0 0 0 0 0 0 1 0 0 0 0 0 0 0 0 0 0 1 1 0 1 0 0 0 0 1 0 1 1 0 1 2 0 0 0 0 0 0 0 1 1 0 1 1 1 0 0 1 2 1 0 1 1 2 2 2 2 0 0 0 1 1 1 0 1 2 0 2 2 2 2 2 0 0 1 2 1 1 1 0 1 0 1 1 0 1 0 0 0 2 2 0 2 1 0 1 0 0 0 0 1 1 1 0 0 1 0 0 1 0 0 1 1 0 0 0 0 0 0 1 0 0 0 1 2 0 1 0 1 1 2 1 0 1 1 1 0 1 2 0 1 0 1 1 0 0 0 1 1 0 2 0 1 0 0 1 0 0 0 0 0 0 0 0 0 0 0 1 0 0 0 0 0 1 0 0
130 1 1 1 0 0 1 1 1 2 0 0 0 0 0 0 0 1 1 0 0 0 0 1 1 1 1 1 0 1 2 0 0 1 1 1 1 1 0 1 1 0 0 0 0 0 0 0 2 0 0 0 0 0 1 1 0 0 2 0 1 1 0 0 0 1 2 0 0 0 0 1 1 1 2 1 2 1 2 0 0 1 0 1 1 0 0 0 0 2 0 0 0 1 1 2 1 1 1 1 1 0 1 0 2 0 2 2 1 2 1 1 1 1 2 2 1 0 2 0 0 0 2 0 0 0 0 1 0 0 1 1 0 0 0 0 0 1 0 2 1 1 1 0 1 2 1 0 0 1 0 0 2 1 1 0 0 0 0 1 1 0 0 2 1 2 1 0 0 2 1 0 0 1 0 0 2 1 0 1 1 1 1 2 2 1 1 0 0 0 1 0 0 0 0 1 1 2 0 1 1 0 0 0 2 0 0 0 2 0 0 1 0 0 0 1 1 2 1 0 1 2 2 0 0 1 1 0 0 0 0 1 1 1 1 1 1 1 2 2 0 0 2 1 0 0 0 0 2 0 0 0 0 0 0 1 1 0 0 0 0 0 0 0 0 0 1 0 2 2 0 1 0 2 0 0 1 2 2 0 2 0 1 1 2 2 2 1 1 2 1 1 1 2 1 1 0 1 0 0 1 0 2 2 0 1 0 1 0 0 0 0 2 0 2 0 2 0 0 0 2 0 1 0 2 0 0 0 1 2 0 2 0 0 0 0 0 2 0 0 0 1 2 1 0 0 1 1 1 1 1 0 0 1 0 1 0 0 0 2 2 0 1 1 1 2 0 2 1 1 1 1 1 1 0 0 0 1 0 2 1 0 0 1 2 0 0 0 0 0 0 0 1 0 2 0 1 1 0 0 0 0 0 2 2 1 0 1 0 2 1 1 0 0 1 2 0 0 0 0 0 1 1 0 1 2 0 0 0 0 0 1 0 1 1 0 0 0 0 0 1 1 2 0 1 2 1 0 0 0 1 0 0 1 0 0 0 2 1 1 1 1 0 1 0 2 0 2 2 0 1 1 2 2 2 0 2 0 2 1 1 0 0 0 0 1 0 0 2 1 0 1 0 1 1 1 1 2 1 1 0 2 2 0 0 0 2 1 0 0 0 0 2 0 0 0 1 1 0 2 2 1 2 0 0 1 1 0 1 1 1 0 0 0 0 1 1 0 0 2 0 2 1 0 0 1 0 1 1 1 0 0 0 0 2 1 1 0 2 0 1 0 2 2 2 2 0 1 1 0 0 0 0 0 0 0 1 1 1 2 0 0 2 0 2 0 1 1 0 0 0 0 0 0 0 0 0 0 0 0 0 2 0 1 2 0 0 0 2 0 1 0 0 1 1 1 0 0 0 0 1 0 0 1 0 0 2 1 0 0 2 1 0 0 0 0 2 0 0 0 1 1 0 0 2 0 1 1 0 1 1 1 1 0 0 0 2 1 1 0 0 0 1 1 1 1 0 2 0 0 0 0 0 1 1 2 2 1 1 1 1 0 2 1 2 2 1 2 0 0 0 2 0 1 0 1 1 2 2 2 0 2 0 0 1 1 1 1 1 0 1 0 0 1 0 1 0 2 2 2 0 0 0 1 1 1 1 0 0 0 0 0 0 0 0 1 1 0 0 1 0 0 1 0 2 0 2 0 0 0 0 0 0 0 0 0 0 0 0 0 0 2 1 0 1 1 1 0 0 2 0 0 0 0 1 0 0 0 1 1 2 2 0 1 1 2 0 2 0 2 0 2 1 1 2 1 0 1 0 0 0 1 0 0 0 2 1 0 1 0 1 1 0 2 2 1 0 2 2 0 2 2 0 2 0 1 0 0 0 0 0 0 2 1 0 0 0 0 0 0 0 0 1 0 1 0 1 0 0 1 1 1 0 2 0 1 2 1 0 0 0 1 0 0 0 0 1 0 2 0 0 0 1 1 1 0 0 1 1 2 1 1 2 0 0 0 0 0 0 0 2 0 1 1 2 2 2 2 0 1 1 2 1 1 2 1 0 2 1 1 1 2 0 0 1 1 1 1 1 0 0 0 1 1 0 0 0 2 1 0 0 0 0 1 0 0 2 1 1 0 0 0 0 0 0 0 0 0 1 0 2 0 2 0 0 0 0 2 1 0 0 1 0 0 1 1 1 0 2 1 0 0 0 0 0 0 1 0 0 0 0 2 1 1 0 0 0 1 0 1 0 1 0 1 0 0 0 0 0 0 1 1
131 0 1 1 0 0 1 2 2 0 0 1 2 2 2 0 0 0 1 1 1 0 0 2 2 1 1 1 2 0 1 0 1 2 1 0 2 1 1 0 0 0 0 0 0 0 0 0 2 0 0 1 0 0 1 1 0 1 1 0 1 1 0 2 0 0 2 1 0 0 1 0 2 2 1 2 2 1 1 0 1 2 0 1 1 0 0 1 1 2 0 2 2 2 1 2 0 2 1 1 0 0 1 1 2 0 2 2 0 2 0 2 0 2 2 2 2 0 1 0 1 0 2 0 0 0 0 0 0 0 0 0 0 0 1 0 1 0 0 1 0 2 0 0 0 1 0 0 0 1 0 0 0 0 1 0 0 0 1 0 1 1 0 1 1 2 1 0 1 2 1 1 0 2 0 1 1 0 0 1 0 0 0 1 0 0 1 1 0 0 1 1 1 0 0 0 1 2 0 0 0 0 1 0 2 0 1 1 1 0 1 1 2 0 1 1 1 2 0 0 2 2 2 0 0 1 1 0 0 0 0 1 0 0 0 0 0 1 1 1 0 0 2 0 0 0 0 1 1 1 1 1 0 2 0 0 1 1 1 2 1 1 0 0 0 0 0 0 1 1 0 1 0 2 0 0 1 1 1 0 1 0 0 1 2 1 1 2 0 2 0 0 0 1 1 0 0 2 0 2 2 0 2 1 1 0 1 1 2 2 0 2 2 0 2 0 2 1 0 1 1 1 0 0 0 0 0 0 0 0 0 2 1 0 0 0 1 0 0 0 1 1 1 1 0 0 0 0 0 2 0 2 0 2 0 0 0 0 0 2 1 0 2 0 2 1 0 1 2 0 2 2 1 2 1 0 0 1 1 1 1 1 0 0 1 0 0 0 0 1 0 0 0 0 2 0 1 0 0 0 0 1 1 1 1 0 0 0 0 1 0 0 0 0 1 0 0 0 1 0 0 0 0 1 0 0 2 2 0 1 1 1 1 0 2 1 1 0 0 0 1 0 2 0 2 2 0 0 0 1 0 0 0 2 2 1 1 0 0 0 1 1 0 1 0 2 0 2 2 0 2 1 1 1 0 0 0 0 2 0 1 0 2 2 2 0 0 1 1 0 2 1 1 2 0 0 0 1 0 1 1 2 1 1 1 1 1 1 0 0 0 0 2 0 0 1 0 2 0 2 2 2 2 0 0 2 2 1 0 1 1 1 1 0 1 0 2 0 0 2 1 1 0 1 1 2 0 1 1 1 0 0 0 2 2 0 1 1 0 2 0 0 0 2 0 0 1 0 1 0 1 1 1 0 0 0 1 1 1 2 1 0 0 0 0 0 0 1 0 0 1 0 1 1 0 1 1 0 0 0 0 2 0 1 2 0 1 0 1 1 0 0 1 1 1 2 1 0 0 0 0 0 0 0 0 1 1 0 0 0 1 1 0 0 0 1 2 1 1 0 2 1 1 1 1 0 1 1 1 1 0 2 0 1 1 1 1 1 2 0 0 0 0 0 1 2 1 0 1 0 1 1 0 0 0 2 2 1 1 1 2 0 2 2 0 2 1 1 0 1 1 1 0 0 0 0 1 2 1 1 0 1 0 0 1 2 1 2 1 0 0 0 0 0 0 0 0 2 1 1 1 0 0 0 2 0 0 0 1 0 0 0 1 0 0 2 0 0 0 1 0 0 0 0 0 0 0 0 0 0 0 0 1 0 0 0 0 1 1 1 0 2 2 1 0 0 2 1 0 1 0 0 0 0 0 0 1 0 2 2 1 1 0 1 1 2 1 2 0 0 1 1 2 0 2 0 0 0 0 1 0 2 0 0 1 0 1 1 0 1 0 0 0 2 2 1 0 0 0 0 1 0 0 2 1 2 0 0 0 1 0 0 2 0 0 0 0 0 0 0 0 0 0 0 0 0 0 0 1 0 0 2 0 2 0 1 2 0 0 0 0 2 0 0 0 0 0 1 2 0 2 0 1 0 1 0 0 1 1 2 2 2 2 0 0 0 1 1 0 0 2 1 1 1 2 2 2 2 0 0 0 2 0 2 1 0 1 0 0 1 0 0 0 0 0 2 2 1 2 1 0 1 0 1 0 0 1 1 0 0 0 1 0 2 0 0 0 1 1 0 0 0 1 1 0 2 0 0 2 0 1 0 1 0 2 0 2 2 2 1 0 0 0 1 2 0 0 0 1 1 0 0 0 0 0 0 1 0 2 0 0 0 1 1 0 1 1 0 0 0 0 0 1 1 0 0 0 1 1 0 2 2
132 1 0 2 0 0 2 2 2 1 0 1 0 0 0 0 0 0 1 0 1 0 0 2 2 0 0 1 1 1 2 0 1 1 0 1 1 0 0 0 0 2 1 1 0 1 0 0 1 1 1 1 1 1 0 2 0 0 1 0 1 1 0 1 0 1 1 0 0 0 1 1 2 2 2 2 1 0 1 1 0 2 0 0 0 0 0 0 0 2 0 0 1 1 1 1 1 2 2 2 0 0 1 1 2 0 2 1 1 1 0 1 0 2 1 1 0 0 1 0 2 0 2 1 0 1 0 2 2 0 0 0 0 0 1 0 1 0 0 1 0 2 0 0 0 0 0 0 1 2 0 0 0 0 0 0 0 0 1 0 0 0 0 1 0 2 0 0 1 2 1 0 1 0 0 1 1 1 0 1 0 2 0 2 0 0 1 1 0 0 2 0 0 1 1 0 1 2 0 1 1 1 0 0 2 0 2 0 0 0 0 1 1 0 0 0 0 1 1 0 2 2 0 0 0 0 0 0 0 0 0 0 1 1 1 0 1 2 2 2 0 0 2 0 0 0 0 0 2 0 0 0 0 0 0 1 1 2 0 2 2 1 0 0 0 0 2 1 2 1 0 0 1 2 0 0 2 1 1 0 2 0 0 0 0 0 1 1 2 2 2 2 0 2 2 0 0 0 0 0 1 0 2 0 0 0 0 1 1 2 0 2 2 1 2 1 2 1 0 0 0 1 0 0 0 0 0 0 0 1 0 1 1 1 0 0 0 1 0 1 1 1 2 0 0 1 0 0 1 2 0 1 0 0 0 1 0 0 0 2 2 0 2 1 2 1 0 1 2 0 2 2 0 2 1 0 0 2 0 2 2 1 1 1 1 0 0 0 0 0 0 0 0 0 1 1 0 0 1 0 0 0 0 0 0 0 0 0 0 1 0 0 0 0 0 0 1 0 0 0 0 1 1 1 0 2 1 2 0 0 0 1 0 2 0 1 0 0 1 0 1 1 2 0 1 1 0 0 0 1 0 0 0 0 0 0 0 1 1 1 1 2 0 0 0 0 0 2 2 0 2 2 2 2 0 1 0 0 1 0 0 0 1 1 1 1 0 1 1 0 1 1 0 2 0 0 0 0 0 2 2 2 1 1 0 0 1 1 0 0 0 1 1 0 0 1 0 2 0 1 1 2 2 0 0 2 1 0 0 1 1 0 2 1 2 1 2 0 1 1 0 1 0 0 0 1 0 0 2 1 1 1 0 2 2 0 0 1 0 1 0 0 1 1 0 0 1 1 2 0 0 2 0 0 0 0 0 1 1 2 0 0 1 0 1 0 1 0 1 1 0 0 0 1 0 1 0 0 0 0 2 1 0 1 2 0 0 0 1 1 0 0 0 0 0 0 0 1 1 0 0 0 0 1 0 1 1 1 0 0 1 2 0 0 0 0 2 1 0 1 0 0 0 0 2 0 2 0 0 0 2 2 1 1 0 0 1 1 1 0 0 0 2 0 1 2 0 2 0 0 0 0 0 0 0 2 2 1 2 2 1 1 2 1 1 1 2 2 1 1 1 0 2 0 0 1 2 2 2 2 1 1 0 0 1 1 1 2 2 0 1 0 0 0 0 0 0 2 2 2 0 0 1 0 1 0 0 1 0 1 0 0 1 0 0 1 1 1 1 2 0 0 0 0 0 1 1 1 0 0 0 0 0 0 0 0 0 0 0 0 0 1 2 1 0 0 1 1 0 0 0 0 0 1 0 0 1 0 0 0 2 2 1 0 1 0 0 2 1 2 0 1 2 1 2 0 0 1 1 0 0 0 0 0 0 1 1 1 0 1 0 0 0 2 2 2 0 1 1 1 1 2 0 2 0 0 0 0 0 0 1 1 2 1 0 1 0 0 0 0 0 0 0 0 1 1 1 1 0 0 0 2 0 2 1 1 1 0 0 0 0 2 0 0 0 0 1 0 1 1 1 0 0 2 1 0 0 0 0 2 2 2 2 0 0 0 1 1 0 0 2 2 1 1 2 1 1 2 0 0 0 2 0 1 1 1 1 2 0 2 0 0 0 0 2 0 0 0 1 1 0 0 0 2 0 1 1 1 1 0 0 0 0 2 0 0 0 1 2 1 0 0 1 2 1 1 0 1 0 0 2 0 2 0 0 0 0 2 1 1 1 1 0 0 1 0 0 0 1 1 1 0 0 0 0 0 2 1 2 0 1 1 0 0 0 0 0 1 0 0 0 0 0 1 0 0 0 0 1 0 1 1
133 1 1 1 0 1 1 1 1 1 0 1 1 2 1 0 0 0 0 0 0 0 0 1 1 1 1 1 2 1 2 0 2 2 0 1 1 1 0 0 0 0 0 0 0 1 0 0 0 0 0 2 0 1 0 2 0 1 1 1 0 1 0 1 1 1 0 0 0 0 0 1 2 2 2 2 2 1 1 0 1 2 0 1 1 0 0 1 1 2 0 1 1 1 0 0 0 1 0 1 1 0 0 2 2 0 2 0 2 0 0 2 0 0 0 0 0 0 2 1 0 1 1 0 0 0 0 0 0 0 1 1 0 0 2 1 1 0 0 2 0 2 0 0 1 2 1 1 1 2 0 0 0 0 1 1 1 1 1 1 1 1 1 2 0 1 0 0 1 1 1 2 2 0 1 1 1 1 1 1 1 2 0 2 2 2 1 0 0 0 2 0 0 1 1 1 1 2 0 0 0 1 0 0 2 0 1 1 1 0 1 1 0 0 0 1 1 0 2 0 1 2 2 0 0 0 0 0 0 0 0 0 0 0 2 0 0 2 2 1 0 1 1 0 0 0 0 0 1 0 0 0 0 0 0 0 0 0 0 0 0 0 0 0 1 1 1 0 2 1 0 1 1 1 0 0 0 1 2 0 1 1 0 0 0 0 2 1 0 1 1 1 1 2 2 0 1 1 0 0 0 0 1 0 0 0 0 0 0 2 0 2 2 0 1 0 2 0 0 0 1 1 0 0 0 0 0 0 1 0 0 2 0 0 0 0 0 1 0 0 0 0 1 0 0 0 0 0 0 2 0 1 0 1 0 1 1 0 0 2 2 0 0 0 0 0 0 2 1 1 1 1 1 2 1 0 0 1 1 1 0 1 0 0 1 0 0 1 1 0 1 1 1 0 2 0 1 0 0 0 0 1 1 2 1 0 1 0 0 2 1 1 0 0 1 1 0 1 0 1 1 2 0 2 0 2 1 1 1 2 0 1 1 1 1 2 0 1 0 0 2 0 1 1 2 2 0 0 1 2 0 1 0 1 0 0 0 2 1 1 0 1 0 0 0 0 0 2 2 0 0 0 2 2 2 0 2 0 2 0 2 0 0 0 0 0 0 1 2 0 1 1 0 0 0 0 0 2 2 2 1 2 1 1 0 0 2 1 0 0 0 0 0 1 0 0 0 2 0 0 0 2 2 1 2 2 0 1 1 2 0 1 1 0 1 1 2 0 0 1 1 1 0 1 0 2 0 1 1 1 0 0 0 2 2 1 0 0 1 0 0 1 1 1 1 1 0 0 0 0 0 1 0 0 0 0 0 0 2 0 2 0 1 0 0 1 1 0 1 1 0 0 0 0 1 0 1 0 0 0 0 2 1 0 0 2 2 0 0 2 0 0 0 0 0 1 0 2 1 1 0 1 0 0 0 1 1 2 0 0 1 1 1 0 0 1 2 1 0 0 0 1 0 1 0 0 2 1 0 1 0 2 2 0 0 0 2 1 1 0 0 0 1 1 1 1 0 1 1 0 0 0 1 0 1 1 1 1 0 0 2 0 2 1 2 2 2 2 1 1 2 1 1 0 0 0 0 1 1 1 1 1 0 0 1 0 1 1 1 0 1 0 0 0 0 0 0 2 2 2 0 0 1 0 0 0 0 0 1 0 1 1 1 0 0 2 1 0 0 2 0 0 0 0 0 2 2 1 0 0 0 0 0 0 0 0 0 0 0 0 0 1 2 1 0 0 1 1 0 1 0 0 0 1 0 0 2 0 0 0 2 2 0 1 1 2 1 1 0 2 0 2 2 0 2 0 0 1 0 0 0 2 0 0 1 0 1 0 0 1 1 1 1 0 1 1 1 2 1 0 1 1 0 2 0 2 0 0 0 0 0 0 2 1 0 0 0 0 1 0 0 1 0 0 0 0 0 0 0 1 1 1 0 1 0 0 2 0 2 2 0 2 0 1 0 1 0 0 2 0 0 0 0 0 2 2 1 1 1 2 2 2 2 0 0 0 1 0 0 0 2 1 1 1 1 1 1 2 0 1 0 2 0 2 0 0 1 0 1 0 0 1 0 0 1 1 1 0 2 0 2 0 0 1 0 0 1 1 1 0 0 0 0 1 0 0 0 1 1 0 1 1 1 1 1 1 0 1 1 1 2 1 1 0 1 0 1 2 1 1 1 0 0 0 1 2 1 0 1 1 1 0 0 1 1 1 1 0 2 0 0 0 0 0 0 0 0 1 0 0 0 1 0 1 0 0 0 0 0 0 0 0
134 1 1 0 0 0 0 0 0 2 0 0 0 1 0 0 0 0 1 0 0 0 0 2 2 0 0 1 2 1 0 0 1 2 0 0 2 1 0 1 1 1 0 0 0 1 0 0 1 1 1 1 1 0 1 1 1 1 0 1 1 1 0 2 0 1 1 0 0 0 0 1 1 1 2 1 2 1 1 0 0 2 0 1 1 0 1 1 1 1 0 0 2 2 1 1 1 0 0 1 1 1 0 2 2 0 2 1 1 1 0 2 0 1 0 0 0 0 1 0 2 1 1 1 0 1 0 0 0 0 1 1 0 0 1 1 1 1 0 2 1 1 0 0 0 0 0 0 0 0 0 0 1 0 1 0 0 1 1 1 1 0 0 2 1 2 0 0 0 0 1 1 0 0 0 0 2 1 1 1 1 0 0 2 2 2 2 2 1 0 2 0 1 1 1 0 0 2 0 0 0 1 1 0 2 0 1 0 2 0 0 0 0 0 0 0 0 1 0 1 1 1 1 0 0 0 0 0 0 0 0 0 1 1 1 0 1 2 2 0 0 1 2 0 1 0 0 0 2 0 0 0 0 0 1 1 1 0 0 0 0 0 0 1 0 0 0 0 2 1 1 0 1 1 1 1 1 0 1 0 0 0 0 0 1 0 0 2 0 2 1 0 2 2 2 0 0 0 0 0 0 0 1 0 0 0 2 2 1 1 0 1 2 0 2 0 2 1 1 0 1 2 1 2 1 0 0 1 0 1 0 2 1 1 0 0 0 1 0 0 0 0 0 0 0 0 1 0 0 1 2 0 0 2 0 0 0 0 0 1 1 0 2 1 2 0 0 1 1 1 1 1 1 2 2 0 0 1 0 2 2 0 0 1 1 1 0 0 0 0 1 1 1 0 2 0 0 1 1 0 0 2 1 1 0 0 1 1 0 1 0 0 0 0 0 0 0 0 0 0 0 2 1 1 0 0 0 1 0 0 1 0 1 0 2 0 0 0 1 1 2 0 1 1 1 2 0 1 1 1 0 1 0 2 2 1 1 1 1 1 0 0 1 0 0 1 0 2 2 0 1 1 2 2 2 0 2 0 2 0 1 1 1 1 1 0 0 1 1 0 1 1 1 1 1 2 2 1 1 2 1 2 2 1 0 0 2 1 0 0 0 2 1 1 0 1 1 1 0 1 1 1 1 0 0 0 0 1 0 2 0 2 1 0 1 0 1 0 1 1 0 1 0 0 0 0 1 1 1 2 0 0 0 2 2 1 0 0 1 1 0 0 1 2 0 0 2 1 0 0 0 1 1 0 1 0 1 0 1 2 0 0 1 0 1 1 2 0 1 0 0 0 0 0 0 1 1 1 0 0 1 1 0 0 1 0 2 0 2 2 0 0 0 0 0 0 0 1 0 0 0 0 0 0 0 1 1 1 0 0 0 0 0 0 0 1 2 0 0 0 0 1 1 2 2 0 1 1 0 0 2 2 1 1 0 0 1 0 2 0 0 0 2 0 2 2 0 1 0 0 1 0 1 0 0 1 0 0 1 1 1 0 1 2 0 1 0 0 0 1 2 1 1 0 0 0 0 2 0 1 1 0 0 1 0 2 1 1 2 0 0 0 0 0 0 1 0 1 1 1 0 0 0 0 2 0 0 0 0 0 0 0 0 0 0 0 1 0 0 1 0 0 0 0 0 0 0 0 0 0 0 0 1 0 0 1 0 0 0 0 0 0 2 1 0 1 0 2 0 0 0 0 1 0 1 1 2 0 1 0 1 2 1 1 2 1 1 1 0 2 0 2 2 0 0 0 0 1 0 0 0 1 0 0 1 0 1 0 1 0 0 0 0 1 1 2 1 2 1 0 1 1 0 2 0 1 0 0 0 0 0 0 2 0 0 1 1 0 1 0 0 1 0 0 1 1 1 0 0 1 1 1 0 1 1 0 1 0 0 0 0 2 0 0 0 0 2 0 1 1 0 0 0 2 1 0 0 0 1 1 2 1 2 0 0 1 0 2 0 0 2 1 0 1 2 1 1 2 0 2 0 1 1 1 2 1 0 1 0 2 0 0 0 0 2 1 1 2 2 0 0 0 0 1 0 1 2 2 1 0 1 0 1 2 0 0 0 1 1 0 0 0 1 0 0 1 0 2 0 2 1 0 0 0 1 0 1 1 0 0 0 0 1 1 2 0 1 0 0 0 0 0 0 0 0 1 1 0 2 0 0 0 1 1 0 1 1 0 0 0 0 0 0 1 0 0 0 0 0 0 1 0
135 1 1 1 0 0 2 0 1 2 0 0 0 1 0 0 0 0 0 0 0 0 0 2 2 0 0 2 2 1 2 2 2 2 0 1 1 1 0 0 0 1 1 1 0 0 0 0 1 0 0 1 1 0 1 1 0 0 0 0 2 2 0 1 0 1 1 1 0 0 0 0 2 2 2 2 2 0 2 1 0 1 0 1 1 0 0 0 0 2 0 0 1 1 0 0 0 2 2 2 0 0 1 0 2 0 2 1 1 1 0 1 2 2 2 2 1 0 1 0 1 0 2 1 0 1 0 1 0 0 1 1 1 0 0 1 2 0 0 1 0 2 0 0 1 0 0 0 0 0 0 0 1 0 0 0 1 1 1 1 1 0 0 2 1 1 0 0 0 1 1 1 0 2 0 0 2 1 0 1 0 1 0 2 2 2 2 0 0 0 1 0 0 0 0 0 1 1 0 0 0 0 0 0 2 0 1 1 0 0 0 1 2 0 0 2 2 0 1 0 1 1 2 0 0 0 0 0 0 0 0 0 0 0 2 0 0 1 2 0 0 0 2 0 0 0 0 0 1 0 0 0 0 0 0 1 0 0 0 0 0 0 0 0 1 0 0 1 2 2 0 0 0 2 0 0 1 1 1 0 1 1 0 0 1 0 1 1 0 2 0 0 1 2 2 0 0 0 0 1 2 1 2 0 0 1 0 2 0 1 0 1 1 1 1 0 2 0 0 0 0 2 1 0 2 0 0 0 1 2 0 1 0 0 0 0 0 2 0 1 2 2 0 0 1 0 1 0 1 1 1 0 1 2 1 0 0 0 0 1 1 0 1 0 1 1 0 2 0 2 0 0 0 2 0 0 0 1 1 1 1 2 0 1 1 0 0 0 0 1 0 0 1 0 2 0 1 1 1 1 0 1 1 2 2 0 0 0 0 1 0 0 0 0 1 0 0 0 0 0 2 1 0 2 1 1 1 1 0 0 1 0 0 1 0 0 0 0 1 2 2 1 1 0 1 1 1 0 0 0 0 1 0 2 2 1 1 1 1 1 1 1 0 1 0 1 0 2 2 0 1 1 2 2 0 1 0 1 2 0 1 1 2 2 2 0 0 0 2 1 0 2 1 2 2 0 0 2 1 1 1 2 2 0 0 0 2 1 0 0 0 0 0 0 1 0 0 2 0 1 1 2 2 0 0 2 2 1 0 2 0 2 1 0 1 0 0 0 0 1 0 0 0 1 0 1 0 1 1 1 0 0 0 2 1 0 0 0 1 0 0 0 0 0 0 0 0 1 1 0 0 0 2 0 0 0 2 1 2 1 1 0 2 0 2 0 2 0 0 0 0 1 0 2 0 1 0 0 1 0 1 2 0 0 2 0 0 0 1 0 0 0 0 0 1 1 1 0 0 0 1 0 0 1 0 0 1 1 0 0 0 1 0 0 0 0 2 0 0 0 2 1 0 2 2 0 2 1 0 0 2 1 0 0 1 1 2 0 0 0 0 0 1 1 1 1 1 1 0 1 0 1 0 0 0 2 2 1 1 1 1 0 2 2 2 2 2 0 0 2 1 0 1 0 0 1 2 1 0 1 1 1 0 0 2 2 0 1 1 0 1 0 0 0 0 0 0 1 1 1 0 0 2 0 0 0 0 0 1 0 1 1 0 0 0 0 0 0 0 0 0 0 1 0 2 0 2 0 0 0 0 0 1 0 0 0 2 0 1 1 0 1 2 2 0 0 1 0 0 2 1 0 0 0 0 1 0 0 1 1 1 1 0 0 0 2 0 1 1 2 0 1 2 0 2 0 1 1 0 0 0 2 0 0 0 2 1 0 0 2 0 0 0 1 1 2 1 2 2 0 1 1 0 2 0 0 0 0 0 1 0 0 1 1 1 0 0 0 0 0 0 0 0 0 0 0 0 0 0 0 0 1 0 1 1 0 1 0 0 0 0 1 0 1 0 1 2 2 2 0 0 0 0 2 1 1 0 1 2 2 2 2 2 0 0 0 1 0 0 1 1 2 1 0 1 1 1 1 0 0 1 2 0 2 1 1 0 2 1 1 1 1 0 0 0 2 2 1 2 0 0 0 1 2 2 0 1 2 1 0 0 0 0 2 0 0 0 0 1 1 1 1 1 1 1 2 0 1 0 1 2 0 1 1 0 0 0 2 2 0 0 0 0 0 2 0 0 0 2 1 0 0 0 0 0 0 2 0 2 0 0 0 1 1 0 0 0 1 0 1 0 0 0 2 1 0 0 0 1 0 1 1
136 0 1 1 0 0 1 2 2 0 1 2 0 0 0 0 0 0 1 1 1 1 0 2 2 0 0 1 2 1 0 0 1 1 1 0 2 1 1 0 0 2 1 1 0 0 0 0 1 0 0 1 0 1 1 0 0 1 0 1 1 2 0 1 0 1 0 1 0 0 1 0 2 2 2 2 2 0 1 0 0 1 0 0 0 0 0 1 1 2 0 1 1 2 0 2 0 1 1 1 1 0 0 2 2 0 2 2 0 2 1 2 0 0 0 0 1 0 0 0 2 0 2 1 0 0 0 2 0 2 2 2 0 0 1 0 1 0 0 0 1 1 0 0 1 0 0 0 0 0 0 0 0 0 0 1 1 1 0 1 1 0 0 2 1 2 1 0 2 1 0 2 0 1 1 0 2 0 0 0 0 0 1 2 2 1 1 1 0 0 2 0 0 1 2 0 1 1 0 0 0 1 0 1 2 0 1 1 0 0 0 1 2 0 1 0 1 1 0 0 0 0 1 0 1 0 0 0 0 0 0 0 0 0 1 0 0 2 2 1 0 0 2 0 0 0 0 0 2 0 0 0 0 0 1 2 0 0 0 0 0 0 0 0 0 0 0 0 2 1 0 2 1 1 0 0 1 2 1 0 1 1 1 1 1 1 2 0 0 1 0 0 1 2 2 0 1 1 1 1 1 1 1 1 0 1 0 2 0 1 0 1 2 0 1 0 2 1 1 1 1 2 2 2 1 0 1 0 1 0 0 1 0 0 0 0 0 2 0 1 1 0 1 0 0 0 0 0 1 0 0 0 0 1 0 1 1 0 0 1 1 0 2 0 2 0 0 2 0 2 0 0 0 2 1 0 0 2 2 0 1 0 0 1 0 0 0 0 0 0 0 0 0 0 2 0 1 0 0 0 0 0 1 2 1 1 1 1 0 2 0 0 0 0 1 0 1 0 1 0 0 0 0 2 2 1 1 1 0 0 2 0 0 2 0 1 0 2 0 0 1 2 1 1 1 2 0 1 0 0 0 0 0 2 2 2 0 1 1 1 1 1 0 1 0 1 0 2 2 0 2 2 2 2 2 0 1 0 2 0 2 1 1 1 0 0 1 1 2 1 0 2 1 1 2 0 0 2 2 2 0 1 1 1 0 0 1 2 0 0 0 0 1 1 0 0 0 2 0 1 1 2 1 1 1 1 0 0 0 0 2 1 2 1 1 0 1 0 1 1 0 1 0 0 0 2 0 1 0 2 0 1 0 1 2 1 0 2 0 1 0 1 2 2 2 2 0 0 0 0 0 1 0 0 0 0 0 1 1 2 0 0 0 0 0 0 1 0 1 0 0 0 1 0 0 0 0 1 0 0 1 0 0 1 1 0 1 0 1 1 0 0 0 0 1 1 0 0 0 0 0 0 0 0 0 1 1 0 0 0 0 1 0 0 0 0 2 2 1 0 1 0 1 1 2 0 2 2 0 1 1 2 1 1 0 0 1 0 1 0 0 0 0 2 0 0 0 2 0 0 0 0 0 0 1 1 2 1 1 1 1 0 2 2 2 2 1 1 0 1 1 1 1 0 1 1 2 1 0 1 2 0 0 0 1 1 1 1 1 0 0 0 0 1 1 1 0 1 1 1 0 0 1 0 1 1 0 0 1 0 0 0 0 0 0 0 0 0 0 0 0 0 0 1 1 0 1 0 1 1 1 1 1 0 0 2 0 0 0 0 1 1 2 1 1 0 0 1 0 0 0 0 1 1 0 0 1 0 0 0 2 2 0 1 2 2 1 2 1 1 1 1 0 1 1 1 0 1 0 1 0 2 0 0 1 1 0 0 1 1 0 0 1 0 0 2 0 2 2 0 1 2 0 2 0 1 0 0 1 0 2 1 2 1 0 0 0 1 2 1 1 0 0 0 0 0 0 0 0 1 0 1 0 1 1 0 1 0 0 0 0 2 1 0 0 0 1 0 1 1 0 0 0 1 1 0 1 1 0 2 2 2 1 0 0 0 1 1 0 0 1 2 1 2 2 2 2 1 1 1 0 1 0 1 2 2 0 0 0 2 0 1 0 1 1 1 2 0 1 1 0 1 0 1 0 0 0 2 0 1 0 1 0 1 1 0 0 1 1 0 0 1 1 0 0 1 0 0 0 0 2 0 1 1 0 0 2 2 2 0 0 0 1 0 1 1 0 0 2 2 0 1 0 0 0 0 2 1 2 0 1 1 1 2 0 1 1 1 0 0 0 0 1 1 0 0 0 0 0 0 1 0
137 1 2 1 0 0 1 2 2 1 0 1 1 1 1 0 0 0 0 0 1 1 0 2 2 0 0 1 1 2 2 1 1 2 2 0 2 0 0 0 0 2 0 0 1 0 1 0 1 1 1 0 0 0 1 1 0 1 0 1 0 1 0 0 0 0 2 1 0 0 0 1 2 2 1 2 2 1 2 0 0 1 0 1 1 0 0 0 0 2 0 0 1 1 1 1 1 1 0 1 1 0 2 0 2 0 2 2 1 2 1 1 1 2 2 2 1 1 1 0 2 0 2 1 0 1 0 2 2 0 0 0 0 0 0 0 0 0 0 1 0 2 1 0 0 0 0 0 0 1 0 0 0 0 0 0 0 0 1 0 1 1 0 2 2 2 1 0 0 2 2 1 0 1 0 0 2 1 0 1 1 2 0 1 1 1 1 2 0 2 0 2 0 2 2 0 1 2 1 0 0 0 1 1 2 0 1 0 2 0 1 1 2 0 0 0 1 0 2 1 0 1 1 0 1 0 0 0 0 0 0 1 0 0 1 0 0 2 2 2 0 0 2 0 0 0 0 0 2 0 0 1 0 0 0 2 1 0 0 0 0 0 1 1 0 0 0 0 2 2 0 0 1 2 0 0 1 1 1 0 1 1 0 0 0 0 1 1 1 2 1 1 1 2 2 0 1 0 0 0 1 0 2 1 0 0 0 0 1 1 0 1 2 1 2 0 1 0 0 1 1 2 2 0 0 0 0 1 1 2 0 1 0 0 0 0 0 2 1 1 0 1 0 0 0 0 0 1 1 1 1 0 0 2 0 0 0 0 0 0 0 0 1 1 1 1 0 1 2 0 2 2 1 1 0 1 0 1 0 2 2 2 0 1 1 1 0 2 2 0 0 0 1 0 1 1 0 1 1 1 0 1 0 1 1 0 0 1 0 2 0 0 0 0 0 0 1 0 1 0 0 0 0 0 0 0 1 1 0 0 0 1 0 2 0 0 1 1 0 0 1 1 2 0 1 1 0 0 0 0 0 1 0 1 0 0 0 2 1 2 2 2 1 0 0 2 0 1 1 1 1 1 2 2 1 0 0 1 2 0 0 0 1 1 0 0 1 1 2 1 0 2 1 0 2 0 0 2 2 2 1 2 2 0 0 0 2 1 0 0 0 0 0 1 1 0 0 2 0 1 1 2 2 0 1 1 1 1 0 2 0 1 1 1 1 0 1 0 0 2 1 1 0 1 1 0 1 2 0 2 0 0 1 1 2 0 2 0 1 1 0 0 0 1 0 0 1 2 1 1 0 0 1 0 0 0 1 0 1 1 0 0 0 0 0 0 0 0 1 1 0 0 0 0 0 0 1 1 0 0 1 1 1 1 2 0 0 0 1 1 0 0 0 1 0 0 0 1 0 1 0 0 0 0 0 2 0 0 0 0 0 2 0 1 1 0 0 0 0 1 1 1 0 2 2 0 1 2 0 1 1 1 1 1 0 0 1 0 2 0 0 0 2 0 2 2 1 0 1 0 1 0 0 0 0 2 2 0 0 1 0 0 2 1 2 2 1 2 0 0 1 1 1 0 1 1 2 2 0 1 1 0 0 0 2 2 0 0 1 1 1 1 0 0 0 0 0 1 1 1 0 0 0 0 1 1 0 1 0 1 0 0 0 0 0 0 0 1 0 1 1 1 0 0 0 0 0 1 0 0 0 0 0 0 0 0 1 0 1 1 0 1 2 0 0 1 0 1 0 1 0 1 2 1 2 0 1 0 0 0 2 2 0 0 0 2 0 2 0 2 0 2 1 0 0 0 0 1 1 1 0 1 0 0 0 1 1 1 0 1 0 0 0 1 1 2 1 1 1 1 0 1 0 2 0 1 0 0 0 1 1 1 2 2 0 1 1 0 0 0 0 0 0 0 1 0 0 0 0 0 0 2 0 2 2 0 0 0 1 1 0 1 1 0 0 1 0 0 1 1 1 0 1 1 1 1 0 0 0 2 2 2 1 0 0 1 0 0 1 0 1 2 2 2 2 2 2 1 0 0 0 2 0 2 1 1 1 2 0 2 0 0 0 1 1 1 2 0 2 0 1 0 0 1 0 0 1 2 0 0 1 1 0 2 0 0 1 0 0 0 0 0 1 1 1 1 0 0 0 0 2 1 1 0 1 0 1 1 0 1 1 1 0 1 1 0 0 0 1 1 1 0 1 0 0 1 1 0 2 0 0 0 0 0 0 0 0 0 1 1 0 0 0 1 1 0 1 0 0 0 1 1
138 0 0 2 0 0 1 2 2 2 0 1 1 1 0 0 0 1 2 0 0 0 0 2 2 0 0 1 1 2 2 1 1 1 0 2 0 2 0 2 2 0 1 1 0 1 0 0 2 0 0 0 1 0 0 2 0 0 1 0 2 2 0 1 1 0 2 0 0 0 0 1 2 2 1 2 2 0 2 2 0 2 0 2 2 0 0 1 1 2 1 1 1 0 0 1 0 2 2 2 0 0 1 1 2 0 2 1 1 1 0 1 1 1 1 1 1 0 2 0 1 0 2 1 0 1 0 0 0 0 0 0 0 0 0 0 0 0 0 0 0 2 0 0 2 1 0 0 0 0 0 0 0 0 0 0 0 2 0 0 1 0 0 2 1 1 1 1 0 0 0 1 1 0 0 0 2 1 1 1 1 1 0 1 1 1 1 1 0 0 1 1 0 0 0 1 1 2 0 0 0 0 0 1 1 0 1 0 1 0 0 0 1 0 0 0 0 0 1 1 0 0 2 0 0 0 0 0 0 0 0 0 1 1 1 1 1 1 1 1 1 0 2 0 0 0 0 0 2 0 0 1 0 0 0 1 0 0 0 0 0 0 0 0 0 0 1 1 1 0 0 1 2 2 0 0 0 0 2 0 0 0 2 2 2 2 2 2 1 2 1 0 1 2 2 0 1 1 0 0 1 0 2 1 0 0 1 2 1 1 0 1 1 0 1 0 2 0 0 1 0 2 2 2 1 0 0 0 1 0 0 2 2 0 0 0 0 1 0 0 0 1 0 0 1 0 0 1 1 0 1 0 1 1 0 1 0 0 1 0 1 1 2 1 2 0 0 2 0 2 0 0 1 2 1 0 0 1 0 2 0 2 0 0 2 0 0 0 0 0 0 0 0 0 2 0 2 2 0 0 0 0 1 2 1 1 1 0 0 2 0 0 0 0 0 0 2 0 1 0 0 0 0 2 1 1 1 2 0 2 0 0 0 1 1 1 0 2 1 0 2 1 1 1 0 1 0 1 1 0 1 0 0 1 0 0 0 2 0 0 2 1 0 0 0 0 1 2 2 0 2 2 1 1 2 0 0 0 2 1 1 0 1 1 0 1 0 0 2 1 0 2 0 1 1 1 1 0 0 2 2 2 0 0 1 1 1 0 0 0 0 0 0 1 0 0 0 2 0 2 2 2 1 0 0 1 1 2 0 2 0 2 1 1 1 0 1 1 0 0 1 2 0 1 0 1 0 2 0 2 0 0 0 2 2 1 1 1 0 2 0 0 0 1 0 0 1 1 1 0 0 0 1 0 0 0 0 1 2 1 0 2 1 0 2 0 0 0 1 0 1 0 0 0 0 0 2 0 0 0 1 1 0 1 1 1 0 0 1 2 0 0 0 0 0 0 0 0 0 0 1 0 0 1 0 0 1 0 0 0 0 0 0 0 0 1 2 2 0 1 1 0 0 2 1 0 2 2 0 0 1 2 0 0 1 1 2 0 2 0 0 0 1 1 0 1 0 1 1 0 1 0 0 1 1 2 2 1 1 1 1 0 2 1 0 1 2 2 1 1 2 0 0 0 1 0 1 2 1 1 0 1 0 1 1 2 1 2 2 0 1 0 0 0 1 2 0 1 1 1 0 0 2 0 1 1 0 0 0 0 0 0 1 0 0 0 0 0 0 0 0 0 0 0 0 1 1 1 1 1 1 1 0 0 0 0 0 0 2 0 0 0 2 2 0 0 1 0 0 2 1 0 0 0 0 1 1 0 1 2 0 0 1 0 2 1 0 0 0 2 0 2 2 0 1 0 1 0 0 2 0 2 0 0 0 1 1 0 0 1 0 0 1 1 1 2 0 2 1 0 2 1 0 2 1 2 0 0 0 0 1 1 1 0 0 0 0 1 1 0 0 0 0 0 0 0 0 0 0 0 0 2 0 2 2 0 0 0 0 0 1 2 0 0 1 1 0 0 2 0 2 0 1 1 1 0 0 0 0 1 0 0 1 0 0 1 0 0 0 0 2 1 1 1 2 1 2 1 0 1 0 1 0 1 2 1 0 0 1 1 0 0 0 0 1 1 1 1 2 0 0 0 0 2 0 0 1 1 1 0 0 0 0 1 1 0 0 0 0 0 0 0 0 0 0 0 0 1 0 2 2 0 2 0 0 0 0 2 2 1 0 0 0 1 1 0 0 0 2 2 1 1 0 0 0 0 1 0 2 0 0 0 1 2 0 2 2 0 0 0 0 0 0 1 0 0 0 0 1 0 0 0
139 1 1 1 0 0 1 2 2 2 0 0 0 0 0 0 0 0 1 0 0 0 0 2 2 0 0 2 2 0 2 0 1 2 0 1 1 2 1 1 1 0 0 0 0 0 0 0 1 1 1 2 2 0 1 0 1 0 2 1 1 2 0 1 0 1 0 0 1 1 0 1 2 2 1 2 2 2 2 0 1 2 0 0 0 0 0 0 0 2 0 0 2 0 0 0 0 2 2 2 0 0 0 0 2 1 2 1 1 1 0 1 0 0 0 0 0 0 2 0 2 2 2 2 0 1 0 1 1 0 0 0 0 0 1 0 1 0 0 1 0 2 0 0 1 1 1 0 0 2 0 0 0 0 0 0 0 2 1 0 1 1 0 2 2 2 0 0 0 2 2 0 1 0 0 1 2 1 0 1 1 1 0 2 2 2 1 0 0 0 1 0 1 0 0 1 1 1 0 2 2 0 0 1 2 0 2 0 1 0 0 0 1 0 0 0 0 1 1 0 1 2 2 0 0 1 1 0 0 0 1 0 0 0 0 0 0 2 2 0 0 1 2 0 0 0 0 1 1 0 0 1 0 0 0 2 1 1 0 1 1 1 0 0 0 0 0 0 2 2 0 1 2 2 0 0 1 0 2 0 0 0 0 0 1 0 0 1 0 2 0 0 1 2 1 0 0 2 0 1 1 0 2 0 0 0 0 2 0 0 0 0 1 0 1 0 2 0 2 0 2 2 1 1 1 0 0 0 1 2 0 2 1 1 0 1 1 1 0 2 0 2 1 0 0 0 0 0 1 2 0 1 1 2 1 0 0 1 0 2 2 0 1 0 1 1 0 2 1 1 1 1 1 2 0 1 0 1 1 1 1 1 0 0 1 1 0 1 1 0 0 0 1 1 2 0 1 0 1 1 0 1 1 1 1 0 0 0 0 2 0 0 0 0 2 1 0 0 0 0 0 1 0 0 2 1 1 0 0 0 0 1 0 1 0 1 0 0 1 0 1 1 1 0 0 1 0 0 0 1 0 0 0 2 2 1 1 0 0 0 1 1 0 1 0 1 1 2 2 0 0 0 1 1 0 1 0 0 1 1 2 0 1 1 1 1 0 0 2 1 0 2 1 1 1 0 0 1 1 2 0 2 2 0 0 0 2 1 0 0 0 0 1 0 0 0 0 2 0 1 1 2 2 0 1 2 0 1 0 1 1 1 2 1 2 0 1 0 0 1 1 1 0 1 1 1 0 0 2 0 0 0 0 1 2 1 0 0 1 1 1 0 0 2 0 0 1 0 0 0 0 1 0 0 0 0 1 1 2 1 1 0 1 0 0 1 1 0 1 1 0 0 1 1 1 0 0 0 0 0 0 2 0 1 2 0 0 0 1 1 1 1 0 2 0 2 0 1 1 0 1 0 0 1 0 0 2 0 0 0 0 0 1 0 0 1 2 1 1 0 1 0 0 1 1 0 2 1 0 1 1 1 1 0 0 0 2 1 2 0 0 0 1 0 0 1 0 2 0 1 1 1 0 0 0 1 1 1 1 1 1 1 2 1 1 1 1 0 0 2 1 0 0 1 1 0 2 2 1 2 1 1 0 0 1 2 1 2 2 0 2 0 0 0 0 1 0 1 1 1 0 0 0 0 1 1 0 1 0 1 0 0 0 0 1 0 1 1 1 2 0 0 0 1 1 0 1 1 0 0 0 0 1 0 0 0 0 0 0 0 0 0 2 2 0 0 0 1 0 1 1 0 1 0 1 0 1 0 1 0 1 2 1 0 1 1 0 0 0 2 0 2 0 1 1 1 0 1 0 0 0 1 0 0 0 2 1 0 0 0 0 0 1 1 1 2 0 1 0 0 1 0 0 2 0 1 0 0 0 1 1 1 2 0 0 0 0 1 1 0 0 0 0 0 0 0 0 0 0 1 1 1 0 0 0 0 2 0 0 0 0 2 1 0 1 0 1 0 0 1 0 0 0 1 1 0 0 0 0 1 1 1 2 0 0 0 0 0 0 0 2 1 1 1 1 1 1 2 0 0 0 2 1 1 1 1 1 2 0 1 0 1 0 0 0 2 2 2 2 1 0 1 0 1 0 0 1 1 1 0 0 0 0 2 0 0 0 0 1 1 0 0 1 0 0 2 0 0 0 0 2 1 1 0 1 0 1 2 2 1 0 0 1 0 1 1 1 1 2 1 0 0 0 0 0 1 1 0 1 0 0 1 0 1 0 1 2 0 1 1 0 0 1 2 1 0 0 0 1 0 1 1
140 0 1 1 0 0 0 2 2 1 0 0 0 1 0 0 0 0 0 0 0 0 0 2 2 0 0 1 2 1 2 1 1 1 0 0 2 2 0 1 1 1 0 0 0 0 0 0 2 0 0 0 1 0 1 1 0 0 1 1 1 1 0 2 1 1 0 2 0 0 1 1 1 1 1 1 1 1 2 1 1 1 0 1 1 0 0 1 1 2 0 0 2 1 2 2 2 0 0 1 2 0 0 1 2 2 2 1 1 1 0 1 0 2 2 2 1 0 1 0 2 1 2 1 0 1 0 1 1 0 0 0 0 0 1 0 1 0 0 0 0 2 1 0 1 1 1 0 0 0 0 0 1 0 0 0 1 2 1 0 0 0 0 2 1 2 0 1 1 0 0 2 0 2 0 0 1 2 2 2 2 2 0 2 1 1 2 1 0 0 0 0 0 1 1 1 1 2 0 1 1 0 0 0 2 0 1 0 1 0 0 0 1 0 0 0 0 1 1 0 1 2 2 0 0 0 0 1 0 0 1 0 0 0 1 0 1 2 2 2 0 0 2 0 0 0 0 0 2 0 0 0 0 0 0 2 1 0 0 0 0 0 0 0 0 0 0 0 1 1 0 1 2 2 0 0 0 2 2 0 2 0 2 2 2 2 2 0 1 1 1 1 2 2 2 0 0 0 0 0 1 0 2 1 0 0 0 1 1 2 0 2 2 0 2 0 1 0 1 0 2 1 0 0 1 0 0 0 0 1 0 2 0 0 0 0 0 1 0 0 0 0 2 0 0 0 0 0 0 1 2 0 0 1 0 1 0 0 0 1 1 0 1 0 1 0 0 2 1 1 1 1 0 2 0 0 0 1 1 1 1 1 0 0 0 0 0 1 1 0 0 0 0 0 2 0 0 0 1 0 0 1 0 1 1 0 0 1 1 1 0 0 0 0 0 0 1 0 0 0 0 0 1 2 2 2 1 0 1 1 0 1 0 0 1 0 0 0 1 1 0 1 0 2 1 2 1 0 0 1 0 0 0 2 1 1 0 1 0 1 1 1 0 1 0 1 1 2 2 0 0 0 2 2 2 0 2 1 2 1 0 0 1 1 0 0 0 1 2 0 0 2 1 2 1 1 1 1 1 2 1 1 2 0 0 0 2 0 0 0 0 1 0 0 2 0 0 2 0 2 2 2 2 1 1 2 1 0 0 0 2 0 1 1 1 0 1 0 2 2 0 1 0 1 1 1 0 0 2 0 0 0 0 1 2 2 0 1 0 1 0 0 1 2 1 1 1 0 1 0 0 0 0 0 0 0 0 1 1 2 0 1 2 0 2 1 1 0 0 0 0 0 0 0 0 0 0 0 0 0 0 2 0 0 0 0 0 0 2 0 0 0 0 0 0 0 0 0 0 0 0 0 0 0 0 0 2 0 0 0 0 0 0 1 1 0 1 2 0 0 1 2 1 1 1 0 1 1 0 1 2 2 1 0 0 0 2 0 1 0 0 0 1 1 0 1 0 1 0 1 0 1 1 0 1 0 1 1 0 0 1 0 1 1 1 1 1 0 0 2 2 0 1 1 0 0 0 2 1 1 0 1 0 0 2 2 1 1 2 0 1 0 0 1 0 0 0 2 2 2 0 0 0 1 0 1 1 0 1 0 0 0 0 1 0 1 1 1 0 2 1 1 0 0 0 1 1 1 1 1 1 1 0 0 0 0 0 0 1 1 0 1 2 0 0 0 1 2 0 0 0 0 2 1 1 0 1 0 0 0 2 2 0 1 1 2 2 1 0 2 0 2 2 0 1 0 0 1 0 0 1 1 0 0 1 2 1 0 0 1 0 0 0 2 2 2 0 1 1 0 2 1 0 2 0 1 0 0 0 0 0 0 1 0 0 0 0 0 0 0 0 0 1 0 1 0 1 0 1 0 1 0 0 2 2 0 0 0 0 0 1 1 0 0 0 0 0 0 2 0 1 0 0 2 1 0 0 1 1 2 1 1 1 0 0 1 1 0 0 0 2 1 0 1 2 1 1 2 0 0 0 0 0 1 2 1 0 2 1 0 1 1 0 0 1 2 2 0 2 0 0 0 1 1 1 0 0 2 0 0 0 0 0 1 1 0 0 2 2 0 0 0 0 0 0 0 0 1 1 1 2 0 0 0 2 0 2 2 2 1 0 0 0 0 0 2 2 0 1 1 0 0 0 0 0 0 2 1 2 0 1 1 1 1 0 0 0 1 0 1 0 0 0 0 0 0 0 0 0 0 1 2
141 1 1 1 0 0 2 0 0 2 0 0 0 1 0 0 0 0 1 0 0 0 0 2 2 0 0 1 2 0 1 1 1 1 0 1 1 2 0 2 2 0 0 0 0 0 0 0 1 0 0 1 0 0 0 1 0 0 1 0 1 1 0 2 1 1 1 0 0 0 0 0 2 2 2 2 1 1 1 0 0 2 0 1 1 0 1 0 0 2 0 1 1 1 1 1 1 1 0 1 2 1 0 1 2 0 2 0 2 0 0 2 1 2 2 2 1 0 2 0 1 0 2 1 0 1 0 1 1 0 0 0 0 0 2 1 1 0 0 1 2 1 0 0 1 2 0 0 0 1 0 1 1 1 0 0 0 0 0 1 2 1 0 2 1 2 1 2 0 0 0 0 1 2 1 2 1 1 1 1 1 1 0 2 0 0 1 1 1 0 2 0 0 1 1 0 1 2 2 0 0 2 0 0 2 0 0 0 0 0 0 1 1 0 0 2 1 2 0 0 1 1 2 0 0 2 1 0 0 1 0 0 0 0 2 0 0 2 2 2 0 0 1 1 0 0 0 0 2 0 0 1 0 0 0 1 1 0 1 1 0 0 0 0 0 0 0 0 1 0 0 0 2 2 1 1 0 0 1 0 0 1 0 0 2 1 2 1 0 1 0 1 1 2 2 1 1 0 0 0 1 0 2 1 1 1 0 1 1 2 0 2 1 0 2 0 2 0 0 0 0 2 0 0 1 0 0 0 1 1 0 1 1 0 0 0 0 1 0 1 1 1 1 0 0 0 0 0 0 1 0 0 1 2 1 0 0 0 0 2 2 0 1 0 1 1 0 1 2 0 2 1 0 2 0 1 0 2 2 0 1 2 0 1 1 1 0 0 0 1 0 0 1 0 2 0 1 2 0 0 0 0 1 2 1 1 1 1 0 2 0 0 1 1 1 0 0 1 0 1 1 2 1 2 1 0 1 0 2 1 0 2 0 0 0 1 0 0 1 1 1 1 1 1 2 2 0 0 0 2 0 0 0 2 1 0 1 1 2 1 2 2 1 0 0 1 0 2 2 0 0 0 2 2 1 0 1 0 1 1 2 0 0 0 0 0 0 0 2 1 0 2 0 1 0 0 0 1 0 1 1 2 1 1 0 0 1 1 0 0 0 0 0 0 1 0 0 2 0 1 1 2 2 0 0 2 2 1 0 2 1 1 1 1 1 0 2 0 0 1 1 1 0 1 1 1 0 0 2 1 0 0 0 2 1 0 0 0 1 0 0 1 1 1 1 1 0 2 2 0 0 0 0 0 0 0 1 1 1 2 0 1 0 0 0 0 0 0 2 1 0 0 0 0 0 0 0 0 0 0 0 2 0 1 0 0 1 0 1 2 0 0 0 0 0 1 0 0 0 0 2 0 0 1 0 0 1 1 0 0 0 0 1 0 0 1 2 0 0 0 0 1 0 0 1 0 2 1 0 1 0 0 2 1 0 0 1 0 1 0 0 0 2 1 1 1 0 1 0 0 1 0 0 1 1 2 2 0 0 0 1 0 1 1 1 1 1 1 1 2 1 1 0 1 1 0 1 0 0 0 0 0 0 0 0 0 2 2 1 0 0 0 0 0 0 1 0 1 1 1 0 0 1 0 0 1 0 0 1 0 1 1 0 1 0 0 2 0 0 1 0 0 0 1 1 1 2 2 1 1 1 1 1 0 0 1 0 0 2 1 0 0 2 2 0 0 0 0 0 2 1 1 1 0 0 0 1 0 0 0 2 2 1 0 1 0 0 2 0 0 1 1 1 1 2 1 0 0 0 1 0 2 0 0 0 1 1 2 0 0 0 0 0 2 2 2 0 2 2 2 0 2 0 1 0 2 0 0 0 0 0 0 1 1 0 0 1 0 0 0 0 0 0 0 0 0 0 0 1 0 0 2 0 2 0 0 1 1 0 0 0 2 1 0 0 2 0 0 1 1 0 1 0 2 0 0 0 0 2 1 2 1 2 0 0 1 0 0 0 0 2 2 1 2 0 0 0 2 0 0 1 2 1 0 1 1 0 0 1 1 1 2 0 0 1 0 1 0 2 2 0 2 0 1 0 0 0 2 0 0 0 1 0 2 0 0 0 1 1 0 1 1 2 0 0 0 0 0 0 0 2 0 1 0 1 0 1 2 1 0 0 0 0 0 1 1 0 0 2 1 0 0 0 0 0 1 1 0 2 1 1 0 1 2 0 0 0 1 0 1 0 0 0 0 0 0 1 0 0 0 0 0
142 1 0 2 0 0 2 1 1 1 0 1 1 1 1 0 0 0 0 0 0 0 0 2 2 0 0 2 2 1 2 2 1 1 1 2 0 0 1 0 0 1 0 1 0 1 2 0 0 1 0 2 0 1 1 1 1 0 0 1 1 2 0 1 0 2 0 2 0 0 0 1 2 2 2 2 2 2 2 0 0 1 0 1 2 0 0 0 0 1 0 0 1 1 0 1 0 2 2 2 0 0 2 0 2 0 2 1 1 1 0 0 0 1 1 1 1 0 0 0 2 0 1 1 0 1 0 0 0 0 0 0 1 0 0 0 1 0 0 0 1 1 0 0 0 1 0 0 1 2 0 0 1 2 0 0 0 0 0 0 0 0 1 1 0 1 0 1 0 1 1 0 0 2 1 1 2 1 1 1 1 2 0 2 1 1 2 1 1 0 2 0 0 1 1 0 2 2 0 0 0 0 1 1 2 0 1 0 2 0 1 2 2 0 1 1 1 2 1 0 1 2 2 0 0 2 1 1 0 0 0 1 0 0 2 0 0 2 2 2 0 0 2 0 0 0 0 0 1 0 0 0 0 0 0 0 1 1 0 0 0 0 0 0 0 0 0 1 1 1 0 0 1 2 1 1 0 0 1 0 0 0 0 0 2 2 2 1 1 2 0 2 2 2 2 0 1 1 1 1 2 0 2 2 1 1 0 1 0 2 0 2 1 0 0 0 2 0 0 0 1 1 1 0 1 0 1 0 1 0 0 2 0 0 0 0 0 2 0 0 0 0 0 0 1 0 0 0 0 2 0 1 0 0 0 2 0 0 0 2 2 0 2 1 2 0 0 2 1 1 1 1 0 2 1 0 0 1 0 2 2 0 0 2 1 2 0 0 0 0 0 0 1 0 2 0 0 0 1 0 1 1 2 2 1 0 1 0 0 2 0 0 0 1 1 0 1 0 1 0 0 0 0 2 1 2 1 1 0 0 1 1 0 1 0 1 0 1 1 0 2 1 1 1 1 1 0 0 0 0 0 1 0 1 1 1 0 1 1 0 1 2 1 0 0 2 0 1 1 1 2 2 1 1 0 1 0 0 1 1 0 0 1 1 1 0 0 1 2 0 0 1 0 2 2 0 0 2 2 2 0 2 1 1 0 0 1 1 0 0 0 0 1 1 0 0 1 2 0 0 1 2 2 0 0 2 1 1 0 1 1 0 2 1 2 1 1 0 1 1 2 2 0 0 0 2 0 1 1 1 0 0 0 0 2 2 0 0 0 1 0 1 0 1 0 0 0 1 2 0 0 0 1 0 1 0 1 0 0 2 0 0 0 0 0 0 0 0 1 0 0 0 0 0 1 0 1 0 0 0 0 2 0 0 0 0 2 0 0 1 0 0 1 1 1 1 1 0 0 0 2 0 0 1 0 0 1 1 0 0 0 2 1 0 0 2 2 1 2 0 2 1 1 2 2 0 2 0 0 1 1 1 0 0 1 1 2 0 1 0 0 0 2 0 1 1 0 0 2 1 0 1 0 1 1 2 1 0 1 1 0 0 1 0 1 1 1 1 0 1 1 0 0 1 1 1 2 2 2 2 0 2 0 0 0 2 0 2 2 0 1 0 0 0 0 1 0 1 1 1 0 1 0 0 1 0 0 1 0 1 0 0 0 0 0 2 0 0 0 1 0 0 0 0 0 0 0 0 1 0 0 0 0 0 0 1 1 0 0 0 1 2 2 1 0 1 1 1 0 1 0 0 0 0 0 0 1 0 1 1 1 1 0 1 1 1 1 2 0 2 0 2 1 0 0 0 0 0 0 1 0 1 0 0 0 1 0 0 0 2 0 0 0 0 2 0 1 2 0 1 1 1 0 2 0 0 0 0 0 1 0 0 2 2 0 0 0 0 0 0 0 0 0 0 0 0 0 0 0 0 0 2 0 2 2 0 0 1 1 1 0 2 0 0 0 1 0 1 1 0 1 0 0 1 1 0 0 0 0 2 1 1 2 0 0 0 0 0 1 0 1 2 0 1 2 1 1 2 0 1 0 1 0 1 1 1 1 1 1 1 0 1 0 1 1 1 1 1 2 0 0 0 0 1 1 0 0 0 0 0 0 0 0 1 1 0 0 1 2 0 0 0 0 0 0 0 0 1 1 0 2 0 1 0 1 0 1 1 1 0 0 0 1 0 2 0 0 0 1 1 0 0 0 0 0 0 2 0 2 1 1 0 0 1 0 0 0 0 0 1 0 1 0 2 0 0 0 0 0 0 1 1
143 1 1 2 0 0 0 2 2 1 0 0 0 0 0 0 0 1 2 0 0 0 0 2 2 0 0 2 2 2 2 0 1 1 0 0 2 1 0 0 0 2 0 1 0 1 1 0 1 0 0 2 0 0 0 1 0 0 1 1 0 1 2 2 0 0 1 0 0 0 0 1 2 2 0 2 2 1 1 0 0 2 0 1 1 0 0 0 0 2 0 1 2 1 1 1 1 0 0 1 2 0 0 2 2 0 2 1 1 1 0 2 1 2 2 2 2 0 0 0 2 0 1 1 1 1 0 1 1 0 0 0 0 0 0 0 0 0 0 2 1 1 1 0 1 2 0 0 1 1 0 0 0 0 0 0 0 0 1 0 1 1 0 2 0 2 0 0 2 1 0 2 0 1 0 0 1 0 0 0 0 0 1 2 2 1 1 1 1 0 2 0 0 1 1 0 0 1 0 0 0 0 0 1 2 0 1 0 0 0 1 1 2 1 0 0 0 0 2 0 0 0 1 1 0 1 1 0 0 0 0 0 0 0 1 0 1 2 2 0 0 1 2 0 0 0 0 0 2 0 0 1 0 0 1 1 0 1 0 1 1 1 0 0 0 0 0 0 2 1 2 1 0 2 1 1 0 2 1 0 1 0 0 0 0 0 0 1 0 1 0 0 2 2 2 0 1 2 0 1 1 0 2 1 0 1 0 2 0 1 0 1 0 0 0 0 2 0 1 0 1 2 0 0 1 0 1 0 1 1 0 1 2 0 0 0 0 0 0 0 0 0 2 0 0 0 0 0 1 0 1 0 0 2 0 0 1 0 1 1 2 1 1 1 1 0 0 1 2 0 2 2 1 1 0 1 0 1 0 2 2 1 0 1 1 1 0 0 0 0 0 0 0 0 2 0 0 0 0 0 0 0 0 1 1 0 0 0 0 1 0 0 0 0 0 0 0 0 0 0 0 0 0 0 1 1 2 1 0 1 0 1 0 2 0 0 2 1 0 0 2 0 0 2 1 2 1 0 0 0 0 1 0 2 1 1 0 0 1 0 0 1 0 1 0 1 0 2 2 0 1 1 1 1 2 0 2 0 2 0 1 0 1 1 0 1 0 0 2 1 0 2 1 2 0 1 1 1 1 1 1 1 2 0 0 0 1 0 0 0 0 0 0 2 0 0 0 2 0 2 2 2 2 1 1 2 1 0 0 2 0 0 1 1 1 0 1 0 1 2 1 2 0 1 1 2 0 2 0 2 0 0 0 2 1 1 0 1 0 0 0 1 1 2 1 1 1 1 1 0 0 0 1 0 0 0 1 1 1 2 0 1 2 0 2 1 1 0 1 1 0 0 1 0 0 0 0 0 0 0 2 1 0 1 2 0 1 0 2 0 1 0 2 2 1 1 1 2 0 1 0 1 0 1 0 0 1 0 0 0 0 1 1 0 0 0 1 1 1 0 1 0 0 0 1 0 2 1 1 1 0 1 0 2 0 0 1 0 0 1 1 0 1 0 2 2 0 1 0 0 1 0 0 0 0 2 2 0 1 1 0 2 2 1 2 2 1 0 0 1 2 1 1 1 1 1 2 0 0 0 0 0 0 0 2 2 0 1 1 0 1 0 0 0 0 1 0 2 1 1 1 0 0 0 1 1 0 1 0 1 0 0 0 0 0 0 1 1 0 1 1 1 0 1 1 1 2 1 0 0 0 0 2 0 0 0 1 0 0 0 0 0 2 1 0 0 1 1 0 1 1 0 1 0 0 1 1 0 0 0 1 2 1 0 2 1 0 2 0 2 0 2 2 0 2 0 0 1 0 0 0 1 0 0 0 1 1 1 0 1 0 0 0 2 2 1 0 0 2 0 2 2 0 2 0 1 0 0 0 1 0 0 1 2 1 1 0 0 0 0 0 1 0 0 1 0 0 0 0 0 0 2 0 2 2 0 0 1 0 0 0 1 0 0 0 2 2 0 1 0 0 0 1 1 1 1 0 1 1 2 1 1 2 0 0 0 1 1 1 0 1 1 1 2 2 1 1 0 1 1 0 1 0 2 2 1 0 2 0 2 0 1 0 1 1 1 2 0 0 0 0 0 0 1 1 0 1 1 0 0 0 1 0 1 0 0 1 1 1 0 0 0 0 0 0 2 0 0 1 0 1 0 2 0 0 0 0 2 1 0 0 1 0 0 1 1 1 0 1 0 0 0 1 0 0 1 1 0 2 0 0 0 1 2 0 0 0 1 1 1 1 0 0 0 0 0 0 0 1 0 1 0
144 0 1 2 0 0 2 2 2 2 0 0 0 1 0 0 1 0 1 0 0 0 0 2 2 0 0 2 2 0 2 0 1 2 0 0 2 0 0 0 0 1 0 1 0 0 2 0 2 0 0 1 0 0 2 2 0 1 1 2 0 1 0 1 1 0 2 1 0 0 0 1 1 1 1 1 1 0 2 1 0 1 0 1 1 0 0 0 0 2 0 0 1 1 1 1 1 2 1 2 1 0 0 2 2 0 2 1 0 2 0 0 0 0 0 0 0 0 1 0 1 0 2 1 0 1 0 1 1 0 1 1 0 0 2 1 1 0 0 1 0 2 0 0 1 1 1 0 0 2 0 0 0 0 1 0 0 1 0 1 1 0 0 2 0 1 0 0 0 1 1 1 1 0 0 1 1 1 1 1 1 1 0 1 0 0 1 1 0 0 0 2 0 1 2 0 2 1 0 0 0 0 1 0 2 0 1 0 2 0 0 1 2 0 1 2 2 0 1 1 0 0 1 0 1 1 1 0 0 0 0 0 0 1 1 0 1 2 2 1 0 1 2 0 0 0 0 0 2 0 0 0 0 0 0 0 0 1 0 1 1 1 0 0 1 0 0 0 1 1 0 1 1 1 0 0 1 1 1 0 0 1 1 1 1 1 2 1 0 1 0 1 1 1 2 0 1 0 0 0 0 0 2 2 1 0 1 1 2 2 0 2 1 0 2 0 1 0 0 1 0 2 0 1 1 0 0 0 0 1 0 2 0 0 0 0 0 0 0 0 0 0 0 0 0 0 1 1 2 2 1 0 1 1 0 1 0 0 0 2 2 0 1 0 1 0 0 2 2 0 1 2 0 2 0 0 0 0 0 2 2 0 0 1 2 1 0 0 0 0 0 0 0 0 1 1 0 0 0 0 0 0 1 1 1 0 0 1 0 2 0 0 0 0 0 0 1 0 0 0 0 1 1 1 1 1 2 0 0 0 0 0 0 2 0 1 0 0 1 1 0 1 2 0 1 1 0 0 0 1 0 0 0 2 2 1 1 0 1 0 0 1 0 1 0 1 0 1 1 1 2 2 2 2 2 0 0 0 2 1 1 1 0 0 0 0 0 2 2 0 0 2 0 0 1 0 0 1 1 2 1 2 1 1 0 0 1 1 1 0 1 0 0 2 0 0 0 2 0 0 1 2 2 0 0 1 1 0 1 1 1 0 1 1 1 0 2 0 1 2 1 0 0 0 0 1 1 1 0 2 0 1 0 2 1 0 1 1 0 0 1 0 0 1 0 0 1 0 0 0 0 0 0 0 0 0 0 0 1 1 0 1 2 0 2 0 1 0 0 0 1 0 0 1 0 1 0 0 0 0 0 2 1 0 1 1 2 1 2 1 1 0 1 1 1 1 1 1 1 0 1 0 0 0 0 0 2 0 0 0 0 1 1 0 0 0 2 1 0 0 0 1 0 1 2 0 1 0 0 0 0 1 0 2 0 0 1 0 2 0 0 0 1 0 1 2 1 1 1 0 0 0 0 1 2 1 2 1 0 0 1 1 1 0 0 1 2 0 0 2 1 0 1 1 0 1 1 2 1 2 0 1 0 0 0 2 0 1 1 0 0 0 1 0 0 1 1 0 0 0 0 0 1 1 1 1 1 0 2 0 0 0 0 0 0 0 1 1 0 1 1 1 0 0 1 0 1 0 1 1 1 1 2 0 0 1 1 0 0 0 0 0 2 1 0 0 0 2 0 0 0 0 0 0 2 1 1 0 0 1 1 1 0 1 1 2 1 1 1 2 0 1 1 0 1 0 0 1 0 1 0 2 0 0 2 0 1 0 0 1 1 1 0 2 2 2 0 1 1 0 1 1 0 1 0 0 0 0 0 0 0 0 1 0 0 1 2 0 0 0 1 1 1 0 1 0 1 0 0 0 0 0 0 1 1 0 1 0 1 1 0 1 0 0 0 0 0 0 2 1 0 0 0 2 1 0 0 1 1 2 2 2 2 0 0 1 0 1 1 0 1 2 0 2 2 2 2 2 0 0 0 1 0 1 1 1 1 1 0 1 0 2 0 0 1 1 1 1 2 0 0 0 0 1 0 1 1 1 1 0 2 0 1 1 1 0 1 2 2 0 1 1 1 1 0 0 1 2 0 2 1 0 0 0 2 0 1 0 0 0 0 0 0 0 1 1 2 0 1 0 0 0 0 0 0 1 1 1 1 0 1 2 0 0 0 0 0 1 0 1 0 0 0 2 0 1 0 0 0 0 0 0
145 0 2 0 0 0 0 2 2 1 0 0 0 1 0 0 0 0 1 0 0 0 0 1 2 0 0 2 2 0 2 0 1 1 0 1 1 2 0 2 2 0 0 0 0 0 1 0 0 0 0 1 0 0 1 1 0 0 1 1 1 2 0 2 1 1 1 0 0 0 0 2 2 2 2 2 2 2 2 0 2 2 1 0 1 0 1 1 1 2 1 1 2 1 1 2 1 1 1 1 0 0 0 0 2 2 2 1 1 1 0 2 1 2 2 2 2 1 1 0 2 0 0 0 2 0 0 1 1 0 0 0 0 0 0 0 0 0 0 0 0 2 0 0 1 2 0 0 1 2 0 0 0 0 0 1 1 0 1 0 1 1 0 2 1 2 1 0 0 2 1 1 1 1 1 0 2 1 0 1 1 2 0 2 0 0 2 1 0 1 0 1 0 1 1 0 1 2 1 0 0 1 1 0 2 0 2 1 1 0 0 1 2 0 0 1 1 1 1 0 1 1 2 0 0 2 2 1 1 1 1 1 0 0 2 0 0 2 2 2 0 0 2 0 0 0 0 0 2 0 0 1 0 0 1 2 0 1 0 1 1 1 0 0 0 0 1 1 0 0 0 2 1 2 0 0 1 1 1 0 1 0 0 0 1 0 0 2 0 2 0 0 0 2 2 1 0 1 0 0 0 0 1 1 0 0 1 1 1 1 0 1 2 1 2 1 1 1 1 0 1 2 1 1 1 0 0 0 1 2 0 1 1 0 0 0 0 0 0 0 0 0 1 0 0 0 0 1 1 1 0 0 0 1 0 1 1 0 1 0 1 1 2 1 2 0 0 2 1 1 1 1 0 2 1 0 0 0 1 1 1 1 0 1 2 1 0 0 0 2 1 1 1 0 2 0 1 1 0 0 0 0 1 1 0 0 1 2 0 2 0 0 0 0 0 0 0 1 1 1 1 1 0 1 1 2 1 2 0 0 2 1 0 2 1 0 0 0 0 0 2 1 0 2 0 2 0 0 1 1 0 0 0 1 0 0 0 2 0 1 2 1 0 0 0 0 1 1 2 0 2 2 2 2 1 0 1 0 2 1 0 1 0 0 0 0 0 0 2 1 0 2 0 1 1 1 1 1 0 1 1 2 2 0 0 0 2 1 1 0 0 1 0 2 0 0 0 2 0 2 2 2 1 0 0 1 1 0 0 0 2 0 1 0 1 1 2 0 0 1 1 1 1 0 0 1 0 0 2 2 0 0 0 1 2 2 0 0 2 0 1 0 1 2 1 1 1 2 1 1 1 1 2 0 1 0 2 1 2 1 1 0 0 0 0 0 0 0 1 0 0 0 1 2 0 1 1 0 0 0 0 2 0 0 2 0 0 0 1 0 0 0 0 1 0 0 0 0 0 0 1 0 0 0 0 0 2 2 0 0 0 2 0 0 0 1 2 0 1 1 1 2 1 1 2 0 1 1 1 1 0 1 0 0 1 1 2 1 2 0 0 0 0 0 1 2 0 0 1 1 0 1 0 1 1 2 2 0 0 1 0 1 2 2 0 2 1 1 0 1 2 1 1 0 0 1 1 1 1 1 0 1 0 0 0 1 1 2 2 0 1 0 0 0 0 0 0 1 1 1 0 0 1 0 1 0 1 1 0 1 0 0 0 0 0 1 1 0 0 2 0 0 0 0 1 0 1 0 0 0 0 0 0 0 0 0 1 0 1 0 0 1 2 1 0 0 0 1 0 1 0 0 1 0 0 1 0 0 0 1 1 2 2 0 2 1 0 2 0 2 0 2 0 0 0 0 0 0 0 0 0 2 0 0 1 1 2 0 0 2 0 0 0 0 1 0 0 2 2 0 2 2 0 2 0 2 0 0 0 1 0 0 1 1 0 0 0 0 1 0 1 1 0 1 1 0 1 0 1 0 0 1 0 2 1 0 1 0 0 0 0 2 1 0 0 1 2 1 1 1 1 0 1 1 2 1 0 1 1 2 2 2 1 0 0 1 1 0 0 0 1 1 0 1 1 1 1 2 0 0 0 2 1 1 1 0 1 1 0 2 0 1 0 0 0 2 2 0 2 0 0 0 0 1 0 0 0 1 0 0 0 2 0 2 0 0 1 1 1 0 0 1 1 0 0 1 0 0 1 1 2 0 2 0 0 0 0 1 0 0 0 1 1 0 0 2 1 1 1 0 0 0 0 0 0 2 0 0 1 0 0 1 0 1 0 0 0 0 0 0 0 0 0 0 0 0 1 0 0 0 1 0
146 1 2 0 0 0 0 2 2 1 0 1 0 0 0 0 0 0 1 1 0 0 0 2 2 1 1 2 0 1 1 0 2 2 0 2 0 1 0 1 1 1 1 1 1 1 0 0 2 0 0 0 0 0 1 1 0 0 0 0 0 1 0 1 0 1 0 2 0 0 0 1 2 2 2 2 2 1 1 0 1 2 0 1 1 0 0 0 0 2 0 1 0 1 1 1 1 0 0 2 2 0 1 1 2 0 2 2 0 2 0 1 0 1 1 1 1 0 1 0 1 1 2 1 0 1 0 1 1 0 0 0 2 0 0 0 2 0 0 1 0 2 0 0 1 1 0 0 0 0 0 0 0 0 0 0 0 0 0 1 1 0 0 2 1 2 0 1 0 1 1 0 1 1 0 1 1 1 1 1 1 1 1 2 2 1 2 1 0 0 2 1 0 0 1 0 1 1 0 0 0 0 1 1 2 1 2 0 1 0 1 2 2 0 0 0 0 1 0 1 1 1 1 0 1 0 0 0 0 0 0 1 0 1 2 0 1 1 1 1 1 0 2 0 0 0 0 1 1 0 0 0 1 1 1 1 0 0 0 0 0 0 0 0 0 0 0 1 2 1 0 0 0 2 0 0 0 2 1 0 1 1 0 0 1 1 1 1 1 2 2 1 1 2 2 0 1 0 0 0 1 0 1 0 0 0 0 1 1 1 0 1 1 0 2 0 1 0 1 0 2 1 2 1 0 0 0 0 0 0 0 0 2 0 0 0 0 0 0 1 0 1 0 0 0 0 0 0 0 1 1 0 0 0 0 2 0 0 0 2 2 0 1 1 1 0 0 2 2 0 2 2 1 1 2 1 0 2 2 0 1 0 0 1 1 0 0 0 0 0 0 0 1 0 2 0 2 0 0 0 0 0 1 2 2 1 0 0 0 2 0 0 0 0 0 0 1 0 0 0 0 1 0 0 0 1 1 1 0 0 0 0 0 0 0 0 1 0 1 1 2 0 2 0 0 2 0 0 0 2 0 0 0 1 0 0 0 1 1 1 1 1 0 0 0 1 1 1 1 1 2 2 2 2 1 1 1 1 2 0 1 0 2 2 1 0 1 0 1 0 1 1 0 1 0 0 0 1 1 2 1 2 1 1 0 0 1 2 0 0 0 1 1 0 0 0 0 2 0 1 1 2 0 0 0 0 0 0 1 2 0 0 2 1 1 1 2 0 0 1 0 0 0 0 0 2 0 1 1 1 0 0 0 2 2 1 0 0 1 1 0 0 1 2 1 1 1 0 1 0 0 0 1 0 1 0 1 1 1 2 0 0 1 0 0 1 1 0 0 0 0 1 1 0 0 0 0 0 0 0 1 1 0 0 1 1 2 0 1 1 0 0 0 0 0 0 0 1 0 0 1 0 0 1 0 0 2 1 0 0 0 2 0 0 0 0 1 0 0 0 2 1 0 0 1 0 2 1 0 1 1 1 1 1 1 1 1 1 2 0 0 0 1 1 0 1 0 1 0 1 0 1 1 0 0 2 2 0 1 1 1 1 2 2 2 2 1 2 1 1 1 0 1 0 0 1 1 2 1 0 0 1 0 0 2 2 0 2 2 0 1 0 0 0 0 1 0 0 0 0 0 1 2 0 1 0 1 1 1 1 0 0 0 0 0 0 0 1 0 1 1 1 1 0 1 0 1 1 1 1 1 1 1 0 0 0 0 0 1 1 0 1 2 2 0 0 0 1 0 1 0 0 0 0 0 1 1 0 0 2 1 1 1 0 1 1 1 2 2 2 0 0 0 1 1 1 0 0 0 1 0 2 0 0 2 1 0 0 0 1 0 0 1 0 0 2 1 1 1 0 2 1 0 2 0 1 0 0 0 1 0 0 2 0 0 0 0 0 0 0 0 0 0 0 1 0 2 0 0 0 0 2 0 2 1 0 1 0 0 0 0 1 0 0 0 1 0 0 2 1 0 0 0 1 1 1 0 2 2 2 2 2 1 0 0 1 1 0 1 0 1 1 1 1 2 1 1 2 0 1 1 2 0 1 1 1 1 0 0 2 0 1 0 0 1 1 1 2 1 1 0 1 1 2 1 0 1 1 0 0 0 0 0 1 0 0 0 1 1 0 0 0 1 1 0 0 1 0 1 0 2 0 2 0 0 0 0 1 1 1 1 0 0 0 0 2 0 0 1 1 0 0 0 0 0 1 0 0 0 0 0 2 2 2 0 1 1 0 0 0 0 0 0 1 0 0 0 0 0 0 0 0
147 1 1 2 0 0 1 1 2 1 0 0 1 1 1 0 0 0 0 1 1 1 0 1 2 0 0 1 2 1 0 0 2 2 0 2 0 2 0 1 1 1 0 2 0 1 1 1 2 0 1 2 0 1 1 2 0 1 1 2 0 1 0 2 1 1 0 1 0 0 0 0 2 2 1 2 2 0 1 0 0 2 0 1 1 0 0 0 0 1 0 0 0 1 1 2 1 0 0 2 2 0 0 2 2 0 2 0 1 1 0 1 0 2 2 2 2 0 0 0 2 0 2 1 0 0 0 0 0 0 0 0 0 0 1 0 0 0 0 1 1 2 0 0 0 0 0 0 0 2 0 1 0 0 0 0 0 0 1 0 1 1 0 2 1 2 1 1 0 1 1 0 1 2 1 1 2 1 1 1 1 1 0 2 0 0 2 1 1 0 1 0 0 1 1 0 0 1 0 1 1 0 1 1 2 0 1 0 1 0 1 2 1 0 0 0 1 0 1 1 0 0 2 0 0 1 1 0 0 0 0 0 0 0 2 1 0 2 2 2 0 0 2 0 1 2 2 0 1 0 0 1 0 0 0 0 1 0 0 0 0 0 0 0 0 0 0 0 1 0 0 1 1 1 1 1 0 0 1 0 0 1 0 0 2 1 2 1 0 1 0 0 1 2 2 1 1 0 0 0 1 0 2 0 0 1 0 2 0 0 0 1 2 0 1 0 1 2 1 0 1 1 2 1 1 0 0 2 0 2 0 1 1 0 0 0 0 0 0 0 1 1 0 0 0 0 0 0 0 0 2 0 0 2 0 0 1 0 0 1 1 0 0 0 0 0 0 2 1 1 1 1 0 2 0 0 0 2 2 0 1 1 0 0 1 1 0 0 0 0 0 0 2 0 1 1 1 1 1 1 0 1 1 1 0 0 1 1 0 2 0 0 0 0 0 0 1 1 0 1 1 2 0 1 1 1 1 1 0 2 0 2 2 0 2 2 0 0 1 1 1 1 2 0 1 1 0 0 0 0 0 0 0 2 1 1 0 1 2 0 1 0 0 1 0 1 0 2 2 0 0 0 1 1 1 1 0 0 2 0 2 0 0 0 0 0 0 1 2 0 0 2 0 1 1 0 0 1 1 2 1 2 2 0 0 0 2 0 0 0 0 0 1 0 0 0 0 1 0 2 2 1 2 1 1 2 1 0 0 1 1 0 1 0 1 0 2 0 0 1 0 1 0 1 1 2 0 0 1 1 0 1 0 2 2 1 0 1 1 0 1 0 0 2 0 0 2 1 0 1 1 1 0 0 0 0 0 0 2 0 1 0 2 0 2 0 2 1 0 0 1 0 1 0 1 0 0 1 0 0 0 2 0 1 1 0 1 0 1 2 0 0 0 0 0 1 0 0 0 0 1 0 0 1 1 0 1 2 0 0 0 2 0 0 0 0 2 1 0 0 1 2 0 1 2 0 2 0 0 0 1 1 1 2 0 0 0 1 0 1 1 0 2 0 1 1 0 1 0 0 2 0 0 0 0 2 2 0 1 1 1 0 1 1 1 1 0 0 0 2 2 0 0 0 2 0 2 2 2 2 0 2 0 0 2 2 0 2 2 0 1 0 0 0 0 0 0 2 0 0 2 0 0 0 2 0 0 0 1 0 1 1 0 1 0 0 1 0 0 1 0 0 0 0 0 1 1 2 1 1 1 1 0 0 0 1 1 0 0 0 0 0 2 2 0 0 0 0 0 2 0 0 1 0 0 0 0 0 2 2 2 2 0 0 1 2 0 1 1 2 0 1 1 0 0 0 0 1 0 0 0 2 0 0 1 1 0 0 0 2 0 0 1 1 1 2 0 2 1 0 1 1 0 2 0 1 0 0 1 0 1 0 2 1 1 0 0 0 1 0 0 1 0 0 0 0 0 1 0 0 0 2 0 1 1 0 1 0 0 0 1 1 0 0 0 1 0 0 1 2 0 0 1 2 1 1 0 2 2 2 2 2 2 0 0 1 0 0 0 1 2 1 1 1 2 1 2 2 0 0 0 2 0 1 1 1 0 1 0 1 0 1 0 1 2 1 2 1 2 1 0 1 0 0 0 0 1 2 1 0 1 1 0 1 1 0 0 1 1 0 0 0 2 0 0 0 0 1 0 1 2 1 1 1 0 0 2 2 2 2 0 0 0 0 1 1 0 0 1 1 0 0 0 1 1 0 2 0 2 0 0 0 0 1 0 1 2 1 0 0 0 0 0 0 0 0 0 0 0 0 1 1
148 0 1 2 0 0 1 1 1 1 1 0 1 2 2 0 0 0 0 1 1 1 1 2 2 0 0 1 1 1 2 1 0 0 0 2 0 2 2 0 0 0 0 0 0 0 2 0 2 0 0 0 0 0 0 1 0 1 0 1 0 1 0 2 0 1 1 1 0 0 0 1 2 2 1 2 2 2 2 0 2 2 0 1 1 0 0 1 1 2 1 1 1 1 1 1 1 1 0 2 2 0 0 0 2 2 2 1 1 1 0 2 1 2 2 2 2 0 2 0 1 0 2 2 0 1 0 1 1 0 0 0 0 0 2 1 1 0 0 2 1 1 0 0 0 0 0 0 0 1 0 0 1 0 2 0 1 1 0 1 1 1 0 2 1 2 1 0 0 2 2 1 0 2 0 0 2 0 0 0 0 0 0 2 0 0 2 1 1 0 1 0 0 2 2 0 1 2 0 1 1 0 1 0 2 0 2 1 0 0 2 1 1 0 1 0 0 2 2 1 0 0 0 0 1 0 0 0 0 0 0 0 1 1 1 1 0 1 2 1 1 0 1 0 0 0 0 0 2 0 0 0 0 0 0 1 1 0 0 0 0 0 0 0 1 0 0 0 2 2 1 1 1 1 0 0 0 0 2 0 0 0 1 1 1 1 2 1 1 1 0 0 0 1 1 0 0 1 0 1 1 0 1 0 0 0 1 2 0 1 1 2 2 0 1 0 2 1 0 0 2 1 1 1 2 0 0 1 1 2 0 1 0 0 1 1 0 2 0 0 0 1 0 0 0 0 0 0 2 0 0 0 1 2 1 0 0 0 0 1 0 0 1 0 1 1 0 2 2 0 1 2 0 2 1 0 0 1 0 2 2 1 0 2 0 2 0 0 0 1 1 2 1 0 1 1 0 0 0 0 0 0 0 2 2 2 0 0 0 1 0 0 1 1 2 0 0 1 0 0 0 0 0 1 1 1 2 1 0 0 2 0 1 0 1 0 0 0 1 0 2 1 2 0 0 2 0 0 1 1 0 0 0 2 2 1 1 1 1 0 1 2 1 1 0 2 0 1 1 1 1 1 2 2 1 0 1 0 2 0 2 0 1 1 1 0 0 1 1 1 1 1 0 1 1 0 0 2 2 2 0 2 1 1 0 0 1 1 0 0 0 0 2 0 0 0 1 2 0 0 0 2 2 1 1 2 1 1 0 1 1 1 2 2 2 0 1 0 1 1 0 1 0 1 0 2 0 1 1 1 0 0 0 1 2 1 1 0 1 1 0 0 0 2 0 0 2 1 1 1 1 1 0 0 0 0 0 1 1 2 0 0 2 0 2 0 2 0 0 0 0 0 1 1 0 0 0 0 0 0 0 1 0 0 2 0 0 0 1 2 0 0 0 0 0 0 0 0 0 0 1 0 0 0 0 0 2 1 0 0 1 1 0 0 0 0 2 0 0 0 1 0 0 1 2 0 1 2 0 1 1 1 0 1 1 1 2 1 1 0 0 0 1 0 2 2 0 1 0 0 1 0 0 0 0 2 2 1 0 0 1 0 2 1 1 2 0 1 0 0 1 0 1 0 0 1 1 2 1 2 0 1 0 0 0 1 1 2 2 0 1 0 0 0 0 0 0 2 2 2 0 0 0 0 1 0 0 0 1 0 0 0 0 0 0 0 1 0 0 1 0 0 1 0 2 0 2 0 0 0 0 0 1 0 0 0 0 0 0 0 0 1 2 2 0 0 1 0 0 2 1 0 0 1 0 0 1 0 2 2 1 1 0 1 2 2 2 2 0 1 0 1 1 0 1 0 1 1 0 1 0 2 0 0 0 2 1 1 0 1 0 0 1 1 1 2 0 2 1 0 2 1 0 2 0 0 0 0 0 0 1 1 1 1 0 0 0 0 0 0 0 0 0 0 0 0 0 0 0 0 0 2 0 2 1 1 1 0 1 1 1 1 1 0 0 1 1 1 1 1 0 0 0 2 0 0 0 0 0 2 2 2 2 0 0 0 1 0 0 0 0 0 1 2 2 2 2 2 0 1 0 2 0 2 1 0 1 1 1 2 0 0 0 0 1 1 1 0 2 2 0 2 0 0 0 0 1 1 0 0 0 0 1 2 0 0 0 1 1 0 0 0 1 0 0 1 0 0 2 0 2 0 2 0 0 0 1 1 0 0 0 0 0 0 0 2 0 0 1 0 0 0 0 1 1 0 1 0 0 0 0 2 1 2 0 1 1 1 0 1 0 1 0 1 0 0 0 0 1 0 1 0
149 1 1 2 0 0 1 2 2 0 0 1 1 1 1 0 0 0 2 0 0 0 1 2 2 1 1 0 1 0 1 0 0 0 0 1 1 1 0 0 0 0 0 1 0 0 2 0 1 1 1 1 0 0 1 0 0 0 1 1 0 1 0 0 0 0 2 1 0 0 0 1 2 2 1 2 2 1 1 0 0 2 1 0 1 1 0 2 1 2 0 1 1 1 0 1 0 1 1 2 1 0 0 0 2 1 1 1 1 1 0 1 0 1 1 1 1 0 0 0 2 0 2 0 0 0 0 2 1 1 0 0 0 0 0 0 0 0 0 0 0 2 0 0 0 1 0 0 1 0 1 0 0 0 0 0 0 1 0 1 1 0 0 1 1 2 0 0 0 1 1 0 0 0 1 1 1 0 0 0 0 1 0 1 1 1 1 1 0 0 1 1 0 2 2 0 2 2 0 0 0 1 0 1 2 0 2 1 1 0 0 2 0 0 0 1 1 0 1 1 0 0 2 0 0 1 1 0 0 0 1 0 1 1 1 0 1 2 2 2 0 0 2 0 0 0 0 0 1 1 1 1 0 1 0 2 1 0 0 0 0 0 0 0 0 0 1 0 2 2 0 1 1 2 0 0 0 1 2 0 1 0 0 0 1 1 2 2 0 2 1 0 0 2 1 0 1 1 0 0 1 0 2 0 0 0 1 2 1 2 0 2 1 0 2 1 2 0 0 2 0 2 1 1 1 0 1 0 1 2 0 2 0 0 1 1 0 2 0 2 1 1 1 0 0 0 0 0 1 2 0 1 1 2 1 0 1 0 0 2 2 0 1 0 1 0 0 0 2 0 2 2 2 2 2 0 0 1 2 0 1 1 0 1 1 2 0 0 0 1 0 0 0 0 2 0 1 0 2 2 0 2 0 2 2 1 0 0 1 0 0 0 0 1 1 0 1 0 1 0 0 0 0 1 1 1 1 0 2 2 0 1 1 0 0 1 0 1 1 0 2 1 0 1 2 2 1 0 0 2 0 0 0 0 0 0 0 2 1 1 2 2 0 0 0 0 0 1 1 1 1 1 2 2 1 1 1 1 2 0 1 0 0 0 0 0 0 0 2 1 0 2 1 2 1 0 0 1 1 2 1 2 1 0 1 1 2 2 0 0 0 0 1 0 1 0 1 1 1 2 2 1 2 0 0 2 0 1 0 2 0 2 1 1 1 0 2 0 0 1 0 0 1 0 0 1 0 0 2 0 0 0 0 2 2 1 0 0 0 1 0 0 0 0 0 0 0 1 1 1 0 0 1 0 0 0 2 2 2 2 0 0 2 0 1 1 2 2 0 0 0 0 1 0 1 0 0 0 0 1 0 2 0 0 1 1 1 0 2 2 1 1 0 2 0 0 0 0 0 0 1 0 0 0 0 0 2 2 0 0 0 1 0 0 0 1 2 0 0 0 2 1 0 0 0 0 2 1 0 0 0 2 2 0 0 0 1 0 2 0 0 0 0 0 2 2 0 1 0 0 2 0 0 0 1 1 2 0 0 0 1 0 1 1 1 2 2 1 0 0 2 1 0 2 1 1 2 2 2 2 0 2 0 0 1 2 0 2 2 0 0 0 0 0 0 0 0 1 1 1 0 0 1 0 1 0 0 0 0 0 0 0 0 0 1 1 0 0 0 0 0 0 0 0 0 0 0 1 0 0 0 0 1 0 0 1 0 0 0 0 0 0 2 1 0 1 0 0 0 2 1 0 0 0 2 1 1 0 0 0 2 2 0 1 1 1 0 2 0 1 0 1 0 1 1 1 0 1 1 0 0 0 0 0 1 0 1 2 0 0 0 0 1 1 1 2 0 2 0 0 0 0 0 2 0 1 0 0 0 0 1 1 2 1 1 1 0 0 1 1 1 0 0 1 2 1 2 0 0 1 1 1 0 2 1 0 1 0 0 0 0 2 1 0 1 1 1 0 0 1 0 0 0 1 1 0 0 2 2 2 2 2 2 0 0 0 0 0 0 0 1 1 1 1 1 1 1 0 1 1 0 1 0 1 2 2 0 1 0 2 0 1 0 0 0 1 1 1 2 0 0 0 0 1 0 0 1 2 0 0 0 0 0 1 1 0 0 0 0 0 0 0 1 2 1 1 0 0 1 0 2 0 1 0 1 1 1 2 2 0 0 0 0 0 0 1 1 0 0 0 0 0 0 0 0 1 1 0 1 0 0 2 0 2 0 0 0 0 0 0 0 1 0 1 0 0 1 0 0 0 2 0
150 0 2 1 0 0 1 0 0 2 0 0 1 1 1 0 0 0 0 1 1 1 0 2 2 0 0 1 2 0 1 2 0 0 1 1 1 1 0 1 1 1 0 0 0 0 0 0 0 0 0 1 0 0 0 2 0 0 1 2 0 0 0 0 0 0 1 1 0 0 0 2 2 2 1 2 1 1 2 0 0 1 0 0 0 0 0 0 0 2 0 0 1 1 1 2 1 0 0 1 1 0 0 0 1 2 1 1 1 1 0 2 0 1 2 2 1 0 0 0 2 0 1 1 1 1 0 0 0 0 0 0 0 0 0 0 0 1 0 1 0 2 0 0 0 0 1 0 0 0 1 0 0 0 1 1 0 0 0 0 1 1 0 1 0 0 0 0 1 1 0 1 1 2 1 1 2 1 1 1 1 1 0 1 1 1 1 1 0 0 0 1 0 2 2 0 1 2 0 0 0 1 0 1 2 0 2 0 1 0 0 1 1 0 0 0 0 1 2 1 1 1 2 0 0 1 1 1 0 0 0 1 0 0 1 0 0 1 1 0 1 1 2 0 0 0 0 0 2 0 0 0 0 0 0 1 1 0 0 0 0 0 0 0 0 0 0 0 2 2 0 1 1 2 2 2 0 1 2 0 1 0 0 0 1 0 0 2 0 2 1 0 1 2 2 1 1 2 0 2 2 2 2 0 0 0 1 2 1 1 0 2 2 0 2 0 2 2 0 0 0 1 0 0 1 0 0 0 1 0 0 2 2 0 0 0 1 1 1 1 0 1 1 0 0 0 0 0 1 2 1 1 0 2 0 0 1 0 0 2 2 0 2 1 2 1 0 1 1 1 1 1 1 2 1 0 0 1 1 1 0 0 0 2 1 1 0 0 0 0 1 1 1 0 2 0 2 1 1 0 0 1 0 2 2 1 0 1 0 2 0 0 0 0 1 0 0 0 0 0 0 1 0 0 0 1 1 0 0 0 0 0 0 2 0 1 0 0 1 1 2 1 1 1 0 2 0 1 2 1 1 0 0 1 1 0 1 2 0 1 1 1 1 0 0 1 0 1 1 1 1 1 2 2 1 1 0 0 2 1 1 1 1 1 1 0 0 0 2 1 0 2 0 1 1 0 0 1 1 2 2 2 1 1 0 0 1 0 1 1 1 0 1 1 1 0 0 2 0 1 1 2 2 0 0 1 1 0 0 1 1 0 1 0 1 0 1 0 0 0 1 2 0 2 1 1 1 0 2 1 0 0 0 1 2 1 0 0 1 1 1 0 0 1 0 0 1 0 1 0 1 1 0 0 0 0 1 1 1 2 0 1 2 0 2 0 2 0 1 0 0 0 1 0 0 1 1 0 0 1 0 2 1 1 1 0 1 0 1 0 0 0 0 0 0 0 0 1 1 1 0 0 0 0 0 1 1 2 0 0 1 1 1 0 0 1 1 0 0 0 1 0 0 1 2 0 2 1 0 2 1 1 1 0 0 0 2 0 1 0 0 0 0 0 0 1 0 1 1 0 0 2 0 1 1 2 2 1 1 1 1 0 2 1 2 2 1 1 0 1 1 1 1 0 1 0 1 2 1 1 0 1 0 1 1 2 1 2 2 0 1 0 0 1 1 1 0 1 1 1 0 0 1 0 0 2 0 0 2 0 1 1 0 0 0 0 0 1 0 2 1 1 0 0 0 1 1 0 0 0 0 0 0 0 0 1 0 0 0 0 0 0 2 1 0 0 1 0 0 2 0 0 1 0 0 0 0 0 2 2 1 1 1 0 1 0 0 2 1 2 0 1 1 2 2 1 0 1 0 0 0 1 0 0 0 1 1 0 1 0 0 0 0 0 1 0 0 2 2 0 1 2 0 2 0 1 0 0 0 0 1 0 2 1 0 1 1 0 0 0 0 0 0 0 2 1 1 1 0 0 0 2 0 1 1 0 1 0 0 0 1 0 1 0 0 2 0 0 0 2 0 1 0 1 1 0 0 1 1 2 2 2 1 0 0 0 0 1 1 0 2 1 2 1 2 2 2 2 0 0 0 1 0 1 1 1 0 0 0 2 0 0 0 0 1 2 2 1 2 1 0 1 0 1 0 0 1 1 1 0 1 0 0 0 1 0 1 1 1 1 1 1 0 2 0 0 1 0 1 0 2 1 0 0 2 0 2 2 1 1 1 1 0 1 1 1 0 0 1 1 0 0 0 0 0 0 1 0 1 0 0 1 0 0 0 0 0 1 0 1 0 0 0 2 0 0 0 0 0 0 2 1
151 0 2 1 0 0 0 1 2 2 0 0 0 1 0 0 0 0 0 2 1 0 0 2 2 0 0 2 2 1 2 1 1 1 1 2 0 2 0 1 1 1 0 0 0 0 0 0 1 1 1 1 0 0 1 2 0 0 1 1 1 1 0 2 0 1 1 0 1 1 0 0 2 2 1 2 2 1 2 0 1 1 1 0 1 0 0 0 0 1 0 0 1 1 1 1 1 2 0 2 2 0 2 0 2 0 2 2 0 2 0 1 1 2 2 2 1 0 2 0 1 0 1 1 1 0 0 1 1 0 0 0 1 0 1 0 1 0 1 0 1 1 1 0 1 2 1 0 1 0 1 0 1 0 0 0 0 0 0 1 1 0 0 2 0 1 0 0 0 1 1 0 1 1 0 1 0 2 1 2 1 2 0 2 0 0 2 2 1 1 1 1 1 1 1 1 1 2 0 0 0 0 0 0 2 0 1 1 1 0 0 1 0 0 0 0 0 0 2 0 2 2 2 0 0 1 1 1 0 0 0 1 0 0 1 1 0 2 2 1 0 1 2 0 0 0 0 0 2 0 0 0 0 1 0 0 0 0 0 0 0 0 0 0 0 0 0 0 2 0 1 1 0 2 1 1 0 2 2 0 2 0 0 0 0 0 0 2 1 2 2 0 0 2 2 0 0 1 0 0 0 0 2 2 1 0 1 2 0 1 0 1 1 1 1 0 1 0 1 0 1 2 2 1 1 0 0 1 1 0 0 1 0 0 0 0 0 2 0 0 0 1 0 0 0 0 0 0 1 0 1 0 0 2 0 0 0 0 0 2 2 0 0 0 0 0 0 1 2 0 2 2 1 2 1 1 0 2 1 1 0 1 0 2 2 1 0 0 0 0 0 0 2 0 2 0 1 0 1 1 0 1 1 2 2 1 0 1 1 0 0 0 0 0 1 0 2 0 0 0 0 1 1 1 1 1 0 1 0 0 1 1 1 1 1 1 0 2 1 0 2 0 1 1 0 2 0 0 0 1 0 0 0 1 1 1 0 0 0 0 1 1 1 0 0 2 0 2 2 0 1 1 2 2 0 0 0 0 2 1 1 0 1 1 0 0 1 1 1 0 1 1 2 1 0 0 0 1 1 2 1 2 2 0 0 0 1 1 0 0 0 1 2 2 0 0 0 2 0 2 2 2 2 1 1 1 0 1 1 2 0 1 1 0 0 0 1 0 1 2 0 0 0 0 0 2 0 1 1 1 0 0 1 0 2 2 0 0 1 1 0 0 1 2 1 1 1 0 0 0 0 1 0 0 0 0 1 2 2 2 0 0 1 0 1 0 1 0 2 2 0 0 0 0 0 1 1 0 0 0 0 1 0 1 2 0 2 0 2 2 0 0 0 2 0 0 0 1 1 0 0 0 0 0 0 0 0 1 0 0 1 1 1 0 0 2 2 1 0 0 1 0 0 1 1 0 2 2 0 0 1 2 0 1 0 0 1 0 1 0 0 0 0 0 0 1 0 1 0 1 0 1 1 0 0 2 2 1 1 1 1 0 2 1 1 1 2 1 0 1 1 0 0 1 0 1 1 1 0 1 1 0 0 0 1 2 0 1 2 0 1 0 0 0 0 1 0 0 0 0 0 2 1 0 1 0 1 0 0 0 0 0 0 0 0 1 0 0 0 0 0 0 1 1 1 0 1 1 0 0 0 0 0 0 0 0 1 0 1 1 0 1 2 1 0 1 0 1 0 0 0 0 1 0 0 0 0 0 2 2 1 1 0 1 1 2 1 2 0 2 0 2 0 2 2 2 0 1 0 0 0 1 0 0 0 2 0 0 0 1 0 0 2 0 0 2 0 1 1 0 2 1 0 2 0 0 0 0 0 0 1 1 1 0 0 0 0 0 0 0 0 0 0 0 1 1 1 0 0 0 0 2 0 2 2 0 0 0 0 0 0 0 0 0 0 1 0 0 0 2 0 0 0 2 1 1 0 0 0 1 0 0 2 0 0 0 0 0 0 0 2 1 0 1 2 1 1 1 0 0 0 2 0 2 1 0 1 1 0 2 0 0 0 0 0 2 2 2 1 1 0 1 0 2 1 1 2 2 1 0 1 0 0 2 0 0 0 0 2 2 0 0 0 0 0 1 1 0 1 0 2 0 1 1 1 0 1 2 1 0 0 0 0 0 1 0 1 0 2 1 0 0 1 0 0 0 1 0 0 0 0 2 0 1 0 0 0 1 0 0 0 0 0 2 0 0 0 0 0 0 0 0
152 1 1 2 0 0 1 0 1 2 0 0 0 1 1 0 1 0 0 1 0 0 0 2 2 0 0 1 0 2 2 0 1 1 0 1 1 2 0 2 2 1 0 2 0 1 1 0 0 1 0 2 1 0 1 1 0 0 0 0 0 0 0 1 0 0 0 1 0 0 0 0 2 2 1 2 2 2 2 0 1 2 0 2 2 0 0 0 0 1 0 0 1 1 0 2 0 2 2 2 0 0 0 2 2 0 2 2 0 2 0 1 1 2 2 2 2 0 0 0 2 0 1 0 0 0 0 1 1 0 1 1 0 0 0 0 0 0 0 1 0 2 0 0 0 1 0 0 0 0 0 0 0 0 2 1 0 0 0 0 1 0 1 2 1 2 1 1 1 1 0 1 1 1 0 1 2 1 1 1 1 1 0 1 1 1 1 1 1 0 1 1 0 2 2 0 1 1 1 0 0 1 0 0 2 0 2 0 1 0 1 1 1 0 0 0 0 1 0 1 1 1 2 0 0 2 1 0 0 0 0 1 0 0 2 0 1 2 2 1 0 0 2 0 0 0 0 0 2 0 0 0 0 0 0 2 2 0 1 1 0 0 0 0 0 0 0 2 0 0 0 2 1 2 0 1 0 0 2 0 0 0 2 2 2 1 2 1 1 2 1 1 1 2 2 0 1 1 0 0 0 0 1 0 0 0 0 2 0 0 0 0 2 0 2 0 0 0 0 1 1 1 0 0 0 0 0 1 1 1 0 0 0 0 0 0 0 2 0 0 0 2 1 0 0 0 0 0 1 0 0 0 0 2 0 0 0 0 0 0 0 0 2 0 2 1 0 2 2 0 2 2 1 2 1 1 0 1 0 2 2 0 0 1 1 1 0 0 0 1 0 0 0 0 2 0 1 1 0 0 0 0 0 2 2 0 0 0 0 1 0 0 0 0 0 0 1 1 0 1 1 1 1 1 0 2 1 1 0 0 1 0 1 0 1 1 0 0 0 0 2 0 2 0 1 1 0 0 0 0 0 1 0 1 1 1 0 2 1 1 1 1 0 1 0 1 0 0 0 2 2 2 2 2 1 1 1 0 1 2 1 0 1 1 0 1 0 1 2 0 1 2 1 1 2 0 0 2 2 2 0 2 2 0 0 0 2 1 0 0 0 0 1 0 0 0 2 2 0 1 1 2 2 0 0 2 0 1 1 2 0 1 1 1 2 0 1 0 0 2 1 1 0 1 1 2 0 2 0 2 0 0 0 2 2 0 0 1 1 0 1 0 0 0 0 0 0 0 1 0 0 2 1 0 0 0 1 0 1 1 0 1 1 0 1 0 1 0 0 0 0 0 1 1 0 1 1 1 0 0 1 0 0 1 2 0 2 0 2 2 1 1 0 1 0 1 0 1 1 0 0 0 0 0 0 0 2 1 0 0 0 1 1 0 0 1 2 1 0 0 1 1 1 1 1 0 1 0 0 1 1 1 1 1 1 0 0 0 1 1 1 0 2 0 1 2 1 1 0 0 1 0 0 0 0 2 2 1 1 1 2 0 2 1 2 2 2 1 1 2 1 0 0 1 0 0 1 2 1 2 1 1 0 0 1 2 0 2 2 0 0 0 0 0 0 1 0 0 0 0 0 2 1 0 2 0 0 0 2 0 0 0 1 0 0 1 1 0 0 0 0 0 0 1 1 0 1 0 0 0 0 0 0 0 0 1 0 1 1 1 1 0 2 1 0 0 0 0 1 2 1 0 2 1 0 0 1 0 0 0 2 2 0 0 1 2 1 1 0 1 1 2 1 1 2 1 1 0 0 0 0 1 0 0 0 2 1 0 1 1 0 0 0 1 1 1 0 2 2 0 2 1 0 2 0 0 0 0 0 0 1 1 1 1 0 1 0 0 0 1 1 0 0 0 0 0 0 0 0 0 0 1 0 2 2 0 0 1 0 0 0 0 0 1 0 1 1 1 1 2 0 1 0 2 1 1 0 0 1 1 2 1 1 0 0 2 0 0 1 0 0 2 2 1 2 2 2 2 0 0 0 1 0 2 1 1 0 1 0 1 1 1 0 0 1 1 1 1 1 0 0 0 0 1 0 0 0 0 0 1 1 0 0 1 1 0 0 0 0 0 0 0 1 0 0 1 0 2 0 1 2 0 2 0 0 0 0 1 1 1 1 0 0 0 1 1 0 0 2 0 0 0 0 0 0 0 2 0 2 0 0 0 1 1 0 2 2 0 0 0 0 0 0 2 0 0 0 0 0 0 2 1
153 1 2 1 0 0 2 0 0 2 0 0 0 0 0 0 0 1 1 0 0 0 0 2 2 0 0 1 2 0 2 0 1 2 0 0 2 1 1 0 0 0 0 1 0 1 0 0 2 0 0 0 2 1 0 2 0 1 2 0 1 1 0 2 0 1 1 0 0 0 0 0 1 1 2 1 1 2 2 0 1 2 0 0 0 0 0 0 0 2 0 1 0 0 0 2 0 0 0 2 2 0 0 1 2 0 2 2 0 2 0 2 1 1 1 1 1 0 1 0 2 0 2 1 0 1 0 1 1 0 1 1 0 0 0 0 0 1 0 0 2 0 1 0 2 2 1 0 0 0 0 0 0 0 2 1 0 0 1 0 1 0 0 2 0 1 0 1 0 1 1 1 0 2 0 2 0 0 0 0 0 0 1 2 2 1 2 0 0 0 1 2 0 1 2 1 1 1 0 1 0 0 1 0 1 0 2 0 0 0 1 1 1 0 0 0 1 0 1 0 1 1 1 0 1 0 0 0 0 0 0 0 1 1 1 2 0 2 2 1 0 1 2 1 0 0 0 0 2 0 0 0 0 0 0 2 0 0 0 0 0 0 0 0 0 0 0 0 2 1 1 0 0 2 0 0 1 0 2 0 0 1 0 0 2 2 2 2 0 2 0 0 0 2 2 0 0 0 0 1 1 0 2 0 0 0 2 2 0 2 0 1 2 1 2 1 1 0 0 0 0 2 0 0 0 0 2 0 0 0 0 1 0 0 0 0 0 1 0 0 0 0 0 0 0 0 1 0 0 1 1 0 0 2 0 0 2 0 0 2 2 0 1 0 1 0 0 2 1 1 1 1 0 2 1 0 0 1 0 2 1 1 0 0 1 1 0 0 0 0 0 0 1 0 2 0 1 1 1 1 0 1 0 2 2 1 0 2 1 1 0 0 0 0 0 0 1 0 0 0 0 2 0 0 0 0 1 0 0 0 1 0 0 2 0 1 0 1 2 1 2 1 1 1 0 2 0 0 0 0 0 0 0 2 1 1 0 2 1 1 1 1 1 0 0 1 0 2 2 0 1 1 2 2 2 0 0 1 2 0 1 0 2 2 1 1 0 1 1 0 2 1 0 2 2 1 1 1 1 2 1 2 1 1 0 0 2 0 0 0 0 1 1 0 0 1 0 2 0 0 0 2 2 0 0 2 0 0 0 0 2 0 2 1 2 0 1 0 0 0 0 2 0 1 0 2 0 0 2 0 0 0 0 2 1 0 0 0 1 0 1 1 0 1 0 0 1 0 1 0 0 1 1 0 1 0 1 1 1 2 0 0 1 0 1 0 1 0 0 0 1 0 0 0 0 0 0 0 0 0 0 2 0 1 2 0 2 0 2 0 0 0 0 0 0 0 1 1 0 0 0 0 0 0 0 0 2 2 0 0 1 1 1 0 1 0 1 0 0 0 1 1 0 1 1 0 2 1 0 0 1 2 2 1 0 0 1 0 2 0 0 0 0 2 0 0 0 0 1 1 0 1 1 1 1 2 1 2 1 1 2 0 1 1 1 1 0 2 0 0 0 0 1 0 1 1 2 1 1 1 1 1 0 0 0 1 1 2 2 0 0 0 0 1 0 0 0 1 0 1 0 0 0 0 2 2 0 0 0 0 0 0 0 0 0 0 2 0 0 1 0 0 1 2 2 0 2 1 1 1 1 1 1 0 0 1 0 0 0 0 0 1 2 1 0 1 1 0 0 2 0 0 2 2 1 0 0 0 2 2 2 2 0 0 0 2 0 1 0 1 1 2 2 0 1 0 1 1 1 0 1 0 0 0 1 0 1 0 0 2 0 0 0 0 2 0 1 1 0 0 0 0 0 2 0 1 0 0 0 1 0 0 2 2 1 0 0 0 0 0 0 0 0 1 1 0 1 0 0 1 0 1 0 2 2 0 0 0 1 0 0 1 0 1 0 0 1 0 1 1 1 0 0 0 2 1 1 1 1 2 1 1 0 0 0 1 0 1 0 0 2 1 2 2 2 1 1 2 0 1 0 1 0 2 1 1 1 1 1 1 0 0 0 0 1 1 1 1 2 2 0 2 0 0 0 0 1 1 0 1 0 0 0 2 0 0 0 1 1 0 0 0 2 1 1 2 0 1 0 0 2 0 1 1 0 0 1 1 0 0 0 1 0 0 0 2 1 0 0 0 0 0 0 0 0 1 1 1 2 0 1 1 1 1 0 0 0 1 0 0 0 2 0 1 0 0 1 0 0 0 2 2
154 0 2 1 0 0 2 0 1 2 0 0 0 1 0 0 0 0 0 0 0 0 0 1 2 0 0 2 2 0 2 2 1 1 0 0 2 1 1 0 0 1 0 0 0 0 0 0 2 0 0 0 1 0 0 1 0 1 1 1 0 1 0 1 1 0 2 1 0 0 1 1 2 2 2 2 2 1 2 0 0 1 0 1 1 0 1 0 0 2 0 1 1 1 1 2 1 1 0 1 2 0 1 1 2 0 2 0 1 1 0 1 1 2 2 2 2 0 1 0 1 0 2 1 0 0 0 1 1 0 0 1 0 0 1 0 1 0 0 0 0 2 0 0 0 0 0 0 1 2 0 0 0 0 0 0 0 0 0 0 2 2 1 2 0 2 0 1 0 1 1 0 1 1 0 1 1 1 1 1 1 2 0 2 1 1 2 0 0 0 1 0 0 0 0 0 1 0 0 0 0 0 0 1 2 0 1 0 0 0 0 1 0 0 0 1 1 1 0 1 1 1 2 0 0 2 1 0 0 0 1 1 0 0 2 0 0 2 2 1 0 1 1 0 0 0 0 0 1 0 0 1 0 1 0 1 2 0 0 0 0 0 0 0 0 0 0 1 1 0 1 2 0 2 0 0 0 1 1 0 1 0 2 2 2 2 2 2 0 2 2 1 0 2 2 0 0 1 0 0 1 0 1 0 0 1 1 2 0 1 0 1 1 0 1 0 2 0 0 0 0 2 2 1 0 0 0 0 0 1 0 1 0 0 0 0 0 2 0 0 0 0 0 0 0 0 0 2 2 1 1 0 0 1 0 1 0 0 0 0 0 0 2 0 2 0 0 2 0 2 0 0 0 2 1 1 0 2 0 2 0 1 0 0 0 0 0 0 1 0 1 1 0 0 2 0 0 1 0 0 0 0 0 2 2 1 0 1 0 2 0 0 1 1 1 0 0 0 1 0 0 0 0 1 1 1 1 2 1 1 0 1 2 0 2 2 0 0 1 1 1 0 1 1 2 2 0 0 0 0 0 1 0 2 2 1 1 2 2 2 1 1 0 0 0 0 1 2 2 0 1 1 2 2 1 1 1 2 2 0 0 0 0 0 0 1 0 1 1 0 2 1 0 2 1 0 0 2 1 1 0 1 1 1 0 0 2 2 1 0 0 0 1 0 0 1 0 2 0 2 2 2 0 0 0 0 0 0 0 1 0 0 1 0 1 1 1 0 1 2 0 1 0 2 2 1 0 1 1 1 0 0 0 2 1 0 0 1 0 1 0 0 0 2 0 0 2 1 0 1 1 2 0 0 0 0 1 0 1 1 0 0 1 0 0 1 1 1 0 0 0 0 0 1 0 0 0 0 0 0 1 0 0 0 1 1 1 0 2 1 0 0 0 1 0 1 1 1 0 1 1 1 0 1 0 0 1 1 0 0 1 1 0 0 0 0 2 1 0 0 1 1 0 2 2 0 2 2 0 2 1 0 0 1 1 1 1 0 2 0 0 0 0 1 0 1 0 1 0 0 1 0 0 0 0 1 1 0 1 1 1 0 1 1 1 1 1 1 0 1 2 0 1 0 0 1 1 2 1 0 0 1 0 0 1 2 1 0 1 1 1 1 0 2 0 0 0 1 1 1 0 0 0 0 2 2 0 1 0 1 0 0 0 0 0 1 0 0 0 0 0 0 0 1 1 0 1 1 1 0 0 0 1 0 0 0 0 0 2 2 0 0 2 1 0 1 0 2 0 0 0 1 0 0 1 0 1 0 0 1 0 1 0 0 1 2 1 2 0 1 1 2 0 0 0 0 0 0 0 0 0 2 0 1 0 1 0 0 1 1 0 0 0 1 1 2 1 1 1 0 1 1 0 2 0 0 0 0 0 0 1 1 2 1 1 0 0 0 0 0 0 0 0 0 0 0 0 0 0 0 0 2 0 2 1 0 1 0 1 1 0 1 0 0 0 0 1 0 1 1 0 0 0 1 1 1 0 1 1 1 1 1 2 0 0 0 1 0 1 0 2 1 1 2 2 2 2 2 0 1 0 1 0 1 2 2 0 0 0 2 0 2 0 0 1 1 1 0 2 0 1 0 0 1 0 0 0 0 0 0 0 0 0 1 0 0 0 1 1 0 0 0 1 0 0 2 0 1 0 1 2 0 1 0 1 1 1 2 1 0 0 0 0 1 2 0 1 1 2 1 1 0 0 0 0 1 1 0 2 1 1 0 1 1 0 0 1 0 0 0 0 0 0 1 1 0 0 0 0 0 0 0
155 1 1 2 0 0 2 1 1 2 0 0 0 1 0 0 0 0 2 2 2 0 0 1 1 1 1 2 2 0 2 0 1 1 1 1 1 1 0 0 0 1 0 0 0 0 0 0 1 0 0 1 2 0 0 0 0 0 0 1 0 0 0 2 0 1 0 1 0 0 0 0 2 2 1 2 2 0 2 0 0 1 1 0 0 0 0 0 0 2 0 0 0 2 0 1 0 0 0 2 2 0 1 1 2 0 2 2 0 2 0 1 1 2 2 2 2 0 1 0 2 1 2 1 0 1 0 1 0 1 0 0 0 0 1 0 1 1 0 2 1 1 0 0 0 0 0 0 0 0 0 0 0 0 1 0 0 0 1 0 1 1 0 2 2 2 0 1 0 1 1 0 1 1 0 1 2 0 0 0 0 0 1 2 2 1 1 0 0 0 1 0 1 1 1 0 1 2 1 0 0 1 1 0 2 0 2 0 1 0 0 2 1 0 0 1 1 1 0 1 1 1 2 0 0 1 1 0 0 0 0 0 0 0 2 0 0 2 2 1 0 0 2 1 0 0 0 0 2 0 0 1 1 0 0 1 1 0 1 1 1 1 0 1 1 0 0 0 2 1 0 1 1 2 0 0 0 1 1 0 1 0 0 0 0 0 1 2 0 2 0 0 0 2 2 1 0 1 0 0 1 1 2 0 0 0 0 2 1 1 1 2 1 0 0 0 2 0 0 1 2 2 2 1 0 0 0 0 1 2 0 2 1 0 0 0 0 2 1 2 2 2 2 0 0 2 1 0 1 2 1 1 0 1 0 1 0 0 0 1 1 0 0 0 0 0 0 2 2 0 2 2 0 2 0 1 0 0 0 2 2 0 0 0 2 1 0 1 1 0 0 0 1 0 2 0 1 1 2 2 0 2 0 0 0 0 0 0 0 1 0 0 0 0 0 0 1 0 0 0 0 1 0 1 1 1 2 2 1 0 1 0 0 1 1 0 0 2 1 0 0 2 0 1 2 2 2 0 1 2 0 0 0 2 1 1 0 2 2 2 1 1 0 0 0 1 0 1 2 1 1 1 2 2 0 1 0 0 0 1 2 0 0 0 0 0 0 0 1 0 1 1 0 1 1 0 0 1 1 2 2 2 1 1 0 0 1 0 0 0 0 0 0 1 0 1 0 1 1 1 1 2 1 0 0 1 1 0 1 1 1 1 1 1 1 0 2 0 0 1 0 0 0 0 0 0 1 1 1 1 0 0 0 1 1 1 0 2 0 0 0 2 0 0 0 0 0 2 2 0 0 0 1 0 1 0 1 1 1 1 0 0 0 0 0 0 0 0 0 0 1 0 0 0 0 1 0 0 0 0 1 1 0 0 0 1 1 0 1 1 1 0 0 0 0 0 0 2 1 0 1 0 0 1 0 0 2 0 0 0 0 2 0 0 0 0 2 0 0 0 1 2 0 1 2 0 2 2 0 1 1 1 0 1 0 0 2 0 1 0 0 0 0 0 2 2 2 0 0 1 1 1 0 0 0 2 2 0 0 0 1 1 2 1 2 2 1 0 0 2 0 0 1 0 0 1 1 2 1 2 1 1 0 0 2 2 0 1 2 0 0 0 0 0 0 0 0 1 1 1 0 0 0 1 1 1 1 0 1 0 0 0 0 0 0 0 0 1 0 1 1 1 0 0 1 1 2 0 0 0 1 1 2 0 0 1 0 0 1 1 0 0 1 0 0 1 0 0 0 0 0 0 1 1 0 0 2 0 0 0 2 2 0 2 2 2 1 2 1 1 1 1 2 0 2 0 0 1 0 1 0 2 0 0 0 2 1 0 0 2 0 0 0 0 2 0 1 2 1 0 1 1 0 2 0 2 0 0 0 1 0 0 1 1 0 0 1 0 0 0 1 1 2 0 2 0 2 0 0 1 0 1 0 1 1 0 1 0 0 0 0 0 0 0 1 0 2 0 1 2 0 0 0 0 2 0 0 1 1 2 2 2 2 0 0 0 2 1 0 0 0 2 2 2 2 1 1 2 0 0 0 2 0 0 2 2 0 0 1 2 0 0 1 0 1 0 0 2 2 1 0 1 0 1 0 0 0 2 0 2 0 0 0 1 0 0 0 1 1 0 0 1 1 1 1 1 0 0 1 1 2 0 2 0 0 0 1 2 1 0 0 1 0 0 1 0 1 0 1 1 0 0 0 0 0 0 1 0 1 0 0 1 1 2 0 1 0 0 0 0 0 1 0 2 0 0 0 0 0 0 2 1
156 0 1 1 0 0 0 1 1 2 0 0 0 0 0 0 0 0 1 1 0 0 0 2 2 0 0 1 1 1 2 0 1 1 0 2 1 0 0 0 0 2 0 0 0 0 0 0 2 0 0 0 0 0 0 1 0 0 1 1 0 1 1 1 0 0 1 0 0 0 0 2 2 2 1 2 2 1 2 0 0 1 1 0 1 0 0 0 0 2 0 0 1 1 2 2 2 2 0 2 2 0 0 2 2 0 2 0 2 0 0 1 0 2 2 2 2 0 2 0 0 0 1 0 1 1 0 1 0 0 0 0 1 0 0 1 1 0 0 0 1 2 0 0 0 1 0 0 2 2 0 0 0 0 1 1 0 1 1 0 1 1 0 2 1 1 0 1 1 1 0 2 0 1 0 0 2 0 0 0 0 1 1 1 0 0 1 0 0 0 0 0 0 2 2 0 0 2 1 1 1 1 0 0 1 0 1 0 1 0 0 0 1 0 0 0 0 1 0 0 1 1 2 0 0 0 0 0 0 0 0 0 0 0 2 0 2 2 2 2 0 0 2 0 0 0 0 1 2 0 0 1 0 0 0 1 0 0 1 1 0 0 0 0 0 0 0 0 2 1 0 0 1 2 0 0 1 1 2 0 2 0 1 1 1 1 2 1 0 1 0 0 1 2 2 0 0 1 0 0 1 0 2 1 0 0 0 1 1 1 1 2 1 1 1 0 1 0 0 1 0 2 1 0 1 0 0 0 1 0 0 1 0 0 0 0 0 1 0 0 0 0 1 0 1 0 0 1 1 2 0 1 1 2 1 0 1 0 0 1 1 0 2 1 2 0 0 2 1 1 2 1 0 2 1 1 0 2 2 0 2 0 0 0 1 0 0 0 0 0 0 0 1 0 2 1 1 1 0 0 0 0 1 2 1 0 1 1 0 1 0 0 0 0 0 0 0 0 0 0 0 0 1 2 1 0 1 1 0 0 1 0 0 0 2 0 0 0 1 1 0 1 2 0 1 1 1 0 0 1 0 0 0 0 0 0 0 1 1 1 1 1 0 0 1 2 0 2 2 0 1 1 1 1 2 0 2 1 1 1 1 1 1 1 1 0 0 0 2 1 0 2 1 1 1 0 0 2 1 1 0 2 1 0 1 1 2 0 0 0 1 0 0 0 1 1 0 2 0 0 1 2 2 0 0 2 1 0 0 0 2 0 0 0 0 1 2 0 1 2 1 1 0 1 0 1 1 2 0 2 0 0 0 2 1 1 0 2 0 1 0 0 0 1 0 0 1 2 2 0 0 0 0 0 0 0 1 0 1 1 1 0 0 0 0 0 0 2 0 0 0 0 0 1 0 0 0 0 0 0 0 1 0 1 0 1 2 0 2 1 0 0 1 1 1 1 2 0 0 0 1 0 0 0 0 1 1 0 0 0 0 1 0 0 0 0 2 0 1 1 1 1 0 0 2 0 2 1 0 1 2 1 2 0 0 0 2 0 2 0 0 0 1 1 1 1 0 1 0 0 2 0 0 1 2 2 2 1 1 1 1 0 2 2 2 2 1 1 0 1 1 0 1 1 1 1 2 2 0 1 1 1 0 0 1 1 2 0 1 0 0 0 0 0 0 1 0 0 1 1 0 0 1 0 1 1 0 0 0 0 0 0 0 0 0 0 2 1 0 2 2 2 1 2 2 0 2 0 0 0 0 0 0 0 0 1 1 0 0 0 0 1 2 2 0 0 0 2 0 0 0 0 0 0 0 0 1 0 1 0 1 1 1 0 1 0 0 1 0 2 0 2 1 1 1 1 0 1 1 1 0 1 1 0 1 2 2 0 1 0 0 0 0 1 1 2 1 2 2 0 2 2 0 2 0 1 0 0 0 0 1 1 2 1 1 0 0 0 0 0 0 0 0 0 0 0 0 0 0 0 0 2 0 1 1 0 1 0 0 0 1 2 0 0 0 1 0 0 2 0 1 0 1 1 2 1 0 1 0 1 0 0 2 0 0 0 1 0 1 1 1 2 0 1 2 2 2 0 1 1 1 1 0 2 0 0 1 2 0 1 0 0 1 0 1 1 2 1 1 1 0 1 0 0 0 0 0 2 1 1 1 0 0 0 2 0 0 1 1 0 0 0 2 0 0 1 0 0 0 0 1 0 1 0 1 0 1 2 0 0 0 1 0 0 0 2 1 0 2 1 0 0 0 1 1 0 2 0 2 1 1 0 0 1 0 0 0 1 0 0 1 1 0 1 1 0 0 0 0 0 1 1
157 1 1 1 0 0 1 0 0 2 0 0 0 0 0 0 0 0 0 1 1 1 1 1 2 1 1 2 2 0 2 1 1 1 0 0 2 0 1 0 0 1 0 0 0 0 1 0 2 0 0 0 0 0 2 1 0 1 2 0 1 1 0 2 0 1 1 0 0 0 0 1 2 2 1 2 2 2 2 0 2 1 0 2 2 0 0 1 1 2 0 0 1 2 0 2 0 0 0 1 2 0 1 1 2 0 2 1 2 1 0 2 1 1 1 1 1 0 2 0 1 0 2 0 0 0 0 0 0 0 0 0 0 0 0 0 0 0 1 0 1 0 1 0 0 0 0 0 0 1 0 0 1 0 0 0 0 0 0 0 0 0 1 2 2 2 0 0 0 1 1 0 0 2 0 0 1 0 0 0 0 1 1 2 2 1 2 2 0 1 1 2 0 2 2 0 1 2 1 0 0 1 0 1 2 0 2 0 1 0 0 1 1 0 0 1 1 0 1 1 1 1 1 0 0 1 1 0 0 0 1 0 1 0 1 1 2 2 2 1 0 1 2 0 0 0 0 0 1 0 0 0 0 0 0 0 0 1 1 1 0 0 0 1 0 0 0 0 2 1 0 2 1 2 0 0 0 1 2 0 1 0 1 1 2 2 2 2 0 2 0 1 1 1 2 0 0 1 0 1 1 0 2 1 1 0 1 2 0 0 0 0 1 0 2 0 1 1 1 0 1 1 0 1 0 0 1 0 1 1 0 2 1 1 0 0 0 2 1 0 1 2 1 1 0 0 0 0 1 1 1 1 0 0 0 1 0 0 0 2 2 0 0 0 0 0 0 2 2 0 2 2 2 1 0 1 0 1 1 1 1 2 0 1 2 1 0 0 0 0 1 1 2 0 2 0 2 0 1 2 0 1 0 0 0 0 0 1 0 2 0 0 0 0 0 0 1 0 0 0 0 1 1 0 1 1 1 0 0 0 0 1 1 0 2 2 0 0 0 0 1 1 1 1 1 1 0 2 2 2 0 0 0 2 2 0 2 1 2 1 1 1 0 1 0 2 0 2 2 0 1 1 2 2 0 0 1 0 1 1 2 0 0 0 0 0 0 1 2 0 2 2 0 0 1 0 0 2 1 1 0 2 0 2 0 0 1 0 0 0 0 0 0 1 1 0 0 2 0 1 1 2 2 0 0 1 1 0 2 2 0 0 2 2 2 0 1 0 2 2 0 1 0 2 1 2 0 2 0 2 0 0 0 1 2 1 0 1 0 0 0 2 1 2 0 0 2 0 1 0 1 1 1 0 0 0 1 0 1 1 1 0 2 0 2 0 2 0 2 1 0 0 1 0 0 1 2 0 0 0 0 1 1 0 1 1 2 0 1 1 0 0 1 1 1 1 1 2 2 1 0 1 0 1 0 0 1 1 1 1 0 0 0 0 0 1 2 0 0 1 1 1 1 1 2 0 2 2 0 0 2 2 1 2 0 0 0 1 2 0 0 0 0 1 1 1 0 2 0 0 0 0 0 1 1 2 2 1 0 0 1 0 2 2 1 2 1 2 1 1 1 0 1 1 0 1 2 1 1 0 0 1 0 1 0 1 1 2 2 0 1 0 0 0 0 0 0 1 1 1 0 1 0 0 2 0 0 0 0 0 0 0 0 0 0 1 0 0 0 2 0 0 0 0 0 1 1 1 1 1 1 1 1 0 0 1 1 0 1 1 0 1 1 1 0 0 1 0 1 2 0 0 0 1 1 0 1 0 1 2 0 0 2 0 1 1 0 2 1 2 0 1 2 0 2 0 1 0 0 0 1 1 0 0 1 1 0 1 0 0 1 1 1 0 1 1 1 2 0 0 0 0 0 2 0 0 0 0 0 0 0 0 1 1 0 0 0 0 0 0 0 0 1 0 2 0 1 0 0 0 0 1 0 2 1 0 0 0 0 1 0 1 0 0 0 0 1 1 0 1 0 0 0 2 1 1 0 1 0 2 1 1 1 0 0 1 0 0 0 0 1 1 1 2 2 2 2 2 0 0 0 2 0 1 1 1 1 0 0 2 0 0 0 0 0 1 2 0 1 0 0 0 0 0 0 0 1 2 0 1 0 0 1 2 0 0 0 1 2 1 0 0 1 1 0 1 1 1 0 0 1 0 1 0 1 0 0 2 0 0 0 0 1 0 1 1 1 0 1 1 1 0 0 0 0 0 2 0 2 0 0 0 1 2 0 2 1 1 0 1 0 0 0 2 0 0 0 0 1 0 0 0
158 1 1 1 0 0 1 1 2 1 0 1 0 1 0 0 0 0 0 1 1 0 0 2 2 1 1 2 2 0 2 0 1 1 1 1 1 1 0 0 0 1 0 0 1 0 0 0 1 1 1 1 1 0 0 1 0 0 1 0 0 2 0 2 0 0 1 0 1 1 0 1 2 2 2 2 2 0 2 1 0 1 1 0 1 0 0 1 1 2 0 2 2 1 0 1 0 2 1 1 0 0 2 0 2 0 2 1 1 1 0 1 1 2 2 2 2 0 0 0 2 0 1 0 1 0 0 1 0 1 2 2 0 0 1 0 1 1 0 2 2 0 0 0 0 0 0 0 1 0 0 0 0 0 1 0 1 1 0 0 1 0 0 2 1 2 0 0 0 2 2 0 0 2 0 0 2 0 0 0 0 0 0 2 2 2 2 2 1 0 1 0 1 1 1 1 1 2 0 0 0 1 0 0 2 1 2 1 1 0 1 2 1 2 0 1 1 0 1 0 1 1 1 0 1 1 1 0 0 0 0 1 0 0 1 0 0 1 2 2 0 0 2 0 0 0 0 0 2 0 0 0 0 0 0 1 1 1 0 0 0 0 0 0 0 0 1 1 2 1 0 1 1 1 1 1 0 1 0 0 0 0 0 0 2 2 2 2 1 2 1 2 1 2 2 0 0 0 0 0 0 0 2 1 0 1 0 2 1 2 0 2 2 0 1 1 2 0 0 1 1 1 0 0 2 0 0 0 1 0 0 2 1 0 0 0 0 2 0 1 1 1 1 0 0 0 1 1 1 1 1 0 0 2 0 0 2 0 1 1 2 1 0 0 0 0 0 2 2 0 2 2 0 2 1 0 0 0 0 2 2 1 0 0 1 0 0 0 0 0 0 0 0 0 2 0 0 1 0 0 0 0 1 2 1 1 1 0 0 1 0 0 0 0 1 0 0 1 1 1 1 1 0 1 0 0 1 0 0 0 0 0 1 1 1 0 0 1 0 0 0 1 1 1 0 1 0 1 1 2 0 0 0 2 2 2 0 0 1 0 0 0 1 0 0 2 0 2 2 0 1 1 0 0 1 1 1 0 2 2 0 0 2 2 1 0 1 2 2 0 1 2 2 0 1 0 0 0 0 2 2 2 1 1 1 1 1 2 0 0 0 0 0 1 0 0 0 2 0 2 2 2 2 0 1 1 1 0 1 1 1 0 2 1 2 1 2 0 1 1 1 1 0 0 0 1 0 1 1 1 0 0 0 1 2 1 1 1 2 1 0 0 1 2 0 0 2 0 0 0 0 0 1 0 0 0 1 1 1 2 0 0 1 0 1 0 1 0 0 0 0 0 1 0 0 0 0 0 0 0 0 2 0 0 1 0 1 0 1 1 0 0 0 1 1 1 1 0 0 0 0 0 0 1 0 0 1 1 0 0 1 1 1 0 0 1 2 0 0 0 1 0 0 0 1 0 1 0 1 1 0 1 0 2 0 0 0 0 0 2 2 1 0 0 0 2 0 0 1 1 0 2 0 0 0 1 1 1 1 1 2 0 2 1 1 2 0 0 0 2 2 0 0 1 1 0 2 2 1 1 0 1 0 0 1 2 1 2 2 0 0 0 0 0 0 0 0 0 0 0 0 0 1 0 1 0 0 0 1 0 1 1 0 0 0 1 0 1 0 2 1 1 1 1 1 0 1 1 0 0 0 0 1 0 0 1 0 0 0 0 0 0 2 1 0 1 1 1 0 1 0 0 0 0 0 0 1 0 1 1 1 1 1 0 1 2 0 2 0 0 1 1 1 1 2 1 0 1 1 1 0 1 0 0 1 1 2 0 0 1 0 0 1 1 1 2 0 1 2 0 1 2 0 2 1 1 0 0 0 1 1 1 1 1 0 0 0 0 0 0 2 0 0 0 0 0 0 0 1 0 0 2 0 1 0 1 2 0 0 1 0 1 0 0 0 1 0 2 1 0 0 0 0 0 2 0 0 0 0 1 0 0 0 0 0 2 0 0 0 0 1 2 1 1 2 2 2 2 0 1 0 1 0 1 1 1 0 1 0 2 0 1 0 0 0 1 2 0 2 2 0 2 0 0 0 0 1 0 1 0 0 0 0 1 1 0 1 2 2 0 1 1 1 1 1 2 0 1 0 0 2 0 1 0 1 0 1 2 1 0 0 0 0 0 1 1 1 0 1 0 0 0 0 0 0 1 1 0 1 0 0 1 1 2 0 1 1 0 0 0 0 0 0 2 0 1 0 1 1 0 1 1
159 1 2 1 0 0 2 1 1 1 0 0 0 0 0 0 0 0 1 1 1 1 1 2 2 0 0 1 0 1 2 0 1 1 0 2 0 2 0 1 1 1 1 1 0 1 0 0 1 0 0 1 1 1 0 2 0 1 0 0 0 0 0 0 0 0 2 1 1 1 0 2 2 2 2 2 2 2 2 0 0 2 0 0 0 0 0 0 0 2 0 1 0 1 1 1 1 0 0 1 1 1 0 1 2 1 2 2 0 2 0 0 1 2 2 2 1 0 1 0 1 1 1 1 1 1 0 1 1 0 0 0 0 0 0 0 0 0 0 0 0 2 0 0 1 1 0 0 1 2 0 1 1 0 1 1 1 1 0 0 0 0 1 2 2 2 0 1 0 1 1 1 0 2 0 0 2 1 0 1 0 1 0 2 1 1 2 1 1 0 2 0 1 0 0 1 2 0 0 0 0 0 0 0 2 1 2 0 1 0 1 2 0 0 0 0 0 0 1 2 0 0 1 0 0 1 1 0 0 0 0 0 0 0 1 0 0 1 2 0 0 0 2 0 0 0 0 0 2 0 0 0 0 1 0 2 1 0 0 0 0 0 0 0 0 0 0 1 2 1 1 1 1 2 0 0 1 0 2 1 1 1 0 0 1 1 2 2 0 2 0 0 0 1 2 0 0 1 1 0 1 0 1 1 0 0 1 2 0 0 0 0 2 0 2 0 2 2 0 0 2 2 0 0 1 0 0 0 1 0 0 0 0 0 0 0 0 2 0 0 0 0 1 0 0 0 0 0 1 0 1 0 2 2 2 0 1 0 1 0 1 1 2 0 2 0 0 2 2 0 1 2 0 2 0 0 0 1 1 1 2 1 0 2 2 1 0 0 0 1 0 0 0 0 1 1 0 0 1 1 0 1 0 2 2 0 0 0 0 1 0 0 0 1 1 0 1 0 0 0 0 0 0 1 0 0 2 2 0 0 2 1 0 1 1 0 1 0 0 0 2 0 1 1 2 2 0 1 0 1 0 0 0 2 1 1 0 1 2 0 1 1 0 1 0 1 0 2 2 0 1 1 2 2 1 1 1 0 0 1 2 0 0 0 0 0 0 0 2 2 0 2 0 2 1 2 2 0 0 2 2 2 2 0 0 0 2 1 0 0 0 1 1 1 0 0 0 2 0 0 1 2 2 2 2 2 0 0 1 1 1 0 1 1 1 1 2 0 0 0 0 0 0 0 0 2 0 2 0 2 0 0 0 1 2 1 0 1 1 1 1 0 0 2 0 0 1 1 2 0 1 1 1 0 1 0 1 0 2 0 2 0 1 0 1 0 1 0 0 0 0 0 1 0 1 0 0 0 0 0 0 2 0 0 0 1 1 0 1 0 0 0 1 1 1 1 1 0 0 0 0 0 0 1 0 0 1 2 0 0 1 1 1 1 0 1 2 2 0 1 1 1 0 0 1 0 2 1 0 1 1 2 1 1 0 0 1 0 1 0 0 0 0 1 0 1 0 0 2 0 0 0 0 0 0 1 1 1 1 1 1 0 2 0 2 2 0 0 0 2 2 1 0 0 1 0 1 2 0 0 0 2 0 0 1 1 1 2 2 0 0 0 0 0 0 1 0 0 0 0 0 0 1 0 1 1 0 0 0 0 0 0 0 0 0 0 0 1 0 2 1 1 0 1 1 0 1 0 1 1 1 1 1 0 0 0 1 0 0 0 0 0 2 1 0 1 1 0 0 2 1 0 1 1 0 0 1 0 0 2 0 0 0 0 0 2 0 2 1 1 1 1 0 1 1 1 0 1 1 1 0 1 0 0 2 1 0 0 0 1 0 0 1 1 1 2 0 1 1 0 1 1 0 2 0 2 0 0 0 0 1 1 2 2 1 0 0 0 0 0 0 0 0 0 0 0 0 0 1 0 0 1 0 2 1 0 1 1 0 0 0 1 0 0 0 0 1 0 1 1 0 0 0 1 1 1 1 0 0 1 1 1 2 0 0 0 0 0 0 1 2 1 0 1 2 2 2 2 0 1 0 2 0 2 0 1 0 0 0 2 0 1 0 0 0 1 1 1 1 0 0 0 0 1 1 0 1 0 0 0 0 0 1 2 0 0 0 2 2 0 0 0 1 0 0 0 0 0 1 0 2 1 0 0 1 0 1 1 1 1 1 0 0 1 2 0 1 0 1 0 0 0 0 0 0 0 0 0 0 0 0 2 0 1 0 0 0 0 1 0 1 0 0 2 0 0 0 0 0 0 2 1
160 0 0 2 0 0 1 2 2 0 0 1 0 1 0 0 1 0 1 2 1 1 0 2 2 1 1 1 1 2 2 1 1 2 0 1 1 1 0 1 1 1 0 0 0 0 0 0 0 0 0 1 0 0 1 1 0 0 0 1 1 2 0 0 1 0 2 0 0 0 0 1 2 2 0 2 2 2 2 0 0 1 0 1 1 0 0 0 0 2 0 1 0 2 1 2 1 2 0 1 1 0 0 1 2 1 2 2 0 2 0 1 1 2 2 2 1 0 1 0 1 0 2 1 0 1 0 1 1 0 1 1 0 0 0 0 0 0 1 0 1 0 1 0 0 1 1 0 1 0 1 0 0 0 0 1 1 1 0 0 2 1 0 2 2 2 0 0 0 1 1 1 1 1 1 1 2 1 1 1 1 1 0 2 1 1 2 1 0 0 0 0 1 1 1 0 2 2 0 0 0 1 0 1 2 0 2 1 1 0 0 1 1 0 1 1 1 1 1 0 1 1 2 0 0 1 1 0 0 0 1 0 0 0 2 0 0 2 2 0 0 2 1 1 0 0 0 0 1 1 1 1 0 0 0 0 0 0 0 0 0 0 0 0 0 0 0 0 2 1 0 0 0 1 0 0 0 0 2 0 0 0 1 1 2 2 2 2 0 2 1 0 0 2 2 1 0 1 0 0 0 0 2 0 0 1 0 2 1 1 0 2 2 1 2 0 2 1 1 0 1 2 1 1 0 0 1 0 0 1 0 2 0 0 0 0 0 1 0 0 2 1 1 0 0 0 1 0 0 1 1 1 0 2 0 0 1 0 0 0 0 0 1 1 1 0 0 2 2 0 2 2 0 2 0 0 0 2 1 1 1 1 0 0 1 1 0 1 1 0 0 0 2 0 2 0 2 1 0 0 0 0 1 2 1 1 1 0 0 1 0 0 0 0 0 0 2 0 0 0 0 0 0 2 2 1 0 0 1 1 0 1 1 1 1 1 1 1 0 0 0 2 1 1 1 2 0 1 1 2 0 0 0 2 1 1 0 1 1 0 0 0 0 0 0 0 0 2 2 0 0 0 1 1 1 0 1 0 2 1 1 0 0 0 0 1 0 0 1 0 1 1 0 0 2 0 0 2 1 1 0 2 0 0 2 2 2 2 0 0 0 0 0 2 0 0 0 2 0 1 2 2 2 0 0 2 0 1 1 1 1 1 2 1 1 0 2 0 1 2 2 2 0 1 1 1 0 1 1 2 0 0 1 0 2 2 0 0 0 1 0 0 1 2 0 0 2 2 2 0 0 0 0 0 0 0 0 2 2 2 0 2 2 0 1 1 1 0 1 0 0 1 0 1 1 1 1 0 0 0 1 1 0 1 2 0 1 0 1 1 0 0 0 2 0 1 0 2 2 0 0 0 0 1 0 0 1 1 0 0 0 1 0 1 1 0 0 1 1 0 1 0 0 1 2 0 2 1 0 1 2 1 1 1 0 0 1 0 0 0 0 0 0 0 1 2 1 1 0 1 0 1 1 0 0 1 0 0 0 0 0 0 2 2 2 2 2 1 0 1 1 1 0 0 1 0 2 2 1 1 0 1 0 1 1 1 1 2 2 0 2 0 1 0 0 0 0 1 0 0 1 0 1 0 1 0 0 0 1 0 0 0 0 0 0 0 1 0 0 0 0 0 0 1 2 0 2 1 0 0 0 0 2 1 0 0 0 0 0 0 0 0 2 0 0 0 0 1 0 1 0 1 1 0 1 1 1 0 1 1 2 2 0 0 1 2 1 2 0 1 1 2 1 0 0 0 0 1 1 0 0 0 0 0 0 2 1 0 1 1 0 0 0 2 2 2 0 2 1 0 1 1 0 1 0 2 0 0 0 0 1 1 1 1 0 0 0 0 0 0 0 0 0 0 1 0 0 0 1 0 0 1 0 1 1 0 1 0 0 0 0 0 0 0 0 0 1 0 1 1 0 1 0 1 2 0 0 1 1 2 1 1 2 0 0 0 0 0 0 0 2 1 2 1 2 2 2 2 0 0 1 2 0 1 1 1 0 0 0 1 0 2 0 0 1 1 1 0 0 0 0 0 0 1 1 1 1 0 0 0 0 0 0 2 0 0 0 0 1 1 0 0 2 0 0 0 0 0 1 0 2 0 2 0 0 0 0 1 0 1 1 1 0 1 2 0 1 0 0 0 0 0 0 0 0 2 0 1 2 0 1 1 1 1 0 1 1 0 0 0 0 0 0 2 0 1 1 0 1 0 2 2
161 0 2 0 0 0 0 0 0 2 0 0 0 1 1 0 0 0 0 1 0 0 0 2 2 0 0 1 2 0 2 1 1 2 0 1 1 1 0 0 0 2 0 0 1 0 1 0 2 0 0 0 1 0 0 0 0 1 2 0 0 1 0 2 0 1 1 0 0 0 0 0 1 1 1 1 1 1 2 1 0 2 0 1 1 0 0 0 0 2 0 0 1 1 0 0 0 0 0 1 1 0 0 0 2 2 2 0 2 0 0 2 1 2 2 2 2 1 1 0 2 0 1 0 0 1 0 2 1 1 0 0 0 0 0 0 0 0 0 1 1 2 0 0 0 0 0 0 1 1 0 0 1 0 0 1 0 0 0 0 1 1 0 2 1 1 1 0 0 2 2 0 0 2 0 1 1 1 0 1 0 1 0 2 2 2 2 0 0 0 1 0 0 2 2 0 1 1 0 1 1 0 0 0 2 0 2 0 0 0 1 1 1 0 0 0 0 0 2 1 1 1 2 0 1 0 0 1 1 1 0 1 0 0 1 0 0 2 1 1 0 1 1 0 0 0 0 0 2 0 0 0 0 0 0 0 0 1 1 2 1 1 0 1 0 0 1 2 2 2 0 0 1 1 0 0 1 2 2 0 2 0 1 1 1 1 2 1 0 1 0 0 0 2 2 1 0 0 0 1 2 0 2 1 0 0 2 1 1 1 0 1 1 0 0 0 2 0 0 0 0 2 1 0 2 1 1 0 1 1 0 1 0 0 0 0 0 1 0 0 0 1 1 0 0 0 1 0 2 2 2 0 1 2 1 0 1 0 1 0 1 1 1 1 1 0 0 1 1 1 1 1 0 2 0 0 0 1 0 2 2 1 0 2 2 0 0 1 0 0 1 1 0 0 1 1 0 0 1 0 0 1 1 1 1 0 0 1 0 2 0 0 0 0 0 0 2 0 0 0 0 2 0 2 0 0 2 1 1 1 1 0 1 0 1 1 0 0 0 0 2 0 1 1 1 1 0 0 0 1 0 0 0 2 2 0 2 1 1 1 0 0 0 2 0 2 0 2 2 0 2 2 2 2 1 0 1 0 2 0 2 1 1 1 0 1 0 0 2 1 0 2 1 2 2 1 1 2 2 1 0 1 1 1 0 0 1 0 0 0 0 0 2 0 0 0 1 2 0 1 1 2 2 0 0 1 0 1 0 1 1 1 1 1 2 0 1 0 1 1 0 2 0 2 1 1 0 1 1 2 0 0 0 2 2 0 0 0 2 1 1 0 0 2 0 0 2 0 0 0 0 0 1 0 1 0 1 1 2 1 1 0 1 0 1 0 0 0 0 0 0 1 1 0 2 0 1 0 0 0 0 2 0 0 0 0 1 0 2 0 1 0 0 1 0 1 0 0 0 0 1 0 0 0 0 0 2 1 0 0 0 2 1 0 1 0 1 1 1 0 1 1 1 1 2 0 1 0 0 0 2 0 0 2 0 0 1 1 0 1 1 0 2 0 1 1 0 0 1 1 0 2 0 1 1 1 1 0 0 0 0 0 1 1 1 2 2 2 1 1 2 1 0 0 0 0 0 1 1 1 0 1 0 0 2 2 0 1 1 0 2 0 0 0 0 1 0 2 2 2 0 0 1 0 1 0 0 0 0 0 0 0 0 0 0 1 0 0 0 1 0 0 0 1 1 0 1 0 0 0 0 0 0 0 0 1 0 0 2 2 0 0 2 2 0 0 2 1 0 1 0 0 0 1 0 0 1 1 1 2 1 1 2 0 2 1 0 2 1 2 0 1 1 1 1 1 0 1 0 0 0 1 0 0 1 0 1 1 0 0 0 0 0 1 1 2 1 2 2 0 2 2 0 1 0 2 0 0 0 0 1 1 2 1 1 1 0 0 0 0 0 0 0 1 2 1 2 0 0 0 0 2 0 2 2 0 0 0 0 0 0 2 1 0 1 1 1 0 1 0 1 0 0 1 1 1 0 0 0 2 1 1 2 0 0 0 1 0 1 1 0 2 1 1 2 1 1 1 0 0 0 2 0 1 1 1 1 0 0 1 0 1 0 0 1 1 1 1 2 1 0 1 0 1 0 0 1 2 0 0 0 1 0 2 0 0 0 0 0 0 0 0 0 0 0 1 0 2 0 1 2 0 1 0 1 0 1 2 1 0 0 1 0 0 0 2 1 0 1 1 1 0 0 0 0 2 0 0 0 0 0 2 0 2 0 1 1 0 0 0 0 0 0 1 0 0 0 0 0 0 0 0
162 1 1 1 0 0 1 1 2 2 0 0 0 1 0 0 0 0 0 1 1 1 0 2 2 0 0 1 2 1 2 0 1 1 0 0 2 0 0 0 0 2 1 1 0 1 0 0 0 0 0 1 1 0 0 2 0 0 1 0 1 2 0 2 0 1 1 1 1 1 0 1 2 2 1 2 2 2 2 0 0 2 0 2 2 0 0 0 0 2 0 1 1 1 1 1 1 1 1 1 1 0 0 1 2 0 1 2 0 2 1 2 0 0 1 1 0 0 1 0 2 1 2 1 0 1 0 1 1 0 0 0 0 0 0 0 0 0 0 1 1 1 0 0 1 1 0 0 1 1 0 0 0 0 0 0 0 1 0 0 0 0 0 1 0 0 0 0 0 1 1 1 0 2 0 0 2 2 2 2 2 2 1 2 2 1 2 2 0 0 1 2 0 0 1 0 2 1 0 1 1 0 1 0 2 0 1 0 0 0 1 2 2 0 0 0 0 1 0 1 0 0 2 0 0 1 0 0 0 0 0 0 0 0 2 2 0 2 2 2 0 0 2 0 0 0 0 0 1 1 1 1 0 0 0 0 0 0 0 0 0 0 0 0 0 0 0 0 2 1 0 0 0 1 0 0 0 1 1 0 1 0 1 1 2 1 1 0 0 1 0 0 1 1 2 0 0 0 0 0 1 1 1 1 0 0 1 2 0 0 0 1 2 0 2 0 0 0 0 0 1 1 1 1 2 0 0 0 1 1 0 1 1 0 0 0 0 2 0 2 1 1 0 0 0 0 0 0 0 1 1 1 1 2 1 0 1 0 0 1 1 0 2 0 2 1 0 2 2 0 2 2 2 1 0 1 0 2 2 0 1 0 0 1 1 1 0 0 0 0 1 1 1 0 2 0 2 2 0 0 0 0 1 2 1 0 1 2 0 1 0 0 0 0 1 0 0 0 1 0 0 0 0 0 0 0 1 1 0 0 1 0 0 2 0 0 1 1 1 0 2 1 2 0 0 2 0 0 2 1 0 1 0 2 2 2 0 0 1 1 1 2 0 0 0 1 1 2 2 0 1 1 1 1 0 0 0 0 1 1 2 0 1 1 0 0 1 0 1 1 1 1 1 1 2 0 0 1 2 2 1 2 1 1 1 1 2 1 0 0 0 1 1 0 1 0 1 2 0 2 2 2 2 0 0 2 1 0 1 1 1 0 2 2 2 0 1 0 1 2 2 2 0 2 1 1 0 1 1 1 0 0 0 1 2 1 1 1 1 1 1 0 2 2 2 2 0 1 2 0 0 1 1 0 1 0 1 2 2 2 0 1 2 0 2 1 1 0 2 1 0 0 0 0 0 1 0 0 0 0 1 1 0 0 0 0 1 0 2 1 0 0 0 1 0 1 0 1 1 0 0 0 0 0 0 1 1 0 0 0 0 1 1 0 0 0 2 0 1 0 1 1 0 1 1 0 2 1 1 1 1 1 1 1 0 0 1 0 1 1 1 1 0 0 1 2 1 1 1 0 0 1 1 0 0 2 1 2 1 1 2 0 2 0 2 2 0 2 1 1 1 1 0 0 1 0 1 2 1 1 0 2 0 0 1 2 0 2 2 0 0 0 0 0 0 0 0 0 0 0 0 0 0 0 2 2 0 1 1 1 0 0 0 0 0 1 0 0 0 2 0 0 1 1 0 1 1 1 0 0 0 0 0 0 0 0 1 0 1 1 0 0 2 1 0 0 0 0 0 2 0 1 0 0 0 1 1 0 1 1 1 0 0 0 1 2 0 2 1 1 1 1 1 1 2 1 1 0 0 1 0 1 0 0 1 1 0 0 0 1 0 0 0 1 2 1 1 2 1 0 1 1 0 0 0 2 0 0 1 0 1 0 1 0 0 0 0 0 0 0 1 0 1 0 2 0 1 0 0 1 1 1 0 2 2 0 0 1 0 0 2 2 0 1 1 0 1 1 1 1 0 0 1 1 0 0 0 0 1 2 1 1 2 0 0 1 0 0 1 0 1 1 1 1 2 1 1 2 0 1 0 2 0 2 0 0 1 1 0 1 1 1 0 0 1 1 1 0 1 0 1 0 0 0 0 0 1 0 1 0 2 0 1 1 0 0 0 0 1 1 0 0 0 1 0 0 1 0 0 1 2 0 0 0 1 0 1 1 1 1 1 0 1 0 1 1 1 0 1 1 0 1 0 1 1 0 0 0 2 1 1 0 0 1 0 1 0 1 0 1 0 0 0 2 0 0 0 0 0 0 0 0
163 0 2 1 0 0 1 2 2 0 0 1 0 0 0 0 0 0 0 1 1 1 0 2 2 0 0 1 1 2 2 0 0 0 0 0 2 2 0 2 1 0 1 1 1 0 1 0 0 0 0 2 1 0 1 1 0 1 1 0 1 1 0 1 0 1 1 2 0 0 0 1 2 2 1 2 2 1 2 1 1 2 0 2 2 0 1 1 1 2 1 2 0 2 0 1 0 2 2 2 1 0 1 1 2 0 2 1 1 1 0 1 0 2 2 2 2 0 1 0 1 0 2 0 0 0 0 2 2 0 0 0 1 0 1 0 1 0 0 0 0 2 0 0 0 1 0 0 0 1 0 0 0 0 1 0 1 1 1 1 1 0 0 2 1 2 0 1 0 1 1 1 1 1 0 2 0 0 0 0 0 0 0 2 1 1 1 1 0 0 1 1 0 1 1 1 1 1 0 0 0 0 0 0 1 0 1 1 1 0 2 2 0 0 0 0 1 1 1 0 2 2 2 0 0 1 1 2 1 1 1 1 2 1 1 2 0 2 2 1 0 0 2 0 0 0 0 0 2 0 0 1 0 0 0 1 0 0 0 0 0 0 0 0 0 0 0 0 2 1 0 2 0 0 0 0 0 1 2 0 1 0 1 1 2 1 1 1 0 2 1 0 1 2 2 0 0 0 0 2 2 0 2 1 1 1 0 2 1 2 0 1 2 0 1 0 2 0 0 1 0 1 1 1 1 0 0 0 1 0 0 1 0 0 0 0 0 2 0 0 0 0 1 1 0 0 0 0 1 1 2 0 0 2 0 0 2 0 0 2 2 0 2 0 2 1 0 2 2 0 2 2 0 2 0 0 0 2 1 1 2 0 0 0 1 0 0 0 0 1 0 0 0 0 0 2 0 1 0 0 0 0 1 2 2 1 0 0 0 2 1 1 0 0 0 0 2 0 0 0 0 0 1 1 1 1 0 1 0 0 1 0 0 2 0 1 0 1 1 1 2 1 1 1 1 2 0 0 0 2 0 0 0 2 1 0 1 1 1 1 0 0 1 0 0 1 0 1 1 1 1 1 2 2 0 1 0 1 2 0 1 0 1 1 1 0 0 0 1 0 1 1 0 1 1 1 1 2 2 2 0 2 1 1 1 1 1 0 0 0 0 0 0 1 1 0 0 2 0 1 1 2 1 1 1 1 0 0 1 1 1 0 1 1 2 0 1 0 0 1 0 1 0 1 0 1 0 1 1 1 0 0 0 2 2 1 0 0 1 1 1 0 1 2 0 0 2 0 1 0 0 0 0 0 0 0 1 1 1 2 0 0 2 0 1 1 1 0 2 1 0 0 1 2 0 0 0 0 0 0 1 1 0 0 1 0 1 0 1 2 1 1 0 0 0 0 0 1 0 0 0 0 0 0 0 1 1 2 0 0 1 0 1 0 0 1 1 0 0 0 1 0 0 0 1 0 2 1 0 2 0 1 2 1 0 0 2 0 0 1 0 0 0 0 2 2 1 2 0 0 1 0 1 0 0 2 1 1 1 1 1 0 2 2 1 1 0 1 0 1 1 1 0 0 0 0 0 2 0 0 0 1 0 1 1 2 1 1 1 0 0 0 0 1 1 1 0 0 0 0 0 0 0 1 0 0 1 0 1 0 0 0 1 0 0 2 0 2 0 2 2 2 0 0 0 0 0 0 0 0 0 0 0 0 0 0 0 0 0 0 2 2 2 0 0 1 0 0 0 2 0 0 1 1 0 0 0 0 1 1 1 1 0 1 1 2 1 1 0 1 1 2 2 0 1 0 0 1 0 0 0 1 0 0 1 1 1 0 0 0 0 0 1 0 1 1 0 1 1 1 1 2 0 2 0 0 0 0 1 0 2 2 1 1 0 0 0 0 0 0 0 0 0 0 0 0 0 0 0 0 0 2 0 2 2 0 0 0 1 1 0 1 0 0 1 0 1 0 0 2 0 2 0 0 2 0 0 1 1 1 1 1 2 0 0 0 1 0 1 0 2 1 0 2 2 2 2 2 0 0 0 1 0 1 2 1 1 1 1 1 0 1 0 0 0 1 1 1 2 0 0 0 1 1 0 0 1 1 1 0 0 1 0 1 0 0 0 1 1 1 1 1 2 0 0 1 0 0 1 0 2 1 2 0 0 0 0 2 1 0 0 0 1 0 2 0 0 0 0 1 0 0 0 0 0 1 1 0 1 0 0 1 1 2 0 0 0 0 0 0 0 0 0 2 0 0 0 0 0 0 1 1
164 0 2 0 0 0 1 1 1 2 0 0 1 2 0 1 1 0 0 1 1 1 0 0 0 1 1 2 2 0 1 0 0 1 1 1 1 1 0 0 0 1 0 1 0 1 0 0 1 1 1 1 1 1 0 0 1 0 1 1 1 1 0 1 1 0 2 1 0 0 0 0 2 2 1 2 2 2 2 0 0 2 1 1 2 0 0 1 1 2 1 1 1 1 1 2 1 1 1 2 1 0 0 0 2 2 0 0 2 0 0 2 1 2 2 2 2 0 0 0 2 0 2 0 0 0 0 1 0 1 0 0 0 0 0 0 0 0 0 0 0 2 0 0 0 0 0 0 0 1 0 0 0 0 0 0 0 0 0 0 1 1 0 2 1 2 1 0 1 1 1 1 0 1 0 0 2 1 1 1 1 0 0 2 2 2 1 2 1 0 1 1 1 1 2 0 2 2 0 0 0 0 0 0 2 0 2 0 0 0 0 1 0 0 0 0 0 2 1 0 1 1 2 0 0 1 1 0 0 0 1 1 0 0 0 0 0 2 2 1 0 1 2 1 0 0 0 0 1 0 0 0 0 0 0 1 0 1 1 2 1 1 0 0 0 0 0 1 1 1 0 1 1 2 0 0 1 1 1 0 0 0 1 1 2 0 1 2 0 2 1 1 1 2 2 1 0 2 0 2 2 1 2 0 0 0 0 1 1 1 1 2 0 0 2 0 2 1 1 0 1 2 1 0 0 0 1 0 2 1 0 2 0 0 0 0 0 2 0 1 1 1 1 1 0 0 1 0 0 1 1 1 0 2 0 0 0 0 0 2 2 0 2 0 2 0 0 1 1 1 1 1 2 1 1 0 0 0 0 2 1 1 0 1 2 2 0 0 0 1 1 1 1 0 2 0 0 1 0 0 0 0 0 1 1 0 0 0 1 0 0 0 0 0 0 0 1 0 0 0 0 2 0 2 1 1 0 0 0 0 2 0 0 1 0 0 2 0 0 1 2 0 1 0 1 1 0 1 1 0 1 0 0 0 0 0 0 2 1 0 0 1 0 0 0 0 0 1 1 1 1 1 2 2 1 1 1 0 1 1 2 0 0 0 0 0 0 1 1 0 1 1 0 2 1 2 2 0 0 2 2 2 2 0 0 0 2 0 0 0 0 0 1 0 1 0 0 2 0 1 1 2 2 0 0 2 1 0 1 1 1 1 1 1 1 0 1 0 0 1 0 1 0 1 1 1 0 2 0 2 0 0 1 1 2 1 0 1 0 1 0 0 1 1 0 0 1 0 1 0 1 1 1 0 1 0 1 1 1 2 0 0 1 0 2 0 2 0 0 0 0 0 1 0 0 0 0 0 0 1 0 1 0 0 2 0 2 0 0 0 2 0 1 1 1 1 1 1 1 0 0 0 0 0 0 1 1 0 0 0 1 1 0 1 0 0 2 0 0 0 1 0 2 2 2 0 0 2 0 1 0 1 0 1 0 0 1 0 1 0 0 0 2 1 1 2 0 1 1 0 0 1 0 0 0 1 1 1 1 1 1 0 2 2 2 2 1 2 0 0 1 2 0 1 2 0 2 2 1 2 1 1 0 0 1 1 1 2 2 0 1 0 0 1 0 0 0 1 1 1 0 0 0 0 2 1 0 0 1 0 1 1 0 1 0 0 1 0 0 1 0 0 0 0 0 0 0 0 0 0 0 0 1 0 0 1 0 0 0 0 0 0 2 0 0 1 1 0 0 2 0 1 0 0 1 1 2 0 0 0 2 2 0 2 2 2 2 1 0 2 0 2 2 0 1 0 1 1 0 0 0 1 0 1 0 1 0 0 0 1 0 0 0 1 1 1 0 2 1 0 1 1 0 2 0 2 0 0 1 0 2 1 1 2 0 0 0 0 1 0 0 0 0 1 1 0 0 0 0 1 1 0 0 2 2 0 0 0 0 0 0 0 0 0 0 1 1 0 1 1 0 0 0 2 2 2 0 1 1 1 1 1 1 0 0 1 0 0 0 1 1 2 1 2 2 2 2 1 0 0 0 2 0 2 2 0 2 1 0 1 0 1 0 1 0 2 2 2 2 0 0 0 0 1 0 0 1 2 1 0 1 0 0 1 0 0 0 2 2 0 0 0 1 1 1 1 1 0 1 1 2 0 1 0 1 0 1 2 1 0 0 0 0 0 1 1 2 0 2 2 0 1 0 0 0 0 2 0 1 0 0 1 1 1 0 1 1 1 0 0 0 2 0 2 0 0 0 0 0 0 1 1
165 0 1 1 0 0 1 0 0 2 0 0 2 1 1 0 0 0 1 1 1 1 0 1 1 0 0 2 2 0 1 0 1 1 1 0 2 2 0 2 2 1 1 1 0 1 1 0 0 0 0 2 1 0 0 1 0 0 1 2 0 1 0 2 0 0 2 1 0 0 0 2 2 2 1 2 2 2 2 0 0 2 1 0 1 0 0 0 0 2 0 0 2 2 1 2 1 1 1 1 0 0 1 0 2 1 1 0 1 1 0 1 0 0 1 1 0 0 2 1 0 1 2 2 0 1 0 1 1 0 1 1 0 0 1 0 1 0 0 2 1 1 0 0 1 2 1 0 0 1 0 0 2 0 0 0 1 0 1 0 1 1 0 2 2 2 0 0 1 1 0 1 0 2 0 1 1 1 0 0 0 1 1 2 1 0 2 2 0 0 1 1 1 0 0 1 1 1 0 1 1 0 0 0 2 0 2 0 1 1 0 0 1 0 0 1 1 0 2 0 2 2 2 0 1 0 0 0 0 0 0 0 0 0 2 0 0 2 2 2 0 0 1 0 0 0 0 0 1 1 1 0 0 0 0 0 0 0 0 0 0 0 0 0 0 0 2 1 2 2 1 0 1 1 1 1 0 1 1 0 0 1 0 0 1 0 1 0 1 2 1 1 1 2 2 1 1 2 0 1 1 0 2 0 0 1 0 2 1 2 0 2 1 0 1 0 2 0 0 0 0 2 0 0 1 0 1 0 1 1 0 0 1 0 0 0 0 2 0 1 1 1 2 0 0 1 0 0 1 0 0 0 0 2 0 0 1 1 1 0 2 1 2 0 2 0 0 1 2 0 2 2 0 2 0 0 0 1 0 2 1 1 0 2 1 0 0 0 0 0 0 0 0 0 2 0 1 1 1 1 0 1 0 2 2 1 0 1 0 1 0 0 0 0 0 0 0 0 0 0 0 2 1 0 1 1 1 1 0 0 1 0 1 1 1 0 0 1 0 0 2 0 1 1 1 2 1 0 0 2 0 0 0 2 2 2 0 2 2 2 2 1 1 0 0 0 0 2 2 0 1 1 2 2 1 0 1 0 1 2 1 1 2 2 1 0 0 1 1 0 2 1 1 0 1 0 0 2 2 2 1 2 2 0 0 1 2 0 0 0 0 0 1 1 0 0 1 1 0 2 2 1 2 1 1 2 0 1 0 1 1 1 2 2 2 0 2 0 0 1 0 2 0 1 0 2 0 1 0 2 0 1 0 1 2 2 0 1 0 1 0 0 1 1 1 1 0 0 0 0 1 1 2 0 0 0 2 1 2 1 1 0 0 0 0 0 0 0 1 1 0 0 0 1 2 0 1 0 0 0 0 2 0 0 0 2 2 0 2 0 0 0 1 2 2 2 2 2 0 0 0 0 0 0 0 0 2 1 0 0 0 1 0 0 0 0 2 0 0 0 1 1 0 1 1 0 2 1 1 1 0 1 1 0 0 0 2 0 1 0 0 0 1 0 2 2 1 1 0 0 1 0 0 0 0 1 1 1 1 1 1 0 1 0 1 1 1 1 0 1 0 1 1 1 0 1 2 1 1 1 1 0 0 1 1 2 1 2 2 0 0 0 0 0 0 0 0 1 1 1 0 0 1 0 1 1 0 0 1 0 1 1 0 0 0 0 1 0 0 1 0 0 0 0 0 1 1 0 0 0 0 0 1 0 0 1 0 0 0 0 0 1 2 0 0 0 1 1 0 1 0 0 2 0 0 0 2 0 1 0 2 2 2 0 2 0 0 2 0 2 0 2 2 0 2 0 0 1 0 0 0 2 0 0 0 0 1 1 0 0 0 0 1 1 1 2 0 1 1 1 1 1 0 2 0 1 0 0 0 1 0 0 1 2 1 0 0 0 0 0 0 1 0 1 1 0 1 1 0 0 0 2 0 1 1 0 1 1 0 0 0 2 1 0 1 0 1 1 2 1 1 0 1 0 2 1 1 1 1 2 1 1 1 0 0 1 0 0 1 1 0 2 1 1 2 2 2 2 0 0 1 2 0 1 2 1 1 0 0 2 0 0 0 0 0 2 2 2 2 1 0 1 0 1 2 0 2 2 1 1 1 1 0 2 0 0 0 1 1 0 0 0 2 0 0 1 0 0 1 0 1 0 1 0 1 0 0 1 0 0 0 0 0 0 1 0 0 0 2 1 0 0 1 0 0 0 1 0 2 0 0 0 0 1 0 0 0 1 0 1 0 1 1 2 1 0 0 0 1 0 2 2
166 1 2 0 0 0 0 1 1 1 0 0 0 1 0 0 0 0 1 2 1 1 0 2 2 0 0 1 1 1 2 0 1 1 0 1 1 2 0 1 1 1 0 0 0 0 0 0 1 1 1 0 1 1 0 2 0 1 0 1 1 1 0 2 1 0 2 1 0 0 0 0 2 2 1 2 2 0 1 1 0 2 0 1 1 0 0 0 0 2 0 1 1 1 1 2 1 0 0 1 2 1 0 0 2 1 2 1 1 1 0 1 1 2 2 2 2 0 0 0 2 0 2 1 0 1 0 2 1 1 1 1 0 0 0 0 0 0 1 0 2 0 0 0 0 1 0 0 0 1 0 0 0 0 0 0 0 0 1 0 0 0 0 2 0 1 0 0 0 2 1 0 1 1 1 0 2 1 0 0 0 1 0 2 0 0 2 2 1 0 2 1 0 1 1 0 1 2 1 1 1 1 1 1 1 0 2 0 1 0 1 1 1 0 0 0 0 1 1 2 0 0 2 0 0 1 1 1 1 1 0 0 0 0 1 0 0 1 2 1 0 0 1 0 0 0 1 0 2 0 0 0 0 0 0 1 1 0 0 0 0 0 0 0 0 0 0 1 2 1 1 1 1 1 0 0 0 2 2 0 2 0 1 1 2 1 2 1 0 2 1 0 1 2 2 0 1 1 1 0 1 0 2 0 0 1 0 2 0 1 1 2 0 1 1 0 2 0 1 0 1 2 0 0 0 0 0 0 0 1 0 2 0 0 0 0 0 0 0 0 0 0 0 0 0 0 0 0 1 2 1 1 0 1 0 1 2 0 0 0 0 0 1 1 1 0 0 1 2 0 2 2 0 2 1 0 0 2 1 1 2 1 0 0 0 0 0 0 0 1 1 1 0 1 1 1 0 1 0 0 0 0 1 2 1 0 1 0 1 0 0 0 0 0 0 0 0 1 1 1 1 1 1 1 0 2 1 0 1 0 0 1 1 1 1 2 0 1 0 0 2 1 1 1 0 1 0 0 0 0 0 1 0 1 2 1 1 1 1 1 1 1 0 1 0 1 1 2 2 0 1 1 1 1 2 0 2 1 2 0 1 1 1 1 0 1 0 0 0 0 2 0 1 2 0 0 0 1 1 2 2 2 2 0 0 0 2 1 0 0 0 0 1 0 1 0 0 2 0 1 1 2 2 1 1 2 1 0 1 1 0 1 1 0 1 1 2 0 0 2 2 2 0 1 1 1 0 1 1 2 0 0 0 1 2 1 0 2 0 0 0 1 0 1 0 0 1 2 1 1 1 1 1 0 0 0 1 1 1 2 0 0 1 0 1 1 1 1 0 0 0 0 1 0 0 1 1 0 0 0 0 2 1 0 2 0 0 0 0 1 1 1 1 1 0 1 1 2 0 1 1 0 0 1 0 1 0 2 0 0 0 0 0 1 1 0 1 1 1 0 2 1 1 1 2 0 1 2 0 2 0 0 0 0 1 1 2 0 1 0 0 0 1 0 1 2 0 1 0 0 2 0 0 0 0 2 2 1 0 1 1 0 1 1 1 1 0 1 0 1 1 1 0 0 0 0 0 2 1 1 1 1 0 0 1 1 0 1 1 0 1 0 0 1 0 0 0 1 1 1 0 0 1 0 1 0 0 1 0 0 0 0 0 0 0 1 0 2 1 2 1 1 0 0 1 0 1 1 0 0 0 0 0 0 0 0 0 0 0 0 0 0 2 1 0 0 1 0 1 2 0 0 1 1 1 0 1 0 0 2 1 1 1 0 1 1 1 2 1 2 0 1 2 0 0 0 0 1 1 1 0 1 0 0 1 0 0 0 0 2 0 0 1 1 1 2 0 2 1 0 1 1 0 2 0 1 0 0 0 1 0 0 1 1 0 0 0 0 0 0 0 0 0 0 1 0 1 0 1 0 0 0 0 1 1 0 1 0 1 2 0 1 0 0 1 1 0 0 0 2 0 1 1 1 2 1 0 0 1 1 2 1 2 0 0 0 1 0 0 0 2 1 1 2 1 1 1 2 0 1 0 0 1 1 2 0 0 2 1 1 0 1 1 0 1 1 1 2 1 0 0 0 0 1 0 0 1 2 1 0 0 1 1 2 0 0 0 1 2 1 0 0 0 0 0 1 0 0 0 0 2 0 1 0 2 0 2 1 0 0 0 1 0 0 1 1 0 0 1 1 0 0 1 0 1 1 0 0 1 1 1 1 0 0 0 0 0 0 0 0 0 0 0 2 0 0 0 0 1 0 1 1
167 0 1 1 0 0 1 1 1 0 1 1 0 0 0 0 0 0 0 1 1 1 0 2 2 0 0 1 2 1 1 1 0 0 1 1 1 0 0 0 0 2 0 0 0 1 1 0 0 1 1 2 1 1 0 2 0 0 0 1 1 2 0 2 0 2 0 0 0 0 0 1 2 2 1 2 2 2 2 0 0 2 1 0 1 0 0 0 0 1 0 1 1 1 0 0 0 0 0 1 2 0 0 1 2 1 2 1 1 1 0 2 0 1 1 1 1 1 2 0 1 0 2 1 0 0 0 0 0 0 1 1 0 0 0 0 0 0 1 0 0 2 1 0 1 1 0 0 0 1 0 1 0 0 0 0 0 1 0 0 0 0 1 2 1 2 0 1 1 0 0 1 0 2 1 2 2 1 1 1 1 2 0 2 1 1 2 2 0 1 0 2 1 0 1 0 1 1 0 0 0 0 0 0 2 0 1 0 0 0 0 1 1 0 0 1 1 1 0 0 2 2 2 0 0 1 1 0 0 1 0 0 0 1 1 0 0 2 2 1 0 0 1 1 0 0 0 0 2 0 0 1 0 0 0 1 1 0 0 0 0 0 0 0 1 1 0 0 1 0 0 2 2 2 0 0 0 0 2 0 0 0 0 0 1 0 1 1 1 2 1 2 1 2 2 0 0 1 0 1 1 0 2 0 0 0 1 1 0 1 1 2 1 0 2 0 1 0 0 1 1 1 1 0 1 0 1 0 0 1 0 1 0 0 0 0 0 1 0 0 0 1 2 0 0 0 0 0 1 2 1 1 1 2 1 0 1 0 1 1 2 1 2 1 2 0 0 2 2 0 2 2 0 2 0 0 0 1 1 1 0 2 0 1 1 0 0 0 0 2 0 0 0 0 2 0 0 0 1 0 0 1 0 2 2 2 0 1 0 2 0 0 0 0 0 0 2 1 0 1 1 2 0 0 1 1 1 0 0 0 0 0 0 2 0 2 0 1 1 1 2 2 1 1 1 1 1 0 0 1 0 0 0 0 0 0 0 2 2 2 1 1 0 1 0 1 1 2 2 0 0 0 2 2 1 0 0 0 2 1 1 0 1 1 1 1 0 0 1 1 1 0 1 2 1 0 0 2 1 2 0 2 1 1 0 0 2 1 0 0 0 1 2 0 0 0 1 2 0 1 1 2 1 0 0 1 0 1 0 1 1 1 1 0 1 0 2 0 0 0 0 1 0 2 0 1 1 1 1 1 0 0 1 1 2 0 2 0 2 0 1 0 1 1 1 1 0 1 0 1 0 2 1 0 1 0 1 1 1 2 1 0 0 0 0 0 0 0 2 0 0 0 1 1 0 1 0 0 0 0 0 2 0 1 1 0 1 0 1 1 0 0 0 1 0 0 0 0 0 0 0 0 0 0 0 0 2 1 0 0 0 1 0 0 0 1 2 2 1 0 1 1 0 0 2 0 0 2 0 0 1 2 0 1 0 0 1 0 1 0 0 0 0 1 1 1 0 0 0 1 1 1 0 1 1 2 2 1 0 1 1 0 2 2 2 2 1 1 0 1 0 1 0 1 0 1 1 1 1 1 0 1 0 0 0 1 1 2 2 1 1 1 0 0 1 1 0 0 0 0 0 0 2 0 0 1 0 0 0 0 0 0 0 0 0 0 1 0 0 0 0 0 0 0 0 1 1 0 1 1 1 1 0 0 0 0 0 0 1 0 0 1 2 0 0 1 1 0 0 2 0 1 0 0 0 1 1 0 1 1 2 2 1 0 2 2 0 2 0 1 0 1 1 0 0 0 0 1 0 0 0 1 0 0 0 2 2 0 0 1 0 0 0 0 2 0 1 2 1 0 1 1 0 1 0 2 0 0 0 0 0 0 2 2 2 0 0 0 0 0 0 1 0 0 0 0 0 0 0 0 0 2 0 1 0 1 2 0 1 0 0 2 0 0 0 0 2 0 1 0 0 0 0 2 1 1 0 1 1 2 2 2 2 0 0 1 0 0 0 1 2 2 0 2 2 2 2 2 0 1 0 2 1 2 0 0 1 0 1 0 1 2 2 0 2 0 0 1 1 1 0 1 0 1 0 0 1 1 1 0 1 0 0 2 0 0 0 1 1 0 1 1 2 1 1 1 0 0 1 0 2 0 0 0 2 0 2 2 0 0 0 0 0 1 1 0 0 0 1 1 0 0 1 0 1 1 0 0 1 0 0 1 1 1 0 0 0 0 0 0 0 0 0 1 0 0 0 0 0 0 1 2
168 1 2 1 0 0 0 1 2 1 0 1 1 1 1 0 0 0 0 0 0 0 0 2 2 0 0 2 2 1 1 0 2 2 0 2 0 1 0 0 0 1 0 1 0 2 2 0 2 0 0 0 0 0 0 1 0 1 1 1 0 1 1 2 0 0 0 2 0 0 0 2 2 2 1 2 1 2 2 0 1 2 1 0 1 0 0 0 0 2 0 1 1 1 2 2 2 2 1 2 1 0 0 1 2 1 2 1 1 1 0 1 2 2 2 2 2 0 1 0 1 0 1 1 0 1 0 1 1 0 0 0 0 0 0 0 0 0 1 0 1 2 0 0 2 2 0 0 0 0 0 0 0 0 0 0 0 1 0 1 2 1 0 2 0 1 0 0 1 1 1 2 1 2 2 1 2 1 1 1 1 1 0 2 1 1 2 2 0 1 0 2 0 1 1 0 0 2 0 1 1 1 1 1 2 0 2 0 0 0 0 2 2 0 0 0 0 0 1 1 1 1 1 0 0 2 2 1 1 0 0 0 0 0 2 0 0 2 2 1 0 1 2 0 0 0 0 0 2 0 0 0 0 1 0 1 1 1 0 1 1 1 0 0 1 0 0 0 1 0 0 1 2 2 0 0 0 1 1 0 1 0 0 0 1 1 2 1 0 2 2 1 1 2 1 1 0 0 0 0 0 0 2 1 0 0 0 2 0 1 0 0 2 0 1 1 2 0 0 0 0 2 1 0 1 0 0 0 0 1 0 2 2 0 0 0 0 2 0 1 0 1 1 0 0 0 0 1 1 0 2 0 0 2 0 0 1 0 0 1 1 0 2 1 2 0 0 2 1 1 1 1 2 2 1 0 0 1 0 2 1 2 0 1 1 0 0 0 0 0 0 0 1 0 1 1 0 2 0 0 0 0 1 2 1 0 1 0 0 0 0 0 0 0 0 0 2 1 0 1 1 1 1 1 0 1 1 0 2 1 0 2 1 0 1 1 0 1 0 0 1 1 1 1 1 2 1 0 0 1 0 0 0 1 1 1 0 0 0 0 0 1 0 0 0 0 0 1 2 1 1 1 2 2 2 0 1 1 2 2 0 0 0 0 0 0 0 1 1 0 1 1 1 1 1 0 0 1 1 2 2 2 1 1 0 0 1 0 0 0 0 1 1 1 0 0 1 2 0 1 1 2 2 0 0 2 1 0 1 2 0 0 0 0 0 1 2 0 1 2 0 0 0 1 1 2 0 0 2 0 0 0 0 2 2 2 0 1 2 0 2 0 1 1 1 1 0 0 1 0 0 0 1 0 0 0 1 1 1 2 0 1 1 0 0 1 1 0 0 0 0 0 0 0 1 0 2 1 0 0 1 0 0 0 2 0 1 0 1 1 1 0 0 0 1 1 0 1 0 1 1 1 0 2 0 0 1 0 0 0 0 1 0 0 0 1 2 1 0 1 0 0 0 1 1 0 2 1 1 1 2 2 1 2 0 0 0 0 1 0 0 0 0 1 1 1 1 0 1 0 1 0 1 0 0 2 1 1 1 1 1 0 2 2 2 2 2 2 1 1 1 1 0 0 1 0 2 1 1 2 1 1 0 0 0 0 2 2 2 1 1 1 0 0 0 1 0 2 2 2 0 0 0 0 2 2 0 0 0 0 0 0 0 1 0 0 1 0 0 0 0 0 0 0 2 0 2 1 1 1 1 1 2 0 0 1 0 0 1 0 0 0 2 2 0 0 1 2 0 0 0 0 1 1 2 0 2 0 0 0 2 2 0 2 2 2 1 2 1 1 1 1 0 1 1 1 0 0 0 1 0 2 0 0 0 2 0 1 0 1 0 0 0 1 2 1 0 2 1 1 0 1 0 1 0 0 0 0 0 1 0 0 1 1 0 0 0 0 0 0 0 1 0 0 1 0 0 0 1 0 0 1 0 1 1 0 1 0 0 0 1 2 0 0 0 2 0 1 0 1 0 1 0 1 1 0 0 0 0 1 0 0 1 0 0 1 1 0 0 1 2 2 1 1 2 1 2 1 0 2 0 2 1 1 2 1 0 0 0 1 0 1 1 0 1 1 1 1 1 0 0 0 0 0 1 0 0 2 0 1 0 0 0 0 2 0 0 2 2 0 0 0 1 0 0 1 0 0 0 0 2 0 2 0 0 0 2 0 0 0 0 0 0 0 0 2 2 0 1 0 0 0 0 0 0 1 1 0 0 0 0 2 1 1 0 0 0 0 0 0 0 0 0 1 0 0 0 0 0 0 1 1
169 0 1 1 0 1 0 1 1 1 0 1 0 0 0 0 0 0 0 0 0 0 0 2 2 0 0 2 2 1 2 2 2 2 1 0 2 1 0 2 2 0 0 0 0 0 0 0 1 0 0 0 0 0 0 1 1 0 1 0 2 2 0 1 0 1 0 1 1 1 0 0 2 2 2 2 2 0 2 0 0 0 1 1 2 0 1 1 1 2 1 2 2 2 0 1 0 1 1 2 1 0 0 2 2 0 2 2 0 2 0 2 1 2 2 2 2 0 0 0 2 0 1 1 1 0 0 1 1 0 0 0 0 0 1 0 2 0 0 0 0 2 1 0 0 1 0 0 1 1 0 0 2 2 0 0 0 1 1 1 1 1 0 2 1 2 1 0 1 0 0 2 1 2 2 1 2 0 0 0 0 0 1 2 1 0 2 1 0 0 2 1 1 0 1 1 2 2 0 0 0 0 0 0 2 0 1 1 1 0 1 1 0 0 0 0 0 1 1 1 0 0 1 1 0 1 1 0 0 0 0 0 0 0 1 0 0 1 2 1 0 0 2 0 0 0 0 0 2 0 0 0 0 1 0 0 1 0 0 0 0 0 0 0 0 0 1 0 1 0 0 0 0 2 0 0 1 0 2 0 0 0 0 0 1 0 1 2 0 2 1 0 2 2 2 0 0 1 0 0 1 0 2 0 0 0 1 2 2 2 0 2 2 0 0 0 2 0 0 0 1 1 1 1 0 0 0 0 1 1 0 1 0 0 0 0 0 0 0 0 1 1 1 0 0 0 0 0 0 2 0 2 0 2 0 0 2 1 0 2 2 0 1 1 1 0 0 2 0 2 0 0 1 2 0 0 0 2 1 1 2 0 0 0 2 2 0 0 0 0 0 0 1 0 2 1 1 0 0 0 0 0 1 1 0 0 1 0 0 2 0 0 0 0 2 1 0 0 1 0 0 0 0 1 1 1 2 0 0 1 1 1 0 1 0 0 1 1 0 0 1 1 2 0 0 2 0 1 0 1 0 0 0 2 2 1 1 2 1 1 1 1 1 0 0 1 0 2 2 0 1 1 1 1 1 0 1 0 0 1 2 0 1 1 1 0 0 0 1 0 1 0 0 1 0 0 0 2 2 2 1 2 2 0 0 0 2 1 0 0 0 1 1 1 0 0 0 2 0 1 2 2 2 1 1 2 0 0 1 1 1 0 0 0 0 1 1 0 0 0 2 2 0 2 0 2 0 1 1 1 0 0 0 1 1 1 0 0 2 1 0 0 0 1 0 0 1 0 1 0 0 0 0 0 0 0 0 1 2 1 0 0 2 0 1 1 2 0 0 0 0 0 1 2 0 1 1 0 0 0 0 2 1 0 2 1 2 0 1 2 0 0 0 0 0 0 0 0 1 0 1 0 0 0 0 1 1 0 0 0 0 1 0 1 1 1 1 1 0 0 1 0 1 2 2 0 1 0 0 0 2 2 1 1 1 1 1 0 0 0 0 0 2 0 2 2 1 0 1 0 1 0 0 1 1 1 1 1 0 0 1 0 2 1 2 2 2 0 0 2 1 0 1 0 0 1 1 2 1 2 1 1 0 1 0 1 1 2 2 0 1 0 0 0 0 1 0 0 0 0 0 0 0 0 1 0 0 1 1 1 0 0 0 0 0 0 1 1 1 1 0 0 0 1 1 0 1 0 0 0 0 0 1 0 0 1 0 0 0 0 0 1 2 1 0 1 0 1 0 1 0 0 2 0 0 0 2 0 0 0 2 2 0 1 1 1 0 2 0 2 0 2 0 1 1 1 0 2 2 0 0 0 0 0 0 0 2 1 0 1 0 0 1 0 0 2 0 2 1 0 1 1 0 1 0 2 0 0 0 0 0 0 2 1 1 1 0 0 0 0 0 0 1 0 1 0 1 0 0 1 1 1 0 2 2 0 0 0 0 0 0 1 0 0 0 1 0 1 0 1 0 1 1 1 2 1 0 1 1 1 1 1 0 0 0 2 0 0 1 1 0 2 1 1 2 1 1 2 0 1 0 1 0 2 1 0 1 0 1 1 1 1 0 0 0 2 2 1 2 0 0 0 0 0 0 0 0 1 0 1 0 0 1 2 0 0 0 1 1 0 0 0 1 0 0 2 0 0 1 0 2 0 0 0 2 0 1 1 1 1 1 0 0 0 0 2 1 0 2 2 0 0 0 0 0 1 1 1 1 0 1 2 0 0 0 0 0 1 0 0 0 2 0 2 0 0 0 0 1 0 2 1
170 1 0 2 0 0 2 2 2 1 0 0 0 1 0 0 0 0 0 2 1 1 0 1 1 0 0 2 2 0 1 1 1 1 0 1 1 0 0 0 0 2 0 0 0 0 1 0 1 0 0 1 0 0 1 2 0 1 1 2 0 1 0 2 1 0 2 0 1 1 0 1 2 2 2 2 2 1 1 0 1 2 0 1 2 0 0 0 0 2 0 0 1 1 0 2 0 0 0 1 1 1 0 1 2 1 2 1 1 1 0 2 1 2 2 2 2 0 1 0 1 1 2 0 0 0 0 1 0 1 0 0 0 0 0 0 0 0 0 1 0 2 0 0 1 1 0 0 1 1 0 0 0 0 1 0 0 0 1 0 1 0 0 2 1 2 0 1 1 1 0 2 0 1 0 0 2 1 0 1 0 1 1 2 1 0 2 0 0 0 0 1 1 1 1 0 1 2 0 1 1 0 1 0 0 0 1 0 0 0 0 1 1 0 0 1 0 1 0 0 1 1 0 0 0 0 0 0 0 0 1 0 0 0 2 0 1 2 2 1 0 1 2 0 0 0 0 0 2 0 0 0 1 0 0 1 1 0 0 0 0 0 0 0 0 0 1 1 2 2 0 2 0 1 0 0 1 1 2 0 1 0 0 0 0 0 1 0 1 1 1 2 0 2 1 1 0 2 0 2 2 0 2 0 0 1 1 1 1 1 1 2 2 0 2 0 2 0 1 1 1 2 1 0 1 0 1 0 0 0 0 1 1 0 0 0 0 1 0 0 1 1 2 1 0 0 0 0 1 1 2 0 0 1 0 1 1 0 0 1 1 0 1 0 1 0 0 1 1 1 1 1 1 1 0 1 0 2 0 2 0 2 0 1 2 2 0 0 0 0 0 0 0 0 2 0 0 0 1 1 0 1 0 2 2 1 1 2 0 2 0 0 0 0 2 1 0 1 0 0 1 0 1 1 2 2 0 0 0 0 0 0 0 2 0 1 0 1 2 1 1 0 1 1 1 1 0 0 0 1 0 0 0 2 2 1 1 2 2 1 1 2 0 1 1 2 0 1 1 1 1 1 2 2 2 0 1 0 1 2 1 0 2 2 2 0 0 1 1 0 1 1 1 1 2 0 0 2 2 2 0 1 1 1 0 1 2 1 0 0 0 1 0 1 0 0 0 1 0 2 2 1 2 2 2 2 0 0 1 1 1 0 1 0 0 0 1 0 1 2 0 2 0 1 1 1 0 1 1 1 0 0 0 2 1 0 0 0 2 1 1 0 2 2 2 2 0 0 0 0 1 1 1 0 1 0 1 0 1 1 0 1 2 0 2 0 2 0 0 0 0 0 0 0 1 0 0 0 0 0 0 2 0 0 1 0 1 0 1 1 0 0 1 1 1 1 1 2 0 0 0 0 0 0 0 1 2 0 0 0 1 2 0 0 0 0 2 2 0 0 1 1 0 0 1 0 2 2 0 0 1 2 0 0 0 0 2 0 1 0 0 0 2 0 1 2 0 0 0 2 0 2 0 0 0 1 1 1 1 1 1 0 2 2 2 2 1 2 0 1 1 1 1 0 1 0 2 1 1 1 1 1 0 0 0 0 1 2 2 0 0 0 0 0 0 1 0 0 0 0 0 0 0 0 1 1 0 0 0 0 0 0 0 0 0 0 0 0 0 2 0 0 0 0 1 0 0 2 0 1 1 1 1 0 0 0 0 0 0 0 0 0 2 1 0 1 0 2 0 0 0 0 1 0 0 0 1 0 0 0 2 2 1 0 0 2 0 2 2 2 0 0 0 1 1 1 0 1 0 0 0 2 1 0 1 2 2 0 1 1 0 0 1 0 1 1 0 2 1 0 0 1 0 2 0 1 0 0 0 0 1 1 2 0 0 0 0 0 1 1 1 0 0 0 0 0 0 0 1 0 0 1 0 1 0 0 2 0 0 0 1 2 0 0 0 1 1 0 2 0 2 0 0 1 0 0 0 0 0 2 2 2 1 0 0 2 0 0 0 1 1 2 1 1 2 2 2 2 0 1 0 1 0 2 1 0 1 1 1 1 0 1 0 0 0 1 1 2 2 0 0 0 0 2 1 0 0 1 0 1 0 1 0 1 0 0 1 1 1 0 0 0 2 2 2 1 1 0 1 1 1 0 1 0 1 1 1 1 1 1 0 0 0 0 1 1 1 0 1 2 1 0 0 0 0 1 0 0 2 0 0 0 2 2 0 0 0 0 0 0 0 2 0 1 0 0 0 0 0 0 1 1
171 1 2 0 0 0 0 2 2 1 0 0 0 0 0 0 0 0 1 0 0 0 0 2 2 0 0 1 2 1 2 0 2 2 2 1 2 1 0 0 0 1 0 0 1 0 1 0 1 1 1 1 0 1 1 2 0 0 2 1 0 1 0 0 0 0 0 1 0 0 0 1 1 1 1 1 1 2 2 0 1 2 1 1 2 0 1 0 0 2 0 2 1 1 1 2 1 2 1 2 2 0 1 1 2 0 2 1 1 1 0 1 0 0 0 0 1 0 1 0 0 1 1 1 0 1 0 1 1 0 0 0 1 0 0 1 1 0 0 1 0 2 0 1 0 0 0 0 1 2 0 0 0 0 0 0 0 0 2 1 1 1 0 2 1 2 0 0 0 2 2 1 2 1 0 1 0 1 1 1 1 1 0 2 2 2 1 2 1 1 1 1 0 1 1 0 1 2 0 1 1 0 1 1 2 0 2 1 1 0 1 1 1 1 0 1 1 0 1 2 0 0 2 0 0 1 0 0 0 0 0 0 0 0 1 0 0 1 2 1 0 0 2 0 0 0 0 0 2 0 0 1 0 0 0 1 0 0 0 0 0 0 0 0 0 0 0 0 1 1 0 0 1 2 0 0 1 0 2 0 1 0 0 0 1 0 1 2 1 2 1 1 2 2 2 0 2 0 0 0 1 1 1 0 0 0 0 2 0 1 0 1 1 0 2 0 1 0 0 0 1 1 1 0 0 0 0 1 0 1 0 2 1 0 0 0 0 2 0 0 0 0 2 0 1 0 1 0 1 1 0 1 0 0 0 2 0 0 1 1 2 1 2 2 2 0 0 1 1 1 1 1 0 2 0 0 0 2 0 2 1 0 0 1 2 0 0 1 1 0 0 0 0 0 1 1 1 0 0 0 0 0 1 2 1 1 1 0 0 2 0 0 0 0 0 0 0 0 0 0 0 0 0 0 1 2 0 2 0 0 2 1 0 0 2 0 0 1 0 0 1 0 1 1 1 1 0 1 1 2 0 0 0 1 1 0 1 1 2 0 1 1 1 1 0 1 0 1 1 1 1 1 2 2 1 0 1 0 2 1 1 0 2 2 1 1 0 1 2 1 0 1 1 1 0 0 0 2 1 2 1 2 1 1 0 1 2 1 1 0 1 0 1 0 1 0 0 2 0 1 1 2 2 0 0 2 1 1 0 2 1 1 1 1 1 0 2 0 0 0 0 0 0 1 1 2 0 1 1 2 0 0 0 1 1 1 0 1 0 1 0 0 1 2 1 1 1 0 1 0 0 2 0 0 0 0 0 1 1 2 0 0 1 0 1 0 1 0 1 1 0 0 0 0 1 0 1 2 0 0 2 0 0 0 0 1 1 0 1 2 1 1 0 0 0 0 0 0 0 0 1 0 0 0 0 1 2 2 0 0 1 0 0 0 0 0 1 1 0 0 2 1 1 1 2 0 2 1 0 1 1 2 0 2 0 0 0 1 2 0 0 0 0 0 2 2 0 1 1 0 1 0 0 1 1 2 2 1 0 0 1 2 2 1 1 1 1 2 0 1 2 2 0 0 2 0 2 1 1 1 0 1 0 0 2 2 0 1 1 0 1 0 0 1 0 0 0 0 0 0 0 1 1 0 1 0 1 1 0 0 0 0 0 0 0 0 1 0 0 1 0 0 0 0 0 0 0 0 0 0 0 0 1 0 0 0 1 0 1 0 0 0 2 1 1 0 1 0 0 2 1 0 0 1 0 0 2 0 1 1 1 1 0 0 1 2 0 2 1 1 1 1 2 0 2 0 1 2 0 1 0 2 0 1 0 0 2 0 2 0 0 0 0 1 2 1 1 2 2 0 1 2 0 2 1 1 0 0 1 0 1 0 2 1 0 1 1 0 0 0 0 0 0 0 1 0 0 0 0 0 0 2 0 2 2 0 0 0 0 0 0 2 0 0 0 0 0 0 0 2 0 0 0 1 2 0 0 0 0 2 2 2 2 0 0 0 0 2 1 0 1 2 1 1 1 1 1 2 0 0 0 2 0 1 2 1 0 1 0 2 0 0 0 0 1 1 1 0 1 1 0 1 0 2 0 0 0 1 1 0 0 0 0 2 0 0 0 0 1 1 0 0 1 0 0 0 0 0 0 0 2 0 1 1 0 0 1 1 1 1 1 0 0 0 2 0 0 0 0 0 0 0 0 0 0 0 2 0 2 0 0 0 1 2 0 0 0 0 1 1 0 0 0 1 0 0 0 0 0 0 0 0
172 1 1 2 0 0 2 1 1 2 0 0 0 1 0 0 0 0 0 1 1 1 0 1 1 0 0 2 2 0 2 0 2 2 0 1 1 1 1 0 0 1 2 2 0 0 0 0 2 0 0 0 1 0 0 1 0 0 1 1 0 1 0 1 1 1 1 0 0 0 1 2 2 2 1 2 2 1 1 0 1 2 0 0 0 0 0 0 0 2 0 1 2 0 1 0 0 1 1 2 1 0 1 0 2 1 2 1 0 2 1 1 2 2 2 2 2 0 0 0 2 0 2 0 0 0 0 1 0 2 0 0 0 0 0 0 0 0 0 0 1 1 0 0 1 1 0 0 0 0 0 0 0 0 1 0 2 2 0 1 1 0 2 2 1 2 0 1 1 0 0 2 0 1 1 0 2 2 2 2 2 2 0 1 1 1 1 2 0 1 0 2 0 1 1 0 0 2 0 0 0 0 0 1 2 0 2 0 2 0 1 1 0 0 0 1 1 0 0 0 2 2 1 0 0 0 0 1 1 1 0 0 0 0 2 1 0 2 2 2 0 0 1 0 1 1 1 0 2 0 0 1 0 0 0 1 1 1 0 2 1 1 0 0 0 0 0 1 2 1 0 1 0 0 1 1 0 1 2 0 2 0 0 0 2 1 2 1 2 1 1 1 2 2 2 0 1 1 1 0 0 0 1 0 0 0 0 2 0 0 0 0 2 0 1 0 1 0 0 1 0 2 1 1 1 0 0 0 1 1 0 2 1 0 0 0 0 1 0 1 1 1 1 0 0 0 1 0 2 2 1 0 1 1 0 1 0 1 0 2 2 0 2 0 2 0 0 1 1 1 1 1 0 2 1 1 0 1 0 2 2 0 0 0 2 2 0 0 0 2 1 1 1 0 2 0 2 2 0 0 0 0 1 2 1 1 1 1 0 1 0 0 0 0 2 1 0 0 1 0 0 1 1 2 0 1 0 2 0 1 1 1 1 1 1 0 0 2 1 0 2 1 1 0 0 2 0 0 0 0 0 0 0 1 0 0 0 2 2 2 2 2 1 0 0 1 0 2 2 0 2 1 1 1 2 0 2 1 2 1 0 1 1 1 1 0 0 1 1 0 1 1 1 2 2 1 1 1 1 2 1 2 2 0 0 0 2 2 1 0 0 0 0 1 0 0 0 2 0 2 2 2 2 1 1 1 0 1 1 2 0 0 2 1 2 1 1 0 0 0 0 2 1 1 1 1 0 2 0 2 0 0 0 2 1 1 0 1 0 0 1 0 0 2 0 0 2 1 1 1 0 0 0 0 0 0 0 2 2 2 0 0 0 0 0 0 0 0 2 1 0 0 1 1 1 0 0 0 0 0 1 1 1 0 2 1 1 0 1 2 1 1 0 0 0 0 0 1 1 0 1 0 0 0 0 0 2 1 0 0 0 2 0 0 0 0 2 1 0 0 2 0 0 1 0 0 2 1 0 0 1 1 0 0 0 0 2 1 1 0 0 0 1 0 1 2 1 0 1 0 1 0 1 0 0 2 0 0 1 1 0 1 2 1 2 2 1 1 0 1 2 0 1 0 0 0 0 1 1 1 1 1 0 0 1 1 1 1 2 0 0 0 0 0 0 1 0 1 1 1 0 0 1 0 0 0 0 0 0 0 0 0 0 0 1 0 2 1 0 2 1 1 0 1 2 0 2 0 0 0 0 0 2 0 0 1 1 0 1 0 0 0 2 1 0 0 2 0 1 2 1 0 0 0 0 1 2 0 1 1 2 2 2 0 2 2 0 1 0 2 0 2 2 0 2 0 0 0 0 1 0 2 0 0 0 1 1 1 0 0 0 0 0 2 2 2 0 2 1 0 1 1 0 2 0 1 0 0 0 0 1 1 1 2 0 0 1 2 2 0 0 0 0 0 0 0 0 0 0 0 0 2 0 2 2 0 0 0 0 0 0 2 0 0 1 0 1 0 2 0 1 0 0 2 1 1 0 0 1 1 2 1 2 0 0 0 0 1 0 0 1 2 0 2 1 1 1 2 0 0 0 1 0 0 2 2 0 0 1 1 1 0 0 0 1 1 1 1 1 0 1 0 0 1 1 0 0 0 0 0 0 0 0 0 1 0 0 0 0 0 0 0 0 0 0 2 0 0 0 0 2 0 2 0 1 0 1 2 0 0 0 2 0 0 0 1 1 1 0 0 0 0 0 0 0 0 2 1 1 0 0 1 0 1 0 1 0 0 0 0 0 0 0 0 0 0 0 0 0 0 2 1
173 0 1 2 0 0 0 2 2 0 0 0 0 2 1 0 1 0 0 1 1 1 0 2 2 0 0 0 2 1 1 0 1 2 1 0 2 1 0 0 0 1 0 1 0 1 1 0 2 0 0 0 2 1 0 1 1 1 1 0 1 2 0 2 1 1 1 0 0 0 1 2 2 2 1 2 2 1 1 0 1 2 1 1 2 0 0 1 1 2 1 1 1 2 0 2 0 1 1 1 2 1 1 0 2 0 2 1 1 1 1 2 1 2 2 2 1 0 0 0 1 1 2 1 0 0 0 1 1 0 0 0 0 0 0 0 0 0 0 2 0 2 0 0 1 1 0 0 0 1 0 0 1 0 0 0 0 0 0 1 1 0 1 2 1 2 0 0 0 2 1 1 1 1 0 1 1 1 1 1 1 1 1 2 2 1 2 1 0 0 2 0 1 0 0 0 2 2 1 1 1 1 0 1 2 0 2 0 1 0 2 2 1 0 0 0 0 0 0 1 0 0 2 0 0 2 2 0 0 0 0 0 0 0 1 0 0 1 1 1 1 0 2 0 1 1 1 0 2 0 0 1 0 0 0 2 2 0 0 0 0 0 0 1 0 0 0 0 2 1 0 1 1 2 0 0 0 0 1 0 1 0 0 0 1 0 1 0 0 2 1 0 2 2 2 0 2 0 0 0 0 0 2 1 1 1 1 2 0 0 0 1 2 0 1 0 2 2 1 1 1 2 0 0 2 0 0 0 0 1 0 0 1 1 0 0 0 2 1 1 0 1 2 0 0 0 1 0 0 1 0 1 0 1 0 1 1 1 0 1 1 0 1 1 1 1 0 2 1 1 1 1 1 1 1 1 0 1 1 1 1 1 0 0 0 1 0 0 0 0 0 0 1 0 0 2 0 1 0 0 0 0 1 2 2 0 0 0 0 2 0 0 0 0 1 2 0 1 1 1 1 1 0 2 0 1 0 0 0 1 1 1 0 2 0 1 0 2 1 0 2 1 2 0 1 1 0 0 0 0 1 0 0 2 2 1 1 1 2 1 1 1 0 1 0 1 0 1 1 1 1 1 2 1 1 1 1 0 2 0 2 0 0 0 0 0 0 1 2 1 1 1 1 1 0 0 0 2 2 2 0 2 1 1 0 0 2 1 0 0 1 0 2 0 0 0 1 1 0 1 1 1 2 0 0 2 0 0 0 1 1 0 1 1 1 0 1 0 0 1 0 1 0 1 1 0 1 1 1 1 0 0 0 1 1 1 0 0 1 1 0 0 0 1 0 0 1 0 0 0 0 1 1 0 0 0 1 1 1 2 0 0 1 0 0 1 1 0 1 1 0 0 1 1 0 0 0 1 0 0 1 1 0 0 2 0 2 0 2 1 0 0 0 1 0 1 1 0 0 0 1 0 0 0 0 1 1 1 0 0 0 1 0 0 0 1 2 1 1 0 1 1 0 1 2 0 2 0 1 1 1 2 1 2 0 0 0 0 1 0 0 0 1 1 1 1 0 2 0 0 0 0 0 0 0 0 0 1 0 0 1 0 1 0 1 1 0 1 0 1 1 1 2 0 0 0 2 2 1 1 0 1 0 0 0 1 0 2 2 0 1 0 0 0 0 0 0 1 1 1 0 1 1 0 1 0 0 0 0 0 0 0 0 0 0 2 0 0 0 0 0 0 0 2 2 0 2 0 0 0 0 0 0 0 0 0 0 0 1 0 0 1 1 0 0 0 1 0 0 1 0 1 1 0 1 0 0 0 0 1 0 1 0 1 1 2 2 1 0 2 0 2 1 0 2 1 1 0 1 0 0 0 0 0 0 1 1 1 0 1 0 0 0 1 2 1 0 1 1 0 1 1 0 2 0 1 0 0 0 1 0 0 2 0 0 1 1 0 0 0 0 0 1 0 1 0 1 1 0 0 0 2 0 1 1 0 1 1 0 0 0 2 0 0 0 0 0 1 1 2 0 1 0 2 2 1 0 0 0 2 1 2 2 1 0 1 0 0 0 0 2 2 2 1 1 0 0 2 0 0 0 2 1 1 2 1 0 1 0 2 0 0 0 0 1 1 2 1 0 1 0 1 0 0 2 1 2 2 0 1 0 0 0 0 0 1 1 1 2 1 0 0 0 1 1 1 0 0 1 0 1 0 0 0 1 0 1 2 1 0 0 0 0 0 1 1 1 0 1 2 1 0 0 0 0 2 0 0 1 0 0 1 1 1 0 0 0 2 0 2 0 0 0 2 1 0 0 0 0 0 0 0
174 0 1 1 0 0 2 2 2 0 0 0 0 0 0 0 0 0 0 2 1 0 0 2 2 0 0 1 2 0 1 0 2 2 0 0 2 1 0 0 0 1 0 0 1 0 0 0 0 0 0 2 0 0 1 1 0 0 0 1 1 1 0 2 0 1 1 2 0 0 0 0 2 2 1 2 1 1 2 0 1 1 1 0 1 0 0 0 0 2 0 0 0 1 2 2 2 0 0 1 1 0 0 0 2 1 2 1 0 2 0 0 0 2 2 2 2 0 1 0 1 1 2 0 0 0 0 1 1 0 0 0 0 0 0 0 0 1 0 1 1 1 0 0 1 1 1 0 0 2 0 0 0 0 0 0 0 0 1 0 1 1 1 2 1 1 0 1 0 1 1 2 1 1 0 1 2 1 1 1 1 2 1 2 1 0 2 0 0 0 0 0 0 0 1 0 1 2 0 0 0 0 1 0 2 0 2 0 2 0 0 0 1 0 0 0 0 2 0 0 2 2 2 0 0 2 1 0 0 0 0 0 0 0 1 0 0 2 2 1 0 0 2 0 0 0 0 0 2 0 0 1 0 0 0 2 1 0 0 0 0 0 0 0 0 0 0 0 1 0 0 1 1 1 0 0 0 2 2 0 2 0 0 0 1 0 1 2 0 2 2 1 1 2 2 0 1 0 0 0 2 0 1 1 0 1 1 0 1 2 0 2 1 0 2 0 2 2 1 0 1 2 2 2 1 0 0 0 1 1 0 1 0 0 1 1 0 1 0 0 0 1 1 1 0 0 2 0 1 0 1 0 1 1 1 1 1 0 0 0 0 0 1 1 1 0 0 2 0 2 0 0 1 2 1 0 0 1 1 1 1 0 0 1 1 1 0 0 0 0 0 0 1 0 1 1 0 0 1 1 0 1 1 2 1 0 1 1 0 2 0 0 0 0 0 0 0 0 0 0 0 1 1 0 0 0 2 0 0 0 0 1 1 0 1 1 1 1 1 1 2 1 1 1 1 1 1 1 1 1 0 1 0 2 2 1 2 1 1 0 1 2 0 0 0 0 0 2 2 0 0 0 2 2 1 1 1 0 2 0 2 0 0 0 0 0 0 1 1 1 1 0 1 1 1 0 0 1 1 1 1 1 1 1 0 0 1 1 0 0 0 0 0 1 0 1 0 1 0 2 2 1 2 0 0 2 2 1 0 1 1 1 1 0 1 0 0 0 0 2 0 1 0 1 1 1 0 1 1 2 0 0 0 2 1 1 0 1 1 0 1 0 0 1 0 0 1 0 1 0 1 1 1 0 1 0 1 1 2 1 1 0 1 0 1 0 1 0 1 1 0 0 0 0 0 0 0 1 0 0 2 0 1 0 1 1 2 0 1 0 1 1 1 2 1 1 1 1 1 0 1 0 0 0 0 0 2 0 0 0 0 0 0 0 0 0 2 0 1 0 1 2 0 1 2 0 2 1 0 1 1 1 2 1 0 0 0 1 2 0 0 0 0 1 0 1 1 1 1 0 1 1 0 0 1 1 2 1 0 0 2 0 2 2 1 2 1 2 0 0 1 2 0 1 1 0 2 2 1 1 0 1 0 0 0 2 0 2 2 0 0 0 0 1 0 0 0 2 2 2 0 0 0 0 1 2 0 1 1 0 0 0 0 0 0 0 1 2 0 2 2 2 0 1 2 0 2 0 1 1 1 1 0 0 0 0 1 0 0 0 0 1 2 0 0 1 0 0 0 1 1 0 0 1 0 0 2 0 1 1 2 2 0 0 0 2 0 2 1 1 1 1 1 1 2 1 1 0 0 0 0 0 0 0 1 1 1 0 0 2 0 0 0 0 1 1 0 2 2 0 2 2 0 2 0 0 0 0 0 0 2 1 1 1 0 0 0 1 1 0 1 1 1 0 1 0 1 0 0 1 0 1 0 0 0 0 2 0 0 0 0 2 1 0 0 2 0 0 1 2 0 0 0 1 1 0 0 1 1 2 1 1 1 1 0 2 0 0 0 0 1 1 0 2 1 0 1 2 0 0 0 2 0 2 0 0 1 1 0 1 0 2 0 1 0 2 2 1 0 0 0 0 0 0 0 0 0 0 0 0 0 0 1 1 0 0 0 0 0 0 0 0 1 2 1 1 0 0 0 0 2 1 1 0 1 0 2 2 0 0 0 1 0 0 1 1 1 0 0 0 0 0 0 0 0 1 0 0 2 0 0 0 1 1 0 2 2 1 1 1 0 0 0 2 1 0 0 1 1 0 2 2
175 1 2 0 0 1 1 1 1 2 0 0 1 1 1 0 0 1 1 2 2 1 0 1 1 0 0 1 2 1 0 0 1 2 0 1 1 1 1 0 0 1 0 1 0 1 1 0 1 0 0 1 1 1 0 2 0 2 2 1 1 2 1 1 0 0 0 0 0 0 0 1 2 2 1 2 2 1 1 0 1 2 0 0 0 0 0 1 1 2 0 2 0 2 0 1 0 0 0 1 1 0 1 0 2 0 2 2 0 2 0 1 1 2 2 2 2 0 1 0 1 0 2 0 0 0 0 1 1 0 0 0 0 0 0 0 0 0 0 0 1 1 0 0 2 1 0 0 1 1 0 0 1 0 0 0 0 1 0 1 1 0 0 2 0 2 0 0 1 1 1 1 0 1 0 1 1 1 1 1 1 2 0 1 0 0 1 1 0 0 1 1 1 1 1 0 1 2 0 1 1 1 0 1 2 0 1 0 0 0 0 1 1 0 0 0 0 0 1 1 0 1 1 0 0 0 0 0 0 0 0 1 0 0 2 0 0 2 2 2 0 0 2 1 0 1 1 0 0 1 1 0 0 0 0 2 2 0 0 0 0 0 0 0 0 0 0 1 1 0 1 2 1 2 0 0 0 1 1 0 1 1 0 0 1 1 2 2 1 2 1 2 1 1 2 0 1 1 0 0 0 0 1 0 0 0 0 1 2 2 0 2 2 0 2 0 1 0 0 0 0 2 1 0 1 0 1 0 0 0 0 2 0 0 0 0 0 1 0 1 1 1 2 0 0 0 0 1 1 2 1 0 1 1 1 1 1 1 0 1 1 1 1 1 1 1 0 0 2 0 2 2 1 2 1 0 0 0 0 2 1 0 0 0 1 0 0 1 1 0 0 0 1 0 2 0 2 1 1 1 0 1 0 0 0 0 0 1 1 1 0 0 0 0 0 0 1 0 0 0 0 0 2 1 1 2 1 2 0 0 2 1 0 2 0 1 1 1 0 0 0 2 1 1 1 1 1 1 1 2 0 0 0 1 1 0 1 0 1 0 0 1 0 0 0 1 0 1 1 1 1 1 2 2 1 0 0 0 2 0 2 1 0 0 0 1 0 0 2 1 0 2 1 0 1 0 0 1 1 2 1 2 0 1 1 1 2 1 0 0 0 1 0 1 0 0 0 2 0 1 1 2 0 0 0 0 0 0 0 0 0 2 1 0 1 1 2 0 1 2 1 2 1 1 1 0 1 1 1 2 1 1 0 2 1 0 0 0 1 1 1 0 0 2 0 0 2 1 0 1 1 1 2 0 0 0 2 0 2 0 1 0 1 0 1 0 1 0 1 1 1 0 1 1 1 0 0 1 0 0 1 1 2 1 1 1 2 0 1 2 1 0 1 1 1 1 1 1 1 0 0 0 0 0 0 1 2 1 0 0 0 1 0 0 0 2 2 1 1 0 1 0 1 2 2 0 2 1 0 0 1 2 1 1 1 0 0 0 1 0 0 0 1 0 2 2 1 1 1 0 0 0 0 0 0 2 2 1 0 0 1 0 2 2 1 2 1 1 1 2 2 0 1 0 1 1 2 2 2 2 0 2 0 0 1 2 1 2 2 0 1 0 0 0 0 0 0 0 0 0 0 1 1 0 1 0 0 0 0 0 0 0 0 0 0 0 0 0 0 1 0 0 0 0 0 0 0 1 0 1 1 1 1 0 0 1 0 0 0 0 0 1 2 2 0 1 1 0 0 1 1 0 0 0 0 0 2 0 1 1 1 1 0 0 1 2 0 2 0 2 0 2 1 1 2 1 1 1 1 0 0 0 0 0 0 1 1 1 0 0 0 0 1 1 1 2 0 2 1 0 1 1 0 2 0 0 0 0 0 1 0 0 2 0 0 0 1 1 1 1 1 0 0 0 0 0 0 0 0 1 1 0 0 0 0 0 2 0 0 0 1 2 0 0 0 1 0 0 1 1 1 0 0 2 2 2 0 0 0 1 1 1 1 0 0 1 0 0 0 0 2 0 1 1 2 1 1 2 0 0 1 2 1 1 1 2 0 1 0 0 0 1 0 0 1 2 2 0 1 1 0 1 0 0 0 0 0 2 0 0 0 0 0 2 0 0 0 0 2 2 0 0 1 0 0 1 0 0 0 1 2 0 1 0 2 1 2 1 0 0 0 0 0 1 1 1 0 0 2 1 0 0 0 1 1 0 2 1 2 0 0 0 0 0 0 0 0 1 0 1 0 0 0 1 0 0 0 0 0 0 1 1
176 0 1 1 0 0 1 0 2 2 0 1 0 0 0 0 0 1 1 1 1 0 0 2 2 0 0 1 1 0 1 0 1 1 0 0 2 0 0 0 0 1 0 0 0 0 0 0 0 2 2 2 1 1 0 1 0 1 1 1 1 2 0 2 0 2 0 0 0 0 0 2 1 1 1 1 1 0 1 0 0 1 0 1 1 0 0 0 0 2 0 0 1 1 0 1 0 0 0 2 2 0 1 1 2 0 2 1 1 1 0 1 0 1 1 1 1 0 1 0 0 1 1 0 1 0 0 0 0 0 0 0 0 0 1 0 0 0 0 2 1 1 0 0 1 2 0 0 1 2 0 0 0 1 1 0 1 1 1 0 1 1 0 2 1 2 0 0 0 2 2 0 0 1 0 0 1 0 0 0 0 0 0 2 2 2 1 0 0 0 1 1 0 2 2 0 1 1 0 0 0 1 1 0 2 0 1 0 2 0 0 1 1 0 1 0 0 1 1 2 0 0 2 0 0 0 0 0 0 0 0 0 0 1 1 0 1 1 2 0 1 1 1 1 1 1 1 1 1 0 0 0 1 0 0 2 0 1 0 0 0 0 0 0 0 0 1 0 2 1 0 0 0 1 0 0 0 0 1 0 0 1 1 1 1 1 2 1 0 2 1 0 0 1 1 0 0 1 0 0 0 0 2 1 0 0 0 2 0 1 0 2 1 1 1 0 1 1 1 0 1 1 1 0 2 0 0 0 1 1 0 1 1 1 0 0 0 2 1 0 0 0 1 0 0 0 0 1 1 2 0 1 0 2 0 0 1 0 0 2 2 0 1 1 1 1 1 2 2 0 2 2 0 2 2 0 0 1 1 1 2 0 0 2 1 1 0 0 0 0 0 0 0 1 2 0 0 0 1 2 0 1 1 2 1 0 1 0 0 2 0 0 0 0 0 0 2 0 0 0 0 2 0 2 0 0 1 1 0 0 0 0 2 0 2 1 0 1 0 0 2 1 2 0 1 1 0 1 1 0 1 0 0 2 1 1 0 0 1 0 0 1 0 0 0 0 0 2 2 0 1 1 2 2 2 0 0 1 1 1 1 1 1 1 0 1 0 0 2 2 0 2 1 0 2 0 0 1 0 1 1 1 1 1 0 0 2 2 0 0 0 1 1 1 1 0 0 2 0 2 2 2 1 1 1 1 0 0 1 1 1 0 1 0 0 0 1 0 0 1 1 1 1 1 0 1 0 1 1 1 0 0 0 2 2 0 0 0 2 0 1 0 0 1 0 0 1 0 1 0 0 0 0 0 0 0 0 0 1 1 1 0 2 0 2 0 2 0 0 0 1 1 0 0 1 0 1 1 0 0 1 0 0 0 2 0 0 0 0 2 0 0 1 1 1 1 2 0 0 0 1 0 0 1 0 1 1 2 0 0 1 1 0 0 0 0 2 0 0 0 1 1 0 1 1 0 2 1 0 0 0 2 1 1 0 0 1 0 1 0 0 0 1 0 0 2 0 0 0 1 1 1 0 2 2 2 2 1 1 1 0 2 2 0 2 2 0 1 1 2 2 0 0 0 2 0 2 1 0 0 0 0 0 1 2 2 2 2 2 0 1 0 0 0 0 0 0 0 0 0 0 1 0 1 0 0 1 1 0 1 0 0 0 0 0 2 0 1 0 1 1 1 0 0 1 1 2 0 0 0 0 0 0 0 0 0 1 0 1 1 0 0 2 1 0 0 1 0 0 2 1 0 1 1 1 0 2 0 2 2 0 1 1 0 0 2 0 2 1 2 0 1 1 1 1 1 0 1 1 1 0 1 0 0 1 0 0 0 1 1 0 0 0 2 2 2 0 2 1 0 1 1 0 0 0 2 0 0 0 0 0 0 1 2 1 1 0 1 2 1 2 0 1 0 1 0 1 0 0 1 0 1 0 1 0 0 2 0 1 1 0 1 0 0 0 0 0 0 1 1 0 0 0 2 0 0 0 0 0 2 1 1 2 0 0 0 0 0 0 1 2 1 2 1 2 2 2 2 0 1 0 1 1 1 0 0 1 2 1 1 1 2 0 0 0 1 2 0 1 0 1 0 0 1 0 0 0 1 0 1 0 0 0 2 0 0 0 2 2 0 1 1 2 1 1 0 1 0 0 0 2 0 2 0 0 0 0 2 2 0 0 0 0 0 0 0 0 0 2 1 0 0 0 0 0 2 0 0 0 0 0 2 1 1 0 0 0 1 0 1 0 0 0 2 0 0 0 0 0 0 2 1
177 1 0 2 0 0 1 1 1 2 0 0 0 0 0 0 0 0 1 0 0 0 0 2 2 0 0 0 2 1 1 0 2 2 0 2 2 2 1 0 0 1 0 0 0 0 0 0 1 0 0 0 1 0 0 1 0 0 1 1 0 1 0 1 2 0 1 0 1 1 1 2 1 1 2 1 1 2 2 0 1 2 0 1 1 0 1 0 0 1 0 1 1 1 1 2 1 0 0 2 2 0 1 1 2 0 2 2 1 1 0 1 1 1 1 1 1 0 0 0 2 0 2 1 0 1 0 0 0 0 1 1 0 0 0 0 0 0 0 1 0 2 1 0 0 0 0 0 0 2 0 0 0 0 0 0 1 1 1 1 1 1 1 2 1 2 1 0 1 1 1 1 0 2 0 1 1 2 1 2 1 2 1 2 1 0 2 0 0 0 2 0 1 0 0 1 2 1 0 2 2 0 0 0 2 0 1 0 1 0 1 1 2 0 0 1 1 1 1 0 1 1 1 1 0 1 1 0 0 0 0 0 1 1 1 1 0 2 2 1 0 0 1 0 0 0 0 0 2 0 0 1 0 0 0 1 1 0 0 0 0 0 0 0 0 0 0 0 2 1 0 2 1 2 0 0 0 0 1 0 0 0 1 1 1 2 2 1 0 2 0 1 0 2 2 1 0 1 0 1 0 0 2 0 0 0 1 2 0 2 0 2 2 1 1 0 2 0 0 1 0 2 1 0 1 0 0 0 0 0 0 1 1 1 0 0 0 1 0 1 1 1 2 0 1 0 1 0 0 2 0 1 0 0 0 2 0 0 0 2 2 0 2 1 2 1 0 1 1 1 1 1 0 2 0 1 0 2 2 0 1 1 0 2 1 1 0 0 0 1 1 2 0 0 1 1 0 1 0 0 0 0 2 2 0 0 2 0 0 1 1 1 0 0 0 0 0 0 0 0 0 1 0 2 0 0 1 1 0 0 0 1 0 0 0 0 0 0 0 0 1 1 2 0 0 2 0 0 0 1 0 1 0 1 1 1 0 2 1 1 0 1 1 0 0 1 0 2 2 0 0 0 2 2 1 1 1 0 2 0 2 0 1 1 1 0 0 0 0 0 2 0 1 1 1 0 0 1 1 2 1 2 0 1 1 1 1 1 0 0 0 0 1 1 0 0 1 2 0 2 2 2 2 0 0 2 0 1 0 1 1 1 2 1 2 1 1 0 0 2 0 1 0 1 1 1 1 2 0 2 0 0 0 1 2 1 1 0 1 0 1 0 0 2 0 0 2 1 1 0 0 0 1 0 1 0 1 0 2 0 0 1 2 0 2 0 2 0 2 1 0 0 1 0 0 0 1 1 0 0 1 1 1 0 2 0 1 0 0 0 0 0 0 2 0 2 1 1 0 0 1 0 0 0 0 0 2 1 0 0 1 1 1 0 0 0 2 2 1 0 2 1 1 1 2 0 1 1 0 2 0 1 1 0 0 0 2 0 1 0 0 0 0 1 1 1 0 0 1 1 0 2 1 0 0 2 1 1 1 1 0 2 2 2 1 2 1 1 0 1 0 1 0 0 0 0 2 1 1 2 0 2 0 0 1 1 2 2 2 0 1 0 0 0 0 1 0 1 1 1 0 1 0 0 1 0 0 0 1 0 1 1 0 0 0 2 0 1 1 1 0 0 1 2 2 0 2 2 1 1 1 1 0 0 0 0 0 0 1 0 0 1 2 1 0 0 0 0 0 2 0 0 1 1 0 0 1 0 1 2 0 0 0 0 1 2 0 1 1 2 0 1 0 1 1 1 0 0 0 1 0 1 0 0 1 2 1 0 0 1 1 1 0 1 1 1 1 2 2 0 2 2 0 2 0 1 0 0 0 0 1 1 2 0 0 1 1 0 1 0 0 0 0 0 0 0 0 0 0 0 0 2 0 1 1 0 1 0 0 0 0 2 2 0 0 2 0 0 1 1 0 0 1 0 2 0 0 1 1 2 2 2 0 0 0 2 0 1 0 0 1 2 0 2 2 2 2 1 0 0 0 2 0 2 1 0 1 0 2 0 1 1 0 1 1 1 2 2 2 0 0 0 0 0 0 0 1 1 0 1 0 0 1 2 0 0 1 0 1 1 0 0 2 0 0 0 0 0 2 0 1 0 1 1 0 0 0 2 1 0 0 1 0 0 2 2 2 0 2 2 1 0 1 1 1 1 0 0 1 0 0 1 1 2 0 2 2 1 0 1 0 0 0 1 0 0 0 0 1 0 0 0
178 1 1 1 0 0 1 1 2 2 0 0 0 1 0 0 0 0 0 0 0 0 0 1 1 0 0 2 2 0 2 0 1 1 0 0 2 0 1 0 0 1 0 0 0 2 1 0 1 0 0 0 1 1 0 1 1 0 0 0 2 2 0 0 2 0 1 0 0 0 1 0 2 2 2 2 2 2 2 0 1 2 0 1 1 0 0 0 0 1 0 1 2 1 0 0 0 1 1 1 0 0 0 2 2 0 2 1 1 1 0 2 0 2 2 2 2 0 0 0 2 0 1 0 1 0 0 0 0 0 0 0 0 0 1 1 0 0 0 0 2 0 0 0 1 1 0 0 0 0 0 0 0 0 0 0 1 1 1 1 1 0 0 2 0 2 0 1 0 1 1 1 0 1 0 1 0 0 0 0 0 0 1 2 2 1 2 2 0 1 0 2 1 1 1 1 1 2 0 0 0 0 0 1 2 0 2 0 0 0 0 1 0 0 0 0 1 0 0 1 0 0 1 0 0 0 0 0 0 0 0 0 0 0 1 0 0 2 2 1 0 1 2 1 0 0 0 1 0 2 2 0 0 2 0 1 0 1 0 0 0 0 0 0 0 0 0 0 0 0 0 1 0 1 0 0 1 1 1 0 2 0 1 1 1 1 1 1 1 2 1 2 1 2 2 0 1 0 1 0 2 0 1 1 1 0 0 1 0 1 1 2 2 0 0 0 1 0 0 1 1 0 1 1 0 0 0 0 0 1 0 2 1 0 0 0 0 1 0 1 1 1 1 0 1 1 0 0 2 2 2 0 0 2 0 0 1 0 0 0 0 0 2 1 2 0 0 2 1 1 1 1 0 2 1 0 0 2 0 2 1 0 0 2 1 1 0 1 0 0 1 1 0 0 2 0 0 0 1 0 0 1 0 2 2 1 0 0 0 2 0 0 0 0 1 0 0 0 0 0 0 1 0 2 0 1 0 1 0 0 0 1 1 1 1 2 0 2 0 0 1 2 2 0 1 1 1 0 0 1 0 0 0 0 0 0 0 2 1 1 2 2 1 1 0 1 0 2 2 0 0 0 1 1 0 0 0 0 0 1 1 0 2 2 1 1 0 0 1 1 1 1 0 0 1 0 0 1 1 2 0 2 1 1 0 0 2 1 0 0 0 0 2 0 0 1 0 2 0 2 2 2 2 1 1 2 0 0 0 1 1 0 0 0 0 0 2 1 0 0 1 2 0 1 1 0 1 1 1 2 0 0 0 2 2 0 1 2 0 0 0 1 0 2 0 0 2 0 1 0 0 1 0 0 0 0 0 0 2 0 1 0 1 0 1 0 0 1 1 0 0 1 1 0 0 1 1 1 0 0 1 1 1 0 2 0 1 0 1 0 0 0 0 0 0 0 0 0 0 0 1 0 0 1 0 0 1 1 0 0 0 0 0 0 0 0 2 0 0 0 2 2 1 1 2 0 1 1 0 0 1 1 1 1 1 1 1 1 2 0 0 0 2 0 1 2 0 1 0 1 1 1 0 0 0 2 2 0 0 1 0 0 1 0 1 1 0 1 0 1 2 0 1 0 0 1 2 1 2 2 1 0 0 0 1 2 1 1 1 0 0 0 0 0 0 1 0 1 1 1 0 0 1 0 0 1 1 1 0 0 0 0 0 0 0 0 1 0 0 1 0 0 0 1 1 0 1 1 2 1 0 1 1 0 0 0 2 0 0 0 0 1 2 2 0 0 0 0 0 1 1 1 1 0 0 0 1 1 1 2 1 0 1 0 1 2 1 2 1 1 1 1 1 1 2 1 0 1 1 0 0 1 0 0 0 0 0 1 0 0 1 1 2 0 0 2 0 1 0 0 0 0 0 2 0 1 0 0 0 1 1 1 1 0 0 0 0 0 0 0 0 0 1 1 1 0 0 0 0 0 0 2 0 2 2 0 0 0 0 0 1 1 2 0 0 2 0 0 2 1 1 0 0 0 2 0 0 1 1 2 2 2 2 0 0 0 0 0 2 0 1 2 0 2 2 1 2 2 0 0 0 1 0 1 1 1 1 1 1 1 0 0 0 0 1 1 2 0 2 0 2 0 0 1 0 0 1 1 0 1 0 0 0 1 1 0 0 2 2 0 0 0 1 1 1 1 1 2 0 0 2 0 2 0 0 0 0 2 2 1 0 0 0 0 1 0 1 0 2 2 1 0 1 0 0 0 2 0 2 0 0 0 1 1 0 0 0 0 0 0 0 0 0 1 0 0 0 0 1 0 1 1
179 1 0 2 0 0 2 1 2 2 0 0 0 0 0 0 0 0 1 2 1 0 0 1 1 0 0 1 1 2 2 1 1 1 1 0 2 1 1 0 0 1 0 0 0 0 0 0 1 1 1 1 1 1 0 2 0 1 1 2 0 0 0 2 1 0 2 1 0 0 0 0 2 2 1 2 2 0 0 0 0 2 0 0 0 0 0 0 0 2 0 0 1 2 0 1 0 0 0 0 1 0 0 2 2 0 2 1 1 1 0 2 0 2 2 2 2 0 0 0 1 1 1 0 1 0 0 1 0 1 0 0 0 0 0 0 0 0 1 0 1 1 0 0 0 1 0 0 0 0 0 0 0 0 0 0 0 0 0 1 1 0 1 2 1 2 1 1 0 1 1 1 0 2 0 0 2 1 0 1 1 1 0 2 2 2 2 1 0 0 0 1 0 0 0 0 1 2 0 1 1 0 1 0 2 0 2 2 0 0 1 1 0 0 0 0 0 1 0 0 2 2 1 0 0 2 2 0 0 0 1 0 1 1 0 1 0 1 2 1 0 0 2 0 0 0 0 0 1 1 1 1 0 1 0 1 2 1 0 1 1 1 0 0 1 0 0 0 1 1 0 1 1 2 0 0 1 0 2 0 0 0 0 0 0 0 1 2 0 2 1 1 2 2 2 0 1 1 0 1 2 0 2 0 0 1 0 0 0 2 0 2 1 0 0 0 2 0 0 0 1 1 2 1 0 0 0 1 1 2 0 1 0 0 0 0 0 1 0 0 0 1 2 0 0 0 0 0 1 2 1 0 0 1 0 1 2 0 1 1 2 1 2 1 2 0 0 1 2 0 2 2 2 1 0 2 0 1 1 1 1 2 0 1 0 0 0 1 1 0 0 0 0 0 2 0 1 0 1 1 0 1 1 2 1 1 1 1 0 2 0 0 0 0 0 0 2 0 1 0 0 1 0 1 0 0 2 1 0 0 1 0 1 1 1 1 1 0 1 0 2 0 1 1 1 1 0 0 0 0 0 0 0 1 1 1 0 1 1 2 1 2 1 1 0 1 0 2 2 0 0 0 2 2 1 1 0 0 1 1 2 0 1 1 0 0 1 0 2 1 1 0 1 1 1 0 0 2 1 1 0 1 2 0 0 0 2 2 0 0 0 0 2 0 0 0 1 2 0 0 1 2 2 0 0 2 1 1 1 2 0 0 0 0 0 0 1 0 1 1 1 1 0 1 1 1 0 0 2 1 0 0 0 2 2 0 1 0 0 1 0 0 1 1 0 0 1 1 1 1 0 0 1 0 1 0 1 1 1 2 0 1 1 0 1 1 2 0 0 0 0 0 0 0 0 0 0 0 0 0 0 2 0 0 1 2 2 0 0 1 0 0 0 0 0 0 0 0 0 0 1 0 0 0 0 1 1 2 0 0 0 0 0 0 0 1 2 0 1 0 1 1 1 2 2 0 1 2 0 0 1 2 2 0 0 0 2 1 1 0 0 0 2 0 1 2 1 1 0 1 0 1 0 0 1 1 2 2 1 1 2 0 2 2 2 2 1 2 0 0 2 1 1 0 0 1 2 1 0 0 0 0 0 0 1 1 0 2 2 0 0 0 0 1 0 0 0 2 2 2 0 0 1 0 1 0 0 0 1 0 1 1 0 0 0 1 0 1 0 2 1 1 0 0 0 0 0 0 0 0 0 0 1 0 0 0 1 0 1 0 0 0 2 2 0 0 0 2 0 0 0 0 0 0 1 0 0 0 1 1 1 2 2 0 2 2 1 1 0 1 1 2 1 1 1 1 0 1 1 1 0 1 0 0 2 0 1 0 0 1 0 0 1 1 1 2 0 2 2 0 2 2 0 2 0 0 0 0 0 0 0 0 2 0 0 1 0 1 1 0 0 0 0 0 1 0 0 0 0 0 0 1 0 1 1 0 1 0 0 0 0 1 0 0 0 0 1 1 1 0 1 0 0 0 2 0 1 0 2 1 2 1 2 0 0 0 0 0 0 0 1 1 1 1 2 1 1 2 0 0 0 0 0 2 0 0 2 0 0 1 0 0 1 1 2 1 1 1 2 1 0 1 1 1 1 0 0 2 1 1 0 0 0 1 1 0 1 1 2 0 0 0 2 0 0 2 0 1 1 1 2 0 2 0 0 0 0 0 0 1 1 0 0 0 1 0 1 0 2 2 2 0 0 0 0 1 1 0 0 0 0 2 1 1 0 0 0 0 0 0 0 0 0 2 0 0 0 0 0 0 0 0
180 1 1 0 0 0 1 2 2 0 0 2 0 1 0 0 0 0 1 0 0 0 0 2 2 1 1 2 2 0 2 0 1 1 0 0 2 1 1 0 0 0 0 1 0 1 0 0 1 0 0 1 1 0 0 1 0 1 0 0 0 0 0 0 0 1 1 1 0 0 0 0 2 2 1 2 2 2 2 0 1 2 1 1 2 0 0 0 0 2 0 1 1 2 1 1 1 1 1 2 1 0 1 1 2 0 2 0 1 1 0 1 2 2 2 2 2 0 1 0 2 0 1 0 0 1 0 0 0 0 0 0 0 0 1 0 1 0 0 0 1 1 0 0 0 0 0 1 1 1 0 0 1 0 0 0 0 0 0 1 1 0 0 2 1 2 0 1 1 1 0 2 0 1 1 1 2 1 1 1 1 2 0 2 1 1 2 2 1 0 1 0 1 1 2 0 2 2 0 0 0 2 0 0 2 0 2 1 1 0 0 1 2 1 0 0 0 2 1 0 1 1 1 0 0 0 0 0 0 0 0 0 0 0 2 1 0 2 2 1 0 0 2 0 0 0 0 0 2 0 0 1 0 0 0 0 0 0 0 0 0 0 0 0 0 0 0 0 1 0 0 2 0 1 0 0 0 1 2 0 1 0 1 1 2 2 2 1 0 1 1 0 1 2 2 1 1 0 0 1 0 0 1 0 0 1 0 1 0 1 1 2 1 0 2 0 1 0 0 1 0 2 2 2 0 0 1 0 1 2 0 1 1 0 0 0 0 0 0 0 1 1 1 0 0 0 2 0 0 0 1 0 1 2 1 0 1 0 0 0 1 0 1 0 1 0 0 2 0 2 0 0 0 2 0 0 0 1 1 1 2 0 0 0 1 1 0 0 0 1 0 0 0 0 2 0 0 0 1 1 0 1 0 1 1 0 0 1 0 1 0 0 0 0 0 0 0 0 0 0 0 1 0 2 1 2 0 0 0 0 0 0 0 1 0 1 0 0 1 0 2 0 0 1 2 2 1 1 1 0 1 0 0 0 0 0 0 1 1 1 1 1 1 0 0 1 0 2 2 0 1 1 1 1 1 0 0 0 2 0 2 0 2 2 2 0 0 0 2 1 0 2 1 2 0 0 0 0 0 2 2 2 2 0 0 1 2 2 0 0 0 1 0 0 0 1 1 2 0 0 0 2 1 0 1 1 0 0 1 2 0 0 0 0 0 0 2 0 0 0 1 2 0 1 0 2 0 1 1 1 0 0 0 2 2 2 0 1 0 1 0 0 1 2 0 0 2 0 2 0 2 2 0 0 0 0 0 0 1 1 0 0 1 0 1 0 1 0 2 1 0 0 0 0 2 0 1 0 0 0 0 1 1 1 2 0 1 0 0 1 1 0 0 2 1 2 1 1 1 0 2 0 0 0 0 1 1 2 0 0 1 1 0 0 0 0 2 1 0 0 1 1 1 2 2 0 1 0 1 2 0 0 0 0 1 1 2 0 2 0 0 0 1 0 2 2 0 1 1 0 0 0 2 0 0 2 0 0 1 1 1 1 2 2 2 2 2 2 1 1 1 0 0 0 0 0 0 2 1 1 1 1 0 0 1 1 1 2 2 0 2 0 0 0 1 2 1 1 1 1 0 0 0 0 2 0 0 0 1 0 0 0 0 0 0 0 0 1 0 1 1 1 0 1 2 0 2 0 0 0 0 0 0 0 0 0 2 0 2 0 0 0 2 0 0 1 0 0 0 1 0 0 1 0 0 0 1 0 1 1 1 1 1 0 2 1 1 2 0 2 0 2 1 2 2 1 0 0 0 0 0 1 0 0 1 1 2 0 1 0 0 0 0 1 1 2 1 2 1 0 1 1 0 1 0 1 0 0 0 0 0 0 1 0 0 0 0 1 1 1 1 0 0 0 0 0 0 0 0 0 0 2 0 1 1 0 1 1 0 0 0 1 0 0 0 1 0 0 2 1 0 0 0 0 1 0 0 2 2 2 2 2 1 0 0 1 0 1 0 0 1 1 1 1 2 2 2 1 0 0 0 2 0 2 1 1 1 0 0 2 0 0 0 1 1 1 2 2 1 1 0 1 0 1 0 0 1 0 0 1 0 0 0 2 0 0 0 0 0 0 0 0 0 1 0 1 0 0 0 1 1 0 0 0 2 0 2 0 0 0 0 0 0 1 1 1 1 0 2 2 0 0 0 1 1 0 1 0 2 1 1 0 0 1 0 0 1 0 0 0 0 0 0 2 0 0 0 0 0 0 1 0
181 0 2 1 0 0 0 1 1 1 0 0 0 1 0 0 0 0 1 0 0 0 1 2 2 0 0 2 2 1 2 0 1 2 0 0 2 2 0 1 1 1 0 0 0 0 1 0 1 0 0 1 0 0 1 1 0 1 2 1 1 2 0 0 0 0 2 0 0 0 0 1 2 2 1 2 2 1 2 0 0 1 0 0 0 0 0 0 0 2 0 1 2 2 0 0 0 1 0 0 1 1 1 1 2 0 2 1 0 2 0 0 0 1 1 1 1 0 0 0 2 0 1 1 0 0 0 1 1 0 0 0 0 0 0 0 0 0 0 0 1 1 0 0 1 2 0 0 1 1 0 0 2 1 0 1 0 1 2 0 1 1 0 2 1 2 0 1 0 0 0 0 1 1 0 1 1 1 1 1 1 1 0 2 2 2 2 0 0 0 1 2 1 1 1 0 0 1 1 0 0 1 0 1 2 0 2 2 0 0 2 2 1 1 0 0 0 0 0 1 0 0 2 0 0 1 1 0 0 0 0 0 0 0 1 0 0 1 1 1 0 0 2 1 0 0 0 0 2 0 0 1 0 0 0 1 1 0 1 1 0 0 0 1 0 0 1 0 2 1 0 2 0 2 1 1 0 0 2 0 0 0 0 0 1 0 0 2 1 2 1 1 1 2 1 0 0 2 0 1 2 1 2 2 1 0 0 1 1 1 1 2 0 0 2 0 2 0 0 2 0 2 1 0 0 0 0 0 2 1 0 2 0 0 0 0 0 2 1 2 1 1 1 0 1 0 1 0 1 2 2 0 0 2 0 0 0 0 0 1 1 0 2 1 2 0 0 0 2 0 2 2 1 1 0 1 0 1 1 1 1 1 0 0 1 0 0 0 0 1 0 0 1 0 2 0 0 1 1 1 0 1 2 2 1 0 1 1 0 1 0 0 1 0 1 1 0 0 0 0 0 1 0 2 1 1 0 1 0 0 1 0 1 1 1 0 0 1 0 0 2 0 2 0 0 2 1 1 1 1 0 0 0 1 1 1 0 2 2 2 1 1 0 1 0 1 1 2 2 0 1 1 2 2 1 1 1 1 2 1 0 0 0 0 0 1 0 0 1 1 1 1 1 1 2 1 1 0 0 2 2 2 1 1 1 1 1 1 0 0 0 0 1 1 1 0 0 2 0 1 1 2 2 0 0 2 1 0 1 1 1 1 2 1 2 1 1 0 2 2 1 2 0 0 0 2 0 0 2 0 0 0 0 2 2 1 0 1 0 0 0 1 2 2 2 2 0 1 2 0 1 0 1 0 0 0 1 2 2 2 0 0 1 0 1 0 1 0 1 0 0 0 0 0 0 0 0 1 0 0 2 0 0 0 1 1 1 0 2 0 0 1 0 0 0 0 0 1 0 1 0 1 0 0 0 0 2 1 0 0 1 1 0 0 0 1 2 0 0 0 0 1 1 1 2 0 2 1 0 1 1 1 0 2 0 0 1 1 2 0 0 0 1 1 1 1 1 2 0 0 0 0 1 0 1 1 1 0 0 1 0 1 1 1 1 1 0 1 0 1 2 0 0 0 1 0 1 1 0 1 1 0 0 0 1 1 1 1 1 0 0 0 0 0 0 1 0 2 2 2 0 0 1 0 2 1 1 1 0 0 0 0 0 0 0 1 0 1 0 1 1 1 0 0 0 1 1 1 1 1 1 1 1 0 0 0 2 0 2 2 0 0 2 0 0 1 0 1 0 1 1 0 0 1 0 0 0 0 1 1 1 1 1 0 1 0 0 1 0 2 0 2 0 1 1 1 0 0 0 1 0 2 0 0 0 2 1 0 0 2 0 0 0 1 1 2 1 2 0 0 0 0 0 2 0 1 0 0 0 1 0 0 1 0 0 1 1 0 1 0 0 1 0 0 1 0 0 0 0 0 0 2 0 1 1 0 1 0 0 0 0 2 1 0 1 0 1 1 1 2 1 0 0 2 1 1 0 0 2 1 2 1 2 0 0 0 0 0 0 1 1 2 0 0 2 0 1 2 0 0 0 1 1 1 1 2 0 1 1 0 1 1 0 0 2 1 1 1 2 1 0 1 0 1 0 0 1 1 0 0 0 1 0 1 1 0 0 1 1 0 0 0 0 1 0 2 1 1 0 1 2 1 2 0 0 0 0 2 2 1 0 0 1 0 1 1 0 0 1 1 1 0 0 0 0 1 1 0 2 0 0 0 1 1 0 0 0 0 0 0 0 0 1 2 0 0 0 0 0 0 2 1
182 0 2 1 0 0 2 0 0 2 0 0 0 1 1 0 0 0 0 2 1 0 0 1 1 1 1 1 1 1 2 0 1 1 0 1 1 1 0 1 1 1 0 0 0 0 0 0 1 0 0 1 1 0 0 1 0 1 1 0 0 2 0 2 0 1 1 1 0 0 0 1 2 2 2 2 1 1 2 0 1 1 0 1 1 0 0 0 0 2 0 1 1 1 0 0 0 0 0 0 2 0 0 1 2 1 2 0 2 0 0 1 0 1 1 1 1 0 0 0 2 0 2 1 0 1 0 2 0 2 1 1 0 0 0 0 1 0 0 1 0 2 0 0 0 0 0 0 0 0 0 0 0 0 0 2 1 1 0 1 1 0 0 2 0 1 0 0 1 1 1 1 0 1 0 0 2 1 0 0 0 1 0 1 1 1 0 1 0 0 0 1 1 1 1 1 1 2 1 0 0 1 0 0 2 0 0 1 1 0 0 0 1 0 0 0 1 0 1 0 1 1 2 0 0 2 1 0 0 0 1 0 0 0 1 0 0 2 2 2 0 0 2 0 0 0 0 0 2 0 0 0 1 1 0 2 0 0 0 0 0 0 0 0 0 0 0 0 2 0 1 0 2 2 0 0 2 1 1 0 0 1 1 1 1 0 1 2 2 2 2 2 1 2 1 0 0 1 0 0 0 0 2 2 0 1 2 0 0 1 0 1 1 0 1 0 2 0 0 2 0 2 1 1 0 0 0 0 1 0 0 1 0 0 0 1 0 0 0 0 0 0 1 0 0 0 0 0 0 1 2 0 1 2 1 0 1 0 1 0 1 1 1 0 1 0 0 1 1 1 1 1 0 1 0 1 0 2 0 2 1 0 0 0 0 0 0 1 1 1 0 0 1 0 0 2 0 2 0 0 0 0 0 2 2 0 0 0 0 1 0 0 0 0 1 0 1 0 1 0 0 0 1 1 1 1 0 1 0 1 1 2 0 1 1 0 1 0 1 0 1 1 2 0 0 2 0 0 0 0 0 1 0 2 2 1 1 2 0 1 1 1 1 0 0 2 0 1 1 1 0 0 2 1 1 1 1 0 2 1 1 0 1 1 0 2 0 0 2 1 0 2 0 0 1 0 0 2 2 2 0 2 1 1 0 0 1 1 0 0 0 1 1 0 0 0 0 2 0 0 0 2 2 1 1 2 0 1 0 1 1 1 2 2 2 0 1 0 0 0 0 1 0 1 0 1 0 0 2 1 0 0 0 2 2 0 0 0 1 1 1 0 1 1 0 0 1 0 0 0 1 1 0 0 0 0 1 0 2 0 1 0 0 0 0 0 0 0 0 0 0 0 0 0 1 1 2 0 0 0 0 2 1 0 2 0 1 0 2 2 1 1 1 1 0 1 1 0 0 0 0 0 0 0 0 2 0 1 0 0 1 0 0 0 0 0 2 1 0 0 0 1 0 1 1 0 2 1 0 2 0 1 1 1 0 0 1 0 0 0 0 0 1 1 1 1 0 2 0 0 2 0 0 0 0 2 2 2 1 1 2 0 2 0 2 2 0 1 1 2 1 0 1 0 0 1 2 2 1 1 0 1 0 0 1 1 1 2 2 0 0 0 0 0 0 1 0 0 0 0 0 0 0 1 0 0 1 0 1 0 1 1 0 0 0 1 0 0 0 2 0 0 0 0 0 1 1 1 2 2 0 2 0 0 0 1 0 0 0 0 0 1 2 2 0 0 2 1 0 1 1 0 0 1 1 0 1 0 0 0 2 2 1 0 1 1 1 2 1 2 0 1 1 0 1 0 1 1 1 1 0 1 0 0 0 2 1 2 0 0 0 0 0 2 2 2 0 1 1 1 1 2 0 1 0 2 0 0 0 1 1 0 2 0 0 1 0 0 0 1 1 0 0 0 0 0 0 0 2 0 0 0 0 1 1 0 1 0 0 0 0 2 0 0 0 1 1 0 1 0 0 0 0 2 0 0 1 0 0 2 0 0 0 0 0 2 0 0 0 0 2 1 0 1 2 1 1 2 0 0 0 1 0 2 0 0 2 1 0 1 0 1 1 1 2 1 1 0 2 0 1 0 0 0 1 0 1 2 0 0 0 2 0 0 2 0 0 2 2 0 0 0 1 1 0 1 0 0 0 1 2 0 0 0 2 0 2 1 1 1 1 0 0 0 2 1 1 0 1 0 0 0 0 0 0 1 1 0 0 0 0 2 2 2 0 0 0 1 0 1 0 0 0 2 0 1 0 0 1 0 0 0
183 1 1 1 0 0 1 1 2 2 0 0 0 0 0 0 0 1 2 0 0 0 0 2 2 0 0 2 2 1 2 1 1 1 0 0 2 2 0 1 1 1 0 1 0 1 0 0 0 0 0 0 1 0 0 2 0 0 2 1 0 1 0 2 1 1 1 0 0 0 0 1 1 1 1 1 1 1 2 0 0 1 0 2 2 0 0 0 0 2 0 1 1 2 0 0 0 1 1 1 1 0 1 1 2 0 2 2 1 2 0 1 1 2 2 2 2 0 1 0 2 0 2 1 0 0 0 1 0 0 0 0 0 0 1 0 0 0 0 2 0 2 0 0 2 2 0 0 0 1 0 0 0 0 0 0 0 0 1 2 2 0 0 2 1 2 0 0 0 1 1 1 1 1 0 1 1 1 0 1 1 1 0 2 2 2 2 1 0 0 1 1 0 1 1 0 2 2 0 1 1 0 0 0 2 0 2 1 1 0 1 1 1 0 0 1 2 0 0 1 0 0 2 0 0 1 0 0 0 1 0 0 0 0 1 0 0 1 1 1 0 0 2 1 0 0 0 0 2 0 0 1 0 0 0 1 0 0 0 0 0 0 0 0 0 0 0 0 2 2 0 1 1 2 0 1 0 1 0 0 0 1 0 0 0 0 0 1 0 1 0 0 1 2 2 0 1 0 0 0 1 0 1 0 0 1 1 2 0 0 0 0 2 1 2 0 2 1 0 0 2 1 0 0 1 0 0 1 1 2 0 1 1 0 0 0 0 1 1 0 0 0 1 0 0 0 0 1 1 1 1 1 2 2 2 0 1 0 1 1 2 1 1 0 1 0 0 2 2 0 2 2 1 2 1 0 0 2 1 1 0 2 0 1 2 1 0 0 0 1 0 1 0 0 2 0 0 2 1 1 0 1 0 2 2 0 0 0 0 1 1 1 1 1 1 0 0 0 0 0 0 1 1 1 0 0 0 2 0 2 0 0 0 1 1 0 0 2 1 0 0 2 1 1 1 2 0 0 1 1 0 1 0 2 2 1 1 2 1 1 0 1 0 0 0 0 0 1 2 0 0 0 1 1 1 0 0 0 1 0 0 0 2 2 1 0 0 0 2 0 0 2 0 2 1 2 2 2 0 0 0 2 2 0 0 0 2 1 0 0 0 0 1 1 0 0 1 1 0 2 2 1 2 1 1 2 0 0 0 0 1 1 2 1 2 0 1 0 0 1 0 2 0 1 1 1 0 0 2 1 0 0 1 1 1 1 0 1 1 0 1 0 0 2 0 0 2 1 1 0 1 1 2 0 1 0 2 0 1 1 1 0 1 0 0 1 1 0 1 1 0 0 1 0 0 0 1 0 0 0 0 2 0 0 2 1 0 1 1 0 0 0 0 0 0 0 0 0 0 0 1 0 0 1 0 1 1 1 0 0 0 1 0 0 0 0 2 1 1 0 1 0 0 1 1 0 2 1 1 2 0 1 1 2 0 0 0 1 1 0 0 0 1 0 1 2 1 2 0 0 0 0 0 0 0 1 1 1 0 0 2 0 2 1 2 2 0 0 0 2 2 0 0 1 1 0 1 2 1 1 0 2 0 0 1 1 1 2 2 0 0 0 0 0 0 1 0 1 1 1 0 0 0 0 1 0 0 0 1 0 1 1 0 0 0 1 0 0 0 1 0 0 0 0 0 1 1 2 1 1 1 1 0 0 0 1 0 0 0 0 0 1 2 1 1 0 1 0 0 1 0 0 1 0 0 0 1 0 1 1 2 2 0 1 1 1 0 2 2 2 0 0 1 1 2 1 1 1 0 0 0 2 0 0 1 0 1 0 1 1 0 0 1 1 1 2 0 1 1 0 1 1 0 2 0 0 0 0 0 0 0 0 1 2 0 0 0 0 0 0 0 0 0 0 2 1 1 0 0 1 0 1 0 1 1 0 1 0 0 0 0 0 0 0 0 0 1 1 1 1 0 0 0 1 2 1 0 0 0 2 1 2 2 0 0 0 1 0 0 0 2 1 0 0 2 0 1 1 0 0 0 2 1 1 1 1 0 0 0 1 0 1 0 0 1 2 2 0 2 0 2 0 0 0 0 0 0 1 1 0 1 0 0 1 0 0 0 1 2 1 0 0 1 1 1 2 0 0 0 0 2 0 0 1 1 0 2 2 2 0 0 0 1 1 1 1 0 0 0 0 0 0 1 1 1 0 1 0 1 0 0 1 1 1 0 1 1 0 0 1 0 1 0 2 1 0 0 0 0 0 0 0
184 1 1 0 0 0 1 0 1 2 0 0 0 1 1 0 0 1 2 1 1 1 0 1 1 0 0 2 2 1 2 2 1 2 2 1 1 2 1 1 1 0 1 2 0 0 0 0 2 0 0 0 0 1 1 1 0 1 1 1 0 0 0 1 0 0 1 1 0 0 1 2 2 2 1 2 2 2 2 0 2 2 0 1 1 0 0 1 1 2 1 1 1 1 0 0 0 2 0 1 1 1 1 0 2 0 2 1 0 2 1 1 0 0 0 0 1 0 1 0 1 0 2 0 0 0 0 2 0 2 2 2 0 0 1 0 1 1 0 2 1 1 0 1 0 0 0 0 0 1 0 0 1 0 0 0 0 2 1 0 2 2 0 1 0 0 0 1 0 1 1 1 1 0 0 1 1 1 1 1 1 1 0 2 1 1 2 1 0 0 1 0 1 1 1 0 1 2 1 1 0 1 0 1 2 0 1 0 2 0 0 0 1 0 0 1 1 1 2 1 0 0 2 0 0 1 0 0 0 0 0 0 1 1 1 1 0 2 2 2 0 0 2 0 0 0 0 0 2 0 0 0 0 0 0 1 0 0 1 1 0 0 0 0 0 0 0 1 2 2 0 0 0 2 0 0 0 0 2 0 0 0 0 0 0 1 1 1 0 2 2 1 1 2 2 0 1 1 0 0 0 0 2 0 0 0 0 0 1 1 0 1 1 0 0 0 2 0 0 2 0 2 1 0 0 0 0 0 1 0 0 1 0 0 0 0 0 1 0 1 0 1 1 0 0 0 0 0 2 0 0 0 0 1 0 1 1 0 0 2 2 0 1 1 1 0 0 2 2 0 2 2 0 2 0 0 0 2 0 2 0 2 0 0 1 0 0 2 2 0 1 1 0 0 2 0 0 0 2 1 0 2 0 2 2 2 0 0 0 1 1 1 0 0 1 2 0 0 1 0 0 1 0 2 1 1 2 1 0 0 0 0 0 2 0 0 0 1 1 0 1 1 2 0 1 1 1 0 0 1 0 1 0 2 1 0 1 1 1 1 1 1 1 0 0 0 0 0 1 1 1 1 0 0 1 1 1 0 2 0 2 1 0 0 0 1 0 1 2 2 0 1 1 2 2 1 1 1 0 1 1 2 2 0 0 0 1 2 0 0 0 1 0 0 1 0 0 2 0 1 1 2 2 1 1 2 0 1 0 1 1 1 0 0 0 1 2 0 0 1 0 1 0 2 2 1 0 1 1 1 0 0 0 1 1 1 0 1 0 1 0 1 1 2 1 1 1 1 0 1 0 0 2 0 0 0 2 2 2 2 0 1 1 0 0 1 0 0 1 1 0 0 1 0 0 0 0 1 0 0 1 1 0 0 2 0 0 0 1 1 0 0 0 0 0 0 0 1 0 1 0 1 0 0 0 0 2 1 0 0 0 2 1 1 0 1 2 0 0 0 0 1 0 1 1 0 2 0 1 1 0 2 1 2 0 0 1 0 1 0 0 0 1 0 1 2 0 2 0 0 0 0 0 1 1 2 2 1 0 0 1 0 0 0 0 0 0 2 1 1 2 0 0 0 1 0 1 2 2 2 1 1 0 0 1 2 0 1 1 0 1 0 0 1 0 1 0 0 0 0 0 0 0 1 0 0 1 0 0 0 0 0 0 1 0 0 1 0 0 0 0 0 0 0 0 1 1 1 0 0 0 0 1 0 0 0 0 0 0 0 0 2 2 0 0 1 0 0 0 2 0 1 0 0 0 1 1 0 1 1 2 2 0 0 1 2 0 2 1 1 1 1 1 1 2 1 0 1 0 0 0 2 0 0 1 1 1 0 1 1 0 0 1 1 1 2 0 2 1 0 0 1 0 2 0 2 0 0 0 0 1 1 1 1 0 1 0 0 1 0 0 1 0 0 0 0 0 0 0 0 0 1 0 1 1 0 1 0 0 0 0 2 1 1 0 2 0 0 1 1 0 0 1 0 2 0 0 0 0 2 1 2 2 0 0 0 0 0 0 0 2 1 1 2 2 2 2 2 0 0 0 2 0 1 1 1 1 1 0 2 0 0 0 0 2 2 2 1 1 0 0 0 0 1 0 0 0 2 0 1 0 1 1 1 0 0 1 0 1 1 0 0 1 0 0 1 0 0 0 0 2 1 1 1 0 0 1 2 0 0 0 1 0 0 1 1 0 0 0 0 0 0 0 0 0 1 1 0 0 0 0 2 0 1 0 0 0 2 1 1 1 0 1 2 0 0 0 1 1 0 0 0
185 0 0 2 0 0 2 1 2 2 0 0 1 2 2 0 0 0 1 1 1 0 0 2 2 1 1 1 2 1 2 0 0 0 0 0 2 0 0 0 0 2 0 0 0 1 1 0 1 1 1 2 0 0 1 2 0 1 1 0 1 1 0 2 1 0 1 0 0 0 0 1 2 2 2 2 2 2 2 0 2 2 0 1 1 0 0 1 1 2 1 1 1 2 1 1 1 1 1 1 1 0 0 1 2 1 2 0 2 0 0 2 1 1 1 1 1 0 0 0 2 0 2 2 0 1 0 0 0 0 0 0 0 1 0 1 1 1 0 2 1 1 0 0 1 1 1 0 1 1 0 0 1 0 0 1 1 0 0 1 1 0 0 2 1 2 1 0 0 1 1 0 0 1 1 2 1 0 0 0 0 0 0 2 1 1 2 1 1 0 2 0 0 1 1 0 1 2 1 1 1 1 0 1 1 0 1 1 0 0 1 1 2 0 0 0 1 2 0 0 1 1 2 0 0 1 1 0 0 0 0 0 0 0 1 0 0 1 2 1 1 0 2 1 0 0 0 0 2 0 0 1 0 1 0 1 0 0 1 1 0 0 0 0 0 0 1 2 0 0 0 2 0 1 0 0 0 1 2 0 2 0 0 0 2 2 2 2 0 2 1 0 2 2 2 0 0 1 0 1 1 0 2 1 0 1 0 1 1 1 0 1 0 1 1 0 2 1 1 0 1 2 1 0 0 0 1 0 0 0 0 2 1 0 0 0 0 2 1 1 0 1 2 1 0 0 1 0 2 1 1 0 0 1 0 1 1 0 1 1 2 1 0 0 0 2 0 2 2 0 2 2 1 2 0 0 0 1 1 1 2 0 0 1 2 0 0 0 0 1 0 0 0 0 1 1 0 1 0 0 0 0 0 1 1 0 0 1 0 2 0 0 0 0 1 1 0 1 1 1 1 1 0 2 2 1 1 1 0 1 0 0 0 2 0 0 1 0 1 1 2 2 2 0 0 0 0 0 0 0 0 0 0 2 2 0 2 1 1 0 1 1 0 0 0 1 0 2 2 0 1 1 2 2 0 1 0 0 2 0 2 0 1 1 0 1 0 1 1 0 1 1 1 1 0 0 0 2 1 1 1 2 2 0 0 1 2 2 0 0 0 1 0 2 0 0 0 2 0 1 1 2 2 1 1 2 0 0 1 1 1 1 2 0 1 1 2 0 1 2 2 1 0 1 0 2 0 1 1 2 0 0 0 1 2 1 0 2 1 0 1 0 1 2 0 0 2 0 1 0 2 2 1 0 1 0 1 0 2 0 2 1 0 0 1 0 1 1 0 0 0 0 0 0 0 2 1 0 0 0 0 2 0 0 1 0 1 0 2 0 1 0 0 0 0 0 0 2 0 1 0 1 0 1 0 0 1 2 0 0 0 1 0 0 0 0 2 2 0 0 1 1 1 1 1 0 1 1 0 2 1 1 0 2 0 0 0 1 1 0 0 0 1 0 2 2 0 2 0 0 0 1 0 0 0 2 2 1 1 1 1 0 2 2 2 2 1 1 1 2 1 0 1 0 0 0 1 2 1 1 0 1 0 0 0 1 1 2 2 1 2 1 0 0 0 0 0 1 0 1 0 0 1 0 1 1 1 0 0 0 0 0 0 0 0 0 0 1 1 2 0 0 0 0 0 1 1 1 0 0 0 0 0 0 0 1 0 0 0 1 0 1 1 0 0 0 0 0 0 1 0 0 0 1 0 0 2 0 1 1 1 1 0 0 0 2 0 1 1 2 0 1 1 0 1 0 0 1 0 0 0 1 0 1 0 0 2 1 1 0 0 0 1 1 1 2 0 2 1 0 0 1 0 2 0 1 0 0 0 0 0 0 2 1 1 1 1 1 1 0 0 0 0 0 0 0 0 1 0 0 0 2 0 1 1 0 1 0 0 0 0 2 0 1 0 0 1 0 1 1 1 0 0 2 1 0 0 1 1 2 0 0 0 0 0 2 0 0 1 0 0 1 0 2 1 1 1 2 0 0 0 0 1 1 2 2 0 1 0 1 0 2 1 0 1 1 1 1 2 0 0 0 0 0 1 0 1 2 0 0 0 1 0 1 1 0 0 1 2 1 0 0 1 0 0 1 0 0 1 0 2 0 1 1 0 0 0 1 0 0 0 1 0 0 1 1 2 0 0 0 0 0 0 1 1 0 2 0 0 0 0 2 1 1 0 1 0 1 0 0 0 1 1 1 0 0 1 0 0 0 2 2
186 1 2 0 0 0 0 1 2 1 0 1 1 1 1 0 0 0 0 1 1 1 0 2 2 0 0 2 2 2 2 0 1 1 0 0 2 1 0 1 1 1 0 0 0 1 1 0 2 0 0 0 0 0 0 2 0 0 0 1 1 2 0 2 1 0 2 1 1 1 0 0 2 2 0 2 2 0 2 0 0 0 0 1 1 0 0 1 1 2 1 1 1 2 0 2 0 0 0 1 1 0 0 2 2 0 2 2 0 2 0 1 0 2 2 2 2 0 2 0 0 0 2 0 0 1 0 2 2 0 0 0 0 0 0 0 0 1 0 1 1 1 1 0 0 0 0 0 0 0 0 0 0 0 2 0 2 2 1 1 1 0 0 2 0 1 0 1 1 0 0 2 0 2 0 1 1 1 0 1 1 1 0 1 1 1 1 1 0 0 1 0 1 1 1 1 1 2 1 1 1 1 0 0 2 0 2 1 1 0 0 1 1 0 0 0 0 1 0 0 0 0 2 0 0 2 2 0 0 0 0 0 0 0 2 0 0 2 2 2 0 0 2 0 0 0 0 0 2 0 0 0 0 0 0 1 1 0 0 0 0 0 0 0 0 0 0 1 1 1 0 2 1 2 0 0 0 0 1 0 0 1 0 0 2 2 2 0 1 1 1 1 2 2 2 0 2 1 0 1 1 0 2 1 0 0 0 2 1 1 1 2 0 0 1 0 2 1 0 0 0 1 2 2 1 0 1 0 1 0 0 2 0 0 0 1 1 2 0 1 1 1 2 1 0 0 1 1 1 2 0 0 1 2 1 0 1 0 0 2 2 0 1 1 1 1 0 0 2 0 2 2 0 2 0 0 0 2 0 2 0 2 0 0 0 1 0 1 1 0 0 0 1 0 1 1 0 1 0 0 0 0 1 2 1 1 1 1 0 1 0 0 0 0 1 0 0 0 0 0 0 0 1 0 1 1 0 2 0 0 2 1 0 2 0 1 0 2 1 0 1 1 2 0 0 1 0 1 2 1 0 0 0 0 0 0 0 2 2 2 2 2 1 0 0 2 0 1 1 1 1 1 2 2 1 1 1 0 1 0 1 0 1 1 0 0 0 1 2 1 0 2 0 1 1 0 0 2 2 2 0 2 2 0 0 0 2 2 0 0 0 0 1 0 1 0 0 1 0 2 2 2 1 1 1 1 0 1 0 2 0 2 0 0 0 0 2 0 0 2 0 1 1 0 0 1 0 1 1 1 0 0 0 2 1 1 0 1 1 0 1 1 1 2 1 1 1 1 1 1 0 0 1 0 0 0 1 1 1 2 0 0 1 0 1 0 1 0 0 0 0 0 0 0 1 0 0 0 0 0 0 1 0 0 2 0 1 0 0 0 1 0 0 0 0 0 0 1 1 0 1 0 0 0 0 1 1 1 0 0 1 1 0 0 0 1 2 1 1 0 2 0 0 1 1 0 1 0 1 1 1 2 1 0 1 0 1 0 1 0 0 0 2 0 1 1 0 1 0 0 0 0 0 1 1 2 2 2 1 1 2 0 2 1 1 1 2 1 0 1 2 1 0 0 0 0 2 1 1 1 0 1 0 0 1 2 1 2 1 0 0 0 0 0 0 1 0 2 2 2 0 0 0 1 1 1 1 0 1 0 1 1 0 0 0 0 1 0 0 2 0 0 0 1 1 0 1 0 0 0 0 0 0 0 0 1 0 0 0 0 0 1 1 0 0 1 0 0 0 2 0 0 0 0 0 1 0 0 1 1 1 1 1 1 2 1 1 1 1 2 0 1 2 0 1 0 1 2 0 0 0 2 0 0 0 2 2 0 0 1 0 0 1 0 0 2 1 2 2 0 1 2 0 2 0 1 0 0 0 0 1 1 2 0 0 1 0 0 0 0 0 0 1 0 2 1 2 1 0 0 0 2 0 2 1 1 1 0 0 0 1 1 1 0 1 1 1 1 2 1 1 0 0 0 2 1 0 0 0 1 1 1 2 0 0 0 0 0 1 0 1 2 2 1 1 1 1 1 0 1 0 2 1 1 1 2 0 0 1 0 0 1 0 0 1 1 1 2 2 0 0 0 0 0 1 0 0 0 1 0 0 1 1 2 0 0 0 2 2 0 0 0 1 1 0 1 0 0 1 0 2 0 1 0 1 0 1 0 0 0 0 0 0 0 0 2 1 0 0 0 0 0 0 0 0 2 0 0 1 0 0 1 0 1 0 1 1 0 0 0 0 0 0 2 0 1 0 0 0 0 0 0
187 0 2 1 0 0 1 1 2 2 0 1 0 0 0 0 0 0 2 0 0 0 0 0 0 0 1 2 2 1 2 0 1 1 0 1 1 0 0 1 0 1 0 2 0 1 1 0 2 0 0 0 2 0 0 2 0 0 1 1 0 1 0 2 1 1 0 0 0 0 1 1 2 2 2 2 1 2 2 0 1 2 2 0 2 0 0 0 0 2 0 0 0 0 0 2 0 0 0 0 1 0 1 1 2 0 2 1 1 1 0 2 0 2 2 2 2 0 0 0 2 0 2 0 0 0 0 2 2 0 0 0 0 0 1 1 0 0 0 0 0 2 0 0 0 0 0 0 0 0 0 0 1 1 0 1 1 1 0 0 2 1 0 2 1 2 0 0 2 1 0 2 0 2 0 0 2 0 0 0 0 0 0 1 1 1 1 1 0 0 0 1 0 1 1 0 1 2 0 0 0 0 0 0 2 0 2 0 1 0 1 0 1 0 0 0 0 0 1 1 0 0 2 0 0 1 1 0 0 0 0 0 0 0 2 0 0 2 2 1 0 0 1 0 0 0 0 0 1 1 1 1 0 0 0 2 1 0 0 0 0 0 0 0 0 0 1 1 1 1 0 1 0 2 0 0 0 2 1 0 1 0 0 0 1 1 2 2 2 2 2 2 2 2 2 0 0 0 0 0 1 0 2 0 0 0 0 2 0 0 0 0 1 0 2 0 1 1 0 1 1 2 0 0 1 0 0 0 1 0 0 2 0 0 0 0 0 1 0 0 0 0 1 0 0 0 1 0 1 2 1 1 0 2 0 0 1 0 0 0 1 0 1 1 1 1 0 2 2 0 2 2 0 2 1 0 0 1 0 2 2 0 0 0 1 0 0 0 0 0 0 0 0 0 1 1 0 0 1 1 0 1 1 2 1 0 1 1 0 1 0 0 0 0 0 0 1 1 0 0 1 0 0 2 1 2 0 0 0 1 0 1 0 1 0 0 1 0 1 1 1 1 2 0 1 1 1 1 1 2 0 1 0 2 2 1 1 1 1 1 1 1 0 1 0 1 1 2 2 0 1 1 2 2 1 0 1 0 2 1 1 0 0 0 0 0 0 0 2 1 0 2 0 1 0 0 0 2 2 2 0 2 1 1 0 0 2 0 0 0 0 0 1 1 0 0 0 2 0 1 1 2 2 1 1 1 0 2 0 2 0 1 0 0 0 1 2 0 1 1 1 1 0 1 1 1 0 1 1 1 0 0 0 1 1 1 0 1 1 1 1 0 1 1 0 0 1 1 1 1 0 1 1 1 0 1 1 1 1 2 0 0 1 0 1 0 1 0 0 0 0 0 1 1 0 0 0 1 0 0 1 1 0 0 1 0 1 0 1 1 0 0 0 0 0 0 0 0 0 0 0 0 0 0 0 1 1 1 1 1 0 0 0 0 0 1 2 1 0 0 1 2 0 0 1 0 2 1 0 1 2 1 1 1 1 1 1 0 1 0 0 0 2 1 1 1 1 1 1 0 1 1 0 0 0 2 2 1 1 1 2 0 1 0 1 1 1 1 1 1 2 1 1 0 1 0 2 1 1 1 0 1 0 0 1 2 1 1 1 0 1 0 0 0 0 1 0 0 0 0 0 0 1 0 1 0 0 0 2 0 0 0 0 0 0 0 1 1 0 1 1 1 0 0 1 0 1 0 1 1 1 1 1 0 0 0 0 0 0 1 0 1 2 1 1 0 1 1 0 1 0 0 1 0 0 0 0 0 1 1 1 1 1 0 1 2 0 1 0 1 1 2 2 0 2 0 0 1 0 0 1 1 0 0 1 1 2 0 1 1 0 0 2 0 0 2 0 2 0 0 0 0 0 2 0 1 0 0 0 0 0 0 1 0 0 2 1 0 0 1 1 0 0 0 0 0 0 0 0 1 1 1 0 2 1 0 1 0 0 0 0 0 1 0 1 0 1 0 1 1 0 0 0 0 2 1 0 0 1 1 2 1 1 0 0 1 0 1 1 0 1 2 2 1 1 1 1 2 0 0 0 2 0 1 1 1 0 2 0 2 0 0 0 1 1 1 2 1 2 0 1 0 0 1 0 0 1 0 0 0 0 0 0 2 0 0 1 0 0 0 0 0 1 0 0 0 1 1 1 0 2 0 1 0 1 0 1 0 0 1 1 0 0 0 2 1 1 0 0 0 0 0 0 0 0 0 1 0 0 0 0 2 2 2 0 0 0 0 0 0 0 0 0 2 1 0 0 0 0 0 0 0
188 1 1 2 0 0 1 1 1 2 0 0 0 0 0 0 0 0 1 1 1 1 0 0 1 1 1 2 2 0 2 1 1 2 0 0 2 0 0 0 1 1 0 1 0 1 0 0 2 0 0 1 1 1 1 2 0 1 2 0 1 2 0 2 1 1 1 0 1 1 0 1 2 2 2 2 2 2 2 0 1 2 1 1 2 0 0 1 1 2 1 1 1 2 1 2 1 1 1 1 0 0 1 0 2 0 2 1 1 1 0 2 1 2 2 2 2 0 0 0 1 1 2 1 0 1 0 0 0 0 0 0 1 0 0 0 2 0 0 1 0 2 0 0 0 0 0 0 1 1 0 0 0 0 0 1 1 1 0 0 0 0 0 2 1 2 1 0 2 0 0 1 1 2 0 0 2 0 0 1 0 0 1 1 1 0 1 1 0 0 1 1 0 0 0 0 1 2 1 0 0 1 1 0 2 0 1 0 1 0 1 1 2 0 0 0 0 0 1 0 0 0 1 0 0 0 0 0 0 0 0 0 0 0 2 0 0 2 2 1 0 1 2 1 0 0 0 0 2 0 0 0 0 0 0 1 1 0 0 0 0 0 0 0 0 0 1 1 2 1 0 2 0 2 0 0 0 1 1 0 1 2 2 2 2 1 2 2 0 2 0 0 1 2 2 1 0 0 1 0 1 1 1 1 0 1 1 2 0 1 0 1 2 0 2 0 2 0 1 0 1 2 2 0 1 0 0 0 1 2 0 0 0 0 0 0 0 1 0 0 0 0 2 1 0 0 0 0 0 2 0 2 0 2 0 0 1 0 1 1 2 1 2 0 2 1 0 2 2 0 2 2 0 2 0 0 0 2 0 2 1 2 0 1 1 0 0 1 1 0 0 0 1 0 1 2 0 1 1 1 0 1 0 1 1 1 0 0 0 1 0 0 1 0 1 1 0 0 0 0 0 1 1 2 0 0 1 1 0 1 0 1 0 1 1 1 1 0 0 0 1 0 0 2 2 2 2 0 0 0 0 1 0 1 1 1 0 2 2 2 0 1 1 0 0 1 1 2 2 0 1 0 1 1 1 0 0 0 1 1 0 0 0 0 0 0 0 1 2 2 0 1 0 1 0 0 0 1 1 2 1 2 1 0 1 1 2 1 0 0 1 1 0 2 0 0 0 2 0 2 2 2 1 1 1 1 0 1 1 2 0 1 1 0 1 2 2 0 0 0 0 0 0 1 1 2 0 1 1 2 0 0 1 1 2 1 1 0 0 1 0 0 1 2 1 1 1 1 0 1 0 1 1 0 0 0 1 2 2 2 0 0 2 0 2 0 2 0 1 1 1 0 0 0 1 1 2 0 0 0 0 2 0 0 1 0 1 0 1 1 0 0 0 0 0 0 0 0 0 0 1 0 0 1 0 0 2 1 0 0 0 2 0 1 1 1 1 0 0 0 1 0 1 1 1 0 1 1 1 1 0 2 1 2 0 0 0 0 2 0 0 0 0 1 1 1 0 1 0 1 0 1 0 1 1 2 1 0 1 1 0 2 2 2 2 2 2 2 1 1 2 1 0 0 2 0 2 2 2 2 1 1 0 0 0 2 0 2 2 0 1 1 0 0 0 1 0 0 0 0 0 0 0 0 2 0 0 1 1 0 0 0 0 0 0 0 0 1 1 2 0 0 1 0 0 1 1 0 0 0 0 0 1 0 0 0 0 0 1 1 0 0 2 1 0 0 0 0 0 0 0 0 1 1 0 0 2 0 2 2 1 1 0 0 1 2 1 1 0 2 0 2 0 1 1 1 0 1 0 1 0 2 0 0 1 0 1 0 0 1 0 0 0 2 2 0 0 0 2 0 2 2 0 1 0 1 0 0 0 1 1 1 1 1 1 2 0 0 0 0 0 0 0 0 0 0 0 0 0 0 0 2 0 1 1 0 1 0 0 0 0 2 0 0 1 0 2 0 1 1 0 0 0 0 2 1 1 1 1 2 2 2 2 0 0 0 0 0 0 0 2 1 1 2 2 2 2 1 0 1 1 1 1 0 2 2 0 0 0 2 0 1 1 0 1 2 2 1 0 0 0 0 0 1 1 0 1 2 1 1 0 1 0 1 0 0 1 2 2 0 1 1 1 1 1 1 1 1 1 0 2 0 0 0 1 0 2 2 1 0 0 1 0 0 1 1 1 0 2 1 0 0 1 0 0 1 1 0 0 0 0 2 0 1 0 0 0 0 0 0 0 0 0 1 0 0 0 0 1 0 0 0
189 1 1 1 0 0 1 2 2 1 0 0 0 1 0 1 1 0 1 1 0 0 0 2 2 1 1 1 1 2 2 0 2 1 0 0 2 1 0 1 1 1 0 0 0 0 0 0 2 0 0 0 1 1 0 2 0 0 0 1 0 2 0 1 2 0 0 0 0 0 0 1 2 2 1 2 2 2 2 0 0 2 0 1 1 0 0 0 0 2 0 0 1 1 0 0 0 0 0 1 1 1 0 2 2 0 2 1 1 1 0 2 0 0 0 0 0 0 0 0 2 0 1 0 0 0 0 1 1 0 0 0 1 0 0 1 1 0 0 1 1 2 0 0 1 1 0 0 0 1 0 0 1 0 1 0 1 0 1 0 1 1 0 2 1 2 0 0 0 2 2 1 0 0 0 0 1 0 0 0 0 0 1 2 1 0 2 1 0 0 0 1 0 1 2 0 2 1 0 0 0 0 1 0 2 0 0 1 1 0 1 1 2 1 0 0 0 0 1 1 1 1 0 0 0 0 0 0 0 0 0 0 0 0 0 0 0 1 2 2 0 0 2 1 0 0 0 0 2 0 0 0 0 0 0 1 0 0 0 0 0 0 0 1 1 0 0 0 2 0 0 0 2 2 0 0 2 0 2 0 0 0 1 1 2 1 2 2 0 2 1 0 1 1 1 0 1 1 0 0 1 0 0 0 0 0 0 2 1 2 0 2 1 1 1 0 2 0 1 1 1 2 2 2 1 0 0 0 1 1 0 1 0 0 0 0 0 2 0 0 0 0 2 0 0 0 0 1 1 1 1 0 0 0 0 1 0 0 0 1 1 0 1 0 1 1 0 1 2 0 2 2 1 2 1 1 0 1 1 1 0 1 0 0 2 1 0 0 0 0 0 0 1 0 2 0 1 1 2 2 0 2 1 2 1 1 1 2 0 2 0 0 0 0 2 0 0 0 0 0 0 0 0 2 1 1 0 2 0 0 2 0 0 2 0 2 0 0 0 0 1 1 1 1 1 1 1 0 0 0 0 1 0 1 0 0 0 0 1 0 0 1 0 0 0 0 0 2 2 0 1 1 1 1 1 0 1 1 2 0 1 0 1 1 1 0 0 1 2 1 1 2 0 2 0 1 1 1 1 2 2 2 2 0 0 0 2 0 0 0 0 1 0 0 2 0 0 2 0 2 2 2 2 1 2 2 0 1 0 1 1 1 0 0 0 0 2 0 2 2 0 0 0 1 1 1 0 0 2 1 0 0 0 1 2 1 0 1 2 0 1 0 0 1 0 0 1 1 2 0 1 1 0 0 0 0 0 1 2 1 0 0 2 0 2 0 2 0 1 0 0 0 1 0 0 0 0 0 0 0 0 2 0 1 2 0 0 0 1 2 1 0 0 1 0 0 0 0 1 0 1 0 0 0 0 0 2 2 0 0 0 0 0 0 0 0 1 0 0 1 0 0 0 0 0 0 2 2 0 1 0 1 1 0 1 1 2 0 1 1 1 1 0 1 0 1 0 1 1 0 0 1 0 0 2 1 2 1 1 1 0 2 2 1 1 1 2 0 0 2 1 0 0 0 0 0 0 2 2 2 0 2 0 0 0 1 1 1 2 0 1 1 0 1 0 1 0 2 1 1 1 0 0 0 2 1 0 1 0 0 0 0 0 0 0 0 1 0 0 1 1 1 0 0 0 1 1 1 0 0 0 0 1 0 0 0 0 0 0 0 1 2 2 2 0 0 1 0 0 1 0 0 0 0 0 0 2 0 1 1 1 1 1 0 1 2 1 1 0 1 0 1 2 0 2 0 0 1 0 0 0 1 0 0 0 2 2 0 0 0 0 0 1 1 1 1 1 0 0 0 1 0 0 2 0 0 0 0 0 1 0 0 1 1 0 1 2 0 0 0 1 0 1 0 1 0 1 0 0 0 0 2 1 1 1 0 1 0 0 0 0 1 0 0 0 0 2 0 1 1 1 0 0 1 1 0 0 0 1 2 2 2 2 0 0 0 0 0 0 0 2 1 2 1 1 1 1 1 0 0 0 1 1 0 2 2 0 0 0 2 1 1 0 0 2 1 1 1 1 1 0 1 1 1 0 0 1 0 0 0 0 0 1 2 0 0 1 1 1 0 0 0 2 0 0 0 0 1 1 0 1 0 1 1 0 0 1 2 1 0 0 1 1 0 2 0 0 0 1 0 0 0 0 0 0 0 2 0 0 0 0 2 2 2 0 0 0 0 1 0 1 0 0 1 0 1 0 0 0 0 0 0
190 0 2 0 0 0 0 2 2 1 0 0 0 1 0 0 0 0 0 1 1 1 0 1 1 0 0 2 2 0 2 0 1 1 0 1 1 1 0 1 1 1 0 1 0 1 0 0 0 1 1 1 0 0 1 1 0 1 1 1 0 1 0 1 1 0 1 1 0 0 0 0 2 2 1 2 2 1 2 0 1 1 0 2 2 0 0 1 1 2 1 1 1 1 0 1 0 1 0 1 2 0 1 0 1 1 1 2 0 2 0 0 0 1 1 1 1 0 1 0 1 0 1 0 0 0 0 2 1 1 0 0 0 0 0 0 0 0 0 2 1 1 2 0 0 0 0 0 0 2 0 0 1 0 0 0 1 2 1 0 2 2 0 2 2 2 1 0 0 2 2 0 0 1 0 0 2 0 0 0 0 0 0 2 1 1 2 1 0 0 0 1 0 2 2 0 0 1 0 2 2 0 0 0 2 0 1 0 1 0 0 1 2 0 0 0 2 1 0 1 1 1 1 0 0 0 0 0 0 1 0 0 1 1 1 1 1 1 1 1 1 0 2 0 0 0 0 0 2 0 0 0 0 0 0 1 0 0 0 0 0 0 0 0 0 0 1 0 2 1 0 0 2 2 1 1 0 0 1 0 0 1 0 0 0 0 1 1 1 1 1 1 0 1 2 0 0 1 0 1 2 1 0 0 0 0 0 2 0 0 1 1 1 1 1 0 1 0 1 0 2 1 2 2 1 0 0 0 0 0 0 2 0 0 0 0 0 1 1 1 0 1 1 0 0 0 0 0 0 2 0 2 0 1 0 1 0 0 0 2 2 0 1 1 1 0 0 2 1 1 1 1 1 2 0 0 0 2 1 1 1 1 0 2 0 1 0 0 0 1 0 0 1 0 2 0 0 1 1 1 0 1 1 2 2 1 0 0 0 1 0 0 0 0 0 0 0 0 1 0 0 0 0 0 0 0 1 1 0 0 1 0 0 2 0 0 0 0 1 1 1 0 2 0 2 2 0 0 0 0 0 0 0 0 0 0 0 1 1 0 1 1 0 2 0 2 0 2 2 0 1 1 1 1 1 1 0 0 1 1 2 0 0 0 0 1 0 0 2 0 0 2 1 2 2 1 1 0 0 2 2 2 2 0 0 0 2 1 0 0 0 0 1 0 0 0 0 2 0 0 0 2 1 0 0 0 0 1 0 2 0 1 1 0 1 1 2 0 1 1 0 1 0 2 2 1 0 1 1 1 0 0 0 1 2 2 0 1 1 0 0 0 0 2 0 0 2 1 2 0 0 0 1 0 0 0 1 0 1 1 0 0 0 0 0 0 0 0 0 0 0 0 1 1 0 0 0 0 0 0 0 1 1 0 2 0 1 0 1 2 1 1 0 1 1 1 1 1 0 0 1 0 0 0 0 0 2 1 0 0 0 0 0 0 0 0 2 2 1 0 1 0 2 2 2 0 1 1 1 2 2 1 1 1 0 0 1 0 2 0 0 0 0 2 0 0 0 0 0 1 2 0 0 0 0 1 1 2 1 1 2 0 2 2 2 2 1 2 1 1 1 1 0 0 0 1 1 0 0 0 0 0 0 0 0 2 0 1 1 0 1 0 0 1 0 1 0 0 0 0 0 0 0 0 2 0 0 2 0 1 0 0 0 1 0 0 1 1 1 1 0 0 0 0 0 1 1 0 0 0 0 0 1 0 0 1 0 0 1 0 0 1 2 0 0 0 0 1 0 1 0 0 0 0 0 1 1 0 1 2 0 0 1 0 1 1 0 2 1 1 1 1 1 1 2 1 0 1 0 0 0 2 0 0 0 2 2 0 2 0 0 0 0 1 0 2 1 2 2 0 1 2 0 2 1 1 0 0 0 0 0 0 1 1 1 1 0 1 1 0 0 0 1 0 1 0 1 0 0 0 0 2 0 2 2 0 0 0 0 0 0 1 1 1 0 2 0 0 2 0 1 0 1 0 1 0 0 0 1 2 2 2 2 0 0 0 1 0 1 0 1 1 0 2 2 2 2 2 0 0 1 2 1 0 2 2 0 0 1 1 1 0 0 0 2 1 1 1 1 0 0 0 1 1 0 0 1 1 0 0 1 0 0 2 0 0 0 1 1 0 0 0 2 0 0 0 0 0 0 1 2 0 0 1 1 0 2 2 0 0 0 1 0 0 0 2 2 1 1 0 0 0 0 0 0 0 1 0 2 0 0 0 1 1 0 0 0 0 0 0 0 0 0 2 1 0 0 0 0 0 2 2
191 0 2 1 0 0 1 2 2 1 0 0 0 0 0 0 0 0 0 0 0 0 0 2 2 0 0 2 2 0 2 1 1 2 1 2 1 0 0 1 1 1 0 0 0 0 0 0 2 0 0 0 0 0 1 1 0 0 0 0 0 1 0 2 1 1 1 0 1 1 0 0 2 2 1 2 2 1 2 1 0 2 0 1 1 0 0 0 0 2 0 1 2 2 1 2 1 0 0 1 1 2 0 1 1 1 2 2 0 2 0 2 0 1 1 1 1 0 1 0 1 0 2 1 0 1 0 1 1 0 0 0 0 0 0 0 0 1 0 1 1 1 0 0 1 1 0 0 0 1 0 0 0 0 0 0 1 1 0 0 0 0 0 2 0 0 0 0 1 0 0 1 2 1 0 1 0 0 0 0 0 1 0 2 2 2 1 2 0 0 1 1 0 2 2 0 0 1 0 0 0 0 0 0 2 0 2 1 0 0 0 1 0 0 0 0 0 1 0 1 1 1 2 0 0 0 0 0 0 0 1 1 0 0 1 0 0 2 2 2 0 0 2 0 0 0 0 0 2 0 0 0 0 1 1 1 2 1 1 1 0 0 0 0 0 0 0 2 0 0 0 2 0 2 0 0 1 0 2 0 0 0 0 0 2 1 1 1 2 2 1 1 2 2 2 0 1 1 0 1 1 1 2 0 0 0 1 1 0 2 0 2 1 0 1 0 1 1 1 1 0 1 2 1 1 0 0 0 1 0 0 1 1 0 0 0 0 2 0 0 0 1 1 0 1 0 0 0 1 1 1 0 0 2 0 0 0 1 1 0 2 1 2 0 2 1 0 2 1 1 1 1 0 2 1 0 0 2 1 1 1 1 0 0 2 2 0 0 0 1 0 0 1 1 2 0 1 0 0 0 0 0 0 2 2 1 0 0 1 0 0 0 0 0 1 1 1 0 0 0 1 1 0 0 0 0 1 0 0 1 0 1 0 2 0 1 0 1 0 0 2 0 1 1 0 0 0 0 0 1 0 1 0 1 1 1 0 0 0 0 0 1 1 0 0 1 0 2 2 0 1 1 0 0 1 1 0 0 2 1 1 0 1 1 1 0 0 1 2 1 0 0 1 1 1 0 0 2 1 1 0 2 1 1 0 0 2 1 0 0 0 0 2 1 0 0 0 2 0 1 1 2 2 0 0 2 0 0 1 1 1 1 2 1 1 0 1 0 0 0 1 2 1 0 0 0 0 0 2 0 0 0 0 2 1 0 0 0 1 0 1 0 0 1 0 0 1 1 1 1 1 1 1 0 1 0 1 0 1 1 0 1 0 0 0 0 0 0 0 0 0 0 0 0 1 0 1 0 0 0 0 2 0 0 1 0 1 0 2 2 0 0 0 1 0 1 0 1 1 0 0 0 0 0 0 0 2 1 0 0 0 1 0 0 0 0 2 0 0 0 1 0 0 0 1 0 2 1 0 1 1 1 1 1 0 0 1 0 2 0 0 0 1 0 2 2 0 0 1 0 1 0 0 1 1 2 2 1 1 1 1 1 2 2 2 2 2 1 1 1 2 1 0 0 1 1 2 1 1 1 0 1 0 1 2 2 1 2 1 0 0 0 0 0 0 1 0 0 0 0 0 0 1 0 0 1 0 0 2 0 2 2 1 1 0 0 1 1 0 2 1 1 0 0 1 0 0 0 0 0 0 1 0 0 0 1 0 0 1 1 0 0 2 0 0 1 0 1 0 0 0 0 1 0 0 0 1 0 0 0 2 2 1 0 1 0 0 2 1 2 0 1 1 1 1 1 0 0 0 0 0 1 0 0 0 2 0 0 1 1 0 0 2 0 0 2 0 2 1 0 1 1 0 2 0 0 0 0 0 1 1 1 1 2 1 1 1 0 0 0 0 0 0 1 1 0 1 0 0 0 0 2 0 2 1 1 1 0 0 0 1 1 0 1 0 1 0 1 2 0 1 0 0 0 2 2 0 1 1 2 2 2 0 0 0 1 0 0 1 1 0 2 1 0 2 0 1 2 0 0 0 2 1 1 1 1 1 0 0 1 0 1 1 0 2 0 0 1 0 0 0 0 0 2 1 0 1 2 0 1 0 0 0 1 1 0 0 0 1 0 0 0 1 2 1 0 1 0 0 1 1 0 0 0 2 0 2 2 1 1 1 1 0 0 0 2 0 0 2 2 0 0 0 0 0 0 2 0 2 1 1 0 0 1 0 0 1 0 0 1 0 0 1 2 0 0 0 0 0 0 1 1
192 0 0 1 0 0 0 1 1 1 0 1 1 1 1 0 0 0 0 0 1 0 0 2 2 0 0 2 2 0 1 0 2 2 1 0 2 2 0 1 1 1 0 0 0 0 0 0 2 0 0 0 1 1 0 2 0 0 0 1 0 1 0 2 0 1 1 0 0 0 0 1 2 2 1 2 2 1 2 1 0 1 0 1 1 0 0 0 0 2 0 2 1 1 1 1 1 1 1 1 0 0 0 0 2 2 2 1 1 1 0 2 1 2 2 2 2 0 0 0 2 0 2 1 0 1 0 0 0 0 0 0 0 0 1 1 0 0 0 0 1 1 0 0 1 1 0 0 0 0 0 0 0 0 1 0 1 2 1 0 0 0 0 2 1 2 0 0 1 2 1 1 1 1 1 1 1 1 1 1 1 1 0 1 0 0 1 1 1 0 2 0 1 0 0 1 1 1 0 1 1 0 0 1 2 0 1 1 1 0 0 0 2 0 1 0 1 0 2 0 0 0 2 0 0 1 1 0 0 0 0 0 0 0 1 0 0 1 2 1 0 0 2 0 1 1 1 0 1 1 1 1 0 1 0 0 0 0 0 0 0 0 0 0 0 0 0 0 2 1 0 1 0 1 0 0 1 1 1 0 1 1 0 0 1 1 1 1 1 2 2 1 1 2 2 0 1 0 0 0 1 0 2 1 0 0 0 2 0 1 0 1 1 0 1 0 1 0 0 1 1 1 2 1 0 0 0 0 1 0 0 2 0 0 0 0 0 2 0 1 1 1 1 0 0 0 1 0 0 0 1 0 0 1 0 1 1 0 0 0 0 0 2 1 2 1 0 1 2 0 2 2 1 2 2 1 0 1 1 1 0 2 0 2 1 2 0 0 0 0 0 0 0 0 2 0 1 1 1 1 0 1 1 1 0 0 1 1 0 1 0 0 0 0 0 0 2 0 1 0 0 0 0 1 2 1 0 1 1 0 1 2 0 1 0 0 0 0 1 1 2 0 2 0 1 1 0 1 0 0 0 1 0 2 2 1 1 1 2 1 1 2 0 0 0 1 0 2 2 0 1 1 1 1 0 0 0 1 2 0 1 0 1 1 0 1 0 0 1 1 1 1 1 2 0 1 1 1 1 2 1 2 0 1 1 1 2 1 1 0 0 1 1 0 1 0 0 1 0 1 1 1 1 0 0 1 1 0 1 2 1 0 1 1 1 0 1 0 0 2 1 2 0 0 0 0 0 2 0 2 0 0 0 2 2 1 0 1 1 0 1 1 0 1 0 1 0 1 1 0 0 1 0 0 0 0 0 1 1 2 0 0 1 0 1 0 0 0 1 0 1 0 1 0 0 0 0 0 0 0 0 2 1 0 1 1 0 0 1 1 0 0 1 1 0 1 1 2 0 1 0 1 0 1 0 0 2 2 0 0 0 2 0 0 0 0 2 2 0 1 1 0 1 2 2 0 2 2 0 0 2 2 1 1 0 0 1 0 2 0 0 0 1 0 2 2 1 1 1 0 0 1 1 0 0 2 1 2 2 2 2 1 2 1 2 2 2 1 0 1 1 1 0 0 1 0 1 1 1 1 0 1 0 0 1 2 0 2 2 1 1 1 0 0 0 0 0 1 0 1 0 0 0 0 2 0 0 0 1 0 1 1 0 0 0 1 1 1 0 2 1 1 1 0 2 0 2 1 0 1 1 1 1 0 0 0 0 0 0 1 0 0 2 2 0 0 0 1 0 0 0 0 0 0 0 0 1 0 2 2 1 1 1 0 2 1 1 1 1 2 0 1 1 0 0 0 0 2 1 0 0 1 0 0 1 2 1 1 1 0 0 0 1 0 1 1 1 2 2 0 1 1 0 2 0 0 0 0 0 0 1 1 1 0 1 2 0 0 0 0 0 0 0 0 2 1 2 0 0 0 0 1 0 2 1 0 0 2 0 0 0 0 0 0 1 1 0 0 1 1 0 0 0 1 2 1 0 1 1 2 2 2 2 0 0 1 0 0 0 0 1 1 0 2 2 2 2 2 0 0 0 1 0 1 2 1 0 1 0 1 1 1 0 0 1 1 1 1 2 0 0 0 0 0 0 0 0 0 0 0 0 0 1 2 0 0 0 0 1 0 0 0 1 2 1 0 1 0 1 0 1 0 0 0 2 0 1 2 2 0 0 0 0 0 1 1 1 0 1 1 0 1 0 0 0 1 1 0 1 0 0 1 1 2 0 0 0 1 1 0 1 0 1 1 0 0 0 0 1 0 1 1
193 1 1 2 0 0 1 1 1 1 1 1 0 0 0 0 0 0 1 1 1 1 0 2 2 0 0 2 2 0 2 1 1 1 1 1 2 1 0 0 0 1 0 1 1 1 2 0 1 1 1 1 0 0 0 1 1 1 1 1 1 1 1 2 0 1 0 1 0 0 0 2 2 2 1 2 2 1 1 0 0 2 0 1 1 0 0 0 0 2 0 1 2 2 1 2 1 1 1 2 1 0 0 1 2 1 2 0 1 1 0 1 1 1 1 1 1 0 1 0 0 1 2 1 0 1 0 0 0 0 0 0 0 0 0 0 0 0 0 1 0 2 0 0 2 2 1 0 1 0 1 0 0 0 0 0 0 2 0 1 1 0 0 2 0 1 0 0 0 2 1 1 2 0 0 1 2 0 0 0 0 0 0 2 2 2 1 2 0 1 0 1 0 1 1 1 1 2 0 1 1 0 0 0 2 0 1 0 2 0 0 0 0 0 0 0 0 1 1 2 0 0 0 0 0 1 0 0 0 0 0 0 1 1 1 1 0 2 2 1 0 0 1 0 0 0 0 0 2 0 0 0 0 0 0 2 1 0 0 0 0 0 0 0 0 0 0 1 1 0 1 2 1 2 0 0 0 0 2 0 0 0 1 1 1 1 2 2 1 2 1 0 1 2 2 1 0 2 0 1 2 1 2 0 0 0 0 1 0 2 0 2 0 0 0 0 2 0 0 0 1 2 2 1 1 0 0 0 0 1 0 1 1 0 0 0 0 1 0 0 0 0 2 0 0 0 0 0 1 1 1 0 1 2 1 0 1 0 0 2 2 0 2 0 2 0 0 2 2 0 2 2 0 2 0 0 0 1 0 2 0 0 0 0 1 1 0 0 0 0 0 0 1 1 2 0 1 0 0 0 0 0 1 2 2 0 0 0 0 1 0 0 0 0 0 0 1 0 1 0 0 1 0 2 0 0 1 1 0 0 1 0 0 2 0 0 1 1 0 0 2 1 1 1 1 1 0 0 1 0 0 1 0 1 0 0 0 0 1 0 0 0 1 0 0 1 1 1 2 1 2 2 1 1 2 0 0 0 2 1 1 0 2 2 1 0 1 0 2 2 0 1 0 1 0 0 0 0 1 2 1 2 1 1 0 0 1 1 0 0 0 0 1 1 1 0 0 2 0 1 1 2 2 1 1 2 0 1 0 1 1 1 1 0 1 0 1 0 0 1 0 0 0 2 2 2 0 1 1 1 0 0 0 2 2 1 0 2 0 1 0 0 1 1 1 1 0 0 0 0 1 1 1 0 1 0 1 0 1 1 0 0 1 0 0 1 1 0 1 0 0 1 1 0 0 1 0 1 0 0 1 1 0 0 2 0 1 0 2 1 1 1 0 1 0 0 0 1 1 0 1 0 0 0 0 1 2 1 0 0 1 0 0 0 0 1 2 0 0 0 2 2 0 0 1 0 2 1 1 1 1 1 0 0 1 1 2 1 2 0 0 0 1 1 1 1 1 1 0 1 0 1 0 0 0 2 2 1 0 0 1 0 2 2 2 2 1 2 0 0 2 0 0 1 2 0 2 2 2 2 0 2 0 1 0 2 1 2 2 0 1 0 0 0 0 0 0 0 0 0 0 0 0 0 2 0 0 0 1 0 1 1 0 1 0 0 1 0 0 2 0 0 0 0 1 1 1 0 1 1 1 1 0 0 0 0 0 0 0 0 0 1 2 1 0 1 1 0 0 2 1 0 1 1 0 0 1 0 1 1 2 2 1 0 2 2 1 1 0 1 1 2 1 1 2 1 0 1 1 1 0 0 0 0 0 1 1 0 1 1 0 0 1 1 1 2 0 2 0 0 0 1 0 2 0 1 0 0 0 0 0 0 2 1 1 1 0 0 2 0 0 2 1 0 1 0 1 0 0 1 0 1 0 0 0 0 2 0 0 0 0 1 0 0 0 1 1 0 1 1 0 0 0 2 1 0 0 1 1 2 2 2 1 0 0 1 1 0 1 1 1 2 0 0 1 0 0 2 0 0 0 2 0 2 2 0 0 1 0 2 0 0 0 0 1 2 2 1 0 1 0 1 0 1 0 0 0 1 0 1 0 0 0 2 0 0 0 1 2 0 0 0 1 1 1 1 1 1 1 0 2 0 1 1 0 0 1 2 0 0 0 0 0 1 2 0 0 0 0 1 0 0 0 0 0 0 2 0 1 0 0 1 0 1 0 0 0 0 0 0 0 0 1 2 0 0 0 0 1 0 0 0
194 0 0 2 0 0 2 2 2 1 0 0 0 0 0 0 0 0 2 1 1 1 0 1 1 1 1 2 2 2 2 0 2 2 0 0 2 1 1 0 0 1 1 1 1 1 0 0 2 0 0 0 0 0 1 1 0 0 1 0 1 2 0 2 0 1 1 1 0 0 0 2 2 2 2 2 2 0 1 1 0 2 1 1 2 0 1 0 0 2 0 1 1 1 1 1 1 1 1 1 1 0 0 0 1 1 1 0 1 1 0 1 1 2 2 2 2 1 2 0 1 0 2 1 0 1 0 2 1 1 0 0 1 0 0 0 1 0 0 0 0 2 0 0 0 1 0 0 1 1 0 0 1 2 0 0 0 0 1 1 2 1 0 2 1 2 1 0 0 1 1 1 0 1 1 2 1 1 0 1 0 1 0 2 1 1 1 1 0 0 2 1 0 1 2 0 0 2 0 0 0 1 0 1 2 0 1 1 1 0 1 0 1 0 0 0 0 1 2 1 0 0 1 1 0 1 1 2 1 1 0 0 0 0 1 0 2 1 2 0 0 1 2 0 0 0 0 0 1 0 0 0 0 0 0 1 0 0 1 1 0 0 0 0 0 0 1 0 0 0 2 2 0 2 0 0 1 0 2 0 0 0 1 1 1 1 1 2 1 2 1 1 0 2 1 0 0 0 0 0 1 0 2 1 0 0 1 2 0 2 0 2 2 0 2 0 0 1 0 1 0 2 2 2 1 0 1 0 0 1 0 2 1 0 0 0 0 0 0 1 1 1 1 0 0 0 1 0 0 1 2 0 0 0 0 2 0 1 0 2 1 0 0 0 0 0 0 2 1 1 1 1 1 2 0 0 0 1 1 1 1 1 0 1 1 1 0 0 0 0 0 0 0 0 2 0 1 2 0 0 0 0 1 2 1 0 1 0 0 1 0 0 0 0 1 1 0 0 0 0 0 2 1 0 1 1 1 1 1 0 1 2 0 1 1 0 1 1 0 0 1 0 2 0 0 2 1 0 0 2 0 0 0 2 1 1 0 1 2 1 0 1 0 0 0 0 0 2 2 0 0 0 1 1 1 0 1 0 2 0 2 1 0 0 0 1 0 0 0 0 2 0 0 2 0 1 1 1 0 1 1 2 1 1 0 0 1 2 0 0 0 1 1 1 0 0 0 2 0 1 1 2 2 0 0 2 0 1 0 1 1 1 1 1 1 0 2 0 0 2 1 1 0 1 0 0 1 0 2 1 0 0 0 1 1 0 1 0 1 0 1 0 0 1 0 0 1 1 2 0 0 2 1 0 1 0 1 1 2 1 1 0 2 0 1 1 0 1 0 0 0 1 0 0 1 0 0 0 0 0 1 1 0 1 2 0 1 0 0 1 0 0 0 0 0 0 0 1 0 0 0 0 0 1 0 0 2 1 0 0 0 1 1 0 0 0 2 0 0 1 1 2 1 1 2 0 1 0 0 1 1 2 1 2 0 0 0 0 1 0 0 0 2 0 2 2 0 1 1 0 0 0 0 1 1 2 1 1 0 0 1 0 1 2 0 1 0 1 0 1 1 1 0 1 1 0 2 2 0 1 1 0 0 0 1 2 0 2 2 0 0 0 0 0 0 1 0 2 2 2 0 0 0 0 2 1 0 0 0 0 0 0 0 1 0 0 1 0 0 1 0 0 0 0 0 0 0 0 1 1 1 1 0 0 0 0 1 1 1 1 1 0 2 1 0 0 2 0 0 2 1 0 0 1 0 0 0 0 2 2 1 1 2 0 2 0 0 1 0 2 0 2 0 1 1 1 0 1 0 0 0 2 0 0 1 1 0 0 0 2 0 0 0 1 1 2 1 2 1 0 1 1 0 2 0 1 0 0 0 0 0 0 2 1 0 0 0 0 0 0 0 0 1 0 1 0 1 0 2 0 0 0 0 2 2 0 0 0 2 2 0 2 0 1 0 0 0 0 2 0 1 1 0 2 1 1 0 0 0 1 1 1 1 0 0 1 1 1 1 0 1 1 1 1 2 2 2 1 0 1 0 2 0 1 2 2 0 1 1 0 1 2 0 0 0 2 2 1 1 0 0 0 0 0 0 0 0 2 1 0 0 1 1 2 0 0 0 0 2 2 0 0 0 1 0 1 1 0 1 1 2 0 1 0 1 0 1 0 0 1 1 0 0 1 1 1 1 0 2 1 0 0 0 0 0 2 0 0 1 0 0 1 2 2 0 1 1 0 0 0 0 0 0 2 0 1 0 0 0 0 0 0
195 0 1 2 0 0 2 1 1 2 0 0 2 2 1 1 1 1 1 1 0 0 0 2 2 1 1 1 2 0 1 2 2 2 0 1 1 2 0 1 0 1 1 1 0 1 0 0 2 0 0 1 1 1 0 2 0 0 1 1 0 1 0 1 0 2 1 2 0 0 0 1 2 2 0 2 2 2 2 0 2 2 0 1 1 0 0 1 1 2 1 1 0 2 0 0 0 1 1 1 1 0 0 1 2 1 2 1 1 1 0 1 1 2 2 2 2 0 0 0 2 0 1 0 0 0 0 1 1 0 0 0 0 0 1 0 2 0 0 0 0 2 0 0 1 2 0 0 2 2 0 0 0 0 0 1 1 1 1 0 0 1 0 1 1 1 0 1 0 1 1 0 0 2 1 1 2 1 1 1 1 1 0 1 0 0 1 2 1 0 1 1 0 1 1 0 2 1 0 1 1 0 0 0 2 0 2 0 0 0 0 1 1 0 0 0 0 1 2 0 2 2 2 0 0 1 1 1 1 1 0 1 0 1 2 0 1 1 2 2 0 0 2 1 0 0 0 0 2 0 0 1 0 0 0 1 1 0 0 0 0 0 0 0 0 0 1 0 1 1 0 1 1 2 0 0 0 1 2 0 1 0 1 1 2 1 2 0 0 1 0 0 1 2 2 0 1 1 0 0 1 0 2 1 0 0 0 2 1 1 0 2 1 0 1 0 1 2 1 0 1 2 0 0 0 0 1 0 1 1 0 0 1 0 0 0 0 0 0 2 1 1 1 0 0 0 0 0 2 0 0 0 0 2 0 0 1 0 0 2 2 0 1 1 1 0 0 2 1 1 1 1 1 2 1 1 0 2 0 2 1 0 0 1 1 0 0 1 1 0 0 0 0 0 1 1 0 1 0 0 0 0 1 2 1 0 1 1 1 1 0 0 0 0 1 0 0 0 0 0 0 1 1 1 0 1 1 0 1 1 0 1 0 2 0 2 0 0 0 0 1 0 2 0 0 0 0 0 0 0 1 2 0 1 0 0 0 1 2 0 0 0 0 0 0 1 0 2 2 0 0 0 2 2 0 1 0 0 2 0 1 0 2 2 2 0 0 0 0 0 2 0 0 1 0 0 0 1 0 1 1 1 1 1 0 0 1 1 0 0 0 1 1 1 0 0 0 1 0 2 2 1 1 0 0 1 0 2 0 2 0 1 1 1 2 0 1 0 0 2 1 1 0 1 1 1 0 1 1 1 0 0 0 2 1 1 0 1 0 0 0 1 0 2 0 0 2 0 2 0 0 0 0 0 0 0 0 0 0 2 0 1 0 0 0 0 0 0 0 0 0 0 0 0 1 0 1 0 0 0 0 2 1 1 2 0 1 0 2 1 0 0 1 1 1 1 1 1 0 1 1 1 0 1 0 0 1 0 0 0 0 1 0 0 0 2 2 2 0 0 0 0 1 1 2 0 1 2 0 0 2 1 1 0 0 0 2 0 2 0 0 0 1 0 2 2 0 0 0 2 0 2 0 0 1 0 1 0 1 1 1 1 2 1 2 2 1 0 0 2 1 0 0 0 2 0 2 1 1 1 0 1 0 0 1 2 1 1 1 0 1 0 0 2 0 2 0 1 1 1 0 1 0 0 1 1 0 1 1 0 1 1 0 0 0 1 0 0 0 1 0 0 0 0 0 1 1 0 0 0 0 0 0 0 0 0 1 0 0 0 0 1 2 1 0 0 2 1 0 1 0 0 0 0 0 0 2 0 2 2 1 1 1 0 2 2 1 1 1 2 0 1 2 0 2 0 0 1 0 0 0 1 0 0 1 1 0 0 1 1 0 0 1 0 1 1 1 2 2 0 2 2 0 1 0 1 0 0 0 0 0 0 2 1 0 0 0 0 0 0 0 0 1 0 1 0 1 0 1 0 0 0 0 2 2 0 0 0 0 0 0 2 0 0 1 0 1 1 2 1 2 0 1 0 2 1 1 0 0 1 0 0 2 0 0 0 1 0 0 0 2 0 0 0 0 0 0 2 0 0 0 1 0 0 2 2 0 0 0 2 0 0 0 1 0 2 2 0 2 0 1 0 1 2 1 0 0 1 1 0 1 0 1 1 0 0 0 0 1 1 0 0 1 1 0 1 1 0 2 0 1 0 1 0 1 1 1 1 0 0 0 1 0 0 1 1 1 0 2 2 0 0 0 1 1 0 1 0 2 0 0 0 0 1 0 0 0 1 0 1 0 1 1 2 0 0 0 0 0 0 2 1
196 1 0 2 0 0 2 0 1 2 0 0 1 1 1 0 0 0 0 0 0 0 0 2 2 0 0 2 2 0 2 1 2 2 0 1 1 1 1 0 0 1 0 0 0 0 1 0 1 0 0 0 0 1 0 2 0 1 2 0 0 1 0 2 1 0 2 1 0 0 0 1 1 1 1 1 1 1 2 0 0 1 0 2 2 0 0 0 0 1 0 0 0 2 0 0 0 0 0 1 1 0 1 1 2 0 2 1 0 2 0 1 0 1 1 1 1 0 2 0 0 0 1 2 0 1 0 1 0 1 1 1 1 0 0 0 0 0 0 2 2 0 0 0 0 1 0 0 0 1 0 0 0 0 0 0 0 1 0 0 1 1 1 1 0 1 0 0 0 2 2 0 0 1 1 1 2 0 0 0 0 0 1 2 1 0 2 1 0 0 1 0 0 2 2 0 1 2 1 0 0 2 0 0 2 0 0 0 2 0 1 1 0 0 0 1 1 1 2 0 0 0 2 0 0 0 0 0 0 0 0 0 0 0 0 0 0 2 2 2 0 0 2 0 0 0 0 2 0 0 0 0 0 0 0 1 0 0 2 2 0 0 0 0 0 0 1 0 1 1 0 0 0 2 1 1 0 1 1 0 0 1 1 1 1 1 2 2 0 2 1 0 1 2 1 0 0 1 0 1 1 0 2 2 1 0 0 1 2 2 0 2 1 0 1 0 0 0 0 0 1 1 1 0 0 0 0 0 1 2 0 1 0 0 0 1 1 1 0 0 0 0 1 0 0 0 0 1 1 2 1 0 1 2 1 0 0 0 0 2 2 0 2 1 2 1 0 2 1 1 1 1 1 1 2 1 0 1 0 2 2 0 0 0 1 0 0 0 0 0 0 0 1 0 2 0 1 1 0 0 0 0 0 1 1 1 0 1 0 2 0 0 0 0 0 0 1 1 0 0 0 0 0 0 0 0 1 2 0 1 0 0 0 1 0 1 0 1 0 0 2 0 2 0 0 1 0 0 0 2 0 0 0 2 2 1 1 1 1 0 0 2 1 0 0 2 0 2 2 0 1 1 1 1 1 0 1 1 2 0 1 0 1 1 0 0 0 0 1 1 1 1 1 1 1 0 0 2 2 2 1 2 1 1 0 0 2 1 0 0 0 0 1 1 0 0 1 2 0 1 1 2 1 0 0 1 0 1 0 2 0 2 0 0 0 1 2 0 1 2 0 1 0 1 0 0 1 0 2 0 0 0 0 2 1 1 0 1 1 1 0 0 0 1 0 0 1 0 1 0 1 1 2 0 2 0 2 1 1 2 0 0 2 0 2 0 2 0 0 0 0 0 1 0 2 0 1 0 0 0 0 1 0 1 2 0 0 0 2 0 0 0 0 1 1 1 1 1 1 1 0 0 0 1 0 0 1 2 0 0 1 1 0 0 0 1 2 0 1 0 2 2 0 0 1 0 2 1 0 0 0 2 1 1 0 0 1 0 1 0 0 0 0 1 1 1 0 0 0 1 2 0 1 0 0 2 1 0 0 0 0 1 1 0 0 0 1 0 0 2 1 1 0 1 1 0 1 2 2 2 0 2 0 1 1 1 1 2 2 0 1 0 0 0 0 0 0 2 2 2 0 0 1 0 1 0 0 0 2 0 0 0 0 0 1 0 1 2 0 2 2 2 1 0 0 1 1 0 1 1 1 1 0 0 0 0 0 0 0 0 1 2 2 1 0 0 0 0 0 2 1 0 0 0 0 0 0 0 2 2 1 1 2 0 2 2 1 1 1 2 0 1 1 0 1 0 0 1 0 0 0 1 0 0 0 0 1 1 1 0 0 0 0 1 2 0 0 2 2 0 1 2 0 1 0 1 0 0 0 1 0 0 1 1 0 0 1 1 1 0 0 0 0 0 0 0 0 0 0 0 0 1 0 2 1 1 1 0 1 1 0 2 0 0 0 0 1 1 1 2 0 1 0 2 1 1 0 0 0 2 2 2 2 0 0 1 1 1 1 0 1 2 1 1 1 1 1 1 0 0 1 2 1 1 1 1 0 2 1 0 1 1 1 0 1 1 1 0 1 0 0 0 0 0 0 0 0 1 0 0 0 1 0 1 0 0 0 1 1 0 0 0 0 1 0 2 1 1 1 0 2 0 2 0 0 0 0 2 1 1 0 1 0 1 2 0 1 0 0 0 0 0 0 1 1 0 1 0 0 0 0 2 1 1 0 0 0 1 0 0 1 0 0 1 0 0 0 0 1 0 0 0
197 1 2 0 0 0 1 0 0 2 0 0 1 1 0 1 1 0 0 1 1 1 0 2 2 0 0 1 2 0 2 0 1 1 0 1 1 1 0 0 0 2 2 2 0 0 0 0 0 1 1 1 1 0 0 2 0 0 1 1 1 2 0 1 0 0 2 0 1 1 0 1 2 2 2 2 1 2 2 0 2 2 0 0 1 0 0 1 1 1 1 1 2 2 1 2 1 2 0 1 1 0 1 1 2 0 2 2 0 2 0 0 0 1 1 1 1 0 0 0 2 0 2 1 0 0 0 0 0 0 0 0 0 0 0 0 0 0 0 0 1 1 0 0 1 2 0 1 1 1 0 0 0 0 1 0 1 1 1 0 0 0 0 2 1 2 1 1 1 1 0 1 0 1 0 0 1 0 0 0 0 0 1 2 2 1 2 2 1 0 2 1 0 1 2 0 1 2 0 1 1 0 0 0 2 0 2 0 2 0 1 1 1 0 0 1 1 2 1 0 1 1 2 0 0 1 1 0 0 0 0 0 0 0 2 0 0 1 1 1 1 0 2 1 0 0 0 0 2 0 0 0 0 0 1 1 0 0 0 0 0 0 0 0 0 0 0 1 2 2 0 0 1 2 1 0 0 2 1 0 1 0 1 1 1 1 1 2 1 2 2 1 1 2 2 0 1 0 1 0 0 0 2 1 0 0 0 0 2 2 0 2 1 0 0 0 2 1 1 0 1 2 1 0 1 0 0 0 1 0 0 2 0 0 0 0 0 2 0 0 0 0 1 0 0 0 0 0 2 1 1 1 0 1 0 1 0 0 1 1 2 1 0 0 0 2 0 2 1 1 1 1 2 2 2 0 0 1 1 1 0 1 0 1 1 1 0 0 0 0 0 0 1 0 2 0 1 1 0 0 0 0 0 1 1 0 0 1 0 1 0 0 0 0 1 0 0 0 2 0 0 0 1 0 2 2 1 0 0 0 0 0 0 2 1 1 0 0 1 0 1 1 2 0 1 1 0 0 0 0 0 1 0 1 0 0 0 1 1 0 1 2 0 0 0 0 0 2 2 0 2 2 2 2 1 0 1 1 1 1 1 1 1 1 1 0 0 0 2 0 0 2 0 1 0 0 0 2 0 0 0 0 2 0 0 0 2 1 0 0 0 0 1 1 0 0 0 2 0 2 2 2 2 1 1 1 0 1 0 2 0 2 1 1 1 0 1 0 0 2 0 1 0 2 1 1 1 0 2 0 0 0 0 2 1 0 1 0 2 0 2 0 2 2 2 2 0 1 1 0 1 1 1 0 0 0 2 2 2 2 0 2 0 0 0 0 1 0 2 1 1 0 0 2 0 2 0 0 0 0 0 2 0 0 2 0 1 0 1 1 0 0 1 1 1 1 1 1 1 0 0 0 0 0 0 1 1 0 0 0 0 1 1 0 0 1 2 1 1 0 1 1 0 1 2 0 1 1 0 1 1 1 0 0 1 1 2 0 1 1 1 1 2 0 1 2 0 1 1 0 0 0 0 1 1 2 1 1 2 2 1 1 2 2 2 2 1 1 0 0 2 1 1 1 1 1 2 1 1 0 0 1 0 0 2 2 1 1 2 0 1 0 0 0 0 2 0 1 1 1 0 0 0 0 0 0 0 0 1 0 0 0 0 1 0 0 2 0 0 1 0 0 1 0 0 0 0 1 1 1 0 1 0 0 0 0 0 0 1 1 0 0 2 1 0 1 0 0 0 1 1 0 0 1 0 0 2 0 1 1 1 2 0 0 0 2 0 0 0 2 0 2 0 0 0 0 1 0 0 0 0 2 0 0 2 1 0 0 0 1 0 0 1 0 1 1 0 1 1 1 1 2 0 2 0 1 0 0 1 0 2 1 1 0 0 0 0 2 2 1 1 0 1 0 1 0 1 0 0 0 0 2 0 1 1 0 1 0 0 0 0 2 0 0 0 1 1 1 1 2 0 1 0 1 2 0 0 0 1 2 2 2 2 0 0 0 0 0 0 0 1 1 1 1 1 1 1 1 0 0 1 2 0 1 2 1 0 1 0 1 0 2 0 0 1 1 1 1 2 0 0 0 0 1 0 0 1 1 0 1 0 0 0 2 0 0 0 0 1 0 0 0 1 0 0 1 0 0 1 0 2 0 2 0 0 0 0 2 0 0 0 1 0 0 1 1 0 0 2 1 0 0 0 1 1 1 1 0 0 0 0 2 1 2 0 1 1 1 1 1 1 0 0 1 0 0 1 1 2 0 1 1
198 1 2 1 0 0 0 0 0 2 0 0 0 1 0 0 1 0 0 1 1 1 0 1 1 0 0 2 2 1 1 1 1 1 0 1 1 1 0 0 0 1 0 1 0 0 0 0 2 0 0 0 0 0 0 1 0 0 0 0 1 1 1 1 1 0 1 1 0 0 0 0 1 1 1 1 1 0 1 0 0 1 0 1 1 0 0 1 1 2 0 2 1 2 1 1 1 1 0 1 1 0 1 1 2 0 2 1 1 1 0 1 1 2 2 2 2 0 1 0 1 0 2 0 0 0 0 1 1 0 1 1 0 0 0 0 0 1 0 2 2 0 0 0 0 1 0 0 0 0 0 0 0 0 1 0 1 0 0 2 2 0 0 2 1 2 0 1 1 0 0 0 2 0 0 2 0 1 0 1 0 1 1 2 2 1 2 1 0 0 2 1 1 0 0 1 2 2 1 0 0 0 0 0 2 0 2 0 1 0 0 0 1 0 0 0 0 1 0 0 2 2 1 0 0 0 0 0 0 0 0 0 0 0 1 0 0 2 2 2 0 0 2 1 0 0 0 0 1 0 0 0 0 1 0 0 0 1 0 0 0 0 0 0 1 1 1 0 1 1 0 1 0 2 1 0 0 0 2 0 0 0 1 1 1 1 1 1 0 1 0 0 1 1 2 0 0 0 0 0 0 0 1 0 0 1 0 1 0 1 0 1 2 0 1 0 2 1 0 1 0 2 1 0 0 0 0 0 1 0 0 1 2 2 0 0 0 1 0 0 0 1 1 0 0 0 1 1 2 2 1 0 0 1 0 1 0 0 0 1 1 0 2 1 2 0 0 2 1 1 1 1 0 1 1 1 0 2 1 1 1 1 0 1 2 0 0 0 0 0 0 0 1 1 2 0 1 0 1 0 0 1 0 2 2 2 0 0 0 2 1 1 0 0 0 0 1 0 1 0 0 0 0 2 0 1 0 2 0 2 0 0 2 0 1 2 0 1 0 0 2 1 2 0 1 1 0 1 1 0 1 0 0 2 1 0 1 1 1 0 0 0 1 0 0 0 1 2 2 0 2 2 2 2 2 0 1 0 2 0 2 0 2 2 2 0 0 1 2 1 1 2 1 2 0 0 0 1 1 2 1 1 2 0 0 0 1 1 1 0 1 0 0 2 0 0 0 2 0 1 1 2 2 1 2 2 0 0 1 1 1 0 0 0 0 1 1 0 0 1 1 1 0 2 0 2 0 1 1 1 0 0 0 2 1 0 0 1 1 1 1 0 0 2 0 0 2 1 1 1 1 1 1 0 0 0 1 0 0 2 0 0 2 0 1 1 2 0 0 0 0 0 1 0 0 0 1 0 0 0 2 0 0 0 0 2 0 0 2 0 0 0 1 1 0 0 0 1 0 1 0 1 0 0 0 0 1 0 0 0 1 1 0 1 1 0 0 0 1 0 2 0 1 1 2 0 0 2 0 1 0 2 1 1 0 0 1 0 1 0 0 0 1 0 2 2 0 1 1 0 1 1 0 0 0 2 2 1 0 0 1 1 2 2 1 2 1 0 0 1 2 1 1 1 0 1 1 1 0 0 0 0 0 0 0 1 1 2 2 0 1 0 0 0 0 1 0 0 0 0 0 1 0 1 0 0 2 0 0 0 0 0 0 0 0 0 0 0 0 0 0 0 0 0 0 1 1 0 0 0 0 0 0 0 0 0 0 1 1 1 0 1 2 1 0 1 1 1 0 2 1 0 0 0 0 0 0 0 1 1 2 2 0 0 0 2 0 0 0 2 0 2 2 0 0 0 0 1 0 0 0 1 0 0 1 0 2 1 0 0 0 0 0 1 2 0 1 2 1 0 1 1 0 2 0 1 0 0 0 1 1 1 1 1 0 1 0 0 0 0 0 1 1 0 1 0 1 0 0 0 0 2 0 1 1 0 1 1 0 0 0 2 0 0 0 0 1 1 0 1 0 1 0 1 2 1 0 1 1 2 1 1 2 0 0 0 1 0 0 1 1 2 1 1 2 2 2 1 0 1 0 2 0 2 2 0 0 1 0 1 1 1 0 0 1 1 1 2 2 1 0 1 0 1 0 0 1 1 0 1 0 0 0 1 0 0 1 0 2 2 0 0 2 1 1 0 1 0 0 0 2 0 0 0 2 0 2 2 0 0 0 2 1 0 0 2 1 0 1 0 0 0 0 0 0 0 1 0 0 0 0 2 1 1 0 1 1 0 0 1 0 0 0 1 0 0 0 0 0 0 2 1
199 0 1 1 0 0 1 2 2 0 0 2 1 1 1 0 0 0 0 1 1 1 1 2 2 1 1 1 2 0 1 0 1 1 1 1 2 1 0 0 0 1 1 1 0 0 1 0 2 0 0 0 1 0 1 1 1 0 0 1 0 1 1 2 0 1 0 0 0 0 0 0 2 2 2 2 2 0 2 1 0 1 1 0 1 0 0 0 0 2 0 1 1 2 0 2 0 0 0 2 2 0 1 0 1 1 1 1 1 1 0 1 0 2 2 2 2 0 0 0 2 0 2 1 0 1 0 1 1 0 0 0 1 0 0 0 0 0 0 1 1 1 0 0 0 1 0 0 0 2 0 0 0 0 2 0 2 2 0 0 1 0 0 2 0 2 0 1 1 1 0 1 0 1 0 0 1 1 1 1 1 1 1 2 2 1 2 1 0 0 2 1 1 0 1 1 1 2 0 0 0 1 0 2 2 0 2 2 0 0 2 2 0 0 0 2 1 1 0 0 0 0 2 0 0 2 1 1 1 0 0 1 1 1 1 1 0 2 2 1 0 1 2 0 0 0 0 1 1 0 0 0 0 0 0 2 2 0 0 1 1 1 1 0 0 0 0 0 0 0 0 1 2 2 0 0 0 2 2 0 2 0 0 0 2 0 0 1 1 1 0 1 1 2 1 0 1 1 1 0 0 0 1 0 0 0 0 1 0 0 0 1 2 0 1 0 1 1 0 0 1 1 1 0 0 0 0 1 1 2 0 1 0 0 1 1 0 2 1 1 0 2 0 0 0 0 0 0 0 1 1 1 1 2 1 0 2 0 1 1 2 1 1 1 1 1 0 1 2 0 2 2 1 2 2 0 0 1 1 1 1 2 0 2 2 2 0 0 1 1 1 1 0 0 2 0 1 0 1 0 0 1 0 2 2 1 0 2 0 2 0 0 1 1 2 0 0 0 1 0 0 0 1 1 0 0 1 1 0 2 0 2 0 1 0 0 0 1 0 0 0 2 2 0 0 1 0 1 0 1 0 0 0 2 1 1 0 1 2 1 1 2 0 0 0 1 0 1 1 1 1 1 2 1 2 0 1 0 1 1 2 0 2 2 2 0 0 0 2 0 0 2 0 1 1 0 0 1 1 2 1 2 2 0 0 0 2 1 0 0 0 1 0 1 1 0 0 2 0 2 2 2 2 1 1 2 0 0 0 1 1 0 2 1 1 0 1 0 1 2 1 2 0 0 0 2 0 1 1 2 0 0 0 1 2 1 0 1 0 1 0 0 1 2 1 1 1 1 1 0 0 0 0 0 0 0 0 2 2 2 0 0 1 0 1 0 1 1 0 0 0 0 0 0 1 0 1 0 0 0 0 1 1 0 1 1 1 0 1 2 1 0 0 0 0 0 0 1 0 0 1 0 0 0 0 0 2 1 0 0 0 2 2 0 0 1 2 0 1 0 2 0 1 1 1 0 1 1 0 1 0 1 1 0 1 0 1 0 2 0 0 0 2 1 1 1 1 0 2 0 0 0 0 0 0 1 1 1 1 1 2 0 1 1 1 1 0 1 0 1 1 1 0 0 1 0 2 1 0 0 0 0 0 0 2 2 1 1 1 0 1 0 0 0 0 0 0 1 1 1 0 0 0 0 2 1 0 0 1 0 0 0 1 0 0 1 1 1 0 1 1 1 1 2 2 0 2 0 1 1 0 1 0 0 0 1 0 0 1 0 0 1 2 2 0 0 1 0 1 0 0 0 0 1 0 1 2 0 2 2 0 1 1 0 1 2 0 2 0 1 1 2 0 1 1 1 0 0 0 0 0 1 0 0 1 1 1 0 0 2 0 0 0 1 1 0 1 2 0 0 0 1 0 2 0 2 0 0 1 0 0 0 2 1 0 0 0 0 0 0 0 1 0 0 0 0 0 0 0 1 0 1 0 1 1 0 1 0 0 0 0 1 0 0 1 0 1 0 1 1 1 0 1 0 2 0 0 0 0 1 1 1 2 0 0 1 0 1 0 0 2 1 0 0 1 0 1 2 0 1 0 1 1 1 1 0 1 1 0 1 0 1 1 1 2 0 1 2 1 1 0 1 0 1 1 1 1 2 1 0 0 1 0 1 1 0 0 1 1 0 0 0 2 0 0 0 0 1 0 1 2 0 1 0 1 1 1 1 1 1 1 0 0 1 2 1 1 0 1 1 1 0 1 0 0 0 1 0 1 0 0 1 2 2 0 0 0 0 0 0 0 0 0 2 0 1 0 0 0 0 1 1
[truncated: 1,606,808 more chars]
