# Supplementary material for: KNN-MDR: a learning approach for improving interactions mapping performances in genome wide association studies
Source: BMC Bioinformatics. 2017 Mar 21;18:184. doi: 10.1186/s12859-017-1599-7 (PMC5361736; doi:10.1186/s12859-017-1599-7)
Supplement: Supplementary file 3 — The data set(s) supporting the results of Table 2. (ZIP 28603 kb) [file 12859_2017_1599_MOESM3_ESM.zip › 3/SINAN/S97/mkallsimul.dat]

1 1 0 2 0 1 1 2 1 2 0 1 0 1 0 1 1 0 0 1 1 2 0 0 2 0 1 1 2 1 1 2 1 2 1 1 1 1 0 0 1 1 1 0 0 1 1 0 1 1 1 1 0 0 0 0 0 0 2 0 1 1 1 1 0 0 0 0 2 2 2 0 2 0 1 2 1 1 2 1 0 0 1 0 1 0 0 0 0 1 0 1 1 1 1 1 0 1 0 0 1 2 0 0 1 0 1 2 1 1 0 1 1 1 1 1 1 1 1 0 0 1 2 1 0 1 1 0 0 0 1 0 0 0 0 0 0 0 0 0 1 1 0 0 0 1 0 0 0 1 0 0 0 1 1 0 1 0 0 2 1 1 0 2 1 2 2 0 1 2 0 0 0 2 1 2 1 0 0 2 1 1 0 2 2 2 0 0 0 1 0 0 0 0 2 0 2 2 1 0 0 1 0 2 2 0 2 0 2 0 0 0 1 0 0 2 1 1 1 2 0 0 2 0 0 0 2 1 0 1 0 0 0 0 0 0 0 2 2 2 0 0 2 0 1 1 1 0 0 0 0 0 1 1 0 0 1 1 1 0 1 1 0 0 1 1 0 0 0 0 0 2 0 0 0 0 0 1 1 1 0 0 1 1 0 1 0 1 0 1 0 1 2 0 2 0 0 0 0 0 0 0 0 0 0 0 0 1 0 1 0 1 1 2 0 0 0 0 1 0 1 1 1 0 2 0 2 0 2 1 0 1 0 2 0 0 0 2 0 1 0 0 0 0 0 0 1 0 0 1 0 0 0 1 1 1 1 0 0 1 0 0 2 0 1 1 0 1 2 0 2 0 1 1 0 0 0 0 0 2 2 0 0 0 0 0 0 0 0 0 0 0 1 0 2 0 0 1 0 0 0 0 2 0 2 0 0 0 0 0 0 1 0 0 2 1 0 2 0 2 2 0 1 1 2 1 2 0 1 0 1 0 1 1 1 2 0 0 0 1 2 0 1 0 0 1 0 1 1 1 0 1 0 2 2 1 1 2 1 2 1 0 0 0 0 1 0 2 2 0 1 1 2 0 1 1 1 2 1 1 1 0 0 0 0 0 0 0 2 1 1 0 0 1 1 0 1 2 2 0 1 0 2 2 0 0 0 0 0 1 0 0 0 0 0 2 1 1 0 2 1 0 0 0 1 1 0 0 0 1 0 1 0 0 0 0 1 0 0 0 1 2 0 1 0 1 1 0 0 2 1 0 0 0 0 0 0 0 0 1 0 0 0 0 0 0 0 1 0 1 0 1 0 0 0 0 0 0 2 0 2 0 1 0 0 1 1 0 0 0 0 0 0 1 2 0 1 1 0 0 1 1 0 0 0 1 1 0 0 0 1 0 0 2 0 0 0 0 0 0 0 0 0 0 0 1 1 2 0 0 1 0 0 1 2 2 0 1 2 0 0 1 0 0 1 0 2 1 2 0 0 1 0 2 2 0 0 0 2 0 0 0 1 1 1 1 0 1 1 0 2 0 0 0 0 1 2 0 1 1 0 1 2 1 0 1 1 1 0 0 1 0 0 0 0 0 0 0 1 2 1 1 0 1 1 0 2 1 0 0 1 1 0 2 0 0 0 2 1 1 1 0 1 1 1 1 1 1 1 0 0 1 0 1 2 0 2 0 1 1 0 1 0 1 1 0 1 2 0 1 1 1 0 0 0 0 1 1 2 1 0 1 2 0 0 1 1 1 0 1 1 0 2 1 1 0 0 0 1 0 2 2 2 1 2 0 0 1 0 1 1 2 2 2 1 0 0 0 0 1 1 0 0 2 1 1 2 0 1 2 2 0 0 0 0 2 0 0 1 1 1 1 1 1 1 1 0 0 0 1 1 1 0 0 0 0 0 0 2 0 2 2 0 0 2 0 2 1 1 0 1 0 0 0 0 0 2 0 0 0 0 0 1 0 1 1 0 1 1 0 1 0 1 0 0 1 0 1 2 1 0 0 1 0 1 1 0 0 0 0 2 0 1 1 2 1 1 2 0 0 0 0 0 1 1 0 1 1 0 2 0 2 1 0 2 2 0 1 2 1 0 2 2 1 0 0 2 1 0 0 2 2 0 1 0 0 0 1 0 0 0 0 1 1 1 1 1 0 0 1 1 0 2 1 1 0 2 1 0 2 1 1 0 0 1 1 1 0 1 0 0 1 0 1 1 1 0 1 1 1 0 0 1 0 0 0 0 0 1 2 0 0 0 0 0 0 1 0 0 0 0 0
2 1 2 0 0 0 0 0 2 0 0 2 0 2 2 0 0 0 1 1 1 1 0 0 2 0 1 0 1 0 1 1 2 1 2 0 2 2 0 0 2 2 1 0 0 1 0 0 0 0 0 1 1 2 0 0 0 0 1 1 1 1 2 2 0 0 0 1 2 0 0 2 2 0 1 2 1 0 2 2 0 0 0 0 0 0 0 0 0 2 0 0 2 0 0 0 0 1 0 1 1 0 1 0 0 0 2 0 1 1 0 1 0 1 2 2 1 0 1 1 1 0 2 1 0 1 1 1 1 1 1 0 1 0 1 0 2 0 0 0 1 2 0 0 0 0 0 0 0 1 1 0 0 1 1 0 1 2 0 1 1 0 0 2 0 2 1 0 2 2 0 0 0 2 0 0 0 1 1 1 1 0 1 1 1 0 1 0 0 0 1 0 2 2 0 1 1 1 0 0 0 0 0 0 2 2 2 1 1 0 0 0 1 0 1 1 0 0 0 1 1 0 1 0 0 0 1 0 0 0 0 0 0 0 0 0 0 2 2 1 0 1 2 0 0 0 0 0 0 0 0 0 1 0 1 0 0 0 0 0 0 0 1 1 0 0 0 0 2 0 0 1 1 1 1 1 0 2 2 1 1 0 1 0 0 1 1 2 0 2 0 1 1 0 2 0 0 1 0 1 0 0 1 1 0 0 1 0 0 0 0 0 2 2 1 1 2 0 0 1 1 0 1 1 2 0 1 0 1 1 0 1 0 1 0 0 0 1 1 1 1 1 0 0 1 1 1 0 2 0 0 0 1 1 0 0 0 0 1 1 1 1 2 0 2 1 0 2 1 0 1 1 0 0 1 1 0 1 1 1 1 0 0 0 2 1 0 1 1 0 0 0 0 0 1 0 0 2 1 1 0 1 0 1 1 0 0 1 1 1 1 1 0 0 0 0 1 1 1 1 1 0 0 1 2 1 1 0 0 0 0 1 1 0 0 1 0 2 0 1 2 0 1 1 0 1 2 1 2 2 0 1 0 2 2 2 0 1 2 1 1 0 0 0 0 1 0 1 1 1 1 1 2 0 2 0 1 2 1 1 1 0 2 2 2 0 0 1 2 1 2 0 0 1 0 0 1 1 1 1 1 1 2 2 0 0 2 1 1 1 0 0 0 1 1 1 0 2 0 1 0 1 1 1 1 0 1 1 1 1 0 2 0 0 0 0 1 0 1 1 1 1 0 1 1 0 0 0 0 2 2 0 0 0 2 0 0 2 0 2 0 0 0 0 1 0 0 2 2 0 2 0 1 0 1 0 1 0 2 0 2 0 2 0 0 0 2 0 0 1 0 0 1 0 0 0 1 1 0 0 1 1 0 1 0 2 1 2 0 2 1 0 0 0 1 1 0 1 0 1 0 0 0 0 0 1 1 1 0 0 0 1 0 1 1 1 0 1 2 0 0 0 0 1 2 0 2 1 1 0 1 1 0 1 1 0 0 0 2 0 0 0 1 1 1 1 0 1 1 0 0 0 0 2 2 2 0 0 0 0 0 1 2 1 0 1 1 0 1 0 2 0 0 2 2 0 0 0 1 0 0 2 0 1 1 0 1 1 0 0 2 1 0 2 0 0 0 1 1 1 0 0 0 2 1 0 0 2 2 0 1 1 0 1 1 0 1 0 1 2 0 2 1 1 2 0 2 0 0 0 0 0 0 0 0 0 0 0 1 0 0 0 2 0 0 0 0 1 0 2 1 0 2 1 1 0 0 0 1 0 2 2 0 1 1 2 1 1 0 1 1 2 2 1 0 1 0 0 0 1 1 0 0 2 0 1 0 1 0 1 1 0 1 0 1 0 0 1 1 1 1 2 1 2 2 0 0 0 0 2 1 2 2 0 0 1 1 0 1 0 0 0 0 0 1 0 0 0 0 0 1 0 0 2 2 0 0 0 0 0 0 0 0 0 0 1 0 1 1 1 0 0 0 0 0 1 1 1 2 2 2 2 0 0 0 0 0 1 0 0 2 0 1 2 2 0 2 2 0 2 0 2 0 0 1 1 1 1 1 1 0 0 0 0 2 2 0 0 1 1 0 1 2 0 1 0 1 1 0 0 2 0 0 2 0 0 0 1 0 0 0 0 2 2 2 2 0 1 0 0 2 0 1 1 1 0 2 1 0 2 1 1 0 0 0 0 1 0 1 1 0 0 0 0 0 2 0 0 1 1 0 1 0 0 0 0 1 2 0 2 2 0 0 2 0 2 0 1 1 0 1 1
3 1 1 1 1 0 0 2 2 1 0 0 1 1 2 0 0 0 1 1 1 2 0 0 2 0 0 1 2 1 1 2 0 0 2 0 2 2 0 0 2 2 1 1 0 1 0 0 0 0 0 0 0 1 0 0 0 0 2 0 2 2 2 2 0 0 0 1 1 0 0 0 2 1 1 2 1 0 2 0 0 0 0 0 0 0 0 1 1 2 1 1 1 2 1 0 0 0 0 0 2 0 0 1 1 1 2 0 1 1 0 1 1 1 1 1 1 0 1 1 1 0 2 1 0 1 1 1 1 1 1 0 0 0 1 0 0 0 0 0 1 1 0 0 0 0 0 0 1 1 0 0 0 1 0 0 0 0 0 1 1 0 0 2 1 2 2 1 0 0 2 1 0 2 0 1 1 1 0 0 0 0 1 1 1 0 1 1 0 2 0 0 1 1 0 0 0 1 0 0 0 0 0 1 2 1 1 1 0 0 2 0 2 1 0 2 0 0 2 0 2 0 1 0 1 0 1 1 0 1 0 0 1 1 1 0 0 2 2 2 0 0 1 0 0 0 0 0 0 0 0 0 0 0 0 0 1 2 0 1 0 1 0 0 0 0 0 0 2 0 1 1 0 0 0 0 0 1 1 1 1 0 2 1 1 1 2 2 0 2 0 1 0 0 2 0 0 1 1 0 0 0 2 2 2 0 1 2 1 2 0 2 2 2 1 0 0 0 1 1 0 1 0 1 1 0 1 0 1 1 0 2 0 1 0 0 0 1 1 1 0 0 2 1 0 0 1 0 0 2 0 0 0 2 2 0 0 0 0 1 0 0 2 0 2 0 0 2 2 0 2 0 0 0 1 1 0 2 0 2 0 2 0 0 2 1 0 0 0 1 0 1 2 0 1 1 1 0 0 0 0 1 0 2 2 1 0 2 0 0 0 1 1 1 1 0 0 0 0 0 0 1 1 0 1 1 1 0 0 0 0 0 0 0 1 0 0 0 0 0 1 0 0 0 0 2 2 0 0 0 0 1 0 1 0 0 0 1 1 0 1 0 1 1 0 1 1 2 2 0 0 0 1 1 1 0 0 1 0 1 1 1 2 2 1 1 0 0 1 0 1 1 1 0 2 0 2 2 2 0 2 0 1 1 0 1 1 0 2 0 2 0 0 0 0 1 0 1 0 1 1 1 0 0 0 1 1 1 1 1 0 1 1 0 0 1 1 0 0 1 2 0 0 0 0 0 0 1 1 1 0 1 0 0 2 0 0 0 0 1 0 0 1 0 0 0 1 0 2 0 0 0 1 0 1 0 2 2 2 2 2 0 1 0 0 0 0 0 0 1 1 0 1 0 1 0 0 0 0 0 0 2 1 0 0 1 1 0 1 1 0 0 0 2 0 0 0 2 0 2 2 2 0 0 0 0 0 1 0 0 1 0 0 1 1 0 0 1 2 0 0 1 1 1 2 0 2 1 2 0 0 1 0 1 2 0 0 1 0 1 2 0 0 1 1 1 0 1 1 0 0 1 1 0 0 2 0 1 1 1 1 0 2 1 0 1 2 0 0 1 1 1 0 1 1 0 0 0 1 1 0 1 0 1 2 0 2 1 0 0 0 0 0 0 0 0 0 2 2 2 0 0 0 2 2 1 2 0 0 0 2 2 0 0 0 0 1 0 1 1 0 1 0 1 1 0 1 1 0 1 1 1 0 0 0 0 1 0 1 0 0 1 2 0 0 1 2 2 1 1 0 0 2 0 0 0 0 0 0 2 0 0 2 0 2 2 0 0 0 0 2 2 2 2 1 1 0 1 1 0 0 0 0 1 1 0 2 0 0 1 1 0 0 0 0 2 0 1 2 2 1 2 0 2 2 2 1 0 0 2 1 1 1 0 0 0 0 0 0 0 0 0 0 0 0 0 0 1 1 0 2 1 0 1 1 0 1 0 0 0 1 0 1 0 1 1 0 0 1 1 0 0 1 0 0 1 0 0 0 2 1 1 1 0 1 1 0 1 0 0 2 0 2 1 1 0 2 2 0 1 0 2 0 1 1 0 1 0 0 1 1 2 0 0 1 1 1 1 2 0 0 2 2 2 1 2 1 0 0 0 0 0 1 2 0 0 0 0 0 1 0 0 1 1 1 2 0 1 0 1 2 0 1 1 1 0 1 0 0 1 1 1 0 0 1 1 0 0 0 0 0 0 0 0 0 0 2 0 0 0 0 0 0 0 0 0 0 0 0 1 0 0 2 2 0 0 0 0 0 0 0 0
4 0 1 2 1 0 0 2 2 2 0 0 1 1 0 0 0 0 0 0 0 2 0 1 1 2 2 2 2 1 2 1 0 1 1 1 1 1 0 2 0 0 0 0 0 0 0 0 0 0 0 0 1 2 0 1 1 0 0 2 0 2 1 1 0 1 0 1 1 0 0 1 1 0 2 1 0 0 2 0 0 0 0 1 1 0 0 0 0 2 0 0 0 2 0 0 0 0 0 0 1 0 1 0 0 0 2 1 2 0 0 1 1 2 2 2 2 0 0 1 0 2 2 1 0 1 1 1 1 1 0 0 0 0 0 0 0 0 0 0 1 1 0 0 0 0 0 0 0 0 0 0 1 0 0 0 1 2 1 0 1 0 0 1 1 1 2 1 0 0 1 0 1 1 1 2 0 0 1 1 1 0 1 2 2 1 1 2 1 1 0 0 1 1 0 0 0 2 1 0 0 1 0 0 2 1 1 2 1 0 0 0 1 0 0 2 0 1 1 1 1 0 1 1 0 0 0 2 1 1 1 2 0 0 0 0 0 2 2 1 0 1 2 0 0 0 0 0 0 0 0 0 0 0 0 0 0 2 0 0 0 0 0 1 0 0 1 1 2 0 1 2 0 0 0 0 0 0 0 0 0 0 0 0 0 0 0 1 0 2 0 2 0 0 1 0 1 0 1 0 0 0 0 0 0 0 0 0 0 0 0 0 2 1 1 0 2 1 1 0 0 1 1 2 2 0 1 0 1 1 0 1 1 1 0 0 0 0 2 0 0 0 1 0 1 1 1 0 0 0 1 1 0 2 1 1 1 0 0 2 0 0 1 0 1 0 0 2 1 0 1 1 0 0 0 0 0 1 1 1 0 1 0 1 1 0 0 0 0 2 0 0 0 1 2 1 1 0 1 1 0 1 1 1 1 1 1 2 0 0 1 0 0 0 0 0 1 0 0 0 0 2 1 2 0 0 0 0 0 0 0 0 1 0 0 1 0 2 0 1 2 0 1 2 2 2 2 1 1 1 0 1 0 2 2 2 0 2 1 1 2 0 0 0 0 0 0 2 2 0 1 1 1 1 0 1 1 2 0 1 1 0 2 2 1 0 1 1 1 0 1 1 1 1 1 0 1 2 2 0 0 0 0 0 1 2 2 2 2 0 0 0 0 1 1 0 0 2 0 2 0 0 0 0 0 0 1 0 0 2 0 1 0 0 0 0 1 0 1 1 0 1 0 1 1 0 0 1 1 2 2 0 0 0 0 2 0 0 0 0 0 0 0 0 0 2 0 0 1 0 0 1 0 0 0 0 1 1 2 1 2 0 0 0 0 0 0 0 0 0 1 0 1 0 0 0 1 0 0 0 0 2 1 0 1 2 0 0 0 1 0 0 1 1 0 1 1 0 0 0 0 0 0 0 0 0 2 1 0 0 1 1 0 1 2 1 0 2 2 0 1 0 0 1 2 0 2 1 0 0 1 0 0 0 1 0 0 0 2 0 0 0 0 0 1 2 1 1 1 0 0 1 0 1 1 2 0 0 2 2 1 1 2 0 1 1 1 0 1 0 2 0 1 1 0 0 0 0 1 1 0 1 0 1 0 0 1 2 0 0 1 1 0 1 0 0 1 1 1 1 0 0 1 2 1 1 1 1 1 0 1 1 0 0 0 0 1 0 0 0 0 0 0 1 1 1 2 0 0 0 0 0 1 1 1 0 0 1 2 1 1 1 2 0 0 1 1 1 0 1 1 0 0 0 0 0 0 0 0 2 1 1 1 1 1 2 1 2 1 2 0 1 1 1 1 0 0 1 1 0 0 0 0 2 1 1 0 0 0 2 2 0 1 1 1 2 0 0 1 1 0 2 0 2 2 1 1 0 0 2 1 2 0 0 0 0 0 1 2 1 1 2 0 0 0 0 1 0 0 0 2 0 0 1 1 0 1 0 0 0 0 0 1 0 1 0 1 0 1 1 0 0 0 2 0 2 0 0 2 2 2 2 1 0 0 0 0 0 0 1 2 0 2 1 2 0 2 2 0 0 2 2 0 0 1 1 1 2 0 1 0 0 0 0 0 0 2 1 2 0 0 2 1 0 2 2 0 1 0 0 2 1 0 0 0 0 0 0 1 0 0 0 1 0 1 2 0 0 0 0 2 0 2 0 0 0 0 0 0 0 1 0 0 2 0 2 0 0 2 0 0 0 0 1 1 0 1 1 1 0 0 0 0 0 0 0 0 0 0 2 0 0 0 2 0 0 0 0 0 1 0 2
5 1 2 1 0 0 0 0 2 0 0 2 0 2 2 0 0 0 0 0 0 2 0 0 2 0 1 1 1 0 0 1 1 2 2 0 2 1 0 0 1 1 0 0 0 1 1 1 0 0 0 2 0 0 1 0 0 0 1 2 0 1 1 1 1 1 1 0 1 0 0 0 2 0 2 2 0 0 2 0 2 0 0 2 2 1 0 1 1 2 1 1 2 2 0 0 2 1 0 1 2 0 1 0 1 1 2 0 0 2 0 2 0 1 2 2 2 0 1 1 1 0 1 0 1 0 0 1 2 2 0 0 0 0 0 0 0 0 0 0 0 2 1 0 0 2 0 0 0 0 0 0 0 1 0 2 0 2 0 1 1 1 2 2 0 2 0 1 1 1 1 2 1 1 0 1 0 0 1 1 1 0 2 2 2 0 2 1 0 0 1 1 1 2 1 1 0 2 1 1 0 1 1 1 2 0 2 1 0 0 1 0 1 0 1 1 1 0 1 1 1 1 1 0 1 0 0 0 0 0 0 0 0 0 0 0 0 2 2 2 0 0 2 1 0 0 0 0 1 1 1 1 0 0 0 0 1 2 0 0 0 0 0 0 0 0 0 1 1 0 0 0 0 0 0 1 0 2 1 0 1 0 1 1 0 1 1 1 0 1 0 0 2 0 2 0 0 1 0 1 0 0 0 0 0 0 1 1 0 1 1 2 2 2 2 1 2 0 1 1 0 1 1 0 2 0 2 0 1 1 0 1 0 0 0 0 0 1 1 0 0 0 1 0 1 1 1 2 2 0 2 2 0 2 2 0 0 0 1 1 1 1 1 0 1 0 0 2 1 0 1 1 0 0 0 0 0 1 0 2 0 1 0 1 0 0 0 0 0 1 0 0 1 0 2 0 0 0 0 0 0 0 0 2 2 1 0 0 0 0 0 0 0 0 0 0 0 0 0 0 0 2 0 1 1 1 1 0 0 0 0 0 0 2 1 1 0 2 0 2 2 0 2 0 0 1 2 0 2 1 0 1 0 2 2 2 0 2 2 2 0 0 0 0 1 1 1 2 2 0 2 2 2 0 0 2 0 1 1 0 1 0 1 1 1 0 0 0 1 0 0 1 0 0 0 0 2 1 1 0 1 1 1 0 1 1 1 2 0 1 0 0 0 0 0 2 0 1 0 1 1 2 1 1 0 1 0 2 0 2 0 2 2 1 1 0 1 0 0 0 1 1 1 0 0 0 0 1 1 1 0 0 0 0 0 0 0 0 0 0 2 0 1 0 0 0 2 1 2 0 1 2 0 0 0 2 2 0 0 0 0 0 1 0 0 0 0 0 0 1 0 0 1 0 0 0 0 0 0 0 0 1 1 0 1 1 0 1 0 0 0 0 0 2 0 0 0 1 1 0 0 0 0 1 1 1 0 0 0 0 0 1 0 2 2 1 0 1 2 0 0 1 0 1 1 0 2 1 1 0 0 1 0 2 2 0 0 0 2 0 0 0 1 0 2 2 0 2 0 0 0 0 1 0 0 2 1 1 1 1 0 2 2 1 1 1 1 1 0 1 0 1 1 2 1 0 1 0 1 2 1 1 0 1 2 0 1 1 0 2 0 0 0 2 0 0 0 1 1 1 0 1 0 2 0 0 0 0 0 0 1 2 0 1 1 0 2 0 0 1 0 1 0 2 2 0 2 1 0 0 0 0 0 0 0 0 0 0 1 0 0 0 2 1 0 0 1 1 0 1 2 0 1 0 0 1 0 0 0 1 0 1 1 0 1 0 0 1 0 1 1 2 2 2 2 0 1 1 1 0 0 0 0 1 0 0 2 0 0 2 2 1 0 0 0 2 1 1 2 2 1 2 1 2 2 1 1 0 0 2 0 1 0 0 0 0 0 0 1 0 0 0 1 0 1 1 1 0 0 0 2 0 0 2 1 1 1 0 0 0 2 0 0 0 0 2 1 2 2 1 1 0 1 0 0 0 0 0 0 0 0 0 1 0 1 1 0 1 1 0 0 1 1 0 2 1 2 2 0 0 0 2 0 0 0 0 1 1 0 0 1 2 0 1 1 0 2 2 2 1 0 2 1 1 0 1 2 1 0 0 2 2 0 2 0 0 0 0 2 0 0 0 1 0 1 0 1 0 0 0 2 0 0 1 1 0 2 0 0 1 1 0 0 0 0 0 0 1 2 0 1 0 1 0 0 0 1 1 1 0 0 0 0 1 0 1 1 1 1 2 1 0 0 1 1 0 0 0 0 0 1 1
6 0 0 2 0 1 1 2 0 2 0 0 0 1 1 0 0 0 1 0 0 2 0 0 2 1 2 1 2 0 1 0 0 0 2 0 2 2 0 0 1 1 0 0 1 0 0 1 0 0 0 0 0 1 1 1 0 0 1 1 0 1 2 2 0 0 0 1 2 1 1 1 2 0 2 2 0 0 2 1 1 0 1 0 1 0 0 0 0 2 0 1 1 2 0 0 0 1 1 0 0 1 1 0 1 0 2 1 1 1 0 2 0 1 1 1 1 0 0 2 2 0 2 1 0 1 1 1 2 1 0 0 0 1 0 0 1 0 0 0 0 2 0 0 0 0 0 0 0 0 0 0 0 1 1 0 1 1 0 0 0 1 0 2 1 2 0 1 0 0 2 0 1 1 0 1 1 0 1 1 1 0 2 2 2 0 2 1 1 0 2 1 1 1 1 0 0 2 0 0 0 0 0 0 2 2 0 0 0 1 1 0 1 0 0 2 0 1 2 1 1 0 2 0 0 0 1 2 0 2 0 0 1 1 1 0 0 2 2 1 0 1 2 0 0 0 0 0 0 0 0 0 0 0 1 0 0 1 0 1 0 1 0 2 0 0 0 0 1 0 0 2 1 1 0 0 0 2 2 2 0 0 1 0 1 1 1 0 1 1 0 2 2 0 2 0 0 0 0 0 0 0 0 0 0 1 0 2 1 2 0 2 1 1 0 0 2 0 0 1 0 1 1 0 1 0 2 0 0 0 0 0 0 2 0 0 0 0 2 1 0 0 0 0 1 1 1 0 0 0 0 0 0 2 1 1 1 0 0 2 0 0 1 1 1 0 0 2 1 0 1 1 0 0 1 1 0 1 0 2 1 0 0 1 1 0 0 0 0 1 1 1 0 0 2 0 0 0 0 0 0 0 1 1 1 0 1 0 0 0 0 0 0 0 1 1 0 0 1 0 0 1 0 1 1 2 1 0 1 0 1 0 1 1 1 2 0 1 0 1 0 0 1 0 0 1 1 1 1 1 0 1 0 2 1 0 1 1 1 1 1 0 0 0 1 1 1 2 2 0 0 0 0 2 0 1 0 2 0 1 2 0 1 1 1 0 0 0 1 0 1 1 1 2 1 0 1 0 0 0 0 1 1 1 0 1 2 0 0 1 0 0 0 1 1 1 0 2 0 2 0 0 0 0 0 1 1 0 1 1 1 1 1 0 0 0 1 0 2 2 1 2 0 0 0 0 0 1 1 1 1 0 0 0 1 1 1 0 0 1 1 0 1 1 1 0 0 1 0 1 0 1 0 0 0 0 1 0 2 0 2 0 1 0 0 0 1 1 0 2 1 0 1 0 0 0 0 0 0 0 0 2 1 0 0 2 1 1 0 2 0 0 0 0 2 0 0 0 0 0 0 0 0 1 1 1 0 1 0 0 0 2 0 2 0 0 0 1 2 0 0 0 2 2 2 0 2 1 2 0 1 2 0 1 1 0 0 0 1 0 0 0 1 1 0 1 1 1 0 0 0 0 0 0 0 1 1 0 1 1 1 1 2 0 0 2 1 0 1 0 1 0 0 1 1 0 0 0 1 1 0 1 0 1 1 1 1 1 0 0 0 0 0 2 0 1 0 1 1 1 0 1 1 2 2 1 1 1 1 0 0 0 0 1 2 1 1 0 0 2 0 2 0 1 1 0 1 0 0 0 0 0 0 0 0 0 0 0 0 0 0 0 2 0 0 0 1 2 1 1 0 0 1 0 0 0 0 0 1 1 1 1 1 0 0 2 0 2 0 2 0 2 2 1 1 0 0 1 0 0 0 0 0 2 2 1 0 0 0 2 2 1 1 1 1 2 1 0 2 2 2 2 0 1 1 2 1 0 0 2 2 2 0 0 0 1 0 0 0 0 0 0 0 0 1 0 1 0 1 1 1 0 0 2 2 0 0 0 0 0 1 1 0 0 0 0 1 1 1 1 0 0 0 1 0 1 0 1 1 2 2 2 0 0 0 0 1 0 0 0 2 0 0 1 2 0 2 2 0 0 0 1 0 1 1 1 0 1 0 0 0 0 0 1 1 1 2 1 2 0 1 1 2 2 2 2 2 1 0 0 2 2 1 2 1 0 1 1 0 1 0 0 2 0 1 0 0 1 0 0 2 0 2 1 0 0 2 1 0 1 2 0 0 0 1 1 1 0 1 0 0 1 0 0 0 0 1 0 0 0 0 0 0 1 0 0 1 0 0 1 0 0 0 1 0 0 0 0 1 1 1 0
7 1 1 2 1 1 1 2 1 1 0 0 0 0 0 0 0 0 0 2 1 0 0 1 1 0 1 2 2 0 2 1 2 2 0 2 0 1 0 0 1 1 0 0 0 0 0 0 1 0 0 1 2 2 0 1 0 1 0 1 0 1 2 2 0 0 0 0 2 1 0 1 2 1 1 2 1 0 1 0 0 0 1 0 1 0 0 0 0 1 0 0 0 1 0 0 0 0 0 0 2 0 1 0 0 0 2 2 1 1 0 1 0 1 1 1 1 0 1 1 1 0 1 1 1 0 0 1 2 2 0 0 0 0 0 0 0 0 0 0 2 0 0 0 0 0 0 0 0 0 0 0 0 1 1 0 1 1 0 0 1 1 1 2 2 2 1 2 0 0 2 0 0 2 0 0 0 0 1 1 1 0 1 2 2 0 2 1 0 1 0 1 0 0 1 0 0 2 0 0 0 0 0 0 1 1 1 1 2 0 2 0 1 0 0 2 0 2 2 0 2 2 1 1 0 0 1 2 0 1 0 0 1 1 1 0 0 1 1 0 0 1 1 1 0 0 0 0 0 0 0 0 0 0 0 1 0 2 0 0 0 0 0 1 0 0 1 0 2 0 1 2 1 1 0 0 0 2 2 1 0 0 2 2 0 1 1 1 0 1 0 0 0 0 2 0 0 1 0 0 0 0 1 1 0 0 0 0 0 0 0 0 2 1 0 0 1 1 0 1 0 0 0 1 1 0 1 0 0 0 0 0 0 1 0 0 0 2 0 1 0 0 2 1 0 0 1 0 0 2 0 0 0 1 1 1 1 0 0 2 0 0 2 0 0 1 0 2 0 0 0 2 1 1 0 0 0 1 1 1 0 0 0 2 2 1 0 1 1 0 0 0 0 0 2 1 1 0 0 0 0 0 1 1 2 1 0 0 0 0 0 1 0 0 0 0 2 0 0 0 0 2 0 1 0 0 0 1 1 0 0 0 0 1 0 0 0 1 0 1 0 0 2 1 1 1 1 0 0 2 0 0 0 2 2 0 1 2 2 2 0 0 0 1 1 2 2 2 2 0 2 2 2 1 1 0 1 2 1 0 2 0 0 0 0 0 0 1 1 0 1 1 0 1 0 0 2 1 1 0 0 1 1 1 0 1 1 0 2 0 2 0 0 0 0 1 0 2 0 1 0 1 0 0 0 1 1 0 0 1 0 0 2 0 1 0 2 0 1 1 1 1 0 0 0 1 1 1 1 1 1 0 1 1 1 0 0 1 0 1 0 0 1 0 0 0 1 1 1 1 0 1 0 0 0 0 2 2 2 2 2 1 2 0 1 1 2 0 0 0 0 0 0 0 0 0 0 1 0 0 0 0 0 0 0 1 1 0 0 1 0 0 1 1 1 1 0 1 1 0 0 0 0 2 2 0 0 0 1 1 0 0 1 2 1 0 1 0 2 0 0 0 0 1 2 0 2 0 1 0 0 1 0 1 2 0 0 0 1 0 0 0 1 1 0 1 0 1 1 0 0 1 0 1 1 1 1 0 1 2 0 0 2 0 0 1 2 0 0 1 1 1 0 0 0 0 0 0 0 1 0 1 0 0 2 0 0 1 1 0 1 1 0 1 0 0 0 1 1 1 0 0 0 2 1 0 0 0 0 0 1 1 0 0 0 0 1 0 0 1 1 0 0 0 0 0 1 0 0 1 1 1 0 0 0 0 0 0 2 0 0 1 2 0 0 0 0 2 0 2 1 1 2 0 0 1 1 0 0 1 1 2 0 1 2 2 1 2 0 2 0 2 1 1 1 0 0 1 0 1 2 0 0 0 2 0 1 0 0 2 2 0 1 1 1 2 1 0 1 2 1 1 1 2 2 1 0 0 0 2 1 2 1 0 0 0 0 0 1 0 1 1 0 0 0 0 0 0 0 0 1 0 0 1 1 0 1 0 0 0 2 0 2 0 2 1 0 0 1 0 0 0 1 1 0 0 0 0 0 1 1 1 0 0 0 0 1 0 0 1 1 0 0 1 1 0 1 1 0 1 0 1 0 0 1 0 1 0 1 2 1 2 0 0 1 1 1 1 2 1 0 2 2 2 0 1 1 2 0 0 0 1 0 1 1 0 0 2 0 0 0 1 1 0 0 1 0 1 1 0 2 0 1 2 1 0 2 0 0 1 0 1 0 0 1 1 2 2 2 0 0 0 0 0 0 1 1 0 0 1 1 0 0 1 0 1 1 0 0 1 0 0 0 1 0 0 0 0 1 0 0 0
8 0 1 1 1 0 0 2 2 1 0 0 1 1 0 0 1 0 1 0 1 2 1 0 2 0 2 1 1 2 0 1 1 0 1 1 1 1 0 1 1 1 1 1 0 1 0 0 1 0 0 1 1 1 1 0 0 0 2 1 0 1 0 0 0 0 0 1 2 0 0 2 1 0 2 1 0 0 2 2 0 0 0 1 1 0 0 0 0 2 0 0 2 2 1 0 0 0 0 0 1 0 1 0 1 1 2 0 1 1 0 0 0 1 1 1 1 0 1 0 0 0 1 1 0 0 0 2 2 1 1 0 1 0 0 0 1 0 0 0 1 2 0 0 0 2 1 0 0 0 0 0 0 1 0 0 0 0 0 0 0 1 0 2 1 2 0 0 0 2 0 2 0 2 0 0 0 0 0 0 0 1 1 2 2 0 2 2 1 1 0 1 0 0 1 0 1 1 0 0 0 0 1 0 1 1 2 0 0 0 2 0 1 1 0 2 0 2 2 1 1 1 2 0 0 0 0 1 0 1 0 1 0 1 1 1 1 2 2 1 0 1 2 1 0 0 0 0 1 1 1 1 0 0 0 0 0 2 1 0 1 1 1 0 0 0 0 0 0 0 0 2 2 2 0 0 1 1 1 1 0 0 1 1 0 1 1 2 0 2 0 1 1 0 2 0 0 0 0 1 0 0 0 0 0 0 0 0 0 1 0 1 1 1 1 0 1 0 0 1 1 0 2 1 1 0 1 1 1 2 0 1 1 1 0 0 0 1 1 1 0 0 1 0 0 0 1 0 2 1 0 0 1 1 0 1 1 0 0 2 0 0 1 1 1 0 0 2 1 0 1 1 1 1 1 1 0 0 1 1 1 1 0 2 1 0 0 0 0 0 0 0 1 0 1 0 1 1 0 0 0 0 1 0 1 0 0 1 1 0 1 1 0 0 1 0 1 0 0 0 0 1 0 1 1 1 2 0 2 0 0 1 0 1 1 1 0 1 0 0 0 0 0 0 0 0 1 0 1 0 0 0 0 1 1 0 0 2 2 2 1 0 1 1 0 1 1 1 1 1 1 1 1 1 1 1 1 2 0 1 1 1 2 2 2 0 0 1 2 0 1 0 1 0 1 0 2 2 2 0 1 0 2 2 0 0 0 1 1 1 1 0 0 0 0 2 1 1 0 2 1 0 2 2 0 0 0 1 1 1 0 1 2 2 1 1 0 0 1 1 0 0 0 0 0 0 0 1 1 1 0 0 0 0 2 0 0 0 0 1 1 0 0 2 2 0 0 1 1 1 0 1 1 0 1 0 2 0 1 0 1 0 0 0 0 0 1 1 1 2 0 0 1 0 0 0 0 1 0 0 0 2 0 1 1 2 0 1 0 1 0 0 0 2 0 0 1 1 0 1 0 0 0 1 1 0 2 1 0 0 0 0 1 0 2 1 1 1 2 0 1 1 0 1 2 0 2 1 1 0 0 2 0 0 1 0 0 0 2 0 0 0 2 0 0 2 0 1 0 2 0 2 1 1 1 2 0 1 0 0 0 1 2 0 0 2 1 0 1 0 2 1 1 2 1 1 0 0 2 2 0 2 0 0 1 0 1 2 0 0 1 0 1 1 1 1 0 0 0 0 0 1 1 2 2 1 1 1 0 1 2 2 0 0 0 0 2 0 1 1 0 1 0 1 1 0 1 0 0 1 1 0 0 0 0 0 0 0 2 0 0 1 2 0 0 1 0 2 0 2 0 0 2 0 0 0 0 0 1 1 1 1 1 0 1 0 0 1 0 1 1 2 2 2 1 0 0 0 0 2 2 0 0 2 1 1 0 1 1 1 1 0 2 2 2 1 0 1 2 2 1 2 0 2 2 1 1 0 0 2 0 1 0 1 0 1 0 0 1 0 1 1 0 0 0 0 0 0 0 0 2 0 0 2 1 1 1 0 1 0 1 0 1 0 1 1 0 0 1 1 0 0 2 0 0 2 0 2 2 2 1 1 0 0 0 0 0 1 1 0 1 0 1 2 1 0 2 2 0 1 1 1 0 0 1 1 1 0 0 1 0 1 0 0 1 1 2 0 1 1 0 2 2 1 2 2 1 1 1 1 2 2 1 2 1 0 0 1 0 1 0 0 2 1 0 0 1 0 0 0 1 0 1 0 0 0 2 0 0 0 2 0 0 0 1 2 1 0 2 0 0 0 0 0 0 1 1 1 2 0 0 0 0 1 1 1 2 1 2 2 0 1 0 2 0 0 0 0 0 0 0 1
9 0 1 1 0 0 0 2 0 2 0 0 2 2 1 0 1 0 0 0 0 2 1 0 2 1 0 0 1 1 0 0 1 2 1 1 1 1 0 2 0 0 1 0 0 0 0 0 0 0 0 0 0 0 2 1 0 0 1 1 1 1 1 1 0 0 0 1 1 0 0 0 2 0 1 2 1 0 2 0 0 0 0 1 1 0 0 0 0 2 0 0 0 0 1 0 1 1 0 1 1 0 1 0 1 1 2 0 1 1 0 2 0 1 1 1 1 0 1 1 1 1 1 1 1 0 1 0 1 1 0 0 0 0 1 0 0 0 0 0 1 2 0 0 0 2 0 0 0 0 0 0 0 0 0 0 0 2 0 2 2 0 0 2 0 2 1 1 2 2 0 0 1 1 0 0 0 0 0 0 0 0 1 2 2 1 1 2 1 1 0 1 0 2 1 1 1 0 0 0 0 0 0 1 2 2 1 0 0 0 2 0 1 0 0 2 1 1 1 1 1 0 2 0 0 1 0 2 2 0 0 0 0 0 0 0 0 2 2 2 0 0 2 0 0 0 0 0 0 0 0 0 0 0 0 0 0 1 0 0 0 0 0 0 0 0 0 0 2 0 0 1 2 2 0 0 1 2 2 2 0 0 2 0 2 0 1 2 0 2 0 2 0 0 2 0 1 1 1 0 1 0 0 0 0 1 0 0 0 0 1 1 2 1 2 0 2 1 0 1 0 0 1 1 0 0 0 0 1 1 0 2 0 1 0 0 0 0 2 0 0 1 1 0 1 1 0 0 2 0 0 0 0 2 1 1 1 0 1 1 1 1 2 0 1 0 0 2 1 0 1 1 0 0 0 0 0 1 0 2 0 1 0 0 1 1 0 0 0 0 0 0 0 0 2 0 0 1 1 1 0 2 0 1 1 1 0 1 0 0 0 1 0 0 0 0 1 1 0 1 1 1 0 2 1 2 1 1 1 1 0 2 0 2 1 1 0 2 0 1 1 0 2 0 0 1 1 0 0 0 0 1 0 2 2 2 0 0 0 0 2 0 1 1 1 2 2 1 1 1 1 1 1 1 2 0 1 2 2 0 0 1 1 1 0 0 0 2 2 1 0 0 1 2 1 0 1 1 1 0 0 1 1 1 0 1 1 0 0 1 0 0 0 0 1 0 0 2 0 1 0 1 2 1 0 1 0 0 1 1 1 0 1 0 0 1 0 0 2 2 0 1 0 1 1 0 1 0 0 2 2 0 1 0 1 0 0 1 0 0 0 0 1 1 1 0 1 2 2 0 2 0 0 0 0 0 1 1 1 1 2 0 0 0 0 0 0 0 1 1 1 0 0 0 0 0 0 0 0 0 0 1 1 0 0 2 1 0 1 2 0 0 0 1 1 0 0 2 1 1 1 1 0 0 1 1 1 1 0 0 0 1 0 2 2 0 2 1 2 0 1 1 0 1 1 0 2 1 1 0 0 2 0 0 1 0 0 0 0 2 2 0 2 0 0 2 0 0 1 0 1 0 2 0 0 2 0 1 0 0 2 0 1 0 0 1 0 0 0 0 2 0 1 2 0 1 0 0 1 2 1 1 0 1 1 0 2 1 1 1 0 0 0 1 0 1 0 0 0 0 0 2 1 2 1 0 0 0 0 0 1 1 0 0 0 0 0 0 0 1 0 1 0 1 1 0 1 1 0 1 1 1 0 0 0 0 0 0 1 0 0 1 1 0 1 0 0 2 0 2 0 0 0 1 1 0 0 0 1 0 2 2 1 0 0 2 1 2 0 2 0 2 2 1 1 0 0 0 0 0 0 0 0 2 1 0 1 0 0 2 2 0 2 2 2 2 0 0 0 0 0 0 0 2 1 0 0 0 0 2 1 1 1 0 0 0 0 1 1 0 0 0 0 0 0 0 0 0 0 0 1 0 0 2 2 0 0 0 0 0 2 0 0 0 0 1 0 0 1 1 0 0 1 0 0 1 1 1 2 2 2 2 0 0 0 0 0 1 0 0 1 0 1 0 2 2 2 2 0 0 0 0 1 0 1 1 1 2 0 0 0 0 0 0 0 0 2 1 2 1 0 2 2 0 2 2 2 0 0 0 1 1 0 1 1 0 1 2 0 0 0 0 1 0 0 1 0 0 0 0 2 0 2 1 1 0 1 0 0 1 0 1 0 0 1 1 1 0 1 1 0 0 0 0 0 2 0 0 2 0 0 0 0 0 0 1 1 2 0 2 1 1 1 1 0 0 1 0 1 0 0 0
10 1 2 2 0 0 0 1 2 1 0 1 1 1 2 0 0 0 0 2 1 0 0 0 2 0 2 1 2 1 1 2 0 1 0 1 1 1 0 1 1 1 1 1 0 1 0 0 0 0 0 1 0 1 0 0 0 0 2 1 0 1 1 1 0 1 1 0 1 0 0 0 2 0 2 2 0 0 1 1 0 0 0 1 1 1 0 1 1 2 0 2 1 1 0 0 0 1 0 1 1 0 1 0 1 1 2 1 1 1 0 1 0 2 2 2 2 0 0 2 2 0 2 2 0 0 0 2 2 2 0 0 0 0 1 0 1 0 0 0 0 2 0 0 0 0 0 0 1 1 0 0 1 1 0 0 1 1 1 1 1 0 0 2 1 2 1 2 2 2 1 0 0 2 0 0 0 1 0 0 0 0 0 2 0 0 2 1 1 1 1 1 1 2 1 1 1 2 0 0 0 0 0 2 2 0 2 1 1 0 2 0 0 0 0 2 0 0 1 0 2 1 1 0 0 0 1 0 0 0 0 1 0 0 0 0 0 2 2 1 0 0 2 1 0 0 0 0 0 0 0 1 0 0 0 0 1 2 1 0 1 1 0 0 0 0 0 0 1 0 0 2 1 1 0 0 0 2 2 0 1 1 2 1 0 2 0 2 0 2 1 1 2 0 2 0 0 0 0 0 0 0 0 0 0 0 0 1 1 1 0 1 1 2 0 0 1 0 1 0 0 2 1 2 0 0 0 0 1 1 0 1 0 2 1 0 0 1 2 0 0 0 1 0 0 0 1 0 1 0 0 0 0 2 1 1 1 0 0 2 0 0 2 0 2 0 0 1 2 0 2 0 0 0 1 1 0 0 1 1 0 2 0 0 0 0 0 0 0 0 0 0 0 0 2 0 0 0 2 2 1 1 1 1 2 0 0 0 0 0 0 2 0 0 1 1 0 0 0 0 0 2 0 2 0 1 1 2 2 2 0 1 0 0 1 0 0 0 0 0 1 0 1 1 1 1 1 1 1 1 0 1 0 1 0 0 0 2 1 0 1 0 0 0 2 2 2 1 1 1 0 0 1 1 0 1 0 2 0 1 1 0 1 1 1 0 0 0 0 0 0 2 0 2 0 0 1 2 2 0 2 0 1 1 0 1 2 2 1 0 0 1 0 0 0 0 0 2 0 1 0 2 0 0 0 0 1 1 0 1 0 1 0 0 1 0 0 0 0 1 2 0 0 1 1 0 0 1 1 2 0 0 1 1 2 0 0 0 0 1 1 0 0 1 1 0 0 0 2 0 0 1 0 0 0 0 0 1 1 1 1 0 1 0 0 0 1 0 1 1 0 0 1 0 0 2 1 1 0 0 0 1 1 0 0 2 0 2 0 0 0 0 0 0 1 0 1 0 0 0 0 0 0 1 1 1 1 1 0 0 1 1 0 2 1 2 0 1 2 0 1 0 0 1 2 0 2 1 0 1 0 1 0 0 2 0 0 0 1 0 0 0 2 0 0 2 1 1 1 0 1 0 1 1 1 2 0 0 0 1 1 0 2 1 0 0 2 1 0 1 1 1 1 2 1 0 0 0 1 2 0 1 0 0 2 0 2 2 0 1 1 1 0 1 0 0 1 2 2 2 0 0 0 2 0 0 1 1 0 0 0 1 1 0 1 1 1 0 0 1 1 0 0 0 0 0 0 0 0 0 0 0 1 1 1 0 0 0 2 0 0 2 2 0 0 2 0 1 0 2 1 0 2 0 1 1 0 0 1 1 2 2 0 0 0 2 0 2 1 2 0 1 2 2 2 0 0 1 0 0 1 0 0 2 1 1 0 0 0 2 0 0 2 2 2 2 0 0 0 0 0 0 2 2 2 0 0 0 0 2 0 2 2 0 0 0 0 0 1 0 1 1 0 0 0 0 0 0 0 0 2 0 0 1 1 0 1 0 0 0 0 0 2 0 2 0 1 0 1 1 0 0 0 0 0 2 0 1 2 2 1 1 1 0 1 1 0 2 0 0 2 0 1 2 2 0 2 2 0 1 0 0 1 0 2 2 0 1 0 2 1 2 0 1 1 1 2 1 2 1 1 1 2 2 2 2 2 2 0 0 2 1 1 2 1 0 0 2 0 0 0 0 2 0 0 0 0 0 0 0 1 1 2 1 0 1 2 0 0 1 1 1 0 0 2 2 2 0 1 0 0 0 0 0 0 2 0 0 2 0 0 0 0 1 0 0 1 0 0 1 0 0 1 1 0 0 0 0 0 0 0 0
11 0 1 1 1 0 0 2 2 2 0 0 2 2 1 0 0 0 0 0 0 2 1 0 2 0 0 1 2 1 1 0 2 1 1 0 2 0 0 1 0 0 1 1 1 0 0 0 0 2 2 2 1 2 1 1 0 0 2 1 1 2 0 1 0 0 0 1 1 0 0 0 2 0 1 2 1 0 2 1 1 0 0 0 0 0 0 1 1 2 0 1 2 1 0 0 0 1 0 1 0 0 2 0 0 0 2 0 0 2 0 2 0 0 0 0 1 1 1 0 0 1 2 1 0 1 1 1 1 1 1 0 0 0 1 0 2 0 0 0 0 2 0 0 0 0 0 0 0 1 1 0 0 0 0 0 2 1 0 0 0 1 0 2 0 1 1 2 0 0 2 1 0 2 0 0 0 1 0 0 0 1 0 1 1 0 1 1 0 0 0 1 0 0 1 0 2 2 1 0 0 1 0 0 1 1 2 1 0 0 0 0 1 0 0 2 0 1 1 2 0 0 2 0 0 1 0 2 0 2 0 0 0 0 0 0 0 1 1 1 0 0 2 0 0 0 0 0 1 1 1 1 0 0 1 0 1 1 0 0 0 0 0 0 0 0 2 0 1 1 0 1 1 1 0 0 0 1 1 1 0 1 1 0 1 0 0 2 0 2 0 1 0 0 2 0 2 0 0 0 0 0 0 0 0 0 0 0 1 1 0 2 1 1 0 0 1 0 1 1 0 1 2 0 2 0 2 0 0 1 0 2 0 1 0 0 0 0 2 1 0 1 1 0 1 1 1 0 0 1 0 0 0 2 1 1 1 0 1 1 1 1 2 0 2 0 0 1 2 0 2 0 0 0 1 1 0 2 2 0 1 1 0 0 0 0 0 0 0 0 0 0 0 0 2 0 0 1 1 1 0 1 0 2 2 1 0 1 0 0 1 0 0 0 1 1 1 0 0 0 0 2 1 0 0 1 0 0 0 1 0 1 0 1 0 0 0 0 0 0 2 0 2 0 0 1 0 1 1 0 1 1 0 2 2 1 1 2 1 1 0 0 1 2 0 2 2 2 2 0 0 0 2 0 1 0 1 2 1 0 2 0 1 1 1 0 0 1 2 1 1 1 1 2 1 0 1 1 1 0 0 1 2 2 0 0 1 1 1 0 0 0 0 1 1 1 1 2 0 1 1 1 2 2 0 0 0 0 1 1 1 1 0 0 1 0 2 0 2 2 0 0 0 0 0 0 0 1 1 2 1 0 0 1 1 0 0 0 0 0 0 0 0 0 0 0 2 1 1 0 1 1 0 0 0 0 1 2 2 2 2 0 2 0 0 0 2 0 0 0 0 0 1 0 0 0 0 0 0 0 0 2 0 0 0 2 1 1 0 0 1 0 0 1 1 0 0 1 1 0 0 0 0 0 1 0 2 1 0 0 1 0 0 2 1 0 2 2 2 0 0 0 0 0 2 0 2 1 0 0 1 0 0 1 2 0 0 0 1 1 1 0 0 1 0 1 0 0 0 1 1 1 1 0 1 1 1 2 2 2 0 0 1 0 0 1 0 1 1 0 1 0 0 1 0 0 0 0 0 1 0 0 0 2 2 1 1 2 0 0 0 0 0 2 0 0 0 0 0 0 0 0 0 1 1 0 0 1 1 0 1 1 0 0 1 1 2 0 2 2 0 2 1 0 1 0 1 1 0 0 0 0 0 1 0 0 2 0 2 0 0 0 2 0 0 0 1 1 0 2 1 0 2 1 1 0 0 0 1 0 2 2 0 0 0 2 0 2 0 2 0 2 2 2 2 0 0 1 0 0 1 0 0 2 1 0 1 0 0 2 1 0 1 1 1 2 0 0 1 1 1 1 1 2 2 1 1 0 1 2 0 1 1 0 0 0 0 0 1 0 0 0 0 0 1 0 0 0 0 0 1 0 0 1 1 0 1 0 0 0 1 0 0 0 0 0 2 1 2 0 1 0 2 1 0 2 0 2 2 2 2 2 0 0 1 1 0 0 1 0 0 0 1 1 2 1 1 0 1 1 1 1 0 0 2 1 0 0 0 0 0 1 0 0 2 0 2 0 2 0 0 2 2 2 2 2 2 1 1 1 1 1 0 2 0 0 0 1 0 0 0 0 2 1 1 1 0 1 0 0 2 0 2 2 1 0 2 0 0 0 2 0 0 0 1 1 0 0 1 0 0 1 0 0 0 1 1 0 1 1 0 0 0 1 0 0 1 2 1 1 0 0 1 2 0 0 0 0 0 0 0 0
12 0 0 2 0 1 1 2 1 1 0 0 0 0 0 0 0 0 0 1 1 0 0 0 2 1 1 0 1 1 1 1 0 1 1 1 1 1 0 1 1 1 0 0 1 0 1 0 0 0 0 1 0 1 0 1 0 0 0 1 0 1 1 1 0 0 0 1 1 0 0 0 2 0 1 2 1 0 2 0 2 0 0 0 0 0 0 0 0 2 0 0 0 1 0 0 0 2 0 2 0 0 1 0 0 0 2 1 1 1 0 2 1 2 2 2 1 0 1 1 1 0 2 2 0 1 0 2 2 2 1 0 0 0 1 1 0 0 0 0 0 2 0 0 0 0 0 0 0 1 0 0 1 2 1 0 1 2 0 1 1 1 0 2 1 1 1 1 1 2 0 1 1 1 1 1 0 0 0 1 0 0 1 2 2 1 1 2 0 1 0 1 0 1 2 0 0 1 0 0 0 0 0 1 2 0 2 0 0 0 2 0 1 0 0 2 0 1 2 0 2 2 2 0 0 1 1 0 0 0 0 0 1 1 0 0 0 1 2 2 0 0 2 0 1 1 1 0 0 1 1 1 2 0 1 0 0 2 0 0 0 0 0 0 0 0 0 0 2 1 0 2 2 2 0 0 0 1 1 0 1 0 2 0 0 2 1 1 0 2 0 1 0 0 2 0 2 0 0 0 0 0 1 1 0 0 0 0 2 2 0 1 2 2 1 0 1 0 0 0 1 1 1 2 0 0 0 0 0 0 0 1 0 2 0 0 0 2 0 1 1 0 1 1 1 1 1 1 1 1 1 0 0 2 1 1 1 0 0 1 0 0 2 0 2 0 0 2 2 0 2 0 1 1 0 0 0 1 1 1 1 1 0 1 1 0 0 0 0 0 0 0 0 0 1 0 0 1 1 1 0 1 1 0 1 0 1 1 0 0 1 0 0 0 0 0 0 1 0 0 0 1 0 1 1 1 1 0 1 0 1 0 0 2 0 0 0 1 0 0 1 0 2 0 0 1 1 0 0 2 0 0 0 2 2 1 1 2 2 2 1 0 1 1 0 1 1 1 1 1 1 1 1 1 2 0 0 2 0 0 0 0 2 2 2 0 0 2 2 1 0 0 0 2 2 0 0 1 1 0 0 1 2 2 0 0 0 2 1 0 0 0 0 0 0 2 1 2 0 2 0 0 0 1 1 0 0 0 1 2 0 0 0 0 1 0 1 0 0 0 0 1 0 1 0 0 0 0 0 2 0 0 0 1 1 0 0 1 0 1 0 0 0 1 1 0 0 0 1 0 0 2 0 0 0 0 2 2 2 2 2 0 2 0 0 0 2 0 2 1 2 0 0 0 0 0 1 0 0 0 0 1 0 1 0 2 1 2 0 2 0 0 1 0 1 0 2 0 0 0 0 0 0 0 0 0 2 1 0 0 1 1 1 2 1 0 0 2 2 0 0 0 1 2 2 0 2 1 1 0 0 2 0 0 1 0 0 0 2 0 0 0 2 0 1 2 0 1 0 1 1 1 0 2 2 2 0 0 1 1 1 0 2 0 0 2 0 1 0 1 1 2 0 1 0 1 0 0 0 0 0 1 0 1 1 0 2 2 0 0 0 0 0 2 0 0 1 1 1 1 0 0 0 1 1 0 0 2 2 0 1 1 0 0 0 0 0 0 0 1 1 1 0 1 1 0 1 0 0 1 1 0 0 0 0 0 1 0 1 0 0 1 1 0 0 0 1 1 0 2 0 0 2 0 0 0 0 0 2 0 2 2 1 0 1 0 0 2 1 2 0 1 2 1 1 0 0 0 0 0 0 0 0 2 0 1 2 1 1 1 1 0 1 1 2 1 1 0 2 2 2 2 0 2 2 0 0 0 0 2 0 1 0 1 0 1 0 0 0 0 0 0 0 1 2 0 2 0 1 1 1 0 0 0 0 0 2 0 0 0 1 0 0 0 0 0 1 0 1 1 0 0 1 0 0 1 0 0 1 1 1 1 1 0 1 1 1 0 0 1 2 0 0 1 2 0 2 2 0 1 0 2 0 1 1 1 1 0 1 1 0 1 0 0 0 0 2 0 1 0 0 1 2 1 1 1 0 2 0 1 2 1 0 2 0 0 0 1 0 0 0 0 1 1 0 1 0 1 1 0 2 0 1 2 2 0 2 1 0 2 1 1 0 0 0 0 0 0 1 0 0 0 0 0 0 1 1 0 0 0 0 0 0 2 0 0 1 0 0 1 0 1 0 2 0 0 0 0 0 0 0 1
13 0 1 1 1 0 0 2 2 1 0 0 1 2 1 0 0 0 0 1 0 2 0 0 2 0 0 2 2 0 2 1 1 2 1 1 1 2 1 0 0 0 0 0 0 0 0 1 0 0 0 0 0 1 0 1 0 0 0 0 1 2 2 2 0 1 1 0 1 0 0 0 2 0 2 2 0 0 2 0 1 0 2 0 2 0 0 0 0 2 0 1 2 2 1 0 0 2 0 2 2 0 0 1 1 0 2 0 1 1 0 1 0 1 1 1 1 0 0 1 1 1 2 1 0 1 1 2 2 2 1 0 0 0 0 0 0 0 0 0 1 1 0 0 0 1 0 0 0 1 1 0 0 0 0 0 0 1 0 1 2 2 0 1 1 2 0 1 0 1 1 1 0 2 0 2 1 0 1 1 1 0 0 2 0 0 1 1 1 2 0 0 0 0 2 0 1 2 0 0 0 1 0 1 2 2 1 1 1 0 0 0 0 0 0 2 1 2 1 1 1 1 1 0 0 0 2 1 0 1 0 0 0 0 0 0 0 2 2 1 0 0 2 0 1 1 1 0 0 0 0 0 1 0 0 0 1 1 1 0 1 1 0 0 0 0 0 1 2 0 0 2 2 1 1 1 0 2 2 2 0 0 0 0 0 0 0 2 0 2 0 1 0 1 2 0 0 0 0 0 1 0 1 1 0 0 0 0 1 1 0 2 1 2 0 0 1 1 0 0 0 0 2 0 2 1 1 0 1 1 0 1 0 1 0 0 0 2 0 1 0 1 1 0 0 0 2 0 0 1 0 0 0 0 0 0 0 0 0 1 0 0 1 0 1 1 0 1 2 1 2 0 0 0 1 1 0 1 0 2 1 0 0 0 1 0 0 0 0 0 0 0 1 1 2 1 1 1 0 0 0 0 0 2 2 2 0 1 0 0 0 1 0 0 1 0 1 0 0 0 0 2 0 1 1 2 1 0 2 0 0 1 1 0 0 1 0 2 0 0 2 0 2 0 0 2 2 0 0 0 1 0 0 1 1 0 1 0 1 0 1 0 1 1 0 1 1 1 2 1 2 2 2 2 2 0 2 2 0 2 2 1 2 2 1 0 1 1 1 0 1 1 1 2 2 0 1 2 2 0 1 0 2 2 0 0 0 1 0 1 0 0 0 0 0 1 0 2 0 1 0 0 1 1 0 1 1 0 1 1 1 0 2 2 1 0 2 0 0 0 0 0 0 0 0 0 0 1 1 1 1 0 1 0 0 1 0 0 0 0 1 0 1 1 1 0 1 0 1 0 0 1 1 0 1 0 2 2 2 2 2 0 1 0 0 0 0 0 1 1 0 0 0 0 0 0 0 0 0 0 0 2 0 0 1 2 0 0 0 1 0 0 0 0 2 0 1 0 0 0 0 0 0 0 0 0 2 0 0 0 0 1 1 0 1 0 1 1 1 1 0 0 1 1 2 0 1 0 0 0 0 0 0 1 2 0 0 0 1 0 0 0 0 1 1 1 1 1 1 0 1 0 1 0 1 1 2 1 0 0 0 1 2 1 1 2 0 0 0 2 0 2 0 0 0 0 0 0 1 0 0 1 0 2 2 1 1 2 1 1 0 0 0 1 1 1 0 1 1 1 0 0 1 2 1 0 0 1 0 0 1 1 1 0 1 1 1 0 1 1 1 0 0 1 1 0 1 0 0 1 1 0 0 0 0 0 0 1 2 1 1 2 2 0 0 0 1 1 0 2 0 1 2 0 0 2 1 0 1 1 1 1 0 0 0 2 0 1 0 1 1 2 2 1 0 1 0 0 0 0 0 0 0 1 1 0 1 0 1 2 1 0 2 2 2 1 0 1 1 2 2 1 1 1 1 1 0 0 0 2 0 2 1 1 1 0 0 0 2 1 1 2 0 0 1 0 0 0 0 0 2 0 0 1 1 0 1 0 1 0 1 0 0 0 0 1 0 0 1 1 0 0 0 0 0 2 0 0 2 2 2 2 0 0 0 0 0 0 0 0 2 0 1 1 1 0 2 1 0 1 1 1 0 0 1 0 0 1 0 0 0 0 1 0 2 2 0 0 2 0 0 2 2 1 2 2 2 2 0 0 2 2 0 2 0 0 0 2 0 0 0 0 0 0 1 2 0 0 0 0 2 0 2 0 0 0 1 0 0 0 2 0 0 0 0 1 2 0 2 2 0 0 0 1 1 1 0 2 2 0 0 0 0 1 0 1 1 1 0 2 0 0 0 2 0 0 0 0 1 0 1 0
14 0 2 0 0 0 0 2 1 1 0 0 0 0 0 0 0 0 2 1 1 2 0 1 1 1 1 2 2 1 2 1 1 1 1 1 1 1 0 1 1 1 0 0 0 0 0 0 0 1 1 1 0 1 0 2 0 0 1 1 1 1 2 2 0 0 0 1 2 0 0 1 2 0 0 2 2 0 1 0 0 0 0 1 2 0 0 0 0 2 0 0 2 0 0 0 0 1 0 1 1 0 2 0 0 0 2 0 0 2 0 1 0 2 2 2 2 0 1 1 1 0 2 1 0 1 1 1 1 1 0 0 0 0 1 0 1 1 0 0 1 1 0 0 0 2 0 0 1 1 0 0 0 0 0 0 0 1 0 1 2 2 0 2 1 2 0 1 0 1 0 1 0 2 1 1 0 0 1 1 1 0 0 2 1 0 2 2 1 2 0 0 1 1 0 1 0 2 0 0 0 0 0 1 2 1 1 1 2 0 2 0 1 0 0 2 0 0 1 1 1 0 1 1 0 0 0 0 0 0 0 0 0 1 1 1 1 2 2 2 0 0 2 0 0 0 0 0 0 0 0 0 0 1 0 0 1 1 0 1 0 1 0 0 0 0 0 0 1 1 0 2 1 1 1 1 0 1 1 0 0 0 2 1 0 2 1 1 0 1 0 0 1 1 2 0 0 0 0 0 0 0 1 1 1 1 1 1 0 1 0 1 2 0 2 0 2 0 1 1 0 1 2 1 0 0 0 0 0 1 0 1 1 0 0 0 0 1 1 0 0 0 0 0 0 0 2 0 0 1 0 0 0 1 1 1 1 0 1 1 0 0 2 0 2 1 0 1 2 0 2 0 0 0 0 0 0 1 0 2 1 1 0 1 1 1 0 1 1 0 0 0 1 0 2 0 1 0 1 1 0 1 2 0 0 0 2 0 0 0 0 0 0 0 1 0 0 0 0 0 0 2 0 1 0 1 0 0 1 1 0 1 0 2 1 1 0 1 0 0 1 0 2 0 0 2 2 1 1 0 0 1 0 2 2 1 1 1 2 1 1 0 0 0 0 0 0 1 1 1 2 2 2 0 0 0 0 2 0 0 0 0 0 0 0 1 0 1 2 0 1 0 2 2 1 0 2 1 1 1 1 1 2 2 0 1 1 1 0 1 0 1 0 1 1 0 0 2 0 1 0 0 1 1 0 0 1 0 0 1 0 0 2 0 0 0 2 0 1 1 1 1 0 0 0 0 0 1 1 1 0 0 1 0 1 0 0 1 0 0 1 0 1 0 0 0 1 1 0 1 0 1 1 0 1 0 1 1 2 1 2 0 0 0 0 0 0 1 0 2 0 1 0 0 1 0 0 0 0 0 0 2 0 1 0 2 1 0 1 0 0 0 0 0 2 0 1 1 1 0 0 0 0 0 0 0 2 2 0 0 0 0 1 2 1 0 0 0 2 0 0 0 0 0 2 0 1 0 2 0 0 1 0 2 2 0 1 0 2 0 0 0 0 0 1 2 1 1 0 1 0 1 2 0 1 2 0 1 0 0 1 0 1 0 0 0 1 0 0 1 1 1 1 1 0 1 0 0 1 0 0 1 1 0 2 1 1 2 0 0 1 1 0 0 0 1 0 2 2 2 0 0 1 2 1 1 1 0 0 0 0 1 0 0 0 0 0 0 1 2 0 2 0 0 0 0 0 0 1 2 0 2 0 0 0 0 0 0 1 1 0 1 2 1 0 0 1 1 0 1 0 0 1 1 1 0 0 0 2 0 2 2 2 0 2 1 0 2 1 2 0 1 2 2 2 0 0 1 0 1 2 0 0 2 0 0 0 0 0 2 2 1 2 2 2 2 0 0 1 1 1 1 2 2 2 1 1 0 0 2 0 2 0 1 0 1 0 0 0 0 0 0 1 0 1 1 1 0 0 0 2 0 0 2 2 0 0 0 0 0 0 1 0 1 0 1 1 0 1 1 0 0 0 0 0 2 0 1 1 1 1 1 0 0 0 0 0 0 1 0 1 0 1 2 2 0 2 2 0 1 0 2 1 0 2 2 1 0 0 1 0 2 0 1 1 1 2 1 1 1 0 1 2 1 1 1 1 1 0 0 2 2 0 1 0 0 0 0 2 0 0 0 2 2 1 0 1 0 0 0 2 0 2 0 1 0 0 0 0 1 0 1 0 0 1 1 2 1 2 0 1 0 0 0 0 1 1 2 2 0 0 0 0 1 0 0 0 0 0 1 0 0 0 2 0 0 0 1 1 0 1 1
15 0 1 1 1 0 0 1 2 2 0 0 1 1 1 0 0 0 0 1 1 2 0 0 2 0 0 1 2 0 2 0 0 0 2 0 2 1 0 2 1 0 0 0 0 1 0 0 0 0 0 1 0 0 1 0 0 0 0 1 0 1 2 2 1 1 1 0 1 0 0 2 2 0 1 2 1 0 1 0 0 0 0 1 2 0 0 1 1 2 1 2 1 2 0 0 0 1 1 0 1 0 1 0 1 1 2 0 1 1 0 0 0 0 0 0 0 0 2 1 1 0 2 2 0 0 0 0 0 0 1 0 0 0 0 0 0 0 0 0 1 1 0 0 0 1 0 0 0 1 1 0 0 0 0 0 0 0 1 2 2 1 0 1 2 2 2 0 0 2 0 1 0 2 0 1 1 0 2 2 2 1 1 2 2 0 2 0 0 1 0 1 0 0 0 0 0 2 0 0 0 0 0 1 2 1 1 1 1 0 1 1 2 0 1 1 1 1 2 0 2 1 2 1 0 0 0 0 0 0 0 0 0 0 0 0 0 2 2 2 0 0 2 0 0 0 0 0 0 0 0 0 0 0 0 0 2 1 0 0 0 0 0 0 1 1 2 0 1 0 0 1 2 2 0 0 0 2 2 0 1 1 1 0 2 0 1 1 0 1 0 0 1 0 2 0 0 0 0 0 0 0 2 2 1 0 0 0 0 0 0 0 2 2 1 0 2 0 0 1 0 1 0 2 0 0 1 0 2 1 0 1 0 0 0 1 2 2 0 2 1 1 1 0 1 1 1 0 2 2 0 0 1 2 1 1 1 0 0 2 0 0 1 1 1 1 0 2 1 0 1 1 0 0 1 1 0 2 0 2 0 1 0 0 1 0 0 1 1 0 0 0 1 0 2 1 1 0 1 1 0 1 0 2 2 1 0 1 0 0 1 0 0 0 0 0 1 0 1 0 0 1 0 1 1 1 1 0 2 0 1 2 1 1 0 1 0 1 1 0 0 0 1 0 0 1 1 2 2 1 0 2 0 2 1 1 0 2 0 2 1 0 1 1 0 2 2 1 1 1 1 1 2 1 1 0 1 1 0 0 1 0 0 0 0 0 0 0 1 1 0 1 1 1 1 0 0 2 2 0 0 0 2 2 0 1 1 1 2 0 0 0 0 0 0 2 1 2 0 1 0 1 1 0 1 0 1 0 0 2 0 1 2 1 0 2 1 1 2 1 1 2 0 2 2 1 0 1 1 1 1 0 1 0 0 1 0 0 0 1 0 0 1 0 0 0 0 0 0 0 0 2 0 0 0 0 1 1 1 1 2 1 1 1 0 0 1 1 0 2 1 0 2 0 0 0 0 1 0 0 1 1 0 0 1 1 1 0 0 0 2 0 0 0 1 0 0 1 1 0 0 0 0 0 0 0 2 1 0 0 1 0 0 0 2 2 1 1 2 0 2 0 2 2 2 0 2 1 0 0 1 0 0 1 2 0 0 0 1 0 0 0 1 0 0 2 1 2 0 0 1 0 0 0 0 2 0 1 1 1 0 1 2 1 1 1 1 0 1 0 2 0 0 1 1 0 0 1 1 2 1 1 0 1 2 0 1 1 0 0 0 0 0 2 0 1 0 0 0 0 0 0 1 2 2 2 2 1 1 0 2 2 0 0 0 0 1 0 0 0 0 0 0 1 1 0 1 0 0 1 1 1 0 0 0 1 1 0 2 0 0 0 2 0 0 1 1 2 0 2 0 0 2 2 2 0 0 0 1 1 2 2 2 0 2 2 0 0 0 0 2 2 2 0 0 0 0 0 0 0 0 0 0 2 0 0 2 0 0 1 1 1 0 0 0 2 2 1 0 1 1 0 2 2 2 1 1 0 0 2 0 2 0 0 0 0 0 1 2 2 0 2 0 0 1 0 1 0 0 0 2 0 0 1 0 0 2 0 0 0 0 0 0 0 0 1 0 0 2 0 0 0 1 0 0 1 0 1 1 2 2 2 0 0 1 0 1 0 0 0 1 0 0 1 1 0 2 2 1 1 0 2 0 2 2 1 0 1 0 1 1 1 0 0 1 2 1 1 2 1 0 2 2 1 1 1 1 1 0 0 2 1 0 0 0 0 0 0 0 0 0 1 1 1 1 0 1 0 0 0 2 0 1 0 0 0 1 0 0 1 1 1 0 0 1 2 0 0 0 0 0 0 0 0 0 0 1 2 2 0 0 0 0 0 0 0 0 0 0 2 0 0 1 1 0 0 0 0 1 0 0 0
16 0 1 1 1 0 0 1 1 1 0 1 0 0 0 0 0 0 0 1 1 2 0 0 2 0 1 1 1 2 0 0 0 1 1 1 1 2 0 1 1 1 0 0 0 2 1 0 2 0 0 0 1 1 1 0 1 0 2 1 1 2 2 2 0 0 1 2 0 0 0 1 2 2 2 2 0 0 1 0 1 0 0 2 2 0 0 0 0 2 0 1 2 2 1 0 0 0 0 0 1 0 1 0 1 1 2 1 2 0 0 1 1 1 1 1 0 0 1 1 1 0 2 1 0 1 1 0 0 0 1 0 0 0 0 0 0 0 0 0 2 1 0 0 0 1 0 0 0 0 0 0 1 0 0 0 0 1 0 0 1 1 0 2 1 2 1 1 0 1 1 0 0 2 1 0 0 0 0 0 0 0 1 2 2 1 1 1 0 2 1 0 0 0 1 0 0 2 0 1 0 0 0 1 2 1 2 1 0 0 1 0 0 0 0 2 1 0 1 1 1 0 1 0 0 0 0 0 0 0 0 0 0 0 0 0 0 2 2 1 0 1 2 0 0 0 1 0 0 0 0 0 0 0 1 0 1 1 0 1 0 1 0 1 0 0 0 0 2 0 0 1 1 1 1 0 0 2 2 2 0 0 2 0 1 1 1 1 0 2 1 0 2 0 2 0 0 0 0 0 0 0 1 1 1 0 1 0 0 1 0 1 2 2 2 1 2 1 1 1 0 0 1 0 0 0 0 0 1 1 0 2 1 0 0 0 0 1 1 0 1 2 1 0 0 0 2 0 0 0 0 0 0 0 0 0 0 1 0 2 0 0 0 0 0 1 0 2 1 0 1 1 1 1 0 0 0 1 1 1 1 1 0 0 2 1 0 0 0 1 1 1 1 1 2 1 1 0 1 1 0 1 1 1 1 0 1 0 0 0 1 0 1 1 1 0 0 0 0 0 0 1 0 1 1 0 1 0 2 0 2 0 0 2 1 1 0 0 0 0 2 0 1 0 0 1 1 0 1 0 1 0 0 1 0 0 0 2 1 2 0 0 0 0 2 2 2 2 2 0 0 0 1 1 0 1 0 2 1 1 1 0 0 0 0 1 0 1 2 1 1 0 1 2 0 0 1 0 0 0 0 2 2 1 0 1 0 1 0 1 0 1 0 2 2 0 0 2 0 1 0 1 0 0 0 0 2 0 0 1 0 0 0 0 0 0 1 0 1 1 0 1 0 1 1 0 0 2 2 1 0 1 0 0 1 2 1 0 0 0 0 0 2 0 0 1 1 1 0 0 0 2 1 0 1 1 1 0 2 0 2 0 2 0 0 0 1 0 0 0 0 0 1 0 0 1 1 0 0 0 0 1 0 0 0 2 2 2 0 2 0 0 0 0 1 0 0 1 0 0 1 0 0 0 0 1 1 2 0 0 1 2 0 2 1 0 0 0 1 1 0 1 0 1 1 0 1 1 1 0 1 0 1 1 1 1 0 0 1 0 0 0 1 0 1 2 0 0 1 0 1 0 1 0 0 2 0 0 0 1 1 0 2 1 1 1 1 0 0 0 2 0 1 2 1 1 0 0 1 1 0 1 0 0 1 0 1 1 0 0 1 0 0 0 0 0 1 2 2 2 0 0 0 1 1 1 1 0 0 0 0 0 0 0 0 0 1 0 1 1 0 1 1 0 1 1 2 1 1 1 0 1 0 0 0 0 2 0 2 0 0 2 2 1 0 1 0 1 0 2 0 0 2 1 1 0 0 0 0 2 1 1 1 0 1 2 0 2 0 2 0 2 2 1 1 0 0 0 0 0 0 0 0 1 2 0 2 0 0 2 1 0 1 0 1 0 0 0 2 2 1 2 2 2 2 1 1 0 0 2 0 2 1 0 0 0 0 0 2 0 2 2 1 0 2 1 1 1 1 1 1 0 0 2 1 1 1 0 0 0 0 0 0 0 0 0 1 0 2 0 1 0 1 0 0 2 0 1 2 2 1 1 0 0 0 0 1 0 0 1 0 0 1 2 2 0 2 2 0 1 0 1 0 0 2 2 0 1 0 1 0 1 0 0 1 1 1 1 2 0 1 1 2 0 1 1 1 2 2 2 2 2 1 2 1 0 0 1 1 0 0 0 2 2 2 0 1 0 0 0 2 0 1 2 2 0 2 1 0 1 1 1 1 0 1 2 1 0 1 0 0 1 0 0 0 1 1 0 0 0 0 0 0 1 0 0 1 0 0 1 0 0 0 1 1 0 0 0 0 0 0 1
17 0 2 1 0 0 0 1 2 0 0 1 1 2 1 0 0 0 1 1 1 1 0 1 1 1 2 1 1 1 1 0 0 1 1 1 1 2 0 1 1 1 0 0 0 0 0 0 0 1 1 1 0 1 0 1 0 0 1 1 1 1 1 1 0 0 0 0 1 1 1 1 2 0 0 2 1 0 2 1 0 0 0 0 0 0 0 0 0 2 0 0 1 2 0 0 1 2 0 2 0 0 0 1 1 1 2 0 0 2 0 2 0 0 0 0 0 0 2 0 0 0 2 1 0 1 1 0 1 1 1 0 0 0 1 0 0 0 0 0 1 1 0 0 0 2 1 0 0 0 0 0 0 1 0 0 0 0 0 1 1 0 1 2 1 2 1 0 1 1 1 0 0 2 1 1 0 0 0 0 0 0 0 1 1 0 1 1 1 2 0 0 2 2 0 1 1 2 0 0 0 0 1 1 2 2 1 1 0 0 1 0 2 0 0 2 0 0 1 1 1 1 1 1 0 0 0 0 0 0 0 0 0 1 1 1 0 0 0 0 0 0 2 0 0 0 1 0 0 0 0 0 1 0 0 0 0 2 0 2 0 2 0 0 0 0 0 0 1 1 0 2 1 1 1 0 0 2 2 0 0 0 1 1 0 0 0 1 0 1 0 0 0 1 2 1 1 1 0 1 0 0 0 0 0 0 0 0 0 1 0 2 2 2 1 0 1 0 1 1 0 1 1 1 2 0 2 0 0 0 0 1 2 1 0 0 0 1 1 0 0 0 1 0 1 1 1 0 1 2 0 0 1 2 1 1 1 0 0 2 0 0 0 0 0 0 0 2 0 0 0 2 0 0 0 0 0 1 1 1 0 0 0 0 1 1 0 1 1 0 0 0 1 1 1 1 1 0 0 0 0 0 1 1 1 0 1 1 0 0 0 1 0 0 0 0 1 0 1 0 0 1 1 1 0 0 0 0 1 0 1 1 0 2 1 1 0 0 0 0 0 0 1 1 0 2 2 2 2 1 0 2 0 1 1 0 1 2 1 1 1 0 1 1 0 1 1 2 2 0 2 2 1 1 0 2 0 1 0 1 2 0 1 1 1 0 0 1 2 0 2 0 0 2 1 1 0 1 1 0 1 1 1 1 0 0 0 1 2 0 0 0 1 0 0 2 0 1 0 2 1 0 1 1 0 0 1 2 0 2 0 1 2 1 2 0 0 0 2 2 1 2 0 1 1 1 1 2 2 0 0 0 0 0 1 0 1 0 1 1 0 1 1 1 1 0 1 1 0 1 0 1 1 0 0 1 1 1 2 1 2 0 1 0 0 1 2 0 0 1 0 0 0 0 0 2 1 1 1 0 0 1 1 0 0 2 2 2 0 0 0 0 0 0 2 0 0 1 0 0 0 0 0 0 0 2 0 1 0 0 0 1 0 1 2 1 0 1 2 0 0 1 0 0 1 0 1 0 0 1 0 1 0 1 2 0 0 0 2 0 0 0 0 0 1 1 0 1 1 0 1 0 0 1 1 1 1 0 1 1 1 1 1 1 1 0 1 0 0 0 2 0 0 1 0 1 0 0 1 1 0 1 0 1 1 0 1 2 0 0 0 0 0 1 0 1 0 0 1 1 0 0 0 2 1 1 2 0 0 0 1 1 0 0 2 2 2 0 0 0 0 0 0 0 0 0 0 1 0 1 1 1 0 0 0 1 1 0 2 0 0 0 2 0 0 1 0 2 0 2 1 0 2 0 0 1 1 0 2 0 2 2 1 0 1 2 0 1 0 1 0 1 2 2 2 0 0 1 1 1 1 1 0 2 1 1 1 0 0 2 2 0 1 1 1 2 1 1 2 2 1 2 1 0 1 2 1 0 0 1 1 1 0 0 0 1 0 0 1 1 0 1 1 0 1 1 1 0 1 1 1 0 0 2 2 0 0 0 0 0 1 1 1 0 1 1 0 2 2 1 0 0 1 0 0 0 0 0 1 1 0 0 0 0 0 0 0 1 0 0 2 0 0 1 2 0 2 1 0 0 0 1 0 1 2 1 0 1 0 0 0 2 0 0 2 1 1 1 1 1 0 1 2 1 0 0 1 0 0 0 1 1 1 2 1 0 1 0 0 0 0 1 2 0 0 1 0 0 0 0 2 0 1 0 1 0 1 2 0 2 2 0 0 1 0 1 0 0 1 0 0 0 1 0 1 1 0 1 2 0 0 0 0 0 0 0 0 0 0 2 1 1 1 1 0 0 0 0 0 0 1 0
18 1 1 1 0 0 0 2 1 2 0 1 0 1 0 0 0 0 1 0 1 2 1 0 2 0 0 1 1 1 1 0 0 0 2 0 1 1 0 1 2 1 0 0 0 0 0 0 0 0 0 0 2 2 0 0 0 0 0 0 1 1 1 1 0 0 0 1 1 0 0 1 2 0 0 2 2 0 2 1 0 0 1 1 2 0 0 1 1 2 1 2 0 1 0 0 0 1 0 1 2 0 2 0 0 0 2 1 1 1 0 2 0 0 0 0 0 0 1 1 1 0 2 1 0 1 0 1 1 1 1 0 0 0 1 0 0 0 0 0 2 1 0 0 0 2 1 0 0 1 1 0 0 1 1 0 1 2 0 1 1 1 0 2 1 2 1 2 1 1 0 1 1 1 0 1 0 0 0 0 0 0 0 2 1 1 1 0 0 2 0 0 1 1 1 1 2 2 0 0 0 0 1 0 2 1 2 1 2 0 2 0 0 0 0 2 0 1 2 0 2 2 2 0 0 0 2 0 0 0 0 1 1 1 1 0 0 2 2 1 0 0 2 0 0 0 0 0 0 0 0 0 0 1 0 0 0 1 0 0 0 0 0 0 0 0 0 0 2 1 1 1 0 0 0 2 1 1 1 1 1 0 0 0 1 0 0 1 0 2 0 0 1 0 2 0 1 0 0 0 1 0 1 1 0 0 0 0 0 0 0 1 1 2 1 0 1 0 0 1 1 0 1 2 1 0 1 0 1 2 0 0 0 2 0 0 0 2 0 1 0 1 2 0 1 1 1 1 1 1 0 0 0 1 0 1 1 0 0 0 0 0 2 0 2 0 0 2 2 0 2 0 1 1 1 1 0 1 1 1 1 1 0 1 1 0 0 0 1 0 1 1 1 0 1 0 1 1 1 0 0 0 1 1 2 0 1 1 1 1 0 2 0 0 0 0 0 0 1 0 0 1 0 2 1 2 2 0 1 1 0 0 0 0 1 0 0 2 0 0 1 0 2 0 0 1 1 1 2 0 0 1 0 2 2 2 0 2 2 2 0 0 1 0 0 0 0 2 2 0 1 1 1 1 1 0 1 2 0 1 2 0 1 1 0 0 0 1 1 0 0 1 1 1 0 0 2 2 2 0 1 0 1 0 1 2 2 1 1 0 0 0 0 0 0 2 1 1 0 2 1 0 0 0 0 1 1 0 0 1 0 0 2 1 1 0 0 0 0 0 2 1 0 1 1 0 0 2 2 1 0 1 1 0 1 0 0 1 0 1 0 0 0 0 0 0 2 0 1 0 0 1 1 0 0 1 1 0 2 0 2 0 2 0 1 2 2 0 0 0 0 0 0 0 0 1 0 0 0 0 0 1 1 0 1 2 1 2 0 1 1 1 1 2 0 1 0 0 0 0 0 0 0 0 0 1 1 2 0 0 0 0 1 1 2 0 2 2 2 0 0 0 1 1 2 0 1 0 2 1 0 1 0 1 1 0 0 0 1 1 0 0 2 1 0 1 1 0 1 0 1 0 1 0 0 2 1 2 2 2 0 1 2 1 0 1 2 1 1 0 1 0 1 1 0 1 1 1 1 1 0 1 0 1 2 0 1 2 0 0 1 0 1 1 0 0 1 0 1 0 0 1 1 2 0 1 2 1 1 0 2 2 0 1 1 0 1 0 1 1 0 1 1 0 1 0 1 0 0 0 0 0 0 0 0 1 0 0 2 0 0 2 2 0 0 0 0 1 0 2 0 0 2 0 0 0 0 0 1 1 1 1 0 0 1 2 1 1 0 1 1 2 2 1 0 1 0 0 0 1 1 0 0 2 1 1 1 0 0 2 1 0 1 1 1 2 0 0 1 2 1 1 2 2 1 0 1 0 1 2 0 2 0 0 0 1 1 0 1 0 1 1 1 0 1 1 1 0 1 1 1 0 0 2 1 0 0 0 0 1 0 0 0 0 0 2 0 0 1 1 0 0 1 1 0 1 0 1 2 1 0 0 0 0 0 0 0 1 1 0 0 1 2 1 2 0 2 2 0 0 0 2 0 1 1 1 1 1 0 2 0 2 1 0 1 0 1 0 1 0 1 0 2 0 1 1 1 2 0 1 2 1 1 2 1 0 0 1 1 1 0 0 1 1 1 1 1 0 0 0 2 0 2 0 0 1 2 0 0 2 0 2 0 0 1 1 1 0 1 0 0 0 0 1 1 1 1 1 1 0 0 0 0 0 0 1 1 0 0 1 0 1 0 1 0 0 0 0 1 1 1 0
19 1 1 2 0 0 0 2 2 0 0 1 1 2 1 0 1 0 1 1 1 2 0 0 2 0 2 1 2 0 1 0 0 1 2 0 2 2 1 0 2 1 0 0 0 0 0 0 0 1 1 1 0 1 0 1 0 0 2 1 1 1 2 2 0 0 0 1 1 0 0 0 2 1 1 2 1 0 2 1 0 0 0 1 1 0 1 0 0 1 0 0 0 2 1 0 0 1 0 1 0 0 0 0 2 2 1 1 1 1 0 1 0 1 1 1 1 0 1 1 1 0 1 1 1 0 0 0 1 0 1 1 0 0 1 0 0 0 0 0 0 2 1 0 0 0 0 0 1 1 0 0 0 0 1 0 0 0 0 2 1 0 0 2 0 2 1 1 0 0 2 2 0 2 0 0 0 1 1 1 1 0 1 1 1 0 1 0 0 1 0 0 1 1 1 0 0 1 0 0 0 0 0 0 2 2 0 2 2 0 2 0 1 0 1 1 0 0 0 2 0 0 1 1 0 0 0 1 0 0 0 0 2 2 1 0 0 1 1 1 0 0 2 0 0 0 0 0 1 1 0 0 0 0 0 0 0 1 0 1 0 1 0 0 1 0 0 0 2 0 0 2 1 1 1 0 0 2 1 1 0 0 2 0 1 1 1 2 0 2 0 0 0 0 2 0 0 1 1 1 1 0 1 1 1 0 1 0 0 2 0 1 2 1 0 1 2 1 0 0 2 2 1 1 0 0 0 0 1 1 1 1 0 2 0 0 0 0 2 1 1 1 1 1 1 1 0 0 0 2 0 0 0 2 1 1 1 0 0 1 0 0 1 0 1 0 0 2 0 0 0 2 0 0 0 0 0 1 0 2 1 0 0 1 1 1 0 0 0 0 1 1 0 0 1 0 1 0 1 1 1 0 1 1 1 1 1 1 1 0 1 1 1 1 1 0 0 0 0 0 0 2 0 2 2 2 2 1 2 0 1 2 1 1 0 1 0 0 0 0 2 0 1 0 0 0 1 1 1 0 0 0 0 2 2 2 0 2 0 2 1 0 0 0 1 1 1 1 1 1 2 2 2 0 1 1 1 1 0 0 1 0 0 0 0 0 0 0 1 0 1 1 0 1 1 0 1 2 2 0 1 0 1 1 0 1 1 0 0 2 0 0 0 1 1 1 2 1 0 1 0 1 1 1 0 1 1 1 0 2 0 1 2 1 1 1 1 0 1 1 1 1 0 0 0 0 0 1 1 1 0 0 0 0 1 1 0 1 0 2 0 0 0 0 0 0 1 0 1 0 0 0 1 0 1 0 1 1 1 1 1 0 1 0 0 0 0 0 1 1 1 0 0 0 0 0 0 0 0 0 0 2 0 1 0 2 0 1 0 1 0 0 0 1 0 0 1 2 0 2 1 1 0 0 0 1 1 0 0 0 0 1 0 2 1 1 1 1 2 0 0 2 1 2 2 0 1 0 2 1 0 1 0 0 1 0 0 0 0 0 0 0 2 0 0 2 0 0 2 0 2 0 0 1 1 2 0 0 0 1 2 0 2 0 0 1 1 0 1 0 2 0 0 2 0 1 0 0 0 1 0 0 0 1 1 0 2 2 0 0 2 1 0 2 0 0 1 1 1 1 0 0 1 2 2 1 1 0 0 1 2 1 0 0 1 1 1 0 1 0 0 1 0 0 0 1 1 1 0 1 1 1 0 0 0 0 0 0 1 0 0 1 2 0 0 0 1 1 0 1 0 0 2 0 0 1 1 0 2 0 2 2 0 0 1 2 0 1 0 1 0 1 2 2 2 0 1 1 0 0 1 0 0 2 2 0 1 0 2 2 2 0 1 0 1 1 1 1 1 2 2 1 0 2 2 1 0 0 0 1 0 1 2 0 0 1 0 1 2 2 0 2 0 0 0 0 0 0 0 0 2 0 0 2 2 0 0 0 0 0 2 0 0 0 0 0 1 2 2 1 1 0 1 0 0 1 0 0 2 2 2 2 1 1 2 2 0 0 0 0 1 0 1 1 1 0 2 2 0 0 0 2 1 0 2 2 0 0 0 0 0 1 0 0 1 1 1 0 1 0 0 1 1 1 2 2 2 1 1 0 1 1 0 1 0 0 0 1 0 1 0 1 1 0 2 1 0 0 0 0 1 0 2 0 0 0 1 0 0 0 2 0 0 0 0 0 0 0 0 0 0 0 0 0 0 1 1 1 1 0 0 0 1 0 0 0 0 0 0 2 0 0 0 2 0 0 0 0 1 0 0 1
20 0 1 0 1 0 0 1 2 1 0 1 0 0 0 0 0 0 0 1 1 2 0 1 1 0 1 0 2 1 1 1 0 1 2 1 1 0 0 1 1 1 1 1 0 1 0 0 0 0 0 0 0 0 1 1 0 0 1 2 0 0 2 2 0 0 0 1 1 0 0 0 1 0 1 1 1 0 2 0 2 0 0 1 1 0 0 0 0 2 0 1 0 2 1 0 0 0 0 0 1 0 0 1 0 1 2 0 0 2 0 0 0 0 2 2 2 0 2 1 1 1 1 0 0 0 0 0 1 0 1 0 0 0 0 0 0 0 0 0 0 2 0 0 0 1 1 0 0 0 1 0 0 0 0 0 0 1 0 1 1 2 1 1 0 1 0 2 2 2 0 0 1 1 0 1 0 1 0 0 0 0 0 2 1 0 2 1 0 1 0 1 0 2 2 0 0 0 0 0 0 0 0 2 2 0 2 2 1 0 0 0 1 0 0 2 1 1 1 1 1 0 0 0 0 0 0 0 0 0 0 0 0 0 0 0 0 1 2 1 0 0 1 1 0 0 0 0 0 0 0 1 0 0 0 0 0 2 0 1 0 1 0 0 0 0 0 1 1 0 0 2 1 1 1 1 0 2 2 1 0 0 2 1 0 2 0 2 0 2 0 0 1 0 2 0 0 0 0 0 1 0 0 0 0 0 1 0 0 1 1 2 1 2 1 0 1 0 0 0 1 1 1 1 1 0 1 0 1 1 0 2 0 1 0 0 0 2 0 2 1 1 0 0 1 1 0 0 0 1 0 0 1 2 1 0 0 0 1 0 1 1 1 0 1 1 0 2 1 0 1 1 1 1 2 2 0 2 1 1 1 1 2 1 2 0 0 0 0 0 0 0 1 0 2 1 1 2 0 0 0 0 1 1 1 1 1 0 0 0 0 0 0 0 0 0 1 0 1 0 0 1 0 1 1 1 2 1 1 1 0 1 0 0 0 0 0 1 0 0 0 0 2 2 2 2 1 1 2 1 0 1 0 1 0 0 0 2 0 2 1 0 1 1 1 2 2 1 1 1 1 1 0 2 0 1 0 1 0 0 1 0 0 0 0 1 0 0 2 1 1 0 1 1 0 0 2 1 1 0 1 1 1 1 0 1 1 1 1 1 0 0 0 0 0 2 0 2 0 2 0 0 1 1 0 0 0 1 1 1 1 1 2 1 2 0 0 0 1 2 1 1 0 1 1 1 0 1 1 2 2 0 0 0 1 0 0 0 1 0 1 0 0 0 0 1 1 1 0 1 0 2 0 0 0 0 1 1 2 1 2 0 2 0 0 0 1 0 0 1 0 0 0 0 0 0 1 0 0 0 0 2 0 0 0 2 1 0 0 0 0 0 1 0 0 0 1 2 2 0 0 0 0 0 0 0 2 2 0 0 0 1 0 1 2 1 0 1 0 2 0 0 0 1 1 0 2 1 2 0 0 1 0 1 2 0 0 0 1 0 0 0 2 0 0 2 0 0 2 0 2 0 0 0 0 1 1 0 1 1 1 0 2 1 1 1 2 0 0 1 1 1 0 0 0 0 0 0 0 2 0 1 0 0 0 0 2 2 0 0 1 0 0 2 0 0 0 1 1 1 0 0 0 2 1 1 1 0 0 0 0 0 0 0 0 0 1 0 1 1 0 1 1 1 1 0 1 1 0 0 0 0 0 1 0 0 0 0 2 0 0 0 2 0 0 0 1 1 0 1 0 1 2 0 0 0 0 0 0 2 0 1 0 1 2 2 1 1 0 1 1 2 1 2 2 0 0 2 0 0 1 0 0 1 2 0 1 0 1 2 2 0 1 1 1 2 0 2 0 1 1 0 0 2 2 1 1 0 0 1 0 0 0 0 0 0 0 0 0 0 0 0 0 0 1 0 0 0 1 1 1 0 0 2 2 0 0 0 0 0 2 0 0 0 0 0 2 0 2 0 2 0 1 0 0 2 1 1 1 2 1 1 0 0 0 0 0 0 0 0 2 0 0 2 1 0 2 2 0 1 0 1 1 0 1 1 0 1 1 1 0 0 0 0 0 0 2 1 2 0 0 1 2 2 0 1 1 2 0 1 1 1 0 0 1 1 1 0 0 0 1 0 2 0 1 1 0 1 0 0 2 0 1 2 1 0 2 1 0 2 1 0 0 0 0 0 1 0 0 0 0 0 0 1 1 1 1 2 2 0 0 0 0 0 0 0 0 1 1 2 0 0 0 2 0 0 0 0 0 0 0 0
21 0 1 2 0 1 1 2 0 2 0 0 0 2 1 1 1 0 0 1 1 1 0 0 2 0 1 2 2 1 1 2 0 0 2 0 2 1 0 2 0 0 0 0 0 1 0 0 0 0 0 0 0 0 0 1 0 0 1 2 0 0 0 0 0 0 0 0 1 0 0 1 2 0 1 2 1 0 2 2 0 0 0 1 1 0 0 0 0 2 0 1 2 1 0 0 0 0 0 0 2 0 0 0 1 1 2 0 0 2 1 2 2 2 2 2 2 0 1 1 1 0 1 1 0 0 0 1 2 2 0 0 0 0 1 0 0 0 0 0 1 1 0 0 0 2 0 0 0 0 0 0 1 1 0 0 1 1 0 0 1 1 0 1 1 2 0 1 1 2 0 1 0 2 0 2 2 0 0 1 1 1 1 1 1 0 1 0 0 2 0 0 0 0 1 1 0 2 0 0 0 0 0 1 2 2 2 2 0 0 1 1 2 0 1 1 2 0 0 1 1 1 2 0 0 0 0 1 0 2 0 0 1 1 0 0 0 2 2 2 0 0 2 0 0 0 0 0 0 0 0 0 1 0 0 0 1 1 0 0 0 0 0 0 1 1 0 1 2 2 0 2 1 1 0 0 0 2 1 0 1 0 2 0 0 1 0 2 0 2 0 0 1 0 2 0 1 0 0 0 0 0 2 2 1 0 1 0 0 0 0 0 1 1 1 1 2 0 0 0 1 1 2 2 1 0 1 0 0 1 0 0 2 1 0 0 0 2 0 2 0 1 2 0 1 1 1 0 1 0 0 0 0 1 0 1 1 1 0 0 1 0 2 0 2 0 0 1 2 0 2 0 1 1 1 1 0 1 1 1 0 0 0 1 1 1 0 0 0 0 0 0 1 0 2 1 1 1 1 1 0 1 0 1 1 0 0 0 1 1 0 1 0 0 0 0 1 1 0 1 1 1 1 1 0 0 0 0 2 1 0 1 0 2 0 0 0 0 0 1 2 0 2 1 1 0 1 1 1 0 0 1 0 2 1 0 1 1 1 0 1 0 0 1 1 2 2 2 2 0 0 0 0 2 0 1 0 2 0 1 1 0 1 1 0 0 0 0 2 1 0 0 1 2 0 0 1 2 2 0 0 0 1 1 0 1 1 0 0 1 0 1 0 1 1 0 0 2 0 0 1 1 0 0 1 0 1 1 1 1 1 1 0 0 0 0 0 0 2 2 1 1 0 1 1 0 0 2 2 0 0 0 1 0 1 0 0 1 0 0 1 0 0 1 1 1 0 0 2 0 0 0 0 0 0 0 1 2 2 2 2 0 2 0 1 1 2 0 1 2 0 0 1 1 1 1 2 1 0 0 1 1 0 1 0 2 1 1 0 1 0 0 0 0 2 0 0 1 0 1 1 1 0 0 0 0 1 1 0 0 1 1 1 2 1 1 0 1 2 0 0 0 0 1 1 0 2 1 2 1 0 2 1 0 1 0 0 0 1 0 0 0 1 0 1 2 0 2 0 0 0 0 1 0 0 1 2 2 0 0 0 0 2 0 0 1 1 0 0 1 1 1 0 1 1 0 0 0 0 1 0 0 0 0 1 0 1 2 0 0 0 0 0 0 0 1 0 0 0 0 0 0 1 2 2 1 1 0 0 0 0 1 1 0 2 2 2 0 0 1 1 0 0 1 1 0 1 0 0 1 1 1 0 0 0 0 0 0 2 0 0 1 2 0 0 1 0 2 0 2 0 0 2 0 0 1 0 0 1 1 1 2 1 1 2 2 1 1 1 1 1 1 1 0 0 0 0 0 0 1 1 0 0 1 1 0 0 1 0 1 1 0 1 1 1 2 0 0 0 0 0 0 2 2 2 1 1 0 1 2 1 2 0 0 0 1 0 0 1 0 1 1 0 0 1 0 1 0 0 0 2 0 0 2 1 1 1 0 0 0 0 0 0 0 0 0 1 0 2 1 1 0 1 0 0 2 0 2 2 2 1 1 0 0 0 0 1 0 1 0 1 0 2 1 1 0 2 2 0 0 0 1 2 0 2 1 1 0 0 0 0 1 0 0 1 2 2 1 1 0 1 0 2 1 1 1 1 1 0 0 1 1 0 1 0 0 0 0 0 2 0 0 0 1 1 2 1 1 1 0 2 0 1 1 1 0 1 1 0 1 2 0 0 0 0 0 0 0 0 0 0 0 0 1 1 0 2 1 1 0 0 0 0 0 0 0 2 1 0 2 1 0 0 2 0 0 0 0 0 0 0 0
22 1 1 1 1 0 0 2 0 1 0 1 1 1 0 0 0 1 1 0 1 2 0 1 1 0 2 1 1 1 2 0 1 1 1 1 1 0 1 0 1 1 0 0 0 1 0 0 0 1 1 1 0 0 1 1 0 1 0 2 0 1 2 2 0 0 0 1 1 0 0 0 2 1 1 2 1 0 2 0 2 0 0 1 1 0 0 1 1 2 1 2 0 0 0 0 1 0 0 0 2 0 2 0 0 0 2 1 1 1 0 2 0 2 2 2 1 0 0 2 2 0 2 2 0 0 0 1 1 1 1 0 1 0 0 0 1 0 0 1 1 2 0 0 0 1 1 1 0 0 0 0 1 0 1 0 0 0 0 0 0 2 0 2 1 1 1 0 0 2 0 1 1 1 0 1 0 0 2 2 2 0 0 1 0 0 1 1 1 1 1 0 0 0 1 0 2 2 0 0 0 0 0 2 2 1 2 0 2 0 1 0 2 0 0 2 0 1 1 1 1 0 1 1 0 1 0 1 0 1 0 1 0 0 0 0 0 0 0 1 0 0 1 1 0 0 0 0 0 1 1 1 0 0 0 0 0 1 0 0 0 0 0 0 0 0 1 0 1 0 0 1 0 0 0 0 0 1 0 0 0 1 2 0 1 1 1 1 0 1 0 1 2 0 2 0 0 0 0 0 0 1 0 0 0 0 0 0 1 1 0 1 1 1 0 0 2 1 0 0 0 1 1 2 2 0 1 0 0 0 0 2 1 0 0 1 1 0 2 1 1 1 0 0 1 1 1 0 0 0 0 0 1 1 0 0 0 0 0 1 0 0 1 0 1 1 0 1 2 0 2 0 0 0 0 0 0 1 0 2 1 0 0 1 1 1 0 1 1 0 0 0 0 0 2 0 0 0 1 1 1 0 0 2 2 1 0 1 0 0 2 0 0 1 1 0 1 1 1 1 1 0 0 0 0 1 1 0 1 0 1 1 0 0 2 0 0 0 0 0 2 0 2 0 0 1 1 1 1 2 0 1 0 2 1 0 1 1 2 1 1 0 1 1 0 1 1 1 1 1 2 2 1 2 1 0 2 2 0 0 0 0 2 2 1 1 0 1 2 0 2 0 1 1 1 0 1 1 1 1 0 1 1 1 0 1 1 1 1 1 0 0 1 1 1 0 0 2 0 1 1 1 1 0 0 1 0 1 1 1 0 2 0 0 0 1 1 0 0 0 1 2 0 1 1 0 0 1 1 2 0 1 1 0 1 0 1 0 0 0 1 0 0 2 2 0 0 1 1 0 1 0 0 0 0 0 0 1 1 1 2 0 2 0 1 1 2 2 0 2 0 0 1 0 0 1 1 0 0 0 0 1 1 1 0 1 1 1 0 0 1 0 0 0 0 0 0 1 1 0 0 0 0 0 0 1 1 2 0 0 0 1 0 1 2 0 1 1 2 0 0 1 0 1 2 0 2 0 1 0 0 1 0 0 1 0 0 0 2 0 0 0 1 0 1 1 1 2 0 1 0 1 1 0 0 2 1 0 0 0 0 0 2 1 0 1 1 1 0 1 1 1 0 0 0 0 0 1 0 1 1 0 0 0 1 0 1 1 0 0 2 1 1 1 1 1 1 1 1 1 0 0 0 2 2 1 2 0 0 0 0 0 0 0 1 1 1 0 0 1 1 1 0 1 0 2 2 2 0 1 1 1 0 2 0 0 1 0 1 0 0 0 2 1 0 0 1 1 0 2 0 0 1 0 0 0 0 0 2 0 2 2 1 1 1 1 1 1 0 1 1 2 2 1 0 1 0 0 0 1 0 0 0 1 2 0 1 0 0 2 1 0 1 1 1 2 1 1 1 1 1 1 2 2 2 1 1 0 1 2 0 2 0 0 0 0 0 0 1 0 0 0 0 0 1 0 0 0 1 1 1 0 0 2 1 1 1 0 0 0 1 0 0 0 0 0 1 0 1 1 0 1 1 0 0 1 0 1 1 2 2 2 0 0 0 0 0 0 0 0 1 0 1 2 2 0 2 0 0 1 0 2 1 0 2 2 0 1 0 1 1 1 1 0 1 1 1 1 2 1 0 2 2 1 1 0 0 0 0 0 1 1 1 2 1 0 0 1 1 0 0 0 1 1 1 1 0 1 0 0 2 0 2 0 0 0 0 1 0 2 1 1 0 1 0 1 1 0 2 0 0 0 1 0 0 1 0 0 0 0 0 0 0 1 0 0 0 0 0 1 0 0 0 2 0 0 0 0 1 0 1 1
23 0 1 2 0 0 0 0 2 0 0 1 0 0 0 0 0 0 0 1 1 2 0 1 1 0 1 1 1 1 1 0 0 2 1 1 1 1 1 0 0 0 0 1 0 1 1 0 1 0 0 1 1 1 0 0 0 0 1 2 0 0 0 0 0 0 0 2 1 1 0 0 2 0 1 2 1 0 1 0 1 0 0 0 0 0 0 0 0 2 0 2 2 2 0 0 0 1 0 1 1 0 0 0 2 1 1 0 0 2 1 2 0 2 2 2 2 0 1 2 2 0 1 1 0 1 1 1 1 1 0 0 0 0 0 0 0 0 0 0 1 1 0 0 0 2 1 0 0 0 1 0 0 0 0 0 1 0 1 1 2 0 1 2 1 2 1 1 0 0 2 1 1 1 0 1 0 1 0 0 0 0 1 2 2 1 1 2 1 1 0 0 0 0 1 0 0 1 0 0 0 0 0 2 2 0 2 0 0 0 2 0 1 0 0 2 1 1 2 0 2 2 2 0 0 1 1 1 0 1 0 0 0 0 0 0 0 1 1 1 0 0 1 0 0 0 0 0 0 0 0 0 0 0 1 0 0 1 0 0 0 0 0 1 0 0 1 0 1 0 1 2 1 1 0 0 0 1 1 0 0 2 2 2 0 1 1 1 0 1 0 1 0 0 2 0 1 0 0 0 1 0 1 1 0 0 0 1 1 1 0 1 2 1 0 0 1 1 0 1 0 0 2 2 0 0 1 0 1 1 0 1 1 1 0 0 0 0 2 0 0 0 1 0 0 0 2 0 0 1 0 0 0 1 1 0 1 1 0 2 0 0 0 1 0 0 0 2 2 0 2 0 1 1 1 1 0 1 1 1 1 1 2 1 2 0 0 1 1 0 0 0 1 0 2 0 0 1 1 1 0 1 1 1 1 1 1 0 0 0 1 0 0 1 1 0 2 0 0 0 0 1 1 2 0 0 0 1 2 0 0 1 1 0 0 1 0 0 1 0 1 0 1 0 0 0 0 1 1 1 0 1 0 1 0 0 0 1 0 0 1 0 0 0 0 1 0 1 1 1 1 1 2 1 1 1 2 1 0 2 2 1 1 1 0 1 0 0 2 1 2 0 0 1 2 0 1 2 2 0 0 0 1 1 0 1 2 2 2 1 1 0 0 0 0 1 0 2 0 0 0 1 1 0 1 0 1 1 0 2 0 1 0 0 0 0 2 0 1 1 0 1 0 1 1 0 0 1 1 1 1 0 0 0 1 0 0 0 2 0 0 0 0 0 0 1 1 2 0 2 0 0 2 0 1 1 2 0 2 0 2 0 2 0 1 2 2 0 1 1 0 0 0 0 0 1 0 1 0 0 1 1 0 1 0 2 1 1 1 1 0 0 0 0 0 0 0 2 1 0 0 0 0 0 0 1 1 2 0 0 0 0 1 2 2 1 0 0 2 0 0 0 1 2 2 0 2 0 1 0 0 2 0 2 2 0 0 0 0 1 1 0 1 0 1 2 2 0 2 0 1 1 1 1 1 2 1 1 1 1 0 0 2 1 0 0 2 2 0 0 2 2 0 0 0 0 0 1 1 1 0 1 0 1 1 0 0 1 0 0 0 1 0 1 0 1 0 1 1 1 0 0 0 1 0 0 1 0 0 1 2 2 0 0 1 1 0 0 0 2 2 1 0 1 1 0 1 0 0 0 0 0 0 0 1 1 2 0 2 0 0 1 2 0 0 0 1 1 0 2 0 1 2 0 0 1 1 1 0 2 0 0 0 0 0 1 0 0 0 0 2 2 2 1 1 0 0 1 0 0 1 0 0 1 1 0 2 0 0 2 2 1 1 1 2 1 0 0 2 2 2 2 2 2 2 1 1 0 0 1 1 1 0 0 0 1 0 0 1 1 0 1 0 0 0 0 0 0 0 0 1 0 0 2 2 0 1 0 0 0 1 0 1 0 1 2 0 1 0 1 0 1 1 1 0 1 0 0 1 0 0 0 1 0 0 0 0 0 1 0 0 0 0 1 2 0 2 2 0 1 0 1 0 0 1 0 0 1 0 1 0 1 0 0 1 1 1 1 2 0 0 2 1 1 0 1 2 2 0 0 1 0 0 1 0 0 0 2 0 0 0 0 0 1 1 1 1 1 0 0 2 0 1 1 2 0 1 0 0 0 2 0 0 0 1 1 1 0 0 0 0 0 0 0 0 1 1 2 2 0 0 0 0 0 0 0 0 1 0 2 1 0 0 0 0 0 0 0 0 0 0 2
24 1 0 2 0 0 0 1 1 2 0 0 1 1 0 0 1 0 0 1 0 2 0 0 2 1 2 1 2 1 1 0 2 2 2 0 2 1 1 0 1 1 0 0 1 0 0 0 0 0 0 0 0 0 0 1 0 0 1 1 0 0 1 1 0 0 0 1 1 0 0 1 2 0 2 2 0 0 2 0 0 0 1 0 1 0 0 1 1 2 1 1 2 2 0 0 0 0 1 0 2 0 2 0 0 0 2 1 1 1 0 1 2 2 2 2 2 0 0 1 1 1 1 1 1 0 0 1 2 1 2 0 0 0 0 0 0 1 0 0 1 1 1 0 0 0 0 0 0 1 0 0 0 0 0 0 1 2 0 0 1 2 1 2 0 1 0 2 0 0 2 2 0 2 0 0 0 1 0 0 0 0 0 2 2 1 1 0 0 1 0 0 0 0 0 0 2 1 0 0 0 0 0 2 2 1 2 0 2 0 0 0 1 0 0 2 1 0 1 1 1 1 1 1 0 0 0 1 1 1 2 1 0 0 0 0 0 2 2 2 0 0 2 0 0 0 0 0 1 1 0 0 0 0 0 0 1 1 0 0 1 0 0 0 0 0 1 0 1 0 0 1 1 1 0 1 0 1 1 1 0 1 1 0 0 0 0 1 2 2 0 1 1 0 2 1 0 1 0 0 0 0 0 0 0 1 0 1 0 1 0 1 2 2 2 2 2 0 0 0 1 1 0 2 1 0 1 0 1 0 0 2 1 2 0 0 1 2 0 1 0 1 2 0 1 1 1 1 1 1 1 1 0 2 2 0 0 0 0 1 0 0 1 0 1 1 0 1 2 1 2 0 1 1 0 0 0 1 0 2 0 1 0 2 1 0 0 0 0 1 0 0 1 1 2 2 2 0 1 1 0 1 0 1 2 1 0 0 0 0 0 0 0 0 1 0 1 0 0 0 0 1 0 2 1 1 0 0 2 1 0 1 1 1 0 1 0 1 0 0 0 0 2 1 1 1 2 0 1 2 0 0 0 2 2 2 0 2 1 1 0 0 0 0 1 1 1 1 1 1 2 1 1 1 0 0 2 0 0 0 2 0 2 2 1 1 0 0 2 0 2 0 1 2 0 0 1 2 2 0 0 1 1 1 0 1 1 1 2 0 1 1 0 1 1 0 0 2 1 2 1 0 1 1 0 1 1 0 0 1 0 0 1 0 1 1 2 0 2 2 2 2 0 0 1 1 0 1 1 1 1 0 1 1 1 1 0 1 0 0 0 0 2 0 0 1 1 1 1 0 1 1 0 0 0 0 1 1 1 1 2 0 0 0 0 0 1 0 0 0 0 0 2 0 0 0 1 0 0 0 0 1 1 0 0 2 1 1 0 0 1 1 0 1 0 0 1 2 1 0 0 0 0 0 0 1 1 2 0 0 1 1 1 2 1 1 0 1 2 0 1 0 1 2 2 0 1 2 1 0 0 2 0 0 0 0 0 0 1 0 0 0 1 0 1 2 1 0 0 1 0 1 0 0 0 2 0 1 1 1 0 0 1 0 0 1 0 1 0 0 2 0 1 2 1 1 0 0 2 2 0 2 0 0 0 0 2 1 1 1 0 0 0 2 0 0 1 1 1 1 0 1 1 2 1 0 1 2 1 0 1 1 0 0 0 0 0 0 0 1 1 1 1 1 2 0 2 0 0 0 0 0 1 1 1 0 0 0 2 0 0 1 2 0 0 1 1 0 0 2 0 0 1 0 0 0 0 0 1 0 2 2 1 1 2 2 1 2 0 2 0 2 2 2 2 0 1 1 1 0 0 0 0 2 0 0 2 1 0 1 0 0 1 1 1 1 1 0 2 2 1 2 1 2 1 1 1 0 0 2 0 2 2 0 0 0 0 1 2 2 0 1 0 0 0 0 0 0 0 0 2 0 0 1 1 0 1 1 0 1 1 0 1 0 1 1 1 1 1 1 1 0 2 1 0 1 0 1 1 1 1 1 0 0 0 0 2 0 1 0 0 0 0 1 2 0 2 2 0 0 0 1 0 0 2 2 0 1 0 0 0 0 0 0 1 2 0 1 2 0 0 2 1 1 0 0 0 2 0 0 2 0 0 0 2 0 1 0 0 0 0 0 1 1 1 1 0 2 0 0 1 0 2 0 1 0 0 0 0 0 1 0 1 0 2 1 1 0 2 0 0 0 0 0 0 0 2 1 2 0 0 0 0 2 0 1 2 0 0 1 0 0 0 0 0 0 0 0 1 0 0 1
25 1 1 2 0 0 0 1 2 0 0 0 0 0 0 0 0 1 2 0 0 1 0 0 2 1 0 2 2 1 1 0 1 1 0 0 1 1 0 0 1 1 1 1 0 2 1 0 0 0 0 0 1 1 0 1 0 0 2 0 1 1 2 2 0 0 0 1 1 0 0 1 2 0 1 2 0 0 2 0 0 0 1 1 2 0 0 0 0 2 0 0 1 2 0 0 0 0 0 0 1 0 0 0 1 0 2 2 1 1 0 1 1 2 2 2 2 0 0 2 2 0 2 0 0 2 2 1 1 1 1 1 0 0 0 0 0 0 0 0 1 2 1 0 0 0 0 0 0 0 0 0 1 0 1 0 1 1 0 2 2 1 0 2 0 2 1 1 0 1 1 0 0 2 0 1 0 0 1 0 1 0 1 2 2 0 2 1 0 1 0 1 1 1 1 0 0 2 0 0 0 0 0 1 2 1 1 1 2 0 1 0 1 0 0 2 1 0 1 1 1 1 2 0 0 0 1 0 0 0 0 0 0 0 0 0 0 2 2 2 0 0 2 1 0 0 0 0 0 0 0 1 0 0 1 0 0 2 1 0 1 1 0 0 0 0 1 0 2 1 1 2 1 1 1 1 0 1 1 1 1 0 1 1 0 0 0 1 1 2 0 2 0 1 1 1 0 1 0 1 0 1 2 2 1 0 0 0 0 0 0 0 2 1 2 1 2 0 0 0 0 2 1 1 0 0 0 0 0 1 0 0 0 1 0 0 0 1 1 0 0 0 1 0 0 0 1 1 1 0 0 0 0 2 1 1 1 0 0 0 0 0 1 0 1 0 0 2 2 0 2 0 0 0 0 0 0 0 0 2 2 0 0 0 2 1 0 0 0 1 0 0 1 0 1 0 0 0 0 0 0 0 1 1 1 1 1 0 0 0 0 1 0 0 0 0 0 1 0 1 0 0 0 2 1 1 2 2 2 0 0 1 0 0 0 0 0 0 0 0 2 0 2 1 1 2 2 1 2 0 0 2 0 2 1 0 1 2 2 2 0 0 0 0 0 0 0 2 2 0 1 1 1 1 2 0 0 1 0 0 1 0 0 0 0 1 0 0 2 0 2 0 2 1 0 0 0 2 2 0 0 1 2 2 0 1 1 0 0 1 0 0 0 0 0 1 0 2 0 1 0 2 1 1 1 0 1 0 0 1 0 0 1 1 0 0 1 0 2 2 1 1 0 1 1 0 0 1 1 1 0 0 1 0 0 1 0 1 0 1 0 0 0 0 0 0 0 0 1 0 0 2 0 0 0 0 0 1 2 1 2 0 2 0 1 1 2 1 1 2 0 0 1 0 0 1 1 0 0 0 0 2 0 0 0 2 0 1 0 2 0 0 0 0 1 0 0 1 1 0 0 0 0 0 0 1 0 1 0 0 1 2 0 1 1 0 0 2 2 0 0 0 0 2 1 0 2 1 1 0 0 2 0 1 1 0 0 1 1 0 0 0 0 0 2 2 0 0 1 0 1 0 0 0 1 1 1 1 1 1 0 0 2 0 1 2 1 0 0 0 1 0 2 2 0 1 0 0 1 2 1 1 0 1 1 1 1 2 0 1 0 0 0 0 0 0 2 1 1 1 0 0 0 1 1 0 0 2 1 0 2 2 0 0 0 0 1 0 1 2 2 0 0 0 0 1 1 1 0 1 1 1 0 0 0 0 2 0 2 0 0 1 2 0 0 0 1 1 0 1 0 1 1 1 1 0 0 1 1 1 2 1 1 1 2 2 1 1 0 1 0 1 2 1 1 0 0 0 0 2 2 0 0 2 0 0 0 0 1 2 1 0 0 0 0 2 2 1 1 2 2 1 0 2 2 0 0 0 0 2 0 1 2 0 0 0 0 0 0 0 0 0 0 0 0 0 0 0 1 0 2 1 0 2 1 0 1 1 0 0 0 0 0 0 0 0 1 2 2 0 0 0 1 0 0 1 0 1 1 2 2 2 0 0 0 0 1 0 0 1 2 0 1 2 2 0 2 2 0 0 0 2 0 0 0 0 2 1 0 0 0 0 0 0 1 2 2 1 2 1 0 2 2 1 1 1 0 1 1 1 2 2 1 1 0 0 0 2 0 0 0 0 2 0 1 0 0 0 0 0 2 0 1 0 0 0 1 1 0 1 2 0 0 0 1 1 1 0 1 0 0 0 0 0 0 2 0 1 1 0 0 0 0 1 0 0 1 1 0 2 1 0 2 2 0 0 0 0 0 0 0 0
26 0 0 2 1 0 0 1 1 1 1 0 0 0 0 0 0 0 0 1 1 1 1 0 2 0 1 1 1 0 1 1 1 1 0 1 1 1 0 0 1 1 0 0 0 0 0 1 0 0 0 1 1 1 0 1 0 0 2 1 1 2 2 2 0 0 0 0 1 0 0 1 2 0 0 2 2 0 2 0 1 0 1 0 1 0 0 0 0 1 0 0 0 1 0 0 1 0 0 0 1 0 1 0 1 1 2 1 0 2 0 1 2 2 2 2 2 0 2 1 1 1 2 2 0 0 0 1 1 1 1 1 1 0 0 0 0 0 0 0 0 2 0 0 0 1 0 0 0 1 1 0 1 1 0 0 1 2 0 0 2 0 0 2 0 2 0 1 1 1 1 0 0 2 0 0 0 0 1 1 1 0 0 2 2 1 1 1 0 1 0 1 0 0 1 0 1 1 0 0 0 0 0 1 2 1 2 0 0 0 2 0 2 0 0 2 0 0 1 1 1 0 2 0 0 1 1 0 0 0 0 1 1 1 1 1 1 1 2 1 0 1 1 0 1 1 1 0 0 0 0 0 1 0 0 0 1 1 0 0 1 1 0 0 0 0 1 0 2 1 0 2 0 0 2 1 0 2 2 1 0 0 1 1 0 1 1 1 0 2 1 0 0 0 2 0 2 2 0 2 0 0 1 1 1 0 0 0 0 2 0 1 1 2 0 0 1 1 0 1 1 0 0 1 0 0 1 0 0 0 0 0 1 1 0 0 0 1 1 1 0 1 1 0 1 1 1 1 1 1 0 0 0 2 2 0 0 0 0 1 0 0 2 0 0 0 0 1 1 0 1 1 0 0 0 0 0 1 1 1 1 1 0 0 1 1 0 1 1 0 0 0 1 0 1 1 2 0 1 1 0 2 1 1 1 1 1 0 0 0 1 0 0 0 0 0 1 0 0 0 0 0 0 1 1 2 1 1 1 1 0 0 1 1 0 1 1 1 0 1 1 0 1 1 1 1 1 0 0 2 0 0 0 2 2 2 0 1 2 1 1 0 0 1 0 1 1 2 2 0 1 1 2 1 0 0 0 1 0 1 2 0 0 0 0 1 0 1 2 2 1 0 1 2 1 0 1 2 2 0 0 0 1 1 1 0 1 1 1 1 0 0 0 0 0 1 0 2 0 1 0 0 2 2 0 0 0 0 1 1 1 0 0 0 2 0 0 0 1 1 1 1 0 0 0 0 0 0 0 2 1 0 1 0 2 0 0 1 0 1 0 0 1 0 0 0 1 2 1 1 1 0 1 0 0 1 2 1 2 1 2 0 1 0 0 0 0 0 0 1 0 0 0 0 0 0 0 0 0 0 0 2 0 0 1 1 1 0 0 1 0 0 1 1 0 1 0 0 0 0 0 0 0 1 0 0 1 0 0 0 1 1 1 2 1 0 2 1 2 0 1 0 0 1 2 0 2 0 1 0 0 2 0 1 1 0 0 1 2 0 0 0 1 0 1 2 1 1 0 1 1 1 2 0 0 2 2 1 0 0 1 0 2 0 1 1 1 0 0 1 1 1 0 2 0 0 0 1 1 1 1 0 0 2 2 0 2 2 0 0 1 1 0 0 0 0 0 1 1 1 0 0 1 2 1 0 0 0 0 0 0 0 1 0 1 1 1 0 0 1 0 1 0 0 0 0 0 0 0 1 1 0 0 0 1 1 1 0 1 0 0 0 2 0 0 0 0 2 1 1 0 0 2 0 0 1 0 0 0 2 0 1 1 0 1 2 0 1 0 1 1 2 2 2 2 0 1 1 0 0 0 0 0 1 2 0 0 0 0 2 2 0 2 2 2 2 0 1 0 1 1 0 1 2 2 1 1 0 0 2 0 2 0 1 0 1 0 0 1 0 0 0 0 0 0 0 0 0 0 0 2 0 0 1 1 0 1 0 0 0 0 0 1 0 1 1 0 0 1 0 0 0 1 0 0 2 0 0 2 2 2 2 0 0 0 0 0 0 0 0 2 0 0 0 2 0 2 2 0 0 0 1 0 0 2 2 0 2 0 2 1 1 0 0 0 0 2 0 2 0 0 2 0 0 2 1 1 2 0 0 2 1 0 1 1 0 1 1 0 0 0 0 1 1 2 2 0 0 0 0 2 0 2 0 0 1 2 1 0 1 2 0 0 0 1 2 2 1 1 0 1 0 2 0 0 0 0 0 1 1 0 1 0 1 0 0 0 0 0 1 0 0 1 1 0 0 0 0 0 0 1 0
27 1 0 2 0 1 1 2 1 2 0 0 0 0 0 0 0 0 1 0 0 1 0 0 2 0 1 1 1 2 0 1 2 1 1 1 1 2 0 0 2 2 0 0 1 0 1 0 0 1 1 1 0 0 1 0 0 0 1 1 1 2 1 2 0 0 0 0 1 0 0 0 2 0 1 2 1 0 2 0 1 0 0 2 2 0 1 0 0 2 0 0 1 0 0 0 0 0 0 0 1 0 1 0 1 1 2 0 0 2 0 1 0 1 1 1 1 2 2 0 0 0 2 1 0 1 1 2 2 2 1 1 0 0 0 0 0 0 0 0 1 1 0 0 0 1 0 0 1 1 1 0 1 0 0 0 0 1 0 1 2 2 1 2 0 1 1 2 0 0 2 2 0 2 0 0 0 1 0 0 0 0 1 1 1 0 1 0 0 1 1 0 0 1 2 0 1 1 0 0 0 0 0 2 2 0 2 0 0 0 1 0 1 0 0 2 1 0 2 1 1 0 1 0 1 0 1 2 0 2 0 0 0 0 0 0 0 1 2 1 0 0 2 1 0 0 0 0 0 0 0 0 1 1 0 0 1 1 0 1 0 1 0 0 0 0 0 0 2 0 0 1 0 0 0 0 0 2 2 1 0 0 2 0 0 1 0 2 0 2 0 2 0 1 2 1 0 1 1 1 0 0 1 1 1 0 0 1 1 1 0 1 2 2 1 0 2 0 0 1 1 0 2 1 0 0 0 0 1 1 0 1 1 0 0 0 0 1 1 0 0 1 1 0 1 1 1 1 2 1 1 1 0 0 0 0 0 0 0 1 0 0 1 0 0 1 0 2 2 1 2 0 0 0 0 0 0 1 0 2 0 1 0 0 2 1 0 0 0 0 0 0 1 0 2 2 2 0 0 0 0 0 1 1 2 0 0 1 0 0 0 1 1 0 1 1 0 1 0 1 1 1 0 1 0 0 1 0 2 0 1 0 0 2 2 1 0 0 0 0 1 0 1 1 0 1 1 2 2 1 0 2 0 2 2 1 1 1 2 1 1 0 0 1 0 1 1 2 2 0 1 1 2 0 0 1 0 1 0 1 2 0 1 1 1 1 0 0 2 1 1 0 1 0 1 0 2 1 1 0 0 1 1 1 0 1 1 1 1 0 0 0 1 1 1 0 0 2 0 1 0 1 0 0 0 2 0 1 0 1 0 1 1 0 0 1 0 0 1 1 0 1 0 0 0 1 1 1 1 1 1 0 0 0 1 1 1 0 0 0 1 0 1 0 0 0 1 1 1 0 1 1 1 0 0 1 1 2 2 2 2 0 2 0 0 0 2 1 1 2 0 1 0 0 0 0 0 0 0 0 0 2 0 0 1 1 1 0 0 1 0 0 0 1 0 0 1 0 0 0 0 0 0 1 1 1 0 1 0 0 1 1 0 2 1 1 1 0 2 0 0 1 0 2 2 0 1 1 2 0 1 1 1 0 1 0 0 1 2 0 0 0 2 0 0 2 1 2 0 1 0 1 1 0 0 2 0 0 0 1 0 1 2 1 0 1 1 0 0 1 1 1 0 0 0 0 0 0 2 2 0 2 0 1 1 0 2 2 0 0 1 1 0 1 1 2 0 1 1 1 0 0 1 2 2 1 1 0 0 0 1 1 0 0 1 1 1 0 1 1 0 1 1 1 2 0 2 0 0 1 1 0 0 0 0 0 2 1 2 1 0 2 2 1 0 0 1 2 0 2 0 0 2 0 0 1 1 0 0 2 1 1 1 1 2 1 0 1 0 1 1 2 2 2 1 1 0 1 1 0 0 0 0 2 2 0 0 0 0 2 1 0 0 0 0 2 1 0 0 1 0 0 0 2 2 1 1 0 1 2 0 1 1 0 0 1 0 0 0 0 0 0 0 0 0 0 0 0 0 0 2 0 0 1 1 0 1 1 0 1 0 1 1 0 1 0 1 0 1 1 0 0 1 0 0 2 0 0 2 1 0 0 0 0 0 0 0 0 0 0 0 0 0 1 1 0 2 2 0 0 1 2 0 0 1 1 0 0 0 2 1 0 0 0 1 1 1 1 2 0 1 1 2 1 0 0 0 1 0 0 2 2 1 0 0 0 1 1 0 1 0 1 1 0 0 0 0 0 0 0 2 0 2 1 1 0 1 0 0 1 1 1 0 0 0 0 0 0 1 0 0 0 0 0 0 2 0 0 1 2 1 1 0 1 0 0 2 1 0 1 0 0 0 1 0 0 0 0 0 0 0 0
28 0 0 1 0 0 0 0 2 0 1 1 0 0 0 0 0 0 0 0 0 2 1 0 2 0 0 2 1 1 1 1 0 2 2 0 2 2 0 1 1 1 0 0 1 1 0 0 1 0 0 0 1 2 0 1 0 0 1 1 1 1 0 1 0 0 1 0 2 1 0 1 2 0 0 2 2 0 2 0 0 0 1 0 1 0 0 1 1 2 1 2 1 1 1 0 0 1 0 1 1 0 1 0 0 0 2 1 1 0 0 2 0 1 1 1 1 0 1 1 1 0 2 1 0 1 1 2 2 2 2 0 0 0 1 0 1 0 0 0 1 1 0 0 0 0 0 0 0 0 0 0 0 1 2 0 0 1 0 2 2 0 0 1 0 1 1 1 1 2 0 0 1 1 0 0 0 0 0 0 0 0 1 2 2 0 2 1 1 2 0 0 1 1 0 0 0 1 0 0 0 0 0 0 2 1 2 0 1 0 1 0 1 0 0 2 0 0 1 1 1 1 1 1 0 0 0 2 0 2 0 0 0 1 1 0 0 2 2 1 0 1 2 0 0 0 0 0 1 1 1 1 0 0 1 0 1 0 0 0 0 0 0 0 0 0 0 0 1 1 0 1 0 0 0 0 0 2 2 2 0 0 1 1 0 1 1 2 0 2 0 1 1 0 2 0 1 0 0 0 0 0 2 2 1 0 1 0 0 1 0 1 1 1 0 1 1 0 0 0 1 1 2 2 1 0 1 0 1 0 0 2 1 1 0 0 0 0 2 1 0 0 1 0 1 1 1 0 1 1 0 0 2 2 0 1 1 0 0 1 0 0 2 0 2 1 0 2 1 0 1 1 2 2 0 0 0 1 0 2 0 2 0 1 1 1 0 0 0 0 0 0 1 0 2 0 0 1 1 0 0 0 1 0 1 0 0 2 0 0 1 0 0 0 0 0 0 0 1 0 0 1 0 1 1 2 1 0 1 1 0 1 1 1 0 0 0 1 0 0 1 0 1 0 0 1 1 2 2 0 0 2 0 1 1 0 1 2 1 1 0 0 0 0 1 1 1 2 2 0 1 1 2 0 2 0 1 2 1 1 1 0 1 1 0 1 0 0 1 0 1 1 0 2 0 0 1 2 2 0 0 0 2 2 0 0 0 1 1 1 0 0 0 0 0 1 0 2 0 1 1 1 1 1 0 1 0 1 1 1 1 1 2 1 1 1 2 1 2 2 0 0 0 1 0 2 2 2 2 0 0 0 1 0 1 0 0 0 0 1 0 0 0 0 0 1 0 1 0 1 0 1 1 0 1 0 2 1 2 1 2 0 0 0 0 0 1 1 1 2 0 0 0 0 0 1 1 0 0 0 0 1 0 0 0 1 2 2 0 2 0 0 0 0 1 0 0 0 0 0 0 0 0 0 0 2 0 2 0 0 0 1 0 2 2 0 2 1 2 0 0 0 0 1 2 0 2 2 0 0 0 2 0 1 1 0 1 0 1 0 0 0 0 0 0 2 2 1 0 2 0 2 1 0 0 1 2 2 0 0 0 0 1 0 0 1 1 1 0 0 1 0 0 2 0 0 0 0 0 1 1 1 0 1 1 0 2 1 0 1 1 1 1 1 0 1 1 0 0 0 0 1 0 2 0 0 1 1 1 1 2 2 0 0 2 2 2 0 1 1 0 1 0 1 1 0 1 0 0 0 0 0 0 0 1 0 0 0 2 0 0 1 2 1 0 1 0 1 0 1 0 0 0 1 1 0 0 0 1 1 1 1 0 0 0 1 0 1 1 1 1 1 2 2 2 0 1 0 0 1 0 0 0 2 1 0 1 0 0 2 2 0 2 2 2 1 0 0 2 2 1 2 1 2 2 0 0 0 0 2 1 2 1 1 1 0 0 1 1 1 0 1 1 0 1 1 1 0 1 0 1 0 0 2 1 0 1 0 0 1 0 0 1 0 1 1 0 0 2 0 0 0 1 0 0 1 0 1 1 2 2 2 1 0 1 1 1 0 0 0 1 0 1 2 2 0 2 0 1 1 0 1 0 0 1 2 0 0 0 1 1 1 0 0 2 2 1 1 2 0 1 1 1 1 0 1 0 1 1 0 2 2 0 0 0 0 0 0 1 0 0 0 0 0 0 0 1 2 1 2 2 0 2 1 1 0 1 1 0 1 0 1 1 0 1 2 1 1 1 0 1 0 0 0 0 1 1 1 1 0 0 0 0 1 1 1 2 0 0 2 0 0 0 1 0 1 0 0 0 0 0 1
29 1 2 1 0 0 0 2 2 2 0 0 0 0 0 0 0 0 0 1 1 2 0 0 2 0 1 2 2 0 2 0 0 0 2 0 2 1 0 0 2 2 2 2 0 2 1 0 0 1 1 1 0 0 0 0 1 0 0 0 1 2 2 2 0 0 0 1 2 0 0 0 2 0 1 2 1 1 2 2 0 0 0 1 1 0 0 0 0 2 0 0 0 2 1 1 1 1 0 1 0 0 2 0 0 0 2 0 0 2 0 2 1 1 1 1 1 0 2 0 0 0 1 1 0 1 1 1 1 1 1 0 0 0 1 0 1 0 0 0 1 1 0 0 0 2 1 0 0 0 0 0 0 0 0 0 0 2 0 0 1 2 0 2 1 1 1 0 0 2 0 1 0 2 0 1 0 0 1 1 1 0 0 1 0 0 1 0 0 2 0 0 0 0 1 0 1 2 0 0 0 0 0 1 2 1 1 1 0 0 2 0 1 1 0 2 0 0 2 0 2 1 1 1 0 0 0 2 0 2 0 0 1 1 1 0 0 1 2 0 0 1 2 1 0 0 0 0 0 0 0 0 0 0 0 0 0 2 0 0 0 0 0 0 1 0 0 0 2 1 1 2 0 0 0 1 1 1 1 0 0 0 2 1 0 2 1 2 0 2 0 1 0 0 1 0 0 1 0 1 0 1 1 1 0 0 2 0 2 2 0 1 2 1 1 0 2 0 1 1 0 1 0 2 2 0 2 0 1 1 0 1 1 1 0 0 0 1 1 0 0 0 1 0 1 1 2 0 1 0 0 0 0 2 2 0 0 0 0 1 0 0 2 0 2 0 0 2 1 1 1 1 2 2 0 0 0 2 2 0 0 0 0 0 0 1 0 1 1 1 2 2 2 0 2 0 0 0 0 0 0 0 0 1 2 0 0 0 0 0 0 2 1 1 1 0 1 0 1 0 0 1 0 1 1 1 1 0 0 1 0 1 1 0 0 1 0 0 0 0 1 0 1 0 0 1 1 2 2 1 0 1 0 1 0 0 0 1 2 0 1 0 0 1 0 1 1 2 2 0 1 1 0 2 1 1 0 2 0 0 0 0 0 0 0 0 0 1 1 0 1 1 0 2 2 0 2 0 0 2 0 1 0 0 1 2 2 1 0 2 0 0 0 0 0 2 0 2 0 1 0 0 1 0 1 2 0 1 0 2 0 0 0 0 1 1 0 0 1 1 1 1 0 1 1 0 0 1 1 1 0 0 1 1 1 1 0 0 0 0 0 0 1 0 0 0 1 1 1 1 0 1 1 0 1 0 1 0 0 0 1 2 0 0 0 0 0 0 0 1 0 1 0 0 0 0 1 0 0 0 0 2 0 0 0 0 0 1 0 1 1 0 0 1 1 0 0 0 0 0 0 0 0 0 0 2 0 1 0 0 0 2 0 2 1 0 0 0 2 0 1 0 0 1 2 0 2 2 0 0 0 2 1 1 1 1 0 0 2 0 0 0 0 1 1 1 0 1 0 0 1 0 0 0 1 0 2 1 0 0 0 0 2 0 0 1 1 0 0 2 0 2 1 1 0 1 0 0 1 0 0 1 0 0 0 0 1 2 0 0 0 0 0 1 0 0 0 2 2 2 0 0 0 2 1 1 2 0 0 0 0 0 0 0 2 2 0 0 1 1 0 1 0 0 1 0 1 0 0 0 0 0 0 0 0 2 0 0 2 0 0 0 2 0 0 0 1 2 0 2 1 0 2 0 0 1 1 0 1 1 1 1 1 0 2 1 0 1 1 1 1 1 2 2 1 1 0 0 0 1 1 0 1 2 1 0 0 0 0 2 2 1 2 2 2 2 0 0 1 1 1 1 1 2 2 1 1 1 0 2 0 1 0 0 0 2 0 0 1 0 1 1 0 0 1 1 1 0 0 0 2 0 0 2 1 0 1 0 0 0 1 1 1 0 1 1 2 0 0 1 0 0 2 1 0 2 0 1 2 1 1 1 0 0 0 0 0 0 0 0 2 0 1 1 2 0 2 2 0 1 0 2 0 1 2 1 0 1 1 1 0 1 1 0 1 1 2 1 2 1 0 2 2 2 0 0 1 1 0 0 1 1 0 0 0 0 0 1 0 0 0 0 0 0 0 1 0 1 0 1 2 0 2 1 1 0 2 1 0 1 1 0 0 0 1 1 1 0 0 0 0 0 1 0 0 0 2 1 1 0 0 0 0 0 1 0 1 0 0 2 0 1 0 1 0 0 0 0 0 0 0 0
30 1 1 2 1 0 0 2 2 1 0 0 0 0 0 0 0 0 0 0 1 2 0 1 1 0 0 0 2 0 1 2 1 1 2 0 2 1 0 0 1 1 0 0 1 1 0 0 0 0 0 0 0 0 1 0 0 0 1 1 1 2 2 2 1 1 1 0 2 0 0 1 2 0 2 2 0 0 2 1 0 0 0 1 1 0 0 0 0 2 0 1 1 2 0 0 0 2 0 2 0 0 2 0 0 0 2 2 2 0 0 2 0 2 2 2 2 1 2 0 0 0 1 0 1 1 1 1 1 1 0 0 0 0 0 0 0 0 1 0 1 1 0 0 0 1 2 0 0 1 1 0 0 1 0 0 0 1 0 1 1 0 0 2 1 2 1 0 1 2 0 0 0 2 0 0 1 1 1 1 1 0 0 2 2 1 1 2 1 1 0 0 0 1 1 0 0 2 0 0 0 0 0 1 2 1 1 1 1 0 1 0 1 0 0 2 1 0 1 0 2 1 2 0 0 0 1 1 0 0 0 0 2 2 1 1 1 2 2 1 0 1 2 0 0 0 0 0 0 0 0 0 0 0 1 0 0 0 0 0 0 0 0 0 0 0 0 0 1 1 0 2 2 2 0 1 1 2 2 0 0 1 2 1 0 2 1 0 1 1 0 2 0 1 2 0 1 1 0 0 0 1 0 0 0 0 0 0 0 0 0 1 2 1 1 0 2 0 0 1 0 1 2 0 1 0 1 1 0 1 0 2 0 2 0 0 0 1 0 1 1 1 2 2 1 1 1 0 0 2 0 0 0 2 1 1 1 0 0 2 0 0 1 0 0 0 0 2 2 0 2 0 0 0 0 0 0 2 1 1 0 0 0 1 1 0 0 0 0 1 0 0 0 0 1 0 0 1 0 0 0 0 1 0 0 0 1 1 0 0 0 0 0 0 0 0 1 0 0 0 0 1 0 2 1 1 1 0 2 0 1 0 0 1 0 0 0 1 0 0 2 0 2 1 1 1 1 1 1 1 0 1 0 2 1 1 0 1 2 0 2 0 0 0 0 2 2 2 2 0 0 0 2 0 1 1 1 1 1 0 1 1 0 0 0 1 0 1 2 1 1 0 0 2 1 0 2 1 1 1 1 0 2 1 0 1 2 1 0 1 0 0 1 2 2 0 0 2 0 1 1 1 0 0 1 0 0 0 0 0 0 2 1 1 0 0 1 0 0 0 0 1 0 0 0 1 0 2 2 0 0 0 0 0 1 2 1 0 0 1 1 0 0 0 0 1 0 0 2 0 0 1 0 0 0 1 2 0 2 0 2 0 1 0 0 0 1 2 0 2 0 0 1 0 0 1 1 0 0 0 0 2 1 0 0 2 1 0 0 1 0 0 0 0 1 0 0 0 0 0 1 1 0 0 0 1 0 2 0 0 1 1 1 2 1 1 1 0 2 0 1 1 0 2 2 0 1 0 0 0 1 1 0 2 2 0 0 1 2 0 0 0 0 0 1 2 0 1 0 1 0 1 1 0 0 1 2 1 1 1 0 0 1 0 0 1 1 1 0 0 2 0 0 2 1 1 0 1 1 1 0 1 0 0 0 0 2 1 1 0 0 0 0 0 1 1 0 1 1 1 0 0 0 2 1 1 2 1 0 0 1 1 0 0 0 0 0 0 0 1 0 1 0 0 0 1 1 0 0 0 0 0 0 1 0 0 0 2 2 2 1 2 2 0 0 1 0 2 0 2 1 0 2 0 0 0 0 0 1 2 1 1 1 0 2 1 0 1 1 1 1 1 2 2 2 0 1 0 0 1 1 0 0 1 1 1 1 0 0 2 1 0 1 0 1 1 1 0 2 2 1 2 1 2 2 1 1 0 0 2 1 1 0 0 0 1 1 0 0 0 0 0 0 0 0 0 0 0 0 0 2 0 0 2 2 0 0 0 0 0 1 0 0 0 0 0 0 0 2 0 2 0 1 1 0 1 0 0 0 2 2 2 1 0 1 1 0 0 0 0 2 0 0 1 1 0 1 1 1 2 0 1 0 0 2 2 0 0 0 1 0 1 0 0 0 0 1 1 2 2 0 2 2 2 1 0 0 2 0 0 2 1 0 2 0 0 0 1 1 0 0 0 2 1 0 1 0 1 0 2 2 0 1 0 0 1 2 0 0 1 0 0 0 0 1 1 1 1 2 0 0 0 1 0 0 1 1 1 1 0 0 0 1 0 0 0 1 1 0 1 0 0 0 2 0 0 0 0 0 0 1 1
31 0 1 1 0 0 0 1 1 1 0 0 0 0 0 0 0 0 2 0 0 2 0 0 2 1 2 2 2 1 0 1 2 2 0 1 1 2 0 0 2 1 0 0 0 0 0 0 1 0 1 1 0 1 2 0 0 0 1 0 1 2 2 2 0 0 1 1 1 0 0 1 2 1 1 2 1 0 2 1 0 0 0 1 1 0 0 0 0 2 0 0 2 2 0 0 0 2 1 1 0 0 2 0 0 0 2 2 2 0 0 2 2 2 2 2 2 0 2 1 1 0 2 1 0 1 1 0 0 0 1 0 0 0 0 0 0 0 0 0 1 1 0 0 0 1 0 0 0 0 0 0 0 0 0 0 0 0 0 2 1 0 0 2 1 2 2 1 1 1 1 2 0 2 1 1 0 0 0 2 0 2 0 2 0 0 2 1 0 0 0 1 0 0 1 0 1 2 0 0 0 0 0 0 2 1 2 1 1 0 0 0 2 1 0 2 1 2 0 2 0 0 1 0 0 0 1 2 0 2 0 0 0 0 0 0 0 1 2 1 0 0 2 0 0 0 0 0 0 0 0 0 0 0 1 1 0 1 0 0 0 0 0 0 0 0 0 0 2 0 0 2 0 0 0 0 0 2 2 0 2 0 2 1 0 2 1 1 0 2 0 2 0 0 2 0 1 1 0 1 0 0 0 0 0 0 0 1 1 2 0 2 1 2 1 0 2 0 1 0 0 2 0 2 2 0 2 0 1 0 0 2 1 2 1 0 0 1 0 1 1 1 1 0 0 0 2 0 0 1 0 0 0 1 1 0 0 0 1 0 1 1 0 0 0 0 0 2 1 0 1 1 2 2 0 0 0 1 0 2 1 0 0 1 0 1 0 1 1 0 1 1 1 0 2 1 2 0 0 0 0 1 0 2 2 0 1 1 1 1 0 1 0 0 1 0 1 0 0 0 0 2 1 1 0 0 0 0 1 0 0 1 0 1 0 0 0 0 0 0 2 0 1 0 0 1 1 0 0 1 0 0 0 1 1 1 0 1 1 0 1 0 0 0 0 0 0 2 2 0 0 0 2 1 1 0 1 2 1 1 1 1 1 1 0 1 0 0 2 1 1 0 0 0 0 0 2 1 1 0 0 1 2 1 0 1 1 1 1 0 1 2 0 0 0 1 0 2 0 0 0 1 0 0 0 2 0 1 0 2 0 2 2 1 2 0 1 0 1 1 1 1 0 0 0 1 0 0 0 2 1 0 1 1 2 0 0 2 0 0 1 0 0 0 0 1 1 2 0 2 0 0 1 0 0 1 2 1 1 1 1 0 1 0 0 0 1 0 0 0 1 1 0 0 0 0 0 0 0 0 0 1 0 0 1 1 1 0 0 0 0 0 0 0 2 0 0 1 0 1 1 1 0 0 0 1 0 1 0 0 1 1 0 2 2 0 1 2 2 0 0 1 0 0 1 0 2 0 0 1 0 1 0 2 2 0 0 0 1 0 0 0 1 2 0 0 0 1 0 0 1 0 1 0 0 2 1 0 0 0 1 0 2 0 0 0 2 0 0 0 2 0 0 0 0 0 0 1 0 0 0 0 0 1 1 0 2 2 0 0 1 1 0 1 0 0 0 1 1 1 0 0 0 2 2 1 1 1 1 0 2 2 0 0 0 0 1 0 1 2 2 0 0 0 0 1 1 1 0 0 0 0 1 0 0 0 0 0 1 0 0 1 2 0 0 0 1 0 0 2 0 0 2 0 0 0 0 0 1 0 2 2 2 0 2 1 0 1 0 1 0 1 2 2 1 1 0 0 0 0 0 0 0 2 2 0 1 1 0 1 1 1 1 1 1 2 0 2 2 2 2 2 0 2 2 1 1 0 0 2 0 1 1 0 0 0 0 0 1 0 0 0 0 0 1 0 0 1 0 0 2 0 0 2 2 0 1 0 1 0 1 0 0 0 0 2 0 0 1 0 0 0 1 0 0 2 0 0 1 2 1 1 0 0 0 0 0 0 1 0 0 0 0 1 2 0 2 2 0 0 0 2 0 1 1 1 0 1 0 0 0 0 0 1 2 2 1 0 1 0 0 1 2 0 0 1 1 1 1 1 1 1 0 2 0 0 0 1 0 0 0 0 2 0 1 1 0 0 0 0 1 0 2 1 0 0 2 1 0 1 2 0 1 0 0 1 0 0 2 1 0 1 0 0 0 1 1 0 0 1 1 0 0 2 0 0 2 0 0 0 0 0 0 1 0 0 0 0 1 1 1 0
32 1 0 2 0 1 1 2 1 1 0 0 0 2 2 0 0 0 1 0 0 2 0 1 1 0 1 1 1 2 0 1 1 1 1 1 1 1 0 0 2 2 1 1 0 1 0 0 0 1 1 1 0 0 1 1 0 0 0 0 0 1 1 1 0 0 0 1 1 0 0 1 2 1 2 2 0 0 2 1 1 0 0 2 2 0 1 0 0 2 0 1 1 1 0 0 0 2 0 2 0 0 0 0 1 1 2 0 2 0 0 2 0 1 1 1 1 0 1 1 1 1 1 0 1 0 0 1 2 1 1 1 0 0 0 0 1 0 0 0 1 1 0 0 0 1 0 0 0 0 0 0 1 0 1 0 0 0 0 1 1 2 0 2 1 1 1 1 1 1 1 1 0 2 0 1 1 0 0 0 0 0 0 2 0 0 1 2 2 1 1 1 0 0 1 0 1 1 0 0 0 0 0 1 2 1 2 1 1 0 1 0 0 1 0 2 1 1 1 1 1 0 2 0 0 0 1 2 0 1 0 0 0 1 1 1 1 1 2 1 0 0 2 0 0 0 0 0 0 0 0 0 0 0 1 0 0 1 0 0 0 0 0 1 0 0 0 1 1 0 0 2 1 1 0 0 0 2 2 1 1 0 2 1 0 1 0 0 0 1 0 1 1 0 1 0 0 2 0 1 0 0 2 2 2 0 0 0 0 0 0 0 2 2 2 0 2 1 0 0 1 0 1 2 1 0 0 0 1 2 0 1 0 0 0 0 0 0 2 1 0 0 1 0 2 2 0 0 1 0 0 0 0 1 1 0 1 0 1 0 1 1 2 0 1 0 0 0 2 0 2 0 2 2 0 0 0 1 1 1 1 1 0 0 1 0 0 0 0 0 0 0 1 0 2 1 1 2 1 1 1 1 0 1 1 0 0 0 1 1 0 1 0 0 1 0 0 1 1 1 1 0 1 2 1 1 1 0 2 1 1 2 0 2 2 2 0 1 0 0 1 0 0 0 0 1 1 0 0 0 0 1 0 2 0 0 0 1 2 1 2 0 1 2 0 2 2 2 2 0 1 1 1 1 0 2 0 2 0 0 1 0 2 2 0 2 0 1 1 0 0 1 0 1 0 0 1 1 1 0 0 1 1 1 0 1 1 1 1 0 1 0 0 1 1 1 0 2 0 2 2 0 0 0 0 0 1 0 0 2 0 0 1 0 1 1 1 0 2 2 0 1 0 0 0 0 0 1 1 2 1 0 0 0 0 0 0 2 1 0 0 1 1 0 0 0 1 1 0 1 0 0 1 0 1 0 1 0 1 0 1 0 1 0 1 1 1 1 0 1 0 1 1 0 0 0 0 0 0 0 0 1 0 0 1 1 1 0 0 0 0 0 0 0 1 0 0 0 0 0 0 0 0 0 1 0 2 0 0 0 0 1 0 0 2 1 1 0 1 1 0 0 2 2 2 0 0 0 1 1 0 1 1 1 1 1 0 1 1 1 0 0 1 0 2 1 0 0 0 0 1 0 1 0 0 2 0 0 1 1 0 1 2 1 1 2 1 1 1 0 2 0 0 1 1 0 0 0 0 1 0 0 0 1 0 0 2 1 1 0 1 1 1 1 0 1 1 2 2 2 0 0 0 2 1 1 2 1 1 0 1 1 1 0 1 1 1 0 0 1 1 0 0 2 2 0 2 0 0 0 0 0 0 0 1 0 0 0 1 0 0 1 1 0 0 0 0 2 0 2 0 0 1 0 0 1 1 0 0 2 1 0 0 1 2 2 1 1 0 1 1 2 2 2 2 0 0 2 0 0 1 0 0 0 2 0 2 0 0 2 1 0 0 0 0 2 2 1 0 0 0 0 2 2 2 1 1 0 1 2 0 1 1 0 0 0 0 1 2 2 0 2 0 0 1 0 1 0 0 0 2 0 0 0 0 0 2 0 0 0 0 0 1 0 1 0 1 0 2 0 1 0 2 1 0 2 1 1 1 1 1 1 0 0 0 0 0 0 2 0 0 0 0 0 0 0 1 2 0 0 0 2 0 1 1 1 0 1 0 0 0 1 0 0 1 1 1 0 1 0 0 1 2 2 0 1 1 1 0 0 2 2 0 0 0 0 0 0 0 1 0 0 1 1 1 1 1 0 0 0 1 1 2 0 0 0 0 0 1 0 1 0 0 0 0 1 2 0 1 0 0 0 0 0 0 1 1 1 1 0 0 0 0 1 0 0 1 0 0 2 0 0 0 1 1 0 0 0 1 0 0 0
33 0 0 2 0 1 1 2 1 2 0 0 1 1 0 0 0 0 0 2 1 0 0 1 1 0 2 1 2 1 1 2 0 0 2 1 2 1 1 1 1 0 0 0 0 1 1 0 0 0 0 0 0 0 2 0 0 0 1 1 1 1 2 2 0 1 1 2 2 0 0 2 2 0 1 2 1 0 2 1 0 0 0 1 1 1 0 0 0 2 0 1 0 1 0 0 0 1 0 0 1 2 1 0 0 0 2 2 2 0 0 2 1 2 2 2 2 0 2 1 1 0 1 0 1 1 1 2 2 2 0 1 0 0 0 0 0 0 0 0 1 1 0 0 0 0 1 0 0 0 0 0 0 0 0 0 0 0 0 2 1 0 0 1 1 1 1 1 0 0 2 0 0 2 1 1 1 0 0 0 0 1 1 2 1 0 2 1 0 1 0 1 0 0 1 0 0 2 0 0 0 1 0 2 2 0 2 0 0 0 2 0 1 0 0 2 0 1 2 0 2 1 2 0 0 0 1 2 0 2 1 0 0 0 1 0 0 2 2 2 0 0 1 1 0 0 0 0 0 0 0 0 0 0 0 0 1 2 0 0 0 0 0 0 1 0 1 1 1 0 0 2 0 0 0 1 1 1 1 1 0 1 2 1 0 2 0 2 0 2 0 1 0 0 1 0 0 0 0 0 1 0 0 0 0 0 0 0 0 0 0 1 2 1 1 1 2 0 0 1 1 0 1 2 1 0 1 0 1 1 0 0 0 2 0 0 0 1 1 1 0 1 1 0 0 0 1 0 0 0 0 0 0 2 1 1 1 1 0 1 0 0 0 0 0 1 0 1 2 0 2 0 1 1 2 2 0 2 0 2 1 0 0 1 1 0 0 0 0 1 1 1 1 0 2 1 1 1 1 1 0 1 0 2 2 1 0 0 0 0 1 0 0 1 2 0 1 0 0 0 0 1 0 2 1 1 1 0 1 0 1 0 1 1 1 1 0 0 0 0 2 0 1 0 0 2 2 2 2 0 0 1 0 2 2 1 1 1 1 1 2 0 0 0 1 1 1 1 1 1 1 1 1 1 1 1 0 2 0 2 2 0 1 1 1 0 0 0 1 0 1 1 0 0 1 0 2 1 1 1 0 1 1 1 0 1 1 1 0 2 0 0 0 0 0 2 0 2 0 1 1 1 0 0 0 1 0 1 1 1 1 1 1 0 0 0 0 0 0 0 0 1 0 0 0 1 0 1 1 1 0 0 0 0 0 0 0 0 1 0 0 0 0 0 0 1 0 2 0 2 0 0 1 0 1 1 2 1 1 1 2 1 0 0 0 0 0 0 0 0 1 0 0 1 1 0 1 0 0 0 0 2 0 0 0 2 1 1 0 1 0 0 0 1 1 0 0 1 0 0 0 0 0 1 1 0 0 0 0 0 0 0 0 1 1 0 0 1 2 0 1 1 1 1 1 0 2 1 0 0 0 2 2 0 0 1 0 0 2 0 0 0 2 0 0 2 0 0 1 0 1 0 2 0 0 2 1 0 0 0 1 0 2 0 1 1 1 0 0 1 1 1 1 2 1 1 0 0 0 2 1 0 0 1 2 1 1 1 0 0 1 0 0 2 0 1 1 1 1 1 0 0 0 2 2 1 1 0 0 0 1 1 0 1 1 0 2 0 1 1 0 1 0 0 0 0 0 1 0 0 0 0 0 0 0 0 2 0 0 0 0 0 2 0 0 0 0 1 0 2 1 1 0 1 1 0 0 0 0 2 0 1 1 0 1 2 0 2 1 2 0 1 2 2 1 1 0 2 1 0 1 0 0 1 2 0 1 0 0 2 2 0 0 0 0 2 1 0 2 2 1 2 0 2 2 1 1 0 0 2 0 1 2 0 0 0 0 0 1 0 0 1 0 0 1 1 1 0 1 1 1 0 0 1 1 0 1 0 0 0 1 0 0 0 0 0 2 0 1 0 0 0 1 1 0 2 0 0 0 2 2 2 0 0 0 0 0 1 1 0 2 0 1 1 0 0 2 2 0 0 0 1 0 0 0 0 1 2 0 0 0 0 1 0 1 1 1 0 1 0 0 1 1 0 2 1 1 1 0 0 2 2 0 0 0 0 0 1 0 0 0 0 1 0 1 2 0 0 0 0 1 0 2 0 1 1 1 1 1 0 0 0 1 0 0 1 1 0 0 0 0 0 0 0 0 1 1 1 1 0 0 0 0 2 0 2 2 0 0 1 0 0 0 1 1 0 1 1 1 1 1 1
34 1 0 2 0 1 1 2 2 0 0 0 0 1 1 0 0 0 0 0 1 1 0 0 2 0 1 2 2 1 1 1 0 1 0 2 1 1 0 2 0 0 0 0 0 0 0 0 0 1 1 1 0 0 1 0 0 0 0 1 0 1 2 2 1 1 1 2 0 0 0 1 2 0 2 2 0 0 2 0 1 0 1 0 1 0 0 1 1 2 0 1 1 1 0 0 0 2 1 1 2 0 1 0 0 0 2 1 1 1 0 2 0 2 2 2 2 1 2 0 0 2 2 2 0 0 0 1 2 2 0 1 1 0 0 0 1 0 1 0 0 2 0 0 0 0 0 0 0 0 1 0 0 1 0 0 1 1 0 1 1 1 0 1 1 1 2 1 1 2 0 0 0 2 0 1 1 0 0 0 0 0 0 2 2 0 2 1 0 1 0 1 0 0 1 0 0 0 0 0 0 0 1 0 2 2 1 1 1 0 1 0 2 0 0 2 0 0 0 1 1 1 1 0 0 0 0 2 0 2 0 1 0 0 0 0 0 1 2 1 0 0 2 0 0 0 0 0 0 0 0 0 1 1 0 0 0 1 0 0 0 0 0 0 0 0 0 0 2 1 0 2 1 1 0 1 0 1 1 0 0 2 1 1 0 1 0 2 0 2 0 0 1 0 2 0 1 1 0 0 0 1 1 1 1 0 0 0 0 1 0 1 2 1 2 1 2 0 0 0 1 1 1 2 2 0 2 0 0 0 0 0 0 0 0 0 0 0 2 0 0 1 1 0 0 0 1 0 0 1 0 0 1 2 0 1 1 0 0 0 0 0 2 0 2 0 0 1 2 0 2 0 0 0 1 1 0 1 1 1 1 1 0 1 1 0 0 1 1 0 0 0 1 0 1 0 1 1 0 0 0 0 0 1 1 1 0 0 0 0 0 0 0 0 0 0 1 0 0 0 1 0 2 2 0 0 0 0 1 0 0 1 0 2 2 2 0 1 0 1 0 0 1 1 1 2 1 1 1 0 0 2 0 1 1 1 0 2 1 0 1 0 0 1 0 1 1 2 2 0 0 0 2 0 1 0 1 2 1 0 1 1 1 1 1 1 0 0 2 2 1 0 1 2 1 0 0 2 2 0 1 0 1 1 1 0 2 1 1 1 0 0 1 2 2 0 0 2 0 1 1 1 2 2 0 0 0 1 1 1 1 1 0 0 0 1 0 0 0 0 1 0 0 0 0 0 0 1 1 1 0 0 1 0 0 1 0 0 0 0 1 0 1 0 0 0 1 0 0 0 0 1 1 0 1 0 1 2 2 2 2 1 1 0 0 0 1 0 0 1 0 1 1 0 0 1 1 1 0 0 0 1 1 0 1 1 0 1 0 2 0 0 0 0 1 0 0 0 0 0 0 0 0 1 1 0 0 1 0 0 1 1 0 1 2 1 0 0 2 0 1 0 1 2 2 0 1 2 1 0 1 1 0 1 2 0 0 1 2 0 0 0 2 0 1 1 0 2 0 0 0 0 1 0 0 2 1 2 2 2 0 1 2 0 0 2 1 1 0 2 0 2 0 1 1 0 0 1 1 2 0 2 0 1 2 0 1 1 1 0 1 1 0 1 0 1 1 0 0 0 0 2 1 2 0 1 2 1 1 0 2 2 0 0 1 1 2 0 1 2 0 2 0 0 0 0 0 0 0 0 0 0 0 0 1 1 0 0 1 0 0 0 2 0 1 0 0 2 0 2 1 0 2 1 1 0 0 0 0 2 1 2 0 1 1 1 1 1 0 1 0 1 2 2 2 0 0 0 0 0 0 0 0 2 1 0 1 0 0 1 1 0 1 1 1 1 1 0 0 0 0 0 1 1 1 1 0 0 0 2 0 1 1 0 0 0 0 0 0 0 0 0 0 0 1 0 1 0 1 1 1 0 0 1 1 0 1 1 0 0 1 0 1 0 1 0 1 1 0 2 0 0 2 0 0 2 0 1 2 2 2 2 0 0 0 0 0 1 1 0 1 0 1 2 0 0 2 1 1 1 0 1 0 0 0 0 1 2 0 0 0 0 0 0 0 0 2 1 1 1 0 1 1 0 2 2 2 0 0 0 2 2 1 2 1 0 0 0 0 0 0 0 0 0 0 1 0 1 0 2 2 0 2 2 1 0 2 0 0 2 0 2 0 0 0 0 0 0 2 1 0 0 0 0 0 1 1 1 2 0 0 0 0 1 0 0 0 0 0 2 0 0 0 2 1 0 0 0 0 0 0 1
35 1 1 1 0 1 1 1 1 2 0 0 0 0 0 0 0 0 0 0 1 2 1 0 2 1 0 2 2 0 1 2 0 1 0 1 1 1 1 0 2 1 0 0 0 0 2 0 0 0 0 1 1 2 0 0 0 0 1 0 2 2 1 1 0 0 0 0 1 0 0 1 2 0 1 2 1 0 2 0 1 0 1 0 1 1 0 0 0 1 0 0 1 0 0 0 0 1 1 0 1 0 1 0 0 0 2 2 2 0 0 2 1 1 1 1 1 0 1 1 1 0 2 1 0 1 1 1 2 2 0 0 0 0 0 0 0 0 0 0 0 2 0 0 0 1 0 0 0 1 0 0 0 1 1 0 1 0 0 2 1 1 0 1 0 1 0 1 2 2 0 0 1 1 0 1 1 1 1 1 1 0 0 1 1 0 1 1 0 1 0 0 1 1 0 1 1 2 0 0 0 0 0 2 2 0 2 0 0 0 2 0 0 0 0 2 1 0 0 0 2 2 1 0 0 0 0 2 0 2 0 1 0 0 0 0 0 1 2 2 0 0 2 0 0 0 0 0 0 0 0 0 0 0 0 0 0 2 0 1 0 1 0 0 0 0 0 1 2 1 0 1 1 1 0 0 0 0 0 0 0 1 2 1 1 1 2 1 1 2 0 1 1 0 2 0 1 0 0 0 0 0 1 1 1 0 0 0 0 2 0 2 2 2 2 1 2 0 1 1 0 2 2 1 1 0 1 1 0 0 0 1 1 1 0 1 1 0 2 1 0 2 1 0 0 0 2 0 1 0 0 0 0 2 1 1 1 0 0 2 0 0 2 0 2 0 0 2 0 0 0 2 0 0 0 0 0 2 0 2 0 0 0 1 2 0 0 0 0 0 1 1 2 0 2 1 1 1 0 0 0 0 0 0 0 0 1 0 0 0 0 0 0 0 0 0 1 0 0 0 0 2 1 2 0 0 0 0 1 0 1 0 0 1 2 2 1 0 0 0 2 0 2 2 1 2 2 1 1 0 0 1 0 2 0 0 0 1 1 0 2 0 1 1 0 1 1 1 1 1 1 1 1 2 0 0 0 2 0 0 1 0 2 1 1 0 0 1 1 0 1 1 2 1 0 0 0 1 1 1 0 1 0 0 1 1 2 2 1 1 0 0 1 1 1 1 0 1 0 2 1 0 2 2 0 1 0 1 0 2 0 1 0 0 0 0 0 0 1 1 0 1 0 0 1 0 0 2 2 1 0 0 1 1 1 0 1 1 0 1 1 0 1 0 0 0 1 0 1 0 0 1 1 0 0 1 1 0 0 0 0 0 1 0 0 0 0 0 0 0 0 0 0 0 0 0 0 1 0 0 1 1 0 0 1 2 1 0 0 0 0 0 0 1 0 0 0 1 1 0 0 0 0 0 0 0 1 1 0 0 1 1 1 1 1 0 0 0 2 0 0 2 1 1 2 0 1 1 2 0 0 0 1 0 1 0 0 0 1 0 0 0 1 0 2 1 1 1 0 0 1 0 1 0 0 1 1 2 0 0 0 0 2 1 1 1 0 0 0 1 1 1 0 0 0 0 0 0 1 1 1 0 0 1 2 0 1 1 1 1 0 0 0 1 0 1 0 0 0 0 0 0 0 2 1 0 0 0 0 0 0 0 0 1 1 0 1 0 0 1 1 0 0 1 1 0 1 1 0 0 0 0 0 1 1 0 1 0 1 1 0 0 2 0 0 0 0 1 0 1 1 0 2 0 0 0 0 0 2 0 1 1 2 0 1 1 0 2 0 2 0 2 2 1 1 0 0 0 0 0 0 0 0 2 0 0 0 0 1 2 2 0 1 1 1 2 0 0 1 2 1 1 1 1 1 1 1 0 1 2 0 2 0 1 0 1 0 0 0 0 0 0 0 1 2 0 2 0 0 0 2 0 0 2 2 0 0 0 0 0 1 0 1 0 1 0 1 0 1 1 0 0 0 1 0 1 0 1 2 2 2 2 0 0 0 0 0 1 0 0 2 0 0 2 2 1 2 2 0 1 0 1 0 0 1 0 0 2 0 1 0 0 0 0 1 1 1 1 2 1 0 2 2 2 2 2 2 1 0 0 2 2 0 1 0 0 0 1 0 0 0 0 2 0 1 1 0 0 0 0 1 1 2 1 0 0 2 0 0 0 1 0 0 0 0 0 1 0 2 0 0 0 0 0 0 2 0 0 0 0 0 0 0 1 0 0 1 1 0 1 0 0 0 0 0 0 1 0 1 0 1 0
36 1 1 2 1 0 0 2 1 1 0 0 0 0 0 0 0 0 0 0 0 2 0 0 2 0 0 0 2 0 1 2 0 1 0 2 0 2 0 0 2 2 1 0 0 1 0 0 0 0 0 0 0 1 2 0 0 0 1 1 1 1 1 1 1 1 1 1 2 0 0 1 2 1 2 2 0 0 2 1 0 0 1 0 1 0 1 1 1 2 0 1 1 1 0 0 0 1 0 1 1 0 0 1 1 1 2 1 1 1 0 2 1 1 1 1 1 0 1 1 1 0 2 2 0 1 1 1 2 1 1 1 0 0 0 0 0 1 0 0 1 1 0 0 0 0 1 0 0 0 0 0 0 1 1 0 0 1 1 1 1 0 0 1 0 0 0 1 1 2 0 0 1 1 0 1 1 0 0 1 1 1 0 2 1 0 2 1 1 0 1 1 0 2 2 0 0 2 1 0 0 0 1 1 2 0 2 1 0 0 0 0 2 0 0 2 1 0 1 1 1 1 2 0 0 1 0 1 0 0 0 0 0 0 0 0 0 2 2 2 0 0 2 0 0 0 0 0 0 0 0 0 0 0 0 0 0 2 0 1 0 1 0 0 0 0 0 0 1 0 0 1 0 0 0 1 0 2 2 0 2 0 1 2 0 2 1 1 0 2 1 0 1 0 2 0 1 1 1 1 0 0 0 0 0 0 1 0 0 1 1 2 1 2 1 0 1 0 0 1 1 0 0 2 1 0 2 0 1 1 0 1 1 1 0 0 0 1 1 1 1 1 1 1 1 1 1 0 0 1 0 0 0 1 1 0 0 0 1 1 1 1 1 0 1 0 0 1 2 0 2 0 1 1 0 0 0 2 0 2 1 0 0 1 1 1 0 0 0 0 0 0 0 0 1 0 1 0 0 1 0 1 0 1 1 0 0 1 0 0 1 0 0 0 0 0 1 0 0 0 0 1 0 1 2 2 1 0 1 0 1 0 0 2 0 0 0 2 0 1 2 0 2 2 2 0 2 0 2 1 0 0 0 2 1 0 0 1 1 0 1 0 0 0 0 0 0 2 2 0 0 0 2 1 0 0 0 2 0 0 0 0 2 2 2 0 0 0 1 0 1 1 0 2 2 0 1 2 2 0 2 0 2 2 0 0 1 1 1 0 1 1 0 1 1 1 1 2 0 1 1 2 0 0 0 1 0 0 1 1 1 0 1 1 1 0 0 0 1 1 0 2 0 0 0 0 0 0 0 2 0 0 0 0 2 0 0 1 1 0 0 0 0 1 1 0 0 0 2 0 0 2 0 0 0 2 2 1 1 1 1 0 2 0 0 1 2 0 1 1 0 0 0 0 0 1 0 0 0 0 0 2 1 0 0 2 1 1 0 0 2 2 0 0 2 0 0 1 0 0 0 0 0 1 1 0 1 2 0 0 0 2 0 1 2 1 0 0 2 0 0 1 0 0 1 0 2 0 1 0 0 1 0 0 2 0 0 0 1 1 0 0 2 0 0 2 1 1 0 0 0 0 1 0 0 1 1 1 1 1 0 1 2 1 0 0 2 1 0 0 1 0 1 1 0 0 0 0 1 1 0 2 0 1 2 0 1 1 1 0 1 1 0 0 0 1 1 2 1 1 1 0 1 1 1 1 1 0 0 0 0 0 0 0 1 1 1 0 0 0 0 0 0 0 0 0 0 0 0 0 0 0 0 1 1 1 0 0 1 0 0 1 2 0 0 1 1 1 0 1 1 0 2 1 1 0 0 0 2 0 2 2 0 1 1 2 1 2 1 2 0 1 2 2 1 1 0 0 0 2 2 0 0 2 1 0 1 0 0 2 1 0 2 1 2 1 0 1 1 1 0 1 1 2 1 1 0 0 0 2 1 2 1 1 0 1 0 1 2 0 1 0 0 0 2 0 1 0 0 0 2 0 0 2 1 1 1 0 0 0 1 0 1 0 1 1 0 0 2 1 1 0 2 1 0 2 0 1 2 2 1 1 0 0 0 0 0 0 0 1 0 0 2 1 1 0 2 2 0 0 0 2 1 1 2 1 0 1 0 2 0 0 0 1 2 1 2 1 2 1 0 2 2 1 2 2 0 2 1 1 2 2 0 1 1 0 1 0 0 0 0 0 2 0 0 0 0 1 0 0 2 0 2 0 0 0 0 0 0 1 1 1 0 0 1 0 2 0 0 0 0 0 0 0 0 0 2 0 0 0 0 0 0 1 0 0 1 0 0 0 0 0 1 2 0 0 1 0 0 0 0 0
37 1 2 0 0 1 1 2 1 2 0 0 1 1 0 0 0 0 2 0 0 2 0 0 2 0 1 2 2 0 1 1 0 0 2 0 2 2 0 0 2 2 0 0 0 0 0 0 0 0 0 1 0 1 0 1 0 1 0 0 2 2 2 2 0 0 0 1 2 1 0 1 2 0 1 2 1 0 2 0 1 0 0 1 1 0 0 0 0 2 0 2 1 2 1 0 0 1 0 0 1 0 1 0 0 0 2 2 2 0 0 2 2 2 2 2 2 0 0 2 2 0 2 2 0 0 0 1 2 1 1 1 0 0 0 0 0 1 0 0 1 2 0 0 0 1 0 0 0 0 0 0 0 1 0 0 1 0 0 1 1 2 0 2 1 1 1 2 0 0 1 0 1 1 0 1 1 1 0 0 0 0 1 2 2 1 1 1 0 1 0 1 0 0 1 0 0 2 1 0 0 1 0 0 2 2 1 1 1 0 1 0 1 0 0 2 0 0 0 1 1 1 1 1 1 0 0 1 0 1 0 0 0 0 0 0 1 2 2 1 0 1 2 0 0 0 0 0 0 0 0 0 1 1 1 0 0 1 0 0 0 0 0 0 0 0 0 0 0 0 0 2 1 1 0 0 0 2 2 1 0 1 2 0 0 2 2 2 0 2 0 0 1 0 2 0 0 0 0 0 0 0 0 0 0 0 0 0 0 2 0 2 2 1 1 0 1 1 0 0 1 0 0 1 1 0 2 0 0 0 0 2 0 0 0 0 0 1 1 0 0 0 2 0 0 0 1 0 2 0 0 0 0 2 2 0 0 0 0 0 0 0 2 0 2 0 0 2 0 0 0 2 1 1 1 1 0 2 0 2 0 0 0 0 0 0 0 1 1 0 0 0 2 0 1 1 2 1 1 1 0 1 0 2 2 2 0 1 0 0 0 1 0 0 0 0 0 1 1 1 1 1 0 2 2 2 1 2 2 2 0 1 0 1 1 1 0 1 0 0 1 0 2 2 2 2 1 0 0 0 0 0 0 0 0 0 0 2 2 2 0 0 0 0 2 2 2 0 1 1 1 1 2 0 0 1 0 1 1 0 0 1 2 1 1 0 0 1 2 2 1 0 1 1 0 0 0 1 2 1 1 1 1 0 0 2 2 2 1 0 0 0 0 0 0 1 0 1 0 2 2 0 2 1 0 0 1 0 0 2 0 0 1 1 1 0 1 0 2 2 0 2 0 0 0 0 0 0 0 2 1 0 0 0 1 0 0 0 0 0 0 0 0 0 0 2 0 2 1 1 1 1 0 0 0 0 0 1 1 1 1 1 1 0 0 0 0 0 0 1 0 0 1 1 1 0 1 0 0 0 0 1 1 0 0 1 0 1 0 2 0 0 1 1 0 1 1 1 0 0 0 0 0 1 1 0 1 2 0 0 1 1 1 2 2 0 2 1 2 0 1 0 2 2 2 0 1 0 1 0 0 1 0 1 2 0 0 0 0 0 0 0 0 1 1 1 0 1 0 1 1 1 1 0 0 2 1 1 1 1 1 0 2 1 0 0 2 0 0 0 2 0 0 2 1 1 0 0 1 1 0 1 0 1 0 0 2 1 0 0 1 1 0 2 0 0 0 1 1 1 0 0 2 2 1 2 2 2 2 0 1 0 0 0 1 1 2 0 1 2 0 2 0 0 0 0 0 0 0 0 0 0 0 1 0 1 2 0 1 0 0 0 2 1 0 1 1 1 0 1 1 1 1 1 1 0 0 0 1 1 2 2 1 1 2 2 0 2 0 2 0 1 2 1 0 1 0 1 0 0 1 0 0 2 1 0 2 0 1 2 2 0 1 1 1 2 1 1 1 1 0 2 1 1 1 2 1 0 0 2 1 2 1 0 0 1 1 0 0 0 0 0 1 0 1 1 1 0 0 0 2 0 0 2 0 0 2 0 0 0 1 0 1 0 1 1 1 0 0 1 0 0 1 0 0 0 1 0 2 2 2 2 0 0 0 0 1 0 1 0 0 0 0 1 2 0 2 2 0 0 0 2 0 0 1 0 1 1 0 1 0 1 1 0 2 0 1 2 2 2 0 2 1 1 1 1 0 1 0 0 2 1 1 1 0 0 0 0 1 1 0 0 2 1 1 2 0 2 0 1 2 0 1 1 1 0 2 2 0 2 2 0 0 0 0 0 0 0 1 0 0 0 0 0 0 2 0 0 0 0 0 0 0 1 0 0 1 1 0 2 0 1 0 2 0 0 0 0 0 0 0 0
38 0 0 1 0 0 0 2 0 2 0 0 1 1 0 0 0 0 1 1 1 1 0 0 2 0 1 0 2 1 1 1 1 1 0 1 1 1 0 1 0 0 1 1 0 1 0 0 0 1 1 1 0 1 1 1 0 0 0 1 0 2 0 1 0 0 0 0 2 1 0 2 2 0 2 2 0 0 1 0 0 0 0 0 0 0 0 1 1 2 0 1 0 0 2 1 0 1 0 1 2 0 0 0 1 1 2 1 1 1 0 2 2 2 2 2 2 0 0 2 2 0 1 0 0 0 0 1 1 1 0 0 0 0 1 1 1 0 0 0 1 1 0 0 0 1 0 0 0 0 0 0 0 0 0 0 0 0 0 1 0 0 0 1 0 2 2 0 1 1 1 0 0 2 0 1 0 1 0 0 0 0 0 1 1 1 0 2 2 1 1 1 0 0 1 0 1 2 0 0 0 0 0 0 2 1 2 0 1 0 1 0 0 0 0 2 1 0 1 1 1 1 1 0 0 0 1 2 1 0 0 0 0 1 1 1 0 2 2 1 0 0 2 0 0 0 0 0 0 0 0 0 0 0 0 0 1 2 1 0 1 1 0 0 0 0 0 0 1 0 1 1 0 0 0 0 0 2 2 0 2 0 0 0 0 1 0 2 0 2 1 1 0 0 1 0 1 2 0 2 0 2 1 1 0 0 0 0 0 0 0 0 2 2 2 1 2 1 0 1 0 1 0 1 0 0 1 0 1 1 0 2 0 1 0 0 0 2 0 1 0 0 1 0 1 1 0 0 2 2 0 0 1 1 0 0 0 0 1 1 1 1 2 0 2 1 0 2 1 1 1 1 0 0 0 0 0 0 0 2 2 0 0 2 1 1 0 0 0 1 0 0 1 0 1 0 0 0 0 0 0 0 0 2 2 1 0 1 0 0 0 0 0 0 2 0 0 1 0 1 1 0 1 0 0 1 0 0 1 1 0 2 0 2 0 0 0 0 0 0 1 0 1 0 0 1 1 1 2 1 0 1 0 2 2 0 0 1 2 1 1 0 0 0 0 0 0 1 1 1 1 1 1 1 0 2 0 1 0 0 1 0 1 1 1 1 0 1 2 0 2 0 0 0 2 0 2 2 2 0 2 0 0 0 0 2 2 1 1 1 1 0 0 1 1 0 1 1 1 1 1 1 0 0 0 0 2 2 0 2 0 1 0 0 1 1 1 0 1 1 1 2 0 0 1 1 1 2 2 0 0 0 0 0 1 2 1 0 0 1 0 0 0 1 1 0 0 1 0 1 0 2 1 0 0 0 0 0 1 0 2 1 1 0 0 0 0 0 0 0 1 0 0 1 1 1 2 0 0 0 0 2 0 0 1 1 1 0 0 1 0 0 0 2 0 0 0 1 0 1 0 0 0 0 0 1 1 1 0 0 0 1 1 2 1 1 0 1 2 0 0 1 0 0 1 0 2 2 0 0 0 1 1 0 0 1 0 0 1 0 0 0 2 0 1 2 0 1 1 0 2 0 0 0 0 1 1 1 1 1 1 0 2 1 1 1 1 0 1 0 2 1 0 0 1 1 0 0 0 0 0 0 0 0 1 0 2 1 0 0 1 0 0 1 0 0 0 1 1 1 0 0 0 2 2 1 2 1 0 0 1 1 0 0 0 0 1 0 0 1 1 1 1 0 1 0 1 1 1 1 0 1 0 0 0 0 1 0 1 0 0 1 2 0 0 0 1 1 0 2 0 1 1 2 1 0 0 0 1 1 2 2 1 1 2 1 1 2 2 2 0 0 2 2 2 0 0 1 0 1 1 0 0 2 1 0 1 0 0 2 2 1 2 2 2 2 0 0 1 2 1 1 1 2 1 0 0 0 0 1 0 0 0 0 0 0 0 0 2 0 2 2 0 0 0 0 0 0 0 0 2 0 0 1 1 0 1 0 0 1 0 1 0 0 0 0 0 2 2 0 0 0 1 0 0 0 0 0 1 1 1 1 0 0 0 0 0 0 1 0 1 0 0 2 2 0 2 2 0 1 0 2 0 0 1 0 1 0 0 2 0 1 0 1 1 1 2 2 2 2 0 2 2 2 0 1 1 1 0 0 1 0 0 2 0 0 0 1 0 1 0 0 0 1 1 2 0 0 0 0 2 0 2 0 0 1 2 0 0 1 1 1 0 0 1 1 1 0 1 0 0 1 0 0 0 0 1 2 2 0 0 0 0 0 0 0 0 2 0 2 2 0 0 1 0 0 0 0 1 0 0 0
39 0 1 1 0 0 0 2 2 1 0 1 1 1 0 0 0 0 1 0 1 2 0 0 2 0 1 0 2 1 1 1 2 1 1 1 1 1 0 2 0 0 0 0 0 0 0 1 0 1 1 1 2 2 0 0 0 0 2 0 1 1 2 2 0 0 0 0 2 1 0 1 2 1 2 2 0 0 2 0 2 0 0 2 2 0 0 2 2 2 1 2 2 2 1 0 0 1 0 1 1 0 0 0 1 1 2 1 1 1 0 2 1 2 2 2 2 1 1 1 1 1 1 1 1 0 1 0 0 0 1 0 0 0 0 0 0 0 0 0 0 2 0 0 0 1 0 0 0 0 0 0 1 0 0 0 0 1 0 1 0 1 0 2 2 2 1 0 1 1 1 0 0 2 0 2 2 0 0 0 0 1 0 2 2 0 2 1 0 1 0 1 0 1 2 0 1 0 0 1 0 0 0 1 2 1 2 2 1 0 1 0 0 1 0 2 1 0 2 0 2 1 2 0 0 0 1 0 0 1 1 1 1 1 0 0 0 1 1 1 0 0 2 1 0 0 0 0 0 0 0 0 0 0 0 0 1 1 1 0 1 1 0 0 0 0 0 0 1 0 0 2 0 0 1 1 0 2 2 1 1 0 1 1 0 1 1 2 0 2 0 1 0 0 2 0 2 1 0 0 0 1 0 0 0 0 0 1 0 1 0 1 2 2 1 0 0 1 1 0 0 2 2 1 0 0 0 0 0 0 0 2 0 1 0 0 0 1 1 1 0 1 1 1 0 0 2 0 1 0 1 1 0 1 1 0 0 0 0 2 0 0 1 1 1 0 0 2 1 0 1 1 1 1 1 1 0 1 1 1 0 0 1 1 2 0 0 1 1 0 0 0 1 0 2 1 1 0 0 0 0 0 2 0 0 0 2 1 0 0 0 1 0 0 1 0 1 0 0 0 0 2 0 2 1 2 1 0 2 1 1 1 0 2 1 1 0 2 0 1 1 0 1 0 0 1 1 1 1 2 0 1 0 1 1 0 1 1 1 1 1 0 0 0 1 2 1 2 2 0 0 0 1 1 0 1 0 2 1 0 0 0 1 1 0 2 0 0 2 1 1 0 1 0 1 0 2 2 2 0 2 0 2 2 0 0 0 1 1 2 1 0 0 0 0 2 1 2 0 1 0 2 1 1 0 1 0 0 0 1 0 0 1 1 1 0 1 0 2 2 0 1 0 1 1 0 0 0 0 2 1 0 1 0 1 0 0 1 1 0 0 0 2 0 0 0 1 1 0 1 0 1 1 0 1 0 1 1 2 1 2 0 2 0 1 1 2 1 0 2 1 0 0 0 1 0 0 1 0 1 0 2 1 0 0 2 1 1 0 1 0 0 0 1 0 0 1 0 0 0 0 0 0 0 0 0 2 2 0 0 0 0 1 2 2 0 2 0 2 0 1 1 1 2 2 0 0 2 2 0 0 1 1 1 1 1 0 0 1 1 0 0 1 0 0 2 1 1 0 1 0 1 0 1 1 2 0 1 1 1 0 0 2 1 0 0 2 0 0 0 0 0 1 2 1 1 0 1 0 1 1 0 0 2 2 1 1 2 0 0 2 1 0 1 0 0 0 1 1 1 0 0 0 2 2 1 1 0 0 0 1 1 1 0 1 1 1 0 0 0 0 0 1 0 1 0 1 0 0 0 0 0 0 0 0 1 1 0 1 0 0 0 2 0 0 0 0 2 0 2 2 0 1 0 0 1 0 0 1 0 1 2 0 0 1 2 1 2 1 2 0 1 2 2 2 0 1 2 0 0 1 0 0 1 2 0 0 1 1 1 1 0 1 1 1 2 0 0 1 1 1 2 2 2 2 1 0 0 0 1 0 0 0 0 0 0 0 0 0 0 0 0 0 0 1 1 1 0 0 0 2 0 0 2 2 0 0 0 0 0 2 0 0 0 0 0 1 0 1 1 1 0 1 0 0 1 0 0 2 1 1 1 0 0 0 0 0 1 0 0 2 0 1 2 2 0 2 2 0 1 0 2 0 0 0 1 1 0 0 1 0 2 0 0 1 2 1 1 2 0 0 2 1 1 0 0 1 2 0 0 2 2 0 2 0 0 0 0 1 2 0 0 0 1 1 0 1 0 0 0 1 1 2 1 1 0 1 1 0 1 2 0 0 0 2 2 2 0 1 0 0 0 1 0 0 1 0 1 2 0 0 0 0 2 0 1 2 0 0 1 0 0 2 2 0 0 0 0 0 0 0 0
40 1 0 2 0 1 1 1 2 0 0 0 2 2 2 0 0 0 2 1 1 2 0 1 1 1 1 0 1 2 0 1 1 1 1 1 1 0 0 1 1 1 2 2 0 1 1 0 1 0 0 1 0 1 1 0 0 0 1 0 0 2 2 2 0 0 0 1 2 0 0 1 2 0 1 2 1 0 1 0 0 0 0 0 0 0 0 0 0 2 0 1 1 1 0 0 0 2 1 1 1 0 0 1 1 1 2 0 0 2 0 1 0 0 0 0 0 0 1 1 1 1 2 1 0 1 1 1 1 1 0 0 0 0 1 1 1 1 1 1 1 1 0 0 0 2 0 0 0 0 0 0 0 0 0 0 0 1 0 0 0 1 0 2 2 2 1 2 0 1 1 0 2 0 0 2 2 0 0 0 0 0 0 2 1 0 2 2 1 1 0 1 1 1 0 1 1 1 0 0 0 0 1 2 2 0 2 0 1 0 1 0 1 0 0 1 1 1 2 0 2 1 2 0 0 0 1 2 0 1 0 0 0 0 0 0 0 0 0 0 0 0 2 0 1 1 1 0 1 1 1 1 0 0 0 0 0 2 0 0 0 0 0 1 1 0 0 0 1 1 0 2 2 2 0 0 0 1 1 0 0 2 2 0 1 0 0 0 0 1 1 1 1 0 2 0 0 1 1 0 1 1 1 1 0 0 2 0 0 2 0 2 2 2 1 0 0 0 1 0 0 1 1 2 1 0 1 0 0 1 0 1 1 1 1 0 0 0 2 0 1 1 1 1 1 1 1 0 2 1 1 0 0 2 1 1 1 0 0 0 0 0 2 0 1 0 0 2 1 0 1 1 0 0 0 0 0 2 1 1 0 0 0 1 2 1 0 1 1 0 0 0 1 0 2 2 2 1 0 0 0 0 0 2 2 1 0 1 0 0 0 0 0 0 0 0 1 0 1 0 0 0 0 0 1 2 2 0 1 0 0 1 1 1 1 1 0 1 0 0 1 0 2 0 0 1 1 0 1 2 0 0 0 1 0 0 0 1 1 0 1 0 1 1 1 2 2 0 1 1 1 1 2 0 1 0 2 2 2 0 0 0 0 0 0 1 0 1 2 1 2 0 1 1 1 0 1 1 1 0 0 0 2 1 0 1 1 1 0 2 0 0 1 1 1 0 0 2 0 2 1 0 0 1 1 0 0 1 0 2 0 1 0 0 1 1 1 0 1 1 2 2 0 0 0 0 0 0 0 2 2 0 1 0 1 1 0 1 2 0 0 2 2 0 0 1 1 1 1 1 0 1 2 0 1 0 1 1 2 1 2 0 1 0 0 0 2 2 0 2 0 0 1 0 0 1 0 0 0 0 0 1 1 0 0 1 2 2 0 1 0 0 0 0 1 1 0 1 1 0 0 0 1 1 0 0 2 2 0 0 0 1 0 0 1 1 0 2 2 0 0 1 0 2 1 0 2 2 0 0 0 2 1 0 1 0 0 0 0 0 0 0 2 1 0 1 0 0 1 0 2 0 1 0 1 1 1 1 0 0 0 0 1 0 0 1 1 1 0 0 1 1 0 2 0 1 0 0 1 1 0 2 0 1 1 0 1 0 0 1 0 0 0 2 1 2 1 0 0 0 0 0 1 2 1 1 1 1 0 0 2 2 0 0 0 0 1 0 2 2 0 2 0 0 0 1 1 1 0 1 1 1 0 2 1 0 0 1 2 1 0 1 2 0 0 1 0 2 0 2 0 0 1 1 1 0 0 0 0 2 0 0 1 0 1 1 0 2 0 2 0 2 2 2 2 0 0 1 0 0 0 0 0 0 2 1 0 0 1 2 2 0 0 0 0 2 0 1 1 2 2 1 1 2 1 1 1 0 0 2 0 1 1 0 0 0 0 0 1 0 1 1 0 0 0 0 0 0 0 0 2 0 0 1 1 0 1 0 1 0 0 0 1 0 1 0 1 1 2 1 0 0 2 0 0 1 0 0 1 2 1 1 0 0 0 0 0 0 0 0 1 0 2 2 1 0 2 2 0 1 0 1 0 1 2 1 0 2 0 2 1 1 0 0 1 1 0 0 1 0 0 1 1 0 2 2 2 1 0 0 0 0 0 1 0 0 0 1 0 0 0 0 0 0 1 0 0 0 0 0 2 0 1 2 1 0 1 2 0 2 2 0 0 0 0 0 0 0 0 0 0 0 0 0 0 0 2 2 2 0 0 0 0 0 1 0 1 1 0 2 0 0 1 1 0 0 0 0 0 0 0 1
41 0 1 0 0 0 0 1 2 0 0 0 0 0 0 0 0 0 0 1 1 1 0 0 2 1 1 0 2 1 1 1 0 1 2 1 1 2 0 1 1 1 0 0 0 0 0 0 0 1 1 1 0 0 1 1 0 1 1 0 1 2 2 2 1 1 1 0 1 0 0 1 1 0 1 1 1 1 0 0 0 0 0 1 2 0 0 0 0 2 0 1 1 1 0 0 0 0 0 0 2 0 0 0 1 1 2 2 1 1 0 1 1 1 2 2 2 1 1 1 1 0 1 0 1 1 1 0 1 0 1 0 0 0 1 0 1 0 0 0 2 1 0 0 0 0 0 0 0 0 0 0 0 1 0 0 0 2 0 2 1 0 0 2 1 2 2 1 1 1 1 0 1 1 1 1 1 0 2 2 2 0 2 2 2 0 2 1 1 2 0 0 1 1 1 1 2 2 0 0 0 1 0 1 2 2 1 1 1 0 2 0 1 0 0 2 1 1 2 0 2 0 1 0 0 1 1 2 0 1 0 0 0 0 0 0 0 2 2 1 0 1 2 1 0 0 0 0 0 0 0 1 0 0 0 0 0 0 0 0 0 0 0 0 0 0 0 0 1 1 0 2 2 2 0 0 0 2 1 1 1 0 2 2 0 1 1 2 0 2 0 0 0 0 1 0 0 1 0 0 0 0 0 0 0 0 0 0 1 1 0 1 1 1 2 1 2 0 1 1 0 1 2 2 1 0 1 0 0 0 0 1 0 1 0 0 0 1 1 0 0 0 0 0 0 0 2 0 0 1 0 0 0 2 2 0 0 0 0 1 0 0 1 0 1 0 0 2 2 1 2 0 0 0 0 0 0 2 1 1 0 2 0 1 1 0 0 0 0 0 0 0 1 0 1 0 0 1 0 0 0 1 1 1 1 1 1 0 0 0 1 0 0 1 1 0 1 1 0 1 1 0 1 2 2 2 1 0 0 0 0 0 0 2 0 0 0 1 0 0 0 0 2 1 1 1 2 1 2 1 0 1 0 1 0 0 0 1 1 1 1 0 1 1 0 1 1 0 1 2 2 2 1 1 1 0 1 2 1 1 1 1 0 0 0 0 0 0 1 1 0 1 2 1 2 0 2 1 1 1 0 0 1 1 0 1 1 1 2 0 0 0 0 0 0 2 0 2 0 2 0 0 1 0 0 1 1 0 0 2 0 0 2 1 0 1 2 0 2 2 0 1 0 0 1 1 0 1 1 1 0 0 2 0 1 1 0 1 0 1 1 0 0 0 0 0 1 0 0 0 0 1 1 0 0 2 2 1 2 1 2 0 1 0 0 0 2 0 1 1 1 0 0 0 0 1 0 0 0 0 0 1 0 1 0 2 2 1 0 2 0 0 1 1 0 2 0 0 0 0 0 0 0 0 0 0 2 0 0 0 0 1 0 1 2 0 0 1 2 0 1 0 0 1 1 0 2 0 1 0 0 2 0 1 2 0 0 0 0 1 1 0 1 0 0 2 1 1 0 1 1 1 0 0 0 1 1 1 2 2 1 1 2 0 0 1 2 0 1 0 2 1 0 1 0 0 0 1 1 1 0 1 0 1 2 0 1 1 0 0 0 0 0 1 0 1 0 1 1 1 0 0 2 2 2 2 2 1 0 0 1 1 0 0 1 0 2 0 0 0 0 0 1 1 2 0 2 0 0 1 1 1 1 1 2 0 0 0 0 0 0 0 2 0 0 0 0 1 0 2 1 1 1 0 0 0 0 0 2 1 2 2 0 1 1 2 1 2 0 2 0 2 2 1 0 1 0 1 1 1 1 0 0 1 2 0 2 0 0 2 1 0 2 2 2 2 0 0 0 1 0 0 1 2 1 2 1 0 0 2 1 1 0 0 0 1 1 0 1 1 0 1 0 0 0 0 0 0 0 0 2 0 1 1 1 0 1 0 0 0 0 0 1 0 1 1 0 0 2 1 0 0 1 0 0 2 1 0 2 2 1 1 0 0 0 0 1 0 0 0 2 0 1 1 2 0 2 2 0 0 1 2 0 0 2 1 1 1 0 1 1 1 0 0 2 2 0 0 1 1 0 1 2 1 1 1 0 2 1 1 2 2 1 1 2 0 2 1 0 1 0 0 1 0 1 2 0 1 0 0 2 0 2 1 0 0 0 1 1 1 0 1 0 0 1 1 1 0 1 0 0 0 0 0 0 2 0 1 1 0 0 0 0 0 1 0 2 1 1 2 1 0 0 1 0 0 0 0 0 0 0 1
42 0 0 1 0 0 0 1 2 1 0 0 0 1 1 0 0 0 0 0 0 2 0 0 2 1 0 2 2 0 2 0 0 1 0 2 0 1 0 0 1 0 1 1 0 1 0 0 0 1 1 1 0 1 1 0 0 0 0 2 0 1 2 2 1 0 0 0 1 0 0 2 1 0 2 1 0 0 1 0 0 0 1 0 1 1 0 2 2 2 1 2 1 2 1 0 0 1 0 1 1 0 1 0 0 0 2 1 1 1 0 1 0 1 1 1 1 1 1 1 1 0 2 1 0 1 1 0 2 0 1 0 0 0 1 1 1 0 0 0 0 2 1 0 0 0 0 0 0 0 0 0 1 0 1 0 1 0 0 2 2 0 1 2 0 1 1 0 0 2 0 1 0 2 1 0 0 0 0 1 0 1 0 2 2 2 0 1 0 1 0 0 0 0 0 1 1 2 0 0 0 0 0 0 2 2 0 0 0 0 1 0 1 0 0 2 1 0 1 0 2 2 2 0 0 0 1 2 0 2 0 0 0 0 0 0 0 2 2 1 0 1 2 0 0 1 1 0 1 1 1 1 0 0 0 0 0 1 0 1 0 1 0 0 1 1 0 0 1 0 0 1 0 0 0 0 0 1 1 1 1 0 1 0 1 0 0 2 0 2 0 1 0 0 2 0 0 1 1 0 0 0 1 1 1 0 0 1 0 2 0 2 1 1 1 0 1 0 1 0 1 1 1 2 0 0 0 0 0 0 0 2 0 2 0 0 1 2 1 2 0 2 1 0 1 1 1 0 0 2 0 0 0 2 2 0 0 0 1 0 1 1 1 1 1 0 0 2 2 1 2 0 2 2 1 1 0 2 0 2 1 1 0 2 2 0 0 0 0 0 0 0 1 0 2 0 1 1 1 1 0 1 1 0 0 0 1 1 0 0 0 0 0 0 0 0 1 1 0 0 0 1 1 1 0 0 0 0 1 1 0 1 0 2 0 0 0 1 0 1 0 0 2 1 1 2 1 0 1 2 0 0 0 0 0 0 0 1 1 0 1 0 0 0 0 0 0 2 2 0 1 1 2 1 1 0 1 2 0 0 0 0 1 1 1 1 0 0 2 1 1 0 0 2 0 0 0 2 2 0 1 0 2 1 0 1 0 1 1 0 0 0 0 0 0 1 0 2 0 1 1 1 1 1 0 1 0 1 0 2 0 1 1 0 0 1 0 0 2 2 1 1 0 0 1 0 0 1 1 1 0 0 0 0 0 2 0 2 0 1 0 0 0 1 1 0 0 1 0 1 0 1 0 0 0 0 1 0 0 0 1 0 1 0 0 0 1 0 1 2 1 1 1 0 0 1 0 0 0 0 0 2 0 0 0 2 1 2 0 0 0 1 1 2 0 2 0 2 2 1 1 1 0 0 0 0 2 1 0 0 0 1 0 0 2 1 1 0 1 1 0 0 0 1 2 0 2 2 1 0 0 2 0 0 1 0 0 0 1 1 0 1 1 1 1 0 0 1 0 0 0 0 0 1 1 2 0 1 0 0 1 0 2 1 1 2 0 1 0 0 1 1 0 2 2 0 0 0 0 0 0 0 0 2 2 0 2 2 0 1 0 0 0 2 0 0 0 1 1 1 0 0 1 2 0 2 2 0 0 0 0 0 0 0 1 0 2 0 1 2 0 2 0 0 0 1 1 0 0 0 0 0 1 0 1 1 0 1 2 1 1 1 2 0 0 0 1 2 0 2 1 0 0 0 0 0 0 0 0 2 0 0 0 0 1 2 1 1 1 1 1 1 2 2 1 1 0 1 0 0 1 0 0 2 1 0 0 0 2 2 2 0 1 0 1 1 0 1 1 1 1 1 1 2 2 2 1 0 0 2 1 2 0 0 0 0 0 1 1 0 1 1 0 0 1 0 0 0 0 0 2 0 0 1 1 0 1 0 0 0 1 1 1 0 1 1 0 1 1 1 1 0 1 0 0 1 0 1 2 2 1 1 0 0 0 0 0 2 0 0 2 0 0 1 2 0 2 2 0 0 0 2 0 1 2 1 0 0 1 1 0 1 0 0 1 1 2 2 2 0 1 1 2 1 2 0 0 2 0 0 2 1 2 2 2 0 0 0 2 0 0 0 1 2 2 1 1 0 0 0 2 0 2 1 1 0 1 1 1 0 1 0 0 0 0 0 0 0 1 1 0 0 0 1 1 1 1 1 2 0 0 0 0 1 0 1 1 0 0 2 0 0 0 1 1 0 0 0 0 1 0 0
43 1 2 0 0 0 0 1 1 1 1 0 0 0 0 0 0 1 1 0 0 1 0 0 2 0 0 0 1 0 0 1 2 2 0 2 0 2 1 0 2 1 0 0 1 0 0 0 0 0 0 0 1 1 0 0 0 0 2 1 1 2 1 1 0 0 0 1 2 0 0 1 2 0 1 2 1 0 1 0 0 0 0 1 1 0 0 0 0 2 0 1 1 1 0 0 0 1 0 1 1 0 1 0 1 1 2 0 0 2 0 0 1 2 2 2 2 0 0 1 1 0 2 0 0 2 2 2 2 2 2 0 0 0 0 0 0 0 0 0 0 2 0 0 0 0 0 0 0 0 0 0 1 0 0 0 0 1 0 1 1 1 0 2 1 2 1 2 0 0 2 1 1 1 0 1 0 0 0 1 1 1 1 2 1 0 2 1 1 1 1 1 0 0 2 0 1 2 0 0 0 0 0 1 2 2 2 1 1 0 0 0 1 0 0 2 1 0 2 0 2 0 1 1 0 0 1 1 0 1 0 1 1 1 1 0 0 1 2 0 0 0 1 0 0 0 1 0 1 1 0 0 0 0 0 0 0 2 1 0 2 2 0 0 1 0 1 0 2 0 0 0 0 0 1 1 0 2 1 0 1 0 2 0 1 1 0 1 0 1 0 0 0 1 2 1 0 1 0 1 1 0 1 1 0 0 1 1 0 1 0 1 1 2 1 1 1 0 0 2 0 0 1 1 1 0 1 0 1 1 0 2 1 0 0 0 0 0 2 0 0 1 2 0 1 1 2 0 2 0 0 0 0 0 0 0 0 0 0 1 0 0 2 0 0 0 0 2 1 0 1 1 0 0 0 0 0 1 1 1 1 1 0 0 0 0 0 0 0 0 1 1 1 1 1 1 2 0 0 0 0 0 0 2 2 2 0 1 1 1 1 1 0 0 1 0 0 0 0 0 1 1 0 0 0 1 0 1 1 1 0 1 0 2 2 0 0 0 0 0 0 0 2 1 1 0 1 1 1 1 0 1 0 2 2 1 1 2 1 1 2 0 0 0 1 1 1 2 2 0 1 1 2 0 2 0 0 2 0 0 0 0 2 2 1 1 0 0 2 1 1 0 1 1 0 0 2 2 2 0 1 0 1 0 0 2 2 1 1 1 1 0 0 0 0 2 1 2 0 1 0 1 1 1 0 1 0 1 0 2 0 1 1 1 0 1 0 0 2 2 0 1 0 0 0 0 0 1 1 2 0 1 0 0 2 0 0 0 0 0 0 0 0 0 0 0 2 0 1 0 0 1 2 0 1 1 2 1 1 1 2 0 1 0 0 0 0 2 0 2 0 0 1 0 2 0 0 0 0 0 0 2 2 1 0 1 2 1 0 1 0 0 0 1 0 0 1 1 0 1 0 1 0 1 1 0 0 1 0 0 0 0 0 1 1 0 1 0 2 0 0 0 0 1 1 0 2 1 2 0 1 2 0 1 1 0 0 1 0 0 0 0 1 1 1 1 0 0 1 1 1 2 0 0 0 1 1 0 1 1 0 2 2 0 0 1 1 1 0 0 2 1 0 2 1 0 0 0 0 1 0 0 0 0 2 0 0 2 0 1 1 0 0 2 1 1 1 1 1 1 0 0 0 2 1 0 0 0 0 0 0 1 1 0 2 2 2 0 0 1 1 0 1 0 1 0 1 1 0 0 0 0 0 0 0 0 0 0 1 0 0 1 2 0 0 1 1 2 0 2 0 0 2 0 0 0 0 2 0 1 2 1 1 0 1 2 0 2 1 2 0 1 2 2 1 1 0 0 0 0 0 0 0 2 1 0 1 1 1 1 1 0 1 1 1 2 0 0 2 2 2 2 1 1 1 1 0 0 1 2 0 2 1 0 0 0 0 0 1 0 0 0 0 0 0 0 0 0 1 1 1 0 0 2 1 0 1 0 0 0 1 0 1 0 1 1 1 1 2 1 1 0 1 1 0 2 0 1 1 2 2 2 0 1 1 1 0 1 1 0 1 0 1 2 2 0 2 1 0 1 0 1 0 0 1 1 1 0 0 1 1 2 0 0 0 0 1 0 1 0 0 1 2 2 2 1 1 1 0 0 2 0 0 1 0 0 0 2 0 0 0 0 1 2 1 0 0 1 1 0 2 0 2 1 1 0 2 0 0 0 2 0 1 0 1 1 2 1 2 0 1 0 0 0 0 1 1 2 2 0 0 0 0 1 0 1 2 0 0 2 0 0 0 1 0 0 1 0 0 1 0 1
44 1 2 1 0 0 0 2 1 2 0 0 0 0 0 0 0 1 1 1 1 1 1 0 2 0 0 1 2 0 1 2 0 1 1 1 1 2 0 1 1 1 0 0 0 0 0 1 0 1 1 2 0 2 0 0 0 0 0 0 2 2 1 1 0 0 0 0 0 0 0 0 2 0 0 2 2 0 1 0 1 0 0 0 0 0 0 1 1 2 0 1 1 1 0 0 0 1 0 1 1 0 1 0 1 1 2 1 1 1 0 1 0 1 1 1 1 0 1 1 1 0 2 1 0 1 1 0 2 1 2 1 0 0 0 0 0 0 0 0 0 2 1 0 0 1 0 0 0 1 1 0 0 1 0 0 1 2 0 0 2 0 0 1 1 2 2 1 0 1 1 2 0 2 0 1 1 0 0 1 1 0 1 2 2 0 2 1 0 0 0 1 0 1 2 0 0 2 1 0 0 0 0 1 2 0 2 1 1 0 2 0 0 0 0 2 0 0 0 1 1 1 1 0 0 0 0 1 0 1 0 0 0 0 0 0 0 2 2 1 0 1 2 0 0 0 0 0 0 0 0 0 0 1 0 0 0 0 0 0 0 0 0 0 0 0 0 2 1 0 0 1 0 0 0 0 0 1 2 0 0 1 2 0 1 1 0 2 0 2 0 1 0 0 1 0 1 0 0 1 0 0 1 1 0 0 0 1 0 1 0 2 2 1 2 1 1 0 1 0 0 1 1 2 1 0 1 0 0 0 0 2 1 2 0 1 1 2 0 0 0 0 0 0 0 0 1 0 0 0 0 0 2 2 0 1 1 0 0 2 0 0 2 0 1 1 0 2 0 0 0 2 1 1 1 1 0 1 1 1 0 0 0 1 1 1 0 0 0 0 1 1 0 0 2 0 0 2 1 2 0 1 1 1 1 1 1 0 0 0 0 0 0 0 0 0 2 0 0 0 0 2 1 0 1 1 1 0 2 1 0 1 0 2 1 1 1 2 0 0 1 0 1 1 1 1 1 1 1 1 0 0 0 1 1 1 0 2 1 2 1 0 0 0 2 2 2 2 2 0 0 0 1 2 2 0 2 0 0 0 2 0 1 1 0 1 0 1 2 1 0 0 0 1 0 0 2 1 1 0 0 0 1 1 0 0 2 1 0 1 0 0 0 1 1 1 1 2 0 1 0 1 0 0 0 2 0 0 0 1 0 1 1 1 1 0 0 0 2 2 0 1 0 1 1 0 0 1 1 1 0 0 0 0 1 0 1 2 0 1 0 0 1 0 0 0 1 1 2 0 1 0 1 0 0 1 1 1 2 1 2 0 1 0 0 1 1 0 0 0 0 0 0 0 0 0 0 0 0 0 0 2 1 0 0 2 1 1 0 1 1 1 1 2 0 2 0 2 1 0 0 0 0 0 1 1 1 2 0 0 2 2 1 1 1 0 2 2 2 0 1 0 1 1 2 0 2 2 2 0 0 1 0 0 1 0 0 1 0 1 0 1 1 1 0 1 1 1 1 0 1 0 0 1 1 2 0 1 1 1 0 1 2 0 1 1 1 1 0 0 1 1 1 1 1 0 1 0 2 2 0 1 0 1 1 0 2 1 0 0 0 1 0 1 0 0 0 2 2 2 0 0 1 1 1 1 1 1 0 0 2 2 0 0 0 0 1 0 0 1 1 1 1 0 1 0 1 0 0 0 0 0 1 1 1 0 0 0 2 0 0 1 2 0 0 0 1 2 0 2 0 1 1 1 0 0 0 0 0 1 0 1 2 0 2 0 0 2 1 2 0 1 2 1 0 1 0 1 1 0 0 0 0 2 1 1 1 0 0 2 2 0 0 0 0 2 1 1 1 1 1 1 0 2 2 2 1 0 0 1 1 1 1 1 1 0 0 0 0 0 0 0 0 0 1 1 1 1 0 0 2 0 0 1 1 0 1 0 1 0 0 0 0 0 0 0 1 1 1 0 1 0 1 0 0 0 0 1 2 2 2 2 0 0 0 0 2 0 0 1 1 0 1 1 2 0 2 2 0 0 1 2 0 0 2 1 0 0 1 2 0 1 0 1 0 0 1 0 1 1 0 1 1 0 0 0 1 0 0 1 2 2 0 2 1 0 1 0 1 0 0 0 2 0 1 0 0 0 0 0 2 0 1 2 1 0 2 0 0 0 1 1 0 0 1 1 0 1 1 0 1 0 0 0 0 2 0 0 0 0 0 0 0 0 0 0 0 1 0 2 1 1 0 0 0 0 1 0 0 1 1 0
45 0 1 2 2 0 0 2 1 1 0 0 0 0 0 0 0 0 1 0 1 2 0 0 2 0 1 1 1 1 1 0 0 1 0 1 2 2 0 0 2 2 0 0 0 1 1 0 0 1 1 2 0 0 2 0 0 0 1 1 2 1 1 1 0 0 0 0 1 0 0 2 2 0 0 2 2 0 2 0 1 0 1 0 0 0 0 1 1 2 1 1 1 1 0 0 0 2 2 0 2 0 2 0 0 0 2 1 1 1 0 2 1 1 2 2 2 0 1 1 1 0 2 2 0 0 0 1 2 2 0 0 1 0 0 0 0 0 2 0 0 2 0 0 0 1 0 0 0 0 1 1 0 1 0 0 0 1 0 2 2 1 0 2 0 1 0 1 0 0 2 1 0 2 1 1 0 1 0 0 0 0 0 2 2 2 0 2 1 0 1 2 0 0 2 0 0 1 0 0 0 0 1 1 1 1 2 0 0 0 1 0 1 0 1 1 1 2 0 2 0 0 2 0 0 0 1 2 0 2 0 1 0 0 0 0 0 2 2 1 0 1 2 0 0 1 1 0 0 0 0 0 0 0 0 0 0 2 0 2 0 2 0 1 0 0 1 0 2 0 0 1 0 0 0 0 0 2 2 0 0 0 1 1 0 2 1 2 0 2 0 2 1 0 2 0 0 1 0 1 0 0 1 1 0 0 0 2 1 2 0 2 1 1 2 1 1 0 0 0 1 2 0 0 0 0 0 0 1 1 0 0 0 2 0 0 0 1 2 1 0 0 1 0 0 0 2 0 1 1 1 1 0 1 1 0 0 0 0 1 0 0 1 1 1 0 0 2 1 1 1 1 1 1 0 0 0 1 1 1 1 1 0 0 0 0 0 0 0 0 0 0 2 0 2 1 1 0 0 1 0 2 0 2 2 2 0 0 0 0 0 0 0 0 0 0 1 1 0 1 1 1 0 1 0 0 0 0 2 0 1 0 0 2 2 2 0 1 0 0 1 0 2 1 1 1 2 1 1 1 0 1 0 1 2 1 1 1 0 1 1 0 1 1 1 2 2 0 1 2 2 2 1 1 1 0 1 0 0 0 1 0 2 2 1 1 0 0 2 1 1 0 0 1 2 0 1 1 1 0 0 1 0 0 1 1 2 1 0 1 0 0 0 0 0 2 0 2 0 1 0 0 1 1 0 1 0 2 0 2 0 2 0 0 0 0 1 0 1 1 0 1 1 0 0 0 0 1 1 1 1 0 0 0 0 1 0 1 0 2 0 0 0 2 2 0 0 2 1 1 1 0 0 0 0 0 0 1 1 1 2 0 1 0 0 1 1 0 1 1 0 0 0 0 0 0 0 0 0 0 0 1 0 0 1 2 0 0 1 1 0 0 1 1 1 1 0 2 1 0 0 0 0 0 0 0 2 1 0 0 0 2 1 1 2 1 0 1 2 0 0 0 0 1 1 0 2 1 1 1 0 2 0 2 2 0 1 0 1 1 1 0 1 0 0 2 1 1 0 1 1 1 0 0 0 1 1 1 0 0 1 0 2 1 1 2 0 0 0 0 2 0 0 1 1 0 0 1 0 1 1 0 0 1 1 0 0 1 0 0 0 0 0 1 0 1 0 2 2 2 0 0 2 2 1 1 1 1 1 1 2 1 0 0 0 0 1 0 0 1 1 0 0 0 0 0 0 0 0 1 1 0 0 0 0 1 0 0 2 0 0 2 2 1 0 0 0 2 0 2 0 0 1 1 1 0 0 0 1 1 1 1 0 0 0 2 0 2 0 2 0 2 2 2 2 0 0 1 1 0 0 0 0 2 2 0 0 0 1 2 2 1 2 1 1 0 0 0 2 2 1 2 0 2 2 1 1 0 0 2 1 2 1 0 0 0 0 2 1 0 1 0 0 0 0 0 0 0 0 0 1 0 0 2 2 0 0 0 1 0 1 0 0 0 0 0 0 0 1 1 0 0 2 0 0 1 0 0 2 1 0 0 0 0 0 0 0 0 0 0 1 0 0 2 2 0 2 1 0 1 0 1 1 0 2 2 0 1 0 1 1 1 0 0 2 0 2 0 1 1 0 2 1 1 1 0 1 2 0 0 2 2 0 1 0 0 0 0 0 1 0 0 2 0 1 0 1 0 0 1 2 0 2 0 1 0 0 1 0 1 2 0 0 0 0 1 1 0 2 1 0 0 0 1 1 1 1 1 2 0 0 0 0 1 1 2 2 0 1 2 0 0 1 2 0 0 1 0 0 0 0 0
46 0 1 1 0 0 0 1 1 2 0 0 0 1 0 0 1 0 0 1 2 1 0 0 2 0 1 2 2 1 1 1 0 0 2 0 2 1 1 0 1 1 0 1 0 1 0 1 0 0 0 1 2 2 0 0 0 0 1 1 1 2 1 1 0 0 0 2 0 0 0 0 2 0 2 2 0 0 2 1 1 0 1 0 0 0 0 0 0 2 0 0 2 2 0 0 1 1 0 0 2 0 0 0 1 1 2 0 1 1 0 2 1 2 2 2 2 0 0 2 2 0 2 1 0 1 1 1 2 1 1 1 1 0 0 0 1 0 0 0 0 2 0 0 0 0 0 0 0 1 1 0 1 0 0 0 0 0 0 2 1 0 0 2 1 2 0 2 0 0 1 1 1 1 0 2 1 1 0 1 0 1 0 1 1 0 1 1 0 1 0 1 1 1 1 0 1 2 0 0 0 0 1 1 1 1 2 0 0 0 2 0 1 0 0 2 0 1 0 2 0 1 2 0 0 0 1 1 0 1 0 1 0 0 0 0 0 2 2 1 0 1 1 0 0 0 0 0 0 0 0 0 0 0 0 0 0 1 0 1 0 0 0 1 0 0 1 2 1 0 0 2 1 1 1 1 0 1 1 0 0 0 2 1 0 2 1 1 0 1 0 0 0 0 1 0 1 1 0 0 0 0 0 0 0 0 0 2 2 2 0 2 2 1 1 0 1 1 0 0 1 0 2 2 1 0 1 1 0 0 0 2 1 1 0 0 0 1 1 0 1 1 2 2 1 1 1 0 0 1 0 0 0 1 1 0 0 0 0 1 0 0 2 0 2 1 0 2 2 1 2 0 0 0 0 0 0 1 1 1 0 2 0 1 1 0 0 0 0 0 0 0 0 0 2 0 0 1 0 2 0 2 1 0 1 0 1 0 1 1 0 1 0 0 1 1 1 0 1 0 0 1 1 1 0 2 0 2 2 2 0 1 0 2 0 0 0 0 0 0 0 0 2 0 0 1 1 1 2 1 0 1 0 2 2 1 2 1 2 0 1 0 0 0 2 2 2 1 1 1 1 1 1 1 2 0 0 2 0 0 1 0 0 0 0 0 0 1 2 1 1 0 0 0 0 0 1 1 1 1 0 0 2 1 0 1 1 0 1 1 1 0 1 1 2 0 0 2 0 2 1 0 1 0 0 1 0 1 0 2 0 1 1 0 1 0 1 0 2 2 2 1 0 0 0 0 0 2 2 0 1 0 0 0 1 2 1 1 0 0 0 0 0 0 0 1 0 0 1 0 0 1 1 0 1 1 2 2 2 2 2 0 1 0 0 0 0 1 0 1 0 0 0 0 0 0 0 1 0 0 1 1 0 0 0 2 0 0 0 0 2 0 1 2 0 1 0 1 1 0 0 0 0 0 0 0 2 1 0 0 0 2 0 1 2 0 0 0 2 0 0 1 0 1 1 0 2 1 2 0 1 1 0 2 2 0 0 1 2 0 0 0 2 0 1 2 0 0 1 0 1 0 0 1 1 2 0 0 2 2 0 0 0 0 0 0 0 0 1 0 2 0 1 1 0 1 0 0 1 2 0 1 0 0 1 0 0 2 0 1 1 0 0 2 0 1 0 1 1 1 0 0 1 2 1 1 1 1 1 0 2 2 0 0 1 1 1 0 1 2 1 1 0 0 0 0 0 1 0 1 1 1 0 0 0 0 0 0 2 0 0 0 2 0 0 2 0 0 0 2 0 0 2 1 1 0 0 0 0 2 0 0 0 1 1 2 1 1 1 1 1 1 2 2 2 0 2 0 0 0 0 0 0 2 1 0 0 0 1 2 1 0 1 1 1 1 2 2 0 1 1 0 2 2 2 1 0 0 1 2 0 2 1 0 0 0 0 1 1 0 1 0 0 0 0 0 0 0 0 0 1 0 0 2 2 0 0 0 1 0 2 0 0 0 0 1 0 1 2 1 1 0 2 1 0 2 0 0 2 1 0 0 0 0 0 0 0 0 0 0 2 0 1 2 2 0 2 1 0 2 0 2 0 1 1 1 1 2 1 1 0 0 0 0 2 2 1 0 0 0 0 0 2 2 0 1 0 1 0 0 2 2 1 1 1 0 1 1 0 0 0 0 2 1 1 0 0 0 0 0 2 0 2 1 1 0 1 0 0 0 2 0 0 0 1 1 1 1 1 0 1 0 0 0 0 1 1 0 2 0 0 0 0 0 0 0 0 1 1 2 0 0 0 2 0 0 0 0 0 1 1 0
47 0 1 2 0 0 0 1 1 0 0 1 1 1 0 1 1 0 0 0 0 2 0 0 2 0 1 0 1 2 0 1 0 0 2 0 2 1 0 0 2 2 1 1 0 2 0 0 0 0 0 0 1 2 0 1 0 0 1 2 0 1 2 2 0 0 1 1 0 0 0 0 2 0 1 2 1 0 2 1 1 0 1 0 1 0 0 0 0 2 0 1 1 1 0 0 0 1 0 1 1 0 2 0 0 0 2 2 2 0 0 2 0 1 1 1 1 0 0 2 2 0 2 1 0 1 1 1 1 1 1 0 0 0 0 0 0 1 0 0 0 2 0 0 0 1 0 0 0 0 0 0 0 0 1 0 0 1 1 0 1 0 0 2 1 2 2 1 1 1 1 1 0 2 0 0 0 0 1 1 1 1 2 2 2 0 2 1 0 0 0 2 1 1 0 0 1 2 1 0 0 2 1 1 2 1 1 0 0 0 1 1 2 0 0 2 0 2 1 1 1 1 2 0 0 1 0 2 0 2 0 0 1 2 1 1 0 1 1 1 0 0 1 0 0 0 0 0 0 0 0 0 1 0 0 0 2 2 0 1 0 1 0 0 0 0 1 1 1 0 0 2 0 0 0 0 0 1 1 1 0 0 2 0 0 1 0 2 0 2 0 0 1 1 2 0 0 0 0 0 0 0 1 1 1 0 0 0 1 2 0 2 1 1 1 0 0 1 1 0 0 1 0 2 2 0 2 0 1 1 0 2 0 1 0 0 0 0 2 1 0 2 1 0 1 2 0 0 0 2 0 0 0 2 2 0 0 0 0 1 0 0 2 0 2 0 0 1 2 0 2 0 1 1 0 0 0 1 0 2 0 0 0 1 0 0 0 0 0 0 0 0 0 1 1 1 1 0 0 0 0 0 1 1 1 1 1 1 0 0 0 1 1 1 1 0 0 0 0 0 0 0 0 1 0 0 0 0 1 0 2 1 0 2 1 1 0 0 0 0 0 0 2 1 1 2 2 1 2 0 0 1 0 2 2 2 0 2 2 1 1 0 1 1 0 2 2 2 2 0 1 1 2 0 1 0 1 2 0 1 1 0 1 1 0 1 0 0 1 0 1 1 0 2 0 0 1 0 0 2 0 1 2 1 0 0 1 0 0 1 0 0 0 0 0 1 0 2 0 1 0 1 1 1 0 1 0 0 0 1 0 1 0 0 1 1 1 0 1 1 1 1 0 0 0 1 0 2 2 1 0 0 0 0 0 2 0 2 1 1 0 1 1 0 0 0 0 0 2 0 0 1 1 0 1 0 1 1 1 1 2 1 2 0 0 0 2 0 0 1 0 0 0 0 1 0 0 1 0 0 1 0 0 0 0 2 2 0 0 2 0 0 1 0 1 0 2 0 0 0 0 0 0 1 1 0 1 1 0 0 1 1 1 2 2 0 1 0 2 0 0 1 1 2 2 0 1 1 1 0 0 1 0 0 2 0 0 0 1 0 0 0 1 0 2 1 1 2 0 0 1 0 0 0 0 2 0 1 2 2 0 1 2 1 0 1 2 1 0 0 2 1 1 1 1 0 0 1 1 1 0 1 0 1 1 0 2 2 0 0 2 0 0 0 0 2 1 0 0 0 0 0 1 2 1 0 1 0 0 0 1 2 1 0 0 0 1 0 0 1 1 0 0 0 0 0 0 0 0 0 0 0 0 0 0 0 2 1 2 1 0 2 2 0 0 1 2 0 0 1 1 0 2 2 2 0 0 0 0 1 2 2 1 0 1 2 0 2 1 2 0 1 2 2 2 0 0 1 1 1 1 0 0 1 1 0 0 0 1 2 2 0 1 1 1 2 0 0 0 0 0 0 1 2 2 1 1 0 0 1 0 0 0 0 0 1 1 0 1 0 1 1 0 0 2 0 1 0 0 0 2 0 0 2 2 0 0 0 0 0 2 0 1 0 1 1 0 0 1 1 1 0 1 0 0 2 0 0 2 1 1 1 0 0 0 0 0 0 1 0 1 0 0 1 1 0 1 2 0 0 0 2 1 0 1 1 0 0 0 1 0 0 0 0 1 1 1 0 1 0 0 1 1 1 2 2 2 2 0 1 1 1 0 2 0 0 0 1 0 0 0 0 2 1 1 0 1 1 0 1 2 0 1 2 1 0 1 1 0 2 1 0 0 0 1 1 2 1 2 1 1 0 2 0 0 0 0 0 0 0 0 0 0 1 0 0 1 0 1 2 0 0 0 2 0 0 0 0 0 0 1 0
48 0 1 2 1 0 0 2 2 2 0 0 0 0 0 0 0 0 1 1 0 1 0 1 1 1 1 2 2 0 1 2 0 0 2 0 2 1 0 0 1 1 0 0 1 0 1 0 0 0 0 0 0 1 0 1 0 1 0 0 0 0 2 2 0 0 1 1 2 0 0 0 2 1 2 2 0 0 2 0 2 0 1 0 1 0 1 0 0 1 0 0 1 2 0 0 0 0 0 0 2 0 2 0 0 0 2 2 2 0 0 2 1 1 1 1 1 0 2 1 1 0 1 0 0 2 2 1 1 1 0 0 1 0 0 0 1 1 0 0 2 1 0 0 0 2 0 0 0 0 0 0 1 0 0 0 0 1 1 2 2 2 0 2 0 2 1 2 1 1 1 1 1 1 0 0 0 0 1 0 1 1 0 1 0 0 1 1 1 1 0 0 1 1 0 1 1 1 0 0 0 1 0 1 2 1 2 0 0 0 2 0 1 0 0 2 1 0 2 0 2 1 2 0 0 0 0 1 0 1 0 1 0 1 1 1 0 1 2 1 0 0 1 0 0 0 0 0 1 1 0 0 0 0 1 0 1 1 0 0 0 0 0 0 0 0 0 0 1 0 0 1 1 1 0 1 0 1 1 0 0 1 1 0 1 0 1 1 0 1 0 1 0 0 2 0 1 0 0 0 0 0 1 1 1 0 0 0 0 1 0 1 2 1 2 1 1 0 1 1 0 1 1 2 1 0 1 0 1 1 0 1 1 0 0 0 0 2 0 0 0 0 1 1 2 2 0 0 1 0 1 1 1 1 0 0 0 0 0 1 0 0 1 0 1 0 0 1 1 0 1 1 1 0 0 0 0 1 0 2 0 0 0 0 1 1 0 1 1 0 0 0 1 0 2 2 2 0 1 1 0 1 1 1 1 0 1 0 0 0 0 1 0 0 1 1 1 0 0 0 0 0 0 1 1 2 1 0 1 1 0 1 1 0 0 1 0 0 0 0 2 0 1 0 0 1 2 1 2 0 0 2 0 1 1 1 0 0 2 0 2 0 1 1 0 1 1 2 2 0 1 1 1 1 1 0 0 1 1 0 1 0 0 0 0 0 0 1 2 0 1 0 0 1 1 0 0 0 0 1 0 2 2 2 0 0 1 1 0 1 0 2 0 0 0 2 1 1 0 1 1 1 0 0 1 1 0 0 0 1 0 0 0 0 0 0 1 0 1 1 0 1 0 2 2 2 0 1 1 1 1 0 0 0 1 1 0 0 0 0 1 0 1 1 1 0 1 0 1 0 0 2 0 0 0 0 1 0 1 0 1 0 1 0 0 0 0 0 0 0 0 0 0 0 0 0 0 0 0 0 0 2 1 1 0 2 1 2 0 1 0 0 1 1 1 1 0 1 0 1 1 1 0 0 1 1 1 1 0 0 1 1 0 1 2 2 0 0 2 0 0 1 1 1 2 0 2 1 1 0 0 2 0 2 2 0 0 0 1 1 0 1 1 1 0 1 0 0 1 1 1 2 1 0 0 2 1 1 2 2 0 1 2 0 0 1 1 0 0 1 1 1 1 2 0 1 0 1 1 2 0 1 0 0 1 0 1 1 0 0 1 0 0 2 0 0 0 0 0 0 0 1 1 2 2 1 1 2 1 0 2 2 0 0 0 0 0 0 0 1 0 1 0 0 1 0 1 1 0 0 0 0 0 0 0 0 1 0 1 0 0 1 1 0 0 1 0 1 0 2 0 1 2 0 0 0 0 0 0 2 1 1 0 2 2 2 2 2 1 2 0 1 2 2 1 0 0 1 0 0 1 0 0 2 0 1 0 0 0 2 2 1 1 1 1 2 0 0 2 2 1 2 2 2 2 1 0 0 0 2 0 1 1 0 0 1 1 0 1 0 0 0 0 0 0 0 0 0 0 0 1 0 0 2 1 0 0 0 0 0 0 0 0 0 0 1 0 0 2 0 0 0 1 1 0 0 0 0 1 1 0 0 1 0 1 1 0 0 0 0 1 0 1 2 1 0 2 2 0 1 0 2 0 0 1 1 1 0 0 1 0 0 0 0 0 0 1 0 1 0 0 1 2 1 2 0 0 0 0 0 1 1 1 1 1 0 1 2 0 0 0 0 2 0 1 0 0 0 0 0 1 0 1 1 1 0 1 1 0 1 1 0 1 0 0 1 2 0 0 0 0 0 0 0 0 0 2 0 1 1 0 0 0 1 0 0 1 1 0 1 1 0 0 0 0 0 0 0 0 0 0 0
49 1 1 1 0 0 0 2 0 2 0 1 0 1 0 0 0 1 1 1 1 1 0 0 2 0 0 2 2 0 2 1 0 1 2 0 2 1 0 1 1 1 1 1 0 1 1 0 0 0 0 0 0 0 0 2 0 0 2 0 1 1 1 1 0 0 0 2 1 0 0 1 2 0 1 2 1 0 2 0 0 0 0 0 0 0 0 0 0 1 0 0 1 1 0 0 0 1 0 1 1 0 0 0 2 2 2 1 1 1 0 1 0 1 1 1 1 2 2 0 0 2 2 1 0 2 2 2 2 2 0 0 1 0 0 0 1 1 0 0 1 1 0 0 0 0 0 0 0 0 0 0 1 1 0 0 1 1 0 1 1 1 0 2 0 2 0 2 2 2 1 0 1 1 0 1 0 1 0 1 1 1 1 2 1 0 2 1 1 2 0 0 1 0 2 0 1 1 0 0 0 1 0 1 2 1 2 1 1 0 2 0 1 0 0 2 2 0 2 0 2 0 1 1 0 0 0 2 0 1 0 0 1 1 0 0 0 2 2 2 0 0 2 0 0 0 0 0 0 0 0 1 0 0 0 2 0 2 1 1 1 2 0 1 0 0 0 0 2 1 0 2 0 0 0 1 0 1 1 1 1 0 2 1 0 2 0 2 0 2 1 1 0 0 2 0 2 0 0 0 1 0 1 1 1 0 0 1 1 1 0 1 2 1 2 0 2 0 1 1 0 1 0 2 1 0 1 0 1 1 0 2 0 1 1 0 0 0 2 1 0 0 0 0 0 0 1 0 0 0 0 0 0 1 1 0 0 0 0 1 0 0 2 0 2 1 0 2 2 0 2 0 0 0 0 0 0 2 1 1 1 2 0 0 1 0 0 0 0 0 0 0 1 0 1 0 2 0 1 1 0 2 0 1 1 0 0 0 0 0 0 1 0 0 2 0 0 0 0 0 0 1 1 1 1 1 1 2 2 1 0 2 0 2 2 2 0 1 0 0 2 0 1 1 1 1 1 2 2 2 0 1 0 1 0 0 0 1 2 2 1 0 0 0 0 1 0 2 2 0 0 0 2 1 1 0 1 2 0 0 0 1 1 1 0 0 1 1 1 0 1 1 1 0 1 0 1 1 1 1 0 2 1 1 1 1 1 1 1 0 0 0 0 0 0 2 0 2 0 0 0 2 1 0 0 1 1 2 0 2 0 2 0 0 2 0 0 0 0 0 0 0 0 0 0 0 0 1 1 1 0 0 1 0 2 0 0 0 0 0 1 0 1 1 1 1 0 1 0 1 0 1 0 0 0 0 2 0 1 0 1 0 2 0 0 0 2 0 0 1 1 0 1 0 1 0 0 2 0 0 2 1 0 0 1 1 1 1 1 1 0 0 0 0 1 0 0 1 1 0 0 0 0 0 0 0 2 2 0 0 0 2 1 1 2 0 2 2 1 1 0 0 0 0 1 0 2 1 1 1 0 0 0 2 2 0 0 1 1 0 0 0 0 0 1 2 0 0 2 0 1 0 1 0 0 1 2 1 2 2 0 0 1 1 1 1 0 0 1 0 2 1 0 0 0 0 0 0 0 0 0 0 0 1 1 0 2 2 0 1 1 0 0 1 0 1 0 0 1 1 0 1 0 1 1 0 0 1 1 0 1 2 0 0 0 0 1 0 0 1 0 1 1 0 1 0 1 1 0 0 0 0 0 0 0 0 0 0 2 0 0 2 2 0 0 0 1 1 0 0 1 1 2 1 1 0 0 0 1 1 1 1 1 0 2 1 0 2 2 2 0 0 2 2 2 0 1 0 0 0 0 0 0 2 0 1 2 1 0 1 1 1 0 0 1 1 1 0 1 1 1 1 1 2 2 1 1 0 0 2 1 1 1 1 0 0 0 0 1 0 0 1 1 0 1 1 1 0 0 0 2 0 0 1 1 0 1 0 0 0 1 0 0 0 0 0 0 0 1 1 0 0 1 0 0 2 0 1 2 2 1 2 0 1 1 1 0 0 0 0 1 0 1 1 2 0 2 2 0 0 0 2 0 2 2 1 0 2 0 0 0 0 0 0 2 2 1 0 1 1 0 1 2 2 2 2 2 2 1 1 2 2 0 2 0 0 0 1 1 0 0 0 1 0 0 0 0 0 0 0 1 0 2 0 0 0 0 1 0 1 1 0 0 0 1 1 1 0 1 0 0 0 0 1 1 0 1 0 1 0 0 0 0 0 0 0 0 1 0 1 1 0 0 2 0 0 0 0 0 0 0 1
50 0 1 1 1 0 0 2 2 2 0 0 1 1 0 0 0 0 1 1 1 2 0 1 1 1 1 1 2 1 1 2 0 1 0 1 1 2 0 1 1 1 0 0 0 0 0 1 0 0 0 2 0 2 0 2 0 0 1 0 0 2 1 1 0 0 0 0 1 1 0 1 1 0 2 1 0 0 1 0 1 0 0 1 1 0 0 1 1 2 1 2 1 1 0 0 0 0 1 0 2 0 1 0 1 1 2 1 1 1 0 1 0 0 0 0 0 0 2 0 0 1 1 1 0 0 0 2 2 2 1 0 0 0 0 0 0 0 0 0 2 1 0 0 0 0 0 0 0 1 0 0 1 0 2 0 0 0 0 1 1 0 0 2 1 1 1 1 0 1 1 1 1 1 0 1 0 1 0 0 0 0 0 1 1 0 1 0 0 2 0 0 0 0 1 0 1 2 0 0 0 0 0 2 2 0 2 0 2 0 1 0 1 0 0 2 0 0 0 0 2 2 1 0 0 1 1 1 0 1 0 0 0 1 1 1 1 2 2 1 0 1 2 1 0 0 0 0 0 0 0 0 1 0 1 0 0 1 0 0 0 0 0 0 0 0 1 0 2 0 0 1 1 1 0 0 0 1 1 1 0 0 2 1 0 2 1 2 0 2 0 1 0 0 2 0 2 1 0 2 0 2 1 1 1 0 0 0 0 0 1 1 0 2 1 0 2 1 1 0 0 2 0 1 1 0 1 0 0 0 0 2 1 1 0 0 0 2 0 2 0 1 1 0 0 0 1 0 1 1 0 0 0 1 0 1 1 0 0 1 0 0 1 0 1 1 0 2 1 0 1 1 2 2 0 0 0 2 0 2 0 1 0 1 1 1 0 0 0 0 0 0 0 0 1 0 0 0 2 2 0 2 1 1 1 0 1 0 0 0 0 1 0 0 0 0 1 0 0 0 0 1 1 1 1 1 1 0 1 2 0 2 1 1 0 1 1 1 0 1 2 0 1 1 1 1 2 2 2 1 0 1 0 1 0 0 0 0 1 0 2 0 0 0 2 2 2 1 2 1 1 1 1 1 1 0 0 2 1 0 1 0 1 1 1 0 0 0 1 1 0 1 2 1 2 0 2 2 2 0 0 0 1 1 0 1 1 0 0 1 0 0 0 1 1 1 0 2 0 1 0 2 0 0 0 1 1 1 1 1 1 1 0 0 1 0 1 0 2 2 1 2 0 0 0 0 0 0 0 2 2 0 1 0 0 0 0 0 0 0 2 0 2 0 0 0 1 0 0 0 0 1 1 0 1 0 1 2 2 2 2 0 1 0 0 0 0 0 0 1 0 0 0 1 1 1 2 0 0 0 0 1 0 1 0 2 1 0 0 1 0 0 0 1 0 0 0 0 0 0 0 0 0 1 1 0 1 0 0 0 1 0 1 1 2 1 1 1 2 0 0 2 0 0 0 0 2 1 1 0 0 1 0 1 2 0 0 1 1 0 0 0 1 0 1 2 1 1 1 0 1 1 1 0 0 2 1 0 1 1 0 1 1 1 0 0 0 2 0 1 0 1 0 1 0 1 0 1 0 0 0 0 0 1 1 1 1 2 0 0 0 0 0 1 0 1 0 1 1 1 0 0 0 2 2 1 1 1 1 0 1 1 1 0 1 1 0 0 1 1 0 1 0 0 1 0 1 0 0 0 0 0 0 0 0 0 1 0 2 0 0 1 2 0 0 0 1 1 0 1 1 1 2 0 0 0 0 0 1 1 1 2 1 1 2 1 1 2 1 2 0 1 2 1 1 0 2 1 0 0 1 0 0 0 2 0 2 1 0 1 1 0 0 0 1 1 0 0 0 1 0 1 1 1 1 2 1 0 0 2 0 1 2 0 0 0 0 0 1 0 1 1 0 1 1 0 1 1 0 0 2 0 0 1 1 0 1 0 1 0 1 0 1 0 1 1 0 0 1 1 0 0 1 1 0 2 0 1 2 2 2 2 0 0 0 0 1 0 0 0 2 0 0 0 2 2 1 2 0 0 0 2 0 0 1 1 0 0 1 1 0 0 0 0 1 1 2 1 2 1 0 2 2 1 0 0 2 2 2 2 2 2 0 0 0 0 0 1 0 1 0 1 2 0 0 0 0 1 0 0 2 0 0 2 1 0 1 0 0 0 2 0 0 0 1 2 2 0 1 0 0 0 1 0 0 1 1 1 2 0 0 0 0 0 0 0 0 0 0 2 0 0 0 1 1 0 1 0 0 0 0 0
51 1 2 0 0 0 0 1 1 1 1 1 0 1 1 0 0 0 2 1 1 2 0 0 2 0 2 2 2 1 2 0 1 2 2 0 2 2 0 0 2 2 0 0 0 0 0 0 0 0 0 0 0 1 0 1 0 1 0 0 2 2 2 2 0 0 1 1 1 0 0 1 2 0 2 2 0 0 1 0 0 0 1 0 1 1 0 1 1 2 1 1 2 0 0 0 0 1 1 1 2 1 0 0 1 0 2 1 1 1 0 2 1 1 2 2 2 0 2 0 0 0 2 1 0 1 1 0 0 0 0 0 1 0 0 0 0 0 1 0 2 0 1 0 0 1 0 0 0 0 0 0 0 1 1 1 0 1 0 2 1 2 1 2 1 2 1 0 1 2 0 0 0 2 0 0 0 0 1 1 1 0 0 1 0 0 1 2 2 0 2 2 0 0 1 1 0 1 0 0 0 1 0 0 2 2 1 1 1 0 2 1 2 0 0 2 1 0 0 0 2 2 1 0 0 0 1 2 0 2 0 0 0 0 0 0 0 2 2 1 0 0 2 0 0 0 0 0 0 0 0 0 0 0 0 0 0 2 0 0 0 0 0 0 0 0 0 1 1 0 0 2 1 1 0 0 0 1 1 0 0 2 1 0 0 0 0 2 0 2 0 1 0 0 2 0 1 1 1 0 1 1 2 2 1 0 0 0 0 0 0 0 2 1 1 1 2 0 1 0 0 1 2 1 0 0 0 0 0 1 0 2 0 2 0 0 0 1 2 1 1 1 0 0 0 0 2 0 1 0 1 0 0 2 1 1 1 0 1 0 1 1 2 0 2 0 0 2 2 0 2 0 0 0 0 0 0 2 0 2 0 1 0 1 1 1 0 0 0 0 0 0 0 0 2 1 2 1 0 0 0 1 0 0 0 0 0 2 0 0 1 0 0 0 2 1 0 1 0 1 1 0 0 1 1 2 1 1 1 0 0 0 0 2 1 1 0 1 0 0 1 0 2 0 0 1 2 1 1 0 1 1 0 2 2 0 2 0 0 0 2 0 1 0 1 1 1 2 2 0 0 0 2 1 1 0 1 2 0 2 2 1 0 0 0 2 0 0 2 0 2 0 0 2 2 0 2 0 0 0 0 1 1 1 0 1 1 1 0 2 0 0 0 0 0 2 0 2 0 1 1 1 0 1 1 0 0 1 0 2 0 1 1 1 2 1 1 0 2 2 0 1 0 1 1 0 0 2 2 0 0 0 1 0 0 1 0 0 0 0 1 0 2 0 0 0 1 0 0 0 0 1 2 0 1 1 2 0 0 0 2 1 1 0 0 0 1 0 0 1 0 1 0 0 0 0 0 0 0 0 0 1 0 0 0 1 1 0 0 1 2 0 0 0 1 0 0 0 0 0 0 0 0 1 1 0 1 1 0 0 2 1 0 1 2 0 0 1 2 0 1 1 0 0 1 0 2 1 0 0 0 1 0 0 1 0 0 0 2 0 0 0 0 1 2 2 0 0 0 1 1 1 0 0 0 2 0 0 0 0 0 0 1 0 0 1 1 0 0 0 2 0 1 2 0 1 0 1 0 1 1 0 0 2 2 1 1 2 0 1 1 1 0 1 1 1 0 1 1 1 0 0 2 2 2 2 2 0 0 0 1 1 0 0 0 0 0 0 1 1 0 1 1 0 1 0 1 0 0 1 1 1 0 0 0 0 0 0 2 0 0 1 2 0 0 1 1 1 0 1 1 1 1 1 1 0 0 0 2 0 2 2 1 0 1 1 1 1 1 1 1 1 2 2 2 0 0 1 0 1 2 0 0 2 1 0 0 0 0 2 1 0 2 2 2 2 0 2 0 1 1 0 0 2 1 0 0 0 0 2 0 2 2 0 0 0 0 0 1 0 1 1 0 0 0 0 0 0 0 0 2 0 0 2 2 0 0 0 0 0 2 0 0 0 0 0 1 0 2 0 1 0 1 0 0 2 0 2 2 2 2 2 0 0 0 0 0 0 0 0 1 0 0 2 2 0 2 1 1 2 0 1 0 0 1 2 0 2 0 0 0 0 0 1 1 1 2 1 2 0 1 1 2 2 0 1 0 2 2 2 2 2 0 1 0 0 0 0 0 1 0 0 1 0 0 2 0 0 0 0 2 0 2 0 0 0 0 0 0 0 0 0 1 0 0 1 1 0 2 0 0 0 0 0 0 0 2 1 1 0 0 0 0 0 0 1 1 0 0 1 0 0 0 2 1 0 0 0 0 1 0 0
52 1 1 1 0 0 0 1 2 1 0 1 0 0 0 0 0 0 0 2 1 2 0 0 2 0 1 0 2 1 0 1 0 0 2 0 2 1 0 2 0 0 0 0 0 0 0 0 0 1 1 1 0 0 0 1 0 0 2 0 2 2 0 0 1 1 1 1 2 0 0 2 1 0 1 1 1 1 2 1 0 0 0 1 1 0 0 0 0 2 0 1 0 1 0 0 1 0 0 0 1 0 2 0 0 0 2 0 1 1 0 1 1 1 2 2 2 0 2 0 0 0 2 1 0 1 1 2 2 2 0 2 0 0 0 0 0 1 0 0 0 2 0 0 0 0 0 0 0 0 0 0 0 0 0 0 0 1 0 1 1 0 1 2 0 2 0 1 0 1 1 2 0 2 0 0 0 1 0 0 0 0 1 2 2 1 1 0 0 1 0 0 0 0 2 0 1 2 1 0 0 2 1 1 2 0 2 1 1 0 1 0 1 0 0 2 0 0 1 0 2 1 2 0 0 0 1 0 0 0 0 0 1 1 1 1 1 0 1 1 0 0 2 0 0 0 0 0 0 0 0 0 0 0 0 1 1 1 0 0 0 0 0 0 0 0 1 0 2 1 0 1 1 2 0 1 0 2 2 1 0 0 1 0 0 1 1 2 0 2 0 1 2 0 2 0 0 1 0 0 0 0 1 1 2 0 0 0 0 0 0 1 2 2 1 0 2 0 2 0 0 2 1 0 1 0 2 0 0 0 0 1 2 0 0 0 0 0 2 0 0 0 1 1 2 2 0 0 0 0 0 0 0 1 1 0 0 0 0 0 0 0 1 0 1 0 0 2 1 0 1 1 0 0 0 0 0 2 2 0 1 1 0 0 2 1 0 0 0 1 0 0 1 0 2 1 1 2 1 1 0 1 0 2 2 2 0 0 0 0 0 0 0 0 0 0 0 1 0 1 1 0 1 1 2 1 2 0 2 1 0 1 1 0 1 2 0 1 0 0 2 0 2 2 1 2 2 2 2 0 0 2 0 2 1 1 0 1 1 1 2 0 0 0 1 1 1 2 2 0 1 1 1 1 2 0 2 2 1 1 1 1 2 2 1 1 0 0 1 1 1 1 1 2 2 0 2 1 1 0 1 1 0 0 0 2 2 1 0 2 0 0 1 2 2 0 0 1 0 1 1 1 0 0 0 1 1 1 0 2 0 1 1 1 1 0 0 0 1 1 0 1 0 1 1 1 0 1 1 1 1 0 0 0 2 0 0 0 0 1 1 0 1 1 1 0 1 1 1 0 1 1 1 0 1 0 2 1 2 1 2 0 1 0 0 0 1 0 0 2 0 0 1 1 1 1 2 0 0 0 0 2 1 0 0 1 1 1 0 2 0 0 1 1 0 1 0 1 1 0 0 0 0 0 0 1 1 1 0 0 0 1 0 2 1 1 1 0 2 0 0 0 1 1 2 0 1 1 2 0 0 1 1 0 1 0 0 1 1 0 0 0 1 0 1 2 0 0 0 0 1 0 1 0 0 2 1 0 1 2 0 1 1 1 1 1 0 0 0 1 0 1 1 2 0 1 0 0 1 1 0 1 0 0 0 0 1 2 1 1 0 0 0 1 0 1 0 2 2 2 0 0 0 2 2 1 1 1 1 0 2 2 1 0 2 2 1 0 0 0 0 1 0 1 1 0 1 1 0 1 1 1 0 0 1 1 1 0 1 0 0 1 2 1 0 1 0 2 0 2 0 0 2 0 0 1 1 0 0 2 1 1 0 1 1 2 1 2 0 2 0 2 1 2 2 0 0 1 1 0 1 0 0 1 1 0 2 0 0 2 2 0 1 1 1 2 0 1 1 1 1 1 1 2 2 2 1 0 0 2 0 2 0 1 0 1 0 0 0 0 0 0 1 0 2 1 1 0 0 0 1 0 0 1 1 0 1 1 0 0 1 1 0 0 0 0 1 0 1 2 0 0 1 1 0 1 1 0 2 2 1 1 0 0 0 0 1 1 0 0 2 0 0 1 1 0 1 1 0 0 1 2 0 0 1 0 1 0 1 2 0 1 0 1 1 0 2 0 2 0 0 2 2 1 1 1 0 0 0 0 2 2 0 0 0 0 0 0 0 1 0 0 2 2 2 2 0 0 0 0 2 0 2 2 0 0 2 0 0 0 2 0 0 0 0 0 1 0 2 0 0 0 0 0 0 1 1 2 2 0 0 0 0 0 0 0 0 0 0 2 0 1 0 1 0 0 0 0 1 1 0 1
53 0 1 1 0 0 0 1 1 1 0 0 0 0 0 0 0 0 1 1 1 2 1 0 2 0 2 1 1 1 1 0 1 1 1 0 2 1 0 1 2 2 0 0 2 0 0 0 0 0 0 0 0 0 0 0 0 0 1 0 2 2 0 0 0 1 1 0 2 1 0 2 2 0 1 2 1 0 2 0 0 1 1 0 1 0 0 1 1 2 0 1 2 2 0 0 0 1 0 1 1 0 1 0 1 0 2 0 0 2 0 0 0 0 2 2 2 0 2 0 0 0 2 1 0 1 1 1 2 1 0 0 0 0 1 0 0 1 1 1 1 1 0 0 0 1 0 0 0 1 0 0 0 0 0 0 0 0 0 1 0 1 0 2 1 2 0 1 0 1 1 1 2 0 1 1 2 0 0 0 0 0 1 2 1 0 2 0 0 1 0 0 1 1 0 0 1 1 0 0 0 0 0 1 1 1 1 1 0 0 0 0 1 0 0 2 0 0 0 2 0 0 2 1 0 0 0 0 0 0 0 1 0 0 0 0 0 2 2 1 0 0 1 0 1 1 1 0 1 1 0 0 0 2 0 0 0 2 1 1 1 2 0 0 0 0 1 1 1 0 0 2 0 1 0 1 0 2 2 1 0 1 2 1 0 1 1 1 1 2 0 2 1 0 2 0 0 1 1 0 1 0 1 1 1 1 0 0 0 1 0 1 0 0 1 0 1 0 0 0 1 0 1 1 0 0 1 0 1 1 0 2 1 0 0 0 0 0 2 1 1 1 2 0 1 1 2 1 2 0 1 0 0 0 0 0 0 0 0 1 0 0 1 0 1 0 0 1 2 1 2 0 0 0 1 1 0 2 2 0 1 1 0 1 1 1 0 1 1 1 1 1 0 0 2 1 1 2 1 2 0 1 1 1 2 0 0 0 0 0 0 0 0 0 0 0 1 0 0 0 0 1 0 1 1 1 0 0 1 2 0 2 0 2 1 1 0 0 0 0 1 0 2 1 1 2 2 0 1 1 0 0 0 1 1 1 0 1 1 1 2 0 1 1 0 1 1 2 2 0 0 0 2 1 0 1 0 1 0 0 2 0 1 1 1 0 0 1 2 0 1 0 1 2 0 0 1 0 0 1 0 2 2 2 0 0 1 1 2 0 1 0 0 1 1 1 1 1 0 2 1 0 1 1 0 1 0 1 0 1 0 1 1 0 1 0 1 0 1 2 1 0 0 0 0 0 0 2 2 2 0 0 1 0 1 1 1 0 0 1 0 0 1 0 0 0 0 1 2 0 1 1 0 0 0 1 2 1 1 1 2 1 2 0 1 1 2 0 0 1 0 0 2 0 0 2 2 2 0 0 1 0 0 1 0 2 2 2 0 2 2 1 0 1 1 1 0 1 1 0 0 0 0 1 1 0 1 1 0 0 2 1 1 2 1 0 1 1 2 0 0 1 0 1 1 0 2 1 1 0 0 2 1 0 1 0 0 1 1 0 0 0 1 0 0 2 0 1 0 1 0 1 0 1 1 2 0 2 0 0 0 0 2 1 1 2 1 1 0 1 0 1 0 2 0 0 0 0 0 0 0 0 0 1 1 0 1 1 1 1 1 0 0 2 0 0 0 1 1 1 0 1 1 1 1 1 1 1 1 0 1 0 0 0 0 0 1 0 0 1 1 0 0 0 0 1 1 0 0 0 0 0 0 1 0 0 2 0 2 0 0 0 2 0 0 1 1 0 0 2 0 0 2 0 0 0 0 0 1 1 2 1 0 0 0 2 0 2 1 2 0 1 2 2 1 1 0 0 0 2 2 0 0 0 2 0 1 0 0 2 1 0 2 2 2 2 0 1 1 1 1 1 1 1 1 1 0 0 1 2 0 1 1 1 1 0 0 0 0 0 0 0 0 0 1 1 1 0 1 0 1 0 0 1 0 0 2 0 0 0 1 0 0 0 0 0 1 1 0 1 0 1 0 1 0 2 0 1 1 2 2 2 0 0 1 1 0 0 0 0 2 0 1 0 2 1 2 1 0 1 0 1 0 1 1 0 1 1 0 0 0 0 0 1 1 1 1 1 2 0 0 2 2 2 2 2 2 2 0 0 2 1 0 2 0 0 0 0 0 1 0 0 2 1 2 1 0 0 0 0 2 0 2 0 0 0 0 0 0 1 1 0 0 0 0 0 0 0 1 0 0 0 0 0 0 0 0 0 0 0 0 0 0 1 0 1 1 1 0 2 0 1 1 2 0 0 0 0 0 0 0 0
54 1 1 1 0 1 1 1 1 1 0 1 0 1 1 0 0 0 0 0 0 2 0 1 1 1 1 2 2 1 2 0 0 2 1 0 2 2 0 0 2 2 1 1 0 1 0 0 0 0 0 1 0 0 0 0 0 1 0 0 2 2 2 2 0 0 0 1 2 0 0 2 2 0 1 2 1 0 2 0 1 0 1 0 0 0 0 1 1 2 1 1 2 2 1 1 0 1 0 1 1 0 2 0 0 0 2 1 0 2 0 0 1 2 2 2 2 1 2 0 0 0 2 1 0 0 0 1 1 1 0 0 0 0 0 0 0 0 1 0 1 1 0 0 0 1 0 0 0 0 0 0 0 1 0 0 0 0 1 1 2 0 0 2 0 2 2 1 1 1 1 1 1 1 0 1 1 0 0 1 0 0 0 2 1 0 2 1 0 1 0 1 0 0 2 1 1 1 1 0 0 0 0 1 2 1 1 1 1 0 0 0 1 0 0 2 0 1 0 1 1 0 1 0 0 0 2 1 0 1 0 1 0 0 0 0 0 1 1 1 0 0 1 0 0 0 0 0 0 0 0 0 0 0 1 0 0 1 0 0 0 0 0 0 0 0 0 0 1 1 0 2 1 2 0 1 1 2 2 0 1 0 2 0 0 2 0 0 0 1 1 1 1 1 2 1 0 1 0 0 0 0 1 1 1 0 1 1 0 1 0 2 1 1 2 1 2 0 0 1 0 1 2 1 1 0 1 0 0 0 0 2 1 1 0 0 0 2 0 1 2 2 1 0 1 1 1 0 0 2 0 0 1 2 1 0 0 0 0 1 0 0 1 1 1 0 0 1 2 0 2 0 0 0 0 0 0 1 1 1 1 1 0 0 1 0 0 1 1 0 1 1 2 0 2 1 2 0 0 0 0 0 1 1 1 1 1 1 0 0 0 0 1 0 0 0 1 1 0 0 1 1 0 2 1 0 0 0 1 0 0 1 0 0 0 0 0 0 0 0 1 0 2 0 0 2 2 1 2 1 0 1 0 1 1 0 0 2 1 1 1 0 0 0 0 0 0 1 1 1 1 1 1 1 0 1 0 0 0 0 2 0 2 2 0 2 0 1 2 1 1 0 0 0 2 0 2 2 2 0 0 0 1 1 0 1 1 1 1 0 0 0 1 1 1 0 0 2 0 1 1 1 1 0 0 1 1 0 1 2 0 0 0 0 0 0 2 0 1 1 0 2 0 1 0 0 0 1 1 1 0 0 0 1 1 0 0 0 0 0 0 0 1 1 1 0 1 1 0 1 0 1 1 0 0 1 1 0 1 0 1 0 1 0 1 0 0 0 0 0 0 1 2 0 0 2 2 1 0 0 1 1 0 1 0 2 0 1 0 1 1 1 0 0 2 0 0 0 0 0 0 0 0 0 0 2 0 2 0 0 0 0 1 1 2 1 1 0 2 0 0 0 0 1 2 0 2 2 1 0 1 0 0 1 1 0 0 0 1 0 0 0 1 1 0 1 0 1 0 1 1 1 1 1 1 2 1 0 0 0 1 0 1 1 1 1 0 0 0 0 2 0 1 1 0 0 1 1 1 1 0 1 0 0 0 0 2 2 0 1 0 0 0 2 0 1 0 1 1 1 0 0 1 2 1 1 1 0 0 0 1 1 0 0 1 1 1 0 1 1 0 1 0 1 1 0 1 0 0 1 1 1 0 0 0 0 0 0 2 0 0 1 2 0 0 0 2 0 0 0 1 0 2 0 0 1 1 0 2 0 2 2 0 1 2 2 1 2 0 2 0 2 2 2 1 1 1 1 1 1 1 0 0 2 2 1 1 0 0 2 1 0 1 0 1 1 0 1 1 2 2 1 0 2 1 2 0 0 0 2 0 2 1 0 0 0 0 1 1 0 1 1 0 0 0 0 0 0 0 0 2 0 0 2 2 0 0 0 0 0 2 0 0 0 0 1 0 0 2 1 0 0 2 0 0 2 0 0 2 1 0 0 1 0 0 0 0 0 1 1 1 0 0 2 1 1 2 2 0 0 1 2 0 0 2 1 1 1 0 1 1 1 0 0 0 0 2 2 2 0 0 2 2 2 0 0 1 1 0 0 2 1 0 2 0 0 0 1 0 0 0 0 2 1 2 0 0 0 0 0 2 0 2 1 1 0 1 1 0 2 1 1 0 0 1 1 1 1 1 0 1 0 0 0 0 1 1 1 1 0 0 0 0 1 0 1 2 1 0 1 1 1 0 1 0 0 0 1 1 0 0 1
55 1 1 1 0 0 0 2 1 2 0 0 0 0 0 0 0 0 0 0 0 2 0 0 2 0 1 1 1 0 1 0 0 1 1 1 1 1 1 0 1 1 0 0 0 1 2 0 0 0 0 0 0 2 0 1 0 1 1 0 1 2 2 2 0 0 0 0 0 0 0 1 2 1 2 2 0 0 1 0 0 0 0 1 1 0 0 0 0 2 0 1 2 2 0 0 0 0 0 0 2 0 0 1 1 1 2 2 2 0 0 2 0 1 2 2 1 0 1 1 1 1 2 2 0 0 0 0 2 2 0 1 0 0 0 0 0 0 0 0 0 2 0 0 0 0 1 0 1 1 0 1 0 0 0 0 1 1 0 2 1 1 0 2 1 2 1 0 0 2 0 0 1 1 1 1 0 0 1 1 1 0 1 2 1 0 2 1 1 2 0 0 0 0 0 1 1 2 1 0 0 1 0 1 2 2 1 0 0 0 2 0 0 0 0 2 0 1 2 0 2 0 1 0 0 0 1 0 0 0 0 0 0 0 0 0 0 1 1 1 0 0 2 1 0 0 0 0 0 0 0 0 0 0 0 1 0 1 0 0 0 0 0 1 0 0 0 0 2 1 1 2 2 2 1 1 0 1 1 0 1 0 0 0 1 0 0 2 0 2 0 1 1 0 2 0 1 1 1 1 1 1 1 1 1 0 0 0 0 0 1 1 2 0 0 1 2 0 0 2 0 0 0 2 0 0 0 0 0 0 0 2 1 1 0 0 0 1 0 1 1 1 0 0 1 1 1 0 1 0 0 0 0 2 2 0 0 0 1 0 1 1 2 0 2 0 0 1 2 1 2 0 1 1 1 1 0 1 1 1 1 1 0 1 2 0 0 0 0 1 0 1 0 1 2 1 1 1 0 0 0 0 0 1 1 0 0 2 0 0 0 0 1 0 1 1 0 0 0 0 0 2 1 0 0 1 0 0 2 2 0 1 0 2 1 1 0 2 0 1 0 0 1 0 0 1 1 1 1 2 0 1 0 2 1 0 1 1 1 1 1 0 0 1 0 1 1 1 1 1 0 0 1 1 1 1 1 2 0 2 2 1 1 1 1 0 0 1 2 2 1 0 1 0 1 0 1 1 1 1 1 1 2 2 0 0 1 1 0 2 0 0 0 0 0 2 0 1 0 1 1 1 0 0 0 0 1 0 1 0 1 0 1 0 1 0 1 0 1 1 0 2 0 0 0 0 0 1 1 1 0 0 0 0 1 1 0 0 0 0 1 0 0 1 1 0 0 0 1 0 0 0 0 0 0 0 2 1 2 1 2 0 1 0 1 0 0 0 0 1 0 0 1 0 1 0 0 1 1 0 0 1 0 1 0 1 1 0 0 1 0 0 0 0 2 0 0 2 2 0 0 0 0 0 0 0 1 2 0 0 0 1 0 1 2 0 1 0 1 1 0 0 1 2 2 0 2 0 0 0 1 1 0 2 2 0 0 0 2 0 0 0 1 0 0 2 0 1 0 1 0 1 1 1 1 2 0 0 1 1 0 0 2 0 1 2 1 1 1 0 1 0 1 2 1 1 0 1 0 1 1 1 0 2 2 1 1 2 0 0 0 0 0 1 0 1 0 1 0 0 1 0 0 1 1 1 1 1 1 0 2 2 1 1 2 0 2 0 0 0 0 1 1 0 1 0 1 0 0 0 0 0 0 0 0 1 0 0 1 0 0 0 2 1 0 0 1 0 0 2 0 0 2 0 0 0 0 0 1 2 1 1 1 0 1 1 0 2 0 2 0 2 2 2 1 1 0 1 0 0 1 0 0 2 1 1 1 1 0 1 0 0 1 0 1 0 0 1 1 1 1 2 0 2 2 2 2 0 0 2 0 2 0 0 0 1 0 0 0 0 0 0 0 0 1 0 1 1 0 0 2 0 0 2 2 0 1 0 1 0 1 0 1 0 1 1 2 0 2 1 1 1 1 1 0 2 0 0 1 2 2 2 0 0 0 0 0 0 1 0 1 1 0 1 1 0 2 1 0 0 0 2 1 0 1 2 0 1 0 0 0 0 0 0 0 0 2 1 1 0 0 1 2 0 2 2 2 1 0 0 1 1 0 2 0 0 0 0 1 2 0 0 1 1 1 1 1 0 0 1 2 0 2 0 0 0 0 1 0 1 2 0 1 0 1 1 1 0 2 1 0 1 1 0 0 0 1 0 0 0 0 0 0 2 0 0 2 0 0 2 0 0 0 2 0 0 0 0 0 0 1 1
56 1 1 2 0 0 0 2 2 1 0 1 0 0 0 0 0 0 1 1 1 1 0 0 2 0 1 1 1 2 1 0 2 2 2 0 2 2 0 1 0 0 0 0 0 0 0 0 0 0 0 0 0 0 1 0 0 0 1 1 1 2 1 1 1 1 1 1 1 1 1 2 2 0 1 2 1 0 1 0 0 0 0 2 2 0 0 0 0 2 0 1 0 1 0 0 0 1 1 0 1 0 1 0 1 1 2 0 0 2 1 2 0 0 0 0 0 1 1 1 1 0 2 0 0 1 1 0 0 0 1 0 1 0 0 0 0 1 0 0 2 1 0 0 0 0 0 0 0 0 0 0 0 0 1 1 1 1 1 1 1 0 1 1 0 1 0 1 1 1 1 1 0 2 0 2 1 1 0 0 0 1 1 1 1 0 1 1 1 1 1 1 0 0 1 1 2 2 0 0 0 1 1 1 2 2 1 0 0 0 1 0 1 0 0 2 1 0 1 0 2 1 1 0 0 0 1 1 0 1 0 0 0 0 0 0 0 2 2 1 0 1 2 0 0 0 0 0 0 0 0 0 0 0 1 0 0 2 0 0 0 0 0 1 0 0 1 0 2 0 0 2 2 2 0 1 1 2 2 2 0 0 2 2 0 2 2 1 0 1 0 1 0 1 2 0 1 2 0 1 0 0 0 0 0 0 0 0 1 1 1 2 1 0 2 0 2 1 1 0 0 1 1 0 1 0 1 0 1 0 0 2 2 1 0 0 0 2 0 0 0 0 1 0 1 1 1 1 1 0 1 1 0 2 1 1 2 0 0 2 0 0 1 0 1 0 0 2 0 0 0 2 0 0 0 0 0 1 0 2 1 0 1 1 2 0 0 0 0 0 0 0 0 0 2 0 0 1 1 0 0 0 0 1 1 0 0 0 0 0 1 0 0 0 0 0 2 0 0 0 0 2 0 0 0 1 0 0 1 1 0 1 0 2 1 1 0 1 0 1 0 0 1 1 0 2 2 0 0 1 0 0 0 2 1 1 0 1 1 0 1 0 1 1 0 1 1 1 2 1 1 1 0 2 1 1 0 0 0 0 2 0 0 0 0 0 0 0 1 0 1 1 1 2 1 0 1 1 1 0 0 0 1 1 0 0 0 2 1 1 0 1 0 0 0 1 0 2 0 2 1 0 1 0 0 1 1 1 0 1 0 1 1 1 1 0 1 0 2 2 1 1 0 0 0 0 0 1 1 1 0 0 0 0 1 1 1 1 0 0 1 0 1 0 0 0 1 0 0 0 0 1 0 0 0 0 1 1 1 1 2 1 0 0 0 0 0 0 0 1 1 0 0 0 0 1 0 0 0 0 0 2 0 0 0 2 0 1 0 2 0 0 0 1 0 1 0 1 1 0 0 0 0 0 1 0 2 0 0 0 0 1 0 2 2 0 1 0 2 0 1 1 0 0 0 0 2 1 1 1 0 1 0 0 2 0 0 0 1 0 0 0 2 0 1 2 0 0 1 0 2 0 1 0 0 1 1 1 1 1 0 0 2 0 0 1 2 0 0 1 1 1 0 1 1 0 0 0 1 1 0 1 0 1 1 0 2 2 0 0 0 0 1 0 1 1 0 0 0 0 0 1 0 2 1 0 1 0 0 0 0 0 0 0 0 0 1 0 0 1 1 0 0 1 1 0 1 1 0 1 1 1 0 1 0 0 1 0 1 0 0 1 2 0 0 1 1 1 0 1 0 1 1 0 0 1 0 0 1 1 1 1 0 0 1 2 1 2 1 2 0 1 2 2 2 0 1 1 0 0 1 0 0 2 0 1 0 0 1 2 2 1 2 2 2 2 0 0 2 2 2 2 1 1 1 1 0 0 0 1 0 1 0 2 0 0 0 0 0 0 0 0 0 0 1 0 1 0 1 0 2 1 0 2 2 0 0 0 0 0 1 0 0 0 0 1 1 0 1 1 0 0 0 0 0 2 0 2 2 2 2 2 0 0 0 0 0 1 1 0 1 0 0 0 0 0 1 2 0 0 0 1 0 1 2 2 0 0 0 1 1 1 0 0 1 0 2 0 2 1 0 2 2 1 0 0 1 2 0 0 2 2 0 1 0 0 0 1 1 0 0 0 1 0 0 1 0 0 0 0 1 1 2 0 0 1 1 0 0 1 1 1 0 0 0 0 1 0 0 0 0 1 0 0 0 0 2 0 1 1 0 1 0 1 0 0 1 1 0 2 1 0 0 0 0 0 0 0 0 1 0 0
57 0 2 0 0 0 0 2 2 1 0 1 1 1 0 0 0 0 0 0 0 1 0 0 2 0 1 1 2 0 1 0 0 1 1 1 1 1 1 0 2 2 0 0 1 1 1 0 0 0 0 0 0 1 0 1 0 0 1 1 0 1 2 2 0 0 1 1 1 1 1 0 2 0 0 2 2 0 1 0 0 0 0 2 2 0 0 0 0 2 0 1 0 1 0 0 0 2 1 1 0 0 2 0 0 0 2 2 2 0 0 2 0 1 1 1 1 0 1 2 2 0 2 1 0 1 1 1 2 1 0 0 0 0 1 1 0 0 0 0 2 1 0 0 0 1 0 0 1 2 0 0 2 0 0 0 0 2 0 0 1 1 1 2 0 2 0 1 0 1 1 0 0 2 0 1 1 1 0 0 0 0 0 2 0 0 2 1 0 1 0 0 0 0 0 0 0 2 0 0 0 0 0 2 2 0 2 1 1 0 1 0 2 0 0 2 1 0 1 1 1 1 2 0 0 0 0 1 0 1 0 0 0 0 0 0 0 2 2 1 0 1 2 0 0 0 0 0 0 0 0 0 0 0 0 1 0 1 0 0 0 0 0 0 0 0 0 1 2 0 1 1 1 1 0 0 0 2 2 0 1 0 2 1 0 0 0 1 0 1 0 0 0 1 2 0 0 0 0 0 0 1 1 1 0 0 1 1 0 1 0 1 2 2 1 0 1 0 1 1 0 1 1 1 0 0 0 0 0 0 0 2 0 2 0 0 0 1 1 0 0 0 1 0 1 1 1 0 1 1 1 1 0 2 1 1 1 0 0 2 0 0 2 0 2 1 0 0 2 0 2 0 1 1 0 0 0 2 0 2 0 0 0 1 2 1 0 0 0 0 0 0 0 0 1 0 1 0 1 2 0 2 2 0 1 0 1 0 0 0 0 0 0 0 1 0 0 0 0 0 0 1 1 0 0 0 0 0 1 1 0 1 1 1 1 0 0 0 0 0 1 0 1 0 0 0 0 1 1 1 1 1 0 2 2 1 1 1 1 1 1 0 1 1 0 1 1 2 2 0 1 1 2 2 2 0 2 2 0 1 1 0 0 0 0 0 0 0 2 1 1 0 0 1 0 0 1 0 0 1 0 1 2 1 0 1 1 1 1 1 0 0 1 1 1 0 0 2 0 1 0 2 0 0 0 1 1 1 1 1 1 1 1 1 1 0 0 0 2 2 1 1 0 0 0 0 0 0 0 2 0 0 0 0 1 1 1 1 0 1 0 0 1 0 0 0 1 1 1 0 1 0 1 0 0 1 1 1 1 1 2 1 1 0 0 0 1 0 0 0 0 1 0 0 0 0 0 0 0 0 0 2 0 0 0 2 0 1 0 2 0 0 0 0 1 0 0 1 1 0 0 0 0 0 0 0 2 1 0 0 0 2 0 2 1 0 0 1 2 0 0 2 0 0 1 0 2 0 1 0 0 2 0 1 1 0 0 0 1 0 0 0 0 1 0 1 1 0 0 1 1 1 1 0 0 1 1 1 2 2 0 1 2 0 0 2 0 1 0 2 0 2 0 2 1 1 0 0 1 2 1 1 0 2 1 0 1 1 0 1 0 0 0 1 1 1 1 0 0 0 0 0 1 1 1 1 1 0 0 0 0 0 0 0 1 1 1 0 0 2 2 1 1 1 2 0 2 1 0 1 1 1 0 1 1 0 1 0 1 0 0 0 2 0 0 0 1 1 0 1 0 0 2 1 1 0 0 0 0 2 2 2 0 1 1 1 1 1 0 1 1 2 2 1 1 0 0 2 0 0 2 0 0 2 1 0 2 0 0 2 2 1 2 2 2 1 0 0 1 1 1 1 0 2 2 1 1 0 0 2 1 2 0 0 0 0 0 0 1 0 1 1 0 0 0 0 0 0 0 0 2 0 0 2 2 0 0 0 0 0 1 0 0 0 0 0 1 0 1 1 0 0 2 0 0 2 0 1 2 2 2 2 2 0 0 0 0 0 0 0 2 0 1 1 2 1 1 2 0 0 0 2 1 0 1 1 1 0 0 1 0 1 0 0 2 2 0 0 2 0 0 2 2 0 1 1 0 1 0 0 2 2 1 2 1 0 0 1 0 0 0 0 2 0 1 1 0 0 0 0 2 0 1 2 2 0 2 1 1 1 0 1 0 0 0 0 0 0 1 0 0 0 1 0 0 1 0 1 1 0 0 0 0 1 1 0 0 1 0 2 2 0 0 2 0 0 0 0 1 0 0 0
58 1 0 2 0 1 1 1 1 1 1 0 0 2 1 0 0 0 1 2 2 1 0 1 1 1 2 0 1 2 0 1 0 1 0 1 2 1 1 1 1 1 0 0 0 0 0 0 0 0 0 0 1 1 1 0 0 0 0 0 0 1 2 2 0 0 0 1 1 0 0 1 2 0 2 2 0 0 1 0 0 0 1 0 1 0 0 0 0 2 0 1 1 2 1 0 0 2 1 1 0 0 1 0 1 1 2 0 1 1 0 2 1 2 2 2 1 0 1 1 1 0 2 2 0 0 0 1 2 2 0 0 0 0 0 0 0 1 0 0 2 0 0 0 0 2 1 0 0 0 0 0 0 1 1 0 1 1 0 0 1 1 0 1 0 0 0 0 0 1 1 0 1 1 0 0 0 0 2 2 2 0 0 2 1 1 1 1 0 0 0 1 1 2 1 0 0 2 1 0 0 1 1 0 1 1 2 1 1 0 2 0 1 0 0 2 2 0 2 0 2 0 0 1 0 0 1 1 0 1 0 0 0 0 0 0 0 1 2 1 0 0 2 0 0 0 0 0 0 0 0 0 0 0 0 0 0 2 0 1 0 1 0 0 0 0 0 0 2 1 1 1 1 1 1 1 0 2 2 1 0 0 2 1 0 2 1 1 0 1 0 1 0 0 2 0 1 2 0 1 0 1 1 1 1 0 1 0 1 1 0 1 2 2 1 0 1 0 0 0 2 0 0 2 0 0 1 0 1 1 0 1 0 1 0 0 0 1 1 0 0 0 1 1 0 0 2 0 1 0 1 1 2 2 1 1 1 0 0 1 0 0 1 1 1 0 0 1 2 0 2 0 0 0 0 0 0 2 1 1 0 0 0 1 1 0 0 0 0 2 1 1 1 0 1 0 0 1 1 1 0 1 1 1 1 0 1 0 1 1 0 1 0 0 1 0 0 1 0 1 1 1 0 2 1 1 1 0 2 1 1 0 1 0 1 2 0 2 0 1 1 0 2 0 0 1 0 0 1 1 0 0 0 0 0 0 0 1 2 0 1 0 1 1 0 0 0 1 2 0 0 0 2 2 0 0 0 1 0 0 1 1 0 0 0 0 0 1 1 0 1 1 1 1 1 0 2 1 1 1 0 1 2 1 0 0 1 1 1 1 1 0 0 0 0 1 0 1 0 1 1 1 0 0 0 1 1 1 0 1 0 1 1 0 1 0 1 0 0 1 1 1 1 0 0 0 0 0 0 2 1 0 1 0 2 0 0 1 0 0 1 0 1 0 0 0 1 2 1 1 1 0 0 0 0 0 1 0 1 0 1 0 1 0 1 0 0 0 1 2 0 0 1 1 1 0 1 0 0 0 0 1 0 1 0 1 1 0 0 1 0 0 0 0 1 1 0 2 2 0 0 0 0 0 1 1 1 1 0 0 0 0 0 0 2 0 0 0 1 1 0 0 1 1 2 0 2 1 1 0 1 1 0 0 2 0 0 0 0 0 0 0 0 0 1 2 0 0 0 1 1 1 0 0 0 2 0 0 0 0 0 0 2 2 1 1 1 1 1 0 1 0 1 1 1 0 0 0 2 2 0 2 0 0 1 0 2 2 0 1 1 0 0 0 0 1 1 0 0 0 0 1 1 2 2 1 1 0 0 0 0 0 0 0 1 1 1 0 0 0 0 0 0 0 0 1 1 1 0 0 0 0 0 0 1 1 2 1 2 0 0 1 1 1 0 0 0 1 0 1 1 0 2 1 1 0 0 0 0 1 0 1 1 0 2 2 1 2 0 2 0 2 2 2 2 0 1 1 0 0 1 0 0 1 1 0 0 0 0 2 2 0 1 1 2 1 1 1 1 1 1 2 2 2 2 1 1 0 0 2 0 1 1 0 0 0 0 0 1 0 0 0 0 0 0 0 0 0 0 0 2 0 0 2 2 0 0 0 0 0 0 0 0 0 0 0 1 1 1 1 0 0 0 0 0 1 0 1 1 2 1 1 0 0 0 0 0 1 0 0 1 0 1 2 2 0 2 2 0 0 1 2 0 0 0 1 1 0 0 1 1 0 1 1 2 1 1 2 2 2 0 2 2 2 0 0 2 1 1 1 2 2 1 2 1 0 0 2 0 0 0 0 2 0 2 0 0 1 1 0 2 0 2 2 0 0 2 1 0 1 1 0 0 0 1 1 2 0 0 0 0 0 0 1 1 1 0 0 0 0 0 0 0 1 0 0 1 0 0 1 0 0 0 1 0 0 0 0 1 2 1 0
59 1 1 1 0 0 0 2 2 1 0 0 0 0 0 0 0 0 1 0 0 2 0 0 2 1 1 1 2 2 2 0 1 1 0 0 2 1 0 1 1 1 0 0 0 1 0 0 0 0 0 0 2 2 1 0 1 0 1 0 1 2 2 2 0 0 0 1 1 0 0 0 2 1 1 2 1 0 2 2 0 0 0 2 2 0 0 0 0 2 0 1 2 1 0 0 0 2 0 2 0 0 1 0 0 0 2 1 1 1 0 1 1 1 1 1 1 0 0 2 2 0 1 0 1 1 1 1 1 1 1 1 0 0 0 0 0 0 0 0 1 2 0 0 0 0 0 0 0 2 2 0 2 0 0 0 0 1 0 0 1 2 1 1 0 0 1 0 0 2 0 0 0 2 0 0 0 0 1 1 1 0 0 2 2 0 2 0 0 0 0 0 0 0 1 0 1 1 0 0 0 0 0 1 2 1 1 0 0 0 1 0 0 0 0 2 0 1 2 0 2 1 2 0 0 0 1 1 0 1 0 2 1 1 1 0 0 0 2 0 0 0 2 1 0 0 0 0 1 1 0 0 0 1 0 0 2 1 1 0 1 1 0 0 0 0 1 1 2 0 0 1 1 1 0 0 0 1 2 0 0 1 2 0 1 1 1 2 0 2 1 0 1 1 2 0 0 1 0 1 0 1 1 1 0 0 2 0 1 2 0 2 2 2 1 0 2 1 0 1 0 1 2 1 0 0 1 0 2 2 0 0 1 1 0 0 0 2 0 2 1 1 0 0 1 1 1 0 1 0 0 0 0 1 1 0 0 0 0 0 0 0 0 1 0 0 0 1 2 1 2 0 0 0 1 1 0 1 0 2 1 0 0 1 0 0 0 0 0 1 0 0 1 0 1 1 2 1 1 1 0 1 1 1 1 1 1 1 0 0 1 0 0 0 1 0 0 0 0 0 0 2 1 0 0 1 1 0 1 1 0 0 0 2 1 1 0 1 1 0 1 0 2 0 0 1 1 1 2 1 0 1 0 1 1 0 1 0 1 1 1 0 1 1 0 1 1 1 1 1 1 1 2 1 1 0 0 2 0 0 0 0 2 2 1 0 1 0 2 0 2 0 0 1 2 0 2 2 2 0 1 0 0 0 2 0 1 0 2 0 2 0 0 1 1 0 0 2 0 1 1 1 0 0 0 1 1 0 2 0 2 0 0 0 2 0 1 0 2 2 0 1 0 1 1 2 1 1 1 1 0 0 0 0 1 1 0 0 0 0 2 0 0 2 2 0 0 0 2 0 0 0 0 0 0 0 1 1 2 1 2 0 1 0 1 1 1 1 0 1 0 1 1 0 1 1 2 0 0 0 0 1 0 0 0 1 1 1 0 1 0 0 0 0 1 0 1 0 0 0 0 0 0 1 1 0 2 2 0 0 0 1 0 2 2 0 1 2 2 0 0 1 0 0 1 0 2 1 0 0 0 2 0 1 2 0 0 0 1 0 0 0 1 1 0 1 0 1 1 0 1 1 1 0 0 1 1 0 0 0 2 0 2 1 0 1 0 0 0 0 2 0 0 2 2 0 0 0 1 1 0 1 0 0 0 0 2 1 0 0 1 2 1 1 1 1 0 0 0 0 0 0 1 2 1 1 1 2 1 0 2 2 0 0 1 0 1 0 0 1 0 1 0 1 1 0 1 1 0 1 1 1 0 1 0 0 0 0 1 0 0 0 2 0 0 0 2 2 1 2 1 0 2 2 2 0 0 0 0 2 1 2 0 1 1 2 1 2 0 2 0 2 2 1 1 0 1 1 0 0 1 0 0 1 2 1 1 1 0 1 1 1 1 1 1 2 0 1 0 0 0 0 1 2 2 0 0 0 0 2 1 2 1 1 0 0 0 0 0 0 0 0 1 0 1 1 1 0 1 0 2 1 0 2 2 0 0 0 0 0 0 0 0 0 0 0 1 0 0 1 0 0 1 1 0 2 0 1 2 2 2 2 0 0 0 0 0 0 0 1 2 0 0 1 1 0 1 2 0 1 0 2 0 0 1 1 1 0 0 1 0 1 0 1 2 1 2 0 2 0 0 2 1 1 1 1 2 1 0 0 2 2 1 2 1 0 0 2 0 0 0 0 0 0 0 2 0 1 0 1 2 0 1 0 0 0 1 0 0 0 2 0 0 0 1 1 2 0 0 0 0 0 2 0 0 0 0 0 1 2 0 2 0 1 0 0 1 0 0 0 0 0 0 2 0 0 0 0 0 0 0 1
60 0 1 1 0 1 1 0 2 0 1 1 1 1 0 0 0 0 1 1 1 2 0 0 2 1 1 1 1 2 0 0 1 2 0 1 1 2 0 1 1 1 1 1 0 1 0 1 0 0 0 0 2 1 1 0 0 0 1 2 0 1 2 2 1 1 1 0 0 0 0 0 2 0 1 2 1 0 2 0 1 0 1 0 1 0 1 0 0 2 0 0 1 0 0 0 0 1 0 0 2 0 1 0 1 0 1 1 1 1 0 2 0 1 2 2 1 0 1 1 1 0 2 1 0 1 1 2 2 2 0 0 1 0 0 0 0 0 0 0 0 2 0 0 0 1 1 0 0 0 1 0 0 1 1 0 1 0 0 1 0 0 0 2 1 2 1 0 0 1 1 0 1 1 0 1 0 0 0 1 1 1 1 1 1 0 1 2 0 1 0 1 0 0 1 0 0 2 0 0 0 0 0 1 1 0 2 1 2 0 2 0 1 0 1 1 0 0 0 1 1 1 2 0 0 0 1 1 0 1 1 0 1 1 1 1 1 2 2 1 0 1 1 0 1 1 1 0 1 1 0 0 0 0 1 0 1 2 1 0 1 1 0 0 0 0 0 0 2 0 0 2 0 0 1 0 0 1 1 0 1 1 1 0 1 0 0 2 0 2 0 2 1 0 2 0 1 1 0 1 0 1 2 2 2 0 0 0 1 1 0 1 2 2 2 1 2 1 0 0 1 0 1 1 1 0 1 0 0 0 0 0 0 0 0 0 0 1 1 0 0 0 0 0 0 0 2 1 1 1 1 1 0 1 0 1 1 0 0 0 0 0 2 0 2 0 0 2 2 0 2 0 0 0 0 0 0 1 1 1 1 1 0 0 0 0 0 0 0 0 1 1 1 0 2 1 1 0 0 1 0 1 0 2 2 1 0 0 0 0 0 1 1 1 1 0 0 0 0 0 0 1 0 0 2 2 1 0 1 1 0 2 0 0 1 0 0 1 0 0 2 0 1 1 0 1 1 1 1 0 0 1 0 0 0 0 0 2 1 2 2 0 0 0 1 1 1 2 2 0 0 0 2 0 1 1 0 1 0 0 2 0 2 2 2 0 0 1 2 1 0 0 1 1 0 0 2 2 2 0 1 0 2 2 0 0 1 1 1 0 0 0 0 1 1 1 0 2 0 2 0 0 1 1 0 0 1 0 1 1 1 0 1 1 0 0 1 0 1 1 0 1 0 1 1 0 0 0 0 2 0 0 1 0 1 1 0 2 0 1 1 0 1 0 0 0 1 1 1 1 0 2 2 0 0 2 2 0 2 0 2 1 1 0 0 0 2 0 0 0 0 0 1 0 0 0 0 0 0 0 0 1 0 0 0 2 1 0 0 0 0 0 0 0 1 0 1 1 1 0 0 0 0 0 0 0 2 1 0 0 0 0 0 0 2 1 0 2 2 0 1 1 0 1 2 0 2 0 1 0 0 2 0 1 1 0 0 1 2 0 0 0 1 1 1 1 0 2 0 0 0 1 1 0 0 1 2 1 0 0 1 0 2 0 1 1 1 1 1 0 1 0 0 1 1 0 0 0 2 2 0 1 0 0 1 0 1 1 1 1 1 1 0 2 0 1 0 1 1 1 0 0 0 2 2 1 1 1 1 0 2 2 0 0 1 1 1 0 2 2 0 2 1 0 1 1 2 2 0 1 1 1 0 1 1 0 0 0 2 1 0 1 2 1 0 0 0 0 0 1 1 0 2 0 0 0 0 0 2 0 2 2 0 1 1 2 1 1 1 1 1 1 2 2 2 0 0 0 0 2 2 0 0 2 2 0 1 1 1 1 1 0 1 1 1 2 0 1 2 2 1 2 1 2 2 1 1 0 0 1 0 0 0 0 0 0 0 1 1 0 0 0 0 0 0 0 0 0 0 0 2 0 0 2 2 0 0 0 0 0 0 0 1 0 1 0 0 2 2 0 0 0 1 0 0 2 1 0 1 2 2 2 0 0 0 0 0 0 0 1 0 0 1 2 1 0 2 2 0 1 0 1 1 0 1 1 0 0 0 1 0 0 0 1 1 1 2 1 2 1 0 2 2 0 2 2 2 2 2 2 2 2 0 2 0 0 0 0 0 2 0 0 2 0 0 0 0 0 0 0 0 1 2 0 0 0 0 2 0 2 2 0 0 0 0 0 0 0 2 0 0 1 0 0 0 1 1 0 0 0 0 0 0 1 1 1 2 0 1 2 0 1 0 0 0 0 0 0 2 0 0 0
61 1 1 1 1 0 0 2 0 2 0 0 1 2 1 0 0 0 0 0 0 2 0 0 2 1 1 0 1 0 1 1 0 1 0 1 2 2 0 1 1 1 0 0 0 1 1 0 0 1 1 1 0 0 1 2 0 0 2 0 0 0 2 2 1 1 1 1 1 1 1 1 2 0 0 2 1 1 2 1 1 0 0 0 0 0 0 0 0 2 0 0 1 1 1 0 0 1 0 1 1 0 1 0 1 0 1 0 0 2 0 0 2 2 2 2 2 0 2 0 0 0 1 0 1 1 1 2 2 2 1 0 0 0 0 0 0 0 1 0 0 2 0 0 0 1 0 0 0 0 1 0 0 0 0 0 0 2 0 1 2 1 0 2 1 2 2 0 0 2 0 0 0 2 1 1 0 0 0 1 1 1 0 2 1 1 1 2 0 1 0 0 0 0 2 0 2 2 2 0 0 2 0 1 2 1 1 0 0 0 1 0 1 0 0 2 2 1 1 1 1 1 1 1 0 0 0 2 0 2 1 0 0 0 0 0 0 1 1 1 0 0 1 0 0 0 0 0 1 1 1 1 0 0 0 0 0 2 0 1 0 1 0 0 0 0 0 0 2 0 0 2 0 0 0 0 0 2 2 0 1 1 2 0 0 1 0 2 0 2 0 0 0 1 2 1 0 1 0 1 0 0 1 1 2 0 0 0 1 2 0 2 2 2 1 0 0 1 0 0 0 1 2 1 0 0 0 0 0 0 0 2 1 1 0 0 0 1 1 2 1 1 2 0 1 1 1 0 1 1 0 0 0 2 2 0 0 0 0 1 0 0 2 0 2 0 0 2 1 0 1 1 0 0 0 0 0 2 2 0 1 1 0 1 1 1 0 0 0 0 0 0 0 0 2 1 1 1 0 2 0 2 1 1 1 1 1 1 0 0 0 1 0 0 0 0 0 0 1 0 0 1 1 1 1 1 1 0 1 0 1 1 0 1 1 1 0 1 0 0 1 0 2 0 0 2 2 0 1 0 0 0 0 2 2 1 1 0 1 0 2 0 1 1 1 2 2 2 2 0 0 0 1 2 0 1 0 1 0 1 2 0 0 0 0 1 0 0 1 0 1 1 2 2 0 0 1 2 2 0 0 0 1 1 1 0 1 0 1 1 0 0 0 0 1 1 1 2 0 1 0 1 0 1 0 0 1 1 1 1 1 1 1 0 0 1 1 0 0 1 1 1 0 2 2 0 0 1 1 2 1 0 0 0 0 1 1 1 1 0 0 1 0 0 0 1 0 1 1 0 1 2 1 0 1 0 1 0 2 0 2 0 0 0 0 0 0 0 1 1 1 0 0 0 1 1 0 0 0 0 0 2 0 0 0 2 0 1 0 1 0 0 0 1 2 0 0 0 0 1 1 1 0 0 0 1 0 1 0 0 0 2 0 2 1 1 0 0 2 0 1 1 0 2 1 0 2 2 0 0 0 2 0 1 2 0 0 0 1 0 0 0 1 0 2 2 0 0 1 1 1 2 0 0 0 2 0 0 0 0 1 0 1 1 1 1 0 0 1 0 2 0 0 1 1 0 0 0 1 1 0 1 0 2 2 1 1 2 0 0 0 0 0 1 1 1 0 1 0 0 0 1 0 2 2 0 0 1 1 0 1 1 1 0 2 2 1 0 0 1 0 1 1 0 1 0 1 0 0 0 0 0 0 1 0 0 0 0 1 0 0 1 2 0 0 0 1 2 0 2 0 0 1 1 2 0 0 0 0 1 0 0 2 0 2 2 0 2 1 2 0 1 2 1 1 0 1 1 1 0 0 0 0 2 0 1 1 0 0 2 2 2 0 0 0 2 1 1 1 1 1 1 2 2 2 0 0 0 0 2 1 2 1 0 0 0 0 1 1 0 1 0 0 1 1 0 1 1 0 0 2 0 0 2 1 0 1 0 0 0 2 0 0 1 0 1 1 1 2 1 1 0 0 1 0 1 1 1 2 2 1 2 0 0 0 0 0 0 1 0 1 1 0 1 2 1 1 1 1 1 0 2 0 0 2 1 1 0 0 2 1 1 1 0 1 1 0 1 2 1 0 2 2 1 1 2 1 1 1 1 2 2 0 2 0 0 0 2 0 0 0 0 2 2 2 0 0 0 0 1 2 0 2 0 0 0 0 0 0 0 2 0 1 0 0 0 0 0 1 0 0 0 0 0 0 0 2 0 1 1 0 0 0 1 0 0 0 2 1 2 1 0 0 1 0 0 1 0 0 0 2 0
62 1 2 1 1 0 0 2 2 1 0 0 0 0 0 0 0 0 0 1 1 2 0 1 1 1 1 1 2 1 2 0 0 0 2 0 2 0 0 2 1 0 0 0 0 0 2 0 0 0 0 0 0 0 0 0 0 0 0 1 1 2 1 1 1 0 1 0 2 1 0 2 2 0 2 2 0 0 2 0 2 0 1 0 1 1 0 0 0 2 0 1 2 0 0 0 0 2 1 1 2 0 0 0 1 0 2 0 2 0 0 2 1 2 2 2 2 0 1 2 2 0 2 1 0 1 1 1 2 1 1 1 0 0 0 0 1 0 0 0 0 2 0 0 0 0 0 0 0 1 1 0 1 0 0 0 0 2 0 0 1 1 0 2 1 2 1 1 1 1 0 0 1 1 0 1 0 1 0 1 0 1 1 2 2 1 1 1 1 0 1 1 0 0 2 0 0 2 0 0 0 0 0 2 2 0 2 1 1 0 0 0 1 0 0 2 0 0 0 2 0 0 2 0 0 2 0 2 0 1 1 0 0 0 0 0 0 2 2 1 0 1 2 0 0 0 0 0 0 1 1 1 0 0 0 1 0 1 0 1 0 0 0 0 0 0 1 1 2 0 1 1 1 1 1 1 0 1 1 0 1 1 1 0 1 0 1 2 0 2 0 0 0 1 2 0 0 0 0 0 0 0 1 1 0 0 1 1 1 1 1 2 1 1 1 0 2 1 1 0 0 2 2 1 0 0 0 0 0 0 0 1 0 1 0 0 0 1 1 0 0 1 1 0 0 0 2 1 1 0 1 1 1 2 0 1 1 0 0 1 0 0 1 0 1 0 0 2 0 0 0 2 0 0 0 0 0 1 2 0 0 0 0 0 2 0 0 0 0 1 0 0 2 0 1 1 1 0 0 0 0 0 0 0 0 0 0 1 1 0 1 1 0 0 2 2 0 0 2 0 0 0 1 0 0 1 0 0 0 1 0 1 1 1 1 2 0 1 0 0 1 0 1 1 1 2 2 2 2 0 0 1 0 2 2 1 1 1 1 1 0 0 0 0 0 0 0 2 2 0 2 2 2 0 0 1 0 2 0 0 1 0 1 1 1 0 0 0 2 1 1 0 1 1 2 0 2 1 1 1 0 1 2 0 0 1 1 0 0 0 0 1 0 1 1 1 2 2 0 1 1 1 0 0 1 1 0 0 2 0 1 1 1 1 1 0 0 0 0 0 0 2 0 1 1 0 0 1 1 1 0 1 0 0 1 0 0 0 0 0 0 0 0 0 0 1 1 0 2 0 0 0 2 0 1 1 2 0 2 0 2 0 2 0 1 1 1 0 0 0 0 1 0 0 0 0 0 0 0 0 0 2 0 0 0 1 1 0 0 0 2 0 1 1 0 1 1 1 0 0 0 0 0 1 1 0 0 2 0 0 0 1 0 1 2 0 1 0 2 0 1 1 1 1 2 0 2 1 0 0 0 1 0 2 2 0 0 1 1 0 0 0 0 1 1 1 0 2 0 1 0 1 1 0 1 1 1 0 1 1 0 1 1 1 1 1 0 0 1 1 1 1 1 1 0 0 0 0 0 0 0 1 0 1 1 0 2 2 0 0 1 1 0 1 0 0 0 2 1 1 1 0 1 2 1 0 0 1 0 0 1 1 0 0 0 0 0 0 0 2 1 1 0 0 0 1 1 0 0 0 0 0 0 0 0 0 0 0 0 0 0 1 2 0 0 1 0 2 0 2 0 0 2 1 1 0 0 1 0 1 2 1 1 1 2 1 1 1 1 1 1 1 2 2 1 1 1 1 0 0 1 0 0 1 2 0 0 0 0 2 2 0 1 1 1 2 0 0 1 1 1 2 0 2 2 1 1 0 0 2 0 1 0 0 0 1 0 0 1 1 0 1 1 0 2 1 2 0 1 0 2 1 0 2 0 0 2 1 0 0 1 0 1 0 1 0 1 2 2 1 1 0 2 0 0 2 0 0 2 2 2 2 1 0 1 1 0 0 1 0 0 0 1 0 2 2 1 2 0 1 0 2 0 0 2 1 0 0 0 1 1 1 0 0 0 0 2 1 2 1 0 2 1 0 0 0 1 0 0 0 2 1 0 2 0 0 0 0 2 0 0 0 2 1 1 1 1 0 0 0 2 0 1 1 1 0 1 0 0 1 1 0 0 0 1 1 1 1 2 0 0 0 0 0 0 0 2 2 2 1 0 0 0 1 0 0 1 1 0 2 1 0 0 2 0 0 0 0 0 0 0 0
63 0 1 2 1 0 0 2 2 2 0 0 1 1 0 0 0 0 1 1 1 1 0 1 1 1 1 1 1 2 1 0 1 1 2 0 2 1 2 0 0 0 1 1 0 1 2 0 0 0 0 0 0 0 0 1 0 0 0 1 1 1 2 2 1 1 1 0 1 0 0 1 2 1 2 2 0 0 2 0 2 0 1 0 1 0 0 1 1 2 0 2 0 2 1 1 0 2 1 1 2 0 1 0 1 1 2 0 0 2 0 0 1 1 1 1 1 0 1 1 1 1 2 1 0 0 0 1 2 1 0 1 0 0 0 0 1 0 0 0 2 0 0 0 0 1 0 0 0 0 0 0 1 0 0 0 0 1 0 1 1 0 0 0 0 0 1 0 1 2 0 0 1 1 0 1 1 0 1 1 1 1 1 2 1 0 2 1 0 1 0 1 0 0 2 1 2 1 0 0 0 1 0 2 2 2 2 1 0 0 2 0 1 0 0 2 2 0 0 1 1 1 2 0 0 0 1 2 0 2 0 0 1 1 0 0 0 2 2 2 0 0 1 0 0 0 0 0 0 0 0 0 0 0 1 0 0 1 1 0 1 1 0 0 0 0 2 0 2 0 0 2 1 1 0 0 0 2 2 1 1 1 1 1 0 1 1 2 0 2 0 0 1 0 1 0 0 2 0 1 0 1 0 0 0 0 0 0 0 0 0 0 1 2 1 0 2 0 1 0 1 1 1 2 1 0 1 0 1 1 0 1 0 2 0 0 0 2 0 0 0 0 2 1 0 0 2 0 1 0 0 0 2 2 1 1 1 0 0 1 0 0 2 0 2 1 0 1 2 0 2 0 0 0 0 0 0 1 0 2 1 1 0 0 1 1 0 1 1 0 1 1 0 0 1 1 1 0 1 1 0 1 1 0 0 0 1 1 0 0 0 0 0 0 1 1 0 0 0 0 1 1 0 1 2 2 2 1 2 1 1 1 0 2 1 1 1 1 0 1 2 0 1 1 1 1 1 1 1 0 0 1 0 2 2 1 1 1 1 1 1 0 0 0 1 1 1 0 0 2 1 2 2 0 0 1 0 1 0 0 2 0 2 2 1 1 0 0 2 0 2 0 0 0 1 0 2 2 2 0 1 0 2 2 0 0 0 1 1 0 1 1 0 0 0 1 1 2 0 0 0 2 1 1 0 1 0 1 0 2 0 2 1 1 1 1 1 0 1 1 0 0 1 1 1 0 0 2 2 0 0 0 1 0 0 1 1 1 0 1 0 0 0 1 1 0 0 0 0 0 0 2 0 0 0 0 1 1 1 1 1 0 2 0 1 1 2 0 0 0 0 0 1 1 1 1 1 2 0 0 1 0 0 0 0 2 0 0 1 2 0 0 0 1 0 0 0 1 1 0 0 0 0 1 1 0 1 1 0 0 0 0 0 1 1 0 0 1 2 0 1 0 1 1 2 0 2 1 1 0 0 2 0 0 1 0 0 0 1 0 0 0 2 1 1 2 0 0 1 0 1 0 1 0 0 2 1 2 1 1 0 1 2 0 0 1 1 0 0 1 1 1 2 2 0 2 0 1 1 1 1 0 0 1 1 0 1 1 1 1 1 0 0 1 0 0 0 1 1 1 0 0 0 2 2 1 1 2 1 0 2 2 0 0 0 0 2 0 1 2 2 0 0 0 0 0 0 1 0 1 1 1 0 0 0 0 0 0 1 0 0 0 2 0 0 1 0 1 0 0 1 0 2 0 0 1 0 0 1 0 2 2 0 0 2 2 0 1 0 1 1 2 2 1 1 0 1 0 0 0 0 0 0 2 1 0 1 1 0 1 0 0 2 2 2 2 0 0 0 0 0 0 1 2 1 1 1 0 1 2 0 2 1 0 0 1 1 1 2 2 0 2 2 0 2 2 2 0 0 0 2 0 0 1 0 0 2 0 0 0 1 1 0 0 0 0 0 0 2 0 1 0 2 0 0 2 1 0 2 2 0 1 1 0 0 0 0 0 0 0 1 0 0 2 2 1 1 1 0 0 0 2 1 0 0 2 0 2 1 1 0 0 1 0 1 1 1 1 1 1 0 1 2 2 0 1 1 2 2 2 2 2 0 1 0 0 0 2 0 0 0 0 1 1 0 1 0 1 0 0 2 0 1 0 0 0 2 2 0 2 2 0 0 0 0 0 0 0 0 0 0 0 0 0 0 1 1 1 2 1 0 1 0 2 0 0 2 0 1 2 0 0 0 1 0 0 0 0 0 0 0 1
64 1 0 2 0 1 1 1 2 1 0 1 1 2 2 0 0 0 0 1 1 2 0 1 1 0 0 2 2 0 2 0 0 0 1 1 1 2 0 0 2 2 1 1 1 0 0 0 0 0 0 0 0 1 2 0 0 0 1 0 0 2 1 1 0 1 1 0 1 1 1 1 2 0 2 2 0 0 1 0 0 0 0 1 1 0 1 2 2 2 0 1 0 2 1 0 0 1 1 1 1 0 0 1 1 1 2 1 1 1 0 2 1 1 1 1 1 0 0 2 2 0 2 2 0 0 0 1 1 1 0 0 0 0 1 0 1 0 1 0 2 0 0 0 0 0 1 0 0 1 1 0 0 0 0 1 0 1 0 0 0 2 0 2 1 1 1 1 1 2 0 0 2 0 1 2 0 1 0 0 0 0 1 2 2 0 2 0 0 1 0 0 0 0 2 0 1 2 0 0 0 0 0 2 2 0 2 1 1 0 2 0 0 0 0 2 1 1 2 0 2 1 2 0 0 0 0 1 0 1 0 0 0 1 1 0 0 2 2 2 0 0 2 1 0 0 0 1 1 1 1 1 0 0 1 0 0 2 0 1 0 1 0 0 1 1 0 0 1 0 0 2 2 2 0 0 0 1 1 0 1 0 2 1 1 2 0 1 0 2 1 0 2 0 2 0 0 0 0 0 0 0 0 0 0 0 1 0 1 2 0 2 1 2 1 0 2 0 0 1 1 0 1 2 1 0 1 0 0 0 0 2 0 2 0 0 0 2 0 0 0 1 1 1 0 0 1 0 1 1 0 0 0 0 0 0 0 0 0 1 0 0 2 0 2 0 0 2 0 0 0 2 1 1 0 0 0 2 0 2 0 1 0 0 0 0 0 0 0 0 0 0 2 0 2 2 2 0 1 1 0 1 0 2 2 0 0 1 0 0 0 0 0 0 1 0 0 1 0 1 1 0 2 2 0 0 0 0 0 0 0 0 1 1 0 1 0 1 0 1 1 0 1 0 0 1 1 0 2 2 0 0 0 1 0 0 0 1 2 1 1 0 0 0 0 0 0 2 2 0 2 0 2 0 1 0 0 1 1 0 1 0 1 1 0 0 1 1 2 1 2 0 2 0 2 0 1 1 1 1 1 1 2 2 0 1 1 1 1 1 0 0 1 1 1 1 0 2 0 1 1 1 1 0 0 1 1 1 0 1 0 1 0 0 0 0 1 0 1 1 0 1 0 1 1 1 0 2 2 0 0 0 1 1 2 0 0 0 0 0 0 0 0 0 0 0 0 1 0 1 0 2 0 0 0 0 0 2 2 2 2 0 2 0 0 1 1 0 0 0 1 1 0 0 0 0 0 0 0 0 0 2 1 1 0 2 0 1 0 1 1 0 0 1 1 0 0 0 0 0 0 0 0 1 1 0 0 2 0 0 1 1 0 1 1 0 1 0 2 0 0 0 1 1 2 0 2 1 1 1 0 2 0 0 1 0 0 0 2 0 0 0 1 1 0 1 0 2 0 0 0 0 0 0 0 2 0 1 1 1 0 0 2 0 0 2 0 0 0 0 2 0 0 1 0 1 0 0 2 2 0 1 0 1 2 0 1 0 1 2 0 0 0 0 0 1 1 0 0 0 0 0 0 2 1 0 1 1 1 0 1 1 0 0 0 0 0 0 0 1 1 1 2 0 2 0 2 0 0 0 0 0 0 0 0 1 0 1 2 1 0 1 2 0 0 0 2 2 0 2 0 1 0 1 1 0 0 0 1 1 2 2 0 1 1 2 1 2 0 2 0 2 1 2 2 0 1 1 0 0 1 0 0 1 2 0 2 1 1 1 1 0 1 1 1 2 0 0 1 1 1 1 1 2 2 1 1 0 0 2 1 1 1 0 0 1 0 1 1 0 1 0 0 1 1 0 1 0 1 1 1 0 0 1 1 0 1 1 1 1 0 0 1 0 1 2 1 0 1 1 0 0 2 0 0 2 1 1 2 2 1 1 1 0 1 1 1 0 0 0 2 0 2 2 2 0 2 2 0 0 0 1 0 1 1 1 1 0 0 1 1 1 0 0 1 1 1 0 1 0 0 1 2 2 2 2 2 2 0 0 2 2 0 1 0 1 0 1 1 1 0 0 0 1 1 1 0 0 0 0 2 0 1 1 0 0 1 1 0 2 0 0 0 0 0 1 2 0 1 0 0 0 0 1 1 0 2 1 2 2 0 2 0 1 0 0 1 0 0 2 0 0 0 1 0 1 0 0 0 0 0 0
65 0 1 1 1 0 0 2 1 1 0 1 1 1 0 0 0 0 0 1 1 1 0 0 2 0 0 2 2 0 2 1 0 0 2 0 2 2 1 0 2 1 0 0 0 2 1 0 0 0 0 0 0 0 1 1 0 0 1 0 0 0 1 1 1 0 1 1 2 0 0 2 2 0 1 2 1 0 2 0 1 0 0 2 2 0 0 0 0 2 0 0 1 2 0 0 0 1 0 1 0 0 1 0 1 1 2 0 0 2 0 2 1 2 2 2 2 0 0 2 2 0 1 0 1 0 0 0 1 0 1 1 0 0 2 1 0 0 0 0 0 1 0 0 0 1 0 0 0 1 1 0 0 0 0 0 1 1 0 2 2 1 0 2 1 2 2 0 0 1 1 1 1 1 0 1 1 0 1 1 1 1 0 2 2 2 0 0 0 0 0 1 1 1 1 1 1 1 1 0 0 1 0 1 1 1 1 0 0 0 1 0 1 0 0 2 2 0 0 1 1 0 1 1 0 0 1 1 0 1 0 0 0 0 0 0 0 2 2 1 0 0 1 0 0 0 0 0 0 0 0 0 0 0 0 0 1 2 1 0 1 1 0 0 0 0 0 0 1 0 1 1 0 1 0 0 0 2 2 2 0 0 2 0 0 1 0 1 0 2 0 2 1 0 2 0 0 1 0 0 0 1 1 1 0 0 0 0 1 1 0 1 1 2 1 1 1 1 1 0 0 1 0 1 1 0 1 0 0 0 0 1 0 0 0 0 0 0 2 0 0 0 1 0 1 1 1 0 0 2 1 1 0 1 1 0 0 0 0 0 0 0 2 0 1 0 0 2 2 1 2 0 1 1 1 1 0 0 0 2 1 1 0 0 1 1 0 0 0 0 0 0 1 0 2 2 2 1 2 2 0 2 2 1 1 1 1 1 0 0 1 0 0 0 1 0 1 0 1 0 0 1 1 2 2 2 1 0 2 0 0 1 0 2 0 0 0 0 0 0 0 0 1 0 0 1 2 2 1 0 0 0 0 2 2 1 1 0 0 0 2 0 0 1 0 1 1 1 2 1 1 1 1 1 1 1 1 2 1 0 0 0 1 1 0 1 0 1 1 0 0 1 2 1 0 0 0 2 2 1 0 1 2 1 0 1 2 2 2 1 1 0 0 1 1 1 0 2 0 1 0 0 0 0 1 0 1 2 0 2 0 2 2 0 0 1 1 0 1 1 1 1 0 0 0 0 0 0 0 2 1 0 0 0 0 0 0 0 0 1 0 0 0 1 1 1 0 0 0 0 0 1 0 0 0 1 1 0 1 0 2 0 0 0 0 0 0 1 0 2 0 0 0 0 0 1 0 0 0 0 0 2 0 1 0 1 1 1 0 0 0 0 0 1 1 0 0 1 1 0 0 0 0 1 1 0 1 1 0 0 1 1 1 1 1 0 1 0 1 1 0 1 0 0 2 0 1 0 1 0 1 1 0 0 2 0 0 1 2 0 0 0 1 1 0 1 0 1 1 0 1 0 1 0 1 1 2 2 0 0 0 0 2 0 1 2 1 0 0 1 1 2 0 2 1 1 0 0 2 2 0 2 0 2 1 0 1 2 0 0 0 0 0 1 0 0 0 1 1 1 0 0 0 1 1 1 1 1 1 0 2 2 0 0 0 0 1 0 1 1 0 1 0 0 0 1 1 1 0 1 1 1 0 0 0 1 0 1 1 0 0 0 2 1 0 0 0 1 0 1 1 1 2 1 1 1 1 0 2 0 2 2 1 0 1 1 0 1 0 1 1 2 2 2 2 0 0 1 0 0 1 0 0 1 2 0 1 0 1 2 2 0 1 1 1 2 0 1 1 2 2 1 1 1 2 0 0 0 0 2 0 1 0 1 0 0 0 0 1 0 0 0 0 0 0 0 0 0 0 0 2 0 0 2 2 0 0 0 0 0 1 0 0 0 0 0 0 0 2 1 0 0 1 1 0 0 0 0 1 0 0 0 0 0 0 0 1 0 0 2 1 0 0 1 2 0 2 2 0 0 0 2 0 0 1 0 0 0 0 1 0 0 0 0 0 0 2 1 2 0 1 1 1 1 0 2 1 1 0 0 1 1 0 0 1 0 2 0 1 1 0 1 2 1 1 1 1 0 0 0 2 0 1 1 0 0 1 0 0 0 2 0 0 1 1 2 1 0 1 0 0 0 1 0 0 0 1 0 0 0 0 0 0 0 0 0 1 1 0 2 0 1 1 1 0 1 0 1 1 1 1 1
66 1 1 1 0 0 0 2 2 0 0 0 0 0 0 0 0 0 0 0 0 2 0 0 2 0 1 1 1 2 1 0 0 1 1 1 1 0 1 1 0 0 0 0 1 2 0 2 0 0 0 2 2 2 0 1 0 0 1 2 0 0 1 1 0 1 1 0 1 1 1 1 2 0 1 2 1 0 2 0 0 0 1 0 1 0 0 0 0 2 0 1 1 1 1 0 0 2 1 1 2 0 1 0 1 0 2 0 0 2 0 2 0 0 0 0 0 1 2 0 0 0 1 1 1 0 0 0 1 1 0 0 0 0 1 1 0 0 0 0 1 1 0 0 0 1 0 0 0 0 1 0 1 0 0 0 0 2 0 1 2 1 0 2 1 1 0 0 1 2 1 1 0 2 0 2 1 2 0 0 0 1 0 2 1 1 1 2 0 1 1 1 0 1 2 0 1 2 0 0 0 0 0 1 2 0 2 1 0 0 0 0 1 0 0 2 2 0 1 0 2 1 2 0 0 0 1 1 0 0 0 0 0 0 0 0 0 1 1 1 0 0 2 0 0 0 0 0 0 0 0 0 1 1 0 0 0 1 0 1 0 1 0 0 1 1 0 1 2 0 1 1 0 0 1 2 0 2 2 1 0 0 1 1 0 1 1 1 1 2 0 1 0 1 2 1 0 1 0 1 0 1 1 1 0 0 1 0 0 0 1 1 1 2 0 0 1 1 0 0 0 1 1 1 0 0 0 0 0 0 0 0 0 1 0 0 0 1 1 1 0 1 2 0 1 1 1 0 2 2 0 0 0 0 0 0 1 0 0 1 0 0 1 0 1 0 0 2 2 0 2 0 2 1 1 1 1 2 1 1 1 0 0 1 1 1 0 0 0 0 0 0 0 0 2 1 2 0 2 2 1 1 0 2 2 2 0 1 0 0 1 1 0 0 1 0 0 0 1 0 0 1 0 2 1 2 1 1 1 1 0 2 0 0 1 0 0 1 0 0 0 0 2 0 0 0 0 0 2 1 0 1 0 2 2 1 1 0 0 0 2 0 0 0 1 1 1 1 1 1 1 1 1 1 0 0 2 1 0 1 2 0 2 2 1 1 0 0 1 1 1 1 0 1 1 0 2 1 1 0 0 1 2 1 0 1 1 1 1 0 0 0 0 0 0 1 0 2 0 0 0 2 0 1 1 0 0 0 1 1 1 0 1 0 0 0 0 0 1 1 0 2 0 0 0 0 0 0 0 2 1 0 1 1 1 1 0 1 0 0 0 0 0 1 1 0 0 1 1 0 1 1 1 0 1 0 1 1 2 1 2 0 1 0 0 0 1 0 1 1 0 0 1 1 1 1 1 0 0 0 0 2 0 0 1 2 0 0 1 1 1 0 0 1 1 0 2 1 0 0 0 0 0 0 0 0 1 0 0 0 0 1 0 1 1 0 0 1 1 1 0 0 0 1 1 0 2 1 1 0 0 1 0 1 1 0 0 1 1 0 0 0 0 1 0 1 0 1 1 0 1 0 1 0 0 2 1 0 2 2 0 0 1 0 0 1 0 1 0 0 2 1 0 1 1 0 0 0 1 1 0 1 0 1 2 0 1 2 0 0 1 0 0 1 0 0 1 0 0 0 0 0 0 2 0 1 2 0 0 0 1 1 0 0 0 0 1 0 0 1 1 0 0 1 1 0 1 0 0 0 0 0 0 0 0 1 0 0 2 0 0 1 2 0 0 2 1 1 0 1 0 0 2 0 0 0 0 0 1 1 1 1 1 0 2 2 0 1 0 1 1 2 2 2 1 0 0 0 0 0 0 0 0 2 1 0 1 0 0 2 1 0 1 1 2 1 1 0 2 2 2 2 0 2 2 0 0 1 0 2 0 1 0 1 0 1 0 1 2 2 0 1 0 0 0 0 0 0 0 0 2 0 0 2 2 0 0 0 0 0 0 1 1 0 1 1 1 0 0 2 0 0 1 0 0 2 0 1 0 1 1 1 0 0 0 0 0 0 0 0 2 0 0 0 2 0 2 2 0 0 0 2 1 0 1 1 1 0 0 1 0 0 0 0 0 0 1 0 0 0 0 0 1 1 1 1 0 1 1 1 2 2 0 2 0 0 0 1 0 0 0 0 2 1 1 1 0 0 0 0 1 0 2 1 0 0 1 1 0 1 2 0 1 0 2 1 1 0 0 0 0 0 0 0 0 0 2 0 1 1 0 0 0 1 0 0 1 2 1 1 0 0 0 2 0 0 0 0 0 0 1 1
67 1 1 1 0 1 1 1 1 1 1 0 0 1 0 0 0 0 0 0 0 2 0 1 1 0 1 2 2 0 2 0 0 1 2 0 2 2 0 2 0 0 0 0 0 0 0 0 0 1 1 1 1 1 0 0 0 1 1 1 1 2 1 1 0 0 0 1 1 0 0 0 2 1 2 2 0 0 2 0 0 0 1 0 1 0 0 1 1 1 0 1 0 2 0 0 0 1 0 1 1 0 0 0 1 1 2 0 0 2 0 2 0 1 1 1 1 1 2 1 1 1 2 2 0 0 0 1 1 1 0 0 0 0 1 0 1 0 0 0 1 1 1 0 0 1 0 0 0 0 0 1 0 1 0 0 0 1 0 1 0 1 1 2 2 2 1 1 1 1 1 0 1 1 1 0 0 0 0 0 0 1 0 2 1 1 1 2 0 1 0 1 0 0 2 0 1 2 0 0 0 1 0 1 2 1 2 2 2 0 2 0 1 0 0 2 1 0 2 0 2 0 1 0 1 0 0 1 1 0 0 1 0 0 0 0 0 2 2 2 0 0 2 0 0 0 0 0 0 0 0 0 0 0 0 0 1 2 1 1 1 2 0 0 0 0 0 1 2 0 1 2 0 0 1 2 0 1 0 0 2 0 2 1 1 1 2 1 0 2 0 2 0 1 2 1 0 2 1 1 0 0 1 1 1 0 1 1 0 1 0 1 0 1 1 1 2 0 0 0 1 1 0 2 0 0 0 0 2 2 0 2 0 1 0 0 0 1 1 0 0 0 2 0 0 0 1 1 1 1 0 0 0 2 1 1 1 1 0 2 0 0 2 0 1 0 0 1 1 0 1 1 0 0 0 0 0 1 0 2 0 1 0 1 0 0 0 1 1 0 1 1 1 0 1 0 1 1 1 1 0 1 1 1 2 0 0 1 0 0 0 0 1 0 1 1 0 0 0 0 0 2 1 1 0 0 0 0 1 0 1 0 0 2 0 0 0 1 0 1 0 0 0 0 0 2 2 1 1 1 0 1 0 2 1 1 0 1 2 1 1 0 1 1 0 1 1 2 2 0 0 0 0 2 1 1 0 2 0 0 0 0 0 0 0 0 0 0 2 1 1 0 0 2 2 0 2 0 0 0 0 2 2 1 0 1 0 1 1 1 0 0 0 0 0 2 1 1 0 1 0 1 0 1 1 0 0 2 0 2 0 2 1 0 1 1 1 0 2 2 2 1 0 0 0 0 0 1 1 1 0 1 0 0 1 1 0 0 1 0 0 0 0 0 1 0 0 0 1 0 0 2 1 0 0 1 1 1 2 2 2 0 2 0 1 1 1 0 0 1 0 0 0 0 0 0 0 0 0 0 0 1 0 0 0 2 0 2 0 2 1 0 1 1 1 1 1 2 1 1 0 0 0 1 1 1 0 1 0 0 0 1 0 1 1 0 1 0 2 0 0 0 0 1 1 0 2 1 2 1 0 2 0 0 2 0 1 0 2 0 0 0 0 1 1 1 0 0 0 0 1 0 1 0 1 1 2 1 0 0 1 0 1 1 0 0 1 1 0 1 1 1 0 0 0 0 0 1 1 2 1 1 0 1 2 0 1 1 1 1 1 0 0 1 0 1 0 2 1 1 1 0 2 2 1 2 2 1 1 0 2 2 0 1 2 1 1 0 1 1 0 1 1 1 2 0 2 2 0 1 1 1 1 0 1 2 0 0 1 0 0 0 2 0 0 0 1 2 0 2 0 0 1 0 0 1 0 0 0 2 1 1 2 0 2 0 0 2 1 2 0 1 2 2 2 0 0 0 0 2 2 0 0 2 0 0 2 0 0 2 1 0 2 2 2 2 0 1 0 0 0 0 2 2 2 1 0 0 0 2 0 2 0 0 0 0 0 1 1 0 1 0 0 1 1 0 1 0 1 0 2 1 0 1 1 0 1 0 0 0 1 0 1 0 1 1 0 0 0 1 0 0 1 1 0 2 0 1 1 1 1 1 0 0 0 0 0 0 0 0 1 0 1 1 1 0 2 2 0 0 0 1 0 0 1 0 0 1 0 0 1 2 0 0 1 1 1 1 2 1 0 2 1 0 1 1 0 1 0 1 1 1 0 2 0 0 0 1 0 0 0 0 1 2 2 0 1 1 0 1 1 1 1 1 1 0 1 1 0 2 1 1 1 0 0 0 0 0 0 0 0 0 0 0 0 1 1 0 2 0 0 0 0 1 0 0 1 0 0 2 0 0 0 1 0 1 0 0 0 0 1 0
68 1 1 1 1 0 0 2 1 2 0 0 0 1 1 0 0 0 1 0 0 1 0 0 2 0 1 2 2 0 1 1 1 0 2 0 2 1 0 1 2 1 0 0 0 0 1 0 0 0 0 0 0 1 0 1 0 0 0 1 1 1 1 1 0 1 1 1 1 0 0 1 2 1 1 2 1 0 1 0 0 0 0 2 2 0 0 0 0 1 0 1 2 0 0 0 0 1 1 0 2 0 0 0 0 0 2 0 1 1 0 1 1 2 2 2 2 0 0 2 2 0 1 0 1 1 1 1 2 2 0 1 0 0 1 0 0 0 0 0 2 0 0 0 0 1 0 0 0 0 1 0 1 0 1 1 0 1 0 1 1 0 1 2 1 2 1 0 0 1 1 0 2 0 0 1 1 0 0 0 0 0 0 2 0 0 2 0 0 2 0 0 0 0 1 1 0 1 0 0 0 1 0 1 2 1 1 1 2 0 2 0 1 0 1 1 1 1 2 0 2 1 2 0 0 0 1 2 0 2 0 0 0 0 0 0 0 0 1 1 0 0 2 0 0 0 0 0 0 0 0 0 0 0 0 0 1 1 0 0 0 0 0 0 0 0 0 0 2 0 1 1 1 1 1 1 0 1 0 0 2 0 1 1 0 1 0 2 0 2 0 0 1 0 2 0 0 0 0 0 0 0 0 0 0 0 1 0 1 2 0 2 1 1 1 0 1 0 0 0 2 0 1 1 1 0 1 0 2 1 0 1 1 1 0 0 0 2 1 0 0 0 2 0 1 1 0 0 1 0 1 1 0 1 0 1 1 0 0 2 0 0 2 0 1 1 0 1 2 1 2 0 0 0 2 2 0 2 0 2 0 1 0 2 1 0 0 0 0 1 1 1 0 0 1 0 0 1 0 0 0 0 1 1 2 0 0 1 0 0 1 1 0 0 0 0 0 0 0 0 0 2 0 1 1 2 2 1 1 1 0 2 1 1 1 0 0 1 0 1 1 0 1 2 1 2 2 2 2 1 0 1 0 1 1 1 0 2 2 1 1 0 0 0 0 0 0 2 2 0 1 1 1 2 0 0 0 2 0 1 2 0 1 1 0 1 0 0 2 1 2 0 1 1 0 0 2 1 1 0 1 1 1 1 0 1 2 0 0 0 0 0 0 1 1 1 1 2 0 2 1 0 0 0 2 0 0 0 0 2 0 0 1 0 0 0 0 0 2 2 2 2 0 0 0 0 0 2 2 0 0 0 0 0 0 0 0 1 0 1 1 0 2 0 0 0 2 1 1 0 1 1 0 0 0 1 1 0 2 0 2 1 1 0 0 0 1 1 0 1 0 1 1 0 0 1 1 0 0 0 1 2 0 0 0 2 1 0 0 0 1 0 0 0 1 0 0 1 0 0 0 0 0 1 0 1 1 2 0 0 1 1 1 1 2 0 0 0 2 0 0 1 0 1 2 0 1 2 0 0 0 1 1 1 1 1 0 1 1 0 0 0 0 1 1 1 1 1 0 0 0 0 0 1 1 1 1 0 1 1 1 1 2 1 0 1 2 0 1 0 2 0 0 0 0 0 0 0 2 2 0 2 0 1 2 0 1 2 0 0 1 1 0 2 0 0 0 2 2 2 0 0 2 2 0 1 1 1 1 0 1 1 0 0 2 1 2 0 0 1 1 1 0 0 0 1 1 0 0 1 1 0 0 0 0 0 1 1 1 1 1 0 2 0 0 0 2 2 0 2 0 1 1 1 1 0 0 1 0 2 2 1 1 0 1 2 0 1 1 1 1 1 2 2 1 1 1 1 0 0 0 0 0 1 1 0 2 2 0 0 0 0 1 1 1 2 1 1 2 2 2 2 0 2 2 1 1 0 0 2 0 2 0 1 0 1 0 1 1 0 1 1 0 0 1 0 1 0 1 0 1 0 0 2 2 0 0 0 0 0 1 0 0 0 0 1 1 0 1 1 0 0 0 1 0 2 0 0 2 2 2 2 0 0 0 0 2 0 0 0 1 0 1 1 2 1 1 2 0 1 0 2 0 0 1 0 1 1 0 0 0 1 0 0 0 0 1 0 2 0 0 2 2 1 1 1 1 1 0 0 2 1 1 2 1 0 0 0 2 0 0 0 1 0 0 2 0 0 0 0 2 0 1 1 1 0 1 0 0 0 2 0 1 0 2 1 0 0 0 0 0 0 0 0 0 2 0 1 2 1 0 1 0 1 0 0 1 0 0 2 0 0 0 0 0 0 1 0 0 0 1 1
69 0 2 0 0 0 0 2 0 2 0 0 0 1 1 0 0 0 0 1 1 2 0 0 2 0 1 1 2 0 1 0 0 1 2 0 2 2 0 0 1 1 1 1 0 2 0 0 0 0 0 0 0 1 1 1 0 1 0 2 0 1 1 1 0 0 1 1 1 0 0 1 1 0 1 1 1 0 2 0 2 0 0 0 0 0 0 0 0 2 0 2 1 1 0 0 0 0 0 0 2 0 1 0 1 1 2 0 0 2 0 1 0 1 1 1 1 0 0 2 2 0 1 1 1 0 0 0 1 1 0 1 0 0 1 0 0 0 0 0 1 1 1 0 0 0 0 0 0 0 0 0 0 1 0 0 1 1 0 1 0 0 0 1 1 2 2 1 1 1 1 0 0 2 1 2 1 1 0 0 0 1 1 1 1 0 1 1 1 1 1 1 1 2 1 0 0 0 0 0 0 0 0 1 2 1 1 2 1 0 0 0 0 0 0 2 0 1 1 1 1 2 2 0 0 0 0 1 0 0 0 0 0 0 0 0 0 2 2 2 0 0 2 1 0 0 0 0 0 0 0 0 0 0 0 1 0 2 1 1 1 2 0 1 0 0 0 0 2 1 0 0 0 0 0 0 0 1 1 1 0 0 2 2 0 2 1 1 0 2 0 1 0 0 2 0 1 1 0 0 0 1 1 1 0 0 1 0 0 1 2 2 2 2 2 0 2 1 0 1 1 0 1 1 0 0 2 0 0 0 0 2 0 2 0 1 0 2 0 1 0 2 1 0 0 0 2 0 0 2 0 0 0 1 1 0 0 0 0 0 0 0 2 0 2 0 0 2 2 0 2 0 1 1 0 0 0 1 0 2 0 0 0 0 1 1 0 1 1 0 0 0 2 0 2 1 1 1 1 1 0 1 0 0 0 0 2 0 0 0 0 2 0 0 0 0 0 0 0 0 0 2 0 1 0 1 0 0 2 0 2 0 0 1 0 0 0 1 0 0 0 0 1 0 0 1 1 0 1 0 0 1 0 0 0 0 0 1 2 1 1 0 0 0 0 1 0 2 2 0 1 1 1 1 1 1 0 2 0 0 0 0 1 1 0 0 0 0 1 1 0 1 0 0 2 0 2 2 2 0 1 0 1 1 0 1 1 2 1 0 0 1 1 1 1 1 0 2 0 1 1 1 1 1 0 0 1 2 0 2 0 2 2 1 0 1 1 0 1 1 1 1 0 1 1 1 1 2 2 0 0 0 1 0 1 0 0 1 0 0 1 0 1 1 1 0 1 0 1 0 0 1 0 0 0 0 0 0 1 0 1 0 2 0 0 0 2 0 0 1 0 0 0 1 1 1 1 0 0 0 0 1 0 0 0 1 1 1 0 1 1 0 0 0 1 0 0 0 0 0 0 0 0 0 0 0 2 1 0 0 0 0 0 2 1 0 0 1 2 0 0 1 0 2 2 0 1 2 0 0 0 2 1 2 2 0 0 0 2 0 0 0 1 1 0 1 0 1 1 0 2 0 0 0 0 2 0 0 1 1 0 1 2 0 0 1 1 0 0 1 1 1 1 2 1 1 0 0 1 1 0 1 0 1 2 0 1 1 0 2 0 0 0 2 0 0 1 0 0 0 0 0 0 2 1 0 0 0 0 0 0 0 0 0 0 0 1 0 0 0 0 0 0 1 1 0 1 1 0 0 0 0 0 0 0 0 1 0 0 0 0 0 2 0 0 0 0 1 0 1 0 0 2 0 0 0 0 0 0 2 1 0 0 0 0 1 0 1 1 1 1 1 2 2 2 0 0 1 1 1 1 0 0 2 1 0 1 0 1 2 1 0 1 1 2 1 1 0 1 1 0 2 0 2 2 1 1 0 0 2 0 1 2 0 0 1 0 0 1 0 0 0 0 0 1 1 1 0 0 0 1 0 0 2 2 0 1 0 0 0 1 0 0 0 0 0 0 2 1 2 0 0 0 0 0 1 0 1 1 1 1 2 0 0 1 0 2 1 0 0 2 0 1 1 2 0 2 2 0 0 0 2 0 0 2 2 0 2 0 0 0 1 0 0 1 0 2 0 2 0 0 2 1 1 0 1 0 1 0 0 2 1 0 2 0 0 0 2 0 0 0 0 1 0 1 2 0 1 1 1 2 0 1 2 1 0 2 0 0 0 2 0 1 0 0 1 0 1 1 0 0 0 0 0 0 0 2 1 2 1 0 1 0 1 0 0 1 1 1 2 1 0 0 2 0 0 0 0 0 0 1 1
70 0 1 1 0 0 0 2 1 2 0 0 0 0 0 0 0 0 0 1 0 2 0 0 2 0 2 2 2 1 1 2 1 1 1 1 1 1 0 1 2 1 0 1 0 1 0 0 1 0 0 1 0 1 0 1 0 0 0 1 0 2 2 2 0 0 0 2 2 0 0 0 2 0 2 2 0 1 1 1 1 0 1 0 1 0 1 1 1 2 0 1 1 1 0 0 0 1 0 1 2 1 1 0 1 1 2 0 0 2 0 1 0 2 2 2 2 1 1 1 1 1 2 2 0 1 0 0 2 2 1 1 0 0 0 0 0 0 0 0 0 2 0 0 0 0 0 0 0 0 0 0 0 2 0 1 0 1 0 0 0 1 0 2 1 1 1 1 1 2 0 0 0 2 0 0 0 0 0 1 1 2 1 1 1 0 1 2 0 0 0 1 0 0 2 0 0 2 0 0 0 0 0 0 2 1 2 1 1 0 2 0 0 0 0 2 1 1 0 1 1 1 2 0 0 0 2 1 0 1 0 0 0 0 0 0 0 2 2 2 0 0 2 0 0 0 0 0 0 0 0 1 0 1 0 0 1 2 0 1 0 1 0 0 0 0 0 0 1 1 0 2 1 1 0 0 0 2 2 2 0 0 2 1 0 2 1 2 0 2 0 1 1 0 2 0 0 0 0 0 0 0 0 0 0 0 1 0 0 0 0 1 1 2 0 0 1 0 0 2 0 0 0 2 0 0 0 0 1 1 0 1 0 2 0 0 0 1 1 1 0 1 1 0 0 0 0 0 2 1 0 0 0 1 1 0 0 0 0 0 0 0 2 0 2 0 0 2 1 0 1 1 0 0 0 0 0 1 1 1 1 1 0 0 0 0 0 0 0 0 0 0 1 0 1 0 0 0 1 1 0 1 1 1 1 0 1 1 0 0 0 2 0 1 1 0 1 0 0 0 0 2 0 0 0 0 0 0 0 0 0 1 0 1 0 0 0 0 0 1 2 0 1 0 0 2 2 2 2 1 0 2 0 2 2 0 0 0 1 0 2 0 0 0 1 1 1 2 2 0 0 0 1 1 1 0 0 1 0 0 2 0 1 1 0 0 0 0 1 1 0 1 0 1 1 0 1 0 0 1 0 1 1 1 0 1 1 2 2 0 0 1 0 1 1 1 0 2 0 1 0 1 0 0 1 1 0 2 0 2 0 1 0 0 0 1 1 0 2 2 1 1 0 1 0 0 0 2 2 0 0 0 1 0 0 1 1 1 0 1 0 0 0 1 1 0 0 0 0 0 0 1 1 0 0 1 1 1 2 1 2 0 2 0 2 1 1 0 0 0 0 0 0 0 0 1 0 0 0 0 0 1 1 1 0 2 0 1 0 0 1 0 1 1 1 1 0 0 0 0 0 0 0 0 0 0 2 2 0 0 0 0 0 2 2 1 0 1 2 0 0 0 0 1 2 0 1 2 1 0 0 2 0 0 1 0 0 0 1 1 1 0 2 1 0 1 0 2 0 0 1 0 0 0 0 1 1 1 2 2 0 1 2 1 1 2 0 0 1 0 2 1 0 1 1 0 0 1 1 2 0 1 0 2 1 0 1 2 0 1 0 0 0 1 0 1 0 0 0 0 0 2 1 1 0 1 1 2 1 0 1 1 0 1 1 0 1 0 0 1 1 0 0 1 1 1 2 0 0 0 0 0 0 0 0 0 1 0 1 0 0 0 2 0 0 0 0 2 1 1 0 1 2 0 0 0 0 0 0 1 0 1 0 1 1 2 1 2 0 2 0 2 2 2 1 1 0 0 0 0 0 0 0 1 2 0 2 0 1 2 2 0 1 0 1 1 1 1 1 2 1 1 1 2 2 1 1 0 0 2 1 2 1 1 1 0 0 0 1 1 0 1 0 1 1 0 1 0 1 0 1 0 0 1 1 0 1 0 0 0 0 0 0 0 0 1 0 0 0 1 0 0 1 0 0 1 0 0 0 1 1 1 0 0 0 0 0 1 0 0 2 0 1 1 2 0 2 2 0 0 0 2 1 1 2 2 0 0 0 1 1 1 0 0 0 0 1 1 2 1 0 2 2 2 0 2 2 1 0 0 1 1 1 2 1 0 1 1 0 0 0 0 2 0 1 0 0 1 1 0 2 0 2 0 0 1 2 0 0 2 0 1 0 0 0 0 0 0 1 0 0 0 0 0 0 0 2 2 2 0 0 0 0 1 0 0 1 0 0 2 0 0 0 2 0 1 0 0 0 0 1 0
71 0 0 2 0 1 1 2 2 2 0 0 0 0 0 0 0 0 1 0 0 1 0 0 2 0 2 1 1 0 1 2 0 1 1 1 1 1 1 0 1 1 2 2 0 1 1 0 0 0 0 1 0 0 2 0 0 0 2 1 1 2 1 2 0 0 0 1 1 0 0 0 2 0 2 2 0 0 2 0 2 0 0 1 1 0 0 1 1 2 1 1 2 1 0 0 0 0 0 0 1 0 1 1 0 0 2 1 1 1 1 2 1 1 1 1 1 0 0 2 2 0 2 1 0 1 1 1 1 1 0 0 0 0 0 0 0 0 1 0 1 1 1 1 0 1 0 0 0 0 0 0 1 0 0 0 0 0 0 2 1 0 1 2 2 2 0 0 0 0 2 1 1 1 1 1 0 1 0 0 0 0 0 1 1 1 0 1 0 1 0 1 0 0 2 0 0 2 1 1 0 1 1 2 2 1 2 0 0 0 2 0 1 0 0 2 1 1 0 2 0 0 1 0 0 0 2 1 0 1 0 1 0 0 0 0 0 2 2 2 0 0 1 0 0 0 0 0 0 0 0 0 0 0 1 0 1 1 1 0 1 1 0 2 0 0 0 0 0 0 0 2 0 0 0 0 0 1 1 2 0 0 2 1 0 1 1 1 1 2 0 1 1 0 2 0 0 1 0 0 1 0 0 0 0 0 0 0 0 1 0 1 2 2 2 0 1 1 1 0 0 1 0 1 1 0 1 0 1 1 0 2 0 2 0 0 0 1 1 0 0 0 1 0 0 0 2 0 1 1 0 0 1 2 1 1 1 0 0 1 0 0 1 0 1 0 0 2 1 0 1 1 0 0 0 0 0 1 1 1 1 1 0 1 1 0 0 0 0 0 0 0 1 0 2 2 2 2 0 0 0 1 1 1 1 1 1 1 0 0 0 0 0 0 2 1 0 0 1 0 0 1 1 1 2 1 1 0 1 0 1 0 0 2 2 2 0 2 0 0 0 0 1 2 2 2 2 2 2 0 0 0 0 2 1 1 0 1 2 0 1 0 0 0 1 1 1 1 1 1 2 2 1 1 1 0 0 2 0 1 1 0 2 2 2 0 0 0 2 1 1 0 1 1 1 0 0 2 2 0 1 0 1 1 0 0 0 2 0 1 0 0 0 0 0 2 1 2 0 2 0 0 0 0 1 1 1 0 1 1 1 0 0 0 0 0 1 0 0 1 0 0 0 1 0 1 1 0 0 2 1 0 0 0 1 0 0 0 0 1 1 0 0 1 1 1 0 1 2 0 1 0 0 0 0 1 1 0 0 0 1 1 1 0 0 1 1 1 0 2 0 0 0 0 0 2 0 2 0 2 0 2 1 1 0 2 0 2 0 0 0 0 1 1 1 1 0 0 0 0 0 0 0 1 1 1 0 2 0 0 2 1 0 1 1 1 0 1 2 0 0 1 0 1 1 0 2 2 2 0 0 1 0 1 1 0 0 1 1 0 0 0 0 1 2 2 0 1 1 0 1 0 0 1 1 1 1 1 1 1 0 0 2 0 0 2 0 1 1 0 2 1 0 0 0 0 0 0 1 1 0 1 0 0 2 0 0 1 0 0 0 1 0 2 0 1 0 0 0 0 0 1 0 1 1 0 0 1 1 1 1 1 0 0 0 0 0 0 1 1 0 1 1 0 1 0 1 2 0 0 0 0 0 1 0 0 0 0 2 0 0 2 2 0 0 0 1 1 0 1 1 1 2 0 0 1 0 1 0 1 1 1 1 0 2 2 0 0 0 0 2 2 1 0 0 0 0 1 0 1 2 0 0 1 1 1 0 0 0 2 2 1 2 2 2 2 0 1 1 1 1 1 0 2 1 1 0 0 0 2 0 1 1 0 0 0 0 0 1 0 1 1 0 0 0 0 0 0 1 1 1 0 0 1 1 0 1 0 1 0 1 0 1 0 1 0 2 0 2 1 0 0 2 0 0 2 0 1 2 2 2 2 1 0 1 1 0 0 1 1 1 0 1 2 0 0 2 1 0 0 0 1 1 1 2 0 0 1 1 1 0 2 0 0 1 2 1 2 2 1 0 1 2 1 1 1 2 0 0 0 1 1 0 2 0 0 0 2 0 0 0 0 2 1 1 0 1 1 0 0 2 0 2 1 1 0 2 0 0 0 2 0 0 0 0 0 1 0 0 0 0 0 0 0 0 2 0 1 1 0 0 0 0 0 0 1 1 0 0 2 0 0 0 2 0 0 1 0 1 1 1 0
72 0 1 1 0 0 0 2 1 1 0 0 2 2 1 0 1 0 1 0 1 1 0 0 2 0 1 2 2 1 0 1 1 1 2 2 1 1 0 2 0 0 0 0 0 0 0 0 0 0 0 1 1 1 0 1 0 0 1 1 1 1 2 2 1 0 1 1 2 1 1 0 2 0 1 2 0 0 2 0 0 0 0 1 1 0 0 0 0 2 0 1 0 2 0 0 0 0 0 0 2 0 0 0 2 0 1 0 0 2 0 1 1 1 1 1 1 1 2 0 0 0 1 2 0 0 0 0 1 0 1 1 0 0 0 0 0 0 0 0 0 2 1 0 0 0 0 0 0 0 0 0 0 0 0 1 1 0 0 0 0 2 0 1 2 2 2 0 0 2 0 1 0 2 1 1 0 0 1 1 1 0 0 1 0 0 1 1 1 0 1 1 1 1 1 1 0 1 0 0 0 0 0 2 2 0 2 0 0 0 1 0 1 0 0 2 2 1 2 0 2 0 1 1 0 0 0 1 0 1 1 0 0 0 0 0 0 2 2 1 0 0 2 0 0 0 0 0 0 0 0 0 0 0 1 1 1 2 0 0 0 0 0 0 0 0 1 1 0 0 0 2 1 0 0 0 0 1 1 1 0 0 1 0 0 1 0 2 0 2 0 1 0 0 2 1 1 0 0 0 0 0 1 1 0 0 1 0 1 1 0 1 2 2 1 1 2 0 1 1 0 1 0 2 1 0 1 1 1 1 0 0 0 1 0 0 0 0 2 1 0 1 1 0 0 0 1 0 1 2 0 0 0 0 0 0 0 0 0 1 0 0 1 0 1 0 0 1 2 0 2 0 0 0 0 0 0 2 0 2 0 0 0 0 1 0 0 1 1 0 0 0 1 0 2 1 1 0 1 1 0 1 1 1 1 1 1 1 0 0 0 1 1 0 1 1 0 1 0 1 1 1 1 2 0 0 0 0 0 1 0 1 0 2 0 0 0 1 1 0 2 0 0 2 1 2 2 1 2 0 0 2 0 1 1 0 1 0 1 0 2 0 0 0 1 1 1 1 2 1 1 1 1 1 1 0 2 1 0 0 2 0 1 1 1 0 0 0 2 0 2 0 1 0 1 0 2 1 1 0 0 1 0 0 1 1 2 1 1 0 0 0 1 1 2 0 0 2 0 1 1 1 1 1 0 1 0 0 1 0 1 0 1 0 1 1 1 0 2 2 1 1 0 1 1 0 0 0 0 2 1 1 0 0 2 0 0 0 0 0 1 0 0 0 0 0 0 1 2 0 1 2 2 0 1 1 2 0 2 0 2 0 1 0 0 0 1 0 0 1 0 0 1 0 0 1 1 1 0 0 0 2 0 0 1 1 1 1 0 2 1 0 0 0 2 0 0 0 0 0 0 0 0 0 0 1 1 1 0 0 0 1 1 1 2 1 0 0 2 0 1 0 0 0 2 0 2 1 0 0 0 2 0 2 2 0 0 0 1 0 0 0 2 0 0 2 0 1 1 0 2 1 1 0 0 1 2 1 0 0 0 1 2 2 2 2 1 0 0 1 0 1 0 1 1 0 0 0 0 2 2 0 0 1 1 0 2 2 1 1 0 0 0 2 0 0 0 1 1 1 0 0 0 2 1 1 1 0 0 0 0 0 0 0 1 1 1 0 0 0 0 0 0 0 0 0 0 0 0 0 0 0 0 0 0 0 0 0 2 0 0 1 2 0 0 0 0 1 0 1 1 0 1 1 1 0 0 0 2 0 2 2 0 0 0 1 0 1 1 1 1 1 2 1 1 0 0 1 0 0 1 0 0 1 1 0 2 1 0 1 1 0 1 1 1 2 0 2 0 1 1 0 1 2 2 1 1 0 0 2 0 2 1 0 0 0 0 0 0 0 0 0 0 0 0 0 0 0 0 0 2 0 0 2 2 0 0 0 0 0 2 0 0 0 0 2 0 0 1 1 0 1 0 0 0 2 0 0 1 2 2 2 0 0 1 0 1 0 1 0 1 0 0 2 2 0 2 2 0 0 1 1 0 0 0 0 2 0 0 0 0 0 0 0 1 0 2 0 2 1 1 1 2 1 1 1 1 1 0 0 2 2 0 1 0 0 0 1 0 1 0 0 2 0 0 0 0 0 0 0 2 0 1 1 1 0 1 0 0 1 1 1 0 1 1 2 1 0 2 0 0 0 1 0 1 1 0 0 1 0 0 0 0 1 0 0 2 0 1 2 0 0 0 1 0 0 0 1 1 0 0 0
73 1 1 2 0 1 1 2 1 2 0 0 0 1 1 0 0 0 0 1 1 2 0 0 2 0 0 1 1 2 0 1 2 2 0 1 1 1 1 0 1 1 0 0 0 1 1 0 0 0 0 1 0 0 1 1 0 0 1 1 1 1 0 0 1 1 1 1 1 0 0 1 2 0 2 2 0 0 1 0 0 0 0 2 2 0 0 0 0 2 0 1 1 1 0 0 0 0 0 0 2 0 1 0 0 0 2 0 1 1 0 1 0 0 0 0 0 0 2 0 0 0 2 1 0 0 0 1 2 1 1 0 0 0 1 1 0 0 0 0 0 2 0 0 0 0 0 0 0 1 1 0 0 1 1 0 1 0 0 0 1 1 2 2 1 2 1 0 0 1 1 0 0 2 0 0 0 0 1 1 1 1 0 1 1 0 1 0 0 1 0 0 0 0 1 0 1 2 1 0 0 1 0 0 2 2 2 1 1 0 1 0 2 0 0 2 1 0 2 0 2 1 1 0 0 0 1 2 0 2 0 0 0 1 1 1 1 2 2 1 0 0 2 0 0 1 1 0 0 0 0 0 1 0 0 0 0 1 0 0 1 0 0 0 0 0 0 1 2 0 1 0 0 0 1 0 0 2 2 0 0 1 2 1 0 2 0 2 0 2 0 0 0 0 2 0 1 1 0 1 1 0 2 2 2 0 0 2 1 2 0 2 2 1 0 0 1 1 0 0 1 0 0 2 0 0 1 0 0 0 0 2 0 2 0 0 0 2 0 2 2 2 0 0 1 1 1 0 1 1 1 1 0 1 1 0 0 0 1 1 1 1 2 0 2 0 0 2 1 0 1 1 0 0 1 1 0 1 1 1 1 1 0 1 2 1 0 0 0 1 0 0 1 0 1 1 2 1 0 0 0 0 0 1 2 0 0 0 0 0 0 0 0 0 2 2 0 0 0 0 0 2 0 0 0 0 0 0 1 0 1 0 1 0 0 1 1 0 0 0 1 0 2 0 0 1 1 0 1 0 0 1 0 2 2 1 1 1 2 1 1 0 1 1 0 1 1 2 2 0 0 0 2 1 1 0 0 1 0 0 0 0 0 0 1 0 0 0 2 1 1 0 2 2 0 0 1 1 1 1 1 1 2 2 0 0 0 1 0 2 0 0 0 0 0 2 0 2 0 1 0 2 0 0 0 0 1 0 0 2 0 1 1 1 1 0 0 0 2 2 2 2 0 1 1 0 0 0 0 2 0 1 1 0 1 0 0 0 0 0 1 0 0 1 1 0 0 0 0 0 0 1 0 0 0 0 2 0 2 1 2 0 1 0 1 0 0 0 0 1 1 0 0 0 0 0 0 0 0 0 0 2 0 0 0 2 0 0 0 1 1 0 0 0 2 0 0 0 0 0 0 0 0 1 1 1 0 0 0 0 0 1 0 1 1 0 0 2 2 0 0 0 2 2 2 0 2 2 1 0 0 1 0 0 2 0 0 0 0 2 2 0 1 1 0 1 0 2 0 0 0 1 2 0 0 2 0 0 0 0 1 0 0 0 0 0 1 0 1 2 1 1 1 1 0 1 0 0 0 1 0 0 0 1 2 0 2 2 0 0 1 1 0 1 0 0 0 1 1 1 0 0 0 0 1 0 0 1 1 0 1 1 0 1 2 1 1 0 1 1 0 1 1 1 2 0 2 1 0 1 1 1 0 0 0 0 0 0 1 0 0 0 2 0 0 0 0 1 0 2 0 0 1 0 0 0 0 0 2 1 2 2 0 2 2 1 0 1 1 1 0 0 2 1 0 1 0 0 0 1 1 0 0 2 2 0 2 0 0 2 2 1 0 0 0 2 1 0 1 2 1 1 0 2 1 1 0 0 0 2 1 2 1 0 0 1 1 1 2 0 1 1 0 0 0 0 0 0 1 0 2 1 0 2 2 0 0 0 1 0 1 0 0 0 0 2 1 1 1 1 0 0 1 1 0 1 0 2 2 2 1 1 0 0 1 0 1 1 0 0 1 0 0 1 1 0 1 1 0 0 0 2 0 0 1 1 0 0 0 1 0 1 1 0 1 1 1 1 2 1 0 2 2 2 1 1 0 1 1 1 1 1 0 1 0 0 0 1 0 1 0 0 2 1 2 0 0 1 0 0 2 0 2 1 1 0 2 0 0 1 0 1 0 0 1 2 2 0 2 0 0 0 1 0 0 0 2 1 1 0 0 0 0 2 0 0 2 1 0 1 1 0 0 1 0 0 0 0 0 0 0 1
74 1 1 2 0 1 1 2 1 0 0 0 1 1 0 0 0 1 1 1 1 1 0 1 1 0 1 1 2 0 1 0 0 0 2 0 2 1 0 0 2 2 0 0 0 0 0 0 0 0 0 0 0 1 1 0 0 0 0 0 0 1 0 0 0 0 0 1 1 0 0 1 2 0 0 2 2 0 2 0 2 0 0 1 1 0 0 0 0 2 0 0 1 1 0 0 2 2 0 2 0 0 1 0 1 1 2 2 1 1 0 1 0 0 1 1 1 0 0 1 1 1 1 1 1 0 0 0 1 0 1 0 0 0 0 0 0 0 0 0 0 2 0 0 0 0 0 0 0 0 0 0 1 0 0 0 0 0 0 1 0 1 0 2 1 1 1 0 2 2 0 0 0 2 1 1 0 0 1 0 1 1 1 1 1 0 1 2 1 1 0 0 1 1 1 1 2 2 1 1 0 1 0 1 1 0 2 1 1 0 1 0 2 1 0 2 2 0 2 0 2 1 2 0 0 0 1 1 1 0 0 0 0 0 0 0 0 2 2 1 0 0 2 1 0 0 0 0 0 0 0 0 0 0 0 0 0 1 0 0 0 0 0 0 0 0 0 1 2 1 0 0 1 1 0 1 0 2 2 0 1 0 1 0 0 0 0 1 2 2 0 1 1 0 2 0 1 1 0 1 0 0 0 0 0 0 1 0 1 2 0 2 2 2 1 1 2 0 0 1 0 1 1 2 0 0 0 0 1 1 0 1 0 2 0 0 0 1 0 1 1 1 1 0 0 0 1 0 2 1 0 0 0 2 2 0 0 0 1 1 0 0 0 0 0 0 0 2 0 0 0 2 2 2 0 0 0 1 1 1 1 1 0 0 1 1 0 0 0 0 1 1 0 0 2 0 0 0 1 1 0 1 0 2 2 1 0 2 0 0 0 1 1 1 1 0 0 0 0 0 0 2 0 2 1 1 1 0 0 0 0 0 0 0 1 0 0 0 0 0 2 0 2 1 1 2 2 2 2 0 0 2 0 2 1 1 0 1 1 1 1 0 1 1 1 2 2 2 2 0 0 0 2 1 1 1 1 2 0 1 1 0 2 2 1 1 0 2 2 1 0 0 1 1 2 0 1 1 1 0 0 1 2 2 0 1 1 2 2 0 0 0 1 1 2 0 0 2 0 1 1 1 2 2 0 0 0 0 1 0 1 0 0 0 1 1 1 0 2 2 1 2 1 0 0 0 0 1 1 1 0 1 0 0 1 0 0 1 0 0 0 0 1 0 0 1 1 2 1 1 1 1 1 0 0 2 2 1 1 1 1 1 1 0 0 0 1 0 0 0 1 0 0 0 0 0 2 0 0 0 0 1 0 1 1 2 0 0 0 0 0 0 0 1 1 0 0 1 1 0 0 0 0 1 1 0 1 1 0 0 0 1 1 0 2 0 1 0 2 0 0 1 0 2 2 0 2 1 0 0 0 1 1 0 1 0 0 1 2 0 0 0 0 0 1 2 0 2 0 0 1 0 0 1 1 2 0 0 0 0 0 0 1 0 0 1 0 0 1 0 1 0 1 1 0 0 0 0 1 1 0 1 0 0 0 0 2 2 1 0 0 0 1 1 0 0 0 0 0 0 0 1 0 2 1 0 0 1 1 0 1 1 0 0 0 0 1 0 0 1 1 0 0 0 0 0 0 1 0 0 0 0 0 0 0 0 0 0 2 0 0 1 2 0 0 0 1 2 1 1 0 0 1 0 0 0 0 0 2 0 2 2 0 1 1 2 1 2 1 2 0 1 1 2 2 0 1 2 1 0 1 0 0 2 0 0 1 0 0 2 2 0 0 0 0 2 1 1 1 1 0 1 1 2 2 0 0 0 0 1 0 0 1 0 0 0 0 0 1 0 0 0 0 0 0 0 0 0 0 0 1 0 0 1 1 0 1 1 0 0 2 0 0 0 0 1 0 0 2 1 0 0 2 0 0 2 1 1 1 1 1 1 0 0 0 0 0 1 1 0 1 0 1 0 2 2 1 2 0 1 0 2 0 0 1 0 1 0 0 1 0 2 0 0 1 0 2 1 2 1 0 2 0 1 0 0 1 1 0 0 2 2 0 1 0 0 0 1 1 0 0 0 2 2 2 0 2 1 1 0 1 0 1 2 0 0 2 0 0 1 0 1 0 0 1 1 1 0 1 0 0 0 0 1 1 1 1 1 1 0 0 0 0 0 0 0 0 1 1 1 0 0 1 2 0 0 0 1 1 0 0 0
75 0 1 2 0 1 1 2 0 2 0 0 1 1 0 0 0 0 0 0 1 1 0 0 2 1 1 0 2 0 1 2 1 2 1 1 1 1 0 2 1 0 1 0 0 1 0 0 1 0 0 0 1 1 0 0 0 0 0 0 1 1 2 2 0 0 0 2 0 0 0 0 2 1 1 2 1 0 2 0 1 0 1 0 1 0 1 1 1 2 1 2 1 1 0 0 0 1 0 1 1 0 0 1 0 0 2 0 0 2 1 2 0 2 2 2 2 0 0 2 2 0 1 1 1 0 0 0 2 0 1 1 0 0 1 1 0 0 1 0 1 1 0 0 0 1 0 0 0 0 0 1 0 0 0 0 0 0 1 1 1 1 1 2 1 1 0 1 0 1 1 0 0 2 0 0 0 0 0 0 0 0 1 2 1 0 2 1 0 0 0 1 0 0 1 0 1 2 1 0 0 0 1 1 2 2 1 0 0 0 2 0 1 0 1 1 1 0 1 1 1 1 1 0 0 0 2 0 0 0 0 0 1 1 1 0 0 2 2 1 0 1 2 0 0 0 0 0 0 0 0 0 1 1 0 0 1 2 2 0 2 2 0 2 0 0 0 0 1 0 0 2 2 2 1 1 0 0 0 0 0 0 0 0 0 1 0 2 0 2 0 1 0 0 1 0 0 1 0 1 0 0 1 1 0 0 0 0 1 2 0 2 2 2 1 1 2 1 0 1 0 1 1 0 0 0 0 0 1 1 0 1 1 2 0 0 0 1 1 1 0 1 1 0 1 1 1 1 1 0 1 1 0 2 1 1 1 0 0 1 0 0 2 0 0 1 0 1 2 0 2 0 0 0 1 1 0 1 1 1 0 0 0 0 0 0 0 0 0 1 0 0 0 1 2 1 1 0 1 2 0 2 1 1 1 1 1 1 0 0 1 1 0 0 2 1 0 0 1 0 0 1 1 2 0 1 0 0 2 0 2 1 0 2 0 0 0 0 0 0 1 0 2 2 2 2 1 0 2 2 0 1 0 1 1 1 0 2 2 2 1 0 0 0 0 0 0 2 2 0 1 1 2 2 2 0 2 2 0 1 1 0 0 0 0 1 0 1 1 0 1 1 1 1 0 0 1 1 1 1 1 1 1 1 0 0 2 0 1 1 0 0 0 0 0 2 1 1 0 1 1 1 2 1 0 0 1 0 0 1 0 1 1 1 1 0 1 0 1 1 0 1 0 0 0 0 0 1 1 2 0 0 0 0 1 1 1 0 0 0 2 0 0 2 2 0 0 2 1 1 1 2 1 0 1 0 1 1 1 1 1 0 2 0 0 0 2 0 1 1 0 0 0 0 0 0 0 1 0 0 0 1 0 0 0 2 0 2 0 2 0 0 1 2 0 2 0 1 0 1 1 1 0 0 0 1 1 1 0 0 0 2 0 0 2 2 0 0 1 1 1 0 0 0 1 0 2 1 1 0 0 2 1 1 1 1 0 1 1 0 0 0 1 1 1 1 0 1 0 2 0 2 0 0 1 1 1 0 2 2 0 0 2 1 1 2 1 1 0 0 0 0 0 0 1 0 0 0 2 1 0 2 0 1 2 0 1 1 0 1 1 0 0 2 0 0 1 0 0 0 0 1 0 2 1 0 0 1 1 0 0 0 0 0 0 0 1 0 1 1 0 1 0 0 0 0 0 2 0 0 0 0 0 1 1 0 0 0 2 0 0 1 1 0 0 0 1 2 0 1 0 0 2 1 2 2 1 0 0 2 0 0 0 1 1 2 1 1 1 1 1 1 2 1 1 0 0 1 0 1 2 0 0 2 2 0 2 0 0 2 2 0 1 1 1 2 0 0 1 1 0 2 0 2 2 1 0 0 1 2 0 2 0 0 0 2 0 0 2 0 2 2 0 0 0 0 0 0 2 1 0 0 0 2 2 0 0 0 1 0 2 0 1 0 1 1 0 0 1 1 0 0 2 0 0 1 0 1 1 1 1 1 0 0 0 0 0 0 0 0 2 0 0 1 2 0 2 2 0 0 0 2 0 1 2 1 0 2 0 0 0 1 0 0 1 1 1 1 2 0 0 2 0 0 2 2 2 2 0 0 2 2 1 2 1 0 0 0 0 1 0 0 1 2 2 1 0 0 0 0 2 0 2 0 0 1 2 0 0 1 1 0 0 0 1 1 1 0 1 0 0 0 0 0 0 2 0 2 2 0 0 0 0 1 0 0 1 1 0 2 1 0 0 2 0 0 0 0 1 0 0 0
76 1 2 1 0 0 0 2 2 1 0 0 1 1 1 0 0 0 0 1 2 1 0 0 2 2 1 2 2 0 2 0 2 2 0 2 0 2 0 0 1 1 1 0 0 0 1 1 0 0 0 0 0 1 0 1 0 0 1 0 1 1 1 1 0 1 1 1 2 0 0 0 2 0 2 2 0 0 2 0 1 0 0 1 1 0 0 1 0 2 0 1 0 2 0 0 0 0 0 0 1 1 0 0 1 0 2 0 1 1 0 1 1 1 1 1 1 1 1 1 1 0 2 0 0 2 2 1 1 1 2 1 0 0 0 0 0 0 0 0 0 2 0 0 0 1 0 0 0 0 1 0 0 1 0 0 0 1 0 2 1 0 0 2 1 2 2 1 1 1 1 1 2 0 0 1 0 0 0 2 1 1 0 1 1 0 1 1 0 1 0 1 0 0 1 0 1 2 0 0 0 1 0 1 1 0 2 0 1 0 1 0 0 0 0 2 1 0 2 0 2 0 2 0 0 1 0 1 0 0 0 0 1 2 2 2 2 2 2 2 0 0 2 1 0 0 0 0 0 0 0 0 1 0 0 0 1 1 0 0 0 0 0 0 0 0 1 0 2 0 1 0 1 1 1 2 0 2 2 1 1 0 2 1 1 1 0 1 1 2 0 1 0 1 2 0 1 0 0 0 0 0 1 1 0 0 1 0 1 1 0 1 2 1 0 0 2 0 2 0 0 2 1 2 0 0 0 0 1 1 0 1 1 2 0 1 1 2 0 0 0 0 1 0 1 1 1 0 1 2 1 0 0 2 2 0 0 0 0 0 0 0 1 0 1 0 0 2 2 0 2 0 1 1 0 0 0 1 0 2 0 1 0 0 1 1 0 0 0 1 0 0 1 0 1 0 1 0 1 1 0 1 1 0 0 0 1 1 0 0 0 0 0 0 1 1 1 0 0 0 0 2 0 1 2 2 2 1 2 2 0 1 1 0 1 2 0 1 0 0 1 0 1 1 1 1 1 0 1 2 0 0 0 1 0 0 0 2 1 1 1 0 1 1 0 1 1 1 2 1 1 1 2 0 1 0 1 1 0 0 1 0 1 1 0 2 0 0 1 1 0 1 0 0 1 0 1 1 1 0 0 0 1 1 0 1 1 1 1 0 0 1 0 1 1 1 0 2 0 0 0 2 1 1 0 1 0 1 0 1 0 2 2 2 1 0 2 1 2 2 0 0 0 0 0 1 1 1 1 1 1 0 1 0 0 1 0 1 1 0 0 1 1 0 0 0 0 0 0 0 0 1 0 0 0 0 1 0 1 0 1 0 1 0 0 0 1 1 0 1 0 0 1 0 0 1 1 1 0 0 0 2 1 0 0 2 1 0 0 0 1 0 0 0 2 0 1 0 0 1 1 1 0 0 0 0 1 1 0 0 1 1 0 2 1 1 0 0 2 0 0 1 0 1 2 0 2 0 1 0 0 1 1 0 1 0 0 1 1 0 0 0 0 0 1 2 0 1 1 0 0 1 0 0 0 2 0 1 1 1 0 0 2 0 0 2 1 2 0 0 2 1 1 1 0 0 1 0 1 1 1 0 0 2 1 0 1 2 0 1 1 1 0 2 0 0 0 2 2 2 0 0 1 2 1 1 2 1 1 0 1 1 0 1 1 0 0 0 1 1 0 1 0 0 0 0 0 0 0 0 0 0 0 0 0 1 0 0 2 0 0 0 2 0 0 0 2 1 0 0 0 0 1 0 0 1 0 1 0 2 1 0 0 2 2 2 1 2 1 2 0 1 2 2 2 0 1 1 0 0 1 0 0 2 1 0 2 1 0 1 1 0 2 1 2 1 0 0 1 1 1 1 1 1 1 1 0 0 0 2 0 1 1 0 0 0 0 0 0 0 0 0 0 0 1 0 0 0 0 0 2 0 0 2 2 0 0 0 1 0 2 0 0 0 0 1 0 0 0 2 0 0 2 0 0 2 0 0 1 2 1 1 0 0 0 0 0 0 1 1 0 0 1 2 2 0 2 2 0 0 0 2 0 0 2 2 0 1 0 2 0 1 0 0 1 1 1 1 2 1 0 2 2 1 2 0 1 1 0 0 2 2 0 0 0 0 0 1 0 1 0 0 1 0 0 0 0 0 0 0 1 1 2 1 1 0 1 1 0 1 1 0 1 0 0 1 2 0 1 0 0 0 0 0 0 1 1 1 1 0 0 0 0 0 0 0 0 2 1 2 1 0 0 0 0 0 1 1 1 1 0 1
77 0 1 1 0 0 0 2 2 2 0 0 0 1 0 1 1 0 0 0 0 1 0 0 2 0 0 2 2 0 2 0 1 0 2 0 2 1 0 0 1 1 1 1 0 1 1 0 0 2 2 2 0 1 0 1 0 0 2 1 1 1 1 1 0 0 0 0 1 0 0 1 2 0 1 2 1 0 2 0 2 0 0 1 1 0 0 0 0 2 0 1 2 1 1 1 0 0 0 0 1 0 0 0 2 2 2 0 0 2 0 1 0 1 2 2 1 0 0 2 2 0 2 2 0 1 1 1 2 1 0 0 0 0 0 0 0 1 1 1 1 2 0 0 0 2 1 0 0 1 0 0 1 1 0 0 1 1 0 0 0 1 0 2 2 2 2 1 1 1 1 2 0 2 0 0 0 0 1 1 1 0 0 1 0 0 1 0 0 2 0 0 1 2 1 1 0 2 0 0 0 0 0 2 2 1 2 1 1 0 1 0 1 0 0 2 1 1 1 1 1 0 2 0 0 0 0 0 0 0 0 0 0 0 0 0 0 2 2 2 0 0 2 0 0 0 0 0 0 0 0 0 0 0 0 1 1 2 0 1 0 1 0 0 0 0 0 0 2 0 1 1 0 0 0 0 0 1 1 1 0 1 1 1 0 1 0 1 0 1 0 0 0 0 2 0 1 0 0 0 0 0 1 1 0 0 0 0 0 0 0 1 1 2 1 0 2 0 0 0 2 0 0 2 0 0 0 0 0 0 0 1 0 1 0 0 0 2 0 0 0 0 2 1 0 0 2 1 1 1 1 0 1 2 1 0 0 0 0 0 0 0 1 0 0 0 0 2 0 0 0 2 1 1 0 0 0 1 0 2 1 1 0 0 0 0 0 0 0 0 0 0 0 0 2 0 0 2 0 0 0 1 0 2 2 2 0 0 0 0 0 2 0 0 0 0 0 0 0 0 1 1 0 1 0 0 0 0 1 0 1 0 0 0 2 0 0 0 0 0 1 0 1 0 0 0 1 1 1 1 0 2 0 1 1 0 1 1 2 1 1 0 1 1 0 1 1 1 1 1 2 2 1 1 1 0 2 1 0 1 2 0 1 1 0 1 0 0 2 1 1 0 2 2 1 0 2 1 1 0 0 1 1 1 1 0 1 2 0 1 0 1 0 1 1 1 2 2 0 0 0 2 1 1 1 0 0 2 0 2 0 2 1 0 1 0 1 0 0 0 1 1 0 1 0 1 1 2 2 0 1 0 0 0 2 1 1 0 0 1 0 0 1 0 1 0 0 1 0 1 0 0 0 0 0 0 1 1 2 1 2 1 1 0 0 1 1 0 0 0 0 1 0 0 1 0 1 1 0 0 1 1 1 0 0 1 2 1 0 1 0 0 0 0 2 0 1 0 1 0 0 0 0 0 0 1 1 2 0 0 0 1 0 2 0 0 0 0 2 0 0 0 0 1 2 0 2 1 1 0 0 2 1 0 1 0 0 0 0 2 2 0 1 1 0 1 0 2 0 0 2 1 1 0 0 2 0 0 0 0 1 0 1 0 0 1 1 0 0 2 0 2 0 2 1 1 0 1 2 2 0 2 0 0 1 0 0 1 1 0 2 0 0 1 0 0 0 0 0 0 0 1 1 2 1 0 1 1 1 0 1 1 0 0 0 0 0 0 0 0 0 0 0 0 1 1 1 1 0 1 1 1 0 0 0 0 1 0 1 0 0 0 2 0 0 0 0 2 1 1 1 0 2 0 0 1 0 0 0 2 0 0 1 1 2 2 2 2 1 2 0 1 2 1 0 1 0 1 0 0 2 0 0 2 0 0 2 0 0 2 2 0 1 1 1 1 1 1 2 2 1 2 2 2 2 0 0 0 0 2 0 1 0 0 0 0 0 0 0 0 0 0 0 0 1 0 1 0 0 0 1 0 0 1 1 0 1 0 0 0 1 0 1 0 1 1 0 0 1 1 1 0 1 1 0 2 0 0 0 1 1 1 0 0 0 0 0 0 1 0 1 0 0 1 1 0 1 2 0 0 0 2 0 0 1 1 0 0 0 1 1 1 0 0 1 1 1 0 1 0 0 1 1 0 2 2 2 1 1 1 1 1 1 1 1 0 1 0 0 1 0 0 2 1 2 2 0 1 0 0 2 0 2 0 0 0 0 0 0 1 0 1 0 0 1 1 1 0 2 1 0 1 0 1 1 1 0 0 0 0 0 0 0 1 1 0 2 0 0 2 0 0 0 1 0 0 1 0 2 1 2 0
78 0 1 2 1 0 0 1 1 1 0 0 0 0 0 0 0 0 0 1 1 1 0 0 2 0 1 1 1 1 1 0 0 1 1 1 1 2 0 1 0 0 1 1 0 1 0 0 0 0 0 1 0 1 1 0 1 0 1 1 1 1 1 1 0 0 1 2 1 0 0 0 2 1 1 2 1 0 1 0 0 0 0 1 1 0 0 0 0 1 0 0 1 2 0 0 0 0 0 1 2 1 1 0 1 1 2 2 1 1 0 1 1 2 2 2 2 0 2 1 1 0 2 1 0 1 1 1 2 1 1 1 0 0 0 0 0 0 1 0 2 0 0 0 0 1 0 0 0 1 1 0 0 0 0 0 0 1 0 2 2 1 0 2 1 2 2 1 0 0 2 1 1 1 1 1 0 1 0 0 0 0 0 1 0 0 1 2 0 0 0 2 0 0 1 1 0 2 1 0 0 0 0 0 2 1 2 0 0 0 1 0 1 0 0 2 0 0 0 1 1 1 2 0 0 1 1 2 0 1 1 0 1 1 0 0 0 1 1 1 0 0 2 0 0 0 0 0 1 1 1 1 0 0 0 0 0 0 0 0 0 0 0 0 0 0 0 1 2 1 0 0 1 1 0 1 0 1 1 1 0 0 2 1 0 1 1 2 0 2 0 2 0 0 2 0 1 2 0 1 0 0 1 1 1 0 1 1 1 2 0 2 0 2 2 0 2 0 0 0 1 1 2 2 1 0 0 0 0 1 0 1 1 2 1 0 0 0 2 0 0 0 2 0 1 1 1 0 1 1 0 0 0 1 0 1 1 0 0 2 0 0 0 0 0 0 0 2 2 0 2 0 0 0 0 0 0 1 1 1 0 1 0 1 2 2 0 0 0 0 0 0 1 0 2 1 1 0 1 1 0 1 1 0 0 0 1 2 0 0 0 0 0 0 2 2 0 1 0 1 1 1 1 1 1 1 1 0 1 0 1 0 0 2 0 1 0 0 0 0 1 0 1 2 1 2 2 0 0 0 1 0 0 1 1 0 1 1 2 0 2 0 0 0 1 2 2 2 2 0 0 0 2 0 1 1 2 1 0 1 2 0 1 1 0 0 0 0 1 0 1 1 0 1 1 0 1 1 1 1 0 1 1 1 0 1 1 1 1 0 0 0 0 0 0 0 0 2 0 0 0 2 2 2 0 1 0 0 1 0 1 1 2 1 0 1 0 0 2 2 1 1 0 0 0 0 0 2 2 1 0 0 0 0 1 1 0 0 0 0 1 1 0 2 2 0 0 0 1 0 0 2 1 0 0 1 1 0 1 0 1 0 1 0 0 0 0 0 1 1 1 0 0 1 1 0 1 1 0 0 1 1 1 1 0 2 1 1 0 0 1 0 0 1 1 0 0 0 0 0 0 0 0 0 0 2 0 0 0 0 0 1 1 1 2 0 2 2 2 0 0 1 0 1 1 0 2 1 2 0 0 1 0 2 2 0 0 1 0 0 0 0 1 0 0 2 1 1 1 0 1 0 0 0 0 2 0 0 1 1 1 0 2 2 2 2 1 0 1 0 2 1 1 2 1 1 0 1 1 2 0 1 0 1 1 0 2 1 0 1 1 1 0 2 0 0 0 0 0 0 0 1 0 2 2 1 2 2 2 0 1 1 0 0 1 1 1 0 1 1 0 1 0 1 1 1 2 1 0 0 0 0 0 0 0 0 1 1 2 1 0 0 2 0 0 1 0 1 0 2 0 0 2 0 0 0 0 0 1 1 1 1 1 0 1 1 0 1 1 1 1 1 2 2 2 0 1 0 0 0 1 0 0 2 0 0 0 0 0 2 1 0 1 0 1 1 1 0 1 2 1 1 2 2 2 1 1 0 0 1 0 1 1 1 0 1 0 1 1 0 1 0 0 0 0 0 0 0 1 0 2 1 0 2 2 0 0 0 0 0 0 0 1 0 1 1 1 0 1 0 1 0 0 0 0 1 0 1 2 2 1 1 0 0 0 0 0 0 0 0 1 0 0 1 2 1 1 1 0 0 1 2 0 0 1 0 0 1 0 0 0 0 0 0 1 1 1 2 2 0 1 1 2 2 1 2 1 2 1 1 1 2 0 1 1 0 0 0 0 1 0 0 2 0 0 0 1 0 0 0 2 0 2 1 0 0 0 0 0 0 0 0 1 0 1 1 1 0 2 0 0 0 1 0 0 1 0 1 1 0 0 0 0 0 0 0 0 0 0 1 0 0 1 1 0 0 0 1 1 0 1 1
79 1 1 1 0 0 0 2 0 2 0 0 1 1 0 0 0 0 0 1 1 2 0 0 2 0 2 2 2 0 1 1 0 1 1 1 1 1 0 1 2 1 0 0 0 1 1 0 0 0 0 0 1 0 0 1 0 0 1 1 1 1 1 1 1 1 1 0 1 0 0 0 1 0 2 1 0 0 1 0 0 0 1 1 2 0 0 0 0 2 0 0 1 2 0 0 0 1 1 0 0 0 0 0 1 0 2 1 1 1 0 2 0 2 2 2 2 0 0 2 2 0 2 2 0 0 0 1 1 1 0 1 0 0 1 0 0 0 0 0 1 2 1 0 0 1 0 1 0 0 0 0 1 0 0 0 0 1 0 0 0 1 0 1 1 2 1 1 0 1 0 0 0 2 1 2 0 1 0 0 0 0 1 2 1 0 2 2 1 2 0 0 1 1 1 1 0 1 0 0 0 0 0 1 2 1 2 0 0 0 1 0 2 0 0 2 1 0 0 1 1 1 2 0 0 0 0 2 1 1 1 1 0 1 1 0 0 0 0 1 0 0 2 0 0 0 0 0 0 0 0 0 0 0 0 0 0 2 0 1 0 1 0 0 1 1 0 0 2 0 0 2 0 0 1 0 0 2 2 0 1 1 2 1 0 2 1 1 1 2 0 2 0 0 2 0 2 0 2 0 2 0 0 0 0 0 1 0 1 1 1 2 1 2 0 0 1 0 0 2 0 1 0 0 1 0 1 0 1 1 0 0 0 1 0 0 0 1 1 1 0 1 1 1 2 2 0 1 2 0 1 1 0 2 2 0 0 0 0 1 0 0 1 0 1 1 0 2 0 0 0 2 0 0 0 0 0 1 0 2 0 1 0 2 1 0 0 0 0 0 0 0 0 0 2 0 1 1 0 0 0 0 0 2 2 2 0 1 1 1 1 1 0 0 1 0 0 0 0 0 0 2 1 1 0 0 0 0 0 0 0 0 0 0 0 0 0 0 1 0 1 0 1 0 0 0 1 2 2 0 0 2 0 2 1 1 0 2 1 2 0 0 1 1 0 1 1 2 2 0 0 0 2 1 0 0 0 2 1 0 0 0 0 0 0 1 0 0 1 0 0 1 1 1 1 0 1 2 2 0 2 0 1 1 0 1 1 1 0 2 0 0 0 0 0 1 0 2 0 0 0 2 0 0 0 1 1 1 0 1 0 0 1 0 0 0 0 0 2 2 0 2 0 2 2 1 0 1 1 1 0 1 2 0 1 0 1 1 1 0 0 1 0 0 0 1 0 0 1 0 0 2 1 0 0 1 1 0 2 0 2 0 1 0 0 1 1 0 0 1 0 0 1 0 0 0 0 0 0 0 0 2 0 0 0 2 0 1 0 1 0 0 0 1 1 0 0 1 0 1 0 0 0 0 1 2 0 1 0 0 0 2 0 2 2 1 0 0 1 1 0 1 0 1 1 0 2 1 2 0 0 1 0 0 2 0 0 1 2 0 0 0 2 1 0 1 1 1 1 0 1 1 0 1 1 2 0 0 1 1 1 1 1 0 0 2 2 1 0 0 1 0 0 0 0 0 0 0 0 2 2 0 0 1 2 0 2 2 0 0 0 0 0 1 0 1 0 1 1 1 0 0 2 2 2 2 2 1 1 0 0 0 0 1 1 0 1 0 1 1 0 1 0 0 0 1 1 0 0 1 1 1 0 1 0 0 1 0 1 0 0 0 2 0 0 1 1 1 0 2 0 0 1 0 0 1 0 0 2 0 2 2 0 1 1 1 1 2 0 2 0 2 2 2 1 1 0 1 0 0 1 0 0 2 1 0 0 0 0 2 2 0 0 0 0 2 0 0 1 2 1 1 2 2 1 0 0 0 0 2 1 2 0 0 0 1 0 0 0 0 0 0 0 0 1 0 0 0 1 0 1 0 0 2 1 0 0 0 0 1 0 0 0 0 1 0 1 1 0 0 0 0 1 0 0 2 0 2 1 2 2 2 0 0 0 0 0 0 1 0 1 0 0 1 1 0 1 0 0 2 0 2 0 0 1 1 0 2 0 0 0 1 0 1 1 1 2 1 2 1 0 2 2 1 2 1 0 0 0 0 1 1 1 2 0 0 0 1 0 1 0 0 1 0 1 2 0 1 1 1 1 0 0 2 2 0 2 1 0 1 2 0 1 0 1 1 1 1 1 0 1 0 0 0 0 0 1 0 0 1 1 0 0 2 0 0 1 0 0 2 1 0 1 2 0 0 0 0 1 1 0 0
80 0 1 1 0 0 0 2 1 2 0 0 0 0 0 0 0 0 2 1 1 2 0 0 2 0 0 0 0 1 0 1 1 2 2 0 2 2 0 1 1 1 0 0 0 0 0 0 0 0 0 0 1 2 0 0 0 0 1 1 1 1 1 1 0 0 0 2 1 0 0 1 2 1 1 2 1 0 2 0 2 0 0 0 0 0 0 0 0 2 0 0 0 2 1 0 0 2 0 2 2 0 2 0 0 0 2 1 1 1 0 1 1 1 1 1 1 0 1 1 1 1 2 0 0 2 2 0 2 0 2 0 0 0 1 0 0 0 0 0 1 2 0 0 0 2 0 0 0 0 1 0 0 0 1 0 0 2 0 2 1 0 1 1 0 1 1 0 0 1 1 1 0 2 0 0 0 0 0 1 0 0 1 2 2 1 1 1 0 0 0 1 0 0 1 0 1 2 0 0 0 0 0 2 2 1 2 1 0 0 1 0 1 0 0 2 0 0 2 0 2 0 2 0 0 0 1 1 0 1 1 0 1 1 1 1 1 1 2 1 0 0 2 0 0 0 0 0 0 0 0 0 0 1 1 0 0 0 0 0 0 0 0 0 0 0 0 1 2 0 0 2 1 2 0 0 0 2 2 2 0 0 2 2 0 2 2 2 0 2 0 0 0 0 2 0 1 2 2 0 1 0 2 2 0 0 0 0 0 2 0 1 1 1 2 1 2 1 0 1 0 0 1 2 1 0 0 0 0 0 0 1 0 2 1 0 0 1 0 2 1 1 2 0 1 1 1 0 1 1 0 0 0 1 1 0 0 0 0 1 0 0 1 0 1 0 0 2 0 0 0 2 1 1 0 0 0 1 0 2 2 0 0 2 0 0 0 0 0 0 0 0 0 0 2 0 0 1 0 0 0 0 1 0 1 0 0 1 0 0 1 1 0 0 0 0 1 0 0 0 0 2 0 1 1 1 1 0 0 1 0 1 0 2 0 0 0 2 0 1 2 0 1 0 0 1 1 1 2 0 0 1 0 2 2 2 0 1 2 1 1 0 0 0 1 1 1 2 2 0 0 0 2 0 1 0 1 2 1 1 1 0 0 0 0 1 0 1 2 1 2 0 0 1 2 0 1 1 1 0 0 1 2 2 0 0 0 1 1 1 1 0 0 0 0 2 0 2 0 2 1 0 1 1 1 0 1 1 0 1 0 1 2 1 0 0 1 0 1 1 2 2 0 2 1 1 0 2 2 0 0 0 0 0 2 1 1 0 0 0 0 0 2 0 0 0 1 1 1 1 0 1 1 0 0 1 2 1 2 1 2 0 0 0 0 0 1 0 0 0 0 1 0 0 0 2 0 0 0 0 0 2 0 0 0 1 1 0 1 2 1 1 0 0 1 1 0 2 1 1 1 1 0 1 1 0 1 2 0 0 0 1 0 1 2 1 0 1 2 0 0 0 0 2 2 0 2 1 1 0 0 1 1 0 2 0 0 1 1 1 0 0 0 1 0 1 0 1 0 0 2 0 1 0 0 1 1 0 2 2 0 1 2 0 0 2 1 1 0 1 0 1 0 1 1 0 0 0 0 0 0 0 0 1 2 0 2 2 0 1 1 0 1 1 0 0 1 1 1 1 0 0 1 2 1 0 0 0 0 1 1 1 1 0 2 2 2 0 0 0 0 0 0 0 0 0 0 0 0 0 0 0 0 0 0 1 1 0 2 0 0 0 2 0 0 0 2 0 0 2 0 0 1 0 0 1 0 0 1 1 1 1 0 0 1 2 0 2 1 2 0 1 2 2 1 1 1 1 0 1 2 0 0 1 1 1 1 0 0 1 1 1 0 0 1 1 0 1 2 2 1 2 1 1 1 2 1 0 0 1 0 0 2 0 0 0 0 1 2 1 1 2 1 0 1 1 1 0 0 0 2 0 0 2 2 0 0 0 0 1 1 0 1 0 1 1 1 0 2 1 1 1 0 0 0 2 0 0 1 2 1 1 0 0 0 0 1 0 0 0 2 0 1 1 1 0 2 2 0 0 0 1 0 0 2 1 0 0 0 0 0 0 0 0 0 0 2 0 1 0 0 1 2 1 2 1 1 1 0 0 1 1 0 2 0 0 0 1 1 0 0 1 1 2 1 0 0 1 1 0 1 0 1 0 0 0 1 0 0 2 0 1 0 0 2 2 2 0 0 0 0 0 0 0 0 2 0 0 1 0 0 0 0 1 0 0 0 0 1 2 0 0 0 1 0 1 1 0 1 0 0 0
81 0 0 2 0 0 0 1 0 2 0 0 0 0 0 0 0 0 0 0 0 1 0 0 2 0 1 1 1 1 1 0 1 0 2 0 2 1 0 2 0 0 0 0 1 0 0 0 0 0 0 1 0 1 1 0 0 0 1 1 1 1 2 2 0 1 1 1 2 0 0 2 1 0 2 1 0 0 2 1 0 0 1 1 2 0 0 1 0 2 0 1 1 1 0 0 0 2 0 2 0 0 0 0 0 0 2 1 2 0 0 1 0 1 2 2 1 0 0 2 2 0 1 0 1 1 1 1 1 1 2 0 0 0 1 1 0 0 0 0 0 2 0 0 0 1 0 0 0 0 0 0 0 0 1 0 0 2 0 0 1 1 0 2 0 2 1 1 0 1 1 0 1 1 0 1 1 1 0 1 0 1 0 1 0 0 1 1 1 2 0 0 0 1 2 0 0 2 0 0 0 1 0 1 2 1 2 0 0 0 1 0 2 0 0 2 0 0 1 1 1 0 2 0 0 0 1 0 0 0 0 1 0 0 0 0 0 2 2 1 0 1 2 2 0 0 0 0 0 0 0 0 0 0 1 1 0 0 0 0 0 0 0 1 0 0 0 1 2 0 0 1 0 0 0 0 0 2 1 0 2 0 2 1 1 2 0 2 0 2 0 0 0 0 2 0 1 1 0 2 0 2 0 0 0 1 0 0 1 1 0 1 2 2 1 0 2 0 1 0 1 1 1 2 0 0 0 0 1 1 0 1 1 1 1 0 0 0 2 0 1 1 2 0 1 1 0 1 1 0 1 1 1 2 1 0 0 0 0 1 0 0 1 0 1 1 0 2 2 0 2 0 1 1 0 0 0 1 0 2 1 1 0 1 0 1 0 1 1 0 0 0 0 0 1 0 1 0 1 1 0 2 0 1 1 0 0 1 1 1 1 1 1 1 1 0 0 0 0 0 0 2 0 1 1 2 2 1 2 0 0 0 1 0 1 2 0 2 0 1 1 0 1 0 0 1 1 1 1 2 0 1 0 2 2 1 1 2 2 2 0 0 1 1 0 0 0 1 1 1 2 2 2 1 1 0 0 2 1 1 1 0 0 0 0 0 0 1 2 1 1 0 0 0 0 0 1 0 0 1 0 2 2 2 0 0 2 1 1 2 1 0 0 1 1 1 2 2 0 1 1 1 1 1 0 0 1 0 1 1 0 2 2 1 0 0 0 0 1 1 0 1 0 1 1 0 0 2 2 0 0 0 0 0 2 0 0 0 0 0 1 0 1 0 0 0 1 0 1 0 0 2 1 0 1 0 2 1 1 1 1 0 1 0 0 0 0 1 0 1 0 1 1 0 0 0 1 1 0 1 0 1 0 0 1 2 1 1 1 1 0 0 0 1 0 0 0 1 1 0 0 0 0 1 1 0 1 2 0 0 0 1 1 0 2 1 1 0 2 0 1 1 0 0 1 0 2 2 0 0 0 2 1 1 1 1 0 0 1 0 0 0 2 0 1 2 0 0 1 0 0 1 0 1 1 2 0 1 0 1 0 0 2 0 0 0 2 1 0 0 1 0 1 1 0 0 0 1 1 2 1 1 0 1 0 0 1 1 0 0 0 0 0 0 0 1 1 1 1 1 0 0 1 2 2 1 1 1 1 1 2 2 0 0 1 1 1 0 1 2 0 2 0 1 1 0 1 0 0 0 0 0 0 1 1 0 0 2 2 2 2 1 2 0 0 1 0 1 0 1 1 1 2 0 0 0 0 0 0 2 1 1 1 0 1 0 0 2 0 2 0 2 2 1 1 0 1 2 0 0 2 0 0 2 0 1 2 2 0 0 0 0 2 2 2 2 0 0 1 1 0 1 0 2 2 1 1 0 0 2 0 1 1 0 0 0 0 0 0 0 0 0 0 1 1 0 1 0 1 0 1 0 0 0 0 0 2 0 1 0 1 0 0 0 0 2 1 0 1 1 1 0 2 0 0 2 1 0 1 2 2 2 0 0 0 0 0 0 0 1 2 0 0 1 2 0 2 1 0 0 1 2 0 0 0 0 1 2 0 0 0 1 0 0 0 1 1 0 1 0 0 1 2 1 1 1 1 1 0 0 2 1 1 0 0 0 1 1 0 1 0 0 2 0 1 1 0 1 0 1 1 0 2 0 0 0 1 0 0 2 0 2 0 0 0 0 1 0 1 0 0 1 0 0 0 1 0 2 2 0 0 0 0 2 0 0 1 0 0 1 0 0 0 1 0 0 1 0 0 0 1 0
82 1 2 0 0 0 0 2 0 2 0 0 1 2 1 0 0 0 0 1 1 1 0 0 2 0 1 1 1 1 0 1 0 1 2 1 2 1 0 0 2 2 1 0 0 0 0 0 0 0 0 0 0 0 1 0 0 2 0 1 0 0 2 2 0 0 0 0 0 0 0 0 2 1 2 2 0 0 2 0 1 0 0 1 1 1 0 0 0 2 0 0 2 2 0 0 0 1 0 1 1 0 1 0 1 1 2 0 1 1 0 1 2 2 2 2 1 0 2 1 1 0 2 1 0 1 1 1 1 1 0 0 0 0 0 0 0 0 0 0 1 2 0 0 0 0 1 1 0 0 1 0 0 0 1 0 1 0 0 1 1 1 0 2 1 2 1 1 0 1 1 0 0 2 1 1 0 1 0 1 0 1 1 2 2 0 2 1 0 0 1 1 0 0 2 0 1 2 0 0 0 0 0 2 2 1 2 1 0 0 0 0 2 0 1 1 1 0 2 0 2 0 2 0 0 0 2 2 0 2 0 0 0 1 1 1 1 2 2 2 0 0 2 0 0 0 0 0 1 1 1 1 0 0 1 0 0 2 0 0 0 0 0 0 1 0 0 2 1 0 0 1 1 1 0 0 0 1 1 0 1 1 0 0 0 0 0 1 0 1 0 1 0 0 2 0 1 0 1 0 0 0 0 0 0 1 1 0 0 1 0 0 2 2 2 0 1 1 1 0 0 1 1 1 0 0 0 0 0 0 0 1 1 1 0 0 0 2 0 0 0 0 0 0 0 0 1 0 1 2 0 0 0 2 2 0 0 1 0 2 0 0 1 0 1 0 0 2 1 0 1 1 1 1 1 1 0 2 0 2 0 0 0 1 0 0 0 1 1 0 1 1 1 0 2 0 0 0 0 0 0 0 0 1 1 0 0 1 0 0 1 0 0 0 1 0 1 1 0 1 1 1 0 1 2 2 2 1 2 2 0 2 0 2 0 0 0 0 0 0 0 0 2 0 0 1 1 1 1 1 0 2 0 2 1 1 0 1 1 1 1 0 0 0 0 1 0 2 2 0 1 1 1 1 0 1 0 2 0 1 1 0 2 2 1 1 0 0 1 0 1 1 1 2 0 0 1 1 1 0 0 1 2 2 0 0 0 2 1 0 0 1 1 1 1 0 0 2 0 2 0 0 0 0 1 1 0 1 0 1 0 0 2 1 2 0 1 0 1 1 0 1 0 0 1 1 0 2 2 0 0 0 0 0 2 0 0 0 1 0 1 1 0 1 1 0 0 1 0 1 0 2 0 0 0 0 1 1 1 1 2 0 2 0 1 1 2 0 0 0 0 0 0 1 1 0 1 0 0 0 0 2 0 0 0 1 1 1 0 2 0 0 0 0 2 0 0 1 1 0 0 0 0 0 0 0 2 1 0 0 0 1 0 1 1 0 1 0 2 0 0 1 1 1 2 0 1 0 2 1 0 1 0 0 1 1 0 0 2 0 0 0 1 1 0 1 1 1 1 0 1 0 0 0 1 0 2 1 1 1 0 0 2 1 0 0 2 0 0 0 2 0 0 1 0 0 0 1 0 1 1 0 0 0 0 0 2 2 0 0 1 1 0 2 0 1 0 0 0 0 0 2 0 1 0 0 1 0 0 0 1 1 1 0 2 2 1 0 0 1 1 0 0 0 0 1 1 0 0 1 1 0 0 0 0 2 0 0 2 0 0 0 2 0 0 0 1 0 0 2 0 0 2 1 2 2 1 0 0 1 0 0 0 1 1 2 1 2 1 2 0 1 2 2 2 0 1 1 0 0 1 0 0 1 2 0 1 0 1 2 2 0 0 0 0 2 1 1 1 1 1 1 1 2 2 1 0 0 1 2 0 2 0 1 0 1 0 0 2 0 1 1 0 0 1 0 1 0 1 1 1 0 0 2 2 0 0 0 1 0 2 0 0 0 0 0 1 0 0 2 0 0 1 0 0 2 0 0 0 1 1 1 2 0 2 1 0 1 0 0 1 0 2 2 2 0 2 2 0 0 0 1 0 0 1 1 1 1 0 1 0 0 1 0 1 1 1 0 1 0 0 1 1 1 2 2 0 1 0 0 2 2 1 2 1 0 0 1 0 0 1 0 0 1 1 2 0 0 0 1 2 0 1 2 1 0 2 2 0 2 2 0 1 0 1 2 1 1 2 1 0 1 0 0 0 0 2 1 1 1 0 0 0 0 0 0 0 0 0 1 0 0 0 2 1 1 0 1 2 0 1 0
83 0 0 2 0 1 1 2 1 1 0 0 0 0 0 0 0 0 0 0 0 2 1 0 2 0 0 2 0 1 0 1 0 1 0 1 1 1 1 0 1 1 0 0 0 0 1 0 0 0 0 2 0 0 0 1 1 0 2 1 1 2 1 1 1 1 1 0 2 1 1 2 2 2 2 2 0 0 2 0 1 0 0 1 1 2 0 1 1 2 0 0 1 1 0 0 0 1 0 1 0 0 1 0 1 1 2 0 0 2 0 1 2 1 2 2 1 0 1 2 2 0 2 0 0 2 2 1 1 1 0 0 0 0 0 0 0 0 0 0 2 0 0 0 0 1 0 0 0 1 0 0 0 0 1 0 1 1 0 1 2 0 1 2 2 2 1 1 0 1 1 0 0 2 0 1 0 0 0 0 0 0 0 2 1 0 2 2 1 1 1 1 0 0 2 0 2 2 0 0 0 0 0 1 2 1 1 1 1 0 1 0 1 0 0 2 1 0 1 0 2 1 1 0 0 1 0 1 0 1 0 1 0 0 0 0 0 1 2 2 0 0 2 1 0 0 0 0 0 0 0 0 0 0 0 0 1 1 0 0 0 0 0 0 1 1 1 0 2 1 0 2 1 1 0 1 0 2 2 1 0 1 2 0 1 0 0 2 0 2 0 2 1 0 2 0 1 2 0 0 0 0 1 1 0 0 0 0 0 0 0 1 1 2 1 0 1 1 0 0 0 1 2 2 0 0 0 0 0 0 0 1 0 2 0 0 0 2 0 1 0 1 1 0 0 0 1 0 1 1 0 0 0 2 2 0 0 0 0 2 0 0 1 0 1 1 0 2 1 0 1 1 1 0 1 1 0 1 1 1 1 1 0 1 2 1 0 0 0 0 0 0 0 0 2 1 1 1 0 0 0 0 1 1 1 1 1 0 0 0 0 0 0 0 1 0 1 0 0 0 0 1 0 2 1 1 2 0 2 0 2 1 0 1 2 1 0 2 0 1 1 0 0 0 0 1 1 0 1 2 0 0 0 2 1 0 1 2 2 2 0 2 0 0 0 0 0 2 2 0 0 0 2 1 1 1 0 2 0 0 2 1 1 1 1 0 0 2 2 0 2 0 0 1 1 0 2 2 2 0 1 0 1 1 1 0 1 1 1 0 0 0 1 1 1 1 0 2 0 2 0 0 0 0 2 0 0 0 1 1 0 1 0 0 1 0 0 0 1 2 2 2 0 0 0 0 1 0 0 2 1 0 0 0 2 0 0 2 0 0 1 0 0 0 0 0 1 0 2 0 0 0 1 0 1 0 2 0 1 0 1 1 1 0 1 1 1 0 0 1 0 0 1 0 0 1 1 0 0 0 0 1 0 0 0 2 0 0 0 1 1 0 1 1 1 1 1 1 0 0 0 0 0 0 0 0 2 1 0 0 0 0 1 1 2 0 1 2 2 0 0 1 0 0 2 0 2 0 1 1 0 1 0 1 1 0 0 0 2 0 0 0 1 0 2 1 0 0 1 0 1 0 1 0 0 2 0 0 1 1 1 1 0 0 0 0 0 0 0 0 1 1 1 2 0 0 0 1 2 2 0 1 0 1 1 0 2 1 0 1 1 1 0 0 0 0 0 2 2 2 0 0 1 2 1 1 2 1 1 0 1 1 0 0 1 1 0 0 2 2 0 2 0 0 1 1 1 1 0 1 1 1 0 0 1 1 0 0 1 0 0 0 2 0 0 0 0 0 0 2 0 0 2 1 1 0 0 0 1 0 2 2 1 1 2 1 1 2 1 2 0 1 2 2 2 0 0 1 1 0 0 0 0 2 1 0 2 0 0 2 2 0 1 1 1 2 0 0 1 1 1 1 0 2 2 2 2 0 1 2 0 2 0 0 0 0 0 0 0 0 0 0 0 0 0 0 0 0 0 0 2 0 0 1 1 0 1 0 0 0 0 1 1 0 1 1 1 0 1 1 1 0 0 1 0 2 0 1 2 2 0 1 0 0 0 0 0 0 1 0 0 0 2 1 2 0 2 2 0 1 0 0 1 0 1 1 1 0 0 1 1 1 0 0 1 1 1 0 1 0 0 1 1 1 1 1 1 2 1 1 1 1 0 2 0 0 0 0 0 2 0 0 0 0 0 1 0 1 0 1 2 0 1 1 1 0 2 1 0 1 2 0 0 0 2 1 2 1 1 0 1 0 0 1 1 1 1 2 2 0 0 0 0 1 0 0 1 1 0 2 1 1 0 1 1 0 0 0 1 2 1 0
84 1 1 1 0 0 1 2 2 2 0 0 0 0 0 0 0 0 1 0 0 0 0 0 2 0 0 2 2 0 2 1 0 1 0 1 1 1 0 1 2 1 0 0 0 0 0 0 0 1 1 1 0 0 1 0 0 0 1 2 0 0 1 1 0 0 0 0 0 0 0 0 2 0 1 2 1 0 2 0 1 0 0 1 1 0 0 1 1 2 0 0 1 1 0 0 1 1 0 1 1 0 1 0 0 0 2 0 1 1 0 2 0 1 2 2 1 0 1 1 1 1 2 1 0 1 1 0 2 1 0 0 0 0 1 0 1 0 0 0 1 1 1 0 0 1 0 0 0 0 0 0 0 0 1 1 1 1 0 1 0 1 0 2 1 2 1 1 1 2 0 0 0 2 0 1 0 1 0 0 0 0 2 2 2 0 2 1 0 1 0 1 0 0 1 0 1 2 1 0 0 1 0 1 2 2 0 0 0 0 1 0 2 0 0 2 0 0 1 0 2 1 1 0 2 0 0 2 1 1 1 2 0 1 1 0 0 1 2 2 0 0 1 0 1 1 1 0 0 0 0 0 0 0 0 0 0 1 0 1 0 1 0 0 0 0 1 0 1 1 0 2 1 1 0 0 0 1 1 0 1 1 2 0 0 2 2 1 0 1 0 0 0 1 2 1 0 0 0 0 0 0 0 0 0 1 1 0 0 0 0 0 2 2 2 2 2 0 1 1 0 1 1 1 1 0 0 0 1 1 0 1 1 1 0 0 0 1 1 0 0 0 2 0 1 2 0 0 1 2 0 0 0 2 2 0 1 0 1 0 1 1 2 0 2 1 0 1 2 0 2 0 1 1 1 0 0 0 0 2 1 1 0 0 0 0 0 0 0 0 0 0 1 0 2 1 1 1 0 1 0 1 1 0 0 0 1 1 0 0 2 0 0 0 1 0 1 0 0 0 0 0 1 2 1 1 1 0 0 0 0 1 0 1 0 0 0 0 0 0 1 0 1 0 0 1 1 0 2 2 0 0 0 2 1 0 0 1 1 1 1 0 0 0 1 1 1 2 2 0 1 1 1 1 0 1 1 1 0 0 2 0 1 1 0 0 1 0 1 0 1 1 0 1 0 0 1 1 2 1 1 1 2 1 0 1 0 1 1 0 0 0 0 1 1 0 0 1 0 2 2 0 0 0 1 1 0 0 1 1 0 0 1 0 0 0 1 0 2 2 1 2 0 1 0 2 2 1 1 1 0 0 1 0 1 1 1 1 1 0 0 1 1 1 1 0 0 1 1 0 1 0 1 0 0 2 2 1 2 1 2 0 0 0 0 0 1 0 0 1 0 0 1 1 1 0 0 0 0 0 0 2 1 0 0 1 0 2 0 2 1 0 0 0 1 0 1 1 0 0 0 0 0 1 1 0 0 2 0 0 1 0 1 1 2 1 1 1 2 0 1 0 0 1 1 0 2 1 0 0 0 1 0 1 1 0 0 1 0 1 1 0 0 1 1 1 0 2 0 1 0 1 0 0 0 0 2 0 1 1 0 2 1 0 0 1 0 1 0 1 1 1 0 2 1 1 0 0 0 0 0 0 0 1 2 1 0 1 1 1 0 0 0 1 0 0 0 1 1 1 0 0 0 2 2 1 1 0 0 0 0 0 1 0 1 2 1 0 0 1 1 0 0 0 0 0 0 0 0 0 0 0 0 0 0 0 2 0 2 0 0 1 2 1 0 0 0 2 0 1 2 1 2 0 0 0 0 0 2 0 2 2 1 0 2 2 0 2 0 2 0 2 2 2 2 0 0 0 0 0 0 0 0 1 2 0 2 1 0 1 1 1 1 1 1 2 0 0 1 1 0 1 0 2 2 1 0 0 0 2 1 2 1 0 0 0 0 1 2 1 0 1 0 0 0 0 0 0 1 0 1 0 0 2 2 0 0 1 0 0 1 0 0 0 0 0 0 1 2 1 2 0 2 0 0 1 0 1 2 2 2 2 0 0 0 0 0 1 0 0 2 0 2 1 1 0 1 1 0 1 1 1 1 0 2 2 1 1 0 1 1 1 0 0 1 1 1 1 2 0 1 1 1 1 0 0 0 1 0 0 2 2 0 1 0 1 0 0 0 1 0 0 0 1 1 0 1 1 1 0 1 0 2 2 1 0 2 1 0 2 1 1 0 0 0 0 0 0 2 1 0 0 1 0 0 0 1 1 1 0 0 0 0 0 0 0 0 0 0 2 0 0 2 2 0 0 0 0 0 0 1 0
85 0 1 2 0 0 0 2 1 1 0 1 1 1 0 0 1 0 1 1 1 1 1 1 1 1 1 1 2 1 2 0 1 1 2 0 2 1 0 2 0 0 0 0 0 0 0 0 0 0 0 0 1 1 1 0 0 0 1 0 0 2 2 2 1 1 0 1 0 1 0 1 2 0 2 2 0 0 2 1 1 0 0 1 1 0 0 1 1 2 1 1 2 2 0 0 0 0 0 0 1 0 0 1 0 0 2 2 2 0 0 2 1 1 1 1 0 0 0 2 2 0 1 0 0 1 1 2 2 2 2 0 0 0 0 0 0 1 0 0 1 1 0 0 0 1 1 0 0 1 0 0 0 0 0 0 0 0 0 1 2 0 0 2 1 2 2 0 0 1 0 0 0 2 0 0 0 0 0 1 1 0 0 2 1 0 2 2 0 0 0 1 0 0 2 1 0 2 0 0 0 1 0 2 2 0 2 1 1 0 2 0 1 0 1 1 0 1 2 1 1 0 2 0 0 1 1 2 0 2 0 0 0 0 0 0 0 1 2 1 0 0 2 0 0 0 0 0 1 1 1 1 0 0 1 0 1 0 1 0 1 1 0 0 0 0 0 1 2 0 0 0 0 1 0 1 0 2 2 2 0 0 2 0 0 1 0 1 0 1 0 0 1 0 2 0 0 1 0 0 1 0 0 0 0 0 0 0 0 1 0 1 2 2 2 2 2 0 0 2 0 0 2 1 0 0 0 0 1 1 0 1 2 0 0 0 0 2 0 0 0 1 2 0 0 0 2 0 1 1 0 0 0 2 2 0 0 0 1 0 1 1 2 0 0 0 0 2 2 1 2 0 0 0 0 0 0 2 1 1 1 2 0 1 1 1 0 0 0 1 0 0 0 0 2 0 0 1 0 0 0 0 1 1 2 1 0 0 0 0 0 1 0 1 1 0 1 0 1 0 0 0 0 0 0 1 0 0 0 0 0 0 0 0 2 0 0 2 0 2 2 0 1 1 0 1 1 2 2 2 0 2 0 0 0 0 0 2 2 2 0 0 1 0 1 1 1 2 2 0 2 2 1 2 0 0 0 2 0 0 0 1 0 0 0 0 0 1 2 1 1 0 1 2 2 0 2 1 1 1 0 1 2 2 0 0 0 0 1 1 1 0 0 1 1 1 1 2 0 1 1 1 2 2 0 0 0 1 0 2 0 1 1 0 0 0 0 0 2 2 2 2 0 1 1 0 0 0 0 2 1 0 1 0 2 0 0 1 1 0 0 0 1 0 0 0 1 0 1 0 0 0 0 0 0 0 0 2 2 2 2 1 1 0 1 1 1 0 0 0 0 0 1 0 0 1 0 0 0 0 0 2 0 0 1 1 1 2 0 1 0 0 1 1 0 1 1 1 0 0 0 0 0 1 1 0 0 1 0 0 0 0 0 0 2 1 0 1 2 0 1 0 1 1 2 0 1 1 2 0 0 1 0 1 2 0 0 1 2 0 0 0 0 1 1 1 1 0 0 0 1 0 1 0 0 2 1 0 1 1 1 1 2 0 0 1 2 1 0 1 1 1 0 2 0 0 0 0 0 1 0 2 0 1 1 1 1 2 0 1 0 0 0 2 0 0 1 0 0 0 0 1 2 2 1 2 2 1 1 0 0 0 0 1 1 0 2 0 1 1 0 1 0 1 1 0 1 0 0 0 0 0 0 1 1 2 0 0 2 0 0 1 2 2 0 0 0 1 0 2 0 0 1 1 1 0 0 0 1 0 2 2 0 1 2 2 1 1 0 1 1 2 2 1 1 0 0 1 0 0 1 0 0 2 2 0 1 0 1 2 2 0 0 0 0 2 1 0 1 1 0 1 0 1 1 1 0 0 0 2 1 2 0 0 0 1 0 0 1 0 0 0 0 0 1 0 0 0 0 0 2 0 0 1 0 0 2 0 0 0 1 0 1 0 1 1 1 1 2 0 1 0 0 2 0 2 0 0 1 1 0 0 0 0 1 0 1 0 1 0 1 0 2 1 2 1 2 2 0 0 0 1 1 0 2 2 0 1 1 2 1 1 0 0 0 1 1 0 1 0 0 1 1 1 2 1 1 1 0 0 2 2 0 1 0 0 0 1 0 0 0 0 2 0 0 1 0 0 0 0 2 0 2 1 0 1 2 0 0 0 1 0 0 0 1 0 0 0 0 0 0 0 0 0 0 0 1 1 1 1 0 0 0 0 0 0 0 1 0 1 0 0 1 1 0 0 0 0 0 0 1 0
86 1 1 2 0 1 1 1 1 1 0 1 1 1 1 0 0 0 1 2 2 1 0 0 2 0 0 1 1 0 1 1 1 0 2 0 2 1 0 0 2 2 0 0 0 1 1 0 0 1 1 1 0 0 0 2 1 1 1 1 1 2 1 1 0 0 1 0 0 0 0 0 2 0 2 2 0 0 2 0 1 0 0 1 1 0 0 0 0 2 0 1 2 2 0 0 0 0 0 0 2 0 1 0 1 1 2 1 1 1 1 2 0 0 2 2 2 0 2 2 2 0 2 0 0 2 2 1 2 2 1 0 0 0 0 0 0 0 0 0 0 2 0 0 0 2 0 0 0 0 0 0 0 1 0 1 1 1 0 2 1 1 1 2 1 2 1 1 0 1 1 1 0 2 1 1 0 1 0 0 0 0 1 1 1 0 1 1 0 0 0 1 0 0 1 0 1 2 0 0 0 0 1 1 1 0 2 1 1 0 1 0 2 0 0 2 0 0 1 1 1 0 2 1 0 0 2 2 0 2 0 1 0 0 0 0 0 2 2 1 0 1 2 0 0 0 0 0 0 0 0 0 0 0 0 0 1 0 0 0 0 0 0 0 0 0 0 0 1 0 0 1 0 0 0 1 1 1 1 1 1 0 2 0 1 1 1 2 0 2 0 0 0 1 2 0 1 0 0 0 0 0 0 0 0 0 2 0 0 2 0 2 0 2 1 0 2 0 0 1 0 1 1 1 1 0 1 0 1 1 0 0 0 2 1 0 0 2 0 1 0 1 2 1 2 2 0 0 1 1 0 0 0 2 2 0 0 0 0 1 0 0 2 0 2 1 0 2 0 0 0 2 1 1 0 0 0 2 0 2 0 0 0 1 1 2 0 1 1 0 1 1 1 0 1 1 2 0 0 1 0 0 1 1 1 1 1 0 1 1 0 1 0 0 0 0 0 1 0 1 1 1 1 1 0 0 0 1 2 0 0 1 0 2 1 1 0 2 0 1 1 0 2 1 1 1 1 1 1 2 0 1 0 1 0 0 0 2 1 2 1 0 1 1 1 2 2 1 1 1 1 1 1 2 1 0 1 2 0 0 1 1 2 2 1 0 1 1 2 1 0 0 0 1 1 0 0 1 1 0 0 1 1 0 0 2 2 1 2 0 1 0 0 1 1 0 0 2 0 2 1 0 1 1 0 0 0 0 1 1 1 0 1 0 1 0 1 0 2 2 0 2 0 0 0 0 0 0 0 2 1 0 0 0 0 1 0 1 1 0 0 0 1 1 1 1 0 0 1 0 0 1 0 0 0 0 1 1 2 1 2 0 1 0 0 0 1 0 1 1 0 0 0 0 2 1 0 0 0 0 0 1 1 1 0 2 0 2 0 2 2 1 0 0 1 1 1 1 0 0 0 0 0 0 0 0 2 2 0 0 0 1 0 1 1 0 0 0 2 0 1 0 0 0 1 0 1 0 1 1 0 1 0 1 2 0 1 1 2 0 0 0 1 1 0 1 0 1 1 0 2 0 0 1 1 2 0 0 1 1 0 2 2 1 1 1 1 0 0 1 1 1 1 2 1 0 1 0 1 1 0 1 0 1 1 0 1 2 0 0 1 0 0 1 0 0 0 1 1 1 0 1 1 1 1 1 1 1 1 0 0 0 0 0 0 0 1 0 1 1 0 1 0 0 0 1 1 1 0 0 0 0 0 1 1 1 0 0 0 0 0 0 2 0 0 1 1 0 0 1 0 0 1 0 0 0 0 0 1 1 1 1 0 0 1 2 0 2 1 2 0 1 2 2 2 0 1 2 1 0 1 0 0 2 0 0 1 0 0 2 2 0 0 0 0 2 0 1 0 0 0 0 0 2 1 0 0 0 0 2 1 2 0 0 0 1 0 1 1 0 0 0 0 0 0 0 0 0 0 0 1 0 0 1 1 0 1 0 1 0 2 0 0 0 0 0 1 0 2 0 1 0 2 1 0 1 0 1 2 1 1 1 0 0 0 0 1 0 1 0 1 0 1 1 2 0 2 2 0 1 0 1 0 0 1 1 1 0 0 0 0 0 0 0 0 0 2 1 2 1 0 2 2 1 1 1 1 0 1 1 1 1 0 1 0 0 0 0 0 1 0 0 2 0 0 1 1 0 0 0 2 0 2 0 0 2 2 1 0 1 2 0 0 0 1 1 1 0 1 0 0 0 0 0 0 0 2 0 0 0 0 0 0 0 1 0 1 0 1 2 0 0 1 1 0 0 1 0 0 0 0 0
87 0 1 1 0 0 0 2 2 1 0 1 1 1 0 0 0 1 0 1 1 2 0 0 2 1 1 2 2 1 1 0 1 2 0 1 1 2 0 1 1 1 1 0 0 2 1 0 0 0 0 2 1 1 1 0 1 0 1 0 1 2 2 2 0 0 1 0 1 1 1 1 2 0 2 2 0 0 2 0 1 0 1 0 1 0 1 0 0 2 0 1 1 1 0 0 0 0 0 0 2 0 0 0 2 2 2 1 1 1 1 2 1 1 2 2 2 0 2 0 0 0 2 1 0 1 1 2 2 2 1 0 1 0 0 0 1 0 0 0 1 1 0 0 0 1 0 0 0 0 0 0 0 0 1 0 1 0 0 1 1 0 0 2 2 2 1 0 1 2 0 0 0 2 1 1 0 0 0 1 1 0 0 1 0 0 1 1 1 2 0 0 1 1 1 1 2 2 0 0 0 0 0 2 2 0 2 0 0 0 2 0 1 0 0 2 1 0 1 1 1 1 1 1 0 0 0 2 0 2 1 0 0 0 0 0 0 2 2 1 0 1 1 0 0 0 0 0 1 1 0 0 0 1 0 0 2 1 1 0 1 1 0 0 0 0 0 1 2 2 0 2 0 0 0 0 0 1 1 1 1 0 1 1 0 1 1 1 0 2 0 1 1 0 1 0 0 1 1 0 0 0 0 0 0 0 2 0 2 2 0 2 1 2 1 0 2 1 0 0 0 1 1 2 1 0 1 0 0 0 0 1 1 1 0 0 0 1 1 0 0 0 1 0 1 1 0 0 0 2 1 1 0 1 1 0 0 0 0 1 0 0 1 0 1 1 0 1 1 0 1 1 0 0 0 0 0 2 1 1 1 0 0 0 2 0 0 0 0 1 0 0 2 0 2 1 2 0 0 0 0 0 0 2 2 2 0 0 0 0 2 0 0 0 1 0 0 1 0 0 1 0 0 1 0 0 0 0 1 0 1 0 0 0 0 0 0 2 0 0 0 0 2 1 1 2 1 1 2 0 0 1 0 2 1 1 0 1 2 1 1 0 0 0 1 1 1 1 1 1 1 1 2 0 1 1 1 2 0 0 1 0 1 1 1 1 0 0 2 1 2 0 0 2 0 0 1 2 2 0 0 0 0 0 2 0 2 1 0 1 0 0 0 1 1 0 0 1 0 2 2 0 1 1 1 0 0 0 0 2 0 1 0 0 1 1 1 0 0 0 0 0 0 1 1 1 0 2 2 2 0 0 0 0 1 1 1 1 0 0 0 0 0 0 0 0 0 0 2 0 0 2 0 0 0 0 0 0 1 0 2 0 1 0 1 1 1 0 0 1 0 0 0 0 0 1 1 0 0 0 0 2 0 0 0 1 1 0 0 1 0 0 0 0 2 0 0 1 1 0 0 0 0 0 0 0 2 1 0 0 1 0 0 0 1 1 1 1 2 0 0 2 0 1 1 0 2 1 1 0 0 1 1 0 2 0 0 1 2 0 0 0 1 0 1 2 1 0 1 0 0 0 1 0 0 2 1 0 0 0 1 0 2 0 0 2 0 0 0 0 2 0 0 1 1 0 0 0 2 2 0 2 0 1 2 1 1 2 0 1 0 0 0 0 0 0 0 0 0 0 0 1 0 2 0 0 1 0 0 0 1 1 0 0 0 0 1 0 0 2 1 2 0 1 1 0 1 0 0 0 0 0 0 0 1 1 0 0 1 0 0 0 2 0 0 0 0 2 0 2 0 1 1 0 0 0 0 0 2 0 2 2 0 0 1 2 0 1 0 1 1 2 2 1 1 0 0 0 0 0 0 0 0 1 1 0 1 0 1 2 2 0 1 0 1 1 0 1 1 2 2 1 0 2 2 2 2 0 0 1 0 0 0 1 0 0 0 0 2 0 1 1 0 0 1 1 1 0 2 1 1 0 0 2 1 0 1 0 0 1 1 0 0 0 0 1 0 0 1 0 1 0 1 0 0 0 0 1 2 2 2 1 0 0 0 0 0 0 0 0 0 0 1 2 2 0 2 2 0 1 0 1 0 0 0 0 1 0 0 1 0 2 0 0 1 0 1 1 2 1 0 2 1 0 2 1 1 2 0 0 2 1 1 1 1 0 0 2 0 0 0 0 2 2 2 0 0 0 0 0 2 0 2 1 1 1 2 0 0 0 2 0 0 0 0 0 0 0 2 0 0 0 1 1 2 0 2 1 1 0 0 0 0 0 0 1 1 2 1 2 1 0 0 2 1 0 0 0 0 1 1 1
88 0 1 2 1 0 0 2 1 1 0 1 0 0 0 0 0 0 1 1 1 2 0 0 2 1 2 1 2 2 1 1 0 2 1 0 2 1 0 1 2 1 0 0 0 2 1 0 0 1 1 1 1 2 1 0 0 0 2 0 0 1 0 0 0 0 0 0 1 1 1 2 2 0 1 2 0 0 2 1 1 0 0 0 0 0 0 1 1 2 0 1 2 2 0 0 0 1 0 1 1 0 0 0 1 1 2 1 1 1 0 2 1 1 1 1 1 0 1 1 1 0 2 0 0 2 2 2 2 2 1 0 0 0 0 0 0 0 0 0 0 2 0 0 0 1 0 0 0 1 0 0 1 0 0 0 0 2 0 1 0 0 0 2 1 2 2 1 0 2 0 0 1 1 1 1 1 0 0 0 0 0 1 2 2 1 1 2 2 1 1 1 0 0 2 0 0 2 0 0 0 1 0 0 2 2 1 2 2 0 1 0 2 0 0 2 0 1 2 1 1 0 1 1 0 0 1 2 0 2 1 0 0 0 0 0 1 0 1 0 0 0 2 0 0 0 0 0 0 0 0 0 0 0 1 0 0 2 0 1 0 1 0 0 0 0 1 1 1 0 0 1 1 1 0 0 0 2 2 1 1 0 1 0 0 1 1 2 0 2 0 1 0 0 2 0 1 1 1 1 1 0 0 0 0 0 0 0 0 1 0 1 0 1 2 0 2 0 0 1 0 1 1 1 2 0 1 0 0 0 0 0 1 0 0 0 0 0 2 0 0 0 0 0 2 2 1 1 2 0 1 1 0 2 2 0 0 0 0 0 0 0 2 0 1 1 0 1 2 0 2 0 0 0 0 0 0 1 1 1 1 2 0 1 2 1 0 1 1 0 0 0 1 0 2 0 0 2 0 0 0 0 1 0 0 0 1 0 0 0 0 2 0 0 1 0 0 1 1 0 1 0 1 0 0 0 0 0 2 0 1 0 0 1 1 1 0 0 0 0 1 0 1 2 2 2 2 0 0 1 1 0 0 1 2 0 2 1 2 0 2 0 1 0 0 1 1 1 2 1 1 1 2 1 2 0 2 1 0 0 2 0 1 1 0 0 0 1 1 0 0 1 0 1 1 0 1 2 2 0 1 0 0 0 1 2 2 1 1 1 0 0 0 0 0 1 0 2 0 2 0 0 1 1 0 1 0 1 0 1 0 1 2 0 1 1 0 0 2 2 1 2 0 2 1 1 1 0 0 2 0 0 0 0 2 0 0 0 1 0 0 1 1 0 0 0 1 0 1 0 0 1 0 0 0 0 0 1 2 1 2 0 2 0 2 1 1 1 0 2 1 0 0 0 0 1 0 0 0 0 0 1 1 0 0 2 1 1 0 0 1 0 0 1 0 0 1 0 0 0 0 0 0 1 1 0 1 1 0 0 0 0 0 1 1 0 1 2 2 0 1 0 1 1 2 0 1 0 1 0 0 1 1 1 1 1 0 1 2 0 0 0 2 0 1 2 0 1 1 0 1 1 1 0 0 1 2 1 0 0 1 0 2 1 1 1 1 1 0 0 2 1 0 0 0 0 0 0 0 1 0 1 0 1 1 0 2 2 0 1 0 0 1 1 0 0 0 1 1 1 0 0 0 2 1 1 1 2 2 0 1 1 0 1 1 0 2 0 1 2 1 1 0 0 0 1 1 0 0 0 0 0 0 0 0 0 0 0 2 0 0 0 2 0 0 1 2 1 0 2 0 0 2 0 0 0 0 0 1 1 1 1 0 1 1 1 1 2 1 2 0 1 2 2 1 1 0 0 0 0 0 0 0 2 0 1 0 0 0 2 1 0 2 2 2 2 0 0 2 2 2 2 1 2 2 1 1 0 0 1 0 0 1 0 0 0 0 0 1 0 0 0 0 0 0 0 0 1 0 0 2 0 0 1 1 0 1 0 1 1 1 0 0 0 0 2 0 1 1 0 1 0 1 0 0 1 0 0 2 2 2 2 0 0 0 0 0 0 0 0 2 0 1 1 2 0 2 2 0 0 0 1 0 0 1 1 0 1 0 2 0 1 0 0 0 0 2 2 2 1 1 1 2 1 2 2 2 1 1 1 2 2 0 2 1 0 0 1 0 0 0 0 2 0 2 0 0 1 0 0 2 0 2 0 0 1 2 0 0 1 1 0 0 0 0 0 0 0 2 1 0 0 0 0 0 1 0 0 1 0 0 0 0 1 0 0 2 1 0 1 0 0 1 1 0 0 0 0 1 0 1 0
89 0 0 2 0 1 1 2 1 2 0 0 0 1 0 0 0 0 0 0 0 1 0 2 0 0 1 0 1 1 1 0 2 1 1 1 1 1 0 0 1 1 0 0 0 1 0 0 0 0 0 0 1 1 0 1 0 0 0 0 1 2 1 1 0 1 1 1 1 1 1 0 2 1 1 2 1 0 2 0 1 0 0 0 0 0 0 0 0 2 0 1 2 0 0 0 0 0 0 0 1 0 1 0 1 1 2 0 0 2 0 1 0 0 0 0 0 0 0 2 2 0 2 1 0 1 1 1 2 1 2 0 1 0 0 0 2 0 1 0 1 1 1 0 0 1 0 0 0 0 0 0 0 1 0 0 0 0 0 0 0 2 0 2 1 2 1 2 0 0 2 1 0 2 0 0 0 0 1 1 1 0 0 1 0 0 1 1 1 1 1 1 1 1 0 1 1 1 0 1 0 0 0 1 2 1 1 0 0 0 0 0 1 0 0 2 0 1 1 0 2 2 2 0 0 0 0 1 0 1 0 0 0 0 0 0 1 2 2 1 0 1 2 0 0 0 0 0 0 0 0 0 0 0 0 1 0 1 0 0 0 0 0 0 1 1 0 0 1 0 0 1 2 2 0 1 0 1 1 1 0 1 2 1 0 2 1 0 0 1 0 1 1 0 2 0 1 1 1 1 0 0 1 1 1 0 0 0 0 2 0 2 2 1 2 0 2 1 1 0 0 1 2 1 0 0 0 0 1 1 0 1 0 1 0 0 0 1 1 1 0 0 0 0 1 1 0 0 1 1 0 0 0 1 1 0 0 0 0 2 0 0 2 0 1 2 0 2 1 0 1 1 0 0 0 0 0 1 0 2 0 1 0 0 1 1 0 0 0 0 1 1 0 0 2 0 0 0 1 1 0 1 0 1 1 1 1 1 1 1 0 0 0 0 0 0 1 1 0 1 1 1 1 2 0 0 1 0 2 0 2 0 1 0 1 1 0 1 0 0 1 0 2 0 0 1 2 0 2 1 0 0 0 2 2 1 0 2 2 2 1 0 1 1 0 1 1 1 2 1 2 1 1 1 1 0 1 1 0 0 1 0 0 0 0 2 0 1 2 0 2 0 1 2 0 0 1 1 1 1 0 2 1 0 0 2 2 1 1 1 0 0 0 1 1 0 0 2 0 2 0 0 1 0 0 1 1 0 0 1 0 0 0 0 0 1 1 0 1 1 0 1 0 2 2 1 0 0 0 2 0 0 0 0 0 2 1 0 0 0 0 0 2 0 0 0 1 1 1 0 1 0 0 0 0 0 1 1 1 1 1 0 1 0 0 0 1 1 0 1 0 0 0 0 0 0 0 0 0 0 0 1 0 1 0 2 0 1 0 1 0 0 1 1 1 1 0 1 0 0 0 0 0 1 1 0 2 0 0 0 0 2 0 1 2 0 0 0 1 1 1 0 0 1 2 0 2 1 0 0 1 0 0 0 2 0 0 0 1 0 0 0 0 0 0 1 0 2 0 0 1 0 1 1 1 2 1 1 1 1 1 0 1 0 0 1 1 0 1 0 2 1 0 1 1 0 1 0 2 2 0 2 0 0 1 0 1 1 0 1 1 1 0 1 0 0 0 0 0 0 0 1 0 2 2 0 0 0 0 0 1 1 0 1 1 0 2 0 1 2 0 2 0 0 0 0 0 1 0 0 0 0 0 1 1 0 1 0 2 0 0 1 2 1 0 0 0 0 0 1 0 0 2 0 0 1 1 0 0 2 2 2 1 0 1 1 0 1 0 1 1 2 2 2 2 0 2 0 0 1 1 0 0 2 1 0 1 0 0 2 2 1 2 1 2 1 0 1 1 1 0 1 1 2 2 1 1 0 1 2 0 1 1 0 0 1 1 1 1 0 1 1 0 0 1 0 1 1 0 0 2 0 0 2 2 0 0 0 0 0 1 1 0 0 0 2 1 0 1 1 0 0 2 0 0 2 1 0 2 2 2 2 0 0 0 0 0 0 1 1 0 0 1 2 2 0 2 1 0 0 0 2 1 0 2 2 0 1 0 0 1 2 1 1 2 1 1 0 1 1 0 2 2 1 2 0 1 2 0 0 2 2 1 2 1 0 0 1 1 1 0 0 1 0 1 0 1 1 1 0 2 0 1 1 1 0 2 1 1 0 1 0 0 1 0 0 1 1 2 0 1 0 0 0 0 0 2 1 1 0 0 0 0 1 0 0 2 1 0 1 0 0 0 0 0 0 0 0 0 1 0 1
90 0 1 2 1 0 0 2 2 1 0 1 0 1 1 0 0 0 0 1 1 0 1 0 2 0 1 2 0 1 0 1 1 1 1 0 2 1 0 0 2 2 1 1 0 1 1 0 0 1 1 1 0 1 0 1 1 0 1 1 1 1 2 2 0 0 1 2 1 1 0 0 2 0 1 2 1 0 2 1 0 0 1 0 1 0 0 0 0 2 0 1 1 0 1 1 0 1 0 1 1 0 1 0 0 0 2 0 0 2 0 2 1 1 1 1 1 0 1 1 1 0 2 0 0 0 0 0 1 0 2 1 0 0 0 0 0 0 0 0 0 2 0 0 0 2 0 0 0 1 1 0 0 1 1 0 0 0 0 1 1 0 1 1 0 1 1 1 1 1 1 1 1 1 1 1 0 0 0 2 1 1 0 2 0 0 2 0 0 0 0 1 1 1 0 1 0 0 0 0 0 1 0 0 2 0 2 0 0 0 2 0 1 0 0 2 0 0 2 0 2 0 2 0 0 0 2 1 0 0 0 0 1 2 2 1 1 2 2 2 0 0 1 0 1 1 1 0 0 0 0 0 0 0 0 1 0 0 0 0 0 0 0 1 1 1 0 0 2 1 0 2 1 1 0 1 0 2 2 1 1 0 1 0 1 0 0 0 0 2 1 1 1 0 1 0 0 0 0 0 0 0 1 1 0 0 1 0 1 2 0 2 1 2 1 0 2 0 0 2 0 0 2 0 1 0 1 0 0 0 0 2 0 1 0 0 0 2 0 0 0 0 1 0 1 1 1 0 1 0 0 0 1 1 0 0 1 0 0 2 0 0 2 0 1 0 0 2 0 0 0 2 0 0 0 0 0 1 1 1 0 0 0 0 0 0 0 0 0 0 0 0 0 0 1 0 0 0 0 0 0 0 0 1 2 1 0 2 0 0 1 0 0 0 1 0 1 1 0 1 1 1 0 1 1 1 1 1 1 1 0 1 0 2 1 1 1 1 0 0 1 0 2 1 1 2 2 0 0 0 0 2 0 2 2 2 0 1 0 1 1 0 0 0 1 1 1 2 1 1 2 2 2 0 2 0 0 2 0 0 2 1 0 0 0 0 0 0 0 0 0 2 0 0 0 0 2 0 0 0 0 2 2 0 0 1 1 1 1 1 1 0 0 0 0 2 0 2 0 2 1 0 1 1 0 0 1 1 1 1 1 1 0 0 1 1 1 0 1 1 1 1 0 1 1 1 0 1 1 2 0 0 0 0 2 0 0 0 0 0 0 0 0 0 0 1 0 0 0 0 0 2 0 0 0 0 0 2 2 2 2 0 1 0 0 0 0 1 0 1 1 1 1 1 1 0 1 1 0 1 0 2 0 0 0 2 1 1 0 1 1 1 0 1 1 0 0 0 0 0 0 0 0 0 0 2 0 0 0 0 0 1 1 2 2 0 0 1 2 0 0 1 1 1 2 0 2 1 2 0 0 1 0 2 2 0 0 0 1 0 0 0 1 1 0 1 1 1 0 0 0 0 1 0 0 2 0 0 1 1 1 1 2 0 0 2 1 0 0 0 0 0 0 0 0 0 0 0 1 1 0 1 0 2 2 1 1 2 0 0 2 2 0 2 0 0 0 0 0 0 0 0 2 2 1 2 2 2 2 0 1 1 0 0 1 1 1 0 1 0 0 1 0 0 0 0 0 2 0 0 0 0 0 1 0 0 0 0 0 0 0 0 2 0 0 0 2 1 0 2 0 0 2 0 0 0 0 0 2 0 2 2 1 0 2 1 0 2 0 1 0 2 2 2 2 0 1 0 0 1 1 0 0 1 2 0 2 0 1 2 2 0 1 1 1 2 1 1 1 2 1 1 2 2 2 0 0 0 1 2 0 2 1 0 0 1 0 0 0 0 1 1 0 0 0 0 1 0 0 0 2 0 0 1 1 0 1 0 0 0 0 1 0 0 0 0 0 0 1 2 0 0 1 1 0 2 0 0 2 2 2 2 0 0 0 0 0 1 1 0 2 0 0 1 1 0 2 2 0 0 0 2 1 0 1 1 0 1 0 1 1 1 1 0 2 0 1 2 2 1 0 2 0 0 1 2 1 1 0 0 2 1 0 1 0 0 0 1 0 0 0 0 0 1 2 2 1 0 0 0 1 1 1 1 1 0 2 0 0 1 1 1 0 1 0 1 0 0 0 0 0 0 0 0 0 1 1 0 0 0 0 0 0 1 0 0 1 0 0 2 0 1 0 1 0 0 1 0 0 0 0 0
91 1 2 1 1 0 0 2 2 0 0 1 0 0 0 0 0 0 0 0 0 2 0 0 2 0 0 1 1 0 1 1 1 0 2 0 2 1 1 0 1 1 0 0 0 0 0 1 0 0 0 0 1 2 1 0 1 0 2 0 2 2 1 1 1 1 1 1 0 1 0 1 2 2 2 2 0 0 2 0 2 0 1 0 1 0 0 0 0 2 0 0 2 2 1 1 0 1 0 1 0 0 0 0 1 1 2 2 2 0 0 2 0 0 1 1 1 0 1 1 1 1 2 1 0 1 1 0 0 0 1 0 0 0 1 0 1 0 0 0 1 1 0 0 0 0 0 0 0 0 1 0 0 0 0 0 0 1 0 0 0 1 0 1 0 0 0 0 1 2 0 0 0 2 0 1 0 0 0 0 0 1 0 2 2 1 1 1 0 0 0 1 1 1 1 0 0 2 0 0 0 2 0 2 2 1 1 1 2 1 2 1 1 0 0 2 1 0 1 0 2 2 2 0 0 0 1 2 0 1 1 0 0 0 0 0 0 1 1 0 0 1 2 0 0 0 0 0 0 0 0 0 0 0 1 0 0 0 0 0 0 0 0 0 1 1 0 2 1 0 0 1 0 0 0 0 0 2 2 1 0 0 2 1 1 1 0 1 0 2 0 1 0 0 2 0 1 1 0 0 0 0 0 0 0 0 0 0 0 0 0 0 1 2 1 0 2 1 0 1 1 0 2 2 0 0 2 0 1 1 0 1 1 1 0 0 0 0 2 0 0 0 0 0 0 0 0 1 2 1 1 1 0 1 0 1 1 0 0 1 0 0 1 0 0 0 0 2 1 1 1 1 2 2 0 0 0 1 1 1 0 0 0 1 2 1 0 0 1 1 1 1 1 0 2 0 0 0 2 2 0 2 0 2 2 1 0 0 0 0 0 1 0 0 1 0 0 0 1 0 0 1 1 1 0 2 0 1 2 0 2 0 1 0 1 2 0 0 0 0 2 0 1 0 0 1 2 1 1 2 0 1 0 1 2 1 1 1 1 1 1 0 1 0 0 0 0 2 2 0 1 0 2 1 2 0 2 2 0 1 2 0 2 2 1 1 0 1 2 0 2 0 0 1 1 0 2 0 0 0 0 2 1 1 1 0 1 1 2 0 1 0 0 0 0 2 1 2 0 0 1 2 1 1 1 0 0 0 0 1 0 0 2 1 0 1 0 0 2 2 0 1 0 1 1 0 0 2 2 0 0 0 0 0 2 0 0 1 2 0 0 2 0 2 2 0 0 0 1 0 0 0 0 0 0 0 2 1 1 1 1 1 1 0 1 1 1 0 1 2 0 0 1 0 2 0 0 1 0 0 0 2 0 0 0 2 2 1 0 1 1 0 0 0 1 0 1 0 0 0 0 0 0 0 0 0 1 2 0 0 1 1 0 1 1 0 1 0 2 0 1 1 0 0 1 0 2 2 0 0 0 2 1 0 1 0 0 0 1 1 0 1 2 0 1 1 0 2 0 0 1 0 0 0 0 1 1 1 1 1 0 0 1 0 0 0 1 0 0 0 1 0 1 1 0 1 0 0 0 1 0 0 0 0 1 0 1 2 0 0 1 1 0 2 0 0 0 1 1 1 0 0 1 2 0 1 2 1 1 0 1 1 0 1 1 0 2 0 0 0 0 0 0 1 1 0 1 1 0 2 2 2 0 0 0 0 1 0 1 0 0 0 2 0 0 0 1 1 0 2 0 0 2 0 0 1 0 0 0 1 1 1 1 0 2 2 1 2 0 2 0 1 2 2 2 0 1 1 0 1 2 0 0 2 0 0 1 0 2 2 2 0 1 0 0 1 0 1 1 2 2 1 1 1 1 2 1 0 0 2 1 2 0 1 0 1 0 0 1 0 1 1 0 0 0 0 0 1 0 0 1 0 0 2 2 0 0 0 0 1 1 0 0 0 0 0 0 0 1 1 1 0 0 1 0 2 0 1 1 1 1 1 0 0 0 0 0 0 0 0 2 0 1 2 1 0 2 2 0 0 0 1 0 0 0 0 1 1 0 0 0 0 1 0 1 1 1 0 1 0 0 1 2 1 1 1 1 0 0 0 2 2 0 2 0 0 0 1 0 0 0 0 1 0 1 1 0 1 0 0 2 0 1 1 1 0 1 1 0 1 2 0 0 0 1 1 1 0 0 0 0 0 0 1 1 1 1 1 1 0 0 0 0 0 1 0 0 0 0 2 0 0 0 2 0 0 0 0 0 0 0 0
92 0 0 2 0 1 1 1 0 2 0 0 1 1 0 0 0 0 1 0 0 2 0 0 2 0 2 1 1 1 1 0 0 1 1 0 1 1 1 0 2 2 1 1 0 2 0 0 0 0 0 1 1 1 0 1 0 1 1 2 0 1 2 2 2 1 1 1 2 1 0 1 1 0 1 1 1 0 2 0 1 0 1 0 1 0 0 0 0 2 0 0 2 0 0 0 0 0 0 0 2 0 1 0 0 0 2 1 1 1 0 1 1 1 2 2 2 0 0 2 2 0 1 1 0 0 0 1 1 1 0 0 0 0 0 0 0 1 0 0 1 1 0 0 0 0 0 0 0 0 1 0 0 0 0 0 0 1 0 0 0 2 0 2 1 2 1 0 0 0 2 1 1 1 0 1 1 1 0 1 1 0 1 1 1 0 1 1 1 2 0 0 2 2 0 1 1 2 0 0 0 0 1 2 2 0 2 0 1 0 1 0 1 0 0 2 0 0 1 1 1 0 1 0 0 1 0 2 0 2 0 0 0 0 1 1 1 1 1 1 0 0 2 0 0 0 0 0 0 0 0 0 0 0 1 0 0 0 0 0 0 0 0 0 1 0 0 0 1 1 0 2 0 0 0 1 1 2 2 1 1 0 0 0 0 0 0 1 0 2 1 0 1 0 1 1 0 0 1 0 1 0 1 1 0 0 1 0 1 1 0 1 1 0 1 0 2 0 1 1 0 1 0 1 2 0 1 0 2 2 0 1 0 1 0 0 0 0 2 1 0 2 1 0 0 0 2 0 1 2 0 0 0 2 1 1 1 0 1 0 1 1 1 0 1 0 0 2 1 0 2 0 1 1 0 0 0 1 1 1 0 2 0 1 1 2 0 1 1 1 0 0 1 1 1 1 2 0 0 0 0 0 1 1 1 0 1 1 0 0 1 1 0 0 0 0 1 0 1 0 0 1 0 0 0 1 0 0 0 0 0 0 0 1 1 0 0 0 0 0 0 0 0 0 0 0 1 0 1 1 0 0 0 2 1 0 1 2 1 0 1 0 1 1 0 1 1 2 2 0 0 0 1 1 2 0 1 2 0 0 1 0 0 0 0 1 0 0 2 1 0 0 1 1 0 0 2 0 0 1 0 0 1 0 0 2 2 0 0 1 0 0 0 2 2 0 0 2 0 2 0 0 0 0 0 1 1 0 1 1 1 0 2 2 0 0 1 0 0 1 1 1 0 0 1 1 0 2 2 0 0 0 0 0 1 1 1 0 0 0 2 0 0 0 0 1 1 1 2 0 1 1 1 0 1 0 1 1 1 1 1 0 1 0 1 1 1 0 0 1 0 0 1 1 1 1 1 1 0 1 0 1 0 0 0 1 1 1 0 2 1 0 0 1 0 1 0 0 0 0 0 0 0 1 1 0 1 1 0 0 0 0 0 0 2 0 0 0 2 0 0 1 0 1 2 0 2 2 2 0 2 0 0 2 2 0 1 1 1 0 0 0 1 0 1 2 1 1 0 0 0 0 1 0 0 2 1 1 0 0 0 1 2 1 1 2 1 0 0 0 2 0 1 2 1 0 0 0 0 1 0 2 0 1 1 0 1 2 0 0 1 1 0 1 0 1 0 1 1 1 0 0 0 2 1 0 0 1 1 0 1 0 0 0 0 0 0 0 0 0 0 0 0 0 0 2 2 1 0 1 1 1 0 1 1 0 0 0 1 0 0 0 2 0 0 1 0 2 0 2 0 0 2 0 0 0 0 0 1 2 0 0 0 0 0 2 0 2 1 2 0 1 2 1 1 0 0 0 0 0 0 0 0 2 2 0 0 0 0 2 0 0 1 1 1 1 1 1 2 2 0 2 1 2 1 1 0 0 0 2 1 2 1 1 0 0 0 0 0 0 0 0 0 0 2 0 1 0 0 0 0 0 0 2 2 0 0 0 0 0 2 0 1 0 1 1 0 0 2 0 0 0 0 2 0 2 0 0 0 2 1 1 0 0 0 0 0 0 1 0 1 0 1 2 2 0 2 2 0 1 0 2 1 0 1 1 1 1 0 0 0 0 0 1 1 1 2 1 2 0 1 1 2 0 1 1 1 2 1 1 2 2 0 2 0 0 0 1 0 0 0 0 2 0 0 1 1 0 0 1 1 0 1 0 1 1 2 0 0 1 0 1 0 0 2 2 2 0 1 0 0 0 0 0 0 0 2 2 2 0 0 0 0 1 0 0 0 0 0 1 0 0 0 2 0 0 1 0 0 0 1 0
93 0 1 1 0 0 0 2 1 2 0 0 0 0 0 0 0 0 1 2 2 1 0 0 2 1 1 2 2 0 2 0 0 1 0 2 0 2 0 1 1 1 1 1 0 1 0 0 0 1 1 1 0 1 1 1 0 0 0 0 0 1 2 2 0 0 1 0 1 0 0 1 2 0 1 2 1 0 2 0 0 0 1 0 1 0 1 0 0 2 0 1 1 1 0 0 0 1 0 1 1 0 1 0 1 1 2 1 1 1 0 2 1 1 1 1 1 0 0 2 2 0 1 0 1 1 1 0 1 1 0 0 0 0 0 0 0 0 0 0 2 0 2 0 0 2 1 0 0 0 0 1 1 0 1 0 1 1 0 0 0 1 0 2 1 2 0 0 0 0 2 2 1 1 0 1 0 0 1 1 1 0 0 1 1 0 1 1 0 0 0 1 1 1 0 1 1 1 0 0 0 0 1 1 1 1 2 0 1 0 2 0 0 0 0 2 2 1 0 2 0 0 1 0 0 0 0 2 0 2 0 0 1 1 1 0 0 2 2 1 0 0 1 0 1 1 1 0 0 0 0 0 0 0 0 1 0 2 0 2 0 2 0 0 0 0 1 0 1 1 0 1 0 0 2 1 0 2 1 1 1 0 2 0 1 1 0 1 0 1 0 1 0 1 2 1 0 0 0 0 0 0 1 1 0 0 0 1 0 1 0 2 2 0 1 0 2 1 1 0 0 1 0 2 1 0 1 0 1 2 0 0 1 2 0 0 0 2 0 0 0 0 1 0 0 0 2 1 1 0 1 1 0 2 2 0 0 1 1 0 1 1 2 0 2 0 0 2 2 0 2 0 0 0 0 0 0 2 0 2 0 0 0 0 0 0 0 0 0 0 0 0 0 0 0 0 2 0 1 1 0 1 0 2 2 1 0 1 1 1 0 1 0 0 0 0 0 0 0 0 0 2 1 1 1 1 0 0 1 0 0 0 1 1 0 0 0 0 0 0 1 0 1 1 1 0 1 0 2 1 0 0 0 0 0 0 0 1 1 1 0 0 0 0 0 1 0 2 2 0 1 1 2 0 2 0 2 2 0 1 1 0 0 0 0 0 0 0 1 1 1 1 1 1 1 0 0 2 2 0 1 0 1 1 0 1 1 1 0 1 0 0 0 2 2 0 0 2 0 2 1 0 0 0 0 1 1 0 1 2 0 0 1 0 1 0 0 0 0 0 0 0 0 2 1 1 0 1 1 1 0 0 1 1 1 0 0 0 0 1 0 0 0 0 0 1 0 1 0 1 0 0 1 0 1 0 2 1 1 1 1 0 1 1 0 0 1 1 0 1 0 0 0 0 2 0 2 0 0 0 0 1 0 0 0 1 1 0 1 2 1 1 0 1 0 0 0 1 0 0 0 0 0 0 0 0 2 1 0 0 0 0 0 0 2 1 0 1 2 0 0 1 2 2 2 0 0 1 1 0 0 2 0 0 2 0 0 1 2 0 0 0 1 0 2 2 1 1 1 0 0 0 0 0 1 1 1 1 1 1 1 1 1 0 0 1 0 1 1 0 1 0 0 2 2 0 0 0 1 1 0 1 0 1 2 0 1 0 1 2 0 0 0 1 0 0 0 1 1 1 0 0 1 2 1 1 1 0 0 0 0 0 0 0 0 0 1 0 0 0 0 0 0 1 1 0 1 1 0 0 0 0 0 0 0 0 0 1 1 1 1 1 2 1 0 1 0 1 0 2 1 0 2 0 0 0 0 0 1 1 1 1 0 0 1 2 1 2 0 2 0 2 2 2 2 0 1 1 0 1 1 0 0 2 1 0 2 0 0 2 2 0 1 1 1 1 2 2 0 2 1 0 1 1 1 2 1 0 0 2 0 2 1 0 0 1 0 0 1 0 0 0 0 0 0 0 0 0 1 0 2 0 0 1 1 0 1 0 0 0 2 0 1 0 1 1 1 0 2 1 1 0 2 1 0 1 0 0 1 2 1 1 0 0 0 0 0 0 0 0 1 0 1 2 0 0 2 1 0 1 1 1 0 0 1 1 0 1 0 0 0 0 0 0 0 0 2 1 2 0 1 1 2 1 2 2 1 1 0 0 2 2 0 2 0 0 0 1 0 0 0 0 2 1 2 2 0 1 1 0 2 0 1 0 0 0 1 0 1 1 2 0 0 0 0 0 1 0 0 0 0 0 0 1 1 0 2 1 1 1 0 0 0 1 0 1 1 1 0 2 0 2 0 1 0 0 0 0 0 0 0 1
94 0 1 1 0 0 0 2 1 2 0 0 0 0 0 0 0 0 2 1 1 2 0 0 2 0 2 1 1 1 1 1 1 1 1 2 1 2 0 0 2 2 0 0 0 0 1 1 0 0 0 0 0 0 1 2 0 0 1 1 1 1 0 1 0 0 0 1 0 0 0 1 1 0 1 1 1 0 2 0 2 0 0 2 2 0 1 0 0 2 0 1 0 2 1 1 0 1 0 1 2 0 1 0 1 1 2 1 2 0 0 1 0 2 2 2 2 0 0 2 2 0 1 1 1 0 0 0 1 0 1 1 1 0 0 0 1 0 0 0 1 1 0 0 0 0 0 0 0 1 2 1 0 0 1 0 1 1 0 1 0 0 0 1 0 1 0 0 2 2 0 0 0 2 0 0 0 1 0 0 0 1 0 2 0 0 2 2 0 1 0 0 2 2 0 1 1 1 0 0 0 1 0 0 2 2 1 2 1 0 0 0 1 0 0 2 0 2 2 0 2 1 2 0 0 0 1 2 1 1 1 2 0 0 0 0 1 2 2 1 0 1 2 0 0 0 0 0 0 0 0 0 0 0 0 0 2 1 0 0 0 0 0 0 0 0 1 0 1 0 0 2 1 2 0 1 0 1 1 1 0 0 2 1 0 1 0 2 0 2 1 0 0 0 2 0 2 1 0 0 0 1 0 0 0 1 1 1 0 1 0 2 2 2 2 0 1 1 0 0 1 0 1 1 0 0 0 0 1 1 0 0 1 1 0 0 0 1 1 0 0 0 1 0 0 0 2 0 2 1 0 0 0 1 0 1 1 0 0 0 0 0 2 0 2 1 0 2 2 0 2 0 1 1 0 0 0 1 0 2 1 0 0 0 2 0 0 0 0 0 0 0 0 0 0 0 1 0 0 1 0 1 2 1 1 1 1 1 0 0 0 1 0 0 2 1 0 1 0 0 0 1 0 2 1 1 1 0 1 0 1 0 0 2 2 0 0 1 0 1 0 0 2 0 0 1 1 1 1 0 0 1 0 2 2 1 1 1 1 1 1 0 0 1 1 2 2 2 2 0 1 1 2 0 1 0 0 2 0 1 1 0 2 2 0 1 0 1 2 0 1 0 0 1 1 0 1 1 1 1 0 1 0 0 1 1 2 0 1 1 1 0 0 0 0 1 0 1 0 1 0 1 0 0 2 0 0 0 1 1 0 1 1 0 1 0 0 0 0 0 0 0 0 1 0 2 1 1 1 1 0 0 1 0 0 0 0 0 0 0 1 0 0 0 0 1 0 0 1 0 0 1 1 0 0 1 1 0 1 0 1 0 1 0 2 0 0 0 1 1 0 0 1 0 0 0 0 0 0 0 0 1 1 2 0 2 1 1 0 2 0 0 0 0 0 0 0 0 0 0 0 0 0 0 0 1 1 0 0 0 1 0 0 1 2 1 1 0 2 0 0 1 0 1 1 0 2 1 2 1 0 1 0 1 2 0 0 0 2 0 0 0 0 1 2 1 1 1 1 0 1 2 1 0 0 2 1 0 0 0 1 0 2 0 0 2 2 0 0 0 1 0 0 2 1 1 0 0 2 2 0 2 0 2 2 1 1 2 0 1 0 0 0 2 0 0 0 2 2 2 0 0 0 2 1 0 0 0 0 0 0 1 1 0 2 2 1 0 0 2 2 1 0 0 0 0 0 0 0 1 1 1 0 0 0 0 0 1 2 1 1 1 2 0 0 0 0 1 0 2 0 0 2 0 0 0 0 0 1 1 1 1 1 1 1 1 0 1 0 1 0 1 2 1 1 0 1 1 0 1 1 0 0 2 2 0 1 1 0 1 0 0 1 0 1 1 1 0 2 2 2 2 2 2 2 1 1 0 0 2 0 2 0 0 0 1 0 1 1 0 1 1 0 0 0 0 0 0 1 1 1 0 0 2 2 0 0 0 0 0 1 0 0 1 0 1 1 0 1 1 0 0 1 0 0 2 0 1 1 2 1 2 0 1 1 1 0 0 0 0 2 0 1 2 1 0 2 2 0 0 0 2 1 0 1 1 1 0 1 2 0 1 0 0 1 1 1 0 0 0 0 0 2 1 0 1 2 2 1 1 2 2 1 1 1 0 1 1 0 1 0 0 1 0 0 0 0 0 0 0 1 0 1 2 1 0 1 1 1 1 0 0 0 0 1 1 2 0 1 0 0 0 0 0 0 1 1 1 1 0 0 0 0 1 0 0 0 0 0 2 0 0 0 2 0 0 0 0 0 1 1 1
95 1 1 1 1 0 0 2 0 2 0 0 0 1 1 0 1 0 0 0 1 1 0 0 2 1 1 0 1 1 1 1 2 2 1 1 1 2 0 0 1 1 1 0 0 1 1 0 0 1 1 1 0 0 0 1 0 0 1 1 1 2 1 2 1 1 1 1 2 1 1 1 1 0 1 1 1 1 1 1 1 0 0 1 1 0 0 0 0 2 0 2 2 1 1 1 0 0 0 0 1 0 2 0 0 0 2 2 1 1 0 1 1 2 2 2 2 0 2 0 0 0 2 1 0 1 1 0 1 1 0 0 0 0 1 0 1 0 0 0 2 1 0 0 0 0 0 0 0 1 0 0 0 0 0 0 0 1 0 0 0 1 0 2 1 1 1 1 1 1 1 0 2 0 2 1 0 0 2 2 2 0 0 1 1 0 1 1 0 1 0 0 0 0 2 0 1 0 0 0 0 0 1 1 2 1 2 0 0 0 1 0 1 0 0 2 1 0 1 1 1 1 1 1 0 0 0 2 2 0 0 0 0 0 0 0 0 2 2 1 0 1 2 1 0 1 1 0 0 0 0 1 0 0 0 0 0 2 0 1 0 1 0 1 1 0 0 0 2 0 0 0 0 0 0 1 0 1 1 0 2 0 2 2 0 2 2 2 0 2 1 1 1 0 1 0 0 2 0 1 0 0 1 1 0 0 0 1 0 1 0 1 2 2 2 2 2 0 1 1 0 1 1 0 0 0 0 0 0 0 0 0 1 2 0 0 1 0 2 1 1 1 1 0 0 1 0 0 0 0 0 0 0 2 2 0 0 0 0 1 0 0 1 0 1 1 0 2 1 0 1 1 1 1 0 0 0 1 0 2 0 0 0 0 0 1 0 0 0 0 0 0 2 0 2 2 2 1 1 1 0 1 1 1 2 0 0 1 0 0 1 0 0 0 1 0 0 0 1 0 0 0 1 1 1 1 1 0 2 2 0 0 0 1 2 1 0 0 0 0 2 0 1 1 0 2 1 0 1 1 0 0 0 1 0 0 0 0 0 0 2 0 0 0 1 1 1 2 2 0 0 1 2 1 1 1 1 1 0 0 1 0 0 0 0 2 0 0 2 1 1 0 1 2 0 0 0 1 1 0 0 1 0 0 2 0 1 1 1 0 0 0 0 0 0 0 0 1 0 2 1 1 1 1 0 0 0 0 2 0 1 0 2 2 0 0 1 0 0 1 0 2 0 0 1 1 0 2 2 0 0 0 0 0 0 2 1 1 0 0 1 0 0 0 1 0 0 0 2 0 0 0 0 0 0 0 0 2 2 2 2 0 2 0 1 1 1 1 0 2 0 1 1 1 1 1 1 1 0 0 0 1 0 2 0 2 1 1 0 2 0 0 0 1 0 0 0 1 0 0 0 0 0 0 0 0 2 0 0 0 0 1 0 2 1 1 1 1 2 0 1 0 0 0 2 0 2 2 1 0 0 2 0 0 2 0 0 0 1 0 0 0 2 0 2 1 0 1 0 0 0 0 1 0 0 1 1 1 1 1 1 2 1 0 0 1 0 0 0 1 1 1 1 1 0 0 0 0 1 1 0 1 0 0 1 0 1 2 0 0 0 0 1 1 0 1 0 1 1 1 0 0 1 2 1 1 1 0 0 0 1 1 0 0 0 0 2 0 0 1 0 1 0 0 0 1 1 0 0 0 0 0 0 0 0 0 0 0 2 0 0 1 2 0 0 0 1 2 0 2 0 0 1 1 1 0 0 0 1 2 0 0 2 0 2 2 0 1 0 1 1 2 2 2 2 0 0 2 0 0 2 0 1 2 1 0 0 1 0 1 1 1 1 1 1 2 0 1 0 0 0 0 2 2 1 0 0 0 0 2 0 2 0 1 0 2 1 1 2 1 0 1 0 1 1 0 1 0 0 0 2 0 0 2 1 1 1 1 0 0 2 0 1 0 1 2 0 0 2 0 1 0 1 0 0 0 0 0 2 2 1 1 0 0 0 0 1 0 0 0 2 0 0 1 2 1 2 1 0 0 0 1 0 0 2 1 0 0 0 1 0 2 0 0 0 0 2 0 2 0 0 2 2 2 1 0 0 1 0 0 1 0 0 1 0 0 0 0 0 0 0 0 0 0 1 2 0 2 0 1 2 0 2 0 1 0 0 2 0 2 2 0 0 1 1 2 1 1 1 0 0 0 0 0 0 1 1 2 2 1 0 1 0 1 0 1 1 1 0 1 1 0 0 2 1 0 0 0 0 0 0 0
96 0 2 1 0 0 0 2 2 1 0 0 1 2 2 0 0 0 1 1 0 2 0 2 0 0 1 1 1 0 1 2 0 1 2 0 2 1 0 2 0 0 0 0 0 1 1 0 0 0 0 0 0 0 0 2 0 0 2 0 2 2 1 1 0 0 0 0 1 0 0 1 2 0 0 2 2 0 2 0 1 0 1 0 1 0 0 1 1 2 1 2 1 1 0 0 0 1 1 0 1 0 1 0 1 1 2 0 0 2 0 1 0 2 2 2 2 0 2 0 0 0 2 0 0 2 2 0 1 0 2 0 0 0 0 0 0 0 0 0 0 2 0 0 0 2 1 0 0 0 1 0 1 0 0 0 0 0 1 1 2 0 1 2 1 2 1 1 1 2 0 2 0 2 0 0 0 0 0 0 0 0 1 2 2 0 2 1 1 0 1 1 1 2 1 1 2 1 0 0 0 0 0 1 2 0 2 1 1 0 2 0 1 0 0 2 1 0 0 2 0 0 2 0 0 1 1 1 0 0 0 0 1 1 1 0 0 2 2 1 0 1 2 0 0 0 0 0 0 0 0 1 0 0 0 0 1 1 0 1 0 1 0 0 0 0 0 0 2 1 0 2 1 1 1 0 0 0 0 0 0 1 2 1 0 1 0 2 0 2 0 1 0 0 2 1 1 1 0 1 0 0 0 0 0 0 1 0 0 2 0 2 2 1 1 0 2 1 0 1 0 0 0 2 2 0 2 0 1 1 0 2 0 0 0 1 1 1 0 1 1 1 1 0 1 1 1 0 0 1 0 0 0 2 1 1 1 0 1 0 1 1 0 1 0 2 0 0 2 0 2 0 1 0 0 0 0 1 1 1 1 0 0 0 0 0 0 0 0 0 0 0 2 0 1 1 1 2 0 0 0 1 0 2 2 0 0 2 0 0 1 0 0 0 1 0 0 1 1 0 0 1 1 2 1 1 1 0 2 0 2 0 0 0 2 0 0 0 0 0 2 0 2 1 1 1 1 1 1 0 0 0 0 2 2 0 2 2 2 2 0 0 0 0 1 1 1 2 2 0 0 0 2 1 1 1 2 2 0 2 2 0 0 0 0 0 0 0 2 1 1 0 1 1 0 0 1 1 1 1 0 0 1 1 1 0 2 1 1 0 0 1 0 1 1 1 0 1 1 1 1 1 1 1 0 1 0 1 1 1 0 2 1 1 1 0 0 0 1 1 1 1 0 0 1 0 0 1 1 1 1 0 0 0 1 0 0 1 0 0 0 0 1 0 0 0 1 1 0 1 0 0 0 0 0 0 0 2 2 2 2 0 1 0 0 0 1 0 1 1 0 0 0 0 0 1 0 0 0 0 0 1 1 1 0 1 1 2 0 2 0 0 0 0 1 0 1 0 0 1 1 1 0 0 0 1 1 1 0 0 0 1 0 2 1 1 0 0 2 0 0 1 1 1 2 0 1 2 1 0 0 1 0 0 2 0 0 1 0 1 2 0 1 0 1 1 1 1 0 1 0 1 0 1 1 1 1 0 1 1 1 2 2 0 1 1 1 0 0 1 1 1 0 1 1 0 0 0 0 1 0 0 0 1 2 0 1 1 0 0 1 1 0 1 1 1 0 2 2 2 0 0 0 1 0 0 1 1 0 0 1 1 0 1 1 0 2 0 0 0 0 0 0 0 0 0 0 1 0 1 1 1 0 0 0 0 1 0 1 0 0 1 2 0 0 0 1 2 0 2 0 0 1 1 1 0 0 0 1 1 1 1 1 0 1 2 0 1 0 1 1 2 2 1 1 0 1 1 1 0 0 0 0 2 1 0 0 0 1 2 1 0 1 0 2 0 2 1 2 2 1 2 1 2 2 1 1 0 0 1 0 2 0 2 0 1 0 0 2 1 0 1 0 0 0 0 0 0 0 0 2 0 0 2 1 0 1 0 0 0 1 1 2 0 2 1 1 0 1 1 1 0 1 1 0 2 1 0 1 2 2 2 1 0 1 1 1 1 2 0 1 0 0 1 2 1 1 2 0 1 0 2 0 0 0 1 1 0 0 0 0 1 1 0 1 0 1 0 1 0 0 1 2 2 0 2 0 2 0 0 2 1 0 2 0 0 0 0 0 1 0 0 2 2 2 2 0 0 0 0 2 0 1 1 1 1 2 1 1 1 0 1 0 0 2 2 2 0 1 0 0 0 0 0 0 0 2 1 2 0 0 0 0 2 0 0 2 0 0 1 0 0 0 0 0 0 1 0 1 2 1 0
97 0 1 1 0 1 1 1 2 1 0 0 0 1 0 0 0 0 1 0 0 2 0 0 2 1 1 1 2 0 1 0 0 1 1 1 1 1 0 1 1 1 0 0 0 0 0 0 0 0 0 0 1 2 0 1 1 0 0 1 0 1 1 1 1 1 1 0 2 1 0 2 2 0 2 2 0 0 2 0 0 0 0 1 1 0 0 0 0 2 0 1 2 2 0 0 0 1 0 0 1 2 1 0 1 1 2 0 0 1 0 2 1 1 1 1 1 0 1 1 1 0 1 1 0 0 0 1 1 1 2 0 0 0 1 0 1 0 0 0 1 2 0 0 0 0 1 0 0 0 1 0 0 1 0 1 1 1 0 0 0 1 1 1 0 1 0 2 1 1 1 0 1 1 0 1 0 0 2 2 2 0 0 2 1 1 1 0 0 1 0 0 1 1 1 0 0 1 0 0 0 0 0 1 2 0 2 0 0 0 1 0 0 0 0 2 1 1 2 0 2 0 2 0 0 0 2 1 0 1 0 1 0 0 0 0 0 1 2 0 0 1 2 0 0 0 0 0 0 1 1 1 0 0 1 0 0 1 0 0 0 0 0 0 0 0 2 1 0 0 0 1 1 1 0 0 0 2 1 1 1 0 2 1 0 2 1 1 0 1 0 1 0 1 2 0 0 1 1 0 1 0 1 1 1 0 0 0 1 1 0 1 0 1 2 0 2 0 0 0 1 1 0 2 0 0 0 0 1 1 0 1 0 2 0 0 0 0 1 1 0 1 2 0 1 1 1 2 2 1 1 1 0 2 1 1 1 0 0 1 0 0 2 0 2 0 0 1 2 0 2 0 1 1 1 1 0 1 1 1 1 1 0 0 2 0 0 0 0 1 0 0 0 0 0 0 2 1 1 1 0 2 0 0 1 0 0 1 0 0 0 1 0 0 0 0 1 0 0 0 0 2 0 2 0 0 1 0 1 0 1 0 1 0 1 2 0 1 0 0 1 0 2 0 0 2 2 0 0 1 0 0 0 0 0 0 0 2 1 2 0 0 0 1 0 1 1 2 2 0 0 0 2 1 0 2 0 2 0 1 1 1 0 0 0 1 0 2 2 2 2 0 0 0 0 0 1 2 2 0 0 0 1 1 1 0 1 1 1 0 1 0 0 1 1 1 0 2 0 1 0 1 0 0 0 1 1 0 0 2 0 0 0 0 0 0 1 0 1 1 2 2 0 1 1 1 0 0 0 2 1 0 0 0 0 0 0 1 0 0 1 0 1 0 0 0 0 2 0 2 0 0 0 0 0 0 1 1 2 1 2 1 0 0 0 0 0 1 0 2 0 1 0 0 0 2 0 0 0 0 0 2 1 1 0 2 0 2 0 0 0 0 1 1 1 1 1 1 1 0 0 0 0 1 1 0 1 1 0 0 0 1 0 1 1 0 1 0 2 0 0 1 0 1 2 0 2 1 2 0 0 2 2 0 0 1 0 0 2 0 0 0 1 1 0 1 1 1 0 0 1 0 0 1 1 2 0 0 1 1 1 1 1 0 0 1 0 0 0 1 1 1 0 1 0 1 0 0 1 1 0 1 0 2 1 0 1 2 0 0 0 0 0 2 0 0 1 1 0 0 1 0 1 2 2 2 2 0 0 0 1 1 0 0 1 1 1 0 0 0 0 0 0 2 1 1 2 1 0 0 0 0 0 0 0 0 1 0 2 0 0 2 2 0 0 0 0 2 0 1 1 0 2 0 0 0 0 0 1 1 2 2 0 0 0 1 0 2 0 2 0 2 2 2 1 0 0 1 1 0 0 0 0 2 2 0 1 1 0 1 1 0 2 2 2 1 0 1 1 2 2 1 1 2 2 0 0 0 0 2 1 2 0 1 0 1 1 0 0 0 0 0 0 0 0 0 0 1 1 0 1 0 0 2 2 0 0 0 0 0 1 0 0 0 0 1 1 0 1 1 0 0 1 0 0 1 0 1 2 1 0 0 0 0 0 0 0 0 0 1 1 1 0 1 1 0 2 2 0 1 0 2 2 0 1 2 0 1 0 0 0 0 0 0 0 0 1 0 0 0 0 0 2 2 2 2 1 2 2 2 2 2 0 2 0 0 0 0 1 1 0 0 0 0 1 0 0 1 0 0 2 0 1 2 1 0 2 0 0 1 1 0 0 0 0 1 0 0 2 1 0 0 0 0 0 1 1 1 1 0 0 0 0 0 0 0 0 0 0 1 0 0 0 2 0 0 1 0 0 0 0 1
98 0 1 1 1 0 0 2 2 2 0 0 0 1 1 0 1 1 1 1 1 1 0 0 2 0 1 2 2 0 2 0 1 1 2 1 2 1 1 0 1 1 1 1 0 0 0 1 1 0 0 2 0 0 0 1 0 0 1 1 1 1 0 0 0 0 1 0 1 0 0 2 2 1 2 2 0 0 1 1 0 0 0 1 1 0 0 0 0 2 0 0 1 1 0 0 0 1 0 1 0 1 0 0 1 0 2 0 0 2 0 2 1 2 2 2 2 0 1 1 1 1 2 1 0 1 1 1 1 1 1 0 0 0 1 1 0 1 0 0 2 0 0 0 0 0 0 0 0 1 1 0 1 0 0 1 1 0 1 2 2 0 0 2 0 2 2 1 0 2 0 0 1 1 0 1 0 0 0 1 1 1 0 2 1 0 2 1 0 1 0 1 0 0 1 0 0 2 0 0 0 0 0 2 2 2 1 0 0 0 2 0 2 0 0 2 0 0 2 0 2 0 2 0 0 1 1 0 0 0 0 0 0 0 0 0 0 2 2 1 0 0 2 1 0 0 0 0 0 0 0 0 0 0 0 0 1 1 0 0 0 0 0 0 1 1 0 1 2 0 0 1 0 0 0 0 0 1 0 0 0 0 2 0 0 2 0 1 0 2 0 2 1 0 1 0 0 1 1 0 1 0 1 1 1 0 0 1 0 1 0 1 2 2 1 0 2 0 1 1 0 1 2 2 0 0 1 0 0 0 0 1 1 1 0 0 0 0 2 1 0 0 1 1 0 0 1 2 2 1 1 1 0 1 0 1 1 0 0 1 0 0 2 0 1 0 0 2 2 1 2 0 1 1 1 1 0 1 0 2 0 0 0 1 1 1 0 0 0 0 0 0 0 0 2 0 0 1 0 0 0 1 1 1 2 1 0 0 0 0 1 0 0 0 0 0 1 1 0 0 1 1 0 1 0 0 0 0 0 0 0 0 0 1 1 1 0 1 0 0 0 0 2 1 1 2 1 1 2 1 0 1 0 1 0 0 0 1 1 1 1 0 1 1 0 1 1 2 2 0 1 1 2 1 0 2 0 2 1 0 0 0 0 0 0 1 0 0 2 0 2 0 0 2 0 0 1 0 0 0 0 1 1 1 0 1 1 0 0 1 0 0 0 1 1 1 1 1 0 1 2 1 1 1 0 1 0 1 0 1 0 1 1 1 1 1 1 0 1 1 0 0 0 0 1 1 0 2 2 1 0 0 0 0 1 0 0 0 0 0 0 0 1 1 1 0 0 0 2 0 0 0 2 0 0 2 2 1 2 1 2 0 0 0 0 0 0 0 0 0 0 0 1 0 0 0 0 0 0 0 0 2 0 0 0 2 1 1 1 2 0 0 0 0 2 0 0 1 1 0 0 0 0 0 0 1 1 1 0 0 0 2 1 1 2 1 0 0 2 0 0 1 0 1 2 0 2 1 2 0 1 1 0 0 2 0 0 0 2 0 0 0 2 1 0 1 0 1 0 0 0 0 0 0 0 2 0 2 0 0 0 0 2 0 1 2 0 2 0 0 1 0 1 2 1 0 1 0 0 0 0 0 0 0 1 0 1 0 0 0 1 1 0 0 0 0 0 1 1 1 0 0 0 2 1 0 0 1 1 0 1 1 0 0 0 0 0 0 1 1 1 0 2 0 2 0 2 0 0 0 0 0 0 1 1 0 1 0 0 0 0 0 2 0 0 0 1 2 0 2 0 0 2 2 2 0 0 0 0 2 0 0 0 0 1 2 1 1 0 1 1 2 2 2 2 0 1 1 0 1 2 0 0 2 1 0 1 0 1 2 1 0 1 1 1 2 0 0 0 0 0 1 0 2 2 2 2 0 0 2 0 1 0 1 0 1 0 1 2 1 1 2 0 0 0 1 1 0 0 0 2 0 0 2 2 0 0 0 0 0 1 0 0 0 0 0 1 2 2 1 0 2 2 1 0 1 0 0 1 2 2 2 0 0 0 0 0 0 1 0 1 0 0 2 1 0 2 2 0 1 0 0 1 0 1 1 0 1 0 0 0 0 1 0 1 1 1 1 1 1 0 1 1 0 2 2 2 2 0 0 2 2 1 2 1 0 0 1 0 0 0 0 1 2 2 1 0 1 0 0 2 0 2 0 0 0 0 0 0 2 0 1 0 0 0 0 0 0 0 0 0 0 1 0 0 1 0 0 1 0 0 0 0 1 0 0 2 1 0 2 1 0 0 0 0 0 0 0 0 0 0 0
99 0 1 1 1 0 0 2 0 2 0 0 0 0 0 0 0 0 0 0 0 2 0 0 2 0 1 2 2 1 2 1 1 1 0 1 0 2 1 0 2 1 0 0 1 1 0 0 0 1 1 1 0 2 0 1 0 0 1 1 1 1 0 0 0 0 0 1 2 0 0 0 2 0 2 2 0 0 1 1 0 0 1 0 1 0 1 0 0 2 0 1 1 2 1 0 0 1 1 0 1 0 0 1 0 0 2 1 0 1 0 1 1 1 1 1 1 0 1 2 2 0 2 1 0 1 1 1 1 1 1 0 0 0 0 0 0 0 0 0 1 1 0 0 0 1 0 0 0 0 0 0 1 0 0 0 0 1 0 2 1 2 1 2 1 2 1 1 0 0 2 1 2 0 1 2 1 0 0 0 0 1 0 1 1 1 0 1 0 1 0 0 1 1 0 1 2 1 0 1 0 0 0 2 2 0 2 1 0 0 1 0 2 0 0 2 1 0 2 0 2 0 2 0 0 0 0 1 0 2 0 0 0 0 0 0 0 2 2 1 0 0 1 0 0 0 0 0 0 0 0 0 0 0 0 0 0 0 0 0 0 0 0 0 1 1 0 0 2 1 0 2 1 1 1 1 0 2 2 1 1 0 1 1 0 1 0 1 0 2 1 0 1 0 2 0 0 1 1 0 1 0 0 0 0 1 0 0 0 0 0 0 2 2 1 0 2 1 1 0 0 2 1 2 0 0 0 0 0 0 0 2 0 1 0 0 0 2 0 0 0 0 0 0 0 0 0 1 1 1 1 1 0 1 0 1 1 0 0 2 0 0 1 0 1 1 0 2 2 0 2 0 0 0 0 0 0 1 1 1 2 1 0 1 1 1 0 0 0 0 1 1 1 0 2 0 0 1 1 1 0 2 1 0 0 0 1 1 0 0 0 1 0 0 1 1 1 0 0 0 0 2 1 1 1 1 0 0 1 1 0 1 0 2 1 1 0 1 0 0 1 0 1 1 1 1 2 1 1 1 0 1 0 2 1 1 0 2 2 2 1 0 1 1 0 2 2 2 2 0 1 1 1 1 2 0 1 2 0 0 1 0 1 1 1 0 0 1 2 1 1 0 1 1 2 0 2 1 1 1 0 1 0 0 0 2 2 1 2 0 1 0 0 1 1 0 0 2 0 1 0 2 0 0 1 1 0 2 0 2 0 2 1 0 1 0 1 0 0 1 0 0 0 1 1 1 1 0 0 2 1 0 1 0 0 1 0 0 0 0 0 0 1 0 0 0 1 1 1 0 1 1 0 0 0 0 2 1 2 1 2 0 0 0 0 0 0 0 0 0 0 0 1 0 0 1 0 1 0 0 1 1 0 0 0 0 0 1 0 1 1 0 0 2 0 1 0 1 0 1 1 1 0 1 1 0 1 1 0 0 0 2 0 1 2 1 0 1 2 0 1 0 0 1 2 0 2 1 2 0 1 1 0 2 2 0 1 0 1 0 0 0 0 1 0 1 0 1 0 1 1 1 0 0 0 2 0 0 0 1 2 0 2 0 0 2 1 0 0 1 0 1 0 2 2 0 0 0 1 0 0 1 0 2 2 1 1 2 0 0 1 1 1 1 0 0 0 2 2 2 0 0 0 2 1 0 1 2 2 0 1 0 0 0 1 0 2 0 1 1 0 1 0 0 0 0 0 0 0 1 0 1 0 0 0 1 0 0 2 0 0 0 2 0 0 1 0 2 1 1 0 1 2 2 2 0 0 0 2 0 2 2 0 1 1 2 1 0 0 0 2 2 2 2 1 1 0 0 0 0 1 0 0 2 1 0 2 0 0 2 2 0 1 1 1 2 0 1 1 2 2 1 1 2 1 0 0 0 0 2 1 2 0 0 0 1 0 1 1 1 0 1 0 0 0 0 0 0 0 0 1 0 0 2 2 0 0 0 0 1 1 0 0 0 0 0 0 1 2 0 2 0 0 1 0 1 0 0 2 2 2 2 0 0 0 0 0 0 0 0 2 0 0 0 0 0 2 2 0 1 1 1 0 0 0 1 1 0 1 1 0 0 0 0 1 1 1 0 1 0 0 1 1 1 0 0 1 2 0 0 2 1 0 1 0 0 0 1 0 0 0 0 2 1 1 0 1 1 1 0 2 0 1 1 1 0 2 1 0 1 1 0 0 0 0 1 2 0 2 0 0 0 0 0 0 1 1 0 2 2 0 1 0 0 0 0 0 0 0 0 0 0 0 2 0 2 0 0 0 1 0 1
100 0 0 2 0 1 1 2 0 2 0 0 0 2 1 1 1 0 1 1 0 2 0 0 2 0 2 2 2 0 2 0 1 1 2 0 2 0 0 1 0 0 1 1 0 0 0 0 0 1 1 1 0 1 0 1 0 0 1 1 1 1 0 0 0 0 0 1 2 0 0 0 2 0 2 2 0 0 2 0 2 0 1 0 1 0 0 0 0 2 0 1 1 1 0 0 0 1 0 1 2 0 1 0 1 1 2 1 2 0 0 1 0 0 0 0 0 0 1 2 2 0 1 1 1 0 0 1 1 1 1 1 0 0 0 0 0 0 0 0 1 2 0 0 0 2 0 0 0 0 0 0 0 1 1 0 1 2 0 1 0 0 0 2 0 2 1 1 2 2 0 1 0 2 1 1 0 2 0 0 0 1 0 0 0 0 0 0 0 2 0 0 0 0 2 0 0 1 0 0 0 0 0 1 2 0 2 0 0 0 2 0 2 0 0 2 2 0 1 0 2 1 1 1 0 0 1 1 1 0 1 1 0 0 0 0 0 2 2 2 0 0 2 0 0 0 0 0 1 1 0 0 0 0 0 0 0 1 0 0 0 0 0 0 0 0 0 0 2 0 0 2 1 2 0 1 1 2 2 0 1 0 1 0 0 1 1 2 0 2 0 0 1 0 2 1 0 1 0 0 0 0 2 2 2 0 0 0 1 1 0 1 2 1 2 1 2 0 1 1 0 1 1 1 0 0 0 0 1 1 0 1 0 1 0 0 0 2 0 0 0 0 1 0 1 1 1 0 0 1 0 0 1 2 1 1 1 0 0 2 0 0 0 0 0 0 0 1 2 1 2 0 1 1 2 2 0 1 1 1 2 1 0 2 0 2 0 0 0 0 0 0 0 0 2 0 0 0 0 0 0 1 1 1 1 1 0 1 0 0 0 0 0 0 0 0 1 1 0 1 1 1 0 2 1 1 1 0 1 1 0 1 0 1 2 1 0 1 0 0 1 0 1 2 2 2 2 1 2 1 0 1 0 1 1 0 1 2 2 0 1 0 1 1 1 2 2 2 2 1 1 1 0 2 0 1 0 2 0 0 1 0 1 1 1 0 0 1 2 0 1 0 0 1 0 0 1 1 1 1 0 1 1 1 1 0 1 1 0 1 0 2 0 1 1 1 0 2 0 1 1 0 1 0 1 2 0 1 0 2 0 1 1 1 0 1 0 0 0 0 1 2 0 0 0 1 0 1 1 1 0 0 1 0 2 0 0 1 0 0 1 0 0 1 1 1 0 0 0 0 0 2 2 0 0 2 2 0 1 0 1 0 2 0 1 2 2 0 0 1 0 0 0 1 1 1 1 0 0 0 0 1 1 1 0 2 1 1 0 2 0 0 0 0 2 0 0 1 0 1 1 1 0 0 0 0 2 2 0 0 0 1 0 0 2 1 0 1 2 0 0 1 1 2 2 0 0 1 1 0 0 2 0 2 2 0 0 0 0 0 0 0 1 1 1 1 0 1 1 0 2 0 1 0 0 2 1 0 2 2 0 0 2 1 0 1 2 0 0 0 1 0 0 0 0 0 0 0 2 2 0 2 0 1 2 0 1 1 0 0 0 1 0 1 1 1 0 0 0 0 0 1 0 2 1 0 0 1 0 0 2 2 1 0 2 1 1 0 2 2 0 2 1 0 1 0 1 1 0 0 0 0 0 0 1 0 1 0 1 0 0 0 2 0 0 0 1 2 0 2 0 0 1 0 0 0 0 0 2 0 2 2 1 1 2 2 1 2 1 2 0 1 2 2 1 1 0 0 0 2 2 0 0 2 0 1 0 1 0 1 0 0 1 1 1 2 0 0 0 0 0 0 1 1 2 0 0 0 0 2 0 1 1 0 0 0 0 0 0 0 0 0 1 0 1 1 1 0 0 0 0 0 0 1 0 1 2 0 0 0 1 0 0 0 0 1 0 0 1 1 1 0 1 0 0 2 0 1 2 2 2 2 2 0 2 1 0 0 0 0 2 0 0 1 2 1 1 1 0 0 0 2 0 0 1 0 0 1 0 1 0 1 0 0 1 1 1 1 1 1 0 1 1 0 1 1 1 1 0 0 2 2 0 2 0 0 0 1 0 1 0 0 1 1 2 2 0 0 0 0 1 0 2 0 0 1 1 0 0 1 1 0 0 0 1 1 1 1 1 0 1 0 0 0 0 0 2 0 2 2 0 1 0 2 0 0 2 0 0 1 0 1 0 2 0 0 0 0 0 0 1 0
101 0 2 1 0 0 1 2 1 2 0 0 0 1 1 0 0 0 0 1 1 2 0 0 2 0 2 2 2 0 1 0 0 1 2 1 2 1 0 0 2 2 0 0 0 0 0 0 0 0 0 0 0 1 0 1 0 0 1 0 1 1 2 2 0 1 0 1 2 1 0 1 2 0 2 2 0 0 2 0 2 0 1 1 2 0 0 1 1 2 0 1 1 2 0 0 0 2 0 2 2 0 1 0 1 0 2 0 0 2 0 1 1 2 2 2 2 0 0 2 2 0 2 1 0 1 1 2 2 2 1 1 0 0 0 0 0 0 0 0 2 1 0 0 0 1 0 0 0 0 0 0 0 0 0 0 0 1 0 1 1 0 0 1 1 1 2 0 0 1 1 0 1 1 0 0 0 1 0 0 0 1 0 1 0 0 1 1 0 2 1 0 0 0 2 0 0 2 0 0 0 0 1 0 2 2 1 0 0 0 1 0 0 0 0 2 1 1 2 0 2 1 2 0 0 0 0 2 0 2 1 0 0 0 0 0 0 1 2 1 0 0 2 1 0 0 0 0 0 0 0 0 0 0 0 0 0 2 1 1 1 2 0 1 0 0 1 0 2 1 0 1 0 0 0 1 0 1 1 1 0 0 1 0 0 0 0 2 0 2 0 1 1 0 2 0 0 1 0 1 0 0 1 1 0 0 2 0 1 2 0 2 2 2 1 1 1 0 0 1 1 0 0 0 0 0 1 1 1 1 0 2 0 2 0 0 0 1 1 0 0 0 2 0 1 1 1 1 2 0 0 0 1 2 0 2 2 0 0 0 0 0 1 0 1 0 0 2 1 0 1 1 0 0 0 0 0 1 1 1 0 0 0 0 1 0 0 0 0 0 0 0 1 0 1 0 1 0 0 1 0 0 0 1 1 0 0 0 0 0 0 0 0 1 1 0 2 0 0 0 0 2 0 1 0 1 2 0 0 0 0 1 1 0 1 2 0 1 1 0 2 0 2 2 2 2 2 1 1 2 0 1 0 2 2 1 0 1 2 1 1 0 1 1 0 1 1 2 2 0 1 1 2 1 0 0 0 2 0 0 1 1 1 1 0 1 0 0 2 1 1 0 1 2 1 0 0 2 2 0 0 0 2 1 0 1 1 1 1 0 0 0 0 2 2 0 1 1 0 1 1 1 1 0 1 0 0 1 0 2 0 1 2 2 2 0 1 0 2 2 2 1 1 1 1 0 1 1 1 1 0 0 1 0 0 1 0 1 0 0 0 0 1 0 0 0 1 0 0 0 0 2 1 0 0 1 1 1 1 1 2 0 1 0 0 0 1 0 0 0 0 0 0 0 0 2 1 0 0 0 0 2 1 0 0 2 2 0 0 1 0 0 0 1 0 1 0 1 0 0 0 0 0 1 1 1 1 2 0 0 0 1 0 2 1 1 0 1 2 0 1 0 1 1 2 0 2 1 2 0 0 2 0 0 1 1 0 0 2 0 0 0 0 0 2 2 0 1 1 0 1 2 0 0 1 0 2 1 0 0 1 0 2 2 1 1 1 0 0 1 1 1 0 1 0 1 0 0 1 2 0 1 0 0 1 0 1 2 0 0 1 1 0 2 0 0 1 0 0 0 0 0 0 2 2 0 0 1 1 0 0 0 0 0 0 0 0 0 0 2 1 2 1 0 1 0 1 0 0 0 0 0 0 0 1 1 2 1 1 0 0 0 2 0 0 1 0 1 0 1 1 0 2 0 0 0 0 0 1 1 1 1 1 0 0 2 0 2 0 2 0 2 2 2 2 0 0 1 0 0 1 0 0 2 2 0 1 0 0 2 2 1 0 0 0 2 1 0 0 1 0 0 1 2 1 0 0 0 1 2 0 2 0 2 0 0 0 0 0 0 0 0 0 0 0 0 0 1 0 0 2 0 0 2 1 0 1 0 1 0 1 0 0 0 0 1 1 0 1 1 0 0 1 1 0 2 1 0 1 1 1 1 0 0 0 0 0 0 0 1 2 0 1 1 2 1 1 2 0 0 1 2 0 1 1 1 1 0 0 0 0 0 0 0 0 1 2 1 1 0 1 0 1 1 1 1 2 1 1 1 2 2 0 1 0 0 0 0 1 0 0 0 2 1 1 0 0 0 0 0 1 1 2 1 0 0 1 0 0 0 2 0 1 0 0 1 1 0 1 0 0 0 0 0 0 0 2 0 1 1 0 1 0 1 0 0 0 0 0 2 0 0 0 1 0 0 0 0 1 0 1 0
102 0 1 1 0 0 0 2 2 0 0 1 0 1 0 0 0 0 1 0 1 2 0 0 2 0 1 1 2 2 0 2 2 2 0 1 1 1 0 2 0 0 1 0 0 1 1 0 0 1 1 1 1 1 1 0 0 0 1 1 1 1 0 0 0 1 1 1 1 0 0 0 2 0 1 2 1 0 2 0 1 0 0 0 0 0 0 1 1 2 1 2 2 2 0 0 1 1 0 1 1 0 0 0 2 1 2 1 1 1 0 1 0 0 0 0 0 0 0 2 2 0 2 2 0 0 0 0 0 0 0 0 0 0 0 0 0 0 0 0 0 2 0 0 0 1 0 0 0 1 1 0 1 0 0 0 0 1 0 2 1 0 0 2 0 2 1 2 2 2 0 0 0 2 0 0 0 1 0 0 0 0 0 2 1 0 2 0 0 1 0 0 0 2 1 1 1 1 0 0 0 0 0 2 2 0 2 1 2 0 1 0 1 0 0 2 1 0 0 2 0 0 2 1 0 0 0 1 0 1 0 0 0 0 0 0 0 2 2 1 0 1 1 0 0 0 0 0 1 1 0 0 0 0 1 0 0 1 0 0 0 0 0 0 0 0 1 0 1 1 0 2 0 0 1 1 0 2 2 2 0 0 2 1 0 2 1 0 0 1 1 0 0 0 2 0 1 2 0 2 0 1 0 0 0 1 0 0 0 1 0 1 2 2 2 0 1 0 0 1 1 0 1 0 0 0 0 0 2 2 0 1 1 1 0 0 0 2 0 0 0 0 1 0 0 0 2 0 1 1 0 0 0 2 1 1 1 0 0 1 0 0 2 0 1 2 0 1 2 0 2 0 0 0 0 0 0 1 1 1 0 0 0 2 2 1 0 0 0 1 0 0 1 0 2 1 1 0 0 0 0 0 0 2 2 1 0 1 0 0 0 1 0 0 1 0 0 1 0 1 1 1 0 2 2 2 1 0 0 0 0 0 1 0 1 2 0 1 0 0 2 0 2 2 2 2 1 1 2 1 0 1 0 1 0 0 0 2 1 1 1 0 1 2 0 2 2 1 1 1 1 1 2 1 1 1 2 2 0 1 1 0 1 1 1 1 0 0 0 0 0 2 1 1 2 0 2 2 2 0 2 0 1 0 0 2 2 0 1 1 0 0 0 0 0 1 0 2 0 2 2 0 1 1 1 0 1 2 0 2 0 2 1 1 0 1 0 0 0 1 1 1 0 0 0 0 0 1 1 2 0 1 0 0 1 2 1 1 0 0 0 0 0 0 0 0 1 1 1 1 0 0 1 0 0 1 0 1 1 1 2 1 1 0 0 0 1 0 1 1 0 0 1 0 0 2 1 1 0 0 0 1 0 0 1 2 1 0 1 1 1 0 0 0 0 1 1 1 1 0 0 0 0 1 1 0 1 2 0 0 0 0 0 2 1 2 0 2 2 0 1 1 0 1 1 0 2 0 1 0 0 2 0 0 2 0 0 0 2 0 0 0 2 1 0 1 0 2 0 1 0 1 1 0 0 1 1 2 1 1 0 0 1 0 0 1 0 0 0 0 2 0 0 2 2 0 0 0 0 1 1 1 0 0 2 0 0 1 0 1 1 0 0 2 0 0 0 0 0 0 0 0 1 2 1 1 1 0 0 0 0 0 0 0 2 2 2 0 2 2 0 2 1 1 2 0 2 0 0 1 1 1 1 0 0 1 0 0 0 0 0 0 2 0 0 0 1 1 0 2 1 1 1 0 0 1 1 0 0 2 1 2 1 0 1 0 0 1 1 1 1 1 2 2 2 0 1 2 0 0 1 0 0 1 1 1 0 0 0 2 1 0 1 1 1 1 0 1 0 1 0 0 2 2 2 1 1 0 0 2 0 1 2 0 0 0 0 0 1 0 1 1 0 1 1 0 1 0 2 0 1 1 0 2 2 0 0 1 0 1 1 0 0 0 0 0 2 1 1 1 1 0 2 1 0 1 0 1 1 2 2 2 0 0 0 0 2 0 0 0 2 0 1 2 2 0 2 1 0 0 1 2 1 0 2 2 0 0 0 0 0 0 1 0 1 1 1 0 1 1 0 1 1 1 2 2 1 2 1 0 2 0 0 0 0 0 0 1 0 1 0 0 2 0 1 1 0 0 0 0 1 0 2 1 1 0 1 0 0 0 2 0 0 0 1 1 1 0 2 1 0 0 0 0 0 2 0 0 0 1 1 0 0 2 0 0 2 0 0 1 0 0 0 2 1 0 0 0 0 1 0 1
103 0 1 1 0 1 1 1 1 1 0 1 0 0 0 0 0 0 1 0 0 1 0 1 1 0 1 2 0 1 0 1 0 1 2 0 2 2 0 0 2 2 0 0 1 0 0 0 0 1 1 1 0 0 1 1 0 0 2 0 0 1 2 2 0 0 0 1 1 0 0 1 2 0 1 2 1 0 1 0 0 0 0 1 1 0 0 0 0 2 0 0 1 0 1 1 0 1 0 1 0 0 0 0 1 1 2 0 0 2 0 1 0 2 2 2 2 0 0 2 2 0 1 0 1 0 0 0 2 1 0 0 0 0 0 0 0 1 0 0 1 1 0 0 0 0 0 0 0 0 0 0 0 1 2 0 0 2 0 2 2 0 0 2 0 2 0 1 1 1 1 2 1 1 1 1 0 1 1 1 1 0 1 1 1 0 1 1 0 1 0 1 0 0 1 0 1 2 0 0 0 1 0 1 2 2 1 2 0 0 1 0 1 0 0 2 1 0 1 1 1 1 0 0 0 0 0 1 0 1 1 1 0 0 0 0 0 2 2 2 0 0 2 0 1 1 1 0 0 0 0 0 0 1 0 0 0 0 0 0 0 0 0 1 0 0 1 0 1 0 0 2 1 2 0 1 1 1 1 1 0 0 2 1 1 1 0 2 0 2 0 1 1 1 2 1 0 1 0 1 0 1 0 0 0 0 2 1 0 2 0 2 2 1 0 0 1 0 0 2 0 0 1 1 0 0 0 0 0 0 0 0 0 1 0 0 0 1 1 0 0 0 1 0 0 0 2 0 0 2 0 0 1 1 0 0 0 0 0 2 0 0 1 0 1 2 0 2 0 0 0 2 0 0 0 0 0 2 1 1 1 2 0 1 2 0 0 0 0 1 0 0 0 0 2 0 0 0 1 1 0 2 1 1 1 1 1 1 0 0 1 0 0 0 1 1 0 0 0 0 0 2 1 2 0 0 0 0 1 0 0 1 0 2 0 0 0 0 0 0 2 0 1 2 1 2 2 1 1 0 0 1 0 2 1 1 0 0 1 0 2 0 0 0 0 1 0 2 2 1 1 1 2 0 0 0 0 1 0 1 2 0 1 1 1 0 0 1 2 0 2 0 2 1 1 0 1 1 1 1 0 2 1 0 1 1 2 1 0 1 0 1 0 0 0 0 0 2 0 2 1 0 2 2 0 0 0 2 0 2 0 1 1 0 1 0 1 0 2 2 1 1 0 0 0 1 0 1 1 1 0 0 1 0 1 1 0 0 0 0 0 0 0 1 1 0 0 0 0 0 0 1 0 0 0 0 1 1 1 1 2 1 1 0 0 0 1 0 0 0 1 0 0 0 0 0 0 1 0 0 1 1 0 0 0 1 1 1 0 2 0 0 0 0 2 0 0 2 0 0 0 0 0 0 0 0 0 2 0 0 2 1 0 1 2 1 0 0 2 0 0 0 0 0 1 0 2 1 1 1 0 2 1 0 0 1 0 1 2 0 0 0 2 0 2 1 0 2 0 0 0 0 0 0 1 0 2 0 1 2 0 2 1 0 0 1 0 0 0 1 1 1 0 1 1 0 0 0 0 2 1 0 0 1 1 0 2 1 0 0 1 0 0 1 0 0 0 0 0 0 0 0 1 2 2 1 1 0 0 1 1 1 0 0 1 1 1 0 0 0 0 0 1 1 2 0 2 1 0 0 0 0 0 1 1 1 0 0 1 0 0 1 2 0 0 0 1 2 0 1 2 1 1 1 1 1 1 0 2 0 2 2 1 1 2 2 1 1 0 1 0 1 2 1 1 0 0 2 2 0 0 2 0 2 1 0 1 0 0 2 2 1 1 1 1 2 0 1 0 1 1 1 0 2 2 2 1 0 0 2 0 1 0 0 0 0 0 0 0 0 0 0 0 0 1 0 1 0 0 0 1 0 0 2 0 1 2 0 0 0 1 0 1 1 1 1 0 2 1 2 0 0 2 0 0 2 0 0 0 1 1 1 0 0 0 0 0 0 0 1 2 0 0 2 2 0 2 1 0 0 0 2 0 0 1 1 1 1 0 0 0 0 0 0 0 0 2 1 2 1 0 2 2 1 1 1 1 2 0 0 2 2 0 1 0 0 0 0 0 0 0 0 1 2 2 1 0 1 1 0 1 0 2 2 1 0 2 0 0 1 1 1 0 0 1 1 2 0 1 0 0 0 0 0 0 1 1 1 2 0 0 0 0 1 0 0 1 0 1 2 0 0 0 2 0 0 0 0 0 0 1 0
104 1 0 2 0 1 1 2 1 2 0 0 0 0 0 0 0 0 1 2 1 1 0 1 1 1 2 1 2 0 1 0 1 2 1 2 1 0 1 1 0 0 0 0 0 0 0 1 0 0 0 0 0 0 1 1 0 0 2 1 0 0 1 1 1 0 0 2 0 0 0 0 1 0 1 2 1 0 2 1 1 0 0 1 1 0 0 0 0 2 0 1 2 2 1 1 0 1 0 1 1 0 0 0 1 0 2 1 1 1 0 1 1 1 1 1 1 0 1 2 2 0 2 2 0 0 0 0 2 0 2 0 0 0 0 0 0 0 0 0 1 1 0 0 0 0 0 1 0 0 0 0 0 1 1 0 0 1 0 1 1 1 0 1 1 2 2 0 1 2 0 0 2 0 0 1 0 1 1 1 1 0 0 2 0 0 2 0 0 2 0 0 1 1 1 0 0 1 1 1 0 1 1 1 2 1 2 0 1 0 1 0 0 0 0 2 0 1 2 0 2 1 0 0 1 0 0 0 0 0 0 1 0 0 0 0 0 1 2 1 0 0 2 0 0 0 0 0 1 1 1 1 0 0 0 0 0 1 0 0 0 0 0 1 0 0 1 1 2 2 0 2 1 1 0 1 0 2 2 1 1 0 1 0 1 0 1 2 0 2 0 1 1 0 2 0 0 0 1 0 1 0 0 0 0 1 1 0 0 1 0 1 2 2 2 0 1 0 1 0 1 1 0 1 1 0 1 0 0 0 0 1 0 0 0 0 0 0 2 0 0 0 2 0 1 1 1 0 1 2 0 0 1 2 1 0 0 0 0 1 0 0 2 0 2 0 0 2 1 0 1 1 0 0 1 1 0 0 1 1 1 0 0 0 2 1 0 0 0 1 0 0 0 1 1 1 1 1 1 0 0 0 1 1 1 0 1 2 0 0 0 0 0 0 2 0 0 0 0 0 0 0 1 1 0 0 0 0 2 0 2 0 0 2 1 1 1 1 0 1 1 0 2 0 0 1 2 0 0 1 0 0 0 1 0 0 0 1 0 1 1 0 0 0 1 1 1 2 2 0 0 0 1 1 1 0 0 1 0 0 1 0 0 0 0 0 0 1 1 0 1 1 1 1 0 0 1 1 1 1 0 2 1 1 0 1 1 0 1 0 1 0 1 1 1 0 0 2 0 1 0 0 1 1 0 1 0 0 1 1 1 0 1 0 0 1 0 1 2 2 0 1 0 0 1 0 0 1 1 2 0 0 0 0 0 1 0 1 0 0 0 0 0 0 0 1 0 0 0 0 0 2 1 0 0 1 2 2 2 2 2 0 2 0 1 1 2 0 1 1 0 0 0 1 1 1 1 0 0 0 0 2 0 0 0 1 1 1 1 2 0 0 0 1 1 0 0 1 1 0 0 0 0 1 1 1 0 1 0 0 0 1 0 1 2 1 0 1 1 1 1 0 0 1 2 0 2 1 1 0 1 1 0 1 1 0 0 0 1 1 0 1 2 0 1 2 1 0 0 1 1 1 0 0 0 2 0 1 1 1 1 0 2 1 1 1 1 2 0 0 2 1 0 0 0 0 0 1 1 1 0 1 0 1 2 0 1 0 1 2 0 0 1 1 0 2 2 0 0 0 0 0 0 1 2 0 0 0 0 0 0 0 0 0 0 0 1 0 2 2 0 2 0 1 1 0 1 0 0 1 1 1 0 0 0 0 1 0 2 0 0 2 1 0 0 0 1 1 0 1 0 1 1 0 0 1 0 0 1 1 1 1 2 1 2 1 0 1 0 1 0 1 1 2 2 0 0 1 1 0 1 0 0 2 0 1 0 0 0 2 2 0 0 0 0 2 1 0 1 1 1 1 1 2 2 2 2 0 0 2 0 1 0 0 0 1 0 1 1 0 0 0 2 0 2 2 2 1 1 0 2 0 0 2 2 0 0 0 0 1 0 0 0 0 0 1 1 0 2 0 1 0 1 1 0 2 0 1 1 1 1 1 0 0 0 0 1 0 1 0 1 0 0 1 2 1 1 2 0 0 0 1 0 0 0 0 1 0 0 1 1 1 0 0 0 0 2 1 1 2 0 2 2 0 1 1 0 2 1 1 2 2 1 2 1 0 0 1 0 1 0 0 2 0 1 1 0 0 0 0 2 0 2 0 0 0 0 0 0 0 0 0 0 0 0 0 0 0 0 0 0 0 0 0 0 1 1 2 2 0 0 0 0 1 0 0 1 0 0 1 0 1 0 1 0 0 0 0 0 0 0 1
105 0 1 1 0 1 1 2 1 2 0 0 0 0 0 0 0 0 0 0 0 2 0 0 2 0 1 1 1 1 1 0 0 0 2 0 2 1 0 0 2 2 0 0 2 0 2 0 0 1 1 0 1 1 0 1 0 0 1 0 1 2 0 0 0 0 0 0 1 0 0 0 2 0 0 2 2 0 2 0 0 0 1 0 1 0 0 0 0 1 0 0 0 2 1 0 0 1 0 0 2 0 2 0 0 0 2 0 1 1 0 2 1 2 2 2 2 1 1 1 1 0 2 0 0 2 2 0 2 0 2 0 0 0 0 0 0 0 0 0 2 1 0 0 0 2 1 0 0 0 1 0 0 0 0 0 0 2 0 1 0 0 0 2 0 0 0 1 0 1 1 0 0 2 0 0 0 0 0 2 1 1 1 1 1 0 1 0 0 0 0 0 1 1 1 0 2 1 1 1 0 1 0 1 2 1 2 2 1 0 0 0 1 0 0 2 1 1 2 0 2 1 1 0 0 0 1 2 0 2 1 0 0 0 0 0 0 2 2 2 0 0 2 0 0 0 0 0 0 0 0 0 0 0 0 0 1 0 0 1 0 0 0 0 0 0 0 0 2 0 0 2 0 0 0 0 0 1 1 1 0 2 1 0 0 0 0 2 0 2 0 1 0 1 2 1 0 0 0 0 0 0 1 1 1 0 0 0 0 2 0 2 1 0 2 0 2 0 1 1 0 1 2 0 1 0 1 0 2 2 0 0 0 0 0 0 0 0 2 0 0 0 1 0 0 0 2 2 2 0 2 2 0 1 1 0 0 0 0 1 0 0 2 0 2 1 0 2 1 0 1 1 0 0 1 1 0 1 1 1 1 1 0 1 2 0 0 0 0 1 0 0 1 0 2 1 1 0 1 1 0 1 1 1 1 0 1 1 0 0 2 0 1 1 1 0 0 0 1 0 0 1 2 1 2 2 1 0 2 2 0 1 0 2 1 0 0 0 0 0 0 0 1 0 0 2 2 1 2 2 0 1 0 1 0 0 0 1 2 0 1 0 0 0 1 1 1 2 2 0 0 0 2 1 1 0 1 2 0 1 1 0 2 2 1 0 1 2 2 0 2 0 1 2 1 0 1 1 1 0 0 1 0 0 1 1 2 1 1 1 0 0 0 1 1 0 1 2 0 1 1 1 1 1 1 0 1 1 0 2 0 0 2 1 0 1 0 0 2 2 2 2 0 0 0 0 0 0 0 2 0 1 0 0 0 0 0 0 0 1 0 0 0 0 0 1 0 0 1 0 0 1 1 0 0 1 1 0 2 0 2 1 1 0 1 1 1 0 0 1 0 0 0 0 0 1 0 0 0 0 0 2 0 0 0 0 2 2 0 1 0 0 0 2 0 0 0 1 0 1 0 0 0 1 0 0 1 0 0 0 0 1 1 1 1 1 0 0 2 0 1 1 0 0 1 0 2 1 1 0 0 1 0 1 1 0 0 0 1 0 0 0 0 1 1 0 0 1 1 0 0 0 0 2 2 2 0 1 0 0 0 0 2 0 0 2 0 0 1 0 2 0 1 1 1 0 1 0 0 0 0 0 0 2 2 0 2 1 0 1 0 0 0 1 1 1 0 2 2 2 0 0 1 2 2 1 1 0 0 0 2 2 0 0 0 0 2 0 0 1 1 1 0 0 1 0 1 1 0 1 1 1 0 0 0 0 1 0 2 0 0 0 2 0 0 0 1 1 0 2 0 0 2 0 0 0 0 0 0 2 2 2 0 1 1 1 0 2 0 2 0 2 2 1 0 1 0 1 0 0 1 0 0 1 0 1 1 0 0 2 2 1 2 2 2 2 0 1 0 1 1 0 0 2 2 0 0 0 1 2 0 1 1 1 0 1 0 0 0 0 0 0 1 0 1 1 1 0 0 0 2 0 0 2 2 0 0 0 0 0 1 0 0 0 0 1 0 2 2 1 0 0 1 1 0 2 0 2 2 2 1 1 1 0 1 1 0 1 0 0 2 0 1 2 2 0 2 2 0 0 0 1 1 1 2 1 0 1 0 1 1 1 0 0 0 0 2 1 2 1 0 2 2 2 1 1 2 1 0 0 2 2 0 1 0 0 0 2 0 0 0 1 2 2 2 1 0 2 1 0 1 0 2 0 0 0 0 0 0 1 0 0 0 0 0 0 1 0 1 0 0 0 0 1 1 1 1 2 2 0 0 0 1 0 0 0 0 1 0 2 1 1 0 2 1 0 0 0 1 0 1 0
106 0 1 2 1 0 0 2 2 1 0 0 1 2 2 0 0 0 1 0 1 2 0 0 2 0 1 1 1 1 2 0 0 1 1 0 2 2 0 0 2 2 1 0 0 2 0 0 2 0 0 0 0 1 0 1 0 0 0 0 0 1 0 1 0 1 1 1 2 1 0 1 2 0 2 2 0 0 1 0 1 0 0 2 2 0 0 0 0 1 0 0 0 2 0 0 0 1 0 1 1 0 1 0 2 1 1 0 1 1 0 2 0 2 2 2 2 1 2 0 0 0 1 0 1 0 1 0 0 0 0 0 1 0 0 0 1 0 0 0 1 2 0 0 0 2 2 0 0 1 1 0 0 0 1 0 1 1 0 1 1 2 0 2 0 2 0 1 2 2 0 0 1 1 0 0 0 1 0 0 0 0 0 2 1 1 1 2 1 0 2 2 0 0 2 0 1 2 1 0 0 2 0 1 2 1 2 0 1 0 1 0 0 0 0 2 1 0 2 0 2 0 2 0 0 0 0 2 0 1 0 0 0 0 0 0 0 0 2 0 0 0 2 1 0 0 0 0 0 0 0 0 0 0 0 0 1 1 1 0 1 1 0 0 0 0 0 0 2 0 0 0 0 0 0 0 0 1 0 0 1 0 1 0 1 0 0 2 0 2 0 0 0 0 2 0 0 1 0 0 0 0 1 1 1 0 0 0 1 2 0 2 1 1 1 0 2 0 0 0 1 0 1 1 1 0 0 0 0 0 0 1 0 2 1 0 0 1 0 2 1 1 2 0 1 1 2 0 0 2 0 0 0 0 0 0 0 0 0 1 0 0 2 0 2 0 0 2 2 0 2 0 1 1 0 0 0 1 0 2 1 0 0 1 2 2 0 0 0 0 0 0 2 0 2 2 2 1 0 0 0 0 0 1 1 0 0 1 1 0 0 2 0 0 1 0 0 1 1 1 1 0 0 1 0 0 0 0 2 1 0 1 0 1 2 1 0 1 0 0 1 0 1 1 1 0 1 1 1 0 0 1 0 2 2 1 1 1 1 1 1 0 0 0 1 1 1 2 2 0 0 0 1 1 2 0 2 2 2 0 0 0 2 2 1 0 1 0 2 1 1 0 0 1 1 0 2 2 2 0 1 1 2 1 0 1 1 0 0 0 0 2 1 1 1 1 1 2 0 2 0 0 1 1 0 0 1 1 1 1 1 1 1 1 0 0 1 0 1 1 1 1 0 0 0 1 1 0 0 2 1 0 1 1 1 1 0 2 0 1 1 0 0 1 1 1 0 1 2 0 1 1 1 0 0 1 2 2 2 2 2 0 1 0 0 0 1 0 0 0 0 0 0 0 0 0 0 0 0 0 0 2 0 2 0 2 1 1 0 2 1 0 1 1 0 1 0 1 0 0 0 0 0 1 1 0 1 0 0 0 0 1 0 2 1 0 0 0 1 1 0 0 1 1 2 0 2 0 0 0 0 2 0 1 1 1 0 0 0 0 0 0 0 1 1 1 0 2 0 1 0 1 0 1 1 2 0 0 0 0 1 1 2 0 1 1 1 1 0 1 1 1 0 1 1 0 0 0 1 1 1 0 0 0 0 0 1 2 0 0 2 1 0 1 0 1 1 1 1 1 0 1 0 1 2 1 1 0 0 1 1 1 0 0 0 0 0 0 1 1 0 1 2 0 2 0 2 1 0 0 0 0 0 0 0 0 2 0 2 0 0 0 1 0 1 1 1 1 0 1 0 0 2 1 1 0 0 0 1 1 1 1 1 0 2 2 0 1 0 1 1 2 1 1 1 0 0 0 0 0 0 0 0 2 1 0 1 0 0 2 1 0 1 1 1 1 1 2 0 1 1 0 1 2 2 1 1 0 0 2 0 1 0 1 0 2 0 0 0 0 0 0 0 1 1 0 1 1 0 0 2 0 0 1 0 0 2 0 0 0 1 0 0 0 0 1 1 0 0 1 0 0 0 1 0 2 0 1 1 2 2 2 0 0 0 0 1 0 0 1 2 0 0 1 2 0 2 2 0 0 1 2 1 0 1 1 1 1 0 0 0 1 0 0 1 0 2 1 1 1 0 1 1 1 0 0 1 1 0 0 2 2 0 1 1 0 1 0 0 0 0 0 2 0 1 1 0 1 0 0 2 0 1 1 0 0 1 0 0 1 1 1 1 0 0 1 0 0 1 0 0 0 0 0 0 0 0 1 1 0 0 0 0 1 1 0 2 1 0 2 1 0 0 2 0 0 0 0 0 0 1 0
107 1 2 2 0 1 1 2 1 2 0 0 1 2 1 0 1 0 0 0 0 1 0 0 2 0 0 2 2 0 1 1 1 2 0 1 1 1 0 1 1 1 2 2 0 2 1 1 0 0 0 0 1 1 0 1 0 0 1 1 0 0 1 1 0 0 0 0 2 1 0 2 2 0 2 2 0 0 2 0 1 0 0 2 2 0 0 0 0 1 0 1 1 2 0 0 0 1 0 0 2 0 1 0 0 0 1 0 0 2 0 0 0 0 0 0 0 0 1 2 2 0 2 0 0 2 2 0 0 0 2 0 1 0 0 0 1 0 0 0 0 2 0 0 0 1 0 0 0 0 0 0 0 0 1 0 1 1 0 0 1 2 0 2 1 2 2 0 1 2 0 0 2 0 0 1 1 0 0 1 0 1 1 2 1 0 2 0 0 0 0 1 0 1 1 0 0 2 0 0 0 0 0 2 2 0 2 0 0 0 2 0 1 0 0 2 0 0 2 0 2 1 2 0 0 0 1 0 0 0 0 0 0 0 0 0 0 1 2 1 0 0 2 0 0 0 0 0 0 0 0 0 1 0 0 0 0 1 0 0 0 0 0 0 0 0 0 2 1 0 0 1 0 0 0 1 0 2 2 2 0 0 2 1 0 1 1 1 0 1 0 1 1 0 2 0 0 0 0 0 0 0 0 0 0 0 0 0 1 1 0 1 2 2 1 1 2 1 1 0 0 1 2 2 0 0 1 0 0 0 0 1 1 2 0 0 0 2 0 1 0 1 1 0 1 1 0 1 2 0 1 1 0 1 1 0 0 0 1 0 1 1 1 0 1 0 0 2 2 0 2 0 1 1 1 1 0 2 1 1 0 0 0 0 1 0 0 0 0 2 1 1 1 0 2 0 0 1 1 1 0 2 1 1 1 0 1 2 0 0 0 1 0 1 1 0 1 0 0 0 0 1 2 1 2 2 1 0 1 0 0 0 1 0 2 0 1 0 0 0 1 0 0 0 0 2 1 1 1 2 0 1 0 2 0 0 0 2 2 1 1 0 1 0 0 0 0 2 2 0 1 1 1 1 0 1 0 0 0 0 2 1 2 2 1 0 1 0 1 1 0 1 0 1 1 0 1 1 1 0 0 0 1 1 1 0 2 2 1 0 0 1 0 0 0 2 0 2 0 1 1 0 1 1 0 1 0 0 0 2 0 0 1 1 1 0 1 1 2 1 1 1 0 1 1 1 0 1 1 1 1 0 1 0 2 0 0 0 0 0 2 0 1 0 0 0 2 1 1 0 1 1 1 0 0 1 1 1 2 1 2 0 1 0 0 0 1 1 1 2 0 0 1 0 0 0 1 0 0 0 0 2 0 1 0 2 2 2 0 2 1 0 0 0 2 1 0 2 0 0 0 0 0 0 0 2 0 1 0 0 0 1 0 1 2 1 0 1 2 0 0 1 2 2 2 0 1 1 2 0 0 2 0 1 2 0 0 0 0 0 0 0 1 0 0 2 1 1 1 0 1 0 1 0 0 2 1 1 1 1 0 0 1 0 0 1 0 1 0 1 1 1 1 2 0 1 0 0 0 1 0 1 0 1 2 0 1 2 0 0 0 0 0 2 0 0 1 0 1 0 0 0 1 2 2 1 1 0 0 0 1 1 0 1 1 0 2 0 2 2 0 2 0 1 1 0 1 0 0 0 0 0 0 0 0 1 0 1 2 0 0 1 2 0 0 0 1 2 0 2 1 1 2 0 0 1 0 0 1 1 1 1 0 1 1 2 1 2 0 2 0 2 2 2 2 0 1 1 0 0 2 0 0 1 1 0 0 2 0 0 0 0 1 1 2 1 1 0 1 2 1 1 2 2 2 1 0 0 0 2 0 2 0 0 0 1 0 0 2 0 1 1 0 0 0 0 0 0 0 0 2 0 0 2 2 0 0 0 0 0 1 0 1 0 1 1 0 0 0 2 0 1 0 1 0 1 0 1 2 2 1 1 1 0 1 1 1 1 0 0 2 0 0 0 2 0 2 2 0 1 0 1 0 0 0 0 1 0 0 1 1 0 0 0 1 1 1 2 2 0 0 2 1 0 1 0 0 2 0 0 2 2 1 2 1 0 0 1 1 0 0 0 1 1 2 2 0 1 0 0 2 0 2 0 0 1 1 0 0 0 2 0 1 0 1 2 1 0 1 0 0 0 0 0 0 0 2 0 1 1 0 0 0 0 0 0 0 0 0 1 0 0 1 1 0 0 0 0 0 0 0 1
108 0 1 2 1 0 0 2 2 1 0 0 0 1 0 0 0 0 0 0 0 2 0 0 2 1 1 0 1 2 0 1 1 1 2 0 2 1 0 1 2 1 0 0 0 1 1 0 0 0 0 1 0 0 1 0 0 0 1 2 0 1 1 1 0 0 0 0 1 1 1 1 2 0 1 2 1 0 2 1 1 0 0 0 0 1 0 0 0 1 0 0 1 1 0 0 0 1 0 1 1 0 0 0 1 1 2 0 1 1 0 2 0 1 1 1 1 0 0 2 2 0 1 1 1 0 0 1 1 1 0 0 0 0 0 0 0 0 1 0 0 2 0 0 0 1 0 0 0 0 0 0 1 0 0 0 0 0 0 0 0 1 1 2 2 2 2 2 1 1 1 0 2 0 1 1 2 0 0 0 0 0 0 1 1 0 1 1 0 0 0 1 0 1 2 0 0 2 1 0 0 0 0 1 2 1 2 0 1 0 0 0 1 0 1 1 1 0 2 0 2 1 2 0 0 0 1 1 0 1 0 0 0 0 0 0 0 1 1 1 0 0 2 1 0 0 0 0 0 0 0 0 1 0 0 0 1 2 1 1 1 2 0 1 0 0 1 0 2 1 0 2 0 0 0 2 1 2 2 0 2 1 2 1 1 1 1 0 0 1 0 2 0 0 2 0 0 1 0 1 0 1 0 0 0 0 2 0 0 2 0 2 2 2 1 0 1 0 0 1 0 1 0 1 1 0 1 0 1 1 0 2 0 0 0 1 2 1 1 1 0 1 2 0 1 2 0 0 1 2 0 0 0 0 0 0 0 0 1 1 1 1 1 0 1 1 0 2 1 0 1 1 0 0 0 0 0 2 0 2 0 0 0 0 1 0 0 0 0 0 0 0 0 0 1 0 1 1 0 0 0 0 1 1 2 1 0 2 0 0 0 1 0 0 1 1 0 0 0 0 0 2 0 2 1 1 1 0 1 1 0 1 1 1 0 1 0 1 0 0 1 0 2 2 1 2 2 0 1 1 0 0 0 2 0 0 0 2 0 1 1 0 0 0 1 1 1 2 2 0 1 1 2 0 1 0 2 1 0 0 1 0 1 1 0 0 0 0 1 0 1 1 1 1 0 0 0 2 2 0 0 0 0 0 1 1 2 2 2 0 0 1 0 0 0 1 0 2 0 0 0 2 0 0 1 1 0 0 1 1 1 1 2 1 1 1 1 0 1 1 1 1 0 0 0 0 0 2 2 1 0 0 0 0 1 2 1 0 0 0 1 0 1 1 1 0 1 1 0 1 0 1 0 0 0 0 2 0 1 0 1 1 0 0 0 0 0 0 0 1 0 0 1 0 0 1 1 0 0 0 0 2 0 0 0 1 1 1 0 2 0 0 2 2 0 1 0 2 1 0 0 0 0 0 0 1 1 1 0 0 0 1 1 2 1 0 2 0 2 0 0 1 0 1 2 0 2 2 1 0 0 1 1 1 1 1 0 1 2 0 0 0 1 1 1 1 0 2 1 1 0 2 0 1 1 2 0 0 1 1 1 1 2 0 1 2 1 0 0 1 0 1 1 2 0 1 0 1 0 1 1 0 0 0 1 0 1 2 0 0 1 1 0 2 1 2 1 1 1 1 0 0 1 2 2 2 2 0 0 0 0 0 1 0 2 2 1 0 0 1 1 0 0 1 1 0 1 0 0 1 1 0 0 1 0 1 0 0 0 0 0 0 2 0 0 0 1 1 0 1 0 0 2 0 0 1 1 0 1 1 1 1 0 0 0 2 0 1 1 1 1 1 2 2 2 0 0 0 0 1 1 0 0 2 1 0 2 1 0 1 1 0 1 0 1 1 0 1 0 0 0 0 0 2 2 0 0 0 0 2 0 1 1 0 0 0 0 0 0 0 0 0 0 1 1 0 1 0 0 0 2 0 0 1 1 0 1 1 0 0 2 0 0 0 0 1 1 2 2 1 0 0 0 0 0 2 0 1 1 1 1 1 0 0 0 0 0 0 0 0 2 0 1 1 2 1 1 2 0 0 0 1 0 0 2 2 0 0 0 1 0 0 0 0 1 1 0 0 2 0 0 2 1 1 2 1 1 2 0 0 2 2 1 2 1 0 1 1 0 0 0 0 0 0 1 2 0 0 0 0 2 0 2 0 0 0 0 0 0 0 2 0 0 0 0 0 0 0 1 0 0 0 0 0 0 1 1 1 2 1 0 1 0 1 0 1 1 0 1 2 0 0 1 2 0 0 0 0 0 0 2 0
109 1 1 1 1 0 0 1 2 1 0 1 1 2 1 0 0 0 0 0 0 1 0 0 2 0 1 2 2 0 2 1 0 2 1 1 1 1 0 0 2 2 1 1 0 1 2 0 0 0 0 1 0 1 0 1 0 0 1 1 1 1 2 2 0 0 0 1 1 0 0 2 2 0 1 2 1 1 1 1 0 0 0 0 0 1 0 1 1 2 1 1 0 2 0 0 0 1 0 1 1 0 0 0 0 0 2 0 1 1 0 2 1 1 1 1 1 0 1 1 1 0 2 1 0 1 1 0 0 0 1 0 1 0 0 0 1 0 0 0 2 1 0 0 0 0 0 0 0 0 1 0 0 0 0 0 0 1 0 0 1 0 0 2 0 0 0 0 1 2 0 0 0 2 1 1 0 0 0 1 1 2 0 2 2 0 2 0 0 0 0 0 0 1 2 0 0 2 0 0 0 0 0 0 2 0 2 1 2 0 1 0 0 0 0 2 1 0 2 0 2 1 1 0 1 0 1 1 0 1 0 1 1 1 2 0 0 1 2 0 0 0 2 1 0 0 0 0 0 0 0 0 0 0 1 0 0 1 0 0 0 0 0 0 0 0 0 0 1 0 0 1 0 0 0 0 0 2 2 1 0 0 1 0 0 1 0 2 0 2 0 1 0 0 1 0 1 1 0 0 1 0 0 0 0 0 0 0 1 2 0 2 1 1 1 0 2 1 0 0 1 1 1 2 1 0 1 0 1 1 0 1 0 2 0 0 0 0 2 1 0 0 1 0 0 0 2 1 1 0 1 1 0 0 0 0 0 0 0 1 0 0 0 0 0 2 0 2 2 0 2 0 1 1 0 0 0 2 1 1 0 2 0 1 2 1 0 0 0 0 0 0 1 1 2 1 1 0 0 0 0 0 2 0 0 0 1 0 0 0 0 2 0 0 0 0 1 0 0 0 0 1 2 1 2 2 1 0 0 0 0 0 1 1 1 2 0 0 1 0 2 0 1 1 1 1 1 0 0 2 0 0 0 2 1 1 0 2 1 2 0 0 0 0 0 0 0 2 2 0 2 2 2 0 1 0 1 0 0 0 2 0 1 1 1 0 0 0 2 1 2 0 0 1 1 0 1 2 2 0 0 0 1 1 0 1 1 1 2 0 1 1 0 1 1 0 0 1 0 1 1 1 2 2 0 0 0 2 0 2 0 1 0 0 1 0 1 1 2 1 1 2 1 0 0 0 0 1 1 1 1 0 1 0 1 1 0 0 0 0 0 0 0 1 1 1 0 1 0 1 0 1 1 0 0 0 0 0 2 0 2 0 2 0 2 2 2 1 0 2 1 0 0 0 0 0 1 0 0 0 0 1 0 0 0 1 1 0 0 1 0 0 1 1 0 1 1 1 1 0 0 0 0 1 1 0 1 1 0 0 0 0 1 2 2 0 2 0 2 0 1 1 1 1 2 0 1 1 1 0 1 1 0 1 1 0 1 1 2 0 0 0 1 1 1 1 0 1 0 0 0 0 1 1 1 2 0 0 0 1 1 1 2 0 0 2 1 1 0 1 1 1 0 1 2 0 0 0 1 1 0 1 0 2 2 0 2 1 1 1 0 0 0 1 0 0 0 1 1 1 0 1 1 2 0 0 0 1 1 0 2 2 0 0 0 0 2 0 2 2 0 2 0 1 1 0 1 1 0 0 0 0 0 1 1 0 0 0 2 0 0 1 2 0 0 0 2 2 0 2 1 1 2 0 0 0 0 0 1 0 2 2 2 1 2 1 0 2 1 2 0 1 2 2 1 1 0 1 0 0 1 0 0 2 0 0 2 0 0 2 2 0 2 2 2 0 0 2 1 1 0 1 1 2 2 1 0 0 0 2 0 2 2 0 0 0 0 0 1 1 0 1 0 0 1 0 0 0 1 0 2 0 0 1 1 0 1 0 0 0 1 0 1 0 1 1 1 0 2 0 1 0 1 0 0 1 2 1 2 2 2 2 0 0 0 0 0 0 0 0 1 0 1 1 2 1 1 1 0 0 0 2 0 0 1 0 0 1 0 0 1 2 0 0 0 0 2 0 0 0 0 0 1 1 1 1 1 2 0 0 1 1 1 1 2 0 2 1 0 0 0 0 1 1 1 2 0 1 0 0 2 0 2 1 2 0 2 1 0 1 2 0 1 0 0 1 0 0 0 0 0 0 0 0 0 1 1 2 2 0 0 0 0 1 0 0 1 1 0 2 1 0 0 2 0 0 0 0 1 0 1 1
110 0 1 2 0 1 1 1 2 1 0 0 1 2 1 0 0 0 0 1 1 2 0 0 2 0 1 0 1 0 1 1 2 2 1 0 2 1 0 1 1 1 1 1 0 1 0 0 1 1 1 1 0 2 0 0 0 0 1 1 1 1 1 2 0 0 0 1 1 0 0 2 2 1 2 2 0 0 2 0 1 0 0 1 1 0 0 0 0 2 0 1 1 1 0 0 0 2 0 2 0 0 1 0 1 1 2 0 0 2 0 1 0 2 2 2 2 0 1 1 1 1 1 1 1 0 0 1 2 2 0 0 1 0 0 0 0 0 2 0 0 2 0 0 0 0 0 0 1 1 1 0 0 0 0 0 1 1 0 1 1 1 0 2 0 1 1 1 1 1 1 1 0 2 0 0 0 0 1 2 1 1 0 2 0 0 1 1 0 0 0 1 1 1 1 0 0 2 0 0 0 1 0 0 2 1 2 0 1 0 1 1 2 0 0 2 1 1 2 0 2 0 2 0 0 0 0 0 0 1 1 0 0 0 0 0 0 1 2 1 0 0 2 1 0 0 0 0 1 1 0 0 0 0 0 0 1 2 0 0 0 0 0 0 0 0 0 0 2 0 0 1 0 0 0 0 0 1 1 2 0 0 2 0 1 0 1 1 0 2 0 2 0 0 2 0 1 1 0 0 0 1 1 1 1 0 0 0 0 2 0 2 0 0 1 1 2 0 0 1 1 0 0 2 2 0 2 0 0 0 0 1 0 0 0 0 0 1 1 0 0 0 2 0 1 1 1 1 1 1 0 0 0 1 0 1 1 0 0 2 0 0 2 0 2 0 0 1 2 0 2 0 1 1 0 0 0 2 2 0 1 1 0 0 1 1 0 0 0 0 0 0 1 0 1 0 0 1 0 0 0 1 1 1 2 1 0 2 0 0 0 0 0 0 1 0 0 0 2 0 1 0 0 2 1 1 1 0 0 0 0 0 0 2 0 0 0 1 0 0 1 0 1 1 1 0 1 1 2 1 0 1 0 2 2 1 1 2 1 1 1 0 0 0 1 1 1 2 2 0 1 1 2 2 2 0 2 2 1 1 1 0 0 0 0 1 0 1 1 0 0 1 1 2 0 0 1 2 2 0 1 0 1 1 0 1 1 1 1 0 0 0 0 0 0 0 0 2 0 1 1 1 1 1 1 0 1 1 0 1 0 1 1 0 0 0 0 0 2 2 0 2 0 1 1 1 0 1 1 1 1 0 1 0 2 0 0 1 2 0 0 1 0 2 2 0 0 0 1 0 0 1 1 0 1 0 1 2 2 2 2 1 2 0 1 1 2 0 1 2 1 0 0 0 2 0 0 1 1 0 0 1 0 0 0 2 0 2 0 1 1 0 0 0 1 0 0 0 0 0 1 1 0 1 1 0 0 1 0 0 0 0 0 1 1 1 0 0 2 0 0 0 1 1 2 0 2 1 1 0 0 2 0 0 0 0 0 0 2 0 0 0 1 1 0 1 0 2 0 0 0 1 1 0 1 1 2 0 1 2 0 0 1 1 1 1 0 1 0 0 1 0 1 1 1 0 0 0 1 1 1 0 0 0 0 0 2 2 0 0 1 1 0 1 2 2 1 0 0 0 0 0 1 2 0 0 0 1 1 0 1 1 0 0 0 0 1 0 1 2 1 1 1 0 1 0 1 0 0 1 1 0 0 1 0 1 2 0 1 0 0 1 2 0 0 1 1 1 0 2 0 0 0 1 1 0 0 0 1 1 1 1 0 0 0 1 0 2 0 2 0 2 1 0 0 0 0 1 0 1 2 0 0 2 1 0 0 0 0 2 2 0 2 2 2 2 0 1 1 1 1 1 1 2 2 1 1 0 0 2 1 2 0 1 0 2 0 0 1 0 1 1 0 0 1 0 1 0 0 0 1 0 0 2 2 0 0 1 0 0 1 1 2 0 2 2 0 0 1 1 0 0 0 2 0 2 0 0 1 2 2 2 0 0 0 0 0 0 0 1 2 0 0 1 1 0 2 2 0 0 2 2 1 0 1 1 0 1 0 1 0 1 0 0 0 0 2 0 1 0 0 1 2 1 0 1 1 1 1 1 2 2 0 2 0 0 0 1 0 0 0 1 0 0 1 2 0 0 0 0 2 0 0 1 1 0 2 1 0 2 1 0 0 0 0 0 0 0 1 0 0 1 0 0 0 0 1 1 1 0 0 0 0 0 0 0 0 1 0 2 1 0 0 0 0 0 1 0 0 1 0 0
111 0 1 2 1 0 0 1 1 1 0 0 0 1 0 0 0 0 1 0 0 2 0 1 1 0 1 2 2 0 2 0 0 1 0 1 1 1 0 1 2 1 1 0 0 1 0 0 0 0 0 0 0 0 1 1 0 0 1 2 0 1 2 2 0 0 1 1 1 0 0 0 2 0 2 2 0 0 2 0 1 0 1 0 1 0 0 1 1 2 0 1 1 1 0 0 0 1 0 1 2 0 1 0 2 2 2 0 0 2 0 0 0 0 1 1 0 0 2 1 1 0 1 1 1 0 0 0 0 0 2 0 0 0 0 0 0 0 0 0 0 2 0 0 0 1 0 0 0 0 0 0 2 0 0 0 1 0 0 1 0 1 0 1 0 0 0 1 2 2 0 0 0 2 0 0 0 0 0 0 0 0 1 2 2 1 1 0 0 2 0 0 0 0 2 0 0 2 0 0 0 0 0 2 2 0 2 1 0 0 1 0 2 0 0 2 1 0 1 1 1 0 0 0 1 0 0 1 1 0 1 2 0 0 0 0 0 2 2 2 0 0 2 0 0 0 0 0 0 0 0 0 0 0 0 0 0 2 0 1 0 1 0 0 1 1 0 0 2 0 0 1 0 0 0 0 0 2 2 0 1 1 2 0 0 2 0 0 1 2 1 1 0 1 2 1 1 0 0 0 0 0 2 2 2 0 0 0 0 1 1 2 1 1 1 0 1 1 0 0 1 0 0 1 1 0 0 0 1 2 0 0 0 1 0 0 0 1 1 1 0 0 1 0 1 1 1 0 0 2 0 0 1 2 1 0 0 0 1 1 1 1 2 0 1 1 0 2 0 0 0 2 1 1 1 1 0 1 0 2 0 2 1 1 1 0 0 0 0 1 0 0 0 0 1 1 1 0 1 1 0 1 1 1 1 1 1 1 0 0 1 1 0 0 1 0 1 0 2 0 0 0 0 2 1 1 1 0 2 1 1 0 0 2 1 1 0 0 0 0 1 0 1 0 0 1 1 1 2 1 0 1 0 0 0 0 0 1 0 0 1 0 0 0 0 0 0 1 1 1 1 1 2 0 0 1 0 1 1 0 1 0 0 0 0 0 0 0 1 0 1 1 1 0 1 0 2 2 2 0 1 0 1 1 0 1 2 1 2 0 1 1 0 0 0 2 1 2 0 1 1 1 0 0 0 1 1 0 0 0 0 2 1 0 1 0 0 0 0 0 1 0 0 0 0 0 0 2 2 1 0 0 0 0 0 0 0 0 0 1 0 0 1 0 0 0 1 0 0 0 0 2 2 0 1 1 2 1 1 1 1 1 0 0 0 0 0 0 0 0 0 0 1 0 0 1 2 0 0 0 0 2 0 1 0 2 2 0 1 2 0 0 0 0 2 0 1 2 0 0 0 0 0 1 1 0 1 0 0 0 0 1 0 2 2 0 2 1 2 0 0 1 0 1 1 0 2 0 2 0 0 2 0 1 1 0 0 0 1 0 0 0 0 1 1 1 0 1 1 0 1 0 0 1 1 2 0 0 1 1 0 1 2 1 0 1 2 1 1 0 2 1 0 0 0 0 0 0 1 1 0 1 0 1 1 0 1 2 0 0 0 0 0 0 1 1 0 1 1 1 0 0 0 2 1 0 0 1 1 0 1 1 0 0 0 0 1 0 0 0 0 0 1 1 2 0 2 0 0 0 0 0 0 0 0 0 0 0 1 0 0 0 2 0 0 0 0 1 0 0 1 1 1 1 1 0 0 1 0 1 2 2 0 0 1 2 0 1 0 1 1 2 2 1 0 1 0 0 0 1 1 0 0 2 1 0 1 1 0 0 0 0 1 1 1 2 0 2 0 1 1 0 1 2 2 2 2 0 1 2 0 2 0 0 0 1 1 0 0 0 1 1 0 0 0 0 0 1 0 0 1 0 0 1 1 0 1 1 0 1 0 0 0 0 0 1 1 1 2 0 1 0 1 0 0 2 1 1 1 2 2 2 1 1 2 2 0 2 0 0 2 0 1 1 2 0 2 2 0 1 0 0 0 0 2 2 0 1 0 0 0 1 0 0 1 0 2 0 1 0 0 1 2 1 1 1 1 1 0 0 1 1 0 1 1 0 1 1 0 1 0 0 0 2 1 2 0 0 0 0 2 0 1 1 1 0 1 1 1 0 0 0 0 0 0 0 0 0 0 0 0 0 0 0 0 0 2 0 1 0 0 0 0 2 0 1 2 0 1 2 0 0 0 2 0 0 1 0 0 0 0 0
112 1 2 0 0 0 0 1 0 2 0 0 0 0 0 0 0 0 0 0 0 1 0 0 2 0 0 2 2 1 1 2 0 1 2 0 2 1 1 1 1 0 1 0 0 0 1 0 0 1 1 1 1 2 0 0 0 0 1 0 2 2 2 2 0 1 1 0 0 0 0 1 2 0 0 2 2 0 1 0 0 0 0 0 0 0 0 0 0 2 0 0 2 1 0 0 0 0 0 0 1 0 2 0 0 0 2 0 0 2 0 2 1 2 2 2 2 1 1 0 0 2 2 0 0 2 2 1 2 1 2 0 0 0 1 1 1 0 2 0 2 0 0 1 0 1 1 0 0 0 0 0 1 0 0 0 0 0 0 2 2 1 0 1 1 1 1 1 1 2 0 0 0 2 0 0 0 1 0 0 0 1 1 1 1 0 1 2 0 0 0 2 0 0 1 0 0 2 0 0 0 0 0 1 1 1 1 0 0 0 1 0 1 0 0 2 0 2 2 0 2 2 1 0 2 0 0 2 0 2 0 0 0 1 1 1 0 0 2 0 0 0 2 0 0 0 0 0 0 0 0 0 0 1 0 0 0 2 1 1 1 2 0 0 1 1 0 1 0 0 0 2 0 0 0 0 0 1 1 0 0 1 1 0 0 0 0 2 0 2 0 1 0 0 2 0 2 1 0 0 0 0 0 0 0 0 0 1 0 2 0 2 1 1 0 0 2 1 0 1 1 0 0 2 0 0 0 1 0 1 0 1 0 1 0 0 0 1 0 1 1 1 2 0 0 0 1 1 1 1 2 2 0 1 0 1 1 0 0 2 0 0 0 1 0 0 0 2 2 0 2 0 0 0 1 1 0 2 1 1 2 1 0 0 1 0 0 0 0 1 0 0 1 0 1 0 1 1 1 1 0 1 0 2 2 1 0 2 0 0 1 0 0 0 1 0 1 1 0 1 1 1 1 1 1 1 1 1 2 2 0 1 0 2 1 1 0 1 0 0 1 0 2 1 1 1 1 1 2 0 0 1 0 2 2 2 0 1 1 0 2 0 0 0 0 0 0 2 2 0 1 1 0 2 0 1 0 2 0 1 2 0 2 2 1 0 1 0 2 2 0 0 1 1 0 0 2 2 2 0 0 0 0 0 1 1 2 1 0 2 0 0 0 0 0 2 0 2 0 1 0 1 1 1 0 0 1 0 0 1 0 0 1 1 0 1 0 0 1 1 2 2 0 1 0 2 2 1 1 2 2 0 0 0 0 0 0 0 0 0 1 0 0 0 0 0 0 1 1 0 1 2 1 0 0 2 2 2 2 2 2 0 1 0 0 0 1 0 1 1 0 0 1 0 0 0 0 1 0 0 1 1 0 0 0 2 1 0 1 2 1 1 0 0 0 0 0 0 1 0 0 0 0 1 1 0 0 1 0 0 1 0 1 2 1 0 0 1 2 0 0 0 0 1 1 0 2 1 1 0 0 1 0 1 1 0 0 0 1 0 0 0 1 0 1 2 1 2 0 0 0 0 1 0 0 1 2 0 0 1 1 1 2 0 0 2 1 1 0 0 1 0 1 2 1 1 0 0 0 2 0 0 0 0 0 0 2 2 0 0 1 1 0 1 1 1 1 0 0 0 0 0 1 1 1 1 1 1 1 0 1 1 0 0 1 1 2 0 0 0 0 0 1 0 2 0 2 1 0 1 1 1 0 1 1 0 1 0 2 0 0 0 2 0 0 0 0 1 0 2 1 0 2 1 1 0 0 1 0 1 2 2 2 0 2 0 0 2 0 2 0 2 2 2 2 0 0 0 0 2 2 0 1 2 0 0 0 0 1 2 2 0 1 0 1 0 0 0 2 2 2 2 1 1 1 2 1 0 0 2 0 1 0 0 0 0 0 2 1 0 1 0 0 0 0 0 0 0 0 0 2 0 0 2 0 0 1 0 1 0 1 0 0 0 0 1 0 0 2 0 0 0 1 0 0 2 0 0 1 2 2 2 2 0 1 1 0 0 0 0 1 0 0 1 2 1 2 1 0 0 0 1 0 0 2 1 0 1 1 1 0 1 0 0 1 1 2 1 1 1 0 1 1 1 2 1 1 2 0 0 0 1 1 1 2 0 1 1 0 0 0 0 2 1 1 0 0 0 0 0 1 0 2 1 0 1 1 1 0 0 2 0 0 0 0 0 0 0 1 0 0 0 0 0 0 1 1 1 1 1 0 0 0 0 0 0 0 1 0 1 0 0 1 1 0 1 0 0 0 0 0 0
113 0 0 1 0 0 0 2 2 2 0 0 0 0 0 0 0 0 1 0 0 2 0 1 1 0 1 2 2 0 1 1 0 0 2 0 2 1 1 0 1 1 0 0 0 1 0 1 1 0 0 2 0 0 2 0 0 0 0 1 1 1 2 2 1 1 1 1 1 0 0 1 2 0 1 2 1 0 2 0 2 0 0 1 1 0 0 2 2 2 2 2 2 2 0 0 0 0 0 0 2 0 1 0 0 0 2 1 1 1 1 2 0 1 1 1 1 0 1 1 1 0 2 1 0 1 1 0 0 0 0 0 0 0 0 0 0 0 1 0 1 1 0 0 0 1 0 0 0 1 1 0 1 1 1 0 1 1 1 1 1 0 0 1 1 2 0 1 1 1 1 1 0 2 1 1 0 1 0 1 1 2 1 2 1 0 2 0 0 1 0 0 0 0 1 0 1 2 0 0 0 1 0 0 2 2 0 1 0 0 0 0 1 0 0 2 0 2 1 1 1 0 1 0 0 0 2 2 0 2 0 0 0 0 0 0 0 2 2 2 0 0 1 0 1 1 1 0 1 1 1 1 0 0 0 0 1 1 0 0 0 0 0 0 0 0 1 0 1 0 1 2 1 1 1 0 0 2 2 2 0 0 1 0 1 1 1 1 0 2 0 2 1 0 2 0 0 0 0 0 0 0 1 1 1 0 0 0 0 0 1 1 2 2 1 0 1 1 0 0 0 1 2 1 0 0 0 0 0 0 0 0 1 1 0 0 0 2 0 1 1 1 2 1 0 0 1 0 2 0 1 1 0 2 1 0 1 0 1 1 1 1 0 0 0 2 0 1 1 0 1 1 1 0 0 0 0 2 1 1 1 0 0 0 0 1 0 1 1 0 0 0 0 0 2 1 1 1 0 0 0 0 0 2 2 1 0 0 0 0 0 0 0 0 1 1 1 0 0 0 0 2 1 0 0 1 0 0 2 0 2 1 0 0 0 0 0 2 0 1 1 0 1 1 1 1 1 1 1 2 0 1 0 2 2 1 1 1 1 0 1 0 1 1 1 2 2 2 2 0 1 1 2 0 2 0 0 2 0 1 1 1 0 0 0 1 0 0 1 1 0 1 1 0 1 0 0 1 1 1 0 1 1 1 0 1 1 1 0 1 0 1 0 0 0 1 0 2 0 1 2 1 0 0 0 1 1 1 1 1 0 1 1 0 0 0 0 0 2 2 1 2 0 1 1 1 0 1 1 1 1 0 1 1 1 0 1 0 0 0 1 0 0 0 0 1 0 0 0 0 0 2 0 0 0 0 1 1 2 1 2 0 1 0 0 0 2 0 0 1 0 0 0 0 0 0 0 0 0 0 0 1 0 2 0 2 1 1 0 0 0 0 0 1 0 0 1 1 0 1 1 1 0 0 0 1 1 2 0 0 0 0 1 2 1 0 0 1 2 0 1 1 1 2 2 0 1 1 1 0 0 2 1 1 2 0 0 1 2 0 0 0 1 0 1 2 2 0 1 1 0 2 1 0 0 2 0 2 1 1 0 0 2 0 1 1 1 1 0 1 1 1 0 2 2 0 0 0 0 1 0 0 0 0 1 0 2 1 1 0 1 0 0 2 0 0 0 2 2 2 0 0 0 1 2 0 0 1 0 0 2 2 0 0 0 0 1 0 1 2 1 1 1 0 1 0 1 0 0 0 0 0 0 2 0 0 2 0 1 0 0 1 2 0 0 1 1 1 0 2 0 0 1 1 0 0 0 0 1 0 1 2 1 0 1 2 0 2 1 2 0 1 2 2 1 1 0 1 0 1 2 0 0 1 2 0 1 1 0 1 1 0 1 1 1 2 0 0 2 2 1 2 1 2 2 2 1 0 0 2 1 2 2 0 0 0 0 0 1 0 1 1 0 0 1 0 1 0 0 0 2 0 0 1 1 0 1 0 0 0 2 0 0 0 0 1 0 0 2 0 1 0 1 0 0 2 0 1 2 2 2 1 0 0 0 0 1 1 0 0 2 0 1 2 2 0 2 2 0 0 1 2 0 1 2 1 0 1 0 1 0 1 1 0 1 1 1 0 1 0 0 1 1 1 2 2 1 0 0 1 2 2 0 1 0 0 0 1 0 0 0 0 2 1 2 0 0 1 0 0 2 0 1 1 1 0 1 1 0 2 1 0 0 0 2 1 2 1 2 0 1 1 1 1 2 0 2 0 1 1 0 1 0 1 1 0 0 1 0 1 0 0 0 1 0 0 0 0 0 0 2 0
114 1 2 1 1 0 0 2 1 2 0 0 1 2 2 0 0 0 0 0 0 0 0 1 1 1 0 1 2 1 1 0 0 0 1 2 1 2 0 1 1 1 1 1 0 0 0 0 0 0 0 0 2 2 0 1 0 0 1 1 1 1 0 1 0 0 0 1 1 0 0 1 2 0 0 2 2 0 2 0 2 0 0 1 1 0 0 0 0 2 0 1 1 1 0 0 2 0 0 0 1 0 1 0 1 1 2 1 1 1 0 1 1 2 2 2 2 0 1 1 1 0 2 2 0 0 0 2 2 2 0 0 0 0 1 1 1 0 0 0 1 1 0 0 0 0 1 0 0 1 1 0 1 0 0 0 1 0 0 0 1 1 0 2 2 2 1 1 0 0 2 1 1 1 0 1 1 0 0 0 0 1 0 2 1 0 2 1 0 1 0 1 0 0 2 0 2 2 0 0 0 1 0 1 2 0 2 1 0 0 1 0 2 0 0 2 0 1 2 0 2 0 2 0 0 0 1 1 0 1 0 1 0 0 0 0 0 1 2 1 0 0 2 0 1 1 1 0 1 1 1 1 0 0 1 1 0 2 2 0 2 2 0 0 0 0 0 0 1 0 0 1 1 1 1 1 0 2 2 1 0 0 2 1 0 2 0 2 0 2 0 2 0 0 2 0 2 2 2 0 1 0 1 1 0 0 0 1 1 1 0 1 1 2 1 0 2 0 0 1 1 0 1 1 2 0 2 0 1 1 0 1 0 2 0 0 0 1 1 1 1 1 1 0 1 1 1 0 0 0 0 0 0 0 0 0 0 0 0 0 0 0 2 0 2 0 0 2 1 0 1 1 0 0 0 0 0 2 1 1 0 1 0 1 2 1 0 0 0 0 0 0 1 0 2 1 1 1 1 1 0 1 1 1 1 0 1 0 1 0 0 1 0 0 1 0 0 2 0 2 2 0 0 1 1 1 1 0 1 0 1 0 0 0 2 1 0 1 0 0 2 0 1 0 0 1 1 2 2 2 0 2 0 1 1 0 0 2 2 2 0 0 0 0 0 0 0 0 2 0 0 0 1 2 1 1 0 2 0 0 0 2 1 1 1 0 0 0 1 0 1 1 1 1 0 0 2 0 0 0 0 2 2 2 0 0 0 1 1 0 0 1 0 0 0 2 1 2 0 1 0 0 1 0 0 1 1 1 1 1 0 2 1 0 1 1 1 0 1 1 0 1 0 1 1 0 1 1 1 1 1 0 0 0 2 0 0 1 0 0 0 0 1 0 0 1 1 1 0 1 0 2 2 0 0 1 1 1 1 1 2 1 2 0 0 0 2 0 0 0 1 0 1 0 0 2 1 0 0 0 0 2 1 0 0 2 0 1 0 1 0 0 0 0 1 0 0 0 0 0 0 0 0 0 0 0 2 1 0 0 1 1 0 2 1 1 1 1 2 0 0 1 0 0 1 0 2 0 1 1 0 1 1 2 2 0 0 1 1 0 0 0 2 1 1 1 0 0 1 0 1 0 1 0 0 1 1 1 1 1 1 2 1 1 0 0 1 1 0 1 1 2 0 1 1 0 0 0 0 0 0 1 0 1 1 0 2 2 0 0 0 0 0 2 0 2 0 2 1 1 1 0 2 2 2 2 2 0 0 0 0 0 1 0 1 1 1 0 0 2 1 2 0 0 0 1 1 1 0 0 0 0 0 0 1 0 0 1 2 0 0 1 2 0 0 0 0 1 0 2 0 0 1 0 0 0 0 0 0 2 0 0 2 0 2 0 0 2 1 2 0 1 2 2 2 0 0 2 2 0 0 1 0 2 1 0 1 0 0 2 2 1 1 1 1 2 1 0 2 1 0 2 1 2 2 2 1 0 0 2 0 2 2 0 0 0 0 0 0 0 0 1 0 0 0 0 1 0 0 0 1 0 0 2 2 0 0 0 0 0 2 0 0 0 0 1 0 1 2 0 1 0 1 1 0 2 0 0 1 2 1 1 0 0 0 0 0 1 0 0 1 0 1 1 2 1 2 2 0 1 0 1 0 1 2 2 0 0 0 1 1 2 0 0 1 1 2 0 0 0 0 0 2 1 2 1 1 1 0 0 1 0 0 1 0 0 0 0 0 0 0 0 0 0 0 1 0 1 0 0 2 0 2 1 1 0 1 0 0 0 1 0 0 0 1 1 1 0 0 0 0 0 0 0 0 0 2 1 2 1 0 1 0 1 0 0 2 0 0 1 0 0 1 1 0 0 0 0 1 0 1 0
115 0 0 2 1 1 1 0 1 1 0 1 0 1 0 1 1 0 1 0 0 1 0 0 2 0 2 2 2 0 2 2 1 2 2 0 2 1 1 0 1 1 0 0 1 1 0 0 0 1 1 1 0 1 1 1 0 0 2 1 1 2 2 2 0 0 1 0 1 1 1 1 2 0 2 2 0 0 1 1 0 0 0 1 1 0 0 0 0 2 0 1 1 2 0 0 0 1 0 1 1 0 0 0 0 0 2 1 2 0 0 1 0 0 0 0 0 0 1 1 1 0 2 1 0 0 0 1 2 2 0 1 1 0 0 0 0 1 0 0 2 0 1 0 0 2 0 0 0 1 1 0 0 0 0 0 1 1 0 1 1 2 0 2 1 2 0 0 0 0 2 1 1 1 1 2 1 0 1 1 1 1 0 1 1 1 0 1 1 2 0 0 1 1 0 1 2 2 0 0 0 0 1 1 2 1 2 0 0 0 1 0 1 0 0 2 0 1 0 2 0 0 2 0 0 0 1 1 0 1 0 0 0 0 0 0 0 2 2 1 0 0 2 0 0 0 0 0 0 0 0 0 0 0 0 0 1 1 0 1 0 1 0 0 0 0 0 0 1 1 1 2 0 0 0 0 0 1 1 0 0 0 2 1 0 2 1 1 0 1 0 1 0 0 2 0 2 0 0 0 0 0 1 1 1 0 0 1 1 1 0 1 2 2 0 0 0 0 1 0 0 2 2 1 0 0 0 0 1 1 0 2 1 2 0 1 1 2 0 1 1 1 1 1 0 0 2 0 1 1 1 0 2 2 0 1 1 0 0 1 0 0 1 1 0 0 0 2 0 0 0 2 1 1 0 0 0 0 0 2 0 0 0 0 1 1 0 0 0 0 0 0 0 0 2 1 1 0 0 1 0 1 1 1 1 1 1 1 0 0 1 1 0 0 1 0 0 0 2 0 1 0 0 0 0 1 0 0 0 1 0 1 0 1 1 0 0 1 0 0 1 0 0 2 1 2 2 1 1 2 0 1 0 2 2 2 0 1 1 1 1 0 1 1 0 1 1 1 1 1 1 1 1 1 1 0 1 2 0 0 1 0 0 0 0 1 0 0 0 0 0 2 1 0 1 0 1 1 1 0 0 1 2 1 0 1 1 1 1 1 1 0 0 0 0 1 0 2 0 2 0 0 1 1 0 1 0 2 0 2 0 2 0 0 1 0 0 0 1 1 1 1 0 2 2 1 0 0 0 2 1 0 1 0 0 1 0 0 0 0 1 0 0 0 0 0 0 0 0 0 0 0 1 0 0 0 1 1 1 1 2 1 1 0 0 0 1 0 0 0 0 0 0 0 0 1 1 0 0 0 0 2 0 1 0 2 1 0 0 2 0 0 0 1 0 0 1 1 1 0 0 0 0 2 2 0 1 1 0 0 0 1 0 0 2 0 0 0 1 1 0 1 1 1 1 0 1 2 0 0 0 2 1 0 0 1 0 1 2 0 0 0 1 0 2 1 0 1 1 0 0 1 0 1 1 2 0 1 1 1 0 1 2 1 1 2 0 0 1 0 2 0 0 2 2 0 0 0 0 1 0 1 0 0 1 0 1 1 0 0 0 0 0 2 0 1 0 1 1 1 0 0 2 2 1 1 1 1 0 0 1 1 1 0 1 1 1 0 0 2 1 1 0 1 1 0 1 0 0 0 0 0 0 0 0 1 1 2 2 2 2 1 2 1 0 0 0 2 0 2 0 0 2 0 0 0 0 0 0 2 1 1 0 0 1 2 1 2 0 2 0 2 1 1 1 0 0 0 0 0 0 0 0 2 1 0 0 0 0 2 2 0 1 1 1 2 1 1 2 2 1 2 1 2 2 1 1 0 0 1 0 2 2 0 0 0 0 0 0 0 0 0 0 1 1 0 0 0 1 1 0 0 0 2 2 0 0 0 0 0 0 1 0 0 0 0 1 1 1 1 1 0 2 0 0 1 0 0 1 2 2 2 0 0 0 0 0 0 0 0 1 0 0 2 2 0 2 1 0 0 0 0 0 0 1 0 0 1 0 2 0 1 0 1 0 1 2 0 1 0 0 1 2 0 1 0 1 0 0 0 2 2 0 2 0 0 0 1 0 0 0 0 2 0 0 1 0 1 0 1 2 0 2 1 1 0 1 0 0 1 1 0 0 0 1 2 2 0 0 0 0 0 0 0 0 1 1 2 1 0 0 0 0 1 0 1 2 1 0 1 0 1 1 2 0 0 1 0 0 1 0 0
116 0 1 2 0 0 0 1 1 1 0 1 0 1 1 0 0 0 1 1 1 1 0 0 2 0 0 1 2 1 1 2 0 1 1 0 2 1 0 2 0 0 0 0 0 0 0 0 0 0 0 0 0 2 0 1 0 0 1 0 0 2 0 0 0 2 1 1 2 1 0 2 2 0 0 2 2 0 1 0 0 0 0 1 1 0 0 1 1 2 1 1 1 1 0 0 0 1 0 1 0 0 1 0 0 0 2 1 1 1 0 2 0 1 1 1 1 0 0 2 2 0 2 2 0 0 0 1 1 1 0 0 0 0 0 0 0 0 1 0 2 0 0 0 0 0 0 0 0 0 0 0 0 1 0 0 0 1 0 1 1 1 0 2 1 1 0 1 1 2 0 0 1 1 1 1 1 1 1 1 1 0 0 2 1 1 1 2 0 1 1 1 1 2 1 1 2 1 0 0 0 0 1 2 2 1 2 1 1 0 1 0 1 0 0 2 0 2 2 0 2 1 2 0 0 0 0 0 0 0 0 1 0 2 2 2 0 2 2 2 0 0 2 0 0 0 0 0 0 0 0 0 0 0 1 0 0 2 1 1 1 2 0 2 0 0 0 0 2 0 0 2 0 0 0 0 0 0 0 0 0 0 1 1 0 1 1 0 0 1 0 1 0 0 2 0 1 0 0 1 0 0 0 0 0 1 0 0 1 1 1 2 2 1 1 0 2 1 0 1 0 0 2 0 1 0 1 0 1 1 0 1 1 0 0 1 1 0 2 0 0 0 1 0 1 1 1 0 1 2 0 0 0 2 2 0 0 1 1 0 1 1 2 0 1 0 0 1 2 0 2 0 1 1 0 0 0 1 1 1 2 1 0 2 0 1 0 0 0 0 0 0 1 0 2 1 2 1 0 0 0 1 1 1 1 0 1 1 0 0 1 1 0 0 0 0 1 0 0 0 0 1 1 1 1 1 0 0 2 0 2 0 0 2 2 2 0 0 1 0 1 0 0 0 0 0 1 1 1 0 0 1 0 1 0 0 0 2 2 2 1 0 1 0 0 1 1 2 2 0 1 1 1 1 0 1 0 0 0 0 2 0 1 1 0 1 0 1 2 1 0 0 0 2 1 0 2 2 2 0 0 0 0 0 1 1 2 1 0 1 0 0 0 1 1 1 0 2 0 1 1 0 1 1 0 1 0 0 1 1 1 0 0 0 0 0 1 0 1 1 1 1 0 0 0 0 0 1 1 1 0 0 1 0 0 0 0 0 1 0 1 0 0 1 1 0 0 2 2 0 2 0 0 0 0 1 2 0 2 0 2 1 0 0 0 0 0 1 1 2 0 0 0 0 0 1 0 0 0 0 0 2 0 0 0 2 1 1 0 1 1 0 0 2 0 0 0 2 0 2 2 2 0 0 0 1 1 1 0 0 0 0 0 2 1 1 1 1 2 0 1 0 0 1 2 0 2 0 0 0 0 0 1 0 1 0 0 1 1 0 0 0 0 1 0 1 1 1 0 1 1 1 0 0 0 2 0 0 0 0 0 1 0 0 0 0 0 1 0 1 1 2 0 1 0 1 0 0 2 2 1 1 0 1 2 0 1 2 0 0 2 2 0 2 1 2 1 2 2 2 0 0 1 2 0 0 0 2 2 0 0 0 0 0 1 0 2 0 0 2 1 2 0 0 0 0 0 0 0 1 1 0 0 0 0 0 1 1 2 1 1 1 2 0 0 0 0 2 0 2 0 0 2 0 1 1 0 0 1 1 2 2 2 0 2 1 1 1 0 1 1 2 2 1 1 0 0 1 0 0 1 0 0 2 0 0 0 1 1 1 1 0 2 2 2 2 0 1 0 0 0 0 1 2 2 1 1 0 0 1 0 0 0 0 0 0 0 0 0 0 0 0 1 0 1 1 1 0 0 0 2 0 0 2 1 1 1 0 0 0 0 0 0 0 0 1 0 0 1 1 1 0 1 0 0 2 0 1 1 1 1 1 0 0 0 0 0 0 0 0 1 0 0 2 2 0 2 2 0 0 0 2 0 0 2 1 0 1 0 0 0 0 0 0 0 0 2 2 2 0 2 0 1 1 2 2 2 2 2 2 2 2 1 2 1 0 0 1 1 0 0 0 0 0 0 2 0 0 0 0 1 0 0 2 2 0 2 1 0 1 2 0 0 0 0 0 0 0 1 0 0 0 0 0 0 0 1 0 0 0 0 0 0 1 0 1 2 1 0 1 0 0 1 2 1 0 0 0 0 0 0 0
117 0 1 1 0 0 0 2 2 1 0 0 1 1 0 0 0 0 1 0 0 2 0 0 2 0 1 1 2 1 1 1 0 1 2 1 1 1 1 0 0 0 1 1 1 0 0 0 0 0 0 1 1 1 0 0 0 0 1 1 1 2 0 1 0 1 1 2 1 0 0 1 2 0 1 2 1 0 2 1 0 0 0 1 1 0 0 0 0 2 0 0 0 0 1 0 1 1 0 1 2 0 1 0 1 1 2 1 1 1 0 2 1 2 2 2 2 0 0 2 2 0 2 0 0 2 2 2 2 1 1 0 0 0 0 0 1 0 0 0 1 1 0 0 0 2 0 0 0 0 0 0 1 0 1 0 1 2 0 0 1 2 0 0 0 0 1 0 0 2 0 0 1 1 1 1 0 0 1 1 1 1 1 1 1 0 1 1 1 1 1 1 0 0 1 0 1 2 0 0 0 0 0 1 1 1 1 1 1 0 2 0 1 0 0 2 0 0 2 0 2 1 2 0 0 0 1 2 0 2 0 0 0 1 1 0 0 2 2 2 0 0 2 0 0 0 0 0 0 0 0 0 0 0 1 0 0 1 0 0 0 0 0 0 0 0 0 1 0 0 0 1 0 0 0 0 0 2 2 0 1 1 1 0 0 0 0 2 0 2 0 0 1 0 2 0 0 1 1 0 1 0 1 1 1 0 1 1 0 1 0 1 2 2 0 0 0 0 0 1 0 1 0 1 1 0 2 0 0 1 0 0 1 1 0 0 0 2 0 1 1 1 2 1 1 1 2 0 0 1 0 0 0 2 2 0 0 0 0 2 0 0 1 0 1 1 0 1 2 0 2 0 1 1 0 0 0 1 0 2 0 1 0 0 1 0 0 0 0 1 1 2 1 0 2 1 1 0 0 0 0 1 1 1 2 1 0 2 0 0 0 1 0 0 0 0 1 0 1 0 0 1 0 0 0 1 0 0 1 0 0 1 1 0 0 1 0 2 0 0 1 0 1 0 0 0 1 2 2 1 0 1 0 1 1 1 0 1 2 0 1 0 1 1 0 1 1 2 2 0 0 0 2 1 1 0 0 2 0 0 1 0 0 0 0 0 0 1 1 0 1 1 0 1 0 0 2 1 1 0 1 1 0 0 0 2 2 1 0 1 0 2 0 1 1 1 1 2 0 1 1 1 1 1 1 0 1 0 2 1 1 0 2 2 0 0 1 0 2 2 1 1 0 0 0 1 0 1 1 1 0 1 0 0 0 1 1 0 0 0 1 0 0 0 0 0 0 1 1 0 1 0 0 0 0 0 1 1 1 1 1 0 1 0 1 1 1 0 1 1 1 0 0 0 0 0 0 0 0 0 0 1 0 0 0 1 0 0 1 1 0 0 0 1 0 0 1 2 1 1 0 1 0 1 1 0 1 0 0 0 0 1 0 0 2 1 0 0 2 0 0 0 0 2 1 0 2 2 0 0 1 2 0 0 2 0 0 0 1 0 0 0 1 1 0 1 0 0 1 0 1 1 0 1 1 2 0 0 1 1 1 2 2 1 2 2 0 1 0 1 1 1 1 2 0 1 0 0 1 1 0 1 0 1 1 0 2 2 1 0 0 0 0 1 0 2 1 2 0 0 2 0 0 2 1 0 0 1 0 0 1 1 0 0 0 0 1 0 1 1 1 0 0 1 1 1 2 0 0 1 1 0 0 0 0 2 0 1 1 0 0 0 2 0 0 0 1 2 0 2 1 0 1 0 0 1 1 0 2 1 2 2 2 0 2 2 0 2 0 2 0 2 2 1 1 0 0 0 0 0 0 0 0 1 1 0 0 1 0 1 1 0 1 1 1 2 0 1 0 1 1 1 0 2 2 1 1 0 1 2 0 2 0 1 0 0 0 0 1 0 1 1 0 0 1 0 1 0 0 0 1 0 0 2 2 0 1 0 0 0 1 0 1 0 1 1 0 0 2 0 1 0 0 2 0 2 0 0 1 0 0 0 0 0 0 0 0 0 1 0 1 0 2 1 1 0 2 2 0 1 0 1 0 0 0 1 1 2 1 2 1 1 1 0 1 1 2 0 2 0 0 2 2 1 0 0 1 1 1 1 2 2 0 2 1 0 1 1 1 1 0 0 2 0 1 1 0 2 0 0 2 0 1 2 1 0 2 2 0 2 2 0 0 0 0 0 0 0 0 1 0 0 0 0 0 0 2 0 0 0 0 0 0 1 0 0 1 2 0 2 0 2 0 1 0 0 0 0 0 0 0 0
118 0 1 1 0 0 0 2 2 1 0 0 0 0 0 0 0 0 1 0 0 2 0 0 2 0 0 2 2 0 2 1 2 2 1 0 2 1 0 0 1 1 0 0 0 2 1 0 1 0 0 1 0 0 1 1 0 0 0 1 0 2 2 2 1 1 1 1 2 1 1 2 2 0 1 2 1 0 2 0 0 0 0 2 2 0 1 1 1 2 1 1 0 2 0 0 0 2 0 2 0 0 1 0 0 0 2 0 0 2 0 2 1 2 2 2 1 0 1 2 2 0 2 2 0 0 0 1 1 1 0 0 0 0 1 1 0 0 0 0 1 2 0 0 0 1 1 0 0 1 1 0 0 1 0 0 1 0 0 2 0 1 0 1 1 1 2 1 2 2 0 0 1 1 2 1 0 0 1 1 1 0 1 1 1 0 1 0 0 0 0 0 0 0 0 0 0 2 0 0 0 1 1 1 2 2 0 2 1 0 1 0 0 1 0 2 1 1 1 0 2 1 2 0 0 2 0 2 0 2 0 0 0 0 0 0 0 1 1 1 0 0 2 0 0 0 0 0 1 1 1 1 0 0 1 1 1 0 0 0 0 0 0 0 0 0 1 0 2 1 0 2 0 0 0 2 1 0 0 0 0 1 2 1 1 1 2 1 0 1 0 1 0 0 2 0 1 1 0 1 0 0 0 0 0 0 1 0 0 2 0 2 1 1 2 0 1 1 0 0 0 1 1 2 1 0 1 0 1 1 0 1 2 0 0 0 1 0 2 1 1 1 1 0 0 0 2 0 0 1 0 0 0 2 2 0 1 0 0 1 0 0 2 0 1 0 0 2 1 0 1 1 0 0 0 0 0 1 1 1 0 0 0 0 2 0 0 0 0 0 0 0 1 0 2 1 1 0 1 2 0 2 0 1 1 1 0 2 0 0 0 0 0 1 1 0 1 0 0 0 0 2 0 2 1 1 0 0 2 2 0 2 1 1 1 1 0 0 0 0 1 0 2 1 1 0 1 0 1 0 0 0 0 2 1 0 1 1 1 1 1 0 0 0 0 0 0 2 2 0 0 0 2 1 2 0 1 2 0 2 2 1 1 1 0 1 0 1 1 0 1 1 2 2 1 0 2 2 2 0 2 0 1 1 0 1 2 1 1 0 0 0 0 1 1 1 0 2 0 0 0 2 0 0 1 0 0 0 1 1 1 1 0 0 1 0 1 0 2 2 1 2 0 0 0 0 0 1 1 1 1 0 0 0 2 0 0 2 0 0 1 0 0 0 0 0 0 1 1 1 0 1 1 0 0 1 1 2 2 2 2 0 2 0 0 0 2 0 1 1 0 1 0 0 1 1 0 0 0 0 0 2 0 1 0 2 1 1 0 2 0 0 1 2 0 2 0 0 0 0 0 0 0 0 0 0 2 2 0 0 1 1 0 0 2 1 0 1 2 0 0 1 0 1 2 1 2 1 1 0 1 1 1 0 1 0 0 0 1 1 1 0 2 0 0 2 1 1 1 0 1 0 1 1 1 2 0 1 1 1 0 0 2 0 0 2 2 0 0 1 1 1 0 1 2 0 0 0 0 1 0 0 0 1 1 0 2 2 0 0 1 1 0 1 0 0 0 0 0 0 0 1 1 2 1 1 1 1 1 0 0 0 0 0 0 0 1 0 1 2 1 1 0 0 0 2 2 0 0 0 0 0 0 1 0 1 2 0 2 1 0 1 1 0 0 1 0 1 0 2 0 1 0 1 1 0 0 0 1 1 1 1 0 1 1 2 1 2 1 2 0 1 2 2 2 0 1 1 1 0 0 0 0 1 2 1 2 0 0 2 2 1 1 1 1 1 2 0 2 2 1 2 0 2 2 0 0 0 0 1 0 1 1 0 0 0 0 0 1 0 0 0 1 0 1 1 1 1 0 0 2 0 0 1 1 0 1 0 1 0 2 0 2 0 2 0 1 0 1 1 0 0 1 1 0 2 0 1 1 2 2 2 0 0 0 0 1 1 2 0 1 1 0 1 2 0 2 2 0 0 0 1 0 1 2 1 0 0 0 0 0 1 0 0 1 1 1 2 2 1 1 1 2 1 2 2 1 1 0 0 2 2 0 2 0 0 0 1 0 0 1 0 2 1 1 0 0 0 0 0 2 0 1 1 1 0 1 1 1 0 0 0 0 0 1 1 0 0 1 0 0 1 0 0 0 0 2 1 1 0 0 0 0 0 1 0 1 1 0 0 0 1 0 0 0 0 0 1 1 0 0 0
119 1 1 2 0 0 0 2 1 2 0 0 0 0 0 0 0 0 0 0 1 1 0 1 1 1 1 2 2 0 2 0 0 2 2 0 2 1 1 1 1 1 0 0 0 0 2 0 0 1 1 1 1 2 0 0 0 0 1 0 1 2 2 2 1 1 1 2 0 0 0 1 2 0 1 2 1 0 2 0 2 0 1 1 2 0 0 0 0 1 0 0 1 1 0 0 0 2 0 2 0 0 0 0 0 0 2 0 0 2 0 0 0 2 2 2 2 0 1 0 0 1 1 1 1 0 1 0 1 1 0 1 0 0 1 0 1 0 0 0 0 2 0 0 0 1 0 0 0 0 0 0 1 0 0 0 1 1 1 1 2 0 1 2 1 2 1 0 0 2 0 0 0 2 0 1 1 1 0 0 0 0 0 2 1 0 2 1 0 1 0 1 0 1 2 0 0 2 0 0 0 0 0 0 2 1 2 2 2 0 1 0 0 0 0 2 1 1 2 0 2 1 1 0 0 0 1 2 0 2 0 1 0 0 0 0 0 1 2 1 0 0 2 0 1 1 1 0 0 0 0 0 0 0 0 0 0 1 0 0 0 0 0 0 0 0 0 0 1 0 0 1 1 1 0 0 0 1 1 0 1 0 2 2 0 0 0 1 1 2 0 1 0 0 2 0 1 1 0 0 0 0 0 0 0 0 1 0 0 0 0 1 1 1 0 0 2 0 1 1 0 1 0 2 0 0 0 0 0 1 0 1 1 1 0 0 0 2 0 0 0 0 2 0 2 2 0 0 0 1 0 0 0 2 2 0 1 0 1 0 1 1 0 0 0 0 0 2 0 0 0 2 0 0 0 0 0 2 0 2 0 0 0 1 1 1 0 0 0 0 0 0 2 1 2 2 2 1 1 1 0 0 0 0 0 0 0 1 0 0 2 0 0 0 1 0 0 0 1 0 0 1 0 1 1 1 1 0 1 0 1 0 0 2 1 1 0 1 0 1 1 0 1 0 0 2 1 2 2 0 0 1 0 2 2 1 1 1 1 2 0 0 0 0 1 1 1 1 2 1 1 1 2 0 0 0 0 2 0 2 2 1 2 2 1 1 0 1 2 1 0 0 0 0 0 0 1 2 2 0 0 0 1 0 0 2 2 2 2 0 0 1 1 1 1 2 0 2 0 0 0 2 0 0 1 1 0 1 1 2 0 0 2 1 0 1 0 0 0 0 1 1 0 0 0 0 0 1 1 2 1 0 0 0 1 1 0 1 0 0 1 0 0 1 1 1 0 2 1 1 1 1 0 0 0 0 0 1 2 1 2 0 2 0 1 1 2 0 0 0 0 0 0 0 0 0 0 0 0 0 0 1 0 0 0 0 0 0 0 0 1 0 0 1 1 0 0 0 0 0 0 0 0 1 1 0 1 2 0 0 0 1 1 2 2 0 0 0 2 0 0 0 0 1 1 0 2 1 1 0 1 1 0 0 1 0 0 0 2 0 0 0 0 0 1 2 0 1 0 2 0 2 0 1 1 2 0 0 1 1 1 1 1 0 1 1 1 1 1 0 1 0 1 1 0 0 0 1 2 2 0 2 0 1 2 0 1 1 1 1 0 0 0 1 0 0 1 2 1 1 1 0 2 2 2 2 2 0 0 0 0 1 0 0 1 1 2 0 1 1 0 1 0 0 0 1 1 0 0 1 1 0 0 0 0 1 0 0 2 0 0 2 2 0 0 1 1 2 0 1 1 0 2 0 0 1 0 0 1 1 1 1 2 1 2 1 0 2 1 2 0 1 2 1 1 0 0 0 0 0 0 0 0 2 0 1 1 0 0 2 2 0 2 1 2 1 0 1 1 1 1 1 1 1 1 1 1 0 0 2 0 2 1 1 0 1 1 0 1 0 1 1 0 0 0 0 0 0 0 0 2 0 0 1 1 0 1 0 0 1 0 0 0 0 0 0 2 1 2 1 1 1 2 0 0 1 0 1 2 2 2 2 0 0 0 0 1 0 1 0 0 0 1 1 2 1 1 2 0 0 0 2 0 0 0 1 0 0 0 0 0 0 0 0 0 0 1 1 2 1 0 2 2 2 2 2 0 2 1 1 1 1 0 1 1 0 1 1 1 0 0 1 1 1 1 1 0 0 0 0 2 0 0 2 2 0 2 1 0 2 1 0 0 0 1 1 1 0 1 0 0 1 1 0 0 0 0 0 1 1 0 0 0 0 0 0 1 0 2 2 0 0 0 0 0 0 0 0 0 1 0 1
120 1 0 2 0 1 1 2 2 1 0 1 0 0 0 0 0 0 0 2 1 0 0 1 1 0 1 2 2 1 1 2 1 0 1 1 1 1 0 1 1 1 0 0 0 0 1 0 1 0 0 1 0 0 1 1 0 0 0 1 2 2 1 1 0 2 2 0 0 0 0 0 2 1 1 2 1 0 2 2 0 0 0 2 2 0 0 0 0 2 0 1 1 2 0 0 0 0 0 0 2 0 1 0 0 0 2 0 1 1 0 1 1 1 2 2 2 0 0 2 2 0 2 0 0 2 2 1 1 1 1 1 0 0 0 0 0 1 0 0 2 1 0 0 0 2 0 0 1 1 1 0 0 0 0 0 0 1 0 0 0 0 0 2 1 1 0 1 1 1 1 1 1 1 0 1 0 0 1 2 1 1 1 2 1 0 2 0 0 1 0 0 1 1 0 0 0 1 1 0 0 1 1 1 2 2 1 1 0 0 2 0 1 1 0 2 0 0 1 1 1 1 2 1 0 0 2 1 0 1 0 0 0 0 0 0 0 1 1 1 0 0 2 0 0 0 0 0 0 0 0 0 0 0 0 0 1 2 0 1 0 1 0 0 0 0 0 0 1 1 0 2 1 1 0 0 0 2 2 2 0 0 1 0 0 0 0 1 0 1 0 2 0 0 1 0 0 0 0 1 0 0 2 2 0 0 0 0 0 2 0 2 2 2 1 1 2 0 0 0 1 2 0 1 1 0 1 0 1 1 0 1 0 2 0 0 0 1 1 0 0 0 1 0 0 0 2 0 0 0 0 0 0 1 0 1 1 0 0 2 0 0 2 0 2 0 0 2 2 0 2 0 0 0 0 0 0 1 0 2 1 1 0 1 2 1 0 0 0 2 1 1 0 0 2 0 1 0 1 2 0 2 0 1 1 1 0 1 1 1 0 2 0 0 0 0 1 0 1 0 0 1 1 0 0 1 1 0 0 1 0 1 0 2 1 1 0 1 0 1 0 0 2 0 0 0 1 0 2 2 0 1 0 1 0 0 0 2 2 2 1 0 0 0 2 2 2 1 1 2 2 2 2 0 0 0 1 1 0 0 2 0 0 0 0 1 0 0 1 0 1 1 0 1 2 0 0 1 1 1 0 0 0 0 0 2 2 0 0 1 0 1 0 0 0 1 0 2 0 1 1 1 1 0 0 1 1 0 1 1 1 0 1 1 1 0 1 0 2 2 1 2 0 1 1 1 0 0 0 2 0 0 0 0 1 1 0 0 0 0 0 0 2 0 0 0 2 0 0 0 0 0 1 0 0 1 1 0 2 0 2 0 1 0 0 1 1 0 0 0 0 0 0 0 0 1 0 0 0 0 0 2 0 0 0 2 2 1 1 2 0 0 0 0 2 0 0 0 0 0 0 0 0 1 1 0 1 0 0 0 0 0 0 1 2 2 0 0 1 1 1 0 1 1 1 0 1 2 2 0 0 1 0 0 2 0 0 0 2 0 0 0 2 0 1 2 0 0 0 1 1 1 1 1 1 2 1 1 1 1 0 0 1 0 0 1 1 0 1 0 2 2 0 1 1 0 0 0 1 1 1 0 0 0 0 0 1 1 1 1 0 0 1 1 0 0 2 0 0 0 0 0 1 2 2 2 2 1 1 0 1 1 1 0 1 1 2 0 1 1 0 1 0 0 0 1 1 0 0 0 0 0 0 1 1 1 0 0 2 0 0 2 2 0 0 0 1 1 0 2 0 0 1 2 2 0 0 0 1 1 1 1 1 1 2 2 1 2 0 2 0 2 1 2 2 0 0 0 0 0 0 0 0 1 2 0 1 0 0 2 2 0 1 1 1 2 0 1 0 0 0 0 1 2 1 0 0 0 0 2 1 2 0 0 0 1 0 0 0 0 0 0 1 0 1 1 1 0 0 0 2 0 0 1 1 0 1 0 0 0 1 0 1 0 1 2 0 0 0 1 0 0 2 1 0 2 0 1 1 2 2 2 0 0 0 0 1 0 1 0 1 0 2 2 2 1 1 1 0 0 0 1 0 0 1 1 0 1 0 1 0 1 0 0 1 0 2 2 2 1 1 1 2 2 0 1 1 1 1 1 2 2 0 0 0 0 1 2 0 1 0 0 1 1 0 2 1 0 0 0 2 0 2 0 0 0 1 1 0 1 2 0 0 0 0 0 2 0 2 0 0 1 0 0 0 0 0 2 2 0 0 0 0 0 0 0 0 0 0 1 0 1 0 0 0 0 1 0 0 0 0 0
121 1 2 0 0 0 0 2 1 2 0 0 0 1 1 0 0 0 0 0 1 2 0 0 2 0 0 2 2 2 1 1 1 1 1 1 1 2 0 1 1 1 0 1 0 1 0 0 1 0 0 0 0 1 0 1 0 0 1 2 0 1 1 1 0 2 2 1 1 0 0 2 1 0 1 1 1 0 2 1 0 0 0 1 1 0 0 0 0 1 0 0 0 2 1 1 1 0 1 0 1 0 0 0 0 0 2 0 1 1 0 1 0 1 1 1 1 1 2 0 0 0 2 1 0 1 1 1 1 1 1 0 0 0 1 1 0 0 0 0 1 2 0 0 0 1 0 0 0 0 0 0 0 0 1 0 1 1 0 0 1 2 0 2 2 2 1 0 0 0 2 2 1 1 0 1 0 0 0 0 0 1 0 2 2 2 0 2 2 1 1 1 0 0 2 0 1 2 0 0 0 0 1 1 2 0 2 0 0 0 2 0 1 0 0 2 1 1 0 2 0 0 1 0 0 0 1 2 0 1 0 0 2 2 1 0 0 2 2 2 0 0 2 0 0 1 1 0 0 0 0 0 0 0 0 1 1 0 0 0 0 0 0 0 0 0 1 1 1 0 1 1 1 1 0 1 0 1 1 0 1 0 2 2 0 2 1 2 0 2 0 2 0 1 1 2 0 0 0 0 0 0 1 1 1 0 0 0 0 0 0 0 2 0 0 1 2 0 1 0 0 1 1 1 1 0 1 0 1 1 0 2 1 2 0 0 0 2 0 0 0 0 0 0 1 1 1 0 0 1 0 0 0 2 1 1 1 0 1 1 1 1 1 0 0 1 1 1 2 1 2 0 1 1 0 0 0 2 0 2 0 1 0 0 0 0 0 0 0 0 0 0 0 1 1 1 1 2 0 0 0 0 1 1 1 0 1 0 1 1 0 1 0 0 0 0 1 1 0 1 1 1 0 2 1 1 1 0 0 0 1 0 0 2 0 0 0 2 0 1 2 0 2 0 0 1 2 0 2 1 0 0 0 1 0 0 0 1 1 1 1 0 0 0 1 1 1 2 2 0 1 1 1 2 2 0 2 1 1 0 1 0 0 0 0 1 0 1 1 0 1 1 0 1 1 0 0 2 2 0 0 1 2 0 0 1 2 1 1 1 0 0 0 0 1 0 0 2 1 2 1 0 2 2 0 1 0 0 1 1 1 1 2 1 1 0 1 0 1 1 0 0 0 0 1 1 0 2 2 0 0 0 1 0 1 1 0 0 1 0 0 1 0 1 1 0 0 0 2 0 0 1 0 0 0 0 1 1 1 1 1 0 0 0 0 0 1 0 0 1 0 0 0 1 1 0 2 0 0 0 0 2 0 1 0 2 0 1 0 0 0 0 0 2 0 0 0 1 1 0 0 0 0 0 0 0 2 1 0 0 0 1 0 1 2 0 0 1 0 2 0 0 0 1 2 0 2 1 1 0 0 2 0 1 2 0 0 1 1 0 0 0 2 0 0 2 1 2 0 0 0 0 0 0 1 1 1 2 2 2 0 0 2 1 1 2 1 0 0 0 2 2 1 1 0 1 0 0 1 2 0 1 0 2 2 0 2 2 0 0 0 0 0 2 0 1 0 1 1 1 0 0 0 2 1 1 2 0 0 0 0 0 1 0 1 2 1 0 0 1 0 1 0 1 1 0 1 0 0 1 1 1 0 0 0 0 2 0 1 0 0 0 2 0 0 0 1 1 0 2 0 0 0 0 0 0 0 0 0 2 1 1 0 1 1 1 0 1 0 0 1 1 2 1 1 0 0 0 0 2 2 0 0 2 0 0 0 0 0 2 2 0 1 1 1 2 0 1 1 1 1 1 0 2 2 1 1 0 0 2 0 1 1 1 0 1 1 1 2 0 2 1 0 0 1 0 0 0 1 0 1 0 0 2 2 0 0 0 0 0 0 1 0 0 0 2 1 0 0 2 0 1 1 0 0 2 0 0 1 2 1 1 1 0 1 1 1 2 0 0 2 0 0 0 2 1 2 1 0 0 1 2 0 0 1 0 0 2 1 1 0 1 0 1 1 0 2 0 1 0 0 2 2 2 0 1 1 1 1 1 2 2 0 1 0 0 0 0 1 0 0 0 2 1 2 0 1 1 0 0 2 0 2 1 0 0 1 1 0 1 2 0 0 0 0 0 1 1 1 0 0 0 1 0 0 0 1 0 1 2 1 1 0 0 0 0 0 0 0 1 0 1 0 1 0 0 0 0 0 0 0 0
122 0 2 0 1 0 0 2 2 1 0 0 1 1 0 0 1 0 0 1 0 2 0 0 2 1 1 1 2 1 1 0 0 0 2 0 2 1 0 1 1 1 0 0 0 0 0 0 1 1 1 1 0 1 0 2 1 0 2 0 1 1 0 0 1 1 1 1 2 1 1 0 2 0 1 2 1 0 2 0 1 0 0 1 1 0 0 1 1 2 0 1 1 1 0 0 0 0 0 1 1 1 1 0 0 0 2 0 2 0 0 2 0 1 1 1 1 0 0 2 2 0 2 2 0 0 0 0 2 0 1 1 0 0 1 1 0 0 0 0 1 2 0 0 0 0 0 0 0 0 0 0 1 1 0 0 1 1 1 1 1 0 0 2 1 2 1 1 1 1 1 1 1 1 1 2 1 0 0 1 0 0 0 1 1 1 0 0 0 2 0 0 0 0 1 0 0 1 0 0 0 1 0 2 2 0 2 1 0 0 1 0 2 0 0 2 0 1 1 1 1 1 1 1 0 0 1 1 0 1 0 0 0 0 0 0 0 0 2 0 0 0 2 0 0 0 0 0 1 1 1 1 0 0 1 0 0 1 0 0 0 0 0 0 0 0 2 1 0 0 0 2 1 1 0 0 0 2 2 2 1 0 2 1 0 0 0 1 1 2 0 2 1 0 2 0 0 0 0 0 0 0 1 1 1 1 0 2 1 2 0 2 1 2 0 0 1 1 0 1 0 0 0 2 0 0 0 0 0 0 0 2 1 1 0 0 0 1 2 0 0 0 2 1 0 0 2 1 2 1 1 1 1 2 0 2 2 0 0 2 0 0 1 1 0 1 0 2 1 0 1 1 0 0 0 0 0 2 1 1 2 1 0 0 0 1 0 0 0 0 0 0 2 1 1 1 1 1 0 1 0 1 1 0 0 0 1 2 0 0 1 0 0 0 0 0 0 0 0 0 0 1 1 2 0 0 0 0 0 0 0 0 0 1 1 0 0 0 0 0 0 0 1 1 1 0 1 1 1 0 0 0 0 2 2 1 1 1 2 1 1 0 0 1 1 2 2 2 2 0 0 0 1 2 1 0 0 2 0 0 0 0 1 1 0 0 0 1 2 0 2 0 0 2 2 0 1 1 1 1 1 1 2 2 0 0 0 2 1 0 0 0 0 1 1 1 0 2 0 1 1 1 0 0 0 0 2 0 0 1 0 0 0 0 0 0 0 0 0 1 2 0 0 0 1 1 0 1 1 1 0 0 0 0 0 0 0 0 0 0 1 0 0 1 1 1 0 1 0 1 0 1 1 0 0 1 1 1 1 1 1 0 1 0 0 1 2 0 0 0 0 0 0 0 0 1 0 0 0 0 0 2 0 0 1 2 0 1 0 1 2 0 0 0 2 0 0 2 0 2 1 1 0 0 0 1 1 2 0 0 0 2 0 2 1 2 0 2 1 1 0 0 0 2 1 0 2 0 1 0 0 2 0 2 2 0 0 0 1 0 0 0 1 0 1 2 0 0 1 1 0 2 1 0 0 2 0 1 1 1 0 1 2 0 0 2 1 0 0 0 1 0 1 2 1 1 0 1 1 2 0 1 0 0 0 0 2 1 1 1 0 0 0 2 0 1 0 0 0 0 0 0 0 2 1 0 1 1 1 0 1 1 0 0 1 1 1 0 2 2 0 2 0 0 0 1 1 1 0 0 0 0 0 0 0 0 1 0 2 0 0 2 1 0 0 0 1 2 0 2 0 0 1 1 1 0 0 0 1 1 1 1 1 1 2 1 0 2 0 2 0 2 2 1 1 0 1 1 1 0 0 0 0 1 2 0 0 0 0 1 1 1 1 1 1 2 0 1 1 1 1 1 0 2 2 1 1 0 0 1 0 2 0 0 0 0 0 0 1 0 0 0 0 1 1 0 1 0 0 0 1 0 0 1 1 0 1 0 0 0 0 0 0 0 0 0 1 0 1 1 1 0 1 0 0 1 0 2 2 2 1 1 0 0 0 0 0 0 0 0 2 0 2 1 2 0 2 2 0 0 1 2 0 0 1 1 1 1 0 1 0 1 1 0 1 0 1 0 2 0 0 2 1 0 1 1 1 2 1 1 2 2 0 1 0 0 0 0 1 1 0 0 1 1 2 2 0 0 0 0 2 0 1 2 1 0 2 0 0 0 1 0 0 0 1 1 1 1 2 0 0 0 0 0 0 0 2 1 1 0 0 0 0 0 0 0 1 0 0 2 0 0 0 2 0 0 0 0 1 1 1 0
123 0 2 0 0 0 0 1 2 1 1 1 1 2 1 0 0 0 2 1 1 2 0 2 0 0 0 2 2 0 2 1 0 1 1 1 1 1 0 1 1 1 1 1 0 1 1 0 0 0 0 0 0 0 1 1 0 0 2 0 1 1 1 1 1 1 1 0 1 0 0 1 2 1 2 2 0 0 2 1 1 0 0 2 2 0 0 0 0 2 0 1 2 0 0 0 0 0 0 0 1 1 1 0 0 0 2 2 1 1 0 1 0 1 1 1 1 0 1 0 0 1 2 0 0 0 0 2 2 2 0 2 1 0 0 0 0 0 0 0 0 2 0 0 0 1 0 0 1 1 1 0 2 0 0 0 1 1 0 1 2 0 0 1 2 2 0 0 0 2 0 0 0 2 0 0 0 0 1 1 1 0 1 2 2 1 1 2 1 1 1 1 0 0 0 0 1 2 1 0 0 1 0 1 2 1 1 1 0 0 1 0 1 0 0 2 0 0 1 0 2 1 2 0 0 1 1 1 0 1 0 0 0 0 0 0 1 2 2 1 0 1 2 0 0 0 0 0 0 0 0 0 0 1 0 0 0 0 0 0 0 0 0 0 0 0 0 1 2 1 0 1 2 1 0 1 0 1 1 1 1 0 1 1 0 1 1 2 0 2 0 1 0 0 2 0 2 0 0 0 0 0 1 1 0 1 1 0 0 1 1 2 1 1 1 0 1 1 0 1 0 0 1 0 1 0 1 0 1 1 0 1 0 2 0 0 0 2 0 0 0 1 0 0 0 0 2 0 0 2 0 0 0 1 0 1 1 0 0 2 0 0 1 0 1 0 0 2 1 0 1 1 1 1 0 0 0 2 0 2 0 0 0 1 1 1 0 0 0 0 0 0 1 0 2 1 1 1 0 0 0 0 0 2 2 0 0 0 0 0 0 1 0 0 1 0 1 1 0 1 1 1 0 2 1 2 2 0 2 0 2 1 0 2 1 1 0 1 0 0 2 0 2 1 1 1 2 2 2 2 0 1 0 1 1 0 1 1 0 2 0 0 0 0 1 1 1 2 2 0 2 1 1 1 1 0 0 2 1 0 0 0 0 0 0 0 0 1 1 0 1 1 0 1 0 0 0 1 2 1 0 1 1 1 0 1 1 1 1 0 0 0 0 0 0 1 0 2 0 1 1 2 0 0 0 0 1 1 0 2 0 2 2 0 1 1 2 0 1 1 0 1 0 0 0 1 0 1 1 2 1 0 0 0 1 1 1 2 2 0 0 2 1 0 0 0 1 0 2 0 0 2 0 0 0 0 1 1 1 0 1 0 1 0 0 0 1 0 2 2 1 0 0 0 0 0 2 0 0 0 0 0 0 0 0 2 1 0 0 0 0 0 0 0 2 1 0 0 0 0 0 0 0 2 2 0 1 1 0 0 0 0 0 2 1 2 0 1 0 2 0 0 0 1 2 0 2 0 0 0 1 1 0 1 1 0 0 0 0 1 1 0 1 0 1 2 1 0 1 1 0 1 1 0 0 1 1 0 1 1 1 1 2 2 1 1 1 0 1 0 2 0 1 1 0 1 1 0 0 1 0 0 0 2 2 0 2 2 0 0 1 0 0 1 0 1 0 0 0 0 0 1 1 2 1 1 2 1 1 0 1 1 0 0 0 0 1 0 0 1 1 0 0 0 0 0 0 1 0 1 1 1 0 0 0 0 1 0 1 0 0 1 2 0 0 0 1 1 0 1 0 1 2 1 1 0 0 0 0 1 2 2 2 0 2 2 0 1 0 1 1 2 2 1 1 0 0 1 0 0 1 0 0 1 1 0 1 0 0 2 1 0 1 1 1 2 0 0 1 1 1 1 1 2 2 1 1 0 0 2 0 2 0 0 0 2 0 0 1 0 0 0 0 0 0 0 0 0 0 0 0 0 0 1 1 0 1 0 0 0 0 1 0 0 0 0 1 0 1 0 0 0 1 0 0 1 0 0 1 2 2 2 0 0 0 0 1 0 1 0 1 1 1 1 2 0 2 2 0 0 0 2 0 1 1 0 0 0 0 0 0 1 0 0 1 1 1 1 2 1 0 2 2 1 1 1 1 2 0 1 2 1 0 1 0 0 0 0 2 0 0 0 1 2 2 2 0 0 0 0 2 0 2 1 0 1 2 0 0 1 0 1 0 0 0 0 2 0 1 0 0 0 1 0 0 0 1 1 1 0 0 0 0 0 1 0 1 1 1 2 0 0 0 2 0 0 1 0 0 0 0 0
124 1 2 0 0 0 0 2 1 2 0 0 1 1 0 0 1 0 0 2 1 0 0 0 2 0 1 1 1 1 0 1 1 1 1 0 2 2 0 1 1 1 2 2 0 2 1 0 0 0 0 0 2 2 0 1 0 0 0 2 1 2 2 2 0 0 0 1 1 0 0 2 2 0 1 2 1 0 2 0 1 0 0 2 2 0 0 0 0 2 0 0 0 2 0 0 0 2 0 2 2 0 1 0 0 0 2 1 1 1 0 2 1 1 1 1 0 1 1 0 0 1 2 2 0 0 0 1 1 1 0 0 0 0 0 0 0 0 0 0 2 0 0 0 0 1 0 0 0 1 1 0 0 1 1 0 1 0 0 0 1 1 0 2 1 2 1 1 1 1 1 0 0 2 1 2 0 0 2 1 2 0 1 1 1 0 1 1 0 1 0 1 0 0 1 0 2 2 0 0 0 0 0 1 2 1 1 0 1 0 1 0 1 0 0 2 0 0 1 1 1 0 2 0 0 0 0 1 1 1 1 1 1 1 1 1 0 2 2 1 0 1 2 0 1 1 1 0 0 0 0 0 0 1 0 0 0 2 0 1 0 1 0 0 0 0 1 0 1 0 0 2 0 0 0 1 0 2 1 1 1 0 2 1 0 2 0 1 0 1 0 0 0 0 2 0 2 2 0 2 0 0 0 0 0 0 0 0 0 0 1 1 1 2 1 0 2 0 1 0 0 2 1 1 1 0 2 0 0 1 0 1 1 0 0 1 1 1 1 1 0 1 1 0 0 1 1 0 1 2 0 0 1 2 0 2 2 0 0 2 0 0 2 0 2 1 0 0 2 0 2 0 0 0 1 1 0 1 2 0 0 0 0 2 1 2 0 0 0 0 0 0 1 1 1 0 0 0 1 2 0 2 0 1 2 0 0 0 1 1 0 1 0 0 0 0 0 0 1 0 0 1 0 1 1 1 2 0 1 1 1 1 1 0 2 0 1 1 0 0 1 0 1 0 0 1 1 1 1 1 1 1 0 1 0 0 0 1 0 0 1 0 0 1 1 1 1 2 2 0 1 0 2 0 0 1 0 2 0 2 2 0 2 2 1 0 1 0 2 0 2 0 0 1 0 0 2 2 2 0 1 1 1 1 0 1 1 0 1 0 1 0 0 0 0 2 0 2 0 1 1 1 0 0 0 1 1 2 0 2 0 1 0 0 0 0 1 0 1 1 0 2 0 0 0 0 0 2 2 1 0 0 0 1 1 0 0 0 0 1 1 0 0 0 0 0 0 1 1 1 0 1 1 0 0 0 1 1 1 1 1 0 1 0 0 0 0 0 0 1 0 0 1 0 0 0 1 0 0 0 0 2 0 0 1 1 2 0 0 1 0 0 2 2 0 2 1 1 0 0 0 0 0 0 0 1 1 0 0 0 0 2 0 2 1 2 0 1 2 0 0 0 0 0 0 0 2 0 2 0 0 2 0 1 2 0 0 0 0 1 1 0 0 0 1 2 0 1 0 1 0 1 2 0 0 2 1 1 0 0 1 0 0 0 0 0 0 1 0 0 1 0 0 0 0 0 0 0 2 2 0 1 0 1 1 0 1 1 1 1 0 0 0 1 0 1 0 2 2 2 0 0 0 1 1 0 0 1 1 0 0 0 0 0 0 0 2 0 1 1 0 1 0 2 2 0 2 1 0 1 1 1 0 1 1 2 0 0 2 0 0 2 2 0 0 0 1 1 0 2 1 0 1 0 0 1 0 0 1 0 2 2 0 0 0 1 0 1 0 1 1 2 2 2 2 0 1 0 0 1 1 0 0 2 0 0 1 0 2 2 2 0 2 2 2 2 0 1 1 1 1 1 1 2 2 1 1 0 0 1 0 1 1 0 0 0 0 0 1 0 1 1 1 0 1 1 1 0 0 0 2 0 0 1 1 0 1 1 0 0 0 0 1 0 1 1 1 1 2 0 1 0 1 0 0 1 0 1 2 2 1 1 0 0 0 0 1 0 0 1 0 0 1 1 2 1 1 1 0 0 1 1 1 0 1 1 1 0 0 2 1 2 0 0 1 1 1 0 1 0 0 1 2 2 0 1 0 1 0 0 2 1 1 2 1 0 0 1 0 0 0 0 2 0 2 0 0 1 0 0 2 0 1 0 0 0 1 1 0 2 0 0 0 1 0 2 1 0 0 0 0 0 0 1 1 1 1 0 0 0 0 0 0 1 0 0 1 0 2 2 0 0 1 2 1 0 1 0 1 1 0 0
125 1 1 1 1 0 0 2 2 2 0 0 0 0 0 0 0 0 0 1 1 2 0 1 1 0 1 2 2 0 1 1 0 1 1 1 1 2 0 1 1 1 0 0 0 0 2 0 0 2 2 2 0 0 0 0 0 0 1 2 0 0 2 2 0 1 0 1 1 0 0 0 1 0 2 1 0 0 1 0 1 0 0 2 2 0 1 0 0 1 0 1 2 0 0 0 0 0 0 0 2 0 0 1 1 1 2 0 1 1 0 2 1 2 2 2 2 1 2 0 0 2 2 1 0 1 1 1 1 1 1 1 0 0 1 0 0 0 0 0 1 2 0 0 0 0 0 0 0 0 0 0 0 0 0 0 0 1 0 0 0 0 1 2 1 1 2 0 0 1 1 1 0 2 1 2 1 0 0 0 0 0 0 1 1 0 1 2 0 1 0 0 0 0 2 0 0 2 0 0 0 0 0 2 2 1 2 0 0 0 1 0 2 0 0 2 0 0 1 1 1 0 1 1 0 0 1 2 0 2 0 1 0 0 0 0 0 1 1 1 0 0 2 0 0 0 0 0 1 1 1 1 0 1 0 0 2 2 0 1 0 1 0 0 0 0 0 0 2 1 1 2 0 0 0 0 0 1 1 0 0 0 1 0 0 1 0 2 0 2 0 1 0 0 2 0 0 1 1 1 0 0 1 1 1 1 1 0 0 1 1 2 0 0 1 0 1 0 0 1 0 0 2 0 2 0 2 0 1 1 0 1 1 1 0 0 0 0 2 0 0 1 1 0 1 1 1 0 2 1 0 0 1 2 1 0 0 0 0 2 0 0 1 0 1 0 0 2 2 1 2 0 0 0 0 0 0 1 1 1 1 0 0 1 1 2 0 0 0 2 1 1 1 0 2 2 2 0 1 0 0 0 1 1 1 0 1 1 0 0 0 0 0 0 1 0 0 0 0 0 0 1 0 0 0 1 0 0 1 0 1 0 0 0 1 0 1 1 0 0 0 0 0 0 0 2 2 0 0 0 0 1 0 2 1 0 1 2 2 1 1 0 0 0 1 1 1 0 2 0 0 0 1 1 0 1 0 1 0 1 1 1 2 2 1 0 0 1 2 0 0 0 0 1 1 0 1 1 1 0 1 1 2 1 0 1 1 1 1 2 2 0 0 0 0 2 0 2 0 0 1 2 1 1 0 0 1 0 1 1 1 0 1 1 0 1 1 1 1 1 2 2 0 0 0 0 0 1 1 2 1 1 2 1 2 0 0 1 0 0 0 0 0 2 2 0 0 1 1 1 0 1 0 0 0 1 1 1 2 1 2 0 1 0 0 0 2 1 0 1 0 1 0 0 0 0 0 1 0 0 1 1 0 1 0 2 1 2 0 0 1 0 0 1 1 0 0 1 0 1 1 1 0 0 0 1 0 2 0 0 0 1 1 2 1 1 1 1 2 0 0 1 1 2 2 0 1 1 1 0 0 2 0 0 1 0 0 0 1 0 0 0 1 1 0 1 0 1 0 1 0 1 1 1 1 2 0 0 0 2 1 1 2 0 0 2 0 1 0 1 1 1 0 1 0 0 0 1 2 2 0 2 0 1 1 0 1 1 1 1 0 0 0 1 2 2 1 2 0 0 2 0 1 1 0 1 1 2 1 0 1 1 0 1 1 0 2 0 1 2 0 2 0 1 1 0 1 1 0 0 0 0 0 0 0 0 0 0 2 0 0 2 1 0 0 1 0 2 0 2 0 1 2 0 0 0 0 0 0 2 0 0 1 0 1 0 0 2 1 2 0 1 2 2 2 0 1 0 0 2 2 0 0 2 1 0 0 1 0 1 1 0 2 1 2 1 1 1 1 1 1 1 2 2 2 1 1 0 0 2 0 2 1 0 0 1 0 0 1 1 0 1 0 0 1 0 0 0 0 0 2 0 0 2 2 0 0 0 0 0 1 0 0 0 0 0 2 0 1 0 0 0 1 0 0 2 0 1 2 2 0 0 0 0 1 1 0 0 0 2 1 0 1 1 2 0 2 1 1 2 0 2 0 0 1 1 0 1 1 1 0 0 0 0 1 1 1 1 1 1 0 1 1 1 2 2 0 2 0 0 2 2 0 2 0 0 0 1 0 1 0 0 2 0 0 0 1 1 0 0 2 0 2 2 0 0 2 0 0 1 1 1 0 0 0 0 0 0 2 0 0 2 0 0 0 1 1 2 2 1 0 0 0 0 1 0 1 1 0 2 1 0 0 1 1 0 0 0 0 0 0 0
126 1 1 1 0 0 1 2 2 1 0 0 0 0 0 0 0 0 1 1 0 2 0 0 2 0 0 1 1 1 1 0 0 1 1 0 2 1 1 0 1 1 1 0 0 0 0 0 1 0 0 2 0 1 1 0 0 0 0 1 2 2 0 0 1 1 1 0 2 1 0 1 2 0 2 2 0 0 2 0 1 0 0 0 0 0 0 0 0 2 0 1 2 1 0 0 0 1 0 1 0 1 0 0 0 0 2 0 0 2 0 1 1 1 2 2 2 0 2 1 1 0 1 0 1 1 1 2 2 2 0 0 0 0 1 0 1 0 1 0 2 0 0 0 0 0 1 0 0 0 0 0 1 0 0 0 0 0 1 2 1 1 0 2 2 2 1 0 0 2 0 0 0 2 2 0 0 1 0 0 0 0 0 2 2 1 1 0 0 2 0 0 1 1 0 1 1 2 0 1 0 1 0 1 2 2 1 0 1 0 1 0 0 0 0 2 1 1 1 1 1 2 1 1 0 0 1 1 1 0 1 1 0 0 0 0 0 2 2 2 0 0 1 1 1 1 1 0 1 1 1 1 0 0 1 1 1 1 0 0 0 0 0 0 1 0 1 0 1 0 0 2 2 2 0 1 0 1 1 1 1 0 1 1 0 1 1 2 0 2 0 0 2 0 2 0 0 0 0 0 0 0 2 2 0 0 1 0 2 2 0 2 2 2 0 0 0 0 0 1 0 1 0 1 1 0 1 0 2 2 0 1 0 0 0 0 0 1 1 0 1 1 1 0 0 0 1 0 1 1 0 0 0 2 1 1 1 0 0 1 0 0 2 0 2 2 0 2 1 0 1 1 1 1 1 1 0 1 1 1 1 1 0 0 1 1 0 0 0 0 0 0 1 0 1 1 2 1 1 1 0 1 1 1 1 1 1 2 0 0 1 0 0 0 0 0 2 0 0 0 0 2 0 1 1 1 1 0 1 0 0 1 0 2 0 0 0 1 0 0 1 0 1 1 0 2 1 0 0 1 0 0 0 2 2 2 0 2 1 0 1 0 0 0 0 1 1 1 2 1 1 1 1 1 1 1 1 1 0 0 1 1 0 0 0 1 0 0 1 1 0 0 0 2 2 0 1 0 0 1 0 1 1 1 1 0 1 1 0 1 0 2 0 1 1 0 0 2 0 2 1 0 1 0 1 0 0 0 0 2 0 0 2 1 1 0 1 0 1 1 1 0 0 1 1 0 0 1 1 1 1 0 1 1 2 0 0 1 0 2 1 0 1 0 0 1 0 0 2 0 0 2 0 0 0 0 2 1 1 1 1 0 2 0 0 0 2 0 1 1 0 0 0 0 0 1 1 1 0 0 0 1 0 0 0 2 1 2 0 2 1 1 0 0 1 0 0 0 0 0 0 0 0 0 0 0 1 0 0 0 0 1 1 1 1 0 2 0 2 0 1 0 1 2 2 0 1 2 1 0 0 1 1 0 1 0 0 1 1 0 0 0 2 1 0 1 0 1 1 0 1 2 0 1 1 2 0 2 0 0 0 0 2 0 0 2 1 0 1 0 2 0 0 2 2 0 0 1 1 2 0 2 0 0 0 0 1 2 0 1 1 0 0 0 0 0 0 1 1 1 0 0 0 2 2 0 0 0 0 0 1 1 0 1 1 0 2 0 1 1 0 1 0 1 1 1 2 0 0 0 0 0 0 0 0 1 0 0 2 0 0 1 2 0 0 0 1 2 0 2 1 1 1 0 0 1 1 0 0 1 1 1 0 1 1 2 1 2 2 2 0 0 2 2 1 1 0 1 1 0 1 0 0 1 2 0 1 0 0 2 2 0 1 1 1 2 0 1 1 2 1 1 0 2 2 1 1 0 0 2 1 2 1 0 0 0 0 1 1 0 1 0 0 0 0 0 0 0 0 0 2 0 0 1 1 0 1 0 0 0 2 0 0 0 0 1 0 0 1 1 0 0 0 1 0 2 0 1 1 2 2 2 0 0 0 0 0 0 0 0 2 0 2 2 2 0 2 2 0 0 2 2 0 0 0 0 1 0 0 1 1 1 0 0 1 0 2 1 2 1 0 2 0 0 2 1 1 1 0 0 2 2 1 1 1 0 1 1 0 0 0 0 2 0 0 0 0 0 0 0 2 0 1 1 1 0 1 1 0 1 1 0 0 0 0 0 0 1 2 0 1 0 0 0 0 0 1 1 2 0 0 0 0 1 0 0 1 0 0 1 0 0 0 2 0 0 0 0 0 1 1 1
127 0 1 1 1 0 0 1 1 2 0 0 0 0 0 0 0 0 1 0 0 2 0 0 2 0 0 1 1 2 0 0 1 0 1 1 1 1 0 1 0 0 0 0 0 0 0 0 0 1 1 1 0 0 2 1 0 0 1 0 2 2 1 1 1 1 1 0 1 0 0 1 2 0 0 2 2 0 2 0 0 0 0 1 1 0 0 0 0 2 0 0 0 1 0 0 1 1 1 0 1 0 2 0 1 1 2 1 2 0 0 2 1 1 1 1 1 0 0 2 2 0 2 1 0 1 1 0 0 0 1 0 0 0 0 0 0 0 0 0 1 1 0 0 0 2 0 0 0 0 0 0 0 0 0 0 0 0 0 1 1 2 0 1 1 2 0 1 0 0 2 1 0 2 0 0 0 0 0 1 1 1 0 1 1 0 1 0 0 2 0 0 0 0 1 0 1 2 0 0 0 1 0 0 2 1 1 0 0 0 1 0 0 0 0 2 0 0 1 0 2 2 1 0 0 0 1 1 0 0 0 0 0 0 0 0 0 2 2 1 0 1 2 0 0 0 0 0 0 0 0 0 0 1 0 0 0 0 0 0 0 0 0 0 1 0 0 0 1 1 0 2 0 0 1 2 0 2 2 1 1 0 0 0 0 0 0 1 0 1 0 1 1 0 2 0 0 1 0 1 0 0 2 2 2 0 0 0 1 2 0 2 1 1 1 0 1 0 1 1 0 1 1 0 0 0 1 0 0 0 0 2 1 1 0 0 0 2 0 0 0 0 2 0 1 1 1 0 0 1 0 0 0 2 2 0 1 0 0 1 0 0 2 0 1 0 0 2 2 0 2 0 1 1 0 0 0 2 1 1 0 1 1 1 1 1 0 0 0 0 0 0 1 0 2 2 2 0 1 1 0 1 0 0 1 0 0 0 0 0 1 0 0 0 0 0 1 0 0 0 0 2 0 1 1 2 1 1 2 1 1 1 0 2 1 0 0 0 0 0 2 0 1 0 0 1 2 2 2 0 0 1 0 1 0 0 0 2 2 1 0 0 0 0 1 1 1 1 2 1 1 1 2 0 1 0 1 2 0 1 2 0 1 1 1 0 0 0 0 0 0 2 0 0 0 0 1 0 0 1 0 2 2 2 0 0 2 1 0 1 0 2 0 0 0 2 0 2 0 0 0 2 0 0 0 1 1 0 1 1 1 0 1 1 0 0 0 0 1 1 0 1 0 1 1 0 0 0 0 2 1 0 1 1 2 0 0 2 0 0 0 0 2 0 1 0 1 1 1 1 0 1 0 0 0 0 2 2 2 2 2 0 1 0 0 0 1 0 0 1 0 0 0 0 0 1 0 0 0 0 0 2 0 0 0 2 0 0 0 0 1 0 0 0 1 0 1 1 1 0 0 0 0 1 1 0 1 0 0 0 0 0 0 2 1 1 1 0 1 1 0 0 0 1 1 0 2 1 1 0 0 1 0 1 1 0 0 0 1 0 0 0 1 1 1 1 0 1 0 1 1 1 0 0 0 1 1 1 0 0 0 1 1 0 0 0 1 0 0 0 1 0 0 0 0 0 0 1 1 2 0 2 0 1 2 0 1 2 1 1 0 0 0 2 0 0 1 1 1 1 0 1 0 2 1 1 1 0 0 0 0 1 0 0 1 1 1 0 0 1 1 1 0 2 2 0 2 0 0 0 0 0 0 1 1 0 1 0 0 0 0 1 2 0 0 0 1 2 0 2 2 0 1 0 0 1 1 0 0 1 1 2 1 0 1 1 1 2 0 2 0 2 2 1 1 0 0 0 0 0 0 0 0 1 2 1 1 1 1 1 1 0 1 0 1 1 1 0 2 2 2 2 1 2 2 2 1 0 0 2 0 1 2 1 0 0 0 0 2 0 1 1 0 0 0 0 0 0 0 0 2 0 0 2 2 0 0 0 0 0 0 0 1 0 1 1 0 1 1 1 0 0 1 0 0 2 0 1 1 2 2 2 0 0 0 0 0 2 0 0 1 0 2 2 2 0 2 1 0 0 1 2 0 0 2 0 0 1 0 0 0 1 0 0 1 1 1 1 1 1 0 1 1 1 1 1 1 1 1 1 2 1 0 1 1 0 1 2 0 1 0 0 2 0 1 1 0 1 0 0 2 0 1 0 0 0 1 0 0 1 1 1 0 0 0 0 0 0 0 0 0 0 0 0 0 0 2 1 1 0 0 0 0 2 0 0 2 0 0 1 0 0 0 0 0 0 1 0 0 1 1 0
128 1 1 1 0 0 1 2 1 1 0 0 0 0 0 0 0 0 0 1 1 2 0 0 2 0 0 1 2 2 2 0 1 1 0 2 0 0 0 2 0 0 0 0 0 1 0 0 0 0 0 1 1 2 0 1 0 0 1 0 1 1 2 2 0 0 0 1 2 0 0 0 2 1 1 2 1 0 2 0 1 0 1 0 1 0 0 0 0 2 0 0 1 1 0 0 0 1 0 1 0 0 1 0 1 1 2 1 1 1 0 1 0 0 1 1 1 0 2 0 0 1 2 1 0 1 1 2 2 2 1 0 0 0 0 0 0 1 1 0 2 1 1 0 0 1 0 0 0 0 0 0 1 0 0 0 0 1 0 1 2 1 0 2 1 2 1 1 1 1 1 1 0 2 0 0 0 0 2 2 2 0 1 2 2 1 1 2 1 1 0 0 0 1 2 0 1 1 0 0 0 1 0 2 2 0 2 0 0 0 2 0 0 0 0 2 1 0 2 0 2 0 2 0 0 0 1 1 1 0 1 0 0 0 0 0 0 2 2 2 0 0 2 1 0 0 0 0 1 1 1 1 0 0 0 0 0 2 1 1 1 2 0 0 0 0 1 1 2 0 1 0 0 0 0 0 0 2 2 0 0 0 1 0 0 0 0 1 0 2 1 0 1 0 2 0 1 1 0 0 0 0 0 0 0 0 1 0 1 1 0 1 2 0 2 0 2 0 0 0 1 0 2 1 0 0 0 0 0 0 0 1 0 1 0 0 0 0 2 1 1 1 1 0 2 2 0 0 1 2 0 0 0 2 0 2 2 0 0 0 0 0 0 0 0 0 0 1 1 0 1 1 0 0 0 0 0 1 1 1 1 0 0 0 0 0 0 1 1 0 0 0 1 0 1 1 2 1 1 1 0 1 0 1 1 1 0 0 0 0 1 0 0 0 1 0 1 0 0 0 0 2 1 1 2 1 2 0 1 1 0 1 0 2 1 1 0 2 0 0 2 0 2 1 1 1 2 1 1 2 0 1 0 1 1 1 0 1 0 1 1 0 1 0 0 1 1 2 2 0 1 1 2 0 1 0 1 1 0 0 2 0 2 2 1 0 1 1 2 1 0 0 0 1 0 0 2 1 1 0 0 1 2 2 0 1 1 2 2 0 0 0 0 1 2 0 1 2 0 1 1 0 1 0 1 0 1 2 0 2 0 1 0 0 0 1 1 0 1 1 0 0 0 0 0 0 0 0 0 2 0 1 1 0 1 1 0 0 0 0 0 0 1 1 1 0 1 1 0 1 0 1 2 0 1 1 2 1 1 1 1 0 1 0 1 0 0 0 0 1 1 1 0 0 0 0 0 1 0 1 0 1 1 2 0 2 1 0 0 1 0 0 0 0 2 0 0 1 1 0 0 0 0 0 0 2 0 1 0 0 0 2 0 1 2 1 1 1 2 0 1 1 0 1 1 0 2 1 1 0 0 2 1 1 2 0 0 1 2 0 0 0 1 1 0 1 0 0 0 0 1 0 0 0 0 2 0 1 1 1 0 0 2 1 0 0 2 2 0 0 2 0 0 1 0 0 0 1 1 1 0 1 0 1 1 0 2 2 0 1 0 0 0 2 0 1 1 0 0 0 0 0 0 1 2 1 1 1 0 0 1 1 0 0 1 1 0 0 1 2 0 2 0 1 1 1 2 1 0 1 1 1 0 0 0 0 1 0 0 0 0 0 1 0 0 1 0 2 1 1 0 1 2 1 1 0 0 0 1 0 1 2 2 0 2 0 0 2 1 2 0 0 1 1 1 0 0 1 1 1 1 0 0 2 1 0 1 2 0 0 0 0 1 1 1 2 0 0 2 2 1 2 0 2 2 1 1 0 1 2 0 1 0 0 0 0 0 0 1 0 0 0 0 0 0 0 0 0 1 1 1 0 0 2 2 0 0 0 0 0 1 0 0 0 0 0 0 1 2 1 1 0 1 1 0 1 0 1 0 2 1 1 0 0 0 0 1 0 0 0 2 0 1 0 2 0 2 2 0 0 1 2 0 0 0 0 2 1 0 0 0 0 0 0 1 1 1 0 2 0 0 2 2 1 1 1 1 1 0 0 1 1 0 2 0 0 0 1 0 0 0 0 2 1 2 2 0 1 1 0 2 0 2 0 0 0 0 0 0 0 0 0 0 0 1 1 1 0 2 1 0 0 0 0 0 0 2 0 0 0 0 0 0 0 0 0 0 0 0 1 0 0 0 1 0 0 0 1 2 0 0 0
129 0 2 1 0 0 1 2 1 2 0 0 1 1 0 1 1 0 1 0 1 2 0 1 1 1 1 2 2 1 0 1 0 0 1 0 2 1 1 0 0 0 0 0 0 0 0 0 0 0 0 0 0 0 0 0 0 0 1 0 1 2 0 2 0 0 0 2 2 0 0 2 2 2 2 2 0 0 2 1 0 0 0 1 1 0 0 1 1 2 1 1 2 0 0 0 0 2 0 2 0 0 0 0 0 0 2 1 1 1 0 2 2 2 2 2 2 0 2 1 1 0 2 0 0 2 2 1 2 2 1 2 0 0 1 0 1 0 0 0 1 1 0 0 0 1 0 0 0 0 0 1 1 0 1 0 1 2 0 0 1 0 0 2 0 1 2 2 1 1 1 0 2 0 0 1 0 0 0 0 0 0 0 2 2 1 1 2 2 1 1 1 0 0 2 0 0 1 0 0 0 0 0 0 2 1 1 1 2 0 2 0 1 0 0 2 0 0 2 1 1 0 1 0 0 0 1 2 0 2 0 1 0 0 0 0 0 1 2 1 0 0 2 0 0 0 0 0 1 1 0 0 0 0 0 0 1 0 0 0 0 0 0 0 0 0 0 0 1 0 0 1 0 0 0 0 0 2 2 0 0 0 1 1 0 1 1 2 0 2 0 0 1 0 2 0 0 1 0 0 0 0 0 0 0 0 0 1 0 1 1 2 1 1 0 0 2 1 0 1 0 0 0 1 0 0 0 0 0 1 0 1 1 1 0 0 0 0 2 1 1 1 1 0 1 1 1 0 1 1 0 0 0 1 1 0 0 1 0 1 0 0 2 0 2 1 0 2 2 0 2 0 2 2 0 0 0 1 0 2 2 1 0 0 0 0 0 0 0 0 0 0 1 0 2 1 1 1 0 0 0 0 1 1 1 1 1 1 1 0 1 1 0 1 1 0 2 0 0 0 0 1 1 1 1 1 0 0 2 2 0 0 0 2 1 1 0 2 0 0 1 0 1 0 0 0 1 0 0 1 0 1 0 2 1 1 0 1 1 1 2 0 0 0 1 1 1 2 2 0 1 1 2 1 1 0 0 2 0 0 1 0 1 1 0 2 0 0 2 1 1 0 0 1 1 0 1 0 0 1 0 2 1 1 0 1 2 1 0 2 0 0 0 0 0 1 0 1 0 1 0 1 0 0 0 1 1 1 0 1 0 1 2 1 1 1 1 0 1 1 1 1 0 1 1 1 1 1 1 2 0 0 1 1 2 0 0 0 0 1 1 0 1 0 0 0 1 2 1 1 1 1 0 0 0 0 1 1 1 1 2 0 2 0 0 0 2 0 1 1 0 0 2 0 0 0 0 0 0 0 0 2 0 0 0 1 2 0 0 0 0 0 0 1 1 0 2 1 0 1 1 1 0 1 1 0 1 2 0 0 0 1 0 2 1 1 0 2 1 1 0 0 0 0 0 0 2 2 1 0 0 1 0 2 2 0 0 1 1 0 0 0 0 1 0 1 0 1 0 1 1 1 1 0 1 1 2 1 0 0 2 0 0 0 0 0 0 1 0 1 1 1 1 2 0 0 0 0 1 2 0 2 0 1 1 0 1 2 0 0 0 0 0 0 0 0 0 2 2 2 0 0 0 2 1 0 1 1 1 0 2 2 0 0 0 0 0 0 1 1 0 1 0 0 0 0 0 1 0 1 1 1 0 0 0 0 0 0 1 0 0 1 2 1 0 1 0 1 0 2 1 0 2 1 1 0 0 0 1 1 0 1 0 0 1 1 0 1 0 1 1 2 2 2 2 0 1 1 0 0 1 0 0 1 2 0 0 0 1 2 2 1 1 0 1 1 1 0 2 2 2 2 1 2 2 2 1 0 0 2 1 2 0 0 0 2 0 0 0 0 0 0 0 0 1 0 0 0 0 0 2 0 0 1 1 0 1 1 1 1 0 0 2 0 2 1 0 1 1 1 0 0 0 1 0 2 0 2 2 2 2 2 0 0 0 0 0 1 0 0 2 0 0 2 2 0 1 0 0 0 0 2 0 0 2 2 0 1 0 0 0 1 0 0 1 1 1 0 1 0 0 1 1 1 2 1 1 2 0 0 2 2 1 2 1 0 0 0 0 1 0 0 1 0 0 1 0 1 0 1 2 0 1 2 1 0 1 1 0 1 2 0 0 1 1 2 1 1 2 0 1 0 0 0 0 1 1 0 1 1 0 0 0 1 0 0 0 0 0 1 0 0 1 2 0 0 0 1 1 1 0 1
130 1 1 2 1 0 0 2 1 2 0 1 1 1 0 0 0 0 0 0 0 2 1 0 2 0 1 0 1 2 0 1 1 2 0 2 0 1 0 1 2 1 0 0 0 1 0 0 1 0 0 1 1 1 0 1 0 0 1 1 1 2 2 2 0 0 1 1 2 0 0 0 1 0 1 2 1 0 1 0 0 0 0 1 1 0 0 0 0 2 0 0 1 1 0 0 0 2 0 2 1 0 0 0 0 0 2 2 2 0 0 2 1 1 1 1 1 0 2 1 1 0 1 1 1 0 0 0 0 0 1 1 0 0 1 0 0 0 0 0 2 1 0 0 0 1 0 0 0 0 1 0 0 1 1 0 1 2 0 0 1 1 0 2 1 0 0 0 1 1 1 0 1 1 0 1 0 0 0 1 0 1 0 2 2 1 1 1 0 1 0 1 1 1 1 0 0 2 0 0 0 0 0 2 2 0 2 0 0 0 1 0 1 1 0 2 1 0 1 1 1 0 2 0 0 0 1 0 0 0 0 1 0 1 1 1 1 0 2 0 0 0 2 0 0 0 0 0 0 0 0 0 0 0 0 0 1 0 0 0 0 0 0 0 0 0 0 0 1 0 1 2 0 0 0 0 0 1 1 0 2 0 1 1 0 1 1 1 1 2 0 1 0 0 1 0 0 0 0 0 1 0 0 0 0 0 1 0 0 2 0 1 2 1 0 1 2 0 0 1 1 0 1 0 2 0 2 0 0 1 0 1 2 0 0 0 0 2 0 1 0 0 2 2 1 1 1 0 1 1 0 0 0 1 1 0 0 0 0 1 0 0 0 0 0 1 0 1 1 0 1 1 2 2 0 0 0 2 1 1 0 2 0 2 2 0 0 0 0 1 0 0 2 0 2 1 1 1 0 0 0 0 1 1 1 0 1 1 0 0 0 1 0 0 0 0 2 0 0 0 0 1 1 1 1 0 0 1 2 0 0 1 0 2 0 0 0 1 0 0 0 0 2 1 1 1 1 1 1 1 0 1 0 1 1 0 1 2 1 1 1 0 0 0 1 2 1 2 2 0 1 1 0 2 0 1 0 2 0 1 1 0 0 0 0 1 0 0 1 1 0 1 0 1 1 0 0 1 1 1 0 1 1 1 0 2 2 2 0 1 0 1 0 0 0 1 0 2 0 1 1 1 0 1 1 0 0 0 0 1 0 0 0 0 1 0 1 0 2 2 1 2 0 1 1 0 0 0 0 2 0 0 0 0 0 0 0 0 1 0 1 0 0 0 0 0 0 2 1 1 1 0 1 0 1 0 1 0 0 0 2 1 1 0 0 0 0 0 0 1 0 1 1 0 0 0 0 0 0 0 0 2 0 0 0 2 1 1 1 1 1 0 0 0 1 0 1 0 0 0 0 0 0 1 1 0 1 0 0 0 1 0 0 0 2 0 0 0 1 1 0 0 0 0 1 0 2 2 0 0 0 1 0 1 2 0 0 1 2 0 0 0 1 0 1 1 0 1 0 1 0 1 1 0 0 2 1 0 1 1 1 1 2 1 0 1 2 0 0 0 1 0 0 0 0 0 0 0 0 2 0 0 0 1 1 1 0 2 0 0 1 1 0 1 1 1 0 2 2 2 0 0 1 2 0 0 1 1 1 0 0 0 0 1 2 1 1 0 0 1 1 0 0 1 1 1 2 0 0 1 1 1 0 0 1 0 0 0 2 0 0 0 2 0 1 0 1 2 0 2 1 0 0 0 0 1 0 0 0 2 1 1 1 1 2 1 0 2 0 1 0 2 2 1 1 0 0 0 0 0 0 0 0 1 1 1 0 0 0 2 2 1 0 0 0 2 0 1 1 1 1 1 1 2 2 1 1 0 0 2 1 2 0 1 0 0 1 2 2 0 2 0 0 0 0 0 0 0 0 0 1 0 0 2 1 0 1 1 0 0 2 0 0 1 0 1 2 0 1 1 1 0 1 0 0 2 1 1 1 1 0 0 0 0 0 0 1 0 1 0 1 0 1 2 2 0 2 2 0 1 1 1 0 0 1 1 1 0 0 1 1 1 0 0 1 1 1 1 2 1 0 2 2 2 2 2 2 1 0 0 1 1 1 1 0 0 0 1 1 0 1 0 2 2 2 2 0 1 0 1 2 0 2 1 1 0 1 0 0 0 1 0 0 0 1 1 0 0 1 0 0 0 0 0 0 0 0 0 0 1 1 0 0 0 0 0 0 1 0 1 1 0 0 1 1 0 0 0 0 1 0 1
131 0 1 1 1 0 0 0 2 1 0 0 1 2 1 0 0 0 2 1 1 2 0 0 2 0 1 1 1 2 0 0 0 1 1 1 1 2 0 0 2 2 1 1 1 1 2 1 0 0 0 1 0 0 1 1 0 0 2 0 2 2 2 2 0 0 0 0 1 0 0 1 1 0 2 1 0 0 2 1 0 0 1 0 1 1 0 0 0 2 0 0 0 1 0 0 0 0 1 0 2 0 0 0 1 1 2 1 1 1 0 2 1 1 1 1 1 0 2 1 1 0 2 2 0 0 0 1 1 1 2 0 1 0 0 0 0 0 0 0 0 2 1 0 0 1 0 0 0 0 0 0 1 0 0 0 1 1 0 1 1 1 0 1 1 2 1 0 0 0 2 2 0 2 0 0 0 0 0 0 0 0 1 2 1 0 2 2 2 1 1 1 0 1 2 0 1 2 0 0 0 0 0 0 2 1 1 0 0 0 1 0 1 0 0 2 1 1 1 1 1 1 2 0 0 0 1 2 0 2 0 0 0 0 0 0 0 1 2 1 0 0 2 0 0 0 0 0 1 1 0 0 0 0 1 0 0 0 0 0 0 0 0 0 0 0 0 1 2 0 1 1 0 0 1 1 0 2 2 0 1 1 2 0 0 2 0 1 0 1 0 1 0 1 2 1 0 2 0 1 0 0 1 1 0 0 0 0 1 1 0 1 2 1 2 0 2 0 0 2 0 0 1 1 0 0 0 0 0 0 0 2 0 1 0 0 0 0 2 0 0 1 1 0 1 2 0 1 1 0 1 1 0 0 0 0 0 0 0 1 0 0 0 1 0 0 0 2 2 1 2 0 0 0 0 0 0 1 1 1 0 0 0 0 1 0 0 0 0 0 0 0 0 0 1 1 1 0 0 0 0 0 2 0 1 0 1 0 0 0 0 1 1 0 0 0 0 1 0 1 1 1 0 1 2 2 1 2 2 1 0 2 2 0 1 2 0 0 2 0 1 0 1 0 0 0 1 0 0 1 0 1 0 1 0 0 0 2 1 1 1 0 0 0 1 1 1 2 2 0 0 0 2 0 0 0 0 1 0 0 2 0 0 0 0 1 0 0 0 0 0 2 0 2 2 0 2 2 2 0 1 0 1 1 0 1 2 1 2 0 1 0 0 0 0 2 1 2 0 1 0 1 0 0 0 1 1 0 1 1 1 0 1 0 0 2 1 0 1 1 0 2 0 1 1 0 0 1 1 1 1 0 0 0 2 0 0 0 0 1 1 0 0 0 1 0 0 1 1 1 0 0 0 0 0 0 2 0 2 0 2 0 2 0 1 2 2 0 0 0 0 0 2 0 0 0 1 0 0 0 0 2 0 1 0 2 0 0 0 0 1 0 0 0 1 0 0 0 0 0 0 0 0 1 1 0 0 1 0 0 2 1 0 0 1 1 1 0 2 0 0 0 1 1 2 0 1 1 2 0 1 1 2 0 0 1 0 0 1 0 0 0 1 0 1 2 0 0 1 1 0 1 1 0 1 1 1 2 0 0 0 0 2 1 1 1 0 0 0 0 2 1 2 2 0 1 1 0 0 0 0 1 0 2 1 0 1 2 0 0 0 0 0 2 0 1 0 1 1 1 0 0 2 2 1 1 1 1 1 0 1 1 0 0 0 0 1 0 0 0 0 0 0 1 1 0 1 0 0 0 0 0 0 0 1 0 0 0 1 0 0 0 2 0 0 0 1 1 0 0 1 1 2 1 1 1 1 0 1 1 1 1 2 0 2 0 0 2 0 2 0 2 2 2 1 1 0 0 0 0 0 0 0 1 1 0 1 0 1 2 2 0 1 1 1 2 0 1 0 0 0 0 1 2 2 0 0 0 0 2 1 2 0 1 0 1 0 0 0 0 0 0 0 0 1 0 1 1 0 0 2 0 0 2 1 1 1 0 1 0 1 0 1 0 1 0 0 0 2 0 1 0 0 0 0 2 0 1 2 2 1 1 0 0 0 0 0 0 0 0 1 0 1 2 2 0 2 1 0 0 1 2 0 0 1 1 1 1 0 0 0 1 0 0 1 1 1 1 2 1 0 2 2 1 0 1 2 2 0 1 1 1 0 2 0 0 0 2 0 0 0 0 1 2 2 0 1 1 0 0 2 0 1 0 0 0 1 0 0 1 1 0 0 0 2 2 2 0 1 1 0 0 0 0 0 0 1 2 2 0 0 0 0 0 0 0 1 1 0 1 1 0 0 2 0 0 0 0 1 1 1 0
132 0 0 2 0 0 0 2 2 1 0 1 0 1 0 0 0 0 0 0 0 1 0 0 2 0 1 2 2 0 2 0 0 0 2 0 2 0 1 0 0 0 1 1 0 1 1 0 0 0 0 1 1 1 1 0 0 0 0 1 1 1 0 1 0 0 0 1 1 1 1 2 2 0 2 2 0 0 2 0 0 0 0 2 2 1 0 0 0 2 0 0 0 1 0 0 1 1 0 1 1 0 0 0 1 1 2 0 0 2 0 1 0 1 1 1 1 0 1 1 1 0 2 1 0 1 1 1 1 1 1 0 0 0 0 0 0 2 0 0 1 1 1 0 0 0 0 0 0 0 0 0 2 0 0 0 1 1 0 0 0 1 0 0 0 2 1 0 2 2 0 0 1 1 0 1 0 1 0 0 0 0 0 2 1 0 2 1 0 1 0 1 0 0 2 0 1 1 0 0 0 0 0 1 2 0 2 1 0 0 0 0 2 1 0 2 0 1 1 0 2 2 2 0 0 0 0 0 0 0 0 0 0 0 0 0 0 2 2 2 0 0 2 0 0 0 0 0 0 0 0 0 0 0 0 0 0 1 0 0 0 0 0 0 0 0 0 0 2 1 0 2 1 1 0 0 0 2 2 1 0 0 2 0 1 1 0 0 0 2 1 0 1 0 2 0 1 1 1 0 0 0 1 1 1 0 0 1 0 1 1 2 1 1 1 1 2 0 0 1 0 1 1 0 2 0 1 0 1 1 0 2 0 2 0 0 1 1 1 1 0 0 1 0 2 2 0 0 2 0 0 0 0 0 0 0 0 0 0 2 0 0 1 0 0 0 0 2 2 1 2 0 0 0 0 0 0 2 0 2 0 1 0 0 1 0 0 0 0 0 1 1 0 0 2 0 0 0 0 0 0 0 0 1 1 1 0 0 0 0 0 0 0 0 0 0 0 0 0 0 0 1 0 1 1 2 2 2 2 2 0 1 0 1 1 0 0 0 0 0 1 0 2 0 0 1 2 1 1 2 0 1 0 2 1 0 0 0 1 0 2 0 0 0 2 2 2 0 1 2 2 2 2 2 2 0 1 2 0 1 1 0 2 2 1 0 1 0 2 2 0 0 1 1 0 0 2 1 1 0 0 0 1 1 0 1 1 1 0 1 0 0 0 2 2 0 0 2 0 1 1 1 0 0 0 2 0 0 2 0 2 0 2 0 1 0 2 0 2 2 0 1 0 0 1 1 0 1 1 1 0 0 1 0 1 1 0 1 0 0 1 0 2 0 0 0 2 0 1 0 0 0 1 0 0 1 2 2 2 2 2 0 2 0 1 1 1 1 0 1 0 0 1 0 0 0 1 1 0 1 0 2 1 1 0 1 1 2 0 2 1 1 0 1 1 0 2 1 1 0 0 0 0 1 0 1 1 0 0 0 0 2 1 1 1 0 2 0 2 0 1 0 1 1 2 0 2 1 1 0 0 2 0 0 1 0 0 1 1 0 0 0 2 0 0 2 0 0 1 0 1 0 0 2 2 2 0 0 0 0 0 1 2 0 0 2 0 1 0 1 1 1 0 2 1 1 0 0 0 1 0 1 0 0 1 0 1 1 0 1 0 0 0 2 0 0 0 1 1 1 0 1 0 2 2 0 0 1 1 0 2 2 0 1 1 0 1 0 1 2 2 0 0 0 0 1 1 0 0 1 1 1 0 0 0 0 0 0 1 0 0 1 2 0 0 0 0 1 0 2 0 0 2 0 0 0 0 0 1 1 1 1 0 1 1 2 1 1 0 1 1 2 2 2 2 0 1 0 0 2 1 0 0 1 2 0 0 0 1 2 1 0 2 1 1 0 0 0 0 0 0 0 0 2 2 1 1 0 0 2 0 1 0 1 0 1 0 0 0 0 0 0 0 0 2 1 1 0 0 0 1 0 0 1 0 1 2 0 0 0 0 0 0 0 0 1 1 0 1 1 1 0 1 1 0 2 0 0 2 1 1 1 1 0 0 0 0 0 0 0 1 0 2 1 1 0 2 0 0 0 0 2 0 1 2 1 0 1 0 0 0 0 0 0 2 1 1 0 1 0 0 1 1 1 2 1 0 2 0 0 2 1 0 2 0 0 0 1 0 0 0 0 1 0 1 0 0 0 0 0 2 0 2 1 0 0 2 1 0 1 1 0 0 0 1 1 1 1 2 0 1 0 0 1 1 0 2 0 0 0 0 0 0 1 0 0 1 0 0 1 0 0 1 2 0 0 0 0 0 0 0 2
133 1 1 1 0 1 1 2 0 2 0 0 0 0 0 0 0 0 0 1 1 2 0 0 2 0 0 1 1 1 1 1 0 1 2 0 2 1 1 0 1 1 0 0 0 1 1 0 0 0 0 0 1 0 0 0 0 0 1 0 0 2 1 1 0 0 0 0 2 1 0 1 1 0 1 1 1 0 2 1 0 0 1 0 1 0 0 1 1 2 1 1 2 1 0 0 0 0 1 0 2 0 1 0 0 0 2 1 1 1 0 2 1 1 2 2 1 1 2 1 1 1 2 1 0 0 0 1 1 1 1 1 0 0 0 0 0 0 1 0 1 2 0 0 0 0 0 0 0 0 1 0 0 0 0 0 0 1 0 0 0 1 0 2 0 2 0 0 0 1 1 0 1 1 0 1 0 0 1 1 1 1 1 2 2 1 1 0 0 1 0 2 0 0 2 0 0 0 0 0 0 0 1 1 2 2 1 0 0 0 1 0 1 0 0 2 2 1 2 0 2 0 2 0 0 0 1 1 0 2 0 0 0 0 0 0 0 2 2 1 0 1 2 0 0 0 0 0 0 0 0 0 0 0 0 0 1 0 1 0 0 1 0 0 0 0 0 0 2 0 0 0 0 1 0 0 0 2 2 2 0 0 2 1 0 0 0 2 0 2 0 0 0 0 2 0 2 2 0 1 0 0 0 0 0 0 0 0 1 1 0 2 1 1 0 0 2 1 0 0 2 2 1 1 0 0 1 0 1 1 0 2 0 0 0 0 0 2 0 1 1 1 2 0 0 0 1 0 1 2 0 0 0 1 1 0 0 1 0 1 0 0 2 0 1 1 0 1 2 0 2 0 1 1 2 2 0 2 0 2 0 0 0 0 1 0 0 0 0 1 1 1 1 0 2 1 1 0 0 1 0 1 1 0 0 0 1 0 0 0 0 1 0 0 1 0 0 0 2 0 0 0 0 0 0 1 0 1 2 2 0 1 1 1 0 0 0 0 0 0 0 0 2 2 1 2 2 1 1 1 0 1 1 1 0 0 0 1 1 1 1 0 0 0 1 2 1 2 2 0 1 1 1 2 0 1 0 2 0 1 2 0 1 1 1 0 0 1 1 0 0 1 0 1 0 0 1 2 2 0 1 1 2 2 0 0 1 1 2 0 1 1 0 1 1 0 0 2 0 1 0 0 0 1 0 0 1 0 0 1 0 0 0 0 1 0 1 1 1 0 0 0 0 1 0 0 0 1 1 2 1 1 1 0 0 1 0 0 0 0 1 0 0 0 0 0 0 0 1 0 0 1 1 0 0 1 1 0 1 0 1 1 0 0 0 0 0 0 0 0 1 0 0 0 0 1 1 1 0 0 0 1 0 1 0 2 0 0 0 1 0 0 0 1 1 0 0 1 1 0 0 0 0 0 0 1 1 2 0 0 0 1 1 0 2 0 1 0 1 1 1 0 1 2 1 0 2 1 1 0 0 2 1 1 1 1 0 0 1 0 0 0 1 0 0 2 0 0 1 1 0 2 0 1 1 2 0 1 1 1 0 1 1 0 0 0 1 0 0 0 2 0 0 2 1 0 0 0 1 1 0 1 0 0 1 0 0 1 0 1 0 0 0 1 0 0 0 1 1 1 0 0 1 2 0 1 2 1 1 0 1 1 0 0 0 0 2 0 1 1 0 1 0 0 0 1 1 1 0 0 0 0 0 0 0 1 0 1 2 1 1 2 2 0 0 0 0 2 0 2 0 1 1 0 0 0 0 0 1 1 2 1 0 0 2 2 1 1 1 1 1 1 2 1 1 0 0 1 1 0 1 0 0 2 0 1 1 0 0 2 2 1 1 1 1 2 0 1 2 2 1 2 1 2 2 0 0 0 0 2 0 1 0 1 0 1 0 0 1 1 0 1 0 0 0 0 0 0 0 0 2 0 0 2 2 0 1 1 0 1 1 0 1 0 1 1 0 0 1 1 0 0 1 0 0 0 0 0 1 2 2 2 0 0 0 0 0 1 0 0 2 0 1 2 1 0 2 1 0 1 1 1 0 0 2 2 0 1 0 1 0 1 0 0 0 0 2 1 2 0 0 2 0 1 1 1 0 1 0 0 2 1 0 2 0 0 0 1 0 0 0 0 2 0 1 2 0 0 0 0 1 0 1 1 1 0 2 0 0 0 2 0 1 0 2 1 1 1 1 0 1 0 1 0 0 1 0 1 1 0 0 0 0 0 1 0 1 0 0 0 0 0 0 2 0 0 0 0 0 1 2 0
134 1 1 1 1 0 0 2 2 2 0 0 0 0 0 0 0 0 0 1 1 1 0 0 2 1 0 0 1 1 0 0 0 1 0 1 1 1 0 1 1 1 1 1 0 1 1 0 0 0 0 0 0 0 1 0 0 0 0 0 1 1 0 0 0 0 0 1 2 0 0 1 2 0 0 2 2 0 2 0 1 0 1 0 1 0 0 1 1 2 0 1 1 1 0 0 0 1 0 1 2 1 0 0 0 0 2 0 2 1 0 2 1 1 2 2 2 0 2 1 1 0 2 0 0 2 2 1 2 2 0 1 0 0 0 0 0 0 0 0 0 2 0 0 1 2 0 0 0 1 1 0 0 1 0 0 0 0 0 0 1 1 0 2 0 1 0 0 1 2 0 0 0 2 0 2 1 0 0 1 1 0 0 2 1 0 2 1 0 1 0 1 0 0 1 0 1 1 0 1 0 0 0 2 2 0 2 0 2 0 0 0 1 0 0 2 1 2 1 1 1 1 2 0 0 0 1 1 0 1 0 1 0 0 0 0 0 2 2 2 0 0 2 0 0 0 0 0 0 0 0 0 0 1 0 0 0 2 0 1 0 1 0 0 0 0 2 0 0 0 0 2 0 0 0 1 0 2 1 0 0 0 2 1 0 1 1 1 0 1 0 0 1 0 1 0 0 1 1 0 1 0 1 1 0 0 0 0 0 2 0 2 1 2 0 0 1 0 0 0 1 1 1 1 1 0 1 0 1 1 0 1 2 1 0 0 0 0 1 1 0 0 2 0 1 1 1 0 1 2 0 0 0 1 1 0 0 0 1 1 0 0 0 1 0 0 0 2 1 0 1 1 0 0 0 0 0 1 0 2 0 2 0 0 1 1 0 0 0 1 1 1 0 0 1 0 0 0 1 1 0 1 1 1 2 1 0 0 0 1 0 1 0 0 0 0 2 0 0 0 0 2 1 1 1 1 1 1 2 1 1 1 0 0 0 0 0 0 0 0 1 0 1 0 0 1 1 0 1 1 1 0 0 2 2 1 1 2 1 2 2 0 0 0 0 0 0 2 2 0 2 1 2 1 0 2 0 0 0 0 1 0 0 0 0 1 0 0 1 0 1 1 2 1 2 0 2 0 0 0 0 1 2 2 0 0 1 0 1 0 0 1 0 2 2 0 0 1 0 1 1 2 1 1 0 0 0 0 1 1 1 0 1 0 1 0 1 1 1 0 1 2 0 0 0 0 0 1 1 1 0 0 0 0 1 1 0 0 0 0 1 0 0 0 0 0 0 1 1 0 1 2 0 0 0 0 1 1 2 1 2 0 1 0 0 0 1 0 1 2 0 0 1 0 0 0 1 0 0 0 0 2 0 0 0 2 0 1 0 1 1 1 0 0 0 0 1 1 0 0 0 0 0 1 1 1 0 0 0 0 1 1 0 0 2 0 0 2 2 0 0 1 0 1 1 0 2 2 0 0 0 2 0 0 2 0 0 1 2 0 0 0 0 1 0 1 0 1 1 0 0 0 1 0 0 2 1 1 0 0 0 0 0 0 0 0 0 1 1 0 2 0 0 1 1 0 0 0 0 2 1 0 0 0 0 0 2 2 1 0 0 0 0 0 0 0 0 0 1 1 0 0 0 2 2 0 0 0 0 0 1 2 0 0 0 0 2 0 0 1 1 0 0 0 0 0 0 0 0 0 0 0 0 0 0 0 0 0 0 0 0 0 2 0 0 1 1 0 0 0 1 0 0 1 1 0 0 1 0 2 2 1 1 2 2 1 1 2 1 2 0 1 1 1 0 1 0 1 1 1 1 0 0 2 0 1 2 0 0 2 1 0 2 2 2 2 0 1 1 1 1 2 0 2 2 2 2 0 0 2 0 1 1 0 0 0 0 0 0 0 0 0 1 0 1 1 1 0 0 0 2 0 0 1 0 0 2 0 0 1 0 0 0 0 0 0 1 0 1 1 1 0 1 0 0 2 1 2 2 2 2 2 0 0 0 0 1 0 0 0 2 0 0 1 2 0 2 1 0 0 1 1 0 0 0 1 1 1 0 1 1 1 0 1 2 2 1 0 2 0 0 2 2 2 1 2 1 0 0 1 2 2 0 2 0 0 0 1 0 0 0 0 1 1 0 0 0 0 0 1 2 0 2 2 1 0 2 0 0 1 1 1 0 0 1 1 1 1 2 0 1 0 1 0 0 0 1 1 1 1 0 1 0 1 0 1 1 0 0 1 0 0 0 1 0 0 1 1 1 0 0 0
135 1 2 1 0 0 0 2 0 2 0 0 0 0 0 0 0 0 0 0 0 2 0 1 1 1 0 2 2 0 2 2 0 0 1 1 1 2 0 0 2 2 1 0 0 1 1 0 0 0 0 0 0 0 1 1 0 0 0 0 0 0 1 1 0 0 0 2 1 0 0 1 2 0 1 2 1 1 2 0 1 0 0 0 0 0 0 1 1 2 0 1 1 1 0 0 0 0 0 0 2 0 1 0 0 0 2 2 1 1 0 1 1 1 1 1 1 0 1 1 1 0 2 0 0 1 1 0 0 0 0 0 0 0 0 0 0 1 0 0 1 1 0 0 0 0 0 0 0 0 0 0 1 0 0 0 1 1 0 0 1 2 1 2 2 2 2 0 0 2 0 1 0 2 0 0 0 0 0 0 0 0 0 1 0 0 1 0 0 0 0 0 0 0 2 0 2 1 0 0 0 1 0 0 2 2 1 1 1 0 2 0 1 0 0 2 0 2 2 1 1 2 2 0 0 1 0 1 0 0 0 0 0 0 0 0 0 2 2 1 0 0 2 0 1 0 0 0 0 0 0 0 0 0 0 0 0 1 0 0 0 0 1 0 0 0 0 0 2 1 1 1 1 1 0 0 0 1 1 0 0 0 1 0 0 1 0 0 1 2 1 1 0 0 2 0 2 1 0 0 1 0 1 1 1 0 2 0 1 1 1 2 0 1 1 1 2 0 1 1 0 1 1 1 1 0 2 0 0 0 0 2 1 1 0 0 1 1 1 1 1 1 1 0 0 0 2 0 1 0 0 0 0 2 1 1 1 1 0 2 0 0 2 0 2 0 0 2 1 0 1 1 1 1 0 0 0 1 0 2 0 1 1 1 2 0 0 0 0 0 0 0 0 0 2 0 0 0 0 0 0 0 1 1 2 0 0 0 0 0 0 1 0 0 1 0 1 0 0 0 0 2 1 1 1 1 1 0 0 0 0 0 1 1 1 0 0 0 0 0 1 0 2 0 0 2 2 1 1 1 1 1 0 2 2 0 1 0 1 0 2 0 1 1 0 1 1 2 2 0 0 0 1 1 2 0 1 2 0 1 2 0 0 0 1 0 0 1 2 0 1 0 2 1 2 0 2 2 2 0 0 1 1 1 0 1 1 0 0 0 0 0 1 2 2 0 0 2 0 2 1 0 2 2 0 0 0 1 0 1 0 2 1 1 0 0 1 0 1 2 2 2 0 0 0 1 0 1 1 1 1 0 1 0 0 2 0 1 0 0 1 0 1 0 0 0 1 0 1 0 0 1 1 0 1 0 1 1 1 1 2 0 2 0 0 0 1 0 0 0 0 0 0 1 1 0 2 1 0 0 1 1 1 0 0 1 2 0 1 0 0 0 0 0 0 0 0 1 1 0 0 0 0 0 0 1 1 1 0 0 0 2 0 2 2 0 1 0 1 1 0 0 0 0 2 0 1 1 1 0 0 1 0 0 0 0 0 0 1 0 0 0 1 0 0 2 1 0 1 1 1 1 0 1 1 2 1 1 0 0 1 0 2 1 0 1 2 0 0 0 1 0 1 2 2 0 1 0 0 0 0 0 0 2 2 1 1 1 1 1 0 0 0 1 0 1 1 0 0 0 0 0 0 2 1 1 1 0 0 0 0 1 0 0 0 0 0 0 0 1 1 0 1 1 2 0 2 1 0 0 0 0 0 0 0 0 0 0 1 0 0 1 2 0 0 1 2 2 1 1 0 0 1 0 0 1 0 0 1 1 1 1 0 1 2 2 1 2 0 2 0 2 2 1 1 0 0 1 1 1 1 0 0 1 2 0 0 0 0 2 2 1 0 0 0 2 1 0 1 1 1 2 1 2 2 1 1 0 0 2 0 2 0 0 0 0 0 0 1 0 1 1 0 0 1 0 0 0 1 1 1 0 0 1 1 0 1 0 0 0 0 0 0 0 0 1 0 0 2 0 1 0 1 0 0 2 0 0 1 0 0 0 0 0 0 0 0 0 0 0 2 0 0 1 2 0 2 2 0 0 0 1 1 0 2 2 0 0 0 1 0 1 0 0 1 1 2 0 2 0 0 2 2 1 1 1 1 1 0 0 2 1 0 2 0 0 0 0 2 0 0 0 2 1 1 0 1 0 0 0 2 0 2 1 0 0 1 1 0 1 1 0 0 0 0 0 0 1 2 0 1 0 0 0 0 1 0 0 0 0 0 0 0 0 1 0 1 0 0 1 0 1 0 2 0 0 1 0 0 0 0 1
136 0 1 0 0 0 0 0 2 0 0 1 1 2 1 1 1 0 0 1 1 1 0 0 2 0 0 2 2 0 2 1 1 1 2 0 2 1 0 2 1 0 1 1 0 1 0 0 0 0 0 1 0 0 2 1 0 1 0 1 0 1 1 1 0 0 0 0 1 0 0 0 2 0 1 2 1 0 2 2 0 0 0 0 0 1 0 0 0 2 0 0 1 2 0 0 0 0 0 0 2 0 2 0 0 0 2 1 1 1 0 2 0 0 1 1 0 0 0 2 2 0 2 1 0 1 1 1 2 2 0 0 0 0 1 0 0 1 0 0 1 1 0 1 0 1 1 0 0 0 0 0 0 0 0 0 0 1 0 1 0 1 0 1 1 2 0 0 0 2 0 0 0 2 1 0 0 0 1 1 1 0 0 2 2 0 2 2 0 0 0 2 0 0 0 0 2 2 1 0 0 1 1 1 2 2 1 2 0 0 1 1 2 0 0 2 0 1 2 0 2 1 0 0 1 0 0 0 0 1 1 0 0 1 1 1 0 2 2 1 0 1 2 0 1 1 1 0 0 0 0 0 0 0 0 0 0 0 0 0 0 0 0 0 0 0 1 0 2 2 0 2 1 1 0 0 0 1 1 1 0 0 0 0 0 0 0 2 0 2 0 1 1 0 2 0 0 1 0 0 0 1 1 1 0 0 0 0 1 2 0 1 1 1 1 0 0 0 0 0 1 1 1 2 0 0 0 0 2 2 0 0 0 2 0 0 0 0 2 0 0 0 0 0 0 0 2 1 1 1 1 1 1 2 1 0 0 0 0 1 0 0 1 0 1 0 0 2 0 0 0 2 0 0 1 1 0 1 0 2 0 1 0 2 0 0 0 0 0 2 0 1 1 0 1 0 2 0 0 0 0 0 0 0 0 0 0 0 0 0 1 0 0 0 0 0 1 0 2 0 0 0 0 0 0 1 1 0 2 0 2 0 0 0 0 0 0 1 0 0 1 0 1 0 0 0 0 0 1 0 0 0 0 1 1 0 0 2 2 2 1 0 0 0 1 2 1 1 1 1 1 1 2 1 2 0 1 1 0 1 2 1 2 2 0 2 0 0 0 0 0 2 1 1 0 0 1 1 1 0 0 1 0 0 1 1 2 0 0 1 0 0 0 1 1 0 0 1 0 2 2 0 0 0 0 2 0 0 0 2 0 1 1 1 1 0 0 0 2 2 0 2 1 0 0 0 0 1 1 1 0 0 0 0 1 0 1 0 0 2 0 0 1 0 0 0 1 1 2 0 1 0 0 0 0 0 1 1 1 1 2 0 0 0 0 0 0 1 0 1 0 0 0 0 0 0 0 0 0 0 0 2 0 1 0 2 0 1 0 0 0 0 0 1 1 0 0 2 0 0 0 0 0 1 1 0 0 1 0 0 0 1 0 0 2 1 0 0 2 0 1 0 2 2 2 0 0 2 1 0 1 1 1 0 1 1 0 0 2 0 0 0 1 0 0 2 0 0 1 1 0 2 0 0 1 2 0 0 0 0 0 0 2 0 0 2 0 1 0 0 1 0 0 1 0 0 0 1 0 1 1 1 0 0 2 0 0 1 0 1 0 0 0 1 0 0 0 1 1 1 0 0 0 1 1 0 0 1 1 0 1 1 0 0 0 0 2 0 1 1 0 1 0 0 1 0 1 0 0 1 1 1 0 0 0 1 0 0 2 1 0 1 2 0 0 1 1 2 0 2 0 0 1 0 0 0 0 0 2 0 1 1 1 2 2 1 0 2 1 2 0 1 2 2 1 1 0 1 0 0 0 0 0 2 0 1 1 1 0 1 1 0 0 0 0 2 1 0 2 2 2 2 1 1 1 1 0 0 1 2 0 2 0 0 0 0 0 0 1 1 0 1 0 0 1 0 1 0 1 0 2 1 0 1 1 0 1 0 0 0 1 1 1 1 1 1 0 1 1 1 1 0 1 1 0 0 0 1 1 2 0 1 0 0 0 0 0 1 0 0 1 0 1 2 2 0 2 2 0 0 0 2 0 0 1 1 1 1 0 0 0 0 0 0 0 0 2 0 1 0 0 1 1 0 1 0 0 1 0 1 1 1 0 2 0 0 0 0 0 2 0 0 0 1 1 1 1 1 0 0 1 0 1 1 1 1 2 1 0 2 2 0 0 0 0 1 2 0 2 0 0 0 0 0 0 1 0 0 2 1 0 1 0 2 0 0 2 2 1 2 1 0 0 2 1 0 0 0 0 0 1 0
137 0 1 2 1 0 0 2 2 1 0 0 2 2 1 0 1 0 0 1 2 1 0 0 2 1 0 2 2 0 2 0 2 1 1 1 1 1 0 0 1 1 0 0 0 1 0 0 0 1 1 1 0 0 1 0 0 0 1 0 1 2 0 1 0 0 0 1 1 0 0 2 2 0 1 2 1 0 2 1 0 0 1 0 1 0 0 0 0 2 0 0 2 2 1 1 0 1 0 1 2 0 2 0 0 0 2 0 0 2 0 0 2 2 2 2 2 1 1 0 0 2 1 2 0 0 0 0 2 1 0 0 0 0 1 0 0 0 0 0 0 2 0 0 0 0 0 0 0 0 0 0 0 0 1 0 0 1 0 0 0 1 0 2 2 2 1 0 0 1 1 1 1 1 0 1 1 1 0 1 1 1 0 2 0 0 2 2 0 1 0 1 0 0 0 1 1 1 0 0 0 0 0 1 2 2 1 1 1 0 1 0 1 0 0 2 1 0 1 1 1 1 1 0 0 0 0 0 0 0 0 1 1 1 0 0 0 1 2 1 0 0 2 0 0 0 0 0 0 0 0 0 0 0 0 0 2 2 0 0 0 0 0 0 1 0 0 0 1 1 0 2 1 1 2 2 0 1 1 1 0 0 2 1 0 1 1 2 0 2 0 0 0 0 2 0 1 0 0 0 0 0 1 1 0 0 1 1 2 2 0 2 2 2 0 0 0 0 1 0 0 2 1 1 1 0 1 0 1 1 0 1 2 1 0 0 0 2 0 1 0 0 1 0 1 1 1 0 0 2 0 0 0 1 1 0 0 0 0 2 0 0 1 0 0 0 0 2 1 0 1 1 1 1 0 0 0 1 1 1 0 0 0 2 1 2 0 0 1 1 1 1 1 0 2 1 1 1 0 0 0 1 0 1 2 0 0 1 0 0 0 1 0 1 2 0 1 1 0 0 0 1 0 0 0 1 0 0 1 0 1 0 0 1 1 0 0 2 0 0 2 0 1 0 0 2 1 0 0 1 0 1 0 1 0 0 0 1 1 2 0 0 0 0 2 2 2 1 1 1 1 1 1 1 0 1 2 1 1 0 1 0 0 0 0 1 0 0 2 1 1 0 1 1 0 0 2 1 1 1 1 1 2 1 0 1 1 1 1 0 0 1 0 1 1 1 1 2 0 1 1 1 0 0 1 1 0 0 1 1 1 0 1 1 0 1 1 0 0 0 0 1 0 0 1 0 0 2 2 0 0 0 0 0 1 1 1 0 0 0 0 0 1 0 0 0 0 0 1 1 0 0 1 0 1 0 1 0 1 0 2 1 1 0 1 0 0 1 0 2 0 0 0 0 0 0 0 0 0 0 0 2 1 0 0 2 0 2 0 2 1 0 0 1 2 0 0 0 0 0 0 0 0 0 0 0 1 1 0 0 0 2 0 2 1 1 0 1 2 0 0 1 1 1 1 0 2 2 1 0 1 1 0 0 1 0 0 1 0 0 0 0 1 1 0 1 0 0 1 1 0 2 0 0 0 2 0 1 1 1 0 0 1 0 0 0 1 1 1 0 1 0 1 1 0 0 0 0 1 2 0 1 0 1 1 0 2 2 0 0 1 0 0 2 0 0 1 1 1 1 0 0 0 2 2 0 0 1 1 0 1 1 0 0 0 0 0 0 1 2 1 1 0 1 1 0 1 1 0 0 0 0 0 1 1 1 0 0 1 0 0 0 2 0 0 0 1 1 0 2 0 0 1 0 0 0 0 0 1 1 1 1 1 0 1 2 0 2 0 2 0 2 2 1 1 0 0 2 0 0 1 0 0 1 2 0 1 0 1 2 2 0 1 1 0 2 1 0 1 1 1 1 1 2 2 0 0 0 0 2 0 1 1 0 0 1 0 0 1 0 1 1 0 0 1 0 0 0 0 0 2 0 0 0 0 0 2 0 0 1 2 0 0 0 0 1 0 0 1 2 0 0 0 2 0 2 0 1 2 2 2 2 1 0 1 1 0 0 0 1 0 0 1 1 2 1 1 1 0 0 1 1 1 0 1 0 0 1 0 0 0 0 0 0 0 0 2 1 2 1 0 2 1 1 2 1 1 1 0 0 2 1 1 2 1 0 0 0 0 0 0 0 0 1 1 2 0 1 0 1 1 0 1 1 1 0 1 2 0 2 2 0 0 0 0 0 0 0 0 1 0 0 0 1 1 0 2 0 0 0 0 0 0 0 0 0 0 0 0 1 0 0 0 2 0 0 0 0 0 0 0 1
138 1 2 0 0 0 0 1 0 2 0 0 1 1 0 0 0 0 2 0 0 2 0 0 2 0 0 1 1 0 1 1 1 2 1 1 1 1 0 0 1 1 1 1 0 0 1 0 0 0 0 1 0 0 0 0 0 1 1 2 0 1 0 1 0 0 0 0 0 0 0 2 2 0 2 2 0 0 1 1 0 0 0 0 0 1 0 0 0 2 0 0 1 1 0 0 0 1 0 1 1 0 1 0 0 0 2 2 1 1 0 1 1 1 2 2 2 0 2 0 0 0 1 0 0 1 1 1 1 1 1 0 0 0 0 0 0 0 1 0 0 2 0 0 0 1 0 0 0 0 0 0 0 0 1 0 0 0 0 2 1 0 0 2 1 1 1 0 1 2 0 0 1 1 0 2 1 0 0 0 0 0 0 2 2 2 0 0 0 1 0 0 0 1 2 0 1 1 0 1 0 0 0 1 2 1 2 1 0 0 1 0 1 0 1 1 0 0 1 1 1 1 2 0 0 0 1 1 0 1 0 0 0 0 0 0 0 2 2 2 0 0 2 0 0 0 0 0 0 0 0 0 0 0 0 0 0 0 0 0 0 0 0 0 0 0 0 0 2 1 1 2 1 1 1 1 0 2 1 0 2 0 1 1 0 1 0 1 0 1 0 1 0 0 2 0 2 2 1 1 0 0 0 0 0 0 1 1 1 2 0 2 2 1 1 0 1 0 0 0 1 1 0 1 1 0 1 0 1 1 0 1 1 1 0 0 0 1 1 0 0 0 2 0 1 1 1 0 1 1 0 0 2 2 0 1 1 0 0 2 0 0 2 0 2 0 0 2 0 0 0 2 1 1 0 0 0 2 1 1 0 0 0 0 0 0 0 0 0 1 0 1 0 0 2 0 1 0 0 0 0 0 1 0 0 0 1 1 0 0 0 1 1 1 1 0 1 0 2 0 1 0 0 2 2 2 1 0 1 0 1 0 0 0 1 0 0 1 0 0 2 0 1 1 1 1 2 0 1 0 1 0 0 2 1 0 1 1 2 0 2 0 0 0 0 0 0 2 2 0 1 1 1 2 1 0 0 2 1 0 0 0 2 2 1 0 1 0 2 1 2 0 1 0 0 0 1 1 1 1 0 1 1 1 0 1 1 1 1 0 0 0 1 1 2 0 0 1 0 2 1 0 0 0 1 1 0 1 0 1 0 1 1 1 0 0 1 0 1 1 0 1 0 1 0 1 0 1 1 1 0 0 0 0 1 0 0 0 0 0 1 0 0 0 0 1 0 0 0 0 0 1 1 0 1 0 1 0 2 0 2 0 1 0 0 0 0 0 0 0 0 0 1 0 0 1 0 0 0 0 0 2 0 1 0 2 1 1 0 2 0 0 0 1 1 2 0 1 0 0 1 0 0 0 0 0 1 2 0 0 0 2 2 2 2 0 2 2 2 0 0 0 0 1 1 0 2 1 1 0 0 1 1 1 1 1 0 0 0 0 0 0 0 0 1 1 0 2 0 0 1 0 0 1 2 2 0 1 0 0 1 0 2 1 1 1 0 1 0 0 2 0 0 1 0 0 0 0 2 2 1 2 0 1 1 0 1 1 1 1 1 1 1 0 0 1 0 1 1 1 0 0 1 2 2 1 1 1 0 0 2 2 0 1 1 0 1 0 0 2 1 2 0 0 0 0 0 1 0 1 1 1 0 0 0 0 0 0 2 0 0 2 2 0 0 1 1 0 0 1 0 0 1 0 0 0 0 0 2 0 2 2 0 0 0 2 0 2 1 2 0 1 2 0 0 0 0 2 2 0 0 2 0 2 2 0 1 0 1 1 1 0 1 1 1 2 0 1 1 1 1 1 2 2 2 1 1 0 0 2 0 2 0 2 1 0 0 0 1 1 0 1 0 0 0 0 0 0 2 1 0 0 0 2 1 0 1 0 1 0 2 0 0 0 0 0 1 0 1 1 1 0 0 0 0 1 0 1 1 2 0 1 0 0 0 0 1 1 0 0 2 0 1 2 2 0 2 1 0 0 0 2 0 0 1 1 1 1 0 1 0 0 0 0 0 0 1 1 2 0 0 1 1 1 1 2 2 1 0 0 1 1 0 2 0 0 0 1 0 1 0 0 1 0 2 0 0 0 0 0 2 0 2 0 1 0 0 1 1 0 1 0 0 0 0 0 0 0 1 0 0 0 0 0 0 0 2 0 0 0 0 0 0 0 0 0 0 0 1 2 0 0 0 2 0 0 1 0 0 0 1 0
139 1 2 1 1 0 0 2 2 1 0 1 1 2 1 0 0 0 1 1 0 2 1 0 2 0 0 0 1 1 1 0 1 1 1 1 1 2 0 2 0 0 0 0 0 1 1 0 1 0 0 1 1 1 1 0 1 0 0 0 1 1 1 2 0 0 0 0 1 0 0 1 2 0 0 2 2 0 2 1 0 0 0 1 1 0 0 0 0 2 0 1 2 2 0 0 0 0 0 1 1 0 1 0 1 1 2 0 1 1 0 1 1 2 2 2 1 0 1 1 1 0 2 1 0 0 0 2 2 2 0 0 0 0 0 0 0 0 0 0 2 0 0 0 0 1 0 0 0 1 0 0 0 1 0 1 1 1 0 1 0 1 0 2 2 2 2 1 0 0 1 0 0 2 0 0 0 0 2 2 2 0 0 2 1 1 1 1 0 1 0 1 0 0 2 0 1 2 0 0 0 0 0 0 2 1 2 1 1 0 0 0 0 0 0 1 1 0 1 1 1 0 1 0 0 0 0 1 1 0 1 0 0 0 0 0 0 2 2 2 0 0 1 1 0 0 0 0 1 1 1 1 0 0 0 1 0 2 0 0 0 0 0 0 0 0 0 1 2 0 0 1 1 1 0 0 0 2 1 0 1 1 0 0 0 1 0 2 0 2 0 2 0 0 2 0 2 1 0 0 1 0 0 0 0 0 0 0 0 0 0 0 2 1 2 1 2 1 0 1 0 0 0 2 0 0 0 1 1 2 0 1 1 1 0 0 0 1 2 1 1 1 1 0 0 0 2 0 0 2 0 0 1 1 0 1 1 0 0 2 0 0 1 0 1 0 0 2 2 1 2 0 0 0 0 0 0 1 0 2 0 1 0 0 1 0 0 1 1 0 0 0 0 0 2 1 1 1 0 0 0 0 0 1 1 1 0 2 0 0 1 0 0 0 1 1 0 0 0 0 0 2 1 1 0 1 0 1 2 1 0 2 0 2 2 1 0 1 0 1 0 0 2 0 0 1 2 1 1 2 0 1 0 1 1 1 0 1 1 1 2 0 0 0 0 0 0 0 1 2 2 2 2 0 1 0 2 0 0 0 0 0 1 1 1 0 0 0 2 1 2 0 0 0 0 0 1 2 2 0 0 0 2 0 0 2 2 0 0 1 0 1 0 1 1 1 0 2 0 2 0 0 1 0 1 0 1 1 0 2 0 1 0 0 0 0 0 0 2 2 0 1 0 0 0 1 0 1 1 2 2 0 0 0 0 0 2 1 1 0 0 1 0 1 1 0 0 1 1 1 0 1 0 0 0 0 0 0 0 0 2 1 1 0 1 0 0 0 1 2 0 0 0 0 0 0 0 0 0 0 0 1 2 0 0 1 2 1 0 2 0 0 0 0 0 1 2 2 1 0 0 0 0 0 0 1 1 1 0 0 0 2 0 1 1 0 0 0 2 0 0 1 0 1 2 0 1 1 1 0 0 1 0 1 2 0 0 0 2 0 0 0 1 1 1 0 0 2 0 0 1 0 0 0 0 2 0 0 0 0 1 1 2 1 0 1 0 0 1 0 2 1 0 2 1 1 0 1 0 1 1 0 0 1 1 0 2 2 0 0 0 0 0 2 0 1 0 0 0 0 0 0 0 2 1 1 1 0 0 0 1 1 0 0 1 1 1 0 1 0 0 1 0 0 0 1 1 0 0 0 0 0 0 0 0 0 1 0 1 0 0 1 2 0 0 0 1 2 0 2 0 0 1 0 0 0 0 0 1 0 1 2 0 0 0 1 0 1 0 1 1 2 2 1 0 1 0 1 1 1 1 0 0 2 1 0 0 0 0 2 2 0 1 1 1 2 1 2 0 1 1 0 1 0 1 2 1 0 0 2 0 1 0 0 0 1 0 0 1 0 0 1 0 0 0 0 0 0 1 0 2 1 0 2 1 0 1 0 0 1 1 0 0 0 0 1 1 0 2 1 0 0 2 0 0 2 0 0 2 1 0 0 0 0 0 0 1 0 1 0 1 0 0 2 2 0 2 2 0 0 1 2 1 0 1 0 0 2 1 1 0 0 0 0 2 2 0 0 1 0 0 1 2 1 0 1 1 0 0 0 1 1 0 2 0 0 0 2 0 0 0 0 2 0 1 0 0 0 0 1 2 0 0 2 1 0 1 0 0 1 1 1 1 0 0 1 0 0 1 0 0 0 0 0 0 2 0 1 1 1 1 0 0 1 0 0 0 0 1 1 0 1 1 1 0 0 0 0 0 0 1 1
140 1 2 1 0 0 0 2 1 2 0 1 0 1 0 1 1 1 2 0 0 1 0 0 2 1 1 2 2 0 1 2 2 1 0 2 0 1 1 0 1 1 1 1 0 0 0 0 0 0 0 1 0 1 0 0 0 0 2 0 1 1 1 1 0 1 1 2 2 0 0 2 2 1 1 2 1 0 2 1 1 0 1 0 1 1 0 1 1 2 1 2 1 2 0 0 0 2 0 2 0 0 0 1 1 0 1 0 0 2 0 1 2 2 2 2 2 1 1 1 1 1 2 0 0 2 2 1 2 2 0 1 0 0 1 0 1 0 0 0 0 2 0 0 0 0 0 0 0 0 0 0 1 0 2 0 0 1 0 1 1 2 0 1 1 2 2 0 0 1 1 1 1 1 1 1 0 0 0 0 0 0 0 2 2 1 1 1 0 1 0 0 0 0 2 0 0 0 0 0 0 1 0 1 2 1 2 0 1 0 1 0 1 0 0 2 1 2 1 0 2 1 1 0 1 0 1 2 0 2 0 0 2 2 1 1 1 2 2 2 0 0 1 0 0 0 0 0 0 0 0 0 0 0 0 0 0 1 0 0 0 0 0 1 0 0 0 1 1 0 0 2 0 0 0 0 0 1 1 0 1 1 1 0 0 1 0 1 0 2 0 1 0 0 2 0 1 1 0 1 0 0 1 1 0 0 0 0 1 1 0 2 1 2 0 0 2 0 0 0 2 0 0 2 2 0 2 0 1 1 0 0 2 1 0 0 0 2 0 2 1 1 0 0 1 1 1 0 1 1 0 0 1 2 1 1 1 0 0 1 0 0 2 0 1 0 0 2 1 0 1 1 0 0 0 0 0 2 0 2 0 0 0 2 0 0 0 0 0 0 0 0 1 0 2 1 1 0 0 0 0 0 2 0 0 0 1 0 0 0 0 1 0 1 1 0 1 0 1 0 0 1 0 2 1 1 1 0 0 0 0 0 0 2 0 0 0 1 0 0 0 0 1 1 0 1 1 0 0 2 0 0 0 0 0 0 0 1 2 1 1 0 0 0 0 0 0 2 2 0 0 0 1 1 1 0 2 2 0 1 1 0 0 0 0 0 0 2 2 0 2 0 1 2 1 0 1 2 2 0 1 0 1 1 0 1 1 2 1 1 0 0 0 0 0 1 1 2 0 1 0 1 0 0 0 1 1 1 1 1 1 1 0 0 0 1 0 0 1 1 0 1 0 0 1 0 0 1 1 2 0 0 1 0 1 0 0 0 0 1 0 0 1 1 1 0 0 2 1 1 1 0 1 0 0 1 2 1 1 1 2 0 2 0 1 1 2 0 1 2 1 1 0 0 0 0 0 1 0 0 0 1 0 1 0 2 1 1 0 2 0 0 1 1 1 1 0 1 0 0 0 0 0 1 1 0 1 2 0 0 0 1 0 2 2 1 1 1 2 0 0 0 1 2 2 0 1 1 2 0 0 1 0 0 2 0 0 0 0 1 1 0 0 0 1 2 1 1 0 0 0 0 0 0 0 1 1 2 1 1 0 1 2 2 2 2 1 0 0 0 2 1 1 1 0 0 0 0 0 1 1 1 0 1 2 0 2 2 0 0 0 0 0 1 0 1 0 1 1 1 0 0 1 2 2 1 1 0 0 1 1 1 0 0 0 0 1 0 1 2 0 2 0 0 1 0 1 1 0 1 1 1 0 2 1 0 0 0 1 0 0 0 2 0 0 2 1 1 0 1 1 0 1 1 1 0 0 0 1 1 1 2 1 1 2 1 1 1 0 0 1 1 1 0 0 0 0 0 0 0 0 0 0 2 1 2 1 0 0 1 1 1 1 1 1 2 0 1 1 2 2 1 1 1 1 2 1 0 1 2 0 0 1 1 0 0 0 0 0 0 0 0 0 0 2 0 1 1 0 0 1 0 0 2 2 0 0 0 0 1 1 0 0 0 0 1 0 0 1 1 0 0 1 1 0 2 1 0 2 2 2 2 0 0 0 0 0 2 0 0 1 0 1 1 2 1 1 2 0 0 0 2 0 0 2 1 0 1 0 1 1 1 0 0 0 0 1 0 1 0 0 1 1 1 0 1 0 1 0 0 1 1 0 1 0 0 0 0 0 2 0 0 2 0 1 1 0 1 1 1 2 0 2 1 0 0 2 1 1 0 1 0 0 0 1 1 1 0 0 0 0 0 0 0 0 0 2 0 0 0 0 0 0 0 0 0 0 1 0 2 1 0 0 2 0 0 0 0 0 0 0 0
141 1 1 2 0 0 0 2 0 2 0 0 0 0 0 0 0 0 1 1 1 1 0 0 2 0 1 1 2 2 0 2 0 0 2 0 2 1 0 2 1 0 0 0 0 0 1 0 0 0 0 0 0 0 2 1 0 0 2 1 1 1 1 1 0 0 0 1 1 0 0 1 2 1 1 2 1 0 2 2 0 0 1 1 2 0 0 1 0 2 0 1 1 1 0 0 0 0 0 0 0 0 2 0 0 0 2 1 1 1 1 2 0 1 1 1 1 1 2 0 0 0 1 1 0 0 0 1 2 2 0 1 0 0 1 0 2 1 0 0 0 2 1 0 0 1 0 0 0 1 0 0 1 1 0 1 1 1 0 0 0 2 1 1 1 1 0 0 1 1 1 2 1 1 1 1 0 0 1 1 1 1 1 2 2 1 1 2 1 1 1 1 0 2 2 0 0 2 0 0 0 0 0 2 2 0 2 1 1 0 1 0 1 0 0 2 1 0 2 0 2 1 2 0 0 0 2 2 0 1 0 0 1 1 0 0 0 2 2 2 0 0 2 0 1 1 1 0 0 0 0 0 0 0 0 0 0 1 0 0 0 0 0 0 0 0 0 0 2 0 0 2 0 0 1 1 0 1 1 0 0 2 2 1 0 2 1 1 0 2 0 0 0 0 2 0 0 2 0 2 0 2 0 0 0 0 0 1 0 1 0 1 2 2 1 1 2 0 0 1 0 1 1 0 1 0 1 0 1 1 0 2 0 2 1 0 0 1 1 0 2 1 0 0 1 1 1 0 1 2 0 0 2 2 0 2 2 0 0 2 0 0 1 0 0 0 0 2 0 0 0 2 0 0 2 2 0 1 1 1 1 0 0 0 2 1 0 0 0 1 0 0 1 0 1 1 1 0 1 1 0 1 1 1 1 0 1 1 0 0 0 2 0 0 0 0 1 0 0 0 1 1 1 0 0 0 0 1 1 1 0 1 0 2 1 1 0 0 0 0 2 0 1 0 0 2 1 1 1 0 0 1 0 2 2 2 0 1 1 1 1 0 1 1 0 1 1 1 1 1 2 2 1 1 0 1 0 1 0 0 1 1 2 2 0 2 0 1 2 0 2 0 1 2 0 0 1 0 0 1 0 1 2 1 0 1 1 2 0 1 0 0 0 2 2 0 0 2 0 0 0 2 1 1 0 1 0 1 1 1 0 2 0 0 1 0 1 0 1 1 1 1 0 1 0 0 0 2 2 2 0 0 1 0 0 0 0 0 0 0 2 0 0 1 1 1 0 1 0 1 0 0 1 0 0 1 2 0 2 0 2 0 1 0 1 0 0 1 0 2 0 0 0 0 1 0 0 1 0 0 0 1 1 1 0 2 0 1 0 1 0 0 0 1 0 1 0 1 1 0 0 0 0 1 1 1 1 1 0 0 1 1 0 2 1 0 0 1 2 0 0 0 1 1 2 0 1 1 1 0 0 1 2 2 2 0 0 0 1 0 0 0 2 0 2 1 0 2 0 0 1 0 0 0 0 1 1 1 1 1 1 0 2 0 0 2 1 0 1 0 2 1 0 2 2 0 0 0 1 1 0 1 0 0 1 0 0 1 1 0 1 1 0 2 0 1 1 0 0 0 0 0 1 2 1 1 2 2 1 0 1 1 0 0 0 0 0 0 1 1 0 1 0 0 0 0 1 1 0 0 0 0 0 0 0 0 0 0 1 0 0 0 2 0 0 1 0 1 0 1 0 1 2 0 0 0 0 0 0 1 1 2 2 0 2 0 0 2 1 2 0 1 2 1 0 1 0 1 1 1 1 0 0 2 1 0 0 0 0 0 0 0 2 2 2 2 0 1 1 1 1 1 2 2 1 0 0 0 0 2 0 2 1 0 0 0 0 1 2 1 1 2 1 0 1 1 1 0 1 0 1 0 0 1 1 0 1 0 2 0 2 0 1 0 1 1 1 0 2 0 0 0 2 0 0 2 0 0 1 1 0 0 1 1 2 2 0 0 0 0 1 0 1 0 2 2 1 1 0 0 0 2 0 0 2 2 0 0 0 1 1 1 0 0 0 0 2 1 2 1 0 2 2 2 0 1 0 2 0 0 2 0 0 1 0 0 0 2 0 0 0 0 1 0 1 2 0 1 0 0 2 0 2 0 0 0 0 2 0 2 2 0 0 0 0 0 2 0 2 1 0 1 1 0 0 0 1 0 0 0 0 0 0 1 1 2 2 0 0 1 0 0 0 2 0 0 0 0 0 0 0 0
142 0 0 2 0 0 0 2 2 0 0 0 0 0 0 0 0 1 1 0 1 2 0 0 2 0 1 2 2 0 2 0 0 0 0 1 1 1 0 0 1 1 0 0 0 0 0 1 0 0 0 0 1 1 0 0 0 1 0 2 0 0 0 0 0 2 1 1 1 0 0 2 2 0 2 2 0 0 1 0 0 0 0 0 0 0 0 1 0 2 0 2 1 1 0 0 0 0 0 0 2 0 1 0 1 1 2 2 1 1 0 1 1 1 1 1 1 0 2 2 2 0 1 2 0 0 0 1 2 2 1 0 0 0 0 0 0 0 0 0 2 0 1 0 0 0 0 0 0 0 0 0 0 1 1 0 1 0 0 0 1 1 0 2 1 1 0 1 1 1 0 0 2 0 1 1 2 1 0 1 0 1 0 2 2 2 0 0 0 1 0 0 0 0 1 0 1 2 0 0 0 0 0 1 2 0 2 0 1 0 1 1 1 0 0 2 2 0 1 1 1 1 1 1 0 0 1 1 0 1 0 0 0 1 1 1 0 2 2 1 0 1 2 0 0 0 0 0 0 0 0 0 0 2 0 0 0 1 0 1 0 1 0 1 0 0 1 0 2 0 1 0 1 0 0 0 0 2 2 1 1 0 2 0 2 0 1 1 0 2 1 2 1 0 2 0 1 0 0 0 0 0 1 1 1 0 0 1 0 0 0 1 1 2 0 0 2 1 0 0 0 1 1 1 1 0 2 0 2 2 0 1 1 0 0 0 0 2 0 1 0 0 0 0 2 2 0 0 0 0 0 0 0 2 2 0 0 0 0 1 0 0 1 0 1 0 0 2 1 0 1 1 0 0 0 0 0 0 0 2 1 1 0 1 1 0 0 0 0 1 0 0 1 0 2 0 0 1 0 0 0 0 0 2 2 0 0 0 1 1 0 1 0 0 2 1 0 0 0 0 0 2 1 1 1 1 0 0 1 0 1 0 0 1 1 1 0 0 0 0 1 0 2 1 1 2 2 0 1 1 0 1 0 2 1 0 1 0 1 0 0 0 1 1 0 1 1 2 2 0 0 0 2 2 1 0 2 1 0 1 1 1 1 1 1 0 0 0 2 0 2 0 1 2 2 0 2 0 0 1 0 2 1 1 1 0 1 1 0 2 0 0 0 2 2 0 1 2 0 2 0 0 1 1 0 1 0 0 0 2 0 0 2 0 1 1 2 0 1 1 1 1 0 2 1 0 0 1 1 1 0 0 1 0 1 1 0 1 0 0 1 0 0 1 1 1 0 0 1 0 0 1 0 0 0 0 2 0 0 0 0 0 2 0 1 1 2 1 0 2 0 0 2 0 0 0 0 0 0 0 0 1 1 1 0 2 1 0 1 1 0 0 0 0 2 0 0 1 1 0 0 0 0 0 0 1 1 1 0 0 0 1 1 2 1 0 0 1 1 1 0 0 0 1 1 0 2 1 1 0 0 0 0 1 2 0 0 0 0 0 0 0 0 2 0 0 0 0 1 0 2 0 1 0 0 2 0 1 0 0 1 0 2 1 1 2 2 1 0 0 2 0 1 2 0 0 0 0 2 2 1 2 0 1 1 0 1 2 0 1 0 0 0 2 0 1 1 2 2 2 0 0 0 0 1 0 0 2 1 0 1 1 0 0 1 1 2 0 0 1 0 1 0 0 0 0 0 1 0 1 1 1 0 1 0 2 1 0 1 0 0 0 2 1 0 1 1 1 0 2 0 0 2 1 1 0 0 0 1 1 1 1 0 0 1 2 2 1 0 1 1 2 2 2 2 0 0 0 0 0 0 0 0 1 2 1 1 0 0 2 2 1 1 1 1 2 0 0 1 1 1 1 0 2 2 0 0 0 0 2 1 2 1 0 0 0 0 0 0 0 0 0 0 0 0 0 0 0 1 0 1 1 0 1 1 0 1 0 0 0 0 0 0 0 0 0 0 1 2 0 1 0 2 1 0 1 0 1 1 1 1 1 0 0 0 0 0 0 1 0 1 0 0 0 0 0 1 2 0 1 0 2 0 0 1 1 1 2 0 1 0 0 2 0 2 1 0 0 2 0 0 2 2 1 1 1 1 2 0 0 2 1 1 1 2 0 1 0 0 1 0 0 0 0 0 1 0 0 0 0 2 0 2 1 1 0 1 1 1 1 0 1 1 1 0 1 0 0 2 0 0 1 0 0 0 1 1 2 2 0 0 0 0 0 0 0 0 1 0 2 1 1 0 1 0 1 0 1 1 0 0 1
143 1 1 2 1 0 0 1 1 1 0 0 1 2 1 0 1 0 0 1 1 2 0 2 0 0 0 2 2 0 1 2 0 2 0 2 0 2 0 1 1 1 0 0 0 1 0 0 0 0 0 0 2 2 0 1 0 1 1 2 0 1 2 2 0 0 0 2 1 1 1 1 2 0 2 2 0 1 0 0 0 0 0 1 1 0 0 0 0 1 0 0 1 2 0 0 0 0 0 0 1 1 1 0 1 1 2 0 0 2 0 1 1 1 2 2 1 0 2 0 0 0 2 0 0 1 1 0 0 0 0 0 0 0 1 1 1 1 0 0 1 1 0 0 0 0 1 0 0 0 0 0 0 0 0 1 1 1 0 1 2 1 0 2 1 2 0 1 1 1 1 0 2 0 2 1 0 0 0 0 0 1 0 2 2 2 0 1 0 1 0 1 1 1 0 0 1 2 0 1 0 1 1 1 1 0 2 1 0 0 0 0 1 0 0 2 0 0 0 2 0 0 2 0 0 1 1 2 0 2 0 0 0 0 0 0 0 2 2 2 0 0 2 0 0 0 0 0 1 1 0 0 1 1 1 0 1 0 0 0 0 0 0 0 0 0 0 2 1 0 0 1 0 0 0 0 0 2 2 1 0 0 2 1 1 1 2 2 0 2 0 0 1 0 2 0 0 1 0 0 0 0 0 0 0 0 1 1 0 1 0 1 1 1 1 1 2 1 0 0 1 0 2 2 0 0 0 1 0 2 0 2 1 0 0 1 1 2 0 0 0 0 1 0 1 1 1 1 1 0 0 0 1 2 1 1 1 0 0 0 0 0 2 0 2 2 0 2 1 0 1 1 1 1 0 0 0 2 2 0 0 1 0 2 2 1 0 0 0 0 0 0 2 0 2 1 2 1 0 0 0 0 1 1 1 1 1 1 1 1 1 1 0 0 0 0 0 0 0 0 0 2 1 1 0 2 0 0 1 0 1 0 0 2 0 0 0 1 0 0 1 0 2 0 0 1 1 2 2 1 0 1 0 2 2 2 0 2 2 2 0 0 1 2 1 2 2 1 2 1 1 1 1 1 2 0 2 1 0 1 2 0 0 0 0 1 0 1 2 0 2 0 1 2 0 0 1 1 1 1 1 0 2 2 0 0 1 2 1 1 0 1 0 0 0 1 1 2 0 1 1 1 0 0 0 1 1 2 0 2 0 2 2 1 0 1 0 0 1 1 0 0 0 1 1 0 0 2 2 0 0 0 0 0 2 0 0 0 0 1 0 0 1 1 1 0 1 1 0 1 0 2 0 0 0 0 1 0 1 0 2 1 2 0 0 0 1 1 0 2 0 1 0 1 1 1 2 0 0 0 0 2 0 0 0 1 1 0 1 0 0 0 1 1 1 1 0 0 0 1 1 1 0 0 0 0 2 1 0 0 0 1 0 0 2 1 0 2 2 0 0 0 0 0 1 0 2 2 2 0 2 0 0 1 2 0 0 0 0 1 0 1 0 1 1 1 0 2 0 0 2 0 0 0 0 2 0 1 0 0 0 1 2 1 1 1 1 1 0 0 2 0 1 1 1 0 1 1 2 2 1 0 0 1 2 0 1 1 1 0 1 1 0 1 0 0 0 1 1 1 0 1 0 2 2 0 0 2 2 0 1 1 0 0 0 0 1 0 0 1 1 1 0 0 1 1 1 0 0 0 0 0 0 1 1 1 0 0 2 0 0 0 2 0 0 1 1 1 0 2 1 0 2 0 0 0 0 0 0 0 1 2 1 1 2 1 1 0 0 0 1 1 2 1 1 0 0 0 0 2 2 0 0 2 1 1 0 1 0 1 1 1 0 0 1 1 0 1 1 1 1 1 1 2 2 0 0 0 0 2 1 2 0 0 0 1 0 0 2 0 1 1 0 0 1 0 0 0 0 0 1 0 0 2 2 0 0 0 0 0 0 0 0 0 0 1 0 0 2 1 1 1 2 0 0 1 1 0 1 1 1 1 0 0 0 0 1 0 0 0 0 0 1 0 0 0 2 2 0 0 1 2 0 1 0 0 2 0 1 1 0 2 0 0 0 0 2 1 2 1 0 2 1 1 1 1 1 0 0 0 2 2 0 2 0 0 0 0 0 1 0 0 2 0 1 2 0 1 0 1 2 0 2 0 1 0 0 1 0 0 1 0 2 0 0 1 1 1 2 1 1 0 0 0 0 0 2 0 2 1 0 1 0 1 0 0 1 1 0 2 1 0 1 2 0 0 0 0 0 0 0 1
144 0 2 0 1 0 0 1 1 1 0 1 0 1 0 0 0 0 0 0 0 2 0 0 2 0 0 1 1 1 1 1 0 2 0 1 1 1 0 0 2 2 0 0 0 0 1 0 0 1 1 1 1 1 1 0 1 1 0 0 2 2 2 1 0 0 0 0 1 0 0 1 2 1 1 2 1 0 2 1 0 0 1 1 2 0 0 0 0 2 0 0 1 1 0 0 0 0 0 0 1 0 0 0 1 0 1 0 0 2 0 1 2 1 2 2 1 0 1 1 1 1 2 0 0 1 1 1 1 1 2 1 0 0 0 0 0 1 0 0 1 1 0 0 0 2 0 0 0 1 1 0 0 1 0 0 0 1 0 2 2 1 1 2 1 2 1 0 1 1 1 2 1 1 0 1 1 0 0 2 2 1 1 2 1 0 2 2 0 0 1 2 0 0 2 0 1 0 0 0 0 0 0 1 2 1 1 0 0 0 2 0 1 0 0 2 0 1 1 1 1 1 1 1 0 0 1 2 0 2 1 0 1 0 0 0 0 1 2 1 0 0 2 1 0 0 0 0 0 0 0 0 0 0 1 0 1 1 0 0 0 0 0 0 0 0 0 0 2 0 1 2 1 1 0 0 0 2 2 2 1 0 1 1 0 1 1 0 0 1 0 2 0 1 2 1 0 1 1 1 1 0 1 1 1 0 1 0 0 1 0 1 1 1 1 0 1 0 1 1 0 1 0 2 0 0 1 0 0 0 0 1 0 1 0 0 0 0 2 0 1 1 0 0 1 1 1 0 1 1 0 0 0 0 0 0 0 0 1 1 1 1 1 0 0 0 0 1 2 0 2 0 1 1 0 0 0 1 0 2 1 0 0 1 1 1 0 0 0 1 0 0 0 1 2 0 1 0 2 2 0 1 2 0 2 0 0 1 0 0 1 0 0 0 1 2 0 0 0 0 1 1 1 1 0 0 0 1 2 1 1 0 1 0 1 2 0 0 0 0 0 0 1 0 0 0 1 0 0 0 1 0 0 2 1 0 1 1 0 1 1 0 0 0 0 1 1 2 2 0 1 1 1 2 0 0 0 2 0 0 2 0 1 1 1 1 0 0 1 0 1 1 0 0 0 0 1 1 2 1 1 1 1 0 1 1 1 1 2 0 1 0 1 1 1 1 1 2 0 1 1 1 2 2 0 0 0 0 1 1 1 0 0 0 2 0 1 1 1 0 1 2 0 0 0 0 0 1 1 2 1 0 1 0 0 1 1 0 1 1 0 1 0 0 0 1 0 1 1 0 1 1 1 0 1 0 1 0 0 0 1 1 1 0 0 1 1 1 0 1 0 0 0 0 0 1 0 0 0 0 0 2 1 0 0 1 1 0 0 2 1 1 1 2 0 1 0 0 0 1 1 1 0 0 0 0 2 1 0 0 0 1 0 0 2 0 0 1 1 1 0 1 0 1 1 0 2 2 1 0 1 1 0 2 2 0 0 0 1 1 0 0 1 0 1 2 0 0 1 1 1 1 1 1 1 2 0 1 1 1 0 1 2 1 0 0 2 0 0 0 2 1 1 1 0 0 1 1 0 1 1 0 0 0 1 0 1 2 1 0 0 0 0 2 0 0 0 1 1 1 0 0 0 2 2 0 0 1 1 0 2 2 0 1 1 0 0 0 0 1 1 0 0 1 1 1 2 0 0 0 0 0 0 1 0 0 0 0 0 0 0 0 2 0 0 1 0 1 0 2 1 0 2 0 0 1 0 0 0 2 0 0 0 1 1 1 0 1 0 1 1 2 2 2 2 0 1 0 0 0 0 0 0 2 1 0 0 0 0 2 2 0 2 0 1 0 0 0 0 0 0 0 0 2 2 1 0 0 0 2 1 2 1 1 0 1 0 0 1 1 0 1 1 0 2 1 1 0 0 0 1 0 0 2 2 0 0 0 0 0 1 0 0 0 0 0 1 0 0 2 0 0 0 1 0 0 0 0 1 2 2 2 0 0 0 0 1 1 0 0 2 0 2 2 2 0 2 2 0 1 0 1 1 0 1 1 0 0 0 0 0 0 0 0 0 0 2 0 1 0 0 1 1 1 0 0 1 0 0 1 2 2 1 2 1 0 0 1 0 0 0 0 0 1 1 2 0 1 1 0 2 0 2 0 0 0 0 0 0 0 1 0 0 0 0 0 0 0 1 0 0 0 0 0 0 0 2 1 1 0 0 0 1 0 0 0 0 1 0 2 1 1 0 2 1 1 0 0 0 0 1 0
145 1 0 2 0 1 1 2 1 2 0 0 0 1 1 0 0 0 2 1 1 2 0 0 2 1 0 2 2 1 1 2 0 1 1 0 2 1 1 0 1 1 0 0 0 0 0 0 0 0 0 2 1 1 1 1 0 0 1 0 1 2 2 2 0 0 0 0 2 2 2 0 1 0 2 1 0 1 1 1 1 0 1 1 2 1 0 0 0 2 0 0 1 1 1 0 0 1 0 1 1 0 2 0 0 0 2 2 2 0 0 2 2 2 2 2 2 0 0 2 2 0 1 0 1 1 1 0 2 2 1 1 0 0 0 0 0 0 0 0 0 2 0 0 0 0 0 0 0 0 0 0 0 0 0 0 1 1 0 2 2 0 0 2 1 2 2 2 1 1 1 1 1 1 0 1 1 0 1 1 1 0 1 1 1 0 1 1 0 2 0 0 0 1 1 0 2 2 0 0 0 0 0 1 2 1 2 0 0 0 2 0 2 1 0 2 0 0 2 0 2 0 2 0 0 0 1 2 1 1 1 1 2 2 1 1 1 1 1 1 0 0 2 0 0 0 0 0 0 0 0 0 0 0 0 0 0 2 0 0 0 0 0 1 0 0 0 0 2 0 0 1 0 0 0 0 0 2 2 1 0 0 1 0 1 0 1 1 0 1 0 1 0 0 2 0 1 1 0 1 0 0 1 1 0 0 0 0 0 0 1 2 2 1 1 1 2 0 1 0 1 1 0 2 1 0 1 0 0 1 0 1 0 1 0 0 0 1 1 1 1 1 1 0 0 0 2 1 1 0 1 1 0 1 1 0 0 0 0 1 0 0 1 1 0 1 0 2 2 1 2 0 0 0 0 1 0 0 1 1 1 1 0 1 1 0 0 0 0 0 0 0 0 0 1 0 0 2 1 0 0 0 0 1 1 0 0 0 0 0 0 0 0 0 2 0 0 0 0 0 0 1 1 0 1 2 0 0 1 0 1 0 0 1 1 1 0 1 0 0 1 1 0 2 1 2 2 1 2 1 0 1 0 2 1 0 1 1 1 1 1 0 1 1 0 1 1 2 2 0 1 1 0 2 0 2 1 1 0 1 1 0 1 1 1 0 0 0 2 1 2 0 1 2 2 0 1 1 1 0 1 1 1 1 0 1 1 1 1 1 0 0 0 0 0 1 0 2 0 1 0 1 1 0 1 0 0 0 1 1 1 0 2 1 0 0 0 1 2 2 0 0 0 1 1 1 0 0 0 2 0 0 1 0 0 1 1 0 0 1 0 0 1 0 0 0 0 1 1 0 1 1 1 0 0 1 1 1 1 1 1 0 1 0 0 0 0 0 0 0 0 0 2 0 1 1 1 1 0 0 1 1 0 0 0 2 2 1 1 1 1 0 1 1 0 1 0 2 2 1 1 1 0 0 0 1 1 1 0 0 0 2 1 2 1 1 0 1 2 0 1 1 1 1 2 0 1 0 2 1 0 1 0 1 2 0 0 0 0 1 1 0 1 0 1 2 0 1 1 1 1 1 2 0 1 2 0 0 0 0 1 0 2 0 1 1 1 2 0 0 2 1 0 0 0 0 0 0 1 2 1 1 0 0 1 0 1 2 0 0 0 0 0 1 0 0 0 1 1 1 0 0 2 2 1 1 1 1 1 0 1 2 0 0 0 0 2 0 0 0 0 0 0 2 2 0 2 0 0 0 0 0 0 0 1 0 0 0 1 0 0 0 2 0 0 0 0 1 0 2 0 0 1 0 0 0 0 0 1 1 2 2 1 2 2 1 1 2 1 2 0 1 2 2 2 0 1 2 1 0 1 1 0 1 1 1 1 0 0 2 1 0 1 0 0 1 1 0 2 2 2 2 1 2 2 2 2 0 1 1 0 1 1 0 0 0 0 0 1 1 0 1 0 0 0 0 0 0 0 0 1 0 0 2 2 0 0 0 1 1 1 0 0 0 0 0 1 0 1 0 0 0 1 1 0 2 0 1 2 2 2 2 0 0 0 0 1 2 0 0 2 0 2 1 2 1 2 2 0 0 0 2 1 0 1 2 0 0 0 1 0 0 0 0 1 1 1 1 2 0 0 2 2 1 0 0 0 1 0 0 2 0 0 1 0 0 0 0 0 1 1 0 1 1 1 2 0 2 1 0 2 0 2 1 2 0 2 0 0 1 1 1 0 1 1 2 1 0 1 0 0 0 0 1 1 0 0 0 0 1 1 0 0 2 0 0 1 1 0 1 0 0 1 2 0 0 0 0 0 0 0 1
146 0 2 0 0 1 1 2 2 0 0 0 1 1 0 0 0 1 1 1 1 1 1 0 2 0 2 2 2 0 0 1 1 2 1 1 1 2 0 1 1 1 0 0 0 0 1 0 0 1 1 1 0 0 0 1 0 2 0 1 0 0 0 1 0 0 0 1 2 0 0 0 2 0 1 2 1 0 2 0 0 0 0 2 2 0 1 2 2 2 1 2 2 2 0 0 0 0 1 0 2 0 2 0 0 0 2 1 1 1 0 2 1 1 2 2 1 0 2 1 1 0 2 1 0 1 1 0 0 0 1 0 0 0 0 0 0 0 0 0 0 2 1 0 0 1 0 0 0 0 0 0 1 0 2 0 0 2 0 1 1 1 0 2 1 2 1 0 0 2 0 2 2 0 0 2 1 2 0 0 0 1 0 1 1 0 1 2 2 1 1 1 1 1 1 1 0 2 0 0 0 0 1 1 2 2 1 1 0 0 1 0 2 0 0 2 0 2 2 0 2 1 2 0 0 0 0 0 0 0 1 1 0 0 0 0 0 2 2 2 0 0 2 1 0 0 0 0 0 0 0 0 0 0 0 0 0 0 0 0 0 0 0 0 0 0 0 0 2 1 1 2 0 1 0 1 0 2 2 0 1 1 1 0 0 1 0 1 0 1 0 1 1 0 2 0 1 0 0 0 0 0 0 0 0 1 0 1 0 1 0 1 2 1 1 1 1 0 0 1 1 0 2 1 0 0 1 1 0 1 0 0 0 2 0 0 0 1 1 0 0 1 0 0 1 1 1 1 2 0 1 1 0 1 0 1 1 0 1 0 1 1 0 1 0 0 0 2 2 0 2 0 0 0 0 0 0 0 1 1 1 0 0 1 1 1 0 0 0 0 0 0 1 0 1 0 0 2 0 0 0 0 0 2 2 0 0 2 0 0 0 0 0 0 1 0 0 1 0 1 1 1 1 2 0 0 0 0 2 1 1 1 1 1 0 1 0 1 0 0 0 0 2 0 0 1 1 1 1 1 0 0 0 2 1 1 0 0 1 0 2 0 0 0 1 1 1 2 2 0 1 0 2 0 1 0 1 1 0 0 2 0 2 2 2 0 0 1 1 0 1 1 0 0 0 0 2 1 1 1 1 1 2 2 0 1 1 1 0 2 0 0 1 2 2 0 0 1 0 1 1 1 2 0 0 2 0 0 1 0 1 0 1 1 1 0 1 0 2 2 0 0 0 1 1 0 0 2 2 0 0 0 0 0 2 1 1 1 0 0 1 0 0 1 1 0 0 2 0 2 0 2 1 0 0 2 2 1 2 1 2 0 0 0 0 0 0 0 1 2 0 0 1 0 1 0 0 1 0 0 1 1 0 1 0 2 1 1 0 1 0 0 0 0 2 0 0 1 0 1 1 1 0 1 1 0 1 2 0 0 1 1 0 0 2 2 1 1 2 0 0 1 0 1 2 0 2 2 1 0 1 0 1 0 1 1 0 1 1 0 0 0 0 0 1 1 0 0 1 1 0 1 1 0 0 2 0 0 1 1 1 0 2 0 0 2 1 0 1 1 1 1 0 1 1 1 0 0 1 2 1 1 0 1 2 0 1 2 0 1 1 1 0 2 0 0 0 2 2 2 0 0 1 2 0 0 1 1 1 0 1 1 0 0 0 0 0 0 1 0 0 1 0 1 1 0 1 0 0 0 0 0 0 0 0 1 0 0 0 0 0 0 2 0 0 0 2 1 0 1 0 0 0 0 0 0 0 0 0 1 0 0 1 1 2 1 1 2 1 2 0 1 2 0 0 0 0 1 0 0 2 0 0 2 0 0 2 1 0 2 2 0 0 0 0 2 1 1 0 1 1 1 1 2 2 1 1 0 0 2 1 1 0 0 0 0 0 0 1 0 1 1 0 0 1 0 0 0 0 0 2 0 0 2 2 0 0 1 0 1 1 0 0 0 0 1 0 0 1 2 0 0 1 0 0 1 0 1 1 2 2 2 0 0 0 0 0 0 0 0 1 0 0 0 1 1 1 2 0 1 0 1 0 0 1 1 1 1 0 2 2 1 0 0 0 1 1 0 2 1 0 2 2 1 2 2 1 2 0 0 0 1 0 1 0 0 0 2 0 0 0 0 2 2 2 0 0 0 0 0 2 0 2 1 0 0 2 0 0 1 1 1 1 0 0 1 1 0 1 0 0 1 0 0 0 2 0 1 2 0 0 0 0 1 0 0 1 1 0 2 1 0 0 2 0 0 0 0 0 1 1 1
147 1 2 1 1 0 0 2 1 2 0 0 0 0 0 0 0 0 1 2 1 1 0 0 2 0 1 1 1 2 1 0 1 1 2 0 2 1 0 1 0 0 0 0 1 1 0 0 0 0 0 1 0 0 0 2 0 0 1 1 0 1 1 1 0 0 0 0 1 0 0 1 2 1 1 2 1 0 2 0 2 0 0 0 0 0 0 1 1 2 0 1 0 0 0 0 1 2 0 2 0 0 2 0 0 0 2 0 1 1 0 1 1 1 2 2 1 0 1 1 1 1 1 1 1 0 0 1 1 1 0 0 1 0 0 0 0 0 2 0 2 0 0 0 0 1 0 0 0 1 0 0 0 0 0 0 1 0 0 1 1 1 0 2 0 1 1 0 1 2 0 0 0 2 2 0 0 1 0 1 0 1 1 2 1 0 2 0 0 0 0 0 0 0 2 0 1 2 0 1 0 0 0 1 2 1 2 0 0 0 1 0 1 0 0 2 1 0 2 0 2 0 1 0 1 0 1 1 0 0 0 0 0 0 0 0 1 1 1 0 0 0 2 1 0 0 0 0 0 0 0 0 0 0 1 0 0 2 0 0 0 0 0 0 0 0 0 1 1 0 0 2 1 1 0 0 0 2 2 2 0 0 2 1 0 1 0 0 1 2 1 1 1 0 2 0 0 2 0 1 0 0 1 1 0 0 0 0 1 1 0 1 1 0 2 0 1 1 0 1 0 0 0 2 1 0 1 0 1 1 0 0 0 1 0 0 0 1 1 0 0 0 0 0 2 2 1 0 1 0 1 0 1 2 1 0 0 0 0 2 0 0 2 0 2 0 0 2 2 0 2 0 0 0 0 0 0 1 0 2 1 0 0 1 1 1 0 0 0 1 1 1 0 0 1 0 0 2 1 1 0 1 1 0 0 0 1 1 1 0 1 1 0 0 0 0 0 0 0 0 0 1 0 1 2 2 1 0 0 1 0 1 2 0 0 2 0 1 0 1 1 0 1 1 1 1 2 1 1 2 0 1 0 1 0 0 0 1 2 0 2 0 0 0 0 0 0 2 2 0 0 0 1 1 2 0 2 2 0 1 1 0 2 2 1 1 0 0 2 1 1 0 1 1 1 0 2 1 1 1 1 0 2 2 0 1 1 0 1 1 1 0 0 1 1 1 0 2 0 1 1 1 0 0 0 0 2 0 1 1 1 0 0 0 0 1 1 0 2 2 1 2 0 1 1 0 0 0 0 2 1 0 0 1 1 0 0 1 1 0 0 1 0 0 0 1 0 2 2 0 2 0 0 0 0 0 1 0 0 0 1 2 2 0 1 1 2 0 0 1 0 0 1 1 1 0 1 0 0 0 0 2 0 1 1 2 1 1 0 1 0 0 0 0 1 0 0 1 0 1 1 1 0 1 1 0 2 1 0 0 0 1 0 2 1 1 0 0 1 1 1 0 1 2 2 0 1 0 1 0 0 2 1 0 2 0 0 0 0 0 0 0 0 0 0 2 0 1 1 0 1 0 0 0 0 2 0 1 2 2 1 0 2 1 0 1 2 0 1 0 2 0 0 0 1 0 0 0 1 1 0 1 0 2 2 1 1 0 0 1 0 0 0 1 0 0 0 1 1 1 0 0 1 2 1 0 0 0 0 0 1 1 0 0 0 0 2 0 0 1 1 0 1 1 2 0 2 1 0 0 0 0 0 0 0 0 1 0 2 0 0 1 2 0 0 1 0 2 0 2 2 0 2 0 0 0 0 0 1 1 1 1 2 0 2 1 0 1 0 1 1 2 2 2 1 1 0 0 0 0 1 0 0 2 1 0 2 0 0 2 2 0 1 1 1 2 0 0 0 1 0 0 0 1 1 1 0 0 0 2 0 0 1 1 0 1 0 0 0 0 0 0 0 0 0 0 0 0 1 1 1 0 1 1 1 0 0 0 1 0 2 0 0 0 0 0 0 0 1 1 1 0 0 1 0 2 0 1 1 2 2 2 0 0 0 0 0 0 0 1 1 0 0 1 2 0 2 2 0 2 0 1 0 0 0 0 2 1 0 1 0 1 0 0 2 1 1 1 2 0 0 2 0 0 2 2 1 1 0 0 2 1 1 2 1 0 0 1 0 0 0 0 1 1 2 0 0 0 0 1 2 0 1 0 0 0 1 2 0 2 2 0 0 0 0 0 1 0 2 0 0 0 0 0 0 0 2 1 1 0 0 0 0 0 0 0 0 1 0 2 0 1 0 2 0 0 0 0 0 0 0 0
148 1 1 1 0 0 0 2 1 1 0 0 1 2 1 0 0 0 1 2 2 1 0 0 2 0 0 2 2 1 1 2 0 1 0 2 1 2 1 0 1 1 0 0 0 0 0 0 0 1 1 1 1 1 1 0 0 1 0 0 2 2 1 1 0 0 0 0 2 1 1 0 2 0 2 2 0 0 2 2 0 0 1 1 2 0 0 2 2 2 1 1 0 2 1 1 0 1 0 1 1 0 1 1 0 0 2 1 1 1 0 2 0 1 1 0 1 0 2 1 1 0 2 2 0 0 0 1 1 1 2 0 0 0 0 0 0 0 1 0 1 2 0 0 0 1 0 0 0 1 1 0 1 0 1 0 0 0 0 1 1 0 0 2 0 1 0 0 0 1 1 1 1 1 0 0 0 2 0 0 0 1 1 2 1 0 2 1 0 0 0 0 0 0 2 0 2 1 0 0 0 0 0 2 2 1 1 1 0 0 1 0 1 0 1 1 0 0 2 0 2 0 2 0 0 0 0 0 0 0 0 0 0 0 0 0 0 2 2 1 0 1 2 0 0 0 0 0 0 0 0 0 0 0 0 0 0 1 0 0 0 0 0 1 0 0 0 0 2 0 1 2 0 0 0 0 0 2 1 1 1 0 2 1 1 1 2 2 0 2 0 1 0 0 2 0 2 0 0 0 0 0 1 1 1 0 0 0 1 1 0 1 1 2 1 0 1 0 1 0 1 1 0 1 1 0 1 0 1 1 0 2 1 1 0 0 0 1 1 1 1 1 1 0 1 1 1 0 1 2 0 0 1 2 0 1 1 0 0 0 0 0 1 0 1 0 0 2 1 1 1 1 0 0 0 0 0 2 2 0 0 1 1 1 1 0 0 0 0 0 0 0 0 0 2 0 0 0 0 0 0 0 1 1 1 1 1 0 0 0 0 0 0 0 1 0 1 0 0 0 0 2 0 1 0 1 0 0 1 1 0 0 0 2 1 1 0 0 0 0 1 0 2 0 0 2 1 0 0 2 0 0 0 2 2 1 2 2 2 2 0 0 1 0 0 0 0 2 2 0 1 1 2 1 1 1 1 1 0 0 2 0 1 1 0 1 0 0 2 2 1 0 0 1 2 0 2 1 1 1 0 1 2 2 0 0 0 2 1 1 0 1 0 1 1 0 0 1 0 2 2 0 0 0 1 0 1 0 2 0 2 0 0 0 0 0 1 0 1 1 0 1 0 0 0 0 0 1 1 2 1 0 1 0 2 0 0 1 1 1 0 1 0 0 0 2 0 1 0 1 0 1 1 0 1 0 1 0 2 0 2 0 1 0 1 1 1 0 0 1 0 1 0 0 0 0 0 0 0 0 0 2 0 0 0 2 2 0 0 0 1 1 1 1 1 1 0 0 0 0 0 0 0 0 0 0 2 1 0 0 1 0 0 0 2 1 0 0 1 1 1 0 0 1 2 0 2 1 1 0 0 2 0 1 2 0 0 0 1 0 0 0 2 0 1 2 0 1 1 0 1 0 1 0 0 2 1 1 1 1 0 1 2 1 0 1 1 0 1 0 2 0 0 0 0 0 1 0 0 1 0 0 0 0 1 0 1 1 0 0 1 2 0 1 0 1 0 2 2 2 0 0 1 2 1 1 1 1 1 0 1 0 0 1 1 0 1 0 2 2 0 2 2 0 2 0 2 1 0 0 0 0 0 1 0 1 2 0 0 0 0 0 2 1 0 1 0 1 0 2 0 0 2 0 0 1 0 0 0 2 1 1 0 2 2 2 2 2 1 2 0 1 2 1 1 0 0 0 0 1 1 0 0 1 2 0 1 0 0 2 2 0 0 0 0 2 0 2 1 1 0 1 1 2 1 1 0 0 0 2 0 1 0 0 0 1 0 0 0 0 0 0 0 0 0 0 0 0 0 0 2 0 0 2 2 0 0 0 0 0 1 0 2 0 2 0 1 0 1 1 0 1 1 0 0 2 0 0 2 2 2 2 0 0 1 0 1 0 0 1 2 0 2 2 2 0 2 2 0 0 0 2 0 0 0 0 2 0 0 1 1 1 0 0 1 1 1 0 1 0 0 1 2 0 1 0 1 1 1 1 2 1 0 2 0 0 0 1 0 0 0 0 2 0 1 1 0 0 0 0 1 1 2 0 0 0 0 0 0 0 0 0 0 0 1 1 2 1 1 0 0 0 0 0 0 1 1 2 2 0 0 0 0 1 0 0 1 0 1 1 0 1 0 1 0 0 0 0 0 1 0 2
149 1 1 1 0 1 1 0 2 1 0 0 0 1 1 0 0 0 0 0 0 2 0 0 2 0 1 1 2 1 1 1 1 2 2 0 2 1 0 0 0 0 0 0 0 0 0 1 0 0 0 1 2 1 1 0 0 0 0 0 1 2 2 2 1 1 1 0 0 0 0 1 2 0 0 2 2 0 2 0 0 0 0 1 1 1 0 0 0 2 0 1 0 1 0 0 0 2 0 2 1 0 1 0 1 1 2 1 1 1 0 2 0 0 0 0 0 0 1 1 1 1 1 0 1 1 1 0 1 0 2 1 0 0 0 0 0 2 0 0 1 1 0 0 0 0 1 0 0 1 1 1 1 1 1 1 0 1 0 0 0 1 2 2 1 2 1 1 0 0 2 1 0 2 1 1 0 0 1 1 1 0 0 1 0 0 1 0 0 1 0 0 0 0 0 0 0 2 0 0 0 1 0 2 2 0 2 1 0 0 2 0 1 0 0 2 1 1 2 0 2 1 2 0 0 1 0 1 0 0 0 1 0 0 0 0 0 1 2 2 0 0 2 0 1 2 2 0 0 0 0 0 0 0 0 1 0 0 0 0 0 0 0 0 0 0 1 1 1 1 0 2 0 0 0 0 0 1 1 2 0 0 2 1 0 2 1 0 0 1 0 1 0 1 2 1 0 1 1 0 1 0 1 1 0 0 0 0 0 0 0 0 2 1 0 0 1 0 1 0 0 2 2 2 0 0 0 0 0 0 0 1 0 2 0 0 0 1 1 0 0 0 1 0 0 0 2 1 1 0 1 1 1 2 1 1 1 0 0 2 0 0 1 0 0 0 0 2 1 0 1 1 0 0 0 0 0 0 1 1 0 2 0 2 1 1 0 1 1 1 1 1 0 0 2 0 1 0 0 0 0 0 1 1 2 0 0 0 0 1 0 1 0 0 0 0 1 1 0 0 0 1 1 2 1 1 1 0 2 1 1 1 0 1 1 0 0 2 0 1 1 0 1 0 0 0 1 1 1 2 0 1 0 2 2 2 0 1 0 1 1 0 0 1 1 2 2 2 2 0 0 0 1 1 1 1 1 1 0 2 2 1 0 0 0 1 0 0 2 1 1 0 1 2 1 0 0 2 2 0 0 1 2 1 0 1 1 0 0 1 0 0 0 0 0 1 0 1 0 1 1 0 0 0 1 1 0 2 0 2 0 0 1 0 0 1 2 0 0 0 1 1 0 0 0 0 1 1 1 1 0 0 0 1 2 0 0 0 0 1 1 0 0 1 1 0 0 1 0 1 0 1 1 0 0 1 1 0 2 0 2 0 2 0 1 2 2 0 1 1 0 0 1 1 1 0 1 0 0 0 0 2 1 0 0 0 2 1 0 2 0 0 0 0 0 0 0 1 0 0 0 0 0 0 0 0 1 0 0 0 1 0 0 2 0 0 0 1 1 1 0 0 0 1 0 0 2 2 0 0 0 2 1 0 1 1 0 1 2 0 0 0 2 1 0 1 0 2 0 0 1 0 1 1 1 2 1 1 0 0 1 0 1 1 1 1 0 0 0 1 1 1 1 1 0 0 1 0 0 2 2 0 0 1 2 1 1 2 0 0 0 0 0 2 0 0 0 1 1 1 0 0 1 2 2 2 2 1 1 0 2 2 1 0 2 2 1 0 2 2 0 2 0 0 0 1 1 1 0 1 1 1 0 1 1 0 0 1 2 1 0 2 2 0 0 0 1 1 0 2 1 0 1 1 1 0 0 0 1 0 2 2 0 0 1 2 0 2 2 2 0 0 2 2 1 1 0 0 0 1 1 0 0 2 2 1 0 0 0 2 1 0 1 1 2 1 0 0 1 2 1 1 1 2 2 1 0 0 0 1 0 1 1 0 0 1 1 0 1 1 0 1 0 0 0 0 0 0 2 1 1 1 0 0 0 0 2 0 0 0 1 0 1 0 1 1 0 0 2 0 0 0 1 0 0 2 0 2 2 2 2 2 0 0 0 0 0 0 0 0 2 0 0 1 1 0 2 2 0 0 1 1 0 0 2 2 0 1 0 0 0 0 0 0 2 2 0 1 2 1 0 2 2 2 2 2 0 2 0 0 2 1 0 2 0 0 1 2 0 0 0 0 1 1 1 1 0 1 0 0 2 0 1 2 2 0 2 2 0 2 2 0 1 0 2 1 1 0 2 1 0 0 1 0 0 0 1 2 2 0 0 0 0 2 0 0 2 1 0 1 1 0 0 1 0 0 0 0 0 0 1 0
150 1 0 2 0 0 0 2 0 2 0 0 1 1 1 0 0 0 0 0 0 2 0 0 2 0 1 1 0 1 0 1 2 1 1 1 1 1 0 1 1 1 0 0 1 1 0 0 0 1 1 1 1 1 0 0 0 0 0 0 0 0 2 2 0 0 0 0 1 0 0 0 2 1 2 2 0 0 2 0 0 0 0 0 0 0 0 1 1 2 1 2 0 0 1 0 1 1 0 1 1 0 1 0 1 1 1 1 1 1 0 1 0 1 1 1 1 0 2 0 0 0 2 1 0 1 0 2 2 2 0 0 0 0 0 0 0 0 0 0 1 1 0 0 0 1 1 0 0 1 0 0 0 1 0 0 1 0 1 0 1 1 1 1 0 1 0 1 1 2 0 0 0 2 1 1 1 0 1 1 1 0 0 2 0 0 2 2 1 1 0 0 0 1 1 1 1 1 0 0 0 0 0 1 2 2 1 0 1 0 2 0 1 0 0 2 0 2 1 1 1 1 2 0 0 0 1 2 1 0 0 0 0 0 0 0 0 2 2 1 0 1 2 0 1 1 1 0 0 0 0 0 0 0 0 1 0 0 0 0 0 0 0 1 0 0 0 0 2 1 1 1 0 0 0 0 0 2 2 1 0 0 2 1 0 0 0 2 0 2 0 0 1 0 2 0 0 0 0 0 0 0 1 1 0 0 0 1 1 1 0 1 1 1 1 1 2 0 0 1 0 1 1 0 1 0 1 0 0 0 0 1 1 1 0 0 1 0 2 0 0 0 2 0 0 0 2 1 1 1 2 2 0 2 2 0 1 0 1 0 1 1 2 0 2 1 0 2 1 0 2 0 0 0 0 0 0 1 0 2 1 1 0 1 2 2 0 0 0 0 0 0 0 0 2 0 0 0 1 2 0 2 1 1 1 0 1 0 0 0 0 2 0 0 2 1 0 0 1 0 0 1 0 2 1 1 1 0 2 1 1 1 0 1 0 0 0 1 0 0 2 0 0 1 1 2 2 1 1 2 0 1 0 2 2 2 0 1 2 0 1 0 0 0 1 1 1 2 2 0 1 1 2 1 1 1 1 2 0 2 2 0 1 1 1 0 0 1 1 1 1 1 1 0 2 0 2 1 1 1 0 1 1 0 0 2 2 0 0 0 0 0 0 0 1 0 0 2 0 0 1 1 0 0 1 1 0 1 0 2 0 2 1 0 1 0 1 0 1 1 0 1 0 1 1 1 0 1 1 1 1 0 1 0 1 1 0 1 0 0 0 0 2 0 1 0 1 1 2 0 1 1 1 0 1 0 1 1 1 1 2 0 1 0 0 0 2 0 1 1 0 0 1 2 2 1 1 0 0 0 0 1 0 1 0 2 0 2 0 0 0 0 0 0 1 1 1 0 0 0 0 0 0 0 0 0 1 1 0 0 1 1 1 1 2 0 1 2 2 0 0 0 0 1 1 0 2 1 2 0 1 1 0 1 1 1 0 0 2 0 0 0 2 0 0 2 0 2 0 0 2 1 0 0 0 2 0 0 1 1 1 0 1 0 0 1 1 1 1 0 2 1 0 0 0 0 0 0 1 2 1 1 0 1 1 0 2 1 1 0 1 1 0 1 0 0 0 0 0 0 0 0 0 2 2 0 0 1 1 0 2 2 0 0 1 0 2 0 0 0 0 0 0 1 1 0 1 0 0 1 1 1 0 0 0 0 0 0 1 0 0 0 2 0 0 1 0 1 0 1 1 0 0 1 1 0 0 0 2 0 2 2 0 1 1 1 1 0 0 0 1 1 2 2 2 0 0 1 0 0 1 0 0 1 2 1 1 0 1 2 2 0 0 0 0 2 0 1 1 1 1 2 0 2 2 1 1 0 0 2 0 1 1 1 0 1 0 0 1 0 0 0 0 0 1 0 1 1 0 0 2 0 0 1 1 0 1 0 0 0 1 0 0 0 0 1 0 0 1 1 1 0 1 1 0 2 1 0 0 2 2 2 0 0 0 0 0 0 0 0 2 0 2 2 2 0 2 2 0 0 0 2 0 0 2 2 0 0 0 1 1 1 0 0 1 1 2 1 2 0 0 2 1 1 1 1 2 2 1 1 2 1 1 2 1 0 0 1 0 0 1 0 2 0 1 0 0 0 0 0 1 0 1 0 0 0 1 0 0 2 0 2 0 0 0 0 1 0 2 1 0 0 0 0 0 1 1 1 1 0 0 0 0 1 0 0 1 0 1 1 0 1 1 1 0 0 0 0 0 0 0 0
151 1 1 1 1 0 0 2 2 2 0 0 0 0 0 0 0 0 0 1 1 2 0 0 2 1 1 2 2 0 2 0 2 2 0 2 0 1 0 0 1 1 1 0 0 2 1 0 0 0 0 1 1 2 0 0 0 0 0 0 2 2 2 2 0 0 0 0 1 0 0 2 2 0 1 2 1 0 1 0 1 0 0 1 1 0 0 0 0 2 0 0 0 2 1 0 0 1 1 0 2 0 2 0 0 0 2 1 1 1 0 2 1 1 1 1 1 1 1 1 1 0 2 1 0 0 0 1 1 1 0 0 0 0 0 0 0 0 0 0 0 2 0 0 0 1 0 0 0 1 1 0 0 0 0 1 0 0 0 2 0 1 0 2 1 1 1 0 1 2 0 0 0 2 0 0 0 1 0 0 0 0 1 2 2 0 2 1 1 0 1 1 0 1 1 0 0 2 0 0 0 1 0 2 2 2 1 1 0 0 0 0 1 0 1 1 0 1 0 1 1 0 1 0 0 0 1 1 1 0 0 1 0 0 0 0 0 2 2 1 0 0 1 0 1 1 1 0 0 0 0 0 0 1 1 0 2 1 0 0 0 0 0 0 0 0 2 0 1 0 1 2 0 0 0 0 0 2 2 1 1 0 2 0 0 2 0 1 0 2 0 2 0 1 2 1 1 0 0 0 0 0 0 0 0 0 0 0 1 1 0 1 1 1 1 1 2 1 1 1 0 1 2 0 1 0 1 0 0 0 0 2 2 2 0 0 0 0 2 0 0 0 1 0 0 0 1 0 0 0 0 0 0 1 0 2 2 0 0 1 0 0 2 0 2 2 0 0 2 0 2 0 1 1 1 1 0 1 0 2 1 0 0 0 1 0 0 0 0 1 0 0 1 0 2 2 2 1 0 0 0 0 0 2 2 1 0 2 0 0 1 0 1 1 1 0 0 0 0 0 0 1 1 1 0 0 0 1 2 0 0 0 0 2 0 0 0 0 0 0 1 0 1 1 0 1 1 1 2 0 0 1 0 1 1 1 0 1 0 2 0 0 0 1 0 1 1 2 2 0 0 0 2 0 1 0 0 1 0 0 0 0 2 2 2 0 0 0 2 1 1 0 2 2 1 0 1 2 2 0 0 0 1 1 0 1 1 0 0 1 0 0 0 1 1 1 1 1 0 1 2 1 2 1 0 0 1 0 0 2 0 0 2 0 1 0 1 0 1 1 1 1 0 1 0 0 0 1 1 1 0 1 1 0 0 0 0 1 0 0 1 0 1 0 1 0 1 1 0 1 0 1 2 0 1 1 2 2 2 2 2 0 1 0 0 0 1 0 1 2 0 0 2 0 0 0 1 0 0 0 0 1 1 0 0 1 2 1 0 0 0 0 1 1 1 1 1 1 0 0 0 0 0 1 1 0 0 0 0 0 0 1 0 1 2 0 0 1 2 0 0 1 1 2 2 0 1 0 1 0 0 2 0 1 1 0 0 1 2 0 0 0 1 0 2 2 0 1 0 1 0 1 0 0 0 1 1 0 0 1 2 0 2 1 1 2 0 0 1 1 1 1 0 1 1 0 0 0 2 2 1 1 0 1 1 0 2 1 0 0 2 1 0 2 0 1 1 1 1 1 0 0 0 2 0 0 2 0 0 0 1 1 0 1 2 1 0 0 1 1 0 1 0 0 0 1 1 0 0 1 1 0 0 1 1 0 0 0 2 0 0 1 2 0 0 1 0 1 0 2 0 0 0 1 1 0 0 0 2 0 2 2 0 0 0 2 0 1 1 1 1 1 2 2 2 0 1 1 0 0 1 0 0 2 2 0 0 0 0 2 1 0 1 0 2 0 1 1 1 1 0 1 1 2 2 1 1 0 0 1 0 0 1 0 0 0 0 1 2 0 1 0 0 0 0 0 0 0 0 0 1 0 0 2 2 0 0 0 0 0 2 0 1 0 1 1 1 0 2 0 0 0 2 1 0 2 1 1 1 1 1 1 0 0 0 0 0 0 1 1 1 0 0 1 2 0 2 2 1 2 0 2 0 0 0 0 0 1 0 2 1 2 0 0 0 0 1 1 2 0 1 1 2 2 0 1 2 1 0 0 2 2 0 2 0 0 0 1 0 0 0 0 0 0 0 1 0 1 0 1 2 0 2 0 0 0 0 1 0 2 1 1 2 0 2 2 2 1 2 0 1 0 0 1 1 1 1 1 1 1 0 0 0 0 0 0 1 1 0 2 1 0 0 1 0 1 0 0 1 1 0 0
152 0 0 2 1 1 1 2 1 2 0 0 0 0 0 0 0 0 0 1 0 2 1 0 2 0 2 2 2 1 1 2 1 1 1 0 2 1 0 0 1 1 0 0 0 1 0 0 0 0 0 1 0 1 0 1 0 0 2 0 1 1 1 1 0 0 1 2 1 0 0 1 2 0 1 2 1 0 1 0 0 0 1 0 1 0 0 1 0 2 0 1 1 2 0 0 0 1 1 0 2 0 1 0 1 1 2 1 1 1 0 1 0 1 1 1 1 0 2 0 0 1 2 2 0 0 0 0 1 0 0 0 0 0 0 0 0 0 0 0 0 2 0 0 0 2 0 0 0 1 0 1 0 0 0 0 2 1 0 2 1 1 0 2 1 1 1 2 1 1 0 1 2 0 0 1 0 0 1 2 2 0 0 2 1 0 2 2 2 1 1 1 2 2 0 1 1 2 1 1 0 1 0 1 2 1 2 1 0 0 1 0 0 1 0 2 1 2 2 0 2 2 2 0 0 0 2 2 0 1 1 0 0 0 0 0 0 2 2 1 0 1 2 1 0 0 0 0 0 0 0 1 1 1 0 0 0 2 0 0 0 0 0 0 0 0 0 0 1 1 0 1 1 1 0 0 1 1 1 1 0 0 2 1 0 1 1 2 0 2 0 1 2 0 2 0 0 1 1 0 1 0 1 1 0 0 0 0 0 0 1 1 1 2 1 1 1 0 0 0 1 1 0 1 0 0 0 0 0 0 0 0 0 2 0 0 0 2 0 0 0 0 2 0 0 0 1 0 0 1 0 0 0 1 1 0 0 0 0 0 0 0 2 0 1 1 0 1 1 0 1 1 1 1 0 0 0 1 1 1 1 1 0 0 2 1 0 0 0 0 0 0 0 0 2 0 0 0 1 1 0 1 1 1 1 0 1 2 0 0 1 0 0 0 0 0 2 0 0 0 0 0 0 1 0 2 1 0 0 0 0 0 0 2 1 1 0 0 0 0 2 0 2 0 0 2 2 1 2 0 0 1 0 1 1 1 0 1 1 0 2 0 0 0 0 0 0 1 1 1 1 1 2 0 1 1 0 2 0 2 2 0 0 0 0 0 0 1 1 0 0 1 1 2 0 0 1 2 2 0 1 0 1 1 1 1 1 1 0 1 0 0 0 1 1 1 1 2 0 2 0 0 1 1 1 0 0 1 1 1 0 2 1 0 0 0 0 0 2 2 0 0 0 0 1 1 0 1 1 1 1 0 1 0 1 0 0 0 0 0 0 0 1 0 0 0 1 0 2 0 0 0 2 0 1 1 2 1 1 1 2 0 1 0 1 1 1 0 1 2 0 0 0 0 1 1 0 0 0 0 0 2 0 0 1 2 0 1 0 0 2 2 0 1 0 0 1 1 0 1 1 1 0 0 0 1 1 1 0 0 0 1 1 1 1 1 0 0 2 0 0 1 0 0 1 0 2 1 1 0 0 2 0 1 1 0 0 1 2 0 0 0 0 1 0 1 0 2 0 1 0 1 0 0 1 0 2 1 0 0 1 0 2 2 2 2 0 1 0 0 2 1 1 1 0 0 1 0 1 2 1 1 0 1 1 0 2 1 0 0 0 0 0 1 0 1 0 1 1 1 0 0 0 2 1 0 0 0 0 0 0 0 0 1 1 0 0 0 0 1 1 0 0 0 0 0 0 1 0 0 0 0 0 1 1 0 2 1 2 1 1 0 2 0 1 0 0 1 0 1 0 0 2 0 0 0 0 0 0 2 1 2 1 0 1 2 0 2 1 2 0 1 2 1 1 0 0 0 0 1 1 0 0 1 1 0 1 0 0 2 1 0 1 1 1 2 0 1 1 1 0 1 0 2 2 2 1 0 0 1 1 1 1 0 0 0 0 0 0 0 0 0 0 0 1 0 1 0 1 0 2 1 0 1 1 0 1 1 0 0 2 0 0 0 0 0 1 1 2 0 2 0 1 0 0 2 0 0 1 1 0 0 0 0 0 0 2 0 0 1 2 0 2 1 1 0 2 2 0 0 1 1 0 0 2 0 2 0 0 0 0 1 0 0 2 2 0 1 2 0 0 2 2 1 1 0 0 1 0 0 2 1 0 1 0 0 0 0 0 0 0 0 1 0 0 1 0 1 0 0 2 0 2 0 1 0 1 1 0 1 2 0 0 0 1 1 2 1 2 0 1 0 0 0 0 0 2 2 2 0 0 0 0 2 0 0 1 1 1 2 0 0 1 2 0 1 0 0 0 0 0 0
153 0 0 2 2 1 1 1 1 1 0 0 1 2 2 0 0 1 1 1 0 1 0 0 2 0 0 2 1 1 0 1 2 2 0 2 0 2 0 2 0 0 0 0 0 1 0 1 0 0 0 1 0 0 0 1 0 1 0 2 0 1 0 2 0 0 0 0 1 0 0 1 2 0 1 2 1 0 2 0 2 0 1 1 2 0 0 1 1 2 1 2 1 1 1 0 0 1 1 0 2 0 1 0 1 0 2 1 1 1 0 2 1 1 1 1 1 0 1 1 1 1 1 1 0 1 1 0 1 0 1 0 0 0 0 0 1 0 0 0 1 1 0 0 0 2 0 0 0 0 1 0 0 1 1 0 1 0 0 0 1 1 2 2 1 1 2 1 1 1 1 0 1 1 0 1 0 0 0 0 0 0 1 2 1 0 2 2 0 0 0 2 0 0 2 0 0 2 0 0 0 1 0 1 2 1 1 0 0 0 1 0 2 0 0 2 1 1 1 1 1 1 2 0 0 1 1 1 0 1 0 0 1 1 1 0 0 1 2 1 0 0 2 0 0 0 0 0 0 0 0 0 0 0 0 0 1 2 0 1 0 1 0 0 0 0 0 0 2 1 0 2 0 0 0 0 0 1 1 1 1 0 2 0 0 1 0 0 0 0 0 0 1 0 2 0 0 0 0 0 1 0 0 0 0 0 0 0 0 1 0 1 1 1 1 0 1 0 0 1 1 0 1 1 1 0 1 0 0 0 0 1 1 1 0 0 0 1 1 2 0 0 1 0 1 1 1 0 1 0 0 0 0 0 0 0 0 0 0 1 0 0 1 0 1 0 0 2 1 0 1 1 0 0 0 0 0 1 1 1 2 1 0 1 1 0 0 0 0 1 0 0 0 0 2 0 1 1 0 1 0 2 1 1 1 0 1 2 0 0 0 0 0 1 1 0 1 0 0 0 0 1 1 1 1 0 0 0 0 0 0 0 0 0 0 0 0 0 0 0 1 0 2 1 1 2 2 1 1 1 0 0 0 2 1 1 0 2 2 1 1 0 1 1 0 1 1 2 2 0 1 1 1 1 1 0 1 2 0 0 0 0 1 1 1 0 0 1 1 0 1 1 0 1 0 0 1 2 2 0 0 0 1 1 0 1 1 1 1 0 1 0 0 0 0 2 0 2 0 2 2 0 1 0 1 0 1 0 1 1 1 0 2 2 0 0 0 0 1 2 1 1 0 2 2 0 0 0 0 2 1 0 0 0 0 0 0 0 0 0 0 0 0 1 1 0 0 2 0 1 0 0 0 0 0 0 1 2 2 2 2 0 1 0 1 0 0 0 0 1 1 0 1 0 0 0 0 2 0 0 2 0 0 0 1 1 1 1 0 1 0 0 0 1 0 0 1 1 1 0 0 0 0 0 0 0 2 2 0 0 0 1 0 2 1 1 0 1 0 2 0 0 1 2 2 0 1 1 0 0 0 1 1 0 2 0 0 0 2 0 0 0 2 2 0 0 0 1 0 0 0 0 0 1 1 2 0 1 0 0 1 0 1 0 1 1 0 0 0 0 2 0 2 2 0 2 0 0 0 0 0 0 0 1 0 0 1 2 0 0 0 0 0 1 0 0 0 1 1 1 0 0 0 2 1 0 0 1 1 1 2 2 0 0 0 0 1 0 0 0 0 0 0 0 0 1 1 0 0 2 2 2 0 0 0 2 0 0 1 0 0 0 2 0 0 2 1 1 0 2 0 0 1 0 0 0 0 0 1 0 1 2 0 0 1 2 1 2 0 2 0 2 2 1 0 1 0 0 0 0 0 0 0 1 2 0 1 0 0 2 1 0 2 2 2 2 0 0 2 2 1 2 2 2 2 0 0 0 0 2 1 2 2 0 0 0 0 0 0 0 0 1 1 0 1 1 1 0 0 0 1 0 0 1 1 0 1 0 0 0 1 0 0 0 0 2 0 0 1 1 0 0 1 0 0 1 0 0 1 2 2 2 0 0 1 1 0 2 0 0 2 0 0 1 1 0 1 2 0 1 0 1 1 0 2 2 0 0 0 2 1 1 0 1 0 1 2 0 2 1 0 2 0 0 1 2 1 1 0 0 1 1 1 2 1 0 0 0 0 0 0 0 1 2 2 1 1 2 0 0 2 0 2 1 1 0 1 1 1 1 0 0 1 0 1 1 1 0 2 0 0 1 0 0 0 1 1 0 2 0 0 0 0 0 1 0 1 0 0 0 0 0 0 2 0 1 0 0 1 0 0 0
154 1 1 1 1 0 0 1 2 1 0 1 0 0 0 0 0 0 0 0 0 1 0 1 1 0 1 1 2 1 0 2 0 1 0 1 2 2 0 1 1 1 1 1 0 1 0 0 1 0 0 1 1 2 1 0 1 0 2 0 1 1 2 2 1 1 0 0 1 0 0 1 2 1 1 2 1 0 2 0 0 0 0 1 1 0 0 0 0 2 0 0 2 1 0 0 0 1 0 1 2 0 1 1 0 0 2 2 1 1 0 1 1 1 2 2 2 0 0 2 2 0 2 1 0 1 1 0 0 0 0 0 1 0 0 0 1 0 0 0 0 2 0 0 0 0 1 0 0 0 0 0 0 0 1 0 1 0 0 2 1 1 1 2 1 2 1 1 1 2 0 0 0 2 0 0 0 0 1 1 1 1 0 2 1 1 1 2 1 0 1 2 0 2 2 0 0 2 1 0 0 1 0 0 2 1 1 0 2 0 2 0 0 0 0 2 0 1 1 0 2 1 2 0 0 0 0 0 0 0 0 1 0 0 0 0 0 1 2 0 0 1 2 0 0 0 0 0 0 0 0 0 0 0 0 0 1 1 0 0 0 0 1 0 0 0 0 0 2 1 0 1 1 1 1 1 0 2 2 0 1 1 2 1 0 2 1 2 0 2 0 1 0 0 2 0 1 0 0 0 0 0 1 1 1 0 1 0 1 1 0 1 2 2 1 0 2 0 0 2 0 0 0 2 0 0 0 0 0 0 0 1 0 1 0 0 0 0 2 1 1 1 1 0 1 1 1 0 1 1 1 0 1 2 1 0 0 0 0 2 0 0 1 0 1 0 0 2 2 0 2 0 2 2 0 0 0 1 1 1 0 0 0 2 2 0 0 0 0 1 0 0 2 1 1 1 1 0 0 0 0 1 1 0 0 0 1 2 0 0 0 0 0 1 1 0 2 0 0 0 0 2 0 0 0 0 0 2 2 1 0 1 1 0 1 1 0 1 0 1 1 0 1 0 0 1 0 2 2 1 0 2 0 2 2 0 0 0 1 0 2 0 0 0 0 0 0 2 2 0 2 2 2 0 1 0 0 1 0 1 2 0 0 0 0 0 0 0 1 1 0 1 2 0 1 0 1 1 1 0 0 1 2 2 0 2 2 0 0 0 0 0 0 1 2 0 1 2 0 2 1 0 0 0 2 0 0 1 1 1 0 2 1 1 1 0 0 1 2 1 0 1 0 0 0 0 0 0 0 2 1 1 1 0 0 2 0 0 0 0 1 0 2 0 0 0 2 2 0 2 0 0 1 0 1 0 1 0 0 0 1 2 1 0 0 0 1 0 1 1 1 0 1 0 1 0 0 0 0 0 0 2 1 1 0 2 2 1 0 2 0 0 0 0 1 0 0 0 0 0 0 0 0 0 0 1 1 1 0 0 0 1 0 0 2 2 1 0 2 0 0 1 0 1 1 0 2 2 0 0 1 2 1 0 1 0 0 0 1 0 0 0 0 0 1 2 0 1 1 0 1 0 0 0 0 2 0 1 0 0 0 1 2 0 0 2 0 1 0 0 2 0 0 2 0 1 0 0 0 0 0 0 0 2 2 0 2 2 0 0 0 0 0 2 0 1 1 0 0 0 0 0 1 2 0 1 2 0 0 0 2 2 0 0 0 0 2 1 0 2 1 0 0 0 0 2 2 0 0 0 0 0 0 0 0 2 0 1 2 1 0 2 1 0 2 0 0 1 0 1 1 0 1 1 1 0 0 0 0 2 1 1 0 0 2 2 1 1 0 1 1 2 2 1 0 1 0 0 0 0 0 0 0 1 2 0 1 0 0 2 2 0 1 1 1 2 0 1 2 2 1 2 0 2 2 1 0 0 0 2 0 2 0 0 0 0 0 0 0 0 0 0 0 0 0 0 0 1 1 0 2 2 0 2 1 0 1 0 0 1 1 0 0 0 0 0 2 1 0 0 0 0 0 1 0 2 0 1 2 2 0 0 0 0 1 0 1 1 1 0 0 1 2 1 2 1 1 0 0 1 0 1 0 0 1 0 2 0 0 0 0 0 0 0 1 1 0 1 2 0 0 2 2 2 1 1 1 1 1 1 2 2 0 2 0 0 0 0 0 2 0 0 1 0 1 1 0 1 0 1 2 0 2 0 0 0 0 0 0 1 0 1 0 1 1 1 1 0 2 1 0 0 0 0 0 1 1 0 1 0 0 0 0 0 0 0 0 0 0 0 0 0 0 1 0 1 0 0 1 1 1 0
155 1 0 2 0 1 1 2 1 2 0 0 0 2 0 1 1 0 0 0 0 2 0 1 1 0 1 1 2 0 2 0 1 0 2 0 2 1 0 1 1 1 0 0 0 0 0 0 0 0 0 1 0 0 1 0 0 0 1 0 1 1 1 1 0 0 0 0 1 0 0 0 2 0 2 2 0 0 2 0 1 0 0 1 1 0 0 0 0 2 0 1 1 1 0 0 0 1 0 1 0 1 0 0 1 1 2 1 1 1 1 2 0 1 2 2 1 0 1 1 1 1 2 0 0 2 2 1 2 1 2 0 0 0 0 0 0 0 0 0 0 2 1 0 0 1 0 0 0 1 1 0 0 0 0 0 0 0 0 1 1 2 0 2 1 2 1 0 0 1 1 1 0 2 1 0 0 1 1 1 1 0 1 2 2 1 1 0 0 0 0 0 1 1 0 1 1 2 0 0 0 0 0 0 2 1 1 1 2 0 0 0 1 0 0 2 0 0 2 0 2 0 0 0 1 0 0 1 0 1 0 1 0 0 0 0 0 2 2 2 0 0 2 0 0 0 1 0 0 0 0 0 0 0 1 0 1 1 1 0 1 1 0 0 0 0 0 0 1 0 0 2 0 0 0 0 1 2 2 1 1 0 1 0 0 0 0 2 0 2 0 0 0 0 2 0 1 1 1 0 0 0 0 0 0 0 0 1 0 1 0 2 2 2 2 0 2 0 1 1 0 1 1 2 0 0 0 0 0 0 0 2 0 2 0 0 0 2 0 0 1 1 2 0 1 1 0 0 0 1 0 0 0 2 1 1 1 0 0 1 0 0 2 0 1 0 0 2 0 0 0 2 1 1 1 1 0 2 2 0 0 2 0 0 1 0 0 0 0 0 0 0 1 0 2 0 0 1 0 0 0 0 1 2 2 1 1 0 0 0 0 1 0 0 2 2 0 0 0 0 0 2 0 1 2 2 2 0 0 0 0 0 0 2 1 1 0 1 0 0 2 0 1 1 1 1 1 0 1 0 0 0 0 1 1 1 0 2 1 1 0 0 0 0 1 1 1 1 2 2 2 2 2 0 1 1 1 1 0 1 2 0 1 1 1 0 0 0 2 1 1 0 0 1 0 0 2 1 1 0 0 1 2 2 0 0 0 1 0 2 0 0 0 1 1 1 0 2 0 2 0 0 0 0 1 1 0 0 1 1 1 0 1 1 0 0 1 0 2 2 0 1 0 0 1 0 0 1 1 2 0 0 0 0 1 1 0 2 1 1 0 1 0 0 0 1 0 1 1 0 1 1 2 0 1 1 2 1 2 1 2 0 2 0 1 1 2 0 0 0 1 0 2 0 0 1 0 0 0 0 0 1 0 0 0 2 0 1 0 1 0 0 0 0 2 0 0 0 0 0 0 0 0 1 1 1 0 1 0 0 1 1 0 0 2 2 1 0 2 0 0 1 0 2 2 0 2 1 1 0 0 1 1 1 1 1 0 0 2 0 0 0 0 0 0 2 2 1 0 0 0 0 0 0 0 1 1 0 1 1 0 1 1 1 1 1 0 1 0 1 1 2 0 0 0 0 0 1 2 2 0 1 0 1 1 0 1 2 1 1 0 0 0 0 0 1 1 1 1 1 0 0 0 2 2 1 1 1 1 0 1 1 0 1 2 1 1 0 1 1 0 1 0 1 1 0 1 1 0 1 1 1 0 0 0 1 0 1 2 1 0 2 2 0 0 0 0 1 0 2 0 0 2 0 0 0 0 0 1 0 2 2 1 0 2 1 0 2 0 2 0 2 2 2 2 0 1 1 0 0 0 0 0 2 1 1 0 1 0 1 1 0 1 1 1 2 0 1 2 2 1 2 1 2 2 1 1 0 0 1 1 1 0 0 0 0 0 1 2 0 1 1 0 0 0 0 0 0 0 0 2 0 0 1 1 0 1 0 0 0 0 0 0 0 0 0 1 0 2 0 1 0 1 0 0 2 0 0 2 2 2 2 1 0 1 1 0 1 0 0 1 0 1 1 2 0 2 0 0 1 1 2 0 0 1 1 1 1 0 0 0 1 0 0 1 1 0 1 2 1 0 2 2 2 1 1 0 1 0 1 2 2 1 2 1 0 0 2 0 0 0 0 1 1 1 2 0 0 0 0 2 0 2 1 0 0 1 0 0 1 1 1 0 0 0 0 0 0 2 0 0 0 0 1 1 0 2 0 0 0 0 0 0 1 0 1 0 1 0 1 1 0 0 2 0 0 0 0 0 0 0 1
156 0 2 0 0 0 0 2 0 2 0 0 1 1 0 0 1 0 0 0 0 2 0 1 1 1 1 2 2 0 2 1 2 2 1 1 1 1 1 0 0 0 0 0 0 0 0 0 0 1 1 1 1 2 1 0 0 0 0 0 1 1 1 2 0 0 0 0 1 1 0 1 2 0 2 2 0 0 2 1 1 0 1 1 2 0 1 1 1 2 1 1 1 1 1 0 1 1 0 1 2 0 1 0 1 1 2 1 1 1 0 1 0 1 2 2 2 0 1 0 0 1 2 1 0 1 0 1 2 1 1 1 0 0 0 0 0 2 0 0 1 1 0 0 0 2 0 0 0 0 0 0 0 2 0 0 0 1 0 2 2 0 0 2 2 2 2 2 0 0 1 1 2 0 0 0 0 1 0 1 0 1 0 2 2 1 1 2 2 1 1 1 0 0 0 0 1 2 1 0 0 1 0 1 2 2 1 2 1 0 0 0 1 0 0 2 0 1 1 1 1 1 2 0 0 0 0 1 1 0 1 2 0 0 0 0 0 1 2 0 1 0 1 0 0 0 0 0 0 0 0 0 0 0 0 0 1 2 1 0 1 1 0 0 0 0 0 0 2 0 0 1 0 0 0 0 0 2 1 0 1 1 2 0 0 1 0 0 0 1 1 0 0 0 2 1 1 2 0 0 0 0 0 0 0 0 1 1 0 1 0 1 1 1 1 1 2 0 0 0 1 1 0 1 1 0 1 0 1 1 0 0 0 1 0 0 0 2 0 0 0 0 1 0 0 0 2 1 1 0 1 1 0 1 1 0 0 0 0 1 0 0 1 0 1 0 0 1 2 0 2 0 1 0 2 2 0 2 1 1 0 0 0 1 1 0 0 0 0 0 1 1 1 0 2 0 0 1 0 0 0 0 1 0 0 0 1 0 0 0 0 0 0 0 1 1 1 0 0 0 1 1 1 0 1 1 1 1 1 1 0 0 0 2 1 1 1 2 0 1 1 0 2 0 0 2 2 0 2 2 0 1 0 2 2 1 1 2 1 1 0 1 1 1 0 1 1 1 1 1 1 1 1 1 2 0 2 2 0 0 0 0 0 0 0 0 0 1 2 1 2 0 1 1 1 0 0 1 1 0 1 1 2 2 0 1 2 1 1 1 0 0 0 0 1 0 0 1 0 1 1 1 2 2 0 0 0 1 1 1 1 1 1 0 0 0 1 0 0 0 1 1 0 1 0 1 1 0 0 2 1 0 1 0 1 1 1 0 0 1 0 0 0 0 0 0 0 0 1 0 0 2 0 0 0 0 0 1 2 1 2 0 0 0 0 0 0 0 0 0 0 0 0 0 0 1 0 0 0 0 0 2 0 0 1 2 0 0 0 1 1 1 1 2 0 1 0 1 1 0 0 0 0 1 1 0 1 2 0 0 0 2 0 0 1 1 0 0 1 1 0 1 0 1 1 0 2 1 0 0 0 1 0 0 2 0 0 1 1 0 0 0 0 0 0 2 1 1 1 1 1 1 1 0 0 1 2 0 1 1 1 2 2 0 0 2 0 1 0 0 1 1 2 2 0 1 0 0 1 1 0 1 0 0 0 0 2 1 0 1 1 1 0 1 0 0 0 1 1 1 0 0 0 2 2 1 1 1 1 0 2 2 0 0 0 0 0 0 0 1 1 0 1 0 1 0 1 0 0 1 1 1 0 0 0 1 0 0 2 0 0 1 2 0 0 1 0 2 0 2 1 0 1 2 2 0 0 0 1 0 1 2 2 0 1 2 0 2 0 2 0 2 1 2 2 0 0 1 0 0 1 0 0 2 1 0 2 0 0 2 1 0 0 0 0 2 0 1 1 1 1 1 1 2 1 1 1 0 0 2 0 2 0 0 0 1 1 0 0 0 0 0 0 0 1 0 1 0 1 1 1 0 0 1 0 0 2 0 0 0 2 0 1 0 0 0 1 0 1 0 1 0 1 0 0 2 0 0 2 2 0 1 0 0 0 0 0 2 1 0 2 0 0 1 2 1 1 1 0 1 1 1 0 1 2 1 0 1 0 0 0 0 0 0 0 0 1 0 2 0 0 2 2 2 1 2 1 1 0 0 2 1 0 2 0 0 0 2 0 0 0 0 1 1 0 1 0 1 0 1 2 0 2 0 0 1 2 0 0 1 1 1 1 0 1 2 1 0 2 0 0 0 1 1 2 0 2 0 0 1 0 0 0 1 1 2 2 1 0 2 1 1 0 1 1 0 1 0 0 0 0 0
157 1 1 1 1 0 0 2 2 1 0 0 0 0 0 0 0 0 0 1 1 1 0 0 2 1 1 1 2 1 1 2 1 1 2 0 2 1 0 1 1 1 0 0 0 2 0 0 1 0 0 0 1 1 0 1 0 1 1 0 1 1 2 2 0 0 0 0 1 0 0 0 2 0 0 2 1 0 2 1 0 0 0 1 1 1 0 0 0 1 0 0 1 2 1 0 0 0 0 0 2 0 2 0 0 0 2 0 0 2 0 0 1 2 2 2 2 1 1 1 1 1 2 2 0 0 0 2 2 2 0 0 0 0 1 0 2 0 0 0 1 1 1 0 0 0 0 0 0 0 0 0 0 1 1 0 2 1 1 2 2 1 0 2 1 2 2 1 0 1 0 1 0 2 0 0 0 0 0 1 0 1 0 1 0 0 1 1 0 2 0 0 1 0 2 0 1 2 0 0 0 0 0 1 2 1 2 1 2 0 0 0 0 0 0 2 0 0 1 0 2 1 2 0 0 1 0 1 0 0 0 0 0 0 0 0 0 1 2 2 0 0 1 0 1 1 1 0 1 1 1 1 0 0 0 0 1 2 0 0 0 0 0 0 0 0 1 1 2 1 0 2 2 2 0 1 0 2 2 1 0 1 2 0 1 1 1 0 0 1 1 0 1 1 2 1 0 1 0 1 1 0 2 2 2 0 0 0 0 0 0 1 1 2 0 0 2 0 1 0 0 2 0 1 2 0 2 0 1 1 0 0 0 2 0 0 0 2 0 1 0 2 1 0 1 1 1 1 1 1 1 1 0 2 0 2 2 0 0 0 0 0 2 0 2 0 0 1 1 0 1 1 0 0 0 1 0 1 0 2 2 1 0 1 1 0 0 1 1 0 1 1 1 0 2 2 2 0 2 1 0 1 1 0 1 0 1 0 0 0 0 1 0 0 1 0 0 1 0 1 1 1 0 0 0 1 0 0 1 0 1 0 0 1 2 1 0 1 0 0 0 0 2 1 1 1 1 2 1 0 0 0 0 0 0 0 0 2 1 2 0 0 1 1 1 2 2 1 1 1 1 1 2 1 2 0 1 0 0 0 0 0 1 1 1 0 0 1 2 2 1 0 0 2 0 0 1 2 2 0 2 0 1 0 0 2 2 1 0 2 0 0 0 1 1 0 1 0 0 2 2 0 0 0 0 1 1 2 0 2 0 2 2 1 0 2 1 0 1 1 0 1 0 0 0 1 1 1 1 1 0 0 0 0 1 1 0 0 0 0 0 0 0 1 1 0 0 1 1 1 0 1 1 0 0 1 2 0 1 0 2 0 1 0 1 0 0 0 0 0 0 0 0 0 0 0 0 1 0 1 0 1 0 1 0 2 0 1 0 0 1 0 0 0 1 0 1 0 0 0 0 0 0 0 0 0 2 1 0 0 0 2 1 1 2 0 1 1 2 0 0 1 0 0 1 0 2 2 0 0 0 1 1 0 0 1 0 0 1 1 0 1 0 1 1 0 0 2 0 0 1 0 0 2 2 2 0 0 0 2 1 1 1 1 0 0 1 0 0 1 1 1 0 0 1 0 0 0 2 2 0 1 0 1 1 0 2 1 1 0 1 0 0 2 0 0 1 1 1 1 0 0 1 2 2 1 1 1 1 0 1 2 0 0 0 0 0 0 0 1 1 0 0 0 0 1 1 0 0 1 1 0 1 0 0 1 0 0 1 0 0 0 2 0 0 0 0 2 0 2 0 0 2 0 0 1 0 1 0 1 2 1 1 1 2 2 1 2 1 2 0 1 1 1 1 0 0 1 0 0 1 0 0 1 1 1 1 0 1 2 1 0 1 1 1 1 1 1 1 1 1 1 2 2 1 0 0 0 0 2 0 1 0 0 0 0 0 0 0 0 0 0 0 0 1 0 1 0 0 0 2 0 0 2 2 0 0 0 0 0 0 1 0 0 0 1 0 0 0 1 0 0 0 1 0 2 0 0 1 1 1 1 0 0 0 0 1 0 0 0 2 0 0 1 2 0 2 2 0 1 1 1 0 0 1 1 1 0 0 1 0 2 1 0 2 2 1 2 2 1 1 1 2 1 0 0 2 0 0 1 2 2 0 2 1 0 0 1 1 0 0 1 1 2 1 0 1 1 1 0 2 0 2 1 1 0 1 1 1 0 0 0 0 0 1 1 1 0 0 0 0 0 0 0 0 2 0 0 1 1 0 1 0 0 0 0 0 2 0 2 2 2 0 1 0 0 0 0 0 0 0 0
158 0 2 0 1 0 0 1 1 2 0 0 0 1 1 0 0 0 0 0 0 2 0 0 2 0 1 1 1 1 1 0 1 1 2 0 2 2 0 1 1 1 0 0 0 1 0 0 0 0 0 0 0 0 0 0 0 1 0 0 2 2 1 2 0 1 0 0 2 0 0 0 2 0 1 2 1 0 1 0 1 0 1 1 2 0 0 0 0 2 0 0 1 2 1 1 1 1 0 0 2 0 0 0 2 2 2 2 2 0 0 2 1 2 2 2 2 0 0 1 1 1 2 1 0 1 1 0 0 0 1 0 0 0 0 0 0 0 0 0 2 0 0 0 0 1 0 0 0 0 0 0 0 0 1 0 0 2 0 2 1 0 0 2 1 2 2 0 1 2 0 1 0 2 0 0 0 1 1 1 1 1 1 2 1 0 2 1 0 0 0 1 0 0 2 0 1 1 0 0 0 0 0 2 2 1 2 0 0 0 1 0 2 0 0 2 1 1 1 1 1 1 1 1 0 0 1 1 1 0 0 1 0 0 0 0 0 2 2 2 0 0 1 0 0 0 0 0 1 1 1 1 0 0 0 0 0 2 2 0 2 2 0 0 0 0 0 0 2 0 0 2 0 0 0 0 0 2 2 1 1 0 1 0 1 1 2 2 0 2 0 0 0 0 2 0 1 1 0 1 0 0 0 0 0 0 1 0 0 1 0 1 2 1 1 0 2 1 0 1 0 1 0 1 1 0 1 0 0 0 0 1 0 2 0 0 0 0 1 1 0 1 1 0 0 0 2 0 1 1 0 0 0 0 0 0 0 0 0 2 0 0 2 0 2 0 0 1 2 0 2 0 0 0 1 1 0 0 0 2 0 1 0 2 1 0 0 0 0 0 0 0 1 0 2 1 1 1 1 1 0 2 1 1 1 1 0 1 0 0 0 1 0 0 2 1 0 0 1 0 0 1 1 0 0 0 0 1 1 0 0 0 0 2 0 0 0 2 0 2 2 0 2 0 0 1 2 2 2 0 0 1 1 2 1 1 0 1 1 1 1 0 1 1 0 1 2 2 2 0 0 0 1 1 1 0 0 2 0 1 2 0 2 2 1 1 0 0 1 0 1 1 1 2 0 0 1 2 2 0 0 0 0 0 0 2 2 1 1 1 0 0 0 0 0 2 0 2 0 2 1 0 1 1 1 0 0 0 1 1 0 0 1 1 1 0 1 0 0 1 0 0 0 1 1 0 0 2 2 0 0 0 1 0 0 1 1 1 0 0 0 0 1 0 0 1 1 1 1 0 1 1 0 0 0 0 2 2 2 2 2 0 1 0 0 0 1 2 0 2 0 0 1 0 1 0 1 0 0 0 0 1 1 1 0 1 1 0 0 0 1 1 0 0 1 0 0 0 0 0 0 0 0 2 2 0 0 2 0 0 0 1 0 1 1 0 1 1 1 1 0 0 1 2 2 0 1 2 0 0 0 2 0 1 2 0 0 0 1 0 0 0 2 0 1 2 0 0 0 0 1 0 1 0 0 2 1 1 0 0 0 1 2 1 1 2 0 1 0 1 1 1 2 2 0 0 1 0 0 2 1 1 0 0 2 0 0 1 1 1 1 1 1 1 1 2 1 0 0 0 0 0 1 2 1 1 1 0 0 0 0 0 0 0 0 0 2 0 0 2 0 2 0 0 0 1 1 0 0 0 0 0 0 1 1 0 1 0 0 0 0 0 2 1 0 0 0 2 0 2 0 0 2 0 0 0 0 0 0 2 1 1 0 0 0 2 0 1 0 1 1 2 2 2 0 1 0 1 1 0 0 0 0 2 1 0 0 0 0 2 2 0 0 0 2 1 0 0 1 1 1 1 0 2 2 1 1 0 0 2 0 0 0 0 0 0 0 0 0 0 0 0 0 0 0 0 0 0 0 0 2 0 0 2 1 0 1 0 0 0 0 1 0 0 0 1 0 0 0 2 0 1 1 0 0 1 0 1 2 2 2 2 0 0 0 0 2 0 0 0 1 0 0 1 1 0 2 2 0 0 0 2 0 1 2 2 0 1 1 2 1 2 0 0 0 0 2 0 2 0 0 2 2 2 2 2 2 2 0 0 2 1 0 2 0 0 0 1 1 0 0 0 1 2 2 1 1 0 0 1 2 0 1 1 1 0 1 0 0 0 2 0 0 0 1 0 2 0 1 0 0 0 0 1 1 1 1 0 0 0 0 0 0 1 0 0 1 0 0 2 2 0 0 0 0 0 0 0 0 0 0 0
159 1 1 1 0 0 0 1 2 1 0 0 0 1 0 0 0 0 0 1 1 2 0 1 1 1 1 1 1 1 1 0 1 2 0 2 0 1 0 1 1 1 1 1 1 1 2 0 0 1 1 1 1 1 0 0 0 0 0 0 0 1 1 1 0 0 0 0 0 0 0 1 2 0 2 2 0 0 2 0 1 0 0 1 1 0 0 1 0 2 0 1 0 1 0 0 0 1 0 1 0 1 0 0 2 0 1 0 0 2 1 2 2 2 2 2 2 0 1 1 1 0 2 0 0 2 2 1 2 1 1 0 0 0 0 0 0 0 0 1 1 1 0 0 0 0 1 1 0 0 0 0 0 0 0 0 1 1 0 0 0 1 1 2 1 2 1 1 2 2 0 1 1 1 0 1 0 0 0 0 0 0 1 2 2 0 2 0 0 2 0 0 0 0 1 0 0 2 0 0 0 1 0 1 2 2 1 0 0 0 2 0 1 0 0 2 1 2 2 1 1 1 1 1 1 0 0 1 0 1 0 1 0 0 0 0 0 2 2 2 0 0 2 0 0 0 0 0 1 1 1 1 0 1 0 0 1 2 0 1 0 1 0 0 0 0 1 1 1 0 1 1 1 1 1 1 0 2 2 0 2 0 2 2 0 0 0 2 0 2 0 0 1 0 2 0 1 0 0 0 0 0 0 0 0 0 0 0 1 1 0 1 1 2 0 0 2 0 1 0 0 1 2 1 0 0 0 0 1 2 0 2 2 1 0 0 0 1 2 1 1 1 2 0 1 1 1 0 0 1 0 0 0 1 1 1 1 0 0 2 0 0 2 0 2 0 0 1 2 1 2 0 1 1 1 1 0 1 0 2 1 1 0 0 2 1 0 0 1 0 2 2 0 0 1 1 1 0 0 0 0 0 0 0 0 0 0 0 0 0 0 2 0 0 0 0 1 0 0 0 1 0 1 1 1 1 0 0 2 1 1 1 0 1 0 0 0 2 0 0 1 0 2 2 1 2 2 1 1 0 0 1 0 2 2 0 2 2 1 1 1 0 0 0 0 1 1 2 2 0 2 2 2 0 1 0 0 1 0 0 1 0 1 1 0 0 0 1 1 1 0 1 1 2 2 0 2 1 1 1 1 1 2 1 0 1 0 0 0 1 0 0 0 1 1 0 0 2 0 1 1 1 0 0 0 1 1 0 0 1 0 0 1 1 1 0 2 0 0 1 1 1 0 2 2 0 0 1 1 2 1 0 1 0 1 1 0 2 0 0 0 0 0 0 0 0 0 1 0 1 0 1 1 0 0 1 1 0 2 0 2 0 1 0 0 0 2 0 0 0 0 0 1 0 0 1 1 1 0 0 1 1 0 1 0 2 1 0 0 1 0 0 1 1 0 1 0 1 0 0 0 0 0 0 0 1 1 1 0 0 1 2 1 2 2 1 1 1 2 0 0 1 1 1 2 0 2 1 1 1 0 2 0 2 2 0 0 0 0 0 0 0 1 0 1 2 0 0 0 0 0 0 0 0 2 1 1 1 1 1 1 1 2 2 1 1 1 1 0 1 1 1 0 1 1 1 0 0 2 2 1 1 0 1 2 0 1 1 0 0 0 0 0 2 0 1 1 1 1 1 0 1 0 2 1 0 1 0 0 0 1 0 0 1 1 0 2 0 0 0 0 0 0 0 0 0 0 1 0 0 0 0 0 1 1 2 0 0 1 1 0 1 2 0 0 1 1 1 0 2 1 1 2 0 0 0 0 0 1 0 1 1 1 0 1 2 0 1 0 1 1 2 2 2 1 1 0 2 0 0 2 0 0 2 1 0 2 0 1 2 2 0 2 2 2 2 0 0 1 1 2 1 2 2 2 1 1 0 0 1 0 1 0 0 0 2 1 0 0 0 0 0 0 0 0 0 0 0 1 1 1 0 0 2 2 0 0 0 0 0 1 1 0 0 0 1 0 0 1 2 0 0 0 1 0 1 0 0 2 2 0 0 1 0 1 1 0 0 0 1 1 0 1 2 2 0 2 2 0 0 1 2 0 0 0 0 2 1 0 1 1 1 0 0 1 1 1 2 2 0 2 0 2 2 2 2 2 1 1 1 2 1 0 2 0 0 0 1 1 0 0 0 2 1 1 0 1 0 0 0 2 0 2 0 0 0 0 1 0 1 2 0 0 0 1 1 0 0 1 0 0 1 0 0 0 0 2 1 2 0 0 0 0 2 0 1 1 0 0 2 0 0 0 0 0 0 0 0 0 0 0 0
160 0 0 2 2 1 1 2 0 2 0 0 1 1 1 0 0 0 0 2 1 0 0 1 1 1 1 1 0 1 0 1 0 0 1 1 1 1 0 2 0 0 0 0 0 0 0 0 0 0 0 1 0 0 1 2 0 0 1 1 0 1 2 2 0 0 0 1 1 0 0 0 2 0 2 2 0 0 2 0 1 0 0 1 1 0 1 0 0 2 0 0 1 0 1 1 0 0 0 0 0 0 0 0 1 0 1 1 2 0 0 2 1 1 1 1 0 0 2 0 0 1 2 1 0 1 1 2 2 2 1 1 0 0 0 0 0 0 0 0 1 1 0 0 0 2 1 0 0 0 0 0 0 0 0 0 0 1 0 1 0 0 0 2 0 1 1 1 2 2 0 1 0 2 0 0 0 1 0 0 0 0 0 2 1 0 2 2 1 0 1 2 0 1 2 0 1 2 0 0 0 1 1 1 1 0 2 1 1 0 2 0 1 0 0 2 1 0 2 0 2 1 1 0 0 0 2 1 1 1 2 1 0 0 0 0 0 2 2 0 0 1 2 0 0 0 0 0 0 0 0 0 1 0 1 0 1 0 0 1 0 0 0 0 1 1 0 0 2 0 0 1 1 2 0 2 1 1 1 0 0 0 2 0 1 0 0 2 0 2 0 0 1 1 2 0 0 0 0 0 0 0 2 2 2 0 0 0 0 2 0 2 2 1 2 0 2 0 1 0 0 2 0 2 0 0 1 0 0 0 0 1 1 1 0 0 0 1 1 0 0 0 2 0 0 0 1 0 1 0 0 0 0 1 1 0 0 0 0 2 0 0 1 0 1 0 0 1 1 0 1 1 0 0 0 0 0 2 2 0 0 1 0 0 1 0 0 2 2 0 0 0 0 0 2 0 0 1 1 0 0 0 1 0 1 0 0 2 0 0 0 1 0 0 0 0 0 0 1 0 0 1 1 1 1 1 1 0 1 0 0 1 0 2 1 1 0 2 0 2 0 0 1 1 1 1 1 1 2 1 0 0 0 1 1 0 1 1 2 1 1 0 1 1 0 1 1 2 2 0 2 1 2 0 0 0 0 0 0 0 1 0 2 2 0 1 0 1 2 0 2 0 1 2 0 0 0 0 0 1 0 0 1 1 0 1 1 2 1 1 0 0 0 1 1 1 1 1 0 1 1 1 0 0 0 2 0 2 0 2 0 2 1 1 0 1 0 0 1 1 1 1 0 0 0 0 0 1 1 1 1 0 0 0 0 0 0 0 0 1 0 0 0 0 0 0 2 1 0 1 0 1 1 0 0 0 2 1 2 1 2 0 1 0 1 1 1 1 0 1 0 1 1 0 0 0 0 0 0 0 1 0 1 0 0 2 1 0 0 1 0 0 1 0 1 0 2 1 0 1 1 1 0 0 0 1 1 2 0 0 0 2 0 0 2 1 0 1 0 2 0 0 0 1 1 0 2 1 2 0 0 1 1 0 0 1 0 0 1 0 0 0 2 0 0 2 1 2 1 0 2 0 0 1 1 2 0 0 0 0 1 0 2 0 0 2 2 0 0 2 0 2 1 1 0 1 0 0 1 2 0 1 0 1 1 0 2 2 1 1 0 0 0 2 1 1 1 2 2 2 0 0 0 2 1 1 1 1 1 0 0 0 0 0 2 1 2 0 1 1 0 1 0 0 0 0 0 1 0 1 1 1 0 0 0 1 0 0 2 0 0 2 2 0 0 0 1 1 0 1 1 0 2 0 0 0 0 0 1 2 0 0 1 1 1 1 0 1 1 1 1 1 2 2 2 0 0 1 0 0 1 0 0 1 2 1 1 0 0 2 2 0 1 1 1 2 0 0 1 2 1 1 1 2 1 1 1 0 0 1 0 2 1 0 0 0 0 0 2 0 2 2 0 0 1 0 1 0 1 0 2 1 0 2 1 0 1 0 0 1 0 0 1 0 1 0 0 1 2 0 2 0 2 1 0 2 0 2 1 2 2 2 0 0 0 0 0 1 0 0 2 0 1 1 2 0 2 2 0 0 0 1 0 0 1 1 0 2 0 1 0 1 0 0 1 1 1 0 2 0 0 2 2 2 1 1 1 2 0 0 2 1 0 2 0 0 0 2 0 0 0 0 2 0 1 1 0 0 0 0 2 0 2 1 1 0 1 0 0 1 0 1 0 0 1 1 0 0 1 0 0 0 0 0 0 1 1 1 1 0 0 0 0 0 2 0 2 0 0 2 0 1 0 2 1 1 0 0 0 0 0 0
161 1 2 0 0 0 0 2 0 2 0 0 1 1 0 0 0 1 1 0 0 1 0 0 2 0 0 0 1 1 1 1 0 0 2 0 2 2 0 1 1 1 0 0 0 0 0 0 0 0 0 1 1 1 0 0 0 0 1 0 0 1 1 1 1 1 1 0 1 0 0 0 2 0 2 2 0 0 0 0 1 0 0 1 1 0 0 0 0 2 0 0 2 2 0 0 0 1 0 1 1 0 1 0 1 0 1 0 1 1 0 1 2 2 2 2 2 0 1 1 1 0 1 1 0 0 0 1 2 2 0 1 0 0 0 0 1 0 0 1 0 2 0 0 0 0 0 0 0 1 1 0 0 1 0 0 0 0 0 2 2 2 1 2 1 2 1 1 1 2 0 0 1 1 0 1 0 0 0 1 1 0 1 1 1 0 1 1 1 2 0 0 0 1 2 1 1 2 0 0 0 0 0 2 2 0 2 1 2 1 2 1 2 0 0 2 1 0 1 0 2 1 2 0 0 0 1 1 0 1 0 0 0 0 0 0 0 2 2 0 0 1 2 0 0 0 0 0 1 1 1 1 0 0 0 0 2 0 0 0 0 0 0 0 1 0 1 1 0 0 0 1 1 1 0 1 0 2 1 0 1 0 2 0 2 0 2 1 0 1 0 1 1 0 1 0 0 0 0 0 0 0 0 0 0 1 0 0 0 1 0 1 1 1 2 0 1 1 0 1 0 1 2 0 1 0 1 0 1 1 0 0 0 1 0 0 0 1 1 0 0 0 0 0 1 1 0 0 1 0 0 0 0 0 0 0 0 0 0 1 0 0 1 0 0 0 0 2 2 0 2 0 1 1 0 0 0 1 0 2 1 0 0 0 2 1 0 0 0 1 0 0 1 0 2 1 1 0 1 1 0 1 0 0 0 0 0 0 0 0 0 1 0 0 0 0 1 0 0 0 0 2 0 1 0 0 1 0 1 0 0 0 0 0 2 1 0 0 0 0 0 0 1 1 1 1 1 0 0 0 0 1 0 2 2 2 0 1 1 1 2 0 0 0 0 0 0 2 2 0 0 0 2 0 1 0 1 1 0 0 1 0 1 1 0 0 0 1 2 1 2 0 1 1 0 0 2 2 2 0 0 0 2 2 0 0 1 0 0 1 0 0 0 0 0 1 0 2 1 2 1 0 1 0 0 1 1 2 0 2 0 1 1 0 0 1 1 0 0 0 0 1 0 0 0 0 0 0 0 2 2 0 0 0 2 0 0 0 0 0 0 0 0 0 0 0 0 0 2 0 0 2 2 0 1 1 2 0 1 0 2 1 0 0 0 0 0 0 1 2 0 0 1 0 1 1 1 0 0 0 0 2 1 0 0 2 1 1 0 1 1 0 0 1 0 0 1 1 0 0 0 0 0 0 0 1 0 0 0 0 0 1 0 1 0 0 1 0 1 1 1 0 1 1 2 0 2 1 1 0 0 2 0 1 1 0 0 0 0 0 0 0 1 0 0 2 1 0 0 1 0 0 0 1 1 1 1 2 1 1 0 0 2 0 1 2 0 1 1 0 2 1 1 2 1 1 0 0 0 1 0 0 0 1 1 1 1 2 0 0 0 0 0 2 0 0 0 0 0 0 0 2 0 2 1 1 2 1 1 0 1 1 0 0 0 0 1 0 1 1 0 0 0 1 1 0 1 0 0 0 0 0 1 0 0 1 0 0 2 1 0 1 2 0 0 0 1 1 0 2 0 0 2 0 0 0 0 0 0 1 0 1 1 1 2 1 0 1 0 1 1 2 2 2 2 0 0 1 0 0 1 0 0 1 1 1 1 0 1 2 2 0 0 0 1 1 1 0 0 2 1 0 0 2 2 2 1 0 0 2 0 2 2 0 0 0 0 0 1 0 0 0 0 1 1 0 0 0 0 0 2 0 0 2 1 1 1 0 1 0 1 0 0 0 0 0 0 0 1 1 0 0 1 0 0 1 0 1 1 1 1 1 0 0 0 0 1 0 1 0 0 0 0 0 1 1 2 2 0 1 0 0 0 0 1 1 1 0 1 1 0 0 0 0 1 1 0 1 1 1 0 1 1 1 1 1 1 1 1 1 2 2 0 1 1 0 1 1 1 0 0 0 1 0 1 1 0 0 0 0 2 0 2 0 0 0 0 2 0 2 2 0 0 0 1 1 1 0 1 0 0 0 0 0 0 0 2 0 0 1 1 0 0 1 0 0 1 0 1 2 0 0 1 1 0 0 1 0 0 0 0 0
162 0 0 2 0 2 2 2 2 2 0 0 0 1 1 0 0 0 0 1 1 2 0 0 2 0 0 2 2 0 2 0 1 1 2 0 2 2 0 1 1 1 1 1 1 1 2 0 0 0 0 1 0 0 1 1 0 0 2 0 1 2 1 1 1 1 1 1 1 0 0 0 2 0 2 2 0 0 1 1 0 0 0 1 1 0 0 1 1 2 1 1 2 1 0 0 0 1 0 1 0 0 0 0 1 1 2 0 0 2 0 1 1 1 2 2 2 0 1 1 1 0 0 0 0 0 0 1 1 1 1 0 2 0 0 0 2 1 0 0 2 1 1 0 0 1 0 0 0 0 0 0 1 0 0 0 1 0 0 2 2 1 0 2 0 2 1 1 1 1 1 1 0 2 1 0 0 1 0 0 0 0 1 2 2 1 1 1 0 0 0 1 0 0 2 0 1 0 0 0 0 1 0 1 2 1 2 1 1 0 0 0 1 0 0 2 1 1 2 0 2 1 2 0 0 0 2 2 1 1 1 2 0 1 1 1 0 0 1 0 0 0 1 0 0 0 0 0 0 0 0 0 0 0 0 0 0 1 0 0 0 0 0 0 0 0 1 0 2 1 0 1 1 1 2 2 0 1 1 1 0 1 1 0 0 0 0 1 0 1 0 1 0 0 2 1 1 1 0 1 1 0 1 1 0 0 0 0 2 2 0 2 2 1 2 0 2 1 1 0 0 1 2 1 0 0 0 0 1 2 0 1 1 2 1 0 0 2 0 1 0 1 0 0 1 1 1 0 1 1 0 0 1 1 0 0 0 0 1 0 1 1 2 0 0 0 0 1 2 1 2 0 1 1 0 0 0 2 0 2 0 0 0 0 1 0 0 0 0 0 1 1 2 1 1 1 1 0 1 1 0 1 1 1 1 1 1 0 0 0 0 0 0 0 1 0 0 0 1 0 0 1 0 1 2 2 2 1 2 0 0 1 1 1 1 2 0 0 1 0 1 0 1 0 0 1 0 1 2 0 0 1 0 2 1 1 0 1 1 1 1 0 1 1 0 1 1 1 1 1 2 2 2 1 1 0 1 1 0 1 1 0 2 2 1 1 0 0 2 2 0 0 1 0 1 0 2 2 2 0 2 0 2 2 0 0 1 1 1 0 0 0 0 1 1 1 1 2 0 0 0 2 2 1 1 0 0 1 0 1 0 1 0 0 0 1 0 0 1 1 1 0 0 0 0 0 0 2 2 1 0 1 0 0 0 2 1 2 1 0 0 1 0 0 0 0 0 0 1 0 0 1 1 0 0 0 0 1 1 1 2 0 2 0 2 1 1 0 0 1 0 0 0 0 0 0 0 0 0 0 0 2 0 0 0 1 1 1 0 2 0 0 1 1 0 2 1 1 0 1 0 0 1 1 0 0 2 2 0 0 0 1 0 1 2 1 0 2 2 0 0 0 1 1 1 0 1 1 2 0 1 1 1 0 1 0 0 0 1 1 0 1 1 0 1 2 0 1 0 0 0 0 1 0 0 2 0 1 1 1 1 0 2 0 1 2 1 1 0 0 2 1 0 1 0 1 0 0 1 0 0 2 0 0 2 0 0 1 0 0 2 1 0 1 0 1 1 0 1 1 0 0 0 2 1 0 0 0 0 1 2 2 1 0 1 2 1 0 1 2 1 2 0 2 2 0 2 1 0 1 1 1 0 0 0 1 0 0 2 0 0 0 2 0 0 0 1 1 0 1 0 0 1 1 0 0 0 0 1 0 2 2 0 1 1 1 0 1 0 1 1 2 2 1 1 0 0 0 0 1 1 0 0 2 1 0 0 0 0 2 2 1 1 1 1 2 0 0 2 2 2 2 0 1 1 1 0 0 0 2 0 0 1 0 0 0 0 0 2 1 1 2 0 0 0 0 0 0 0 0 2 0 0 1 1 0 1 0 0 0 1 0 1 0 1 0 1 0 1 1 1 0 0 1 0 2 0 2 2 2 2 2 0 0 0 0 2 0 1 1 1 0 0 0 2 0 2 2 0 1 0 1 0 1 2 1 0 2 1 1 0 1 0 1 0 0 1 0 1 0 0 1 1 1 2 2 2 0 0 0 2 2 0 1 0 0 0 1 0 0 0 0 2 1 2 1 0 0 0 0 2 0 2 0 0 0 1 0 0 2 0 1 0 0 1 1 2 0 1 0 0 0 1 0 0 1 0 0 1 0 0 0 0 1 0 0 1 1 0 2 0 1 0 0 0 0 0 0 0 0 0 0
163 1 2 1 0 0 0 2 2 2 1 0 0 0 0 0 0 0 1 1 1 2 0 0 2 0 0 1 2 1 1 0 1 1 1 1 1 1 0 2 0 0 0 0 1 0 0 0 0 0 0 0 1 2 1 0 1 0 1 0 0 2 0 1 0 0 0 1 1 0 0 1 2 1 1 2 1 0 2 0 2 0 0 2 2 0 2 0 0 2 0 0 0 1 0 0 0 0 0 0 2 0 1 0 1 0 2 1 1 1 0 1 0 0 0 0 0 0 1 2 2 0 1 1 0 0 0 1 2 2 0 0 0 0 0 0 0 1 0 0 1 2 0 0 0 1 0 0 1 1 0 0 0 1 0 1 1 0 0 1 1 1 0 2 0 1 0 0 2 2 0 0 1 1 0 1 0 0 0 0 0 1 1 2 2 0 2 1 0 1 0 1 0 0 2 1 2 1 0 0 1 0 0 2 2 0 2 0 1 0 1 0 0 0 0 1 1 1 1 1 1 1 2 0 0 0 2 2 0 2 1 0 0 0 0 0 0 1 1 0 0 0 2 0 0 0 0 0 0 0 0 0 0 0 0 0 1 1 0 0 0 0 0 0 0 0 0 0 2 0 0 1 1 1 0 0 1 2 2 1 1 0 1 0 0 0 0 2 0 2 0 0 1 0 2 0 0 2 1 1 0 0 2 2 1 0 1 1 1 1 0 1 2 1 2 0 2 0 0 1 1 0 2 2 1 0 1 0 0 0 0 2 0 1 0 0 0 2 0 0 0 0 0 0 0 0 2 0 0 2 0 0 0 2 2 0 0 0 0 1 0 0 2 0 1 1 0 2 1 0 1 1 0 0 0 0 0 2 0 2 0 1 0 0 1 0 0 1 1 0 0 0 1 0 1 1 2 1 1 1 0 1 1 1 1 0 1 0 0 0 1 0 0 0 1 1 0 0 0 0 0 1 0 1 0 1 0 0 2 2 0 1 1 0 0 1 0 1 0 0 1 0 1 0 0 2 1 1 1 1 0 1 0 1 1 0 1 2 2 2 1 0 1 2 1 2 2 1 2 1 1 1 1 1 1 1 1 1 0 0 1 0 1 1 0 1 0 0 2 0 2 0 2 0 1 0 1 1 1 1 1 1 1 1 0 1 1 2 2 0 0 1 1 2 2 0 0 2 0 2 1 0 0 0 0 0 1 2 0 2 0 2 0 0 0 0 1 0 1 1 0 1 0 0 0 1 1 1 1 1 0 0 1 0 0 1 1 0 0 0 0 0 2 0 0 0 1 1 1 1 0 1 0 0 0 0 1 0 1 0 1 1 1 1 0 0 1 1 0 1 0 0 0 0 1 2 0 1 0 0 1 1 1 0 0 1 0 1 0 1 0 0 0 0 1 1 0 2 2 0 0 0 0 1 1 0 2 1 0 0 1 2 1 1 2 1 1 0 2 0 2 0 1 2 2 0 1 0 1 0 0 2 0 0 1 0 0 0 1 1 1 0 0 1 2 2 0 0 1 0 1 0 1 0 1 1 2 1 0 0 0 0 2 0 0 1 2 1 0 0 1 0 1 2 1 1 0 0 0 1 0 2 0 1 2 0 1 1 0 1 1 1 0 2 0 1 1 2 2 2 0 0 0 2 1 0 1 1 0 0 1 1 1 0 2 2 2 0 1 2 1 2 0 0 0 2 2 0 0 0 0 0 0 0 0 1 0 0 2 0 0 1 1 0 0 0 0 2 0 2 0 0 2 0 0 0 0 0 2 0 2 2 1 0 2 2 0 2 1 2 0 1 2 2 2 0 1 1 0 1 2 0 0 2 0 1 1 0 0 2 2 1 2 2 2 2 0 2 1 1 0 1 0 2 2 1 1 0 0 2 0 1 1 0 0 0 0 0 1 0 1 1 0 1 1 0 1 0 1 0 1 0 0 1 1 0 1 0 0 0 0 0 2 0 2 1 0 0 0 1 0 0 0 1 0 1 0 0 1 1 1 1 1 0 1 1 0 0 0 1 1 1 2 1 2 0 2 2 0 0 0 1 0 0 0 1 1 1 0 1 1 1 0 1 1 1 2 1 1 0 1 0 1 1 0 2 1 2 0 0 1 1 0 2 0 0 0 1 0 0 0 0 1 1 2 1 0 2 0 0 1 0 1 0 0 0 1 0 0 0 2 0 0 0 1 1 2 0 2 1 0 0 1 0 0 0 1 1 1 0 0 0 0 1 0 0 1 0 1 2 0 0 0 2 0 0 0 0 1 0 1 0
164 0 2 0 0 0 0 2 1 1 0 0 0 1 1 0 0 0 0 0 0 1 0 0 2 0 1 1 1 2 0 1 1 1 1 1 1 1 0 0 2 2 0 0 0 0 2 0 0 0 0 0 1 2 1 0 0 0 1 0 1 2 2 2 0 0 0 2 1 0 0 1 1 0 1 1 1 0 2 0 0 0 0 2 2 0 0 0 0 2 0 0 1 1 0 0 0 2 0 2 0 0 2 0 0 0 2 1 1 1 0 1 1 2 2 2 2 0 1 1 1 0 2 1 0 1 1 0 1 1 0 0 1 0 0 0 0 0 0 0 1 1 0 0 0 2 0 0 0 0 1 0 0 0 0 0 0 1 0 2 1 1 0 2 1 2 1 0 1 2 0 0 2 0 0 1 1 0 0 1 1 2 0 2 2 2 0 1 0 0 0 1 0 0 1 1 0 1 0 0 0 0 0 2 2 1 1 0 0 0 1 0 0 0 0 2 1 2 2 0 2 1 1 0 0 0 1 0 0 0 0 0 0 0 0 0 0 2 2 1 0 1 1 0 0 0 0 0 0 0 0 0 0 0 1 0 1 2 0 0 0 0 0 0 0 0 0 0 2 0 0 1 1 1 0 1 0 2 2 2 1 0 1 1 0 0 0 2 0 2 0 0 0 0 2 0 1 0 0 0 0 0 0 0 0 0 0 0 0 0 0 1 2 2 1 0 1 0 0 1 0 1 1 1 2 0 2 0 1 1 0 2 0 2 0 0 1 0 2 1 0 2 1 0 0 1 1 1 1 0 1 1 0 2 2 0 1 0 0 0 0 0 2 0 2 0 0 1 2 0 2 0 0 0 0 0 0 2 0 2 0 1 0 1 2 2 0 0 0 0 0 0 1 0 2 2 2 0 1 1 0 1 0 2 2 0 0 1 0 0 2 0 0 0 1 0 1 0 0 0 0 1 1 2 0 2 0 1 1 1 0 1 0 2 2 2 0 0 0 0 1 0 1 0 0 0 1 2 2 0 0 2 0 2 2 2 0 1 2 0 1 0 0 0 1 2 1 2 2 1 1 1 2 1 1 1 1 2 0 1 1 0 2 2 1 0 1 0 1 1 0 1 0 0 0 0 1 1 1 1 1 0 1 1 0 1 1 1 1 0 0 0 0 0 0 1 0 2 0 1 0 2 0 0 0 1 1 1 1 1 1 1 1 1 0 1 2 0 0 0 0 0 0 0 0 1 0 1 1 2 0 1 0 0 1 0 0 1 1 0 0 1 0 0 0 1 0 2 1 1 1 0 1 0 0 1 2 1 1 1 1 0 2 0 0 0 1 0 0 0 0 0 0 0 2 1 0 0 0 0 0 2 1 1 0 2 2 2 0 2 0 0 1 1 0 1 0 1 1 0 0 0 0 0 0 1 1 2 0 0 0 0 1 2 2 0 2 0 2 0 0 0 1 1 1 0 2 1 0 0 0 1 0 2 2 0 0 0 0 0 0 0 0 1 1 1 1 0 0 0 1 0 1 1 1 2 1 2 0 0 0 0 2 0 1 2 1 1 0 0 2 1 1 2 0 1 0 0 2 2 1 1 0 1 1 0 2 2 0 0 0 0 0 2 0 1 0 0 1 1 0 0 0 2 1 1 1 1 1 0 2 2 0 0 0 0 0 0 1 1 0 1 1 0 1 0 1 1 0 0 0 0 0 0 0 1 0 1 1 1 1 0 2 0 0 0 0 0 0 1 1 0 1 0 0 0 0 0 0 1 1 1 0 0 1 2 0 2 1 2 0 1 2 2 2 0 1 0 0 0 1 0 0 1 2 0 0 0 0 2 2 0 0 0 0 2 1 0 2 2 2 2 2 0 0 2 0 0 0 2 0 2 0 2 0 1 0 0 0 0 0 0 0 1 1 0 1 0 0 0 2 0 0 2 2 0 0 0 0 0 0 0 0 0 0 1 1 0 1 1 0 0 0 1 0 1 0 0 1 1 0 0 0 0 0 0 0 0 0 1 1 0 0 1 1 0 1 2 0 0 0 2 0 0 1 1 0 1 0 0 0 0 0 0 0 0 2 0 2 0 0 2 2 1 1 1 2 1 1 1 1 1 0 1 0 0 0 0 0 0 0 0 2 0 1 0 0 1 0 0 2 0 1 2 1 0 2 1 0 0 1 0 0 0 0 0 1 0 2 0 0 1 1 0 0 1 0 2 2 0 0 0 0 1 0 1 1 1 1 2 1 0 0 0 0 0 0 0 0 0 1 0
165 1 1 1 0 0 0 1 2 0 0 1 0 1 1 0 0 0 1 2 1 2 0 0 2 1 2 2 2 0 2 1 0 0 2 0 2 1 1 1 1 1 0 0 2 0 0 0 0 1 1 2 0 0 1 0 0 1 0 2 0 0 1 1 0 0 0 1 1 0 0 0 1 0 1 1 1 0 2 1 1 0 1 0 1 0 0 0 0 1 0 1 2 0 0 0 0 0 0 0 2 0 0 0 0 0 2 0 0 2 0 1 0 2 2 2 2 0 0 2 2 0 2 2 0 0 0 0 0 0 0 0 0 0 0 0 0 1 0 0 1 1 0 0 0 1 0 0 0 1 1 0 0 0 1 0 1 0 0 1 0 1 0 2 2 2 2 0 0 2 0 0 0 2 1 1 0 1 0 0 0 0 0 1 1 0 1 1 0 1 0 1 0 0 2 0 2 2 0 0 0 1 0 2 2 0 2 1 1 0 1 0 1 0 0 2 0 2 2 0 2 1 1 1 0 1 0 1 0 1 0 1 1 1 0 0 0 1 2 0 0 0 1 1 0 0 0 0 0 0 0 0 0 0 0 1 0 1 0 0 0 0 1 0 0 0 0 1 2 2 0 2 1 1 1 1 0 1 2 0 1 0 2 0 0 1 0 1 0 1 0 0 0 1 2 0 0 1 0 0 0 0 1 1 0 0 0 0 2 2 0 2 1 1 1 0 0 0 0 1 0 1 1 2 1 0 1 0 1 1 0 0 1 0 0 0 0 2 0 0 0 0 1 0 0 0 1 1 2 0 0 0 0 1 0 1 1 0 0 2 0 0 1 1 1 0 0 2 2 0 1 1 1 1 1 1 0 2 0 2 0 0 0 0 1 1 0 0 1 0 2 2 0 0 1 0 1 0 0 1 0 0 0 1 1 0 0 0 0 0 0 0 0 0 1 0 0 0 1 0 0 1 0 2 1 1 0 0 1 0 2 1 0 2 0 0 0 0 0 0 1 0 2 1 1 1 1 2 2 0 0 1 0 2 2 2 0 0 1 0 1 0 1 0 0 0 0 1 1 1 2 2 2 0 1 0 1 1 0 1 2 0 1 1 1 0 0 0 2 1 1 0 1 1 1 0 1 1 1 0 0 0 1 0 1 1 2 1 0 2 0 0 0 1 1 1 0 2 0 2 2 0 1 0 0 1 0 1 1 1 1 1 1 0 0 0 0 0 2 2 0 1 0 0 1 0 0 1 1 2 1 0 0 0 1 0 0 1 1 0 0 0 0 1 1 1 0 1 0 1 0 2 1 0 1 1 1 2 2 2 2 0 1 0 0 0 0 0 0 1 0 0 0 0 0 0 0 1 0 0 1 2 0 0 0 0 0 0 0 1 0 0 0 0 2 0 0 2 0 0 0 0 0 1 1 0 1 1 0 0 1 0 0 1 1 2 0 1 2 0 0 0 0 0 1 0 2 0 2 0 0 1 0 1 1 0 0 0 2 0 0 0 1 0 0 2 0 0 1 0 1 0 1 1 1 2 0 1 1 1 1 2 2 0 0 2 1 1 0 0 2 1 1 1 0 0 0 0 1 1 0 1 0 0 2 0 0 2 0 1 0 0 0 1 0 0 0 0 0 0 0 0 0 2 0 1 2 1 1 0 0 0 0 0 1 1 0 0 1 2 1 1 0 1 1 0 1 1 0 1 1 1 0 0 0 0 0 0 1 0 0 0 2 0 0 0 0 2 0 2 1 0 0 1 1 0 0 0 2 0 2 2 0 1 1 1 0 1 0 0 1 1 2 1 1 0 0 1 1 0 1 0 0 1 1 0 1 1 0 1 0 0 1 1 1 2 1 1 1 2 2 1 0 2 2 1 1 0 0 2 0 1 1 0 0 0 0 0 2 0 1 1 0 0 0 0 0 0 0 0 1 0 0 2 1 0 1 0 1 1 0 1 1 0 0 0 1 0 1 2 0 0 0 0 0 1 1 1 2 2 2 2 1 0 0 0 1 0 0 1 2 0 0 0 0 0 1 1 0 1 0 1 0 0 2 2 0 0 0 1 1 1 0 0 2 2 0 0 2 0 0 2 2 2 2 2 2 1 1 0 1 1 0 2 0 0 0 0 1 1 0 0 0 1 1 1 0 2 1 0 2 0 2 2 1 0 2 0 0 1 1 1 0 0 2 2 2 0 0 0 0 0 0 0 0 0 2 0 0 0 0 0 0 2 0 0 1 0 0 1 0 1 1 1 0 0 0 0 1 0 1 0
166 1 0 2 0 1 1 2 2 2 0 0 0 1 1 0 0 0 0 1 1 0 0 1 1 1 0 2 2 0 1 2 1 2 1 1 1 1 0 2 0 0 0 0 0 1 1 2 0 0 0 2 1 1 1 1 0 0 1 1 0 2 1 1 1 1 1 1 1 1 1 1 2 0 0 2 1 0 2 0 1 0 1 0 1 0 1 0 0 2 0 1 0 0 0 0 1 1 0 1 1 0 1 0 1 1 2 1 2 0 0 1 1 2 2 2 2 0 1 1 1 0 1 1 1 0 0 0 1 0 2 0 0 0 1 1 0 0 0 0 1 1 0 0 0 1 1 0 2 2 0 1 0 1 1 0 1 1 0 2 1 0 0 2 2 2 1 1 0 1 1 0 0 2 0 0 0 0 1 1 1 1 0 2 2 0 2 1 1 1 1 1 0 0 1 0 0 2 1 0 0 1 0 1 2 1 1 1 0 0 0 0 0 0 0 1 1 0 0 1 1 1 2 0 0 0 1 2 0 2 0 0 0 0 0 0 0 2 2 1 0 1 2 0 0 0 0 0 1 1 0 0 0 0 0 0 0 2 2 0 2 2 0 0 0 0 0 0 2 0 0 2 1 1 0 1 0 2 2 1 1 0 1 1 0 1 0 2 0 2 0 0 0 0 1 0 1 0 0 0 0 0 2 2 0 0 1 0 0 0 0 0 2 1 2 0 2 0 0 1 0 1 1 2 0 0 0 0 0 1 0 1 2 0 0 0 0 2 0 0 0 0 2 0 0 0 1 1 1 1 1 1 0 2 2 0 0 0 1 1 1 1 1 0 1 0 0 2 2 0 2 0 1 1 0 0 0 2 2 0 0 1 0 1 2 0 0 0 0 1 0 0 1 0 2 1 1 0 1 1 0 1 1 1 1 1 1 0 1 1 0 1 0 0 0 0 1 0 0 0 1 1 0 1 0 0 0 2 2 1 0 2 0 0 1 0 1 1 0 0 2 0 2 1 1 2 2 0 2 1 0 0 0 1 1 0 1 1 1 1 1 0 0 0 0 0 0 2 2 0 1 1 2 0 1 0 0 1 1 0 0 1 0 0 0 0 0 0 2 1 1 0 1 0 1 0 2 1 1 1 0 2 1 1 0 1 1 0 0 1 0 1 1 1 1 1 0 2 0 2 0 0 1 1 0 0 0 0 0 1 0 0 0 0 0 0 0 0 2 2 1 2 0 0 0 0 0 2 2 0 0 0 0 0 0 2 1 2 0 1 0 0 0 1 1 0 0 0 1 0 0 2 0 0 0 0 1 0 1 0 1 0 2 0 1 1 2 0 0 1 1 1 1 0 1 0 0 0 0 0 0 1 0 0 2 2 0 1 0 2 0 0 0 1 0 1 0 0 0 0 0 0 0 0 0 0 2 0 0 0 0 0 1 2 2 0 2 1 2 0 0 1 0 1 2 1 2 1 1 1 0 2 0 0 1 0 0 0 1 0 0 0 0 0 1 1 1 0 0 0 0 0 0 1 1 1 1 1 2 2 0 1 1 1 2 2 0 1 0 1 1 2 0 0 0 0 0 0 0 0 0 0 0 1 1 0 2 1 1 0 0 0 0 2 0 1 1 2 2 2 0 0 0 1 1 0 0 1 1 0 1 0 0 0 0 0 1 0 0 1 0 1 0 1 1 1 2 0 0 1 1 1 0 0 0 0 0 0 2 0 0 1 2 0 0 0 2 2 0 2 1 0 2 0 0 0 0 0 0 1 1 2 0 0 1 1 0 1 1 1 1 1 2 2 2 0 1 1 0 0 1 0 0 1 2 0 1 1 1 1 1 0 0 0 0 2 1 1 2 2 1 2 2 2 2 1 1 0 0 2 0 2 2 0 0 0 0 1 2 1 0 1 1 0 1 1 1 0 0 0 2 0 0 1 1 0 1 0 0 1 0 0 0 0 0 1 0 0 2 0 0 0 0 0 0 2 0 2 2 2 1 2 1 0 1 1 0 0 0 0 2 0 1 2 2 0 2 2 0 0 1 1 0 0 1 1 1 1 0 0 0 0 0 0 2 2 0 1 2 0 1 1 1 0 1 1 1 1 1 1 2 2 1 2 1 0 0 1 0 0 0 0 2 0 0 0 0 1 1 0 1 0 2 2 1 0 2 1 0 2 1 0 0 0 2 2 2 0 2 2 0 0 1 0 0 1 0 0 1 0 0 0 0 1 0 0 1 0 0 2 0 2 0 1 0 0 1 0 0 0 0 1
167 0 1 1 0 0 1 2 2 2 0 0 0 0 0 0 0 0 1 0 0 2 1 0 2 0 2 1 2 2 1 2 0 0 1 2 0 1 0 0 0 0 0 0 0 1 1 0 0 0 0 1 0 1 1 0 0 0 1 0 1 2 2 2 1 1 1 1 1 1 0 2 2 0 0 2 2 0 1 1 0 0 1 0 1 0 0 1 0 2 0 0 1 1 0 0 0 2 2 0 1 0 1 0 1 1 2 0 0 2 0 2 1 1 1 1 0 0 0 2 2 0 2 1 0 1 1 2 2 2 1 0 0 0 0 0 0 0 0 1 1 1 0 0 0 0 0 0 0 0 0 0 0 0 1 0 0 0 0 1 0 1 0 1 1 1 2 1 0 1 1 0 0 2 1 1 0 0 0 1 0 1 0 2 1 0 2 1 1 1 0 0 0 0 0 0 1 1 0 0 0 0 0 1 2 2 1 1 1 0 0 0 1 0 0 2 0 0 1 1 1 0 2 0 0 0 1 2 0 2 1 0 0 0 0 0 0 2 2 0 0 1 2 0 0 0 0 0 0 0 0 0 1 0 0 0 0 1 0 2 0 1 0 0 0 0 0 2 1 0 0 2 0 0 0 0 0 1 1 0 0 0 2 0 0 2 1 2 0 2 0 0 1 0 2 0 1 1 0 1 0 0 1 1 0 0 1 1 1 1 0 1 2 1 0 0 1 1 1 0 0 1 1 1 1 0 1 1 1 2 0 1 0 1 1 0 0 1 1 2 1 1 2 1 0 0 2 1 2 0 0 0 0 0 0 0 0 0 1 0 1 1 0 0 0 0 0 2 1 0 1 1 1 1 1 1 0 2 1 1 1 1 0 1 1 0 0 1 1 0 1 1 1 0 2 1 1 0 0 0 0 1 1 2 2 1 1 1 0 0 1 0 0 0 1 0 0 0 1 0 0 0 0 2 1 1 1 0 2 0 2 0 0 0 0 0 0 1 0 0 0 0 1 0 0 1 1 2 2 0 0 1 0 2 1 1 0 0 1 0 2 0 0 0 0 1 0 2 2 0 0 0 2 2 1 0 0 2 0 2 2 1 2 2 2 0 0 1 2 0 1 0 1 1 0 0 1 1 1 1 1 0 2 1 0 1 1 1 0 1 0 0 0 1 1 1 2 2 0 1 0 2 0 1 0 1 0 0 0 2 0 0 1 0 0 0 1 0 1 1 0 1 0 1 0 1 1 0 0 2 0 1 0 0 1 0 1 0 2 0 0 0 0 1 1 0 0 0 0 0 0 1 1 0 1 0 1 1 2 1 2 0 0 0 0 0 0 0 0 1 0 0 0 0 1 0 1 0 0 0 0 2 1 0 0 0 2 1 0 2 0 0 0 2 0 1 0 0 0 0 0 0 0 0 0 0 1 2 0 0 0 2 0 2 2 1 0 1 2 0 1 0 0 2 2 0 1 2 1 0 0 2 0 1 2 0 0 0 2 0 0 0 1 1 1 1 0 1 0 0 0 0 1 0 0 1 1 0 1 1 1 0 1 0 0 0 1 0 0 0 0 0 0 0 0 0 0 0 0 0 0 1 0 0 0 0 2 2 0 1 0 0 0 1 0 1 0 2 2 2 0 0 0 2 1 0 1 0 0 0 0 0 0 0 1 0 0 0 0 1 1 1 0 0 0 0 0 1 0 0 0 0 1 1 0 0 0 0 0 0 0 0 2 0 0 0 0 1 0 0 1 1 0 0 0 0 0 0 2 0 2 2 0 1 2 2 1 1 1 1 1 1 2 1 0 1 0 0 0 0 0 0 1 1 1 1 0 0 1 2 2 0 1 1 1 2 0 1 2 2 1 2 0 2 2 1 1 0 0 2 0 2 1 0 0 0 0 0 0 0 0 0 0 0 2 0 2 0 0 0 2 0 0 1 1 0 1 0 0 0 2 0 0 0 0 0 1 0 1 1 0 0 0 1 0 2 0 0 1 2 2 2 0 0 0 0 1 1 0 0 1 0 2 1 2 0 2 2 0 0 0 2 1 0 2 2 0 1 0 0 0 0 1 0 2 1 0 1 2 1 0 2 1 0 2 2 2 1 0 0 2 0 0 1 1 0 1 0 0 0 0 1 0 1 1 0 1 1 0 0 2 0 2 1 1 0 1 1 1 0 0 0 0 1 0 1 0 0 1 1 0 0 0 0 0 2 0 1 2 1 0 1 0 1 0 1 0 1 1 2 1 0 0 1 0 1 0 0 0 1 0 0
168 0 1 1 0 1 1 2 1 2 0 0 0 0 0 0 0 0 2 1 1 2 0 1 1 1 1 2 2 0 2 1 0 1 0 2 0 2 0 1 1 1 0 0 0 1 0 0 0 1 1 1 1 1 0 1 0 0 0 1 0 0 2 2 0 0 0 1 2 0 0 2 2 1 1 2 1 0 2 0 1 0 1 0 1 0 1 1 0 2 0 1 1 0 0 0 0 0 0 1 1 1 1 0 1 1 2 0 1 1 0 1 2 1 2 2 1 1 2 0 0 0 1 0 1 1 1 2 2 2 1 0 0 0 1 2 0 0 0 0 0 2 0 0 0 0 0 0 0 1 1 0 0 1 1 0 1 1 0 0 1 1 0 2 1 2 1 1 2 2 0 1 1 1 0 2 2 0 0 0 0 0 0 2 2 1 1 2 1 1 1 1 0 0 0 0 0 1 0 0 0 0 0 1 2 1 1 2 1 0 1 0 1 0 0 2 1 1 1 2 0 0 1 0 0 1 1 0 0 0 0 1 0 0 0 0 0 2 2 2 0 0 2 0 0 0 0 0 0 0 0 0 0 0 0 0 0 2 1 0 1 1 0 1 0 0 1 1 1 0 0 2 1 1 1 1 0 2 2 1 0 1 1 2 0 2 1 0 1 1 0 2 0 0 2 0 1 0 0 0 1 0 1 1 0 0 1 1 0 1 0 1 1 1 0 1 1 0 0 0 1 1 0 2 0 0 0 0 1 1 0 2 0 2 1 0 0 0 2 1 0 1 1 0 1 1 1 0 1 1 0 0 1 2 1 0 0 0 1 0 1 1 2 0 2 1 0 2 2 0 2 0 1 1 0 0 0 1 0 2 0 1 0 0 2 0 0 1 1 0 0 0 0 1 2 1 1 0 2 2 0 2 1 1 1 0 1 1 0 0 0 0 0 0 1 0 0 1 1 1 1 0 0 1 0 1 0 0 0 0 0 0 1 1 0 1 1 0 0 0 1 0 1 1 1 1 1 1 1 0 0 1 0 2 2 1 1 1 1 1 1 0 1 2 0 2 2 1 2 0 0 0 2 1 1 0 1 2 0 1 1 0 1 1 1 0 0 0 1 1 0 1 1 2 0 0 0 1 1 1 1 1 2 2 0 0 0 0 0 1 0 0 1 1 1 0 0 1 0 1 1 1 0 0 0 2 0 1 1 1 1 1 2 0 0 1 1 0 1 1 1 1 0 0 0 0 0 0 0 2 2 0 1 1 2 0 0 2 0 2 0 0 0 1 1 0 0 1 2 0 1 1 1 0 0 1 1 2 2 2 2 0 2 0 1 1 2 0 0 1 0 0 1 0 0 1 1 0 0 0 0 2 0 0 0 2 1 1 0 1 1 0 0 0 1 0 0 1 1 0 0 0 0 0 0 1 1 1 0 0 1 2 0 2 1 1 1 0 2 0 0 1 0 1 1 0 2 1 2 1 0 2 1 0 1 0 0 0 1 0 0 0 1 1 0 1 0 0 0 1 1 1 0 0 0 2 0 1 1 1 0 0 2 1 1 2 0 1 0 0 2 0 0 1 1 0 1 1 0 1 1 1 0 0 1 0 1 2 0 0 0 0 0 1 0 1 0 1 1 1 0 1 1 2 0 0 1 0 0 0 1 0 0 1 1 0 0 0 1 2 0 2 0 0 0 1 1 0 0 1 1 0 0 0 0 0 0 0 1 1 0 1 2 0 0 1 0 0 0 2 0 0 1 2 1 0 0 1 0 1 1 1 1 0 2 2 0 1 1 1 1 1 2 1 1 0 1 1 0 0 1 0 0 1 1 0 0 1 1 1 1 0 2 2 2 2 0 0 2 1 0 2 1 2 2 1 1 0 0 1 0 2 0 1 0 1 0 0 1 0 1 1 0 0 0 0 0 0 0 0 2 0 0 2 1 1 1 0 1 0 2 0 0 0 0 0 1 0 2 0 1 0 1 1 0 2 0 1 1 2 2 2 1 0 0 0 0 0 0 0 2 0 0 1 1 0 1 2 0 0 0 0 1 0 2 2 0 2 0 0 0 0 1 0 1 1 2 2 2 0 0 2 2 2 2 2 0 1 0 0 1 1 0 2 0 0 0 0 1 0 0 0 2 2 2 1 0 0 0 0 2 0 2 1 0 1 1 1 1 1 0 1 0 0 0 0 0 0 1 0 0 0 1 0 0 0 1 0 1 1 0 0 0 0 0 0 0 0 0 0 0 0 1 1 0 0 0 0 1 0 0 0
169 0 0 2 1 0 0 2 2 2 0 0 1 1 0 0 1 1 2 0 0 1 0 1 1 1 2 1 2 1 1 1 0 0 2 0 2 2 0 0 1 1 1 0 0 1 0 0 1 0 0 1 1 1 0 1 0 0 2 0 1 1 2 2 0 0 0 0 1 0 0 2 2 0 2 2 0 0 2 0 1 0 1 1 2 0 0 0 0 1 0 1 0 2 0 0 1 0 0 0 1 0 1 0 1 0 1 2 1 1 0 1 1 1 2 2 2 0 0 2 2 0 1 1 1 0 0 0 1 1 1 0 0 0 1 0 0 0 0 0 2 1 0 0 0 1 1 0 0 0 0 0 0 0 1 0 1 1 0 0 0 2 0 2 1 2 0 1 2 2 0 1 2 0 1 2 1 0 1 1 1 0 1 2 2 0 2 0 0 1 0 0 0 0 0 1 1 1 0 0 0 0 0 1 1 0 2 1 2 0 2 0 2 0 0 2 0 1 2 0 2 1 2 0 0 0 1 2 0 2 0 0 1 1 1 1 1 2 2 2 0 0 2 0 0 0 0 0 0 0 0 0 0 0 0 0 0 2 0 1 0 1 0 1 0 0 0 1 0 0 0 2 1 1 1 1 0 2 2 0 0 0 1 1 0 1 1 1 0 1 0 1 2 0 2 0 0 1 0 1 0 0 1 1 0 0 1 0 0 1 0 1 2 2 1 0 2 0 0 0 0 2 0 2 1 0 1 0 1 2 0 1 1 1 0 0 0 1 1 0 0 0 1 0 1 1 1 0 0 0 1 1 1 2 1 0 0 0 1 0 1 1 2 0 2 2 0 0 2 0 2 0 1 1 0 0 0 2 1 1 1 0 0 1 1 1 0 0 0 1 0 0 1 0 2 1 1 1 1 1 0 1 1 0 0 0 1 0 0 0 0 0 0 0 0 0 1 0 0 0 0 1 0 2 1 1 2 0 2 1 1 1 0 0 0 0 0 1 0 0 0 0 2 2 1 1 1 1 1 1 0 0 0 2 2 2 0 1 1 0 1 0 1 1 1 2 2 2 2 0 1 1 2 1 1 1 1 2 0 1 1 0 2 2 0 2 0 1 2 0 2 0 1 2 0 0 1 2 2 0 1 0 1 1 0 1 1 1 0 2 0 0 0 1 2 0 0 2 0 1 1 1 0 0 0 0 2 1 0 1 0 1 1 1 0 1 0 0 2 2 1 1 0 1 1 0 1 0 0 2 1 0 0 0 2 0 0 1 0 0 0 0 2 0 1 0 1 0 1 0 0 1 0 0 0 0 1 1 1 1 2 0 1 0 0 1 1 2 0 2 0 0 2 0 1 0 0 0 0 0 0 2 0 1 0 2 1 1 0 1 0 0 0 0 1 0 0 0 0 0 0 0 0 1 1 0 2 1 0 0 0 2 0 0 2 1 0 0 2 0 1 1 1 1 2 0 1 1 1 0 0 1 0 1 1 0 0 0 1 0 0 0 1 0 0 2 1 1 1 0 2 0 0 1 1 2 0 1 0 0 0 0 2 0 0 2 0 0 0 0 1 1 1 2 1 1 0 0 0 1 0 0 0 1 1 0 2 1 1 1 1 0 0 1 0 0 0 1 1 1 0 0 1 2 1 1 1 2 2 0 1 0 0 0 0 0 1 0 1 1 0 1 0 1 1 0 1 0 0 0 0 0 0 0 0 0 1 0 2 0 0 2 2 0 0 0 0 1 0 2 1 1 2 0 0 1 0 0 0 2 1 1 0 2 2 2 2 1 1 1 1 1 2 1 0 1 0 1 1 0 0 0 0 2 1 0 0 0 1 2 2 0 0 0 0 2 1 0 0 0 0 0 1 2 2 1 1 0 0 2 0 1 0 0 0 1 0 1 1 0 1 0 1 0 2 1 2 0 1 1 1 0 0 2 2 0 0 0 0 0 1 0 0 0 0 0 1 1 2 0 1 0 1 0 0 1 0 1 2 1 1 1 0 0 1 0 2 2 0 0 2 0 1 2 2 1 2 2 0 0 0 2 1 0 1 1 1 1 0 1 1 1 0 1 1 1 2 2 2 0 2 0 2 2 0 1 1 1 0 0 2 2 0 2 0 0 0 1 0 0 0 0 2 1 1 1 0 1 1 0 1 0 1 2 1 0 2 0 0 0 2 0 0 0 0 0 0 0 1 0 0 0 0 0 0 0 2 2 2 0 0 0 0 0 0 0 0 0 0 1 0 0 0 1 0 0 1 0 2 0 0 0
170 0 1 1 0 0 0 1 2 1 0 1 0 0 0 0 0 0 1 2 1 1 0 1 1 1 1 0 2 1 0 1 1 1 1 0 2 1 0 0 1 1 0 0 0 0 0 0 1 0 0 0 0 0 1 1 1 0 1 2 0 0 1 1 0 0 1 1 2 1 0 2 2 0 2 2 0 0 1 0 1 0 0 2 2 0 1 0 0 1 0 0 0 2 0 0 0 1 0 1 0 0 0 0 1 0 1 0 0 2 0 1 0 2 2 2 2 0 1 1 1 0 1 1 1 0 0 1 2 1 0 0 0 0 1 0 0 0 0 0 1 1 0 0 0 1 0 0 0 0 1 0 1 1 1 1 0 0 0 1 0 1 0 2 1 2 1 1 1 1 1 1 1 1 0 1 0 1 0 0 0 0 0 2 0 0 2 1 1 2 0 0 0 0 2 0 1 0 0 0 0 1 0 1 2 2 1 0 0 0 1 0 0 0 0 1 1 2 1 0 2 1 1 0 0 0 1 0 0 0 0 0 0 0 0 0 0 2 2 1 0 1 2 0 0 0 0 0 0 0 0 0 0 0 0 0 1 0 0 0 0 0 0 0 0 0 0 1 0 0 2 1 2 2 1 1 0 2 2 2 0 0 1 0 0 0 0 2 0 2 0 0 0 0 1 0 1 1 0 1 0 1 1 1 0 0 0 0 1 1 0 1 1 2 1 0 2 0 0 1 1 0 1 2 0 0 0 0 1 1 0 2 0 2 0 0 0 1 1 1 0 1 0 0 1 1 1 0 0 2 0 0 0 2 0 2 2 0 0 2 0 0 2 0 1 0 0 1 2 0 2 0 0 0 0 0 0 1 0 2 1 1 0 0 2 1 0 0 0 1 0 0 1 0 1 1 2 1 0 0 0 0 1 1 2 0 0 0 1 1 0 1 0 1 1 0 1 0 0 0 0 2 2 2 0 0 0 0 1 0 1 0 0 1 1 0 0 2 0 0 1 0 1 0 0 1 1 0 2 1 0 0 0 2 2 0 0 1 1 0 2 0 0 0 1 1 1 2 2 0 1 1 1 1 0 2 0 1 0 0 1 0 1 1 1 0 0 0 2 1 1 0 0 0 1 0 2 2 2 1 1 1 2 2 0 0 0 1 0 2 0 0 0 0 1 1 0 2 0 1 0 1 1 1 0 0 1 0 1 1 1 1 2 2 1 0 2 0 0 0 0 1 0 0 0 0 0 1 1 1 0 0 1 0 0 1 1 0 0 0 0 0 0 0 0 1 0 0 1 0 0 2 0 0 0 0 0 1 2 1 2 1 1 0 0 0 1 0 1 1 0 1 1 0 0 0 0 1 0 0 0 1 0 0 1 1 1 0 0 1 0 0 0 1 0 0 0 1 1 0 0 0 0 0 0 0 1 1 0 0 1 2 0 0 2 1 0 1 1 1 0 1 0 1 2 0 2 2 0 0 0 1 1 0 1 0 0 0 1 1 0 0 1 1 1 2 0 1 1 0 1 2 0 0 0 2 0 1 0 0 0 0 1 0 0 0 1 0 0 0 2 0 0 0 0 0 0 0 0 1 0 0 0 1 1 0 1 2 1 1 0 0 0 1 0 0 0 0 0 0 0 1 0 2 0 0 1 1 1 0 1 1 1 0 1 1 2 0 1 1 0 1 0 1 1 1 2 0 0 0 0 0 0 1 1 1 0 0 2 0 0 2 2 0 0 1 1 2 0 2 0 0 2 0 0 0 0 0 1 1 2 2 1 0 0 2 0 1 1 1 1 1 2 2 1 1 0 1 1 1 1 0 0 2 1 0 0 0 1 2 2 1 1 1 1 2 0 1 2 2 1 2 1 2 2 0 0 0 0 2 0 2 0 0 0 0 0 1 1 0 1 1 0 0 0 0 0 1 1 0 2 1 0 2 1 0 1 0 1 0 2 0 1 0 1 1 0 1 1 2 0 1 0 1 0 1 0 0 1 2 2 2 0 1 1 1 1 0 0 0 1 0 0 2 1 1 2 1 0 0 2 2 1 0 1 0 1 0 0 1 0 1 0 0 2 2 0 1 2 0 1 1 2 2 0 0 1 2 0 0 1 1 1 2 1 0 0 2 0 1 0 0 1 1 0 0 0 1 0 0 2 0 2 1 0 0 1 1 0 0 2 0 0 1 0 1 0 0 2 0 0 0 2 0 0 0 0 1 1 0 0 0 0 1 0 0 1 0 0 2 0 0 0 1 0 0 0 0 0 0 1 0
171 1 1 1 0 1 1 2 2 2 0 0 2 2 1 0 0 0 1 0 0 1 0 2 0 1 1 0 1 2 0 1 1 0 1 1 1 1 0 2 0 0 0 0 1 0 1 0 0 0 0 0 1 1 0 0 0 0 1 1 0 1 1 1 0 0 0 1 2 1 0 1 2 1 2 2 0 0 2 0 0 0 1 0 1 0 0 0 0 1 0 0 2 1 0 0 0 0 0 0 2 0 0 0 1 0 1 0 0 2 0 1 1 1 2 2 2 0 0 2 2 0 1 1 0 1 1 1 2 2 0 1 0 0 1 0 1 0 0 1 0 2 0 0 0 0 0 0 0 1 0 0 0 0 1 0 0 0 0 1 1 1 1 1 0 1 1 1 0 0 2 0 0 2 1 0 0 1 1 1 1 0 0 1 0 0 1 1 0 1 0 1 0 0 2 0 0 2 0 1 0 1 0 0 2 1 1 1 1 0 1 0 1 0 0 2 0 1 2 1 1 0 2 0 0 0 1 1 0 1 1 0 0 0 0 0 0 2 2 1 0 1 2 0 0 0 0 0 0 0 0 0 0 0 0 0 1 2 0 2 0 2 0 1 0 0 0 0 2 0 0 0 0 0 0 1 1 2 2 1 0 1 1 0 1 0 1 1 2 2 0 1 0 1 2 0 0 2 0 1 0 0 1 1 0 0 0 1 0 0 1 1 1 1 0 0 2 0 0 1 0 1 2 1 0 0 0 0 1 1 0 1 0 1 0 0 0 1 0 1 0 0 2 1 2 2 0 0 1 1 0 0 0 1 1 0 0 0 1 0 1 1 0 0 0 1 0 2 2 0 2 0 0 0 1 1 0 1 2 0 0 0 0 0 2 0 0 1 1 1 0 0 0 0 2 0 0 0 1 1 0 1 1 1 1 0 1 1 0 0 1 0 0 0 0 0 1 0 0 0 0 1 1 1 1 1 0 1 2 0 0 1 0 2 1 0 0 0 1 0 1 0 2 2 2 2 2 1 1 0 0 0 0 1 1 1 0 2 2 1 1 0 1 1 0 1 1 1 1 1 1 1 1 1 0 1 0 2 0 0 2 0 0 0 0 1 0 1 2 0 1 0 0 1 1 0 1 2 2 0 0 0 1 1 0 1 1 2 1 0 0 0 0 2 2 0 0 2 0 1 0 0 0 0 1 1 0 0 1 1 0 0 2 1 0 1 0 0 1 1 0 1 0 1 1 0 0 2 2 0 0 0 1 0 0 0 0 0 0 0 0 0 1 0 0 0 1 0 2 0 0 2 0 0 0 0 1 1 1 1 2 1 2 0 0 0 2 0 0 0 0 0 1 0 0 1 1 0 0 0 0 2 1 0 0 2 2 1 0 0 0 0 0 1 1 0 0 1 0 0 0 0 0 0 0 0 2 2 0 0 0 1 0 1 2 0 1 0 2 0 1 1 2 2 2 0 0 2 0 0 0 2 0 1 2 0 0 0 0 1 1 0 1 0 2 2 0 1 1 0 1 2 1 0 0 1 1 1 1 1 1 2 2 2 2 2 1 0 1 1 1 1 1 1 0 1 0 0 0 2 1 1 0 0 0 0 2 1 0 1 1 0 0 2 0 1 1 1 1 1 0 0 1 2 1 1 1 1 0 0 1 1 0 0 1 1 2 0 1 1 0 1 0 0 0 0 0 1 0 0 0 0 1 1 1 0 0 0 2 0 0 1 2 0 0 0 0 0 0 1 0 0 2 1 1 0 0 0 1 1 1 1 1 0 1 1 1 0 0 0 2 2 2 2 2 0 2 0 0 1 0 0 0 1 2 0 1 0 0 2 1 0 0 0 0 2 0 1 1 2 2 1 2 2 2 0 0 0 0 1 0 1 0 0 0 0 0 0 1 0 1 1 0 0 0 0 0 0 0 0 2 0 0 2 2 0 0 0 0 0 0 0 0 0 0 0 1 2 1 0 0 0 1 0 0 2 1 0 1 2 1 1 0 0 0 0 0 1 0 0 2 0 1 2 2 0 2 2 0 0 1 2 0 0 2 2 0 1 1 1 0 2 1 0 2 2 0 0 1 0 0 1 1 1 0 0 0 1 1 1 1 1 1 0 0 0 1 1 0 0 0 0 2 1 2 0 0 0 0 1 1 0 1 1 1 0 1 0 0 2 0 1 0 0 0 0 0 1 2 1 1 0 0 0 0 0 2 0 1 1 0 0 0 0 0 0 2 1 0 2 0 1 0 2 0 0 0 0 0 0 0 0
172 0 0 2 0 0 0 1 2 0 0 1 1 1 1 0 0 0 1 0 0 2 0 1 1 1 2 2 2 0 1 1 0 1 1 1 1 1 0 1 1 1 1 1 0 0 1 0 0 0 0 0 1 1 0 0 0 0 2 1 1 2 1 1 0 0 0 0 1 0 0 2 2 0 0 2 2 0 2 0 2 0 0 1 1 0 0 1 1 2 1 2 2 1 0 0 0 0 0 0 1 0 1 0 0 0 2 2 1 1 0 1 1 2 2 2 2 0 1 1 1 0 2 0 0 2 2 1 1 1 1 0 1 0 0 0 2 0 0 1 1 2 2 0 0 2 1 0 0 1 1 0 0 1 1 0 1 2 1 0 1 0 0 1 1 1 1 2 1 1 1 1 0 2 1 1 0 0 1 1 1 1 1 2 1 0 2 1 0 0 1 1 0 1 2 0 1 2 0 0 0 0 0 1 2 1 1 1 1 0 2 0 2 0 0 2 0 0 2 0 2 2 0 0 0 0 0 1 0 1 0 1 1 1 0 0 0 0 0 0 0 0 2 1 0 0 0 0 1 1 1 1 1 0 0 0 0 1 0 0 0 0 0 1 1 0 0 0 1 1 0 1 2 1 1 0 1 2 2 1 0 0 2 0 0 2 0 1 0 1 0 0 1 0 2 0 1 0 0 0 0 0 0 0 0 0 1 0 1 2 0 2 0 1 2 0 2 0 0 0 0 2 1 2 1 0 1 0 0 1 0 1 0 2 0 0 0 0 2 1 0 0 2 0 1 1 1 0 0 2 0 0 0 1 0 1 1 0 0 2 0 0 1 0 1 0 0 1 1 0 1 1 1 1 0 0 0 1 1 1 0 1 0 1 2 0 0 0 0 0 0 0 0 0 2 0 1 1 0 0 0 1 0 1 1 0 0 1 0 0 0 0 0 0 2 2 0 0 0 0 0 1 1 1 0 0 0 0 0 0 0 0 0 0 1 0 1 2 0 0 1 0 1 0 0 1 1 1 1 0 0 1 0 1 1 1 0 2 2 2 0 0 0 1 1 2 2 2 2 0 0 0 2 0 2 0 2 1 0 1 2 0 1 1 1 0 0 0 0 0 0 2 1 0 2 0 2 1 1 0 1 1 1 1 1 0 2 1 1 0 1 1 0 1 1 1 0 2 0 1 0 1 0 0 0 1 1 0 1 1 1 0 1 0 1 0 1 0 2 2 0 1 0 0 0 0 0 0 0 2 1 0 2 0 1 1 0 0 0 0 0 0 0 2 2 0 0 1 1 0 1 1 0 0 0 0 0 1 2 1 2 1 1 0 0 0 0 1 0 1 0 1 0 1 2 0 0 0 0 0 0 2 0 0 1 2 1 2 0 1 0 0 0 0 1 0 0 0 0 0 0 0 0 1 1 0 0 1 0 0 0 0 1 2 1 0 0 1 2 0 1 1 0 1 1 0 2 1 1 0 0 2 0 1 1 0 0 1 0 1 2 0 1 0 0 2 0 0 1 0 1 1 0 1 1 2 0 0 0 0 1 1 2 1 1 2 1 0 0 1 1 1 0 1 1 0 0 0 1 2 1 1 0 2 2 0 2 2 0 1 1 0 0 2 0 1 0 1 1 1 0 0 1 2 1 0 0 1 1 0 1 1 0 0 0 0 1 0 1 1 0 1 1 1 2 0 2 0 0 0 0 0 0 0 0 0 0 0 2 0 0 0 1 0 1 0 1 0 0 2 0 0 2 0 0 0 0 0 1 1 1 1 1 0 1 2 0 1 0 1 1 2 2 2 2 0 1 1 1 0 0 0 0 2 1 1 0 2 0 0 0 0 0 0 0 2 1 1 1 1 0 1 0 2 2 1 1 0 0 2 1 2 0 0 0 2 2 0 0 0 0 1 0 0 0 0 0 0 0 0 2 0 1 1 1 0 0 0 0 1 2 0 1 0 1 1 0 1 2 2 0 0 2 0 0 2 0 1 2 2 1 1 0 0 0 0 0 0 0 2 1 0 1 0 2 2 2 1 1 2 0 2 0 0 2 2 0 1 0 2 1 1 0 1 2 1 2 0 2 0 0 2 1 0 1 1 1 1 1 1 2 2 0 2 1 0 1 1 0 1 0 0 1 0 0 1 0 0 0 0 1 0 2 0 0 0 0 2 0 2 2 0 1 0 1 1 1 0 0 0 0 0 0 1 1 0 1 2 2 0 0 0 0 1 0 1 1 1 0 1 0 0 1 1 0 0 1 0 0 0 0 1
173 0 2 0 0 0 0 2 2 1 0 0 2 2 0 1 1 1 1 1 0 1 0 0 2 0 2 1 2 2 2 0 1 1 1 1 1 2 0 1 1 1 0 0 0 1 0 0 0 1 1 1 0 1 0 1 0 1 2 1 1 2 1 1 1 1 1 1 1 0 0 0 2 0 1 2 0 0 2 0 1 0 0 1 1 0 0 1 0 1 0 0 1 1 0 0 0 1 0 1 1 0 0 0 1 0 2 1 2 0 0 1 0 1 1 1 0 0 2 1 1 0 2 1 0 0 0 1 2 2 0 0 0 0 0 0 0 0 0 0 0 2 1 0 0 1 0 0 0 1 2 1 0 0 0 0 0 0 0 1 1 0 0 2 1 1 1 2 0 2 0 0 1 1 1 1 0 0 0 0 0 0 0 2 1 0 2 2 1 0 1 2 0 1 1 0 0 2 0 0 0 2 0 1 2 1 1 2 2 0 0 0 1 0 1 1 0 0 1 1 1 0 1 0 1 0 0 1 0 1 0 1 0 0 0 0 0 0 2 0 0 0 2 0 0 0 0 0 0 0 0 1 0 2 0 0 1 2 1 0 1 1 0 0 0 0 0 1 2 2 0 2 2 2 0 0 0 1 1 0 1 0 1 0 1 0 0 2 0 2 1 1 0 0 2 0 0 1 0 1 0 0 2 2 1 0 0 0 0 1 0 1 1 2 1 0 2 0 0 0 0 2 1 1 0 0 0 0 0 1 0 2 0 2 0 0 0 0 1 2 0 1 2 0 1 1 1 0 1 2 0 0 0 2 2 0 0 0 0 0 0 0 2 0 0 1 0 1 1 0 1 1 2 2 0 0 0 2 0 2 0 0 0 2 1 1 0 0 0 0 0 0 0 0 2 1 1 1 0 0 0 0 2 0 0 0 2 1 0 0 0 0 0 0 0 0 0 0 0 0 0 2 1 1 1 1 1 0 1 0 2 0 0 1 0 0 0 0 0 0 1 0 1 0 0 0 1 1 2 1 0 1 0 1 0 0 0 2 2 2 1 0 0 0 0 0 0 2 2 0 0 0 2 0 1 1 1 2 1 0 0 0 2 2 1 1 0 1 1 0 1 1 1 1 0 0 1 2 2 0 0 0 2 1 0 1 0 1 1 0 0 0 1 1 1 1 0 2 0 2 1 0 1 1 0 1 0 0 1 0 1 0 0 0 2 0 1 0 0 0 1 1 0 0 0 0 0 0 0 2 1 0 0 0 1 0 1 1 0 0 0 0 1 1 1 0 0 2 1 1 1 0 0 0 0 2 2 1 1 1 2 0 1 0 0 0 1 0 0 1 0 0 1 0 0 0 0 0 0 0 0 2 0 0 0 2 2 1 0 1 0 0 0 0 1 2 0 1 1 0 0 0 0 0 0 2 0 0 0 0 0 2 0 2 1 1 1 0 2 0 0 1 0 1 1 0 2 2 1 0 1 1 0 0 2 0 0 0 0 0 0 0 0 1 1 1 1 1 1 0 1 0 1 1 1 2 0 1 1 1 0 0 2 0 0 2 0 0 1 1 1 2 1 2 1 0 0 0 2 2 1 1 0 0 0 0 2 1 0 0 1 1 0 2 0 0 1 0 0 0 0 0 0 1 1 0 0 1 1 0 0 0 0 0 0 0 0 0 1 1 0 1 0 0 1 1 1 0 0 1 1 1 0 0 0 0 1 0 1 0 0 0 2 1 0 0 1 1 0 1 0 1 2 0 0 1 0 0 0 2 1 1 1 0 1 2 0 1 1 1 1 1 2 2 2 0 0 1 0 0 0 0 0 1 1 0 1 0 0 2 1 0 1 1 1 2 0 1 1 1 1 1 1 2 2 0 0 0 0 2 0 1 0 0 0 0 0 0 1 0 1 1 0 0 0 0 1 0 0 0 2 0 1 1 1 0 0 0 0 0 1 1 0 0 0 1 0 0 1 0 0 0 1 1 0 2 0 1 2 2 2 2 0 0 0 0 0 0 0 0 2 0 0 1 1 0 2 1 0 1 0 2 0 0 1 2 0 0 0 1 1 1 0 1 1 1 2 1 2 1 0 2 1 1 0 1 2 2 0 0 0 1 0 1 0 0 0 0 0 1 0 0 0 0 0 1 0 1 0 0 2 0 2 1 0 1 1 1 0 1 1 0 1 0 0 0 0 0 0 0 0 0 1 0 0 0 1 1 1 0 0 0 0 1 0 0 1 0 0 1 0 0 0 2 0 0 0 0 2 0 0 0
174 0 1 2 1 0 0 1 1 2 0 0 0 1 0 0 0 0 0 1 1 1 0 0 2 0 1 1 2 0 1 2 0 0 2 0 2 2 0 2 1 1 0 0 0 0 0 1 0 0 0 1 1 1 0 1 0 0 1 1 1 1 0 0 0 0 1 1 1 0 0 0 2 0 2 2 0 0 1 0 1 0 0 2 2 0 0 0 0 2 0 1 1 0 0 0 0 1 1 1 1 0 1 0 0 0 2 1 1 1 0 1 0 2 2 2 2 1 1 0 0 2 2 1 0 1 1 1 2 1 1 0 0 0 0 0 0 0 0 0 0 2 1 1 0 1 0 0 0 0 0 0 1 2 1 0 1 1 0 0 0 1 1 2 0 1 1 1 1 2 0 0 0 2 0 1 1 0 0 1 1 2 0 1 1 1 0 2 1 0 1 2 0 0 2 0 1 2 0 0 0 0 0 1 2 2 2 2 0 0 0 0 0 0 0 2 0 0 2 0 2 1 1 0 0 0 0 1 0 0 0 0 1 1 1 0 0 0 0 0 0 0 2 1 0 0 0 0 0 0 0 0 1 0 1 0 1 0 0 0 0 0 0 0 0 0 0 0 2 1 0 1 2 2 0 0 0 1 0 0 2 0 1 0 0 0 0 1 0 2 1 1 1 1 2 0 0 1 0 0 0 1 1 1 0 0 0 0 0 1 0 1 1 2 0 0 1 1 0 1 0 0 0 0 0 0 1 1 1 2 0 2 0 0 0 0 0 0 2 0 0 1 0 0 0 0 1 0 0 2 0 0 0 2 1 1 1 0 0 1 0 0 0 1 0 0 0 2 1 0 1 1 1 1 0 0 0 1 1 1 1 1 0 2 1 0 0 0 0 0 0 0 0 0 2 0 0 1 0 0 0 1 0 1 1 0 0 0 0 0 0 1 0 0 2 0 0 0 0 0 0 1 0 2 1 2 1 0 0 0 0 0 0 2 0 0 0 1 0 0 2 0 2 1 1 2 1 1 1 1 0 1 0 1 1 1 0 1 2 0 1 0 0 0 1 1 1 0 0 2 1 2 2 1 1 1 1 0 0 0 0 0 0 0 0 0 0 0 2 0 2 0 1 1 1 0 2 1 1 0 1 1 2 2 0 0 0 1 1 1 0 0 0 1 1 1 1 2 0 2 0 0 0 0 0 1 1 1 0 2 0 1 1 1 0 0 0 0 0 1 0 1 0 0 0 0 0 1 1 2 0 0 0 0 1 1 0 2 1 0 0 1 0 0 0 0 0 1 1 1 0 1 1 0 1 0 1 0 2 0 2 0 0 0 1 0 0 1 0 1 0 1 0 0 0 0 0 0 0 0 0 2 0 0 0 2 1 0 0 1 1 0 0 1 0 0 1 1 1 0 0 0 0 2 2 0 1 2 0 0 0 0 0 2 1 1 1 2 2 0 0 0 1 2 2 0 1 1 2 0 0 1 0 2 2 0 0 0 2 0 0 0 1 0 1 2 1 1 1 0 1 0 0 0 0 1 1 1 1 1 1 1 2 1 0 1 1 1 0 0 1 1 0 1 2 0 0 0 1 1 0 1 0 0 0 0 2 2 0 0 2 1 0 1 0 0 0 0 0 0 0 0 0 2 1 1 1 1 1 0 0 0 0 0 0 0 0 0 2 2 0 2 0 1 1 0 1 1 0 0 0 0 0 0 0 0 0 0 2 0 0 0 2 0 0 1 1 0 0 0 2 0 2 0 0 0 0 0 1 0 2 2 1 1 1 1 1 1 1 1 1 1 2 0 0 0 1 0 0 0 0 0 0 1 1 0 2 0 0 1 1 0 2 2 2 2 0 0 0 2 1 0 1 2 2 1 1 0 0 2 0 2 2 0 0 0 0 0 1 1 0 1 0 0 0 0 0 0 0 0 2 0 0 2 1 0 1 0 1 2 0 0 1 0 1 1 1 0 1 1 0 0 1 1 0 2 0 1 2 2 2 2 0 1 1 1 0 0 0 0 1 0 0 2 1 0 2 0 0 1 1 2 1 0 2 1 0 1 0 1 0 1 0 1 1 1 1 1 2 1 0 2 2 1 0 1 2 2 0 0 0 1 0 0 1 0 1 1 0 0 0 0 2 1 1 0 1 0 0 0 0 1 2 2 0 0 2 0 0 1 1 1 0 0 0 0 1 1 2 0 1 0 1 0 0 0 1 1 1 0 0 0 0 1 0 1 2 0 0 1 0 1 0 0 0 0 0 1 1 0 0 1
175 0 2 0 0 0 0 2 2 1 0 0 0 0 0 0 0 0 1 0 1 1 0 0 2 0 1 1 1 1 1 0 1 1 0 1 1 1 1 0 1 1 0 0 0 0 0 0 1 0 0 1 0 1 1 1 0 0 0 1 1 2 2 2 0 1 1 1 1 0 0 2 2 0 1 2 1 0 1 0 0 0 0 1 1 0 0 1 1 2 1 1 1 2 1 1 1 2 0 2 0 0 0 0 0 0 2 0 0 2 0 2 0 0 0 0 0 0 0 2 2 0 0 0 0 0 0 1 2 1 1 1 0 0 0 0 0 0 0 0 1 1 0 0 0 0 1 0 0 0 0 0 0 0 0 0 0 1 0 2 1 1 2 2 1 1 2 0 0 1 1 0 0 2 0 1 0 1 0 0 0 0 0 2 0 0 2 2 1 0 1 2 1 1 0 1 2 2 0 0 0 1 0 1 2 2 1 0 0 0 2 0 0 0 0 2 0 0 2 0 2 0 2 0 0 0 1 1 0 1 0 0 1 1 1 1 1 2 2 2 0 0 2 0 0 0 0 0 1 1 1 1 0 0 0 0 1 1 0 0 0 0 0 0 0 0 0 1 2 0 0 1 1 1 0 0 1 1 1 0 0 0 0 0 0 0 0 2 0 2 0 0 1 0 2 0 0 1 0 1 0 0 1 1 0 0 0 0 0 1 1 2 1 1 0 0 2 0 0 0 1 2 0 2 1 0 1 0 0 1 0 2 0 1 0 0 0 1 1 0 0 0 2 0 0 0 2 1 1 0 1 1 0 2 1 1 1 0 1 1 1 1 2 0 2 1 0 2 1 0 1 1 0 0 0 0 0 2 2 0 0 2 0 1 1 2 0 0 0 0 0 0 0 0 2 0 0 1 1 1 0 1 0 2 2 1 0 1 0 0 1 0 0 0 0 0 0 1 0 1 1 1 1 1 1 1 1 0 1 0 0 1 1 0 1 2 0 1 0 0 0 0 1 0 0 2 2 1 1 0 0 1 0 1 1 1 0 1 1 0 1 0 0 0 2 2 2 2 2 0 0 0 2 1 1 1 1 2 0 0 1 0 2 2 2 0 0 0 1 1 0 1 0 1 1 0 1 1 1 1 0 0 1 1 0 1 1 1 1 1 1 0 0 1 1 1 1 2 0 2 0 0 1 1 0 1 0 0 2 0 2 0 1 0 0 1 1 0 2 2 0 0 0 1 1 0 0 1 1 1 0 0 0 0 1 0 0 1 0 0 1 0 0 1 1 1 0 0 2 0 0 2 0 0 0 0 2 2 2 2 2 0 1 0 0 0 0 0 0 0 0 0 1 0 0 1 1 0 0 0 0 2 1 1 0 2 0 1 0 0 1 0 0 0 1 1 0 0 0 0 0 0 0 0 0 0 2 1 0 0 0 1 0 1 2 1 0 1 2 0 0 0 1 1 1 0 1 1 1 0 0 2 0 1 2 0 0 0 0 0 0 0 0 0 1 1 0 0 0 0 1 0 0 2 2 2 0 0 1 1 0 1 2 1 1 2 0 1 1 0 1 0 1 2 1 1 0 0 2 2 0 2 0 1 1 0 1 1 0 1 0 0 0 0 0 0 1 0 0 0 0 0 1 2 2 2 2 1 1 0 1 0 0 0 0 0 0 0 0 1 1 0 0 0 0 0 0 1 0 0 0 0 0 0 0 0 0 0 2 0 0 0 2 0 0 0 1 1 0 1 1 1 1 1 1 1 0 0 2 0 2 2 0 1 1 2 1 1 0 1 1 2 1 1 1 0 0 1 0 0 1 0 0 2 0 1 0 0 0 2 1 0 2 2 2 2 0 1 1 2 2 1 1 2 2 1 0 0 0 2 0 2 1 0 0 0 0 0 1 0 0 0 0 0 0 0 0 0 0 0 2 0 0 2 2 0 0 0 0 1 0 0 1 0 1 0 0 0 1 1 0 0 1 0 0 1 0 0 2 2 2 2 0 0 0 0 0 0 0 0 2 0 2 1 1 0 2 2 0 1 0 2 0 0 2 2 1 1 0 1 1 1 0 0 0 0 2 0 2 1 0 2 2 2 0 1 2 0 0 0 1 1 1 2 1 0 0 1 0 0 0 0 2 0 0 1 0 0 0 0 2 0 2 1 1 0 1 1 1 1 0 1 0 1 0 0 1 0 2 0 0 0 0 1 1 0 1 0 0 0 0 0 1 0 0 0 0 0 0 1 0 1 0 2 0 0 0 0 0 0 0 1
176 0 1 1 1 0 0 2 1 1 0 0 1 1 0 0 0 0 0 1 1 2 1 0 2 1 0 2 2 0 1 2 1 1 2 1 2 2 0 1 1 1 0 0 1 2 0 0 0 1 1 1 0 1 1 0 0 0 1 0 2 2 2 2 0 1 0 2 0 0 0 1 2 1 2 2 0 0 2 0 0 0 1 1 2 0 0 0 0 2 0 2 2 2 0 0 0 1 0 1 1 0 0 0 0 0 2 0 1 1 0 2 2 2 2 2 1 0 1 1 1 0 2 1 0 1 1 0 2 2 0 0 0 0 0 0 0 0 1 0 2 0 0 0 0 0 0 0 0 0 0 0 0 0 1 0 2 1 0 2 2 1 0 2 0 1 1 0 0 2 0 1 0 2 1 2 0 0 0 1 1 0 0 2 1 0 2 0 0 0 0 0 0 0 1 0 2 0 0 0 0 1 0 1 2 2 1 0 0 0 1 0 1 0 0 2 0 0 0 0 2 2 1 1 0 0 0 2 0 2 0 0 0 0 0 0 0 2 2 1 0 1 1 0 0 0 0 0 0 0 0 0 1 0 1 0 1 1 0 0 0 0 0 0 0 0 0 1 0 0 1 1 2 2 1 1 0 2 2 2 0 0 1 0 1 0 1 2 0 2 0 0 0 0 1 0 0 1 0 1 0 1 1 1 0 0 0 0 1 1 0 1 2 1 0 0 2 0 0 0 1 1 1 2 0 0 0 0 0 0 0 1 0 1 0 0 0 2 0 1 0 1 1 0 1 1 1 0 0 1 0 0 0 2 0 2 2 0 0 1 0 0 1 1 0 1 0 2 1 0 1 1 1 1 0 0 0 0 0 2 1 1 0 0 1 1 0 0 0 1 0 0 1 0 2 0 0 1 1 1 1 0 1 0 0 0 1 0 0 0 1 1 0 0 2 1 0 1 0 0 0 0 0 2 1 2 2 1 2 2 0 1 0 2 1 1 0 0 1 0 1 0 1 2 2 2 2 0 0 1 0 0 0 2 2 2 0 0 0 0 2 0 0 0 2 2 2 2 2 0 0 0 2 0 1 0 1 1 0 1 2 0 0 0 0 0 0 0 0 0 0 2 1 0 1 0 0 1 1 0 1 1 1 1 0 1 1 2 0 2 0 0 0 0 0 1 0 1 0 2 1 0 0 0 2 0 0 0 1 1 1 0 1 0 1 0 1 0 1 1 1 1 0 0 0 0 0 2 2 0 0 0 1 0 2 0 0 1 0 1 0 0 0 0 0 1 0 1 2 0 1 0 2 0 1 0 1 1 1 1 2 0 2 0 0 0 1 1 0 1 0 0 1 0 1 1 2 1 0 0 1 1 0 0 0 2 1 1 0 2 0 0 0 0 0 0 0 0 0 0 0 0 0 1 1 0 1 1 0 0 0 1 0 2 1 0 0 0 2 0 1 1 0 0 1 0 2 1 2 0 0 2 0 0 0 0 0 0 1 0 0 0 1 0 0 2 1 0 1 0 1 0 0 0 1 1 1 1 1 1 0 0 2 0 0 2 1 0 0 0 1 0 0 0 0 0 0 0 1 1 1 0 0 1 1 1 1 2 1 2 0 0 0 1 0 1 0 1 1 1 0 1 0 2 1 0 1 1 1 0 0 0 1 0 2 2 1 0 1 1 0 1 0 0 0 0 0 0 0 0 0 0 0 0 1 1 1 1 2 1 0 0 2 0 0 0 0 2 0 2 0 0 2 1 0 0 0 0 0 1 1 1 1 1 2 1 0 1 0 1 1 2 2 2 2 0 0 0 0 0 0 0 0 2 1 1 0 0 2 1 1 0 2 2 2 2 0 1 1 2 2 1 1 2 2 1 1 0 0 2 0 2 0 0 0 1 0 0 0 0 0 0 1 0 1 1 1 0 0 0 2 0 0 2 1 1 1 0 0 0 0 0 1 0 1 1 0 0 1 1 1 0 1 0 0 2 0 1 1 2 1 2 0 0 0 0 0 2 0 0 2 0 0 2 2 0 2 2 0 0 0 1 0 0 1 1 0 2 0 0 0 0 0 1 2 1 2 0 2 0 0 2 2 1 0 0 0 2 1 1 1 1 1 2 0 0 0 1 0 0 0 0 2 0 0 1 0 0 0 0 2 0 1 1 2 0 1 0 0 0 2 0 0 0 2 1 2 0 2 0 0 0 0 0 0 2 0 1 1 0 0 0 0 1 0 0 2 1 0 1 0 1 1 1 0 0 0 0 1 0 0 0
177 0 1 1 1 0 0 2 2 1 0 0 0 0 0 0 0 0 1 1 1 1 0 0 2 0 2 2 1 1 1 1 2 1 1 0 2 0 0 1 1 0 1 0 0 1 0 0 0 0 0 1 1 0 0 1 0 0 1 1 1 1 1 2 0 1 0 1 1 0 0 0 2 1 1 2 1 0 2 1 0 0 1 1 2 0 0 0 0 2 0 2 0 0 0 0 1 1 0 1 1 0 1 0 1 0 1 0 0 2 0 0 1 2 2 2 1 0 0 1 1 1 1 1 0 0 0 2 2 2 1 0 0 0 0 0 0 0 0 0 1 1 0 0 0 1 0 0 0 0 1 0 1 0 0 0 1 1 0 1 0 2 0 2 0 1 1 0 1 2 0 0 2 0 0 1 1 0 1 2 1 1 0 2 1 0 2 0 0 2 0 0 0 0 1 0 1 1 1 0 0 1 0 2 2 0 2 1 0 0 1 0 2 0 1 1 1 1 2 0 2 1 2 0 0 0 1 1 0 1 0 1 0 1 1 0 0 2 2 1 0 1 1 1 0 0 0 0 0 0 0 0 1 0 1 0 0 1 0 0 0 0 0 1 0 0 1 0 2 0 0 2 2 2 0 1 0 2 2 0 1 1 1 0 1 0 1 1 0 1 0 1 0 0 2 0 0 0 0 0 0 0 1 1 1 1 1 0 1 1 0 1 2 1 0 0 1 0 1 0 0 1 1 1 1 0 1 0 1 1 1 1 0 1 1 0 0 2 0 2 0 1 1 0 1 2 0 0 0 2 0 0 1 1 0 0 0 0 0 1 0 0 2 0 1 0 0 2 1 1 1 1 1 1 0 0 0 1 0 2 1 1 0 1 2 1 0 0 0 1 0 0 0 1 2 1 1 0 1 1 0 2 1 0 1 0 0 0 1 0 0 1 0 0 1 1 0 1 1 1 1 0 1 0 1 1 0 0 1 1 0 1 0 2 1 1 0 1 0 0 1 0 2 0 0 1 1 2 2 2 0 1 0 2 1 0 1 1 1 0 2 0 0 0 1 1 1 2 2 0 0 0 2 0 2 0 1 1 1 0 1 0 1 1 1 0 0 0 2 1 1 0 0 1 0 0 1 2 2 0 0 0 0 0 1 1 2 0 0 1 0 0 0 2 2 0 0 2 0 2 0 0 0 0 1 1 0 0 0 1 0 1 0 0 0 1 1 0 1 1 2 2 0 0 0 1 1 2 2 0 0 0 1 0 1 1 0 1 1 0 0 0 2 0 0 0 2 1 0 1 0 2 1 0 1 0 1 1 2 1 2 0 2 0 2 1 1 0 0 1 0 0 0 0 1 0 2 1 0 0 0 2 1 0 0 1 2 0 0 1 0 0 0 1 1 0 0 1 0 0 0 0 0 1 1 0 2 0 1 1 0 0 0 1 1 0 1 0 2 0 2 0 1 1 1 0 1 2 1 0 0 2 0 0 1 0 0 0 1 0 0 0 1 1 0 1 0 0 0 0 0 0 1 0 0 1 1 0 1 1 0 0 1 0 0 1 0 0 0 0 2 0 0 1 1 0 0 0 1 2 1 1 0 0 2 0 0 2 0 1 0 0 0 1 0 1 0 2 2 2 0 0 1 2 2 1 1 2 1 0 2 2 1 0 1 1 1 0 1 2 1 2 1 1 2 0 2 1 0 0 0 0 0 0 0 1 0 2 2 2 2 1 2 0 0 0 1 0 0 1 1 0 2 1 1 1 1 0 1 0 1 1 1 0 1 1 0 2 0 2 0 2 2 2 2 0 1 0 0 2 2 0 0 1 2 0 1 1 0 1 0 0 2 2 2 1 0 0 2 2 2 2 0 2 2 2 1 0 0 2 0 2 1 1 1 0 0 0 0 0 0 0 0 0 0 0 1 0 0 0 2 0 0 1 1 0 1 0 0 1 0 0 1 0 1 1 0 0 0 1 0 0 0 0 0 0 0 1 1 2 2 2 0 0 0 0 1 0 0 1 2 0 0 1 2 0 2 1 1 1 0 2 1 0 1 1 1 0 1 2 0 1 0 1 1 1 2 0 2 0 0 2 2 1 2 2 2 1 1 0 2 2 0 1 0 0 0 1 1 1 0 0 2 0 0 0 1 0 0 1 2 0 1 0 0 0 1 1 0 1 1 0 0 1 0 0 0 0 2 0 0 2 0 0 0 2 0 1 1 1 0 1 0 0 0 0 0 0 0 2 0 0 0 1 0 1 0 0 0 0 1 0
178 0 2 2 0 1 1 2 2 2 0 0 0 0 0 0 0 0 1 0 0 2 1 0 2 0 0 1 2 1 1 2 0 0 1 2 1 1 0 0 2 2 0 0 1 0 0 0 0 0 0 1 1 1 2 1 0 0 1 1 1 1 1 2 0 0 0 0 1 0 0 0 2 0 2 2 0 0 2 1 1 0 0 2 2 0 1 0 0 2 0 0 1 1 0 0 0 1 0 1 1 0 1 0 1 1 2 2 1 1 0 1 0 2 2 2 2 0 0 2 2 0 1 0 1 1 1 1 1 1 0 0 0 0 0 0 0 0 1 0 1 1 0 0 0 0 1 0 1 1 0 0 0 0 1 0 1 0 0 1 1 1 1 2 1 2 1 0 0 1 1 0 1 1 1 1 0 0 0 0 0 0 1 2 1 0 2 1 0 0 0 1 1 1 1 0 0 2 0 0 0 0 0 2 2 1 1 0 1 0 1 0 2 0 0 2 0 1 1 0 2 2 2 0 0 0 2 1 0 1 0 0 0 0 0 0 0 2 2 1 0 0 2 1 0 0 0 0 0 0 0 0 0 0 0 0 1 2 0 0 0 0 0 0 0 0 0 0 1 1 0 1 1 1 0 1 0 1 1 0 0 1 2 0 1 1 1 1 2 2 0 1 0 1 2 1 0 0 0 1 0 0 1 1 0 0 0 0 0 0 0 1 1 1 1 0 2 0 0 1 1 0 1 0 2 0 1 0 1 2 0 1 0 1 0 0 0 1 2 0 0 0 2 0 1 1 1 0 1 1 0 0 0 2 2 0 0 0 0 1 0 0 0 0 0 1 0 2 0 0 0 2 0 0 0 0 0 1 0 2 0 1 1 1 2 0 0 0 0 0 0 0 0 0 2 1 1 0 1 1 0 1 0 2 2 1 0 1 0 0 0 1 0 0 1 1 1 1 0 1 1 1 1 1 0 0 0 0 2 0 1 0 0 1 1 0 0 0 0 0 0 0 2 0 0 0 1 1 1 0 0 1 0 2 1 1 0 1 0 0 1 0 0 0 0 0 0 2 2 0 0 0 2 1 1 1 1 2 0 2 2 1 2 2 2 0 0 1 1 0 1 1 0 1 1 0 2 2 2 0 1 0 2 2 0 0 1 1 1 0 0 0 1 1 1 1 1 2 0 1 0 1 0 0 0 0 2 0 1 0 1 1 1 1 1 0 1 0 1 1 0 0 0 1 1 0 0 2 2 0 0 0 1 0 1 0 0 1 0 0 1 0 1 0 0 0 1 1 1 0 1 1 1 0 0 1 1 1 1 1 2 1 0 0 0 0 0 0 0 1 0 0 0 0 2 2 1 1 0 1 0 2 0 0 0 2 1 2 0 1 0 0 0 1 1 0 2 2 2 1 1 1 0 0 0 2 0 2 0 0 0 0 1 0 2 0 1 1 2 0 0 0 1 1 2 0 1 1 2 1 0 2 0 0 0 0 0 0 2 0 0 0 0 1 0 1 0 1 1 0 0 1 0 0 0 1 1 0 2 2 0 0 2 0 0 2 1 1 1 0 1 0 1 1 0 1 0 0 0 1 1 1 0 1 0 0 1 2 0 1 0 0 1 1 0 2 2 0 0 0 0 0 0 2 1 0 1 0 0 0 1 1 0 0 0 0 1 0 1 1 0 1 1 1 2 0 2 0 0 0 0 0 0 0 0 1 0 0 1 0 0 0 2 0 0 0 0 2 0 1 1 0 1 0 0 1 0 0 0 1 1 1 1 0 1 1 0 2 0 2 0 2 2 2 2 0 0 2 0 0 1 0 0 2 0 0 2 0 0 1 1 0 1 1 1 2 0 1 0 0 0 0 0 2 1 1 0 0 0 2 1 2 0 0 0 0 0 1 1 0 1 1 0 0 1 0 1 0 2 2 1 0 0 0 0 0 2 0 0 0 0 0 0 0 0 1 0 0 1 1 0 0 1 2 0 2 1 0 2 2 1 1 0 0 0 0 1 0 0 0 2 0 1 0 2 1 2 2 0 0 0 2 1 0 2 1 0 1 0 1 0 0 0 0 0 0 1 2 2 2 0 2 1 1 1 1 1 0 0 0 2 2 0 2 0 0 0 0 1 0 0 0 0 1 1 1 1 0 0 0 2 0 1 1 1 0 1 0 0 1 1 1 0 1 1 1 1 0 1 0 0 1 0 1 1 0 1 2 2 0 0 0 1 0 0 0 0 1 0 2 0 1 0 2 1 0 0 0 0 0 0 0
179 1 2 0 1 0 0 2 0 2 0 0 0 0 0 0 0 0 1 1 0 2 0 0 2 1 1 1 2 2 2 0 2 1 0 2 0 1 0 0 2 2 0 0 0 0 0 1 0 0 0 1 1 2 0 0 0 0 1 0 1 1 2 2 1 2 1 2 1 0 0 1 2 0 1 2 1 0 1 0 0 0 1 0 1 0 1 1 1 2 1 2 1 1 0 0 0 1 1 0 2 0 0 0 1 1 2 1 1 1 1 2 1 1 1 1 1 0 1 1 1 0 2 1 0 0 0 2 2 2 0 0 0 0 1 1 0 0 1 0 0 2 0 0 0 1 0 0 0 1 0 0 1 0 1 0 0 0 0 1 0 1 1 1 0 1 0 1 1 2 0 1 2 0 1 1 2 0 0 0 0 0 1 2 2 0 2 1 0 1 0 2 2 2 0 0 0 2 0 0 0 0 0 1 2 1 1 0 1 0 1 0 2 0 0 2 2 0 0 2 0 0 2 0 0 1 0 1 1 2 1 0 0 0 0 0 0 1 1 0 0 1 2 0 0 0 0 0 0 0 0 0 0 0 1 0 1 2 0 0 0 0 1 1 0 0 0 0 1 0 0 2 2 2 0 0 0 1 1 0 0 1 2 1 0 0 0 2 0 2 1 1 0 0 2 0 2 0 0 0 0 0 0 0 0 1 0 0 1 1 0 1 2 2 1 1 1 1 0 0 1 0 1 2 1 0 1 0 1 1 0 1 0 0 0 0 0 1 1 0 0 0 1 0 1 1 1 0 1 2 0 0 0 2 1 1 1 0 1 0 1 1 1 0 1 1 0 2 1 0 1 1 1 1 1 1 0 1 1 1 0 1 0 0 0 0 0 0 0 0 0 0 1 0 0 0 2 1 0 0 0 0 0 1 1 0 0 0 1 1 0 1 0 0 0 0 1 1 0 0 0 1 0 1 0 1 0 0 1 0 1 0 1 0 1 0 0 2 0 0 0 0 1 0 0 2 2 1 1 1 0 1 0 0 0 0 0 2 2 1 1 0 1 1 1 2 2 2 2 0 2 1 2 0 0 0 0 1 1 0 1 0 2 2 1 0 0 1 1 0 0 1 2 0 2 0 1 2 2 0 1 0 1 0 1 1 1 0 0 1 0 0 0 0 0 1 0 1 0 1 1 0 0 0 1 0 0 0 0 1 0 0 0 0 0 0 1 0 1 1 0 0 0 1 0 1 0 2 2 0 0 0 1 1 1 1 0 1 1 0 0 1 1 0 0 0 1 1 1 1 0 1 1 0 1 0 1 0 0 0 2 1 1 0 0 0 0 0 1 2 1 0 1 0 1 0 0 0 0 0 0 2 1 0 1 2 0 1 0 2 1 0 0 1 1 0 0 1 0 0 0 0 0 2 2 0 0 2 0 0 1 0 1 2 2 0 1 0 2 0 0 0 0 2 1 0 2 1 2 0 0 1 0 1 2 0 0 0 1 1 0 1 2 0 1 1 0 2 0 1 0 1 0 0 0 2 0 2 2 2 0 0 1 0 0 0 1 0 0 1 0 1 0 0 0 0 0 0 1 1 0 1 0 1 1 0 2 1 0 0 1 1 0 1 1 1 0 2 2 2 0 0 0 2 2 0 0 0 0 0 0 0 1 0 1 2 1 0 0 0 0 0 0 0 0 0 0 0 0 1 1 1 0 0 0 0 0 0 1 0 0 0 2 0 0 0 1 2 0 1 1 0 2 0 0 0 0 0 1 0 1 2 1 0 2 2 0 2 1 2 0 1 2 2 2 0 1 1 0 0 1 0 0 1 1 0 1 2 0 0 0 0 1 2 2 1 0 0 2 2 2 2 1 2 2 2 1 0 0 2 0 2 0 0 0 1 1 0 1 0 0 0 0 0 1 1 1 0 2 0 1 1 0 0 0 0 2 0 0 0 0 1 1 0 1 0 0 1 2 0 1 0 1 0 0 2 0 1 2 2 1 1 0 0 0 0 0 1 0 0 2 0 0 2 2 0 2 2 0 0 0 2 0 0 1 0 2 1 0 0 0 0 0 1 1 1 2 1 2 2 0 2 2 1 1 1 2 0 0 0 1 2 0 1 0 0 0 0 0 0 0 0 1 0 1 2 0 0 0 0 1 1 2 0 0 1 1 2 0 2 2 0 1 0 0 1 1 0 1 0 0 0 0 0 0 0 2 2 2 0 0 0 0 1 1 0 1 1 0 2 1 0 0 1 1 0 1 0 1 0 0 1
180 0 2 0 0 0 0 2 2 1 0 0 0 0 0 0 0 0 0 0 0 2 0 1 1 1 1 2 2 0 2 0 2 1 1 1 1 2 0 2 1 1 1 1 0 1 1 0 0 0 0 1 0 1 1 1 0 1 0 0 1 1 2 2 0 0 1 1 1 0 0 1 1 0 1 1 1 0 2 0 1 0 0 2 2 0 0 2 1 2 1 2 1 1 0 0 0 1 1 0 0 0 1 0 1 1 2 1 1 1 0 2 0 2 2 2 2 1 2 1 1 1 1 1 0 0 0 0 0 0 0 0 0 0 1 1 0 1 0 0 2 0 0 0 0 1 0 0 0 0 0 0 0 0 0 0 1 1 0 1 2 2 0 2 2 2 1 2 1 2 0 0 0 2 0 0 0 0 0 1 1 1 0 0 0 0 0 2 1 2 0 0 0 1 2 0 0 2 0 1 0 1 1 1 1 1 2 1 1 0 1 0 1 0 0 2 2 1 2 1 1 0 2 0 0 1 0 1 0 1 0 0 0 0 0 0 0 1 2 1 0 0 1 1 0 0 0 0 0 0 0 0 0 0 0 0 1 0 0 0 0 0 0 0 0 0 0 0 1 0 1 1 2 2 0 0 1 1 1 0 2 0 2 0 1 0 1 2 0 2 0 1 0 1 2 1 0 2 0 1 1 0 0 0 0 0 0 0 0 1 0 1 2 2 2 0 1 0 0 0 1 0 0 1 1 0 1 0 2 2 0 1 1 1 0 0 0 1 1 1 1 1 1 0 0 0 2 0 1 0 1 0 1 2 1 0 0 0 0 2 0 0 0 1 0 0 0 1 2 0 2 0 0 0 0 0 0 1 1 1 0 1 0 1 1 0 0 1 1 1 0 0 0 0 1 0 0 0 0 0 0 0 1 1 2 0 0 0 1 1 0 0 1 1 1 0 0 0 1 0 0 1 0 0 0 1 0 0 0 0 0 1 0 1 1 0 0 1 0 1 1 0 2 0 0 1 2 0 2 1 0 0 0 2 1 0 1 0 0 0 2 0 0 0 2 2 2 2 2 0 0 0 1 1 0 1 0 1 0 0 1 0 1 1 0 0 1 0 2 1 1 0 0 2 2 0 2 1 1 0 1 1 1 1 0 1 2 0 2 0 2 0 0 1 1 1 1 2 0 2 2 0 0 0 2 0 0 0 0 2 0 0 1 1 1 0 1 0 0 0 2 1 0 1 1 0 0 0 0 2 0 0 1 0 0 1 0 0 0 0 2 0 2 0 0 0 1 1 0 1 0 0 0 0 0 0 0 1 2 1 2 0 2 0 1 1 2 0 1 2 1 1 1 0 0 0 0 1 0 0 0 1 0 0 1 2 0 0 1 0 1 0 0 1 1 0 0 0 0 1 1 1 0 0 0 1 1 0 0 0 0 1 1 0 2 0 1 1 2 0 1 1 2 2 2 0 0 1 0 0 0 2 0 1 1 0 0 0 2 0 0 0 0 1 2 1 1 1 0 0 2 0 1 0 0 2 0 1 1 1 0 0 2 1 1 2 2 1 0 1 1 2 0 2 0 1 0 0 1 2 1 1 0 0 2 0 2 2 0 0 1 0 1 1 0 2 2 1 1 1 0 0 0 2 1 0 0 1 1 0 0 0 0 0 0 0 0 0 1 1 0 1 0 0 0 1 1 1 0 0 0 0 0 1 0 0 2 0 0 0 0 0 2 0 0 0 0 1 0 2 0 0 1 1 1 0 0 0 0 2 0 0 1 0 1 1 0 1 0 1 1 2 2 2 1 1 1 0 0 1 1 0 0 2 0 0 2 0 0 2 1 0 0 0 1 1 0 1 2 2 2 2 0 2 2 1 1 0 0 2 1 2 1 0 0 1 0 0 1 0 0 0 0 0 0 0 0 1 0 0 2 0 0 1 1 0 1 0 1 0 1 0 0 0 0 1 0 0 1 0 1 0 1 0 0 1 0 2 2 2 1 1 1 0 1 1 1 1 1 0 2 0 1 1 2 1 2 2 0 0 0 1 0 0 2 0 0 1 0 0 0 1 0 0 2 1 1 0 1 0 0 1 1 0 2 1 1 1 1 1 2 2 1 1 2 0 1 0 0 2 0 0 1 1 2 2 0 0 0 0 2 0 2 0 1 1 1 1 0 1 2 0 0 1 1 1 1 0 2 0 0 1 0 0 0 0 2 2 2 0 0 0 0 2 0 0 2 1 0 2 1 1 0 2 0 1 0 0 0 0 0 0
181 0 1 2 0 0 0 2 1 1 1 0 1 1 1 0 0 0 1 2 1 2 0 0 2 0 1 1 2 1 1 0 2 2 1 1 1 2 0 0 1 1 0 0 0 0 0 0 0 0 0 0 0 1 0 1 0 0 1 1 0 1 1 2 0 0 0 2 1 0 0 1 2 0 1 2 1 0 2 0 2 0 0 2 2 0 0 1 0 1 0 0 1 1 0 0 1 0 1 0 1 1 1 0 1 1 2 1 1 1 0 1 0 0 1 1 0 0 2 1 1 1 1 0 0 1 1 0 1 1 0 1 1 0 0 0 0 0 0 0 1 2 0 0 0 2 0 0 0 0 1 0 2 0 1 0 0 1 0 1 0 0 1 2 1 1 1 1 1 1 1 0 0 2 0 1 1 1 0 0 0 1 2 2 2 0 2 1 1 0 2 1 0 1 2 0 0 2 1 0 0 1 0 1 2 2 1 1 1 0 2 0 1 0 1 1 0 1 2 1 1 0 2 0 0 0 0 0 0 0 0 0 0 0 0 0 0 2 2 2 0 0 1 0 0 0 0 0 1 1 0 0 0 0 0 0 1 1 0 0 0 0 0 1 0 0 0 0 1 1 1 2 1 1 0 1 0 2 2 1 1 1 2 1 0 2 0 1 0 1 0 1 1 1 2 0 0 1 0 2 0 2 1 1 1 1 0 0 1 2 0 2 2 2 1 0 2 0 1 1 0 1 1 0 0 0 0 0 1 1 0 2 0 0 0 0 0 0 2 0 0 0 0 0 1 1 0 0 2 1 0 0 0 2 2 0 1 1 0 1 0 0 1 1 1 0 0 2 2 0 2 0 1 1 0 0 0 0 0 2 1 1 0 1 1 1 0 1 1 1 0 0 0 0 2 0 0 2 0 0 0 0 0 2 2 0 0 2 1 0 0 1 0 0 2 1 0 0 0 0 0 2 0 2 0 0 0 0 0 0 0 0 2 0 0 2 0 1 0 0 1 0 1 0 0 2 1 1 1 0 0 1 0 1 0 0 0 2 2 1 0 0 0 0 1 1 1 2 2 1 1 1 1 2 1 0 0 2 0 0 0 2 1 1 0 1 0 0 1 0 1 1 0 1 0 0 1 2 2 0 0 0 2 1 0 1 0 1 0 2 0 0 0 0 0 1 0 2 0 1 1 0 0 0 1 1 0 0 1 0 1 0 1 0 1 0 1 0 2 2 1 2 0 1 0 1 0 1 1 1 0 0 0 0 1 1 2 1 1 0 1 0 1 0 0 0 1 2 1 1 1 0 0 0 0 0 2 1 1 1 1 0 2 0 0 0 2 0 0 1 0 0 1 0 0 0 0 1 0 0 1 1 1 2 0 2 1 1 0 0 0 0 0 0 1 0 0 1 0 0 0 0 0 0 0 1 1 0 0 0 0 1 0 1 1 1 1 1 2 0 0 1 0 2 2 0 1 1 0 0 0 1 0 0 2 0 0 0 1 0 0 0 1 1 0 1 0 1 0 1 0 1 1 0 0 2 1 1 1 1 0 0 2 1 1 2 1 1 0 0 1 0 0 2 0 0 0 0 2 2 0 2 0 0 2 0 0 2 0 1 1 0 0 2 0 1 0 0 1 0 0 1 1 2 0 1 2 2 2 0 2 2 0 0 1 1 1 1 0 2 1 0 0 2 2 0 2 1 0 1 1 1 0 0 1 1 2 0 2 1 0 1 2 0 0 0 1 2 0 2 0 0 2 0 0 0 0 0 1 1 1 1 0 1 1 1 1 2 0 2 0 2 2 2 2 0 1 0 1 0 0 1 0 2 1 0 0 0 1 2 2 0 0 0 0 2 2 0 2 2 1 2 0 2 2 1 0 0 0 2 1 2 1 0 0 0 0 1 1 0 1 0 0 0 1 0 0 1 0 0 2 0 0 2 1 0 1 2 0 0 0 0 0 0 0 0 1 1 2 1 1 0 2 0 0 2 1 0 1 1 0 0 0 0 0 0 0 1 0 0 2 0 1 1 1 1 1 2 0 0 0 1 0 1 2 1 0 1 0 0 0 1 0 0 2 1 1 0 2 0 0 2 2 1 2 0 1 1 0 0 1 1 0 2 0 0 0 0 0 2 0 0 1 1 1 0 0 0 0 0 2 0 2 0 0 0 0 1 0 2 1 1 1 0 0 0 0 0 1 1 0 0 0 1 1 2 0 2 2 0 0 0 0 1 0 1 1 0 1 2 0 2 0 1 0 0 1 0 0 0 0 1
182 1 1 1 0 0 0 2 2 1 0 0 0 0 0 0 0 0 0 1 1 1 0 0 2 0 1 1 1 2 0 1 1 1 0 1 0 1 1 0 1 1 1 1 0 1 2 0 0 0 0 1 2 1 1 0 0 1 0 0 0 0 2 2 0 0 0 2 0 0 0 0 2 0 2 2 0 0 2 0 1 0 1 1 2 0 0 0 0 2 0 0 0 2 0 0 0 1 0 1 1 0 2 0 0 0 2 0 0 2 1 2 1 2 2 2 2 0 1 2 2 0 2 0 0 2 2 2 2 2 1 1 0 0 1 1 1 0 0 0 2 2 0 0 1 2 0 0 0 0 1 0 0 0 0 0 1 0 0 1 1 0 0 1 1 1 0 1 1 2 0 0 1 1 0 1 0 0 0 0 0 0 0 1 0 0 1 1 0 0 0 1 0 0 0 0 0 2 1 1 0 0 0 1 2 2 1 1 0 0 1 0 1 0 0 2 1 2 1 1 1 1 2 0 0 0 1 1 0 2 1 1 0 0 0 0 0 2 2 2 0 0 1 1 0 0 0 0 0 1 1 1 0 0 0 0 1 1 0 1 0 1 0 0 0 0 1 0 1 1 1 2 0 0 0 0 0 1 0 0 1 0 2 0 1 0 1 0 0 1 0 2 1 0 2 0 0 0 0 0 0 0 0 0 0 0 1 0 1 2 0 2 1 2 1 0 2 0 0 1 1 0 1 1 0 0 0 0 0 0 0 2 0 2 0 0 0 2 0 1 0 1 1 0 0 0 2 0 0 2 0 0 0 2 0 2 2 0 0 2 0 0 1 0 0 0 0 2 2 0 2 0 0 0 0 0 0 2 1 1 0 2 0 2 0 0 0 1 1 0 0 0 0 0 2 0 0 2 0 0 0 0 1 1 2 0 0 0 0 0 0 0 1 0 1 1 1 2 0 2 1 0 0 2 1 1 1 0 1 1 1 1 1 1 0 1 1 0 0 0 1 0 1 0 0 1 1 2 2 1 0 2 0 2 1 1 0 1 2 1 1 0 0 0 0 1 0 1 1 1 1 1 2 1 1 0 0 2 0 1 2 0 0 0 0 1 0 0 1 0 0 1 1 1 0 0 2 1 1 0 0 1 1 1 0 1 1 2 1 1 0 0 0 0 0 2 1 2 0 2 1 1 0 0 1 1 0 0 0 1 0 0 2 1 0 1 0 0 1 1 1 1 0 1 0 0 0 0 0 2 1 0 0 0 1 1 0 1 0 1 0 0 1 1 1 1 0 1 1 0 1 1 1 0 0 1 1 1 1 1 2 0 0 0 0 0 0 0 0 0 1 0 2 0 1 0 0 0 0 0 0 2 0 0 0 2 1 1 0 0 0 0 0 0 1 1 1 0 0 0 0 0 0 0 0 0 2 1 0 0 0 2 0 1 1 1 0 0 1 1 0 0 0 0 0 0 2 2 0 0 0 2 0 1 1 0 0 1 1 0 0 0 1 0 1 2 1 1 1 0 2 0 1 0 0 2 1 1 1 1 0 1 2 2 1 1 1 1 0 0 2 1 0 1 1 0 0 0 1 2 0 1 0 0 1 0 1 2 0 0 0 0 0 1 0 0 0 2 2 2 0 0 0 2 2 1 1 0 0 0 1 1 0 0 1 1 1 0 0 0 0 0 0 1 1 0 1 1 0 1 1 1 0 0 0 0 0 0 1 0 0 0 2 1 0 1 0 2 0 2 0 0 0 0 0 0 0 0 1 1 1 1 1 0 1 2 0 2 1 2 0 1 2 1 1 0 1 1 1 0 0 0 0 1 2 0 2 0 0 2 1 0 1 1 2 1 1 1 1 1 1 1 0 1 1 1 0 1 0 2 0 1 1 0 0 1 0 0 1 0 1 1 0 0 1 0 0 0 1 1 1 0 0 2 1 0 0 0 0 0 1 0 0 0 0 0 2 1 2 1 1 0 1 0 0 1 0 1 1 2 2 2 0 0 0 0 0 0 0 1 2 0 2 2 2 0 2 1 0 0 1 2 0 0 1 0 1 2 0 0 0 1 0 1 1 0 2 1 2 0 0 1 0 0 2 2 1 1 0 0 2 2 0 0 0 0 0 1 0 1 0 0 2 0 2 0 0 0 0 0 1 0 1 2 2 0 2 0 0 0 2 0 0 0 1 1 2 0 0 0 0 0 0 0 0 0 2 2 2 1 0 1 0 2 0 1 1 1 0 1 0 0 0 2 1 0 0 0 1 0 0 0
183 0 2 1 0 0 0 0 2 1 0 0 1 1 0 0 0 0 0 0 0 2 0 0 2 0 1 2 2 0 2 1 1 1 2 0 2 2 1 0 1 1 1 1 0 0 0 1 1 0 0 2 1 2 0 0 0 0 1 0 2 2 1 2 0 1 0 1 0 0 0 1 2 0 1 2 1 0 1 0 1 0 0 2 2 0 0 1 1 2 0 1 1 2 0 0 0 0 0 0 2 0 0 1 0 0 2 1 1 1 0 1 1 2 2 2 2 0 0 2 2 0 1 0 1 1 1 1 1 1 1 1 0 0 0 0 0 0 0 0 0 2 0 0 0 1 0 0 0 0 0 0 0 1 0 1 1 2 0 0 1 0 0 2 1 2 0 0 0 1 1 1 1 1 0 1 0 1 0 0 0 0 1 2 1 0 2 1 1 2 0 0 0 0 2 1 2 2 0 0 0 0 0 1 2 2 0 1 0 0 1 0 1 0 0 2 0 1 1 1 1 0 1 1 0 1 0 0 0 1 1 0 0 1 1 1 1 2 2 1 0 0 2 0 1 1 1 0 0 0 0 0 0 1 0 0 1 2 1 0 2 2 0 0 0 0 0 0 2 0 0 2 1 1 1 1 0 1 1 0 2 0 1 0 1 1 2 2 0 2 0 1 0 0 2 0 0 0 0 0 0 0 2 2 2 0 1 0 0 1 0 1 1 1 2 1 2 1 0 0 1 0 0 1 1 0 1 0 1 2 0 1 0 0 0 0 0 0 2 0 0 0 2 0 1 1 1 0 1 0 0 0 0 2 2 0 1 0 0 2 0 0 2 0 1 1 0 1 2 0 2 0 1 0 0 0 0 1 1 1 0 1 0 2 1 0 0 0 0 1 0 0 0 1 1 1 1 1 0 0 0 0 0 0 1 0 0 0 0 0 0 1 0 0 1 1 1 0 0 0 0 2 0 2 1 1 1 0 0 0 0 1 0 1 0 0 0 0 1 0 1 0 1 1 0 2 2 1 1 1 1 1 0 1 0 0 0 2 1 0 1 0 0 0 1 1 1 2 2 0 1 1 1 1 2 0 1 2 1 1 1 0 1 1 0 0 1 0 2 1 1 0 0 1 2 0 2 2 2 0 1 0 1 1 0 1 1 2 2 0 0 1 0 0 0 1 0 2 0 1 1 1 1 1 0 0 1 0 0 1 0 0 0 0 0 0 1 0 2 2 1 2 0 1 1 1 0 1 1 1 1 0 1 0 1 1 1 1 0 1 0 0 0 0 0 1 0 2 2 0 2 0 0 0 0 0 1 1 1 1 2 0 1 0 0 0 2 0 1 1 0 0 0 0 0 0 0 1 0 0 1 1 1 0 0 1 1 1 0 2 1 0 0 0 1 0 0 1 1 0 0 0 0 2 2 0 0 2 0 0 0 1 0 1 2 0 0 0 2 0 2 0 0 1 2 1 2 1 1 0 0 0 0 1 2 0 0 2 1 1 1 0 1 0 2 1 0 0 2 0 1 0 0 0 1 0 2 0 1 1 0 1 2 1 1 1 0 0 0 0 2 0 0 2 1 1 0 0 1 2 0 1 0 1 2 0 1 2 0 0 0 0 0 1 0 0 0 1 1 1 0 0 0 2 2 0 0 0 0 0 0 0 0 1 1 0 1 0 0 1 1 0 0 0 0 1 1 1 1 1 0 1 0 0 0 0 1 0 2 0 0 1 2 0 0 1 0 2 1 1 0 0 2 0 0 0 0 0 1 1 2 2 0 1 2 2 1 2 0 2 0 2 2 2 2 0 0 1 0 0 1 0 0 2 2 0 0 0 0 2 2 0 0 0 2 0 1 0 1 1 0 1 1 2 2 2 1 0 1 2 0 1 0 1 0 2 0 0 1 0 0 0 0 0 0 0 0 0 2 1 0 0 0 2 1 0 1 0 2 0 2 0 1 0 1 0 0 0 2 0 1 0 0 0 0 1 0 0 1 1 1 1 1 0 1 1 0 2 0 0 2 0 1 1 2 1 1 1 0 0 1 2 0 0 0 1 1 0 0 1 0 0 0 1 0 0 1 1 2 1 0 2 2 2 1 1 1 2 1 1 2 2 1 2 1 0 0 0 1 1 0 0 1 0 0 1 0 0 0 0 2 0 1 1 0 1 1 0 0 1 1 1 0 0 1 1 1 0 2 0 0 1 2 0 0 0 0 0 0 0 0 0 0 1 0 0 1 0 0 1 0 0 0 2 0 0 0 0 0 0 0 0
184 0 0 1 0 0 0 1 0 2 0 0 0 0 0 0 0 0 1 0 1 2 0 0 2 0 0 2 2 0 1 2 0 0 2 0 2 1 0 1 2 1 1 1 0 2 0 0 1 0 0 2 0 0 1 2 0 0 0 1 0 1 2 2 0 0 0 0 1 1 0 1 2 0 2 2 0 0 2 0 0 0 0 1 1 0 0 0 0 1 0 0 2 2 0 0 0 0 0 0 2 0 1 1 0 0 2 2 2 0 0 2 0 1 1 1 1 0 0 2 2 0 2 2 0 0 0 0 1 1 0 0 0 0 0 0 0 0 0 0 2 2 0 0 0 1 0 0 0 1 1 0 2 0 1 0 0 0 0 2 1 0 0 2 0 1 1 0 1 2 0 0 0 2 1 1 0 0 2 2 2 0 1 2 2 1 1 1 1 1 1 0 0 0 1 0 1 1 0 0 0 0 0 1 2 1 2 0 0 0 1 0 2 0 0 2 2 1 2 0 2 1 1 0 1 0 1 1 0 1 0 0 0 0 0 0 0 1 1 1 0 0 2 0 0 0 0 0 1 1 0 0 0 0 0 0 0 0 0 0 0 0 0 0 0 0 0 2 1 0 0 1 2 2 0 0 0 1 0 0 2 0 2 2 0 2 2 0 0 1 1 0 1 0 2 0 1 1 0 1 0 0 1 1 1 0 0 0 0 0 0 0 2 1 0 0 1 0 1 1 0 1 1 2 1 0 1 1 0 0 0 2 0 2 0 0 0 2 0 1 0 1 1 0 1 1 1 1 1 1 1 1 0 2 1 1 1 0 0 1 0 0 2 0 2 0 0 2 1 0 1 1 0 0 0 0 0 2 1 1 1 0 0 1 1 0 0 0 1 0 1 1 1 0 2 0 0 1 1 1 0 1 0 0 0 0 0 1 0 0 0 1 0 1 1 0 1 0 1 0 0 1 1 1 0 0 0 0 1 1 0 0 0 2 0 0 0 0 0 0 1 0 1 1 0 1 2 1 2 1 0 0 0 2 1 1 0 1 0 1 1 0 0 1 0 1 1 2 2 0 0 0 2 1 1 0 1 1 0 1 2 0 1 1 1 0 0 1 1 0 1 1 1 2 2 0 2 0 0 2 0 1 2 2 0 0 0 2 2 0 0 0 0 0 0 2 0 1 0 1 1 1 2 1 0 1 0 0 1 0 1 0 2 1 0 1 2 0 2 2 0 1 0 1 1 1 0 0 0 2 1 0 1 0 0 1 0 1 1 0 0 0 0 2 2 0 0 2 1 1 1 1 0 0 0 0 1 0 1 0 1 0 2 0 1 1 1 0 1 2 0 0 0 0 0 2 0 0 0 0 0 2 1 0 0 0 2 2 0 0 0 0 0 0 1 0 1 1 1 0 0 0 0 1 1 1 0 2 0 0 0 1 0 2 0 1 0 0 2 0 0 0 0 1 1 0 2 2 1 0 1 1 0 1 1 0 0 1 1 0 0 0 1 0 2 2 0 0 0 0 1 0 0 0 0 1 1 1 2 2 0 1 2 2 1 1 1 1 0 0 1 1 1 2 0 1 1 0 0 2 0 1 0 1 2 0 1 2 0 0 1 0 0 1 0 0 0 2 2 2 0 0 1 2 1 1 1 0 0 0 1 1 1 0 2 2 1 0 1 1 1 0 0 0 0 1 1 1 0 0 0 0 0 0 0 1 0 0 0 0 0 0 2 0 0 1 2 2 0 1 2 1 1 0 0 0 0 0 0 2 1 1 0 1 2 2 1 2 1 2 0 1 2 2 1 1 0 0 0 0 0 0 0 2 1 0 1 1 0 1 1 0 1 1 1 2 0 1 1 2 1 1 0 1 1 1 0 0 1 2 0 2 1 0 0 1 1 1 1 0 1 0 1 0 1 1 1 0 1 0 1 0 0 2 1 0 0 0 1 1 1 0 0 0 0 0 0 0 1 1 0 0 2 0 0 2 0 1 1 1 1 1 0 0 0 0 1 0 0 0 2 0 1 0 2 1 2 2 0 1 0 2 0 0 2 2 0 0 0 1 0 0 0 0 2 0 2 0 1 0 0 1 2 2 2 0 2 1 0 0 2 1 0 2 0 0 0 1 0 0 1 0 2 0 1 2 0 0 0 0 2 0 2 0 0 0 0 0 0 0 2 0 1 0 0 0 0 0 1 0 0 0 0 0 0 1 1 2 2 0 0 0 0 1 0 1 1 0 0 2 0 0 1 2 0 0 0 0 1 1 0 0
185 0 0 2 0 0 0 2 1 2 0 0 0 1 0 0 0 0 1 1 1 1 0 1 1 1 0 0 2 2 1 2 0 0 2 0 2 0 0 2 1 0 0 0 0 0 0 0 0 0 0 0 1 1 0 1 0 0 1 1 1 1 1 1 0 0 0 1 1 0 0 1 1 0 1 1 1 0 2 0 1 0 1 0 1 0 0 1 1 2 1 2 1 1 0 0 0 0 0 0 1 1 0 0 1 1 2 1 2 0 0 1 2 2 2 2 2 0 0 2 2 0 2 0 0 2 1 0 0 0 0 0 0 0 0 0 0 1 0 0 1 1 0 0 0 0 0 0 0 0 0 0 0 1 1 0 2 0 0 0 1 1 1 2 1 2 1 0 0 1 1 0 2 0 0 1 1 1 0 0 0 0 2 2 2 0 2 0 0 1 0 0 1 1 1 0 0 2 0 0 0 0 0 1 2 0 2 1 0 0 1 0 0 0 0 2 1 0 2 0 2 0 2 0 0 1 1 2 0 2 0 1 1 1 1 0 0 1 2 1 0 0 1 0 0 0 0 0 1 1 0 0 1 0 0 1 1 1 0 0 0 0 0 0 0 0 0 1 2 1 0 1 2 2 0 0 1 2 1 0 1 0 2 1 0 2 1 2 0 2 0 1 0 1 2 1 1 0 1 0 0 0 1 1 0 0 1 1 0 1 0 1 1 2 0 0 2 0 1 1 0 1 2 1 2 0 2 0 1 1 0 0 0 1 0 0 0 1 1 1 0 0 2 0 0 0 1 0 0 1 0 0 1 2 1 0 0 0 0 1 0 0 2 0 1 0 0 2 2 0 2 0 0 0 0 0 0 1 0 2 0 0 0 2 1 1 0 0 0 0 0 0 1 0 1 0 0 1 0 0 0 0 1 0 1 0 0 2 0 0 0 0 0 0 0 0 0 0 0 0 0 1 0 2 1 1 1 2 2 2 0 1 0 2 0 0 0 0 0 0 1 0 1 0 0 0 1 1 1 1 0 1 0 1 1 1 0 1 0 0 1 0 0 0 1 1 1 2 2 0 1 0 1 1 1 0 1 2 1 1 1 1 1 1 0 0 0 0 1 0 0 1 2 2 1 0 1 2 2 0 1 0 1 1 0 1 1 1 1 0 0 0 0 2 2 0 1 2 0 1 1 1 0 0 0 0 2 2 0 2 0 1 1 0 1 0 1 1 1 1 2 2 0 1 1 0 0 1 1 1 1 0 0 0 2 0 0 1 0 0 1 0 1 0 0 0 1 1 2 0 1 1 1 0 1 0 2 1 1 1 1 0 0 0 0 0 0 0 0 0 0 0 0 0 0 1 0 1 0 0 1 1 1 1 0 2 2 0 0 0 0 0 0 0 2 0 0 1 1 0 0 0 0 1 1 0 0 1 0 0 0 1 1 2 1 1 1 1 2 0 1 0 0 2 2 0 2 1 2 0 0 1 0 0 1 0 0 0 2 0 0 0 2 1 0 1 0 1 0 0 0 0 0 1 1 2 0 0 0 0 1 1 1 1 0 0 1 0 0 0 1 0 0 0 0 0 0 0 1 1 0 1 0 1 1 0 2 2 0 1 0 0 0 0 0 0 0 0 0 0 0 1 0 1 1 1 1 0 0 0 0 0 0 0 0 0 1 0 0 1 0 1 0 0 0 0 0 0 0 0 0 0 0 1 0 1 1 0 1 0 0 0 2 0 0 0 0 1 0 1 0 0 1 1 1 0 0 0 0 2 0 0 0 1 1 2 1 2 1 2 0 1 2 2 1 1 0 1 0 0 1 0 0 1 1 0 1 0 1 2 2 0 2 2 2 1 0 2 1 1 0 1 0 2 2 1 1 0 1 2 1 2 1 0 0 0 0 0 0 0 0 0 1 0 1 1 1 0 1 1 1 0 0 2 1 0 1 0 0 0 1 0 1 0 1 0 0 0 2 0 0 0 0 0 0 2 1 1 2 1 0 0 0 0 0 0 0 0 0 0 2 0 2 1 2 0 2 2 0 0 0 1 0 1 2 1 0 2 1 1 0 0 0 1 2 2 1 1 2 1 0 2 1 0 1 0 0 1 0 0 1 1 0 1 0 0 1 0 0 0 0 0 1 1 2 0 0 1 0 0 2 0 1 0 0 0 2 1 0 2 1 1 0 0 1 1 0 1 2 0 1 0 0 0 0 0 2 0 1 1 0 1 0 1 1 0 1 0 1 2 0 1 0 1 0 0 0 1 1 0 0 0
186 1 2 1 0 0 0 2 2 2 0 1 0 2 2 0 0 0 1 0 0 2 0 1 1 0 2 1 1 0 1 2 0 1 2 0 2 1 0 0 1 1 1 1 0 1 0 0 0 0 0 0 0 0 2 0 0 0 2 0 2 2 1 2 0 1 0 1 1 0 0 1 2 0 1 2 1 0 2 0 1 0 0 0 0 0 0 0 0 2 0 0 1 1 0 0 0 0 0 0 1 0 0 0 1 0 2 0 1 1 0 0 1 1 0 0 0 0 2 0 0 0 1 1 0 0 0 1 1 1 0 1 1 0 0 0 1 0 0 0 1 1 0 0 0 0 1 0 0 0 0 0 0 1 1 0 1 1 0 0 0 1 0 1 1 2 0 1 0 1 0 1 0 2 0 0 0 0 0 1 1 0 0 1 1 0 1 1 1 2 0 0 1 1 1 1 0 2 0 0 0 1 0 0 2 2 1 0 0 0 2 0 2 0 0 2 0 1 1 0 2 2 1 0 0 0 0 1 0 0 0 0 0 0 0 0 0 2 2 2 0 0 2 0 0 0 0 0 0 0 0 0 2 0 1 0 0 1 0 0 0 0 0 1 1 1 0 0 2 0 0 2 0 0 1 1 0 1 1 0 0 1 1 0 1 0 1 2 0 2 0 1 1 0 2 0 1 0 1 0 1 1 1 1 0 0 1 0 0 2 0 2 2 1 2 0 2 0 0 0 1 2 2 0 1 0 1 0 1 1 0 0 1 1 0 0 0 2 0 0 0 0 1 0 0 0 2 0 0 0 0 0 0 2 1 1 1 0 0 2 0 0 0 0 0 0 0 2 1 0 1 1 1 1 1 1 0 0 1 1 0 2 0 0 1 0 0 0 0 1 0 0 0 1 1 1 1 0 0 1 0 1 2 0 2 0 0 2 0 0 1 0 0 0 0 0 1 0 0 0 0 1 1 1 0 1 0 1 2 1 1 0 1 0 2 0 1 0 0 0 1 0 1 1 1 2 2 2 2 0 0 1 0 1 0 0 0 2 2 2 0 2 1 1 0 1 1 2 2 0 0 0 2 0 0 2 0 2 0 0 0 1 0 0 0 1 0 0 2 1 1 0 1 2 0 0 0 1 1 0 0 1 0 0 0 2 2 1 0 2 0 0 0 0 0 1 0 2 0 2 0 0 1 1 1 0 0 2 0 2 0 1 0 0 1 0 1 1 2 1 1 1 0 0 1 0 0 1 1 1 1 0 0 0 1 0 0 0 0 0 1 0 1 0 0 0 1 1 1 0 1 0 0 0 0 0 2 2 2 2 2 1 2 0 1 0 0 1 0 1 0 1 0 0 0 0 1 0 0 0 0 2 1 0 0 1 0 1 0 0 1 0 1 1 0 1 1 1 1 0 0 0 0 1 0 1 1 1 0 0 0 0 1 2 1 1 1 0 2 0 0 1 0 2 2 0 1 1 1 1 0 1 0 0 1 0 0 0 0 1 1 0 1 0 1 2 1 1 0 2 0 2 0 0 1 1 1 0 0 0 1 1 2 1 0 1 2 0 0 0 2 0 0 1 1 1 0 0 2 2 1 1 0 0 2 0 0 2 1 0 0 0 0 1 0 1 0 2 2 2 0 0 0 0 0 0 0 1 1 0 2 1 0 0 0 0 2 0 0 1 1 0 0 2 2 0 2 0 0 0 0 0 0 0 0 0 0 0 2 1 0 1 2 0 0 0 0 0 0 1 1 0 2 0 0 1 0 0 0 2 0 0 1 0 0 2 1 1 1 1 1 1 2 2 2 0 0 0 0 1 1 0 0 2 1 0 1 0 0 2 1 0 1 1 2 1 1 0 1 2 1 1 1 2 2 1 1 0 0 2 0 2 1 1 0 0 0 1 2 1 0 0 0 0 0 0 0 0 0 0 1 0 0 2 2 0 0 0 0 0 1 0 1 0 1 0 0 0 1 1 0 0 1 2 0 2 0 0 1 1 1 1 0 0 0 0 2 0 0 0 1 0 0 1 2 1 1 1 0 0 1 2 0 0 1 0 1 0 0 1 1 1 1 0 2 2 0 1 2 1 0 2 2 1 0 0 2 2 0 1 2 1 0 1 0 0 0 2 0 0 0 0 1 0 0 2 0 1 0 0 2 0 1 0 0 0 1 1 0 2 1 0 0 0 0 1 2 0 0 1 0 0 0 0 0 2 0 0 0 0 0 0 0 1 0 0 1 0 1 2 0 0 0 2 0 1 0 0 0 1 0 0
187 0 0 2 0 2 2 1 2 1 1 1 1 1 0 0 0 0 0 0 0 1 0 1 1 0 1 1 2 0 1 0 0 0 1 1 1 0 0 2 0 0 1 0 0 1 1 0 1 0 0 0 1 1 1 0 0 0 1 1 1 1 1 1 0 0 0 1 1 0 0 0 2 0 1 2 1 0 1 0 1 0 1 0 1 0 0 0 0 2 0 0 1 1 2 2 0 1 1 1 2 1 1 0 0 0 2 0 0 2 0 1 0 1 1 1 1 0 0 2 2 0 1 1 0 1 1 2 2 2 1 0 0 0 1 1 0 0 0 0 0 1 0 0 0 1 0 0 0 0 0 0 1 1 1 0 1 0 0 2 0 0 0 0 0 1 0 1 0 1 1 1 1 1 0 0 0 0 0 1 1 1 1 2 2 1 1 0 0 2 0 0 0 1 1 1 1 1 0 0 0 1 0 0 2 2 1 1 1 0 0 0 1 0 0 2 0 0 1 0 2 2 2 0 0 1 1 1 0 1 0 1 0 0 0 0 1 2 2 1 0 1 2 1 0 0 0 0 1 1 1 1 1 0 0 0 1 2 1 0 1 1 0 0 0 0 0 1 2 1 0 2 1 1 0 0 0 2 2 1 0 1 2 0 0 2 0 2 0 2 0 1 0 0 1 0 1 1 0 1 0 0 0 0 0 0 0 0 1 1 0 1 1 1 0 0 2 2 0 0 0 0 1 0 1 0 2 0 1 1 0 1 0 2 0 0 1 1 1 1 0 1 0 0 2 2 0 1 1 0 1 1 0 2 1 1 1 0 1 0 1 1 1 0 1 0 0 2 2 0 2 0 1 1 0 0 0 2 2 0 1 1 0 0 1 0 0 0 0 0 0 0 0 0 2 0 0 0 0 0 0 1 1 1 1 1 0 1 0 0 0 0 0 0 1 1 1 0 0 0 0 2 0 1 2 2 2 1 2 1 1 0 0 2 0 0 0 2 0 1 2 0 2 1 1 1 1 1 2 1 0 2 0 2 2 0 1 0 1 0 1 0 0 0 0 0 0 2 2 1 1 1 2 0 0 1 0 1 1 0 1 0 1 1 1 1 0 0 2 1 0 0 1 2 1 0 1 2 2 0 0 0 2 1 0 1 1 0 0 1 0 1 0 0 0 2 1 2 0 2 0 0 1 1 0 0 0 1 0 2 0 1 2 2 1 0 2 0 1 1 0 1 0 1 1 1 0 0 0 2 0 0 0 1 1 0 0 0 0 0 1 1 0 0 0 1 0 2 1 1 1 2 1 0 0 1 1 0 2 0 2 0 1 0 0 0 1 1 0 1 1 1 0 0 0 1 0 1 0 1 0 2 0 2 0 2 0 1 0 0 0 0 0 1 1 0 0 1 1 0 0 0 0 0 0 1 0 1 0 0 0 1 0 1 1 1 0 0 2 0 0 1 0 1 1 0 1 0 1 0 0 2 0 1 1 1 0 0 2 0 0 0 0 0 2 0 0 0 1 0 1 0 0 0 0 1 1 0 1 1 1 0 1 0 1 1 1 0 0 0 1 0 0 0 0 0 0 1 2 2 0 2 0 1 1 1 1 0 0 2 0 0 0 2 0 0 0 0 0 0 0 0 0 1 0 0 1 0 0 0 0 0 1 0 1 1 1 0 1 2 1 1 0 2 2 0 2 1 0 0 0 0 0 0 0 0 0 0 1 0 0 1 2 1 0 0 0 1 0 2 0 0 1 1 1 0 0 0 0 2 1 2 1 1 2 2 0 2 0 2 0 2 2 1 1 0 1 0 0 1 1 0 0 2 1 0 2 1 0 1 1 1 0 0 0 2 0 1 2 2 2 2 1 2 2 1 0 0 0 2 2 2 0 0 0 0 0 0 2 1 1 2 0 0 0 0 0 0 0 0 1 0 0 1 1 0 1 1 0 1 0 0 0 0 0 0 2 0 2 0 1 0 2 0 0 1 0 0 1 2 2 2 1 0 1 1 0 0 1 0 0 0 2 1 2 0 2 2 0 1 0 1 1 0 1 1 0 1 0 0 0 1 0 0 1 1 1 2 2 0 2 0 2 1 1 2 1 2 0 0 0 1 0 1 1 0 1 0 0 0 1 0 1 2 2 1 0 0 0 0 1 0 2 2 1 0 2 0 0 1 1 1 0 0 1 2 2 0 2 1 0 1 0 0 0 0 2 1 1 0 0 0 0 1 0 1 1 1 0 2 1 1 0 2 0 0 0 0 0 0 1 1
188 0 2 0 0 0 0 2 0 2 0 0 1 1 0 0 0 0 1 1 1 0 0 0 2 0 0 1 1 0 1 0 1 2 0 1 1 1 0 0 2 2 1 1 0 1 1 0 0 0 0 0 0 0 0 1 1 0 1 0 1 2 1 1 0 1 0 1 2 0 0 2 2 1 2 2 0 0 1 0 1 0 0 1 1 0 1 0 0 1 0 0 1 1 2 2 0 0 0 0 1 0 2 0 0 0 2 0 0 1 0 2 1 1 2 2 1 0 2 0 0 0 2 0 0 1 1 1 2 2 0 0 0 0 1 0 1 1 0 0 2 0 1 0 0 2 1 0 0 1 1 0 0 2 0 0 0 0 0 2 1 1 0 2 1 1 1 1 0 0 2 0 1 2 0 1 0 1 0 0 0 1 1 1 1 0 1 1 0 1 0 1 0 0 2 0 0 2 0 0 0 0 0 1 2 0 2 1 1 0 2 0 1 0 0 2 0 2 1 1 1 0 2 0 0 0 1 1 0 0 0 0 0 0 0 0 0 0 0 0 0 0 2 0 0 0 0 0 1 1 1 1 0 0 0 0 1 2 0 1 0 1 0 0 0 0 0 0 2 0 0 0 1 1 1 1 0 2 2 1 0 0 1 1 0 1 0 2 0 2 0 0 0 0 2 0 0 1 1 0 0 0 2 2 0 0 2 1 0 0 1 1 0 1 1 0 2 1 0 1 0 0 0 2 1 0 0 0 1 1 0 1 0 2 0 0 0 2 0 0 0 0 2 0 0 0 1 0 1 1 1 1 1 2 0 2 2 0 0 2 0 0 0 0 0 0 0 1 2 0 2 0 1 1 0 0 0 1 0 2 1 1 0 2 2 1 0 0 0 1 0 0 0 1 2 2 2 0 0 0 0 0 1 0 1 0 0 1 1 1 0 2 0 0 0 0 0 0 0 0 0 2 1 1 1 1 1 0 1 0 1 0 0 2 1 1 0 0 0 0 2 0 1 1 1 1 1 0 0 1 0 0 0 1 0 0 0 2 2 2 0 1 0 0 0 0 0 2 2 0 0 0 1 1 2 0 1 1 0 0 1 0 1 1 1 0 0 0 1 0 0 2 1 0 2 0 2 1 1 0 0 1 1 1 0 1 1 1 0 1 0 0 0 1 1 1 0 2 0 0 0 2 0 0 0 1 1 0 0 1 0 0 1 0 0 1 0 0 1 1 0 1 0 0 0 0 0 1 1 2 0 1 0 0 1 1 0 0 0 1 0 0 0 1 1 0 0 2 1 1 1 1 1 0 1 0 2 0 2 0 2 0 1 0 0 0 0 2 0 2 0 0 0 0 0 0 0 0 0 0 0 2 0 0 1 2 0 0 1 0 1 0 0 1 1 0 0 1 0 1 1 1 0 0 0 0 2 1 0 0 0 1 0 2 1 1 1 0 2 0 0 1 0 1 1 0 2 1 2 0 0 1 1 1 1 1 0 1 1 0 0 0 0 1 0 1 1 0 0 0 1 0 1 0 0 1 2 1 1 1 1 0 1 0 0 1 0 0 1 0 2 1 0 0 0 0 1 0 2 2 0 1 0 0 1 0 1 1 0 0 1 1 0 1 0 0 1 1 2 2 0 0 2 2 0 1 1 0 0 0 1 1 0 0 0 0 1 0 0 1 1 0 0 1 1 0 1 1 0 0 0 0 0 1 1 0 0 0 2 0 0 0 1 0 0 0 1 1 0 2 1 0 2 1 1 0 0 0 0 1 1 2 1 1 2 2 0 2 0 2 0 2 2 2 1 1 0 1 0 0 1 0 0 2 1 0 1 1 1 1 1 0 0 0 0 2 0 2 1 1 0 1 1 2 2 1 1 0 1 2 0 1 1 1 0 1 0 1 1 1 0 1 0 0 1 0 1 0 2 0 0 0 0 2 0 2 2 1 0 0 2 0 0 0 0 1 0 0 1 0 1 0 2 0 0 2 0 0 1 1 0 0 1 0 1 1 1 1 1 0 1 0 0 0 2 0 2 1 0 0 1 1 0 1 1 0 1 1 0 1 0 1 1 0 1 1 2 0 0 0 0 0 2 1 0 0 2 2 2 2 2 2 0 2 0 0 0 1 0 1 0 0 1 0 1 0 1 1 0 0 2 0 2 0 1 1 1 0 0 1 1 0 0 0 0 0 1 0 1 1 0 0 0 0 0 2 0 2 2 0 0 0 0 1 0 0 1 2 1 2 1 0 0 1 0 0 1 0 1 0 0 1
189 1 2 0 0 0 0 2 1 2 0 0 1 2 1 0 0 0 1 0 1 1 0 1 1 1 1 0 1 1 1 0 0 1 2 1 2 2 0 1 1 1 0 0 0 1 0 0 0 0 0 2 2 1 1 0 0 1 0 0 2 2 0 1 0 0 1 1 1 0 0 0 2 0 0 2 2 0 2 0 1 0 0 1 1 0 0 2 2 2 2 2 2 0 0 0 0 0 0 0 2 0 2 0 0 0 2 0 1 1 0 1 1 1 2 2 2 0 2 1 1 0 2 2 0 0 0 1 2 1 2 0 0 0 0 0 0 0 1 0 2 0 1 0 0 1 0 0 0 1 0 0 0 0 0 0 0 1 0 1 1 2 0 2 1 2 2 2 1 1 1 0 0 2 0 1 1 0 1 1 1 1 0 2 2 0 2 0 0 1 0 1 0 0 2 0 1 0 0 0 0 0 0 1 2 1 1 1 1 0 2 0 0 0 0 2 1 1 2 0 2 1 2 0 0 1 0 2 1 1 1 1 0 0 0 0 1 1 2 0 0 1 1 0 0 0 0 0 0 0 0 0 0 0 0 1 0 0 0 0 0 0 0 0 0 0 0 0 1 0 0 2 1 1 0 0 0 2 2 1 1 0 1 0 0 1 0 0 0 1 0 1 0 0 2 0 1 1 0 0 0 0 1 1 0 1 0 0 1 2 0 2 1 1 1 0 2 0 0 2 0 0 1 2 0 0 0 0 0 0 0 0 1 0 0 0 0 1 1 0 1 1 1 0 0 1 1 0 0 2 1 1 0 1 0 1 2 0 0 0 0 0 2 0 2 1 0 2 0 0 0 2 1 1 1 1 0 2 0 2 0 1 1 2 2 1 0 0 0 1 1 1 0 0 2 0 0 0 1 2 0 2 1 1 1 1 1 0 0 0 0 2 0 0 1 1 1 0 1 0 0 1 0 2 1 1 1 0 2 0 2 0 1 0 0 1 0 0 0 0 1 0 1 2 1 2 1 1 1 0 0 1 0 1 1 0 1 2 2 0 2 0 0 1 0 1 1 1 1 1 1 1 2 0 2 0 1 2 0 0 1 0 1 1 1 1 0 1 2 0 2 0 1 2 1 0 1 1 1 0 0 1 1 1 0 1 2 0 1 0 1 0 0 1 1 1 0 2 0 0 0 2 2 2 0 0 0 1 0 2 0 2 1 0 0 1 1 1 1 0 1 2 0 0 1 2 1 1 1 1 1 0 0 0 2 0 0 1 0 0 1 0 0 0 0 1 1 0 1 0 0 1 1 0 1 0 1 0 2 0 2 1 1 0 1 0 0 1 0 1 0 0 0 0 0 0 0 1 0 0 1 1 1 0 0 2 2 0 1 1 0 0 0 0 1 1 0 1 1 0 0 0 0 0 0 0 1 1 0 0 0 1 0 0 1 1 0 1 2 0 2 0 0 0 2 0 1 1 2 0 0 1 0 0 1 0 0 0 2 0 0 0 0 1 1 1 0 1 0 1 0 1 2 0 0 2 0 0 0 0 1 0 2 0 0 1 2 2 0 0 2 0 0 1 1 0 0 0 1 1 0 2 0 0 1 0 1 1 0 0 0 1 0 0 0 1 0 1 0 0 1 0 0 2 1 0 1 0 0 0 1 1 0 0 1 1 1 0 1 2 1 1 0 0 0 0 0 0 0 0 0 0 0 0 0 0 0 0 2 0 0 1 2 0 0 1 1 2 0 1 1 0 2 0 0 0 0 1 0 2 0 0 1 1 2 1 0 2 0 2 0 2 2 1 1 0 0 0 0 0 0 0 0 2 1 0 1 0 0 2 2 0 1 1 1 1 2 2 1 1 0 1 0 2 2 1 1 0 0 2 0 1 2 0 0 0 0 0 0 0 0 0 0 0 0 0 0 0 2 1 1 0 0 1 0 0 2 0 0 0 1 1 0 0 0 1 0 0 1 2 0 0 2 0 0 1 0 0 1 2 2 2 0 0 0 0 0 1 0 0 2 0 1 1 2 0 2 2 0 0 0 2 1 0 0 0 1 0 0 1 1 1 0 0 0 0 2 0 2 1 0 2 1 1 1 1 1 0 0 0 2 2 0 1 0 0 0 0 1 1 0 0 2 1 1 0 1 1 1 0 1 0 2 1 1 0 1 0 0 1 1 0 0 0 1 1 0 0 1 1 0 0 0 0 0 0 2 1 1 0 0 0 0 2 0 0 2 0 1 2 0 0 1 2 1 0 0 0 1 1 0 0
190 1 1 1 1 1 1 2 1 2 0 0 1 1 0 0 1 0 2 0 0 2 0 2 0 1 1 1 0 2 0 0 1 1 0 0 2 1 0 0 1 1 0 0 0 0 0 0 0 1 1 1 0 0 0 1 0 0 1 1 0 0 2 2 0 0 0 0 0 0 0 1 2 1 1 2 1 0 2 0 1 0 0 0 0 0 0 1 1 1 0 1 2 2 1 1 0 0 0 0 2 0 1 1 0 0 2 1 1 1 0 1 0 1 1 1 1 1 1 0 0 1 2 1 0 1 1 0 1 1 0 1 0 0 1 1 0 0 0 0 0 2 0 0 0 0 0 0 0 0 0 0 0 1 0 1 1 1 0 2 2 1 0 2 1 2 1 0 0 2 0 0 1 1 0 2 2 1 0 0 0 0 1 2 2 0 2 0 0 1 0 0 0 2 2 0 0 2 0 0 0 0 0 2 2 0 2 0 0 0 1 0 1 0 0 2 0 0 1 1 1 1 2 0 0 0 1 2 0 2 0 0 0 0 0 0 0 2 2 1 0 1 2 0 0 0 1 0 0 0 0 0 0 0 0 1 0 1 0 0 0 0 0 0 1 1 0 1 1 0 0 2 1 1 1 1 0 1 1 1 0 1 0 0 0 0 0 2 0 2 0 0 0 0 2 0 2 1 0 1 0 0 1 1 0 0 0 0 1 2 0 2 2 2 0 0 2 1 0 1 0 1 0 2 2 0 2 1 0 1 0 0 2 1 0 0 0 2 0 1 0 0 0 0 0 0 2 1 2 1 1 1 2 2 1 1 1 0 0 2 0 0 2 0 1 0 0 2 2 1 2 0 0 0 0 0 0 1 1 1 0 0 0 0 2 1 0 0 0 0 0 0 1 0 2 1 1 0 1 1 0 1 1 1 2 1 0 0 0 0 0 1 0 0 0 0 0 0 0 0 0 2 0 1 1 1 1 0 1 0 1 1 1 1 1 1 0 1 0 0 1 0 2 1 1 2 1 1 2 1 0 0 0 1 1 1 0 1 1 1 1 0 0 0 0 0 0 0 2 0 0 0 2 0 1 1 1 2 0 2 2 0 1 1 0 1 0 0 1 1 1 1 0 1 0 0 2 2 2 0 1 0 2 2 0 0 1 1 1 1 0 1 0 0 0 2 1 2 0 2 2 0 1 1 0 0 1 2 0 2 0 2 0 0 2 1 2 0 1 1 0 0 0 0 1 1 0 1 1 2 0 1 0 0 1 1 1 0 0 0 1 0 0 0 0 2 0 0 2 0 0 2 1 0 1 0 1 0 0 0 1 1 1 0 1 1 1 0 0 1 0 0 1 0 0 1 1 1 0 0 0 2 0 0 0 1 1 1 0 1 0 0 0 1 1 0 1 0 0 0 0 0 0 1 1 0 1 1 0 0 0 1 0 1 0 0 1 1 2 0 1 1 0 1 1 0 2 2 1 0 0 1 0 1 1 0 0 0 1 0 0 0 2 0 0 2 0 1 1 0 2 1 0 1 1 2 0 0 1 1 0 1 2 1 1 2 0 0 1 1 1 2 0 1 1 0 1 0 1 1 0 1 0 0 0 0 2 2 0 0 1 1 0 1 0 0 1 1 0 0 1 0 1 2 0 1 2 0 0 0 0 0 0 0 0 0 1 0 0 1 1 1 1 0 1 0 1 0 0 0 0 0 0 1 1 2 0 0 2 0 0 2 2 0 0 0 1 2 0 2 0 0 1 0 0 0 0 0 1 2 1 1 1 1 2 1 1 2 1 2 0 1 2 2 2 0 0 1 0 0 1 0 0 1 2 0 2 0 0 2 1 0 2 2 2 2 0 1 1 1 0 2 2 2 2 1 1 0 1 2 0 2 1 0 0 1 1 1 1 1 1 2 0 0 2 0 0 1 0 0 2 0 0 2 2 0 0 0 0 0 0 0 1 0 1 1 1 1 0 0 0 0 0 1 0 1 0 1 2 1 1 1 0 0 0 0 0 1 0 0 2 0 2 2 2 1 1 2 0 1 0 1 0 0 2 1 0 1 0 1 1 1 0 0 0 0 2 0 1 0 0 1 2 1 1 0 1 1 0 0 2 2 1 2 0 0 0 0 0 1 0 0 0 1 1 0 1 0 0 0 2 0 2 1 1 0 1 0 0 1 1 1 0 0 1 2 2 0 1 0 1 0 0 0 0 0 2 0 1 0 0 0 0 1 0 0 1 0 0 0 0 0 0 2 0 1 0 0 0 0 1 1
191 1 2 2 1 0 0 1 2 0 0 0 1 2 1 0 0 0 0 0 0 2 0 1 1 1 0 1 1 2 0 0 0 1 1 1 1 2 0 0 1 1 0 1 0 1 0 0 0 2 2 2 1 2 0 1 2 0 1 2 0 0 0 0 0 2 2 0 0 0 0 2 2 0 1 2 1 0 2 2 0 0 0 2 2 0 0 0 0 2 0 1 2 1 0 0 0 0 0 0 2 0 0 0 2 0 1 1 1 1 1 2 1 1 2 2 2 0 1 2 2 0 2 2 0 0 0 0 2 0 1 1 1 0 0 0 1 0 0 0 0 2 1 0 0 2 0 0 0 0 0 0 0 2 2 0 2 1 0 1 2 1 1 2 1 1 0 1 0 1 1 1 0 2 0 0 0 0 0 2 0 2 1 2 1 0 2 1 0 1 0 1 1 1 1 1 2 1 0 0 0 0 0 1 2 1 1 0 0 1 1 0 1 0 0 2 1 0 1 0 2 0 1 0 1 0 1 1 0 1 0 0 0 0 0 0 0 1 2 1 0 0 2 0 0 0 0 0 1 1 0 0 0 0 0 0 2 2 1 0 1 1 0 0 0 0 1 0 2 1 1 2 0 1 0 0 0 1 1 0 1 0 1 0 1 1 0 2 0 2 0 1 1 1 2 1 0 1 1 0 1 1 1 1 1 0 0 0 0 0 0 1 1 1 0 1 1 0 0 1 1 0 1 1 0 0 0 0 1 1 0 2 1 1 0 0 0 0 2 1 0 0 0 0 0 0 1 0 1 1 0 0 1 2 0 2 2 0 1 1 1 1 0 1 0 0 0 2 2 0 2 0 0 0 0 0 0 2 1 1 1 1 0 2 2 1 0 0 0 0 0 0 1 0 2 0 1 0 1 1 0 1 1 0 1 0 1 2 0 0 1 0 1 1 1 0 0 0 1 0 1 0 0 1 0 1 2 0 2 2 0 2 0 2 0 0 0 1 0 0 1 0 2 0 0 2 0 1 1 0 0 1 0 1 1 1 0 2 1 0 1 0 1 0 0 0 0 1 1 1 1 1 2 0 1 1 1 2 0 1 1 0 0 0 0 1 0 1 1 1 1 1 2 1 0 0 0 1 1 1 1 1 0 0 2 0 2 1 1 1 0 0 0 0 0 2 0 2 0 2 1 0 0 0 1 1 0 1 0 1 0 1 1 0 1 0 2 0 1 2 0 2 0 2 2 0 0 2 2 1 0 0 1 0 0 1 0 0 0 0 0 0 0 1 1 0 0 1 1 1 0 0 1 0 0 1 1 1 1 1 2 0 0 0 0 0 0 0 1 1 0 0 1 0 1 1 1 0 0 0 0 2 1 0 1 2 0 0 0 1 0 0 0 1 1 0 0 1 0 1 0 1 0 0 0 0 0 1 0 0 1 2 1 1 2 1 1 0 1 1 0 0 0 1 1 0 2 1 0 0 0 2 1 0 0 1 0 0 0 0 0 0 0 1 2 2 0 0 0 1 0 0 0 0 0 2 0 1 1 1 0 0 2 0 0 2 1 1 0 0 1 0 1 1 0 0 0 0 0 1 0 1 0 1 1 0 2 2 0 0 1 0 0 0 0 1 0 0 0 0 0 0 2 2 1 2 2 1 0 0 1 1 0 0 0 0 1 0 0 0 0 0 0 0 0 0 0 0 0 1 1 1 1 1 2 0 0 0 1 0 0 1 2 0 0 0 1 2 0 2 0 0 1 1 1 0 0 0 2 0 2 2 1 0 1 1 0 2 1 2 0 1 2 2 1 0 1 1 0 0 1 0 0 2 0 1 2 0 0 1 1 0 2 1 2 1 1 0 1 1 1 2 1 2 2 2 1 0 0 2 1 2 1 1 1 0 0 1 1 0 1 1 0 1 2 0 2 1 0 0 1 0 0 1 1 0 1 0 1 1 1 0 2 0 2 2 0 0 1 2 0 1 0 0 0 2 0 1 1 2 2 2 0 0 0 0 0 0 0 1 1 0 1 1 2 0 2 2 0 0 1 2 0 0 2 1 0 1 0 0 0 0 0 0 1 1 1 1 1 0 1 0 2 1 1 1 0 1 0 0 1 1 0 1 0 0 0 1 0 0 0 0 0 0 0 1 0 0 0 0 2 0 2 1 0 0 1 0 0 2 0 2 0 0 0 0 1 1 2 0 1 0 0 0 0 1 0 1 1 0 0 0 0 1 0 1 1 0 0 1 0 0 1 1 0 0 1 0 1 1 1 0
192 1 2 0 0 0 0 2 0 2 0 0 0 0 0 0 0 0 1 0 0 0 0 0 2 0 1 0 2 2 1 2 1 1 2 0 2 2 0 0 2 2 0 0 0 1 1 0 1 0 0 1 1 2 1 0 1 0 1 1 1 1 1 1 1 1 1 0 0 0 0 0 2 1 1 2 1 0 2 1 0 0 0 1 1 1 0 0 0 2 0 1 1 1 0 0 1 0 0 0 2 0 1 0 0 0 2 0 1 1 0 1 0 0 2 2 2 0 1 1 1 1 2 1 0 1 1 1 2 2 0 1 0 0 0 0 0 0 1 0 0 2 0 0 0 0 0 0 0 1 1 0 0 0 0 1 1 1 0 0 1 1 0 2 1 1 0 0 1 2 0 0 0 2 0 0 0 0 1 1 1 1 0 2 1 0 2 2 0 0 1 1 0 0 2 0 1 2 1 0 0 1 0 1 1 1 1 1 0 0 0 0 0 0 0 2 1 0 1 1 1 1 1 0 1 0 0 1 0 1 0 0 0 1 1 0 0 2 2 2 0 0 1 0 1 1 1 0 0 0 0 0 0 0 1 0 0 2 1 0 2 2 0 1 0 0 0 0 2 0 0 0 1 0 0 0 0 2 2 1 0 0 2 1 0 1 0 1 1 2 0 2 1 0 2 0 0 1 0 1 0 0 1 1 0 0 0 1 0 1 0 2 1 1 2 1 1 1 0 0 1 0 0 1 1 0 1 0 0 1 0 2 1 2 0 0 0 1 1 1 1 1 2 0 0 0 1 0 2 0 0 0 0 2 2 0 1 0 0 1 0 0 2 0 1 0 0 1 1 0 1 1 1 0 1 1 0 2 0 2 0 0 0 1 1 2 0 0 0 0 1 1 0 0 2 0 1 1 0 1 0 1 1 1 2 0 0 0 0 0 0 1 0 0 0 0 1 0 0 0 0 1 0 1 2 2 1 0 2 2 0 2 0 2 1 1 0 0 0 0 1 0 1 0 0 0 1 0 0 1 0 0 0 2 1 0 1 2 2 1 1 0 0 0 0 0 0 1 2 1 2 1 2 0 2 0 2 2 0 0 1 1 2 2 2 0 0 0 1 1 0 1 1 2 1 0 1 1 1 0 1 1 1 1 0 1 1 1 0 1 0 1 0 1 1 1 0 2 0 1 1 0 0 0 1 1 0 0 0 1 0 0 1 0 0 0 0 0 1 1 0 1 1 0 0 0 0 1 1 2 0 0 0 0 1 2 1 0 0 0 0 0 0 1 1 0 0 0 0 0 0 1 1 0 1 0 2 1 1 1 2 0 0 0 0 0 0 0 0 0 1 0 0 0 2 0 0 0 0 0 0 1 0 1 0 2 1 1 0 0 1 0 0 0 2 1 0 0 0 0 0 0 0 0 0 1 1 0 0 0 0 1 0 2 1 1 0 2 2 0 1 1 0 2 2 0 2 2 0 0 0 1 2 0 0 1 0 1 1 0 0 0 1 0 2 1 0 2 0 0 0 0 1 0 0 2 0 0 0 0 1 0 1 1 1 1 0 0 0 0 2 1 0 0 0 0 0 0 2 1 0 2 0 0 1 0 1 2 0 1 0 0 0 1 0 0 1 2 2 2 0 0 0 2 1 1 1 2 2 0 1 1 0 0 0 0 1 0 1 1 0 1 0 0 0 1 1 1 1 1 0 1 0 1 0 1 0 0 1 0 0 0 2 1 0 0 0 1 0 2 0 0 2 2 2 0 0 0 0 0 1 2 1 0 0 2 1 2 1 2 0 1 2 1 1 0 0 1 0 0 1 0 0 1 2 1 1 2 0 0 0 0 2 1 2 1 0 0 1 1 0 1 0 2 2 1 0 0 0 1 1 1 0 0 0 0 0 0 1 0 0 0 0 1 1 0 1 0 1 1 1 0 0 2 2 0 0 0 1 0 2 0 1 0 1 1 0 0 1 1 1 1 2 1 0 1 0 2 2 2 1 1 0 0 0 0 0 0 0 0 2 0 2 1 2 1 2 1 0 2 0 2 0 0 1 1 1 1 0 0 0 1 0 0 1 0 1 1 2 2 0 2 2 0 1 1 1 1 0 0 1 0 0 1 0 0 0 0 0 2 0 0 0 1 2 0 1 0 0 0 2 0 2 2 1 0 2 1 1 0 1 0 1 0 0 0 0 0 1 0 0 0 1 0 0 0 1 0 2 0 0 0 0 0 1 0 1 0 0 2 0 1 0 1 0 0 0 0 0 0 0 0
193 1 1 1 0 0 1 1 2 0 0 0 1 2 1 0 0 0 0 1 1 2 1 0 2 0 2 1 1 1 1 0 1 1 1 1 1 2 0 1 1 1 0 0 0 0 0 1 0 0 0 0 2 2 0 0 0 0 0 1 0 1 2 2 0 0 0 1 1 0 0 2 2 0 1 2 1 0 2 0 0 0 0 1 1 0 0 1 1 2 0 1 2 1 0 0 0 1 0 1 0 0 1 0 1 1 2 1 1 1 0 2 1 1 1 1 1 2 2 0 0 2 1 1 1 0 0 1 1 1 1 1 0 0 0 0 0 1 1 1 1 2 1 0 0 1 0 0 0 0 0 0 0 1 0 1 1 0 0 2 1 1 0 2 2 2 2 1 2 2 0 1 1 1 1 1 1 0 0 0 0 0 1 2 2 1 1 0 0 1 0 0 0 1 2 0 0 2 0 0 0 0 1 2 2 0 2 1 0 0 1 0 2 0 0 2 2 0 1 0 2 1 1 1 0 0 1 1 0 1 0 0 0 0 0 0 0 2 2 0 0 1 2 1 0 0 0 0 0 0 0 0 0 0 0 0 0 2 0 1 0 1 0 1 0 0 1 0 0 0 0 2 2 2 0 0 0 2 2 1 0 0 0 0 0 1 0 2 0 2 0 1 1 0 2 0 1 1 0 1 0 1 2 2 2 0 0 0 1 1 0 1 0 2 1 0 2 0 0 1 0 1 1 1 1 0 1 0 0 0 0 1 0 1 1 0 0 1 1 0 0 0 1 0 2 2 0 0 1 0 0 0 1 2 1 1 1 0 0 1 0 0 1 0 1 1 0 2 1 0 1 1 0 0 0 0 0 1 0 2 0 2 0 1 1 0 0 0 0 0 0 0 0 1 2 1 1 1 0 0 0 0 1 1 1 1 0 1 1 0 0 2 0 0 2 1 0 0 0 0 0 1 0 2 1 1 1 0 2 1 1 1 0 2 1 1 0 2 0 0 1 0 1 0 0 1 1 1 1 0 0 0 1 1 0 0 0 1 2 1 1 0 0 0 2 2 2 1 1 1 2 1 1 1 0 1 1 2 1 0 1 1 2 2 1 0 1 0 1 0 1 1 2 2 1 0 2 1 1 1 0 1 0 0 0 2 2 1 1 0 0 0 0 1 1 1 1 2 0 0 0 2 0 0 0 1 1 1 0 1 0 1 0 0 1 1 1 0 0 0 0 1 1 0 0 0 0 1 1 1 0 0 1 0 0 1 1 1 0 0 0 0 2 0 0 1 1 0 1 0 0 1 1 0 0 2 2 0 1 0 1 1 1 0 1 1 1 1 0 1 0 1 1 0 1 0 0 1 0 0 0 1 0 1 0 2 1 1 0 1 2 0 1 2 0 1 0 1 1 0 0 0 0 0 0 0 2 2 0 0 0 1 0 0 1 0 0 0 2 0 1 0 0 0 2 0 2 1 1 0 0 2 0 1 2 0 0 0 1 0 0 0 0 1 1 1 0 0 2 0 0 1 0 0 0 1 1 1 0 0 0 0 2 1 0 0 2 1 0 1 1 1 0 1 1 0 0 0 1 2 0 1 0 1 1 0 2 2 0 0 0 0 0 1 1 1 0 0 0 0 0 0 1 2 0 0 0 1 0 0 2 2 0 0 0 0 0 0 1 2 1 1 0 0 0 0 0 0 0 0 0 0 0 0 0 0 0 0 0 0 0 0 2 0 0 0 0 1 0 1 0 0 2 0 0 0 0 0 1 0 1 2 1 1 2 1 1 0 0 0 2 2 2 2 0 1 0 1 0 0 1 0 0 1 1 0 2 1 0 0 0 0 1 0 0 2 1 0 1 2 1 1 1 2 2 2 1 0 0 2 0 2 1 0 0 0 0 0 0 0 0 0 0 0 1 0 1 1 0 0 2 0 0 2 2 0 0 1 0 0 1 0 1 0 1 2 0 1 2 1 0 0 1 1 0 2 1 1 2 2 1 1 0 0 0 0 0 1 2 0 1 0 0 1 1 0 1 2 0 0 0 2 0 0 1 1 1 0 0 1 0 1 1 0 1 1 2 0 0 0 0 0 2 2 1 1 1 2 1 1 2 2 0 2 0 0 0 0 0 2 0 0 1 1 1 0 0 1 0 1 2 0 2 1 1 0 1 1 0 0 2 0 0 0 0 0 0 0 1 0 0 0 1 0 0 0 0 0 1 1 0 1 1 0 0 0 0 0 0 0 0 0 0 1 1 1 0 0 1 0 0 0
194 1 2 1 0 0 0 1 1 2 0 0 0 0 0 0 0 0 1 0 0 2 0 1 1 0 0 1 1 1 1 1 0 1 1 1 1 2 0 0 1 1 0 0 1 1 0 0 0 1 1 2 0 1 0 1 0 0 1 1 0 1 2 2 0 0 1 1 2 1 0 2 2 0 0 2 2 0 2 2 0 0 0 2 2 0 0 0 0 1 0 0 2 0 0 0 0 1 0 1 2 0 1 0 1 1 2 1 1 1 0 1 1 2 2 2 1 1 1 1 1 0 2 2 0 0 0 1 2 1 0 1 0 0 0 0 0 0 0 0 1 2 0 0 0 2 0 0 0 1 1 0 0 0 0 0 1 0 0 1 0 1 0 2 0 2 1 1 1 1 1 1 1 1 0 1 1 1 0 0 0 0 1 2 2 1 1 1 0 1 0 0 0 0 2 0 1 2 1 0 0 1 1 1 2 1 1 1 1 0 1 1 0 0 0 1 1 2 2 1 1 0 2 0 0 1 0 2 1 1 0 0 0 0 1 0 0 2 2 1 0 1 1 0 0 0 0 0 1 1 1 1 1 0 0 0 1 2 0 0 0 0 0 0 0 0 0 1 2 0 0 1 1 1 0 0 0 0 0 0 0 2 2 1 1 1 2 1 0 2 1 0 1 0 2 0 1 0 0 0 0 0 1 1 0 0 1 0 0 0 1 1 2 2 0 0 2 0 1 0 1 1 1 2 1 0 0 0 1 1 0 1 2 1 0 0 1 1 0 2 1 1 0 0 0 0 1 0 1 2 0 0 0 2 1 1 1 0 1 0 1 1 2 0 2 1 0 2 1 1 1 1 0 0 0 0 0 1 0 2 1 0 0 2 1 0 0 0 0 1 1 1 1 0 1 1 2 0 0 0 0 0 0 1 1 1 0 1 1 0 0 2 0 1 1 0 1 0 0 0 0 2 0 2 1 1 1 0 2 0 2 1 1 1 0 1 0 0 0 0 2 0 1 1 1 1 1 0 1 0 0 0 0 0 0 0 0 2 1 2 0 0 1 1 0 1 1 2 2 0 1 1 1 2 1 1 0 2 0 2 2 1 1 1 1 0 0 1 2 0 1 0 1 2 1 0 2 0 0 1 0 1 2 2 0 0 2 1 2 0 0 0 0 1 1 1 1 2 0 1 1 1 1 1 0 0 0 0 1 1 1 0 0 0 0 0 2 0 2 2 0 2 0 1 1 0 0 0 0 2 0 0 1 0 0 1 0 0 0 0 0 0 1 0 0 1 1 0 1 0 0 1 0 0 0 0 1 0 1 0 1 0 1 0 0 0 1 0 1 1 0 0 0 0 0 1 1 0 0 0 0 2 0 0 0 2 1 2 0 2 0 0 0 0 0 0 0 0 0 0 0 0 0 1 1 1 0 2 0 0 1 1 0 1 2 1 0 0 2 0 0 1 0 1 2 0 2 0 0 0 0 1 0 1 2 0 0 0 1 0 0 0 0 0 2 0 0 1 1 1 1 1 0 0 0 2 0 0 1 1 2 1 2 2 1 1 1 0 1 0 2 2 0 1 0 1 0 0 0 0 0 0 0 1 1 0 2 1 1 0 0 0 0 2 0 1 1 1 1 1 0 0 0 2 0 0 0 0 0 0 1 1 0 0 0 0 0 0 1 1 0 1 0 0 0 1 1 0 0 0 0 0 0 0 0 1 0 0 1 0 0 0 2 0 0 1 1 1 0 2 0 0 1 0 0 1 1 0 1 1 1 1 1 0 1 2 0 2 2 2 0 0 1 2 2 0 0 1 0 0 2 0 0 2 1 1 0 0 0 2 1 0 1 1 1 2 0 0 2 2 2 2 1 1 0 1 0 0 0 1 0 0 1 1 0 0 0 0 1 0 1 1 0 0 0 0 0 0 0 0 2 0 0 2 2 0 0 0 0 0 0 0 0 0 0 0 1 0 2 0 1 1 0 0 0 1 0 0 1 2 1 1 0 0 0 0 0 0 1 0 1 0 0 2 2 1 2 2 0 0 0 1 2 0 0 0 2 0 0 0 0 0 0 0 1 1 2 0 2 0 0 2 1 1 2 2 0 2 1 1 2 1 0 0 0 0 0 0 0 2 0 0 1 0 0 1 0 1 0 0 2 0 0 2 2 0 2 0 0 2 0 1 0 1 0 1 0 1 1 0 0 0 1 0 0 1 0 0 1 1 0 1 0 0 0 0 0 1 0 2 1 0 0 2 0 1 0 0 0 0 0 0
195 1 2 1 0 0 0 1 2 1 1 1 0 0 0 0 0 0 1 0 0 2 0 0 2 0 0 2 2 1 2 1 0 2 0 1 1 0 0 2 1 0 0 0 2 0 0 0 0 0 0 0 1 2 0 0 0 0 0 1 0 0 0 0 0 0 0 0 1 1 1 2 2 1 2 2 0 0 2 1 0 0 1 0 1 0 1 0 0 2 0 1 2 0 0 0 0 1 0 1 1 0 0 0 1 1 2 0 1 1 0 1 0 2 2 2 2 0 2 1 1 0 1 1 1 0 0 1 2 1 1 0 0 0 0 0 0 1 0 0 1 1 0 0 0 2 0 0 1 2 1 1 0 0 1 0 0 1 0 0 0 1 0 2 0 1 1 1 1 1 1 1 0 2 0 0 0 0 0 0 0 0 0 1 1 0 1 1 0 1 0 1 0 1 2 0 0 2 0 0 0 1 1 0 0 1 1 1 1 0 0 0 1 1 0 2 0 0 0 2 0 0 1 0 1 0 1 2 0 2 0 0 2 2 1 0 0 2 2 2 0 0 1 0 0 0 1 0 0 0 0 0 1 0 0 0 0 1 0 0 0 0 0 0 0 0 0 0 0 0 1 2 1 2 0 2 1 1 1 1 0 1 1 0 1 1 1 2 0 2 0 0 0 0 1 0 1 0 0 0 1 0 1 1 0 0 0 1 1 1 0 1 1 2 1 1 1 0 1 0 0 1 1 2 1 0 2 0 0 1 0 1 2 1 1 0 1 2 0 0 0 0 1 0 0 0 2 0 1 0 0 0 0 0 0 0 0 0 0 0 0 0 2 0 2 1 0 2 2 0 1 1 0 0 0 0 0 1 1 1 0 1 0 0 1 1 0 0 1 0 1 1 2 0 2 1 2 1 0 0 0 1 2 0 0 0 1 1 0 0 0 0 0 1 1 0 2 1 0 1 0 1 0 2 1 1 1 1 2 2 0 1 1 0 2 0 1 1 0 0 1 0 1 0 0 1 1 2 2 0 0 1 0 2 0 0 0 1 1 0 2 0 1 1 0 1 1 2 2 0 0 0 2 2 1 0 2 2 0 0 1 0 1 1 0 1 0 1 2 0 1 0 0 1 1 0 2 1 1 2 0 1 0 0 0 2 2 1 1 1 0 0 0 0 0 2 0 2 0 0 0 2 0 0 1 1 0 0 1 1 1 0 0 0 0 1 0 0 2 2 0 0 0 0 1 1 0 2 2 0 0 0 1 0 0 1 1 1 0 0 0 0 0 0 0 1 0 0 2 0 0 2 1 0 1 0 1 2 2 2 2 0 1 0 0 0 1 0 1 1 0 0 1 0 0 1 0 0 0 0 0 1 0 0 1 2 1 1 0 1 0 0 1 1 0 1 1 1 1 0 0 0 0 1 1 0 1 2 0 0 0 0 1 2 1 0 1 0 2 0 0 0 0 1 1 0 2 0 1 1 0 1 0 1 2 0 0 0 0 0 0 0 1 0 0 2 1 0 1 0 1 1 0 0 1 1 1 0 0 1 0 1 1 0 0 1 1 0 0 0 0 0 0 1 1 0 0 0 1 1 1 1 0 1 2 0 1 2 0 1 1 0 0 1 0 0 0 1 1 1 0 0 0 2 0 1 2 1 1 0 1 1 0 1 1 0 2 0 1 1 0 1 0 0 0 0 0 0 0 0 0 0 0 0 0 0 0 1 1 1 1 1 1 0 0 0 1 1 0 1 1 2 1 2 1 0 0 0 0 1 2 2 1 1 2 1 1 1 1 1 1 1 2 1 1 0 0 2 2 0 0 2 0 2 1 0 0 0 0 2 1 0 1 1 1 2 0 1 1 2 0 1 0 1 1 1 0 0 0 2 0 2 0 0 0 1 1 0 1 0 1 1 0 0 0 0 0 0 0 0 0 0 0 2 2 0 0 0 0 0 0 0 2 0 2 1 1 1 2 1 0 0 0 0 0 2 0 1 2 2 2 2 0 0 0 0 0 0 1 0 1 0 2 1 2 0 2 1 1 2 0 1 1 1 2 1 0 0 0 2 0 1 0 0 0 0 1 1 2 0 0 1 2 2 2 2 0 1 0 0 2 1 0 2 0 0 0 1 0 0 0 0 2 2 1 0 1 1 0 0 2 0 2 0 1 0 1 0 0 1 1 1 1 0 1 2 1 0 0 1 0 0 0 0 0 0 2 0 0 0 0 0 0 2 0 0 2 0 0 2 0 0 0 2 0 0 0 0 1 2 0 2
196 1 1 2 1 0 0 1 1 1 0 1 1 1 1 0 0 0 0 1 1 2 0 0 2 0 0 1 2 0 1 1 0 1 1 1 1 2 0 2 0 0 0 0 0 0 0 0 0 1 1 2 1 2 0 0 0 0 0 0 2 2 1 1 0 0 0 0 1 1 0 1 2 1 1 2 0 0 2 1 1 0 0 1 1 0 0 0 0 2 0 2 0 2 0 0 0 0 0 0 2 0 1 0 1 2 2 0 1 1 0 2 1 1 2 2 2 0 0 2 2 0 2 2 0 0 0 1 2 1 1 1 1 0 0 0 0 0 0 0 0 2 0 0 0 0 0 0 0 0 0 0 1 1 1 1 0 0 0 1 0 1 1 2 1 2 1 0 1 1 1 2 0 2 0 0 0 0 0 0 0 0 0 2 0 0 2 2 1 1 0 1 0 0 1 0 0 2 0 0 0 0 0 1 2 1 1 2 1 0 1 0 2 0 1 1 2 0 1 0 2 1 1 0 1 0 0 0 0 0 0 0 0 0 0 0 0 2 2 2 0 0 1 0 0 0 0 0 0 0 0 0 0 0 2 0 0 2 0 0 0 0 0 1 0 0 0 1 2 1 0 1 1 1 1 1 0 1 1 0 1 0 2 1 0 1 0 1 1 2 0 2 0 0 2 0 0 0 1 0 1 0 1 1 1 0 1 0 2 2 0 2 1 2 1 0 2 1 0 0 1 0 0 2 1 0 1 0 1 2 0 0 1 2 0 0 0 1 1 1 1 2 1 0 0 0 1 0 0 2 0 0 1 2 1 1 1 0 0 1 0 0 1 0 1 0 0 1 2 1 2 0 1 1 0 0 0 2 1 1 0 1 0 1 1 1 0 0 0 1 0 0 0 0 1 0 0 1 1 1 0 1 0 0 1 0 0 1 0 0 1 1 0 0 0 0 2 1 1 1 1 0 0 1 0 1 2 2 2 0 0 1 0 1 1 1 0 1 1 0 1 0 2 1 1 2 1 1 1 1 0 1 0 2 1 0 1 1 0 1 1 0 0 0 1 1 1 2 2 0 1 1 2 0 1 0 1 2 0 0 0 0 1 1 0 1 0 1 1 1 1 1 1 2 0 0 0 2 2 0 0 0 2 2 0 1 1 1 0 1 0 1 0 0 0 1 0 2 0 0 0 2 0 0 0 2 0 1 0 1 0 1 1 0 0 0 1 0 0 0 0 0 0 0 0 0 0 0 0 2 0 1 1 0 0 1 0 1 0 0 0 0 0 0 0 0 0 0 0 0 0 0 0 0 0 2 2 1 2 1 2 0 0 0 0 1 1 1 1 1 1 0 0 0 1 0 1 0 0 0 0 1 0 1 0 2 0 1 0 2 0 0 0 0 2 0 0 1 0 0 0 0 0 0 0 1 1 0 0 0 0 1 1 1 2 0 1 0 2 0 0 0 0 0 0 0 2 0 1 0 0 0 0 1 1 0 0 0 0 0 0 0 1 0 0 2 0 0 0 0 1 0 1 0 0 2 0 1 0 0 0 0 2 0 0 2 0 1 1 0 1 0 0 0 0 0 0 0 0 0 0 1 0 1 2 0 1 1 1 0 2 0 0 2 0 1 2 1 1 1 0 0 0 1 1 0 0 0 0 0 1 1 0 0 2 1 2 0 1 0 0 1 0 1 1 0 1 1 0 0 0 0 0 0 1 0 0 1 1 1 1 0 2 0 0 1 1 2 0 2 1 0 2 0 0 0 0 1 1 1 2 2 2 0 2 1 0 2 0 1 0 2 2 2 1 1 0 1 0 0 0 0 1 2 1 1 2 1 1 1 1 0 2 2 2 2 0 2 1 1 0 1 1 2 2 1 1 0 0 2 1 2 1 0 0 0 0 1 2 1 1 2 1 0 1 1 1 0 1 0 2 1 0 2 1 1 1 0 0 0 0 1 0 0 0 0 1 0 1 1 0 0 1 0 0 1 0 2 2 2 2 2 0 0 0 0 0 1 0 0 2 0 1 2 1 0 2 2 0 0 0 1 0 0 1 1 1 1 0 0 0 0 0 1 1 1 2 1 2 0 0 2 2 1 1 1 1 1 0 0 2 2 0 0 0 0 0 0 0 0 0 0 2 2 2 1 1 0 0 0 2 0 2 0 1 0 0 1 0 1 1 0 0 0 1 1 1 0 0 0 0 0 1 0 0 0 1 0 2 0 0 0 0 1 0 0 1 1 0 2 1 1 0 2 0 2 0 1 1 0 0 1
197 0 1 1 0 0 0 2 1 2 0 0 0 0 0 0 0 0 1 0 0 2 0 0 2 0 1 2 2 0 2 1 0 1 1 0 2 1 0 1 2 1 1 1 0 2 1 0 0 0 0 0 0 1 0 1 0 0 2 0 1 1 2 2 0 0 1 0 0 0 0 2 2 0 1 2 1 0 1 1 0 0 0 1 1 0 0 1 1 2 1 2 1 1 0 0 0 1 0 1 2 0 1 0 1 1 2 0 0 2 0 1 1 2 2 2 2 0 0 2 2 0 1 1 0 0 0 1 2 2 0 0 0 0 1 0 1 0 0 1 2 1 0 0 0 0 0 0 0 0 0 1 0 0 1 0 1 0 0 1 1 0 0 1 1 2 1 1 1 2 0 0 2 0 0 1 1 2 0 0 0 0 1 2 1 0 2 1 0 1 0 1 1 1 0 1 1 2 0 0 0 1 1 1 2 1 2 0 1 0 2 0 0 0 0 2 0 1 2 0 2 1 2 0 0 1 0 1 0 1 0 1 0 0 0 0 0 0 0 0 0 0 2 0 0 0 0 0 1 1 1 1 0 0 0 0 0 1 0 0 0 0 1 0 0 0 0 0 1 1 0 2 1 1 0 0 0 1 0 0 2 0 2 0 2 0 1 1 0 1 0 0 1 0 2 0 1 0 0 0 0 0 1 1 2 0 0 1 2 2 0 2 2 1 2 0 2 1 0 1 0 0 2 0 1 0 1 0 0 0 0 2 1 2 0 0 0 1 1 1 0 1 1 0 1 1 1 0 1 0 0 0 0 1 1 0 1 0 0 1 0 0 1 1 1 1 0 1 2 0 2 0 0 0 1 1 0 1 1 1 1 0 0 0 1 0 0 0 0 0 0 0 2 0 2 2 2 1 0 0 0 0 0 1 2 1 0 0 0 0 0 0 0 0 0 0 0 0 0 0 0 2 1 1 0 1 0 0 1 0 1 0 0 1 2 1 0 1 0 0 1 0 2 0 0 0 1 2 2 1 0 2 0 0 0 0 0 1 1 0 1 0 0 0 0 0 0 2 2 0 1 1 2 0 0 2 0 1 0 1 2 0 0 0 0 0 0 1 2 0 2 0 2 2 1 0 2 0 0 1 0 1 1 1 0 1 1 1 1 1 0 0 0 1 1 0 0 2 0 1 0 1 1 0 1 0 1 2 0 2 0 2 1 0 1 1 1 0 1 1 0 1 0 0 1 1 0 1 1 1 0 0 1 0 1 1 0 2 0 0 1 0 0 0 0 0 0 0 1 1 0 0 1 0 0 1 2 2 2 2 2 0 0 0 0 0 1 0 0 0 0 0 0 0 0 0 0 0 0 0 0 2 0 0 1 2 1 0 0 1 0 0 0 0 0 1 2 1 1 0 0 0 0 0 0 0 2 2 0 0 0 1 0 1 1 2 0 1 2 0 0 0 0 1 1 0 2 1 1 0 0 2 0 0 1 0 0 0 0 0 0 0 1 0 1 2 1 1 0 1 1 1 0 0 0 2 0 1 0 0 1 0 1 1 1 1 0 0 1 0 2 0 1 1 0 0 0 0 1 1 0 1 0 1 2 1 1 2 0 0 1 1 0 2 1 1 0 1 1 1 0 0 1 2 0 2 2 2 1 0 2 2 0 0 0 0 0 0 0 0 0 0 2 0 2 0 2 0 0 0 0 0 0 0 0 0 0 0 1 0 0 1 2 0 0 0 1 1 0 2 1 0 1 1 1 0 0 0 1 1 1 1 0 0 0 2 0 1 0 1 1 2 2 2 1 1 0 0 0 1 1 0 0 1 2 0 0 1 0 1 1 1 2 2 2 0 0 1 2 2 2 2 0 2 2 1 1 0 0 2 0 2 0 1 0 2 0 0 0 0 0 0 0 0 0 0 0 0 0 0 2 0 0 1 1 0 1 0 0 0 1 0 0 0 0 0 0 0 1 1 1 0 1 0 0 1 0 0 0 0 0 0 0 0 0 0 0 1 0 0 1 0 0 2 2 0 2 0 0 1 0 1 0 0 0 0 2 0 0 0 0 0 0 0 2 2 0 1 2 2 0 2 2 2 0 0 1 1 0 0 1 0 0 1 0 0 1 1 0 1 0 1 1 1 2 0 1 0 0 0 2 0 2 1 1 0 1 1 0 1 2 0 0 0 1 1 1 0 2 0 0 2 0 0 0 0 2 1 1 0 0 0 0 2 0 1 2 1 0 2 1 1 0 1 1 0 1 0 0 0 1 1
198 1 2 2 0 1 1 2 0 2 0 0 0 1 1 0 0 0 0 1 1 2 0 0 2 0 1 1 2 1 1 2 2 1 1 1 1 1 0 1 2 1 1 1 1 0 0 0 0 1 1 1 0 0 2 1 0 1 1 0 1 1 0 0 0 0 0 2 1 1 0 0 2 0 0 2 2 0 2 0 2 0 0 0 0 0 0 0 0 2 0 0 0 1 0 0 0 1 0 1 1 0 2 0 0 0 2 1 1 1 0 2 0 1 1 1 1 1 1 0 0 1 1 0 1 1 1 1 1 1 0 0 0 0 0 0 1 0 0 0 1 1 1 1 0 0 0 0 0 1 1 0 0 0 1 0 0 0 0 1 1 1 0 1 1 2 0 0 1 2 0 0 0 2 0 0 0 0 0 0 0 1 1 2 2 0 2 2 1 2 0 0 0 1 2 0 0 2 0 0 0 1 1 0 1 1 1 1 1 0 1 0 2 0 0 2 0 0 1 1 1 0 2 0 0 1 0 2 0 1 0 0 0 0 0 0 0 1 2 2 0 0 2 0 0 0 0 0 0 0 0 0 1 1 0 0 1 1 0 0 0 0 0 0 0 0 0 0 2 0 0 1 0 0 0 0 1 1 1 0 0 1 2 0 0 2 1 1 0 1 0 0 0 0 1 0 0 1 0 0 0 0 1 1 0 0 1 0 1 2 0 2 2 2 1 0 1 2 0 0 0 0 1 1 2 0 2 0 1 1 0 2 1 1 0 0 0 2 0 1 0 2 1 0 0 0 1 0 1 0 1 1 0 1 1 0 0 0 0 1 0 0 2 0 2 1 0 1 2 1 2 0 0 0 1 1 0 1 0 2 2 1 0 2 0 1 0 1 1 0 0 0 1 1 1 1 1 0 1 0 0 1 0 2 2 1 0 2 0 0 0 0 0 0 1 0 1 1 0 1 1 1 1 1 0 0 0 0 0 0 0 0 0 1 1 1 0 1 0 0 2 0 1 1 0 1 2 1 1 1 0 1 0 2 1 0 1 1 2 0 1 0 1 1 0 1 1 2 2 0 1 1 1 2 0 0 0 2 0 2 2 1 2 2 2 0 0 0 2 1 1 0 1 1 1 0 1 1 1 0 1 1 2 1 0 1 1 1 0 1 0 1 0 2 2 0 0 2 0 2 0 0 0 0 0 1 1 1 1 1 1 1 1 0 0 0 1 0 1 1 1 1 0 0 0 1 0 2 2 0 0 0 1 0 1 1 1 1 1 0 1 1 0 0 0 0 2 0 1 0 0 0 1 0 1 0 1 2 2 2 2 0 1 0 0 0 0 1 0 1 0 1 0 0 0 1 0 1 0 1 0 2 0 0 1 2 1 1 0 2 0 0 0 0 2 0 0 2 1 1 1 1 0 1 1 1 0 0 0 0 0 1 0 2 1 1 1 0 2 0 0 0 0 0 1 0 2 1 1 0 1 1 1 1 1 1 0 0 1 0 0 0 1 0 2 2 0 0 2 0 1 1 1 0 0 1 2 0 1 1 1 1 1 1 0 0 1 0 1 0 2 1 0 2 1 1 0 1 0 1 1 0 0 0 0 0 2 2 0 0 0 0 0 1 0 1 0 0 0 0 0 1 0 2 1 1 2 2 2 0 1 1 0 0 0 0 2 0 1 1 0 1 0 1 1 0 1 0 0 0 0 0 0 0 0 0 0 0 0 0 0 0 2 0 0 0 1 1 0 2 0 0 1 0 0 0 0 0 1 1 1 0 1 0 1 1 0 0 0 0 2 2 2 2 0 2 0 1 1 1 1 1 0 1 2 0 2 0 0 1 1 0 1 1 2 1 1 2 1 1 0 1 1 2 2 1 1 0 0 2 0 0 0 0 0 1 0 0 1 0 1 1 0 0 0 0 0 0 1 0 1 0 0 2 2 0 0 0 0 0 2 0 0 0 0 0 0 0 1 0 0 0 1 0 0 2 0 0 1 2 2 2 0 0 0 0 1 0 0 0 1 0 0 2 2 0 2 2 0 1 0 2 0 0 0 0 1 1 0 1 1 1 0 1 1 0 2 1 1 1 0 1 2 0 0 0 0 1 0 0 2 1 1 2 1 0 0 0 0 0 0 0 1 1 1 0 1 0 0 0 1 0 1 2 1 0 1 0 0 2 0 0 0 0 1 0 1 0 1 0 0 0 0 0 0 1 1 2 1 0 0 0 0 1 1 1 2 1 0 2 1 1 0 1 0 0 0 0 1 1 0 0
199 1 1 1 0 1 1 1 2 0 0 1 0 0 0 0 0 0 1 0 0 1 0 1 1 0 0 2 2 0 1 2 1 0 2 0 2 0 0 1 1 0 0 0 1 1 0 0 0 0 0 2 1 1 0 0 0 0 1 1 1 1 1 1 0 1 1 0 1 0 0 0 2 0 1 2 1 0 2 0 0 0 0 2 2 0 1 1 0 2 0 1 2 2 0 0 1 0 0 0 1 0 2 0 0 0 2 1 1 1 0 1 1 2 2 2 2 0 1 1 1 0 2 2 0 0 0 1 1 1 1 1 0 0 0 0 0 0 0 0 0 2 0 1 0 0 0 0 0 1 1 0 0 1 0 0 0 1 0 2 1 1 0 1 1 2 1 1 1 2 0 2 0 2 0 0 0 1 0 0 0 0 1 2 1 0 2 2 2 0 2 2 0 0 1 0 0 2 1 0 0 1 0 2 2 1 2 0 0 0 2 0 2 0 0 2 2 0 0 1 1 1 1 0 0 0 0 1 1 0 0 0 0 1 1 0 0 1 2 1 0 0 2 0 0 0 0 0 1 1 0 0 0 0 0 1 0 1 0 1 0 1 0 0 0 0 2 0 0 0 0 2 1 1 0 0 0 2 1 1 1 0 2 0 1 0 0 1 0 1 0 1 0 0 2 0 1 0 0 0 0 0 1 1 1 0 1 1 0 0 0 1 2 2 1 2 2 0 0 1 1 0 2 0 2 0 2 0 0 0 0 1 1 0 0 0 0 2 0 1 0 2 2 0 0 0 1 1 1 1 1 1 0 1 1 0 1 0 0 1 0 0 1 0 1 1 0 2 1 1 1 1 1 1 0 0 0 2 0 2 0 0 0 2 2 1 0 0 0 0 0 0 1 0 2 0 0 0 1 1 0 1 0 2 2 2 0 0 0 0 1 1 1 0 1 1 0 0 0 0 0 2 0 1 1 1 1 0 2 2 0 2 0 2 0 0 0 0 0 0 2 1 2 0 0 1 1 1 2 2 0 1 0 1 1 1 0 1 2 1 1 0 0 0 0 1 1 1 2 1 1 1 1 1 0 1 1 2 0 0 1 1 0 0 0 1 0 1 1 0 1 1 0 2 1 0 1 1 1 0 1 1 1 1 0 1 1 0 0 1 0 0 0 1 1 1 0 2 0 0 1 1 2 2 0 0 0 0 1 1 1 1 1 0 0 1 0 0 1 1 1 1 0 0 0 0 0 1 1 1 1 0 1 0 2 0 0 1 0 1 1 0 0 0 0 0 0 0 1 0 0 1 1 0 1 0 2 2 2 2 2 1 1 0 0 0 2 0 1 1 0 0 1 0 0 1 0 1 0 0 1 2 0 1 0 2 2 0 0 0 0 0 0 0 1 0 1 1 0 0 0 0 0 0 1 0 2 0 0 0 1 1 1 2 1 1 1 0 1 1 0 1 0 0 1 0 2 0 1 0 1 1 0 0 1 0 0 0 1 1 1 0 2 0 0 2 1 1 0 1 1 1 1 0 0 2 1 1 0 0 0 0 2 0 0 2 1 1 0 0 1 0 0 2 1 1 0 0 1 1 0 1 0 1 0 0 1 1 1 0 2 2 0 1 0 1 0 0 1 1 0 1 0 2 2 1 1 0 0 0 1 1 0 0 0 0 2 0 1 1 0 1 0 0 0 1 1 1 0 0 0 0 0 2 1 0 0 0 2 0 0 1 2 0 0 0 0 0 0 2 0 0 2 1 1 0 0 0 1 1 1 1 1 0 1 2 0 2 1 2 0 1 2 1 1 0 0 1 0 0 1 0 0 1 2 1 1 0 0 1 1 1 1 1 1 2 0 0 1 2 1 1 1 2 2 1 0 0 0 2 0 2 1 0 0 0 0 0 2 0 2 2 0 0 2 0 0 0 0 0 2 0 0 2 2 0 0 0 0 0 0 0 2 0 2 1 1 0 2 1 1 0 0 1 0 1 0 2 2 2 1 1 0 0 0 0 0 0 0 1 0 0 1 2 2 0 2 2 0 0 1 1 0 0 1 1 1 1 0 0 0 1 0 1 1 1 2 0 1 1 0 1 2 1 2 2 1 2 0 0 0 1 0 1 0 0 0 1 1 0 0 1 2 0 0 0 0 1 0 0 2 0 1 1 1 0 1 1 0 2 1 1 0 0 2 1 2 1 1 0 0 0 0 0 0 1 1 0 1 0 0 0 0 1 0 0 1 0 0 1 0 0 0 1 0 0 1 0 0 0 1 1
[truncated: 1,606,808 more chars]
