# Supplementary material for: KNN-MDR: a learning approach for improving interactions mapping performances in genome wide association studies
Source: BMC Bioinformatics. 2017 Mar 21;18:184. doi: 10.1186/s12859-017-1599-7 (PMC5361736; doi:10.1186/s12859-017-1599-7)
Supplement: Supplementary file 3 — The data set(s) supporting the results of Table 2. (ZIP 28603 kb) [file 12859_2017_1599_MOESM3_ESM.zip › 3/SINAN/S98/mkallsimul.dat]

1 0 1 0 0 1 1 2 0 1 0 1 1 1 0 0 1 0 2 0 1 1 0 1 0 0 2 0 2 2 2 1 0 0 2 0 2 1 1 0 0 0 0 0 0 0 0 1 0 1 1 2 0 1 0 0 0 0 2 1 1 0 0 2 0 1 1 0 0 0 0 2 2 1 2 1 1 1 2 0 1 2 2 0 2 0 0 0 0 2 0 0 1 0 1 2 1 2 0 2 2 0 0 0 2 1 1 0 0 2 2 2 0 2 0 0 2 0 1 1 1 0 1 1 1 0 0 1 1 1 0 0 0 0 1 1 0 0 0 0 0 0 0 0 0 0 0 0 0 0 0 0 1 0 1 1 1 0 0 1 0 0 0 1 2 1 1 0 1 1 1 0 2 0 0 1 1 1 0 1 0 0 0 1 0 0 1 2 0 1 1 1 1 1 2 2 2 2 0 0 0 1 0 0 1 0 0 1 1 0 0 2 2 0 2 1 0 0 2 1 0 0 1 1 1 0 0 0 0 0 0 0 0 0 2 0 0 2 0 0 0 0 2 0 2 2 0 0 1 1 1 0 2 1 0 0 0 2 0 1 1 1 0 0 1 0 2 0 0 0 0 1 1 2 0 1 0 1 2 0 0 1 0 0 2 2 2 1 0 2 0 1 0 1 1 1 0 2 0 0 0 0 2 0 0 0 0 2 1 0 1 0 0 2 2 0 2 0 1 0 1 1 2 1 2 0 0 0 0 1 0 0 0 0 0 0 0 2 0 1 1 0 1 0 0 0 2 0 1 1 1 0 0 0 0 0 0 1 0 0 0 0 0 0 0 0 0 0 2 0 2 2 0 2 0 0 1 1 0 1 1 1 1 1 0 1 0 1 1 0 0 0 1 0 2 0 0 0 0 0 0 0 0 2 2 1 0 0 0 0 1 0 0 0 1 1 1 1 0 1 1 1 0 1 0 0 0 0 1 1 2 1 0 0 0 1 0 1 0 0 1 0 0 0 0 1 1 1 0 0 0 0 0 2 0 0 0 1 2 2 1 0 2 2 0 0 0 2 0 1 2 0 1 2 2 0 2 1 1 0 0 0 0 1 1 1 0 1 1 0 2 2 0 0 0 0 1 1 2 0 0 1 1 1 0 0 2 1 2 0 1 1 0 0 0 2 0 0 0 1 0 2 1 0 0 1 1 1 1 1 1 0 0 0 0 0 1 0 0 1 1 1 1 0 0 1 0 2 0 2 0 0 0 1 2 0 1 0 1 0 0 0 0 0 0 0 1 2 2 2 0 1 0 0 0 0 1 1 2 1 0 0 0 1 1 1 0 1 0 0 0 2 0 0 0 0 0 0 0 0 0 2 0 0 0 0 0 0 2 2 1 0 0 0 0 0 0 0 0 1 0 1 0 0 0 1 1 1 0 0 0 0 1 0 1 0 1 0 2 2 1 1 0 1 2 1 1 1 0 1 2 1 0 1 0 2 2 0 1 1 1 0 1 1 1 2 0 2 0 1 1 0 0 1 0 1 1 1 2 1 1 0 2 0 0 2 1 0 2 2 1 0 1 1 0 0 0 0 0 2 1 1 0 0 1 0 1 1 1 1 1 0 0 2 0 0 0 1 1 0 0 0 0 0 2 1 1 1 1 1 1 1 0 0 0 0 0 0 0 0 0 0 0 0 0 0 0 0 0 0 0 0 0 1 0 1 1 0 1 1 0 0 2 0 0 0 1 0 2 2 0 0 1 0 0 0 2 1 0 0 1 1 0 1 1 1 0 2 2 2 0 2 2 0 0 0 0 1 0 1 1 0 1 0 1 1 0 0 0 2 2 0 0 0 0 0 0 1 2 2 1 2 0 2 0 0 0 0 1 1 1 0 1 1 0 1 1 0 2 0 1 1 0 0 0 0 0 0 0 0 0 0 0 0 2 0 0 0 0 0 0 0 1 1 1 0 0 0 2 0 1 0 1 1 0 1 0 1 2 2 0 0 0 0 1 1 0 2 0 0 2 2 0 0 2 2 2 0 0 0 0 2 1 1 2 1 0 0 0 0 0 0 0 0 1 1 2 0 2 2 0 2 0 2 0 1 1 0 0 2 0 0 0 2 0 0 0 1 1 0 0 0 0 0 1 1 0 1 0 1 2 0 2 0 1 1 1 0 0 1 1 1 0 0 2 1 1 0 2 0 0 0 0 0 0 1 0 1 1 0 0 1 0 1 0 1 1 1 0 2 0 0 0 0 0 0 0 0 0 1 2 2
2 1 2 0 0 0 0 2 1 1 0 0 0 0 0 0 0 0 0 2 2 2 1 0 0 0 0 0 1 2 2 0 1 1 1 1 1 1 2 1 1 1 0 0 0 0 1 0 1 0 0 0 0 0 2 0 0 0 0 1 0 1 0 0 1 0 0 0 1 1 0 1 1 2 1 2 2 2 2 1 1 2 2 1 2 0 0 1 1 2 1 1 2 1 0 0 0 1 0 1 1 0 1 0 1 1 2 0 1 1 0 1 0 0 0 1 0 0 0 2 2 0 2 2 1 0 0 1 0 2 0 1 0 0 0 0 0 0 0 0 1 0 1 0 0 0 0 1 1 1 0 2 0 2 1 0 1 1 0 2 1 1 0 0 1 1 0 2 0 1 1 0 0 2 0 1 1 0 0 0 0 0 0 2 0 0 2 2 0 1 0 2 0 0 0 0 0 2 0 0 0 0 0 0 0 0 0 2 1 0 2 2 1 0 1 1 0 1 2 1 1 1 1 0 0 1 1 1 0 1 0 0 1 1 1 0 0 2 0 1 1 1 2 0 2 2 0 1 1 1 0 0 1 0 0 0 1 2 1 0 0 1 0 0 2 0 0 0 0 1 1 2 1 2 0 1 0 1 2 0 0 1 0 0 1 1 1 0 0 1 1 0 1 0 2 1 1 0 0 0 0 0 2 0 1 0 1 1 0 0 0 1 0 0 0 0 1 0 1 0 1 1 0 2 1 0 0 0 0 0 0 0 0 0 0 0 0 0 0 1 1 1 1 2 0 0 2 1 1 1 1 0 0 1 1 1 2 1 0 1 1 0 1 1 1 2 0 1 1 0 1 1 0 2 0 0 2 2 1 2 2 1 0 0 1 1 0 0 0 0 0 0 1 0 2 0 0 0 0 0 0 0 0 2 2 0 0 1 0 0 0 0 1 0 1 1 0 0 1 0 0 1 0 1 0 1 1 1 0 0 0 0 0 2 1 1 0 0 0 0 2 0 0 1 1 1 1 0 2 1 0 0 0 2 1 1 1 1 2 2 0 0 0 0 0 0 0 0 0 0 2 1 1 1 1 0 1 0 2 1 1 0 0 1 1 2 0 0 0 0 2 2 0 0 1 1 1 0 1 1 1 2 0 1 1 1 1 1 0 1 0 0 0 1 1 1 1 0 0 1 0 2 0 0 0 0 0 1 1 2 0 1 0 0 0 0 0 0 1 1 0 0 0 0 0 0 1 0 1 1 0 1 0 1 2 0 1 0 1 1 1 0 0 0 1 0 0 1 0 0 0 0 1 0 0 1 1 2 2 2 0 1 0 0 0 0 0 0 0 0 1 1 0 0 0 0 0 0 0 1 1 1 0 1 0 0 1 0 1 2 1 0 0 1 0 1 0 0 0 0 0 0 0 1 1 0 1 1 0 0 0 0 0 0 0 1 2 0 1 1 1 1 0 2 2 1 1 2 0 1 0 1 0 1 0 1 1 1 1 0 0 0 0 2 2 2 1 2 1 1 1 1 0 0 0 2 1 1 0 0 1 0 2 0 0 1 2 1 2 1 1 0 0 1 1 0 0 0 0 1 1 1 0 0 1 0 2 1 1 0 0 0 0 2 0 1 1 2 2 0 0 0 1 0 1 0 2 0 0 0 0 1 1 0 0 1 0 0 1 1 0 1 0 0 0 0 0 0 0 0 0 0 0 0 0 0 0 1 2 1 1 0 2 0 0 1 2 0 2 1 0 0 0 1 2 0 0 0 1 1 1 1 2 0 0 2 0 2 0 2 0 0 0 1 1 1 0 1 0 1 1 0 0 0 1 0 1 1 1 1 1 0 2 0 2 0 2 1 1 1 1 1 0 2 0 1 0 2 2 0 1 1 2 1 0 2 0 0 0 0 0 0 0 0 0 0 0 1 0 0 0 1 0 0 1 0 0 0 0 0 1 0 0 0 0 0 0 0 1 0 0 0 0 0 0 2 0 2 1 0 2 0 0 0 0 0 2 2 0 0 2 1 0 0 2 2 2 0 0 0 0 2 2 1 1 1 1 2 1 1 1 0 0 0 0 2 2 0 0 0 0 0 0 1 0 1 1 1 0 0 0 0 0 0 0 0 1 1 1 0 1 0 2 2 2 0 0 0 1 1 1 1 2 0 0 0 0 0 0 0 0 0 0 0 2 0 0 0 1 0 0 0 0 0 0 1 1 1 1 0 0 1 0 2 0 0 0 0 0 2 1 1 0 2 0 1 0 0 1 1 2 2
3 1 1 0 0 0 1 2 0 1 0 1 1 2 0 0 1 0 0 2 2 1 0 0 0 0 1 0 2 2 1 0 1 1 2 1 2 2 0 0 0 0 0 0 0 0 0 0 1 0 0 1 1 1 0 0 0 1 2 1 1 2 1 2 1 0 0 1 0 0 0 1 2 2 2 2 2 1 2 0 0 1 2 0 0 0 0 0 0 2 0 0 0 0 1 1 1 0 0 0 2 0 2 0 0 0 2 1 1 1 0 1 0 1 0 1 1 0 0 2 2 0 1 1 0 1 0 2 1 2 0 0 0 0 0 0 0 0 0 0 1 0 0 0 0 0 0 0 0 0 0 0 0 1 0 0 0 1 0 2 0 1 0 1 1 0 0 0 0 2 0 0 1 1 1 1 0 0 0 0 0 0 0 1 1 1 1 1 0 0 0 1 1 1 1 0 2 1 0 0 0 1 0 1 1 0 1 2 0 0 2 2 1 0 0 0 0 0 2 1 1 1 2 0 1 1 0 1 0 1 0 0 0 0 1 0 0 2 0 0 0 0 2 0 1 1 0 0 0 0 0 1 1 0 0 0 0 0 0 0 0 0 0 1 2 0 1 0 2 1 0 2 0 2 0 1 0 2 2 0 0 0 1 1 2 1 1 2 0 2 0 0 0 1 1 2 0 0 0 0 0 0 1 1 0 0 0 2 1 1 1 1 0 1 1 0 2 0 1 0 1 2 0 2 2 0 0 0 1 2 0 2 0 0 0 0 0 2 0 2 2 1 0 2 1 0 1 0 1 0 0 0 0 2 1 1 1 0 0 0 0 0 1 0 1 0 0 2 0 0 0 0 1 1 1 0 2 2 0 0 0 0 0 0 0 1 0 0 0 0 0 0 1 0 0 0 2 1 1 0 0 0 1 2 1 0 1 0 1 1 0 0 0 0 1 1 0 0 1 0 0 1 0 0 0 0 0 0 0 0 2 0 0 1 1 1 0 1 0 0 2 0 0 0 0 2 2 1 1 2 0 1 0 1 1 0 1 1 0 0 0 0 1 0 0 1 0 0 0 0 2 0 1 1 1 0 0 0 1 2 1 1 0 2 0 2 0 1 1 0 1 1 0 2 2 0 2 1 2 2 1 2 2 0 0 0 2 2 0 0 0 1 0 1 1 1 0 1 1 2 2 2 2 2 2 2 0 0 0 1 0 1 1 1 1 1 2 0 1 2 0 2 2 0 0 2 0 2 0 2 0 0 0 2 1 1 0 0 0 0 0 0 0 1 1 0 0 1 1 2 0 1 1 0 0 1 2 2 2 2 0 1 0 1 1 0 1 1 0 0 0 1 0 0 0 0 0 1 0 0 0 2 0 0 1 0 0 0 2 2 0 0 0 0 0 1 1 1 0 1 1 2 0 1 1 0 2 1 0 0 0 0 0 0 0 0 1 1 0 0 0 0 0 0 1 1 1 1 0 1 2 1 0 0 0 1 2 1 1 0 0 0 1 1 1 2 0 1 1 0 0 1 0 1 0 1 1 0 0 0 0 0 1 0 0 1 1 1 1 0 1 0 1 1 1 0 0 0 0 1 1 0 0 0 1 0 2 2 2 0 1 0 0 1 0 0 1 0 0 0 0 1 0 0 1 2 0 1 1 1 1 2 1 0 0 2 1 0 0 1 0 1 0 0 1 0 0 0 0 0 0 0 0 1 0 0 0 0 1 0 0 0 2 0 1 1 2 1 1 1 0 0 1 0 0 1 1 0 2 2 0 2 1 1 1 2 0 1 2 1 1 2 1 0 1 0 0 1 0 2 2 0 0 0 1 2 2 0 0 2 2 0 1 1 1 0 2 0 2 2 2 2 0 2 0 2 0 2 1 0 0 2 2 0 0 2 0 1 1 0 0 0 2 1 2 1 1 1 0 1 1 0 0 0 2 0 1 0 0 0 0 1 1 1 1 2 0 0 2 0 0 0 0 0 0 2 1 1 2 2 2 2 0 0 0 1 0 2 0 0 1 1 0 0 2 2 2 0 0 1 0 1 1 0 2 2 0 1 0 2 0 2 0 0 0 2 2 0 1 1 0 1 1 2 0 1 1 1 0 1 0 0 1 2 0 0 0 0 1 1 0 0 2 1 1 0 0 1 0 0 2 0 2 0 0 0 0 0 0 1 1 1 0 0 0 0 2 1 2 2 1 0 0 0 0 1 0 1 1 0 0 1 1 1 0 0 0 0 0 2 1 1 1 1 0 0 1 0 0 0 1 0
4 0 1 0 0 0 2 2 0 2 0 0 0 0 0 0 0 0 1 1 0 2 0 0 0 0 2 1 1 2 2 0 0 0 2 0 2 1 0 0 2 2 2 2 0 1 1 0 0 1 1 1 1 1 0 2 0 0 0 0 2 0 0 2 0 2 0 0 1 1 1 2 2 2 2 2 2 1 2 0 1 2 1 0 1 0 0 1 1 2 1 1 2 0 0 1 0 1 0 1 1 0 1 0 1 1 2 0 0 2 1 2 0 1 1 1 1 0 1 1 1 0 2 2 2 0 0 0 0 0 0 0 0 0 0 0 0 0 1 0 0 0 1 0 0 0 0 0 0 0 0 0 0 0 0 0 0 0 0 1 1 0 0 1 2 0 0 0 1 1 1 1 2 0 0 1 1 1 0 0 0 1 0 2 1 0 1 0 0 0 0 0 0 0 1 0 1 2 0 0 0 1 0 1 0 0 1 1 0 0 0 0 1 0 1 0 0 0 2 1 0 1 2 0 0 1 1 1 0 0 1 1 1 1 1 0 0 2 0 0 0 0 0 0 1 2 1 1 1 1 0 0 2 0 0 0 0 2 1 0 0 1 0 0 0 0 0 0 0 0 2 0 1 2 0 1 0 0 0 1 0 1 0 0 2 0 0 1 0 1 1 1 1 0 2 1 1 0 0 0 1 0 1 1 1 0 0 1 1 0 1 0 0 0 0 1 2 0 0 0 1 1 1 2 1 0 1 0 1 1 0 2 0 0 0 0 0 1 0 0 1 2 1 1 0 0 1 0 0 1 1 1 0 2 1 1 2 0 1 1 2 1 1 0 1 0 0 1 1 0 1 1 1 2 0 2 2 2 1 1 1 2 1 0 0 1 0 0 0 0 0 0 0 0 2 0 0 0 1 1 1 1 1 2 2 1 0 0 0 0 0 0 0 0 0 1 0 1 0 1 0 0 0 2 1 2 1 0 0 0 0 0 0 1 1 0 0 0 0 1 1 0 0 1 1 2 1 1 1 1 0 1 0 2 0 0 0 2 1 1 1 0 1 1 0 1 1 0 0 0 1 1 2 1 0 0 0 2 2 0 0 1 0 1 1 2 0 1 1 0 2 1 0 2 1 0 1 1 2 1 1 1 1 1 0 0 1 2 0 0 0 0 0 1 1 0 0 0 0 1 0 2 0 0 0 2 0 1 1 2 0 0 1 1 0 0 0 0 0 1 2 0 2 1 1 2 0 2 0 2 0 0 0 2 2 0 0 0 1 0 1 0 0 0 1 0 0 2 1 0 0 1 0 0 1 0 1 1 2 1 1 0 1 1 1 1 2 1 0 0 0 0 0 0 0 0 0 1 0 1 1 0 0 0 1 0 0 0 2 2 2 0 0 2 0 2 0 0 0 0 0 0 0 1 1 0 2 2 0 0 0 0 0 0 0 0 2 0 2 2 0 1 1 1 2 2 2 1 0 0 1 1 0 2 0 2 0 0 1 0 0 0 0 0 1 1 0 2 1 1 0 1 0 1 0 1 1 0 1 0 0 2 2 0 0 2 1 0 2 2 2 0 1 2 0 1 0 1 0 2 0 2 0 1 0 0 1 2 2 0 0 0 0 0 0 0 0 2 2 1 0 0 0 0 1 2 0 1 1 1 0 2 0 0 0 1 2 0 0 0 0 0 0 0 1 0 1 1 0 0 0 0 0 0 0 0 0 0 1 0 0 1 2 0 0 1 2 0 2 1 0 1 2 0 0 0 1 0 1 1 0 1 1 0 0 2 0 2 0 2 0 2 1 0 1 0 0 1 0 1 1 0 0 0 2 2 2 0 0 1 1 0 2 0 2 0 2 0 1 1 1 1 0 2 0 0 0 1 1 0 1 1 2 0 0 2 0 1 1 0 1 0 1 0 1 0 0 1 0 0 0 0 0 0 2 0 0 0 0 0 0 0 0 0 0 0 1 0 2 0 0 0 1 1 0 2 0 2 1 1 2 1 0 0 0 0 0 1 0 1 2 2 0 0 1 0 2 0 0 0 0 0 2 2 1 0 0 2 1 2 1 1 1 0 1 1 1 1 1 0 0 1 0 1 0 2 1 2 0 1 0 0 2 2 0 0 1 2 2 0 0 0 2 0 0 0 0 1 1 1 2 0 1 1 1 0 1 0 0 0 2 0 0 2 2 0 0 0 2 1 0 0 1 0 0 0 0 2 0 0 0 2 0 0 0 0 0 0 0 2 0 0 0 0 0 0 1 0 0 0 2 2
5 0 2 0 0 0 0 2 1 1 0 0 0 1 0 0 0 0 1 1 1 1 0 0 0 0 1 0 1 2 2 0 0 0 2 0 2 2 1 1 0 0 0 0 0 0 0 0 0 0 0 0 1 0 1 1 0 0 0 1 0 0 0 2 1 1 0 1 0 0 0 1 1 2 1 2 2 1 2 1 0 2 2 2 2 1 0 0 0 2 0 1 0 0 1 2 1 0 0 0 2 0 1 0 0 0 2 0 0 2 1 2 1 1 1 1 1 0 1 1 1 1 1 1 1 0 0 0 0 2 0 0 0 0 0 0 0 0 0 0 1 0 0 0 0 0 0 0 0 0 0 0 1 0 0 0 0 1 0 0 0 0 0 1 0 0 0 0 0 1 1 0 0 2 1 0 0 1 0 1 0 0 1 1 0 0 2 1 1 0 1 0 1 1 1 1 2 2 0 1 0 1 0 0 2 0 0 0 1 0 1 1 1 0 2 0 0 0 1 1 1 1 2 0 0 1 1 1 1 0 1 1 0 0 1 0 0 2 0 1 0 0 1 0 1 1 0 1 0 0 0 1 1 2 0 0 0 2 0 1 1 1 0 0 1 0 0 0 2 2 0 1 1 1 0 0 0 1 1 0 0 1 0 0 1 1 2 2 0 2 0 0 0 0 1 1 0 0 1 0 0 0 1 1 0 0 0 2 2 0 2 1 0 1 0 0 1 0 1 0 0 2 1 0 2 0 0 0 1 1 0 1 0 0 0 0 0 1 0 0 1 1 0 2 0 0 1 0 1 0 0 1 0 0 0 0 0 0 0 2 2 0 1 1 1 2 0 2 2 0 2 2 1 1 0 0 2 1 0 1 2 0 0 0 1 2 0 2 2 1 1 1 1 0 1 1 2 1 0 0 0 0 0 2 2 0 0 0 0 0 0 1 0 0 1 2 1 1 0 1 0 1 0 1 0 0 0 1 0 0 0 0 0 0 0 1 0 1 1 0 0 0 0 0 0 0 1 1 0 2 0 1 1 2 2 1 2 1 0 0 0 0 0 0 0 2 0 1 0 1 1 1 2 0 0 1 0 0 0 2 2 0 0 1 1 2 0 0 0 0 0 0 0 1 0 0 2 0 1 2 1 2 2 0 0 0 2 1 0 0 0 2 0 0 0 2 0 0 0 2 1 1 0 0 0 2 1 1 1 1 1 0 0 0 1 1 0 0 1 1 0 1 2 1 1 2 0 0 2 0 0 0 0 2 1 1 0 0 2 0 2 0 1 1 1 0 1 1 1 1 0 1 1 0 0 1 1 0 2 0 2 0 0 0 1 0 0 2 1 1 0 1 1 0 0 0 1 1 0 0 0 2 1 1 0 0 0 0 1 1 1 0 0 2 1 1 1 0 0 0 1 0 0 0 1 1 1 2 0 0 0 0 0 0 0 0 2 1 2 2 1 1 1 2 2 1 1 0 1 2 0 2 0 1 1 1 2 1 1 0 0 0 1 1 1 1 0 2 0 0 0 0 0 1 1 2 0 2 1 1 2 1 1 1 0 1 1 0 2 2 1 0 0 1 0 0 0 0 0 2 1 2 0 0 1 0 2 2 2 0 0 0 0 0 0 1 0 0 0 0 0 0 1 0 1 1 1 2 1 1 0 1 0 0 0 0 0 0 0 1 0 2 0 0 0 0 0 1 0 2 2 2 0 0 1 0 0 1 1 0 1 0 2 0 0 2 2 0 2 1 1 1 2 1 0 0 1 2 0 1 1 0 0 0 0 2 0 2 0 2 0 0 0 0 0 0 0 1 0 1 1 0 0 0 1 1 0 0 0 2 2 0 1 1 1 0 2 0 1 1 1 1 0 2 0 2 0 1 0 1 0 1 1 1 0 1 0 0 1 0 1 1 1 1 1 1 1 2 1 0 0 0 0 0 1 0 0 0 0 0 1 0 0 0 0 2 0 0 1 0 0 0 0 1 0 2 0 0 0 2 2 2 0 0 0 0 0 2 0 1 2 2 1 0 2 2 2 0 0 0 0 2 1 1 0 1 0 1 1 2 2 0 1 0 1 1 1 1 1 0 0 1 0 1 0 1 0 2 1 0 1 0 0 1 0 0 0 0 0 1 0 0 0 2 1 0 1 0 1 0 2 0 1 2 2 0 1 0 0 1 1 1 0 1 1 0 0 0 2 1 0 0 0 0 0 2 0 1 1 0 0 2 0 1 0 0 1 0 0 1 0 0 0 1 0 0 1 0 0 0 1 0
6 1 2 1 0 0 1 1 0 1 0 1 1 0 0 0 0 0 0 2 2 2 1 0 0 0 2 0 1 2 2 0 0 0 2 1 2 1 0 0 1 1 0 0 1 1 1 0 0 0 0 0 0 1 0 0 0 0 1 0 2 0 1 1 0 0 1 1 0 0 0 0 2 2 2 2 2 2 2 2 0 2 2 1 1 0 0 0 0 2 0 1 0 0 0 1 0 0 0 0 1 0 0 0 2 2 2 1 1 1 0 2 0 1 0 0 1 0 1 1 1 0 2 2 2 0 0 2 0 2 2 0 0 0 0 0 0 0 0 0 0 0 0 0 0 1 0 0 0 0 0 0 0 0 0 0 0 0 0 2 1 1 0 1 1 0 0 1 1 1 1 2 2 0 0 1 1 0 0 1 0 0 1 0 0 0 0 1 1 0 1 1 1 1 1 1 2 2 0 1 0 1 0 0 1 0 1 0 2 0 0 0 0 0 2 0 0 1 1 1 0 0 2 0 0 2 2 2 0 2 1 1 0 0 2 0 0 2 0 0 0 1 2 1 1 1 0 0 0 0 0 1 0 0 0 0 0 0 0 0 0 0 0 0 1 0 1 1 2 2 1 0 1 2 1 0 1 0 1 0 1 0 1 1 2 0 1 1 0 2 0 0 1 0 1 1 1 0 0 0 0 0 2 0 0 0 1 1 0 0 0 1 0 2 2 1 1 1 0 0 1 2 0 1 2 0 0 0 0 2 0 1 0 0 0 0 0 1 0 1 0 0 2 0 0 0 2 2 2 1 1 0 0 1 0 1 1 2 0 1 1 0 1 0 1 0 0 2 2 0 2 2 1 2 0 1 2 1 1 1 1 0 0 0 2 1 0 0 1 1 1 1 1 1 1 1 2 0 1 0 0 1 0 1 1 0 0 0 1 1 0 0 0 0 1 2 1 0 0 0 0 2 0 2 2 1 1 0 0 0 0 0 0 1 1 1 0 0 0 0 2 0 0 0 0 1 2 2 0 1 0 2 1 2 1 1 1 1 1 2 1 0 1 0 0 1 0 1 0 1 2 2 2 2 0 2 0 0 1 2 1 0 0 1 2 1 0 1 0 1 0 2 1 2 2 0 1 1 1 2 0 2 0 2 0 0 1 1 1 0 0 2 0 1 1 1 0 0 0 1 0 2 1 1 1 2 0 0 0 2 0 2 0 0 1 0 1 0 1 0 2 1 1 0 0 0 1 0 2 0 0 0 0 2 2 1 0 1 0 1 0 0 1 0 0 0 0 1 1 1 0 0 1 0 0 1 1 1 1 1 0 0 1 1 1 1 0 2 0 0 1 1 1 1 1 0 1 1 0 1 1 1 0 0 0 0 1 0 1 1 0 0 0 0 0 0 0 0 0 0 0 1 0 0 0 1 1 1 0 0 0 0 1 0 0 1 2 0 1 1 1 1 0 0 2 2 2 1 1 1 0 2 0 1 0 2 0 0 1 0 0 0 0 1 1 2 0 1 1 0 0 1 1 0 1 2 0 1 1 0 1 0 2 0 0 2 1 0 0 1 1 0 1 2 0 1 0 1 0 2 0 2 0 0 1 0 1 1 1 1 0 0 0 1 0 1 0 1 1 0 0 1 1 0 1 1 1 0 0 0 0 1 0 1 0 1 1 0 0 1 1 1 0 1 1 0 0 1 1 1 0 1 0 1 0 1 1 0 2 0 0 0 2 0 0 0 2 0 2 1 0 0 2 0 0 0 0 1 1 1 0 2 2 0 0 2 0 2 1 2 0 1 0 1 1 1 0 1 0 0 0 0 0 0 2 0 0 0 0 1 2 1 1 1 1 0 2 0 2 2 2 2 0 1 0 1 0 1 1 0 1 1 2 0 0 1 1 0 0 0 0 0 1 0 1 0 0 1 0 0 0 1 0 0 2 0 0 0 0 2 0 0 1 1 1 1 0 0 1 0 1 0 1 0 0 1 0 1 2 2 2 2 0 0 0 0 0 2 1 0 1 2 0 0 1 1 1 0 0 0 0 2 0 0 0 0 2 1 1 1 0 1 0 0 1 2 2 0 1 1 0 2 0 0 0 1 1 1 0 1 0 0 0 1 1 0 0 1 1 0 0 0 2 1 1 0 0 0 1 1 2 0 2 1 0 0 1 1 1 1 2 0 0 1 1 0 1 0 1 1 0 0 1 1 0 0 0 0 1 0 0 2 0 1 0 0 0 0 0 1 0 0 0 1 0 0 0 0 0 1 0 0
7 1 1 0 0 0 1 2 0 2 0 0 1 2 0 0 0 0 1 1 1 1 0 0 0 0 1 0 2 1 0 0 1 2 2 0 2 1 0 0 0 0 0 0 0 0 0 0 0 0 0 0 0 0 2 0 0 0 0 0 0 0 0 2 1 1 1 0 1 1 0 0 2 2 2 2 2 2 2 0 2 2 2 2 2 0 0 1 1 2 1 1 0 1 1 1 1 0 0 1 1 2 0 0 0 0 2 2 2 0 0 2 1 2 1 1 2 0 0 2 2 0 1 1 0 1 0 0 0 1 0 0 0 0 0 0 0 0 0 0 0 0 0 0 0 0 1 0 0 0 0 0 0 0 0 0 1 1 0 0 0 0 0 0 1 1 0 1 0 1 1 0 2 0 1 2 1 0 0 0 0 0 1 1 0 0 2 2 1 1 1 1 0 0 1 1 1 2 0 1 0 1 0 0 0 0 2 1 1 0 0 1 2 0 2 0 0 1 1 0 2 2 2 0 0 1 1 2 0 1 0 0 0 1 1 0 0 2 1 1 1 1 2 0 1 1 0 0 0 0 0 0 1 0 1 0 0 0 0 1 0 0 0 0 0 0 1 0 0 1 1 2 0 2 0 0 0 1 2 0 1 0 2 2 2 0 2 0 0 2 0 1 0 1 1 1 0 1 0 0 0 0 2 0 0 1 0 2 0 0 0 0 0 0 0 0 2 0 0 0 2 1 1 1 1 0 0 0 0 1 0 1 0 0 0 0 0 2 0 1 2 1 1 2 0 0 2 0 1 0 1 0 1 1 0 0 0 0 1 1 2 1 1 0 1 0 0 2 0 0 0 0 1 1 1 0 2 2 0 0 0 1 0 0 0 0 0 0 0 0 0 0 0 0 2 0 0 0 0 0 0 0 1 2 1 0 1 1 0 0 0 0 1 1 1 2 1 0 0 0 0 0 1 0 2 2 1 1 0 0 2 0 0 0 0 1 0 1 1 1 2 0 0 0 0 2 2 0 0 0 0 0 1 2 1 1 1 1 1 2 1 0 0 0 0 2 1 0 0 0 1 1 1 1 0 0 1 0 1 2 1 0 0 1 1 2 0 1 1 0 2 2 0 1 0 0 1 1 2 1 0 2 1 1 0 0 2 1 0 0 0 1 1 1 1 0 0 0 0 1 0 2 2 2 2 2 0 0 0 1 0 1 1 1 1 0 0 0 0 1 1 1 2 1 1 0 0 1 1 1 0 0 0 1 1 1 1 0 1 1 0 0 0 2 2 0 0 0 0 0 0 0 1 0 0 1 1 1 2 1 0 0 0 1 1 0 1 1 0 0 0 1 0 0 0 0 0 0 0 1 1 1 1 1 0 0 1 0 1 1 0 0 0 1 1 1 1 0 0 0 1 1 0 0 0 0 2 1 0 0 1 0 0 0 0 1 2 1 2 2 0 2 0 0 1 0 0 2 0 0 2 2 0 0 0 0 2 1 1 0 0 0 2 1 2 2 0 2 0 0 0 2 0 1 0 1 1 1 0 0 1 0 2 1 1 2 1 0 1 1 2 0 0 0 0 0 0 0 0 0 0 0 0 0 0 0 1 1 1 0 0 0 0 1 0 0 0 0 0 0 0 0 0 0 2 2 0 0 0 0 0 1 0 0 0 1 0 0 0 0 0 0 0 1 1 1 0 0 0 0 0 0 0 0 0 0 2 1 2 0 1 1 2 1 0 0 2 0 1 2 0 1 1 2 1 0 1 1 1 1 0 1 1 1 1 1 0 2 1 2 0 1 1 1 2 1 1 1 0 1 1 0 0 0 2 0 0 0 1 0 2 1 1 0 1 1 1 1 0 1 1 2 0 2 0 1 0 2 0 0 0 2 1 1 0 0 1 1 1 0 1 0 1 0 1 1 0 0 0 0 0 0 0 0 1 1 0 0 1 1 0 0 0 0 0 1 1 0 2 0 1 0 0 1 0 1 0 1 2 2 1 1 0 0 0 0 1 0 0 0 1 1 1 0 2 1 2 0 0 0 0 2 2 1 1 0 0 2 0 1 0 1 1 1 2 0 0 1 2 1 1 1 1 1 0 2 0 1 0 0 0 0 0 0 0 0 0 0 1 1 1 0 2 0 2 0 0 0 0 1 2 0 1 0 2 0 2 1 0 0 1 0 0 0 0 0 2 0 1 1 1 0 0 0 0 0 0 1 1 0 0 1 0 0 0 0 0 0 0 0 0 0 0 0 0 0 0 1 2 0 0 0
8 0 2 0 0 0 0 1 0 1 1 2 0 1 0 0 0 0 1 2 1 2 0 1 0 0 1 0 1 2 2 0 1 0 2 0 2 1 0 0 1 1 0 0 0 0 0 1 1 0 0 2 1 1 1 0 0 0 1 0 0 0 1 1 0 0 2 0 1 1 0 1 2 2 2 2 1 2 2 1 1 2 2 1 1 0 0 0 0 1 0 0 1 0 1 1 1 0 0 1 2 1 1 0 0 0 2 2 1 1 0 1 0 0 0 0 0 0 0 2 2 0 1 1 1 0 0 1 1 2 0 0 0 0 0 0 1 0 0 0 0 0 0 0 0 0 0 0 0 1 1 0 0 0 0 0 0 1 0 1 1 1 1 0 2 1 0 1 0 1 1 0 0 2 1 2 0 1 0 1 0 0 0 1 1 1 1 1 0 0 1 1 0 0 1 2 0 1 0 0 0 1 1 0 1 0 0 0 0 0 0 1 0 1 1 0 0 1 1 0 1 1 2 0 0 2 2 1 1 0 0 0 0 0 2 0 0 2 0 0 0 0 1 0 0 0 0 0 1 1 1 0 1 1 0 1 1 1 0 0 0 0 0 0 0 0 0 0 2 2 0 2 0 1 1 1 0 2 2 0 0 0 1 1 1 1 1 1 0 2 0 1 0 1 0 1 0 1 0 1 0 1 2 0 1 0 0 2 1 0 0 1 0 2 2 0 2 0 1 0 0 2 1 1 1 0 0 0 0 2 0 1 0 0 0 0 0 2 0 2 1 1 0 1 1 0 1 0 1 1 1 1 0 2 2 0 0 1 1 0 1 1 1 1 1 1 0 2 2 0 2 2 0 2 0 0 0 1 1 1 2 2 0 0 1 1 0 0 0 0 0 0 0 1 2 2 2 0 0 0 0 0 0 2 2 0 0 1 0 0 1 1 0 0 0 2 0 0 0 0 0 1 0 2 1 1 1 1 0 0 1 0 0 2 2 2 1 1 1 1 1 0 0 0 0 1 1 1 1 1 0 1 0 1 1 0 1 1 0 1 1 0 1 0 0 1 0 2 0 0 1 1 1 1 1 1 1 0 2 0 2 0 0 0 2 0 0 1 1 0 1 0 1 2 1 1 1 1 2 1 1 1 1 0 1 1 2 0 0 0 0 1 0 0 1 1 0 0 0 1 1 2 0 0 0 2 0 1 1 1 1 0 1 1 1 0 1 0 0 0 2 2 1 0 0 2 0 0 2 1 1 1 0 2 1 1 0 0 2 0 0 0 0 0 0 0 0 2 0 0 0 1 0 0 1 0 1 0 0 0 0 1 0 0 0 0 0 1 0 0 0 0 1 0 1 0 0 0 0 1 1 1 1 0 0 1 1 0 1 1 1 0 0 0 0 0 0 0 0 0 0 0 0 0 0 0 2 0 0 0 0 0 0 0 0 1 2 1 2 2 0 0 1 1 2 1 2 2 0 0 2 2 0 1 0 2 0 0 0 0 0 0 1 0 1 2 0 2 0 1 0 0 0 0 1 1 1 0 0 1 0 0 2 0 0 2 2 0 2 2 2 0 0 0 1 0 0 1 0 1 1 0 0 0 1 0 2 2 2 0 1 0 0 1 0 1 0 1 1 0 0 0 0 0 2 1 1 1 1 1 0 1 1 0 0 1 1 0 0 1 0 1 0 0 1 0 1 1 0 0 0 0 0 0 0 1 0 0 1 0 0 1 2 0 0 0 2 2 0 2 0 0 2 0 0 0 1 1 1 1 0 1 2 0 0 1 1 1 2 1 1 2 1 0 1 0 0 0 0 1 1 0 0 0 2 1 0 1 1 0 0 0 0 2 0 0 2 1 2 2 1 2 0 2 0 0 0 2 0 0 0 2 1 1 0 2 0 0 1 0 1 1 1 0 1 0 0 1 1 0 0 0 0 0 2 0 1 0 0 0 0 1 0 0 0 0 1 1 1 0 1 0 0 2 0 1 0 1 1 2 2 2 0 0 0 0 1 1 0 0 1 1 0 0 1 1 2 0 0 0 0 1 1 1 2 1 0 2 1 1 1 0 1 0 1 1 1 1 1 0 0 1 0 0 0 1 1 0 1 1 1 0 0 0 2 0 0 0 0 1 0 1 2 1 2 0 0 0 1 1 2 0 1 1 2 1 2 1 1 2 1 1 0 2 2 0 1 0 0 0 0 0 0 0 0 1 1 1 1 0 0 1 0 2 0 0 0 0 0 2 0 0 0 1 0 1 0 1 1 0 1 0
9 1 2 1 0 0 2 2 0 2 0 0 0 0 0 0 0 0 1 1 1 1 0 0 0 1 0 0 0 1 2 0 1 1 2 1 2 2 0 0 0 0 0 0 0 0 1 1 0 0 0 1 1 0 1 0 1 2 0 1 0 1 0 1 1 0 2 0 1 1 0 0 2 2 2 2 2 2 2 1 1 2 2 2 2 1 0 0 0 1 0 0 0 0 0 0 0 1 0 1 1 0 0 0 2 1 1 2 2 0 0 2 1 1 2 2 2 0 0 2 2 0 0 0 0 2 0 1 0 1 0 0 0 0 0 0 0 0 2 0 0 0 1 1 0 0 0 0 0 1 0 1 0 0 0 1 1 1 1 2 1 1 1 1 1 1 0 1 1 2 0 1 1 1 0 0 0 2 0 2 0 0 0 2 0 0 2 1 0 0 2 1 0 1 2 1 2 2 0 0 0 0 0 2 1 0 0 1 1 0 1 1 2 0 2 0 0 0 1 1 0 1 1 0 1 1 1 1 0 0 1 1 0 0 2 0 0 2 0 1 1 1 2 0 1 1 0 0 0 0 0 0 1 0 0 0 1 2 0 1 1 1 0 0 1 0 0 0 1 1 1 1 1 2 0 1 0 1 2 0 0 0 1 1 1 2 2 2 0 2 0 1 1 0 2 1 1 1 0 0 1 0 1 1 0 0 0 2 0 0 0 0 0 1 1 0 2 0 0 0 1 2 0 2 2 0 0 0 1 0 0 0 0 0 0 1 1 2 1 1 2 2 2 2 1 0 2 1 2 1 1 0 2 2 0 1 1 2 0 2 2 0 2 2 1 1 0 2 1 0 1 1 0 2 0 1 1 1 1 2 2 0 0 0 0 0 0 0 0 0 0 0 0 0 2 1 1 2 1 1 1 1 1 2 2 1 0 0 0 0 1 1 1 1 1 2 1 0 0 0 1 2 0 0 0 0 0 1 0 0 1 0 0 1 0 0 0 0 0 0 0 0 0 1 0 2 1 1 0 2 0 1 0 2 0 0 0 2 1 2 2 0 0 0 0 2 0 2 0 1 2 1 2 0 2 0 2 1 2 0 1 1 0 0 2 2 0 2 1 0 1 1 1 2 2 0 2 1 1 2 1 1 2 0 0 0 2 2 2 0 0 2 1 2 1 2 1 0 0 0 0 2 0 0 0 2 0 0 0 1 0 2 1 0 1 1 1 0 0 1 0 1 1 0 1 2 0 1 1 2 0 0 0 0 2 0 2 0 0 0 0 1 0 2 2 0 0 1 1 0 1 0 2 0 0 2 2 1 2 1 1 1 0 0 0 0 0 0 0 0 0 0 0 0 0 0 0 1 0 1 1 1 1 0 0 1 2 0 1 1 0 0 0 1 1 2 0 0 0 0 0 1 0 0 0 1 2 1 0 0 1 0 0 0 0 0 2 1 2 1 0 1 0 1 2 2 2 2 0 1 0 1 1 1 1 2 1 0 1 0 0 0 0 1 2 2 0 1 1 1 1 1 0 0 1 2 0 0 1 0 1 1 2 0 0 2 1 0 1 1 1 0 1 2 1 1 0 0 0 0 0 0 0 1 0 0 1 1 2 0 2 1 0 2 0 0 0 1 1 0 0 0 0 0 1 2 0 1 1 1 1 2 2 0 0 1 0 0 0 1 1 0 0 0 0 1 0 1 0 1 1 1 0 1 0 0 0 0 1 0 0 0 2 0 1 0 2 1 1 2 1 0 0 1 0 0 1 2 0 0 1 0 1 1 0 1 1 1 1 1 0 0 1 1 2 1 1 1 0 2 2 0 0 0 1 2 1 0 2 0 2 0 0 0 0 0 0 0 2 2 2 2 0 2 0 0 0 1 1 0 1 1 2 1 0 1 0 0 1 1 0 0 1 0 1 0 0 0 0 0 0 0 0 0 1 1 0 1 0 0 2 0 1 0 1 2 0 0 2 0 0 0 1 0 0 1 0 1 2 2 2 2 0 0 0 0 0 1 1 0 2 2 2 0 1 1 2 0 0 0 0 1 2 2 0 0 2 2 0 1 1 0 0 0 1 1 2 1 1 0 0 1 0 0 1 1 1 1 0 1 0 0 0 1 0 0 0 1 1 0 0 0 2 2 1 0 1 1 0 0 2 0 1 2 2 0 1 1 2 1 0 0 0 0 1 1 1 0 1 1 0 0 0 0 1 0 0 2 0 0 0 2 0 0 0 0 0 1 0 2 1 1 1 2 0 1 0 0 1 1 2 1
10 1 0 1 0 1 2 0 0 1 1 1 1 2 0 0 0 0 0 2 2 2 0 0 0 1 0 0 2 2 1 0 1 2 0 0 1 0 0 0 1 1 0 0 0 0 0 0 0 0 0 0 2 0 0 0 1 0 1 0 1 0 0 0 0 0 1 0 0 0 1 1 2 2 2 2 2 2 2 0 2 2 2 0 1 0 1 1 1 1 1 1 0 0 1 1 1 0 0 0 0 1 1 0 1 1 2 1 2 0 0 2 0 0 0 0 0 0 1 1 1 0 1 1 1 0 0 0 0 0 1 0 0 0 0 0 0 0 0 0 0 0 0 0 0 0 0 0 0 0 0 0 1 1 0 1 1 1 0 1 1 1 0 1 2 1 0 0 1 2 0 1 0 2 0 0 0 1 0 0 0 1 0 2 1 0 1 1 0 0 0 1 2 2 2 1 2 1 0 0 1 0 0 1 2 0 0 1 1 0 1 1 1 0 2 0 0 1 2 1 1 1 2 0 0 0 0 2 0 2 0 0 1 1 0 1 1 2 0 0 0 0 2 0 1 1 0 0 0 0 0 0 2 0 0 0 1 2 2 0 0 2 0 0 1 0 0 1 2 2 0 1 2 2 1 0 0 0 1 0 1 0 0 0 0 0 1 0 0 2 0 2 0 0 2 2 0 1 1 0 1 0 1 1 0 0 1 1 0 0 0 1 0 1 1 0 2 0 1 0 0 2 0 2 1 0 1 1 0 2 0 1 0 0 0 0 0 0 0 1 0 2 1 0 1 0 1 0 1 0 0 1 0 1 1 0 1 2 0 1 1 0 1 0 1 0 0 2 2 0 2 2 0 2 0 0 2 1 1 2 2 0 1 0 0 0 0 0 0 0 0 0 1 1 2 0 0 1 1 0 0 2 2 2 1 1 1 0 0 0 0 1 0 0 0 2 0 0 0 0 0 1 0 2 1 2 2 2 0 0 2 0 0 1 1 2 0 1 0 0 0 0 1 1 1 2 2 0 1 1 0 0 1 2 1 1 1 1 1 2 2 0 1 0 0 0 0 2 0 1 1 1 2 1 1 0 1 0 1 2 1 1 0 1 1 2 1 0 0 1 0 1 1 1 1 1 1 0 1 2 1 2 1 1 0 0 2 1 0 0 0 2 0 1 2 0 0 1 0 1 1 2 0 0 0 1 0 0 0 2 0 0 1 1 0 0 0 0 1 0 0 1 1 1 1 1 0 0 2 2 0 0 0 2 0 2 0 2 1 0 1 0 1 0 1 0 1 1 0 0 0 1 1 0 0 1 1 0 2 0 1 0 0 1 2 0 2 1 0 0 1 0 0 0 1 0 0 0 0 1 1 1 1 1 0 0 1 0 1 1 0 0 0 0 0 0 0 0 1 0 1 2 1 0 0 0 1 1 0 0 0 0 0 0 0 0 2 1 2 0 0 0 0 0 0 0 0 1 0 0 2 2 0 0 0 1 2 0 1 1 0 0 1 1 1 1 0 2 1 0 0 0 0 1 0 2 0 1 0 0 1 0 2 0 0 2 2 0 1 2 1 1 1 1 0 0 1 0 0 1 0 1 0 0 2 0 0 2 1 1 0 0 0 2 0 1 0 2 2 0 0 0 0 0 2 2 2 0 0 0 0 1 1 0 0 1 1 0 0 1 0 1 1 0 0 0 0 0 0 1 1 1 0 0 0 0 0 1 2 1 1 1 2 1 0 1 2 0 2 1 0 0 1 0 0 0 1 2 0 0 0 1 1 0 1 0 2 0 2 0 2 2 2 0 2 0 0 1 0 1 1 0 0 0 2 1 2 0 0 1 1 0 1 1 1 0 2 0 1 1 1 2 0 2 0 1 0 1 0 2 0 2 2 2 0 1 0 2 2 0 2 0 0 0 0 0 0 0 0 0 0 0 0 1 0 2 1 0 0 0 1 0 2 1 2 0 1 0 1 0 0 0 1 0 0 2 0 2 2 2 1 1 0 0 0 0 0 2 1 0 1 2 1 1 2 1 2 0 0 0 0 2 2 1 1 0 0 1 0 1 0 1 1 0 1 1 1 1 2 1 0 2 0 1 1 0 1 0 0 0 0 1 1 1 0 0 2 1 1 1 0 1 2 0 1 1 0 1 0 1 2 0 0 2 2 0 2 0 0 1 1 0 1 0 1 0 2 0 1 1 0 0 0 0 0 0 0 0 2 0 0 0 0 0 1 0 1 0 0 2 0 0 1 1 0 0 0 0 1 1 1 1
11 1 2 0 0 0 1 2 0 1 0 0 0 1 0 0 0 0 0 2 2 2 0 1 0 0 2 1 1 1 1 0 0 0 2 1 2 2 0 0 2 1 0 0 1 0 1 0 0 0 0 0 2 1 0 1 1 0 2 1 1 0 0 1 0 1 1 1 0 0 0 1 2 2 2 2 2 2 2 1 1 2 1 0 0 0 0 0 0 2 0 0 1 1 1 1 1 2 0 2 0 0 1 0 1 1 2 1 1 1 0 2 0 1 0 0 1 1 2 1 1 0 1 1 1 0 0 1 1 1 1 1 0 0 0 0 0 0 0 0 1 0 0 0 0 0 0 0 0 0 0 0 0 0 0 1 1 0 0 2 0 0 0 2 0 2 0 0 0 2 0 0 0 2 0 0 0 1 0 1 0 0 0 0 0 0 0 2 0 2 0 2 0 0 2 2 1 1 0 1 0 0 0 0 1 0 1 1 1 0 0 1 1 0 0 1 0 1 1 0 0 1 2 1 1 0 0 2 1 1 0 0 0 0 2 0 0 2 1 1 0 0 2 1 2 2 0 0 0 0 0 0 1 0 1 0 0 1 0 0 0 0 0 0 0 0 0 0 1 1 0 2 0 2 0 1 1 1 1 0 1 0 0 0 2 1 2 2 0 2 0 0 2 0 2 0 0 1 0 1 0 0 2 0 2 0 1 1 1 0 1 0 0 1 1 0 2 1 0 0 1 1 1 1 1 0 0 0 1 0 0 0 0 0 0 0 1 1 0 1 1 1 0 2 0 0 1 0 2 2 2 0 0 0 0 0 1 1 0 1 1 0 2 2 2 2 0 1 1 0 1 1 0 2 0 0 1 1 0 1 1 1 0 0 0 0 0 1 1 0 0 0 1 0 2 2 2 1 0 0 0 0 0 2 2 0 0 0 1 1 0 2 0 0 1 1 1 0 0 0 0 2 0 1 1 1 2 0 2 2 1 1 1 2 2 0 1 1 0 0 1 0 0 0 0 0 1 1 1 2 0 1 1 1 2 1 2 2 1 2 2 0 0 0 0 2 0 2 0 0 1 0 0 2 1 1 1 1 2 1 0 0 0 1 1 2 0 0 0 0 0 1 0 1 2 1 1 2 2 2 0 2 2 1 0 0 2 1 0 0 0 2 0 0 0 2 0 1 0 1 1 2 1 0 0 1 0 0 0 1 0 0 1 0 0 0 1 0 0 2 1 0 2 1 1 2 0 1 1 2 0 0 0 2 1 2 0 0 0 0 0 0 0 2 1 0 1 1 1 0 0 0 0 0 0 0 1 0 1 0 0 0 0 0 1 0 0 2 0 0 1 0 1 1 1 0 1 0 0 1 2 1 0 0 1 0 0 0 0 0 0 0 0 1 0 1 0 0 0 0 1 1 0 0 0 0 2 1 0 0 0 0 0 0 0 0 2 1 2 2 1 1 0 0 2 2 1 0 0 0 1 1 0 2 0 2 1 1 1 0 0 0 1 1 1 1 0 2 0 2 2 0 1 0 0 1 1 0 0 0 0 0 1 0 0 1 1 0 2 2 1 0 0 0 0 0 0 0 0 1 1 1 0 2 1 1 0 2 2 1 0 0 0 1 0 1 0 0 0 0 0 0 1 0 2 0 2 0 0 0 0 0 0 0 0 0 0 0 0 1 0 1 0 0 0 0 0 0 0 1 0 1 0 0 0 1 0 0 1 1 0 0 2 0 0 1 2 0 2 1 0 0 1 0 0 1 1 2 0 0 1 0 0 1 1 1 0 1 2 1 1 2 1 2 2 1 1 1 1 0 0 0 0 0 1 0 1 1 2 0 1 0 0 2 0 0 2 1 2 2 1 2 0 1 0 2 0 2 1 0 0 2 2 1 0 1 0 0 2 1 0 0 1 0 1 0 0 0 0 0 0 0 0 1 1 1 1 0 0 0 0 1 0 0 0 0 1 0 1 0 0 0 0 0 0 2 1 0 2 2 2 2 0 0 0 1 1 2 1 0 0 1 0 1 2 0 1 0 0 1 0 1 1 1 1 1 1 2 0 0 0 1 2 0 2 1 1 1 1 1 0 1 0 0 0 1 1 1 2 0 2 0 1 2 0 0 0 1 1 1 0 0 2 0 0 1 0 0 1 0 2 0 2 1 1 0 0 0 0 1 1 1 0 0 1 0 2 0 1 1 0 0 0 0 0 1 1 2 0 0 0 2 0 1 0 0 0 0 0 0 0 0 0 1 0 0 1 0 0 1 2 2
12 0 1 0 0 0 1 2 1 2 0 0 1 0 0 0 0 0 0 2 2 1 1 0 0 0 0 0 1 2 2 0 0 0 2 0 2 1 1 1 0 0 0 1 0 0 1 0 1 0 0 0 0 0 2 1 0 0 0 0 1 0 0 2 1 0 2 0 0 0 1 1 2 2 1 2 2 0 1 0 0 2 1 2 2 0 0 1 1 2 0 0 0 0 1 1 1 1 0 1 1 0 1 0 0 0 2 0 0 2 0 2 2 2 2 2 2 0 0 2 2 0 1 1 1 1 0 0 0 0 0 0 0 0 0 0 2 0 1 0 1 0 0 0 0 0 0 0 0 1 1 0 0 0 0 0 0 1 0 0 0 0 0 1 1 2 0 1 1 1 1 1 1 1 1 1 1 1 1 0 0 1 1 1 0 0 2 2 0 0 0 1 0 0 1 1 0 1 0 1 0 0 0 0 1 0 1 1 0 0 0 2 2 0 1 0 1 0 1 0 1 1 2 1 1 0 0 1 1 0 1 1 1 1 0 0 0 2 0 1 1 1 1 0 2 2 1 0 0 0 0 0 1 0 0 0 1 1 0 0 0 0 0 0 0 0 1 0 2 2 0 2 2 2 0 1 0 1 1 0 1 0 0 0 2 0 0 1 0 1 1 1 0 0 1 1 1 1 0 1 0 0 2 0 0 0 1 2 1 0 1 1 0 2 2 1 1 1 0 0 1 2 1 1 1 0 0 0 1 0 0 1 0 0 0 0 0 2 1 0 1 2 1 1 1 0 0 0 0 0 0 1 0 2 2 0 1 0 1 0 1 1 0 0 0 0 0 1 1 0 1 1 1 2 1 0 1 1 0 1 2 0 1 0 0 1 0 0 0 0 0 0 1 0 2 0 0 2 1 1 1 1 0 2 2 0 0 0 1 1 0 0 0 0 1 1 1 0 0 0 0 2 0 1 1 2 1 1 0 0 2 0 2 2 2 0 0 0 1 0 1 0 2 2 0 2 2 1 0 1 0 2 0 2 1 0 1 1 2 2 1 0 0 0 0 1 0 1 0 1 0 0 2 1 0 1 0 0 2 0 2 1 0 1 1 2 0 2 1 0 1 2 1 1 1 0 1 0 0 2 2 2 1 1 0 0 1 1 1 0 0 2 0 1 2 0 0 1 0 1 1 2 1 1 1 2 0 0 0 1 0 0 2 1 1 0 1 0 1 0 0 2 1 0 0 1 0 1 1 2 0 0 0 1 2 0 1 1 1 1 0 0 0 0 0 1 0 2 2 1 1 2 0 0 1 0 2 1 1 1 0 0 2 1 0 1 1 0 0 0 1 1 1 0 0 0 1 1 0 1 1 1 2 0 0 2 0 0 2 2 1 0 0 0 0 0 0 0 1 0 1 1 0 0 0 0 2 1 0 0 0 0 0 0 0 1 2 0 2 1 0 0 1 2 2 1 1 1 0 1 0 0 0 1 0 2 2 0 2 0 0 0 1 2 2 2 0 2 0 0 0 1 0 0 1 1 1 0 1 0 0 1 2 1 1 2 0 0 0 1 1 0 0 1 1 0 0 0 0 1 0 1 0 1 2 1 1 1 2 0 0 0 0 0 0 1 1 0 0 0 0 1 0 1 1 2 1 1 0 0 0 1 0 0 0 0 0 0 0 0 0 1 0 0 1 1 0 1 0 0 0 0 0 0 0 0 1 0 1 0 0 0 2 1 0 0 1 0 2 1 0 1 1 1 0 0 2 1 0 1 0 1 0 0 1 1 0 1 1 1 1 1 2 0 0 0 0 1 1 1 1 0 0 0 2 2 2 0 1 0 1 0 1 1 1 0 2 1 1 1 1 1 0 2 0 1 0 0 2 0 1 1 2 0 0 2 0 0 0 0 0 0 2 0 2 0 1 0 0 0 0 0 0 0 1 0 1 0 0 0 0 0 0 0 0 0 1 0 2 0 0 0 0 2 0 2 0 0 2 1 1 1 0 0 0 1 1 1 0 1 2 2 0 0 2 1 1 0 0 0 0 2 0 0 2 1 0 1 0 1 0 1 1 0 1 1 1 1 2 2 0 2 0 0 0 2 0 0 0 2 0 0 0 2 0 0 0 1 2 0 1 0 2 1 1 0 0 0 0 0 2 0 2 0 1 1 1 0 0 2 0 0 0 0 1 1 2 1 1 1 0 0 1 1 0 1 1 0 2 0 0 0 0 1 0 0 0 0 0 2 0 0 0 2 1 0 0 0 1 1 2 2
13 0 0 0 0 0 1 2 1 2 0 0 1 1 0 0 1 0 2 0 0 1 0 1 0 1 2 1 1 1 1 0 2 1 1 0 2 1 0 0 1 1 0 0 1 1 1 0 2 0 0 1 0 1 1 1 0 1 2 0 1 0 0 1 1 0 1 0 0 0 0 1 2 2 2 2 1 1 1 0 1 2 1 1 1 0 0 1 0 1 0 0 1 0 0 1 0 2 0 2 0 0 1 0 1 1 2 2 2 0 0 2 0 1 0 1 1 0 1 2 2 0 0 0 0 1 0 1 1 1 1 1 0 0 0 0 0 0 0 0 1 0 2 0 0 0 1 0 0 1 0 0 0 0 1 1 1 1 0 2 1 1 0 1 0 1 0 1 1 2 0 1 0 2 0 0 0 0 0 0 0 0 0 0 0 0 0 0 0 0 0 0 0 1 2 1 2 2 0 0 0 0 0 1 1 0 1 0 1 0 0 2 1 0 1 1 1 0 1 1 0 0 2 0 0 1 1 2 0 1 0 0 0 0 2 0 0 2 0 0 0 0 2 1 1 1 0 0 0 0 0 0 1 0 1 1 1 0 0 0 0 0 0 0 0 0 0 0 2 1 0 0 1 2 1 2 1 0 1 0 0 0 1 1 1 1 1 2 0 2 0 1 2 0 2 0 1 0 0 0 0 0 2 0 0 2 0 2 1 0 0 2 0 0 0 0 1 0 0 0 1 2 0 0 2 0 0 0 1 0 0 0 0 0 0 0 0 0 0 1 1 1 2 2 1 0 0 0 2 1 1 0 0 2 2 0 1 0 0 2 2 0 1 0 1 1 0 1 2 1 2 2 1 2 0 0 1 2 0 1 2 1 2 0 0 1 0 0 1 1 1 1 0 0 2 0 0 1 0 1 1 1 2 2 1 1 1 1 1 1 0 1 0 1 1 1 0 0 1 0 0 1 0 1 0 0 0 1 0 0 1 0 0 1 1 1 0 1 1 1 0 0 0 1 0 1 1 0 1 0 0 1 0 2 0 0 0 0 0 0 0 0 1 1 0 0 0 1 0 0 1 0 1 1 1 1 0 0 2 0 1 1 1 2 2 1 0 2 0 0 1 2 1 2 0 0 2 0 1 1 1 2 1 1 0 0 0 2 2 0 1 2 0 0 0 1 0 1 0 1 1 2 0 0 1 2 0 1 1 1 1 1 1 1 0 1 0 0 2 1 1 1 2 0 0 2 0 1 1 2 0 0 0 2 1 1 0 2 0 1 0 1 0 0 0 1 0 1 1 1 0 1 0 0 0 0 1 2 2 2 0 1 0 0 1 0 0 1 0 0 0 2 0 0 0 0 0 0 0 0 0 2 0 0 1 0 0 0 1 0 1 0 0 0 0 0 0 0 1 0 1 2 0 1 1 0 2 1 0 0 0 0 0 1 1 0 1 0 1 1 0 0 0 1 1 1 1 1 0 1 1 1 0 2 0 2 0 0 2 0 0 0 1 2 2 2 0 1 1 0 0 1 1 0 0 2 0 1 0 0 1 0 2 1 1 2 0 0 1 1 1 0 0 1 1 0 0 0 0 1 1 0 0 0 1 0 2 2 2 1 1 0 0 1 0 0 0 1 2 0 0 0 1 0 1 1 1 2 1 1 0 1 0 0 0 1 0 0 0 1 0 1 0 0 0 0 0 0 0 0 0 0 0 1 0 2 0 0 2 0 0 0 2 1 0 1 2 1 1 2 0 0 2 0 1 0 1 2 0 0 1 0 0 0 0 2 0 0 2 0 2 2 1 1 2 1 1 1 0 1 1 0 0 0 2 2 2 1 1 0 0 0 0 2 0 0 2 0 1 1 1 1 0 1 0 1 0 2 0 0 0 2 2 1 0 0 0 1 1 1 0 0 1 0 1 0 1 1 1 0 0 0 0 0 2 0 0 0 0 0 0 1 0 0 0 0 1 0 1 0 1 0 0 2 0 1 0 1 1 2 2 2 0 0 0 1 1 1 0 0 1 1 1 1 1 1 2 0 0 0 0 1 2 2 0 0 1 1 0 0 0 1 0 0 0 1 1 0 2 1 0 2 0 0 0 0 0 0 1 0 0 1 0 0 1 0 0 1 2 2 0 0 2 1 1 0 0 0 0 0 2 0 1 1 1 0 1 1 1 1 2 0 0 1 1 0 1 1 1 2 1 0 0 0 0 2 0 2 0 0 0 2 0 2 1 2 2 0 0 0 0 0 1 1 0 0 0 0 0 0 0 0
14 0 1 0 0 0 1 1 0 1 1 1 1 2 0 0 1 0 2 0 1 2 1 0 0 0 0 0 1 2 1 1 1 1 1 0 2 0 0 0 1 1 1 1 0 0 1 0 0 1 1 0 1 1 0 1 1 0 0 0 2 0 0 1 0 2 1 0 1 1 0 2 2 2 2 2 2 2 2 2 0 2 2 0 2 0 0 0 0 2 0 0 0 1 1 2 1 1 0 2 2 1 1 0 1 0 2 0 0 2 2 2 1 1 1 1 1 0 1 1 1 0 2 1 0 2 0 0 0 1 0 0 0 0 0 0 1 0 0 0 2 0 0 0 0 1 0 0 0 0 0 1 0 0 0 0 0 1 0 0 0 0 0 1 0 2 0 2 0 1 1 0 0 2 1 0 0 1 0 1 0 0 1 0 0 0 1 0 0 0 0 1 0 0 0 1 2 2 0 1 0 1 0 0 2 0 0 1 0 0 0 2 1 0 2 0 0 0 1 1 0 0 1 0 0 1 1 1 0 1 0 0 0 0 2 0 0 2 0 0 0 0 1 0 2 2 1 0 0 0 0 0 1 1 1 0 0 1 0 0 0 0 0 0 0 0 1 0 1 1 0 1 1 2 0 0 1 1 2 0 0 1 0 0 2 1 2 0 0 2 0 1 1 0 1 0 1 0 1 0 1 0 2 0 0 1 1 1 0 0 0 2 0 2 2 0 2 0 0 0 2 2 2 0 2 0 1 0 2 0 0 2 1 1 0 0 1 1 0 0 0 0 1 2 0 0 2 1 1 1 1 0 0 2 2 0 1 1 0 2 2 0 1 0 1 0 0 2 1 0 1 1 2 1 1 0 2 2 0 1 1 1 0 0 0 0 0 0 0 0 1 1 0 0 1 0 1 1 1 0 0 2 1 2 0 0 1 2 0 0 1 0 0 0 1 2 0 0 0 0 1 1 0 2 0 0 0 1 0 0 1 0 0 1 1 1 0 2 1 0 1 0 1 2 1 2 1 1 0 0 0 1 1 2 1 1 1 1 0 1 1 0 1 1 0 1 0 1 0 1 2 0 1 1 0 1 0 0 2 0 1 0 0 0 2 1 0 2 2 0 2 2 1 2 2 0 1 0 1 1 1 2 1 1 0 0 2 2 0 0 0 1 0 0 0 2 1 0 0 1 0 2 0 0 0 1 1 0 0 2 0 2 0 0 0 1 1 0 0 1 2 1 0 0 0 1 0 1 0 2 0 1 0 2 1 1 0 1 2 0 1 0 1 0 0 1 1 2 1 0 1 2 0 0 0 0 1 1 2 1 1 0 1 1 1 1 1 2 0 0 1 1 1 0 0 0 0 0 0 0 0 2 2 1 0 1 1 0 1 1 0 0 0 1 0 1 0 0 0 0 1 1 0 0 0 0 2 1 0 0 0 0 0 0 0 0 2 1 2 1 0 0 0 0 2 2 1 1 0 1 0 2 0 2 0 2 0 0 2 0 0 0 1 1 1 1 0 1 1 0 0 1 0 1 0 2 0 0 1 0 0 1 1 0 0 0 1 0 2 2 2 0 1 1 0 0 1 1 0 2 0 1 0 0 1 0 2 2 1 0 0 0 1 1 0 0 0 1 1 1 0 0 1 0 0 0 2 0 0 0 0 1 1 0 0 2 1 0 0 2 0 2 0 1 1 0 0 0 0 0 0 0 0 0 0 0 0 1 2 0 0 0 2 0 1 0 2 2 0 2 0 0 1 1 1 0 1 0 1 1 0 0 1 0 0 1 0 2 2 2 0 2 1 1 2 1 1 1 1 1 0 0 0 1 1 2 1 0 0 0 1 1 1 1 1 0 2 0 2 2 2 2 0 2 0 0 0 2 1 0 0 2 1 1 0 1 0 0 1 0 1 0 1 1 1 1 1 0 0 0 0 0 0 0 2 0 0 0 0 0 0 0 1 1 1 0 2 0 1 0 1 0 0 0 0 2 1 1 2 1 1 1 0 0 0 1 0 1 0 0 1 0 1 1 1 1 2 0 0 0 0 1 1 1 0 0 1 2 0 1 0 2 0 0 0 2 2 1 2 1 0 2 0 1 0 1 1 0 1 1 2 0 0 1 0 0 0 2 2 1 0 0 1 0 1 0 0 1 1 0 2 0 1 0 1 0 1 1 1 1 1 0 0 0 0 1 1 0 1 0 0 0 0 0 0 1 0 2 0 1 0 2 0 2 0 0 0 0 0 1 0 0 1 2 1 0 0 1 1 1 1 1
15 0 2 1 0 0 1 2 0 2 0 0 0 0 0 0 0 1 2 1 1 1 0 0 0 0 0 0 2 2 2 1 1 2 0 0 0 1 0 0 2 2 1 1 0 1 0 0 0 0 0 0 0 0 2 0 1 0 1 2 0 1 0 2 0 1 1 0 0 0 0 1 0 2 0 2 2 2 2 0 2 2 1 1 1 0 1 1 1 2 0 1 1 2 1 1 1 0 0 0 2 0 1 0 0 0 2 1 1 1 0 1 1 2 2 2 2 0 1 1 1 0 1 1 1 1 0 2 0 2 1 1 1 0 0 0 1 0 0 0 1 0 1 1 0 0 0 0 0 0 0 0 1 0 0 1 0 0 1 0 0 0 0 1 1 1 0 1 1 1 1 1 0 2 0 0 0 0 0 0 0 0 1 0 0 0 0 2 0 1 0 2 0 1 2 1 1 1 0 0 0 0 0 0 0 1 1 0 2 0 0 0 1 0 1 0 0 1 2 1 1 1 1 1 1 1 1 1 0 1 0 0 0 0 1 0 0 2 0 0 0 0 1 0 1 1 0 0 1 1 1 0 1 0 1 0 0 1 0 1 1 1 0 1 1 0 1 0 1 1 0 2 1 2 0 0 0 2 2 0 1 0 0 0 2 0 0 1 0 1 1 0 2 0 2 0 1 0 0 0 0 1 2 0 1 0 0 2 0 0 0 1 0 2 2 0 0 0 1 0 0 2 2 2 1 0 0 0 2 0 0 2 0 0 0 1 1 0 0 0 1 1 1 1 1 0 0 0 2 0 0 0 0 2 1 1 1 0 0 1 1 0 0 0 0 0 0 2 2 1 2 2 0 2 0 0 2 1 0 1 2 1 0 0 1 0 0 0 0 0 0 0 0 0 1 0 1 1 0 1 1 2 1 2 1 0 1 0 0 0 0 0 1 1 0 1 0 0 1 0 0 1 0 2 0 0 0 0 0 0 0 0 0 1 1 2 0 0 1 1 2 0 0 1 1 1 1 0 1 1 0 0 0 1 1 0 1 2 0 2 2 0 0 0 0 2 0 1 0 1 1 1 1 2 1 0 1 0 2 0 2 1 0 2 1 2 0 1 0 1 1 1 1 1 0 0 0 1 2 2 0 2 2 0 0 0 2 1 1 0 0 1 0 0 0 1 0 0 0 1 1 1 0 0 0 1 0 1 1 1 1 0 2 1 2 1 0 0 1 0 0 0 0 0 0 1 0 1 1 2 0 0 0 2 0 2 0 0 2 0 2 0 1 0 1 0 1 1 1 1 0 0 1 0 0 1 1 1 1 1 0 1 0 1 1 1 1 2 2 2 0 0 0 0 1 0 0 1 0 1 1 1 0 0 0 0 0 0 1 0 1 0 0 0 0 0 0 0 0 0 0 0 0 0 0 0 2 1 0 0 0 0 1 0 0 0 2 0 2 1 0 0 0 0 1 1 1 2 0 1 0 2 0 1 0 2 1 1 2 0 0 0 2 2 2 2 0 2 0 1 1 0 1 0 0 1 1 1 0 0 1 1 1 1 0 1 1 1 2 1 1 1 1 1 0 0 0 0 0 1 0 1 0 0 1 0 2 0 1 2 0 0 0 1 0 0 0 0 0 0 0 0 0 0 1 2 0 1 1 1 0 0 0 1 0 1 1 0 0 1 1 0 0 0 0 1 0 1 0 0 0 0 0 1 0 1 0 1 2 1 1 0 2 0 1 0 2 1 1 2 1 0 2 0 0 0 1 1 0 1 0 0 1 1 0 1 1 2 0 2 0 1 2 0 2 0 0 1 0 1 1 0 0 1 0 1 2 0 0 1 2 1 0 2 0 0 2 1 2 2 1 2 0 2 0 1 0 1 2 0 1 1 2 0 0 1 1 0 1 0 0 0 0 0 0 0 0 0 0 0 0 0 0 0 2 0 0 1 0 0 0 0 0 0 0 1 1 0 0 0 0 0 0 1 0 1 0 2 2 2 2 2 0 0 0 1 0 1 0 1 0 1 1 0 1 1 2 0 0 0 0 2 2 2 1 1 0 1 0 0 0 0 0 0 1 1 2 0 2 2 0 2 1 1 0 1 2 1 1 0 1 0 0 0 1 0 0 1 1 0 0 0 2 1 0 0 1 2 0 1 2 0 2 1 1 0 1 1 1 1 1 0 0 0 1 1 0 0 0 0 0 0 0 0 0 0 0 0 2 0 0 0 0 0 1 0 1 0 0 2 0 0 0 2 0 0 0 0 1 1 1 1
16 1 0 0 0 0 1 2 0 2 0 0 0 1 0 0 0 0 0 2 1 2 0 0 0 1 1 0 2 2 2 1 1 1 1 0 1 1 0 0 0 0 1 0 0 0 1 0 0 0 0 0 0 0 2 0 0 0 0 1 0 0 0 1 1 0 2 0 0 0 1 1 1 2 1 2 1 0 1 0 0 1 2 0 1 0 0 1 1 2 1 1 1 0 0 1 0 0 0 0 1 1 0 0 1 0 1 0 0 2 1 1 1 1 0 0 0 0 0 2 2 0 2 2 1 1 0 2 1 2 1 0 0 0 0 0 0 0 0 0 0 0 0 0 0 0 0 1 1 1 0 2 0 0 0 0 1 2 0 0 0 0 0 1 1 2 0 1 1 1 1 1 0 2 0 0 0 0 0 0 0 0 1 0 0 0 1 1 0 1 0 1 0 0 1 2 1 1 0 0 0 1 1 0 1 0 1 1 1 0 2 2 1 0 2 0 0 0 2 2 0 0 2 0 1 1 0 1 0 1 0 0 0 0 2 0 0 2 0 0 0 0 2 1 1 1 0 1 0 0 0 1 1 0 0 0 1 0 0 0 0 0 0 0 0 0 0 0 1 0 0 2 1 1 0 0 1 1 1 0 1 0 0 0 2 1 1 1 0 2 0 1 1 0 2 1 1 2 0 2 0 0 2 0 0 1 1 1 1 0 1 1 0 1 2 0 2 0 0 0 2 2 2 0 2 0 0 0 1 1 0 2 1 0 0 0 0 2 1 2 1 1 1 1 1 0 0 0 1 1 1 0 0 2 2 0 0 1 0 1 1 0 2 1 1 1 0 2 1 0 1 1 1 1 1 0 2 1 0 2 0 0 0 0 0 1 0 1 1 0 0 0 2 1 1 1 2 0 2 1 1 1 1 2 1 1 1 1 0 0 0 0 0 0 0 2 0 0 1 0 0 1 1 1 2 1 1 1 0 1 1 1 0 0 0 1 0 0 0 1 2 1 0 0 0 2 1 0 2 0 0 2 1 1 1 0 1 1 0 1 1 0 1 1 0 1 1 1 0 0 0 0 2 0 1 0 0 0 1 1 2 0 0 0 2 1 0 1 0 1 1 1 1 2 2 1 2 1 2 1 0 1 1 1 0 0 2 1 1 0 0 2 0 1 1 0 0 0 0 2 0 2 0 0 0 2 0 0 0 1 0 1 1 0 1 0 1 0 0 0 1 2 1 1 1 2 0 1 1 2 0 0 0 1 2 0 1 0 0 1 0 0 0 0 0 1 0 2 0 0 0 1 1 0 0 1 1 2 2 2 0 0 1 1 1 1 1 1 0 0 0 1 0 0 0 0 0 0 0 0 0 2 1 0 0 0 1 0 1 1 1 0 0 0 0 0 0 0 1 0 0 1 0 1 1 0 1 0 1 1 0 0 1 0 0 1 1 2 2 2 2 2 0 1 1 1 1 1 0 0 0 2 0 1 0 1 2 0 1 1 1 0 1 2 2 2 1 2 0 1 1 0 1 0 1 2 0 1 0 0 1 0 2 2 1 2 1 0 1 1 1 0 1 2 0 0 0 0 0 0 0 1 0 0 1 0 1 2 2 0 1 0 0 2 0 0 0 0 0 0 0 2 1 0 2 1 1 2 1 1 0 2 0 0 0 0 0 1 1 2 1 0 0 0 1 0 0 0 0 0 0 0 0 0 0 1 1 0 1 0 0 0 2 0 0 0 2 0 2 1 0 1 1 0 0 1 1 1 1 1 1 1 1 0 0 1 1 2 1 2 0 1 0 1 1 1 0 1 0 0 0 0 0 0 1 2 2 1 2 0 1 0 1 0 0 1 1 1 2 2 2 2 0 2 1 2 0 2 0 1 1 2 1 1 0 1 1 0 2 0 1 0 1 1 1 1 1 0 0 0 0 0 1 0 1 0 1 0 0 0 0 1 2 1 2 1 0 0 2 0 0 0 1 1 0 1 0 1 1 1 1 1 0 0 0 2 0 2 0 1 1 1 1 1 2 1 2 0 0 0 1 1 1 1 1 1 0 1 0 0 0 1 1 0 1 1 1 1 2 1 0 2 0 1 1 1 1 0 0 1 0 0 0 2 0 0 0 0 1 0 0 0 0 0 0 1 0 0 2 0 1 0 2 1 0 0 0 1 2 2 2 0 0 1 2 0 0 0 1 1 0 0 0 0 0 2 0 1 1 0 0 1 0 1 0 0 0 0 1 1 0 0 1 1 0 0 0 0 0 0 2 1
17 0 0 1 0 0 1 2 0 2 0 0 0 0 0 0 0 0 2 0 1 2 0 0 0 0 0 0 2 1 1 1 1 2 0 0 2 1 0 0 1 1 0 0 0 0 1 0 1 0 0 1 0 1 1 1 0 1 1 2 0 1 1 1 0 0 0 0 0 0 0 1 2 2 2 2 2 1 1 1 1 2 2 1 2 0 0 1 1 2 1 1 1 0 0 2 0 1 0 0 1 0 0 0 2 1 2 1 1 1 1 2 0 0 0 0 0 0 2 1 1 0 1 1 1 0 0 2 0 2 2 0 0 0 1 1 0 0 0 0 0 0 0 1 0 0 0 0 0 1 1 0 0 1 1 0 1 0 0 2 1 1 0 0 1 2 1 1 0 0 2 0 2 0 0 1 0 1 0 1 0 1 0 1 0 0 1 2 0 2 0 2 1 1 2 1 2 1 0 0 0 0 0 1 2 0 1 0 2 0 1 1 1 0 2 1 1 2 2 0 2 2 1 0 1 0 0 1 0 1 1 1 0 0 1 0 0 2 0 0 0 1 2 0 1 1 0 0 0 0 0 2 1 0 1 0 0 1 0 0 0 0 0 0 1 0 0 0 2 1 0 2 1 2 0 1 1 1 1 0 1 0 1 1 1 1 1 0 0 2 0 1 2 0 2 0 2 1 0 0 0 0 2 0 0 0 0 2 1 1 1 1 0 2 2 1 1 0 1 0 1 1 1 1 2 0 0 0 1 1 0 1 1 2 0 0 0 1 0 1 1 1 1 2 0 0 2 1 1 1 1 0 1 2 1 0 1 0 1 1 2 1 0 0 0 0 0 2 0 0 0 0 1 2 0 1 0 2 2 2 1 1 0 0 1 1 0 1 1 1 1 1 0 0 2 0 0 1 1 0 1 0 1 2 1 0 1 1 0 0 0 1 0 0 1 2 1 0 1 0 0 1 0 1 0 0 0 1 0 0 1 0 0 1 1 1 0 2 0 0 1 0 2 2 0 2 2 2 0 1 0 2 0 1 1 0 1 1 0 1 2 0 0 0 0 1 0 1 0 0 2 0 2 0 0 0 0 0 1 1 2 0 0 2 0 2 1 2 1 0 1 2 1 2 0 0 2 0 2 1 0 2 2 0 0 0 2 1 1 0 0 2 1 2 1 2 1 1 0 1 1 2 2 2 2 2 0 0 0 1 0 0 1 1 1 0 0 0 0 1 0 1 1 0 0 1 0 0 2 0 0 0 0 2 1 1 0 0 1 0 1 0 0 0 0 0 0 0 0 0 0 2 1 0 0 0 1 2 2 2 0 0 0 0 0 0 0 0 0 0 1 1 1 0 0 0 0 0 0 1 2 1 0 0 0 0 1 0 2 2 0 0 0 1 0 1 0 0 0 0 0 0 0 0 0 0 2 1 0 0 0 1 0 0 0 0 1 0 2 1 0 0 0 1 1 1 1 0 0 0 0 2 0 1 0 2 1 1 1 0 0 0 0 2 2 2 1 2 1 0 0 1 0 1 1 2 0 1 0 0 1 0 2 1 1 2 1 1 2 1 1 1 0 1 1 0 0 1 0 2 0 2 0 0 1 0 1 1 2 0 1 1 0 1 0 0 0 0 0 0 0 1 0 0 1 2 0 2 1 1 0 1 0 1 0 1 1 0 0 0 0 1 0 0 0 1 0 0 0 2 2 2 0 0 0 0 0 0 1 0 0 0 2 0 0 0 2 0 2 1 1 0 1 2 1 0 0 0 2 2 0 2 2 0 0 0 2 2 2 2 0 2 1 0 0 0 0 2 1 2 1 0 0 0 0 0 1 0 0 1 1 0 1 1 1 0 2 1 2 2 0 2 0 2 0 1 0 1 1 0 0 2 2 1 0 1 1 0 0 0 0 0 1 0 1 0 0 1 1 0 0 0 0 0 2 0 0 0 0 0 1 0 0 0 0 1 1 0 0 0 0 0 0 0 0 2 1 0 2 2 2 2 0 0 0 0 1 1 1 0 2 2 1 0 2 2 2 0 0 0 1 0 2 1 1 1 0 1 0 1 0 0 0 0 0 2 2 1 2 2 0 2 0 0 0 1 0 1 0 0 0 0 0 1 0 0 0 0 1 0 0 0 1 2 1 2 0 1 0 1 2 0 0 2 2 0 2 1 1 2 1 1 0 0 2 0 0 2 2 0 0 0 1 1 0 0 1 0 2 0 0 1 0 0 0 0 0 0 0 0 0 0 0 2 1 0 0 0 1 1 2 1
18 1 1 0 0 0 1 1 0 1 1 0 1 1 0 0 0 0 1 1 1 1 0 0 0 0 1 0 1 1 0 0 2 2 0 0 1 1 0 0 1 1 1 0 0 0 0 0 0 0 0 1 0 0 2 0 0 0 0 2 0 0 0 2 0 1 1 0 1 1 0 1 1 2 1 2 2 1 2 1 0 2 1 1 1 0 0 0 0 2 0 1 0 0 1 1 1 0 0 1 1 0 1 0 1 1 2 0 2 0 0 1 1 2 1 1 2 0 1 1 1 0 2 2 2 0 0 0 0 0 1 0 0 0 0 0 0 0 0 0 1 0 0 0 0 0 0 0 0 0 0 0 0 1 0 0 1 1 0 2 0 1 0 1 1 1 0 1 0 1 1 0 0 2 0 0 1 0 0 0 0 0 1 0 1 1 1 0 0 0 1 0 0 0 1 0 1 1 0 0 0 0 0 0 1 0 1 1 1 0 1 1 1 0 2 1 1 1 2 1 0 0 1 1 1 0 0 2 0 2 1 1 1 0 1 0 0 1 1 1 1 1 2 0 2 2 0 0 0 0 0 0 2 0 0 0 0 0 0 0 0 0 0 1 1 0 0 0 1 1 0 1 1 2 0 0 0 1 2 0 1 1 1 1 2 2 2 2 0 2 0 0 1 0 1 0 1 1 0 0 0 1 2 0 1 0 1 2 1 0 1 0 0 2 2 0 1 0 1 0 0 2 1 1 1 0 0 0 1 0 0 1 0 0 0 0 0 0 0 1 0 2 2 1 2 0 0 0 1 1 1 0 0 2 2 0 0 1 0 0 1 0 2 1 2 0 0 2 2 1 2 2 1 2 0 1 1 1 0 1 1 1 1 0 0 1 0 1 1 0 0 0 1 0 2 1 1 2 1 0 1 1 1 2 2 1 0 1 0 0 1 0 0 0 0 0 0 0 0 0 0 2 1 1 0 2 1 0 0 0 0 0 0 0 0 1 1 0 1 0 1 0 0 0 0 1 2 2 0 0 0 2 2 2 2 2 2 2 1 2 2 0 0 1 0 1 0 1 0 1 1 0 2 0 2 0 1 0 2 0 2 0 0 1 1 1 0 1 1 0 2 2 1 2 2 0 2 1 1 2 1 2 2 0 0 0 2 1 1 0 0 1 0 0 1 1 0 1 0 1 0 2 0 0 0 1 0 1 1 1 1 0 0 0 0 0 2 0 1 1 1 1 2 2 1 2 0 1 1 1 0 0 0 1 2 0 1 1 1 0 0 1 1 1 1 0 1 1 1 0 1 0 0 0 1 0 1 0 2 0 2 0 0 1 2 0 2 0 0 0 0 0 0 0 0 0 0 0 0 0 0 2 1 0 0 1 0 1 2 2 1 0 0 1 0 1 1 0 0 0 2 2 0 1 1 1 0 1 0 0 0 2 0 0 0 1 2 0 2 1 0 1 1 2 2 2 2 2 0 1 0 1 0 1 0 1 1 0 2 0 0 0 2 1 1 2 0 2 1 1 1 0 0 0 1 1 1 1 0 0 2 0 1 0 0 1 1 0 2 2 2 0 2 2 0 1 0 0 0 0 0 0 0 0 1 0 2 2 2 0 1 0 0 2 0 0 0 0 0 0 0 0 0 1 1 1 2 2 1 1 1 2 0 0 0 0 1 0 0 2 1 0 0 0 0 2 0 0 0 1 0 1 0 1 0 1 0 0 2 1 0 1 2 0 0 0 1 0 1 1 0 1 2 0 0 0 0 0 2 2 0 2 2 0 0 2 0 1 2 1 1 2 2 0 1 0 0 1 0 2 2 0 1 0 1 1 1 1 1 1 1 0 0 0 0 2 1 0 0 0 0 0 0 2 0 0 0 2 1 0 0 2 2 0 0 2 0 0 1 1 0 0 1 0 1 0 0 0 0 1 0 0 0 0 1 0 0 0 0 1 1 0 0 0 0 1 1 0 1 0 0 0 0 2 0 2 0 0 0 1 1 1 0 0 0 0 1 2 0 0 2 1 0 1 2 1 2 0 0 1 0 1 1 1 1 1 1 2 1 1 0 2 0 0 0 1 1 1 2 1 0 2 0 0 1 2 1 0 0 0 0 1 0 0 0 1 1 2 2 1 0 0 2 2 2 0 1 1 0 1 1 0 2 1 0 1 2 0 0 0 2 0 0 0 1 0 1 0 1 1 0 0 0 0 0 0 1 0 2 1 1 0 0 2 0 1 1 0 1 2 0 0 1 2 1 0 0 0 1 0 1 1
19 1 1 0 0 0 2 0 0 1 0 0 0 1 0 0 0 0 1 1 1 2 0 0 0 0 1 0 2 2 2 0 1 2 1 0 1 1 1 0 0 0 0 0 0 0 0 0 0 0 0 0 0 0 2 1 0 0 0 2 0 2 0 1 0 1 1 0 0 0 1 0 2 2 2 2 2 1 2 0 1 1 2 0 2 1 0 0 0 2 0 0 1 0 0 1 0 1 0 1 1 0 1 0 0 0 2 0 0 2 0 0 0 2 1 1 2 0 1 1 1 1 2 2 2 0 0 1 0 1 1 1 0 0 0 0 1 0 1 0 1 0 0 0 0 0 0 0 0 0 0 0 0 0 0 0 0 0 0 1 0 0 1 1 0 2 0 0 2 2 0 1 1 1 0 0 0 0 0 0 0 0 1 1 0 0 1 2 2 0 2 0 1 1 2 0 1 2 0 1 0 0 0 0 0 0 2 0 0 0 1 1 2 0 0 1 0 1 1 0 1 1 1 0 0 1 1 1 0 1 0 0 0 0 1 1 1 2 0 0 0 0 2 0 1 1 0 0 0 0 0 0 1 0 0 1 2 1 0 0 0 0 0 0 2 0 0 0 2 2 0 2 1 1 0 0 1 0 0 0 0 1 0 0 1 1 1 0 1 2 0 2 0 0 1 1 0 1 0 1 0 0 1 1 0 0 0 0 1 0 1 0 0 2 2 0 1 1 0 0 2 1 1 2 0 0 0 0 0 0 0 1 0 0 0 0 0 1 0 2 1 2 2 1 2 1 0 0 1 1 1 0 0 2 1 1 1 2 0 2 2 0 1 0 1 1 0 2 0 0 0 0 0 2 0 0 2 1 0 1 0 0 0 0 0 0 0 0 0 0 0 0 1 0 1 1 2 0 2 1 2 1 1 1 0 0 1 1 1 0 1 1 0 0 0 2 0 0 1 0 0 1 0 2 2 0 0 2 0 0 2 0 0 0 0 1 1 0 1 0 1 0 0 2 1 2 2 2 0 1 0 1 1 2 1 1 1 2 0 1 1 0 0 0 0 1 0 1 0 0 1 0 2 0 0 2 0 2 2 0 0 0 0 1 1 2 0 0 0 0 2 1 0 1 0 0 1 1 1 2 1 2 2 0 0 0 2 1 1 0 1 2 0 0 0 1 1 0 0 1 0 2 0 1 1 2 1 0 0 1 0 0 0 0 0 1 1 0 1 0 0 1 1 0 0 2 0 1 1 1 0 0 2 1 2 0 1 1 1 0 0 0 1 1 1 1 0 0 0 1 0 0 1 1 0 2 2 2 2 2 0 0 0 0 0 0 0 0 0 0 1 1 1 1 1 0 1 1 0 0 0 2 0 1 0 0 1 1 2 2 1 0 0 0 0 0 0 0 0 0 0 1 0 0 0 0 2 1 0 0 1 0 0 0 0 2 2 0 1 1 1 1 1 2 1 1 1 1 1 2 2 1 1 1 0 1 2 0 2 0 0 0 2 0 0 2 0 2 0 0 0 0 0 1 0 2 0 1 1 0 1 0 2 0 0 2 1 2 2 1 1 1 0 2 2 0 0 1 0 2 0 2 0 0 2 0 2 2 2 1 0 0 1 1 0 1 1 1 1 1 0 0 0 0 1 2 0 0 0 0 0 0 0 1 0 2 1 0 0 0 0 0 0 0 0 0 0 1 0 0 0 0 1 1 0 0 1 0 2 2 0 0 2 0 0 0 1 0 1 2 1 1 2 0 0 0 0 0 0 0 1 0 0 1 1 1 0 1 1 1 1 2 1 1 2 1 0 1 0 1 1 0 0 0 2 2 2 1 1 0 0 0 1 0 1 0 1 0 2 2 2 2 0 2 0 1 0 2 1 0 0 2 1 1 0 0 1 0 0 1 0 0 1 1 1 1 1 1 0 0 0 1 0 0 1 1 0 0 0 0 0 0 1 1 1 0 1 0 2 0 1 0 0 1 0 1 0 0 1 2 1 1 0 0 0 1 0 2 0 0 1 1 0 2 1 0 2 0 0 0 0 1 0 0 1 1 0 1 1 1 1 1 0 0 0 1 1 1 1 0 0 1 1 0 2 2 0 2 0 0 0 0 0 2 0 0 0 1 1 1 0 0 2 2 1 0 1 2 0 2 2 0 1 2 1 0 1 0 0 2 0 0 0 0 1 0 1 0 1 0 0 0 1 1 0 0 0 1 1 0 0 1 0 0 0 0 0 0 0 1 0 0 0 0 0 0 1 0 0 0 1 1
20 0 0 0 0 0 2 1 0 0 0 1 1 1 0 0 1 0 0 2 2 2 0 1 0 1 0 0 2 2 2 1 0 0 1 0 1 2 0 0 1 1 0 0 1 0 0 0 0 2 2 2 1 1 1 1 0 0 0 0 0 1 0 1 1 0 1 0 1 1 0 1 2 1 2 1 0 1 1 0 2 2 2 2 2 0 0 2 2 2 2 1 0 0 1 2 1 1 0 1 0 0 1 1 0 0 2 1 0 2 1 1 0 1 1 0 1 1 1 2 2 0 0 0 0 1 0 1 0 2 0 1 0 0 0 0 1 0 0 0 0 0 0 0 0 0 0 0 0 0 1 1 1 0 0 0 0 1 0 1 0 0 0 0 1 1 0 2 0 2 0 0 2 0 1 2 1 0 0 0 0 0 0 1 0 0 1 1 0 0 2 1 0 0 2 2 0 2 0 2 0 0 0 0 1 0 1 1 1 0 0 1 0 0 0 1 1 0 1 0 1 1 2 0 0 1 1 1 0 0 0 0 0 1 1 0 0 2 0 0 0 0 2 0 1 1 0 1 2 2 2 0 2 0 0 0 0 2 0 1 1 1 0 0 0 0 0 0 2 1 0 2 0 1 0 0 0 2 2 0 0 0 0 0 2 1 1 0 0 1 1 0 0 1 0 1 0 0 0 0 0 0 1 1 0 0 1 2 0 1 0 2 0 1 1 0 2 0 0 0 2 0 0 1 2 0 1 0 1 0 0 0 0 0 0 0 0 1 0 1 2 1 1 2 0 0 2 0 0 2 2 0 0 1 0 1 0 1 0 1 1 0 1 1 0 1 0 2 2 0 2 2 0 2 0 0 0 1 0 1 0 0 1 1 1 0 0 0 0 0 0 0 2 0 2 2 2 0 1 1 1 1 0 2 2 1 0 0 1 1 1 1 1 1 0 1 0 1 0 1 0 1 0 0 0 0 0 1 0 1 2 0 0 1 1 2 0 0 1 0 2 0 0 2 2 0 2 0 1 1 0 0 0 2 2 1 1 0 2 2 0 0 0 1 0 0 0 1 0 0 2 0 1 2 1 0 1 0 2 1 0 0 1 1 2 0 0 2 1 0 1 2 0 1 0 0 0 0 1 1 1 2 2 0 0 0 1 1 2 0 1 1 0 0 0 2 0 0 0 2 0 2 0 0 0 1 0 0 0 2 0 2 1 1 1 0 1 0 0 0 0 2 2 1 1 1 0 1 0 2 0 1 0 2 1 2 0 0 2 0 1 0 0 1 1 0 0 2 2 0 0 0 0 0 0 0 2 1 1 1 0 0 1 1 1 1 1 1 0 0 2 1 0 0 0 0 1 0 0 1 1 1 0 0 0 0 0 0 1 0 0 0 0 0 0 0 0 0 0 0 2 2 0 1 1 0 2 2 0 0 0 0 1 0 0 0 2 1 2 1 0 0 0 0 1 0 0 1 0 0 0 2 1 2 1 2 1 0 1 0 0 0 1 2 1 2 1 1 1 0 0 1 0 0 0 0 2 1 0 0 1 0 1 1 1 1 0 0 0 2 2 0 1 1 0 0 0 0 0 2 1 2 0 0 2 0 0 1 2 1 0 0 0 0 0 0 0 1 1 0 0 0 1 0 1 2 0 1 1 1 1 1 0 0 0 0 0 0 0 0 1 0 0 0 0 1 0 0 0 0 0 0 0 0 0 0 0 0 2 1 0 0 2 0 0 0 2 0 2 0 1 0 1 1 1 0 1 1 0 2 0 1 1 0 0 2 0 1 1 1 1 2 2 1 2 0 0 0 0 1 1 0 1 0 1 1 0 1 1 1 1 0 1 1 1 0 2 1 2 2 2 2 0 1 0 1 0 1 2 0 0 2 2 1 0 1 1 1 1 0 0 0 1 0 1 0 1 0 0 0 0 0 1 0 1 0 0 0 0 2 0 1 0 0 0 0 0 1 1 0 0 0 0 1 0 1 0 0 1 2 2 2 0 0 0 0 1 1 0 0 1 1 1 0 1 1 2 0 0 0 1 1 1 1 2 2 0 2 0 0 0 0 0 0 1 1 1 0 2 2 0 2 0 0 0 2 1 1 0 0 1 0 0 2 0 0 1 0 1 1 0 0 1 2 2 1 0 2 0 2 2 0 2 0 1 1 1 0 0 1 1 0 0 2 2 0 0 0 0 0 0 0 0 0 0 0 0 0 1 0 0 1 0 1 0 0 0 1 0 2 0 0 0 1 0 1 0 0 1 0 2 2
21 1 2 1 0 0 1 2 0 2 0 0 0 0 0 0 0 0 1 1 1 1 1 1 1 1 0 0 2 2 2 2 0 2 1 0 1 2 0 0 1 0 0 0 0 0 0 0 0 0 0 0 1 0 1 1 0 1 1 0 1 1 0 2 0 1 1 0 0 0 0 1 1 2 1 2 1 2 2 0 2 2 1 1 1 0 0 1 1 2 0 2 0 0 0 1 0 1 0 1 0 0 0 0 0 0 2 0 1 1 0 1 2 2 2 2 2 0 1 1 1 0 2 1 1 1 0 0 0 0 1 0 0 0 0 0 0 0 0 0 1 0 0 0 0 0 1 0 0 0 1 0 0 0 0 0 0 1 0 1 1 1 0 1 0 2 0 1 0 0 2 0 0 2 0 0 0 1 0 1 0 0 1 1 0 0 1 1 0 0 1 1 0 2 2 0 2 2 0 2 0 0 0 1 1 0 1 1 1 0 2 1 1 0 2 1 1 0 0 0 0 0 0 0 0 1 0 1 0 1 0 0 0 0 1 0 0 2 0 0 0 0 2 1 2 2 0 1 1 1 0 0 1 0 0 0 0 1 0 0 0 0 0 0 0 0 0 0 1 0 0 2 2 2 0 0 2 1 2 0 0 1 1 1 1 1 2 2 0 2 0 1 0 0 2 1 0 0 0 0 0 0 2 0 0 0 1 2 1 0 1 0 0 2 2 0 0 0 0 1 0 1 2 0 2 0 0 0 1 1 0 1 1 1 0 0 0 2 0 1 1 1 1 1 0 0 1 0 2 0 0 0 0 0 0 0 1 0 1 1 2 1 2 2 1 1 0 2 2 0 2 2 0 2 0 0 2 1 1 2 1 1 2 0 0 0 0 1 1 1 1 1 1 0 2 0 0 0 2 1 1 1 1 2 1 0 1 0 0 0 1 0 0 0 0 0 0 0 0 0 2 1 0 0 0 0 0 2 0 1 2 1 1 0 0 0 0 0 0 0 2 0 0 0 0 1 0 0 2 2 0 0 1 2 0 0 0 2 0 1 0 0 0 0 0 2 0 0 0 0 2 0 2 1 1 0 1 0 2 0 1 0 0 1 1 2 0 2 2 0 2 2 0 2 1 0 2 1 2 1 0 1 1 0 1 1 2 1 1 0 1 0 0 0 1 1 0 0 0 1 1 2 0 1 1 2 0 0 0 1 0 1 1 0 1 0 0 0 0 1 0 0 2 0 0 2 0 1 1 1 0 0 0 2 2 1 0 1 1 0 1 0 1 1 1 0 0 2 1 0 0 1 1 0 1 1 2 1 1 1 0 0 2 1 0 1 1 0 0 0 0 0 0 0 0 0 0 0 0 0 0 0 0 0 1 0 0 1 1 1 0 0 0 0 0 0 0 0 1 0 1 2 0 1 1 0 2 1 0 0 0 0 0 0 0 0 2 1 2 2 0 0 0 1 1 1 1 1 0 2 0 2 0 0 0 1 1 2 1 1 1 0 1 1 2 2 0 2 0 1 1 0 0 0 0 1 2 0 1 0 1 1 2 0 0 2 0 0 0 1 1 0 0 0 0 0 0 0 0 0 0 1 0 0 1 0 1 2 2 0 1 1 0 1 0 0 0 1 1 0 0 0 1 0 2 1 1 2 2 2 0 0 0 0 0 0 1 0 0 1 0 2 0 0 0 0 0 0 0 0 0 0 0 0 0 2 1 0 1 1 0 0 2 0 0 2 2 1 0 2 0 0 2 1 0 0 2 2 0 0 1 0 0 0 1 1 0 1 1 1 1 1 1 1 2 1 0 1 0 2 2 0 0 0 1 1 2 0 1 0 1 0 1 1 1 0 2 1 2 2 2 2 0 2 0 0 0 1 1 0 1 1 2 1 0 2 0 0 1 0 0 0 0 0 0 0 0 0 0 0 0 0 0 0 1 1 0 0 0 0 1 0 0 0 0 1 0 0 2 0 0 0 0 1 0 1 0 1 2 2 1 1 0 0 0 0 0 2 0 0 2 2 0 1 1 1 1 0 0 1 0 1 1 0 2 2 0 2 0 1 1 2 1 0 1 0 0 0 0 0 0 0 0 2 0 2 1 1 0 1 0 0 0 1 1 0 0 1 2 0 0 0 1 1 1 0 0 2 0 1 2 0 2 1 1 0 0 0 0 0 2 0 0 0 2 0 0 1 1 2 1 0 0 0 0 1 0 1 1 0 0 2 0 0 1 0 1 0 0 1 0 0 1 2 0 0 0 0 0 1 2 1
22 1 2 0 0 0 0 1 0 1 0 1 0 2 0 0 0 0 0 1 2 2 0 0 0 0 1 0 1 2 2 1 2 1 1 0 1 1 0 0 1 1 0 0 0 0 0 1 0 0 0 1 1 1 1 0 0 0 0 0 1 0 0 1 0 0 1 0 0 0 0 0 2 1 2 1 1 2 2 2 0 2 1 1 1 0 0 0 0 2 0 1 2 0 0 2 0 0 1 0 2 0 2 0 0 0 2 0 0 2 0 1 0 2 1 1 2 0 1 1 1 0 2 2 1 0 0 1 1 1 0 0 1 0 0 0 0 0 0 1 1 0 0 0 0 0 0 1 1 1 0 1 0 1 0 0 0 0 0 1 1 0 0 1 0 1 0 0 1 1 1 1 0 2 0 0 0 1 0 1 0 0 1 0 0 0 0 2 0 0 1 2 0 0 0 2 2 2 0 0 0 0 0 0 1 0 1 0 2 0 0 1 1 0 2 0 0 0 1 0 1 1 2 0 0 1 1 2 0 1 0 0 0 0 2 0 0 2 0 0 0 0 2 0 1 1 0 0 0 0 0 0 1 1 0 0 1 2 1 0 0 1 0 0 0 0 0 1 1 0 1 2 0 2 0 0 0 0 1 0 1 1 0 0 2 1 1 0 0 2 0 1 1 0 1 0 1 1 0 2 0 2 1 1 0 0 1 0 0 1 0 2 0 2 2 0 1 0 0 0 1 0 0 2 2 0 0 0 1 0 0 2 0 0 0 0 0 1 0 0 1 1 2 1 1 0 2 0 0 1 1 1 1 1 0 0 0 1 0 0 0 0 2 2 1 1 0 2 0 0 0 1 0 2 0 1 2 2 1 2 1 1 0 1 0 0 0 0 0 0 0 0 0 1 2 1 1 1 1 1 1 1 1 2 2 0 1 1 1 1 0 1 0 0 1 2 0 0 1 0 0 1 0 0 0 0 0 0 0 2 2 0 0 0 0 1 0 0 0 0 2 0 0 0 0 1 2 2 0 2 0 1 0 2 1 1 1 1 0 1 1 0 0 0 0 2 0 1 0 0 1 0 2 1 2 0 1 0 2 1 0 0 0 1 1 1 0 1 1 0 2 2 0 2 0 0 2 0 1 2 1 2 1 1 0 0 2 0 0 0 0 2 0 0 0 1 0 0 0 0 0 2 0 0 0 1 0 0 0 2 0 1 2 1 2 1 1 0 0 1 0 0 1 1 1 1 0 1 1 1 0 0 0 1 2 1 0 1 1 0 0 0 0 0 0 2 0 2 1 0 1 1 1 0 1 1 2 0 1 0 0 1 0 0 2 0 1 1 0 0 0 1 1 1 1 0 1 0 0 0 0 1 0 1 0 0 0 0 1 1 0 0 0 0 0 0 0 0 0 0 1 0 0 0 0 0 2 2 0 0 1 0 0 1 1 1 1 1 2 1 0 0 1 2 2 1 1 1 1 2 2 1 0 1 0 1 1 0 2 0 0 0 1 1 1 2 2 0 1 0 0 1 0 1 0 2 0 0 0 0 1 0 2 1 0 2 2 0 1 1 1 0 0 1 1 0 0 0 0 0 0 0 0 0 1 0 1 2 1 0 0 0 0 1 0 1 1 1 1 0 0 0 2 0 1 1 1 1 1 1 0 0 0 0 0 0 0 0 0 2 0 2 1 0 1 0 0 1 0 0 0 0 0 1 0 1 0 0 2 0 0 0 2 1 0 0 1 0 2 2 0 0 2 0 1 1 1 1 0 0 0 0 1 1 1 0 1 1 2 1 1 2 2 0 2 0 1 1 0 1 1 0 0 0 1 0 0 0 1 1 2 1 1 1 1 0 2 0 0 0 0 0 0 2 0 0 0 1 1 0 1 1 1 1 0 2 0 1 0 0 1 0 2 1 2 1 1 0 0 0 0 0 0 0 2 0 0 0 0 0 0 0 0 0 0 0 2 0 1 0 0 0 0 1 0 2 0 1 2 2 0 1 0 0 0 0 0 1 0 0 1 1 1 0 2 2 2 0 0 0 0 2 1 1 2 1 0 1 0 1 0 0 0 0 0 0 1 0 1 1 0 1 0 0 0 2 0 1 0 0 0 1 0 1 0 0 0 2 2 0 0 0 2 1 1 0 1 0 2 0 1 0 2 1 0 0 1 0 0 2 0 1 0 1 1 1 1 0 1 1 0 0 0 0 0 1 0 0 2 0 0 0 0 0 0 1 1 0 0 2 0 0 0 1 0 0 0 0 0 0 1 1
23 0 0 0 0 0 1 2 1 2 0 0 0 1 1 1 0 1 2 1 1 1 0 0 0 1 0 0 2 2 2 1 0 0 1 0 0 2 0 0 0 0 0 0 2 0 2 0 0 1 1 1 0 0 2 0 1 0 0 0 2 0 0 0 0 1 0 0 0 0 1 0 2 2 2 2 2 1 2 0 1 1 2 1 2 0 0 1 1 2 0 1 0 0 0 1 0 1 0 1 1 0 1 0 1 1 2 0 1 1 0 0 2 2 2 2 2 0 1 2 2 0 1 0 0 1 0 0 0 0 2 0 0 0 0 0 0 0 0 0 0 0 0 0 0 0 0 0 0 0 0 0 1 0 1 1 1 2 0 1 1 1 1 0 1 1 1 0 1 2 0 0 0 2 0 1 0 0 0 0 0 0 0 1 0 0 1 1 0 1 0 1 0 0 2 1 1 0 0 0 0 0 1 0 0 1 1 0 2 0 0 1 2 0 2 0 0 2 1 0 0 0 1 0 0 0 0 2 1 0 1 1 1 1 1 1 0 2 0 0 0 0 2 1 2 2 0 0 0 0 0 0 1 0 0 0 0 1 0 0 0 0 0 0 0 0 0 0 0 0 1 1 1 1 0 0 1 1 1 0 0 0 0 0 0 0 2 1 0 2 0 1 1 0 2 1 1 1 0 0 0 0 2 0 1 1 1 2 0 0 0 0 0 1 1 1 2 0 1 0 1 1 2 2 2 0 0 0 1 0 0 1 0 0 0 0 0 2 0 0 0 0 1 2 0 0 1 1 1 0 1 0 0 1 0 1 1 1 0 0 0 0 1 0 1 1 0 2 1 0 1 1 0 2 0 1 2 2 2 2 0 1 1 0 0 1 0 0 0 0 0 0 0 1 2 1 1 0 1 0 1 0 0 2 2 0 0 1 0 0 0 0 0 0 1 1 1 0 2 0 0 0 1 2 2 2 1 0 0 0 2 0 1 1 1 1 0 0 1 1 1 0 0 0 0 1 1 1 0 2 0 1 1 1 2 1 2 1 1 2 1 0 0 0 0 0 0 1 0 1 1 1 2 1 1 1 1 0 1 2 1 1 0 1 1 1 0 1 0 1 0 2 0 1 2 0 2 0 2 1 0 1 0 1 2 2 2 1 1 0 0 2 0 0 0 1 0 0 0 1 0 2 1 1 1 2 1 0 0 2 0 2 0 0 0 0 1 0 0 1 1 1 0 0 0 1 0 1 1 1 0 0 0 2 2 0 0 2 0 0 0 0 1 1 1 0 0 1 1 0 0 1 0 0 0 0 2 0 2 0 0 1 0 2 1 1 2 1 0 0 1 0 0 0 0 0 0 0 0 1 1 1 0 1 0 0 0 0 1 1 0 0 0 1 1 1 1 0 0 1 1 1 0 1 1 0 2 1 0 0 0 0 1 0 0 1 1 0 1 0 1 1 2 2 2 0 1 0 0 1 0 1 0 1 0 2 1 0 2 0 0 0 1 1 1 1 1 2 0 1 1 0 0 1 0 2 0 0 0 0 1 0 0 0 0 1 1 0 1 2 1 0 0 2 0 0 0 0 0 0 0 0 0 0 0 0 2 2 2 0 1 0 0 2 0 0 0 0 0 0 0 2 0 1 1 2 1 0 0 0 0 1 1 0 0 1 0 0 0 0 0 0 1 0 2 0 0 0 0 1 1 1 0 1 0 1 0 0 1 0 0 0 2 0 0 2 2 1 1 2 1 0 2 0 0 0 1 2 0 0 0 0 2 0 0 0 2 2 0 2 0 1 2 0 1 0 1 1 0 2 1 0 0 0 1 1 1 0 0 1 1 0 0 2 0 0 2 0 0 1 1 0 0 2 0 0 0 1 1 0 0 2 2 0 0 1 1 0 1 1 0 0 2 1 2 1 1 1 1 0 0 0 0 0 2 0 0 0 0 0 0 0 1 0 1 0 1 0 1 0 0 0 0 0 0 2 0 1 1 2 1 1 1 0 1 1 0 2 0 0 1 1 1 0 2 2 2 0 0 1 0 0 1 1 2 1 0 0 0 1 1 1 0 1 1 1 1 0 0 0 0 0 0 1 0 1 1 1 0 0 0 1 0 2 0 0 0 1 1 0 0 0 2 0 0 0 0 0 0 0 2 0 2 1 1 0 0 0 1 0 1 0 0 1 2 0 0 0 1 0 0 0 0 0 0 2 0 0 2 0 0 0 0 1 0 0 0 0 0 0 0 0 1 2 0 0 0 1 2 1 2 2
24 0 1 0 0 1 1 2 0 2 0 0 1 1 0 0 1 0 1 2 1 2 0 0 0 0 0 0 1 2 2 1 2 2 0 0 1 2 0 0 0 0 1 0 0 2 0 0 1 0 0 0 1 0 0 1 0 2 1 2 0 2 0 1 1 1 1 0 0 0 0 1 0 2 0 2 2 0 1 0 0 2 2 2 2 0 0 0 0 2 0 1 1 0 0 1 0 2 0 2 0 0 1 0 0 0 2 0 1 1 0 2 1 2 2 2 2 0 1 1 1 0 1 1 1 1 0 1 1 2 0 1 0 0 2 2 0 0 0 0 1 0 0 0 0 0 2 0 0 0 0 1 0 0 0 0 0 0 0 1 1 1 0 1 1 1 1 2 0 1 1 1 0 2 1 1 0 1 0 0 1 1 0 1 0 0 1 0 0 0 2 0 0 1 2 1 1 2 0 0 0 1 0 1 1 0 1 1 0 0 1 1 1 0 1 1 1 0 1 1 0 0 2 0 0 0 0 2 1 1 0 0 0 0 2 0 0 2 1 1 0 1 2 0 1 1 0 0 0 0 0 0 1 0 0 0 0 2 0 1 1 1 0 0 1 1 0 0 2 2 0 2 1 1 0 0 1 1 1 0 0 0 0 1 2 1 2 2 0 2 0 0 0 0 1 2 0 0 0 1 0 0 1 0 0 0 0 2 0 0 0 0 0 1 1 1 2 0 0 0 1 2 2 2 1 0 0 0 0 2 0 2 0 0 0 0 0 2 0 1 1 1 1 2 1 0 1 0 1 1 1 1 0 2 2 0 1 1 0 0 0 0 1 1 0 0 0 1 2 0 2 2 1 2 0 2 2 1 0 2 2 1 2 0 0 1 0 0 0 0 0 0 0 0 2 0 0 0 0 0 0 1 1 2 1 0 1 0 0 0 2 0 0 0 0 2 0 0 0 0 1 1 1 1 1 0 0 0 0 0 1 0 1 1 1 0 0 1 1 0 2 0 0 0 0 2 1 0 0 0 0 1 1 2 1 1 1 1 1 1 1 0 1 0 0 1 0 1 0 0 1 0 2 0 2 0 1 0 2 0 2 2 0 1 1 1 0 1 1 0 1 1 0 2 0 0 1 1 1 2 1 2 1 1 0 0 1 0 0 0 0 1 1 1 1 0 0 1 0 1 1 2 1 1 1 2 1 0 0 2 0 2 2 1 1 0 0 0 0 2 0 1 1 1 1 2 0 0 2 1 0 0 0 0 2 1 1 1 0 0 0 0 0 0 0 0 1 2 1 0 0 0 0 0 0 0 2 1 1 1 0 0 0 1 1 0 1 2 1 1 0 0 1 0 0 0 2 1 0 1 1 1 2 0 0 1 1 0 0 1 1 0 0 1 1 1 1 0 0 0 1 1 0 0 0 1 1 1 0 0 0 0 0 0 0 0 2 0 2 1 0 1 0 0 1 1 1 2 0 0 1 1 0 1 1 2 1 1 1 1 1 0 1 0 0 1 0 1 0 0 0 0 0 1 1 2 0 0 1 0 0 2 2 1 1 2 1 2 2 0 1 1 0 1 2 0 0 0 0 1 0 1 0 0 2 0 2 2 1 1 0 0 0 2 0 1 1 1 1 0 0 0 0 0 1 2 0 0 0 0 0 0 0 0 0 0 2 0 0 2 0 2 0 0 1 1 1 0 0 2 2 2 0 0 0 1 0 0 1 0 0 1 2 0 1 0 2 1 1 1 0 0 2 1 0 1 2 1 1 1 0 1 1 1 0 1 1 2 0 2 0 2 1 1 1 1 0 1 0 2 2 0 0 0 2 2 0 0 0 1 1 0 1 1 1 0 2 2 1 1 0 1 0 2 1 2 0 2 0 0 0 2 2 1 0 1 2 0 1 0 1 1 0 0 0 0 0 0 0 0 0 0 0 0 2 0 0 0 0 0 0 0 0 0 0 1 0 0 2 1 1 0 0 1 0 2 0 0 1 2 2 2 1 0 1 1 0 2 0 0 2 2 1 0 1 1 2 0 0 0 0 1 1 1 0 2 0 1 1 2 1 2 0 0 1 2 2 0 1 1 0 1 0 1 0 1 1 0 0 1 0 0 0 1 1 0 0 1 1 0 0 0 1 2 1 2 0 0 0 0 2 0 1 0 1 0 1 2 2 2 2 0 1 0 1 0 2 0 0 0 0 0 0 0 0 2 0 0 1 0 0 1 0 0 0 0 0 0 0 2 0 0 0 2 1 0 0 0 1 0 0 0
25 0 1 0 0 0 1 2 0 2 0 0 0 0 0 0 0 0 0 2 2 2 0 0 0 0 1 0 1 2 2 0 1 2 1 0 1 2 0 0 1 1 0 0 0 1 1 0 0 1 0 0 2 0 0 1 0 0 1 1 0 1 0 2 1 1 1 1 0 0 0 2 2 2 1 2 1 0 1 0 0 2 2 1 2 1 0 1 1 2 1 2 1 0 0 1 0 1 0 1 1 0 0 1 1 0 1 1 1 1 1 2 1 2 2 2 2 0 0 2 2 0 1 1 1 0 0 0 0 1 1 0 0 0 0 0 0 0 0 0 0 0 0 0 0 0 1 0 0 1 1 0 0 0 0 0 0 0 0 0 0 0 1 0 1 0 0 1 0 1 1 0 1 1 0 1 0 0 0 0 0 1 1 1 0 0 1 2 0 0 0 2 1 1 2 1 1 1 0 0 0 0 1 1 0 0 1 0 2 0 0 0 1 0 1 0 0 0 1 0 0 0 2 0 0 2 2 0 0 0 0 0 0 0 0 0 0 2 0 0 0 0 1 0 2 2 1 0 0 0 0 1 0 0 0 0 1 1 0 1 1 1 0 0 0 0 0 0 1 1 0 1 2 2 0 1 2 1 2 0 1 1 0 0 0 0 1 1 1 2 0 2 2 0 2 0 1 0 0 0 1 0 1 1 0 0 0 2 1 0 1 0 0 1 1 0 2 1 1 0 0 2 1 2 1 0 0 0 2 1 0 1 0 0 0 0 0 2 0 1 2 1 1 2 0 0 2 0 0 2 2 0 0 2 1 1 1 2 1 0 1 1 2 0 2 1 0 2 1 0 1 1 0 2 1 0 1 1 0 1 2 1 2 1 0 0 0 0 0 0 0 0 0 0 1 0 1 1 1 1 1 1 1 2 0 0 1 0 0 0 1 0 0 1 0 0 0 0 0 0 0 1 0 2 0 0 0 0 1 1 2 0 1 1 1 0 0 0 0 0 1 0 0 1 1 2 1 1 0 0 1 1 1 2 1 1 1 0 1 0 0 0 0 0 0 1 1 1 0 1 0 0 1 2 0 1 0 0 1 1 0 1 0 1 1 1 0 0 0 1 0 1 0 2 1 1 1 0 0 2 2 2 1 1 0 0 2 1 1 0 0 2 1 0 0 2 2 1 0 1 0 2 0 0 0 1 0 1 1 1 1 0 0 0 0 0 2 0 0 2 0 0 0 0 0 1 0 1 1 2 0 0 0 2 1 1 0 0 0 0 0 0 0 0 0 1 0 1 1 0 0 1 1 0 0 1 2 0 1 0 0 0 0 2 2 1 2 0 0 0 0 0 0 0 1 0 0 1 0 1 1 1 0 0 1 0 0 0 2 2 1 0 0 1 1 1 1 0 0 0 0 0 0 0 0 1 2 2 0 0 0 0 1 0 0 1 2 2 2 2 0 0 1 1 1 0 1 1 0 0 0 2 0 1 0 2 2 1 0 0 0 0 1 1 1 2 0 2 0 1 0 0 0 0 0 1 2 0 1 0 0 1 2 0 0 2 2 0 2 2 2 0 0 0 0 0 0 0 0 2 1 1 0 0 0 0 1 1 1 0 1 0 0 1 0 0 2 0 0 0 0 2 1 0 1 1 1 1 0 0 0 1 1 0 0 1 0 0 0 1 1 0 1 1 2 0 0 0 0 1 1 1 0 0 0 0 0 0 2 0 0 0 1 0 0 0 2 0 1 2 0 0 1 1 0 0 1 2 0 0 0 0 0 1 1 1 0 1 2 1 1 2 2 0 1 0 0 1 0 1 1 0 0 0 1 1 2 0 0 1 1 0 1 1 1 0 2 0 1 1 1 1 0 2 0 1 0 0 1 0 2 1 1 1 0 2 0 1 2 1 0 1 0 0 0 0 0 1 0 1 1 0 0 0 0 1 1 1 0 1 1 0 0 0 0 1 1 0 2 0 1 0 0 0 0 2 0 1 1 1 1 1 0 0 0 1 1 1 0 0 1 0 0 0 2 1 1 0 0 0 0 2 1 1 0 0 2 1 0 2 1 1 0 0 1 2 2 0 2 1 0 2 0 2 0 0 2 1 0 0 0 0 0 2 0 0 0 1 2 1 0 0 1 1 1 0 0 0 2 0 1 0 2 2 1 0 1 1 1 2 1 0 2 0 0 1 2 0 1 1 0 0 0 0 0 1 0 0 1 0 0 1 1 0 0 0 0 0 0 2 0 0 0 1 0 1 0 0 0 0 1 1
26 0 1 0 0 0 1 2 0 2 0 1 0 1 0 0 0 0 1 1 1 1 0 0 0 0 1 0 2 2 2 1 0 2 0 0 1 2 0 0 0 0 0 0 0 0 2 0 0 0 0 0 1 0 1 1 0 0 1 0 1 1 0 0 1 0 0 0 0 0 1 1 1 2 1 2 2 0 2 0 0 2 2 1 2 1 0 0 0 2 0 0 2 0 0 2 0 2 0 2 0 0 1 0 1 2 2 1 1 1 0 1 0 1 0 0 1 0 2 1 1 1 1 1 0 1 0 1 1 1 1 1 0 0 0 0 0 0 0 0 0 0 0 0 0 0 0 0 0 0 0 0 0 1 1 0 1 1 0 0 0 0 0 2 1 2 1 1 0 1 1 0 0 2 0 0 0 0 0 0 0 0 1 0 1 1 1 1 0 0 1 0 0 0 0 0 2 2 1 1 0 0 0 0 0 1 1 1 0 0 1 2 1 0 1 0 0 0 1 1 0 0 1 0 1 1 1 1 1 0 0 0 0 0 0 0 0 2 0 1 0 0 1 0 2 2 0 0 0 1 1 0 1 1 0 0 2 2 1 0 0 1 0 0 0 0 0 0 2 1 0 0 0 0 0 1 0 0 1 0 2 0 1 1 2 1 1 1 0 2 0 0 1 0 2 1 0 1 0 1 0 0 2 0 0 0 1 2 2 0 2 1 0 1 1 0 2 0 2 0 0 2 2 2 2 0 0 0 1 1 0 1 0 0 0 0 0 0 1 2 2 1 0 1 1 0 0 0 2 0 0 0 0 2 2 0 1 0 0 1 1 0 1 1 0 0 0 2 2 0 2 2 0 2 0 1 1 1 1 2 2 1 0 0 0 0 0 0 0 0 0 0 1 0 2 1 1 0 0 0 0 0 1 1 1 1 0 1 0 0 0 1 0 0 0 1 0 1 0 1 0 1 0 1 1 1 0 0 0 1 1 0 0 0 0 1 0 2 1 0 0 0 1 2 1 2 2 1 1 2 0 1 1 2 1 1 1 1 1 2 1 0 1 0 0 1 0 0 0 0 0 0 2 0 2 0 2 0 1 0 1 1 0 2 1 1 1 1 1 0 2 2 0 1 1 0 1 1 1 2 1 2 0 2 0 0 2 2 1 0 0 2 0 1 2 0 0 0 1 2 1 2 0 0 0 1 1 0 0 1 0 0 2 0 2 0 2 0 0 1 0 1 0 0 0 0 0 2 0 2 0 0 0 1 1 2 0 1 1 1 0 0 0 0 0 0 0 0 0 1 0 1 0 0 0 0 1 0 1 0 0 0 0 1 0 0 0 1 0 0 0 1 0 1 1 0 1 0 0 0 0 2 1 1 1 0 0 0 1 1 1 0 0 0 0 0 0 0 0 1 0 1 0 1 1 0 1 1 0 0 0 0 0 0 0 0 2 0 2 1 0 1 1 1 1 0 0 1 0 2 0 1 1 2 1 2 1 1 2 0 0 0 1 1 1 1 1 1 1 1 1 1 0 0 1 2 0 1 2 1 1 0 2 1 1 2 1 1 1 0 2 0 0 1 1 0 0 0 0 1 0 1 0 1 2 1 0 2 2 1 0 0 0 1 0 1 0 1 1 0 0 1 1 0 1 1 1 1 1 1 0 0 0 1 1 1 2 0 0 1 0 1 0 0 0 0 0 0 0 0 0 0 0 0 0 0 1 0 1 1 0 0 2 0 1 0 2 0 2 2 1 1 0 1 0 1 2 0 1 1 0 2 2 0 1 0 0 1 2 1 1 2 1 1 1 1 0 1 0 1 1 0 0 1 1 0 2 0 0 2 2 1 0 2 0 0 2 0 2 2 2 2 0 2 0 0 0 2 0 0 0 2 0 0 1 1 0 1 1 1 0 0 1 0 1 0 0 0 0 0 0 0 0 0 1 0 0 0 0 0 0 1 1 0 1 0 1 0 1 0 1 0 0 1 0 2 0 1 1 1 0 0 0 0 0 2 0 2 1 0 0 1 1 0 2 1 1 0 0 0 0 2 1 0 2 2 1 1 0 0 0 1 0 0 1 2 2 1 2 1 1 1 0 1 0 2 1 1 0 0 0 0 0 1 0 0 0 2 2 1 0 0 1 1 1 0 1 0 1 0 2 0 2 0 0 0 0 1 1 2 1 1 0 0 0 0 2 2 2 0 0 0 0 0 0 0 0 0 1 0 0 1 0 1 0 0 0 1 2 1 0 0 0 2 1 0 0 0 1 1 2 1
27 0 0 0 0 1 1 2 0 1 0 1 1 0 0 0 0 0 1 1 1 2 0 0 0 0 1 0 2 2 2 0 0 1 1 0 1 2 0 0 2 1 1 1 0 0 1 1 0 0 0 0 1 0 0 1 0 0 0 0 1 1 0 2 0 1 1 0 0 0 0 1 2 2 2 2 2 2 2 1 1 2 2 1 2 1 0 1 1 2 1 1 1 0 1 2 1 1 0 1 1 0 1 0 1 1 2 0 0 2 1 1 1 2 1 1 2 0 1 1 1 0 2 2 1 0 0 2 0 2 0 2 0 0 0 0 0 0 0 0 1 0 0 0 0 0 0 0 0 0 1 1 0 0 0 1 1 0 0 0 0 0 0 1 2 2 0 0 1 1 1 0 0 2 0 1 0 1 0 1 0 0 0 1 1 1 1 1 0 0 1 1 0 1 2 1 1 1 0 0 0 0 0 1 1 0 1 1 0 0 0 2 1 0 2 0 0 0 1 1 0 0 1 0 1 1 1 1 0 1 1 1 1 1 0 0 0 2 0 0 0 0 2 0 2 2 0 0 0 0 0 0 2 0 0 0 1 2 0 0 0 0 0 0 2 0 0 1 2 2 0 2 0 1 0 0 1 0 2 0 2 1 0 0 0 0 0 1 0 2 0 0 2 0 2 0 1 2 0 1 0 0 2 0 0 1 1 2 1 0 0 1 0 2 2 1 2 0 0 0 1 2 1 0 1 0 0 1 1 1 0 2 0 1 0 0 0 1 1 1 1 1 2 2 0 0 2 0 1 0 0 1 0 2 2 0 0 0 0 2 2 0 1 0 1 1 0 1 2 0 2 2 0 2 0 1 1 1 1 2 1 1 0 1 1 1 0 0 0 1 1 1 1 0 1 1 2 0 1 0 0 1 2 2 1 1 1 0 0 0 0 0 0 0 1 2 1 0 0 0 2 2 0 2 1 1 1 0 0 0 0 0 0 0 0 1 0 0 1 1 1 0 0 2 1 2 2 2 0 1 0 2 1 2 1 1 1 1 2 2 1 0 0 0 0 1 1 0 0 0 1 1 2 1 1 1 0 0 2 2 0 0 0 1 1 1 0 2 1 0 1 2 0 2 0 0 2 0 1 1 1 1 2 0 0 0 2 0 0 0 0 1 0 2 2 0 0 1 0 1 1 2 1 1 1 2 0 1 1 1 1 1 1 2 1 0 2 0 0 1 0 1 1 0 0 2 0 2 0 2 1 1 1 1 2 0 1 1 1 1 0 0 0 0 0 0 0 2 2 1 0 0 1 0 0 1 1 1 1 1 0 1 1 1 1 1 2 1 1 1 0 0 0 0 0 0 0 1 0 1 1 1 0 1 1 0 1 0 1 1 0 0 0 0 0 0 0 0 1 0 1 2 0 0 0 0 2 2 0 0 1 0 0 1 1 1 1 1 2 2 1 1 0 1 2 1 1 1 0 1 1 1 0 0 0 2 1 1 1 0 0 0 0 0 0 1 0 2 1 0 0 1 0 0 0 0 2 0 1 0 0 1 2 0 0 2 1 1 2 1 1 1 0 1 1 0 0 1 0 1 0 1 0 0 1 0 2 2 2 0 0 0 0 2 0 0 1 1 1 0 0 0 0 0 2 2 0 1 1 1 1 2 0 0 0 1 0 0 1 2 0 2 0 0 1 1 0 0 0 0 0 0 0 0 0 0 0 0 1 0 0 0 2 0 0 0 1 0 2 2 0 1 1 0 1 1 2 2 0 0 1 1 1 0 1 0 1 1 1 1 1 1 2 0 0 0 0 1 1 2 1 0 0 0 1 0 0 0 1 1 2 0 1 0 1 0 1 0 1 1 1 1 0 2 0 1 0 2 1 0 0 2 2 0 0 0 1 0 1 0 0 0 0 0 0 0 0 2 0 0 0 1 0 0 2 0 0 0 0 0 0 0 0 0 0 1 1 0 2 0 1 0 0 1 0 2 0 1 2 2 2 2 0 0 0 0 1 2 0 0 2 2 1 0 2 1 1 0 0 0 0 2 0 0 1 0 0 2 0 0 0 0 0 0 1 1 1 1 1 0 0 1 1 1 0 0 1 1 0 0 0 0 0 1 0 0 0 1 1 0 0 0 0 1 1 0 0 0 0 0 2 0 2 2 0 0 2 1 1 2 1 1 1 1 2 0 0 0 1 0 0 0 0 0 1 0 0 1 1 0 0 2 0 1 1 1 2 0 0 1 0 0 1 2 0 0 0 0 0 0 2 2
28 0 1 0 0 0 2 2 0 1 0 0 0 1 0 0 0 0 0 1 1 2 0 1 0 0 0 0 2 2 2 1 2 1 1 0 1 1 0 0 1 1 1 1 0 1 2 0 0 1 1 1 0 1 1 1 0 0 0 0 2 0 0 1 0 1 0 0 0 0 0 1 2 2 1 2 2 1 2 0 1 1 1 0 2 0 0 0 0 1 0 1 1 1 0 1 0 0 0 0 1 0 2 0 0 0 2 0 0 2 2 2 1 1 1 1 1 0 1 1 1 1 1 1 1 0 0 1 0 2 1 0 0 0 0 0 1 0 0 0 1 0 0 0 0 0 1 0 0 0 0 0 0 0 0 0 0 0 0 2 1 1 0 0 1 2 1 0 1 1 1 0 0 2 0 1 0 1 0 1 0 0 0 2 0 0 2 1 0 0 0 0 1 1 2 1 2 2 0 0 0 0 0 0 1 0 1 2 0 0 1 0 1 0 1 0 0 0 1 1 1 1 1 1 1 1 1 1 1 0 1 1 0 0 0 0 0 2 0 0 0 0 2 0 2 2 1 1 0 0 0 1 1 0 0 1 1 2 0 0 0 0 0 0 0 0 1 1 0 0 0 2 0 1 0 0 0 1 1 0 0 0 2 2 2 0 2 1 0 2 0 1 1 0 1 0 0 1 0 1 1 0 1 1 0 1 0 2 1 1 1 1 0 1 1 0 1 0 1 0 1 1 1 1 0 0 0 0 1 1 0 1 1 2 0 0 0 0 0 0 1 1 2 1 0 0 1 0 1 1 1 0 0 2 1 1 2 2 0 2 2 0 0 0 0 0 0 2 2 0 2 2 0 2 0 1 2 1 0 1 1 1 0 0 1 0 0 0 0 0 0 0 0 0 2 0 0 0 1 1 1 1 0 1 1 0 0 0 0 0 1 1 0 0 0 1 0 1 0 0 0 1 1 1 1 1 0 1 0 0 1 0 2 2 2 0 0 1 0 0 2 0 1 2 2 2 2 1 1 2 0 1 1 2 1 0 1 2 1 2 0 0 1 1 0 0 0 2 0 1 2 0 2 2 1 0 1 0 2 0 2 0 0 1 1 2 0 1 1 0 0 1 0 1 2 0 2 0 2 2 0 2 2 0 0 1 1 1 0 0 0 1 0 0 0 2 1 0 0 1 0 2 0 0 1 1 0 0 0 2 0 1 2 1 2 0 0 0 0 1 0 1 1 1 1 1 0 2 0 2 0 0 1 1 2 0 1 1 1 1 1 0 0 1 1 0 0 2 2 0 2 0 0 0 0 0 2 1 2 1 0 0 1 1 1 1 0 1 0 0 0 1 0 0 0 0 0 0 0 1 1 1 0 1 0 0 0 0 2 1 0 0 0 0 0 0 0 0 1 0 0 1 0 1 1 0 2 0 0 0 2 0 0 0 0 0 2 0 2 1 1 2 1 2 2 1 1 1 0 0 0 2 0 0 0 0 2 1 2 0 0 0 1 0 0 0 0 2 0 0 0 0 0 0 0 2 1 1 0 0 2 0 2 2 1 2 1 0 1 1 1 0 2 2 0 1 0 1 0 2 1 1 0 0 0 0 1 2 1 0 0 0 1 1 0 2 2 1 0 0 0 1 1 0 1 1 1 1 1 0 0 0 0 0 0 0 1 0 0 1 1 0 0 0 1 1 0 0 0 1 1 1 0 0 0 0 0 0 1 0 0 0 2 0 2 0 2 0 2 1 0 1 1 1 2 0 2 1 1 1 0 1 1 2 0 1 1 1 2 0 1 1 2 0 1 0 0 1 0 1 1 0 0 0 1 1 0 0 1 0 1 0 2 0 2 0 2 1 1 2 2 1 0 2 0 1 0 1 0 0 0 2 2 1 0 2 0 0 0 0 0 0 0 1 1 0 1 0 0 0 0 0 0 1 0 1 1 0 0 0 0 0 1 0 1 0 0 0 2 0 1 0 0 1 0 2 0 0 1 2 2 2 1 0 0 2 0 1 0 0 2 2 2 0 0 0 2 0 0 0 0 2 2 2 1 0 1 2 0 2 0 1 0 0 2 1 2 0 1 1 0 2 0 0 0 1 0 0 1 0 1 1 1 1 0 0 2 1 2 0 0 0 2 2 2 0 0 0 0 1 1 1 2 0 1 1 1 0 0 0 2 0 0 0 0 2 0 0 0 1 0 0 1 1 0 1 0 0 1 0 0 1 0 2 0 0 0 0 0 1 0 0 0 1 0 0 1 0 0 0 0 0
29 0 2 1 0 0 0 2 1 2 0 0 1 1 0 0 0 0 2 0 0 0 0 1 1 1 1 0 1 2 2 0 0 1 0 0 1 0 0 0 1 1 1 0 0 1 0 0 0 0 0 0 1 0 1 0 0 0 1 0 2 0 0 1 0 2 0 0 0 0 0 1 1 2 1 2 2 0 0 0 0 2 2 1 2 0 0 0 0 2 0 2 0 0 1 1 1 2 0 2 1 0 1 1 0 0 2 0 1 1 0 1 1 2 2 2 2 0 0 2 2 0 2 2 1 1 0 1 1 1 0 0 0 0 0 0 0 0 2 0 2 0 0 0 0 0 0 0 0 0 0 0 0 0 0 0 1 1 0 1 0 0 1 1 1 2 1 0 0 0 2 0 1 1 1 2 1 1 1 0 0 1 0 1 1 1 1 0 0 0 0 0 0 1 2 2 1 1 0 0 0 0 0 1 2 0 0 0 0 0 0 1 0 0 2 0 0 0 1 0 1 1 2 0 0 1 1 0 0 0 0 0 0 0 0 0 0 2 0 0 0 0 2 0 2 2 1 0 0 0 0 0 0 0 1 0 1 2 1 0 0 1 0 0 1 0 0 1 2 1 0 2 0 1 0 0 0 0 2 0 1 1 0 0 0 0 0 1 0 2 0 1 1 0 1 0 0 2 0 2 0 1 1 1 1 0 0 1 1 0 1 1 0 0 0 0 2 0 1 0 1 2 2 1 2 0 0 0 2 1 0 2 0 0 0 0 0 2 0 1 1 1 2 1 0 0 1 1 1 0 0 1 1 2 1 1 1 1 1 1 2 1 1 0 1 1 0 2 1 0 1 1 0 2 0 1 2 1 1 1 0 1 0 0 0 0 0 2 2 1 1 1 0 0 2 0 0 1 1 1 1 2 1 2 1 0 1 0 0 0 1 0 0 0 1 2 1 1 0 0 0 1 1 2 1 2 2 1 0 1 2 0 0 0 0 1 0 0 0 0 2 0 0 0 0 2 1 2 0 0 0 2 1 2 2 1 2 2 1 2 2 0 0 0 0 2 0 1 0 1 1 1 2 1 1 1 1 0 1 0 1 1 0 1 1 1 0 1 0 1 0 2 0 0 1 1 2 1 1 1 1 1 1 1 0 0 2 0 0 0 0 1 0 0 0 2 1 0 1 2 1 2 1 1 1 1 0 0 0 2 0 2 1 1 1 0 1 0 1 1 1 1 2 0 2 1 0 0 2 1 0 0 0 2 0 2 0 1 1 1 0 0 1 1 1 0 0 1 0 1 0 1 1 0 1 1 2 1 1 0 0 0 1 1 0 1 0 2 1 1 0 2 1 0 0 1 0 0 0 0 0 2 1 0 0 0 1 0 2 2 0 0 0 0 0 0 0 0 2 0 0 2 0 0 0 1 1 1 0 0 1 0 0 0 0 0 2 0 2 1 0 0 0 0 2 2 1 2 0 1 0 1 2 2 1 2 2 0 1 0 0 0 2 2 2 2 1 2 1 0 0 0 0 0 0 1 1 1 0 0 1 1 2 0 1 2 2 0 1 2 2 0 0 0 0 0 0 0 0 2 0 1 0 0 2 0 1 2 1 1 0 0 0 2 0 0 0 2 2 0 0 0 0 1 1 2 0 0 0 0 0 0 0 0 0 0 0 0 0 0 0 0 0 0 0 2 0 0 0 0 0 0 1 1 0 0 1 0 2 2 0 0 2 0 1 0 1 0 2 0 2 0 1 1 1 0 1 1 0 0 0 0 0 0 1 1 0 1 1 1 1 1 1 1 2 1 0 1 1 0 0 0 0 0 0 0 1 1 0 2 2 0 1 1 1 0 2 0 2 2 2 2 0 2 1 1 0 1 0 0 0 2 1 1 0 1 0 1 1 0 1 1 1 1 1 1 1 0 0 0 0 0 0 0 2 0 0 0 1 1 0 0 0 0 0 1 1 0 0 0 1 0 0 1 0 1 0 1 1 1 0 0 0 0 0 0 0 1 0 0 2 2 0 0 2 1 1 0 0 0 0 2 1 1 1 1 1 1 0 0 0 0 0 0 0 2 2 1 1 0 1 0 1 2 0 1 2 0 0 0 0 0 0 2 0 0 0 1 1 0 0 0 2 0 0 0 0 1 0 1 2 0 1 2 1 0 2 1 1 0 1 0 0 1 1 0 0 0 2 1 0 0 0 0 0 1 0 1 1 0 0 1 0 0 0 0 0 0 0 1 0 0 1 2 0 0 1 0 1 1 1 1
30 1 2 0 0 0 0 2 0 2 0 0 2 2 0 0 1 0 0 1 2 2 0 0 0 0 2 0 0 2 2 0 0 2 0 0 2 2 0 0 1 1 0 0 0 0 0 0 0 0 0 1 1 1 0 0 0 2 1 1 1 1 0 1 1 0 2 0 0 0 0 0 1 2 1 2 2 2 2 1 1 2 2 0 1 0 0 1 0 1 0 0 1 0 1 2 1 1 0 1 0 0 1 0 1 1 2 0 0 2 0 1 0 0 0 0 0 0 1 2 2 0 0 0 0 1 0 1 1 1 0 0 0 0 1 1 1 0 0 0 2 0 0 0 1 0 0 0 0 1 0 0 0 0 0 1 0 0 0 0 0 0 0 0 0 1 0 1 0 1 1 1 2 0 0 1 1 0 0 0 0 0 0 0 0 0 0 0 0 0 2 0 0 1 2 2 1 2 0 0 0 0 0 0 1 0 1 0 1 0 1 1 2 0 2 0 0 0 2 1 1 1 2 0 0 0 0 2 0 2 1 1 0 0 2 0 0 2 0 1 1 1 2 1 2 2 1 0 0 0 0 0 2 0 1 1 1 2 0 2 2 2 0 0 1 0 0 0 2 1 0 0 1 2 1 1 0 1 2 0 0 1 0 0 1 0 1 2 0 2 0 0 0 1 0 1 0 0 0 0 0 0 2 0 1 1 0 2 0 0 1 2 0 0 0 1 2 1 0 0 1 1 1 1 1 0 0 0 1 0 0 1 0 0 0 1 0 0 0 0 0 0 2 1 0 0 1 0 0 2 2 0 0 1 1 0 1 0 0 2 2 0 1 1 1 0 0 1 2 0 2 2 0 2 0 0 1 2 2 2 2 1 1 0 1 2 0 0 0 0 0 0 0 0 2 1 1 1 2 2 1 1 0 2 2 0 0 1 0 0 0 2 0 0 2 2 0 0 0 0 0 1 1 2 0 1 1 1 0 0 0 0 1 1 1 0 0 1 1 0 2 0 1 1 1 2 2 0 0 2 0 0 1 2 1 1 1 1 0 1 1 0 0 0 2 2 0 1 0 1 1 1 1 2 1 0 0 0 1 1 0 0 0 1 1 1 0 1 0 1 0 2 0 2 1 1 1 1 1 2 1 1 1 1 0 0 2 1 1 0 0 1 0 1 1 1 0 0 0 2 1 2 0 0 0 1 1 1 1 0 1 0 0 0 0 0 1 0 1 1 0 1 0 1 1 2 0 1 1 2 0 0 0 1 2 0 1 0 2 0 1 0 1 0 0 0 1 1 0 0 0 1 1 0 0 1 1 1 1 1 0 0 0 0 1 0 1 1 0 0 0 2 0 0 2 0 0 1 0 1 2 0 0 0 0 0 0 0 1 1 2 0 0 0 0 0 0 0 0 0 1 1 0 1 1 1 1 1 0 0 1 0 1 1 0 1 2 1 2 2 1 1 1 1 2 0 0 1 0 1 1 1 0 0 0 2 0 1 0 0 0 0 1 0 0 2 1 2 1 1 1 1 0 0 0 1 2 1 1 1 2 0 2 1 1 1 0 0 1 2 1 0 0 1 1 0 0 0 0 1 0 1 0 1 1 0 0 1 2 0 1 0 0 0 0 1 0 1 1 0 0 0 0 0 2 1 1 0 0 0 0 1 0 0 0 1 0 0 0 2 1 0 0 0 0 1 0 2 0 0 0 0 0 1 0 2 0 0 2 1 0 0 2 0 1 1 2 1 0 2 0 2 1 1 0 0 1 0 1 1 1 1 1 1 0 2 0 2 2 2 0 2 1 1 1 0 1 2 0 2 2 0 0 0 2 1 2 0 0 2 2 0 2 0 2 0 2 1 1 2 2 2 0 2 0 0 0 2 0 0 0 2 2 2 0 2 1 0 0 0 0 0 1 0 1 1 0 0 0 0 0 0 0 0 0 0 1 0 0 1 0 0 1 0 1 0 1 0 1 0 1 0 1 0 0 1 0 1 1 2 1 1 0 0 0 1 0 1 1 0 1 1 0 1 2 1 2 0 0 0 1 1 1 1 2 1 0 2 0 1 1 0 0 0 0 2 2 1 2 1 0 2 0 0 0 0 1 1 0 0 0 0 0 1 0 0 0 2 2 0 0 0 0 0 0 1 0 1 1 0 2 0 0 2 2 0 2 0 0 2 0 1 0 0 0 0 2 0 1 0 0 0 0 0 0 0 1 1 1 0 0 1 0 2 0 0 0 0 1 1 0 0 0 2 1 0 0 0 0 0 1 1
31 0 1 0 0 1 2 2 1 2 0 0 0 2 1 1 0 0 0 1 1 1 0 1 0 1 0 0 1 1 1 0 1 2 2 1 2 2 0 0 1 0 1 1 0 1 2 0 0 0 0 0 1 0 1 1 0 0 1 1 0 1 0 1 0 0 2 0 0 0 1 2 2 2 2 2 2 2 2 1 1 2 2 2 2 0 2 0 0 1 0 1 1 0 0 2 0 0 0 0 1 0 1 0 1 1 2 1 1 1 1 2 0 2 0 0 2 0 0 2 2 0 1 1 1 1 0 0 0 1 0 0 0 0 0 0 0 0 0 0 0 0 0 0 0 0 0 0 0 0 1 0 0 0 0 0 0 0 0 2 2 2 0 1 0 1 0 2 0 2 1 1 0 2 1 1 0 0 0 0 0 0 0 1 0 0 1 1 0 0 0 1 0 0 1 1 2 2 1 1 0 0 0 1 1 0 1 0 0 0 0 1 0 0 2 1 2 0 0 0 2 2 1 1 1 0 0 1 0 1 1 1 0 0 1 0 0 2 0 0 0 1 1 0 1 1 0 0 1 1 1 0 0 0 0 1 1 1 0 2 1 1 0 0 0 0 0 0 0 0 0 1 1 2 0 0 0 1 2 0 0 0 0 0 2 2 2 1 0 2 0 1 2 0 2 0 2 2 1 1 0 0 1 1 0 1 0 2 0 0 0 1 0 1 1 0 2 0 1 2 0 1 1 0 1 0 1 1 0 1 0 1 1 1 0 0 0 1 0 0 1 1 1 1 0 0 2 0 0 1 1 1 0 0 0 0 1 0 0 1 1 0 1 0 1 0 0 1 2 0 2 2 1 2 0 1 2 2 1 1 1 2 0 0 0 0 0 0 0 0 1 1 0 0 2 1 1 1 0 0 0 1 0 1 1 1 0 0 1 1 0 0 0 0 1 1 1 0 2 0 0 0 0 2 1 2 1 0 0 0 0 0 1 1 1 0 0 2 0 0 0 0 0 0 0 0 1 0 1 2 0 0 0 2 1 0 1 2 2 2 1 0 0 0 0 1 0 1 0 1 0 0 2 1 1 0 0 0 2 1 0 1 0 2 0 2 0 1 0 0 1 1 0 2 0 0 2 1 1 2 0 2 2 0 0 0 2 0 0 0 0 0 0 0 0 2 2 0 0 1 1 1 1 0 0 1 0 0 0 2 0 0 0 0 0 0 1 0 0 1 1 1 2 2 2 2 0 1 1 1 0 0 0 1 2 1 0 0 0 0 1 0 0 0 0 1 1 0 0 0 0 1 1 0 0 1 1 1 1 1 0 1 1 1 0 1 1 1 1 1 0 0 1 0 0 0 0 0 0 0 0 2 0 0 0 0 1 0 0 0 0 0 0 1 0 0 0 0 1 0 0 1 0 0 0 0 2 1 0 0 0 0 0 0 0 0 1 0 2 1 0 1 0 1 1 1 1 2 0 2 0 0 0 1 0 2 1 0 1 1 1 0 2 0 1 1 0 2 0 1 1 0 0 0 0 0 2 0 1 0 0 1 1 1 0 1 1 1 2 1 2 0 2 2 0 2 0 1 0 1 1 0 0 1 1 0 0 2 1 0 1 0 1 0 0 0 1 1 1 0 0 0 0 0 1 2 0 1 1 1 1 1 0 0 0 2 0 0 0 0 0 0 0 0 0 2 0 1 0 1 1 1 0 0 0 1 1 0 2 2 0 0 2 0 0 1 1 0 2 2 1 0 0 1 1 0 1 0 1 1 0 1 0 0 0 1 0 1 2 1 1 2 1 1 2 1 1 0 0 2 2 0 0 0 1 2 0 0 2 0 2 0 1 0 0 1 0 0 0 1 1 0 0 2 0 1 0 1 1 0 1 1 1 1 0 2 0 1 1 0 1 0 1 1 1 1 1 1 0 0 0 1 0 1 0 1 0 1 1 1 0 0 0 0 0 0 1 0 1 0 1 0 0 0 0 1 0 1 1 2 1 1 1 0 0 2 0 1 0 0 2 2 1 0 2 2 2 0 1 1 0 0 2 2 0 0 1 2 0 0 0 0 1 0 1 1 1 0 1 0 0 1 0 0 0 1 1 1 0 0 0 0 1 2 0 0 0 2 2 0 0 0 2 0 1 0 0 0 1 0 1 0 1 1 1 0 1 1 2 1 1 0 0 0 0 0 2 0 1 1 0 1 0 0 0 1 0 1 1 0 0 1 0 1 0 0 0 0 0 1 1 1 1 2 0 0 0 0 0 0 1 1
32 0 1 0 0 0 1 2 0 1 0 0 0 0 0 0 0 0 1 1 1 1 0 0 0 0 0 0 2 2 2 1 1 1 1 1 1 2 0 0 0 0 1 1 0 1 1 0 0 0 0 0 0 0 1 1 0 0 1 1 0 1 0 2 0 1 1 1 0 0 0 2 2 2 2 2 2 2 2 0 2 1 2 1 2 0 0 0 0 2 0 0 1 0 0 2 0 1 0 1 1 0 1 0 0 0 2 0 1 1 1 1 1 2 2 2 2 0 0 2 2 0 1 1 0 0 0 0 0 0 1 0 0 0 0 0 0 0 0 0 1 0 0 0 0 0 0 0 0 2 0 0 0 0 0 0 0 1 0 0 0 0 0 0 1 2 0 1 1 2 0 2 0 2 0 0 0 1 1 0 0 1 0 1 0 0 1 2 2 0 2 0 0 0 1 2 2 2 1 0 0 0 0 1 0 1 2 0 1 0 1 1 1 0 1 0 0 1 1 0 1 1 1 0 0 1 1 0 0 0 0 0 0 0 2 0 0 2 0 0 0 0 2 0 2 2 1 0 0 0 0 0 2 1 0 0 2 1 0 0 0 0 0 0 1 0 2 1 1 0 0 1 0 1 0 0 0 0 2 0 2 0 1 1 2 0 1 1 0 2 0 1 0 1 1 2 0 0 0 0 0 0 2 0 0 0 1 2 0 1 0 2 0 2 2 0 2 1 1 0 0 2 1 2 2 0 0 0 1 0 0 1 0 0 0 0 0 0 1 2 2 1 1 2 0 0 2 0 0 1 1 1 1 1 0 1 1 0 0 2 2 0 2 0 2 0 0 2 1 0 1 1 0 2 0 1 1 2 0 1 2 1 0 0 0 1 0 0 1 1 1 1 0 0 2 1 1 0 0 0 0 0 0 2 2 0 0 1 0 0 0 0 0 0 0 0 0 1 0 1 1 0 1 1 0 2 1 0 1 1 1 1 0 1 0 0 0 1 0 0 1 0 0 1 0 2 2 1 0 1 0 1 0 2 1 0 1 1 2 2 1 0 2 2 0 0 0 1 0 0 0 0 2 0 1 1 1 0 2 1 1 0 0 1 1 1 1 0 0 0 0 1 0 2 1 2 0 0 1 2 1 2 1 0 1 1 2 2 0 0 0 0 0 1 2 0 0 1 0 1 1 2 0 0 0 2 0 0 0 2 0 0 1 0 1 1 1 0 1 1 1 1 1 1 1 0 0 2 0 2 0 0 0 2 2 1 0 1 1 0 0 0 0 0 0 0 1 2 2 2 0 2 1 0 0 1 0 0 1 0 0 0 0 0 1 0 0 1 1 1 1 0 1 0 0 0 0 1 0 1 1 1 1 0 0 0 1 0 2 2 0 0 0 2 0 2 0 0 1 0 0 1 0 0 0 1 1 2 0 0 1 0 0 0 0 0 2 0 2 1 1 2 0 1 2 2 2 2 0 1 1 2 0 2 1 2 0 1 1 0 0 0 0 0 0 1 0 2 1 0 0 1 1 1 0 2 0 0 0 0 0 1 2 2 1 2 1 0 0 1 2 0 0 1 1 1 0 0 0 0 0 0 0 0 2 0 2 2 2 0 0 0 0 1 0 0 0 1 1 0 0 0 0 0 1 2 0 0 0 0 0 0 0 0 0 0 2 0 0 2 1 2 0 1 1 1 0 0 0 0 0 0 0 0 0 1 1 0 2 0 0 0 2 0 0 1 2 0 2 2 1 0 1 0 1 1 2 0 1 1 0 1 0 1 1 1 0 1 2 1 1 2 2 0 0 0 0 1 0 2 2 0 0 0 1 1 1 0 1 1 2 0 1 1 0 0 1 0 1 1 1 2 0 2 0 0 0 1 0 0 0 2 2 1 0 2 0 0 1 0 1 0 0 0 0 0 0 1 0 0 0 0 0 0 1 0 1 0 0 0 0 0 0 0 0 1 1 0 1 0 1 0 1 1 0 2 0 2 1 1 0 0 0 0 0 0 0 2 0 0 2 0 1 1 2 1 2 0 0 0 1 0 2 2 1 0 1 2 0 1 0 0 0 0 1 2 2 1 1 0 1 0 0 1 2 0 2 1 1 0 1 0 1 2 0 0 0 0 0 1 0 0 2 2 2 0 0 0 1 0 1 0 2 0 0 0 0 0 0 0 1 1 1 0 1 0 0 0 2 1 0 0 0 0 0 0 0 1 2 0 0 1 0 1 0 0 0 0 1 2 1 0 2 2 0 0 0 0 1 1 2 1
33 0 1 0 0 0 2 2 0 2 0 0 0 0 0 0 0 0 2 1 1 2 0 0 0 0 1 0 2 2 2 1 1 1 0 0 1 1 0 0 2 2 1 1 0 1 0 0 0 0 0 0 1 0 0 1 0 2 2 0 1 0 1 2 0 0 2 0 0 0 0 0 1 2 1 2 2 0 1 0 0 1 2 1 2 0 0 0 0 2 0 2 1 1 1 2 1 2 1 1 0 0 0 0 1 0 2 1 1 1 1 2 1 2 1 1 2 0 0 2 2 0 2 2 1 0 0 0 0 0 1 1 0 0 0 0 0 0 0 0 1 0 0 0 0 0 0 0 0 1 1 0 0 0 0 0 0 1 0 0 0 0 0 1 1 2 1 0 2 2 0 2 0 2 1 1 0 1 0 1 0 1 1 1 0 0 1 0 0 0 0 0 1 0 2 2 2 0 0 0 0 1 0 1 1 0 1 1 2 0 1 2 1 0 1 1 1 1 1 0 1 2 2 0 0 1 1 1 0 1 0 0 0 0 2 0 0 2 0 0 0 0 2 1 2 2 0 0 0 0 0 1 1 0 0 1 1 2 0 0 0 0 0 0 0 0 0 0 2 1 0 2 1 2 0 0 0 1 2 0 1 0 1 1 1 1 1 2 0 2 0 1 1 0 2 1 1 1 0 0 0 1 1 1 0 0 1 2 1 0 1 0 0 1 1 1 2 0 0 0 2 1 1 2 1 0 1 0 1 1 0 1 0 0 0 0 0 1 0 0 1 1 0 1 0 0 1 1 1 0 0 1 1 2 1 0 0 1 0 1 1 0 0 0 0 2 0 2 1 0 1 1 1 2 0 1 0 1 0 2 2 2 0 0 1 0 0 0 0 0 1 1 1 0 2 1 1 2 1 1 1 1 2 2 0 0 2 0 0 1 0 1 0 1 0 1 0 0 0 0 0 2 1 2 1 1 2 1 0 0 1 0 1 2 2 1 0 1 1 1 1 0 0 0 0 1 1 1 0 2 0 1 0 1 1 0 1 0 0 0 0 0 1 1 0 1 1 2 0 1 1 0 2 0 1 0 1 0 1 1 2 0 0 1 1 1 1 1 1 0 1 1 1 2 2 0 2 0 1 1 1 1 2 0 0 0 2 2 0 0 0 1 0 1 1 0 0 0 0 0 0 2 0 1 1 2 0 0 0 2 0 1 2 2 2 0 1 0 1 1 0 1 0 0 0 0 1 0 2 1 1 1 0 2 2 0 0 1 2 0 0 0 0 0 0 1 1 0 0 1 0 0 0 0 0 0 1 0 2 0 0 1 1 2 1 1 2 2 1 1 1 1 1 0 0 0 2 1 0 0 0 2 1 0 0 1 1 0 1 1 0 0 0 0 0 0 0 0 0 0 0 0 0 0 0 0 2 1 0 0 0 0 0 1 1 0 2 0 2 1 0 0 0 0 1 1 1 0 0 0 0 0 0 2 1 2 0 0 1 0 0 0 0 1 1 2 0 1 1 1 1 1 1 0 0 1 1 2 2 2 2 0 2 2 0 2 2 0 2 2 2 0 0 0 1 1 0 0 0 2 1 1 0 0 1 0 2 0 1 2 0 0 0 2 0 0 1 0 0 0 0 1 2 0 1 0 2 0 0 0 0 1 0 0 0 0 2 0 0 1 1 1 0 0 1 0 0 1 0 1 1 1 0 0 0 1 1 0 2 0 0 0 2 1 0 1 2 0 2 1 0 0 1 1 0 1 1 1 1 1 0 1 0 1 1 1 0 2 2 2 0 2 0 2 2 2 0 2 0 1 1 0 0 0 2 1 1 0 1 1 2 0 0 2 0 0 2 0 1 2 2 1 0 2 0 1 0 2 0 0 0 2 2 0 0 1 1 0 0 0 0 0 1 0 1 0 1 0 0 0 0 0 0 0 2 0 1 0 1 1 0 0 0 0 0 0 0 0 1 0 0 0 0 2 0 1 0 0 2 2 2 2 0 0 0 2 0 1 0 0 2 1 0 0 2 2 2 0 1 0 0 2 2 1 1 1 1 1 0 1 0 2 0 0 0 1 1 1 1 1 0 1 0 1 0 1 0 1 1 0 1 0 0 1 0 0 1 0 1 1 0 0 1 0 0 0 0 1 1 0 2 0 2 1 0 1 2 1 1 1 1 0 0 0 0 0 2 0 1 0 0 0 0 0 0 1 0 1 1 0 0 2 0 1 0 0 0 0 0 2 1 1 1 2 0 0 0 0 1 0 1 1
34 1 2 1 0 0 1 2 0 1 0 1 0 0 0 0 0 0 0 2 2 2 0 0 0 0 1 0 2 2 2 1 0 1 1 0 1 0 0 0 1 1 0 0 0 2 2 0 0 1 1 1 0 0 2 1 0 0 2 0 1 0 0 2 1 0 2 0 0 0 1 0 1 2 1 2 2 1 1 0 1 2 1 1 1 0 1 1 1 2 0 1 1 0 1 2 1 1 0 1 0 0 0 1 0 0 2 2 1 1 0 1 1 2 0 0 1 0 1 1 1 0 1 1 1 1 0 0 0 1 1 1 0 0 0 0 0 0 0 0 1 0 1 0 0 0 0 0 0 0 0 0 0 0 0 0 0 1 0 0 0 0 0 1 1 2 0 0 1 2 0 2 0 2 1 1 0 1 0 1 0 0 1 0 0 0 0 0 0 0 2 0 1 1 2 1 2 1 0 0 0 0 0 1 1 0 1 1 1 0 0 1 1 0 1 1 0 1 2 0 1 1 2 0 0 1 1 1 0 1 0 0 0 0 1 0 0 2 1 1 1 1 0 0 0 0 0 0 0 0 0 0 1 0 0 0 1 1 0 1 1 1 0 0 0 0 0 0 1 0 0 2 1 2 0 1 0 1 2 0 0 0 1 1 1 1 1 1 0 2 0 1 0 0 2 2 0 0 0 0 0 0 1 1 0 1 0 2 0 0 0 1 0 2 2 0 1 1 0 0 2 1 2 2 2 0 0 0 0 0 0 0 0 0 0 0 1 1 0 0 1 1 0 2 1 0 1 0 0 1 1 1 0 2 2 0 1 0 0 2 2 0 1 0 1 0 0 2 1 0 1 1 0 2 0 1 2 1 0 2 1 1 1 0 1 0 0 0 0 0 0 0 0 0 2 0 0 1 0 0 0 0 1 1 1 0 1 2 0 0 0 2 0 0 1 1 1 0 0 0 0 1 0 2 0 0 0 0 0 1 2 0 1 1 1 0 0 0 0 1 0 0 1 1 0 2 2 2 0 1 0 1 2 2 2 2 2 2 1 2 1 0 1 0 0 1 0 2 0 1 2 0 1 2 0 0 0 0 0 1 1 0 0 1 1 1 0 0 0 0 0 0 0 2 1 0 2 0 1 1 1 1 1 1 0 0 2 1 1 0 0 1 0 1 1 1 0 1 0 1 1 2 0 0 0 0 0 0 0 1 0 1 1 1 1 1 2 0 1 1 0 1 1 1 1 1 0 2 0 2 0 0 0 2 1 1 0 0 2 0 1 0 0 0 0 0 0 1 1 0 0 0 0 0 0 0 1 0 2 0 2 0 0 0 0 0 0 2 0 0 1 1 1 0 0 0 0 0 0 0 0 1 0 0 1 0 1 0 2 2 1 0 0 0 0 0 0 0 0 1 0 1 0 1 1 0 1 1 0 0 0 0 0 0 0 1 2 1 2 2 0 1 2 2 2 0 0 1 0 1 1 1 0 0 0 2 2 0 1 1 1 0 1 2 2 2 0 2 0 2 2 0 0 0 0 0 2 1 1 0 0 2 1 0 0 1 1 0 0 1 1 0 1 2 1 1 0 0 0 1 0 2 0 1 1 1 1 2 2 0 0 0 1 1 0 0 0 0 0 0 0 2 0 0 1 2 0 0 0 0 0 0 0 0 0 1 1 0 0 2 1 2 1 0 1 1 1 1 0 0 0 0 0 0 0 0 0 0 2 1 0 0 2 0 1 1 2 0 2 1 0 0 1 0 1 1 1 0 2 2 0 2 1 0 0 1 1 1 1 1 1 2 2 0 2 0 1 1 0 1 1 0 0 0 1 0 1 0 0 1 1 0 0 1 0 0 1 1 1 1 1 1 0 2 0 1 0 2 0 0 1 2 1 1 0 2 0 1 2 1 0 0 0 0 0 0 0 2 0 0 1 0 0 0 1 0 1 0 0 0 1 0 0 0 0 0 1 0 0 0 0 0 1 1 0 1 0 1 2 2 2 2 0 0 0 1 1 2 2 0 1 2 1 0 2 2 2 0 0 0 1 1 0 0 1 1 0 0 0 0 0 0 1 0 0 2 2 0 0 0 0 0 0 1 1 0 1 1 0 1 0 0 0 1 1 0 0 1 1 0 0 0 2 1 2 0 1 0 1 0 2 0 1 0 1 0 1 0 0 0 1 0 0 0 1 1 1 0 2 1 0 0 0 1 0 2 0 0 1 0 0 1 0 2 0 0 0 0 0 2 1 1 0 1 1 0 1 1 1 1 2 2
35 1 1 0 0 0 1 1 0 1 0 0 0 2 0 0 0 0 2 0 0 0 0 0 0 0 1 0 2 2 2 0 1 1 2 1 2 1 0 0 2 1 1 0 0 0 1 0 0 0 0 0 0 1 1 1 0 0 2 1 1 1 0 1 1 0 1 0 1 1 0 0 2 2 0 2 2 2 2 2 0 2 2 0 1 0 0 1 1 1 1 1 0 0 0 1 0 0 0 0 2 0 1 0 0 0 2 1 1 1 1 2 0 0 0 2 1 0 1 1 1 0 2 2 2 0 0 1 0 1 1 2 0 0 0 0 0 0 0 0 1 0 1 0 0 0 0 0 0 0 1 0 0 0 0 0 1 1 0 2 0 0 1 1 1 1 0 1 1 2 0 1 1 1 0 1 0 2 2 0 0 2 0 1 0 0 1 0 0 0 1 0 1 1 1 1 1 1 0 0 0 0 0 2 2 0 0 1 1 0 1 1 2 0 2 1 1 1 2 0 2 2 2 0 0 0 0 2 0 1 0 0 0 0 2 0 0 2 1 1 1 1 1 0 2 2 0 0 0 0 0 0 0 0 0 0 1 0 0 0 0 0 0 0 1 0 0 0 1 1 0 2 0 2 1 1 0 1 2 0 1 0 1 1 1 0 1 0 0 1 1 0 1 0 1 0 1 2 0 0 0 0 1 1 0 1 1 2 1 0 1 0 0 2 2 0 2 1 0 0 0 2 2 1 1 0 1 0 1 1 1 1 0 0 0 0 0 1 0 0 1 0 2 1 0 0 1 0 0 2 2 0 0 2 2 0 0 1 0 0 0 0 0 0 0 0 0 1 1 0 1 1 1 1 1 0 2 2 0 0 1 0 1 0 1 1 0 0 0 1 1 1 0 0 2 0 0 2 0 0 0 1 1 2 1 0 1 0 0 0 1 0 0 0 1 1 1 1 1 1 0 0 0 1 0 0 0 1 0 0 1 0 0 0 0 1 0 0 1 0 0 0 0 0 0 1 1 0 0 0 1 0 0 2 0 0 0 0 1 1 0 0 1 0 0 1 0 1 0 0 0 0 1 2 0 0 1 0 2 0 2 0 1 2 1 0 0 1 1 0 1 2 0 2 2 0 2 0 1 1 1 1 0 2 0 0 1 1 1 0 0 1 0 0 0 2 1 0 0 2 0 2 0 0 0 0 0 1 1 1 1 0 1 1 1 2 2 0 1 0 2 2 0 0 0 0 1 1 1 2 0 0 1 1 2 0 1 0 0 0 0 1 1 0 0 0 1 0 0 1 0 0 0 0 0 0 1 0 0 0 0 0 0 1 1 1 0 1 1 1 0 0 0 0 0 0 0 0 0 1 1 1 0 0 1 0 1 0 2 1 0 0 0 0 0 0 0 0 0 0 1 2 0 0 0 0 2 1 0 0 0 0 0 0 0 1 2 0 1 1 0 0 1 2 2 2 1 1 0 1 2 2 0 1 0 2 1 1 2 0 0 0 1 0 0 0 0 2 0 1 1 0 0 0 2 2 0 1 2 1 1 2 2 1 0 2 2 1 1 0 1 0 1 2 1 1 0 1 0 1 1 0 0 0 1 0 2 2 2 0 0 0 0 1 0 0 0 2 1 0 1 0 1 1 1 1 2 0 0 0 0 1 0 0 0 1 0 0 0 0 0 1 0 0 0 0 0 0 0 0 0 0 0 1 0 1 0 0 1 0 0 0 2 0 2 0 2 0 2 1 1 0 2 0 1 0 0 2 0 0 0 1 2 1 0 0 2 1 1 1 1 1 0 1 1 1 0 0 0 1 1 0 2 0 0 1 1 0 0 1 1 0 1 1 0 0 1 2 1 1 0 1 0 2 0 0 0 1 0 1 0 1 1 0 0 1 0 0 0 0 0 0 0 0 0 0 0 2 1 0 0 0 0 0 2 0 0 0 0 0 0 0 1 0 1 2 0 0 1 0 0 0 0 2 0 2 0 0 2 2 1 1 0 0 1 2 0 2 0 0 2 0 0 0 1 1 2 0 0 0 0 2 2 2 2 1 0 1 0 1 0 1 2 0 1 1 1 0 1 1 0 1 1 1 2 1 1 2 1 0 1 0 0 0 0 0 0 0 1 0 0 0 1 0 2 0 0 0 1 0 1 0 1 1 1 0 1 0 1 1 2 0 0 1 2 0 0 0 0 1 0 0 0 0 0 1 0 0 2 0 0 0 0 1 0 0 0 0 1 1 0 0 1 1 0 0 0 0 0 0 0 0
36 1 2 1 1 0 1 2 0 2 0 0 0 1 1 1 0 0 1 0 0 2 0 0 0 1 1 1 2 2 1 0 1 1 0 0 1 1 0 0 2 2 1 1 0 0 1 1 1 0 0 2 1 1 0 1 0 2 1 1 1 1 1 2 0 0 1 0 0 0 1 1 2 2 1 2 2 0 0 0 0 2 1 1 2 0 0 1 1 2 0 1 0 0 0 1 0 0 0 0 2 0 0 0 1 0 1 0 0 2 0 1 0 2 1 1 2 0 2 1 1 1 1 1 1 0 0 0 0 0 0 0 0 0 0 0 0 0 0 0 2 0 0 0 0 1 0 0 0 1 0 0 0 0 0 0 0 0 0 1 1 1 0 0 0 2 0 0 0 1 1 0 2 0 0 0 0 2 0 2 0 0 1 0 0 0 0 1 0 0 0 1 0 0 2 2 1 0 0 0 0 1 0 1 1 0 1 1 1 0 1 1 0 0 1 1 1 1 2 1 1 1 2 0 0 0 0 2 0 2 0 0 1 1 1 0 0 2 0 0 0 0 2 0 1 1 0 0 0 0 0 0 1 0 0 0 2 1 1 0 0 1 0 0 0 0 0 0 1 1 1 2 0 1 0 0 0 1 2 0 0 0 1 1 1 1 1 0 0 1 1 0 0 0 2 1 0 1 1 0 1 0 2 0 1 0 1 1 0 0 0 2 0 2 2 1 2 0 0 0 1 2 2 0 2 0 0 0 0 1 0 1 0 0 0 0 0 2 0 1 1 1 1 1 2 0 0 0 0 1 1 0 1 2 0 2 2 0 1 0 1 1 1 0 1 0 0 2 1 1 1 1 1 2 0 0 1 2 0 1 2 1 0 0 1 2 0 0 0 1 1 1 1 1 1 1 2 1 1 0 0 2 1 1 0 0 1 1 0 0 0 1 1 0 0 1 0 1 1 0 0 1 0 0 1 1 0 1 0 0 1 0 0 1 1 1 0 0 1 0 2 0 0 2 2 2 2 1 0 1 0 1 2 2 2 1 2 1 1 1 1 1 0 0 0 1 0 1 0 0 1 0 1 1 1 0 0 0 1 0 1 0 0 1 2 0 0 0 0 1 1 0 0 2 1 0 2 2 2 2 0 2 2 0 0 0 0 1 1 0 0 2 1 1 1 0 0 0 0 0 0 2 0 0 0 2 0 0 0 1 0 1 0 0 0 0 1 0 2 2 0 1 1 0 0 1 0 1 1 2 1 1 0 0 2 0 2 1 2 0 2 0 0 0 0 1 0 2 1 0 0 1 2 0 0 0 0 0 0 0 0 1 0 1 1 0 1 1 0 0 0 1 0 0 0 0 0 0 0 1 1 1 0 0 1 0 0 0 1 1 1 0 0 1 0 1 0 0 0 0 1 1 0 1 1 0 2 1 0 0 0 0 0 0 0 1 2 1 0 0 0 0 2 2 2 1 2 0 0 2 1 1 0 1 0 2 1 0 1 0 0 0 1 2 2 2 1 2 1 1 1 1 0 0 0 1 1 0 0 0 1 1 2 0 0 2 2 0 0 1 1 0 0 0 0 0 0 0 0 1 0 0 0 1 0 0 1 2 2 0 0 0 0 2 0 0 1 0 0 0 0 1 0 0 1 2 0 1 1 0 0 0 0 0 0 1 0 0 0 0 0 0 1 0 2 0 0 1 0 1 1 1 0 0 0 0 0 0 2 0 0 0 1 0 0 1 2 0 2 1 0 1 2 0 1 0 2 2 0 0 0 0 1 0 0 2 1 2 0 2 0 1 1 1 2 1 0 2 0 2 2 0 0 0 1 1 0 0 0 2 2 0 2 0 2 0 2 1 1 2 2 2 0 1 0 1 0 2 0 0 0 2 2 2 0 2 0 0 0 0 0 0 1 1 1 0 1 0 0 0 0 0 0 0 1 1 1 0 0 1 0 0 1 1 1 1 0 1 1 0 0 0 0 1 0 2 0 1 2 1 0 0 1 0 0 2 0 2 0 0 2 1 1 0 2 2 2 0 0 0 0 1 2 2 0 0 1 1 0 1 0 2 0 0 0 2 2 1 2 1 0 2 1 1 0 2 2 0 0 0 1 0 1 2 0 0 0 1 1 1 0 0 1 0 1 1 0 2 1 0 2 0 2 1 0 0 1 0 0 1 1 1 0 0 1 0 2 1 1 1 1 0 0 0 0 1 0 0 1 0 0 1 0 2 0 0 0 0 0 2 0 0 0 1 0 0 0 0 1 1 1 0
37 0 2 0 0 0 0 2 1 1 0 0 0 0 0 0 0 0 2 0 0 0 0 0 0 0 1 0 1 2 2 0 0 1 1 0 2 0 0 0 2 2 1 1 0 1 0 0 0 0 0 1 1 1 0 0 0 1 0 0 2 0 0 1 0 0 2 0 0 0 0 0 1 2 1 2 2 0 1 0 0 2 2 1 2 0 0 0 0 2 0 0 1 1 1 1 1 0 0 0 2 0 1 0 0 0 2 1 1 1 0 2 2 2 2 2 2 0 1 1 1 0 1 1 0 0 0 1 0 2 1 0 1 0 0 0 0 0 1 0 1 0 0 0 0 0 0 0 0 0 0 0 0 0 0 0 1 0 0 0 0 0 0 1 0 1 0 2 0 1 1 0 0 2 0 0 0 0 0 0 0 0 1 0 0 0 0 2 0 1 1 1 1 2 2 1 1 0 0 0 0 1 0 1 0 0 1 0 2 0 0 1 0 1 1 0 0 1 2 2 0 0 1 0 0 2 2 2 0 1 0 0 0 0 1 0 0 2 0 0 0 0 1 0 2 2 1 0 1 1 1 0 2 0 0 1 1 2 2 0 0 2 0 1 0 0 1 0 1 1 0 1 1 1 1 1 0 0 0 0 0 0 1 1 2 1 1 2 0 2 0 0 1 0 1 0 2 0 0 0 0 0 2 0 0 0 1 2 0 0 0 1 0 1 1 0 1 1 0 0 1 2 2 2 2 0 0 0 1 1 0 1 0 0 0 0 1 1 1 1 1 1 0 1 0 0 2 0 2 1 0 0 0 2 2 0 1 1 0 2 2 0 2 1 2 1 0 1 2 1 2 2 0 2 0 0 1 2 1 1 1 2 0 1 0 0 0 0 0 0 0 0 1 0 1 0 1 1 0 0 0 0 1 2 1 0 1 1 0 0 0 0 0 0 2 2 2 0 0 0 0 1 0 1 0 0 0 1 1 2 2 1 0 0 0 0 0 1 0 0 2 0 0 1 1 2 1 2 0 0 0 1 0 2 0 0 0 2 1 2 2 0 0 0 0 2 1 1 0 1 1 1 2 1 0 1 0 0 2 1 1 0 0 1 2 0 0 1 1 0 0 1 0 1 0 1 1 1 1 2 1 2 2 0 0 0 1 0 1 0 1 1 0 0 0 1 0 1 0 1 1 2 0 0 0 2 1 1 1 0 1 0 0 0 0 0 1 1 0 1 0 1 1 0 0 1 0 1 1 1 0 0 0 1 2 0 2 0 2 0 2 0 1 0 0 0 1 1 1 0 1 0 1 0 1 1 2 1 1 1 0 1 0 1 1 1 1 0 0 0 0 0 1 0 0 0 0 0 0 0 0 2 1 0 1 1 1 0 2 2 1 0 0 1 0 0 0 0 1 0 1 1 0 0 0 0 2 1 0 0 0 0 0 0 0 0 2 1 2 1 0 1 1 1 1 1 1 1 1 2 0 1 0 0 0 2 0 0 1 0 0 0 0 0 1 1 0 2 1 1 0 0 0 0 0 1 1 1 0 0 1 0 2 1 1 1 1 1 1 1 1 1 1 1 0 1 0 0 0 2 0 2 0 0 1 0 1 2 2 0 1 1 0 1 0 1 1 0 0 0 0 0 1 0 2 1 1 0 0 0 0 2 0 1 0 1 1 0 0 1 1 1 0 1 2 0 0 0 0 0 0 0 0 0 0 0 1 0 1 0 0 1 2 0 1 0 2 1 1 1 1 0 2 1 0 0 2 1 1 1 0 0 1 0 0 2 1 1 2 1 1 2 2 0 2 0 0 1 1 2 1 0 0 0 1 0 2 0 0 1 1 1 1 1 0 0 1 1 0 0 0 0 0 2 0 0 0 1 1 0 1 1 1 2 0 2 0 0 0 0 0 0 1 1 1 0 1 0 0 0 0 0 0 0 1 1 0 0 0 1 1 0 0 0 0 1 1 1 1 0 0 0 0 1 0 1 0 2 2 2 1 1 0 0 0 1 0 1 0 0 2 1 1 1 2 2 2 0 0 0 0 1 2 1 1 0 1 0 1 2 2 1 0 0 1 1 2 2 2 2 0 2 0 0 0 1 1 0 0 0 0 0 0 1 1 0 0 1 1 1 0 0 1 1 2 1 1 1 0 0 2 0 2 0 1 0 1 1 1 1 2 0 1 0 0 0 2 0 2 0 0 0 1 1 0 0 0 1 2 0 0 2 0 1 0 0 0 0 0 2 0 0 0 1 0 0 0 0 1 0 0 0
38 1 1 0 0 0 2 1 0 1 0 1 0 0 0 0 0 0 1 1 1 1 0 1 1 1 1 0 2 1 1 0 2 1 2 0 2 2 0 0 0 0 0 1 0 1 0 0 2 0 0 1 0 0 2 1 0 1 2 1 1 2 0 2 0 1 1 1 0 0 0 1 1 2 0 2 2 1 2 0 1 2 2 2 2 0 0 1 1 2 1 1 1 0 1 2 1 0 0 0 1 0 1 0 0 0 2 1 1 1 0 1 0 2 0 0 1 0 0 2 2 0 1 1 1 1 0 1 0 2 2 1 0 0 0 0 0 0 0 0 1 0 0 0 0 0 1 1 1 1 0 0 0 0 0 0 1 1 1 1 1 1 0 2 0 2 0 1 0 1 1 0 0 2 0 0 0 0 0 0 0 0 1 0 0 0 1 2 0 0 1 2 0 0 1 2 1 1 0 1 0 0 0 0 0 0 1 2 0 0 0 1 1 0 1 0 0 0 1 1 1 1 2 0 0 0 0 1 1 2 0 0 0 1 1 1 1 2 1 1 0 1 2 1 1 2 0 0 0 0 0 0 1 0 0 0 0 2 0 1 1 1 0 0 1 1 0 1 2 1 1 1 0 0 1 0 0 1 2 0 0 1 0 0 0 0 2 0 0 2 0 1 2 0 2 0 0 0 0 0 0 0 2 0 0 0 0 1 0 0 0 1 0 2 2 0 2 1 0 0 1 2 2 2 1 0 1 0 2 1 0 0 0 0 0 0 0 2 0 1 0 0 1 2 0 1 0 1 1 1 1 0 0 1 1 1 1 0 0 1 1 0 1 1 1 1 0 2 2 0 2 2 0 2 0 0 2 1 0 1 1 1 0 1 0 0 0 0 0 0 0 0 1 1 1 1 2 1 0 0 0 0 0 1 1 1 0 0 0 0 0 0 0 0 2 2 2 0 1 0 0 1 0 2 1 1 1 1 0 1 1 1 0 0 0 1 0 1 0 0 2 0 0 0 0 2 2 1 0 1 0 1 1 1 2 1 2 2 0 2 2 0 0 0 0 1 1 2 0 1 2 1 1 1 1 0 2 0 1 1 2 0 0 0 2 0 0 1 1 0 1 0 0 0 0 0 2 0 1 2 0 2 1 1 0 0 1 0 0 0 0 2 0 0 0 2 0 0 0 1 0 2 0 0 0 0 0 1 1 1 1 1 1 1 1 1 1 0 1 0 1 1 2 0 0 2 0 1 1 1 0 0 0 2 2 0 0 1 1 1 1 0 0 0 0 0 0 2 2 1 0 0 0 0 0 0 0 2 2 1 0 0 0 1 1 0 1 1 0 0 0 2 0 0 0 0 0 0 0 0 0 1 0 1 1 0 0 0 0 0 0 0 0 0 0 0 0 0 0 0 2 1 0 1 1 0 1 1 0 0 0 0 0 0 0 0 2 1 2 1 0 1 1 2 2 1 1 1 0 1 0 1 0 1 0 2 2 0 0 0 0 0 2 1 0 1 0 2 0 1 1 0 0 0 1 2 0 0 1 0 1 0 1 0 0 1 1 0 2 2 2 0 1 2 1 0 0 0 0 0 0 2 0 0 2 0 2 2 2 0 0 0 0 1 0 0 0 0 0 0 0 0 1 0 2 1 1 0 0 0 0 0 0 0 0 0 2 0 0 2 1 1 0 0 2 0 1 0 0 0 0 0 0 1 0 0 0 0 2 0 0 1 2 0 2 0 2 0 2 1 0 0 1 0 2 1 0 0 2 2 0 2 1 0 0 2 0 2 1 2 0 1 1 1 2 1 0 1 0 2 2 0 0 0 2 2 1 0 0 0 0 0 1 1 1 0 2 0 2 2 1 2 0 2 0 1 0 1 1 0 1 1 1 1 1 1 0 0 2 0 1 0 1 0 1 0 1 0 0 0 0 0 0 0 2 0 0 0 0 0 0 0 0 0 0 0 0 0 2 0 1 0 1 2 0 1 0 1 1 2 1 1 0 1 1 1 0 1 1 0 1 1 0 0 1 0 2 0 0 0 0 1 2 2 2 0 2 2 0 1 1 1 1 1 2 0 0 0 0 0 0 0 0 1 0 1 2 1 1 0 1 0 0 2 0 0 0 1 1 0 0 0 2 0 0 0 0 0 0 0 2 0 1 0 1 0 1 0 0 1 1 1 1 0 0 1 2 1 1 1 1 0 0 0 0 2 0 0 1 0 0 1 0 2 0 0 0 0 0 0 0 0 0 2 0 1 1 0 0 0 2 1
39 1 1 0 0 0 0 2 0 2 0 0 0 1 0 0 0 0 1 0 0 0 1 1 1 1 1 0 2 2 2 0 2 2 0 0 0 1 0 0 1 1 0 0 0 0 1 0 0 0 0 0 1 0 1 1 0 0 0 0 1 1 0 2 0 1 1 1 0 0 0 1 0 2 0 2 2 2 2 0 2 2 2 1 1 0 0 0 0 2 0 1 1 0 1 2 1 1 0 1 0 1 0 0 1 0 1 2 1 1 0 1 0 1 0 0 1 0 0 2 2 0 2 2 2 0 0 1 1 1 1 0 0 0 1 0 2 0 0 0 0 0 0 0 0 0 0 0 0 1 1 0 0 0 0 0 1 0 0 1 1 1 0 2 1 2 1 1 1 1 1 1 2 0 0 1 1 1 0 1 0 0 0 0 0 0 0 1 1 0 1 0 0 0 1 1 1 2 0 0 0 0 0 0 1 0 2 1 2 0 1 2 2 0 2 2 1 1 1 0 2 2 2 0 0 2 2 1 0 0 0 0 0 0 1 0 0 2 0 0 0 0 1 1 2 2 0 0 0 0 0 0 0 0 0 1 1 2 0 0 0 0 0 0 0 0 0 2 2 2 0 2 0 2 0 0 0 0 0 0 2 0 1 1 1 1 2 1 0 2 0 1 2 0 2 0 2 1 1 0 1 0 1 1 0 0 0 0 1 0 1 0 0 1 1 0 2 0 1 0 1 2 0 0 2 0 1 0 0 1 0 0 0 0 0 0 0 2 0 0 1 1 1 1 0 0 1 0 0 2 2 0 1 1 0 0 2 0 0 2 2 0 2 0 2 1 0 2 1 0 1 1 0 2 0 1 1 2 0 1 2 1 0 0 0 1 0 0 0 0 0 0 2 0 2 1 1 0 2 1 1 2 0 2 2 0 0 0 0 0 0 1 0 0 0 0 0 1 0 1 0 1 0 2 0 1 1 1 1 1 2 0 0 1 1 1 0 1 1 1 0 0 0 0 0 0 1 1 0 0 0 0 1 2 1 1 1 1 0 1 1 0 0 0 0 2 0 2 0 1 2 1 2 0 0 0 0 0 2 1 1 1 0 1 1 1 0 2 1 0 1 2 0 1 0 0 1 0 1 1 1 1 2 0 0 0 2 1 0 0 0 2 0 0 0 1 0 0 0 2 0 2 0 0 0 0 0 1 1 1 1 0 0 0 0 0 0 1 0 0 0 2 2 0 0 1 1 0 2 0 0 0 0 1 2 0 1 0 0 0 0 2 0 2 2 0 0 1 1 0 1 1 2 0 0 1 1 0 0 0 0 1 0 0 0 0 1 1 1 1 0 0 0 0 1 0 0 1 0 0 0 2 1 0 0 1 1 0 0 1 1 0 0 1 1 1 1 0 1 1 0 1 0 0 0 0 1 1 0 0 1 0 0 0 0 2 2 1 0 0 0 0 1 1 0 0 0 0 1 1 0 1 1 2 1 2 2 0 2 0 0 0 1 2 2 2 0 2 0 0 0 0 2 0 0 2 0 0 0 0 0 1 2 1 1 1 1 0 1 2 1 0 1 2 1 1 0 0 0 2 0 2 0 0 2 0 1 2 2 1 0 0 0 2 0 0 1 1 1 0 0 0 0 1 0 1 2 1 1 1 0 2 0 0 0 0 1 0 0 1 0 1 0 0 0 0 0 0 0 1 1 1 1 0 0 0 0 1 2 1 1 1 2 2 0 0 2 1 1 1 1 0 2 0 0 0 1 0 0 0 1 1 1 0 0 2 0 2 0 2 0 1 1 0 1 0 0 2 0 1 1 0 0 0 0 2 2 0 0 0 0 0 2 0 0 0 2 0 1 1 0 1 0 1 0 1 0 1 1 0 1 1 1 2 0 2 0 1 1 1 0 0 0 0 0 0 0 1 0 0 0 0 0 0 2 0 0 0 0 1 0 0 1 0 1 1 1 0 2 0 1 0 0 1 0 2 0 2 2 2 1 1 0 0 1 1 0 2 1 0 1 1 0 1 1 0 1 0 0 0 0 2 2 1 1 0 0 1 0 1 0 0 0 0 1 0 1 1 2 1 0 2 0 1 1 1 0 0 0 1 0 1 0 1 0 0 0 1 1 0 0 1 0 2 1 0 1 1 0 0 2 0 2 0 0 0 0 0 0 1 1 1 0 1 2 0 0 0 1 1 0 0 0 0 1 1 0 0 2 0 0 0 0 2 0 0 0 0 1 2 0 0 0 2 0 1 1 0 1 1 1 0
40 0 1 0 0 1 2 2 0 2 0 0 0 1 0 0 0 0 1 0 0 0 0 1 0 0 0 0 2 2 2 1 0 1 2 0 2 1 1 0 0 0 1 1 0 2 0 0 0 0 0 1 0 0 1 1 0 0 1 1 0 0 0 1 0 1 1 0 0 0 0 2 2 2 2 2 2 2 2 0 2 2 2 2 2 0 1 0 0 2 0 0 0 0 0 1 0 2 0 2 0 0 0 0 2 0 1 1 1 1 0 1 1 2 2 2 2 0 1 0 0 0 1 1 1 0 0 1 0 1 1 1 0 0 0 0 0 0 0 0 0 0 0 0 0 0 0 0 0 1 0 0 0 1 0 1 0 0 1 1 0 0 0 1 0 1 0 1 0 0 2 1 0 2 0 0 0 1 0 1 0 0 0 1 0 0 1 1 0 0 1 0 1 1 1 1 1 2 0 0 0 1 0 0 0 2 2 0 2 1 0 1 0 0 1 0 0 1 1 1 0 0 1 1 1 0 0 1 0 1 1 1 0 0 2 0 0 2 0 0 0 0 2 1 1 1 0 1 1 1 0 0 0 0 0 0 1 1 0 0 0 0 0 1 1 0 0 1 2 2 0 1 2 2 1 2 1 0 1 0 0 1 0 0 0 0 0 2 0 2 0 0 1 0 1 0 1 0 0 0 0 0 1 1 0 0 1 2 1 0 1 0 0 1 0 1 2 0 0 1 0 1 2 0 2 0 1 0 1 0 0 2 0 0 0 0 0 1 0 1 0 0 0 1 2 0 0 0 1 0 0 1 0 1 1 1 2 0 0 1 1 0 2 0 2 0 0 2 1 0 1 1 1 2 0 1 1 2 0 0 1 0 1 0 0 1 0 0 0 0 0 0 0 0 2 0 0 1 1 1 1 1 2 2 1 0 1 1 0 0 0 2 0 0 1 2 1 0 0 0 0 2 0 0 0 0 0 1 0 0 1 0 0 0 0 0 0 0 0 0 0 0 0 1 1 0 1 2 0 0 0 2 0 2 2 1 1 1 0 1 1 0 0 0 0 1 0 2 0 2 2 1 1 1 2 0 2 0 2 2 0 1 0 1 1 1 1 2 2 0 1 2 0 2 0 0 2 1 2 1 1 1 1 1 0 0 1 0 0 0 0 2 0 0 0 1 0 0 0 2 0 2 0 0 0 1 0 0 0 2 0 0 0 0 0 0 2 1 1 1 0 1 1 0 0 2 0 2 0 2 1 1 0 1 1 1 1 0 1 0 1 0 0 1 1 0 0 0 0 0 0 0 1 0 0 0 0 1 1 1 0 0 0 1 2 0 1 0 0 0 0 2 1 0 0 0 0 0 0 0 0 2 1 1 0 1 1 0 1 1 1 0 0 1 1 0 0 0 0 1 0 0 0 0 0 1 2 1 0 0 1 0 0 0 0 1 2 1 2 2 1 1 0 2 1 1 1 0 0 0 0 2 0 1 0 2 1 0 2 0 0 0 2 1 1 2 0 2 1 1 1 1 0 0 0 2 1 0 1 0 0 2 2 1 0 2 2 0 1 2 1 1 1 2 1 1 0 0 0 1 1 0 0 0 1 0 1 1 2 1 1 0 0 2 0 1 0 1 1 0 0 0 0 0 0 2 0 0 0 0 0 0 1 0 0 1 1 0 1 1 0 1 0 0 0 1 0 0 0 0 0 0 0 0 0 1 1 1 2 1 0 1 2 0 0 0 2 0 2 1 0 0 2 1 1 0 2 0 2 2 0 2 0 1 1 1 0 2 2 2 0 2 2 0 2 0 1 0 0 0 0 0 0 0 2 1 1 1 1 1 1 0 0 0 0 2 1 0 2 2 2 2 0 2 0 0 0 1 1 0 1 1 2 1 0 2 0 0 1 0 1 1 1 0 1 0 1 1 0 1 1 0 0 0 2 0 0 1 0 0 0 1 0 0 0 0 0 0 2 0 1 0 0 1 0 2 0 0 2 2 2 2 0 0 0 0 1 1 0 0 1 1 1 1 2 2 2 0 0 0 0 2 2 1 1 1 1 1 0 0 0 1 1 0 1 1 1 2 2 1 0 2 0 1 1 0 0 1 0 1 0 0 0 1 1 0 0 2 2 0 0 0 2 1 1 0 1 0 0 1 1 1 2 1 0 1 1 1 1 0 1 0 1 0 1 0 2 0 1 1 0 0 0 0 0 1 0 2 1 0 0 2 0 0 1 0 1 0 1 2 0 0 0 1 0 0 1 0 0 0 2 1
41 1 2 0 0 0 0 1 0 1 0 0 1 1 0 0 1 0 0 2 2 2 0 1 0 0 0 0 2 2 2 0 0 1 1 0 1 1 0 0 2 2 0 0 0 0 1 1 0 0 0 1 0 1 1 1 0 0 0 0 0 0 0 0 0 0 1 1 0 0 0 2 1 2 1 2 2 0 1 0 0 2 1 0 1 0 0 0 0 2 0 0 2 0 0 2 0 1 0 0 1 0 1 0 1 1 2 1 1 1 0 1 1 2 1 1 2 0 0 2 2 0 1 1 1 0 0 1 1 1 1 0 0 0 0 0 0 0 1 0 2 0 0 0 0 0 0 0 0 1 0 0 0 0 0 0 0 1 0 1 0 0 0 1 0 2 0 2 0 2 0 1 1 1 1 1 0 0 0 0 0 0 0 0 0 0 1 0 0 0 0 0 1 1 2 2 2 2 0 0 0 1 0 1 2 0 0 0 2 1 0 1 1 1 2 2 2 0 0 0 0 1 2 0 1 1 0 2 1 0 0 0 0 1 0 0 0 2 0 0 0 0 2 0 1 1 0 0 0 0 0 0 1 0 1 1 1 2 0 2 2 2 0 2 2 0 0 0 0 0 1 2 1 2 0 0 1 2 2 0 0 0 0 0 0 0 0 2 0 2 0 0 1 0 1 0 0 0 0 0 0 0 2 0 2 0 0 1 1 0 1 2 0 1 0 0 2 0 0 0 2 1 0 1 2 0 1 0 0 0 0 2 0 0 0 0 0 2 0 0 0 1 2 1 1 0 1 0 0 2 2 0 0 2 2 0 0 1 0 0 0 0 2 0 2 0 0 2 2 0 2 2 0 2 0 1 2 2 0 1 0 1 0 0 0 0 0 0 0 0 0 0 2 0 2 1 1 1 1 1 1 1 0 1 1 0 0 2 0 0 1 0 0 1 1 1 0 0 1 0 0 1 0 2 1 2 2 1 0 0 0 0 0 0 0 1 0 2 0 0 2 0 0 0 0 1 2 1 0 2 0 1 2 2 2 2 2 0 1 1 0 0 1 0 0 2 1 1 0 0 1 0 2 0 1 1 1 0 0 0 0 0 0 2 1 1 0 1 1 0 1 0 0 1 2 0 2 0 1 2 1 2 2 0 0 0 2 1 1 0 1 2 0 0 0 2 1 0 0 2 0 2 0 0 0 1 0 1 1 1 1 0 2 0 2 0 2 1 0 1 0 1 1 0 1 2 0 1 1 1 0 0 0 1 2 0 2 0 1 0 1 0 0 0 0 1 1 2 2 0 1 1 0 0 1 0 1 1 1 1 0 0 0 1 1 1 2 1 0 0 0 1 1 0 0 0 0 0 0 0 0 1 2 0 0 1 2 0 2 1 1 0 0 0 0 0 0 0 0 0 1 1 0 1 1 0 1 2 0 0 0 0 1 0 0 1 2 0 2 1 0 0 2 2 2 0 0 1 0 1 1 1 0 0 0 2 1 0 1 0 0 0 1 2 2 2 0 2 1 1 1 0 0 0 0 2 1 2 1 1 2 0 2 1 0 2 1 1 1 0 0 1 0 0 0 0 0 1 0 1 1 1 0 0 1 0 2 2 2 0 0 0 0 0 0 1 1 1 1 0 0 0 0 0 2 2 0 0 0 0 0 0 0 0 0 0 2 0 0 0 0 0 0 0 0 1 0 1 0 0 0 0 0 0 0 0 0 0 2 1 0 1 2 1 0 1 2 1 1 2 1 0 2 0 1 1 2 1 0 1 0 1 2 0 1 0 0 2 1 2 0 1 1 0 1 0 0 2 1 2 1 0 0 0 2 1 1 1 1 1 1 0 1 1 1 0 2 1 1 1 1 1 0 1 0 2 0 2 0 0 0 2 2 1 0 1 0 0 1 0 1 0 1 1 1 1 1 1 0 0 0 0 0 0 1 0 1 0 0 0 0 0 0 0 0 0 0 0 1 0 1 0 0 0 0 2 0 0 1 2 2 2 1 0 1 1 1 0 0 0 1 1 2 1 1 0 1 0 0 0 0 2 0 0 2 2 0 2 0 1 1 0 0 1 1 1 1 1 2 1 0 2 0 1 1 0 0 1 1 0 0 1 0 2 0 0 1 1 2 1 0 0 2 0 1 1 0 0 1 1 2 0 2 0 0 0 0 1 1 1 2 0 0 0 2 1 1 1 2 1 1 0 0 0 0 2 0 0 2 0 0 0 0 2 0 0 0 0 0 0 0 0 0 1 0 0 0 0 0 0 0 0
42 1 2 0 0 0 0 2 0 1 0 0 0 0 0 0 0 0 0 2 1 2 1 0 0 1 0 0 2 2 1 0 0 2 2 0 2 0 0 0 2 2 1 1 0 1 0 0 0 1 1 1 1 1 1 1 0 0 0 0 1 0 1 2 0 0 1 0 1 1 0 2 2 2 2 2 2 1 2 0 1 1 2 0 2 1 0 0 0 2 0 0 0 0 0 1 0 1 0 1 1 0 0 0 1 1 2 0 0 2 1 1 1 1 1 1 1 0 1 2 2 0 1 1 0 0 0 0 0 1 0 0 0 0 0 0 0 0 0 0 0 0 0 0 0 0 0 0 0 0 0 0 1 1 1 1 0 1 0 1 1 1 1 0 1 1 1 1 0 2 0 0 0 2 0 0 0 1 0 1 0 0 0 1 1 1 1 1 0 0 2 0 0 0 2 1 1 1 0 0 0 0 0 1 0 0 2 1 1 0 1 1 2 0 2 1 0 2 2 1 1 1 1 1 1 1 1 1 0 1 0 0 1 1 0 1 1 2 0 1 1 1 2 0 2 2 0 0 0 0 0 0 0 0 0 1 1 2 0 1 1 1 0 0 1 0 1 1 2 1 0 2 0 1 1 2 1 0 0 0 2 0 0 1 1 1 2 0 0 1 1 1 1 0 1 1 1 1 1 0 1 0 1 1 0 1 1 0 1 0 1 0 0 1 1 1 2 2 0 0 0 2 1 2 2 0 0 0 0 1 0 1 1 1 0 0 1 2 0 0 0 2 0 1 1 0 0 0 1 2 2 0 1 2 1 0 1 1 0 1 1 0 0 0 0 0 0 2 2 0 2 2 1 1 0 0 0 1 1 2 2 0 1 0 0 1 0 0 0 1 1 1 0 0 2 0 0 0 0 0 0 0 0 1 1 0 0 0 1 1 1 1 0 0 1 2 0 0 1 0 0 0 1 1 1 0 1 1 0 0 1 0 0 1 1 0 0 1 0 0 2 0 0 0 0 0 1 0 0 0 1 0 2 2 2 2 2 0 0 1 1 0 1 0 0 2 0 1 0 0 2 0 2 0 1 0 1 1 1 1 1 1 0 2 1 1 0 2 1 0 1 2 0 1 0 0 1 0 1 2 1 2 1 0 1 1 2 1 2 0 0 2 1 1 1 1 0 0 0 2 0 2 2 1 1 2 1 0 0 2 0 1 2 2 2 0 1 0 0 2 0 0 2 1 0 2 0 0 2 1 0 0 0 2 2 0 0 0 1 1 1 0 0 0 0 1 0 1 1 0 0 0 1 0 1 1 2 1 1 1 0 0 0 0 1 0 0 1 0 0 0 0 1 0 0 0 1 0 0 0 0 2 1 0 0 0 1 0 1 1 0 0 0 0 0 0 0 0 0 0 0 0 0 1 2 0 2 0 0 0 0 0 0 0 0 1 2 0 2 0 0 0 0 2 1 1 1 1 0 1 0 1 0 1 0 1 1 0 2 0 0 0 1 2 2 2 0 1 1 1 1 1 0 0 0 0 2 1 1 0 1 0 1 0 0 1 0 0 0 1 1 0 1 2 1 1 0 0 0 1 0 1 0 1 2 1 1 2 2 0 1 0 0 1 0 1 1 1 1 0 0 1 0 0 0 2 0 0 0 0 0 0 0 0 0 0 1 0 0 2 0 2 0 1 1 0 0 0 0 1 1 1 0 0 1 0 0 0 0 0 0 0 2 0 0 0 1 0 2 1 0 0 1 0 0 1 1 1 2 2 0 1 0 0 0 1 0 1 1 1 1 1 0 1 1 1 0 2 0 1 1 0 0 0 2 2 0 0 0 2 2 1 0 2 0 0 2 0 1 1 1 1 0 2 0 0 0 1 0 0 0 2 2 2 0 2 0 0 0 0 0 0 1 1 1 1 1 0 0 0 0 0 0 0 2 0 0 0 0 0 2 0 1 0 1 1 1 0 1 0 1 0 1 0 0 2 0 1 2 2 2 2 0 0 0 0 1 1 0 0 2 0 2 0 0 0 2 0 0 0 0 2 1 1 1 1 1 1 0 1 1 1 0 1 2 0 1 0 1 1 0 1 0 2 0 1 0 1 0 0 0 0 0 1 0 0 0 1 2 1 0 1 1 1 1 0 0 0 0 0 2 0 2 1 0 0 0 1 1 1 2 0 0 1 1 0 1 0 1 1 0 0 0 0 1 0 0 1 1 0 0 1 0 2 0 0 0 0 0 1 0 0 0 2 0 1 0 0 0 0 0 0
43 1 1 0 0 1 1 1 0 1 0 1 1 1 0 0 0 0 1 1 1 1 1 0 0 0 1 0 0 2 2 0 0 1 1 0 1 2 0 0 2 1 0 0 0 1 1 0 1 0 0 1 0 0 2 0 0 0 1 1 0 2 0 2 1 1 1 1 0 0 0 1 2 2 2 2 1 0 1 0 0 2 0 0 0 0 1 0 0 2 0 0 1 1 1 2 1 0 0 1 2 1 1 0 0 0 2 0 0 2 0 1 1 1 1 1 1 0 1 2 2 0 1 1 0 2 0 1 1 2 0 0 0 0 0 0 0 0 0 0 1 0 0 0 0 0 0 0 0 0 0 0 0 1 0 0 1 2 0 1 1 1 0 2 0 2 0 2 1 2 0 1 1 1 1 2 0 0 0 0 0 0 1 0 0 0 1 2 1 0 1 0 2 2 2 2 2 2 0 0 0 1 0 0 1 0 1 0 1 0 1 1 0 0 1 0 0 2 1 0 0 0 2 0 0 2 2 1 0 1 0 0 1 0 1 1 1 2 0 0 0 0 1 1 1 1 0 0 0 1 1 1 0 0 0 1 2 0 0 0 0 0 0 0 0 0 0 0 1 0 0 2 0 2 0 0 0 1 2 0 0 0 1 1 2 1 1 1 2 2 0 2 0 0 2 2 0 2 0 2 0 0 1 1 0 0 1 2 1 0 0 1 0 1 1 0 1 0 0 0 1 1 1 0 1 0 0 0 0 1 0 0 0 0 0 0 0 2 0 2 1 1 1 2 2 0 0 0 1 1 1 0 0 2 1 1 1 1 0 1 1 0 0 0 0 0 0 1 2 0 2 2 0 2 0 0 0 1 0 1 0 0 1 0 1 2 0 0 0 1 1 1 0 1 2 1 1 2 0 0 0 0 0 2 2 0 0 2 0 0 0 0 0 0 1 1 0 1 0 1 0 1 0 1 2 1 1 0 2 0 1 1 0 0 0 0 0 1 0 0 0 0 0 2 1 2 2 1 1 2 0 1 0 2 0 0 0 2 0 2 2 0 1 1 0 0 0 2 0 1 2 0 2 0 0 1 1 0 1 1 2 0 0 1 2 0 0 2 1 0 1 2 0 0 0 0 0 0 2 1 0 2 1 1 0 0 2 0 0 0 0 2 0 1 1 1 0 0 0 1 0 2 1 0 1 1 0 1 1 2 0 0 0 0 0 1 1 0 0 0 0 2 2 1 1 2 0 2 0 2 0 0 0 1 1 1 1 0 0 0 0 0 1 0 0 0 1 1 1 1 0 1 0 0 1 0 1 0 0 0 0 0 0 1 1 0 1 1 0 0 0 0 1 0 0 0 1 0 0 0 0 2 2 0 0 2 2 0 1 0 1 0 0 0 0 0 0 0 0 2 0 2 0 1 1 0 2 1 0 0 0 0 0 0 0 2 2 0 2 1 0 0 0 1 2 2 2 0 0 0 2 1 0 1 0 2 2 1 2 0 0 0 0 0 1 1 0 1 1 0 0 1 0 0 0 1 1 1 1 1 2 0 2 0 0 2 0 0 2 2 0 0 0 0 1 0 0 1 0 1 1 0 0 0 1 0 2 2 2 0 0 0 0 0 0 0 0 1 1 0 0 0 0 0 1 2 0 1 1 1 1 1 0 0 0 0 1 0 0 0 0 2 0 0 1 0 1 1 0 1 1 1 0 0 0 0 0 0 1 1 0 0 2 0 0 2 2 0 1 2 1 1 0 1 1 0 1 1 1 1 0 1 0 1 0 1 1 1 2 1 1 2 1 1 2 1 1 0 0 1 1 0 0 1 1 1 1 0 0 0 1 1 1 1 1 0 2 0 0 0 0 0 0 2 0 1 0 0 2 0 1 1 2 2 0 1 0 0 0 0 0 0 0 0 0 0 0 0 0 0 0 0 0 0 1 0 0 0 0 0 1 0 1 0 1 0 2 0 2 0 0 0 0 2 0 1 0 2 2 2 2 2 0 0 0 0 0 1 1 0 1 2 1 1 2 1 2 0 0 0 0 2 1 1 1 0 1 1 0 0 0 0 1 0 0 2 2 0 1 1 0 1 0 0 0 1 1 1 0 1 0 1 0 0 2 0 0 2 2 0 0 0 2 0 1 1 0 0 0 1 0 1 1 2 2 0 2 1 1 2 1 0 0 1 0 0 1 1 2 1 1 0 0 0 0 1 0 0 2 0 0 0 0 1 0 0 0 0 1 1 0 0 0 2 0 0 0 0 0 0 2 1
44 1 1 0 0 0 2 2 0 2 0 0 0 1 0 0 0 0 1 2 1 2 0 0 0 1 1 0 2 2 2 0 1 1 2 1 2 2 0 0 0 0 0 0 1 2 0 0 0 0 0 0 0 1 1 0 0 0 1 1 0 1 0 1 0 0 2 0 0 0 1 0 2 2 1 2 1 2 2 1 1 2 2 1 2 0 0 0 0 2 0 0 0 1 1 2 1 1 0 1 1 0 0 1 1 1 2 1 1 1 1 2 1 1 1 1 1 0 0 2 2 0 1 1 1 1 0 1 1 1 1 0 0 0 0 0 0 0 0 0 0 0 0 0 0 0 0 0 0 0 0 0 0 1 0 1 0 1 0 0 0 0 0 0 1 1 0 1 1 1 1 1 1 1 1 0 0 2 1 0 1 1 1 1 0 0 2 2 0 0 1 0 0 1 2 1 0 1 0 1 0 0 0 0 1 0 1 0 0 0 1 1 1 0 1 0 0 0 2 1 1 1 2 0 0 1 1 1 0 1 1 1 1 1 1 0 0 2 0 0 0 0 2 0 2 2 0 0 0 0 0 0 1 0 0 1 1 2 1 1 1 2 0 0 0 0 0 0 1 1 1 2 1 2 2 2 0 1 1 0 0 0 0 0 2 0 1 1 0 2 0 0 0 1 1 2 0 2 0 1 0 0 1 1 0 1 0 2 0 0 0 2 0 1 1 1 2 1 1 0 0 2 1 1 1 0 0 1 0 0 0 0 0 1 0 0 0 0 0 0 0 0 0 1 2 0 0 0 0 0 0 1 1 2 1 0 0 2 0 0 0 0 1 1 1 2 0 1 2 0 2 2 1 2 0 0 0 2 1 1 1 1 2 0 0 1 0 0 0 1 1 1 1 0 2 1 1 0 0 0 0 0 2 2 1 1 1 1 0 0 0 0 0 0 1 2 1 0 2 0 0 0 0 0 1 1 0 1 0 0 1 0 0 0 0 1 0 0 0 0 1 0 1 2 1 2 2 1 0 1 1 1 1 1 2 0 2 1 0 0 0 0 0 0 0 2 1 0 0 0 1 0 2 1 0 1 0 1 2 0 1 0 0 1 2 0 0 0 0 1 1 1 0 1 2 0 2 2 2 2 0 2 1 1 0 0 2 1 0 0 0 1 0 1 2 0 0 0 0 1 0 2 0 0 0 1 1 1 1 1 1 1 0 0 0 0 1 0 0 2 0 1 1 1 1 0 1 1 1 1 0 0 0 2 1 1 0 0 1 0 1 1 0 1 1 0 0 0 0 0 0 1 0 0 1 0 2 0 0 0 0 1 0 0 0 0 0 2 1 1 1 1 1 0 1 0 0 1 0 1 1 1 1 0 0 0 1 0 1 0 2 0 0 0 0 0 0 0 1 1 0 1 0 1 1 0 2 1 0 0 1 0 0 0 0 0 2 0 2 2 0 1 1 1 2 1 2 1 0 1 0 1 0 0 0 2 0 0 1 0 0 0 1 1 1 2 0 1 1 0 0 1 0 0 0 2 1 0 0 0 2 0 2 2 1 2 1 0 1 1 2 0 0 1 1 0 1 0 0 1 0 1 0 0 2 0 1 2 2 0 0 0 0 0 0 0 0 1 1 0 0 0 0 0 2 2 0 1 1 1 0 1 0 0 0 0 1 0 0 2 0 2 0 1 1 0 0 0 0 1 1 1 0 0 0 0 1 0 0 0 0 0 2 0 0 0 2 0 2 2 1 1 0 1 1 1 1 1 1 1 0 1 1 1 1 1 0 2 1 2 0 2 2 0 1 0 0 1 0 1 1 0 0 0 1 2 0 0 1 0 1 0 0 2 0 0 2 1 0 1 1 1 0 2 0 1 0 1 1 0 1 1 1 1 0 2 0 1 1 0 1 0 0 0 0 0 0 0 0 0 0 0 0 0 2 0 0 0 0 0 1 0 0 0 0 0 1 0 1 0 1 0 0 1 0 2 0 0 0 0 0 0 1 0 1 1 0 1 0 0 2 0 1 0 2 2 2 0 0 0 0 2 2 2 1 1 0 1 0 1 0 1 1 0 1 1 1 0 1 1 0 1 1 1 0 0 1 0 0 0 0 0 2 2 0 0 1 0 2 1 0 0 2 0 0 0 0 0 1 1 2 0 2 1 1 0 0 0 1 0 1 0 0 0 1 1 1 0 1 1 0 0 0 0 0 1 0 0 1 0 0 1 0 2 0 1 1 0 0 0 0 0 0 1 0 0 0 0 0 0 2 2
45 0 1 0 0 0 2 1 0 0 1 1 0 0 0 0 0 1 2 1 1 1 1 0 0 1 1 0 1 2 2 0 1 1 2 1 2 1 0 0 2 2 0 0 0 0 0 0 0 0 0 0 1 0 1 0 1 0 1 0 1 1 0 2 1 1 0 0 1 1 1 2 2 2 1 2 2 0 2 0 0 2 2 1 1 0 0 0 0 1 0 0 0 1 0 0 0 1 1 0 1 0 1 0 0 0 2 2 2 0 0 2 1 1 1 1 1 0 1 0 0 1 2 2 2 0 0 1 1 1 0 0 0 0 0 0 0 0 0 0 0 0 1 0 0 0 0 0 0 0 0 0 0 1 2 0 0 1 0 1 2 2 0 0 0 1 1 0 1 2 0 1 1 1 1 1 1 1 0 1 0 0 0 1 0 0 1 1 0 1 0 1 0 1 2 1 0 2 0 1 0 0 0 1 1 0 1 0 0 0 1 1 0 0 0 1 1 1 0 0 0 1 1 0 1 1 1 0 0 0 0 0 1 0 1 1 1 2 0 0 0 0 2 0 2 2 1 0 1 1 1 0 1 0 0 0 0 1 0 0 0 0 1 0 1 0 0 1 1 0 1 1 0 2 0 0 1 1 2 0 1 0 0 0 0 0 0 2 0 2 0 1 1 1 1 1 0 1 0 1 0 0 2 0 0 0 1 2 0 0 0 1 0 2 2 1 2 0 1 0 1 1 0 2 1 0 0 0 1 0 0 1 0 0 0 0 0 0 0 0 1 1 1 1 0 0 1 0 0 1 1 0 0 1 0 1 1 1 0 0 0 0 1 1 1 0 0 2 1 0 1 1 2 2 0 2 2 1 0 1 0 0 1 0 0 1 0 1 1 1 1 1 2 1 2 2 2 0 0 0 0 0 1 1 0 0 1 0 0 0 1 1 0 0 0 0 0 0 1 0 0 1 1 2 0 1 1 0 1 1 1 1 1 1 1 1 0 0 1 0 2 0 0 1 1 2 2 0 2 1 0 0 1 2 2 1 2 0 2 0 0 0 1 0 0 0 0 1 0 0 1 0 1 2 1 0 1 0 2 1 1 0 0 0 2 1 0 0 0 1 1 1 0 2 1 0 2 0 0 2 2 2 0 1 2 2 2 1 1 0 0 2 0 1 1 0 0 0 0 1 1 1 0 0 0 2 1 0 0 2 0 2 1 0 1 1 1 0 1 1 0 1 2 2 2 2 0 1 0 2 0 1 0 2 2 0 0 0 0 0 0 1 0 0 0 0 0 1 1 0 0 0 2 0 0 2 2 1 1 1 0 1 0 0 1 0 1 2 0 0 0 0 1 0 1 0 0 0 0 0 0 1 2 0 0 2 2 0 2 2 1 0 0 0 0 0 0 0 0 0 1 1 0 1 1 0 1 1 0 0 0 0 0 0 0 0 1 1 2 2 0 0 1 2 2 1 1 1 0 2 1 2 0 0 0 2 2 0 0 0 0 0 2 1 1 2 0 2 0 0 0 0 0 0 0 2 0 2 1 1 2 1 2 0 1 2 1 0 1 1 1 0 0 1 1 0 0 0 0 1 1 1 0 0 0 0 2 2 2 1 0 0 0 1 0 1 0 1 1 0 0 1 1 0 2 2 0 1 1 1 1 1 0 0 0 0 0 0 0 1 0 1 0 0 0 1 0 0 0 0 0 0 0 0 0 1 1 0 1 0 0 0 2 0 1 1 2 0 1 1 0 0 2 0 2 0 1 0 2 2 0 2 0 1 1 1 0 2 0 2 0 1 2 0 2 0 1 0 0 0 0 0 0 0 1 1 0 0 0 2 2 0 2 0 2 0 2 1 0 1 1 1 0 1 0 2 0 1 0 0 1 2 2 0 0 1 1 0 0 1 0 0 1 0 1 0 0 1 0 0 0 0 0 0 1 0 1 0 0 0 0 1 0 0 0 0 0 0 2 0 0 0 0 2 0 1 0 0 1 1 1 1 0 0 0 0 2 2 0 0 1 1 2 1 2 2 2 0 0 0 0 2 1 1 1 1 0 2 0 1 1 1 0 0 0 1 1 1 1 0 0 1 0 1 1 2 0 1 1 2 0 0 0 2 0 0 0 0 2 1 0 0 1 1 1 0 0 2 0 1 2 0 2 0 0 0 0 0 1 1 0 1 1 0 1 1 2 1 2 2 1 0 0 0 0 0 0 2 1 0 0 1 0 2 0 0 0 0 1 1 0 0 0 2 0 0 0 0 1 1 1 1
46 0 2 1 0 0 2 1 0 1 0 1 1 2 0 0 0 0 2 1 2 2 0 0 0 0 1 0 2 2 2 2 0 2 1 0 0 0 0 0 1 1 1 1 0 1 1 0 0 0 0 0 0 1 1 0 0 1 1 1 1 0 1 1 1 1 0 1 0 0 0 2 2 2 2 2 2 0 1 0 0 1 2 1 2 0 0 0 0 1 0 1 0 2 1 1 1 0 0 1 1 0 0 0 0 0 2 1 2 0 0 1 0 0 0 0 0 0 1 1 1 0 1 1 1 1 0 1 0 1 2 0 0 0 1 1 0 0 0 0 0 0 0 0 0 0 0 0 0 0 0 0 0 0 0 0 1 1 0 2 1 1 0 1 0 1 0 0 1 2 0 1 0 2 1 0 0 0 0 0 0 0 0 1 1 1 1 1 0 1 0 1 0 0 0 0 1 1 0 0 0 1 1 0 1 0 0 1 2 0 0 0 1 0 1 1 0 1 1 0 1 1 2 0 0 1 1 0 0 1 0 0 0 0 1 0 0 1 0 0 0 0 1 1 1 1 0 0 0 0 0 0 0 0 1 0 2 1 0 0 0 0 0 0 0 0 0 1 1 1 1 1 1 2 0 0 1 0 2 0 0 1 1 1 2 2 2 1 0 2 0 0 2 0 2 0 1 0 0 0 0 0 2 0 0 0 0 2 0 0 0 1 0 2 2 1 2 0 2 0 0 2 0 1 2 0 0 0 0 1 0 1 0 0 0 0 0 1 0 1 0 1 1 1 0 0 1 0 0 1 1 1 1 1 0 1 1 1 0 0 0 0 1 1 1 0 0 2 1 0 1 1 0 2 0 1 1 0 0 2 2 1 0 1 1 1 0 1 1 1 2 2 1 0 2 1 1 0 0 1 1 1 0 2 2 0 0 1 1 1 0 1 0 0 1 2 1 0 1 0 0 1 1 1 0 0 0 0 0 0 1 0 1 2 2 1 0 1 1 0 1 0 0 1 1 1 1 0 0 1 1 1 1 2 1 1 1 1 0 1 1 0 0 0 1 2 0 0 0 0 1 0 2 0 1 0 2 0 2 0 2 0 0 2 0 2 1 1 0 0 0 1 0 1 1 0 1 1 2 2 1 2 2 0 0 0 1 1 0 0 0 1 0 0 0 1 0 1 0 1 1 2 1 0 0 2 1 0 0 2 0 2 0 0 0 0 1 0 0 0 0 1 0 0 0 2 0 1 1 1 0 0 0 2 2 0 0 0 0 1 0 0 0 0 0 1 0 1 1 2 0 1 0 0 0 0 2 0 1 0 1 1 0 1 1 0 1 1 0 0 1 0 0 0 0 0 0 0 0 1 1 1 1 0 0 0 1 0 1 2 2 0 0 0 0 0 0 0 1 0 1 1 0 0 0 0 2 1 0 0 0 0 1 0 0 0 2 0 2 0 0 0 0 1 1 1 1 0 0 1 1 0 0 0 0 1 2 0 1 1 0 1 0 0 0 1 0 2 0 2 2 0 0 0 1 1 1 2 0 0 2 0 1 0 0 1 1 2 2 1 1 1 0 2 1 1 0 0 0 0 0 0 0 0 2 0 2 1 2 1 1 0 0 1 1 1 0 0 0 0 0 0 0 0 1 2 0 0 0 0 0 1 0 0 0 0 2 0 0 1 1 0 0 0 0 1 0 0 0 0 0 0 0 1 0 0 0 0 1 0 0 0 2 0 0 1 2 0 2 2 1 0 0 1 1 0 1 1 1 1 0 1 2 0 0 0 2 1 2 1 1 2 1 0 0 0 0 0 0 1 0 0 0 0 0 1 0 1 1 1 1 0 1 1 1 0 2 0 1 2 1 1 0 2 0 0 0 2 0 0 0 2 0 0 1 1 0 0 0 0 0 0 1 0 1 0 1 1 0 0 0 1 0 0 1 0 0 0 0 1 0 0 0 0 0 2 0 0 0 0 0 0 1 1 0 0 0 2 2 2 2 2 1 0 1 2 0 1 1 0 1 2 0 0 2 2 2 0 0 0 0 1 2 2 1 0 1 1 0 0 0 0 1 0 2 1 1 0 1 1 0 1 0 1 1 1 0 2 2 0 2 0 0 0 1 0 0 1 1 0 0 0 1 1 2 0 0 0 0 0 2 0 2 0 1 1 1 1 1 2 1 0 0 0 1 1 2 0 1 1 0 0 0 0 0 0 2 2 0 0 0 2 0 1 0 0 0 0 0 2 0 0 0 1 0 0 1 0 1 1 1 0
47 1 1 0 0 1 1 0 0 0 0 1 0 1 0 0 0 0 2 0 0 1 1 0 0 0 1 0 2 2 2 2 1 2 1 1 2 1 0 0 1 1 1 0 0 2 0 0 0 1 1 1 0 1 1 0 0 0 1 1 0 2 0 1 0 1 0 0 0 0 0 0 2 2 2 2 0 1 1 0 1 2 1 0 0 1 0 0 0 2 0 1 0 0 2 2 2 0 0 0 2 0 1 0 1 0 2 0 1 1 1 2 0 1 0 0 1 0 0 2 2 0 1 1 1 1 0 1 1 1 1 0 0 0 0 0 0 0 0 0 0 0 0 0 0 0 0 0 0 1 0 0 0 0 0 1 0 0 0 1 1 1 0 2 0 1 0 2 1 2 0 1 1 1 0 1 1 0 0 0 0 1 1 1 0 0 1 2 0 0 2 2 1 1 1 1 1 2 0 1 0 1 0 1 2 0 1 0 1 0 0 0 1 0 1 1 1 1 1 1 0 0 1 0 1 0 0 0 0 0 0 0 0 0 1 0 0 2 0 0 0 0 2 0 2 2 0 0 0 0 0 0 1 0 0 0 0 2 1 0 0 1 0 0 0 0 1 1 2 1 1 1 1 2 0 0 1 0 2 0 2 0 0 0 0 0 0 1 0 2 0 0 1 1 1 0 0 2 0 0 0 0 2 0 1 1 1 2 0 1 0 1 0 2 2 0 1 0 1 0 1 2 1 1 1 0 0 0 2 1 0 1 0 0 0 0 0 2 1 0 0 0 0 1 1 0 1 0 1 2 2 0 0 0 0 0 0 0 0 2 2 0 0 0 0 1 0 1 2 1 2 2 2 2 0 2 1 1 1 2 2 1 0 0 1 1 0 0 0 0 0 0 0 0 1 0 1 0 1 1 1 1 1 2 1 0 1 0 0 0 0 1 0 0 1 1 0 0 1 0 0 1 2 1 1 2 1 0 0 0 0 0 0 0 0 1 0 0 0 0 2 0 0 0 0 2 0 2 0 1 0 2 2 2 2 1 2 1 1 2 1 0 0 0 0 1 0 0 0 0 0 0 1 2 1 0 1 0 0 0 0 0 0 2 0 2 1 0 0 0 0 0 1 1 1 0 1 0 1 2 1 2 1 1 0 0 2 2 1 0 0 1 0 2 2 0 0 1 0 1 1 2 0 0 0 0 0 0 0 2 0 0 1 0 1 1 1 0 0 1 0 1 2 0 0 2 0 1 1 1 0 0 0 2 2 0 0 1 1 1 0 0 0 0 0 1 1 1 1 0 0 1 0 0 1 0 1 1 1 1 0 1 0 0 1 0 1 2 1 1 1 1 0 0 0 0 0 0 0 1 1 1 0 1 0 0 0 0 0 1 1 0 0 0 0 0 0 0 0 0 2 2 0 0 0 0 2 0 0 0 0 0 0 0 0 1 1 1 2 2 1 1 1 2 2 1 1 2 0 1 1 2 0 0 0 2 1 1 2 0 0 0 1 0 0 1 1 2 1 0 0 1 0 0 0 2 0 0 1 0 0 1 2 0 0 2 1 1 1 0 1 0 0 2 2 0 0 0 0 2 0 2 0 0 1 0 1 1 1 0 0 0 0 2 0 1 1 1 1 0 0 0 1 0 1 0 2 1 1 0 0 0 0 1 0 1 2 0 0 0 0 1 0 1 1 0 0 0 0 1 1 1 0 0 0 1 0 0 1 0 0 1 2 0 2 0 2 0 2 1 1 0 2 0 1 0 0 1 0 0 0 0 1 0 1 1 1 2 1 2 0 1 1 1 2 1 0 1 0 1 1 0 0 0 2 1 2 0 0 2 2 0 1 0 1 1 1 1 2 2 1 2 0 2 0 0 0 2 1 0 0 2 1 0 0 1 0 0 0 0 0 0 0 0 0 0 0 1 0 0 0 0 0 0 1 0 0 0 0 0 1 0 0 0 0 0 0 1 1 0 1 0 0 1 0 1 0 1 2 2 2 2 0 0 0 0 2 1 1 0 1 2 0 2 1 0 2 0 0 0 0 1 2 2 0 0 2 1 0 0 0 0 0 2 2 0 0 1 1 0 0 1 0 2 1 0 1 1 1 0 1 1 0 0 1 0 0 1 1 1 0 0 1 0 0 0 0 0 1 0 2 0 2 2 1 0 2 0 0 0 2 0 0 1 2 0 0 0 0 0 0 0 1 1 0 2 0 1 1 0 0 1 1 0 1 0 1 0 1 1 1 1 0 0 0 0 0 0 0 0 1 2
48 1 2 0 0 0 2 2 1 2 0 0 0 0 0 0 0 0 0 1 1 1 0 0 0 1 2 0 2 2 1 1 1 1 1 1 1 2 0 0 1 0 0 0 0 1 1 0 0 1 1 1 1 0 0 1 0 0 0 1 1 1 0 2 1 1 1 0 0 0 2 0 2 1 2 1 1 1 1 0 1 2 2 1 1 0 0 1 0 2 0 1 1 0 0 1 0 2 0 2 1 0 1 0 1 1 2 2 2 0 0 2 2 2 2 2 2 0 0 2 2 0 2 2 1 0 0 1 0 2 1 0 0 0 1 1 1 0 0 0 0 0 0 0 0 0 0 0 0 0 0 0 0 0 0 0 0 0 0 1 1 2 0 0 0 2 1 0 1 1 1 1 1 1 0 1 0 0 0 0 0 0 0 1 1 1 1 0 0 0 1 0 0 0 1 2 0 1 0 0 0 0 0 1 2 0 0 1 0 0 0 1 1 0 2 1 0 1 1 1 0 0 2 0 0 0 0 2 2 1 1 1 0 0 1 0 0 2 0 0 0 0 1 0 2 2 0 0 0 0 0 1 0 0 1 0 0 1 0 0 0 0 0 0 1 0 1 0 2 1 0 2 1 2 0 0 1 2 2 0 0 0 0 0 0 0 0 1 0 2 0 1 0 0 0 0 0 1 0 0 0 0 2 0 0 0 1 2 0 1 0 1 0 1 1 0 2 1 0 0 1 2 2 1 1 0 0 0 0 0 0 1 0 0 0 0 0 2 0 1 0 0 2 1 1 0 1 0 0 1 1 1 2 2 0 1 1 0 0 2 2 0 1 1 1 0 0 2 2 0 2 2 0 2 1 1 1 1 0 1 0 1 1 0 0 0 0 1 1 0 0 0 0 0 1 0 1 0 0 0 0 0 0 1 1 0 0 0 1 0 0 1 1 1 0 2 0 0 0 0 0 2 1 1 2 2 1 1 0 1 2 0 0 0 0 1 0 2 1 0 1 0 1 1 0 2 2 1 0 1 0 1 2 2 2 2 2 1 0 0 1 0 0 0 0 2 2 0 0 1 1 1 2 0 2 0 1 0 1 0 1 0 0 1 1 1 0 1 1 0 0 0 0 1 0 0 1 2 2 2 2 2 2 0 0 0 1 1 0 0 0 1 0 0 0 2 1 1 0 1 1 2 1 1 1 1 0 1 1 0 1 0 1 0 1 1 1 0 0 1 2 1 2 2 2 1 0 1 1 2 0 0 0 2 0 2 0 0 0 0 0 0 0 2 2 0 0 1 0 1 0 0 2 0 0 2 2 1 2 2 0 0 0 0 1 0 1 0 0 0 0 0 1 0 0 0 1 1 0 1 1 1 0 0 0 0 2 0 1 1 0 0 0 0 0 0 0 0 1 0 0 1 0 0 0 1 1 1 0 0 2 0 0 0 0 1 2 1 2 2 1 1 0 1 1 1 0 0 0 1 0 1 0 0 0 1 2 0 1 0 0 0 1 0 0 1 0 2 0 1 0 0 1 0 0 2 0 1 1 1 1 0 2 1 0 2 2 0 1 1 0 1 0 2 2 0 0 0 0 1 0 1 0 0 0 0 1 2 2 0 0 0 0 1 0 1 0 1 1 1 0 0 0 0 0 1 1 0 0 0 0 0 0 0 0 0 1 0 0 2 0 2 0 1 1 0 0 1 0 1 1 1 0 0 0 0 0 1 1 0 1 0 2 0 0 1 1 0 1 2 0 0 1 0 0 0 2 2 0 0 1 0 1 0 1 1 0 2 0 2 0 2 0 1 1 1 0 1 0 1 1 0 0 0 0 0 1 1 1 1 1 0 2 0 2 0 1 0 0 0 0 0 0 2 0 0 0 0 1 0 2 1 2 0 0 0 2 0 1 1 0 0 1 1 1 1 1 2 0 0 0 1 0 0 2 0 0 0 0 1 0 0 0 0 0 0 0 0 2 1 1 0 1 0 0 2 0 1 1 2 2 2 0 0 0 0 1 1 0 0 1 1 1 0 2 2 2 1 0 0 0 2 1 1 1 1 0 1 0 1 0 1 0 1 1 1 1 1 2 1 1 1 1 2 1 1 2 2 0 0 0 0 0 2 0 0 1 1 1 0 0 0 2 0 1 1 0 0 0 0 2 0 2 0 0 0 0 0 1 1 0 1 0 1 1 0 1 0 0 1 0 0 0 0 1 0 0 0 2 0 0 0 1 0 1 0 1 0 0 2 0 0 0 2 0 0 0 0 1 1 2 0
49 0 1 0 0 0 2 2 0 1 0 1 0 1 0 0 0 0 1 1 1 1 0 0 0 0 1 0 2 2 1 0 1 2 1 0 1 1 0 0 2 2 0 0 1 0 0 0 0 0 0 1 1 0 1 0 0 0 2 1 0 2 0 0 1 0 1 0 0 0 0 0 1 2 1 2 1 0 2 0 0 2 2 0 2 1 0 0 0 2 0 0 1 0 0 1 0 1 0 1 1 0 2 0 1 1 2 0 0 2 1 0 0 0 0 1 0 0 1 1 1 0 2 2 1 0 0 2 1 1 1 0 0 0 1 0 0 0 0 0 0 0 0 0 0 0 0 0 0 1 1 0 0 0 0 1 1 0 0 2 2 1 0 0 1 2 0 1 1 2 0 2 0 2 2 2 0 1 0 1 0 0 0 1 0 0 1 1 0 0 0 1 1 1 1 1 2 2 0 1 0 1 0 0 0 0 1 0 1 0 2 2 1 1 0 0 0 0 1 0 1 1 2 0 1 0 0 1 0 1 0 0 0 0 1 0 0 2 0 2 2 2 2 0 1 1 0 0 0 0 0 1 1 0 0 1 1 0 0 0 0 0 0 0 0 0 0 1 1 1 0 1 0 1 1 1 0 0 2 0 0 1 0 0 1 1 2 2 0 2 0 0 1 0 2 1 1 1 0 0 0 0 1 1 1 0 0 2 0 0 0 1 0 2 2 0 1 1 1 0 0 1 2 2 2 0 0 0 1 0 0 0 0 0 0 1 1 1 0 0 0 0 2 1 1 0 1 0 1 0 0 0 0 2 1 1 1 1 0 2 2 0 1 1 1 0 0 0 2 0 2 2 0 2 0 0 0 1 0 2 1 0 0 1 1 0 0 0 0 0 0 0 1 0 2 1 1 1 1 1 1 2 0 2 2 0 0 1 0 0 0 0 0 0 1 2 0 1 0 1 1 1 1 1 2 1 2 1 1 2 2 1 0 0 0 1 1 0 0 0 2 0 0 0 0 1 2 1 0 2 0 1 1 1 2 1 2 0 1 1 1 0 0 0 0 2 1 0 0 0 0 1 1 1 0 1 0 0 2 0 2 0 0 1 2 0 0 0 0 1 1 2 1 2 2 1 2 0 1 2 0 2 1 1 0 0 2 2 0 0 0 0 0 0 0 0 0 0 0 2 0 2 0 0 0 2 0 1 1 1 1 1 1 0 0 0 0 0 0 1 1 1 2 0 0 2 0 1 1 2 0 0 0 0 2 0 2 1 0 1 0 0 0 0 0 1 0 1 1 0 0 0 0 0 1 0 1 0 1 0 1 1 0 0 2 0 1 0 0 0 0 1 0 1 1 0 1 1 0 1 1 1 1 1 0 1 1 0 2 2 0 0 0 1 0 1 0 0 0 0 0 0 0 0 0 0 2 1 0 0 1 0 0 0 0 0 2 1 2 1 0 0 1 1 1 1 1 2 0 0 2 1 0 1 0 2 1 1 1 1 0 0 1 0 0 1 1 2 0 2 2 0 0 0 0 1 1 0 1 0 1 0 2 0 0 2 1 0 1 1 1 0 0 1 0 0 0 0 0 0 0 0 0 0 1 0 1 1 1 0 1 0 0 2 0 1 0 2 2 0 0 0 0 0 1 1 1 1 1 1 0 2 0 0 0 0 1 0 0 1 0 1 0 0 2 0 1 1 0 0 0 0 0 1 0 1 1 0 2 2 0 0 2 0 1 1 2 0 2 1 0 1 2 1 0 0 2 2 0 1 0 0 2 0 0 0 2 1 1 1 1 1 1 1 1 1 0 1 0 0 0 0 0 0 1 0 0 1 2 0 1 0 0 1 0 0 1 1 0 1 1 0 0 2 0 0 0 1 0 0 0 2 2 2 0 2 0 0 2 0 1 1 0 0 0 0 0 2 2 0 0 0 0 0 2 0 0 0 0 0 0 0 0 0 0 0 1 1 1 0 1 0 1 1 0 2 0 2 2 2 1 1 0 0 0 1 1 2 0 0 1 1 2 1 2 2 2 0 0 0 1 1 1 1 1 1 1 1 0 1 0 0 2 0 2 1 1 0 1 1 0 1 0 1 0 1 1 1 1 1 1 0 0 1 1 0 0 1 2 2 0 0 2 1 2 0 0 0 0 0 2 0 2 2 0 0 2 0 0 1 1 1 0 0 1 0 1 0 1 1 0 0 0 0 0 0 0 1 1 0 0 1 0 2 0 0 0 0 0 1 0 0 1 1 0 0 0 0 0 0 0 0
50 1 1 0 0 0 1 2 1 2 0 0 1 2 0 0 0 0 2 0 0 1 0 1 1 1 1 0 2 1 1 1 1 1 1 1 1 2 0 0 0 0 0 0 0 1 0 0 1 0 0 1 0 0 2 0 0 0 2 1 1 1 0 0 2 0 1 0 0 0 0 1 2 2 0 2 2 0 1 0 0 2 2 0 2 1 0 0 0 2 0 1 0 1 1 1 1 1 0 1 1 0 0 0 1 0 1 0 0 2 0 0 1 1 1 1 1 0 1 1 1 1 1 1 1 1 0 0 0 1 1 0 0 0 1 1 1 0 0 0 0 0 0 0 0 0 0 0 0 0 0 0 0 1 0 0 0 2 0 2 1 1 0 1 2 1 0 0 0 2 0 0 0 2 0 1 0 0 0 0 0 0 0 1 0 0 1 2 0 0 0 1 0 1 2 1 1 2 0 0 0 0 0 0 0 0 2 0 2 0 1 0 1 0 1 1 1 0 1 0 2 2 2 0 0 0 0 2 1 0 0 0 0 0 1 0 0 2 0 0 0 0 2 0 1 1 0 0 0 0 0 0 1 1 0 1 1 1 0 0 0 1 0 0 1 0 2 0 0 0 1 1 0 2 0 0 1 1 1 0 0 1 1 1 2 2 2 0 0 2 0 2 0 0 1 1 0 0 0 0 0 0 1 1 0 0 0 2 1 0 1 1 0 1 1 1 2 0 0 1 1 1 0 0 1 0 0 0 2 2 0 2 0 0 0 0 0 2 0 0 0 0 1 1 0 0 2 0 1 1 1 0 0 0 0 0 1 1 0 1 1 0 2 2 0 1 0 1 1 0 1 2 1 1 1 0 2 2 0 0 2 2 1 0 1 2 0 1 1 0 0 0 1 0 2 1 1 0 1 1 1 1 0 0 0 0 1 0 0 0 2 0 1 0 2 2 2 0 0 0 1 1 0 2 1 2 1 1 0 0 1 0 0 0 0 1 0 1 0 0 2 0 0 2 2 2 1 0 2 1 0 0 1 2 1 1 1 1 0 1 1 0 0 0 0 2 0 0 0 0 1 0 2 0 1 1 1 0 2 1 1 0 0 1 1 1 1 1 1 0 1 1 1 2 0 0 1 0 1 2 1 2 1 1 1 1 2 1 2 0 1 1 0 1 1 1 0 0 0 1 0 2 0 0 0 2 1 1 2 1 1 1 2 0 1 1 1 0 1 1 0 1 1 0 0 0 1 2 0 2 0 0 0 2 2 0 0 1 1 0 1 0 0 1 1 0 1 0 0 1 0 1 0 0 0 0 2 2 2 2 0 0 1 1 0 1 1 1 0 0 0 1 0 1 1 0 2 0 0 0 0 2 1 0 0 1 1 0 2 2 0 0 0 0 0 0 0 0 0 0 1 2 0 1 1 0 1 2 0 0 0 0 0 0 0 0 1 1 2 2 0 1 0 0 0 0 0 1 0 0 0 2 1 1 1 1 1 1 1 0 0 0 1 0 1 2 0 1 1 1 1 1 0 0 1 1 1 1 0 0 2 0 2 1 0 1 2 0 0 1 1 0 0 0 0 0 0 0 0 2 1 1 0 0 2 0 2 2 1 0 0 0 0 2 0 0 0 1 1 0 0 0 0 0 1 2 0 0 0 0 0 0 1 0 0 1 0 0 0 0 0 0 0 0 0 1 0 0 0 0 1 1 0 0 0 0 1 1 2 0 0 1 2 1 1 0 2 1 1 0 0 0 2 1 1 0 0 2 0 0 0 0 1 1 1 0 1 1 1 1 1 1 0 0 0 0 1 0 0 0 0 0 0 0 1 2 1 0 0 2 2 0 1 1 1 0 2 1 1 1 1 1 0 1 0 1 0 0 1 1 1 0 2 1 0 1 1 0 2 0 1 1 1 0 1 1 0 0 0 0 0 0 0 0 1 1 0 0 0 0 0 0 0 0 0 0 1 0 1 0 1 0 0 1 0 2 0 1 1 2 2 2 0 0 0 0 0 0 1 0 1 2 0 0 2 1 2 0 1 0 1 0 1 1 0 1 0 1 0 2 0 1 0 2 2 0 0 0 2 2 0 2 0 0 1 1 1 2 0 1 0 0 0 1 0 0 0 0 0 0 0 0 2 0 0 0 0 0 0 1 2 0 1 1 1 1 1 1 1 2 1 1 0 0 2 0 0 1 2 2 1 0 0 0 0 1 0 0 2 0 0 0 0 0 1 0 0 0 0 2 1 1 0 1 0 0 0 0 1 0 0 0
51 1 1 0 0 0 2 2 1 1 1 0 0 0 0 0 0 0 0 1 2 2 1 1 0 0 1 0 2 2 2 0 0 2 2 2 2 2 0 0 0 0 0 0 0 1 1 1 0 0 0 1 1 0 1 1 0 1 0 1 1 0 0 0 0 0 2 0 0 0 0 0 1 2 1 2 2 2 2 0 2 2 2 2 2 1 0 0 0 1 0 0 0 0 0 0 0 0 0 0 1 1 0 0 2 1 1 2 2 0 0 2 2 2 2 2 2 0 0 2 2 0 1 1 1 1 0 1 1 1 0 0 0 0 0 0 1 0 0 0 1 0 0 0 0 0 0 0 0 0 0 1 0 0 0 0 2 2 0 1 0 2 0 0 0 2 0 1 1 2 0 1 1 1 1 1 0 0 0 0 0 0 1 0 0 0 1 1 0 0 2 1 1 1 1 2 1 2 0 1 0 1 0 0 1 0 2 0 1 0 2 2 1 0 1 0 0 1 1 0 1 1 2 0 1 0 0 2 1 1 0 0 0 0 1 0 0 2 0 0 0 0 2 0 1 1 1 0 1 1 1 0 2 0 0 0 0 2 1 0 0 1 0 0 1 0 1 1 1 2 1 1 0 2 0 1 1 1 2 0 1 0 1 1 2 1 2 0 0 2 0 2 2 0 2 0 1 1 1 0 1 0 1 1 0 0 0 2 0 0 0 2 0 1 1 1 2 0 0 0 1 2 1 2 2 0 1 0 2 1 0 1 1 0 0 0 0 1 0 0 1 1 2 2 0 0 2 0 1 1 1 1 0 1 1 0 0 0 0 1 1 0 2 2 1 0 0 2 2 0 2 2 1 2 0 1 1 1 1 2 1 0 1 0 0 0 0 0 0 0 0 0 0 1 2 1 1 1 0 0 0 0 0 2 2 1 0 1 1 0 1 1 0 0 0 1 0 0 0 0 0 1 0 1 1 1 1 2 0 1 1 0 0 0 0 1 1 1 0 0 1 0 0 1 0 1 1 1 1 1 0 0 1 2 1 1 1 1 2 2 1 0 1 1 0 0 0 2 0 1 1 0 0 2 0 0 1 0 2 1 0 0 1 1 2 0 0 1 0 0 0 1 0 2 1 0 2 2 2 2 0 2 2 0 0 1 1 1 0 0 0 2 0 1 1 1 0 0 0 2 2 0 0 1 1 2 1 0 0 1 0 1 0 0 0 0 1 0 0 1 0 1 0 1 1 1 0 1 1 2 1 1 1 1 1 1 1 0 1 0 1 0 0 1 1 1 0 0 0 0 0 2 1 0 1 1 2 1 2 2 0 0 0 2 2 0 2 0 0 0 1 1 2 0 1 0 0 0 0 0 0 2 1 0 0 1 1 0 1 1 0 0 0 0 0 0 1 0 0 1 1 2 0 0 0 0 2 2 0 0 0 0 0 0 0 1 2 0 2 2 1 1 0 1 1 1 1 0 1 1 0 1 0 0 0 2 2 0 1 0 0 0 1 1 1 1 0 1 1 1 1 1 0 0 0 0 2 0 0 0 0 0 2 0 1 2 0 1 2 0 2 0 0 1 0 0 0 1 0 1 0 1 0 0 1 0 2 2 2 0 0 0 1 1 1 1 0 1 1 0 0 0 0 0 1 2 0 0 0 0 0 0 0 0 0 0 0 0 0 0 0 0 0 0 0 1 0 0 0 0 0 0 0 0 0 1 1 0 1 0 0 0 2 0 0 0 1 0 2 1 1 0 1 0 0 1 1 0 1 1 0 1 0 1 1 1 0 2 2 2 0 2 1 1 2 1 1 1 0 1 1 0 0 0 1 2 1 0 0 2 2 0 2 0 2 0 2 0 0 1 1 1 0 2 0 1 0 1 1 0 1 1 2 2 0 2 0 0 0 0 0 0 0 0 0 0 0 1 0 0 0 1 0 0 0 0 1 0 0 0 0 0 1 0 1 2 1 0 1 0 1 0 0 0 0 2 0 0 0 1 1 1 0 0 0 0 1 2 1 0 1 1 1 0 2 2 2 0 0 0 0 2 1 1 1 1 1 1 0 2 1 2 0 0 0 1 1 1 2 1 0 2 0 1 0 1 0 0 0 1 0 0 0 0 0 0 0 0 1 1 0 0 1 0 0 0 0 0 0 0 2 0 1 2 1 0 1 0 0 1 1 1 0 0 1 1 2 1 1 1 1 0 0 0 0 2 0 2 1 0 0 1 1 0 1 0 1 1 0 2 1 1 0 1 1 0 0 0 0 0 0 0
52 0 1 0 0 0 0 2 1 2 0 0 0 0 0 0 0 0 0 1 1 2 1 1 1 1 1 0 1 1 1 0 0 0 2 1 1 1 1 1 1 1 0 0 1 0 0 0 1 0 0 0 2 0 0 1 0 1 2 0 2 0 0 1 1 0 1 1 0 0 0 1 1 2 1 2 2 1 2 0 1 2 2 1 2 0 0 0 0 2 0 0 1 0 1 1 1 1 0 1 2 1 0 0 1 1 2 0 0 2 2 2 0 1 0 0 1 0 2 0 0 1 0 0 0 1 0 1 1 1 1 0 0 0 0 0 1 0 0 0 2 0 0 0 0 0 0 0 0 0 1 0 0 2 0 0 0 1 0 1 0 0 0 1 1 2 0 2 0 1 1 0 1 1 0 2 1 1 0 1 0 1 1 0 0 0 0 1 0 0 2 1 0 0 1 2 1 2 0 0 0 0 0 0 1 0 0 1 0 0 1 2 2 0 2 0 2 0 1 1 0 0 2 0 0 1 1 0 0 0 0 0 0 0 2 0 0 2 0 0 0 0 2 0 2 2 0 0 0 0 0 0 0 0 0 0 0 0 0 0 0 0 0 0 0 0 0 1 2 2 0 0 1 2 0 0 0 0 2 0 1 0 1 1 2 2 2 1 0 2 0 2 1 0 2 1 1 1 0 1 0 0 2 0 0 1 1 1 0 0 0 0 0 2 2 1 1 0 1 0 1 2 2 2 2 0 0 1 0 2 0 0 0 0 0 0 0 0 0 1 0 0 0 2 0 0 1 0 1 1 1 0 0 2 1 1 1 1 1 0 1 1 2 2 1 0 0 2 1 0 1 1 1 2 0 2 2 2 0 0 0 0 1 0 0 0 0 0 0 0 0 0 0 1 1 1 2 1 1 0 0 2 2 2 1 1 1 1 1 1 0 0 0 0 1 2 1 0 0 0 0 1 1 1 1 1 0 1 0 0 1 0 0 0 0 1 0 1 0 0 2 0 0 1 1 2 1 0 0 0 0 1 2 2 2 2 2 2 1 2 0 0 0 0 0 0 0 0 0 0 2 1 0 2 1 1 1 0 1 1 2 0 0 0 2 1 0 0 0 0 0 0 1 2 1 1 1 1 2 1 0 1 1 0 1 1 2 0 0 0 0 1 1 2 2 0 0 1 0 1 1 2 1 1 1 2 0 1 1 1 1 0 1 1 1 0 1 0 1 0 2 2 0 0 1 2 0 0 2 1 0 0 0 2 2 0 0 1 0 2 0 0 1 1 1 1 0 1 1 0 1 0 0 0 2 0 2 1 1 1 0 1 0 0 0 0 0 0 0 0 0 1 0 0 2 0 2 0 0 0 0 2 2 0 0 1 1 0 1 1 1 0 0 2 1 1 2 0 2 0 0 2 0 0 0 0 2 1 0 0 0 0 0 0 0 1 2 0 2 0 0 1 0 1 2 1 1 1 0 1 1 2 0 0 0 2 2 1 2 0 0 0 1 1 1 1 1 2 0 0 0 0 0 1 0 2 0 1 0 0 1 0 2 1 0 2 2 0 1 2 2 0 1 2 0 0 1 0 0 1 1 1 0 0 1 0 1 2 2 1 0 0 0 1 0 1 1 1 1 0 0 0 2 1 0 1 2 2 1 1 0 1 1 0 0 0 1 0 0 2 0 2 0 1 1 0 0 0 0 0 0 0 0 0 0 0 0 0 2 1 0 1 2 0 0 1 2 1 1 2 0 0 2 1 0 0 1 1 1 1 1 1 1 1 1 0 0 0 2 0 2 2 0 0 0 0 0 0 0 1 0 0 0 0 2 0 1 0 0 1 1 0 1 1 1 0 2 0 1 1 1 1 0 0 0 2 0 1 1 0 1 1 1 0 0 0 2 1 2 1 0 0 1 0 1 0 1 2 1 0 0 1 0 0 2 0 0 1 0 0 0 0 0 0 0 0 1 0 2 0 0 0 1 1 0 0 0 0 2 2 1 1 2 0 2 1 0 1 1 0 1 1 0 0 2 2 2 0 0 0 0 2 1 1 1 1 1 2 0 1 1 0 0 0 1 1 2 1 2 1 0 2 0 1 0 1 1 1 0 1 0 0 1 2 0 0 1 0 1 0 0 0 2 2 2 1 0 0 1 1 2 0 2 1 1 1 2 2 2 2 2 0 0 0 0 0 1 0 1 1 0 1 0 0 0 2 0 0 1 0 0 1 0 0 0 0 0 0 0 1 0 0 1 2 0 0 0 0 0 0 0 0
53 1 1 0 0 0 1 2 0 2 0 0 0 0 0 0 0 0 1 1 1 2 0 0 0 0 0 0 2 1 1 1 0 1 2 1 2 2 0 0 1 0 0 0 0 1 0 0 0 0 0 1 0 2 0 0 0 0 0 0 1 1 2 2 0 0 1 0 0 0 0 1 1 2 1 2 2 1 1 0 1 2 1 0 1 0 0 0 0 2 0 0 2 0 0 0 0 0 0 0 1 1 0 0 2 1 2 0 0 2 1 2 0 0 0 0 0 0 0 2 2 0 2 2 2 0 0 1 0 2 1 0 0 0 0 0 0 0 0 0 0 0 0 0 0 0 0 0 0 1 0 0 0 0 0 2 1 1 1 0 0 0 1 0 1 2 0 0 1 2 0 1 1 1 0 2 1 1 0 1 0 0 0 0 0 0 0 2 1 0 2 1 0 0 2 2 2 1 0 0 0 0 1 0 0 0 0 0 0 0 1 1 2 0 2 0 0 0 2 1 1 1 2 0 1 0 0 2 1 2 0 0 0 0 1 0 0 2 0 0 0 0 2 0 1 1 0 0 0 0 0 1 1 1 1 0 1 1 0 0 0 0 0 0 0 0 1 1 2 2 0 2 1 2 0 0 0 0 1 0 0 0 1 1 2 1 1 0 0 2 0 2 1 0 1 0 2 0 0 0 0 0 2 0 2 0 1 2 1 0 1 0 0 2 1 0 2 1 1 0 0 2 1 2 1 0 0 0 1 1 0 1 1 1 0 0 0 0 0 0 0 1 0 2 0 0 2 1 1 0 0 1 0 1 1 0 1 0 0 2 2 0 2 0 2 1 0 2 0 0 0 0 1 2 0 2 2 1 0 1 2 1 0 0 1 1 0 0 0 0 0 0 0 0 2 0 0 1 0 0 0 1 0 2 2 1 0 0 0 0 0 0 1 0 1 2 0 0 1 0 1 1 0 1 0 0 0 0 1 1 2 1 0 1 1 0 0 2 0 0 1 0 0 0 0 1 0 0 1 2 0 0 2 2 2 2 2 0 1 0 0 0 0 0 1 1 0 0 0 0 0 1 1 1 0 0 0 0 2 1 1 0 0 0 2 0 0 1 0 1 0 2 0 1 1 0 0 0 1 1 1 1 1 1 0 0 1 1 2 0 1 1 0 0 0 2 0 0 0 2 1 1 2 2 2 2 0 1 1 1 0 1 1 0 1 1 1 0 0 1 1 1 2 0 0 2 0 2 0 2 0 0 0 1 1 2 0 0 0 0 1 0 0 0 0 1 0 2 2 0 1 1 1 0 0 1 2 2 2 2 0 0 0 1 1 0 1 1 1 1 0 0 1 0 1 0 0 0 0 0 0 2 1 1 0 1 1 0 1 1 1 0 0 0 0 0 0 0 0 0 0 0 0 0 0 0 2 1 0 0 0 0 0 0 0 0 2 0 2 2 0 0 0 0 2 2 2 2 0 1 0 1 0 1 1 1 2 0 2 0 0 0 2 2 2 2 0 1 1 1 1 1 1 0 0 2 0 1 1 0 1 0 2 2 0 2 2 1 2 1 1 1 0 0 0 0 0 0 0 2 0 2 0 1 0 0 1 2 2 0 0 0 0 1 0 1 1 2 2 0 0 0 0 0 2 1 1 0 0 0 0 1 0 0 0 1 1 0 0 0 0 1 0 0 1 0 1 1 0 1 1 1 1 1 0 0 1 0 1 0 0 0 2 0 2 1 2 0 1 2 2 0 2 0 1 0 0 1 0 0 0 0 2 0 0 1 1 2 1 2 0 1 2 0 2 0 1 1 0 1 1 0 0 1 1 1 1 0 0 2 2 0 1 0 1 0 1 0 1 1 1 2 0 1 0 2 0 1 0 1 0 1 1 1 1 1 0 0 0 0 0 0 1 1 1 1 1 1 0 0 0 1 0 0 1 0 1 0 0 1 0 0 1 1 0 1 1 0 2 0 1 0 0 2 0 1 0 1 1 2 1 1 1 0 1 1 1 1 0 0 2 1 2 0 1 1 2 0 0 0 1 0 2 2 1 1 1 2 0 1 1 1 0 0 0 1 1 1 2 1 0 2 0 1 0 1 1 1 0 1 0 1 0 2 0 0 0 1 1 0 0 0 1 0 0 1 0 0 0 0 2 0 2 0 0 0 0 0 1 0 1 0 0 0 2 1 1 0 0 0 0 0 0 0 0 1 0 2 1 0 0 2 0 1 1 1 2 0 0 2 1 1 0 1 0 1 0 0 0 0 2 1
54 1 2 0 0 0 2 1 0 2 0 0 0 0 0 0 0 0 1 1 1 1 0 0 0 0 0 0 2 2 2 1 1 2 2 1 2 0 0 0 2 2 0 0 1 0 1 0 0 1 1 1 1 0 1 0 1 0 1 0 1 1 0 1 1 1 0 0 0 0 1 0 2 2 0 2 1 1 2 0 0 1 2 1 1 0 0 0 0 2 0 0 1 0 1 2 1 1 1 0 0 0 1 0 2 1 2 1 1 1 1 2 0 1 1 0 1 0 1 1 1 0 0 0 0 0 0 0 0 1 0 0 0 0 0 0 0 0 0 0 1 0 0 0 0 0 0 0 0 0 1 0 0 0 0 0 0 1 0 1 0 1 0 2 0 0 0 1 1 2 0 1 2 0 0 1 1 0 0 0 0 0 1 0 0 0 0 1 0 0 0 0 2 2 2 2 1 2 1 1 0 0 0 0 0 0 1 0 2 0 0 0 0 0 1 0 0 0 1 1 1 1 2 0 0 1 1 0 0 0 0 0 0 0 1 1 1 2 0 0 0 1 2 0 1 1 0 0 0 0 0 0 1 0 0 1 1 1 0 0 0 0 0 0 1 0 0 0 1 1 0 2 1 2 0 0 1 2 2 0 0 0 0 0 0 0 0 0 0 2 0 2 1 0 2 1 0 2 0 2 0 2 1 1 0 0 1 0 1 0 0 0 0 2 2 0 2 0 0 1 0 1 0 0 2 0 0 0 2 2 0 2 0 0 0 0 0 1 0 0 2 2 1 0 0 0 1 0 0 0 0 1 0 1 1 0 0 0 0 1 1 0 2 0 2 1 0 2 2 1 2 2 1 2 0 0 1 2 0 0 1 1 0 1 1 0 0 0 0 0 0 0 0 0 2 0 0 1 0 0 0 1 1 1 0 0 1 0 1 1 1 1 0 0 2 2 2 0 0 0 0 2 0 2 1 1 0 1 0 0 1 0 0 1 0 1 0 0 0 0 0 0 0 0 0 1 1 2 0 1 0 1 1 2 1 1 1 0 0 0 0 0 1 1 0 0 0 1 0 0 2 0 2 0 1 1 1 0 2 1 1 0 0 0 1 1 0 1 0 0 0 1 1 2 2 0 1 0 0 2 2 2 1 1 0 0 1 1 0 0 0 1 0 0 0 1 1 1 0 1 1 2 0 0 0 2 0 2 2 0 2 0 0 0 0 0 2 0 0 0 2 2 1 0 0 1 0 1 1 1 0 0 0 1 2 0 1 1 1 0 1 1 2 0 0 0 2 1 0 1 0 0 1 0 1 1 2 1 1 1 0 1 0 0 0 0 0 2 2 2 0 0 1 0 0 0 0 0 0 0 0 1 1 0 1 1 1 0 1 1 1 0 0 0 0 0 0 0 1 0 0 1 0 1 1 0 1 1 0 0 0 0 0 0 0 1 2 1 2 2 1 1 0 1 1 1 1 1 0 2 0 1 0 1 0 2 0 0 1 1 0 1 2 2 2 2 1 2 1 1 0 1 0 0 0 2 0 1 0 0 1 0 2 0 0 2 1 1 2 1 1 0 1 0 0 1 0 0 0 0 0 0 0 0 1 0 2 2 1 0 1 0 0 0 0 1 0 2 2 0 0 0 0 0 2 2 0 0 0 0 0 0 0 0 0 0 0 0 0 2 1 2 0 0 1 0 1 0 0 1 1 1 0 0 0 1 1 0 1 0 0 0 2 0 1 0 2 1 1 1 0 0 2 0 0 1 0 1 1 1 0 1 1 1 1 0 1 1 2 1 1 2 0 1 1 1 0 1 0 1 1 0 0 0 2 1 0 0 0 1 1 0 1 0 1 0 1 1 1 1 0 2 0 2 0 1 0 2 2 0 1 1 1 1 0 2 0 0 1 0 1 1 1 1 1 1 1 1 0 0 0 1 0 0 1 1 0 0 0 0 0 0 1 1 1 0 0 0 1 0 0 0 0 1 0 1 0 0 1 2 2 2 0 0 0 2 0 2 1 0 2 1 0 0 2 2 2 0 0 0 0 2 1 1 1 1 0 2 1 1 1 0 0 0 0 2 2 1 1 0 0 1 0 1 0 2 1 1 1 0 1 0 0 2 0 0 0 1 1 0 0 0 1 1 2 0 0 0 0 1 2 0 1 0 1 0 1 2 2 2 2 0 0 0 2 0 0 0 0 0 0 0 0 0 0 1 0 1 1 0 0 1 0 1 0 0 0 0 0 2 0 0 0 1 0 0 0 0 1 1 1 1
55 0 2 1 0 0 1 1 0 0 1 2 0 1 0 0 0 1 2 0 0 1 0 0 0 0 1 0 2 1 1 0 0 1 0 0 0 0 0 0 2 2 0 0 0 1 1 0 1 0 0 1 0 0 2 2 0 0 0 1 0 2 0 1 0 2 0 0 0 0 1 1 2 2 2 2 2 2 1 1 0 2 2 0 1 0 0 1 1 2 1 2 2 1 0 1 0 1 1 0 2 0 1 0 0 0 2 2 2 0 0 2 0 2 0 1 2 0 0 2 2 0 1 1 0 0 0 2 2 2 1 0 0 0 0 0 0 0 0 0 0 0 0 0 0 0 0 0 0 0 0 0 0 0 0 0 0 1 1 0 0 0 1 0 1 1 1 2 0 1 1 0 1 1 2 1 0 1 0 1 0 0 1 0 1 1 0 2 0 2 0 2 0 0 1 1 0 1 0 1 0 0 0 0 0 1 1 0 1 0 0 1 1 0 2 1 1 0 2 0 1 1 2 0 0 0 0 0 0 0 0 0 0 0 0 0 0 2 0 0 0 0 1 0 1 1 0 0 1 1 1 0 1 0 2 0 0 0 0 0 0 0 0 0 0 0 0 2 0 0 0 2 1 2 0 0 0 2 2 0 0 1 1 1 1 1 2 1 0 2 0 1 2 0 2 0 2 1 1 0 1 0 2 0 1 0 1 0 1 0 1 2 0 1 1 0 2 0 1 0 1 2 1 0 2 0 0 0 2 2 0 2 0 0 0 0 0 1 0 0 1 1 2 1 1 0 0 0 0 1 1 0 0 2 1 1 2 1 0 2 2 0 1 1 0 1 0 1 2 0 2 2 1 2 0 1 1 1 0 1 1 1 0 0 1 1 0 0 0 0 0 0 0 0 2 0 0 2 1 0 0 0 1 2 2 1 1 1 1 1 0 0 0 0 1 1 1 0 0 0 0 2 0 1 0 0 0 2 0 2 2 0 0 1 1 1 1 0 0 0 1 0 0 0 0 0 1 0 1 1 0 1 0 1 1 0 1 0 0 1 0 0 1 1 0 0 0 1 0 1 1 1 1 1 2 0 1 0 2 0 2 0 0 0 2 1 0 0 0 1 1 1 1 1 0 0 0 0 1 1 1 2 2 0 0 0 1 2 2 0 1 2 1 1 1 0 0 0 0 1 1 1 0 0 0 1 1 0 0 2 0 2 1 0 0 1 0 0 1 2 0 0 2 2 2 1 0 1 1 1 0 0 0 2 1 1 0 0 0 0 0 0 0 1 1 0 0 1 0 0 0 1 0 0 2 0 2 0 1 0 1 1 0 1 1 0 1 2 1 1 0 0 0 0 1 0 0 1 0 1 1 1 1 0 1 1 0 1 2 2 1 0 0 1 1 1 1 0 0 0 0 1 0 0 0 2 1 1 0 0 0 2 1 0 0 0 2 1 1 0 0 0 0 0 0 0 0 1 0 0 0 0 0 0 0 2 1 0 0 1 1 0 2 0 0 1 1 2 0 1 1 0 1 0 0 1 1 0 0 0 0 0 2 1 0 2 1 0 2 2 1 1 0 2 2 0 0 0 0 2 1 1 0 0 0 0 2 1 2 2 0 0 0 2 0 0 0 1 1 0 0 1 1 0 2 2 0 0 0 0 0 1 0 0 0 0 0 0 0 1 1 1 0 0 0 1 0 0 0 0 0 0 0 0 0 1 1 0 2 1 0 1 2 0 0 0 0 0 2 1 0 0 1 0 0 1 2 2 0 0 0 0 0 0 0 2 0 1 2 1 1 2 1 1 2 1 0 1 0 0 0 0 0 0 2 1 1 0 0 0 0 0 0 1 0 0 1 1 0 1 1 2 0 2 0 2 0 2 0 0 0 2 0 1 0 2 0 0 0 0 0 0 1 1 1 1 1 0 0 0 0 0 0 0 1 1 0 1 0 0 0 0 0 0 0 0 0 0 2 0 1 0 0 0 0 2 0 1 1 2 2 2 0 0 0 1 0 1 0 0 1 2 1 0 2 2 2 0 0 1 0 0 2 2 1 0 0 1 0 0 0 1 0 0 1 1 1 0 1 1 0 1 0 0 1 1 1 1 1 0 0 0 0 1 0 0 0 0 1 1 0 0 1 1 0 0 1 1 0 0 2 0 2 0 0 2 2 1 1 1 2 0 0 1 2 0 0 0 1 1 0 0 0 0 0 0 0 1 1 0 0 1 0 1 0 1 1 0 0 0 0 0 1 2 0 0 0 1 1 0 1 0
56 1 1 0 0 0 1 2 1 2 0 0 0 1 0 0 0 0 1 2 2 2 0 0 0 0 0 1 1 1 1 0 2 2 0 0 1 1 0 0 2 2 1 1 0 1 0 0 0 0 0 0 0 0 2 0 0 1 2 1 1 1 0 2 0 1 1 0 0 0 0 0 2 2 2 2 1 1 2 0 1 1 2 2 2 0 1 0 0 2 0 1 0 0 1 2 1 1 0 1 2 0 0 1 1 0 2 0 1 1 1 2 0 2 0 0 2 0 1 1 1 0 2 2 2 0 0 1 0 2 0 1 0 0 1 1 1 0 0 0 0 0 0 0 0 0 0 2 2 2 0 1 0 0 0 0 0 0 1 2 1 1 0 1 1 2 1 2 0 1 1 0 1 1 1 1 0 1 0 0 0 0 0 1 0 0 1 2 0 0 1 2 0 1 1 2 1 2 0 0 0 0 1 0 1 0 1 1 1 0 0 0 0 0 0 0 0 0 1 0 1 1 2 0 0 2 2 2 1 1 0 0 0 0 2 0 0 2 0 0 0 0 2 1 1 1 0 0 0 0 0 1 1 0 0 0 0 2 0 0 0 0 0 0 0 0 0 0 1 1 0 2 1 1 0 1 0 0 1 0 1 0 0 0 2 1 2 0 0 1 1 1 0 1 0 1 0 1 0 0 0 0 1 1 0 0 0 1 0 0 0 0 0 2 2 0 0 0 1 0 1 1 1 2 1 0 1 0 0 1 0 1 1 1 0 0 1 1 0 1 1 2 0 2 1 0 1 1 2 0 0 0 1 2 1 0 0 0 0 1 1 0 1 1 1 0 0 2 1 0 1 1 0 2 0 0 2 1 0 2 1 1 1 0 0 1 0 0 0 0 0 0 1 0 2 2 2 0 0 0 0 0 1 2 1 0 1 0 0 0 1 1 0 0 1 2 1 2 0 2 0 0 1 1 0 2 0 1 0 0 1 0 0 0 0 0 0 0 0 0 2 0 0 0 0 0 1 0 0 0 1 0 1 2 2 0 2 2 1 1 1 0 0 0 0 1 0 1 0 1 2 1 1 1 2 0 1 0 2 1 1 0 0 0 2 1 0 0 0 0 0 0 0 0 0 0 1 0 0 2 2 2 1 0 1 1 2 1 1 0 0 2 0 1 1 1 0 0 0 1 0 2 0 0 0 2 1 1 1 1 1 0 0 0 1 1 0 0 1 0 1 2 2 1 1 2 0 1 1 1 0 0 0 2 2 0 0 1 0 1 0 0 0 0 0 1 0 2 2 0 0 2 0 0 0 0 1 2 2 2 0 1 0 2 2 0 2 1 1 1 0 2 0 0 0 0 0 1 0 2 2 0 1 0 0 1 1 0 2 2 0 0 0 0 0 1 1 0 0 1 1 2 0 1 1 1 1 2 0 0 0 2 0 0 0 1 2 1 1 0 0 1 0 1 1 1 0 1 0 0 1 0 0 1 0 2 2 1 1 0 0 0 1 1 1 2 0 1 1 0 0 1 1 1 0 2 0 1 0 0 2 0 2 2 1 2 1 0 2 2 2 0 1 1 1 0 0 0 0 0 0 0 0 0 0 0 1 2 2 1 1 0 0 2 0 1 2 1 1 0 0 0 1 1 1 1 2 1 1 0 0 0 0 0 0 0 1 0 0 1 1 0 0 0 1 0 1 1 0 0 0 0 1 1 0 0 1 0 1 0 0 0 2 0 1 1 2 0 1 2 1 1 2 0 0 1 0 2 0 0 0 0 1 0 0 2 1 2 1 2 0 2 2 0 1 0 0 0 0 0 0 0 0 1 1 0 2 1 1 1 1 0 1 1 1 0 2 1 2 2 2 2 0 2 0 0 0 1 0 0 0 2 2 2 0 2 0 0 1 0 1 1 0 0 0 0 0 0 0 0 0 0 0 0 2 0 0 0 0 0 0 0 1 0 1 0 1 1 1 0 1 0 0 1 0 2 0 1 2 2 1 1 1 0 1 1 0 1 0 0 2 1 0 0 2 1 1 0 0 1 0 0 1 1 2 2 0 0 0 0 0 0 2 0 1 1 1 0 1 1 0 1 0 1 1 2 0 0 0 1 0 0 0 2 0 0 0 0 0 1 0 0 2 2 2 1 1 1 0 1 2 0 2 1 0 0 1 1 1 1 0 1 0 0 0 0 2 1 1 1 1 0 0 0 0 1 0 2 0 0 0 2 0 1 0 0 0 0 1 2 0 0 1 2 0 0 0 1 1 0 2 2
57 0 1 0 0 0 1 2 1 2 0 0 1 1 0 0 1 0 0 2 2 2 1 0 0 1 0 0 2 2 2 1 2 1 2 1 2 2 0 0 1 1 1 1 0 1 1 0 0 0 0 0 0 0 2 2 0 1 1 1 1 1 0 2 0 1 1 0 0 0 0 0 2 1 1 1 1 2 2 0 2 2 1 0 0 0 1 1 1 2 2 2 0 0 0 1 0 0 0 0 2 0 0 0 2 1 1 0 0 2 0 0 1 1 0 0 0 0 1 1 1 1 2 2 2 0 0 1 1 2 0 0 0 0 0 0 0 0 0 0 1 0 0 0 0 0 1 0 0 0 1 1 0 0 0 1 0 0 0 2 0 0 1 0 1 0 0 2 0 1 1 0 0 2 0 0 0 1 0 1 0 0 1 0 0 0 0 1 0 1 0 1 0 2 2 0 1 2 0 2 0 0 0 1 1 0 1 1 1 0 1 1 2 1 1 0 0 0 1 1 0 0 2 0 0 0 0 1 0 2 1 1 0 0 2 0 1 2 0 0 0 0 1 1 2 2 0 0 0 0 0 0 1 0 0 0 2 2 0 1 1 1 0 0 1 1 0 0 0 0 1 1 0 1 0 0 1 0 2 0 0 0 1 1 2 1 1 0 0 2 0 2 2 0 2 0 1 0 0 0 0 0 1 1 1 0 0 2 0 0 0 1 0 2 2 0 2 0 1 0 1 0 1 1 2 0 1 0 1 0 0 0 0 0 0 0 0 1 0 0 2 2 2 2 1 0 1 1 1 0 0 0 0 2 2 0 2 1 0 0 0 0 2 0 2 0 0 2 1 0 1 1 1 2 0 0 0 1 0 0 1 0 0 0 0 0 0 0 0 1 0 0 0 0 2 0 0 1 0 0 0 0 0 1 1 0 0 1 0 0 0 0 0 0 0 2 0 0 1 0 0 1 1 1 1 1 1 0 0 2 2 0 1 0 0 0 0 1 0 0 2 0 0 0 0 2 1 1 0 2 0 1 1 2 1 1 1 2 1 2 2 1 1 1 0 1 1 1 0 1 2 1 2 0 1 0 1 0 2 0 2 0 0 2 1 1 0 1 1 0 1 0 0 1 1 1 1 1 1 2 1 2 2 0 0 0 2 2 2 0 0 2 0 0 0 1 0 0 0 1 1 2 0 1 1 2 0 0 0 1 0 0 2 1 2 1 0 0 0 0 1 1 2 1 1 1 0 0 2 0 0 0 0 1 2 0 1 0 2 0 1 0 0 0 0 0 0 2 1 0 0 0 0 0 1 0 1 1 1 1 0 0 1 1 1 1 1 1 1 1 0 0 1 0 0 0 0 0 0 1 1 1 0 1 0 0 2 0 1 1 1 0 0 1 0 1 0 0 0 0 0 1 0 0 0 2 0 2 0 0 0 1 0 0 0 1 2 1 2 1 0 1 0 1 1 1 1 0 1 2 0 0 0 2 0 2 0 0 1 0 0 0 1 1 1 2 0 1 2 0 0 2 0 0 1 2 1 0 0 0 2 0 2 1 1 2 1 1 1 0 1 0 1 1 0 0 0 0 0 0 0 0 0 0 1 0 1 1 1 1 1 0 0 1 1 1 0 1 1 1 0 0 0 0 1 2 0 0 0 0 0 0 0 0 0 0 0 0 0 0 0 0 0 0 0 0 0 1 0 1 1 1 0 1 0 0 0 0 2 0 0 0 2 0 0 2 2 2 0 2 0 0 0 0 0 0 2 2 0 0 0 0 0 1 0 1 0 2 1 2 0 2 0 1 1 1 0 1 0 1 1 0 0 0 1 1 1 0 0 1 1 0 2 0 1 0 1 0 1 2 2 1 0 2 0 1 0 1 1 0 0 2 2 0 0 1 1 1 1 0 1 0 0 0 0 0 0 1 0 1 1 0 0 0 2 0 0 0 0 0 0 0 0 0 0 1 1 0 2 0 0 0 0 2 0 1 0 2 2 1 2 1 0 0 0 0 1 2 0 1 1 1 2 1 2 1 2 0 0 0 0 1 2 2 1 0 0 2 0 1 0 1 0 1 2 0 0 1 2 1 0 2 0 0 0 2 0 1 1 0 1 1 0 2 0 0 0 1 1 1 0 0 1 0 1 0 1 1 1 0 2 0 1 1 1 0 1 0 0 1 0 1 0 2 2 0 1 0 1 1 0 0 0 0 0 0 1 0 2 0 0 0 0 0 0 1 1 0 0 1 0 0 1 2 0 0 0 0 0 0 1 0
58 1 2 0 0 0 0 2 0 1 0 0 0 0 0 0 0 0 0 2 2 2 0 0 0 1 0 0 2 2 1 0 0 0 2 0 2 0 0 0 1 1 2 1 0 1 0 0 0 0 0 0 0 1 1 1 0 0 0 0 0 0 2 2 0 0 1 0 0 0 0 1 2 2 0 2 1 1 2 0 1 1 2 0 1 0 0 0 0 2 0 0 0 0 0 0 0 1 1 0 0 0 0 0 1 0 2 1 1 1 1 2 1 2 2 2 2 0 1 2 2 0 2 2 1 0 0 1 1 1 0 0 0 0 0 0 0 0 0 0 2 0 0 0 0 0 1 0 0 1 1 0 0 0 0 0 1 1 0 1 0 0 0 0 1 1 0 2 0 2 0 0 1 1 0 0 0 0 0 0 0 0 0 1 0 0 1 1 0 0 2 1 0 0 1 2 1 2 0 1 0 1 0 0 0 1 1 2 1 0 2 2 1 0 2 0 0 0 1 1 1 1 1 0 1 0 0 2 0 2 0 0 0 0 2 0 0 2 1 1 1 1 2 0 2 2 0 0 0 0 0 1 1 0 0 0 1 0 0 0 0 0 0 0 0 0 0 0 1 0 0 2 0 1 1 2 1 0 0 0 0 2 0 0 0 0 0 0 0 2 0 0 2 0 2 0 2 1 0 1 0 0 2 0 1 0 1 1 0 0 0 1 0 2 2 0 1 0 0 0 2 1 0 0 2 0 0 0 1 2 0 2 0 0 0 0 0 1 0 1 0 1 2 2 0 0 2 0 1 0 0 1 0 2 2 0 0 1 0 2 2 0 0 0 0 2 0 2 2 0 2 2 0 2 0 0 2 2 2 2 0 0 1 0 0 2 0 1 1 0 0 0 1 0 2 2 2 2 0 0 0 1 1 2 1 0 1 1 0 0 0 0 0 0 1 2 1 0 0 0 0 2 1 0 1 1 0 0 0 1 2 0 0 0 0 0 0 1 0 0 1 0 0 0 0 2 1 2 0 0 0 2 1 2 2 1 2 2 0 2 2 0 0 0 0 2 0 1 0 1 2 1 2 1 0 1 0 0 2 1 1 0 0 1 1 2 1 1 0 0 0 1 0 1 1 0 2 0 2 1 0 2 2 0 0 0 1 1 2 0 1 1 1 2 2 0 0 1 0 1 1 2 0 0 0 0 0 0 0 2 0 1 2 1 2 1 0 0 0 1 1 1 2 2 1 2 0 1 1 1 0 0 0 2 1 2 0 0 0 1 0 0 0 0 0 1 0 2 2 1 1 0 1 0 0 1 1 0 1 0 0 0 0 0 2 0 0 0 0 0 1 2 0 1 1 0 2 0 0 0 0 1 1 1 0 1 1 0 0 0 0 0 0 1 1 1 1 0 0 0 0 0 0 1 1 0 2 1 0 0 0 0 0 0 0 1 2 1 1 0 1 2 1 1 1 1 1 0 0 0 0 2 0 0 0 1 2 0 1 0 0 0 0 1 2 2 0 1 2 0 0 2 0 0 1 1 1 0 1 0 0 1 1 0 0 1 0 0 2 2 2 0 0 0 0 0 0 0 0 1 0 1 0 0 2 0 2 2 2 0 1 0 0 0 0 1 1 1 1 0 0 0 1 0 2 2 1 2 1 1 1 2 0 0 0 1 1 0 0 1 0 1 1 0 0 0 0 1 0 1 1 1 0 0 0 0 0 0 1 0 0 0 2 0 1 0 2 1 1 2 1 0 1 1 2 0 1 2 0 0 0 0 0 1 1 1 0 2 0 2 0 2 1 0 0 0 0 2 0 1 1 0 0 0 1 1 0 1 1 1 1 0 2 0 1 0 1 0 1 1 1 1 0 2 0 1 0 0 1 1 0 1 2 0 0 0 2 0 1 0 0 0 0 0 0 0 0 0 0 0 0 0 0 0 1 1 0 0 0 2 0 0 0 0 0 0 1 0 1 0 1 0 0 0 1 1 1 1 2 2 2 2 0 0 0 0 0 0 0 1 2 2 0 0 2 1 1 0 1 1 0 0 2 2 1 0 0 2 0 0 0 1 2 0 1 1 2 1 1 0 0 1 0 1 0 1 1 0 1 0 0 0 0 0 0 0 0 1 2 0 0 0 1 1 1 1 1 0 0 1 2 0 2 0 0 0 0 0 0 1 1 1 0 0 2 1 1 0 1 1 0 1 0 0 0 2 0 1 1 0 0 1 0 1 0 0 0 0 0 2 1 1 0 2 0 0 0 0 0 0 1 1
59 0 0 0 0 1 1 1 0 0 0 1 0 0 0 0 0 0 1 1 1 1 0 1 0 0 1 0 1 2 2 0 0 0 2 1 2 1 0 0 2 2 0 0 0 1 0 0 1 1 1 1 0 0 1 0 0 0 0 0 2 0 0 2 1 0 2 0 0 0 0 1 2 1 1 1 1 1 1 0 1 2 1 1 1 1 0 1 0 2 0 0 0 0 1 1 1 1 1 0 1 0 1 0 1 0 2 0 1 1 0 1 1 2 1 1 1 0 1 2 2 0 1 1 1 1 0 2 1 2 1 0 0 0 1 0 0 0 1 0 2 0 0 0 0 0 0 0 0 0 0 0 0 0 0 0 1 0 0 2 1 2 0 1 1 1 0 1 1 2 0 1 1 1 0 1 0 0 0 0 0 0 0 0 0 0 0 0 0 0 1 0 0 0 0 1 1 2 0 0 0 1 1 0 1 0 1 0 1 0 0 1 1 0 2 0 0 1 1 1 0 0 2 0 1 0 0 2 0 2 0 0 0 0 2 0 0 2 0 0 0 0 2 0 1 1 0 1 0 0 0 1 1 0 0 0 2 2 0 1 1 1 0 0 1 1 1 1 2 2 0 1 1 2 0 0 0 1 1 0 0 0 1 1 2 2 2 0 1 2 0 1 2 0 2 0 1 1 0 0 0 0 2 0 0 0 0 2 0 0 0 1 0 2 2 2 2 0 1 0 1 1 1 0 2 0 0 0 1 0 0 1 0 0 0 0 0 2 0 0 0 0 1 2 0 0 2 0 0 0 0 1 0 1 0 1 1 1 1 0 1 1 2 1 1 0 0 1 2 0 2 2 0 2 0 0 2 2 2 2 1 0 1 1 0 1 0 0 0 0 0 0 1 0 2 2 2 1 0 0 0 0 0 2 2 0 0 0 0 0 0 1 0 0 2 2 2 1 0 0 0 1 1 2 0 1 1 1 0 1 1 1 0 1 1 1 0 1 1 0 1 0 0 0 0 1 2 0 2 1 0 0 1 2 1 1 1 2 1 2 1 0 0 0 0 1 0 1 0 1 1 1 2 0 1 1 0 0 1 0 0 0 0 1 1 1 1 1 0 0 1 1 0 2 1 0 1 0 1 1 1 1 1 1 0 0 1 1 1 0 0 1 0 1 1 1 0 0 0 0 0 2 0 0 0 2 1 0 0 1 0 0 0 0 0 0 1 0 1 2 0 0 1 0 0 0 0 0 1 1 0 1 0 2 1 1 0 0 1 0 1 0 0 1 1 1 0 2 2 0 1 0 0 0 0 0 2 1 1 1 0 1 0 0 0 0 0 2 0 0 0 0 1 0 0 0 0 1 0 1 1 1 0 0 1 0 0 0 1 1 1 0 0 1 1 1 1 0 0 0 1 1 0 0 0 1 2 2 0 0 0 0 1 0 0 0 2 1 0 0 0 0 2 2 2 0 1 1 0 1 2 2 1 1 1 2 1 1 2 0 0 0 1 1 1 1 0 2 0 1 1 0 0 0 1 1 1 1 1 1 2 0 1 0 0 1 0 0 1 2 2 0 0 1 1 0 0 1 0 2 1 0 0 0 1 0 2 2 2 0 0 0 0 1 1 1 0 1 1 0 0 1 0 0 2 2 1 1 1 1 0 0 0 0 0 1 0 0 0 1 1 0 0 0 0 0 0 0 0 0 0 0 0 1 0 1 0 1 2 1 1 0 2 0 1 1 2 0 2 1 1 0 2 2 0 0 1 2 0 0 1 0 1 0 0 0 1 2 0 2 0 2 0 1 1 1 0 1 0 1 1 0 0 0 2 2 2 0 0 2 2 0 1 1 1 0 2 1 1 1 0 2 0 2 0 0 0 0 1 1 1 0 1 2 0 2 1 0 0 0 0 0 0 0 0 0 0 1 0 1 0 0 0 0 2 0 0 0 1 2 0 0 0 0 0 1 1 0 2 0 1 0 0 1 0 2 0 0 1 1 0 0 0 0 0 0 1 2 0 0 2 0 0 0 2 2 2 0 0 0 0 1 1 1 1 1 0 2 1 2 1 2 0 0 1 1 2 0 1 1 0 1 0 2 0 1 1 0 0 0 0 2 0 1 0 0 2 1 1 0 0 0 2 1 1 0 0 0 0 0 2 0 2 0 0 0 0 0 0 2 0 1 0 0 1 0 0 0 1 1 0 0 0 0 0 0 0 1 1 0 0 2 0 2 1 0 1 0 0 1 0 0 0 1 0 0 0 0 0 0 0 0
60 0 1 0 0 0 1 1 0 1 0 1 1 1 0 0 0 0 0 1 1 1 0 1 0 0 2 0 2 2 1 0 0 0 2 1 2 1 0 0 2 2 0 0 0 0 0 0 0 1 1 1 0 0 1 0 0 1 1 0 1 0 0 2 1 0 2 0 0 0 0 1 2 2 1 2 2 1 2 1 1 2 2 2 2 0 0 0 0 2 0 0 1 0 1 2 1 1 1 0 1 0 1 0 0 0 2 0 0 2 0 0 0 0 0 0 0 0 0 2 2 0 1 1 1 1 0 1 1 1 0 0 0 0 0 0 0 0 0 0 0 0 0 0 0 0 0 0 0 0 1 0 1 0 0 1 1 1 0 2 1 2 0 0 0 1 0 0 1 2 0 0 1 1 2 1 0 2 1 1 0 1 0 2 0 0 2 2 1 0 2 1 0 1 2 1 1 2 0 1 0 0 0 0 1 0 2 2 0 0 1 0 2 0 2 2 1 0 2 1 0 1 2 0 0 1 1 0 0 0 0 0 0 1 1 0 0 2 1 1 0 0 2 0 2 2 1 1 1 1 0 1 2 0 1 0 2 2 0 1 1 1 0 1 1 0 1 0 1 1 0 2 1 1 1 0 1 0 1 0 1 0 1 1 2 1 2 0 1 2 0 1 1 0 2 1 1 0 0 0 0 1 1 1 0 1 1 1 1 0 1 1 0 1 1 0 2 0 0 0 2 1 0 0 1 0 0 0 0 0 0 1 1 1 0 0 0 2 0 1 0 0 2 1 0 0 1 0 1 1 1 0 0 1 1 0 0 0 0 1 1 0 1 1 0 0 0 1 2 0 2 2 0 2 0 0 1 1 1 2 1 0 2 0 1 1 0 0 0 0 1 1 1 0 2 1 1 0 1 1 1 1 0 2 2 0 0 2 1 0 0 0 0 0 1 2 0 1 0 1 0 1 1 1 1 0 1 1 0 1 1 1 0 0 0 0 0 2 0 0 0 0 0 0 0 1 1 1 0 0 1 1 0 1 1 0 1 1 1 1 1 0 1 1 0 1 1 0 0 1 1 1 1 1 0 1 0 0 2 0 2 0 0 1 1 1 0 1 0 0 0 1 0 1 0 0 2 0 1 1 1 2 1 1 0 0 1 1 1 0 1 0 0 0 0 2 0 0 0 1 0 1 0 0 1 1 0 0 0 1 0 1 0 0 0 0 1 0 0 1 0 1 0 0 0 1 0 2 0 2 0 0 0 0 2 0 2 0 1 0 1 0 0 0 0 0 2 1 0 1 0 0 0 0 0 0 1 0 0 0 0 2 1 1 0 1 1 1 0 0 0 1 0 0 1 0 0 0 0 1 1 1 1 2 0 0 0 0 1 1 0 0 0 0 0 0 0 0 0 1 1 2 0 0 1 1 1 1 0 0 1 0 0 0 0 1 2 0 1 1 0 0 0 2 1 2 1 1 1 1 0 1 0 1 0 2 0 0 2 0 0 0 0 1 1 2 1 2 1 0 0 1 0 0 2 2 0 1 1 1 2 0 2 0 1 2 2 1 2 1 2 0 2 2 0 1 1 0 0 1 0 1 0 0 2 0 2 1 1 0 1 0 0 1 0 0 0 1 1 0 0 1 0 0 1 1 1 1 1 1 1 1 1 0 0 1 0 0 0 1 1 0 0 1 1 0 0 1 0 1 1 1 1 0 0 1 1 0 1 0 0 0 2 0 0 0 2 0 1 2 1 0 2 2 0 0 1 2 0 1 0 2 1 0 0 1 1 2 0 2 0 0 0 1 1 1 0 0 0 0 0 0 0 0 1 1 0 0 1 1 2 0 1 0 1 0 1 0 1 1 1 2 0 1 0 1 0 2 1 0 0 2 2 1 0 1 1 0 2 0 1 0 0 0 0 0 0 1 0 0 0 0 0 0 1 0 0 0 0 0 0 0 0 0 0 1 1 0 2 0 0 0 0 1 0 1 0 0 0 2 2 2 0 0 0 0 0 0 1 0 1 2 1 0 2 2 2 0 0 1 0 2 2 2 2 0 2 1 1 1 1 1 1 0 2 0 1 1 2 0 0 2 0 0 0 1 1 1 0 1 0 0 0 2 0 0 0 1 1 0 0 0 2 0 0 0 0 1 1 1 2 0 1 0 1 0 1 0 1 0 1 0 0 1 0 0 1 1 2 1 1 0 0 0 0 0 0 1 2 0 0 0 0 1 1 0 0 1 0 2 1 1 0 0 0 0 0 0 0 0 0 0
61 1 1 0 0 0 1 2 0 2 0 0 1 1 0 0 1 0 0 2 2 2 1 0 0 0 1 0 2 2 1 1 1 1 2 0 1 1 0 0 2 1 0 0 0 0 1 1 0 0 0 1 1 0 1 0 0 1 1 0 1 0 0 1 1 0 2 0 0 1 0 0 2 2 2 2 2 1 1 1 0 2 2 0 1 0 0 1 1 2 2 2 1 0 1 1 1 0 0 0 2 0 0 1 0 1 2 0 0 2 1 1 0 0 0 0 0 0 1 2 2 0 0 0 0 0 0 1 1 1 1 0 0 0 0 0 0 0 1 0 1 0 1 0 0 0 0 0 0 1 0 0 0 0 1 1 0 0 0 1 1 1 0 1 1 2 0 1 0 1 0 1 2 0 1 2 1 0 0 0 0 0 1 1 0 0 1 2 1 0 1 0 0 0 2 2 1 2 0 0 0 1 0 0 2 0 0 0 0 0 0 1 2 0 1 2 2 1 1 1 0 0 1 0 0 0 0 2 1 1 0 0 0 0 1 0 0 2 0 0 0 0 2 0 2 2 1 0 0 0 0 1 1 0 0 2 2 2 1 0 0 1 0 0 0 0 0 1 1 1 0 1 0 2 0 0 1 0 0 0 0 0 0 0 1 0 1 1 1 2 0 2 0 1 1 2 0 2 0 1 0 0 2 0 0 0 1 2 0 0 0 1 0 1 1 0 2 0 0 0 0 2 0 2 2 0 0 0 0 1 0 0 0 1 0 0 0 0 0 1 0 2 1 2 0 0 1 0 1 1 1 1 0 2 1 1 2 0 0 1 1 0 0 0 0 0 0 2 1 0 1 1 1 1 1 1 1 1 0 2 2 1 0 1 0 1 0 0 0 0 0 0 0 1 2 1 1 0 1 1 1 1 0 1 1 0 0 1 0 0 1 0 0 0 1 1 1 0 0 0 1 1 0 0 0 0 0 1 0 1 2 0 0 0 0 1 0 0 1 0 1 0 0 1 1 2 2 0 1 0 0 1 0 2 0 0 0 1 1 1 1 0 1 1 0 0 0 1 0 0 1 0 1 2 0 0 0 0 2 1 1 1 0 0 2 0 0 2 1 0 1 2 0 1 0 0 2 1 1 2 1 2 2 0 0 0 2 0 0 0 0 2 1 1 1 1 0 0 0 2 1 1 1 2 2 2 0 0 0 2 0 2 2 1 2 1 0 0 0 1 1 1 2 2 2 1 0 1 1 1 0 0 1 0 2 0 2 0 0 2 0 0 2 0 0 0 1 2 2 2 0 1 2 0 0 2 2 1 1 1 0 0 0 0 0 0 0 0 0 0 0 0 1 0 0 0 1 0 0 1 1 1 1 0 0 1 2 0 1 1 0 0 0 1 0 1 0 0 0 0 1 2 0 0 0 2 0 1 0 0 0 0 0 0 0 0 2 2 2 1 0 2 0 1 2 2 2 0 0 1 0 1 0 0 0 2 2 1 1 0 0 0 1 0 0 2 1 2 0 0 0 1 0 0 0 1 2 0 1 0 0 1 1 1 1 1 0 0 1 1 2 0 1 1 0 0 0 1 0 2 0 2 0 0 0 0 1 1 1 0 1 0 1 0 0 1 0 1 1 0 0 0 1 1 0 2 1 1 1 1 1 2 0 0 0 0 1 0 0 1 0 2 0 1 1 0 0 1 0 1 1 1 0 0 1 0 0 0 1 0 0 0 2 0 0 0 2 0 1 1 0 0 1 0 0 0 2 1 1 1 1 1 1 0 0 0 1 1 1 1 1 1 0 2 2 2 0 1 1 2 1 0 0 0 1 1 1 0 0 0 0 0 1 1 0 0 1 0 1 2 2 1 0 1 0 1 0 1 1 0 0 2 2 0 0 0 1 0 0 0 0 0 1 1 1 1 1 0 0 0 0 0 0 0 1 0 1 0 0 0 1 0 0 0 0 1 0 0 1 0 0 0 0 1 0 1 0 1 2 2 1 1 0 0 0 0 0 2 0 0 2 2 0 0 2 2 2 0 0 1 0 1 2 2 0 0 2 1 0 0 0 0 0 0 0 1 1 1 1 0 0 1 1 1 1 0 0 2 0 0 0 0 1 1 0 0 0 1 1 1 0 0 1 1 1 1 1 0 1 0 2 0 1 2 2 0 1 1 1 2 1 1 0 1 1 0 1 1 2 2 1 0 0 0 1 2 0 1 1 0 0 2 0 2 0 0 0 0 0 2 0 0 0 1 0 0 0 0 1 1 1 1
62 0 1 0 0 1 2 2 0 2 0 0 1 2 0 0 1 0 0 1 2 2 0 0 0 1 0 0 1 2 2 0 0 0 2 0 1 1 1 1 1 1 0 0 1 2 1 0 0 0 0 0 1 0 1 0 0 1 1 1 1 0 0 1 0 1 0 0 0 0 0 0 2 2 2 2 2 2 2 1 1 2 1 1 1 0 0 1 1 2 0 1 1 2 0 0 0 2 0 2 1 0 0 0 1 1 2 2 2 0 0 2 1 1 1 2 1 0 0 2 2 0 2 2 2 0 0 1 1 1 1 1 0 0 0 0 0 0 0 0 1 0 0 0 0 0 0 0 0 0 0 0 0 0 0 1 1 1 1 0 0 0 0 0 0 2 0 0 1 1 1 1 0 2 0 0 0 1 1 0 0 1 0 0 0 0 0 1 1 0 2 0 2 2 2 2 2 2 0 2 0 0 1 0 0 0 1 0 1 0 2 2 0 0 0 1 1 0 2 1 1 1 2 0 0 0 0 2 0 2 0 0 0 0 2 0 0 2 0 0 0 1 2 2 2 2 0 0 0 0 0 2 2 0 0 0 1 0 0 0 0 0 0 0 1 0 0 0 0 0 1 1 1 1 0 1 0 0 2 0 2 0 0 0 1 0 1 1 0 2 0 0 1 0 1 0 1 0 0 0 0 0 2 0 1 0 1 1 0 0 0 1 0 1 1 1 2 0 1 2 0 1 1 0 2 0 0 0 1 0 0 0 0 0 0 0 0 1 0 0 0 0 2 1 0 0 1 0 1 0 1 0 1 2 1 0 1 2 0 1 1 0 1 1 1 0 0 2 1 0 1 1 1 2 0 2 2 1 0 2 1 2 1 0 0 0 0 0 0 1 1 1 1 1 1 1 2 2 0 0 0 0 0 2 2 0 0 0 0 0 0 1 1 1 1 2 1 1 0 0 0 0 1 1 0 0 0 0 0 0 0 1 0 0 0 1 0 1 0 0 1 0 0 1 0 1 1 0 1 2 0 0 1 1 2 1 2 1 2 2 1 0 1 1 0 1 0 1 0 0 0 0 0 2 0 1 0 0 2 0 2 0 0 0 2 0 0 1 0 0 1 1 1 2 2 0 2 0 2 0 0 1 2 0 0 0 2 2 2 0 0 2 1 1 1 0 0 1 0 1 1 2 2 2 2 2 0 0 0 1 0 1 1 1 1 0 0 1 0 2 0 0 2 0 0 2 0 1 1 1 0 0 0 0 2 1 1 0 1 0 1 0 2 0 0 1 1 1 1 0 1 0 0 0 0 0 0 0 1 0 1 1 0 1 0 1 1 1 0 0 0 1 0 0 0 0 0 0 0 0 0 2 0 0 0 0 1 0 0 0 0 0 0 1 1 1 1 0 0 0 0 0 0 0 0 1 1 1 0 0 1 0 0 0 0 0 1 1 2 2 0 1 0 1 2 2 2 1 0 1 0 2 0 1 0 1 1 0 0 1 1 0 0 0 0 1 0 1 1 1 1 1 0 0 0 1 1 0 1 0 1 1 2 2 1 2 1 1 1 0 1 0 0 0 0 0 0 0 0 0 0 1 0 1 1 0 1 1 1 1 0 0 0 0 0 1 0 1 1 0 0 1 1 0 1 2 0 0 0 0 0 0 1 0 0 1 0 0 0 2 1 1 0 0 1 1 0 0 0 0 0 0 0 1 0 1 1 1 2 0 1 1 2 1 0 0 1 0 1 2 0 0 1 1 0 0 2 0 1 1 0 1 0 0 0 2 0 1 1 1 1 1 2 0 1 0 1 1 0 1 1 0 0 0 1 1 2 0 0 1 1 0 1 0 1 0 1 0 1 2 2 1 0 2 0 1 0 0 1 1 0 1 1 1 0 2 0 0 1 0 1 1 1 1 1 1 1 1 0 0 0 0 0 0 2 0 0 1 0 0 0 0 0 0 0 0 1 0 0 0 0 0 0 1 0 1 0 0 1 2 1 1 0 0 0 0 0 1 0 0 0 2 0 0 2 2 2 0 0 0 0 2 2 1 2 1 0 1 0 1 0 1 0 0 1 1 1 0 1 1 0 1 0 1 1 2 0 1 0 1 0 0 0 1 0 1 0 0 1 0 0 0 1 0 1 1 0 1 2 0 2 0 2 1 2 1 1 0 0 1 1 1 0 0 1 1 1 0 1 1 0 1 0 0 0 0 1 2 0 0 0 2 0 0 0 0 0 0 0 1 0 0 1 2 0 0 0 0 0 0 0 0
63 1 2 0 0 0 1 1 0 1 0 1 1 0 0 0 0 0 0 1 1 1 1 1 1 1 1 1 2 2 2 0 2 2 0 0 1 2 0 0 0 0 0 0 0 1 0 0 0 0 0 0 1 1 1 1 0 0 0 1 1 1 1 1 0 0 0 0 0 0 0 0 1 2 1 2 2 1 2 2 0 2 1 1 1 0 0 1 1 2 1 1 0 1 0 1 0 1 0 1 1 0 1 0 0 0 2 0 1 1 0 2 0 2 0 0 2 1 2 2 2 0 1 1 1 0 0 1 1 1 0 0 0 0 0 0 0 0 0 0 1 0 0 0 0 0 1 0 0 0 0 0 1 0 1 0 0 1 0 1 0 0 1 0 1 1 1 1 1 1 1 1 0 2 0 1 0 0 0 0 0 0 0 0 0 0 0 1 0 1 0 1 0 0 2 1 2 2 0 0 0 1 0 0 0 0 2 1 1 0 0 1 1 0 2 0 0 0 1 1 1 1 1 0 1 0 0 1 0 1 0 0 0 0 0 0 0 2 0 0 0 0 1 1 2 1 1 0 0 0 0 1 1 0 0 0 1 1 0 0 0 0 0 0 0 0 0 0 1 1 0 2 2 2 1 2 1 1 1 0 0 1 0 0 2 0 0 2 0 1 1 0 0 1 0 1 0 1 0 0 0 0 2 0 0 0 0 2 1 0 1 0 0 0 0 1 2 0 1 0 1 1 1 2 0 0 0 0 1 1 0 0 0 0 0 0 0 2 0 0 0 0 2 2 1 0 1 0 0 1 1 1 1 2 1 0 0 2 0 1 1 0 2 1 2 1 0 1 2 1 2 2 2 2 0 2 2 2 1 2 0 0 1 0 1 1 0 0 0 0 0 0 0 1 2 2 2 0 0 0 0 0 1 1 1 1 0 1 0 0 0 0 0 1 0 1 0 0 0 0 0 0 0 0 1 1 0 1 1 1 2 0 1 2 2 1 0 0 0 0 1 0 1 1 1 1 2 0 0 0 1 0 1 1 1 0 1 1 1 2 1 0 1 1 1 1 0 1 0 0 1 0 1 1 2 0 1 0 1 0 1 1 0 2 1 1 0 1 1 0 2 1 0 2 1 1 1 1 1 1 1 1 1 1 0 0 2 2 1 0 0 2 0 1 1 1 0 0 0 2 1 2 0 0 0 2 1 1 1 1 1 1 1 1 1 0 1 0 1 1 1 1 1 1 1 1 0 1 1 1 0 0 0 1 2 0 1 1 0 1 0 0 0 1 1 0 0 2 2 1 0 0 0 0 0 0 1 1 1 1 0 1 2 2 0 2 2 2 0 0 0 2 0 0 0 0 0 0 0 1 1 1 2 0 0 2 0 0 1 1 1 0 0 1 0 1 0 0 0 0 0 1 0 1 1 1 1 2 0 0 0 0 0 0 0 0 2 1 2 2 0 0 1 1 2 2 2 1 0 1 2 1 0 0 0 2 1 1 1 0 0 0 1 1 1 2 0 2 0 0 0 0 0 0 0 1 1 0 0 0 1 0 1 1 1 1 0 0 1 2 1 1 0 0 0 0 0 0 0 1 0 1 0 0 1 0 0 2 2 0 0 0 0 1 1 1 0 1 1 0 0 0 0 0 1 2 0 0 0 0 0 0 1 0 0 0 0 0 0 2 1 1 0 1 2 0 1 1 0 2 2 2 0 0 0 0 0 0 1 0 0 0 2 0 1 0 1 0 2 0 1 1 1 0 2 1 0 1 0 0 1 0 1 0 0 2 0 2 1 2 0 0 0 1 1 1 0 2 0 2 2 0 0 0 1 0 2 0 0 1 1 0 0 1 0 0 1 0 0 0 0 0 0 2 0 2 0 1 1 0 0 2 2 2 0 2 0 0 1 0 1 1 1 0 1 0 0 1 0 0 0 0 0 1 1 1 0 0 0 0 0 0 1 0 1 1 0 1 1 0 1 0 0 0 0 2 1 1 2 2 2 2 0 0 0 0 0 1 1 0 0 1 2 0 2 2 2 0 0 0 2 0 2 2 0 1 1 2 0 1 0 0 1 0 1 1 1 1 2 1 0 2 0 1 0 1 1 1 1 0 1 0 0 1 0 0 0 1 2 0 0 0 2 0 0 0 0 1 0 1 2 0 1 2 2 0 1 0 1 0 1 0 0 0 2 0 0 0 1 1 0 1 1 1 1 0 0 2 0 0 0 2 0 1 1 0 0 0 0 2 0 0 1 2 0 0 0 0 0 1 2 1
64 1 2 0 0 0 0 2 0 2 0 0 1 1 1 1 0 0 0 2 2 2 1 1 0 0 1 0 2 1 1 1 1 1 2 0 2 0 0 0 1 1 0 0 0 0 1 1 0 0 0 1 2 0 0 1 0 0 1 0 0 0 1 1 1 0 1 0 1 1 1 2 0 2 0 2 2 1 2 1 0 1 2 2 2 0 0 2 2 2 2 2 0 0 0 0 0 1 0 1 1 0 0 0 2 1 1 0 0 2 1 1 1 2 2 2 2 0 1 1 1 0 2 2 2 0 0 1 1 1 1 0 0 0 0 0 0 0 0 0 0 0 0 0 0 1 0 1 1 1 0 0 1 0 1 0 0 0 1 1 0 0 0 2 1 2 1 0 0 1 1 1 0 2 1 1 1 1 0 1 0 1 1 0 0 0 1 2 1 0 2 1 1 1 2 1 2 1 0 0 0 0 0 0 1 0 2 0 1 0 2 2 1 0 2 0 1 1 2 0 1 1 2 0 0 0 0 1 0 1 0 0 0 0 1 0 0 2 0 0 0 0 2 0 1 1 0 0 0 0 0 0 1 0 0 0 0 2 2 0 0 2 0 0 0 0 0 0 2 1 0 0 1 2 0 0 1 0 0 0 2 0 0 0 2 0 0 1 0 2 0 1 1 1 1 1 1 1 1 0 1 0 2 0 0 0 0 2 1 1 1 1 0 0 0 0 2 2 0 0 0 2 1 1 1 0 0 0 1 0 0 0 0 0 0 0 0 1 0 1 0 0 0 2 1 0 1 1 2 0 0 0 0 1 1 0 1 1 0 1 1 0 2 2 1 1 0 2 2 0 2 2 0 2 0 0 1 2 0 2 1 0 0 0 1 1 0 0 0 0 0 1 1 0 2 1 1 0 1 1 1 2 1 2 2 1 0 0 0 0 1 0 0 0 1 1 0 0 1 0 0 1 1 1 1 1 1 0 1 1 2 1 0 0 0 1 0 0 0 0 2 0 1 1 0 2 2 1 1 2 0 1 1 1 2 1 2 1 0 0 0 0 0 1 0 0 0 0 0 0 1 1 2 1 1 0 0 0 1 1 2 0 0 2 0 2 1 1 1 0 1 1 0 1 1 1 1 1 2 2 0 2 2 0 0 0 2 1 1 0 1 2 1 2 2 0 0 1 0 2 1 2 0 0 0 0 0 1 1 1 1 0 2 1 1 1 0 0 1 1 1 1 0 0 1 0 0 1 1 2 0 0 0 2 2 0 1 0 0 0 0 1 0 1 1 0 0 0 0 0 0 1 0 0 2 0 2 1 2 1 1 0 0 1 2 0 2 0 0 0 0 1 0 0 0 0 0 0 0 0 0 2 0 0 0 0 0 0 0 0 0 0 0 1 0 1 0 0 0 0 0 1 0 0 0 0 2 1 0 0 0 0 0 0 0 0 2 1 2 1 0 0 0 1 2 2 2 1 1 2 0 1 0 1 0 1 1 1 2 0 0 0 1 1 1 1 0 2 0 0 0 0 0 0 1 1 1 1 1 1 1 1 1 0 0 1 2 1 2 1 2 0 1 2 0 1 0 1 0 2 0 2 0 0 2 0 1 2 2 0 0 0 0 2 0 0 0 2 2 0 0 0 0 0 1 2 0 1 1 1 0 0 0 0 0 1 2 0 0 0 0 0 0 0 0 2 0 0 0 0 0 0 0 1 0 0 0 0 2 1 0 0 2 0 0 0 2 1 1 2 0 0 0 1 1 0 1 0 1 1 1 1 0 1 1 1 0 2 2 2 0 2 2 0 2 0 0 1 0 1 1 0 0 0 2 1 0 0 0 1 2 1 1 1 0 0 1 0 2 2 2 2 0 1 0 1 0 2 1 0 1 1 2 1 0 1 0 0 1 0 1 1 1 0 1 0 0 0 0 0 0 0 0 0 2 0 0 1 0 1 0 1 0 0 0 1 1 0 0 0 0 0 0 0 0 2 0 2 2 1 0 0 0 0 0 0 0 2 0 0 1 0 0 0 2 2 2 0 0 0 0 2 2 2 2 1 0 1 0 2 1 2 1 1 1 1 1 1 2 0 0 2 0 0 0 0 0 1 0 0 0 1 0 1 0 0 2 1 2 0 0 0 2 0 1 1 0 0 0 0 2 0 2 0 0 0 0 1 0 1 1 1 1 0 1 0 1 0 1 1 0 0 0 0 0 2 0 1 1 0 0 1 0 2 0 0 0 0 0 1 0 0 0 1 1 0 0 1 2 1 2 2
65 1 1 0 0 0 1 2 0 1 0 0 2 2 0 0 0 0 1 1 1 1 0 0 0 0 1 0 1 2 2 1 0 2 2 2 2 1 0 0 0 0 0 0 1 0 1 0 0 0 0 0 0 0 1 0 0 2 2 2 0 2 0 2 0 1 1 0 0 0 1 1 1 2 1 2 2 1 2 0 1 2 2 1 1 0 0 0 0 2 0 0 1 0 1 1 1 2 0 2 1 0 0 0 1 1 2 0 0 2 0 0 0 0 0 1 0 1 1 1 1 1 2 2 1 0 0 1 1 1 0 0 0 0 0 0 0 0 1 0 1 0 1 0 0 0 1 0 0 0 0 0 1 1 1 1 0 0 0 1 1 1 0 1 0 1 0 1 0 0 2 1 1 1 0 1 0 0 0 0 0 0 0 1 0 0 1 0 0 0 1 0 0 1 2 1 0 2 0 1 0 1 0 1 1 0 1 1 1 0 1 1 1 0 2 0 0 2 0 0 0 0 2 0 2 1 0 1 0 1 0 0 0 0 0 0 0 2 0 1 0 1 1 0 1 1 0 1 0 0 0 1 1 0 0 0 1 1 0 0 0 0 0 0 2 0 1 0 1 1 1 1 0 2 0 0 0 0 0 0 2 0 0 0 1 0 1 1 0 2 0 2 0 1 1 1 0 0 0 0 0 0 2 0 0 0 0 2 0 0 1 2 0 1 0 0 1 0 1 0 0 2 1 1 1 0 0 1 1 1 0 1 0 0 0 0 0 0 0 2 1 1 1 1 0 0 1 0 1 2 2 0 0 2 1 1 1 1 0 2 2 0 2 0 2 1 0 2 1 0 1 1 1 2 1 0 2 2 0 0 1 2 2 0 0 0 0 0 0 0 0 0 1 1 1 0 1 0 1 2 2 2 1 2 2 1 0 0 1 0 1 0 1 0 0 1 0 0 0 0 0 1 1 1 0 2 1 0 1 1 1 1 0 0 0 1 0 0 1 0 0 0 0 1 1 1 1 0 1 1 0 0 1 2 1 1 1 1 2 2 1 0 2 2 0 0 0 0 0 0 0 0 2 0 1 0 2 0 1 2 1 0 0 0 2 1 0 0 0 0 0 0 1 1 0 1 0 0 2 1 0 2 1 1 1 1 1 1 0 0 0 0 1 2 2 0 0 1 0 2 1 2 1 1 1 2 1 0 0 1 0 1 0 0 0 0 1 0 0 1 0 0 1 0 0 2 0 2 0 2 0 0 0 1 2 0 1 0 1 0 0 0 1 0 0 0 1 1 0 0 0 1 0 0 0 0 1 2 2 2 0 0 1 1 1 1 2 0 0 0 0 2 0 0 0 0 0 1 0 1 1 1 0 0 1 0 0 0 2 1 1 0 0 1 1 1 1 0 1 0 0 1 0 0 0 0 2 1 0 0 0 0 0 0 0 0 2 1 2 2 1 1 1 2 2 1 1 0 0 0 2 0 1 2 2 2 1 1 1 0 0 0 2 1 1 2 0 2 0 0 0 0 0 0 0 2 1 0 0 0 0 1 2 0 0 1 2 1 2 1 2 0 1 1 0 0 0 0 0 1 0 2 0 1 2 1 1 1 2 0 1 0 0 0 0 2 1 1 1 0 0 0 0 0 1 2 0 1 1 1 0 1 0 0 0 1 1 0 1 2 0 2 0 0 1 1 1 1 0 0 0 0 0 1 0 0 0 0 2 0 0 0 2 0 2 0 2 1 1 1 0 0 1 1 2 0 1 1 2 2 0 1 0 0 0 2 0 1 2 1 1 2 1 1 1 0 1 0 0 0 0 0 0 0 1 0 0 0 1 1 2 0 1 0 1 0 1 0 2 2 2 2 0 2 1 2 0 0 1 1 1 0 2 1 0 1 1 0 1 0 0 0 1 0 1 0 0 0 0 0 0 0 0 0 1 1 0 0 0 0 0 0 0 0 0 0 1 0 1 0 0 0 1 2 0 1 0 0 2 2 1 2 1 0 1 2 0 2 1 0 1 2 0 0 1 0 2 0 0 0 0 0 1 1 1 1 1 2 0 1 1 1 0 0 1 1 1 0 1 0 0 1 0 0 0 0 1 0 1 0 0 1 0 2 0 0 0 1 2 0 0 0 1 1 1 1 0 0 2 0 2 0 1 2 1 0 1 1 1 1 2 0 0 1 1 0 1 0 2 2 0 0 0 0 1 0 0 0 2 0 0 0 0 2 0 1 1 0 1 1 0 0 0 2 0 1 0 0 0 0 2 2
66 1 0 1 0 0 1 1 0 2 0 0 0 1 0 0 0 0 1 2 1 2 0 0 0 0 1 0 1 2 2 1 2 1 1 0 1 1 0 0 2 2 0 0 0 0 0 0 0 1 1 1 1 1 1 1 0 0 0 1 1 1 0 2 2 0 2 0 1 1 0 2 2 2 2 2 2 1 1 1 0 2 2 2 2 1 0 0 0 2 0 1 1 0 1 2 1 2 1 1 0 0 1 0 1 1 2 1 1 1 1 2 0 0 0 0 0 0 2 1 1 0 1 1 0 0 0 0 0 0 1 0 0 0 0 0 0 0 0 0 0 0 0 0 0 0 1 0 0 1 1 0 0 0 0 0 1 1 0 1 0 0 0 0 1 2 1 1 0 1 1 1 0 2 0 1 0 1 0 1 0 0 1 1 0 0 2 0 0 0 1 0 0 0 1 2 0 1 0 0 0 0 1 0 2 0 0 1 1 0 1 1 1 0 1 2 1 0 2 2 0 0 2 0 0 0 0 1 0 1 0 0 0 0 0 0 0 2 0 0 0 0 2 0 2 2 0 0 0 0 0 0 1 0 0 0 0 2 1 1 1 2 0 0 1 1 0 1 2 2 0 2 0 0 0 1 0 2 2 0 0 0 0 0 1 1 2 0 0 2 0 1 0 1 1 1 0 0 0 0 1 0 2 0 0 0 1 1 0 0 0 1 0 0 0 0 2 0 1 0 1 1 0 2 1 0 1 0 1 1 0 1 0 0 0 0 0 1 0 0 0 0 0 2 1 1 0 0 1 1 1 0 0 1 1 0 1 0 0 0 0 0 1 1 0 1 0 2 1 0 1 1 0 2 1 1 1 2 0 1 2 1 0 0 0 0 0 0 0 0 0 0 0 0 2 0 0 1 0 2 1 2 1 2 2 1 0 1 0 0 1 0 0 0 2 2 2 1 0 1 0 0 0 2 2 1 1 0 1 0 0 1 0 0 0 0 0 2 1 1 2 0 0 0 0 1 2 0 1 1 0 0 1 1 2 1 2 0 2 2 0 0 0 1 0 0 0 1 0 0 1 0 2 1 0 0 0 0 2 0 2 1 1 1 2 0 0 2 2 0 1 2 1 1 1 1 1 1 2 2 0 2 2 0 0 0 1 1 1 0 1 1 0 1 1 1 0 1 0 1 0 2 0 0 0 1 0 0 0 2 0 1 1 0 1 1 0 0 1 1 1 1 0 0 0 1 1 0 2 0 0 0 0 2 2 0 0 0 0 0 0 0 0 0 0 1 0 2 2 1 1 1 0 0 1 0 1 1 2 1 0 0 0 0 0 0 0 2 1 1 0 1 0 0 0 0 0 0 0 0 0 2 1 1 0 0 0 0 1 1 0 0 0 1 1 1 1 0 1 0 2 2 0 1 1 0 2 2 0 0 0 0 0 0 0 0 1 2 2 2 0 0 0 1 2 2 2 1 1 1 0 2 0 1 0 2 1 1 1 0 0 0 1 0 0 1 0 2 0 1 0 0 0 0 0 2 1 1 1 1 1 0 2 1 0 2 2 1 2 1 1 1 2 2 0 1 0 0 0 1 0 1 0 0 1 0 2 1 2 2 0 0 0 1 0 0 0 1 1 0 0 0 1 1 0 2 1 0 0 0 0 1 0 1 0 1 1 0 0 1 1 1 0 0 0 0 0 0 0 0 0 0 0 0 0 0 0 0 2 2 0 0 2 0 1 1 2 1 0 2 0 1 2 1 0 0 1 0 2 2 0 2 0 0 1 0 1 2 1 2 0 1 2 0 2 0 0 1 0 1 1 0 0 0 1 2 0 1 1 0 1 1 1 0 1 0 1 0 1 1 1 1 0 2 0 2 0 2 0 0 0 2 1 2 0 2 0 0 1 0 1 1 0 0 0 0 0 1 0 0 1 0 0 0 1 0 1 0 0 0 0 0 1 0 1 0 2 0 2 0 1 0 0 1 0 2 0 0 2 2 1 1 0 0 0 0 0 0 0 0 2 0 1 1 2 2 2 0 1 0 0 0 0 0 2 2 0 0 0 1 0 1 1 0 1 1 1 1 2 1 1 1 0 2 0 1 1 0 0 0 0 0 0 2 0 0 0 1 1 1 0 0 1 1 0 0 1 1 0 0 2 0 0 1 1 0 2 0 0 1 1 0 0 0 1 0 0 0 1 1 0 0 0 0 0 1 0 1 1 0 0 1 0 2 0 0 0 0 0 1 1 0 0 0 0 0 0 0 1 0 0 0
67 0 2 0 0 0 0 2 0 2 0 0 0 0 0 0 0 0 2 0 1 2 0 0 0 0 2 0 2 2 2 0 0 1 1 1 1 1 0 0 1 1 1 0 0 0 1 0 0 1 1 1 1 0 1 0 0 1 2 0 1 0 0 0 0 1 1 0 0 0 0 1 1 2 1 2 2 0 1 0 0 1 2 1 1 0 0 1 1 2 1 2 1 0 0 1 0 1 0 1 1 0 0 0 2 2 2 0 1 1 1 2 1 2 1 1 2 0 0 2 2 0 0 0 0 1 0 1 1 1 1 1 0 0 0 0 1 0 0 0 0 0 0 0 0 0 0 0 0 0 1 0 0 0 0 0 0 0 0 2 0 0 1 0 1 2 0 0 2 2 0 1 0 2 1 1 0 0 0 0 0 1 0 0 1 1 0 0 0 0 1 0 0 0 1 2 1 1 0 1 0 0 0 0 2 0 0 0 2 0 0 1 2 0 1 1 1 0 2 1 1 1 2 0 0 0 0 1 0 1 0 0 0 0 1 0 0 2 0 0 0 0 2 0 2 2 0 0 0 0 0 0 1 0 1 0 0 1 0 0 0 0 1 0 1 0 0 0 1 1 0 1 1 1 0 0 0 0 1 0 0 1 0 0 0 0 2 1 0 2 0 2 2 0 2 0 2 0 0 0 0 0 2 0 0 0 0 2 1 0 1 0 0 2 2 0 1 0 1 0 1 1 0 1 2 0 0 0 1 1 1 1 0 0 0 0 0 2 0 0 1 1 1 1 0 1 2 1 1 1 1 0 0 2 2 0 0 2 1 0 1 1 2 1 2 0 0 1 2 0 2 2 0 2 1 0 1 1 1 2 1 0 0 0 2 1 0 0 0 0 1 1 0 0 1 0 1 0 1 1 1 1 1 2 2 1 0 1 0 0 0 1 0 0 1 1 1 0 0 0 0 1 0 2 0 0 0 0 1 1 1 1 1 1 1 0 0 0 0 0 0 0 0 0 0 0 0 1 0 0 0 0 0 1 1 0 1 2 2 2 1 0 0 0 0 2 0 1 0 0 1 0 2 1 2 0 2 0 1 1 2 0 0 0 2 1 0 1 0 1 0 2 0 1 0 1 1 1 1 2 1 2 1 1 1 1 2 1 2 0 1 1 1 1 1 0 0 0 0 1 0 2 0 0 0 0 0 1 1 1 1 1 1 0 0 0 1 0 2 2 0 1 2 0 1 1 0 0 1 1 0 1 0 1 1 1 1 1 0 1 0 0 1 0 0 0 1 1 1 1 1 2 1 0 1 1 2 0 0 0 0 0 1 1 0 1 1 0 0 0 0 2 0 0 0 0 1 1 0 0 0 2 0 1 1 0 1 0 2 1 0 0 0 1 0 0 1 0 2 0 0 2 0 1 1 0 2 1 0 0 0 0 0 0 0 0 2 1 2 2 0 0 0 2 2 2 2 0 0 1 0 1 0 1 0 1 1 1 2 0 0 0 1 1 2 2 0 2 1 0 0 1 0 0 0 0 2 1 1 0 1 1 2 0 0 2 2 1 2 1 2 0 0 0 0 0 0 0 0 0 0 0 0 1 1 0 1 0 1 1 0 0 0 0 0 0 0 1 1 0 0 0 2 0 0 1 1 1 1 1 0 0 0 0 0 1 0 0 0 0 0 0 0 0 1 1 0 1 0 1 1 1 1 0 0 0 1 1 2 0 1 1 2 0 0 1 2 0 2 2 0 1 1 1 0 0 1 0 1 1 0 1 0 0 1 0 1 2 1 2 0 1 2 0 2 0 1 1 0 1 1 0 0 1 1 2 2 0 0 0 0 0 1 0 1 0 1 0 1 1 1 1 0 2 0 2 0 1 1 0 1 1 1 1 0 1 0 0 0 0 0 0 1 1 1 1 1 0 0 1 0 0 0 1 1 1 1 0 0 0 1 0 0 0 0 1 1 0 1 0 0 0 0 0 0 2 0 0 2 2 1 2 0 0 0 0 1 2 0 0 2 2 2 0 2 2 2 0 0 1 0 0 0 0 2 2 0 0 0 1 0 1 1 0 1 1 1 0 1 1 0 2 1 1 0 1 1 0 0 0 0 1 0 1 0 0 0 1 1 0 0 0 2 1 2 0 1 1 1 1 2 0 2 1 0 0 0 1 1 2 1 1 1 0 2 0 0 0 0 0 0 0 0 0 0 0 0 1 1 1 0 1 0 1 1 0 0 0 0 1 0 0 0 1 0 0 0 0 0 0 0 0
68 1 1 0 0 0 1 1 0 1 0 0 1 2 0 0 1 0 0 2 2 2 0 1 1 1 1 1 1 1 1 0 1 1 1 1 2 0 0 0 2 2 1 1 0 2 2 0 0 0 0 0 0 1 1 0 1 1 1 1 1 0 0 1 1 0 2 0 0 0 0 0 2 2 2 2 2 0 2 0 0 1 2 1 2 0 0 2 2 2 1 2 1 0 0 1 0 1 1 0 2 0 2 0 0 0 2 0 1 1 0 0 1 1 1 1 1 0 1 1 1 0 2 2 1 0 0 2 1 2 1 0 0 0 0 0 0 0 0 0 0 0 0 1 0 0 1 0 0 0 0 0 0 0 1 2 0 1 0 1 0 0 0 0 0 2 0 2 0 1 1 0 0 2 0 1 0 0 0 0 0 1 1 0 0 0 1 1 1 0 1 0 0 0 2 2 1 1 0 0 0 1 1 1 1 0 1 1 0 0 1 1 1 0 1 0 0 1 0 1 0 0 2 0 0 1 1 1 0 0 0 0 2 2 1 0 0 2 0 0 0 0 2 0 2 2 1 0 1 1 1 1 1 1 0 0 0 1 0 0 0 0 0 2 1 0 0 0 1 1 1 1 1 2 0 0 0 2 2 0 0 0 1 1 1 1 1 0 0 2 0 1 1 1 1 1 0 0 0 0 0 0 1 1 0 0 1 2 1 0 0 2 0 2 2 0 1 0 1 0 0 2 1 2 2 0 1 0 1 1 0 2 0 0 0 0 1 2 0 2 1 1 0 1 1 0 1 0 1 1 1 0 0 2 2 0 1 1 0 0 0 0 1 0 1 0 0 2 2 1 2 2 0 2 0 1 1 1 1 2 2 0 1 0 0 2 0 0 0 1 1 1 1 1 2 1 1 0 0 0 0 1 1 1 0 0 1 1 0 0 0 0 1 0 1 2 0 0 0 0 0 1 1 2 1 2 2 1 0 0 1 0 1 0 0 0 0 1 0 0 2 0 0 1 1 1 1 1 0 1 0 1 1 2 1 1 1 1 1 2 1 0 0 0 0 1 0 1 0 1 1 1 0 2 0 1 0 0 1 2 1 0 0 1 2 0 0 1 1 0 2 2 1 1 2 0 2 0 1 1 1 2 1 1 0 0 2 1 1 0 0 2 1 2 2 0 0 1 0 2 1 2 0 0 0 2 0 0 0 2 0 0 1 1 1 0 2 0 0 2 0 1 1 0 1 1 0 1 0 2 0 1 0 2 1 1 0 1 1 1 0 0 0 0 0 0 0 1 1 1 0 1 1 0 1 0 1 1 2 1 0 0 0 1 1 0 0 1 0 0 0 0 1 0 0 0 0 1 0 0 0 2 2 0 0 2 2 0 0 1 1 0 0 0 0 0 0 0 0 0 0 0 0 0 0 0 2 0 0 0 2 0 1 0 0 2 2 1 2 2 0 0 0 0 1 1 1 0 0 1 0 1 0 1 0 1 1 1 1 0 0 0 0 2 2 2 1 2 0 2 1 0 0 0 0 2 1 1 1 0 1 0 2 1 0 1 2 0 2 2 2 0 0 1 1 0 0 0 0 1 0 1 0 0 1 0 2 1 2 1 0 0 0 0 0 2 1 0 0 0 0 0 1 0 1 2 0 0 0 0 0 0 0 0 0 1 0 0 0 1 0 1 0 1 1 1 0 0 0 0 0 0 0 1 0 0 1 2 2 0 1 2 2 0 1 0 1 1 1 2 1 0 1 0 0 1 1 0 1 1 0 1 1 0 0 2 1 2 1 2 0 1 0 1 1 1 0 1 0 1 1 0 0 0 2 0 1 1 1 0 0 0 1 1 1 0 2 0 1 1 1 1 0 1 0 2 0 1 2 0 1 1 2 1 0 1 0 0 1 0 1 1 0 0 0 0 0 1 0 1 1 0 0 0 1 0 0 0 0 0 0 0 0 0 0 0 1 0 2 0 2 0 0 1 0 2 0 2 2 2 1 1 0 0 0 0 0 1 0 0 2 0 1 0 2 2 2 0 0 0 0 1 2 1 1 0 0 0 0 1 0 1 1 0 1 1 2 0 2 2 0 2 0 1 0 2 0 0 0 1 0 0 0 1 1 0 0 0 2 1 0 0 0 0 1 0 0 0 0 1 2 0 2 1 0 1 1 1 2 0 0 0 0 0 0 1 1 0 1 1 0 0 0 0 0 2 0 0 2 0 0 0 0 2 0 0 0 0 0 0 0 0 0 2 0 0 0 0 0 0 0 0
69 1 0 0 0 0 2 2 0 1 0 0 0 1 0 0 0 0 2 0 0 2 0 1 1 1 0 0 1 2 2 0 0 2 2 0 2 2 0 0 1 1 0 0 0 0 0 0 1 0 0 1 0 0 2 0 0 0 0 1 0 2 0 2 0 1 1 1 0 0 0 1 2 2 1 2 2 1 2 0 1 1 2 2 2 1 0 1 1 2 0 2 0 0 1 2 1 0 0 0 2 0 1 0 1 1 2 0 0 2 1 1 2 2 2 2 2 0 1 1 1 1 1 1 0 0 0 2 0 2 0 2 0 0 0 0 1 0 0 0 1 0 0 0 0 0 1 0 0 1 0 0 1 1 0 1 0 0 0 0 0 0 0 0 1 1 0 1 0 1 1 1 0 2 0 0 0 1 0 0 0 0 1 1 0 0 2 1 0 0 2 1 1 1 2 2 0 1 0 1 0 0 0 0 1 1 0 1 1 0 0 2 1 0 1 2 1 1 1 0 1 1 1 0 0 0 0 1 0 1 0 0 0 0 1 0 0 2 0 0 0 0 1 0 1 1 0 0 0 0 0 0 1 0 0 0 0 2 0 0 0 0 0 1 1 0 0 0 2 1 0 1 1 1 0 2 0 1 2 0 1 1 0 0 2 0 0 0 0 2 0 2 1 0 1 0 0 1 0 1 0 1 2 0 0 0 1 1 1 0 1 2 0 1 0 1 2 0 2 0 0 2 1 2 1 0 1 0 0 0 0 1 0 0 0 0 0 1 0 1 0 0 2 2 1 0 1 0 1 1 1 0 1 2 1 1 2 2 0 1 1 0 1 1 1 0 0 2 1 0 2 1 0 2 0 0 2 2 1 1 0 1 0 0 1 1 0 0 0 0 0 0 1 0 1 0 1 0 0 1 1 1 1 2 1 0 1 0 0 0 1 1 0 0 0 2 0 0 1 0 0 1 0 1 0 0 0 1 1 0 1 1 0 1 1 0 0 1 0 1 2 0 0 1 1 2 2 1 1 2 0 1 1 2 1 1 1 1 0 1 1 1 0 0 0 2 0 1 0 1 1 1 1 2 1 0 0 0 2 0 2 1 0 1 1 2 1 2 1 0 1 2 0 1 1 0 1 1 1 2 1 2 1 1 0 0 2 1 1 0 0 1 0 0 0 1 0 0 0 2 0 2 1 0 1 1 0 1 1 1 1 1 0 0 0 0 1 0 2 2 0 0 2 1 1 1 1 1 1 1 0 0 0 2 2 0 0 0 1 0 0 1 1 0 0 0 0 0 0 0 0 1 1 0 0 1 1 0 1 0 0 0 0 0 1 0 0 1 1 1 1 0 0 0 0 0 0 0 0 0 0 1 1 0 0 1 2 0 2 1 0 0 0 1 1 1 1 1 0 0 1 1 0 0 0 0 2 1 0 0 0 1 1 0 0 1 1 1 2 1 0 0 0 1 2 1 2 1 1 1 2 2 0 0 0 1 2 0 2 0 0 0 2 1 1 2 0 2 0 1 1 0 0 0 0 2 0 1 0 0 1 1 2 0 0 2 1 0 2 2 2 0 0 1 0 1 0 0 0 0 0 0 0 1 1 1 1 2 2 1 0 0 0 2 1 2 1 1 1 0 0 0 0 0 1 1 1 0 0 0 0 1 0 0 0 1 0 0 0 0 0 0 0 0 0 1 0 1 0 0 0 0 0 0 0 0 1 0 1 0 0 0 2 0 1 1 2 1 1 1 1 1 2 1 0 0 1 0 1 1 0 2 0 0 0 1 0 2 0 2 0 1 1 0 0 0 0 1 0 1 1 0 0 0 2 1 1 0 0 1 2 1 0 2 0 0 2 1 1 1 1 1 0 2 1 1 0 2 2 0 1 1 1 1 0 2 0 1 2 0 1 0 2 1 2 1 1 2 2 0 0 0 0 0 2 0 0 0 0 0 0 1 1 1 1 0 2 0 2 0 2 0 1 2 0 1 0 2 1 1 2 1 1 0 1 1 1 1 0 0 1 1 1 0 2 2 2 0 0 0 1 0 1 1 2 1 0 2 0 0 0 0 1 0 1 0 0 0 1 0 0 1 0 0 0 0 1 0 0 1 1 0 0 2 0 0 0 1 1 0 0 0 2 0 1 0 0 0 1 1 2 0 2 0 0 0 0 1 1 1 2 0 1 0 1 0 1 2 2 1 1 0 0 0 0 1 0 0 2 0 0 0 0 2 0 0 1 0 0 1 0 0 0 0 0 0 0 0 0 0 2 2
70 0 2 0 0 0 0 2 1 2 0 0 1 1 0 0 0 0 1 1 1 1 0 0 0 1 0 0 2 2 2 1 1 1 2 2 2 2 0 0 0 0 0 0 0 0 0 0 1 0 0 1 0 0 2 2 0 0 0 1 1 1 0 1 0 0 1 0 0 0 0 2 2 2 1 2 2 1 1 1 0 2 2 1 1 0 1 0 0 2 0 1 0 1 1 2 1 2 0 2 0 0 0 0 0 0 2 1 1 1 1 2 1 2 1 2 2 0 0 2 2 0 2 2 1 0 0 0 0 0 1 1 0 0 0 0 1 0 0 0 0 0 0 0 0 0 0 0 0 0 0 0 0 0 1 0 0 0 0 1 0 1 0 1 0 2 0 1 1 2 0 0 0 2 0 0 0 1 0 0 1 1 0 1 1 0 0 1 0 0 0 1 0 1 2 1 2 2 0 0 0 1 0 0 0 0 2 0 2 0 1 1 0 1 1 0 0 1 1 0 2 2 2 0 0 0 0 1 0 1 1 1 0 0 2 0 0 2 0 0 0 1 2 1 2 2 0 0 0 0 0 1 1 0 1 1 1 1 0 0 0 0 0 0 1 0 1 0 1 1 1 1 1 2 0 1 0 0 2 0 0 1 1 1 1 2 2 2 0 2 0 1 2 0 2 0 2 2 0 1 0 1 2 0 2 1 0 2 1 0 0 1 0 0 0 1 2 0 0 0 1 2 2 1 1 0 1 0 1 2 0 2 0 1 0 1 1 2 0 1 0 0 1 2 0 0 1 0 1 0 0 1 0 1 1 0 0 1 0 1 1 0 2 0 2 0 0 2 2 1 2 2 0 2 0 0 1 1 0 2 1 0 0 0 0 0 0 1 1 0 0 0 0 0 2 1 1 0 0 0 0 1 1 2 1 0 1 0 0 0 0 1 0 0 2 2 1 2 0 2 0 0 0 2 0 0 0 1 0 1 2 0 1 1 1 0 0 1 1 0 0 0 0 0 0 2 2 1 0 1 1 0 2 2 2 1 2 0 1 1 0 0 2 2 0 0 0 1 0 1 1 1 2 2 2 0 1 0 1 0 1 0 0 1 1 1 0 0 0 1 1 0 0 1 0 0 2 0 0 2 1 2 1 1 0 0 1 1 1 0 0 2 0 0 0 1 0 0 0 1 0 2 2 2 2 2 0 2 2 1 1 0 1 0 1 0 1 0 1 2 0 0 1 1 1 1 0 0 2 0 0 0 1 1 2 0 1 1 0 2 0 0 0 0 0 2 0 2 2 1 1 2 0 0 0 0 2 1 1 1 0 0 0 1 0 1 1 0 0 0 0 1 0 0 1 0 0 1 0 1 1 1 0 1 0 0 0 1 2 2 1 0 0 1 0 1 0 0 1 0 1 1 0 0 0 0 2 0 0 0 1 0 1 0 0 1 2 2 2 1 1 1 1 1 2 1 1 2 0 1 2 1 0 0 0 1 2 0 0 0 0 0 0 1 1 1 0 2 0 1 0 0 0 0 2 2 0 0 0 0 0 1 1 0 0 1 1 1 1 1 1 1 0 0 0 0 0 0 0 2 1 1 0 0 0 0 2 1 1 1 0 0 0 0 0 0 0 2 2 0 0 0 0 1 0 2 1 0 0 0 0 1 0 1 0 1 1 0 0 1 1 0 0 0 1 1 1 0 0 1 1 1 0 0 0 1 0 0 0 0 0 0 2 0 0 0 2 0 2 2 1 0 1 2 2 0 0 1 0 0 0 0 1 1 1 1 0 2 1 2 0 2 1 1 2 1 1 0 0 0 0 0 0 0 2 2 2 1 1 1 1 0 2 0 2 0 2 0 1 1 1 1 0 2 0 1 0 2 1 0 1 1 2 0 0 0 1 1 2 1 0 0 0 0 0 0 0 0 0 0 0 0 0 0 2 0 0 1 0 1 1 0 0 0 0 0 0 0 2 0 1 0 2 1 0 1 0 2 1 1 2 1 0 0 0 2 0 2 0 0 2 2 1 0 2 2 2 0 0 0 1 0 2 2 1 1 1 2 0 0 0 1 0 1 1 1 1 0 1 1 0 1 0 1 0 1 1 1 1 0 0 0 0 2 0 0 0 1 1 0 1 0 2 2 2 0 1 0 0 0 2 0 1 2 2 0 1 2 2 2 2 0 0 0 0 2 0 0 0 0 0 0 0 0 0 2 0 0 2 1 1 0 1 1 0 0 0 0 0 1 0 0 1 2 1 0 1 1 2 1 2 2
71 0 0 0 0 0 1 2 0 1 0 0 0 2 1 1 0 1 1 1 1 2 0 0 0 0 1 0 1 2 2 1 0 2 0 0 1 2 0 0 1 0 0 0 0 0 1 0 0 1 1 1 1 0 1 0 0 0 2 1 0 1 0 2 0 1 1 0 0 0 0 1 1 2 1 2 2 0 2 0 0 0 2 2 2 0 0 1 0 2 0 1 1 0 1 1 0 2 0 2 0 0 1 0 1 1 2 2 2 0 0 2 0 1 0 1 1 0 1 1 1 0 2 2 2 0 0 1 1 2 0 0 0 0 0 0 0 0 0 0 0 0 0 0 0 0 1 0 0 0 0 0 1 0 1 0 0 2 0 1 1 1 1 1 1 2 1 2 1 1 1 2 0 2 0 0 0 1 0 1 0 0 0 1 0 0 1 1 0 0 2 1 0 0 2 2 1 0 0 1 0 0 0 0 1 0 0 0 1 0 0 1 0 0 2 0 0 1 1 1 0 0 2 0 1 2 1 1 1 1 0 0 0 0 2 0 0 2 0 0 0 0 1 0 2 1 1 1 1 1 1 0 2 0 0 0 0 1 0 1 1 1 0 0 1 0 1 0 1 1 0 2 0 2 0 0 0 1 2 0 1 1 0 0 1 0 1 1 0 2 0 0 2 0 2 0 2 0 0 0 0 0 1 1 0 0 0 2 0 0 0 1 0 2 2 0 1 1 1 0 0 2 1 2 2 0 1 1 0 0 0 0 1 1 0 0 1 2 1 1 1 1 0 2 1 0 1 0 0 2 2 0 1 2 1 0 1 2 0 1 1 0 2 0 2 0 0 1 2 1 2 2 1 2 2 0 2 1 1 2 0 0 1 1 1 0 0 1 1 0 0 0 1 0 2 0 0 1 1 0 0 2 0 2 2 0 0 1 0 0 0 1 0 0 1 2 1 0 1 0 0 1 0 1 0 1 1 1 0 1 1 1 0 1 1 1 0 1 1 0 1 0 0 1 1 1 2 0 1 1 1 0 1 2 2 0 2 1 1 2 1 0 0 0 0 0 0 1 0 1 1 1 1 1 0 1 0 0 2 0 1 1 0 0 2 0 0 1 1 0 2 2 0 1 0 1 0 0 2 1 0 2 1 1 0 0 2 1 0 0 0 1 0 1 1 0 0 0 0 2 1 1 0 1 1 2 0 1 1 1 1 0 0 0 0 0 1 0 0 2 0 0 1 1 0 1 0 1 1 1 0 0 0 1 1 1 1 0 1 0 0 0 1 0 0 1 1 2 2 0 2 0 0 0 0 0 2 0 1 0 1 0 0 0 1 0 1 1 0 0 0 0 1 0 0 0 1 1 0 0 0 1 2 0 0 2 2 0 2 2 1 0 0 2 2 2 2 0 0 1 0 1 0 0 0 2 0 2 0 0 0 0 2 0 0 1 2 0 2 1 0 0 0 0 2 2 1 1 0 1 0 2 0 2 0 1 1 0 1 0 0 0 1 2 2 2 0 2 0 2 2 0 1 1 0 2 0 2 2 2 2 0 2 0 0 2 1 0 1 1 1 0 1 2 0 0 0 0 0 2 2 0 0 0 0 0 1 2 1 0 0 0 1 1 0 1 1 2 2 0 0 0 1 0 1 1 1 0 0 0 0 2 0 0 0 0 0 0 0 2 0 2 0 0 1 0 1 1 0 1 1 1 0 0 0 0 1 0 2 0 0 1 2 0 1 1 2 1 1 2 0 0 2 0 1 1 2 0 1 1 1 1 0 0 0 2 0 2 0 2 0 1 2 0 1 0 0 0 0 0 0 0 1 0 1 0 0 0 0 1 1 0 0 0 0 2 1 0 2 2 2 2 0 2 0 2 0 2 1 0 1 1 2 1 1 1 0 0 1 0 0 0 0 0 0 0 0 0 0 0 0 0 0 0 2 0 0 0 0 0 0 1 1 1 1 0 0 0 1 0 0 0 0 2 0 1 0 0 1 1 1 1 0 1 1 1 0 1 0 0 1 1 1 0 2 2 2 0 0 0 1 1 1 1 2 2 0 2 0 1 1 0 0 0 0 2 2 1 2 2 0 2 0 0 0 0 0 1 0 0 0 0 1 1 0 0 2 1 1 1 0 0 1 0 1 0 0 0 0 0 2 0 2 0 1 2 2 1 1 2 1 1 0 0 1 0 1 0 0 0 0 0 0 1 0 2 0 1 1 0 0 1 0 2 0 0 0 0 0 0 0 0 0 1 1 0 0 0 0 0 2 2
72 0 1 0 0 0 2 2 1 1 0 0 0 0 0 0 0 0 1 1 0 1 0 1 1 1 1 0 2 2 2 1 1 2 0 0 1 1 0 0 2 1 0 0 0 1 1 0 0 0 0 0 0 0 2 0 0 1 1 1 0 0 0 1 0 1 1 1 0 0 0 2 1 2 1 2 2 1 1 1 0 2 2 1 1 0 0 0 0 1 0 1 0 0 2 2 2 1 1 0 2 0 1 0 0 0 2 1 1 1 0 1 1 2 1 1 2 0 1 1 1 1 1 1 1 1 0 1 1 1 0 0 0 0 0 0 0 0 0 0 1 0 0 0 0 1 0 0 0 1 1 0 0 0 0 0 0 2 0 1 0 0 1 1 0 1 0 1 0 1 1 0 2 0 0 1 1 1 0 1 0 1 0 1 1 1 1 1 1 0 2 0 0 1 2 1 0 2 0 0 0 1 0 2 1 0 1 1 1 0 0 1 2 0 0 2 1 1 2 1 1 1 2 0 1 1 1 0 0 0 0 0 0 1 1 0 0 2 0 0 0 0 2 0 1 1 1 1 1 1 0 1 0 0 0 0 1 0 0 0 0 0 0 1 1 1 0 0 1 1 1 2 1 1 1 0 1 1 1 0 1 0 1 1 2 1 2 1 0 2 0 1 0 1 1 0 0 1 0 1 0 1 2 0 0 0 0 2 1 0 1 1 0 1 2 0 2 0 1 0 1 0 0 2 2 0 1 0 0 1 0 0 1 1 0 1 1 1 0 0 2 2 1 1 0 0 1 0 1 1 1 1 0 2 1 1 2 1 0 2 2 0 1 1 1 1 0 1 2 0 2 1 0 2 0 0 2 1 1 2 1 2 0 0 0 0 0 0 0 0 0 0 1 1 1 1 2 0 1 1 1 1 1 2 2 1 0 1 0 0 0 0 0 0 1 2 1 0 1 0 1 1 1 1 0 1 1 1 0 0 0 0 0 0 0 1 0 0 0 1 1 0 0 0 0 2 2 2 0 0 0 1 0 2 0 0 0 1 0 0 0 0 0 0 0 2 0 1 0 0 1 0 2 1 0 1 0 0 2 0 2 1 0 1 1 1 0 1 1 1 1 2 1 2 2 1 2 1 1 2 1 2 0 1 1 1 1 2 0 0 0 1 0 2 2 0 0 0 0 0 0 2 1 1 1 2 1 1 1 1 1 1 2 0 1 1 1 0 0 0 1 1 1 0 0 1 0 1 1 1 0 0 0 2 2 1 0 0 1 0 1 0 1 1 1 0 1 2 0 0 0 0 0 0 0 0 0 1 2 1 0 0 0 0 1 0 0 2 2 2 1 0 1 0 0 0 0 0 0 1 1 1 0 0 0 0 0 0 1 1 0 0 0 1 0 0 1 0 0 0 0 0 0 0 0 0 2 2 0 0 1 0 1 0 0 0 2 0 2 2 1 1 0 1 2 1 1 1 1 2 2 1 0 0 0 2 1 0 1 0 0 0 2 2 2 2 2 1 2 0 0 2 0 0 0 1 2 0 0 0 0 0 1 1 1 1 0 0 2 2 2 0 0 2 1 1 0 1 0 1 1 0 0 0 2 0 2 1 2 0 1 1 0 1 1 1 0 1 1 0 0 0 2 0 1 0 2 0 0 0 0 0 1 0 0 0 1 0 0 0 0 0 1 0 1 0 0 0 0 1 1 1 1 1 0 0 1 0 2 1 0 0 2 0 1 1 2 0 2 2 0 1 2 0 0 1 1 1 0 0 1 2 1 1 1 0 1 1 2 1 1 2 1 0 0 0 0 0 0 1 0 0 0 0 2 1 2 0 1 1 2 0 0 0 0 0 0 1 1 2 1 1 0 2 0 0 0 1 0 1 0 1 2 2 0 2 0 0 0 0 0 0 1 1 1 1 1 1 1 0 0 0 0 0 1 0 1 0 1 0 0 0 1 1 1 1 0 0 1 0 0 0 0 0 0 2 0 0 1 2 2 2 0 0 0 0 1 1 0 0 2 2 0 0 2 1 1 0 0 0 0 2 1 1 1 1 1 0 0 0 0 0 0 0 0 2 2 0 1 1 0 1 0 1 0 1 1 1 0 0 0 0 0 0 1 0 2 1 1 0 0 0 2 0 1 1 0 0 0 0 2 0 2 2 1 0 1 0 0 1 0 1 0 1 1 0 1 0 1 0 0 0 0 0 1 0 1 0 2 0 0 0 1 1 0 0 0 0 0 2 0 0 0 2 0 1 0 0 0 0 2 2
73 1 0 0 0 1 1 2 0 2 0 0 1 2 0 0 0 0 0 2 2 2 1 1 1 1 0 0 2 1 1 0 1 0 2 0 2 2 1 1 0 0 1 1 0 1 0 0 0 1 1 1 1 1 0 1 0 0 1 0 0 0 0 1 0 1 1 0 0 0 1 0 2 2 1 2 2 0 1 0 0 2 2 0 0 0 0 0 0 2 0 2 0 1 1 2 1 1 1 0 2 0 1 0 1 1 2 2 2 0 0 2 0 2 0 0 2 0 1 0 0 1 1 1 1 1 0 2 2 2 0 0 0 1 1 1 1 0 0 0 0 0 0 0 0 1 0 0 0 0 0 0 0 0 1 1 1 1 0 0 0 0 0 2 1 2 1 1 1 1 1 1 0 2 0 1 0 0 0 0 0 0 1 1 0 0 2 0 0 0 2 0 1 0 2 1 2 1 0 0 0 0 1 0 1 0 1 0 2 0 0 1 0 0 1 0 0 2 1 1 0 0 0 0 2 0 0 0 0 1 0 0 1 1 1 1 1 2 0 0 0 0 2 0 1 1 0 0 0 0 0 0 1 0 0 0 2 1 0 0 0 0 0 0 1 0 0 0 2 1 0 0 1 1 1 0 0 0 0 0 0 2 0 0 1 0 0 0 0 1 1 0 0 0 1 1 0 0 0 1 0 0 2 0 1 0 1 0 1 0 1 1 0 2 2 2 2 0 1 0 0 2 1 1 2 0 1 0 0 2 0 2 1 0 0 0 0 1 0 1 0 0 0 2 1 0 1 0 2 1 1 0 0 0 0 0 0 0 0 2 2 0 2 0 2 1 0 2 1 0 1 1 0 2 0 0 2 1 0 1 2 1 0 0 0 1 0 0 0 1 1 1 0 0 2 1 1 0 0 0 0 1 0 2 2 1 0 2 0 0 0 0 0 0 1 1 1 0 1 0 0 0 0 1 0 0 0 1 0 0 1 0 0 0 0 0 0 2 1 0 1 0 0 0 0 1 2 1 0 2 0 1 0 2 1 0 1 0 2 0 0 0 1 0 0 1 0 1 0 0 1 0 2 0 1 1 1 0 2 1 1 0 0 2 1 1 1 0 0 0 0 0 1 2 1 0 2 0 2 1 0 1 1 0 1 1 1 1 1 0 0 1 0 0 0 1 1 0 0 1 1 2 0 1 1 2 1 2 2 0 2 0 2 1 2 0 1 0 1 0 2 2 0 0 0 1 0 2 0 2 0 0 0 1 1 1 1 1 2 0 1 0 0 1 1 0 0 1 1 0 1 0 1 0 0 1 2 1 1 1 0 0 0 1 1 0 1 2 1 1 0 0 1 0 0 0 0 0 0 0 0 2 0 0 0 0 1 1 2 2 1 0 0 1 0 1 0 0 0 0 1 1 0 1 1 1 1 0 0 0 0 0 0 0 0 0 2 0 2 0 0 0 1 2 2 1 1 1 0 1 1 1 2 2 1 2 2 0 2 0 0 0 1 2 2 2 0 2 0 0 1 0 0 1 0 2 0 0 1 0 0 1 2 0 0 2 2 1 2 1 1 1 1 2 1 1 1 0 0 1 0 1 0 0 2 0 1 2 2 0 0 0 0 2 0 0 0 0 0 0 0 1 0 0 2 2 0 2 1 0 0 1 0 0 0 0 1 0 0 0 0 1 0 0 0 0 0 0 0 0 0 0 0 0 0 0 1 0 1 1 0 0 2 0 0 1 2 0 1 2 1 1 2 0 1 0 1 1 1 2 0 1 0 1 1 1 0 1 2 1 1 2 2 0 1 0 0 0 0 2 2 0 0 0 0 0 1 0 0 1 1 0 1 1 1 0 2 1 1 1 0 2 0 1 0 1 0 2 2 0 0 2 1 2 0 1 0 0 1 0 1 0 2 2 2 2 2 0 0 0 0 0 0 0 2 0 0 0 0 1 0 0 0 0 0 0 1 0 2 0 0 0 1 1 0 2 0 2 2 1 2 1 1 0 0 1 0 2 0 0 2 2 1 0 1 1 2 0 0 0 0 1 1 1 1 1 1 2 1 1 0 2 0 0 0 2 2 1 2 1 0 2 0 0 0 2 0 1 0 0 0 0 0 1 1 0 1 1 1 1 0 1 1 1 1 0 0 0 2 0 2 0 1 1 1 0 0 1 1 2 0 0 0 1 2 0 0 0 1 0 0 0 0 0 1 0 0 0 2 1 0 0 0 1 0 0 0 0 0 2 0 0 1 1 0 0 0 0 0 0 0 0
74 0 0 0 0 0 1 2 0 2 0 0 0 1 0 0 0 0 0 2 2 2 1 0 0 0 0 0 2 1 1 1 1 1 2 2 2 2 0 0 0 0 1 0 0 1 1 0 0 0 0 2 1 0 1 1 0 1 2 1 1 1 0 0 0 0 1 0 0 0 0 0 2 2 2 2 2 2 2 2 0 2 2 0 2 0 0 0 0 1 0 0 1 2 0 0 0 0 0 0 1 0 0 1 1 1 2 0 0 2 1 2 0 1 2 2 2 0 1 1 1 0 2 2 1 0 0 1 1 1 0 0 0 0 0 0 0 0 0 0 1 0 0 0 0 1 1 0 0 0 0 0 0 0 0 1 0 0 0 1 1 1 0 1 0 0 0 2 0 1 1 0 1 1 1 0 0 2 0 2 0 0 1 0 0 0 0 1 1 0 2 0 1 1 2 1 1 2 0 1 0 0 0 1 1 0 1 1 1 0 1 1 2 0 2 1 0 2 0 0 0 0 2 0 0 2 2 2 0 2 0 0 1 1 1 1 1 2 0 0 0 0 2 1 2 2 0 0 0 0 0 0 1 1 1 0 1 0 0 0 0 0 0 0 1 0 0 0 2 2 0 2 1 1 1 1 0 1 1 0 0 1 0 0 2 0 0 1 0 2 0 1 1 0 2 1 1 1 0 1 1 0 2 0 0 0 2 2 1 1 1 1 0 1 1 0 2 0 0 1 1 1 1 2 1 0 0 0 1 0 0 1 0 0 0 0 0 1 0 1 2 2 1 2 0 0 2 0 0 0 0 0 0 2 1 1 1 0 0 0 0 0 2 0 2 1 0 1 2 0 2 2 0 2 0 0 2 1 0 2 1 1 0 0 0 1 0 0 1 1 1 1 1 0 2 1 1 1 1 1 1 1 0 1 1 0 0 0 0 0 1 0 0 0 0 0 0 0 0 0 0 2 0 1 1 1 2 0 0 0 0 0 0 1 1 1 1 1 1 2 2 0 0 0 0 0 1 1 0 1 0 1 0 2 1 0 1 2 1 2 1 0 1 1 0 1 0 1 0 0 1 0 2 1 0 0 0 0 2 2 0 1 0 1 1 1 0 0 0 1 1 0 1 1 0 1 0 0 1 2 1 2 2 0 0 0 2 0 0 0 0 2 1 1 2 0 0 1 0 2 1 2 0 0 0 1 0 0 0 1 0 1 1 1 1 0 0 0 1 0 1 2 0 0 0 2 0 1 1 1 0 0 0 0 2 0 2 2 0 0 0 0 0 1 1 1 0 1 1 1 0 1 1 0 0 1 2 2 2 2 0 0 0 1 2 0 2 0 0 0 1 1 0 1 1 0 1 0 0 0 0 2 0 2 0 0 1 1 2 1 0 0 0 1 1 1 1 0 0 0 1 1 0 0 0 0 2 1 0 0 0 0 0 0 0 1 2 1 0 0 0 0 0 0 0 0 0 2 0 1 0 1 0 0 0 2 2 0 2 0 0 0 1 2 2 2 1 2 0 0 0 0 0 0 1 1 1 1 0 0 1 0 1 0 0 0 1 1 1 0 1 0 0 1 0 1 0 0 0 1 1 1 0 0 2 0 2 1 1 0 0 0 0 2 0 0 0 1 1 1 0 0 0 0 0 2 0 1 1 1 1 1 0 0 0 1 1 0 0 1 0 1 1 0 2 0 1 0 0 0 0 0 0 0 0 0 0 1 1 0 1 0 2 0 0 2 2 0 1 2 1 0 1 1 0 0 2 2 0 0 1 0 0 1 2 0 0 1 2 1 1 2 1 1 1 1 0 1 0 1 1 0 0 0 2 0 2 1 1 1 1 0 2 0 2 0 2 0 2 2 2 2 0 2 0 2 0 2 0 0 1 2 2 0 0 0 1 0 1 0 0 0 1 1 1 1 1 0 0 0 0 0 0 0 1 0 1 0 0 1 1 0 1 1 1 1 0 0 2 0 1 0 1 0 0 1 0 1 1 2 2 2 0 0 0 1 1 2 0 1 1 1 1 1 2 2 2 0 0 0 0 2 2 1 1 0 1 1 0 0 0 0 0 0 0 1 1 2 2 0 2 0 0 1 1 1 0 0 1 0 0 1 0 1 0 0 0 2 2 0 0 0 1 1 1 0 0 0 0 0 2 0 1 0 1 0 1 1 1 2 0 0 0 0 1 1 1 0 2 1 0 0 0 0 0 0 0 1 1 1 0 0 0 2 1 0 1 0 0 1 0 0 0 1 1 0 0 0 0 1 2 2
75 1 2 0 0 0 0 2 0 1 0 1 0 1 0 0 0 0 1 1 1 1 1 1 0 0 1 0 2 2 2 1 1 1 1 0 1 2 0 0 1 1 1 1 0 0 1 0 0 0 0 0 0 0 1 0 0 0 1 0 2 0 0 1 2 0 1 0 1 1 0 1 1 2 1 2 2 1 1 1 1 2 2 0 2 1 0 1 1 2 1 1 0 0 1 1 1 1 0 1 0 1 2 0 0 0 2 0 0 2 1 2 1 2 2 2 2 0 0 2 2 0 1 1 0 0 0 1 0 1 0 1 0 0 1 1 1 0 0 0 1 0 0 0 0 0 1 0 0 0 0 0 0 0 0 0 1 1 0 1 1 1 0 1 1 2 0 0 2 2 0 1 0 2 0 1 1 1 0 0 1 2 0 1 0 0 1 2 0 1 0 1 0 0 2 2 0 2 0 1 0 0 0 0 1 0 1 1 0 0 0 1 1 0 1 0 0 0 1 1 1 1 2 0 1 1 1 1 1 0 0 0 0 0 2 0 0 2 0 2 2 2 2 0 2 2 0 0 0 0 0 0 0 0 0 0 1 0 0 0 0 0 0 1 0 1 0 0 1 1 0 2 0 1 0 0 1 1 1 0 1 0 1 1 2 1 2 1 0 2 0 2 1 1 1 1 1 2 0 1 0 0 1 1 0 1 0 0 1 0 1 2 0 1 1 0 1 1 0 0 1 1 1 1 1 0 0 0 0 0 0 1 0 0 0 0 0 2 0 1 2 1 2 1 0 0 1 0 1 2 2 0 0 1 0 1 1 2 0 0 0 0 1 0 1 0 0 1 2 0 2 2 0 2 0 0 1 0 0 1 0 0 1 0 1 0 0 0 0 0 0 0 1 0 2 1 1 2 1 0 1 1 1 2 1 0 1 1 0 0 0 0 0 0 0 2 0 0 1 0 0 1 1 1 1 0 1 0 2 2 1 1 0 0 0 0 0 1 1 1 0 0 0 0 0 0 0 1 1 1 0 0 0 1 1 0 1 2 0 1 1 0 0 0 0 1 0 0 0 0 1 0 2 0 0 1 0 1 2 0 0 1 0 0 1 1 0 1 1 0 2 1 1 2 1 1 1 1 2 2 1 2 1 1 0 0 2 2 1 0 0 2 0 1 1 1 0 1 0 1 2 2 0 1 1 2 0 0 0 2 0 1 1 0 1 1 0 0 1 1 0 1 2 0 2 1 0 1 1 1 0 0 0 1 2 1 0 2 0 1 0 1 0 0 0 1 0 1 1 0 0 0 0 0 1 0 1 2 2 2 0 0 0 1 1 1 0 1 0 0 0 1 0 0 1 0 0 0 0 0 0 2 0 0 0 0 0 0 1 0 0 0 0 1 0 0 1 0 0 0 2 2 0 0 0 0 2 1 0 0 0 0 0 0 0 0 2 1 1 1 0 0 0 1 0 0 0 0 0 1 1 1 1 2 1 2 2 0 2 0 0 0 0 0 0 1 0 2 1 0 0 1 0 1 0 2 0 1 0 0 1 0 1 1 2 2 0 0 1 1 1 0 1 1 0 0 0 0 0 0 0 0 0 0 1 0 1 1 1 0 1 0 0 0 0 1 1 1 1 0 0 0 1 0 2 0 2 0 0 0 0 0 0 0 0 0 0 0 0 1 0 1 0 0 0 0 0 0 0 0 0 0 0 1 0 0 0 0 1 0 0 0 2 1 0 0 2 0 1 2 0 0 1 1 1 0 1 0 1 1 0 1 0 0 0 2 0 1 2 1 1 2 2 0 2 0 0 1 1 1 1 0 0 0 0 0 2 0 0 1 2 1 0 1 0 0 1 0 1 2 2 1 0 2 0 0 0 2 1 0 0 2 2 0 0 0 2 0 0 0 0 0 0 0 0 0 0 0 0 1 0 0 1 0 1 0 0 1 0 0 0 0 0 0 0 1 0 0 2 0 0 0 0 1 0 2 0 0 1 2 2 2 0 0 0 0 0 0 0 1 2 2 0 0 1 1 2 0 0 0 0 2 2 2 0 0 1 1 0 0 0 0 1 0 1 1 1 1 1 0 1 0 1 2 1 0 2 1 0 1 0 0 0 2 0 0 0 0 1 1 0 0 1 1 1 0 0 0 1 0 2 0 2 0 0 0 0 1 2 1 1 0 0 0 1 1 1 0 0 0 0 0 0 0 0 0 0 2 0 0 0 2 0 2 0 0 0 0 0 2 0 0 0 2 0 0 0 0 1 1 1 1
76 0 1 0 0 0 1 2 1 1 1 0 0 0 0 0 0 0 1 1 1 2 0 0 0 0 1 0 1 2 2 1 2 1 2 1 2 1 0 0 0 0 1 1 0 1 0 0 0 0 0 0 0 0 2 0 0 0 0 2 0 1 0 0 1 0 1 0 0 1 0 1 1 1 1 1 1 1 2 0 1 1 2 0 2 0 0 0 0 2 0 0 2 1 0 0 0 1 1 0 1 1 1 0 1 1 2 0 0 2 0 0 0 1 0 0 1 0 1 1 1 0 0 0 0 1 0 2 2 2 0 0 0 0 0 0 0 0 0 0 0 0 0 0 0 0 0 0 0 0 0 0 0 0 1 1 1 2 0 0 0 0 1 0 0 0 0 0 2 2 0 1 0 2 0 1 1 0 0 0 0 0 0 1 1 1 1 0 0 0 1 0 1 1 1 2 2 2 0 0 0 2 1 0 1 0 1 0 1 0 0 0 1 1 1 1 0 0 0 0 2 2 2 0 0 0 0 2 1 0 1 1 0 0 0 0 0 2 0 0 0 0 2 1 2 2 0 0 0 0 0 1 1 0 0 0 1 1 0 0 0 0 0 0 1 0 0 1 2 2 1 0 2 2 0 1 0 1 1 0 0 0 1 1 2 2 1 0 0 1 1 0 2 0 2 0 2 1 0 1 0 0 2 0 0 0 1 1 0 0 0 1 0 2 2 0 2 0 1 0 1 2 1 2 2 0 0 0 1 1 0 1 0 0 0 0 0 0 0 0 0 0 1 1 0 0 1 0 0 1 1 0 1 2 1 1 1 1 0 2 2 0 1 1 1 0 0 1 2 1 2 2 2 2 0 1 2 1 1 1 2 1 1 0 1 1 0 0 0 0 0 0 0 1 2 2 2 1 0 0 0 0 0 1 1 0 0 0 0 0 0 0 0 0 1 1 1 0 0 0 0 1 0 2 0 0 0 1 0 0 0 0 0 0 0 0 0 0 1 1 1 0 0 1 0 2 1 0 0 0 0 0 2 2 2 2 2 2 1 1 1 0 1 1 0 1 0 1 0 1 1 1 2 1 0 1 0 0 1 2 1 0 0 1 1 1 0 2 1 0 1 2 0 1 2 0 2 1 2 1 0 1 1 1 0 0 1 0 0 0 0 1 0 0 0 0 0 0 0 2 0 2 0 0 0 1 0 0 0 1 0 1 0 0 0 0 1 0 0 0 1 1 0 0 0 1 0 2 0 2 0 0 0 2 1 1 0 0 0 0 0 0 1 1 1 0 0 2 2 0 0 2 0 0 0 0 1 2 2 2 0 0 0 1 1 1 0 1 0 0 0 1 0 0 0 0 0 1 0 0 0 1 0 0 0 0 2 0 1 1 0 0 0 0 0 0 0 0 1 1 0 1 0 1 1 0 2 2 0 0 0 0 0 1 0 0 2 2 2 2 1 1 0 0 1 1 1 1 0 0 1 0 0 0 0 2 1 0 0 0 0 0 1 1 1 1 1 2 0 2 0 0 0 0 0 1 2 0 1 0 0 1 2 1 1 2 1 0 0 1 2 0 0 1 1 0 0 1 0 1 0 1 0 0 0 0 2 2 2 0 1 0 0 2 0 1 0 0 0 0 0 0 1 1 1 1 2 0 0 0 0 0 0 0 0 1 1 0 0 2 1 2 0 0 0 0 0 0 0 0 0 0 0 1 0 1 0 0 2 0 0 0 2 0 0 0 2 1 0 2 0 0 1 2 2 0 0 2 0 1 0 0 0 0 0 1 0 2 1 2 0 1 2 0 2 0 1 0 0 2 2 0 0 0 0 0 1 0 0 2 2 2 0 1 0 0 2 1 1 1 1 1 0 2 0 1 0 2 1 0 1 1 2 2 0 1 0 1 1 0 1 0 1 1 1 1 1 0 0 0 0 0 0 0 0 1 1 0 0 0 0 1 0 0 0 2 1 0 1 0 1 0 0 1 0 2 0 2 2 2 1 1 1 0 1 1 1 1 0 0 2 1 1 1 1 1 1 0 0 0 1 1 1 0 2 2 0 1 0 1 0 1 2 0 2 0 0 1 2 1 0 2 0 0 0 1 0 0 1 0 1 1 0 1 0 0 0 2 2 1 0 1 1 0 2 0 0 0 0 0 2 0 2 0 0 0 0 0 0 1 1 1 1 1 2 0 0 0 1 0 0 0 0 0 0 1 0 0 2 0 0 1 0 0 2 0 2 0 0 2 0 0 1 1 0 0 0 0 1 2 1 2
77 1 1 0 0 1 1 2 0 1 0 1 1 1 0 0 0 0 2 0 1 1 0 0 0 0 1 0 2 2 2 1 1 2 1 1 2 1 0 0 1 1 1 1 0 0 0 1 0 0 0 1 0 0 2 1 0 0 1 1 0 1 0 1 0 1 1 0 0 0 0 0 2 2 2 2 2 1 2 0 0 1 1 0 0 0 0 1 1 2 0 1 1 1 1 2 1 0 0 0 2 0 1 0 1 1 2 0 0 2 0 1 1 2 2 2 2 0 2 0 0 1 1 1 1 0 0 1 1 2 0 1 0 0 0 0 0 0 0 0 0 0 0 0 0 0 1 0 0 0 0 0 0 0 1 0 1 0 0 2 1 1 0 1 1 1 1 1 0 1 1 1 1 1 1 2 0 1 0 1 0 0 1 1 0 0 2 2 0 0 0 2 0 0 2 2 0 2 0 1 0 0 0 2 1 0 1 2 0 0 1 0 2 0 2 1 1 0 1 0 1 1 1 0 0 1 1 0 0 1 0 0 0 0 1 0 0 2 0 0 0 1 2 0 1 1 0 0 0 0 0 0 1 0 0 0 0 0 1 0 1 1 0 0 0 0 0 0 1 1 1 1 0 1 0 0 0 1 2 0 1 1 1 2 2 2 2 0 0 2 0 1 2 0 2 0 0 0 0 0 0 0 2 0 1 0 1 2 0 0 0 1 0 1 1 0 2 0 0 0 1 1 2 1 2 0 0 0 1 2 0 1 0 0 0 0 0 1 0 0 1 1 2 2 1 0 1 2 2 1 1 0 0 2 1 1 2 1 0 1 1 0 0 0 0 0 0 1 2 1 2 2 1 2 0 1 0 2 0 0 2 1 0 1 1 1 0 0 0 0 0 0 1 0 2 2 2 0 0 0 0 0 1 2 2 1 0 1 0 0 0 0 0 0 1 2 0 0 0 0 0 1 0 1 1 1 2 1 1 0 0 1 0 0 0 0 0 1 2 1 0 0 0 0 0 1 2 0 0 1 1 1 0 2 0 0 0 1 0 0 0 0 2 2 0 0 0 1 0 0 1 0 2 0 2 0 1 1 1 0 0 0 0 0 2 1 0 1 1 1 1 1 1 2 1 1 1 2 2 2 0 2 1 1 0 1 1 0 0 0 0 1 0 1 1 0 0 1 0 2 1 2 0 0 0 1 1 0 0 2 1 1 1 1 0 0 0 1 0 0 1 1 0 0 0 1 0 1 1 1 0 0 0 2 1 2 0 1 1 0 0 0 0 0 1 0 0 2 1 0 0 1 0 0 0 0 0 0 2 0 0 0 0 1 1 1 2 2 0 0 1 0 0 0 0 0 0 1 0 1 1 0 1 2 0 0 0 1 2 2 1 0 0 0 0 0 0 0 0 0 1 1 0 0 0 1 1 2 0 0 0 0 1 0 0 0 2 0 2 1 0 0 0 0 1 1 1 0 0 1 2 1 0 1 0 1 1 0 1 0 0 0 0 1 1 1 1 1 2 0 0 2 0 0 0 2 0 0 1 0 1 0 2 0 0 2 1 0 0 0 1 0 0 0 0 0 0 0 0 2 1 2 0 0 1 0 2 1 2 2 0 0 0 2 0 0 0 0 1 1 0 1 0 0 0 2 0 0 0 0 0 0 1 0 0 0 1 0 0 1 0 1 0 0 0 1 0 0 0 1 1 1 0 0 0 0 0 0 1 0 0 0 2 1 0 1 2 0 2 1 1 2 2 0 0 0 1 1 1 1 0 1 1 0 0 2 0 2 2 2 0 2 2 0 1 0 0 0 0 1 0 0 0 1 1 1 1 0 0 1 1 0 1 1 0 0 1 2 1 1 0 1 0 2 0 1 0 1 1 0 1 1 2 2 0 2 1 0 1 0 1 1 0 0 0 0 0 0 0 1 0 0 0 0 1 1 0 1 0 1 0 1 0 0 0 0 1 0 1 0 0 0 0 0 0 2 0 2 2 1 2 1 0 0 0 0 2 2 0 0 1 1 1 0 0 0 2 0 0 0 0 2 1 1 1 1 1 1 0 0 0 0 0 0 1 2 2 0 2 2 0 2 0 1 0 1 1 0 0 1 0 1 0 2 0 0 0 1 1 0 1 0 1 1 1 0 0 0 1 0 2 0 2 1 1 0 1 0 0 1 1 1 0 0 1 1 1 0 1 1 0 0 0 0 0 2 0 0 2 0 0 0 0 1 0 0 1 0 1 1 0 0 1 2 0 0 1 0 1 0 0 0
78 1 2 0 0 0 1 2 0 2 0 0 0 0 0 0 1 0 0 2 1 2 0 0 0 0 1 0 2 2 2 1 1 2 1 0 2 0 0 0 2 2 1 0 0 0 0 0 0 0 0 2 1 1 0 0 0 0 1 2 0 0 1 2 1 0 1 0 0 0 0 2 2 2 1 2 2 1 2 2 0 2 2 1 2 1 0 0 0 2 0 1 1 0 0 2 0 1 1 0 0 0 0 0 1 0 1 1 1 1 0 1 0 2 0 0 2 0 0 2 2 0 1 1 1 1 0 1 0 1 0 0 0 0 0 0 0 0 0 0 0 0 0 0 0 0 1 0 0 1 1 0 1 0 0 1 1 0 2 1 0 0 0 1 0 2 0 0 0 1 1 0 1 1 0 1 1 1 0 1 0 0 0 1 0 0 1 2 0 1 0 2 0 0 2 2 2 2 0 1 0 1 1 0 0 0 2 0 2 1 0 1 1 0 2 0 0 1 2 1 0 0 1 0 1 0 0 1 0 1 0 0 0 0 1 0 0 2 0 0 0 0 2 0 1 1 0 0 0 0 0 1 1 1 0 0 2 1 1 0 0 1 0 0 0 0 1 1 1 0 0 2 0 0 0 1 0 2 2 0 0 1 0 1 2 1 1 1 0 2 0 0 1 0 2 1 0 0 1 0 0 0 1 1 0 0 0 2 0 0 0 1 0 2 2 0 1 0 1 0 1 1 1 1 1 0 0 0 2 0 0 1 0 0 0 1 0 1 0 0 1 1 1 2 2 0 0 0 0 1 1 1 0 1 1 0 0 1 0 2 2 0 1 1 1 0 0 1 2 0 2 2 0 2 0 1 1 2 0 1 2 1 0 0 0 0 0 0 0 0 0 0 0 0 2 1 1 0 0 0 0 0 0 2 2 0 0 0 0 0 1 0 0 0 1 1 1 1 1 1 0 0 0 1 0 0 0 0 0 0 0 0 1 1 1 0 1 0 2 2 1 0 0 0 0 2 2 0 0 0 0 0 2 2 2 2 2 1 0 0 1 0 1 0 0 2 1 1 0 1 1 1 1 1 0 0 1 0 1 1 2 0 0 0 2 0 0 0 0 0 1 1 0 1 2 1 1 0 0 2 2 2 2 0 0 0 2 1 2 0 1 1 0 0 0 1 0 1 0 2 1 2 1 0 0 2 1 0 0 2 0 2 0 0 0 0 1 0 0 1 0 0 2 1 1 0 1 0 2 0 0 0 0 1 1 1 1 0 1 1 0 0 0 0 0 0 1 0 0 0 0 0 1 0 0 1 1 1 2 1 1 0 0 1 1 1 2 2 1 1 0 1 0 0 0 0 0 0 0 1 1 1 1 0 1 1 1 0 0 0 0 0 0 1 1 1 1 0 1 0 0 1 0 1 1 1 2 1 0 0 1 1 0 0 0 0 2 1 2 2 0 2 0 1 1 1 1 1 0 1 1 2 0 0 0 1 2 0 1 0 0 0 1 1 1 1 1 2 1 0 0 1 0 1 0 2 0 1 1 0 1 1 2 0 2 2 0 0 1 1 1 0 0 1 1 0 0 1 0 1 1 0 0 0 1 0 1 1 1 1 0 0 0 1 0 1 0 0 1 0 0 0 1 0 2 1 2 0 0 0 0 0 0 1 0 1 1 0 0 0 0 0 0 0 0 0 0 1 0 1 1 1 0 1 0 0 0 0 1 0 0 0 1 0 0 1 2 0 2 1 0 1 1 0 1 0 2 1 0 0 1 0 1 0 0 2 0 1 2 1 1 2 0 2 2 2 0 0 0 1 1 0 0 0 0 0 2 1 1 1 1 0 2 0 1 0 2 1 2 2 1 2 0 2 0 0 0 2 1 0 0 2 1 2 0 1 1 0 1 0 1 1 1 1 1 1 1 0 0 1 0 0 0 2 0 2 0 0 0 0 0 0 1 0 1 1 0 0 2 1 1 0 1 1 0 0 0 0 2 2 2 2 0 0 0 1 1 1 0 0 0 2 0 1 1 1 1 0 0 0 0 0 1 1 1 1 1 1 0 1 1 1 0 1 1 1 1 1 2 2 0 2 0 0 0 1 0 1 1 0 0 1 0 1 0 0 0 1 1 0 0 0 0 0 0 1 0 0 0 0 2 0 1 0 1 0 1 1 0 1 1 0 0 0 1 1 1 1 1 1 1 0 0 0 0 1 0 0 0 0 0 2 0 1 0 0 0 0 0 2 0 0 0 2 0 0 0 0 0 0 1 2
79 1 1 0 0 0 2 2 0 2 0 0 0 0 0 0 0 0 1 1 1 1 1 0 0 0 1 0 2 0 0 0 0 0 2 2 2 2 1 1 1 0 0 0 0 1 0 0 0 1 1 1 2 1 0 1 2 0 0 0 1 1 0 2 1 0 2 0 0 0 0 1 1 1 1 1 1 1 1 1 0 2 2 1 1 1 0 1 1 2 0 1 0 0 2 2 2 2 0 2 0 0 1 0 1 1 2 0 0 2 0 0 1 2 1 1 2 0 0 2 2 0 0 0 0 1 0 1 1 1 0 0 0 0 0 0 0 0 0 0 0 0 0 1 0 0 0 0 0 0 0 0 0 0 0 1 1 1 0 1 1 1 0 0 1 1 0 1 0 1 1 0 0 2 0 1 1 2 2 0 0 2 0 1 0 0 1 2 2 0 2 0 0 0 2 2 2 1 0 0 0 0 0 0 1 0 1 1 1 0 0 2 1 0 0 0 1 1 1 0 1 1 1 1 1 1 1 1 1 1 0 0 0 0 1 0 0 2 0 0 0 0 1 0 1 1 0 1 1 1 0 0 2 0 0 0 1 2 1 0 0 2 1 0 0 0 1 1 1 1 0 1 1 2 0 0 0 1 1 0 1 0 0 1 2 1 1 1 0 2 0 1 1 0 2 1 0 1 0 0 0 0 1 1 1 0 0 0 0 1 0 2 0 1 1 0 2 0 0 0 1 2 1 2 1 0 1 0 1 0 0 1 0 0 0 0 0 0 0 2 0 0 1 1 0 0 1 0 0 0 0 1 0 2 1 1 2 0 0 1 1 1 1 1 0 0 0 1 2 0 2 2 0 2 0 0 2 2 1 1 1 2 0 0 0 1 0 1 1 0 0 0 1 0 2 2 2 1 0 0 0 1 1 2 1 0 1 1 0 0 0 1 0 0 1 1 1 0 1 0 1 1 1 0 0 1 0 1 0 0 0 0 1 1 1 1 0 0 1 0 1 0 0 2 1 2 2 0 0 0 0 0 2 2 2 2 2 0 2 2 0 0 1 1 0 1 1 1 0 0 1 0 1 1 2 0 2 1 2 0 1 0 0 1 1 2 0 0 0 0 1 1 0 0 0 0 2 0 1 2 1 2 2 0 0 0 2 2 2 0 0 2 0 0 0 1 0 0 0 0 0 2 2 2 2 2 0 0 0 2 0 1 1 0 1 0 1 0 1 1 1 2 2 1 1 1 1 1 1 1 0 0 0 2 0 2 0 0 0 0 0 0 0 0 0 0 0 2 1 1 0 1 0 0 1 0 1 0 2 0 1 0 0 1 1 0 1 1 0 0 0 2 0 0 0 0 0 1 0 1 1 1 0 0 0 0 1 0 1 1 0 0 0 1 1 1 1 0 0 0 0 0 0 0 0 0 2 0 0 0 0 0 0 0 0 1 2 2 1 1 0 0 1 1 2 1 2 0 1 2 0 1 1 2 1 2 1 0 0 0 0 0 0 0 0 1 0 2 0 0 0 0 1 0 0 2 0 0 0 0 0 1 1 0 0 1 1 1 2 1 1 0 1 2 1 1 0 0 0 2 1 1 0 0 2 0 1 1 1 0 1 0 0 1 0 0 0 1 1 0 0 0 1 0 2 1 2 1 1 1 0 1 0 0 0 0 0 0 0 1 1 0 0 0 0 0 0 0 0 1 1 1 0 0 0 0 0 0 2 0 0 0 2 0 0 0 2 1 1 1 1 1 2 1 0 0 1 2 0 1 0 0 1 2 0 1 1 2 1 2 0 1 2 1 2 0 1 1 0 1 1 0 0 0 1 0 0 0 2 0 2 0 1 1 1 0 1 1 2 2 1 2 0 2 0 0 0 2 1 0 1 1 2 1 0 0 1 0 1 1 0 0 0 0 0 0 0 2 1 0 0 1 0 0 0 0 2 0 0 0 0 0 1 0 1 0 1 0 1 0 1 0 0 0 0 2 1 1 1 2 2 2 0 0 0 1 0 1 0 0 2 1 1 0 2 2 2 0 0 0 0 1 0 0 2 1 0 2 0 1 1 1 0 0 0 2 2 0 2 2 0 2 0 1 1 2 0 1 0 0 0 0 1 1 0 0 2 2 2 1 0 1 2 0 2 1 0 1 1 0 2 0 2 0 0 0 0 1 0 1 1 0 0 0 1 1 0 0 0 0 0 0 0 0 0 0 0 1 0 0 0 2 0 0 0 0 0 0 0 2 1 1 1 1 0 0 0 0 0 0 2 2
80 0 1 0 0 0 2 1 0 1 0 1 0 1 0 0 0 0 1 1 1 1 1 2 1 1 0 0 2 2 2 0 0 1 2 1 2 1 0 0 2 2 1 0 0 0 0 0 1 0 0 1 1 1 0 0 0 1 1 0 1 0 0 0 0 0 0 1 0 0 0 2 1 2 1 2 2 0 2 0 0 2 2 1 1 0 1 0 0 1 0 0 0 0 1 2 1 1 0 1 1 0 1 0 1 0 2 0 1 1 0 1 0 0 0 0 0 0 0 1 1 0 0 0 0 1 0 0 0 1 0 0 0 0 0 0 1 0 0 0 0 0 0 0 0 0 0 0 0 1 2 1 0 1 1 1 0 0 0 0 0 0 0 0 1 2 1 1 1 1 1 0 1 1 1 1 0 0 0 0 0 0 0 0 1 1 0 0 0 0 0 0 0 1 2 1 2 2 0 0 0 1 0 0 2 0 0 0 1 0 0 1 2 0 1 0 0 0 2 2 0 0 2 0 1 1 1 2 1 2 0 0 0 0 2 0 0 2 0 0 0 0 2 0 1 1 0 0 0 0 0 2 0 0 1 0 0 2 1 0 0 2 0 1 1 0 0 2 1 1 0 2 1 2 1 1 0 0 2 0 1 1 0 0 2 2 2 1 0 2 0 1 1 0 1 0 1 1 0 0 0 0 2 0 0 1 0 2 1 0 1 1 0 2 2 2 2 1 1 0 0 2 0 0 2 0 0 0 1 2 0 1 0 0 0 0 0 1 0 1 2 1 1 2 1 0 2 0 1 1 1 0 0 2 2 0 2 0 0 1 0 0 1 1 0 0 0 2 1 0 1 1 1 1 0 0 0 1 1 2 2 0 0 1 1 0 0 0 0 0 0 0 0 0 2 0 0 0 0 0 1 2 1 1 0 0 1 0 0 0 0 2 0 0 1 1 1 0 0 0 1 2 0 0 0 1 0 2 0 0 2 0 0 1 1 1 0 1 0 0 1 0 1 1 1 1 1 1 0 2 0 1 0 1 1 0 1 1 1 1 0 0 0 0 0 2 0 1 0 0 1 0 2 1 1 1 0 0 0 0 0 0 0 1 1 1 0 1 1 1 1 2 0 2 1 1 1 1 1 2 1 1 2 0 0 0 2 1 1 0 0 2 0 1 1 1 1 0 0 0 0 2 0 0 0 1 1 0 0 2 0 2 0 0 0 0 1 0 0 1 1 1 1 0 1 0 1 1 1 1 0 0 0 1 2 0 1 1 2 0 0 0 0 2 2 0 0 1 1 0 0 1 1 0 1 0 1 1 1 1 0 0 0 1 0 0 0 1 1 1 1 0 1 0 0 0 0 0 0 0 0 1 0 0 0 0 1 0 1 1 0 0 0 0 0 0 0 0 1 0 1 1 0 1 1 0 2 2 0 0 1 0 0 0 0 0 2 1 2 1 0 0 1 2 1 1 1 1 0 2 0 1 0 1 0 2 1 1 1 0 0 0 1 2 2 2 1 2 1 1 0 1 1 1 0 2 0 1 1 1 1 0 2 1 0 2 2 1 1 1 1 1 0 1 1 0 0 0 0 0 0 0 0 0 2 0 1 2 1 1 0 0 0 1 0 0 0 0 0 0 0 0 1 0 1 1 1 1 0 0 0 2 0 0 0 0 0 0 1 2 0 2 0 0 0 0 0 1 0 0 0 0 0 1 0 0 0 0 1 1 0 0 2 1 0 0 1 2 0 2 0 1 1 0 1 0 2 1 1 1 0 1 1 0 0 1 1 1 1 1 1 2 1 1 1 1 0 1 0 1 1 0 0 1 1 1 1 0 0 1 1 0 2 0 2 0 2 1 1 2 2 1 0 2 0 1 0 2 1 0 0 2 1 1 0 1 0 0 1 0 1 0 1 0 1 0 0 1 0 0 0 0 0 0 2 0 0 0 0 0 0 0 1 0 1 2 0 0 0 0 0 0 0 0 0 1 0 1 1 2 1 1 0 0 0 1 0 2 0 0 2 1 0 0 1 1 1 0 0 0 1 1 2 1 0 0 2 1 0 2 1 2 1 1 2 0 0 2 2 0 0 2 0 0 0 0 0 2 0 0 0 0 0 1 1 0 0 1 1 0 0 0 2 0 1 1 0 1 0 0 2 0 2 2 1 0 1 0 1 0 1 0 0 1 2 0 0 0 0 0 0 0 0 0 2 0 0 0 2 1 1 0 0 1 1 0 2 0 0 2 0 0 0 2 0 0 0 0 0 0 1 1
81 1 1 0 0 0 1 2 0 2 0 0 0 0 0 0 0 0 1 1 1 1 1 0 0 0 0 0 2 2 2 0 0 1 2 0 2 1 1 0 0 0 0 0 0 0 0 0 0 0 0 0 0 0 2 1 0 0 1 0 0 0 0 0 0 0 2 0 0 0 1 1 1 2 0 2 2 2 2 1 0 1 2 2 2 0 0 0 0 2 0 2 0 0 0 0 0 0 0 0 2 0 1 0 1 1 2 0 0 2 1 1 2 2 2 2 2 0 1 1 1 0 1 0 0 1 0 1 0 2 0 0 0 0 0 0 1 0 1 0 1 0 0 0 0 0 0 0 0 1 1 0 0 0 1 0 0 1 0 0 0 0 0 0 1 2 1 1 0 0 1 0 0 2 0 0 0 1 0 1 0 1 1 1 0 0 1 1 0 0 0 1 0 0 1 1 1 1 0 1 0 0 0 0 1 0 1 2 1 0 1 1 0 0 1 0 0 0 1 1 0 0 2 0 0 2 2 1 1 2 0 0 0 0 2 0 0 2 1 1 1 1 2 1 1 1 0 0 0 0 0 0 1 1 1 0 2 2 0 0 0 0 0 0 1 0 0 0 1 1 1 0 1 1 1 0 1 0 1 0 1 1 0 0 0 0 0 1 0 2 0 2 2 0 2 0 1 2 0 1 0 1 2 0 1 0 1 2 0 0 0 0 0 1 2 0 2 0 0 0 1 1 1 0 1 0 0 0 0 0 0 0 0 0 0 0 0 1 0 1 1 1 1 1 1 1 1 1 1 0 0 0 0 2 2 0 0 0 0 0 0 1 2 1 2 1 0 2 2 0 2 1 1 2 0 1 2 2 1 1 2 0 1 1 0 0 0 0 0 0 1 1 1 0 2 0 0 1 0 0 0 0 1 2 2 0 0 1 0 0 0 1 0 0 1 2 0 0 0 0 0 1 0 1 0 0 0 0 0 1 1 0 0 0 0 1 0 1 0 0 2 0 0 0 0 0 0 0 0 1 0 0 0 2 1 0 1 2 1 2 2 0 1 1 0 1 0 2 0 1 2 0 0 2 1 0 0 0 2 0 2 1 1 2 2 1 0 2 1 0 0 1 0 1 0 0 1 0 0 2 2 2 1 0 1 1 2 1 2 0 1 1 0 0 0 2 1 1 0 2 1 2 0 0 0 2 0 0 0 1 0 1 0 0 0 0 1 0 1 0 1 2 1 1 1 1 0 0 2 1 0 0 0 2 2 0 0 0 1 0 1 1 0 2 2 0 0 1 1 1 0 2 0 0 0 0 1 1 1 1 0 0 1 2 1 1 2 1 0 0 0 2 0 0 2 0 0 0 0 0 0 1 1 0 0 1 1 0 1 1 1 0 0 0 0 0 0 0 0 0 1 1 0 0 0 1 2 0 0 0 0 0 0 0 0 1 2 0 2 2 0 0 0 0 1 1 1 2 0 1 0 2 1 2 2 2 1 0 2 0 0 0 2 2 2 2 1 1 2 1 1 1 1 0 0 1 1 0 0 0 1 1 1 1 1 1 0 1 1 0 1 0 1 1 0 0 0 0 0 1 0 1 0 0 2 0 1 2 2 1 0 0 0 2 0 0 0 2 2 0 0 0 1 1 0 1 2 1 1 1 1 1 0 0 0 0 0 0 0 2 1 2 0 0 1 0 1 0 0 0 0 0 0 0 0 1 1 0 1 1 0 0 1 0 0 0 1 0 2 2 1 1 1 1 0 0 2 1 1 2 0 2 0 1 2 0 0 2 2 2 0 2 0 1 1 1 0 0 0 0 0 0 0 0 1 1 1 0 1 0 2 1 1 0 1 0 1 0 2 2 2 2 0 2 0 0 0 2 0 0 0 2 2 0 0 2 0 1 2 1 0 1 2 2 2 2 2 1 0 0 0 1 0 0 2 0 0 0 0 0 0 1 0 0 0 1 1 0 1 0 1 0 0 1 0 2 0 0 1 2 2 2 0 0 0 1 1 2 1 0 2 1 0 0 2 1 1 0 0 0 1 1 2 1 1 0 0 1 0 1 0 1 0 0 0 1 2 1 2 1 1 1 1 1 0 0 0 1 1 0 0 1 0 2 0 0 0 1 1 0 0 1 1 0 0 0 0 1 0 0 1 0 2 1 0 0 1 0 0 0 2 0 0 0 0 1 2 0 0 0 0 0 0 0 1 0 0 1 1 0 0 1 0 1 0 0 0 0 0 2 1 0 0 1 0 0 0 0 0 0 1 0
82 1 1 0 0 0 2 1 1 1 0 1 0 1 0 0 0 0 0 2 1 2 0 1 0 0 1 0 2 2 2 1 1 2 1 1 1 0 0 0 1 1 0 0 0 1 0 0 0 0 0 1 0 0 2 0 0 0 1 1 1 0 0 2 1 0 2 0 0 0 0 2 2 2 1 2 2 1 2 0 1 1 2 2 2 0 1 0 0 2 0 1 0 1 0 0 0 1 0 1 0 0 1 0 0 0 2 2 2 0 0 2 1 1 1 1 1 0 1 1 1 0 1 1 1 1 0 1 1 2 0 1 0 0 0 0 1 0 0 0 0 0 0 0 0 0 0 1 1 1 0 0 0 0 0 0 0 0 0 1 1 1 1 1 1 1 0 1 1 1 1 1 2 0 1 2 1 0 0 0 0 0 0 1 0 0 1 1 0 0 0 0 0 0 1 1 1 0 0 0 0 0 1 0 1 0 1 2 0 0 0 0 0 0 2 0 0 0 1 0 1 1 0 0 0 0 0 0 0 0 0 0 0 0 0 0 0 2 0 0 0 0 2 0 2 2 0 1 1 1 0 2 2 0 0 1 1 0 0 0 0 0 0 1 1 0 0 0 2 1 0 1 1 2 0 0 0 1 2 0 1 0 0 0 0 0 0 1 1 2 0 2 0 1 1 1 0 1 0 0 0 0 2 0 1 0 0 2 1 0 1 1 0 1 1 1 2 0 0 0 1 2 1 1 1 0 1 0 1 0 0 2 0 0 0 0 0 0 0 1 0 0 1 2 0 0 2 0 1 0 0 1 0 1 0 1 1 2 0 1 1 0 2 0 2 0 0 1 2 0 2 2 1 2 0 1 0 1 0 1 1 0 0 0 0 1 0 0 1 1 1 1 1 0 2 2 2 1 0 1 1 1 1 1 1 1 0 0 0 0 0 1 1 1 1 2 1 0 0 0 0 2 1 1 0 1 0 1 0 1 2 0 0 1 1 1 0 0 0 1 2 0 0 1 1 2 2 1 0 1 0 1 1 2 1 1 1 1 0 1 1 0 0 0 0 0 0 1 0 1 1 0 1 1 1 0 1 0 2 0 2 0 0 2 1 1 0 1 1 1 2 2 1 2 1 0 2 1 1 2 1 2 1 0 1 1 2 2 2 0 0 2 0 0 0 2 0 1 0 2 1 2 1 1 1 2 1 0 0 1 0 1 1 0 1 0 0 1 1 1 1 1 0 1 1 2 0 0 1 1 0 1 0 2 2 0 0 0 0 0 0 0 0 1 1 0 0 0 0 1 0 0 0 0 1 0 1 1 1 1 0 0 1 2 1 1 2 1 0 0 1 1 1 0 0 0 1 0 0 1 1 1 1 0 1 1 1 1 1 1 0 0 0 0 0 0 0 0 1 0 0 1 0 0 0 1 1 2 0 0 0 1 1 0 0 2 2 0 1 1 1 2 2 2 2 0 1 2 0 2 0 0 1 1 1 1 2 0 0 1 0 0 1 2 2 2 0 2 0 1 0 0 0 1 0 2 0 1 2 1 1 1 2 1 1 1 1 0 1 2 2 0 0 0 0 0 0 0 0 1 0 2 0 1 1 1 1 0 1 2 0 0 0 2 0 1 0 1 1 0 0 0 0 0 1 1 1 2 2 2 2 2 1 0 0 2 0 0 0 1 1 0 0 0 1 0 0 0 0 0 0 0 1 0 0 1 0 0 1 1 0 0 2 0 1 0 2 0 1 2 0 0 1 1 0 0 0 2 1 1 0 1 2 0 0 2 0 2 0 2 0 1 2 0 1 0 0 0 0 1 1 0 0 0 1 1 1 0 0 2 2 0 1 1 1 0 2 1 2 2 2 2 0 2 0 1 0 2 1 0 1 1 1 1 0 2 0 0 0 0 0 0 1 1 1 1 1 0 0 0 0 0 0 0 1 0 1 1 0 0 0 0 0 0 0 0 2 0 0 0 0 0 2 1 0 0 0 0 1 2 2 2 0 0 0 0 0 2 1 0 1 1 2 0 0 0 2 0 0 0 0 2 1 0 2 2 0 2 0 1 0 1 0 0 0 2 2 2 2 2 0 2 0 1 0 1 1 1 0 1 0 1 0 1 0 0 0 0 2 1 0 0 0 1 1 0 0 1 0 0 2 0 2 0 0 0 0 1 1 1 2 0 0 1 2 0 0 0 1 1 0 1 0 0 1 2 0 0 2 1 0 0 0 1 0 0 0 0 0 2 0 0 0 2 0 1 1 0 0 0 2 2
83 1 2 0 0 0 0 2 0 2 1 0 1 1 0 0 1 0 1 1 1 2 0 0 0 0 0 0 2 2 2 0 0 2 0 0 0 2 0 0 1 1 1 1 0 1 1 0 0 0 0 0 0 0 2 0 0 1 1 2 0 0 0 0 0 0 2 0 0 0 0 0 1 2 1 2 2 2 2 0 2 2 2 0 1 0 0 2 1 2 1 1 0 0 0 2 0 2 0 2 1 0 1 0 1 1 2 1 1 1 1 2 0 2 0 0 2 0 2 0 0 1 1 1 1 1 0 1 0 2 0 1 0 0 0 0 0 0 0 0 2 0 0 0 0 0 0 0 0 0 0 1 0 0 0 0 0 1 0 1 1 0 0 1 1 1 1 2 0 2 0 0 0 2 0 0 0 1 0 1 0 0 0 2 0 0 2 0 0 0 1 0 0 0 1 1 1 1 0 1 0 0 0 1 2 0 0 1 1 0 0 1 1 0 1 0 0 0 0 0 0 0 1 0 1 0 0 1 0 0 0 0 0 0 2 0 0 2 0 0 0 0 2 0 2 2 0 0 1 1 1 1 1 0 1 1 0 2 1 1 1 2 1 0 0 0 0 1 1 0 1 2 1 1 0 0 0 0 0 0 2 0 0 0 1 0 1 1 0 1 1 1 1 0 2 1 0 1 0 1 0 0 2 0 2 1 0 2 0 1 0 2 0 2 2 0 1 1 0 0 1 2 2 2 2 0 0 0 0 1 0 1 0 0 0 1 1 2 0 1 1 1 0 2 0 0 1 0 0 1 1 1 0 1 0 1 1 0 1 1 2 1 2 2 1 1 0 2 2 1 2 2 0 2 0 1 2 1 1 1 1 1 2 2 0 0 0 0 0 0 0 0 1 1 2 1 1 0 0 1 1 1 0 2 2 0 0 0 0 0 0 1 0 0 1 1 0 0 0 0 0 1 0 2 1 2 1 0 0 1 1 0 0 1 1 0 0 0 0 0 2 0 1 1 1 2 2 1 0 0 1 1 0 2 1 1 1 0 0 0 1 0 0 0 0 2 0 1 0 0 1 0 2 0 0 0 0 0 1 2 1 0 0 1 2 0 0 0 0 0 1 2 0 2 1 0 2 0 0 2 2 2 2 0 0 0 2 1 1 0 0 1 0 0 0 2 2 0 0 1 0 2 1 1 1 2 1 1 1 1 1 0 1 1 0 0 0 0 0 1 0 1 2 0 1 1 0 0 2 0 0 0 0 2 2 0 0 2 1 0 1 0 0 0 0 1 0 2 1 0 1 1 0 0 0 0 0 1 1 1 0 0 0 2 2 0 2 1 0 0 1 0 1 1 1 0 1 0 0 1 1 1 0 1 0 0 2 0 2 1 1 0 0 1 0 1 0 0 0 0 0 0 0 1 2 0 2 2 0 0 0 0 1 0 0 1 2 1 2 2 0 0 0 1 1 1 1 0 0 0 0 1 1 1 0 2 1 1 2 0 0 0 1 0 1 1 0 2 0 1 1 0 0 0 2 2 0 0 1 0 0 2 2 2 0 2 1 0 0 0 1 0 2 2 0 1 0 1 0 1 1 0 0 0 1 0 2 1 1 0 0 0 0 2 1 1 0 1 1 0 0 0 0 1 1 1 2 0 0 0 0 2 0 0 0 0 1 0 0 1 0 1 1 0 2 0 1 1 0 1 1 1 0 2 0 0 0 0 2 1 0 1 2 0 0 1 1 0 2 1 0 0 2 1 0 0 0 2 0 1 0 0 1 1 1 0 1 1 2 1 1 2 1 1 1 1 0 2 0 2 2 0 0 0 1 2 0 0 1 2 2 0 2 0 1 0 1 0 1 1 0 2 0 2 1 1 0 1 0 1 0 1 2 1 1 1 0 0 1 0 1 0 1 0 1 0 1 0 0 0 0 0 0 0 2 0 0 0 0 0 0 0 0 0 0 0 1 0 2 0 0 0 0 1 0 1 0 1 1 2 2 2 0 0 0 0 1 2 1 0 2 1 1 0 2 2 2 0 0 0 1 1 1 1 2 1 0 1 0 1 0 1 1 0 1 1 1 1 1 0 0 1 0 1 0 1 1 1 0 0 1 0 1 2 0 0 0 0 1 0 0 0 2 0 1 1 0 0 1 0 2 0 2 0 0 0 0 0 0 0 2 0 0 1 2 0 0 0 0 0 0 0 0 0 1 0 0 1 1 0 0 1 0 0 1 0 0 0 0 0 0 0 1 2 1 0 0 0 0 1 1 1
84 0 1 0 0 0 2 1 0 2 0 0 0 0 0 0 0 0 1 1 1 2 1 1 0 1 1 0 2 2 1 0 1 1 1 1 1 2 0 0 1 0 0 0 0 0 2 0 0 0 0 0 0 0 2 0 0 1 2 0 2 0 0 1 1 0 2 0 0 0 0 0 2 2 1 2 2 1 2 0 1 1 2 0 2 0 1 0 0 2 0 0 2 1 1 1 0 2 2 0 1 0 0 0 1 1 2 1 0 2 1 1 0 0 0 0 0 0 2 1 1 0 1 1 1 1 0 1 1 2 0 0 0 0 0 0 0 0 0 0 2 0 0 0 0 0 0 0 0 1 1 0 0 0 0 0 0 0 0 1 1 1 0 2 0 1 0 1 0 2 0 1 0 2 0 0 0 1 0 1 0 0 0 0 0 0 0 2 1 0 2 0 0 0 0 0 2 2 0 0 0 1 1 0 1 0 1 2 0 0 0 1 1 0 1 0 0 1 2 1 1 1 2 0 1 2 1 1 0 1 1 1 0 0 2 0 0 2 0 0 0 1 1 0 0 0 0 0 0 0 0 0 2 2 0 0 1 0 0 0 0 0 0 1 0 1 0 0 1 0 0 2 1 2 1 1 0 0 1 0 1 0 0 0 1 0 1 0 0 2 0 2 0 0 0 0 0 1 0 0 0 0 1 1 1 0 1 1 0 0 0 0 1 1 0 1 2 0 2 0 0 2 0 0 2 0 0 0 0 2 0 2 0 0 0 0 0 1 0 1 1 1 2 2 1 0 1 0 1 1 1 1 0 0 0 0 1 0 0 2 2 0 1 1 0 0 0 0 2 0 2 2 0 2 0 0 1 2 0 2 1 1 1 0 1 2 0 0 0 1 1 1 2 0 2 2 2 1 0 0 0 0 0 1 1 0 0 0 0 0 0 0 0 0 0 1 0 1 0 1 0 0 0 2 2 1 2 0 0 0 0 0 1 1 1 1 0 0 1 1 0 0 1 1 1 2 2 0 0 0 0 1 0 2 0 0 0 2 1 1 1 0 1 0 1 2 0 1 0 0 1 0 2 0 0 0 0 0 1 2 1 0 0 0 2 1 0 2 1 0 1 2 0 1 1 1 1 1 2 1 0 1 2 0 0 0 2 1 1 0 0 2 0 0 0 1 0 0 0 2 1 1 0 0 0 2 0 0 0 2 0 1 1 0 0 1 0 0 0 1 0 0 1 0 0 1 0 2 0 2 0 0 0 2 1 1 0 2 1 0 0 0 1 0 0 0 1 1 0 1 0 0 1 0 0 1 1 1 1 1 0 0 0 1 2 0 2 1 0 0 0 0 1 0 1 1 1 1 0 1 1 1 1 1 0 0 1 0 2 2 1 0 0 0 0 0 0 0 1 0 0 1 0 1 1 0 2 1 0 0 0 0 0 0 0 1 2 0 1 0 0 1 0 1 2 2 2 0 0 1 1 0 0 1 0 2 1 0 1 0 0 0 1 1 1 1 0 2 1 1 1 0 0 0 0 1 2 0 2 0 0 1 2 0 0 1 2 2 2 0 0 1 1 1 0 1 1 0 0 1 0 1 0 0 0 0 1 2 2 0 0 0 0 1 0 0 0 1 1 1 0 1 0 0 0 2 0 2 1 1 0 1 0 0 0 0 1 0 0 1 0 1 0 0 0 0 0 1 0 0 0 0 0 0 0 0 0 0 1 0 0 0 2 0 0 1 1 1 1 2 0 0 1 1 0 0 1 1 1 2 0 1 2 0 0 2 0 2 1 2 0 2 1 0 0 0 0 1 0 2 1 0 0 1 1 2 2 0 0 1 2 1 1 1 0 0 1 1 2 2 1 2 0 1 0 2 0 2 0 0 0 2 2 2 0 2 0 0 1 1 0 0 1 1 1 1 1 0 0 0 0 0 0 0 2 0 0 0 0 0 0 0 0 0 0 1 1 0 2 1 1 0 0 1 0 1 0 2 2 2 1 1 1 0 1 1 0 2 0 0 2 2 2 1 2 2 2 0 0 0 0 1 0 0 2 2 0 2 0 0 0 0 1 0 2 1 1 1 1 0 1 0 0 0 1 0 1 2 0 0 0 0 0 1 0 0 0 2 2 0 0 0 2 0 0 0 0 0 0 1 2 0 1 1 1 0 1 0 0 1 1 1 1 1 1 1 1 1 2 1 0 0 0 0 0 1 0 0 2 0 0 0 0 1 0 0 0 0 0 1 0 0 0 1 0 0 0 0 0 0 0 0
85 1 0 0 0 0 2 2 1 2 0 0 0 0 0 0 0 1 2 1 1 1 0 2 0 0 1 0 2 2 2 1 0 1 1 0 1 1 0 0 2 2 0 0 1 2 0 0 0 1 1 1 0 0 2 1 0 0 2 1 1 0 0 2 0 1 1 1 0 0 0 2 2 2 2 2 2 0 2 0 0 1 2 1 1 0 0 0 0 2 0 1 0 0 1 1 1 0 0 0 2 0 2 0 0 0 2 1 2 0 0 2 1 1 1 1 1 0 2 1 1 0 1 1 1 0 0 1 0 1 2 1 0 0 0 0 0 0 1 0 1 0 1 0 0 0 0 0 0 0 1 0 0 1 0 0 0 1 0 1 1 1 2 0 1 2 0 1 0 2 0 1 1 1 1 2 1 1 0 1 0 1 1 0 1 1 1 1 0 0 1 1 1 1 2 2 1 0 0 0 0 0 0 1 2 0 0 1 1 0 1 2 1 0 2 0 0 0 2 2 0 0 2 0 0 0 0 0 0 1 0 0 1 1 1 1 1 2 0 1 0 0 2 1 2 2 0 0 1 1 1 0 0 0 0 0 1 0 0 0 0 0 0 0 1 0 0 1 1 1 0 2 0 0 1 2 1 0 1 0 1 0 1 1 2 2 2 1 0 2 0 1 0 1 1 2 0 2 0 1 0 0 1 0 0 0 0 1 0 0 0 2 0 2 0 0 2 0 0 1 1 1 0 0 2 0 1 0 1 0 0 1 0 0 0 0 0 0 0 2 0 0 1 1 0 0 1 0 1 1 1 0 0 2 1 1 1 1 0 2 1 0 0 0 0 1 0 1 1 0 1 1 0 2 0 1 2 2 0 0 1 0 1 1 0 0 0 2 2 1 1 1 0 0 2 0 0 0 1 1 1 1 1 2 1 0 1 1 0 0 1 0 0 1 1 1 0 0 1 0 0 0 0 1 1 1 0 0 0 0 1 0 1 2 2 2 0 1 1 0 2 0 0 0 0 1 1 0 0 0 1 0 0 2 1 0 1 0 0 0 0 0 0 0 0 1 1 1 0 0 0 0 2 1 1 0 1 1 2 0 1 1 0 1 2 2 0 2 1 0 1 2 0 2 0 0 1 0 0 2 2 2 1 1 0 0 1 0 0 0 0 2 0 1 1 1 0 1 1 2 2 2 0 0 0 2 2 1 1 1 1 1 0 0 0 0 1 0 0 0 2 2 1 0 0 1 0 1 1 2 0 0 0 1 2 0 1 0 2 0 2 0 0 1 1 1 0 2 1 0 1 2 0 0 1 0 2 1 2 1 1 0 0 2 2 0 2 1 0 0 0 0 1 0 0 0 0 1 0 0 0 2 2 0 0 2 2 1 1 1 0 0 0 2 2 2 2 0 2 0 0 2 0 0 0 0 2 1 0 0 0 1 0 0 0 0 2 2 2 2 0 0 0 0 1 1 1 2 0 0 2 1 0 0 0 1 2 1 1 1 0 0 0 0 0 1 0 2 0 2 1 0 0 0 0 2 0 1 0 0 1 0 2 0 0 2 0 1 2 1 1 1 1 2 0 1 0 0 0 1 0 1 0 1 1 1 1 2 2 1 1 0 0 2 0 1 0 1 1 0 0 0 0 0 2 0 2 0 0 0 0 1 0 0 0 0 0 0 0 0 0 0 0 0 1 1 0 1 0 1 1 1 0 0 0 0 0 0 1 0 0 0 2 0 0 1 2 1 1 2 0 0 2 0 0 0 1 1 1 1 0 1 1 0 0 1 1 2 1 2 0 2 1 0 1 0 0 0 0 0 0 0 0 0 1 0 1 0 0 1 1 0 0 1 0 0 1 1 1 1 0 1 0 2 0 0 0 0 1 1 1 0 2 2 0 1 1 1 1 0 1 0 0 0 0 0 0 0 0 0 0 0 0 1 0 1 1 1 0 1 0 0 0 0 0 0 2 0 1 0 0 0 0 0 0 2 0 0 1 2 2 2 0 0 0 0 0 2 0 0 2 1 0 0 1 1 2 0 0 0 0 2 0 0 1 1 0 1 0 0 0 0 0 0 0 1 1 0 0 0 0 0 0 0 1 1 1 0 0 1 0 0 0 0 1 0 2 1 1 0 0 0 1 2 2 0 0 0 0 1 0 1 2 2 1 0 2 0 0 1 1 1 0 1 2 0 0 0 1 0 0 0 1 1 1 0 0 1 2 0 0 1 0 1 0 0 0 1 0 2 0 0 0 2 0 1 0 0 0 1 1 0
86 0 2 0 0 0 0 2 0 2 0 0 0 0 0 0 0 0 0 1 1 1 1 0 0 0 1 0 2 1 1 1 2 2 0 0 1 2 0 0 0 0 0 0 0 0 0 1 0 1 1 1 1 0 1 0 1 0 0 1 1 1 0 2 0 1 1 0 0 0 0 0 1 2 1 2 2 1 1 0 1 2 2 2 2 0 0 0 0 2 1 1 0 0 0 0 0 2 1 1 0 0 2 0 0 0 2 0 0 2 2 1 1 2 1 1 2 0 1 0 0 1 1 1 0 0 0 0 0 0 1 0 0 0 0 0 1 0 1 1 1 0 0 0 0 0 0 0 0 1 1 0 1 0 0 1 1 0 0 0 0 0 0 2 1 2 1 1 1 1 1 1 2 0 0 1 0 1 0 1 0 1 1 0 1 1 1 0 0 0 1 0 1 0 2 1 2 2 0 0 0 1 0 2 2 0 0 1 1 0 0 0 0 0 1 1 1 1 1 1 1 1 1 1 1 0 0 0 0 0 0 0 0 0 1 0 0 2 0 0 0 0 2 0 1 1 1 0 0 0 0 0 1 1 0 0 0 2 0 1 1 1 0 1 1 0 1 0 2 1 0 2 1 2 0 2 2 0 1 0 1 0 1 1 2 2 2 1 0 2 0 1 2 0 2 0 1 2 0 2 0 1 2 0 0 1 1 2 0 1 0 1 0 2 2 0 2 0 1 0 1 1 1 2 0 0 0 0 1 0 0 0 0 0 0 0 0 1 0 0 1 0 2 1 1 0 1 0 0 0 1 0 0 2 2 0 0 1 0 2 1 0 2 0 2 1 0 2 2 0 2 2 0 2 1 1 1 1 0 2 0 0 0 0 1 0 0 0 0 0 0 0 1 0 2 0 0 0 1 1 1 1 0 1 1 0 0 1 0 0 0 1 0 0 0 2 0 0 0 0 0 1 1 1 0 0 0 2 0 1 2 1 0 0 0 1 0 2 0 1 1 0 0 0 0 1 1 0 2 2 0 0 1 2 1 1 1 2 0 2 2 0 1 0 0 1 0 2 0 1 0 0 1 1 1 0 1 0 0 2 2 0 0 0 2 1 0 0 0 0 0 0 0 1 1 1 1 0 1 1 1 2 2 0 0 0 1 1 1 0 0 2 0 1 1 1 0 0 0 0 0 2 0 0 1 2 0 1 0 1 0 1 2 0 2 0 1 0 0 1 1 1 2 2 2 2 0 2 0 2 0 0 0 2 2 0 0 1 1 0 1 0 1 0 1 0 1 0 0 0 0 1 1 0 0 1 2 1 2 1 1 1 1 1 0 1 1 0 0 0 0 0 0 0 0 0 0 0 0 1 1 1 0 1 0 0 1 0 1 1 0 0 0 0 0 0 0 0 0 1 0 1 0 1 1 0 2 2 0 0 0 0 0 0 0 0 2 1 1 0 1 2 0 1 2 1 2 1 0 1 0 0 0 1 0 2 1 0 2 0 0 0 1 0 0 1 0 2 0 1 0 0 1 0 0 1 1 1 0 0 1 0 2 1 1 2 0 1 1 0 0 2 0 1 1 0 0 0 0 1 0 1 0 0 1 0 2 1 2 0 2 1 0 2 0 1 0 1 1 0 0 0 1 0 2 1 1 1 1 1 1 1 0 0 0 0 0 0 0 1 0 1 1 1 2 0 0 0 0 1 1 1 0 0 0 0 0 0 1 0 0 0 2 0 0 0 1 1 0 2 0 1 1 1 0 1 2 2 0 0 0 0 1 0 1 1 1 2 1 2 0 2 1 1 2 1 0 1 0 1 1 0 0 0 0 0 1 0 0 0 1 1 1 1 0 0 1 1 0 1 1 1 0 0 0 2 0 1 1 0 1 1 2 0 0 2 0 2 2 0 2 0 0 0 0 0 0 1 0 1 1 0 0 0 0 1 0 0 0 0 0 0 0 0 0 1 0 0 0 0 0 0 0 0 0 2 1 0 1 2 2 2 0 0 0 0 0 1 0 1 1 1 2 0 1 1 2 0 0 0 1 1 2 1 1 1 0 2 0 1 1 1 0 0 1 1 1 1 1 0 0 1 0 2 0 2 1 0 0 1 0 0 1 2 0 0 0 0 1 0 0 0 2 2 2 0 1 0 1 1 2 0 2 1 1 0 1 1 1 2 1 1 0 0 1 0 2 0 0 0 0 0 0 0 0 0 0 1 2 0 0 1 0 1 0 0 0 0 0 1 0 0 0 2 0 1 0 0 0 0 1 1
87 1 1 0 0 0 1 2 0 2 0 0 0 0 0 0 0 0 0 1 1 1 1 0 0 0 0 0 2 2 2 0 1 2 1 0 2 1 0 0 2 2 2 1 0 1 0 0 0 0 0 1 1 1 0 0 0 1 0 1 0 1 0 2 0 1 1 1 0 0 0 0 2 2 1 2 2 1 2 0 0 1 1 0 1 0 0 2 2 2 0 1 0 1 1 1 1 1 0 1 0 0 1 0 0 0 2 0 0 2 0 0 0 1 0 0 1 0 0 2 2 0 2 2 0 1 0 1 1 1 0 0 1 0 0 0 2 0 0 0 1 0 0 0 0 0 2 0 0 0 0 0 0 1 0 1 1 1 0 0 1 1 0 1 2 2 0 0 0 2 0 1 1 1 1 1 1 2 1 0 0 1 0 1 0 0 1 1 1 0 1 1 0 0 1 1 0 2 1 0 0 0 0 1 1 0 1 0 1 0 0 1 1 0 1 0 0 1 2 0 2 2 2 0 0 2 2 2 0 1 0 0 0 0 2 0 0 2 1 1 1 1 1 0 2 2 1 0 0 0 0 0 0 0 0 1 2 1 1 0 0 1 0 2 2 0 0 1 1 1 0 2 2 2 1 0 0 0 1 0 0 1 1 1 2 1 1 1 0 1 1 2 0 0 2 2 0 0 0 0 0 0 2 0 0 0 0 2 1 0 1 0 0 1 1 1 2 1 0 0 1 2 1 1 2 0 0 0 1 0 0 1 1 1 0 0 0 1 0 0 0 0 1 1 2 0 0 0 0 1 1 0 0 2 2 0 0 0 0 2 2 0 1 1 1 0 0 2 2 0 2 2 0 2 1 1 2 2 0 2 2 0 1 0 0 1 0 2 2 1 1 1 1 0 1 0 1 1 0 0 0 0 0 1 1 0 0 0 1 1 0 1 0 0 0 1 0 1 1 1 0 0 0 1 1 1 1 1 0 0 1 0 1 1 1 1 0 0 0 0 2 0 0 0 0 1 2 1 0 2 0 1 0 2 0 0 0 2 0 2 2 0 1 1 0 0 0 1 0 0 1 0 1 1 2 0 2 0 2 2 0 0 0 0 2 1 0 1 1 0 1 2 1 2 1 0 2 0 1 2 1 2 1 1 0 0 2 1 1 0 1 2 0 1 1 1 0 0 0 1 0 2 0 0 0 1 1 0 0 2 0 1 1 1 0 0 0 0 1 0 2 1 1 0 0 1 0 1 1 1 0 0 0 1 2 0 1 0 2 0 1 0 0 1 1 1 0 2 1 1 0 1 0 0 0 0 1 1 1 1 0 0 0 1 1 0 1 0 0 0 1 1 0 0 0 0 2 0 0 1 1 1 0 0 0 0 0 0 1 1 0 0 0 0 0 1 0 0 0 0 0 0 0 0 0 0 2 1 0 0 1 0 0 0 0 2 2 0 2 1 0 2 1 2 2 2 1 1 1 1 1 1 0 0 0 2 0 0 1 1 1 0 1 2 2 2 0 2 1 1 1 0 0 1 0 1 1 0 2 0 0 0 1 1 0 2 2 1 2 1 1 1 0 0 0 0 0 0 0 0 0 0 0 0 2 0 2 2 2 1 0 0 0 1 0 2 0 1 1 0 0 0 1 0 2 2 0 1 1 1 0 0 1 0 0 2 0 0 0 1 1 1 1 0 1 0 1 0 0 0 0 0 0 0 0 0 1 0 0 0 0 0 2 0 0 1 2 1 1 2 0 0 1 0 0 1 1 1 0 0 1 1 1 0 0 1 1 1 1 1 1 1 1 1 2 1 1 1 0 2 2 0 0 0 2 0 0 0 0 0 1 1 1 1 1 0 2 0 1 1 1 2 0 2 0 1 0 1 1 0 1 1 1 1 0 2 0 0 2 1 1 1 1 0 1 1 0 0 0 0 0 0 0 0 1 0 1 0 0 0 0 0 1 0 1 1 1 0 2 0 1 0 1 1 0 1 0 0 0 2 1 1 1 0 1 1 0 1 0 1 1 1 0 0 2 2 2 0 0 1 0 0 2 2 1 1 1 2 0 1 1 2 0 1 1 1 1 0 1 1 0 1 0 0 1 2 1 2 0 0 0 1 0 0 0 0 0 0 0 0 0 0 2 0 0 0 0 0 0 1 2 0 1 0 1 0 1 1 1 1 0 1 0 0 2 0 0 0 1 1 0 0 0 0 2 1 0 0 1 0 0 1 0 1 0 0 0 0 0 2 1 0 0 1 1 0 0 0 0 1 1 1
88 1 1 0 0 0 2 2 0 2 0 0 0 1 0 0 0 0 1 1 1 0 1 1 1 1 1 0 2 2 2 0 0 0 2 1 1 0 0 0 2 2 1 1 0 1 1 1 0 0 0 0 0 1 0 0 0 0 1 1 0 1 0 0 0 0 0 0 0 0 0 0 2 2 2 2 2 1 2 0 1 2 2 1 2 0 1 0 0 2 0 1 0 1 1 1 1 1 0 1 2 0 1 0 0 0 2 1 1 1 1 2 0 1 0 1 1 0 2 0 0 0 2 2 2 0 0 2 2 2 0 1 0 0 1 1 1 0 0 0 0 0 0 0 0 0 0 0 0 1 0 1 0 0 0 1 0 1 0 0 1 1 1 1 1 1 0 1 0 1 1 0 0 2 1 1 0 0 0 0 0 0 0 0 0 0 0 1 0 0 0 2 0 1 1 2 1 2 0 0 0 0 0 1 1 0 2 0 0 0 2 1 0 0 1 1 0 1 2 1 1 1 2 1 1 0 0 2 1 2 0 0 0 0 1 0 0 2 0 0 0 0 1 0 2 2 1 0 0 0 0 1 1 1 0 1 1 0 0 0 0 0 0 0 1 0 0 0 1 1 1 1 1 2 0 0 0 0 1 0 1 0 0 0 0 0 1 2 0 2 0 1 0 1 0 1 0 0 0 1 0 0 2 0 0 0 2 2 1 0 1 1 0 2 1 0 1 0 0 0 1 1 2 1 2 0 0 0 0 1 0 1 1 1 0 0 0 1 0 1 0 0 1 1 1 0 0 0 1 2 2 0 0 2 1 0 1 1 0 2 2 0 2 0 2 0 0 2 1 0 1 1 0 2 0 0 1 1 2 2 0 0 1 1 1 0 0 0 0 0 0 0 0 0 2 0 0 1 1 2 1 1 1 2 2 0 0 0 0 0 0 0 0 0 1 2 1 0 0 0 1 1 0 2 1 1 1 0 1 1 1 1 0 0 0 1 0 0 1 1 1 0 0 0 0 1 1 1 1 0 0 2 2 2 2 0 2 1 0 1 1 0 0 0 0 1 0 2 0 0 2 0 2 0 0 1 0 0 2 0 2 0 0 1 1 2 0 2 2 0 2 2 0 0 1 0 2 1 1 2 2 2 1 1 0 0 2 1 1 0 0 2 0 0 0 1 0 0 0 2 1 1 0 0 0 2 0 0 0 2 1 1 0 0 0 0 0 0 0 1 1 1 1 1 1 2 0 1 1 1 0 0 0 2 2 0 0 0 0 0 0 0 0 0 0 0 1 1 0 0 0 2 1 0 0 0 1 1 2 1 1 0 0 0 1 0 1 0 0 0 1 1 1 0 0 0 1 0 0 0 0 1 0 0 0 0 1 0 1 1 0 0 0 0 0 0 0 0 0 0 0 0 0 1 1 0 2 1 0 0 0 0 0 0 0 1 2 0 2 2 1 2 1 1 0 0 0 0 0 0 2 0 0 1 1 1 2 0 0 0 0 0 1 1 1 1 1 1 1 0 0 1 0 0 0 1 1 0 1 0 0 1 2 2 2 2 1 1 2 1 2 0 0 0 0 0 0 0 0 1 1 1 0 0 1 0 2 1 1 0 1 0 0 1 0 0 0 0 0 0 0 1 0 0 1 2 0 0 0 0 0 1 1 0 0 0 1 0 0 0 0 0 0 1 2 0 1 0 0 1 1 1 1 0 0 1 0 0 2 1 0 0 2 0 1 0 2 1 1 1 1 0 1 0 1 2 2 2 0 0 2 0 1 0 0 1 0 2 0 2 0 0 2 0 2 0 0 0 0 1 1 0 0 0 0 0 2 0 0 1 2 1 1 1 1 0 2 1 1 1 1 1 0 0 0 2 0 1 1 0 0 2 1 0 0 0 2 0 1 0 0 1 0 0 0 0 0 0 0 1 0 0 0 1 0 1 1 0 0 0 1 0 1 1 1 0 1 0 1 0 0 0 0 0 0 2 1 2 2 2 2 2 0 0 0 0 1 0 0 0 2 0 2 0 0 0 2 0 0 0 0 2 2 2 2 1 0 0 0 1 0 1 0 0 0 2 2 0 1 1 0 1 0 2 0 1 1 0 1 0 0 1 0 2 0 0 0 1 1 0 0 0 0 0 0 0 0 1 1 0 2 0 2 0 1 0 1 0 0 0 1 0 1 0 0 1 2 1 1 1 1 0 0 0 1 0 0 0 2 0 0 0 0 1 0 1 1 0 0 2 1 1 0 0 0 0 0 0 0 1 0 0
89 0 2 0 0 1 1 2 1 2 0 0 0 1 0 0 0 0 2 0 1 2 0 0 0 0 1 0 2 1 2 0 1 1 0 0 1 2 0 0 1 1 0 0 0 0 1 1 1 0 0 1 0 0 2 1 0 0 1 1 1 0 0 1 0 0 0 1 0 0 0 2 1 2 1 2 2 2 2 0 2 2 2 1 2 0 1 0 0 2 0 1 2 0 0 0 0 0 0 0 1 0 0 0 0 0 2 0 1 1 0 2 1 2 0 0 1 0 1 1 1 1 0 0 0 2 0 2 1 2 1 0 0 0 0 0 0 0 0 0 0 0 0 0 0 0 0 1 1 1 0 0 1 0 1 0 0 0 0 1 1 1 0 2 0 2 0 0 2 2 0 2 0 2 0 0 0 0 0 0 0 1 0 2 1 0 1 0 0 0 2 0 0 2 2 0 2 1 0 1 0 0 0 2 1 0 1 1 1 0 1 1 2 1 1 0 0 1 2 2 0 0 2 0 0 0 0 1 0 1 0 0 0 0 0 0 0 2 0 0 0 0 2 0 1 1 0 0 0 0 0 1 1 0 0 0 0 1 1 0 0 1 0 0 2 0 1 0 1 0 1 1 0 2 1 1 0 1 2 0 0 0 0 0 1 0 0 1 1 2 0 2 0 0 1 1 0 2 0 1 0 0 2 0 1 1 1 1 0 0 0 1 0 2 2 0 1 0 1 0 0 2 1 2 2 0 0 0 0 2 0 1 1 1 0 0 0 1 0 0 0 0 2 2 1 0 1 0 0 0 0 1 1 1 0 0 0 0 0 1 1 0 2 2 2 0 1 2 1 0 1 1 0 2 0 0 0 1 1 2 0 0 0 0 0 1 0 0 0 0 0 0 1 0 2 1 1 0 1 1 1 1 0 2 2 0 1 0 0 0 1 0 0 1 0 0 0 0 0 0 0 2 0 1 0 0 0 0 1 1 0 1 0 1 1 1 0 2 0 0 1 0 0 0 0 2 2 0 1 2 0 0 1 1 2 1 2 1 1 2 2 0 1 1 0 1 0 0 1 0 1 1 2 0 1 0 1 0 2 1 1 1 0 1 1 2 0 0 0 1 1 0 0 1 1 1 1 1 2 1 0 2 1 1 0 0 1 1 0 0 0 1 1 1 1 0 0 1 0 1 1 2 0 0 0 1 1 1 1 1 1 0 2 1 2 1 2 0 0 0 1 1 2 2 2 1 0 0 2 0 0 0 0 2 1 1 0 0 0 0 0 1 0 1 1 0 0 1 1 0 0 0 0 0 0 0 2 0 0 0 0 1 0 0 2 0 1 0 0 0 0 0 1 0 1 0 0 0 0 1 1 1 2 1 0 1 0 0 1 1 0 0 0 0 0 0 0 0 0 1 1 2 0 1 1 0 1 0 0 0 0 0 0 0 0 0 2 1 2 2 1 1 2 2 2 0 0 0 1 1 0 2 0 1 0 2 1 0 1 0 0 0 1 0 0 0 0 2 0 1 1 0 0 1 0 1 1 0 0 0 0 1 1 1 1 1 0 0 2 2 1 0 0 1 0 1 0 0 0 2 0 2 0 1 0 0 1 2 2 0 1 0 1 1 0 0 0 0 0 0 0 0 1 1 0 1 2 1 0 0 0 2 0 1 1 1 2 0 0 2 2 0 0 1 1 0 0 0 0 0 0 0 0 0 0 1 1 0 2 1 0 0 2 0 1 0 2 1 1 2 0 0 1 0 0 0 2 2 0 1 0 0 0 1 1 1 0 2 2 2 0 2 2 0 2 0 1 0 0 2 2 0 0 0 1 1 1 0 1 1 2 0 2 0 2 0 2 0 0 2 2 1 0 2 1 2 0 1 0 0 0 2 2 1 0 1 1 0 0 0 0 0 1 0 1 0 0 0 0 0 0 0 0 0 2 0 0 0 1 0 1 0 0 0 0 0 1 1 0 0 1 0 0 0 0 2 0 0 1 2 2 2 0 0 0 0 0 2 0 0 1 1 0 0 1 0 2 0 0 0 1 1 1 1 1 1 1 2 0 1 0 1 0 0 1 1 2 1 1 0 0 1 0 1 0 1 0 0 0 0 0 1 0 2 0 0 0 0 1 2 0 1 2 1 1 0 0 1 0 1 2 0 2 0 1 1 1 1 1 1 2 0 0 0 0 0 2 0 0 0 0 0 0 0 1 1 0 0 1 0 0 1 0 1 0 0 0 0 0 2 0 0 0 1 0 0 1 0 0 1 2 2
90 1 2 1 0 0 1 2 0 1 0 1 0 0 0 0 0 0 1 1 1 2 0 1 1 2 2 0 1 2 2 1 1 1 2 1 2 1 1 0 0 0 0 0 0 1 0 1 0 0 0 0 1 1 0 1 0 0 1 1 0 1 0 2 2 0 2 1 0 0 0 1 2 2 1 2 2 1 2 0 1 1 2 1 2 0 0 0 0 2 0 1 1 0 1 2 1 1 1 0 2 0 1 0 1 1 2 0 0 2 1 1 1 1 1 1 1 0 2 0 0 0 0 0 1 1 0 0 0 0 0 0 0 0 0 0 0 0 0 0 1 0 1 0 0 0 0 0 0 1 1 0 1 0 1 0 0 0 0 1 1 1 0 0 2 1 1 0 0 1 0 0 1 1 1 1 0 0 0 0 0 0 0 0 0 0 0 1 0 0 2 0 0 0 2 2 2 2 0 1 0 0 0 0 1 0 1 1 1 0 1 2 0 0 0 0 1 1 0 0 1 1 2 0 1 0 0 1 0 1 0 0 1 0 1 0 0 2 0 0 0 0 2 0 2 2 0 0 0 0 0 1 0 0 1 0 2 2 0 0 0 0 0 1 1 0 0 0 0 0 1 2 0 2 0 0 0 2 2 0 0 0 1 1 1 2 2 0 0 1 1 0 1 0 1 0 1 1 0 1 0 0 2 0 0 0 0 0 1 0 0 0 0 1 1 0 2 0 0 0 1 2 1 1 2 0 1 0 1 0 0 2 0 0 0 0 0 1 1 2 1 1 1 2 1 0 1 0 0 2 2 0 0 2 2 0 1 0 1 0 1 1 0 0 0 1 0 1 2 1 2 2 1 2 0 0 1 2 1 2 0 0 0 0 0 0 0 0 0 0 1 1 1 0 0 0 2 2 1 1 1 1 1 2 1 0 1 0 0 0 0 2 0 0 2 2 1 0 0 0 1 2 1 1 0 2 1 0 0 0 1 0 0 1 1 1 0 0 1 2 1 0 0 0 0 1 2 1 0 1 0 1 1 1 2 1 2 0 0 1 0 0 0 0 0 2 0 0 0 0 1 0 2 1 1 0 1 0 2 2 0 0 0 2 1 1 0 1 1 0 1 2 0 1 1 1 1 0 0 2 2 2 0 2 0 0 2 0 0 0 0 2 1 1 1 0 0 1 0 2 1 2 1 1 1 2 1 1 2 1 1 1 0 0 0 1 0 0 0 2 0 0 2 2 2 2 0 1 1 1 0 0 1 1 2 1 0 1 0 1 0 0 0 0 0 0 0 1 1 0 0 1 1 0 1 0 2 1 1 1 0 0 1 1 0 1 1 0 0 0 1 1 1 0 0 0 1 0 0 0 0 2 1 0 0 1 1 0 1 1 1 0 0 0 0 0 0 0 0 0 1 1 0 0 0 0 0 2 0 0 0 0 0 0 0 0 1 0 2 2 1 1 0 0 1 1 1 1 0 0 1 2 0 0 0 2 2 0 2 0 0 0 1 2 2 2 1 1 1 0 0 1 0 1 0 2 0 1 1 0 1 2 2 0 0 2 1 0 1 1 2 0 0 1 0 1 0 0 0 1 0 1 0 0 2 0 1 2 2 1 0 0 0 2 0 0 0 1 1 0 0 0 1 0 1 1 1 0 0 0 0 1 0 0 0 0 0 0 0 1 1 1 0 0 1 0 0 0 0 1 1 1 0 0 0 2 1 0 1 0 0 0 2 0 2 0 2 1 1 2 1 0 1 1 2 0 2 1 1 1 0 1 0 1 0 1 0 1 1 1 1 1 1 1 2 1 1 1 0 1 0 0 0 0 0 2 2 0 0 2 2 0 1 1 0 0 1 0 0 1 1 1 0 2 0 2 0 2 1 0 0 2 1 2 0 2 0 0 1 0 1 0 1 1 1 1 1 1 0 0 1 0 0 0 0 0 1 0 0 0 0 0 1 1 1 0 2 0 1 0 1 0 0 0 0 2 0 1 1 1 1 1 0 0 0 1 0 2 0 0 2 2 0 0 2 2 2 0 0 1 0 1 2 2 1 0 1 1 0 2 0 1 0 2 2 0 0 1 1 0 1 0 0 0 0 0 1 1 0 0 0 0 0 1 0 0 0 2 2 0 0 0 2 1 0 1 0 2 0 2 2 0 2 0 0 0 0 2 2 2 2 0 0 1 1 0 0 1 2 2 1 0 0 0 1 0 0 1 1 0 0 2 0 0 0 1 1 0 0 2 0 0 1 2 0 1 0 0 0 0 1 1
91 0 0 0 0 0 2 1 0 2 0 0 1 1 0 0 1 0 1 2 1 2 0 2 0 0 1 0 2 2 2 1 1 2 2 0 2 1 0 0 2 1 0 0 0 0 1 0 0 1 1 1 1 1 1 1 0 0 0 2 0 1 0 1 1 0 2 0 0 0 0 2 2 2 1 2 2 0 0 0 0 2 2 2 2 0 0 0 0 2 0 0 2 0 0 2 0 0 0 0 2 0 1 0 1 0 1 0 1 1 1 1 1 2 2 2 2 0 1 0 0 1 2 2 1 0 0 1 1 2 0 0 0 0 0 0 0 0 0 0 0 0 0 0 0 0 0 0 0 0 0 0 0 0 0 0 1 1 0 1 1 1 0 1 0 1 0 0 2 2 0 1 2 0 1 2 0 0 0 0 0 0 0 1 0 0 1 0 0 0 2 0 0 0 2 2 1 1 0 1 0 0 0 0 0 0 2 1 1 0 0 1 2 0 1 2 2 0 1 1 0 0 2 0 0 2 2 1 0 1 0 0 0 0 2 1 1 2 0 1 1 1 2 0 1 1 0 0 0 0 0 0 1 0 0 0 1 2 0 1 1 1 0 2 2 0 0 0 0 0 1 1 0 2 1 1 0 0 1 0 0 1 0 0 2 1 2 0 0 1 1 0 1 1 1 1 0 0 0 0 0 0 1 1 0 1 1 1 0 0 0 2 0 2 2 0 1 0 1 0 1 2 1 2 2 0 1 0 1 0 0 1 0 0 0 1 1 1 0 0 1 2 2 2 1 0 1 0 1 0 0 0 0 2 1 1 2 1 0 0 1 0 1 1 1 0 0 1 1 0 1 1 1 2 1 1 1 2 1 2 2 2 0 0 1 1 0 0 0 0 0 0 1 1 2 2 2 1 1 1 1 1 1 2 1 0 1 0 0 0 1 0 0 0 0 2 0 1 0 1 0 1 0 1 1 2 2 1 0 1 2 1 1 1 1 2 1 0 2 2 1 0 0 0 0 1 1 0 1 1 0 0 2 2 2 2 2 1 1 1 1 0 2 2 0 0 0 0 0 0 1 0 2 0 2 0 2 0 1 0 0 0 0 0 2 1 0 1 1 1 2 1 1 2 0 0 1 1 2 0 0 1 2 0 0 0 2 0 0 0 0 2 0 1 2 0 0 0 0 1 0 2 0 0 0 1 0 2 2 0 1 1 1 1 0 1 0 0 1 1 1 1 0 0 0 2 0 1 1 1 0 0 0 1 2 0 1 0 0 0 0 1 0 0 0 2 0 1 1 0 0 1 1 0 0 1 1 1 1 1 1 0 0 1 1 0 1 0 0 0 0 0 1 0 0 0 0 0 0 0 0 2 2 0 0 2 0 0 0 1 1 0 0 0 1 2 1 0 0 0 1 1 0 0 0 1 1 1 0 0 0 0 0 0 0 1 2 0 2 1 0 0 1 1 2 1 1 1 1 1 1 2 1 1 1 2 1 0 2 0 0 0 1 2 2 2 1 2 0 2 2 0 0 0 0 1 1 1 2 1 1 0 1 0 0 2 2 1 1 0 2 0 0 1 1 0 0 0 0 2 0 1 0 0 2 0 1 1 1 1 0 0 0 1 0 1 0 1 2 0 0 0 0 0 1 2 0 0 0 0 0 1 2 0 0 1 0 0 0 1 0 0 0 0 0 1 0 1 0 0 0 0 0 0 0 1 0 0 0 0 0 0 2 0 0 1 2 1 1 2 0 0 2 0 0 1 0 2 0 0 0 0 0 0 0 2 0 1 2 1 1 2 1 0 1 0 0 0 0 0 0 0 0 0 1 1 2 0 0 2 2 0 0 1 0 0 1 1 1 1 0 1 0 2 1 1 0 1 1 0 1 1 2 2 0 1 0 0 1 0 0 0 1 1 1 1 1 1 0 0 0 1 0 0 2 0 0 0 1 0 0 0 0 0 0 1 1 0 1 0 1 0 1 0 0 2 0 0 1 2 1 1 0 0 0 0 0 0 1 1 0 2 2 0 0 0 2 0 0 0 0 1 2 2 1 1 1 2 0 1 0 2 0 0 2 1 1 0 2 2 0 2 1 2 2 1 1 0 1 0 0 0 1 2 0 0 0 0 1 0 0 0 2 1 1 1 0 0 0 1 2 0 2 0 0 0 0 1 1 1 2 0 0 0 0 1 2 0 1 1 0 0 0 0 0 1 0 1 1 0 0 1 0 1 1 0 1 0 1 2 0 0 0 1 1 0 0 0 1 0 1 1
92 1 2 0 0 0 0 2 0 2 0 0 0 0 0 0 0 0 0 2 2 2 0 0 0 0 1 0 1 2 2 0 0 1 2 0 2 1 0 0 0 0 1 0 0 0 0 1 0 0 0 0 0 1 1 1 0 1 0 1 1 0 0 2 1 1 1 0 0 0 0 1 2 2 2 2 2 0 2 0 0 1 2 1 2 0 1 1 1 2 1 1 0 0 1 1 1 1 1 0 1 0 1 0 1 1 2 1 1 1 0 1 0 1 1 1 1 0 1 1 1 1 0 0 0 1 0 1 1 1 1 0 0 0 0 0 0 0 0 0 0 0 1 0 0 0 0 0 0 0 0 0 0 0 0 0 2 2 0 1 0 0 0 0 1 2 1 1 0 2 0 0 1 1 1 0 0 1 0 1 0 0 1 0 0 0 1 2 0 1 1 1 0 0 1 1 1 2 0 0 0 0 0 1 2 0 0 1 1 0 0 1 2 0 2 2 2 0 2 2 0 0 2 0 0 0 0 2 0 2 0 0 0 0 1 0 0 2 0 0 0 0 1 1 1 1 0 0 0 0 0 0 2 0 1 0 0 2 0 0 0 0 0 0 2 1 1 1 2 1 0 1 1 2 0 0 2 1 2 0 0 1 1 1 1 1 2 0 0 2 0 1 1 0 2 1 1 1 1 0 0 0 2 0 2 0 0 2 0 0 0 1 0 2 2 0 0 1 0 0 0 2 1 0 2 0 1 0 1 1 0 1 0 0 0 0 0 2 1 1 0 2 0 2 0 0 1 1 2 0 0 0 0 0 0 0 0 1 0 0 0 0 2 1 1 0 0 1 2 0 2 2 0 2 0 1 1 2 1 1 1 2 1 0 0 0 0 0 0 0 0 0 1 0 2 0 0 0 1 0 0 1 1 2 2 0 0 1 0 0 0 0 0 0 0 0 0 0 0 0 0 2 0 2 1 1 0 2 1 0 2 0 0 1 1 2 0 2 0 0 2 0 0 1 1 1 2 0 1 1 1 0 0 2 0 0 0 1 0 1 1 1 0 0 0 2 0 1 0 1 1 1 2 0 1 0 1 0 2 1 1 1 0 0 2 0 0 2 0 0 0 2 0 1 2 1 1 2 2 2 0 1 2 0 0 0 2 0 0 0 0 2 0 0 1 0 0 0 0 0 0 2 0 0 0 1 0 0 0 1 0 2 1 1 1 0 0 1 1 1 0 1 1 1 1 1 0 0 2 1 1 1 0 2 2 0 0 0 0 0 0 0 1 0 0 0 0 1 1 1 1 0 0 0 0 0 0 2 2 2 0 0 0 0 0 0 0 1 0 0 1 0 1 0 0 0 0 1 0 2 2 0 1 0 0 1 0 0 1 0 0 0 0 1 1 1 1 0 0 0 2 2 0 1 1 1 1 1 0 0 0 0 0 0 0 1 2 2 2 1 0 1 0 1 2 2 2 2 0 1 1 1 0 1 0 1 2 0 1 1 0 1 0 1 1 1 0 2 0 1 1 0 1 0 0 2 0 0 0 0 1 1 2 2 2 2 1 0 0 1 1 0 0 0 0 0 0 0 0 0 0 1 0 0 1 0 2 2 2 1 0 0 0 1 0 0 0 2 2 0 0 0 1 0 1 1 1 1 0 0 0 2 0 0 0 0 0 0 0 0 0 0 0 1 1 1 0 0 0 2 2 2 0 0 0 1 1 1 2 0 1 1 2 0 2 0 2 0 2 2 1 0 0 0 0 0 2 1 0 0 0 0 1 1 1 1 0 2 1 2 0 2 0 1 1 1 0 1 0 1 1 0 0 0 2 1 1 0 0 2 2 0 0 1 0 1 2 0 2 2 1 2 0 2 0 2 0 2 0 0 0 2 2 1 0 1 1 0 1 0 1 1 1 1 1 1 1 2 1 0 0 0 0 0 2 0 0 1 0 0 0 0 1 0 1 1 1 0 1 0 0 0 0 2 0 1 0 0 0 1 2 2 0 0 0 2 0 0 1 0 1 2 0 0 1 0 2 0 0 0 0 1 2 1 1 1 1 1 0 0 0 0 0 0 1 2 2 0 2 2 0 2 0 0 0 1 1 2 1 0 0 1 0 0 0 0 0 1 1 0 0 0 2 0 0 0 0 0 0 0 2 0 1 0 1 0 1 2 2 2 2 0 1 1 2 0 0 0 2 1 0 0 0 0 1 0 0 0 2 0 0 0 0 1 0 0 1 0 0 1 1 1 1 1 0 1 1 0 0 1 2 2
93 0 2 0 0 0 0 2 0 2 0 0 1 2 0 0 0 0 1 1 1 2 1 0 0 0 1 0 2 1 1 1 2 1 2 1 2 1 0 0 1 1 0 0 0 1 0 1 0 0 0 0 1 0 1 1 0 0 1 1 1 0 0 0 0 1 1 0 0 0 1 0 1 2 1 2 2 0 2 0 0 2 2 2 2 1 0 1 1 2 1 1 1 1 0 2 0 0 0 0 2 0 1 1 0 0 2 0 1 1 0 1 1 2 1 1 2 0 1 1 1 0 0 0 0 2 0 1 1 1 0 0 0 0 0 0 0 0 0 0 0 0 0 1 0 0 0 0 0 0 0 0 0 0 0 0 0 1 0 1 2 2 0 1 1 2 1 0 0 1 1 0 0 2 0 1 1 0 0 0 0 0 0 1 1 1 1 1 0 0 0 1 1 0 2 1 2 1 0 0 0 1 1 0 1 0 2 1 1 0 0 1 2 0 2 1 1 2 1 0 0 0 1 0 1 1 1 1 1 1 0 0 1 1 1 0 0 2 0 0 0 0 1 0 0 0 0 0 0 0 0 1 1 0 0 0 0 0 0 0 0 0 0 1 1 0 0 0 1 0 0 2 0 2 0 1 0 1 2 0 0 0 0 0 2 2 2 1 1 2 0 1 1 0 1 1 1 0 0 0 0 0 2 0 0 1 1 2 0 0 0 1 0 1 1 0 2 1 1 0 0 2 0 0 0 0 0 0 0 0 0 1 0 0 0 0 0 1 0 0 0 0 1 1 1 0 0 1 1 1 1 1 0 1 0 1 1 0 0 2 2 0 1 0 1 0 0 2 2 0 2 2 0 2 0 0 0 2 1 1 1 2 1 0 0 0 0 0 0 1 1 1 1 1 1 1 2 2 1 1 1 1 0 2 2 2 0 0 0 0 0 0 1 1 0 1 0 1 0 0 0 1 0 1 0 1 2 1 0 1 2 0 0 1 1 2 0 1 1 1 1 0 0 1 1 2 1 0 1 1 1 0 0 2 1 0 1 0 1 1 0 0 1 1 0 1 0 0 0 0 1 0 2 1 0 2 0 1 1 1 1 0 0 1 1 1 0 0 0 0 0 0 0 1 0 0 1 0 1 1 1 1 1 1 0 0 1 1 1 0 1 0 1 0 0 2 2 0 1 2 1 2 0 0 1 2 0 0 0 2 0 1 0 0 0 0 0 0 0 0 0 2 2 1 1 0 1 1 1 1 0 0 0 1 1 1 1 0 1 0 1 0 0 0 0 0 0 2 1 0 1 0 0 0 0 0 2 1 1 1 0 0 1 1 1 1 2 1 0 0 1 1 0 0 0 0 0 1 0 1 1 1 0 2 0 0 1 0 0 1 1 0 0 0 0 0 0 0 0 0 1 0 0 0 0 1 1 1 0 0 0 0 0 0 0 0 2 0 2 2 0 1 0 0 1 0 0 1 1 1 0 1 1 1 0 2 1 1 1 0 0 0 1 2 2 2 0 1 2 0 0 2 0 1 0 2 0 0 1 0 1 1 1 0 0 0 1 1 2 1 1 1 1 0 0 1 0 0 0 2 0 2 0 0 1 0 2 2 2 1 0 0 0 1 0 1 0 1 1 1 0 0 0 0 1 2 0 0 0 0 0 0 0 0 0 0 1 0 0 0 0 0 0 0 1 0 0 0 0 0 0 0 0 0 0 1 1 0 2 2 0 0 2 1 0 0 2 0 2 1 1 0 0 1 0 0 0 0 1 1 0 0 0 1 1 1 0 1 1 1 0 1 0 1 1 1 0 1 0 0 0 0 0 0 1 0 1 0 1 0 1 0 1 1 0 0 1 0 0 0 0 0 0 2 0 1 0 1 1 0 1 1 1 1 0 2 1 0 1 0 1 1 0 0 0 0 0 0 0 0 0 0 0 0 1 1 0 0 1 0 1 0 1 1 1 0 1 0 1 0 1 0 0 2 0 1 0 1 2 2 2 2 1 0 1 2 0 1 0 0 1 1 1 1 1 1 2 0 0 1 0 1 0 0 2 2 0 0 1 2 2 1 2 0 2 0 0 2 2 2 0 2 1 1 1 0 0 0 0 1 0 0 0 2 0 0 0 1 2 0 0 0 2 2 2 1 0 0 1 0 2 0 1 0 1 0 1 0 0 1 0 0 0 0 0 0 2 0 0 0 0 0 0 0 0 0 1 0 2 0 0 0 0 2 0 0 0 0 1 2 0 0 0 2 0 0 0 0 0 0 1 1
94 1 1 0 0 1 1 1 0 1 0 1 0 2 1 1 0 0 0 2 2 2 1 0 0 0 2 0 1 1 1 0 1 1 2 2 2 1 0 0 2 2 0 0 0 1 0 0 0 0 0 0 2 0 0 1 0 1 1 1 1 0 1 2 0 2 0 1 0 0 0 0 2 2 2 2 2 2 2 0 2 2 2 1 2 0 0 0 0 2 0 1 1 1 0 0 0 1 0 1 1 0 2 0 0 0 2 1 2 0 0 1 0 2 0 0 2 0 2 0 0 0 2 2 0 1 0 0 0 0 1 1 0 0 1 1 0 0 0 0 0 0 0 1 0 0 0 0 0 0 0 0 0 0 1 1 1 0 0 0 0 0 0 0 0 1 0 1 0 1 1 0 1 1 0 1 0 1 0 1 0 1 0 0 2 2 0 2 0 0 0 2 0 0 1 2 0 2 0 0 0 1 0 0 1 0 2 1 1 0 1 1 2 0 1 1 0 1 2 1 1 1 2 0 0 2 2 0 0 0 1 1 1 1 1 0 0 2 0 0 0 0 2 0 2 2 1 1 0 0 0 1 0 1 0 0 1 1 0 0 0 0 0 0 1 0 1 0 0 0 1 2 1 1 1 0 1 0 1 0 0 1 0 0 1 0 0 1 0 2 0 0 0 1 1 2 0 1 0 1 0 0 2 0 1 1 1 2 1 0 1 0 0 2 2 0 1 1 0 0 1 2 2 1 2 0 0 0 1 1 0 2 0 0 0 0 0 1 0 0 0 1 1 1 0 1 2 0 1 1 1 0 0 2 2 0 2 0 0 2 2 0 2 1 2 1 0 2 2 1 2 2 1 1 1 0 2 1 0 1 0 0 0 0 0 1 0 0 0 0 0 0 1 1 1 1 2 1 0 0 0 0 1 1 1 1 0 1 0 0 0 0 0 0 1 2 1 0 2 0 0 0 1 1 1 1 1 1 0 1 1 1 0 0 0 1 0 1 1 0 1 0 0 1 1 0 1 2 0 0 0 2 0 2 1 0 1 1 1 2 1 0 0 0 0 1 0 1 0 1 0 0 1 2 1 1 0 0 1 1 2 0 0 1 2 1 0 1 1 0 2 2 0 1 1 0 1 1 1 2 2 2 1 1 0 0 2 1 0 0 0 1 1 1 1 1 0 0 0 1 1 2 1 1 1 1 0 0 0 1 0 0 2 1 1 1 2 0 0 2 0 0 1 1 1 1 0 0 2 1 1 1 0 0 2 0 2 0 1 0 1 0 0 1 1 0 0 1 1 0 0 0 1 0 0 1 1 1 1 1 0 1 0 1 1 0 1 0 0 0 0 2 0 0 0 0 1 1 0 1 1 1 0 1 0 0 1 0 2 1 1 0 0 1 0 1 0 1 0 1 1 2 1 0 0 0 1 1 0 0 0 0 0 0 0 0 2 1 2 1 0 0 0 0 1 1 1 1 0 1 1 1 0 1 0 2 2 0 1 1 1 0 0 1 1 1 0 2 1 0 0 0 1 0 0 1 1 1 0 0 1 0 1 0 0 1 1 0 1 1 0 0 1 2 0 1 1 0 0 2 1 2 0 0 0 0 2 1 1 0 0 0 0 1 0 0 1 0 0 0 0 0 0 0 2 2 2 0 0 0 0 1 0 0 0 0 0 0 0 1 1 1 0 0 0 0 0 1 0 1 1 1 0 0 0 1 1 0 1 1 0 0 1 0 0 0 2 1 1 2 0 0 0 1 0 0 2 2 0 0 1 0 0 1 1 1 0 2 2 2 0 2 0 0 0 0 1 0 0 0 0 0 0 0 0 0 2 0 1 0 1 0 1 0 1 0 1 1 1 1 1 1 0 2 0 1 0 2 2 0 0 2 2 1 0 2 0 0 1 0 1 0 1 1 1 1 1 0 0 0 0 0 0 0 2 0 0 1 1 1 0 0 0 0 0 0 1 0 2 0 0 0 0 1 0 2 0 0 1 2 2 2 0 0 0 0 1 1 1 0 0 2 2 0 2 2 2 0 0 0 1 1 1 1 2 1 1 0 0 0 0 0 0 0 1 1 2 0 1 1 0 1 0 0 0 0 0 1 0 1 0 0 0 1 0 0 0 0 1 1 0 0 2 0 0 0 0 1 1 0 2 0 2 0 0 0 0 0 0 1 1 1 1 0 1 1 1 1 1 0 0 0 0 0 0 1 0 2 1 0 0 1 0 1 0 0 0 0 0 0 0 0 0 2 0 1 0 0 0 0 1 1
95 0 1 0 0 0 1 2 1 2 0 0 0 1 0 0 0 0 1 1 1 1 0 1 0 1 2 0 1 2 2 0 0 0 2 0 1 0 0 0 1 1 2 2 0 1 0 0 0 0 0 1 2 0 0 0 0 0 1 0 1 1 0 1 0 0 1 0 0 0 1 1 0 2 0 2 2 2 2 0 2 2 2 0 1 0 0 1 1 2 1 2 0 0 2 2 2 1 1 1 1 0 2 0 0 0 2 1 1 1 1 2 1 1 1 1 1 0 1 2 2 0 2 2 1 0 0 0 0 0 0 0 0 0 1 1 1 0 0 0 0 0 1 0 0 0 0 0 0 0 0 0 0 0 0 0 0 1 0 0 0 0 0 0 2 1 0 1 0 2 0 1 0 2 0 0 0 0 0 0 0 0 0 0 2 2 0 1 0 0 2 1 0 1 1 2 1 2 0 0 0 0 0 0 1 0 1 0 1 0 1 1 1 0 2 0 0 0 1 1 0 0 2 0 2 2 0 1 0 0 0 0 0 0 2 0 0 2 0 0 0 1 2 1 1 1 0 1 1 1 0 2 0 0 0 1 1 1 0 0 0 0 0 0 0 0 0 0 2 0 0 2 2 2 1 0 0 1 2 0 1 1 0 0 2 1 1 1 0 1 1 2 0 1 1 2 0 0 0 0 1 0 1 1 0 0 0 2 0 0 0 1 0 2 2 0 0 1 0 0 0 2 0 2 1 0 0 0 0 1 0 1 0 0 0 0 1 1 0 0 1 1 0 2 2 0 0 0 1 0 0 1 1 2 0 2 2 0 1 1 2 1 1 1 0 2 0 1 1 0 1 1 1 2 0 1 2 1 0 2 1 1 1 1 0 1 0 1 1 1 1 1 2 1 2 2 2 0 1 1 1 1 1 1 1 1 0 0 0 0 0 1 0 0 0 2 0 0 1 0 0 0 2 1 1 1 1 2 0 0 2 0 0 0 0 1 0 0 0 0 2 0 0 1 1 1 1 2 0 0 0 1 1 2 1 1 1 1 2 2 1 0 0 0 0 1 1 1 0 1 2 1 1 1 1 0 1 0 2 1 1 0 0 1 1 2 0 2 1 0 1 2 1 2 1 0 1 0 0 2 2 2 2 0 0 1 2 1 1 0 0 1 0 1 1 1 0 1 0 2 1 2 0 0 0 2 1 0 0 2 0 2 1 1 0 1 0 0 0 1 1 1 2 1 1 1 0 0 2 0 0 0 0 1 2 0 1 0 2 0 0 0 0 0 1 0 1 2 0 0 0 1 0 0 1 0 2 0 2 0 1 0 1 2 1 1 2 1 1 1 0 2 0 0 0 0 0 0 0 1 1 1 0 0 0 0 2 0 2 2 1 0 0 0 0 0 0 0 0 0 2 2 0 0 0 1 2 2 0 0 1 0 0 0 0 0 2 1 2 1 0 1 0 1 2 2 2 1 0 1 0 1 0 1 0 2 2 0 2 0 0 0 1 1 1 2 1 2 0 2 1 0 0 0 1 2 0 0 1 0 0 1 2 0 2 2 0 0 2 2 1 1 0 1 1 0 0 0 0 1 0 1 0 0 0 0 2 2 2 1 0 0 0 1 0 1 1 0 0 0 0 1 1 0 1 2 0 0 0 0 0 1 1 0 0 1 1 0 1 2 0 2 0 0 0 1 0 0 0 0 0 0 1 0 0 2 0 0 0 0 0 0 2 0 1 0 1 1 0 2 0 1 0 1 1 0 1 2 0 0 0 0 0 0 0 2 0 1 1 1 1 2 2 0 2 0 2 0 0 1 1 0 0 0 2 1 1 0 0 2 2 0 0 1 0 0 1 0 0 0 0 0 0 2 0 1 0 1 0 0 0 2 2 1 0 1 0 0 1 0 1 1 1 1 1 1 1 1 0 1 1 0 0 0 2 0 0 0 0 0 0 1 0 0 1 0 1 1 1 0 1 0 0 1 0 0 0 1 2 2 2 2 0 0 0 0 1 2 2 0 0 2 1 0 2 2 2 0 0 0 1 1 1 0 2 2 0 2 0 1 0 1 0 0 0 1 1 1 2 1 0 2 1 2 0 1 2 1 1 0 0 0 0 2 0 0 0 1 2 1 0 0 1 1 0 0 1 0 0 0 2 0 1 0 1 0 1 0 0 1 1 1 0 0 1 0 1 0 1 0 0 0 0 0 1 0 0 0 2 0 0 0 0 1 0 0 0 0 0 2 0 0 0 0 0 0 0 0 0 0 1 0
96 1 1 0 0 0 2 1 0 0 0 2 0 0 0 0 0 0 1 1 1 1 0 0 0 0 0 1 2 2 2 0 0 2 2 0 2 1 0 0 0 0 0 0 0 0 1 0 0 1 1 1 0 0 0 0 0 1 0 1 1 1 0 1 0 1 0 0 1 1 0 2 1 2 0 2 1 1 2 0 1 1 2 2 2 1 0 1 1 2 1 1 0 0 1 1 1 0 0 0 1 0 1 0 0 0 2 0 0 2 1 2 1 1 1 1 1 0 2 1 1 0 0 0 0 1 0 2 2 2 0 0 0 0 1 1 0 0 0 0 1 0 0 0 0 0 0 0 0 0 1 0 0 0 0 0 1 0 0 2 0 0 0 2 0 1 0 2 1 1 1 2 0 2 0 0 0 1 0 1 0 1 0 1 1 1 1 0 0 0 0 0 1 0 2 2 2 2 0 1 0 0 0 1 0 0 2 0 1 0 0 1 1 1 0 1 1 1 1 0 1 2 1 0 0 1 1 0 0 0 0 0 1 1 0 0 0 2 0 0 0 0 1 0 0 0 0 0 0 0 0 0 1 0 0 0 0 2 0 0 0 0 0 0 0 0 0 1 1 1 0 1 0 2 0 0 1 1 1 0 0 1 1 1 2 2 2 2 0 2 0 0 1 0 1 0 0 0 0 0 0 0 1 1 0 0 0 0 1 0 1 0 0 2 2 0 1 1 0 0 0 2 1 0 2 0 0 0 2 0 0 2 1 0 0 0 0 1 0 1 0 0 0 1 0 0 2 0 1 2 2 0 0 2 2 0 1 1 0 1 1 0 1 0 1 1 0 2 2 0 1 2 0 2 0 1 1 2 0 0 1 1 0 1 1 0 0 0 0 0 0 0 1 0 1 1 2 1 0 0 0 0 0 1 1 0 1 0 0 0 0 0 1 0 1 2 1 0 0 0 0 2 0 1 0 0 0 1 0 1 0 0 0 0 0 1 0 1 1 0 1 0 0 1 1 2 1 2 0 0 0 0 1 2 1 1 1 1 1 2 1 0 1 0 0 2 0 0 0 0 0 0 2 1 0 0 0 0 2 0 2 0 1 2 2 0 0 1 0 1 1 1 0 1 2 1 1 0 0 2 2 2 2 0 0 0 2 2 1 0 0 1 0 1 1 1 0 0 0 2 0 2 0 0 0 2 0 0 0 2 0 0 2 1 2 1 2 0 1 0 0 0 2 1 1 2 0 1 1 1 0 0 0 1 2 0 1 0 1 0 0 1 0 1 1 0 0 2 0 0 0 0 0 0 0 0 0 1 1 1 0 0 0 0 2 0 1 1 0 0 0 0 0 1 1 0 1 0 0 0 0 2 1 0 0 1 1 0 1 0 0 0 0 0 0 0 0 0 0 0 1 1 0 0 0 1 1 2 0 0 0 0 1 0 0 2 2 0 2 1 0 1 0 0 2 2 2 1 0 1 2 1 1 1 1 2 1 0 2 0 0 0 1 0 1 2 0 2 1 1 1 0 0 2 0 2 0 0 1 0 1 1 2 0 0 2 1 1 1 1 1 1 0 0 0 0 0 0 0 1 0 1 0 1 1 0 1 2 2 0 1 0 0 2 0 1 0 1 1 0 0 1 2 0 0 1 1 1 1 1 1 1 1 0 0 1 0 0 0 2 2 0 1 0 1 0 1 1 0 0 0 0 0 1 0 0 1 0 1 0 0 0 2 0 0 1 2 2 0 2 0 0 2 0 0 0 1 1 1 1 0 1 0 1 1 0 1 2 0 2 0 1 1 1 2 1 0 1 0 1 1 0 0 0 1 1 0 0 0 0 1 1 0 2 0 0 2 1 2 2 1 2 0 2 0 2 0 2 1 0 1 1 2 2 0 2 0 0 2 0 2 2 1 1 1 1 1 0 0 1 0 0 0 0 2 0 0 0 0 0 0 0 0 0 0 0 1 0 2 0 1 0 0 0 0 2 0 1 1 2 1 1 1 0 1 2 0 2 1 0 1 1 1 0 2 2 2 0 0 0 0 1 2 2 1 1 0 1 0 0 0 0 0 1 2 1 1 0 1 1 0 1 0 1 1 0 1 1 1 0 1 0 0 2 0 0 0 0 0 1 0 0 2 1 1 1 0 0 2 0 1 0 1 0 1 0 1 0 0 0 2 0 0 0 1 0 0 0 1 1 0 0 0 0 1 2 0 1 1 0 0 2 0 2 0 2 2 0 1 1 0 0 1 1 0 0 0 1 1 0 1 1
97 0 1 0 0 0 1 0 0 1 0 0 0 1 0 0 0 0 2 0 0 1 1 1 1 1 1 0 2 2 2 1 0 2 2 0 2 2 0 0 0 0 0 0 0 0 1 0 0 1 1 1 0 0 1 1 0 0 2 0 1 0 0 0 0 0 2 0 0 0 0 0 2 2 2 2 2 2 2 0 2 2 2 0 2 0 0 0 0 2 0 0 1 1 1 1 1 2 0 2 2 0 1 0 1 1 2 0 1 1 1 1 0 2 0 0 2 0 0 2 2 0 1 1 1 1 0 1 1 1 1 0 0 0 0 0 0 0 0 0 0 0 0 0 0 0 0 0 0 0 0 0 0 0 0 0 0 0 0 0 0 0 0 0 1 2 0 0 1 2 0 0 0 2 0 0 0 0 0 0 0 0 1 0 1 1 0 1 0 0 1 1 0 1 2 1 2 2 0 1 0 0 0 1 0 1 2 0 2 0 1 1 1 0 2 1 1 0 1 0 1 1 1 1 1 1 1 2 0 2 1 1 0 0 1 1 0 2 0 0 0 0 2 0 2 2 1 0 0 0 0 1 1 0 0 0 1 2 1 1 1 2 0 0 2 0 0 0 1 1 1 1 2 2 1 1 0 1 2 0 0 0 0 0 0 0 1 1 0 2 0 1 0 1 1 2 0 1 0 0 0 0 2 0 0 0 2 2 0 0 0 1 0 1 1 0 2 0 0 0 1 1 1 2 2 0 0 0 0 1 0 1 0 0 0 0 0 1 0 1 0 0 1 2 0 0 2 0 1 1 1 0 1 1 0 1 1 1 0 1 1 0 1 1 0 0 0 2 2 0 2 2 0 2 0 0 2 2 0 0 0 1 2 0 0 1 0 0 0 0 0 0 0 1 2 1 1 1 1 2 2 2 2 2 1 1 1 1 0 0 0 0 0 0 0 1 0 1 1 1 0 0 0 1 1 1 1 1 0 1 0 0 2 2 2 1 0 0 1 1 1 0 0 1 1 1 1 1 0 1 1 1 1 2 1 1 1 0 0 0 1 0 0 1 0 1 0 1 0 1 1 1 2 2 2 0 2 0 1 1 2 0 0 1 1 1 0 0 0 1 0 1 0 1 1 0 1 0 1 2 2 2 1 1 0 0 2 1 0 0 0 2 0 0 0 2 1 0 0 1 1 2 1 1 2 2 0 0 0 2 0 2 1 1 1 0 1 1 1 2 0 1 1 0 1 1 0 1 1 1 0 0 0 1 2 0 1 0 0 0 0 1 0 0 0 1 1 1 1 1 1 1 0 0 0 0 1 1 1 1 0 0 0 1 1 0 1 0 0 0 0 0 0 0 0 0 1 0 0 0 0 1 0 0 1 0 0 0 1 1 1 0 0 1 0 1 0 0 0 0 2 2 0 0 1 1 1 2 0 0 2 0 2 0 0 1 2 1 2 1 0 0 0 1 2 2 2 2 0 1 1 1 0 1 0 2 1 0 1 0 0 0 1 0 0 0 0 2 1 1 1 1 0 0 0 1 1 2 1 1 2 0 2 0 0 2 1 0 1 2 2 0 0 0 0 0 0 0 0 0 0 0 0 0 1 0 2 2 2 1 0 0 0 1 0 1 1 1 1 0 0 1 0 0 1 2 0 1 1 0 0 0 0 0 0 0 0 0 0 0 0 0 0 1 1 0 0 1 0 0 0 0 0 0 0 0 0 1 1 0 1 1 2 0 0 1 1 1 1 2 1 0 1 0 0 1 0 0 1 1 1 1 0 2 2 0 0 0 2 0 2 2 1 2 2 1 1 0 0 1 1 0 0 0 1 0 0 0 0 2 2 0 0 2 0 0 2 1 2 2 1 2 0 2 0 0 0 2 1 0 0 2 2 0 0 1 1 0 2 0 1 1 0 0 0 0 0 2 0 1 1 0 0 0 1 0 1 0 0 0 0 0 0 0 0 0 0 0 1 0 0 0 1 2 0 1 0 0 1 2 2 2 0 0 0 0 1 1 0 1 2 1 0 1 2 2 2 0 0 1 0 2 2 2 2 1 1 1 0 1 0 1 0 0 0 2 2 1 2 1 0 1 0 1 0 1 1 1 0 0 1 1 0 1 1 0 0 0 0 0 0 0 2 1 1 1 1 1 0 0 2 0 2 1 0 0 1 0 1 0 1 0 1 1 1 0 1 0 2 2 0 0 0 1 0 2 0 2 0 0 0 2 0 1 0 0 0 0 1 1 0 0 0 2 0 1 0 0 1 1 1 1
98 1 0 1 0 0 1 2 0 2 0 0 2 2 0 0 1 0 1 1 1 2 0 0 0 0 1 0 1 2 2 0 2 1 1 0 1 2 0 0 1 1 1 1 0 1 1 0 0 0 0 0 0 1 1 1 0 0 1 1 1 0 0 1 0 0 1 0 0 0 0 1 1 2 0 2 2 1 2 0 1 1 2 1 2 0 0 0 0 2 0 1 1 1 1 2 1 2 0 2 0 0 1 0 1 1 2 1 1 1 0 1 1 1 1 1 1 1 2 1 1 0 1 1 1 1 0 0 0 1 1 0 0 0 0 0 1 0 0 0 0 0 0 0 0 0 0 0 0 0 0 0 0 2 1 0 1 0 0 2 1 0 0 1 1 1 0 2 0 0 2 0 0 2 0 0 0 1 0 1 0 2 0 1 1 1 1 1 0 0 1 1 0 1 1 1 0 2 0 0 0 0 0 1 2 0 0 1 0 0 0 1 1 0 1 0 0 2 1 0 1 1 1 0 0 1 1 2 1 1 0 0 0 0 1 0 0 2 0 0 0 0 2 0 1 1 0 1 0 1 0 0 0 0 0 1 1 1 0 0 0 0 0 1 1 1 1 1 1 2 1 1 2 2 0 1 2 1 2 0 0 1 1 1 1 1 2 0 0 2 0 0 1 1 1 0 1 1 0 1 0 0 2 0 1 0 1 2 0 0 0 2 0 0 0 0 2 1 1 0 0 2 0 1 2 0 0 0 2 1 0 2 0 0 0 0 0 0 0 1 0 1 1 0 0 0 1 0 0 1 1 1 0 2 2 0 2 2 0 1 1 0 0 0 0 1 0 2 1 0 1 1 1 2 0 0 0 2 1 1 1 2 2 0 0 0 0 0 0 1 1 1 0 0 2 0 0 0 0 0 0 0 1 1 0 0 1 1 0 0 0 2 0 0 2 2 2 1 0 1 0 1 0 2 0 0 0 1 0 0 1 0 0 1 1 1 0 1 0 0 2 0 0 0 0 1 2 2 0 1 0 2 0 2 1 0 1 1 1 2 1 0 0 0 0 2 1 1 0 0 1 0 1 1 2 0 2 0 2 1 0 0 0 2 0 1 0 2 1 0 1 2 0 2 1 0 1 1 1 2 1 2 1 1 0 0 1 1 1 0 0 2 0 0 0 2 1 1 0 2 1 2 0 0 0 2 1 0 0 1 0 0 0 0 0 1 1 1 1 1 1 1 2 2 1 2 0 2 0 2 0 0 0 2 0 2 0 0 0 0 0 0 0 0 0 1 0 2 2 1 0 0 1 0 1 0 1 1 1 1 0 0 0 0 1 0 1 2 0 0 0 2 1 2 2 0 1 1 0 1 1 1 1 0 0 0 1 0 1 1 1 0 0 1 0 1 0 0 0 1 1 2 0 0 1 2 0 0 0 0 0 0 0 0 0 0 2 0 2 2 1 2 0 1 2 2 2 1 0 1 1 0 0 0 0 2 2 1 1 0 0 0 1 1 1 1 0 2 1 0 0 1 1 0 0 2 0 1 1 1 1 0 2 0 0 2 1 1 2 1 2 0 0 2 2 0 0 1 0 1 0 1 0 0 0 0 1 2 2 0 0 0 0 2 0 1 1 0 0 0 0 0 0 0 2 2 2 2 2 2 1 2 0 0 0 0 1 0 0 2 2 0 0 0 0 0 0 0 0 0 0 0 0 0 0 0 0 0 2 2 0 0 2 0 0 0 1 0 2 2 0 1 2 0 0 0 0 0 2 2 1 2 0 0 1 1 0 1 1 1 1 1 0 1 1 1 0 0 0 1 1 0 0 0 2 2 1 1 1 1 1 0 1 0 1 0 1 0 1 1 1 1 0 2 0 0 0 1 1 0 1 1 1 2 0 1 0 0 0 0 0 0 1 1 1 1 1 0 0 1 0 0 0 1 1 1 0 2 0 0 0 0 1 0 1 1 0 0 2 0 1 0 0 1 0 1 0 1 2 2 2 2 1 0 1 1 0 2 0 0 1 2 0 0 2 2 2 0 0 0 1 1 2 2 2 1 0 1 1 1 1 1 0 1 1 0 0 1 1 0 0 1 0 1 0 2 2 1 0 1 0 0 0 1 0 0 0 0 0 0 0 1 2 1 0 0 0 0 0 0 2 0 1 1 1 0 0 2 2 2 2 0 1 1 2 0 0 0 1 0 0 0 0 0 0 0 0 0 2 0 0 0 0 0 0 0 0 0 1 2 0 0 0 2 0 1 1 1 1 0 0 0
99 0 0 1 0 0 1 1 0 0 0 1 0 0 0 0 0 0 0 1 2 2 0 1 0 1 0 0 2 2 2 1 2 2 0 0 0 2 0 0 1 1 0 1 0 1 0 0 0 0 0 0 0 0 2 0 0 2 2 1 1 1 0 2 0 1 1 0 0 0 0 1 1 2 1 2 2 1 1 0 1 2 2 1 2 0 0 0 0 2 0 0 1 1 1 1 1 0 0 0 1 0 1 0 0 0 2 0 0 2 1 2 0 2 0 0 2 0 0 2 2 0 1 1 0 1 0 1 1 1 0 0 0 0 0 0 1 0 0 0 2 0 0 0 0 0 0 0 0 0 0 0 0 1 1 1 2 0 1 2 0 0 0 1 0 1 0 0 1 2 0 2 2 0 1 2 0 1 0 1 0 0 1 0 0 0 1 0 0 0 0 0 0 0 2 1 2 1 0 0 0 0 0 2 1 0 1 1 1 0 0 2 0 0 1 0 1 0 2 0 2 2 2 0 0 1 1 2 1 2 1 1 0 0 1 0 0 2 1 1 1 1 2 1 2 2 0 0 0 1 1 0 2 1 0 1 2 1 0 0 0 0 0 0 1 0 1 1 2 1 0 2 1 1 0 0 0 0 2 0 0 0 0 0 1 0 0 2 0 2 0 1 0 1 1 1 0 1 0 0 1 0 1 1 0 0 1 2 1 0 1 1 0 2 2 0 1 0 1 0 1 2 0 0 1 0 0 0 2 1 0 0 0 0 0 0 0 1 0 1 1 1 0 2 1 0 1 0 1 0 0 1 1 2 1 0 0 0 0 2 2 0 2 1 2 1 0 2 2 0 2 2 0 2 0 0 0 1 0 1 0 0 0 0 1 0 0 1 1 0 0 0 1 0 2 1 1 1 1 1 1 1 2 1 0 0 1 0 0 0 0 1 0 0 1 1 1 0 0 0 2 1 2 2 0 0 1 1 0 0 0 0 0 0 0 1 0 1 0 0 1 0 0 0 0 2 2 2 0 0 0 1 1 1 2 0 2 1 1 1 1 0 1 1 0 1 0 1 0 1 1 1 0 2 2 0 2 0 1 2 1 1 0 2 0 2 0 1 0 0 1 0 0 1 0 0 0 1 2 2 0 2 2 0 0 0 1 1 0 0 0 1 0 2 2 0 0 1 0 2 1 2 0 0 0 0 0 1 1 1 1 1 2 1 1 1 2 0 0 1 1 1 0 0 0 0 0 2 0 2 0 0 0 2 2 0 0 1 0 0 0 0 1 1 1 0 1 0 0 0 0 1 0 0 0 0 1 1 1 1 0 0 0 0 0 0 1 1 0 0 1 0 0 0 0 0 0 0 0 0 0 1 1 1 0 0 1 0 1 1 0 0 0 1 0 1 1 0 0 0 0 0 0 0 0 0 2 1 0 0 1 0 0 0 0 0 2 1 2 2 1 1 0 2 2 2 2 1 1 2 2 1 0 1 0 2 1 0 1 0 0 0 1 2 1 2 1 1 1 0 0 2 0 0 0 2 1 0 0 0 1 1 2 0 0 2 2 0 2 2 2 0 2 2 0 0 1 0 0 2 0 2 0 0 1 0 2 0 1 1 0 0 0 2 1 1 1 0 0 0 0 0 0 0 0 2 0 0 0 0 0 0 0 0 0 0 1 0 0 1 0 1 0 0 0 1 0 0 0 1 1 1 0 0 0 0 1 0 0 0 0 0 2 0 1 1 2 1 0 2 0 0 2 0 0 1 2 1 1 2 0 1 1 0 0 1 0 2 2 2 0 2 2 0 1 0 1 0 0 1 0 0 0 0 1 0 1 0 0 0 1 1 1 1 0 0 1 1 0 0 0 0 0 2 1 1 0 2 0 1 0 1 2 2 0 2 0 1 1 1 0 0 1 1 1 0 1 2 0 0 1 0 0 0 1 1 0 0 0 0 0 0 1 0 1 1 0 0 1 0 1 0 1 1 0 1 0 2 1 1 2 1 0 0 0 0 0 2 1 0 1 2 1 0 2 2 2 0 0 1 0 0 2 2 0 0 2 2 1 1 1 0 1 1 2 0 0 1 2 1 0 2 1 1 0 1 2 1 0 0 0 0 0 1 0 0 0 1 1 1 0 0 2 0 0 1 0 1 0 0 2 0 2 1 2 0 1 1 1 1 2 0 0 0 0 1 2 0 1 1 0 0 0 0 0 2 0 1 2 0 0 0 1 0 0 0 1 0 0 2 0 0 1 1 0 0 0 0 0 0 1 0
100 1 2 0 0 0 1 1 0 1 0 0 0 2 1 1 0 0 1 1 1 2 0 0 0 1 2 1 2 2 2 1 2 1 1 0 1 1 1 0 1 1 1 1 0 0 1 0 0 1 1 1 1 0 1 1 0 0 0 2 0 1 0 1 1 1 0 0 0 0 1 0 1 1 1 1 1 1 2 0 1 2 2 1 2 0 0 2 2 2 2 1 0 1 2 2 2 0 0 1 2 1 1 0 1 0 1 0 0 2 0 0 1 2 1 1 2 1 2 2 2 0 2 2 1 0 0 1 1 2 0 0 0 0 0 0 1 0 0 0 0 0 0 0 0 0 0 0 0 0 0 0 0 0 0 0 1 0 0 1 1 0 0 1 0 1 0 0 2 2 0 2 1 1 1 0 0 1 1 0 0 1 1 0 1 1 1 2 1 1 1 1 0 0 2 2 0 2 0 2 0 0 0 1 2 0 0 0 1 0 1 1 2 0 1 1 0 0 1 1 1 1 2 1 0 2 2 2 1 2 1 1 0 0 1 0 0 2 0 0 0 1 2 0 2 2 0 0 0 0 0 0 1 0 0 0 0 2 1 0 0 1 1 0 0 0 1 0 0 0 1 1 0 2 1 1 0 0 1 0 1 0 0 0 2 1 1 2 0 2 0 1 0 0 1 2 0 2 0 1 0 1 2 0 0 1 0 2 1 0 1 1 0 2 2 0 2 1 0 0 0 2 1 2 0 0 0 0 2 1 0 2 2 1 0 0 0 1 0 0 0 0 1 2 0 0 2 0 1 1 1 0 1 2 1 0 1 1 1 0 1 1 2 1 1 0 0 2 1 0 1 1 0 1 1 1 1 1 1 2 2 0 0 0 1 0 0 1 1 0 0 0 1 0 2 0 0 1 1 1 1 1 0 2 2 1 0 0 0 0 0 0 0 0 0 1 0 0 1 0 0 1 1 1 2 2 1 1 0 0 1 0 1 2 2 0 1 2 0 0 1 0 0 1 1 1 1 2 0 0 0 2 1 2 2 0 2 1 0 1 1 0 0 0 0 1 0 1 0 1 1 1 2 0 1 0 1 0 2 1 1 0 0 1 1 2 0 0 0 0 0 0 1 1 1 0 1 0 2 1 0 1 1 1 0 1 2 0 0 0 0 2 0 1 1 1 0 1 0 1 0 2 2 2 2 2 0 0 0 2 0 1 2 2 2 0 0 0 1 1 1 1 1 0 0 0 1 0 2 1 0 0 0 2 2 0 0 0 0 1 0 0 0 0 0 0 0 1 0 0 0 1 1 0 0 1 1 1 1 1 0 1 0 0 0 0 0 2 0 0 1 1 1 0 0 0 2 1 0 1 1 1 1 1 0 1 2 0 1 0 1 0 0 1 1 1 1 0 1 0 0 0 0 0 0 0 2 1 0 0 0 0 0 0 0 1 2 0 2 1 1 1 1 1 2 1 1 2 0 1 0 2 0 1 0 1 1 0 2 0 0 0 1 2 2 2 0 2 0 1 0 0 0 1 1 2 0 0 1 0 0 1 2 0 1 2 1 2 2 0 2 0 1 2 1 1 0 0 0 0 0 1 0 0 2 0 1 1 2 1 1 0 0 1 0 0 1 0 0 0 0 0 1 0 2 2 0 0 0 0 0 0 0 0 0 0 0 0 0 0 0 0 0 1 2 0 0 0 0 1 1 1 0 0 0 1 0 0 2 0 0 0 2 1 1 1 2 0 2 2 1 1 2 1 0 0 0 2 0 0 1 0 1 0 0 1 1 0 2 0 2 2 1 0 1 0 0 1 0 1 1 0 0 0 1 1 2 0 0 1 1 0 2 0 2 0 2 0 2 2 2 2 0 2 0 1 0 1 1 0 1 1 1 1 0 2 0 0 2 1 0 0 2 1 2 0 1 1 0 0 0 0 0 0 1 1 0 1 0 0 2 0 1 0 1 1 1 1 1 0 1 0 0 0 0 2 0 1 1 2 2 2 1 0 0 1 0 1 1 0 2 2 2 0 2 2 2 0 0 0 1 0 1 1 1 0 0 1 0 1 0 2 0 0 1 1 2 2 2 0 1 1 0 0 0 0 0 1 1 1 0 0 0 1 0 0 1 1 2 0 0 0 2 1 1 1 0 0 2 0 2 0 1 1 1 0 1 1 1 1 2 0 0 0 2 0 0 0 0 1 0 0 0 0 0 1 0 0 2 0 0 0 0 0 0 0 0 0 1 2 0 0 0 1 0 0 1 0 0 0 1 0
101 0 1 0 0 1 2 2 1 2 0 0 1 1 0 0 0 0 1 1 1 1 1 1 0 0 0 0 2 2 2 0 0 1 2 2 2 1 0 0 1 1 0 0 1 1 0 1 0 0 0 1 2 0 0 0 0 0 0 0 1 1 0 0 1 0 1 0 0 0 0 0 1 2 0 2 2 1 1 0 1 2 2 0 0 0 1 1 1 2 0 1 0 0 0 1 0 0 0 0 1 0 1 0 1 1 2 0 0 2 0 1 0 1 0 0 1 0 1 2 2 0 2 1 0 2 0 1 0 1 1 1 0 0 0 0 0 0 0 0 1 0 0 0 0 0 0 0 0 1 1 0 0 0 0 0 0 0 0 1 1 1 1 1 0 2 0 1 0 1 0 1 0 2 0 0 0 2 0 2 0 0 1 0 0 0 1 1 0 0 0 1 0 0 2 0 1 2 1 0 0 1 0 0 1 0 0 0 1 0 1 1 1 0 1 0 0 1 2 2 0 0 2 0 0 0 0 0 0 0 1 1 1 1 1 0 0 2 1 1 0 0 1 0 1 1 0 0 0 0 0 0 0 0 0 1 1 1 0 0 0 0 0 1 1 0 0 0 2 2 0 1 2 2 0 1 1 1 2 0 1 0 1 1 1 1 1 1 0 2 0 0 1 0 1 0 0 0 0 0 0 0 2 0 1 0 1 2 0 0 0 0 0 1 1 0 2 0 1 0 1 1 1 0 0 0 0 0 2 1 0 1 1 1 0 0 1 1 0 1 2 1 1 2 0 0 2 1 1 0 0 2 1 2 1 0 0 2 0 2 2 0 1 0 1 2 0 1 2 0 2 2 0 2 0 1 2 2 1 1 1 2 1 1 0 1 0 1 1 0 0 0 1 0 2 1 1 0 0 0 0 0 1 2 2 1 0 0 0 0 2 0 0 0 0 1 0 0 1 0 0 1 1 1 0 2 1 0 1 0 0 1 0 1 1 1 0 0 0 0 2 0 0 0 0 2 1 0 1 2 0 0 1 2 1 1 1 0 1 0 0 0 1 0 0 1 0 1 0 1 2 0 0 2 1 1 1 0 1 1 2 0 0 1 1 1 0 2 1 0 1 2 1 2 2 0 2 0 0 2 2 2 0 2 0 0 1 0 1 0 0 0 0 0 0 1 1 0 0 1 0 2 2 2 2 2 0 0 0 1 0 1 2 1 1 0 2 0 0 0 2 2 1 0 0 2 0 2 0 2 0 0 0 2 1 1 0 0 0 1 0 0 0 0 0 1 0 0 0 0 0 1 1 0 0 1 1 0 2 0 0 0 0 0 1 0 0 0 0 0 1 1 1 0 0 1 0 0 0 0 0 1 0 0 0 0 2 0 2 2 0 0 0 2 1 1 1 0 0 0 1 1 0 1 1 0 2 1 0 0 0 0 0 0 0 0 0 0 1 1 1 1 2 2 2 0 1 0 0 1 0 1 1 2 1 2 1 0 1 0 0 0 1 1 1 1 0 2 0 2 2 0 1 0 0 1 1 0 1 0 0 1 2 1 0 2 2 0 1 1 1 0 1 1 1 0 0 0 0 2 1 1 0 1 1 0 1 1 1 0 0 0 1 1 0 0 1 2 1 0 1 0 0 0 2 2 0 0 0 0 0 1 0 0 0 0 1 0 1 2 0 2 0 0 0 2 0 1 0 0 0 0 0 0 0 1 2 0 2 0 0 0 2 1 0 1 2 0 2 0 2 0 2 0 2 1 2 1 1 1 0 1 0 0 0 2 0 1 1 1 1 2 2 0 1 0 1 0 0 1 0 0 0 0 2 2 1 0 0 1 1 0 2 0 0 0 1 1 2 2 1 2 0 2 0 1 0 1 0 1 0 1 2 0 0 1 1 0 1 0 0 0 1 1 1 1 1 1 0 0 0 0 0 0 2 0 0 0 1 0 0 0 0 0 0 0 1 0 1 0 1 0 1 1 0 1 0 0 1 2 2 2 0 0 0 1 0 2 0 0 1 1 0 1 1 1 1 0 0 1 0 2 2 2 2 1 0 1 0 0 0 0 0 0 0 2 2 1 2 1 0 2 0 1 0 1 1 1 1 0 1 0 1 2 0 0 1 1 2 0 0 0 0 0 0 0 0 2 0 1 1 0 2 0 0 0 0 0 2 0 0 0 0 1 1 1 1 0 1 0 0 0 0 0 0 1 0 0 2 0 0 0 0 0 0 0 0 0 1 2 1 1 1 1 0 0 0 0 0 0 1 1
102 1 1 0 0 0 1 2 0 2 0 0 0 1 0 0 0 0 0 2 1 2 1 2 1 1 1 0 2 2 2 1 0 1 1 0 1 2 0 0 0 0 1 1 0 1 0 0 0 1 0 0 1 0 1 1 0 0 0 0 1 1 0 2 0 0 2 0 0 0 0 0 2 2 0 2 1 2 2 1 1 2 1 0 1 1 0 0 0 1 0 1 0 1 1 2 1 1 0 1 0 1 1 0 1 2 2 0 0 2 1 1 1 1 1 1 1 0 1 1 1 0 1 1 0 0 0 1 1 1 0 0 0 0 0 0 0 0 0 0 0 0 0 0 0 0 0 0 0 0 0 0 0 0 0 0 0 0 0 1 1 2 0 1 1 1 0 2 0 1 1 0 0 2 0 0 0 0 0 0 0 0 0 1 2 1 1 0 0 0 0 0 1 2 2 1 1 2 0 0 0 0 1 0 1 0 1 2 1 0 2 2 2 0 2 1 1 1 1 0 1 1 2 0 1 0 0 1 0 1 0 0 0 0 2 0 0 2 0 0 0 0 2 1 1 2 0 1 1 1 0 0 2 0 0 0 1 2 0 1 1 1 0 0 2 0 1 1 2 1 1 1 2 2 0 1 1 1 2 0 1 0 0 0 1 1 2 1 0 1 1 1 0 0 1 1 0 1 0 1 0 1 2 0 0 0 0 2 0 0 0 1 0 1 1 0 2 0 0 0 2 0 2 1 1 0 0 0 1 0 0 0 0 0 0 0 0 1 0 0 1 1 0 2 1 0 1 0 0 2 2 0 1 2 1 1 2 0 0 0 0 0 2 1 2 0 0 2 1 0 1 1 0 2 0 0 1 1 0 1 2 2 0 0 0 0 0 2 2 0 0 0 0 0 2 1 1 1 0 0 0 0 0 2 2 0 0 1 0 0 1 1 0 0 0 1 0 0 0 0 0 2 1 1 0 1 1 1 0 1 1 1 0 1 1 0 0 0 1 0 1 0 0 0 0 2 2 0 2 2 0 0 0 2 0 0 0 2 1 2 2 0 0 0 0 0 0 2 0 0 2 0 2 0 2 0 0 0 1 2 1 0 0 0 2 1 0 1 0 0 0 1 0 1 2 2 0 0 2 2 1 2 1 1 1 1 1 0 0 0 0 1 0 0 0 2 1 2 0 2 2 2 1 0 0 0 0 1 1 1 1 0 0 0 0 1 0 0 2 2 0 1 1 0 0 0 1 0 1 1 0 1 0 1 2 0 1 1 1 0 0 0 0 1 1 0 0 1 0 0 0 0 0 0 0 0 0 0 1 0 1 1 0 0 1 0 0 1 1 1 1 0 0 0 0 0 0 0 0 0 0 2 1 0 0 0 1 0 2 2 0 0 0 0 0 1 1 0 1 0 0 1 0 0 0 1 1 1 0 0 0 0 0 1 1 1 1 0 2 1 0 1 1 2 2 1 2 1 0 1 0 1 0 1 0 2 1 0 2 0 0 0 1 0 0 1 0 2 0 2 2 0 0 1 0 1 1 0 0 0 0 0 2 1 0 2 2 0 2 2 2 0 0 1 0 1 0 0 0 1 0 2 0 0 1 0 1 2 1 0 1 0 0 1 1 1 0 0 0 0 0 2 1 0 2 1 1 1 1 1 1 1 0 0 0 0 0 0 0 1 0 1 0 0 0 1 0 0 0 1 1 1 0 2 0 0 0 0 1 0 0 0 2 0 1 0 2 1 1 1 0 0 2 0 0 0 0 2 0 0 1 0 1 0 0 1 1 2 0 2 0 1 2 1 2 0 0 1 1 1 0 0 2 0 0 1 1 0 1 0 1 0 2 0 2 0 2 0 1 1 1 2 0 2 0 2 0 1 0 1 0 1 2 2 0 2 1 0 1 0 0 1 1 1 1 1 1 1 0 0 0 0 0 0 1 1 0 0 0 0 0 0 0 0 0 2 0 0 1 0 0 0 0 0 0 1 0 2 2 2 2 2 0 0 0 0 0 2 1 0 2 2 0 1 1 1 1 0 1 0 0 1 2 2 1 1 0 1 0 2 1 2 0 1 1 1 2 0 1 1 0 1 1 1 0 2 2 1 1 1 1 0 0 1 0 0 0 0 0 2 0 0 2 1 1 1 0 0 2 0 2 0 2 1 0 1 2 2 2 2 2 0 0 0 0 0 1 0 1 1 0 0 0 0 0 0 0 0 1 0 0 1 0 2 0 0 0 0 0 1 0 0 0 1 0 0 0 0 0 0 1 1
103 0 2 0 0 0 1 2 1 2 0 0 1 1 0 0 0 0 0 2 2 2 0 0 0 0 1 0 2 2 1 0 1 1 0 0 1 1 0 0 2 2 0 0 0 0 1 0 0 0 0 0 0 0 1 0 0 1 1 2 0 0 0 2 0 1 1 0 0 0 0 1 2 2 2 2 2 1 2 1 0 2 1 0 1 0 0 0 0 2 0 1 1 0 1 2 1 2 0 2 0 0 1 0 1 1 2 1 1 1 1 2 1 2 1 1 2 0 1 2 2 0 2 2 1 1 0 2 1 2 1 0 0 0 0 0 1 0 1 0 1 0 0 0 0 0 0 0 0 0 0 1 0 0 0 0 0 2 0 0 1 1 0 1 1 1 0 1 1 1 1 1 0 2 1 1 0 1 0 1 0 0 0 1 0 0 1 0 0 0 0 0 0 0 2 1 2 1 0 0 0 1 0 0 2 0 0 1 2 0 1 2 1 0 2 0 1 1 1 1 1 1 2 0 0 0 0 1 1 1 0 0 1 1 2 0 0 2 0 0 0 0 2 0 1 1 0 0 0 1 1 0 1 0 0 1 1 1 0 0 0 0 0 0 1 0 0 1 0 1 0 1 1 2 1 1 0 2 2 0 0 0 0 0 1 1 2 0 0 2 0 1 0 0 2 2 0 0 0 0 0 0 2 0 2 2 0 2 0 0 0 2 0 1 1 0 0 1 0 0 0 2 2 2 2 0 0 0 1 0 0 1 1 0 0 0 0 2 0 1 1 1 2 1 1 0 1 1 1 0 0 1 0 0 0 0 0 0 1 0 1 1 1 1 0 0 0 2 1 0 1 1 1 2 1 0 2 1 1 1 0 1 1 0 0 0 0 0 0 0 0 0 0 0 2 1 1 1 1 1 1 1 1 2 2 1 0 1 0 0 0 0 0 1 0 0 0 0 1 0 1 1 1 0 1 1 0 0 2 1 2 1 0 0 0 0 0 1 1 1 0 0 0 1 1 1 2 1 1 2 0 1 0 2 0 0 0 2 0 1 2 1 1 1 0 1 1 1 0 0 1 0 1 2 0 0 1 1 2 0 0 0 0 2 1 1 0 2 1 0 1 2 0 0 1 0 1 2 2 2 0 2 2 0 0 0 2 0 0 0 0 1 0 1 1 1 0 0 0 1 0 2 0 0 1 1 0 0 0 2 0 2 2 2 2 0 1 0 1 0 1 1 0 0 1 0 0 1 1 1 0 0 0 2 0 2 0 1 1 1 0 0 0 1 1 1 0 1 0 1 0 1 2 0 0 2 2 1 2 1 0 0 0 1 1 0 0 0 0 0 0 2 0 0 0 0 0 1 0 1 1 1 0 0 0 0 0 0 2 2 0 0 0 1 1 1 1 0 0 1 0 1 0 0 0 0 2 1 0 0 0 0 1 0 0 1 2 1 2 1 0 0 0 1 1 0 0 0 0 1 0 0 0 0 0 2 2 0 2 0 0 0 0 0 0 0 0 2 0 0 0 1 1 0 0 1 1 0 1 0 0 0 2 0 0 2 2 1 1 0 0 2 0 0 0 0 0 0 0 0 0 0 0 0 1 0 2 1 1 1 0 0 0 1 0 1 1 1 1 0 0 0 1 0 0 1 1 1 1 1 1 2 1 0 0 1 0 0 0 2 0 2 0 0 0 1 0 0 0 1 0 1 0 1 0 2 0 0 1 0 0 0 2 0 1 0 1 1 1 1 0 0 2 0 0 0 1 0 1 1 0 1 1 1 1 1 0 2 2 2 0 2 1 0 1 0 0 1 0 2 2 0 0 0 1 1 2 1 1 0 0 0 0 1 0 0 1 0 1 1 1 2 0 2 0 1 0 1 1 0 0 2 2 1 0 1 1 0 1 0 1 1 1 0 1 0 0 1 1 0 0 0 0 0 2 0 0 0 0 0 0 1 1 1 1 1 0 0 1 0 0 0 0 0 0 2 0 2 1 0 2 0 0 0 0 1 0 1 1 0 2 2 0 0 2 1 1 0 0 0 0 2 1 1 1 1 0 1 0 0 0 0 0 1 2 0 0 0 1 1 0 2 1 1 0 1 1 2 2 0 1 0 1 1 0 0 1 1 2 2 0 0 2 0 1 1 0 0 0 0 2 0 1 0 1 0 1 0 0 0 2 0 1 0 0 0 2 1 1 0 0 0 0 0 0 1 0 0 2 0 0 0 0 0 0 0 0 0 0 1 0 0 0 1 1 0 0 0 0 0 0 0
104 0 1 0 0 0 2 1 0 1 0 0 1 1 0 0 0 0 1 1 1 1 0 0 0 0 0 0 1 2 2 0 1 1 1 1 1 1 0 0 2 2 0 0 0 0 0 1 0 0 0 0 0 0 2 2 0 0 2 0 1 0 1 2 1 0 0 0 1 1 0 1 0 2 0 2 2 2 2 0 2 1 2 1 2 0 0 1 1 2 2 2 0 0 2 2 2 0 0 1 2 1 1 0 0 0 2 2 2 0 0 2 0 1 1 0 1 0 1 1 1 1 1 1 0 0 0 1 0 1 2 0 0 0 0 0 0 0 0 0 0 0 0 0 0 0 0 0 0 0 0 0 0 0 0 1 1 0 1 0 0 0 1 0 0 2 0 1 1 2 1 0 0 2 1 1 0 1 0 1 0 0 0 1 1 1 1 0 0 0 1 0 1 1 1 0 2 1 0 2 0 0 1 0 0 0 0 0 1 0 0 1 1 0 2 0 0 1 0 0 1 1 1 0 0 1 1 2 0 2 0 0 0 0 1 0 0 2 0 0 0 0 2 0 1 1 0 0 0 0 0 1 1 0 1 0 0 1 0 0 0 0 0 0 0 0 0 0 2 0 1 1 1 2 1 0 0 1 2 0 0 1 1 1 1 1 2 0 0 1 1 0 0 1 1 1 0 0 0 0 0 0 1 1 0 0 2 0 1 0 0 0 0 1 1 0 1 0 1 0 0 2 1 0 1 0 1 0 2 1 0 1 1 1 0 0 0 2 1 1 0 1 1 2 0 0 2 1 2 1 1 0 0 2 1 1 1 0 1 0 1 1 0 0 0 0 0 2 2 0 2 2 0 2 1 1 0 2 1 1 1 2 0 0 1 1 0 1 1 0 0 0 0 0 2 0 0 0 0 0 0 0 1 2 1 0 1 0 0 0 1 0 0 0 2 2 1 0 0 0 0 2 1 0 1 1 0 0 2 0 1 1 0 0 0 1 1 0 2 2 1 0 0 1 1 2 2 1 0 0 0 1 1 1 2 1 2 2 0 1 1 0 0 0 0 2 1 1 0 0 1 0 1 1 0 0 1 0 2 0 1 1 0 0 2 0 0 2 1 0 1 2 0 1 0 1 1 0 0 2 2 2 2 0 0 0 2 2 1 0 0 2 1 1 1 0 0 0 0 0 0 2 1 1 1 2 0 0 0 1 0 1 1 1 1 0 0 0 1 1 1 1 2 1 1 2 0 1 1 1 0 0 0 2 1 1 0 0 1 0 1 0 0 1 1 0 0 0 0 0 0 0 1 0 1 1 2 1 2 1 0 2 0 1 1 0 1 2 0 0 1 0 0 0 0 0 0 0 0 0 0 2 1 2 0 0 1 0 1 0 0 0 0 0 0 0 0 0 0 0 2 1 0 1 1 1 1 1 0 0 1 0 0 0 0 1 2 1 1 0 1 2 0 2 2 1 1 1 0 1 1 1 0 1 0 1 2 1 2 0 0 0 0 0 1 1 0 2 1 0 0 1 0 0 1 1 1 1 0 0 1 1 2 1 1 1 0 1 1 0 1 0 1 1 0 0 1 0 0 0 0 0 0 0 0 0 2 2 2 0 2 0 0 2 0 0 0 1 1 0 0 0 1 0 0 1 1 2 1 1 0 1 1 0 0 0 0 0 0 0 0 0 0 1 1 0 0 0 0 1 1 1 0 0 0 0 0 0 2 0 0 1 1 0 0 0 1 1 1 2 0 0 1 2 0 0 0 1 0 2 0 1 0 1 1 1 0 1 1 1 0 1 1 1 2 1 1 1 0 1 1 0 0 0 1 2 2 0 0 1 1 0 0 1 0 0 1 2 1 1 0 1 0 2 0 1 0 1 1 0 0 2 1 1 0 1 0 1 1 0 0 0 0 0 0 0 0 0 0 0 0 0 0 0 2 0 0 0 0 1 0 0 1 0 1 1 0 0 1 0 1 0 0 2 0 2 0 2 1 1 1 0 0 0 0 1 1 1 0 1 2 2 0 0 1 0 2 0 0 0 0 1 2 2 1 1 0 2 0 2 0 1 0 0 1 1 1 0 1 1 0 1 0 2 0 1 1 1 0 1 0 0 0 1 1 0 0 1 2 0 0 0 1 0 0 0 0 0 0 1 1 1 2 0 0 0 0 1 1 1 0 1 0 0 1 0 2 1 1 1 0 0 0 0 1 2 0 1 1 1 0 1 0 2 0 0 0 0 1 2 0 0 0 2 0 0 0 0 1 1 2 1
105 0 0 1 0 0 1 1 0 1 0 1 1 1 0 0 0 0 0 2 1 2 1 0 0 0 0 0 2 2 2 1 0 2 1 0 1 1 0 0 2 2 1 0 0 2 1 0 0 1 1 1 0 2 0 1 0 0 0 1 1 0 0 1 1 0 1 0 1 1 0 1 2 2 2 2 2 0 1 0 0 1 1 1 1 0 0 0 0 1 0 0 1 0 1 1 0 0 0 0 2 0 1 0 0 0 2 0 1 1 0 0 1 1 1 1 1 0 2 0 0 0 0 0 0 1 0 2 1 1 1 0 0 0 0 0 0 0 0 0 0 0 0 0 0 0 0 0 0 0 0 0 0 1 0 0 1 0 0 1 0 0 0 1 1 2 0 1 0 1 1 0 0 2 1 1 0 0 0 0 0 1 0 2 1 0 2 2 0 0 1 1 0 0 1 2 0 2 0 1 0 0 0 0 1 0 1 0 1 0 1 1 0 0 1 0 0 1 1 0 1 1 2 0 1 1 0 0 0 0 0 0 0 0 1 0 0 2 0 0 0 0 1 0 2 2 1 0 0 0 0 0 1 0 0 0 2 1 0 0 0 0 0 1 2 0 1 1 1 1 1 0 0 0 0 1 0 1 1 0 0 1 2 2 2 2 2 1 0 2 0 0 0 1 1 1 0 1 1 0 1 0 2 0 0 0 1 2 1 0 0 1 0 2 2 0 2 0 1 0 1 0 1 2 2 0 0 0 1 0 0 1 1 1 0 0 0 0 1 2 2 1 1 1 0 1 2 0 1 1 1 0 1 2 1 0 0 0 1 1 1 0 1 0 1 0 0 2 2 1 2 2 0 2 0 0 1 1 0 1 1 1 2 0 0 0 0 1 1 0 0 0 1 0 2 0 0 0 0 0 0 1 0 2 2 0 0 0 0 0 0 0 0 0 0 2 0 1 0 1 0 1 0 1 0 2 1 0 0 0 0 0 2 2 2 0 0 2 0 0 2 0 0 0 0 2 2 1 0 0 0 1 1 2 0 0 0 1 1 1 1 0 1 0 0 1 0 1 0 1 2 1 2 0 0 1 0 0 1 0 1 0 0 1 1 1 0 1 1 2 0 2 0 2 1 1 1 1 2 1 0 2 1 0 1 1 2 2 1 0 0 2 0 1 1 1 1 1 0 2 1 2 0 0 0 0 0 1 0 2 0 2 2 2 2 0 1 0 1 0 1 1 2 2 1 1 1 1 1 2 0 0 0 2 1 1 0 1 0 2 1 0 0 1 1 0 0 2 1 1 0 1 1 0 0 1 1 0 1 0 0 1 0 1 1 0 1 1 0 0 1 0 1 0 0 0 0 0 0 0 0 2 1 0 0 1 1 0 0 0 1 0 0 1 0 1 0 0 1 0 0 1 0 0 0 1 0 0 0 0 0 0 0 0 0 0 2 0 2 1 1 2 0 1 2 2 2 0 0 1 0 1 0 1 0 1 1 0 1 0 0 0 2 2 2 2 2 2 0 1 1 0 0 0 0 2 0 0 0 0 1 0 1 1 1 1 0 1 2 0 2 0 1 2 1 1 0 0 0 1 1 1 1 0 2 1 1 2 2 0 0 0 0 1 0 0 2 2 2 0 0 0 0 0 2 1 1 1 1 1 0 1 1 0 0 0 0 0 0 0 0 0 0 0 0 0 0 1 0 1 1 1 0 0 0 0 0 1 2 1 0 0 2 0 0 0 1 1 0 2 1 1 2 0 0 0 2 1 1 1 0 1 0 0 0 1 0 2 1 2 0 2 1 0 1 0 1 1 0 1 1 0 0 0 1 1 2 1 1 0 0 0 1 1 1 0 2 0 1 1 1 1 0 2 0 1 0 2 0 1 0 1 2 0 0 0 1 1 2 1 1 1 1 0 1 0 0 1 0 0 0 1 0 0 2 0 0 0 0 0 0 0 1 1 1 0 1 0 2 0 1 0 0 0 0 1 0 1 2 2 1 1 0 0 0 0 0 2 0 0 0 0 2 0 1 1 2 0 0 0 1 0 1 0 2 2 0 1 1 2 1 2 1 0 1 1 1 1 2 0 0 2 0 0 1 1 1 1 1 0 1 1 0 1 0 0 1 1 1 0 0 0 2 1 1 0 1 0 0 0 2 0 0 1 2 0 2 0 0 0 2 0 0 0 0 0 2 0 1 1 0 0 1 1 0 1 1 2 0 0 0 2 0 2 0 0 0 0 0 2 0 0 0 2 0 1 1 0 0 0 2 2
106 1 1 0 0 0 1 2 0 1 0 0 0 0 0 0 0 0 1 1 1 1 0 1 0 0 1 0 2 2 2 1 1 2 0 0 0 2 0 0 1 1 0 0 0 1 1 0 0 0 0 1 0 0 2 0 0 1 1 1 1 0 0 0 0 0 2 1 0 0 0 1 2 2 1 2 2 1 1 0 1 2 2 0 1 0 0 0 0 2 0 0 1 0 1 1 1 1 0 1 1 0 0 0 1 0 1 0 1 1 1 2 1 2 1 1 2 0 1 1 1 1 1 1 1 0 0 2 2 2 0 0 0 0 0 0 1 0 0 0 1 0 0 0 0 0 0 0 0 0 0 0 0 0 0 0 0 0 0 0 0 0 1 0 0 1 0 2 0 0 2 0 0 2 0 2 1 1 0 1 0 1 0 0 0 0 0 2 0 0 1 1 0 0 2 2 1 1 0 0 0 0 0 0 0 0 2 0 2 0 0 1 1 0 1 0 0 0 2 1 0 0 1 0 0 1 1 1 1 0 0 0 0 1 2 0 0 2 0 0 0 0 1 0 2 2 0 0 0 0 0 0 0 0 0 0 1 2 0 0 0 0 0 0 1 0 1 2 0 0 0 2 1 1 0 0 0 1 2 0 1 1 0 0 2 0 0 2 0 2 0 0 1 0 1 0 0 0 0 0 1 0 1 1 1 0 0 1 0 0 0 1 0 2 2 0 0 0 1 0 1 2 1 2 1 0 1 0 1 0 0 0 0 0 0 0 1 2 0 1 0 0 0 2 0 0 1 0 2 0 0 0 1 2 1 0 1 0 0 1 1 0 2 1 2 0 0 1 1 0 1 1 0 2 0 0 1 1 0 1 2 0 1 0 1 2 0 0 0 0 0 0 1 0 2 0 0 1 1 1 1 1 0 2 2 0 0 1 0 0 0 0 0 1 1 1 0 0 0 0 0 1 1 1 0 1 0 1 0 0 0 0 0 0 0 0 0 1 0 0 0 0 0 0 0 1 1 2 0 0 0 0 1 1 2 1 2 2 1 2 2 0 0 0 0 2 0 0 0 0 0 0 0 2 1 1 1 0 2 1 1 1 0 0 2 1 0 0 0 1 0 1 0 2 1 1 1 1 1 2 1 2 2 0 0 0 2 1 0 0 0 1 0 1 1 1 1 0 0 0 0 2 0 0 0 1 1 1 1 1 1 0 2 1 1 1 1 0 1 1 0 1 0 0 0 1 0 1 1 1 0 0 0 2 1 1 0 0 0 1 1 0 0 0 0 0 0 1 1 0 0 0 1 0 0 1 1 1 1 1 0 1 0 0 0 0 0 1 1 1 1 0 0 0 0 0 0 1 0 1 1 0 0 0 0 0 2 0 1 1 0 0 0 0 0 0 0 0 1 0 1 1 0 0 0 0 2 1 0 0 0 0 0 0 0 0 1 1 2 2 0 2 0 2 1 1 1 1 0 2 0 2 0 2 0 2 1 1 1 1 0 1 1 1 1 2 0 1 1 1 1 1 1 0 2 2 0 1 0 0 2 0 2 1 1 1 0 2 2 1 1 1 0 1 1 0 0 0 0 1 1 1 0 0 2 0 0 2 2 0 0 0 0 1 0 1 1 0 0 0 0 1 0 1 1 2 0 2 2 2 1 2 0 0 0 0 0 0 1 1 0 1 1 0 1 1 0 0 0 1 1 1 0 1 0 0 1 0 2 0 0 0 2 1 0 0 2 2 0 2 0 0 2 0 0 1 0 1 1 1 0 1 0 1 1 1 0 2 2 2 0 2 1 0 1 0 2 2 0 1 1 0 0 0 1 1 0 0 0 1 2 1 2 0 1 0 2 1 1 1 1 2 0 1 0 2 0 0 0 1 1 0 0 0 0 2 0 1 1 0 1 1 0 0 0 0 0 1 1 0 0 0 0 0 1 0 1 1 0 1 0 0 0 0 0 0 2 0 2 0 0 0 0 1 0 1 0 0 1 2 2 2 0 0 0 0 1 1 0 0 2 1 2 1 2 1 1 0 0 0 1 1 0 0 2 2 0 1 0 0 0 0 1 0 1 1 1 1 1 0 0 1 0 0 2 1 2 1 0 0 1 1 0 2 0 0 0 1 1 0 0 0 2 2 2 0 0 2 0 2 2 0 2 0 1 1 1 0 0 1 1 1 1 1 2 0 0 0 1 1 0 0 0 0 0 2 0 1 1 1 0 0 0 2 1 0 0 1 0 0 0 0 0 1 0 0 0 0 0 0 1 1
107 1 1 0 0 0 0 2 1 2 0 0 1 2 0 0 0 0 0 2 2 2 1 0 0 0 2 0 2 2 2 2 1 1 1 1 1 0 0 0 2 1 0 0 0 0 2 0 0 0 0 2 1 1 0 0 0 0 1 1 0 1 0 2 1 0 2 0 0 0 1 2 0 2 0 2 2 0 1 0 0 1 1 1 1 1 0 1 0 2 0 1 1 0 2 2 2 0 0 0 1 0 2 0 0 0 2 0 0 2 1 1 1 2 1 1 2 0 1 1 1 0 0 0 0 2 0 1 1 1 0 1 0 0 0 0 0 0 0 1 0 0 0 0 1 0 0 0 0 0 0 0 0 0 0 0 1 1 0 1 0 0 0 1 1 1 0 0 0 2 0 0 1 1 0 0 0 1 0 1 0 0 0 1 0 1 2 2 0 0 1 1 1 2 2 1 2 2 0 0 0 1 0 0 1 0 0 0 1 0 0 1 1 0 1 1 1 1 2 0 1 1 2 0 1 1 0 1 0 1 0 0 0 1 1 2 0 2 0 0 0 0 2 1 2 2 0 0 0 0 0 1 0 0 1 0 1 2 1 0 0 1 0 0 0 0 1 0 2 1 0 2 1 2 1 1 0 1 1 0 1 0 2 2 2 2 2 2 0 2 0 0 0 1 1 1 0 1 0 0 1 0 1 1 0 0 0 0 2 0 2 2 0 1 1 0 1 1 0 0 1 2 2 1 0 0 0 0 2 1 0 2 0 0 0 0 0 1 0 0 1 1 0 2 0 0 1 1 1 0 0 1 1 2 1 0 1 1 0 1 1 0 1 2 0 1 0 2 2 0 2 2 1 2 0 1 2 2 1 1 0 0 1 0 0 1 0 0 0 0 0 0 0 0 2 0 0 0 0 0 0 0 0 2 2 1 0 1 0 0 0 1 0 0 0 2 0 0 0 0 0 2 1 1 1 1 0 2 0 1 2 0 0 1 1 0 0 1 0 1 1 0 0 2 2 2 2 0 0 2 0 0 1 1 2 0 2 1 0 0 0 0 0 0 0 1 0 1 0 1 1 1 2 0 0 1 0 0 2 1 1 1 0 1 1 2 0 2 0 0 1 2 1 1 1 0 1 0 2 1 1 2 2 0 0 0 2 1 1 0 0 2 0 0 1 0 0 0 0 1 0 2 2 1 1 2 0 1 1 1 0 0 1 1 1 0 1 0 1 1 0 0 0 0 0 0 0 0 2 1 0 0 0 2 2 0 0 1 2 0 1 0 0 0 0 1 0 1 1 2 0 0 1 0 0 1 1 2 2 2 0 0 0 0 0 0 0 1 0 0 1 1 0 0 2 0 2 0 0 1 1 1 0 0 1 0 0 0 0 0 0 0 0 0 0 1 1 0 0 0 0 1 0 2 2 0 0 0 0 0 0 0 0 0 0 0 2 0 2 1 0 1 1 2 1 1 0 1 0 0 0 1 0 0 0 1 2 1 2 0 0 0 1 2 2 2 1 0 1 0 0 1 0 0 0 2 1 0 0 1 0 0 2 0 1 2 0 0 0 1 1 0 1 1 0 0 1 1 0 1 0 1 0 0 2 0 0 1 2 2 0 0 1 1 0 0 0 1 1 0 0 0 1 0 1 1 1 1 0 0 0 1 0 0 0 0 1 0 1 2 0 2 0 0 1 0 0 1 0 0 0 0 1 0 0 1 0 0 2 1 0 0 2 0 1 0 2 0 1 2 0 0 0 1 1 0 1 2 0 0 2 0 2 0 0 1 1 0 2 0 1 1 2 1 2 0 1 0 0 0 0 0 0 1 1 1 0 1 1 1 1 0 0 2 0 0 2 1 0 0 0 0 0 2 1 2 0 1 0 0 0 2 2 0 0 1 1 0 0 0 0 0 0 1 1 0 1 0 0 1 0 0 1 0 1 0 0 0 0 0 1 0 0 0 0 2 1 0 1 0 0 0 2 1 0 1 0 1 2 1 1 0 0 0 0 1 0 2 0 1 1 2 0 0 2 2 2 0 0 0 0 0 1 1 1 1 0 2 1 1 0 2 1 0 2 0 1 0 2 2 0 2 0 1 0 2 1 0 0 0 0 1 0 2 0 0 0 1 1 0 0 0 2 0 0 0 0 2 0 1 2 0 1 1 1 0 1 1 1 0 1 0 0 0 1 0 1 0 2 1 0 0 0 0 1 0 0 0 0 0 0 2 0 2 0 0 0 0 0 1 0 0 0 2 0 1 0 0 0 0 2 1
108 0 1 0 0 0 1 2 0 1 0 1 0 0 0 0 0 0 1 1 1 2 0 0 0 0 0 0 2 2 2 0 1 1 2 1 2 1 1 0 1 1 0 0 1 0 1 0 0 0 0 1 1 0 1 1 0 0 1 1 0 1 0 2 1 1 0 0 0 0 0 0 2 1 2 1 1 0 2 0 0 0 1 1 1 0 0 1 1 2 1 1 1 1 1 2 1 0 0 0 2 0 0 0 2 2 2 0 0 2 1 1 0 1 0 0 1 0 0 2 2 0 2 2 1 1 0 1 0 1 1 0 0 0 0 0 1 0 1 0 1 0 0 0 0 0 0 0 0 0 0 0 0 1 1 1 0 0 0 1 1 0 0 0 1 1 0 1 1 2 0 1 0 2 1 1 0 1 0 1 0 1 1 0 0 0 1 1 0 1 1 1 1 1 1 2 1 2 1 0 0 0 1 0 1 0 0 2 1 0 1 1 1 0 0 2 0 0 1 1 0 0 2 0 0 1 1 0 0 0 1 1 0 0 2 0 0 2 0 0 0 1 2 0 2 2 0 0 0 0 0 0 1 0 0 1 0 1 0 0 0 0 1 0 0 0 0 0 1 1 1 1 1 2 0 1 0 1 1 0 0 0 1 1 2 1 1 1 0 1 1 0 1 0 1 0 1 1 0 0 0 0 2 0 0 1 1 2 1 0 1 0 0 2 2 0 2 0 0 0 0 2 0 2 1 0 0 0 2 1 0 1 0 0 0 0 0 1 1 2 1 1 1 2 2 0 0 0 1 1 1 0 0 2 2 0 0 0 0 2 2 0 0 0 0 0 0 2 2 0 2 2 0 2 0 0 1 2 2 2 1 1 2 0 0 2 0 0 0 0 0 0 0 0 2 0 0 1 0 0 0 0 1 2 1 0 1 0 0 0 1 0 0 0 0 1 0 0 0 0 0 1 0 1 0 1 0 2 0 0 1 0 0 1 0 1 0 2 1 0 0 0 0 0 0 1 0 0 1 1 0 1 1 2 2 1 2 2 0 2 1 0 1 1 0 0 0 2 0 0 2 0 2 0 1 1 1 0 2 0 2 0 0 2 0 2 1 2 2 0 2 2 0 1 0 0 2 0 2 2 0 2 0 2 0 0 2 0 0 0 0 2 0 0 0 2 1 0 0 2 1 1 0 0 0 2 1 0 0 1 0 0 2 1 2 0 0 0 1 0 1 1 2 1 2 1 0 1 1 2 0 0 0 1 2 0 1 0 2 0 2 0 1 0 0 0 1 1 1 0 1 1 0 0 0 0 1 0 2 0 1 0 0 1 1 0 1 0 0 0 0 2 0 0 0 0 0 0 0 0 0 1 0 1 0 0 0 0 0 0 2 0 0 1 0 0 0 0 1 0 0 2 0 0 0 1 1 1 1 1 0 0 0 0 0 0 2 0 2 2 1 1 0 1 1 1 1 0 0 1 0 1 0 1 0 1 1 0 1 0 0 0 0 1 1 1 1 2 0 1 1 0 1 0 1 2 0 1 1 0 1 0 1 1 0 2 2 1 2 1 2 0 0 0 0 0 0 0 0 0 0 0 0 0 2 0 2 1 2 1 1 0 0 1 0 1 1 2 2 0 0 0 1 0 2 1 1 0 0 0 0 1 1 0 0 0 1 0 0 1 0 1 1 0 1 0 0 0 0 0 0 0 0 1 0 0 0 0 1 1 0 0 2 0 1 1 2 0 2 2 1 0 1 0 0 1 0 1 1 1 1 1 1 0 0 2 0 1 1 1 1 1 0 2 2 2 0 1 1 0 0 0 0 0 1 1 2 1 1 1 1 0 0 2 0 0 2 0 2 2 2 2 0 2 0 1 0 1 0 1 0 1 1 2 0 2 0 0 0 0 0 0 1 0 1 0 1 0 0 0 0 0 0 0 1 0 1 1 0 0 0 0 1 1 1 0 1 0 1 0 1 0 1 0 0 1 0 1 2 2 2 2 0 1 1 1 0 2 0 0 1 1 2 0 2 2 2 0 0 0 0 1 1 1 1 1 0 2 0 1 1 1 0 1 1 1 1 1 2 2 0 2 0 0 1 2 1 0 0 0 0 1 0 1 0 0 0 1 2 0 0 0 2 1 2 0 0 0 0 0 2 0 1 0 2 1 2 1 1 2 1 1 0 0 0 2 1 0 1 1 0 0 1 1 1 0 0 1 1 0 0 1 0 2 0 0 0 0 0 1 0 0 0 1 1 0 0 0 0 0 0 0
109 0 1 0 0 0 1 2 0 1 0 0 1 2 0 0 0 0 1 1 1 2 1 0 0 0 0 0 0 1 2 0 1 0 1 0 1 1 0 1 2 1 0 0 0 1 1 0 0 0 0 0 0 0 2 0 0 0 1 1 1 0 0 2 0 1 0 1 0 0 0 1 2 2 0 2 2 2 2 0 2 2 2 1 1 0 0 0 0 2 0 0 1 1 0 1 0 0 0 0 2 0 2 0 1 1 2 0 0 2 0 1 0 2 0 0 2 0 0 2 2 0 2 2 2 0 0 0 0 0 1 1 0 0 1 1 1 0 0 0 1 0 0 0 0 0 0 0 0 1 0 0 0 0 0 0 0 1 0 0 1 1 0 0 0 2 0 0 1 2 1 0 0 2 1 1 0 0 0 0 0 0 0 1 0 0 1 1 0 1 1 1 1 1 2 2 0 1 0 1 0 1 0 0 2 0 0 2 1 0 1 1 2 0 0 1 0 0 2 2 0 0 2 0 1 2 1 1 1 1 1 1 2 2 1 0 0 2 1 1 1 1 1 0 0 0 0 0 0 0 0 0 0 0 0 1 2 0 0 0 0 0 0 0 0 1 1 0 1 1 0 1 0 2 0 0 0 1 2 0 0 1 0 0 1 0 1 1 0 2 0 1 1 0 2 1 0 0 0 0 0 0 1 1 0 1 0 2 1 0 1 0 0 2 2 0 1 0 0 0 2 2 1 2 2 0 1 0 1 0 0 0 0 0 0 0 0 1 0 1 2 2 1 2 1 0 1 0 0 0 0 2 0 2 2 0 1 0 0 2 2 0 1 1 1 0 0 2 2 0 2 2 1 2 0 2 2 1 1 2 1 0 0 0 0 1 0 0 0 0 0 0 0 0 2 0 0 2 1 1 1 1 1 1 0 0 1 0 0 0 0 0 1 1 0 2 1 0 0 0 0 2 0 0 0 0 0 0 1 1 0 1 1 1 1 1 0 2 2 0 2 0 0 0 0 0 0 1 0 0 0 1 1 1 2 1 2 0 1 1 0 0 0 0 0 2 1 1 0 1 1 0 0 2 1 1 1 0 1 0 1 0 0 0 2 1 0 1 0 0 1 2 0 1 0 0 1 1 1 2 1 2 1 0 0 1 2 2 0 0 0 1 0 0 0 2 0 0 0 0 0 2 0 0 0 2 0 0 0 2 0 0 0 0 0 0 0 0 0 2 0 1 0 0 0 1 0 0 2 0 0 0 0 1 1 2 0 1 1 1 0 0 0 0 0 0 2 1 1 0 1 0 1 0 0 1 2 1 1 1 0 0 0 0 0 0 0 1 1 1 0 0 0 0 0 0 0 0 0 0 0 2 0 1 0 0 1 0 1 2 2 0 0 1 1 1 1 0 0 0 1 1 0 0 0 1 1 1 0 0 0 0 0 0 0 0 1 0 2 2 0 0 0 2 2 2 2 1 0 1 1 1 0 1 0 2 2 0 1 1 0 1 1 1 1 1 1 2 0 1 0 0 0 0 1 2 0 1 0 0 1 0 2 1 0 2 1 1 2 1 1 1 0 1 1 0 0 0 0 0 0 1 0 1 1 0 1 0 1 1 1 1 0 1 0 0 0 1 1 0 0 0 1 1 0 1 2 0 0 0 0 1 1 0 0 1 0 0 0 2 0 2 0 1 1 1 0 0 0 2 2 2 0 0 0 0 0 0 1 0 0 0 2 0 1 0 2 0 2 2 1 0 2 0 1 2 1 0 2 2 0 2 0 1 1 0 1 2 1 2 0 2 2 0 1 0 0 2 0 2 2 0 0 0 2 0 0 1 1 0 0 0 2 0 2 0 2 0 2 2 2 1 0 2 0 0 0 0 1 1 0 1 1 2 0 2 0 0 1 0 1 1 1 0 1 0 1 0 0 0 0 0 0 0 2 0 0 1 0 1 0 0 0 0 0 0 0 0 2 0 1 0 0 2 0 1 0 0 0 2 2 2 1 0 1 1 0 1 0 0 1 1 2 0 2 2 2 0 0 0 0 2 1 1 2 1 0 2 0 1 0 1 0 0 0 1 1 2 2 0 0 2 0 0 1 1 1 1 1 1 1 0 0 2 0 0 1 1 1 0 0 0 2 0 2 0 0 1 1 0 2 0 2 1 0 1 2 1 1 2 1 1 0 0 2 1 1 0 1 1 0 0 0 0 1 0 0 0 2 0 0 0 0 1 0 0 0 0 1 2 0 0 1 2 0 1 0 0 1 0 1 0
110 1 1 0 0 0 1 1 0 0 0 1 1 2 0 0 1 0 1 1 1 2 0 0 0 0 1 0 1 2 2 0 0 2 2 2 2 2 0 1 2 1 0 0 0 0 0 0 0 0 0 0 0 0 1 1 0 0 1 0 0 1 0 2 1 0 2 1 0 0 0 0 2 2 1 2 2 0 1 0 0 2 2 0 2 1 0 1 0 2 0 1 0 0 1 1 1 0 0 1 2 1 1 0 1 1 2 0 0 2 1 1 1 2 2 2 2 0 0 2 2 0 1 1 1 0 0 2 0 2 1 1 0 0 0 0 1 0 0 0 2 0 0 0 0 0 0 0 0 0 0 0 1 0 1 0 0 0 0 1 0 0 0 1 2 1 0 1 0 1 1 1 1 1 0 0 0 0 0 0 0 0 0 1 0 0 1 0 0 0 2 0 0 2 2 0 2 2 0 1 0 0 0 0 1 0 1 0 1 0 2 1 1 1 2 0 0 1 0 0 0 0 2 0 0 1 1 1 0 1 0 0 0 0 2 0 0 2 1 1 0 0 1 0 2 2 0 1 1 1 0 0 2 0 1 0 0 1 1 0 0 1 0 0 0 0 0 0 1 1 0 2 2 2 1 0 1 1 1 0 1 0 0 0 1 0 1 1 0 2 0 0 1 0 1 0 0 1 1 0 1 0 2 0 0 1 0 2 1 0 1 0 0 1 1 1 2 0 0 0 1 1 1 0 2 0 0 0 1 1 0 1 0 1 0 0 0 2 0 0 1 0 2 2 0 0 2 0 2 0 0 0 0 1 1 0 1 1 1 0 1 1 2 0 2 0 0 2 1 1 1 1 1 2 0 1 2 1 0 1 0 0 1 1 0 0 0 0 0 0 0 0 1 1 2 2 2 1 1 0 0 2 1 1 1 0 1 2 0 0 1 0 0 0 1 1 1 0 1 0 0 1 1 0 1 1 0 0 0 1 1 0 1 1 1 0 0 0 0 0 2 0 0 0 0 0 1 1 0 1 0 0 2 2 2 2 2 2 0 2 2 0 0 0 0 1 0 2 0 1 1 1 0 2 1 0 0 1 2 0 1 0 0 1 1 2 0 1 1 0 1 0 0 0 1 1 1 1 1 2 1 2 2 0 0 0 2 2 1 0 0 1 0 1 1 1 0 0 0 0 1 2 0 0 0 0 0 0 0 2 0 1 1 0 1 1 1 0 1 0 1 2 1 0 1 0 1 0 2 0 0 0 0 1 2 0 1 0 1 0 1 0 0 0 0 0 1 2 2 1 0 1 1 0 0 0 0 0 1 0 0 0 0 1 1 0 1 1 0 0 0 1 0 0 0 0 0 0 0 1 1 1 1 0 0 1 1 0 2 2 0 0 0 1 1 2 0 0 0 0 0 0 0 1 1 0 2 1 0 0 0 0 1 0 0 1 2 1 2 2 2 2 1 2 2 1 1 0 0 0 2 0 0 0 0 0 2 0 2 0 0 0 2 0 1 1 0 2 0 1 1 0 0 0 0 1 1 0 1 0 0 1 2 1 0 2 2 1 2 1 2 0 0 0 0 0 0 0 0 0 0 0 0 1 1 1 1 1 1 0 1 0 0 2 0 0 1 0 0 0 0 0 1 0 2 2 1 0 0 0 0 1 0 0 0 0 0 0 0 1 0 1 0 0 0 0 0 0 0 1 0 1 0 0 0 0 0 0 1 1 0 0 2 0 0 0 2 0 2 2 1 0 2 0 2 1 2 1 0 0 1 0 2 0 0 0 2 1 1 1 0 1 1 1 2 1 1 0 0 2 2 0 0 0 2 2 1 0 0 1 2 1 2 0 1 0 2 0 2 2 1 2 0 2 0 1 0 1 1 0 1 1 2 0 0 2 0 1 2 1 1 0 1 0 1 0 1 0 0 1 0 0 0 0 1 0 1 0 1 0 0 0 0 0 0 0 0 0 2 0 0 0 0 1 0 2 0 2 1 1 1 0 0 0 1 2 0 2 1 0 1 2 0 0 1 1 1 0 0 0 0 2 2 1 2 1 0 2 0 1 0 2 0 0 0 1 1 0 2 2 0 2 0 1 0 2 1 1 1 0 0 0 0 1 0 0 0 1 1 0 0 0 1 2 1 0 1 1 1 2 2 0 1 2 1 0 1 1 1 2 1 1 0 1 1 0 0 0 1 1 0 0 0 0 1 0 0 0 2 0 0 0 0 1 0 1 0 1 1 1 0 0 0 0 0 0 0 1 2 0 0 0
111 1 2 0 0 0 0 0 0 0 0 1 0 1 0 0 0 1 2 1 1 1 0 0 0 0 0 0 2 2 2 0 1 2 0 0 1 0 0 0 1 1 2 2 0 0 1 0 0 0 0 0 0 0 2 1 1 2 2 2 0 2 0 0 1 0 1 0 0 0 0 2 1 2 1 2 2 1 1 0 1 2 1 0 0 0 0 0 0 1 1 1 1 0 1 1 0 1 0 1 1 0 1 0 1 1 2 1 1 1 0 2 0 1 1 1 1 0 2 0 0 1 0 0 1 1 0 1 0 1 0 1 0 0 0 0 0 0 0 0 0 0 0 1 0 0 0 0 0 1 1 0 0 0 0 0 0 1 0 2 1 2 0 0 0 2 0 1 0 2 0 1 0 2 1 0 0 1 0 1 0 0 0 1 0 0 1 1 0 0 1 1 0 0 1 2 1 2 0 1 0 0 1 0 1 0 1 0 1 0 1 1 1 0 1 0 1 1 2 1 1 1 2 0 0 0 0 0 0 0 1 1 1 1 0 0 0 2 1 1 0 1 2 0 1 1 1 0 0 0 0 1 1 0 0 0 0 0 1 0 1 1 0 0 0 0 1 0 1 0 0 2 0 1 0 0 0 0 1 0 1 1 0 0 2 1 1 1 0 2 0 0 1 0 1 0 0 0 0 0 0 0 2 0 0 1 0 2 0 0 0 0 0 1 1 0 2 0 1 0 1 1 1 1 1 0 0 0 1 2 0 1 0 0 0 0 0 0 1 2 2 1 0 1 1 0 0 0 2 0 1 0 1 2 1 0 0 0 1 1 2 1 1 1 0 0 0 2 1 0 1 1 1 1 1 0 1 1 1 2 0 1 1 1 0 1 0 1 1 0 0 0 0 0 2 0 0 0 2 1 1 2 1 2 1 0 1 1 0 0 0 0 0 0 0 2 0 1 0 0 0 0 0 1 2 1 1 1 0 0 2 0 1 2 2 0 1 0 0 0 2 0 1 2 1 2 1 0 0 0 1 0 2 2 2 0 2 1 1 2 1 0 1 1 0 0 0 1 0 1 1 1 2 2 0 0 0 0 1 2 1 1 0 1 1 2 0 0 0 0 0 1 0 1 1 0 1 0 2 1 0 2 2 0 0 0 2 1 1 0 0 2 0 1 1 0 0 0 0 1 0 2 0 0 1 2 0 1 1 1 1 0 2 1 2 0 1 0 2 2 0 1 2 1 1 1 0 1 1 2 0 0 0 1 2 0 2 0 0 1 0 0 0 1 1 1 0 1 1 1 0 1 1 0 1 1 2 1 2 1 0 0 1 1 0 1 1 1 0 0 0 0 0 0 0 0 0 0 0 0 0 2 0 0 0 0 1 0 1 1 1 0 0 1 1 0 0 0 1 1 1 2 0 1 1 0 2 1 0 0 0 0 0 0 0 1 2 0 2 1 0 0 0 0 1 1 1 2 0 0 2 1 0 0 0 2 1 1 2 0 0 0 1 0 0 2 0 2 0 1 0 0 0 1 0 2 0 0 1 0 0 2 2 1 1 2 0 1 1 1 2 0 1 1 0 0 0 0 0 1 0 2 0 0 0 0 1 2 1 2 0 0 0 0 0 0 0 1 1 0 0 1 0 1 1 1 2 0 0 0 0 1 0 0 0 0 0 0 0 2 1 0 0 0 0 0 0 1 0 0 0 0 0 0 0 1 1 0 2 0 0 1 2 0 2 0 2 1 1 1 1 0 1 1 0 0 1 2 0 0 1 0 1 1 1 0 1 0 2 0 2 2 1 1 2 1 0 1 0 2 2 0 1 0 0 0 2 0 0 2 2 1 1 1 0 0 2 0 1 1 1 1 0 2 0 1 0 1 1 0 0 2 0 1 0 1 1 0 2 0 1 0 0 0 0 0 0 0 0 0 0 0 0 0 2 0 0 1 0 0 0 0 0 0 0 1 0 0 1 0 0 0 0 1 0 1 1 1 1 2 2 2 0 0 0 1 1 1 0 1 2 1 1 0 0 0 2 0 0 1 0 1 2 2 1 1 0 2 1 1 1 1 1 0 1 1 2 1 2 2 0 2 0 0 0 0 2 0 0 0 1 0 1 1 0 0 0 0 2 0 0 0 1 0 0 0 0 1 1 1 2 0 2 2 1 0 2 1 1 1 2 0 1 1 2 0 0 0 0 0 0 0 1 1 1 0 0 1 0 0 0 2 0 1 1 0 0 0 0 2 0 0 0 1 1 0 0 0 0 0 0 0
112 1 0 0 0 0 1 1 1 1 0 1 0 0 0 0 0 0 1 0 0 0 1 1 0 1 1 0 2 2 1 1 0 1 1 1 1 1 0 0 1 1 0 0 0 0 2 0 1 0 0 1 1 1 0 0 0 0 1 0 2 0 0 2 1 0 2 1 0 0 0 2 2 1 2 1 1 2 2 1 1 2 2 0 2 0 0 1 0 2 0 1 2 1 1 1 1 1 0 0 1 2 1 0 0 0 2 0 0 2 2 1 1 2 2 2 2 0 2 0 0 0 1 1 1 0 0 1 1 1 1 1 0 0 0 0 0 0 0 0 0 0 0 0 0 0 0 0 0 0 1 0 0 2 1 0 0 2 1 0 0 0 1 0 0 1 0 1 0 1 1 0 1 1 1 1 0 1 1 0 0 1 1 0 0 0 1 1 0 0 0 1 1 1 2 1 1 2 0 0 0 0 0 0 2 0 0 0 0 0 1 1 1 0 1 0 0 0 1 1 0 0 2 0 1 1 0 2 0 1 0 0 0 0 2 0 0 2 0 0 0 0 2 0 1 1 0 0 0 0 0 0 1 0 0 0 0 1 0 0 0 0 0 0 0 0 0 1 1 0 0 2 0 1 0 1 1 1 2 0 1 0 0 0 1 1 2 2 0 2 0 2 0 0 2 2 0 1 0 1 0 0 1 1 1 0 0 2 0 1 0 1 0 1 1 0 2 0 0 0 2 1 1 0 0 0 0 0 1 1 0 2 0 0 0 0 0 0 0 2 0 0 0 2 0 0 1 0 2 2 2 0 1 2 1 0 0 1 0 0 0 0 2 2 1 1 0 2 2 0 2 2 1 2 1 1 1 1 0 2 1 1 1 0 0 1 0 0 0 0 0 0 2 1 2 1 1 1 0 0 0 1 0 1 1 0 0 0 0 0 0 1 1 1 1 2 1 1 1 0 0 1 0 1 2 1 1 2 0 2 1 0 0 0 0 1 1 1 1 0 1 0 0 1 1 0 1 1 0 1 0 0 1 2 1 1 1 0 0 0 0 0 2 2 0 0 0 0 0 0 1 0 1 1 0 0 0 0 1 1 2 0 0 2 0 2 0 1 1 0 1 1 0 1 1 1 1 1 1 1 1 1 2 0 0 0 2 0 0 0 0 2 0 2 2 0 0 0 0 0 0 2 1 1 1 2 1 1 1 1 0 1 2 1 2 1 2 0 0 1 0 0 1 0 0 1 0 1 1 2 0 0 0 2 1 1 0 0 0 0 0 0 0 2 2 0 0 1 1 2 0 1 0 0 0 0 2 1 1 1 0 0 0 0 1 0 1 1 0 0 0 1 1 0 0 0 0 1 0 1 1 1 2 0 0 1 1 0 2 1 0 0 0 1 0 1 0 0 1 0 1 2 0 0 0 1 1 2 0 0 1 0 0 0 0 1 2 2 2 2 0 1 0 0 2 2 1 1 0 0 1 1 0 0 0 1 1 0 2 0 0 0 1 1 1 2 0 2 0 1 1 1 0 0 0 2 1 2 0 0 2 0 2 1 0 2 1 1 1 0 1 0 0 1 1 0 0 0 0 2 0 2 0 0 2 0 1 2 2 0 1 0 0 2 0 0 0 0 0 0 0 2 0 0 1 2 0 1 1 1 1 1 0 1 0 2 1 0 0 2 0 2 0 0 0 0 0 0 0 1 1 1 1 0 0 0 0 0 2 1 0 0 2 0 0 2 2 1 0 2 0 2 2 0 1 1 1 1 1 1 0 2 1 0 0 0 1 1 1 1 1 1 1 0 0 0 0 1 0 1 1 0 0 0 1 2 1 1 2 0 1 0 0 0 0 1 1 0 1 1 0 1 0 2 0 0 0 1 0 1 0 1 1 2 0 2 0 0 0 0 0 0 0 0 0 0 0 0 0 0 0 0 0 0 2 0 0 0 0 0 0 0 1 0 1 1 1 0 1 0 0 0 0 1 0 2 0 1 1 1 0 0 0 0 0 0 0 2 0 0 2 2 0 0 1 0 2 0 1 0 0 0 1 1 2 1 0 2 1 1 1 0 1 0 1 1 1 1 2 1 0 2 0 0 0 2 1 1 0 0 1 0 0 1 0 0 0 0 1 0 0 0 2 1 1 1 0 1 0 0 1 0 2 2 2 0 2 1 1 0 1 0 0 2 2 0 1 0 0 0 0 0 0 0 0 0 0 0 2 0 0 0 0 1 0 0 0 0 0 2 0 0 0 1 1 0 0 0 0 0 2 1
113 0 1 0 0 0 0 2 1 2 0 0 0 0 0 0 0 0 1 1 1 1 0 0 0 0 0 0 2 2 2 0 1 1 1 1 1 0 0 0 2 2 0 1 0 1 0 0 0 1 1 1 0 0 1 0 0 1 1 1 1 0 0 2 0 1 1 0 0 0 0 1 1 2 1 2 2 0 1 0 0 2 2 1 1 1 0 0 0 2 0 1 1 1 1 2 1 2 0 2 0 0 0 0 2 2 2 0 1 1 0 1 0 2 0 0 2 0 1 1 1 0 1 1 1 1 0 0 0 0 2 0 0 0 1 0 2 0 0 0 1 0 0 0 0 0 0 0 0 1 1 0 0 0 0 0 0 0 0 2 0 2 0 0 1 1 1 1 0 0 2 0 0 2 0 0 0 0 0 0 0 0 0 0 1 1 0 0 0 0 1 0 0 1 2 1 2 2 0 0 0 1 1 0 1 0 1 0 1 0 1 1 2 0 2 1 1 1 2 1 0 0 2 0 0 1 1 1 1 1 0 0 0 0 1 0 0 2 0 0 0 0 2 0 1 1 0 0 0 0 0 0 1 0 1 0 0 2 1 0 0 1 0 0 1 0 1 0 0 0 0 2 1 2 0 1 0 2 2 0 0 1 1 1 1 1 1 2 0 2 0 0 1 0 1 0 0 2 0 2 0 2 2 0 0 0 2 2 0 0 0 1 0 2 2 2 2 0 0 0 1 1 2 1 2 0 1 0 1 2 0 1 0 0 0 0 0 2 1 2 2 1 1 1 1 0 1 0 0 1 1 1 1 1 0 0 0 0 0 2 2 0 1 1 1 0 0 2 2 0 2 2 0 2 1 1 1 2 0 1 1 0 1 1 0 2 0 2 2 0 0 0 1 0 2 2 2 0 0 0 0 0 1 2 2 1 0 0 0 0 0 1 0 0 0 2 0 0 0 0 0 2 0 1 0 1 1 1 0 0 0 0 0 0 0 0 0 1 1 0 1 0 0 1 1 0 1 0 1 0 0 0 0 2 0 0 0 1 1 2 1 0 1 1 0 1 0 1 0 0 1 0 2 1 1 1 0 1 2 0 1 0 0 2 0 2 0 2 2 0 2 2 0 2 2 1 1 1 1 2 1 2 0 2 0 0 0 2 1 0 0 1 1 1 2 0 0 0 0 0 0 2 1 0 0 0 0 0 0 2 0 1 1 0 0 0 0 0 1 1 0 1 2 2 2 2 0 2 0 2 0 0 0 0 2 0 2 0 0 0 0 1 0 0 1 0 1 2 1 0 1 1 0 0 1 0 2 1 2 1 1 0 1 2 0 2 2 1 0 0 0 0 0 0 0 1 0 0 0 0 0 1 2 0 0 1 1 0 1 2 2 0 0 0 0 0 0 0 1 0 1 2 0 1 1 0 2 1 0 0 0 0 1 0 0 1 2 1 2 2 0 2 0 1 2 2 2 1 0 0 0 1 2 2 1 2 2 0 2 0 0 0 2 0 1 1 0 1 1 0 0 1 0 1 1 2 0 2 1 1 2 1 2 0 1 2 0 0 1 1 1 0 0 1 1 0 0 0 0 1 0 1 0 1 1 0 1 2 2 0 0 0 0 2 0 1 0 1 1 0 0 0 1 0 0 1 1 1 1 0 0 1 0 0 0 0 1 0 0 2 1 1 0 0 0 2 0 1 0 0 0 0 0 0 0 0 0 0 1 0 0 0 2 1 0 0 2 0 1 2 2 0 1 2 0 0 1 1 1 1 0 1 1 0 0 1 1 2 1 2 0 2 1 0 2 1 0 1 0 1 1 0 0 0 1 1 0 0 0 1 1 0 0 1 0 0 2 1 0 1 1 1 0 2 0 0 0 1 1 0 1 1 2 0 0 2 0 0 1 1 0 0 0 0 0 0 0 1 0 1 1 0 0 0 1 1 0 0 0 0 0 1 1 1 1 0 1 0 2 0 1 0 0 1 0 1 0 1 2 2 1 1 0 0 0 1 1 1 0 1 2 2 1 0 2 1 1 0 0 0 1 0 1 1 1 2 0 0 0 2 1 1 1 1 1 0 0 1 2 1 1 1 0 0 0 0 0 1 0 0 1 0 0 2 0 0 0 1 1 0 0 0 0 0 0 0 0 2 0 2 2 0 2 1 0 0 0 0 0 1 1 1 0 0 1 1 0 0 1 1 0 0 1 0 0 1 0 1 1 0 0 1 0 0 0 0 0 0 1 2 0 0 0 0 0 0 0 0 0 0 0 0
114 0 2 0 0 0 0 2 0 2 0 0 1 2 0 0 1 0 2 0 1 1 1 1 1 1 1 0 2 2 2 1 1 1 0 0 1 0 0 0 1 1 0 0 0 1 0 0 0 0 0 2 0 0 1 1 0 1 1 1 0 0 0 1 0 0 0 0 0 0 0 1 2 1 2 1 2 0 0 0 1 2 2 1 2 0 0 0 0 2 0 0 1 0 0 1 0 2 1 1 2 0 2 0 0 0 2 1 1 1 0 1 1 2 1 1 2 1 2 1 1 0 1 1 0 1 0 0 0 0 0 0 0 0 0 0 0 0 1 0 1 0 0 0 0 0 0 0 0 1 1 0 0 0 0 0 0 2 0 1 0 0 0 0 0 2 0 0 1 2 0 2 0 2 1 0 0 0 0 0 0 0 1 1 0 0 2 0 0 0 1 0 0 2 2 0 2 2 0 1 0 1 0 1 1 0 0 1 1 0 1 0 2 0 2 0 0 2 1 0 0 0 2 0 1 1 0 1 0 1 0 0 0 0 1 0 0 2 0 0 0 0 1 0 2 1 1 0 0 0 0 0 0 0 0 0 0 2 1 1 1 2 0 1 1 0 1 1 1 0 0 2 0 2 0 1 0 1 2 0 0 1 1 1 2 0 1 0 0 1 1 0 0 1 0 0 0 1 1 1 1 0 2 0 0 0 1 2 0 0 0 1 0 2 2 0 2 1 1 0 0 1 1 2 0 0 0 0 0 1 0 1 0 0 0 0 0 1 0 1 0 1 1 2 0 0 2 0 0 2 2 0 0 2 1 1 1 0 2 0 2 2 2 0 2 0 0 1 2 0 2 2 0 2 1 0 1 1 0 2 0 0 1 1 0 0 0 0 0 0 0 0 2 0 2 1 1 1 1 0 0 2 1 1 0 0 1 0 0 0 0 0 0 0 1 2 0 0 0 0 0 1 0 2 0 0 0 1 0 0 1 0 1 1 1 2 1 0 1 0 2 0 0 0 0 0 1 0 0 2 0 0 2 2 2 0 2 1 0 1 1 0 0 0 0 2 0 0 0 0 0 0 2 0 1 0 1 0 1 1 2 0 0 1 1 1 0 1 1 0 1 1 1 2 1 1 1 0 0 2 2 2 2 0 0 1 2 0 1 0 0 1 0 1 1 0 0 0 0 0 0 2 0 0 0 0 0 0 0 2 0 2 2 1 1 0 2 0 1 0 1 1 2 2 1 2 0 0 2 0 0 0 1 1 1 1 1 0 2 0 1 0 1 0 0 0 1 2 2 1 0 2 1 0 0 1 1 1 1 1 0 0 0 0 0 0 0 0 0 0 1 1 1 0 0 0 0 0 0 0 0 2 1 0 0 1 1 0 1 1 0 0 0 1 1 1 1 0 0 0 0 0 0 0 0 0 2 2 0 0 0 0 0 0 0 0 0 0 2 1 0 0 0 0 0 0 0 0 1 1 0 2 0 1 0 1 2 1 1 0 0 0 2 0 0 1 0 2 1 0 0 0 0 0 0 1 1 2 1 1 2 1 1 1 0 1 1 1 1 1 2 0 2 2 0 2 0 1 0 1 1 0 0 1 1 0 0 1 2 2 0 0 0 2 0 0 0 1 1 1 0 1 1 1 0 2 1 1 1 0 0 1 1 0 0 1 0 0 0 1 1 1 0 1 2 0 0 0 0 0 0 1 0 0 0 0 1 1 2 0 0 0 2 0 1 1 2 0 1 2 0 1 1 1 0 0 1 1 1 1 0 1 0 0 1 0 1 2 2 2 0 2 2 0 1 0 0 0 0 1 1 0 0 0 1 1 0 0 1 1 1 0 1 1 1 1 1 0 2 2 2 2 0 2 0 0 0 1 0 1 0 1 1 1 0 0 0 0 1 0 0 1 1 0 1 0 0 1 1 0 0 0 0 0 2 0 0 0 0 0 1 0 0 0 0 0 0 0 2 0 1 0 0 0 0 2 0 1 2 2 2 2 0 0 0 0 1 1 1 1 2 2 1 0 2 2 2 0 0 0 0 2 2 2 2 0 0 1 0 0 0 1 0 0 1 1 2 1 2 1 0 2 0 0 0 0 1 1 0 0 0 1 0 2 0 0 0 1 1 0 0 0 2 2 1 0 1 1 1 0 2 0 2 0 0 0 0 1 0 1 1 1 1 1 1 0 1 2 2 0 0 0 0 0 0 0 0 0 2 0 0 0 0 2 0 2 2 0 0 1 0 0 0 1 0 0 2 0 0 0 1 1
115 1 1 0 0 0 0 1 0 0 0 1 0 1 0 0 0 0 2 0 0 1 1 0 0 0 0 0 1 2 2 1 1 1 1 1 1 1 1 1 1 1 0 0 0 0 0 0 1 0 0 0 1 0 1 1 0 0 0 0 1 1 0 1 0 0 2 0 0 0 0 1 1 2 1 2 2 1 2 0 1 2 1 0 1 0 0 1 0 2 0 0 2 0 0 0 0 0 0 0 1 0 1 0 1 2 2 0 0 2 1 1 0 2 1 2 2 0 1 1 1 0 1 1 0 2 0 2 2 2 0 0 0 0 0 0 0 0 0 0 1 0 0 0 0 0 1 0 0 0 0 0 0 0 0 0 0 0 2 1 0 0 0 1 1 2 0 0 1 2 0 2 0 2 1 2 1 2 1 1 0 1 0 1 0 1 2 0 0 0 0 0 1 2 2 1 1 2 1 1 0 0 1 0 0 1 1 1 0 0 0 2 1 0 2 0 0 1 1 0 1 1 1 1 1 1 1 1 0 1 0 0 0 0 2 0 0 1 0 0 0 0 1 0 2 2 2 0 0 0 0 1 1 1 0 1 1 1 0 0 0 0 0 0 2 0 0 0 1 1 0 2 1 2 0 0 1 1 2 0 1 0 0 0 2 1 1 1 0 2 0 1 0 0 2 2 0 1 0 0 1 0 1 1 0 0 0 2 1 0 1 0 0 1 1 0 1 1 0 0 0 2 1 1 1 0 0 0 1 0 0 1 0 0 0 0 0 2 0 2 1 1 2 2 0 0 2 1 2 0 0 1 2 2 1 1 1 1 0 2 2 0 1 1 1 0 0 2 0 0 0 0 0 2 0 0 1 0 0 2 1 2 0 0 0 1 0 0 0 0 0 1 0 1 2 1 1 0 1 1 1 1 1 2 2 1 0 0 0 0 1 0 0 0 1 1 0 1 1 1 0 1 1 2 0 0 0 1 0 1 1 2 1 1 1 0 0 1 0 0 2 0 0 1 0 1 2 2 0 2 0 1 1 2 1 1 1 2 1 2 2 0 2 2 0 0 0 0 1 0 1 1 1 1 0 0 0 0 1 1 0 1 0 0 2 0 0 1 0 0 1 1 0 1 1 1 1 0 1 1 1 2 1 1 0 1 2 0 1 0 0 0 0 0 0 2 0 0 0 1 1 2 0 0 0 2 0 1 1 2 0 0 1 1 1 0 0 0 0 1 0 0 1 1 1 2 0 1 1 2 0 0 0 1 2 0 1 0 1 0 0 0 1 1 1 0 0 1 1 0 1 0 0 0 1 0 1 1 1 1 0 1 1 2 1 1 1 1 0 0 0 0 1 0 0 0 1 0 0 1 1 1 0 1 0 0 0 0 2 2 2 0 0 0 0 0 0 0 0 0 0 0 0 0 0 0 1 2 0 0 0 0 1 0 0 1 2 1 2 2 0 2 0 0 1 1 1 0 1 2 0 2 0 1 0 2 1 0 1 1 1 0 1 1 1 1 0 2 0 0 0 0 1 0 0 2 0 1 2 1 1 2 2 1 0 1 2 1 1 1 2 0 0 1 1 0 0 0 0 1 1 1 0 1 1 0 1 2 2 1 0 0 0 1 0 0 0 1 1 0 0 0 0 0 2 0 2 1 1 1 1 1 0 0 0 1 2 0 0 1 0 1 0 0 1 1 0 0 0 1 1 1 0 0 0 0 1 0 1 0 0 0 2 0 0 1 2 1 1 2 0 1 2 1 0 0 1 2 0 1 1 0 1 0 0 1 1 2 2 2 0 2 2 0 2 0 0 2 0 2 2 0 0 0 1 1 0 2 2 0 0 0 2 0 1 0 1 0 2 2 2 2 0 2 0 1 0 1 2 0 0 2 1 1 0 2 0 1 1 0 1 0 1 1 1 1 1 0 0 0 0 0 0 0 2 0 0 1 0 0 0 0 0 0 1 0 0 0 0 0 0 0 0 1 0 2 0 1 1 2 1 1 0 0 0 0 0 1 0 0 1 1 2 0 2 2 2 1 0 0 0 1 1 1 2 2 0 2 0 1 0 0 1 1 2 0 0 2 2 1 0 1 0 2 0 0 2 0 1 0 0 1 0 2 0 0 0 1 2 1 0 1 1 1 1 0 0 0 0 0 2 0 1 1 1 0 1 1 1 0 1 0 1 1 1 1 1 0 1 1 0 0 0 0 1 2 0 0 2 0 0 1 0 2 0 0 0 0 0 2 0 0 0 1 0 1 0 0 0 2 2 1
116 0 1 0 0 0 1 1 0 1 0 1 0 0 0 0 0 0 0 2 1 2 1 0 0 0 1 0 0 1 2 0 2 2 2 1 2 1 0 0 2 2 1 1 0 0 1 0 0 0 0 0 0 0 2 0 0 0 2 1 0 2 0 0 0 0 0 0 1 1 0 0 1 2 1 2 2 2 2 1 1 2 1 1 1 0 0 1 1 2 1 2 0 0 0 1 0 2 0 2 1 0 0 0 0 0 2 2 2 0 0 2 0 1 0 0 1 0 1 2 2 0 1 1 0 1 0 2 1 2 1 0 0 0 0 0 1 0 0 1 1 0 0 0 0 0 0 0 0 1 1 0 0 0 0 1 0 1 0 1 1 1 0 0 1 2 1 1 0 1 1 1 0 2 0 1 1 2 0 2 0 0 0 1 0 0 1 2 0 0 1 1 0 0 1 1 2 2 0 0 0 0 0 0 1 0 0 0 1 0 2 2 2 0 2 1 1 1 2 1 1 1 1 0 1 0 0 2 0 1 0 0 1 1 1 0 0 2 0 0 0 0 2 0 2 2 0 0 0 0 0 0 1 0 1 0 0 1 0 0 0 0 0 0 1 0 0 0 2 1 0 0 1 2 0 0 0 1 1 0 0 0 0 0 1 0 1 1 0 2 0 1 1 0 1 0 2 0 0 0 0 1 2 0 0 2 0 1 0 0 0 0 0 2 2 0 2 0 0 0 1 1 1 1 1 0 0 0 0 1 0 1 0 0 0 0 0 1 0 1 1 0 1 2 1 0 1 0 1 1 1 1 0 2 0 2 2 0 0 1 1 0 2 0 2 1 0 1 2 0 2 2 0 2 0 0 2 2 0 1 2 0 1 0 1 2 0 0 0 1 1 1 0 0 2 0 0 1 0 0 0 0 1 1 0 0 1 1 0 0 0 0 0 0 1 2 1 1 0 1 0 1 0 1 0 0 0 1 0 0 0 0 0 0 0 1 0 1 1 0 2 0 0 0 0 1 1 2 0 0 0 1 0 1 1 0 1 1 0 1 1 0 0 1 0 0 0 1 0 1 1 1 2 0 0 0 0 0 2 2 0 1 0 0 2 1 0 1 1 0 1 0 0 0 1 0 0 0 2 1 0 1 1 1 0 0 1 1 0 0 0 0 1 1 1 0 0 1 0 1 1 2 0 0 0 1 0 1 1 1 0 2 0 0 0 1 0 0 0 0 0 1 1 1 1 2 0 1 1 1 0 0 0 0 2 0 2 0 0 1 0 0 0 0 0 1 0 0 0 0 0 2 2 0 0 0 0 1 2 2 0 0 0 1 1 1 1 0 0 0 0 0 0 0 0 1 0 0 0 1 1 1 1 1 0 1 0 0 1 0 0 0 0 0 0 0 0 0 0 1 0 1 0 1 1 0 2 1 0 0 1 0 0 0 0 1 2 2 1 0 0 0 0 1 2 1 2 1 0 0 2 2 0 1 0 2 2 1 0 0 0 0 1 1 1 1 1 2 0 0 0 0 0 0 0 1 2 0 1 0 0 1 2 2 0 2 2 1 2 1 2 0 1 2 0 1 0 0 0 2 1 1 0 0 1 0 1 2 2 0 1 0 0 1 1 2 0 0 0 0 0 0 0 1 1 1 2 0 0 0 0 1 0 0 0 0 0 0 0 1 1 0 1 1 2 0 0 0 0 1 1 1 0 0 0 1 0 0 1 0 0 0 2 0 0 0 2 1 1 2 1 0 0 1 0 1 1 1 0 0 0 0 0 0 0 2 0 2 0 2 0 1 2 0 0 0 0 0 0 1 1 0 1 0 1 1 0 0 1 1 2 0 1 0 2 0 2 1 0 0 0 0 0 1 0 1 0 1 0 1 0 1 1 2 0 1 1 0 1 0 1 1 1 0 1 0 0 0 0 0 0 0 0 0 2 0 0 0 1 0 0 0 0 0 0 0 0 0 1 0 0 0 0 0 0 1 0 0 1 2 2 2 1 0 0 1 0 2 0 0 1 1 0 0 2 2 2 0 0 0 0 1 1 1 0 0 1 1 0 2 1 2 0 1 1 1 1 1 1 0 1 0 1 1 1 1 0 2 0 1 0 0 0 0 1 0 0 1 2 0 0 0 1 0 0 0 0 1 1 0 2 0 2 0 1 0 1 0 0 1 1 1 0 0 1 0 1 2 2 2 2 0 0 0 1 0 0 1 1 1 0 0 0 1 0 1 0 0 0 2 1 1 1 1 0 0 0 0 0 0 0 0
117 1 2 0 0 0 0 0 0 0 0 1 0 2 0 0 0 0 1 1 1 1 0 0 0 0 1 0 1 1 1 1 1 1 1 1 1 2 0 0 1 1 0 0 0 0 0 1 0 0 0 2 1 0 1 0 0 1 0 0 0 0 0 2 1 0 2 0 0 0 0 1 2 1 1 1 1 1 2 0 1 2 2 1 1 0 0 0 0 1 1 1 0 0 2 2 2 1 0 1 1 0 1 0 0 0 2 0 0 2 2 2 1 2 2 2 2 0 1 1 1 0 1 1 1 1 0 1 1 2 0 0 0 0 0 0 1 0 1 0 2 0 0 0 0 0 0 0 0 0 0 0 0 0 0 1 1 1 0 2 1 1 0 2 0 0 0 2 0 1 1 0 2 0 1 2 1 1 0 1 0 1 1 0 0 0 1 1 0 0 0 0 0 1 2 2 1 2 0 0 0 0 1 1 1 0 1 0 1 0 0 1 1 0 1 0 1 0 1 0 1 1 2 0 1 1 0 2 0 2 0 0 0 0 2 0 0 2 1 1 0 1 0 0 1 2 1 0 0 0 0 1 1 0 1 0 1 0 0 0 0 0 0 0 0 0 1 0 1 1 0 1 0 2 0 0 1 1 2 0 0 0 0 0 2 1 1 0 0 2 0 1 2 0 2 0 1 1 0 0 0 0 2 0 0 1 0 2 0 0 0 2 0 2 2 0 1 0 1 0 0 2 1 0 1 0 0 0 1 0 0 1 0 0 0 0 0 1 0 1 2 2 1 1 0 0 2 0 1 1 0 0 1 1 0 1 1 0 0 2 2 0 2 0 2 0 0 1 2 0 2 2 0 2 0 0 0 2 0 2 2 0 1 0 0 0 0 0 0 0 0 0 0 1 2 1 1 0 0 0 0 0 1 2 2 1 0 1 0 0 0 0 0 0 0 2 0 0 1 0 1 1 1 0 0 0 0 1 0 1 2 0 0 0 0 0 0 1 1 0 1 0 1 2 1 2 2 2 0 0 0 2 1 2 1 1 1 0 1 1 0 0 0 0 0 2 0 1 0 0 1 0 2 0 1 0 1 1 2 0 0 1 0 0 2 0 0 1 1 1 2 1 0 2 0 2 0 0 1 2 1 2 2 0 0 0 1 1 1 0 0 2 0 1 1 1 0 0 0 2 0 2 1 1 1 2 0 1 1 0 1 0 2 1 2 0 1 0 0 0 0 1 2 1 1 0 1 1 1 1 0 0 0 1 1 1 1 0 1 0 0 0 0 1 1 0 0 1 0 0 0 0 1 0 0 1 2 1 1 1 0 1 0 0 1 0 1 2 0 0 1 0 1 0 0 0 0 0 0 0 0 2 1 0 0 1 1 0 1 1 0 0 0 0 0 0 0 0 0 0 0 0 0 0 1 0 2 1 0 0 0 1 1 0 0 1 2 1 0 0 0 0 2 2 2 0 0 1 0 2 0 1 0 1 0 1 1 1 0 1 0 1 2 0 1 1 0 2 2 0 0 1 0 0 0 1 2 0 0 0 0 0 2 0 0 2 1 0 1 1 1 0 2 2 0 1 1 0 0 1 0 2 0 1 1 0 1 1 2 1 0 0 0 0 1 1 0 1 1 0 0 0 1 1 0 1 2 1 1 1 1 2 0 0 0 0 0 0 0 2 1 2 0 0 1 1 0 0 0 1 1 1 0 0 0 0 0 1 2 0 1 1 2 0 0 1 2 0 2 2 2 0 2 0 1 0 1 1 1 2 0 1 0 1 2 0 0 1 2 1 1 2 1 0 0 0 0 1 0 1 1 0 0 0 1 1 1 0 0 2 2 0 1 0 1 0 1 2 2 2 2 2 0 2 0 0 0 1 1 0 2 1 2 0 0 2 0 0 0 0 0 0 0 0 0 0 0 0 0 1 0 0 0 0 2 0 0 0 0 0 0 0 0 0 0 1 1 1 1 0 0 0 0 2 0 1 0 1 1 2 2 2 0 0 0 0 2 2 1 0 2 2 2 0 2 2 2 0 0 0 0 2 2 2 0 0 2 1 0 0 0 0 0 0 0 1 1 1 2 1 1 1 0 1 1 0 1 0 0 1 0 0 0 1 0 0 0 0 1 0 0 0 2 1 2 0 0 0 0 0 2 0 2 1 0 0 1 0 2 0 0 0 0 0 1 0 1 0 2 0 0 0 0 0 0 1 0 1 1 0 0 2 0 0 0 0 0 0 0 1 0 0 0 2 0 0 0 0 0 0 0 0
118 1 0 0 0 0 1 2 0 2 0 0 1 1 0 0 1 0 0 2 2 2 0 0 0 0 0 0 1 1 1 0 2 1 2 1 2 1 1 1 0 0 1 0 0 2 1 1 0 0 0 0 1 1 1 1 0 0 0 1 0 1 0 2 0 1 1 0 0 0 0 1 2 1 2 1 1 1 2 0 1 1 2 1 2 0 0 0 0 1 0 0 1 0 2 2 2 1 1 0 0 1 1 1 0 0 2 0 0 2 1 1 0 2 0 0 2 0 1 1 1 0 2 2 1 0 0 1 1 2 0 0 0 0 0 0 0 0 0 0 1 0 0 0 0 0 0 0 0 1 0 0 0 0 0 2 1 0 0 1 1 1 1 0 0 0 0 1 0 2 0 0 0 2 0 0 0 0 0 0 0 0 1 0 0 0 1 0 0 0 2 0 1 1 1 2 2 1 0 0 0 0 0 0 0 2 2 1 1 0 0 1 0 0 1 0 0 1 2 1 0 0 1 0 0 0 0 0 0 0 0 0 0 0 1 0 0 2 0 0 0 0 1 0 2 2 0 0 0 0 0 0 1 0 0 0 1 2 0 0 0 0 0 0 1 0 1 0 1 1 1 2 0 2 0 1 1 1 1 0 0 0 1 1 2 1 1 2 0 2 0 0 2 0 2 0 2 0 0 0 1 0 2 0 0 1 1 1 0 0 0 1 0 1 1 0 2 1 1 0 1 2 1 2 2 0 0 0 1 1 0 1 0 0 0 0 0 1 0 1 2 2 0 2 0 0 2 0 0 2 2 0 0 2 2 0 0 2 0 1 1 0 1 1 0 0 0 2 0 0 0 0 1 2 0 2 2 2 0 0 1 1 0 1 0 1 0 0 0 0 0 0 0 1 2 1 1 1 0 0 0 0 1 2 1 0 1 1 0 0 1 0 0 0 1 2 1 1 1 0 0 0 0 2 1 1 1 0 0 0 0 0 0 1 1 1 0 1 0 1 1 0 0 0 0 1 2 1 0 1 0 0 1 1 2 1 2 1 1 1 0 0 0 0 0 2 0 1 0 0 1 0 1 1 2 0 2 1 1 0 0 0 0 1 1 1 0 0 0 0 0 1 0 2 2 0 2 0 0 2 1 2 1 1 0 0 1 0 0 0 0 0 0 0 0 2 1 2 0 2 2 2 0 0 0 2 1 0 0 1 0 2 0 0 0 0 1 1 0 2 0 0 0 0 0 1 0 1 1 1 0 0 0 2 2 0 0 1 0 0 0 0 1 0 0 1 1 1 0 1 0 2 1 0 0 1 2 1 1 1 0 0 0 0 1 0 1 2 0 0 0 0 0 0 0 0 0 0 0 0 0 2 0 0 0 0 1 1 2 2 1 0 0 0 0 0 0 0 1 0 0 1 0 0 1 0 2 0 0 0 0 0 0 0 0 1 2 2 1 1 1 1 1 1 2 1 1 1 0 0 0 1 0 1 0 2 1 1 2 0 0 0 1 1 1 1 1 2 0 1 1 0 0 0 0 2 0 0 1 0 1 0 2 0 1 2 1 0 1 1 0 1 1 2 1 1 0 0 0 1 0 1 0 0 0 0 2 2 1 0 0 0 0 1 0 0 2 0 0 0 0 0 1 0 1 1 1 1 1 0 0 1 0 0 0 0 0 0 0 0 0 0 0 0 0 1 0 0 0 0 0 0 0 0 0 0 0 0 1 0 0 0 1 0 0 1 2 2 0 2 0 0 2 0 1 0 0 1 0 1 0 0 1 0 1 0 1 2 0 2 0 1 0 2 2 2 0 0 0 1 1 0 0 1 0 0 1 0 2 0 2 0 0 1 0 0 1 0 2 1 0 2 0 2 1 2 0 0 2 0 1 1 2 1 0 1 1 0 1 0 1 1 0 0 0 0 0 0 0 0 0 0 0 0 2 0 0 0 0 1 0 0 0 0 0 0 1 0 0 0 0 0 0 1 0 1 0 1 2 2 1 1 0 0 0 2 0 2 1 0 2 1 0 0 1 0 2 0 0 1 0 1 2 2 1 1 1 1 0 1 0 1 1 0 2 0 0 0 1 1 0 1 0 0 0 0 1 2 0 0 1 0 0 2 0 0 0 1 2 0 1 0 1 0 0 0 0 1 1 0 2 0 1 1 1 0 1 1 1 2 1 1 0 2 2 0 1 0 2 1 0 0 0 0 0 1 0 0 1 0 0 1 0 2 0 0 0 0 0 2 0 0 0 2 0 0 0 0 1 0 0 0
119 1 2 0 0 0 2 1 0 2 0 0 0 0 0 0 0 0 0 2 2 2 0 0 0 0 0 0 2 1 1 0 0 1 1 0 2 2 0 0 0 0 0 0 2 0 2 0 0 0 0 0 0 0 2 1 0 0 2 0 1 0 0 1 1 0 1 0 1 1 1 2 2 2 2 2 2 0 2 0 0 1 2 2 2 0 1 0 0 2 0 0 1 0 0 1 0 1 0 1 1 0 1 0 0 0 2 2 2 0 0 2 1 2 1 1 2 0 1 1 1 0 2 2 2 0 0 0 0 0 1 0 0 0 0 0 0 0 0 0 2 0 1 0 0 0 0 0 0 0 1 0 1 0 0 0 1 0 0 2 1 1 1 0 1 2 0 0 0 0 2 0 0 2 0 0 0 1 1 0 0 1 0 0 0 0 0 1 0 0 1 0 0 0 2 2 2 2 0 1 0 0 0 0 1 1 1 1 2 0 1 2 2 0 2 0 0 0 0 0 1 1 1 0 1 0 0 2 2 0 0 0 0 0 2 0 0 2 0 0 0 0 2 0 1 1 0 0 1 1 1 1 2 1 0 0 1 0 0 0 0 0 0 0 0 0 0 0 2 1 0 1 1 2 0 0 0 1 1 0 2 0 0 0 2 1 1 1 0 2 0 1 1 0 1 0 0 0 0 0 0 0 1 1 0 0 0 1 1 0 0 1 0 1 1 1 2 1 0 0 1 2 0 1 2 0 0 0 1 0 0 0 0 0 1 0 0 0 1 2 2 1 0 2 0 0 2 1 1 0 0 1 0 2 1 1 2 0 1 1 2 1 2 1 2 0 0 2 1 0 1 1 0 2 0 0 1 1 0 1 1 0 0 0 1 1 0 1 1 1 1 1 1 0 1 0 1 1 1 0 0 1 0 2 2 1 0 0 0 0 1 1 0 0 0 2 0 0 0 0 0 2 0 0 1 2 2 1 0 0 2 0 0 1 1 1 0 1 1 1 2 0 0 2 2 2 1 2 0 2 1 1 0 1 2 0 2 1 1 1 0 0 0 0 0 1 0 2 0 2 0 0 2 1 1 1 0 0 2 0 2 0 0 0 2 1 0 2 2 0 2 2 0 1 0 0 0 0 2 1 0 2 0 2 0 0 0 1 0 0 0 1 0 0 0 1 0 0 0 1 0 2 0 0 0 2 1 0 0 2 0 1 0 0 0 0 1 0 0 2 0 0 1 1 1 1 0 2 0 2 0 0 0 1 2 0 1 0 1 0 1 0 1 1 2 0 0 0 0 0 0 1 0 0 0 0 0 2 2 2 0 0 0 1 1 0 1 1 0 0 0 1 0 0 0 0 0 0 0 0 0 2 2 0 0 2 2 0 1 1 0 0 0 0 0 0 1 0 0 1 1 2 0 0 0 0 1 2 0 0 1 0 1 0 0 0 2 1 0 0 0 0 0 1 2 1 1 1 0 0 2 1 0 0 0 1 2 0 2 0 0 0 1 2 2 2 0 2 1 1 1 1 0 0 0 2 1 1 1 0 0 0 2 1 1 1 0 0 1 2 2 0 0 0 1 0 0 0 0 1 0 1 0 0 1 0 0 2 2 0 0 0 0 2 0 1 0 0 1 0 0 0 1 0 2 2 1 1 1 1 1 2 1 0 0 1 0 0 0 2 1 1 0 0 0 0 0 0 0 0 0 0 0 1 0 1 0 1 1 0 1 1 2 0 0 0 2 0 1 1 2 0 2 0 0 1 0 1 2 2 0 2 1 0 0 2 0 2 0 2 0 1 2 0 2 0 0 1 0 0 0 0 0 1 1 1 1 0 1 1 2 0 1 1 1 0 2 1 2 2 2 2 0 2 0 1 0 0 1 1 0 1 1 1 0 2 0 0 0 0 0 0 1 0 1 0 0 0 0 1 0 0 0 0 2 0 0 1 0 1 0 0 0 0 0 0 0 0 1 0 0 0 0 2 0 1 0 0 1 1 1 1 0 0 0 0 0 2 0 0 1 1 0 0 2 2 2 0 0 0 2 0 1 1 1 1 1 2 0 1 1 1 1 0 2 2 2 2 2 2 0 2 1 2 0 1 2 2 2 1 0 0 0 1 0 0 1 0 2 0 0 0 2 0 0 0 0 1 1 0 1 0 2 2 1 0 1 0 0 1 1 1 0 2 2 0 0 1 1 1 1 0 0 0 0 1 0 0 1 0 0 2 0 1 0 1 1 0 0 2 0 0 0 2 1 0 0 0 1 0 1 1
120 0 1 0 0 0 1 1 0 1 0 0 0 0 0 0 0 0 1 1 1 2 0 0 0 1 0 1 1 1 1 0 1 2 0 0 1 2 0 0 1 1 2 2 0 1 1 0 0 0 0 1 0 1 0 0 0 0 1 1 1 0 0 1 1 0 2 0 1 1 0 2 2 2 1 2 1 1 1 0 1 2 2 2 2 0 0 0 0 2 1 1 1 1 1 2 1 1 0 1 0 0 0 0 1 0 1 0 0 2 0 1 1 2 2 2 2 0 2 1 1 0 1 1 0 0 0 1 1 1 0 0 0 0 0 0 0 0 0 0 1 0 0 0 0 0 0 0 0 2 2 0 0 0 1 0 0 0 1 2 1 1 0 1 0 1 0 1 0 1 1 0 0 2 0 1 0 0 0 0 0 0 0 1 0 0 1 1 0 0 0 1 0 0 1 1 1 2 0 0 0 0 0 2 2 0 0 2 1 0 0 0 1 0 2 1 1 0 1 1 1 1 2 0 1 2 1 1 0 1 1 1 0 1 1 0 0 2 0 0 0 1 2 0 1 1 1 0 0 0 0 0 0 0 0 1 2 1 0 1 1 1 0 0 2 0 1 0 1 1 2 0 1 1 0 0 1 0 0 0 0 2 0 0 0 0 1 1 0 2 0 1 2 0 2 0 2 0 0 0 0 0 2 0 0 0 0 1 1 1 0 2 0 1 1 0 2 0 0 0 1 1 2 1 2 0 0 1 0 2 0 1 0 0 0 0 0 1 0 0 0 0 1 2 0 0 2 0 2 1 1 0 1 1 0 0 1 0 0 0 1 0 2 2 2 2 0 1 2 0 2 2 0 2 0 0 0 1 0 1 1 1 1 0 0 2 0 0 0 0 0 0 0 0 2 0 0 1 0 0 0 0 1 2 2 1 0 0 0 0 1 1 0 0 2 2 0 1 0 1 0 1 0 2 1 2 1 0 0 0 2 1 0 0 0 1 0 0 0 1 1 0 1 1 0 2 2 1 1 2 0 1 1 2 1 1 1 1 0 1 1 0 0 0 0 2 1 1 0 0 0 0 1 2 0 0 0 0 2 0 2 0 0 0 2 2 0 2 1 0 1 2 0 1 0 0 1 1 1 2 0 2 1 1 0 0 1 1 0 0 0 0 0 0 0 2 1 1 0 1 1 2 0 0 0 2 1 0 0 1 0 1 1 1 1 0 0 0 0 0 1 2 0 0 0 0 1 1 1 1 0 0 0 2 2 0 0 0 0 1 0 0 0 0 0 0 0 2 0 0 0 0 0 0 0 0 0 0 0 0 0 1 1 1 1 1 2 1 1 1 0 0 1 0 0 1 0 0 0 0 0 1 2 0 0 1 1 0 1 1 0 0 0 1 1 1 1 0 0 0 2 2 0 0 0 0 0 1 0 0 0 0 0 0 0 1 2 1 2 1 0 0 1 1 2 0 0 0 0 0 2 0 0 1 1 2 1 0 2 0 0 0 1 1 1 1 0 1 1 0 0 1 0 1 0 1 1 1 1 1 1 0 2 1 0 2 2 1 2 1 2 0 0 0 0 0 0 0 0 2 2 0 0 1 0 0 1 2 2 0 1 0 0 0 0 2 1 1 1 1 0 0 0 1 1 2 1 0 0 0 0 1 0 0 0 0 1 0 1 2 0 2 0 1 1 1 0 0 0 1 1 1 0 0 0 0 0 0 2 0 0 0 2 1 0 0 2 1 1 2 0 1 1 0 1 1 1 0 2 2 0 2 0 0 0 2 0 1 2 1 1 2 0 1 1 1 0 1 0 1 1 0 0 0 2 1 0 0 1 0 1 0 1 0 1 0 1 0 2 2 0 2 0 0 0 2 0 0 1 0 2 1 1 1 0 2 0 1 2 1 1 1 1 0 1 0 0 1 0 0 0 0 0 0 0 2 0 2 0 0 1 0 1 1 1 0 2 0 1 0 0 0 0 1 0 1 1 1 2 2 2 2 0 0 0 0 1 1 1 0 1 2 0 0 1 1 2 0 0 0 0 2 2 2 0 0 1 0 1 1 1 0 0 0 0 1 1 0 1 1 0 2 0 1 0 1 0 1 2 0 1 1 0 1 1 0 0 1 1 0 0 0 2 0 0 0 0 0 1 0 2 0 1 1 1 0 1 1 1 2 1 1 0 0 2 1 1 1 2 2 1 0 0 0 0 2 0 1 1 1 0 1 0 0 0 0 0 0 0 2 0 0 0 2 0 0 0 0 0 0 0 0
121 1 2 0 0 0 0 1 0 1 0 1 0 1 0 0 0 0 1 1 1 2 0 0 0 0 1 0 0 2 1 0 2 1 0 0 0 0 0 0 2 2 0 0 0 0 0 0 1 0 0 1 0 0 2 2 0 0 1 1 1 0 0 2 1 0 2 1 0 0 0 1 2 1 2 1 2 0 1 0 0 2 2 1 1 0 0 0 0 2 0 0 0 0 1 2 1 1 1 0 1 0 0 0 2 2 2 0 0 2 2 2 0 1 0 0 1 0 1 1 1 1 1 1 0 1 0 2 0 2 0 2 0 0 0 0 0 0 0 0 1 0 0 0 0 0 0 0 0 0 0 0 0 0 0 1 0 1 0 0 1 1 1 0 0 2 0 1 1 2 0 1 1 1 0 1 0 1 0 1 0 0 0 0 0 0 0 1 0 0 0 1 0 0 2 2 2 2 0 0 0 1 0 1 2 0 0 1 1 0 0 1 1 0 1 1 1 0 0 0 1 1 1 0 0 0 0 1 0 1 0 0 0 0 1 0 0 2 0 0 0 0 2 0 1 1 0 0 0 0 0 0 2 0 0 0 0 1 0 0 0 0 0 0 0 0 0 0 1 1 1 0 2 2 1 0 0 2 2 0 0 0 0 0 2 2 2 2 0 2 0 1 1 0 1 0 0 0 0 0 0 1 1 1 0 0 2 2 0 0 0 2 0 2 2 0 1 1 1 0 1 2 1 1 0 0 1 0 1 0 0 1 0 0 0 0 0 2 0 0 1 0 1 1 0 0 2 0 1 1 1 0 0 1 0 1 1 1 0 2 2 0 0 0 0 2 0 2 1 0 1 1 1 2 0 0 0 2 1 2 0 0 0 0 0 1 0 0 0 0 0 0 0 0 2 0 0 1 0 0 0 0 1 2 1 0 0 2 0 0 0 1 0 0 1 1 0 0 0 0 0 2 0 0 1 1 0 2 1 1 1 1 1 1 1 1 0 1 1 0 2 0 0 0 0 0 1 1 0 1 0 1 1 2 1 1 1 2 1 2 2 0 0 0 0 1 1 1 0 1 1 1 2 0 1 0 1 1 2 0 1 0 0 2 0 2 1 1 1 0 1 0 1 2 2 0 2 1 2 1 0 1 1 1 0 0 2 2 0 0 0 0 1 2 2 0 0 0 1 2 1 2 0 0 0 2 1 0 0 1 0 1 2 1 2 1 0 0 0 0 0 2 1 0 0 0 1 0 2 0 0 0 0 1 2 0 1 1 1 0 1 0 1 0 0 0 1 1 0 0 0 1 0 0 1 0 1 1 1 1 0 0 0 0 0 0 0 0 0 0 1 1 0 0 0 0 0 1 0 0 0 2 0 0 1 0 0 0 0 0 0 0 0 0 0 0 0 0 1 0 0 1 0 2 2 0 0 0 0 0 0 0 0 1 1 1 1 0 2 1 0 0 0 0 2 1 1 2 0 1 0 1 0 1 0 2 0 0 2 0 0 0 1 1 2 2 1 1 1 0 0 1 0 0 0 2 1 1 2 1 1 0 1 0 0 1 1 1 1 0 1 0 0 2 1 0 0 0 0 1 1 0 0 0 2 0 0 2 2 0 2 0 0 1 0 0 0 0 0 0 0 0 0 0 0 1 1 1 0 0 0 1 1 0 0 1 0 0 0 1 1 0 0 0 0 1 0 0 0 1 0 1 0 0 0 1 0 0 1 0 0 0 2 0 0 1 2 0 2 1 0 0 2 0 1 0 1 0 0 0 0 1 0 1 1 1 0 2 1 2 0 2 1 2 2 1 1 0 0 0 0 0 0 0 0 0 1 0 1 1 2 1 1 1 1 0 2 0 1 1 1 2 0 2 1 2 0 1 1 0 1 1 1 0 0 0 2 0 1 0 0 0 1 1 1 1 1 0 0 0 0 0 0 0 2 0 0 0 1 0 0 0 1 1 1 0 1 0 0 0 0 0 0 2 0 2 0 1 1 2 1 1 0 0 0 0 0 1 0 0 1 1 1 0 2 2 2 0 0 0 0 2 2 1 1 1 1 1 0 1 0 0 1 0 2 1 1 1 2 1 0 1 0 2 1 1 1 1 1 0 0 1 0 1 0 0 0 1 1 0 0 1 2 0 0 1 0 1 1 1 2 0 2 0 0 0 0 1 1 1 2 0 0 0 1 0 0 0 0 0 0 0 0 0 0 0 0 2 0 0 0 2 0 2 0 1 1 0 0 0 0 0 0 2 1 0 0 0 0 0 0 0
122 0 1 0 0 0 1 2 0 2 0 0 1 0 0 0 0 0 2 1 2 2 0 0 0 1 1 1 1 1 1 0 0 2 0 0 1 2 0 0 0 0 0 0 0 0 0 0 1 0 0 0 0 1 1 0 0 0 1 1 1 0 0 2 1 1 0 1 0 0 0 1 1 2 1 2 2 1 2 1 0 2 1 0 1 0 0 1 0 2 0 0 0 0 0 0 0 0 0 0 2 0 1 0 1 0 1 1 1 1 1 2 2 2 1 1 1 0 1 1 1 0 0 0 0 1 0 0 0 0 1 0 0 0 1 1 1 0 0 0 0 0 1 0 0 0 0 0 0 1 1 0 0 1 0 0 0 1 0 0 0 0 2 0 0 1 0 1 0 1 1 0 0 2 1 0 0 0 0 0 0 1 0 1 1 1 1 2 1 1 1 1 0 0 1 1 1 1 0 0 0 1 0 0 0 0 2 1 0 0 1 1 2 0 1 0 0 0 1 0 2 2 1 0 0 1 1 0 0 0 1 1 1 1 1 0 0 2 0 0 0 0 1 0 0 0 0 0 0 0 0 1 1 0 0 1 1 1 0 0 0 0 0 0 0 0 0 0 1 1 1 2 1 1 1 1 0 1 1 0 2 0 0 0 0 1 1 1 0 2 0 0 1 0 1 0 0 0 0 0 0 0 1 1 0 0 0 2 0 0 0 0 0 2 2 1 1 1 1 0 0 2 1 2 2 0 1 0 2 1 0 1 0 0 0 0 0 1 0 0 1 1 2 1 1 1 0 0 0 2 2 0 2 2 0 1 1 1 1 0 1 1 2 2 2 1 0 2 1 0 1 1 1 2 0 2 2 2 2 2 2 1 2 0 0 0 0 0 0 0 0 0 1 0 1 0 1 0 0 0 0 1 0 2 2 0 0 1 1 1 0 1 0 0 2 2 1 0 0 0 0 1 0 1 2 1 1 0 0 1 1 0 0 0 0 1 0 0 0 0 0 0 0 1 0 1 2 0 1 1 0 0 0 2 0 0 0 1 1 1 1 0 0 0 1 2 0 2 0 0 2 0 1 1 1 0 1 0 2 0 2 1 0 2 1 1 0 0 0 0 2 2 0 2 2 0 2 2 2 2 0 1 1 1 0 0 2 1 0 0 0 0 0 0 0 1 0 0 0 1 0 2 0 1 1 2 0 1 1 1 0 2 0 0 0 0 0 0 1 0 0 2 0 0 0 2 0 0 2 1 0 0 0 1 2 1 0 0 1 0 0 0 1 0 0 0 0 0 0 0 0 1 0 0 1 0 1 2 2 2 0 0 0 0 0 0 0 1 0 0 0 2 1 0 0 0 0 1 0 0 0 2 1 1 0 1 2 0 2 2 1 0 0 0 0 0 0 0 2 0 0 2 0 1 1 0 2 2 0 0 1 0 1 0 0 0 2 1 2 1 0 0 0 1 1 1 1 0 0 0 0 1 0 0 0 1 1 1 2 0 0 0 1 0 0 1 0 2 0 0 0 0 0 0 1 2 0 0 1 0 1 0 2 1 0 2 2 2 2 0 2 0 1 1 0 0 0 0 0 1 1 0 0 0 2 0 2 1 1 0 0 0 0 2 0 0 1 0 1 1 0 1 1 0 0 2 0 0 0 0 0 2 0 0 0 0 0 0 1 2 0 2 0 0 0 1 0 0 0 0 0 0 0 0 0 0 0 0 1 1 0 0 2 0 0 1 2 1 1 1 1 1 1 1 0 0 1 1 1 1 0 1 0 1 0 1 0 1 1 1 1 2 1 0 1 0 1 0 0 1 0 0 0 0 2 1 1 0 1 0 1 0 1 1 1 0 2 0 2 2 2 2 0 2 0 1 0 1 0 0 0 2 2 1 0 1 0 1 1 0 1 0 0 0 0 0 0 0 0 0 0 0 0 0 1 1 0 0 0 0 0 0 0 0 0 1 1 0 2 0 0 0 0 0 0 2 0 0 1 2 2 2 0 0 0 0 0 2 1 0 1 1 1 1 2 0 1 0 0 0 0 2 1 0 2 2 0 2 0 0 1 1 1 1 2 0 0 1 2 1 0 2 0 0 1 1 2 1 0 0 0 0 0 2 0 0 0 1 1 1 0 1 2 0 1 0 0 2 0 1 2 0 0 1 2 0 2 1 1 2 1 1 1 0 1 0 1 1 1 2 1 0 0 0 0 1 1 0 2 1 1 0 0 1 0 0 0 0 0 2 0 0 0 0 0 0 0 0 0 1 2 2
123 0 2 1 0 0 1 1 1 1 0 1 2 2 0 0 1 0 1 1 1 1 0 0 0 0 0 0 1 2 2 0 0 0 2 0 2 0 0 0 1 1 1 0 0 1 0 0 0 1 1 1 1 1 1 1 1 0 0 0 1 0 1 1 0 1 1 0 0 0 0 0 2 2 2 2 2 1 1 0 1 2 2 1 2 0 0 0 0 2 0 0 1 1 1 1 1 1 0 0 2 0 0 0 1 0 1 1 1 1 1 2 0 1 1 1 1 0 0 1 1 0 1 1 1 1 0 1 1 1 0 0 0 0 0 0 0 0 0 0 0 0 0 1 0 0 0 0 0 1 0 0 0 0 0 0 1 0 0 1 1 1 0 0 1 2 0 0 0 1 1 1 0 2 1 1 0 0 0 1 0 0 0 2 0 0 2 0 0 0 0 0 1 1 1 2 1 1 0 0 0 1 0 0 0 0 1 1 1 0 0 2 2 0 2 2 0 0 2 1 1 1 1 0 0 0 0 1 1 1 0 0 0 1 1 2 0 2 0 0 0 1 2 0 1 1 0 0 0 0 0 0 1 0 0 0 2 0 0 0 0 0 0 0 1 0 0 0 1 0 0 1 1 2 0 0 0 0 1 0 2 0 0 0 2 0 1 2 0 2 0 1 2 0 2 0 2 0 0 0 0 0 1 1 0 0 1 2 1 0 1 1 0 2 2 0 1 1 1 0 0 2 2 0 2 0 1 0 1 0 0 1 0 0 0 1 1 1 0 1 2 2 2 2 1 0 1 0 0 1 1 0 0 2 2 0 1 0 0 2 2 0 0 0 0 0 0 2 2 0 2 2 1 1 1 1 2 2 0 2 0 1 0 0 1 0 0 1 1 0 0 0 1 1 2 1 1 0 0 1 1 0 1 1 0 0 1 1 0 0 0 1 0 0 2 2 1 1 0 0 0 0 1 1 2 1 1 0 0 1 1 0 0 1 0 1 0 2 1 0 2 0 0 1 1 2 2 2 0 0 0 2 0 2 0 0 0 2 1 2 2 0 1 1 0 1 0 0 0 0 1 0 0 2 0 0 1 0 2 1 1 1 0 1 1 2 0 2 1 0 1 1 0 1 0 0 2 1 1 2 0 2 1 1 1 1 1 0 1 0 1 1 0 1 1 1 0 0 0 1 1 2 1 0 0 1 1 0 0 2 0 0 1 0 1 1 1 0 0 0 1 1 2 1 0 0 2 1 1 2 0 0 0 2 2 0 0 1 0 1 0 0 0 0 0 1 1 2 1 0 0 0 0 0 1 0 1 0 0 0 0 1 0 1 2 0 2 1 0 0 0 1 1 0 0 0 0 0 0 2 2 0 1 1 0 1 2 0 1 1 2 0 0 1 0 1 0 0 1 0 0 1 0 0 0 0 0 0 0 0 0 0 0 0 0 0 2 2 2 2 0 0 0 1 1 1 1 1 0 0 0 2 1 2 2 2 1 1 2 0 0 0 1 0 0 0 0 1 2 0 0 2 1 0 0 1 1 0 0 0 0 0 2 0 0 2 0 0 1 1 1 0 1 2 1 0 0 0 0 1 0 1 0 0 1 0 2 2 2 1 1 0 0 1 0 0 0 1 2 0 0 0 1 0 1 1 1 1 1 1 1 2 0 0 0 0 0 0 0 1 1 0 0 1 1 0 0 0 0 0 0 0 0 0 0 0 1 0 1 0 0 0 2 0 1 1 2 0 1 2 0 0 0 1 0 1 1 0 1 1 0 1 1 0 1 1 0 2 2 2 0 2 2 0 1 0 0 1 1 1 0 0 0 0 2 2 2 0 0 1 1 0 2 0 1 0 2 2 1 1 0 1 0 2 1 1 0 0 2 0 2 0 1 1 0 2 0 0 0 0 0 0 1 1 1 1 1 1 0 0 0 1 0 0 1 1 0 0 0 0 0 0 0 0 0 0 1 0 1 0 1 0 0 2 0 1 0 0 1 2 2 2 0 0 0 0 0 1 0 1 1 2 0 1 1 1 1 0 0 0 0 2 2 2 1 1 1 1 0 0 0 2 0 0 1 2 2 1 2 2 0 2 0 1 1 1 2 1 0 1 0 0 0 2 0 0 0 1 2 0 0 0 0 1 1 0 1 0 1 0 1 0 0 2 2 0 2 1 2 0 0 0 2 1 2 0 1 1 2 1 1 0 0 0 0 2 0 1 1 0 0 2 0 2 0 2 2 0 0 0 0 0 0 1 1 0 0 0 0 0 2 0
124 0 2 0 0 0 2 2 0 2 0 0 0 1 0 0 0 1 0 2 1 2 0 0 0 0 1 0 2 2 1 0 0 2 2 0 1 1 0 0 2 1 0 0 1 0 1 0 0 0 0 0 0 1 1 0 0 1 1 0 0 2 0 0 0 2 1 0 0 0 0 1 2 2 2 2 2 1 2 0 1 2 2 1 2 0 0 1 1 2 1 2 1 0 0 1 0 0 0 1 1 2 0 0 1 0 2 0 0 2 0 0 1 1 1 1 1 0 1 1 1 1 1 1 1 1 0 1 1 1 0 0 0 0 0 0 0 0 0 0 1 0 0 0 0 0 0 0 0 0 1 1 2 0 1 0 1 1 0 1 1 1 0 0 0 1 0 0 1 2 0 2 0 2 0 1 0 0 0 0 0 0 1 0 0 0 1 1 0 0 0 0 0 1 1 2 1 2 0 0 0 1 0 1 0 0 1 0 2 0 0 1 1 0 2 1 1 1 2 1 1 1 2 0 0 1 1 2 0 1 0 0 0 0 2 0 0 2 0 0 0 0 1 0 2 2 0 0 1 1 1 1 1 0 0 0 0 1 1 0 0 1 0 0 1 0 2 0 1 1 0 1 1 2 0 1 0 1 2 0 1 0 1 1 2 2 2 0 0 2 0 2 1 0 2 1 0 0 0 0 0 0 2 0 1 0 1 2 0 0 0 0 0 1 1 1 2 0 2 0 0 2 1 2 1 0 0 0 1 0 0 1 0 0 0 0 0 0 0 2 1 1 1 1 0 0 2 0 2 2 2 0 0 2 2 0 0 0 1 0 1 1 2 1 1 0 0 1 2 1 2 2 0 2 1 1 0 1 0 2 1 1 0 0 0 0 0 1 1 0 0 0 2 0 2 0 0 0 0 0 0 0 0 2 2 0 0 1 1 1 0 0 0 0 1 2 1 0 0 0 1 2 1 1 0 0 1 0 0 0 1 0 0 1 1 0 0 1 0 0 2 0 0 0 0 1 2 1 0 0 0 0 0 1 1 0 1 2 0 2 1 1 0 0 0 1 1 1 0 1 1 1 1 1 0 1 0 0 2 0 2 0 0 1 1 2 0 0 0 0 0 0 0 2 0 0 1 1 2 2 0 2 2 0 0 0 1 0 1 0 0 1 0 0 0 1 0 0 0 1 0 2 0 0 0 1 1 1 1 1 1 0 1 0 0 0 1 0 0 2 0 0 2 0 0 2 0 1 1 2 0 0 0 2 2 0 0 0 1 1 0 0 0 1 1 1 0 1 1 0 1 0 1 0 0 1 2 1 2 1 1 0 1 1 0 1 0 1 1 1 0 2 1 0 0 0 0 0 0 0 0 2 0 0 0 0 1 0 1 1 1 0 0 0 0 0 0 0 0 0 0 0 0 0 0 0 2 1 0 0 0 0 0 0 0 1 2 0 2 1 0 0 0 1 1 1 1 2 1 1 1 1 0 1 0 2 1 1 0 0 0 0 2 1 1 2 0 2 1 0 1 0 1 0 0 2 0 1 1 1 1 0 1 0 0 1 0 0 1 2 2 0 0 0 0 0 0 0 0 1 0 1 0 0 2 0 1 0 0 1 1 0 0 2 0 1 1 1 1 0 0 0 0 0 1 2 0 0 0 0 0 1 1 0 0 1 0 0 0 1 0 0 1 0 1 0 0 0 0 0 0 0 0 0 0 0 0 0 1 0 0 1 1 1 0 0 2 1 1 2 0 0 1 0 0 1 0 0 2 2 0 2 2 0 0 1 1 2 1 2 0 2 1 1 2 1 1 1 0 2 1 0 0 0 1 0 1 1 1 1 1 0 2 0 2 0 2 0 1 1 1 2 0 2 1 1 0 0 2 0 1 1 1 1 0 1 0 0 1 0 0 0 0 0 0 0 0 0 0 0 0 0 0 0 1 0 0 0 0 1 0 0 0 0 0 0 2 0 2 0 0 0 0 1 0 1 0 1 0 0 1 0 1 0 0 1 0 1 0 0 2 1 2 0 2 2 2 0 0 0 0 2 2 2 0 1 1 0 1 1 1 0 1 0 1 1 1 1 1 1 0 1 0 0 0 0 0 0 1 1 2 0 0 2 0 0 0 0 2 1 0 0 2 0 1 1 0 0 1 0 2 0 2 0 0 0 0 0 0 2 0 1 0 0 1 1 2 0 1 0 0 0 0 0 0 1 0 1 1 0 0 2 0 2 1 0 1 0 0 1 0 0 0 0 0 0 0 0 1 1 2 2
125 0 0 0 0 0 1 2 0 2 0 1 0 2 0 0 0 0 0 2 1 2 0 0 0 1 2 0 1 2 2 1 1 1 2 2 2 0 0 0 2 2 1 1 0 0 1 0 0 1 1 1 1 0 1 0 1 0 1 0 1 0 0 2 0 1 1 0 0 0 1 2 1 2 1 2 1 0 2 0 0 1 2 0 0 0 0 0 0 2 0 1 0 0 2 2 2 2 0 2 1 0 1 0 1 1 2 1 1 1 0 1 2 2 1 1 2 0 1 2 2 0 0 0 1 1 0 1 1 1 1 0 0 0 0 0 0 0 0 0 0 0 0 0 0 0 0 0 0 0 1 0 2 0 1 0 1 2 0 0 0 0 1 1 1 1 0 0 0 2 0 0 0 2 0 0 0 1 1 0 0 1 2 0 0 0 1 1 1 0 1 0 1 1 1 2 1 2 0 0 0 2 0 0 1 0 1 2 0 0 1 2 2 0 2 0 0 0 1 0 1 1 1 0 1 0 0 1 0 1 0 0 0 0 1 0 0 2 0 0 0 0 1 0 2 2 0 1 1 1 1 1 1 0 1 0 0 1 0 0 0 0 0 0 1 1 0 0 2 1 1 0 0 0 1 0 0 0 1 0 0 0 0 0 0 0 2 2 0 2 0 0 0 0 1 1 0 0 0 0 0 0 2 1 0 0 0 2 1 0 1 1 0 0 0 0 2 0 1 0 2 1 0 2 2 0 0 0 0 0 0 0 1 2 0 0 0 0 0 0 0 0 2 1 0 0 1 0 1 0 0 0 0 1 0 1 1 1 0 1 1 0 2 1 2 0 0 2 0 0 0 0 1 2 0 1 2 2 0 1 1 0 1 0 0 2 0 0 0 0 0 0 1 1 2 1 1 1 0 0 0 0 0 1 1 0 0 0 0 0 0 1 0 0 2 2 1 0 0 0 1 2 0 1 1 1 1 1 0 0 1 0 0 1 1 1 0 1 0 0 1 0 0 1 0 2 1 0 1 2 0 0 1 2 1 1 1 2 1 1 1 0 0 0 0 1 1 1 0 0 0 0 1 1 0 0 0 0 2 1 1 0 0 1 1 2 0 1 1 0 1 2 1 2 1 1 1 1 2 1 0 2 2 0 0 0 1 1 1 0 0 1 0 1 1 1 0 0 0 0 0 2 0 0 0 2 1 1 1 2 0 0 2 2 2 0 1 1 0 2 0 0 1 0 0 1 0 1 1 1 0 0 0 2 1 1 0 0 0 1 0 0 0 0 0 1 0 2 0 0 0 0 1 0 0 1 1 1 2 1 1 0 0 0 0 0 0 1 1 1 0 0 0 0 0 0 0 0 0 0 0 2 1 0 0 1 2 0 1 1 0 0 0 1 0 1 0 0 0 0 1 0 0 1 2 0 2 1 0 0 0 1 1 0 0 1 2 2 2 2 0 1 0 1 2 1 1 1 0 1 1 1 0 1 0 2 1 0 2 0 0 0 0 1 1 2 0 1 1 1 0 1 0 0 1 1 1 1 0 0 2 0 2 1 1 2 1 1 1 0 1 0 0 1 0 0 0 0 0 1 0 1 0 0 1 0 2 2 2 0 1 0 0 2 0 0 1 1 1 0 0 0 0 0 1 2 0 0 0 0 0 1 0 0 0 0 0 0 1 2 0 2 0 0 0 1 0 0 0 1 1 1 0 1 0 1 0 0 0 0 0 0 2 0 1 0 1 0 2 1 0 0 2 0 1 1 2 0 2 2 0 2 0 1 1 0 1 2 1 2 0 1 1 0 0 0 0 0 0 1 1 0 0 0 1 0 0 1 1 1 1 0 2 0 2 0 2 1 2 2 1 2 0 2 0 1 0 1 1 0 0 2 0 0 0 2 0 0 1 1 0 0 1 1 1 1 1 0 0 0 0 0 1 0 1 0 0 0 0 0 0 0 2 0 2 1 0 0 2 1 1 0 0 2 0 2 0 1 2 2 1 1 0 0 0 0 1 2 0 0 2 1 0 0 2 1 1 0 0 0 0 2 1 1 1 0 0 1 0 1 0 1 0 0 1 1 1 2 2 2 0 2 0 1 0 2 1 0 0 0 0 0 0 1 0 0 0 1 1 0 0 0 2 2 1 0 1 1 0 1 2 0 2 1 0 0 1 1 1 1 0 1 1 0 1 1 2 0 1 1 0 0 1 1 0 2 0 2 0 0 0 2 0 0 1 0 1 0 1 2 0 0 0 1 0 0 0 0 0 1 2 2
126 0 0 0 0 1 2 2 0 1 0 0 0 1 0 0 0 0 0 1 1 1 1 1 1 0 0 0 1 2 2 0 0 0 2 0 2 1 0 0 1 1 0 0 0 0 0 0 2 0 0 0 1 0 1 0 0 0 2 2 0 1 0 2 1 0 2 0 0 0 0 2 2 1 2 1 2 0 2 1 0 1 2 1 1 0 0 0 0 1 0 0 0 0 1 1 1 2 0 2 0 0 1 0 1 1 2 0 1 1 1 1 0 2 0 0 2 1 1 1 1 1 1 1 0 1 0 1 1 1 0 0 0 0 0 0 1 0 0 0 0 0 0 0 0 0 1 0 0 2 1 0 1 0 0 0 1 0 0 1 1 1 0 1 1 2 1 1 0 1 1 0 2 0 1 1 2 1 0 1 0 0 0 1 1 1 1 2 0 0 2 1 0 0 2 2 1 1 0 0 0 0 0 1 1 0 1 1 0 0 0 1 1 0 2 0 0 0 1 0 0 0 0 1 1 1 1 2 1 2 0 0 0 0 2 0 0 2 1 1 1 1 1 0 2 2 0 0 0 0 0 0 1 0 0 0 0 0 0 0 0 0 0 0 0 0 0 0 1 1 0 2 1 2 0 0 0 0 1 0 1 0 0 0 2 1 1 1 0 2 0 1 1 0 2 1 0 0 0 1 0 0 1 1 0 1 0 2 0 0 0 0 0 2 1 0 1 0 1 0 0 2 1 0 2 0 1 0 1 1 0 0 0 0 0 0 0 1 0 0 1 1 2 1 0 0 1 0 1 0 0 0 1 1 0 0 0 1 0 1 1 0 2 1 2 0 0 1 2 0 2 2 1 2 0 1 1 2 1 1 1 0 0 0 0 0 0 0 0 1 1 1 0 0 2 1 1 0 1 1 1 1 1 2 1 0 1 1 0 0 1 0 0 0 0 0 0 0 1 0 0 0 1 1 1 1 1 0 0 0 0 0 0 1 1 1 0 1 0 0 1 1 1 1 1 1 1 1 1 1 0 1 1 2 0 0 0 2 1 2 2 0 0 0 0 2 0 1 0 1 2 1 2 1 1 0 1 0 2 1 1 0 0 0 2 0 0 0 0 0 0 0 0 1 1 0 1 0 0 2 2 2 2 0 0 0 2 0 1 0 0 1 0 1 1 1 0 1 0 1 1 2 0 0 0 1 0 2 2 1 1 0 2 1 1 1 2 0 1 1 0 1 0 0 0 1 0 1 1 1 0 0 0 0 2 1 1 0 1 0 1 0 0 1 1 0 0 1 1 0 0 0 0 0 0 0 1 0 1 0 0 1 0 1 1 0 1 1 1 1 0 0 1 0 0 1 0 1 0 0 0 2 0 0 0 0 1 0 1 1 1 0 0 1 1 0 1 1 1 1 0 2 0 1 1 0 1 1 0 0 0 0 0 0 0 0 2 1 1 1 1 1 1 1 2 1 1 1 0 1 1 1 0 0 0 2 0 0 1 0 0 0 1 1 1 1 0 2 0 1 1 0 0 0 0 0 2 0 1 0 1 0 1 0 0 1 0 1 2 1 1 1 0 1 0 0 0 0 0 0 0 1 0 0 0 0 2 1 1 0 1 0 0 1 0 0 1 1 1 0 0 0 0 0 2 0 2 1 1 0 0 0 1 0 0 1 1 0 0 2 0 2 0 0 0 1 0 1 0 0 0 0 0 0 0 0 1 1 2 0 1 1 2 0 1 0 2 0 2 1 0 0 1 0 0 0 1 0 1 1 0 1 1 1 0 0 1 2 0 2 0 1 1 1 2 1 1 0 0 0 0 0 0 0 0 0 0 0 0 1 2 0 0 1 0 0 2 0 1 2 2 1 0 1 0 1 0 1 1 0 1 1 1 1 0 2 0 0 0 0 0 0 0 0 0 0 0 0 0 0 0 0 0 0 1 0 1 0 0 1 1 0 0 0 0 0 1 0 2 0 1 0 0 1 0 1 0 2 2 1 2 1 0 0 0 0 0 2 1 0 0 1 1 1 2 0 1 0 0 1 0 2 2 2 1 1 1 2 0 0 0 0 0 0 1 1 2 0 2 2 0 2 0 1 1 1 0 1 0 0 0 1 0 2 0 0 0 0 0 0 0 0 1 0 0 1 0 0 1 0 2 0 1 1 1 0 1 0 0 0 2 0 0 1 1 0 1 0 1 2 1 0 1 1 0 2 0 2 0 0 0 2 0 1 0 0 0 0 0 2 0 0 0 1 1 0 0 0 1 0 2 2
127 0 0 0 0 2 2 2 0 1 0 0 0 2 0 0 0 0 0 1 2 2 0 0 0 1 1 0 0 2 1 0 0 2 2 2 2 0 0 0 2 2 0 0 0 1 0 1 0 0 0 0 1 0 0 0 0 0 0 1 0 1 0 2 1 1 1 1 0 0 0 0 0 2 0 2 2 1 2 0 0 1 2 1 2 0 0 0 0 2 0 1 0 1 0 1 0 1 0 1 0 0 1 0 1 1 2 0 1 1 1 1 1 2 1 1 2 0 0 2 2 0 1 1 1 0 0 2 2 2 0 0 0 0 0 0 0 0 0 0 1 0 0 0 0 0 1 1 1 1 0 1 0 0 0 0 0 1 0 2 0 1 0 1 2 2 0 1 0 1 1 0 1 1 1 0 0 0 0 0 0 1 1 0 0 0 0 0 0 0 2 0 0 0 1 2 0 2 0 0 0 0 0 0 1 0 2 1 1 0 0 1 1 0 1 1 0 1 2 2 0 0 1 1 1 1 1 1 0 1 0 0 0 0 2 0 0 2 0 0 0 1 2 1 1 1 0 0 0 0 0 0 0 0 0 0 2 0 0 0 0 0 0 0 1 0 0 0 1 0 0 2 1 1 0 0 1 0 1 0 1 0 0 0 2 0 1 1 0 2 0 1 2 0 2 0 2 0 0 0 0 0 2 0 1 1 1 1 0 0 0 0 0 1 0 0 1 0 1 0 1 2 1 1 1 0 0 1 0 2 0 1 0 0 0 1 0 2 0 1 0 0 1 2 1 0 1 0 1 2 2 0 0 0 0 0 0 1 0 0 0 0 2 2 1 1 0 2 1 0 1 1 1 2 0 0 1 1 1 2 2 1 2 0 0 1 0 0 0 0 0 0 0 0 2 0 0 1 0 0 0 1 1 2 1 0 1 1 0 0 0 0 0 0 1 2 1 0 0 0 0 2 0 1 0 0 0 2 0 2 2 0 0 1 1 0 0 1 1 1 0 0 0 0 0 0 1 0 1 0 0 1 2 2 1 1 1 0 1 1 0 0 0 0 0 2 0 2 0 2 2 2 1 1 2 0 0 1 1 1 2 0 0 2 0 2 1 0 0 1 1 0 1 2 2 0 2 0 2 1 0 0 1 1 0 0 2 1 1 0 0 1 0 0 0 2 1 1 0 1 0 2 1 1 1 1 0 0 0 1 0 1 2 2 1 1 1 0 1 1 1 1 2 1 1 0 1 1 0 2 0 1 0 1 2 1 1 1 0 1 0 0 2 0 1 0 1 1 1 0 0 1 0 0 1 0 1 1 1 1 0 0 0 1 1 1 0 0 0 0 0 2 1 0 1 0 0 0 0 0 0 2 0 1 0 0 1 0 2 2 1 0 0 0 0 0 0 0 0 0 1 0 0 2 2 0 1 1 0 0 0 0 0 0 0 0 2 0 1 1 1 1 0 1 1 1 1 0 0 0 0 2 0 0 0 1 2 0 0 1 1 0 2 0 0 1 0 2 0 0 0 0 0 0 0 0 2 0 1 0 1 1 1 0 0 1 0 1 2 1 0 1 0 1 0 0 0 0 0 0 0 1 0 0 1 0 2 1 1 1 0 0 0 1 0 1 0 1 1 0 0 0 1 0 1 1 1 1 1 1 0 1 0 0 0 0 2 0 0 0 0 1 0 0 0 0 0 0 0 1 1 1 0 0 0 0 0 0 1 0 0 0 2 1 1 0 2 0 2 2 0 0 1 0 0 0 1 0 2 2 0 2 0 0 0 1 0 2 0 2 0 0 2 0 1 0 0 1 1 1 0 0 0 0 0 0 1 0 0 2 2 0 1 0 1 1 1 1 1 1 1 1 0 2 0 1 0 2 1 0 0 2 2 0 0 1 1 1 2 0 2 1 0 0 0 0 0 0 0 1 0 0 0 0 2 0 0 0 0 0 0 1 0 0 0 1 1 1 1 0 0 0 0 1 0 0 0 2 2 2 1 1 0 0 0 0 0 0 0 0 1 1 0 1 1 1 1 1 0 0 0 0 2 2 0 0 1 1 0 0 0 1 0 1 1 1 1 1 1 0 0 1 1 1 0 2 0 0 0 0 0 0 0 2 0 0 0 2 2 0 0 0 2 0 1 0 0 2 0 2 2 0 1 0 1 0 1 0 0 2 0 1 0 0 0 1 2 2 2 2 2 0 0 0 0 0 1 0 2 0 0 0 0 0 0 0 0 0 0 2 1 1 0 1 0 1 0 0 2 0 0 0
128 1 1 1 1 0 1 2 1 1 0 0 1 1 0 0 1 1 2 1 1 1 1 0 0 0 0 0 2 1 1 0 1 1 1 0 2 1 0 0 0 0 0 0 1 1 1 0 0 0 0 1 1 0 1 0 0 1 1 1 1 0 0 2 1 1 1 0 0 0 1 1 2 2 2 2 2 2 2 2 0 2 1 1 1 0 1 0 0 2 0 0 1 1 0 1 0 2 2 0 2 0 1 0 1 1 2 1 1 1 0 1 0 1 1 1 1 0 0 2 2 0 2 2 2 0 0 0 0 0 2 1 0 0 1 1 1 0 0 0 1 0 1 0 0 0 1 0 0 1 2 1 0 0 1 0 1 0 0 1 1 1 0 1 0 0 0 1 0 2 0 0 1 1 1 0 0 1 0 1 0 0 1 0 0 0 0 0 0 0 1 2 0 0 2 2 2 1 0 0 0 0 0 0 2 0 0 0 0 0 0 0 1 0 2 0 0 0 2 1 0 0 1 0 1 2 1 2 0 2 0 0 1 1 0 0 0 2 0 0 0 0 2 0 2 2 0 0 0 0 0 0 2 0 0 0 0 1 0 0 0 0 0 0 0 0 0 0 2 1 0 2 0 2 0 0 0 1 1 0 1 0 0 0 2 0 1 0 0 2 0 1 1 0 2 1 1 0 0 0 1 0 2 0 0 1 0 2 0 1 0 1 0 0 0 0 2 0 0 0 1 2 2 2 1 0 0 0 1 0 0 1 0 0 0 0 0 2 1 1 1 2 1 2 0 0 2 0 1 2 1 0 0 2 1 1 1 1 0 1 1 0 2 1 2 1 0 2 1 1 1 1 1 1 2 0 1 1 0 2 1 0 1 0 0 1 0 1 1 1 1 1 0 0 2 0 0 1 1 0 0 0 2 2 2 2 0 1 0 0 0 1 0 0 0 1 0 0 0 0 0 1 0 2 0 0 0 1 0 1 0 0 0 0 0 0 0 1 1 1 2 0 0 0 0 2 1 2 0 0 0 1 1 2 1 1 1 0 0 1 0 0 0 1 0 1 0 2 0 1 2 2 2 0 0 0 0 0 2 2 0 0 0 1 1 2 0 1 0 0 0 1 0 2 2 0 1 0 2 2 0 2 1 1 0 0 1 1 0 0 0 2 0 1 1 0 0 1 0 1 1 2 0 0 0 2 1 0 0 2 0 1 1 1 1 0 1 0 0 2 0 0 2 1 1 1 0 2 0 2 0 0 0 2 1 2 0 0 1 0 0 0 0 0 0 0 0 1 0 0 0 1 1 0 0 1 1 1 1 1 0 0 1 1 1 1 2 2 1 1 0 1 1 1 1 0 1 0 0 0 0 2 1 0 0 1 1 0 1 2 2 0 0 1 1 1 2 0 0 1 0 1 0 0 0 0 2 1 0 0 0 0 0 0 0 0 2 1 2 2 1 1 0 1 1 1 1 1 0 1 0 2 0 1 0 1 1 0 2 0 0 0 1 1 1 1 1 1 1 0 0 1 0 0 1 2 1 1 0 0 1 0 1 0 0 0 1 1 1 0 0 2 0 1 0 0 0 0 0 1 1 1 0 0 1 0 2 1 1 0 1 0 0 0 0 1 1 2 1 0 1 0 1 0 2 1 1 0 0 0 0 0 1 0 0 1 0 1 1 2 1 0 0 0 0 1 0 1 0 1 1 1 0 0 0 0 1 1 2 1 1 1 2 1 0 0 1 1 1 1 1 0 2 0 0 0 2 2 0 0 1 0 0 1 0 1 0 2 0 2 0 0 1 2 2 1 1 2 0 2 2 0 0 0 1 1 2 0 0 1 1 0 2 0 2 0 2 1 1 2 2 1 0 2 1 2 0 1 0 1 0 1 2 0 0 1 1 0 2 0 0 1 0 0 0 0 0 1 0 1 1 0 1 0 1 0 0 0 0 1 0 0 1 0 1 0 1 0 1 0 0 0 0 0 0 2 0 1 2 2 0 1 0 0 0 0 0 1 1 0 1 2 1 0 2 2 2 0 0 0 2 0 1 0 2 2 0 1 0 1 0 1 1 0 1 1 1 0 1 1 0 1 1 2 1 1 0 2 0 1 0 0 1 2 0 0 0 1 1 0 0 0 2 1 0 1 0 0 0 0 2 0 2 1 1 0 0 0 0 1 1 0 0 1 2 0 0 1 2 2 1 0 0 0 0 0 0 1 1 1 1 1 0 2 0 0 0 0 0 1 0 0 0 2 1 0 0 0 0 1 2 2
129 1 0 0 0 0 1 2 0 2 0 0 0 1 0 0 0 1 2 0 0 1 0 0 0 0 0 0 1 2 2 1 1 2 0 0 1 0 0 0 1 1 0 0 0 0 0 0 0 0 0 0 1 0 1 0 0 1 1 0 2 0 1 1 0 0 1 0 0 0 1 0 2 2 2 2 2 2 2 0 2 2 1 0 1 0 0 1 1 2 1 2 1 0 1 2 1 2 0 2 0 0 0 0 0 0 2 1 1 1 1 2 0 1 0 0 1 0 0 1 1 1 1 1 1 0 0 2 0 2 2 0 0 0 0 0 0 0 0 0 1 0 0 0 0 0 0 0 0 0 0 0 1 0 1 0 0 1 1 1 1 1 0 0 1 1 0 0 1 2 0 2 1 1 1 1 0 0 0 0 0 0 1 1 0 0 1 2 1 1 1 1 0 1 2 2 1 1 0 0 0 0 0 1 2 0 0 1 1 0 2 2 0 0 1 0 1 0 1 0 2 2 2 0 0 1 1 2 1 0 0 0 1 1 0 0 0 2 0 0 0 1 2 0 0 0 0 0 0 0 0 1 1 0 0 0 1 0 0 0 0 0 0 1 1 0 1 0 0 0 1 1 1 1 0 1 0 1 2 0 0 1 0 0 1 0 0 0 0 2 0 1 0 1 0 1 0 1 0 1 1 0 1 1 0 1 0 1 0 0 0 1 0 2 2 0 0 0 0 0 1 2 1 1 0 0 0 0 1 1 0 1 0 0 0 0 0 2 0 1 0 0 2 2 1 0 1 2 2 0 0 0 0 1 1 0 0 2 0 1 1 0 0 0 0 0 0 1 1 0 1 1 0 2 0 1 1 2 1 1 1 0 2 0 0 1 0 0 0 0 0 0 0 1 2 1 1 1 1 1 1 1 0 1 1 0 0 1 0 0 0 1 0 0 0 1 0 0 0 0 0 2 1 1 1 1 0 1 0 1 1 1 0 0 0 1 0 2 1 0 2 0 0 2 1 2 2 2 0 0 0 2 1 2 1 1 1 0 1 1 0 0 1 1 0 0 0 0 0 0 0 0 1 1 0 0 0 0 2 1 1 0 0 0 2 1 0 2 1 0 1 2 0 1 0 1 1 0 1 1 1 2 2 1 0 0 2 0 0 0 0 2 0 1 1 1 0 0 0 1 0 2 0 0 0 1 1 0 0 2 0 2 0 0 0 1 1 0 2 1 1 1 1 1 1 1 0 0 2 0 0 0 0 2 1 1 0 0 2 0 1 0 1 0 0 0 1 2 2 2 0 2 0 0 0 0 0 0 2 0 0 0 0 0 0 0 0 0 0 0 0 2 0 0 0 0 0 1 1 0 1 2 0 0 1 0 0 0 0 1 2 0 0 2 1 2 1 0 0 1 0 1 0 0 0 1 2 2 0 0 0 0 0 0 0 1 2 0 2 2 0 1 0 1 1 1 1 1 0 0 1 2 0 1 0 1 1 0 2 0 0 0 0 2 2 2 1 2 0 2 2 0 0 0 0 0 2 1 2 1 1 0 1 0 0 1 2 1 1 1 1 0 0 2 0 0 0 0 0 2 0 2 0 0 2 0 1 1 2 1 0 0 0 2 0 0 1 1 1 0 0 0 0 0 2 2 1 0 0 0 0 0 0 0 0 1 0 0 0 1 1 1 0 0 1 0 0 0 0 0 0 0 0 0 0 0 0 0 1 0 0 0 2 1 0 1 2 0 2 2 1 0 1 1 0 0 2 2 0 0 1 0 1 1 1 1 0 1 1 1 1 2 1 1 2 1 1 0 0 1 0 0 0 0 1 1 0 0 0 1 1 0 0 1 0 1 2 2 1 2 2 2 0 2 0 0 0 2 0 0 0 2 1 1 0 1 0 1 2 1 1 2 1 1 1 1 1 1 0 0 0 0 0 0 2 0 0 0 0 0 1 1 0 0 0 1 0 0 1 0 1 0 1 0 0 2 0 2 1 1 1 0 0 0 0 0 0 1 1 0 2 2 0 1 2 2 2 0 0 0 0 0 1 1 0 2 0 1 0 0 0 0 1 0 1 1 1 0 2 1 0 2 0 1 0 1 1 1 1 0 1 0 0 1 0 0 0 0 1 0 0 0 1 2 2 1 0 0 0 0 2 0 2 0 1 1 1 1 1 1 2 0 1 0 1 0 2 0 0 0 0 0 1 1 0 1 0 0 2 0 0 0 0 2 0 0 0 0 1 2 1 0 1 2 0 0 0 0 0 0 0 0
130 1 1 0 0 1 2 2 0 2 0 0 0 1 1 1 0 0 0 2 2 2 0 0 0 1 0 0 2 2 2 1 1 2 2 0 2 1 1 1 1 1 0 0 1 0 1 1 0 0 0 0 1 1 1 1 0 0 0 2 0 2 0 1 0 0 2 1 0 0 0 0 2 2 1 2 2 1 2 1 0 2 2 0 1 0 0 0 0 1 0 0 1 2 1 1 1 0 0 0 1 0 0 0 1 0 2 0 0 2 0 1 0 0 0 1 0 0 1 1 1 0 0 0 0 1 0 1 0 1 1 1 0 0 0 0 0 0 0 1 1 0 0 0 0 0 0 0 0 1 1 0 0 1 0 0 0 0 1 1 0 0 0 1 1 2 0 2 0 0 1 0 1 1 0 0 0 0 0 0 0 0 0 0 1 1 0 2 1 0 2 0 0 0 2 2 2 2 1 0 0 1 1 1 1 0 1 1 2 0 0 1 1 0 2 0 0 0 1 1 1 1 1 0 1 0 0 1 0 1 0 0 0 0 2 0 0 2 0 0 0 0 2 0 2 2 0 1 1 1 1 0 1 0 0 0 1 0 0 0 0 0 0 0 0 0 0 1 1 1 1 2 0 0 0 1 0 0 1 0 2 0 1 1 2 1 0 1 0 1 1 2 1 1 1 1 1 0 0 0 0 0 1 1 0 0 0 1 1 0 1 2 0 2 2 0 1 1 1 0 0 1 0 1 1 0 1 0 2 1 0 1 0 0 0 0 0 0 0 0 0 1 1 1 2 0 0 0 1 0 0 0 1 2 1 1 1 0 0 2 2 0 2 0 2 1 0 1 1 0 1 2 2 1 2 0 2 2 0 2 0 0 1 1 2 0 0 0 0 0 0 0 1 0 2 1 1 0 1 0 0 1 0 2 2 0 0 1 0 0 0 0 1 0 0 2 0 0 0 0 0 1 0 1 0 0 0 0 0 1 2 1 2 2 2 1 0 2 0 0 0 0 1 2 2 2 2 1 0 0 0 1 1 2 1 1 1 0 0 0 1 0 0 0 0 1 1 1 0 0 1 0 1 1 1 0 0 0 2 0 2 0 0 2 1 1 0 1 1 2 0 2 1 0 1 1 1 0 1 2 1 2 1 1 0 0 2 1 1 0 1 1 0 1 1 1 0 0 0 1 1 1 0 0 1 2 0 1 1 2 0 1 1 1 0 1 1 0 0 2 1 1 1 0 0 2 0 1 1 1 0 0 0 2 2 0 0 0 2 0 2 0 0 0 0 0 1 2 2 0 2 1 0 0 0 0 0 1 1 1 0 0 0 0 0 0 0 2 1 1 0 1 0 0 1 0 0 2 0 0 0 2 0 0 0 0 2 0 1 1 0 0 0 1 0 1 0 0 0 0 0 1 0 0 0 0 0 1 0 0 0 0 1 0 0 1 2 0 2 2 1 1 0 0 1 1 1 1 1 1 0 1 0 0 0 1 2 0 1 0 0 0 0 0 0 1 0 2 1 1 1 0 0 0 1 1 1 2 0 0 2 0 2 0 0 1 2 1 2 1 2 0 1 1 0 0 0 0 0 1 0 1 0 1 2 1 1 2 2 0 0 0 1 1 0 0 0 0 0 0 0 0 1 1 1 1 2 2 1 1 0 1 1 0 0 0 1 0 0 0 0 0 0 0 0 1 0 0 0 0 0 0 0 1 0 1 0 0 2 1 0 1 2 1 1 0 2 1 0 2 0 0 2 0 0 0 1 1 0 0 1 0 0 0 0 1 0 1 1 1 1 2 1 2 2 1 1 0 0 1 1 0 0 0 2 0 1 0 0 2 2 1 1 0 1 0 1 0 1 2 2 1 0 1 0 2 0 2 1 0 0 2 1 2 0 2 1 1 1 0 1 0 1 0 1 0 0 0 0 0 0 0 1 0 1 0 0 0 0 1 0 0 0 0 0 0 2 0 1 0 0 0 0 1 0 2 0 0 2 2 2 2 0 0 1 1 0 1 0 0 2 1 1 1 2 0 1 0 0 0 0 2 2 2 1 1 0 2 0 0 0 0 0 2 2 0 0 1 2 2 0 2 0 1 0 1 2 1 1 0 0 1 0 2 0 0 0 2 2 1 0 1 1 1 2 1 1 0 0 0 2 0 2 0 0 0 0 0 1 1 0 1 0 2 2 0 1 0 1 1 0 0 0 0 0 1 0 1 0 0 0 2 0 1 0 1 1 0 0 2 0 0 0 2 0 0 0 0 0 0 1 1
131 1 1 0 0 0 0 1 0 1 0 1 0 1 0 0 0 0 0 1 2 2 1 1 1 1 1 0 1 2 2 0 2 2 1 0 2 2 0 0 1 1 0 0 1 0 1 0 1 0 0 0 2 0 0 0 0 0 1 0 0 0 0 2 0 1 1 0 0 0 0 1 1 2 1 2 1 1 2 2 0 2 1 0 2 0 0 0 0 2 0 1 0 0 1 1 1 0 0 0 2 0 2 0 0 0 2 0 0 2 2 2 0 1 0 1 1 0 0 2 2 0 0 0 0 1 0 1 0 1 0 0 0 0 1 1 0 0 0 0 1 0 0 0 0 0 0 0 0 0 0 0 0 0 1 2 0 0 0 1 1 1 0 1 1 2 0 0 2 2 0 2 2 0 0 1 1 1 0 1 0 0 0 0 0 0 0 2 0 0 2 2 1 1 2 1 1 2 0 1 0 0 1 1 2 0 0 0 0 0 1 1 1 0 1 1 0 2 1 0 0 0 2 0 1 0 0 2 0 2 1 1 0 0 2 0 0 2 2 2 2 2 2 1 2 2 0 0 0 0 0 0 1 0 0 0 0 2 1 1 1 2 0 1 0 0 1 0 1 0 0 2 0 2 0 0 0 0 0 0 2 0 0 0 0 0 0 0 0 2 0 1 2 0 2 0 2 1 0 1 0 0 2 0 1 1 1 1 2 0 2 0 0 2 2 1 1 0 1 0 1 1 0 1 2 0 1 0 1 0 0 2 0 0 0 0 0 2 1 2 1 1 0 1 0 0 1 0 0 1 1 1 0 2 2 0 1 0 0 2 2 0 2 0 2 1 0 1 2 1 2 2 0 2 0 0 2 0 0 2 1 1 1 0 0 1 0 0 0 0 0 1 1 1 2 1 1 1 0 0 0 1 1 2 2 1 0 0 0 0 2 0 0 0 0 1 0 0 0 0 0 2 1 0 1 1 0 0 0 0 0 0 0 1 1 1 1 1 1 0 2 0 0 0 0 1 2 2 0 0 0 2 0 2 1 0 1 1 1 2 1 0 1 1 0 0 0 1 0 0 1 0 1 1 1 0 1 0 2 2 0 0 0 2 0 2 1 0 0 0 1 1 1 2 1 0 2 2 2 2 1 2 2 0 0 0 1 0 1 0 1 1 0 0 0 1 1 0 0 1 1 2 2 1 1 2 1 0 0 2 0 2 1 0 0 0 1 0 0 1 0 2 2 0 0 2 0 1 1 1 0 0 0 1 2 0 1 1 2 0 0 0 0 0 0 1 0 2 2 0 0 2 0 0 0 0 0 2 2 2 0 0 0 1 1 0 1 1 0 0 0 0 0 0 0 0 0 0 0 0 0 2 0 0 0 0 2 0 1 1 1 0 0 1 0 1 0 0 0 1 0 1 0 0 0 1 1 1 0 0 1 0 0 0 0 1 2 0 2 1 0 0 0 1 2 2 2 1 1 1 1 2 0 0 0 1 1 0 0 1 1 0 1 0 0 1 0 2 0 0 0 0 1 0 1 1 1 0 1 0 0 1 2 0 0 2 1 0 1 2 1 0 0 1 1 0 0 1 0 1 1 0 0 0 0 0 2 1 1 1 0 0 0 1 0 1 0 0 0 0 0 1 0 0 1 2 0 0 0 0 0 1 0 0 0 0 0 0 0 0 0 0 0 0 0 0 0 0 0 0 0 0 0 1 0 0 0 0 1 0 0 0 2 0 0 1 1 1 1 2 0 0 1 0 0 0 2 0 1 1 0 2 2 0 0 1 1 2 1 2 0 2 2 0 1 0 0 1 1 0 0 0 0 0 0 0 1 0 0 1 1 0 1 1 1 0 2 0 2 2 2 2 0 2 0 0 0 2 0 0 0 2 1 2 0 1 1 0 1 0 1 1 1 0 1 0 0 0 0 1 0 0 0 0 0 0 1 0 0 1 0 0 0 0 0 0 2 0 1 0 1 0 1 1 0 2 0 1 2 2 1 1 0 0 0 1 0 2 0 1 2 1 1 0 2 2 2 0 1 0 1 0 1 1 1 1 0 1 0 0 0 1 0 0 1 0 1 0 2 2 0 2 0 0 0 0 1 0 1 0 1 1 1 1 1 1 1 0 1 0 0 0 1 1 1 0 1 0 1 0 1 0 1 1 1 0 1 1 1 1 2 0 2 0 1 0 2 0 2 2 0 0 0 0 0 0 0 1 1 0 0 1 1 1 0 0 0 0 0 2 1 1 1 1 0 0 0 0 0 1 1 1
132 1 2 0 0 0 0 1 0 1 0 1 1 1 0 0 1 0 0 1 2 2 1 1 1 0 1 0 2 1 1 0 0 2 2 0 1 1 0 0 1 1 1 1 1 0 1 1 0 0 0 1 0 1 1 0 0 0 0 2 0 1 0 1 0 1 0 1 0 0 0 1 2 2 1 2 2 2 2 1 1 2 1 1 1 0 1 1 0 2 0 0 1 1 1 1 1 0 0 0 1 0 1 0 1 1 2 1 1 1 1 2 0 1 0 1 1 0 0 2 2 0 1 1 1 0 0 1 1 1 0 1 0 0 0 0 0 0 0 0 1 0 0 0 1 0 0 0 0 0 1 0 0 0 0 0 0 1 0 0 0 0 0 1 0 0 0 1 0 0 2 0 2 0 0 1 0 0 0 0 0 0 1 1 0 0 1 0 0 0 2 0 0 0 1 2 0 2 0 0 0 0 0 1 0 0 0 1 1 0 1 1 2 0 2 0 0 0 0 0 1 1 2 0 0 0 0 1 1 0 1 1 0 0 1 0 0 2 0 0 0 0 2 0 0 0 0 0 1 1 1 0 2 1 0 0 2 1 0 0 0 0 0 0 1 0 0 0 1 0 0 2 1 2 0 0 0 2 2 0 0 0 0 0 0 0 0 2 0 2 0 1 2 0 2 0 2 1 0 1 0 0 2 0 0 0 0 2 0 0 0 1 0 1 1 0 2 0 0 0 2 1 2 2 1 0 0 0 1 1 0 1 0 0 0 0 0 2 1 0 2 2 1 2 0 0 2 1 1 0 0 1 1 2 0 1 1 1 1 0 1 1 2 2 1 0 0 2 0 0 0 1 1 2 0 0 2 2 1 2 0 1 1 0 1 0 0 0 0 0 0 0 2 1 1 1 2 2 0 0 0 1 0 2 2 0 0 1 0 0 0 2 0 0 1 2 0 0 0 0 1 2 1 1 2 2 1 2 0 1 2 0 0 1 1 2 0 0 0 0 2 0 0 1 1 1 2 1 0 1 0 1 0 1 2 0 2 1 0 1 1 1 0 0 0 1 0 0 0 0 0 0 2 0 0 1 1 0 1 0 1 0 0 2 0 2 1 1 0 0 0 2 0 1 1 1 2 1 2 2 1 2 1 1 0 0 1 1 1 0 0 1 1 2 2 0 0 0 0 1 1 1 0 1 1 1 0 1 1 1 1 0 2 1 1 1 2 0 0 0 2 2 2 1 1 1 0 0 2 1 0 0 0 2 1 1 0 1 2 0 0 0 2 0 0 1 1 1 0 0 0 0 0 0 1 0 1 1 1 1 0 0 0 1 1 0 1 1 0 0 0 1 0 0 0 0 0 1 0 1 1 1 1 0 1 1 1 0 2 2 0 0 0 0 0 0 0 0 0 0 0 0 0 0 0 0 2 2 0 0 1 0 0 0 0 0 2 2 1 0 0 1 0 2 1 1 1 1 0 1 2 1 0 0 0 1 1 0 2 0 0 0 1 0 0 0 0 1 2 1 1 1 0 0 1 1 1 1 0 0 2 0 1 0 0 1 0 1 1 0 0 0 0 1 1 0 0 0 0 1 0 1 0 0 0 0 2 2 1 0 0 0 0 2 0 0 1 0 1 0 0 0 1 0 1 2 0 1 1 1 1 1 0 1 0 1 1 0 0 0 1 0 0 1 1 0 0 1 0 0 0 0 0 0 0 0 1 0 0 0 0 0 2 0 1 1 2 0 2 1 1 1 2 0 0 1 1 2 0 1 0 2 0 0 0 1 0 2 1 2 0 1 2 0 1 0 0 1 0 0 0 0 0 0 1 0 1 0 0 1 1 0 0 2 0 0 2 1 1 1 0 1 0 2 0 1 0 1 1 0 1 1 2 1 0 1 0 0 1 0 1 1 1 0 1 0 0 0 0 1 0 0 0 0 1 0 0 1 0 1 0 0 0 0 0 0 2 0 1 0 0 0 0 2 0 2 1 0 1 1 0 0 0 0 0 0 0 1 0 0 2 0 1 1 1 1 2 0 0 0 0 2 1 1 1 1 1 0 0 1 0 1 1 0 1 2 2 0 1 1 0 1 1 1 0 2 2 0 0 0 0 0 0 1 0 0 0 0 0 0 0 0 2 0 1 2 0 1 0 1 1 0 0 2 2 0 2 1 1 0 0 0 0 1 1 0 1 0 1 1 0 0 1 1 0 1 0 2 0 0 0 2 0 2 1 0 0 0 0 2 0 0 0 2 0 1 0 0 1 0 1 1
133 0 1 1 0 0 2 1 0 1 0 1 0 1 1 0 0 1 2 0 0 2 1 0 0 0 1 0 2 2 2 1 0 1 0 0 1 2 0 0 1 1 0 0 0 0 1 0 0 1 1 1 1 0 1 1 0 0 0 1 0 1 0 1 0 1 1 0 0 0 1 1 1 2 1 2 2 1 2 0 1 2 2 1 2 0 1 0 0 2 1 1 2 0 0 0 0 1 0 1 0 0 1 0 1 1 2 0 1 1 0 0 1 1 1 1 1 0 0 2 2 0 0 0 0 1 0 1 0 1 1 0 0 0 1 1 0 0 0 0 1 0 0 0 0 0 0 0 0 0 1 1 0 0 0 0 0 1 0 1 1 1 0 1 2 2 0 1 1 2 0 2 1 1 0 2 1 2 2 0 0 2 0 0 0 0 0 0 0 0 1 0 0 0 1 1 0 2 0 0 0 0 0 2 1 0 1 0 0 0 1 1 1 0 1 0 0 2 0 0 0 0 2 0 0 0 0 1 1 0 1 1 1 1 1 0 0 1 0 0 0 0 2 0 2 2 0 0 0 0 0 1 2 0 1 1 1 2 1 0 0 1 0 1 1 0 1 0 2 2 0 2 2 2 1 1 0 0 1 0 1 0 1 1 2 0 1 1 1 2 0 1 1 0 2 1 1 1 1 0 0 0 1 1 0 1 0 1 1 0 1 0 0 1 1 0 2 0 1 0 0 2 0 1 1 0 0 1 1 1 0 2 0 0 0 0 0 0 0 1 0 0 0 1 0 0 2 1 2 0 0 0 1 2 1 0 0 1 0 2 2 0 1 1 1 1 0 2 1 0 1 1 1 2 0 1 2 1 0 1 2 1 2 0 0 1 0 2 2 1 1 1 0 0 0 0 2 0 0 0 0 1 0 1 1 0 0 1 0 0 0 0 0 0 1 1 1 0 1 0 0 1 1 1 1 2 0 0 0 0 0 1 0 0 0 1 0 1 1 0 1 0 0 0 0 0 0 0 0 0 1 0 2 2 2 0 2 0 0 1 1 0 0 0 0 2 1 2 0 1 1 0 0 2 1 0 0 0 1 1 0 0 0 0 2 0 0 0 0 1 1 0 0 1 1 0 1 1 1 2 1 2 1 1 0 0 1 1 0 0 0 0 0 1 1 1 0 0 0 1 1 2 0 0 0 2 1 0 0 2 0 2 1 1 1 1 0 1 0 0 0 2 1 0 0 1 0 1 1 1 0 0 0 1 2 0 1 1 2 0 2 0 0 0 0 0 0 2 2 2 0 1 1 0 0 1 1 1 2 2 0 0 0 1 2 0 2 0 0 0 1 1 0 0 0 0 0 0 0 0 0 2 0 0 2 0 0 0 1 1 0 0 0 1 0 1 0 0 1 0 0 0 0 0 0 0 2 1 0 0 0 0 0 0 0 1 2 1 2 2 0 0 1 1 2 2 2 1 0 0 1 1 0 1 0 2 1 1 1 0 0 0 0 1 1 2 1 1 1 0 0 1 0 0 0 1 2 1 0 0 2 0 2 1 0 2 2 1 1 1 2 0 2 2 0 1 0 1 0 1 0 1 0 0 0 0 2 2 2 0 0 0 0 0 0 0 0 1 1 0 0 0 0 1 0 2 1 2 2 1 0 0 0 0 0 0 0 0 1 2 0 2 0 0 0 0 0 0 0 0 0 0 1 0 0 2 0 0 1 0 0 0 2 0 0 1 2 1 1 2 0 0 2 1 0 0 1 2 0 1 1 1 0 1 0 1 1 2 2 2 0 2 2 0 1 0 1 1 0 2 2 0 0 0 2 1 1 0 0 1 2 1 0 0 0 0 0 0 0 1 1 0 0 2 0 2 0 1 0 1 1 1 2 1 0 1 1 1 1 0 1 0 0 0 0 0 0 2 1 0 0 1 0 0 1 0 1 0 0 1 0 1 0 0 0 1 0 0 1 0 0 0 0 1 0 2 0 1 1 1 1 1 0 0 0 0 0 2 1 0 1 2 1 1 2 2 2 0 0 0 0 2 2 2 1 0 1 2 0 1 0 1 1 1 2 0 0 2 2 1 1 1 0 0 0 0 1 1 0 0 1 0 0 1 0 0 0 1 1 1 0 0 2 0 1 1 0 1 0 0 2 0 0 2 2 0 2 0 0 2 0 0 0 1 2 0 1 0 0 0 0 0 0 0 0 0 0 1 1 0 0 1 0 1 1 0 1 0 1 2 0 0 0 2 0 0 0 0 1 1 2 2
134 1 0 0 0 1 2 1 0 1 0 1 0 0 0 0 0 0 0 2 2 2 0 0 0 0 1 0 1 2 2 1 1 1 1 0 1 1 0 0 1 1 0 0 0 0 0 1 0 0 0 0 0 0 2 2 0 0 1 1 0 1 0 2 1 0 2 1 0 0 0 1 2 2 2 2 2 1 2 0 0 1 2 2 2 0 1 0 0 2 0 1 0 0 0 1 0 1 0 1 1 0 0 0 2 1 2 0 0 2 1 1 0 1 0 0 1 0 2 0 0 2 1 1 1 0 0 0 0 0 0 0 0 0 0 0 0 0 0 0 0 0 0 0 0 0 0 0 0 0 1 1 0 2 0 0 0 1 0 0 1 1 0 1 1 1 0 1 0 1 1 0 1 1 0 0 0 0 0 0 0 0 1 1 0 0 2 0 0 0 0 0 0 2 1 1 2 1 0 0 0 0 0 1 1 0 1 0 2 0 0 0 1 0 1 0 0 1 1 0 1 2 0 0 0 0 0 0 0 0 0 0 1 0 1 0 0 2 0 1 0 0 2 1 2 2 0 1 0 0 0 1 2 0 0 0 0 1 0 0 0 0 0 1 0 0 1 0 1 2 0 2 2 2 1 0 0 0 1 0 0 0 2 2 2 2 2 1 0 2 0 1 0 1 0 1 0 1 0 0 0 0 1 1 0 0 2 1 0 0 0 1 0 2 2 0 1 0 0 0 2 0 1 1 0 0 0 0 1 1 0 1 0 0 0 0 0 1 1 1 0 1 2 2 0 0 1 1 2 0 0 0 0 2 0 2 2 0 0 2 2 0 0 0 0 0 0 1 2 0 2 2 1 2 0 0 2 1 0 2 2 1 0 1 1 1 0 0 0 1 1 1 0 0 2 0 0 0 0 0 0 0 0 2 2 0 0 1 0 0 0 0 0 0 2 2 2 1 0 1 0 1 0 1 1 1 1 1 0 1 2 0 0 0 0 1 0 0 0 0 0 0 0 1 1 1 1 0 0 2 0 0 2 2 2 2 2 0 0 1 1 0 0 0 0 1 0 1 0 1 2 1 1 1 1 0 1 0 2 0 2 0 0 0 2 1 0 0 0 0 2 1 0 2 1 1 1 0 1 1 1 2 1 1 0 0 2 2 0 0 0 0 0 0 0 1 1 1 0 1 0 2 1 1 1 2 0 0 0 1 0 0 0 0 0 0 2 0 1 1 1 1 1 0 0 2 0 0 1 1 0 1 0 2 2 0 0 0 1 0 1 0 1 0 0 0 1 0 0 0 0 1 0 0 0 0 1 1 2 1 1 0 1 1 0 1 1 1 0 0 0 0 1 0 0 0 0 2 0 2 2 0 0 0 1 0 1 0 0 0 0 0 0 0 0 0 0 0 1 0 1 2 0 1 2 0 2 2 0 0 0 1 0 0 0 0 2 0 2 0 0 1 1 1 1 0 0 0 0 0 0 2 0 1 0 1 1 1 1 0 0 0 1 2 2 2 0 1 1 0 0 1 0 0 0 2 0 1 1 1 1 2 2 0 0 2 2 0 1 2 2 0 0 1 1 0 0 0 0 0 0 1 0 1 1 0 1 1 1 0 0 0 0 2 0 1 1 0 0 0 0 2 0 0 2 1 1 1 1 1 1 1 0 1 0 2 1 0 0 1 1 0 0 0 0 0 0 0 0 1 0 1 0 2 0 0 0 0 1 0 0 0 2 1 0 0 2 0 2 1 0 1 1 1 0 0 2 1 1 1 0 1 1 0 0 2 0 2 1 2 0 1 0 0 0 0 0 1 0 1 2 0 0 0 1 1 1 0 0 1 2 1 1 1 0 0 1 0 2 2 1 2 0 2 0 1 0 1 1 0 1 1 1 1 0 1 0 0 2 0 2 2 0 0 0 0 0 1 0 1 1 0 0 0 2 0 0 0 0 1 0 1 0 0 0 2 1 0 1 0 0 0 1 1 0 1 0 0 1 2 2 2 0 0 0 0 0 0 1 0 1 2 2 1 2 1 1 0 0 0 0 1 1 1 1 2 0 2 0 1 1 0 1 1 2 0 0 1 2 1 1 1 0 0 1 1 0 0 0 0 0 1 0 1 1 0 1 0 2 1 0 0 2 1 2 0 1 0 0 0 2 0 2 1 1 0 1 1 1 0 1 0 0 0 0 0 1 0 1 1 0 0 0 0 1 1 0 0 1 0 0 1 0 2 0 0 0 0 0 0 0 0 1 1 0 0 0 1 1 0 0 0
135 1 1 0 0 0 1 0 0 1 1 1 0 0 0 0 0 0 1 1 1 2 0 1 0 0 1 0 1 2 2 0 1 2 1 1 1 2 0 0 1 1 0 0 0 1 1 0 0 0 0 1 0 1 1 1 0 0 2 0 1 0 0 1 1 0 2 1 0 0 0 2 2 2 2 2 2 0 2 1 0 2 2 0 2 1 0 0 0 2 0 1 0 0 0 0 0 1 0 1 1 0 1 0 0 0 2 0 0 2 0 2 1 2 2 2 2 0 2 0 0 0 1 1 1 0 0 1 0 1 0 1 1 0 0 0 0 0 0 0 0 0 0 0 1 0 0 0 0 0 0 0 0 1 2 0 0 0 0 1 1 1 1 1 1 2 1 0 1 2 0 2 0 2 0 1 0 1 1 0 0 1 0 1 1 1 1 0 0 0 0 0 0 0 2 2 2 1 0 1 0 0 0 1 0 0 2 1 1 1 0 0 0 0 2 0 0 0 2 1 1 1 1 1 1 0 0 1 0 1 0 0 0 0 2 0 0 1 0 0 0 0 1 1 2 2 0 0 1 1 1 0 0 0 0 0 0 1 0 0 0 1 0 2 2 0 0 0 1 1 0 1 0 2 1 1 0 1 1 0 2 0 1 1 1 1 1 2 0 2 0 0 0 1 1 1 0 0 0 0 0 0 1 1 0 0 1 2 0 0 0 1 0 0 0 0 2 1 1 0 0 2 2 2 2 0 0 0 0 0 0 0 0 0 0 0 0 1 0 0 0 1 1 2 1 0 1 0 2 1 0 0 0 2 2 0 1 0 0 2 2 0 0 0 0 0 0 2 1 0 1 1 0 1 1 0 0 1 1 2 2 0 2 1 0 0 0 0 0 1 0 0 1 0 2 0 0 1 0 0 0 0 1 2 1 0 1 1 0 0 1 0 0 0 1 1 1 0 0 0 0 2 1 0 0 0 0 1 0 0 1 0 0 1 1 0 0 1 0 0 0 0 0 0 0 1 2 2 0 1 0 2 0 2 0 0 0 0 1 2 1 0 0 0 0 0 0 1 0 0 0 0 1 1 2 0 2 0 2 1 1 0 1 1 2 0 0 1 1 1 2 2 0 1 1 1 0 0 0 2 2 2 1 1 0 0 1 2 0 0 0 1 1 1 1 2 0 1 0 2 1 2 2 2 2 2 1 1 1 1 0 2 0 0 0 1 0 0 0 2 0 1 1 0 1 0 1 1 1 1 0 0 0 2 1 1 0 1 1 1 1 0 0 0 0 2 0 0 0 0 0 1 0 0 0 0 2 0 2 0 2 0 0 0 2 0 1 2 2 2 2 0 1 0 0 0 0 1 0 1 1 1 1 1 0 2 2 0 1 1 0 0 0 2 1 1 2 0 1 0 0 1 0 0 0 0 2 0 0 0 0 0 0 0 0 1 2 1 2 2 0 0 0 1 2 2 2 1 0 0 1 1 0 1 0 2 0 0 0 0 0 0 1 1 1 1 0 2 0 0 0 0 1 0 0 1 1 1 1 1 1 0 2 1 0 2 2 1 2 1 1 0 1 2 1 0 0 1 0 1 0 1 0 0 0 0 2 1 1 0 1 0 0 2 0 1 1 0 0 0 0 1 0 0 0 2 0 0 0 0 0 1 0 0 0 1 0 0 0 1 1 0 0 0 0 0 0 0 0 0 0 0 0 0 0 0 0 0 0 0 0 0 2 1 0 0 1 0 2 2 1 1 2 0 0 0 0 0 2 2 0 1 1 0 0 2 0 2 1 2 0 1 1 1 2 1 0 0 0 1 1 0 0 0 2 2 1 0 0 1 1 0 2 0 2 0 2 0 1 2 2 1 0 2 0 1 0 1 1 0 1 1 2 0 0 1 0 0 0 0 0 0 1 1 1 1 1 0 0 0 0 0 0 0 1 0 1 0 0 0 0 0 0 0 0 1 1 1 1 0 0 0 1 0 0 2 0 0 2 2 2 2 0 0 0 0 1 2 1 0 2 1 2 0 1 1 2 0 1 0 1 0 1 1 2 1 0 2 0 0 0 0 2 0 1 1 2 0 2 2 0 2 1 1 0 2 2 1 1 1 1 0 0 2 0 0 0 1 1 0 0 0 2 2 1 1 0 0 0 1 2 0 2 2 0 0 2 0 2 0 0 0 0 0 1 0 2 0 2 0 0 0 0 0 1 1 0 0 0 0 0 2 0 2 0 0 0 0 0 2 0 0 0 2 0 0 0 0 0 0 2 2
136 0 2 0 0 0 1 0 0 0 0 2 2 2 0 0 0 0 2 0 0 1 0 2 0 0 0 0 1 2 2 0 1 1 0 0 0 2 0 0 1 1 1 1 0 1 1 1 0 0 0 1 0 0 2 0 0 0 0 1 0 1 0 1 0 1 0 1 0 0 0 2 1 2 1 2 2 1 1 0 1 2 1 0 0 0 0 0 0 2 0 2 1 1 0 1 0 0 0 0 2 0 0 1 1 0 2 0 1 1 0 0 0 1 0 0 1 0 0 2 2 0 0 0 0 2 0 1 1 1 1 1 0 0 0 0 1 0 0 0 1 0 0 0 0 0 1 0 0 0 1 1 0 0 0 0 1 0 0 1 1 1 0 1 0 1 0 0 1 2 0 2 2 0 0 1 1 1 0 1 0 1 1 1 0 0 1 1 0 0 0 1 0 0 2 2 1 1 0 0 0 0 1 1 0 0 1 1 1 0 1 0 1 0 2 1 0 1 1 0 2 2 1 0 0 1 1 2 0 2 0 0 0 0 2 0 1 2 0 0 0 0 1 1 2 2 0 0 1 1 1 0 0 0 0 0 1 1 0 0 0 0 0 0 0 1 1 0 1 0 0 2 1 2 2 2 0 1 1 0 1 0 0 0 1 0 2 2 0 2 0 0 0 1 1 1 0 1 0 0 0 0 1 1 0 1 0 0 1 0 1 2 0 2 2 0 1 1 1 0 0 2 1 1 1 0 0 0 2 1 0 2 0 0 0 0 0 0 0 2 1 1 1 2 0 0 2 1 2 0 0 1 0 2 1 1 2 1 1 1 2 1 1 2 0 0 0 2 0 0 0 0 0 2 0 1 0 1 0 1 2 1 1 0 0 2 0 1 1 0 0 0 0 1 2 1 1 1 1 0 0 2 1 1 0 0 1 0 0 0 0 0 0 0 1 1 0 1 0 1 0 0 0 2 1 1 1 1 1 0 1 1 0 1 1 1 1 0 1 0 1 0 1 2 2 1 2 1 0 0 0 1 1 1 2 1 2 0 0 0 0 0 0 0 0 2 0 1 0 0 1 0 2 1 1 1 1 0 2 1 0 0 0 1 1 2 0 2 1 0 1 1 0 0 1 0 0 0 1 2 1 2 1 1 0 0 1 2 2 0 0 2 0 0 0 2 1 1 0 1 1 2 0 0 0 2 0 1 1 1 1 0 2 1 1 1 1 0 0 1 1 1 2 0 0 1 1 2 0 2 0 0 0 2 2 0 0 0 0 0 0 1 0 2 2 0 0 2 1 0 1 1 2 0 0 2 2 2 2 2 0 0 0 1 1 0 1 1 0 0 0 0 0 0 0 0 0 0 0 1 1 1 0 1 0 0 0 0 2 2 0 0 0 0 0 0 0 0 0 0 1 1 0 0 0 0 2 0 0 0 0 0 0 0 0 1 2 1 2 2 0 1 1 2 1 1 1 0 1 1 0 1 1 2 1 2 1 0 0 0 0 0 1 2 2 2 1 1 1 1 1 1 0 0 0 1 2 0 0 0 1 0 1 0 0 1 1 0 2 2 0 1 0 0 0 0 0 0 0 1 0 1 0 0 0 0 2 2 2 1 1 0 0 0 0 1 0 1 1 0 0 0 0 0 2 1 1 0 0 0 0 1 0 0 0 0 0 0 0 1 1 0 0 0 0 0 0 0 0 1 1 1 0 0 0 0 0 0 1 0 0 0 2 0 0 1 2 1 1 1 0 0 2 1 0 1 2 0 1 1 0 1 0 1 0 1 0 1 1 1 1 1 1 0 1 0 1 2 0 2 2 0 0 0 2 1 2 0 0 2 2 0 0 0 0 1 0 0 1 1 1 2 0 1 0 1 0 1 1 0 1 1 2 0 0 2 0 1 2 1 1 1 1 1 1 1 1 0 0 0 0 0 0 1 1 0 0 0 0 0 2 0 1 0 1 0 1 0 1 0 1 0 1 1 0 1 0 0 0 1 1 1 0 0 0 0 0 2 1 0 1 2 2 0 2 2 2 0 0 1 1 0 2 2 1 1 1 1 0 0 0 1 1 0 1 1 2 1 1 0 0 1 0 0 0 2 1 1 1 0 1 0 1 2 0 0 0 1 2 0 0 0 2 1 1 0 0 2 0 2 2 0 2 1 0 0 1 1 1 1 2 0 0 1 2 0 0 0 2 2 0 0 0 0 0 0 0 1 1 0 0 1 0 0 1 0 1 0 0 0 0 0 1 1 0 0 0 0 0 0 1 1
137 0 1 0 0 0 0 2 0 1 0 0 0 1 0 0 0 0 1 1 1 2 0 0 0 1 1 0 2 2 2 1 0 2 0 0 0 1 0 0 0 0 1 0 0 0 0 0 0 1 1 1 0 0 1 0 0 0 1 0 1 1 0 2 0 1 1 0 0 0 0 2 1 2 1 2 2 1 2 0 1 1 2 1 1 0 0 0 0 2 0 1 1 1 1 2 1 0 1 0 1 1 1 0 1 1 2 0 1 1 0 1 0 2 0 0 2 0 1 1 1 1 1 1 1 0 0 1 0 1 1 1 0 0 0 0 0 0 0 0 0 0 1 0 0 0 1 0 0 0 0 0 0 1 1 0 1 1 0 1 0 0 0 2 0 2 0 1 0 0 2 0 0 2 0 1 1 2 0 2 0 0 0 1 0 0 1 0 0 0 1 0 0 1 1 1 2 2 0 0 0 2 1 0 2 0 0 1 1 1 0 0 1 0 2 0 0 1 2 1 0 0 2 0 0 2 2 2 0 1 0 0 1 1 0 0 0 2 0 0 0 0 1 0 1 1 0 1 1 1 1 0 1 0 0 0 0 2 0 0 0 0 0 1 1 0 0 0 0 0 0 2 1 2 0 1 0 1 2 0 0 0 1 1 2 2 2 2 0 2 0 0 1 0 2 1 1 1 1 0 1 0 2 0 0 0 0 2 1 0 1 2 0 1 1 0 1 0 0 0 0 2 2 0 1 0 0 0 1 1 0 1 0 0 0 0 0 1 0 0 0 0 2 2 1 0 1 1 1 0 0 0 0 2 1 1 1 0 0 0 0 0 2 2 0 1 0 1 1 0 1 1 2 1 1 0 2 2 0 0 1 0 1 0 0 1 0 0 0 0 0 0 0 0 2 0 0 0 1 1 1 1 1 2 2 1 0 1 0 0 1 0 1 0 0 1 0 0 0 0 0 2 0 2 0 0 0 1 1 0 2 0 0 0 0 1 0 2 0 0 1 0 0 1 1 1 2 1 0 0 0 0 1 2 1 1 1 0 1 1 0 0 0 0 0 1 0 1 0 1 2 1 1 1 0 0 0 0 1 2 1 0 0 1 1 2 0 1 1 0 2 1 1 2 1 0 2 0 1 2 1 2 1 1 0 0 1 1 1 0 0 2 0 0 0 2 1 0 0 0 0 2 0 0 0 1 0 0 0 2 0 0 0 0 0 1 1 0 1 1 1 1 2 1 1 1 0 1 0 2 0 1 0 1 2 0 1 0 0 1 0 1 1 1 1 1 0 0 0 0 0 1 0 0 1 0 1 1 2 1 0 1 0 1 2 0 2 1 1 1 0 2 0 0 1 0 0 0 0 0 0 1 0 0 1 0 0 0 0 0 0 0 0 1 1 1 1 0 1 0 0 1 0 0 0 0 2 2 0 0 1 1 2 0 0 1 2 0 2 1 1 2 1 1 2 0 0 0 1 1 0 2 0 1 0 2 0 0 1 0 0 0 0 1 1 2 1 2 1 0 0 1 0 2 0 2 0 1 2 1 1 1 1 0 0 1 0 0 2 0 1 1 0 1 0 1 0 0 0 1 0 1 0 2 1 1 0 2 2 0 0 0 0 1 0 0 0 1 1 0 0 0 2 1 0 1 2 2 2 2 2 2 0 0 0 0 0 0 0 2 1 2 1 0 2 0 0 0 0 0 0 0 0 1 0 1 0 0 1 1 0 0 2 0 2 0 2 0 2 2 0 0 1 1 0 0 1 1 1 1 1 1 1 0 1 1 0 2 2 2 0 2 0 1 1 1 0 1 1 1 0 0 0 0 0 1 0 0 1 0 1 0 0 1 0 0 1 1 2 2 1 2 0 2 0 0 0 2 0 0 0 2 2 0 0 1 1 0 1 0 1 1 1 1 1 1 1 0 0 0 0 0 0 0 1 0 1 1 0 0 0 0 0 0 0 0 0 0 1 0 0 0 2 2 0 1 0 1 1 2 1 1 1 0 1 2 0 1 1 0 1 1 0 0 2 2 2 0 0 1 0 0 2 1 1 1 1 2 0 1 0 1 0 0 0 2 2 0 1 1 0 1 0 1 0 1 0 1 1 0 1 0 0 1 0 0 1 1 2 0 0 0 2 2 2 0 0 0 1 0 2 0 2 2 2 0 2 1 1 2 1 1 2 0 1 0 2 0 1 1 1 0 0 0 0 0 2 0 1 0 0 2 0 1 1 1 2 0 0 0 0 0 0 2 0 0 0 0 0 0 1 1
138 1 0 0 0 1 2 1 0 1 0 1 0 1 0 0 0 0 1 1 1 2 1 0 0 0 2 0 2 2 2 0 1 1 1 0 2 1 0 0 0 0 0 0 0 1 1 0 0 0 0 0 1 2 0 2 0 1 2 1 1 1 0 2 1 0 2 0 0 0 1 0 1 2 1 2 2 1 1 1 0 2 1 0 1 0 1 0 0 2 0 0 1 0 0 2 0 2 1 1 2 0 0 0 2 2 2 2 2 0 0 2 0 2 0 0 2 0 1 1 1 1 1 1 1 1 0 2 2 2 0 0 0 0 1 1 0 0 1 0 1 0 0 0 0 0 1 0 0 0 0 0 1 1 1 1 0 1 0 0 0 0 0 0 0 2 0 2 0 1 1 1 1 1 1 0 0 0 0 0 0 0 0 1 0 0 1 0 0 0 1 0 1 1 1 2 2 2 0 0 0 1 0 1 1 0 1 0 1 0 2 2 2 0 2 0 2 1 1 1 0 0 2 0 1 1 1 2 1 2 0 0 1 1 0 1 1 1 1 1 1 1 1 0 2 2 0 0 0 0 0 0 1 0 1 0 0 1 0 1 1 1 0 1 1 0 0 1 0 0 0 2 2 2 0 0 0 0 0 0 2 0 1 1 1 1 1 0 0 2 0 1 1 0 1 0 1 0 0 0 1 0 0 2 0 0 0 2 0 0 0 0 0 2 2 0 1 1 0 0 2 1 0 0 2 0 1 0 1 0 0 0 0 0 0 0 0 1 0 0 1 1 1 1 0 0 2 0 1 0 1 1 0 2 1 1 1 0 1 0 1 1 1 0 1 0 0 2 2 1 2 2 0 2 0 0 0 2 0 1 1 0 1 0 0 1 0 0 0 0 0 0 1 1 1 1 2 0 1 1 1 1 2 2 2 2 0 1 0 0 0 1 0 0 2 2 1 0 1 0 0 1 1 2 0 0 0 0 1 1 1 1 0 0 0 1 0 0 1 1 1 0 0 0 0 2 1 1 0 2 0 1 0 2 0 0 0 2 0 2 1 1 0 0 0 2 1 1 0 1 1 1 1 2 0 0 0 0 1 1 2 0 0 0 2 1 0 0 0 0 1 1 0 2 1 1 1 0 1 2 1 2 1 1 1 2 2 1 0 0 0 2 0 1 2 0 0 0 0 2 2 0 2 1 2 1 0 0 0 2 0 1 2 1 2 0 1 0 1 1 1 2 1 0 0 2 0 0 2 0 0 0 0 1 2 1 0 0 1 0 1 0 0 0 0 1 0 2 2 1 1 0 1 0 0 1 2 1 1 1 0 1 1 1 0 1 1 0 0 0 0 0 0 1 1 0 1 0 0 0 0 2 1 1 0 1 2 0 2 2 2 0 0 0 0 2 1 0 0 0 1 1 0 0 1 0 2 2 0 0 0 0 1 0 0 1 1 1 1 1 0 1 0 1 1 1 1 1 1 2 2 1 0 0 0 1 2 0 1 0 0 0 0 1 1 1 0 2 1 1 1 0 0 0 0 2 0 0 1 0 0 0 2 1 1 2 0 0 1 2 2 0 0 1 0 0 0 0 0 1 1 1 0 0 1 0 2 2 2 1 1 0 0 2 0 1 2 0 0 0 0 0 0 0 2 1 1 0 0 0 0 0 0 0 0 1 0 0 0 0 0 1 0 0 0 1 0 0 0 0 0 0 1 1 0 0 1 0 1 0 0 0 2 0 1 1 2 0 1 1 0 0 2 1 0 0 1 1 1 1 0 1 1 1 1 1 0 1 2 1 1 2 1 0 1 0 0 0 0 1 0 0 0 0 1 1 0 0 0 0 0 0 2 0 2 0 2 1 1 2 2 1 0 2 0 1 0 1 0 1 0 1 2 1 0 1 2 0 1 0 1 1 2 1 2 1 1 2 0 0 0 1 0 0 1 1 0 0 0 0 0 0 0 0 0 1 0 0 1 0 0 0 0 0 0 2 0 2 1 1 0 0 1 0 0 2 0 2 0 0 2 2 0 1 2 0 1 0 0 1 0 1 2 2 2 2 0 1 0 1 0 1 0 0 0 0 1 1 2 2 0 2 0 1 1 0 1 0 1 1 1 0 0 1 0 0 1 0 1 0 0 0 1 0 0 0 0 1 0 1 2 0 1 2 2 0 2 1 1 0 1 0 0 0 1 0 1 0 1 0 0 0 0 0 0 2 0 1 1 1 0 1 0 1 1 0 0 1 1 1 0 0 1 2 1 0 0 0 1 1 1 1
139 1 1 0 0 1 1 2 0 0 0 0 2 2 0 0 1 0 2 0 1 1 0 0 0 0 1 0 1 2 2 0 0 1 1 0 1 2 0 0 1 1 0 0 0 0 0 0 0 0 0 0 0 1 1 1 0 0 0 2 0 0 0 2 0 1 1 1 0 0 0 2 1 2 0 2 2 1 2 1 0 2 2 2 2 0 0 0 0 2 0 0 0 0 1 2 1 1 0 1 0 1 0 0 2 1 2 0 1 1 0 0 0 1 1 1 1 0 2 0 0 0 2 2 2 0 0 1 1 1 0 0 1 0 1 1 0 0 0 0 0 0 1 0 0 0 0 0 0 0 0 0 0 0 0 0 0 0 0 1 1 1 0 1 1 1 1 2 0 1 1 0 1 1 1 0 0 0 0 0 0 0 0 1 0 0 1 1 1 0 2 0 1 1 1 2 2 2 0 1 0 1 0 1 2 0 1 1 0 0 1 1 1 0 0 1 0 1 1 0 1 1 0 0 1 0 0 2 1 2 0 0 0 0 1 0 0 2 0 0 0 1 1 0 2 2 1 0 0 0 0 0 0 0 1 0 1 1 0 0 0 0 0 0 1 0 0 0 1 0 1 0 1 2 0 1 0 1 2 0 0 0 1 1 2 2 2 1 0 2 0 0 0 1 0 1 0 0 1 0 0 0 2 0 0 0 1 1 0 0 0 1 0 1 1 1 2 0 1 0 0 1 0 1 2 0 0 0 0 1 0 1 0 0 0 0 0 2 1 1 1 2 0 2 2 0 0 0 1 1 1 1 0 2 2 0 0 1 0 0 0 0 1 0 1 0 0 2 1 0 1 1 1 2 0 2 2 1 1 2 1 2 0 2 2 2 0 0 0 0 1 1 0 0 1 0 1 1 0 0 0 0 1 2 1 0 1 0 0 0 2 0 0 0 1 1 1 0 0 0 1 2 0 1 1 1 0 0 1 0 0 0 0 1 1 1 0 0 1 1 1 0 0 0 0 1 1 2 0 0 0 1 0 2 1 0 1 1 1 2 1 0 1 1 0 1 0 1 0 0 1 0 1 1 0 1 0 0 2 0 2 0 0 1 1 2 0 2 2 0 2 2 0 1 0 0 2 0 2 2 0 2 1 1 0 0 1 1 1 0 0 2 0 0 0 1 0 0 0 1 1 1 1 1 1 2 0 0 0 1 0 0 1 1 1 0 0 0 0 1 0 0 1 0 1 1 0 1 1 1 0 0 0 2 1 1 0 0 1 0 1 0 1 0 0 0 0 1 1 0 1 1 1 0 0 1 1 1 1 1 0 0 0 1 1 0 1 2 2 2 0 0 1 0 0 0 0 0 0 0 0 1 0 1 0 0 2 0 2 1 0 0 0 0 0 0 1 0 0 0 0 0 0 1 1 0 2 0 0 0 1 0 0 0 0 0 2 1 2 2 1 1 0 1 1 1 0 1 1 2 2 1 0 2 0 2 0 0 1 1 0 1 2 2 2 2 2 2 0 0 0 1 0 1 0 1 1 0 1 0 0 2 2 1 1 2 1 0 1 2 1 0 0 2 0 0 0 1 0 2 0 2 0 0 1 0 1 2 2 0 1 0 1 1 0 0 0 0 0 0 0 0 0 0 0 2 0 2 1 1 0 2 0 0 0 0 0 0 0 1 0 1 0 1 2 0 1 2 0 1 1 1 1 1 0 0 1 0 1 0 0 0 2 0 0 1 2 0 2 1 1 0 1 1 1 0 2 0 1 1 0 1 0 1 1 1 0 2 1 2 0 1 1 1 1 1 0 1 0 1 1 0 0 0 2 1 0 0 1 0 1 0 1 0 1 0 1 0 1 1 1 2 0 2 0 2 0 0 0 1 1 0 2 2 0 2 0 0 0 0 0 0 1 0 1 0 0 0 0 0 0 0 0 0 1 0 1 0 0 0 0 0 1 0 0 0 1 0 1 0 1 0 0 1 0 2 0 2 2 1 0 0 0 0 0 0 1 2 1 0 0 1 2 0 1 1 2 0 0 0 1 1 2 2 1 1 1 1 0 0 0 1 0 1 1 1 1 2 2 0 0 2 0 0 1 1 2 1 0 0 1 0 0 2 0 0 0 1 1 1 0 1 1 0 1 0 0 1 1 0 2 0 2 2 1 0 2 1 2 1 0 0 0 0 1 0 1 1 2 0 0 0 0 0 0 2 0 0 1 0 0 2 0 2 0 0 0 0 1 2 1 0 0 1 0 0 0 0 0 0 1 1
140 1 0 0 0 0 1 2 0 1 0 1 0 0 0 0 0 0 1 1 1 2 0 0 0 0 0 0 2 2 2 1 0 1 2 0 2 0 0 0 1 1 2 2 0 1 1 0 1 0 0 1 0 2 0 0 0 0 1 1 1 1 0 2 0 1 1 0 0 0 0 1 1 2 1 2 2 0 1 0 0 1 2 0 0 1 0 0 0 2 0 0 0 0 1 1 1 2 0 2 0 0 2 0 1 1 2 1 0 2 0 1 1 2 1 1 2 0 1 2 2 0 2 2 1 1 0 2 1 2 0 0 0 0 0 0 0 0 0 0 2 0 1 0 0 0 0 0 0 0 0 0 0 1 0 0 1 1 0 0 1 1 0 0 0 2 0 1 1 2 0 0 0 2 1 2 1 0 0 0 0 0 2 0 0 0 1 1 0 1 0 1 0 0 2 1 2 2 0 2 0 0 0 0 1 0 1 1 2 0 0 0 1 0 2 0 0 0 0 0 0 0 2 0 0 2 2 2 1 1 1 1 0 0 1 0 0 2 0 0 0 1 2 0 2 2 0 1 1 1 1 0 1 0 1 0 1 0 0 0 0 0 0 0 1 0 1 0 2 2 0 1 0 0 0 0 0 0 1 0 0 0 1 1 2 2 2 1 0 2 0 1 1 0 1 0 1 1 0 1 1 1 2 0 0 2 0 2 0 0 0 1 0 0 0 0 1 0 0 1 1 1 1 2 1 0 0 0 0 1 0 1 1 1 0 0 0 2 0 0 1 1 0 2 0 0 1 0 1 1 1 0 0 0 0 0 1 1 1 0 1 1 2 0 1 0 0 2 1 0 1 1 0 2 1 1 1 1 1 2 1 1 1 0 0 0 0 0 0 0 0 0 0 0 2 1 1 0 1 1 1 1 1 2 2 1 0 1 0 0 0 0 1 1 0 2 0 1 0 1 0 0 1 1 0 0 0 1 0 1 0 0 2 2 2 1 0 0 1 0 2 0 0 0 0 1 2 1 1 2 0 1 0 2 0 0 1 1 2 2 1 0 0 0 0 0 0 1 0 1 1 1 2 1 1 1 1 1 1 1 1 1 0 1 1 1 0 1 1 0 1 1 2 2 2 1 0 0 1 1 1 1 2 0 0 0 2 1 0 0 0 2 1 1 1 0 0 1 0 1 1 2 0 0 0 2 1 0 0 1 0 0 2 1 2 0 1 0 0 0 1 2 2 1 0 2 0 2 0 2 0 0 0 1 2 0 1 1 0 0 0 0 0 0 0 0 0 1 1 0 1 0 2 0 0 0 0 1 1 1 0 1 0 0 1 0 0 0 0 0 0 2 0 0 0 0 0 2 0 2 2 0 1 0 1 0 1 0 2 2 1 0 0 0 0 0 0 0 0 0 0 0 0 0 0 1 1 2 0 0 1 0 0 0 0 1 2 1 2 2 1 1 0 0 1 1 1 1 0 1 2 1 0 1 0 2 1 0 2 0 0 0 1 1 1 2 0 2 0 0 0 0 0 0 0 1 2 1 2 1 1 0 2 0 0 2 1 0 1 1 1 0 1 1 0 1 0 0 0 0 0 1 1 0 1 1 2 1 1 1 1 0 0 2 0 0 1 1 1 0 0 0 0 0 2 0 2 2 2 2 2 2 1 0 0 0 0 0 0 0 0 0 0 0 1 0 1 0 0 0 0 0 0 0 0 0 0 0 1 0 0 0 2 0 0 0 1 0 2 2 1 0 2 0 0 0 2 0 1 1 0 2 0 0 0 1 1 2 1 2 0 1 0 1 1 1 0 1 0 1 0 0 0 0 0 0 1 0 0 0 0 0 2 0 1 0 1 0 2 2 2 2 0 2 1 2 0 2 0 0 0 2 1 1 0 2 0 0 1 0 0 0 1 0 1 0 0 0 0 2 0 0 0 0 2 0 0 0 0 1 0 0 0 0 0 0 2 0 1 0 0 0 0 1 0 2 0 0 0 2 2 2 0 0 0 0 1 1 0 0 1 1 1 1 2 1 2 0 0 0 1 0 2 2 2 1 0 1 0 1 1 0 1 0 1 1 1 1 2 1 1 1 2 2 0 2 1 0 0 1 0 0 0 1 1 0 0 1 2 0 0 0 1 0 1 0 0 0 0 0 2 0 1 2 1 0 1 0 0 0 2 0 0 0 0 1 0 0 0 0 0 0 0 0 0 2 0 1 1 1 0 1 0 1 0 0 0 0 0 2 1 0 0 2 0 1 0 0 0 1 2 2
141 0 1 1 1 0 2 1 0 0 0 1 0 1 0 0 0 0 1 1 1 1 0 1 1 1 0 0 2 2 2 0 1 1 1 0 1 0 0 0 2 2 0 0 0 0 2 0 0 1 1 1 0 0 1 1 0 0 1 1 1 0 0 2 0 0 1 0 0 0 1 2 2 2 2 2 2 2 2 0 2 2 2 1 2 0 0 0 0 2 0 0 0 0 0 2 0 0 0 0 1 0 1 0 1 1 2 0 1 1 0 1 0 1 0 1 1 0 0 2 2 0 2 2 2 0 0 1 0 1 0 1 0 0 0 0 1 0 0 0 1 0 0 0 0 0 0 0 0 0 0 0 0 0 1 1 1 1 0 2 1 1 0 1 1 2 1 0 2 2 0 2 1 1 1 1 0 1 0 0 1 2 0 0 1 1 0 0 0 0 2 0 0 0 1 1 1 2 0 1 0 0 0 1 1 0 1 1 1 0 0 1 0 0 1 0 0 0 2 2 0 0 2 0 0 0 0 2 0 2 1 1 1 1 1 0 0 2 0 1 1 1 1 0 2 2 0 1 1 1 0 0 1 0 0 1 1 2 1 0 0 1 0 0 1 0 1 1 2 1 0 2 1 1 1 0 0 2 2 0 1 0 1 1 2 2 2 0 0 2 0 1 1 0 2 1 0 1 0 1 1 0 2 0 0 0 1 2 0 0 0 1 0 2 2 0 2 0 1 0 1 1 2 2 0 0 0 0 2 0 0 1 0 0 0 0 0 0 0 0 0 0 1 2 1 0 1 0 0 2 1 0 1 2 0 2 2 1 0 1 0 0 1 1 0 0 0 2 2 0 2 2 1 1 1 2 2 2 1 2 0 0 2 0 0 0 0 0 0 1 1 1 0 0 2 0 0 1 1 1 1 1 1 2 1 0 1 0 0 0 0 2 0 0 0 2 0 1 1 1 0 0 0 1 2 1 0 0 0 0 0 0 0 1 1 0 0 1 0 0 2 0 0 1 1 2 2 0 1 2 0 0 1 2 1 1 1 2 0 1 2 0 0 0 0 1 1 2 0 1 2 1 2 0 1 1 1 0 2 0 1 1 0 2 1 1 0 0 0 0 1 1 0 1 1 0 1 1 2 2 1 2 1 1 0 0 1 2 1 0 0 2 0 0 0 2 1 0 0 0 0 2 1 0 0 2 2 2 2 0 1 1 0 0 1 1 1 0 1 1 1 1 1 0 1 2 0 1 0 2 0 1 0 2 1 1 0 0 1 1 1 0 0 1 1 0 0 0 0 1 0 0 1 0 0 1 1 0 2 0 1 0 0 2 2 0 2 0 0 0 0 0 0 0 0 0 1 0 0 0 0 1 0 1 0 0 0 0 1 1 1 0 0 1 1 1 0 0 0 1 1 1 0 0 0 1 1 1 0 0 0 0 1 0 0 1 2 1 0 0 0 0 1 2 1 1 0 1 0 0 0 2 0 1 0 1 1 0 1 0 0 0 0 0 0 1 1 1 1 0 0 1 1 0 0 2 0 2 1 1 2 0 2 0 0 2 2 1 2 1 1 1 0 1 2 0 0 0 0 2 0 2 0 0 1 0 2 2 1 0 0 0 0 2 0 0 1 1 1 0 0 0 0 0 2 2 0 0 0 0 0 0 0 1 0 1 1 0 0 1 1 0 0 0 0 0 0 0 0 0 0 0 0 0 0 1 1 0 0 0 0 0 2 0 1 0 2 0 2 1 0 1 1 1 0 0 0 0 2 2 0 2 2 0 0 1 1 1 1 1 1 2 1 0 1 0 0 2 0 2 2 0 0 0 1 1 0 0 0 1 2 1 2 0 2 0 2 0 1 1 1 1 0 1 0 2 0 1 0 0 0 2 2 1 0 1 0 0 1 1 0 0 1 1 1 1 1 1 0 0 0 0 0 0 2 0 0 1 0 0 0 0 1 0 0 0 1 0 2 0 0 0 0 2 0 1 0 1 1 2 1 1 0 0 0 0 1 2 0 0 2 2 2 0 1 1 2 0 0 0 0 2 1 1 1 0 1 2 0 2 0 1 0 0 2 1 2 0 1 1 0 1 0 0 0 0 0 1 1 2 0 0 0 0 0 0 1 0 2 1 0 0 0 1 1 0 1 2 0 2 2 0 2 0 0 0 0 0 0 1 1 0 0 1 2 0 0 0 1 0 0 0 0 1 0 2 0 1 1 0 0 1 0 2 0 1 0 0 0 1 0 0 1 2 0 0 0 1 1 1 2 2
142 1 0 0 0 0 1 2 1 2 0 0 0 0 0 0 0 0 1 1 1 0 0 0 0 0 2 1 2 2 2 1 2 1 0 0 0 1 0 0 1 1 1 1 0 2 0 0 1 1 1 1 0 0 2 0 0 0 0 0 1 1 0 2 0 1 1 0 0 0 0 2 2 2 2 2 2 0 1 0 0 2 1 1 1 0 0 0 0 2 0 2 0 0 0 1 0 2 0 2 1 0 1 0 1 1 2 1 1 1 1 2 0 2 0 0 2 0 1 1 1 1 1 1 1 0 0 0 0 0 2 0 0 0 1 1 0 0 0 0 0 0 0 0 0 0 0 0 0 1 1 0 0 0 1 1 1 2 0 1 0 0 0 0 0 1 0 0 1 2 0 1 2 0 0 1 0 1 0 1 0 0 0 1 0 0 1 1 0 0 0 1 0 1 2 1 0 2 0 1 0 0 1 1 1 1 1 0 2 0 0 0 1 0 2 0 0 1 1 0 1 1 2 0 0 0 0 1 0 1 1 1 0 0 2 0 0 2 0 0 0 0 2 0 1 1 0 1 1 1 1 0 1 0 0 0 0 0 0 0 0 0 0 1 1 0 1 0 1 1 1 1 1 1 0 1 0 0 2 0 1 1 1 1 2 2 2 2 0 2 0 0 1 0 2 1 1 0 0 0 0 0 2 0 0 0 1 2 1 0 1 1 0 1 1 1 1 0 0 0 1 2 2 1 1 0 0 0 1 0 0 2 0 0 0 0 1 1 0 1 0 1 2 2 1 0 1 0 0 2 2 0 0 2 2 0 1 1 0 2 2 0 2 2 0 1 0 2 1 0 1 1 0 2 0 0 1 0 1 2 2 1 2 0 0 0 0 0 0 0 0 0 1 0 2 1 1 1 0 0 0 0 1 2 1 1 1 1 0 0 2 0 1 0 1 2 1 0 0 0 0 1 1 1 1 1 0 0 0 0 0 0 0 0 0 0 0 0 1 0 2 0 0 0 0 0 1 0 1 2 0 1 1 1 2 1 2 2 1 1 1 0 2 1 0 1 1 2 0 2 2 2 2 0 0 0 0 0 2 0 2 0 0 1 1 1 0 1 1 0 1 2 0 2 1 0 2 1 2 2 0 2 0 2 0 0 1 0 0 0 0 0 0 0 0 2 0 0 0 0 0 2 1 0 0 2 0 2 2 0 2 0 1 0 1 0 0 1 0 0 1 1 1 0 0 2 0 0 2 1 0 0 0 2 1 1 0 0 0 1 0 0 0 1 1 0 0 2 1 0 1 2 0 0 0 0 1 2 2 2 0 1 0 0 1 0 0 2 2 2 0 2 2 0 0 0 0 1 0 1 1 1 1 0 0 0 1 0 1 1 0 0 0 0 0 0 0 0 0 1 1 1 0 0 0 1 2 1 0 0 0 0 1 0 0 0 2 0 2 2 1 1 0 0 1 1 1 2 0 0 1 2 0 0 0 2 0 0 2 0 0 0 0 1 2 2 0 2 1 0 0 1 0 1 0 1 1 0 0 0 1 0 2 1 1 2 1 0 1 2 1 0 0 0 0 0 0 1 0 2 0 2 0 0 1 0 1 2 2 1 0 0 0 2 0 0 1 0 1 0 0 0 0 0 1 1 1 1 1 1 1 2 0 0 0 1 0 0 0 1 0 1 0 0 0 1 0 0 0 2 2 2 0 1 0 0 0 0 2 1 0 1 2 1 0 0 1 0 2 1 1 0 1 0 1 0 0 0 1 1 1 1 0 2 2 0 0 2 1 2 0 1 1 0 1 0 0 1 0 1 1 0 0 0 2 2 2 0 0 2 2 1 1 1 0 0 1 0 2 2 2 2 0 2 0 1 0 1 1 0 0 2 0 1 0 2 0 0 1 0 1 1 2 1 2 1 1 0 0 0 0 0 0 1 0 2 0 1 0 0 0 0 0 0 0 1 1 0 1 0 1 0 0 2 0 2 0 1 2 2 2 2 0 1 1 2 0 2 0 0 1 1 0 0 2 2 2 0 0 0 1 0 2 2 2 1 0 2 0 1 0 1 1 0 1 1 1 2 2 2 0 2 0 2 1 2 1 1 1 0 1 0 0 2 0 0 0 2 2 0 0 0 2 1 0 0 1 0 1 0 2 0 1 1 1 0 1 1 1 1 2 0 0 1 1 0 0 1 1 1 1 0 0 0 0 0 0 1 1 0 0 1 0 2 0 2 2 0 1 2 0 0 0 1 0 0 0 0 1 0 0 0
143 1 0 0 0 1 2 2 0 1 0 1 0 0 0 0 0 0 1 2 2 2 0 1 1 1 1 0 1 2 2 0 0 1 0 0 1 0 0 0 1 1 1 1 0 1 0 0 0 1 1 1 2 0 0 0 1 0 2 0 1 0 0 1 0 1 1 1 0 0 0 0 1 2 1 2 2 1 2 1 0 1 2 1 1 0 0 0 0 1 0 0 0 0 1 2 1 0 0 0 2 0 1 0 1 1 2 0 1 1 1 2 1 2 2 2 2 0 1 0 0 1 1 1 1 0 0 1 1 2 0 0 0 0 0 0 0 0 0 0 1 0 0 1 0 0 0 0 0 0 0 0 0 0 0 1 1 1 0 1 0 0 0 1 2 2 0 0 1 2 0 0 0 2 1 1 0 1 0 1 0 0 1 0 0 0 1 0 0 0 0 0 0 0 2 2 0 2 0 0 0 2 1 0 1 0 0 0 0 0 1 1 1 0 0 0 0 2 0 0 0 0 1 0 1 0 0 1 0 0 0 0 1 1 1 0 0 2 0 0 0 0 2 0 1 1 0 0 0 1 1 1 0 0 0 1 1 2 0 0 0 0 0 0 0 0 0 0 1 1 0 2 2 2 0 0 0 1 1 0 0 0 1 1 2 2 2 2 0 2 0 1 1 0 1 0 1 0 0 0 0 0 2 0 0 0 1 1 0 0 0 0 0 2 2 1 2 1 1 0 0 2 0 1 1 0 0 0 1 1 1 1 0 0 0 0 0 2 0 1 0 0 2 2 1 0 1 0 0 1 1 0 0 1 1 0 0 0 0 2 2 0 1 0 1 1 0 2 2 0 1 2 1 2 0 0 1 2 0 0 1 2 1 0 1 1 0 0 0 0 0 0 1 0 2 2 2 2 0 0 0 1 0 2 2 0 0 1 0 0 0 0 0 0 2 2 1 0 0 0 0 0 0 1 1 0 0 1 0 1 1 0 0 0 0 0 0 1 0 0 2 0 1 1 0 2 2 1 0 0 1 1 0 2 0 0 1 2 1 2 2 1 0 0 0 2 1 1 0 0 1 0 2 1 1 0 2 1 2 0 1 1 0 0 2 1 0 0 0 0 0 0 0 2 2 0 1 2 2 2 2 2 2 0 0 1 2 1 1 0 0 2 0 2 2 0 0 0 0 2 1 1 0 0 1 2 0 0 0 1 0 0 0 0 0 0 2 1 0 2 0 0 0 0 0 1 0 0 2 2 0 0 0 2 2 0 0 0 1 0 1 0 2 0 0 0 1 1 1 1 0 2 1 0 0 0 0 0 1 0 0 2 0 0 0 0 0 0 0 0 0 0 0 1 1 0 1 1 0 1 1 1 1 1 0 0 0 0 2 2 1 0 0 0 0 1 1 1 0 1 1 2 0 1 1 0 1 2 0 0 0 0 1 0 0 2 2 1 2 2 1 1 0 1 2 2 2 1 0 2 1 1 0 1 0 2 1 0 1 0 0 0 0 1 1 1 1 2 0 1 1 0 1 0 1 2 0 0 1 0 0 0 2 0 0 2 1 0 1 1 1 0 1 2 1 1 0 0 0 1 0 1 0 0 0 0 2 1 2 0 0 0 0 0 0 0 0 0 0 0 0 0 0 0 1 1 1 0 0 0 0 2 0 0 0 0 0 0 0 0 0 0 0 1 1 0 0 1 0 1 1 1 0 0 0 0 1 0 0 0 0 0 2 0 1 0 2 1 1 2 1 0 1 0 0 1 1 1 1 1 1 1 0 0 0 1 0 1 2 1 1 2 2 1 2 0 0 0 0 1 1 0 0 0 2 1 1 0 0 1 1 0 2 0 0 0 2 1 1 1 1 2 0 2 1 2 0 1 1 0 1 1 2 1 0 1 1 0 1 0 1 0 0 0 0 0 0 2 0 0 0 0 0 0 2 0 0 0 0 2 0 0 0 0 0 0 2 0 1 0 0 0 0 1 0 1 0 0 1 2 2 2 1 0 1 1 0 1 0 0 2 1 2 0 2 2 2 0 0 1 0 0 1 1 2 2 0 0 0 1 0 1 1 0 2 0 0 1 2 2 0 2 0 1 0 0 2 0 1 0 0 0 0 1 1 0 0 1 1 0 0 0 2 0 0 0 0 1 1 0 2 0 1 0 1 0 1 1 2 1 1 0 0 0 0 1 2 0 1 0 0 0 1 1 0 1 1 1 1 0 0 1 0 1 0 0 0 0 0 1 0 0 1 2 0 0 0 0 0 1 1 1
144 1 1 0 0 1 1 1 0 1 0 1 1 1 0 0 1 0 2 0 0 0 1 0 0 0 0 0 2 1 1 0 2 2 2 1 2 1 0 0 1 1 0 0 0 1 0 0 1 0 0 0 0 0 2 2 0 0 0 2 0 1 0 2 0 1 0 0 0 0 0 2 1 1 1 1 1 1 1 0 1 2 2 1 1 0 0 0 0 2 1 1 0 1 1 2 1 0 0 0 2 0 1 0 1 0 2 1 1 1 0 1 1 2 2 2 2 0 1 1 1 0 2 2 1 0 0 0 0 1 2 1 0 0 0 0 0 0 0 0 1 0 0 0 0 0 0 0 0 0 0 0 0 0 0 0 0 0 1 2 0 0 1 1 1 1 0 1 0 0 2 1 1 1 0 1 1 1 0 1 0 0 1 0 1 1 1 1 0 0 0 1 0 0 2 1 1 2 0 1 0 1 0 1 2 0 0 1 1 0 1 1 1 0 2 1 1 0 2 2 0 0 2 0 1 1 0 0 0 0 1 1 0 0 2 0 1 2 0 0 0 0 2 0 1 1 0 0 1 1 1 1 1 0 0 0 1 1 0 0 0 0 0 0 0 0 0 0 2 0 0 1 1 1 0 1 0 1 1 0 0 0 0 0 2 0 0 2 0 2 0 1 2 0 2 0 0 0 0 0 0 0 1 1 0 0 1 1 0 1 0 2 0 2 2 0 2 0 0 0 1 2 1 1 1 0 0 0 0 0 0 2 1 0 0 0 0 2 0 1 1 0 1 2 1 0 1 0 1 0 0 1 0 1 1 0 1 0 0 2 2 0 1 1 1 1 0 1 2 0 2 2 0 2 0 1 0 2 0 2 1 0 1 0 0 1 0 1 1 1 1 1 1 0 2 1 1 1 1 0 0 0 1 2 1 0 0 0 0 0 0 1 1 1 0 2 0 0 0 0 1 1 1 1 0 0 0 1 0 2 2 1 0 0 0 1 0 2 2 0 2 0 0 0 0 1 1 1 0 0 0 1 0 1 1 0 1 0 0 1 0 0 1 1 0 0 0 1 0 0 1 0 2 0 0 0 0 0 1 1 2 0 0 0 2 0 0 1 0 0 0 2 0 2 0 0 1 2 2 2 0 1 1 1 0 0 1 1 0 0 0 1 0 0 0 1 0 1 0 1 1 2 1 1 1 2 0 0 0 1 0 1 2 2 2 0 0 0 0 2 0 0 2 2 2 1 0 1 1 1 0 0 0 2 2 0 0 0 0 0 0 2 1 0 0 0 0 2 2 1 1 1 1 0 0 1 2 0 2 0 0 0 0 0 1 0 1 1 1 1 0 0 0 1 1 0 1 2 0 1 1 0 1 1 0 0 0 0 1 1 2 0 0 1 1 1 1 0 0 0 0 0 0 1 1 0 2 0 0 0 0 0 1 0 0 1 2 1 2 1 2 1 0 2 2 1 0 1 0 1 1 0 1 2 1 2 1 0 1 0 0 0 0 0 0 1 0 2 1 1 0 1 0 1 0 2 0 1 0 0 2 0 2 0 0 2 1 1 1 0 1 0 0 1 0 1 0 0 0 2 0 2 0 1 2 1 1 2 2 1 1 0 0 2 0 1 1 1 1 0 0 1 1 0 1 1 1 0 0 0 0 1 0 0 0 0 1 0 0 2 0 2 0 0 0 0 0 1 0 0 0 0 0 0 0 1 0 0 2 2 0 0 2 0 0 1 2 0 1 2 0 1 2 0 1 0 1 1 2 2 0 1 1 0 0 1 1 2 1 2 0 1 0 0 0 0 0 1 1 0 0 0 0 1 0 0 1 1 0 2 2 0 1 0 0 1 1 1 1 1 0 1 0 2 0 1 0 2 0 0 0 2 1 0 0 1 0 0 2 0 1 0 0 0 0 0 0 1 0 0 0 0 0 1 1 1 0 2 0 0 0 0 0 0 0 0 1 0 1 0 0 0 0 0 0 1 0 0 2 2 2 2 1 0 1 1 1 1 0 1 1 1 0 1 1 1 1 0 0 0 0 2 1 1 1 0 1 2 0 1 0 1 1 0 2 0 1 0 1 1 0 2 0 0 1 1 1 0 0 0 0 0 0 1 0 0 1 0 1 0 0 0 2 1 1 0 0 1 0 1 2 0 2 0 0 0 0 1 1 1 2 0 0 0 1 0 1 0 2 2 0 1 0 0 0 2 0 0 2 0 0 0 0 2 0 0 0 0 0 1 0 0 0 1 0 0 0 0 0 0 2 2
145 0 0 0 0 1 2 2 0 2 0 0 2 2 0 0 0 0 0 2 2 2 0 0 0 0 1 0 1 2 2 0 2 2 0 0 0 2 0 0 1 1 0 0 1 1 2 0 0 0 0 1 0 0 2 2 0 0 1 0 1 0 0 1 1 0 2 0 0 0 0 2 2 2 1 2 2 1 1 0 0 1 2 1 2 0 0 0 0 2 0 0 0 1 0 0 0 2 0 2 0 0 1 0 1 1 2 0 0 2 1 1 0 2 0 0 2 1 1 2 2 0 1 1 1 1 0 1 1 1 0 0 0 0 1 1 0 0 0 0 1 0 0 0 0 0 0 0 0 0 0 0 0 0 0 0 0 1 0 1 1 0 0 1 0 1 0 2 0 1 1 1 0 2 1 1 0 0 0 0 0 0 0 2 0 0 2 0 0 0 0 0 0 0 1 1 2 1 0 0 0 0 0 0 1 0 1 1 1 1 0 0 2 0 2 0 0 1 1 0 0 0 1 0 0 1 1 1 0 1 0 0 0 0 1 0 0 2 0 0 0 0 2 0 1 1 1 0 0 0 0 0 1 0 1 0 0 0 0 0 0 0 0 0 1 0 0 1 2 1 0 1 1 2 0 0 0 1 2 0 2 0 0 0 1 0 0 1 0 2 0 1 1 0 1 0 1 1 1 1 0 0 1 1 0 0 0 2 1 0 1 1 0 2 2 2 2 0 1 0 1 2 1 1 1 0 1 0 0 1 0 1 0 1 0 0 0 2 0 1 1 1 1 1 0 0 1 1 1 1 1 0 1 2 1 0 0 2 0 1 1 0 0 0 0 0 0 2 2 1 2 2 0 2 1 1 1 1 0 1 2 1 0 0 0 0 0 0 0 0 0 0 1 0 1 1 2 0 0 0 0 0 0 2 2 0 0 1 0 0 0 0 0 0 1 1 0 0 0 0 0 2 0 2 1 1 0 0 1 2 2 1 0 0 0 0 0 0 0 1 1 0 0 1 1 1 1 0 0 1 0 0 0 2 0 0 0 2 0 2 2 0 0 1 0 1 0 1 0 0 1 0 2 0 1 0 1 0 2 0 1 1 0 0 2 0 0 1 1 0 1 1 0 0 1 0 0 0 1 1 1 2 2 0 0 1 2 0 0 0 0 1 0 0 1 0 0 2 0 2 1 2 0 0 0 2 1 0 0 2 0 1 0 0 0 0 0 0 1 0 1 2 1 0 0 1 0 0 2 0 0 0 0 2 2 0 0 0 1 0 1 0 1 0 0 1 0 2 0 0 0 1 0 0 0 0 0 2 2 2 0 0 0 0 0 0 0 2 1 1 0 1 1 0 0 0 0 1 0 0 0 1 0 0 1 0 0 1 1 1 1 0 0 0 1 1 0 0 0 0 2 2 0 0 0 1 1 1 0 0 1 0 0 0 0 0 2 2 2 2 1 1 0 1 1 1 1 1 0 1 2 2 1 1 1 2 1 1 1 0 0 0 0 0 0 1 0 2 0 0 0 1 0 0 1 2 1 1 0 0 2 0 2 0 0 2 1 0 1 1 2 0 0 1 1 0 0 0 0 0 0 0 0 0 1 0 2 1 2 1 1 0 0 2 0 0 1 1 1 0 0 0 1 1 0 2 1 0 0 0 0 1 1 0 0 2 1 0 0 0 0 1 0 0 0 1 0 1 0 0 0 0 0 0 0 0 1 0 2 0 0 1 2 0 1 0 2 0 0 2 1 0 2 1 0 0 2 1 0 0 0 1 0 0 0 2 0 1 1 1 1 1 1 0 1 0 1 1 0 2 1 0 0 0 1 0 1 0 0 1 1 0 2 0 2 0 2 0 1 2 2 1 0 2 0 1 0 1 1 0 1 1 1 1 0 2 0 1 2 1 0 1 1 1 2 0 1 0 0 0 0 0 0 0 2 0 0 0 0 0 0 1 0 0 0 1 1 0 0 0 0 0 0 2 0 2 0 0 1 1 1 1 0 0 0 0 0 2 1 0 2 1 0 0 1 1 1 0 0 1 0 0 0 0 2 1 0 1 0 0 0 0 1 0 1 1 1 1 2 1 0 2 0 2 1 1 2 1 1 0 1 1 0 2 0 0 0 1 1 1 0 0 2 0 1 1 0 0 1 0 1 0 1 1 1 0 1 2 2 2 2 0 0 1 1 0 1 0 0 0 0 0 0 0 0 2 0 1 1 0 0 1 0 1 0 0 0 0 0 2 0 0 0 0 0 0 0 0 0 0 1 1
146 1 1 0 0 0 1 2 1 1 0 0 1 1 0 0 1 0 0 1 1 1 1 0 0 0 1 0 1 2 2 0 1 1 2 0 2 1 0 0 2 1 0 0 0 0 0 0 0 0 0 0 0 0 1 1 0 0 0 0 0 1 0 1 2 0 1 0 0 0 0 0 2 2 0 2 2 2 2 2 0 2 2 1 1 0 0 0 0 2 0 1 0 1 1 2 1 1 1 0 2 0 1 0 0 0 2 0 0 2 1 1 0 2 0 0 1 1 2 1 1 0 0 0 0 2 0 1 1 1 1 1 0 0 0 0 0 0 0 0 1 0 0 0 0 0 0 0 0 0 0 0 1 0 0 1 1 1 0 1 0 0 0 1 1 2 0 1 1 1 1 1 1 1 0 0 0 1 0 1 0 0 0 0 0 0 0 1 0 0 1 1 0 0 1 1 0 1 0 1 0 0 1 0 2 0 1 1 1 0 0 2 1 0 1 0 0 0 2 2 0 0 2 0 0 0 0 2 0 1 0 0 0 0 2 0 0 2 0 0 0 0 2 0 2 2 0 0 1 1 1 0 1 0 0 0 0 1 0 0 0 0 0 1 1 0 1 0 0 1 1 2 0 2 0 0 0 1 2 0 1 0 1 1 2 2 2 1 0 2 0 0 2 0 2 0 0 1 1 0 0 0 2 0 0 0 0 1 0 0 0 1 0 2 2 0 1 0 1 0 0 2 0 1 1 0 0 0 1 1 0 1 0 0 0 0 0 1 0 0 0 1 1 2 1 0 1 0 0 1 1 1 0 1 1 0 1 0 0 1 1 0 2 2 1 0 0 1 2 0 2 2 0 2 0 1 1 2 1 2 2 2 0 0 0 1 0 0 0 0 0 1 1 0 1 0 1 0 0 0 0 0 0 2 2 0 0 1 0 0 1 1 1 1 1 2 0 0 0 0 0 0 0 0 0 1 0 2 0 1 2 1 0 0 0 0 0 2 0 0 2 0 0 1 1 0 1 1 0 2 0 1 2 2 2 2 2 1 1 1 1 0 0 1 0 1 0 2 0 0 1 0 1 2 1 0 1 1 2 0 1 0 0 2 0 2 0 2 2 0 2 2 2 2 2 1 0 2 2 2 1 2 1 1 0 0 1 1 0 0 0 1 1 1 1 1 1 0 0 0 0 2 1 1 1 2 0 0 0 1 0 0 0 0 0 0 1 0 0 1 1 1 1 0 1 2 0 0 2 1 0 0 0 2 2 0 0 1 1 1 1 0 1 0 0 0 1 0 0 0 0 1 1 0 0 1 1 2 2 2 0 0 1 1 1 1 2 0 0 0 0 0 2 0 0 0 0 1 1 1 2 1 0 1 0 0 1 0 1 1 0 0 0 1 1 1 1 0 0 1 0 1 0 0 0 0 2 0 0 0 0 0 0 0 0 0 2 0 1 1 0 0 0 1 1 1 1 0 0 0 0 2 0 1 0 2 0 1 2 0 0 0 2 2 2 2 0 2 1 1 1 1 0 1 0 1 1 1 1 0 1 0 2 0 0 2 1 1 2 1 2 0 0 1 2 0 0 0 0 1 1 0 0 0 1 0 2 2 2 0 1 0 0 1 0 1 1 1 1 1 0 0 1 0 1 1 1 0 0 0 0 1 0 0 0 0 1 0 0 2 2 0 0 0 0 1 0 1 0 1 1 1 0 1 0 0 0 1 2 0 0 1 1 0 0 1 2 1 1 2 0 0 1 2 0 0 0 2 0 0 1 0 1 1 1 0 1 0 2 0 2 2 0 2 2 2 0 1 0 2 2 0 0 0 2 1 1 0 1 0 1 0 2 0 0 0 1 0 0 1 1 0 0 2 0 0 0 1 0 0 1 2 2 2 0 2 1 0 0 0 0 0 1 0 1 0 0 0 0 0 0 0 0 0 1 0 1 0 0 0 0 1 0 0 0 0 0 0 0 0 0 0 0 0 0 1 1 0 2 2 2 2 0 0 0 0 0 0 0 0 1 1 0 0 2 2 2 0 0 1 1 0 2 2 0 0 1 2 0 0 0 0 1 0 1 1 1 0 0 0 0 0 0 0 0 0 1 0 0 0 0 0 1 2 0 0 0 0 1 1 0 0 1 0 1 1 0 2 1 0 2 0 1 2 2 0 1 0 0 2 0 1 0 0 0 1 1 1 2 2 1 1 0 0 1 0 1 1 1 0 0 1 0 2 0 0 0 0 1 2 1 0 0 2 0 1 0 0 0 0 2 1
147 0 1 0 0 0 1 1 0 1 0 1 0 0 0 0 0 0 1 1 1 2 0 0 0 1 1 0 1 1 1 0 2 2 0 0 1 1 0 0 2 2 0 0 0 0 0 1 0 0 0 0 0 0 2 2 0 0 0 0 1 1 0 0 2 0 1 1 0 0 0 0 0 2 0 2 2 1 2 0 1 1 1 1 1 0 1 1 1 2 1 1 1 0 0 2 0 1 0 1 1 0 0 0 2 2 2 2 2 0 0 2 0 1 1 1 1 1 2 1 1 0 0 0 0 1 0 0 0 0 2 1 0 0 1 1 0 0 0 0 2 0 0 0 0 0 1 1 1 1 0 0 1 0 0 0 0 1 0 0 0 0 0 0 0 1 0 0 0 2 0 0 1 1 0 1 1 0 0 0 0 0 0 1 0 0 1 0 0 0 1 0 0 1 2 1 0 2 0 0 0 0 0 0 0 0 1 0 2 0 1 1 2 0 1 0 0 0 1 2 0 0 2 0 0 0 0 1 0 1 1 1 0 0 2 0 0 2 0 0 0 0 2 1 2 2 1 0 0 0 0 0 1 0 0 1 0 2 1 0 0 2 0 0 0 0 0 0 1 2 0 2 0 1 0 0 0 2 2 0 1 0 0 0 1 0 1 1 0 2 0 1 2 0 2 0 2 1 0 0 0 0 1 1 0 0 0 2 0 0 0 0 0 1 1 0 2 0 1 0 0 2 2 1 2 0 0 0 1 1 0 1 0 0 0 0 0 2 0 0 0 1 1 2 2 0 0 0 1 0 0 1 0 2 1 1 2 1 0 1 1 0 0 0 0 0 0 0 2 0 2 2 1 2 2 0 2 2 1 1 2 0 0 0 0 1 0 0 0 1 1 1 0 0 1 0 1 1 0 0 0 1 1 2 1 0 1 0 0 0 1 0 0 0 0 1 0 0 1 0 1 0 1 0 1 1 0 1 0 0 1 0 0 0 0 0 0 0 0 0 1 0 0 0 0 1 2 0 1 2 0 0 0 2 0 0 1 2 0 1 2 1 0 0 0 0 0 2 0 1 2 1 1 1 0 0 1 0 2 0 2 0 0 1 2 0 0 0 0 0 1 1 1 2 1 0 2 0 1 2 1 2 1 1 0 0 2 0 1 0 1 1 1 1 1 1 0 0 0 1 0 2 0 0 0 0 0 0 0 2 0 2 1 0 1 1 1 0 1 1 1 1 2 1 0 0 2 0 2 0 0 0 0 2 1 1 0 0 0 0 0 0 0 0 0 0 1 1 1 0 1 0 1 0 0 1 1 1 2 1 1 1 0 1 1 0 1 0 0 0 0 2 0 0 0 0 1 0 0 0 0 2 0 0 0 0 1 0 2 2 1 0 0 2 1 1 2 0 1 0 0 1 0 0 0 0 2 1 0 0 0 1 0 0 0 0 2 1 1 1 0 1 1 1 1 0 0 0 0 0 0 1 1 1 1 2 2 0 0 0 0 0 1 0 0 1 1 2 0 1 0 0 2 0 0 2 0 0 0 1 0 0 2 0 0 2 2 0 0 0 2 0 1 2 1 0 1 0 0 0 0 1 0 0 2 0 2 2 2 0 1 0 0 1 1 1 0 2 2 0 0 0 0 0 2 2 0 1 0 0 0 1 1 0 0 1 0 0 0 0 0 0 0 0 0 1 0 1 0 0 0 0 0 0 0 0 1 1 2 0 1 1 1 0 0 0 2 1 1 2 0 0 1 0 1 2 2 1 1 1 0 1 1 1 0 0 1 1 1 1 1 2 2 1 1 0 1 0 0 0 0 0 0 0 1 0 0 0 0 2 2 0 2 0 2 0 2 0 1 1 1 1 0 2 0 1 0 1 1 0 1 1 1 0 0 1 0 0 0 0 0 0 1 1 1 1 1 0 0 0 0 0 0 0 1 0 1 1 0 0 2 0 0 0 0 0 1 0 2 0 0 0 0 1 0 2 0 1 1 2 2 2 1 0 1 2 0 2 1 0 0 1 0 1 2 2 2 0 1 0 0 0 1 1 1 1 1 1 0 0 0 1 0 0 2 1 2 1 2 0 0 2 0 0 0 0 0 1 0 0 1 0 1 1 0 0 0 1 2 2 0 0 2 0 1 1 0 1 1 1 1 0 2 0 1 1 1 1 2 1 1 0 0 0 2 1 1 0 1 1 0 0 0 0 0 1 0 1 1 1 0 1 0 0 0 1 1 0 1 2 0 0 0 1 0 0 0 1 1 0 1 1
148 1 2 0 0 0 2 2 1 1 0 0 0 1 0 0 0 0 1 1 2 2 0 2 0 0 1 0 1 2 2 0 2 2 0 0 1 1 0 0 1 1 0 0 0 0 1 0 0 0 0 0 2 0 0 0 0 0 0 0 1 1 0 0 2 0 1 0 0 0 0 2 2 2 2 2 2 0 2 0 0 2 2 1 1 0 0 1 1 1 0 1 2 0 0 2 0 0 0 1 2 1 0 0 0 0 2 0 0 2 0 1 1 1 1 1 1 0 1 1 1 0 1 1 0 0 0 2 1 2 1 0 0 0 1 1 0 0 0 0 0 0 0 0 0 0 0 0 0 0 0 0 0 0 0 0 0 0 0 1 0 1 0 1 1 0 0 0 1 1 1 1 2 0 1 2 0 1 0 1 0 0 0 1 0 0 1 0 0 0 1 0 0 0 2 2 1 1 0 0 0 0 0 1 1 1 1 1 0 0 0 1 1 0 1 0 0 1 2 1 1 1 2 0 0 0 0 2 1 2 0 0 0 0 2 0 0 2 0 0 0 1 2 1 1 1 0 0 0 0 0 0 1 0 0 0 2 1 0 0 0 0 0 0 0 0 0 0 0 0 1 1 2 2 1 1 0 0 2 0 0 0 0 0 1 1 2 0 0 2 0 1 0 0 0 0 1 0 0 0 1 0 1 1 0 1 0 2 0 0 0 1 0 1 1 0 1 0 1 0 1 2 0 1 2 0 0 0 1 0 0 2 0 0 0 0 0 2 0 1 1 1 1 2 1 1 1 0 1 2 2 0 0 2 2 0 0 0 1 1 1 0 0 0 0 0 0 2 2 0 2 2 1 1 2 0 1 1 1 2 1 0 1 1 0 1 0 0 0 0 0 0 0 0 0 0 2 1 1 1 1 1 1 2 2 1 0 1 0 0 0 0 0 0 2 2 2 1 0 1 0 1 0 0 0 1 1 1 0 0 1 0 0 1 1 1 0 0 0 0 2 0 0 1 1 2 2 2 0 1 0 2 1 2 1 1 1 2 1 1 1 0 0 0 0 2 1 0 0 0 0 0 2 0 1 1 1 0 2 0 1 1 0 1 1 2 1 1 1 0 2 1 0 1 0 2 0 0 0 2 2 2 0 1 1 1 2 1 1 0 0 1 0 1 1 1 0 0 0 1 0 2 1 1 1 2 0 1 1 1 1 0 0 0 0 1 1 0 0 1 1 1 1 0 1 2 0 1 1 1 0 0 0 1 2 0 1 1 0 0 0 0 1 0 0 1 1 2 1 0 0 0 0 0 0 0 1 1 1 1 0 0 0 0 0 0 0 1 0 0 1 0 1 0 0 0 1 1 0 2 2 0 0 0 0 0 1 0 1 1 0 0 0 0 0 0 0 0 0 0 0 0 0 0 0 0 2 2 0 0 1 0 0 1 1 0 1 0 2 2 0 1 1 1 1 0 0 2 0 2 0 0 1 1 1 1 2 0 2 0 0 0 1 1 1 1 1 2 0 1 0 0 1 0 0 2 0 1 1 1 2 0 1 0 0 1 0 1 1 0 0 0 1 2 0 1 0 1 0 2 0 2 0 1 1 1 1 1 2 1 0 0 0 0 1 1 0 1 1 0 0 0 0 0 0 2 0 2 2 2 0 0 0 0 0 0 0 0 0 0 0 0 1 0 1 0 0 0 0 1 1 1 0 1 0 0 1 0 2 2 0 0 2 0 2 0 2 0 1 2 0 1 2 0 0 0 1 2 0 0 0 0 0 0 0 1 0 1 2 1 1 2 1 0 1 0 1 1 0 1 1 0 1 0 1 2 2 1 1 0 0 0 2 0 2 0 2 1 2 2 1 2 0 2 0 2 0 1 1 1 1 0 2 1 0 2 1 1 2 0 1 0 0 0 0 0 0 1 0 0 1 0 1 0 1 0 0 1 0 0 0 0 0 0 0 0 0 0 0 0 0 0 0 0 0 1 0 2 2 1 2 1 0 0 0 2 0 1 0 1 2 2 1 0 0 0 2 0 0 0 0 2 2 1 2 1 0 1 0 1 0 0 0 0 0 2 2 1 2 2 0 2 1 1 0 1 1 2 0 0 0 1 1 2 0 0 1 1 2 1 0 0 1 1 0 1 0 2 0 2 2 0 2 0 1 1 1 1 1 0 1 0 1 0 1 0 2 2 2 2 2 0 0 0 0 0 1 0 2 0 0 0 0 1 1 0 2 0 1 2 0 0 0 1 0 0 0 0 1 1 2 1
149 1 1 0 0 0 0 1 0 1 0 1 1 2 0 0 0 0 0 2 2 2 0 0 0 1 1 0 1 2 2 0 0 2 2 2 2 2 0 0 1 1 1 1 0 1 1 0 0 0 0 0 1 0 0 1 0 0 0 1 0 1 0 1 1 1 1 0 1 1 0 1 1 2 1 2 2 2 2 0 2 2 2 2 2 0 0 0 0 2 0 0 0 0 1 1 1 1 0 0 1 2 2 0 0 0 2 2 1 1 0 1 1 2 1 1 2 0 1 1 1 0 1 1 1 1 0 2 0 2 1 0 0 0 2 2 0 0 0 0 0 0 0 0 0 0 0 0 0 1 1 0 0 0 1 0 0 0 0 1 1 1 1 1 0 1 0 1 1 1 1 1 0 2 0 0 0 0 0 0 0 0 0 1 1 1 1 1 1 0 2 0 0 1 2 1 2 1 0 0 0 1 0 0 0 0 2 1 1 0 1 1 1 0 1 0 0 0 2 1 0 1 2 0 1 2 1 1 0 1 1 1 0 0 2 0 0 2 0 1 0 0 1 1 2 2 0 0 1 1 1 0 0 0 0 1 1 2 0 1 2 1 0 1 1 0 0 0 2 1 0 2 0 2 0 0 0 1 2 0 0 0 0 0 2 1 2 1 0 2 0 1 1 0 1 1 1 2 0 2 0 0 2 0 0 1 0 2 1 0 1 1 0 0 0 1 2 1 0 0 1 1 1 2 0 0 0 0 1 1 0 2 0 0 0 0 0 1 0 1 1 0 0 1 0 0 1 0 1 0 0 0 0 1 1 0 0 0 1 0 1 1 1 1 0 0 0 2 0 0 0 0 1 2 0 0 1 2 0 2 1 0 0 0 0 0 0 0 0 0 0 0 1 0 1 1 2 0 2 2 2 2 1 2 0 0 1 0 0 0 0 1 1 0 1 2 1 2 0 2 0 0 1 2 0 1 1 1 0 1 1 1 0 0 0 1 1 1 0 1 1 0 0 1 1 1 1 2 0 1 0 1 1 2 1 1 1 2 0 2 1 0 1 1 0 0 0 1 0 1 0 0 2 1 1 0 1 0 2 1 1 0 0 1 1 1 0 1 1 0 1 1 0 1 1 0 2 1 2 1 1 1 1 1 0 0 1 1 1 0 0 1 0 0 1 0 0 0 0 1 1 2 0 0 1 1 0 0 0 1 0 1 1 1 0 0 0 1 0 1 1 1 2 1 1 0 1 0 2 0 0 0 0 2 1 1 0 1 2 0 2 0 1 0 0 0 1 1 0 0 0 1 0 0 1 0 1 0 2 0 2 0 1 2 1 1 2 0 0 0 1 1 1 0 1 1 1 1 1 0 1 2 1 0 0 0 1 0 2 2 2 0 0 1 0 0 1 0 0 0 1 1 0 1 1 0 2 1 0 0 0 0 0 0 0 0 2 0 1 0 0 0 0 1 1 1 1 0 0 0 1 1 1 1 1 2 2 0 2 0 0 0 1 1 0 0 0 1 1 0 0 1 2 0 0 2 0 1 0 0 1 0 2 1 1 2 0 0 1 1 2 0 0 1 1 0 0 1 0 2 0 2 0 0 2 0 2 2 1 0 1 0 0 0 0 1 1 0 0 0 0 0 0 0 1 2 1 1 1 1 1 2 0 0 0 0 0 0 0 1 1 1 0 0 0 0 0 0 0 0 0 0 0 0 0 0 0 0 1 1 0 0 2 0 0 2 2 1 1 2 0 0 1 1 0 0 2 1 1 1 0 1 0 0 0 2 0 2 0 2 0 0 2 0 1 0 0 1 0 1 1 0 0 0 2 2 1 0 0 2 2 0 1 0 1 0 1 0 1 1 1 2 0 2 0 1 0 1 0 1 1 1 2 2 0 2 0 0 1 0 0 0 1 1 1 1 1 2 0 0 0 1 0 0 2 0 0 0 0 0 0 1 0 0 0 1 1 0 1 0 0 0 2 1 0 0 0 0 1 2 2 2 1 0 1 1 0 2 0 0 0 0 1 0 1 0 1 0 0 0 0 1 2 2 0 0 2 2 1 1 0 2 1 0 1 1 1 1 2 1 0 2 0 1 0 1 2 2 1 0 1 0 0 2 0 0 0 0 1 1 0 0 2 0 0 0 0 1 0 1 2 0 1 1 1 0 1 0 0 2 0 1 1 0 1 1 2 1 1 1 1 0 1 1 0 0 0 1 1 0 0 1 0 0 2 0 2 0 0 1 0 0 1 1 0 0 0 0 1 0 1 1
150 0 1 0 0 0 2 2 0 1 0 1 0 1 0 0 0 0 0 2 2 2 1 0 0 1 0 0 1 2 2 0 2 1 1 0 1 1 0 0 2 2 2 2 0 1 1 0 0 1 1 1 0 1 1 0 0 0 2 0 1 0 0 2 0 0 2 0 0 0 0 0 1 2 1 2 2 0 2 0 0 2 1 0 0 0 0 0 0 2 0 0 0 0 0 0 0 0 0 0 2 0 1 0 0 0 2 1 1 1 0 1 1 1 1 1 1 0 1 1 1 0 1 1 1 0 0 0 0 0 1 0 0 0 0 0 0 0 0 1 1 0 0 0 0 0 0 0 0 1 1 0 0 0 1 0 0 0 0 1 1 2 0 1 1 1 0 1 1 2 0 1 1 1 2 1 0 1 1 0 0 1 0 2 0 0 2 0 0 0 1 0 1 1 2 2 2 2 0 0 0 0 0 1 2 0 1 2 0 0 0 0 0 1 1 1 0 0 1 0 1 1 1 1 1 1 1 1 1 1 0 0 0 0 2 0 0 1 0 0 0 0 2 0 1 1 1 1 0 0 0 1 0 0 1 0 1 1 0 0 0 0 0 0 0 0 1 0 1 0 0 2 1 2 1 2 1 1 1 0 1 0 0 0 2 1 1 0 0 2 0 0 0 0 2 1 0 1 0 0 1 0 2 0 1 0 0 2 1 0 1 0 0 2 2 0 0 0 0 0 1 1 2 1 1 0 1 1 0 2 0 0 0 0 0 0 0 2 1 1 1 1 0 2 1 0 1 0 0 2 2 0 0 2 1 1 1 1 0 0 0 0 2 0 2 0 0 2 2 1 2 2 1 1 1 0 1 2 1 1 1 1 0 0 0 1 0 0 0 0 0 0 1 0 2 2 2 1 0 0 1 1 0 2 2 0 0 0 0 0 1 0 0 0 1 2 1 0 1 0 0 1 0 2 1 0 0 0 0 0 0 0 0 1 1 1 0 1 1 1 2 0 1 1 0 2 2 0 1 1 0 1 0 2 0 0 0 0 1 0 2 0 2 1 0 1 0 0 0 0 1 0 2 0 0 1 0 1 2 2 0 0 0 1 1 2 1 1 0 0 0 1 0 1 0 0 1 1 1 2 1 2 2 0 0 1 1 0 0 1 0 0 0 1 1 0 0 0 0 1 0 2 1 0 0 1 0 0 0 2 0 2 1 1 1 0 1 0 1 2 0 0 1 0 1 0 1 2 0 2 0 0 0 1 2 0 1 1 2 0 2 0 0 0 0 1 0 1 1 1 0 1 0 0 0 0 0 0 1 0 0 0 0 2 2 0 2 1 0 0 0 1 1 0 0 0 0 0 0 0 0 2 1 2 0 0 0 0 1 1 1 0 0 2 1 2 2 0 0 1 1 2 0 0 1 2 0 2 0 0 1 0 1 0 0 1 2 1 2 2 0 0 0 0 1 1 1 0 0 0 0 2 0 1 0 1 1 0 2 0 0 0 1 0 1 1 0 2 0 1 1 0 0 0 1 2 0 0 2 0 0 1 2 1 1 2 0 0 1 1 1 0 1 1 0 0 1 0 0 0 0 0 0 0 2 0 0 1 1 0 0 0 0 2 0 0 1 1 1 1 0 0 0 0 2 1 1 1 1 1 0 0 1 0 0 1 0 0 0 1 0 2 1 0 1 1 1 1 0 0 0 0 0 0 0 0 0 0 1 0 0 0 2 1 0 0 2 1 1 2 0 0 1 1 0 0 0 0 1 1 0 1 0 0 0 2 0 2 0 2 0 2 1 0 0 0 0 0 0 2 2 0 0 0 0 1 2 0 0 0 0 0 1 1 0 0 1 0 2 2 1 2 0 1 0 2 0 1 2 0 0 2 2 1 0 1 2 0 1 0 0 0 1 1 1 1 1 1 0 0 0 0 0 1 0 1 1 0 1 0 0 0 1 1 1 1 1 0 1 0 1 0 0 2 0 0 0 1 1 2 2 2 0 0 0 0 0 2 1 0 1 2 1 0 2 2 2 0 0 0 0 1 2 2 1 0 0 0 0 2 1 1 0 0 0 1 1 1 2 1 1 1 0 1 0 1 2 0 0 0 0 0 0 2 0 0 0 1 1 0 0 1 1 0 0 0 0 0 0 0 2 0 2 2 0 0 1 0 0 2 0 0 1 1 1 1 1 1 2 1 1 0 0 0 0 0 0 0 1 0 0 1 0 0 0 0 0 0 0 2 0 0 0 2 0 1 0 0 0 0 1 1
151 1 1 0 0 0 1 2 0 2 0 0 0 2 0 0 0 0 2 0 1 2 0 1 0 0 0 0 2 2 2 0 0 0 1 0 0 0 0 0 1 1 0 0 1 1 1 1 1 0 0 0 0 0 2 0 0 1 1 1 1 0 0 1 1 0 1 1 0 0 1 1 2 2 1 2 1 2 2 0 2 2 2 1 2 0 0 0 0 1 0 0 0 1 2 2 1 0 0 0 2 0 0 0 0 0 2 1 1 1 0 1 0 2 1 1 2 0 0 2 2 0 1 1 0 1 0 1 0 1 0 0 0 0 0 0 1 0 0 0 0 0 0 0 0 0 2 0 0 0 0 0 0 1 1 1 0 0 0 1 1 1 0 0 0 2 0 0 0 2 0 0 1 1 0 1 0 0 0 0 0 1 0 1 0 0 1 2 0 0 1 0 0 1 1 0 0 2 0 1 0 1 0 1 0 0 2 0 1 0 0 1 1 0 1 1 1 1 1 0 1 2 2 0 0 0 0 1 0 2 0 0 1 1 1 0 0 2 0 0 0 0 2 1 1 1 0 0 0 0 0 0 0 0 0 1 2 2 0 0 0 0 0 0 0 0 0 0 2 2 0 1 0 0 0 1 0 1 2 0 1 0 0 1 1 1 2 0 0 2 0 2 2 0 2 0 2 1 1 1 0 0 2 0 0 1 0 2 1 0 1 1 0 1 2 0 1 0 2 0 0 2 2 1 2 0 0 0 1 2 0 0 0 0 0 0 1 1 0 0 1 1 1 1 0 0 2 0 2 1 0 0 0 2 2 0 2 1 1 1 1 0 2 0 2 1 0 2 1 0 1 1 0 2 1 0 0 1 1 1 2 2 0 0 0 0 0 0 0 1 1 1 0 0 2 1 1 1 1 0 0 1 0 2 2 1 0 1 0 0 0 1 0 0 1 2 1 0 0 0 0 1 0 1 0 0 0 1 0 0 1 0 0 0 0 1 0 0 0 0 2 0 0 0 0 2 1 0 1 0 0 0 0 2 0 0 0 1 1 2 1 0 0 0 0 2 0 0 0 0 0 0 2 0 2 0 1 1 2 0 1 1 1 1 2 1 0 1 0 1 0 2 0 1 0 0 2 0 0 2 2 2 1 1 0 0 2 2 2 0 0 2 0 1 1 1 0 0 0 1 0 2 2 2 2 2 0 2 2 0 2 0 1 1 1 0 1 0 0 2 0 1 1 1 1 1 0 1 1 1 0 0 0 1 2 1 0 0 2 0 1 0 0 1 1 0 1 2 2 2 0 1 1 0 0 1 2 1 2 1 0 1 0 0 1 0 0 1 0 0 0 2 0 0 1 0 0 0 0 0 0 2 0 1 0 0 1 1 2 2 1 0 0 1 0 1 0 0 0 0 1 1 0 0 0 0 2 2 0 0 1 0 0 0 0 0 2 0 2 1 0 1 1 2 2 2 1 1 0 1 0 1 1 2 1 2 1 0 2 0 0 0 0 1 1 1 0 1 1 0 0 1 0 0 0 2 1 0 1 0 1 1 1 1 0 1 1 0 1 1 1 0 0 1 1 0 0 0 0 0 0 0 0 0 1 0 1 2 2 0 0 0 0 1 0 0 0 0 0 0 0 0 0 0 0 0 2 2 2 2 1 2 1 0 0 1 0 0 0 0 0 1 1 0 1 0 0 1 0 2 2 2 0 0 0 1 0 0 0 0 0 0 2 0 0 2 2 2 0 2 0 0 1 1 0 0 2 1 0 1 1 0 0 0 0 2 0 2 2 2 0 2 2 0 2 0 0 1 0 2 2 0 0 0 2 2 1 1 2 0 1 0 1 0 1 0 1 2 0 1 1 1 0 1 0 1 0 1 1 0 0 2 2 0 0 2 0 0 0 0 0 0 0 1 1 0 1 1 1 0 0 0 0 0 2 0 0 1 0 0 0 0 0 0 0 1 0 0 2 0 2 0 0 0 0 2 0 0 1 2 2 2 0 0 0 1 0 2 0 0 2 2 0 1 1 1 2 0 0 0 0 1 1 1 1 1 1 1 0 1 0 1 0 0 0 2 2 1 2 1 0 2 0 1 2 2 2 0 1 0 2 0 0 2 0 0 0 2 2 0 0 0 1 1 0 1 0 1 1 0 1 0 1 1 1 0 1 1 2 2 2 0 1 1 2 0 0 0 1 0 0 0 0 0 1 0 1 0 1 1 0 1 0 1 0 1 1 0 0 1 0 0 0 2 1 0 0 0 0 0 1 0
152 0 1 1 0 0 1 1 0 1 0 1 0 1 1 1 0 0 2 0 0 1 0 0 0 0 1 0 2 2 2 0 0 1 2 1 2 0 0 0 2 2 0 0 0 0 2 1 0 0 0 1 0 1 1 0 1 0 0 0 1 0 0 1 0 1 0 0 0 0 1 2 0 2 0 2 2 0 2 0 0 1 2 2 2 0 0 1 0 1 0 0 0 0 0 2 0 0 1 0 2 0 0 1 1 1 2 1 1 1 1 2 0 1 0 1 1 0 2 0 0 0 1 1 0 0 0 2 2 2 0 1 0 0 0 0 0 0 0 0 1 0 0 0 0 1 0 0 0 2 2 0 0 1 0 0 0 2 0 0 0 0 1 0 1 2 0 1 0 1 1 1 0 2 1 0 0 0 0 0 0 0 0 0 0 0 0 0 0 0 1 1 1 1 2 1 1 2 0 0 0 0 0 0 1 1 0 0 2 0 0 1 1 0 2 1 1 1 2 0 2 2 0 0 2 0 0 1 0 1 0 0 1 1 1 1 1 2 1 1 1 1 2 0 2 2 0 0 0 0 0 1 1 0 0 0 0 2 0 0 0 0 1 1 1 0 0 0 0 0 1 1 0 0 0 1 0 1 2 0 0 0 1 1 1 1 1 0 0 1 1 0 0 0 1 0 0 1 0 0 0 0 1 1 0 1 0 2 0 0 0 2 0 1 1 0 2 1 0 0 1 2 2 0 2 1 1 0 1 0 0 1 0 0 0 0 0 1 0 0 0 0 1 1 0 0 0 0 1 1 1 0 0 1 1 1 2 1 0 0 0 0 1 1 1 0 0 2 2 0 2 2 0 2 0 0 1 2 0 1 1 0 0 0 0 0 0 0 0 0 0 0 0 0 2 0 0 0 0 1 0 2 1 2 1 0 1 1 0 0 0 1 0 0 0 1 0 0 0 0 0 2 0 1 0 0 0 1 0 1 0 0 1 1 1 0 0 0 1 2 1 0 2 2 0 2 2 1 1 0 0 2 1 2 1 1 1 1 1 2 2 0 2 2 0 0 0 1 0 1 1 1 2 0 1 0 1 0 1 1 1 1 0 2 0 2 1 2 0 0 0 2 0 0 0 0 1 1 1 2 0 2 2 0 0 0 1 1 1 0 0 2 0 0 0 2 0 0 0 1 0 2 0 0 0 1 1 0 0 2 0 0 0 0 0 0 0 0 1 2 0 0 0 0 0 1 0 1 1 2 1 1 0 0 2 0 2 0 2 0 1 0 1 0 0 0 1 2 2 1 0 0 1 0 0 1 2 0 2 0 0 0 1 1 1 1 1 0 0 0 1 1 2 0 0 0 1 0 0 1 2 1 0 1 0 0 0 0 1 1 0 0 0 1 0 0 1 0 0 0 0 0 0 0 1 0 2 1 0 0 0 0 1 0 0 0 2 0 2 2 1 1 0 0 0 0 0 1 1 1 1 2 0 0 0 1 1 0 0 2 1 1 1 2 1 1 0 2 0 1 1 0 0 0 0 2 0 1 1 0 1 0 2 1 1 2 0 0 1 2 1 1 0 1 1 0 0 1 0 2 0 2 0 0 1 0 1 2 2 1 0 0 0 2 0 0 0 0 0 0 0 2 0 0 2 2 0 0 0 0 0 1 0 0 0 0 0 0 0 1 0 1 0 0 1 0 0 0 0 0 0 0 0 0 0 0 1 0 0 0 0 0 2 0 0 2 2 0 2 1 1 2 1 1 0 0 0 0 2 2 0 2 1 2 0 1 1 2 0 2 0 1 1 0 1 0 0 1 0 0 0 0 0 0 2 2 1 0 0 1 1 0 2 0 1 0 2 0 1 1 1 1 0 2 0 1 0 2 1 0 0 2 0 1 0 1 0 0 0 0 0 0 1 0 1 0 1 0 0 0 0 0 0 0 2 0 0 0 0 1 1 0 0 0 0 1 1 0 2 0 2 0 1 1 0 1 0 0 2 2 2 2 0 0 0 0 1 2 0 0 1 1 2 0 2 1 1 0 0 0 0 2 2 2 0 1 1 2 0 1 1 1 0 0 1 1 1 0 1 1 0 1 0 0 0 2 0 1 0 0 0 0 0 1 0 0 0 1 1 0 0 0 2 0 0 0 0 0 1 1 2 0 2 1 1 0 0 0 0 1 1 1 0 0 1 1 1 0 1 0 0 0 0 0 0 0 0 0 2 0 0 0 0 0 0 0 0 0 1 2 0 0 0 0 0 0 0 0 0 0 1 1
153 1 0 0 0 1 2 2 0 2 0 0 0 1 0 0 0 0 2 0 1 1 1 0 0 1 0 0 1 2 2 1 1 2 2 1 2 1 0 0 1 1 0 0 0 0 1 0 0 0 0 0 0 0 2 0 1 0 1 1 0 1 0 2 0 1 1 0 0 0 0 1 2 2 1 2 2 0 2 0 0 1 2 0 1 0 0 0 0 2 0 1 1 0 1 2 1 0 0 0 2 0 1 0 1 1 2 0 1 1 1 2 0 2 0 0 0 0 0 1 1 0 0 0 0 0 0 1 1 1 1 0 0 0 1 0 0 0 0 0 0 0 0 0 0 0 0 0 0 0 0 0 0 0 1 0 0 1 0 2 0 1 0 1 1 1 0 0 1 1 1 1 2 0 1 2 1 1 0 1 0 1 1 0 0 0 0 2 0 2 0 2 0 0 1 1 0 2 0 0 0 0 0 1 1 0 1 1 1 0 0 1 1 0 1 0 0 1 2 1 1 1 0 0 1 0 0 2 1 1 1 1 0 0 1 0 0 2 0 0 0 0 2 1 1 1 0 0 0 0 0 1 0 1 0 0 1 2 0 0 0 0 0 0 0 1 1 0 0 0 0 1 1 2 0 1 0 1 1 0 2 0 0 0 1 0 1 0 0 2 0 1 0 1 0 1 0 1 0 1 1 0 2 0 0 0 1 2 0 0 0 1 0 2 2 0 1 1 0 0 0 2 1 2 0 0 0 0 1 1 0 2 0 0 0 0 0 2 0 0 0 1 2 1 1 0 2 0 1 0 0 0 1 2 1 0 0 2 1 0 1 1 1 0 1 0 0 1 2 0 2 2 0 2 0 1 1 2 0 0 0 1 1 0 1 0 0 0 0 0 0 0 1 0 2 1 1 0 0 1 0 2 0 1 1 0 0 2 0 0 0 1 0 0 0 1 0 0 0 0 0 1 0 2 1 1 1 1 2 2 2 1 0 0 0 1 0 2 1 0 1 0 0 0 0 1 2 2 0 0 0 1 0 1 2 1 2 2 1 1 1 0 0 0 0 1 0 1 0 1 1 1 1 1 2 0 2 0 2 1 1 1 0 0 2 1 0 0 0 0 1 1 1 1 1 2 0 1 1 2 1 2 1 1 0 0 2 2 2 0 0 2 0 0 0 1 0 0 0 0 0 2 1 1 1 2 0 0 0 2 0 0 1 1 1 0 0 0 1 2 1 0 1 0 0 2 0 1 1 1 0 0 0 1 1 2 0 2 1 1 0 0 1 0 0 0 1 1 0 0 0 1 1 0 0 1 1 1 1 1 0 0 1 1 0 1 1 2 0 0 1 1 0 0 0 0 0 0 0 0 0 2 1 0 0 1 1 0 2 1 0 0 0 0 0 0 0 0 0 0 2 2 0 0 0 1 2 1 0 0 0 0 0 0 0 0 2 0 1 0 0 0 0 2 2 1 0 2 0 0 1 2 0 2 1 2 0 0 2 0 0 0 2 1 1 1 0 1 1 1 1 1 0 1 0 2 0 2 2 2 2 1 2 1 1 1 1 1 2 1 2 0 0 1 1 0 0 0 0 1 1 1 0 1 1 1 0 2 1 0 1 0 0 2 0 1 0 2 1 0 1 0 1 1 0 2 1 0 0 0 0 0 0 0 0 0 1 0 0 0 0 0 0 0 0 1 0 1 0 0 0 0 0 0 0 2 0 0 2 1 0 0 2 1 0 0 1 0 1 1 1 0 1 1 0 0 1 0 0 0 0 0 1 0 0 1 1 1 2 0 1 1 2 0 1 0 0 0 0 1 1 0 0 0 0 0 1 0 0 1 1 0 0 1 0 1 2 0 1 2 1 1 0 1 0 1 0 2 1 0 0 2 2 1 0 1 1 0 1 0 1 1 0 0 0 0 0 0 0 0 0 0 0 1 0 2 1 0 0 0 1 0 0 0 0 0 1 0 2 1 2 0 0 1 0 2 0 1 1 1 0 0 2 0 2 1 0 2 0 0 2 0 1 1 2 1 2 0 0 0 0 2 2 2 0 0 2 2 0 1 0 1 0 0 2 0 2 1 1 0 0 1 0 1 1 1 0 1 0 1 0 0 1 2 0 0 0 0 1 0 0 0 1 1 2 0 1 1 1 1 2 0 2 1 0 0 1 1 1 1 2 0 0 1 2 0 1 0 1 1 1 0 0 0 0 0 0 0 2 0 0 1 0 0 0 0 0 1 2 1 0 0 0 1 0 0 2 0 0 0 0 0
154 1 1 0 0 0 2 2 0 1 0 0 0 2 1 1 0 0 1 1 1 1 0 0 0 0 1 0 1 2 2 1 2 1 1 0 2 0 0 0 2 2 0 0 0 0 0 2 0 0 0 2 1 2 0 2 0 1 2 0 1 0 0 1 0 1 1 0 0 0 1 0 2 2 1 2 2 1 1 1 0 2 2 1 2 0 0 0 0 1 0 0 2 1 1 1 0 0 0 0 2 0 0 1 1 1 2 0 0 2 2 1 1 2 1 1 2 0 1 1 1 1 1 1 0 1 0 1 1 2 0 1 0 0 0 0 0 0 0 0 0 0 0 0 0 0 1 0 0 1 1 0 0 0 0 1 1 0 0 1 0 1 0 1 1 2 0 1 0 0 2 0 0 2 0 1 0 0 0 1 0 0 0 0 0 0 0 0 0 0 0 0 0 0 2 2 0 0 0 0 0 0 0 1 1 0 1 0 1 0 0 0 0 0 0 0 0 1 1 0 2 2 1 0 1 1 1 0 0 0 0 0 0 0 1 0 0 2 0 0 0 0 2 1 2 2 0 0 0 0 0 1 1 0 1 0 1 0 0 0 0 0 0 1 1 0 0 0 1 1 0 2 1 2 0 0 0 2 2 0 0 1 0 0 1 0 0 1 0 2 0 2 2 0 2 0 1 2 0 1 0 1 2 0 0 0 0 2 1 0 1 1 0 2 2 0 0 0 1 0 0 2 1 2 2 0 0 0 0 2 0 1 0 0 0 0 0 1 0 1 1 1 2 1 0 0 1 0 2 1 0 0 0 2 1 1 1 1 0 1 1 0 1 1 1 0 0 2 2 0 2 2 2 1 0 0 2 1 1 2 0 0 2 0 0 0 0 0 0 0 0 0 1 0 1 0 1 1 0 0 0 0 1 2 2 1 0 0 0 0 1 0 0 0 2 2 1 0 0 0 0 1 0 0 0 0 0 2 0 1 1 0 1 2 2 1 0 1 1 0 0 0 0 1 1 1 1 1 0 0 1 1 1 2 1 1 1 0 1 1 0 0 0 0 0 2 0 0 0 0 0 1 2 1 0 2 0 0 2 0 2 1 0 1 1 2 1 0 0 0 1 1 0 1 0 0 1 0 1 2 1 2 2 0 0 0 2 1 1 0 0 1 0 0 0 1 0 0 0 1 1 1 0 0 0 2 0 0 0 1 0 0 1 0 1 1 0 0 0 1 1 1 0 0 0 2 0 2 0 2 0 0 0 1 2 0 1 0 0 0 0 0 1 1 1 1 0 2 2 1 1 0 1 0 0 1 1 0 0 0 0 0 1 1 0 1 1 2 1 1 1 1 1 1 1 0 1 1 0 1 1 1 1 0 0 1 2 0 1 1 1 0 0 0 0 0 0 0 0 1 0 1 0 0 0 0 2 1 0 0 1 0 0 0 0 0 2 0 2 2 1 1 0 0 1 1 1 2 0 1 0 2 1 2 2 2 1 1 1 0 0 0 2 0 0 2 0 2 0 0 0 0 0 0 2 2 0 1 1 0 1 0 1 0 0 1 0 1 1 0 1 0 0 1 1 0 0 1 0 2 0 1 0 1 1 0 1 2 1 0 0 0 0 0 0 1 1 0 0 0 0 0 0 1 1 2 1 1 1 1 0 0 0 0 0 0 0 0 0 2 0 2 0 1 1 0 0 2 0 1 1 1 0 0 0 1 2 0 1 0 0 0 2 0 1 0 2 1 0 2 0 0 1 0 1 0 2 1 0 0 0 0 1 2 1 0 1 2 0 2 0 2 1 0 0 0 0 1 0 1 1 0 0 1 1 2 1 0 1 1 2 0 1 1 1 0 2 0 1 1 0 1 0 2 1 1 0 0 1 1 1 0 2 2 0 2 0 0 1 1 0 0 1 1 1 1 1 1 0 0 1 0 0 0 2 0 1 0 0 0 0 1 0 0 0 0 1 0 2 0 0 0 0 1 0 0 0 1 1 2 1 1 0 0 0 0 1 0 0 0 1 1 0 0 1 1 2 0 0 0 1 1 1 1 1 1 0 2 0 1 0 1 0 0 0 2 2 0 2 2 0 2 0 0 0 0 1 0 1 0 0 0 0 1 1 0 0 1 2 0 0 0 1 2 2 0 0 0 0 1 1 1 2 0 0 0 0 0 0 2 0 0 1 0 1 0 1 0 1 0 0 0 0 0 0 1 1 1 1 1 0 1 0 0 0 0 0 1 2 1 0 0 1 1 0 0 0 0 0 0 0 1
155 1 1 0 0 0 2 2 1 2 0 0 0 0 0 0 0 0 1 1 0 0 0 0 0 0 2 0 1 2 2 0 1 0 1 0 2 2 1 1 0 0 0 0 0 0 0 1 0 0 0 1 0 1 1 0 0 0 0 0 0 1 0 0 1 0 2 0 0 0 1 2 2 2 2 2 2 1 2 0 1 2 2 1 2 0 0 1 1 2 1 0 1 0 1 2 1 1 0 0 1 2 2 0 0 0 2 0 1 1 0 1 1 2 2 2 2 0 1 1 1 1 2 2 2 0 0 0 0 0 2 0 0 0 0 0 1 0 0 0 0 0 0 0 0 0 0 0 0 0 0 0 0 2 1 0 0 0 0 2 0 2 0 1 1 2 0 0 2 2 0 2 0 2 0 0 0 1 0 0 0 1 0 0 0 0 0 2 0 0 2 1 0 1 1 2 1 2 0 0 0 0 0 0 0 0 1 1 1 0 0 0 0 0 2 1 1 1 1 0 0 0 1 0 1 0 0 1 1 0 1 1 0 0 1 0 0 2 1 1 1 1 2 0 2 2 0 0 0 0 0 0 1 0 1 0 0 2 1 1 1 2 0 0 1 0 1 0 2 1 1 0 0 2 0 1 1 1 1 0 1 0 1 1 2 2 2 2 0 2 0 1 2 0 2 0 0 0 0 0 0 0 2 0 1 0 0 2 0 1 0 2 0 1 1 0 1 0 0 0 0 2 1 2 0 0 0 0 2 1 0 0 0 0 0 0 0 1 0 0 0 0 0 1 1 0 0 1 1 1 1 0 0 1 1 0 0 0 0 2 2 0 1 1 0 0 0 1 2 0 2 2 1 2 1 0 2 2 1 2 2 0 2 0 0 0 0 0 0 1 0 0 1 0 1 1 2 0 0 0 0 1 0 2 2 0 1 0 0 0 2 0 0 0 1 1 1 0 0 0 0 2 1 1 2 2 1 0 1 1 1 0 0 0 0 1 0 1 0 0 2 0 0 0 0 0 1 1 1 2 0 1 1 2 1 1 1 0 2 2 0 0 0 0 1 2 0 2 0 1 1 1 1 2 0 1 0 0 1 0 1 0 0 1 1 1 1 0 0 0 0 0 1 0 0 0 1 0 1 2 2 2 2 0 0 0 2 0 0 0 0 2 0 0 0 1 0 0 0 2 1 1 0 0 0 2 1 1 1 1 0 2 0 0 0 0 0 0 0 0 2 2 2 1 1 1 0 2 0 2 0 0 0 1 2 0 1 0 0 0 0 0 2 0 0 0 2 1 1 0 0 0 1 0 0 1 2 2 2 2 0 1 1 1 0 1 0 1 0 0 0 1 1 0 0 0 0 1 0 1 1 1 2 0 0 2 2 0 2 1 0 0 0 0 0 0 0 0 1 0 0 1 0 0 1 1 1 2 0 0 1 0 0 0 0 0 2 0 2 2 0 1 0 1 1 1 1 1 0 0 1 1 0 2 0 2 0 0 2 0 0 0 1 1 1 2 0 2 1 0 0 2 0 1 0 2 1 2 2 2 2 0 1 0 0 1 1 0 0 1 1 0 1 1 1 0 1 0 0 0 0 2 0 0 0 0 2 2 2 1 0 0 0 2 0 1 1 0 0 0 0 0 0 0 1 2 0 1 1 1 0 1 1 0 0 1 1 0 0 1 1 0 1 0 0 1 0 0 0 1 1 1 1 0 0 0 0 0 0 0 0 0 2 0 0 1 2 1 1 2 0 0 2 1 0 0 1 1 0 0 1 2 1 1 2 0 0 2 1 2 0 1 1 0 0 0 0 0 0 1 1 0 0 0 1 1 1 0 1 0 2 1 1 1 1 0 2 2 0 1 1 1 0 2 0 2 0 2 1 0 0 2 2 1 0 2 0 0 1 0 0 0 1 1 1 1 1 1 0 0 0 1 0 0 1 1 0 0 0 1 0 0 0 0 0 0 0 0 2 1 1 0 0 1 0 2 0 0 1 2 2 2 0 0 0 1 1 1 1 0 1 1 1 0 1 1 2 0 0 0 1 1 2 2 1 1 1 2 0 1 0 1 0 0 1 1 2 0 1 1 0 1 0 0 0 2 1 0 0 0 0 2 1 2 0 0 0 1 1 0 0 0 2 1 1 1 0 1 0 1 2 0 2 0 0 0 0 0 2 0 0 0 0 0 1 1 1 0 0 0 0 0 0 0 0 1 0 1 1 0 0 2 0 2 0 1 1 0 0 2 1 0 0 2 0 0 0 0 1 1 1 1
156 1 0 0 0 0 2 2 0 2 0 0 1 1 0 0 1 0 1 1 1 1 0 0 0 0 2 1 2 2 2 1 2 1 2 1 2 1 0 0 0 0 1 1 0 0 0 0 0 0 0 0 2 0 0 0 0 0 0 0 2 0 0 2 0 0 2 0 0 0 1 0 1 2 1 2 2 1 1 0 1 2 1 1 1 0 1 0 0 2 0 0 0 1 1 1 1 2 1 1 0 0 1 0 1 1 2 1 1 1 1 2 0 1 0 0 1 0 2 0 0 1 1 1 1 1 0 2 1 1 1 0 0 0 1 1 1 0 0 0 0 0 0 0 0 0 1 0 0 0 0 0 0 0 0 0 1 0 0 0 0 0 0 0 0 1 1 0 1 2 0 2 1 1 0 1 0 0 0 0 0 0 1 0 0 0 1 2 0 1 0 2 1 1 1 1 2 0 0 1 0 0 0 1 2 0 1 1 1 0 0 1 1 0 2 0 0 0 2 0 2 2 2 0 0 1 1 2 0 2 0 0 0 0 0 0 0 2 0 0 0 0 1 0 2 2 0 0 0 0 0 0 1 0 0 0 1 2 1 1 1 2 0 0 1 0 0 1 0 0 0 2 1 2 0 1 0 2 2 0 1 0 0 1 2 2 2 1 0 2 0 0 0 1 1 2 0 0 0 0 1 0 2 0 0 0 2 2 1 0 1 1 0 1 1 0 1 0 0 0 2 2 1 1 1 0 0 0 1 0 0 0 0 0 0 0 0 0 0 2 0 0 2 1 1 0 1 0 1 0 0 1 1 1 0 1 1 1 0 2 2 0 1 1 1 1 0 2 1 0 1 1 0 2 0 1 1 0 0 1 0 0 1 0 1 2 0 1 1 0 0 0 2 1 2 2 2 0 1 0 1 0 0 1 1 0 0 1 0 0 0 0 0 0 0 0 0 0 0 0 0 2 0 2 0 1 0 1 0 0 1 0 0 1 0 0 0 1 1 1 0 0 0 1 1 1 2 1 0 0 0 1 0 1 1 0 1 2 1 2 2 0 1 0 1 2 0 1 0 1 1 1 1 1 0 1 0 1 1 1 1 1 0 1 1 2 0 2 0 0 0 2 1 2 1 0 2 0 0 2 2 2 2 0 0 0 2 2 1 0 0 1 0 1 1 1 0 1 0 2 1 2 1 1 1 2 0 0 0 2 0 1 1 0 1 1 2 0 0 0 0 1 2 1 1 0 1 1 1 2 0 0 0 1 1 2 0 0 1 0 1 0 0 2 2 0 0 2 2 0 1 1 2 0 0 0 0 1 1 1 0 0 1 1 1 1 1 1 0 0 0 1 0 0 0 0 0 1 0 1 1 1 0 1 0 0 0 0 2 2 0 0 0 1 1 1 2 0 0 0 0 0 0 0 0 0 2 2 0 0 0 0 0 0 0 0 0 1 2 2 1 1 1 1 1 0 0 1 0 0 2 1 0 0 0 2 2 1 1 0 0 0 1 1 1 1 1 2 1 1 1 1 1 0 1 2 0 0 0 0 0 1 2 1 1 2 1 0 0 2 2 0 0 0 0 0 0 0 0 0 0 2 0 1 2 1 1 2 2 1 0 0 0 1 0 1 0 1 1 0 0 0 2 0 2 2 0 0 0 0 0 1 1 0 0 1 0 0 0 1 0 2 0 0 1 0 1 1 0 0 0 0 0 1 0 0 0 1 2 0 1 1 2 0 1 0 1 0 2 2 1 0 2 1 1 0 1 0 0 0 1 0 1 0 0 2 0 1 1 1 0 0 1 1 2 1 0 0 0 1 1 0 0 0 1 1 1 0 0 2 2 0 1 0 2 0 2 0 1 1 1 1 0 2 0 1 0 2 1 0 1 1 2 1 0 2 0 0 1 0 1 1 0 0 0 0 0 0 0 1 0 0 0 1 1 1 0 0 1 0 1 0 0 0 0 1 1 0 1 0 1 0 0 1 0 2 0 1 1 2 1 1 0 0 0 0 0 1 0 0 0 1 0 0 2 2 2 0 0 0 0 1 1 1 2 1 0 0 0 1 0 1 0 1 1 1 1 1 1 0 1 0 0 0 1 1 1 2 1 0 2 0 0 1 0 0 0 2 2 0 0 0 2 0 2 0 0 0 1 1 2 0 1 0 1 0 1 1 1 0 1 0 0 0 1 1 1 0 0 0 0 0 0 0 0 1 0 1 1 0 0 1 0 0 0 0 0 0 0 1 0 0 0 2 0 1 0 0 1 0 0 0
157 1 1 1 0 0 2 2 1 2 0 0 0 0 0 0 1 1 1 1 1 1 0 0 0 0 1 0 2 2 2 0 0 1 0 0 1 2 0 0 0 0 0 0 0 1 0 0 0 0 0 1 2 0 0 0 0 1 1 1 0 0 0 1 0 0 2 0 0 0 1 0 1 2 1 2 2 1 2 0 1 1 2 2 2 0 0 1 1 2 1 1 1 0 0 1 0 1 0 1 1 0 2 0 0 0 2 1 2 0 0 1 0 2 1 1 2 0 0 2 2 0 2 2 1 0 0 0 0 0 0 0 0 0 0 0 2 0 0 0 1 0 0 0 0 0 1 0 0 0 0 0 2 0 1 0 0 0 0 1 1 1 1 0 1 2 0 0 0 1 1 1 0 2 0 1 0 1 0 1 0 0 0 1 0 0 1 2 0 0 0 1 1 1 1 1 1 2 0 2 0 0 0 0 1 0 0 2 1 0 2 2 0 0 1 0 1 1 2 1 1 1 2 0 0 1 1 2 0 1 0 0 0 1 1 0 0 2 0 0 0 1 1 0 1 1 0 0 0 0 0 1 1 0 0 0 1 0 0 0 0 0 0 0 0 0 0 0 1 1 1 1 0 2 0 0 0 0 1 0 0 1 2 2 2 1 2 1 0 1 1 1 1 0 1 1 0 0 0 0 0 0 2 0 1 1 0 2 0 0 0 1 0 1 1 0 2 1 0 0 0 2 1 0 1 0 1 0 0 1 0 1 0 0 0 0 0 2 1 1 1 2 1 2 1 0 1 0 1 1 0 0 0 2 1 1 2 0 0 1 0 0 1 0 1 2 0 1 2 0 2 2 2 1 0 1 1 1 1 2 2 0 2 0 0 1 0 0 0 0 0 0 1 0 2 1 1 1 1 0 0 1 0 2 2 1 0 1 0 0 1 0 0 0 0 2 0 1 0 1 0 1 0 0 1 1 0 1 1 0 2 0 1 1 1 1 0 0 1 0 0 0 0 1 1 2 2 1 1 0 0 2 0 1 1 0 1 2 1 2 2 0 0 0 0 2 0 2 0 1 2 1 1 1 1 0 1 0 0 1 2 0 0 1 1 2 0 1 1 0 1 1 0 2 1 0 2 0 1 2 2 2 1 1 0 1 1 1 0 0 0 1 0 0 0 2 0 0 0 2 1 1 1 0 0 2 0 1 1 0 1 0 1 0 0 0 1 1 1 1 0 1 2 0 0 1 0 1 1 2 1 1 0 2 2 0 0 0 1 0 1 0 0 0 0 0 0 1 0 0 0 0 0 0 1 0 2 0 1 0 1 1 1 1 1 1 1 0 0 0 1 1 1 0 0 0 0 0 0 0 0 2 0 0 0 0 0 0 1 1 1 0 0 0 0 0 0 0 1 0 1 1 0 1 1 0 1 0 0 0 0 0 1 0 0 0 2 0 2 1 0 0 0 0 1 1 1 1 0 1 1 1 1 1 0 1 2 0 1 0 0 0 1 1 1 1 0 2 0 0 0 0 1 0 0 2 1 1 1 1 2 0 2 0 1 2 1 1 2 1 1 0 0 0 0 0 0 0 0 0 0 0 0 0 2 0 2 0 1 0 1 1 0 2 0 0 1 1 1 1 0 0 0 0 2 2 0 1 1 1 1 1 0 0 0 1 1 0 0 0 0 0 0 1 1 0 0 1 1 1 0 1 0 0 0 0 1 0 1 0 0 0 2 0 1 0 1 0 2 1 0 0 1 1 0 0 2 1 1 1 0 1 2 0 0 1 1 2 0 2 0 1 0 2 2 2 0 1 0 2 1 0 0 0 2 1 0 0 0 2 2 0 2 0 2 0 2 0 2 2 1 2 0 1 0 2 0 2 2 0 1 1 2 1 0 1 1 0 0 1 0 0 1 1 1 1 1 0 0 0 0 0 0 0 1 0 1 0 1 0 0 0 1 1 1 1 0 1 1 0 1 0 1 2 0 1 0 1 2 2 1 1 1 0 0 1 0 1 0 0 1 0 0 1 1 1 1 0 0 0 0 2 1 0 2 2 0 1 1 1 0 0 0 0 0 2 2 0 2 2 0 2 0 2 0 2 2 1 2 0 1 1 0 0 0 1 1 0 0 0 0 0 1 0 0 0 1 0 1 0 1 0 2 0 0 0 0 1 1 0 0 0 0 0 0 0 2 1 2 1 1 0 0 0 0 0 0 0 2 0 0 0 0 0 0 1 1 0 1 1 0 0 0 2 0 1 0 0 0 0 1 0
158 0 2 0 0 0 1 1 0 1 0 1 0 1 1 0 0 1 1 2 2 2 1 0 0 0 1 0 1 2 2 0 0 1 1 0 1 0 0 0 1 1 0 0 0 0 1 0 0 0 0 0 1 0 0 1 0 0 2 0 1 0 1 2 0 0 2 0 0 0 1 1 1 2 1 2 2 1 2 0 1 1 1 0 0 0 0 1 1 2 1 1 0 1 1 2 1 1 0 1 1 0 2 0 0 0 2 2 2 0 0 2 0 1 0 0 0 0 0 2 2 0 1 1 0 0 0 1 1 1 0 0 0 0 0 0 1 0 2 0 2 0 0 0 0 0 0 0 0 0 0 0 1 0 1 1 1 0 1 2 0 0 0 0 1 1 0 0 0 1 1 1 0 2 0 0 0 2 2 0 0 2 1 1 1 0 1 0 0 0 2 0 0 0 2 0 1 1 0 0 0 1 0 1 1 0 2 2 0 0 1 0 0 0 1 0 1 1 1 1 0 0 2 0 1 0 0 2 0 2 0 0 1 1 1 0 0 2 0 0 0 0 2 1 1 2 0 0 0 0 0 0 2 0 0 0 0 0 0 0 0 0 0 1 1 0 1 0 2 2 0 2 0 0 0 1 0 2 2 0 0 0 1 1 2 1 1 0 1 2 0 2 2 0 2 0 2 0 0 0 0 0 1 1 0 0 1 2 1 0 0 1 0 2 2 0 2 0 0 0 1 1 1 1 1 0 1 0 0 0 0 1 0 1 0 0 0 2 0 1 0 0 1 1 1 0 0 0 2 2 2 0 0 2 2 0 1 0 0 1 1 0 2 2 0 1 0 2 1 0 1 1 1 2 0 0 1 2 0 2 0 0 1 0 0 0 0 0 0 0 0 1 1 0 2 1 1 1 0 0 0 0 0 2 2 0 0 0 0 0 0 0 0 0 2 2 1 0 1 0 1 1 0 1 0 0 0 0 0 1 1 0 0 0 0 1 0 2 1 0 1 0 0 2 1 2 2 1 0 2 0 1 2 2 2 1 2 1 1 1 0 0 1 1 0 0 0 1 0 0 1 0 1 1 0 0 0 0 2 2 0 0 0 0 2 1 0 1 1 0 0 1 0 0 0 0 1 0 2 1 0 2 1 1 0 0 1 0 1 0 1 1 0 1 1 1 0 0 0 0 0 2 0 0 0 1 1 1 1 1 1 0 1 1 1 0 0 0 0 0 0 1 2 0 0 2 0 0 2 1 0 0 0 2 1 1 0 0 0 0 0 0 1 0 0 0 1 1 0 1 0 0 0 0 0 0 2 0 0 0 0 1 0 0 0 0 0 1 0 0 0 2 1 0 0 1 0 0 0 0 0 2 2 0 0 1 2 0 2 2 2 0 0 0 0 0 0 0 1 0 0 1 0 1 1 1 1 0 0 0 0 0 0 0 0 0 2 0 1 0 0 0 0 1 1 1 0 0 1 2 0 0 2 2 1 2 2 0 0 0 0 0 0 0 0 0 0 2 0 1 0 0 0 0 0 1 1 1 1 1 2 0 2 2 2 2 0 0 0 1 2 0 0 1 1 0 0 0 0 2 0 1 0 0 1 0 2 2 2 0 0 0 0 2 0 1 0 2 2 0 0 0 0 0 1 2 0 0 0 0 0 0 1 0 0 1 0 0 0 1 0 1 0 0 0 0 0 0 0 0 0 0 0 0 0 1 0 0 1 0 0 0 2 1 0 0 1 2 0 2 0 0 1 1 0 0 0 0 1 1 0 2 1 0 1 1 0 2 1 2 0 2 2 0 1 0 0 0 0 1 0 0 0 0 1 1 2 1 1 1 1 0 0 1 0 0 1 0 1 2 2 1 0 2 0 2 0 1 0 0 0 2 2 1 0 1 0 0 0 0 0 0 0 0 0 0 0 1 0 0 0 1 0 0 2 0 0 0 0 0 0 1 0 0 0 1 0 0 2 0 0 0 0 1 0 2 0 0 1 0 0 0 1 0 0 1 0 1 0 1 2 1 1 0 2 1 2 0 0 0 0 1 1 0 2 2 0 2 0 1 0 1 0 0 1 1 2 2 2 0 0 1 0 0 0 1 1 1 1 0 1 1 0 1 0 0 1 1 2 0 0 0 2 2 1 0 1 0 2 0 1 0 2 1 0 0 0 1 1 1 0 1 0 0 1 0 2 0 1 0 0 0 0 0 0 1 0 0 2 0 0 1 0 1 0 0 0 0 0 0 0 0 0 2 0 1 0 0 0 1 1 1
159 0 1 0 0 0 1 2 0 1 1 0 1 1 0 0 1 0 1 1 0 0 1 0 0 0 1 0 0 1 2 0 0 0 2 1 2 1 0 0 1 1 0 0 0 1 0 0 1 0 0 0 0 0 2 1 0 0 1 1 1 1 0 2 0 2 0 0 0 0 1 0 1 2 1 2 2 0 2 0 0 1 1 1 1 0 0 0 0 2 0 0 0 0 0 1 0 1 1 0 1 0 2 0 0 0 2 0 1 1 1 2 0 2 0 0 2 1 1 1 1 1 1 1 0 0 0 0 0 0 0 0 0 0 0 0 0 0 0 0 2 0 0 0 0 1 0 0 0 2 0 0 0 0 0 0 2 0 1 2 1 1 0 2 1 1 0 0 1 1 1 0 0 2 1 2 1 0 0 0 0 1 0 0 1 1 0 1 1 0 1 0 0 0 2 1 2 2 1 0 0 1 1 0 0 0 0 0 1 0 0 0 1 0 2 0 0 2 2 1 1 1 2 0 0 1 1 1 0 0 0 0 0 0 2 0 0 2 0 0 0 0 2 0 1 1 0 0 0 0 0 0 0 0 0 0 1 2 1 1 1 2 0 0 0 0 0 1 0 0 1 2 1 1 0 0 0 2 2 0 0 0 1 1 2 2 2 1 0 2 0 1 1 1 1 1 1 0 0 0 0 0 1 1 0 1 0 1 0 0 0 1 0 2 2 0 1 0 1 0 1 2 2 1 1 0 1 0 0 2 0 2 0 0 0 1 1 2 0 0 1 0 1 0 0 0 1 0 0 1 1 1 0 2 2 0 1 0 0 2 2 0 2 1 2 0 0 2 2 0 2 2 1 2 0 1 2 2 1 2 0 0 1 0 1 2 0 1 1 1 2 2 2 1 2 2 2 1 0 1 1 1 0 2 2 0 0 1 0 0 0 0 0 0 1 1 1 0 1 0 0 1 0 2 2 2 2 0 0 0 1 0 0 0 0 1 0 0 1 0 2 0 0 0 0 1 1 1 0 1 1 1 2 2 2 2 2 1 1 1 0 0 0 0 0 0 0 0 0 0 0 0 1 2 1 0 2 1 2 0 1 0 0 1 2 0 0 1 0 0 1 2 0 1 0 0 1 1 1 1 1 1 2 0 0 0 2 1 0 0 0 1 0 2 2 0 0 0 0 1 1 1 1 0 0 1 1 2 2 0 2 0 1 0 0 0 0 0 1 1 1 0 1 0 1 1 0 2 0 2 0 0 0 0 2 0 2 0 1 0 0 0 1 0 0 0 1 2 2 0 1 1 0 0 1 0 2 1 1 1 0 1 0 1 1 1 0 2 1 1 0 0 1 0 0 0 1 1 0 2 2 0 1 0 0 1 1 0 1 0 1 0 0 0 0 0 0 0 1 0 0 1 0 0 0 0 2 1 0 0 0 0 0 0 0 1 2 1 2 1 0 0 1 1 1 1 1 1 1 2 1 1 0 0 0 1 2 0 2 0 0 0 0 0 0 1 1 2 0 0 0 0 0 0 0 0 2 1 1 1 2 1 2 1 0 2 2 1 1 0 1 0 0 1 0 0 0 0 0 2 1 1 0 0 1 0 2 1 1 0 1 0 0 1 0 1 0 1 1 0 0 0 2 0 1 0 2 0 0 1 0 1 0 0 0 0 1 0 0 0 0 1 0 0 0 1 0 0 0 1 1 1 0 2 0 0 0 0 1 0 0 0 2 0 1 0 2 1 0 2 0 0 0 0 0 0 1 2 0 0 0 0 0 0 0 1 0 1 1 1 1 1 2 2 2 0 2 1 0 1 1 0 0 0 1 1 1 0 0 2 2 0 1 0 1 1 1 2 1 1 0 1 0 2 0 1 0 2 1 0 0 2 2 2 0 2 0 0 2 0 2 1 1 1 1 1 1 0 0 0 0 0 0 0 2 0 0 0 0 0 0 0 0 0 0 0 0 0 2 0 1 0 0 1 0 1 0 0 2 2 2 2 0 0 0 0 0 2 1 0 1 1 1 1 2 0 2 0 0 0 0 1 2 2 1 1 0 2 0 0 0 0 1 0 2 0 1 1 1 1 0 1 0 0 0 0 1 1 1 0 1 0 0 1 0 0 0 0 0 0 0 0 2 0 0 0 0 0 1 0 2 0 1 1 1 0 1 1 1 1 2 0 1 1 1 0 1 0 2 2 0 0 0 0 1 0 0 0 1 1 0 1 0 2 0 1 1 0 0 2 0 0 0 0 0 0 0 0 0 1 2 1
160 1 0 0 0 1 2 1 0 1 0 1 0 0 0 0 0 0 1 1 0 1 1 0 0 0 0 0 1 2 2 0 0 1 2 1 2 1 0 0 2 2 0 0 1 0 0 0 0 0 0 1 0 0 2 2 0 0 0 0 2 0 0 1 1 0 2 0 0 0 1 1 2 2 2 2 2 1 2 0 1 2 1 1 1 0 0 1 1 2 2 1 1 0 0 1 0 1 0 1 1 0 2 0 1 1 2 2 2 0 0 2 1 1 1 1 1 0 0 2 2 0 2 2 1 0 0 1 0 1 0 0 0 0 0 0 0 0 0 1 0 0 0 0 1 0 0 0 0 0 0 0 0 0 0 1 2 1 0 1 1 0 0 1 2 2 0 1 0 1 1 1 0 2 1 0 0 2 0 2 0 0 0 1 1 1 1 2 0 0 1 1 0 0 1 1 1 2 0 0 0 1 1 0 1 0 0 2 0 0 1 0 1 0 2 1 0 1 1 0 0 0 2 0 0 0 0 1 0 1 0 0 1 1 1 0 0 2 0 1 1 1 2 0 1 1 0 2 2 2 0 0 0 0 1 0 0 1 0 0 0 0 0 2 1 0 0 1 1 1 1 1 2 2 0 1 1 1 1 0 0 1 0 0 1 1 1 1 0 2 0 0 2 0 2 0 2 0 0 0 0 0 2 0 0 0 0 2 1 0 1 0 0 1 1 1 2 1 1 0 0 1 2 0 2 0 0 0 1 1 0 1 0 0 0 0 0 2 0 0 0 2 2 2 0 0 2 0 2 1 1 0 0 2 2 0 1 0 0 2 2 0 1 1 1 0 0 1 1 0 1 1 1 2 0 1 2 1 1 1 2 0 1 1 0 1 0 0 0 0 0 1 1 0 2 2 2 1 0 0 0 0 1 2 1 0 1 0 0 0 1 1 0 0 0 0 0 1 0 1 0 1 0 0 1 1 0 2 0 1 1 0 1 1 1 2 1 2 0 0 1 0 0 0 0 0 0 1 0 0 0 1 0 2 1 0 1 0 2 0 0 0 0 0 0 1 1 2 0 2 2 1 2 1 1 0 0 1 1 1 1 0 0 2 0 2 0 0 0 0 1 0 1 2 2 0 2 0 1 1 1 2 2 0 0 0 2 1 1 0 0 1 0 0 0 1 1 1 0 2 2 1 0 0 1 1 0 1 1 0 1 0 2 1 1 0 2 0 0 1 1 0 2 1 1 2 0 1 1 1 0 0 0 2 1 1 0 0 1 0 0 0 0 1 1 1 0 1 0 0 0 2 0 0 0 0 2 1 1 1 0 0 0 0 1 0 1 0 0 0 1 1 2 0 1 0 0 1 0 1 1 1 1 1 0 0 0 0 1 0 0 0 0 0 0 0 0 0 0 1 1 2 0 1 1 0 1 1 0 0 1 0 0 0 0 1 2 2 1 0 0 1 0 0 0 0 0 1 1 1 1 2 0 0 0 1 1 0 0 0 0 0 1 0 0 0 0 1 0 0 0 0 0 0 2 2 0 0 0 0 0 0 2 1 1 1 0 1 1 0 2 0 0 2 1 1 0 0 0 2 0 1 0 0 1 0 1 1 2 0 0 0 0 1 0 1 1 0 0 0 0 2 1 0 1 1 1 0 0 0 0 0 0 0 0 0 1 0 0 1 0 1 0 0 1 1 1 0 0 0 0 0 0 0 0 1 0 0 1 0 0 0 2 0 0 2 2 1 1 2 1 0 1 0 0 1 1 1 1 1 0 1 0 0 1 1 0 2 2 2 0 2 1 0 0 0 0 2 0 2 2 0 0 0 2 1 0 1 2 0 1 0 0 2 0 0 2 0 2 2 2 2 0 2 0 1 0 1 1 1 1 0 1 1 0 2 0 1 2 2 0 0 0 0 0 0 0 1 1 0 0 0 0 0 2 0 0 0 0 1 0 0 0 0 0 1 1 0 1 0 0 0 0 1 0 1 0 1 0 0 1 0 0 0 0 1 1 0 0 0 2 2 1 0 1 1 2 0 0 0 0 1 2 1 1 1 1 1 0 1 1 1 0 0 0 1 1 1 1 0 0 1 1 2 0 1 1 0 0 2 0 0 0 1 0 0 1 0 0 0 0 0 2 2 2 1 0 0 1 0 1 0 2 0 0 0 0 0 0 1 1 0 0 1 2 0 0 2 2 2 1 0 0 0 0 1 0 1 1 0 0 1 0 0 0 0 0 0 0 0 0 0 0 2 0 1 0 0 1 1 0 0
161 1 0 0 0 0 1 1 0 0 0 1 0 0 0 0 0 0 2 0 0 1 0 0 0 0 0 0 2 2 2 2 0 0 2 0 2 1 0 0 1 1 0 0 0 0 1 0 0 0 0 0 0 0 2 1 1 1 0 0 0 0 1 2 0 1 0 0 0 0 0 0 0 2 0 2 2 1 1 1 0 2 2 2 2 0 0 0 0 2 0 0 0 0 1 1 1 1 0 1 1 0 0 0 2 1 2 2 2 0 0 2 0 1 1 1 1 0 2 1 1 0 1 1 1 1 0 2 0 2 2 0 0 0 0 0 0 0 0 0 0 0 0 0 0 0 0 0 0 0 0 0 0 1 1 1 0 1 0 2 0 0 0 1 1 1 0 1 1 2 1 0 1 1 1 0 0 0 0 0 0 0 1 0 1 1 1 1 1 0 2 0 0 1 2 1 0 1 0 0 0 1 0 0 0 0 1 0 2 0 0 1 1 0 2 0 0 0 1 1 1 1 2 0 1 0 0 1 0 1 0 0 0 0 2 0 0 2 0 0 0 0 2 1 2 1 1 0 0 0 0 0 1 1 0 0 1 0 0 0 0 0 0 0 2 1 1 1 1 1 1 1 1 1 0 1 0 1 1 0 0 0 1 1 1 1 2 0 0 2 0 1 2 0 2 0 2 0 0 0 0 0 2 0 0 0 1 2 0 0 0 0 0 2 2 1 1 0 1 0 1 1 1 0 2 0 0 0 1 0 0 1 0 0 0 0 0 2 0 1 2 2 0 2 1 1 0 1 2 0 0 1 0 0 0 0 1 1 0 1 1 0 2 1 2 1 0 1 2 0 2 2 1 2 1 1 1 2 1 1 2 0 0 0 2 1 0 2 2 0 0 0 1 0 1 0 0 1 0 0 0 0 0 1 1 0 0 1 0 0 0 0 0 1 1 1 0 1 0 1 0 1 0 1 1 1 0 0 0 1 2 0 1 0 0 0 0 0 1 1 0 0 0 1 1 1 1 2 0 0 0 2 1 2 2 1 2 2 0 2 2 2 0 0 0 1 0 1 0 0 0 0 2 0 0 1 1 0 2 2 0 2 0 1 2 2 0 1 1 0 2 1 0 0 0 0 2 0 2 2 0 2 1 1 0 0 2 1 1 0 0 2 0 1 1 1 0 1 0 2 1 2 1 1 1 2 1 1 1 1 1 0 1 1 1 0 1 0 0 0 2 2 2 0 0 2 0 1 1 2 0 0 0 0 2 1 1 1 1 0 0 0 0 0 0 1 1 1 0 1 0 2 1 0 0 1 2 0 1 0 0 0 1 1 0 1 1 1 0 0 0 2 1 0 0 0 0 0 0 0 0 2 1 0 0 1 1 0 0 0 2 0 0 1 0 1 0 0 0 0 2 2 0 2 2 0 0 1 0 0 1 0 0 0 0 0 0 1 1 0 0 0 0 0 1 1 1 2 0 1 0 2 0 0 0 2 2 0 2 0 0 0 1 1 2 2 1 2 0 1 1 1 0 0 0 2 1 1 1 1 1 0 2 0 0 2 0 1 1 1 1 1 0 0 0 0 0 0 0 1 0 1 0 0 2 0 1 0 1 2 0 0 0 1 0 1 0 0 0 0 0 0 0 0 1 1 1 0 0 0 0 1 0 1 0 1 1 0 1 1 0 1 0 0 0 1 0 0 0 0 0 0 0 1 0 0 1 0 2 0 0 1 2 0 0 1 1 0 1 1 0 0 2 0 0 0 1 1 0 0 1 0 0 0 0 1 0 2 0 2 0 1 2 0 2 0 0 2 0 2 2 0 0 0 1 2 1 1 1 0 0 0 2 0 2 0 2 0 0 1 1 1 0 1 0 2 0 1 1 0 1 1 1 1 0 2 0 1 1 0 1 0 1 1 1 1 1 0 0 0 0 0 0 0 2 0 0 0 0 0 0 0 0 0 0 0 0 0 2 0 2 0 0 0 0 1 0 0 0 2 2 2 0 0 0 0 0 1 0 0 2 2 1 0 0 0 2 0 0 0 1 1 1 1 2 2 0 1 0 1 1 1 0 0 1 1 1 1 2 1 0 2 0 0 0 2 0 0 0 1 0 0 0 2 0 0 1 1 1 0 0 0 2 1 1 1 0 0 0 0 2 0 1 0 1 0 1 1 1 2 1 1 0 0 0 0 2 0 1 1 0 0 0 0 0 0 0 0 2 0 0 0 0 0 0 0 0 0 0 2 0 0 0 2 1 0 0 0 1 0 1 1
162 0 2 1 0 0 1 1 0 1 0 0 1 1 0 0 1 0 2 0 1 2 0 1 0 0 0 0 2 2 2 0 0 1 2 0 2 1 0 0 1 1 1 0 0 1 2 0 0 0 0 0 0 0 2 1 0 0 1 2 0 0 0 2 0 0 2 1 0 0 0 1 1 1 1 1 1 2 2 0 2 2 2 1 2 0 0 1 1 2 2 2 1 0 1 2 1 0 0 0 0 1 2 0 0 0 2 1 1 1 1 2 1 2 1 1 2 0 1 1 1 0 1 1 1 1 0 1 0 1 1 1 0 0 0 0 0 0 0 0 1 0 0 0 0 0 0 0 0 0 1 0 1 0 0 0 0 0 0 2 1 1 0 2 2 1 0 0 0 1 1 1 0 2 0 0 0 0 0 0 0 0 1 1 0 0 2 2 0 1 1 2 0 0 1 1 1 1 0 0 0 0 0 0 1 0 1 1 1 0 0 0 1 0 2 0 0 1 1 1 0 0 1 0 1 1 1 2 1 1 0 0 1 0 1 1 1 2 1 1 1 1 2 0 0 0 0 1 1 1 0 0 1 0 0 0 1 1 0 0 0 0 0 0 1 0 1 1 1 0 0 2 1 1 1 0 1 1 1 0 2 0 0 0 1 2 2 2 0 2 0 0 0 0 1 1 0 1 0 1 0 0 2 0 0 1 0 2 1 0 0 2 0 2 2 0 2 0 0 0 2 1 1 1 1 0 1 0 1 0 0 1 0 0 0 0 0 1 0 0 1 2 0 2 0 0 1 0 0 1 1 0 0 1 0 1 1 1 0 0 0 0 2 0 2 1 0 2 2 0 2 1 0 2 1 1 1 1 1 2 2 0 1 0 1 1 0 0 0 0 0 0 1 1 2 1 1 1 0 0 0 0 1 2 1 1 1 2 0 0 0 1 0 1 0 1 0 0 1 0 0 1 0 2 1 1 1 1 0 1 2 0 1 1 1 0 0 1 0 0 2 0 0 0 0 1 0 1 0 1 1 1 0 2 0 0 0 1 1 2 1 0 0 0 0 2 0 1 0 1 1 1 2 2 2 0 2 0 2 1 1 0 0 0 2 0 0 1 1 0 2 1 0 1 1 0 2 0 0 2 2 2 1 1 0 0 1 1 1 0 0 1 1 1 1 0 0 0 0 1 1 2 0 0 1 1 0 0 0 1 0 0 1 1 1 1 2 0 0 1 0 1 1 1 1 1 0 1 1 1 0 0 0 2 2 0 0 0 2 0 1 0 0 0 0 0 0 1 1 0 0 0 1 0 0 0 1 0 2 0 1 0 0 0 0 0 0 0 0 0 0 2 2 0 0 0 1 0 0 0 0 2 1 0 0 0 1 0 1 1 0 0 0 1 0 1 0 0 0 0 0 0 0 0 0 1 1 0 0 0 0 0 1 0 0 1 1 0 1 0 0 0 0 2 2 1 1 1 1 2 0 1 0 1 0 2 1 0 2 0 0 0 2 1 1 2 0 2 1 0 0 0 1 0 0 2 0 0 2 0 0 1 2 0 0 1 1 0 2 2 2 0 1 2 0 2 0 0 0 0 0 0 0 0 2 0 2 2 2 0 1 1 0 0 0 1 1 0 1 0 0 0 1 0 1 1 1 1 1 1 1 1 0 1 0 2 1 0 0 1 0 1 1 1 2 0 0 0 0 0 0 0 0 1 0 0 0 0 2 0 0 0 2 0 0 1 2 0 2 0 2 0 0 0 0 1 1 2 0 0 0 0 2 0 0 0 2 1 1 1 1 2 2 1 2 0 0 0 0 1 1 0 0 0 2 2 2 0 0 1 1 0 1 0 0 0 1 2 0 2 2 1 0 2 0 2 0 1 1 0 1 1 2 1 0 1 1 0 0 0 0 0 2 0 2 0 0 0 0 1 0 0 0 0 1 0 1 0 0 0 0 0 1 0 1 1 0 0 1 0 1 0 0 1 0 2 0 2 1 1 1 0 0 0 0 0 0 2 0 0 2 2 0 1 1 1 1 0 0 0 0 2 1 1 1 1 1 1 0 1 0 1 0 0 0 2 2 0 2 1 0 2 0 0 1 2 1 0 1 0 0 0 0 2 0 0 0 1 1 1 0 1 0 1 1 0 0 0 0 1 1 1 2 1 1 0 0 1 1 1 2 0 0 0 2 1 1 0 2 1 0 0 0 0 1 0 0 0 2 0 0 0 0 2 0 0 0 0 0 2 0 0 0 1 1 0 0 0 0 0 1 1
163 0 0 0 0 0 1 2 0 2 0 0 0 2 0 0 0 0 0 2 1 2 2 0 0 0 0 0 0 2 2 0 1 1 2 1 2 1 0 0 0 0 0 0 0 0 2 0 0 1 1 0 0 1 0 0 0 0 1 0 1 1 1 1 0 0 1 0 0 0 0 2 1 2 0 2 2 0 1 0 0 2 1 0 1 0 1 1 1 2 2 2 2 0 0 2 0 0 0 0 2 0 0 0 2 2 2 1 1 1 1 2 0 2 0 0 2 0 1 1 1 0 1 1 1 1 0 0 0 0 2 0 0 0 0 0 1 0 0 0 0 0 0 0 1 0 0 0 0 0 0 0 0 0 0 0 1 1 0 1 1 1 0 1 0 2 0 1 0 2 0 1 0 2 0 0 0 1 0 1 0 1 0 0 0 0 0 0 0 0 1 0 0 0 2 2 0 2 0 2 0 0 0 1 1 0 2 0 2 0 0 2 1 0 1 1 1 0 0 0 0 0 2 0 0 0 0 1 0 1 1 1 0 0 2 0 0 2 0 0 0 0 1 0 2 2 0 1 0 0 0 1 1 0 0 1 0 2 0 2 1 2 0 0 2 0 1 0 1 1 0 0 2 2 0 0 1 1 2 0 0 0 0 0 1 1 1 1 0 2 0 2 1 0 1 0 2 2 0 1 0 1 1 1 0 1 1 2 0 0 0 1 0 1 1 0 2 0 1 0 1 1 1 2 1 0 0 0 1 2 0 1 0 0 0 0 0 1 0 2 1 1 1 1 2 0 0 0 1 1 1 1 0 2 1 1 2 1 0 1 1 0 0 0 0 0 0 2 1 0 1 1 0 2 0 0 1 2 1 1 1 0 1 1 0 1 0 0 0 1 1 1 0 1 2 1 1 0 2 1 2 1 0 0 0 0 0 1 0 0 1 0 0 0 1 1 1 0 1 0 0 1 1 1 0 2 1 0 0 0 0 0 1 1 1 0 1 0 0 0 0 0 0 1 1 0 1 1 0 1 0 0 1 1 1 0 1 2 0 1 2 1 0 0 0 1 0 1 0 1 2 1 2 1 1 1 0 0 2 1 1 0 0 0 1 1 0 0 0 1 1 0 1 1 1 1 1 0 0 2 1 2 0 1 1 1 1 2 1 0 0 2 0 1 1 1 1 0 0 1 0 2 0 0 0 0 0 1 1 1 1 0 0 0 0 1 0 0 0 0 1 2 1 1 1 2 0 0 2 0 0 0 0 2 1 1 0 0 1 0 0 0 2 0 0 0 1 2 2 0 0 2 2 0 0 2 2 1 1 1 0 0 0 0 0 0 0 1 0 0 0 1 0 0 0 0 0 1 0 1 1 1 0 0 1 0 0 0 1 1 1 0 0 1 1 1 2 0 0 0 1 1 0 0 0 1 1 0 0 0 0 0 0 0 0 0 2 0 2 2 1 1 0 1 1 1 1 0 0 1 0 1 0 1 0 2 1 0 2 0 0 0 1 1 1 1 1 0 1 0 0 1 1 0 0 1 1 0 1 0 1 1 2 0 0 2 0 0 1 2 1 0 0 1 0 0 0 1 0 1 1 1 0 0 0 0 2 1 2 0 0 0 0 1 0 0 0 0 0 0 0 2 1 1 0 2 1 0 0 0 0 0 0 0 0 0 0 0 0 0 0 0 0 0 0 0 0 0 0 1 1 1 1 0 0 1 0 0 0 0 0 0 2 0 0 1 2 0 2 1 0 1 2 0 0 1 1 1 0 0 1 0 0 0 0 1 0 1 1 1 1 1 1 0 1 0 0 0 0 1 1 0 0 0 1 0 0 0 1 1 2 0 0 0 0 0 0 1 1 2 2 2 0 2 0 2 0 1 0 2 0 2 2 0 0 2 0 0 0 0 0 0 1 1 2 0 1 0 0 0 0 0 0 0 2 0 0 0 1 0 0 1 0 0 0 1 0 0 0 0 0 0 1 0 0 2 0 1 1 2 1 1 1 0 0 1 0 1 0 1 1 2 1 0 1 1 2 0 0 0 0 1 2 2 1 1 0 1 0 0 0 0 1 0 1 1 2 0 1 1 0 1 0 2 0 2 1 1 1 0 0 1 0 2 0 0 0 0 1 1 0 0 1 0 0 0 1 0 0 0 2 0 2 1 0 0 1 1 1 0 1 0 0 0 0 0 1 1 1 1 1 0 1 1 0 0 0 2 1 0 0 1 0 2 0 0 0 0 0 2 0 0 2 2 0 0 1 0 1 1 1 0
164 0 2 0 0 0 1 2 0 2 0 0 1 0 0 0 0 0 0 2 2 2 0 1 0 1 2 0 1 2 2 0 0 1 1 0 1 1 0 0 2 2 1 0 0 2 0 0 0 0 0 0 1 1 1 1 0 0 0 1 0 1 0 2 1 1 1 0 0 0 0 1 1 2 1 2 2 2 2 0 2 2 2 1 2 0 1 0 0 2 0 0 0 0 1 2 1 0 0 0 2 0 0 1 1 1 2 1 2 0 0 1 0 1 2 2 2 0 2 0 0 1 2 2 2 0 0 2 2 2 0 2 1 0 0 0 0 0 0 0 1 0 0 0 0 0 0 0 0 0 1 0 0 0 0 0 0 1 0 1 0 0 0 1 0 0 0 0 1 2 0 2 0 2 0 1 0 1 0 1 0 0 2 0 0 0 1 2 1 0 2 1 1 1 1 1 1 2 0 1 0 1 0 1 1 0 1 1 1 0 0 0 2 0 2 0 0 1 1 0 1 1 2 0 0 0 0 2 0 1 0 0 0 0 1 0 0 2 0 0 0 0 2 0 1 1 1 0 0 0 0 0 1 0 0 0 1 1 0 1 1 1 0 0 2 0 0 1 1 0 0 2 1 2 0 0 1 1 1 0 0 0 0 0 1 0 1 2 0 2 0 0 1 1 1 0 1 1 0 0 0 0 2 0 0 0 2 2 0 0 0 1 0 0 0 0 2 1 0 0 1 2 1 1 1 0 0 0 0 1 0 2 0 0 0 0 0 1 1 1 2 1 1 2 0 0 2 1 1 0 0 1 1 2 1 1 1 1 1 0 1 1 0 0 0 0 0 1 1 0 1 1 1 1 1 0 2 0 0 1 1 1 1 0 0 1 0 0 0 0 0 0 2 0 2 1 1 0 1 1 1 1 1 1 0 0 1 0 0 0 1 1 0 0 0 1 0 0 0 0 0 2 0 1 0 0 0 0 1 2 2 1 0 2 2 2 1 1 0 0 2 0 1 2 1 2 2 2 0 1 0 2 0 0 2 0 2 2 0 2 2 0 2 1 0 1 1 1 0 0 1 0 2 0 0 1 0 0 2 2 0 1 0 0 2 1 0 1 0 0 1 0 0 0 0 0 1 1 1 2 0 2 2 0 0 1 2 1 1 0 0 1 0 1 1 1 0 1 0 1 0 2 1 1 1 2 0 1 1 2 0 1 0 0 1 1 0 1 0 0 1 2 0 0 0 2 0 1 1 2 0 0 0 2 1 1 0 1 0 1 0 0 1 1 1 0 0 1 1 0 1 1 1 0 0 1 1 1 2 2 0 0 0 1 2 0 2 1 0 0 0 2 0 0 0 0 0 1 0 0 0 1 0 0 0 0 0 0 2 2 1 0 0 2 0 1 1 0 1 0 1 2 0 0 0 1 1 1 0 0 0 0 0 0 0 0 2 1 2 2 0 0 0 1 2 2 2 1 1 1 1 1 0 0 0 2 0 1 2 0 0 0 0 1 1 1 1 2 0 0 0 1 0 0 0 1 1 0 1 0 0 2 2 1 1 2 1 0 0 1 1 0 0 1 2 0 0 1 0 2 0 2 0 0 1 0 1 2 2 0 0 0 0 1 0 0 0 2 1 0 1 0 0 0 1 1 0 1 0 0 0 1 0 1 1 1 2 0 1 2 0 2 0 1 1 0 0 1 0 0 0 0 1 0 0 1 1 0 0 0 0 0 1 0 0 1 2 1 0 2 0 0 1 1 1 0 0 0 2 2 0 2 1 0 0 2 0 1 2 1 1 2 1 1 2 1 1 2 2 2 0 0 0 0 2 2 1 0 0 2 2 0 1 1 1 0 2 1 0 0 0 0 0 2 0 1 0 0 1 1 1 0 2 2 0 2 0 1 1 0 0 0 1 1 1 1 1 1 1 0 0 0 0 0 1 0 1 1 0 1 0 0 1 0 1 0 2 0 2 0 1 0 2 1 0 0 0 1 2 2 1 1 0 0 0 0 0 1 0 1 2 2 0 1 1 0 1 0 0 0 0 2 1 1 1 1 0 1 0 0 0 1 1 0 1 1 1 0 1 1 0 1 0 0 0 0 1 0 0 0 0 0 0 2 0 0 0 0 0 0 0 0 1 1 1 0 0 0 1 0 2 0 1 1 1 0 1 0 0 1 1 1 0 0 0 1 1 0 2 1 0 1 1 1 1 0 0 0 2 0 0 0 0 2 0 0 0 0 1 1 0 0 1 2 0 0 0 0 0 0 0 0
165 0 0 0 0 1 2 2 0 1 0 0 1 2 0 0 0 1 0 2 1 2 0 1 0 0 1 0 1 2 2 1 1 1 1 0 1 1 0 0 1 1 0 0 0 1 1 0 1 0 0 0 0 0 2 0 0 1 0 1 1 0 1 2 0 1 0 0 0 0 0 0 2 2 1 2 2 0 1 0 0 2 2 1 2 0 0 0 0 1 0 0 0 0 1 2 1 1 0 1 0 1 0 0 0 0 2 1 1 1 1 2 0 1 1 1 1 0 2 1 1 1 2 2 2 0 0 1 1 1 0 0 0 0 0 0 0 0 0 1 0 0 0 0 0 0 0 0 0 2 0 0 0 0 0 1 0 0 0 0 0 0 0 1 1 0 0 1 0 2 0 2 0 2 0 0 0 1 0 1 0 0 1 0 0 0 1 0 0 0 1 0 1 1 2 1 1 2 0 0 0 1 0 0 1 0 1 0 2 0 0 1 1 0 1 1 0 0 2 1 0 0 2 0 1 0 0 2 2 0 0 0 0 0 1 0 0 2 0 0 0 0 1 0 0 0 0 0 0 0 0 0 1 0 0 0 2 0 0 0 0 0 0 0 0 0 0 2 2 2 0 1 2 2 1 0 0 1 2 0 1 1 0 0 2 1 1 0 0 2 0 1 1 0 1 0 0 1 0 1 0 1 1 1 0 0 1 2 0 0 0 1 0 2 2 0 1 0 0 0 2 1 2 1 2 0 0 0 1 1 0 2 1 1 0 0 0 2 0 0 0 2 2 2 1 0 1 1 1 1 1 0 0 0 0 0 0 1 1 1 2 1 2 1 2 0 0 1 2 0 2 2 1 2 0 1 2 1 1 1 2 0 2 0 0 1 0 0 0 0 0 0 0 0 2 0 0 1 1 1 1 2 0 2 2 0 0 1 0 0 0 0 1 0 1 2 1 0 1 0 1 1 0 0 1 2 2 0 0 0 2 1 0 0 0 1 0 0 0 0 2 0 0 1 1 1 2 1 0 1 0 1 0 1 1 0 1 0 0 0 0 0 1 1 0 0 0 1 0 0 1 0 2 1 1 0 0 0 2 2 0 2 0 1 1 1 0 1 0 0 0 1 1 2 1 0 2 0 1 2 1 2 2 0 0 0 2 1 1 0 1 2 0 0 1 0 0 0 0 2 1 2 0 0 1 1 0 0 0 2 0 1 0 0 0 0 0 0 1 1 1 0 0 0 1 2 0 1 1 1 0 0 0 2 1 1 0 1 1 1 0 0 0 0 0 1 0 1 1 1 0 2 0 0 0 0 1 1 2 1 1 0 1 1 1 1 0 0 0 0 1 1 1 0 2 0 0 0 0 1 1 1 1 1 0 1 0 0 2 2 0 0 0 1 0 1 0 0 0 0 2 2 0 0 0 1 1 2 0 0 0 0 0 0 0 0 2 2 1 0 0 0 0 0 1 1 1 1 1 1 0 1 1 2 0 2 0 0 2 1 1 0 0 1 1 1 0 1 1 0 0 1 0 1 0 1 1 0 1 0 1 0 2 2 2 2 0 0 0 0 2 0 0 1 1 0 0 0 0 1 0 1 0 0 0 0 1 1 1 1 0 0 0 0 0 0 0 0 0 0 0 1 0 1 1 2 1 2 1 1 1 2 1 1 0 1 2 0 0 1 0 1 0 0 1 1 1 1 0 0 0 0 0 0 0 0 0 0 0 0 0 0 2 0 0 1 2 1 1 0 0 0 2 0 1 0 1 0 2 2 0 2 0 0 0 2 0 2 0 2 0 1 1 1 2 1 1 0 0 1 0 0 0 0 2 1 0 0 0 0 0 0 0 0 0 0 0 0 1 2 1 1 0 2 0 0 0 1 1 1 0 1 1 1 0 0 1 0 1 0 1 1 1 1 1 1 1 1 1 1 0 0 0 0 1 1 0 0 0 0 0 0 1 0 1 2 0 0 2 1 1 0 0 0 0 2 0 1 2 2 2 2 0 0 0 0 0 2 1 0 1 2 0 0 1 0 2 0 0 0 0 0 2 2 2 1 0 1 0 1 0 1 0 0 1 1 2 0 1 1 0 1 0 0 0 0 1 1 0 0 0 0 0 0 1 0 0 1 1 0 0 0 2 0 0 0 0 0 1 0 2 0 1 1 1 0 1 1 1 1 2 0 0 0 0 2 2 0 1 1 0 0 1 1 0 2 0 1 1 0 0 2 0 2 0 1 1 0 0 2 0 0 0 2 1 0 0 1 1 0 1 1
166 1 2 0 0 0 0 2 0 2 0 0 0 1 0 0 0 0 0 2 2 1 0 0 0 0 1 0 2 2 2 0 1 2 0 0 2 1 1 1 0 0 1 1 0 0 0 0 1 0 0 0 0 0 1 0 0 2 1 2 0 0 0 2 0 0 1 0 0 0 1 0 2 2 2 2 2 1 2 0 1 1 2 0 2 0 1 0 0 2 0 1 0 0 0 1 0 2 0 2 0 0 0 0 2 1 1 2 2 0 0 2 1 1 1 1 1 1 2 1 1 0 2 2 1 0 0 1 0 1 1 0 1 0 1 1 0 0 0 0 2 0 0 0 0 0 0 0 0 0 0 0 0 0 0 0 1 0 0 2 2 2 0 0 2 2 1 0 1 1 1 0 1 1 0 1 0 1 0 0 1 2 0 1 0 0 1 1 0 0 1 1 0 0 2 2 1 1 0 1 0 0 0 0 0 0 2 0 0 0 1 1 1 0 2 0 1 0 2 0 2 2 2 0 1 1 0 2 0 1 0 0 0 0 1 0 0 2 0 0 0 0 1 0 2 2 0 0 0 0 0 1 1 0 1 0 1 1 0 0 0 0 0 0 0 0 0 1 1 1 0 1 1 1 0 0 0 1 1 0 0 1 0 0 1 0 0 1 0 2 0 1 0 1 0 1 0 0 0 0 0 0 1 1 0 0 0 0 0 0 0 1 0 2 2 0 1 0 0 1 0 1 1 2 2 0 0 0 1 0 0 1 0 0 0 0 0 1 0 0 1 1 0 2 1 0 1 1 1 1 1 0 0 2 1 1 1 1 0 2 2 0 2 0 2 0 0 2 2 0 1 2 0 2 0 0 1 2 1 1 0 0 1 0 1 2 0 1 1 1 1 1 1 1 1 0 1 1 2 2 2 2 0 2 2 0 0 0 1 0 1 0 0 0 0 2 0 0 0 0 1 2 0 2 0 1 1 1 0 0 0 0 0 0 0 1 1 0 0 1 2 1 0 0 0 2 1 1 0 1 1 1 2 2 2 1 2 1 0 1 1 0 0 0 0 1 0 1 0 1 1 1 2 0 2 0 0 0 2 1 1 0 0 2 0 2 0 2 0 0 0 2 0 1 0 0 2 0 1 2 1 2 0 1 0 0 1 0 0 0 0 1 0 1 1 0 0 0 0 2 0 2 0 0 0 2 1 0 1 1 1 1 0 0 0 0 1 0 1 1 1 1 1 1 1 1 0 0 2 1 1 1 0 2 1 2 0 0 0 1 0 0 1 1 1 0 1 1 0 0 0 2 0 0 0 0 2 1 1 1 0 1 0 0 1 0 1 1 1 1 0 1 1 1 1 0 1 0 0 0 0 1 0 0 0 0 0 0 1 2 1 0 0 1 1 1 1 0 1 0 0 1 0 1 1 0 2 0 0 0 1 0 0 0 0 1 2 2 2 2 0 0 0 1 2 2 2 1 0 1 1 2 1 1 1 2 2 0 1 0 0 0 1 1 1 1 0 2 0 1 0 0 0 1 0 1 1 1 0 0 1 0 2 1 1 2 1 0 2 2 1 0 0 1 1 0 1 0 0 1 0 1 0 1 1 0 1 2 1 0 0 0 0 2 0 1 0 1 1 0 0 0 1 0 1 1 1 1 1 1 0 1 1 0 0 1 0 0 0 0 0 0 0 0 0 1 0 0 0 0 0 0 0 0 1 0 2 0 2 2 0 0 2 0 0 2 2 1 0 2 0 0 2 1 1 2 2 1 1 1 1 0 2 0 0 1 1 2 0 2 0 1 2 0 2 0 0 2 0 1 1 0 0 1 0 0 1 0 0 1 1 0 1 1 0 0 1 1 1 1 1 1 0 2 0 1 0 2 0 0 0 2 0 1 0 1 0 0 0 0 0 0 1 0 1 0 1 0 0 2 0 0 0 0 1 0 1 0 0 0 0 0 2 0 2 2 0 0 2 0 0 0 1 1 0 1 0 0 1 2 2 2 0 0 0 0 1 1 0 0 1 1 2 1 2 2 2 0 0 0 0 1 1 1 1 1 1 2 0 2 0 1 1 1 2 0 0 1 2 1 0 2 0 1 1 0 1 1 0 1 0 0 0 2 0 0 0 1 2 0 0 0 1 1 1 0 0 0 1 0 2 0 1 1 1 0 1 1 1 2 1 1 0 0 1 1 1 0 2 1 0 0 0 0 0 2 0 1 0 0 0 2 0 2 0 0 0 0 1 2 1 1 0 1 0 1 0 0 0 0 2 2
167 0 1 0 0 0 2 1 0 0 0 0 0 1 0 0 0 1 2 1 1 1 1 1 1 0 1 0 2 2 2 0 0 1 1 0 1 0 0 0 1 1 0 0 0 0 0 0 0 0 0 1 1 1 1 1 0 1 1 0 0 2 0 1 0 0 2 0 0 1 0 1 2 1 2 1 1 1 2 0 1 2 2 0 2 0 0 0 0 2 0 2 1 0 2 2 2 0 0 0 2 0 1 0 0 0 2 0 0 2 0 0 1 2 1 1 2 0 2 1 1 0 1 1 1 0 0 1 1 1 1 0 0 0 0 0 0 0 0 0 1 0 0 0 0 0 1 0 0 0 0 0 0 0 0 0 0 0 0 1 0 0 0 1 1 1 0 1 1 2 0 1 0 2 0 0 0 1 0 1 0 1 1 0 0 0 0 2 1 1 1 1 2 2 2 2 2 2 0 0 0 0 0 2 1 0 0 2 1 0 2 2 1 0 1 0 0 0 1 1 0 0 2 0 0 0 0 2 0 1 0 0 1 1 1 1 1 2 0 0 0 0 1 0 0 0 0 0 0 0 0 1 0 0 0 0 2 2 0 0 0 0 0 0 0 0 0 2 2 2 0 2 0 1 0 0 1 0 2 0 0 0 0 0 0 0 0 2 0 2 0 1 1 0 1 0 1 0 0 0 0 0 2 1 0 0 1 2 1 0 1 1 0 1 1 0 0 0 0 0 1 1 1 1 1 0 1 0 1 2 0 2 1 1 0 0 1 1 0 1 1 1 2 2 0 0 2 1 1 0 0 0 0 1 0 1 1 2 1 0 1 1 1 0 1 0 0 2 1 0 1 1 0 2 1 1 1 2 0 0 0 0 1 0 0 1 0 1 1 0 0 0 0 0 2 0 0 1 1 0 0 1 0 2 2 0 0 1 0 0 0 1 0 0 1 1 1 0 1 0 0 1 0 0 1 1 1 0 0 0 0 0 0 0 0 0 0 0 0 0 1 0 0 0 0 1 2 2 0 2 0 2 0 1 1 0 1 0 1 1 0 0 0 0 0 2 0 0 0 0 1 1 1 1 0 0 2 1 2 0 1 1 0 1 2 0 0 2 1 0 1 1 0 1 1 1 0 0 2 2 1 2 0 1 2 2 2 2 2 0 0 2 0 1 1 1 0 0 0 2 0 2 0 0 0 1 1 2 2 0 1 1 1 0 1 0 0 0 0 0 0 1 0 0 0 0 1 2 0 2 0 0 0 2 1 1 0 1 0 1 0 0 0 0 0 0 0 1 1 1 1 1 0 0 0 0 1 1 1 1 0 0 1 1 1 1 2 1 0 0 1 0 0 0 0 0 0 1 0 2 2 0 0 0 1 0 1 0 2 2 1 0 0 0 0 1 1 0 0 1 0 1 0 2 2 0 0 0 0 0 0 0 0 0 0 1 2 1 1 0 0 1 0 0 1 1 1 1 0 0 1 0 0 0 0 1 1 1 1 0 0 0 1 0 0 1 0 1 1 0 0 1 0 0 0 1 2 1 2 1 1 0 2 0 0 2 1 0 1 1 1 0 0 1 0 1 0 0 0 0 0 0 0 0 2 0 1 1 1 1 0 0 0 2 0 0 1 1 1 0 0 0 1 0 1 1 1 2 2 1 1 1 0 0 0 0 0 0 0 0 0 1 0 1 1 0 0 0 0 0 0 0 0 0 0 0 0 0 2 1 0 0 2 0 0 2 2 1 1 2 0 0 0 0 0 0 1 0 2 2 1 2 1 0 0 0 1 1 1 1 1 1 2 1 2 0 1 0 0 0 0 0 0 0 1 0 2 0 0 1 1 0 1 1 1 0 1 0 2 2 2 2 0 1 0 2 0 1 0 1 0 1 1 1 0 1 1 1 1 1 0 0 0 0 0 0 0 0 0 0 0 0 0 0 1 0 1 0 0 0 0 0 0 0 0 1 0 0 2 1 1 0 0 1 0 2 0 1 2 2 1 1 0 0 0 2 0 1 0 0 2 0 1 0 2 2 2 0 0 0 1 0 1 1 2 1 0 1 0 0 0 0 2 0 1 1 1 1 2 1 0 1 0 0 0 2 0 0 0 0 0 2 0 2 0 0 0 1 1 0 0 0 1 1 2 0 0 2 0 0 2 0 2 0 1 1 1 1 1 1 2 0 0 0 0 0 2 0 2 1 0 0 0 0 0 1 0 1 1 1 0 1 0 2 0 0 1 0 0 2 0 0 0 0 0 0 0 0 0 0 1 0
168 1 0 1 0 0 1 1 0 1 0 1 0 1 0 0 0 0 1 1 1 2 1 2 1 1 1 0 2 2 2 0 0 1 1 0 1 2 0 0 1 1 2 1 0 1 0 0 0 0 0 1 0 1 1 0 0 0 1 1 1 0 0 2 0 1 1 0 0 0 0 0 1 2 1 2 2 1 1 0 0 1 1 1 1 0 0 0 0 2 0 1 0 0 1 1 1 0 1 0 2 0 0 0 1 0 2 1 1 1 0 1 1 1 1 1 1 0 0 2 2 0 1 1 1 0 0 1 0 2 1 0 0 0 1 0 0 0 0 0 2 0 0 0 0 0 0 0 0 0 1 0 0 1 0 0 1 1 0 2 0 0 0 0 0 1 0 1 0 2 0 0 0 2 0 0 0 1 0 0 1 1 1 0 0 0 1 0 0 0 0 0 0 0 2 2 0 1 0 0 0 0 0 0 2 0 0 0 2 0 0 0 1 0 2 1 1 1 1 0 0 1 2 0 0 1 1 2 0 2 0 0 0 1 2 0 0 2 0 0 0 0 2 0 2 2 0 0 0 0 0 1 2 0 0 0 0 0 0 0 0 0 0 0 0 0 1 0 0 0 1 1 0 1 0 0 0 2 2 0 1 0 0 0 1 0 1 0 0 2 0 1 1 1 1 1 1 0 0 1 0 0 1 1 0 0 0 1 0 0 0 2 1 1 0 1 2 0 2 0 0 2 1 2 0 0 0 0 0 1 0 0 0 0 0 0 0 1 0 1 0 0 2 0 0 0 1 1 1 1 1 0 0 1 0 1 2 0 0 1 1 0 1 1 1 0 0 2 1 1 1 1 0 2 0 0 1 0 1 2 0 1 0 0 0 1 0 1 1 0 0 0 0 0 2 0 0 1 0 0 0 0 0 2 2 2 0 1 0 0 0 1 0 0 1 1 1 0 0 0 0 2 0 1 1 1 1 0 0 1 1 0 1 0 0 0 0 0 0 0 1 0 0 0 0 1 1 1 0 2 0 1 1 2 1 1 1 1 1 1 0 0 1 1 0 2 0 1 0 1 1 1 2 0 0 0 0 0 1 1 2 0 0 1 1 2 0 0 0 1 1 0 0 2 2 0 2 0 1 1 1 1 1 0 0 0 1 1 1 0 0 2 0 1 1 1 0 1 0 1 1 2 0 0 0 1 0 1 1 1 1 0 1 1 1 0 1 0 0 2 0 1 1 1 1 1 0 0 2 1 1 1 0 2 1 1 0 1 0 1 0 0 1 1 1 0 1 2 2 1 1 0 0 0 1 0 1 1 2 2 0 0 0 1 1 1 0 2 1 1 2 0 0 0 0 0 1 0 0 1 2 1 0 1 0 0 1 0 1 1 0 0 0 2 0 1 0 0 0 0 0 0 0 0 0 1 1 0 0 0 0 0 1 0 0 2 2 0 2 2 1 1 0 1 1 1 0 1 0 0 1 2 0 0 0 2 0 0 1 0 0 0 1 0 0 1 0 2 1 0 0 0 0 0 1 2 1 1 1 0 0 2 2 1 0 1 2 0 1 1 1 0 0 0 0 0 0 0 0 1 0 1 0 0 2 0 0 2 2 1 0 0 0 1 0 0 2 2 2 0 0 0 1 0 1 1 1 1 1 1 1 1 0 1 0 1 1 0 0 2 2 0 0 1 1 0 0 1 0 0 0 0 0 0 0 0 1 0 2 0 0 0 2 1 0 0 1 2 0 2 0 0 2 0 0 0 2 1 1 1 0 1 1 1 1 1 0 1 1 1 1 1 1 1 2 1 1 0 0 1 1 0 0 0 1 1 1 1 1 1 1 0 1 1 1 0 2 1 0 1 1 0 0 2 1 1 0 1 1 0 1 1 2 1 0 2 0 0 1 0 1 1 1 1 1 1 1 1 0 0 0 0 1 0 1 0 1 0 1 0 0 0 0 0 0 0 2 0 2 1 1 0 0 0 0 2 0 1 2 2 2 2 0 0 0 0 1 2 0 0 1 1 1 1 2 2 2 0 1 1 0 0 2 1 1 1 1 1 0 1 0 1 1 1 2 0 0 1 2 1 0 2 1 1 0 0 1 0 0 1 0 1 1 2 0 0 0 0 0 0 0 0 2 0 2 0 0 1 1 2 2 0 2 1 0 0 0 0 0 0 2 0 1 1 2 0 0 0 1 1 0 0 0 0 0 2 0 1 1 0 0 1 0 1 0 1 2 0 0 1 0 0 0 2 0 0 1 0 1 0 0 0
169 0 1 0 0 0 1 1 0 1 0 1 1 2 1 1 0 0 0 2 2 1 0 0 0 0 1 0 1 2 2 1 0 1 2 0 2 1 0 0 2 2 0 0 0 0 0 0 0 0 0 0 0 0 2 0 0 1 1 1 0 2 0 2 0 1 1 0 1 1 0 2 1 2 0 2 2 0 2 0 0 2 2 2 2 0 0 0 0 2 0 1 1 0 1 1 0 2 1 1 0 0 1 0 1 1 2 0 2 1 0 2 0 1 1 1 1 0 1 1 1 0 1 1 1 1 0 1 1 1 0 0 0 0 0 0 0 0 0 0 0 0 0 0 0 0 0 0 0 0 0 0 0 0 1 1 1 2 0 1 0 0 0 0 0 2 0 1 0 0 2 1 1 1 0 1 0 1 0 1 0 0 0 1 0 0 1 1 0 0 0 1 0 0 2 2 2 2 0 1 0 0 0 0 1 0 1 0 2 0 0 0 1 0 2 0 0 0 2 2 0 0 1 0 0 2 2 2 0 2 0 0 0 0 2 0 0 2 1 1 1 1 1 0 2 2 1 0 0 0 0 2 1 0 0 0 1 1 0 0 0 0 0 0 0 0 0 0 1 1 1 1 1 2 0 1 2 0 1 0 1 0 0 0 1 1 1 0 0 1 1 1 2 0 2 0 1 1 0 1 0 0 2 0 2 1 0 2 0 0 0 2 0 1 1 0 2 0 1 0 0 2 0 1 2 0 0 0 1 1 0 0 0 1 0 0 0 1 0 0 1 1 1 1 0 0 2 0 0 2 2 0 0 2 1 1 1 0 1 0 1 1 2 0 2 0 0 1 1 0 1 1 0 2 1 1 2 0 0 2 1 1 1 1 0 0 0 0 0 0 1 1 0 0 2 0 0 0 1 1 1 1 2 2 1 1 1 0 0 0 0 0 0 0 0 1 0 1 0 1 0 1 0 1 2 1 1 0 1 1 2 1 1 1 1 2 1 1 1 1 0 0 0 2 2 1 2 0 1 1 0 0 2 2 2 2 2 2 1 2 2 0 0 0 2 2 0 2 0 0 1 0 0 2 0 0 1 0 2 2 0 0 0 0 2 1 0 1 1 0 1 1 1 0 0 0 1 0 1 2 0 2 1 1 0 0 1 1 0 0 0 2 0 0 0 2 0 1 0 2 1 2 1 1 1 1 0 1 1 0 1 1 2 1 2 0 0 0 1 1 1 1 1 0 0 1 0 1 1 1 0 0 0 2 0 2 0 0 1 0 1 0 0 0 1 0 0 2 0 0 0 0 0 0 1 0 1 1 2 1 1 0 0 0 0 0 0 1 0 0 2 1 1 1 1 0 1 0 0 0 0 2 1 2 0 0 1 0 1 1 0 0 0 1 0 1 0 0 0 0 1 1 0 0 0 0 2 1 0 0 1 0 0 0 0 1 2 1 2 2 1 1 0 0 1 1 1 1 0 2 0 1 0 2 0 1 1 1 0 1 1 0 1 2 2 2 1 2 1 0 0 1 0 1 1 2 0 0 1 0 0 1 2 1 0 2 2 0 1 1 1 0 0 0 0 0 0 0 0 0 0 1 0 0 2 1 1 2 1 1 0 0 0 2 0 0 1 0 0 0 0 1 2 0 0 1 1 1 1 1 1 1 1 0 0 1 0 0 0 2 0 2 0 0 1 1 0 0 0 0 0 1 0 0 0 1 0 2 2 0 1 2 2 0 0 1 1 1 1 2 0 0 2 0 1 2 1 0 2 2 0 2 0 1 1 1 0 1 2 1 1 2 1 0 1 0 0 1 0 0 0 0 0 0 2 0 0 0 0 0 1 1 0 2 0 0 2 1 2 2 1 2 0 2 0 1 0 1 1 1 1 0 2 1 0 1 2 1 1 0 1 0 0 0 0 0 0 2 1 0 0 0 0 0 2 0 0 0 0 0 0 0 0 0 0 1 0 0 1 0 0 0 0 1 0 1 0 0 0 1 2 2 1 0 1 1 1 1 0 0 2 2 1 1 1 0 2 0 0 0 0 1 1 1 1 0 0 2 0 1 1 1 1 0 1 1 1 0 2 2 0 2 0 0 0 0 1 0 1 0 0 0 0 1 0 0 0 1 1 0 0 0 0 0 0 0 0 0 0 1 2 0 2 1 1 0 0 0 1 1 0 1 0 0 0 1 2 0 2 2 0 1 0 0 0 0 1 0 2 0 0 0 0 0 1 0 1 0 1 2 0 0 0 1 0 0 0 0 0 1 2 2
170 0 2 1 0 0 1 2 0 2 0 0 0 1 0 0 0 0 0 1 2 2 0 0 0 0 2 0 2 2 1 1 0 1 2 0 2 1 0 0 2 2 0 0 1 0 1 1 0 0 0 0 0 0 2 1 0 0 0 0 2 0 1 1 0 0 1 0 1 1 0 0 2 2 2 2 2 1 2 0 1 2 2 2 2 0 0 1 0 2 0 1 0 0 2 2 2 0 0 0 1 0 1 0 1 1 2 2 1 1 0 1 1 1 1 1 1 0 1 1 1 0 1 1 0 1 0 1 1 1 0 0 0 0 0 0 1 0 0 0 0 0 1 0 0 0 1 0 0 0 0 0 0 0 0 0 0 1 0 1 1 1 0 1 2 2 0 1 1 2 0 1 0 2 0 0 0 0 0 0 0 0 0 0 1 1 0 1 1 0 1 0 1 1 2 2 1 1 0 0 0 1 0 0 1 0 2 0 1 0 1 0 0 0 1 1 1 1 2 1 1 1 1 0 0 0 0 2 0 2 0 0 0 0 1 0 0 2 1 1 0 1 2 0 2 2 0 0 0 0 0 0 1 1 1 0 0 2 0 1 1 1 0 0 1 0 1 1 2 1 1 1 0 2 0 0 0 2 2 0 0 1 1 1 1 1 1 1 0 2 0 1 0 1 0 0 0 0 0 0 0 0 0 2 0 0 0 2 0 0 0 1 0 1 1 0 2 1 0 0 0 2 0 1 2 0 2 1 0 1 0 0 0 0 0 0 0 1 0 1 0 0 2 2 0 0 2 0 2 1 1 1 0 2 2 0 1 0 0 2 2 0 2 1 1 0 0 1 2 0 2 2 1 1 0 0 1 2 1 2 1 0 2 0 0 2 0 0 0 0 0 0 1 0 2 1 1 0 1 0 0 1 1 1 1 1 0 0 0 0 1 0 0 0 0 2 0 0 0 0 0 1 1 1 1 1 1 2 0 1 2 0 0 0 0 1 0 1 0 0 1 0 0 0 0 2 1 0 0 1 1 0 0 2 0 0 1 1 1 1 1 0 2 1 0 1 0 1 0 1 1 1 1 2 1 0 1 0 1 1 2 0 0 1 1 1 0 2 0 0 1 2 0 2 2 0 2 0 0 2 2 2 2 0 0 0 2 2 1 0 0 1 0 0 1 0 0 0 0 1 0 2 0 0 1 2 1 0 0 2 0 1 0 0 0 0 1 0 0 1 2 0 2 0 0 2 0 0 2 0 0 0 1 0 2 0 2 0 1 0 1 0 0 0 0 1 0 1 1 1 0 1 1 0 0 1 2 1 1 1 1 0 0 0 0 0 0 2 0 0 1 1 1 0 0 0 0 1 0 0 0 2 0 1 0 0 1 0 2 2 0 0 0 2 1 0 1 0 0 0 0 0 0 1 1 0 1 2 0 0 1 0 0 0 0 1 2 1 2 1 1 1 0 0 1 1 1 0 0 1 1 1 0 1 0 2 0 0 1 0 0 0 2 0 1 1 0 1 1 0 0 1 0 0 0 1 1 0 0 0 0 1 2 0 0 2 1 1 1 1 2 0 0 1 2 0 0 0 0 0 0 1 0 1 1 0 1 1 2 1 1 0 0 2 1 2 1 2 2 0 0 0 0 0 1 1 0 1 0 0 0 2 0 0 0 1 2 0 0 2 0 2 1 0 2 0 0 0 0 0 0 0 0 1 0 0 0 0 2 0 0 0 2 0 1 1 2 0 1 2 1 0 1 1 0 0 1 1 1 1 0 1 0 0 1 1 0 2 0 2 0 2 2 0 1 0 0 0 0 1 0 0 0 0 1 0 0 0 0 0 0 0 1 1 0 0 1 0 1 1 1 2 0 2 0 1 0 2 0 0 0 2 2 0 0 2 0 0 1 0 0 0 1 0 1 0 0 1 0 0 0 0 0 0 2 0 0 0 0 0 0 0 1 0 1 2 0 0 0 0 0 0 0 1 0 2 0 1 1 1 1 1 0 0 0 0 0 1 0 0 0 1 1 0 1 1 2 0 0 0 0 2 2 2 0 0 1 2 0 0 0 1 1 0 1 1 1 0 0 0 0 0 1 1 0 0 1 1 1 1 1 0 0 1 1 0 0 0 1 0 0 0 2 0 1 0 1 1 0 2 2 0 1 1 2 1 2 0 0 1 1 1 0 0 1 0 0 0 1 1 0 0 0 0 0 0 0 0 2 0 0 0 0 2 0 0 0 0 1 2 1 0 1 1 0 0 0 0 0 1 2 1
171 0 1 0 0 0 0 1 1 1 0 0 1 2 0 0 0 0 2 0 0 1 2 1 1 1 1 0 1 1 1 0 1 1 1 0 2 1 0 0 1 1 1 1 0 2 2 0 0 1 1 1 0 1 1 1 0 0 0 2 0 1 0 0 0 0 1 0 0 0 0 1 2 2 1 2 2 2 2 0 2 2 2 2 2 0 0 1 1 2 1 1 0 0 2 2 2 1 0 1 1 0 0 1 0 0 2 1 1 1 0 1 1 1 1 1 1 1 2 1 1 1 1 1 1 0 0 0 0 0 2 1 1 0 0 0 0 0 0 0 0 0 0 0 0 0 1 0 0 2 0 0 0 0 0 0 0 0 1 2 1 1 0 0 0 2 0 0 0 1 1 1 1 1 1 1 1 1 0 1 0 1 1 1 0 0 2 2 1 0 2 0 0 0 1 1 1 2 0 2 0 0 0 1 0 0 2 0 1 0 0 1 1 1 0 0 0 0 1 1 0 0 2 0 0 1 1 1 0 1 0 0 0 1 1 0 0 2 0 1 1 1 2 2 2 2 0 0 0 1 1 1 0 0 1 0 2 2 1 0 0 1 0 0 2 0 2 0 2 0 0 2 2 2 0 0 1 0 2 0 2 0 0 0 1 0 1 1 1 2 0 1 0 1 1 1 0 1 0 0 0 0 2 0 0 0 0 1 2 0 2 1 0 2 2 0 0 0 1 0 0 2 0 0 1 0 0 0 2 1 0 0 0 0 0 0 0 1 0 0 1 1 0 2 1 0 1 0 1 0 0 0 0 2 1 1 1 0 0 2 2 0 1 1 0 0 0 1 1 0 1 1 0 2 0 0 1 2 0 2 1 0 0 0 0 0 0 0 0 1 1 1 1 0 2 2 2 0 0 0 0 0 1 1 1 1 0 0 0 0 0 0 1 0 1 2 0 0 0 0 0 1 0 1 1 1 0 1 0 0 1 0 0 1 1 1 0 2 1 0 1 0 0 1 1 2 2 1 0 2 0 1 1 1 2 1 2 0 1 0 2 0 0 0 0 2 1 0 0 0 0 0 1 1 1 0 1 0 2 0 1 1 0 1 1 1 0 1 1 0 2 2 1 1 1 1 1 1 2 0 0 1 2 0 0 0 2 1 1 0 0 1 0 1 1 0 0 0 0 0 0 2 0 0 0 2 0 1 1 1 1 0 1 0 1 1 0 0 0 1 0 1 2 2 1 2 0 1 1 1 0 0 0 0 2 0 2 0 0 0 0 1 0 1 1 0 0 2 2 1 1 2 1 0 0 1 1 1 1 1 0 0 0 1 2 0 2 1 1 1 0 2 1 0 0 0 1 0 0 0 0 1 1 0 0 1 2 0 1 1 0 0 0 0 0 0 0 0 0 0 0 0 0 0 0 0 2 1 0 0 0 0 0 0 0 1 2 1 2 2 1 2 2 2 2 0 0 1 0 1 2 2 0 1 0 1 1 0 2 0 0 0 0 0 0 1 0 1 1 1 1 1 0 0 0 0 2 1 0 0 1 1 2 0 0 2 2 1 2 1 0 0 0 1 1 0 1 0 0 1 0 1 0 1 2 1 1 0 1 1 1 0 0 2 0 1 0 2 2 0 0 0 1 0 1 0 2 0 0 0 0 2 0 1 0 1 1 0 0 2 1 1 1 0 0 0 0 0 0 0 0 0 0 1 0 0 0 0 1 0 0 1 2 0 0 1 1 0 1 2 0 1 2 0 0 0 1 1 1 1 0 1 1 0 1 1 0 1 1 1 1 1 2 0 1 0 1 0 0 1 1 0 0 0 2 0 1 1 1 1 1 0 2 0 2 0 2 1 1 1 1 1 0 1 0 1 0 2 1 0 1 1 2 1 0 1 0 0 0 0 0 0 0 0 0 0 0 0 0 0 0 0 0 0 2 0 0 0 0 2 0 0 0 0 0 1 1 0 0 0 0 0 0 0 0 1 0 1 2 2 2 2 1 0 1 1 1 2 1 0 1 1 1 0 2 2 2 0 0 0 0 2 1 1 2 1 0 0 0 1 0 1 0 0 0 1 1 1 1 0 1 0 2 2 0 2 0 2 0 0 0 2 0 1 0 0 0 1 2 0 0 0 2 1 1 1 0 1 0 2 2 0 1 2 1 0 2 0 0 1 1 1 1 0 1 1 0 0 1 1 0 0 1 1 0 1 0 1 1 0 0 1 0 0 0 0 0 0 0 1 0 0 0 1 0 0 0 0 1 0 0 0
172 0 1 0 0 0 0 2 1 2 0 0 0 0 0 0 0 0 1 1 1 1 0 1 0 1 1 0 2 2 1 0 1 1 2 1 2 2 0 0 0 0 0 0 0 0 1 0 1 0 0 1 1 0 1 0 0 0 1 0 2 0 0 1 0 1 1 0 0 0 1 0 1 2 1 2 1 2 2 0 2 2 2 2 2 0 1 1 1 2 0 1 0 0 1 2 1 0 0 1 1 2 2 0 0 0 2 0 0 2 1 2 0 1 0 0 1 0 1 1 1 0 2 2 2 0 0 0 0 0 0 0 0 0 1 0 1 0 0 0 0 0 0 0 0 1 0 0 0 0 0 0 0 1 1 0 2 0 0 1 1 0 1 0 0 2 0 0 0 1 1 1 0 2 0 1 0 1 0 1 0 1 0 2 0 0 2 1 1 0 2 0 0 0 2 1 1 1 0 0 0 0 0 1 1 0 2 2 0 0 1 2 2 0 0 2 1 1 2 1 1 1 0 0 0 1 0 2 0 2 0 0 0 0 1 0 0 2 0 0 0 1 2 0 1 1 0 0 0 0 0 0 0 0 0 0 1 2 1 1 1 2 0 0 1 0 1 0 0 0 1 2 1 2 0 0 1 1 2 0 1 0 1 1 1 1 2 0 0 2 0 2 2 0 2 0 0 2 0 2 0 0 2 0 0 0 0 2 1 0 0 1 0 2 2 0 2 0 1 0 1 2 2 1 1 0 1 0 0 1 0 0 0 0 0 0 0 2 0 0 0 0 1 2 0 0 2 1 2 0 0 0 0 1 1 0 0 1 0 1 1 0 2 1 2 0 0 2 2 0 2 2 1 2 0 1 2 2 1 1 0 1 0 0 0 1 0 1 1 0 0 0 0 0 2 1 1 0 2 1 1 2 1 2 1 0 1 1 0 0 0 0 0 0 2 2 1 0 0 0 1 2 0 2 1 1 1 1 0 2 1 0 1 0 0 0 0 1 0 0 1 0 0 0 0 1 2 1 0 2 0 1 2 2 2 0 2 2 0 1 0 0 0 0 0 2 1 1 0 0 1 0 2 0 0 0 0 0 1 1 0 0 0 1 1 1 0 2 1 0 1 2 0 0 0 0 2 0 0 2 2 2 1 1 0 0 1 1 2 0 1 1 1 2 2 0 0 0 0 1 0 2 0 0 0 1 0 0 0 2 0 0 1 0 1 0 0 0 0 1 1 1 1 1 1 1 0 0 1 1 0 1 0 2 2 0 0 1 1 0 1 0 0 0 0 0 1 1 0 0 0 1 1 0 0 1 2 0 1 1 0 0 0 1 2 1 1 1 0 0 1 1 1 0 0 0 1 1 0 1 1 0 1 1 0 1 1 0 2 2 0 0 0 1 0 1 0 0 0 1 0 1 0 1 1 0 2 1 0 0 2 0 0 0 0 0 2 1 2 1 0 0 0 0 1 1 1 1 1 2 0 1 0 0 0 0 2 0 2 0 0 0 1 0 0 2 0 2 0 1 0 0 0 0 0 2 0 0 2 0 0 1 2 1 0 2 1 1 1 0 1 0 1 1 0 1 0 0 0 1 0 1 0 0 2 0 1 2 2 0 1 0 0 1 0 0 0 1 2 0 0 0 0 0 1 2 0 1 1 1 0 1 0 0 0 0 0 0 0 1 1 1 0 0 1 0 1 0 0 0 0 0 1 0 0 1 0 0 0 0 0 1 2 1 0 0 1 0 1 2 0 1 0 0 1 0 0 2 0 0 1 0 1 0 0 2 0 2 0 2 0 0 2 0 1 0 0 0 0 1 1 0 0 0 2 2 1 1 1 1 1 0 0 1 0 0 1 2 1 2 2 2 0 2 0 0 0 2 0 0 0 2 1 1 0 0 1 0 1 1 0 0 1 0 1 0 1 0 0 1 0 0 0 0 1 0 1 0 0 1 0 1 0 0 1 0 0 0 1 0 1 0 0 0 0 2 0 2 2 2 0 0 0 0 0 1 1 2 0 0 2 2 2 0 1 1 2 0 0 0 0 2 1 1 1 1 1 2 0 0 0 1 0 0 1 2 2 1 2 1 0 2 0 1 1 1 1 0 0 1 0 0 0 1 0 0 0 1 1 1 0 1 2 0 0 0 1 0 2 0 1 0 2 1 1 0 0 1 1 1 1 0 0 0 2 0 0 0 0 0 0 0 0 0 0 1 0 2 0 0 0 2 0 1 0 1 1 0 0 0 0 0 0 1 0 1 0 1 2 0 0 0
173 1 1 0 0 0 1 2 0 2 0 0 0 1 0 0 0 1 2 1 1 1 0 0 0 1 1 0 2 1 2 0 2 2 1 0 2 1 0 0 1 1 0 0 0 0 1 0 0 0 0 1 0 0 2 2 0 2 2 1 1 1 0 1 0 0 2 0 0 0 1 1 1 2 0 2 2 2 1 1 0 2 2 1 2 0 1 0 0 1 0 0 1 0 1 2 1 0 0 1 1 2 0 0 2 1 2 0 1 1 1 2 1 2 2 2 2 0 2 1 1 0 1 0 0 1 0 1 0 2 1 0 1 0 0 0 0 0 0 0 1 0 0 0 0 0 0 0 0 1 1 0 0 0 1 0 0 0 0 2 1 1 0 2 1 2 1 1 1 2 0 2 1 1 1 1 1 1 0 1 0 1 0 1 1 1 1 1 1 0 1 0 0 0 1 2 1 1 0 1 0 0 0 0 1 0 1 2 0 0 0 1 0 0 1 0 0 0 0 0 2 2 2 1 0 1 1 2 1 0 1 1 0 0 2 0 0 2 0 0 0 0 2 1 2 2 0 0 0 0 0 1 1 0 0 0 0 0 0 0 0 0 0 0 1 0 0 0 1 1 0 1 1 1 1 1 0 1 1 0 1 0 0 0 1 1 1 0 0 2 0 1 1 0 2 0 1 0 0 0 0 0 2 0 0 0 0 1 0 0 0 0 0 1 1 0 2 0 1 0 1 2 0 1 1 0 1 1 0 2 0 0 1 1 0 0 0 1 0 0 1 1 1 1 1 0 1 0 0 2 2 0 0 2 1 1 1 1 0 2 2 0 0 0 0 1 0 1 2 0 2 1 1 2 1 1 1 2 1 1 1 1 0 0 0 0 0 0 0 1 1 1 0 0 1 0 1 0 1 1 1 1 0 1 1 0 0 2 0 0 1 0 0 0 0 1 0 1 0 1 0 1 1 0 1 1 0 0 0 1 1 1 0 0 0 1 0 0 0 0 0 0 0 0 0 1 2 2 0 0 0 1 1 1 2 1 2 1 1 2 1 0 1 1 0 0 0 0 0 0 1 0 1 1 2 0 2 1 1 1 1 1 0 0 2 1 0 0 0 0 0 1 0 2 2 0 2 0 1 1 1 1 1 1 1 1 1 1 0 0 0 1 0 1 1 1 0 0 0 1 0 2 1 0 1 1 0 2 2 1 1 0 0 0 0 0 1 0 0 2 1 1 1 0 0 2 0 0 2 0 0 0 0 2 2 1 1 0 0 1 0 0 0 0 1 0 1 2 2 1 1 0 1 0 0 1 2 1 2 1 0 0 0 0 1 0 1 1 0 0 0 1 0 0 0 0 0 1 0 1 1 1 0 1 0 0 0 0 0 0 0 0 0 1 1 1 1 0 0 1 1 2 0 0 0 0 2 2 0 0 1 0 0 1 1 0 2 0 2 1 0 1 0 1 2 2 2 0 1 1 0 2 0 1 0 1 2 0 0 0 0 0 0 0 0 1 0 1 1 1 0 1 0 1 0 2 0 0 1 0 1 1 2 0 1 2 1 1 1 1 1 1 0 2 0 1 0 0 0 1 0 2 0 0 2 0 1 2 2 0 1 0 0 1 0 0 0 2 2 0 0 0 1 0 2 0 2 0 0 0 0 0 0 0 0 0 0 0 1 1 0 1 0 0 0 0 0 0 0 0 0 0 0 0 0 0 0 0 0 0 0 1 2 0 0 0 1 1 1 1 1 0 2 0 0 0 1 0 1 1 0 0 0 1 1 1 0 0 2 0 2 2 2 1 1 0 1 2 2 2 0 0 0 0 1 1 2 0 0 1 1 0 2 0 2 0 2 0 2 2 2 2 0 2 0 1 0 0 1 1 1 0 2 0 0 1 0 0 2 0 1 0 1 1 1 0 1 1 0 0 0 0 0 0 1 0 0 0 0 0 0 0 1 0 1 2 0 0 1 0 0 0 1 0 0 2 0 0 0 2 2 2 0 0 0 0 0 2 0 0 2 2 1 0 1 1 2 1 0 0 0 2 1 1 1 1 1 1 2 2 2 1 0 1 1 1 1 1 2 1 0 2 2 2 0 2 1 1 0 0 0 1 0 1 1 0 0 0 1 1 0 0 1 0 1 1 0 0 1 1 2 0 2 0 0 1 1 0 0 1 1 1 0 0 1 0 2 0 1 1 0 0 0 0 0 0 0 1 1 0 0 1 0 2 0 0 0 0 1 2 0 0 0 1 0 1 0 0 0 0 0 0
174 1 2 0 0 0 0 1 0 1 0 1 1 0 0 0 0 0 0 2 2 2 0 0 0 0 0 0 1 2 2 1 0 2 2 1 2 0 0 0 2 2 0 0 0 0 1 0 1 0 0 0 0 0 2 1 0 0 0 1 0 2 0 2 0 1 1 0 0 0 0 1 1 1 1 1 1 1 2 0 0 1 2 0 1 0 0 1 1 2 1 1 2 0 0 0 0 0 0 0 1 0 1 0 0 0 2 0 0 2 0 0 2 2 2 2 2 0 1 0 0 2 2 2 0 0 0 0 0 0 0 0 1 0 0 0 1 0 0 0 0 0 0 0 0 0 0 0 0 1 0 0 0 0 0 0 0 0 0 2 2 2 0 0 1 2 0 1 0 1 1 0 2 0 0 2 2 2 1 0 0 2 0 0 1 1 0 2 0 2 0 2 0 0 2 2 0 2 0 0 0 2 0 1 1 0 1 1 2 0 1 1 1 0 2 0 0 2 0 1 0 0 2 0 0 2 2 1 1 0 0 0 0 0 1 0 0 2 0 0 0 0 2 2 2 2 0 0 0 0 0 0 0 0 0 1 1 1 0 0 0 0 0 0 1 0 1 0 1 1 1 1 1 2 0 1 0 2 2 0 0 0 1 1 1 2 2 1 0 2 0 1 0 0 1 1 0 2 0 1 0 0 0 2 0 1 0 0 1 0 0 0 0 2 2 0 1 0 1 0 1 2 1 0 1 0 1 0 0 1 0 1 0 0 0 0 0 1 0 0 1 1 2 1 1 0 1 0 2 1 1 0 0 2 0 2 2 0 1 0 1 1 1 1 0 0 0 2 2 0 2 2 1 1 1 0 2 1 1 2 1 0 0 0 2 2 0 1 1 0 0 0 0 0 2 0 0 0 1 0 0 0 0 1 1 1 0 1 1 0 0 2 0 0 1 2 0 1 0 1 1 1 0 1 2 1 1 1 0 0 1 0 0 0 0 1 0 0 1 2 1 0 0 1 1 0 2 0 2 1 0 1 0 2 1 0 1 1 2 2 1 0 0 0 0 2 0 1 0 0 1 0 1 2 1 0 1 0 1 1 2 0 0 1 1 1 0 0 0 1 1 0 1 2 1 0 1 0 0 2 2 2 2 0 0 0 2 2 1 0 0 1 0 2 2 0 0 1 0 2 1 2 0 0 0 1 0 1 1 0 1 0 2 2 2 0 1 0 1 1 1 1 2 2 2 2 0 1 0 2 0 1 1 1 2 0 1 1 2 0 0 0 1 1 0 0 1 1 1 0 1 0 1 0 1 1 2 0 1 0 0 1 1 1 1 1 2 0 0 0 0 1 0 0 0 1 0 0 0 0 0 1 0 0 0 0 0 0 1 1 0 0 0 1 1 1 1 0 0 1 1 2 1 0 0 0 1 1 0 0 0 0 1 1 0 1 2 1 2 1 0 1 1 1 2 1 1 2 1 1 1 1 0 1 1 1 2 0 1 1 0 1 0 1 1 1 1 2 0 0 0 0 0 0 0 0 2 1 0 0 1 0 2 0 0 2 0 1 2 1 2 0 1 2 2 0 1 1 0 1 0 1 0 0 2 0 2 1 2 0 0 0 0 0 0 1 0 1 1 0 0 0 2 0 2 0 2 1 1 0 0 0 0 0 0 0 0 0 0 0 0 0 0 0 1 0 0 1 0 0 0 0 0 0 0 0 1 0 2 0 0 1 2 0 1 1 2 1 1 0 0 0 2 1 0 0 1 1 1 1 0 1 1 0 0 2 0 2 0 2 0 2 1 1 2 1 1 1 0 1 1 0 0 0 1 1 1 1 1 1 1 0 1 1 1 1 1 0 2 2 2 2 0 2 0 0 0 0 1 0 2 1 2 0 0 1 0 1 1 0 1 0 1 1 1 1 1 0 0 0 0 0 0 0 2 0 0 0 0 0 0 0 0 0 0 1 1 0 1 0 1 0 1 1 0 0 0 1 2 1 0 0 0 0 0 1 0 1 0 0 2 2 1 0 2 2 2 0 0 0 0 2 2 2 0 0 0 1 1 1 1 0 0 0 0 2 2 1 2 2 0 2 0 1 0 1 2 1 1 1 1 0 0 2 0 0 0 1 1 1 0 0 2 0 1 1 0 2 0 2 1 0 1 0 1 0 1 0 1 1 0 1 0 0 0 1 1 0 1 1 0 0 0 0 0 0 1 1 1 1 0 1 0 2 0 0 0 0 0 1 0 0 0 1 0 1 0 0 1 0 2 1
175 1 1 0 0 0 1 1 1 2 0 0 0 0 0 0 0 0 0 2 2 2 1 1 1 1 0 0 2 2 1 0 1 1 0 0 0 0 0 0 1 1 0 0 0 0 1 0 0 0 0 0 0 0 2 1 0 0 1 1 0 1 0 2 1 0 2 0 0 0 0 1 1 2 0 2 2 1 2 2 0 2 2 1 2 0 1 0 0 2 0 0 0 0 1 1 1 2 1 1 0 0 1 0 0 0 2 2 1 1 0 1 0 1 0 0 0 0 1 2 2 0 2 2 2 0 0 1 1 1 0 0 1 0 0 0 0 0 0 0 0 0 0 0 0 0 0 0 0 1 2 0 1 0 0 0 0 1 0 0 0 0 0 1 1 0 0 1 0 1 1 0 1 1 0 1 0 1 0 1 0 0 1 0 1 1 1 1 1 0 1 0 0 0 2 1 1 1 0 0 0 0 0 1 1 0 1 2 0 0 0 0 2 0 1 1 0 0 1 0 1 1 1 0 0 1 1 1 0 0 0 0 0 0 2 0 0 2 0 2 2 2 1 0 0 0 0 0 0 0 0 1 1 0 1 0 0 2 1 0 0 1 0 0 0 0 0 0 0 0 0 2 0 2 1 1 0 0 1 0 1 1 1 1 2 0 1 1 0 2 0 1 2 0 2 1 0 1 0 1 0 1 1 0 0 0 0 2 0 0 0 0 0 2 2 1 2 1 0 0 0 2 2 1 1 0 1 0 0 1 0 1 0 0 0 0 0 2 0 1 1 1 1 1 1 0 0 1 2 1 1 0 0 1 1 0 0 1 1 0 1 1 0 0 0 1 0 2 1 0 1 1 1 1 1 0 1 1 1 1 0 1 0 1 0 0 0 0 0 0 0 0 0 0 2 1 1 1 0 0 0 0 2 2 1 1 1 0 1 1 0 0 0 0 1 1 0 0 0 0 0 1 0 1 0 0 0 1 0 0 1 0 2 2 2 0 0 1 0 0 0 0 0 1 1 2 1 0 1 1 0 0 0 1 1 0 1 1 0 1 1 0 0 0 0 1 1 1 0 0 1 0 2 0 1 1 1 0 1 2 1 0 0 0 2 1 0 1 1 1 1 2 0 2 2 0 2 0 0 2 2 2 1 1 0 0 2 1 0 0 0 0 0 0 0 1 1 0 0 0 0 2 1 1 2 2 0 1 1 0 1 0 1 1 1 1 2 1 0 0 1 2 1 0 0 1 0 1 1 2 1 1 0 2 1 1 0 1 1 0 1 0 1 0 0 0 1 2 1 0 0 1 0 0 1 0 2 2 2 2 0 1 0 0 1 0 1 0 0 0 0 0 0 0 1 0 0 0 0 0 0 2 0 1 0 0 1 0 0 0 0 0 0 1 0 0 0 0 0 1 1 2 0 0 0 0 2 1 0 0 1 0 0 0 0 1 2 0 2 1 1 2 0 0 1 1 1 1 1 1 1 2 0 1 0 1 2 0 1 0 0 0 0 2 2 2 0 2 1 1 0 1 0 1 0 2 0 1 1 1 1 0 1 1 1 1 0 0 2 2 1 0 1 1 0 1 0 0 0 1 1 0 0 0 1 0 1 1 1 0 1 0 0 1 0 0 0 0 0 0 0 1 1 0 0 0 2 0 0 0 0 0 1 0 0 0 1 0 0 2 0 2 0 0 1 1 1 0 0 0 0 0 0 0 0 0 0 0 2 1 0 0 2 0 2 0 2 1 1 2 1 0 1 0 0 1 1 0 2 2 0 2 1 1 0 1 1 2 2 2 0 2 2 0 1 0 0 2 0 2 2 0 0 0 1 1 1 1 1 1 1 1 0 1 0 1 1 0 1 1 1 1 0 2 0 2 0 2 0 0 1 2 2 1 0 0 1 0 1 0 0 0 0 0 0 0 0 0 0 0 0 0 0 0 1 0 1 0 0 0 0 0 0 0 0 0 0 0 0 0 0 0 0 1 0 2 0 2 1 1 1 0 0 0 0 0 1 2 0 0 2 1 1 1 2 2 2 0 0 0 0 2 1 1 2 2 0 0 1 1 1 0 0 0 1 1 1 1 2 1 0 2 0 0 1 1 2 0 0 1 0 0 1 1 0 0 0 0 2 1 0 0 1 1 1 0 1 1 1 1 1 0 2 0 0 0 0 0 0 1 1 0 1 1 1 1 1 0 0 0 0 0 0 0 1 1 0 1 1 1 0 1 0 1 0 0 0 0 0 2 0 0 0 2 1 0 0 0 0 0 1 1
176 1 1 0 0 1 2 2 0 1 0 0 1 0 0 0 0 0 0 2 2 2 0 0 0 0 0 0 2 2 2 0 1 2 2 1 2 1 0 0 2 2 0 0 0 0 0 1 0 0 0 1 0 0 1 1 0 2 1 2 0 0 0 1 1 1 0 0 1 1 0 1 2 2 2 2 2 2 2 0 2 2 1 1 1 0 0 0 0 2 0 0 0 0 0 2 0 1 0 1 1 0 1 0 1 1 2 0 1 1 0 1 0 2 0 0 2 0 0 2 2 0 2 2 2 0 0 0 0 1 1 0 0 0 0 0 0 0 0 0 1 0 0 0 0 0 1 1 1 1 0 0 0 0 0 0 1 0 0 0 0 0 1 0 1 1 1 0 0 2 0 2 1 1 0 1 0 1 0 0 1 1 0 1 0 0 1 1 1 0 1 0 0 0 1 1 1 2 0 1 0 1 1 0 2 0 0 1 0 0 1 1 1 0 2 0 0 0 1 1 1 1 2 0 0 0 0 0 0 0 0 0 0 1 2 0 0 2 1 1 1 2 2 1 2 2 0 1 0 1 0 0 1 1 0 0 0 1 0 0 0 0 0 0 1 0 0 0 1 0 0 2 1 2 0 0 0 0 1 0 2 0 1 1 2 1 0 0 0 1 1 0 2 0 2 0 2 0 0 0 0 0 2 0 0 0 1 1 0 0 0 2 0 1 1 0 2 0 0 0 2 1 1 1 1 0 0 0 1 0 0 0 0 0 0 0 0 2 0 0 0 1 0 2 0 0 2 0 0 0 0 1 0 1 1 0 0 0 0 1 1 0 2 1 2 1 0 1 2 0 2 2 0 2 0 0 2 2 0 1 1 1 1 0 0 2 0 0 0 0 0 0 2 0 2 2 2 1 0 0 0 0 0 1 1 0 0 0 0 0 1 1 0 0 0 2 0 1 0 0 0 1 1 1 0 2 1 2 1 0 2 0 0 2 2 2 0 1 0 0 1 0 0 0 0 1 1 0 2 0 0 2 1 1 2 1 2 2 0 0 0 0 0 0 0 2 1 1 0 0 0 0 2 1 1 0 1 0 2 2 0 0 0 2 1 2 0 1 1 2 0 2 0 2 2 0 2 1 1 2 1 2 2 0 0 0 1 1 1 0 1 1 0 0 0 2 0 0 0 0 0 2 2 2 2 2 0 0 0 2 0 2 2 1 1 1 2 0 1 2 1 0 2 0 2 1 0 2 0 2 0 0 0 2 0 2 0 1 1 1 1 0 2 0 0 0 2 1 1 2 0 1 0 0 0 0 0 2 2 2 0 0 1 2 1 1 2 1 0 0 1 1 1 0 0 0 1 0 0 1 1 1 1 0 1 1 1 0 1 1 0 0 0 0 0 0 0 0 0 0 2 2 0 0 0 0 1 1 0 0 1 0 0 0 0 0 2 0 2 1 0 1 0 0 1 1 1 1 0 1 1 1 0 0 0 1 2 1 1 0 0 0 2 2 2 2 1 1 0 1 1 0 0 0 0 2 0 1 1 1 1 0 2 1 1 2 1 1 2 1 1 0 0 0 1 0 0 1 0 2 1 1 0 0 1 0 2 2 2 0 1 0 0 1 0 1 0 0 0 0 0 0 1 0 2 2 1 0 0 0 0 1 0 0 0 0 0 0 0 1 0 1 0 0 0 0 0 2 0 1 1 1 0 0 0 0 1 0 1 0 0 1 2 0 0 1 2 0 1 2 1 1 2 1 0 0 1 0 0 0 0 0 1 1 0 1 1 2 1 2 0 2 0 1 1 1 0 1 0 2 2 0 0 0 1 0 0 0 0 1 1 1 2 0 1 0 2 1 1 1 1 1 0 2 0 1 0 2 0 0 0 2 2 1 0 2 0 0 0 0 0 0 1 1 1 1 1 0 0 0 0 0 0 0 2 0 0 0 1 0 0 0 0 0 0 0 1 0 2 0 0 0 0 1 0 2 0 1 1 2 2 2 0 0 0 1 1 1 1 0 1 2 2 1 2 2 2 0 0 0 0 2 2 2 1 1 1 1 0 0 0 0 0 0 0 1 1 1 2 1 0 2 0 1 0 1 2 1 0 0 0 0 1 1 0 0 0 1 1 1 0 0 2 0 0 0 0 1 0 0 2 0 2 1 0 1 1 1 1 0 1 0 0 0 0 0 2 0 0 1 0 0 0 0 0 0 0 0 2 1 0 0 0 2 0 0 0 0 0 2 0 0 0 2 0 0 0 0 0 0 2 1
177 1 1 0 0 0 0 2 0 2 0 0 0 1 0 0 0 0 0 1 2 2 1 0 0 0 2 0 1 1 1 0 2 2 1 1 2 2 0 0 1 0 1 0 0 0 1 0 0 0 0 0 0 1 1 1 1 0 1 1 1 0 0 1 1 0 2 1 0 0 0 2 1 1 2 1 2 0 2 0 0 2 1 0 0 0 1 1 1 2 0 1 1 1 1 1 1 2 1 1 2 1 1 0 1 1 2 1 1 1 0 1 0 1 0 0 1 0 1 1 1 0 1 1 1 1 0 1 1 1 0 0 0 0 0 0 0 0 0 0 0 0 0 0 0 0 1 0 0 0 0 0 0 1 1 0 2 1 0 0 0 0 1 1 1 2 1 1 1 2 0 1 0 2 1 2 1 1 0 1 0 1 0 1 1 1 1 2 0 1 1 1 0 1 2 2 1 2 0 0 0 0 0 0 1 0 2 1 0 0 0 2 0 1 2 0 0 0 1 0 1 1 0 0 0 1 0 2 0 2 0 0 0 0 1 0 0 2 0 0 0 0 1 0 2 2 0 0 0 0 0 0 1 0 0 0 0 1 0 0 0 0 0 0 0 0 1 0 1 1 1 1 2 2 1 1 0 2 2 0 1 0 0 0 1 2 2 0 0 2 0 1 0 1 0 1 0 0 1 0 1 0 2 0 0 0 2 2 0 0 0 0 0 1 1 1 2 0 0 1 1 1 1 0 2 0 0 0 1 0 0 1 0 0 0 0 0 2 1 0 2 2 1 1 1 0 1 0 1 0 0 1 1 2 1 1 1 0 0 1 1 0 0 0 0 0 0 2 2 0 2 2 0 2 0 1 2 2 0 0 1 1 1 0 1 2 0 0 0 0 0 0 1 0 2 1 1 1 0 0 0 0 1 2 2 1 0 0 0 0 0 0 0 0 1 2 1 0 0 0 0 2 0 1 1 1 0 1 0 1 2 1 0 0 0 0 0 0 0 0 2 0 0 1 1 1 1 1 1 2 0 1 1 2 1 1 1 1 2 2 1 0 1 0 0 2 1 0 0 0 0 0 2 0 0 0 0 0 2 1 1 0 0 1 2 0 0 1 1 0 0 0 0 2 2 0 2 0 0 2 2 2 0 1 1 1 1 1 2 0 1 1 0 1 1 1 0 1 0 1 1 2 1 0 0 2 2 1 1 1 1 0 1 0 0 0 1 0 0 2 0 1 1 0 1 1 0 1 1 1 0 0 0 2 2 0 0 1 0 2 1 0 1 0 0 0 0 1 0 0 0 1 0 0 1 0 1 0 1 0 0 0 0 1 2 0 1 0 0 0 0 0 0 0 0 0 0 1 0 0 0 2 2 0 1 1 1 0 2 2 0 0 0 0 0 0 0 0 0 0 1 1 0 1 1 0 2 1 0 0 1 0 0 0 0 1 2 0 2 0 1 1 1 1 2 1 1 0 0 1 0 0 1 2 1 2 1 0 1 1 0 0 1 1 0 1 0 2 0 1 1 0 0 0 0 1 1 1 1 0 1 0 2 1 0 1 2 1 2 1 0 1 1 2 0 1 0 0 0 0 0 0 0 0 0 0 2 1 2 1 1 0 0 1 0 1 0 1 2 0 0 0 1 0 1 1 1 0 0 0 0 1 0 0 0 1 0 0 0 2 1 2 0 1 1 0 0 1 0 1 1 1 0 0 0 1 0 0 1 0 0 0 2 0 0 2 2 0 2 2 1 0 1 1 2 0 1 1 0 0 0 0 2 0 1 0 0 1 1 1 1 1 1 1 1 1 1 1 0 2 2 0 0 0 1 1 0 0 1 0 1 0 0 1 0 0 1 0 1 2 2 1 0 2 0 1 0 0 1 0 1 2 1 1 0 2 0 0 2 0 1 0 0 0 0 0 0 1 0 0 0 0 0 1 0 1 1 0 1 0 0 0 0 0 0 1 0 0 2 0 1 0 0 0 0 2 0 0 2 2 2 2 0 0 0 2 0 0 0 0 2 2 1 0 0 0 2 0 0 0 0 1 2 2 1 0 1 1 0 1 1 0 1 0 1 1 1 0 2 1 0 2 0 0 1 2 1 1 0 0 0 0 0 2 0 0 0 0 2 0 0 0 1 2 1 0 1 0 0 0 2 0 1 1 1 0 1 0 2 0 0 0 0 0 0 0 2 0 1 1 0 1 0 0 0 1 0 0 2 0 0 0 0 1 1 1 2 0 0 1 0 0 0 2 1 0 0 0 0 0 2 1
178 1 1 0 0 0 1 2 0 2 0 0 0 0 0 0 0 0 0 1 1 1 1 0 0 0 2 0 1 1 0 1 0 2 0 0 2 2 0 0 0 0 0 0 0 0 1 0 0 0 0 1 1 1 1 1 0 0 1 0 1 0 0 1 0 1 1 0 0 0 0 0 2 2 1 2 2 0 2 0 0 0 1 0 1 0 0 1 1 2 1 1 0 1 1 1 1 1 0 0 1 2 1 0 1 1 2 1 1 1 0 2 1 2 2 2 2 0 1 1 1 1 1 1 0 1 0 1 0 2 0 1 0 0 0 0 0 0 1 0 0 0 0 0 0 0 0 0 0 0 0 0 0 0 0 0 1 0 0 1 1 0 0 2 2 2 0 0 2 2 0 2 0 2 0 0 0 1 0 1 0 1 1 1 0 0 1 1 1 0 2 0 0 0 2 2 1 0 0 0 0 0 0 0 0 0 2 0 2 0 0 1 1 0 1 0 0 1 1 0 1 1 2 0 0 1 1 0 0 0 0 0 0 0 2 0 0 2 0 0 0 0 2 0 1 1 0 0 0 0 0 1 1 0 0 0 0 2 0 0 0 0 0 0 1 0 1 0 1 1 0 2 1 1 1 1 0 0 1 0 1 1 0 0 0 0 1 1 0 1 1 1 1 0 2 1 1 0 0 1 0 0 2 0 0 1 0 1 1 0 1 2 0 0 0 0 2 0 0 0 1 2 2 2 2 0 0 0 0 1 0 0 1 0 0 0 0 2 0 0 0 0 0 1 1 0 1 0 0 1 1 1 1 1 0 0 0 1 1 1 2 1 1 0 1 0 0 1 2 0 2 2 0 2 0 1 1 2 1 1 1 2 0 0 0 1 0 0 0 0 0 0 0 1 2 2 2 1 1 1 1 1 0 0 0 0 0 1 0 0 0 0 1 1 1 2 0 1 1 1 0 1 1 1 2 2 0 1 0 1 2 0 0 1 1 0 0 1 0 0 0 0 0 0 0 1 0 1 1 1 0 1 1 1 2 0 2 2 0 1 0 0 1 1 0 1 0 1 0 1 0 0 0 2 1 1 1 0 0 2 2 1 0 0 2 1 0 2 1 0 1 2 0 2 2 1 0 1 1 2 1 2 1 1 0 0 1 1 0 0 0 0 0 1 1 1 0 0 0 0 0 2 1 0 0 1 0 0 0 2 0 0 0 0 1 1 0 0 2 2 0 1 1 0 1 2 0 1 1 1 0 0 0 1 2 0 1 1 2 0 0 0 0 0 0 0 0 0 0 0 0 1 1 0 0 1 1 1 1 1 0 1 0 0 1 0 1 2 1 1 0 2 0 0 0 0 0 0 0 0 0 2 0 0 0 0 1 0 1 0 2 0 0 1 0 1 0 0 0 2 0 2 0 1 1 0 1 0 0 0 1 1 0 0 0 0 2 1 2 2 0 1 1 2 2 1 1 0 0 1 0 2 0 1 1 2 1 0 2 0 0 0 0 0 0 1 0 2 0 1 1 0 1 0 1 2 0 1 1 1 1 0 2 1 1 2 1 0 1 2 2 0 1 1 0 0 1 1 0 2 1 1 0 0 2 0 1 1 1 0 2 1 0 2 0 0 0 0 0 0 0 0 1 0 2 1 1 1 1 1 1 2 0 0 0 0 0 0 0 1 0 1 0 0 0 0 0 0 0 0 0 0 0 0 0 0 0 0 1 0 0 0 2 0 2 0 2 1 0 2 0 2 0 0 0 0 1 0 2 2 0 2 1 0 0 2 0 2 1 2 0 2 1 1 1 1 0 1 0 2 2 0 0 0 1 1 0 0 1 1 2 0 0 0 0 1 1 0 1 1 1 2 0 1 0 1 0 1 0 1 0 1 2 0 0 2 0 0 1 0 1 0 1 1 1 1 1 0 0 0 0 0 0 0 1 0 1 0 0 1 0 0 0 0 0 1 0 0 1 0 0 0 0 1 0 2 0 0 2 2 1 1 0 0 0 0 1 2 1 0 0 0 0 0 2 1 1 0 0 0 1 1 2 2 2 0 2 2 0 2 1 1 0 0 0 2 2 1 2 1 0 1 0 1 1 2 0 2 0 0 0 0 1 2 0 0 0 0 2 1 0 0 2 1 1 2 0 1 0 0 2 0 2 0 0 0 0 0 0 1 1 1 0 0 1 1 2 0 0 0 0 0 0 0 0 0 0 0 2 0 0 0 0 0 0 0 0 0 0 2 0 0 0 1 1 0 1 0 0 0 2 1
179 1 2 0 0 0 1 1 0 0 0 2 0 1 0 0 0 0 1 1 1 2 0 0 0 1 0 0 2 1 1 1 0 2 1 1 1 0 0 0 2 2 0 1 0 0 1 1 1 0 0 2 0 0 2 0 0 0 1 1 0 0 1 2 1 0 0 0 1 1 0 2 1 1 1 1 1 0 1 0 0 1 2 1 2 0 0 0 0 2 0 1 1 1 1 2 1 1 1 0 1 0 1 0 0 0 2 0 0 2 0 0 1 2 2 2 2 1 2 1 1 0 1 1 1 1 0 0 0 1 2 1 0 0 0 0 0 0 0 0 0 0 0 0 0 0 0 0 0 0 0 0 0 0 0 0 0 0 0 0 0 0 0 1 0 1 0 1 0 0 2 1 0 2 0 0 0 1 0 1 0 2 0 1 0 0 1 0 0 0 1 0 0 1 2 1 1 1 0 0 0 0 0 1 1 0 1 1 1 0 1 1 1 0 1 1 0 0 1 1 0 0 2 0 1 1 1 1 0 1 0 0 0 0 1 1 1 2 1 1 1 1 1 0 2 2 0 0 0 1 1 0 0 0 0 0 0 1 0 1 1 1 0 0 1 0 0 0 1 1 1 0 2 2 0 0 1 1 2 0 2 0 1 1 1 0 1 1 0 2 0 1 0 1 0 1 0 0 1 0 0 0 2 0 0 0 1 2 1 1 1 1 0 1 2 0 1 0 0 0 1 2 1 1 1 0 0 0 1 0 0 1 0 1 0 0 0 0 0 2 1 1 0 2 1 0 1 0 1 2 2 0 0 2 1 1 1 0 0 0 0 0 2 2 2 1 0 2 1 0 1 1 0 2 1 0 1 2 0 1 0 2 1 0 1 0 0 1 1 0 0 0 0 0 2 0 1 0 2 1 1 2 1 2 2 0 0 2 0 0 0 0 0 0 0 1 0 1 0 1 0 1 0 1 1 1 0 0 1 1 2 0 1 1 1 1 0 2 1 0 1 0 0 1 0 2 2 0 0 1 1 0 1 2 1 1 1 2 1 2 2 0 2 1 0 1 0 1 0 0 0 0 2 0 1 0 1 1 1 1 1 1 0 2 1 1 0 0 0 0 1 1 0 2 1 1 1 1 2 1 0 1 1 1 0 0 2 2 0 0 0 1 0 0 0 1 0 0 0 2 0 2 0 0 0 0 0 0 0 1 0 0 2 1 2 1 0 0 0 0 0 1 0 0 0 1 0 0 2 1 0 0 0 2 1 1 0 2 0 0 0 0 1 0 0 0 2 2 2 1 0 0 0 0 0 0 0 1 1 1 0 0 0 1 2 0 2 1 1 1 0 1 0 0 1 0 0 0 0 1 1 0 1 1 0 1 2 0 2 1 0 0 0 2 1 1 2 0 1 0 1 1 0 0 0 0 2 2 0 0 0 0 0 1 1 0 1 1 2 2 1 1 0 1 1 1 0 0 0 0 0 2 0 2 1 2 2 1 2 0 0 0 1 0 1 1 0 2 0 1 0 0 0 1 0 1 1 1 0 0 1 0 2 1 1 1 0 2 2 0 2 0 1 2 0 1 0 0 0 1 0 1 0 0 2 0 1 2 2 0 0 0 0 2 0 0 1 0 0 0 0 0 0 1 1 1 2 1 1 1 0 1 1 0 0 0 1 0 0 1 1 1 0 0 0 2 0 1 1 2 0 2 0 1 0 0 2 0 2 0 0 0 2 0 0 0 1 1 1 1 0 1 2 0 0 0 1 0 2 2 0 2 1 0 1 0 0 1 1 1 1 1 1 1 1 1 0 1 0 1 1 0 0 0 2 1 1 0 1 1 2 0 1 0 1 0 1 1 1 2 2 2 0 2 0 0 0 2 0 0 0 2 2 0 0 2 0 0 0 0 0 0 2 0 2 0 1 0 0 0 0 0 0 0 1 0 0 0 0 0 0 0 0 0 0 0 1 1 1 0 0 0 0 2 0 1 0 0 1 2 2 2 0 1 1 1 0 1 0 1 2 1 1 0 2 2 2 0 0 0 0 1 2 2 1 0 0 2 0 1 1 0 0 0 1 0 1 0 1 1 0 1 0 1 0 0 2 1 0 2 0 0 0 1 0 0 1 0 1 2 0 1 1 0 1 0 0 0 0 0 2 0 1 2 2 0 2 0 0 0 2 0 0 2 2 0 0 1 2 0 0 0 0 0 0 1 0 0 1 0 0 1 0 1 0 1 1 0 1 1 0 0 0 2 1 0 0 0 0 0 2 1
180 0 1 0 0 0 1 1 0 1 0 1 0 0 0 0 0 0 0 2 1 2 1 1 0 1 1 0 1 2 2 0 1 1 1 1 2 0 0 0 2 2 0 0 0 0 1 0 0 0 0 0 1 1 1 1 0 1 1 2 0 0 0 0 1 0 2 0 0 0 1 2 2 2 2 2 2 0 2 0 0 1 2 2 2 0 0 0 0 2 0 0 1 0 1 2 1 0 0 0 1 0 2 0 0 0 2 1 1 1 0 2 0 1 0 0 0 0 1 1 1 0 1 1 1 1 0 1 1 1 0 0 0 0 0 0 0 0 0 0 0 0 0 0 0 0 0 0 0 0 1 1 0 0 0 0 0 0 0 2 1 1 0 2 2 1 0 0 1 2 0 1 1 1 1 1 1 1 0 1 0 0 1 1 0 0 1 0 0 0 2 0 0 0 2 2 2 2 0 0 0 1 0 0 2 0 0 0 0 0 0 1 0 0 2 0 0 0 2 0 1 1 2 0 0 0 0 0 0 0 0 0 0 0 2 0 0 2 0 0 0 1 2 1 2 2 0 0 0 0 0 1 1 0 0 0 1 1 0 0 0 0 0 1 1 0 1 1 2 1 0 1 1 2 0 0 1 1 2 0 1 0 1 1 1 1 1 1 0 2 0 0 1 0 1 0 0 2 0 1 0 0 2 0 0 0 0 2 0 0 0 1 0 2 2 0 2 1 1 0 0 2 2 2 2 0 1 0 1 1 0 0 0 0 0 0 1 1 0 1 1 1 0 1 0 0 2 0 0 0 0 1 0 1 1 1 1 0 0 1 1 0 1 1 0 1 0 2 2 0 2 2 0 2 0 1 1 1 0 2 1 0 1 1 0 2 0 0 0 0 0 0 0 1 2 1 1 1 0 0 0 0 0 1 1 0 0 1 0 0 0 0 0 0 0 2 0 1 0 1 0 1 0 1 0 1 1 1 0 0 1 0 0 0 0 1 0 0 0 1 1 0 0 1 1 2 1 1 0 0 0 1 0 1 1 0 1 0 1 0 0 0 1 0 0 1 0 1 0 1 2 1 2 0 0 1 0 1 1 1 1 0 0 1 1 2 0 1 1 0 2 2 0 1 0 0 1 0 0 2 2 2 1 1 0 0 1 1 0 0 0 1 0 1 1 1 0 0 0 1 0 2 0 0 0 2 2 2 2 1 1 0 1 1 1 0 1 0 0 0 2 2 2 0 1 2 0 1 1 2 0 0 0 2 1 1 0 0 1 0 0 0 0 0 0 1 0 1 1 1 0 0 0 0 1 0 1 1 1 1 1 0 1 1 0 1 1 0 0 0 1 1 1 0 0 0 0 0 0 0 0 0 1 1 0 0 0 1 2 2 1 0 0 1 0 1 0 0 1 0 0 0 0 1 1 0 2 0 0 0 0 0 0 1 0 0 2 1 2 2 1 1 0 0 0 0 0 2 0 0 2 2 0 0 0 1 2 0 1 0 0 0 1 1 1 1 1 2 0 0 0 0 0 0 2 2 0 0 1 0 0 1 1 0 0 1 0 0 1 1 0 0 0 2 1 0 0 0 0 1 1 1 0 0 2 0 2 2 2 1 0 0 0 2 1 2 1 1 1 0 0 0 1 0 1 1 1 2 2 1 1 1 0 0 0 1 1 0 1 2 0 2 1 0 0 0 0 0 0 1 1 1 0 0 0 0 0 1 2 0 1 1 2 1 0 0 2 1 0 2 0 0 2 1 0 0 1 2 0 0 1 0 1 0 0 2 1 2 0 2 0 1 1 1 1 1 0 1 0 2 2 0 0 0 2 1 1 0 0 1 1 1 1 1 1 0 2 0 0 0 0 0 0 2 1 1 0 1 1 0 1 1 2 0 0 1 1 0 0 0 0 0 0 0 0 0 0 1 1 0 0 0 0 0 2 0 0 1 0 0 0 0 1 1 0 1 1 0 2 0 1 0 0 2 0 2 0 0 1 2 2 2 0 1 1 1 0 2 0 0 2 2 2 0 2 2 2 0 0 0 0 2 2 1 1 1 1 1 0 0 0 0 1 0 1 1 1 1 1 0 0 1 0 1 0 1 1 1 0 0 0 0 0 2 0 0 0 0 1 1 0 0 0 0 0 1 0 0 1 1 2 0 1 1 2 0 1 0 0 1 0 1 0 0 1 1 0 0 0 0 0 0 0 0 0 0 0 1 1 0 0 1 0 1 0 0 0 0 0 2 0 0 0 2 0 1 0 0 0 0 0 0
181 0 1 0 0 0 0 1 0 1 0 1 0 0 0 0 0 0 0 2 2 2 1 1 1 0 0 0 2 2 2 0 2 1 1 0 1 2 0 0 1 1 1 1 0 1 0 1 0 0 0 1 1 1 0 1 0 0 1 0 1 0 0 2 1 0 2 1 0 0 0 1 2 2 1 2 2 0 1 0 0 1 2 1 2 1 0 1 1 2 1 1 0 0 0 1 0 1 0 1 2 0 2 0 1 1 2 1 1 1 1 2 0 2 0 0 0 0 1 1 1 0 2 2 2 0 0 1 0 1 2 0 0 0 0 0 1 0 0 0 0 0 0 0 0 0 1 0 0 0 0 0 0 0 0 0 0 1 0 0 0 0 0 1 0 1 0 0 1 2 0 1 1 1 1 2 0 1 0 0 0 1 0 0 2 2 0 0 0 0 1 0 0 0 2 2 1 2 0 0 0 0 0 0 1 0 1 1 1 0 1 1 1 0 2 1 1 2 2 0 1 1 2 0 0 2 2 1 1 0 0 0 1 1 1 0 0 2 0 0 0 0 1 0 2 2 0 0 0 0 0 0 0 0 1 0 0 2 1 0 0 1 0 0 0 0 1 0 1 0 1 0 1 2 0 1 0 0 1 0 0 1 0 0 0 0 0 0 0 2 0 1 2 0 2 0 1 1 0 0 0 0 2 0 1 1 0 2 1 0 0 1 0 2 2 2 2 0 1 0 1 2 1 1 1 0 0 0 1 1 0 1 0 0 0 0 0 1 0 1 1 1 0 2 1 0 1 0 0 2 2 0 1 2 1 0 1 0 0 1 1 0 2 1 1 0 0 2 2 0 2 2 1 2 0 0 1 1 0 1 2 1 1 0 0 1 0 0 0 0 0 0 2 0 2 1 1 0 0 0 0 0 1 2 1 0 1 1 0 0 0 0 0 0 1 1 1 0 0 0 1 2 0 1 1 1 2 1 0 0 1 0 0 0 0 1 0 1 1 1 1 0 0 1 1 1 1 2 0 1 0 1 0 2 0 0 1 2 1 2 2 0 0 0 0 1 0 1 0 1 1 1 1 2 0 1 0 0 2 2 0 0 0 1 2 0 0 2 1 0 1 2 0 2 0 0 2 1 1 2 1 2 1 1 0 0 1 1 1 0 0 2 1 2 1 2 1 1 0 1 0 2 0 0 0 1 0 0 0 2 0 2 1 1 1 2 2 0 1 2 0 0 2 1 1 1 0 0 1 1 0 1 0 2 2 0 0 1 1 0 0 0 0 0 1 0 0 1 1 1 0 1 1 0 0 1 1 0 0 0 0 1 1 1 0 1 1 1 1 1 1 0 1 0 0 1 0 1 0 1 1 1 0 1 0 0 0 0 1 1 0 0 0 0 0 0 0 0 0 0 0 0 0 0 0 0 1 2 0 0 0 0 0 0 0 1 2 1 2 1 0 0 1 1 1 0 0 1 1 2 0 1 1 2 1 2 1 0 2 0 0 0 1 0 2 2 0 2 0 0 0 0 0 0 0 1 2 1 2 1 1 0 2 0 0 1 2 1 2 1 1 0 0 1 1 0 0 0 0 0 0 0 0 0 1 0 2 0 1 2 0 0 0 2 0 0 0 0 0 0 0 0 0 0 1 2 0 0 0 0 0 0 0 0 0 0 0 0 0 1 0 1 0 0 0 1 0 0 1 1 0 1 0 1 0 0 1 0 1 1 0 0 2 0 1 0 1 0 1 1 1 0 2 0 0 0 1 1 0 1 0 1 1 0 1 1 0 2 0 2 0 1 1 0 0 0 0 1 0 1 1 0 0 1 0 1 2 0 1 1 2 0 1 1 0 0 1 1 1 1 1 1 0 2 0 1 0 1 1 0 0 2 1 1 0 2 0 1 2 0 1 0 0 0 0 0 0 0 0 0 0 0 0 0 1 0 1 0 0 0 0 1 1 0 1 1 1 0 1 0 1 0 1 2 0 1 0 0 0 2 2 2 0 0 0 0 1 1 0 0 1 1 1 0 2 2 2 0 0 0 1 1 2 2 1 1 1 1 0 2 1 2 1 0 2 2 2 2 2 0 0 2 0 1 0 1 2 2 0 1 0 0 1 2 0 0 0 0 0 1 0 0 1 0 0 0 1 1 0 0 2 0 0 0 2 0 2 1 1 0 1 0 0 2 2 0 0 0 1 1 0 0 0 0 0 0 0 0 1 0 0 1 0 2 0 0 0 0 0 2 0 0 0 2 0 0 0 0 0 0 1 1
182 0 2 1 0 0 2 2 0 2 0 0 1 1 0 0 1 0 0 2 2 2 1 0 0 0 1 0 2 1 1 0 1 1 2 1 1 2 0 0 0 0 0 0 0 1 0 0 0 0 0 1 0 0 2 2 0 0 0 0 0 1 0 0 0 0 1 0 0 0 0 0 2 1 1 1 1 2 2 1 1 2 2 0 2 0 0 0 0 2 0 1 1 0 0 1 0 1 0 1 2 0 1 0 0 0 2 0 0 2 0 1 0 0 0 0 0 0 0 0 0 0 1 1 1 1 0 1 0 1 2 0 0 0 1 1 1 0 0 0 0 0 0 0 0 0 1 0 0 0 0 0 0 0 0 0 0 0 0 1 1 1 0 1 2 1 0 1 0 1 1 0 0 2 1 1 0 1 1 0 0 1 0 0 2 2 0 1 0 0 2 0 1 1 2 2 0 2 0 1 0 0 1 0 2 0 1 0 1 0 0 1 1 0 1 0 0 1 0 0 1 1 1 0 0 1 1 2 1 2 0 0 0 1 1 0 0 2 0 0 0 0 2 1 1 1 0 0 0 0 0 0 2 0 0 1 1 1 0 0 0 0 0 0 1 0 1 0 2 1 0 1 1 2 0 1 0 0 1 0 1 1 0 1 1 1 2 1 0 2 0 0 1 0 2 1 1 0 0 0 1 0 1 1 0 0 0 1 0 0 0 2 0 1 1 1 2 1 1 0 0 2 0 1 2 0 0 0 0 1 0 1 0 0 0 0 0 2 0 1 0 0 1 1 0 0 2 1 2 0 0 0 1 2 0 2 2 0 0 2 2 0 1 1 0 1 0 2 1 0 1 1 1 2 0 0 2 2 0 1 2 2 0 1 1 1 0 0 0 1 1 1 2 1 2 2 2 1 0 0 0 0 0 2 2 1 0 1 1 0 0 2 0 0 2 2 0 0 0 0 0 1 1 2 0 1 1 0 0 0 0 1 0 2 2 2 1 1 1 1 0 0 0 2 1 1 1 0 1 2 0 0 0 1 1 0 1 1 2 2 1 0 0 0 0 2 0 2 0 2 2 2 1 1 0 1 1 0 2 1 1 0 0 1 1 2 0 1 0 0 0 1 1 1 0 0 0 1 1 1 1 1 0 2 1 1 2 2 1 0 0 2 0 0 0 0 0 1 0 2 1 2 2 2 2 2 0 0 0 2 0 1 1 1 1 1 1 0 0 0 0 2 2 1 1 1 0 0 2 0 0 0 0 1 2 1 0 2 1 0 1 0 0 0 0 1 0 1 1 0 1 0 1 0 0 0 1 1 1 1 0 0 0 1 1 0 1 1 0 0 0 0 0 0 1 0 0 1 0 1 1 0 1 0 0 0 1 0 2 2 0 0 0 0 0 0 0 0 1 1 0 1 0 1 1 1 1 2 0 0 2 0 0 0 0 2 2 1 2 2 1 1 0 1 2 2 2 1 0 0 2 1 0 2 0 1 1 0 2 0 0 0 0 1 2 2 0 2 0 0 0 0 0 0 0 1 1 2 1 1 2 0 2 0 0 2 1 1 2 1 2 0 0 1 1 0 0 0 0 1 0 1 0 0 0 0 2 2 2 1 0 0 0 2 0 1 0 1 1 0 0 1 1 0 1 0 2 0 0 0 0 0 0 0 0 0 1 0 0 1 0 1 1 1 2 0 0 1 0 0 0 0 0 1 0 0 0 1 1 0 0 1 2 1 1 0 2 0 1 2 1 0 2 0 0 0 1 2 0 0 2 0 0 1 2 0 0 2 1 2 0 2 1 0 0 0 0 0 0 2 2 0 0 0 1 0 1 0 0 2 2 0 0 2 0 0 2 2 1 1 0 1 0 1 0 0 0 0 2 0 2 0 2 1 0 2 1 0 1 0 1 1 1 1 1 1 1 0 0 0 0 0 0 0 2 0 0 1 0 0 0 0 1 1 1 2 0 0 2 0 0 0 0 2 0 2 0 0 1 2 2 2 0 0 0 1 0 2 0 0 2 0 0 1 1 1 1 0 0 0 1 1 0 0 2 1 0 1 0 1 0 1 0 1 2 1 1 1 2 2 0 2 0 0 0 2 0 1 0 0 0 0 0 1 1 0 0 1 1 0 0 0 1 1 1 1 1 0 0 0 2 0 1 0 1 0 1 1 2 1 1 0 1 0 0 1 2 0 2 1 0 0 0 0 0 0 1 2 0 0 0 2 0 1 1 0 0 0 0 1 0 0 0 2 0 0 0 0 0 1 1 0
183 0 2 0 0 0 0 1 0 1 0 1 1 0 0 0 0 0 0 1 1 1 0 0 0 0 2 0 1 1 0 0 1 2 1 0 1 1 0 0 1 1 1 1 0 2 2 0 0 1 1 1 1 2 0 2 0 0 1 1 1 0 0 2 1 0 2 0 0 0 1 2 1 2 1 2 2 0 2 0 0 1 2 1 1 0 0 1 1 2 1 1 0 0 0 1 0 0 0 0 2 0 1 0 1 1 2 1 1 1 0 1 1 2 2 2 2 0 2 1 1 0 2 2 0 1 0 1 0 1 2 0 0 0 0 0 0 0 0 0 0 0 0 0 0 0 0 0 0 0 0 0 1 0 0 1 1 2 1 0 0 0 0 1 1 0 0 1 0 0 2 1 1 1 0 1 1 0 0 0 0 1 1 0 0 0 0 0 0 0 2 0 0 0 0 1 1 2 0 0 0 0 0 0 1 0 0 2 1 0 0 0 2 0 1 1 1 0 2 2 0 0 2 0 0 0 0 2 0 2 0 0 0 0 2 0 0 2 0 0 0 0 2 1 2 2 0 0 0 0 0 0 1 0 0 1 1 1 1 0 0 1 0 0 0 0 0 1 1 0 0 2 0 1 0 0 1 0 1 0 1 1 0 0 1 1 2 0 0 1 1 0 2 0 2 0 1 0 0 0 1 0 2 0 2 0 1 1 0 0 0 0 0 2 2 0 1 1 1 0 0 2 0 1 2 0 0 1 1 1 0 2 0 0 0 0 0 1 0 0 1 1 0 1 1 0 0 0 0 2 1 0 2 2 0 1 1 2 0 0 0 0 1 1 1 0 0 2 0 0 0 0 0 2 0 1 1 2 1 2 2 1 1 0 0 1 0 0 0 0 0 0 2 1 2 1 1 1 0 0 0 0 0 2 2 0 0 1 0 0 0 0 0 0 1 2 1 0 0 0 0 2 0 1 0 0 0 0 0 0 0 0 0 0 0 2 0 1 0 1 2 0 1 2 2 1 2 1 0 1 0 1 2 2 1 1 1 1 1 2 1 0 1 0 0 1 0 1 0 0 1 0 2 1 1 1 1 0 1 1 2 0 0 2 1 1 0 1 0 0 1 2 0 2 2 0 2 0 1 1 1 2 1 0 1 1 2 1 0 0 0 0 0 0 0 2 1 1 0 1 1 2 0 0 1 1 0 1 1 0 1 0 0 0 0 1 1 0 0 0 0 1 2 2 1 2 0 1 1 2 0 0 0 0 2 1 1 0 0 0 0 0 0 0 0 0 0 1 1 0 0 1 1 1 0 2 2 2 2 2 0 0 0 0 1 0 1 1 0 0 0 1 1 0 0 0 0 0 0 0 0 2 1 0 0 1 1 0 0 0 0 0 0 1 1 1 1 0 0 0 1 1 0 1 1 1 1 2 0 0 0 0 0 0 0 0 1 0 2 1 0 2 0 2 2 2 2 1 0 0 0 2 1 1 1 2 2 0 1 0 0 0 0 0 0 0 0 2 0 0 0 0 0 1 0 2 0 0 1 0 0 2 2 0 0 2 2 0 1 1 1 0 0 0 0 0 0 0 0 0 0 0 0 0 1 0 1 1 1 0 0 0 0 1 0 1 0 0 0 0 0 1 0 0 1 2 0 1 1 1 0 1 0 0 0 0 0 0 0 1 0 1 0 0 0 0 0 1 0 0 0 0 0 0 0 1 1 0 2 0 0 0 1 0 0 0 2 1 1 2 0 1 1 1 0 0 1 0 2 2 0 2 0 0 0 2 0 1 1 1 1 2 0 1 1 1 0 0 0 1 0 0 0 0 1 2 2 0 1 1 2 0 1 1 1 0 2 1 0 0 0 1 0 2 0 1 0 1 1 0 0 2 2 1 0 2 0 0 0 0 0 0 1 0 1 0 0 1 0 1 1 0 0 0 1 0 1 1 0 0 0 0 0 0 0 0 0 0 1 0 0 0 0 0 0 2 0 1 1 2 1 1 0 0 0 0 0 1 0 0 1 1 1 0 2 2 2 0 0 0 0 1 2 2 0 0 2 1 0 0 0 1 0 0 1 1 2 1 2 1 1 1 0 0 2 1 0 1 0 0 0 1 0 2 0 0 0 0 1 1 0 0 2 1 2 0 1 1 1 2 2 0 2 0 0 0 0 0 1 1 2 0 1 0 1 0 1 0 2 1 0 0 1 0 0 0 0 0 2 1 0 0 0 2 0 0 1 0 1 2 1 0 0 1 0 0 0 0 1 1 0 0
184 0 1 0 0 0 1 1 1 2 0 0 0 1 0 0 0 0 1 1 1 1 0 0 0 0 1 0 1 1 2 0 1 2 1 0 2 2 0 0 1 0 0 0 0 0 0 1 0 0 0 0 0 0 0 0 0 0 0 1 0 2 1 2 0 0 1 1 0 0 0 2 2 2 1 2 2 2 2 0 2 2 2 1 2 0 0 1 1 2 1 1 0 1 1 2 1 0 0 0 2 0 1 0 1 1 2 1 1 1 1 2 0 1 1 1 1 0 0 2 2 0 0 0 0 2 0 0 0 0 1 1 0 0 1 1 0 0 0 0 1 0 0 0 0 0 0 0 0 1 1 0 0 1 0 0 1 2 0 1 0 0 0 1 0 1 0 1 1 2 0 2 0 2 1 1 1 1 0 1 0 1 0 2 0 0 2 1 0 0 0 1 1 2 2 1 1 2 0 0 0 1 1 1 1 0 1 1 1 0 1 1 1 0 0 1 0 0 2 2 0 0 2 0 0 0 0 2 0 2 0 0 1 1 0 0 0 2 0 0 0 0 1 0 1 1 0 1 1 1 0 0 0 0 0 0 1 2 1 1 1 2 0 0 0 0 0 0 2 1 0 1 0 0 1 1 1 1 1 0 0 0 0 0 1 0 1 1 0 2 0 1 2 0 2 0 1 0 0 0 0 0 2 0 2 2 0 2 0 0 0 1 0 2 2 0 1 1 1 0 0 2 1 2 1 0 0 0 1 2 0 2 0 0 0 0 0 2 0 0 1 0 0 2 0 0 2 1 1 0 0 1 1 2 1 0 1 2 0 0 0 0 1 0 1 0 0 2 2 0 2 2 0 2 1 0 1 1 1 1 2 2 1 0 0 0 0 0 0 0 1 1 1 0 2 1 1 0 0 0 0 0 1 2 2 1 0 0 1 1 0 0 0 0 2 2 1 0 0 0 1 2 0 1 1 1 0 2 0 0 2 0 0 1 1 1 0 0 1 0 1 0 0 2 1 2 2 0 0 0 0 1 0 1 1 0 1 2 2 2 1 0 1 0 0 1 0 1 0 1 2 0 1 1 1 1 0 0 0 1 1 0 0 2 0 2 0 2 1 0 1 2 1 2 1 1 1 0 1 2 1 2 2 0 0 0 2 1 0 0 0 2 0 0 0 1 1 1 0 1 1 2 1 0 0 1 0 1 1 1 1 0 0 0 0 0 0 0 0 2 0 1 2 1 1 1 1 1 1 2 1 1 0 2 2 0 0 1 0 2 0 0 0 0 1 0 0 1 1 0 0 0 0 0 0 0 1 0 2 0 1 0 1 1 1 1 2 2 1 1 0 1 0 0 0 0 0 0 0 1 1 1 0 1 0 0 0 0 0 0 0 0 0 0 0 0 0 0 1 0 1 2 0 0 0 0 2 1 0 0 0 2 1 0 0 0 1 0 1 0 0 0 2 2 2 0 1 2 0 0 1 2 0 1 0 1 1 0 2 0 0 0 1 1 2 2 0 1 1 0 0 1 0 0 0 1 1 0 0 0 1 0 2 0 1 2 0 1 2 1 2 0 0 1 1 0 0 0 0 2 1 1 0 0 1 0 1 1 1 1 0 0 0 1 0 0 1 1 1 0 0 0 1 0 2 2 1 0 0 0 0 0 0 0 0 1 0 0 0 0 0 0 0 0 0 1 0 0 0 0 0 0 0 1 0 0 1 0 2 1 0 0 2 0 0 1 1 1 0 2 0 1 1 1 0 0 1 0 2 2 0 2 1 0 0 2 0 2 0 2 0 1 1 0 1 0 0 1 0 2 2 0 0 0 2 1 1 1 1 1 1 0 0 0 0 2 1 2 1 1 0 1 0 2 0 2 0 2 0 0 0 2 1 0 0 1 0 1 1 1 0 0 0 0 0 0 0 0 0 2 0 0 0 0 2 0 0 2 0 0 0 0 2 2 2 0 1 0 1 0 1 0 0 2 0 2 0 1 1 2 1 1 0 0 0 0 1 2 0 0 1 1 0 1 0 0 1 0 0 0 0 0 2 2 1 0 1 2 1 1 1 0 2 0 1 1 1 2 2 0 0 2 0 1 2 2 2 1 0 1 0 0 0 1 0 0 0 1 2 0 0 0 1 1 1 1 1 1 1 0 2 0 1 1 1 0 1 0 0 1 1 1 0 0 2 0 0 1 1 0 0 0 0 0 0 1 0 1 2 1 1 1 0 1 0 0 0 0 0 1 0 0 0 1 0 0 0 0 2 0 0 0
185 0 2 0 0 1 1 1 0 1 0 1 0 0 0 0 0 0 1 2 1 2 0 0 0 0 1 0 1 2 2 0 0 0 1 1 2 1 1 1 1 1 1 1 0 1 0 1 1 0 0 2 0 1 1 0 0 1 1 1 1 1 1 2 0 0 0 0 0 0 0 1 1 2 1 2 1 1 2 0 1 1 1 0 1 0 0 2 2 2 2 1 1 0 2 2 2 1 0 1 1 0 0 0 1 0 2 0 0 2 0 1 1 1 1 1 1 0 0 1 1 1 2 2 1 0 0 1 0 1 1 0 0 0 2 2 0 0 0 0 1 0 0 0 0 0 0 0 0 0 1 0 0 0 0 0 1 1 0 0 0 0 0 0 1 0 0 1 1 1 1 2 0 2 1 1 0 1 0 1 0 0 1 1 0 0 2 1 1 0 2 0 0 0 2 2 1 2 0 1 0 1 1 0 0 0 1 0 1 0 0 0 0 1 2 1 0 1 1 1 0 0 2 0 0 0 0 1 1 1 0 0 0 0 1 0 0 2 0 0 0 0 2 0 1 1 0 0 0 0 0 2 1 0 0 1 2 2 1 0 0 1 0 0 1 0 0 0 1 0 0 2 0 2 0 1 1 0 0 0 0 1 0 0 2 1 2 0 0 2 0 1 2 0 2 0 1 0 1 0 0 0 2 0 0 0 0 2 0 1 0 2 0 2 2 0 1 2 0 0 1 2 1 2 1 0 0 0 0 1 0 0 0 0 0 0 0 0 0 0 0 1 0 1 0 0 1 0 0 0 0 2 0 2 1 1 2 2 0 1 1 0 0 0 0 1 0 1 2 0 2 2 2 2 0 2 2 0 0 2 2 1 1 1 1 1 0 1 1 0 0 0 1 0 1 1 2 1 1 1 1 1 1 1 0 0 1 0 0 0 0 1 0 0 1 1 0 0 0 0 0 2 1 1 1 1 1 1 0 0 1 0 0 1 1 1 0 1 1 0 1 0 0 0 0 2 2 2 0 2 0 2 2 2 2 0 2 2 1 2 2 0 1 1 0 2 0 1 0 1 1 1 2 0 1 1 1 0 1 1 2 0 0 2 1 0 0 0 0 0 0 0 1 2 0 0 1 0 1 1 1 1 2 1 0 0 2 0 0 0 0 2 0 1 1 1 0 1 0 2 2 1 2 2 2 2 0 1 1 1 1 1 2 1 1 1 2 0 2 1 0 1 1 0 0 1 0 1 1 2 0 0 0 2 2 0 0 0 1 0 1 0 1 0 0 0 1 2 1 0 0 1 1 0 0 1 1 1 2 1 1 0 0 1 0 0 0 2 0 0 1 0 0 0 0 0 0 0 0 0 0 1 0 1 0 0 1 0 1 0 0 0 0 2 0 2 0 0 0 0 1 1 0 1 1 0 1 2 0 0 0 0 0 0 0 1 2 0 1 1 0 1 1 1 2 1 1 2 0 1 0 2 0 0 0 1 2 0 2 0 0 0 1 2 2 2 0 2 0 0 0 0 0 1 0 2 0 1 1 1 2 0 2 1 1 2 1 1 2 1 1 0 0 0 0 0 0 0 0 0 0 0 0 1 1 1 1 2 2 0 1 0 0 0 0 1 0 2 2 0 0 0 2 0 1 1 1 2 2 1 0 0 0 0 0 0 0 0 0 2 1 1 0 0 0 0 0 1 0 0 0 0 0 0 0 1 0 0 1 0 0 0 2 0 0 0 1 0 2 1 1 1 1 1 1 0 1 1 1 1 0 0 1 0 0 2 0 1 1 1 1 1 1 0 0 0 0 2 1 2 1 1 0 0 2 1 1 0 0 0 0 0 1 0 0 0 1 1 1 1 1 1 0 2 0 0 0 1 0 0 1 2 2 1 0 2 0 0 1 0 0 0 1 1 1 1 1 2 0 0 0 1 0 0 2 0 0 0 1 0 0 0 0 0 0 1 0 0 1 0 2 0 1 0 0 2 0 0 2 2 2 2 0 0 0 1 0 1 0 0 1 1 0 0 1 0 1 0 0 1 0 1 1 1 0 0 1 1 0 2 1 2 0 0 2 1 2 0 1 1 0 1 0 0 0 0 0 1 0 0 0 0 0 2 0 0 1 2 2 0 0 0 1 1 1 1 0 0 1 0 2 0 2 0 0 0 0 1 1 2 1 0 0 0 2 1 1 0 2 0 0 0 0 0 0 1 0 0 2 0 0 0 0 1 0 1 1 0 0 2 0 0 0 1 0 0 1 0 1 0 2 2
186 1 0 0 0 1 2 2 0 0 0 0 0 1 1 0 0 0 0 1 1 2 1 0 0 0 1 0 1 1 1 0 1 0 2 0 2 2 0 0 0 0 0 0 0 1 0 0 0 0 0 1 1 1 1 1 0 0 1 0 2 0 0 0 0 0 1 0 0 0 0 0 1 2 1 2 2 1 2 0 1 2 2 0 1 0 0 0 0 2 0 1 1 0 1 1 1 0 0 0 1 0 0 1 0 0 2 1 1 1 0 1 0 1 0 0 1 0 0 2 2 0 2 2 2 0 0 0 0 0 2 0 0 0 0 0 0 0 1 0 2 0 0 0 0 0 0 0 0 0 0 0 0 0 0 0 0 1 0 0 0 0 0 1 1 1 0 1 0 2 0 1 2 0 1 2 1 1 0 1 0 0 1 0 0 0 0 1 0 1 1 1 1 1 2 2 2 2 0 0 0 1 0 1 1 0 1 0 2 0 0 0 1 0 2 1 0 0 1 1 0 1 1 0 1 0 0 0 0 0 0 0 1 1 1 1 1 2 0 0 0 0 2 1 1 1 0 0 0 0 0 0 1 0 0 0 1 1 1 0 0 1 0 0 0 0 1 0 2 0 0 2 1 1 0 0 1 1 2 0 2 0 1 1 2 0 1 1 0 2 0 0 0 0 1 1 0 0 0 2 0 0 2 0 0 0 0 2 0 0 0 1 0 1 1 1 2 1 0 0 2 0 1 2 1 0 1 0 0 0 0 0 1 1 0 0 0 1 0 1 0 1 1 1 0 0 1 0 1 1 1 0 0 1 1 0 1 2 0 1 1 0 2 1 2 1 0 1 2 0 2 2 2 1 2 0 2 2 0 1 1 0 0 0 1 1 0 0 0 0 1 1 1 0 2 0 0 1 0 0 0 0 0 2 2 0 1 1 1 0 1 1 0 0 0 0 0 0 0 0 0 1 1 1 1 2 2 1 1 0 1 1 1 1 1 1 0 0 0 1 2 0 1 2 1 2 2 1 0 0 0 1 1 2 1 1 1 1 1 2 1 0 2 2 0 0 0 2 0 0 2 0 2 1 1 1 1 0 2 0 2 1 0 0 1 2 0 2 0 0 1 2 0 2 2 0 2 1 2 1 0 1 2 1 0 0 2 1 0 0 0 0 0 2 2 0 0 0 0 1 0 2 1 1 1 2 1 0 0 2 0 2 2 1 2 0 1 1 0 1 0 1 1 1 1 1 0 1 1 2 0 0 0 2 1 1 0 1 0 1 0 0 0 1 1 1 0 1 1 1 0 1 0 0 0 0 1 0 0 0 0 1 0 0 1 0 1 0 0 0 1 1 0 0 1 0 0 0 0 0 0 2 0 1 0 0 0 0 1 1 0 0 0 1 1 1 1 0 1 0 1 2 0 1 1 0 1 1 0 0 0 0 0 0 0 0 2 0 2 2 0 0 0 2 2 2 2 1 0 0 1 2 0 0 0 0 2 1 1 0 0 0 0 1 1 1 0 1 1 0 0 2 1 1 0 2 0 1 0 0 1 1 2 0 0 2 1 2 2 0 1 0 1 2 1 1 0 0 0 1 0 2 0 0 1 0 2 2 2 0 2 0 1 0 0 0 1 1 1 0 0 0 0 0 1 2 0 2 1 1 1 2 0 0 0 0 0 0 0 1 1 0 0 0 2 0 1 0 0 0 0 0 0 0 0 0 0 0 2 0 0 0 2 0 1 0 1 0 2 1 0 0 1 0 1 0 2 1 1 1 1 1 0 0 1 0 1 2 1 2 0 2 2 0 1 0 0 1 1 0 0 0 0 0 2 2 2 1 1 1 1 0 1 1 1 0 2 0 2 2 2 2 0 2 0 1 0 0 2 0 1 1 2 0 0 2 0 0 2 0 2 2 1 1 1 1 1 2 0 0 1 0 0 1 1 1 0 0 0 0 0 0 0 0 1 0 1 0 2 0 2 0 0 1 0 1 0 2 2 2 1 1 0 0 0 1 1 1 0 0 0 1 0 1 2 2 2 0 0 0 0 2 2 2 0 0 2 1 0 0 0 0 0 0 1 1 1 0 0 0 0 0 0 1 0 1 1 1 0 1 0 0 0 0 0 0 1 0 1 0 0 0 2 1 1 1 0 1 1 0 1 0 2 1 1 0 1 0 0 0 2 0 0 2 2 0 1 1 1 2 1 0 1 1 0 0 1 1 1 0 0 1 0 1 1 0 0 0 0 1 0 0 0 1 0 0 0 0 1 1 1 0
187 0 1 0 0 0 1 2 0 1 0 0 0 1 0 0 0 0 1 1 1 1 1 0 0 0 1 0 2 2 2 1 2 2 0 0 1 2 0 1 2 1 0 0 0 0 1 0 0 1 1 1 1 1 1 1 0 1 2 1 0 1 0 2 1 1 0 1 0 0 0 1 1 1 1 2 1 1 2 0 1 2 2 1 1 0 0 2 2 2 2 1 0 0 0 1 0 0 0 0 1 0 1 0 1 1 2 1 1 1 0 2 1 2 1 1 2 0 0 2 2 0 2 2 1 0 0 0 0 0 0 0 0 0 0 0 0 0 0 0 0 0 0 0 0 0 0 0 0 0 0 0 0 0 0 0 0 1 0 1 0 0 0 1 1 2 1 1 1 1 1 1 0 2 2 1 0 0 0 0 0 0 0 2 1 0 1 1 0 0 1 1 1 1 2 2 2 2 0 0 0 0 0 1 1 0 0 0 1 0 0 0 0 0 1 0 0 0 2 2 0 0 1 0 1 0 0 0 0 1 0 0 0 0 0 0 0 2 0 0 0 0 1 0 1 1 0 0 1 1 1 1 1 1 0 0 0 0 0 0 0 0 0 1 1 0 0 0 1 0 0 2 0 2 0 1 1 1 1 0 1 0 0 0 2 1 2 2 0 2 0 0 1 0 1 0 1 0 0 0 0 0 2 0 0 2 0 2 0 0 0 1 0 2 2 0 1 0 1 0 0 1 1 0 2 0 1 0 1 1 0 2 0 0 0 0 0 2 0 1 0 0 1 1 1 0 0 0 0 1 1 1 0 1 1 0 0 1 0 1 1 0 1 0 1 1 0 1 1 0 1 1 0 2 0 0 0 1 1 2 2 0 1 0 0 1 0 0 0 0 0 0 0 0 2 0 0 0 1 1 1 1 0 2 2 0 0 1 0 0 0 1 0 0 1 1 0 1 0 1 0 1 1 0 1 1 0 1 0 0 1 0 2 2 2 0 0 1 1 1 0 0 0 0 0 1 1 1 0 0 1 1 1 2 1 1 1 1 0 1 1 0 1 1 0 1 0 1 0 0 1 0 2 0 1 1 1 0 2 0 2 0 0 1 2 2 0 1 1 0 2 1 0 1 1 1 1 1 2 1 0 1 1 1 0 0 2 2 0 0 0 1 0 1 1 1 0 0 0 0 0 2 1 1 1 2 1 1 1 1 1 0 1 0 1 0 1 0 1 1 1 1 2 1 1 1 0 1 0 2 0 1 0 2 2 0 0 1 2 0 2 0 0 0 0 2 0 2 1 0 1 1 0 0 0 0 1 1 1 1 0 1 0 1 2 0 2 0 0 0 0 1 0 0 1 0 0 0 0 0 0 2 1 0 0 0 1 0 0 1 1 0 0 1 1 1 1 0 0 1 1 2 0 1 1 0 1 0 0 0 1 1 0 0 0 1 2 2 2 2 1 2 0 0 2 2 2 2 0 1 0 2 0 0 0 1 1 1 1 0 0 0 1 1 1 1 1 2 0 0 0 0 0 0 1 1 1 1 1 0 0 0 2 0 0 2 1 0 0 0 1 0 1 2 2 0 1 0 0 0 0 1 0 0 0 0 2 0 1 1 0 0 0 2 1 2 1 1 1 1 0 0 0 0 1 2 0 1 1 0 0 1 0 0 0 1 0 0 0 1 1 0 0 0 1 1 0 1 0 0 0 0 0 0 0 0 0 0 1 1 0 0 2 1 0 0 1 0 1 2 1 1 2 0 0 1 2 1 1 1 0 0 1 0 0 1 0 2 1 2 0 1 0 1 1 1 0 1 0 1 1 0 0 0 2 1 1 0 0 0 2 2 0 1 0 0 1 0 2 2 2 2 0 2 0 1 0 1 1 0 0 2 2 1 0 1 0 0 1 0 0 1 1 1 1 1 1 1 0 0 0 0 0 0 2 0 0 2 0 0 0 0 1 0 1 2 0 0 1 0 1 0 0 2 0 1 0 2 2 1 1 0 1 0 1 1 0 2 0 1 1 1 0 0 1 1 2 0 0 1 0 1 1 1 2 1 0 2 0 0 0 1 1 0 2 1 1 0 2 2 0 2 0 1 0 2 0 1 0 0 1 0 0 1 1 0 0 0 0 1 0 0 2 0 1 0 0 0 1 0 1 0 2 1 1 0 0 1 2 0 0 0 0 1 2 0 0 0 1 1 0 1 1 1 0 0 1 0 2 1 0 0 0 2 0 0 0 0 0 2 0 0 0 2 0 0 0 1 2 0 1 1
188 1 1 0 0 0 1 0 0 0 0 1 1 0 0 0 0 0 0 2 2 2 1 1 1 1 0 0 2 2 2 0 2 1 2 1 2 2 0 0 0 0 0 0 0 0 0 0 0 0 0 1 2 1 0 1 0 2 0 1 0 1 1 1 1 1 0 1 0 0 0 1 1 2 1 2 2 1 2 1 0 2 1 0 1 0 0 0 0 2 0 0 0 1 1 2 1 0 0 0 0 0 1 0 1 1 2 0 0 2 1 1 0 2 0 0 2 0 1 1 1 0 1 1 1 1 0 1 1 2 0 0 0 0 1 1 1 0 0 0 0 0 0 0 0 0 0 0 0 0 0 0 0 0 0 0 0 2 0 0 0 0 0 1 2 0 0 0 0 2 0 1 0 2 1 0 0 0 0 0 0 0 0 0 2 2 0 2 1 0 2 1 0 0 1 1 1 2 0 0 0 1 0 1 2 0 0 1 1 0 1 2 0 1 1 0 0 1 2 0 2 2 2 0 0 1 1 1 0 1 0 0 0 0 1 1 1 2 0 0 0 0 1 0 2 2 1 0 0 0 0 0 1 0 0 0 1 0 0 0 0 0 0 0 1 0 0 0 1 1 0 2 1 2 0 1 0 0 1 0 0 1 2 2 2 2 2 0 0 2 0 1 2 0 2 0 1 0 2 0 2 0 2 0 0 1 0 1 0 0 0 1 0 2 2 0 0 1 1 0 0 1 1 1 1 0 0 0 1 2 0 1 1 1 0 0 0 1 0 1 0 0 2 0 1 2 0 0 0 1 1 1 0 2 1 1 2 1 1 1 2 1 2 1 2 0 0 2 2 0 2 2 0 2 0 1 2 1 1 2 1 0 0 0 0 1 0 0 0 0 0 0 1 0 2 0 0 0 0 0 0 1 0 2 2 0 0 0 0 1 0 1 1 1 0 2 0 0 0 0 0 2 0 2 2 1 1 1 0 1 2 0 0 1 1 2 0 2 1 0 1 0 0 0 0 1 2 2 0 1 0 2 1 2 1 1 1 2 0 1 2 0 0 0 0 2 0 1 0 0 0 0 2 1 1 0 0 0 2 0 2 0 0 0 2 2 0 0 0 0 1 1 1 2 2 0 2 0 2 2 0 2 2 0 0 0 2 1 1 0 1 1 1 0 0 2 2 0 0 1 0 2 0 0 0 2 1 0 0 2 0 0 1 0 1 0 0 0 1 0 2 1 2 2 2 2 0 2 0 2 0 0 0 2 2 0 0 1 1 0 1 0 1 0 0 0 1 2 0 0 0 0 0 0 1 0 1 0 0 0 0 0 0 1 2 1 0 1 0 0 0 2 0 1 1 0 1 0 0 0 0 2 1 0 1 1 1 0 1 1 0 0 0 1 0 1 0 0 0 1 1 2 0 1 1 1 2 1 0 0 0 0 0 0 0 1 2 1 2 2 0 0 0 1 1 1 1 1 0 1 2 2 2 2 1 2 2 1 1 0 0 0 1 1 2 2 0 1 1 0 0 1 1 0 0 1 1 0 1 0 0 1 2 2 0 2 1 1 1 0 1 0 0 1 2 0 0 1 0 1 0 1 0 0 2 0 1 1 1 0 2 0 0 1 0 1 0 2 1 0 1 0 1 0 1 1 1 1 1 1 1 1 0 0 0 0 0 0 0 1 1 0 0 0 1 0 0 0 0 0 0 0 0 0 0 0 1 0 0 0 0 0 2 0 0 0 1 0 2 1 1 0 1 0 0 0 1 1 2 2 0 2 0 0 0 2 0 2 1 2 0 2 2 0 2 0 1 0 0 0 0 0 0 0 1 1 1 0 0 1 2 1 0 1 0 0 1 0 0 1 1 0 0 2 0 1 0 2 0 0 0 2 2 1 0 2 0 1 1 1 0 0 0 0 0 0 0 2 0 1 1 0 0 0 1 0 0 0 1 0 0 0 0 0 0 1 0 0 2 0 0 0 0 0 0 2 0 1 2 2 1 1 0 0 0 0 2 1 0 1 1 2 0 0 0 0 2 0 0 0 0 2 0 0 2 1 0 1 1 2 1 1 1 0 1 1 1 1 2 2 0 2 0 2 0 2 1 0 0 0 0 0 0 2 0 0 0 1 2 2 0 0 1 0 1 1 0 0 1 0 2 0 1 1 1 0 1 1 1 1 2 0 1 0 1 0 1 0 1 1 0 0 0 0 0 0 0 0 2 0 0 1 0 2 0 1 1 0 0 0 0 0 1 2 0 0 0 1 2 0 0 0
189 0 2 0 0 0 0 1 0 1 0 1 0 1 0 0 0 0 1 0 0 0 1 1 0 1 1 0 1 2 2 0 2 2 2 1 2 1 0 0 0 0 0 0 0 0 0 0 0 0 0 0 1 0 1 1 0 0 1 0 0 1 0 1 1 0 2 0 0 0 0 2 1 2 1 2 2 2 2 2 0 2 1 0 2 0 0 0 0 2 0 1 0 1 0 0 0 0 0 0 2 0 0 0 2 2 2 0 0 2 0 1 0 0 0 0 0 0 1 1 1 1 1 1 1 0 0 2 2 2 0 0 1 0 0 0 2 0 0 0 0 0 1 0 0 0 1 0 0 1 2 0 0 0 0 0 0 1 0 1 1 1 0 0 0 1 0 1 0 1 1 0 1 1 0 1 0 1 0 1 0 0 0 1 0 0 1 0 0 0 0 0 0 0 1 2 0 2 0 1 0 0 0 1 1 0 1 1 1 0 0 0 2 0 1 0 0 0 2 1 1 1 2 0 2 1 0 0 0 0 0 0 0 0 1 0 0 2 0 0 0 0 2 0 2 2 1 0 0 1 1 1 1 0 1 0 0 1 0 1 1 1 0 0 0 0 0 1 0 0 0 2 0 0 1 2 1 1 2 0 0 0 0 1 2 1 1 1 0 2 0 0 2 0 2 0 0 1 0 0 0 0 2 0 0 0 1 2 1 0 1 0 0 2 2 0 0 0 1 0 1 1 1 1 1 0 1 0 0 1 0 0 0 0 0 0 0 2 1 1 0 1 1 2 0 0 2 1 1 0 0 1 0 2 2 0 2 0 1 1 2 1 2 1 1 1 0 1 2 0 2 2 0 1 1 0 0 1 0 2 2 2 0 0 0 0 0 0 0 0 1 1 0 0 2 0 0 1 1 1 1 0 1 2 1 0 1 1 0 0 0 0 0 0 1 1 0 0 0 0 0 2 0 1 0 0 0 0 0 1 1 0 0 1 1 1 0 2 1 0 2 0 0 0 0 2 2 0 1 1 0 0 1 2 1 1 1 1 0 1 1 0 1 0 0 1 1 1 0 0 1 0 1 1 2 0 0 0 1 0 1 0 0 0 2 2 0 2 1 0 1 2 0 0 0 0 1 0 1 1 1 1 1 1 0 0 1 2 2 0 0 2 0 1 1 1 1 1 0 1 1 2 1 0 0 0 0 1 1 1 1 0 0 0 0 0 1 0 1 0 1 2 2 2 1 2 0 0 2 0 0 0 0 2 1 1 0 0 0 1 0 0 0 0 0 2 0 0 0 0 0 1 0 0 0 0 0 0 0 0 0 0 0 1 2 0 2 1 1 1 0 0 1 0 0 0 1 0 0 1 1 1 0 1 0 0 1 0 0 0 0 0 0 0 0 0 0 0 1 0 0 1 0 0 0 0 2 1 0 0 0 1 0 0 0 1 2 1 2 2 0 2 0 0 2 0 1 1 0 2 0 2 0 1 0 2 0 0 2 0 0 0 1 2 1 2 1 2 0 1 0 0 0 1 0 2 0 1 1 0 1 1 2 2 2 2 0 0 2 2 2 0 2 2 0 1 1 1 0 1 1 0 0 0 1 0 2 1 1 1 0 0 0 2 0 2 1 1 1 0 0 1 2 0 1 0 2 1 1 1 1 1 1 0 0 1 0 0 0 1 1 0 0 0 0 1 0 0 0 0 0 0 0 0 0 1 2 0 1 0 0 0 2 1 1 1 2 0 2 1 0 1 1 0 1 1 2 0 2 2 0 2 1 1 1 0 1 2 0 2 0 1 2 0 2 0 0 0 0 1 1 0 0 0 2 2 1 0 0 2 2 1 1 1 1 0 2 1 1 1 0 2 0 1 0 1 0 1 1 0 0 2 2 0 0 0 2 0 0 0 0 0 0 0 0 0 0 1 0 0 0 0 0 0 1 0 0 1 0 1 0 0 0 0 0 0 1 0 2 0 0 0 0 2 0 1 0 0 0 1 2 2 1 0 1 1 0 1 1 0 0 2 1 0 2 1 2 0 0 0 0 2 2 2 1 1 0 1 0 1 0 1 0 0 0 2 2 2 2 1 0 2 0 1 0 0 1 1 0 1 0 0 0 1 0 0 0 2 2 0 0 0 2 0 0 1 0 0 0 0 2 0 2 0 0 0 0 1 1 2 1 1 0 0 0 0 0 0 0 0 0 0 0 0 0 0 1 0 2 0 0 0 0 1 0 0 0 0 1 1 0 0 1 1 0 0 0 1 1 1 2 2
190 1 0 0 0 2 2 1 0 0 1 2 1 2 0 0 0 0 0 2 2 2 1 0 0 0 1 0 2 2 2 1 0 1 1 0 2 2 0 0 0 0 0 0 1 0 1 0 0 0 0 0 0 1 1 1 1 0 0 0 0 2 0 1 0 0 1 0 0 0 0 0 2 2 1 2 2 1 2 1 0 2 1 0 1 0 0 0 0 2 0 2 1 0 1 1 1 1 0 1 0 0 2 0 0 0 2 1 2 0 0 2 1 1 1 1 1 0 2 0 0 0 2 2 0 1 0 2 2 2 0 0 0 0 0 0 0 0 0 0 1 0 0 0 0 0 0 0 0 0 0 0 0 1 1 0 0 1 1 1 0 0 0 0 1 2 1 0 2 2 0 2 1 1 0 1 1 1 0 1 0 1 0 1 0 0 1 0 0 0 0 0 0 1 2 1 1 1 0 0 0 0 0 1 2 0 1 1 2 0 1 1 1 0 1 0 0 0 2 0 1 1 2 0 0 2 2 2 1 1 0 0 0 0 1 0 0 2 0 0 0 0 1 1 2 2 0 0 0 0 0 1 0 0 1 0 0 2 0 2 2 2 0 0 1 0 0 0 0 0 0 2 0 2 1 1 0 1 1 0 1 0 1 1 1 1 2 0 0 1 1 0 1 1 1 1 0 0 1 0 1 0 2 0 0 0 1 1 0 0 0 1 0 1 1 0 2 0 0 0 2 2 1 2 1 0 1 0 2 1 0 1 1 0 0 0 0 1 0 1 0 1 1 2 0 0 1 1 1 1 1 0 0 2 0 1 1 0 1 1 2 1 1 1 1 2 0 2 2 1 2 2 1 1 1 0 2 2 0 1 0 1 0 1 1 0 0 1 1 1 0 0 0 1 2 2 2 1 0 0 0 0 1 2 2 1 1 0 0 0 0 2 0 0 0 0 0 0 1 0 0 1 1 1 2 2 0 0 2 1 1 0 0 0 0 0 0 2 0 0 2 0 0 1 1 0 1 0 0 0 1 0 1 2 1 1 1 1 1 2 1 0 0 0 0 1 0 1 0 0 1 0 1 1 1 1 0 0 2 0 2 1 0 0 2 1 0 1 1 0 1 1 0 1 2 1 1 2 2 2 0 2 1 1 0 0 1 1 1 0 0 1 1 1 2 0 0 1 0 1 1 2 1 1 2 2 0 0 1 1 1 1 1 1 1 0 0 0 1 1 0 1 2 0 0 2 0 0 2 1 1 1 0 2 2 0 0 1 1 1 0 0 0 1 1 0 0 1 1 1 0 1 0 0 1 0 1 1 2 1 1 0 0 0 1 0 1 0 0 0 1 1 1 0 1 1 1 1 0 1 1 0 2 0 0 1 1 0 1 0 0 0 0 1 0 1 0 0 0 0 0 0 0 0 0 0 2 2 0 0 0 0 1 0 0 1 2 0 2 2 0 1 0 0 1 1 1 0 0 1 0 1 1 1 1 2 1 0 2 0 0 0 2 2 2 2 0 2 1 1 1 1 0 0 1 2 0 1 0 0 1 1 2 0 0 2 0 1 2 1 1 1 0 1 1 0 0 0 0 2 0 2 0 1 1 1 1 0 1 2 0 0 0 1 0 0 0 0 0 0 0 0 0 0 2 2 0 0 0 0 0 2 0 0 0 0 0 1 1 2 1 0 1 0 2 0 1 0 0 1 1 1 0 0 0 0 0 0 2 0 0 0 2 0 1 0 1 0 2 1 1 0 0 0 1 0 0 0 2 2 0 2 0 0 0 1 0 2 2 2 0 2 1 0 1 0 2 0 0 0 0 0 0 0 1 0 1 1 1 1 1 0 0 2 0 0 2 1 1 1 1 2 0 1 0 1 0 1 1 1 0 1 2 1 0 2 1 1 1 0 1 0 0 0 0 0 0 1 0 0 0 1 0 0 2 0 0 0 0 0 0 0 0 0 0 0 0 0 1 0 0 0 0 2 0 2 0 1 1 1 2 1 0 0 0 0 1 0 1 1 0 0 0 1 2 2 2 0 0 0 0 2 2 2 1 0 2 2 0 1 1 0 2 0 2 0 0 0 2 0 1 1 0 2 0 1 1 0 1 0 0 0 0 0 1 0 1 1 1 1 0 0 2 1 1 0 0 1 0 0 2 0 1 0 1 0 1 1 2 1 1 0 0 0 1 0 0 1 2 2 1 0 0 0 1 0 1 1 1 0 0 1 0 2 0 0 0 0 0 2 1 1 0 1 0 0 0 0 0 0 1 1
191 1 2 0 0 0 1 2 0 2 0 0 0 0 0 0 0 0 1 1 0 1 1 1 1 1 1 0 1 1 1 0 0 0 2 0 2 1 0 0 0 0 0 0 0 1 0 0 0 1 1 2 0 0 2 1 0 0 2 0 1 0 0 2 0 2 0 0 0 0 0 1 2 1 1 1 1 0 1 0 0 2 1 0 1 0 0 0 0 2 0 1 0 0 1 1 1 0 0 1 1 0 0 0 1 1 2 0 0 2 1 1 1 2 1 1 2 1 2 1 1 0 1 1 1 0 0 2 2 2 0 0 0 0 1 1 0 0 0 0 1 0 0 0 0 0 0 0 0 0 0 0 0 0 0 0 1 1 0 1 1 1 0 1 0 1 0 1 0 2 0 1 0 2 1 0 0 0 0 0 0 0 1 0 0 0 1 1 0 0 2 0 0 0 1 0 1 2 0 1 0 0 0 0 0 0 2 1 1 0 1 0 1 0 2 2 1 0 1 0 2 2 2 0 0 1 1 1 0 2 1 1 0 0 1 0 0 2 1 1 0 0 2 1 1 1 0 0 0 0 0 0 2 0 1 0 0 1 0 0 0 0 0 0 0 0 0 0 2 2 0 1 1 2 0 1 0 0 1 0 1 0 2 2 2 2 2 2 0 2 0 0 0 0 2 2 0 1 0 1 0 0 1 1 0 0 0 1 0 0 0 0 0 1 1 1 2 0 1 2 0 1 2 1 1 0 1 0 1 0 0 1 0 0 0 0 0 1 0 1 2 1 1 2 0 0 2 0 1 1 1 0 0 2 2 0 0 1 0 2 2 0 1 1 1 1 0 1 2 0 2 2 1 2 0 1 2 0 0 2 2 1 0 0 0 0 0 0 0 1 0 0 0 0 1 0 1 1 0 1 1 1 0 1 1 0 0 1 0 0 0 1 0 0 0 0 0 0 0 0 1 2 0 1 0 1 1 0 0 1 1 1 0 0 0 0 0 0 1 0 1 0 0 1 1 2 1 0 1 1 0 1 1 2 1 0 1 1 1 1 0 0 0 0 0 1 0 1 0 0 1 0 2 0 1 1 1 0 1 1 2 0 0 2 1 1 0 2 2 0 2 2 0 1 1 0 0 1 1 2 1 2 2 0 0 0 2 0 0 0 0 1 0 0 0 1 0 0 0 2 0 2 1 0 0 1 1 0 0 2 0 1 1 1 1 1 1 0 2 1 0 1 1 0 0 1 0 0 2 0 0 0 0 1 2 1 0 0 0 0 0 0 0 0 0 1 0 2 2 1 1 2 1 0 1 0 1 1 1 1 0 0 0 2 2 0 1 0 0 0 1 0 0 0 0 0 0 0 0 0 0 2 2 0 0 1 1 0 1 1 0 0 0 2 1 0 1 0 0 0 2 1 0 0 0 1 2 2 0 0 0 0 0 0 0 0 1 0 2 2 1 1 0 0 1 0 0 2 0 1 1 1 1 1 1 2 2 0 2 0 0 0 1 1 1 1 0 1 0 0 0 0 0 0 0 1 1 1 1 1 2 0 2 1 0 2 1 0 0 0 0 0 0 0 0 0 0 0 0 1 0 1 0 0 1 0 1 2 1 0 0 0 0 2 0 0 0 0 0 0 0 0 1 1 1 1 2 1 0 0 0 1 0 0 0 0 0 0 0 1 1 1 0 0 0 1 0 1 0 1 1 1 0 0 0 0 0 0 2 0 0 0 2 0 2 0 2 0 2 0 1 1 2 0 1 0 0 1 1 1 1 1 0 1 1 1 0 2 2 2 0 2 0 0 0 0 0 1 0 2 2 0 2 0 0 1 1 0 0 1 1 0 1 1 1 0 2 1 2 2 1 2 0 1 0 1 0 2 0 0 0 2 2 0 0 2 0 0 2 1 0 0 1 1 1 1 1 0 0 0 0 0 0 0 2 0 0 0 0 0 2 0 0 0 0 1 1 0 2 1 1 0 1 1 0 0 0 2 1 1 0 0 0 0 0 1 0 2 0 0 2 1 1 0 2 2 2 0 0 0 0 1 0 0 2 2 0 1 0 1 1 1 1 0 2 1 2 2 2 2 0 2 0 0 1 1 1 0 0 1 0 0 0 1 1 0 0 1 2 1 0 0 1 1 2 1 0 0 0 0 2 0 2 0 0 0 0 1 1 2 1 1 0 0 0 1 2 0 1 1 0 0 0 0 0 0 0 1 1 0 0 1 0 0 0 0 0 0 0 0 0 0 1 1 0 0 0 0 0 0 0 0
192 1 2 0 0 0 0 1 2 2 0 0 0 1 0 0 0 0 0 2 2 2 1 1 1 1 1 0 2 2 1 2 1 2 0 0 0 2 0 0 2 2 0 0 0 0 0 0 0 1 1 1 2 0 0 0 0 0 1 1 1 0 0 0 0 0 2 1 0 0 0 1 2 2 1 2 2 0 1 0 0 2 2 2 2 0 0 0 0 1 0 0 0 0 0 1 0 1 1 0 2 0 1 0 0 0 2 1 1 1 1 2 0 0 0 0 0 0 1 1 1 0 0 0 0 1 0 1 0 1 1 0 0 0 0 0 0 0 0 0 0 0 0 0 0 1 0 0 0 1 1 0 0 0 0 0 1 1 0 2 1 1 1 0 1 1 1 1 0 2 0 1 1 1 0 1 1 0 0 0 0 0 0 2 0 0 2 1 1 0 2 0 1 1 2 2 2 2 0 0 0 1 1 1 1 0 1 0 1 0 1 1 0 0 1 0 1 1 1 1 0 0 1 0 1 0 0 2 0 1 0 0 1 1 0 0 0 2 0 0 0 0 2 0 1 1 0 0 0 0 0 0 1 0 0 0 1 0 0 0 0 0 0 1 2 0 1 0 1 1 0 2 1 1 0 1 0 0 0 0 0 1 0 0 1 1 2 0 0 2 0 1 2 0 2 0 1 0 0 0 0 0 1 1 0 0 0 2 1 0 1 0 0 0 0 0 2 0 0 0 2 0 0 2 2 0 0 0 0 1 0 1 0 0 0 0 0 2 1 1 0 1 0 2 0 0 2 0 1 0 0 1 0 1 0 1 1 0 1 1 2 1 2 0 2 1 0 0 2 0 2 2 0 2 0 0 1 2 1 1 1 2 1 0 0 0 0 0 0 0 0 0 2 1 2 2 2 1 1 1 1 1 1 2 2 1 0 0 0 0 1 0 0 0 1 1 1 0 0 0 0 2 0 0 1 1 0 1 0 0 1 0 0 1 1 2 0 2 1 0 2 0 0 0 0 1 0 1 1 2 0 1 1 2 1 1 1 1 1 2 1 0 1 1 0 1 0 0 0 0 0 0 2 0 1 0 1 0 2 0 2 0 0 1 1 1 0 2 2 0 2 2 1 2 1 0 1 1 1 2 1 2 1 1 0 0 1 1 2 0 1 1 0 0 0 2 1 0 0 1 0 2 0 0 0 1 0 0 0 1 0 1 1 0 1 1 1 0 1 1 1 1 1 0 1 2 0 0 2 1 0 0 0 2 2 0 0 0 1 0 1 0 1 0 0 0 1 1 1 0 1 1 0 0 0 0 2 0 1 0 0 1 1 1 0 1 0 1 0 0 0 0 0 1 1 0 1 0 0 0 0 2 1 0 0 1 2 0 1 1 1 0 0 1 1 1 1 0 0 1 1 1 0 1 1 0 2 1 0 0 0 0 1 0 0 0 2 0 1 1 0 0 0 1 1 1 1 2 0 0 1 1 1 1 1 2 2 0 1 0 0 0 0 1 1 2 1 2 1 0 0 1 0 0 0 0 2 0 0 0 1 0 2 0 0 2 2 1 1 0 0 0 0 1 1 0 0 0 0 1 1 1 0 0 0 0 2 2 2 1 0 0 0 2 0 0 0 1 1 0 0 0 1 0 2 1 1 2 1 1 1 2 0 0 0 0 0 0 0 2 1 1 1 0 0 1 0 0 0 0 0 0 0 1 0 1 0 0 1 1 0 0 2 0 0 0 2 1 1 2 1 0 2 1 0 0 1 0 1 1 0 2 1 1 1 2 0 1 1 1 1 1 1 1 1 1 0 1 0 2 1 0 0 1 0 1 2 0 0 2 2 0 0 2 0 0 2 1 1 1 1 1 0 2 0 0 0 2 0 0 1 2 1 1 0 1 1 0 0 0 0 0 0 0 0 0 0 1 0 0 0 0 0 0 1 1 0 0 0 0 0 0 0 0 0 2 0 0 2 0 0 0 0 1 0 1 0 2 2 2 1 1 0 0 0 0 0 1 0 0 1 0 1 1 0 0 2 0 0 0 1 1 1 1 1 1 1 1 0 2 1 1 0 0 0 2 2 0 2 2 0 2 0 0 0 0 1 1 0 1 0 0 0 2 0 0 0 0 1 0 0 0 2 0 1 1 0 0 0 1 2 0 2 0 1 1 1 0 0 0 2 0 1 0 1 0 2 0 1 1 0 0 0 0 0 1 0 0 2 0 0 0 0 0 0 1 1 0 0 1 0 0 0 1 0 0 1 0 0 0 2 2
193 0 0 0 0 2 2 1 0 0 0 1 0 1 0 0 0 1 1 2 2 2 0 0 0 0 1 0 1 2 2 0 0 2 1 1 1 0 0 0 2 2 0 0 0 1 1 0 1 0 0 1 0 0 2 0 0 0 1 1 0 1 0 2 0 1 1 1 0 0 0 2 2 2 2 2 2 2 2 1 1 2 1 2 2 0 0 0 0 2 1 1 1 0 0 1 0 1 0 1 1 0 1 0 0 0 2 0 0 2 2 2 0 2 0 0 0 0 0 2 2 0 1 1 0 0 0 0 0 0 1 0 0 0 0 0 1 0 0 0 0 0 0 0 0 0 0 0 0 0 1 0 0 0 2 1 1 1 0 1 0 0 0 1 1 0 0 1 1 1 1 1 1 1 1 1 1 1 0 1 0 1 0 1 0 0 1 1 0 1 0 1 1 2 2 1 1 2 0 0 0 2 1 1 2 0 0 0 1 0 1 0 0 0 1 2 1 1 1 0 1 1 2 0 0 1 1 1 0 1 0 0 0 0 1 1 0 2 0 0 0 0 2 0 1 1 0 0 0 0 0 0 1 0 1 0 0 2 0 2 2 2 0 1 1 0 1 0 2 1 1 0 1 1 0 0 0 2 2 0 1 0 0 0 2 0 0 1 0 1 1 0 1 0 2 0 1 0 0 0 0 0 1 1 0 0 1 2 0 0 0 2 0 1 1 1 2 0 2 0 0 2 2 1 1 0 1 0 1 0 0 2 1 0 0 0 0 0 0 0 1 1 2 1 1 0 1 1 2 1 1 0 0 2 1 1 1 2 0 1 1 0 1 0 1 1 0 2 1 0 1 1 0 2 0 0 2 2 2 2 0 1 0 0 1 0 0 1 1 0 0 0 0 0 2 0 0 1 1 1 1 1 1 2 1 0 1 1 0 0 0 1 0 0 0 2 0 1 1 0 0 1 0 2 2 0 0 0 0 0 2 1 0 2 2 0 0 0 0 0 1 0 0 0 0 1 1 2 0 1 0 1 1 1 2 0 2 1 1 2 1 0 1 1 0 1 1 1 0 0 1 0 0 2 1 0 0 0 2 0 2 0 0 2 0 2 1 0 0 0 0 1 0 2 0 0 1 2 2 2 0 2 1 1 0 0 1 2 2 0 1 2 0 1 2 0 0 0 0 0 0 2 0 0 0 1 1 1 1 1 1 0 1 1 1 0 0 0 0 0 1 2 1 0 0 0 1 2 0 2 0 0 0 1 2 0 1 0 0 0 0 0 0 0 0 1 1 1 1 1 0 2 0 0 0 0 1 0 1 0 1 0 1 1 0 1 1 2 1 1 0 0 1 0 2 0 0 0 0 0 0 2 2 0 0 1 1 0 1 1 0 0 0 1 0 1 0 0 0 0 0 0 0 0 0 0 2 1 0 0 0 1 0 0 0 0 1 1 2 2 1 2 0 0 1 1 1 1 0 1 0 0 0 0 0 2 2 1 1 0 0 0 1 1 1 1 0 2 1 0 0 0 0 2 0 2 0 1 1 1 1 0 2 1 1 1 1 2 2 1 2 0 0 1 1 0 0 0 0 0 0 0 0 0 1 0 1 1 2 1 0 0 0 0 0 1 0 1 1 0 0 0 1 0 1 1 1 0 0 0 0 2 1 0 0 1 0 0 0 2 1 1 0 2 2 0 0 0 0 0 0 0 0 0 1 0 0 1 1 1 0 0 2 0 0 0 2 2 0 2 0 0 2 1 0 0 1 1 1 2 0 1 2 0 0 0 2 1 2 1 1 2 1 0 1 0 0 0 0 1 0 0 0 0 1 0 1 0 1 1 2 0 1 0 1 0 2 0 2 2 2 2 0 1 0 1 0 0 2 0 1 1 1 1 0 2 0 1 2 0 2 1 0 0 0 0 0 0 0 0 0 0 0 0 1 0 0 0 0 0 0 0 0 0 0 0 1 0 0 0 0 0 0 2 0 1 0 0 1 2 2 2 0 0 0 0 0 2 1 0 0 1 1 0 2 2 2 0 0 0 0 2 0 0 2 2 0 1 0 0 0 0 0 0 0 1 1 0 2 2 0 2 0 1 1 1 1 0 0 1 0 0 0 2 0 0 0 0 1 1 0 0 2 1 1 0 0 0 1 1 2 0 1 0 1 0 1 2 2 2 2 0 1 0 1 0 1 0 1 1 0 1 1 1 0 2 0 0 2 0 0 0 0 1 1 0 0 0 0 1 0 0 0 1 0 0 0 0 0 0 1 1
194 0 1 0 0 0 1 2 1 1 0 1 0 1 0 0 0 0 0 2 2 2 0 1 0 0 0 0 0 1 1 0 1 1 2 0 2 1 1 1 1 1 1 0 0 2 0 0 0 0 0 0 1 1 1 1 0 1 1 1 1 0 0 2 0 1 1 0 0 0 0 0 2 2 2 2 2 0 1 0 0 2 2 1 1 0 0 0 0 1 0 1 1 0 0 0 0 2 0 2 0 0 1 0 0 0 2 1 1 1 1 2 1 2 1 1 2 0 2 0 0 0 1 1 1 1 0 1 1 1 0 0 0 0 1 1 2 0 0 0 1 0 0 0 0 0 0 0 0 0 1 0 1 0 0 0 0 1 0 0 0 0 0 0 0 1 0 2 1 0 2 2 0 2 0 0 0 2 1 0 0 1 0 0 0 0 0 0 0 0 0 0 0 0 2 2 1 2 1 1 0 0 1 0 1 0 1 0 1 0 0 1 0 0 2 0 0 0 2 1 0 0 1 0 0 1 1 2 1 1 0 0 0 0 0 0 0 2 0 0 0 0 1 0 0 0 0 1 1 1 0 0 2 1 0 0 0 1 0 0 0 0 0 0 1 0 0 0 2 2 0 2 1 1 0 0 0 2 2 0 1 0 0 0 0 0 0 1 0 2 0 1 1 0 1 0 1 0 0 0 0 0 1 1 0 0 0 1 0 0 0 1 0 1 1 0 0 0 1 0 0 2 1 1 1 0 0 0 0 1 0 0 0 0 0 0 0 1 0 0 1 1 1 2 0 0 2 0 2 0 1 0 0 2 2 0 0 2 0 1 1 0 0 0 0 1 0 2 1 0 1 1 0 2 0 0 2 2 0 2 0 1 1 0 0 1 0 0 1 2 2 2 1 0 1 1 2 2 1 2 1 1 1 2 2 1 0 1 0 0 0 0 0 0 1 1 0 0 0 0 0 2 1 0 1 1 0 0 0 0 2 0 0 0 0 1 0 0 1 1 0 0 0 1 1 0 1 2 0 0 0 1 2 2 2 1 2 1 1 1 1 0 0 0 0 2 0 1 0 0 1 0 1 2 0 0 0 0 2 0 2 0 0 1 2 0 0 0 0 1 1 0 0 2 0 0 1 1 1 2 1 2 1 1 1 1 2 1 1 0 0 2 0 0 0 2 0 0 0 1 0 2 0 1 1 2 0 0 0 2 0 1 1 0 1 0 1 0 1 0 2 1 2 1 1 1 0 1 1 1 0 0 1 1 2 0 1 0 1 0 0 0 0 1 1 1 0 1 0 1 0 1 0 0 0 0 2 0 2 0 0 0 1 1 0 1 0 1 0 0 0 1 0 0 0 0 0 1 0 1 1 1 0 0 0 0 1 1 1 1 0 0 0 0 0 0 0 0 0 0 1 1 0 0 0 0 1 1 0 0 0 0 0 0 0 1 2 1 2 2 1 1 0 1 2 2 2 0 0 0 0 1 1 2 0 2 0 0 0 0 0 0 0 1 2 2 0 1 2 0 0 2 0 0 1 1 1 1 2 1 1 1 1 1 1 1 0 0 1 2 2 0 0 2 1 1 0 0 0 1 1 0 0 0 0 0 2 1 1 1 0 0 0 1 0 1 0 1 1 0 0 0 0 0 0 0 2 1 1 1 1 1 0 0 0 0 0 0 0 2 0 2 0 1 2 0 1 0 0 1 1 1 1 0 0 1 1 0 2 1 0 1 2 0 0 1 2 0 1 2 0 0 1 0 1 1 1 1 0 0 0 0 1 1 1 1 0 2 0 2 0 0 0 0 0 0 0 1 1 2 1 0 0 0 1 1 1 1 1 1 1 0 1 0 2 0 2 2 1 1 0 1 0 2 0 1 0 1 1 0 0 2 1 0 0 1 0 0 0 0 1 0 1 1 1 1 1 0 0 0 0 0 0 0 2 0 0 0 0 0 0 0 0 0 0 0 0 0 0 0 0 0 0 0 0 2 0 0 1 2 2 2 0 0 0 1 0 1 0 1 2 2 2 1 2 2 2 0 0 0 0 0 1 1 1 1 0 1 0 0 0 0 1 0 1 2 2 1 2 2 0 2 0 1 1 1 1 2 1 1 0 0 0 0 2 0 0 0 0 0 0 1 0 0 0 0 0 0 1 1 2 0 0 1 2 0 2 1 1 1 0 1 1 1 1 0 1 0 1 0 0 0 0 0 0 1 0 0 2 1 1 1 0 0 0 0 0 0 0 1 0 0 0 2 0 1 0 0 0 0 1 0
195 0 1 0 0 0 1 2 0 2 0 0 0 0 0 0 0 0 0 2 2 2 0 0 0 1 0 0 2 2 2 0 0 1 0 0 2 2 0 0 1 1 0 0 0 1 0 0 0 1 1 1 1 1 1 1 0 1 1 1 0 1 1 1 0 0 1 0 0 0 1 1 2 2 2 2 2 0 2 0 0 0 2 2 2 0 0 1 1 2 1 2 0 1 0 1 0 1 0 1 2 0 1 0 0 0 2 1 1 1 1 2 0 2 0 0 1 1 2 2 2 0 2 2 2 0 0 2 0 2 0 2 0 0 0 0 0 0 0 1 0 0 0 0 0 0 1 0 0 0 1 0 0 0 1 0 0 2 0 0 0 0 0 0 1 2 1 0 2 2 0 1 0 2 0 0 0 0 0 1 0 0 1 1 0 0 2 1 1 0 2 0 0 0 1 1 1 2 1 0 0 0 1 0 1 0 1 1 1 0 1 2 1 0 1 0 0 1 0 0 1 1 1 1 2 0 0 1 0 1 1 1 0 0 1 0 0 2 1 1 1 1 2 1 2 2 0 0 0 0 0 1 1 0 0 0 0 1 0 0 0 0 0 0 1 0 0 1 1 1 0 1 0 1 0 0 0 1 1 0 0 1 1 1 2 0 1 1 0 2 0 2 0 0 2 2 0 0 0 0 0 0 1 1 0 0 0 1 0 0 0 1 0 1 1 0 2 0 1 0 1 2 1 1 2 0 1 0 1 0 0 2 0 0 0 1 1 2 0 0 0 0 0 1 0 0 1 0 0 1 1 0 0 2 0 2 2 2 0 1 1 0 1 2 0 1 0 1 2 0 2 2 2 1 0 0 1 2 0 2 0 0 1 1 0 1 0 0 0 0 0 0 0 0 1 1 2 0 1 1 1 1 1 1 1 0 0 0 0 0 1 0 0 0 1 2 0 0 1 0 0 1 0 1 0 0 0 1 1 1 0 1 0 0 0 2 0 1 2 1 0 0 0 0 0 1 1 0 1 2 0 0 1 2 1 1 1 1 2 2 1 0 0 1 0 1 0 0 0 0 0 0 2 1 1 0 1 1 1 1 1 1 0 0 2 1 0 2 1 0 1 2 0 0 0 0 1 0 1 1 1 2 1 1 0 0 2 1 1 0 1 2 0 1 1 1 0 1 0 2 1 2 0 0 0 1 0 0 0 1 0 0 0 0 0 0 1 0 0 1 1 1 1 0 0 1 0 1 1 1 0 0 0 2 1 1 0 0 1 1 0 0 0 0 0 1 0 2 1 0 1 0 1 0 0 1 2 0 2 0 1 0 1 1 0 1 1 1 0 0 0 1 0 0 0 0 0 0 0 0 0 2 0 0 1 0 0 0 1 0 0 0 0 0 0 0 0 0 1 0 0 0 0 0 0 1 1 0 0 0 1 0 0 0 0 1 2 0 2 2 0 1 0 0 1 1 1 0 0 1 0 1 0 1 0 1 2 0 1 0 0 0 1 1 2 2 0 2 0 0 0 1 0 1 0 1 1 0 1 0 0 1 1 0 0 1 0 0 2 2 2 0 0 2 1 0 0 0 0 1 0 1 0 0 0 0 2 1 1 0 0 0 1 1 0 0 0 1 1 0 0 0 1 0 1 1 1 0 0 0 0 0 0 0 0 0 0 0 0 1 0 1 0 0 0 0 0 0 0 0 0 0 0 0 0 0 0 0 1 0 0 1 2 1 0 0 2 0 2 2 0 0 2 0 0 0 1 1 1 1 0 1 2 0 0 0 2 2 0 2 0 1 2 0 1 0 0 2 2 2 0 0 0 0 1 0 0 0 0 1 1 0 2 0 2 0 2 0 0 0 0 0 0 2 0 1 0 2 0 0 1 1 2 1 0 1 1 0 0 0 0 0 1 0 1 0 0 0 0 0 0 0 0 0 1 1 0 0 0 0 0 0 2 0 2 1 0 0 1 0 0 0 0 2 0 1 0 2 2 2 1 1 0 0 0 0 0 1 0 0 2 1 0 0 2 2 2 0 0 1 0 2 1 1 1 1 1 2 1 1 1 2 1 0 1 1 1 2 2 1 1 1 0 2 1 1 2 0 1 0 1 0 0 2 0 0 0 1 2 0 0 0 2 1 1 0 0 0 2 0 2 0 1 1 1 0 1 1 1 1 0 1 0 0 1 1 1 0 2 2 0 0 1 1 1 0 0 1 1 1 0 1 0 0 0 1 1 0 0 1 0 0 0 1 0 1 0 0 1 1 1 1
196 0 2 0 0 1 1 2 0 1 0 0 0 0 0 0 0 0 0 2 2 2 1 1 0 0 0 0 2 2 2 2 1 1 1 1 1 1 0 0 1 1 0 0 0 0 1 0 0 0 0 0 0 0 2 1 1 0 2 0 0 0 0 1 0 1 1 0 0 0 1 2 2 2 2 2 2 0 2 0 0 1 2 2 2 0 0 0 0 2 0 0 1 0 1 1 1 0 0 1 2 1 0 0 2 1 1 1 1 1 0 1 0 2 0 0 0 0 0 2 2 0 2 2 1 0 0 0 0 1 0 1 0 0 1 1 0 0 0 0 0 0 0 0 0 0 0 1 1 1 0 0 0 0 0 0 1 1 0 1 0 0 1 1 0 1 0 0 1 2 0 2 0 2 0 0 0 0 0 0 0 0 0 0 0 0 1 0 0 0 1 0 0 0 2 2 1 0 0 0 0 1 0 2 1 0 1 1 0 0 1 0 0 1 1 0 0 1 2 0 1 1 2 0 1 0 0 1 0 1 1 1 0 0 2 0 0 2 0 0 0 0 2 0 2 2 0 0 1 1 1 1 0 0 1 0 0 1 0 1 1 1 0 0 0 0 1 2 1 1 0 2 0 2 0 1 0 1 1 0 0 1 1 1 2 1 2 0 0 2 0 0 1 0 2 1 1 0 0 0 0 0 2 0 0 0 2 2 0 0 0 1 0 1 1 0 2 0 0 0 0 2 1 0 2 0 1 0 1 1 0 1 0 0 0 0 0 1 0 1 0 0 1 2 1 0 1 0 0 1 1 0 0 1 1 0 0 1 0 1 1 0 2 2 2 1 0 0 2 0 2 2 0 2 0 0 2 1 0 1 2 1 0 0 1 1 0 0 0 0 0 0 0 0 2 1 1 0 0 1 0 1 1 2 2 1 0 0 0 0 1 0 1 1 1 2 1 0 1 0 1 0 0 2 1 1 1 1 0 1 1 1 0 1 1 1 0 1 0 0 2 0 1 1 1 1 2 0 1 1 1 0 1 1 2 0 2 1 1 1 1 0 0 0 0 2 1 2 0 1 1 0 2 0 1 0 0 0 1 1 2 0 0 1 1 1 0 0 0 0 1 1 1 2 1 0 2 0 0 2 1 2 1 1 0 0 2 1 1 0 0 1 0 0 0 1 0 0 0 2 1 1 1 1 1 2 0 1 1 1 1 0 2 1 2 2 1 0 1 0 0 2 1 1 0 1 0 0 2 0 0 0 0 1 2 0 1 1 0 0 0 0 0 0 1 0 0 1 0 0 0 0 0 0 0 0 2 0 0 0 0 0 1 1 0 1 0 2 1 1 0 2 0 1 1 0 1 0 0 1 1 1 1 0 1 1 0 0 2 2 1 0 0 1 1 1 1 0 0 0 1 2 0 0 0 1 1 1 0 0 1 0 1 0 1 0 1 0 2 2 1 1 1 1 2 2 2 0 0 1 1 1 0 2 0 2 0 1 1 0 0 0 1 1 1 1 0 2 0 1 1 0 1 0 0 1 1 0 0 0 0 1 0 0 0 0 0 0 2 2 2 0 0 1 1 0 0 0 0 1 1 1 0 0 1 0 2 1 1 0 0 0 0 1 0 0 0 0 0 0 0 1 1 0 0 0 2 0 0 0 0 1 0 0 0 0 2 0 1 2 0 2 0 1 2 0 0 0 0 0 0 0 1 0 0 1 1 0 2 0 0 0 2 0 1 0 2 0 1 2 0 0 1 0 0 0 1 0 1 1 0 1 0 1 1 1 0 1 2 1 0 1 2 0 1 0 1 2 0 2 2 0 0 0 1 1 1 0 0 0 0 0 1 1 1 1 1 1 1 1 1 1 0 2 0 2 0 2 0 0 0 2 2 2 0 2 0 0 0 0 0 0 1 1 1 1 1 0 0 0 0 0 0 0 1 0 1 0 0 1 0 0 1 0 1 0 1 0 2 0 1 0 0 0 0 2 1 0 1 2 2 2 0 0 0 0 0 2 0 1 1 1 1 0 2 2 2 0 0 0 0 2 2 2 0 0 1 1 0 1 1 1 0 0 1 2 2 1 2 1 0 2 0 1 1 1 2 1 2 0 1 1 0 1 0 0 0 1 1 1 0 0 1 2 1 2 0 1 1 0 2 0 1 0 1 0 1 1 1 1 2 0 1 0 1 0 1 1 2 2 1 0 0 0 0 2 0 0 2 0 0 0 1 0 0 0 1 0 0 1 0 0 0 0 0 0 0 0 1 1 2 1
197 1 2 0 0 0 0 2 1 2 0 0 0 2 0 0 0 0 0 2 2 2 0 1 0 0 2 0 2 2 2 2 0 0 2 0 2 2 0 0 0 0 0 0 0 0 1 0 0 0 0 0 0 0 1 0 0 1 1 1 1 0 0 0 0 1 2 0 1 1 0 1 2 2 2 2 2 2 2 1 1 2 2 0 0 1 0 0 0 2 0 1 0 1 1 2 1 1 0 1 0 0 0 0 0 0 2 1 0 2 1 1 0 0 0 1 1 1 2 1 1 1 2 2 0 1 0 1 1 2 0 0 0 0 0 0 0 0 0 0 1 0 1 0 0 0 0 1 1 1 0 0 1 0 0 0 0 0 1 1 0 0 0 2 0 1 0 0 2 2 0 1 1 1 1 1 0 1 0 1 0 1 1 1 0 0 1 0 0 0 2 0 2 2 2 1 1 2 0 0 0 2 0 0 2 0 0 1 1 0 0 1 0 1 2 1 0 0 1 0 2 2 2 0 0 1 1 1 0 1 0 0 0 0 1 0 0 2 1 1 0 1 2 0 2 2 0 0 1 1 1 1 2 0 0 0 0 0 0 0 0 0 0 0 0 0 0 0 1 1 0 2 1 2 1 1 0 0 1 0 0 1 2 2 2 1 2 1 0 2 0 1 0 0 2 2 0 0 0 0 0 0 1 1 0 0 0 2 0 0 0 1 0 0 0 0 2 0 2 0 0 2 1 0 0 0 0 1 0 1 0 0 0 0 0 0 0 1 0 0 1 1 2 1 0 0 1 0 1 1 1 0 1 2 0 2 2 0 1 0 1 1 2 1 2 1 0 2 1 0 1 1 0 2 1 1 1 0 0 2 1 0 0 0 0 0 0 2 2 1 1 1 1 1 2 2 2 0 0 0 0 0 0 1 1 0 0 1 0 0 0 0 1 1 0 2 0 0 1 0 0 1 1 1 0 0 1 0 0 1 1 0 1 0 0 0 0 1 0 0 0 0 0 0 0 2 1 1 0 1 1 1 0 2 0 0 0 1 2 2 1 0 0 0 0 1 0 1 0 0 1 0 1 2 0 0 0 0 1 1 0 1 0 2 1 1 0 2 2 0 1 2 0 1 0 1 1 0 1 1 1 1 1 1 0 0 2 1 1 0 0 1 0 1 1 1 0 0 0 1 2 1 0 0 0 2 1 1 1 1 1 1 2 0 2 0 1 0 0 1 1 1 1 0 0 2 0 0 2 0 0 0 0 1 2 0 1 0 2 0 2 0 1 0 0 1 1 1 1 0 0 1 0 0 0 0 1 0 1 0 0 1 1 1 1 1 2 0 0 0 0 1 1 1 1 0 1 0 0 0 0 2 1 0 0 1 1 0 0 1 2 0 0 0 1 1 0 0 0 0 1 1 0 0 0 0 2 1 0 0 1 0 0 0 0 0 1 1 2 1 0 0 0 1 1 1 1 1 0 0 0 2 1 1 0 1 2 0 0 1 1 0 2 1 1 2 0 2 0 1 0 0 0 0 1 1 1 0 0 0 2 0 2 1 1 1 0 0 0 1 2 0 1 1 0 0 0 0 0 2 0 2 0 0 1 0 2 1 2 0 0 0 0 2 0 1 0 2 0 0 2 0 0 0 2 2 2 0 0 0 0 0 0 1 0 1 1 0 0 1 0 2 0 1 1 0 0 1 0 0 0 0 0 0 1 1 0 0 2 1 0 0 2 1 0 0 2 0 2 2 0 0 2 1 0 0 1 0 1 1 0 2 1 0 0 0 1 1 1 1 0 1 1 1 2 1 1 0 0 1 0 0 0 0 2 2 1 1 1 1 1 0 1 1 1 0 2 1 1 1 1 2 0 0 0 2 0 2 1 0 0 2 1 1 0 2 0 0 1 0 1 1 2 0 2 0 0 0 0 0 0 0 0 0 1 1 0 0 0 0 2 0 0 0 0 0 1 0 1 0 1 0 2 1 0 0 0 0 2 2 2 2 0 0 0 1 0 2 0 0 1 1 0 1 1 1 1 0 0 0 1 1 2 1 2 1 0 1 0 2 1 2 0 0 0 2 2 2 2 0 0 2 0 0 0 0 1 1 1 0 0 1 1 1 0 0 0 0 2 0 0 0 1 1 0 1 0 1 0 0 2 0 1 1 1 0 1 0 0 1 1 1 1 0 1 0 1 0 1 1 0 0 0 0 0 2 0 1 1 0 0 1 0 1 0 0 0 1 2 1 0 0 1 2 1 0 0 0 0 0 0 0
198 0 2 0 0 0 1 2 0 0 0 0 0 0 0 0 0 0 0 2 1 2 1 0 0 0 1 1 1 1 1 0 1 2 0 0 0 1 0 0 1 1 0 0 0 0 0 0 0 1 1 0 0 0 2 1 0 1 1 0 0 2 1 2 1 0 0 0 0 0 0 0 1 2 0 2 2 0 1 0 0 1 2 1 1 0 0 1 1 2 0 1 1 0 0 1 0 0 0 0 2 0 0 0 1 1 2 1 1 1 0 1 0 0 0 0 0 0 1 1 1 0 1 1 1 0 0 2 0 2 0 2 0 0 0 0 0 0 0 0 0 0 0 0 0 0 0 0 0 0 0 0 0 0 0 2 1 1 0 0 1 1 0 2 0 0 0 1 1 1 1 0 1 1 0 1 1 0 0 1 0 0 0 1 0 0 1 1 1 0 1 0 0 1 1 0 2 2 0 0 0 0 1 0 0 0 1 1 0 0 2 2 1 0 2 1 1 0 1 1 1 1 1 0 1 0 0 1 1 1 0 0 1 1 1 0 0 2 0 0 0 0 2 0 2 2 0 2 2 1 0 1 1 0 0 0 2 1 1 0 0 1 0 0 0 0 0 0 2 2 0 0 1 2 0 0 0 1 1 0 0 1 1 1 2 1 1 0 1 2 0 1 2 0 2 0 0 0 0 0 0 0 2 0 0 0 2 2 1 0 0 1 0 1 1 0 1 1 1 0 1 2 2 1 0 0 0 0 1 2 0 2 0 0 0 0 0 2 1 1 0 1 1 1 0 0 2 0 1 2 2 0 0 2 1 1 2 0 0 2 2 0 0 0 0 0 0 1 1 0 1 1 0 2 0 0 0 2 0 2 0 1 0 0 1 1 0 0 0 0 0 0 0 0 1 0 1 1 0 0 0 0 1 2 1 0 1 1 0 0 0 0 0 0 2 2 2 1 0 0 0 1 1 2 0 0 0 0 0 0 0 0 0 0 0 1 0 1 0 1 2 0 0 0 0 1 1 1 0 1 0 1 1 1 2 0 2 2 2 2 1 0 1 1 0 0 0 1 0 1 1 1 2 0 1 0 1 1 2 0 1 0 0 0 2 1 0 1 0 0 1 1 1 2 1 1 1 1 1 2 1 2 2 0 0 0 2 0 0 1 0 0 0 0 0 1 0 1 0 2 1 2 1 0 0 2 0 0 0 2 0 0 1 0 1 0 2 0 0 1 0 1 1 0 1 2 0 1 1 1 0 0 0 1 1 2 0 0 0 1 0 0 1 1 1 0 1 1 1 0 1 1 0 0 1 0 1 0 2 0 1 0 0 1 0 0 0 2 0 0 1 1 0 0 0 0 0 0 0 0 0 2 1 0 0 1 2 0 0 0 1 0 0 0 0 0 0 0 0 1 1 2 0 1 1 0 2 0 0 0 0 0 0 0 0 0 2 2 2 1 1 1 1 2 1 1 0 1 1 1 0 1 0 1 0 2 1 0 0 0 0 0 2 1 1 2 0 2 0 1 0 0 0 0 0 1 1 0 1 0 0 1 1 0 0 1 1 1 2 1 1 0 0 2 2 0 0 0 0 1 1 1 0 0 1 0 2 1 1 1 1 0 0 2 0 0 1 1 1 1 0 0 0 0 1 1 0 0 0 0 0 1 1 0 0 2 1 0 0 2 0 2 0 0 1 1 0 0 0 0 0 0 1 0 0 0 0 2 2 0 2 1 2 1 0 0 2 1 1 1 1 1 2 0 0 0 1 1 1 1 0 1 0 0 1 1 0 1 1 1 1 1 1 2 2 1 1 1 0 2 2 0 0 0 2 2 1 0 0 0 0 0 0 1 0 1 2 0 2 2 2 2 0 1 0 1 0 2 1 0 1 1 2 1 0 1 2 1 1 0 1 0 1 0 1 0 0 1 0 0 0 0 0 0 1 0 1 1 0 0 2 0 0 0 0 0 2 0 2 0 0 0 0 1 0 2 0 1 1 2 1 1 0 0 0 0 0 1 0 0 2 2 1 0 2 2 2 0 0 0 0 2 1 1 1 1 1 2 0 1 1 1 0 0 1 1 1 1 2 1 0 2 2 2 0 2 0 1 0 0 0 0 1 2 0 0 0 1 1 0 0 0 1 0 1 2 0 1 0 1 2 0 1 1 1 0 1 0 0 2 0 0 1 0 1 0 1 0 1 1 0 0 0 0 0 1 0 0 2 1 1 0 0 1 0 0 1 0 0 2 0 0 1 2 0 1 0 1 2 0 0 0
199 1 2 0 0 0 1 2 1 2 0 0 0 0 0 0 0 0 1 1 1 1 0 1 0 1 2 0 2 2 2 1 0 2 2 0 2 0 0 0 2 2 0 0 0 0 1 0 0 1 1 1 0 0 0 0 0 0 0 0 0 1 1 2 0 1 0 0 0 0 0 0 2 2 2 2 2 1 2 0 1 2 2 1 1 0 1 1 1 2 1 2 2 0 0 1 0 2 0 2 0 0 1 0 0 0 2 0 0 2 1 2 1 2 2 2 2 0 0 2 2 1 2 2 0 1 0 1 1 1 0 0 0 0 0 0 0 0 0 0 0 0 0 0 0 0 0 0 0 0 0 0 0 0 0 0 0 1 0 1 1 1 0 2 0 0 0 1 0 1 1 0 0 2 0 1 1 0 0 0 0 0 0 1 1 1 1 1 0 0 1 0 1 1 1 1 1 2 0 1 0 1 0 0 0 0 1 0 1 0 0 0 1 0 1 1 1 0 1 1 0 0 1 1 1 0 0 2 1 1 0 0 0 0 0 0 0 2 0 0 0 0 0 0 1 1 0 1 1 1 0 0 0 0 1 0 1 0 0 0 0 0 0 0 0 0 0 0 0 0 2 0 1 2 0 1 0 0 0 0 0 0 1 1 2 1 2 2 0 2 0 0 1 0 1 0 0 1 0 0 1 0 2 0 0 0 1 2 1 0 1 2 0 2 2 1 2 0 0 0 1 1 2 1 1 0 1 0 1 2 0 2 0 0 0 0 0 0 0 0 0 0 1 2 0 0 2 0 1 0 0 1 0 0 0 0 1 2 0 1 1 0 1 0 1 1 0 2 2 0 2 2 1 2 0 1 1 2 0 0 2 2 0 0 1 0 0 1 1 1 0 0 0 1 2 1 1 2 1 1 1 1 0 1 1 0 0 0 1 1 0 0 0 0 1 2 1 0 1 0 1 1 0 2 0 0 0 1 0 0 1 0 0 0 0 1 0 0 0 1 1 0 0 0 0 0 0 1 0 1 0 2 0 2 0 0 0 0 0 0 0 0 0 0 0 1 1 2 0 1 1 1 2 1 0 0 0 0 0 2 2 1 0 0 2 0 0 0 0 1 1 0 0 1 0 1 1 1 2 2 0 2 0 2 0 0 0 2 2 0 1 2 0 1 1 1 0 0 0 2 0 2 2 2 2 2 0 0 0 1 0 0 0 0 0 0 0 0 1 0 1 2 1 0 0 2 0 1 1 2 1 1 0 2 2 0 1 1 1 0 0 0 1 1 1 0 1 1 1 0 1 0 0 0 0 0 1 1 2 2 0 0 0 1 1 1 0 1 1 1 1 0 1 0 1 0 1 0 0 0 0 2 1 0 0 1 2 0 1 1 2 0 0 1 1 1 2 0 0 0 1 1 0 1 1 0 2 2 0 0 1 0 1 0 0 0 2 1 1 0 0 1 0 0 2 1 1 2 0 1 0 2 1 1 1 2 2 0 1 0 0 0 1 1 1 1 1 1 1 0 0 1 1 1 0 2 0 1 0 0 2 0 2 0 0 2 2 0 2 2 1 0 0 2 2 0 0 0 0 0 0 0 0 0 0 0 2 1 2 1 1 0 1 0 1 1 0 1 1 0 0 0 0 1 0 2 1 2 2 1 0 0 0 0 0 0 0 0 0 0 0 0 0 0 0 0 0 1 0 0 0 0 1 0 0 0 0 1 2 1 0 0 2 0 0 1 1 0 1 2 1 1 2 0 0 0 1 2 0 0 1 0 1 2 1 1 1 2 2 2 0 2 1 1 2 1 0 1 0 2 1 0 0 0 2 2 1 0 0 2 2 0 1 1 1 0 2 0 2 2 2 2 0 2 0 1 0 1 0 0 1 2 2 0 0 1 1 0 0 0 0 0 2 1 2 1 1 0 0 2 0 0 0 0 1 0 1 0 0 0 1 0 0 0 0 1 0 0 0 0 0 0 0 2 0 1 0 1 1 2 2 2 0 0 0 0 0 2 0 0 1 1 0 0 2 2 2 0 0 0 0 1 0 0 2 0 0 1 0 0 0 0 0 0 0 1 2 1 2 1 1 1 0 1 2 2 2 1 1 0 2 0 0 1 0 0 1 2 2 0 0 0 2 2 2 0 0 1 1 2 2 0 2 1 1 0 1 1 1 2 1 1 0 0 1 0 1 0 1 1 0 0 0 0 0 0 0 1 1 0 0 1 0 0 0 0 0 1 2 1 0 0 0 1 0 0 0 0 1 1 2 0
[truncated: 1,606,808 more chars]
